# Supplementary material for: CATO: Wake-Up reCeiver-bAsed communicaTiOn for Batteryless Devices
Source: Sensors (Basel). 2025 Nov 7;25(22):6813. doi: 10.3390/s25226813 (PMC12655924; doi:10.3390/s25226813)
Supplement: Supplementary file 1 [file sensors-25-06813-s001.zip]

Archive with 244 entries (190 files):
- File S1_Experimental_and_Simulation_Data/
- File S1_Experimental_and_Simulation_Data/experimental/
- File S1_Experimental_and_Simulation_Data/experimental/mac_competing_nodes/
- File S1_Experimental_and_Simulation_Data/experimental/mac_competing_nodes/mac_competing_nodes_both.csv
- File S1_Experimental_and_Simulation_Data/experimental/mac_competing_nodes/mac_competing_nodes_link_reserve.csv
- File S1_Experimental_and_Simulation_Data/experimental/mac_competing_nodes/mac_competing_nodes_none.csv
- File S1_Experimental_and_Simulation_Data/experimental/mac_competing_nodes/mac_competing_nodes_priority.csv
- File S1_Experimental_and_Simulation_Data/experimental/neighbor_discovery/
- File S1_Experimental_and_Simulation_Data/experimental/neighbor_discovery/node_neighbor_count.csv
- File S1_Experimental_and_Simulation_Data/README.md
- File S1_Experimental_and_Simulation_Data/simulation/
- File S1_Experimental_and_Simulation_Data/simulation/base_case/
- File S1_Experimental_and_Simulation_Data/simulation/base_case/cap50/
- File S1_Experimental_and_Simulation_Data/simulation/base_case/cap50/mac_competing_nodes_both.csv
- File S1_Experimental_and_Simulation_Data/simulation/base_case/cap50/mac_competing_nodes_link_reserve.csv
- File S1_Experimental_and_Simulation_Data/simulation/base_case/cap50/mac_competing_nodes_none.csv
- File S1_Experimental_and_Simulation_Data/simulation/base_case/cap50/mac_competing_nodes_priority.csv
- File S1_Experimental_and_Simulation_Data/simulation/capsweep/
- File S1_Experimental_and_Simulation_Data/simulation/capsweep/cap1/
- File S1_Experimental_and_Simulation_Data/simulation/capsweep/cap1/mac_competing_nodes_both.csv
- File S1_Experimental_and_Simulation_Data/simulation/capsweep/cap1/mac_competing_nodes_link_reserve.csv
- File S1_Experimental_and_Simulation_Data/simulation/capsweep/cap1/mac_competing_nodes_none.csv
- File S1_Experimental_and_Simulation_Data/simulation/capsweep/cap1/mac_competing_nodes_priority.csv
- File S1_Experimental_and_Simulation_Data/simulation/capsweep/cap10/
- File S1_Experimental_and_Simulation_Data/simulation/capsweep/cap10/mac_competing_nodes_both.csv
- File S1_Experimental_and_Simulation_Data/simulation/capsweep/cap10/mac_competing_nodes_link_reserve.csv
- File S1_Experimental_and_Simulation_Data/simulation/capsweep/cap10/mac_competing_nodes_none.csv
- File S1_Experimental_and_Simulation_Data/simulation/capsweep/cap10/mac_competing_nodes_priority.csv
- File S1_Experimental_and_Simulation_Data/simulation/capsweep/cap100/
- File S1_Experimental_and_Simulation_Data/simulation/capsweep/cap100/mac_competing_nodes_both.csv
- File S1_Experimental_and_Simulation_Data/simulation/capsweep/cap100/mac_competing_nodes_link_reserve.csv
- File S1_Experimental_and_Simulation_Data/simulation/capsweep/cap100/mac_competing_nodes_none.csv
- File S1_Experimental_and_Simulation_Data/simulation/capsweep/cap100/mac_competing_nodes_priority.csv
- File S1_Experimental_and_Simulation_Data/simulation/capsweep/cap110/
- File S1_Experimental_and_Simulation_Data/simulation/capsweep/cap110/mac_competing_nodes_both.csv
- File S1_Experimental_and_Simulation_Data/simulation/capsweep/cap110/mac_competing_nodes_link_reserve.csv
- File S1_Experimental_and_Simulation_Data/simulation/capsweep/cap110/mac_competing_nodes_none.csv
- File S1_Experimental_and_Simulation_Data/simulation/capsweep/cap110/mac_competing_nodes_priority.csv
- File S1_Experimental_and_Simulation_Data/simulation/capsweep/cap120/
- File S1_Experimental_and_Simulation_Data/simulation/capsweep/cap120/mac_competing_nodes_both.csv
- File S1_Experimental_and_Simulation_Data/simulation/capsweep/cap120/mac_competing_nodes_link_reserve.csv
- File S1_Experimental_and_Simulation_Data/simulation/capsweep/cap120/mac_competing_nodes_none.csv
- File S1_Experimental_and_Simulation_Data/simulation/capsweep/cap120/mac_competing_nodes_priority.csv
- File S1_Experimental_and_Simulation_Data/simulation/capsweep/cap130/
- File S1_Experimental_and_Simulation_Data/simulation/capsweep/cap130/mac_competing_nodes_both.csv
- File S1_Experimental_and_Simulation_Data/simulation/capsweep/cap130/mac_competing_nodes_link_reserve.csv
- File S1_Experimental_and_Simulation_Data/simulation/capsweep/cap130/mac_competing_nodes_none.csv
- File S1_Experimental_and_Simulation_Data/simulation/capsweep/cap130/mac_competing_nodes_priority.csv
- File S1_Experimental_and_Simulation_Data/simulation/capsweep/cap140/
- File S1_Experimental_and_Simulation_Data/simulation/capsweep/cap140/mac_competing_nodes_both.csv
- File S1_Experimental_and_Simulation_Data/simulation/capsweep/cap140/mac_competing_nodes_link_reserve.csv
- File S1_Experimental_and_Simulation_Data/simulation/capsweep/cap140/mac_competing_nodes_none.csv
- File S1_Experimental_and_Simulation_Data/simulation/capsweep/cap140/mac_competing_nodes_priority.csv
- File S1_Experimental_and_Simulation_Data/simulation/capsweep/cap150/
- File S1_Experimental_and_Simulation_Data/simulation/capsweep/cap150/mac_competing_nodes_both.csv
- File S1_Experimental_and_Simulation_Data/simulation/capsweep/cap150/mac_competing_nodes_link_reserve.csv
- File S1_Experimental_and_Simulation_Data/simulation/capsweep/cap150/mac_competing_nodes_none.csv
- File S1_Experimental_and_Simulation_Data/simulation/capsweep/cap150/mac_competing_nodes_priority.csv
- File S1_Experimental_and_Simulation_Data/simulation/capsweep/cap160/
- File S1_Experimental_and_Simulation_Data/simulation/capsweep/cap160/mac_competing_nodes_both.csv
- File S1_Experimental_and_Simulation_Data/simulation/capsweep/cap160/mac_competing_nodes_link_reserve.csv
- File S1_Experimental_and_Simulation_Data/simulation/capsweep/cap160/mac_competing_nodes_none.csv
- File S1_Experimental_and_Simulation_Data/simulation/capsweep/cap160/mac_competing_nodes_priority.csv
- File S1_Experimental_and_Simulation_Data/simulation/capsweep/cap170/
- File S1_Experimental_and_Simulation_Data/simulation/capsweep/cap170/mac_competing_nodes_both.csv
- File S1_Experimental_and_Simulation_Data/simulation/capsweep/cap170/mac_competing_nodes_link_reserve.csv
- File S1_Experimental_and_Simulation_Data/simulation/capsweep/cap170/mac_competing_nodes_none.csv
- File S1_Experimental_and_Simulation_Data/simulation/capsweep/cap170/mac_competing_nodes_priority.csv
- File S1_Experimental_and_Simulation_Data/simulation/capsweep/cap180/
- File S1_Experimental_and_Simulation_Data/simulation/capsweep/cap180/mac_competing_nodes_both.csv
- File S1_Experimental_and_Simulation_Data/simulation/capsweep/cap180/mac_competing_nodes_link_reserve.csv
- File S1_Experimental_and_Simulation_Data/simulation/capsweep/cap180/mac_competing_nodes_none.csv
- File S1_Experimental_and_Simulation_Data/simulation/capsweep/cap180/mac_competing_nodes_priority.csv
- File S1_Experimental_and_Simulation_Data/simulation/capsweep/cap190/
- File S1_Experimental_and_Simulation_Data/simulation/capsweep/cap190/mac_competing_nodes_both.csv
- File S1_Experimental_and_Simulation_Data/simulation/capsweep/cap190/mac_competing_nodes_link_reserve.csv
- File S1_Experimental_and_Simulation_Data/simulation/capsweep/cap190/mac_competing_nodes_none.csv
- File S1_Experimental_and_Simulation_Data/simulation/capsweep/cap190/mac_competing_nodes_priority.csv
- File S1_Experimental_and_Simulation_Data/simulation/capsweep/cap2/
- File S1_Experimental_and_Simulation_Data/simulation/capsweep/cap2/mac_competing_nodes_both.csv
- File S1_Experimental_and_Simulation_Data/simulation/capsweep/cap2/mac_competing_nodes_link_reserve.csv
- File S1_Experimental_and_Simulation_Data/simulation/capsweep/cap2/mac_competing_nodes_none.csv
- File S1_Experimental_and_Simulation_Data/simulation/capsweep/cap2/mac_competing_nodes_priority.csv
- File S1_Experimental_and_Simulation_Data/simulation/capsweep/cap20/
- File S1_Experimental_and_Simulation_Data/simulation/capsweep/cap20/mac_competing_nodes_both.csv
- File S1_Experimental_and_Simulation_Data/simulation/capsweep/cap20/mac_competing_nodes_link_reserve.csv
- File S1_Experimental_and_Simulation_Data/simulation/capsweep/cap20/mac_competing_nodes_none.csv
- File S1_Experimental_and_Simulation_Data/simulation/capsweep/cap20/mac_competing_nodes_priority.csv
- File S1_Experimental_and_Simulation_Data/simulation/capsweep/cap200/
- File S1_Experimental_and_Simulation_Data/simulation/capsweep/cap200/mac_competing_nodes_both.csv
- File S1_Experimental_and_Simulation_Data/simulation/capsweep/cap200/mac_competing_nodes_link_reserve.csv
- File S1_Experimental_and_Simulation_Data/simulation/capsweep/cap200/mac_competing_nodes_none.csv
- File S1_Experimental_and_Simulation_Data/simulation/capsweep/cap200/mac_competing_nodes_priority.csv
- File S1_Experimental_and_Simulation_Data/simulation/capsweep/cap3/
- File S1_Experimental_and_Simulation_Data/simulation/capsweep/cap3/mac_competing_nodes_both.csv
- File S1_Experimental_and_Simulation_Data/simulation/capsweep/cap3/mac_competing_nodes_link_reserve.csv
- File S1_Experimental_and_Simulation_Data/simulation/capsweep/cap3/mac_competing_nodes_none.csv
- File S1_Experimental_and_Simulation_Data/simulation/capsweep/cap3/mac_competing_nodes_priority.csv
- File S1_Experimental_and_Simulation_Data/simulation/capsweep/cap30/
- File S1_Experimental_and_Simulation_Data/simulation/capsweep/cap30/mac_competing_nodes_both.csv
- File S1_Experimental_and_Simulation_Data/simulation/capsweep/cap30/mac_competing_nodes_link_reserve.csv
- File S1_Experimental_and_Simulation_Data/simulation/capsweep/cap30/mac_competing_nodes_none.csv
- File S1_Experimental_and_Simulation_Data/simulation/capsweep/cap30/mac_competing_nodes_priority.csv
- File S1_Experimental_and_Simulation_Data/simulation/capsweep/cap4/
- File S1_Experimental_and_Simulation_Data/simulation/capsweep/cap4/mac_competing_nodes_both.csv
- File S1_Experimental_and_Simulation_Data/simulation/capsweep/cap4/mac_competing_nodes_link_reserve.csv
- File S1_Experimental_and_Simulation_Data/simulation/capsweep/cap4/mac_competing_nodes_none.csv
- File S1_Experimental_and_Simulation_Data/simulation/capsweep/cap4/mac_competing_nodes_priority.csv
- File S1_Experimental_and_Simulation_Data/simulation/capsweep/cap40/
- File S1_Experimental_and_Simulation_Data/simulation/capsweep/cap40/mac_competing_nodes_both.csv
- File S1_Experimental_and_Simulation_Data/simulation/capsweep/cap40/mac_competing_nodes_link_reserve.csv
- File S1_Experimental_and_Simulation_Data/simulation/capsweep/cap40/mac_competing_nodes_none.csv
- File S1_Experimental_and_Simulation_Data/simulation/capsweep/cap40/mac_competing_nodes_priority.csv
- File S1_Experimental_and_Simulation_Data/simulation/capsweep/cap5/
- File S1_Experimental_and_Simulation_Data/simulation/capsweep/cap5/mac_competing_nodes_both.csv
- File S1_Experimental_and_Simulation_Data/simulation/capsweep/cap5/mac_competing_nodes_link_reserve.csv
- File S1_Experimental_and_Simulation_Data/simulation/capsweep/cap5/mac_competing_nodes_none.csv
- File S1_Experimental_and_Simulation_Data/simulation/capsweep/cap5/mac_competing_nodes_priority.csv
- File S1_Experimental_and_Simulation_Data/simulation/capsweep/cap50/
- File S1_Experimental_and_Simulation_Data/simulation/capsweep/cap50/mac_competing_nodes_both.csv
- File S1_Experimental_and_Simulation_Data/simulation/capsweep/cap50/mac_competing_nodes_link_reserve.csv
- File S1_Experimental_and_Simulation_Data/simulation/capsweep/cap50/mac_competing_nodes_none.csv
- File S1_Experimental_and_Simulation_Data/simulation/capsweep/cap50/mac_competing_nodes_priority.csv
- File S1_Experimental_and_Simulation_Data/simulation/capsweep/cap6/
- File S1_Experimental_and_Simulation_Data/simulation/capsweep/cap6/mac_competing_nodes_both.csv
- File S1_Experimental_and_Simulation_Data/simulation/capsweep/cap6/mac_competing_nodes_link_reserve.csv
- File S1_Experimental_and_Simulation_Data/simulation/capsweep/cap6/mac_competing_nodes_none.csv
- File S1_Experimental_and_Simulation_Data/simulation/capsweep/cap6/mac_competing_nodes_priority.csv
- File S1_Experimental_and_Simulation_Data/simulation/capsweep/cap60/
- File S1_Experimental_and_Simulation_Data/simulation/capsweep/cap60/mac_competing_nodes_both.csv
- File S1_Experimental_and_Simulation_Data/simulation/capsweep/cap60/mac_competing_nodes_link_reserve.csv
- File S1_Experimental_and_Simulation_Data/simulation/capsweep/cap60/mac_competing_nodes_none.csv
- File S1_Experimental_and_Simulation_Data/simulation/capsweep/cap60/mac_competing_nodes_priority.csv
- File S1_Experimental_and_Simulation_Data/simulation/capsweep/cap7/
- File S1_Experimental_and_Simulation_Data/simulation/capsweep/cap7/mac_competing_nodes_both.csv
- File S1_Experimental_and_Simulation_Data/simulation/capsweep/cap7/mac_competing_nodes_link_reserve.csv
- File S1_Experimental_and_Simulation_Data/simulation/capsweep/cap7/mac_competing_nodes_none.csv
- File S1_Experimental_and_Simulation_Data/simulation/capsweep/cap7/mac_competing_nodes_priority.csv
- File S1_Experimental_and_Simulation_Data/simulation/capsweep/cap70/
- File S1_Experimental_and_Simulation_Data/simulation/capsweep/cap70/mac_competing_nodes_both.csv
- File S1_Experimental_and_Simulation_Data/simulation/capsweep/cap70/mac_competing_nodes_link_reserve.csv
- File S1_Experimental_and_Simulation_Data/simulation/capsweep/cap70/mac_competing_nodes_none.csv
- File S1_Experimental_and_Simulation_Data/simulation/capsweep/cap70/mac_competing_nodes_priority.csv
- File S1_Experimental_and_Simulation_Data/simulation/capsweep/cap8/
- File S1_Experimental_and_Simulation_Data/simulation/capsweep/cap8/mac_competing_nodes_both.csv
- File S1_Experimental_and_Simulation_Data/simulation/capsweep/cap8/mac_competing_nodes_link_reserve.csv
- File S1_Experimental_and_Simulation_Data/simulation/capsweep/cap8/mac_competing_nodes_none.csv
- File S1_Experimental_and_Simulation_Data/simulation/capsweep/cap8/mac_competing_nodes_priority.csv
- File S1_Experimental_and_Simulation_Data/simulation/capsweep/cap80/
- File S1_Experimental_and_Simulation_Data/simulation/capsweep/cap80/mac_competing_nodes_both.csv
- File S1_Experimental_and_Simulation_Data/simulation/capsweep/cap80/mac_competing_nodes_link_reserve.csv
- File S1_Experimental_and_Simulation_Data/simulation/capsweep/cap80/mac_competing_nodes_none.csv
- File S1_Experimental_and_Simulation_Data/simulation/capsweep/cap80/mac_competing_nodes_priority.csv
- File S1_Experimental_and_Simulation_Data/simulation/capsweep/cap9/
- File S1_Experimental_and_Simulation_Data/simulation/capsweep/cap9/mac_competing_nodes_both.csv
- File S1_Experimental_and_Simulation_Data/simulation/capsweep/cap9/mac_competing_nodes_link_reserve.csv
- File S1_Experimental_and_Simulation_Data/simulation/capsweep/cap9/mac_competing_nodes_none.csv
- File S1_Experimental_and_Simulation_Data/simulation/capsweep/cap9/mac_competing_nodes_priority.csv
- File S1_Experimental_and_Simulation_Data/simulation/capsweep/cap90/
- File S1_Experimental_and_Simulation_Data/simulation/capsweep/cap90/mac_competing_nodes_both.csv
- File S1_Experimental_and_Simulation_Data/simulation/capsweep/cap90/mac_competing_nodes_link_reserve.csv
- File S1_Experimental_and_Simulation_Data/simulation/capsweep/cap90/mac_competing_nodes_none.csv
- File S1_Experimental_and_Simulation_Data/simulation/capsweep/cap90/mac_competing_nodes_priority.csv
- File S1_Experimental_and_Simulation_Data/simulation/multiple_les/
- File S1_Experimental_and_Simulation_Data/simulation/multiple_les/nodes10/
- File S1_Experimental_and_Simulation_Data/simulation/multiple_les/nodes10/mac_competing_nodes_both.csv
- File S1_Experimental_and_Simulation_Data/simulation/multiple_les/nodes10/mac_competing_nodes_link_reserve.csv
- File S1_Experimental_and_Simulation_Data/simulation/multiple_les/nodes10/mac_competing_nodes_none.csv
- File S1_Experimental_and_Simulation_Data/simulation/multiple_les/nodes10/mac_competing_nodes_priority.csv
- File S1_Experimental_and_Simulation_Data/simulation/multiple_les/nodes11/
- File S1_Experimental_and_Simulation_Data/simulation/multiple_les/nodes11/mac_competing_nodes_both.csv
- File S1_Experimental_and_Simulation_Data/simulation/multiple_les/nodes11/mac_competing_nodes_link_reserve.csv
- File S1_Experimental_and_Simulation_Data/simulation/multiple_les/nodes11/mac_competing_nodes_none.csv
- File S1_Experimental_and_Simulation_Data/simulation/multiple_les/nodes11/mac_competing_nodes_priority.csv
- File S1_Experimental_and_Simulation_Data/simulation/multiple_les/nodes12/
- File S1_Experimental_and_Simulation_Data/simulation/multiple_les/nodes12/mac_competing_nodes_both.csv
- File S1_Experimental_and_Simulation_Data/simulation/multiple_les/nodes12/mac_competing_nodes_link_reserve.csv
- File S1_Experimental_and_Simulation_Data/simulation/multiple_les/nodes12/mac_competing_nodes_none.csv
- File S1_Experimental_and_Simulation_Data/simulation/multiple_les/nodes12/mac_competing_nodes_priority.csv
- File S1_Experimental_and_Simulation_Data/simulation/multiple_les/nodes13/
- File S1_Experimental_and_Simulation_Data/simulation/multiple_les/nodes13/mac_competing_nodes_both.csv
- File S1_Experimental_and_Simulation_Data/simulation/multiple_les/nodes13/mac_competing_nodes_link_reserve.csv
- File S1_Experimental_and_Simulation_Data/simulation/multiple_les/nodes13/mac_competing_nodes_none.csv
- File S1_Experimental_and_Simulation_Data/simulation/multiple_les/nodes13/mac_competing_nodes_priority.csv
- File S1_Experimental_and_Simulation_Data/simulation/multiple_les/nodes14/
- File S1_Experimental_and_Simulation_Data/simulation/multiple_les/nodes14/mac_competing_nodes_both.csv
- File S1_Experimental_and_Simulation_Data/simulation/multiple_les/nodes14/mac_competing_nodes_link_reserve.csv
- File S1_Experimental_and_Simulation_Data/simulation/multiple_les/nodes14/mac_competing_nodes_none.csv
- File S1_Experimental_and_Simulation_Data/simulation/multiple_les/nodes14/mac_competing_nodes_priority.csv
- File S1_Experimental_and_Simulation_Data/simulation/multiple_les/nodes15/
- File S1_Experimental_and_Simulation_Data/simulation/multiple_les/nodes15/mac_competing_nodes_both.csv
- File S1_Experimental_and_Simulation_Data/simulation/multiple_les/nodes15/mac_competing_nodes_link_reserve.csv
- File S1_Experimental_and_Simulation_Data/simulation/multiple_les/nodes15/mac_competing_nodes_none.csv
- File S1_Experimental_and_Simulation_Data/simulation/multiple_les/nodes15/mac_competing_nodes_priority.csv
- File S1_Experimental_and_Simulation_Data/simulation/multiple_les/nodes16/
- File S1_Experimental_and_Simulation_Data/simulation/multiple_les/nodes16/mac_competing_nodes_both.csv
- File S1_Experimental_and_Simulation_Data/simulation/multiple_les/nodes16/mac_competing_nodes_link_reserve.csv
- File S1_Experimental_and_Simulation_Data/simulation/multiple_les/nodes16/mac_competing_nodes_none.csv
- File S1_Experimental_and_Simulation_Data/simulation/multiple_les/nodes16/mac_competing_nodes_priority.csv
- File S1_Experimental_and_Simulation_Data/simulation/multiple_les/nodes17/
- File S1_Experimental_and_Simulation_Data/simulation/multiple_les/nodes17/mac_competing_nodes_both.csv
- File S1_Experimental_and_Simulation_Data/simulation/multiple_les/nodes17/mac_competing_nodes_link_reserve.csv
- File S1_Experimental_and_Simulation_Data/simulation/multiple_les/nodes17/mac_competing_nodes_none.csv
- File S1_Experimental_and_Simulation_Data/simulation/multiple_les/nodes17/mac_competing_nodes_priority.csv
- File S1_Experimental_and_Simulation_Data/simulation/multiple_les/nodes18/
- File S1_Experimental_and_Simulation_Data/simulation/multiple_les/nodes18/mac_competing_nodes_both.csv
- File S1_Experimental_and_Simulation_Data/simulation/multiple_les/nodes18/mac_competing_nodes_link_reserve.csv
- File S1_Experimental_and_Simulation_Data/simulation/multiple_les/nodes18/mac_competing_nodes_none.csv
- File S1_Experimental_and_Simulation_Data/simulation/multiple_les/nodes18/mac_competing_nodes_priority.csv
- File S1_Experimental_and_Simulation_Data/simulation/multiple_les/nodes3/
- File S1_Experimental_and_Simulation_Data/simulation/multiple_les/nodes3/mac_competing_nodes_both.csv
- File S1_Experimental_and_Simulation_Data/simulation/multiple_les/nodes3/mac_competing_nodes_link_reserve.csv
- File S1_Experimental_and_Simulation_Data/simulation/multiple_les/nodes3/mac_competing_nodes_none.csv
- File S1_Experimental_and_Simulation_Data/simulation/multiple_les/nodes3/mac_competing_nodes_priority.csv
- File S1_Experimental_and_Simulation_Data/simulation/multiple_les/nodes4/
- File S1_Experimental_and_Simulation_Data/simulation/multiple_les/nodes4/mac_competing_nodes_both.csv
- File S1_Experimental_and_Simulation_Data/simulation/multiple_les/nodes4/mac_competing_nodes_link_reserve.csv
- File S1_Experimental_and_Simulation_Data/simulation/multiple_les/nodes4/mac_competing_nodes_none.csv
- File S1_Experimental_and_Simulation_Data/simulation/multiple_les/nodes4/mac_competing_nodes_priority.csv
- File S1_Experimental_and_Simulation_Data/simulation/multiple_les/nodes5/
- File S1_Experimental_and_Simulation_Data/simulation/multiple_les/nodes5/mac_competing_nodes_both.csv
- File S1_Experimental_and_Simulation_Data/simulation/multiple_les/nodes5/mac_competing_nodes_link_reserve.csv
- File S1_Experimental_and_Simulation_Data/simulation/multiple_les/nodes5/mac_competing_nodes_none.csv
- File S1_Experimental_and_Simulation_Data/simulation/multiple_les/nodes5/mac_competing_nodes_priority.csv
- File S1_Experimental_and_Simulation_Data/simulation/multiple_les/nodes6/
- File S1_Experimental_and_Simulation_Data/simulation/multiple_les/nodes6/mac_competing_nodes_both.csv
- File S1_Experimental_and_Simulation_Data/simulation/multiple_les/nodes6/mac_competing_nodes_link_reserve.csv
- File S1_Experimental_and_Simulation_Data/simulation/multiple_les/nodes6/mac_competing_nodes_none.csv
- File S1_Experimental_and_Simulation_Data/simulation/multiple_les/nodes6/mac_competing_nodes_priority.csv
- File S1_Experimental_and_Simulation_Data/simulation/multiple_les/nodes7/
- File S1_Experimental_and_Simulation_Data/simulation/multiple_les/nodes7/mac_competing_nodes_both.csv
- File S1_Experimental_and_Simulation_Data/simulation/multiple_les/nodes7/mac_competing_nodes_link_reserve.csv
- File S1_Experimental_and_Simulation_Data/simulation/multiple_les/nodes7/mac_competing_nodes_none.csv
- File S1_Experimental_and_Simulation_Data/simulation/multiple_les/nodes7/mac_competing_nodes_priority.csv
- File S1_Experimental_and_Simulation_Data/simulation/multiple_les/nodes8/
- File S1_Experimental_and_Simulation_Data/simulation/multiple_les/nodes8/mac_competing_nodes_both.csv
- File S1_Experimental_and_Simulation_Data/simulation/multiple_les/nodes8/mac_competing_nodes_link_reserve.csv
- File S1_Experimental_and_Simulation_Data/simulation/multiple_les/nodes8/mac_competing_nodes_none.csv
- File S1_Experimental_and_Simulation_Data/simulation/multiple_les/nodes8/mac_competing_nodes_priority.csv
- File S1_Experimental_and_Simulation_Data/simulation/multiple_les/nodes9/
- File S1_Experimental_and_Simulation_Data/simulation/multiple_les/nodes9/mac_competing_nodes_both.csv
- File S1_Experimental_and_Simulation_Data/simulation/multiple_les/nodes9/mac_competing_nodes_link_reserve.csv
- File S1_Experimental_and_Simulation_Data/simulation/multiple_les/nodes9/mac_competing_nodes_none.csv
- File S1_Experimental_and_Simulation_Data/simulation/multiple_les/nodes9/mac_competing_nodes_priority.csv
