# Supplementary material for: CATO: Wake-Up reCeiver-bAsed communicaTiOn for Batteryless Devices
Source: Sensors (Basel). 2025 Nov 7;25(22):6813. doi: 10.3390/s25226813 (PMC12655924; doi:10.3390/s25226813)
Supplement: Supplementary file 1 [file sensors-25-06813-s001.zip › File S1_Experimental_and_Simulation_Data/experimental/mac_competing_nodes/mac_competing_nodes_both.csv]

time_s	node_id	event	received_from
2.06888	FAST_SENDER	FAST_SENDER_MAC_FRAME_TRANSMISSION	N/A
2.47353	FAST_SENDER	PHYSICAL_LAYER_PACKET_TRANSMITTED	N/A
3.990968	FAST_SENDER	PHYSICAL_LAYER_PACKET_TRANSMITTED	N/A
5.848875	FAST_SENDER	PHYSICAL_LAYER_PACKET_TRANSMITTED	N/A
6.382531	SLOW_SENDER	SLOW_SENDER_MAC_FRAME_TRANSMISSION	N/A
6.786648	SLOW_SENDER	PHYSICAL_LAYER_PACKET_TRANSMITTED	N/A
8.03002	SLOW_SENDER	PHYSICAL_LAYER_PACKET_TRANSMITTED	N/A
9.473439	FAST_SENDER	PHYSICAL_LAYER_PACKET_TRANSMITTED	N/A
9.518057	SLOW_SENDER	PHYSICAL_LAYER_PACKET_TRANSMITTED	N/A
12.371185	RECEIVER	RECEIVER_MAC_FRAME_RECEIVED	SLOW_SENDER
13.262494	SLOW_SENDER	PHYSICAL_LAYER_PACKET_TRANSMITTED	N/A
16.05299	FAST_SENDER	FAST_SENDER_MAC_FRAME_TRANSMISSION	N/A
16.459331	FAST_SENDER	PHYSICAL_LAYER_PACKET_TRANSMITTED	N/A
17.029806	RECEIVER	RECEIVER_MAC_FRAME_RECEIVED	FAST_SENDER
17.714107	FAST_SENDER	PHYSICAL_LAYER_PACKET_TRANSMITTED	N/A
19.409195	FAST_SENDER	PHYSICAL_LAYER_PACKET_TRANSMITTED	N/A
20.135674	SLOW_SENDER	SLOW_SENDER_MAC_FRAME_TRANSMISSION	N/A
20.541825	SLOW_SENDER	PHYSICAL_LAYER_PACKET_TRANSMITTED	N/A
22.057949	SLOW_SENDER	PHYSICAL_LAYER_PACKET_TRANSMITTED	N/A
23.94007	FAST_SENDER	PHYSICAL_LAYER_PACKET_TRANSMITTED	N/A
24.07086	SLOW_SENDER	PHYSICAL_LAYER_PACKET_TRANSMITTED	N/A
24.938888	RECEIVER	RECEIVER_MAC_FRAME_RECEIVED	SLOW_SENDER
28.798203	FAST_SENDER	FAST_SENDER_MAC_FRAME_TRANSMISSION	N/A
30.505053	FAST_SENDER	FAST_SENDER_MAC_FRAME_TRANSMISSION	N/A
32.12872	SLOW_SENDER	SLOW_SENDER_MAC_FRAME_TRANSMISSION	N/A
32.531183	FAST_SENDER	FAST_SENDER_MAC_FRAME_TRANSMISSION	N/A
32.53371	SLOW_SENDER	PHYSICAL_LAYER_PACKET_TRANSMITTED	N/A
33.820592	SLOW_SENDER	PHYSICAL_LAYER_PACKET_TRANSMITTED	N/A
34.553906	FAST_SENDER	FAST_SENDER_MAC_FRAME_TRANSMISSION	N/A
34.687318	RECEIVER	RECEIVER_MAC_FRAME_RECEIVED	SLOW_SENDER
36.579279	FAST_SENDER	FAST_SENDER_MAC_FRAME_TRANSMISSION	N/A
38.603564	FAST_SENDER	FAST_SENDER_MAC_FRAME_TRANSMISSION	N/A
40.629822	FAST_SENDER	FAST_SENDER_MAC_FRAME_TRANSMISSION	N/A
41.880631	SLOW_SENDER	SLOW_SENDER_MAC_FRAME_TRANSMISSION	N/A
42.286937	SLOW_SENDER	PHYSICAL_LAYER_PACKET_TRANSMITTED	N/A
42.652787	FAST_SENDER	FAST_SENDER_MAC_FRAME_TRANSMISSION	N/A
42.856714	RECEIVER	RECEIVER_MAC_FRAME_RECEIVED	SLOW_SENDER
44.677592	FAST_SENDER	FAST_SENDER_MAC_FRAME_TRANSMISSION	N/A
46.705992	FAST_SENDER	FAST_SENDER_MAC_FRAME_TRANSMISSION	N/A
47.112504	FAST_SENDER	PHYSICAL_LAYER_PACKET_TRANSMITTED	N/A
48.282589	FAST_SENDER	PHYSICAL_LAYER_PACKET_TRANSMITTED	N/A
49.14864	RECEIVER	RECEIVER_MAC_FRAME_RECEIVED	FAST_SENDER
50.049462	SLOW_SENDER	SLOW_SENDER_MAC_FRAME_TRANSMISSION	N/A
50.454836	SLOW_SENDER	PHYSICAL_LAYER_PACKET_TRANSMITTED	N/A
51.022858	RECEIVER	RECEIVER_MAC_FRAME_RECEIVED	SLOW_SENDER
51.348894	FAST_SENDER	FAST_SENDER_MAC_FRAME_TRANSMISSION	N/A
51.753581	FAST_SENDER	PHYSICAL_LAYER_PACKET_TRANSMITTED	N/A
52.325461	RECEIVER	RECEIVER_MAC_FRAME_RECEIVED	FAST_SENDER
54.530248	FAST_SENDER	FAST_SENDER_MAC_FRAME_TRANSMISSION	N/A
54.934818	FAST_SENDER	PHYSICAL_LAYER_PACKET_TRANSMITTED	N/A
56.34428	FAST_SENDER	PHYSICAL_LAYER_PACKET_TRANSMITTED	N/A
57.970498	FAST_SENDER	PHYSICAL_LAYER_PACKET_TRANSMITTED	N/A
58.217698	SLOW_SENDER	SLOW_SENDER_MAC_FRAME_TRANSMISSION	N/A
58.621767	SLOW_SENDER	PHYSICAL_LAYER_PACKET_TRANSMITTED	N/A
59.193151	RECEIVER	RECEIVER_MAC_FRAME_RECEIVED	SLOW_SENDER
61.637006	FAST_SENDER	PHYSICAL_LAYER_PACKET_TRANSMITTED	N/A
66.385177	SLOW_SENDER	SLOW_SENDER_MAC_FRAME_TRANSMISSION	N/A
66.791039	SLOW_SENDER	PHYSICAL_LAYER_PACKET_TRANSMITTED	N/A
68.327829	FAST_SENDER	FAST_SENDER_MAC_FRAME_TRANSMISSION	N/A
68.732502	FAST_SENDER	PHYSICAL_LAYER_PACKET_TRANSMITTED	N/A
69.30607	RECEIVER	RECEIVER_MAC_FRAME_RECEIVED	FAST_SENDER
71.506329	FAST_SENDER	FAST_SENDER_MAC_FRAME_TRANSMISSION	N/A
71.913344	FAST_SENDER	PHYSICAL_LAYER_PACKET_TRANSMITTED	N/A
73.434494	FAST_SENDER	PHYSICAL_LAYER_PACKET_TRANSMITTED	N/A
74.965765	FAST_SENDER	PHYSICAL_LAYER_PACKET_TRANSMITTED	N/A
77.838045	RECEIVER	RECEIVER_MAC_FRAME_RECEIVED	FAST_SENDER
78.330334	FAST_SENDER	PHYSICAL_LAYER_PACKET_TRANSMITTED	N/A
84.636495	FAST_SENDER	FAST_SENDER_MAC_FRAME_TRANSMISSION	N/A
85.042327	FAST_SENDER	PHYSICAL_LAYER_PACKET_TRANSMITTED	N/A
85.61343	RECEIVER	RECEIVER_MAC_FRAME_RECEIVED	FAST_SENDER
87.816053	FAST_SENDER	FAST_SENDER_MAC_FRAME_TRANSMISSION	N/A
88.219548	FAST_SENDER	PHYSICAL_LAYER_PACKET_TRANSMITTED	N/A
89.448801	FAST_SENDER	PHYSICAL_LAYER_PACKET_TRANSMITTED	N/A
90.851739	FAST_SENDER	PHYSICAL_LAYER_PACKET_TRANSMITTED	N/A
93.725279	RECEIVER	RECEIVER_MAC_FRAME_RECEIVED	FAST_SENDER
95.928173	FAST_SENDER	FAST_SENDER_MAC_FRAME_TRANSMISSION	N/A
96.332484	FAST_SENDER	PHYSICAL_LAYER_PACKET_TRANSMITTED	N/A
96.904091	RECEIVER	RECEIVER_MAC_FRAME_RECEIVED	FAST_SENDER
99.106766	FAST_SENDER	FAST_SENDER_MAC_FRAME_TRANSMISSION	N/A
99.513289	FAST_SENDER	PHYSICAL_LAYER_PACKET_TRANSMITTED	N/A
100.594247	FAST_SENDER	PHYSICAL_LAYER_PACKET_TRANSMITTED	N/A
102.34426	FAST_SENDER	PHYSICAL_LAYER_PACKET_TRANSMITTED	N/A
105.21732	RECEIVER	RECEIVER_MAC_FRAME_RECEIVED	FAST_SENDER
107.421657	FAST_SENDER	FAST_SENDER_MAC_FRAME_TRANSMISSION	N/A
107.824869	FAST_SENDER	PHYSICAL_LAYER_PACKET_TRANSMITTED	N/A
108.39777	RECEIVER	RECEIVER_MAC_FRAME_RECEIVED	FAST_SENDER
110.598165	FAST_SENDER	FAST_SENDER_MAC_FRAME_TRANSMISSION	N/A
111.002964	FAST_SENDER	PHYSICAL_LAYER_PACKET_TRANSMITTED	N/A
112.388541	FAST_SENDER	PHYSICAL_LAYER_PACKET_TRANSMITTED	N/A
114.000071	FAST_SENDER	PHYSICAL_LAYER_PACKET_TRANSMITTED	N/A
116.875208	RECEIVER	RECEIVER_MAC_FRAME_RECEIVED	FAST_SENDER
117.769661	FAST_SENDER	PHYSICAL_LAYER_PACKET_TRANSMITTED	N/A
124.260225	FAST_SENDER	FAST_SENDER_MAC_FRAME_TRANSMISSION	N/A
124.664806	FAST_SENDER	PHYSICAL_LAYER_PACKET_TRANSMITTED	N/A
125.239203	RECEIVER	RECEIVER_MAC_FRAME_RECEIVED	FAST_SENDER
127.441194	FAST_SENDER	FAST_SENDER_MAC_FRAME_TRANSMISSION	N/A
127.846848	FAST_SENDER	PHYSICAL_LAYER_PACKET_TRANSMITTED	N/A
129.257172	FAST_SENDER	PHYSICAL_LAYER_PACKET_TRANSMITTED	N/A
130.765656	FAST_SENDER	PHYSICAL_LAYER_PACKET_TRANSMITTED	N/A
133.638216	RECEIVER	RECEIVER_MAC_FRAME_RECEIVED	FAST_SENDER
134.192353	FAST_SENDER	PHYSICAL_LAYER_PACKET_TRANSMITTED	N/A
140.739344	FAST_SENDER	FAST_SENDER_MAC_FRAME_TRANSMISSION	N/A
141.147079	FAST_SENDER	PHYSICAL_LAYER_PACKET_TRANSMITTED	N/A
141.715136	RECEIVER	RECEIVER_MAC_FRAME_RECEIVED	FAST_SENDER
142.410589	FAST_SENDER	PHYSICAL_LAYER_PACKET_TRANSMITTED	N/A
144.142719	FAST_SENDER	PHYSICAL_LAYER_PACKET_TRANSMITTED	N/A
149.216982	FAST_SENDER	FAST_SENDER_MAC_FRAME_TRANSMISSION	N/A
149.623121	FAST_SENDER	PHYSICAL_LAYER_PACKET_TRANSMITTED	N/A
150.196679	RECEIVER	RECEIVER_MAC_FRAME_RECEIVED	FAST_SENDER
152.397259	FAST_SENDER	FAST_SENDER_MAC_FRAME_TRANSMISSION	N/A
152.802199	FAST_SENDER	PHYSICAL_LAYER_PACKET_TRANSMITTED	N/A
154.191009	FAST_SENDER	PHYSICAL_LAYER_PACKET_TRANSMITTED	N/A
155.831065	FAST_SENDER	PHYSICAL_LAYER_PACKET_TRANSMITTED	N/A
158.704101	RECEIVER	RECEIVER_MAC_FRAME_RECEIVED	FAST_SENDER
160.909176	FAST_SENDER	FAST_SENDER_MAC_FRAME_TRANSMISSION	N/A
161.312945	FAST_SENDER	PHYSICAL_LAYER_PACKET_TRANSMITTED	N/A
161.884045	RECEIVER	RECEIVER_MAC_FRAME_RECEIVED	FAST_SENDER
164.084991	FAST_SENDER	FAST_SENDER_MAC_FRAME_TRANSMISSION	N/A
164.491578	FAST_SENDER	PHYSICAL_LAYER_PACKET_TRANSMITTED	N/A
165.695812	FAST_SENDER	PHYSICAL_LAYER_PACKET_TRANSMITTED	N/A
167.279836	FAST_SENDER	PHYSICAL_LAYER_PACKET_TRANSMITTED	N/A
170.153417	RECEIVER	RECEIVER_MAC_FRAME_RECEIVED	FAST_SENDER
172.355633	FAST_SENDER	FAST_SENDER_MAC_FRAME_TRANSMISSION	N/A
172.761712	FAST_SENDER	PHYSICAL_LAYER_PACKET_TRANSMITTED	N/A
173.334076	RECEIVER	RECEIVER_MAC_FRAME_RECEIVED	FAST_SENDER
175.536587	FAST_SENDER	FAST_SENDER_MAC_FRAME_TRANSMISSION	N/A
175.940734	FAST_SENDER	PHYSICAL_LAYER_PACKET_TRANSMITTED	N/A
177.492829	FAST_SENDER	PHYSICAL_LAYER_PACKET_TRANSMITTED	N/A
179.185848	FAST_SENDER	PHYSICAL_LAYER_PACKET_TRANSMITTED	N/A
182.058631	RECEIVER	RECEIVER_MAC_FRAME_RECEIVED	FAST_SENDER
184.261298	FAST_SENDER	FAST_SENDER_MAC_FRAME_TRANSMISSION	N/A
184.392044	SLOW_SENDER	SLOW_SENDER_MAC_FRAME_TRANSMISSION	N/A
184.668911	FAST_SENDER	PHYSICAL_LAYER_PACKET_TRANSMITTED	N/A
184.797326	SLOW_SENDER	PHYSICAL_LAYER_PACKET_TRANSMITTED	N/A
185.981904	FAST_SENDER	PHYSICAL_LAYER_PACKET_TRANSMITTED	N/A
186.59423	SLOW_SENDER	PHYSICAL_LAYER_PACKET_TRANSMITTED	N/A
187.45126	FAST_SENDER	PHYSICAL_LAYER_PACKET_TRANSMITTED	N/A
188.409434	SLOW_SENDER	PHYSICAL_LAYER_PACKET_TRANSMITTED	N/A
189.27682	RECEIVER	RECEIVER_MAC_FRAME_RECEIVED	SLOW_SENDER
191.059273	FAST_SENDER	PHYSICAL_LAYER_PACKET_TRANSMITTED	N/A
194.46665	SLOW_SENDER	SLOW_SENDER_MAC_FRAME_TRANSMISSION	N/A
194.869884	SLOW_SENDER	PHYSICAL_LAYER_PACKET_TRANSMITTED	N/A
196.296524	SLOW_SENDER	PHYSICAL_LAYER_PACKET_TRANSMITTED	N/A
197.14513	FAST_SENDER	FAST_SENDER_MAC_FRAME_TRANSMISSION	N/A
197.162839	RECEIVER	RECEIVER_MAC_FRAME_RECEIVED	SLOW_SENDER
198.850896	FAST_SENDER	FAST_SENDER_MAC_FRAME_TRANSMISSION	N/A
200.877537	FAST_SENDER	FAST_SENDER_MAC_FRAME_TRANSMISSION	N/A
202.905038	FAST_SENDER	FAST_SENDER_MAC_FRAME_TRANSMISSION	N/A
204.35557	SLOW_SENDER	SLOW_SENDER_MAC_FRAME_TRANSMISSION	N/A
204.762399	SLOW_SENDER	PHYSICAL_LAYER_PACKET_TRANSMITTED	N/A
204.931688	FAST_SENDER	FAST_SENDER_MAC_FRAME_TRANSMISSION	N/A
205.331045	RECEIVER	RECEIVER_MAC_FRAME_RECEIVED	SLOW_SENDER
206.957347	FAST_SENDER	FAST_SENDER_MAC_FRAME_TRANSMISSION	N/A
208.985247	FAST_SENDER	FAST_SENDER_MAC_FRAME_TRANSMISSION	N/A
211.011492	FAST_SENDER	FAST_SENDER_MAC_FRAME_TRANSMISSION	N/A
212.522481	SLOW_SENDER	SLOW_SENDER_MAC_FRAME_TRANSMISSION	N/A
212.926578	SLOW_SENDER	PHYSICAL_LAYER_PACKET_TRANSMITTED	N/A
213.03998	FAST_SENDER	FAST_SENDER_MAC_FRAME_TRANSMISSION	N/A
214.323083	SLOW_SENDER	PHYSICAL_LAYER_PACKET_TRANSMITTED	N/A
215.068825	FAST_SENDER	FAST_SENDER_MAC_FRAME_TRANSMISSION	N/A
215.189643	RECEIVER	RECEIVER_MAC_FRAME_RECEIVED	SLOW_SENDER
215.473944	FAST_SENDER	PHYSICAL_LAYER_PACKET_TRANSMITTED	N/A
216.74713	FAST_SENDER	PHYSICAL_LAYER_PACKET_TRANSMITTED	N/A
218.302162	FAST_SENDER	PHYSICAL_LAYER_PACKET_TRANSMITTED	N/A
221.176103	RECEIVER	RECEIVER_MAC_FRAME_RECEIVED	FAST_SENDER
223.37821	FAST_SENDER	FAST_SENDER_MAC_FRAME_TRANSMISSION	N/A
223.781743	FAST_SENDER	PHYSICAL_LAYER_PACKET_TRANSMITTED	N/A
224.354538	RECEIVER	RECEIVER_MAC_FRAME_RECEIVED	FAST_SENDER
226.557	FAST_SENDER	FAST_SENDER_MAC_FRAME_TRANSMISSION	N/A
226.963396	FAST_SENDER	PHYSICAL_LAYER_PACKET_TRANSMITTED	N/A
228.493897	FAST_SENDER	PHYSICAL_LAYER_PACKET_TRANSMITTED	N/A
230.061531	FAST_SENDER	PHYSICAL_LAYER_PACKET_TRANSMITTED	N/A
232.936102	RECEIVER	RECEIVER_MAC_FRAME_RECEIVED	FAST_SENDER
235.138373	FAST_SENDER	FAST_SENDER_MAC_FRAME_TRANSMISSION	N/A
235.543306	FAST_SENDER	PHYSICAL_LAYER_PACKET_TRANSMITTED	N/A
236.117671	RECEIVER	RECEIVER_MAC_FRAME_RECEIVED	FAST_SENDER
238.317521	FAST_SENDER	FAST_SENDER_MAC_FRAME_TRANSMISSION	N/A
238.723801	FAST_SENDER	PHYSICAL_LAYER_PACKET_TRANSMITTED	N/A
239.873164	FAST_SENDER	PHYSICAL_LAYER_PACKET_TRANSMITTED	N/A
241.714461	FAST_SENDER	PHYSICAL_LAYER_PACKET_TRANSMITTED	N/A
244.585079	RECEIVER	RECEIVER_MAC_FRAME_RECEIVED	FAST_SENDER
245.265036	FAST_SENDER	PHYSICAL_LAYER_PACKET_TRANSMITTED	N/A
251.559788	FAST_SENDER	FAST_SENDER_MAC_FRAME_TRANSMISSION	N/A
251.965198	FAST_SENDER	PHYSICAL_LAYER_PACKET_TRANSMITTED	N/A
252.537317	RECEIVER	RECEIVER_MAC_FRAME_RECEIVED	FAST_SENDER
254.739342	FAST_SENDER	FAST_SENDER_MAC_FRAME_TRANSMISSION	N/A
255.14483	FAST_SENDER	PHYSICAL_LAYER_PACKET_TRANSMITTED	N/A
256.416399	FAST_SENDER	PHYSICAL_LAYER_PACKET_TRANSMITTED	N/A
257.788054	FAST_SENDER	PHYSICAL_LAYER_PACKET_TRANSMITTED	N/A
260.65946	RECEIVER	RECEIVER_MAC_FRAME_RECEIVED	FAST_SENDER
261.315579	FAST_SENDER	PHYSICAL_LAYER_PACKET_TRANSMITTED	N/A
267.916076	FAST_SENDER	FAST_SENDER_MAC_FRAME_TRANSMISSION	N/A
268.320083	FAST_SENDER	PHYSICAL_LAYER_PACKET_TRANSMITTED	N/A
268.891619	RECEIVER	RECEIVER_MAC_FRAME_RECEIVED	FAST_SENDER
271.093718	FAST_SENDER	FAST_SENDER_MAC_FRAME_TRANSMISSION	N/A
271.499706	FAST_SENDER	PHYSICAL_LAYER_PACKET_TRANSMITTED	N/A
272.71079	FAST_SENDER	PHYSICAL_LAYER_PACKET_TRANSMITTED	N/A
274.2809	FAST_SENDER	PHYSICAL_LAYER_PACKET_TRANSMITTED	N/A
277.154306	RECEIVER	RECEIVER_MAC_FRAME_RECEIVED	FAST_SENDER
278.079656	FAST_SENDER	PHYSICAL_LAYER_PACKET_TRANSMITTED	N/A
284.570803	FAST_SENDER	FAST_SENDER_MAC_FRAME_TRANSMISSION	N/A
284.977424	FAST_SENDER	PHYSICAL_LAYER_PACKET_TRANSMITTED	N/A
285.547267	RECEIVER	RECEIVER_MAC_FRAME_RECEIVED	FAST_SENDER
287.74952	FAST_SENDER	FAST_SENDER_MAC_FRAME_TRANSMISSION	N/A
288.155943	FAST_SENDER	PHYSICAL_LAYER_PACKET_TRANSMITTED	N/A
289.28048	FAST_SENDER	PHYSICAL_LAYER_PACKET_TRANSMITTED	N/A
291.017215	FAST_SENDER	PHYSICAL_LAYER_PACKET_TRANSMITTED	N/A
293.888648	RECEIVER	RECEIVER_MAC_FRAME_RECEIVED	FAST_SENDER
294.448556	FAST_SENDER	PHYSICAL_LAYER_PACKET_TRANSMITTED	N/A
300.776869	FAST_SENDER	FAST_SENDER_MAC_FRAME_TRANSMISSION	N/A
301.181361	FAST_SENDER	PHYSICAL_LAYER_PACKET_TRANSMITTED	N/A
301.753548	RECEIVER	RECEIVER_MAC_FRAME_RECEIVED	FAST_SENDER
303.95737	FAST_SENDER	FAST_SENDER_MAC_FRAME_TRANSMISSION	N/A
304.362847	FAST_SENDER	PHYSICAL_LAYER_PACKET_TRANSMITTED	N/A
305.59704	FAST_SENDER	PHYSICAL_LAYER_PACKET_TRANSMITTED	N/A
307.339521	FAST_SENDER	PHYSICAL_LAYER_PACKET_TRANSMITTED	N/A
310.772514	FAST_SENDER	PHYSICAL_LAYER_PACKET_TRANSMITTED	N/A
314.648885	RECEIVER	RECEIVER_MAC_FRAME_RECEIVED	FAST_SENDER
316.853128	FAST_SENDER	FAST_SENDER_MAC_FRAME_TRANSMISSION	N/A
317.257388	FAST_SENDER	PHYSICAL_LAYER_PACKET_TRANSMITTED	N/A
317.828543	RECEIVER	RECEIVER_MAC_FRAME_RECEIVED	FAST_SENDER
320.03122	FAST_SENDER	FAST_SENDER_MAC_FRAME_TRANSMISSION	N/A
320.438548	FAST_SENDER	PHYSICAL_LAYER_PACKET_TRANSMITTED	N/A
322.000158	FAST_SENDER	PHYSICAL_LAYER_PACKET_TRANSMITTED	N/A
323.536374	FAST_SENDER	PHYSICAL_LAYER_PACKET_TRANSMITTED	N/A
326.410785	RECEIVER	RECEIVER_MAC_FRAME_RECEIVED	FAST_SENDER
327.341937	FAST_SENDER	PHYSICAL_LAYER_PACKET_TRANSMITTED	N/A
333.391918	SLOW_SENDER	SLOW_SENDER_MAC_FRAME_TRANSMISSION	N/A
333.763917	FAST_SENDER	FAST_SENDER_MAC_FRAME_TRANSMISSION	N/A
333.796468	SLOW_SENDER	PHYSICAL_LAYER_PACKET_TRANSMITTED	N/A
334.169541	FAST_SENDER	PHYSICAL_LAYER_PACKET_TRANSMITTED	N/A
334.367789	RECEIVER	RECEIVER_MAC_FRAME_RECEIVED	SLOW_SENDER
335.182174	SLOW_SENDER	PHYSICAL_LAYER_PACKET_TRANSMITTED	N/A
335.499542	FAST_SENDER	PHYSICAL_LAYER_PACKET_TRANSMITTED	N/A
336.94948	SLOW_SENDER	PHYSICAL_LAYER_PACKET_TRANSMITTED	N/A
337.083337	FAST_SENDER	PHYSICAL_LAYER_PACKET_TRANSMITTED	N/A
340.792974	FAST_SENDER	PHYSICAL_LAYER_PACKET_TRANSMITTED	N/A
343.006551	SLOW_SENDER	SLOW_SENDER_MAC_FRAME_TRANSMISSION	N/A
343.411785	SLOW_SENDER	PHYSICAL_LAYER_PACKET_TRANSMITTED	N/A
344.767277	SLOW_SENDER	PHYSICAL_LAYER_PACKET_TRANSMITTED	N/A
345.633615	RECEIVER	RECEIVER_MAC_FRAME_RECEIVED	SLOW_SENDER
345.724299	FAST_SENDER	FAST_SENDER_MAC_FRAME_TRANSMISSION	N/A
347.429522	FAST_SENDER	FAST_SENDER_MAC_FRAME_TRANSMISSION	N/A
349.455083	FAST_SENDER	FAST_SENDER_MAC_FRAME_TRANSMISSION	N/A
351.48161	FAST_SENDER	FAST_SENDER_MAC_FRAME_TRANSMISSION	N/A
352.826067	SLOW_SENDER	SLOW_SENDER_MAC_FRAME_TRANSMISSION	N/A
353.23217	SLOW_SENDER	PHYSICAL_LAYER_PACKET_TRANSMITTED	N/A
353.507704	FAST_SENDER	FAST_SENDER_MAC_FRAME_TRANSMISSION	N/A
354.476259	SLOW_SENDER	PHYSICAL_LAYER_PACKET_TRANSMITTED	N/A
355.53454	FAST_SENDER	FAST_SENDER_MAC_FRAME_TRANSMISSION	N/A
357.561978	FAST_SENDER	FAST_SENDER_MAC_FRAME_TRANSMISSION	N/A
359.587767	FAST_SENDER	FAST_SENDER_MAC_FRAME_TRANSMISSION	N/A
361.61623	FAST_SENDER	FAST_SENDER_MAC_FRAME_TRANSMISSION	N/A
363.647525	FAST_SENDER	FAST_SENDER_MAC_FRAME_TRANSMISSION	N/A
364.052021	FAST_SENDER	PHYSICAL_LAYER_PACKET_TRANSMITTED	N/A
365.280383	FAST_SENDER	PHYSICAL_LAYER_PACKET_TRANSMITTED	N/A
366.910645	FAST_SENDER	PHYSICAL_LAYER_PACKET_TRANSMITTED	N/A
369.783853	RECEIVER	RECEIVER_MAC_FRAME_RECEIVED	FAST_SENDER
371.985362	FAST_SENDER	FAST_SENDER_MAC_FRAME_TRANSMISSION	N/A
372.391305	FAST_SENDER	PHYSICAL_LAYER_PACKET_TRANSMITTED	N/A
372.963791	RECEIVER	RECEIVER_MAC_FRAME_RECEIVED	FAST_SENDER
373.657638	FAST_SENDER	PHYSICAL_LAYER_PACKET_TRANSMITTED	N/A
375.344841	FAST_SENDER	PHYSICAL_LAYER_PACKET_TRANSMITTED	N/A
380.421291	FAST_SENDER	FAST_SENDER_MAC_FRAME_TRANSMISSION	N/A
380.825057	FAST_SENDER	PHYSICAL_LAYER_PACKET_TRANSMITTED	N/A
382.373388	FAST_SENDER	PHYSICAL_LAYER_PACKET_TRANSMITTED	N/A
383.242358	RECEIVER	RECEIVER_MAC_FRAME_RECEIVED	FAST_SENDER
385.444963	FAST_SENDER	FAST_SENDER_MAC_FRAME_TRANSMISSION	N/A
385.849843	FAST_SENDER	PHYSICAL_LAYER_PACKET_TRANSMITTED	N/A
386.942903	FAST_SENDER	PHYSICAL_LAYER_PACKET_TRANSMITTED	N/A
388.721673	FAST_SENDER	PHYSICAL_LAYER_PACKET_TRANSMITTED	N/A
391.59528	RECEIVER	RECEIVER_MAC_FRAME_RECEIVED	FAST_SENDER
393.798738	FAST_SENDER	FAST_SENDER_MAC_FRAME_TRANSMISSION	N/A
394.202576	FAST_SENDER	PHYSICAL_LAYER_PACKET_TRANSMITTED	N/A
394.773756	RECEIVER	RECEIVER_MAC_FRAME_RECEIVED	FAST_SENDER
396.97651	FAST_SENDER	FAST_SENDER_MAC_FRAME_TRANSMISSION	N/A
397.38129	FAST_SENDER	PHYSICAL_LAYER_PACKET_TRANSMITTED	N/A
398.927864	FAST_SENDER	PHYSICAL_LAYER_PACKET_TRANSMITTED	N/A
400.635106	FAST_SENDER	PHYSICAL_LAYER_PACKET_TRANSMITTED	N/A
403.510801	RECEIVER	RECEIVER_MAC_FRAME_RECEIVED	FAST_SENDER
405.712079	FAST_SENDER	FAST_SENDER_MAC_FRAME_TRANSMISSION	N/A
406.117722	FAST_SENDER	PHYSICAL_LAYER_PACKET_TRANSMITTED	N/A
407.181098	FAST_SENDER	PHYSICAL_LAYER_PACKET_TRANSMITTED	N/A
408.048064	RECEIVER	RECEIVER_MAC_FRAME_RECEIVED	FAST_SENDER
410.252003	FAST_SENDER	FAST_SENDER_MAC_FRAME_TRANSMISSION	N/A
410.656944	FAST_SENDER	PHYSICAL_LAYER_PACKET_TRANSMITTED	N/A
412.041441	FAST_SENDER	PHYSICAL_LAYER_PACKET_TRANSMITTED	N/A
413.528033	FAST_SENDER	PHYSICAL_LAYER_PACKET_TRANSMITTED	N/A
416.402081	RECEIVER	RECEIVER_MAC_FRAME_RECEIVED	FAST_SENDER
418.604843	FAST_SENDER	FAST_SENDER_MAC_FRAME_TRANSMISSION	N/A
419.009468	FAST_SENDER	PHYSICAL_LAYER_PACKET_TRANSMITTED	N/A
419.580464	RECEIVER	RECEIVER_MAC_FRAME_RECEIVED	FAST_SENDER
421.783663	FAST_SENDER	FAST_SENDER_MAC_FRAME_TRANSMISSION	N/A
422.188274	FAST_SENDER	PHYSICAL_LAYER_PACKET_TRANSMITTED	N/A
423.518464	FAST_SENDER	PHYSICAL_LAYER_PACKET_TRANSMITTED	N/A
425.068352	FAST_SENDER	PHYSICAL_LAYER_PACKET_TRANSMITTED	N/A
427.943359	RECEIVER	RECEIVER_MAC_FRAME_RECEIVED	FAST_SENDER
430.143952	FAST_SENDER	FAST_SENDER_MAC_FRAME_TRANSMISSION	N/A
430.54957	FAST_SENDER	PHYSICAL_LAYER_PACKET_TRANSMITTED	N/A
431.121935	RECEIVER	RECEIVER_MAC_FRAME_RECEIVED	FAST_SENDER
433.32463	FAST_SENDER	FAST_SENDER_MAC_FRAME_TRANSMISSION	N/A
433.730059	FAST_SENDER	PHYSICAL_LAYER_PACKET_TRANSMITTED	N/A
435.187767	FAST_SENDER	PHYSICAL_LAYER_PACKET_TRANSMITTED	N/A
436.746541	FAST_SENDER	PHYSICAL_LAYER_PACKET_TRANSMITTED	N/A
439.621265	RECEIVER	RECEIVER_MAC_FRAME_RECEIVED	FAST_SENDER
441.821568	FAST_SENDER	FAST_SENDER_MAC_FRAME_TRANSMISSION	N/A
442.229329	FAST_SENDER	PHYSICAL_LAYER_PACKET_TRANSMITTED	N/A
442.800516	RECEIVER	RECEIVER_MAC_FRAME_RECEIVED	FAST_SENDER
445.002042	FAST_SENDER	FAST_SENDER_MAC_FRAME_TRANSMISSION	N/A
445.407781	FAST_SENDER	PHYSICAL_LAYER_PACKET_TRANSMITTED	N/A
446.911433	FAST_SENDER	PHYSICAL_LAYER_PACKET_TRANSMITTED	N/A
448.591302	FAST_SENDER	PHYSICAL_LAYER_PACKET_TRANSMITTED	N/A
451.464508	RECEIVER	RECEIVER_MAC_FRAME_RECEIVED	FAST_SENDER
453.66796	FAST_SENDER	FAST_SENDER_MAC_FRAME_TRANSMISSION	N/A
454.07281	FAST_SENDER	PHYSICAL_LAYER_PACKET_TRANSMITTED	N/A
454.643982	RECEIVER	RECEIVER_MAC_FRAME_RECEIVED	FAST_SENDER
456.84763	FAST_SENDER	FAST_SENDER_MAC_FRAME_TRANSMISSION	N/A
457.252001	FAST_SENDER	PHYSICAL_LAYER_PACKET_TRANSMITTED	N/A
458.406856	FAST_SENDER	PHYSICAL_LAYER_PACKET_TRANSMITTED	N/A
459.880455	FAST_SENDER	PHYSICAL_LAYER_PACKET_TRANSMITTED	N/A
462.753429	RECEIVER	RECEIVER_MAC_FRAME_RECEIVED	FAST_SENDER
464.956005	FAST_SENDER	FAST_SENDER_MAC_FRAME_TRANSMISSION	N/A
465.360145	FAST_SENDER	PHYSICAL_LAYER_PACKET_TRANSMITTED	N/A
465.934141	RECEIVER	RECEIVER_MAC_FRAME_RECEIVED	FAST_SENDER
468.135906	FAST_SENDER	FAST_SENDER_MAC_FRAME_TRANSMISSION	N/A
468.541641	FAST_SENDER	PHYSICAL_LAYER_PACKET_TRANSMITTED	N/A
469.467298	SLOW_SENDER	SLOW_SENDER_MAC_FRAME_TRANSMISSION	N/A
469.804358	FAST_SENDER	PHYSICAL_LAYER_PACKET_TRANSMITTED	N/A
469.87327	SLOW_SENDER	PHYSICAL_LAYER_PACKET_TRANSMITTED	N/A
471.299831	SLOW_SENDER	PHYSICAL_LAYER_PACKET_TRANSMITTED	N/A
472.120589	FAST_SENDER	PHYSICAL_LAYER_PACKET_TRANSMITTED	N/A
473.010021	SLOW_SENDER	PHYSICAL_LAYER_PACKET_TRANSMITTED	N/A
474.766999	SLOW_SENDER	PHYSICAL_LAYER_PACKET_TRANSMITTED	N/A
474.993893	RECEIVER	RECEIVER_MAC_FRAME_RECEIVED	FAST_SENDER
475.93585	FAST_SENDER	PHYSICAL_LAYER_PACKET_TRANSMITTED	N/A
480.581098	FAST_SENDER	FAST_SENDER_MAC_FRAME_TRANSMISSION	N/A
482.282151	FAST_SENDER	FAST_SENDER_MAC_FRAME_TRANSMISSION	N/A
483.4073	SLOW_SENDER	SLOW_SENDER_MAC_FRAME_TRANSMISSION	N/A
483.8121	SLOW_SENDER	PHYSICAL_LAYER_PACKET_TRANSMITTED	N/A
484.310208	FAST_SENDER	FAST_SENDER_MAC_FRAME_TRANSMISSION	N/A
484.890079	SLOW_SENDER	PHYSICAL_LAYER_PACKET_TRANSMITTED	N/A
486.337991	FAST_SENDER	FAST_SENDER_MAC_FRAME_TRANSMISSION	N/A
488.364216	FAST_SENDER	FAST_SENDER_MAC_FRAME_TRANSMISSION	N/A
490.391184	FAST_SENDER	FAST_SENDER_MAC_FRAME_TRANSMISSION	N/A
492.417836	FAST_SENDER	FAST_SENDER_MAC_FRAME_TRANSMISSION	N/A
492.949613	SLOW_SENDER	SLOW_SENDER_MAC_FRAME_TRANSMISSION	N/A
493.352634	SLOW_SENDER	PHYSICAL_LAYER_PACKET_TRANSMITTED	N/A
493.923642	RECEIVER	RECEIVER_MAC_FRAME_RECEIVED	SLOW_SENDER
494.445142	FAST_SENDER	FAST_SENDER_MAC_FRAME_TRANSMISSION	N/A
496.471551	FAST_SENDER	FAST_SENDER_MAC_FRAME_TRANSMISSION	N/A
498.503707	FAST_SENDER	FAST_SENDER_MAC_FRAME_TRANSMISSION	N/A
498.908046	FAST_SENDER	PHYSICAL_LAYER_PACKET_TRANSMITTED	N/A
499.478952	RECEIVER	RECEIVER_MAC_FRAME_RECEIVED	FAST_SENDER
501.118071	SLOW_SENDER	SLOW_SENDER_MAC_FRAME_TRANSMISSION	N/A
501.5237	SLOW_SENDER	PHYSICAL_LAYER_PACKET_TRANSMITTED	N/A
501.682838	FAST_SENDER	FAST_SENDER_MAC_FRAME_TRANSMISSION	N/A
502.088297	FAST_SENDER	PHYSICAL_LAYER_PACKET_TRANSMITTED	N/A
502.092838	RECEIVER	RECEIVER_MAC_FRAME_RECEIVED	SLOW_SENDER
503.455479	FAST_SENDER	PHYSICAL_LAYER_PACKET_TRANSMITTED	N/A
504.322107	RECEIVER	RECEIVER_MAC_FRAME_RECEIVED	FAST_SENDER
506.525473	FAST_SENDER	FAST_SENDER_MAC_FRAME_TRANSMISSION	N/A
506.930479	FAST_SENDER	PHYSICAL_LAYER_PACKET_TRANSMITTED	N/A
508.350354	FAST_SENDER	PHYSICAL_LAYER_PACKET_TRANSMITTED	N/A
510.166862	FAST_SENDER	PHYSICAL_LAYER_PACKET_TRANSMITTED	N/A
513.038815	RECEIVER	RECEIVER_MAC_FRAME_RECEIVED	FAST_SENDER
515.241089	FAST_SENDER	FAST_SENDER_MAC_FRAME_TRANSMISSION	N/A
515.646365	FAST_SENDER	PHYSICAL_LAYER_PACKET_TRANSMITTED	N/A
516.219558	RECEIVER	RECEIVER_MAC_FRAME_RECEIVED	FAST_SENDER
516.926705	FAST_SENDER	PHYSICAL_LAYER_PACKET_TRANSMITTED	N/A
518.441532	FAST_SENDER	PHYSICAL_LAYER_PACKET_TRANSMITTED	N/A
523.515661	FAST_SENDER	FAST_SENDER_MAC_FRAME_TRANSMISSION	N/A
523.920643	FAST_SENDER	PHYSICAL_LAYER_PACKET_TRANSMITTED	N/A
524.493685	RECEIVER	RECEIVER_MAC_FRAME_RECEIVED	FAST_SENDER
525.202293	FAST_SENDER	PHYSICAL_LAYER_PACKET_TRANSMITTED	N/A
527.042134	FAST_SENDER	PHYSICAL_LAYER_PACKET_TRANSMITTED	N/A
532.11974	FAST_SENDER	FAST_SENDER_MAC_FRAME_TRANSMISSION	N/A
532.524591	FAST_SENDER	PHYSICAL_LAYER_PACKET_TRANSMITTED	N/A
533.098391	RECEIVER	RECEIVER_MAC_FRAME_RECEIVED	FAST_SENDER
533.669365	FAST_SENDER	PHYSICAL_LAYER_PACKET_TRANSMITTED	N/A
535.290656	FAST_SENDER	PHYSICAL_LAYER_PACKET_TRANSMITTED	N/A
540.36615	FAST_SENDER	FAST_SENDER_MAC_FRAME_TRANSMISSION	N/A
540.771983	FAST_SENDER	PHYSICAL_LAYER_PACKET_TRANSMITTED	N/A
541.340594	RECEIVER	RECEIVER_MAC_FRAME_RECEIVED	FAST_SENDER
543.543966	FAST_SENDER	FAST_SENDER_MAC_FRAME_TRANSMISSION	N/A
543.950489	FAST_SENDER	PHYSICAL_LAYER_PACKET_TRANSMITTED	N/A
545.318338	FAST_SENDER	PHYSICAL_LAYER_PACKET_TRANSMITTED	N/A
546.734102	FAST_SENDER	PHYSICAL_LAYER_PACKET_TRANSMITTED	N/A
549.607409	RECEIVER	RECEIVER_MAC_FRAME_RECEIVED	FAST_SENDER
551.811046	FAST_SENDER	FAST_SENDER_MAC_FRAME_TRANSMISSION	N/A
552.215507	FAST_SENDER	PHYSICAL_LAYER_PACKET_TRANSMITTED	N/A
552.78724	RECEIVER	RECEIVER_MAC_FRAME_RECEIVED	FAST_SENDER
554.9902	FAST_SENDER	FAST_SENDER_MAC_FRAME_TRANSMISSION	N/A
555.396409	FAST_SENDER	PHYSICAL_LAYER_PACKET_TRANSMITTED	N/A
556.943058	FAST_SENDER	PHYSICAL_LAYER_PACKET_TRANSMITTED	N/A
558.799468	FAST_SENDER	PHYSICAL_LAYER_PACKET_TRANSMITTED	N/A
561.674624	RECEIVER	RECEIVER_MAC_FRAME_RECEIVED	FAST_SENDER
563.877137	FAST_SENDER	FAST_SENDER_MAC_FRAME_TRANSMISSION	N/A
564.281546	FAST_SENDER	PHYSICAL_LAYER_PACKET_TRANSMITTED	N/A
565.799568	FAST_SENDER	PHYSICAL_LAYER_PACKET_TRANSMITTED	N/A
566.669136	RECEIVER	RECEIVER_MAC_FRAME_RECEIVED	FAST_SENDER
568.868328	FAST_SENDER	FAST_SENDER_MAC_FRAME_TRANSMISSION	N/A
569.273208	FAST_SENDER	PHYSICAL_LAYER_PACKET_TRANSMITTED	N/A
570.560249	FAST_SENDER	PHYSICAL_LAYER_PACKET_TRANSMITTED	N/A
572.398215	FAST_SENDER	PHYSICAL_LAYER_PACKET_TRANSMITTED	N/A
575.270613	RECEIVER	RECEIVER_MAC_FRAME_RECEIVED	FAST_SENDER
577.474513	FAST_SENDER	FAST_SENDER_MAC_FRAME_TRANSMISSION	N/A
577.878578	FAST_SENDER	PHYSICAL_LAYER_PACKET_TRANSMITTED	N/A
578.450132	RECEIVER	RECEIVER_MAC_FRAME_RECEIVED	FAST_SENDER
580.652121	FAST_SENDER	FAST_SENDER_MAC_FRAME_TRANSMISSION	N/A
581.057652	FAST_SENDER	PHYSICAL_LAYER_PACKET_TRANSMITTED	N/A
582.333829	FAST_SENDER	PHYSICAL_LAYER_PACKET_TRANSMITTED	N/A
584.093628	FAST_SENDER	PHYSICAL_LAYER_PACKET_TRANSMITTED	N/A
587.496536	FAST_SENDER	PHYSICAL_LAYER_PACKET_TRANSMITTED	N/A
591.371467	RECEIVER	RECEIVER_MAC_FRAME_RECEIVED	FAST_SENDER
593.575984	FAST_SENDER	FAST_SENDER_MAC_FRAME_TRANSMISSION	N/A
593.979496	FAST_SENDER	PHYSICAL_LAYER_PACKET_TRANSMITTED	N/A
594.552335	RECEIVER	RECEIVER_MAC_FRAME_RECEIVED	FAST_SENDER
596.754853	FAST_SENDER	FAST_SENDER_MAC_FRAME_TRANSMISSION	N/A
597.159917	FAST_SENDER	PHYSICAL_LAYER_PACKET_TRANSMITTED	N/A
598.597127	FAST_SENDER	PHYSICAL_LAYER_PACKET_TRANSMITTED	N/A
600.372249	FAST_SENDER	PHYSICAL_LAYER_PACKET_TRANSMITTED	N/A
603.245021	RECEIVER	RECEIVER_MAC_FRAME_RECEIVED	FAST_SENDER
605.447165	FAST_SENDER	FAST_SENDER_MAC_FRAME_TRANSMISSION	N/A
605.852329	FAST_SENDER	PHYSICAL_LAYER_PACKET_TRANSMITTED	N/A
606.42539	RECEIVER	RECEIVER_MAC_FRAME_RECEIVED	FAST_SENDER
607.203374	FAST_SENDER	PHYSICAL_LAYER_PACKET_TRANSMITTED	N/A
609.037229	FAST_SENDER	PHYSICAL_LAYER_PACKET_TRANSMITTED	N/A
614.114148	FAST_SENDER	FAST_SENDER_MAC_FRAME_TRANSMISSION	N/A
614.531224	FAST_SENDER	PHYSICAL_LAYER_PACKET_TRANSMITTED	N/A
616.076182	FAST_SENDER	PHYSICAL_LAYER_PACKET_TRANSMITTED	N/A
616.943664	RECEIVER	RECEIVER_MAC_FRAME_RECEIVED	FAST_SENDER
619.14654	FAST_SENDER	FAST_SENDER_MAC_FRAME_TRANSMISSION	N/A
619.551481	FAST_SENDER	PHYSICAL_LAYER_PACKET_TRANSMITTED	N/A
620.095804	SLOW_SENDER	SLOW_SENDER_MAC_FRAME_TRANSMISSION	N/A
620.500377	SLOW_SENDER	PHYSICAL_LAYER_PACKET_TRANSMITTED	N/A
621.066882	FAST_SENDER	PHYSICAL_LAYER_PACKET_TRANSMITTED	N/A
621.627774	SLOW_SENDER	PHYSICAL_LAYER_PACKET_TRANSMITTED	N/A
622.706206	FAST_SENDER	PHYSICAL_LAYER_PACKET_TRANSMITTED	N/A
623.651979	SLOW_SENDER	PHYSICAL_LAYER_PACKET_TRANSMITTED	N/A
624.520735	RECEIVER	RECEIVER_MAC_FRAME_RECEIVED	SLOW_SENDER
626.198532	FAST_SENDER	PHYSICAL_LAYER_PACKET_TRANSMITTED	N/A
629.708961	SLOW_SENDER	SLOW_SENDER_MAC_FRAME_TRANSMISSION	N/A
630.113243	SLOW_SENDER	PHYSICAL_LAYER_PACKET_TRANSMITTED	N/A
631.184769	FAST_SENDER	FAST_SENDER_MAC_FRAME_TRANSMISSION	N/A
631.23494	SLOW_SENDER	PHYSICAL_LAYER_PACKET_TRANSMITTED	N/A
632.100844	RECEIVER	RECEIVER_MAC_FRAME_RECEIVED	SLOW_SENDER
632.890861	FAST_SENDER	FAST_SENDER_MAC_FRAME_TRANSMISSION	N/A
634.917868	FAST_SENDER	FAST_SENDER_MAC_FRAME_TRANSMISSION	N/A
636.943032	FAST_SENDER	FAST_SENDER_MAC_FRAME_TRANSMISSION	N/A
638.9719	FAST_SENDER	FAST_SENDER_MAC_FRAME_TRANSMISSION	N/A
639.292327	SLOW_SENDER	SLOW_SENDER_MAC_FRAME_TRANSMISSION	N/A
639.69827	SLOW_SENDER	PHYSICAL_LAYER_PACKET_TRANSMITTED	N/A
640.269072	RECEIVER	RECEIVER_MAC_FRAME_RECEIVED	SLOW_SENDER
640.999518	FAST_SENDER	FAST_SENDER_MAC_FRAME_TRANSMISSION	N/A
643.0231	FAST_SENDER	FAST_SENDER_MAC_FRAME_TRANSMISSION	N/A
645.051553	FAST_SENDER	FAST_SENDER_MAC_FRAME_TRANSMISSION	N/A
647.078395	FAST_SENDER	FAST_SENDER_MAC_FRAME_TRANSMISSION	N/A
647.458983	SLOW_SENDER	SLOW_SENDER_MAC_FRAME_TRANSMISSION	N/A
647.864331	SLOW_SENDER	PHYSICAL_LAYER_PACKET_TRANSMITTED	N/A
649.110019	FAST_SENDER	FAST_SENDER_MAC_FRAME_TRANSMISSION	N/A
649.220217	SLOW_SENDER	PHYSICAL_LAYER_PACKET_TRANSMITTED	N/A
649.514611	FAST_SENDER	PHYSICAL_LAYER_PACKET_TRANSMITTED	N/A
650.966853	FAST_SENDER	PHYSICAL_LAYER_PACKET_TRANSMITTED	N/A
651.834116	RECEIVER	RECEIVER_MAC_FRAME_RECEIVED	FAST_SENDER
654.037867	FAST_SENDER	FAST_SENDER_MAC_FRAME_TRANSMISSION	N/A
654.440969	FAST_SENDER	PHYSICAL_LAYER_PACKET_TRANSMITTED	N/A
655.737035	FAST_SENDER	PHYSICAL_LAYER_PACKET_TRANSMITTED	N/A
657.503329	FAST_SENDER	PHYSICAL_LAYER_PACKET_TRANSMITTED	N/A
660.375149	RECEIVER	RECEIVER_MAC_FRAME_RECEIVED	FAST_SENDER
662.579842	FAST_SENDER	FAST_SENDER_MAC_FRAME_TRANSMISSION	N/A
662.982669	FAST_SENDER	PHYSICAL_LAYER_PACKET_TRANSMITTED	N/A
663.555693	RECEIVER	RECEIVER_MAC_FRAME_RECEIVED	FAST_SENDER
665.756686	FAST_SENDER	FAST_SENDER_MAC_FRAME_TRANSMISSION	N/A
666.161525	FAST_SENDER	PHYSICAL_LAYER_PACKET_TRANSMITTED	N/A
667.391583	FAST_SENDER	PHYSICAL_LAYER_PACKET_TRANSMITTED	N/A
668.944131	FAST_SENDER	PHYSICAL_LAYER_PACKET_TRANSMITTED	N/A
671.817667	RECEIVER	RECEIVER_MAC_FRAME_RECEIVED	FAST_SENDER
674.019178	FAST_SENDER	FAST_SENDER_MAC_FRAME_TRANSMISSION	N/A
674.424463	FAST_SENDER	PHYSICAL_LAYER_PACKET_TRANSMITTED	N/A
675.863303	FAST_SENDER	PHYSICAL_LAYER_PACKET_TRANSMITTED	N/A
676.729632	RECEIVER	RECEIVER_MAC_FRAME_RECEIVED	FAST_SENDER
678.931978	FAST_SENDER	FAST_SENDER_MAC_FRAME_TRANSMISSION	N/A
679.337521	FAST_SENDER	PHYSICAL_LAYER_PACKET_TRANSMITTED	N/A
680.570861	FAST_SENDER	PHYSICAL_LAYER_PACKET_TRANSMITTED	N/A
682.090203	FAST_SENDER	PHYSICAL_LAYER_PACKET_TRANSMITTED	N/A
685.805304	FAST_SENDER	PHYSICAL_LAYER_PACKET_TRANSMITTED	N/A
689.680425	RECEIVER	RECEIVER_MAC_FRAME_RECEIVED	FAST_SENDER
691.882847	FAST_SENDER	FAST_SENDER_MAC_FRAME_TRANSMISSION	N/A
692.28902	FAST_SENDER	PHYSICAL_LAYER_PACKET_TRANSMITTED	N/A
692.859416	RECEIVER	RECEIVER_MAC_FRAME_RECEIVED	FAST_SENDER
695.064533	FAST_SENDER	FAST_SENDER_MAC_FRAME_TRANSMISSION	N/A
695.467653	FAST_SENDER	PHYSICAL_LAYER_PACKET_TRANSMITTED	N/A
696.980674	FAST_SENDER	PHYSICAL_LAYER_PACKET_TRANSMITTED	N/A
698.576514	FAST_SENDER	PHYSICAL_LAYER_PACKET_TRANSMITTED	N/A
701.448183	RECEIVER	RECEIVER_MAC_FRAME_RECEIVED	FAST_SENDER
702.037018	FAST_SENDER	PHYSICAL_LAYER_PACKET_TRANSMITTED	N/A
708.497031	FAST_SENDER	FAST_SENDER_MAC_FRAME_TRANSMISSION	N/A
708.904377	FAST_SENDER	PHYSICAL_LAYER_PACKET_TRANSMITTED	N/A
709.473374	RECEIVER	RECEIVER_MAC_FRAME_RECEIVED	FAST_SENDER
711.677327	FAST_SENDER	FAST_SENDER_MAC_FRAME_TRANSMISSION	N/A
712.083745	FAST_SENDER	PHYSICAL_LAYER_PACKET_TRANSMITTED	N/A
713.322391	FAST_SENDER	PHYSICAL_LAYER_PACKET_TRANSMITTED	N/A
714.827795	FAST_SENDER	PHYSICAL_LAYER_PACKET_TRANSMITTED	N/A
718.692406	FAST_SENDER	PHYSICAL_LAYER_PACKET_TRANSMITTED	N/A
722.569665	RECEIVER	RECEIVER_MAC_FRAME_RECEIVED	FAST_SENDER
724.771302	FAST_SENDER	FAST_SENDER_MAC_FRAME_TRANSMISSION	N/A
725.180622	FAST_SENDER	PHYSICAL_LAYER_PACKET_TRANSMITTED	N/A
725.748436	RECEIVER	RECEIVER_MAC_FRAME_RECEIVED	FAST_SENDER
727.951935	FAST_SENDER	FAST_SENDER_MAC_FRAME_TRANSMISSION	N/A
728.355198	FAST_SENDER	PHYSICAL_LAYER_PACKET_TRANSMITTED	N/A
729.676756	FAST_SENDER	PHYSICAL_LAYER_PACKET_TRANSMITTED	N/A
731.235625	FAST_SENDER	PHYSICAL_LAYER_PACKET_TRANSMITTED	N/A
734.10953	RECEIVER	RECEIVER_MAC_FRAME_RECEIVED	FAST_SENDER
736.311512	FAST_SENDER	FAST_SENDER_MAC_FRAME_TRANSMISSION	N/A
736.715522	FAST_SENDER	PHYSICAL_LAYER_PACKET_TRANSMITTED	N/A
737.288644	RECEIVER	RECEIVER_MAC_FRAME_RECEIVED	FAST_SENDER
739.491752	FAST_SENDER	FAST_SENDER_MAC_FRAME_TRANSMISSION	N/A
739.897338	FAST_SENDER	PHYSICAL_LAYER_PACKET_TRANSMITTED	N/A
741.103957	FAST_SENDER	PHYSICAL_LAYER_PACKET_TRANSMITTED	N/A
742.472487	FAST_SENDER	PHYSICAL_LAYER_PACKET_TRANSMITTED	N/A
745.345406	RECEIVER	RECEIVER_MAC_FRAME_RECEIVED	FAST_SENDER
747.548327	FAST_SENDER	FAST_SENDER_MAC_FRAME_TRANSMISSION	N/A
747.954354	FAST_SENDER	PHYSICAL_LAYER_PACKET_TRANSMITTED	N/A
748.525415	RECEIVER	RECEIVER_MAC_FRAME_RECEIVED	FAST_SENDER
750.727421	FAST_SENDER	FAST_SENDER_MAC_FRAME_TRANSMISSION	N/A
751.1348	FAST_SENDER	PHYSICAL_LAYER_PACKET_TRANSMITTED	N/A
752.470028	FAST_SENDER	PHYSICAL_LAYER_PACKET_TRANSMITTED	N/A
753.943124	FAST_SENDER	PHYSICAL_LAYER_PACKET_TRANSMITTED	N/A
756.818927	RECEIVER	RECEIVER_MAC_FRAME_RECEIVED	FAST_SENDER
759.022136	FAST_SENDER	FAST_SENDER_MAC_FRAME_TRANSMISSION	N/A
759.424643	FAST_SENDER	PHYSICAL_LAYER_PACKET_TRANSMITTED	N/A
759.995344	RECEIVER	RECEIVER_MAC_FRAME_RECEIVED	FAST_SENDER
762.201643	FAST_SENDER	FAST_SENDER_MAC_FRAME_TRANSMISSION	N/A
762.607573	FAST_SENDER	PHYSICAL_LAYER_PACKET_TRANSMITTED	N/A
763.945941	FAST_SENDER	PHYSICAL_LAYER_PACKET_TRANSMITTED	N/A
765.707375	FAST_SENDER	PHYSICAL_LAYER_PACKET_TRANSMITTED	N/A
768.582255	RECEIVER	RECEIVER_MAC_FRAME_RECEIVED	FAST_SENDER
770.704655	SLOW_SENDER	SLOW_SENDER_MAC_FRAME_TRANSMISSION	N/A
770.783436	FAST_SENDER	FAST_SENDER_MAC_FRAME_TRANSMISSION	N/A
771.111194	SLOW_SENDER	PHYSICAL_LAYER_PACKET_TRANSMITTED	N/A
771.188942	FAST_SENDER	PHYSICAL_LAYER_PACKET_TRANSMITTED	N/A
771.679892	RECEIVER	RECEIVER_MAC_FRAME_RECEIVED	SLOW_SENDER
772.595701	SLOW_SENDER	PHYSICAL_LAYER_PACKET_TRANSMITTED	N/A
772.854346	FAST_SENDER	PHYSICAL_LAYER_PACKET_TRANSMITTED	N/A
774.940722	FAST_SENDER	PHYSICAL_LAYER_PACKET_TRANSMITTED	N/A
775.177506	SLOW_SENDER	PHYSICAL_LAYER_PACKET_TRANSMITTED	N/A
778.658882	FAST_SENDER	PHYSICAL_LAYER_PACKET_TRANSMITTED	N/A
781.233276	SLOW_SENDER	SLOW_SENDER_MAC_FRAME_TRANSMISSION	N/A
781.639988	SLOW_SENDER	PHYSICAL_LAYER_PACKET_TRANSMITTED	N/A
783.05386	SLOW_SENDER	PHYSICAL_LAYER_PACKET_TRANSMITTED	N/A
783.485468	FAST_SENDER	FAST_SENDER_MAC_FRAME_TRANSMISSION	N/A
783.921878	RECEIVER	RECEIVER_MAC_FRAME_RECEIVED	SLOW_SENDER
785.18963	FAST_SENDER	FAST_SENDER_MAC_FRAME_TRANSMISSION	N/A
787.21393	FAST_SENDER	FAST_SENDER_MAC_FRAME_TRANSMISSION	N/A
789.240783	FAST_SENDER	FAST_SENDER_MAC_FRAME_TRANSMISSION	N/A
791.113786	SLOW_SENDER	SLOW_SENDER_MAC_FRAME_TRANSMISSION	N/A
791.270201	FAST_SENDER	FAST_SENDER_MAC_FRAME_TRANSMISSION	N/A
791.519374	SLOW_SENDER	PHYSICAL_LAYER_PACKET_TRANSMITTED	N/A
792.089716	RECEIVER	RECEIVER_MAC_FRAME_RECEIVED	SLOW_SENDER
793.301603	FAST_SENDER	FAST_SENDER_MAC_FRAME_TRANSMISSION	N/A
795.322637	FAST_SENDER	FAST_SENDER_MAC_FRAME_TRANSMISSION	N/A
797.349973	FAST_SENDER	FAST_SENDER_MAC_FRAME_TRANSMISSION	N/A
799.281136	SLOW_SENDER	SLOW_SENDER_MAC_FRAME_TRANSMISSION	N/A
799.376922	FAST_SENDER	FAST_SENDER_MAC_FRAME_TRANSMISSION	N/A
799.687663	SLOW_SENDER	PHYSICAL_LAYER_PACKET_TRANSMITTED	N/A
800.786574	SLOW_SENDER	PHYSICAL_LAYER_PACKET_TRANSMITTED	N/A
801.407828	FAST_SENDER	FAST_SENDER_MAC_FRAME_TRANSMISSION	N/A
801.654288	RECEIVER	RECEIVER_MAC_FRAME_RECEIVED	SLOW_SENDER
801.813169	FAST_SENDER	PHYSICAL_LAYER_PACKET_TRANSMITTED	N/A
803.205421	FAST_SENDER	PHYSICAL_LAYER_PACKET_TRANSMITTED	N/A
804.925723	FAST_SENDER	PHYSICAL_LAYER_PACKET_TRANSMITTED	N/A
807.797765	RECEIVER	RECEIVER_MAC_FRAME_RECEIVED	FAST_SENDER
809.999443	FAST_SENDER	FAST_SENDER_MAC_FRAME_TRANSMISSION	N/A
810.404906	FAST_SENDER	PHYSICAL_LAYER_PACKET_TRANSMITTED	N/A
810.976712	RECEIVER	RECEIVER_MAC_FRAME_RECEIVED	FAST_SENDER
813.179469	FAST_SENDER	FAST_SENDER_MAC_FRAME_TRANSMISSION	N/A
813.584724	FAST_SENDER	PHYSICAL_LAYER_PACKET_TRANSMITTED	N/A
814.858249	FAST_SENDER	PHYSICAL_LAYER_PACKET_TRANSMITTED	N/A
816.247621	FAST_SENDER	PHYSICAL_LAYER_PACKET_TRANSMITTED	N/A
819.118955	RECEIVER	RECEIVER_MAC_FRAME_RECEIVED	FAST_SENDER
821.322244	FAST_SENDER	FAST_SENDER_MAC_FRAME_TRANSMISSION	N/A
821.727233	FAST_SENDER	PHYSICAL_LAYER_PACKET_TRANSMITTED	N/A
822.298969	RECEIVER	RECEIVER_MAC_FRAME_RECEIVED	FAST_SENDER
824.50265	FAST_SENDER	FAST_SENDER_MAC_FRAME_TRANSMISSION	N/A
824.907905	FAST_SENDER	PHYSICAL_LAYER_PACKET_TRANSMITTED	N/A
826.393622	FAST_SENDER	PHYSICAL_LAYER_PACKET_TRANSMITTED	N/A
827.784214	FAST_SENDER	PHYSICAL_LAYER_PACKET_TRANSMITTED	N/A
830.658261	RECEIVER	RECEIVER_MAC_FRAME_RECEIVED	FAST_SENDER
832.860505	FAST_SENDER	FAST_SENDER_MAC_FRAME_TRANSMISSION	N/A
833.266178	FAST_SENDER	PHYSICAL_LAYER_PACKET_TRANSMITTED	N/A
833.836485	RECEIVER	RECEIVER_MAC_FRAME_RECEIVED	FAST_SENDER
836.039592	FAST_SENDER	FAST_SENDER_MAC_FRAME_TRANSMISSION	N/A
836.44527	FAST_SENDER	PHYSICAL_LAYER_PACKET_TRANSMITTED	N/A
837.77441	FAST_SENDER	PHYSICAL_LAYER_PACKET_TRANSMITTED	N/A
839.601808	FAST_SENDER	PHYSICAL_LAYER_PACKET_TRANSMITTED	N/A
842.476738	RECEIVER	RECEIVER_MAC_FRAME_RECEIVED	FAST_SENDER
844.678008	FAST_SENDER	FAST_SENDER_MAC_FRAME_TRANSMISSION	N/A
845.08283	FAST_SENDER	PHYSICAL_LAYER_PACKET_TRANSMITTED	N/A
845.654279	RECEIVER	RECEIVER_MAC_FRAME_RECEIVED	FAST_SENDER
847.857896	FAST_SENDER	FAST_SENDER_MAC_FRAME_TRANSMISSION	N/A
848.263179	FAST_SENDER	PHYSICAL_LAYER_PACKET_TRANSMITTED	N/A
849.783201	FAST_SENDER	PHYSICAL_LAYER_PACKET_TRANSMITTED	N/A
851.411227	FAST_SENDER	PHYSICAL_LAYER_PACKET_TRANSMITTED	N/A
854.283463	RECEIVER	RECEIVER_MAC_FRAME_RECEIVED	FAST_SENDER
856.485917	FAST_SENDER	FAST_SENDER_MAC_FRAME_TRANSMISSION	N/A
856.88984	FAST_SENDER	PHYSICAL_LAYER_PACKET_TRANSMITTED	N/A
858.220683	FAST_SENDER	PHYSICAL_LAYER_PACKET_TRANSMITTED	N/A
859.088239	RECEIVER	RECEIVER_MAC_FRAME_RECEIVED	FAST_SENDER
861.294498	FAST_SENDER	FAST_SENDER_MAC_FRAME_TRANSMISSION	N/A
861.69725	FAST_SENDER	PHYSICAL_LAYER_PACKET_TRANSMITTED	N/A
863.201488	FAST_SENDER	PHYSICAL_LAYER_PACKET_TRANSMITTED	N/A
864.568101	FAST_SENDER	PHYSICAL_LAYER_PACKET_TRANSMITTED	N/A
867.441824	RECEIVER	RECEIVER_MAC_FRAME_RECEIVED	FAST_SENDER
869.644758	FAST_SENDER	FAST_SENDER_MAC_FRAME_TRANSMISSION	N/A
870.048931	FAST_SENDER	PHYSICAL_LAYER_PACKET_TRANSMITTED	N/A
870.621567	RECEIVER	RECEIVER_MAC_FRAME_RECEIVED	FAST_SENDER
872.822837	FAST_SENDER	FAST_SENDER_MAC_FRAME_TRANSMISSION	N/A
873.229078	FAST_SENDER	PHYSICAL_LAYER_PACKET_TRANSMITTED	N/A
874.331989	FAST_SENDER	PHYSICAL_LAYER_PACKET_TRANSMITTED	N/A
875.987423	FAST_SENDER	PHYSICAL_LAYER_PACKET_TRANSMITTED	N/A
878.859866	RECEIVER	RECEIVER_MAC_FRAME_RECEIVED	FAST_SENDER
881.063099	FAST_SENDER	FAST_SENDER_MAC_FRAME_TRANSMISSION	N/A
881.468474	FAST_SENDER	PHYSICAL_LAYER_PACKET_TRANSMITTED	N/A
882.03828	RECEIVER	RECEIVER_MAC_FRAME_RECEIVED	FAST_SENDER
884.242406	FAST_SENDER	FAST_SENDER_MAC_FRAME_TRANSMISSION	N/A
884.648952	FAST_SENDER	PHYSICAL_LAYER_PACKET_TRANSMITTED	N/A
886.161575	FAST_SENDER	PHYSICAL_LAYER_PACKET_TRANSMITTED	N/A
887.9356	FAST_SENDER	PHYSICAL_LAYER_PACKET_TRANSMITTED	N/A
890.810196	RECEIVER	RECEIVER_MAC_FRAME_RECEIVED	FAST_SENDER
893.012523	FAST_SENDER	FAST_SENDER_MAC_FRAME_TRANSMISSION	N/A
893.417102	FAST_SENDER	PHYSICAL_LAYER_PACKET_TRANSMITTED	N/A
893.990971	RECEIVER	RECEIVER_MAC_FRAME_RECEIVED	FAST_SENDER
896.192537	FAST_SENDER	FAST_SENDER_MAC_FRAME_TRANSMISSION	N/A
896.597659	FAST_SENDER	PHYSICAL_LAYER_PACKET_TRANSMITTED	N/A
897.929336	FAST_SENDER	PHYSICAL_LAYER_PACKET_TRANSMITTED	N/A
899.732051	FAST_SENDER	PHYSICAL_LAYER_PACKET_TRANSMITTED	N/A
902.604858	RECEIVER	RECEIVER_MAC_FRAME_RECEIVED	FAST_SENDER
904.807158	FAST_SENDER	FAST_SENDER_MAC_FRAME_TRANSMISSION	N/A
905.212843	FAST_SENDER	PHYSICAL_LAYER_PACKET_TRANSMITTED	N/A
905.784182	RECEIVER	RECEIVER_MAC_FRAME_RECEIVED	FAST_SENDER
907.986297	FAST_SENDER	FAST_SENDER_MAC_FRAME_TRANSMISSION	N/A
908.390259	FAST_SENDER	PHYSICAL_LAYER_PACKET_TRANSMITTED	N/A
909.569589	FAST_SENDER	PHYSICAL_LAYER_PACKET_TRANSMITTED	N/A
911.121894	FAST_SENDER	PHYSICAL_LAYER_PACKET_TRANSMITTED	N/A
913.995836	RECEIVER	RECEIVER_MAC_FRAME_RECEIVED	FAST_SENDER
916.197827	FAST_SENDER	FAST_SENDER_MAC_FRAME_TRANSMISSION	N/A
916.60254	FAST_SENDER	PHYSICAL_LAYER_PACKET_TRANSMITTED	N/A
917.174409	RECEIVER	RECEIVER_MAC_FRAME_RECEIVED	FAST_SENDER
917.993827	FAST_SENDER	PHYSICAL_LAYER_PACKET_TRANSMITTED	N/A
919.676888	FAST_SENDER	PHYSICAL_LAYER_PACKET_TRANSMITTED	N/A
922.507553	SLOW_SENDER	SLOW_SENDER_MAC_FRAME_TRANSMISSION	N/A
922.912325	SLOW_SENDER	PHYSICAL_LAYER_PACKET_TRANSMITTED	N/A
923.484549	RECEIVER	RECEIVER_MAC_FRAME_RECEIVED	SLOW_SENDER
924.755371	FAST_SENDER	FAST_SENDER_MAC_FRAME_TRANSMISSION	N/A
925.160676	FAST_SENDER	PHYSICAL_LAYER_PACKET_TRANSMITTED	N/A
925.674392	SLOW_SENDER	SLOW_SENDER_MAC_FRAME_TRANSMISSION	N/A
926.079281	SLOW_SENDER	PHYSICAL_LAYER_PACKET_TRANSMITTED	N/A
926.465308	FAST_SENDER	PHYSICAL_LAYER_PACKET_TRANSMITTED	N/A
927.296956	SLOW_SENDER	PHYSICAL_LAYER_PACKET_TRANSMITTED	N/A
928.033174	FAST_SENDER	PHYSICAL_LAYER_PACKET_TRANSMITTED	N/A
929.271998	SLOW_SENDER	PHYSICAL_LAYER_PACKET_TRANSMITTED	N/A
930.138006	RECEIVER	RECEIVER_MAC_FRAME_RECEIVED	SLOW_SENDER
931.801022	FAST_SENDER	PHYSICAL_LAYER_PACKET_TRANSMITTED	N/A
936.402112	FAST_SENDER	FAST_SENDER_MAC_FRAME_TRANSMISSION	N/A
937.329891	SLOW_SENDER	SLOW_SENDER_MAC_FRAME_TRANSMISSION	N/A
937.735557	SLOW_SENDER	PHYSICAL_LAYER_PACKET_TRANSMITTED	N/A
938.106228	FAST_SENDER	FAST_SENDER_MAC_FRAME_TRANSMISSION	N/A
938.803033	SLOW_SENDER	PHYSICAL_LAYER_PACKET_TRANSMITTED	N/A
939.670058	RECEIVER	RECEIVER_MAC_FRAME_RECEIVED	SLOW_SENDER
940.132559	FAST_SENDER	FAST_SENDER_MAC_FRAME_TRANSMISSION	N/A
942.160041	FAST_SENDER	FAST_SENDER_MAC_FRAME_TRANSMISSION	N/A
944.187304	FAST_SENDER	FAST_SENDER_MAC_FRAME_TRANSMISSION	N/A
946.214403	FAST_SENDER	FAST_SENDER_MAC_FRAME_TRANSMISSION	N/A
946.861441	SLOW_SENDER	SLOW_SENDER_MAC_FRAME_TRANSMISSION	N/A
947.265013	SLOW_SENDER	PHYSICAL_LAYER_PACKET_TRANSMITTED	N/A
948.242696	FAST_SENDER	FAST_SENDER_MAC_FRAME_TRANSMISSION	N/A
948.430996	SLOW_SENDER	PHYSICAL_LAYER_PACKET_TRANSMITTED	N/A
950.269405	FAST_SENDER	FAST_SENDER_MAC_FRAME_TRANSMISSION	N/A
952.295865	FAST_SENDER	FAST_SENDER_MAC_FRAME_TRANSMISSION	N/A
954.329194	FAST_SENDER	FAST_SENDER_MAC_FRAME_TRANSMISSION	N/A
954.733574	FAST_SENDER	PHYSICAL_LAYER_PACKET_TRANSMITTED	N/A
955.823417	FAST_SENDER	PHYSICAL_LAYER_PACKET_TRANSMITTED	N/A
957.435418	FAST_SENDER	PHYSICAL_LAYER_PACKET_TRANSMITTED	N/A
960.308189	RECEIVER	RECEIVER_MAC_FRAME_RECEIVED	FAST_SENDER
962.513151	FAST_SENDER	FAST_SENDER_MAC_FRAME_TRANSMISSION	N/A
962.916474	FAST_SENDER	PHYSICAL_LAYER_PACKET_TRANSMITTED	N/A
963.487704	RECEIVER	RECEIVER_MAC_FRAME_RECEIVED	FAST_SENDER
965.690926	FAST_SENDER	FAST_SENDER_MAC_FRAME_TRANSMISSION	N/A
966.097723	FAST_SENDER	PHYSICAL_LAYER_PACKET_TRANSMITTED	N/A
967.174968	FAST_SENDER	PHYSICAL_LAYER_PACKET_TRANSMITTED	N/A
968.992625	FAST_SENDER	PHYSICAL_LAYER_PACKET_TRANSMITTED	N/A
971.866413	RECEIVER	RECEIVER_MAC_FRAME_RECEIVED	FAST_SENDER
974.066979	FAST_SENDER	FAST_SENDER_MAC_FRAME_TRANSMISSION	N/A
974.473634	FAST_SENDER	PHYSICAL_LAYER_PACKET_TRANSMITTED	N/A
975.043707	RECEIVER	RECEIVER_MAC_FRAME_RECEIVED	FAST_SENDER
977.246562	FAST_SENDER	FAST_SENDER_MAC_FRAME_TRANSMISSION	N/A
977.651529	FAST_SENDER	PHYSICAL_LAYER_PACKET_TRANSMITTED	N/A
978.936025	FAST_SENDER	PHYSICAL_LAYER_PACKET_TRANSMITTED	N/A
980.370325	FAST_SENDER	PHYSICAL_LAYER_PACKET_TRANSMITTED	N/A
983.244105	RECEIVER	RECEIVER_MAC_FRAME_RECEIVED	FAST_SENDER
985.447776	FAST_SENDER	FAST_SENDER_MAC_FRAME_TRANSMISSION	N/A
985.854029	FAST_SENDER	PHYSICAL_LAYER_PACKET_TRANSMITTED	N/A
986.42532	RECEIVER	RECEIVER_MAC_FRAME_RECEIVED	FAST_SENDER
988.628729	FAST_SENDER	FAST_SENDER_MAC_FRAME_TRANSMISSION	N/A
989.032988	FAST_SENDER	PHYSICAL_LAYER_PACKET_TRANSMITTED	N/A
990.309968	FAST_SENDER	PHYSICAL_LAYER_PACKET_TRANSMITTED	N/A
992.007364	FAST_SENDER	PHYSICAL_LAYER_PACKET_TRANSMITTED	N/A
994.882798	RECEIVER	RECEIVER_MAC_FRAME_RECEIVED	FAST_SENDER
997.084365	FAST_SENDER	FAST_SENDER_MAC_FRAME_TRANSMISSION	N/A
997.489553	FAST_SENDER	PHYSICAL_LAYER_PACKET_TRANSMITTED	N/A
998.061712	RECEIVER	RECEIVER_MAC_FRAME_RECEIVED	FAST_SENDER
1000.263743	FAST_SENDER	FAST_SENDER_MAC_FRAME_TRANSMISSION	N/A
1000.670261	FAST_SENDER	PHYSICAL_LAYER_PACKET_TRANSMITTED	N/A
1001.90205	FAST_SENDER	PHYSICAL_LAYER_PACKET_TRANSMITTED	N/A
1003.309107	FAST_SENDER	PHYSICAL_LAYER_PACKET_TRANSMITTED	N/A
1006.183547	RECEIVER	RECEIVER_MAC_FRAME_RECEIVED	FAST_SENDER
1008.386667	FAST_SENDER	FAST_SENDER_MAC_FRAME_TRANSMISSION	N/A
1008.790374	FAST_SENDER	PHYSICAL_LAYER_PACKET_TRANSMITTED	N/A
1009.361982	RECEIVER	RECEIVER_MAC_FRAME_RECEIVED	FAST_SENDER
1010.15873	FAST_SENDER	PHYSICAL_LAYER_PACKET_TRANSMITTED	N/A
1011.796728	FAST_SENDER	PHYSICAL_LAYER_PACKET_TRANSMITTED	N/A
1016.870405	FAST_SENDER	FAST_SENDER_MAC_FRAME_TRANSMISSION	N/A
1017.275709	FAST_SENDER	PHYSICAL_LAYER_PACKET_TRANSMITTED	N/A
1017.848808	RECEIVER	RECEIVER_MAC_FRAME_RECEIVED	FAST_SENDER
1020.051653	FAST_SENDER	FAST_SENDER_MAC_FRAME_TRANSMISSION	N/A
1020.457172	FAST_SENDER	PHYSICAL_LAYER_PACKET_TRANSMITTED	N/A
1021.924461	FAST_SENDER	PHYSICAL_LAYER_PACKET_TRANSMITTED	N/A
1023.659525	FAST_SENDER	PHYSICAL_LAYER_PACKET_TRANSMITTED	N/A
1026.532991	RECEIVER	RECEIVER_MAC_FRAME_RECEIVED	FAST_SENDER
1028.736052	FAST_SENDER	FAST_SENDER_MAC_FRAME_TRANSMISSION	N/A
1029.142167	FAST_SENDER	PHYSICAL_LAYER_PACKET_TRANSMITTED	N/A
1029.71303	RECEIVER	RECEIVER_MAC_FRAME_RECEIVED	FAST_SENDER
1031.914995	FAST_SENDER	FAST_SENDER_MAC_FRAME_TRANSMISSION	N/A
1032.322612	FAST_SENDER	PHYSICAL_LAYER_PACKET_TRANSMITTED	N/A
1033.498258	FAST_SENDER	PHYSICAL_LAYER_PACKET_TRANSMITTED	N/A
1035.040447	FAST_SENDER	PHYSICAL_LAYER_PACKET_TRANSMITTED	N/A
1037.910028	RECEIVER	RECEIVER_MAC_FRAME_RECEIVED	FAST_SENDER
1040.113975	FAST_SENDER	FAST_SENDER_MAC_FRAME_TRANSMISSION	N/A
1040.519252	FAST_SENDER	PHYSICAL_LAYER_PACKET_TRANSMITTED	N/A
1041.08942	RECEIVER	RECEIVER_MAC_FRAME_RECEIVED	FAST_SENDER
1043.29217	FAST_SENDER	FAST_SENDER_MAC_FRAME_TRANSMISSION	N/A
1043.697834	FAST_SENDER	PHYSICAL_LAYER_PACKET_TRANSMITTED	N/A
1045.150306	FAST_SENDER	PHYSICAL_LAYER_PACKET_TRANSMITTED	N/A
1046.86434	FAST_SENDER	PHYSICAL_LAYER_PACKET_TRANSMITTED	N/A
1049.738569	RECEIVER	RECEIVER_MAC_FRAME_RECEIVED	FAST_SENDER
1051.941849	FAST_SENDER	FAST_SENDER_MAC_FRAME_TRANSMISSION	N/A
1052.348542	FAST_SENDER	PHYSICAL_LAYER_PACKET_TRANSMITTED	N/A
1052.918387	RECEIVER	RECEIVER_MAC_FRAME_RECEIVED	FAST_SENDER
1055.121305	FAST_SENDER	FAST_SENDER_MAC_FRAME_TRANSMISSION	N/A
1055.525598	FAST_SENDER	PHYSICAL_LAYER_PACKET_TRANSMITTED	N/A
1056.888525	FAST_SENDER	PHYSICAL_LAYER_PACKET_TRANSMITTED	N/A
1058.282342	FAST_SENDER	PHYSICAL_LAYER_PACKET_TRANSMITTED	N/A
1061.153251	RECEIVER	RECEIVER_MAC_FRAME_RECEIVED	FAST_SENDER
1061.750019	FAST_SENDER	PHYSICAL_LAYER_PACKET_TRANSMITTED	N/A
1068.314523	FAST_SENDER	FAST_SENDER_MAC_FRAME_TRANSMISSION	N/A
1068.724524	FAST_SENDER	PHYSICAL_LAYER_PACKET_TRANSMITTED	N/A
1069.292791	RECEIVER	RECEIVER_MAC_FRAME_RECEIVED	FAST_SENDER
1069.605503	SLOW_SENDER	SLOW_SENDER_MAC_FRAME_TRANSMISSION	N/A
1070.009818	SLOW_SENDER	PHYSICAL_LAYER_PACKET_TRANSMITTED	N/A
1071.322895	SLOW_SENDER	PHYSICAL_LAYER_PACKET_TRANSMITTED	N/A
1071.493969	FAST_SENDER	FAST_SENDER_MAC_FRAME_TRANSMISSION	N/A
1071.902275	FAST_SENDER	PHYSICAL_LAYER_PACKET_TRANSMITTED	N/A
1073.098669	SLOW_SENDER	PHYSICAL_LAYER_PACKET_TRANSMITTED	N/A
1073.273127	FAST_SENDER	PHYSICAL_LAYER_PACKET_TRANSMITTED	N/A
1074.831875	FAST_SENDER	PHYSICAL_LAYER_PACKET_TRANSMITTED	N/A
1074.851758	SLOW_SENDER	PHYSICAL_LAYER_PACKET_TRANSMITTED	N/A
1077.70373	RECEIVER	RECEIVER_MAC_FRAME_RECEIVED	FAST_SENDER
1078.303368	FAST_SENDER	FAST_SENDER_MAC_FRAME_TRANSMISSION	N/A
1079.906123	FAST_SENDER	FAST_SENDER_MAC_FRAME_TRANSMISSION	N/A
1081.934004	FAST_SENDER	FAST_SENDER_MAC_FRAME_TRANSMISSION	N/A
1083.228954	SLOW_SENDER	SLOW_SENDER_MAC_FRAME_TRANSMISSION	N/A
1083.63477	SLOW_SENDER	PHYSICAL_LAYER_PACKET_TRANSMITTED	N/A
1083.961851	FAST_SENDER	FAST_SENDER_MAC_FRAME_TRANSMISSION	N/A
1085.16213	SLOW_SENDER	PHYSICAL_LAYER_PACKET_TRANSMITTED	N/A
1085.989036	FAST_SENDER	FAST_SENDER_MAC_FRAME_TRANSMISSION	N/A
1086.02938	RECEIVER	RECEIVER_MAC_FRAME_RECEIVED	SLOW_SENDER
1088.01704	FAST_SENDER	FAST_SENDER_MAC_FRAME_TRANSMISSION	N/A
1090.056206	FAST_SENDER	FAST_SENDER_MAC_FRAME_TRANSMISSION	N/A
1092.068388	FAST_SENDER	FAST_SENDER_MAC_FRAME_TRANSMISSION	N/A
1093.219422	SLOW_SENDER	SLOW_SENDER_MAC_FRAME_TRANSMISSION	N/A
1093.625942	SLOW_SENDER	PHYSICAL_LAYER_PACKET_TRANSMITTED	N/A
1094.097436	FAST_SENDER	FAST_SENDER_MAC_FRAME_TRANSMISSION	N/A
1094.199591	RECEIVER	RECEIVER_MAC_FRAME_RECEIVED	SLOW_SENDER
1096.127491	FAST_SENDER	FAST_SENDER_MAC_FRAME_TRANSMISSION	N/A
1096.535452	FAST_SENDER	PHYSICAL_LAYER_PACKET_TRANSMITTED	N/A
1097.104549	RECEIVER	RECEIVER_MAC_FRAME_RECEIVED	FAST_SENDER
1099.307189	FAST_SENDER	FAST_SENDER_MAC_FRAME_TRANSMISSION	N/A
1099.713787	FAST_SENDER	PHYSICAL_LAYER_PACKET_TRANSMITTED	N/A
1100.967813	FAST_SENDER	PHYSICAL_LAYER_PACKET_TRANSMITTED	N/A
1102.485779	FAST_SENDER	PHYSICAL_LAYER_PACKET_TRANSMITTED	N/A
1105.359621	RECEIVER	RECEIVER_MAC_FRAME_RECEIVED	FAST_SENDER
1107.562296	FAST_SENDER	FAST_SENDER_MAC_FRAME_TRANSMISSION	N/A
1107.968181	FAST_SENDER	PHYSICAL_LAYER_PACKET_TRANSMITTED	N/A
1108.539731	RECEIVER	RECEIVER_MAC_FRAME_RECEIVED	FAST_SENDER
1110.743698	FAST_SENDER	FAST_SENDER_MAC_FRAME_TRANSMISSION	N/A
1111.148311	FAST_SENDER	PHYSICAL_LAYER_PACKET_TRANSMITTED	N/A
1112.652066	FAST_SENDER	PHYSICAL_LAYER_PACKET_TRANSMITTED	N/A
1114.394285	FAST_SENDER	PHYSICAL_LAYER_PACKET_TRANSMITTED	N/A
1117.27091	RECEIVER	RECEIVER_MAC_FRAME_RECEIVED	FAST_SENDER
1119.471093	FAST_SENDER	FAST_SENDER_MAC_FRAME_TRANSMISSION	N/A
1119.877604	FAST_SENDER	PHYSICAL_LAYER_PACKET_TRANSMITTED	N/A
1120.448608	RECEIVER	RECEIVER_MAC_FRAME_RECEIVED	FAST_SENDER
1122.650826	FAST_SENDER	FAST_SENDER_MAC_FRAME_TRANSMISSION	N/A
1123.056999	FAST_SENDER	PHYSICAL_LAYER_PACKET_TRANSMITTED	N/A
1124.539742	FAST_SENDER	PHYSICAL_LAYER_PACKET_TRANSMITTED	N/A
1126.191636	FAST_SENDER	PHYSICAL_LAYER_PACKET_TRANSMITTED	N/A
1129.0676	RECEIVER	RECEIVER_MAC_FRAME_RECEIVED	FAST_SENDER
1131.268009	FAST_SENDER	FAST_SENDER_MAC_FRAME_TRANSMISSION	N/A
1131.674452	FAST_SENDER	PHYSICAL_LAYER_PACKET_TRANSMITTED	N/A
1132.244736	RECEIVER	RECEIVER_MAC_FRAME_RECEIVED	FAST_SENDER
1134.447845	FAST_SENDER	FAST_SENDER_MAC_FRAME_TRANSMISSION	N/A
1134.856056	FAST_SENDER	PHYSICAL_LAYER_PACKET_TRANSMITTED	N/A
1136.083328	FAST_SENDER	PHYSICAL_LAYER_PACKET_TRANSMITTED	N/A
1137.767621	FAST_SENDER	PHYSICAL_LAYER_PACKET_TRANSMITTED	N/A
1140.642118	RECEIVER	RECEIVER_MAC_FRAME_RECEIVED	FAST_SENDER
1142.843362	FAST_SENDER	FAST_SENDER_MAC_FRAME_TRANSMISSION	N/A
1143.249181	FAST_SENDER	PHYSICAL_LAYER_PACKET_TRANSMITTED	N/A
1143.82121	RECEIVER	RECEIVER_MAC_FRAME_RECEIVED	FAST_SENDER
1146.022059	FAST_SENDER	FAST_SENDER_MAC_FRAME_TRANSMISSION	N/A
1146.428315	FAST_SENDER	PHYSICAL_LAYER_PACKET_TRANSMITTED	N/A
1147.500231	FAST_SENDER	PHYSICAL_LAYER_PACKET_TRANSMITTED	N/A
1149.115861	FAST_SENDER	PHYSICAL_LAYER_PACKET_TRANSMITTED	N/A
1151.989491	RECEIVER	RECEIVER_MAC_FRAME_RECEIVED	FAST_SENDER
1154.192433	FAST_SENDER	FAST_SENDER_MAC_FRAME_TRANSMISSION	N/A
1154.595817	FAST_SENDER	PHYSICAL_LAYER_PACKET_TRANSMITTED	N/A
1155.169106	RECEIVER	RECEIVER_MAC_FRAME_RECEIVED	FAST_SENDER
1157.373317	FAST_SENDER	FAST_SENDER_MAC_FRAME_TRANSMISSION	N/A
1157.777143	FAST_SENDER	PHYSICAL_LAYER_PACKET_TRANSMITTED	N/A
1158.948238	FAST_SENDER	PHYSICAL_LAYER_PACKET_TRANSMITTED	N/A
1160.425885	FAST_SENDER	PHYSICAL_LAYER_PACKET_TRANSMITTED	N/A
1163.30041	RECEIVER	RECEIVER_MAC_FRAME_RECEIVED	FAST_SENDER
1165.501593	FAST_SENDER	FAST_SENDER_MAC_FRAME_TRANSMISSION	N/A
1165.908462	FAST_SENDER	PHYSICAL_LAYER_PACKET_TRANSMITTED	N/A
1166.479441	RECEIVER	RECEIVER_MAC_FRAME_RECEIVED	FAST_SENDER
1168.682653	FAST_SENDER	FAST_SENDER_MAC_FRAME_TRANSMISSION	N/A
1169.086922	FAST_SENDER	PHYSICAL_LAYER_PACKET_TRANSMITTED	N/A
1170.442585	FAST_SENDER	PHYSICAL_LAYER_PACKET_TRANSMITTED	N/A
1172.148382	FAST_SENDER	PHYSICAL_LAYER_PACKET_TRANSMITTED	N/A
1175.021336	RECEIVER	RECEIVER_MAC_FRAME_RECEIVED	FAST_SENDER
1177.22422	FAST_SENDER	FAST_SENDER_MAC_FRAME_TRANSMISSION	N/A
1177.630526	FAST_SENDER	PHYSICAL_LAYER_PACKET_TRANSMITTED	N/A
1178.202494	RECEIVER	RECEIVER_MAC_FRAME_RECEIVED	FAST_SENDER
1179.144438	FAST_SENDER	PHYSICAL_LAYER_PACKET_TRANSMITTED	N/A
1180.648796	FAST_SENDER	PHYSICAL_LAYER_PACKET_TRANSMITTED	N/A
1185.724926	FAST_SENDER	FAST_SENDER_MAC_FRAME_TRANSMISSION	N/A
1186.129802	FAST_SENDER	PHYSICAL_LAYER_PACKET_TRANSMITTED	N/A
1187.467924	FAST_SENDER	PHYSICAL_LAYER_PACKET_TRANSMITTED	N/A
1188.336002	RECEIVER	RECEIVER_MAC_FRAME_RECEIVED	FAST_SENDER
1190.537262	FAST_SENDER	FAST_SENDER_MAC_FRAME_TRANSMISSION	N/A
1190.944881	FAST_SENDER	PHYSICAL_LAYER_PACKET_TRANSMITTED	N/A
1192.496116	FAST_SENDER	PHYSICAL_LAYER_PACKET_TRANSMITTED	N/A
1194.072995	FAST_SENDER	PHYSICAL_LAYER_PACKET_TRANSMITTED	N/A
1196.948127	RECEIVER	RECEIVER_MAC_FRAME_RECEIVED	FAST_SENDER
1199.149909	FAST_SENDER	FAST_SENDER_MAC_FRAME_TRANSMISSION	N/A
1199.553712	FAST_SENDER	PHYSICAL_LAYER_PACKET_TRANSMITTED	N/A
1200.126364	RECEIVER	RECEIVER_MAC_FRAME_RECEIVED	FAST_SENDER
1202.330473	FAST_SENDER	FAST_SENDER_MAC_FRAME_TRANSMISSION	N/A
1202.73356	FAST_SENDER	PHYSICAL_LAYER_PACKET_TRANSMITTED	N/A
1203.95318	FAST_SENDER	PHYSICAL_LAYER_PACKET_TRANSMITTED	N/A
1205.595822	FAST_SENDER	PHYSICAL_LAYER_PACKET_TRANSMITTED	N/A
1208.467716	RECEIVER	RECEIVER_MAC_FRAME_RECEIVED	FAST_SENDER
1210.671058	FAST_SENDER	FAST_SENDER_MAC_FRAME_TRANSMISSION	N/A
1211.075189	FAST_SENDER	PHYSICAL_LAYER_PACKET_TRANSMITTED	N/A
1211.64915	RECEIVER	RECEIVER_MAC_FRAME_RECEIVED	FAST_SENDER
1212.918365	SLOW_SENDER	SLOW_SENDER_MAC_FRAME_TRANSMISSION	N/A
1213.331354	SLOW_SENDER	PHYSICAL_LAYER_PACKET_TRANSMITTED	N/A
1213.850115	FAST_SENDER	FAST_SENDER_MAC_FRAME_TRANSMISSION	N/A
1214.255399	FAST_SENDER	PHYSICAL_LAYER_PACKET_TRANSMITTED	N/A
1214.858988	SLOW_SENDER	PHYSICAL_LAYER_PACKET_TRANSMITTED	N/A
1215.323301	FAST_SENDER	PHYSICAL_LAYER_PACKET_TRANSMITTED	N/A
1216.756865	SLOW_SENDER	PHYSICAL_LAYER_PACKET_TRANSMITTED	N/A
1217.132708	FAST_SENDER	PHYSICAL_LAYER_PACKET_TRANSMITTED	N/A
1219.607858	RECEIVER	RECEIVER_MAC_FRAME_RECEIVED	SLOW_SENDER
1220.978	FAST_SENDER	PHYSICAL_LAYER_PACKET_TRANSMITTED	N/A
1221.111629	SLOW_SENDER	PHYSICAL_LAYER_PACKET_TRANSMITTED	N/A
1224.854494	RECEIVER	RECEIVER_MAC_FRAME_RECEIVED	FAST_SENDER
1227.057473	FAST_SENDER	FAST_SENDER_MAC_FRAME_TRANSMISSION	N/A
1227.169829	SLOW_SENDER	SLOW_SENDER_MAC_FRAME_TRANSMISSION	N/A
1227.461606	FAST_SENDER	PHYSICAL_LAYER_PACKET_TRANSMITTED	N/A
1227.573214	SLOW_SENDER	PHYSICAL_LAYER_PACKET_TRANSMITTED	N/A
1228.036635	RECEIVER	RECEIVER_MAC_FRAME_RECEIVED	FAST_SENDER
1229.334963	SLOW_SENDER	PHYSICAL_LAYER_PACKET_TRANSMITTED	N/A
1230.480692	FAST_SENDER	FAST_SENDER_MAC_FRAME_TRANSMISSION	N/A
1231.025791	SLOW_SENDER	PHYSICAL_LAYER_PACKET_TRANSMITTED	N/A
1231.091846	FAST_SENDER	FAST_SENDER_MAC_FRAME_TRANSMISSION	N/A
1231.890844	RECEIVER	RECEIVER_MAC_FRAME_RECEIVED	SLOW_SENDER
1232.506983	FAST_SENDER	FAST_SENDER_MAC_FRAME_TRANSMISSION	N/A
1234.531814	FAST_SENDER	FAST_SENDER_MAC_FRAME_TRANSMISSION	N/A
1236.556265	FAST_SENDER	FAST_SENDER_MAC_FRAME_TRANSMISSION	N/A
1238.580821	FAST_SENDER	FAST_SENDER_MAC_FRAME_TRANSMISSION	N/A
1240.60388	FAST_SENDER	FAST_SENDER_MAC_FRAME_TRANSMISSION	N/A
1242.631055	FAST_SENDER	FAST_SENDER_MAC_FRAME_TRANSMISSION	N/A
1244.655104	FAST_SENDER	FAST_SENDER_MAC_FRAME_TRANSMISSION	N/A
1246.683741	FAST_SENDER	FAST_SENDER_MAC_FRAME_TRANSMISSION	N/A
1247.089129	FAST_SENDER	PHYSICAL_LAYER_PACKET_TRANSMITTED	N/A
1247.658977	RECEIVER	RECEIVER_MAC_FRAME_RECEIVED	FAST_SENDER
1249.861435	FAST_SENDER	FAST_SENDER_MAC_FRAME_TRANSMISSION	N/A
1250.265262	FAST_SENDER	PHYSICAL_LAYER_PACKET_TRANSMITTED	N/A
1251.802846	FAST_SENDER	PHYSICAL_LAYER_PACKET_TRANSMITTED	N/A
1253.488401	FAST_SENDER	PHYSICAL_LAYER_PACKET_TRANSMITTED	N/A
1256.361098	RECEIVER	RECEIVER_MAC_FRAME_RECEIVED	FAST_SENDER
1258.562907	FAST_SENDER	FAST_SENDER_MAC_FRAME_TRANSMISSION	N/A
1258.969267	FAST_SENDER	PHYSICAL_LAYER_PACKET_TRANSMITTED	N/A
1259.54078	RECEIVER	RECEIVER_MAC_FRAME_RECEIVED	FAST_SENDER
1261.741614	FAST_SENDER	FAST_SENDER_MAC_FRAME_TRANSMISSION	N/A
1262.146024	FAST_SENDER	PHYSICAL_LAYER_PACKET_TRANSMITTED	N/A
1263.316319	FAST_SENDER	PHYSICAL_LAYER_PACKET_TRANSMITTED	N/A
1264.778423	FAST_SENDER	PHYSICAL_LAYER_PACKET_TRANSMITTED	N/A
1267.651805	RECEIVER	RECEIVER_MAC_FRAME_RECEIVED	FAST_SENDER
1269.855369	FAST_SENDER	FAST_SENDER_MAC_FRAME_TRANSMISSION	N/A
1270.261207	FAST_SENDER	PHYSICAL_LAYER_PACKET_TRANSMITTED	N/A
1270.833581	RECEIVER	RECEIVER_MAC_FRAME_RECEIVED	FAST_SENDER
1273.034584	FAST_SENDER	FAST_SENDER_MAC_FRAME_TRANSMISSION	N/A
1273.439817	FAST_SENDER	PHYSICAL_LAYER_PACKET_TRANSMITTED	N/A
1274.878513	FAST_SENDER	PHYSICAL_LAYER_PACKET_TRANSMITTED	N/A
1276.460095	FAST_SENDER	PHYSICAL_LAYER_PACKET_TRANSMITTED	N/A
1279.333987	RECEIVER	RECEIVER_MAC_FRAME_RECEIVED	FAST_SENDER
1281.535227	FAST_SENDER	FAST_SENDER_MAC_FRAME_TRANSMISSION	N/A
1281.940099	FAST_SENDER	PHYSICAL_LAYER_PACKET_TRANSMITTED	N/A
1282.514797	RECEIVER	RECEIVER_MAC_FRAME_RECEIVED	FAST_SENDER
1284.713645	FAST_SENDER	FAST_SENDER_MAC_FRAME_TRANSMISSION	N/A
1285.116908	FAST_SENDER	PHYSICAL_LAYER_PACKET_TRANSMITTED	N/A
1286.649769	FAST_SENDER	PHYSICAL_LAYER_PACKET_TRANSMITTED	N/A
1288.054574	FAST_SENDER	PHYSICAL_LAYER_PACKET_TRANSMITTED	N/A
1290.928477	RECEIVER	RECEIVER_MAC_FRAME_RECEIVED	FAST_SENDER
1293.132081	FAST_SENDER	FAST_SENDER_MAC_FRAME_TRANSMISSION	N/A
1293.536319	FAST_SENDER	PHYSICAL_LAYER_PACKET_TRANSMITTED	N/A
1294.107192	RECEIVER	RECEIVER_MAC_FRAME_RECEIVED	FAST_SENDER
1296.309183	FAST_SENDER	FAST_SENDER_MAC_FRAME_TRANSMISSION	N/A
1296.713606	FAST_SENDER	PHYSICAL_LAYER_PACKET_TRANSMITTED	N/A
1298.043507	FAST_SENDER	PHYSICAL_LAYER_PACKET_TRANSMITTED	N/A
1299.597799	FAST_SENDER	PHYSICAL_LAYER_PACKET_TRANSMITTED	N/A
1303.124038	FAST_SENDER	PHYSICAL_LAYER_PACKET_TRANSMITTED	N/A
1307.00125	RECEIVER	RECEIVER_MAC_FRAME_RECEIVED	FAST_SENDER
1309.204301	FAST_SENDER	FAST_SENDER_MAC_FRAME_TRANSMISSION	N/A
1309.609424	FAST_SENDER	PHYSICAL_LAYER_PACKET_TRANSMITTED	N/A
1310.179188	RECEIVER	RECEIVER_MAC_FRAME_RECEIVED	FAST_SENDER
1312.38249	FAST_SENDER	FAST_SENDER_MAC_FRAME_TRANSMISSION	N/A
1312.788133	FAST_SENDER	PHYSICAL_LAYER_PACKET_TRANSMITTED	N/A
1314.181462	FAST_SENDER	PHYSICAL_LAYER_PACKET_TRANSMITTED	N/A
1315.928356	FAST_SENDER	PHYSICAL_LAYER_PACKET_TRANSMITTED	N/A
1318.803208	RECEIVER	RECEIVER_MAC_FRAME_RECEIVED	FAST_SENDER
1321.004813	FAST_SENDER	FAST_SENDER_MAC_FRAME_TRANSMISSION	N/A
1321.411189	FAST_SENDER	PHYSICAL_LAYER_PACKET_TRANSMITTED	N/A
1321.983071	RECEIVER	RECEIVER_MAC_FRAME_RECEIVED	FAST_SENDER
1322.611341	FAST_SENDER	PHYSICAL_LAYER_PACKET_TRANSMITTED	N/A
1324.43708	FAST_SENDER	PHYSICAL_LAYER_PACKET_TRANSMITTED	N/A
1329.512834	FAST_SENDER	FAST_SENDER_MAC_FRAME_TRANSMISSION	N/A
1329.917777	FAST_SENDER	PHYSICAL_LAYER_PACKET_TRANSMITTED	N/A
1330.49273	RECEIVER	RECEIVER_MAC_FRAME_RECEIVED	FAST_SENDER
1332.692803	FAST_SENDER	FAST_SENDER_MAC_FRAME_TRANSMISSION	N/A
1333.097469	FAST_SENDER	PHYSICAL_LAYER_PACKET_TRANSMITTED	N/A
1334.229123	FAST_SENDER	PHYSICAL_LAYER_PACKET_TRANSMITTED	N/A
1335.672417	FAST_SENDER	PHYSICAL_LAYER_PACKET_TRANSMITTED	N/A
1338.548581	RECEIVER	RECEIVER_MAC_FRAME_RECEIVED	FAST_SENDER
1340.748066	FAST_SENDER	FAST_SENDER_MAC_FRAME_TRANSMISSION	N/A
1341.153081	FAST_SENDER	PHYSICAL_LAYER_PACKET_TRANSMITTED	N/A
1341.727573	RECEIVER	RECEIVER_MAC_FRAME_RECEIVED	FAST_SENDER
1343.926825	FAST_SENDER	FAST_SENDER_MAC_FRAME_TRANSMISSION	N/A
1344.332125	FAST_SENDER	PHYSICAL_LAYER_PACKET_TRANSMITTED	N/A
1345.718625	FAST_SENDER	PHYSICAL_LAYER_PACKET_TRANSMITTED	N/A
1347.078113	FAST_SENDER	PHYSICAL_LAYER_PACKET_TRANSMITTED	N/A
1349.955543	RECEIVER	RECEIVER_MAC_FRAME_RECEIVED	FAST_SENDER
1350.122226	SLOW_SENDER	SLOW_SENDER_MAC_FRAME_TRANSMISSION	N/A
1350.525452	SLOW_SENDER	PHYSICAL_LAYER_PACKET_TRANSMITTED	N/A
1351.097052	RECEIVER	RECEIVER_MAC_FRAME_RECEIVED	SLOW_SENDER
1352.154821	FAST_SENDER	FAST_SENDER_MAC_FRAME_TRANSMISSION	N/A
1352.563606	FAST_SENDER	PHYSICAL_LAYER_PACKET_TRANSMITTED	N/A
1353.287991	SLOW_SENDER	SLOW_SENDER_MAC_FRAME_TRANSMISSION	N/A
1353.693089	SLOW_SENDER	PHYSICAL_LAYER_PACKET_TRANSMITTED	N/A
1353.89151	FAST_SENDER	PHYSICAL_LAYER_PACKET_TRANSMITTED	N/A
1355.243124	SLOW_SENDER	PHYSICAL_LAYER_PACKET_TRANSMITTED	N/A
1355.397213	FAST_SENDER	PHYSICAL_LAYER_PACKET_TRANSMITTED	N/A
1357.172402	SLOW_SENDER	PHYSICAL_LAYER_PACKET_TRANSMITTED	N/A
1358.039089	RECEIVER	RECEIVER_MAC_FRAME_RECEIVED	SLOW_SENDER
1359.560833	FAST_SENDER	PHYSICAL_LAYER_PACKET_TRANSMITTED	N/A
1364.239861	FAST_SENDER	FAST_SENDER_MAC_FRAME_TRANSMISSION	N/A
1365.229437	SLOW_SENDER	SLOW_SENDER_MAC_FRAME_TRANSMISSION	N/A
1365.63368	SLOW_SENDER	PHYSICAL_LAYER_PACKET_TRANSMITTED	N/A
1365.943983	FAST_SENDER	FAST_SENDER_MAC_FRAME_TRANSMISSION	N/A
1366.782473	SLOW_SENDER	PHYSICAL_LAYER_PACKET_TRANSMITTED	N/A
1367.937466	FAST_SENDER	FAST_SENDER_MAC_FRAME_TRANSMISSION	N/A
1368.427809	SLOW_SENDER	PHYSICAL_LAYER_PACKET_TRANSMITTED	N/A
1368.546597	FAST_SENDER	FAST_SENDER_MAC_FRAME_TRANSMISSION	N/A
1369.996646	FAST_SENDER	FAST_SENDER_MAC_FRAME_TRANSMISSION	N/A
1372.02384	FAST_SENDER	FAST_SENDER_MAC_FRAME_TRANSMISSION	N/A
1374.0507	FAST_SENDER	FAST_SENDER_MAC_FRAME_TRANSMISSION	N/A
1376.075951	FAST_SENDER	FAST_SENDER_MAC_FRAME_TRANSMISSION	N/A
1378.104354	FAST_SENDER	FAST_SENDER_MAC_FRAME_TRANSMISSION	N/A
1380.130077	FAST_SENDER	FAST_SENDER_MAC_FRAME_TRANSMISSION	N/A
1382.157858	FAST_SENDER	FAST_SENDER_MAC_FRAME_TRANSMISSION	N/A
1384.189277	FAST_SENDER	FAST_SENDER_MAC_FRAME_TRANSMISSION	N/A
1384.593008	FAST_SENDER	PHYSICAL_LAYER_PACKET_TRANSMITTED	N/A
1385.761907	FAST_SENDER	PHYSICAL_LAYER_PACKET_TRANSMITTED	N/A
1387.488576	FAST_SENDER	PHYSICAL_LAYER_PACKET_TRANSMITTED	N/A
1390.362241	RECEIVER	RECEIVER_MAC_FRAME_RECEIVED	FAST_SENDER
1392.564554	FAST_SENDER	FAST_SENDER_MAC_FRAME_TRANSMISSION	N/A
1392.970478	FAST_SENDER	PHYSICAL_LAYER_PACKET_TRANSMITTED	N/A
1393.542315	RECEIVER	RECEIVER_MAC_FRAME_RECEIVED	FAST_SENDER
1395.744704	FAST_SENDER	FAST_SENDER_MAC_FRAME_TRANSMISSION	N/A
1396.150242	FAST_SENDER	PHYSICAL_LAYER_PACKET_TRANSMITTED	N/A
1397.659938	FAST_SENDER	PHYSICAL_LAYER_PACKET_TRANSMITTED	N/A
1399.181556	FAST_SENDER	PHYSICAL_LAYER_PACKET_TRANSMITTED	N/A
1402.052438	RECEIVER	RECEIVER_MAC_FRAME_RECEIVED	FAST_SENDER
1404.25486	FAST_SENDER	FAST_SENDER_MAC_FRAME_TRANSMISSION	N/A
1404.659765	FAST_SENDER	PHYSICAL_LAYER_PACKET_TRANSMITTED	N/A
1405.232952	RECEIVER	RECEIVER_MAC_FRAME_RECEIVED	FAST_SENDER
1407.433512	FAST_SENDER	FAST_SENDER_MAC_FRAME_TRANSMISSION	N/A
1407.838401	FAST_SENDER	PHYSICAL_LAYER_PACKET_TRANSMITTED	N/A
1408.951028	FAST_SENDER	PHYSICAL_LAYER_PACKET_TRANSMITTED	N/A
1410.598343	FAST_SENDER	PHYSICAL_LAYER_PACKET_TRANSMITTED	N/A
1413.470968	RECEIVER	RECEIVER_MAC_FRAME_RECEIVED	FAST_SENDER
1415.673607	FAST_SENDER	FAST_SENDER_MAC_FRAME_TRANSMISSION	N/A
1416.079092	FAST_SENDER	PHYSICAL_LAYER_PACKET_TRANSMITTED	N/A
1416.651762	RECEIVER	RECEIVER_MAC_FRAME_RECEIVED	FAST_SENDER
1418.854241	FAST_SENDER	FAST_SENDER_MAC_FRAME_TRANSMISSION	N/A
1419.257633	FAST_SENDER	PHYSICAL_LAYER_PACKET_TRANSMITTED	N/A
1420.512146	FAST_SENDER	PHYSICAL_LAYER_PACKET_TRANSMITTED	N/A
1422.255053	FAST_SENDER	PHYSICAL_LAYER_PACKET_TRANSMITTED	N/A
1425.128298	RECEIVER	RECEIVER_MAC_FRAME_RECEIVED	FAST_SENDER
1427.332196	FAST_SENDER	FAST_SENDER_MAC_FRAME_TRANSMISSION	N/A
1427.738389	FAST_SENDER	PHYSICAL_LAYER_PACKET_TRANSMITTED	N/A
1428.308261	RECEIVER	RECEIVER_MAC_FRAME_RECEIVED	FAST_SENDER
1430.511326	FAST_SENDER	FAST_SENDER_MAC_FRAME_TRANSMISSION	N/A
1430.916236	FAST_SENDER	PHYSICAL_LAYER_PACKET_TRANSMITTED	N/A
1432.015382	FAST_SENDER	PHYSICAL_LAYER_PACKET_TRANSMITTED	N/A
1433.466323	FAST_SENDER	PHYSICAL_LAYER_PACKET_TRANSMITTED	N/A
1436.340966	RECEIVER	RECEIVER_MAC_FRAME_RECEIVED	FAST_SENDER
1438.542612	FAST_SENDER	FAST_SENDER_MAC_FRAME_TRANSMISSION	N/A
1438.946965	FAST_SENDER	PHYSICAL_LAYER_PACKET_TRANSMITTED	N/A
1439.519241	RECEIVER	RECEIVER_MAC_FRAME_RECEIVED	FAST_SENDER
1441.72212	FAST_SENDER	FAST_SENDER_MAC_FRAME_TRANSMISSION	N/A
1442.125747	FAST_SENDER	PHYSICAL_LAYER_PACKET_TRANSMITTED	N/A
1443.627202	FAST_SENDER	PHYSICAL_LAYER_PACKET_TRANSMITTED	N/A
1445.196007	FAST_SENDER	PHYSICAL_LAYER_PACKET_TRANSMITTED	N/A
1448.067767	RECEIVER	RECEIVER_MAC_FRAME_RECEIVED	FAST_SENDER
1450.269963	FAST_SENDER	FAST_SENDER_MAC_FRAME_TRANSMISSION	N/A
1450.674125	FAST_SENDER	PHYSICAL_LAYER_PACKET_TRANSMITTED	N/A
1451.248207	RECEIVER	RECEIVER_MAC_FRAME_RECEIVED	FAST_SENDER
1453.449791	FAST_SENDER	FAST_SENDER_MAC_FRAME_TRANSMISSION	N/A
1453.855242	FAST_SENDER	PHYSICAL_LAYER_PACKET_TRANSMITTED	N/A
1455.084496	FAST_SENDER	PHYSICAL_LAYER_PACKET_TRANSMITTED	N/A
1456.648072	FAST_SENDER	PHYSICAL_LAYER_PACKET_TRANSMITTED	N/A
1459.524245	RECEIVER	RECEIVER_MAC_FRAME_RECEIVED	FAST_SENDER
1461.724552	FAST_SENDER	FAST_SENDER_MAC_FRAME_TRANSMISSION	N/A
1462.131342	FAST_SENDER	PHYSICAL_LAYER_PACKET_TRANSMITTED	N/A
1462.702332	RECEIVER	RECEIVER_MAC_FRAME_RECEIVED	FAST_SENDER
1464.90421	FAST_SENDER	FAST_SENDER_MAC_FRAME_TRANSMISSION	N/A
1465.311732	FAST_SENDER	PHYSICAL_LAYER_PACKET_TRANSMITTED	N/A
1466.78143	FAST_SENDER	PHYSICAL_LAYER_PACKET_TRANSMITTED	N/A
1468.426474	FAST_SENDER	PHYSICAL_LAYER_PACKET_TRANSMITTED	N/A
1472.172122	FAST_SENDER	PHYSICAL_LAYER_PACKET_TRANSMITTED	N/A
1476.057406	RECEIVER	RECEIVER_MAC_FRAME_RECEIVED	FAST_SENDER
1478.251032	FAST_SENDER	FAST_SENDER_MAC_FRAME_TRANSMISSION	N/A
1478.659964	FAST_SENDER	PHYSICAL_LAYER_PACKET_TRANSMITTED	N/A
1479.228044	RECEIVER	RECEIVER_MAC_FRAME_RECEIVED	FAST_SENDER
1481.431655	FAST_SENDER	FAST_SENDER_MAC_FRAME_TRANSMISSION	N/A
1481.838698	FAST_SENDER	PHYSICAL_LAYER_PACKET_TRANSMITTED	N/A
1483.120133	FAST_SENDER	PHYSICAL_LAYER_PACKET_TRANSMITTED	N/A
1484.917763	FAST_SENDER	PHYSICAL_LAYER_PACKET_TRANSMITTED	N/A
1486.004623	SLOW_SENDER	SLOW_SENDER_MAC_FRAME_TRANSMISSION	N/A
1486.414251	SLOW_SENDER	PHYSICAL_LAYER_PACKET_TRANSMITTED	N/A
1487.790815	RECEIVER	RECEIVER_MAC_FRAME_RECEIVED	FAST_SENDER
1487.793388	SLOW_SENDER	PHYSICAL_LAYER_PACKET_TRANSMITTED	N/A
1488.659984	RECEIVER	RECEIVER_MAC_FRAME_RECEIVED	SLOW_SENDER
1489.992705	FAST_SENDER	FAST_SENDER_MAC_FRAME_TRANSMISSION	N/A
1490.397761	FAST_SENDER	PHYSICAL_LAYER_PACKET_TRANSMITTED	N/A
1490.852095	SLOW_SENDER	SLOW_SENDER_MAC_FRAME_TRANSMISSION	N/A
1491.259607	SLOW_SENDER	PHYSICAL_LAYER_PACKET_TRANSMITTED	N/A
1491.513222	FAST_SENDER	PHYSICAL_LAYER_PACKET_TRANSMITTED	N/A
1492.67745	SLOW_SENDER	PHYSICAL_LAYER_PACKET_TRANSMITTED	N/A
1493.160067	FAST_SENDER	PHYSICAL_LAYER_PACKET_TRANSMITTED	N/A
1494.637024	SLOW_SENDER	PHYSICAL_LAYER_PACKET_TRANSMITTED	N/A
1495.505437	RECEIVER	RECEIVER_MAC_FRAME_RECEIVED	SLOW_SENDER
1496.296651	SLOW_SENDER	PHYSICAL_LAYER_PACKET_TRANSMITTED	N/A
1496.948611	FAST_SENDER	PHYSICAL_LAYER_PACKET_TRANSMITTED	N/A
1501.670254	FAST_SENDER	FAST_SENDER_MAC_FRAME_TRANSMISSION	N/A
1503.375064	FAST_SENDER	FAST_SENDER_MAC_FRAME_TRANSMISSION	N/A
1504.356712	SLOW_SENDER	SLOW_SENDER_MAC_FRAME_TRANSMISSION	N/A
1504.76331	SLOW_SENDER	PHYSICAL_LAYER_PACKET_TRANSMITTED	N/A
1505.333883	RECEIVER	RECEIVER_MAC_FRAME_RECEIVED	SLOW_SENDER
1505.402978	FAST_SENDER	FAST_SENDER_MAC_FRAME_TRANSMISSION	N/A
1507.429152	FAST_SENDER	FAST_SENDER_MAC_FRAME_TRANSMISSION	N/A
1509.456642	FAST_SENDER	FAST_SENDER_MAC_FRAME_TRANSMISSION	N/A
1511.483513	FAST_SENDER	FAST_SENDER_MAC_FRAME_TRANSMISSION	N/A
1512.523523	SLOW_SENDER	SLOW_SENDER_MAC_FRAME_TRANSMISSION	N/A
1512.930132	SLOW_SENDER	PHYSICAL_LAYER_PACKET_TRANSMITTED	N/A
1513.510449	FAST_SENDER	FAST_SENDER_MAC_FRAME_TRANSMISSION	N/A
1515.537632	FAST_SENDER	FAST_SENDER_MAC_FRAME_TRANSMISSION	N/A
1517.565008	FAST_SENDER	FAST_SENDER_MAC_FRAME_TRANSMISSION	N/A
1519.593448	FAST_SENDER	FAST_SENDER_MAC_FRAME_TRANSMISSION	N/A
1519.999006	FAST_SENDER	PHYSICAL_LAYER_PACKET_TRANSMITTED	N/A
1520.573158	RECEIVER	RECEIVER_MAC_FRAME_RECEIVED	FAST_SENDER
1522.773043	FAST_SENDER	FAST_SENDER_MAC_FRAME_TRANSMISSION	N/A
1523.177089	FAST_SENDER	PHYSICAL_LAYER_PACKET_TRANSMITTED	N/A
1524.645004	FAST_SENDER	PHYSICAL_LAYER_PACKET_TRANSMITTED	N/A
1526.190052	FAST_SENDER	PHYSICAL_LAYER_PACKET_TRANSMITTED	N/A
1529.062651	RECEIVER	RECEIVER_MAC_FRAME_RECEIVED	FAST_SENDER
1529.848981	FAST_SENDER	PHYSICAL_LAYER_PACKET_TRANSMITTED	N/A
1536.13597	FAST_SENDER	FAST_SENDER_MAC_FRAME_TRANSMISSION	N/A
1536.539709	FAST_SENDER	PHYSICAL_LAYER_PACKET_TRANSMITTED	N/A
1537.114551	RECEIVER	RECEIVER_MAC_FRAME_RECEIVED	FAST_SENDER
1539.314229	FAST_SENDER	FAST_SENDER_MAC_FRAME_TRANSMISSION	N/A
1539.719264	FAST_SENDER	PHYSICAL_LAYER_PACKET_TRANSMITTED	N/A
1540.903199	FAST_SENDER	PHYSICAL_LAYER_PACKET_TRANSMITTED	N/A
1542.284331	FAST_SENDER	PHYSICAL_LAYER_PACKET_TRANSMITTED	N/A
1545.157706	RECEIVER	RECEIVER_MAC_FRAME_RECEIVED	FAST_SENDER
1547.359785	FAST_SENDER	FAST_SENDER_MAC_FRAME_TRANSMISSION	N/A
1547.76503	FAST_SENDER	PHYSICAL_LAYER_PACKET_TRANSMITTED	N/A
1548.337899	RECEIVER	RECEIVER_MAC_FRAME_RECEIVED	FAST_SENDER
1550.539245	FAST_SENDER	FAST_SENDER_MAC_FRAME_TRANSMISSION	N/A
1550.946034	FAST_SENDER	PHYSICAL_LAYER_PACKET_TRANSMITTED	N/A
1552.268107	FAST_SENDER	PHYSICAL_LAYER_PACKET_TRANSMITTED	N/A
1554.008656	FAST_SENDER	PHYSICAL_LAYER_PACKET_TRANSMITTED	N/A
1556.883954	RECEIVER	RECEIVER_MAC_FRAME_RECEIVED	FAST_SENDER
1559.084244	FAST_SENDER	FAST_SENDER_MAC_FRAME_TRANSMISSION	N/A
1559.490209	FAST_SENDER	PHYSICAL_LAYER_PACKET_TRANSMITTED	N/A
1560.062573	RECEIVER	RECEIVER_MAC_FRAME_RECEIVED	FAST_SENDER
1562.26595	FAST_SENDER	FAST_SENDER_MAC_FRAME_TRANSMISSION	N/A
1562.671545	FAST_SENDER	PHYSICAL_LAYER_PACKET_TRANSMITTED	N/A
1563.825207	FAST_SENDER	PHYSICAL_LAYER_PACKET_TRANSMITTED	N/A
1565.646034	FAST_SENDER	PHYSICAL_LAYER_PACKET_TRANSMITTED	N/A
1568.518044	RECEIVER	RECEIVER_MAC_FRAME_RECEIVED	FAST_SENDER
1570.720954	FAST_SENDER	FAST_SENDER_MAC_FRAME_TRANSMISSION	N/A
1571.124997	FAST_SENDER	PHYSICAL_LAYER_PACKET_TRANSMITTED	N/A
1571.696856	RECEIVER	RECEIVER_MAC_FRAME_RECEIVED	FAST_SENDER
1573.899981	FAST_SENDER	FAST_SENDER_MAC_FRAME_TRANSMISSION	N/A
1574.305366	FAST_SENDER	PHYSICAL_LAYER_PACKET_TRANSMITTED	N/A
1575.738239	FAST_SENDER	PHYSICAL_LAYER_PACKET_TRANSMITTED	N/A
1577.241987	FAST_SENDER	PHYSICAL_LAYER_PACKET_TRANSMITTED	N/A
1580.116533	RECEIVER	RECEIVER_MAC_FRAME_RECEIVED	FAST_SENDER
1582.319511	FAST_SENDER	FAST_SENDER_MAC_FRAME_TRANSMISSION	N/A
1582.727737	FAST_SENDER	PHYSICAL_LAYER_PACKET_TRANSMITTED	N/A
1583.295935	RECEIVER	RECEIVER_MAC_FRAME_RECEIVED	FAST_SENDER
1585.498743	FAST_SENDER	FAST_SENDER_MAC_FRAME_TRANSMISSION	N/A
1585.903086	FAST_SENDER	PHYSICAL_LAYER_PACKET_TRANSMITTED	N/A
1587.114073	FAST_SENDER	PHYSICAL_LAYER_PACKET_TRANSMITTED	N/A
1588.671864	FAST_SENDER	PHYSICAL_LAYER_PACKET_TRANSMITTED	N/A
1591.549483	RECEIVER	RECEIVER_MAC_FRAME_RECEIVED	FAST_SENDER
1593.747135	FAST_SENDER	FAST_SENDER_MAC_FRAME_TRANSMISSION	N/A
1594.153192	FAST_SENDER	PHYSICAL_LAYER_PACKET_TRANSMITTED	N/A
1594.724845	RECEIVER	RECEIVER_MAC_FRAME_RECEIVED	FAST_SENDER
1596.927038	FAST_SENDER	FAST_SENDER_MAC_FRAME_TRANSMISSION	N/A
1597.330669	FAST_SENDER	PHYSICAL_LAYER_PACKET_TRANSMITTED	N/A
1598.875915	FAST_SENDER	PHYSICAL_LAYER_PACKET_TRANSMITTED	N/A
1600.585053	FAST_SENDER	PHYSICAL_LAYER_PACKET_TRANSMITTED	N/A
1603.459442	RECEIVER	RECEIVER_MAC_FRAME_RECEIVED	FAST_SENDER
1605.661281	FAST_SENDER	FAST_SENDER_MAC_FRAME_TRANSMISSION	N/A
1606.069542	FAST_SENDER	PHYSICAL_LAYER_PACKET_TRANSMITTED	N/A
1606.637102	RECEIVER	RECEIVER_MAC_FRAME_RECEIVED	FAST_SENDER
1608.839605	FAST_SENDER	FAST_SENDER_MAC_FRAME_TRANSMISSION	N/A
1609.244833	FAST_SENDER	PHYSICAL_LAYER_PACKET_TRANSMITTED	N/A
1610.560766	FAST_SENDER	PHYSICAL_LAYER_PACKET_TRANSMITTED	N/A
1612.1876	FAST_SENDER	PHYSICAL_LAYER_PACKET_TRANSMITTED	N/A
1615.060891	RECEIVER	RECEIVER_MAC_FRAME_RECEIVED	FAST_SENDER
1617.263417	FAST_SENDER	FAST_SENDER_MAC_FRAME_TRANSMISSION	N/A
1617.668131	FAST_SENDER	PHYSICAL_LAYER_PACKET_TRANSMITTED	N/A
1618.241593	RECEIVER	RECEIVER_MAC_FRAME_RECEIVED	FAST_SENDER
1620.442223	FAST_SENDER	FAST_SENDER_MAC_FRAME_TRANSMISSION	N/A
1620.847097	FAST_SENDER	PHYSICAL_LAYER_PACKET_TRANSMITTED	N/A
1622.113967	FAST_SENDER	PHYSICAL_LAYER_PACKET_TRANSMITTED	N/A
1623.809704	FAST_SENDER	PHYSICAL_LAYER_PACKET_TRANSMITTED	N/A
1626.681525	RECEIVER	RECEIVER_MAC_FRAME_RECEIVED	FAST_SENDER
1628.885265	FAST_SENDER	FAST_SENDER_MAC_FRAME_TRANSMISSION	N/A
1629.288965	FAST_SENDER	PHYSICAL_LAYER_PACKET_TRANSMITTED	N/A
1629.862664	RECEIVER	RECEIVER_MAC_FRAME_RECEIVED	FAST_SENDER
1631.529032	SLOW_SENDER	SLOW_SENDER_MAC_FRAME_TRANSMISSION	N/A
1631.937658	SLOW_SENDER	PHYSICAL_LAYER_PACKET_TRANSMITTED	N/A
1632.065412	FAST_SENDER	FAST_SENDER_MAC_FRAME_TRANSMISSION	N/A
1632.468712	FAST_SENDER	PHYSICAL_LAYER_PACKET_TRANSMITTED	N/A
1633.219625	SLOW_SENDER	PHYSICAL_LAYER_PACKET_TRANSMITTED	N/A
1633.895577	FAST_SENDER	PHYSICAL_LAYER_PACKET_TRANSMITTED	N/A
1635.529057	FAST_SENDER	PHYSICAL_LAYER_PACKET_TRANSMITTED	N/A
1638.404283	RECEIVER	RECEIVER_MAC_FRAME_RECEIVED	FAST_SENDER
1639.334205	SLOW_SENDER	SLOW_SENDER_MAC_FRAME_TRANSMISSION	N/A
1639.740048	SLOW_SENDER	PHYSICAL_LAYER_PACKET_TRANSMITTED	N/A
1640.311605	RECEIVER	RECEIVER_MAC_FRAME_RECEIVED	SLOW_SENDER
1640.605459	FAST_SENDER	FAST_SENDER_MAC_FRAME_TRANSMISSION	N/A
1641.009635	FAST_SENDER	PHYSICAL_LAYER_PACKET_TRANSMITTED	N/A
1642.168809	FAST_SENDER	PHYSICAL_LAYER_PACKET_TRANSMITTED	N/A
1643.705554	FAST_SENDER	PHYSICAL_LAYER_PACKET_TRANSMITTED	N/A
1645.502601	SLOW_SENDER	SLOW_SENDER_MAC_FRAME_TRANSMISSION	N/A
1645.908195	SLOW_SENDER	PHYSICAL_LAYER_PACKET_TRANSMITTED	N/A
1646.476727	RECEIVER	RECEIVER_MAC_FRAME_RECEIVED	SLOW_SENDER
1647.076699	SLOW_SENDER	PHYSICAL_LAYER_PACKET_TRANSMITTED	N/A
1648.023335	FAST_SENDER	PHYSICAL_LAYER_PACKET_TRANSMITTED	N/A
1651.901557	RECEIVER	RECEIVER_MAC_FRAME_RECEIVED	FAST_SENDER
1654.102691	FAST_SENDER	FAST_SENDER_MAC_FRAME_TRANSMISSION	N/A
1654.512134	FAST_SENDER	PHYSICAL_LAYER_PACKET_TRANSMITTED	N/A
1655.080722	RECEIVER	RECEIVER_MAC_FRAME_RECEIVED	FAST_SENDER
1655.132374	SLOW_SENDER	SLOW_SENDER_MAC_FRAME_TRANSMISSION	N/A
1655.536832	SLOW_SENDER	PHYSICAL_LAYER_PACKET_TRANSMITTED	N/A
1656.107746	RECEIVER	RECEIVER_MAC_FRAME_RECEIVED	SLOW_SENDER
1657.283769	FAST_SENDER	FAST_SENDER_MAC_FRAME_TRANSMISSION	N/A
1657.687599	FAST_SENDER	PHYSICAL_LAYER_PACKET_TRANSMITTED	N/A
1658.261287	RECEIVER	RECEIVER_MAC_FRAME_RECEIVED	FAST_SENDER
1660.463023	FAST_SENDER	FAST_SENDER_MAC_FRAME_TRANSMISSION	N/A
1660.868463	FAST_SENDER	PHYSICAL_LAYER_PACKET_TRANSMITTED	N/A
1662.198684	FAST_SENDER	PHYSICAL_LAYER_PACKET_TRANSMITTED	N/A
1663.300207	SLOW_SENDER	SLOW_SENDER_MAC_FRAME_TRANSMISSION	N/A
1663.705535	SLOW_SENDER	PHYSICAL_LAYER_PACKET_TRANSMITTED	N/A
1663.798742	FAST_SENDER	PHYSICAL_LAYER_PACKET_TRANSMITTED	N/A
1664.275938	RECEIVER	RECEIVER_MAC_FRAME_RECEIVED	SLOW_SENDER
1667.396913	FAST_SENDER	PHYSICAL_LAYER_PACKET_TRANSMITTED	N/A
1671.468217	SLOW_SENDER	SLOW_SENDER_MAC_FRAME_TRANSMISSION	N/A
1671.873356	SLOW_SENDER	PHYSICAL_LAYER_PACKET_TRANSMITTED	N/A
1673.186785	SLOW_SENDER	PHYSICAL_LAYER_PACKET_TRANSMITTED	N/A
1673.939902	FAST_SENDER	FAST_SENDER_MAC_FRAME_TRANSMISSION	N/A
1674.052059	RECEIVER	RECEIVER_MAC_FRAME_RECEIVED	SLOW_SENDER
1674.34428	FAST_SENDER	PHYSICAL_LAYER_PACKET_TRANSMITTED	N/A
1675.489644	FAST_SENDER	PHYSICAL_LAYER_PACKET_TRANSMITTED	N/A
1677.141115	FAST_SENDER	PHYSICAL_LAYER_PACKET_TRANSMITTED	N/A
1680.016121	RECEIVER	RECEIVER_MAC_FRAME_RECEIVED	FAST_SENDER
1681.243366	SLOW_SENDER	SLOW_SENDER_MAC_FRAME_TRANSMISSION	N/A
1681.64825	SLOW_SENDER	PHYSICAL_LAYER_PACKET_TRANSMITTED	N/A
1682.21689	FAST_SENDER	FAST_SENDER_MAC_FRAME_TRANSMISSION	N/A
1682.62033	FAST_SENDER	PHYSICAL_LAYER_PACKET_TRANSMITTED	N/A
1683.194469	RECEIVER	RECEIVER_MAC_FRAME_RECEIVED	FAST_SENDER
1685.395777	FAST_SENDER	FAST_SENDER_MAC_FRAME_TRANSMISSION	N/A
1685.80091	FAST_SENDER	PHYSICAL_LAYER_PACKET_TRANSMITTED	N/A
1686.905695	FAST_SENDER	PHYSICAL_LAYER_PACKET_TRANSMITTED	N/A
1688.619968	FAST_SENDER	PHYSICAL_LAYER_PACKET_TRANSMITTED	N/A
1691.49452	RECEIVER	RECEIVER_MAC_FRAME_RECEIVED	FAST_SENDER
1693.696167	FAST_SENDER	FAST_SENDER_MAC_FRAME_TRANSMISSION	N/A
1694.101413	FAST_SENDER	PHYSICAL_LAYER_PACKET_TRANSMITTED	N/A
1694.672439	RECEIVER	RECEIVER_MAC_FRAME_RECEIVED	FAST_SENDER
1695.607085	FAST_SENDER	PHYSICAL_LAYER_PACKET_TRANSMITTED	N/A
1697.266186	FAST_SENDER	PHYSICAL_LAYER_PACKET_TRANSMITTED	N/A
1702.342149	FAST_SENDER	FAST_SENDER_MAC_FRAME_TRANSMISSION	N/A
1702.747184	FAST_SENDER	PHYSICAL_LAYER_PACKET_TRANSMITTED	N/A
1703.319329	RECEIVER	RECEIVER_MAC_FRAME_RECEIVED	FAST_SENDER
1705.521655	FAST_SENDER	FAST_SENDER_MAC_FRAME_TRANSMISSION	N/A
1705.926392	FAST_SENDER	PHYSICAL_LAYER_PACKET_TRANSMITTED	N/A
1707.259315	FAST_SENDER	PHYSICAL_LAYER_PACKET_TRANSMITTED	N/A
1708.653632	FAST_SENDER	PHYSICAL_LAYER_PACKET_TRANSMITTED	N/A
1711.526937	RECEIVER	RECEIVER_MAC_FRAME_RECEIVED	FAST_SENDER
1713.727494	FAST_SENDER	FAST_SENDER_MAC_FRAME_TRANSMISSION	N/A
1714.133641	FAST_SENDER	PHYSICAL_LAYER_PACKET_TRANSMITTED	N/A
1714.703653	RECEIVER	RECEIVER_MAC_FRAME_RECEIVED	FAST_SENDER
1715.207308	FAST_SENDER	PHYSICAL_LAYER_PACKET_TRANSMITTED	N/A
1716.629774	FAST_SENDER	PHYSICAL_LAYER_PACKET_TRANSMITTED	N/A
1721.705839	FAST_SENDER	FAST_SENDER_MAC_FRAME_TRANSMISSION	N/A
1722.111797	FAST_SENDER	PHYSICAL_LAYER_PACKET_TRANSMITTED	N/A
1722.682204	RECEIVER	RECEIVER_MAC_FRAME_RECEIVED	FAST_SENDER
1724.885374	FAST_SENDER	FAST_SENDER_MAC_FRAME_TRANSMISSION	N/A
1725.293161	FAST_SENDER	PHYSICAL_LAYER_PACKET_TRANSMITTED	N/A
1726.762393	FAST_SENDER	PHYSICAL_LAYER_PACKET_TRANSMITTED	N/A
1728.541361	FAST_SENDER	PHYSICAL_LAYER_PACKET_TRANSMITTED	N/A
1731.412843	RECEIVER	RECEIVER_MAC_FRAME_RECEIVED	FAST_SENDER
1733.615391	FAST_SENDER	FAST_SENDER_MAC_FRAME_TRANSMISSION	N/A
1734.020433	FAST_SENDER	PHYSICAL_LAYER_PACKET_TRANSMITTED	N/A
1734.594097	RECEIVER	RECEIVER_MAC_FRAME_RECEIVED	FAST_SENDER
1736.79525	FAST_SENDER	FAST_SENDER_MAC_FRAME_TRANSMISSION	N/A
1737.201226	FAST_SENDER	PHYSICAL_LAYER_PACKET_TRANSMITTED	N/A
1738.403694	FAST_SENDER	PHYSICAL_LAYER_PACKET_TRANSMITTED	N/A
1739.969039	FAST_SENDER	PHYSICAL_LAYER_PACKET_TRANSMITTED	N/A
1742.843615	RECEIVER	RECEIVER_MAC_FRAME_RECEIVED	FAST_SENDER
1745.045351	FAST_SENDER	FAST_SENDER_MAC_FRAME_TRANSMISSION	N/A
1745.449773	FAST_SENDER	PHYSICAL_LAYER_PACKET_TRANSMITTED	N/A
1746.021323	RECEIVER	RECEIVER_MAC_FRAME_RECEIVED	FAST_SENDER
1748.224952	FAST_SENDER	FAST_SENDER_MAC_FRAME_TRANSMISSION	N/A
1748.633576	FAST_SENDER	PHYSICAL_LAYER_PACKET_TRANSMITTED	N/A
1749.836183	FAST_SENDER	PHYSICAL_LAYER_PACKET_TRANSMITTED	N/A
1751.278606	FAST_SENDER	PHYSICAL_LAYER_PACKET_TRANSMITTED	N/A
1754.152551	RECEIVER	RECEIVER_MAC_FRAME_RECEIVED	FAST_SENDER
1756.356288	FAST_SENDER	FAST_SENDER_MAC_FRAME_TRANSMISSION	N/A
1756.760816	FAST_SENDER	PHYSICAL_LAYER_PACKET_TRANSMITTED	N/A
1757.332449	RECEIVER	RECEIVER_MAC_FRAME_RECEIVED	FAST_SENDER
1759.535469	FAST_SENDER	FAST_SENDER_MAC_FRAME_TRANSMISSION	N/A
1759.939674	FAST_SENDER	PHYSICAL_LAYER_PACKET_TRANSMITTED	N/A
1761.382395	FAST_SENDER	PHYSICAL_LAYER_PACKET_TRANSMITTED	N/A
1763.092446	FAST_SENDER	PHYSICAL_LAYER_PACKET_TRANSMITTED	N/A
1765.964813	RECEIVER	RECEIVER_MAC_FRAME_RECEIVED	FAST_SENDER
1768.16912	FAST_SENDER	FAST_SENDER_MAC_FRAME_TRANSMISSION	N/A
1768.574861	FAST_SENDER	PHYSICAL_LAYER_PACKET_TRANSMITTED	N/A
1769.143776	RECEIVER	RECEIVER_MAC_FRAME_RECEIVED	FAST_SENDER
1771.347564	FAST_SENDER	FAST_SENDER_MAC_FRAME_TRANSMISSION	N/A
1771.751476	FAST_SENDER	PHYSICAL_LAYER_PACKET_TRANSMITTED	N/A
1772.917231	FAST_SENDER	PHYSICAL_LAYER_PACKET_TRANSMITTED	N/A
1774.672808	FAST_SENDER	PHYSICAL_LAYER_PACKET_TRANSMITTED	N/A
1777.546305	RECEIVER	RECEIVER_MAC_FRAME_RECEIVED	FAST_SENDER
1779.750184	FAST_SENDER	FAST_SENDER_MAC_FRAME_TRANSMISSION	N/A
1780.156844	FAST_SENDER	PHYSICAL_LAYER_PACKET_TRANSMITTED	N/A
1780.72478	RECEIVER	RECEIVER_MAC_FRAME_RECEIVED	FAST_SENDER
1782.929161	FAST_SENDER	FAST_SENDER_MAC_FRAME_TRANSMISSION	N/A
1783.335467	FAST_SENDER	PHYSICAL_LAYER_PACKET_TRANSMITTED	N/A
1784.847463	FAST_SENDER	PHYSICAL_LAYER_PACKET_TRANSMITTED	N/A
1786.355882	FAST_SENDER	PHYSICAL_LAYER_PACKET_TRANSMITTED	N/A
1789.230486	RECEIVER	RECEIVER_MAC_FRAME_RECEIVED	FAST_SENDER
1791.432448	FAST_SENDER	FAST_SENDER_MAC_FRAME_TRANSMISSION	N/A
1791.836666	FAST_SENDER	PHYSICAL_LAYER_PACKET_TRANSMITTED	N/A
1792.411126	RECEIVER	RECEIVER_MAC_FRAME_RECEIVED	FAST_SENDER
1794.611448	FAST_SENDER	FAST_SENDER_MAC_FRAME_TRANSMISSION	N/A
1795.015221	FAST_SENDER	PHYSICAL_LAYER_PACKET_TRANSMITTED	N/A
1796.191783	FAST_SENDER	PHYSICAL_LAYER_PACKET_TRANSMITTED	N/A
1797.802109	FAST_SENDER	PHYSICAL_LAYER_PACKET_TRANSMITTED	N/A
1800.675241	RECEIVER	RECEIVER_MAC_FRAME_RECEIVED	FAST_SENDER
1802.518952	SLOW_SENDER	SLOW_SENDER_MAC_FRAME_TRANSMISSION	N/A
1802.875338	FAST_SENDER	FAST_SENDER_MAC_FRAME_TRANSMISSION	N/A
1802.925237	SLOW_SENDER	PHYSICAL_LAYER_PACKET_TRANSMITTED	N/A
1803.280656	FAST_SENDER	PHYSICAL_LAYER_PACKET_TRANSMITTED	N/A
1803.495637	RECEIVER	RECEIVER_MAC_FRAME_RECEIVED	SLOW_SENDER
1804.724118	FAST_SENDER	PHYSICAL_LAYER_PACKET_TRANSMITTED	N/A
1805.68665	SLOW_SENDER	SLOW_SENDER_MAC_FRAME_TRANSMISSION	N/A
1806.092902	SLOW_SENDER	PHYSICAL_LAYER_PACKET_TRANSMITTED	N/A
1806.449076	FAST_SENDER	PHYSICAL_LAYER_PACKET_TRANSMITTED	N/A
1807.543159	SLOW_SENDER	PHYSICAL_LAYER_PACKET_TRANSMITTED	N/A
1809.571204	SLOW_SENDER	PHYSICAL_LAYER_PACKET_TRANSMITTED	N/A
1809.872157	RECEIVER	RECEIVER_MAC_FRAME_RECEIVED	FAST_SENDER
1810.980836	SLOW_SENDER	PHYSICAL_LAYER_PACKET_TRANSMITTED	N/A
1811.05325	FAST_SENDER	PHYSICAL_LAYER_PACKET_TRANSMITTED	N/A
1811.857726	RECEIVER	RECEIVER_MAC_FRAME_RECEIVED	SLOW_SENDER
1815.526803	FAST_SENDER	FAST_SENDER_MAC_FRAME_TRANSMISSION	N/A
1817.132097	FAST_SENDER	FAST_SENDER_MAC_FRAME_TRANSMISSION	N/A
1819.039799	SLOW_SENDER	SLOW_SENDER_MAC_FRAME_TRANSMISSION	N/A
1819.158736	FAST_SENDER	FAST_SENDER_MAC_FRAME_TRANSMISSION	N/A
1819.443805	SLOW_SENDER	PHYSICAL_LAYER_PACKET_TRANSMITTED	N/A
1820.888382	SLOW_SENDER	PHYSICAL_LAYER_PACKET_TRANSMITTED	N/A
1821.18592	FAST_SENDER	FAST_SENDER_MAC_FRAME_TRANSMISSION	N/A
1821.755713	RECEIVER	RECEIVER_MAC_FRAME_RECEIVED	SLOW_SENDER
1823.213462	FAST_SENDER	FAST_SENDER_MAC_FRAME_TRANSMISSION	N/A
1825.240964	FAST_SENDER	FAST_SENDER_MAC_FRAME_TRANSMISSION	N/A
1827.268957	FAST_SENDER	FAST_SENDER_MAC_FRAME_TRANSMISSION	N/A
1829.294995	FAST_SENDER	FAST_SENDER_MAC_FRAME_TRANSMISSION	N/A
1831.322926	FAST_SENDER	FAST_SENDER_MAC_FRAME_TRANSMISSION	N/A
1833.351233	FAST_SENDER	FAST_SENDER_MAC_FRAME_TRANSMISSION	N/A
1833.757852	FAST_SENDER	PHYSICAL_LAYER_PACKET_TRANSMITTED	N/A
1834.938485	FAST_SENDER	PHYSICAL_LAYER_PACKET_TRANSMITTED	N/A
1836.774678	FAST_SENDER	PHYSICAL_LAYER_PACKET_TRANSMITTED	N/A
1839.649821	RECEIVER	RECEIVER_MAC_FRAME_RECEIVED	FAST_SENDER
1841.853205	FAST_SENDER	FAST_SENDER_MAC_FRAME_TRANSMISSION	N/A
1842.259078	FAST_SENDER	PHYSICAL_LAYER_PACKET_TRANSMITTED	N/A
1842.829311	RECEIVER	RECEIVER_MAC_FRAME_RECEIVED	FAST_SENDER
1845.03149	FAST_SENDER	FAST_SENDER_MAC_FRAME_TRANSMISSION	N/A
1845.437086	FAST_SENDER	PHYSICAL_LAYER_PACKET_TRANSMITTED	N/A
1846.952873	FAST_SENDER	PHYSICAL_LAYER_PACKET_TRANSMITTED	N/A
1848.574186	FAST_SENDER	PHYSICAL_LAYER_PACKET_TRANSMITTED	N/A
1851.448009	RECEIVER	RECEIVER_MAC_FRAME_RECEIVED	FAST_SENDER
1853.651051	FAST_SENDER	FAST_SENDER_MAC_FRAME_TRANSMISSION	N/A
1854.057886	FAST_SENDER	PHYSICAL_LAYER_PACKET_TRANSMITTED	N/A
1854.627442	RECEIVER	RECEIVER_MAC_FRAME_RECEIVED	FAST_SENDER
1856.831557	FAST_SENDER	FAST_SENDER_MAC_FRAME_TRANSMISSION	N/A
1857.23402	FAST_SENDER	PHYSICAL_LAYER_PACKET_TRANSMITTED	N/A
1858.476264	FAST_SENDER	PHYSICAL_LAYER_PACKET_TRANSMITTED	N/A
1860.324685	FAST_SENDER	PHYSICAL_LAYER_PACKET_TRANSMITTED	N/A
1863.196756	RECEIVER	RECEIVER_MAC_FRAME_RECEIVED	FAST_SENDER
1865.400259	FAST_SENDER	FAST_SENDER_MAC_FRAME_TRANSMISSION	N/A
1865.804428	FAST_SENDER	PHYSICAL_LAYER_PACKET_TRANSMITTED	N/A
1866.377082	RECEIVER	RECEIVER_MAC_FRAME_RECEIVED	FAST_SENDER
1868.579511	FAST_SENDER	FAST_SENDER_MAC_FRAME_TRANSMISSION	N/A
1868.98478	FAST_SENDER	PHYSICAL_LAYER_PACKET_TRANSMITTED	N/A
1870.445299	FAST_SENDER	PHYSICAL_LAYER_PACKET_TRANSMITTED	N/A
1872.248638	FAST_SENDER	PHYSICAL_LAYER_PACKET_TRANSMITTED	N/A
1875.120852	RECEIVER	RECEIVER_MAC_FRAME_RECEIVED	FAST_SENDER
1875.822845	FAST_SENDER	PHYSICAL_LAYER_PACKET_TRANSMITTED	N/A
1882.109618	FAST_SENDER	FAST_SENDER_MAC_FRAME_TRANSMISSION	N/A
1882.514665	FAST_SENDER	PHYSICAL_LAYER_PACKET_TRANSMITTED	N/A
1883.08561	RECEIVER	RECEIVER_MAC_FRAME_RECEIVED	FAST_SENDER
1885.288533	FAST_SENDER	FAST_SENDER_MAC_FRAME_TRANSMISSION	N/A
1885.692866	FAST_SENDER	PHYSICAL_LAYER_PACKET_TRANSMITTED	N/A
1887.1427	FAST_SENDER	PHYSICAL_LAYER_PACKET_TRANSMITTED	N/A
1888.777902	FAST_SENDER	PHYSICAL_LAYER_PACKET_TRANSMITTED	N/A
1891.650376	RECEIVER	RECEIVER_MAC_FRAME_RECEIVED	FAST_SENDER
1893.852207	FAST_SENDER	FAST_SENDER_MAC_FRAME_TRANSMISSION	N/A
1894.257329	FAST_SENDER	PHYSICAL_LAYER_PACKET_TRANSMITTED	N/A
1894.830639	RECEIVER	RECEIVER_MAC_FRAME_RECEIVED	FAST_SENDER
1897.031265	FAST_SENDER	FAST_SENDER_MAC_FRAME_TRANSMISSION	N/A
1897.434836	FAST_SENDER	PHYSICAL_LAYER_PACKET_TRANSMITTED	N/A
1898.508574	FAST_SENDER	PHYSICAL_LAYER_PACKET_TRANSMITTED	N/A
1900.34116	FAST_SENDER	PHYSICAL_LAYER_PACKET_TRANSMITTED	N/A
1903.214912	RECEIVER	RECEIVER_MAC_FRAME_RECEIVED	FAST_SENDER
1905.417645	FAST_SENDER	FAST_SENDER_MAC_FRAME_TRANSMISSION	N/A
1905.823809	FAST_SENDER	PHYSICAL_LAYER_PACKET_TRANSMITTED	N/A
1906.393669	RECEIVER	RECEIVER_MAC_FRAME_RECEIVED	FAST_SENDER
1908.596837	FAST_SENDER	FAST_SENDER_MAC_FRAME_TRANSMISSION	N/A
1909.002144	FAST_SENDER	PHYSICAL_LAYER_PACKET_TRANSMITTED	N/A
1910.192597	FAST_SENDER	PHYSICAL_LAYER_PACKET_TRANSMITTED	N/A
1912.017765	FAST_SENDER	PHYSICAL_LAYER_PACKET_TRANSMITTED	N/A
1914.891937	RECEIVER	RECEIVER_MAC_FRAME_RECEIVED	FAST_SENDER
1917.092426	FAST_SENDER	FAST_SENDER_MAC_FRAME_TRANSMISSION	N/A
1917.497056	FAST_SENDER	PHYSICAL_LAYER_PACKET_TRANSMITTED	N/A
1918.068194	RECEIVER	RECEIVER_MAC_FRAME_RECEIVED	FAST_SENDER
1920.27041	FAST_SENDER	FAST_SENDER_MAC_FRAME_TRANSMISSION	N/A
1920.677566	FAST_SENDER	PHYSICAL_LAYER_PACKET_TRANSMITTED	N/A
1921.957231	FAST_SENDER	PHYSICAL_LAYER_PACKET_TRANSMITTED	N/A
1923.68256	FAST_SENDER	PHYSICAL_LAYER_PACKET_TRANSMITTED	N/A
1926.55501	RECEIVER	RECEIVER_MAC_FRAME_RECEIVED	FAST_SENDER
1928.757386	FAST_SENDER	FAST_SENDER_MAC_FRAME_TRANSMISSION	N/A
1929.161921	FAST_SENDER	PHYSICAL_LAYER_PACKET_TRANSMITTED	N/A
1929.733949	RECEIVER	RECEIVER_MAC_FRAME_RECEIVED	FAST_SENDER
1931.937274	FAST_SENDER	FAST_SENDER_MAC_FRAME_TRANSMISSION	N/A
1932.342385	FAST_SENDER	PHYSICAL_LAYER_PACKET_TRANSMITTED	N/A
1933.576387	FAST_SENDER	PHYSICAL_LAYER_PACKET_TRANSMITTED	N/A
1935.35862	FAST_SENDER	PHYSICAL_LAYER_PACKET_TRANSMITTED	N/A
1938.185367	SLOW_SENDER	SLOW_SENDER_MAC_FRAME_TRANSMISSION	N/A
1938.233784	RECEIVER	RECEIVER_MAC_FRAME_RECEIVED	FAST_SENDER
1938.591363	SLOW_SENDER	PHYSICAL_LAYER_PACKET_TRANSMITTED	N/A
1939.161494	RECEIVER	RECEIVER_MAC_FRAME_RECEIVED	SLOW_SENDER
1939.897446	SLOW_SENDER	PHYSICAL_LAYER_PACKET_TRANSMITTED	N/A
1940.43611	FAST_SENDER	FAST_SENDER_MAC_FRAME_TRANSMISSION	N/A
1940.84012	FAST_SENDER	PHYSICAL_LAYER_PACKET_TRANSMITTED	N/A
1941.791104	SLOW_SENDER	PHYSICAL_LAYER_PACKET_TRANSMITTED	N/A
1942.198019	FAST_SENDER	PHYSICAL_LAYER_PACKET_TRANSMITTED	N/A
1943.698131	FAST_SENDER	PHYSICAL_LAYER_PACKET_TRANSMITTED	N/A
1943.954967	SLOW_SENDER	PHYSICAL_LAYER_PACKET_TRANSMITTED	N/A
1947.155821	FAST_SENDER	PHYSICAL_LAYER_PACKET_TRANSMITTED	N/A
1952.267771	SLOW_SENDER	SLOW_SENDER_MAC_FRAME_TRANSMISSION	N/A
1952.67271	SLOW_SENDER	PHYSICAL_LAYER_PACKET_TRANSMITTED	N/A
1953.532034	FAST_SENDER	FAST_SENDER_MAC_FRAME_TRANSMISSION	N/A
1953.873774	SLOW_SENDER	PHYSICAL_LAYER_PACKET_TRANSMITTED	N/A
1953.939873	FAST_SENDER	PHYSICAL_LAYER_PACKET_TRANSMITTED	N/A
1954.509464	RECEIVER	RECEIVER_MAC_FRAME_RECEIVED	FAST_SENDER
1955.565563	FAST_SENDER	FAST_SENDER_MAC_FRAME_TRANSMISSION	N/A
1956.400856	SLOW_SENDER	PHYSICAL_LAYER_PACKET_TRANSMITTED	N/A
1956.709774	FAST_SENDER	FAST_SENDER_MAC_FRAME_TRANSMISSION	N/A
1958.73801	FAST_SENDER	FAST_SENDER_MAC_FRAME_TRANSMISSION	N/A
1960.765777	FAST_SENDER	FAST_SENDER_MAC_FRAME_TRANSMISSION	N/A
1962.791461	FAST_SENDER	FAST_SENDER_MAC_FRAME_TRANSMISSION	N/A
1964.818443	FAST_SENDER	FAST_SENDER_MAC_FRAME_TRANSMISSION	N/A
1966.846424	FAST_SENDER	FAST_SENDER_MAC_FRAME_TRANSMISSION	N/A
1968.875029	FAST_SENDER	FAST_SENDER_MAC_FRAME_TRANSMISSION	N/A
1970.899557	FAST_SENDER	FAST_SENDER_MAC_FRAME_TRANSMISSION	N/A
1972.932114	FAST_SENDER	FAST_SENDER_MAC_FRAME_TRANSMISSION	N/A
1973.334981	FAST_SENDER	PHYSICAL_LAYER_PACKET_TRANSMITTED	N/A
1974.838472	FAST_SENDER	PHYSICAL_LAYER_PACKET_TRANSMITTED	N/A
1976.529	FAST_SENDER	PHYSICAL_LAYER_PACKET_TRANSMITTED	N/A
1979.404169	RECEIVER	RECEIVER_MAC_FRAME_RECEIVED	FAST_SENDER
1981.60618	FAST_SENDER	FAST_SENDER_MAC_FRAME_TRANSMISSION	N/A
1982.010306	FAST_SENDER	PHYSICAL_LAYER_PACKET_TRANSMITTED	N/A
1982.582746	RECEIVER	RECEIVER_MAC_FRAME_RECEIVED	FAST_SENDER
1984.784559	FAST_SENDER	FAST_SENDER_MAC_FRAME_TRANSMISSION	N/A
1985.191137	FAST_SENDER	PHYSICAL_LAYER_PACKET_TRANSMITTED	N/A
1986.530251	FAST_SENDER	PHYSICAL_LAYER_PACKET_TRANSMITTED	N/A
1988.27345	FAST_SENDER	PHYSICAL_LAYER_PACKET_TRANSMITTED	N/A
1991.146421	RECEIVER	RECEIVER_MAC_FRAME_RECEIVED	FAST_SENDER
1993.348615	FAST_SENDER	FAST_SENDER_MAC_FRAME_TRANSMISSION	N/A
1993.753669	FAST_SENDER	PHYSICAL_LAYER_PACKET_TRANSMITTED	N/A
1994.3254	RECEIVER	RECEIVER_MAC_FRAME_RECEIVED	FAST_SENDER
1996.528314	FAST_SENDER	FAST_SENDER_MAC_FRAME_TRANSMISSION	N/A
1996.933289	FAST_SENDER	PHYSICAL_LAYER_PACKET_TRANSMITTED	N/A
1998.299741	FAST_SENDER	PHYSICAL_LAYER_PACKET_TRANSMITTED	N/A
1999.727103	FAST_SENDER	PHYSICAL_LAYER_PACKET_TRANSMITTED	N/A
2002.599414	RECEIVER	RECEIVER_MAC_FRAME_RECEIVED	FAST_SENDER
2004.803965	FAST_SENDER	FAST_SENDER_MAC_FRAME_TRANSMISSION	N/A
2005.207886	FAST_SENDER	PHYSICAL_LAYER_PACKET_TRANSMITTED	N/A
2005.778504	RECEIVER	RECEIVER_MAC_FRAME_RECEIVED	FAST_SENDER
2007.983327	FAST_SENDER	FAST_SENDER_MAC_FRAME_TRANSMISSION	N/A
2008.38871	FAST_SENDER	PHYSICAL_LAYER_PACKET_TRANSMITTED	N/A
2009.702157	FAST_SENDER	PHYSICAL_LAYER_PACKET_TRANSMITTED	N/A
2011.402574	FAST_SENDER	PHYSICAL_LAYER_PACKET_TRANSMITTED	N/A
2014.277724	RECEIVER	RECEIVER_MAC_FRAME_RECEIVED	FAST_SENDER
2016.47858	FAST_SENDER	FAST_SENDER_MAC_FRAME_TRANSMISSION	N/A
2016.88501	FAST_SENDER	PHYSICAL_LAYER_PACKET_TRANSMITTED	N/A
2017.455558	RECEIVER	RECEIVER_MAC_FRAME_RECEIVED	FAST_SENDER
2019.658733	FAST_SENDER	FAST_SENDER_MAC_FRAME_TRANSMISSION	N/A
2020.064163	FAST_SENDER	PHYSICAL_LAYER_PACKET_TRANSMITTED	N/A
2021.293379	FAST_SENDER	PHYSICAL_LAYER_PACKET_TRANSMITTED	N/A
2022.905519	FAST_SENDER	PHYSICAL_LAYER_PACKET_TRANSMITTED	N/A
2025.777962	RECEIVER	RECEIVER_MAC_FRAME_RECEIVED	FAST_SENDER
2027.981725	FAST_SENDER	FAST_SENDER_MAC_FRAME_TRANSMISSION	N/A
2028.387702	FAST_SENDER	PHYSICAL_LAYER_PACKET_TRANSMITTED	N/A
2029.781675	FAST_SENDER	PHYSICAL_LAYER_PACKET_TRANSMITTED	N/A
2030.648582	RECEIVER	RECEIVER_MAC_FRAME_RECEIVED	FAST_SENDER
2032.851664	FAST_SENDER	FAST_SENDER_MAC_FRAME_TRANSMISSION	N/A
2033.257296	FAST_SENDER	PHYSICAL_LAYER_PACKET_TRANSMITTED	N/A
2034.543129	FAST_SENDER	PHYSICAL_LAYER_PACKET_TRANSMITTED	N/A
2035.970086	FAST_SENDER	PHYSICAL_LAYER_PACKET_TRANSMITTED	N/A
2038.843922	RECEIVER	RECEIVER_MAC_FRAME_RECEIVED	FAST_SENDER
2041.046324	FAST_SENDER	FAST_SENDER_MAC_FRAME_TRANSMISSION	N/A
2041.452962	FAST_SENDER	PHYSICAL_LAYER_PACKET_TRANSMITTED	N/A
2042.023043	RECEIVER	RECEIVER_MAC_FRAME_RECEIVED	FAST_SENDER
2044.227368	FAST_SENDER	FAST_SENDER_MAC_FRAME_TRANSMISSION	N/A
2044.632319	FAST_SENDER	PHYSICAL_LAYER_PACKET_TRANSMITTED	N/A
2045.954142	FAST_SENDER	PHYSICAL_LAYER_PACKET_TRANSMITTED	N/A
2047.582497	FAST_SENDER	PHYSICAL_LAYER_PACKET_TRANSMITTED	N/A
2050.455341	RECEIVER	RECEIVER_MAC_FRAME_RECEIVED	FAST_SENDER
2052.658556	FAST_SENDER	FAST_SENDER_MAC_FRAME_TRANSMISSION	N/A
2053.068428	FAST_SENDER	PHYSICAL_LAYER_PACKET_TRANSMITTED	N/A
2053.635885	RECEIVER	RECEIVER_MAC_FRAME_RECEIVED	FAST_SENDER
2054.207079	FAST_SENDER	PHYSICAL_LAYER_PACKET_TRANSMITTED	N/A
2055.885478	FAST_SENDER	PHYSICAL_LAYER_PACKET_TRANSMITTED	N/A
2060.961251	FAST_SENDER	FAST_SENDER_MAC_FRAME_TRANSMISSION	N/A
2061.364802	FAST_SENDER	PHYSICAL_LAYER_PACKET_TRANSMITTED	N/A
2061.937829	RECEIVER	RECEIVER_MAC_FRAME_RECEIVED	FAST_SENDER
2064.139764	FAST_SENDER	FAST_SENDER_MAC_FRAME_TRANSMISSION	N/A
2064.546729	FAST_SENDER	PHYSICAL_LAYER_PACKET_TRANSMITTED	N/A
2065.82082	FAST_SENDER	PHYSICAL_LAYER_PACKET_TRANSMITTED	N/A
2067.647763	FAST_SENDER	PHYSICAL_LAYER_PACKET_TRANSMITTED	N/A
2070.520603	RECEIVER	RECEIVER_MAC_FRAME_RECEIVED	FAST_SENDER
2072.723395	FAST_SENDER	FAST_SENDER_MAC_FRAME_TRANSMISSION	N/A
2073.130251	FAST_SENDER	PHYSICAL_LAYER_PACKET_TRANSMITTED	N/A
2073.702155	RECEIVER	RECEIVER_MAC_FRAME_RECEIVED	FAST_SENDER
2075.903966	FAST_SENDER	FAST_SENDER_MAC_FRAME_TRANSMISSION	N/A
2076.309649	FAST_SENDER	PHYSICAL_LAYER_PACKET_TRANSMITTED	N/A
2077.677996	FAST_SENDER	PHYSICAL_LAYER_PACKET_TRANSMITTED	N/A
2078.5445	SLOW_SENDER	SLOW_SENDER_MAC_FRAME_TRANSMISSION	N/A
2078.948622	SLOW_SENDER	PHYSICAL_LAYER_PACKET_TRANSMITTED	N/A
2079.039854	FAST_SENDER	PHYSICAL_LAYER_PACKET_TRANSMITTED	N/A
2080.331769	SLOW_SENDER	PHYSICAL_LAYER_PACKET_TRANSMITTED	N/A
2081.913381	RECEIVER	RECEIVER_MAC_FRAME_RECEIVED	FAST_SENDER
2082.51631	SLOW_SENDER	PHYSICAL_LAYER_PACKET_TRANSMITTED	N/A
2082.877675	FAST_SENDER	PHYSICAL_LAYER_PACKET_TRANSMITTED	N/A
2083.895517	SLOW_SENDER	PHYSICAL_LAYER_PACKET_TRANSMITTED	N/A
2087.915516	FAST_SENDER	FAST_SENDER_MAC_FRAME_TRANSMISSION	N/A
2089.619717	FAST_SENDER	FAST_SENDER_MAC_FRAME_TRANSMISSION	N/A
2091.647354	FAST_SENDER	FAST_SENDER_MAC_FRAME_TRANSMISSION	N/A
2091.952701	SLOW_SENDER	SLOW_SENDER_MAC_FRAME_TRANSMISSION	N/A
2092.359379	SLOW_SENDER	PHYSICAL_LAYER_PACKET_TRANSMITTED	N/A
2093.674737	FAST_SENDER	FAST_SENDER_MAC_FRAME_TRANSMISSION	N/A
2093.730602	SLOW_SENDER	PHYSICAL_LAYER_PACKET_TRANSMITTED	N/A
2094.600526	RECEIVER	RECEIVER_MAC_FRAME_RECEIVED	SLOW_SENDER
2095.701425	FAST_SENDER	FAST_SENDER_MAC_FRAME_TRANSMISSION	N/A
2097.728137	FAST_SENDER	FAST_SENDER_MAC_FRAME_TRANSMISSION	N/A
2099.757121	FAST_SENDER	FAST_SENDER_MAC_FRAME_TRANSMISSION	N/A
2101.783194	FAST_SENDER	FAST_SENDER_MAC_FRAME_TRANSMISSION	N/A
2101.787738	SLOW_SENDER	SLOW_SENDER_MAC_FRAME_TRANSMISSION	N/A
2102.19267	SLOW_SENDER	PHYSICAL_LAYER_PACKET_TRANSMITTED	N/A
2102.765356	RECEIVER	RECEIVER_MAC_FRAME_RECEIVED	SLOW_SENDER
2103.810522	FAST_SENDER	FAST_SENDER_MAC_FRAME_TRANSMISSION	N/A
2105.841697	FAST_SENDER	FAST_SENDER_MAC_FRAME_TRANSMISSION	N/A
2106.249409	FAST_SENDER	PHYSICAL_LAYER_PACKET_TRANSMITTED	N/A
2107.75308	FAST_SENDER	PHYSICAL_LAYER_PACKET_TRANSMITTED	N/A
2108.620964	RECEIVER	RECEIVER_MAC_FRAME_RECEIVED	FAST_SENDER
2109.954877	SLOW_SENDER	SLOW_SENDER_MAC_FRAME_TRANSMISSION	N/A
2110.359591	SLOW_SENDER	PHYSICAL_LAYER_PACKET_TRANSMITTED	N/A
2110.823413	FAST_SENDER	FAST_SENDER_MAC_FRAME_TRANSMISSION	N/A
2110.929685	RECEIVER	RECEIVER_MAC_FRAME_RECEIVED	SLOW_SENDER
2111.22913	FAST_SENDER	PHYSICAL_LAYER_PACKET_TRANSMITTED	N/A
2111.80056	RECEIVER	RECEIVER_MAC_FRAME_RECEIVED	FAST_SENDER
2112.500183	FAST_SENDER	PHYSICAL_LAYER_PACKET_TRANSMITTED	N/A
2114.016731	FAST_SENDER	PHYSICAL_LAYER_PACKET_TRANSMITTED	N/A
2119.09309	FAST_SENDER	FAST_SENDER_MAC_FRAME_TRANSMISSION	N/A
2119.497825	FAST_SENDER	PHYSICAL_LAYER_PACKET_TRANSMITTED	N/A
2120.069922	RECEIVER	RECEIVER_MAC_FRAME_RECEIVED	FAST_SENDER
2122.27261	FAST_SENDER	FAST_SENDER_MAC_FRAME_TRANSMISSION	N/A
2122.678221	FAST_SENDER	PHYSICAL_LAYER_PACKET_TRANSMITTED	N/A
2123.938789	FAST_SENDER	PHYSICAL_LAYER_PACKET_TRANSMITTED	N/A
2125.554326	FAST_SENDER	PHYSICAL_LAYER_PACKET_TRANSMITTED	N/A
2128.428933	RECEIVER	RECEIVER_MAC_FRAME_RECEIVED	FAST_SENDER
2129.208374	FAST_SENDER	PHYSICAL_LAYER_PACKET_TRANSMITTED	N/A
2135.748129	FAST_SENDER	FAST_SENDER_MAC_FRAME_TRANSMISSION	N/A
2136.15272	FAST_SENDER	PHYSICAL_LAYER_PACKET_TRANSMITTED	N/A
2136.728436	RECEIVER	RECEIVER_MAC_FRAME_RECEIVED	FAST_SENDER
2138.928106	FAST_SENDER	FAST_SENDER_MAC_FRAME_TRANSMISSION	N/A
2139.334926	FAST_SENDER	PHYSICAL_LAYER_PACKET_TRANSMITTED	N/A
2140.719032	FAST_SENDER	PHYSICAL_LAYER_PACKET_TRANSMITTED	N/A
2142.285385	FAST_SENDER	PHYSICAL_LAYER_PACKET_TRANSMITTED	N/A
2145.156727	RECEIVER	RECEIVER_MAC_FRAME_RECEIVED	FAST_SENDER
2147.361332	FAST_SENDER	FAST_SENDER_MAC_FRAME_TRANSMISSION	N/A
2147.766587	FAST_SENDER	PHYSICAL_LAYER_PACKET_TRANSMITTED	N/A
2148.337644	RECEIVER	RECEIVER_MAC_FRAME_RECEIVED	FAST_SENDER
2150.539802	FAST_SENDER	FAST_SENDER_MAC_FRAME_TRANSMISSION	N/A
2150.945521	FAST_SENDER	PHYSICAL_LAYER_PACKET_TRANSMITTED	N/A
2152.034052	FAST_SENDER	PHYSICAL_LAYER_PACKET_TRANSMITTED	N/A
2153.465151	FAST_SENDER	PHYSICAL_LAYER_PACKET_TRANSMITTED	N/A
2156.340118	RECEIVER	RECEIVER_MAC_FRAME_RECEIVED	FAST_SENDER
2158.54232	FAST_SENDER	FAST_SENDER_MAC_FRAME_TRANSMISSION	N/A
2158.945973	FAST_SENDER	PHYSICAL_LAYER_PACKET_TRANSMITTED	N/A
2160.14513	FAST_SENDER	PHYSICAL_LAYER_PACKET_TRANSMITTED	N/A
2161.013253	RECEIVER	RECEIVER_MAC_FRAME_RECEIVED	FAST_SENDER
2163.21677	FAST_SENDER	FAST_SENDER_MAC_FRAME_TRANSMISSION	N/A
2163.623881	FAST_SENDER	PHYSICAL_LAYER_PACKET_TRANSMITTED	N/A
2164.867922	FAST_SENDER	PHYSICAL_LAYER_PACKET_TRANSMITTED	N/A
2166.38605	FAST_SENDER	PHYSICAL_LAYER_PACKET_TRANSMITTED	N/A
2169.258508	RECEIVER	RECEIVER_MAC_FRAME_RECEIVED	FAST_SENDER
2171.462451	FAST_SENDER	FAST_SENDER_MAC_FRAME_TRANSMISSION	N/A
2171.869196	FAST_SENDER	PHYSICAL_LAYER_PACKET_TRANSMITTED	N/A
2172.43736	RECEIVER	RECEIVER_MAC_FRAME_RECEIVED	FAST_SENDER
2174.641119	FAST_SENDER	FAST_SENDER_MAC_FRAME_TRANSMISSION	N/A
2175.046768	FAST_SENDER	PHYSICAL_LAYER_PACKET_TRANSMITTED	N/A
2176.516623	FAST_SENDER	PHYSICAL_LAYER_PACKET_TRANSMITTED	N/A
2178.230275	FAST_SENDER	PHYSICAL_LAYER_PACKET_TRANSMITTED	N/A
2181.107325	RECEIVER	RECEIVER_MAC_FRAME_RECEIVED	FAST_SENDER
2183.306913	FAST_SENDER	FAST_SENDER_MAC_FRAME_TRANSMISSION	N/A
2183.711468	FAST_SENDER	PHYSICAL_LAYER_PACKET_TRANSMITTED	N/A
2184.282847	RECEIVER	RECEIVER_MAC_FRAME_RECEIVED	FAST_SENDER
2186.487977	FAST_SENDER	FAST_SENDER_MAC_FRAME_TRANSMISSION	N/A
2186.892907	FAST_SENDER	PHYSICAL_LAYER_PACKET_TRANSMITTED	N/A
2188.007476	FAST_SENDER	PHYSICAL_LAYER_PACKET_TRANSMITTED	N/A
2189.371237	FAST_SENDER	PHYSICAL_LAYER_PACKET_TRANSMITTED	N/A
2192.243088	RECEIVER	RECEIVER_MAC_FRAME_RECEIVED	FAST_SENDER
2194.44484	FAST_SENDER	FAST_SENDER_MAC_FRAME_TRANSMISSION	N/A
2194.849165	FAST_SENDER	PHYSICAL_LAYER_PACKET_TRANSMITTED	N/A
2195.422316	RECEIVER	RECEIVER_MAC_FRAME_RECEIVED	FAST_SENDER
2197.624152	FAST_SENDER	FAST_SENDER_MAC_FRAME_TRANSMISSION	N/A
2198.029195	FAST_SENDER	PHYSICAL_LAYER_PACKET_TRANSMITTED	N/A
2199.293287	FAST_SENDER	PHYSICAL_LAYER_PACKET_TRANSMITTED	N/A
2201.135201	FAST_SENDER	PHYSICAL_LAYER_PACKET_TRANSMITTED	N/A
2204.522782	FAST_SENDER	PHYSICAL_LAYER_PACKET_TRANSMITTED	N/A
2208.399993	RECEIVER	RECEIVER_MAC_FRAME_RECEIVED	FAST_SENDER
2210.601316	FAST_SENDER	FAST_SENDER_MAC_FRAME_TRANSMISSION	N/A
2211.006711	FAST_SENDER	PHYSICAL_LAYER_PACKET_TRANSMITTED	N/A
2211.577695	RECEIVER	RECEIVER_MAC_FRAME_RECEIVED	FAST_SENDER
2213.780708	FAST_SENDER	FAST_SENDER_MAC_FRAME_TRANSMISSION	N/A
2214.18598	FAST_SENDER	PHYSICAL_LAYER_PACKET_TRANSMITTED	N/A
2215.545633	FAST_SENDER	PHYSICAL_LAYER_PACKET_TRANSMITTED	N/A
2217.353281	FAST_SENDER	PHYSICAL_LAYER_PACKET_TRANSMITTED	N/A
2220.227258	RECEIVER	RECEIVER_MAC_FRAME_RECEIVED	FAST_SENDER
2222.43041	FAST_SENDER	FAST_SENDER_MAC_FRAME_TRANSMISSION	N/A
2222.83588	FAST_SENDER	PHYSICAL_LAYER_PACKET_TRANSMITTED	N/A
2223.408931	RECEIVER	RECEIVER_MAC_FRAME_RECEIVED	FAST_SENDER
2225.611995	FAST_SENDER	FAST_SENDER_MAC_FRAME_TRANSMISSION	N/A
2226.019923	FAST_SENDER	PHYSICAL_LAYER_PACKET_TRANSMITTED	N/A
2227.344301	FAST_SENDER	PHYSICAL_LAYER_PACKET_TRANSMITTED	N/A
2227.626969	SLOW_SENDER	SLOW_SENDER_MAC_FRAME_TRANSMISSION	N/A
2228.031999	SLOW_SENDER	PHYSICAL_LAYER_PACKET_TRANSMITTED	N/A
2229.148599	SLOW_SENDER	PHYSICAL_LAYER_PACKET_TRANSMITTED	N/A
2229.288214	FAST_SENDER	PHYSICAL_LAYER_PACKET_TRANSMITTED	N/A
2231.194469	SLOW_SENDER	PHYSICAL_LAYER_PACKET_TRANSMITTED	N/A
2232.058398	RECEIVER	RECEIVER_MAC_FRAME_RECEIVED	SLOW_SENDER
2232.925427	SLOW_SENDER	PHYSICAL_LAYER_PACKET_TRANSMITTED	N/A
2233.259601	FAST_SENDER	PHYSICAL_LAYER_PACKET_TRANSMITTED	N/A
2237.136289	RECEIVER	RECEIVER_MAC_FRAME_RECEIVED	FAST_SENDER
2237.736341	FAST_SENDER	FAST_SENDER_MAC_FRAME_TRANSMISSION	N/A
2239.339498	FAST_SENDER	FAST_SENDER_MAC_FRAME_TRANSMISSION	N/A
2240.983893	SLOW_SENDER	SLOW_SENDER_MAC_FRAME_TRANSMISSION	N/A
2241.368476	FAST_SENDER	FAST_SENDER_MAC_FRAME_TRANSMISSION	N/A
2241.391054	SLOW_SENDER	PHYSICAL_LAYER_PACKET_TRANSMITTED	N/A
2242.623174	SLOW_SENDER	PHYSICAL_LAYER_PACKET_TRANSMITTED	N/A
2243.393318	FAST_SENDER	FAST_SENDER_MAC_FRAME_TRANSMISSION	N/A
2243.491553	RECEIVER	RECEIVER_MAC_FRAME_RECEIVED	SLOW_SENDER
2245.419576	FAST_SENDER	FAST_SENDER_MAC_FRAME_TRANSMISSION	N/A
2247.44737	FAST_SENDER	FAST_SENDER_MAC_FRAME_TRANSMISSION	N/A
2249.474332	FAST_SENDER	FAST_SENDER_MAC_FRAME_TRANSMISSION	N/A
2250.681451	SLOW_SENDER	SLOW_SENDER_MAC_FRAME_TRANSMISSION	N/A
2251.089571	SLOW_SENDER	PHYSICAL_LAYER_PACKET_TRANSMITTED	N/A
2251.502125	FAST_SENDER	FAST_SENDER_MAC_FRAME_TRANSMISSION	N/A
2251.659941	RECEIVER	RECEIVER_MAC_FRAME_RECEIVED	SLOW_SENDER
2253.528687	FAST_SENDER	FAST_SENDER_MAC_FRAME_TRANSMISSION	N/A
2255.560709	FAST_SENDER	FAST_SENDER_MAC_FRAME_TRANSMISSION	N/A
2255.964388	FAST_SENDER	PHYSICAL_LAYER_PACKET_TRANSMITTED	N/A
2256.53726	RECEIVER	RECEIVER_MAC_FRAME_RECEIVED	FAST_SENDER
2258.740411	FAST_SENDER	FAST_SENDER_MAC_FRAME_TRANSMISSION	N/A
2258.847073	SLOW_SENDER	SLOW_SENDER_MAC_FRAME_TRANSMISSION	N/A
2259.146877	FAST_SENDER	PHYSICAL_LAYER_PACKET_TRANSMITTED	N/A
2259.252748	SLOW_SENDER	PHYSICAL_LAYER_PACKET_TRANSMITTED	N/A
2260.367818	RECEIVER	RECEIVER_MAC_FRAME_RECEIVED	SLOW_SENDER
2260.662126	FAST_SENDER	PHYSICAL_LAYER_PACKET_TRANSMITTED	N/A
2262.073305	FAST_SENDER	PHYSICAL_LAYER_PACKET_TRANSMITTED	N/A
2265.583383	FAST_SENDER	PHYSICAL_LAYER_PACKET_TRANSMITTED	N/A
2272.26918	FAST_SENDER	FAST_SENDER_MAC_FRAME_TRANSMISSION	N/A
2272.673835	FAST_SENDER	PHYSICAL_LAYER_PACKET_TRANSMITTED	N/A
2273.246624	RECEIVER	RECEIVER_MAC_FRAME_RECEIVED	FAST_SENDER
2275.448466	FAST_SENDER	FAST_SENDER_MAC_FRAME_TRANSMISSION	N/A
2275.854344	FAST_SENDER	PHYSICAL_LAYER_PACKET_TRANSMITTED	N/A
2277.280043	FAST_SENDER	PHYSICAL_LAYER_PACKET_TRANSMITTED	N/A
2278.771467	FAST_SENDER	PHYSICAL_LAYER_PACKET_TRANSMITTED	N/A
2281.648682	RECEIVER	RECEIVER_MAC_FRAME_RECEIVED	FAST_SENDER
2283.847604	FAST_SENDER	FAST_SENDER_MAC_FRAME_TRANSMISSION	N/A
2284.25151	FAST_SENDER	PHYSICAL_LAYER_PACKET_TRANSMITTED	N/A
2284.824822	RECEIVER	RECEIVER_MAC_FRAME_RECEIVED	FAST_SENDER
2287.028522	FAST_SENDER	FAST_SENDER_MAC_FRAME_TRANSMISSION	N/A
2287.431506	FAST_SENDER	PHYSICAL_LAYER_PACKET_TRANSMITTED	N/A
2288.728995	FAST_SENDER	PHYSICAL_LAYER_PACKET_TRANSMITTED	N/A
2290.139205	FAST_SENDER	PHYSICAL_LAYER_PACKET_TRANSMITTED	N/A
2293.012752	RECEIVER	RECEIVER_MAC_FRAME_RECEIVED	FAST_SENDER
2295.214731	FAST_SENDER	FAST_SENDER_MAC_FRAME_TRANSMISSION	N/A
2295.621027	FAST_SENDER	PHYSICAL_LAYER_PACKET_TRANSMITTED	N/A
2296.19114	RECEIVER	RECEIVER_MAC_FRAME_RECEIVED	FAST_SENDER
2297.174815	FAST_SENDER	PHYSICAL_LAYER_PACKET_TRANSMITTED	N/A
2299.026729	FAST_SENDER	PHYSICAL_LAYER_PACKET_TRANSMITTED	N/A
2304.102835	FAST_SENDER	FAST_SENDER_MAC_FRAME_TRANSMISSION	N/A
2304.507471	FAST_SENDER	PHYSICAL_LAYER_PACKET_TRANSMITTED	N/A
2305.786067	FAST_SENDER	PHYSICAL_LAYER_PACKET_TRANSMITTED	N/A
2306.654047	RECEIVER	RECEIVER_MAC_FRAME_RECEIVED	FAST_SENDER
2308.857951	FAST_SENDER	FAST_SENDER_MAC_FRAME_TRANSMISSION	N/A
2309.264013	FAST_SENDER	PHYSICAL_LAYER_PACKET_TRANSMITTED	N/A
2310.48098	FAST_SENDER	PHYSICAL_LAYER_PACKET_TRANSMITTED	N/A
2312.098812	FAST_SENDER	PHYSICAL_LAYER_PACKET_TRANSMITTED	N/A
2314.972698	RECEIVER	RECEIVER_MAC_FRAME_RECEIVED	FAST_SENDER
2317.17449	FAST_SENDER	FAST_SENDER_MAC_FRAME_TRANSMISSION	N/A
2317.578701	FAST_SENDER	PHYSICAL_LAYER_PACKET_TRANSMITTED	N/A
2318.152756	RECEIVER	RECEIVER_MAC_FRAME_RECEIVED	FAST_SENDER
2320.353637	FAST_SENDER	FAST_SENDER_MAC_FRAME_TRANSMISSION	N/A
2320.759625	FAST_SENDER	PHYSICAL_LAYER_PACKET_TRANSMITTED	N/A
2322.277195	FAST_SENDER	PHYSICAL_LAYER_PACKET_TRANSMITTED	N/A
2323.919015	FAST_SENDER	PHYSICAL_LAYER_PACKET_TRANSMITTED	N/A
2326.793284	RECEIVER	RECEIVER_MAC_FRAME_RECEIVED	FAST_SENDER
2327.352473	FAST_SENDER	PHYSICAL_LAYER_PACKET_TRANSMITTED	N/A
2333.86835	FAST_SENDER	FAST_SENDER_MAC_FRAME_TRANSMISSION	N/A
2334.272211	FAST_SENDER	PHYSICAL_LAYER_PACKET_TRANSMITTED	N/A
2334.845919	RECEIVER	RECEIVER_MAC_FRAME_RECEIVED	FAST_SENDER
2337.046752	FAST_SENDER	FAST_SENDER_MAC_FRAME_TRANSMISSION	N/A
2337.452451	FAST_SENDER	PHYSICAL_LAYER_PACKET_TRANSMITTED	N/A
2338.842783	FAST_SENDER	PHYSICAL_LAYER_PACKET_TRANSMITTED	N/A
2340.530117	FAST_SENDER	PHYSICAL_LAYER_PACKET_TRANSMITTED	N/A
2343.404858	RECEIVER	RECEIVER_MAC_FRAME_RECEIVED	FAST_SENDER
2345.606403	FAST_SENDER	FAST_SENDER_MAC_FRAME_TRANSMISSION	N/A
2346.013044	FAST_SENDER	PHYSICAL_LAYER_PACKET_TRANSMITTED	N/A
2346.582834	RECEIVER	RECEIVER_MAC_FRAME_RECEIVED	FAST_SENDER
2348.786077	FAST_SENDER	FAST_SENDER_MAC_FRAME_TRANSMISSION	N/A
2349.191514	FAST_SENDER	PHYSICAL_LAYER_PACKET_TRANSMITTED	N/A
2350.337452	FAST_SENDER	PHYSICAL_LAYER_PACKET_TRANSMITTED	N/A
2352.022923	FAST_SENDER	PHYSICAL_LAYER_PACKET_TRANSMITTED	N/A
2354.895406	RECEIVER	RECEIVER_MAC_FRAME_RECEIVED	FAST_SENDER
2357.098214	FAST_SENDER	FAST_SENDER_MAC_FRAME_TRANSMISSION	N/A
2357.505937	FAST_SENDER	PHYSICAL_LAYER_PACKET_TRANSMITTED	N/A
2358.074533	RECEIVER	RECEIVER_MAC_FRAME_RECEIVED	FAST_SENDER
2360.278266	FAST_SENDER	FAST_SENDER_MAC_FRAME_TRANSMISSION	N/A
2360.682676	FAST_SENDER	PHYSICAL_LAYER_PACKET_TRANSMITTED	N/A
2362.138889	FAST_SENDER	PHYSICAL_LAYER_PACKET_TRANSMITTED	N/A
2363.600574	FAST_SENDER	PHYSICAL_LAYER_PACKET_TRANSMITTED	N/A
2366.472867	RECEIVER	RECEIVER_MAC_FRAME_RECEIVED	FAST_SENDER
2368.674587	FAST_SENDER	FAST_SENDER_MAC_FRAME_TRANSMISSION	N/A
2369.079484	FAST_SENDER	PHYSICAL_LAYER_PACKET_TRANSMITTED	N/A
2369.650597	RECEIVER	RECEIVER_MAC_FRAME_RECEIVED	FAST_SENDER
2371.855287	FAST_SENDER	FAST_SENDER_MAC_FRAME_TRANSMISSION	N/A
2372.261643	FAST_SENDER	PHYSICAL_LAYER_PACKET_TRANSMITTED	N/A
2373.623194	FAST_SENDER	PHYSICAL_LAYER_PACKET_TRANSMITTED	N/A
2375.371405	FAST_SENDER	PHYSICAL_LAYER_PACKET_TRANSMITTED	N/A
2377.47077	SLOW_SENDER	SLOW_SENDER_MAC_FRAME_TRANSMISSION	N/A
2377.875726	SLOW_SENDER	PHYSICAL_LAYER_PACKET_TRANSMITTED	N/A
2378.944878	FAST_SENDER	PHYSICAL_LAYER_PACKET_TRANSMITTED	N/A
2379.375031	SLOW_SENDER	PHYSICAL_LAYER_PACKET_TRANSMITTED	N/A
2381.036514	SLOW_SENDER	PHYSICAL_LAYER_PACKET_TRANSMITTED	N/A
2381.901762	RECEIVER	RECEIVER_MAC_FRAME_RECEIVED	SLOW_SENDER
2383.83038	FAST_SENDER	FAST_SENDER_MAC_FRAME_TRANSMISSION	N/A
2385.536228	FAST_SENDER	FAST_SENDER_MAC_FRAME_TRANSMISSION	N/A
2387.094281	SLOW_SENDER	SLOW_SENDER_MAC_FRAME_TRANSMISSION	N/A
2387.500872	SLOW_SENDER	PHYSICAL_LAYER_PACKET_TRANSMITTED	N/A
2387.563529	FAST_SENDER	FAST_SENDER_MAC_FRAME_TRANSMISSION	N/A
2388.868402	SLOW_SENDER	PHYSICAL_LAYER_PACKET_TRANSMITTED	N/A
2389.590582	FAST_SENDER	FAST_SENDER_MAC_FRAME_TRANSMISSION	N/A
2389.735744	RECEIVER	RECEIVER_MAC_FRAME_RECEIVED	SLOW_SENDER
2391.617783	FAST_SENDER	FAST_SENDER_MAC_FRAME_TRANSMISSION	N/A
2393.645377	FAST_SENDER	FAST_SENDER_MAC_FRAME_TRANSMISSION	N/A
2395.672556	FAST_SENDER	FAST_SENDER_MAC_FRAME_TRANSMISSION	N/A
2396.925972	SLOW_SENDER	SLOW_SENDER_MAC_FRAME_TRANSMISSION	N/A
2397.331808	SLOW_SENDER	PHYSICAL_LAYER_PACKET_TRANSMITTED	N/A
2397.700598	FAST_SENDER	FAST_SENDER_MAC_FRAME_TRANSMISSION	N/A
2397.905821	RECEIVER	RECEIVER_MAC_FRAME_RECEIVED	SLOW_SENDER
2399.727206	FAST_SENDER	FAST_SENDER_MAC_FRAME_TRANSMISSION	N/A
2401.757589	FAST_SENDER	FAST_SENDER_MAC_FRAME_TRANSMISSION	N/A
2402.165889	FAST_SENDER	PHYSICAL_LAYER_PACKET_TRANSMITTED	N/A
2402.736423	RECEIVER	RECEIVER_MAC_FRAME_RECEIVED	FAST_SENDER
2404.937721	FAST_SENDER	FAST_SENDER_MAC_FRAME_TRANSMISSION	N/A
2405.095452	SLOW_SENDER	SLOW_SENDER_MAC_FRAME_TRANSMISSION	N/A
2405.342893	FAST_SENDER	PHYSICAL_LAYER_PACKET_TRANSMITTED	N/A
2405.501592	SLOW_SENDER	PHYSICAL_LAYER_PACKET_TRANSMITTED	N/A
2406.614579	RECEIVER	RECEIVER_MAC_FRAME_RECEIVED	SLOW_SENDER
2406.672131	FAST_SENDER	PHYSICAL_LAYER_PACKET_TRANSMITTED	N/A
2407.53972	RECEIVER	RECEIVER_MAC_FRAME_RECEIVED	FAST_SENDER
2408.088826	FAST_SENDER	PHYSICAL_LAYER_PACKET_TRANSMITTED	N/A
2413.163814	FAST_SENDER	FAST_SENDER_MAC_FRAME_TRANSMISSION	N/A
2413.569137	FAST_SENDER	PHYSICAL_LAYER_PACKET_TRANSMITTED	N/A
2413.804918	SLOW_SENDER	SLOW_SENDER_MAC_FRAME_TRANSMISSION	N/A
2414.143509	RECEIVER	RECEIVER_MAC_FRAME_RECEIVED	FAST_SENDER
2414.21019	SLOW_SENDER	PHYSICAL_LAYER_PACKET_TRANSMITTED	N/A
2414.960093	FAST_SENDER	PHYSICAL_LAYER_PACKET_TRANSMITTED	N/A
2415.561446	SLOW_SENDER	PHYSICAL_LAYER_PACKET_TRANSMITTED	N/A
2416.508815	FAST_SENDER	PHYSICAL_LAYER_PACKET_TRANSMITTED	N/A
2421.584112	FAST_SENDER	FAST_SENDER_MAC_FRAME_TRANSMISSION	N/A
2421.989881	FAST_SENDER	PHYSICAL_LAYER_PACKET_TRANSMITTED	N/A
2422.560822	RECEIVER	RECEIVER_MAC_FRAME_RECEIVED	FAST_SENDER
2424.76469	FAST_SENDER	FAST_SENDER_MAC_FRAME_TRANSMISSION	N/A
2425.170834	FAST_SENDER	PHYSICAL_LAYER_PACKET_TRANSMITTED	N/A
2426.359287	FAST_SENDER	PHYSICAL_LAYER_PACKET_TRANSMITTED	N/A
2427.758425	FAST_SENDER	PHYSICAL_LAYER_PACKET_TRANSMITTED	N/A
2430.632153	RECEIVER	RECEIVER_MAC_FRAME_RECEIVED	FAST_SENDER
2432.83351	FAST_SENDER	FAST_SENDER_MAC_FRAME_TRANSMISSION	N/A
2433.237692	FAST_SENDER	PHYSICAL_LAYER_PACKET_TRANSMITTED	N/A
2433.811633	RECEIVER	RECEIVER_MAC_FRAME_RECEIVED	FAST_SENDER
2436.01366	FAST_SENDER	FAST_SENDER_MAC_FRAME_TRANSMISSION	N/A
2436.418224	FAST_SENDER	PHYSICAL_LAYER_PACKET_TRANSMITTED	N/A
2437.897327	FAST_SENDER	PHYSICAL_LAYER_PACKET_TRANSMITTED	N/A
2439.408319	FAST_SENDER	PHYSICAL_LAYER_PACKET_TRANSMITTED	N/A
2442.281393	RECEIVER	RECEIVER_MAC_FRAME_RECEIVED	FAST_SENDER
2444.484665	FAST_SENDER	FAST_SENDER_MAC_FRAME_TRANSMISSION	N/A
2444.88914	FAST_SENDER	PHYSICAL_LAYER_PACKET_TRANSMITTED	N/A
2445.460177	RECEIVER	RECEIVER_MAC_FRAME_RECEIVED	FAST_SENDER
2446.287148	FAST_SENDER	PHYSICAL_LAYER_PACKET_TRANSMITTED	N/A
2447.987239	FAST_SENDER	PHYSICAL_LAYER_PACKET_TRANSMITTED	N/A
2453.064319	FAST_SENDER	FAST_SENDER_MAC_FRAME_TRANSMISSION	N/A
2453.468645	FAST_SENDER	PHYSICAL_LAYER_PACKET_TRANSMITTED	N/A
2454.040428	RECEIVER	RECEIVER_MAC_FRAME_RECEIVED	FAST_SENDER
2456.243368	FAST_SENDER	FAST_SENDER_MAC_FRAME_TRANSMISSION	N/A
2456.648449	FAST_SENDER	PHYSICAL_LAYER_PACKET_TRANSMITTED	N/A
2458.017288	FAST_SENDER	PHYSICAL_LAYER_PACKET_TRANSMITTED	N/A
2459.446384	FAST_SENDER	PHYSICAL_LAYER_PACKET_TRANSMITTED	N/A
2462.318326	RECEIVER	RECEIVER_MAC_FRAME_RECEIVED	FAST_SENDER
2464.52215	FAST_SENDER	FAST_SENDER_MAC_FRAME_TRANSMISSION	N/A
2464.926322	FAST_SENDER	PHYSICAL_LAYER_PACKET_TRANSMITTED	N/A
2465.498954	RECEIVER	RECEIVER_MAC_FRAME_RECEIVED	FAST_SENDER
2467.700862	FAST_SENDER	FAST_SENDER_MAC_FRAME_TRANSMISSION	N/A
2468.108095	FAST_SENDER	PHYSICAL_LAYER_PACKET_TRANSMITTED	N/A
2469.447744	FAST_SENDER	PHYSICAL_LAYER_PACKET_TRANSMITTED	N/A
2471.271121	FAST_SENDER	PHYSICAL_LAYER_PACKET_TRANSMITTED	N/A
2474.148093	RECEIVER	RECEIVER_MAC_FRAME_RECEIVED	FAST_SENDER
2476.346621	FAST_SENDER	FAST_SENDER_MAC_FRAME_TRANSMISSION	N/A
2476.752007	FAST_SENDER	PHYSICAL_LAYER_PACKET_TRANSMITTED	N/A
2477.322876	RECEIVER	RECEIVER_MAC_FRAME_RECEIVED	FAST_SENDER
2479.527485	FAST_SENDER	FAST_SENDER_MAC_FRAME_TRANSMISSION	N/A
2479.932229	FAST_SENDER	PHYSICAL_LAYER_PACKET_TRANSMITTED	N/A
2481.358419	FAST_SENDER	PHYSICAL_LAYER_PACKET_TRANSMITTED	N/A
2482.744696	FAST_SENDER	PHYSICAL_LAYER_PACKET_TRANSMITTED	N/A
2485.616464	RECEIVER	RECEIVER_MAC_FRAME_RECEIVED	FAST_SENDER
2487.822163	FAST_SENDER	FAST_SENDER_MAC_FRAME_TRANSMISSION	N/A
2488.226713	FAST_SENDER	PHYSICAL_LAYER_PACKET_TRANSMITTED	N/A
2488.797001	RECEIVER	RECEIVER_MAC_FRAME_RECEIVED	FAST_SENDER
2489.774478	FAST_SENDER	PHYSICAL_LAYER_PACKET_TRANSMITTED	N/A
2491.274987	FAST_SENDER	PHYSICAL_LAYER_PACKET_TRANSMITTED	N/A
2496.351528	FAST_SENDER	FAST_SENDER_MAC_FRAME_TRANSMISSION	N/A
2496.757282	FAST_SENDER	PHYSICAL_LAYER_PACKET_TRANSMITTED	N/A
2497.326797	RECEIVER	RECEIVER_MAC_FRAME_RECEIVED	FAST_SENDER
2499.531488	FAST_SENDER	FAST_SENDER_MAC_FRAME_TRANSMISSION	N/A
2499.936576	FAST_SENDER	PHYSICAL_LAYER_PACKET_TRANSMITTED	N/A
2501.025307	FAST_SENDER	PHYSICAL_LAYER_PACKET_TRANSMITTED	N/A
2502.600389	FAST_SENDER	PHYSICAL_LAYER_PACKET_TRANSMITTED	N/A
2505.473004	RECEIVER	RECEIVER_MAC_FRAME_RECEIVED	FAST_SENDER
2506.106228	FAST_SENDER	PHYSICAL_LAYER_PACKET_TRANSMITTED	N/A
2512.832159	FAST_SENDER	FAST_SENDER_MAC_FRAME_TRANSMISSION	N/A
2513.23663	FAST_SENDER	PHYSICAL_LAYER_PACKET_TRANSMITTED	N/A
2513.809679	RECEIVER	RECEIVER_MAC_FRAME_RECEIVED	FAST_SENDER
2516.011263	FAST_SENDER	FAST_SENDER_MAC_FRAME_TRANSMISSION	N/A
2516.417278	FAST_SENDER	PHYSICAL_LAYER_PACKET_TRANSMITTED	N/A
2517.564735	FAST_SENDER	PHYSICAL_LAYER_PACKET_TRANSMITTED	N/A
2518.937262	FAST_SENDER	PHYSICAL_LAYER_PACKET_TRANSMITTED	N/A
2521.810259	RECEIVER	RECEIVER_MAC_FRAME_RECEIVED	FAST_SENDER
2524.012862	FAST_SENDER	FAST_SENDER_MAC_FRAME_TRANSMISSION	N/A
2524.418545	FAST_SENDER	PHYSICAL_LAYER_PACKET_TRANSMITTED	N/A
2524.991756	RECEIVER	RECEIVER_MAC_FRAME_RECEIVED	FAST_SENDER
2527.193843	FAST_SENDER	FAST_SENDER_MAC_FRAME_TRANSMISSION	N/A
2527.597217	FAST_SENDER	PHYSICAL_LAYER_PACKET_TRANSMITTED	N/A
2528.992589	FAST_SENDER	PHYSICAL_LAYER_PACKET_TRANSMITTED	N/A
2530.681916	FAST_SENDER	PHYSICAL_LAYER_PACKET_TRANSMITTED	N/A
2533.554618	RECEIVER	RECEIVER_MAC_FRAME_RECEIVED	FAST_SENDER
2535.451815	SLOW_SENDER	SLOW_SENDER_MAC_FRAME_TRANSMISSION	N/A
2535.757388	FAST_SENDER	FAST_SENDER_MAC_FRAME_TRANSMISSION	N/A
2535.856086	SLOW_SENDER	PHYSICAL_LAYER_PACKET_TRANSMITTED	N/A
2536.163237	FAST_SENDER	PHYSICAL_LAYER_PACKET_TRANSMITTED	N/A
2536.429844	RECEIVER	RECEIVER_MAC_FRAME_RECEIVED	SLOW_SENDER
2537.64423	FAST_SENDER	PHYSICAL_LAYER_PACKET_TRANSMITTED	N/A
2538.619452	SLOW_SENDER	SLOW_SENDER_MAC_FRAME_TRANSMISSION	N/A
2539.02564	SLOW_SENDER	PHYSICAL_LAYER_PACKET_TRANSMITTED	N/A
2539.302486	FAST_SENDER	PHYSICAL_LAYER_PACKET_TRANSMITTED	N/A
2540.495592	SLOW_SENDER	PHYSICAL_LAYER_PACKET_TRANSMITTED	N/A
2542.177191	RECEIVER	RECEIVER_MAC_FRAME_RECEIVED	FAST_SENDER
2543.061464	SLOW_SENDER	PHYSICAL_LAYER_PACKET_TRANSMITTED	N/A
2543.944951	FAST_SENDER	PHYSICAL_LAYER_PACKET_TRANSMITTED	N/A
2544.802806	SLOW_SENDER	PHYSICAL_LAYER_PACKET_TRANSMITTED	N/A
2545.669014	RECEIVER	RECEIVER_MAC_FRAME_RECEIVED	SLOW_SENDER
2548.523807	FAST_SENDER	FAST_SENDER_MAC_FRAME_TRANSMISSION	N/A
2548.93027	FAST_SENDER	PHYSICAL_LAYER_PACKET_TRANSMITTED	N/A
2549.137707	RECEIVER	RECEIVER_MAC_FRAME_RECEIVED	FAST_SENDER
2550.024693	FAST_SENDER	FAST_SENDER_MAC_FRAME_TRANSMISSION	N/A
2550.429326	FAST_SENDER	PHYSICAL_LAYER_PACKET_TRANSMITTED	N/A
2551.912357	FAST_SENDER	PHYSICAL_LAYER_PACKET_TRANSMITTED	N/A
2552.859848	SLOW_SENDER	SLOW_SENDER_MAC_FRAME_TRANSMISSION	N/A
2553.264985	SLOW_SENDER	PHYSICAL_LAYER_PACKET_TRANSMITTED	N/A
2553.570879	FAST_SENDER	PHYSICAL_LAYER_PACKET_TRANSMITTED	N/A
2553.837432	RECEIVER	RECEIVER_MAC_FRAME_RECEIVED	SLOW_SENDER
2556.972264	FAST_SENDER	PHYSICAL_LAYER_PACKET_TRANSMITTED	N/A
2561.027908	SLOW_SENDER	SLOW_SENDER_MAC_FRAME_TRANSMISSION	N/A
2561.433309	SLOW_SENDER	PHYSICAL_LAYER_PACKET_TRANSMITTED	N/A
2562.691638	SLOW_SENDER	PHYSICAL_LAYER_PACKET_TRANSMITTED	N/A
2563.471332	FAST_SENDER	FAST_SENDER_MAC_FRAME_TRANSMISSION	N/A
2563.877526	FAST_SENDER	PHYSICAL_LAYER_PACKET_TRANSMITTED	N/A
2564.449702	RECEIVER	RECEIVER_MAC_FRAME_RECEIVED	FAST_SENDER
2566.652669	FAST_SENDER	FAST_SENDER_MAC_FRAME_TRANSMISSION	N/A
2567.057317	FAST_SENDER	PHYSICAL_LAYER_PACKET_TRANSMITTED	N/A
2568.502959	FAST_SENDER	PHYSICAL_LAYER_PACKET_TRANSMITTED	N/A
2570.203507	FAST_SENDER	PHYSICAL_LAYER_PACKET_TRANSMITTED	N/A
2573.076034	RECEIVER	RECEIVER_MAC_FRAME_RECEIVED	FAST_SENDER
2575.276935	FAST_SENDER	FAST_SENDER_MAC_FRAME_TRANSMISSION	N/A
2575.682105	FAST_SENDER	PHYSICAL_LAYER_PACKET_TRANSMITTED	N/A
2576.254898	RECEIVER	RECEIVER_MAC_FRAME_RECEIVED	FAST_SENDER
2578.458682	FAST_SENDER	FAST_SENDER_MAC_FRAME_TRANSMISSION	N/A
2578.862745	FAST_SENDER	PHYSICAL_LAYER_PACKET_TRANSMITTED	N/A
2580.406246	FAST_SENDER	PHYSICAL_LAYER_PACKET_TRANSMITTED	N/A
2582.196272	FAST_SENDER	PHYSICAL_LAYER_PACKET_TRANSMITTED	N/A
2585.069764	RECEIVER	RECEIVER_MAC_FRAME_RECEIVED	FAST_SENDER
2585.964629	FAST_SENDER	PHYSICAL_LAYER_PACKET_TRANSMITTED	N/A
2592.346194	FAST_SENDER	FAST_SENDER_MAC_FRAME_TRANSMISSION	N/A
2592.749673	FAST_SENDER	PHYSICAL_LAYER_PACKET_TRANSMITTED	N/A
2593.323951	RECEIVER	RECEIVER_MAC_FRAME_RECEIVED	FAST_SENDER
2595.526392	FAST_SENDER	FAST_SENDER_MAC_FRAME_TRANSMISSION	N/A
2595.928854	FAST_SENDER	PHYSICAL_LAYER_PACKET_TRANSMITTED	N/A
2597.168424	FAST_SENDER	PHYSICAL_LAYER_PACKET_TRANSMITTED	N/A
2598.536587	FAST_SENDER	PHYSICAL_LAYER_PACKET_TRANSMITTED	N/A
2601.409209	RECEIVER	RECEIVER_MAC_FRAME_RECEIVED	FAST_SENDER
2603.614298	FAST_SENDER	FAST_SENDER_MAC_FRAME_TRANSMISSION	N/A
2604.017956	FAST_SENDER	PHYSICAL_LAYER_PACKET_TRANSMITTED	N/A
2604.590349	RECEIVER	RECEIVER_MAC_FRAME_RECEIVED	FAST_SENDER
2606.793951	FAST_SENDER	FAST_SENDER_MAC_FRAME_TRANSMISSION	N/A
2607.20049	FAST_SENDER	PHYSICAL_LAYER_PACKET_TRANSMITTED	N/A
2608.405037	FAST_SENDER	PHYSICAL_LAYER_PACKET_TRANSMITTED	N/A
2609.817542	FAST_SENDER	PHYSICAL_LAYER_PACKET_TRANSMITTED	N/A
2612.691943	RECEIVER	RECEIVER_MAC_FRAME_RECEIVED	FAST_SENDER
2614.896069	FAST_SENDER	FAST_SENDER_MAC_FRAME_TRANSMISSION	N/A
2615.300776	FAST_SENDER	PHYSICAL_LAYER_PACKET_TRANSMITTED	N/A
2615.870868	RECEIVER	RECEIVER_MAC_FRAME_RECEIVED	FAST_SENDER
2618.074143	FAST_SENDER	FAST_SENDER_MAC_FRAME_TRANSMISSION	N/A
2618.479548	FAST_SENDER	PHYSICAL_LAYER_PACKET_TRANSMITTED	N/A
2620.008972	FAST_SENDER	PHYSICAL_LAYER_PACKET_TRANSMITTED	N/A
2621.815495	FAST_SENDER	PHYSICAL_LAYER_PACKET_TRANSMITTED	N/A
2624.688512	RECEIVER	RECEIVER_MAC_FRAME_RECEIVED	FAST_SENDER
2626.890484	FAST_SENDER	FAST_SENDER_MAC_FRAME_TRANSMISSION	N/A
2627.294558	FAST_SENDER	PHYSICAL_LAYER_PACKET_TRANSMITTED	N/A
2627.867629	RECEIVER	RECEIVER_MAC_FRAME_RECEIVED	FAST_SENDER
2630.070618	FAST_SENDER	FAST_SENDER_MAC_FRAME_TRANSMISSION	N/A
2630.47768	FAST_SENDER	PHYSICAL_LAYER_PACKET_TRANSMITTED	N/A
2631.938691	FAST_SENDER	PHYSICAL_LAYER_PACKET_TRANSMITTED	N/A
2633.58229	FAST_SENDER	PHYSICAL_LAYER_PACKET_TRANSMITTED	N/A
2636.455503	RECEIVER	RECEIVER_MAC_FRAME_RECEIVED	FAST_SENDER
2638.659804	FAST_SENDER	FAST_SENDER_MAC_FRAME_TRANSMISSION	N/A
2639.065515	FAST_SENDER	PHYSICAL_LAYER_PACKET_TRANSMITTED	N/A
2639.634297	RECEIVER	RECEIVER_MAC_FRAME_RECEIVED	FAST_SENDER
2641.838641	FAST_SENDER	FAST_SENDER_MAC_FRAME_TRANSMISSION	N/A
2642.245551	FAST_SENDER	PHYSICAL_LAYER_PACKET_TRANSMITTED	N/A
2643.599887	FAST_SENDER	PHYSICAL_LAYER_PACKET_TRANSMITTED	N/A
2645.324131	FAST_SENDER	PHYSICAL_LAYER_PACKET_TRANSMITTED	N/A
2648.197855	RECEIVER	RECEIVER_MAC_FRAME_RECEIVED	FAST_SENDER
2650.400325	FAST_SENDER	FAST_SENDER_MAC_FRAME_TRANSMISSION	N/A
2650.807599	FAST_SENDER	PHYSICAL_LAYER_PACKET_TRANSMITTED	N/A
2651.377336	RECEIVER	RECEIVER_MAC_FRAME_RECEIVED	FAST_SENDER
2653.581273	FAST_SENDER	FAST_SENDER_MAC_FRAME_TRANSMISSION	N/A
2653.98779	FAST_SENDER	PHYSICAL_LAYER_PACKET_TRANSMITTED	N/A
2655.250673	FAST_SENDER	PHYSICAL_LAYER_PACKET_TRANSMITTED	N/A
2656.984249	FAST_SENDER	PHYSICAL_LAYER_PACKET_TRANSMITTED	N/A
2659.858647	RECEIVER	RECEIVER_MAC_FRAME_RECEIVED	FAST_SENDER
2662.059654	FAST_SENDER	FAST_SENDER_MAC_FRAME_TRANSMISSION	N/A
2662.466729	FAST_SENDER	PHYSICAL_LAYER_PACKET_TRANSMITTED	N/A
2663.038353	RECEIVER	RECEIVER_MAC_FRAME_RECEIVED	FAST_SENDER
2665.240764	FAST_SENDER	FAST_SENDER_MAC_FRAME_TRANSMISSION	N/A
2665.644651	FAST_SENDER	PHYSICAL_LAYER_PACKET_TRANSMITTED	N/A
2666.99817	FAST_SENDER	PHYSICAL_LAYER_PACKET_TRANSMITTED	N/A
2668.567956	FAST_SENDER	PHYSICAL_LAYER_PACKET_TRANSMITTED	N/A
2671.44188	RECEIVER	RECEIVER_MAC_FRAME_RECEIVED	FAST_SENDER
2673.644627	FAST_SENDER	FAST_SENDER_MAC_FRAME_TRANSMISSION	N/A
2674.050074	FAST_SENDER	PHYSICAL_LAYER_PACKET_TRANSMITTED	N/A
2674.623047	RECEIVER	RECEIVER_MAC_FRAME_RECEIVED	FAST_SENDER
2676.824234	FAST_SENDER	FAST_SENDER_MAC_FRAME_TRANSMISSION	N/A
2677.229492	FAST_SENDER	PHYSICAL_LAYER_PACKET_TRANSMITTED	N/A
2678.336131	FAST_SENDER	PHYSICAL_LAYER_PACKET_TRANSMITTED	N/A
2679.80983	FAST_SENDER	PHYSICAL_LAYER_PACKET_TRANSMITTED	N/A
2682.173074	SLOW_SENDER	SLOW_SENDER_MAC_FRAME_TRANSMISSION	N/A
2682.575696	SLOW_SENDER	PHYSICAL_LAYER_PACKET_TRANSMITTED	N/A
2682.684462	RECEIVER	RECEIVER_MAC_FRAME_RECEIVED	FAST_SENDER
2684.093102	SLOW_SENDER	PHYSICAL_LAYER_PACKET_TRANSMITTED	N/A
2684.887202	FAST_SENDER	FAST_SENDER_MAC_FRAME_TRANSMISSION	N/A
2684.96037	RECEIVER	RECEIVER_MAC_FRAME_RECEIVED	SLOW_SENDER
2685.290059	FAST_SENDER	PHYSICAL_LAYER_PACKET_TRANSMITTED	N/A
2686.801461	FAST_SENDER	PHYSICAL_LAYER_PACKET_TRANSMITTED	N/A
2687.150744	SLOW_SENDER	SLOW_SENDER_MAC_FRAME_TRANSMISSION	N/A
2687.556083	SLOW_SENDER	PHYSICAL_LAYER_PACKET_TRANSMITTED	N/A
2688.578368	FAST_SENDER	PHYSICAL_LAYER_PACKET_TRANSMITTED	N/A
2688.909868	SLOW_SENDER	PHYSICAL_LAYER_PACKET_TRANSMITTED	N/A
2690.734375	SLOW_SENDER	PHYSICAL_LAYER_PACKET_TRANSMITTED	N/A
2692.146515	RECEIVER	RECEIVER_MAC_FRAME_RECEIVED	SLOW_SENDER
2692.170048	FAST_SENDER	PHYSICAL_LAYER_PACKET_TRANSMITTED	N/A
2697.213	FAST_SENDER	FAST_SENDER_MAC_FRAME_TRANSMISSION	N/A
2698.918337	FAST_SENDER	FAST_SENDER_MAC_FRAME_TRANSMISSION	N/A
2699.335183	SLOW_SENDER	SLOW_SENDER_MAC_FRAME_TRANSMISSION	N/A
2699.741102	SLOW_SENDER	PHYSICAL_LAYER_PACKET_TRANSMITTED	N/A
2700.943446	FAST_SENDER	FAST_SENDER_MAC_FRAME_TRANSMISSION	N/A
2701.091706	SLOW_SENDER	PHYSICAL_LAYER_PACKET_TRANSMITTED	N/A
2701.9593	RECEIVER	RECEIVER_MAC_FRAME_RECEIVED	SLOW_SENDER
2702.971234	FAST_SENDER	FAST_SENDER_MAC_FRAME_TRANSMISSION	N/A
2704.997529	FAST_SENDER	FAST_SENDER_MAC_FRAME_TRANSMISSION	N/A
2707.025434	FAST_SENDER	FAST_SENDER_MAC_FRAME_TRANSMISSION	N/A
2709.052723	FAST_SENDER	FAST_SENDER_MAC_FRAME_TRANSMISSION	N/A
2711.080754	FAST_SENDER	FAST_SENDER_MAC_FRAME_TRANSMISSION	N/A
2713.108499	FAST_SENDER	FAST_SENDER_MAC_FRAME_TRANSMISSION	N/A
2715.139722	FAST_SENDER	FAST_SENDER_MAC_FRAME_TRANSMISSION	N/A
2715.544471	FAST_SENDER	PHYSICAL_LAYER_PACKET_TRANSMITTED	N/A
2716.622265	FAST_SENDER	PHYSICAL_LAYER_PACKET_TRANSMITTED	N/A
2718.450344	FAST_SENDER	PHYSICAL_LAYER_PACKET_TRANSMITTED	N/A
2721.323287	RECEIVER	RECEIVER_MAC_FRAME_RECEIVED	FAST_SENDER
2723.525526	FAST_SENDER	FAST_SENDER_MAC_FRAME_TRANSMISSION	N/A
2723.930607	FAST_SENDER	PHYSICAL_LAYER_PACKET_TRANSMITTED	N/A
2724.502914	RECEIVER	RECEIVER_MAC_FRAME_RECEIVED	FAST_SENDER
2726.706467	FAST_SENDER	FAST_SENDER_MAC_FRAME_TRANSMISSION	N/A
2727.111564	FAST_SENDER	PHYSICAL_LAYER_PACKET_TRANSMITTED	N/A
2728.189944	FAST_SENDER	PHYSICAL_LAYER_PACKET_TRANSMITTED	N/A
2729.671464	FAST_SENDER	PHYSICAL_LAYER_PACKET_TRANSMITTED	N/A
2732.545889	RECEIVER	RECEIVER_MAC_FRAME_RECEIVED	FAST_SENDER
2733.289366	FAST_SENDER	PHYSICAL_LAYER_PACKET_TRANSMITTED	N/A
2739.853993	FAST_SENDER	FAST_SENDER_MAC_FRAME_TRANSMISSION	N/A
2740.259349	FAST_SENDER	PHYSICAL_LAYER_PACKET_TRANSMITTED	N/A
2740.831128	RECEIVER	RECEIVER_MAC_FRAME_RECEIVED	FAST_SENDER
2743.033669	FAST_SENDER	FAST_SENDER_MAC_FRAME_TRANSMISSION	N/A
2743.438963	FAST_SENDER	PHYSICAL_LAYER_PACKET_TRANSMITTED	N/A
2744.688303	FAST_SENDER	PHYSICAL_LAYER_PACKET_TRANSMITTED	N/A
2746.471578	FAST_SENDER	PHYSICAL_LAYER_PACKET_TRANSMITTED	N/A
2749.343111	RECEIVER	RECEIVER_MAC_FRAME_RECEIVED	FAST_SENDER
2751.545819	FAST_SENDER	FAST_SENDER_MAC_FRAME_TRANSMISSION	N/A
2751.950809	FAST_SENDER	PHYSICAL_LAYER_PACKET_TRANSMITTED	N/A
2752.524285	RECEIVER	RECEIVER_MAC_FRAME_RECEIVED	FAST_SENDER
2754.725399	FAST_SENDER	FAST_SENDER_MAC_FRAME_TRANSMISSION	N/A
2755.129245	FAST_SENDER	PHYSICAL_LAYER_PACKET_TRANSMITTED	N/A
2756.43713	FAST_SENDER	PHYSICAL_LAYER_PACKET_TRANSMITTED	N/A
2758.133523	FAST_SENDER	PHYSICAL_LAYER_PACKET_TRANSMITTED	N/A
2761.005136	RECEIVER	RECEIVER_MAC_FRAME_RECEIVED	FAST_SENDER
2761.959328	FAST_SENDER	PHYSICAL_LAYER_PACKET_TRANSMITTED	N/A
2768.37465	FAST_SENDER	FAST_SENDER_MAC_FRAME_TRANSMISSION	N/A
2768.782813	FAST_SENDER	PHYSICAL_LAYER_PACKET_TRANSMITTED	N/A
2769.352573	RECEIVER	RECEIVER_MAC_FRAME_RECEIVED	FAST_SENDER
2771.554543	FAST_SENDER	FAST_SENDER_MAC_FRAME_TRANSMISSION	N/A
2771.960232	FAST_SENDER	PHYSICAL_LAYER_PACKET_TRANSMITTED	N/A
[truncated: 23,810 more rows]
