# Supplementary material for: CATO: Wake-Up reCeiver-bAsed communicaTiOn for Batteryless Devices
Source: Sensors (Basel). 2025 Nov 7;25(22):6813. doi: 10.3390/s25226813 (PMC12655924; doi:10.3390/s25226813)
Supplement: Supplementary file 1 [file sensors-25-06813-s001.zip › File S1_Experimental_and_Simulation_Data/experimental/mac_competing_nodes/mac_competing_nodes_link_reserve.csv]

time_s	node_id	event	received_from
0.0	FAST_SENDER	PHYSICAL_LAYER_PACKET_TRANSMITTED	N/A
3.102465	FAST_SENDER	FAST_SENDER_MAC_FRAME_TRANSMISSION	N/A
3.505724	FAST_SENDER	PHYSICAL_LAYER_PACKET_TRANSMITTED	N/A
4.658511	FAST_SENDER	PHYSICAL_LAYER_PACKET_TRANSMITTED	N/A
6.367449	FAST_SENDER	PHYSICAL_LAYER_PACKET_TRANSMITTED	N/A
7.609773	SLOW_SENDER	SLOW_SENDER_MAC_FRAME_TRANSMISSION	N/A
8.013495	SLOW_SENDER	PHYSICAL_LAYER_PACKET_TRANSMITTED	N/A
8.1419	FAST_SENDER	PHYSICAL_LAYER_PACKET_TRANSMITTED	N/A
9.798383	SLOW_SENDER	PHYSICAL_LAYER_PACKET_TRANSMITTED	N/A
10.656906	RECEIVER	RECEIVER_MAC_FRAME_RECEIVED	SLOW_SENDER
11.444658	FAST_SENDER	FAST_SENDER_MAC_FRAME_TRANSMISSION	N/A
11.850961	FAST_SENDER	PHYSICAL_LAYER_PACKET_TRANSMITTED	N/A
12.41528	RECEIVER	RECEIVER_MAC_FRAME_RECEIVED	FAST_SENDER
12.848107	SLOW_SENDER	SLOW_SENDER_MAC_FRAME_TRANSMISSION	N/A
13.252686	SLOW_SENDER	PHYSICAL_LAYER_PACKET_TRANSMITTED	N/A
13.371489	FAST_SENDER	PHYSICAL_LAYER_PACKET_TRANSMITTED	N/A
13.817029	RECEIVER	RECEIVER_MAC_FRAME_RECEIVED	SLOW_SENDER
14.785515	FAST_SENDER	PHYSICAL_LAYER_PACKET_TRANSMITTED	N/A
14.820727	SLOW_SENDER	PHYSICAL_LAYER_PACKET_TRANSMITTED	N/A
16.713263	SLOW_SENDER	PHYSICAL_LAYER_PACKET_TRANSMITTED	N/A
16.809961	FAST_SENDER	PHYSICAL_LAYER_PACKET_TRANSMITTED	N/A
19.770096	SLOW_SENDER	SLOW_SENDER_MAC_FRAME_TRANSMISSION	N/A
20.175206	SLOW_SENDER	PHYSICAL_LAYER_PACKET_TRANSMITTED	N/A
20.7383	RECEIVER	RECEIVER_MAC_FRAME_RECEIVED	SLOW_SENDER
20.929119	FAST_SENDER	FAST_SENDER_MAC_FRAME_TRANSMISSION	N/A
21.333976	FAST_SENDER	PHYSICAL_LAYER_PACKET_TRANSMITTED	N/A
21.897737	RECEIVER	RECEIVER_MAC_FRAME_RECEIVED	FAST_SENDER
22.804573	FAST_SENDER	PHYSICAL_LAYER_PACKET_TRANSMITTED	N/A
22.929918	SLOW_SENDER	SLOW_SENDER_MAC_FRAME_TRANSMISSION	N/A
23.337729	SLOW_SENDER	PHYSICAL_LAYER_PACKET_TRANSMITTED	N/A
25.394217	SLOW_SENDER	PHYSICAL_LAYER_PACKET_TRANSMITTED	N/A
25.864578	FAST_SENDER	FAST_SENDER_MAC_FRAME_TRANSMISSION	N/A
26.269684	FAST_SENDER	PHYSICAL_LAYER_PACKET_TRANSMITTED	N/A
26.83596	RECEIVER	RECEIVER_MAC_FRAME_RECEIVED	FAST_SENDER
27.443761	FAST_SENDER	PHYSICAL_LAYER_PACKET_TRANSMITTED	N/A
27.808546	SLOW_SENDER	PHYSICAL_LAYER_PACKET_TRANSMITTED	N/A
28.904042	FAST_SENDER	FAST_SENDER_MAC_FRAME_TRANSMISSION	N/A
29.59251	SLOW_SENDER	PHYSICAL_LAYER_PACKET_TRANSMITTED	N/A
30.450621	RECEIVER	RECEIVER_MAC_FRAME_RECEIVED	SLOW_SENDER
30.504685	FAST_SENDER	FAST_SENDER_MAC_FRAME_TRANSMISSION	N/A
32.531321	FAST_SENDER	FAST_SENDER_MAC_FRAME_TRANSMISSION	N/A
34.557766	FAST_SENDER	FAST_SENDER_MAC_FRAME_TRANSMISSION	N/A
36.585649	FAST_SENDER	FAST_SENDER_MAC_FRAME_TRANSMISSION	N/A
37.64307	SLOW_SENDER	SLOW_SENDER_MAC_FRAME_TRANSMISSION	N/A
38.047355	SLOW_SENDER	PHYSICAL_LAYER_PACKET_TRANSMITTED	N/A
38.611678	FAST_SENDER	FAST_SENDER_MAC_FRAME_TRANSMISSION	N/A
39.545766	SLOW_SENDER	PHYSICAL_LAYER_PACKET_TRANSMITTED	N/A
40.638279	FAST_SENDER	FAST_SENDER_MAC_FRAME_TRANSMISSION	N/A
42.665785	FAST_SENDER	FAST_SENDER_MAC_FRAME_TRANSMISSION	N/A
44.693752	FAST_SENDER	FAST_SENDER_MAC_FRAME_TRANSMISSION	N/A
46.724491	FAST_SENDER	FAST_SENDER_MAC_FRAME_TRANSMISSION	N/A
47.13113	FAST_SENDER	PHYSICAL_LAYER_PACKET_TRANSMITTED	N/A
47.692427	RECEIVER	RECEIVER_MAC_FRAME_RECEIVED	FAST_SENDER
49.89657	FAST_SENDER	FAST_SENDER_MAC_FRAME_TRANSMISSION	N/A
50.302048	FAST_SENDER	PHYSICAL_LAYER_PACKET_TRANSMITTED	N/A
50.864015	RECEIVER	RECEIVER_MAC_FRAME_RECEIVED	FAST_SENDER
53.066027	FAST_SENDER	FAST_SENDER_MAC_FRAME_TRANSMISSION	N/A
53.469862	FAST_SENDER	PHYSICAL_LAYER_PACKET_TRANSMITTED	N/A
54.035961	RECEIVER	RECEIVER_MAC_FRAME_RECEIVED	FAST_SENDER
56.238243	FAST_SENDER	FAST_SENDER_MAC_FRAME_TRANSMISSION	N/A
56.642764	FAST_SENDER	PHYSICAL_LAYER_PACKET_TRANSMITTED	N/A
57.20822	RECEIVER	RECEIVER_MAC_FRAME_RECEIVED	FAST_SENDER
59.410432	FAST_SENDER	FAST_SENDER_MAC_FRAME_TRANSMISSION	N/A
59.814732	FAST_SENDER	PHYSICAL_LAYER_PACKET_TRANSMITTED	N/A
60.380521	RECEIVER	RECEIVER_MAC_FRAME_RECEIVED	FAST_SENDER
62.583372	FAST_SENDER	FAST_SENDER_MAC_FRAME_TRANSMISSION	N/A
62.988674	FAST_SENDER	PHYSICAL_LAYER_PACKET_TRANSMITTED	N/A
63.554271	RECEIVER	RECEIVER_MAC_FRAME_RECEIVED	FAST_SENDER
65.754814	FAST_SENDER	FAST_SENDER_MAC_FRAME_TRANSMISSION	N/A
66.160171	FAST_SENDER	PHYSICAL_LAYER_PACKET_TRANSMITTED	N/A
66.724024	RECEIVER	RECEIVER_MAC_FRAME_RECEIVED	FAST_SENDER
68.928524	FAST_SENDER	FAST_SENDER_MAC_FRAME_TRANSMISSION	N/A
69.334406	FAST_SENDER	PHYSICAL_LAYER_PACKET_TRANSMITTED	N/A
69.897983	RECEIVER	RECEIVER_MAC_FRAME_RECEIVED	FAST_SENDER
72.099361	FAST_SENDER	FAST_SENDER_MAC_FRAME_TRANSMISSION	N/A
72.505426	FAST_SENDER	PHYSICAL_LAYER_PACKET_TRANSMITTED	N/A
73.07015	RECEIVER	RECEIVER_MAC_FRAME_RECEIVED	FAST_SENDER
75.272821	FAST_SENDER	FAST_SENDER_MAC_FRAME_TRANSMISSION	N/A
75.677684	FAST_SENDER	PHYSICAL_LAYER_PACKET_TRANSMITTED	N/A
76.241232	RECEIVER	RECEIVER_MAC_FRAME_RECEIVED	FAST_SENDER
78.444076	FAST_SENDER	FAST_SENDER_MAC_FRAME_TRANSMISSION	N/A
78.848718	FAST_SENDER	PHYSICAL_LAYER_PACKET_TRANSMITTED	N/A
79.411396	RECEIVER	RECEIVER_MAC_FRAME_RECEIVED	FAST_SENDER
80.345487	FAST_SENDER	PHYSICAL_LAYER_PACKET_TRANSMITTED	N/A
83.405705	FAST_SENDER	FAST_SENDER_MAC_FRAME_TRANSMISSION	N/A
83.814228	FAST_SENDER	PHYSICAL_LAYER_PACKET_TRANSMITTED	N/A
84.374226	RECEIVER	RECEIVER_MAC_FRAME_RECEIVED	FAST_SENDER
86.578048	FAST_SENDER	FAST_SENDER_MAC_FRAME_TRANSMISSION	N/A
86.983771	FAST_SENDER	PHYSICAL_LAYER_PACKET_TRANSMITTED	N/A
87.546332	RECEIVER	RECEIVER_MAC_FRAME_RECEIVED	FAST_SENDER
89.749929	FAST_SENDER	FAST_SENDER_MAC_FRAME_TRANSMISSION	N/A
90.155373	FAST_SENDER	PHYSICAL_LAYER_PACKET_TRANSMITTED	N/A
90.718721	RECEIVER	RECEIVER_MAC_FRAME_RECEIVED	FAST_SENDER
92.922943	FAST_SENDER	FAST_SENDER_MAC_FRAME_TRANSMISSION	N/A
93.3258	FAST_SENDER	PHYSICAL_LAYER_PACKET_TRANSMITTED	N/A
93.890269	RECEIVER	RECEIVER_MAC_FRAME_RECEIVED	FAST_SENDER
96.093803	FAST_SENDER	FAST_SENDER_MAC_FRAME_TRANSMISSION	N/A
96.498841	FAST_SENDER	PHYSICAL_LAYER_PACKET_TRANSMITTED	N/A
97.064177	RECEIVER	RECEIVER_MAC_FRAME_RECEIVED	FAST_SENDER
99.266871	FAST_SENDER	FAST_SENDER_MAC_FRAME_TRANSMISSION	N/A
99.671134	FAST_SENDER	PHYSICAL_LAYER_PACKET_TRANSMITTED	N/A
100.237117	RECEIVER	RECEIVER_MAC_FRAME_RECEIVED	FAST_SENDER
102.438504	FAST_SENDER	FAST_SENDER_MAC_FRAME_TRANSMISSION	N/A
102.842089	FAST_SENDER	PHYSICAL_LAYER_PACKET_TRANSMITTED	N/A
103.405896	RECEIVER	RECEIVER_MAC_FRAME_RECEIVED	FAST_SENDER
105.609685	FAST_SENDER	FAST_SENDER_MAC_FRAME_TRANSMISSION	N/A
106.015216	FAST_SENDER	PHYSICAL_LAYER_PACKET_TRANSMITTED	N/A
106.578413	RECEIVER	RECEIVER_MAC_FRAME_RECEIVED	FAST_SENDER
108.78189	FAST_SENDER	FAST_SENDER_MAC_FRAME_TRANSMISSION	N/A
109.188836	FAST_SENDER	PHYSICAL_LAYER_PACKET_TRANSMITTED	N/A
109.751431	RECEIVER	RECEIVER_MAC_FRAME_RECEIVED	FAST_SENDER
111.956198	FAST_SENDER	FAST_SENDER_MAC_FRAME_TRANSMISSION	N/A
112.361717	FAST_SENDER	PHYSICAL_LAYER_PACKET_TRANSMITTED	N/A
112.923113	RECEIVER	RECEIVER_MAC_FRAME_RECEIVED	FAST_SENDER
115.12577	FAST_SENDER	FAST_SENDER_MAC_FRAME_TRANSMISSION	N/A
115.531277	FAST_SENDER	PHYSICAL_LAYER_PACKET_TRANSMITTED	N/A
116.096683	RECEIVER	RECEIVER_MAC_FRAME_RECEIVED	FAST_SENDER
118.298489	FAST_SENDER	FAST_SENDER_MAC_FRAME_TRANSMISSION	N/A
118.702172	FAST_SENDER	PHYSICAL_LAYER_PACKET_TRANSMITTED	N/A
119.267324	RECEIVER	RECEIVER_MAC_FRAME_RECEIVED	FAST_SENDER
121.469268	FAST_SENDER	FAST_SENDER_MAC_FRAME_TRANSMISSION	N/A
121.874183	FAST_SENDER	PHYSICAL_LAYER_PACKET_TRANSMITTED	N/A
122.438074	RECEIVER	RECEIVER_MAC_FRAME_RECEIVED	FAST_SENDER
124.64099	FAST_SENDER	FAST_SENDER_MAC_FRAME_TRANSMISSION	N/A
125.047409	FAST_SENDER	PHYSICAL_LAYER_PACKET_TRANSMITTED	N/A
125.610543	RECEIVER	RECEIVER_MAC_FRAME_RECEIVED	FAST_SENDER
127.812993	FAST_SENDER	FAST_SENDER_MAC_FRAME_TRANSMISSION	N/A
128.218202	FAST_SENDER	PHYSICAL_LAYER_PACKET_TRANSMITTED	N/A
128.782887	RECEIVER	RECEIVER_MAC_FRAME_RECEIVED	FAST_SENDER
130.986161	FAST_SENDER	FAST_SENDER_MAC_FRAME_TRANSMISSION	N/A
131.391402	FAST_SENDER	PHYSICAL_LAYER_PACKET_TRANSMITTED	N/A
131.955641	RECEIVER	RECEIVER_MAC_FRAME_RECEIVED	FAST_SENDER
134.15858	FAST_SENDER	FAST_SENDER_MAC_FRAME_TRANSMISSION	N/A
134.56296	FAST_SENDER	PHYSICAL_LAYER_PACKET_TRANSMITTED	N/A
135.130762	RECEIVER	RECEIVER_MAC_FRAME_RECEIVED	FAST_SENDER
137.330999	FAST_SENDER	FAST_SENDER_MAC_FRAME_TRANSMISSION	N/A
137.7354	FAST_SENDER	PHYSICAL_LAYER_PACKET_TRANSMITTED	N/A
138.30028	RECEIVER	RECEIVER_MAC_FRAME_RECEIVED	FAST_SENDER
139.101423	FAST_SENDER	PHYSICAL_LAYER_PACKET_TRANSMITTED	N/A
142.16241	FAST_SENDER	FAST_SENDER_MAC_FRAME_TRANSMISSION	N/A
142.567893	FAST_SENDER	PHYSICAL_LAYER_PACKET_TRANSMITTED	N/A
143.131675	RECEIVER	RECEIVER_MAC_FRAME_RECEIVED	FAST_SENDER
145.332931	FAST_SENDER	FAST_SENDER_MAC_FRAME_TRANSMISSION	N/A
145.737903	FAST_SENDER	PHYSICAL_LAYER_PACKET_TRANSMITTED	N/A
146.304147	RECEIVER	RECEIVER_MAC_FRAME_RECEIVED	FAST_SENDER
148.506384	FAST_SENDER	FAST_SENDER_MAC_FRAME_TRANSMISSION	N/A
148.91113	FAST_SENDER	PHYSICAL_LAYER_PACKET_TRANSMITTED	N/A
149.473979	RECEIVER	RECEIVER_MAC_FRAME_RECEIVED	FAST_SENDER
151.679928	FAST_SENDER	FAST_SENDER_MAC_FRAME_TRANSMISSION	N/A
152.082531	FAST_SENDER	PHYSICAL_LAYER_PACKET_TRANSMITTED	N/A
152.648779	RECEIVER	RECEIVER_MAC_FRAME_RECEIVED	FAST_SENDER
154.849368	FAST_SENDER	FAST_SENDER_MAC_FRAME_TRANSMISSION	N/A
155.253827	FAST_SENDER	PHYSICAL_LAYER_PACKET_TRANSMITTED	N/A
155.756021	SLOW_SENDER	SLOW_SENDER_MAC_FRAME_TRANSMISSION	N/A
155.820295	RECEIVER	RECEIVER_MAC_FRAME_RECEIVED	FAST_SENDER
156.162271	SLOW_SENDER	PHYSICAL_LAYER_PACKET_TRANSMITTED	N/A
156.724387	RECEIVER	RECEIVER_MAC_FRAME_RECEIVED	SLOW_SENDER
157.399977	SLOW_SENDER	PHYSICAL_LAYER_PACKET_TRANSMITTED	N/A
158.021971	FAST_SENDER	FAST_SENDER_MAC_FRAME_TRANSMISSION	N/A
158.42819	FAST_SENDER	PHYSICAL_LAYER_PACKET_TRANSMITTED	N/A
158.993695	RECEIVER	RECEIVER_MAC_FRAME_RECEIVED	FAST_SENDER
159.668584	SLOW_SENDER	PHYSICAL_LAYER_PACKET_TRANSMITTED	N/A
161.188009	SLOW_SENDER	PHYSICAL_LAYER_PACKET_TRANSMITTED	N/A
161.197656	FAST_SENDER	FAST_SENDER_MAC_FRAME_TRANSMISSION	N/A
161.601849	FAST_SENDER	PHYSICAL_LAYER_PACKET_TRANSMITTED	N/A
163.30188	FAST_SENDER	PHYSICAL_LAYER_PACKET_TRANSMITTED	N/A
164.157309	RECEIVER	RECEIVER_MAC_FRAME_RECEIVED	FAST_SENDER
166.358767	FAST_SENDER	FAST_SENDER_MAC_FRAME_TRANSMISSION	N/A
166.7638	FAST_SENDER	PHYSICAL_LAYER_PACKET_TRANSMITTED	N/A
167.327244	RECEIVER	RECEIVER_MAC_FRAME_RECEIVED	FAST_SENDER
169.239792	SLOW_SENDER	SLOW_SENDER_MAC_FRAME_TRANSMISSION	N/A
169.528289	FAST_SENDER	FAST_SENDER_MAC_FRAME_TRANSMISSION	N/A
169.645794	SLOW_SENDER	PHYSICAL_LAYER_PACKET_TRANSMITTED	N/A
169.934057	FAST_SENDER	PHYSICAL_LAYER_PACKET_TRANSMITTED	N/A
170.207344	RECEIVER	RECEIVER_MAC_FRAME_RECEIVED	SLOW_SENDER
171.301918	FAST_SENDER	PHYSICAL_LAYER_PACKET_TRANSMITTED	N/A
172.166571	RECEIVER	RECEIVER_MAC_FRAME_RECEIVED	FAST_SENDER
174.364478	FAST_SENDER	FAST_SENDER_MAC_FRAME_TRANSMISSION	N/A
174.769695	FAST_SENDER	PHYSICAL_LAYER_PACKET_TRANSMITTED	N/A
175.336146	RECEIVER	RECEIVER_MAC_FRAME_RECEIVED	FAST_SENDER
177.398796	SLOW_SENDER	SLOW_SENDER_MAC_FRAME_TRANSMISSION	N/A
177.534491	FAST_SENDER	FAST_SENDER_MAC_FRAME_TRANSMISSION	N/A
177.803004	SLOW_SENDER	PHYSICAL_LAYER_PACKET_TRANSMITTED	N/A
177.937769	FAST_SENDER	PHYSICAL_LAYER_PACKET_TRANSMITTED	N/A
178.367916	RECEIVER	RECEIVER_MAC_FRAME_RECEIVED	SLOW_SENDER
180.102334	RECEIVER	RECEIVER_MAC_FRAME_RECEIVED	FAST_SENDER
182.303675	FAST_SENDER	FAST_SENDER_MAC_FRAME_TRANSMISSION	N/A
182.708165	FAST_SENDER	PHYSICAL_LAYER_PACKET_TRANSMITTED	N/A
183.272131	RECEIVER	RECEIVER_MAC_FRAME_RECEIVED	FAST_SENDER
185.472798	FAST_SENDER	FAST_SENDER_MAC_FRAME_TRANSMISSION	N/A
185.560878	SLOW_SENDER	SLOW_SENDER_MAC_FRAME_TRANSMISSION	N/A
185.878332	FAST_SENDER	PHYSICAL_LAYER_PACKET_TRANSMITTED	N/A
185.964844	SLOW_SENDER	PHYSICAL_LAYER_PACKET_TRANSMITTED	N/A
186.442854	RECEIVER	RECEIVER_MAC_FRAME_RECEIVED	FAST_SENDER
187.709262	SLOW_SENDER	PHYSICAL_LAYER_PACKET_TRANSMITTED	N/A
188.567917	RECEIVER	RECEIVER_MAC_FRAME_RECEIVED	SLOW_SENDER
188.644254	FAST_SENDER	FAST_SENDER_MAC_FRAME_TRANSMISSION	N/A
189.04874	FAST_SENDER	PHYSICAL_LAYER_PACKET_TRANSMITTED	N/A
189.61335	RECEIVER	RECEIVER_MAC_FRAME_RECEIVED	FAST_SENDER
191.813445	FAST_SENDER	FAST_SENDER_MAC_FRAME_TRANSMISSION	N/A
192.218637	FAST_SENDER	PHYSICAL_LAYER_PACKET_TRANSMITTED	N/A
192.783987	RECEIVER	RECEIVER_MAC_FRAME_RECEIVED	FAST_SENDER
194.983879	FAST_SENDER	FAST_SENDER_MAC_FRAME_TRANSMISSION	N/A
195.38997	FAST_SENDER	PHYSICAL_LAYER_PACKET_TRANSMITTED	N/A
195.954791	RECEIVER	RECEIVER_MAC_FRAME_RECEIVED	FAST_SENDER
198.155552	FAST_SENDER	FAST_SENDER_MAC_FRAME_TRANSMISSION	N/A
198.561354	FAST_SENDER	PHYSICAL_LAYER_PACKET_TRANSMITTED	N/A
199.125137	RECEIVER	RECEIVER_MAC_FRAME_RECEIVED	FAST_SENDER
201.325184	FAST_SENDER	FAST_SENDER_MAC_FRAME_TRANSMISSION	N/A
201.730312	FAST_SENDER	PHYSICAL_LAYER_PACKET_TRANSMITTED	N/A
202.296072	RECEIVER	RECEIVER_MAC_FRAME_RECEIVED	FAST_SENDER
204.499135	FAST_SENDER	FAST_SENDER_MAC_FRAME_TRANSMISSION	N/A
204.902471	FAST_SENDER	PHYSICAL_LAYER_PACKET_TRANSMITTED	N/A
205.46738	RECEIVER	RECEIVER_MAC_FRAME_RECEIVED	FAST_SENDER
207.66626	FAST_SENDER	FAST_SENDER_MAC_FRAME_TRANSMISSION	N/A
208.071165	FAST_SENDER	PHYSICAL_LAYER_PACKET_TRANSMITTED	N/A
208.637449	RECEIVER	RECEIVER_MAC_FRAME_RECEIVED	FAST_SENDER
210.837732	FAST_SENDER	FAST_SENDER_MAC_FRAME_TRANSMISSION	N/A
211.242	FAST_SENDER	PHYSICAL_LAYER_PACKET_TRANSMITTED	N/A
211.807106	RECEIVER	RECEIVER_MAC_FRAME_RECEIVED	FAST_SENDER
214.008753	FAST_SENDER	FAST_SENDER_MAC_FRAME_TRANSMISSION	N/A
214.414114	FAST_SENDER	PHYSICAL_LAYER_PACKET_TRANSMITTED	N/A
214.980172	RECEIVER	RECEIVER_MAC_FRAME_RECEIVED	FAST_SENDER
217.179442	FAST_SENDER	FAST_SENDER_MAC_FRAME_TRANSMISSION	N/A
217.584789	FAST_SENDER	PHYSICAL_LAYER_PACKET_TRANSMITTED	N/A
218.147717	RECEIVER	RECEIVER_MAC_FRAME_RECEIVED	FAST_SENDER
220.350825	FAST_SENDER	FAST_SENDER_MAC_FRAME_TRANSMISSION	N/A
220.75429	FAST_SENDER	PHYSICAL_LAYER_PACKET_TRANSMITTED	N/A
221.32044	RECEIVER	RECEIVER_MAC_FRAME_RECEIVED	FAST_SENDER
223.519941	FAST_SENDER	FAST_SENDER_MAC_FRAME_TRANSMISSION	N/A
223.924392	FAST_SENDER	PHYSICAL_LAYER_PACKET_TRANSMITTED	N/A
224.489844	RECEIVER	RECEIVER_MAC_FRAME_RECEIVED	FAST_SENDER
226.692114	FAST_SENDER	FAST_SENDER_MAC_FRAME_TRANSMISSION	N/A
227.098335	FAST_SENDER	PHYSICAL_LAYER_PACKET_TRANSMITTED	N/A
227.661261	RECEIVER	RECEIVER_MAC_FRAME_RECEIVED	FAST_SENDER
229.861647	FAST_SENDER	FAST_SENDER_MAC_FRAME_TRANSMISSION	N/A
230.267677	FAST_SENDER	PHYSICAL_LAYER_PACKET_TRANSMITTED	N/A
230.830965	RECEIVER	RECEIVER_MAC_FRAME_RECEIVED	FAST_SENDER
233.031689	FAST_SENDER	FAST_SENDER_MAC_FRAME_TRANSMISSION	N/A
233.437364	FAST_SENDER	PHYSICAL_LAYER_PACKET_TRANSMITTED	N/A
234.001369	RECEIVER	RECEIVER_MAC_FRAME_RECEIVED	FAST_SENDER
236.20428	FAST_SENDER	FAST_SENDER_MAC_FRAME_TRANSMISSION	N/A
236.610083	FAST_SENDER	PHYSICAL_LAYER_PACKET_TRANSMITTED	N/A
237.173083	RECEIVER	RECEIVER_MAC_FRAME_RECEIVED	FAST_SENDER
239.375389	FAST_SENDER	FAST_SENDER_MAC_FRAME_TRANSMISSION	N/A
239.783374	FAST_SENDER	PHYSICAL_LAYER_PACKET_TRANSMITTED	N/A
240.344893	RECEIVER	RECEIVER_MAC_FRAME_RECEIVED	FAST_SENDER
242.544164	FAST_SENDER	FAST_SENDER_MAC_FRAME_TRANSMISSION	N/A
242.949783	FAST_SENDER	PHYSICAL_LAYER_PACKET_TRANSMITTED	N/A
243.513026	RECEIVER	RECEIVER_MAC_FRAME_RECEIVED	FAST_SENDER
245.715448	FAST_SENDER	FAST_SENDER_MAC_FRAME_TRANSMISSION	N/A
246.120506	FAST_SENDER	PHYSICAL_LAYER_PACKET_TRANSMITTED	N/A
246.687171	RECEIVER	RECEIVER_MAC_FRAME_RECEIVED	FAST_SENDER
247.314183	FAST_SENDER	PHYSICAL_LAYER_PACKET_TRANSMITTED	N/A
250.37448	FAST_SENDER	FAST_SENDER_MAC_FRAME_TRANSMISSION	N/A
250.780764	FAST_SENDER	PHYSICAL_LAYER_PACKET_TRANSMITTED	N/A
251.345248	RECEIVER	RECEIVER_MAC_FRAME_RECEIVED	FAST_SENDER
251.938362	FAST_SENDER	PHYSICAL_LAYER_PACKET_TRANSMITTED	N/A
254.998886	FAST_SENDER	FAST_SENDER_MAC_FRAME_TRANSMISSION	N/A
255.403062	FAST_SENDER	PHYSICAL_LAYER_PACKET_TRANSMITTED	N/A
255.96929	RECEIVER	RECEIVER_MAC_FRAME_RECEIVED	FAST_SENDER
258.170735	FAST_SENDER	FAST_SENDER_MAC_FRAME_TRANSMISSION	N/A
258.576071	FAST_SENDER	PHYSICAL_LAYER_PACKET_TRANSMITTED	N/A
259.139113	RECEIVER	RECEIVER_MAC_FRAME_RECEIVED	FAST_SENDER
261.341523	FAST_SENDER	FAST_SENDER_MAC_FRAME_TRANSMISSION	N/A
261.747375	FAST_SENDER	PHYSICAL_LAYER_PACKET_TRANSMITTED	N/A
262.310751	RECEIVER	RECEIVER_MAC_FRAME_RECEIVED	FAST_SENDER
264.511684	FAST_SENDER	FAST_SENDER_MAC_FRAME_TRANSMISSION	N/A
264.918956	FAST_SENDER	PHYSICAL_LAYER_PACKET_TRANSMITTED	N/A
265.480922	RECEIVER	RECEIVER_MAC_FRAME_RECEIVED	FAST_SENDER
267.681365	FAST_SENDER	FAST_SENDER_MAC_FRAME_TRANSMISSION	N/A
268.086231	FAST_SENDER	PHYSICAL_LAYER_PACKET_TRANSMITTED	N/A
269.30369	FAST_SENDER	PHYSICAL_LAYER_PACKET_TRANSMITTED	N/A
270.807441	FAST_SENDER	PHYSICAL_LAYER_PACKET_TRANSMITTED	N/A
272.196296	FAST_SENDER	PHYSICAL_LAYER_PACKET_TRANSMITTED	N/A
275.61294	FAST_SENDER	FAST_SENDER_MAC_FRAME_TRANSMISSION	N/A
276.01811	FAST_SENDER	PHYSICAL_LAYER_PACKET_TRANSMITTED	N/A
277.478961	FAST_SENDER	PHYSICAL_LAYER_PACKET_TRANSMITTED	N/A
279.212983	FAST_SENDER	PHYSICAL_LAYER_PACKET_TRANSMITTED	N/A
280.631749	FAST_SENDER	PHYSICAL_LAYER_PACKET_TRANSMITTED	N/A
284.267667	FAST_SENDER	FAST_SENDER_MAC_FRAME_TRANSMISSION	N/A
284.673723	FAST_SENDER	PHYSICAL_LAYER_PACKET_TRANSMITTED	N/A
285.862973	FAST_SENDER	PHYSICAL_LAYER_PACKET_TRANSMITTED	N/A
287.679414	FAST_SENDER	PHYSICAL_LAYER_PACKET_TRANSMITTED	N/A
289.266751	FAST_SENDER	PHYSICAL_LAYER_PACKET_TRANSMITTED	N/A
292.959093	FAST_SENDER	FAST_SENDER_MAC_FRAME_TRANSMISSION	N/A
293.364402	FAST_SENDER	PHYSICAL_LAYER_PACKET_TRANSMITTED	N/A
294.455705	FAST_SENDER	PHYSICAL_LAYER_PACKET_TRANSMITTED	N/A
295.821404	FAST_SENDER	PHYSICAL_LAYER_PACKET_TRANSMITTED	N/A
297.378651	FAST_SENDER	PHYSICAL_LAYER_PACKET_TRANSMITTED	N/A
301.09821	FAST_SENDER	FAST_SENDER_MAC_FRAME_TRANSMISSION	N/A
301.502535	FAST_SENDER	PHYSICAL_LAYER_PACKET_TRANSMITTED	N/A
302.692252	FAST_SENDER	PHYSICAL_LAYER_PACKET_TRANSMITTED	N/A
304.338481	FAST_SENDER	PHYSICAL_LAYER_PACKET_TRANSMITTED	N/A
305.225843	SLOW_SENDER	SLOW_SENDER_MAC_FRAME_TRANSMISSION	N/A
305.631073	SLOW_SENDER	PHYSICAL_LAYER_PACKET_TRANSMITTED	N/A
306.010843	FAST_SENDER	PHYSICAL_LAYER_PACKET_TRANSMITTED	N/A
307.002451	SLOW_SENDER	PHYSICAL_LAYER_PACKET_TRANSMITTED	N/A
308.136519	FAST_SENDER	FAST_SENDER_MAC_FRAME_TRANSMISSION	N/A
308.943999	SLOW_SENDER	PHYSICAL_LAYER_PACKET_TRANSMITTED	N/A
309.381314	FAST_SENDER	FAST_SENDER_MAC_FRAME_TRANSMISSION	N/A
310.329243	SLOW_SENDER	PHYSICAL_LAYER_PACKET_TRANSMITTED	N/A
311.408844	FAST_SENDER	FAST_SENDER_MAC_FRAME_TRANSMISSION	N/A
313.434602	FAST_SENDER	FAST_SENDER_MAC_FRAME_TRANSMISSION	N/A
315.459283	FAST_SENDER	FAST_SENDER_MAC_FRAME_TRANSMISSION	N/A
317.487121	FAST_SENDER	FAST_SENDER_MAC_FRAME_TRANSMISSION	N/A
318.996465	SLOW_SENDER	SLOW_SENDER_MAC_FRAME_TRANSMISSION	N/A
319.401673	SLOW_SENDER	PHYSICAL_LAYER_PACKET_TRANSMITTED	N/A
319.51425	FAST_SENDER	FAST_SENDER_MAC_FRAME_TRANSMISSION	N/A
320.607777	SLOW_SENDER	PHYSICAL_LAYER_PACKET_TRANSMITTED	N/A
321.850778	FAST_SENDER	FAST_SENDER_MAC_FRAME_TRANSMISSION	N/A
322.461774	FAST_SENDER	FAST_SENDER_MAC_FRAME_TRANSMISSION	N/A
323.784555	FAST_SENDER	FAST_SENDER_MAC_FRAME_TRANSMISSION	N/A
325.814294	FAST_SENDER	FAST_SENDER_MAC_FRAME_TRANSMISSION	N/A
326.220107	FAST_SENDER	PHYSICAL_LAYER_PACKET_TRANSMITTED	N/A
327.350183	FAST_SENDER	PHYSICAL_LAYER_PACKET_TRANSMITTED	N/A
328.798732	FAST_SENDER	PHYSICAL_LAYER_PACKET_TRANSMITTED	N/A
330.548375	FAST_SENDER	PHYSICAL_LAYER_PACKET_TRANSMITTED	N/A
334.228917	FAST_SENDER	FAST_SENDER_MAC_FRAME_TRANSMISSION	N/A
334.633707	FAST_SENDER	PHYSICAL_LAYER_PACKET_TRANSMITTED	N/A
335.947554	FAST_SENDER	PHYSICAL_LAYER_PACKET_TRANSMITTED	N/A
337.578129	FAST_SENDER	PHYSICAL_LAYER_PACKET_TRANSMITTED	N/A
339.076431	FAST_SENDER	PHYSICAL_LAYER_PACKET_TRANSMITTED	N/A
342.663969	FAST_SENDER	FAST_SENDER_MAC_FRAME_TRANSMISSION	N/A
343.069542	FAST_SENDER	PHYSICAL_LAYER_PACKET_TRANSMITTED	N/A
344.581943	FAST_SENDER	PHYSICAL_LAYER_PACKET_TRANSMITTED	N/A
346.031255	FAST_SENDER	PHYSICAL_LAYER_PACKET_TRANSMITTED	N/A
347.443154	FAST_SENDER	PHYSICAL_LAYER_PACKET_TRANSMITTED	N/A
350.826376	FAST_SENDER	FAST_SENDER_MAC_FRAME_TRANSMISSION	N/A
351.231326	FAST_SENDER	PHYSICAL_LAYER_PACKET_TRANSMITTED	N/A
352.310254	FAST_SENDER	PHYSICAL_LAYER_PACKET_TRANSMITTED	N/A
353.909509	FAST_SENDER	PHYSICAL_LAYER_PACKET_TRANSMITTED	N/A
355.47937	FAST_SENDER	PHYSICAL_LAYER_PACKET_TRANSMITTED	N/A
358.905024	FAST_SENDER	FAST_SENDER_MAC_FRAME_TRANSMISSION	N/A
359.311883	FAST_SENDER	PHYSICAL_LAYER_PACKET_TRANSMITTED	N/A
360.651038	FAST_SENDER	PHYSICAL_LAYER_PACKET_TRANSMITTED	N/A
362.024173	FAST_SENDER	PHYSICAL_LAYER_PACKET_TRANSMITTED	N/A
363.755652	FAST_SENDER	PHYSICAL_LAYER_PACKET_TRANSMITTED	N/A
367.24053	FAST_SENDER	FAST_SENDER_MAC_FRAME_TRANSMISSION	N/A
367.644965	FAST_SENDER	PHYSICAL_LAYER_PACKET_TRANSMITTED	N/A
368.889655	FAST_SENDER	PHYSICAL_LAYER_PACKET_TRANSMITTED	N/A
370.326116	FAST_SENDER	PHYSICAL_LAYER_PACKET_TRANSMITTED	N/A
372.075163	FAST_SENDER	PHYSICAL_LAYER_PACKET_TRANSMITTED	N/A
375.356575	FAST_SENDER	FAST_SENDER_MAC_FRAME_TRANSMISSION	N/A
375.762573	FAST_SENDER	PHYSICAL_LAYER_PACKET_TRANSMITTED	N/A
376.924181	FAST_SENDER	PHYSICAL_LAYER_PACKET_TRANSMITTED	N/A
378.339456	FAST_SENDER	PHYSICAL_LAYER_PACKET_TRANSMITTED	N/A
379.995703	FAST_SENDER	PHYSICAL_LAYER_PACKET_TRANSMITTED	N/A
383.57213	FAST_SENDER	FAST_SENDER_MAC_FRAME_TRANSMISSION	N/A
383.977138	FAST_SENDER	PHYSICAL_LAYER_PACKET_TRANSMITTED	N/A
385.397477	FAST_SENDER	PHYSICAL_LAYER_PACKET_TRANSMITTED	N/A
386.93028	FAST_SENDER	PHYSICAL_LAYER_PACKET_TRANSMITTED	N/A
388.453794	FAST_SENDER	PHYSICAL_LAYER_PACKET_TRANSMITTED	N/A
392.199416	FAST_SENDER	FAST_SENDER_MAC_FRAME_TRANSMISSION	N/A
392.605042	FAST_SENDER	PHYSICAL_LAYER_PACKET_TRANSMITTED	N/A
393.719767	FAST_SENDER	PHYSICAL_LAYER_PACKET_TRANSMITTED	N/A
395.197494	FAST_SENDER	PHYSICAL_LAYER_PACKET_TRANSMITTED	N/A
397.022158	FAST_SENDER	PHYSICAL_LAYER_PACKET_TRANSMITTED	N/A
400.286868	FAST_SENDER	FAST_SENDER_MAC_FRAME_TRANSMISSION	N/A
400.691656	FAST_SENDER	PHYSICAL_LAYER_PACKET_TRANSMITTED	N/A
402.079193	FAST_SENDER	PHYSICAL_LAYER_PACKET_TRANSMITTED	N/A
403.733348	FAST_SENDER	PHYSICAL_LAYER_PACKET_TRANSMITTED	N/A
405.362875	FAST_SENDER	PHYSICAL_LAYER_PACKET_TRANSMITTED	N/A
408.656465	FAST_SENDER	FAST_SENDER_MAC_FRAME_TRANSMISSION	N/A
409.062797	FAST_SENDER	PHYSICAL_LAYER_PACKET_TRANSMITTED	N/A
409.625542	RECEIVER	RECEIVER_MAC_FRAME_RECEIVED	FAST_SENDER
411.828378	FAST_SENDER	FAST_SENDER_MAC_FRAME_TRANSMISSION	N/A
412.234196	FAST_SENDER	PHYSICAL_LAYER_PACKET_TRANSMITTED	N/A
412.797436	RECEIVER	RECEIVER_MAC_FRAME_RECEIVED	FAST_SENDER
415.001376	FAST_SENDER	FAST_SENDER_MAC_FRAME_TRANSMISSION	N/A
415.40717	FAST_SENDER	PHYSICAL_LAYER_PACKET_TRANSMITTED	N/A
415.971298	RECEIVER	RECEIVER_MAC_FRAME_RECEIVED	FAST_SENDER
418.17342	FAST_SENDER	FAST_SENDER_MAC_FRAME_TRANSMISSION	N/A
418.579984	FAST_SENDER	PHYSICAL_LAYER_PACKET_TRANSMITTED	N/A
419.143417	RECEIVER	RECEIVER_MAC_FRAME_RECEIVED	FAST_SENDER
421.346274	FAST_SENDER	FAST_SENDER_MAC_FRAME_TRANSMISSION	N/A
421.750587	FAST_SENDER	PHYSICAL_LAYER_PACKET_TRANSMITTED	N/A
422.315459	RECEIVER	RECEIVER_MAC_FRAME_RECEIVED	FAST_SENDER
424.518805	FAST_SENDER	FAST_SENDER_MAC_FRAME_TRANSMISSION	N/A
424.923393	FAST_SENDER	PHYSICAL_LAYER_PACKET_TRANSMITTED	N/A
425.487418	RECEIVER	RECEIVER_MAC_FRAME_RECEIVED	FAST_SENDER
427.69003	FAST_SENDER	FAST_SENDER_MAC_FRAME_TRANSMISSION	N/A
428.096538	FAST_SENDER	PHYSICAL_LAYER_PACKET_TRANSMITTED	N/A
429.337739	FAST_SENDER	PHYSICAL_LAYER_PACKET_TRANSMITTED	N/A
431.051976	FAST_SENDER	PHYSICAL_LAYER_PACKET_TRANSMITTED	N/A
431.913007	RECEIVER	RECEIVER_MAC_FRAME_RECEIVED	FAST_SENDER
434.115216	FAST_SENDER	FAST_SENDER_MAC_FRAME_TRANSMISSION	N/A
434.520493	FAST_SENDER	PHYSICAL_LAYER_PACKET_TRANSMITTED	N/A
435.740248	FAST_SENDER	PHYSICAL_LAYER_PACKET_TRANSMITTED	N/A
436.598765	RECEIVER	RECEIVER_MAC_FRAME_RECEIVED	FAST_SENDER
438.760226	SLOW_SENDER	SLOW_SENDER_MAC_FRAME_TRANSMISSION	N/A
438.802459	FAST_SENDER	FAST_SENDER_MAC_FRAME_TRANSMISSION	N/A
439.162333	SLOW_SENDER	PHYSICAL_LAYER_PACKET_TRANSMITTED	N/A
439.207514	FAST_SENDER	PHYSICAL_LAYER_PACKET_TRANSMITTED	N/A
439.729157	RECEIVER	RECEIVER_MAC_FRAME_RECEIVED	SLOW_SENDER
440.660216	SLOW_SENDER	PHYSICAL_LAYER_PACKET_TRANSMITTED	N/A
441.052256	FAST_SENDER	PHYSICAL_LAYER_PACKET_TRANSMITTED	N/A
442.587889	FAST_SENDER	PHYSICAL_LAYER_PACKET_TRANSMITTED	N/A
442.92997	SLOW_SENDER	PHYSICAL_LAYER_PACKET_TRANSMITTED	N/A
443.447282	RECEIVER	RECEIVER_MAC_FRAME_RECEIVED	FAST_SENDER
444.467777	SLOW_SENDER	PHYSICAL_LAYER_PACKET_TRANSMITTED	N/A
445.64799	FAST_SENDER	FAST_SENDER_MAC_FRAME_TRANSMISSION	N/A
446.052145	FAST_SENDER	PHYSICAL_LAYER_PACKET_TRANSMITTED	N/A
446.616907	RECEIVER	RECEIVER_MAC_FRAME_RECEIVED	FAST_SENDER
447.263081	FAST_SENDER	PHYSICAL_LAYER_PACKET_TRANSMITTED	N/A
450.324994	FAST_SENDER	FAST_SENDER_MAC_FRAME_TRANSMISSION	N/A
450.516718	SLOW_SENDER	SLOW_SENDER_MAC_FRAME_TRANSMISSION	N/A
450.730409	FAST_SENDER	PHYSICAL_LAYER_PACKET_TRANSMITTED	N/A
450.922119	SLOW_SENDER	PHYSICAL_LAYER_PACKET_TRANSMITTED	N/A
451.294446	RECEIVER	RECEIVER_MAC_FRAME_RECEIVED	FAST_SENDER
452.618754	SLOW_SENDER	PHYSICAL_LAYER_PACKET_TRANSMITTED	N/A
453.479189	RECEIVER	RECEIVER_MAC_FRAME_RECEIVED	SLOW_SENDER
453.498078	FAST_SENDER	FAST_SENDER_MAC_FRAME_TRANSMISSION	N/A
453.907149	FAST_SENDER	PHYSICAL_LAYER_PACKET_TRANSMITTED	N/A
454.4666	RECEIVER	RECEIVER_MAC_FRAME_RECEIVED	FAST_SENDER
456.671405	FAST_SENDER	FAST_SENDER_MAC_FRAME_TRANSMISSION	N/A
457.074547	FAST_SENDER	PHYSICAL_LAYER_PACKET_TRANSMITTED	N/A
457.638717	RECEIVER	RECEIVER_MAC_FRAME_RECEIVED	FAST_SENDER
459.842116	FAST_SENDER	FAST_SENDER_MAC_FRAME_TRANSMISSION	N/A
460.248102	FAST_SENDER	PHYSICAL_LAYER_PACKET_TRANSMITTED	N/A
460.668787	SLOW_SENDER	SLOW_SENDER_MAC_FRAME_TRANSMISSION	N/A
460.811084	RECEIVER	RECEIVER_MAC_FRAME_RECEIVED	FAST_SENDER
461.072903	SLOW_SENDER	PHYSICAL_LAYER_PACKET_TRANSMITTED	N/A
461.638427	RECEIVER	RECEIVER_MAC_FRAME_RECEIVED	SLOW_SENDER
463.015883	FAST_SENDER	FAST_SENDER_MAC_FRAME_TRANSMISSION	N/A
463.420389	FAST_SENDER	PHYSICAL_LAYER_PACKET_TRANSMITTED	N/A
463.983615	RECEIVER	RECEIVER_MAC_FRAME_RECEIVED	FAST_SENDER
466.186593	FAST_SENDER	FAST_SENDER_MAC_FRAME_TRANSMISSION	N/A
466.592147	FAST_SENDER	PHYSICAL_LAYER_PACKET_TRANSMITTED	N/A
467.904553	FAST_SENDER	PHYSICAL_LAYER_PACKET_TRANSMITTED	N/A
468.764366	RECEIVER	RECEIVER_MAC_FRAME_RECEIVED	FAST_SENDER
468.829694	SLOW_SENDER	SLOW_SENDER_MAC_FRAME_TRANSMISSION	N/A
469.233722	SLOW_SENDER	PHYSICAL_LAYER_PACKET_TRANSMITTED	N/A
469.798671	RECEIVER	RECEIVER_MAC_FRAME_RECEIVED	SLOW_SENDER
470.96799	FAST_SENDER	FAST_SENDER_MAC_FRAME_TRANSMISSION	N/A
471.372298	FAST_SENDER	PHYSICAL_LAYER_PACKET_TRANSMITTED	N/A
471.937689	RECEIVER	RECEIVER_MAC_FRAME_RECEIVED	FAST_SENDER
474.139957	FAST_SENDER	FAST_SENDER_MAC_FRAME_TRANSMISSION	N/A
474.54401	FAST_SENDER	PHYSICAL_LAYER_PACKET_TRANSMITTED	N/A
476.04339	FAST_SENDER	PHYSICAL_LAYER_PACKET_TRANSMITTED	N/A
476.902102	RECEIVER	RECEIVER_MAC_FRAME_RECEIVED	FAST_SENDER
476.98934	SLOW_SENDER	SLOW_SENDER_MAC_FRAME_TRANSMISSION	N/A
477.394249	SLOW_SENDER	PHYSICAL_LAYER_PACKET_TRANSMITTED	N/A
477.957654	RECEIVER	RECEIVER_MAC_FRAME_RECEIVED	SLOW_SENDER
479.103442	FAST_SENDER	FAST_SENDER_MAC_FRAME_TRANSMISSION	N/A
479.50912	FAST_SENDER	PHYSICAL_LAYER_PACKET_TRANSMITTED	N/A
480.074967	RECEIVER	RECEIVER_MAC_FRAME_RECEIVED	FAST_SENDER
482.277947	FAST_SENDER	FAST_SENDER_MAC_FRAME_TRANSMISSION	N/A
482.681762	FAST_SENDER	PHYSICAL_LAYER_PACKET_TRANSMITTED	N/A
483.244975	RECEIVER	RECEIVER_MAC_FRAME_RECEIVED	FAST_SENDER
485.149837	SLOW_SENDER	SLOW_SENDER_MAC_FRAME_TRANSMISSION	N/A
485.448222	FAST_SENDER	FAST_SENDER_MAC_FRAME_TRANSMISSION	N/A
485.556516	SLOW_SENDER	PHYSICAL_LAYER_PACKET_TRANSMITTED	N/A
485.853992	FAST_SENDER	PHYSICAL_LAYER_PACKET_TRANSMITTED	N/A
486.119229	RECEIVER	RECEIVER_MAC_FRAME_RECEIVED	SLOW_SENDER
486.969481	FAST_SENDER	PHYSICAL_LAYER_PACKET_TRANSMITTED	N/A
487.829928	RECEIVER	RECEIVER_MAC_FRAME_RECEIVED	FAST_SENDER
490.032339	FAST_SENDER	FAST_SENDER_MAC_FRAME_TRANSMISSION	N/A
490.436126	FAST_SENDER	PHYSICAL_LAYER_PACKET_TRANSMITTED	N/A
490.999977	RECEIVER	RECEIVER_MAC_FRAME_RECEIVED	FAST_SENDER
493.204578	FAST_SENDER	FAST_SENDER_MAC_FRAME_TRANSMISSION	N/A
493.609231	FAST_SENDER	PHYSICAL_LAYER_PACKET_TRANSMITTED	N/A
494.172321	RECEIVER	RECEIVER_MAC_FRAME_RECEIVED	FAST_SENDER
496.375496	FAST_SENDER	FAST_SENDER_MAC_FRAME_TRANSMISSION	N/A
496.780972	FAST_SENDER	PHYSICAL_LAYER_PACKET_TRANSMITTED	N/A
497.344967	RECEIVER	RECEIVER_MAC_FRAME_RECEIVED	FAST_SENDER
499.547765	FAST_SENDER	FAST_SENDER_MAC_FRAME_TRANSMISSION	N/A
499.954692	FAST_SENDER	PHYSICAL_LAYER_PACKET_TRANSMITTED	N/A
500.516211	RECEIVER	RECEIVER_MAC_FRAME_RECEIVED	FAST_SENDER
502.719764	FAST_SENDER	FAST_SENDER_MAC_FRAME_TRANSMISSION	N/A
503.123971	FAST_SENDER	PHYSICAL_LAYER_PACKET_TRANSMITTED	N/A
503.691006	RECEIVER	RECEIVER_MAC_FRAME_RECEIVED	FAST_SENDER
505.891433	FAST_SENDER	FAST_SENDER_MAC_FRAME_TRANSMISSION	N/A
506.300967	FAST_SENDER	PHYSICAL_LAYER_PACKET_TRANSMITTED	N/A
506.860766	RECEIVER	RECEIVER_MAC_FRAME_RECEIVED	FAST_SENDER
509.065164	FAST_SENDER	FAST_SENDER_MAC_FRAME_TRANSMISSION	N/A
509.467894	FAST_SENDER	PHYSICAL_LAYER_PACKET_TRANSMITTED	N/A
510.034413	RECEIVER	RECEIVER_MAC_FRAME_RECEIVED	FAST_SENDER
512.235395	FAST_SENDER	FAST_SENDER_MAC_FRAME_TRANSMISSION	N/A
512.641311	FAST_SENDER	PHYSICAL_LAYER_PACKET_TRANSMITTED	N/A
513.206198	RECEIVER	RECEIVER_MAC_FRAME_RECEIVED	FAST_SENDER
513.842386	FAST_SENDER	PHYSICAL_LAYER_PACKET_TRANSMITTED	N/A
516.904652	FAST_SENDER	FAST_SENDER_MAC_FRAME_TRANSMISSION	N/A
517.312511	FAST_SENDER	PHYSICAL_LAYER_PACKET_TRANSMITTED	N/A
517.876493	RECEIVER	RECEIVER_MAC_FRAME_RECEIVED	FAST_SENDER
520.076281	FAST_SENDER	FAST_SENDER_MAC_FRAME_TRANSMISSION	N/A
520.479494	FAST_SENDER	PHYSICAL_LAYER_PACKET_TRANSMITTED	N/A
521.047035	RECEIVER	RECEIVER_MAC_FRAME_RECEIVED	FAST_SENDER
523.250306	FAST_SENDER	FAST_SENDER_MAC_FRAME_TRANSMISSION	N/A
523.653382	FAST_SENDER	PHYSICAL_LAYER_PACKET_TRANSMITTED	N/A
524.21941	RECEIVER	RECEIVER_MAC_FRAME_RECEIVED	FAST_SENDER
526.421071	FAST_SENDER	FAST_SENDER_MAC_FRAME_TRANSMISSION	N/A
526.829281	FAST_SENDER	PHYSICAL_LAYER_PACKET_TRANSMITTED	N/A
527.393394	RECEIVER	RECEIVER_MAC_FRAME_RECEIVED	FAST_SENDER
529.59306	FAST_SENDER	FAST_SENDER_MAC_FRAME_TRANSMISSION	N/A
529.999449	FAST_SENDER	PHYSICAL_LAYER_PACKET_TRANSMITTED	N/A
530.563237	RECEIVER	RECEIVER_MAC_FRAME_RECEIVED	FAST_SENDER
532.765712	FAST_SENDER	FAST_SENDER_MAC_FRAME_TRANSMISSION	N/A
533.171849	FAST_SENDER	PHYSICAL_LAYER_PACKET_TRANSMITTED	N/A
534.754907	FAST_SENDER	PHYSICAL_LAYER_PACKET_TRANSMITTED	N/A
536.22216	FAST_SENDER	PHYSICAL_LAYER_PACKET_TRANSMITTED	N/A
537.756434	FAST_SENDER	PHYSICAL_LAYER_PACKET_TRANSMITTED	N/A
541.230131	FAST_SENDER	FAST_SENDER_MAC_FRAME_TRANSMISSION	N/A
541.63319	FAST_SENDER	PHYSICAL_LAYER_PACKET_TRANSMITTED	N/A
542.72428	FAST_SENDER	PHYSICAL_LAYER_PACKET_TRANSMITTED	N/A
544.429243	FAST_SENDER	PHYSICAL_LAYER_PACKET_TRANSMITTED	N/A
546.14031	FAST_SENDER	PHYSICAL_LAYER_PACKET_TRANSMITTED	N/A
549.615075	FAST_SENDER	FAST_SENDER_MAC_FRAME_TRANSMISSION	N/A
550.019656	FAST_SENDER	PHYSICAL_LAYER_PACKET_TRANSMITTED	N/A
551.273535	FAST_SENDER	PHYSICAL_LAYER_PACKET_TRANSMITTED	N/A
552.673023	FAST_SENDER	PHYSICAL_LAYER_PACKET_TRANSMITTED	N/A
554.407762	FAST_SENDER	PHYSICAL_LAYER_PACKET_TRANSMITTED	N/A
557.734415	FAST_SENDER	FAST_SENDER_MAC_FRAME_TRANSMISSION	N/A
558.139824	FAST_SENDER	PHYSICAL_LAYER_PACKET_TRANSMITTED	N/A
559.213368	FAST_SENDER	PHYSICAL_LAYER_PACKET_TRANSMITTED	N/A
560.849624	FAST_SENDER	PHYSICAL_LAYER_PACKET_TRANSMITTED	N/A
562.283965	FAST_SENDER	PHYSICAL_LAYER_PACKET_TRANSMITTED	N/A
566.041569	FAST_SENDER	FAST_SENDER_MAC_FRAME_TRANSMISSION	N/A
566.445517	FAST_SENDER	PHYSICAL_LAYER_PACKET_TRANSMITTED	N/A
567.88246	FAST_SENDER	PHYSICAL_LAYER_PACKET_TRANSMITTED	N/A
569.556884	FAST_SENDER	PHYSICAL_LAYER_PACKET_TRANSMITTED	N/A
571.068583	FAST_SENDER	PHYSICAL_LAYER_PACKET_TRANSMITTED	N/A
574.598221	FAST_SENDER	FAST_SENDER_MAC_FRAME_TRANSMISSION	N/A
575.002297	FAST_SENDER	PHYSICAL_LAYER_PACKET_TRANSMITTED	N/A
576.296373	FAST_SENDER	PHYSICAL_LAYER_PACKET_TRANSMITTED	N/A
577.883589	FAST_SENDER	PHYSICAL_LAYER_PACKET_TRANSMITTED	N/A
579.494746	FAST_SENDER	PHYSICAL_LAYER_PACKET_TRANSMITTED	N/A
583.030922	FAST_SENDER	FAST_SENDER_MAC_FRAME_TRANSMISSION	N/A
583.436344	FAST_SENDER	PHYSICAL_LAYER_PACKET_TRANSMITTED	N/A
584.60163	FAST_SENDER	PHYSICAL_LAYER_PACKET_TRANSMITTED	N/A
586.35399	FAST_SENDER	PHYSICAL_LAYER_PACKET_TRANSMITTED	N/A
587.921866	FAST_SENDER	PHYSICAL_LAYER_PACKET_TRANSMITTED	N/A
591.318131	FAST_SENDER	FAST_SENDER_MAC_FRAME_TRANSMISSION	N/A
591.722951	FAST_SENDER	PHYSICAL_LAYER_PACKET_TRANSMITTED	N/A
593.073265	FAST_SENDER	PHYSICAL_LAYER_PACKET_TRANSMITTED	N/A
594.765207	FAST_SENDER	PHYSICAL_LAYER_PACKET_TRANSMITTED	N/A
596.476092	FAST_SENDER	PHYSICAL_LAYER_PACKET_TRANSMITTED	N/A
600.036874	FAST_SENDER	FAST_SENDER_MAC_FRAME_TRANSMISSION	N/A
600.445867	FAST_SENDER	PHYSICAL_LAYER_PACKET_TRANSMITTED	N/A
601.741626	FAST_SENDER	PHYSICAL_LAYER_PACKET_TRANSMITTED	N/A
602.974685	SLOW_SENDER	SLOW_SENDER_MAC_FRAME_TRANSMISSION	N/A
603.197974	FAST_SENDER	PHYSICAL_LAYER_PACKET_TRANSMITTED	N/A
603.381766	SLOW_SENDER	PHYSICAL_LAYER_PACKET_TRANSMITTED	N/A
604.798156	SLOW_SENDER	PHYSICAL_LAYER_PACKET_TRANSMITTED	N/A
605.370337	FAST_SENDER	PHYSICAL_LAYER_PACKET_TRANSMITTED	N/A
606.763997	SLOW_SENDER	PHYSICAL_LAYER_PACKET_TRANSMITTED	N/A
607.049034	FAST_SENDER	FAST_SENDER_MAC_FRAME_TRANSMISSION	N/A
608.28309	SLOW_SENDER	PHYSICAL_LAYER_PACKET_TRANSMITTED	N/A
608.653194	FAST_SENDER	FAST_SENDER_MAC_FRAME_TRANSMISSION	N/A
610.679802	FAST_SENDER	FAST_SENDER_MAC_FRAME_TRANSMISSION	N/A
612.708946	FAST_SENDER	FAST_SENDER_MAC_FRAME_TRANSMISSION	N/A
614.734019	FAST_SENDER	FAST_SENDER_MAC_FRAME_TRANSMISSION	N/A
616.759833	FAST_SENDER	FAST_SENDER_MAC_FRAME_TRANSMISSION	N/A
616.893349	SLOW_SENDER	SLOW_SENDER_MAC_FRAME_TRANSMISSION	N/A
617.29721	SLOW_SENDER	PHYSICAL_LAYER_PACKET_TRANSMITTED	N/A
618.58041	SLOW_SENDER	PHYSICAL_LAYER_PACKET_TRANSMITTED	N/A
618.788256	FAST_SENDER	FAST_SENDER_MAC_FRAME_TRANSMISSION	N/A
619.82093	FAST_SENDER	FAST_SENDER_MAC_FRAME_TRANSMISSION	N/A
620.814751	FAST_SENDER	FAST_SENDER_MAC_FRAME_TRANSMISSION	N/A
622.841826	FAST_SENDER	FAST_SENDER_MAC_FRAME_TRANSMISSION	N/A
624.8728	FAST_SENDER	FAST_SENDER_MAC_FRAME_TRANSMISSION	N/A
625.278348	FAST_SENDER	PHYSICAL_LAYER_PACKET_TRANSMITTED	N/A
626.764822	FAST_SENDER	PHYSICAL_LAYER_PACKET_TRANSMITTED	N/A
628.378629	FAST_SENDER	PHYSICAL_LAYER_PACKET_TRANSMITTED	N/A
630.17492	FAST_SENDER	PHYSICAL_LAYER_PACKET_TRANSMITTED	N/A
633.718406	FAST_SENDER	FAST_SENDER_MAC_FRAME_TRANSMISSION	N/A
634.122251	FAST_SENDER	PHYSICAL_LAYER_PACKET_TRANSMITTED	N/A
635.180944	FAST_SENDER	PHYSICAL_LAYER_PACKET_TRANSMITTED	N/A
636.779466	FAST_SENDER	PHYSICAL_LAYER_PACKET_TRANSMITTED	N/A
638.181657	FAST_SENDER	PHYSICAL_LAYER_PACKET_TRANSMITTED	N/A
641.547902	FAST_SENDER	FAST_SENDER_MAC_FRAME_TRANSMISSION	N/A
641.953507	FAST_SENDER	PHYSICAL_LAYER_PACKET_TRANSMITTED	N/A
643.508415	FAST_SENDER	PHYSICAL_LAYER_PACKET_TRANSMITTED	N/A
645.313831	FAST_SENDER	PHYSICAL_LAYER_PACKET_TRANSMITTED	N/A
646.755855	FAST_SENDER	PHYSICAL_LAYER_PACKET_TRANSMITTED	N/A
650.155317	FAST_SENDER	FAST_SENDER_MAC_FRAME_TRANSMISSION	N/A
650.559909	FAST_SENDER	PHYSICAL_LAYER_PACKET_TRANSMITTED	N/A
651.896829	FAST_SENDER	PHYSICAL_LAYER_PACKET_TRANSMITTED	N/A
653.346069	FAST_SENDER	PHYSICAL_LAYER_PACKET_TRANSMITTED	N/A
654.716813	FAST_SENDER	PHYSICAL_LAYER_PACKET_TRANSMITTED	N/A
658.126624	FAST_SENDER	FAST_SENDER_MAC_FRAME_TRANSMISSION	N/A
658.533333	FAST_SENDER	PHYSICAL_LAYER_PACKET_TRANSMITTED	N/A
659.768077	FAST_SENDER	PHYSICAL_LAYER_PACKET_TRANSMITTED	N/A
661.51213	FAST_SENDER	PHYSICAL_LAYER_PACKET_TRANSMITTED	N/A
663.262057	FAST_SENDER	PHYSICAL_LAYER_PACKET_TRANSMITTED	N/A
666.940733	FAST_SENDER	FAST_SENDER_MAC_FRAME_TRANSMISSION	N/A
667.34772	FAST_SENDER	PHYSICAL_LAYER_PACKET_TRANSMITTED	N/A
668.555384	FAST_SENDER	PHYSICAL_LAYER_PACKET_TRANSMITTED	N/A
670.379702	FAST_SENDER	PHYSICAL_LAYER_PACKET_TRANSMITTED	N/A
671.979347	FAST_SENDER	PHYSICAL_LAYER_PACKET_TRANSMITTED	N/A
672.839474	RECEIVER	RECEIVER_MAC_FRAME_RECEIVED	FAST_SENDER
675.043313	FAST_SENDER	FAST_SENDER_MAC_FRAME_TRANSMISSION	N/A
675.447996	FAST_SENDER	PHYSICAL_LAYER_PACKET_TRANSMITTED	N/A
676.011449	RECEIVER	RECEIVER_MAC_FRAME_RECEIVED	FAST_SENDER
678.214617	FAST_SENDER	FAST_SENDER_MAC_FRAME_TRANSMISSION	N/A
678.623601	FAST_SENDER	PHYSICAL_LAYER_PACKET_TRANSMITTED	N/A
679.185604	RECEIVER	RECEIVER_MAC_FRAME_RECEIVED	FAST_SENDER
681.386522	FAST_SENDER	FAST_SENDER_MAC_FRAME_TRANSMISSION	N/A
681.789757	FAST_SENDER	PHYSICAL_LAYER_PACKET_TRANSMITTED	N/A
682.357969	RECEIVER	RECEIVER_MAC_FRAME_RECEIVED	FAST_SENDER
684.55896	FAST_SENDER	FAST_SENDER_MAC_FRAME_TRANSMISSION	N/A
684.965079	FAST_SENDER	PHYSICAL_LAYER_PACKET_TRANSMITTED	N/A
685.529456	RECEIVER	RECEIVER_MAC_FRAME_RECEIVED	FAST_SENDER
687.730971	FAST_SENDER	FAST_SENDER_MAC_FRAME_TRANSMISSION	N/A
688.135366	FAST_SENDER	PHYSICAL_LAYER_PACKET_TRANSMITTED	N/A
688.700449	RECEIVER	RECEIVER_MAC_FRAME_RECEIVED	FAST_SENDER
690.904879	FAST_SENDER	FAST_SENDER_MAC_FRAME_TRANSMISSION	N/A
691.311273	FAST_SENDER	PHYSICAL_LAYER_PACKET_TRANSMITTED	N/A
691.873625	RECEIVER	RECEIVER_MAC_FRAME_RECEIVED	FAST_SENDER
694.07612	FAST_SENDER	FAST_SENDER_MAC_FRAME_TRANSMISSION	N/A
694.481683	FAST_SENDER	PHYSICAL_LAYER_PACKET_TRANSMITTED	N/A
695.049275	RECEIVER	RECEIVER_MAC_FRAME_RECEIVED	FAST_SENDER
697.247598	FAST_SENDER	FAST_SENDER_MAC_FRAME_TRANSMISSION	N/A
697.653717	FAST_SENDER	PHYSICAL_LAYER_PACKET_TRANSMITTED	N/A
698.218068	RECEIVER	RECEIVER_MAC_FRAME_RECEIVED	FAST_SENDER
700.421593	FAST_SENDER	FAST_SENDER_MAC_FRAME_TRANSMISSION	N/A
700.826699	FAST_SENDER	PHYSICAL_LAYER_PACKET_TRANSMITTED	N/A
701.39086	RECEIVER	RECEIVER_MAC_FRAME_RECEIVED	FAST_SENDER
703.59226	FAST_SENDER	FAST_SENDER_MAC_FRAME_TRANSMISSION	N/A
703.998112	FAST_SENDER	PHYSICAL_LAYER_PACKET_TRANSMITTED	N/A
704.562601	RECEIVER	RECEIVER_MAC_FRAME_RECEIVED	FAST_SENDER
706.766324	FAST_SENDER	FAST_SENDER_MAC_FRAME_TRANSMISSION	N/A
707.17171	FAST_SENDER	PHYSICAL_LAYER_PACKET_TRANSMITTED	N/A
707.73412	RECEIVER	RECEIVER_MAC_FRAME_RECEIVED	FAST_SENDER
709.936627	FAST_SENDER	FAST_SENDER_MAC_FRAME_TRANSMISSION	N/A
710.34411	FAST_SENDER	PHYSICAL_LAYER_PACKET_TRANSMITTED	N/A
711.528542	FAST_SENDER	PHYSICAL_LAYER_PACKET_TRANSMITTED	N/A
712.387954	RECEIVER	RECEIVER_MAC_FRAME_RECEIVED	FAST_SENDER
714.590306	FAST_SENDER	FAST_SENDER_MAC_FRAME_TRANSMISSION	N/A
714.998016	FAST_SENDER	PHYSICAL_LAYER_PACKET_TRANSMITTED	N/A
715.560665	RECEIVER	RECEIVER_MAC_FRAME_RECEIVED	FAST_SENDER
717.761044	FAST_SENDER	FAST_SENDER_MAC_FRAME_TRANSMISSION	N/A
718.166216	FAST_SENDER	PHYSICAL_LAYER_PACKET_TRANSMITTED	N/A
719.287362	FAST_SENDER	PHYSICAL_LAYER_PACKET_TRANSMITTED	N/A
720.145835	RECEIVER	RECEIVER_MAC_FRAME_RECEIVED	FAST_SENDER
722.348422	FAST_SENDER	FAST_SENDER_MAC_FRAME_TRANSMISSION	N/A
722.752619	FAST_SENDER	PHYSICAL_LAYER_PACKET_TRANSMITTED	N/A
723.318133	RECEIVER	RECEIVER_MAC_FRAME_RECEIVED	FAST_SENDER
725.520891	FAST_SENDER	FAST_SENDER_MAC_FRAME_TRANSMISSION	N/A
725.927088	FAST_SENDER	PHYSICAL_LAYER_PACKET_TRANSMITTED	N/A
726.498966	RECEIVER	RECEIVER_MAC_FRAME_RECEIVED	FAST_SENDER
728.692955	FAST_SENDER	FAST_SENDER_MAC_FRAME_TRANSMISSION	N/A
729.099055	FAST_SENDER	PHYSICAL_LAYER_PACKET_TRANSMITTED	N/A
729.663372	RECEIVER	RECEIVER_MAC_FRAME_RECEIVED	FAST_SENDER
731.866196	FAST_SENDER	FAST_SENDER_MAC_FRAME_TRANSMISSION	N/A
732.27246	FAST_SENDER	PHYSICAL_LAYER_PACKET_TRANSMITTED	N/A
732.836392	RECEIVER	RECEIVER_MAC_FRAME_RECEIVED	FAST_SENDER
735.038646	FAST_SENDER	FAST_SENDER_MAC_FRAME_TRANSMISSION	N/A
735.444065	FAST_SENDER	PHYSICAL_LAYER_PACKET_TRANSMITTED	N/A
736.006443	RECEIVER	RECEIVER_MAC_FRAME_RECEIVED	FAST_SENDER
736.830069	SLOW_SENDER	SLOW_SENDER_MAC_FRAME_TRANSMISSION	N/A
737.235701	SLOW_SENDER	PHYSICAL_LAYER_PACKET_TRANSMITTED	N/A
738.210188	FAST_SENDER	FAST_SENDER_MAC_FRAME_TRANSMISSION	N/A
738.613748	FAST_SENDER	PHYSICAL_LAYER_PACKET_TRANSMITTED	N/A
738.692558	SLOW_SENDER	PHYSICAL_LAYER_PACKET_TRANSMITTED	N/A
739.179408	RECEIVER	RECEIVER_MAC_FRAME_RECEIVED	FAST_SENDER
740.413486	SLOW_SENDER	PHYSICAL_LAYER_PACKET_TRANSMITTED	N/A
741.271316	RECEIVER	RECEIVER_MAC_FRAME_RECEIVED	SLOW_SENDER
741.385766	FAST_SENDER	FAST_SENDER_MAC_FRAME_TRANSMISSION	N/A
741.78921	FAST_SENDER	PHYSICAL_LAYER_PACKET_TRANSMITTED	N/A
742.087875	SLOW_SENDER	PHYSICAL_LAYER_PACKET_TRANSMITTED	N/A
742.35471	RECEIVER	RECEIVER_MAC_FRAME_RECEIVED	FAST_SENDER
743.118911	FAST_SENDER	PHYSICAL_LAYER_PACKET_TRANSMITTED	N/A
746.177474	FAST_SENDER	FAST_SENDER_MAC_FRAME_TRANSMISSION	N/A
746.581463	FAST_SENDER	PHYSICAL_LAYER_PACKET_TRANSMITTED	N/A
747.149453	RECEIVER	RECEIVER_MAC_FRAME_RECEIVED	FAST_SENDER
749.348433	FAST_SENDER	FAST_SENDER_MAC_FRAME_TRANSMISSION	N/A
749.753254	FAST_SENDER	PHYSICAL_LAYER_PACKET_TRANSMITTED	N/A
750.317	RECEIVER	RECEIVER_MAC_FRAME_RECEIVED	FAST_SENDER
750.726131	SLOW_SENDER	SLOW_SENDER_MAC_FRAME_TRANSMISSION	N/A
751.130754	SLOW_SENDER	PHYSICAL_LAYER_PACKET_TRANSMITTED	N/A
751.695168	RECEIVER	RECEIVER_MAC_FRAME_RECEIVED	SLOW_SENDER
752.519406	FAST_SENDER	FAST_SENDER_MAC_FRAME_TRANSMISSION	N/A
752.922416	FAST_SENDER	PHYSICAL_LAYER_PACKET_TRANSMITTED	N/A
753.487772	RECEIVER	RECEIVER_MAC_FRAME_RECEIVED	FAST_SENDER
755.688781	FAST_SENDER	FAST_SENDER_MAC_FRAME_TRANSMISSION	N/A
756.092306	FAST_SENDER	PHYSICAL_LAYER_PACKET_TRANSMITTED	N/A
756.658597	RECEIVER	RECEIVER_MAC_FRAME_RECEIVED	FAST_SENDER
758.857931	FAST_SENDER	FAST_SENDER_MAC_FRAME_TRANSMISSION	N/A
758.886464	SLOW_SENDER	SLOW_SENDER_MAC_FRAME_TRANSMISSION	N/A
759.263099	FAST_SENDER	PHYSICAL_LAYER_PACKET_TRANSMITTED	N/A
759.290682	SLOW_SENDER	PHYSICAL_LAYER_PACKET_TRANSMITTED	N/A
759.829601	RECEIVER	RECEIVER_MAC_FRAME_RECEIVED	FAST_SENDER
761.198185	SLOW_SENDER	PHYSICAL_LAYER_PACKET_TRANSMITTED	N/A
762.034231	FAST_SENDER	FAST_SENDER_MAC_FRAME_TRANSMISSION	N/A
762.057818	RECEIVER	RECEIVER_MAC_FRAME_RECEIVED	SLOW_SENDER
762.438627	FAST_SENDER	PHYSICAL_LAYER_PACKET_TRANSMITTED	N/A
763.005968	RECEIVER	RECEIVER_MAC_FRAME_RECEIVED	FAST_SENDER
763.667703	FAST_SENDER	PHYSICAL_LAYER_PACKET_TRANSMITTED	N/A
766.729383	FAST_SENDER	FAST_SENDER_MAC_FRAME_TRANSMISSION	N/A
767.134066	FAST_SENDER	PHYSICAL_LAYER_PACKET_TRANSMITTED	N/A
767.698216	RECEIVER	RECEIVER_MAC_FRAME_RECEIVED	FAST_SENDER
769.250398	SLOW_SENDER	SLOW_SENDER_MAC_FRAME_TRANSMISSION	N/A
769.655179	SLOW_SENDER	PHYSICAL_LAYER_PACKET_TRANSMITTED	N/A
769.897564	FAST_SENDER	FAST_SENDER_MAC_FRAME_TRANSMISSION	N/A
770.219078	RECEIVER	RECEIVER_MAC_FRAME_RECEIVED	SLOW_SENDER
770.30195	FAST_SENDER	PHYSICAL_LAYER_PACKET_TRANSMITTED	N/A
771.606419	FAST_SENDER	PHYSICAL_LAYER_PACKET_TRANSMITTED	N/A
772.463213	RECEIVER	RECEIVER_MAC_FRAME_RECEIVED	FAST_SENDER
774.663925	FAST_SENDER	FAST_SENDER_MAC_FRAME_TRANSMISSION	N/A
775.071786	FAST_SENDER	PHYSICAL_LAYER_PACKET_TRANSMITTED	N/A
775.632602	RECEIVER	RECEIVER_MAC_FRAME_RECEIVED	FAST_SENDER
777.834355	FAST_SENDER	FAST_SENDER_MAC_FRAME_TRANSMISSION	N/A
778.240567	FAST_SENDER	PHYSICAL_LAYER_PACKET_TRANSMITTED	N/A
778.803313	RECEIVER	RECEIVER_MAC_FRAME_RECEIVED	FAST_SENDER
781.003557	FAST_SENDER	FAST_SENDER_MAC_FRAME_TRANSMISSION	N/A
781.408249	FAST_SENDER	PHYSICAL_LAYER_PACKET_TRANSMITTED	N/A
782.630035	FAST_SENDER	PHYSICAL_LAYER_PACKET_TRANSMITTED	N/A
783.490594	RECEIVER	RECEIVER_MAC_FRAME_RECEIVED	FAST_SENDER
785.689149	FAST_SENDER	FAST_SENDER_MAC_FRAME_TRANSMISSION	N/A
786.093544	FAST_SENDER	PHYSICAL_LAYER_PACKET_TRANSMITTED	N/A
786.658718	RECEIVER	RECEIVER_MAC_FRAME_RECEIVED	FAST_SENDER
788.861172	FAST_SENDER	FAST_SENDER_MAC_FRAME_TRANSMISSION	N/A
789.267138	FAST_SENDER	PHYSICAL_LAYER_PACKET_TRANSMITTED	N/A
789.830488	RECEIVER	RECEIVER_MAC_FRAME_RECEIVED	FAST_SENDER
792.031483	FAST_SENDER	FAST_SENDER_MAC_FRAME_TRANSMISSION	N/A
792.434994	FAST_SENDER	PHYSICAL_LAYER_PACKET_TRANSMITTED	N/A
792.999027	RECEIVER	RECEIVER_MAC_FRAME_RECEIVED	FAST_SENDER
795.200148	FAST_SENDER	FAST_SENDER_MAC_FRAME_TRANSMISSION	N/A
795.604281	FAST_SENDER	PHYSICAL_LAYER_PACKET_TRANSMITTED	N/A
796.169727	RECEIVER	RECEIVER_MAC_FRAME_RECEIVED	FAST_SENDER
798.371914	FAST_SENDER	FAST_SENDER_MAC_FRAME_TRANSMISSION	N/A
798.778221	FAST_SENDER	PHYSICAL_LAYER_PACKET_TRANSMITTED	N/A
799.342819	RECEIVER	RECEIVER_MAC_FRAME_RECEIVED	FAST_SENDER
801.541838	FAST_SENDER	FAST_SENDER_MAC_FRAME_TRANSMISSION	N/A
801.948176	FAST_SENDER	PHYSICAL_LAYER_PACKET_TRANSMITTED	N/A
802.511747	RECEIVER	RECEIVER_MAC_FRAME_RECEIVED	FAST_SENDER
804.712822	FAST_SENDER	FAST_SENDER_MAC_FRAME_TRANSMISSION	N/A
805.117264	FAST_SENDER	PHYSICAL_LAYER_PACKET_TRANSMITTED	N/A
806.375558	FAST_SENDER	PHYSICAL_LAYER_PACKET_TRANSMITTED	N/A
807.237195	RECEIVER	RECEIVER_MAC_FRAME_RECEIVED	FAST_SENDER
809.438145	FAST_SENDER	FAST_SENDER_MAC_FRAME_TRANSMISSION	N/A
809.842241	FAST_SENDER	PHYSICAL_LAYER_PACKET_TRANSMITTED	N/A
810.416533	RECEIVER	RECEIVER_MAC_FRAME_RECEIVED	FAST_SENDER
812.609036	FAST_SENDER	FAST_SENDER_MAC_FRAME_TRANSMISSION	N/A
813.013632	FAST_SENDER	PHYSICAL_LAYER_PACKET_TRANSMITTED	N/A
813.577251	RECEIVER	RECEIVER_MAC_FRAME_RECEIVED	FAST_SENDER
815.779691	FAST_SENDER	FAST_SENDER_MAC_FRAME_TRANSMISSION	N/A
816.184551	FAST_SENDER	PHYSICAL_LAYER_PACKET_TRANSMITTED	N/A
816.748718	RECEIVER	RECEIVER_MAC_FRAME_RECEIVED	FAST_SENDER
818.949176	FAST_SENDER	FAST_SENDER_MAC_FRAME_TRANSMISSION	N/A
819.352802	FAST_SENDER	PHYSICAL_LAYER_PACKET_TRANSMITTED	N/A
820.751931	FAST_SENDER	PHYSICAL_LAYER_PACKET_TRANSMITTED	N/A
822.140722	FAST_SENDER	PHYSICAL_LAYER_PACKET_TRANSMITTED	N/A
823.517525	FAST_SENDER	PHYSICAL_LAYER_PACKET_TRANSMITTED	N/A
827.013212	FAST_SENDER	FAST_SENDER_MAC_FRAME_TRANSMISSION	N/A
827.419587	FAST_SENDER	PHYSICAL_LAYER_PACKET_TRANSMITTED	N/A
828.59623	FAST_SENDER	PHYSICAL_LAYER_PACKET_TRANSMITTED	N/A
830.129218	FAST_SENDER	PHYSICAL_LAYER_PACKET_TRANSMITTED	N/A
831.724291	FAST_SENDER	PHYSICAL_LAYER_PACKET_TRANSMITTED	N/A
835.075523	FAST_SENDER	FAST_SENDER_MAC_FRAME_TRANSMISSION	N/A
835.479567	FAST_SENDER	PHYSICAL_LAYER_PACKET_TRANSMITTED	N/A
836.606144	FAST_SENDER	PHYSICAL_LAYER_PACKET_TRANSMITTED	N/A
837.983885	FAST_SENDER	PHYSICAL_LAYER_PACKET_TRANSMITTED	N/A
839.451086	FAST_SENDER	PHYSICAL_LAYER_PACKET_TRANSMITTED	N/A
843.167302	FAST_SENDER	FAST_SENDER_MAC_FRAME_TRANSMISSION	N/A
843.571674	FAST_SENDER	PHYSICAL_LAYER_PACKET_TRANSMITTED	N/A
844.674196	FAST_SENDER	PHYSICAL_LAYER_PACKET_TRANSMITTED	N/A
846.161995	FAST_SENDER	PHYSICAL_LAYER_PACKET_TRANSMITTED	N/A
847.712854	FAST_SENDER	PHYSICAL_LAYER_PACKET_TRANSMITTED	N/A
851.227571	FAST_SENDER	FAST_SENDER_MAC_FRAME_TRANSMISSION	N/A
851.633316	FAST_SENDER	PHYSICAL_LAYER_PACKET_TRANSMITTED	N/A
852.851303	FAST_SENDER	PHYSICAL_LAYER_PACKET_TRANSMITTED	N/A
854.271533	FAST_SENDER	PHYSICAL_LAYER_PACKET_TRANSMITTED	N/A
856.080204	FAST_SENDER	PHYSICAL_LAYER_PACKET_TRANSMITTED	N/A
859.696059	FAST_SENDER	FAST_SENDER_MAC_FRAME_TRANSMISSION	N/A
860.100164	FAST_SENDER	PHYSICAL_LAYER_PACKET_TRANSMITTED	N/A
861.605255	FAST_SENDER	PHYSICAL_LAYER_PACKET_TRANSMITTED	N/A
863.125544	FAST_SENDER	PHYSICAL_LAYER_PACKET_TRANSMITTED	N/A
864.49526	FAST_SENDER	PHYSICAL_LAYER_PACKET_TRANSMITTED	N/A
868.21857	FAST_SENDER	FAST_SENDER_MAC_FRAME_TRANSMISSION	N/A
868.625065	FAST_SENDER	PHYSICAL_LAYER_PACKET_TRANSMITTED	N/A
870.088147	FAST_SENDER	PHYSICAL_LAYER_PACKET_TRANSMITTED	N/A
871.666879	FAST_SENDER	PHYSICAL_LAYER_PACKET_TRANSMITTED	N/A
873.511183	FAST_SENDER	PHYSICAL_LAYER_PACKET_TRANSMITTED	N/A
876.834817	FAST_SENDER	FAST_SENDER_MAC_FRAME_TRANSMISSION	N/A
877.240344	FAST_SENDER	PHYSICAL_LAYER_PACKET_TRANSMITTED	N/A
878.675908	FAST_SENDER	PHYSICAL_LAYER_PACKET_TRANSMITTED	N/A
880.460955	FAST_SENDER	PHYSICAL_LAYER_PACKET_TRANSMITTED	N/A
882.140786	FAST_SENDER	PHYSICAL_LAYER_PACKET_TRANSMITTED	N/A
885.75653	FAST_SENDER	FAST_SENDER_MAC_FRAME_TRANSMISSION	N/A
886.159609	FAST_SENDER	PHYSICAL_LAYER_PACKET_TRANSMITTED	N/A
887.268332	FAST_SENDER	PHYSICAL_LAYER_PACKET_TRANSMITTED	N/A
889.118728	FAST_SENDER	PHYSICAL_LAYER_PACKET_TRANSMITTED	N/A
889.603913	SLOW_SENDER	SLOW_SENDER_MAC_FRAME_TRANSMISSION	N/A
890.007121	SLOW_SENDER	PHYSICAL_LAYER_PACKET_TRANSMITTED	N/A
890.763495	FAST_SENDER	PHYSICAL_LAYER_PACKET_TRANSMITTED	N/A
891.383672	SLOW_SENDER	PHYSICAL_LAYER_PACKET_TRANSMITTED	N/A
892.801616	FAST_SENDER	FAST_SENDER_MAC_FRAME_TRANSMISSION	N/A
893.384089	SLOW_SENDER	PHYSICAL_LAYER_PACKET_TRANSMITTED	N/A
894.401983	FAST_SENDER	FAST_SENDER_MAC_FRAME_TRANSMISSION	N/A
894.923498	SLOW_SENDER	PHYSICAL_LAYER_PACKET_TRANSMITTED	N/A
896.429289	FAST_SENDER	FAST_SENDER_MAC_FRAME_TRANSMISSION	N/A
898.457822	FAST_SENDER	FAST_SENDER_MAC_FRAME_TRANSMISSION	N/A
900.485238	FAST_SENDER	FAST_SENDER_MAC_FRAME_TRANSMISSION	N/A
902.511061	FAST_SENDER	FAST_SENDER_MAC_FRAME_TRANSMISSION	N/A
903.378204	SLOW_SENDER	SLOW_SENDER_MAC_FRAME_TRANSMISSION	N/A
903.783099	SLOW_SENDER	PHYSICAL_LAYER_PACKET_TRANSMITTED	N/A
904.538993	FAST_SENDER	FAST_SENDER_MAC_FRAME_TRANSMISSION	N/A
905.167311	SLOW_SENDER	PHYSICAL_LAYER_PACKET_TRANSMITTED	N/A
906.409114	FAST_SENDER	FAST_SENDER_MAC_FRAME_TRANSMISSION	N/A
907.019751	FAST_SENDER	FAST_SENDER_MAC_FRAME_TRANSMISSION	N/A
908.590087	FAST_SENDER	FAST_SENDER_MAC_FRAME_TRANSMISSION	N/A
910.621139	FAST_SENDER	FAST_SENDER_MAC_FRAME_TRANSMISSION	N/A
911.02552	FAST_SENDER	PHYSICAL_LAYER_PACKET_TRANSMITTED	N/A
912.521195	FAST_SENDER	PHYSICAL_LAYER_PACKET_TRANSMITTED	N/A
914.193852	FAST_SENDER	PHYSICAL_LAYER_PACKET_TRANSMITTED	N/A
915.766578	FAST_SENDER	PHYSICAL_LAYER_PACKET_TRANSMITTED	N/A
919.163882	FAST_SENDER	FAST_SENDER_MAC_FRAME_TRANSMISSION	N/A
919.567427	FAST_SENDER	PHYSICAL_LAYER_PACKET_TRANSMITTED	N/A
920.813601	FAST_SENDER	PHYSICAL_LAYER_PACKET_TRANSMITTED	N/A
922.229626	FAST_SENDER	PHYSICAL_LAYER_PACKET_TRANSMITTED	N/A
923.640835	FAST_SENDER	PHYSICAL_LAYER_PACKET_TRANSMITTED	N/A
926.952324	FAST_SENDER	FAST_SENDER_MAC_FRAME_TRANSMISSION	N/A
927.359476	FAST_SENDER	PHYSICAL_LAYER_PACKET_TRANSMITTED	N/A
928.623452	FAST_SENDER	PHYSICAL_LAYER_PACKET_TRANSMITTED	N/A
930.279543	FAST_SENDER	PHYSICAL_LAYER_PACKET_TRANSMITTED	N/A
931.860348	FAST_SENDER	PHYSICAL_LAYER_PACKET_TRANSMITTED	N/A
935.123866	FAST_SENDER	FAST_SENDER_MAC_FRAME_TRANSMISSION	N/A
935.529214	FAST_SENDER	PHYSICAL_LAYER_PACKET_TRANSMITTED	N/A
936.956692	FAST_SENDER	PHYSICAL_LAYER_PACKET_TRANSMITTED	N/A
938.699696	FAST_SENDER	PHYSICAL_LAYER_PACKET_TRANSMITTED	N/A
940.473995	FAST_SENDER	PHYSICAL_LAYER_PACKET_TRANSMITTED	N/A
944.191645	FAST_SENDER	FAST_SENDER_MAC_FRAME_TRANSMISSION	N/A
944.596127	FAST_SENDER	PHYSICAL_LAYER_PACKET_TRANSMITTED	N/A
945.693346	FAST_SENDER	PHYSICAL_LAYER_PACKET_TRANSMITTED	N/A
947.359241	FAST_SENDER	PHYSICAL_LAYER_PACKET_TRANSMITTED	N/A
948.956928	FAST_SENDER	PHYSICAL_LAYER_PACKET_TRANSMITTED	N/A
952.427546	FAST_SENDER	FAST_SENDER_MAC_FRAME_TRANSMISSION	N/A
952.830474	FAST_SENDER	PHYSICAL_LAYER_PACKET_TRANSMITTED	N/A
953.395384	RECEIVER	RECEIVER_MAC_FRAME_RECEIVED	FAST_SENDER
955.598895	FAST_SENDER	FAST_SENDER_MAC_FRAME_TRANSMISSION	N/A
956.003132	FAST_SENDER	PHYSICAL_LAYER_PACKET_TRANSMITTED	N/A
956.568699	RECEIVER	RECEIVER_MAC_FRAME_RECEIVED	FAST_SENDER
958.771301	FAST_SENDER	FAST_SENDER_MAC_FRAME_TRANSMISSION	N/A
959.175571	FAST_SENDER	PHYSICAL_LAYER_PACKET_TRANSMITTED	N/A
959.740709	RECEIVER	RECEIVER_MAC_FRAME_RECEIVED	FAST_SENDER
961.943853	FAST_SENDER	FAST_SENDER_MAC_FRAME_TRANSMISSION	N/A
962.34929	FAST_SENDER	PHYSICAL_LAYER_PACKET_TRANSMITTED	N/A
962.913413	RECEIVER	RECEIVER_MAC_FRAME_RECEIVED	FAST_SENDER
965.115704	FAST_SENDER	FAST_SENDER_MAC_FRAME_TRANSMISSION	N/A
965.521233	FAST_SENDER	PHYSICAL_LAYER_PACKET_TRANSMITTED	N/A
966.085292	RECEIVER	RECEIVER_MAC_FRAME_RECEIVED	FAST_SENDER
968.288081	FAST_SENDER	FAST_SENDER_MAC_FRAME_TRANSMISSION	N/A
968.692703	FAST_SENDER	PHYSICAL_LAYER_PACKET_TRANSMITTED	N/A
969.257935	RECEIVER	RECEIVER_MAC_FRAME_RECEIVED	FAST_SENDER
971.460417	FAST_SENDER	FAST_SENDER_MAC_FRAME_TRANSMISSION	N/A
971.865719	FAST_SENDER	PHYSICAL_LAYER_PACKET_TRANSMITTED	N/A
973.360276	FAST_SENDER	PHYSICAL_LAYER_PACKET_TRANSMITTED	N/A
974.217363	RECEIVER	RECEIVER_MAC_FRAME_RECEIVED	FAST_SENDER
976.422551	FAST_SENDER	FAST_SENDER_MAC_FRAME_TRANSMISSION	N/A
976.828466	FAST_SENDER	PHYSICAL_LAYER_PACKET_TRANSMITTED	N/A
977.391194	RECEIVER	RECEIVER_MAC_FRAME_RECEIVED	FAST_SENDER
979.590632	FAST_SENDER	FAST_SENDER_MAC_FRAME_TRANSMISSION	N/A
979.995543	FAST_SENDER	PHYSICAL_LAYER_PACKET_TRANSMITTED	N/A
980.5608	RECEIVER	RECEIVER_MAC_FRAME_RECEIVED	FAST_SENDER
982.763023	FAST_SENDER	FAST_SENDER_MAC_FRAME_TRANSMISSION	N/A
983.168572	FAST_SENDER	PHYSICAL_LAYER_PACKET_TRANSMITTED	N/A
983.733637	RECEIVER	RECEIVER_MAC_FRAME_RECEIVED	FAST_SENDER
985.935141	FAST_SENDER	FAST_SENDER_MAC_FRAME_TRANSMISSION	N/A
986.34094	FAST_SENDER	PHYSICAL_LAYER_PACKET_TRANSMITTED	N/A
986.905557	RECEIVER	RECEIVER_MAC_FRAME_RECEIVED	FAST_SENDER
989.107725	FAST_SENDER	FAST_SENDER_MAC_FRAME_TRANSMISSION	N/A
989.513085	FAST_SENDER	PHYSICAL_LAYER_PACKET_TRANSMITTED	N/A
990.076024	RECEIVER	RECEIVER_MAC_FRAME_RECEIVED	FAST_SENDER
992.280628	FAST_SENDER	FAST_SENDER_MAC_FRAME_TRANSMISSION	N/A
992.686374	FAST_SENDER	PHYSICAL_LAYER_PACKET_TRANSMITTED	N/A
993.256405	RECEIVER	RECEIVER_MAC_FRAME_RECEIVED	FAST_SENDER
995.452316	FAST_SENDER	FAST_SENDER_MAC_FRAME_TRANSMISSION	N/A
995.855687	FAST_SENDER	PHYSICAL_LAYER_PACKET_TRANSMITTED	N/A
996.422617	RECEIVER	RECEIVER_MAC_FRAME_RECEIVED	FAST_SENDER
998.624031	FAST_SENDER	FAST_SENDER_MAC_FRAME_TRANSMISSION	N/A
999.036014	FAST_SENDER	PHYSICAL_LAYER_PACKET_TRANSMITTED	N/A
999.596343	RECEIVER	RECEIVER_MAC_FRAME_RECEIVED	FAST_SENDER
1001.796115	FAST_SENDER	FAST_SENDER_MAC_FRAME_TRANSMISSION	N/A
1002.200333	FAST_SENDER	PHYSICAL_LAYER_PACKET_TRANSMITTED	N/A
1002.767816	RECEIVER	RECEIVER_MAC_FRAME_RECEIVED	FAST_SENDER
1004.968359	FAST_SENDER	FAST_SENDER_MAC_FRAME_TRANSMISSION	N/A
1005.374559	FAST_SENDER	PHYSICAL_LAYER_PACKET_TRANSMITTED	N/A
1005.937318	RECEIVER	RECEIVER_MAC_FRAME_RECEIVED	FAST_SENDER
1008.141505	FAST_SENDER	FAST_SENDER_MAC_FRAME_TRANSMISSION	N/A
1008.547473	FAST_SENDER	PHYSICAL_LAYER_PACKET_TRANSMITTED	N/A
1009.735289	FAST_SENDER	PHYSICAL_LAYER_PACKET_TRANSMITTED	N/A
1010.59394	RECEIVER	RECEIVER_MAC_FRAME_RECEIVED	FAST_SENDER
1012.795471	FAST_SENDER	FAST_SENDER_MAC_FRAME_TRANSMISSION	N/A
1013.198873	FAST_SENDER	PHYSICAL_LAYER_PACKET_TRANSMITTED	N/A
1013.767099	RECEIVER	RECEIVER_MAC_FRAME_RECEIVED	FAST_SENDER
1015.96803	FAST_SENDER	FAST_SENDER_MAC_FRAME_TRANSMISSION	N/A
1016.372051	FAST_SENDER	PHYSICAL_LAYER_PACKET_TRANSMITTED	N/A
1016.938574	RECEIVER	RECEIVER_MAC_FRAME_RECEIVED	FAST_SENDER
1019.140884	FAST_SENDER	FAST_SENDER_MAC_FRAME_TRANSMISSION	N/A
1019.544427	FAST_SENDER	PHYSICAL_LAYER_PACKET_TRANSMITTED	N/A
1020.109066	RECEIVER	RECEIVER_MAC_FRAME_RECEIVED	FAST_SENDER
1022.313058	FAST_SENDER	FAST_SENDER_MAC_FRAME_TRANSMISSION	N/A
1022.716579	FAST_SENDER	PHYSICAL_LAYER_PACKET_TRANSMITTED	N/A
1023.282002	RECEIVER	RECEIVER_MAC_FRAME_RECEIVED	FAST_SENDER
1023.857857	SLOW_SENDER	SLOW_SENDER_MAC_FRAME_TRANSMISSION	N/A
1024.264323	SLOW_SENDER	PHYSICAL_LAYER_PACKET_TRANSMITTED	N/A
1024.826639	RECEIVER	RECEIVER_MAC_FRAME_RECEIVED	SLOW_SENDER
1025.483388	FAST_SENDER	FAST_SENDER_MAC_FRAME_TRANSMISSION	N/A
1025.888382	FAST_SENDER	PHYSICAL_LAYER_PACKET_TRANSMITTED	N/A
1026.451709	RECEIVER	RECEIVER_MAC_FRAME_RECEIVED	FAST_SENDER
1027.017653	SLOW_SENDER	SLOW_SENDER_MAC_FRAME_TRANSMISSION	N/A
1027.422711	SLOW_SENDER	PHYSICAL_LAYER_PACKET_TRANSMITTED	N/A
1027.986273	RECEIVER	RECEIVER_MAC_FRAME_RECEIVED	SLOW_SENDER
1028.654986	FAST_SENDER	FAST_SENDER_MAC_FRAME_TRANSMISSION	N/A
1029.060039	FAST_SENDER	PHYSICAL_LAYER_PACKET_TRANSMITTED	N/A
1029.626653	RECEIVER	RECEIVER_MAC_FRAME_RECEIVED	FAST_SENDER
1030.179094	SLOW_SENDER	SLOW_SENDER_MAC_FRAME_TRANSMISSION	N/A
1030.583296	SLOW_SENDER	PHYSICAL_LAYER_PACKET_TRANSMITTED	N/A
1031.147905	RECEIVER	RECEIVER_MAC_FRAME_RECEIVED	SLOW_SENDER
1031.825547	FAST_SENDER	FAST_SENDER_MAC_FRAME_TRANSMISSION	N/A
1032.229819	FAST_SENDER	PHYSICAL_LAYER_PACKET_TRANSMITTED	N/A
1032.795031	RECEIVER	RECEIVER_MAC_FRAME_RECEIVED	FAST_SENDER
1034.997744	FAST_SENDER	FAST_SENDER_MAC_FRAME_TRANSMISSION	N/A
1035.403714	FAST_SENDER	PHYSICAL_LAYER_PACKET_TRANSMITTED	N/A
1035.967495	RECEIVER	RECEIVER_MAC_FRAME_RECEIVED	FAST_SENDER
1036.339431	SLOW_SENDER	SLOW_SENDER_MAC_FRAME_TRANSMISSION	N/A
1036.743054	SLOW_SENDER	PHYSICAL_LAYER_PACKET_TRANSMITTED	N/A
1037.306634	RECEIVER	RECEIVER_MAC_FRAME_RECEIVED	SLOW_SENDER
1038.169587	FAST_SENDER	FAST_SENDER_MAC_FRAME_TRANSMISSION	N/A
1038.574855	FAST_SENDER	PHYSICAL_LAYER_PACKET_TRANSMITTED	N/A
1039.141907	RECEIVER	RECEIVER_MAC_FRAME_RECEIVED	FAST_SENDER
1041.342708	FAST_SENDER	FAST_SENDER_MAC_FRAME_TRANSMISSION	N/A
1041.749464	FAST_SENDER	PHYSICAL_LAYER_PACKET_TRANSMITTED	N/A
1042.311275	RECEIVER	RECEIVER_MAC_FRAME_RECEIVED	FAST_SENDER
1042.499178	SLOW_SENDER	SLOW_SENDER_MAC_FRAME_TRANSMISSION	N/A
1042.903332	SLOW_SENDER	PHYSICAL_LAYER_PACKET_TRANSMITTED	N/A
1043.467383	RECEIVER	RECEIVER_MAC_FRAME_RECEIVED	SLOW_SENDER
1044.514418	FAST_SENDER	FAST_SENDER_MAC_FRAME_TRANSMISSION	N/A
1044.919569	FAST_SENDER	PHYSICAL_LAYER_PACKET_TRANSMITTED	N/A
1045.483912	RECEIVER	RECEIVER_MAC_FRAME_RECEIVED	FAST_SENDER
1047.685532	FAST_SENDER	FAST_SENDER_MAC_FRAME_TRANSMISSION	N/A
1048.091598	FAST_SENDER	PHYSICAL_LAYER_PACKET_TRANSMITTED	N/A
1048.655082	RECEIVER	RECEIVER_MAC_FRAME_RECEIVED	FAST_SENDER
1048.659909	SLOW_SENDER	SLOW_SENDER_MAC_FRAME_TRANSMISSION	N/A
1049.065769	SLOW_SENDER	PHYSICAL_LAYER_PACKET_TRANSMITTED	N/A
1049.628094	RECEIVER	RECEIVER_MAC_FRAME_RECEIVED	SLOW_SENDER
1050.858866	FAST_SENDER	FAST_SENDER_MAC_FRAME_TRANSMISSION	N/A
1051.269596	FAST_SENDER	PHYSICAL_LAYER_PACKET_TRANSMITTED	N/A
1051.828229	RECEIVER	RECEIVER_MAC_FRAME_RECEIVED	FAST_SENDER
1054.030323	FAST_SENDER	FAST_SENDER_MAC_FRAME_TRANSMISSION	N/A
1054.434066	FAST_SENDER	PHYSICAL_LAYER_PACKET_TRANSMITTED	N/A
1055.00139	RECEIVER	RECEIVER_MAC_FRAME_RECEIVED	FAST_SENDER
1056.818419	SLOW_SENDER	SLOW_SENDER_MAC_FRAME_TRANSMISSION	N/A
1057.203683	FAST_SENDER	FAST_SENDER_MAC_FRAME_TRANSMISSION	N/A
1057.22526	SLOW_SENDER	PHYSICAL_LAYER_PACKET_TRANSMITTED	N/A
1057.608429	FAST_SENDER	PHYSICAL_LAYER_PACKET_TRANSMITTED	N/A
1057.789231	RECEIVER	RECEIVER_MAC_FRAME_RECEIVED	SLOW_SENDER
1058.680947	SLOW_SENDER	PHYSICAL_LAYER_PACKET_TRANSMITTED	N/A
1058.987491	FAST_SENDER	PHYSICAL_LAYER_PACKET_TRANSMITTED	N/A
1060.46565	FAST_SENDER	PHYSICAL_LAYER_PACKET_TRANSMITTED	N/A
1061.32546	RECEIVER	RECEIVER_MAC_FRAME_RECEIVED	FAST_SENDER
1063.527053	FAST_SENDER	FAST_SENDER_MAC_FRAME_TRANSMISSION	N/A
1063.931487	FAST_SENDER	PHYSICAL_LAYER_PACKET_TRANSMITTED	N/A
1064.497344	RECEIVER	RECEIVER_MAC_FRAME_RECEIVED	FAST_SENDER
1066.698279	FAST_SENDER	FAST_SENDER_MAC_FRAME_TRANSMISSION	N/A
1066.733597	SLOW_SENDER	SLOW_SENDER_MAC_FRAME_TRANSMISSION	N/A
1067.105297	FAST_SENDER	PHYSICAL_LAYER_PACKET_TRANSMITTED	N/A
1067.137362	SLOW_SENDER	PHYSICAL_LAYER_PACKET_TRANSMITTED	N/A
1067.667961	RECEIVER	RECEIVER_MAC_FRAME_RECEIVED	FAST_SENDER
1068.309663	FAST_SENDER	PHYSICAL_LAYER_PACKET_TRANSMITTED	N/A
1068.849317	SLOW_SENDER	PHYSICAL_LAYER_PACKET_TRANSMITTED	N/A
1069.763622	FAST_SENDER	PHYSICAL_LAYER_PACKET_TRANSMITTED	N/A
1071.159023	FAST_SENDER	PHYSICAL_LAYER_PACKET_TRANSMITTED	N/A
1074.424971	FAST_SENDER	FAST_SENDER_MAC_FRAME_TRANSMISSION	N/A
1074.830118	FAST_SENDER	PHYSICAL_LAYER_PACKET_TRANSMITTED	N/A
1075.966509	FAST_SENDER	PHYSICAL_LAYER_PACKET_TRANSMITTED	N/A
1077.363993	FAST_SENDER	PHYSICAL_LAYER_PACKET_TRANSMITTED	N/A
1079.13939	FAST_SENDER	PHYSICAL_LAYER_PACKET_TRANSMITTED	N/A
1082.627227	FAST_SENDER	FAST_SENDER_MAC_FRAME_TRANSMISSION	N/A
1083.034294	FAST_SENDER	PHYSICAL_LAYER_PACKET_TRANSMITTED	N/A
1084.170486	FAST_SENDER	PHYSICAL_LAYER_PACKET_TRANSMITTED	N/A
1085.591662	FAST_SENDER	PHYSICAL_LAYER_PACKET_TRANSMITTED	N/A
1087.201445	FAST_SENDER	PHYSICAL_LAYER_PACKET_TRANSMITTED	N/A
1090.919326	FAST_SENDER	FAST_SENDER_MAC_FRAME_TRANSMISSION	N/A
1091.32171	FAST_SENDER	PHYSICAL_LAYER_PACKET_TRANSMITTED	N/A
1092.846444	FAST_SENDER	PHYSICAL_LAYER_PACKET_TRANSMITTED	N/A
1094.617189	FAST_SENDER	PHYSICAL_LAYER_PACKET_TRANSMITTED	N/A
1096.382781	FAST_SENDER	PHYSICAL_LAYER_PACKET_TRANSMITTED	N/A
1099.838398	FAST_SENDER	FAST_SENDER_MAC_FRAME_TRANSMISSION	N/A
1100.243961	FAST_SENDER	PHYSICAL_LAYER_PACKET_TRANSMITTED	N/A
1101.581134	FAST_SENDER	PHYSICAL_LAYER_PACKET_TRANSMITTED	N/A
1103.0949	FAST_SENDER	PHYSICAL_LAYER_PACKET_TRANSMITTED	N/A
1104.821129	FAST_SENDER	PHYSICAL_LAYER_PACKET_TRANSMITTED	N/A
1108.22749	FAST_SENDER	FAST_SENDER_MAC_FRAME_TRANSMISSION	N/A
1108.631519	FAST_SENDER	PHYSICAL_LAYER_PACKET_TRANSMITTED	N/A
1109.958248	FAST_SENDER	PHYSICAL_LAYER_PACKET_TRANSMITTED	N/A
1111.809657	FAST_SENDER	PHYSICAL_LAYER_PACKET_TRANSMITTED	N/A
1113.613546	FAST_SENDER	PHYSICAL_LAYER_PACKET_TRANSMITTED	N/A
1117.094735	FAST_SENDER	FAST_SENDER_MAC_FRAME_TRANSMISSION	N/A
1117.499012	FAST_SENDER	PHYSICAL_LAYER_PACKET_TRANSMITTED	N/A
1118.78648	FAST_SENDER	PHYSICAL_LAYER_PACKET_TRANSMITTED	N/A
1120.543897	FAST_SENDER	PHYSICAL_LAYER_PACKET_TRANSMITTED	N/A
1122.001743	FAST_SENDER	PHYSICAL_LAYER_PACKET_TRANSMITTED	N/A
1125.480235	FAST_SENDER	FAST_SENDER_MAC_FRAME_TRANSMISSION	N/A
1125.883132	FAST_SENDER	PHYSICAL_LAYER_PACKET_TRANSMITTED	N/A
1127.093345	FAST_SENDER	PHYSICAL_LAYER_PACKET_TRANSMITTED	N/A
1128.781082	FAST_SENDER	PHYSICAL_LAYER_PACKET_TRANSMITTED	N/A
1130.277279	FAST_SENDER	PHYSICAL_LAYER_PACKET_TRANSMITTED	N/A
1133.931733	FAST_SENDER	FAST_SENDER_MAC_FRAME_TRANSMISSION	N/A
1134.334641	FAST_SENDER	PHYSICAL_LAYER_PACKET_TRANSMITTED	N/A
1135.890312	FAST_SENDER	PHYSICAL_LAYER_PACKET_TRANSMITTED	N/A
1137.358613	FAST_SENDER	PHYSICAL_LAYER_PACKET_TRANSMITTED	N/A
1138.735453	FAST_SENDER	PHYSICAL_LAYER_PACKET_TRANSMITTED	N/A
1142.23991	FAST_SENDER	FAST_SENDER_MAC_FRAME_TRANSMISSION	N/A
1142.643713	FAST_SENDER	PHYSICAL_LAYER_PACKET_TRANSMITTED	N/A
1144.142798	FAST_SENDER	PHYSICAL_LAYER_PACKET_TRANSMITTED	N/A
1145.523806	FAST_SENDER	PHYSICAL_LAYER_PACKET_TRANSMITTED	N/A
1147.159374	FAST_SENDER	PHYSICAL_LAYER_PACKET_TRANSMITTED	N/A
1150.56202	FAST_SENDER	FAST_SENDER_MAC_FRAME_TRANSMISSION	N/A
1150.969203	FAST_SENDER	PHYSICAL_LAYER_PACKET_TRANSMITTED	N/A
1152.070413	FAST_SENDER	PHYSICAL_LAYER_PACKET_TRANSMITTED	N/A
1153.845588	FAST_SENDER	PHYSICAL_LAYER_PACKET_TRANSMITTED	N/A
1155.503313	FAST_SENDER	PHYSICAL_LAYER_PACKET_TRANSMITTED	N/A
1159.055413	FAST_SENDER	FAST_SENDER_MAC_FRAME_TRANSMISSION	N/A
1159.459488	FAST_SENDER	PHYSICAL_LAYER_PACKET_TRANSMITTED	N/A
1160.696948	FAST_SENDER	PHYSICAL_LAYER_PACKET_TRANSMITTED	N/A
1162.262128	FAST_SENDER	PHYSICAL_LAYER_PACKET_TRANSMITTED	N/A
1164.014777	FAST_SENDER	PHYSICAL_LAYER_PACKET_TRANSMITTED	N/A
1167.375176	FAST_SENDER	FAST_SENDER_MAC_FRAME_TRANSMISSION	N/A
1167.778806	FAST_SENDER	PHYSICAL_LAYER_PACKET_TRANSMITTED	N/A
1168.900195	FAST_SENDER	PHYSICAL_LAYER_PACKET_TRANSMITTED	N/A
1170.586184	FAST_SENDER	PHYSICAL_LAYER_PACKET_TRANSMITTED	N/A
1172.098599	FAST_SENDER	PHYSICAL_LAYER_PACKET_TRANSMITTED	N/A
1175.491236	FAST_SENDER	FAST_SENDER_MAC_FRAME_TRANSMISSION	N/A
1175.895261	FAST_SENDER	PHYSICAL_LAYER_PACKET_TRANSMITTED	N/A
1177.194693	FAST_SENDER	PHYSICAL_LAYER_PACKET_TRANSMITTED	N/A
1178.62085	FAST_SENDER	PHYSICAL_LAYER_PACKET_TRANSMITTED	N/A
1180.247231	FAST_SENDER	PHYSICAL_LAYER_PACKET_TRANSMITTED	N/A
1183.539083	FAST_SENDER	FAST_SENDER_MAC_FRAME_TRANSMISSION	N/A
1183.947988	FAST_SENDER	PHYSICAL_LAYER_PACKET_TRANSMITTED	N/A
1185.095263	FAST_SENDER	PHYSICAL_LAYER_PACKET_TRANSMITTED	N/A
1186.482927	SLOW_SENDER	SLOW_SENDER_MAC_FRAME_TRANSMISSION	N/A
1186.531194	FAST_SENDER	PHYSICAL_LAYER_PACKET_TRANSMITTED	N/A
1186.887383	SLOW_SENDER	PHYSICAL_LAYER_PACKET_TRANSMITTED	N/A
1188.363739	FAST_SENDER	PHYSICAL_LAYER_PACKET_TRANSMITTED	N/A
1188.916691	SLOW_SENDER	PHYSICAL_LAYER_PACKET_TRANSMITTED	N/A
1190.166166	FAST_SENDER	FAST_SENDER_MAC_FRAME_TRANSMISSION	N/A
1190.879021	SLOW_SENDER	PHYSICAL_LAYER_PACKET_TRANSMITTED	N/A
1191.77178	FAST_SENDER	FAST_SENDER_MAC_FRAME_TRANSMISSION	N/A
1192.447233	SLOW_SENDER	PHYSICAL_LAYER_PACKET_TRANSMITTED	N/A
1193.797881	FAST_SENDER	FAST_SENDER_MAC_FRAME_TRANSMISSION	N/A
1195.82537	FAST_SENDER	FAST_SENDER_MAC_FRAME_TRANSMISSION	N/A
1197.853788	FAST_SENDER	FAST_SENDER_MAC_FRAME_TRANSMISSION	N/A
1199.88128	FAST_SENDER	FAST_SENDER_MAC_FRAME_TRANSMISSION	N/A
1201.140197	SLOW_SENDER	SLOW_SENDER_MAC_FRAME_TRANSMISSION	N/A
1201.544769	SLOW_SENDER	PHYSICAL_LAYER_PACKET_TRANSMITTED	N/A
1201.906861	FAST_SENDER	FAST_SENDER_MAC_FRAME_TRANSMISSION	N/A
1202.111786	RECEIVER	RECEIVER_MAC_FRAME_RECEIVED	SLOW_SENDER
1203.93304	FAST_SENDER	FAST_SENDER_MAC_FRAME_TRANSMISSION	N/A
1205.960473	FAST_SENDER	FAST_SENDER_MAC_FRAME_TRANSMISSION	N/A
1207.993101	FAST_SENDER	FAST_SENDER_MAC_FRAME_TRANSMISSION	N/A
1208.397084	FAST_SENDER	PHYSICAL_LAYER_PACKET_TRANSMITTED	N/A
1208.960435	RECEIVER	RECEIVER_MAC_FRAME_RECEIVED	FAST_SENDER
1209.300775	SLOW_SENDER	SLOW_SENDER_MAC_FRAME_TRANSMISSION	N/A
1209.704696	SLOW_SENDER	PHYSICAL_LAYER_PACKET_TRANSMITTED	N/A
1210.271003	RECEIVER	RECEIVER_MAC_FRAME_RECEIVED	SLOW_SENDER
1211.163342	FAST_SENDER	FAST_SENDER_MAC_FRAME_TRANSMISSION	N/A
1211.567405	FAST_SENDER	PHYSICAL_LAYER_PACKET_TRANSMITTED	N/A
1212.133052	RECEIVER	RECEIVER_MAC_FRAME_RECEIVED	FAST_SENDER
1214.335021	FAST_SENDER	FAST_SENDER_MAC_FRAME_TRANSMISSION	N/A
1214.743178	FAST_SENDER	PHYSICAL_LAYER_PACKET_TRANSMITTED	N/A
1215.306233	RECEIVER	RECEIVER_MAC_FRAME_RECEIVED	FAST_SENDER
1217.464375	SLOW_SENDER	SLOW_SENDER_MAC_FRAME_TRANSMISSION	N/A
1217.506593	FAST_SENDER	FAST_SENDER_MAC_FRAME_TRANSMISSION	N/A
1217.869567	SLOW_SENDER	PHYSICAL_LAYER_PACKET_TRANSMITTED	N/A
1217.91206	FAST_SENDER	PHYSICAL_LAYER_PACKET_TRANSMITTED	N/A
1219.025502	RECEIVER	RECEIVER_MAC_FRAME_RECEIVED	FAST_SENDER
1221.228004	FAST_SENDER	FAST_SENDER_MAC_FRAME_TRANSMISSION	N/A
1221.633788	FAST_SENDER	PHYSICAL_LAYER_PACKET_TRANSMITTED	N/A
1222.198359	RECEIVER	RECEIVER_MAC_FRAME_RECEIVED	FAST_SENDER
1222.916933	FAST_SENDER	PHYSICAL_LAYER_PACKET_TRANSMITTED	N/A
1225.630281	SLOW_SENDER	SLOW_SENDER_MAC_FRAME_TRANSMISSION	N/A
1225.980407	FAST_SENDER	FAST_SENDER_MAC_FRAME_TRANSMISSION	N/A
1226.036469	SLOW_SENDER	PHYSICAL_LAYER_PACKET_TRANSMITTED	N/A
1226.385835	FAST_SENDER	PHYSICAL_LAYER_PACKET_TRANSMITTED	N/A
1226.600989	RECEIVER	RECEIVER_MAC_FRAME_RECEIVED	SLOW_SENDER
1227.726413	FAST_SENDER	PHYSICAL_LAYER_PACKET_TRANSMITTED	N/A
1228.584911	RECEIVER	RECEIVER_MAC_FRAME_RECEIVED	FAST_SENDER
1230.788867	FAST_SENDER	FAST_SENDER_MAC_FRAME_TRANSMISSION	N/A
1231.194044	FAST_SENDER	PHYSICAL_LAYER_PACKET_TRANSMITTED	N/A
1231.759231	RECEIVER	RECEIVER_MAC_FRAME_RECEIVED	FAST_SENDER
1233.791312	SLOW_SENDER	SLOW_SENDER_MAC_FRAME_TRANSMISSION	N/A
1233.961639	FAST_SENDER	FAST_SENDER_MAC_FRAME_TRANSMISSION	N/A
1234.20241	SLOW_SENDER	PHYSICAL_LAYER_PACKET_TRANSMITTED	N/A
1234.368778	FAST_SENDER	PHYSICAL_LAYER_PACKET_TRANSMITTED	N/A
1235.484209	FAST_SENDER	PHYSICAL_LAYER_PACKET_TRANSMITTED	N/A
1237.219572	FAST_SENDER	PHYSICAL_LAYER_PACKET_TRANSMITTED	N/A
1238.078927	RECEIVER	RECEIVER_MAC_FRAME_RECEIVED	FAST_SENDER
1240.28143	FAST_SENDER	FAST_SENDER_MAC_FRAME_TRANSMISSION	N/A
1240.686202	FAST_SENDER	PHYSICAL_LAYER_PACKET_TRANSMITTED	N/A
1241.251706	RECEIVER	RECEIVER_MAC_FRAME_RECEIVED	FAST_SENDER
1243.45319	FAST_SENDER	FAST_SENDER_MAC_FRAME_TRANSMISSION	N/A
1243.857335	FAST_SENDER	PHYSICAL_LAYER_PACKET_TRANSMITTED	N/A
1244.424088	RECEIVER	RECEIVER_MAC_FRAME_RECEIVED	FAST_SENDER
1246.625723	FAST_SENDER	FAST_SENDER_MAC_FRAME_TRANSMISSION	N/A
1247.032416	FAST_SENDER	PHYSICAL_LAYER_PACKET_TRANSMITTED	N/A
1247.596535	RECEIVER	RECEIVER_MAC_FRAME_RECEIVED	FAST_SENDER
1249.798649	FAST_SENDER	FAST_SENDER_MAC_FRAME_TRANSMISSION	N/A
1250.202732	FAST_SENDER	PHYSICAL_LAYER_PACKET_TRANSMITTED	N/A
1250.768743	RECEIVER	RECEIVER_MAC_FRAME_RECEIVED	FAST_SENDER
1252.970816	FAST_SENDER	FAST_SENDER_MAC_FRAME_TRANSMISSION	N/A
1253.376203	FAST_SENDER	PHYSICAL_LAYER_PACKET_TRANSMITTED	N/A
1253.940809	RECEIVER	RECEIVER_MAC_FRAME_RECEIVED	FAST_SENDER
1256.143005	FAST_SENDER	FAST_SENDER_MAC_FRAME_TRANSMISSION	N/A
1256.550215	FAST_SENDER	PHYSICAL_LAYER_PACKET_TRANSMITTED	N/A
1257.113701	RECEIVER	RECEIVER_MAC_FRAME_RECEIVED	FAST_SENDER
1257.860491	FAST_SENDER	PHYSICAL_LAYER_PACKET_TRANSMITTED	N/A
1260.923626	FAST_SENDER	FAST_SENDER_MAC_FRAME_TRANSMISSION	N/A
1261.334011	FAST_SENDER	PHYSICAL_LAYER_PACKET_TRANSMITTED	N/A
1261.89392	RECEIVER	RECEIVER_MAC_FRAME_RECEIVED	FAST_SENDER
1264.095852	FAST_SENDER	FAST_SENDER_MAC_FRAME_TRANSMISSION	N/A
1264.501395	FAST_SENDER	PHYSICAL_LAYER_PACKET_TRANSMITTED	N/A
1265.066814	RECEIVER	RECEIVER_MAC_FRAME_RECEIVED	FAST_SENDER
1267.26928	FAST_SENDER	FAST_SENDER_MAC_FRAME_TRANSMISSION	N/A
1267.672166	FAST_SENDER	PHYSICAL_LAYER_PACKET_TRANSMITTED	N/A
1268.238565	RECEIVER	RECEIVER_MAC_FRAME_RECEIVED	FAST_SENDER
1270.440428	FAST_SENDER	FAST_SENDER_MAC_FRAME_TRANSMISSION	N/A
1270.845733	FAST_SENDER	PHYSICAL_LAYER_PACKET_TRANSMITTED	N/A
1271.415605	RECEIVER	RECEIVER_MAC_FRAME_RECEIVED	FAST_SENDER
1273.613465	FAST_SENDER	FAST_SENDER_MAC_FRAME_TRANSMISSION	N/A
1274.019299	FAST_SENDER	PHYSICAL_LAYER_PACKET_TRANSMITTED	N/A
1274.58295	RECEIVER	RECEIVER_MAC_FRAME_RECEIVED	FAST_SENDER
1276.784532	FAST_SENDER	FAST_SENDER_MAC_FRAME_TRANSMISSION	N/A
1277.189264	FAST_SENDER	PHYSICAL_LAYER_PACKET_TRANSMITTED	N/A
1277.753959	RECEIVER	RECEIVER_MAC_FRAME_RECEIVED	FAST_SENDER
1279.95888	FAST_SENDER	FAST_SENDER_MAC_FRAME_TRANSMISSION	N/A
1280.363316	FAST_SENDER	PHYSICAL_LAYER_PACKET_TRANSMITTED	N/A
1280.927788	RECEIVER	RECEIVER_MAC_FRAME_RECEIVED	FAST_SENDER
1283.129609	FAST_SENDER	FAST_SENDER_MAC_FRAME_TRANSMISSION	N/A
1283.534421	FAST_SENDER	PHYSICAL_LAYER_PACKET_TRANSMITTED	N/A
1284.10047	RECEIVER	RECEIVER_MAC_FRAME_RECEIVED	FAST_SENDER
1286.300429	FAST_SENDER	FAST_SENDER_MAC_FRAME_TRANSMISSION	N/A
1286.707668	FAST_SENDER	PHYSICAL_LAYER_PACKET_TRANSMITTED	N/A
1287.27148	RECEIVER	RECEIVER_MAC_FRAME_RECEIVED	FAST_SENDER
1289.472032	FAST_SENDER	FAST_SENDER_MAC_FRAME_TRANSMISSION	N/A
1289.877189	FAST_SENDER	PHYSICAL_LAYER_PACKET_TRANSMITTED	N/A
1290.441236	RECEIVER	RECEIVER_MAC_FRAME_RECEIVED	FAST_SENDER
1292.644192	FAST_SENDER	FAST_SENDER_MAC_FRAME_TRANSMISSION	N/A
1293.050157	FAST_SENDER	PHYSICAL_LAYER_PACKET_TRANSMITTED	N/A
1293.615449	RECEIVER	RECEIVER_MAC_FRAME_RECEIVED	FAST_SENDER
1295.816815	FAST_SENDER	FAST_SENDER_MAC_FRAME_TRANSMISSION	N/A
1296.224133	FAST_SENDER	PHYSICAL_LAYER_PACKET_TRANSMITTED	N/A
1296.788731	RECEIVER	RECEIVER_MAC_FRAME_RECEIVED	FAST_SENDER
1298.990064	FAST_SENDER	FAST_SENDER_MAC_FRAME_TRANSMISSION	N/A
1299.395178	FAST_SENDER	PHYSICAL_LAYER_PACKET_TRANSMITTED	N/A
1299.95853	RECEIVER	RECEIVER_MAC_FRAME_RECEIVED	FAST_SENDER
1302.162404	FAST_SENDER	FAST_SENDER_MAC_FRAME_TRANSMISSION	N/A
1302.566762	FAST_SENDER	PHYSICAL_LAYER_PACKET_TRANSMITTED	N/A
1303.130433	RECEIVER	RECEIVER_MAC_FRAME_RECEIVED	FAST_SENDER
1305.334038	FAST_SENDER	FAST_SENDER_MAC_FRAME_TRANSMISSION	N/A
1305.737251	FAST_SENDER	PHYSICAL_LAYER_PACKET_TRANSMITTED	N/A
1306.303942	RECEIVER	RECEIVER_MAC_FRAME_RECEIVED	FAST_SENDER
1308.506789	FAST_SENDER	FAST_SENDER_MAC_FRAME_TRANSMISSION	N/A
1308.912035	FAST_SENDER	PHYSICAL_LAYER_PACKET_TRANSMITTED	N/A
1309.475299	RECEIVER	RECEIVER_MAC_FRAME_RECEIVED	FAST_SENDER
1310.167606	FAST_SENDER	PHYSICAL_LAYER_PACKET_TRANSMITTED	N/A
1313.228623	FAST_SENDER	FAST_SENDER_MAC_FRAME_TRANSMISSION	N/A
1313.633772	FAST_SENDER	PHYSICAL_LAYER_PACKET_TRANSMITTED	N/A
1314.197128	RECEIVER	RECEIVER_MAC_FRAME_RECEIVED	FAST_SENDER
1316.399881	FAST_SENDER	FAST_SENDER_MAC_FRAME_TRANSMISSION	N/A
1316.804887	FAST_SENDER	PHYSICAL_LAYER_PACKET_TRANSMITTED	N/A
1317.370451	RECEIVER	RECEIVER_MAC_FRAME_RECEIVED	FAST_SENDER
1319.573323	FAST_SENDER	FAST_SENDER_MAC_FRAME_TRANSMISSION	N/A
1319.978522	FAST_SENDER	PHYSICAL_LAYER_PACKET_TRANSMITTED	N/A
1320.541144	RECEIVER	RECEIVER_MAC_FRAME_RECEIVED	FAST_SENDER
1322.745281	FAST_SENDER	FAST_SENDER_MAC_FRAME_TRANSMISSION	N/A
1323.15019	FAST_SENDER	PHYSICAL_LAYER_PACKET_TRANSMITTED	N/A
1323.716311	RECEIVER	RECEIVER_MAC_FRAME_RECEIVED	FAST_SENDER
1325.91795	FAST_SENDER	FAST_SENDER_MAC_FRAME_TRANSMISSION	N/A
1326.322676	FAST_SENDER	PHYSICAL_LAYER_PACKET_TRANSMITTED	N/A
1326.888421	RECEIVER	RECEIVER_MAC_FRAME_RECEIVED	FAST_SENDER
1329.088454	FAST_SENDER	FAST_SENDER_MAC_FRAME_TRANSMISSION	N/A
1329.495107	FAST_SENDER	PHYSICAL_LAYER_PACKET_TRANSMITTED	N/A
1330.057825	RECEIVER	RECEIVER_MAC_FRAME_RECEIVED	FAST_SENDER
1332.262554	FAST_SENDER	FAST_SENDER_MAC_FRAME_TRANSMISSION	N/A
1332.669013	FAST_SENDER	PHYSICAL_LAYER_PACKET_TRANSMITTED	N/A
1333.230668	RECEIVER	RECEIVER_MAC_FRAME_RECEIVED	FAST_SENDER
1335.433232	FAST_SENDER	FAST_SENDER_MAC_FRAME_TRANSMISSION	N/A
1335.838551	FAST_SENDER	PHYSICAL_LAYER_PACKET_TRANSMITTED	N/A
1336.404718	RECEIVER	RECEIVER_MAC_FRAME_RECEIVED	FAST_SENDER
1336.896857	FAST_SENDER	PHYSICAL_LAYER_PACKET_TRANSMITTED	N/A
1339.960316	FAST_SENDER	FAST_SENDER_MAC_FRAME_TRANSMISSION	N/A
1340.363689	FAST_SENDER	PHYSICAL_LAYER_PACKET_TRANSMITTED	N/A
1340.928215	RECEIVER	RECEIVER_MAC_FRAME_RECEIVED	FAST_SENDER
1343.131601	FAST_SENDER	FAST_SENDER_MAC_FRAME_TRANSMISSION	N/A
1343.535114	FAST_SENDER	PHYSICAL_LAYER_PACKET_TRANSMITTED	N/A
1344.100376	RECEIVER	RECEIVER_MAC_FRAME_RECEIVED	FAST_SENDER
1346.30419	FAST_SENDER	FAST_SENDER_MAC_FRAME_TRANSMISSION	N/A
1346.709172	FAST_SENDER	PHYSICAL_LAYER_PACKET_TRANSMITTED	N/A
1347.275541	RECEIVER	RECEIVER_MAC_FRAME_RECEIVED	FAST_SENDER
1349.475707	FAST_SENDER	FAST_SENDER_MAC_FRAME_TRANSMISSION	N/A
1349.880478	FAST_SENDER	PHYSICAL_LAYER_PACKET_TRANSMITTED	N/A
1350.445524	RECEIVER	RECEIVER_MAC_FRAME_RECEIVED	FAST_SENDER
1352.648	FAST_SENDER	FAST_SENDER_MAC_FRAME_TRANSMISSION	N/A
1353.055662	FAST_SENDER	PHYSICAL_LAYER_PACKET_TRANSMITTED	N/A
1353.619665	RECEIVER	RECEIVER_MAC_FRAME_RECEIVED	FAST_SENDER
1353.718198	SLOW_SENDER	SLOW_SENDER_MAC_FRAME_TRANSMISSION	N/A
1354.124386	SLOW_SENDER	PHYSICAL_LAYER_PACKET_TRANSMITTED	N/A
1355.821236	FAST_SENDER	FAST_SENDER_MAC_FRAME_TRANSMISSION	N/A
1356.22672	FAST_SENDER	PHYSICAL_LAYER_PACKET_TRANSMITTED	N/A
1356.791718	RECEIVER	RECEIVER_MAC_FRAME_RECEIVED	FAST_SENDER
1356.878803	SLOW_SENDER	SLOW_SENDER_MAC_FRAME_TRANSMISSION	N/A
1357.28582	SLOW_SENDER	PHYSICAL_LAYER_PACKET_TRANSMITTED	N/A
1357.294289	FAST_SENDER	PHYSICAL_LAYER_PACKET_TRANSMITTED	N/A
1357.849216	RECEIVER	RECEIVER_MAC_FRAME_RECEIVED	SLOW_SENDER
1359.039265	FAST_SENDER	PHYSICAL_LAYER_PACKET_TRANSMITTED	N/A
1360.039166	SLOW_SENDER	SLOW_SENDER_MAC_FRAME_TRANSMISSION	N/A
1360.443608	SLOW_SENDER	PHYSICAL_LAYER_PACKET_TRANSMITTED	N/A
1361.007939	RECEIVER	RECEIVER_MAC_FRAME_RECEIVED	SLOW_SENDER
1362.10221	FAST_SENDER	FAST_SENDER_MAC_FRAME_TRANSMISSION	N/A
1362.507842	FAST_SENDER	PHYSICAL_LAYER_PACKET_TRANSMITTED	N/A
1363.072242	RECEIVER	RECEIVER_MAC_FRAME_RECEIVED	FAST_SENDER
1365.275131	FAST_SENDER	FAST_SENDER_MAC_FRAME_TRANSMISSION	N/A
1365.681869	FAST_SENDER	PHYSICAL_LAYER_PACKET_TRANSMITTED	N/A
1366.200658	SLOW_SENDER	SLOW_SENDER_MAC_FRAME_TRANSMISSION	N/A
1366.60477	SLOW_SENDER	PHYSICAL_LAYER_PACKET_TRANSMITTED	N/A
1366.811187	FAST_SENDER	PHYSICAL_LAYER_PACKET_TRANSMITTED	N/A
1368.301039	SLOW_SENDER	PHYSICAL_LAYER_PACKET_TRANSMITTED	N/A
1368.627964	FAST_SENDER	PHYSICAL_LAYER_PACKET_TRANSMITTED	N/A
1370.079556	SLOW_SENDER	PHYSICAL_LAYER_PACKET_TRANSMITTED	N/A
1370.455997	FAST_SENDER	PHYSICAL_LAYER_PACKET_TRANSMITTED	N/A
1372.341131	FAST_SENDER	FAST_SENDER_MAC_FRAME_TRANSMISSION	N/A
1372.541883	SLOW_SENDER	PHYSICAL_LAYER_PACKET_TRANSMITTED	N/A
1374.047395	FAST_SENDER	FAST_SENDER_MAC_FRAME_TRANSMISSION	N/A
1376.073529	FAST_SENDER	FAST_SENDER_MAC_FRAME_TRANSMISSION	N/A
1378.101268	FAST_SENDER	FAST_SENDER_MAC_FRAME_TRANSMISSION	N/A
1380.12844	FAST_SENDER	FAST_SENDER_MAC_FRAME_TRANSMISSION	N/A
1381.17973	SLOW_SENDER	SLOW_SENDER_MAC_FRAME_TRANSMISSION	N/A
1381.586676	SLOW_SENDER	PHYSICAL_LAYER_PACKET_TRANSMITTED	N/A
1382.155124	FAST_SENDER	FAST_SENDER_MAC_FRAME_TRANSMISSION	N/A
1384.182169	FAST_SENDER	FAST_SENDER_MAC_FRAME_TRANSMISSION	N/A
1386.210343	FAST_SENDER	FAST_SENDER_MAC_FRAME_TRANSMISSION	N/A
1388.23554	FAST_SENDER	FAST_SENDER_MAC_FRAME_TRANSMISSION	N/A
1390.267823	FAST_SENDER	FAST_SENDER_MAC_FRAME_TRANSMISSION	N/A
1390.672262	FAST_SENDER	PHYSICAL_LAYER_PACKET_TRANSMITTED	N/A
1391.983027	FAST_SENDER	PHYSICAL_LAYER_PACKET_TRANSMITTED	N/A
1393.512119	FAST_SENDER	PHYSICAL_LAYER_PACKET_TRANSMITTED	N/A
1394.912359	FAST_SENDER	PHYSICAL_LAYER_PACKET_TRANSMITTED	N/A
1398.460022	FAST_SENDER	FAST_SENDER_MAC_FRAME_TRANSMISSION	N/A
1398.864171	FAST_SENDER	PHYSICAL_LAYER_PACKET_TRANSMITTED	N/A
1400.350102	FAST_SENDER	PHYSICAL_LAYER_PACKET_TRANSMITTED	N/A
1401.808962	FAST_SENDER	PHYSICAL_LAYER_PACKET_TRANSMITTED	N/A
1403.226433	FAST_SENDER	PHYSICAL_LAYER_PACKET_TRANSMITTED	N/A
1406.527809	FAST_SENDER	FAST_SENDER_MAC_FRAME_TRANSMISSION	N/A
1406.935361	FAST_SENDER	PHYSICAL_LAYER_PACKET_TRANSMITTED	N/A
1408.098513	FAST_SENDER	PHYSICAL_LAYER_PACKET_TRANSMITTED	N/A
1409.941726	FAST_SENDER	PHYSICAL_LAYER_PACKET_TRANSMITTED	N/A
1411.702527	FAST_SENDER	PHYSICAL_LAYER_PACKET_TRANSMITTED	N/A
1415.360845	FAST_SENDER	FAST_SENDER_MAC_FRAME_TRANSMISSION	N/A
1415.76546	FAST_SENDER	PHYSICAL_LAYER_PACKET_TRANSMITTED	N/A
1417.059456	FAST_SENDER	PHYSICAL_LAYER_PACKET_TRANSMITTED	N/A
1418.713279	FAST_SENDER	PHYSICAL_LAYER_PACKET_TRANSMITTED	N/A
1420.342061	FAST_SENDER	PHYSICAL_LAYER_PACKET_TRANSMITTED	N/A
1423.926372	FAST_SENDER	FAST_SENDER_MAC_FRAME_TRANSMISSION	N/A
1424.330272	FAST_SENDER	PHYSICAL_LAYER_PACKET_TRANSMITTED	N/A
1425.419027	FAST_SENDER	PHYSICAL_LAYER_PACKET_TRANSMITTED	N/A
1427.192219	FAST_SENDER	PHYSICAL_LAYER_PACKET_TRANSMITTED	N/A
1429.011915	FAST_SENDER	PHYSICAL_LAYER_PACKET_TRANSMITTED	N/A
1432.458465	FAST_SENDER	FAST_SENDER_MAC_FRAME_TRANSMISSION	N/A
1432.864111	FAST_SENDER	PHYSICAL_LAYER_PACKET_TRANSMITTED	N/A
1434.364393	FAST_SENDER	PHYSICAL_LAYER_PACKET_TRANSMITTED	N/A
1436.200145	FAST_SENDER	PHYSICAL_LAYER_PACKET_TRANSMITTED	N/A
1438.033421	FAST_SENDER	PHYSICAL_LAYER_PACKET_TRANSMITTED	N/A
1441.411725	FAST_SENDER	FAST_SENDER_MAC_FRAME_TRANSMISSION	N/A
1441.81652	FAST_SENDER	PHYSICAL_LAYER_PACKET_TRANSMITTED	N/A
1443.299303	FAST_SENDER	PHYSICAL_LAYER_PACKET_TRANSMITTED	N/A
1444.810835	FAST_SENDER	PHYSICAL_LAYER_PACKET_TRANSMITTED	N/A
1446.314486	FAST_SENDER	PHYSICAL_LAYER_PACKET_TRANSMITTED	N/A
1450.014885	FAST_SENDER	FAST_SENDER_MAC_FRAME_TRANSMISSION	N/A
1450.419541	FAST_SENDER	PHYSICAL_LAYER_PACKET_TRANSMITTED	N/A
1451.932515	FAST_SENDER	PHYSICAL_LAYER_PACKET_TRANSMITTED	N/A
1453.370082	FAST_SENDER	PHYSICAL_LAYER_PACKET_TRANSMITTED	N/A
1454.765821	FAST_SENDER	PHYSICAL_LAYER_PACKET_TRANSMITTED	N/A
1458.24978	FAST_SENDER	FAST_SENDER_MAC_FRAME_TRANSMISSION	N/A
1458.655655	FAST_SENDER	PHYSICAL_LAYER_PACKET_TRANSMITTED	N/A
1460.135489	FAST_SENDER	PHYSICAL_LAYER_PACKET_TRANSMITTED	N/A
1461.893558	FAST_SENDER	PHYSICAL_LAYER_PACKET_TRANSMITTED	N/A
1463.355458	FAST_SENDER	PHYSICAL_LAYER_PACKET_TRANSMITTED	N/A
1466.946696	FAST_SENDER	FAST_SENDER_MAC_FRAME_TRANSMISSION	N/A
1467.352236	FAST_SENDER	PHYSICAL_LAYER_PACKET_TRANSMITTED	N/A
1468.450666	FAST_SENDER	PHYSICAL_LAYER_PACKET_TRANSMITTED	N/A
1469.94768	FAST_SENDER	PHYSICAL_LAYER_PACKET_TRANSMITTED	N/A
1471.476123	FAST_SENDER	PHYSICAL_LAYER_PACKET_TRANSMITTED	N/A
1475.02448	FAST_SENDER	FAST_SENDER_MAC_FRAME_TRANSMISSION	N/A
1475.430879	FAST_SENDER	PHYSICAL_LAYER_PACKET_TRANSMITTED	N/A
1476.660832	FAST_SENDER	PHYSICAL_LAYER_PACKET_TRANSMITTED	N/A
1478.202816	FAST_SENDER	PHYSICAL_LAYER_PACKET_TRANSMITTED	N/A
1479.90291	FAST_SENDER	PHYSICAL_LAYER_PACKET_TRANSMITTED	N/A
1483.424437	FAST_SENDER	FAST_SENDER_MAC_FRAME_TRANSMISSION	N/A
1483.829587	FAST_SENDER	PHYSICAL_LAYER_PACKET_TRANSMITTED	N/A
1485.059844	FAST_SENDER	PHYSICAL_LAYER_PACKET_TRANSMITTED	N/A
1486.600236	FAST_SENDER	PHYSICAL_LAYER_PACKET_TRANSMITTED	N/A
1488.152982	FAST_SENDER	PHYSICAL_LAYER_PACKET_TRANSMITTED	N/A
1491.740199	FAST_SENDER	FAST_SENDER_MAC_FRAME_TRANSMISSION	N/A
1492.148772	FAST_SENDER	PHYSICAL_LAYER_PACKET_TRANSMITTED	N/A
1493.485081	FAST_SENDER	PHYSICAL_LAYER_PACKET_TRANSMITTED	N/A
1494.916973	FAST_SENDER	PHYSICAL_LAYER_PACKET_TRANSMITTED	N/A
1496.515227	FAST_SENDER	PHYSICAL_LAYER_PACKET_TRANSMITTED	N/A
1499.600122	SLOW_SENDER	SLOW_SENDER_MAC_FRAME_TRANSMISSION	N/A
1499.925934	FAST_SENDER	FAST_SENDER_MAC_FRAME_TRANSMISSION	N/A
1500.003675	SLOW_SENDER	PHYSICAL_LAYER_PACKET_TRANSMITTED	N/A
1500.330382	FAST_SENDER	PHYSICAL_LAYER_PACKET_TRANSMITTED	N/A
1501.178962	SLOW_SENDER	PHYSICAL_LAYER_PACKET_TRANSMITTED	N/A
1501.679068	FAST_SENDER	PHYSICAL_LAYER_PACKET_TRANSMITTED	N/A
1502.042634	RECEIVER	RECEIVER_MAC_FRAME_RECEIVED	SLOW_SENDER
1503.190417	FAST_SENDER	PHYSICAL_LAYER_PACKET_TRANSMITTED	N/A
1503.754246	SLOW_SENDER	PHYSICAL_LAYER_PACKET_TRANSMITTED	N/A
1504.05151	RECEIVER	RECEIVER_MAC_FRAME_RECEIVED	FAST_SENDER
1504.916099	FAST_SENDER	PHYSICAL_LAYER_PACKET_TRANSMITTED	N/A
1505.358761	SLOW_SENDER	PHYSICAL_LAYER_PACKET_TRANSMITTED	N/A
1507.683403	FAST_SENDER	FAST_SENDER_MAC_FRAME_TRANSMISSION	N/A
1509.388832	FAST_SENDER	FAST_SENDER_MAC_FRAME_TRANSMISSION	N/A
1511.414502	FAST_SENDER	FAST_SENDER_MAC_FRAME_TRANSMISSION	N/A
1513.441497	FAST_SENDER	FAST_SENDER_MAC_FRAME_TRANSMISSION	N/A
1513.677263	SLOW_SENDER	SLOW_SENDER_MAC_FRAME_TRANSMISSION	N/A
1514.084086	SLOW_SENDER	PHYSICAL_LAYER_PACKET_TRANSMITTED	N/A
1514.645508	RECEIVER	RECEIVER_MAC_FRAME_RECEIVED	SLOW_SENDER
1515.469756	FAST_SENDER	FAST_SENDER_MAC_FRAME_TRANSMISSION	N/A
1517.497489	FAST_SENDER	FAST_SENDER_MAC_FRAME_TRANSMISSION	N/A
1519.52349	FAST_SENDER	FAST_SENDER_MAC_FRAME_TRANSMISSION	N/A
1521.551298	FAST_SENDER	FAST_SENDER_MAC_FRAME_TRANSMISSION	N/A
1521.838152	SLOW_SENDER	SLOW_SENDER_MAC_FRAME_TRANSMISSION	N/A
1522.243361	SLOW_SENDER	PHYSICAL_LAYER_PACKET_TRANSMITTED	N/A
1522.809598	RECEIVER	RECEIVER_MAC_FRAME_RECEIVED	SLOW_SENDER
1523.577705	FAST_SENDER	FAST_SENDER_MAC_FRAME_TRANSMISSION	N/A
1525.608685	FAST_SENDER	FAST_SENDER_MAC_FRAME_TRANSMISSION	N/A
1526.012996	FAST_SENDER	PHYSICAL_LAYER_PACKET_TRANSMITTED	N/A
1527.565593	FAST_SENDER	PHYSICAL_LAYER_PACKET_TRANSMITTED	N/A
1528.428536	RECEIVER	RECEIVER_MAC_FRAME_RECEIVED	FAST_SENDER
1530.000188	SLOW_SENDER	SLOW_SENDER_MAC_FRAME_TRANSMISSION	N/A
1530.406667	SLOW_SENDER	PHYSICAL_LAYER_PACKET_TRANSMITTED	N/A
1530.629156	FAST_SENDER	FAST_SENDER_MAC_FRAME_TRANSMISSION	N/A
1530.968821	RECEIVER	RECEIVER_MAC_FRAME_RECEIVED	SLOW_SENDER
1531.035658	FAST_SENDER	PHYSICAL_LAYER_PACKET_TRANSMITTED	N/A
1531.79698	SLOW_SENDER	PHYSICAL_LAYER_PACKET_TRANSMITTED	N/A
1532.298816	FAST_SENDER	PHYSICAL_LAYER_PACKET_TRANSMITTED	N/A
1533.936053	FAST_SENDER	PHYSICAL_LAYER_PACKET_TRANSMITTED	N/A
1534.795577	RECEIVER	RECEIVER_MAC_FRAME_RECEIVED	FAST_SENDER
1536.995138	FAST_SENDER	FAST_SENDER_MAC_FRAME_TRANSMISSION	N/A
1537.403038	FAST_SENDER	PHYSICAL_LAYER_PACKET_TRANSMITTED	N/A
1537.965375	RECEIVER	RECEIVER_MAC_FRAME_RECEIVED	FAST_SENDER
1540.168909	FAST_SENDER	FAST_SENDER_MAC_FRAME_TRANSMISSION	N/A
1540.573784	FAST_SENDER	PHYSICAL_LAYER_PACKET_TRANSMITTED	N/A
1541.138311	RECEIVER	RECEIVER_MAC_FRAME_RECEIVED	FAST_SENDER
1543.33907	FAST_SENDER	FAST_SENDER_MAC_FRAME_TRANSMISSION	N/A
1543.743866	FAST_SENDER	PHYSICAL_LAYER_PACKET_TRANSMITTED	N/A
1544.309627	RECEIVER	RECEIVER_MAC_FRAME_RECEIVED	FAST_SENDER
1546.511555	FAST_SENDER	FAST_SENDER_MAC_FRAME_TRANSMISSION	N/A
1546.915956	FAST_SENDER	PHYSICAL_LAYER_PACKET_TRANSMITTED	N/A
1548.205787	FAST_SENDER	PHYSICAL_LAYER_PACKET_TRANSMITTED	N/A
1549.063297	RECEIVER	RECEIVER_MAC_FRAME_RECEIVED	FAST_SENDER
1551.266731	FAST_SENDER	FAST_SENDER_MAC_FRAME_TRANSMISSION	N/A
1551.67364	FAST_SENDER	PHYSICAL_LAYER_PACKET_TRANSMITTED	N/A
1552.236234	RECEIVER	RECEIVER_MAC_FRAME_RECEIVED	FAST_SENDER
1554.439393	FAST_SENDER	FAST_SENDER_MAC_FRAME_TRANSMISSION	N/A
1554.846996	FAST_SENDER	PHYSICAL_LAYER_PACKET_TRANSMITTED	N/A
1555.408993	RECEIVER	RECEIVER_MAC_FRAME_RECEIVED	FAST_SENDER
1557.61271	FAST_SENDER	FAST_SENDER_MAC_FRAME_TRANSMISSION	N/A
1558.01725	FAST_SENDER	PHYSICAL_LAYER_PACKET_TRANSMITTED	N/A
1558.583899	RECEIVER	RECEIVER_MAC_FRAME_RECEIVED	FAST_SENDER
1560.784107	FAST_SENDER	FAST_SENDER_MAC_FRAME_TRANSMISSION	N/A
1561.193941	FAST_SENDER	PHYSICAL_LAYER_PACKET_TRANSMITTED	N/A
1561.754524	RECEIVER	RECEIVER_MAC_FRAME_RECEIVED	FAST_SENDER
1563.956436	FAST_SENDER	FAST_SENDER_MAC_FRAME_TRANSMISSION	N/A
1564.361503	FAST_SENDER	PHYSICAL_LAYER_PACKET_TRANSMITTED	N/A
1564.927439	RECEIVER	RECEIVER_MAC_FRAME_RECEIVED	FAST_SENDER
1567.129302	FAST_SENDER	FAST_SENDER_MAC_FRAME_TRANSMISSION	N/A
1567.535944	FAST_SENDER	PHYSICAL_LAYER_PACKET_TRANSMITTED	N/A
1568.099792	RECEIVER	RECEIVER_MAC_FRAME_RECEIVED	FAST_SENDER
1570.301682	FAST_SENDER	FAST_SENDER_MAC_FRAME_TRANSMISSION	N/A
1570.707564	FAST_SENDER	PHYSICAL_LAYER_PACKET_TRANSMITTED	N/A
1571.271707	RECEIVER	RECEIVER_MAC_FRAME_RECEIVED	FAST_SENDER
1573.474474	FAST_SENDER	FAST_SENDER_MAC_FRAME_TRANSMISSION	N/A
1573.879305	FAST_SENDER	PHYSICAL_LAYER_PACKET_TRANSMITTED	N/A
1574.444473	RECEIVER	RECEIVER_MAC_FRAME_RECEIVED	FAST_SENDER
1576.646919	FAST_SENDER	FAST_SENDER_MAC_FRAME_TRANSMISSION	N/A
1577.052683	FAST_SENDER	PHYSICAL_LAYER_PACKET_TRANSMITTED	N/A
1577.616965	RECEIVER	RECEIVER_MAC_FRAME_RECEIVED	FAST_SENDER
1579.819064	FAST_SENDER	FAST_SENDER_MAC_FRAME_TRANSMISSION	N/A
1580.224147	FAST_SENDER	PHYSICAL_LAYER_PACKET_TRANSMITTED	N/A
1581.701169	FAST_SENDER	PHYSICAL_LAYER_PACKET_TRANSMITTED	N/A
1582.560261	RECEIVER	RECEIVER_MAC_FRAME_RECEIVED	FAST_SENDER
1584.762376	FAST_SENDER	FAST_SENDER_MAC_FRAME_TRANSMISSION	N/A
1585.168305	FAST_SENDER	PHYSICAL_LAYER_PACKET_TRANSMITTED	N/A
1585.731844	RECEIVER	RECEIVER_MAC_FRAME_RECEIVED	FAST_SENDER
1586.239752	FAST_SENDER	PHYSICAL_LAYER_PACKET_TRANSMITTED	N/A
1589.301004	FAST_SENDER	FAST_SENDER_MAC_FRAME_TRANSMISSION	N/A
1589.706147	FAST_SENDER	PHYSICAL_LAYER_PACKET_TRANSMITTED	N/A
1590.271513	RECEIVER	RECEIVER_MAC_FRAME_RECEIVED	FAST_SENDER
1592.474092	FAST_SENDER	FAST_SENDER_MAC_FRAME_TRANSMISSION	N/A
1592.879971	FAST_SENDER	PHYSICAL_LAYER_PACKET_TRANSMITTED	N/A
1593.444567	RECEIVER	RECEIVER_MAC_FRAME_RECEIVED	FAST_SENDER
1595.647136	FAST_SENDER	FAST_SENDER_MAC_FRAME_TRANSMISSION	N/A
1596.053834	FAST_SENDER	PHYSICAL_LAYER_PACKET_TRANSMITTED	N/A
1596.618521	RECEIVER	RECEIVER_MAC_FRAME_RECEIVED	FAST_SENDER
1598.82164	FAST_SENDER	FAST_SENDER_MAC_FRAME_TRANSMISSION	N/A
1599.225816	FAST_SENDER	PHYSICAL_LAYER_PACKET_TRANSMITTED	N/A
1599.791317	RECEIVER	RECEIVER_MAC_FRAME_RECEIVED	FAST_SENDER
1601.992271	FAST_SENDER	FAST_SENDER_MAC_FRAME_TRANSMISSION	N/A
1602.396112	FAST_SENDER	PHYSICAL_LAYER_PACKET_TRANSMITTED	N/A
1602.962457	RECEIVER	RECEIVER_MAC_FRAME_RECEIVED	FAST_SENDER
1605.16519	FAST_SENDER	FAST_SENDER_MAC_FRAME_TRANSMISSION	N/A
1605.570572	FAST_SENDER	PHYSICAL_LAYER_PACKET_TRANSMITTED	N/A
1606.134437	RECEIVER	RECEIVER_MAC_FRAME_RECEIVED	FAST_SENDER
1608.336687	FAST_SENDER	FAST_SENDER_MAC_FRAME_TRANSMISSION	N/A
1608.742361	FAST_SENDER	PHYSICAL_LAYER_PACKET_TRANSMITTED	N/A
1609.30686	RECEIVER	RECEIVER_MAC_FRAME_RECEIVED	FAST_SENDER
1611.510098	FAST_SENDER	FAST_SENDER_MAC_FRAME_TRANSMISSION	N/A
1611.91504	FAST_SENDER	PHYSICAL_LAYER_PACKET_TRANSMITTED	N/A
1612.479353	RECEIVER	RECEIVER_MAC_FRAME_RECEIVED	FAST_SENDER
1614.683002	FAST_SENDER	FAST_SENDER_MAC_FRAME_TRANSMISSION	N/A
1615.087242	FAST_SENDER	PHYSICAL_LAYER_PACKET_TRANSMITTED	N/A
1615.651082	RECEIVER	RECEIVER_MAC_FRAME_RECEIVED	FAST_SENDER
1617.853863	FAST_SENDER	FAST_SENDER_MAC_FRAME_TRANSMISSION	N/A
1618.259824	FAST_SENDER	PHYSICAL_LAYER_PACKET_TRANSMITTED	N/A
1618.823542	RECEIVER	RECEIVER_MAC_FRAME_RECEIVED	FAST_SENDER
1621.029266	FAST_SENDER	FAST_SENDER_MAC_FRAME_TRANSMISSION	N/A
1621.432442	FAST_SENDER	PHYSICAL_LAYER_PACKET_TRANSMITTED	N/A
1621.996808	RECEIVER	RECEIVER_MAC_FRAME_RECEIVED	FAST_SENDER
1624.199817	FAST_SENDER	FAST_SENDER_MAC_FRAME_TRANSMISSION	N/A
1624.60415	FAST_SENDER	PHYSICAL_LAYER_PACKET_TRANSMITTED	N/A
1625.169371	RECEIVER	RECEIVER_MAC_FRAME_RECEIVED	FAST_SENDER
1627.371864	FAST_SENDER	FAST_SENDER_MAC_FRAME_TRANSMISSION	N/A
1627.777846	FAST_SENDER	PHYSICAL_LAYER_PACKET_TRANSMITTED	N/A
1628.342131	RECEIVER	RECEIVER_MAC_FRAME_RECEIVED	FAST_SENDER
1630.543853	FAST_SENDER	FAST_SENDER_MAC_FRAME_TRANSMISSION	N/A
1630.949123	FAST_SENDER	PHYSICAL_LAYER_PACKET_TRANSMITTED	N/A
1631.515079	RECEIVER	RECEIVER_MAC_FRAME_RECEIVED	FAST_SENDER
1633.715733	FAST_SENDER	FAST_SENDER_MAC_FRAME_TRANSMISSION	N/A
1634.124123	FAST_SENDER	PHYSICAL_LAYER_PACKET_TRANSMITTED	N/A
1634.686235	RECEIVER	RECEIVER_MAC_FRAME_RECEIVED	FAST_SENDER
1636.889759	FAST_SENDER	FAST_SENDER_MAC_FRAME_TRANSMISSION	N/A
1637.293126	FAST_SENDER	PHYSICAL_LAYER_PACKET_TRANSMITTED	N/A
1637.859433	RECEIVER	RECEIVER_MAC_FRAME_RECEIVED	FAST_SENDER
1640.060872	FAST_SENDER	FAST_SENDER_MAC_FRAME_TRANSMISSION	N/A
1640.465839	FAST_SENDER	PHYSICAL_LAYER_PACKET_TRANSMITTED	N/A
1641.030327	RECEIVER	RECEIVER_MAC_FRAME_RECEIVED	FAST_SENDER
1643.232408	FAST_SENDER	FAST_SENDER_MAC_FRAME_TRANSMISSION	N/A
1643.637901	FAST_SENDER	PHYSICAL_LAYER_PACKET_TRANSMITTED	N/A
1644.202419	RECEIVER	RECEIVER_MAC_FRAME_RECEIVED	FAST_SENDER
1646.406836	FAST_SENDER	FAST_SENDER_MAC_FRAME_TRANSMISSION	N/A
1646.81309	FAST_SENDER	PHYSICAL_LAYER_PACKET_TRANSMITTED	N/A
1647.37603	RECEIVER	RECEIVER_MAC_FRAME_RECEIVED	FAST_SENDER
1649.578192	FAST_SENDER	FAST_SENDER_MAC_FRAME_TRANSMISSION	N/A
1649.982399	FAST_SENDER	PHYSICAL_LAYER_PACKET_TRANSMITTED	N/A
1650.548489	RECEIVER	RECEIVER_MAC_FRAME_RECEIVED	FAST_SENDER
1651.908532	SLOW_SENDER	SLOW_SENDER_MAC_FRAME_TRANSMISSION	N/A
1652.315167	SLOW_SENDER	PHYSICAL_LAYER_PACKET_TRANSMITTED	N/A
1652.751553	FAST_SENDER	FAST_SENDER_MAC_FRAME_TRANSMISSION	N/A
1652.878673	RECEIVER	RECEIVER_MAC_FRAME_RECEIVED	SLOW_SENDER
1653.158623	FAST_SENDER	PHYSICAL_LAYER_PACKET_TRANSMITTED	N/A
1653.722371	RECEIVER	RECEIVER_MAC_FRAME_RECEIVED	FAST_SENDER
1655.068587	SLOW_SENDER	SLOW_SENDER_MAC_FRAME_TRANSMISSION	N/A
1655.473202	SLOW_SENDER	PHYSICAL_LAYER_PACKET_TRANSMITTED	N/A
1655.923896	FAST_SENDER	FAST_SENDER_MAC_FRAME_TRANSMISSION	N/A
1656.039974	RECEIVER	RECEIVER_MAC_FRAME_RECEIVED	SLOW_SENDER
1656.327786	FAST_SENDER	PHYSICAL_LAYER_PACKET_TRANSMITTED	N/A
1656.893232	RECEIVER	RECEIVER_MAC_FRAME_RECEIVED	FAST_SENDER
1658.228743	SLOW_SENDER	SLOW_SENDER_MAC_FRAME_TRANSMISSION	N/A
1658.634949	SLOW_SENDER	PHYSICAL_LAYER_PACKET_TRANSMITTED	N/A
1659.100271	FAST_SENDER	FAST_SENDER_MAC_FRAME_TRANSMISSION	N/A
1659.206517	RECEIVER	RECEIVER_MAC_FRAME_RECEIVED	SLOW_SENDER
1659.511724	FAST_SENDER	PHYSICAL_LAYER_PACKET_TRANSMITTED	N/A
1660.067188	RECEIVER	RECEIVER_MAC_FRAME_RECEIVED	FAST_SENDER
1662.268219	FAST_SENDER	FAST_SENDER_MAC_FRAME_TRANSMISSION	N/A
1662.674996	FAST_SENDER	PHYSICAL_LAYER_PACKET_TRANSMITTED	N/A
1663.236722	RECEIVER	RECEIVER_MAC_FRAME_RECEIVED	FAST_SENDER
1664.389832	SLOW_SENDER	SLOW_SENDER_MAC_FRAME_TRANSMISSION	N/A
1664.794677	SLOW_SENDER	PHYSICAL_LAYER_PACKET_TRANSMITTED	N/A
1665.358435	RECEIVER	RECEIVER_MAC_FRAME_RECEIVED	SLOW_SENDER
1665.438821	FAST_SENDER	FAST_SENDER_MAC_FRAME_TRANSMISSION	N/A
1665.844931	FAST_SENDER	PHYSICAL_LAYER_PACKET_TRANSMITTED	N/A
1666.409693	RECEIVER	RECEIVER_MAC_FRAME_RECEIVED	FAST_SENDER
1667.022598	FAST_SENDER	PHYSICAL_LAYER_PACKET_TRANSMITTED	N/A
1670.083495	FAST_SENDER	FAST_SENDER_MAC_FRAME_TRANSMISSION	N/A
1670.486711	FAST_SENDER	PHYSICAL_LAYER_PACKET_TRANSMITTED	N/A
1670.548838	SLOW_SENDER	SLOW_SENDER_MAC_FRAME_TRANSMISSION	N/A
1670.954678	SLOW_SENDER	PHYSICAL_LAYER_PACKET_TRANSMITTED	N/A
1671.054183	RECEIVER	RECEIVER_MAC_FRAME_RECEIVED	FAST_SENDER
1672.212979	SLOW_SENDER	PHYSICAL_LAYER_PACKET_TRANSMITTED	N/A
1673.072357	RECEIVER	RECEIVER_MAC_FRAME_RECEIVED	SLOW_SENDER
1673.257051	FAST_SENDER	FAST_SENDER_MAC_FRAME_TRANSMISSION	N/A
1673.662629	FAST_SENDER	PHYSICAL_LAYER_PACKET_TRANSMITTED	N/A
1674.226631	RECEIVER	RECEIVER_MAC_FRAME_RECEIVED	FAST_SENDER
1676.429053	FAST_SENDER	FAST_SENDER_MAC_FRAME_TRANSMISSION	N/A
1676.835333	FAST_SENDER	PHYSICAL_LAYER_PACKET_TRANSMITTED	N/A
1677.397803	RECEIVER	RECEIVER_MAC_FRAME_RECEIVED	FAST_SENDER
1679.601641	FAST_SENDER	FAST_SENDER_MAC_FRAME_TRANSMISSION	N/A
1680.007215	FAST_SENDER	PHYSICAL_LAYER_PACKET_TRANSMITTED	N/A
1680.266001	SLOW_SENDER	SLOW_SENDER_MAC_FRAME_TRANSMISSION	N/A
1680.572065	RECEIVER	RECEIVER_MAC_FRAME_RECEIVED	FAST_SENDER
1680.670375	SLOW_SENDER	PHYSICAL_LAYER_PACKET_TRANSMITTED	N/A
1682.050031	SLOW_SENDER	PHYSICAL_LAYER_PACKET_TRANSMITTED	N/A
1682.773381	FAST_SENDER	FAST_SENDER_MAC_FRAME_TRANSMISSION	N/A
1682.910641	RECEIVER	RECEIVER_MAC_FRAME_RECEIVED	SLOW_SENDER
1683.178189	FAST_SENDER	PHYSICAL_LAYER_PACKET_TRANSMITTED	N/A
1683.743742	RECEIVER	RECEIVER_MAC_FRAME_RECEIVED	FAST_SENDER
1685.945761	FAST_SENDER	FAST_SENDER_MAC_FRAME_TRANSMISSION	N/A
1686.349851	FAST_SENDER	PHYSICAL_LAYER_PACKET_TRANSMITTED	N/A
1687.585868	FAST_SENDER	PHYSICAL_LAYER_PACKET_TRANSMITTED	N/A
1689.158942	FAST_SENDER	PHYSICAL_LAYER_PACKET_TRANSMITTED	N/A
1690.099461	SLOW_SENDER	SLOW_SENDER_MAC_FRAME_TRANSMISSION	N/A
1690.506366	SLOW_SENDER	PHYSICAL_LAYER_PACKET_TRANSMITTED	N/A
1690.97909	FAST_SENDER	PHYSICAL_LAYER_PACKET_TRANSMITTED	N/A
1691.898449	SLOW_SENDER	PHYSICAL_LAYER_PACKET_TRANSMITTED	N/A
1694.432654	FAST_SENDER	FAST_SENDER_MAC_FRAME_TRANSMISSION	N/A
1694.837737	FAST_SENDER	PHYSICAL_LAYER_PACKET_TRANSMITTED	N/A
1696.011059	FAST_SENDER	PHYSICAL_LAYER_PACKET_TRANSMITTED	N/A
1697.366321	FAST_SENDER	PHYSICAL_LAYER_PACKET_TRANSMITTED	N/A
1699.201544	FAST_SENDER	PHYSICAL_LAYER_PACKET_TRANSMITTED	N/A
1702.503926	FAST_SENDER	FAST_SENDER_MAC_FRAME_TRANSMISSION	N/A
1702.909306	FAST_SENDER	PHYSICAL_LAYER_PACKET_TRANSMITTED	N/A
1704.156498	FAST_SENDER	PHYSICAL_LAYER_PACKET_TRANSMITTED	N/A
1705.936965	FAST_SENDER	PHYSICAL_LAYER_PACKET_TRANSMITTED	N/A
1707.493109	FAST_SENDER	PHYSICAL_LAYER_PACKET_TRANSMITTED	N/A
1711.025129	FAST_SENDER	FAST_SENDER_MAC_FRAME_TRANSMISSION	N/A
1711.430122	FAST_SENDER	PHYSICAL_LAYER_PACKET_TRANSMITTED	N/A
1712.64577	FAST_SENDER	PHYSICAL_LAYER_PACKET_TRANSMITTED	N/A
1714.289911	FAST_SENDER	PHYSICAL_LAYER_PACKET_TRANSMITTED	N/A
1715.86971	FAST_SENDER	PHYSICAL_LAYER_PACKET_TRANSMITTED	N/A
1719.363396	FAST_SENDER	FAST_SENDER_MAC_FRAME_TRANSMISSION	N/A
1719.768532	FAST_SENDER	PHYSICAL_LAYER_PACKET_TRANSMITTED	N/A
1721.058125	FAST_SENDER	PHYSICAL_LAYER_PACKET_TRANSMITTED	N/A
1722.667202	FAST_SENDER	PHYSICAL_LAYER_PACKET_TRANSMITTED	N/A
1724.14534	FAST_SENDER	PHYSICAL_LAYER_PACKET_TRANSMITTED	N/A
1727.5324	FAST_SENDER	FAST_SENDER_MAC_FRAME_TRANSMISSION	N/A
1727.938753	FAST_SENDER	PHYSICAL_LAYER_PACKET_TRANSMITTED	N/A
1729.29764	FAST_SENDER	PHYSICAL_LAYER_PACKET_TRANSMITTED	N/A
1730.82427	FAST_SENDER	PHYSICAL_LAYER_PACKET_TRANSMITTED	N/A
1732.305454	FAST_SENDER	PHYSICAL_LAYER_PACKET_TRANSMITTED	N/A
1736.021578	FAST_SENDER	FAST_SENDER_MAC_FRAME_TRANSMISSION	N/A
1736.425959	FAST_SENDER	PHYSICAL_LAYER_PACKET_TRANSMITTED	N/A
1737.583055	FAST_SENDER	PHYSICAL_LAYER_PACKET_TRANSMITTED	N/A
1738.999963	FAST_SENDER	PHYSICAL_LAYER_PACKET_TRANSMITTED	N/A
1740.411181	FAST_SENDER	PHYSICAL_LAYER_PACKET_TRANSMITTED	N/A
1743.894414	FAST_SENDER	FAST_SENDER_MAC_FRAME_TRANSMISSION	N/A
1744.299451	FAST_SENDER	PHYSICAL_LAYER_PACKET_TRANSMITTED	N/A
1745.566405	FAST_SENDER	PHYSICAL_LAYER_PACKET_TRANSMITTED	N/A
1747.403073	FAST_SENDER	PHYSICAL_LAYER_PACKET_TRANSMITTED	N/A
1748.880536	FAST_SENDER	PHYSICAL_LAYER_PACKET_TRANSMITTED	N/A
1752.286832	FAST_SENDER	FAST_SENDER_MAC_FRAME_TRANSMISSION	N/A
1752.693866	FAST_SENDER	PHYSICAL_LAYER_PACKET_TRANSMITTED	N/A
1754.228706	FAST_SENDER	PHYSICAL_LAYER_PACKET_TRANSMITTED	N/A
1755.652873	FAST_SENDER	PHYSICAL_LAYER_PACKET_TRANSMITTED	N/A
1757.084597	FAST_SENDER	PHYSICAL_LAYER_PACKET_TRANSMITTED	N/A
1760.577679	FAST_SENDER	FAST_SENDER_MAC_FRAME_TRANSMISSION	N/A
1760.982672	FAST_SENDER	PHYSICAL_LAYER_PACKET_TRANSMITTED	N/A
1762.186923	FAST_SENDER	PHYSICAL_LAYER_PACKET_TRANSMITTED	N/A
1763.553283	FAST_SENDER	PHYSICAL_LAYER_PACKET_TRANSMITTED	N/A
1765.22503	FAST_SENDER	PHYSICAL_LAYER_PACKET_TRANSMITTED	N/A
1768.97479	FAST_SENDER	FAST_SENDER_MAC_FRAME_TRANSMISSION	N/A
1769.380121	FAST_SENDER	PHYSICAL_LAYER_PACKET_TRANSMITTED	N/A
1770.661331	FAST_SENDER	PHYSICAL_LAYER_PACKET_TRANSMITTED	N/A
1772.099276	FAST_SENDER	PHYSICAL_LAYER_PACKET_TRANSMITTED	N/A
1773.886163	FAST_SENDER	PHYSICAL_LAYER_PACKET_TRANSMITTED	N/A
1777.513326	FAST_SENDER	FAST_SENDER_MAC_FRAME_TRANSMISSION	N/A
1777.918169	FAST_SENDER	PHYSICAL_LAYER_PACKET_TRANSMITTED	N/A
1779.178856	FAST_SENDER	PHYSICAL_LAYER_PACKET_TRANSMITTED	N/A
1781.028721	FAST_SENDER	PHYSICAL_LAYER_PACKET_TRANSMITTED	N/A
1782.570359	FAST_SENDER	PHYSICAL_LAYER_PACKET_TRANSMITTED	N/A
1786.188895	FAST_SENDER	FAST_SENDER_MAC_FRAME_TRANSMISSION	N/A
1786.593552	FAST_SENDER	PHYSICAL_LAYER_PACKET_TRANSMITTED	N/A
1787.820467	FAST_SENDER	PHYSICAL_LAYER_PACKET_TRANSMITTED	N/A
1789.527733	FAST_SENDER	PHYSICAL_LAYER_PACKET_TRANSMITTED	N/A
1791.23424	FAST_SENDER	PHYSICAL_LAYER_PACKET_TRANSMITTED	N/A
1794.692741	FAST_SENDER	FAST_SENDER_MAC_FRAME_TRANSMISSION	N/A
1795.099212	FAST_SENDER	PHYSICAL_LAYER_PACKET_TRANSMITTED	N/A
1796.496216	FAST_SENDER	PHYSICAL_LAYER_PACKET_TRANSMITTED	N/A
1798.237226	FAST_SENDER	PHYSICAL_LAYER_PACKET_TRANSMITTED	N/A
1799.893898	FAST_SENDER	PHYSICAL_LAYER_PACKET_TRANSMITTED	N/A
1803.295042	FAST_SENDER	FAST_SENDER_MAC_FRAME_TRANSMISSION	N/A
1803.699743	FAST_SENDER	PHYSICAL_LAYER_PACKET_TRANSMITTED	N/A
1805.157198	FAST_SENDER	PHYSICAL_LAYER_PACKET_TRANSMITTED	N/A
1806.914339	FAST_SENDER	PHYSICAL_LAYER_PACKET_TRANSMITTED	N/A
1808.538617	FAST_SENDER	PHYSICAL_LAYER_PACKET_TRANSMITTED	N/A
1811.479077	SLOW_SENDER	SLOW_SENDER_MAC_FRAME_TRANSMISSION	N/A
1811.882833	SLOW_SENDER	PHYSICAL_LAYER_PACKET_TRANSMITTED	N/A
1812.20565	FAST_SENDER	FAST_SENDER_MAC_FRAME_TRANSMISSION	N/A
1812.612191	FAST_SENDER	PHYSICAL_LAYER_PACKET_TRANSMITTED	N/A
1813.156508	SLOW_SENDER	PHYSICAL_LAYER_PACKET_TRANSMITTED	N/A
1814.115165	FAST_SENDER	PHYSICAL_LAYER_PACKET_TRANSMITTED	N/A
1815.026959	SLOW_SENDER	PHYSICAL_LAYER_PACKET_TRANSMITTED	N/A
1816.067353	FAST_SENDER	PHYSICAL_LAYER_PACKET_TRANSMITTED	N/A
1816.642551	SLOW_SENDER	PHYSICAL_LAYER_PACKET_TRANSMITTED	N/A
1817.583574	FAST_SENDER	PHYSICAL_LAYER_PACKET_TRANSMITTED	N/A
1819.618399	FAST_SENDER	FAST_SENDER_MAC_FRAME_TRANSMISSION	N/A
1821.323748	FAST_SENDER	FAST_SENDER_MAC_FRAME_TRANSMISSION	N/A
1823.349501	FAST_SENDER	FAST_SENDER_MAC_FRAME_TRANSMISSION	N/A
1825.200105	SLOW_SENDER	SLOW_SENDER_MAC_FRAME_TRANSMISSION	N/A
1825.378016	FAST_SENDER	FAST_SENDER_MAC_FRAME_TRANSMISSION	N/A
1825.604255	SLOW_SENDER	PHYSICAL_LAYER_PACKET_TRANSMITTED	N/A
1826.169891	RECEIVER	RECEIVER_MAC_FRAME_RECEIVED	SLOW_SENDER
1827.407119	FAST_SENDER	FAST_SENDER_MAC_FRAME_TRANSMISSION	N/A
1829.431902	FAST_SENDER	FAST_SENDER_MAC_FRAME_TRANSMISSION	N/A
1831.460328	FAST_SENDER	FAST_SENDER_MAC_FRAME_TRANSMISSION	N/A
1833.361135	SLOW_SENDER	SLOW_SENDER_MAC_FRAME_TRANSMISSION	N/A
1833.488501	FAST_SENDER	FAST_SENDER_MAC_FRAME_TRANSMISSION	N/A
1833.764241	SLOW_SENDER	PHYSICAL_LAYER_PACKET_TRANSMITTED	N/A
1834.330781	RECEIVER	RECEIVER_MAC_FRAME_RECEIVED	SLOW_SENDER
1835.514594	FAST_SENDER	FAST_SENDER_MAC_FRAME_TRANSMISSION	N/A
1837.544117	FAST_SENDER	FAST_SENDER_MAC_FRAME_TRANSMISSION	N/A
1837.950681	FAST_SENDER	PHYSICAL_LAYER_PACKET_TRANSMITTED	N/A
1838.51633	RECEIVER	RECEIVER_MAC_FRAME_RECEIVED	FAST_SENDER
1840.71714	FAST_SENDER	FAST_SENDER_MAC_FRAME_TRANSMISSION	N/A
1841.123841	FAST_SENDER	PHYSICAL_LAYER_PACKET_TRANSMITTED	N/A
1841.522752	SLOW_SENDER	SLOW_SENDER_MAC_FRAME_TRANSMISSION	N/A
1841.688663	RECEIVER	RECEIVER_MAC_FRAME_RECEIVED	FAST_SENDER
1841.929341	SLOW_SENDER	PHYSICAL_LAYER_PACKET_TRANSMITTED	N/A
1842.492919	RECEIVER	RECEIVER_MAC_FRAME_RECEIVED	SLOW_SENDER
1843.890448	FAST_SENDER	FAST_SENDER_MAC_FRAME_TRANSMISSION	N/A
1844.295312	FAST_SENDER	PHYSICAL_LAYER_PACKET_TRANSMITTED	N/A
1844.858276	RECEIVER	RECEIVER_MAC_FRAME_RECEIVED	FAST_SENDER
1847.062553	FAST_SENDER	FAST_SENDER_MAC_FRAME_TRANSMISSION	N/A
1847.469646	FAST_SENDER	PHYSICAL_LAYER_PACKET_TRANSMITTED	N/A
1848.032465	RECEIVER	RECEIVER_MAC_FRAME_RECEIVED	FAST_SENDER
1849.682316	SLOW_SENDER	SLOW_SENDER_MAC_FRAME_TRANSMISSION	N/A
1850.086933	SLOW_SENDER	PHYSICAL_LAYER_PACKET_TRANSMITTED	N/A
1850.235245	FAST_SENDER	FAST_SENDER_MAC_FRAME_TRANSMISSION	N/A
1850.6381	FAST_SENDER	PHYSICAL_LAYER_PACKET_TRANSMITTED	N/A
1850.650638	RECEIVER	RECEIVER_MAC_FRAME_RECEIVED	SLOW_SENDER
1851.549139	SLOW_SENDER	PHYSICAL_LAYER_PACKET_TRANSMITTED	N/A
1851.78711	FAST_SENDER	PHYSICAL_LAYER_PACKET_TRANSMITTED	N/A
1853.475473	FAST_SENDER	PHYSICAL_LAYER_PACKET_TRANSMITTED	N/A
1855.287195	FAST_SENDER	PHYSICAL_LAYER_PACKET_TRANSMITTED	N/A
1856.146163	RECEIVER	RECEIVER_MAC_FRAME_RECEIVED	FAST_SENDER
1858.348379	FAST_SENDER	FAST_SENDER_MAC_FRAME_TRANSMISSION	N/A
1858.754051	FAST_SENDER	PHYSICAL_LAYER_PACKET_TRANSMITTED	N/A
1859.326835	RECEIVER	RECEIVER_MAC_FRAME_RECEIVED	FAST_SENDER
1861.523211	FAST_SENDER	FAST_SENDER_MAC_FRAME_TRANSMISSION	N/A
1861.927172	FAST_SENDER	PHYSICAL_LAYER_PACKET_TRANSMITTED	N/A
1862.4917	RECEIVER	RECEIVER_MAC_FRAME_RECEIVED	FAST_SENDER
1864.693874	FAST_SENDER	FAST_SENDER_MAC_FRAME_TRANSMISSION	N/A
1865.097714	FAST_SENDER	PHYSICAL_LAYER_PACKET_TRANSMITTED	N/A
1865.663308	RECEIVER	RECEIVER_MAC_FRAME_RECEIVED	FAST_SENDER
1867.865613	FAST_SENDER	FAST_SENDER_MAC_FRAME_TRANSMISSION	N/A
1868.271575	FAST_SENDER	PHYSICAL_LAYER_PACKET_TRANSMITTED	N/A
1868.836963	RECEIVER	RECEIVER_MAC_FRAME_RECEIVED	FAST_SENDER
1871.038642	FAST_SENDER	FAST_SENDER_MAC_FRAME_TRANSMISSION	N/A
1871.443337	FAST_SENDER	PHYSICAL_LAYER_PACKET_TRANSMITTED	N/A
1872.006286	RECEIVER	RECEIVER_MAC_FRAME_RECEIVED	FAST_SENDER
1874.211305	FAST_SENDER	FAST_SENDER_MAC_FRAME_TRANSMISSION	N/A
1874.61643	FAST_SENDER	PHYSICAL_LAYER_PACKET_TRANSMITTED	N/A
1875.181507	RECEIVER	RECEIVER_MAC_FRAME_RECEIVED	FAST_SENDER
1877.381919	FAST_SENDER	FAST_SENDER_MAC_FRAME_TRANSMISSION	N/A
1877.786922	FAST_SENDER	PHYSICAL_LAYER_PACKET_TRANSMITTED	N/A
1878.352268	RECEIVER	RECEIVER_MAC_FRAME_RECEIVED	FAST_SENDER
1880.555416	FAST_SENDER	FAST_SENDER_MAC_FRAME_TRANSMISSION	N/A
1880.961733	FAST_SENDER	PHYSICAL_LAYER_PACKET_TRANSMITTED	N/A
1881.526107	RECEIVER	RECEIVER_MAC_FRAME_RECEIVED	FAST_SENDER
1883.727572	FAST_SENDER	FAST_SENDER_MAC_FRAME_TRANSMISSION	N/A
1884.130409	FAST_SENDER	PHYSICAL_LAYER_PACKET_TRANSMITTED	N/A
1884.696594	RECEIVER	RECEIVER_MAC_FRAME_RECEIVED	FAST_SENDER
1886.899943	FAST_SENDER	FAST_SENDER_MAC_FRAME_TRANSMISSION	N/A
1887.305404	FAST_SENDER	PHYSICAL_LAYER_PACKET_TRANSMITTED	N/A
1887.869333	RECEIVER	RECEIVER_MAC_FRAME_RECEIVED	FAST_SENDER
1890.073522	FAST_SENDER	FAST_SENDER_MAC_FRAME_TRANSMISSION	N/A
1890.478053	FAST_SENDER	PHYSICAL_LAYER_PACKET_TRANSMITTED	N/A
1891.041811	RECEIVER	RECEIVER_MAC_FRAME_RECEIVED	FAST_SENDER
1893.245325	FAST_SENDER	FAST_SENDER_MAC_FRAME_TRANSMISSION	N/A
1893.650788	FAST_SENDER	PHYSICAL_LAYER_PACKET_TRANSMITTED	N/A
1894.21657	RECEIVER	RECEIVER_MAC_FRAME_RECEIVED	FAST_SENDER
1896.416176	FAST_SENDER	FAST_SENDER_MAC_FRAME_TRANSMISSION	N/A
1896.823429	FAST_SENDER	PHYSICAL_LAYER_PACKET_TRANSMITTED	N/A
1897.384682	RECEIVER	RECEIVER_MAC_FRAME_RECEIVED	FAST_SENDER
1899.587465	FAST_SENDER	FAST_SENDER_MAC_FRAME_TRANSMISSION	N/A
1899.993593	FAST_SENDER	PHYSICAL_LAYER_PACKET_TRANSMITTED	N/A
1900.558799	RECEIVER	RECEIVER_MAC_FRAME_RECEIVED	FAST_SENDER
1902.761077	FAST_SENDER	FAST_SENDER_MAC_FRAME_TRANSMISSION	N/A
1903.166183	FAST_SENDER	PHYSICAL_LAYER_PACKET_TRANSMITTED	N/A
1903.732143	RECEIVER	RECEIVER_MAC_FRAME_RECEIVED	FAST_SENDER
1905.932909	FAST_SENDER	FAST_SENDER_MAC_FRAME_TRANSMISSION	N/A
1906.338871	FAST_SENDER	PHYSICAL_LAYER_PACKET_TRANSMITTED	N/A
1907.673082	FAST_SENDER	PHYSICAL_LAYER_PACKET_TRANSMITTED	N/A
1908.530021	RECEIVER	RECEIVER_MAC_FRAME_RECEIVED	FAST_SENDER
1910.734983	FAST_SENDER	FAST_SENDER_MAC_FRAME_TRANSMISSION	N/A
1911.138723	FAST_SENDER	PHYSICAL_LAYER_PACKET_TRANSMITTED	N/A
1911.709541	RECEIVER	RECEIVER_MAC_FRAME_RECEIVED	FAST_SENDER
1913.906985	FAST_SENDER	FAST_SENDER_MAC_FRAME_TRANSMISSION	N/A
1914.31148	FAST_SENDER	PHYSICAL_LAYER_PACKET_TRANSMITTED	N/A
1915.844553	FAST_SENDER	PHYSICAL_LAYER_PACKET_TRANSMITTED	N/A
1916.705217	RECEIVER	RECEIVER_MAC_FRAME_RECEIVED	FAST_SENDER
1918.907599	FAST_SENDER	FAST_SENDER_MAC_FRAME_TRANSMISSION	N/A
1919.311367	FAST_SENDER	PHYSICAL_LAYER_PACKET_TRANSMITTED	N/A
1919.876892	RECEIVER	RECEIVER_MAC_FRAME_RECEIVED	FAST_SENDER
1922.080043	FAST_SENDER	FAST_SENDER_MAC_FRAME_TRANSMISSION	N/A
1922.486224	FAST_SENDER	PHYSICAL_LAYER_PACKET_TRANSMITTED	N/A
1923.050336	RECEIVER	RECEIVER_MAC_FRAME_RECEIVED	FAST_SENDER
1925.253081	FAST_SENDER	FAST_SENDER_MAC_FRAME_TRANSMISSION	N/A
1925.656598	FAST_SENDER	PHYSICAL_LAYER_PACKET_TRANSMITTED	N/A
1926.220984	RECEIVER	RECEIVER_MAC_FRAME_RECEIVED	FAST_SENDER
1928.427514	FAST_SENDER	FAST_SENDER_MAC_FRAME_TRANSMISSION	N/A
1928.830868	FAST_SENDER	PHYSICAL_LAYER_PACKET_TRANSMITTED	N/A
1929.396787	RECEIVER	RECEIVER_MAC_FRAME_RECEIVED	FAST_SENDER
1931.59691	FAST_SENDER	FAST_SENDER_MAC_FRAME_TRANSMISSION	N/A
1932.001327	FAST_SENDER	PHYSICAL_LAYER_PACKET_TRANSMITTED	N/A
1932.567994	RECEIVER	RECEIVER_MAC_FRAME_RECEIVED	FAST_SENDER
1934.770291	FAST_SENDER	FAST_SENDER_MAC_FRAME_TRANSMISSION	N/A
1935.17574	FAST_SENDER	PHYSICAL_LAYER_PACKET_TRANSMITTED	N/A
1935.738928	RECEIVER	RECEIVER_MAC_FRAME_RECEIVED	FAST_SENDER
1937.942672	FAST_SENDER	FAST_SENDER_MAC_FRAME_TRANSMISSION	N/A
1938.347249	FAST_SENDER	PHYSICAL_LAYER_PACKET_TRANSMITTED	N/A
1938.911645	RECEIVER	RECEIVER_MAC_FRAME_RECEIVED	FAST_SENDER
1939.616004	FAST_SENDER	PHYSICAL_LAYER_PACKET_TRANSMITTED	N/A
1942.676071	FAST_SENDER	FAST_SENDER_MAC_FRAME_TRANSMISSION	N/A
1943.084522	FAST_SENDER	PHYSICAL_LAYER_PACKET_TRANSMITTED	N/A
1943.644521	RECEIVER	RECEIVER_MAC_FRAME_RECEIVED	FAST_SENDER
1945.848691	FAST_SENDER	FAST_SENDER_MAC_FRAME_TRANSMISSION	N/A
1946.253749	FAST_SENDER	PHYSICAL_LAYER_PACKET_TRANSMITTED	N/A
1946.817903	RECEIVER	RECEIVER_MAC_FRAME_RECEIVED	FAST_SENDER
1949.020209	FAST_SENDER	FAST_SENDER_MAC_FRAME_TRANSMISSION	N/A
1949.425003	FAST_SENDER	PHYSICAL_LAYER_PACKET_TRANSMITTED	N/A
1950.507947	FAST_SENDER	PHYSICAL_LAYER_PACKET_TRANSMITTED	N/A
1951.366229	RECEIVER	RECEIVER_MAC_FRAME_RECEIVED	FAST_SENDER
1953.569134	FAST_SENDER	FAST_SENDER_MAC_FRAME_TRANSMISSION	N/A
1953.974536	FAST_SENDER	PHYSICAL_LAYER_PACKET_TRANSMITTED	N/A
1955.276639	FAST_SENDER	PHYSICAL_LAYER_PACKET_TRANSMITTED	N/A
1956.137411	RECEIVER	RECEIVER_MAC_FRAME_RECEIVED	FAST_SENDER
1958.341635	FAST_SENDER	FAST_SENDER_MAC_FRAME_TRANSMISSION	N/A
1958.747214	FAST_SENDER	PHYSICAL_LAYER_PACKET_TRANSMITTED	N/A
1959.310464	RECEIVER	RECEIVER_MAC_FRAME_RECEIVED	FAST_SENDER
1961.513007	FAST_SENDER	FAST_SENDER_MAC_FRAME_TRANSMISSION	N/A
1961.918919	FAST_SENDER	PHYSICAL_LAYER_PACKET_TRANSMITTED	N/A
1962.482205	RECEIVER	RECEIVER_MAC_FRAME_RECEIVED	FAST_SENDER
1964.685811	FAST_SENDER	FAST_SENDER_MAC_FRAME_TRANSMISSION	N/A
1965.091581	FAST_SENDER	PHYSICAL_LAYER_PACKET_TRANSMITTED	N/A
1965.656456	RECEIVER	RECEIVER_MAC_FRAME_RECEIVED	FAST_SENDER
1967.857458	FAST_SENDER	FAST_SENDER_MAC_FRAME_TRANSMISSION	N/A
1968.261673	FAST_SENDER	PHYSICAL_LAYER_PACKET_TRANSMITTED	N/A
1968.825678	RECEIVER	RECEIVER_MAC_FRAME_RECEIVED	FAST_SENDER
1970.924174	SLOW_SENDER	SLOW_SENDER_MAC_FRAME_TRANSMISSION	N/A
1971.031043	FAST_SENDER	FAST_SENDER_MAC_FRAME_TRANSMISSION	N/A
1971.328809	SLOW_SENDER	PHYSICAL_LAYER_PACKET_TRANSMITTED	N/A
1971.437545	FAST_SENDER	PHYSICAL_LAYER_PACKET_TRANSMITTED	N/A
1971.892648	RECEIVER	RECEIVER_MAC_FRAME_RECEIVED	SLOW_SENDER
1972.779694	SLOW_SENDER	PHYSICAL_LAYER_PACKET_TRANSMITTED	N/A
1973.28372	FAST_SENDER	PHYSICAL_LAYER_PACKET_TRANSMITTED	N/A
1974.926594	SLOW_SENDER	PHYSICAL_LAYER_PACKET_TRANSMITTED	N/A
1974.945308	FAST_SENDER	PHYSICAL_LAYER_PACKET_TRANSMITTED	N/A
1976.389919	SLOW_SENDER	PHYSICAL_LAYER_PACKET_TRANSMITTED	N/A
1977.012443	FAST_SENDER	PHYSICAL_LAYER_PACKET_TRANSMITTED	N/A
1980.68905	FAST_SENDER	FAST_SENDER_MAC_FRAME_TRANSMISSION	N/A
1981.095331	FAST_SENDER	PHYSICAL_LAYER_PACKET_TRANSMITTED	N/A
1981.659076	RECEIVER	RECEIVER_MAC_FRAME_RECEIVED	FAST_SENDER
1983.343324	SLOW_SENDER	SLOW_SENDER_MAC_FRAME_TRANSMISSION	N/A
1983.748223	SLOW_SENDER	PHYSICAL_LAYER_PACKET_TRANSMITTED	N/A
1983.861421	FAST_SENDER	FAST_SENDER_MAC_FRAME_TRANSMISSION	N/A
1984.265496	FAST_SENDER	PHYSICAL_LAYER_PACKET_TRANSMITTED	N/A
1984.312164	RECEIVER	RECEIVER_MAC_FRAME_RECEIVED	SLOW_SENDER
1985.709719	FAST_SENDER	PHYSICAL_LAYER_PACKET_TRANSMITTED	N/A
1986.570369	RECEIVER	RECEIVER_MAC_FRAME_RECEIVED	FAST_SENDER
1988.771599	FAST_SENDER	FAST_SENDER_MAC_FRAME_TRANSMISSION	N/A
1989.177824	FAST_SENDER	PHYSICAL_LAYER_PACKET_TRANSMITTED	N/A
1989.742847	RECEIVER	RECEIVER_MAC_FRAME_RECEIVED	FAST_SENDER
1991.508142	SLOW_SENDER	SLOW_SENDER_MAC_FRAME_TRANSMISSION	N/A
1991.912795	SLOW_SENDER	PHYSICAL_LAYER_PACKET_TRANSMITTED	N/A
1991.946139	FAST_SENDER	FAST_SENDER_MAC_FRAME_TRANSMISSION	N/A
1992.351194	FAST_SENDER	PHYSICAL_LAYER_PACKET_TRANSMITTED	N/A
1992.478949	RECEIVER	RECEIVER_MAC_FRAME_RECEIVED	SLOW_SENDER
1993.516285	SLOW_SENDER	PHYSICAL_LAYER_PACKET_TRANSMITTED	N/A
1993.79085	FAST_SENDER	PHYSICAL_LAYER_PACKET_TRANSMITTED	N/A
1995.246066	FAST_SENDER	PHYSICAL_LAYER_PACKET_TRANSMITTED	N/A
1996.746598	FAST_SENDER	PHYSICAL_LAYER_PACKET_TRANSMITTED	N/A
2000.200709	FAST_SENDER	FAST_SENDER_MAC_FRAME_TRANSMISSION	N/A
2000.605466	FAST_SENDER	PHYSICAL_LAYER_PACKET_TRANSMITTED	N/A
2001.567201	SLOW_SENDER	SLOW_SENDER_MAC_FRAME_TRANSMISSION	N/A
2001.91572	FAST_SENDER	PHYSICAL_LAYER_PACKET_TRANSMITTED	N/A
2001.970618	SLOW_SENDER	PHYSICAL_LAYER_PACKET_TRANSMITTED	N/A
2003.171737	SLOW_SENDER	PHYSICAL_LAYER_PACKET_TRANSMITTED	N/A
2004.175233	FAST_SENDER	PHYSICAL_LAYER_PACKET_TRANSMITTED	N/A
2005.584598	FAST_SENDER	PHYSICAL_LAYER_PACKET_TRANSMITTED	N/A
2008.850763	FAST_SENDER	FAST_SENDER_MAC_FRAME_TRANSMISSION	N/A
2009.256445	FAST_SENDER	PHYSICAL_LAYER_PACKET_TRANSMITTED	N/A
2010.613428	FAST_SENDER	PHYSICAL_LAYER_PACKET_TRANSMITTED	N/A
2012.056972	FAST_SENDER	PHYSICAL_LAYER_PACKET_TRANSMITTED	N/A
2013.645398	FAST_SENDER	PHYSICAL_LAYER_PACKET_TRANSMITTED	N/A
2017.356401	FAST_SENDER	FAST_SENDER_MAC_FRAME_TRANSMISSION	N/A
2017.761041	FAST_SENDER	PHYSICAL_LAYER_PACKET_TRANSMITTED	N/A
2018.937941	FAST_SENDER	PHYSICAL_LAYER_PACKET_TRANSMITTED	N/A
2020.648218	FAST_SENDER	PHYSICAL_LAYER_PACKET_TRANSMITTED	N/A
2022.288644	FAST_SENDER	PHYSICAL_LAYER_PACKET_TRANSMITTED	N/A
2025.554187	FAST_SENDER	FAST_SENDER_MAC_FRAME_TRANSMISSION	N/A
2025.960202	FAST_SENDER	PHYSICAL_LAYER_PACKET_TRANSMITTED	N/A
2027.484469	FAST_SENDER	PHYSICAL_LAYER_PACKET_TRANSMITTED	N/A
2029.125852	FAST_SENDER	PHYSICAL_LAYER_PACKET_TRANSMITTED	N/A
2030.611388	FAST_SENDER	PHYSICAL_LAYER_PACKET_TRANSMITTED	N/A
2033.927148	FAST_SENDER	FAST_SENDER_MAC_FRAME_TRANSMISSION	N/A
2034.332153	FAST_SENDER	PHYSICAL_LAYER_PACKET_TRANSMITTED	N/A
2035.564801	FAST_SENDER	PHYSICAL_LAYER_PACKET_TRANSMITTED	N/A
2037.114753	FAST_SENDER	PHYSICAL_LAYER_PACKET_TRANSMITTED	N/A
2038.894128	FAST_SENDER	PHYSICAL_LAYER_PACKET_TRANSMITTED	N/A
2042.638584	FAST_SENDER	FAST_SENDER_MAC_FRAME_TRANSMISSION	N/A
2043.043485	FAST_SENDER	PHYSICAL_LAYER_PACKET_TRANSMITTED	N/A
2044.418973	FAST_SENDER	PHYSICAL_LAYER_PACKET_TRANSMITTED	N/A
2045.903404	FAST_SENDER	PHYSICAL_LAYER_PACKET_TRANSMITTED	N/A
2047.394484	FAST_SENDER	PHYSICAL_LAYER_PACKET_TRANSMITTED	N/A
2050.695887	FAST_SENDER	FAST_SENDER_MAC_FRAME_TRANSMISSION	N/A
2051.102036	FAST_SENDER	PHYSICAL_LAYER_PACKET_TRANSMITTED	N/A
2052.462929	FAST_SENDER	PHYSICAL_LAYER_PACKET_TRANSMITTED	N/A
2054.179251	FAST_SENDER	PHYSICAL_LAYER_PACKET_TRANSMITTED	N/A
2055.818574	FAST_SENDER	PHYSICAL_LAYER_PACKET_TRANSMITTED	N/A
2059.140131	FAST_SENDER	FAST_SENDER_MAC_FRAME_TRANSMISSION	N/A
2059.544174	FAST_SENDER	PHYSICAL_LAYER_PACKET_TRANSMITTED	N/A
2060.946788	FAST_SENDER	PHYSICAL_LAYER_PACKET_TRANSMITTED	N/A
2062.684163	FAST_SENDER	PHYSICAL_LAYER_PACKET_TRANSMITTED	N/A
2064.379732	FAST_SENDER	PHYSICAL_LAYER_PACKET_TRANSMITTED	N/A
2068.009844	FAST_SENDER	FAST_SENDER_MAC_FRAME_TRANSMISSION	N/A
2068.417267	FAST_SENDER	PHYSICAL_LAYER_PACKET_TRANSMITTED	N/A
2069.874224	FAST_SENDER	PHYSICAL_LAYER_PACKET_TRANSMITTED	N/A
2071.474342	FAST_SENDER	PHYSICAL_LAYER_PACKET_TRANSMITTED	N/A
2073.252579	FAST_SENDER	PHYSICAL_LAYER_PACKET_TRANSMITTED	N/A
2076.810026	FAST_SENDER	FAST_SENDER_MAC_FRAME_TRANSMISSION	N/A
2077.215744	FAST_SENDER	PHYSICAL_LAYER_PACKET_TRANSMITTED	N/A
2078.75847	FAST_SENDER	PHYSICAL_LAYER_PACKET_TRANSMITTED	N/A
2080.403389	FAST_SENDER	PHYSICAL_LAYER_PACKET_TRANSMITTED	N/A
2081.883054	FAST_SENDER	PHYSICAL_LAYER_PACKET_TRANSMITTED	N/A
2085.215205	FAST_SENDER	FAST_SENDER_MAC_FRAME_TRANSMISSION	N/A
2085.620678	FAST_SENDER	PHYSICAL_LAYER_PACKET_TRANSMITTED	N/A
2087.155165	FAST_SENDER	PHYSICAL_LAYER_PACKET_TRANSMITTED	N/A
2088.745507	FAST_SENDER	PHYSICAL_LAYER_PACKET_TRANSMITTED	N/A
2090.17195	FAST_SENDER	PHYSICAL_LAYER_PACKET_TRANSMITTED	N/A
2093.770433	FAST_SENDER	FAST_SENDER_MAC_FRAME_TRANSMISSION	N/A
2094.175789	FAST_SENDER	PHYSICAL_LAYER_PACKET_TRANSMITTED	N/A
2095.297371	FAST_SENDER	PHYSICAL_LAYER_PACKET_TRANSMITTED	N/A
2096.790992	FAST_SENDER	PHYSICAL_LAYER_PACKET_TRANSMITTED	N/A
2098.394207	FAST_SENDER	PHYSICAL_LAYER_PACKET_TRANSMITTED	N/A
2101.799294	FAST_SENDER	FAST_SENDER_MAC_FRAME_TRANSMISSION	N/A
2102.205302	FAST_SENDER	PHYSICAL_LAYER_PACKET_TRANSMITTED	N/A
2103.642051	FAST_SENDER	PHYSICAL_LAYER_PACKET_TRANSMITTED	N/A
2105.306037	FAST_SENDER	PHYSICAL_LAYER_PACKET_TRANSMITTED	N/A
2107.084468	FAST_SENDER	PHYSICAL_LAYER_PACKET_TRANSMITTED	N/A
2110.695268	FAST_SENDER	FAST_SENDER_MAC_FRAME_TRANSMISSION	N/A
2111.100682	FAST_SENDER	PHYSICAL_LAYER_PACKET_TRANSMITTED	N/A
2112.461955	FAST_SENDER	PHYSICAL_LAYER_PACKET_TRANSMITTED	N/A
2113.90375	FAST_SENDER	PHYSICAL_LAYER_PACKET_TRANSMITTED	N/A
2115.513905	FAST_SENDER	PHYSICAL_LAYER_PACKET_TRANSMITTED	N/A
2118.991294	FAST_SENDER	FAST_SENDER_MAC_FRAME_TRANSMISSION	N/A
2119.395974	FAST_SENDER	PHYSICAL_LAYER_PACKET_TRANSMITTED	N/A
2120.731524	FAST_SENDER	PHYSICAL_LAYER_PACKET_TRANSMITTED	N/A
2122.184701	FAST_SENDER	PHYSICAL_LAYER_PACKET_TRANSMITTED	N/A
2122.880303	SLOW_SENDER	SLOW_SENDER_MAC_FRAME_TRANSMISSION	N/A
2123.285323	SLOW_SENDER	PHYSICAL_LAYER_PACKET_TRANSMITTED	N/A
2124.033269	FAST_SENDER	PHYSICAL_LAYER_PACKET_TRANSMITTED	N/A
2124.731464	SLOW_SENDER	PHYSICAL_LAYER_PACKET_TRANSMITTED	N/A
2125.88313	FAST_SENDER	FAST_SENDER_MAC_FRAME_TRANSMISSION	N/A
2126.710855	SLOW_SENDER	PHYSICAL_LAYER_PACKET_TRANSMITTED	N/A
2127.487834	FAST_SENDER	FAST_SENDER_MAC_FRAME_TRANSMISSION	N/A
2128.415957	SLOW_SENDER	PHYSICAL_LAYER_PACKET_TRANSMITTED	N/A
2129.513152	FAST_SENDER	FAST_SENDER_MAC_FRAME_TRANSMISSION	N/A
2131.541698	FAST_SENDER	FAST_SENDER_MAC_FRAME_TRANSMISSION	N/A
2133.570541	FAST_SENDER	FAST_SENDER_MAC_FRAME_TRANSMISSION	N/A
2135.596148	FAST_SENDER	FAST_SENDER_MAC_FRAME_TRANSMISSION	N/A
2137.009908	SLOW_SENDER	SLOW_SENDER_MAC_FRAME_TRANSMISSION	N/A
2137.414898	SLOW_SENDER	PHYSICAL_LAYER_PACKET_TRANSMITTED	N/A
2137.622557	FAST_SENDER	FAST_SENDER_MAC_FRAME_TRANSMISSION	N/A
2138.639336	SLOW_SENDER	PHYSICAL_LAYER_PACKET_TRANSMITTED	N/A
2139.499234	RECEIVER	RECEIVER_MAC_FRAME_RECEIVED	SLOW_SENDER
2139.652526	FAST_SENDER	FAST_SENDER_MAC_FRAME_TRANSMISSION	N/A
2141.67803	FAST_SENDER	FAST_SENDER_MAC_FRAME_TRANSMISSION	N/A
2143.708866	FAST_SENDER	FAST_SENDER_MAC_FRAME_TRANSMISSION	N/A
2144.112279	FAST_SENDER	PHYSICAL_LAYER_PACKET_TRANSMITTED	N/A
2145.637498	FAST_SENDER	PHYSICAL_LAYER_PACKET_TRANSMITTED	N/A
2146.495196	RECEIVER	RECEIVER_MAC_FRAME_RECEIVED	FAST_SENDER
2146.690085	SLOW_SENDER	SLOW_SENDER_MAC_FRAME_TRANSMISSION	N/A
2147.09451	SLOW_SENDER	PHYSICAL_LAYER_PACKET_TRANSMITTED	N/A
2147.658778	RECEIVER	RECEIVER_MAC_FRAME_RECEIVED	SLOW_SENDER
2148.697727	FAST_SENDER	FAST_SENDER_MAC_FRAME_TRANSMISSION	N/A
2149.103225	FAST_SENDER	PHYSICAL_LAYER_PACKET_TRANSMITTED	N/A
2149.668175	RECEIVER	RECEIVER_MAC_FRAME_RECEIVED	FAST_SENDER
2151.871294	FAST_SENDER	FAST_SENDER_MAC_FRAME_TRANSMISSION	N/A
2152.280038	FAST_SENDER	PHYSICAL_LAYER_PACKET_TRANSMITTED	N/A
2152.840219	RECEIVER	RECEIVER_MAC_FRAME_RECEIVED	FAST_SENDER
2154.851602	SLOW_SENDER	SLOW_SENDER_MAC_FRAME_TRANSMISSION	N/A
2155.042123	FAST_SENDER	FAST_SENDER_MAC_FRAME_TRANSMISSION	N/A
2155.255246	SLOW_SENDER	PHYSICAL_LAYER_PACKET_TRANSMITTED	N/A
2155.44989	FAST_SENDER	PHYSICAL_LAYER_PACKET_TRANSMITTED	N/A
2156.64855	FAST_SENDER	PHYSICAL_LAYER_PACKET_TRANSMITTED	N/A
2157.508142	RECEIVER	RECEIVER_MAC_FRAME_RECEIVED	FAST_SENDER
2159.709496	FAST_SENDER	FAST_SENDER_MAC_FRAME_TRANSMISSION	N/A
2160.118196	FAST_SENDER	PHYSICAL_LAYER_PACKET_TRANSMITTED	N/A
2160.680913	RECEIVER	RECEIVER_MAC_FRAME_RECEIVED	FAST_SENDER
2162.882339	FAST_SENDER	FAST_SENDER_MAC_FRAME_TRANSMISSION	N/A
2163.289303	FAST_SENDER	PHYSICAL_LAYER_PACKET_TRANSMITTED	N/A
2164.797402	FAST_SENDER	PHYSICAL_LAYER_PACKET_TRANSMITTED	N/A
2165.659012	RECEIVER	RECEIVER_MAC_FRAME_RECEIVED	FAST_SENDER
2166.56797	FAST_SENDER	PHYSICAL_LAYER_PACKET_TRANSMITTED	N/A
2169.629681	FAST_SENDER	FAST_SENDER_MAC_FRAME_TRANSMISSION	N/A
2170.033932	FAST_SENDER	PHYSICAL_LAYER_PACKET_TRANSMITTED	N/A
2170.597912	RECEIVER	RECEIVER_MAC_FRAME_RECEIVED	FAST_SENDER
2172.801628	FAST_SENDER	FAST_SENDER_MAC_FRAME_TRANSMISSION	N/A
2173.208159	FAST_SENDER	PHYSICAL_LAYER_PACKET_TRANSMITTED	N/A
2173.77126	RECEIVER	RECEIVER_MAC_FRAME_RECEIVED	FAST_SENDER
2174.712905	FAST_SENDER	PHYSICAL_LAYER_PACKET_TRANSMITTED	N/A
2177.775938	FAST_SENDER	FAST_SENDER_MAC_FRAME_TRANSMISSION	N/A
2178.179105	FAST_SENDER	PHYSICAL_LAYER_PACKET_TRANSMITTED	N/A
2178.745959	RECEIVER	RECEIVER_MAC_FRAME_RECEIVED	FAST_SENDER
2180.946953	FAST_SENDER	FAST_SENDER_MAC_FRAME_TRANSMISSION	N/A
2181.352063	FAST_SENDER	PHYSICAL_LAYER_PACKET_TRANSMITTED	N/A
2181.916617	RECEIVER	RECEIVER_MAC_FRAME_RECEIVED	FAST_SENDER
2184.119195	FAST_SENDER	FAST_SENDER_MAC_FRAME_TRANSMISSION	N/A
2184.526677	FAST_SENDER	PHYSICAL_LAYER_PACKET_TRANSMITTED	N/A
2185.089558	RECEIVER	RECEIVER_MAC_FRAME_RECEIVED	FAST_SENDER
2187.291877	FAST_SENDER	FAST_SENDER_MAC_FRAME_TRANSMISSION	N/A
2187.696446	FAST_SENDER	PHYSICAL_LAYER_PACKET_TRANSMITTED	N/A
2188.261928	RECEIVER	RECEIVER_MAC_FRAME_RECEIVED	FAST_SENDER
2190.46506	FAST_SENDER	FAST_SENDER_MAC_FRAME_TRANSMISSION	N/A
2190.870511	FAST_SENDER	PHYSICAL_LAYER_PACKET_TRANSMITTED	N/A
2191.435341	RECEIVER	RECEIVER_MAC_FRAME_RECEIVED	FAST_SENDER
2193.636957	FAST_SENDER	FAST_SENDER_MAC_FRAME_TRANSMISSION	N/A
2194.04328	FAST_SENDER	PHYSICAL_LAYER_PACKET_TRANSMITTED	N/A
2194.609358	RECEIVER	RECEIVER_MAC_FRAME_RECEIVED	FAST_SENDER
2196.808453	FAST_SENDER	FAST_SENDER_MAC_FRAME_TRANSMISSION	N/A
2197.213276	FAST_SENDER	PHYSICAL_LAYER_PACKET_TRANSMITTED	N/A
2197.779377	RECEIVER	RECEIVER_MAC_FRAME_RECEIVED	FAST_SENDER
2199.981073	FAST_SENDER	FAST_SENDER_MAC_FRAME_TRANSMISSION	N/A
2200.386845	FAST_SENDER	PHYSICAL_LAYER_PACKET_TRANSMITTED	N/A
2200.949323	RECEIVER	RECEIVER_MAC_FRAME_RECEIVED	FAST_SENDER
2203.151815	FAST_SENDER	FAST_SENDER_MAC_FRAME_TRANSMISSION	N/A
2203.557036	FAST_SENDER	PHYSICAL_LAYER_PACKET_TRANSMITTED	N/A
2204.122708	RECEIVER	RECEIVER_MAC_FRAME_RECEIVED	FAST_SENDER
2206.324504	FAST_SENDER	FAST_SENDER_MAC_FRAME_TRANSMISSION	N/A
2206.731303	FAST_SENDER	PHYSICAL_LAYER_PACKET_TRANSMITTED	N/A
2207.293664	RECEIVER	RECEIVER_MAC_FRAME_RECEIVED	FAST_SENDER
2209.497357	FAST_SENDER	FAST_SENDER_MAC_FRAME_TRANSMISSION	N/A
2209.899763	FAST_SENDER	PHYSICAL_LAYER_PACKET_TRANSMITTED	N/A
2210.46559	RECEIVER	RECEIVER_MAC_FRAME_RECEIVED	FAST_SENDER
2212.669271	FAST_SENDER	FAST_SENDER_MAC_FRAME_TRANSMISSION	N/A
2213.074728	FAST_SENDER	PHYSICAL_LAYER_PACKET_TRANSMITTED	N/A
2213.638229	RECEIVER	RECEIVER_MAC_FRAME_RECEIVED	FAST_SENDER
2215.840463	FAST_SENDER	FAST_SENDER_MAC_FRAME_TRANSMISSION	N/A
2216.245643	FAST_SENDER	PHYSICAL_LAYER_PACKET_TRANSMITTED	N/A
2216.808914	RECEIVER	RECEIVER_MAC_FRAME_RECEIVED	FAST_SENDER
2219.012904	FAST_SENDER	FAST_SENDER_MAC_FRAME_TRANSMISSION	N/A
2219.417873	FAST_SENDER	PHYSICAL_LAYER_PACKET_TRANSMITTED	N/A
2219.984747	RECEIVER	RECEIVER_MAC_FRAME_RECEIVED	FAST_SENDER
2222.185817	FAST_SENDER	FAST_SENDER_MAC_FRAME_TRANSMISSION	N/A
2222.590282	FAST_SENDER	PHYSICAL_LAYER_PACKET_TRANSMITTED	N/A
2223.156294	RECEIVER	RECEIVER_MAC_FRAME_RECEIVED	FAST_SENDER
2225.357569	FAST_SENDER	FAST_SENDER_MAC_FRAME_TRANSMISSION	N/A
2225.763224	FAST_SENDER	PHYSICAL_LAYER_PACKET_TRANSMITTED	N/A
2226.328816	RECEIVER	RECEIVER_MAC_FRAME_RECEIVED	FAST_SENDER
2228.530185	FAST_SENDER	FAST_SENDER_MAC_FRAME_TRANSMISSION	N/A
2228.933449	FAST_SENDER	PHYSICAL_LAYER_PACKET_TRANSMITTED	N/A
2229.498924	RECEIVER	RECEIVER_MAC_FRAME_RECEIVED	FAST_SENDER
2231.703582	FAST_SENDER	FAST_SENDER_MAC_FRAME_TRANSMISSION	N/A
2232.108072	FAST_SENDER	PHYSICAL_LAYER_PACKET_TRANSMITTED	N/A
2232.671861	RECEIVER	RECEIVER_MAC_FRAME_RECEIVED	FAST_SENDER
2234.874682	FAST_SENDER	FAST_SENDER_MAC_FRAME_TRANSMISSION	N/A
2235.280426	FAST_SENDER	PHYSICAL_LAYER_PACKET_TRANSMITTED	N/A
2235.845818	RECEIVER	RECEIVER_MAC_FRAME_RECEIVED	FAST_SENDER
2238.047944	FAST_SENDER	FAST_SENDER_MAC_FRAME_TRANSMISSION	N/A
2238.45355	FAST_SENDER	PHYSICAL_LAYER_PACKET_TRANSMITTED	N/A
2239.01648	RECEIVER	RECEIVER_MAC_FRAME_RECEIVED	FAST_SENDER
2241.219223	FAST_SENDER	FAST_SENDER_MAC_FRAME_TRANSMISSION	N/A
2241.624321	FAST_SENDER	PHYSICAL_LAYER_PACKET_TRANSMITTED	N/A
2242.188277	RECEIVER	RECEIVER_MAC_FRAME_RECEIVED	FAST_SENDER
2244.392474	FAST_SENDER	FAST_SENDER_MAC_FRAME_TRANSMISSION	N/A
2244.79656	FAST_SENDER	PHYSICAL_LAYER_PACKET_TRANSMITTED	N/A
2245.362024	RECEIVER	RECEIVER_MAC_FRAME_RECEIVED	FAST_SENDER
2247.5638	FAST_SENDER	FAST_SENDER_MAC_FRAME_TRANSMISSION	N/A
2247.970088	FAST_SENDER	PHYSICAL_LAYER_PACKET_TRANSMITTED	N/A
2248.535964	RECEIVER	RECEIVER_MAC_FRAME_RECEIVED	FAST_SENDER
2250.735432	FAST_SENDER	FAST_SENDER_MAC_FRAME_TRANSMISSION	N/A
2251.139599	FAST_SENDER	PHYSICAL_LAYER_PACKET_TRANSMITTED	N/A
2251.706549	RECEIVER	RECEIVER_MAC_FRAME_RECEIVED	FAST_SENDER
2253.909831	FAST_SENDER	FAST_SENDER_MAC_FRAME_TRANSMISSION	N/A
2254.316989	FAST_SENDER	PHYSICAL_LAYER_PACKET_TRANSMITTED	N/A
2254.878766	RECEIVER	RECEIVER_MAC_FRAME_RECEIVED	FAST_SENDER
2257.080712	FAST_SENDER	FAST_SENDER_MAC_FRAME_TRANSMISSION	N/A
2257.487571	FAST_SENDER	PHYSICAL_LAYER_PACKET_TRANSMITTED	N/A
2258.050081	RECEIVER	RECEIVER_MAC_FRAME_RECEIVED	FAST_SENDER
2260.253975	FAST_SENDER	FAST_SENDER_MAC_FRAME_TRANSMISSION	N/A
2260.658987	FAST_SENDER	PHYSICAL_LAYER_PACKET_TRANSMITTED	N/A
2261.223592	RECEIVER	RECEIVER_MAC_FRAME_RECEIVED	FAST_SENDER
2263.425906	FAST_SENDER	FAST_SENDER_MAC_FRAME_TRANSMISSION	N/A
2263.831075	FAST_SENDER	PHYSICAL_LAYER_PACKET_TRANSMITTED	N/A
2264.39516	RECEIVER	RECEIVER_MAC_FRAME_RECEIVED	FAST_SENDER
2266.599393	FAST_SENDER	FAST_SENDER_MAC_FRAME_TRANSMISSION	N/A
2267.005207	FAST_SENDER	PHYSICAL_LAYER_PACKET_TRANSMITTED	N/A
2267.569603	RECEIVER	RECEIVER_MAC_FRAME_RECEIVED	FAST_SENDER
2269.770248	FAST_SENDER	FAST_SENDER_MAC_FRAME_TRANSMISSION	N/A
2270.176214	FAST_SENDER	PHYSICAL_LAYER_PACKET_TRANSMITTED	N/A
2270.73966	RECEIVER	RECEIVER_MAC_FRAME_RECEIVED	FAST_SENDER
2271.562293	FAST_SENDER	PHYSICAL_LAYER_PACKET_TRANSMITTED	N/A
2274.624161	FAST_SENDER	FAST_SENDER_MAC_FRAME_TRANSMISSION	N/A
2274.904195	SLOW_SENDER	SLOW_SENDER_MAC_FRAME_TRANSMISSION	N/A
2275.028611	FAST_SENDER	PHYSICAL_LAYER_PACKET_TRANSMITTED	N/A
2275.308244	SLOW_SENDER	PHYSICAL_LAYER_PACKET_TRANSMITTED	N/A
2275.592999	RECEIVER	RECEIVER_MAC_FRAME_RECEIVED	FAST_SENDER
2276.81574	SLOW_SENDER	PHYSICAL_LAYER_PACKET_TRANSMITTED	N/A
2277.959072	FAST_SENDER	FAST_SENDER_MAC_FRAME_TRANSMISSION	N/A
2278.541053	SLOW_SENDER	PHYSICAL_LAYER_PACKET_TRANSMITTED	N/A
2278.567994	FAST_SENDER	FAST_SENDER_MAC_FRAME_TRANSMISSION	N/A
2279.400821	RECEIVER	RECEIVER_MAC_FRAME_RECEIVED	SLOW_SENDER
2279.985859	FAST_SENDER	FAST_SENDER_MAC_FRAME_TRANSMISSION	N/A
2282.011813	FAST_SENDER	FAST_SENDER_MAC_FRAME_TRANSMISSION	N/A
2284.04024	FAST_SENDER	FAST_SENDER_MAC_FRAME_TRANSMISSION	N/A
2284.592577	SLOW_SENDER	SLOW_SENDER_MAC_FRAME_TRANSMISSION	N/A
[truncated: 28,690 more rows]
