# Supplementary material for: CATO: Wake-Up reCeiver-bAsed communicaTiOn for Batteryless Devices
Source: Sensors (Basel). 2025 Nov 7;25(22):6813. doi: 10.3390/s25226813 (PMC12655924; doi:10.3390/s25226813)
Supplement: Supplementary file 1 [file sensors-25-06813-s001.zip › File S1_Experimental_and_Simulation_Data/experimental/mac_competing_nodes/mac_competing_nodes_none.csv]

time_s	node_id	event	received_from
2.019427	FAST_SENDER	FAST_SENDER_MAC_FRAME_TRANSMISSION	N/A
2.425067	FAST_SENDER	PHYSICAL_LAYER_PACKET_TRANSMITTED	N/A
3.649854	FAST_SENDER	PHYSICAL_LAYER_PACKET_TRANSMITTED	N/A
5.270092	FAST_SENDER	PHYSICAL_LAYER_PACKET_TRANSMITTED	N/A
6.46202	SLOW_SENDER	SLOW_SENDER_MAC_FRAME_TRANSMISSION	N/A
6.789679	FAST_SENDER	PHYSICAL_LAYER_PACKET_TRANSMITTED	N/A
6.866213	SLOW_SENDER	PHYSICAL_LAYER_PACKET_TRANSMITTED	N/A
8.020605	SLOW_SENDER	PHYSICAL_LAYER_PACKET_TRANSMITTED	N/A
8.880873	RECEIVER	RECEIVER_MAC_FRAME_RECEIVED	SLOW_SENDER
10.090773	FAST_SENDER	FAST_SENDER_MAC_FRAME_TRANSMISSION	N/A
10.496432	FAST_SENDER	PHYSICAL_LAYER_PACKET_TRANSMITTED	N/A
11.060937	RECEIVER	RECEIVER_MAC_FRAME_RECEIVED	FAST_SENDER
11.071455	SLOW_SENDER	SLOW_SENDER_MAC_FRAME_TRANSMISSION	N/A
11.477572	SLOW_SENDER	PHYSICAL_LAYER_PACKET_TRANSMITTED	N/A
12.042411	RECEIVER	RECEIVER_MAC_FRAME_RECEIVED	SLOW_SENDER
13.265295	FAST_SENDER	FAST_SENDER_MAC_FRAME_TRANSMISSION	N/A
13.668509	FAST_SENDER	PHYSICAL_LAYER_PACKET_TRANSMITTED	N/A
14.232784	SLOW_SENDER	SLOW_SENDER_MAC_FRAME_TRANSMISSION	N/A
14.636506	SLOW_SENDER	PHYSICAL_LAYER_PACKET_TRANSMITTED	N/A
15.068248	FAST_SENDER	PHYSICAL_LAYER_PACKET_TRANSMITTED	N/A
15.201363	RECEIVER	RECEIVER_MAC_FRAME_RECEIVED	SLOW_SENDER
16.551965	FAST_SENDER	PHYSICAL_LAYER_PACKET_TRANSMITTED	N/A
17.39321	SLOW_SENDER	SLOW_SENDER_MAC_FRAME_TRANSMISSION	N/A
17.410229	RECEIVER	RECEIVER_MAC_FRAME_RECEIVED	FAST_SENDER
17.798468	SLOW_SENDER	PHYSICAL_LAYER_PACKET_TRANSMITTED	N/A
18.362095	RECEIVER	RECEIVER_MAC_FRAME_RECEIVED	SLOW_SENDER
19.613639	FAST_SENDER	FAST_SENDER_MAC_FRAME_TRANSMISSION	N/A
20.017303	FAST_SENDER	PHYSICAL_LAYER_PACKET_TRANSMITTED	N/A
20.552951	SLOW_SENDER	SLOW_SENDER_MAC_FRAME_TRANSMISSION	N/A
20.58247	RECEIVER	RECEIVER_MAC_FRAME_RECEIVED	FAST_SENDER
20.958004	SLOW_SENDER	PHYSICAL_LAYER_PACKET_TRANSMITTED	N/A
21.522758	RECEIVER	RECEIVER_MAC_FRAME_RECEIVED	SLOW_SENDER
22.784033	FAST_SENDER	FAST_SENDER_MAC_FRAME_TRANSMISSION	N/A
23.188764	FAST_SENDER	PHYSICAL_LAYER_PACKET_TRANSMITTED	N/A
23.71471	SLOW_SENDER	SLOW_SENDER_MAC_FRAME_TRANSMISSION	N/A
23.753749	RECEIVER	RECEIVER_MAC_FRAME_RECEIVED	FAST_SENDER
24.119568	SLOW_SENDER	PHYSICAL_LAYER_PACKET_TRANSMITTED	N/A
25.619008	SLOW_SENDER	PHYSICAL_LAYER_PACKET_TRANSMITTED	N/A
25.957151	FAST_SENDER	FAST_SENDER_MAC_FRAME_TRANSMISSION	N/A
26.360341	FAST_SENDER	PHYSICAL_LAYER_PACKET_TRANSMITTED	N/A
26.476422	RECEIVER	RECEIVER_MAC_FRAME_RECEIVED	SLOW_SENDER
27.546426	SLOW_SENDER	PHYSICAL_LAYER_PACKET_TRANSMITTED	N/A
27.720998	FAST_SENDER	PHYSICAL_LAYER_PACKET_TRANSMITTED	N/A
28.557836	RECEIVER	RECEIVER_MAC_FRAME_RECEIVED	FAST_SENDER
29.231543	SLOW_SENDER	PHYSICAL_LAYER_PACKET_TRANSMITTED	N/A
29.506426	FAST_SENDER	PHYSICAL_LAYER_PACKET_TRANSMITTED	N/A
31.324448	FAST_SENDER	PHYSICAL_LAYER_PACKET_TRANSMITTED	N/A
34.386797	FAST_SENDER	FAST_SENDER_MAC_FRAME_TRANSMISSION	N/A
34.792447	FAST_SENDER	PHYSICAL_LAYER_PACKET_TRANSMITTED	N/A
35.356151	RECEIVER	RECEIVER_MAC_FRAME_RECEIVED	FAST_SENDER
37.284519	SLOW_SENDER	SLOW_SENDER_MAC_FRAME_TRANSMISSION	N/A
37.559296	FAST_SENDER	FAST_SENDER_MAC_FRAME_TRANSMISSION	N/A
37.688933	SLOW_SENDER	PHYSICAL_LAYER_PACKET_TRANSMITTED	N/A
37.965473	FAST_SENDER	PHYSICAL_LAYER_PACKET_TRANSMITTED	N/A
38.256115	RECEIVER	RECEIVER_MAC_FRAME_RECEIVED	SLOW_SENDER
39.463907	FAST_SENDER	PHYSICAL_LAYER_PACKET_TRANSMITTED	N/A
40.323965	RECEIVER	RECEIVER_MAC_FRAME_RECEIVED	FAST_SENDER
42.525701	FAST_SENDER	FAST_SENDER_MAC_FRAME_TRANSMISSION	N/A
42.929758	FAST_SENDER	PHYSICAL_LAYER_PACKET_TRANSMITTED	N/A
43.494508	RECEIVER	RECEIVER_MAC_FRAME_RECEIVED	FAST_SENDER
45.445168	SLOW_SENDER	SLOW_SENDER_MAC_FRAME_TRANSMISSION	N/A
45.697849	FAST_SENDER	FAST_SENDER_MAC_FRAME_TRANSMISSION	N/A
45.849401	SLOW_SENDER	PHYSICAL_LAYER_PACKET_TRANSMITTED	N/A
46.104125	FAST_SENDER	PHYSICAL_LAYER_PACKET_TRANSMITTED	N/A
46.414034	RECEIVER	RECEIVER_MAC_FRAME_RECEIVED	SLOW_SENDER
47.216586	RECEIVER	RECEIVER_MAC_FRAME_RECEIVED	FAST_SENDER
49.420954	FAST_SENDER	FAST_SENDER_MAC_FRAME_TRANSMISSION	N/A
49.824674	FAST_SENDER	PHYSICAL_LAYER_PACKET_TRANSMITTED	N/A
50.389326	RECEIVER	RECEIVER_MAC_FRAME_RECEIVED	FAST_SENDER
52.592213	FAST_SENDER	FAST_SENDER_MAC_FRAME_TRANSMISSION	N/A
52.998412	FAST_SENDER	PHYSICAL_LAYER_PACKET_TRANSMITTED	N/A
53.560818	RECEIVER	RECEIVER_MAC_FRAME_RECEIVED	FAST_SENDER
53.606502	SLOW_SENDER	SLOW_SENDER_MAC_FRAME_TRANSMISSION	N/A
54.010754	SLOW_SENDER	PHYSICAL_LAYER_PACKET_TRANSMITTED	N/A
54.575133	RECEIVER	RECEIVER_MAC_FRAME_RECEIVED	SLOW_SENDER
55.7651	FAST_SENDER	FAST_SENDER_MAC_FRAME_TRANSMISSION	N/A
56.169753	FAST_SENDER	PHYSICAL_LAYER_PACKET_TRANSMITTED	N/A
56.736443	RECEIVER	RECEIVER_MAC_FRAME_RECEIVED	FAST_SENDER
58.935882	FAST_SENDER	FAST_SENDER_MAC_FRAME_TRANSMISSION	N/A
59.341468	FAST_SENDER	PHYSICAL_LAYER_PACKET_TRANSMITTED	N/A
59.905152	RECEIVER	RECEIVER_MAC_FRAME_RECEIVED	FAST_SENDER
61.767576	SLOW_SENDER	SLOW_SENDER_MAC_FRAME_TRANSMISSION	N/A
62.108695	FAST_SENDER	FAST_SENDER_MAC_FRAME_TRANSMISSION	N/A
62.171743	SLOW_SENDER	PHYSICAL_LAYER_PACKET_TRANSMITTED	N/A
62.514031	FAST_SENDER	PHYSICAL_LAYER_PACKET_TRANSMITTED	N/A
62.736826	RECEIVER	RECEIVER_MAC_FRAME_RECEIVED	SLOW_SENDER
64.067781	FAST_SENDER	PHYSICAL_LAYER_PACKET_TRANSMITTED	N/A
64.926421	RECEIVER	RECEIVER_MAC_FRAME_RECEIVED	FAST_SENDER
67.12938	FAST_SENDER	FAST_SENDER_MAC_FRAME_TRANSMISSION	N/A
67.535917	FAST_SENDER	PHYSICAL_LAYER_PACKET_TRANSMITTED	N/A
68.098656	RECEIVER	RECEIVER_MAC_FRAME_RECEIVED	FAST_SENDER
69.928518	SLOW_SENDER	SLOW_SENDER_MAC_FRAME_TRANSMISSION	N/A
70.301813	FAST_SENDER	FAST_SENDER_MAC_FRAME_TRANSMISSION	N/A
70.333334	SLOW_SENDER	PHYSICAL_LAYER_PACKET_TRANSMITTED	N/A
70.706218	FAST_SENDER	PHYSICAL_LAYER_PACKET_TRANSMITTED	N/A
70.898546	RECEIVER	RECEIVER_MAC_FRAME_RECEIVED	SLOW_SENDER
71.895943	FAST_SENDER	PHYSICAL_LAYER_PACKET_TRANSMITTED	N/A
72.118045	SLOW_SENDER	PHYSICAL_LAYER_PACKET_TRANSMITTED	N/A
72.757408	RECEIVER	RECEIVER_MAC_FRAME_RECEIVED	FAST_SENDER
74.958754	FAST_SENDER	FAST_SENDER_MAC_FRAME_TRANSMISSION	N/A
75.363295	FAST_SENDER	PHYSICAL_LAYER_PACKET_TRANSMITTED	N/A
75.927402	RECEIVER	RECEIVER_MAC_FRAME_RECEIVED	FAST_SENDER
78.131064	FAST_SENDER	FAST_SENDER_MAC_FRAME_TRANSMISSION	N/A
78.538807	FAST_SENDER	PHYSICAL_LAYER_PACKET_TRANSMITTED	N/A
79.100127	RECEIVER	RECEIVER_MAC_FRAME_RECEIVED	FAST_SENDER
81.304953	FAST_SENDER	FAST_SENDER_MAC_FRAME_TRANSMISSION	N/A
81.708399	FAST_SENDER	PHYSICAL_LAYER_PACKET_TRANSMITTED	N/A
82.274144	RECEIVER	RECEIVER_MAC_FRAME_RECEIVED	FAST_SENDER
84.475711	FAST_SENDER	FAST_SENDER_MAC_FRAME_TRANSMISSION	N/A
84.880937	FAST_SENDER	PHYSICAL_LAYER_PACKET_TRANSMITTED	N/A
85.447373	RECEIVER	RECEIVER_MAC_FRAME_RECEIVED	FAST_SENDER
87.648457	FAST_SENDER	FAST_SENDER_MAC_FRAME_TRANSMISSION	N/A
88.05227	FAST_SENDER	PHYSICAL_LAYER_PACKET_TRANSMITTED	N/A
88.619607	RECEIVER	RECEIVER_MAC_FRAME_RECEIVED	FAST_SENDER
90.820379	FAST_SENDER	FAST_SENDER_MAC_FRAME_TRANSMISSION	N/A
91.225862	FAST_SENDER	PHYSICAL_LAYER_PACKET_TRANSMITTED	N/A
91.790096	RECEIVER	RECEIVER_MAC_FRAME_RECEIVED	FAST_SENDER
93.994297	FAST_SENDER	FAST_SENDER_MAC_FRAME_TRANSMISSION	N/A
94.398828	FAST_SENDER	PHYSICAL_LAYER_PACKET_TRANSMITTED	N/A
94.962823	RECEIVER	RECEIVER_MAC_FRAME_RECEIVED	FAST_SENDER
97.16572	FAST_SENDER	FAST_SENDER_MAC_FRAME_TRANSMISSION	N/A
97.571081	FAST_SENDER	PHYSICAL_LAYER_PACKET_TRANSMITTED	N/A
98.135547	RECEIVER	RECEIVER_MAC_FRAME_RECEIVED	FAST_SENDER
100.339531	FAST_SENDER	FAST_SENDER_MAC_FRAME_TRANSMISSION	N/A
100.745524	FAST_SENDER	PHYSICAL_LAYER_PACKET_TRANSMITTED	N/A
101.309484	RECEIVER	RECEIVER_MAC_FRAME_RECEIVED	FAST_SENDER
103.51091	FAST_SENDER	FAST_SENDER_MAC_FRAME_TRANSMISSION	N/A
103.916549	FAST_SENDER	PHYSICAL_LAYER_PACKET_TRANSMITTED	N/A
104.482732	RECEIVER	RECEIVER_MAC_FRAME_RECEIVED	FAST_SENDER
106.684245	FAST_SENDER	FAST_SENDER_MAC_FRAME_TRANSMISSION	N/A
107.089624	FAST_SENDER	PHYSICAL_LAYER_PACKET_TRANSMITTED	N/A
107.653388	RECEIVER	RECEIVER_MAC_FRAME_RECEIVED	FAST_SENDER
109.85593	FAST_SENDER	FAST_SENDER_MAC_FRAME_TRANSMISSION	N/A
110.260684	FAST_SENDER	PHYSICAL_LAYER_PACKET_TRANSMITTED	N/A
110.824628	RECEIVER	RECEIVER_MAC_FRAME_RECEIVED	FAST_SENDER
113.027885	FAST_SENDER	FAST_SENDER_MAC_FRAME_TRANSMISSION	N/A
113.432572	FAST_SENDER	PHYSICAL_LAYER_PACKET_TRANSMITTED	N/A
113.999025	RECEIVER	RECEIVER_MAC_FRAME_RECEIVED	FAST_SENDER
116.200687	FAST_SENDER	FAST_SENDER_MAC_FRAME_TRANSMISSION	N/A
116.605343	FAST_SENDER	PHYSICAL_LAYER_PACKET_TRANSMITTED	N/A
117.171194	RECEIVER	RECEIVER_MAC_FRAME_RECEIVED	FAST_SENDER
119.374444	FAST_SENDER	FAST_SENDER_MAC_FRAME_TRANSMISSION	N/A
119.778112	FAST_SENDER	PHYSICAL_LAYER_PACKET_TRANSMITTED	N/A
120.342858	RECEIVER	RECEIVER_MAC_FRAME_RECEIVED	FAST_SENDER
122.545935	FAST_SENDER	FAST_SENDER_MAC_FRAME_TRANSMISSION	N/A
122.951624	FAST_SENDER	PHYSICAL_LAYER_PACKET_TRANSMITTED	N/A
123.515895	RECEIVER	RECEIVER_MAC_FRAME_RECEIVED	FAST_SENDER
125.717963	FAST_SENDER	FAST_SENDER_MAC_FRAME_TRANSMISSION	N/A
126.12365	FAST_SENDER	PHYSICAL_LAYER_PACKET_TRANSMITTED	N/A
126.688375	RECEIVER	RECEIVER_MAC_FRAME_RECEIVED	FAST_SENDER
128.891563	FAST_SENDER	FAST_SENDER_MAC_FRAME_TRANSMISSION	N/A
129.29526	FAST_SENDER	PHYSICAL_LAYER_PACKET_TRANSMITTED	N/A
129.860587	RECEIVER	RECEIVER_MAC_FRAME_RECEIVED	FAST_SENDER
132.063107	FAST_SENDER	FAST_SENDER_MAC_FRAME_TRANSMISSION	N/A
132.467774	FAST_SENDER	PHYSICAL_LAYER_PACKET_TRANSMITTED	N/A
133.033603	RECEIVER	RECEIVER_MAC_FRAME_RECEIVED	FAST_SENDER
135.240022	FAST_SENDER	FAST_SENDER_MAC_FRAME_TRANSMISSION	N/A
135.646663	FAST_SENDER	PHYSICAL_LAYER_PACKET_TRANSMITTED	N/A
136.20631	RECEIVER	RECEIVER_MAC_FRAME_RECEIVED	FAST_SENDER
138.408226	FAST_SENDER	FAST_SENDER_MAC_FRAME_TRANSMISSION	N/A
138.812328	FAST_SENDER	PHYSICAL_LAYER_PACKET_TRANSMITTED	N/A
139.378493	RECEIVER	RECEIVER_MAC_FRAME_RECEIVED	FAST_SENDER
141.580909	FAST_SENDER	FAST_SENDER_MAC_FRAME_TRANSMISSION	N/A
141.984553	FAST_SENDER	PHYSICAL_LAYER_PACKET_TRANSMITTED	N/A
142.549803	RECEIVER	RECEIVER_MAC_FRAME_RECEIVED	FAST_SENDER
144.753219	FAST_SENDER	FAST_SENDER_MAC_FRAME_TRANSMISSION	N/A
145.156578	FAST_SENDER	PHYSICAL_LAYER_PACKET_TRANSMITTED	N/A
145.722252	RECEIVER	RECEIVER_MAC_FRAME_RECEIVED	FAST_SENDER
147.925561	FAST_SENDER	FAST_SENDER_MAC_FRAME_TRANSMISSION	N/A
148.329231	FAST_SENDER	PHYSICAL_LAYER_PACKET_TRANSMITTED	N/A
148.895448	RECEIVER	RECEIVER_MAC_FRAME_RECEIVED	FAST_SENDER
151.097704	FAST_SENDER	FAST_SENDER_MAC_FRAME_TRANSMISSION	N/A
151.502361	FAST_SENDER	PHYSICAL_LAYER_PACKET_TRANSMITTED	N/A
152.067528	RECEIVER	RECEIVER_MAC_FRAME_RECEIVED	FAST_SENDER
154.27061	FAST_SENDER	FAST_SENDER_MAC_FRAME_TRANSMISSION	N/A
154.67375	FAST_SENDER	PHYSICAL_LAYER_PACKET_TRANSMITTED	N/A
155.239518	RECEIVER	RECEIVER_MAC_FRAME_RECEIVED	FAST_SENDER
157.443027	FAST_SENDER	FAST_SENDER_MAC_FRAME_TRANSMISSION	N/A
157.846778	FAST_SENDER	PHYSICAL_LAYER_PACKET_TRANSMITTED	N/A
159.236405	FAST_SENDER	PHYSICAL_LAYER_PACKET_TRANSMITTED	N/A
160.096168	RECEIVER	RECEIVER_MAC_FRAME_RECEIVED	FAST_SENDER
162.298609	FAST_SENDER	FAST_SENDER_MAC_FRAME_TRANSMISSION	N/A
162.70382	FAST_SENDER	PHYSICAL_LAYER_PACKET_TRANSMITTED	N/A
163.26863	RECEIVER	RECEIVER_MAC_FRAME_RECEIVED	FAST_SENDER
165.471814	FAST_SENDER	FAST_SENDER_MAC_FRAME_TRANSMISSION	N/A
165.874465	FAST_SENDER	PHYSICAL_LAYER_PACKET_TRANSMITTED	N/A
167.050701	FAST_SENDER	PHYSICAL_LAYER_PACKET_TRANSMITTED	N/A
168.720523	FAST_SENDER	PHYSICAL_LAYER_PACKET_TRANSMITTED	N/A
170.486983	FAST_SENDER	PHYSICAL_LAYER_PACKET_TRANSMITTED	N/A
174.161871	FAST_SENDER	FAST_SENDER_MAC_FRAME_TRANSMISSION	N/A
174.56597	FAST_SENDER	PHYSICAL_LAYER_PACKET_TRANSMITTED	N/A
175.967321	FAST_SENDER	PHYSICAL_LAYER_PACKET_TRANSMITTED	N/A
177.340757	FAST_SENDER	PHYSICAL_LAYER_PACKET_TRANSMITTED	N/A
179.111634	FAST_SENDER	PHYSICAL_LAYER_PACKET_TRANSMITTED	N/A
182.479281	FAST_SENDER	FAST_SENDER_MAC_FRAME_TRANSMISSION	N/A
182.884571	FAST_SENDER	PHYSICAL_LAYER_PACKET_TRANSMITTED	N/A
184.399941	FAST_SENDER	PHYSICAL_LAYER_PACKET_TRANSMITTED	N/A
185.867785	FAST_SENDER	PHYSICAL_LAYER_PACKET_TRANSMITTED	N/A
187.368015	FAST_SENDER	PHYSICAL_LAYER_PACKET_TRANSMITTED	N/A
190.135142	SLOW_SENDER	SLOW_SENDER_MAC_FRAME_TRANSMISSION	N/A
190.540309	SLOW_SENDER	PHYSICAL_LAYER_PACKET_TRANSMITTED	N/A
191.026082	FAST_SENDER	FAST_SENDER_MAC_FRAME_TRANSMISSION	N/A
191.431372	FAST_SENDER	PHYSICAL_LAYER_PACKET_TRANSMITTED	N/A
191.652471	SLOW_SENDER	PHYSICAL_LAYER_PACKET_TRANSMITTED	N/A
193.202098	FAST_SENDER	PHYSICAL_LAYER_PACKET_TRANSMITTED	N/A
193.459427	SLOW_SENDER	PHYSICAL_LAYER_PACKET_TRANSMITTED	N/A
194.898956	FAST_SENDER	PHYSICAL_LAYER_PACKET_TRANSMITTED	N/A
195.753324	SLOW_SENDER	PHYSICAL_LAYER_PACKET_TRANSMITTED	N/A
196.481358	FAST_SENDER	PHYSICAL_LAYER_PACKET_TRANSMITTED	N/A
200.071429	FAST_SENDER	FAST_SENDER_MAC_FRAME_TRANSMISSION	N/A
200.474587	FAST_SENDER	PHYSICAL_LAYER_PACKET_TRANSMITTED	N/A
201.960728	FAST_SENDER	PHYSICAL_LAYER_PACKET_TRANSMITTED	N/A
203.791225	FAST_SENDER	PHYSICAL_LAYER_PACKET_TRANSMITTED	N/A
204.116918	SLOW_SENDER	SLOW_SENDER_MAC_FRAME_TRANSMISSION	N/A
204.520169	SLOW_SENDER	PHYSICAL_LAYER_PACKET_TRANSMITTED	N/A
205.595694	FAST_SENDER	PHYSICAL_LAYER_PACKET_TRANSMITTED	N/A
206.013782	SLOW_SENDER	PHYSICAL_LAYER_PACKET_TRANSMITTED	N/A
207.781156	SLOW_SENDER	PHYSICAL_LAYER_PACKET_TRANSMITTED	N/A
209.091222	FAST_SENDER	FAST_SENDER_MAC_FRAME_TRANSMISSION	N/A
209.496925	FAST_SENDER	PHYSICAL_LAYER_PACKET_TRANSMITTED	N/A
210.695517	FAST_SENDER	PHYSICAL_LAYER_PACKET_TRANSMITTED	N/A
212.334435	FAST_SENDER	PHYSICAL_LAYER_PACKET_TRANSMITTED	N/A
213.975128	FAST_SENDER	PHYSICAL_LAYER_PACKET_TRANSMITTED	N/A
217.507167	FAST_SENDER	FAST_SENDER_MAC_FRAME_TRANSMISSION	N/A
217.913124	FAST_SENDER	PHYSICAL_LAYER_PACKET_TRANSMITTED	N/A
219.157266	FAST_SENDER	PHYSICAL_LAYER_PACKET_TRANSMITTED	N/A
220.537243	FAST_SENDER	PHYSICAL_LAYER_PACKET_TRANSMITTED	N/A
221.911919	FAST_SENDER	PHYSICAL_LAYER_PACKET_TRANSMITTED	N/A
225.327493	FAST_SENDER	FAST_SENDER_MAC_FRAME_TRANSMISSION	N/A
225.73312	FAST_SENDER	PHYSICAL_LAYER_PACKET_TRANSMITTED	N/A
227.060277	FAST_SENDER	PHYSICAL_LAYER_PACKET_TRANSMITTED	N/A
228.580245	FAST_SENDER	PHYSICAL_LAYER_PACKET_TRANSMITTED	N/A
230.193282	FAST_SENDER	PHYSICAL_LAYER_PACKET_TRANSMITTED	N/A
233.940654	FAST_SENDER	FAST_SENDER_MAC_FRAME_TRANSMISSION	N/A
234.346769	FAST_SENDER	PHYSICAL_LAYER_PACKET_TRANSMITTED	N/A
235.478073	FAST_SENDER	PHYSICAL_LAYER_PACKET_TRANSMITTED	N/A
237.113422	FAST_SENDER	PHYSICAL_LAYER_PACKET_TRANSMITTED	N/A
238.668571	FAST_SENDER	PHYSICAL_LAYER_PACKET_TRANSMITTED	N/A
242.252019	FAST_SENDER	FAST_SENDER_MAC_FRAME_TRANSMISSION	N/A
242.657579	FAST_SENDER	PHYSICAL_LAYER_PACKET_TRANSMITTED	N/A
243.721236	FAST_SENDER	PHYSICAL_LAYER_PACKET_TRANSMITTED	N/A
245.401522	FAST_SENDER	PHYSICAL_LAYER_PACKET_TRANSMITTED	N/A
246.948184	FAST_SENDER	PHYSICAL_LAYER_PACKET_TRANSMITTED	N/A
250.481579	FAST_SENDER	FAST_SENDER_MAC_FRAME_TRANSMISSION	N/A
250.887504	FAST_SENDER	PHYSICAL_LAYER_PACKET_TRANSMITTED	N/A
252.321067	FAST_SENDER	PHYSICAL_LAYER_PACKET_TRANSMITTED	N/A
253.779415	FAST_SENDER	PHYSICAL_LAYER_PACKET_TRANSMITTED	N/A
255.569123	FAST_SENDER	PHYSICAL_LAYER_PACKET_TRANSMITTED	N/A
259.148934	FAST_SENDER	FAST_SENDER_MAC_FRAME_TRANSMISSION	N/A
259.555377	FAST_SENDER	PHYSICAL_LAYER_PACKET_TRANSMITTED	N/A
260.931941	FAST_SENDER	PHYSICAL_LAYER_PACKET_TRANSMITTED	N/A
262.630107	FAST_SENDER	PHYSICAL_LAYER_PACKET_TRANSMITTED	N/A
264.456506	FAST_SENDER	PHYSICAL_LAYER_PACKET_TRANSMITTED	N/A
268.215398	FAST_SENDER	FAST_SENDER_MAC_FRAME_TRANSMISSION	N/A
268.62037	FAST_SENDER	PHYSICAL_LAYER_PACKET_TRANSMITTED	N/A
270.094616	FAST_SENDER	PHYSICAL_LAYER_PACKET_TRANSMITTED	N/A
271.945355	FAST_SENDER	PHYSICAL_LAYER_PACKET_TRANSMITTED	N/A
273.482497	FAST_SENDER	PHYSICAL_LAYER_PACKET_TRANSMITTED	N/A
277.14037	FAST_SENDER	FAST_SENDER_MAC_FRAME_TRANSMISSION	N/A
277.545164	FAST_SENDER	PHYSICAL_LAYER_PACKET_TRANSMITTED	N/A
278.826485	FAST_SENDER	PHYSICAL_LAYER_PACKET_TRANSMITTED	N/A
280.223143	FAST_SENDER	PHYSICAL_LAYER_PACKET_TRANSMITTED	N/A
282.021188	FAST_SENDER	PHYSICAL_LAYER_PACKET_TRANSMITTED	N/A
285.298732	FAST_SENDER	FAST_SENDER_MAC_FRAME_TRANSMISSION	N/A
285.703734	FAST_SENDER	PHYSICAL_LAYER_PACKET_TRANSMITTED	N/A
287.081548	FAST_SENDER	PHYSICAL_LAYER_PACKET_TRANSMITTED	N/A
288.538973	FAST_SENDER	PHYSICAL_LAYER_PACKET_TRANSMITTED	N/A
289.989415	FAST_SENDER	PHYSICAL_LAYER_PACKET_TRANSMITTED	N/A
293.488502	FAST_SENDER	FAST_SENDER_MAC_FRAME_TRANSMISSION	N/A
293.895025	FAST_SENDER	PHYSICAL_LAYER_PACKET_TRANSMITTED	N/A
295.057776	FAST_SENDER	PHYSICAL_LAYER_PACKET_TRANSMITTED	N/A
296.054516	RECEIVER	RECEIVER_MAC_FRAME_RECEIVED	FAST_SENDER
298.120631	FAST_SENDER	FAST_SENDER_MAC_FRAME_TRANSMISSION	N/A
298.52543	FAST_SENDER	PHYSICAL_LAYER_PACKET_TRANSMITTED	N/A
299.092272	RECEIVER	RECEIVER_MAC_FRAME_RECEIVED	FAST_SENDER
301.293574	FAST_SENDER	FAST_SENDER_MAC_FRAME_TRANSMISSION	N/A
301.699712	FAST_SENDER	PHYSICAL_LAYER_PACKET_TRANSMITTED	N/A
302.264258	RECEIVER	RECEIVER_MAC_FRAME_RECEIVED	FAST_SENDER
304.467752	FAST_SENDER	FAST_SENDER_MAC_FRAME_TRANSMISSION	N/A
304.869919	FAST_SENDER	PHYSICAL_LAYER_PACKET_TRANSMITTED	N/A
306.245643	FAST_SENDER	PHYSICAL_LAYER_PACKET_TRANSMITTED	N/A
307.10427	RECEIVER	RECEIVER_MAC_FRAME_RECEIVED	FAST_SENDER
309.307634	FAST_SENDER	FAST_SENDER_MAC_FRAME_TRANSMISSION	N/A
309.71039	FAST_SENDER	PHYSICAL_LAYER_PACKET_TRANSMITTED	N/A
310.276193	RECEIVER	RECEIVER_MAC_FRAME_RECEIVED	FAST_SENDER
312.479187	FAST_SENDER	FAST_SENDER_MAC_FRAME_TRANSMISSION	N/A
312.885186	FAST_SENDER	PHYSICAL_LAYER_PACKET_TRANSMITTED	N/A
313.450651	RECEIVER	RECEIVER_MAC_FRAME_RECEIVED	FAST_SENDER
315.651691	FAST_SENDER	FAST_SENDER_MAC_FRAME_TRANSMISSION	N/A
316.056559	FAST_SENDER	PHYSICAL_LAYER_PACKET_TRANSMITTED	N/A
316.6223	RECEIVER	RECEIVER_MAC_FRAME_RECEIVED	FAST_SENDER
318.825413	FAST_SENDER	FAST_SENDER_MAC_FRAME_TRANSMISSION	N/A
319.231614	FAST_SENDER	PHYSICAL_LAYER_PACKET_TRANSMITTED	N/A
319.796332	RECEIVER	RECEIVER_MAC_FRAME_RECEIVED	FAST_SENDER
321.996532	FAST_SENDER	FAST_SENDER_MAC_FRAME_TRANSMISSION	N/A
322.404138	FAST_SENDER	PHYSICAL_LAYER_PACKET_TRANSMITTED	N/A
322.96666	RECEIVER	RECEIVER_MAC_FRAME_RECEIVED	FAST_SENDER
325.170187	FAST_SENDER	FAST_SENDER_MAC_FRAME_TRANSMISSION	N/A
325.575008	FAST_SENDER	PHYSICAL_LAYER_PACKET_TRANSMITTED	N/A
325.747981	SLOW_SENDER	SLOW_SENDER_MAC_FRAME_TRANSMISSION	N/A
326.137431	RECEIVER	RECEIVER_MAC_FRAME_RECEIVED	FAST_SENDER
326.15354	SLOW_SENDER	PHYSICAL_LAYER_PACKET_TRANSMITTED	N/A
326.788623	FAST_SENDER	PHYSICAL_LAYER_PACKET_TRANSMITTED	N/A
327.40613	SLOW_SENDER	PHYSICAL_LAYER_PACKET_TRANSMITTED	N/A
328.579726	FAST_SENDER	PHYSICAL_LAYER_PACKET_TRANSMITTED	N/A
328.967933	SLOW_SENDER	PHYSICAL_LAYER_PACKET_TRANSMITTED	N/A
330.791872	SLOW_SENDER	PHYSICAL_LAYER_PACKET_TRANSMITTED	N/A
331.166111	FAST_SENDER	PHYSICAL_LAYER_PACKET_TRANSMITTED	N/A
331.649992	RECEIVER	RECEIVER_MAC_FRAME_RECEIVED	SLOW_SENDER
334.879292	FAST_SENDER	FAST_SENDER_MAC_FRAME_TRANSMISSION	N/A
335.284381	FAST_SENDER	PHYSICAL_LAYER_PACKET_TRANSMITTED	N/A
335.846994	RECEIVER	RECEIVER_MAC_FRAME_RECEIVED	FAST_SENDER
338.051368	FAST_SENDER	FAST_SENDER_MAC_FRAME_TRANSMISSION	N/A
338.075907	SLOW_SENDER	SLOW_SENDER_MAC_FRAME_TRANSMISSION	N/A
338.455852	FAST_SENDER	PHYSICAL_LAYER_PACKET_TRANSMITTED	N/A
338.480426	SLOW_SENDER	PHYSICAL_LAYER_PACKET_TRANSMITTED	N/A
339.020158	RECEIVER	RECEIVER_MAC_FRAME_RECEIVED	FAST_SENDER
339.549737	FAST_SENDER	PHYSICAL_LAYER_PACKET_TRANSMITTED	N/A
340.508129	SLOW_SENDER	PHYSICAL_LAYER_PACKET_TRANSMITTED	N/A
341.368151	RECEIVER	RECEIVER_MAC_FRAME_RECEIVED	SLOW_SENDER
342.609459	FAST_SENDER	FAST_SENDER_MAC_FRAME_TRANSMISSION	N/A
343.014998	FAST_SENDER	PHYSICAL_LAYER_PACKET_TRANSMITTED	N/A
343.580947	RECEIVER	RECEIVER_MAC_FRAME_RECEIVED	FAST_SENDER
345.783582	FAST_SENDER	FAST_SENDER_MAC_FRAME_TRANSMISSION	N/A
346.188305	FAST_SENDER	PHYSICAL_LAYER_PACKET_TRANSMITTED	N/A
346.75301	RECEIVER	RECEIVER_MAC_FRAME_RECEIVED	FAST_SENDER
348.55813	SLOW_SENDER	SLOW_SENDER_MAC_FRAME_TRANSMISSION	N/A
348.956645	FAST_SENDER	FAST_SENDER_MAC_FRAME_TRANSMISSION	N/A
348.964181	SLOW_SENDER	PHYSICAL_LAYER_PACKET_TRANSMITTED	N/A
349.36063	FAST_SENDER	PHYSICAL_LAYER_PACKET_TRANSMITTED	N/A
349.528227	RECEIVER	RECEIVER_MAC_FRAME_RECEIVED	SLOW_SENDER
350.511973	SLOW_SENDER	PHYSICAL_LAYER_PACKET_TRANSMITTED	N/A
350.848855	FAST_SENDER	PHYSICAL_LAYER_PACKET_TRANSMITTED	N/A
352.703372	FAST_SENDER	PHYSICAL_LAYER_PACKET_TRANSMITTED	N/A
353.56153	RECEIVER	RECEIVER_MAC_FRAME_RECEIVED	FAST_SENDER
355.763731	FAST_SENDER	FAST_SENDER_MAC_FRAME_TRANSMISSION	N/A
356.169946	FAST_SENDER	PHYSICAL_LAYER_PACKET_TRANSMITTED	N/A
356.734598	RECEIVER	RECEIVER_MAC_FRAME_RECEIVED	FAST_SENDER
358.565834	SLOW_SENDER	SLOW_SENDER_MAC_FRAME_TRANSMISSION	N/A
358.935727	FAST_SENDER	FAST_SENDER_MAC_FRAME_TRANSMISSION	N/A
358.970595	SLOW_SENDER	PHYSICAL_LAYER_PACKET_TRANSMITTED	N/A
359.342118	FAST_SENDER	PHYSICAL_LAYER_PACKET_TRANSMITTED	N/A
359.53618	RECEIVER	RECEIVER_MAC_FRAME_RECEIVED	SLOW_SENDER
360.414035	SLOW_SENDER	PHYSICAL_LAYER_PACKET_TRANSMITTED	N/A
360.867826	FAST_SENDER	PHYSICAL_LAYER_PACKET_TRANSMITTED	N/A
362.609547	FAST_SENDER	PHYSICAL_LAYER_PACKET_TRANSMITTED	N/A
363.468145	RECEIVER	RECEIVER_MAC_FRAME_RECEIVED	FAST_SENDER
365.672468	FAST_SENDER	FAST_SENDER_MAC_FRAME_TRANSMISSION	N/A
366.075621	FAST_SENDER	PHYSICAL_LAYER_PACKET_TRANSMITTED	N/A
367.601949	FAST_SENDER	PHYSICAL_LAYER_PACKET_TRANSMITTED	N/A
368.460196	RECEIVER	RECEIVER_MAC_FRAME_RECEIVED	FAST_SENDER
370.661047	FAST_SENDER	FAST_SENDER_MAC_FRAME_TRANSMISSION	N/A
371.065205	FAST_SENDER	PHYSICAL_LAYER_PACKET_TRANSMITTED	N/A
371.63141	RECEIVER	RECEIVER_MAC_FRAME_RECEIVED	FAST_SENDER
373.833954	FAST_SENDER	FAST_SENDER_MAC_FRAME_TRANSMISSION	N/A
374.239105	FAST_SENDER	PHYSICAL_LAYER_PACKET_TRANSMITTED	N/A
374.80331	RECEIVER	RECEIVER_MAC_FRAME_RECEIVED	FAST_SENDER
377.007225	FAST_SENDER	FAST_SENDER_MAC_FRAME_TRANSMISSION	N/A
377.411428	FAST_SENDER	PHYSICAL_LAYER_PACKET_TRANSMITTED	N/A
377.976223	RECEIVER	RECEIVER_MAC_FRAME_RECEIVED	FAST_SENDER
380.180734	FAST_SENDER	FAST_SENDER_MAC_FRAME_TRANSMISSION	N/A
380.584319	FAST_SENDER	PHYSICAL_LAYER_PACKET_TRANSMITTED	N/A
381.149588	RECEIVER	RECEIVER_MAC_FRAME_RECEIVED	FAST_SENDER
383.353265	FAST_SENDER	FAST_SENDER_MAC_FRAME_TRANSMISSION	N/A
383.756926	FAST_SENDER	PHYSICAL_LAYER_PACKET_TRANSMITTED	N/A
384.322149	RECEIVER	RECEIVER_MAC_FRAME_RECEIVED	FAST_SENDER
386.525704	FAST_SENDER	FAST_SENDER_MAC_FRAME_TRANSMISSION	N/A
386.929369	FAST_SENDER	PHYSICAL_LAYER_PACKET_TRANSMITTED	N/A
387.495357	RECEIVER	RECEIVER_MAC_FRAME_RECEIVED	FAST_SENDER
388.030479	FAST_SENDER	PHYSICAL_LAYER_PACKET_TRANSMITTED	N/A
391.092346	FAST_SENDER	FAST_SENDER_MAC_FRAME_TRANSMISSION	N/A
391.496491	FAST_SENDER	PHYSICAL_LAYER_PACKET_TRANSMITTED	N/A
392.062172	RECEIVER	RECEIVER_MAC_FRAME_RECEIVED	FAST_SENDER
394.265036	FAST_SENDER	FAST_SENDER_MAC_FRAME_TRANSMISSION	N/A
394.67073	FAST_SENDER	PHYSICAL_LAYER_PACKET_TRANSMITTED	N/A
395.236524	RECEIVER	RECEIVER_MAC_FRAME_RECEIVED	FAST_SENDER
397.437569	FAST_SENDER	FAST_SENDER_MAC_FRAME_TRANSMISSION	N/A
397.842225	FAST_SENDER	PHYSICAL_LAYER_PACKET_TRANSMITTED	N/A
399.094294	FAST_SENDER	PHYSICAL_LAYER_PACKET_TRANSMITTED	N/A
399.955616	RECEIVER	RECEIVER_MAC_FRAME_RECEIVED	FAST_SENDER
402.158771	FAST_SENDER	FAST_SENDER_MAC_FRAME_TRANSMISSION	N/A
402.563269	FAST_SENDER	PHYSICAL_LAYER_PACKET_TRANSMITTED	N/A
403.128488	RECEIVER	RECEIVER_MAC_FRAME_RECEIVED	FAST_SENDER
405.331339	FAST_SENDER	FAST_SENDER_MAC_FRAME_TRANSMISSION	N/A
405.735505	FAST_SENDER	PHYSICAL_LAYER_PACKET_TRANSMITTED	N/A
406.300712	RECEIVER	RECEIVER_MAC_FRAME_RECEIVED	FAST_SENDER
408.502772	FAST_SENDER	FAST_SENDER_MAC_FRAME_TRANSMISSION	N/A
408.907905	FAST_SENDER	PHYSICAL_LAYER_PACKET_TRANSMITTED	N/A
409.473141	RECEIVER	RECEIVER_MAC_FRAME_RECEIVED	FAST_SENDER
411.676167	FAST_SENDER	FAST_SENDER_MAC_FRAME_TRANSMISSION	N/A
412.080858	FAST_SENDER	PHYSICAL_LAYER_PACKET_TRANSMITTED	N/A
413.235808	FAST_SENDER	PHYSICAL_LAYER_PACKET_TRANSMITTED	N/A
415.040646	FAST_SENDER	PHYSICAL_LAYER_PACKET_TRANSMITTED	N/A
416.602083	FAST_SENDER	PHYSICAL_LAYER_PACKET_TRANSMITTED	N/A
420.368685	FAST_SENDER	FAST_SENDER_MAC_FRAME_TRANSMISSION	N/A
420.772322	FAST_SENDER	PHYSICAL_LAYER_PACKET_TRANSMITTED	N/A
422.057158	FAST_SENDER	PHYSICAL_LAYER_PACKET_TRANSMITTED	N/A
423.570896	FAST_SENDER	PHYSICAL_LAYER_PACKET_TRANSMITTED	N/A
425.189168	FAST_SENDER	PHYSICAL_LAYER_PACKET_TRANSMITTED	N/A
428.478863	FAST_SENDER	FAST_SENDER_MAC_FRAME_TRANSMISSION	N/A
428.883041	FAST_SENDER	PHYSICAL_LAYER_PACKET_TRANSMITTED	N/A
430.327778	FAST_SENDER	PHYSICAL_LAYER_PACKET_TRANSMITTED	N/A
431.699471	FAST_SENDER	PHYSICAL_LAYER_PACKET_TRANSMITTED	N/A
433.104873	FAST_SENDER	PHYSICAL_LAYER_PACKET_TRANSMITTED	N/A
436.811768	FAST_SENDER	FAST_SENDER_MAC_FRAME_TRANSMISSION	N/A
437.216392	FAST_SENDER	PHYSICAL_LAYER_PACKET_TRANSMITTED	N/A
438.479184	FAST_SENDER	PHYSICAL_LAYER_PACKET_TRANSMITTED	N/A
440.288613	FAST_SENDER	PHYSICAL_LAYER_PACKET_TRANSMITTED	N/A
441.741517	FAST_SENDER	PHYSICAL_LAYER_PACKET_TRANSMITTED	N/A
445.216603	FAST_SENDER	FAST_SENDER_MAC_FRAME_TRANSMISSION	N/A
445.62117	FAST_SENDER	PHYSICAL_LAYER_PACKET_TRANSMITTED	N/A
446.809481	FAST_SENDER	PHYSICAL_LAYER_PACKET_TRANSMITTED	N/A
448.413718	FAST_SENDER	PHYSICAL_LAYER_PACKET_TRANSMITTED	N/A
450.018448	FAST_SENDER	PHYSICAL_LAYER_PACKET_TRANSMITTED	N/A
453.396673	FAST_SENDER	FAST_SENDER_MAC_FRAME_TRANSMISSION	N/A
453.800338	FAST_SENDER	PHYSICAL_LAYER_PACKET_TRANSMITTED	N/A
455.079716	FAST_SENDER	PHYSICAL_LAYER_PACKET_TRANSMITTED	N/A
456.649777	FAST_SENDER	PHYSICAL_LAYER_PACKET_TRANSMITTED	N/A
458.04514	FAST_SENDER	PHYSICAL_LAYER_PACKET_TRANSMITTED	N/A
461.529814	FAST_SENDER	FAST_SENDER_MAC_FRAME_TRANSMISSION	N/A
461.93336	FAST_SENDER	PHYSICAL_LAYER_PACKET_TRANSMITTED	N/A
463.481542	FAST_SENDER	PHYSICAL_LAYER_PACKET_TRANSMITTED	N/A
465.293946	FAST_SENDER	PHYSICAL_LAYER_PACKET_TRANSMITTED	N/A
466.726324	FAST_SENDER	PHYSICAL_LAYER_PACKET_TRANSMITTED	N/A
469.994483	FAST_SENDER	FAST_SENDER_MAC_FRAME_TRANSMISSION	N/A
470.39861	FAST_SENDER	PHYSICAL_LAYER_PACKET_TRANSMITTED	N/A
471.901597	FAST_SENDER	PHYSICAL_LAYER_PACKET_TRANSMITTED	N/A
473.263227	FAST_SENDER	PHYSICAL_LAYER_PACKET_TRANSMITTED	N/A
474.946216	FAST_SENDER	PHYSICAL_LAYER_PACKET_TRANSMITTED	N/A
478.537335	FAST_SENDER	FAST_SENDER_MAC_FRAME_TRANSMISSION	N/A
478.942536	FAST_SENDER	PHYSICAL_LAYER_PACKET_TRANSMITTED	N/A
480.442756	FAST_SENDER	PHYSICAL_LAYER_PACKET_TRANSMITTED	N/A
481.95052	FAST_SENDER	PHYSICAL_LAYER_PACKET_TRANSMITTED	N/A
483.537653	SLOW_SENDER	SLOW_SENDER_MAC_FRAME_TRANSMISSION	N/A
483.789737	FAST_SENDER	PHYSICAL_LAYER_PACKET_TRANSMITTED	N/A
483.940778	SLOW_SENDER	PHYSICAL_LAYER_PACKET_TRANSMITTED	N/A
485.041657	SLOW_SENDER	PHYSICAL_LAYER_PACKET_TRANSMITTED	N/A
486.66171	SLOW_SENDER	PHYSICAL_LAYER_PACKET_TRANSMITTED	N/A
488.079134	FAST_SENDER	FAST_SENDER_MAC_FRAME_TRANSMISSION	N/A
488.194709	SLOW_SENDER	PHYSICAL_LAYER_PACKET_TRANSMITTED	N/A
488.483512	FAST_SENDER	PHYSICAL_LAYER_PACKET_TRANSMITTED	N/A
489.778296	FAST_SENDER	PHYSICAL_LAYER_PACKET_TRANSMITTED	N/A
491.392421	FAST_SENDER	PHYSICAL_LAYER_PACKET_TRANSMITTED	N/A
493.170284	FAST_SENDER	PHYSICAL_LAYER_PACKET_TRANSMITTED	N/A
496.586331	FAST_SENDER	FAST_SENDER_MAC_FRAME_TRANSMISSION	N/A
496.87896	SLOW_SENDER	SLOW_SENDER_MAC_FRAME_TRANSMISSION	N/A
496.990531	FAST_SENDER	PHYSICAL_LAYER_PACKET_TRANSMITTED	N/A
497.282108	SLOW_SENDER	PHYSICAL_LAYER_PACKET_TRANSMITTED	N/A
498.385027	FAST_SENDER	PHYSICAL_LAYER_PACKET_TRANSMITTED	N/A
498.657688	SLOW_SENDER	PHYSICAL_LAYER_PACKET_TRANSMITTED	N/A
500.196828	FAST_SENDER	PHYSICAL_LAYER_PACKET_TRANSMITTED	N/A
500.241342	SLOW_SENDER	PHYSICAL_LAYER_PACKET_TRANSMITTED	N/A
501.769457	FAST_SENDER	PHYSICAL_LAYER_PACKET_TRANSMITTED	N/A
505.080595	FAST_SENDER	FAST_SENDER_MAC_FRAME_TRANSMISSION	N/A
505.485268	FAST_SENDER	PHYSICAL_LAYER_PACKET_TRANSMITTED	N/A
506.938617	FAST_SENDER	PHYSICAL_LAYER_PACKET_TRANSMITTED	N/A
508.341535	FAST_SENDER	PHYSICAL_LAYER_PACKET_TRANSMITTED	N/A
509.869853	FAST_SENDER	PHYSICAL_LAYER_PACKET_TRANSMITTED	N/A
513.364027	FAST_SENDER	FAST_SENDER_MAC_FRAME_TRANSMISSION	N/A
513.768226	FAST_SENDER	PHYSICAL_LAYER_PACKET_TRANSMITTED	N/A
515.023696	FAST_SENDER	PHYSICAL_LAYER_PACKET_TRANSMITTED	N/A
516.703729	FAST_SENDER	PHYSICAL_LAYER_PACKET_TRANSMITTED	N/A
518.418802	FAST_SENDER	PHYSICAL_LAYER_PACKET_TRANSMITTED	N/A
522.000785	FAST_SENDER	FAST_SENDER_MAC_FRAME_TRANSMISSION	N/A
522.405933	FAST_SENDER	PHYSICAL_LAYER_PACKET_TRANSMITTED	N/A
523.953153	FAST_SENDER	PHYSICAL_LAYER_PACKET_TRANSMITTED	N/A
525.538101	FAST_SENDER	PHYSICAL_LAYER_PACKET_TRANSMITTED	N/A
527.020432	FAST_SENDER	PHYSICAL_LAYER_PACKET_TRANSMITTED	N/A
530.770535	FAST_SENDER	FAST_SENDER_MAC_FRAME_TRANSMISSION	N/A
531.174747	FAST_SENDER	PHYSICAL_LAYER_PACKET_TRANSMITTED	N/A
532.641324	FAST_SENDER	PHYSICAL_LAYER_PACKET_TRANSMITTED	N/A
534.489545	FAST_SENDER	PHYSICAL_LAYER_PACKET_TRANSMITTED	N/A
536.128569	FAST_SENDER	PHYSICAL_LAYER_PACKET_TRANSMITTED	N/A
539.626782	FAST_SENDER	FAST_SENDER_MAC_FRAME_TRANSMISSION	N/A
540.031983	FAST_SENDER	PHYSICAL_LAYER_PACKET_TRANSMITTED	N/A
541.370554	FAST_SENDER	PHYSICAL_LAYER_PACKET_TRANSMITTED	N/A
542.995886	FAST_SENDER	PHYSICAL_LAYER_PACKET_TRANSMITTED	N/A
544.55808	FAST_SENDER	PHYSICAL_LAYER_PACKET_TRANSMITTED	N/A
545.669082	RECEIVER	RECEIVER_MAC_FRAME_RECEIVED	FAST_SENDER
547.622604	FAST_SENDER	FAST_SENDER_MAC_FRAME_TRANSMISSION	N/A
548.025288	FAST_SENDER	PHYSICAL_LAYER_PACKET_TRANSMITTED	N/A
548.592035	RECEIVER	RECEIVER_MAC_FRAME_RECEIVED	FAST_SENDER
550.794456	FAST_SENDER	FAST_SENDER_MAC_FRAME_TRANSMISSION	N/A
551.198052	FAST_SENDER	PHYSICAL_LAYER_PACKET_TRANSMITTED	N/A
551.764256	RECEIVER	RECEIVER_MAC_FRAME_RECEIVED	FAST_SENDER
553.965905	FAST_SENDER	FAST_SENDER_MAC_FRAME_TRANSMISSION	N/A
554.370466	FAST_SENDER	PHYSICAL_LAYER_PACKET_TRANSMITTED	N/A
554.935903	RECEIVER	RECEIVER_MAC_FRAME_RECEIVED	FAST_SENDER
555.521595	FAST_SENDER	PHYSICAL_LAYER_PACKET_TRANSMITTED	N/A
557.226611	FAST_SENDER	PHYSICAL_LAYER_PACKET_TRANSMITTED	N/A
560.288027	FAST_SENDER	FAST_SENDER_MAC_FRAME_TRANSMISSION	N/A
560.691691	FAST_SENDER	PHYSICAL_LAYER_PACKET_TRANSMITTED	N/A
561.257953	RECEIVER	RECEIVER_MAC_FRAME_RECEIVED	FAST_SENDER
563.461151	FAST_SENDER	FAST_SENDER_MAC_FRAME_TRANSMISSION	N/A
563.864883	FAST_SENDER	PHYSICAL_LAYER_PACKET_TRANSMITTED	N/A
564.430134	RECEIVER	RECEIVER_MAC_FRAME_RECEIVED	FAST_SENDER
566.633299	FAST_SENDER	FAST_SENDER_MAC_FRAME_TRANSMISSION	N/A
567.037523	FAST_SENDER	PHYSICAL_LAYER_PACKET_TRANSMITTED	N/A
567.602346	RECEIVER	RECEIVER_MAC_FRAME_RECEIVED	FAST_SENDER
569.806749	FAST_SENDER	FAST_SENDER_MAC_FRAME_TRANSMISSION	N/A
570.210095	FAST_SENDER	PHYSICAL_LAYER_PACKET_TRANSMITTED	N/A
571.577548	FAST_SENDER	PHYSICAL_LAYER_PACKET_TRANSMITTED	N/A
572.437441	RECEIVER	RECEIVER_MAC_FRAME_RECEIVED	FAST_SENDER
574.640433	FAST_SENDER	FAST_SENDER_MAC_FRAME_TRANSMISSION	N/A
575.04456	FAST_SENDER	PHYSICAL_LAYER_PACKET_TRANSMITTED	N/A
575.610215	RECEIVER	RECEIVER_MAC_FRAME_RECEIVED	FAST_SENDER
577.813641	FAST_SENDER	FAST_SENDER_MAC_FRAME_TRANSMISSION	N/A
578.218738	FAST_SENDER	PHYSICAL_LAYER_PACKET_TRANSMITTED	N/A
578.785239	RECEIVER	RECEIVER_MAC_FRAME_RECEIVED	FAST_SENDER
580.986054	FAST_SENDER	FAST_SENDER_MAC_FRAME_TRANSMISSION	N/A
581.390216	FAST_SENDER	PHYSICAL_LAYER_PACKET_TRANSMITTED	N/A
581.956299	RECEIVER	RECEIVER_MAC_FRAME_RECEIVED	FAST_SENDER
584.158191	FAST_SENDER	FAST_SENDER_MAC_FRAME_TRANSMISSION	N/A
584.563369	FAST_SENDER	PHYSICAL_LAYER_PACKET_TRANSMITTED	N/A
585.127585	RECEIVER	RECEIVER_MAC_FRAME_RECEIVED	FAST_SENDER
587.332078	FAST_SENDER	FAST_SENDER_MAC_FRAME_TRANSMISSION	N/A
587.734631	FAST_SENDER	PHYSICAL_LAYER_PACKET_TRANSMITTED	N/A
588.300376	RECEIVER	RECEIVER_MAC_FRAME_RECEIVED	FAST_SENDER
589.101208	FAST_SENDER	PHYSICAL_LAYER_PACKET_TRANSMITTED	N/A
592.162927	FAST_SENDER	FAST_SENDER_MAC_FRAME_TRANSMISSION	N/A
592.567871	FAST_SENDER	PHYSICAL_LAYER_PACKET_TRANSMITTED	N/A
593.132569	RECEIVER	RECEIVER_MAC_FRAME_RECEIVED	FAST_SENDER
595.336071	FAST_SENDER	FAST_SENDER_MAC_FRAME_TRANSMISSION	N/A
595.741773	FAST_SENDER	PHYSICAL_LAYER_PACKET_TRANSMITTED	N/A
596.307548	RECEIVER	RECEIVER_MAC_FRAME_RECEIVED	FAST_SENDER
596.930785	FAST_SENDER	PHYSICAL_LAYER_PACKET_TRANSMITTED	N/A
599.992447	FAST_SENDER	FAST_SENDER_MAC_FRAME_TRANSMISSION	N/A
600.395119	FAST_SENDER	PHYSICAL_LAYER_PACKET_TRANSMITTED	N/A
600.962301	RECEIVER	RECEIVER_MAC_FRAME_RECEIVED	FAST_SENDER
603.165789	FAST_SENDER	FAST_SENDER_MAC_FRAME_TRANSMISSION	N/A
603.56953	FAST_SENDER	PHYSICAL_LAYER_PACKET_TRANSMITTED	N/A
604.134727	RECEIVER	RECEIVER_MAC_FRAME_RECEIVED	FAST_SENDER
606.337891	FAST_SENDER	FAST_SENDER_MAC_FRAME_TRANSMISSION	N/A
606.742546	FAST_SENDER	PHYSICAL_LAYER_PACKET_TRANSMITTED	N/A
607.30822	RECEIVER	RECEIVER_MAC_FRAME_RECEIVED	FAST_SENDER
609.511248	FAST_SENDER	FAST_SENDER_MAC_FRAME_TRANSMISSION	N/A
609.915066	FAST_SENDER	PHYSICAL_LAYER_PACKET_TRANSMITTED	N/A
610.480403	RECEIVER	RECEIVER_MAC_FRAME_RECEIVED	FAST_SENDER
612.683599	FAST_SENDER	FAST_SENDER_MAC_FRAME_TRANSMISSION	N/A
613.088428	FAST_SENDER	PHYSICAL_LAYER_PACKET_TRANSMITTED	N/A
613.652706	RECEIVER	RECEIVER_MAC_FRAME_RECEIVED	FAST_SENDER
614.490476	FAST_SENDER	PHYSICAL_LAYER_PACKET_TRANSMITTED	N/A
617.553539	FAST_SENDER	FAST_SENDER_MAC_FRAME_TRANSMISSION	N/A
617.958194	FAST_SENDER	PHYSICAL_LAYER_PACKET_TRANSMITTED	N/A
618.259336	SLOW_SENDER	SLOW_SENDER_MAC_FRAME_TRANSMISSION	N/A
618.52265	RECEIVER	RECEIVER_MAC_FRAME_RECEIVED	FAST_SENDER
618.663244	SLOW_SENDER	PHYSICAL_LAYER_PACKET_TRANSMITTED	N/A
619.771145	RECEIVER	RECEIVER_MAC_FRAME_RECEIVED	SLOW_SENDER
620.726434	FAST_SENDER	FAST_SENDER_MAC_FRAME_TRANSMISSION	N/A
621.130716	FAST_SENDER	PHYSICAL_LAYER_PACKET_TRANSMITTED	N/A
621.695943	RECEIVER	RECEIVER_MAC_FRAME_RECEIVED	FAST_SENDER
621.962543	SLOW_SENDER	SLOW_SENDER_MAC_FRAME_TRANSMISSION	N/A
622.367162	SLOW_SENDER	PHYSICAL_LAYER_PACKET_TRANSMITTED	N/A
623.563691	SLOW_SENDER	PHYSICAL_LAYER_PACKET_TRANSMITTED	N/A
623.898384	FAST_SENDER	FAST_SENDER_MAC_FRAME_TRANSMISSION	N/A
624.303201	FAST_SENDER	PHYSICAL_LAYER_PACKET_TRANSMITTED	N/A
624.423275	RECEIVER	RECEIVER_MAC_FRAME_RECEIVED	SLOW_SENDER
625.613339	FAST_SENDER	PHYSICAL_LAYER_PACKET_TRANSMITTED	N/A
626.473406	RECEIVER	RECEIVER_MAC_FRAME_RECEIVED	FAST_SENDER
628.676669	FAST_SENDER	FAST_SENDER_MAC_FRAME_TRANSMISSION	N/A
629.080315	FAST_SENDER	PHYSICAL_LAYER_PACKET_TRANSMITTED	N/A
629.620795	SLOW_SENDER	SLOW_SENDER_MAC_FRAME_TRANSMISSION	N/A
629.646827	RECEIVER	RECEIVER_MAC_FRAME_RECEIVED	FAST_SENDER
630.025037	SLOW_SENDER	PHYSICAL_LAYER_PACKET_TRANSMITTED	N/A
630.589342	RECEIVER	RECEIVER_MAC_FRAME_RECEIVED	SLOW_SENDER
631.849543	FAST_SENDER	FAST_SENDER_MAC_FRAME_TRANSMISSION	N/A
632.254014	FAST_SENDER	PHYSICAL_LAYER_PACKET_TRANSMITTED	N/A
632.819314	RECEIVER	RECEIVER_MAC_FRAME_RECEIVED	FAST_SENDER
635.022756	FAST_SENDER	FAST_SENDER_MAC_FRAME_TRANSMISSION	N/A
635.426391	FAST_SENDER	PHYSICAL_LAYER_PACKET_TRANSMITTED	N/A
635.780556	SLOW_SENDER	SLOW_SENDER_MAC_FRAME_TRANSMISSION	N/A
635.991649	RECEIVER	RECEIVER_MAC_FRAME_RECEIVED	FAST_SENDER
636.186238	SLOW_SENDER	PHYSICAL_LAYER_PACKET_TRANSMITTED	N/A
637.278099	SLOW_SENDER	PHYSICAL_LAYER_PACKET_TRANSMITTED	N/A
638.136863	RECEIVER	RECEIVER_MAC_FRAME_RECEIVED	SLOW_SENDER
638.195901	FAST_SENDER	FAST_SENDER_MAC_FRAME_TRANSMISSION	N/A
638.598666	FAST_SENDER	PHYSICAL_LAYER_PACKET_TRANSMITTED	N/A
639.165844	RECEIVER	RECEIVER_MAC_FRAME_RECEIVED	FAST_SENDER
641.366707	FAST_SENDER	FAST_SENDER_MAC_FRAME_TRANSMISSION	N/A
641.77098	FAST_SENDER	PHYSICAL_LAYER_PACKET_TRANSMITTED	N/A
642.336072	RECEIVER	RECEIVER_MAC_FRAME_RECEIVED	FAST_SENDER
644.539788	FAST_SENDER	FAST_SENDER_MAC_FRAME_TRANSMISSION	N/A
644.944949	FAST_SENDER	PHYSICAL_LAYER_PACKET_TRANSMITTED	N/A
645.327646	SLOW_SENDER	SLOW_SENDER_MAC_FRAME_TRANSMISSION	N/A
645.509774	RECEIVER	RECEIVER_MAC_FRAME_RECEIVED	FAST_SENDER
645.732881	SLOW_SENDER	PHYSICAL_LAYER_PACKET_TRANSMITTED	N/A
646.468102	FAST_SENDER	PHYSICAL_LAYER_PACKET_TRANSMITTED	N/A
647.076331	SLOW_SENDER	PHYSICAL_LAYER_PACKET_TRANSMITTED	N/A
648.225874	FAST_SENDER	PHYSICAL_LAYER_PACKET_TRANSMITTED	N/A
649.745199	FAST_SENDER	PHYSICAL_LAYER_PACKET_TRANSMITTED	N/A
653.10841	FAST_SENDER	FAST_SENDER_MAC_FRAME_TRANSMISSION	N/A
653.512546	FAST_SENDER	PHYSICAL_LAYER_PACKET_TRANSMITTED	N/A
654.782902	FAST_SENDER	PHYSICAL_LAYER_PACKET_TRANSMITTED	N/A
656.569839	FAST_SENDER	PHYSICAL_LAYER_PACKET_TRANSMITTED	N/A
658.332647	FAST_SENDER	PHYSICAL_LAYER_PACKET_TRANSMITTED	N/A
662.05919	FAST_SENDER	FAST_SENDER_MAC_FRAME_TRANSMISSION	N/A
662.464126	FAST_SENDER	PHYSICAL_LAYER_PACKET_TRANSMITTED	N/A
663.858255	FAST_SENDER	PHYSICAL_LAYER_PACKET_TRANSMITTED	N/A
665.389762	FAST_SENDER	PHYSICAL_LAYER_PACKET_TRANSMITTED	N/A
667.123805	FAST_SENDER	PHYSICAL_LAYER_PACKET_TRANSMITTED	N/A
670.857198	FAST_SENDER	FAST_SENDER_MAC_FRAME_TRANSMISSION	N/A
671.26135	FAST_SENDER	PHYSICAL_LAYER_PACKET_TRANSMITTED	N/A
672.543864	FAST_SENDER	PHYSICAL_LAYER_PACKET_TRANSMITTED	N/A
674.35842	FAST_SENDER	PHYSICAL_LAYER_PACKET_TRANSMITTED	N/A
675.992927	FAST_SENDER	PHYSICAL_LAYER_PACKET_TRANSMITTED	N/A
679.390424	FAST_SENDER	FAST_SENDER_MAC_FRAME_TRANSMISSION	N/A
679.794608	FAST_SENDER	PHYSICAL_LAYER_PACKET_TRANSMITTED	N/A
681.321075	FAST_SENDER	PHYSICAL_LAYER_PACKET_TRANSMITTED	N/A
682.715694	FAST_SENDER	PHYSICAL_LAYER_PACKET_TRANSMITTED	N/A
684.240656	FAST_SENDER	PHYSICAL_LAYER_PACKET_TRANSMITTED	N/A
687.907878	FAST_SENDER	FAST_SENDER_MAC_FRAME_TRANSMISSION	N/A
688.312119	FAST_SENDER	PHYSICAL_LAYER_PACKET_TRANSMITTED	N/A
689.741368	FAST_SENDER	PHYSICAL_LAYER_PACKET_TRANSMITTED	N/A
691.173798	FAST_SENDER	PHYSICAL_LAYER_PACKET_TRANSMITTED	N/A
692.874432	FAST_SENDER	PHYSICAL_LAYER_PACKET_TRANSMITTED	N/A
696.590291	FAST_SENDER	FAST_SENDER_MAC_FRAME_TRANSMISSION	N/A
696.99494	FAST_SENDER	PHYSICAL_LAYER_PACKET_TRANSMITTED	N/A
698.422324	FAST_SENDER	PHYSICAL_LAYER_PACKET_TRANSMITTED	N/A
700.029217	FAST_SENDER	PHYSICAL_LAYER_PACKET_TRANSMITTED	N/A
701.669277	FAST_SENDER	PHYSICAL_LAYER_PACKET_TRANSMITTED	N/A
705.369732	FAST_SENDER	FAST_SENDER_MAC_FRAME_TRANSMISSION	N/A
705.773892	FAST_SENDER	PHYSICAL_LAYER_PACKET_TRANSMITTED	N/A
707.100199	FAST_SENDER	PHYSICAL_LAYER_PACKET_TRANSMITTED	N/A
708.595244	FAST_SENDER	PHYSICAL_LAYER_PACKET_TRANSMITTED	N/A
710.443741	FAST_SENDER	PHYSICAL_LAYER_PACKET_TRANSMITTED	N/A
713.712816	FAST_SENDER	FAST_SENDER_MAC_FRAME_TRANSMISSION	N/A
714.116483	FAST_SENDER	PHYSICAL_LAYER_PACKET_TRANSMITTED	N/A
715.660306	FAST_SENDER	PHYSICAL_LAYER_PACKET_TRANSMITTED	N/A
717.054883	FAST_SENDER	PHYSICAL_LAYER_PACKET_TRANSMITTED	N/A
718.699963	FAST_SENDER	PHYSICAL_LAYER_PACKET_TRANSMITTED	N/A
722.026473	FAST_SENDER	FAST_SENDER_MAC_FRAME_TRANSMISSION	N/A
722.430681	FAST_SENDER	PHYSICAL_LAYER_PACKET_TRANSMITTED	N/A
723.491759	FAST_SENDER	PHYSICAL_LAYER_PACKET_TRANSMITTED	N/A
724.948633	FAST_SENDER	PHYSICAL_LAYER_PACKET_TRANSMITTED	N/A
726.310568	FAST_SENDER	PHYSICAL_LAYER_PACKET_TRANSMITTED	N/A
730.059241	FAST_SENDER	FAST_SENDER_MAC_FRAME_TRANSMISSION	N/A
730.46165	FAST_SENDER	PHYSICAL_LAYER_PACKET_TRANSMITTED	N/A
731.669427	FAST_SENDER	PHYSICAL_LAYER_PACKET_TRANSMITTED	N/A
733.233812	FAST_SENDER	PHYSICAL_LAYER_PACKET_TRANSMITTED	N/A
734.937176	FAST_SENDER	PHYSICAL_LAYER_PACKET_TRANSMITTED	N/A
738.657552	FAST_SENDER	FAST_SENDER_MAC_FRAME_TRANSMISSION	N/A
739.061279	FAST_SENDER	PHYSICAL_LAYER_PACKET_TRANSMITTED	N/A
740.199718	FAST_SENDER	PHYSICAL_LAYER_PACKET_TRANSMITTED	N/A
741.786733	FAST_SENDER	PHYSICAL_LAYER_PACKET_TRANSMITTED	N/A
743.522611	FAST_SENDER	PHYSICAL_LAYER_PACKET_TRANSMITTED	N/A
747.274979	FAST_SENDER	FAST_SENDER_MAC_FRAME_TRANSMISSION	N/A
747.679638	FAST_SENDER	PHYSICAL_LAYER_PACKET_TRANSMITTED	N/A
749.005832	FAST_SENDER	PHYSICAL_LAYER_PACKET_TRANSMITTED	N/A
750.428678	FAST_SENDER	PHYSICAL_LAYER_PACKET_TRANSMITTED	N/A
751.873013	FAST_SENDER	PHYSICAL_LAYER_PACKET_TRANSMITTED	N/A
755.324171	FAST_SENDER	FAST_SENDER_MAC_FRAME_TRANSMISSION	N/A
755.727851	FAST_SENDER	PHYSICAL_LAYER_PACKET_TRANSMITTED	N/A
756.875567	FAST_SENDER	PHYSICAL_LAYER_PACKET_TRANSMITTED	N/A
758.705215	FAST_SENDER	PHYSICAL_LAYER_PACKET_TRANSMITTED	N/A
760.505051	FAST_SENDER	PHYSICAL_LAYER_PACKET_TRANSMITTED	N/A
763.966125	FAST_SENDER	FAST_SENDER_MAC_FRAME_TRANSMISSION	N/A
764.371288	FAST_SENDER	PHYSICAL_LAYER_PACKET_TRANSMITTED	N/A
764.563845	SLOW_SENDER	SLOW_SENDER_MAC_FRAME_TRANSMISSION	N/A
764.968908	SLOW_SENDER	PHYSICAL_LAYER_PACKET_TRANSMITTED	N/A
765.741107	FAST_SENDER	PHYSICAL_LAYER_PACKET_TRANSMITTED	N/A
766.299043	SLOW_SENDER	PHYSICAL_LAYER_PACKET_TRANSMITTED	N/A
767.310993	FAST_SENDER	PHYSICAL_LAYER_PACKET_TRANSMITTED	N/A
768.105881	SLOW_SENDER	PHYSICAL_LAYER_PACKET_TRANSMITTED	N/A
768.801609	FAST_SENDER	PHYSICAL_LAYER_PACKET_TRANSMITTED	N/A
769.737879	SLOW_SENDER	PHYSICAL_LAYER_PACKET_TRANSMITTED	N/A
772.143602	FAST_SENDER	FAST_SENDER_MAC_FRAME_TRANSMISSION	N/A
772.547331	FAST_SENDER	PHYSICAL_LAYER_PACKET_TRANSMITTED	N/A
773.955341	FAST_SENDER	PHYSICAL_LAYER_PACKET_TRANSMITTED	N/A
775.311501	FAST_SENDER	PHYSICAL_LAYER_PACKET_TRANSMITTED	N/A
776.257011	RECEIVER	RECEIVER_MAC_FRAME_RECEIVED	FAST_SENDER
778.07492	SLOW_SENDER	SLOW_SENDER_MAC_FRAME_TRANSMISSION	N/A
778.375543	FAST_SENDER	FAST_SENDER_MAC_FRAME_TRANSMISSION	N/A
778.477586	SLOW_SENDER	PHYSICAL_LAYER_PACKET_TRANSMITTED	N/A
778.780204	FAST_SENDER	PHYSICAL_LAYER_PACKET_TRANSMITTED	N/A
779.042843	RECEIVER	RECEIVER_MAC_FRAME_RECEIVED	SLOW_SENDER
780.13291	FAST_SENDER	PHYSICAL_LAYER_PACKET_TRANSMITTED	N/A
780.991689	RECEIVER	RECEIVER_MAC_FRAME_RECEIVED	FAST_SENDER
783.196716	FAST_SENDER	FAST_SENDER_MAC_FRAME_TRANSMISSION	N/A
783.600362	FAST_SENDER	PHYSICAL_LAYER_PACKET_TRANSMITTED	N/A
784.16543	RECEIVER	RECEIVER_MAC_FRAME_RECEIVED	FAST_SENDER
786.233531	SLOW_SENDER	SLOW_SENDER_MAC_FRAME_TRANSMISSION	N/A
786.36903	FAST_SENDER	FAST_SENDER_MAC_FRAME_TRANSMISSION	N/A
786.638727	SLOW_SENDER	PHYSICAL_LAYER_PACKET_TRANSMITTED	N/A
786.773782	FAST_SENDER	PHYSICAL_LAYER_PACKET_TRANSMITTED	N/A
787.202952	RECEIVER	RECEIVER_MAC_FRAME_RECEIVED	SLOW_SENDER
788.938354	RECEIVER	RECEIVER_MAC_FRAME_RECEIVED	FAST_SENDER
791.141272	FAST_SENDER	FAST_SENDER_MAC_FRAME_TRANSMISSION	N/A
791.54493	FAST_SENDER	PHYSICAL_LAYER_PACKET_TRANSMITTED	N/A
792.110414	RECEIVER	RECEIVER_MAC_FRAME_RECEIVED	FAST_SENDER
794.313885	FAST_SENDER	FAST_SENDER_MAC_FRAME_TRANSMISSION	N/A
794.39641	SLOW_SENDER	SLOW_SENDER_MAC_FRAME_TRANSMISSION	N/A
794.717124	FAST_SENDER	PHYSICAL_LAYER_PACKET_TRANSMITTED	N/A
794.801643	SLOW_SENDER	PHYSICAL_LAYER_PACKET_TRANSMITTED	N/A
795.283315	RECEIVER	RECEIVER_MAC_FRAME_RECEIVED	FAST_SENDER
796.747313	SLOW_SENDER	PHYSICAL_LAYER_PACKET_TRANSMITTED	N/A
797.486983	FAST_SENDER	FAST_SENDER_MAC_FRAME_TRANSMISSION	N/A
797.607038	RECEIVER	RECEIVER_MAC_FRAME_RECEIVED	SLOW_SENDER
797.89366	FAST_SENDER	PHYSICAL_LAYER_PACKET_TRANSMITTED	N/A
798.455899	RECEIVER	RECEIVER_MAC_FRAME_RECEIVED	FAST_SENDER
800.659029	FAST_SENDER	FAST_SENDER_MAC_FRAME_TRANSMISSION	N/A
801.062721	FAST_SENDER	PHYSICAL_LAYER_PACKET_TRANSMITTED	N/A
801.630189	RECEIVER	RECEIVER_MAC_FRAME_RECEIVED	FAST_SENDER
803.832067	FAST_SENDER	FAST_SENDER_MAC_FRAME_TRANSMISSION	N/A
804.237253	FAST_SENDER	PHYSICAL_LAYER_PACKET_TRANSMITTED	N/A
804.799194	SLOW_SENDER	SLOW_SENDER_MAC_FRAME_TRANSMISSION	N/A
804.801697	RECEIVER	RECEIVER_MAC_FRAME_RECEIVED	FAST_SENDER
805.202404	SLOW_SENDER	PHYSICAL_LAYER_PACKET_TRANSMITTED	N/A
805.767166	RECEIVER	RECEIVER_MAC_FRAME_RECEIVED	SLOW_SENDER
807.00619	FAST_SENDER	FAST_SENDER_MAC_FRAME_TRANSMISSION	N/A
807.409851	FAST_SENDER	PHYSICAL_LAYER_PACKET_TRANSMITTED	N/A
807.975085	RECEIVER	RECEIVER_MAC_FRAME_RECEIVED	FAST_SENDER
810.177083	FAST_SENDER	FAST_SENDER_MAC_FRAME_TRANSMISSION	N/A
810.582263	FAST_SENDER	PHYSICAL_LAYER_PACKET_TRANSMITTED	N/A
811.14619	RECEIVER	RECEIVER_MAC_FRAME_RECEIVED	FAST_SENDER
813.350653	FAST_SENDER	FAST_SENDER_MAC_FRAME_TRANSMISSION	N/A
813.754816	FAST_SENDER	PHYSICAL_LAYER_PACKET_TRANSMITTED	N/A
814.320044	RECEIVER	RECEIVER_MAC_FRAME_RECEIVED	FAST_SENDER
816.522557	FAST_SENDER	FAST_SENDER_MAC_FRAME_TRANSMISSION	N/A
816.927329	FAST_SENDER	PHYSICAL_LAYER_PACKET_TRANSMITTED	N/A
817.49201	RECEIVER	RECEIVER_MAC_FRAME_RECEIVED	FAST_SENDER
819.694953	FAST_SENDER	FAST_SENDER_MAC_FRAME_TRANSMISSION	N/A
820.099147	FAST_SENDER	PHYSICAL_LAYER_PACKET_TRANSMITTED	N/A
820.664901	RECEIVER	RECEIVER_MAC_FRAME_RECEIVED	FAST_SENDER
822.86855	FAST_SENDER	FAST_SENDER_MAC_FRAME_TRANSMISSION	N/A
823.272688	FAST_SENDER	PHYSICAL_LAYER_PACKET_TRANSMITTED	N/A
823.837921	RECEIVER	RECEIVER_MAC_FRAME_RECEIVED	FAST_SENDER
826.040495	FAST_SENDER	FAST_SENDER_MAC_FRAME_TRANSMISSION	N/A
826.445658	FAST_SENDER	PHYSICAL_LAYER_PACKET_TRANSMITTED	N/A
827.00987	RECEIVER	RECEIVER_MAC_FRAME_RECEIVED	FAST_SENDER
829.213371	FAST_SENDER	FAST_SENDER_MAC_FRAME_TRANSMISSION	N/A
829.616987	FAST_SENDER	PHYSICAL_LAYER_PACKET_TRANSMITTED	N/A
830.183112	RECEIVER	RECEIVER_MAC_FRAME_RECEIVED	FAST_SENDER
832.386388	FAST_SENDER	FAST_SENDER_MAC_FRAME_TRANSMISSION	N/A
832.791066	FAST_SENDER	PHYSICAL_LAYER_PACKET_TRANSMITTED	N/A
833.355816	RECEIVER	RECEIVER_MAC_FRAME_RECEIVED	FAST_SENDER
835.559421	FAST_SENDER	FAST_SENDER_MAC_FRAME_TRANSMISSION	N/A
835.964133	FAST_SENDER	PHYSICAL_LAYER_PACKET_TRANSMITTED	N/A
836.529855	RECEIVER	RECEIVER_MAC_FRAME_RECEIVED	FAST_SENDER
838.733156	FAST_SENDER	FAST_SENDER_MAC_FRAME_TRANSMISSION	N/A
839.136853	FAST_SENDER	PHYSICAL_LAYER_PACKET_TRANSMITTED	N/A
839.701092	RECEIVER	RECEIVER_MAC_FRAME_RECEIVED	FAST_SENDER
841.904915	FAST_SENDER	FAST_SENDER_MAC_FRAME_TRANSMISSION	N/A
842.309561	FAST_SENDER	PHYSICAL_LAYER_PACKET_TRANSMITTED	N/A
842.875538	RECEIVER	RECEIVER_MAC_FRAME_RECEIVED	FAST_SENDER
845.078804	FAST_SENDER	FAST_SENDER_MAC_FRAME_TRANSMISSION	N/A
845.482749	FAST_SENDER	PHYSICAL_LAYER_PACKET_TRANSMITTED	N/A
846.048519	RECEIVER	RECEIVER_MAC_FRAME_RECEIVED	FAST_SENDER
848.251546	FAST_SENDER	FAST_SENDER_MAC_FRAME_TRANSMISSION	N/A
848.655102	FAST_SENDER	PHYSICAL_LAYER_PACKET_TRANSMITTED	N/A
849.219974	RECEIVER	RECEIVER_MAC_FRAME_RECEIVED	FAST_SENDER
851.424377	FAST_SENDER	FAST_SENDER_MAC_FRAME_TRANSMISSION	N/A
851.828252	FAST_SENDER	PHYSICAL_LAYER_PACKET_TRANSMITTED	N/A
852.393899	RECEIVER	RECEIVER_MAC_FRAME_RECEIVED	FAST_SENDER
854.596571	FAST_SENDER	FAST_SENDER_MAC_FRAME_TRANSMISSION	N/A
855.001353	FAST_SENDER	PHYSICAL_LAYER_PACKET_TRANSMITTED	N/A
855.567282	RECEIVER	RECEIVER_MAC_FRAME_RECEIVED	FAST_SENDER
857.770894	FAST_SENDER	FAST_SENDER_MAC_FRAME_TRANSMISSION	N/A
858.174571	FAST_SENDER	PHYSICAL_LAYER_PACKET_TRANSMITTED	N/A
858.739247	RECEIVER	RECEIVER_MAC_FRAME_RECEIVED	FAST_SENDER
860.942722	FAST_SENDER	FAST_SENDER_MAC_FRAME_TRANSMISSION	N/A
861.348369	FAST_SENDER	PHYSICAL_LAYER_PACKET_TRANSMITTED	N/A
861.912158	RECEIVER	RECEIVER_MAC_FRAME_RECEIVED	FAST_SENDER
864.115185	FAST_SENDER	FAST_SENDER_MAC_FRAME_TRANSMISSION	N/A
864.519211	FAST_SENDER	PHYSICAL_LAYER_PACKET_TRANSMITTED	N/A
865.08577	RECEIVER	RECEIVER_MAC_FRAME_RECEIVED	FAST_SENDER
867.288363	FAST_SENDER	FAST_SENDER_MAC_FRAME_TRANSMISSION	N/A
867.69251	FAST_SENDER	PHYSICAL_LAYER_PACKET_TRANSMITTED	N/A
868.258101	RECEIVER	RECEIVER_MAC_FRAME_RECEIVED	FAST_SENDER
870.462025	FAST_SENDER	FAST_SENDER_MAC_FRAME_TRANSMISSION	N/A
870.86522	FAST_SENDER	PHYSICAL_LAYER_PACKET_TRANSMITTED	N/A
871.43102	RECEIVER	RECEIVER_MAC_FRAME_RECEIVED	FAST_SENDER
873.634008	FAST_SENDER	FAST_SENDER_MAC_FRAME_TRANSMISSION	N/A
874.039164	FAST_SENDER	PHYSICAL_LAYER_PACKET_TRANSMITTED	N/A
874.604339	RECEIVER	RECEIVER_MAC_FRAME_RECEIVED	FAST_SENDER
876.807316	FAST_SENDER	FAST_SENDER_MAC_FRAME_TRANSMISSION	N/A
877.210952	FAST_SENDER	PHYSICAL_LAYER_PACKET_TRANSMITTED	N/A
877.777119	RECEIVER	RECEIVER_MAC_FRAME_RECEIVED	FAST_SENDER
879.979419	FAST_SENDER	FAST_SENDER_MAC_FRAME_TRANSMISSION	N/A
880.38405	FAST_SENDER	PHYSICAL_LAYER_PACKET_TRANSMITTED	N/A
880.950747	RECEIVER	RECEIVER_MAC_FRAME_RECEIVED	FAST_SENDER
883.15488	FAST_SENDER	FAST_SENDER_MAC_FRAME_TRANSMISSION	N/A
883.557601	FAST_SENDER	PHYSICAL_LAYER_PACKET_TRANSMITTED	N/A
884.123933	RECEIVER	RECEIVER_MAC_FRAME_RECEIVED	FAST_SENDER
886.326779	FAST_SENDER	FAST_SENDER_MAC_FRAME_TRANSMISSION	N/A
886.73145	FAST_SENDER	PHYSICAL_LAYER_PACKET_TRANSMITTED	N/A
887.295662	RECEIVER	RECEIVER_MAC_FRAME_RECEIVED	FAST_SENDER
889.500289	FAST_SENDER	FAST_SENDER_MAC_FRAME_TRANSMISSION	N/A
889.903431	FAST_SENDER	PHYSICAL_LAYER_PACKET_TRANSMITTED	N/A
890.468657	RECEIVER	RECEIVER_MAC_FRAME_RECEIVED	FAST_SENDER
892.671397	FAST_SENDER	FAST_SENDER_MAC_FRAME_TRANSMISSION	N/A
893.076545	FAST_SENDER	PHYSICAL_LAYER_PACKET_TRANSMITTED	N/A
893.641417	RECEIVER	RECEIVER_MAC_FRAME_RECEIVED	FAST_SENDER
895.844904	FAST_SENDER	FAST_SENDER_MAC_FRAME_TRANSMISSION	N/A
896.250062	FAST_SENDER	PHYSICAL_LAYER_PACKET_TRANSMITTED	N/A
896.814813	RECEIVER	RECEIVER_MAC_FRAME_RECEIVED	FAST_SENDER
899.017871	FAST_SENDER	FAST_SENDER_MAC_FRAME_TRANSMISSION	N/A
899.422063	FAST_SENDER	PHYSICAL_LAYER_PACKET_TRANSMITTED	N/A
899.987412	RECEIVER	RECEIVER_MAC_FRAME_RECEIVED	FAST_SENDER
902.191024	FAST_SENDER	FAST_SENDER_MAC_FRAME_TRANSMISSION	N/A
902.595205	FAST_SENDER	PHYSICAL_LAYER_PACKET_TRANSMITTED	N/A
903.160568	RECEIVER	RECEIVER_MAC_FRAME_RECEIVED	FAST_SENDER
905.364236	FAST_SENDER	FAST_SENDER_MAC_FRAME_TRANSMISSION	N/A
905.768377	FAST_SENDER	PHYSICAL_LAYER_PACKET_TRANSMITTED	N/A
906.333087	RECEIVER	RECEIVER_MAC_FRAME_RECEIVED	FAST_SENDER
908.537127	FAST_SENDER	FAST_SENDER_MAC_FRAME_TRANSMISSION	N/A
908.941798	FAST_SENDER	PHYSICAL_LAYER_PACKET_TRANSMITTED	N/A
909.505556	RECEIVER	RECEIVER_MAC_FRAME_RECEIVED	FAST_SENDER
911.70934	FAST_SENDER	FAST_SENDER_MAC_FRAME_TRANSMISSION	N/A
912.114007	FAST_SENDER	PHYSICAL_LAYER_PACKET_TRANSMITTED	N/A
912.678889	RECEIVER	RECEIVER_MAC_FRAME_RECEIVED	FAST_SENDER
913.431509	FAST_SENDER	PHYSICAL_LAYER_PACKET_TRANSMITTED	N/A
914.812214	FAST_SENDER	PHYSICAL_LAYER_PACKET_TRANSMITTED	N/A
916.309333	FAST_SENDER	PHYSICAL_LAYER_PACKET_TRANSMITTED	N/A
919.371977	FAST_SENDER	FAST_SENDER_MAC_FRAME_TRANSMISSION	N/A
919.77666	FAST_SENDER	PHYSICAL_LAYER_PACKET_TRANSMITTED	N/A
920.341979	RECEIVER	RECEIVER_MAC_FRAME_RECEIVED	FAST_SENDER
922.544917	FAST_SENDER	FAST_SENDER_MAC_FRAME_TRANSMISSION	N/A
922.948329	FAST_SENDER	PHYSICAL_LAYER_PACKET_TRANSMITTED	N/A
923.514115	RECEIVER	RECEIVER_MAC_FRAME_RECEIVED	FAST_SENDER
924.034203	SLOW_SENDER	SLOW_SENDER_MAC_FRAME_TRANSMISSION	N/A
924.439449	SLOW_SENDER	PHYSICAL_LAYER_PACKET_TRANSMITTED	N/A
925.002298	RECEIVER	RECEIVER_MAC_FRAME_RECEIVED	SLOW_SENDER
925.717031	FAST_SENDER	FAST_SENDER_MAC_FRAME_TRANSMISSION	N/A
926.121691	FAST_SENDER	PHYSICAL_LAYER_PACKET_TRANSMITTED	N/A
926.686449	RECEIVER	RECEIVER_MAC_FRAME_RECEIVED	FAST_SENDER
927.194672	SLOW_SENDER	SLOW_SENDER_MAC_FRAME_TRANSMISSION	N/A
927.596845	SLOW_SENDER	PHYSICAL_LAYER_PACKET_TRANSMITTED	N/A
928.163025	RECEIVER	RECEIVER_MAC_FRAME_RECEIVED	SLOW_SENDER
928.890637	FAST_SENDER	FAST_SENDER_MAC_FRAME_TRANSMISSION	N/A
929.295321	FAST_SENDER	PHYSICAL_LAYER_PACKET_TRANSMITTED	N/A
929.859839	RECEIVER	RECEIVER_MAC_FRAME_RECEIVED	FAST_SENDER
930.353079	SLOW_SENDER	SLOW_SENDER_MAC_FRAME_TRANSMISSION	N/A
930.757973	SLOW_SENDER	PHYSICAL_LAYER_PACKET_TRANSMITTED	N/A
931.323906	RECEIVER	RECEIVER_MAC_FRAME_RECEIVED	SLOW_SENDER
932.062745	FAST_SENDER	FAST_SENDER_MAC_FRAME_TRANSMISSION	N/A
932.466934	FAST_SENDER	PHYSICAL_LAYER_PACKET_TRANSMITTED	N/A
933.032685	RECEIVER	RECEIVER_MAC_FRAME_RECEIVED	FAST_SENDER
935.237865	FAST_SENDER	FAST_SENDER_MAC_FRAME_TRANSMISSION	N/A
935.64003	FAST_SENDER	PHYSICAL_LAYER_PACKET_TRANSMITTED	N/A
936.205261	RECEIVER	RECEIVER_MAC_FRAME_RECEIVED	FAST_SENDER
936.51441	SLOW_SENDER	SLOW_SENDER_MAC_FRAME_TRANSMISSION	N/A
936.920428	SLOW_SENDER	PHYSICAL_LAYER_PACKET_TRANSMITTED	N/A
937.484058	RECEIVER	RECEIVER_MAC_FRAME_RECEIVED	SLOW_SENDER
938.408597	FAST_SENDER	FAST_SENDER_MAC_FRAME_TRANSMISSION	N/A
938.812778	FAST_SENDER	PHYSICAL_LAYER_PACKET_TRANSMITTED	N/A
939.952461	FAST_SENDER	PHYSICAL_LAYER_PACKET_TRANSMITTED	N/A
941.598743	FAST_SENDER	PHYSICAL_LAYER_PACKET_TRANSMITTED	N/A
942.675108	SLOW_SENDER	SLOW_SENDER_MAC_FRAME_TRANSMISSION	N/A
943.079041	SLOW_SENDER	PHYSICAL_LAYER_PACKET_TRANSMITTED	N/A
943.112572	FAST_SENDER	PHYSICAL_LAYER_PACKET_TRANSMITTED	N/A
944.142315	SLOW_SENDER	PHYSICAL_LAYER_PACKET_TRANSMITTED	N/A
945.7131	SLOW_SENDER	PHYSICAL_LAYER_PACKET_TRANSMITTED	N/A
946.783336	FAST_SENDER	FAST_SENDER_MAC_FRAME_TRANSMISSION	N/A
947.18771	FAST_SENDER	PHYSICAL_LAYER_PACKET_TRANSMITTED	N/A
947.399845	SLOW_SENDER	PHYSICAL_LAYER_PACKET_TRANSMITTED	N/A
948.928428	FAST_SENDER	PHYSICAL_LAYER_PACKET_TRANSMITTED	N/A
950.535995	FAST_SENDER	PHYSICAL_LAYER_PACKET_TRANSMITTED	N/A
951.894615	FAST_SENDER	PHYSICAL_LAYER_PACKET_TRANSMITTED	N/A
955.167238	FAST_SENDER	FAST_SENDER_MAC_FRAME_TRANSMISSION	N/A
955.572863	FAST_SENDER	PHYSICAL_LAYER_PACKET_TRANSMITTED	N/A
957.124705	FAST_SENDER	PHYSICAL_LAYER_PACKET_TRANSMITTED	N/A
958.831572	FAST_SENDER	PHYSICAL_LAYER_PACKET_TRANSMITTED	N/A
960.323972	FAST_SENDER	PHYSICAL_LAYER_PACKET_TRANSMITTED	N/A
963.817912	FAST_SENDER	FAST_SENDER_MAC_FRAME_TRANSMISSION	N/A
964.222833	FAST_SENDER	PHYSICAL_LAYER_PACKET_TRANSMITTED	N/A
965.70636	FAST_SENDER	PHYSICAL_LAYER_PACKET_TRANSMITTED	N/A
967.310513	FAST_SENDER	PHYSICAL_LAYER_PACKET_TRANSMITTED	N/A
969.045953	FAST_SENDER	PHYSICAL_LAYER_PACKET_TRANSMITTED	N/A
972.391406	FAST_SENDER	FAST_SENDER_MAC_FRAME_TRANSMISSION	N/A
972.7961	FAST_SENDER	PHYSICAL_LAYER_PACKET_TRANSMITTED	N/A
974.059587	FAST_SENDER	PHYSICAL_LAYER_PACKET_TRANSMITTED	N/A
975.484867	FAST_SENDER	PHYSICAL_LAYER_PACKET_TRANSMITTED	N/A
976.865334	FAST_SENDER	PHYSICAL_LAYER_PACKET_TRANSMITTED	N/A
980.536455	FAST_SENDER	FAST_SENDER_MAC_FRAME_TRANSMISSION	N/A
980.942171	FAST_SENDER	PHYSICAL_LAYER_PACKET_TRANSMITTED	N/A
982.164067	FAST_SENDER	PHYSICAL_LAYER_PACKET_TRANSMITTED	N/A
983.794451	FAST_SENDER	PHYSICAL_LAYER_PACKET_TRANSMITTED	N/A
985.352479	FAST_SENDER	PHYSICAL_LAYER_PACKET_TRANSMITTED	N/A
988.836281	FAST_SENDER	FAST_SENDER_MAC_FRAME_TRANSMISSION	N/A
989.239362	FAST_SENDER	PHYSICAL_LAYER_PACKET_TRANSMITTED	N/A
990.575802	FAST_SENDER	PHYSICAL_LAYER_PACKET_TRANSMITTED	N/A
992.213401	FAST_SENDER	PHYSICAL_LAYER_PACKET_TRANSMITTED	N/A
994.016999	FAST_SENDER	PHYSICAL_LAYER_PACKET_TRANSMITTED	N/A
997.283115	FAST_SENDER	FAST_SENDER_MAC_FRAME_TRANSMISSION	N/A
997.687824	FAST_SENDER	PHYSICAL_LAYER_PACKET_TRANSMITTED	N/A
999.124617	FAST_SENDER	PHYSICAL_LAYER_PACKET_TRANSMITTED	N/A
1000.62151	FAST_SENDER	PHYSICAL_LAYER_PACKET_TRANSMITTED	N/A
1002.304283	FAST_SENDER	PHYSICAL_LAYER_PACKET_TRANSMITTED	N/A
1006.064652	FAST_SENDER	FAST_SENDER_MAC_FRAME_TRANSMISSION	N/A
1006.469815	FAST_SENDER	PHYSICAL_LAYER_PACKET_TRANSMITTED	N/A
1007.56461	FAST_SENDER	PHYSICAL_LAYER_PACKET_TRANSMITTED	N/A
1009.029531	FAST_SENDER	PHYSICAL_LAYER_PACKET_TRANSMITTED	N/A
1010.809492	FAST_SENDER	PHYSICAL_LAYER_PACKET_TRANSMITTED	N/A
1014.392486	FAST_SENDER	FAST_SENDER_MAC_FRAME_TRANSMISSION	N/A
1014.796113	FAST_SENDER	PHYSICAL_LAYER_PACKET_TRANSMITTED	N/A
1015.894918	FAST_SENDER	PHYSICAL_LAYER_PACKET_TRANSMITTED	N/A
1017.371264	FAST_SENDER	PHYSICAL_LAYER_PACKET_TRANSMITTED	N/A
1019.117507	FAST_SENDER	PHYSICAL_LAYER_PACKET_TRANSMITTED	N/A
1022.64122	FAST_SENDER	FAST_SENDER_MAC_FRAME_TRANSMISSION	N/A
1023.045592	FAST_SENDER	PHYSICAL_LAYER_PACKET_TRANSMITTED	N/A
1024.319563	FAST_SENDER	PHYSICAL_LAYER_PACKET_TRANSMITTED	N/A
1025.962604	FAST_SENDER	PHYSICAL_LAYER_PACKET_TRANSMITTED	N/A
1027.70873	FAST_SENDER	PHYSICAL_LAYER_PACKET_TRANSMITTED	N/A
1031.067768	FAST_SENDER	FAST_SENDER_MAC_FRAME_TRANSMISSION	N/A
1031.471919	FAST_SENDER	PHYSICAL_LAYER_PACKET_TRANSMITTED	N/A
1032.767888	FAST_SENDER	PHYSICAL_LAYER_PACKET_TRANSMITTED	N/A
1034.416405	FAST_SENDER	PHYSICAL_LAYER_PACKET_TRANSMITTED	N/A
1035.842781	FAST_SENDER	PHYSICAL_LAYER_PACKET_TRANSMITTED	N/A
1039.262802	FAST_SENDER	FAST_SENDER_MAC_FRAME_TRANSMISSION	N/A
1039.667415	FAST_SENDER	PHYSICAL_LAYER_PACKET_TRANSMITTED	N/A
1040.953837	FAST_SENDER	PHYSICAL_LAYER_PACKET_TRANSMITTED	N/A
1042.627644	FAST_SENDER	PHYSICAL_LAYER_PACKET_TRANSMITTED	N/A
1044.206309	FAST_SENDER	PHYSICAL_LAYER_PACKET_TRANSMITTED	N/A
1047.490034	FAST_SENDER	FAST_SENDER_MAC_FRAME_TRANSMISSION	N/A
1047.89464	FAST_SENDER	PHYSICAL_LAYER_PACKET_TRANSMITTED	N/A
1049.292252	FAST_SENDER	PHYSICAL_LAYER_PACKET_TRANSMITTED	N/A
1051.043676	FAST_SENDER	PHYSICAL_LAYER_PACKET_TRANSMITTED	N/A
1052.579325	FAST_SENDER	PHYSICAL_LAYER_PACKET_TRANSMITTED	N/A
1055.998533	FAST_SENDER	FAST_SENDER_MAC_FRAME_TRANSMISSION	N/A
1056.403133	FAST_SENDER	PHYSICAL_LAYER_PACKET_TRANSMITTED	N/A
1057.604371	FAST_SENDER	PHYSICAL_LAYER_PACKET_TRANSMITTED	N/A
1059.075659	FAST_SENDER	PHYSICAL_LAYER_PACKET_TRANSMITTED	N/A
1060.523921	FAST_SENDER	PHYSICAL_LAYER_PACKET_TRANSMITTED	N/A
1063.830096	FAST_SENDER	FAST_SENDER_MAC_FRAME_TRANSMISSION	N/A
1064.234408	FAST_SENDER	PHYSICAL_LAYER_PACKET_TRANSMITTED	N/A
1065.21383	SLOW_SENDER	SLOW_SENDER_MAC_FRAME_TRANSMISSION	N/A
1065.398883	FAST_SENDER	PHYSICAL_LAYER_PACKET_TRANSMITTED	N/A
1065.619025	SLOW_SENDER	PHYSICAL_LAYER_PACKET_TRANSMITTED	N/A
1066.864973	SLOW_SENDER	PHYSICAL_LAYER_PACKET_TRANSMITTED	N/A
1067.627923	FAST_SENDER	PHYSICAL_LAYER_PACKET_TRANSMITTED	N/A
1068.368131	SLOW_SENDER	PHYSICAL_LAYER_PACKET_TRANSMITTED	N/A
1069.405149	FAST_SENDER	PHYSICAL_LAYER_PACKET_TRANSMITTED	N/A
1069.865096	SLOW_SENDER	PHYSICAL_LAYER_PACKET_TRANSMITTED	N/A
1073.840958	FAST_SENDER	FAST_SENDER_MAC_FRAME_TRANSMISSION	N/A
1074.245056	FAST_SENDER	PHYSICAL_LAYER_PACKET_TRANSMITTED	N/A
1075.703344	FAST_SENDER	PHYSICAL_LAYER_PACKET_TRANSMITTED	N/A
1077.520444	FAST_SENDER	PHYSICAL_LAYER_PACKET_TRANSMITTED	N/A
1078.380452	RECEIVER	RECEIVER_MAC_FRAME_RECEIVED	FAST_SENDER
1078.538074	SLOW_SENDER	SLOW_SENDER_MAC_FRAME_TRANSMISSION	N/A
1078.941865	SLOW_SENDER	PHYSICAL_LAYER_PACKET_TRANSMITTED	N/A
1079.508433	RECEIVER	RECEIVER_MAC_FRAME_RECEIVED	SLOW_SENDER
1080.160169	SLOW_SENDER	PHYSICAL_LAYER_PACKET_TRANSMITTED	N/A
1080.583436	FAST_SENDER	FAST_SENDER_MAC_FRAME_TRANSMISSION	N/A
1080.987805	FAST_SENDER	PHYSICAL_LAYER_PACKET_TRANSMITTED	N/A
1082.055918	FAST_SENDER	PHYSICAL_LAYER_PACKET_TRANSMITTED	N/A
1082.063459	SLOW_SENDER	PHYSICAL_LAYER_PACKET_TRANSMITTED	N/A
1082.915758	RECEIVER	RECEIVER_MAC_FRAME_RECEIVED	FAST_SENDER
1083.831986	FAST_SENDER	PHYSICAL_LAYER_PACKET_TRANSMITTED	N/A
1086.895269	FAST_SENDER	FAST_SENDER_MAC_FRAME_TRANSMISSION	N/A
1087.29944	FAST_SENDER	PHYSICAL_LAYER_PACKET_TRANSMITTED	N/A
1087.863689	RECEIVER	RECEIVER_MAC_FRAME_RECEIVED	FAST_SENDER
1090.067012	FAST_SENDER	FAST_SENDER_MAC_FRAME_TRANSMISSION	N/A
1090.471725	FAST_SENDER	PHYSICAL_LAYER_PACKET_TRANSMITTED	N/A
1091.036698	RECEIVER	RECEIVER_MAC_FRAME_RECEIVED	FAST_SENDER
1093.239892	FAST_SENDER	FAST_SENDER_MAC_FRAME_TRANSMISSION	N/A
1093.645066	FAST_SENDER	PHYSICAL_LAYER_PACKET_TRANSMITTED	N/A
1094.20972	RECEIVER	RECEIVER_MAC_FRAME_RECEIVED	FAST_SENDER
1096.4132	FAST_SENDER	FAST_SENDER_MAC_FRAME_TRANSMISSION	N/A
1096.81688	FAST_SENDER	PHYSICAL_LAYER_PACKET_TRANSMITTED	N/A
1097.382542	RECEIVER	RECEIVER_MAC_FRAME_RECEIVED	FAST_SENDER
1099.585096	FAST_SENDER	FAST_SENDER_MAC_FRAME_TRANSMISSION	N/A
1099.989752	FAST_SENDER	PHYSICAL_LAYER_PACKET_TRANSMITTED	N/A
1100.554998	RECEIVER	RECEIVER_MAC_FRAME_RECEIVED	FAST_SENDER
1102.75799	FAST_SENDER	FAST_SENDER_MAC_FRAME_TRANSMISSION	N/A
1103.163534	FAST_SENDER	PHYSICAL_LAYER_PACKET_TRANSMITTED	N/A
1103.727351	RECEIVER	RECEIVER_MAC_FRAME_RECEIVED	FAST_SENDER
1105.931257	FAST_SENDER	FAST_SENDER_MAC_FRAME_TRANSMISSION	N/A
1106.334924	FAST_SENDER	PHYSICAL_LAYER_PACKET_TRANSMITTED	N/A
1106.900625	RECEIVER	RECEIVER_MAC_FRAME_RECEIVED	FAST_SENDER
1109.104691	FAST_SENDER	FAST_SENDER_MAC_FRAME_TRANSMISSION	N/A
1109.508872	FAST_SENDER	PHYSICAL_LAYER_PACKET_TRANSMITTED	N/A
1110.075198	RECEIVER	RECEIVER_MAC_FRAME_RECEIVED	FAST_SENDER
1112.276739	FAST_SENDER	FAST_SENDER_MAC_FRAME_TRANSMISSION	N/A
1112.681185	FAST_SENDER	PHYSICAL_LAYER_PACKET_TRANSMITTED	N/A
1113.246872	RECEIVER	RECEIVER_MAC_FRAME_RECEIVED	FAST_SENDER
1115.450194	FAST_SENDER	FAST_SENDER_MAC_FRAME_TRANSMISSION	N/A
1115.854903	FAST_SENDER	PHYSICAL_LAYER_PACKET_TRANSMITTED	N/A
1116.420168	RECEIVER	RECEIVER_MAC_FRAME_RECEIVED	FAST_SENDER
1118.622131	FAST_SENDER	FAST_SENDER_MAC_FRAME_TRANSMISSION	N/A
1119.026247	FAST_SENDER	PHYSICAL_LAYER_PACKET_TRANSMITTED	N/A
1119.592629	RECEIVER	RECEIVER_MAC_FRAME_RECEIVED	FAST_SENDER
1121.796948	FAST_SENDER	FAST_SENDER_MAC_FRAME_TRANSMISSION	N/A
1122.20198	FAST_SENDER	PHYSICAL_LAYER_PACKET_TRANSMITTED	N/A
1122.76582	RECEIVER	RECEIVER_MAC_FRAME_RECEIVED	FAST_SENDER
1124.968098	FAST_SENDER	FAST_SENDER_MAC_FRAME_TRANSMISSION	N/A
1125.373757	FAST_SENDER	PHYSICAL_LAYER_PACKET_TRANSMITTED	N/A
1125.938924	RECEIVER	RECEIVER_MAC_FRAME_RECEIVED	FAST_SENDER
1128.141423	FAST_SENDER	FAST_SENDER_MAC_FRAME_TRANSMISSION	N/A
1128.546407	FAST_SENDER	PHYSICAL_LAYER_PACKET_TRANSMITTED	N/A
1129.110658	RECEIVER	RECEIVER_MAC_FRAME_RECEIVED	FAST_SENDER
1131.313761	FAST_SENDER	FAST_SENDER_MAC_FRAME_TRANSMISSION	N/A
1131.719138	FAST_SENDER	PHYSICAL_LAYER_PACKET_TRANSMITTED	N/A
1132.283344	RECEIVER	RECEIVER_MAC_FRAME_RECEIVED	FAST_SENDER
1134.487475	FAST_SENDER	FAST_SENDER_MAC_FRAME_TRANSMISSION	N/A
1134.892145	FAST_SENDER	PHYSICAL_LAYER_PACKET_TRANSMITTED	N/A
1136.388425	FAST_SENDER	PHYSICAL_LAYER_PACKET_TRANSMITTED	N/A
1137.247838	RECEIVER	RECEIVER_MAC_FRAME_RECEIVED	FAST_SENDER
1139.450741	FAST_SENDER	FAST_SENDER_MAC_FRAME_TRANSMISSION	N/A
1139.854942	FAST_SENDER	PHYSICAL_LAYER_PACKET_TRANSMITTED	N/A
1140.421767	RECEIVER	RECEIVER_MAC_FRAME_RECEIVED	FAST_SENDER
1142.62399	FAST_SENDER	FAST_SENDER_MAC_FRAME_TRANSMISSION	N/A
1143.028634	FAST_SENDER	PHYSICAL_LAYER_PACKET_TRANSMITTED	N/A
1143.593807	RECEIVER	RECEIVER_MAC_FRAME_RECEIVED	FAST_SENDER
1145.79689	FAST_SENDER	FAST_SENDER_MAC_FRAME_TRANSMISSION	N/A
1146.202094	FAST_SENDER	PHYSICAL_LAYER_PACKET_TRANSMITTED	N/A
1146.76767	RECEIVER	RECEIVER_MAC_FRAME_RECEIVED	FAST_SENDER
1148.969717	FAST_SENDER	FAST_SENDER_MAC_FRAME_TRANSMISSION	N/A
1149.374347	FAST_SENDER	PHYSICAL_LAYER_PACKET_TRANSMITTED	N/A
1149.940001	RECEIVER	RECEIVER_MAC_FRAME_RECEIVED	FAST_SENDER
1152.143551	FAST_SENDER	FAST_SENDER_MAC_FRAME_TRANSMISSION	N/A
1152.547063	FAST_SENDER	PHYSICAL_LAYER_PACKET_TRANSMITTED	N/A
1153.112878	RECEIVER	RECEIVER_MAC_FRAME_RECEIVED	FAST_SENDER
1155.316247	FAST_SENDER	FAST_SENDER_MAC_FRAME_TRANSMISSION	N/A
1155.719908	FAST_SENDER	PHYSICAL_LAYER_PACKET_TRANSMITTED	N/A
1156.286221	RECEIVER	RECEIVER_MAC_FRAME_RECEIVED	FAST_SENDER
1158.488123	FAST_SENDER	FAST_SENDER_MAC_FRAME_TRANSMISSION	N/A
1158.894357	FAST_SENDER	PHYSICAL_LAYER_PACKET_TRANSMITTED	N/A
1159.458974	RECEIVER	RECEIVER_MAC_FRAME_RECEIVED	FAST_SENDER
1161.660999	FAST_SENDER	FAST_SENDER_MAC_FRAME_TRANSMISSION	N/A
1162.067118	FAST_SENDER	PHYSICAL_LAYER_PACKET_TRANSMITTED	N/A
1162.630801	RECEIVER	RECEIVER_MAC_FRAME_RECEIVED	FAST_SENDER
1164.834153	FAST_SENDER	FAST_SENDER_MAC_FRAME_TRANSMISSION	N/A
1165.238281	FAST_SENDER	PHYSICAL_LAYER_PACKET_TRANSMITTED	N/A
1165.803501	RECEIVER	RECEIVER_MAC_FRAME_RECEIVED	FAST_SENDER
1168.006789	FAST_SENDER	FAST_SENDER_MAC_FRAME_TRANSMISSION	N/A
1168.410246	FAST_SENDER	PHYSICAL_LAYER_PACKET_TRANSMITTED	N/A
1168.975619	RECEIVER	RECEIVER_MAC_FRAME_RECEIVED	FAST_SENDER
1169.493366	FAST_SENDER	PHYSICAL_LAYER_PACKET_TRANSMITTED	N/A
1172.556258	FAST_SENDER	FAST_SENDER_MAC_FRAME_TRANSMISSION	N/A
1172.960977	FAST_SENDER	PHYSICAL_LAYER_PACKET_TRANSMITTED	N/A
1173.524878	RECEIVER	RECEIVER_MAC_FRAME_RECEIVED	FAST_SENDER
1175.72818	FAST_SENDER	FAST_SENDER_MAC_FRAME_TRANSMISSION	N/A
1176.132656	FAST_SENDER	PHYSICAL_LAYER_PACKET_TRANSMITTED	N/A
1176.699611	RECEIVER	RECEIVER_MAC_FRAME_RECEIVED	FAST_SENDER
1178.902076	FAST_SENDER	FAST_SENDER_MAC_FRAME_TRANSMISSION	N/A
1179.306409	FAST_SENDER	PHYSICAL_LAYER_PACKET_TRANSMITTED	N/A
1179.870662	RECEIVER	RECEIVER_MAC_FRAME_RECEIVED	FAST_SENDER
1182.075118	FAST_SENDER	FAST_SENDER_MAC_FRAME_TRANSMISSION	N/A
1182.478296	FAST_SENDER	PHYSICAL_LAYER_PACKET_TRANSMITTED	N/A
1183.043565	RECEIVER	RECEIVER_MAC_FRAME_RECEIVED	FAST_SENDER
1185.246998	FAST_SENDER	FAST_SENDER_MAC_FRAME_TRANSMISSION	N/A
1185.651521	FAST_SENDER	PHYSICAL_LAYER_PACKET_TRANSMITTED	N/A
1186.216197	RECEIVER	RECEIVER_MAC_FRAME_RECEIVED	FAST_SENDER
1188.418999	FAST_SENDER	FAST_SENDER_MAC_FRAME_TRANSMISSION	N/A
1188.825256	FAST_SENDER	PHYSICAL_LAYER_PACKET_TRANSMITTED	N/A
1190.163176	FAST_SENDER	PHYSICAL_LAYER_PACKET_TRANSMITTED	N/A
1191.022036	RECEIVER	RECEIVER_MAC_FRAME_RECEIVED	FAST_SENDER
1193.225718	FAST_SENDER	FAST_SENDER_MAC_FRAME_TRANSMISSION	N/A
1193.628847	FAST_SENDER	PHYSICAL_LAYER_PACKET_TRANSMITTED	N/A
1194.195069	RECEIVER	RECEIVER_MAC_FRAME_RECEIVED	FAST_SENDER
1196.397951	FAST_SENDER	FAST_SENDER_MAC_FRAME_TRANSMISSION	N/A
1196.802993	FAST_SENDER	PHYSICAL_LAYER_PACKET_TRANSMITTED	N/A
1197.368399	RECEIVER	RECEIVER_MAC_FRAME_RECEIVED	FAST_SENDER
1199.174251	SLOW_SENDER	SLOW_SENDER_MAC_FRAME_TRANSMISSION	N/A
1199.570408	FAST_SENDER	FAST_SENDER_MAC_FRAME_TRANSMISSION	N/A
1199.579915	SLOW_SENDER	PHYSICAL_LAYER_PACKET_TRANSMITTED	N/A
1199.975114	FAST_SENDER	PHYSICAL_LAYER_PACKET_TRANSMITTED	N/A
1200.14322	RECEIVER	RECEIVER_MAC_FRAME_RECEIVED	SLOW_SENDER
1201.066625	SLOW_SENDER	PHYSICAL_LAYER_PACKET_TRANSMITTED	N/A
1201.283755	FAST_SENDER	PHYSICAL_LAYER_PACKET_TRANSMITTED	N/A
1202.590519	SLOW_SENDER	PHYSICAL_LAYER_PACKET_TRANSMITTED	N/A
1202.834124	FAST_SENDER	PHYSICAL_LAYER_PACKET_TRANSMITTED	N/A
1204.03467	SLOW_SENDER	PHYSICAL_LAYER_PACKET_TRANSMITTED	N/A
1204.244255	RECEIVER	RECEIVER_MAC_FRAME_RECEIVED	FAST_SENDER
1206.449564	FAST_SENDER	FAST_SENDER_MAC_FRAME_TRANSMISSION	N/A
1206.854311	FAST_SENDER	PHYSICAL_LAYER_PACKET_TRANSMITTED	N/A
1207.970849	FAST_SENDER	PHYSICAL_LAYER_PACKET_TRANSMITTED	N/A
1208.829594	RECEIVER	RECEIVER_MAC_FRAME_RECEIVED	FAST_SENDER
1210.745867	SLOW_SENDER	SLOW_SENDER_MAC_FRAME_TRANSMISSION	N/A
1211.031003	FAST_SENDER	FAST_SENDER_MAC_FRAME_TRANSMISSION	N/A
1211.149578	SLOW_SENDER	PHYSICAL_LAYER_PACKET_TRANSMITTED	N/A
1211.435727	FAST_SENDER	PHYSICAL_LAYER_PACKET_TRANSMITTED	N/A
1211.714457	RECEIVER	RECEIVER_MAC_FRAME_RECEIVED	SLOW_SENDER
1212.452704	SLOW_SENDER	PHYSICAL_LAYER_PACKET_TRANSMITTED	N/A
1212.869241	FAST_SENDER	PHYSICAL_LAYER_PACKET_TRANSMITTED	N/A
1214.531834	FAST_SENDER	PHYSICAL_LAYER_PACKET_TRANSMITTED	N/A
1215.392274	RECEIVER	RECEIVER_MAC_FRAME_RECEIVED	FAST_SENDER
1217.592922	FAST_SENDER	FAST_SENDER_MAC_FRAME_TRANSMISSION	N/A
1217.997074	FAST_SENDER	PHYSICAL_LAYER_PACKET_TRANSMITTED	N/A
1218.562256	RECEIVER	RECEIVER_MAC_FRAME_RECEIVED	FAST_SENDER
1220.504257	SLOW_SENDER	SLOW_SENDER_MAC_FRAME_TRANSMISSION	N/A
1220.763886	FAST_SENDER	FAST_SENDER_MAC_FRAME_TRANSMISSION	N/A
1220.909486	SLOW_SENDER	PHYSICAL_LAYER_PACKET_TRANSMITTED	N/A
1221.168101	FAST_SENDER	PHYSICAL_LAYER_PACKET_TRANSMITTED	N/A
1222.374508	SLOW_SENDER	PHYSICAL_LAYER_PACKET_TRANSMITTED	N/A
1222.868149	FAST_SENDER	PHYSICAL_LAYER_PACKET_TRANSMITTED	N/A
1224.475933	FAST_SENDER	PHYSICAL_LAYER_PACKET_TRANSMITTED	N/A
1226.230652	FAST_SENDER	PHYSICAL_LAYER_PACKET_TRANSMITTED	N/A
1229.624744	FAST_SENDER	FAST_SENDER_MAC_FRAME_TRANSMISSION	N/A
1230.02991	FAST_SENDER	PHYSICAL_LAYER_PACKET_TRANSMITTED	N/A
1231.404949	FAST_SENDER	PHYSICAL_LAYER_PACKET_TRANSMITTED	N/A
1233.221533	FAST_SENDER	PHYSICAL_LAYER_PACKET_TRANSMITTED	N/A
1235.058419	FAST_SENDER	PHYSICAL_LAYER_PACKET_TRANSMITTED	N/A
1238.63587	FAST_SENDER	FAST_SENDER_MAC_FRAME_TRANSMISSION	N/A
1239.040524	FAST_SENDER	PHYSICAL_LAYER_PACKET_TRANSMITTED	N/A
1240.154083	FAST_SENDER	PHYSICAL_LAYER_PACKET_TRANSMITTED	N/A
1241.773312	FAST_SENDER	PHYSICAL_LAYER_PACKET_TRANSMITTED	N/A
1243.595349	FAST_SENDER	PHYSICAL_LAYER_PACKET_TRANSMITTED	N/A
1247.039022	FAST_SENDER	FAST_SENDER_MAC_FRAME_TRANSMISSION	N/A
1247.442716	FAST_SENDER	PHYSICAL_LAYER_PACKET_TRANSMITTED	N/A
1248.664969	FAST_SENDER	PHYSICAL_LAYER_PACKET_TRANSMITTED	N/A
1250.51353	FAST_SENDER	PHYSICAL_LAYER_PACKET_TRANSMITTED	N/A
1251.945053	FAST_SENDER	PHYSICAL_LAYER_PACKET_TRANSMITTED	N/A
1255.700951	FAST_SENDER	FAST_SENDER_MAC_FRAME_TRANSMISSION	N/A
1256.105082	FAST_SENDER	PHYSICAL_LAYER_PACKET_TRANSMITTED	N/A
1257.570802	FAST_SENDER	PHYSICAL_LAYER_PACKET_TRANSMITTED	N/A
1259.201162	FAST_SENDER	PHYSICAL_LAYER_PACKET_TRANSMITTED	N/A
1260.793717	FAST_SENDER	PHYSICAL_LAYER_PACKET_TRANSMITTED	N/A
1264.226144	FAST_SENDER	FAST_SENDER_MAC_FRAME_TRANSMISSION	N/A
1264.630428	FAST_SENDER	PHYSICAL_LAYER_PACKET_TRANSMITTED	N/A
1266.128692	FAST_SENDER	PHYSICAL_LAYER_PACKET_TRANSMITTED	N/A
1267.538124	FAST_SENDER	PHYSICAL_LAYER_PACKET_TRANSMITTED	N/A
1269.088189	FAST_SENDER	PHYSICAL_LAYER_PACKET_TRANSMITTED	N/A
1272.470433	FAST_SENDER	FAST_SENDER_MAC_FRAME_TRANSMISSION	N/A
1272.874583	FAST_SENDER	PHYSICAL_LAYER_PACKET_TRANSMITTED	N/A
1274.231132	FAST_SENDER	PHYSICAL_LAYER_PACKET_TRANSMITTED	N/A
1275.714737	FAST_SENDER	PHYSICAL_LAYER_PACKET_TRANSMITTED	N/A
1277.527229	FAST_SENDER	PHYSICAL_LAYER_PACKET_TRANSMITTED	N/A
1280.916267	FAST_SENDER	FAST_SENDER_MAC_FRAME_TRANSMISSION	N/A
1281.320508	FAST_SENDER	PHYSICAL_LAYER_PACKET_TRANSMITTED	N/A
1282.664577	FAST_SENDER	PHYSICAL_LAYER_PACKET_TRANSMITTED	N/A
1284.238171	FAST_SENDER	PHYSICAL_LAYER_PACKET_TRANSMITTED	N/A
1285.976967	FAST_SENDER	PHYSICAL_LAYER_PACKET_TRANSMITTED	N/A
1289.332959	FAST_SENDER	FAST_SENDER_MAC_FRAME_TRANSMISSION	N/A
1289.737058	FAST_SENDER	PHYSICAL_LAYER_PACKET_TRANSMITTED	N/A
1291.258427	FAST_SENDER	PHYSICAL_LAYER_PACKET_TRANSMITTED	N/A
1293.108045	FAST_SENDER	PHYSICAL_LAYER_PACKET_TRANSMITTED	N/A
1294.769018	FAST_SENDER	PHYSICAL_LAYER_PACKET_TRANSMITTED	N/A
1298.290471	FAST_SENDER	FAST_SENDER_MAC_FRAME_TRANSMISSION	N/A
1298.695066	FAST_SENDER	PHYSICAL_LAYER_PACKET_TRANSMITTED	N/A
1300.026779	FAST_SENDER	PHYSICAL_LAYER_PACKET_TRANSMITTED	N/A
1301.702845	FAST_SENDER	PHYSICAL_LAYER_PACKET_TRANSMITTED	N/A
1303.099223	FAST_SENDER	PHYSICAL_LAYER_PACKET_TRANSMITTED	N/A
1306.729941	FAST_SENDER	FAST_SENDER_MAC_FRAME_TRANSMISSION	N/A
1307.133073	FAST_SENDER	PHYSICAL_LAYER_PACKET_TRANSMITTED	N/A
1308.465289	FAST_SENDER	PHYSICAL_LAYER_PACKET_TRANSMITTED	N/A
1310.230086	FAST_SENDER	PHYSICAL_LAYER_PACKET_TRANSMITTED	N/A
1311.943568	FAST_SENDER	PHYSICAL_LAYER_PACKET_TRANSMITTED	N/A
1315.661355	FAST_SENDER	FAST_SENDER_MAC_FRAME_TRANSMISSION	N/A
1316.065527	FAST_SENDER	PHYSICAL_LAYER_PACKET_TRANSMITTED	N/A
1317.555955	FAST_SENDER	PHYSICAL_LAYER_PACKET_TRANSMITTED	N/A
1318.979321	FAST_SENDER	PHYSICAL_LAYER_PACKET_TRANSMITTED	N/A
1320.409018	FAST_SENDER	PHYSICAL_LAYER_PACKET_TRANSMITTED	N/A
1324.100048	FAST_SENDER	FAST_SENDER_MAC_FRAME_TRANSMISSION	N/A
1324.506217	FAST_SENDER	PHYSICAL_LAYER_PACKET_TRANSMITTED	N/A
1325.627702	FAST_SENDER	PHYSICAL_LAYER_PACKET_TRANSMITTED	N/A
1327.355276	FAST_SENDER	PHYSICAL_LAYER_PACKET_TRANSMITTED	N/A
1328.764345	FAST_SENDER	PHYSICAL_LAYER_PACKET_TRANSMITTED	N/A
1332.176213	FAST_SENDER	FAST_SENDER_MAC_FRAME_TRANSMISSION	N/A
1332.581562	FAST_SENDER	PHYSICAL_LAYER_PACKET_TRANSMITTED	N/A
1333.969547	FAST_SENDER	PHYSICAL_LAYER_PACKET_TRANSMITTED	N/A
1335.417657	FAST_SENDER	PHYSICAL_LAYER_PACKET_TRANSMITTED	N/A
1336.7815	FAST_SENDER	PHYSICAL_LAYER_PACKET_TRANSMITTED	N/A
1340.207995	FAST_SENDER	FAST_SENDER_MAC_FRAME_TRANSMISSION	N/A
1340.61217	FAST_SENDER	PHYSICAL_LAYER_PACKET_TRANSMITTED	N/A
1340.955782	SLOW_SENDER	SLOW_SENDER_MAC_FRAME_TRANSMISSION	N/A
1341.359514	SLOW_SENDER	PHYSICAL_LAYER_PACKET_TRANSMITTED	N/A
1341.935696	FAST_SENDER	PHYSICAL_LAYER_PACKET_TRANSMITTED	N/A
1342.869009	SLOW_SENDER	PHYSICAL_LAYER_PACKET_TRANSMITTED	N/A
1343.626111	FAST_SENDER	PHYSICAL_LAYER_PACKET_TRANSMITTED	N/A
1344.647029	SLOW_SENDER	PHYSICAL_LAYER_PACKET_TRANSMITTED	N/A
1345.166757	FAST_SENDER	PHYSICAL_LAYER_PACKET_TRANSMITTED	N/A
1346.055778	SLOW_SENDER	PHYSICAL_LAYER_PACKET_TRANSMITTED	N/A
1348.686075	FAST_SENDER	FAST_SENDER_MAC_FRAME_TRANSMISSION	N/A
1349.091259	FAST_SENDER	PHYSICAL_LAYER_PACKET_TRANSMITTED	N/A
1350.515171	FAST_SENDER	PHYSICAL_LAYER_PACKET_TRANSMITTED	N/A
1352.357199	FAST_SENDER	PHYSICAL_LAYER_PACKET_TRANSMITTED	N/A
1353.756129	FAST_SENDER	PHYSICAL_LAYER_PACKET_TRANSMITTED	N/A
1354.527828	SLOW_SENDER	SLOW_SENDER_MAC_FRAME_TRANSMISSION	N/A
1354.930082	SLOW_SENDER	PHYSICAL_LAYER_PACKET_TRANSMITTED	N/A
1356.34977	SLOW_SENDER	PHYSICAL_LAYER_PACKET_TRANSMITTED	N/A
1357.143135	FAST_SENDER	FAST_SENDER_MAC_FRAME_TRANSMISSION	N/A
1357.311185	RECEIVER	RECEIVER_MAC_FRAME_RECEIVED	SLOW_SENDER
1357.547336	FAST_SENDER	PHYSICAL_LAYER_PACKET_TRANSMITTED	N/A
1358.112656	RECEIVER	RECEIVER_MAC_FRAME_RECEIVED	FAST_SENDER
1360.314692	FAST_SENDER	FAST_SENDER_MAC_FRAME_TRANSMISSION	N/A
1360.719591	FAST_SENDER	PHYSICAL_LAYER_PACKET_TRANSMITTED	N/A
1361.915474	FAST_SENDER	PHYSICAL_LAYER_PACKET_TRANSMITTED	N/A
1362.774795	RECEIVER	RECEIVER_MAC_FRAME_RECEIVED	FAST_SENDER
1364.401312	SLOW_SENDER	SLOW_SENDER_MAC_FRAME_TRANSMISSION	N/A
1364.805541	SLOW_SENDER	PHYSICAL_LAYER_PACKET_TRANSMITTED	N/A
1364.977613	FAST_SENDER	FAST_SENDER_MAC_FRAME_TRANSMISSION	N/A
1365.369415	RECEIVER	RECEIVER_MAC_FRAME_RECEIVED	SLOW_SENDER
1365.381933	FAST_SENDER	PHYSICAL_LAYER_PACKET_TRANSMITTED	N/A
1366.157191	SLOW_SENDER	PHYSICAL_LAYER_PACKET_TRANSMITTED	N/A
1366.761399	FAST_SENDER	PHYSICAL_LAYER_PACKET_TRANSMITTED	N/A
1368.450772	FAST_SENDER	PHYSICAL_LAYER_PACKET_TRANSMITTED	N/A
1369.311132	RECEIVER	RECEIVER_MAC_FRAME_RECEIVED	FAST_SENDER
1371.513621	FAST_SENDER	FAST_SENDER_MAC_FRAME_TRANSMISSION	N/A
1371.917134	FAST_SENDER	PHYSICAL_LAYER_PACKET_TRANSMITTED	N/A
1372.4828	RECEIVER	RECEIVER_MAC_FRAME_RECEIVED	FAST_SENDER
1374.686668	FAST_SENDER	FAST_SENDER_MAC_FRAME_TRANSMISSION	N/A
1375.09039	FAST_SENDER	PHYSICAL_LAYER_PACKET_TRANSMITTED	N/A
1375.655692	RECEIVER	RECEIVER_MAC_FRAME_RECEIVED	FAST_SENDER
1377.858436	FAST_SENDER	FAST_SENDER_MAC_FRAME_TRANSMISSION	N/A
1378.263101	FAST_SENDER	PHYSICAL_LAYER_PACKET_TRANSMITTED	N/A
1378.828291	RECEIVER	RECEIVER_MAC_FRAME_RECEIVED	FAST_SENDER
1381.030859	FAST_SENDER	FAST_SENDER_MAC_FRAME_TRANSMISSION	N/A
1381.435545	FAST_SENDER	PHYSICAL_LAYER_PACKET_TRANSMITTED	N/A
1382.001358	RECEIVER	RECEIVER_MAC_FRAME_RECEIVED	FAST_SENDER
1384.203348	FAST_SENDER	FAST_SENDER_MAC_FRAME_TRANSMISSION	N/A
1384.608928	FAST_SENDER	PHYSICAL_LAYER_PACKET_TRANSMITTED	N/A
1385.172682	RECEIVER	RECEIVER_MAC_FRAME_RECEIVED	FAST_SENDER
1387.375743	FAST_SENDER	FAST_SENDER_MAC_FRAME_TRANSMISSION	N/A
1387.780977	FAST_SENDER	PHYSICAL_LAYER_PACKET_TRANSMITTED	N/A
1388.346511	RECEIVER	RECEIVER_MAC_FRAME_RECEIVED	FAST_SENDER
1390.548109	FAST_SENDER	FAST_SENDER_MAC_FRAME_TRANSMISSION	N/A
1390.952896	FAST_SENDER	PHYSICAL_LAYER_PACKET_TRANSMITTED	N/A
1391.518073	RECEIVER	RECEIVER_MAC_FRAME_RECEIVED	FAST_SENDER
1393.722349	FAST_SENDER	FAST_SENDER_MAC_FRAME_TRANSMISSION	N/A
1394.125845	FAST_SENDER	PHYSICAL_LAYER_PACKET_TRANSMITTED	N/A
1394.691261	RECEIVER	RECEIVER_MAC_FRAME_RECEIVED	FAST_SENDER
1396.894347	FAST_SENDER	FAST_SENDER_MAC_FRAME_TRANSMISSION	N/A
1397.297983	FAST_SENDER	PHYSICAL_LAYER_PACKET_TRANSMITTED	N/A
1397.863537	RECEIVER	RECEIVER_MAC_FRAME_RECEIVED	FAST_SENDER
1400.066562	FAST_SENDER	FAST_SENDER_MAC_FRAME_TRANSMISSION	N/A
1400.47195	FAST_SENDER	PHYSICAL_LAYER_PACKET_TRANSMITTED	N/A
1401.036152	RECEIVER	RECEIVER_MAC_FRAME_RECEIVED	FAST_SENDER
1403.237719	FAST_SENDER	FAST_SENDER_MAC_FRAME_TRANSMISSION	N/A
1403.642382	FAST_SENDER	PHYSICAL_LAYER_PACKET_TRANSMITTED	N/A
1404.207112	RECEIVER	RECEIVER_MAC_FRAME_RECEIVED	FAST_SENDER
1406.410211	FAST_SENDER	FAST_SENDER_MAC_FRAME_TRANSMISSION	N/A
1406.815389	FAST_SENDER	PHYSICAL_LAYER_PACKET_TRANSMITTED	N/A
1407.37919	RECEIVER	RECEIVER_MAC_FRAME_RECEIVED	FAST_SENDER
1409.583013	FAST_SENDER	FAST_SENDER_MAC_FRAME_TRANSMISSION	N/A
1409.987717	FAST_SENDER	PHYSICAL_LAYER_PACKET_TRANSMITTED	N/A
1410.55249	RECEIVER	RECEIVER_MAC_FRAME_RECEIVED	FAST_SENDER
1412.755761	FAST_SENDER	FAST_SENDER_MAC_FRAME_TRANSMISSION	N/A
1413.16043	FAST_SENDER	PHYSICAL_LAYER_PACKET_TRANSMITTED	N/A
1413.724628	RECEIVER	RECEIVER_MAC_FRAME_RECEIVED	FAST_SENDER
1415.928487	FAST_SENDER	FAST_SENDER_MAC_FRAME_TRANSMISSION	N/A
1416.332641	FAST_SENDER	PHYSICAL_LAYER_PACKET_TRANSMITTED	N/A
1416.898384	RECEIVER	RECEIVER_MAC_FRAME_RECEIVED	FAST_SENDER
1419.100706	FAST_SENDER	FAST_SENDER_MAC_FRAME_TRANSMISSION	N/A
1419.506385	FAST_SENDER	PHYSICAL_LAYER_PACKET_TRANSMITTED	N/A
1420.070061	RECEIVER	RECEIVER_MAC_FRAME_RECEIVED	FAST_SENDER
1422.273672	FAST_SENDER	FAST_SENDER_MAC_FRAME_TRANSMISSION	N/A
1422.676863	FAST_SENDER	PHYSICAL_LAYER_PACKET_TRANSMITTED	N/A
1423.243477	RECEIVER	RECEIVER_MAC_FRAME_RECEIVED	FAST_SENDER
1425.445692	FAST_SENDER	FAST_SENDER_MAC_FRAME_TRANSMISSION	N/A
1425.850235	FAST_SENDER	PHYSICAL_LAYER_PACKET_TRANSMITTED	N/A
1426.416045	RECEIVER	RECEIVER_MAC_FRAME_RECEIVED	FAST_SENDER
1427.236902	FAST_SENDER	PHYSICAL_LAYER_PACKET_TRANSMITTED	N/A
1428.874747	FAST_SENDER	PHYSICAL_LAYER_PACKET_TRANSMITTED	N/A
1431.936893	FAST_SENDER	FAST_SENDER_MAC_FRAME_TRANSMISSION	N/A
1432.341069	FAST_SENDER	PHYSICAL_LAYER_PACKET_TRANSMITTED	N/A
1433.578249	FAST_SENDER	PHYSICAL_LAYER_PACKET_TRANSMITTED	N/A
1435.132318	FAST_SENDER	PHYSICAL_LAYER_PACKET_TRANSMITTED	N/A
1435.990179	RECEIVER	RECEIVER_MAC_FRAME_RECEIVED	FAST_SENDER
1438.193345	FAST_SENDER	FAST_SENDER_MAC_FRAME_TRANSMISSION	N/A
1438.597613	FAST_SENDER	PHYSICAL_LAYER_PACKET_TRANSMITTED	N/A
1439.162905	RECEIVER	RECEIVER_MAC_FRAME_RECEIVED	FAST_SENDER
1441.366404	FAST_SENDER	FAST_SENDER_MAC_FRAME_TRANSMISSION	N/A
1441.770578	FAST_SENDER	PHYSICAL_LAYER_PACKET_TRANSMITTED	N/A
1442.335557	RECEIVER	RECEIVER_MAC_FRAME_RECEIVED	FAST_SENDER
1442.875285	FAST_SENDER	PHYSICAL_LAYER_PACKET_TRANSMITTED	N/A
1445.937249	FAST_SENDER	FAST_SENDER_MAC_FRAME_TRANSMISSION	N/A
1446.342456	FAST_SENDER	PHYSICAL_LAYER_PACKET_TRANSMITTED	N/A
1446.907251	RECEIVER	RECEIVER_MAC_FRAME_RECEIVED	FAST_SENDER
1447.744393	FAST_SENDER	PHYSICAL_LAYER_PACKET_TRANSMITTED	N/A
1449.455636	FAST_SENDER	PHYSICAL_LAYER_PACKET_TRANSMITTED	N/A
1452.518542	FAST_SENDER	FAST_SENDER_MAC_FRAME_TRANSMISSION	N/A
1452.922193	FAST_SENDER	PHYSICAL_LAYER_PACKET_TRANSMITTED	N/A
1453.487957	RECEIVER	RECEIVER_MAC_FRAME_RECEIVED	FAST_SENDER
1455.690683	FAST_SENDER	FAST_SENDER_MAC_FRAME_TRANSMISSION	N/A
1456.094907	FAST_SENDER	PHYSICAL_LAYER_PACKET_TRANSMITTED	N/A
1456.660714	RECEIVER	RECEIVER_MAC_FRAME_RECEIVED	FAST_SENDER
1458.863951	FAST_SENDER	FAST_SENDER_MAC_FRAME_TRANSMISSION	N/A
1459.2671	FAST_SENDER	PHYSICAL_LAYER_PACKET_TRANSMITTED	N/A
1459.833858	RECEIVER	RECEIVER_MAC_FRAME_RECEIVED	FAST_SENDER
1462.036872	FAST_SENDER	FAST_SENDER_MAC_FRAME_TRANSMISSION	N/A
1462.441542	FAST_SENDER	PHYSICAL_LAYER_PACKET_TRANSMITTED	N/A
1463.005244	RECEIVER	RECEIVER_MAC_FRAME_RECEIVED	FAST_SENDER
1463.998625	FAST_SENDER	PHYSICAL_LAYER_PACKET_TRANSMITTED	N/A
1467.06184	FAST_SENDER	FAST_SENDER_MAC_FRAME_TRANSMISSION	N/A
1467.466115	FAST_SENDER	PHYSICAL_LAYER_PACKET_TRANSMITTED	N/A
1468.030036	RECEIVER	RECEIVER_MAC_FRAME_RECEIVED	FAST_SENDER
1470.233956	FAST_SENDER	FAST_SENDER_MAC_FRAME_TRANSMISSION	N/A
1470.638124	FAST_SENDER	PHYSICAL_LAYER_PACKET_TRANSMITTED	N/A
1471.203926	RECEIVER	RECEIVER_MAC_FRAME_RECEIVED	FAST_SENDER
1472.192952	FAST_SENDER	PHYSICAL_LAYER_PACKET_TRANSMITTED	N/A
1475.257082	FAST_SENDER	FAST_SENDER_MAC_FRAME_TRANSMISSION	N/A
1475.661734	FAST_SENDER	PHYSICAL_LAYER_PACKET_TRANSMITTED	N/A
1476.227481	RECEIVER	RECEIVER_MAC_FRAME_RECEIVED	FAST_SENDER
1478.428822	FAST_SENDER	FAST_SENDER_MAC_FRAME_TRANSMISSION	N/A
1478.832939	FAST_SENDER	PHYSICAL_LAYER_PACKET_TRANSMITTED	N/A
1479.90462	FAST_SENDER	PHYSICAL_LAYER_PACKET_TRANSMITTED	N/A
1481.54962	FAST_SENDER	PHYSICAL_LAYER_PACKET_TRANSMITTED	N/A
1482.952593	FAST_SENDER	PHYSICAL_LAYER_PACKET_TRANSMITTED	N/A
1486.527975	FAST_SENDER	FAST_SENDER_MAC_FRAME_TRANSMISSION	N/A
1486.56149	SLOW_SENDER	SLOW_SENDER_MAC_FRAME_TRANSMISSION	N/A
1486.933434	FAST_SENDER	PHYSICAL_LAYER_PACKET_TRANSMITTED	N/A
1486.965971	SLOW_SENDER	PHYSICAL_LAYER_PACKET_TRANSMITTED	N/A
1488.135138	FAST_SENDER	PHYSICAL_LAYER_PACKET_TRANSMITTED	N/A
1489.018974	SLOW_SENDER	PHYSICAL_LAYER_PACKET_TRANSMITTED	N/A
1489.667219	FAST_SENDER	PHYSICAL_LAYER_PACKET_TRANSMITTED	N/A
1490.439964	SLOW_SENDER	PHYSICAL_LAYER_PACKET_TRANSMITTED	N/A
1491.338704	FAST_SENDER	PHYSICAL_LAYER_PACKET_TRANSMITTED	N/A
1492.029473	SLOW_SENDER	PHYSICAL_LAYER_PACKET_TRANSMITTED	N/A
1494.954412	FAST_SENDER	FAST_SENDER_MAC_FRAME_TRANSMISSION	N/A
1495.359053	FAST_SENDER	PHYSICAL_LAYER_PACKET_TRANSMITTED	N/A
1496.634601	FAST_SENDER	PHYSICAL_LAYER_PACKET_TRANSMITTED	N/A
1498.255483	FAST_SENDER	PHYSICAL_LAYER_PACKET_TRANSMITTED	N/A
1499.733437	FAST_SENDER	PHYSICAL_LAYER_PACKET_TRANSMITTED	N/A
1500.577213	SLOW_SENDER	SLOW_SENDER_MAC_FRAME_TRANSMISSION	N/A
1500.981342	SLOW_SENDER	PHYSICAL_LAYER_PACKET_TRANSMITTED	N/A
1502.408091	SLOW_SENDER	PHYSICAL_LAYER_PACKET_TRANSMITTED	N/A
1503.22605	FAST_SENDER	FAST_SENDER_MAC_FRAME_TRANSMISSION	N/A
1503.630743	FAST_SENDER	PHYSICAL_LAYER_PACKET_TRANSMITTED	N/A
1503.989965	SLOW_SENDER	PHYSICAL_LAYER_PACKET_TRANSMITTED	N/A
1504.902375	FAST_SENDER	PHYSICAL_LAYER_PACKET_TRANSMITTED	N/A
1506.261887	FAST_SENDER	PHYSICAL_LAYER_PACKET_TRANSMITTED	N/A
1507.775737	FAST_SENDER	PHYSICAL_LAYER_PACKET_TRANSMITTED	N/A
1511.268921	FAST_SENDER	FAST_SENDER_MAC_FRAME_TRANSMISSION	N/A
1511.674059	FAST_SENDER	PHYSICAL_LAYER_PACKET_TRANSMITTED	N/A
1512.731934	FAST_SENDER	PHYSICAL_LAYER_PACKET_TRANSMITTED	N/A
1514.380838	FAST_SENDER	PHYSICAL_LAYER_PACKET_TRANSMITTED	N/A
1516.046664	FAST_SENDER	PHYSICAL_LAYER_PACKET_TRANSMITTED	N/A
1519.433123	FAST_SENDER	FAST_SENDER_MAC_FRAME_TRANSMISSION	N/A
1519.837285	FAST_SENDER	PHYSICAL_LAYER_PACKET_TRANSMITTED	N/A
1521.062659	FAST_SENDER	PHYSICAL_LAYER_PACKET_TRANSMITTED	N/A
1522.877759	FAST_SENDER	PHYSICAL_LAYER_PACKET_TRANSMITTED	N/A
1524.32629	FAST_SENDER	PHYSICAL_LAYER_PACKET_TRANSMITTED	N/A
1527.962282	FAST_SENDER	FAST_SENDER_MAC_FRAME_TRANSMISSION	N/A
1528.364937	FAST_SENDER	PHYSICAL_LAYER_PACKET_TRANSMITTED	N/A
1529.781747	FAST_SENDER	PHYSICAL_LAYER_PACKET_TRANSMITTED	N/A
1531.516111	FAST_SENDER	PHYSICAL_LAYER_PACKET_TRANSMITTED	N/A
1533.024963	FAST_SENDER	PHYSICAL_LAYER_PACKET_TRANSMITTED	N/A
1536.542278	FAST_SENDER	FAST_SENDER_MAC_FRAME_TRANSMISSION	N/A
1536.94549	FAST_SENDER	PHYSICAL_LAYER_PACKET_TRANSMITTED	N/A
1538.416628	FAST_SENDER	PHYSICAL_LAYER_PACKET_TRANSMITTED	N/A
1540.153589	FAST_SENDER	PHYSICAL_LAYER_PACKET_TRANSMITTED	N/A
1541.943493	FAST_SENDER	PHYSICAL_LAYER_PACKET_TRANSMITTED	N/A
1545.404058	FAST_SENDER	FAST_SENDER_MAC_FRAME_TRANSMISSION	N/A
1545.808164	FAST_SENDER	PHYSICAL_LAYER_PACKET_TRANSMITTED	N/A
1546.866775	FAST_SENDER	PHYSICAL_LAYER_PACKET_TRANSMITTED	N/A
1548.351093	FAST_SENDER	PHYSICAL_LAYER_PACKET_TRANSMITTED	N/A
1549.879756	FAST_SENDER	PHYSICAL_LAYER_PACKET_TRANSMITTED	N/A
1553.539113	FAST_SENDER	FAST_SENDER_MAC_FRAME_TRANSMISSION	N/A
1553.943897	FAST_SENDER	PHYSICAL_LAYER_PACKET_TRANSMITTED	N/A
1555.295335	FAST_SENDER	PHYSICAL_LAYER_PACKET_TRANSMITTED	N/A
1557.146437	FAST_SENDER	PHYSICAL_LAYER_PACKET_TRANSMITTED	N/A
1558.809512	FAST_SENDER	PHYSICAL_LAYER_PACKET_TRANSMITTED	N/A
1562.122282	FAST_SENDER	FAST_SENDER_MAC_FRAME_TRANSMISSION	N/A
1562.527884	FAST_SENDER	PHYSICAL_LAYER_PACKET_TRANSMITTED	N/A
1563.86826	FAST_SENDER	PHYSICAL_LAYER_PACKET_TRANSMITTED	N/A
1565.238111	FAST_SENDER	PHYSICAL_LAYER_PACKET_TRANSMITTED	N/A
1566.765531	FAST_SENDER	PHYSICAL_LAYER_PACKET_TRANSMITTED	N/A
1570.504931	FAST_SENDER	FAST_SENDER_MAC_FRAME_TRANSMISSION	N/A
1570.910077	FAST_SENDER	PHYSICAL_LAYER_PACKET_TRANSMITTED	N/A
1572.325534	FAST_SENDER	PHYSICAL_LAYER_PACKET_TRANSMITTED	N/A
1573.816196	FAST_SENDER	PHYSICAL_LAYER_PACKET_TRANSMITTED	N/A
1575.348602	FAST_SENDER	PHYSICAL_LAYER_PACKET_TRANSMITTED	N/A
1579.034696	FAST_SENDER	FAST_SENDER_MAC_FRAME_TRANSMISSION	N/A
1579.439381	FAST_SENDER	PHYSICAL_LAYER_PACKET_TRANSMITTED	N/A
1580.90569	FAST_SENDER	PHYSICAL_LAYER_PACKET_TRANSMITTED	N/A
1582.711282	FAST_SENDER	PHYSICAL_LAYER_PACKET_TRANSMITTED	N/A
1584.188001	FAST_SENDER	PHYSICAL_LAYER_PACKET_TRANSMITTED	N/A
1587.834029	FAST_SENDER	FAST_SENDER_MAC_FRAME_TRANSMISSION	N/A
1588.239237	FAST_SENDER	PHYSICAL_LAYER_PACKET_TRANSMITTED	N/A
1589.692663	FAST_SENDER	PHYSICAL_LAYER_PACKET_TRANSMITTED	N/A
1591.533315	FAST_SENDER	PHYSICAL_LAYER_PACKET_TRANSMITTED	N/A
1593.037696	FAST_SENDER	PHYSICAL_LAYER_PACKET_TRANSMITTED	N/A
1596.771385	FAST_SENDER	FAST_SENDER_MAC_FRAME_TRANSMISSION	N/A
1597.175018	FAST_SENDER	PHYSICAL_LAYER_PACKET_TRANSMITTED	N/A
1598.473457	FAST_SENDER	PHYSICAL_LAYER_PACKET_TRANSMITTED	N/A
1599.848327	FAST_SENDER	PHYSICAL_LAYER_PACKET_TRANSMITTED	N/A
1601.432808	FAST_SENDER	PHYSICAL_LAYER_PACKET_TRANSMITTED	N/A
1604.841831	FAST_SENDER	FAST_SENDER_MAC_FRAME_TRANSMISSION	N/A
1605.247517	FAST_SENDER	PHYSICAL_LAYER_PACKET_TRANSMITTED	N/A
1606.697925	FAST_SENDER	PHYSICAL_LAYER_PACKET_TRANSMITTED	N/A
1608.419845	FAST_SENDER	PHYSICAL_LAYER_PACKET_TRANSMITTED	N/A
1609.980992	FAST_SENDER	PHYSICAL_LAYER_PACKET_TRANSMITTED	N/A
1613.3949	FAST_SENDER	FAST_SENDER_MAC_FRAME_TRANSMISSION	N/A
1613.799566	FAST_SENDER	PHYSICAL_LAYER_PACKET_TRANSMITTED	N/A
1614.364888	RECEIVER	RECEIVER_MAC_FRAME_RECEIVED	FAST_SENDER
1616.56746	FAST_SENDER	FAST_SENDER_MAC_FRAME_TRANSMISSION	N/A
1616.971292	FAST_SENDER	PHYSICAL_LAYER_PACKET_TRANSMITTED	N/A
1617.53756	RECEIVER	RECEIVER_MAC_FRAME_RECEIVED	FAST_SENDER
1619.740444	FAST_SENDER	FAST_SENDER_MAC_FRAME_TRANSMISSION	N/A
1620.144192	FAST_SENDER	PHYSICAL_LAYER_PACKET_TRANSMITTED	N/A
1620.709972	RECEIVER	RECEIVER_MAC_FRAME_RECEIVED	FAST_SENDER
1621.065166	SLOW_SENDER	SLOW_SENDER_MAC_FRAME_TRANSMISSION	N/A
1621.468983	SLOW_SENDER	PHYSICAL_LAYER_PACKET_TRANSMITTED	N/A
1622.034714	RECEIVER	RECEIVER_MAC_FRAME_RECEIVED	SLOW_SENDER
1622.912475	FAST_SENDER	FAST_SENDER_MAC_FRAME_TRANSMISSION	N/A
1623.317171	FAST_SENDER	PHYSICAL_LAYER_PACKET_TRANSMITTED	N/A
1623.881887	RECEIVER	RECEIVER_MAC_FRAME_RECEIVED	FAST_SENDER
1624.226573	SLOW_SENDER	SLOW_SENDER_MAC_FRAME_TRANSMISSION	N/A
1624.630783	SLOW_SENDER	PHYSICAL_LAYER_PACKET_TRANSMITTED	N/A
1625.195967	RECEIVER	RECEIVER_MAC_FRAME_RECEIVED	SLOW_SENDER
1626.08523	FAST_SENDER	FAST_SENDER_MAC_FRAME_TRANSMISSION	N/A
1626.489907	FAST_SENDER	PHYSICAL_LAYER_PACKET_TRANSMITTED	N/A
1627.054618	RECEIVER	RECEIVER_MAC_FRAME_RECEIVED	FAST_SENDER
1627.386244	SLOW_SENDER	SLOW_SENDER_MAC_FRAME_TRANSMISSION	N/A
1627.791199	SLOW_SENDER	PHYSICAL_LAYER_PACKET_TRANSMITTED	N/A
1628.354395	RECEIVER	RECEIVER_MAC_FRAME_RECEIVED	SLOW_SENDER
1629.258099	FAST_SENDER	FAST_SENDER_MAC_FRAME_TRANSMISSION	N/A
1629.663262	FAST_SENDER	PHYSICAL_LAYER_PACKET_TRANSMITTED	N/A
1630.226908	RECEIVER	RECEIVER_MAC_FRAME_RECEIVED	FAST_SENDER
1632.431014	FAST_SENDER	FAST_SENDER_MAC_FRAME_TRANSMISSION	N/A
1632.835553	FAST_SENDER	PHYSICAL_LAYER_PACKET_TRANSMITTED	N/A
1633.400801	RECEIVER	RECEIVER_MAC_FRAME_RECEIVED	FAST_SENDER
1633.546869	SLOW_SENDER	SLOW_SENDER_MAC_FRAME_TRANSMISSION	N/A
1633.950599	SLOW_SENDER	PHYSICAL_LAYER_PACKET_TRANSMITTED	N/A
1634.515879	RECEIVER	RECEIVER_MAC_FRAME_RECEIVED	SLOW_SENDER
1635.603369	FAST_SENDER	FAST_SENDER_MAC_FRAME_TRANSMISSION	N/A
1636.007114	FAST_SENDER	PHYSICAL_LAYER_PACKET_TRANSMITTED	N/A
1636.572947	RECEIVER	RECEIVER_MAC_FRAME_RECEIVED	FAST_SENDER
1638.776082	FAST_SENDER	FAST_SENDER_MAC_FRAME_TRANSMISSION	N/A
1639.181289	FAST_SENDER	PHYSICAL_LAYER_PACKET_TRANSMITTED	N/A
1639.707959	SLOW_SENDER	SLOW_SENDER_MAC_FRAME_TRANSMISSION	N/A
1639.746006	RECEIVER	RECEIVER_MAC_FRAME_RECEIVED	FAST_SENDER
1640.11121	SLOW_SENDER	PHYSICAL_LAYER_PACKET_TRANSMITTED	N/A
1641.559003	SLOW_SENDER	PHYSICAL_LAYER_PACKET_TRANSMITTED	N/A
1641.947624	FAST_SENDER	FAST_SENDER_MAC_FRAME_TRANSMISSION	N/A
1642.352762	FAST_SENDER	PHYSICAL_LAYER_PACKET_TRANSMITTED	N/A
1642.418267	RECEIVER	RECEIVER_MAC_FRAME_RECEIVED	SLOW_SENDER
1643.445619	FAST_SENDER	PHYSICAL_LAYER_PACKET_TRANSMITTED	N/A
1644.303877	RECEIVER	RECEIVER_MAC_FRAME_RECEIVED	FAST_SENDER
1646.507368	FAST_SENDER	FAST_SENDER_MAC_FRAME_TRANSMISSION	N/A
1646.912142	FAST_SENDER	PHYSICAL_LAYER_PACKET_TRANSMITTED	N/A
1647.477614	RECEIVER	RECEIVER_MAC_FRAME_RECEIVED	FAST_SENDER
1649.610856	SLOW_SENDER	SLOW_SENDER_MAC_FRAME_TRANSMISSION	N/A
1649.680414	FAST_SENDER	FAST_SENDER_MAC_FRAME_TRANSMISSION	N/A
1650.015169	SLOW_SENDER	PHYSICAL_LAYER_PACKET_TRANSMITTED	N/A
1650.084722	FAST_SENDER	PHYSICAL_LAYER_PACKET_TRANSMITTED	N/A
1650.579601	RECEIVER	RECEIVER_MAC_FRAME_RECEIVED	SLOW_SENDER
1651.150269	SLOW_SENDER	PHYSICAL_LAYER_PACKET_TRANSMITTED	N/A
1651.835088	FAST_SENDER	PHYSICAL_LAYER_PACKET_TRANSMITTED	N/A
1652.92413	SLOW_SENDER	PHYSICAL_LAYER_PACKET_TRANSMITTED	N/A
1654.184334	FAST_SENDER	PHYSICAL_LAYER_PACKET_TRANSMITTED	N/A
1655.044649	RECEIVER	RECEIVER_MAC_FRAME_RECEIVED	FAST_SENDER
1657.247757	FAST_SENDER	FAST_SENDER_MAC_FRAME_TRANSMISSION	N/A
1657.652232	FAST_SENDER	PHYSICAL_LAYER_PACKET_TRANSMITTED	N/A
1658.217109	RECEIVER	RECEIVER_MAC_FRAME_RECEIVED	FAST_SENDER
1660.418104	FAST_SENDER	FAST_SENDER_MAC_FRAME_TRANSMISSION	N/A
1660.822754	FAST_SENDER	PHYSICAL_LAYER_PACKET_TRANSMITTED	N/A
1661.389446	RECEIVER	RECEIVER_MAC_FRAME_RECEIVED	FAST_SENDER
1663.590644	FAST_SENDER	FAST_SENDER_MAC_FRAME_TRANSMISSION	N/A
1663.995363	FAST_SENDER	PHYSICAL_LAYER_PACKET_TRANSMITTED	N/A
1665.317658	FAST_SENDER	PHYSICAL_LAYER_PACKET_TRANSMITTED	N/A
1666.175999	RECEIVER	RECEIVER_MAC_FRAME_RECEIVED	FAST_SENDER
1667.105353	FAST_SENDER	PHYSICAL_LAYER_PACKET_TRANSMITTED	N/A
1668.947885	FAST_SENDER	PHYSICAL_LAYER_PACKET_TRANSMITTED	N/A
1672.009923	FAST_SENDER	FAST_SENDER_MAC_FRAME_TRANSMISSION	N/A
1672.414257	FAST_SENDER	PHYSICAL_LAYER_PACKET_TRANSMITTED	N/A
1672.978987	RECEIVER	RECEIVER_MAC_FRAME_RECEIVED	FAST_SENDER
1675.182759	FAST_SENDER	FAST_SENDER_MAC_FRAME_TRANSMISSION	N/A
1675.586913	FAST_SENDER	PHYSICAL_LAYER_PACKET_TRANSMITTED	N/A
1676.152053	RECEIVER	RECEIVER_MAC_FRAME_RECEIVED	FAST_SENDER
1678.354527	FAST_SENDER	FAST_SENDER_MAC_FRAME_TRANSMISSION	N/A
1678.759278	FAST_SENDER	PHYSICAL_LAYER_PACKET_TRANSMITTED	N/A
1679.324499	RECEIVER	RECEIVER_MAC_FRAME_RECEIVED	FAST_SENDER
1681.527329	FAST_SENDER	FAST_SENDER_MAC_FRAME_TRANSMISSION	N/A
1681.932754	FAST_SENDER	PHYSICAL_LAYER_PACKET_TRANSMITTED	N/A
1682.497492	RECEIVER	RECEIVER_MAC_FRAME_RECEIVED	FAST_SENDER
1684.699822	FAST_SENDER	FAST_SENDER_MAC_FRAME_TRANSMISSION	N/A
1685.105677	FAST_SENDER	PHYSICAL_LAYER_PACKET_TRANSMITTED	N/A
1685.669417	RECEIVER	RECEIVER_MAC_FRAME_RECEIVED	FAST_SENDER
1686.591427	FAST_SENDER	PHYSICAL_LAYER_PACKET_TRANSMITTED	N/A
1689.65325	FAST_SENDER	FAST_SENDER_MAC_FRAME_TRANSMISSION	N/A
1690.057428	FAST_SENDER	PHYSICAL_LAYER_PACKET_TRANSMITTED	N/A
1690.622885	RECEIVER	RECEIVER_MAC_FRAME_RECEIVED	FAST_SENDER
1691.190919	FAST_SENDER	PHYSICAL_LAYER_PACKET_TRANSMITTED	N/A
1693.040666	FAST_SENDER	PHYSICAL_LAYER_PACKET_TRANSMITTED	N/A
1694.548124	FAST_SENDER	PHYSICAL_LAYER_PACKET_TRANSMITTED	N/A
1698.183738	FAST_SENDER	FAST_SENDER_MAC_FRAME_TRANSMISSION	N/A
1698.588412	FAST_SENDER	PHYSICAL_LAYER_PACKET_TRANSMITTED	N/A
1699.700299	FAST_SENDER	PHYSICAL_LAYER_PACKET_TRANSMITTED	N/A
1701.49907	FAST_SENDER	PHYSICAL_LAYER_PACKET_TRANSMITTED	N/A
1703.274572	FAST_SENDER	PHYSICAL_LAYER_PACKET_TRANSMITTED	N/A
1706.991717	FAST_SENDER	FAST_SENDER_MAC_FRAME_TRANSMISSION	N/A
1707.395325	FAST_SENDER	PHYSICAL_LAYER_PACKET_TRANSMITTED	N/A
1708.910363	FAST_SENDER	PHYSICAL_LAYER_PACKET_TRANSMITTED	N/A
1710.5243	FAST_SENDER	PHYSICAL_LAYER_PACKET_TRANSMITTED	N/A
1711.901371	FAST_SENDER	PHYSICAL_LAYER_PACKET_TRANSMITTED	N/A
1715.378372	FAST_SENDER	FAST_SENDER_MAC_FRAME_TRANSMISSION	N/A
1715.783073	FAST_SENDER	PHYSICAL_LAYER_PACKET_TRANSMITTED	N/A
1717.241436	FAST_SENDER	PHYSICAL_LAYER_PACKET_TRANSMITTED	N/A
1718.955333	FAST_SENDER	PHYSICAL_LAYER_PACKET_TRANSMITTED	N/A
1720.444678	FAST_SENDER	PHYSICAL_LAYER_PACKET_TRANSMITTED	N/A
1724.055068	FAST_SENDER	FAST_SENDER_MAC_FRAME_TRANSMISSION	N/A
1724.459462	FAST_SENDER	PHYSICAL_LAYER_PACKET_TRANSMITTED	N/A
1725.779579	FAST_SENDER	PHYSICAL_LAYER_PACKET_TRANSMITTED	N/A
1727.394594	FAST_SENDER	PHYSICAL_LAYER_PACKET_TRANSMITTED	N/A
1729.018222	FAST_SENDER	PHYSICAL_LAYER_PACKET_TRANSMITTED	N/A
1732.583958	FAST_SENDER	FAST_SENDER_MAC_FRAME_TRANSMISSION	N/A
1732.989043	FAST_SENDER	PHYSICAL_LAYER_PACKET_TRANSMITTED	N/A
1734.08982	FAST_SENDER	PHYSICAL_LAYER_PACKET_TRANSMITTED	N/A
1735.704224	FAST_SENDER	PHYSICAL_LAYER_PACKET_TRANSMITTED	N/A
1737.275146	FAST_SENDER	PHYSICAL_LAYER_PACKET_TRANSMITTED	N/A
1740.590548	FAST_SENDER	FAST_SENDER_MAC_FRAME_TRANSMISSION	N/A
1740.995166	FAST_SENDER	PHYSICAL_LAYER_PACKET_TRANSMITTED	N/A
1742.261545	FAST_SENDER	PHYSICAL_LAYER_PACKET_TRANSMITTED	N/A
1743.715477	FAST_SENDER	PHYSICAL_LAYER_PACKET_TRANSMITTED	N/A
1745.149607	FAST_SENDER	PHYSICAL_LAYER_PACKET_TRANSMITTED	N/A
1748.825222	FAST_SENDER	FAST_SENDER_MAC_FRAME_TRANSMISSION	N/A
1749.230903	FAST_SENDER	PHYSICAL_LAYER_PACKET_TRANSMITTED	N/A
1750.736358	FAST_SENDER	PHYSICAL_LAYER_PACKET_TRANSMITTED	N/A
1752.221226	FAST_SENDER	PHYSICAL_LAYER_PACKET_TRANSMITTED	N/A
1753.923099	FAST_SENDER	PHYSICAL_LAYER_PACKET_TRANSMITTED	N/A
1757.619432	FAST_SENDER	FAST_SENDER_MAC_FRAME_TRANSMISSION	N/A
1758.023555	FAST_SENDER	PHYSICAL_LAYER_PACKET_TRANSMITTED	N/A
1759.504499	FAST_SENDER	PHYSICAL_LAYER_PACKET_TRANSMITTED	N/A
1761.157503	FAST_SENDER	PHYSICAL_LAYER_PACKET_TRANSMITTED	N/A
1762.920362	FAST_SENDER	PHYSICAL_LAYER_PACKET_TRANSMITTED	N/A
1766.655379	FAST_SENDER	FAST_SENDER_MAC_FRAME_TRANSMISSION	N/A
1767.059492	FAST_SENDER	PHYSICAL_LAYER_PACKET_TRANSMITTED	N/A
1768.373354	FAST_SENDER	PHYSICAL_LAYER_PACKET_TRANSMITTED	N/A
1770.028252	FAST_SENDER	PHYSICAL_LAYER_PACKET_TRANSMITTED	N/A
1771.447612	FAST_SENDER	PHYSICAL_LAYER_PACKET_TRANSMITTED	N/A
1773.961249	SLOW_SENDER	SLOW_SENDER_MAC_FRAME_TRANSMISSION	N/A
1774.365996	SLOW_SENDER	PHYSICAL_LAYER_PACKET_TRANSMITTED	N/A
1774.982281	FAST_SENDER	FAST_SENDER_MAC_FRAME_TRANSMISSION	N/A
1775.386567	FAST_SENDER	PHYSICAL_LAYER_PACKET_TRANSMITTED	N/A
1775.823438	SLOW_SENDER	PHYSICAL_LAYER_PACKET_TRANSMITTED	N/A
1776.53698	FAST_SENDER	PHYSICAL_LAYER_PACKET_TRANSMITTED	N/A
1777.545414	SLOW_SENDER	PHYSICAL_LAYER_PACKET_TRANSMITTED	N/A
1778.389782	FAST_SENDER	PHYSICAL_LAYER_PACKET_TRANSMITTED	N/A
1779.271595	SLOW_SENDER	PHYSICAL_LAYER_PACKET_TRANSMITTED	N/A
1779.837334	FAST_SENDER	PHYSICAL_LAYER_PACKET_TRANSMITTED	N/A
1783.143219	FAST_SENDER	FAST_SENDER_MAC_FRAME_TRANSMISSION	N/A
1783.547922	FAST_SENDER	PHYSICAL_LAYER_PACKET_TRANSMITTED	N/A
1784.884233	FAST_SENDER	PHYSICAL_LAYER_PACKET_TRANSMITTED	N/A
1786.591523	FAST_SENDER	PHYSICAL_LAYER_PACKET_TRANSMITTED	N/A
1787.860636	SLOW_SENDER	SLOW_SENDER_MAC_FRAME_TRANSMISSION	N/A
1788.193739	FAST_SENDER	PHYSICAL_LAYER_PACKET_TRANSMITTED	N/A
1788.264756	SLOW_SENDER	PHYSICAL_LAYER_PACKET_TRANSMITTED	N/A
1789.804449	SLOW_SENDER	PHYSICAL_LAYER_PACKET_TRANSMITTED	N/A
1791.382093	SLOW_SENDER	PHYSICAL_LAYER_PACKET_TRANSMITTED	N/A
1792.010179	FAST_SENDER	FAST_SENDER_MAC_FRAME_TRANSMISSION	N/A
1792.414424	FAST_SENDER	PHYSICAL_LAYER_PACKET_TRANSMITTED	N/A
1793.73319	FAST_SENDER	PHYSICAL_LAYER_PACKET_TRANSMITTED	N/A
1795.172287	FAST_SENDER	PHYSICAL_LAYER_PACKET_TRANSMITTED	N/A
1796.586838	FAST_SENDER	PHYSICAL_LAYER_PACKET_TRANSMITTED	N/A
1800.131884	FAST_SENDER	FAST_SENDER_MAC_FRAME_TRANSMISSION	N/A
1800.535563	FAST_SENDER	PHYSICAL_LAYER_PACKET_TRANSMITTED	N/A
1801.771371	FAST_SENDER	PHYSICAL_LAYER_PACKET_TRANSMITTED	N/A
1803.291271	FAST_SENDER	PHYSICAL_LAYER_PACKET_TRANSMITTED	N/A
1805.07068	FAST_SENDER	PHYSICAL_LAYER_PACKET_TRANSMITTED	N/A
1808.630883	FAST_SENDER	FAST_SENDER_MAC_FRAME_TRANSMISSION	N/A
1809.034547	FAST_SENDER	PHYSICAL_LAYER_PACKET_TRANSMITTED	N/A
1810.1755	FAST_SENDER	PHYSICAL_LAYER_PACKET_TRANSMITTED	N/A
1811.97444	FAST_SENDER	PHYSICAL_LAYER_PACKET_TRANSMITTED	N/A
1813.650527	FAST_SENDER	PHYSICAL_LAYER_PACKET_TRANSMITTED	N/A
1817.135479	FAST_SENDER	FAST_SENDER_MAC_FRAME_TRANSMISSION	N/A
1817.538789	FAST_SENDER	PHYSICAL_LAYER_PACKET_TRANSMITTED	N/A
1818.984833	FAST_SENDER	PHYSICAL_LAYER_PACKET_TRANSMITTED	N/A
1820.737304	FAST_SENDER	PHYSICAL_LAYER_PACKET_TRANSMITTED	N/A
1821.595573	RECEIVER	RECEIVER_MAC_FRAME_RECEIVED	FAST_SENDER
1823.800139	FAST_SENDER	FAST_SENDER_MAC_FRAME_TRANSMISSION	N/A
1824.202817	FAST_SENDER	PHYSICAL_LAYER_PACKET_TRANSMITTED	N/A
1824.768566	RECEIVER	RECEIVER_MAC_FRAME_RECEIVED	FAST_SENDER
1826.972061	FAST_SENDER	FAST_SENDER_MAC_FRAME_TRANSMISSION	N/A
1827.376772	FAST_SENDER	PHYSICAL_LAYER_PACKET_TRANSMITTED	N/A
1827.941652	RECEIVER	RECEIVER_MAC_FRAME_RECEIVED	FAST_SENDER
1830.145488	FAST_SENDER	FAST_SENDER_MAC_FRAME_TRANSMISSION	N/A
1830.549199	FAST_SENDER	PHYSICAL_LAYER_PACKET_TRANSMITTED	N/A
1831.113921	RECEIVER	RECEIVER_MAC_FRAME_RECEIVED	FAST_SENDER
1833.317594	FAST_SENDER	FAST_SENDER_MAC_FRAME_TRANSMISSION	N/A
1833.722293	FAST_SENDER	PHYSICAL_LAYER_PACKET_TRANSMITTED	N/A
1834.287494	RECEIVER	RECEIVER_MAC_FRAME_RECEIVED	FAST_SENDER
1836.490712	FAST_SENDER	FAST_SENDER_MAC_FRAME_TRANSMISSION	N/A
1836.894333	FAST_SENDER	PHYSICAL_LAYER_PACKET_TRANSMITTED	N/A
1837.45957	RECEIVER	RECEIVER_MAC_FRAME_RECEIVED	FAST_SENDER
1839.662113	FAST_SENDER	FAST_SENDER_MAC_FRAME_TRANSMISSION	N/A
1840.067876	FAST_SENDER	PHYSICAL_LAYER_PACKET_TRANSMITTED	N/A
1840.634026	RECEIVER	RECEIVER_MAC_FRAME_RECEIVED	FAST_SENDER
1842.835401	FAST_SENDER	FAST_SENDER_MAC_FRAME_TRANSMISSION	N/A
1843.241283	FAST_SENDER	PHYSICAL_LAYER_PACKET_TRANSMITTED	N/A
1843.805589	RECEIVER	RECEIVER_MAC_FRAME_RECEIVED	FAST_SENDER
1844.632015	FAST_SENDER	PHYSICAL_LAYER_PACKET_TRANSMITTED	N/A
1847.693947	FAST_SENDER	FAST_SENDER_MAC_FRAME_TRANSMISSION	N/A
1848.099321	FAST_SENDER	PHYSICAL_LAYER_PACKET_TRANSMITTED	N/A
1848.664072	RECEIVER	RECEIVER_MAC_FRAME_RECEIVED	FAST_SENDER
1850.866605	FAST_SENDER	FAST_SENDER_MAC_FRAME_TRANSMISSION	N/A
1851.270524	FAST_SENDER	PHYSICAL_LAYER_PACKET_TRANSMITTED	N/A
1851.836718	RECEIVER	RECEIVER_MAC_FRAME_RECEIVED	FAST_SENDER
1854.03887	FAST_SENDER	FAST_SENDER_MAC_FRAME_TRANSMISSION	N/A
1854.443661	FAST_SENDER	PHYSICAL_LAYER_PACKET_TRANSMITTED	N/A
1855.010648	RECEIVER	RECEIVER_MAC_FRAME_RECEIVED	FAST_SENDER
1857.212845	FAST_SENDER	FAST_SENDER_MAC_FRAME_TRANSMISSION	N/A
1857.615976	FAST_SENDER	PHYSICAL_LAYER_PACKET_TRANSMITTED	N/A
1858.180729	RECEIVER	RECEIVER_MAC_FRAME_RECEIVED	FAST_SENDER
1860.384635	FAST_SENDER	FAST_SENDER_MAC_FRAME_TRANSMISSION	N/A
1860.788806	FAST_SENDER	PHYSICAL_LAYER_PACKET_TRANSMITTED	N/A
1861.353092	RECEIVER	RECEIVER_MAC_FRAME_RECEIVED	FAST_SENDER
1863.55698	FAST_SENDER	FAST_SENDER_MAC_FRAME_TRANSMISSION	N/A
1863.961232	FAST_SENDER	PHYSICAL_LAYER_PACKET_TRANSMITTED	N/A
1864.526471	RECEIVER	RECEIVER_MAC_FRAME_RECEIVED	FAST_SENDER
1866.73051	FAST_SENDER	FAST_SENDER_MAC_FRAME_TRANSMISSION	N/A
1867.134696	FAST_SENDER	PHYSICAL_LAYER_PACKET_TRANSMITTED	N/A
1867.700421	RECEIVER	RECEIVER_MAC_FRAME_RECEIVED	FAST_SENDER
1869.902926	FAST_SENDER	FAST_SENDER_MAC_FRAME_TRANSMISSION	N/A
1870.307602	FAST_SENDER	PHYSICAL_LAYER_PACKET_TRANSMITTED	N/A
1870.872309	RECEIVER	RECEIVER_MAC_FRAME_RECEIVED	FAST_SENDER
1873.075017	FAST_SENDER	FAST_SENDER_MAC_FRAME_TRANSMISSION	N/A
1873.480774	FAST_SENDER	PHYSICAL_LAYER_PACKET_TRANSMITTED	N/A
1874.044765	RECEIVER	RECEIVER_MAC_FRAME_RECEIVED	FAST_SENDER
1876.247609	FAST_SENDER	FAST_SENDER_MAC_FRAME_TRANSMISSION	N/A
1876.651323	FAST_SENDER	PHYSICAL_LAYER_PACKET_TRANSMITTED	N/A
1877.907947	FAST_SENDER	PHYSICAL_LAYER_PACKET_TRANSMITTED	N/A
1878.767807	RECEIVER	RECEIVER_MAC_FRAME_RECEIVED	FAST_SENDER
1880.971013	FAST_SENDER	FAST_SENDER_MAC_FRAME_TRANSMISSION	N/A
1881.37603	FAST_SENDER	PHYSICAL_LAYER_PACKET_TRANSMITTED	N/A
1881.940268	RECEIVER	RECEIVER_MAC_FRAME_RECEIVED	FAST_SENDER
1884.143805	FAST_SENDER	FAST_SENDER_MAC_FRAME_TRANSMISSION	N/A
1884.547455	FAST_SENDER	PHYSICAL_LAYER_PACKET_TRANSMITTED	N/A
1885.113445	RECEIVER	RECEIVER_MAC_FRAME_RECEIVED	FAST_SENDER
1887.315928	FAST_SENDER	FAST_SENDER_MAC_FRAME_TRANSMISSION	N/A
1887.721068	FAST_SENDER	PHYSICAL_LAYER_PACKET_TRANSMITTED	N/A
1888.286796	RECEIVER	RECEIVER_MAC_FRAME_RECEIVED	FAST_SENDER
1888.995878	FAST_SENDER	PHYSICAL_LAYER_PACKET_TRANSMITTED	N/A
1892.058413	FAST_SENDER	FAST_SENDER_MAC_FRAME_TRANSMISSION	N/A
1892.461905	FAST_SENDER	PHYSICAL_LAYER_PACKET_TRANSMITTED	N/A
1893.028769	RECEIVER	RECEIVER_MAC_FRAME_RECEIVED	FAST_SENDER
1895.232031	FAST_SENDER	FAST_SENDER_MAC_FRAME_TRANSMISSION	N/A
1895.636193	FAST_SENDER	PHYSICAL_LAYER_PACKET_TRANSMITTED	N/A
1896.200894	RECEIVER	RECEIVER_MAC_FRAME_RECEIVED	FAST_SENDER
1898.403613	FAST_SENDER	FAST_SENDER_MAC_FRAME_TRANSMISSION	N/A
1898.808287	FAST_SENDER	PHYSICAL_LAYER_PACKET_TRANSMITTED	N/A
1899.372965	RECEIVER	RECEIVER_MAC_FRAME_RECEIVED	FAST_SENDER
1901.576889	FAST_SENDER	FAST_SENDER_MAC_FRAME_TRANSMISSION	N/A
1901.981078	FAST_SENDER	PHYSICAL_LAYER_PACKET_TRANSMITTED	N/A
1902.546338	RECEIVER	RECEIVER_MAC_FRAME_RECEIVED	FAST_SENDER
1904.750092	FAST_SENDER	FAST_SENDER_MAC_FRAME_TRANSMISSION	N/A
1905.153332	FAST_SENDER	PHYSICAL_LAYER_PACKET_TRANSMITTED	N/A
1905.718383	RECEIVER	RECEIVER_MAC_FRAME_RECEIVED	FAST_SENDER
1907.921669	FAST_SENDER	FAST_SENDER_MAC_FRAME_TRANSMISSION	N/A
1908.326868	FAST_SENDER	PHYSICAL_LAYER_PACKET_TRANSMITTED	N/A
1908.891738	RECEIVER	RECEIVER_MAC_FRAME_RECEIVED	FAST_SENDER
1909.647496	SLOW_SENDER	SLOW_SENDER_MAC_FRAME_TRANSMISSION	N/A
1910.052157	SLOW_SENDER	PHYSICAL_LAYER_PACKET_TRANSMITTED	N/A
1910.616368	RECEIVER	RECEIVER_MAC_FRAME_RECEIVED	SLOW_SENDER
1911.094595	FAST_SENDER	FAST_SENDER_MAC_FRAME_TRANSMISSION	N/A
1911.498354	FAST_SENDER	PHYSICAL_LAYER_PACKET_TRANSMITTED	N/A
1912.06413	RECEIVER	RECEIVER_MAC_FRAME_RECEIVED	FAST_SENDER
1912.808835	SLOW_SENDER	SLOW_SENDER_MAC_FRAME_TRANSMISSION	N/A
1913.213525	SLOW_SENDER	PHYSICAL_LAYER_PACKET_TRANSMITTED	N/A
1913.777216	RECEIVER	RECEIVER_MAC_FRAME_RECEIVED	SLOW_SENDER
1914.266856	FAST_SENDER	FAST_SENDER_MAC_FRAME_TRANSMISSION	N/A
1914.671383	FAST_SENDER	PHYSICAL_LAYER_PACKET_TRANSMITTED	N/A
1915.241191	RECEIVER	RECEIVER_MAC_FRAME_RECEIVED	FAST_SENDER
1915.968039	SLOW_SENDER	SLOW_SENDER_MAC_FRAME_TRANSMISSION	N/A
1916.120121	FAST_SENDER	PHYSICAL_LAYER_PACKET_TRANSMITTED	N/A
1916.372564	SLOW_SENDER	PHYSICAL_LAYER_PACKET_TRANSMITTED	N/A
1916.938359	RECEIVER	RECEIVER_MAC_FRAME_RECEIVED	SLOW_SENDER
1918.00241	SLOW_SENDER	PHYSICAL_LAYER_PACKET_TRANSMITTED	N/A
1918.054434	FAST_SENDER	PHYSICAL_LAYER_PACKET_TRANSMITTED	N/A
1919.343917	SLOW_SENDER	PHYSICAL_LAYER_PACKET_TRANSMITTED	N/A
1920.417088	FAST_SENDER	PHYSICAL_LAYER_PACKET_TRANSMITTED	N/A
1924.128061	FAST_SENDER	FAST_SENDER_MAC_FRAME_TRANSMISSION	N/A
1924.533765	FAST_SENDER	PHYSICAL_LAYER_PACKET_TRANSMITTED	N/A
1925.098524	RECEIVER	RECEIVER_MAC_FRAME_RECEIVED	FAST_SENDER
1927.300682	FAST_SENDER	FAST_SENDER_MAC_FRAME_TRANSMISSION	N/A
1927.395721	SLOW_SENDER	SLOW_SENDER_MAC_FRAME_TRANSMISSION	N/A
1927.705214	FAST_SENDER	PHYSICAL_LAYER_PACKET_TRANSMITTED	N/A
1927.798747	SLOW_SENDER	PHYSICAL_LAYER_PACKET_TRANSMITTED	N/A
1928.269948	RECEIVER	RECEIVER_MAC_FRAME_RECEIVED	FAST_SENDER
1929.161701	FAST_SENDER	PHYSICAL_LAYER_PACKET_TRANSMITTED	N/A
1929.794399	SLOW_SENDER	PHYSICAL_LAYER_PACKET_TRANSMITTED	N/A
1930.540723	FAST_SENDER	PHYSICAL_LAYER_PACKET_TRANSMITTED	N/A
1931.14109	SLOW_SENDER	PHYSICAL_LAYER_PACKET_TRANSMITTED	N/A
1932.005202	FAST_SENDER	PHYSICAL_LAYER_PACKET_TRANSMITTED	N/A
1935.067799	FAST_SENDER	FAST_SENDER_MAC_FRAME_TRANSMISSION	N/A
1935.472611	FAST_SENDER	PHYSICAL_LAYER_PACKET_TRANSMITTED	N/A
1936.037341	RECEIVER	RECEIVER_MAC_FRAME_RECEIVED	FAST_SENDER
1936.950542	FAST_SENDER	PHYSICAL_LAYER_PACKET_TRANSMITTED	N/A
1940.012674	FAST_SENDER	FAST_SENDER_MAC_FRAME_TRANSMISSION	N/A
1940.417298	FAST_SENDER	PHYSICAL_LAYER_PACKET_TRANSMITTED	N/A
1940.98268	RECEIVER	RECEIVER_MAC_FRAME_RECEIVED	FAST_SENDER
1943.187162	FAST_SENDER	FAST_SENDER_MAC_FRAME_TRANSMISSION	N/A
1943.590801	FAST_SENDER	PHYSICAL_LAYER_PACKET_TRANSMITTED	N/A
1944.154984	RECEIVER	RECEIVER_MAC_FRAME_RECEIVED	FAST_SENDER
1946.358187	FAST_SENDER	FAST_SENDER_MAC_FRAME_TRANSMISSION	N/A
1946.763351	FAST_SENDER	PHYSICAL_LAYER_PACKET_TRANSMITTED	N/A
1947.328033	RECEIVER	RECEIVER_MAC_FRAME_RECEIVED	FAST_SENDER
1949.532728	FAST_SENDER	FAST_SENDER_MAC_FRAME_TRANSMISSION	N/A
1949.935978	FAST_SENDER	PHYSICAL_LAYER_PACKET_TRANSMITTED	N/A
1950.501024	RECEIVER	RECEIVER_MAC_FRAME_RECEIVED	FAST_SENDER
1952.703782	FAST_SENDER	FAST_SENDER_MAC_FRAME_TRANSMISSION	N/A
1953.108482	FAST_SENDER	PHYSICAL_LAYER_PACKET_TRANSMITTED	N/A
1953.674564	RECEIVER	RECEIVER_MAC_FRAME_RECEIVED	FAST_SENDER
1955.877346	FAST_SENDER	FAST_SENDER_MAC_FRAME_TRANSMISSION	N/A
1956.282503	FAST_SENDER	PHYSICAL_LAYER_PACKET_TRANSMITTED	N/A
1956.846204	RECEIVER	RECEIVER_MAC_FRAME_RECEIVED	FAST_SENDER
1959.049614	FAST_SENDER	FAST_SENDER_MAC_FRAME_TRANSMISSION	N/A
1959.455317	FAST_SENDER	PHYSICAL_LAYER_PACKET_TRANSMITTED	N/A
1960.019672	RECEIVER	RECEIVER_MAC_FRAME_RECEIVED	FAST_SENDER
1962.222715	FAST_SENDER	FAST_SENDER_MAC_FRAME_TRANSMISSION	N/A
1962.627142	FAST_SENDER	PHYSICAL_LAYER_PACKET_TRANSMITTED	N/A
1963.192041	RECEIVER	RECEIVER_MAC_FRAME_RECEIVED	FAST_SENDER
1965.395108	FAST_SENDER	FAST_SENDER_MAC_FRAME_TRANSMISSION	N/A
1965.799428	FAST_SENDER	PHYSICAL_LAYER_PACKET_TRANSMITTED	N/A
1966.364655	RECEIVER	RECEIVER_MAC_FRAME_RECEIVED	FAST_SENDER
1968.567622	FAST_SENDER	FAST_SENDER_MAC_FRAME_TRANSMISSION	N/A
1968.974658	FAST_SENDER	PHYSICAL_LAYER_PACKET_TRANSMITTED	N/A
1970.133112	FAST_SENDER	PHYSICAL_LAYER_PACKET_TRANSMITTED	N/A
1971.852492	FAST_SENDER	PHYSICAL_LAYER_PACKET_TRANSMITTED	N/A
1973.698778	FAST_SENDER	PHYSICAL_LAYER_PACKET_TRANSMITTED	N/A
1977.404602	FAST_SENDER	FAST_SENDER_MAC_FRAME_TRANSMISSION	N/A
1977.807741	FAST_SENDER	PHYSICAL_LAYER_PACKET_TRANSMITTED	N/A
1979.120436	FAST_SENDER	PHYSICAL_LAYER_PACKET_TRANSMITTED	N/A
1980.527577	FAST_SENDER	PHYSICAL_LAYER_PACKET_TRANSMITTED	N/A
1982.171664	FAST_SENDER	PHYSICAL_LAYER_PACKET_TRANSMITTED	N/A
1985.541392	FAST_SENDER	FAST_SENDER_MAC_FRAME_TRANSMISSION	N/A
1985.945673	FAST_SENDER	PHYSICAL_LAYER_PACKET_TRANSMITTED	N/A
1987.272579	FAST_SENDER	PHYSICAL_LAYER_PACKET_TRANSMITTED	N/A
1988.89824	FAST_SENDER	PHYSICAL_LAYER_PACKET_TRANSMITTED	N/A
1990.684269	FAST_SENDER	PHYSICAL_LAYER_PACKET_TRANSMITTED	N/A
1993.987045	FAST_SENDER	FAST_SENDER_MAC_FRAME_TRANSMISSION	N/A
1994.390981	FAST_SENDER	PHYSICAL_LAYER_PACKET_TRANSMITTED	N/A
1995.604703	FAST_SENDER	PHYSICAL_LAYER_PACKET_TRANSMITTED	N/A
1997.351319	FAST_SENDER	PHYSICAL_LAYER_PACKET_TRANSMITTED	N/A
1999.057894	FAST_SENDER	PHYSICAL_LAYER_PACKET_TRANSMITTED	N/A
2002.754711	FAST_SENDER	FAST_SENDER_MAC_FRAME_TRANSMISSION	N/A
2003.159854	FAST_SENDER	PHYSICAL_LAYER_PACKET_TRANSMITTED	N/A
2004.326886	FAST_SENDER	PHYSICAL_LAYER_PACKET_TRANSMITTED	N/A
2005.743427	FAST_SENDER	PHYSICAL_LAYER_PACKET_TRANSMITTED	N/A
2007.146415	FAST_SENDER	PHYSICAL_LAYER_PACKET_TRANSMITTED	N/A
2010.488179	FAST_SENDER	FAST_SENDER_MAC_FRAME_TRANSMISSION	N/A
2010.893756	FAST_SENDER	PHYSICAL_LAYER_PACKET_TRANSMITTED	N/A
2012.102667	FAST_SENDER	PHYSICAL_LAYER_PACKET_TRANSMITTED	N/A
2013.927572	FAST_SENDER	PHYSICAL_LAYER_PACKET_TRANSMITTED	N/A
2015.337548	FAST_SENDER	PHYSICAL_LAYER_PACKET_TRANSMITTED	N/A
2018.85745	FAST_SENDER	FAST_SENDER_MAC_FRAME_TRANSMISSION	N/A
2019.261618	FAST_SENDER	PHYSICAL_LAYER_PACKET_TRANSMITTED	N/A
2020.786551	FAST_SENDER	PHYSICAL_LAYER_PACKET_TRANSMITTED	N/A
2022.311197	FAST_SENDER	PHYSICAL_LAYER_PACKET_TRANSMITTED	N/A
2024.048087	FAST_SENDER	PHYSICAL_LAYER_PACKET_TRANSMITTED	N/A
2027.727853	FAST_SENDER	FAST_SENDER_MAC_FRAME_TRANSMISSION	N/A
2028.133422	FAST_SENDER	PHYSICAL_LAYER_PACKET_TRANSMITTED	N/A
2029.635292	FAST_SENDER	PHYSICAL_LAYER_PACKET_TRANSMITTED	N/A
2031.269647	FAST_SENDER	PHYSICAL_LAYER_PACKET_TRANSMITTED	N/A
2033.082867	FAST_SENDER	PHYSICAL_LAYER_PACKET_TRANSMITTED	N/A
2036.568465	FAST_SENDER	FAST_SENDER_MAC_FRAME_TRANSMISSION	N/A
2036.973075	FAST_SENDER	PHYSICAL_LAYER_PACKET_TRANSMITTED	N/A
2038.528278	FAST_SENDER	PHYSICAL_LAYER_PACKET_TRANSMITTED	N/A
2040.245347	FAST_SENDER	PHYSICAL_LAYER_PACKET_TRANSMITTED	N/A
2041.784941	FAST_SENDER	PHYSICAL_LAYER_PACKET_TRANSMITTED	N/A
2045.544142	FAST_SENDER	FAST_SENDER_MAC_FRAME_TRANSMISSION	N/A
2045.947305	FAST_SENDER	PHYSICAL_LAYER_PACKET_TRANSMITTED	N/A
2047.366354	FAST_SENDER	PHYSICAL_LAYER_PACKET_TRANSMITTED	N/A
2048.582917	SLOW_SENDER	SLOW_SENDER_MAC_FRAME_TRANSMISSION	N/A
2048.987619	SLOW_SENDER	PHYSICAL_LAYER_PACKET_TRANSMITTED	N/A
2049.064655	FAST_SENDER	PHYSICAL_LAYER_PACKET_TRANSMITTED	N/A
2050.557373	FAST_SENDER	PHYSICAL_LAYER_PACKET_TRANSMITTED	N/A
2050.700496	SLOW_SENDER	PHYSICAL_LAYER_PACKET_TRANSMITTED	N/A
2052.830683	SLOW_SENDER	PHYSICAL_LAYER_PACKET_TRANSMITTED	N/A
2054.275132	FAST_SENDER	FAST_SENDER_MAC_FRAME_TRANSMISSION	N/A
2054.31716	SLOW_SENDER	PHYSICAL_LAYER_PACKET_TRANSMITTED	N/A
2054.681263	FAST_SENDER	PHYSICAL_LAYER_PACKET_TRANSMITTED	N/A
2056.553342	FAST_SENDER	PHYSICAL_LAYER_PACKET_TRANSMITTED	N/A
2057.994777	FAST_SENDER	PHYSICAL_LAYER_PACKET_TRANSMITTED	N/A
2059.571073	FAST_SENDER	PHYSICAL_LAYER_PACKET_TRANSMITTED	N/A
2061.040251	SLOW_SENDER	SLOW_SENDER_MAC_FRAME_TRANSMISSION	N/A
2061.444606	SLOW_SENDER	PHYSICAL_LAYER_PACKET_TRANSMITTED	N/A
2062.614024	SLOW_SENDER	PHYSICAL_LAYER_PACKET_TRANSMITTED	N/A
2062.885626	FAST_SENDER	FAST_SENDER_MAC_FRAME_TRANSMISSION	N/A
2063.289346	FAST_SENDER	PHYSICAL_LAYER_PACKET_TRANSMITTED	N/A
2064.167984	SLOW_SENDER	PHYSICAL_LAYER_PACKET_TRANSMITTED	N/A
2064.442422	FAST_SENDER	PHYSICAL_LAYER_PACKET_TRANSMITTED	N/A
2065.85048	FAST_SENDER	PHYSICAL_LAYER_PACKET_TRANSMITTED	N/A
2067.313368	FAST_SENDER	PHYSICAL_LAYER_PACKET_TRANSMITTED	N/A
2070.840124	FAST_SENDER	FAST_SENDER_MAC_FRAME_TRANSMISSION	N/A
2071.244754	FAST_SENDER	PHYSICAL_LAYER_PACKET_TRANSMITTED	N/A
2072.44655	FAST_SENDER	PHYSICAL_LAYER_PACKET_TRANSMITTED	N/A
2074.125475	FAST_SENDER	PHYSICAL_LAYER_PACKET_TRANSMITTED	N/A
2075.671434	FAST_SENDER	PHYSICAL_LAYER_PACKET_TRANSMITTED	N/A
2079.326111	FAST_SENDER	FAST_SENDER_MAC_FRAME_TRANSMISSION	N/A
2079.730477	FAST_SENDER	PHYSICAL_LAYER_PACKET_TRANSMITTED	N/A
2081.258952	FAST_SENDER	PHYSICAL_LAYER_PACKET_TRANSMITTED	N/A
2082.938522	FAST_SENDER	PHYSICAL_LAYER_PACKET_TRANSMITTED	N/A
2084.394389	FAST_SENDER	PHYSICAL_LAYER_PACKET_TRANSMITTED	N/A
2087.883243	FAST_SENDER	FAST_SENDER_MAC_FRAME_TRANSMISSION	N/A
2088.286873	FAST_SENDER	PHYSICAL_LAYER_PACKET_TRANSMITTED	N/A
2089.407158	FAST_SENDER	PHYSICAL_LAYER_PACKET_TRANSMITTED	N/A
2090.930504	FAST_SENDER	PHYSICAL_LAYER_PACKET_TRANSMITTED	N/A
2092.30184	FAST_SENDER	PHYSICAL_LAYER_PACKET_TRANSMITTED	N/A
2095.599887	FAST_SENDER	FAST_SENDER_MAC_FRAME_TRANSMISSION	N/A
2096.003562	FAST_SENDER	PHYSICAL_LAYER_PACKET_TRANSMITTED	N/A
2097.444477	FAST_SENDER	PHYSICAL_LAYER_PACKET_TRANSMITTED	N/A
2099.090014	FAST_SENDER	PHYSICAL_LAYER_PACKET_TRANSMITTED	N/A
2100.601853	FAST_SENDER	PHYSICAL_LAYER_PACKET_TRANSMITTED	N/A
2103.983888	FAST_SENDER	FAST_SENDER_MAC_FRAME_TRANSMISSION	N/A
2104.38753	FAST_SENDER	PHYSICAL_LAYER_PACKET_TRANSMITTED	N/A
2104.952775	RECEIVER	RECEIVER_MAC_FRAME_RECEIVED	FAST_SENDER
2107.15486	FAST_SENDER	FAST_SENDER_MAC_FRAME_TRANSMISSION	N/A
2107.559622	FAST_SENDER	PHYSICAL_LAYER_PACKET_TRANSMITTED	N/A
2108.123807	RECEIVER	RECEIVER_MAC_FRAME_RECEIVED	FAST_SENDER
2110.328058	FAST_SENDER	FAST_SENDER_MAC_FRAME_TRANSMISSION	N/A
2110.732314	FAST_SENDER	PHYSICAL_LAYER_PACKET_TRANSMITTED	N/A
2111.296982	RECEIVER	RECEIVER_MAC_FRAME_RECEIVED	FAST_SENDER
2113.499686	FAST_SENDER	FAST_SENDER_MAC_FRAME_TRANSMISSION	N/A
2113.905382	FAST_SENDER	PHYSICAL_LAYER_PACKET_TRANSMITTED	N/A
2114.469668	RECEIVER	RECEIVER_MAC_FRAME_RECEIVED	FAST_SENDER
2115.366537	FAST_SENDER	PHYSICAL_LAYER_PACKET_TRANSMITTED	N/A
2118.428318	FAST_SENDER	FAST_SENDER_MAC_FRAME_TRANSMISSION	N/A
2118.832448	FAST_SENDER	PHYSICAL_LAYER_PACKET_TRANSMITTED	N/A
2119.398087	RECEIVER	RECEIVER_MAC_FRAME_RECEIVED	FAST_SENDER
2121.601553	FAST_SENDER	FAST_SENDER_MAC_FRAME_TRANSMISSION	N/A
2122.006221	FAST_SENDER	PHYSICAL_LAYER_PACKET_TRANSMITTED	N/A
2122.572002	RECEIVER	RECEIVER_MAC_FRAME_RECEIVED	FAST_SENDER
2124.774803	FAST_SENDER	FAST_SENDER_MAC_FRAME_TRANSMISSION	N/A
2125.179451	FAST_SENDER	PHYSICAL_LAYER_PACKET_TRANSMITTED	N/A
2125.74415	RECEIVER	RECEIVER_MAC_FRAME_RECEIVED	FAST_SENDER
2127.947892	FAST_SENDER	FAST_SENDER_MAC_FRAME_TRANSMISSION	N/A
2128.352117	FAST_SENDER	PHYSICAL_LAYER_PACKET_TRANSMITTED	N/A
2128.917444	RECEIVER	RECEIVER_MAC_FRAME_RECEIVED	FAST_SENDER
2131.12062	FAST_SENDER	FAST_SENDER_MAC_FRAME_TRANSMISSION	N/A
2131.525315	FAST_SENDER	PHYSICAL_LAYER_PACKET_TRANSMITTED	N/A
2132.090617	RECEIVER	RECEIVER_MAC_FRAME_RECEIVED	FAST_SENDER
2134.292662	FAST_SENDER	FAST_SENDER_MAC_FRAME_TRANSMISSION	N/A
2134.696798	FAST_SENDER	PHYSICAL_LAYER_PACKET_TRANSMITTED	N/A
2135.262708	RECEIVER	RECEIVER_MAC_FRAME_RECEIVED	FAST_SENDER
2137.466266	FAST_SENDER	FAST_SENDER_MAC_FRAME_TRANSMISSION	N/A
2137.871413	FAST_SENDER	PHYSICAL_LAYER_PACKET_TRANSMITTED	N/A
2138.435575	RECEIVER	RECEIVER_MAC_FRAME_RECEIVED	FAST_SENDER
2140.639038	FAST_SENDER	FAST_SENDER_MAC_FRAME_TRANSMISSION	N/A
2141.044239	FAST_SENDER	PHYSICAL_LAYER_PACKET_TRANSMITTED	N/A
2141.609436	RECEIVER	RECEIVER_MAC_FRAME_RECEIVED	FAST_SENDER
2143.811455	FAST_SENDER	FAST_SENDER_MAC_FRAME_TRANSMISSION	N/A
2144.214677	FAST_SENDER	PHYSICAL_LAYER_PACKET_TRANSMITTED	N/A
2144.780644	RECEIVER	RECEIVER_MAC_FRAME_RECEIVED	FAST_SENDER
2146.984588	FAST_SENDER	FAST_SENDER_MAC_FRAME_TRANSMISSION	N/A
2147.389477	FAST_SENDER	PHYSICAL_LAYER_PACKET_TRANSMITTED	N/A
2147.954226	RECEIVER	RECEIVER_MAC_FRAME_RECEIVED	FAST_SENDER
2148.614435	FAST_SENDER	PHYSICAL_LAYER_PACKET_TRANSMITTED	N/A
2151.67688	FAST_SENDER	FAST_SENDER_MAC_FRAME_TRANSMISSION	N/A
2152.082057	FAST_SENDER	PHYSICAL_LAYER_PACKET_TRANSMITTED	N/A
2152.646274	RECEIVER	RECEIVER_MAC_FRAME_RECEIVED	FAST_SENDER
2154.851353	FAST_SENDER	FAST_SENDER_MAC_FRAME_TRANSMISSION	N/A
2155.255497	FAST_SENDER	PHYSICAL_LAYER_PACKET_TRANSMITTED	N/A
2155.819212	RECEIVER	RECEIVER_MAC_FRAME_RECEIVED	FAST_SENDER
2158.022904	FAST_SENDER	FAST_SENDER_MAC_FRAME_TRANSMISSION	N/A
2158.428059	FAST_SENDER	PHYSICAL_LAYER_PACKET_TRANSMITTED	N/A
2158.992186	RECEIVER	RECEIVER_MAC_FRAME_RECEIVED	FAST_SENDER
2161.196734	FAST_SENDER	FAST_SENDER_MAC_FRAME_TRANSMISSION	N/A
2161.600918	FAST_SENDER	PHYSICAL_LAYER_PACKET_TRANSMITTED	N/A
2162.165959	RECEIVER	RECEIVER_MAC_FRAME_RECEIVED	FAST_SENDER
2164.369106	FAST_SENDER	FAST_SENDER_MAC_FRAME_TRANSMISSION	N/A
2164.773206	FAST_SENDER	PHYSICAL_LAYER_PACKET_TRANSMITTED	N/A
2165.337955	RECEIVER	RECEIVER_MAC_FRAME_RECEIVED	FAST_SENDER
2167.542642	FAST_SENDER	FAST_SENDER_MAC_FRAME_TRANSMISSION	N/A
2167.946206	FAST_SENDER	PHYSICAL_LAYER_PACKET_TRANSMITTED	N/A
2168.51149	RECEIVER	RECEIVER_MAC_FRAME_RECEIVED	FAST_SENDER
2170.715485	FAST_SENDER	FAST_SENDER_MAC_FRAME_TRANSMISSION	N/A
2171.119132	FAST_SENDER	PHYSICAL_LAYER_PACKET_TRANSMITTED	N/A
2171.683763	RECEIVER	RECEIVER_MAC_FRAME_RECEIVED	FAST_SENDER
2173.887349	FAST_SENDER	FAST_SENDER_MAC_FRAME_TRANSMISSION	N/A
2174.293516	FAST_SENDER	PHYSICAL_LAYER_PACKET_TRANSMITTED	N/A
2174.858819	RECEIVER	RECEIVER_MAC_FRAME_RECEIVED	FAST_SENDER
2177.059994	FAST_SENDER	FAST_SENDER_MAC_FRAME_TRANSMISSION	N/A
2177.465175	FAST_SENDER	PHYSICAL_LAYER_PACKET_TRANSMITTED	N/A
2178.02994	RECEIVER	RECEIVER_MAC_FRAME_RECEIVED	FAST_SENDER
2180.234808	FAST_SENDER	FAST_SENDER_MAC_FRAME_TRANSMISSION	N/A
2180.637476	FAST_SENDER	PHYSICAL_LAYER_PACKET_TRANSMITTED	N/A
2180.926574	SLOW_SENDER	SLOW_SENDER_MAC_FRAME_TRANSMISSION	N/A
2181.202765	RECEIVER	RECEIVER_MAC_FRAME_RECEIVED	FAST_SENDER
2181.330846	SLOW_SENDER	PHYSICAL_LAYER_PACKET_TRANSMITTED	N/A
2182.439142	RECEIVER	RECEIVER_MAC_FRAME_RECEIVED	SLOW_SENDER
2183.405891	FAST_SENDER	FAST_SENDER_MAC_FRAME_TRANSMISSION	N/A
2183.811038	FAST_SENDER	PHYSICAL_LAYER_PACKET_TRANSMITTED	N/A
2184.375897	RECEIVER	RECEIVER_MAC_FRAME_RECEIVED	FAST_SENDER
2184.629977	SLOW_SENDER	SLOW_SENDER_MAC_FRAME_TRANSMISSION	N/A
2185.034693	SLOW_SENDER	PHYSICAL_LAYER_PACKET_TRANSMITTED	N/A
2185.599513	RECEIVER	RECEIVER_MAC_FRAME_RECEIVED	SLOW_SENDER
2186.580316	FAST_SENDER	FAST_SENDER_MAC_FRAME_TRANSMISSION	N/A
2186.983984	FAST_SENDER	PHYSICAL_LAYER_PACKET_TRANSMITTED	N/A
2187.548922	RECEIVER	RECEIVER_MAC_FRAME_RECEIVED	FAST_SENDER
2187.790513	SLOW_SENDER	SLOW_SENDER_MAC_FRAME_TRANSMISSION	N/A
2188.195221	SLOW_SENDER	PHYSICAL_LAYER_PACKET_TRANSMITTED	N/A
2188.760748	RECEIVER	RECEIVER_MAC_FRAME_RECEIVED	SLOW_SENDER
2189.752515	FAST_SENDER	FAST_SENDER_MAC_FRAME_TRANSMISSION	N/A
2190.156136	FAST_SENDER	PHYSICAL_LAYER_PACKET_TRANSMITTED	N/A
2190.721811	RECEIVER	RECEIVER_MAC_FRAME_RECEIVED	FAST_SENDER
2192.925421	FAST_SENDER	FAST_SENDER_MAC_FRAME_TRANSMISSION	N/A
2193.329132	FAST_SENDER	PHYSICAL_LAYER_PACKET_TRANSMITTED	N/A
2193.951928	SLOW_SENDER	SLOW_SENDER_MAC_FRAME_TRANSMISSION	N/A
2194.356629	SLOW_SENDER	PHYSICAL_LAYER_PACKET_TRANSMITTED	N/A
2194.729773	FAST_SENDER	PHYSICAL_LAYER_PACKET_TRANSMITTED	N/A
2194.920892	RECEIVER	RECEIVER_MAC_FRAME_RECEIVED	SLOW_SENDER
2196.140008	RECEIVER	RECEIVER_MAC_FRAME_RECEIVED	FAST_SENDER
2198.34373	FAST_SENDER	FAST_SENDER_MAC_FRAME_TRANSMISSION	N/A
2198.748414	FAST_SENDER	PHYSICAL_LAYER_PACKET_TRANSMITTED	N/A
2199.313177	RECEIVER	RECEIVER_MAC_FRAME_RECEIVED	FAST_SENDER
2200.112375	SLOW_SENDER	SLOW_SENDER_MAC_FRAME_TRANSMISSION	N/A
2200.516035	SLOW_SENDER	PHYSICAL_LAYER_PACKET_TRANSMITTED	N/A
2201.081439	RECEIVER	RECEIVER_MAC_FRAME_RECEIVED	SLOW_SENDER
2201.517608	FAST_SENDER	FAST_SENDER_MAC_FRAME_TRANSMISSION	N/A
2201.921416	FAST_SENDER	PHYSICAL_LAYER_PACKET_TRANSMITTED	N/A
2202.48562	RECEIVER	RECEIVER_MAC_FRAME_RECEIVED	FAST_SENDER
2204.689157	FAST_SENDER	FAST_SENDER_MAC_FRAME_TRANSMISSION	N/A
2205.09332	FAST_SENDER	PHYSICAL_LAYER_PACKET_TRANSMITTED	N/A
2206.273336	SLOW_SENDER	SLOW_SENDER_MAC_FRAME_TRANSMISSION	N/A
2206.384418	FAST_SENDER	PHYSICAL_LAYER_PACKET_TRANSMITTED	N/A
2206.677805	SLOW_SENDER	PHYSICAL_LAYER_PACKET_TRANSMITTED	N/A
2207.787359	SLOW_SENDER	PHYSICAL_LAYER_PACKET_TRANSMITTED	N/A
2208.066029	FAST_SENDER	PHYSICAL_LAYER_PACKET_TRANSMITTED	N/A
2208.646667	RECEIVER	RECEIVER_MAC_FRAME_RECEIVED	SLOW_SENDER
2209.661144	FAST_SENDER	PHYSICAL_LAYER_PACKET_TRANSMITTED	N/A
2210.519504	RECEIVER	RECEIVER_MAC_FRAME_RECEIVED	FAST_SENDER
2212.723711	FAST_SENDER	FAST_SENDER_MAC_FRAME_TRANSMISSION	N/A
2213.127918	FAST_SENDER	PHYSICAL_LAYER_PACKET_TRANSMITTED	N/A
2213.692537	RECEIVER	RECEIVER_MAC_FRAME_RECEIVED	FAST_SENDER
2215.838886	SLOW_SENDER	SLOW_SENDER_MAC_FRAME_TRANSMISSION	N/A
2215.895919	FAST_SENDER	FAST_SENDER_MAC_FRAME_TRANSMISSION	N/A
2216.244643	SLOW_SENDER	PHYSICAL_LAYER_PACKET_TRANSMITTED	N/A
2216.298168	FAST_SENDER	PHYSICAL_LAYER_PACKET_TRANSMITTED	N/A
2216.807448	RECEIVER	RECEIVER_MAC_FRAME_RECEIVED	SLOW_SENDER
2217.514162	SLOW_SENDER	PHYSICAL_LAYER_PACKET_TRANSMITTED	N/A
2218.187986	FAST_SENDER	PHYSICAL_LAYER_PACKET_TRANSMITTED	N/A
2219.596564	RECEIVER	RECEIVER_MAC_FRAME_RECEIVED	FAST_SENDER
2220.191711	FAST_SENDER	PHYSICAL_LAYER_PACKET_TRANSMITTED	N/A
2223.254204	FAST_SENDER	FAST_SENDER_MAC_FRAME_TRANSMISSION	N/A
2223.658466	FAST_SENDER	PHYSICAL_LAYER_PACKET_TRANSMITTED	N/A
2224.224149	RECEIVER	RECEIVER_MAC_FRAME_RECEIVED	FAST_SENDER
2225.566335	SLOW_SENDER	SLOW_SENDER_MAC_FRAME_TRANSMISSION	N/A
2225.971018	SLOW_SENDER	PHYSICAL_LAYER_PACKET_TRANSMITTED	N/A
2226.428531	FAST_SENDER	FAST_SENDER_MAC_FRAME_TRANSMISSION	N/A
2226.534589	RECEIVER	RECEIVER_MAC_FRAME_RECEIVED	SLOW_SENDER
2226.83172	FAST_SENDER	PHYSICAL_LAYER_PACKET_TRANSMITTED	N/A
2227.396914	RECEIVER	RECEIVER_MAC_FRAME_RECEIVED	FAST_SENDER
2228.26768	FAST_SENDER	PHYSICAL_LAYER_PACKET_TRANSMITTED	N/A
2231.32939	FAST_SENDER	FAST_SENDER_MAC_FRAME_TRANSMISSION	N/A
2231.734539	FAST_SENDER	PHYSICAL_LAYER_PACKET_TRANSMITTED	N/A
2232.841466	FAST_SENDER	PHYSICAL_LAYER_PACKET_TRANSMITTED	N/A
2234.239331	FAST_SENDER	PHYSICAL_LAYER_PACKET_TRANSMITTED	N/A
2235.604223	FAST_SENDER	PHYSICAL_LAYER_PACKET_TRANSMITTED	N/A
2238.978586	FAST_SENDER	FAST_SENDER_MAC_FRAME_TRANSMISSION	N/A
2239.382318	FAST_SENDER	PHYSICAL_LAYER_PACKET_TRANSMITTED	N/A
2240.862045	FAST_SENDER	PHYSICAL_LAYER_PACKET_TRANSMITTED	N/A
2242.373958	FAST_SENDER	PHYSICAL_LAYER_PACKET_TRANSMITTED	N/A
2243.955092	FAST_SENDER	PHYSICAL_LAYER_PACKET_TRANSMITTED	N/A
2247.660614	FAST_SENDER	FAST_SENDER_MAC_FRAME_TRANSMISSION	N/A
2248.064779	FAST_SENDER	PHYSICAL_LAYER_PACKET_TRANSMITTED	N/A
2249.473288	FAST_SENDER	PHYSICAL_LAYER_PACKET_TRANSMITTED	N/A
2251.19812	FAST_SENDER	PHYSICAL_LAYER_PACKET_TRANSMITTED	N/A
2252.930051	FAST_SENDER	PHYSICAL_LAYER_PACKET_TRANSMITTED	N/A
2256.535433	FAST_SENDER	FAST_SENDER_MAC_FRAME_TRANSMISSION	N/A
2256.938651	FAST_SENDER	PHYSICAL_LAYER_PACKET_TRANSMITTED	N/A
2258.47773	FAST_SENDER	PHYSICAL_LAYER_PACKET_TRANSMITTED	N/A
2260.011195	FAST_SENDER	PHYSICAL_LAYER_PACKET_TRANSMITTED	N/A
2261.52322	FAST_SENDER	PHYSICAL_LAYER_PACKET_TRANSMITTED	N/A
2265.234658	FAST_SENDER	FAST_SENDER_MAC_FRAME_TRANSMISSION	N/A
2265.639774	FAST_SENDER	PHYSICAL_LAYER_PACKET_TRANSMITTED	N/A
2266.764601	FAST_SENDER	PHYSICAL_LAYER_PACKET_TRANSMITTED	N/A
2268.199512	FAST_SENDER	PHYSICAL_LAYER_PACKET_TRANSMITTED	N/A
2269.609931	FAST_SENDER	PHYSICAL_LAYER_PACKET_TRANSMITTED	N/A
2273.299135	FAST_SENDER	FAST_SENDER_MAC_FRAME_TRANSMISSION	N/A
2273.703794	FAST_SENDER	PHYSICAL_LAYER_PACKET_TRANSMITTED	N/A
2275.078802	FAST_SENDER	PHYSICAL_LAYER_PACKET_TRANSMITTED	N/A
2276.828907	FAST_SENDER	PHYSICAL_LAYER_PACKET_TRANSMITTED	N/A
2278.196362	FAST_SENDER	PHYSICAL_LAYER_PACKET_TRANSMITTED	N/A
2281.749373	FAST_SENDER	FAST_SENDER_MAC_FRAME_TRANSMISSION	N/A
2282.154062	FAST_SENDER	PHYSICAL_LAYER_PACKET_TRANSMITTED	N/A
2283.636431	FAST_SENDER	PHYSICAL_LAYER_PACKET_TRANSMITTED	N/A
2285.249367	FAST_SENDER	PHYSICAL_LAYER_PACKET_TRANSMITTED	N/A
2286.707518	FAST_SENDER	PHYSICAL_LAYER_PACKET_TRANSMITTED	N/A
2290.209735	FAST_SENDER	FAST_SENDER_MAC_FRAME_TRANSMISSION	N/A
2290.613927	FAST_SENDER	PHYSICAL_LAYER_PACKET_TRANSMITTED	N/A
2291.930288	FAST_SENDER	PHYSICAL_LAYER_PACKET_TRANSMITTED	N/A
2293.694011	FAST_SENDER	PHYSICAL_LAYER_PACKET_TRANSMITTED	N/A
2295.171971	FAST_SENDER	PHYSICAL_LAYER_PACKET_TRANSMITTED	N/A
2298.50631	FAST_SENDER	FAST_SENDER_MAC_FRAME_TRANSMISSION	N/A
2298.909258	FAST_SENDER	PHYSICAL_LAYER_PACKET_TRANSMITTED	N/A
2300.163553	FAST_SENDER	PHYSICAL_LAYER_PACKET_TRANSMITTED	N/A
2301.528076	FAST_SENDER	PHYSICAL_LAYER_PACKET_TRANSMITTED	N/A
2303.099157	FAST_SENDER	PHYSICAL_LAYER_PACKET_TRANSMITTED	N/A
2306.836448	FAST_SENDER	FAST_SENDER_MAC_FRAME_TRANSMISSION	N/A
2307.240638	FAST_SENDER	PHYSICAL_LAYER_PACKET_TRANSMITTED	N/A
2308.545086	FAST_SENDER	PHYSICAL_LAYER_PACKET_TRANSMITTED	N/A
2309.930994	FAST_SENDER	PHYSICAL_LAYER_PACKET_TRANSMITTED	N/A
2311.660274	FAST_SENDER	PHYSICAL_LAYER_PACKET_TRANSMITTED	N/A
2315.281093	FAST_SENDER	FAST_SENDER_MAC_FRAME_TRANSMISSION	N/A
2315.686234	FAST_SENDER	PHYSICAL_LAYER_PACKET_TRANSMITTED	N/A
2316.911081	FAST_SENDER	PHYSICAL_LAYER_PACKET_TRANSMITTED	N/A
2318.745732	FAST_SENDER	PHYSICAL_LAYER_PACKET_TRANSMITTED	N/A
2320.185796	FAST_SENDER	PHYSICAL_LAYER_PACKET_TRANSMITTED	N/A
2323.525811	FAST_SENDER	FAST_SENDER_MAC_FRAME_TRANSMISSION	N/A
2323.930068	FAST_SENDER	PHYSICAL_LAYER_PACKET_TRANSMITTED	N/A
2325.00418	FAST_SENDER	PHYSICAL_LAYER_PACKET_TRANSMITTED	N/A
2326.613762	FAST_SENDER	PHYSICAL_LAYER_PACKET_TRANSMITTED	N/A
2328.450142	FAST_SENDER	PHYSICAL_LAYER_PACKET_TRANSMITTED	N/A
2332.001204	FAST_SENDER	FAST_SENDER_MAC_FRAME_TRANSMISSION	N/A
2332.405756	FAST_SENDER	PHYSICAL_LAYER_PACKET_TRANSMITTED	N/A
2333.829201	FAST_SENDER	PHYSICAL_LAYER_PACKET_TRANSMITTED	N/A
2335.67546	FAST_SENDER	PHYSICAL_LAYER_PACKET_TRANSMITTED	N/A
2337.210091	FAST_SENDER	PHYSICAL_LAYER_PACKET_TRANSMITTED	N/A
2340.842863	FAST_SENDER	FAST_SENDER_MAC_FRAME_TRANSMISSION	N/A
2341.248042	FAST_SENDER	PHYSICAL_LAYER_PACKET_TRANSMITTED	N/A
2342.604358	FAST_SENDER	PHYSICAL_LAYER_PACKET_TRANSMITTED	N/A
2344.152379	FAST_SENDER	PHYSICAL_LAYER_PACKET_TRANSMITTED	N/A
2345.728729	SLOW_SENDER	SLOW_SENDER_MAC_FRAME_TRANSMISSION	N/A
2345.991347	FAST_SENDER	PHYSICAL_LAYER_PACKET_TRANSMITTED	N/A
2346.131937	SLOW_SENDER	PHYSICAL_LAYER_PACKET_TRANSMITTED	N/A
2347.352051	SLOW_SENDER	PHYSICAL_LAYER_PACKET_TRANSMITTED	N/A
2348.754182	SLOW_SENDER	PHYSICAL_LAYER_PACKET_TRANSMITTED	N/A
[truncated: 28,472 more rows]
