# Supplementary material for: CATO: Wake-Up reCeiver-bAsed communicaTiOn for Batteryless Devices
Source: Sensors (Basel). 2025 Nov 7;25(22):6813. doi: 10.3390/s25226813 (PMC12655924; doi:10.3390/s25226813)
Supplement: Supplementary file 1 [file sensors-25-06813-s001.zip › File S1_Experimental_and_Simulation_Data/experimental/mac_competing_nodes/mac_competing_nodes_priority.csv]

time_s	node_id	event	received_from
0.0	FAST_SENDER	PHYSICAL_LAYER_PACKET_TRANSMITTED	N/A
2.715305	FAST_SENDER	PHYSICAL_LAYER_PACKET_TRANSMITTED	N/A
4.27669	SLOW_SENDER	SLOW_SENDER_MAC_FRAME_TRANSMISSION	N/A
4.680979	SLOW_SENDER	PHYSICAL_LAYER_PACKET_TRANSMITTED	N/A
6.173142	SLOW_SENDER	PHYSICAL_LAYER_PACKET_TRANSMITTED	N/A
6.59122	RECEIVER	RECEIVER_MAC_FRAME_RECEIVED	FAST_SENDER
7.711825	SLOW_SENDER	PHYSICAL_LAYER_PACKET_TRANSMITTED	N/A
8.795239	FAST_SENDER	FAST_SENDER_MAC_FRAME_TRANSMISSION	N/A
9.199909	FAST_SENDER	PHYSICAL_LAYER_PACKET_TRANSMITTED	N/A
9.769141	RECEIVER	RECEIVER_MAC_FRAME_RECEIVED	FAST_SENDER
10.564439	RECEIVER	RECEIVER_MAC_FRAME_RECEIVED	SLOW_SENDER
11.972291	FAST_SENDER	FAST_SENDER_MAC_FRAME_TRANSMISSION	N/A
12.37713	FAST_SENDER	PHYSICAL_LAYER_PACKET_TRANSMITTED	N/A
12.757145	SLOW_SENDER	SLOW_SENDER_MAC_FRAME_TRANSMISSION	N/A
12.947642	RECEIVER	RECEIVER_MAC_FRAME_RECEIVED	FAST_SENDER
13.159789	SLOW_SENDER	PHYSICAL_LAYER_PACKET_TRANSMITTED	N/A
14.644392	SLOW_SENDER	PHYSICAL_LAYER_PACKET_TRANSMITTED	N/A
15.150055	FAST_SENDER	FAST_SENDER_MAC_FRAME_TRANSMISSION	N/A
15.555051	FAST_SENDER	PHYSICAL_LAYER_PACKET_TRANSMITTED	N/A
16.359334	SLOW_SENDER	PHYSICAL_LAYER_PACKET_TRANSMITTED	N/A
16.781719	FAST_SENDER	PHYSICAL_LAYER_PACKET_TRANSMITTED	N/A
18.438198	FAST_SENDER	PHYSICAL_LAYER_PACKET_TRANSMITTED	N/A
19.210766	RECEIVER	RECEIVER_MAC_FRAME_RECEIVED	SLOW_SENDER
21.401358	SLOW_SENDER	SLOW_SENDER_MAC_FRAME_TRANSMISSION	N/A
21.807132	SLOW_SENDER	PHYSICAL_LAYER_PACKET_TRANSMITTED	N/A
21.838263	FAST_SENDER	PHYSICAL_LAYER_PACKET_TRANSMITTED	N/A
22.378535	RECEIVER	RECEIVER_MAC_FRAME_RECEIVED	SLOW_SENDER
25.713241	RECEIVER	RECEIVER_MAC_FRAME_RECEIVED	FAST_SENDER
27.568285	SLOW_SENDER	SLOW_SENDER_MAC_FRAME_TRANSMISSION	N/A
27.916415	FAST_SENDER	FAST_SENDER_MAC_FRAME_TRANSMISSION	N/A
27.971439	SLOW_SENDER	PHYSICAL_LAYER_PACKET_TRANSMITTED	N/A
28.319565	FAST_SENDER	PHYSICAL_LAYER_PACKET_TRANSMITTED	N/A
28.544165	RECEIVER	RECEIVER_MAC_FRAME_RECEIVED	SLOW_SENDER
29.772149	FAST_SENDER	PHYSICAL_LAYER_PACKET_TRANSMITTED	N/A
31.531698	FAST_SENDER	PHYSICAL_LAYER_PACKET_TRANSMITTED	N/A
33.736202	SLOW_SENDER	SLOW_SENDER_MAC_FRAME_TRANSMISSION	N/A
34.140827	SLOW_SENDER	PHYSICAL_LAYER_PACKET_TRANSMITTED	N/A
34.404611	RECEIVER	RECEIVER_MAC_FRAME_RECEIVED	FAST_SENDER
35.209544	SLOW_SENDER	PHYSICAL_LAYER_PACKET_TRANSMITTED	N/A
36.07539	RECEIVER	RECEIVER_MAC_FRAME_RECEIVED	SLOW_SENDER
36.608054	FAST_SENDER	FAST_SENDER_MAC_FRAME_TRANSMISSION	N/A
37.011713	FAST_SENDER	PHYSICAL_LAYER_PACKET_TRANSMITTED	N/A
38.569045	FAST_SENDER	PHYSICAL_LAYER_PACKET_TRANSMITTED	N/A
40.371398	FAST_SENDER	PHYSICAL_LAYER_PACKET_TRANSMITTED	N/A
43.244138	RECEIVER	RECEIVER_MAC_FRAME_RECEIVED	FAST_SENDER
43.268155	SLOW_SENDER	SLOW_SENDER_MAC_FRAME_TRANSMISSION	N/A
43.670829	SLOW_SENDER	PHYSICAL_LAYER_PACKET_TRANSMITTED	N/A
45.043344	SLOW_SENDER	PHYSICAL_LAYER_PACKET_TRANSMITTED	N/A
45.447108	FAST_SENDER	FAST_SENDER_MAC_FRAME_TRANSMISSION	N/A
45.851235	FAST_SENDER	PHYSICAL_LAYER_PACKET_TRANSMITTED	N/A
45.914283	RECEIVER	RECEIVER_MAC_FRAME_RECEIVED	SLOW_SENDER
47.021586	SLOW_SENDER	PHYSICAL_LAYER_PACKET_TRANSMITTED	N/A
47.02409	FAST_SENDER	PHYSICAL_LAYER_PACKET_TRANSMITTED	N/A
48.628618	FAST_SENDER	PHYSICAL_LAYER_PACKET_TRANSMITTED	N/A
51.502263	RECEIVER	RECEIVER_MAC_FRAME_RECEIVED	FAST_SENDER
53.70463	FAST_SENDER	FAST_SENDER_MAC_FRAME_TRANSMISSION	N/A
54.108756	FAST_SENDER	PHYSICAL_LAYER_PACKET_TRANSMITTED	N/A
54.680402	RECEIVER	RECEIVER_MAC_FRAME_RECEIVED	FAST_SENDER
56.884329	FAST_SENDER	FAST_SENDER_MAC_FRAME_TRANSMISSION	N/A
57.287329	FAST_SENDER	PHYSICAL_LAYER_PACKET_TRANSMITTED	N/A
58.808602	FAST_SENDER	PHYSICAL_LAYER_PACKET_TRANSMITTED	N/A
60.504403	FAST_SENDER	PHYSICAL_LAYER_PACKET_TRANSMITTED	N/A
63.377522	RECEIVER	RECEIVER_MAC_FRAME_RECEIVED	FAST_SENDER
65.579348	FAST_SENDER	FAST_SENDER_MAC_FRAME_TRANSMISSION	N/A
65.983442	FAST_SENDER	PHYSICAL_LAYER_PACKET_TRANSMITTED	N/A
66.556591	RECEIVER	RECEIVER_MAC_FRAME_RECEIVED	FAST_SENDER
68.758954	FAST_SENDER	FAST_SENDER_MAC_FRAME_TRANSMISSION	N/A
69.16302	FAST_SENDER	PHYSICAL_LAYER_PACKET_TRANSMITTED	N/A
70.505272	FAST_SENDER	PHYSICAL_LAYER_PACKET_TRANSMITTED	N/A
72.301078	FAST_SENDER	PHYSICAL_LAYER_PACKET_TRANSMITTED	N/A
75.173278	RECEIVER	RECEIVER_MAC_FRAME_RECEIVED	FAST_SENDER
77.37562	FAST_SENDER	FAST_SENDER_MAC_FRAME_TRANSMISSION	N/A
77.780214	FAST_SENDER	PHYSICAL_LAYER_PACKET_TRANSMITTED	N/A
78.352853	RECEIVER	RECEIVER_MAC_FRAME_RECEIVED	FAST_SENDER
80.554938	FAST_SENDER	FAST_SENDER_MAC_FRAME_TRANSMISSION	N/A
80.96003	FAST_SENDER	PHYSICAL_LAYER_PACKET_TRANSMITTED	N/A
82.175745	FAST_SENDER	PHYSICAL_LAYER_PACKET_TRANSMITTED	N/A
83.682032	FAST_SENDER	PHYSICAL_LAYER_PACKET_TRANSMITTED	N/A
86.555044	RECEIVER	RECEIVER_MAC_FRAME_RECEIVED	FAST_SENDER
88.757398	FAST_SENDER	FAST_SENDER_MAC_FRAME_TRANSMISSION	N/A
89.161009	FAST_SENDER	PHYSICAL_LAYER_PACKET_TRANSMITTED	N/A
89.73416	RECEIVER	RECEIVER_MAC_FRAME_RECEIVED	FAST_SENDER
91.936516	FAST_SENDER	FAST_SENDER_MAC_FRAME_TRANSMISSION	N/A
92.341131	FAST_SENDER	PHYSICAL_LAYER_PACKET_TRANSMITTED	N/A
93.825464	FAST_SENDER	PHYSICAL_LAYER_PACKET_TRANSMITTED	N/A
95.503366	FAST_SENDER	PHYSICAL_LAYER_PACKET_TRANSMITTED	N/A
98.37618	RECEIVER	RECEIVER_MAC_FRAME_RECEIVED	FAST_SENDER
100.579226	FAST_SENDER	FAST_SENDER_MAC_FRAME_TRANSMISSION	N/A
100.983841	FAST_SENDER	PHYSICAL_LAYER_PACKET_TRANSMITTED	N/A
101.555238	RECEIVER	RECEIVER_MAC_FRAME_RECEIVED	FAST_SENDER
102.35249	FAST_SENDER	PHYSICAL_LAYER_PACKET_TRANSMITTED	N/A
104.116332	FAST_SENDER	PHYSICAL_LAYER_PACKET_TRANSMITTED	N/A
107.714128	FAST_SENDER	PHYSICAL_LAYER_PACKET_TRANSMITTED	N/A
114.216052	FAST_SENDER	FAST_SENDER_MAC_FRAME_TRANSMISSION	N/A
114.620957	FAST_SENDER	PHYSICAL_LAYER_PACKET_TRANSMITTED	N/A
115.192673	RECEIVER	RECEIVER_MAC_FRAME_RECEIVED	FAST_SENDER
117.395834	FAST_SENDER	FAST_SENDER_MAC_FRAME_TRANSMISSION	N/A
117.800502	FAST_SENDER	PHYSICAL_LAYER_PACKET_TRANSMITTED	N/A
119.299281	FAST_SENDER	PHYSICAL_LAYER_PACKET_TRANSMITTED	N/A
121.001127	FAST_SENDER	PHYSICAL_LAYER_PACKET_TRANSMITTED	N/A
124.664894	FAST_SENDER	PHYSICAL_LAYER_PACKET_TRANSMITTED	N/A
128.540032	RECEIVER	RECEIVER_MAC_FRAME_RECEIVED	FAST_SENDER
130.742065	FAST_SENDER	FAST_SENDER_MAC_FRAME_TRANSMISSION	N/A
131.1462	FAST_SENDER	PHYSICAL_LAYER_PACKET_TRANSMITTED	N/A
131.718885	RECEIVER	RECEIVER_MAC_FRAME_RECEIVED	FAST_SENDER
132.634993	FAST_SENDER	PHYSICAL_LAYER_PACKET_TRANSMITTED	N/A
134.160985	FAST_SENDER	PHYSICAL_LAYER_PACKET_TRANSMITTED	N/A
139.236519	FAST_SENDER	FAST_SENDER_MAC_FRAME_TRANSMISSION	N/A
139.639632	FAST_SENDER	PHYSICAL_LAYER_PACKET_TRANSMITTED	N/A
141.204124	FAST_SENDER	PHYSICAL_LAYER_PACKET_TRANSMITTED	N/A
142.071865	RECEIVER	RECEIVER_MAC_FRAME_RECEIVED	FAST_SENDER
144.275214	FAST_SENDER	FAST_SENDER_MAC_FRAME_TRANSMISSION	N/A
144.678322	FAST_SENDER	PHYSICAL_LAYER_PACKET_TRANSMITTED	N/A
145.780135	FAST_SENDER	PHYSICAL_LAYER_PACKET_TRANSMITTED	N/A
147.554613	FAST_SENDER	PHYSICAL_LAYER_PACKET_TRANSMITTED	N/A
150.426634	RECEIVER	RECEIVER_MAC_FRAME_RECEIVED	FAST_SENDER
152.629507	FAST_SENDER	FAST_SENDER_MAC_FRAME_TRANSMISSION	N/A
153.034135	FAST_SENDER	PHYSICAL_LAYER_PACKET_TRANSMITTED	N/A
153.606295	RECEIVER	RECEIVER_MAC_FRAME_RECEIVED	FAST_SENDER
155.80895	FAST_SENDER	FAST_SENDER_MAC_FRAME_TRANSMISSION	N/A
156.21255	FAST_SENDER	PHYSICAL_LAYER_PACKET_TRANSMITTED	N/A
157.415577	FAST_SENDER	PHYSICAL_LAYER_PACKET_TRANSMITTED	N/A
159.026417	FAST_SENDER	PHYSICAL_LAYER_PACKET_TRANSMITTED	N/A
161.898211	RECEIVER	RECEIVER_MAC_FRAME_RECEIVED	FAST_SENDER
163.671755	SLOW_SENDER	SLOW_SENDER_MAC_FRAME_TRANSMISSION	N/A
164.075355	SLOW_SENDER	PHYSICAL_LAYER_PACKET_TRANSMITTED	N/A
164.101372	FAST_SENDER	FAST_SENDER_MAC_FRAME_TRANSMISSION	N/A
164.506525	FAST_SENDER	PHYSICAL_LAYER_PACKET_TRANSMITTED	N/A
164.646584	RECEIVER	RECEIVER_MAC_FRAME_RECEIVED	SLOW_SENDER
165.65133	SLOW_SENDER	PHYSICAL_LAYER_PACKET_TRANSMITTED	N/A
165.931906	FAST_SENDER	PHYSICAL_LAYER_PACKET_TRANSMITTED	N/A
167.458801	SLOW_SENDER	PHYSICAL_LAYER_PACKET_TRANSMITTED	N/A
167.78089	FAST_SENDER	PHYSICAL_LAYER_PACKET_TRANSMITTED	N/A
171.593243	FAST_SENDER	PHYSICAL_LAYER_PACKET_TRANSMITTED	N/A
175.502864	SLOW_SENDER	SLOW_SENDER_MAC_FRAME_TRANSMISSION	N/A
175.90644	SLOW_SENDER	PHYSICAL_LAYER_PACKET_TRANSMITTED	N/A
177.129735	SLOW_SENDER	PHYSICAL_LAYER_PACKET_TRANSMITTED	N/A
177.995665	RECEIVER	RECEIVER_MAC_FRAME_RECEIVED	SLOW_SENDER
178.170703	FAST_SENDER	FAST_SENDER_MAC_FRAME_TRANSMISSION	N/A
178.574135	FAST_SENDER	PHYSICAL_LAYER_PACKET_TRANSMITTED	N/A
179.850983	FAST_SENDER	PHYSICAL_LAYER_PACKET_TRANSMITTED	N/A
181.677975	FAST_SENDER	PHYSICAL_LAYER_PACKET_TRANSMITTED	N/A
185.18705	SLOW_SENDER	SLOW_SENDER_MAC_FRAME_TRANSMISSION	N/A
185.372109	FAST_SENDER	PHYSICAL_LAYER_PACKET_TRANSMITTED	N/A
185.590692	SLOW_SENDER	PHYSICAL_LAYER_PACKET_TRANSMITTED	N/A
186.162325	RECEIVER	RECEIVER_MAC_FRAME_RECEIVED	SLOW_SENDER
191.765157	FAST_SENDER	FAST_SENDER_MAC_FRAME_TRANSMISSION	N/A
192.169789	FAST_SENDER	PHYSICAL_LAYER_PACKET_TRANSMITTED	N/A
192.742968	RECEIVER	RECEIVER_MAC_FRAME_RECEIVED	FAST_SENDER
193.354598	SLOW_SENDER	SLOW_SENDER_MAC_FRAME_TRANSMISSION	N/A
193.759738	SLOW_SENDER	PHYSICAL_LAYER_PACKET_TRANSMITTED	N/A
194.329399	RECEIVER	RECEIVER_MAC_FRAME_RECEIVED	SLOW_SENDER
194.944547	FAST_SENDER	FAST_SENDER_MAC_FRAME_TRANSMISSION	N/A
195.34919	FAST_SENDER	PHYSICAL_LAYER_PACKET_TRANSMITTED	N/A
195.92139	RECEIVER	RECEIVER_MAC_FRAME_RECEIVED	FAST_SENDER
198.124256	FAST_SENDER	FAST_SENDER_MAC_FRAME_TRANSMISSION	N/A
198.528368	FAST_SENDER	PHYSICAL_LAYER_PACKET_TRANSMITTED	N/A
199.938625	FAST_SENDER	PHYSICAL_LAYER_PACKET_TRANSMITTED	N/A
201.361403	FAST_SENDER	PHYSICAL_LAYER_PACKET_TRANSMITTED	N/A
201.522444	SLOW_SENDER	SLOW_SENDER_MAC_FRAME_TRANSMISSION	N/A
201.925049	SLOW_SENDER	PHYSICAL_LAYER_PACKET_TRANSMITTED	N/A
202.496278	RECEIVER	RECEIVER_MAC_FRAME_RECEIVED	SLOW_SENDER
203.320468	SLOW_SENDER	PHYSICAL_LAYER_PACKET_TRANSMITTED	N/A
205.278903	FAST_SENDER	PHYSICAL_LAYER_PACKET_TRANSMITTED	N/A
209.155168	RECEIVER	RECEIVER_MAC_FRAME_RECEIVED	FAST_SENDER
211.358125	FAST_SENDER	FAST_SENDER_MAC_FRAME_TRANSMISSION	N/A
211.762233	FAST_SENDER	PHYSICAL_LAYER_PACKET_TRANSMITTED	N/A
212.333888	RECEIVER	RECEIVER_MAC_FRAME_RECEIVED	FAST_SENDER
214.536839	FAST_SENDER	FAST_SENDER_MAC_FRAME_TRANSMISSION	N/A
214.94057	FAST_SENDER	PHYSICAL_LAYER_PACKET_TRANSMITTED	N/A
216.215809	FAST_SENDER	PHYSICAL_LAYER_PACKET_TRANSMITTED	N/A
218.060699	FAST_SENDER	PHYSICAL_LAYER_PACKET_TRANSMITTED	N/A
220.933241	RECEIVER	RECEIVER_MAC_FRAME_RECEIVED	FAST_SENDER
223.136629	FAST_SENDER	FAST_SENDER_MAC_FRAME_TRANSMISSION	N/A
223.540254	FAST_SENDER	PHYSICAL_LAYER_PACKET_TRANSMITTED	N/A
224.112411	RECEIVER	RECEIVER_MAC_FRAME_RECEIVED	FAST_SENDER
226.315263	FAST_SENDER	FAST_SENDER_MAC_FRAME_TRANSMISSION	N/A
226.720769	FAST_SENDER	PHYSICAL_LAYER_PACKET_TRANSMITTED	N/A
228.232076	FAST_SENDER	PHYSICAL_LAYER_PACKET_TRANSMITTED	N/A
230.058956	FAST_SENDER	PHYSICAL_LAYER_PACKET_TRANSMITTED	N/A
233.777145	FAST_SENDER	PHYSICAL_LAYER_PACKET_TRANSMITTED	N/A
240.473725	FAST_SENDER	FAST_SENDER_MAC_FRAME_TRANSMISSION	N/A
240.87833	FAST_SENDER	PHYSICAL_LAYER_PACKET_TRANSMITTED	N/A
242.355391	FAST_SENDER	PHYSICAL_LAYER_PACKET_TRANSMITTED	N/A
243.725025	FAST_SENDER	PHYSICAL_LAYER_PACKET_TRANSMITTED	N/A
246.597493	RECEIVER	RECEIVER_MAC_FRAME_RECEIVED	FAST_SENDER
248.800375	FAST_SENDER	FAST_SENDER_MAC_FRAME_TRANSMISSION	N/A
249.204481	FAST_SENDER	PHYSICAL_LAYER_PACKET_TRANSMITTED	N/A
249.775362	RECEIVER	RECEIVER_MAC_FRAME_RECEIVED	FAST_SENDER
251.979403	FAST_SENDER	FAST_SENDER_MAC_FRAME_TRANSMISSION	N/A
252.383507	FAST_SENDER	PHYSICAL_LAYER_PACKET_TRANSMITTED	N/A
253.448262	FAST_SENDER	PHYSICAL_LAYER_PACKET_TRANSMITTED	N/A
255.217372	FAST_SENDER	PHYSICAL_LAYER_PACKET_TRANSMITTED	N/A
258.090224	RECEIVER	RECEIVER_MAC_FRAME_RECEIVED	FAST_SENDER
259.013892	FAST_SENDER	PHYSICAL_LAYER_PACKET_TRANSMITTED	N/A
265.623312	FAST_SENDER	FAST_SENDER_MAC_FRAME_TRANSMISSION	N/A
266.02792	FAST_SENDER	PHYSICAL_LAYER_PACKET_TRANSMITTED	N/A
266.599551	RECEIVER	RECEIVER_MAC_FRAME_RECEIVED	FAST_SENDER
268.8029	FAST_SENDER	FAST_SENDER_MAC_FRAME_TRANSMISSION	N/A
269.206482	FAST_SENDER	PHYSICAL_LAYER_PACKET_TRANSMITTED	N/A
270.402184	FAST_SENDER	PHYSICAL_LAYER_PACKET_TRANSMITTED	N/A
271.936653	FAST_SENDER	PHYSICAL_LAYER_PACKET_TRANSMITTED	N/A
274.809835	RECEIVER	RECEIVER_MAC_FRAME_RECEIVED	FAST_SENDER
277.012191	FAST_SENDER	FAST_SENDER_MAC_FRAME_TRANSMISSION	N/A
277.416281	FAST_SENDER	PHYSICAL_LAYER_PACKET_TRANSMITTED	N/A
277.988982	RECEIVER	RECEIVER_MAC_FRAME_RECEIVED	FAST_SENDER
278.766144	FAST_SENDER	PHYSICAL_LAYER_PACKET_TRANSMITTED	N/A
280.180832	FAST_SENDER	PHYSICAL_LAYER_PACKET_TRANSMITTED	N/A
285.255937	FAST_SENDER	FAST_SENDER_MAC_FRAME_TRANSMISSION	N/A
285.659541	FAST_SENDER	PHYSICAL_LAYER_PACKET_TRANSMITTED	N/A
286.232709	RECEIVER	RECEIVER_MAC_FRAME_RECEIVED	FAST_SENDER
288.435086	FAST_SENDER	FAST_SENDER_MAC_FRAME_TRANSMISSION	N/A
288.838849	FAST_SENDER	PHYSICAL_LAYER_PACKET_TRANSMITTED	N/A
290.112198	FAST_SENDER	PHYSICAL_LAYER_PACKET_TRANSMITTED	N/A
291.860549	FAST_SENDER	PHYSICAL_LAYER_PACKET_TRANSMITTED	N/A
294.731838	RECEIVER	RECEIVER_MAC_FRAME_RECEIVED	FAST_SENDER
296.936197	FAST_SENDER	FAST_SENDER_MAC_FRAME_TRANSMISSION	N/A
297.340294	FAST_SENDER	PHYSICAL_LAYER_PACKET_TRANSMITTED	N/A
297.912457	RECEIVER	RECEIVER_MAC_FRAME_RECEIVED	FAST_SENDER
300.115403	FAST_SENDER	FAST_SENDER_MAC_FRAME_TRANSMISSION	N/A
300.519479	FAST_SENDER	PHYSICAL_LAYER_PACKET_TRANSMITTED	N/A
301.883577	FAST_SENDER	PHYSICAL_LAYER_PACKET_TRANSMITTED	N/A
303.409868	FAST_SENDER	PHYSICAL_LAYER_PACKET_TRANSMITTED	N/A
306.283896	RECEIVER	RECEIVER_MAC_FRAME_RECEIVED	FAST_SENDER
308.485561	FAST_SENDER	FAST_SENDER_MAC_FRAME_TRANSMISSION	N/A
308.890672	FAST_SENDER	PHYSICAL_LAYER_PACKET_TRANSMITTED	N/A
309.46184	RECEIVER	RECEIVER_MAC_FRAME_RECEIVED	FAST_SENDER
311.665267	FAST_SENDER	FAST_SENDER_MAC_FRAME_TRANSMISSION	N/A
312.070369	FAST_SENDER	PHYSICAL_LAYER_PACKET_TRANSMITTED	N/A
313.436635	FAST_SENDER	PHYSICAL_LAYER_PACKET_TRANSMITTED	N/A
315.107414	FAST_SENDER	PHYSICAL_LAYER_PACKET_TRANSMITTED	N/A
317.979492	RECEIVER	RECEIVER_MAC_FRAME_RECEIVED	FAST_SENDER
320.18354	FAST_SENDER	FAST_SENDER_MAC_FRAME_TRANSMISSION	N/A
320.58716	FAST_SENDER	PHYSICAL_LAYER_PACKET_TRANSMITTED	N/A
320.782711	SLOW_SENDER	SLOW_SENDER_MAC_FRAME_TRANSMISSION	N/A
321.18786	SLOW_SENDER	PHYSICAL_LAYER_PACKET_TRANSMITTED	N/A
321.758655	RECEIVER	RECEIVER_MAC_FRAME_RECEIVED	SLOW_SENDER
321.875692	FAST_SENDER	PHYSICAL_LAYER_PACKET_TRANSMITTED	N/A
323.620556	FAST_SENDER	PHYSICAL_LAYER_PACKET_TRANSMITTED	N/A
323.950614	SLOW_SENDER	SLOW_SENDER_MAC_FRAME_TRANSMISSION	N/A
324.353709	SLOW_SENDER	PHYSICAL_LAYER_PACKET_TRANSMITTED	N/A
325.75105	SLOW_SENDER	PHYSICAL_LAYER_PACKET_TRANSMITTED	N/A
326.493243	RECEIVER	RECEIVER_MAC_FRAME_RECEIVED	FAST_SENDER
328.201843	RECEIVER	RECEIVER_MAC_FRAME_RECEIVED	SLOW_SENDER
328.696487	FAST_SENDER	FAST_SENDER_MAC_FRAME_TRANSMISSION	N/A
329.101088	FAST_SENDER	PHYSICAL_LAYER_PACKET_TRANSMITTED	N/A
330.310834	FAST_SENDER	PHYSICAL_LAYER_PACKET_TRANSMITTED	N/A
332.132464	FAST_SENDER	PHYSICAL_LAYER_PACKET_TRANSMITTED	N/A
333.393686	SLOW_SENDER	SLOW_SENDER_MAC_FRAME_TRANSMISSION	N/A
333.798268	SLOW_SENDER	PHYSICAL_LAYER_PACKET_TRANSMITTED	N/A
334.367515	RECEIVER	RECEIVER_MAC_FRAME_RECEIVED	SLOW_SENDER
335.030805	SLOW_SENDER	PHYSICAL_LAYER_PACKET_TRANSMITTED	N/A
335.655474	FAST_SENDER	PHYSICAL_LAYER_PACKET_TRANSMITTED	N/A
339.531127	RECEIVER	RECEIVER_MAC_FRAME_RECEIVED	FAST_SENDER
341.733092	FAST_SENDER	FAST_SENDER_MAC_FRAME_TRANSMISSION	N/A
342.137486	FAST_SENDER	PHYSICAL_LAYER_PACKET_TRANSMITTED	N/A
342.70914	RECEIVER	RECEIVER_MAC_FRAME_RECEIVED	FAST_SENDER
343.088749	SLOW_SENDER	SLOW_SENDER_MAC_FRAME_TRANSMISSION	N/A
343.493912	SLOW_SENDER	PHYSICAL_LAYER_PACKET_TRANSMITTED	N/A
344.064746	RECEIVER	RECEIVER_MAC_FRAME_RECEIVED	SLOW_SENDER
344.911911	FAST_SENDER	FAST_SENDER_MAC_FRAME_TRANSMISSION	N/A
345.316571	FAST_SENDER	PHYSICAL_LAYER_PACKET_TRANSMITTED	N/A
345.888738	RECEIVER	RECEIVER_MAC_FRAME_RECEIVED	FAST_SENDER
348.09141	FAST_SENDER	FAST_SENDER_MAC_FRAME_TRANSMISSION	N/A
348.495533	FAST_SENDER	PHYSICAL_LAYER_PACKET_TRANSMITTED	N/A
349.824165	FAST_SENDER	PHYSICAL_LAYER_PACKET_TRANSMITTED	N/A
351.255418	SLOW_SENDER	SLOW_SENDER_MAC_FRAME_TRANSMISSION	N/A
351.308738	FAST_SENDER	PHYSICAL_LAYER_PACKET_TRANSMITTED	N/A
351.65987	SLOW_SENDER	PHYSICAL_LAYER_PACKET_TRANSMITTED	N/A
352.23152	RECEIVER	RECEIVER_MAC_FRAME_RECEIVED	SLOW_SENDER
354.8315	FAST_SENDER	PHYSICAL_LAYER_PACKET_TRANSMITTED	N/A
359.424145	SLOW_SENDER	SLOW_SENDER_MAC_FRAME_TRANSMISSION	N/A
359.828231	SLOW_SENDER	PHYSICAL_LAYER_PACKET_TRANSMITTED	N/A
361.323629	FAST_SENDER	FAST_SENDER_MAC_FRAME_TRANSMISSION	N/A
361.357651	SLOW_SENDER	PHYSICAL_LAYER_PACKET_TRANSMITTED	N/A
361.727292	FAST_SENDER	PHYSICAL_LAYER_PACKET_TRANSMITTED	N/A
362.225468	RECEIVER	RECEIVER_MAC_FRAME_RECEIVED	SLOW_SENDER
363.362656	FAST_SENDER	PHYSICAL_LAYER_PACKET_TRANSMITTED	N/A
365.019837	FAST_SENDER	PHYSICAL_LAYER_PACKET_TRANSMITTED	N/A
367.892145	RECEIVER	RECEIVER_MAC_FRAME_RECEIVED	FAST_SENDER
370.095053	FAST_SENDER	FAST_SENDER_MAC_FRAME_TRANSMISSION	N/A
370.498184	FAST_SENDER	PHYSICAL_LAYER_PACKET_TRANSMITTED	N/A
371.069878	RECEIVER	RECEIVER_MAC_FRAME_RECEIVED	FAST_SENDER
373.273021	FAST_SENDER	FAST_SENDER_MAC_FRAME_TRANSMISSION	N/A
373.678117	FAST_SENDER	PHYSICAL_LAYER_PACKET_TRANSMITTED	N/A
374.86799	FAST_SENDER	PHYSICAL_LAYER_PACKET_TRANSMITTED	N/A
376.593444	FAST_SENDER	PHYSICAL_LAYER_PACKET_TRANSMITTED	N/A
379.465468	RECEIVER	RECEIVER_MAC_FRAME_RECEIVED	FAST_SENDER
381.669053	FAST_SENDER	FAST_SENDER_MAC_FRAME_TRANSMISSION	N/A
382.073166	FAST_SENDER	PHYSICAL_LAYER_PACKET_TRANSMITTED	N/A
382.64484	RECEIVER	RECEIVER_MAC_FRAME_RECEIVED	FAST_SENDER
384.848583	FAST_SENDER	FAST_SENDER_MAC_FRAME_TRANSMISSION	N/A
385.253166	FAST_SENDER	PHYSICAL_LAYER_PACKET_TRANSMITTED	N/A
386.707849	FAST_SENDER	PHYSICAL_LAYER_PACKET_TRANSMITTED	N/A
388.478245	FAST_SENDER	PHYSICAL_LAYER_PACKET_TRANSMITTED	N/A
391.351713	RECEIVER	RECEIVER_MAC_FRAME_RECEIVED	FAST_SENDER
393.554123	FAST_SENDER	FAST_SENDER_MAC_FRAME_TRANSMISSION	N/A
393.958758	FAST_SENDER	PHYSICAL_LAYER_PACKET_TRANSMITTED	N/A
394.530393	RECEIVER	RECEIVER_MAC_FRAME_RECEIVED	FAST_SENDER
396.73351	FAST_SENDER	FAST_SENDER_MAC_FRAME_TRANSMISSION	N/A
397.137182	FAST_SENDER	PHYSICAL_LAYER_PACKET_TRANSMITTED	N/A
398.563079	FAST_SENDER	PHYSICAL_LAYER_PACKET_TRANSMITTED	N/A
400.303842	FAST_SENDER	PHYSICAL_LAYER_PACKET_TRANSMITTED	N/A
403.177816	RECEIVER	RECEIVER_MAC_FRAME_RECEIVED	FAST_SENDER
405.38072	FAST_SENDER	FAST_SENDER_MAC_FRAME_TRANSMISSION	N/A
405.784647	FAST_SENDER	PHYSICAL_LAYER_PACKET_TRANSMITTED	N/A
406.356971	RECEIVER	RECEIVER_MAC_FRAME_RECEIVED	FAST_SENDER
408.560335	FAST_SENDER	FAST_SENDER_MAC_FRAME_TRANSMISSION	N/A
408.96339	FAST_SENDER	PHYSICAL_LAYER_PACKET_TRANSMITTED	N/A
410.392592	FAST_SENDER	PHYSICAL_LAYER_PACKET_TRANSMITTED	N/A
412.067072	FAST_SENDER	PHYSICAL_LAYER_PACKET_TRANSMITTED	N/A
414.939126	RECEIVER	RECEIVER_MAC_FRAME_RECEIVED	FAST_SENDER
417.14301	FAST_SENDER	FAST_SENDER_MAC_FRAME_TRANSMISSION	N/A
417.547217	FAST_SENDER	PHYSICAL_LAYER_PACKET_TRANSMITTED	N/A
418.118352	RECEIVER	RECEIVER_MAC_FRAME_RECEIVED	FAST_SENDER
418.665489	FAST_SENDER	PHYSICAL_LAYER_PACKET_TRANSMITTED	N/A
420.345755	FAST_SENDER	PHYSICAL_LAYER_PACKET_TRANSMITTED	N/A
424.361889	FAST_SENDER	PHYSICAL_LAYER_PACKET_TRANSMITTED	N/A
431.118068	FAST_SENDER	FAST_SENDER_MAC_FRAME_TRANSMISSION	N/A
431.522971	FAST_SENDER	PHYSICAL_LAYER_PACKET_TRANSMITTED	N/A
432.094639	RECEIVER	RECEIVER_MAC_FRAME_RECEIVED	FAST_SENDER
434.298479	FAST_SENDER	FAST_SENDER_MAC_FRAME_TRANSMISSION	N/A
434.702556	FAST_SENDER	PHYSICAL_LAYER_PACKET_TRANSMITTED	N/A
436.091111	FAST_SENDER	PHYSICAL_LAYER_PACKET_TRANSMITTED	N/A
437.490813	FAST_SENDER	PHYSICAL_LAYER_PACKET_TRANSMITTED	N/A
440.363326	RECEIVER	RECEIVER_MAC_FRAME_RECEIVED	FAST_SENDER
442.565444	FAST_SENDER	FAST_SENDER_MAC_FRAME_TRANSMISSION	N/A
442.970051	FAST_SENDER	PHYSICAL_LAYER_PACKET_TRANSMITTED	N/A
443.542691	RECEIVER	RECEIVER_MAC_FRAME_RECEIVED	FAST_SENDER
445.74553	FAST_SENDER	FAST_SENDER_MAC_FRAME_TRANSMISSION	N/A
446.150122	FAST_SENDER	PHYSICAL_LAYER_PACKET_TRANSMITTED	N/A
447.70887	FAST_SENDER	PHYSICAL_LAYER_PACKET_TRANSMITTED	N/A
449.339691	FAST_SENDER	PHYSICAL_LAYER_PACKET_TRANSMITTED	N/A
452.212761	RECEIVER	RECEIVER_MAC_FRAME_RECEIVED	FAST_SENDER
454.415341	FAST_SENDER	FAST_SENDER_MAC_FRAME_TRANSMISSION	N/A
454.819951	FAST_SENDER	PHYSICAL_LAYER_PACKET_TRANSMITTED	N/A
455.392628	RECEIVER	RECEIVER_MAC_FRAME_RECEIVED	FAST_SENDER
457.596061	FAST_SENDER	FAST_SENDER_MAC_FRAME_TRANSMISSION	N/A
458.000363	FAST_SENDER	PHYSICAL_LAYER_PACKET_TRANSMITTED	N/A
459.441677	FAST_SENDER	PHYSICAL_LAYER_PACKET_TRANSMITTED	N/A
460.86447	FAST_SENDER	PHYSICAL_LAYER_PACKET_TRANSMITTED	N/A
463.738256	RECEIVER	RECEIVER_MAC_FRAME_RECEIVED	FAST_SENDER
465.941613	FAST_SENDER	FAST_SENDER_MAC_FRAME_TRANSMISSION	N/A
466.344728	FAST_SENDER	PHYSICAL_LAYER_PACKET_TRANSMITTED	N/A
466.916444	RECEIVER	RECEIVER_MAC_FRAME_RECEIVED	FAST_SENDER
467.660592	FAST_SENDER	PHYSICAL_LAYER_PACKET_TRANSMITTED	N/A
469.313381	FAST_SENDER	PHYSICAL_LAYER_PACKET_TRANSMITTED	N/A
474.3883	FAST_SENDER	FAST_SENDER_MAC_FRAME_TRANSMISSION	N/A
474.79245	FAST_SENDER	PHYSICAL_LAYER_PACKET_TRANSMITTED	N/A
475.364495	RECEIVER	RECEIVER_MAC_FRAME_RECEIVED	FAST_SENDER
477.56831	FAST_SENDER	FAST_SENDER_MAC_FRAME_TRANSMISSION	N/A
477.972921	FAST_SENDER	PHYSICAL_LAYER_PACKET_TRANSMITTED	N/A
479.040305	FAST_SENDER	PHYSICAL_LAYER_PACKET_TRANSMITTED	N/A
479.6875	SLOW_SENDER	SLOW_SENDER_MAC_FRAME_TRANSMISSION	N/A
480.092117	SLOW_SENDER	PHYSICAL_LAYER_PACKET_TRANSMITTED	N/A
480.825332	FAST_SENDER	PHYSICAL_LAYER_PACKET_TRANSMITTED	N/A
481.388429	SLOW_SENDER	PHYSICAL_LAYER_PACKET_TRANSMITTED	N/A
483.208334	SLOW_SENDER	PHYSICAL_LAYER_PACKET_TRANSMITTED	N/A
483.697442	RECEIVER	RECEIVER_MAC_FRAME_RECEIVED	FAST_SENDER
485.90087	FAST_SENDER	FAST_SENDER_MAC_FRAME_TRANSMISSION	N/A
486.305487	FAST_SENDER	PHYSICAL_LAYER_PACKET_TRANSMITTED	N/A
486.860153	SLOW_SENDER	PHYSICAL_LAYER_PACKET_TRANSMITTED	N/A
486.876664	RECEIVER	RECEIVER_MAC_FRAME_RECEIVED	FAST_SENDER
489.080054	FAST_SENDER	FAST_SENDER_MAC_FRAME_TRANSMISSION	N/A
489.485648	FAST_SENDER	PHYSICAL_LAYER_PACKET_TRANSMITTED	N/A
490.98184	FAST_SENDER	PHYSICAL_LAYER_PACKET_TRANSMITTED	N/A
492.545996	FAST_SENDER	PHYSICAL_LAYER_PACKET_TRANSMITTED	N/A
495.418543	RECEIVER	RECEIVER_MAC_FRAME_RECEIVED	FAST_SENDER
495.561095	SLOW_SENDER	SLOW_SENDER_MAC_FRAME_TRANSMISSION	N/A
495.965226	SLOW_SENDER	PHYSICAL_LAYER_PACKET_TRANSMITTED	N/A
497.220054	SLOW_SENDER	PHYSICAL_LAYER_PACKET_TRANSMITTED	N/A
497.622153	FAST_SENDER	FAST_SENDER_MAC_FRAME_TRANSMISSION	N/A
498.026779	FAST_SENDER	PHYSICAL_LAYER_PACKET_TRANSMITTED	N/A
498.087296	RECEIVER	RECEIVER_MAC_FRAME_RECEIVED	SLOW_SENDER
499.117289	FAST_SENDER	PHYSICAL_LAYER_PACKET_TRANSMITTED	N/A
499.557903	SLOW_SENDER	PHYSICAL_LAYER_PACKET_TRANSMITTED	N/A
501.449439	FAST_SENDER	PHYSICAL_LAYER_PACKET_TRANSMITTED	N/A
505.040949	FAST_SENDER	PHYSICAL_LAYER_PACKET_TRANSMITTED	N/A
507.615831	SLOW_SENDER	SLOW_SENDER_MAC_FRAME_TRANSMISSION	N/A
508.020423	SLOW_SENDER	PHYSICAL_LAYER_PACKET_TRANSMITTED	N/A
511.474559	FAST_SENDER	FAST_SENDER_MAC_FRAME_TRANSMISSION	N/A
511.878722	FAST_SENDER	PHYSICAL_LAYER_PACKET_TRANSMITTED	N/A
512.451497	RECEIVER	RECEIVER_MAC_FRAME_RECEIVED	FAST_SENDER
513.303681	FAST_SENDER	PHYSICAL_LAYER_PACKET_TRANSMITTED	N/A
514.926661	FAST_SENDER	PHYSICAL_LAYER_PACKET_TRANSMITTED	N/A
520.002672	FAST_SENDER	FAST_SENDER_MAC_FRAME_TRANSMISSION	N/A
520.428435	FAST_SENDER	PHYSICAL_LAYER_PACKET_TRANSMITTED	N/A
520.990507	RECEIVER	RECEIVER_MAC_FRAME_RECEIVED	FAST_SENDER
523.181708	FAST_SENDER	FAST_SENDER_MAC_FRAME_TRANSMISSION	N/A
523.591595	FAST_SENDER	PHYSICAL_LAYER_PACKET_TRANSMITTED	N/A
525.032321	FAST_SENDER	PHYSICAL_LAYER_PACKET_TRANSMITTED	N/A
526.633989	FAST_SENDER	PHYSICAL_LAYER_PACKET_TRANSMITTED	N/A
529.507406	RECEIVER	RECEIVER_MAC_FRAME_RECEIVED	FAST_SENDER
531.711123	FAST_SENDER	FAST_SENDER_MAC_FRAME_TRANSMISSION	N/A
532.114808	FAST_SENDER	PHYSICAL_LAYER_PACKET_TRANSMITTED	N/A
532.686988	RECEIVER	RECEIVER_MAC_FRAME_RECEIVED	FAST_SENDER
534.889426	FAST_SENDER	FAST_SENDER_MAC_FRAME_TRANSMISSION	N/A
535.294029	FAST_SENDER	PHYSICAL_LAYER_PACKET_TRANSMITTED	N/A
536.797856	FAST_SENDER	PHYSICAL_LAYER_PACKET_TRANSMITTED	N/A
538.559205	FAST_SENDER	PHYSICAL_LAYER_PACKET_TRANSMITTED	N/A
541.43139	RECEIVER	RECEIVER_MAC_FRAME_RECEIVED	FAST_SENDER
543.635354	FAST_SENDER	FAST_SENDER_MAC_FRAME_TRANSMISSION	N/A
544.039467	FAST_SENDER	PHYSICAL_LAYER_PACKET_TRANSMITTED	N/A
544.610654	RECEIVER	RECEIVER_MAC_FRAME_RECEIVED	FAST_SENDER
546.814353	FAST_SENDER	FAST_SENDER_MAC_FRAME_TRANSMISSION	N/A
547.218957	FAST_SENDER	PHYSICAL_LAYER_PACKET_TRANSMITTED	N/A
548.684786	FAST_SENDER	PHYSICAL_LAYER_PACKET_TRANSMITTED	N/A
550.097079	FAST_SENDER	PHYSICAL_LAYER_PACKET_TRANSMITTED	N/A
552.970105	RECEIVER	RECEIVER_MAC_FRAME_RECEIVED	FAST_SENDER
555.173051	FAST_SENDER	FAST_SENDER_MAC_FRAME_TRANSMISSION	N/A
555.576723	FAST_SENDER	PHYSICAL_LAYER_PACKET_TRANSMITTED	N/A
556.149183	RECEIVER	RECEIVER_MAC_FRAME_RECEIVED	FAST_SENDER
558.352252	FAST_SENDER	FAST_SENDER_MAC_FRAME_TRANSMISSION	N/A
558.756845	FAST_SENDER	PHYSICAL_LAYER_PACKET_TRANSMITTED	N/A
559.865586	FAST_SENDER	PHYSICAL_LAYER_PACKET_TRANSMITTED	N/A
561.415864	FAST_SENDER	PHYSICAL_LAYER_PACKET_TRANSMITTED	N/A
564.288684	RECEIVER	RECEIVER_MAC_FRAME_RECEIVED	FAST_SENDER
566.491649	FAST_SENDER	FAST_SENDER_MAC_FRAME_TRANSMISSION	N/A
566.895748	FAST_SENDER	PHYSICAL_LAYER_PACKET_TRANSMITTED	N/A
567.469423	RECEIVER	RECEIVER_MAC_FRAME_RECEIVED	FAST_SENDER
569.671261	FAST_SENDER	FAST_SENDER_MAC_FRAME_TRANSMISSION	N/A
570.075369	FAST_SENDER	PHYSICAL_LAYER_PACKET_TRANSMITTED	N/A
571.479763	FAST_SENDER	PHYSICAL_LAYER_PACKET_TRANSMITTED	N/A
573.216577	FAST_SENDER	PHYSICAL_LAYER_PACKET_TRANSMITTED	N/A
576.089739	RECEIVER	RECEIVER_MAC_FRAME_RECEIVED	FAST_SENDER
578.291708	FAST_SENDER	FAST_SENDER_MAC_FRAME_TRANSMISSION	N/A
578.695818	FAST_SENDER	PHYSICAL_LAYER_PACKET_TRANSMITTED	N/A
579.26895	RECEIVER	RECEIVER_MAC_FRAME_RECEIVED	FAST_SENDER
581.471318	FAST_SENDER	FAST_SENDER_MAC_FRAME_TRANSMISSION	N/A
581.876425	FAST_SENDER	PHYSICAL_LAYER_PACKET_TRANSMITTED	N/A
583.236712	FAST_SENDER	PHYSICAL_LAYER_PACKET_TRANSMITTED	N/A
584.752531	FAST_SENDER	PHYSICAL_LAYER_PACKET_TRANSMITTED	N/A
587.626183	RECEIVER	RECEIVER_MAC_FRAME_RECEIVED	FAST_SENDER
589.828529	FAST_SENDER	FAST_SENDER_MAC_FRAME_TRANSMISSION	N/A
590.233167	FAST_SENDER	PHYSICAL_LAYER_PACKET_TRANSMITTED	N/A
590.805316	RECEIVER	RECEIVER_MAC_FRAME_RECEIVED	FAST_SENDER
593.008129	FAST_SENDER	FAST_SENDER_MAC_FRAME_TRANSMISSION	N/A
593.412753	FAST_SENDER	PHYSICAL_LAYER_PACKET_TRANSMITTED	N/A
594.944043	FAST_SENDER	PHYSICAL_LAYER_PACKET_TRANSMITTED	N/A
596.459546	FAST_SENDER	PHYSICAL_LAYER_PACKET_TRANSMITTED	N/A
599.332649	RECEIVER	RECEIVER_MAC_FRAME_RECEIVED	FAST_SENDER
601.535659	FAST_SENDER	FAST_SENDER_MAC_FRAME_TRANSMISSION	N/A
601.939766	FAST_SENDER	PHYSICAL_LAYER_PACKET_TRANSMITTED	N/A
602.511966	RECEIVER	RECEIVER_MAC_FRAME_RECEIVED	FAST_SENDER
604.71493	FAST_SENDER	FAST_SENDER_MAC_FRAME_TRANSMISSION	N/A
605.119534	FAST_SENDER	PHYSICAL_LAYER_PACKET_TRANSMITTED	N/A
606.475799	FAST_SENDER	PHYSICAL_LAYER_PACKET_TRANSMITTED	N/A
607.903587	FAST_SENDER	PHYSICAL_LAYER_PACKET_TRANSMITTED	N/A
610.777941	RECEIVER	RECEIVER_MAC_FRAME_RECEIVED	FAST_SENDER
612.978981	FAST_SENDER	FAST_SENDER_MAC_FRAME_TRANSMISSION	N/A
613.38261	FAST_SENDER	PHYSICAL_LAYER_PACKET_TRANSMITTED	N/A
613.954254	RECEIVER	RECEIVER_MAC_FRAME_RECEIVED	FAST_SENDER
616.15868	FAST_SENDER	FAST_SENDER_MAC_FRAME_TRANSMISSION	N/A
616.561764	FAST_SENDER	PHYSICAL_LAYER_PACKET_TRANSMITTED	N/A
617.686089	FAST_SENDER	PHYSICAL_LAYER_PACKET_TRANSMITTED	N/A
619.071904	FAST_SENDER	PHYSICAL_LAYER_PACKET_TRANSMITTED	N/A
621.944465	RECEIVER	RECEIVER_MAC_FRAME_RECEIVED	FAST_SENDER
624.147622	FAST_SENDER	FAST_SENDER_MAC_FRAME_TRANSMISSION	N/A
624.551248	FAST_SENDER	PHYSICAL_LAYER_PACKET_TRANSMITTED	N/A
625.123391	RECEIVER	RECEIVER_MAC_FRAME_RECEIVED	FAST_SENDER
627.32691	FAST_SENDER	FAST_SENDER_MAC_FRAME_TRANSMISSION	N/A
627.730515	FAST_SENDER	PHYSICAL_LAYER_PACKET_TRANSMITTED	N/A
627.921065	SLOW_SENDER	SLOW_SENDER_MAC_FRAME_TRANSMISSION	N/A
628.325182	SLOW_SENDER	PHYSICAL_LAYER_PACKET_TRANSMITTED	N/A
629.183375	FAST_SENDER	PHYSICAL_LAYER_PACKET_TRANSMITTED	N/A
629.690003	SLOW_SENDER	PHYSICAL_LAYER_PACKET_TRANSMITTED	N/A
631.101794	SLOW_SENDER	PHYSICAL_LAYER_PACKET_TRANSMITTED	N/A
631.269849	FAST_SENDER	PHYSICAL_LAYER_PACKET_TRANSMITTED	N/A
631.969049	RECEIVER	RECEIVER_MAC_FRAME_RECEIVED	SLOW_SENDER
634.752759	FAST_SENDER	PHYSICAL_LAYER_PACKET_TRANSMITTED	N/A
637.159954	SLOW_SENDER	SLOW_SENDER_MAC_FRAME_TRANSMISSION	N/A
637.563555	SLOW_SENDER	PHYSICAL_LAYER_PACKET_TRANSMITTED	N/A
639.39869	SLOW_SENDER	PHYSICAL_LAYER_PACKET_TRANSMITTED	N/A
640.264885	RECEIVER	RECEIVER_MAC_FRAME_RECEIVED	SLOW_SENDER
641.305601	FAST_SENDER	FAST_SENDER_MAC_FRAME_TRANSMISSION	N/A
641.709192	FAST_SENDER	PHYSICAL_LAYER_PACKET_TRANSMITTED	N/A
643.07443	FAST_SENDER	PHYSICAL_LAYER_PACKET_TRANSMITTED	N/A
644.465208	FAST_SENDER	PHYSICAL_LAYER_PACKET_TRANSMITTED	N/A
647.338199	RECEIVER	RECEIVER_MAC_FRAME_RECEIVED	FAST_SENDER
647.45637	SLOW_SENDER	SLOW_SENDER_MAC_FRAME_TRANSMISSION	N/A
647.859994	SLOW_SENDER	PHYSICAL_LAYER_PACKET_TRANSMITTED	N/A
648.915707	SLOW_SENDER	PHYSICAL_LAYER_PACKET_TRANSMITTED	N/A
649.539388	FAST_SENDER	FAST_SENDER_MAC_FRAME_TRANSMISSION	N/A
649.782708	RECEIVER	RECEIVER_MAC_FRAME_RECEIVED	SLOW_SENDER
649.943562	FAST_SENDER	PHYSICAL_LAYER_PACKET_TRANSMITTED	N/A
651.4774	FAST_SENDER	PHYSICAL_LAYER_PACKET_TRANSMITTED	N/A
653.128186	FAST_SENDER	PHYSICAL_LAYER_PACKET_TRANSMITTED	N/A
656.000649	RECEIVER	RECEIVER_MAC_FRAME_RECEIVED	FAST_SENDER
656.974334	SLOW_SENDER	SLOW_SENDER_MAC_FRAME_TRANSMISSION	N/A
657.378993	SLOW_SENDER	PHYSICAL_LAYER_PACKET_TRANSMITTED	N/A
658.204371	FAST_SENDER	FAST_SENDER_MAC_FRAME_TRANSMISSION	N/A
658.608962	FAST_SENDER	PHYSICAL_LAYER_PACKET_TRANSMITTED	N/A
658.717507	SLOW_SENDER	PHYSICAL_LAYER_PACKET_TRANSMITTED	N/A
659.180664	RECEIVER	RECEIVER_MAC_FRAME_RECEIVED	FAST_SENDER
661.384037	FAST_SENDER	FAST_SENDER_MAC_FRAME_TRANSMISSION	N/A
661.789861	FAST_SENDER	PHYSICAL_LAYER_PACKET_TRANSMITTED	N/A
662.91609	FAST_SENDER	PHYSICAL_LAYER_PACKET_TRANSMITTED	N/A
664.586396	FAST_SENDER	PHYSICAL_LAYER_PACKET_TRANSMITTED	N/A
667.460402	RECEIVER	RECEIVER_MAC_FRAME_RECEIVED	FAST_SENDER
669.662316	FAST_SENDER	FAST_SENDER_MAC_FRAME_TRANSMISSION	N/A
670.066942	FAST_SENDER	PHYSICAL_LAYER_PACKET_TRANSMITTED	N/A
670.638585	RECEIVER	RECEIVER_MAC_FRAME_RECEIVED	FAST_SENDER
672.841526	FAST_SENDER	FAST_SENDER_MAC_FRAME_TRANSMISSION	N/A
673.246397	FAST_SENDER	PHYSICAL_LAYER_PACKET_TRANSMITTED	N/A
674.670172	FAST_SENDER	PHYSICAL_LAYER_PACKET_TRANSMITTED	N/A
676.208961	FAST_SENDER	PHYSICAL_LAYER_PACKET_TRANSMITTED	N/A
679.082655	RECEIVER	RECEIVER_MAC_FRAME_RECEIVED	FAST_SENDER
679.866802	FAST_SENDER	PHYSICAL_LAYER_PACKET_TRANSMITTED	N/A
686.162819	FAST_SENDER	FAST_SENDER_MAC_FRAME_TRANSMISSION	N/A
686.567437	FAST_SENDER	PHYSICAL_LAYER_PACKET_TRANSMITTED	N/A
687.139219	RECEIVER	RECEIVER_MAC_FRAME_RECEIVED	FAST_SENDER
689.341589	FAST_SENDER	FAST_SENDER_MAC_FRAME_TRANSMISSION	N/A
689.746183	FAST_SENDER	PHYSICAL_LAYER_PACKET_TRANSMITTED	N/A
691.180371	FAST_SENDER	PHYSICAL_LAYER_PACKET_TRANSMITTED	N/A
692.704982	FAST_SENDER	PHYSICAL_LAYER_PACKET_TRANSMITTED	N/A
695.576952	RECEIVER	RECEIVER_MAC_FRAME_RECEIVED	FAST_SENDER
697.78034	FAST_SENDER	FAST_SENDER_MAC_FRAME_TRANSMISSION	N/A
698.184488	FAST_SENDER	PHYSICAL_LAYER_PACKET_TRANSMITTED	N/A
698.757156	RECEIVER	RECEIVER_MAC_FRAME_RECEIVED	FAST_SENDER
700.959096	FAST_SENDER	FAST_SENDER_MAC_FRAME_TRANSMISSION	N/A
701.363733	FAST_SENDER	PHYSICAL_LAYER_PACKET_TRANSMITTED	N/A
702.641542	FAST_SENDER	PHYSICAL_LAYER_PACKET_TRANSMITTED	N/A
704.010203	FAST_SENDER	PHYSICAL_LAYER_PACKET_TRANSMITTED	N/A
706.883834	RECEIVER	RECEIVER_MAC_FRAME_RECEIVED	FAST_SENDER
709.086778	FAST_SENDER	FAST_SENDER_MAC_FRAME_TRANSMISSION	N/A
709.491448	FAST_SENDER	PHYSICAL_LAYER_PACKET_TRANSMITTED	N/A
710.605747	FAST_SENDER	PHYSICAL_LAYER_PACKET_TRANSMITTED	N/A
711.472068	RECEIVER	RECEIVER_MAC_FRAME_RECEIVED	FAST_SENDER
713.675584	FAST_SENDER	FAST_SENDER_MAC_FRAME_TRANSMISSION	N/A
714.07968	FAST_SENDER	PHYSICAL_LAYER_PACKET_TRANSMITTED	N/A
715.392444	FAST_SENDER	PHYSICAL_LAYER_PACKET_TRANSMITTED	N/A
716.814185	FAST_SENDER	PHYSICAL_LAYER_PACKET_TRANSMITTED	N/A
719.686209	RECEIVER	RECEIVER_MAC_FRAME_RECEIVED	FAST_SENDER
721.889258	FAST_SENDER	FAST_SENDER_MAC_FRAME_TRANSMISSION	N/A
722.293863	FAST_SENDER	PHYSICAL_LAYER_PACKET_TRANSMITTED	N/A
722.867033	RECEIVER	RECEIVER_MAC_FRAME_RECEIVED	FAST_SENDER
723.367636	FAST_SENDER	PHYSICAL_LAYER_PACKET_TRANSMITTED	N/A
724.843698	FAST_SENDER	PHYSICAL_LAYER_PACKET_TRANSMITTED	N/A
729.920052	FAST_SENDER	FAST_SENDER_MAC_FRAME_TRANSMISSION	N/A
730.324675	FAST_SENDER	PHYSICAL_LAYER_PACKET_TRANSMITTED	N/A
730.896607	RECEIVER	RECEIVER_MAC_FRAME_RECEIVED	FAST_SENDER
733.098826	FAST_SENDER	FAST_SENDER_MAC_FRAME_TRANSMISSION	N/A
733.503434	FAST_SENDER	PHYSICAL_LAYER_PACKET_TRANSMITTED	N/A
735.029212	FAST_SENDER	PHYSICAL_LAYER_PACKET_TRANSMITTED	N/A
736.638468	FAST_SENDER	PHYSICAL_LAYER_PACKET_TRANSMITTED	N/A
739.511961	RECEIVER	RECEIVER_MAC_FRAME_RECEIVED	FAST_SENDER
741.714336	FAST_SENDER	FAST_SENDER_MAC_FRAME_TRANSMISSION	N/A
742.118948	FAST_SENDER	PHYSICAL_LAYER_PACKET_TRANSMITTED	N/A
742.69111	RECEIVER	RECEIVER_MAC_FRAME_RECEIVED	FAST_SENDER
744.893554	FAST_SENDER	FAST_SENDER_MAC_FRAME_TRANSMISSION	N/A
745.298534	FAST_SENDER	PHYSICAL_LAYER_PACKET_TRANSMITTED	N/A
746.790418	FAST_SENDER	PHYSICAL_LAYER_PACKET_TRANSMITTED	N/A
748.329809	FAST_SENDER	PHYSICAL_LAYER_PACKET_TRANSMITTED	N/A
751.202787	RECEIVER	RECEIVER_MAC_FRAME_RECEIVED	FAST_SENDER
753.405781	FAST_SENDER	FAST_SENDER_MAC_FRAME_TRANSMISSION	N/A
753.8104	FAST_SENDER	PHYSICAL_LAYER_PACKET_TRANSMITTED	N/A
754.382564	RECEIVER	RECEIVER_MAC_FRAME_RECEIVED	FAST_SENDER
756.585402	FAST_SENDER	FAST_SENDER_MAC_FRAME_TRANSMISSION	N/A
756.989012	FAST_SENDER	PHYSICAL_LAYER_PACKET_TRANSMITTED	N/A
758.296821	FAST_SENDER	PHYSICAL_LAYER_PACKET_TRANSMITTED	N/A
759.851791	FAST_SENDER	PHYSICAL_LAYER_PACKET_TRANSMITTED	N/A
762.723859	RECEIVER	RECEIVER_MAC_FRAME_RECEIVED	FAST_SENDER
763.675545	FAST_SENDER	PHYSICAL_LAYER_PACKET_TRANSMITTED	N/A
770.288227	FAST_SENDER	FAST_SENDER_MAC_FRAME_TRANSMISSION	N/A
770.692378	FAST_SENDER	PHYSICAL_LAYER_PACKET_TRANSMITTED	N/A
771.264561	RECEIVER	RECEIVER_MAC_FRAME_RECEIVED	FAST_SENDER
773.467382	FAST_SENDER	FAST_SENDER_MAC_FRAME_TRANSMISSION	N/A
773.871087	FAST_SENDER	PHYSICAL_LAYER_PACKET_TRANSMITTED	N/A
775.236945	FAST_SENDER	PHYSICAL_LAYER_PACKET_TRANSMITTED	N/A
777.040774	FAST_SENDER	PHYSICAL_LAYER_PACKET_TRANSMITTED	N/A
779.186748	SLOW_SENDER	SLOW_SENDER_MAC_FRAME_TRANSMISSION	N/A
779.591369	SLOW_SENDER	PHYSICAL_LAYER_PACKET_TRANSMITTED	N/A
779.913489	RECEIVER	RECEIVER_MAC_FRAME_RECEIVED	FAST_SENDER
780.706223	RECEIVER	RECEIVER_MAC_FRAME_RECEIVED	SLOW_SENDER
782.116997	FAST_SENDER	FAST_SENDER_MAC_FRAME_TRANSMISSION	N/A
782.521132	FAST_SENDER	PHYSICAL_LAYER_PACKET_TRANSMITTED	N/A
782.897731	SLOW_SENDER	SLOW_SENDER_MAC_FRAME_TRANSMISSION	N/A
783.302386	SLOW_SENDER	PHYSICAL_LAYER_PACKET_TRANSMITTED	N/A
783.804518	FAST_SENDER	PHYSICAL_LAYER_PACKET_TRANSMITTED	N/A
784.359211	SLOW_SENDER	PHYSICAL_LAYER_PACKET_TRANSMITTED	N/A
785.54798	FAST_SENDER	PHYSICAL_LAYER_PACKET_TRANSMITTED	N/A
785.791036	SLOW_SENDER	PHYSICAL_LAYER_PACKET_TRANSMITTED	N/A
786.65776	RECEIVER	RECEIVER_MAC_FRAME_RECEIVED	SLOW_SENDER
789.066462	FAST_SENDER	PHYSICAL_LAYER_PACKET_TRANSMITTED	N/A
791.849356	SLOW_SENDER	SLOW_SENDER_MAC_FRAME_TRANSMISSION	N/A
792.253551	SLOW_SENDER	PHYSICAL_LAYER_PACKET_TRANSMITTED	N/A
793.387835	SLOW_SENDER	PHYSICAL_LAYER_PACKET_TRANSMITTED	N/A
794.253625	RECEIVER	RECEIVER_MAC_FRAME_RECEIVED	SLOW_SENDER
796.265443	FAST_SENDER	FAST_SENDER_MAC_FRAME_TRANSMISSION	N/A
796.66954	FAST_SENDER	PHYSICAL_LAYER_PACKET_TRANSMITTED	N/A
797.94231	FAST_SENDER	PHYSICAL_LAYER_PACKET_TRANSMITTED	N/A
799.505606	FAST_SENDER	PHYSICAL_LAYER_PACKET_TRANSMITTED	N/A
801.445467	SLOW_SENDER	SLOW_SENDER_MAC_FRAME_TRANSMISSION	N/A
801.84959	SLOW_SENDER	PHYSICAL_LAYER_PACKET_TRANSMITTED	N/A
802.378435	RECEIVER	RECEIVER_MAC_FRAME_RECEIVED	FAST_SENDER
803.062082	FAST_SENDER	PHYSICAL_LAYER_PACKET_TRANSMITTED	N/A
803.844816	SLOW_SENDER	PHYSICAL_LAYER_PACKET_TRANSMITTED	N/A
804.71208	RECEIVER	RECEIVER_MAC_FRAME_RECEIVED	SLOW_SENDER
809.141513	FAST_SENDER	FAST_SENDER_MAC_FRAME_TRANSMISSION	N/A
809.544713	FAST_SENDER	PHYSICAL_LAYER_PACKET_TRANSMITTED	N/A
810.116978	RECEIVER	RECEIVER_MAC_FRAME_RECEIVED	FAST_SENDER
812.319758	FAST_SENDER	FAST_SENDER_MAC_FRAME_TRANSMISSION	N/A
812.723368	FAST_SENDER	PHYSICAL_LAYER_PACKET_TRANSMITTED	N/A
814.098789	FAST_SENDER	PHYSICAL_LAYER_PACKET_TRANSMITTED	N/A
815.849414	FAST_SENDER	PHYSICAL_LAYER_PACKET_TRANSMITTED	N/A
818.723257	RECEIVER	RECEIVER_MAC_FRAME_RECEIVED	FAST_SENDER
820.924525	FAST_SENDER	FAST_SENDER_MAC_FRAME_TRANSMISSION	N/A
821.329702	FAST_SENDER	PHYSICAL_LAYER_PACKET_TRANSMITTED	N/A
821.901768	RECEIVER	RECEIVER_MAC_FRAME_RECEIVED	FAST_SENDER
824.104266	FAST_SENDER	FAST_SENDER_MAC_FRAME_TRANSMISSION	N/A
824.510167	FAST_SENDER	PHYSICAL_LAYER_PACKET_TRANSMITTED	N/A
825.633142	FAST_SENDER	PHYSICAL_LAYER_PACKET_TRANSMITTED	N/A
827.463874	FAST_SENDER	PHYSICAL_LAYER_PACKET_TRANSMITTED	N/A
830.336948	RECEIVER	RECEIVER_MAC_FRAME_RECEIVED	FAST_SENDER
832.539854	FAST_SENDER	FAST_SENDER_MAC_FRAME_TRANSMISSION	N/A
832.944502	FAST_SENDER	PHYSICAL_LAYER_PACKET_TRANSMITTED	N/A
833.515673	RECEIVER	RECEIVER_MAC_FRAME_RECEIVED	FAST_SENDER
835.71985	FAST_SENDER	FAST_SENDER_MAC_FRAME_TRANSMISSION	N/A
836.123953	FAST_SENDER	PHYSICAL_LAYER_PACKET_TRANSMITTED	N/A
837.273073	FAST_SENDER	PHYSICAL_LAYER_PACKET_TRANSMITTED	N/A
839.101475	FAST_SENDER	PHYSICAL_LAYER_PACKET_TRANSMITTED	N/A
841.974638	RECEIVER	RECEIVER_MAC_FRAME_RECEIVED	FAST_SENDER
844.178078	FAST_SENDER	FAST_SENDER_MAC_FRAME_TRANSMISSION	N/A
844.581871	FAST_SENDER	PHYSICAL_LAYER_PACKET_TRANSMITTED	N/A
846.044808	FAST_SENDER	PHYSICAL_LAYER_PACKET_TRANSMITTED	N/A
846.912578	RECEIVER	RECEIVER_MAC_FRAME_RECEIVED	FAST_SENDER
849.115067	FAST_SENDER	FAST_SENDER_MAC_FRAME_TRANSMISSION	N/A
849.519185	FAST_SENDER	PHYSICAL_LAYER_PACKET_TRANSMITTED	N/A
851.065028	FAST_SENDER	PHYSICAL_LAYER_PACKET_TRANSMITTED	N/A
852.838001	FAST_SENDER	PHYSICAL_LAYER_PACKET_TRANSMITTED	N/A
855.709932	RECEIVER	RECEIVER_MAC_FRAME_RECEIVED	FAST_SENDER
857.913027	FAST_SENDER	FAST_SENDER_MAC_FRAME_TRANSMISSION	N/A
858.318651	FAST_SENDER	PHYSICAL_LAYER_PACKET_TRANSMITTED	N/A
858.889338	RECEIVER	RECEIVER_MAC_FRAME_RECEIVED	FAST_SENDER
861.093218	FAST_SENDER	FAST_SENDER_MAC_FRAME_TRANSMISSION	N/A
861.497433	FAST_SENDER	PHYSICAL_LAYER_PACKET_TRANSMITTED	N/A
862.64927	FAST_SENDER	PHYSICAL_LAYER_PACKET_TRANSMITTED	N/A
864.081692	FAST_SENDER	PHYSICAL_LAYER_PACKET_TRANSMITTED	N/A
866.954892	RECEIVER	RECEIVER_MAC_FRAME_RECEIVED	FAST_SENDER
869.158497	FAST_SENDER	FAST_SENDER_MAC_FRAME_TRANSMISSION	N/A
869.563125	FAST_SENDER	PHYSICAL_LAYER_PACKET_TRANSMITTED	N/A
870.7716	FAST_SENDER	PHYSICAL_LAYER_PACKET_TRANSMITTED	N/A
871.638826	RECEIVER	RECEIVER_MAC_FRAME_RECEIVED	FAST_SENDER
873.841664	FAST_SENDER	FAST_SENDER_MAC_FRAME_TRANSMISSION	N/A
874.245515	FAST_SENDER	PHYSICAL_LAYER_PACKET_TRANSMITTED	N/A
875.522867	FAST_SENDER	PHYSICAL_LAYER_PACKET_TRANSMITTED	N/A
876.933773	FAST_SENDER	PHYSICAL_LAYER_PACKET_TRANSMITTED	N/A
879.80741	RECEIVER	RECEIVER_MAC_FRAME_RECEIVED	FAST_SENDER
882.010136	FAST_SENDER	FAST_SENDER_MAC_FRAME_TRANSMISSION	N/A
882.414089	FAST_SENDER	PHYSICAL_LAYER_PACKET_TRANSMITTED	N/A
882.986343	RECEIVER	RECEIVER_MAC_FRAME_RECEIVED	FAST_SENDER
885.189863	FAST_SENDER	FAST_SENDER_MAC_FRAME_TRANSMISSION	N/A
885.594012	FAST_SENDER	PHYSICAL_LAYER_PACKET_TRANSMITTED	N/A
886.706327	FAST_SENDER	PHYSICAL_LAYER_PACKET_TRANSMITTED	N/A
888.327719	FAST_SENDER	PHYSICAL_LAYER_PACKET_TRANSMITTED	N/A
891.199502	RECEIVER	RECEIVER_MAC_FRAME_RECEIVED	FAST_SENDER
893.402971	FAST_SENDER	FAST_SENDER_MAC_FRAME_TRANSMISSION	N/A
893.806792	FAST_SENDER	PHYSICAL_LAYER_PACKET_TRANSMITTED	N/A
894.379971	RECEIVER	RECEIVER_MAC_FRAME_RECEIVED	FAST_SENDER
896.582531	FAST_SENDER	FAST_SENDER_MAC_FRAME_TRANSMISSION	N/A
896.988193	FAST_SENDER	PHYSICAL_LAYER_PACKET_TRANSMITTED	N/A
898.334008	FAST_SENDER	PHYSICAL_LAYER_PACKET_TRANSMITTED	N/A
900.020316	FAST_SENDER	PHYSICAL_LAYER_PACKET_TRANSMITTED	N/A
902.893705	RECEIVER	RECEIVER_MAC_FRAME_RECEIVED	FAST_SENDER
905.096962	FAST_SENDER	FAST_SENDER_MAC_FRAME_TRANSMISSION	N/A
905.500854	FAST_SENDER	PHYSICAL_LAYER_PACKET_TRANSMITTED	N/A
906.072927	RECEIVER	RECEIVER_MAC_FRAME_RECEIVED	FAST_SENDER
908.276227	FAST_SENDER	FAST_SENDER_MAC_FRAME_TRANSMISSION	N/A
908.68053	FAST_SENDER	PHYSICAL_LAYER_PACKET_TRANSMITTED	N/A
910.195934	FAST_SENDER	PHYSICAL_LAYER_PACKET_TRANSMITTED	N/A
911.715862	FAST_SENDER	PHYSICAL_LAYER_PACKET_TRANSMITTED	N/A
914.590183	RECEIVER	RECEIVER_MAC_FRAME_RECEIVED	FAST_SENDER
916.7925	FAST_SENDER	FAST_SENDER_MAC_FRAME_TRANSMISSION	N/A
917.197158	FAST_SENDER	PHYSICAL_LAYER_PACKET_TRANSMITTED	N/A
917.768901	RECEIVER	RECEIVER_MAC_FRAME_RECEIVED	FAST_SENDER
919.972672	FAST_SENDER	FAST_SENDER_MAC_FRAME_TRANSMISSION	N/A
920.377326	FAST_SENDER	PHYSICAL_LAYER_PACKET_TRANSMITTED	N/A
921.586426	FAST_SENDER	PHYSICAL_LAYER_PACKET_TRANSMITTED	N/A
922.394194	SLOW_SENDER	SLOW_SENDER_MAC_FRAME_TRANSMISSION	N/A
922.797982	SLOW_SENDER	PHYSICAL_LAYER_PACKET_TRANSMITTED	N/A
923.227657	FAST_SENDER	PHYSICAL_LAYER_PACKET_TRANSMITTED	N/A
924.135281	SLOW_SENDER	PHYSICAL_LAYER_PACKET_TRANSMITTED	N/A
925.499615	SLOW_SENDER	PHYSICAL_LAYER_PACKET_TRANSMITTED	N/A
926.100516	RECEIVER	RECEIVER_MAC_FRAME_RECEIVED	FAST_SENDER
926.903905	FAST_SENDER	PHYSICAL_LAYER_PACKET_TRANSMITTED	N/A
929.0814	SLOW_SENDER	PHYSICAL_LAYER_PACKET_TRANSMITTED	N/A
929.949737	RECEIVER	RECEIVER_MAC_FRAME_RECEIVED	SLOW_SENDER
932.982231	FAST_SENDER	FAST_SENDER_MAC_FRAME_TRANSMISSION	N/A
933.386369	FAST_SENDER	PHYSICAL_LAYER_PACKET_TRANSMITTED	N/A
933.959378	RECEIVER	RECEIVER_MAC_FRAME_RECEIVED	FAST_SENDER
934.605535	FAST_SENDER	PHYSICAL_LAYER_PACKET_TRANSMITTED	N/A
936.123407	FAST_SENDER	PHYSICAL_LAYER_PACKET_TRANSMITTED	N/A
937.141124	SLOW_SENDER	SLOW_SENDER_MAC_FRAME_TRANSMISSION	N/A
937.544783	SLOW_SENDER	PHYSICAL_LAYER_PACKET_TRANSMITTED	N/A
938.115468	RECEIVER	RECEIVER_MAC_FRAME_RECEIVED	SLOW_SENDER
939.689785	FAST_SENDER	PHYSICAL_LAYER_PACKET_TRANSMITTED	N/A
945.306736	SLOW_SENDER	SLOW_SENDER_MAC_FRAME_TRANSMISSION	N/A
945.711878	SLOW_SENDER	PHYSICAL_LAYER_PACKET_TRANSMITTED	N/A
946.258056	FAST_SENDER	FAST_SENDER_MAC_FRAME_TRANSMISSION	N/A
946.661699	FAST_SENDER	PHYSICAL_LAYER_PACKET_TRANSMITTED	N/A
946.948279	SLOW_SENDER	PHYSICAL_LAYER_PACKET_TRANSMITTED	N/A
947.233346	RECEIVER	RECEIVER_MAC_FRAME_RECEIVED	FAST_SENDER
948.214794	FAST_SENDER	PHYSICAL_LAYER_PACKET_TRANSMITTED	N/A
948.746674	SLOW_SENDER	PHYSICAL_LAYER_PACKET_TRANSMITTED	N/A
949.612525	RECEIVER	RECEIVER_MAC_FRAME_RECEIVED	SLOW_SENDER
950.04763	FAST_SENDER	PHYSICAL_LAYER_PACKET_TRANSMITTED	N/A
953.830134	FAST_SENDER	PHYSICAL_LAYER_PACKET_TRANSMITTED	N/A
960.464823	FAST_SENDER	FAST_SENDER_MAC_FRAME_TRANSMISSION	N/A
960.87009	FAST_SENDER	PHYSICAL_LAYER_PACKET_TRANSMITTED	N/A
961.441294	RECEIVER	RECEIVER_MAC_FRAME_RECEIVED	FAST_SENDER
963.644053	FAST_SENDER	FAST_SENDER_MAC_FRAME_TRANSMISSION	N/A
964.048785	FAST_SENDER	PHYSICAL_LAYER_PACKET_TRANSMITTED	N/A
965.292177	FAST_SENDER	PHYSICAL_LAYER_PACKET_TRANSMITTED	N/A
966.937437	FAST_SENDER	PHYSICAL_LAYER_PACKET_TRANSMITTED	N/A
969.809689	RECEIVER	RECEIVER_MAC_FRAME_RECEIVED	FAST_SENDER
972.013887	FAST_SENDER	FAST_SENDER_MAC_FRAME_TRANSMISSION	N/A
972.418028	FAST_SENDER	PHYSICAL_LAYER_PACKET_TRANSMITTED	N/A
972.989718	RECEIVER	RECEIVER_MAC_FRAME_RECEIVED	FAST_SENDER
975.192935	FAST_SENDER	FAST_SENDER_MAC_FRAME_TRANSMISSION	N/A
975.59705	FAST_SENDER	PHYSICAL_LAYER_PACKET_TRANSMITTED	N/A
976.942804	FAST_SENDER	PHYSICAL_LAYER_PACKET_TRANSMITTED	N/A
978.603112	FAST_SENDER	PHYSICAL_LAYER_PACKET_TRANSMITTED	N/A
981.478528	RECEIVER	RECEIVER_MAC_FRAME_RECEIVED	FAST_SENDER
983.679529	FAST_SENDER	FAST_SENDER_MAC_FRAME_TRANSMISSION	N/A
984.083041	FAST_SENDER	PHYSICAL_LAYER_PACKET_TRANSMITTED	N/A
984.654727	RECEIVER	RECEIVER_MAC_FRAME_RECEIVED	FAST_SENDER
985.555462	FAST_SENDER	PHYSICAL_LAYER_PACKET_TRANSMITTED	N/A
987.052542	FAST_SENDER	PHYSICAL_LAYER_PACKET_TRANSMITTED	N/A
992.12807	FAST_SENDER	FAST_SENDER_MAC_FRAME_TRANSMISSION	N/A
992.532261	FAST_SENDER	PHYSICAL_LAYER_PACKET_TRANSMITTED	N/A
993.608555	FAST_SENDER	PHYSICAL_LAYER_PACKET_TRANSMITTED	N/A
994.476866	RECEIVER	RECEIVER_MAC_FRAME_RECEIVED	FAST_SENDER
996.678927	FAST_SENDER	FAST_SENDER_MAC_FRAME_TRANSMISSION	N/A
997.082519	FAST_SENDER	PHYSICAL_LAYER_PACKET_TRANSMITTED	N/A
998.535925	FAST_SENDER	PHYSICAL_LAYER_PACKET_TRANSMITTED	N/A
1000.202235	FAST_SENDER	PHYSICAL_LAYER_PACKET_TRANSMITTED	N/A
1003.075557	RECEIVER	RECEIVER_MAC_FRAME_RECEIVED	FAST_SENDER
1005.27769	FAST_SENDER	FAST_SENDER_MAC_FRAME_TRANSMISSION	N/A
1005.682313	FAST_SENDER	PHYSICAL_LAYER_PACKET_TRANSMITTED	N/A
1006.25453	RECEIVER	RECEIVER_MAC_FRAME_RECEIVED	FAST_SENDER
1008.458043	FAST_SENDER	FAST_SENDER_MAC_FRAME_TRANSMISSION	N/A
1008.860975	FAST_SENDER	PHYSICAL_LAYER_PACKET_TRANSMITTED	N/A
1010.153881	FAST_SENDER	PHYSICAL_LAYER_PACKET_TRANSMITTED	N/A
1011.64706	FAST_SENDER	PHYSICAL_LAYER_PACKET_TRANSMITTED	N/A
1014.51906	RECEIVER	RECEIVER_MAC_FRAME_RECEIVED	FAST_SENDER
1016.722883	FAST_SENDER	FAST_SENDER_MAC_FRAME_TRANSMISSION	N/A
1017.12853	FAST_SENDER	PHYSICAL_LAYER_PACKET_TRANSMITTED	N/A
1017.69776	RECEIVER	RECEIVER_MAC_FRAME_RECEIVED	FAST_SENDER
1019.902194	FAST_SENDER	FAST_SENDER_MAC_FRAME_TRANSMISSION	N/A
1020.307528	FAST_SENDER	PHYSICAL_LAYER_PACKET_TRANSMITTED	N/A
1021.431778	FAST_SENDER	PHYSICAL_LAYER_PACKET_TRANSMITTED	N/A
1023.098338	FAST_SENDER	PHYSICAL_LAYER_PACKET_TRANSMITTED	N/A
1025.971473	RECEIVER	RECEIVER_MAC_FRAME_RECEIVED	FAST_SENDER
1028.174096	FAST_SENDER	FAST_SENDER_MAC_FRAME_TRANSMISSION	N/A
1028.577765	FAST_SENDER	PHYSICAL_LAYER_PACKET_TRANSMITTED	N/A
1029.150985	RECEIVER	RECEIVER_MAC_FRAME_RECEIVED	FAST_SENDER
1031.354815	FAST_SENDER	FAST_SENDER_MAC_FRAME_TRANSMISSION	N/A
1031.757915	FAST_SENDER	PHYSICAL_LAYER_PACKET_TRANSMITTED	N/A
1033.075788	FAST_SENDER	PHYSICAL_LAYER_PACKET_TRANSMITTED	N/A
1034.814324	FAST_SENDER	PHYSICAL_LAYER_PACKET_TRANSMITTED	N/A
1037.685559	RECEIVER	RECEIVER_MAC_FRAME_RECEIVED	FAST_SENDER
1039.888731	FAST_SENDER	FAST_SENDER_MAC_FRAME_TRANSMISSION	N/A
1040.292376	FAST_SENDER	PHYSICAL_LAYER_PACKET_TRANSMITTED	N/A
1040.864589	RECEIVER	RECEIVER_MAC_FRAME_RECEIVED	FAST_SENDER
1043.068089	FAST_SENDER	FAST_SENDER_MAC_FRAME_TRANSMISSION	N/A
1043.472563	FAST_SENDER	PHYSICAL_LAYER_PACKET_TRANSMITTED	N/A
1044.752334	FAST_SENDER	PHYSICAL_LAYER_PACKET_TRANSMITTED	N/A
1046.273597	FAST_SENDER	PHYSICAL_LAYER_PACKET_TRANSMITTED	N/A
1049.145033	RECEIVER	RECEIVER_MAC_FRAME_RECEIVED	FAST_SENDER
1051.348591	FAST_SENDER	FAST_SENDER_MAC_FRAME_TRANSMISSION	N/A
1051.753906	FAST_SENDER	PHYSICAL_LAYER_PACKET_TRANSMITTED	N/A
1052.325078	RECEIVER	RECEIVER_MAC_FRAME_RECEIVED	FAST_SENDER
1054.528131	FAST_SENDER	FAST_SENDER_MAC_FRAME_TRANSMISSION	N/A
1054.932754	FAST_SENDER	PHYSICAL_LAYER_PACKET_TRANSMITTED	N/A
1056.256573	FAST_SENDER	PHYSICAL_LAYER_PACKET_TRANSMITTED	N/A
1057.785547	FAST_SENDER	PHYSICAL_LAYER_PACKET_TRANSMITTED	N/A
1060.656718	RECEIVER	RECEIVER_MAC_FRAME_RECEIVED	FAST_SENDER
1062.860741	FAST_SENDER	FAST_SENDER_MAC_FRAME_TRANSMISSION	N/A
1063.265881	FAST_SENDER	PHYSICAL_LAYER_PACKET_TRANSMITTED	N/A
1063.837634	RECEIVER	RECEIVER_MAC_FRAME_RECEIVED	FAST_SENDER
1066.040285	FAST_SENDER	FAST_SENDER_MAC_FRAME_TRANSMISSION	N/A
1066.445489	FAST_SENDER	PHYSICAL_LAYER_PACKET_TRANSMITTED	N/A
1066.778074	SLOW_SENDER	SLOW_SENDER_MAC_FRAME_TRANSMISSION	N/A
1067.18223	SLOW_SENDER	PHYSICAL_LAYER_PACKET_TRANSMITTED	N/A
1067.993497	FAST_SENDER	PHYSICAL_LAYER_PACKET_TRANSMITTED	N/A
1068.554529	SLOW_SENDER	PHYSICAL_LAYER_PACKET_TRANSMITTED	N/A
1069.6199	FAST_SENDER	PHYSICAL_LAYER_PACKET_TRANSMITTED	N/A
1070.203508	SLOW_SENDER	PHYSICAL_LAYER_PACKET_TRANSMITTED	N/A
1072.491586	RECEIVER	RECEIVER_MAC_FRAME_RECEIVED	FAST_SENDER
1073.151046	FAST_SENDER	PHYSICAL_LAYER_PACKET_TRANSMITTED	N/A
1073.74773	SLOW_SENDER	PHYSICAL_LAYER_PACKET_TRANSMITTED	N/A
1074.614856	RECEIVER	RECEIVER_MAC_FRAME_RECEIVED	SLOW_SENDER
1079.230142	FAST_SENDER	FAST_SENDER_MAC_FRAME_TRANSMISSION	N/A
1079.633773	FAST_SENDER	PHYSICAL_LAYER_PACKET_TRANSMITTED	N/A
1080.883863	FAST_SENDER	PHYSICAL_LAYER_PACKET_TRANSMITTED	N/A
1081.75051	RECEIVER	RECEIVER_MAC_FRAME_RECEIVED	FAST_SENDER
1081.804542	SLOW_SENDER	SLOW_SENDER_MAC_FRAME_TRANSMISSION	N/A
1082.21051	SLOW_SENDER	PHYSICAL_LAYER_PACKET_TRANSMITTED	N/A
1082.781253	RECEIVER	RECEIVER_MAC_FRAME_RECEIVED	SLOW_SENDER
1083.95464	FAST_SENDER	FAST_SENDER_MAC_FRAME_TRANSMISSION	N/A
1084.358763	FAST_SENDER	PHYSICAL_LAYER_PACKET_TRANSMITTED	N/A
1085.626249	FAST_SENDER	PHYSICAL_LAYER_PACKET_TRANSMITTED	N/A
1086.994666	FAST_SENDER	PHYSICAL_LAYER_PACKET_TRANSMITTED	N/A
1089.867657	RECEIVER	RECEIVER_MAC_FRAME_RECEIVED	FAST_SENDER
1089.972185	SLOW_SENDER	SLOW_SENDER_MAC_FRAME_TRANSMISSION	N/A
1090.376557	SLOW_SENDER	PHYSICAL_LAYER_PACKET_TRANSMITTED	N/A
1090.947335	RECEIVER	RECEIVER_MAC_FRAME_RECEIVED	SLOW_SENDER
1092.070422	FAST_SENDER	FAST_SENDER_MAC_FRAME_TRANSMISSION	N/A
1092.474648	FAST_SENDER	PHYSICAL_LAYER_PACKET_TRANSMITTED	N/A
1093.851614	FAST_SENDER	PHYSICAL_LAYER_PACKET_TRANSMITTED	N/A
1095.531617	FAST_SENDER	PHYSICAL_LAYER_PACKET_TRANSMITTED	N/A
1098.138725	SLOW_SENDER	SLOW_SENDER_MAC_FRAME_TRANSMISSION	N/A
1098.403833	RECEIVER	RECEIVER_MAC_FRAME_RECEIVED	FAST_SENDER
1098.543388	SLOW_SENDER	PHYSICAL_LAYER_PACKET_TRANSMITTED	N/A
1100.041486	SLOW_SENDER	PHYSICAL_LAYER_PACKET_TRANSMITTED	N/A
1100.607169	FAST_SENDER	FAST_SENDER_MAC_FRAME_TRANSMISSION	N/A
1101.011303	FAST_SENDER	PHYSICAL_LAYER_PACKET_TRANSMITTED	N/A
1101.445431	SLOW_SENDER	PHYSICAL_LAYER_PACKET_TRANSMITTED	N/A
1102.08719	FAST_SENDER	PHYSICAL_LAYER_PACKET_TRANSMITTED	N/A
1103.543653	FAST_SENDER	PHYSICAL_LAYER_PACKET_TRANSMITTED	N/A
1106.415935	RECEIVER	RECEIVER_MAC_FRAME_RECEIVED	FAST_SENDER
1107.081654	FAST_SENDER	PHYSICAL_LAYER_PACKET_TRANSMITTED	N/A
1113.15997	FAST_SENDER	FAST_SENDER_MAC_FRAME_TRANSMISSION	N/A
1113.563958	FAST_SENDER	PHYSICAL_LAYER_PACKET_TRANSMITTED	N/A
1114.744429	FAST_SENDER	PHYSICAL_LAYER_PACKET_TRANSMITTED	N/A
1116.352192	FAST_SENDER	PHYSICAL_LAYER_PACKET_TRANSMITTED	N/A
1119.225255	RECEIVER	RECEIVER_MAC_FRAME_RECEIVED	FAST_SENDER
1121.428653	FAST_SENDER	FAST_SENDER_MAC_FRAME_TRANSMISSION	N/A
1121.83174	FAST_SENDER	PHYSICAL_LAYER_PACKET_TRANSMITTED	N/A
1123.168307	FAST_SENDER	PHYSICAL_LAYER_PACKET_TRANSMITTED	N/A
1125.027304	FAST_SENDER	PHYSICAL_LAYER_PACKET_TRANSMITTED	N/A
1127.899004	RECEIVER	RECEIVER_MAC_FRAME_RECEIVED	FAST_SENDER
1130.102508	FAST_SENDER	FAST_SENDER_MAC_FRAME_TRANSMISSION	N/A
1130.507646	FAST_SENDER	PHYSICAL_LAYER_PACKET_TRANSMITTED	N/A
1131.835443	FAST_SENDER	PHYSICAL_LAYER_PACKET_TRANSMITTED	N/A
1133.238125	FAST_SENDER	PHYSICAL_LAYER_PACKET_TRANSMITTED	N/A
1136.111339	RECEIVER	RECEIVER_MAC_FRAME_RECEIVED	FAST_SENDER
1138.313317	FAST_SENDER	FAST_SENDER_MAC_FRAME_TRANSMISSION	N/A
1138.717667	FAST_SENDER	PHYSICAL_LAYER_PACKET_TRANSMITTED	N/A
1139.863285	FAST_SENDER	PHYSICAL_LAYER_PACKET_TRANSMITTED	N/A
1141.610454	FAST_SENDER	PHYSICAL_LAYER_PACKET_TRANSMITTED	N/A
1144.483996	RECEIVER	RECEIVER_MAC_FRAME_RECEIVED	FAST_SENDER
1146.686559	FAST_SENDER	FAST_SENDER_MAC_FRAME_TRANSMISSION	N/A
1147.090588	FAST_SENDER	PHYSICAL_LAYER_PACKET_TRANSMITTED	N/A
1148.487429	FAST_SENDER	PHYSICAL_LAYER_PACKET_TRANSMITTED	N/A
1149.981255	FAST_SENDER	PHYSICAL_LAYER_PACKET_TRANSMITTED	N/A
1153.504289	FAST_SENDER	PHYSICAL_LAYER_PACKET_TRANSMITTED	N/A
1157.380524	RECEIVER	RECEIVER_MAC_FRAME_RECEIVED	FAST_SENDER
1159.582326	FAST_SENDER	FAST_SENDER_MAC_FRAME_TRANSMISSION	N/A
1159.987952	FAST_SENDER	PHYSICAL_LAYER_PACKET_TRANSMITTED	N/A
1161.101911	FAST_SENDER	PHYSICAL_LAYER_PACKET_TRANSMITTED	N/A
1162.642726	FAST_SENDER	PHYSICAL_LAYER_PACKET_TRANSMITTED	N/A
1166.370251	FAST_SENDER	PHYSICAL_LAYER_PACKET_TRANSMITTED	N/A
1170.246608	RECEIVER	RECEIVER_MAC_FRAME_RECEIVED	FAST_SENDER
1172.448868	FAST_SENDER	FAST_SENDER_MAC_FRAME_TRANSMISSION	N/A
1172.853948	FAST_SENDER	PHYSICAL_LAYER_PACKET_TRANSMITTED	N/A
1173.929706	FAST_SENDER	PHYSICAL_LAYER_PACKET_TRANSMITTED	N/A
1175.496063	FAST_SENDER	PHYSICAL_LAYER_PACKET_TRANSMITTED	N/A
1178.395897	RECEIVER	RECEIVER_MAC_FRAME_RECEIVED	FAST_SENDER
1179.275484	FAST_SENDER	PHYSICAL_LAYER_PACKET_TRANSMITTED	N/A
1185.353019	FAST_SENDER	FAST_SENDER_MAC_FRAME_TRANSMISSION	N/A
1185.7566	FAST_SENDER	PHYSICAL_LAYER_PACKET_TRANSMITTED	N/A
1187.302419	FAST_SENDER	PHYSICAL_LAYER_PACKET_TRANSMITTED	N/A
1188.787771	FAST_SENDER	PHYSICAL_LAYER_PACKET_TRANSMITTED	N/A
1191.659743	RECEIVER	RECEIVER_MAC_FRAME_RECEIVED	FAST_SENDER
1193.862784	FAST_SENDER	FAST_SENDER_MAC_FRAME_TRANSMISSION	N/A
1194.266653	FAST_SENDER	PHYSICAL_LAYER_PACKET_TRANSMITTED	N/A
1195.607395	FAST_SENDER	PHYSICAL_LAYER_PACKET_TRANSMITTED	N/A
1197.451924	FAST_SENDER	PHYSICAL_LAYER_PACKET_TRANSMITTED	N/A
1200.325263	RECEIVER	RECEIVER_MAC_FRAME_RECEIVED	FAST_SENDER
1202.528324	FAST_SENDER	FAST_SENDER_MAC_FRAME_TRANSMISSION	N/A
1202.932494	FAST_SENDER	PHYSICAL_LAYER_PACKET_TRANSMITTED	N/A
1204.457427	FAST_SENDER	PHYSICAL_LAYER_PACKET_TRANSMITTED	N/A
1205.89931	FAST_SENDER	PHYSICAL_LAYER_PACKET_TRANSMITTED	N/A
1208.772642	RECEIVER	RECEIVER_MAC_FRAME_RECEIVED	FAST_SENDER
1210.975336	FAST_SENDER	FAST_SENDER_MAC_FRAME_TRANSMISSION	N/A
1211.380042	FAST_SENDER	PHYSICAL_LAYER_PACKET_TRANSMITTED	N/A
1211.951382	RECEIVER	RECEIVER_MAC_FRAME_RECEIVED	FAST_SENDER
1214.154298	FAST_SENDER	FAST_SENDER_MAC_FRAME_TRANSMISSION	N/A
1214.558919	FAST_SENDER	PHYSICAL_LAYER_PACKET_TRANSMITTED	N/A
1216.006845	FAST_SENDER	PHYSICAL_LAYER_PACKET_TRANSMITTED	N/A
1217.417272	FAST_SENDER	PHYSICAL_LAYER_PACKET_TRANSMITTED	N/A
1220.291293	RECEIVER	RECEIVER_MAC_FRAME_RECEIVED	FAST_SENDER
1221.791345	SLOW_SENDER	SLOW_SENDER_MAC_FRAME_TRANSMISSION	N/A
1222.19627	SLOW_SENDER	PHYSICAL_LAYER_PACKET_TRANSMITTED	N/A
1222.493932	FAST_SENDER	FAST_SENDER_MAC_FRAME_TRANSMISSION	N/A
1222.897648	FAST_SENDER	PHYSICAL_LAYER_PACKET_TRANSMITTED	N/A
1223.469935	RECEIVER	RECEIVER_MAC_FRAME_RECEIVED	FAST_SENDER
1223.528445	SLOW_SENDER	PHYSICAL_LAYER_PACKET_TRANSMITTED	N/A
1225.309713	SLOW_SENDER	PHYSICAL_LAYER_PACKET_TRANSMITTED	N/A
1225.672332	FAST_SENDER	FAST_SENDER_MAC_FRAME_TRANSMISSION	N/A
1226.077545	FAST_SENDER	PHYSICAL_LAYER_PACKET_TRANSMITTED	N/A
1226.176565	RECEIVER	RECEIVER_MAC_FRAME_RECEIVED	SLOW_SENDER
1227.536409	FAST_SENDER	PHYSICAL_LAYER_PACKET_TRANSMITTED	N/A
1229.232252	FAST_SENDER	PHYSICAL_LAYER_PACKET_TRANSMITTED	N/A
1231.368111	SLOW_SENDER	SLOW_SENDER_MAC_FRAME_TRANSMISSION	N/A
1231.772708	SLOW_SENDER	PHYSICAL_LAYER_PACKET_TRANSMITTED	N/A
1232.105288	RECEIVER	RECEIVER_MAC_FRAME_RECEIVED	FAST_SENDER
1232.887013	RECEIVER	RECEIVER_MAC_FRAME_RECEIVED	SLOW_SENDER
1234.307767	FAST_SENDER	FAST_SENDER_MAC_FRAME_TRANSMISSION	N/A
1234.711863	FAST_SENDER	PHYSICAL_LAYER_PACKET_TRANSMITTED	N/A
1236.27325	FAST_SENDER	PHYSICAL_LAYER_PACKET_TRANSMITTED	N/A
1237.893863	FAST_SENDER	PHYSICAL_LAYER_PACKET_TRANSMITTED	N/A
1238.078933	SLOW_SENDER	SLOW_SENDER_MAC_FRAME_TRANSMISSION	N/A
1238.482558	SLOW_SENDER	PHYSICAL_LAYER_PACKET_TRANSMITTED	N/A
1239.053752	RECEIVER	RECEIVER_MAC_FRAME_RECEIVED	SLOW_SENDER
1241.51003	FAST_SENDER	PHYSICAL_LAYER_PACKET_TRANSMITTED	N/A
1245.385199	RECEIVER	RECEIVER_MAC_FRAME_RECEIVED	FAST_SENDER
1246.244961	SLOW_SENDER	SLOW_SENDER_MAC_FRAME_TRANSMISSION	N/A
1246.650571	SLOW_SENDER	PHYSICAL_LAYER_PACKET_TRANSMITTED	N/A
1247.221009	RECEIVER	RECEIVER_MAC_FRAME_RECEIVED	SLOW_SENDER
1247.588598	FAST_SENDER	FAST_SENDER_MAC_FRAME_TRANSMISSION	N/A
1247.720626	SLOW_SENDER	PHYSICAL_LAYER_PACKET_TRANSMITTED	N/A
1247.992717	FAST_SENDER	PHYSICAL_LAYER_PACKET_TRANSMITTED	N/A
1249.232513	FAST_SENDER	PHYSICAL_LAYER_PACKET_TRANSMITTED	N/A
1249.751147	SLOW_SENDER	PHYSICAL_LAYER_PACKET_TRANSMITTED	N/A
1251.597155	FAST_SENDER	PHYSICAL_LAYER_PACKET_TRANSMITTED	N/A
1254.470693	RECEIVER	RECEIVER_MAC_FRAME_RECEIVED	FAST_SENDER
1256.673118	FAST_SENDER	FAST_SENDER_MAC_FRAME_TRANSMISSION	N/A
1257.077708	FAST_SENDER	PHYSICAL_LAYER_PACKET_TRANSMITTED	N/A
1258.352001	FAST_SENDER	PHYSICAL_LAYER_PACKET_TRANSMITTED	N/A
1259.878309	FAST_SENDER	PHYSICAL_LAYER_PACKET_TRANSMITTED	N/A
1263.302911	FAST_SENDER	PHYSICAL_LAYER_PACKET_TRANSMITTED	N/A
1267.177649	RECEIVER	RECEIVER_MAC_FRAME_RECEIVED	FAST_SENDER
1269.380467	FAST_SENDER	FAST_SENDER_MAC_FRAME_TRANSMISSION	N/A
1269.785043	FAST_SENDER	PHYSICAL_LAYER_PACKET_TRANSMITTED	N/A
1271.036778	FAST_SENDER	PHYSICAL_LAYER_PACKET_TRANSMITTED	N/A
1272.501073	FAST_SENDER	PHYSICAL_LAYER_PACKET_TRANSMITTED	N/A
1275.374885	RECEIVER	RECEIVER_MAC_FRAME_RECEIVED	FAST_SENDER
1276.048004	FAST_SENDER	PHYSICAL_LAYER_PACKET_TRANSMITTED	N/A
1282.124053	FAST_SENDER	FAST_SENDER_MAC_FRAME_TRANSMISSION	N/A
1282.528354	FAST_SENDER	PHYSICAL_LAYER_PACKET_TRANSMITTED	N/A
1283.798629	FAST_SENDER	PHYSICAL_LAYER_PACKET_TRANSMITTED	N/A
1285.379419	FAST_SENDER	PHYSICAL_LAYER_PACKET_TRANSMITTED	N/A
1288.250642	RECEIVER	RECEIVER_MAC_FRAME_RECEIVED	FAST_SENDER
1290.453641	FAST_SENDER	FAST_SENDER_MAC_FRAME_TRANSMISSION	N/A
1290.857259	FAST_SENDER	PHYSICAL_LAYER_PACKET_TRANSMITTED	N/A
1291.96473	FAST_SENDER	PHYSICAL_LAYER_PACKET_TRANSMITTED	N/A
1293.365661	FAST_SENDER	PHYSICAL_LAYER_PACKET_TRANSMITTED	N/A
1296.238287	RECEIVER	RECEIVER_MAC_FRAME_RECEIVED	FAST_SENDER
1298.441938	FAST_SENDER	FAST_SENDER_MAC_FRAME_TRANSMISSION	N/A
1298.845525	FAST_SENDER	PHYSICAL_LAYER_PACKET_TRANSMITTED	N/A
1299.935753	FAST_SENDER	PHYSICAL_LAYER_PACKET_TRANSMITTED	N/A
1301.51034	FAST_SENDER	PHYSICAL_LAYER_PACKET_TRANSMITTED	N/A
1304.384305	RECEIVER	RECEIVER_MAC_FRAME_RECEIVED	FAST_SENDER
1306.586204	FAST_SENDER	FAST_SENDER_MAC_FRAME_TRANSMISSION	N/A
1306.990495	FAST_SENDER	PHYSICAL_LAYER_PACKET_TRANSMITTED	N/A
1308.418913	FAST_SENDER	PHYSICAL_LAYER_PACKET_TRANSMITTED	N/A
1310.014229	FAST_SENDER	PHYSICAL_LAYER_PACKET_TRANSMITTED	N/A
1312.887527	RECEIVER	RECEIVER_MAC_FRAME_RECEIVED	FAST_SENDER
1315.09088	FAST_SENDER	FAST_SENDER_MAC_FRAME_TRANSMISSION	N/A
1315.495452	FAST_SENDER	PHYSICAL_LAYER_PACKET_TRANSMITTED	N/A
1316.978724	FAST_SENDER	PHYSICAL_LAYER_PACKET_TRANSMITTED	N/A
1318.503031	FAST_SENDER	PHYSICAL_LAYER_PACKET_TRANSMITTED	N/A
1321.375535	RECEIVER	RECEIVER_MAC_FRAME_RECEIVED	FAST_SENDER
1323.578394	FAST_SENDER	FAST_SENDER_MAC_FRAME_TRANSMISSION	N/A
1323.982493	FAST_SENDER	PHYSICAL_LAYER_PACKET_TRANSMITTED	N/A
1325.276954	FAST_SENDER	PHYSICAL_LAYER_PACKET_TRANSMITTED	N/A
1326.639699	FAST_SENDER	PHYSICAL_LAYER_PACKET_TRANSMITTED	N/A
1329.51377	RECEIVER	RECEIVER_MAC_FRAME_RECEIVED	FAST_SENDER
1331.715761	FAST_SENDER	FAST_SENDER_MAC_FRAME_TRANSMISSION	N/A
1332.120347	FAST_SENDER	PHYSICAL_LAYER_PACKET_TRANSMITTED	N/A
1333.520608	FAST_SENDER	PHYSICAL_LAYER_PACKET_TRANSMITTED	N/A
1335.34309	FAST_SENDER	PHYSICAL_LAYER_PACKET_TRANSMITTED	N/A
1338.21562	RECEIVER	RECEIVER_MAC_FRAME_RECEIVED	FAST_SENDER
1340.418571	FAST_SENDER	FAST_SENDER_MAC_FRAME_TRANSMISSION	N/A
1340.822669	FAST_SENDER	PHYSICAL_LAYER_PACKET_TRANSMITTED	N/A
1342.192434	FAST_SENDER	PHYSICAL_LAYER_PACKET_TRANSMITTED	N/A
1343.587142	FAST_SENDER	PHYSICAL_LAYER_PACKET_TRANSMITTED	N/A
1346.459164	RECEIVER	RECEIVER_MAC_FRAME_RECEIVED	FAST_SENDER
1348.662057	FAST_SENDER	FAST_SENDER_MAC_FRAME_TRANSMISSION	N/A
1349.06566	FAST_SENDER	PHYSICAL_LAYER_PACKET_TRANSMITTED	N/A
1350.228903	FAST_SENDER	PHYSICAL_LAYER_PACKET_TRANSMITTED	N/A
1351.866199	FAST_SENDER	PHYSICAL_LAYER_PACKET_TRANSMITTED	N/A
1354.738867	RECEIVER	RECEIVER_MAC_FRAME_RECEIVED	FAST_SENDER
1356.943297	FAST_SENDER	FAST_SENDER_MAC_FRAME_TRANSMISSION	N/A
1357.347429	FAST_SENDER	PHYSICAL_LAYER_PACKET_TRANSMITTED	N/A
1358.861724	FAST_SENDER	PHYSICAL_LAYER_PACKET_TRANSMITTED	N/A
1359.728939	RECEIVER	RECEIVER_MAC_FRAME_RECEIVED	FAST_SENDER
1361.930881	FAST_SENDER	FAST_SENDER_MAC_FRAME_TRANSMISSION	N/A
1362.334982	FAST_SENDER	PHYSICAL_LAYER_PACKET_TRANSMITTED	N/A
1363.818796	FAST_SENDER	PHYSICAL_LAYER_PACKET_TRANSMITTED	N/A
1365.562238	FAST_SENDER	PHYSICAL_LAYER_PACKET_TRANSMITTED	N/A
1366.481373	SLOW_SENDER	SLOW_SENDER_MAC_FRAME_TRANSMISSION	N/A
1366.88504	SLOW_SENDER	PHYSICAL_LAYER_PACKET_TRANSMITTED	N/A
1368.355381	SLOW_SENDER	PHYSICAL_LAYER_PACKET_TRANSMITTED	N/A
1369.059577	FAST_SENDER	PHYSICAL_LAYER_PACKET_TRANSMITTED	N/A
1370.051558	SLOW_SENDER	PHYSICAL_LAYER_PACKET_TRANSMITTED	N/A
1372.904586	RECEIVER	RECEIVER_MAC_FRAME_RECEIVED	SLOW_SENDER
1373.686272	SLOW_SENDER	PHYSICAL_LAYER_PACKET_TRANSMITTED	N/A
1376.138695	FAST_SENDER	FAST_SENDER_MAC_FRAME_TRANSMISSION	N/A
1376.543796	FAST_SENDER	PHYSICAL_LAYER_PACKET_TRANSMITTED	N/A
1377.724593	FAST_SENDER	PHYSICAL_LAYER_PACKET_TRANSMITTED	N/A
1379.156883	FAST_SENDER	PHYSICAL_LAYER_PACKET_TRANSMITTED	N/A
1382.028897	RECEIVER	RECEIVER_MAC_FRAME_RECEIVED	FAST_SENDER
1382.082407	SLOW_SENDER	SLOW_SENDER_MAC_FRAME_TRANSMISSION	N/A
1382.485658	SLOW_SENDER	PHYSICAL_LAYER_PACKET_TRANSMITTED	N/A
1383.058316	RECEIVER	RECEIVER_MAC_FRAME_RECEIVED	SLOW_SENDER
1384.232634	FAST_SENDER	FAST_SENDER_MAC_FRAME_TRANSMISSION	N/A
1384.637259	FAST_SENDER	PHYSICAL_LAYER_PACKET_TRANSMITTED	N/A
1386.08905	FAST_SENDER	PHYSICAL_LAYER_PACKET_TRANSMITTED	N/A
1387.627598	FAST_SENDER	PHYSICAL_LAYER_PACKET_TRANSMITTED	N/A
1390.250186	SLOW_SENDER	SLOW_SENDER_MAC_FRAME_TRANSMISSION	N/A
1390.498756	RECEIVER	RECEIVER_MAC_FRAME_RECEIVED	FAST_SENDER
1390.653805	SLOW_SENDER	PHYSICAL_LAYER_PACKET_TRANSMITTED	N/A
1391.854523	SLOW_SENDER	PHYSICAL_LAYER_PACKET_TRANSMITTED	N/A
1392.702701	FAST_SENDER	FAST_SENDER_MAC_FRAME_TRANSMISSION	N/A
1393.107313	FAST_SENDER	PHYSICAL_LAYER_PACKET_TRANSMITTED	N/A
1393.31085	SLOW_SENDER	PHYSICAL_LAYER_PACKET_TRANSMITTED	N/A
1394.174604	RECEIVER	RECEIVER_MAC_FRAME_RECEIVED	SLOW_SENDER
1394.990359	FAST_SENDER	PHYSICAL_LAYER_PACKET_TRANSMITTED	N/A
1396.837829	FAST_SENDER	PHYSICAL_LAYER_PACKET_TRANSMITTED	N/A
1399.710442	RECEIVER	RECEIVER_MAC_FRAME_RECEIVED	FAST_SENDER
1401.913502	FAST_SENDER	FAST_SENDER_MAC_FRAME_TRANSMISSION	N/A
1402.31709	FAST_SENDER	PHYSICAL_LAYER_PACKET_TRANSMITTED	N/A
1403.435852	FAST_SENDER	PHYSICAL_LAYER_PACKET_TRANSMITTED	N/A
1405.143196	FAST_SENDER	PHYSICAL_LAYER_PACKET_TRANSMITTED	N/A
1408.015765	RECEIVER	RECEIVER_MAC_FRAME_RECEIVED	FAST_SENDER
1410.218739	FAST_SENDER	FAST_SENDER_MAC_FRAME_TRANSMISSION	N/A
1410.622817	FAST_SENDER	PHYSICAL_LAYER_PACKET_TRANSMITTED	N/A
1411.903355	FAST_SENDER	PHYSICAL_LAYER_PACKET_TRANSMITTED	N/A
1413.430135	FAST_SENDER	PHYSICAL_LAYER_PACKET_TRANSMITTED	N/A
1416.303022	RECEIVER	RECEIVER_MAC_FRAME_RECEIVED	FAST_SENDER
1418.505577	FAST_SENDER	FAST_SENDER_MAC_FRAME_TRANSMISSION	N/A
1418.909713	FAST_SENDER	PHYSICAL_LAYER_PACKET_TRANSMITTED	N/A
1420.071436	FAST_SENDER	PHYSICAL_LAYER_PACKET_TRANSMITTED	N/A
1421.809271	FAST_SENDER	PHYSICAL_LAYER_PACKET_TRANSMITTED	N/A
1424.682864	RECEIVER	RECEIVER_MAC_FRAME_RECEIVED	FAST_SENDER
1426.88523	FAST_SENDER	FAST_SENDER_MAC_FRAME_TRANSMISSION	N/A
1427.289348	FAST_SENDER	PHYSICAL_LAYER_PACKET_TRANSMITTED	N/A
1428.592434	FAST_SENDER	PHYSICAL_LAYER_PACKET_TRANSMITTED	N/A
1429.972256	FAST_SENDER	PHYSICAL_LAYER_PACKET_TRANSMITTED	N/A
1432.845296	RECEIVER	RECEIVER_MAC_FRAME_RECEIVED	FAST_SENDER
1435.048178	FAST_SENDER	FAST_SENDER_MAC_FRAME_TRANSMISSION	N/A
1435.45378	FAST_SENDER	PHYSICAL_LAYER_PACKET_TRANSMITTED	N/A
1436.977709	FAST_SENDER	PHYSICAL_LAYER_PACKET_TRANSMITTED	N/A
1438.585525	FAST_SENDER	PHYSICAL_LAYER_PACKET_TRANSMITTED	N/A
1441.45918	RECEIVER	RECEIVER_MAC_FRAME_RECEIVED	FAST_SENDER
1443.661144	FAST_SENDER	FAST_SENDER_MAC_FRAME_TRANSMISSION	N/A
1444.065258	FAST_SENDER	PHYSICAL_LAYER_PACKET_TRANSMITTED	N/A
1445.46413	FAST_SENDER	PHYSICAL_LAYER_PACKET_TRANSMITTED	N/A
1446.916902	FAST_SENDER	PHYSICAL_LAYER_PACKET_TRANSMITTED	N/A
1449.78935	RECEIVER	RECEIVER_MAC_FRAME_RECEIVED	FAST_SENDER
1451.992642	FAST_SENDER	FAST_SENDER_MAC_FRAME_TRANSMISSION	N/A
1452.395761	FAST_SENDER	PHYSICAL_LAYER_PACKET_TRANSMITTED	N/A
1452.969034	RECEIVER	RECEIVER_MAC_FRAME_RECEIVED	FAST_SENDER
1453.463159	FAST_SENDER	PHYSICAL_LAYER_PACKET_TRANSMITTED	N/A
1454.948984	FAST_SENDER	PHYSICAL_LAYER_PACKET_TRANSMITTED	N/A
1458.68077	FAST_SENDER	PHYSICAL_LAYER_PACKET_TRANSMITTED	N/A
1465.2107	FAST_SENDER	FAST_SENDER_MAC_FRAME_TRANSMISSION	N/A
1465.615804	FAST_SENDER	PHYSICAL_LAYER_PACKET_TRANSMITTED	N/A
1466.188067	RECEIVER	RECEIVER_MAC_FRAME_RECEIVED	FAST_SENDER
1468.390465	FAST_SENDER	FAST_SENDER_MAC_FRAME_TRANSMISSION	N/A
1468.795417	FAST_SENDER	PHYSICAL_LAYER_PACKET_TRANSMITTED	N/A
1470.20744	FAST_SENDER	PHYSICAL_LAYER_PACKET_TRANSMITTED	N/A
1472.018788	FAST_SENDER	PHYSICAL_LAYER_PACKET_TRANSMITTED	N/A
1474.891911	RECEIVER	RECEIVER_MAC_FRAME_RECEIVED	FAST_SENDER
1477.094528	FAST_SENDER	FAST_SENDER_MAC_FRAME_TRANSMISSION	N/A
1477.498655	FAST_SENDER	PHYSICAL_LAYER_PACKET_TRANSMITTED	N/A
1478.070313	RECEIVER	RECEIVER_MAC_FRAME_RECEIVED	FAST_SENDER
1480.273588	FAST_SENDER	FAST_SENDER_MAC_FRAME_TRANSMISSION	N/A
1480.677688	FAST_SENDER	PHYSICAL_LAYER_PACKET_TRANSMITTED	N/A
1482.220974	FAST_SENDER	PHYSICAL_LAYER_PACKET_TRANSMITTED	N/A
1483.96728	FAST_SENDER	PHYSICAL_LAYER_PACKET_TRANSMITTED	N/A
1486.840305	RECEIVER	RECEIVER_MAC_FRAME_RECEIVED	FAST_SENDER
1487.758275	FAST_SENDER	PHYSICAL_LAYER_PACKET_TRANSMITTED	N/A
1494.381826	FAST_SENDER	FAST_SENDER_MAC_FRAME_TRANSMISSION	N/A
1494.786144	FAST_SENDER	PHYSICAL_LAYER_PACKET_TRANSMITTED	N/A
1495.358889	RECEIVER	RECEIVER_MAC_FRAME_RECEIVED	FAST_SENDER
1497.56253	FAST_SENDER	FAST_SENDER_MAC_FRAME_TRANSMISSION	N/A
1497.965517	FAST_SENDER	PHYSICAL_LAYER_PACKET_TRANSMITTED	N/A
1499.087808	FAST_SENDER	PHYSICAL_LAYER_PACKET_TRANSMITTED	N/A
1500.784792	FAST_SENDER	PHYSICAL_LAYER_PACKET_TRANSMITTED	N/A
1504.174781	FAST_SENDER	PHYSICAL_LAYER_PACKET_TRANSMITTED	N/A
1508.051362	RECEIVER	RECEIVER_MAC_FRAME_RECEIVED	FAST_SENDER
1510.254217	FAST_SENDER	FAST_SENDER_MAC_FRAME_TRANSMISSION	N/A
1510.658796	FAST_SENDER	PHYSICAL_LAYER_PACKET_TRANSMITTED	N/A
1512.030156	FAST_SENDER	PHYSICAL_LAYER_PACKET_TRANSMITTED	N/A
1513.813539	FAST_SENDER	PHYSICAL_LAYER_PACKET_TRANSMITTED	N/A
1514.116886	SLOW_SENDER	SLOW_SENDER_MAC_FRAME_TRANSMISSION	N/A
1514.522333	SLOW_SENDER	PHYSICAL_LAYER_PACKET_TRANSMITTED	N/A
1515.60398	SLOW_SENDER	PHYSICAL_LAYER_PACKET_TRANSMITTED	N/A
1516.684696	RECEIVER	RECEIVER_MAC_FRAME_RECEIVED	FAST_SENDER
1517.262851	SLOW_SENDER	PHYSICAL_LAYER_PACKET_TRANSMITTED	N/A
1518.88886	FAST_SENDER	FAST_SENDER_MAC_FRAME_TRANSMISSION	N/A
1519.292239	FAST_SENDER	PHYSICAL_LAYER_PACKET_TRANSMITTED	N/A
1519.86464	RECEIVER	RECEIVER_MAC_FRAME_RECEIVED	FAST_SENDER
1521.587405	SLOW_SENDER	PHYSICAL_LAYER_PACKET_TRANSMITTED	N/A
1522.066344	FAST_SENDER	FAST_SENDER_MAC_FRAME_TRANSMISSION	N/A
1522.470426	FAST_SENDER	PHYSICAL_LAYER_PACKET_TRANSMITTED	N/A
1523.952236	FAST_SENDER	PHYSICAL_LAYER_PACKET_TRANSMITTED	N/A
1525.344212	FAST_SENDER	PHYSICAL_LAYER_PACKET_TRANSMITTED	N/A
1528.218472	RECEIVER	RECEIVER_MAC_FRAME_RECEIVED	FAST_SENDER
1530.033544	SLOW_SENDER	SLOW_SENDER_MAC_FRAME_TRANSMISSION	N/A
1530.420624	FAST_SENDER	FAST_SENDER_MAC_FRAME_TRANSMISSION	N/A
1530.437215	SLOW_SENDER	PHYSICAL_LAYER_PACKET_TRANSMITTED	N/A
1530.825774	FAST_SENDER	PHYSICAL_LAYER_PACKET_TRANSMITTED	N/A
1531.867132	SLOW_SENDER	PHYSICAL_LAYER_PACKET_TRANSMITTED	N/A
1532.143363	FAST_SENDER	PHYSICAL_LAYER_PACKET_TRANSMITTED	N/A
1532.733126	RECEIVER	RECEIVER_MAC_FRAME_RECEIVED	SLOW_SENDER
1533.524621	FAST_SENDER	PHYSICAL_LAYER_PACKET_TRANSMITTED	N/A
1536.398355	RECEIVER	RECEIVER_MAC_FRAME_RECEIVED	FAST_SENDER
1538.600794	FAST_SENDER	FAST_SENDER_MAC_FRAME_TRANSMISSION	N/A
1539.004967	FAST_SENDER	PHYSICAL_LAYER_PACKET_TRANSMITTED	N/A
1539.925054	SLOW_SENDER	SLOW_SENDER_MAC_FRAME_TRANSMISSION	N/A
1540.329254	SLOW_SENDER	PHYSICAL_LAYER_PACKET_TRANSMITTED	N/A
1540.544317	FAST_SENDER	PHYSICAL_LAYER_PACKET_TRANSMITTED	N/A
1540.900612	RECEIVER	RECEIVER_MAC_FRAME_RECEIVED	SLOW_SENDER
1542.161624	SLOW_SENDER	PHYSICAL_LAYER_PACKET_TRANSMITTED	N/A
1542.357168	FAST_SENDER	PHYSICAL_LAYER_PACKET_TRANSMITTED	N/A
1545.921924	FAST_SENDER	PHYSICAL_LAYER_PACKET_TRANSMITTED	N/A
1549.798974	RECEIVER	RECEIVER_MAC_FRAME_RECEIVED	FAST_SENDER
1552.00119	FAST_SENDER	FAST_SENDER_MAC_FRAME_TRANSMISSION	N/A
1552.405304	FAST_SENDER	PHYSICAL_LAYER_PACKET_TRANSMITTED	N/A
1553.786006	FAST_SENDER	PHYSICAL_LAYER_PACKET_TRANSMITTED	N/A
1555.344776	FAST_SENDER	PHYSICAL_LAYER_PACKET_TRANSMITTED	N/A
1558.216267	RECEIVER	RECEIVER_MAC_FRAME_RECEIVED	FAST_SENDER
1560.419809	FAST_SENDER	FAST_SENDER_MAC_FRAME_TRANSMISSION	N/A
1560.82441	FAST_SENDER	PHYSICAL_LAYER_PACKET_TRANSMITTED	N/A
1562.210846	FAST_SENDER	PHYSICAL_LAYER_PACKET_TRANSMITTED	N/A
1563.924236	FAST_SENDER	PHYSICAL_LAYER_PACKET_TRANSMITTED	N/A
1566.796567	RECEIVER	RECEIVER_MAC_FRAME_RECEIVED	FAST_SENDER
1569.000904	FAST_SENDER	FAST_SENDER_MAC_FRAME_TRANSMISSION	N/A
1569.406417	FAST_SENDER	PHYSICAL_LAYER_PACKET_TRANSMITTED	N/A
1570.624727	FAST_SENDER	PHYSICAL_LAYER_PACKET_TRANSMITTED	N/A
1572.157413	FAST_SENDER	PHYSICAL_LAYER_PACKET_TRANSMITTED	N/A
1575.03123	RECEIVER	RECEIVER_MAC_FRAME_RECEIVED	FAST_SENDER
1577.235111	FAST_SENDER	FAST_SENDER_MAC_FRAME_TRANSMISSION	N/A
1577.638148	FAST_SENDER	PHYSICAL_LAYER_PACKET_TRANSMITTED	N/A
1578.803716	FAST_SENDER	PHYSICAL_LAYER_PACKET_TRANSMITTED	N/A
1580.177775	FAST_SENDER	PHYSICAL_LAYER_PACKET_TRANSMITTED	N/A
1583.049607	RECEIVER	RECEIVER_MAC_FRAME_RECEIVED	FAST_SENDER
1585.253035	FAST_SENDER	FAST_SENDER_MAC_FRAME_TRANSMISSION	N/A
1585.657374	FAST_SENDER	PHYSICAL_LAYER_PACKET_TRANSMITTED	N/A
1586.872974	FAST_SENDER	PHYSICAL_LAYER_PACKET_TRANSMITTED	N/A
1588.443005	FAST_SENDER	PHYSICAL_LAYER_PACKET_TRANSMITTED	N/A
1591.314749	RECEIVER	RECEIVER_MAC_FRAME_RECEIVED	FAST_SENDER
1593.518622	FAST_SENDER	FAST_SENDER_MAC_FRAME_TRANSMISSION	N/A
1593.924783	FAST_SENDER	PHYSICAL_LAYER_PACKET_TRANSMITTED	N/A
1595.263554	FAST_SENDER	PHYSICAL_LAYER_PACKET_TRANSMITTED	N/A
1596.736428	FAST_SENDER	PHYSICAL_LAYER_PACKET_TRANSMITTED	N/A
1599.60811	RECEIVER	RECEIVER_MAC_FRAME_RECEIVED	FAST_SENDER
1601.811976	FAST_SENDER	FAST_SENDER_MAC_FRAME_TRANSMISSION	N/A
1602.21645	FAST_SENDER	PHYSICAL_LAYER_PACKET_TRANSMITTED	N/A
1603.344713	FAST_SENDER	PHYSICAL_LAYER_PACKET_TRANSMITTED	N/A
1604.705287	FAST_SENDER	PHYSICAL_LAYER_PACKET_TRANSMITTED	N/A
1607.578306	RECEIVER	RECEIVER_MAC_FRAME_RECEIVED	FAST_SENDER
1609.781419	FAST_SENDER	FAST_SENDER_MAC_FRAME_TRANSMISSION	N/A
1610.185579	FAST_SENDER	PHYSICAL_LAYER_PACKET_TRANSMITTED	N/A
1610.757769	RECEIVER	RECEIVER_MAC_FRAME_RECEIVED	FAST_SENDER
1612.960695	FAST_SENDER	FAST_SENDER_MAC_FRAME_TRANSMISSION	N/A
1613.366243	FAST_SENDER	PHYSICAL_LAYER_PACKET_TRANSMITTED	N/A
1614.623554	FAST_SENDER	PHYSICAL_LAYER_PACKET_TRANSMITTED	N/A
1616.287732	FAST_SENDER	PHYSICAL_LAYER_PACKET_TRANSMITTED	N/A
1619.159475	RECEIVER	RECEIVER_MAC_FRAME_RECEIVED	FAST_SENDER
1621.362125	FAST_SENDER	FAST_SENDER_MAC_FRAME_TRANSMISSION	N/A
1621.766793	FAST_SENDER	PHYSICAL_LAYER_PACKET_TRANSMITTED	N/A
1622.340711	RECEIVER	RECEIVER_MAC_FRAME_RECEIVED	FAST_SENDER
1624.543624	FAST_SENDER	FAST_SENDER_MAC_FRAME_TRANSMISSION	N/A
1624.948821	FAST_SENDER	PHYSICAL_LAYER_PACKET_TRANSMITTED	N/A
1626.21189	FAST_SENDER	PHYSICAL_LAYER_PACKET_TRANSMITTED	N/A
1627.681617	FAST_SENDER	PHYSICAL_LAYER_PACKET_TRANSMITTED	N/A
1630.55553	RECEIVER	RECEIVER_MAC_FRAME_RECEIVED	FAST_SENDER
1632.755244	FAST_SENDER	FAST_SENDER_MAC_FRAME_TRANSMISSION	N/A
1633.161856	FAST_SENDER	PHYSICAL_LAYER_PACKET_TRANSMITTED	N/A
1633.732743	RECEIVER	RECEIVER_MAC_FRAME_RECEIVED	FAST_SENDER
1635.935752	FAST_SENDER	FAST_SENDER_MAC_FRAME_TRANSMISSION	N/A
1636.340839	FAST_SENDER	PHYSICAL_LAYER_PACKET_TRANSMITTED	N/A
1637.63464	FAST_SENDER	PHYSICAL_LAYER_PACKET_TRANSMITTED	N/A
1639.188689	FAST_SENDER	PHYSICAL_LAYER_PACKET_TRANSMITTED	N/A
1642.061319	RECEIVER	RECEIVER_MAC_FRAME_RECEIVED	FAST_SENDER
1644.263758	FAST_SENDER	FAST_SENDER_MAC_FRAME_TRANSMISSION	N/A
1644.669125	FAST_SENDER	PHYSICAL_LAYER_PACKET_TRANSMITTED	N/A
1645.24089	RECEIVER	RECEIVER_MAC_FRAME_RECEIVED	FAST_SENDER
1647.443155	FAST_SENDER	FAST_SENDER_MAC_FRAME_TRANSMISSION	N/A
1647.84873	FAST_SENDER	PHYSICAL_LAYER_PACKET_TRANSMITTED	N/A
1649.047904	FAST_SENDER	PHYSICAL_LAYER_PACKET_TRANSMITTED	N/A
1650.880791	FAST_SENDER	PHYSICAL_LAYER_PACKET_TRANSMITTED	N/A
1653.753969	RECEIVER	RECEIVER_MAC_FRAME_RECEIVED	FAST_SENDER
1654.445401	FAST_SENDER	PHYSICAL_LAYER_PACKET_TRANSMITTED	N/A
1661.045037	FAST_SENDER	FAST_SENDER_MAC_FRAME_TRANSMISSION	N/A
1661.376851	SLOW_SENDER	SLOW_SENDER_MAC_FRAME_TRANSMISSION	N/A
1661.450921	FAST_SENDER	PHYSICAL_LAYER_PACKET_TRANSMITTED	N/A
1661.782095	SLOW_SENDER	PHYSICAL_LAYER_PACKET_TRANSMITTED	N/A
1662.021289	RECEIVER	RECEIVER_MAC_FRAME_RECEIVED	FAST_SENDER
1663.324629	SLOW_SENDER	PHYSICAL_LAYER_PACKET_TRANSMITTED	N/A
1664.225876	FAST_SENDER	FAST_SENDER_MAC_FRAME_TRANSMISSION	N/A
1664.631322	FAST_SENDER	PHYSICAL_LAYER_PACKET_TRANSMITTED	N/A
1664.9203	SLOW_SENDER	PHYSICAL_LAYER_PACKET_TRANSMITTED	N/A
1666.170936	FAST_SENDER	PHYSICAL_LAYER_PACKET_TRANSMITTED	N/A
1667.770948	RECEIVER	RECEIVER_MAC_FRAME_RECEIVED	SLOW_SENDER
1667.911444	FAST_SENDER	PHYSICAL_LAYER_PACKET_TRANSMITTED	N/A
1671.323867	FAST_SENDER	PHYSICAL_LAYER_PACKET_TRANSMITTED	N/A
1672.962493	SLOW_SENDER	SLOW_SENDER_MAC_FRAME_TRANSMISSION	N/A
1673.368834	SLOW_SENDER	PHYSICAL_LAYER_PACKET_TRANSMITTED	N/A
1674.520884	SLOW_SENDER	PHYSICAL_LAYER_PACKET_TRANSMITTED	N/A
1676.204441	SLOW_SENDER	PHYSICAL_LAYER_PACKET_TRANSMITTED	N/A
1677.703506	SLOW_SENDER	PHYSICAL_LAYER_PACKET_TRANSMITTED	N/A
1677.808104	FAST_SENDER	FAST_SENDER_MAC_FRAME_TRANSMISSION	N/A
1678.216223	FAST_SENDER	PHYSICAL_LAYER_PACKET_TRANSMITTED	N/A
1679.301178	FAST_SENDER	PHYSICAL_LAYER_PACKET_TRANSMITTED	N/A
1680.168789	RECEIVER	RECEIVER_MAC_FRAME_RECEIVED	FAST_SENDER
1682.371462	FAST_SENDER	FAST_SENDER_MAC_FRAME_TRANSMISSION	N/A
1682.776755	FAST_SENDER	PHYSICAL_LAYER_PACKET_TRANSMITTED	N/A
1683.955046	FAST_SENDER	PHYSICAL_LAYER_PACKET_TRANSMITTED	N/A
1685.727416	FAST_SENDER	PHYSICAL_LAYER_PACKET_TRANSMITTED	N/A
1688.60097	RECEIVER	RECEIVER_MAC_FRAME_RECEIVED	FAST_SENDER
1690.802551	FAST_SENDER	FAST_SENDER_MAC_FRAME_TRANSMISSION	N/A
1691.208148	FAST_SENDER	PHYSICAL_LAYER_PACKET_TRANSMITTED	N/A
1691.7784	RECEIVER	RECEIVER_MAC_FRAME_RECEIVED	FAST_SENDER
1693.981998	FAST_SENDER	FAST_SENDER_MAC_FRAME_TRANSMISSION	N/A
1694.388136	FAST_SENDER	PHYSICAL_LAYER_PACKET_TRANSMITTED	N/A
1695.523228	FAST_SENDER	PHYSICAL_LAYER_PACKET_TRANSMITTED	N/A
1697.328575	FAST_SENDER	PHYSICAL_LAYER_PACKET_TRANSMITTED	N/A
1700.201863	RECEIVER	RECEIVER_MAC_FRAME_RECEIVED	FAST_SENDER
1702.403624	FAST_SENDER	FAST_SENDER_MAC_FRAME_TRANSMISSION	N/A
1702.810915	FAST_SENDER	PHYSICAL_LAYER_PACKET_TRANSMITTED	N/A
1703.382208	RECEIVER	RECEIVER_MAC_FRAME_RECEIVED	FAST_SENDER
1705.583143	FAST_SENDER	FAST_SENDER_MAC_FRAME_TRANSMISSION	N/A
1705.989542	FAST_SENDER	PHYSICAL_LAYER_PACKET_TRANSMITTED	N/A
1707.184968	FAST_SENDER	PHYSICAL_LAYER_PACKET_TRANSMITTED	N/A
1708.65261	FAST_SENDER	PHYSICAL_LAYER_PACKET_TRANSMITTED	N/A
1711.526767	RECEIVER	RECEIVER_MAC_FRAME_RECEIVED	FAST_SENDER
1713.729286	FAST_SENDER	FAST_SENDER_MAC_FRAME_TRANSMISSION	N/A
1714.135183	FAST_SENDER	PHYSICAL_LAYER_PACKET_TRANSMITTED	N/A
1714.704863	RECEIVER	RECEIVER_MAC_FRAME_RECEIVED	FAST_SENDER
1716.908277	FAST_SENDER	FAST_SENDER_MAC_FRAME_TRANSMISSION	N/A
1717.313344	FAST_SENDER	PHYSICAL_LAYER_PACKET_TRANSMITTED	N/A
1718.425431	FAST_SENDER	PHYSICAL_LAYER_PACKET_TRANSMITTED	N/A
1719.938318	FAST_SENDER	PHYSICAL_LAYER_PACKET_TRANSMITTED	N/A
1722.81078	RECEIVER	RECEIVER_MAC_FRAME_RECEIVED	FAST_SENDER
1725.014022	FAST_SENDER	FAST_SENDER_MAC_FRAME_TRANSMISSION	N/A
1725.420435	FAST_SENDER	PHYSICAL_LAYER_PACKET_TRANSMITTED	N/A
1725.989854	RECEIVER	RECEIVER_MAC_FRAME_RECEIVED	FAST_SENDER
1728.192294	FAST_SENDER	FAST_SENDER_MAC_FRAME_TRANSMISSION	N/A
1728.598219	FAST_SENDER	PHYSICAL_LAYER_PACKET_TRANSMITTED	N/A
1729.739297	FAST_SENDER	PHYSICAL_LAYER_PACKET_TRANSMITTED	N/A
1731.117375	FAST_SENDER	PHYSICAL_LAYER_PACKET_TRANSMITTED	N/A
1733.989373	RECEIVER	RECEIVER_MAC_FRAME_RECEIVED	FAST_SENDER
1736.192287	FAST_SENDER	FAST_SENDER_MAC_FRAME_TRANSMISSION	N/A
1736.598596	FAST_SENDER	PHYSICAL_LAYER_PACKET_TRANSMITTED	N/A
1737.169252	RECEIVER	RECEIVER_MAC_FRAME_RECEIVED	FAST_SENDER
1739.372175	FAST_SENDER	FAST_SENDER_MAC_FRAME_TRANSMISSION	N/A
1739.776189	FAST_SENDER	PHYSICAL_LAYER_PACKET_TRANSMITTED	N/A
1740.953918	FAST_SENDER	PHYSICAL_LAYER_PACKET_TRANSMITTED	N/A
1742.600693	FAST_SENDER	PHYSICAL_LAYER_PACKET_TRANSMITTED	N/A
1745.47372	RECEIVER	RECEIVER_MAC_FRAME_RECEIVED	FAST_SENDER
1747.677479	FAST_SENDER	FAST_SENDER_MAC_FRAME_TRANSMISSION	N/A
1748.082503	FAST_SENDER	PHYSICAL_LAYER_PACKET_TRANSMITTED	N/A
1748.653226	RECEIVER	RECEIVER_MAC_FRAME_RECEIVED	FAST_SENDER
1750.855131	FAST_SENDER	FAST_SENDER_MAC_FRAME_TRANSMISSION	N/A
1751.260979	FAST_SENDER	PHYSICAL_LAYER_PACKET_TRANSMITTED	N/A
1752.650417	FAST_SENDER	PHYSICAL_LAYER_PACKET_TRANSMITTED	N/A
1754.2924	FAST_SENDER	PHYSICAL_LAYER_PACKET_TRANSMITTED	N/A
1757.163089	RECEIVER	RECEIVER_MAC_FRAME_RECEIVED	FAST_SENDER
1759.365112	FAST_SENDER	FAST_SENDER_MAC_FRAME_TRANSMISSION	N/A
1759.772437	FAST_SENDER	PHYSICAL_LAYER_PACKET_TRANSMITTED	N/A
1760.341936	RECEIVER	RECEIVER_MAC_FRAME_RECEIVED	FAST_SENDER
1762.543808	FAST_SENDER	FAST_SENDER_MAC_FRAME_TRANSMISSION	N/A
1762.949732	FAST_SENDER	PHYSICAL_LAYER_PACKET_TRANSMITTED	N/A
1764.427705	FAST_SENDER	PHYSICAL_LAYER_PACKET_TRANSMITTED	N/A
1766.081804	FAST_SENDER	PHYSICAL_LAYER_PACKET_TRANSMITTED	N/A
1768.952687	RECEIVER	RECEIVER_MAC_FRAME_RECEIVED	FAST_SENDER
1771.155285	FAST_SENDER	FAST_SENDER_MAC_FRAME_TRANSMISSION	N/A
1771.562484	FAST_SENDER	PHYSICAL_LAYER_PACKET_TRANSMITTED	N/A
1772.133284	RECEIVER	RECEIVER_MAC_FRAME_RECEIVED	FAST_SENDER
1774.334601	FAST_SENDER	FAST_SENDER_MAC_FRAME_TRANSMISSION	N/A
1774.741516	FAST_SENDER	PHYSICAL_LAYER_PACKET_TRANSMITTED	N/A
1776.239968	FAST_SENDER	PHYSICAL_LAYER_PACKET_TRANSMITTED	N/A
1777.683054	FAST_SENDER	PHYSICAL_LAYER_PACKET_TRANSMITTED	N/A
1781.500917	FAST_SENDER	PHYSICAL_LAYER_PACKET_TRANSMITTED	N/A
1785.376402	RECEIVER	RECEIVER_MAC_FRAME_RECEIVED	FAST_SENDER
1787.579737	FAST_SENDER	FAST_SENDER_MAC_FRAME_TRANSMISSION	N/A
1787.985555	FAST_SENDER	PHYSICAL_LAYER_PACKET_TRANSMITTED	N/A
1788.557126	RECEIVER	RECEIVER_MAC_FRAME_RECEIVED	FAST_SENDER
1789.339417	FAST_SENDER	PHYSICAL_LAYER_PACKET_TRANSMITTED	N/A
1791.120314	FAST_SENDER	PHYSICAL_LAYER_PACKET_TRANSMITTED	N/A
1794.814667	SLOW_SENDER	SLOW_SENDER_MAC_FRAME_TRANSMISSION	N/A
1795.221443	SLOW_SENDER	PHYSICAL_LAYER_PACKET_TRANSMITTED	N/A
1796.197223	FAST_SENDER	FAST_SENDER_MAC_FRAME_TRANSMISSION	N/A
1796.601498	FAST_SENDER	PHYSICAL_LAYER_PACKET_TRANSMITTED	N/A
1797.982604	SLOW_SENDER	SLOW_SENDER_MAC_FRAME_TRANSMISSION	N/A
1798.007396	FAST_SENDER	PHYSICAL_LAYER_PACKET_TRANSMITTED	N/A
1798.387965	SLOW_SENDER	PHYSICAL_LAYER_PACKET_TRANSMITTED	N/A
1799.851678	FAST_SENDER	PHYSICAL_LAYER_PACKET_TRANSMITTED	N/A
1799.987435	SLOW_SENDER	PHYSICAL_LAYER_PACKET_TRANSMITTED	N/A
1801.770104	SLOW_SENDER	PHYSICAL_LAYER_PACKET_TRANSMITTED	N/A
1802.638323	RECEIVER	RECEIVER_MAC_FRAME_RECEIVED	SLOW_SENDER
1803.558845	SLOW_SENDER	PHYSICAL_LAYER_PACKET_TRANSMITTED	N/A
1804.164399	FAST_SENDER	PHYSICAL_LAYER_PACKET_TRANSMITTED	N/A
1808.039035	RECEIVER	RECEIVER_MAC_FRAME_RECEIVED	FAST_SENDER
1810.243021	FAST_SENDER	FAST_SENDER_MAC_FRAME_TRANSMISSION	N/A
1810.649199	FAST_SENDER	PHYSICAL_LAYER_PACKET_TRANSMITTED	N/A
1811.219791	RECEIVER	RECEIVER_MAC_FRAME_RECEIVED	FAST_SENDER
1811.615699	SLOW_SENDER	SLOW_SENDER_MAC_FRAME_TRANSMISSION	N/A
1812.020818	SLOW_SENDER	PHYSICAL_LAYER_PACKET_TRANSMITTED	N/A
1812.591972	RECEIVER	RECEIVER_MAC_FRAME_RECEIVED	SLOW_SENDER
1813.42058	FAST_SENDER	FAST_SENDER_MAC_FRAME_TRANSMISSION	N/A
1813.826184	FAST_SENDER	PHYSICAL_LAYER_PACKET_TRANSMITTED	N/A
1814.399752	RECEIVER	RECEIVER_MAC_FRAME_RECEIVED	FAST_SENDER
1816.601146	FAST_SENDER	FAST_SENDER_MAC_FRAME_TRANSMISSION	N/A
1817.008078	FAST_SENDER	PHYSICAL_LAYER_PACKET_TRANSMITTED	N/A
1818.202197	FAST_SENDER	PHYSICAL_LAYER_PACKET_TRANSMITTED	N/A
1819.783408	SLOW_SENDER	SLOW_SENDER_MAC_FRAME_TRANSMISSION	N/A
1819.930879	FAST_SENDER	PHYSICAL_LAYER_PACKET_TRANSMITTED	N/A
1820.188582	SLOW_SENDER	PHYSICAL_LAYER_PACKET_TRANSMITTED	N/A
1820.759097	RECEIVER	RECEIVER_MAC_FRAME_RECEIVED	SLOW_SENDER
1823.356655	FAST_SENDER	PHYSICAL_LAYER_PACKET_TRANSMITTED	N/A
1827.948854	SLOW_SENDER	SLOW_SENDER_MAC_FRAME_TRANSMISSION	N/A
1828.355399	SLOW_SENDER	PHYSICAL_LAYER_PACKET_TRANSMITTED	N/A
1829.460451	SLOW_SENDER	PHYSICAL_LAYER_PACKET_TRANSMITTED	N/A
1829.636018	FAST_SENDER	FAST_SENDER_MAC_FRAME_TRANSMISSION	N/A
1830.043332	FAST_SENDER	PHYSICAL_LAYER_PACKET_TRANSMITTED	N/A
1830.326709	RECEIVER	RECEIVER_MAC_FRAME_RECEIVED	SLOW_SENDER
1831.384397	FAST_SENDER	PHYSICAL_LAYER_PACKET_TRANSMITTED	N/A
1833.111508	FAST_SENDER	PHYSICAL_LAYER_PACKET_TRANSMITTED	N/A
1835.984662	RECEIVER	RECEIVER_MAC_FRAME_RECEIVED	FAST_SENDER
1838.188034	FAST_SENDER	FAST_SENDER_MAC_FRAME_TRANSMISSION	N/A
1838.595444	FAST_SENDER	PHYSICAL_LAYER_PACKET_TRANSMITTED	N/A
1839.165539	RECEIVER	RECEIVER_MAC_FRAME_RECEIVED	FAST_SENDER
1841.367341	FAST_SENDER	FAST_SENDER_MAC_FRAME_TRANSMISSION	N/A
1841.771987	FAST_SENDER	PHYSICAL_LAYER_PACKET_TRANSMITTED	N/A
1842.853447	FAST_SENDER	PHYSICAL_LAYER_PACKET_TRANSMITTED	N/A
1844.562871	FAST_SENDER	PHYSICAL_LAYER_PACKET_TRANSMITTED	N/A
1847.435825	RECEIVER	RECEIVER_MAC_FRAME_RECEIVED	FAST_SENDER
1849.639765	FAST_SENDER	FAST_SENDER_MAC_FRAME_TRANSMISSION	N/A
1850.045923	FAST_SENDER	PHYSICAL_LAYER_PACKET_TRANSMITTED	N/A
1850.615037	RECEIVER	RECEIVER_MAC_FRAME_RECEIVED	FAST_SENDER
1852.819451	FAST_SENDER	FAST_SENDER_MAC_FRAME_TRANSMISSION	N/A
1853.225124	FAST_SENDER	PHYSICAL_LAYER_PACKET_TRANSMITTED	N/A
1854.468302	FAST_SENDER	PHYSICAL_LAYER_PACKET_TRANSMITTED	N/A
1856.218774	FAST_SENDER	PHYSICAL_LAYER_PACKET_TRANSMITTED	N/A
1859.09062	RECEIVER	RECEIVER_MAC_FRAME_RECEIVED	FAST_SENDER
1859.708988	FAST_SENDER	PHYSICAL_LAYER_PACKET_TRANSMITTED	N/A
1866.004632	FAST_SENDER	FAST_SENDER_MAC_FRAME_TRANSMISSION	N/A
1866.410317	FAST_SENDER	PHYSICAL_LAYER_PACKET_TRANSMITTED	N/A
1867.630093	FAST_SENDER	PHYSICAL_LAYER_PACKET_TRANSMITTED	N/A
1868.495831	RECEIVER	RECEIVER_MAC_FRAME_RECEIVED	FAST_SENDER
1870.698737	FAST_SENDER	FAST_SENDER_MAC_FRAME_TRANSMISSION	N/A
1871.104956	FAST_SENDER	PHYSICAL_LAYER_PACKET_TRANSMITTED	N/A
1872.434331	FAST_SENDER	PHYSICAL_LAYER_PACKET_TRANSMITTED	N/A
1873.882041	FAST_SENDER	PHYSICAL_LAYER_PACKET_TRANSMITTED	N/A
1876.755408	RECEIVER	RECEIVER_MAC_FRAME_RECEIVED	FAST_SENDER
1878.958476	FAST_SENDER	FAST_SENDER_MAC_FRAME_TRANSMISSION	N/A
1879.362872	FAST_SENDER	PHYSICAL_LAYER_PACKET_TRANSMITTED	N/A
1879.932568	RECEIVER	RECEIVER_MAC_FRAME_RECEIVED	FAST_SENDER
1882.135554	FAST_SENDER	FAST_SENDER_MAC_FRAME_TRANSMISSION	N/A
1882.542084	FAST_SENDER	PHYSICAL_LAYER_PACKET_TRANSMITTED	N/A
1883.727075	FAST_SENDER	PHYSICAL_LAYER_PACKET_TRANSMITTED	N/A
1885.532859	FAST_SENDER	PHYSICAL_LAYER_PACKET_TRANSMITTED	N/A
1888.4044	RECEIVER	RECEIVER_MAC_FRAME_RECEIVED	FAST_SENDER
1890.607384	FAST_SENDER	FAST_SENDER_MAC_FRAME_TRANSMISSION	N/A
1891.013074	FAST_SENDER	PHYSICAL_LAYER_PACKET_TRANSMITTED	N/A
1891.584018	RECEIVER	RECEIVER_MAC_FRAME_RECEIVED	FAST_SENDER
1893.786802	FAST_SENDER	FAST_SENDER_MAC_FRAME_TRANSMISSION	N/A
1894.193213	FAST_SENDER	PHYSICAL_LAYER_PACKET_TRANSMITTED	N/A
1895.548545	FAST_SENDER	PHYSICAL_LAYER_PACKET_TRANSMITTED	N/A
1897.124061	FAST_SENDER	PHYSICAL_LAYER_PACKET_TRANSMITTED	N/A
1899.997824	RECEIVER	RECEIVER_MAC_FRAME_RECEIVED	FAST_SENDER
1902.199575	FAST_SENDER	FAST_SENDER_MAC_FRAME_TRANSMISSION	N/A
1902.60461	FAST_SENDER	PHYSICAL_LAYER_PACKET_TRANSMITTED	N/A
1903.1764	RECEIVER	RECEIVER_MAC_FRAME_RECEIVED	FAST_SENDER
1905.379359	FAST_SENDER	FAST_SENDER_MAC_FRAME_TRANSMISSION	N/A
1905.786345	FAST_SENDER	PHYSICAL_LAYER_PACKET_TRANSMITTED	N/A
1907.153741	FAST_SENDER	PHYSICAL_LAYER_PACKET_TRANSMITTED	N/A
1908.816717	FAST_SENDER	PHYSICAL_LAYER_PACKET_TRANSMITTED	N/A
1911.688991	RECEIVER	RECEIVER_MAC_FRAME_RECEIVED	FAST_SENDER
1912.199223	FAST_SENDER	PHYSICAL_LAYER_PACKET_TRANSMITTED	N/A
1918.946608	FAST_SENDER	FAST_SENDER_MAC_FRAME_TRANSMISSION	N/A
1919.351457	FAST_SENDER	PHYSICAL_LAYER_PACKET_TRANSMITTED	N/A
1919.924744	RECEIVER	RECEIVER_MAC_FRAME_RECEIVED	FAST_SENDER
1922.126119	FAST_SENDER	FAST_SENDER_MAC_FRAME_TRANSMISSION	N/A
1922.530952	FAST_SENDER	PHYSICAL_LAYER_PACKET_TRANSMITTED	N/A
1924.003341	FAST_SENDER	PHYSICAL_LAYER_PACKET_TRANSMITTED	N/A
1925.781081	FAST_SENDER	PHYSICAL_LAYER_PACKET_TRANSMITTED	N/A
1928.654119	RECEIVER	RECEIVER_MAC_FRAME_RECEIVED	FAST_SENDER
1930.856637	FAST_SENDER	FAST_SENDER_MAC_FRAME_TRANSMISSION	N/A
1931.263074	FAST_SENDER	PHYSICAL_LAYER_PACKET_TRANSMITTED	N/A
1931.833274	RECEIVER	RECEIVER_MAC_FRAME_RECEIVED	FAST_SENDER
1934.036432	FAST_SENDER	FAST_SENDER_MAC_FRAME_TRANSMISSION	N/A
1934.441713	FAST_SENDER	PHYSICAL_LAYER_PACKET_TRANSMITTED	N/A
1935.512589	FAST_SENDER	PHYSICAL_LAYER_PACKET_TRANSMITTED	N/A
1937.359884	FAST_SENDER	PHYSICAL_LAYER_PACKET_TRANSMITTED	N/A
1940.231145	RECEIVER	RECEIVER_MAC_FRAME_RECEIVED	FAST_SENDER
1942.435669	FAST_SENDER	FAST_SENDER_MAC_FRAME_TRANSMISSION	N/A
1942.83781	FAST_SENDER	PHYSICAL_LAYER_PACKET_TRANSMITTED	N/A
1943.410728	RECEIVER	RECEIVER_MAC_FRAME_RECEIVED	FAST_SENDER
1945.613044	FAST_SENDER	FAST_SENDER_MAC_FRAME_TRANSMISSION	N/A
1946.020909	FAST_SENDER	PHYSICAL_LAYER_PACKET_TRANSMITTED	N/A
1947.377307	FAST_SENDER	PHYSICAL_LAYER_PACKET_TRANSMITTED	N/A
1948.104402	SLOW_SENDER	SLOW_SENDER_MAC_FRAME_TRANSMISSION	N/A
1948.509734	SLOW_SENDER	PHYSICAL_LAYER_PACKET_TRANSMITTED	N/A
1949.00266	FAST_SENDER	PHYSICAL_LAYER_PACKET_TRANSMITTED	N/A
1949.870175	SLOW_SENDER	PHYSICAL_LAYER_PACKET_TRANSMITTED	N/A
1951.608574	SLOW_SENDER	PHYSICAL_LAYER_PACKET_TRANSMITTED	N/A
1951.874496	RECEIVER	RECEIVER_MAC_FRAME_RECEIVED	FAST_SENDER
1954.076973	FAST_SENDER	FAST_SENDER_MAC_FRAME_TRANSMISSION	N/A
1954.481174	FAST_SENDER	PHYSICAL_LAYER_PACKET_TRANSMITTED	N/A
1955.053143	RECEIVER	RECEIVER_MAC_FRAME_RECEIVED	FAST_SENDER
1955.141285	SLOW_SENDER	PHYSICAL_LAYER_PACKET_TRANSMITTED	N/A
1957.255449	FAST_SENDER	FAST_SENDER_MAC_FRAME_TRANSMISSION	N/A
1957.661106	FAST_SENDER	PHYSICAL_LAYER_PACKET_TRANSMITTED	N/A
1958.965756	FAST_SENDER	PHYSICAL_LAYER_PACKET_TRANSMITTED	N/A
1960.79592	FAST_SENDER	PHYSICAL_LAYER_PACKET_TRANSMITTED	N/A
1963.562043	SLOW_SENDER	SLOW_SENDER_MAC_FRAME_TRANSMISSION	N/A
1963.669709	RECEIVER	RECEIVER_MAC_FRAME_RECEIVED	FAST_SENDER
1963.969645	SLOW_SENDER	PHYSICAL_LAYER_PACKET_TRANSMITTED	N/A
1965.482655	SLOW_SENDER	PHYSICAL_LAYER_PACKET_TRANSMITTED	N/A
1965.873248	FAST_SENDER	FAST_SENDER_MAC_FRAME_TRANSMISSION	N/A
1966.278172	FAST_SENDER	PHYSICAL_LAYER_PACKET_TRANSMITTED	N/A
1966.34781	RECEIVER	RECEIVER_MAC_FRAME_RECEIVED	SLOW_SENDER
1967.743028	FAST_SENDER	PHYSICAL_LAYER_PACKET_TRANSMITTED	N/A
1967.897157	SLOW_SENDER	PHYSICAL_LAYER_PACKET_TRANSMITTED	N/A
1969.240478	FAST_SENDER	PHYSICAL_LAYER_PACKET_TRANSMITTED	N/A
1972.7322	FAST_SENDER	PHYSICAL_LAYER_PACKET_TRANSMITTED	N/A
1976.497422	SLOW_SENDER	SLOW_SENDER_MAC_FRAME_TRANSMISSION	N/A
1976.90223	SLOW_SENDER	PHYSICAL_LAYER_PACKET_TRANSMITTED	N/A
1979.175251	FAST_SENDER	FAST_SENDER_MAC_FRAME_TRANSMISSION	N/A
1979.580091	FAST_SENDER	PHYSICAL_LAYER_PACKET_TRANSMITTED	N/A
1980.151527	RECEIVER	RECEIVER_MAC_FRAME_RECEIVED	FAST_SENDER
1982.354599	FAST_SENDER	FAST_SENDER_MAC_FRAME_TRANSMISSION	N/A
1982.758449	FAST_SENDER	PHYSICAL_LAYER_PACKET_TRANSMITTED	N/A
1983.95017	FAST_SENDER	PHYSICAL_LAYER_PACKET_TRANSMITTED	N/A
1985.345178	FAST_SENDER	PHYSICAL_LAYER_PACKET_TRANSMITTED	N/A
1988.217836	RECEIVER	RECEIVER_MAC_FRAME_RECEIVED	FAST_SENDER
1990.420293	FAST_SENDER	FAST_SENDER_MAC_FRAME_TRANSMISSION	N/A
1990.824174	FAST_SENDER	PHYSICAL_LAYER_PACKET_TRANSMITTED	N/A
1991.397913	RECEIVER	RECEIVER_MAC_FRAME_RECEIVED	FAST_SENDER
1993.600065	FAST_SENDER	FAST_SENDER_MAC_FRAME_TRANSMISSION	N/A
1994.006196	FAST_SENDER	PHYSICAL_LAYER_PACKET_TRANSMITTED	N/A
1995.132753	FAST_SENDER	PHYSICAL_LAYER_PACKET_TRANSMITTED	N/A
1996.685807	FAST_SENDER	PHYSICAL_LAYER_PACKET_TRANSMITTED	N/A
1999.55762	RECEIVER	RECEIVER_MAC_FRAME_RECEIVED	FAST_SENDER
2001.761108	FAST_SENDER	FAST_SENDER_MAC_FRAME_TRANSMISSION	N/A
2002.166082	FAST_SENDER	PHYSICAL_LAYER_PACKET_TRANSMITTED	N/A
2002.736045	RECEIVER	RECEIVER_MAC_FRAME_RECEIVED	FAST_SENDER
2004.94181	FAST_SENDER	FAST_SENDER_MAC_FRAME_TRANSMISSION	N/A
2005.345975	FAST_SENDER	PHYSICAL_LAYER_PACKET_TRANSMITTED	N/A
2006.505768	FAST_SENDER	PHYSICAL_LAYER_PACKET_TRANSMITTED	N/A
2008.200284	FAST_SENDER	PHYSICAL_LAYER_PACKET_TRANSMITTED	N/A
2011.071865	RECEIVER	RECEIVER_MAC_FRAME_RECEIVED	FAST_SENDER
2013.275427	FAST_SENDER	FAST_SENDER_MAC_FRAME_TRANSMISSION	N/A
2013.679519	FAST_SENDER	PHYSICAL_LAYER_PACKET_TRANSMITTED	N/A
2014.251118	RECEIVER	RECEIVER_MAC_FRAME_RECEIVED	FAST_SENDER
2016.45395	FAST_SENDER	FAST_SENDER_MAC_FRAME_TRANSMISSION	N/A
2016.85886	FAST_SENDER	PHYSICAL_LAYER_PACKET_TRANSMITTED	N/A
2018.217673	FAST_SENDER	PHYSICAL_LAYER_PACKET_TRANSMITTED	N/A
2019.623785	FAST_SENDER	PHYSICAL_LAYER_PACKET_TRANSMITTED	N/A
2022.495433	RECEIVER	RECEIVER_MAC_FRAME_RECEIVED	FAST_SENDER
2024.698855	FAST_SENDER	FAST_SENDER_MAC_FRAME_TRANSMISSION	N/A
2025.105465	FAST_SENDER	PHYSICAL_LAYER_PACKET_TRANSMITTED	N/A
2025.67716	RECEIVER	RECEIVER_MAC_FRAME_RECEIVED	FAST_SENDER
2027.877593	FAST_SENDER	FAST_SENDER_MAC_FRAME_TRANSMISSION	N/A
2028.283024	FAST_SENDER	PHYSICAL_LAYER_PACKET_TRANSMITTED	N/A
2029.558201	FAST_SENDER	PHYSICAL_LAYER_PACKET_TRANSMITTED	N/A
2031.033185	FAST_SENDER	PHYSICAL_LAYER_PACKET_TRANSMITTED	N/A
2033.905972	RECEIVER	RECEIVER_MAC_FRAME_RECEIVED	FAST_SENDER
2036.109181	FAST_SENDER	FAST_SENDER_MAC_FRAME_TRANSMISSION	N/A
2036.513791	FAST_SENDER	PHYSICAL_LAYER_PACKET_TRANSMITTED	N/A
2037.085918	RECEIVER	RECEIVER_MAC_FRAME_RECEIVED	FAST_SENDER
2039.288742	FAST_SENDER	FAST_SENDER_MAC_FRAME_TRANSMISSION	N/A
2039.69609	FAST_SENDER	PHYSICAL_LAYER_PACKET_TRANSMITTED	N/A
2040.879772	FAST_SENDER	PHYSICAL_LAYER_PACKET_TRANSMITTED	N/A
2042.675908	FAST_SENDER	PHYSICAL_LAYER_PACKET_TRANSMITTED	N/A
2045.550351	RECEIVER	RECEIVER_MAC_FRAME_RECEIVED	FAST_SENDER
2047.752546	FAST_SENDER	FAST_SENDER_MAC_FRAME_TRANSMISSION	N/A
2048.158762	FAST_SENDER	PHYSICAL_LAYER_PACKET_TRANSMITTED	N/A
2048.727984	RECEIVER	RECEIVER_MAC_FRAME_RECEIVED	FAST_SENDER
2050.930023	FAST_SENDER	FAST_SENDER_MAC_FRAME_TRANSMISSION	N/A
2051.336916	FAST_SENDER	PHYSICAL_LAYER_PACKET_TRANSMITTED	N/A
2052.675916	FAST_SENDER	PHYSICAL_LAYER_PACKET_TRANSMITTED	N/A
2054.050901	FAST_SENDER	PHYSICAL_LAYER_PACKET_TRANSMITTED	N/A
2056.925124	RECEIVER	RECEIVER_MAC_FRAME_RECEIVED	FAST_SENDER
2059.12673	FAST_SENDER	FAST_SENDER_MAC_FRAME_TRANSMISSION	N/A
2059.531074	FAST_SENDER	PHYSICAL_LAYER_PACKET_TRANSMITTED	N/A
2060.104208	RECEIVER	RECEIVER_MAC_FRAME_RECEIVED	FAST_SENDER
2062.306731	FAST_SENDER	FAST_SENDER_MAC_FRAME_TRANSMISSION	N/A
2062.712792	FAST_SENDER	PHYSICAL_LAYER_PACKET_TRANSMITTED	N/A
2063.812609	FAST_SENDER	PHYSICAL_LAYER_PACKET_TRANSMITTED	N/A
2065.571174	FAST_SENDER	PHYSICAL_LAYER_PACKET_TRANSMITTED	N/A
2068.443653	RECEIVER	RECEIVER_MAC_FRAME_RECEIVED	FAST_SENDER
2070.646035	FAST_SENDER	FAST_SENDER_MAC_FRAME_TRANSMISSION	N/A
2071.051777	FAST_SENDER	PHYSICAL_LAYER_PACKET_TRANSMITTED	N/A
2072.200021	FAST_SENDER	PHYSICAL_LAYER_PACKET_TRANSMITTED	N/A
2073.846163	FAST_SENDER	PHYSICAL_LAYER_PACKET_TRANSMITTED	N/A
2077.695579	FAST_SENDER	PHYSICAL_LAYER_PACKET_TRANSMITTED	N/A
2084.332778	FAST_SENDER	FAST_SENDER_MAC_FRAME_TRANSMISSION	N/A
2084.739789	FAST_SENDER	PHYSICAL_LAYER_PACKET_TRANSMITTED	N/A
2085.31063	RECEIVER	RECEIVER_MAC_FRAME_RECEIVED	FAST_SENDER
2087.514238	FAST_SENDER	FAST_SENDER_MAC_FRAME_TRANSMISSION	N/A
2087.919138	FAST_SENDER	PHYSICAL_LAYER_PACKET_TRANSMITTED	N/A
2089.422592	FAST_SENDER	PHYSICAL_LAYER_PACKET_TRANSMITTED	N/A
2090.857349	FAST_SENDER	PHYSICAL_LAYER_PACKET_TRANSMITTED	N/A
2093.730777	RECEIVER	RECEIVER_MAC_FRAME_RECEIVED	FAST_SENDER
2095.934573	FAST_SENDER	FAST_SENDER_MAC_FRAME_TRANSMISSION	N/A
2096.338698	FAST_SENDER	PHYSICAL_LAYER_PACKET_TRANSMITTED	N/A
2096.354207	SLOW_SENDER	SLOW_SENDER_MAC_FRAME_TRANSMISSION	N/A
2096.759255	SLOW_SENDER	PHYSICAL_LAYER_PACKET_TRANSMITTED	N/A
2096.909622	RECEIVER	RECEIVER_MAC_FRAME_RECEIVED	FAST_SENDER
2098.033321	FAST_SENDER	PHYSICAL_LAYER_PACKET_TRANSMITTED	N/A
2098.140128	SLOW_SENDER	PHYSICAL_LAYER_PACKET_TRANSMITTED	N/A
2099.858495	FAST_SENDER	PHYSICAL_LAYER_PACKET_TRANSMITTED	N/A
2100.175287	SLOW_SENDER	PHYSICAL_LAYER_PACKET_TRANSMITTED	N/A
2101.043626	RECEIVER	RECEIVER_MAC_FRAME_RECEIVED	SLOW_SENDER
2101.756915	SLOW_SENDER	PHYSICAL_LAYER_PACKET_TRANSMITTED	N/A
2104.174908	FAST_SENDER	PHYSICAL_LAYER_PACKET_TRANSMITTED	N/A
2110.250489	FAST_SENDER	FAST_SENDER_MAC_FRAME_TRANSMISSION	N/A
2110.433173	SLOW_SENDER	SLOW_SENDER_MAC_FRAME_TRANSMISSION	N/A
2110.656286	FAST_SENDER	PHYSICAL_LAYER_PACKET_TRANSMITTED	N/A
2110.837618	SLOW_SENDER	PHYSICAL_LAYER_PACKET_TRANSMITTED	N/A
2111.380105	RECEIVER	RECEIVER_MAC_FRAME_RECEIVED	SLOW_SENDER
2111.936488	FAST_SENDER	PHYSICAL_LAYER_PACKET_TRANSMITTED	N/A
2113.428462	FAST_SENDER	PHYSICAL_LAYER_PACKET_TRANSMITTED	N/A
2116.302382	RECEIVER	RECEIVER_MAC_FRAME_RECEIVED	FAST_SENDER
2116.832123	FAST_SENDER	PHYSICAL_LAYER_PACKET_TRANSMITTED	N/A
2118.55139	SLOW_SENDER	SLOW_SENDER_MAC_FRAME_TRANSMISSION	N/A
2118.955595	SLOW_SENDER	PHYSICAL_LAYER_PACKET_TRANSMITTED	N/A
2120.359371	SLOW_SENDER	PHYSICAL_LAYER_PACKET_TRANSMITTED	N/A
2121.224962	RECEIVER	RECEIVER_MAC_FRAME_RECEIVED	SLOW_SENDER
2121.950917	SLOW_SENDER	PHYSICAL_LAYER_PACKET_TRANSMITTED	N/A
2124.319846	FAST_SENDER	FAST_SENDER_MAC_FRAME_TRANSMISSION	N/A
2124.72508	FAST_SENDER	PHYSICAL_LAYER_PACKET_TRANSMITTED	N/A
2126.204673	FAST_SENDER	PHYSICAL_LAYER_PACKET_TRANSMITTED	N/A
2127.743562	FAST_SENDER	PHYSICAL_LAYER_PACKET_TRANSMITTED	N/A
2130.615236	RECEIVER	RECEIVER_MAC_FRAME_RECEIVED	FAST_SENDER
2131.516054	FAST_SENDER	PHYSICAL_LAYER_PACKET_TRANSMITTED	N/A
2137.594135	FAST_SENDER	FAST_SENDER_MAC_FRAME_TRANSMISSION	N/A
2137.999299	FAST_SENDER	PHYSICAL_LAYER_PACKET_TRANSMITTED	N/A
2139.559106	FAST_SENDER	PHYSICAL_LAYER_PACKET_TRANSMITTED	N/A
2140.934628	FAST_SENDER	PHYSICAL_LAYER_PACKET_TRANSMITTED	N/A
2143.805841	RECEIVER	RECEIVER_MAC_FRAME_RECEIVED	FAST_SENDER
2146.009406	FAST_SENDER	FAST_SENDER_MAC_FRAME_TRANSMISSION	N/A
2146.414625	FAST_SENDER	PHYSICAL_LAYER_PACKET_TRANSMITTED	N/A
2147.546165	FAST_SENDER	PHYSICAL_LAYER_PACKET_TRANSMITTED	N/A
2149.080287	FAST_SENDER	PHYSICAL_LAYER_PACKET_TRANSMITTED	N/A
2151.952408	RECEIVER	RECEIVER_MAC_FRAME_RECEIVED	FAST_SENDER
2154.153988	FAST_SENDER	FAST_SENDER_MAC_FRAME_TRANSMISSION	N/A
2154.559074	FAST_SENDER	PHYSICAL_LAYER_PACKET_TRANSMITTED	N/A
2156.089296	FAST_SENDER	PHYSICAL_LAYER_PACKET_TRANSMITTED	N/A
2157.72815	FAST_SENDER	PHYSICAL_LAYER_PACKET_TRANSMITTED	N/A
2160.599013	RECEIVER	RECEIVER_MAC_FRAME_RECEIVED	FAST_SENDER
2162.802322	FAST_SENDER	FAST_SENDER_MAC_FRAME_TRANSMISSION	N/A
2163.207157	FAST_SENDER	PHYSICAL_LAYER_PACKET_TRANSMITTED	N/A
2163.779244	RECEIVER	RECEIVER_MAC_FRAME_RECEIVED	FAST_SENDER
2165.981552	FAST_SENDER	FAST_SENDER_MAC_FRAME_TRANSMISSION	N/A
2166.387442	FAST_SENDER	PHYSICAL_LAYER_PACKET_TRANSMITTED	N/A
2167.518064	FAST_SENDER	PHYSICAL_LAYER_PACKET_TRANSMITTED	N/A
2168.991837	FAST_SENDER	PHYSICAL_LAYER_PACKET_TRANSMITTED	N/A
2171.863958	RECEIVER	RECEIVER_MAC_FRAME_RECEIVED	FAST_SENDER
2174.066362	FAST_SENDER	FAST_SENDER_MAC_FRAME_TRANSMISSION	N/A
2174.473095	FAST_SENDER	PHYSICAL_LAYER_PACKET_TRANSMITTED	N/A
2175.043533	RECEIVER	RECEIVER_MAC_FRAME_RECEIVED	FAST_SENDER
2177.246011	FAST_SENDER	FAST_SENDER_MAC_FRAME_TRANSMISSION	N/A
2177.651196	FAST_SENDER	PHYSICAL_LAYER_PACKET_TRANSMITTED	N/A
2178.856703	FAST_SENDER	PHYSICAL_LAYER_PACKET_TRANSMITTED	N/A
2180.599145	FAST_SENDER	PHYSICAL_LAYER_PACKET_TRANSMITTED	N/A
2183.471613	RECEIVER	RECEIVER_MAC_FRAME_RECEIVED	FAST_SENDER
2185.674609	FAST_SENDER	FAST_SENDER_MAC_FRAME_TRANSMISSION	N/A
2186.08039	FAST_SENDER	PHYSICAL_LAYER_PACKET_TRANSMITTED	N/A
2186.651745	RECEIVER	RECEIVER_MAC_FRAME_RECEIVED	FAST_SENDER
2188.855407	FAST_SENDER	FAST_SENDER_MAC_FRAME_TRANSMISSION	N/A
2189.260118	FAST_SENDER	PHYSICAL_LAYER_PACKET_TRANSMITTED	N/A
2190.371707	FAST_SENDER	PHYSICAL_LAYER_PACKET_TRANSMITTED	N/A
2191.740324	FAST_SENDER	PHYSICAL_LAYER_PACKET_TRANSMITTED	N/A
2194.614266	RECEIVER	RECEIVER_MAC_FRAME_RECEIVED	FAST_SENDER
2196.818158	FAST_SENDER	FAST_SENDER_MAC_FRAME_TRANSMISSION	N/A
2197.223576	FAST_SENDER	PHYSICAL_LAYER_PACKET_TRANSMITTED	N/A
2197.793905	RECEIVER	RECEIVER_MAC_FRAME_RECEIVED	FAST_SENDER
2199.995775	FAST_SENDER	FAST_SENDER_MAC_FRAME_TRANSMISSION	N/A
2200.401712	FAST_SENDER	PHYSICAL_LAYER_PACKET_TRANSMITTED	N/A
2201.825976	FAST_SENDER	PHYSICAL_LAYER_PACKET_TRANSMITTED	N/A
2203.431002	FAST_SENDER	PHYSICAL_LAYER_PACKET_TRANSMITTED	N/A
2206.305274	RECEIVER	RECEIVER_MAC_FRAME_RECEIVED	FAST_SENDER
2208.508141	FAST_SENDER	FAST_SENDER_MAC_FRAME_TRANSMISSION	N/A
2208.91379	FAST_SENDER	PHYSICAL_LAYER_PACKET_TRANSMITTED	N/A
2209.48387	RECEIVER	RECEIVER_MAC_FRAME_RECEIVED	FAST_SENDER
2211.687482	FAST_SENDER	FAST_SENDER_MAC_FRAME_TRANSMISSION	N/A
2212.092443	FAST_SENDER	PHYSICAL_LAYER_PACKET_TRANSMITTED	N/A
2213.302844	FAST_SENDER	PHYSICAL_LAYER_PACKET_TRANSMITTED	N/A
2214.962246	FAST_SENDER	PHYSICAL_LAYER_PACKET_TRANSMITTED	N/A
2217.835096	RECEIVER	RECEIVER_MAC_FRAME_RECEIVED	FAST_SENDER
2220.037428	FAST_SENDER	FAST_SENDER_MAC_FRAME_TRANSMISSION	N/A
2220.442547	FAST_SENDER	PHYSICAL_LAYER_PACKET_TRANSMITTED	N/A
2221.014652	RECEIVER	RECEIVER_MAC_FRAME_RECEIVED	FAST_SENDER
2221.757592	FAST_SENDER	PHYSICAL_LAYER_PACKET_TRANSMITTED	N/A
2223.3868	FAST_SENDER	PHYSICAL_LAYER_PACKET_TRANSMITTED	N/A
2228.463581	FAST_SENDER	FAST_SENDER_MAC_FRAME_TRANSMISSION	N/A
2228.869752	FAST_SENDER	PHYSICAL_LAYER_PACKET_TRANSMITTED	N/A
2229.439927	RECEIVER	RECEIVER_MAC_FRAME_RECEIVED	FAST_SENDER
2231.641032	FAST_SENDER	FAST_SENDER_MAC_FRAME_TRANSMISSION	N/A
2232.047764	FAST_SENDER	PHYSICAL_LAYER_PACKET_TRANSMITTED	N/A
2233.516828	FAST_SENDER	PHYSICAL_LAYER_PACKET_TRANSMITTED	N/A
2235.292121	FAST_SENDER	PHYSICAL_LAYER_PACKET_TRANSMITTED	N/A
2238.163142	RECEIVER	RECEIVER_MAC_FRAME_RECEIVED	FAST_SENDER
2240.351012	SLOW_SENDER	SLOW_SENDER_MAC_FRAME_TRANSMISSION	N/A
2240.365531	FAST_SENDER	FAST_SENDER_MAC_FRAME_TRANSMISSION	N/A
2240.756549	SLOW_SENDER	PHYSICAL_LAYER_PACKET_TRANSMITTED	N/A
2240.772391	FAST_SENDER	PHYSICAL_LAYER_PACKET_TRANSMITTED	N/A
2241.325942	RECEIVER	RECEIVER_MAC_FRAME_RECEIVED	SLOW_SENDER
2242.012368	SLOW_SENDER	PHYSICAL_LAYER_PACKET_TRANSMITTED	N/A
2242.536724	FAST_SENDER	PHYSICAL_LAYER_PACKET_TRANSMITTED	N/A
2243.821509	SLOW_SENDER	PHYSICAL_LAYER_PACKET_TRANSMITTED	N/A
2243.925672	FAST_SENDER	PHYSICAL_LAYER_PACKET_TRANSMITTED	N/A
2249.055645	FAST_SENDER	PHYSICAL_LAYER_PACKET_TRANSMITTED	N/A
2251.864254	SLOW_SENDER	SLOW_SENDER_MAC_FRAME_TRANSMISSION	N/A
2252.271266	SLOW_SENDER	PHYSICAL_LAYER_PACKET_TRANSMITTED	N/A
2253.584144	SLOW_SENDER	PHYSICAL_LAYER_PACKET_TRANSMITTED	N/A
2254.452572	RECEIVER	RECEIVER_MAC_FRAME_RECEIVED	SLOW_SENDER
2256.08655	FAST_SENDER	FAST_SENDER_MAC_FRAME_TRANSMISSION	N/A
2256.490606	FAST_SENDER	PHYSICAL_LAYER_PACKET_TRANSMITTED	N/A
2257.922714	FAST_SENDER	PHYSICAL_LAYER_PACKET_TRANSMITTED	N/A
2259.596485	FAST_SENDER	PHYSICAL_LAYER_PACKET_TRANSMITTED	N/A
2261.643193	SLOW_SENDER	SLOW_SENDER_MAC_FRAME_TRANSMISSION	N/A
2262.048868	SLOW_SENDER	PHYSICAL_LAYER_PACKET_TRANSMITTED	N/A
2262.46767	RECEIVER	RECEIVER_MAC_FRAME_RECEIVED	FAST_SENDER
2264.669674	FAST_SENDER	FAST_SENDER_MAC_FRAME_TRANSMISSION	N/A
2265.043336	SLOW_SENDER	PHYSICAL_LAYER_PACKET_TRANSMITTED	N/A
2265.076433	FAST_SENDER	PHYSICAL_LAYER_PACKET_TRANSMITTED	N/A
2265.646217	RECEIVER	RECEIVER_MAC_FRAME_RECEIVED	FAST_SENDER
2266.420935	SLOW_SENDER	PHYSICAL_LAYER_PACKET_TRANSMITTED	N/A
2267.288722	RECEIVER	RECEIVER_MAC_FRAME_RECEIVED	SLOW_SENDER
2267.848797	FAST_SENDER	FAST_SENDER_MAC_FRAME_TRANSMISSION	N/A
2268.253742	FAST_SENDER	PHYSICAL_LAYER_PACKET_TRANSMITTED	N/A
2268.825812	RECEIVER	RECEIVER_MAC_FRAME_RECEIVED	FAST_SENDER
2271.028279	FAST_SENDER	FAST_SENDER_MAC_FRAME_TRANSMISSION	N/A
2271.435503	FAST_SENDER	PHYSICAL_LAYER_PACKET_TRANSMITTED	N/A
2272.991639	FAST_SENDER	PHYSICAL_LAYER_PACKET_TRANSMITTED	N/A
2274.457381	FAST_SENDER	PHYSICAL_LAYER_PACKET_TRANSMITTED	N/A
2278.161257	FAST_SENDER	PHYSICAL_LAYER_PACKET_TRANSMITTED	N/A
2282.037131	RECEIVER	RECEIVER_MAC_FRAME_RECEIVED	FAST_SENDER
2284.240606	FAST_SENDER	FAST_SENDER_MAC_FRAME_TRANSMISSION	N/A
2284.645311	FAST_SENDER	PHYSICAL_LAYER_PACKET_TRANSMITTED	N/A
2285.85984	FAST_SENDER	PHYSICAL_LAYER_PACKET_TRANSMITTED	N/A
2287.381899	FAST_SENDER	PHYSICAL_LAYER_PACKET_TRANSMITTED	N/A
2290.253752	RECEIVER	RECEIVER_MAC_FRAME_RECEIVED	FAST_SENDER
2292.455687	FAST_SENDER	FAST_SENDER_MAC_FRAME_TRANSMISSION	N/A
2292.861109	FAST_SENDER	PHYSICAL_LAYER_PACKET_TRANSMITTED	N/A
2294.036192	FAST_SENDER	PHYSICAL_LAYER_PACKET_TRANSMITTED	N/A
2295.697154	FAST_SENDER	PHYSICAL_LAYER_PACKET_TRANSMITTED	N/A
2298.571635	RECEIVER	RECEIVER_MAC_FRAME_RECEIVED	FAST_SENDER
2300.774092	FAST_SENDER	FAST_SENDER_MAC_FRAME_TRANSMISSION	N/A
2301.178567	FAST_SENDER	PHYSICAL_LAYER_PACKET_TRANSMITTED	N/A
2301.751132	RECEIVER	RECEIVER_MAC_FRAME_RECEIVED	FAST_SENDER
2303.953059	FAST_SENDER	FAST_SENDER_MAC_FRAME_TRANSMISSION	N/A
2304.358581	FAST_SENDER	PHYSICAL_LAYER_PACKET_TRANSMITTED	N/A
2305.436934	FAST_SENDER	PHYSICAL_LAYER_PACKET_TRANSMITTED	N/A
2307.04678	FAST_SENDER	PHYSICAL_LAYER_PACKET_TRANSMITTED	N/A
2309.918907	RECEIVER	RECEIVER_MAC_FRAME_RECEIVED	FAST_SENDER
2312.122785	FAST_SENDER	FAST_SENDER_MAC_FRAME_TRANSMISSION	N/A
2312.529195	FAST_SENDER	PHYSICAL_LAYER_PACKET_TRANSMITTED	N/A
2313.097728	RECEIVER	RECEIVER_MAC_FRAME_RECEIVED	FAST_SENDER
2315.302208	FAST_SENDER	FAST_SENDER_MAC_FRAME_TRANSMISSION	N/A
2315.706859	FAST_SENDER	PHYSICAL_LAYER_PACKET_TRANSMITTED	N/A
2317.065504	FAST_SENDER	PHYSICAL_LAYER_PACKET_TRANSMITTED	N/A
2318.73187	FAST_SENDER	PHYSICAL_LAYER_PACKET_TRANSMITTED	N/A
2322.333908	FAST_SENDER	PHYSICAL_LAYER_PACKET_TRANSMITTED	N/A
2326.210493	RECEIVER	RECEIVER_MAC_FRAME_RECEIVED	FAST_SENDER
2328.4115	FAST_SENDER	FAST_SENDER_MAC_FRAME_TRANSMISSION	N/A
2328.81765	FAST_SENDER	PHYSICAL_LAYER_PACKET_TRANSMITTED	N/A
2329.990946	FAST_SENDER	PHYSICAL_LAYER_PACKET_TRANSMITTED	N/A
2331.727608	FAST_SENDER	PHYSICAL_LAYER_PACKET_TRANSMITTED	N/A
2334.599803	RECEIVER	RECEIVER_MAC_FRAME_RECEIVED	FAST_SENDER
2336.802538	FAST_SENDER	FAST_SENDER_MAC_FRAME_TRANSMISSION	N/A
2337.208046	FAST_SENDER	PHYSICAL_LAYER_PACKET_TRANSMITTED	N/A
2337.778334	RECEIVER	RECEIVER_MAC_FRAME_RECEIVED	FAST_SENDER
2339.981707	FAST_SENDER	FAST_SENDER_MAC_FRAME_TRANSMISSION	N/A
2340.387424	FAST_SENDER	PHYSICAL_LAYER_PACKET_TRANSMITTED	N/A
2341.819776	FAST_SENDER	PHYSICAL_LAYER_PACKET_TRANSMITTED	N/A
2343.668624	FAST_SENDER	PHYSICAL_LAYER_PACKET_TRANSMITTED	N/A
2346.54056	RECEIVER	RECEIVER_MAC_FRAME_RECEIVED	FAST_SENDER
2348.743686	FAST_SENDER	FAST_SENDER_MAC_FRAME_TRANSMISSION	N/A
2349.149308	FAST_SENDER	PHYSICAL_LAYER_PACKET_TRANSMITTED	N/A
2349.721442	RECEIVER	RECEIVER_MAC_FRAME_RECEIVED	FAST_SENDER
2350.585511	FAST_SENDER	PHYSICAL_LAYER_PACKET_TRANSMITTED	N/A
2352.264998	FAST_SENDER	PHYSICAL_LAYER_PACKET_TRANSMITTED	N/A
2357.340319	FAST_SENDER	FAST_SENDER_MAC_FRAME_TRANSMISSION	N/A
2357.746467	FAST_SENDER	PHYSICAL_LAYER_PACKET_TRANSMITTED	N/A
2358.316573	RECEIVER	RECEIVER_MAC_FRAME_RECEIVED	FAST_SENDER
2360.519235	FAST_SENDER	FAST_SENDER_MAC_FRAME_TRANSMISSION	N/A
2360.925863	FAST_SENDER	PHYSICAL_LAYER_PACKET_TRANSMITTED	N/A
2362.020976	FAST_SENDER	PHYSICAL_LAYER_PACKET_TRANSMITTED	N/A
2363.410429	FAST_SENDER	PHYSICAL_LAYER_PACKET_TRANSMITTED	N/A
2366.281902	RECEIVER	RECEIVER_MAC_FRAME_RECEIVED	FAST_SENDER
2368.484134	FAST_SENDER	FAST_SENDER_MAC_FRAME_TRANSMISSION	N/A
2368.891959	FAST_SENDER	PHYSICAL_LAYER_PACKET_TRANSMITTED	N/A
2369.462336	RECEIVER	RECEIVER_MAC_FRAME_RECEIVED	FAST_SENDER
2371.664244	FAST_SENDER	FAST_SENDER_MAC_FRAME_TRANSMISSION	N/A
2372.069672	FAST_SENDER	PHYSICAL_LAYER_PACKET_TRANSMITTED	N/A
2373.615075	FAST_SENDER	PHYSICAL_LAYER_PACKET_TRANSMITTED	N/A
2375.468772	FAST_SENDER	PHYSICAL_LAYER_PACKET_TRANSMITTED	N/A
2378.342107	RECEIVER	RECEIVER_MAC_FRAME_RECEIVED	FAST_SENDER
2380.543895	FAST_SENDER	FAST_SENDER_MAC_FRAME_TRANSMISSION	N/A
2380.950303	FAST_SENDER	PHYSICAL_LAYER_PACKET_TRANSMITTED	N/A
2381.521268	RECEIVER	RECEIVER_MAC_FRAME_RECEIVED	FAST_SENDER
2383.723183	FAST_SENDER	FAST_SENDER_MAC_FRAME_TRANSMISSION	N/A
2384.130121	FAST_SENDER	PHYSICAL_LAYER_PACKET_TRANSMITTED	N/A
2385.194143	FAST_SENDER	PHYSICAL_LAYER_PACKET_TRANSMITTED	N/A
2386.728617	FAST_SENDER	PHYSICAL_LAYER_PACKET_TRANSMITTED	N/A
2387.699005	SLOW_SENDER	SLOW_SENDER_MAC_FRAME_TRANSMISSION	N/A
2388.104541	SLOW_SENDER	PHYSICAL_LAYER_PACKET_TRANSMITTED	N/A
2389.50651	SLOW_SENDER	PHYSICAL_LAYER_PACKET_TRANSMITTED	N/A
2389.601074	RECEIVER	RECEIVER_MAC_FRAME_RECEIVED	FAST_SENDER
2391.265958	SLOW_SENDER	PHYSICAL_LAYER_PACKET_TRANSMITTED	N/A
2391.803486	FAST_SENDER	FAST_SENDER_MAC_FRAME_TRANSMISSION	N/A
2392.207304	FAST_SENDER	PHYSICAL_LAYER_PACKET_TRANSMITTED	N/A
2392.779359	RECEIVER	RECEIVER_MAC_FRAME_RECEIVED	FAST_SENDER
2393.043599	SLOW_SENDER	PHYSICAL_LAYER_PACKET_TRANSMITTED	N/A
2393.602739	FAST_SENDER	PHYSICAL_LAYER_PACKET_TRANSMITTED	N/A
2395.168035	FAST_SENDER	PHYSICAL_LAYER_PACKET_TRANSMITTED	N/A
2400.243494	FAST_SENDER	FAST_SENDER_MAC_FRAME_TRANSMISSION	N/A
2400.649534	FAST_SENDER	PHYSICAL_LAYER_PACKET_TRANSMITTED	N/A
2401.535402	SLOW_SENDER	SLOW_SENDER_MAC_FRAME_TRANSMISSION	N/A
2401.94232	SLOW_SENDER	PHYSICAL_LAYER_PACKET_TRANSMITTED	N/A
2402.047593	FAST_SENDER	PHYSICAL_LAYER_PACKET_TRANSMITTED	N/A
2402.512138	RECEIVER	RECEIVER_MAC_FRAME_RECEIVED	SLOW_SENDER
2403.551606	SLOW_SENDER	PHYSICAL_LAYER_PACKET_TRANSMITTED	N/A
2403.878182	FAST_SENDER	PHYSICAL_LAYER_PACKET_TRANSMITTED	N/A
2405.152959	SLOW_SENDER	PHYSICAL_LAYER_PACKET_TRANSMITTED	N/A
2406.749464	RECEIVER	RECEIVER_MAC_FRAME_RECEIVED	FAST_SENDER
2408.952344	FAST_SENDER	FAST_SENDER_MAC_FRAME_TRANSMISSION	N/A
2409.358184	FAST_SENDER	PHYSICAL_LAYER_PACKET_TRANSMITTED	N/A
2410.626339	FAST_SENDER	PHYSICAL_LAYER_PACKET_TRANSMITTED	N/A
2412.329073	FAST_SENDER	PHYSICAL_LAYER_PACKET_TRANSMITTED	N/A
2413.210834	SLOW_SENDER	SLOW_SENDER_MAC_FRAME_TRANSMISSION	N/A
2413.616287	SLOW_SENDER	PHYSICAL_LAYER_PACKET_TRANSMITTED	N/A
2414.187996	RECEIVER	RECEIVER_MAC_FRAME_RECEIVED	SLOW_SENDER
2415.20231	RECEIVER	RECEIVER_MAC_FRAME_RECEIVED	FAST_SENDER
2417.40653	FAST_SENDER	FAST_SENDER_MAC_FRAME_TRANSMISSION	N/A
2417.811397	FAST_SENDER	PHYSICAL_LAYER_PACKET_TRANSMITTED	N/A
2419.055162	FAST_SENDER	PHYSICAL_LAYER_PACKET_TRANSMITTED	N/A
2420.736322	FAST_SENDER	PHYSICAL_LAYER_PACKET_TRANSMITTED	N/A
2421.380671	SLOW_SENDER	SLOW_SENDER_MAC_FRAME_TRANSMISSION	N/A
2421.787828	SLOW_SENDER	PHYSICAL_LAYER_PACKET_TRANSMITTED	N/A
2424.343946	FAST_SENDER	PHYSICAL_LAYER_PACKET_TRANSMITTED	N/A
2428.221431	RECEIVER	RECEIVER_MAC_FRAME_RECEIVED	FAST_SENDER
2430.422239	FAST_SENDER	FAST_SENDER_MAC_FRAME_TRANSMISSION	N/A
2430.828268	FAST_SENDER	PHYSICAL_LAYER_PACKET_TRANSMITTED	N/A
2431.981019	FAST_SENDER	PHYSICAL_LAYER_PACKET_TRANSMITTED	N/A
2433.34268	FAST_SENDER	PHYSICAL_LAYER_PACKET_TRANSMITTED	N/A
2436.215719	RECEIVER	RECEIVER_MAC_FRAME_RECEIVED	FAST_SENDER
2438.418027	FAST_SENDER	FAST_SENDER_MAC_FRAME_TRANSMISSION	N/A
2438.824536	FAST_SENDER	PHYSICAL_LAYER_PACKET_TRANSMITTED	N/A
2439.889533	FAST_SENDER	PHYSICAL_LAYER_PACKET_TRANSMITTED	N/A
2441.748482	FAST_SENDER	PHYSICAL_LAYER_PACKET_TRANSMITTED	N/A
2444.621268	RECEIVER	RECEIVER_MAC_FRAME_RECEIVED	FAST_SENDER
2446.824345	FAST_SENDER	FAST_SENDER_MAC_FRAME_TRANSMISSION	N/A
2447.229891	FAST_SENDER	PHYSICAL_LAYER_PACKET_TRANSMITTED	N/A
2448.386571	FAST_SENDER	PHYSICAL_LAYER_PACKET_TRANSMITTED	N/A
2450.105564	FAST_SENDER	PHYSICAL_LAYER_PACKET_TRANSMITTED	N/A
2452.976924	RECEIVER	RECEIVER_MAC_FRAME_RECEIVED	FAST_SENDER
2455.180931	FAST_SENDER	FAST_SENDER_MAC_FRAME_TRANSMISSION	N/A
2455.586369	FAST_SENDER	PHYSICAL_LAYER_PACKET_TRANSMITTED	N/A
2456.89944	FAST_SENDER	PHYSICAL_LAYER_PACKET_TRANSMITTED	N/A
2458.526359	FAST_SENDER	PHYSICAL_LAYER_PACKET_TRANSMITTED	N/A
2461.39874	RECEIVER	RECEIVER_MAC_FRAME_RECEIVED	FAST_SENDER
2463.600884	FAST_SENDER	FAST_SENDER_MAC_FRAME_TRANSMISSION	N/A
2464.007793	FAST_SENDER	PHYSICAL_LAYER_PACKET_TRANSMITTED	N/A
2465.245787	FAST_SENDER	PHYSICAL_LAYER_PACKET_TRANSMITTED	N/A
2467.07815	FAST_SENDER	PHYSICAL_LAYER_PACKET_TRANSMITTED	N/A
2469.950023	RECEIVER	RECEIVER_MAC_FRAME_RECEIVED	FAST_SENDER
2472.152527	FAST_SENDER	FAST_SENDER_MAC_FRAME_TRANSMISSION	N/A
2472.558009	FAST_SENDER	PHYSICAL_LAYER_PACKET_TRANSMITTED	N/A
2473.861279	FAST_SENDER	PHYSICAL_LAYER_PACKET_TRANSMITTED	N/A
2475.237248	FAST_SENDER	PHYSICAL_LAYER_PACKET_TRANSMITTED	N/A
2478.109391	RECEIVER	RECEIVER_MAC_FRAME_RECEIVED	FAST_SENDER
2480.312407	FAST_SENDER	FAST_SENDER_MAC_FRAME_TRANSMISSION	N/A
2480.719048	FAST_SENDER	PHYSICAL_LAYER_PACKET_TRANSMITTED	N/A
2482.160907	FAST_SENDER	PHYSICAL_LAYER_PACKET_TRANSMITTED	N/A
2483.918998	FAST_SENDER	PHYSICAL_LAYER_PACKET_TRANSMITTED	N/A
2486.7905	RECEIVER	RECEIVER_MAC_FRAME_RECEIVED	FAST_SENDER
2488.993064	FAST_SENDER	FAST_SENDER_MAC_FRAME_TRANSMISSION	N/A
2489.398693	FAST_SENDER	PHYSICAL_LAYER_PACKET_TRANSMITTED	N/A
2490.807618	FAST_SENDER	PHYSICAL_LAYER_PACKET_TRANSMITTED	N/A
2492.233901	FAST_SENDER	PHYSICAL_LAYER_PACKET_TRANSMITTED	N/A
2495.105463	RECEIVER	RECEIVER_MAC_FRAME_RECEIVED	FAST_SENDER
2497.308573	FAST_SENDER	FAST_SENDER_MAC_FRAME_TRANSMISSION	N/A
2497.715342	FAST_SENDER	PHYSICAL_LAYER_PACKET_TRANSMITTED	N/A
2499.104624	FAST_SENDER	PHYSICAL_LAYER_PACKET_TRANSMITTED	N/A
2500.787734	FAST_SENDER	PHYSICAL_LAYER_PACKET_TRANSMITTED	N/A
2503.659892	RECEIVER	RECEIVER_MAC_FRAME_RECEIVED	FAST_SENDER
2504.366333	FAST_SENDER	PHYSICAL_LAYER_PACKET_TRANSMITTED	N/A
2510.443888	FAST_SENDER	FAST_SENDER_MAC_FRAME_TRANSMISSION	N/A
2510.849445	FAST_SENDER	PHYSICAL_LAYER_PACKET_TRANSMITTED	N/A
2512.064664	FAST_SENDER	PHYSICAL_LAYER_PACKET_TRANSMITTED	N/A
2513.780288	FAST_SENDER	PHYSICAL_LAYER_PACKET_TRANSMITTED	N/A
2516.652259	RECEIVER	RECEIVER_MAC_FRAME_RECEIVED	FAST_SENDER
2518.857048	FAST_SENDER	FAST_SENDER_MAC_FRAME_TRANSMISSION	N/A
2519.260916	FAST_SENDER	PHYSICAL_LAYER_PACKET_TRANSMITTED	N/A
2519.832247	RECEIVER	RECEIVER_MAC_FRAME_RECEIVED	FAST_SENDER
2522.03477	FAST_SENDER	FAST_SENDER_MAC_FRAME_TRANSMISSION	N/A
2522.440099	FAST_SENDER	PHYSICAL_LAYER_PACKET_TRANSMITTED	N/A
2523.542464	FAST_SENDER	PHYSICAL_LAYER_PACKET_TRANSMITTED	N/A
2525.068912	FAST_SENDER	PHYSICAL_LAYER_PACKET_TRANSMITTED	N/A
2527.940968	RECEIVER	RECEIVER_MAC_FRAME_RECEIVED	FAST_SENDER
2530.145673	FAST_SENDER	FAST_SENDER_MAC_FRAME_TRANSMISSION	N/A
2530.550088	FAST_SENDER	PHYSICAL_LAYER_PACKET_TRANSMITTED	N/A
2531.122347	RECEIVER	RECEIVER_MAC_FRAME_RECEIVED	FAST_SENDER
2533.323436	FAST_SENDER	FAST_SENDER_MAC_FRAME_TRANSMISSION	N/A
2533.730762	FAST_SENDER	PHYSICAL_LAYER_PACKET_TRANSMITTED	N/A
2534.818534	FAST_SENDER	PHYSICAL_LAYER_PACKET_TRANSMITTED	N/A
2536.21671	FAST_SENDER	PHYSICAL_LAYER_PACKET_TRANSMITTED	N/A
2539.088552	RECEIVER	RECEIVER_MAC_FRAME_RECEIVED	FAST_SENDER
2540.92886	SLOW_SENDER	SLOW_SENDER_MAC_FRAME_TRANSMISSION	N/A
2541.292069	FAST_SENDER	FAST_SENDER_MAC_FRAME_TRANSMISSION	N/A
2541.335924	SLOW_SENDER	PHYSICAL_LAYER_PACKET_TRANSMITTED	N/A
2541.698888	FAST_SENDER	PHYSICAL_LAYER_PACKET_TRANSMITTED	N/A
2541.907086	RECEIVER	RECEIVER_MAC_FRAME_RECEIVED	SLOW_SENDER
2542.7767	FAST_SENDER	PHYSICAL_LAYER_PACKET_TRANSMITTED	N/A
2544.095002	SLOW_SENDER	SLOW_SENDER_MAC_FRAME_TRANSMISSION	N/A
2544.379458	FAST_SENDER	PHYSICAL_LAYER_PACKET_TRANSMITTED	N/A
2544.499379	SLOW_SENDER	PHYSICAL_LAYER_PACKET_TRANSMITTED	N/A
2545.567589	SLOW_SENDER	PHYSICAL_LAYER_PACKET_TRANSMITTED	N/A
2547.252081	RECEIVER	RECEIVER_MAC_FRAME_RECEIVED	FAST_SENDER
2547.303521	SLOW_SENDER	PHYSICAL_LAYER_PACKET_TRANSMITTED	N/A
2548.86045	SLOW_SENDER	PHYSICAL_LAYER_PACKET_TRANSMITTED	N/A
2549.454425	FAST_SENDER	FAST_SENDER_MAC_FRAME_TRANSMISSION	N/A
2549.727062	RECEIVER	RECEIVER_MAC_FRAME_RECEIVED	SLOW_SENDER
2549.859574	FAST_SENDER	PHYSICAL_LAYER_PACKET_TRANSMITTED	N/A
2551.806637	FAST_SENDER	PHYSICAL_LAYER_PACKET_TRANSMITTED	N/A
2553.560511	FAST_SENDER	PHYSICAL_LAYER_PACKET_TRANSMITTED	N/A
2556.433183	RECEIVER	RECEIVER_MAC_FRAME_RECEIVED	FAST_SENDER
2556.917785	SLOW_SENDER	SLOW_SENDER_MAC_FRAME_TRANSMISSION	N/A
2557.322757	SLOW_SENDER	PHYSICAL_LAYER_PACKET_TRANSMITTED	N/A
2557.892806	RECEIVER	RECEIVER_MAC_FRAME_RECEIVED	SLOW_SENDER
2558.637448	FAST_SENDER	FAST_SENDER_MAC_FRAME_TRANSMISSION	N/A
2559.043144	FAST_SENDER	PHYSICAL_LAYER_PACKET_TRANSMITTED	N/A
2560.234246	FAST_SENDER	PHYSICAL_LAYER_PACKET_TRANSMITTED	N/A
2561.770168	FAST_SENDER	PHYSICAL_LAYER_PACKET_TRANSMITTED	N/A
2564.641119	RECEIVER	RECEIVER_MAC_FRAME_RECEIVED	FAST_SENDER
2565.087879	SLOW_SENDER	SLOW_SENDER_MAC_FRAME_TRANSMISSION	N/A
2565.495617	SLOW_SENDER	PHYSICAL_LAYER_PACKET_TRANSMITTED	N/A
2566.060404	RECEIVER	RECEIVER_MAC_FRAME_RECEIVED	SLOW_SENDER
2566.843522	FAST_SENDER	FAST_SENDER_MAC_FRAME_TRANSMISSION	N/A
2567.251725	FAST_SENDER	PHYSICAL_LAYER_PACKET_TRANSMITTED	N/A
2568.505836	FAST_SENDER	PHYSICAL_LAYER_PACKET_TRANSMITTED	N/A
2569.895236	FAST_SENDER	PHYSICAL_LAYER_PACKET_TRANSMITTED	N/A
2572.766837	RECEIVER	RECEIVER_MAC_FRAME_RECEIVED	FAST_SENDER
2573.253785	SLOW_SENDER	SLOW_SENDER_MAC_FRAME_TRANSMISSION	N/A
2573.662969	SLOW_SENDER	PHYSICAL_LAYER_PACKET_TRANSMITTED	N/A
2574.227939	RECEIVER	RECEIVER_MAC_FRAME_RECEIVED	SLOW_SENDER
2574.974264	FAST_SENDER	FAST_SENDER_MAC_FRAME_TRANSMISSION	N/A
2575.383614	FAST_SENDER	PHYSICAL_LAYER_PACKET_TRANSMITTED	N/A
2576.527112	FAST_SENDER	PHYSICAL_LAYER_PACKET_TRANSMITTED	N/A
2577.981757	FAST_SENDER	PHYSICAL_LAYER_PACKET_TRANSMITTED	N/A
2580.853055	RECEIVER	RECEIVER_MAC_FRAME_RECEIVED	FAST_SENDER
2581.41911	SLOW_SENDER	SLOW_SENDER_MAC_FRAME_TRANSMISSION	N/A
2581.829179	SLOW_SENDER	PHYSICAL_LAYER_PACKET_TRANSMITTED	N/A
2582.396438	RECEIVER	RECEIVER_MAC_FRAME_RECEIVED	SLOW_SENDER
2583.054944	FAST_SENDER	FAST_SENDER_MAC_FRAME_TRANSMISSION	N/A
2583.461085	FAST_SENDER	PHYSICAL_LAYER_PACKET_TRANSMITTED	N/A
2584.76615	FAST_SENDER	PHYSICAL_LAYER_PACKET_TRANSMITTED	N/A
2586.566304	FAST_SENDER	PHYSICAL_LAYER_PACKET_TRANSMITTED	N/A
2589.436555	RECEIVER	RECEIVER_MAC_FRAME_RECEIVED	FAST_SENDER
2589.586726	SLOW_SENDER	SLOW_SENDER_MAC_FRAME_TRANSMISSION	N/A
2589.993307	SLOW_SENDER	PHYSICAL_LAYER_PACKET_TRANSMITTED	N/A
2590.564106	RECEIVER	RECEIVER_MAC_FRAME_RECEIVED	SLOW_SENDER
2591.639249	FAST_SENDER	FAST_SENDER_MAC_FRAME_TRANSMISSION	N/A
2592.045018	FAST_SENDER	PHYSICAL_LAYER_PACKET_TRANSMITTED	N/A
2593.14765	FAST_SENDER	PHYSICAL_LAYER_PACKET_TRANSMITTED	N/A
2594.580995	FAST_SENDER	PHYSICAL_LAYER_PACKET_TRANSMITTED	N/A
2597.452647	RECEIVER	RECEIVER_MAC_FRAME_RECEIVED	FAST_SENDER
2597.757133	SLOW_SENDER	SLOW_SENDER_MAC_FRAME_TRANSMISSION	N/A
2598.164195	SLOW_SENDER	PHYSICAL_LAYER_PACKET_TRANSMITTED	N/A
2598.728922	RECEIVER	RECEIVER_MAC_FRAME_RECEIVED	SLOW_SENDER
2599.654732	FAST_SENDER	FAST_SENDER_MAC_FRAME_TRANSMISSION	N/A
2600.05919	FAST_SENDER	PHYSICAL_LAYER_PACKET_TRANSMITTED	N/A
2601.320464	FAST_SENDER	PHYSICAL_LAYER_PACKET_TRANSMITTED	N/A
2602.680737	FAST_SENDER	PHYSICAL_LAYER_PACKET_TRANSMITTED	N/A
2605.554093	RECEIVER	RECEIVER_MAC_FRAME_RECEIVED	FAST_SENDER
2607.756212	FAST_SENDER	FAST_SENDER_MAC_FRAME_TRANSMISSION	N/A
2608.162051	FAST_SENDER	PHYSICAL_LAYER_PACKET_TRANSMITTED	N/A
2609.277884	FAST_SENDER	PHYSICAL_LAYER_PACKET_TRANSMITTED	N/A
2610.713156	FAST_SENDER	PHYSICAL_LAYER_PACKET_TRANSMITTED	N/A
2613.587507	RECEIVER	RECEIVER_MAC_FRAME_RECEIVED	FAST_SENDER
2615.78753	FAST_SENDER	FAST_SENDER_MAC_FRAME_TRANSMISSION	N/A
2616.193006	FAST_SENDER	PHYSICAL_LAYER_PACKET_TRANSMITTED	N/A
2617.282801	FAST_SENDER	PHYSICAL_LAYER_PACKET_TRANSMITTED	N/A
2618.653054	FAST_SENDER	PHYSICAL_LAYER_PACKET_TRANSMITTED	N/A
2621.524805	RECEIVER	RECEIVER_MAC_FRAME_RECEIVED	FAST_SENDER
2623.727176	FAST_SENDER	FAST_SENDER_MAC_FRAME_TRANSMISSION	N/A
2624.133627	FAST_SENDER	PHYSICAL_LAYER_PACKET_TRANSMITTED	N/A
2625.411404	FAST_SENDER	PHYSICAL_LAYER_PACKET_TRANSMITTED	N/A
2626.911589	FAST_SENDER	PHYSICAL_LAYER_PACKET_TRANSMITTED	N/A
2629.780078	RECEIVER	RECEIVER_MAC_FRAME_RECEIVED	FAST_SENDER
2631.985882	FAST_SENDER	FAST_SENDER_MAC_FRAME_TRANSMISSION	N/A
2632.39014	FAST_SENDER	PHYSICAL_LAYER_PACKET_TRANSMITTED	N/A
2633.471047	FAST_SENDER	PHYSICAL_LAYER_PACKET_TRANSMITTED	N/A
2635.21684	FAST_SENDER	PHYSICAL_LAYER_PACKET_TRANSMITTED	N/A
2638.088166	RECEIVER	RECEIVER_MAC_FRAME_RECEIVED	FAST_SENDER
2640.291548	FAST_SENDER	FAST_SENDER_MAC_FRAME_TRANSMISSION	N/A
2640.696625	FAST_SENDER	PHYSICAL_LAYER_PACKET_TRANSMITTED	N/A
2641.760776	FAST_SENDER	PHYSICAL_LAYER_PACKET_TRANSMITTED	N/A
2643.366167	FAST_SENDER	PHYSICAL_LAYER_PACKET_TRANSMITTED	N/A
2646.23646	RECEIVER	RECEIVER_MAC_FRAME_RECEIVED	FAST_SENDER
2648.439368	FAST_SENDER	FAST_SENDER_MAC_FRAME_TRANSMISSION	N/A
2648.845356	FAST_SENDER	PHYSICAL_LAYER_PACKET_TRANSMITTED	N/A
2649.416796	RECEIVER	RECEIVER_MAC_FRAME_RECEIVED	FAST_SENDER
2650.357694	FAST_SENDER	PHYSICAL_LAYER_PACKET_TRANSMITTED	N/A
2651.972532	FAST_SENDER	PHYSICAL_LAYER_PACKET_TRANSMITTED	N/A
2655.575708	FAST_SENDER	PHYSICAL_LAYER_PACKET_TRANSMITTED	N/A
2661.652008	FAST_SENDER	FAST_SENDER_MAC_FRAME_TRANSMISSION	N/A
2662.056447	FAST_SENDER	PHYSICAL_LAYER_PACKET_TRANSMITTED	N/A
2663.295636	FAST_SENDER	PHYSICAL_LAYER_PACKET_TRANSMITTED	N/A
2665.128882	FAST_SENDER	PHYSICAL_LAYER_PACKET_TRANSMITTED	N/A
2668.001336	RECEIVER	RECEIVER_MAC_FRAME_RECEIVED	FAST_SENDER
2670.205626	FAST_SENDER	FAST_SENDER_MAC_FRAME_TRANSMISSION	N/A
2670.610504	FAST_SENDER	PHYSICAL_LAYER_PACKET_TRANSMITTED	N/A
2671.956664	FAST_SENDER	PHYSICAL_LAYER_PACKET_TRANSMITTED	N/A
2673.380345	FAST_SENDER	PHYSICAL_LAYER_PACKET_TRANSMITTED	N/A
2676.25309	RECEIVER	RECEIVER_MAC_FRAME_RECEIVED	FAST_SENDER
2677.009707	FAST_SENDER	PHYSICAL_LAYER_PACKET_TRANSMITTED	N/A
2683.087035	FAST_SENDER	FAST_SENDER_MAC_FRAME_TRANSMISSION	N/A
2683.492777	FAST_SENDER	PHYSICAL_LAYER_PACKET_TRANSMITTED	N/A
2684.69383	FAST_SENDER	PHYSICAL_LAYER_PACKET_TRANSMITTED	N/A
2686.490957	FAST_SENDER	PHYSICAL_LAYER_PACKET_TRANSMITTED	N/A
2689.362899	RECEIVER	RECEIVER_MAC_FRAME_RECEIVED	FAST_SENDER
2691.566163	FAST_SENDER	FAST_SENDER_MAC_FRAME_TRANSMISSION	N/A
2691.97255	FAST_SENDER	PHYSICAL_LAYER_PACKET_TRANSMITTED	N/A
2692.542659	RECEIVER	RECEIVER_MAC_FRAME_RECEIVED	FAST_SENDER
2694.745412	FAST_SENDER	FAST_SENDER_MAC_FRAME_TRANSMISSION	N/A
2695.150828	FAST_SENDER	PHYSICAL_LAYER_PACKET_TRANSMITTED	N/A
2696.257209	FAST_SENDER	PHYSICAL_LAYER_PACKET_TRANSMITTED	N/A
2697.80788	FAST_SENDER	PHYSICAL_LAYER_PACKET_TRANSMITTED	N/A
2700.679888	RECEIVER	RECEIVER_MAC_FRAME_RECEIVED	FAST_SENDER
2702.883223	FAST_SENDER	FAST_SENDER_MAC_FRAME_TRANSMISSION	N/A
2703.288152	FAST_SENDER	PHYSICAL_LAYER_PACKET_TRANSMITTED	N/A
2703.859326	RECEIVER	RECEIVER_MAC_FRAME_RECEIVED	FAST_SENDER
2706.06139	FAST_SENDER	FAST_SENDER_MAC_FRAME_TRANSMISSION	N/A
2706.467512	FAST_SENDER	PHYSICAL_LAYER_PACKET_TRANSMITTED	N/A
2707.744942	FAST_SENDER	PHYSICAL_LAYER_PACKET_TRANSMITTED	N/A
2709.194647	FAST_SENDER	PHYSICAL_LAYER_PACKET_TRANSMITTED	N/A
2712.065236	RECEIVER	RECEIVER_MAC_FRAME_RECEIVED	FAST_SENDER
2714.269563	FAST_SENDER	FAST_SENDER_MAC_FRAME_TRANSMISSION	N/A
2714.675727	FAST_SENDER	PHYSICAL_LAYER_PACKET_TRANSMITTED	N/A
2715.245359	RECEIVER	RECEIVER_MAC_FRAME_RECEIVED	FAST_SENDER
2717.448375	FAST_SENDER	FAST_SENDER_MAC_FRAME_TRANSMISSION	N/A
2717.854652	FAST_SENDER	PHYSICAL_LAYER_PACKET_TRANSMITTED	N/A
2718.198088	SLOW_SENDER	SLOW_SENDER_MAC_FRAME_TRANSMISSION	N/A
2718.604145	SLOW_SENDER	PHYSICAL_LAYER_PACKET_TRANSMITTED	N/A
2719.400094	FAST_SENDER	PHYSICAL_LAYER_PACKET_TRANSMITTED	N/A
2719.86712	SLOW_SENDER	PHYSICAL_LAYER_PACKET_TRANSMITTED	N/A
2721.518333	FAST_SENDER	PHYSICAL_LAYER_PACKET_TRANSMITTED	N/A
2721.617825	SLOW_SENDER	PHYSICAL_LAYER_PACKET_TRANSMITTED	N/A
2724.391232	RECEIVER	RECEIVER_MAC_FRAME_RECEIVED	FAST_SENDER
2725.359558	FAST_SENDER	PHYSICAL_LAYER_PACKET_TRANSMITTED	N/A
2725.85461	SLOW_SENDER	PHYSICAL_LAYER_PACKET_TRANSMITTED	N/A
2726.721083	RECEIVER	RECEIVER_MAC_FRAME_RECEIVED	SLOW_SENDER
2731.437045	FAST_SENDER	FAST_SENDER_MAC_FRAME_TRANSMISSION	N/A
2731.84338	FAST_SENDER	PHYSICAL_LAYER_PACKET_TRANSMITTED	N/A
2732.415007	RECEIVER	RECEIVER_MAC_FRAME_RECEIVED	FAST_SENDER
2733.910831	SLOW_SENDER	SLOW_SENDER_MAC_FRAME_TRANSMISSION	N/A
2734.315904	SLOW_SENDER	PHYSICAL_LAYER_PACKET_TRANSMITTED	N/A
2734.61644	FAST_SENDER	FAST_SENDER_MAC_FRAME_TRANSMISSION	N/A
2734.886465	RECEIVER	RECEIVER_MAC_FRAME_RECEIVED	SLOW_SENDER
2735.024696	FAST_SENDER	PHYSICAL_LAYER_PACKET_TRANSMITTED	N/A
2736.809758	FAST_SENDER	PHYSICAL_LAYER_PACKET_TRANSMITTED	N/A
2738.346562	FAST_SENDER	PHYSICAL_LAYER_PACKET_TRANSMITTED	N/A
2741.21953	RECEIVER	RECEIVER_MAC_FRAME_RECEIVED	FAST_SENDER
2742.078219	SLOW_SENDER	SLOW_SENDER_MAC_FRAME_TRANSMISSION	N/A
2742.484513	SLOW_SENDER	PHYSICAL_LAYER_PACKET_TRANSMITTED	N/A
2743.055875	RECEIVER	RECEIVER_MAC_FRAME_RECEIVED	SLOW_SENDER
2743.422309	FAST_SENDER	FAST_SENDER_MAC_FRAME_TRANSMISSION	N/A
2743.826696	FAST_SENDER	PHYSICAL_LAYER_PACKET_TRANSMITTED	N/A
2744.96751	FAST_SENDER	PHYSICAL_LAYER_PACKET_TRANSMITTED	N/A
2746.602857	FAST_SENDER	PHYSICAL_LAYER_PACKET_TRANSMITTED	N/A
2749.474669	RECEIVER	RECEIVER_MAC_FRAME_RECEIVED	FAST_SENDER
2750.245752	SLOW_SENDER	SLOW_SENDER_MAC_FRAME_TRANSMISSION	N/A
2750.652066	SLOW_SENDER	PHYSICAL_LAYER_PACKET_TRANSMITTED	N/A
2751.222368	RECEIVER	RECEIVER_MAC_FRAME_RECEIVED	SLOW_SENDER
2751.677698	FAST_SENDER	FAST_SENDER_MAC_FRAME_TRANSMISSION	N/A
2752.083762	FAST_SENDER	PHYSICAL_LAYER_PACKET_TRANSMITTED	N/A
2753.498073	FAST_SENDER	PHYSICAL_LAYER_PACKET_TRANSMITTED	N/A
2755.06744	FAST_SENDER	PHYSICAL_LAYER_PACKET_TRANSMITTED	N/A
2757.939944	RECEIVER	RECEIVER_MAC_FRAME_RECEIVED	FAST_SENDER
2758.412919	SLOW_SENDER	SLOW_SENDER_MAC_FRAME_TRANSMISSION	N/A
2758.817708	SLOW_SENDER	PHYSICAL_LAYER_PACKET_TRANSMITTED	N/A
2759.387211	RECEIVER	RECEIVER_MAC_FRAME_RECEIVED	SLOW_SENDER
2760.141829	FAST_SENDER	FAST_SENDER_MAC_FRAME_TRANSMISSION	N/A
2760.548544	FAST_SENDER	PHYSICAL_LAYER_PACKET_TRANSMITTED	N/A
2761.695172	FAST_SENDER	PHYSICAL_LAYER_PACKET_TRANSMITTED	N/A
2763.056395	FAST_SENDER	PHYSICAL_LAYER_PACKET_TRANSMITTED	N/A
2765.926077	RECEIVER	RECEIVER_MAC_FRAME_RECEIVED	FAST_SENDER
2766.579362	SLOW_SENDER	SLOW_SENDER_MAC_FRAME_TRANSMISSION	N/A
2766.985826	SLOW_SENDER	PHYSICAL_LAYER_PACKET_TRANSMITTED	N/A
2768.127976	FAST_SENDER	FAST_SENDER_MAC_FRAME_TRANSMISSION	N/A
2768.309461	SLOW_SENDER	PHYSICAL_LAYER_PACKET_TRANSMITTED	N/A
2768.535579	FAST_SENDER	PHYSICAL_LAYER_PACKET_TRANSMITTED	N/A
2769.656837	FAST_SENDER	PHYSICAL_LAYER_PACKET_TRANSMITTED	N/A
2771.451882	FAST_SENDER	PHYSICAL_LAYER_PACKET_TRANSMITTED	N/A
2774.327163	RECEIVER	RECEIVER_MAC_FRAME_RECEIVED	FAST_SENDER
2774.950488	FAST_SENDER	PHYSICAL_LAYER_PACKET_TRANSMITTED	N/A
2781.027944	FAST_SENDER	FAST_SENDER_MAC_FRAME_TRANSMISSION	N/A
2781.433717	FAST_SENDER	PHYSICAL_LAYER_PACKET_TRANSMITTED	N/A
2782.888673	FAST_SENDER	PHYSICAL_LAYER_PACKET_TRANSMITTED	N/A
2784.33383	FAST_SENDER	PHYSICAL_LAYER_PACKET_TRANSMITTED	N/A
2787.205975	RECEIVER	RECEIVER_MAC_FRAME_RECEIVED	FAST_SENDER
2789.410526	FAST_SENDER	FAST_SENDER_MAC_FRAME_TRANSMISSION	N/A
2789.814402	FAST_SENDER	PHYSICAL_LAYER_PACKET_TRANSMITTED	N/A
2791.166047	FAST_SENDER	PHYSICAL_LAYER_PACKET_TRANSMITTED	N/A
[truncated: 23,618 more rows]
