# Supplementary material for: CATO: Wake-Up reCeiver-bAsed communicaTiOn for Batteryless Devices
Source: Sensors (Basel). 2025 Nov 7;25(22):6813. doi: 10.3390/s25226813 (PMC12655924; doi:10.3390/s25226813)
Supplement: Supplementary file 1 [file sensors-25-06813-s001.zip › File S1_Experimental_and_Simulation_Data/experimental/neighbor_discovery/node_neighbor_count.csv]

time_s	node_0_neighbor_count	node_1_neighbor_count	node_2_neighbor_count	node_3_neighbor_count	node_4_neighbor_count
2.19028	0	0	0	0	0
4.126768	0	0	0	0	0
4.195507	0	0	0	0	0
5.586774	0	0	0	0	0
6.133039	0	0	0	0	0
6.20156	0	0	0	0	0
7.010026	0	0	0	0	0
7.593762	0	0	0	0	0
8.138971	0	0	0	0	0
8.207971	0	0	0	0	0
8.315524	0	0	0	0	0
9.016538	0	0	0	0	0
9.599232	0	0	0	0	0
10.145433	0	0	0	0	0
10.213433	0	0	0	0	0
10.321982	0	0	0	0	0
11.022177	0	0	0	0	0
11.604886	0	0	0	0	0
12.151065	0	0	0	0	0
12.328022	0	0	0	0	0
12.553944	0	0	0	0	0
13.360898	0	0	0	0	0
13.366423	0	0	0	0	0
13.377934	0	0	0	0	0
13.377934	0	0	0	0	0
13.466483	0	0	0	0	0
14.560376	0	0	0	0	0
15.041001	0	0	0	0	0
15.042009	0	0	0	0	0
15.479955	0	0	0	0	0
15.581528	0	0	0	0	0
15.70561	0	0	0	0	0
15.929778	0	0	0	0	0
16.390031	0	0	0	0	1
16.735203	0	0	0	0	1
16.741709	0	0	0	0	1
17.684723	0	0	0	0	1
18.303941	0	0	0	0	1
18.814331	0	0	0	0	1
19.215761	0	1	0	0	1
19.316712	0	1	0	0	1
19.415303	0	1	0	2	1
19.415303	2	1	0	2	1
19.827707	2	1	0	2	2
20.128016	2	1	0	2	2
20.514515	3	1	0	2	2
20.51652	3	2	0	2	2
20.703643	3	2	2	2	2
20.839214	3	2	2	2	3
21.49932	3	2	2	2	3
21.904972	3	2	2	2	3
22.02452	3	2	2	2	3
22.02452	3	2	2	2	3
22.34433	3	2	2	2	3
23.048229	3	2	2	2	3
23.05173	3	2	2	2	3
23.053737	3	2	2	2	3
23.248318	3	2	3	2	3
24.259095	3	2	3	2	3
24.646173	3	2	3	2	3
24.718689	3	2	3	2	3
24.745694	3	2	3	2	3
24.763204	3	2	3	2	3
26.253186	3	2	3	2	3
26.65219	3	2	3	2	3
26.725195	3	2	3	2	3
26.750702	3	2	3	2	3
26.769212	3	2	3	2	3
28.259362	3	2	3	2	3
28.657966	3	2	3	2	3
28.731006	3	2	3	2	3
28.756524	3	2	3	2	3
28.775035	3	2	3	2	3
30.265589	3	2	3	2	3
30.664319	3	2	3	2	3
30.736849	3	2	3	2	3
30.76235	3	2	3	2	3
30.78186	3	2	3	2	3
32.272305	3	2	3	2	3
32.670962	3	2	3	2	3
32.742952	3	2	3	2	3
32.769485	3	2	3	2	3
32.787997	3	2	3	2	3
34.278095	3	2	3	2	3
34.67737	3	2	3	2	3
34.748896	3	2	3	2	3
34.77441	3	2	3	2	3
34.793918	3	2	3	2	3
36.283634	3	2	3	2	3
36.682791	3	2	3	2	3
36.754311	3	2	3	2	3
36.781332	3	2	3	2	3
36.799846	3	2	3	2	3
38.290671	3	2	3	2	3
38.688762	3	2	3	2	3
38.761277	3	2	3	2	3
38.786284	3	2	3	2	3
38.806304	3	2	3	2	3
40.296344	3	2	3	2	3
40.694443	3	2	3	2	3
40.765963	3	2	3	2	3
40.79297	3	2	3	2	3
40.811484	3	2	3	2	3
42.302061	3	2	3	2	3
42.700672	3	2	3	2	3
42.772693	3	2	3	2	3
42.798699	3	2	3	2	3
42.817209	3	2	3	2	3
44.308206	3	2	3	2	3
44.706315	3	2	3	2	3
44.778847	3	2	3	2	3
44.804839	3	2	3	2	3
44.823346	3	2	3	2	3
46.314269	3	2	3	2	3
46.713021	3	2	3	2	3
46.784537	3	2	3	2	3
46.810548	3	2	3	2	3
46.829056	3	2	3	2	3
48.320272	3	2	3	2	3
48.720381	3	2	3	2	3
48.790914	3	2	3	2	3
48.816915	3	2	3	2	3
48.835422	3	2	3	2	3
50.326768	3	2	3	2	3
50.724947	3	2	3	2	3
50.796471	3	2	3	2	3
50.822479	3	2	3	2	3
50.8425	3	2	3	2	3
52.332671	3	2	3	2	3
52.730421	3	2	3	2	3
52.801943	3	2	3	2	3
52.827946	3	2	3	2	3
52.84746	3	2	3	2	3
54.339541	3	2	3	2	3
54.73764	3	2	3	2	3
54.808191	3	2	3	2	3
54.8342	3	2	3	2	3
54.853726	3	2	3	2	3
56.344219	3	2	3	2	3
56.743306	3	2	3	2	3
56.814835	3	2	3	2	3
56.840841	3	2	3	2	3
56.859365	3	2	3	2	3
58.351782	3	2	3	2	3
58.749357	3	2	3	2	3
58.820868	3	2	3	2	3
58.846375	3	2	3	2	3
58.8664	3	2	3	2	3
60.35739	3	2	3	2	3
60.755453	3	2	3	2	3
60.825961	3	2	3	2	3
60.852972	3	2	3	2	3
60.871507	3	2	3	2	3
62.363099	3	2	3	2	3
62.762187	3	2	3	2	3
62.832194	3	2	3	2	3
62.858201	3	2	3	2	3
62.87723	3	2	3	2	3
64.368705	3	2	3	2	3
64.766963	3	2	3	2	3
64.837962	3	2	3	2	3
64.864479	3	2	3	2	3
64.884019	3	2	3	2	3
66.374779	3	2	3	2	3
66.773086	3	2	3	2	3
66.8446	3	2	3	2	3
66.871125	3	2	3	2	3
66.890634	3	2	3	2	3
68.381133	3	2	3	2	3
68.779273	3	2	3	2	3
68.850269	3	2	3	2	3
68.876801	3	2	3	2	3
69.341055	3	2	3	2	3
70.240533	3	2	4	2	3
70.242537	3	2	4	3	3
70.254102	3	2	4	3	4
70.255107	3	3	4	3	4
71.238929	3	3	4	3	4
71.639555	3	3	4	3	4
71.639555	3	3	4	3	4
71.645564	3	3	4	3	4
71.724071	3	3	4	3	4
73.244774	3	3	4	3	4
73.645887	3	3	4	3	4
73.645887	3	3	4	3	4
73.651886	3	3	4	3	4
75.250591	3	3	4	3	4
75.652205	3	3	4	3	4
75.652205	3	3	4	3	4
75.65721	3	3	4	3	4
76.729471	3	3	4	3	4
77.257158	3	3	4	3	4
77.657855	3	3	4	3	4
77.657855	3	3	4	3	4
77.663855	3	3	4	3	4
78.735693	3	3	4	3	4
79.262413	3	3	4	3	4
79.663059	3	3	4	3	4
79.663059	3	3	4	3	4
79.670061	3	3	4	3	4
80.741757	3	3	4	3	4
81.269006	3	3	4	3	4
81.669552	3	3	4	3	4
81.676064	3	3	4	3	4
82.108358	3	3	4	3	4
82.822906	3	3	4	3	4
83.012534	3	3	4	4	4
83.017043	4	3	4	4	4
83.026147	4	4	4	4	4
84.4906	4	4	4	4	4
84.495595	4	4	4	4	4
84.533116	4	4	4	4	4
84.930913	4	4	4	4	4
85.637156	4	4	4	4	4
85.637665	4	4	4	4	4
85.639204	4	4	4	4	4
85.639204	4	4	4	4	4
86.834075	4	4	4	4	4
87.350755	4	4	4	4	4
87.748569	4	4	4	4	4
88.223887	4	4	4	4	4
88.446683	4	4	4	4	4
88.454201	4	4	4	4	4
88.455196	4	4	4	4	4
90.047179	4	4	4	4	4
90.130225	4	4	4	4	4
92.051916	4	4	4	4	4
92.135429	4	4	4	4	4
92.647562	4	4	4	4	4
93.559111	4	4	4	4	4
94.264596	4	4	4	4	4
94.267106	4	4	4	4	4
94.268617	4	4	4	4	4
94.269619	4	4	4	4	4
95.941157	4	4	4	4	4
95.97717	4	4	4	4	4
97.946824	4	4	4	4	4
97.983363	4	4	4	4	4
98.460543	4	4	4	4	4
98.934061	4	4	4	4	4
99.953915	4	4	4	4	4
99.989436	4	4	4	4	4
100.939954	4	4	4	4	4
100.952951	4	4	4	4	4
101.99478	4	4	4	4	4
102.946314	4	4	4	4	4
103.466448	4	4	4	4	4
104.001286	4	4	4	4	4
104.95165	4	4	4	4	4
104.958651	4	4	4	4	4
106.006923	4	4	4	4	4
107.958237	4	4	4	4	4
108.012746	4	4	4	4	4
108.473	4	4	4	4	4
109.957331	4	4	4	4	4
109.965331	4	4	4	4	4
110.020851	4	4	4	4	4
111.96323	4	4	4	4	4
112.024749	4	4	4	4	4
113.478831	4	4	4	4	4
113.969976	4	4	4	4	4
114.032008	4	4	4	4	4
114.964634	4	4	4	4	4
115.484336	4	4	4	4	4
115.975602	4	4	4	4	4
116.037125	4	4	4	4	4
116.970346	4	4	4	4	4
117.491518	4	4	4	4	4
117.982139	4	4	4	4	4
118.042642	4	4	4	4	4
119.496658	4	4	4	4	4
120.049432	4	4	4	4	4
121.503283	4	4	4	4	4
121.971398	4	4	4	4	4
122.05491	4	4	4	4	4
122.98741	4	4	4	4	4
123.509969	4	4	4	4	4
123.977087	4	4	4	4	4
124.060594	4	4	4	4	4
124.993627	4	4	4	4	4
125.515284	4	4	4	4	4
126.067426	4	4	4	4	4
127.001842	4	4	4	4	4
127.521788	4	4	4	4	4
128.072989	4	4	4	4	4
128.975907	4	4	4	4	4
128.983428	4	4	4	4	4
129.005951	4	4	4	4	4
130.078878	4	4	4	4	4
131.011762	4	4	4	4	4
132.084679	4	4	4	4	4
132.527006	4	4	4	4	4
133.990203	4	4	4	4	4
134.539807	4	4	4	4	4
134.755415	4	4	4	4	4
135.232723	4	4	4	4	4
135.241239	4	4	4	4	4
135.243749	4	4	4	4	4
136.434188	4	4	4	4	4
138.440586	4	4	4	4	4
139.912457	4	4	4	4	4
140.446886	4	4	4	4	4
141.717212	4	4	4	4	4
141.828202	4	4	4	4	4
141.915458	4	4	4	4	4
142.451581	4	4	4	4	4
144.458517	4	4	4	4	4
146.464446	4	4	4	4	4
146.918675	4	4	4	4	4
148.472764	4	4	4	4	4
148.834396	4	4	4	4	4
149.163994	4	4	4	4	4
149.386571	4	4	4	4	4
149.863394	4	4	4	4	4
149.883915	4	4	4	4	4
149.984993	4	3	4	4	4
150.500372	4	3	4	4	4
150.688461	4	3	4	4	4
150.692974	4	3	4	4	4
150.804046	4	3	4	4	4
155.405407	4	3	4	4	4
156.889251	4	3	4	4	4
157.79302	4	3	4	4	4
157.798535	4	3	4	4	4
162.410897	4	3	4	4	4
163.894915	4	3	-1	4	4
164.703605	4	3	-1	4	4
164.710109	4	3	-1	4	4
167.417274	4	3	-1	4	4
170.900689	4	3	-1	4	4
171.709428	4	3	-1	4	4
171.71543	4	3	-1	4	4
172.423558	4	3	-1	4	4
175.907247	4	3	-1	4	4
176.721563	4	3	-1	4	4
177.428836	4	3	-1	4	4
178.714545	4	3	-1	4	4
180.913324	4	3	-1	4	4
181.729027	4	3	-1	4	4
182.436729	4	3	-1	4	4
183.721033	4	3	-1	4	4
185.919362	4	3	-1	4	4
187.440819	4	3	-1	4	4
188.727329	4	3	-1	4	4
188.73633	4	3	-1	4	4
192.448048	4	3	-1	4	4
192.926027	4	3	-1	4	4
193.733481	4	3	-1	4	4
195.740678	4	3	-1	4	4
197.453004	4	3	-1	4	4
198.739129	4	3	-1	4	4
199.930488	4	3	-1	4	4
202.898136	4	3	-1	4	4
203.600572	4	3	-1	4	4
203.609123	4	3	-1	4	4
203.609123	4	3	-1	4	4
203.709656	4	3	-1	4	4
209.801594	4	3	-1	4	4
210.20657	4	3	-1	4	4
210.275604	4	3	-1	4	4
210.280604	4	3	-1	4	4
215.286669	4	3	-1	4	4
216.807853	4	3	-1	4	4
217.213099	4	3	-1	4	4
217.280607	4	3	-1	4	4
220.733279	4	3	-1	4	4
221.434499	4	3	-1	4	4
221.443017	4	3	-1	4	4
221.749785	1	3	-1	4	4
225.636865	1	3	-1	4	4
228.168878	1	3	-1	4	4
228.554376	1	3	-1	4	4
229.371427	1	3	-1	4	3
229.473035	2	3	-1	4	3
235.458914	2	3	-1	4	3
235.862993	2	3	-1	-1	3
235.97804	2	3	-1	-1	3
240.986362	2	3	-1	-1	3
242.463843	2	3	-1	-1	3
242.869978	2	3	-1	-1	3
245.989677	2	3	-1	-1	3
249.470953	2	3	-1	-1	3
249.876626	2	3	-1	-1	3
250.996979	2	3	-1	-1	3
256.002239	2	3	-1	-1	3
256.475888	2	3	-1	-1	3
256.882233	2	3	-1	-1	3
263.007833	2	3	-1	-1	3
263.483002	2	3	-1	-1	3
263.887582	2	3	-1	-1	3
269.476014	2	3	4	-1	3
270.457377	2	3	4	-1	3
271.155418	2	3	4	-1	3
271.27547	2	3	4	-1	2
271.27547	2	2	4	-1	2
271.376507	2	2	4	-1	2
272.748386	2	2	4	-1	2
274.753627	2	2	4	-1	2
276.760617	2	2	4	-1	2
277.356332	2	2	4	-1	2
277.841436	2	2	4	-1	2
277.846438	2	2	4	-1	2
278.765823	2	2	4	-1	2
280.772514	2	2	4	-1	2
282.778221	2	2	4	-1	2
284.36283	2	2	4	-1	2
284.784456	2	2	4	-1	2
284.852974	2	2	4	-1	2
285.407793	2	2	4	-1	2
285.407793	2	2	4	-1	2
285.407793	2	2	4	-1	2
287.126073	2	2	4	-1	2
289.131027	2	2	4	-1	2
291.13845	2	2	4	-1	-1
292.206382	2	2	4	-1	-1
292.245379	2	2	4	-1	-1
293.142666	2	2	4	-1	-1
295.148849	2	2	4	-1	-1
297.154798	2	2	4	-1	-1
299.160767	2	2	4	-1	-1
299.251306	2	2	4	-1	-1
299.64714	2	2	4	-1	-1
299.87723	2	2	4	-1	-1
300.3528	2	2	4	-1	-1
302.065421	2	2	4	-1	-1
304.071088	2	2	4	-1	-1
306.076816	2	2	4	-1	-1
306.55568	2	2	4	-1	-1
306.739608	2	2	4	-1	-1
308.083149	2	2	4	-1	-1
310.090945	2	2	4	-1	-1
311.745287	2	2	4	-1	-1
312.094651	2	2	4	-1	-1
313.562077	2	2	4	-1	-1
314.101209	2	2	4	-1	-1
316.106528	2	2	4	-1	-1
316.751771	2	2	4	-1	-1
318.113456	2	2	4	-1	-1
320.119044	2	2	4	-1	-1
320.568737	2	2	4	-1	-1
321.76105	2	2	4	-1	-1
322.125203	2	2	4	-1	-1
324.131196	2	2	4	-1	-1
325.573081	2	2	4	-1	-1
326.137691	2	2	4	-1	-1
328.142559	2	2	4	-1	-1
328.764215	2	2	4	-1	-1
330.148999	2	2	4	-1	-1
332.15618	2	2	4	-1	-1
332.579845	2	2	4	-1	-1
334.597098	2	2	4	-1	-1
335.516567	2	3	4	-1	-1
335.516567	3	3	4	-1	-1
336.501797	3	3	4	-1	-1
338.508333	3	3	4	-1	-1
341.986613	3	3	4	-1	-1
342.464833	3	3	4	-1	-1
343.165524	3	3	4	-1	-1
343.277148	3	2	4	-1	-1
345.727141	3	2	4	4	-1
347.733721	3	2	4	4	-1
347.879871	3	2	4	4	-1
349.36919	3	2	4	4	-1
349.740309	3	2	4	4	-1
349.771842	3	2	4	4	-1
351.747791	3	2	4	4	-1
352.884485	3	2	4	4	-1
353.75131	3	2	4	4	-1
354.374597	3	2	4	4	-1
354.890244	3	2	4	4	-1
355.758162	3	2	4	4	-1
356.777462	3	2	4	4	-1
356.89701	3	2	4	4	-1
357.762712	3	2	4	4	-1
359.380031	3	2	4	4	-1
359.769119	3	2	4	4	-1
361.774879	3	2	4	4	-1
361.902408	3	2	4	4	-1
363.781488	3	2	4	4	-1
363.784488	3	2	4	4	-1
364.386056	3	2	4	4	-1
365.786581	3	2	4	4	-1
366.908904	3	2	4	4	-1
367.792723	3	2	4	4	-1
368.914795	3	2	4	4	-1
369.392796	3	2	4	4	-1
369.798469	3	2	4	4	-1
370.925836	3	2	4	4	-1
371.229631	3	2	4	4	-1
371.93559	3	2	4	4	-1
371.939097	3	2	4	4	-1
372.041719	2	2	4	4	-1
373.524858	2	2	4	4	-1
375.532909	2	2	4	4	-1
376.528821	2	2	4	4	-1
376.535817	2	2	4	4	-1
377.537272	2	2	4	4	-1
378.133565	2	2	4	4	-1
378.535185	2	2	4	4	-1
378.540185	2	2	4	4	-1
379.544462	2	2	4	4	-1
380.541947	2	2	4	4	-1
380.547942	2	2	4	4	-1
381.548987	2	2	4	4	-1
382.547958	2	2	4	4	-1
382.552958	2	2	4	4	-1
383.556269	2	2	4	4	-1
384.559839	2	2	4	4	-1
385.140847	2	2	4	4	-1
385.560951	2	2	4	4	-1
387.55318	2	2	4	4	-1
387.567175	2	2	4	4	-1
389.564546	2	2	4	4	-1
389.573548	2	2	4	4	-1
391.570237	2	2	4	4	-1
391.579237	2	2	4	4	-1
392.144976	2	2	4	4	-1
392.558652	2	2	4	4	-1
393.577126	2	2	4	4	-1
393.585137	2	2	4	4	-1
395.582974	2	2	4	4	-1
395.590983	2	2	4	4	-1
397.588634	2	2	4	4	-1
397.597149	2	2	4	4	-1
398.001186	2	2	4	4	-1
398.705097	2	2	4	4	-1
398.711609	2	2	4	4	-1
398.714139	2	2	4	4	-1
400.379696	2	2	4	4	-1
400.421221	2	2	4	4	-1
402.386391	2	2	4	4	-1
402.427912	2	2	4	4	-1
402.906072	2	2	4	4	-1
404.391275	2	2	4	4	-1
404.433788	2	2	4	4	-1
405.304814	2	2	4	4	-1
406.398062	2	2	4	4	-1
406.440572	2	2	4	4	-1
407.911952	2	2	4	4	-1
408.834353	2	2	4	4	-1
408.879369	2	2	4	4	-1
412.310512	2	2	4	4	-1
412.918247	2	2	4	4	-1
413.74456	2	2	4	4	-1
413.790078	2	2	4	4	-1
415.750634	2	2	4	4	-1
417.756799	2	2	4	4	-1
417.92486	2	2	4	4	-1
418.794056	2	2	4	4	-1
419.31661	2	2	4	4	-1
419.762711	2	2	4	4	-1
420.800336	2	2	4	4	-1
421.768738	2	2	4	4	-1
422.805756	2	2	4	4	-1
423.04031	2	2	4	4	2
423.774962	2	2	4	4	2
424.812627	2	2	4	4	2
424.929655	2	2	4	4	2
425.047211	2	2	4	4	2
425.781252	2	2	4	4	2
426.322636	2	2	4	4	2
426.818515	2	2	4	4	2
427.053079	2	2	4	4	2
427.786484	2	2	4	4	2
428.824279	2	2	4	4	2
429.058837	2	2	4	4	2
429.793089	2	2	4	4	2
429.936177	2	2	4	4	2
430.830227	2	2	4	4	2
431.065324	2	2	4	4	2
431.798563	2	2	4	4	2
432.83603	2	2	4	4	2
433.070598	2	2	4	4	2
433.806488	2	2	4	4	2
434.842507	2	2	4	4	2
434.942568	2	2	4	4	2
435.07665	2	2	4	4	2
435.811355	2	2	4	4	2
436.847787	2	-1	4	4	2
437.083345	2	-1	4	4	2
438.85365	2	-1	4	4	2
439.089359	2	-1	4	4	2
439.948116	2	-1	4	4	2
440.816849	2	-1	4	4	2
440.860372	2	-1	4	4	2
441.095605	2	-1	4	4	2
442.823965	2	-1	4	4	2
442.865962	2	-1	4	4	2
443.101557	2	-1	4	4	2
444.829042	2	-1	4	4	2
444.873565	2	-1	4	4	2
444.954592	2	-1	4	4	2
445.106705	2	-1	4	4	2
446.835603	2	-1	4	4	2
446.877597	2	-1	4	4	2
447.114217	2	-1	4	4	2
448.840623	2	-1	4	4	2
448.884628	2	-1	4	4	2
449.119702	2	-1	4	4	2
450.847021	2	-1	4	4	2
450.89002	2	-1	4	4	2
451.126215	2	-1	4	4	2
451.960372	2	-1	4	4	2
452.853076	2	-1	4	4	2
452.896081	2	-1	4	4	2
453.131693	2	-1	4	4	2
454.85879	2	-1	4	4	2
454.901789	2	-1	4	4	2
455.13741	2	-1	4	4	2
456.86603	2	-1	4	4	2
456.908031	2	-1	4	4	2
457.143692	2	-1	4	4	2
458.871623	2	-1	4	4	2
458.914634	2	-1	4	4	2
458.966147	2	-1	4	4	2
459.149575	2	-1	4	4	2
460.87731	2	-1	4	4	2
460.92534	2	-1	4	4	2
461.155429	2	-1	4	4	2
462.883029	2	-1	4	4	2
462.926557	2	-1	4	4	2
463.162178	2	-1	4	4	2
464.888938	2	-1	4	4	2
464.933021	2	-1	4	4	2
465.168101	2	-1	4	4	2
466.411324	2	-1	4	4	2
467.112686	2	-1	4	4	2
467.119709	2	-1	4	4	2
467.323342	2	-1	4	4	3
468.827791	2	-1	4	4	3
470.834684	2	-1	4	4	3
471.706474	2	-1	4	4	3
471.798991	2	-1	4	4	3
472.840263	2	-1	4	4	3
473.312883	2	-1	4	4	3
475.286391	2	-1	4	4	3
475.987507	2	-1	4	4	3
475.988012	2	-1	4	4	3
475.994518	2	-1	4	4	3
477.189559	2	-1	4	4	3
479.194653	2	-1	4	4	3
481.201169	2	-1	4	4	3
482.580245	2	-1	4	4	3
482.588243	2	-1	4	4	3
483.103382	2	-1	4	4	3
483.800884	2	-1	4	4	3
484.015538	3	-1	4	4	3
484.016546	3	-1	4	4	4
484.115582	3	-1	4	4	4
485.53308	3	-1	4	4	4
487.539391	3	-1	4	4	4
489.5454	3	-1	4	4	4
490.002981	3	-1	4	4	4
490.494683	3	-1	4	4	4
490.929326	3	-1	4	4	4
491.633973	3	-1	4	4	4
491.634971	3	-1	4	4	4
491.842545	4	-1	4	4	4
493.238199	4	-1	4	4	4
495.245008	4	-1	4	4	4
497.249543	4	-1	4	4	4
497.833878	4	-1	4	4	4
498.226456	4	-1	4	4	4
498.227455	4	-1	4	4	4
499.255517	4	-1	4	4	4
501.261681	4	-1	4	4	4
503.267721	4	-1	4	4	4
504.840141	4	-1	4	4	4
505.230719	4	-1	4	4	4
505.232718	4	-1	4	4	4
505.273737	4	-1	4	4	4
507.280092	4	-1	4	4	4
509.287015	4	-1	4	4	4
511.845292	4	-1	4	4	4
512.237129	4	-1	4	4	4
512.238126	4	-1	4	4	4
514.291791	4	-1	4	4	4
518.852519	4	-1	4	4	4
519.243228	4	-1	4	4	4
519.244227	4	-1	4	4	4
519.297741	4	-1	4	4	4
524.304507	4	-1	4	4	4
525.857421	4	-1	4	4	4
526.249023	4	-1	4	4	4
526.250024	4	-1	4	4	4
529.309855	4	-1	4	4	4
532.86382	4	-1	4	4	4
533.256669	4	-1	4	4	4
534.316128	4	-1	4	4	4
539.321573	4	-1	4	4	4
539.869246	4	-1	-1	4	4
540.263092	4	-1	-1	4	4
541.766601	4	-1	-1	4	4
542.476121	4	-1	-1	4	4
546.670691	4	-1	-1	4	4
548.676759	4	-1	-1	4	4
549.150034	4	-1	-1	4	4
550.682687	4	-1	-1	4	4
552.688069	4	-1	-1	-1	4
556.156391	4	-1	-1	-1	4
557.693808	4	-1	-1	-1	4
562.700331	4	-1	-1	-1	4
563.597382	4	-1	-1	-1	4
564.41076	3	-1	-1	-1	4
569.027872	3	-1	-1	-1	4
569.300979	3	2	-1	-1	4
570.505323	3	2	-1	-1	4
571.306825	3	2	-1	-1	4
573.313082	3	2	-1	-1	4
575.319237	3	2	-1	-1	4
576.033122	3	2	-1	-1	4
577.328147	3	2	-1	-1	4
577.511724	3	2	-1	-1	4
579.331992	3	2	-1	-1	4
581.038808	3	2	-1	-1	4
581.338061	3	2	-1	-1	4
583.343712	3	2	-1	-1	4
584.517765	3	2	-1	-1	4
585.349966	3	2	-1	-1	4
587.355855	3	2	-1	-1	4
588.045037	3	2	-1	-1	4
589.362493	3	2	-1	-1	4
591.367653	3	2	-1	-1	4
591.524195	3	2	-1	-1	4
593.374103	3	2	-1	-1	4
595.051769	3	2	-1	-1	4
595.379823	3	2	-1	-1	4
597.386125	3	2	-1	-1	4
598.530034	3	2	-1	-1	4
599.392113	3	2	-1	-1	4
601.398833	3	2	-1	-1	4
602.056974	3	2	-1	-1	4
603.404726	3	2	-1	-1	4
603.536751	3	2	-1	-1	4
605.409716	3	2	-1	-1	4
607.416251	3	2	-1	-1	4
608.541998	3	2	-1	-1	4
609.50012	3	2	-1	-1	4
610.210428	3	2	-1	-1	4
610.310731	3	2	-1	-1	4
610.313239	3	2	-1	-1	3
611.88943	3	2	-1	-1	3
613.896205	3	2	-1	-1	3
615.902214	3	2	-1	-1	3
616.406079	3	2	-1	-1	3
616.891208	3	2	-1	-1	3
617.908509	3	2	-1	-1	3
619.91463	3	2	-1	-1	3
621.920108	3	2	-1	-1	3
623.412357	3	2	-1	-1	3
623.896886	3	2	-1	-1	3
623.926883	3	2	-1	-1	3
625.932548	3	2	-1	-1	3
627.938682	3	2	-1	-1	3
629.944172	3	2	-1	-1	3
630.418858	3	2	-1	-1	3
632.383493	3	2	-1	-1	3
633.399834	3	2	-1	-1	3
634.293601	3	2	-1	-1	3
636.299474	3	2	-1	-1	-1
638.305935	3	2	-1	-1	-1
639.703805	3	2	-1	-1	-1
640.312029	3	2	-1	-1	-1
642.319119	3	2	-1	-1	-1
644.323973	3	2	-1	-1	-1
646.329655	3	2	-1	-1	-1
646.709109	3	2	-1	-1	-1
648.335853	3	2	-1	-1	-1
650.342117	3	2	-1	-1	-1
652.34815	3	2	-1	-1	-1
653.715348	3	2	-1	-1	-1
654.353977	3	2	-1	-1	-1
656.360605	3	2	-1	-1	-1
657.364342	3	2	4	-1	-1
659.370363	3	2	4	-1	-1
660.721131	3	2	4	-1	-1
660.758127	3	2	4	4	-1
661.366986	3	2	4	4	-1
661.375988	3	2	4	4	-1
662.765064	3	2	4	4	-1
663.372912	3	2	4	4	-1
663.38291	3	2	4	4	-1
664.771071	3	2	4	4	-1
665.37829	3	2	4	4	-1
665.387295	3	2	4	4	-1
666.776579	3	2	4	4	-1
667.385256	3	2	4	4	-1
667.394258	3	2	4	4	-1
667.727861	3	2	4	4	-1
668.784149	3	2	4	4	-1
669.39035	3	2	4	4	-1
669.399863	3	2	4	4	-1
670.788213	3	2	4	4	-1
671.397384	3	2	4	4	-1
671.405383	3	2	4	4	-1
672.793887	3	2	4	4	-1
673.403036	3	2	4	4	-1
673.411555	3	2	4	4	-1
674.800368	3	2	4	4	-1
675.171582	3	2	4	4	-1
675.873424	3	2	4	4	-1
675.874943	3	2	4	4	-1
675.882469	3	2	4	4	-1
675.976021	3	2	4	4	-1
675.984173	3	2	4	4	-1
677.468133	3	2	4	4	-1
677.472124	3	2	4	4	-1
677.579659	3	2	4	4	-1
679.475358	3	2	4	4	-1
679.478361	3	2	4	4	-1
679.585941	3	2	4	4	-1
681.48097	3	2	4	4	-1
681.483965	3	2	4	4	-1
681.593021	3	2	4	4	-1
682.077378	3	2	4	4	-1
683.485996	3	2	4	4	-1
683.491002	3	2	4	4	-1
683.598063	3	2	4	4	-1
685.492623	3	2	4	4	-1
685.496621	3	2	4	4	-1
685.604763	3	2	4	4	-1
687.497921	3	2	4	4	-1
687.501926	3	2	4	4	-1
687.610986	3	2	4	4	-1
689.083327	3	2	4	4	-1
689.504401	3	2	4	4	-1
689.507403	3	2	4	4	-1
689.616405	3	2	4	4	-1
691.510274	3	2	4	4	-1
691.513779	3	2	4	4	-1
691.62282	3	2	4	4	-1
693.516611	3	2	4	4	-1
693.519611	3	2	4	4	-1
693.628149	3	2	4	4	-1
695.522251	3	2	4	4	-1
695.526251	3	2	4	4	-1
696.072573	3	2	4	4	-1
696.773204	3	2	4	4	-1
696.775715	3	2	4	4	-1
696.884331	2	2	4	4	-1
696.985379	2	2	4	4	-1
697.977644	2	2	4	4	-1
698.367844	2	2	4	4	-1
698.369838	2	2	4	4	-1
699.983824	2	2	4	4	-1
700.373209	2	2	4	4	-1
700.377215	2	2	4	4	-1
702.380725	2	2	4	4	-1
702.382723	2	2	4	4	-1
703.504154	2	2	4	4	-1
704.385872	2	2	4	4	-1
704.387871	2	2	4	4	-1
704.98954	2	2	4	4	-1
706.391994	2	2	4	4	-1
706.393993	2	2	4	4	-1
706.995251	2	2	4	4	-1
708.398046	2	2	4	4	-1
709.002066	2	2	4	4	-1
710.40359	2	2	4	4	-1
710.510636	2	2	4	4	-1
711.008922	2	2	4	4	-1
711.400617	2	2	4	4	-1
712.409576	2	2	4	4	-1
713.014261	2	2	4	4	-1
713.406416	2	2	4	4	-1
714.416292	2	2	4	4	-1
715.019538	2	2	4	4	-1
715.413216	2	2	4	4	-1
716.422072	2	2	4	4	-1
717.417825	2	2	4	4	-1
718.862361	2	2	4	4	-1
719.569768	2	2	4	4	-1
719.588272	2	2	4	4	-1
720.76862	2	2	4	4	-1
721.262246	-1	2	4	4	-1
722.774731	-1	2	4	4	-1
723.268319	-1	2	4	4	-1
724.16608	-1	2	4	4	-1
724.781161	-1	2	4	4	-1
725.274799	-1	2	4	4	-1
726.17205	-1	2	4	4	-1
726.786632	-1	2	4	4	-1
727.280457	-1	2	4	4	-1
728.179747	-1	2	4	4	-1
728.793921	-1	2	4	4	-1
729.721608	-1	2	4	4	-1
730.425377	-1	2	4	4	-1
730.63401	-1	3	4	4	-1
734.627163	-1	3	4	4	-1
735.033294	-1	3	4	4	-1
735.119298	-1	3	4	4	-1
736.632643	-1	3	4	4	-1
738.639641	-1	3	4	4	-1
740.125435	-1	3	4	4	-1
740.644604	-1	3	4	4	-1
742.03882	-1	3	4	4	-1
742.65195	-1	3	4	4	-1
744.65762	-1	3	4	4	-1
745.131932	-1	3	4	4	-1
746.66284	-1	3	4	4	-1
748.668684	-1	3	4	4	-1
749.045831	-1	3	4	4	-1
750.137184	-1	3	4	4	-1
750.675336	-1	3	4	4	-1
752.681056	-1	3	4	4	-1
754.050918	-1	3	4	4	-1
754.686825	-1	3	4	4	-1
755.143422	-1	3	4	4	-1
756.693293	-1	3	4	4	-1
758.699465	-1	3	4	4	-1
759.056562	-1	3	4	4	-1
760.149546	-1	3	4	4	-1
763.706183	-1	3	4	4	-1
764.499141	-1	3	4	4	-1
765.207735	-1	3	4	4	-1
765.208736	-1	3	4	4	-1
769.406083	-1	3	4	4	-1
769.877186	-1	3	4	4	-1
771.898248	-1	3	4	4	-1
774.41197	-1	3	4	4	-1
774.682592	-1	3	4	4	3
774.882663	-1	3	4	4	3
776.687753	-1	3	4	4	3
778.693974	-1	3	4	4	3
778.90305	-1	3	4	4	3
779.417968	-1	3	4	4	3
779.889106	-1	3	4	4	3
780.699403	-1	3	4	4	3
782.706164	-1	3	4	4	3
784.424117	-1	3	4	4	3
784.71273	-1	3	4	4	3
784.89529	-1	3	4	4	3
786.454444	-1	3	4	4	3
786.461964	-1	3	4	4	3
786.462964	-1	3	4	4	3
788.266745	-1	3	4	4	3
790.272406	-1	3	4	4	3
791.186617	-1	3	-1	4	3
791.187618	-1	3	-1	4	3
792.278191	-1	3	-1	4	3
793.194488	-1	3	-1	4	3
794.284402	-1	3	-1	4	3
796.290439	-1	3	-1	4	3
796.626475	-1	3	-1	4	3
797.442519	-1	2	-1	4	3
797.544105	-1	2	-1	4	4
799.020021	-1	2	-1	4	4
801.026547	-1	2	-1	4	4
801.939012	-1	2	-1	4	4
803.032667	-1	2	-1	4	4
803.534797	-1	2	-1	4	4
805.038868	-1	2	-1	4	4
806.948576	-1	2	-1	4	4
807.044943	-1	2	-1	4	4
808.54156	-1	2	-1	4	4
808.950034	-1	2	-1	4	4
809.05107	-1	2	-1	4	4
810.957151	-1	2	-1	4	4
811.058225	-1	2	-1	4	4
813.062594	-1	2	-1	4	4
813.546226	-1	2	-1	4	4
815.069458	-1	2	-1	4	4
815.962159	-1	2	-1	4	4
817.074861	-1	2	-1	4	4
818.556932	-1	2	-1	4	4
819.081108	-1	2	-1	4	4
820.969252	-1	2	-1	4	4
822.974427	-1	2	-1	4	4
823.558137	-1	2	-1	4	4
824.087939	-1	2	-1	4	4
824.984259	-1	2	-1	4	4
827.422738	-1	2	-1	4	4
828.136639	-1	2	-1	4	4
828.230711	-1	2	-1	3	4
832.329802	-1	2	-1	3	4
832.8084	-1	2	-1	3	4
834.335749	-1	2	-1	3	4
834.727488	-1	2	-1	3	4
836.344472	-1	2	-1	3	4
837.814393	-1	2	-1	3	4
841.34869	-1	2	-1	3	4
841.733565	-1	2	-1	3	4
843.259585	-1	2	-1	3	4
843.561752	-1	2	-1	2	4
844.27232	-1	2	-1	2	4
844.636494	4	2	-1	2	4
845.573163	4	2	-1	2	4
847.579267	4	2	-1	2	4
848.164753	4	2	-1	2	4
849.584775	4	2	-1	2	4
850.431635	4	2	-1	2	4
850.573689	4	2	-1	2	4
851.590489	4	2	-1	2	4
853.169867	4	2	-1	2	4
853.597003	4	2	-1	2	4
855.579436	4	2	-1	2	4
855.602439	4	2	-1	2	4
857.436006	4	2	-1	2	4
857.61008	4	2	-1	2	4
858.175765	4	2	-1	2	4
859.615431	4	2	-1	2	4
860.585723	4	2	-1	2	4
861.620775	4	2	-1	2	4
863.182018	4	2	-1	2	4
863.627645	4	2	-1	2	4
864.441877	4	2	-1	2	4
865.632133	4	2	-1	2	4
867.591619	4	2	-1	2	4
867.641623	4	2	-1	2	4
868.191307	4	2	-1	2	4
869.64444	4	2	-1	2	4
870.193587	4	2	-1	2	4
871.886988	4	2	-1	2	4
872.597683	4	2	-1	2	4
872.602212	4	2	-1	2	4
872.603209	4	2	-1	2	4
872.703769	4	2	-1	2	4
874.312919	4	2	-1	2	4
876.318257	4	2	-1	2	4
877.269529	4	2	-1	2	4
878.324883	4	2	-1	2	4
878.78853	4	2	-1	2	4
879.18674	4	2	-1	2	4
880.331014	4	2	-1	2	4
882.275492	4	2	-1	2	4
882.33651	4	2	-1	2	4
884.197044	4	2	-1	2	4
884.343074	4	2	-1	2	4
885.795924	4	2	-1	2	4
886.349051	4	2	-1	2	4
887.280003	4	2	-1	2	4
888.359439	4	2	-1	2	4
889.287095	4	2	-1	2	4
889.635067	4	2	-1	2	4
890.338863	4	2	-1	2	4
890.346321	4	2	-1	2	4
890.346321	4	2	-1	2	4
894.541762	4	2	-1	2	4
894.941987	4	2	-1	2	4
895.058033	4	2	-1	2	4
896.946678	4	2	-1	2	4
897.011716	4	2	-1	2	4
897.064229	4	2	-1	2	4
899.07149	4	2	-1	2	4
899.547596	4	2	-1	2	4
901.076138	4	2	-1	2	4
