# Supplementary material for: CATO: Wake-Up reCeiver-bAsed communicaTiOn for Batteryless Devices
Source: Sensors (Basel). 2025 Nov 7;25(22):6813. doi: 10.3390/s25226813 (PMC12655924; doi:10.3390/s25226813)
Supplement: Supplementary file 1 [file sensors-25-06813-s001.zip › File S1_Experimental_and_Simulation_Data/README.md]

# README – Supplementary Data for *CATO: wake-up reCeiver-bAsed communicaTiOn for batteryless devices*

**Journal:** *Sensors (MDPI)*  
**Special Issue:** *Energy Harvesting Systems for Autonomous Wireless Sensor Networks*  
**Authors:** Sayedsepehr Mosavat, Johannes Göpfert, Bernd-Christian Renner, Pedro José Marrón, and Matteo Zella  
**Corresponding Author:** Sayedsepehr Mosavat ( sayedsepehr.mosavat@hsnr.de )  
**Date:** November 06, 2025

### Overview

This document describes the contents of the supplementary data accompanying the manuscript entitled *“CATO: wake-up reCeiver-bAsed communicaTiOn for batteryless devices”*, submitted to **MDPI Sensors**.

The supplementary materials include raw datasets obtained from both **experimental** and **simulation-based** evaluations of the proposed protocols.
These data support the performance analysis and validation presented in the manuscript.

### Data format of the MAC protocol traces
- File names: `mac_competing_nodes_<MAC_protocol_configuration>.csv`  
- Data fields:  
  - `time_s` – Timestamps (s)  
  - `node_id` – Transmitter node identifier
  - `event` – Protocol event (Only for the experimental data)
  - `received_from` – The transmitter from which a packet was received by the receiver node


### Data format of the ND protocol trace
- File name: `node_neighbor_count.csv`  
- Data fields:  
  - `time_s` – Timestamps (s)  
  - `node_<X>_neighbor_count` – The number of neighbors known to node X at a given point in time


### Contact

For any questions, please contact the corresponding author.
