# Supplementary material for: CATO: Wake-Up reCeiver-bAsed communicaTiOn for Batteryless Devices
Source: Sensors (Basel). 2025 Nov 7;25(22):6813. doi: 10.3390/s25226813 (PMC12655924; doi:10.3390/s25226813)
Supplement: Supplementary file 1 [file sensors-25-06813-s001.zip › File S1_Experimental_and_Simulation_Data/simulation/base_case/cap50/mac_competing_nodes_both.csv]

time_s	node_id	received_from
2.700	FAST_SENDER	N/A
2.700	SLOW_SENDER1	N/A
8.447	RECEIVER	FAST_SENDER
10.878	FAST_SENDER	N/A
11.660	RECEIVER	FAST_SENDER
13.801	RECEIVER	SLOW_SENDER1
14.110	FAST_SENDER	N/A
14.860	RECEIVER	FAST_SENDER
16.232	SLOW_SENDER1	N/A
17.290	FAST_SENDER	N/A
20.808	RECEIVER	SLOW_SENDER1
28.230	SLOW_SENDER1	N/A
30.388	FAST_SENDER	N/A
32.388	FAST_SENDER	N/A
34.388	FAST_SENDER	N/A
36.388	FAST_SENDER	N/A
38.388	FAST_SENDER	N/A
40.388	FAST_SENDER	N/A
42.388	FAST_SENDER	N/A
44.388	FAST_SENDER	N/A
45.168	RECEIVER	FAST_SENDER
52.682	FAST_SENDER	N/A
53.436	RECEIVER	FAST_SENDER
55.876	FAST_SENDER	N/A
62.060	RECEIVER	FAST_SENDER
64.501	FAST_SENDER	N/A
65.272	RECEIVER	FAST_SENDER
67.706	FAST_SENDER	N/A
73.291	RECEIVER	FAST_SENDER
75.705	FAST_SENDER	N/A
76.466	RECEIVER	FAST_SENDER
78.872	FAST_SENDER	N/A
84.565	RECEIVER	FAST_SENDER
86.980	FAST_SENDER	N/A
87.775	RECEIVER	FAST_SENDER
90.223	FAST_SENDER	N/A
95.821	RECEIVER	FAST_SENDER
98.244	FAST_SENDER	N/A
99.014	RECEIVER	FAST_SENDER
101.431	FAST_SENDER	N/A
107.535	RECEIVER	FAST_SENDER
109.940	FAST_SENDER	N/A
110.711	RECEIVER	FAST_SENDER
113.123	FAST_SENDER	N/A
118.768	RECEIVER	FAST_SENDER
121.208	FAST_SENDER	N/A
121.975	RECEIVER	FAST_SENDER
124.406	FAST_SENDER	N/A
130.302	RECEIVER	FAST_SENDER
132.748	FAST_SENDER	N/A
133.512	RECEIVER	FAST_SENDER
135.936	FAST_SENDER	N/A
142.055	RECEIVER	FAST_SENDER
144.474	FAST_SENDER	N/A
145.254	RECEIVER	FAST_SENDER
147.678	FAST_SENDER	N/A
149.450	SLOW_SENDER1	N/A
153.633	RECEIVER	FAST_SENDER
156.035	FAST_SENDER	N/A
158.035	FAST_SENDER	N/A
160.035	FAST_SENDER	N/A
162.035	FAST_SENDER	N/A
163.072	SLOW_SENDER1	N/A
164.035	FAST_SENDER	N/A
166.035	FAST_SENDER	N/A
168.035	FAST_SENDER	N/A
170.035	FAST_SENDER	N/A
172.629	SLOW_SENDER1	N/A
175.873	RECEIVER	FAST_SENDER
178.306	FAST_SENDER	N/A
179.078	RECEIVER	FAST_SENDER
181.505	FAST_SENDER	N/A
187.301	RECEIVER	FAST_SENDER
193.789	FAST_SENDER	N/A
194.595	RECEIVER	FAST_SENDER
197.000	FAST_SENDER	N/A
207.687	RECEIVER	FAST_SENDER
209.734	FAST_SENDER	N/A
210.465	RECEIVER	FAST_SENDER
212.902	FAST_SENDER	N/A
218.727	RECEIVER	FAST_SENDER
221.172	FAST_SENDER	N/A
221.956	RECEIVER	FAST_SENDER
224.398	FAST_SENDER	N/A
230.090	RECEIVER	FAST_SENDER
236.843	FAST_SENDER	N/A
237.613	RECEIVER	FAST_SENDER
240.035	FAST_SENDER	N/A
246.179	RECEIVER	FAST_SENDER
248.593	FAST_SENDER	N/A
249.384	RECEIVER	FAST_SENDER
251.789	FAST_SENDER	N/A
257.595	RECEIVER	FAST_SENDER
260.037	FAST_SENDER	N/A
260.798	RECEIVER	FAST_SENDER
263.247	FAST_SENDER	N/A
269.248	RECEIVER	FAST_SENDER
271.662	FAST_SENDER	N/A
272.451	RECEIVER	FAST_SENDER
274.866	FAST_SENDER	N/A
280.789	RECEIVER	FAST_SENDER
283.200	FAST_SENDER	N/A
283.750	SLOW_SENDER1	N/A
283.977	RECEIVER	FAST_SENDER
287.752	RECEIVER	SLOW_SENDER1
295.193	SLOW_SENDER1	N/A
296.475	FAST_SENDER	N/A
297.372	RECEIVER	SLOW_SENDER1
298.475	FAST_SENDER	N/A
300.475	FAST_SENDER	N/A
302.475	FAST_SENDER	N/A
304.475	FAST_SENDER	N/A
304.821	SLOW_SENDER1	N/A
305.622	RECEIVER	SLOW_SENDER1
306.475	FAST_SENDER	N/A
308.475	FAST_SENDER	N/A
310.475	FAST_SENDER	N/A
311.224	RECEIVER	FAST_SENDER
313.068	SLOW_SENDER1	N/A
313.669	FAST_SENDER	N/A
313.823	RECEIVER	SLOW_SENDER1
315.930	RECEIVER	FAST_SENDER
318.364	FAST_SENDER	N/A
321.262	SLOW_SENDER1	N/A
322.012	RECEIVER	SLOW_SENDER1
330.760	FAST_SENDER	N/A
331.546	RECEIVER	FAST_SENDER
333.955	FAST_SENDER	N/A
344.041	RECEIVER	FAST_SENDER
346.489	FAST_SENDER	N/A
347.211	RECEIVER	FAST_SENDER
349.624	FAST_SENDER	N/A
355.747	RECEIVER	FAST_SENDER
358.163	FAST_SENDER	N/A
358.925	RECEIVER	FAST_SENDER
361.346	FAST_SENDER	N/A
366.919	RECEIVER	FAST_SENDER
369.342	FAST_SENDER	N/A
370.086	RECEIVER	FAST_SENDER
372.526	FAST_SENDER	N/A
378.098	RECEIVER	FAST_SENDER
380.519	FAST_SENDER	N/A
381.261	RECEIVER	FAST_SENDER
383.677	FAST_SENDER	N/A
389.391	RECEIVER	FAST_SENDER
391.836	FAST_SENDER	N/A
392.578	RECEIVER	FAST_SENDER
395.009	FAST_SENDER	N/A
400.828	RECEIVER	FAST_SENDER
403.269	FAST_SENDER	N/A
403.993	RECEIVER	FAST_SENDER
406.426	FAST_SENDER	N/A
412.297	RECEIVER	FAST_SENDER
414.742	FAST_SENDER	N/A
415.509	RECEIVER	FAST_SENDER
417.909	FAST_SENDER	N/A
423.630	RECEIVER	FAST_SENDER
426.054	FAST_SENDER	N/A
426.768	RECEIVER	FAST_SENDER
429.184	FAST_SENDER	N/A
435.222	RECEIVER	FAST_SENDER
437.625	FAST_SENDER	N/A
438.360	RECEIVER	FAST_SENDER
440.580	SLOW_SENDER1	N/A
440.795	FAST_SENDER	N/A
445.072	RECEIVER	SLOW_SENDER1
450.493	SLOW_SENDER1	N/A
452.872	RECEIVER	SLOW_SENDER1
454.114	FAST_SENDER	N/A
456.114	FAST_SENDER	N/A
458.114	FAST_SENDER	N/A
460.114	FAST_SENDER	N/A
460.277	SLOW_SENDER1	N/A
460.989	RECEIVER	SLOW_SENDER1
462.114	FAST_SENDER	N/A
464.114	FAST_SENDER	N/A
466.114	FAST_SENDER	N/A
468.114	FAST_SENDER	N/A
468.395	SLOW_SENDER1	N/A
468.889	RECEIVER	FAST_SENDER
471.295	FAST_SENDER	N/A
476.997	RECEIVER	FAST_SENDER
479.405	FAST_SENDER	N/A
480.187	RECEIVER	FAST_SENDER
482.633	FAST_SENDER	N/A
488.554	RECEIVER	FAST_SENDER
490.984	FAST_SENDER	N/A
491.708	RECEIVER	FAST_SENDER
494.140	FAST_SENDER	N/A
504.833	RECEIVER	FAST_SENDER
507.239	FAST_SENDER	N/A
507.995	RECEIVER	FAST_SENDER
510.427	FAST_SENDER	N/A
516.328	RECEIVER	FAST_SENDER
518.763	FAST_SENDER	N/A
519.529	RECEIVER	FAST_SENDER
521.971	FAST_SENDER	N/A
527.901	RECEIVER	FAST_SENDER
530.307	FAST_SENDER	N/A
531.101	RECEIVER	FAST_SENDER
533.537	FAST_SENDER	N/A
539.375	RECEIVER	FAST_SENDER
541.805	FAST_SENDER	N/A
542.588	RECEIVER	FAST_SENDER
545.037	FAST_SENDER	N/A
550.723	RECEIVER	FAST_SENDER
553.158	FAST_SENDER	N/A
553.886	RECEIVER	FAST_SENDER
556.289	FAST_SENDER	N/A
562.268	RECEIVER	FAST_SENDER
564.700	FAST_SENDER	N/A
565.455	RECEIVER	FAST_SENDER
567.860	FAST_SENDER	N/A
573.689	RECEIVER	FAST_SENDER
576.104	FAST_SENDER	N/A
576.890	RECEIVER	FAST_SENDER
579.335	FAST_SENDER	N/A
585.451	RECEIVER	FAST_SENDER
587.874	FAST_SENDER	N/A
588.602	RECEIVER	FAST_SENDER
588.940	SLOW_SENDER1	N/A
591.028	FAST_SENDER	N/A
592.897	RECEIVER	SLOW_SENDER1
593.615	RECEIVER	FAST_SENDER
596.050	FAST_SENDER	N/A
598.050	FAST_SENDER	N/A
600.050	FAST_SENDER	N/A
600.305	SLOW_SENDER1	N/A
601.041	RECEIVER	SLOW_SENDER1
602.050	FAST_SENDER	N/A
604.050	FAST_SENDER	N/A
606.050	FAST_SENDER	N/A
608.050	FAST_SENDER	N/A
608.442	SLOW_SENDER1	N/A
610.050	FAST_SENDER	N/A
610.833	RECEIVER	FAST_SENDER
613.256	FAST_SENDER	N/A
615.256	FAST_SENDER	N/A
617.256	FAST_SENDER	N/A
619.256	FAST_SENDER	N/A
621.256	FAST_SENDER	N/A
623.256	FAST_SENDER	N/A
625.256	FAST_SENDER	N/A
627.256	FAST_SENDER	N/A
632.967	RECEIVER	FAST_SENDER
639.385	FAST_SENDER	N/A
640.150	RECEIVER	FAST_SENDER
642.560	FAST_SENDER	N/A
648.833	RECEIVER	FAST_SENDER
651.263	FAST_SENDER	N/A
652.072	RECEIVER	FAST_SENDER
654.497	FAST_SENDER	N/A
660.277	RECEIVER	FAST_SENDER
662.686	FAST_SENDER	N/A
663.433	RECEIVER	FAST_SENDER
665.880	FAST_SENDER	N/A
671.556	RECEIVER	FAST_SENDER
673.959	FAST_SENDER	N/A
674.749	RECEIVER	FAST_SENDER
677.197	FAST_SENDER	N/A
687.805	RECEIVER	FAST_SENDER
690.211	FAST_SENDER	N/A
690.963	RECEIVER	FAST_SENDER
693.370	FAST_SENDER	N/A
698.984	RECEIVER	FAST_SENDER
701.396	FAST_SENDER	N/A
703.849	RECEIVER	FAST_SENDER
706.299	FAST_SENDER	N/A
712.571	RECEIVER	FAST_SENDER
719.083	FAST_SENDER	N/A
719.850	RECEIVER	FAST_SENDER
722.269	FAST_SENDER	N/A
728.543	RECEIVER	FAST_SENDER
730.989	FAST_SENDER	N/A
731.230	SLOW_SENDER1	N/A
731.750	RECEIVER	FAST_SENDER
734.156	FAST_SENDER	N/A
736.156	FAST_SENDER	N/A
736.675	RECEIVER	SLOW_SENDER1
738.156	FAST_SENDER	N/A
740.156	FAST_SENDER	N/A
742.156	FAST_SENDER	N/A
744.120	SLOW_SENDER1	N/A
744.156	FAST_SENDER	N/A
746.156	FAST_SENDER	N/A
746.539	RECEIVER	SLOW_SENDER1
748.156	FAST_SENDER	N/A
753.980	SLOW_SENDER1	N/A
758.483	RECEIVER	FAST_SENDER
760.916	FAST_SENDER	N/A
761.670	RECEIVER	FAST_SENDER
764.079	FAST_SENDER	N/A
769.997	RECEIVER	FAST_SENDER
772.411	FAST_SENDER	N/A
773.170	RECEIVER	FAST_SENDER
775.607	FAST_SENDER	N/A
781.638	RECEIVER	FAST_SENDER
784.047	FAST_SENDER	N/A
784.789	RECEIVER	FAST_SENDER
787.205	FAST_SENDER	N/A
793.502	RECEIVER	FAST_SENDER
795.909	FAST_SENDER	N/A
796.646	RECEIVER	FAST_SENDER
799.094	FAST_SENDER	N/A
804.890	RECEIVER	FAST_SENDER
807.313	FAST_SENDER	N/A
808.070	RECEIVER	FAST_SENDER
810.499	FAST_SENDER	N/A
816.613	RECEIVER	FAST_SENDER
819.016	FAST_SENDER	N/A
819.783	RECEIVER	FAST_SENDER
822.183	FAST_SENDER	N/A
828.406	RECEIVER	FAST_SENDER
830.824	FAST_SENDER	N/A
831.624	RECEIVER	FAST_SENDER
834.050	FAST_SENDER	N/A
840.118	RECEIVER	FAST_SENDER
842.557	FAST_SENDER	N/A
843.328	RECEIVER	FAST_SENDER
845.733	FAST_SENDER	N/A
851.496	RECEIVER	FAST_SENDER
853.933	FAST_SENDER	N/A
854.663	RECEIVER	FAST_SENDER
857.074	FAST_SENDER	N/A
863.034	RECEIVER	FAST_SENDER
865.470	FAST_SENDER	N/A
866.248	RECEIVER	FAST_SENDER
868.692	FAST_SENDER	N/A
873.200	SLOW_SENDER1	N/A
874.535	RECEIVER	FAST_SENDER
875.790	RECEIVER	SLOW_SENDER1
876.942	FAST_SENDER	N/A
881.236	SLOW_SENDER1	N/A
882.038	RECEIVER	SLOW_SENDER1
886.815	RECEIVER	FAST_SENDER
889.215	FAST_SENDER	N/A
889.948	RECEIVER	FAST_SENDER
891.087	SLOW_SENDER1	N/A
891.859	RECEIVER	SLOW_SENDER1
892.348	FAST_SENDER	N/A
893.120	RECEIVER	FAST_SENDER
895.567	FAST_SENDER	N/A
899.275	SLOW_SENDER1	N/A
900.069	RECEIVER	SLOW_SENDER1
905.847	RECEIVER	FAST_SENDER
908.259	FAST_SENDER	N/A
909.029	RECEIVER	FAST_SENDER
909.201	SLOW_SENDER1	N/A
909.959	RECEIVER	SLOW_SENDER1
911.448	FAST_SENDER	N/A
912.159	RECEIVER	FAST_SENDER
914.583	FAST_SENDER	N/A
920.347	RECEIVER	FAST_SENDER
922.782	FAST_SENDER	N/A
923.580	RECEIVER	FAST_SENDER
925.993	FAST_SENDER	N/A
931.536	RECEIVER	FAST_SENDER
933.958	FAST_SENDER	N/A
934.680	RECEIVER	FAST_SENDER
937.086	FAST_SENDER	N/A
943.168	RECEIVER	FAST_SENDER
945.610	FAST_SENDER	N/A
946.372	RECEIVER	FAST_SENDER
948.812	FAST_SENDER	N/A
954.730	RECEIVER	FAST_SENDER
957.148	FAST_SENDER	N/A
957.901	RECEIVER	FAST_SENDER
960.307	FAST_SENDER	N/A
966.198	RECEIVER	FAST_SENDER
968.614	FAST_SENDER	N/A
969.377	RECEIVER	FAST_SENDER
971.786	FAST_SENDER	N/A
978.139	RECEIVER	FAST_SENDER
980.544	FAST_SENDER	N/A
981.321	RECEIVER	FAST_SENDER
983.746	FAST_SENDER	N/A
989.493	RECEIVER	FAST_SENDER
991.909	FAST_SENDER	N/A
992.657	RECEIVER	FAST_SENDER
995.083	FAST_SENDER	N/A
1001.099	RECEIVER	FAST_SENDER
1003.531	FAST_SENDER	N/A
1004.323	RECEIVER	FAST_SENDER
1006.728	FAST_SENDER	N/A
1012.496	RECEIVER	FAST_SENDER
1014.897	FAST_SENDER	N/A
1015.649	RECEIVER	FAST_SENDER
1018.066	FAST_SENDER	N/A
1023.836	RECEIVER	FAST_SENDER
1026.260	FAST_SENDER	N/A
1027.013	RECEIVER	FAST_SENDER
1028.420	SLOW_SENDER1	N/A
1029.431	FAST_SENDER	N/A
1032.035	RECEIVER	SLOW_SENDER1
1032.682	RECEIVER	FAST_SENDER
1035.107	FAST_SENDER	N/A
1037.107	FAST_SENDER	N/A
1039.107	FAST_SENDER	N/A
1041.107	FAST_SENDER	N/A
1041.249	SLOW_SENDER1	N/A
1041.988	RECEIVER	SLOW_SENDER1
1043.107	FAST_SENDER	N/A
1045.107	FAST_SENDER	N/A
1047.107	FAST_SENDER	N/A
1049.107	FAST_SENDER	N/A
1049.417	SLOW_SENDER1	N/A
1050.159	RECEIVER	SLOW_SENDER1
1051.456	RECEIVER	FAST_SENDER
1053.877	FAST_SENDER	N/A
1057.582	SLOW_SENDER1	N/A
1058.311	RECEIVER	SLOW_SENDER1
1059.445	RECEIVER	FAST_SENDER
1061.893	FAST_SENDER	N/A
1065.756	SLOW_SENDER1	N/A
1066.535	RECEIVER	SLOW_SENDER1
1067.543	RECEIVER	FAST_SENDER
1069.951	FAST_SENDER	N/A
1075.936	RECEIVER	FAST_SENDER
1082.801	FAST_SENDER	N/A
1092.853	RECEIVER	FAST_SENDER
1095.276	FAST_SENDER	N/A
1105.987	RECEIVER	FAST_SENDER
1108.388	FAST_SENDER	N/A
1114.479	RECEIVER	FAST_SENDER
1121.293	FAST_SENDER	N/A
1127.225	RECEIVER	FAST_SENDER
1129.675	FAST_SENDER	N/A
1135.639	RECEIVER	FAST_SENDER
1138.044	FAST_SENDER	N/A
1144.039	RECEIVER	FAST_SENDER
1146.449	FAST_SENDER	N/A
1152.486	RECEIVER	FAST_SENDER
1154.916	FAST_SENDER	N/A
1160.685	RECEIVER	FAST_SENDER
1163.120	FAST_SENDER	N/A
1169.095	RECEIVER	FAST_SENDER
1171.517	FAST_SENDER	N/A
1172.291	RECEIVER	FAST_SENDER
1174.716	FAST_SENDER	N/A
1180.753	RECEIVER	FAST_SENDER
1183.173	FAST_SENDER	N/A
1183.947	RECEIVER	FAST_SENDER
1185.240	SLOW_SENDER1	N/A
1186.368	FAST_SENDER	N/A
1189.131	RECEIVER	SLOW_SENDER1
1196.552	SLOW_SENDER1	N/A
1198.788	RECEIVER	SLOW_SENDER1
1199.226	FAST_SENDER	N/A
1201.226	FAST_SENDER	N/A
1203.226	FAST_SENDER	N/A
1205.226	FAST_SENDER	N/A
1206.204	SLOW_SENDER1	N/A
1207.008	RECEIVER	SLOW_SENDER1
1207.226	FAST_SENDER	N/A
1209.226	FAST_SENDER	N/A
1211.226	FAST_SENDER	N/A
1213.226	FAST_SENDER	N/A
1214.448	SLOW_SENDER1	N/A
1225.852	FAST_SENDER	N/A
1226.577	RECEIVER	FAST_SENDER
1229.011	FAST_SENDER	N/A
1234.841	RECEIVER	FAST_SENDER
1237.256	FAST_SENDER	N/A
1242.981	RECEIVER	FAST_SENDER
1245.382	FAST_SENDER	N/A
1246.148	RECEIVER	FAST_SENDER
1248.595	FAST_SENDER	N/A
1254.236	RECEIVER	FAST_SENDER
1256.665	FAST_SENDER	N/A
1257.460	RECEIVER	FAST_SENDER
1259.909	FAST_SENDER	N/A
1265.815	RECEIVER	FAST_SENDER
1268.234	FAST_SENDER	N/A
1269.013	RECEIVER	FAST_SENDER
1271.460	FAST_SENDER	N/A
1277.683	RECEIVER	FAST_SENDER
1280.119	FAST_SENDER	N/A
1280.875	RECEIVER	FAST_SENDER
1283.276	FAST_SENDER	N/A
1288.919	RECEIVER	FAST_SENDER
1291.364	FAST_SENDER	N/A
1292.097	RECEIVER	FAST_SENDER
1294.533	FAST_SENDER	N/A
1300.417	RECEIVER	FAST_SENDER
1302.832	FAST_SENDER	N/A
1303.558	RECEIVER	FAST_SENDER
1305.970	FAST_SENDER	N/A
1311.829	RECEIVER	FAST_SENDER
1314.256	FAST_SENDER	N/A
1314.977	RECEIVER	FAST_SENDER
1317.420	FAST_SENDER	N/A
1323.116	RECEIVER	FAST_SENDER
1325.536	FAST_SENDER	N/A
1326.313	RECEIVER	FAST_SENDER
1328.759	FAST_SENDER	N/A
1334.759	RECEIVER	FAST_SENDER
1335.100	SLOW_SENDER1	N/A
1335.835	RECEIVER	SLOW_SENDER1
1337.194	FAST_SENDER	N/A
1338.278	SLOW_SENDER1	N/A
1342.471	RECEIVER	SLOW_SENDER1
1349.887	SLOW_SENDER1	N/A
1350.059	FAST_SENDER	N/A
1352.059	FAST_SENDER	N/A
1352.241	RECEIVER	SLOW_SENDER1
1354.059	FAST_SENDER	N/A
1356.059	FAST_SENDER	N/A
1358.059	FAST_SENDER	N/A
1359.666	SLOW_SENDER1	N/A
1360.059	FAST_SENDER	N/A
1360.479	RECEIVER	SLOW_SENDER1
1362.059	FAST_SENDER	N/A
1364.059	FAST_SENDER	N/A
1364.794	RECEIVER	FAST_SENDER
1367.208	FAST_SENDER	N/A
1373.122	RECEIVER	FAST_SENDER
1375.563	FAST_SENDER	N/A
1377.878	RECEIVER	FAST_SENDER
1380.323	FAST_SENDER	N/A
1390.965	RECEIVER	FAST_SENDER
1393.411	FAST_SENDER	N/A
1399.578	RECEIVER	FAST_SENDER
1401.994	FAST_SENDER	N/A
1408.384	RECEIVER	FAST_SENDER
1410.825	FAST_SENDER	N/A
1423.552	FAST_SENDER	N/A
1429.384	RECEIVER	FAST_SENDER
1431.827	FAST_SENDER	N/A
1437.727	RECEIVER	FAST_SENDER
1440.159	FAST_SENDER	N/A
1446.076	RECEIVER	FAST_SENDER
1448.499	FAST_SENDER	N/A
1454.861	RECEIVER	FAST_SENDER
1457.264	FAST_SENDER	N/A
1462.934	RECEIVER	FAST_SENDER
1465.363	FAST_SENDER	N/A
1471.355	RECEIVER	FAST_SENDER
1473.767	FAST_SENDER	N/A
1479.120	SLOW_SENDER1	N/A
1479.698	RECEIVER	FAST_SENDER
1482.127	FAST_SENDER	N/A
1483.060	RECEIVER	SLOW_SENDER1
1484.127	FAST_SENDER	N/A
1486.127	FAST_SENDER	N/A
1488.127	FAST_SENDER	N/A
1490.127	FAST_SENDER	N/A
1490.500	SLOW_SENDER1	N/A
1491.251	RECEIVER	SLOW_SENDER1
1492.127	FAST_SENDER	N/A
1494.127	FAST_SENDER	N/A
1496.127	FAST_SENDER	N/A
1498.661	SLOW_SENDER1	N/A
1499.419	RECEIVER	SLOW_SENDER1
1502.111	RECEIVER	FAST_SENDER
1504.524	FAST_SENDER	N/A
1506.848	SLOW_SENDER1	N/A
1507.661	RECEIVER	SLOW_SENDER1
1510.618	RECEIVER	FAST_SENDER
1513.045	FAST_SENDER	N/A
1515.076	SLOW_SENDER1	N/A
1515.821	RECEIVER	SLOW_SENDER1
1519.185	RECEIVER	FAST_SENDER
1523.236	SLOW_SENDER1	N/A
1526.258	FAST_SENDER	N/A
1532.390	RECEIVER	FAST_SENDER
1534.828	FAST_SENDER	N/A
1540.408	RECEIVER	FAST_SENDER
1542.852	FAST_SENDER	N/A
1548.931	RECEIVER	FAST_SENDER
1551.373	FAST_SENDER	N/A
1552.117	RECEIVER	FAST_SENDER
1554.518	FAST_SENDER	N/A
1560.569	RECEIVER	FAST_SENDER
1562.977	FAST_SENDER	N/A
1563.759	RECEIVER	FAST_SENDER
1566.197	FAST_SENDER	N/A
1576.786	RECEIVER	FAST_SENDER
1579.233	FAST_SENDER	N/A
1585.051	RECEIVER	FAST_SENDER
1587.464	FAST_SENDER	N/A
1593.471	RECEIVER	FAST_SENDER
1595.882	FAST_SENDER	N/A
1601.414	RECEIVER	FAST_SENDER
1603.841	FAST_SENDER	N/A
1609.824	RECEIVER	FAST_SENDER
1612.270	FAST_SENDER	N/A
1613.032	RECEIVER	FAST_SENDER
1615.482	FAST_SENDER	N/A
1621.211	RECEIVER	FAST_SENDER
1623.637	FAST_SENDER	N/A
1624.371	RECEIVER	FAST_SENDER
1626.807	FAST_SENDER	N/A
1632.857	RECEIVER	FAST_SENDER
1639.342	FAST_SENDER	N/A
1640.093	RECEIVER	FAST_SENDER
1642.498	FAST_SENDER	N/A
1643.550	SLOW_SENDER1	N/A
1647.282	RECEIVER	SLOW_SENDER1
1654.712	SLOW_SENDER1	N/A
1655.542	FAST_SENDER	N/A
1657.222	RECEIVER	SLOW_SENDER1
1657.542	FAST_SENDER	N/A
1659.542	FAST_SENDER	N/A
1661.542	FAST_SENDER	N/A
1663.542	FAST_SENDER	N/A
1664.624	SLOW_SENDER1	N/A
1665.424	RECEIVER	SLOW_SENDER1
1665.542	FAST_SENDER	N/A
1667.542	FAST_SENDER	N/A
1669.542	FAST_SENDER	N/A
1670.282	RECEIVER	FAST_SENDER
1672.709	FAST_SENDER	N/A
1672.864	SLOW_SENDER1	N/A
1674.132	RECEIVER	SLOW_SENDER1
1681.568	SLOW_SENDER1	N/A
1685.459	FAST_SENDER	N/A
1686.200	RECEIVER	FAST_SENDER
1688.622	FAST_SENDER	N/A
1694.423	RECEIVER	FAST_SENDER
1696.840	FAST_SENDER	N/A
1697.579	RECEIVER	FAST_SENDER
1700.006	FAST_SENDER	N/A
1705.826	RECEIVER	FAST_SENDER
1708.239	FAST_SENDER	N/A
1709.056	RECEIVER	FAST_SENDER
1711.490	FAST_SENDER	N/A
1717.531	RECEIVER	FAST_SENDER
1719.940	FAST_SENDER	N/A
1720.702	RECEIVER	FAST_SENDER
1723.124	FAST_SENDER	N/A
1728.816	RECEIVER	FAST_SENDER
1731.218	FAST_SENDER	N/A
1733.475	RECEIVER	FAST_SENDER
1735.878	FAST_SENDER	N/A
1741.785	RECEIVER	FAST_SENDER
1744.215	FAST_SENDER	N/A
1750.241	RECEIVER	FAST_SENDER
1752.676	FAST_SENDER	N/A
1758.950	RECEIVER	FAST_SENDER
1761.398	FAST_SENDER	N/A
1767.499	RECEIVER	FAST_SENDER
1774.238	FAST_SENDER	N/A
1774.984	RECEIVER	FAST_SENDER
1782.658	FAST_SENDER	N/A
1783.395	RECEIVER	FAST_SENDER
1785.840	FAST_SENDER	N/A
1791.730	RECEIVER	FAST_SENDER
1792.910	SLOW_SENDER1	N/A
1793.698	RECEIVER	SLOW_SENDER1
1794.167	FAST_SENDER	N/A
1796.139	SLOW_SENDER1	N/A
1799.914	RECEIVER	SLOW_SENDER1
1806.865	FAST_SENDER	N/A
1807.360	SLOW_SENDER1	N/A
1808.865	FAST_SENDER	N/A
1809.512	RECEIVER	SLOW_SENDER1
1810.865	FAST_SENDER	N/A
1812.865	FAST_SENDER	N/A
1814.865	FAST_SENDER	N/A
1816.865	FAST_SENDER	N/A
1816.921	SLOW_SENDER1	N/A
1817.717	RECEIVER	SLOW_SENDER1
1818.865	FAST_SENDER	N/A
1820.865	FAST_SENDER	N/A
1821.604	RECEIVER	FAST_SENDER
1824.023	FAST_SENDER	N/A
1829.713	RECEIVER	FAST_SENDER
1832.150	FAST_SENDER	N/A
1832.918	RECEIVER	FAST_SENDER
1835.365	FAST_SENDER	N/A
1841.200	RECEIVER	FAST_SENDER
1843.626	FAST_SENDER	N/A
1844.401	RECEIVER	FAST_SENDER
1846.825	FAST_SENDER	N/A
1852.904	RECEIVER	FAST_SENDER
1855.312	FAST_SENDER	N/A
1856.089	RECEIVER	FAST_SENDER
1858.538	FAST_SENDER	N/A
1864.281	RECEIVER	FAST_SENDER
1866.687	FAST_SENDER	N/A
1867.416	RECEIVER	FAST_SENDER
1869.829	FAST_SENDER	N/A
1875.805	RECEIVER	FAST_SENDER
1878.220	FAST_SENDER	N/A
1878.961	RECEIVER	FAST_SENDER
1881.372	FAST_SENDER	N/A
1887.240	RECEIVER	FAST_SENDER
1889.682	FAST_SENDER	N/A
1890.445	RECEIVER	FAST_SENDER
1892.868	FAST_SENDER	N/A
1899.045	RECEIVER	FAST_SENDER
1901.477	FAST_SENDER	N/A
1902.209	RECEIVER	FAST_SENDER
1904.620	FAST_SENDER	N/A
1910.414	RECEIVER	FAST_SENDER
1912.840	FAST_SENDER	N/A
1913.566	RECEIVER	FAST_SENDER
1915.970	FAST_SENDER	N/A
1921.680	RECEIVER	FAST_SENDER
1924.128	FAST_SENDER	N/A
1924.897	RECEIVER	FAST_SENDER
1927.322	FAST_SENDER	N/A
1933.334	RECEIVER	FAST_SENDER
1935.770	FAST_SENDER	N/A
1936.160	SLOW_SENDER1	N/A
1936.550	RECEIVER	FAST_SENDER
1940.673	RECEIVER	SLOW_SENDER1
1948.112	SLOW_SENDER1	N/A
1948.387	FAST_SENDER	N/A
1950.387	FAST_SENDER	N/A
1950.476	RECEIVER	SLOW_SENDER1
1952.387	FAST_SENDER	N/A
1954.387	FAST_SENDER	N/A
1956.387	FAST_SENDER	N/A
1957.906	SLOW_SENDER1	N/A
1958.387	FAST_SENDER	N/A
1958.625	RECEIVER	SLOW_SENDER1
1960.387	FAST_SENDER	N/A
1962.387	FAST_SENDER	N/A
1963.129	RECEIVER	FAST_SENDER
1965.555	FAST_SENDER	N/A
1966.028	SLOW_SENDER1	N/A
1966.777	RECEIVER	SLOW_SENDER1
1968.342	RECEIVER	FAST_SENDER
1970.790	FAST_SENDER	N/A
1974.196	SLOW_SENDER1	N/A
1976.733	RECEIVER	FAST_SENDER
1979.147	FAST_SENDER	N/A
1979.885	RECEIVER	FAST_SENDER
1982.296	FAST_SENDER	N/A
1988.046	RECEIVER	FAST_SENDER
1990.460	FAST_SENDER	N/A
1991.246	RECEIVER	FAST_SENDER
1993.666	FAST_SENDER	N/A
1999.806	RECEIVER	FAST_SENDER
2002.243	FAST_SENDER	N/A
2003.025	RECEIVER	FAST_SENDER
2005.425	FAST_SENDER	N/A
2011.315	RECEIVER	FAST_SENDER
2013.738	FAST_SENDER	N/A
2014.516	RECEIVER	FAST_SENDER
2016.949	FAST_SENDER	N/A
2023.131	RECEIVER	FAST_SENDER
2025.546	FAST_SENDER	N/A
2027.804	RECEIVER	FAST_SENDER
2030.254	FAST_SENDER	N/A
2036.330	RECEIVER	FAST_SENDER
2038.766	FAST_SENDER	N/A
2039.507	RECEIVER	FAST_SENDER
2041.928	FAST_SENDER	N/A
2047.767	RECEIVER	FAST_SENDER
2050.211	FAST_SENDER	N/A
2050.983	RECEIVER	FAST_SENDER
2053.409	FAST_SENDER	N/A
2059.380	RECEIVER	FAST_SENDER
2061.791	FAST_SENDER	N/A
2062.535	RECEIVER	FAST_SENDER
2064.946	FAST_SENDER	N/A
2070.801	RECEIVER	FAST_SENDER
2073.238	FAST_SENDER	N/A
2073.989	RECEIVER	FAST_SENDER
2076.409	FAST_SENDER	N/A
2082.551	RECEIVER	FAST_SENDER
2084.968	FAST_SENDER	N/A
2085.540	SLOW_SENDER1	N/A
2085.744	RECEIVER	FAST_SENDER
2088.145	FAST_SENDER	N/A
2089.393	RECEIVER	SLOW_SENDER1
2090.145	FAST_SENDER	N/A
2092.145	FAST_SENDER	N/A
2094.145	FAST_SENDER	N/A
2096.145	FAST_SENDER	N/A
2096.802	SLOW_SENDER1	N/A
2098.145	FAST_SENDER	N/A
2099.302	RECEIVER	SLOW_SENDER1
2100.145	FAST_SENDER	N/A
2102.145	FAST_SENDER	N/A
2106.718	SLOW_SENDER1	N/A
2107.445	RECEIVER	SLOW_SENDER1
2114.850	SLOW_SENDER1	N/A
2115.016	FAST_SENDER	N/A
2115.774	RECEIVER	FAST_SENDER
2118.175	FAST_SENDER	N/A
2124.504	RECEIVER	FAST_SENDER
2126.934	FAST_SENDER	N/A
2127.709	RECEIVER	FAST_SENDER
2130.125	FAST_SENDER	N/A
2136.138	RECEIVER	FAST_SENDER
2138.558	FAST_SENDER	N/A
2139.290	RECEIVER	FAST_SENDER
2141.729	FAST_SENDER	N/A
2148.072	RECEIVER	FAST_SENDER
2150.500	FAST_SENDER	N/A
2151.229	RECEIVER	FAST_SENDER
2158.848	FAST_SENDER	N/A
2159.605	RECEIVER	FAST_SENDER
2162.048	FAST_SENDER	N/A
2168.214	RECEIVER	FAST_SENDER
2170.650	FAST_SENDER	N/A
2171.386	RECEIVER	FAST_SENDER
2173.824	FAST_SENDER	N/A
2184.530	RECEIVER	FAST_SENDER
2186.969	FAST_SENDER	N/A
2187.788	RECEIVER	FAST_SENDER
2190.234	FAST_SENDER	N/A
2196.234	RECEIVER	FAST_SENDER
2198.642	FAST_SENDER	N/A
2201.238	RECEIVER	FAST_SENDER
2203.681	FAST_SENDER	N/A
2214.490	RECEIVER	FAST_SENDER
2216.897	FAST_SENDER	N/A
2222.892	RECEIVER	FAST_SENDER
2225.320	FAST_SENDER	N/A
2231.374	RECEIVER	FAST_SENDER
2233.798	FAST_SENDER	N/A
2235.290	SLOW_SENDER1	N/A
2239.597	RECEIVER	SLOW_SENDER1
2240.269	RECEIVER	FAST_SENDER
2242.714	FAST_SENDER	N/A
2244.714	FAST_SENDER	N/A
2246.714	FAST_SENDER	N/A
2247.000	SLOW_SENDER1	N/A
2248.714	FAST_SENDER	N/A
2250.633	RECEIVER	SLOW_SENDER1
2250.714	FAST_SENDER	N/A
2252.714	FAST_SENDER	N/A
2254.714	FAST_SENDER	N/A
2256.714	FAST_SENDER	N/A
2258.714	FAST_SENDER	N/A
2260.714	FAST_SENDER	N/A
2262.714	FAST_SENDER	N/A
2264.714	FAST_SENDER	N/A
2274.931	RECEIVER	FAST_SENDER
2277.360	FAST_SENDER	N/A
2283.482	RECEIVER	FAST_SENDER
2285.926	FAST_SENDER	N/A
2292.044	RECEIVER	FAST_SENDER
2294.457	FAST_SENDER	N/A
2300.026	RECEIVER	FAST_SENDER
2302.434	FAST_SENDER	N/A
2308.264	RECEIVER	FAST_SENDER
2310.706	FAST_SENDER	N/A
2316.228	RECEIVER	FAST_SENDER
2318.632	FAST_SENDER	N/A
2324.090	RECEIVER	FAST_SENDER
2326.510	FAST_SENDER	N/A
2332.519	RECEIVER	FAST_SENDER
2334.924	FAST_SENDER	N/A
2340.858	RECEIVER	FAST_SENDER
2343.279	FAST_SENDER	N/A
2344.037	RECEIVER	FAST_SENDER
2346.442	FAST_SENDER	N/A
2352.794	RECEIVER	FAST_SENDER
2355.218	FAST_SENDER	N/A
2356.007	RECEIVER	FAST_SENDER
2358.450	FAST_SENDER	N/A
2364.540	RECEIVER	FAST_SENDER
2366.972	FAST_SENDER	N/A
2367.747	RECEIVER	FAST_SENDER
2369.440	SLOW_SENDER1	N/A
2370.181	FAST_SENDER	N/A
2373.482	RECEIVER	SLOW_SENDER1
2380.909	SLOW_SENDER1	N/A
2383.541	RECEIVER	SLOW_SENDER1
2383.618	FAST_SENDER	N/A
2385.618	FAST_SENDER	N/A
2387.618	FAST_SENDER	N/A
2389.618	FAST_SENDER	N/A
2390.976	SLOW_SENDER1	N/A
2391.618	FAST_SENDER	N/A
2391.736	RECEIVER	SLOW_SENDER1
2393.618	FAST_SENDER	N/A
2395.618	FAST_SENDER	N/A
2397.618	FAST_SENDER	N/A
2398.389	RECEIVER	FAST_SENDER
2399.140	SLOW_SENDER1	N/A
2399.868	RECEIVER	SLOW_SENDER1
2400.839	FAST_SENDER	N/A
2401.602	RECEIVER	FAST_SENDER
2407.306	SLOW_SENDER1	N/A
2409.048	FAST_SENDER	N/A
2409.831	RECEIVER	FAST_SENDER
2417.043	FAST_SENDER	N/A
2422.922	RECEIVER	FAST_SENDER
2425.365	FAST_SENDER	N/A
2426.097	RECEIVER	FAST_SENDER
2428.542	FAST_SENDER	N/A
2434.043	RECEIVER	FAST_SENDER
2436.485	FAST_SENDER	N/A
2437.217	RECEIVER	FAST_SENDER
2439.644	FAST_SENDER	N/A
2445.738	RECEIVER	FAST_SENDER
2448.156	FAST_SENDER	N/A
2448.881	RECEIVER	FAST_SENDER
2451.319	FAST_SENDER	N/A
2457.030	RECEIVER	FAST_SENDER
2459.459	FAST_SENDER	N/A
2460.249	RECEIVER	FAST_SENDER
2462.649	FAST_SENDER	N/A
2468.206	RECEIVER	FAST_SENDER
2470.620	FAST_SENDER	N/A
2471.376	RECEIVER	FAST_SENDER
2473.778	FAST_SENDER	N/A
2479.863	RECEIVER	FAST_SENDER
2482.264	FAST_SENDER	N/A
2483.022	RECEIVER	FAST_SENDER
2485.431	FAST_SENDER	N/A
2491.375	RECEIVER	FAST_SENDER
2493.811	FAST_SENDER	N/A
2494.597	RECEIVER	FAST_SENDER
2502.565	FAST_SENDER	N/A
2503.320	RECEIVER	FAST_SENDER
2505.724	FAST_SENDER	N/A
2511.718	RECEIVER	FAST_SENDER
2514.153	FAST_SENDER	N/A
2514.927	RECEIVER	FAST_SENDER
2517.347	FAST_SENDER	N/A
2523.393	RECEIVER	FAST_SENDER
2526.500	SLOW_SENDER1	N/A
2527.263	RECEIVER	SLOW_SENDER1
2529.690	SLOW_SENDER1	N/A
2529.971	FAST_SENDER	N/A
2533.571	RECEIVER	SLOW_SENDER1
2540.985	SLOW_SENDER1	N/A
2543.059	FAST_SENDER	N/A
2543.233	RECEIVER	SLOW_SENDER1
2545.059	FAST_SENDER	N/A
2547.059	FAST_SENDER	N/A
2549.059	FAST_SENDER	N/A
2550.640	SLOW_SENDER1	N/A
2551.059	FAST_SENDER	N/A
2551.401	RECEIVER	SLOW_SENDER1
2553.059	FAST_SENDER	N/A
2555.059	FAST_SENDER	N/A
2557.059	FAST_SENDER	N/A
2557.804	RECEIVER	FAST_SENDER
2560.204	FAST_SENDER	N/A
2566.141	RECEIVER	FAST_SENDER
2568.557	FAST_SENDER	N/A
2571.074	RECEIVER	FAST_SENDER
2573.510	FAST_SENDER	N/A
2579.243	RECEIVER	FAST_SENDER
2581.648	FAST_SENDER	N/A
2582.434	RECEIVER	FAST_SENDER
2584.855	FAST_SENDER	N/A
2590.797	RECEIVER	FAST_SENDER
2593.231	FAST_SENDER	N/A
2593.999	RECEIVER	FAST_SENDER
2601.442	FAST_SENDER	N/A
2607.012	RECEIVER	FAST_SENDER
2609.432	FAST_SENDER	N/A
2611.669	RECEIVER	FAST_SENDER
2617.889	FAST_SENDER	N/A
2624.016	RECEIVER	FAST_SENDER
2626.434	FAST_SENDER	N/A
2632.037	RECEIVER	FAST_SENDER
2634.482	FAST_SENDER	N/A
2640.637	RECEIVER	FAST_SENDER
2643.046	FAST_SENDER	N/A
2653.972	RECEIVER	FAST_SENDER
2656.386	FAST_SENDER	N/A
2662.282	RECEIVER	FAST_SENDER
2664.684	FAST_SENDER	N/A
2670.190	SLOW_SENDER1	N/A
2671.539	RECEIVER	FAST_SENDER
2673.941	FAST_SENDER	N/A
2674.251	RECEIVER	SLOW_SENDER1
2675.941	FAST_SENDER	N/A
2677.941	FAST_SENDER	N/A
2679.941	FAST_SENDER	N/A
2681.697	SLOW_SENDER1	N/A
2681.941	FAST_SENDER	N/A
2682.466	RECEIVER	SLOW_SENDER1
2683.941	FAST_SENDER	N/A
2685.941	FAST_SENDER	N/A
2687.941	FAST_SENDER	N/A
2689.892	SLOW_SENDER1	N/A
2690.672	RECEIVER	SLOW_SENDER1
2693.923	RECEIVER	FAST_SENDER
2696.323	FAST_SENDER	N/A
2698.121	SLOW_SENDER1	N/A
2699.458	RECEIVER	SLOW_SENDER1
2703.091	RECEIVER	FAST_SENDER
2705.529	FAST_SENDER	N/A
2706.873	SLOW_SENDER1	N/A
2707.680	RECEIVER	SLOW_SENDER1
2711.584	RECEIVER	FAST_SENDER
2713.984	FAST_SENDER	N/A
2719.689	RECEIVER	FAST_SENDER
2722.124	FAST_SENDER	N/A
2728.373	RECEIVER	FAST_SENDER
2730.800	FAST_SENDER	N/A
2736.347	RECEIVER	FAST_SENDER
2738.774	FAST_SENDER	N/A
2739.556	RECEIVER	FAST_SENDER
2741.986	FAST_SENDER	N/A
2747.814	RECEIVER	FAST_SENDER
2750.257	FAST_SENDER	N/A
2751.022	RECEIVER	FAST_SENDER
2753.429	FAST_SENDER	N/A
2759.087	RECEIVER	FAST_SENDER
2761.531	FAST_SENDER	N/A
2762.290	RECEIVER	FAST_SENDER
2764.711	FAST_SENDER	N/A
2770.329	RECEIVER	FAST_SENDER
2772.758	FAST_SENDER	N/A
2773.541	RECEIVER	FAST_SENDER
2775.987	FAST_SENDER	N/A
2781.537	RECEIVER	FAST_SENDER
2783.977	FAST_SENDER	N/A
2784.776	RECEIVER	FAST_SENDER
2787.202	FAST_SENDER	N/A
2799.941	FAST_SENDER	N/A
2806.127	RECEIVER	FAST_SENDER
2808.546	FAST_SENDER	N/A
2809.318	RECEIVER	FAST_SENDER
2811.744	FAST_SENDER	N/A
2817.557	RECEIVER	FAST_SENDER
2824.443	FAST_SENDER	N/A
2825.182	RECEIVER	FAST_SENDER
2827.623	FAST_SENDER	N/A
2827.700	SLOW_SENDER1	N/A
2832.378	RECEIVER	SLOW_SENDER1
2839.815	SLOW_SENDER1	N/A
2839.888	FAST_SENDER	N/A
2841.888	FAST_SENDER	N/A
2842.386	RECEIVER	SLOW_SENDER1
2843.888	FAST_SENDER	N/A
2845.888	FAST_SENDER	N/A
2847.888	FAST_SENDER	N/A
2849.803	SLOW_SENDER1	N/A
2849.888	FAST_SENDER	N/A
2850.607	RECEIVER	SLOW_SENDER1
2851.888	FAST_SENDER	N/A
2853.888	FAST_SENDER	N/A
2854.622	RECEIVER	FAST_SENDER
2857.038	FAST_SENDER	N/A
2858.035	SLOW_SENDER1	N/A
2858.816	RECEIVER	SLOW_SENDER1
2869.453	FAST_SENDER	N/A
2870.207	RECEIVER	FAST_SENDER
2872.638	FAST_SENDER	N/A
2878.638	RECEIVER	FAST_SENDER
2881.055	FAST_SENDER	N/A
2881.824	RECEIVER	FAST_SENDER
2884.273	FAST_SENDER	N/A
2890.167	RECEIVER	FAST_SENDER
2897.017	FAST_SENDER	N/A
2897.781	RECEIVER	FAST_SENDER
2900.186	FAST_SENDER	N/A
2906.003	RECEIVER	FAST_SENDER
2908.416	FAST_SENDER	N/A
2909.174	RECEIVER	FAST_SENDER
2911.582	FAST_SENDER	N/A
2917.399	RECEIVER	FAST_SENDER
2919.815	FAST_SENDER	N/A
2920.580	RECEIVER	FAST_SENDER
2923.030	FAST_SENDER	N/A
2928.983	RECEIVER	FAST_SENDER
2935.706	FAST_SENDER	N/A
2936.433	RECEIVER	FAST_SENDER
2938.857	FAST_SENDER	N/A
2944.910	RECEIVER	FAST_SENDER
2947.322	FAST_SENDER	N/A
2948.091	RECEIVER	FAST_SENDER
2950.509	FAST_SENDER	N/A
2956.403	RECEIVER	FAST_SENDER
2958.840	FAST_SENDER	N/A
2959.618	RECEIVER	FAST_SENDER
2962.045	FAST_SENDER	N/A
2968.257	RECEIVER	FAST_SENDER
2970.693	FAST_SENDER	N/A
2971.450	RECEIVER	FAST_SENDER
2973.863	FAST_SENDER	N/A
2977.820	SLOW_SENDER1	N/A
2979.717	RECEIVER	FAST_SENDER
2981.977	RECEIVER	SLOW_SENDER1
2987.443	FAST_SENDER	N/A
2989.378	SLOW_SENDER1	N/A
2989.443	FAST_SENDER	N/A
2991.443	FAST_SENDER	N/A
2991.665	RECEIVER	SLOW_SENDER1
2993.443	FAST_SENDER	N/A
2995.443	FAST_SENDER	N/A
2997.443	FAST_SENDER	N/A
2999.106	SLOW_SENDER1	N/A
2999.443	FAST_SENDER	N/A
2999.878	RECEIVER	SLOW_SENDER1
3001.443	FAST_SENDER	N/A
3002.190	RECEIVER	FAST_SENDER
3004.617	FAST_SENDER	N/A
3007.283	SLOW_SENDER1	N/A
3008.011	RECEIVER	SLOW_SENDER1
3015.426	SLOW_SENDER1	N/A
3018.094	FAST_SENDER	N/A
3018.825	RECEIVER	FAST_SENDER
3021.225	FAST_SENDER	N/A
3027.112	RECEIVER	FAST_SENDER
3029.534	FAST_SENDER	N/A
3030.294	RECEIVER	FAST_SENDER
3032.744	FAST_SENDER	N/A
3038.695	RECEIVER	FAST_SENDER
3041.103	FAST_SENDER	N/A
3041.891	RECEIVER	FAST_SENDER
3044.301	FAST_SENDER	N/A
3050.100	RECEIVER	FAST_SENDER
3052.515	FAST_SENDER	N/A
3053.266	RECEIVER	FAST_SENDER
3060.993	FAST_SENDER	N/A
3061.736	RECEIVER	FAST_SENDER
3064.154	FAST_SENDER	N/A
3069.959	RECEIVER	FAST_SENDER
3072.386	FAST_SENDER	N/A
3073.155	RECEIVER	FAST_SENDER
3075.566	FAST_SENDER	N/A
3081.451	RECEIVER	FAST_SENDER
3083.861	FAST_SENDER	N/A
3084.604	RECEIVER	FAST_SENDER
3087.051	FAST_SENDER	N/A
3092.959	RECEIVER	FAST_SENDER
3095.373	FAST_SENDER	N/A
3096.165	RECEIVER	FAST_SENDER
3098.596	FAST_SENDER	N/A
3104.387	RECEIVER	FAST_SENDER
3106.807	FAST_SENDER	N/A
3107.618	RECEIVER	FAST_SENDER
3110.023	FAST_SENDER	N/A
3116.027	RECEIVER	FAST_SENDER
3118.428	FAST_SENDER	N/A
3119.193	RECEIVER	FAST_SENDER
3121.630	FAST_SENDER	N/A
3127.572	RECEIVER	FAST_SENDER
3130.001	FAST_SENDER	N/A
3130.792	RECEIVER	FAST_SENDER
3133.233	FAST_SENDER	N/A
3134.870	SLOW_SENDER1	N/A
3138.852	RECEIVER	SLOW_SENDER1
3146.045	FAST_SENDER	N/A
3146.279	SLOW_SENDER1	N/A
3148.045	FAST_SENDER	N/A
3148.829	RECEIVER	SLOW_SENDER1
3150.045	FAST_SENDER	N/A
3152.045	FAST_SENDER	N/A
3154.045	FAST_SENDER	N/A
3156.045	FAST_SENDER	N/A
3156.249	SLOW_SENDER1	N/A
3156.989	RECEIVER	SLOW_SENDER1
3158.045	FAST_SENDER	N/A
3160.045	FAST_SENDER	N/A
3160.773	RECEIVER	FAST_SENDER
3163.204	FAST_SENDER	N/A
3164.390	SLOW_SENDER1	N/A
3165.173	RECEIVER	SLOW_SENDER1
3176.161	FAST_SENDER	N/A
3176.911	RECEIVER	FAST_SENDER
3179.347	FAST_SENDER	N/A
3185.485	RECEIVER	FAST_SENDER
3187.925	FAST_SENDER	N/A
3188.675	RECEIVER	FAST_SENDER
3191.077	FAST_SENDER	N/A
3196.865	RECEIVER	FAST_SENDER
3199.302	FAST_SENDER	N/A
3200.046	RECEIVER	FAST_SENDER
3202.487	FAST_SENDER	N/A
3208.473	RECEIVER	FAST_SENDER
3210.888	FAST_SENDER	N/A
3211.659	RECEIVER	FAST_SENDER
3214.074	FAST_SENDER	N/A
3220.063	RECEIVER	FAST_SENDER
3222.480	FAST_SENDER	N/A
3223.228	RECEIVER	FAST_SENDER
3225.673	FAST_SENDER	N/A
3231.393	RECEIVER	FAST_SENDER
3233.831	FAST_SENDER	N/A
3234.559	RECEIVER	FAST_SENDER
3237.006	FAST_SENDER	N/A
3242.898	RECEIVER	FAST_SENDER
3245.313	FAST_SENDER	N/A
3246.068	RECEIVER	FAST_SENDER
3248.501	FAST_SENDER	N/A
3254.753	RECEIVER	FAST_SENDER
3261.403	FAST_SENDER	N/A
3262.192	RECEIVER	FAST_SENDER
3264.636	FAST_SENDER	N/A
3270.492	RECEIVER	FAST_SENDER
3272.919	FAST_SENDER	N/A
3273.698	RECEIVER	FAST_SENDER
3276.118	FAST_SENDER	N/A
3282.045	RECEIVER	FAST_SENDER
3284.452	FAST_SENDER	N/A
3285.030	SLOW_SENDER1	N/A
3285.231	RECEIVER	FAST_SENDER
3287.673	FAST_SENDER	N/A
3288.774	RECEIVER	SLOW_SENDER1
3289.673	FAST_SENDER	N/A
3291.673	FAST_SENDER	N/A
3293.673	FAST_SENDER	N/A
3295.673	FAST_SENDER	N/A
3296.219	SLOW_SENDER1	N/A
3297.673	FAST_SENDER	N/A
3298.447	RECEIVER	SLOW_SENDER1
3299.673	FAST_SENDER	N/A
3301.673	FAST_SENDER	N/A
3305.854	SLOW_SENDER1	N/A
3306.614	RECEIVER	SLOW_SENDER1
3314.043	SLOW_SENDER1	N/A
3314.513	FAST_SENDER	N/A
3315.258	RECEIVER	FAST_SENDER
3317.689	FAST_SENDER	N/A
3323.515	RECEIVER	FAST_SENDER
3325.955	FAST_SENDER	N/A
3326.712	RECEIVER	FAST_SENDER
3329.153	FAST_SENDER	N/A
3335.089	RECEIVER	FAST_SENDER
3337.522	FAST_SENDER	N/A
3338.295	RECEIVER	FAST_SENDER
3340.725	FAST_SENDER	N/A
3346.482	RECEIVER	FAST_SENDER
3348.915	FAST_SENDER	N/A
3349.674	RECEIVER	FAST_SENDER
3352.112	FAST_SENDER	N/A
3362.755	RECEIVER	FAST_SENDER
3365.179	FAST_SENDER	N/A
3365.900	RECEIVER	FAST_SENDER
3368.330	FAST_SENDER	N/A
3373.913	RECEIVER	FAST_SENDER
3376.344	FAST_SENDER	N/A
3377.127	RECEIVER	FAST_SENDER
3379.556	FAST_SENDER	N/A
3385.221	RECEIVER	FAST_SENDER
3387.649	FAST_SENDER	N/A
3388.448	RECEIVER	FAST_SENDER
3390.876	FAST_SENDER	N/A
3396.493	RECEIVER	FAST_SENDER
3398.929	FAST_SENDER	N/A
3399.678	RECEIVER	FAST_SENDER
3402.084	FAST_SENDER	N/A
3408.446	RECEIVER	FAST_SENDER
3410.846	FAST_SENDER	N/A
3411.644	RECEIVER	FAST_SENDER
3419.614	FAST_SENDER	N/A
3420.334	RECEIVER	FAST_SENDER
3422.782	FAST_SENDER	N/A
3429.030	RECEIVER	FAST_SENDER
3431.447	FAST_SENDER	N/A
3432.197	RECEIVER	FAST_SENDER
3434.647	FAST_SENDER	N/A
3434.970	SLOW_SENDER1	N/A
3438.951	RECEIVER	SLOW_SENDER1
3446.354	SLOW_SENDER1	N/A
3447.520	FAST_SENDER	N/A
3448.465	RECEIVER	SLOW_SENDER1
3449.520	FAST_SENDER	N/A
3451.520	FAST_SENDER	N/A
3453.520	FAST_SENDER	N/A
3455.520	FAST_SENDER	N/A
3455.866	SLOW_SENDER1	N/A
3456.632	RECEIVER	SLOW_SENDER1
3457.520	FAST_SENDER	N/A
3459.520	FAST_SENDER	N/A
3461.520	FAST_SENDER	N/A
3462.314	RECEIVER	FAST_SENDER
3464.046	SLOW_SENDER1	N/A
3464.718	FAST_SENDER	N/A
3464.793	RECEIVER	SLOW_SENDER1
3465.475	RECEIVER	FAST_SENDER
3467.917	FAST_SENDER	N/A
3472.205	SLOW_SENDER1	N/A
3472.980	RECEIVER	SLOW_SENDER1
3480.874	FAST_SENDER	N/A
3483.288	RECEIVER	FAST_SENDER
3485.729	FAST_SENDER	N/A
3491.315	RECEIVER	FAST_SENDER
3493.717	FAST_SENDER	N/A
3494.515	RECEIVER	FAST_SENDER
3496.954	FAST_SENDER	N/A
3503.022	RECEIVER	FAST_SENDER
3505.448	FAST_SENDER	N/A
3506.211	RECEIVER	FAST_SENDER
3508.627	FAST_SENDER	N/A
3518.768	RECEIVER	FAST_SENDER
3521.208	FAST_SENDER	N/A
3521.936	RECEIVER	FAST_SENDER
3524.336	FAST_SENDER	N/A
3530.181	RECEIVER	FAST_SENDER
3532.605	FAST_SENDER	N/A
3535.126	RECEIVER	FAST_SENDER
3537.553	FAST_SENDER	N/A
3543.637	RECEIVER	FAST_SENDER
3546.058	FAST_SENDER	N/A
3552.147	RECEIVER	FAST_SENDER
3554.548	FAST_SENDER	N/A
3560.436	RECEIVER	FAST_SENDER
3562.875	FAST_SENDER	N/A
3573.568	RECEIVER	FAST_SENDER
3575.998	FAST_SENDER	N/A
3581.740	RECEIVER	FAST_SENDER
3584.166	FAST_SENDER	N/A
3590.317	RECEIVER	FAST_SENDER
3591.430	SLOW_SENDER1	N/A
3592.743	FAST_SENDER	N/A
3595.568	RECEIVER	SLOW_SENDER1
3598.621	RECEIVER	FAST_SENDER
3601.057	FAST_SENDER	N/A
3602.974	SLOW_SENDER1	N/A
3603.057	FAST_SENDER	N/A
3603.740	RECEIVER	SLOW_SENDER1
3605.057	FAST_SENDER	N/A
3607.057	FAST_SENDER	N/A
3609.057	FAST_SENDER	N/A
3611.057	FAST_SENDER	N/A
3611.145	SLOW_SENDER1	N/A
3611.949	RECEIVER	SLOW_SENDER1
3613.057	FAST_SENDER	N/A
3615.057	FAST_SENDER	N/A
3619.350	SLOW_SENDER1	N/A
3620.084	RECEIVER	SLOW_SENDER1
3627.525	SLOW_SENDER1	N/A
3627.607	FAST_SENDER	N/A
3628.921	RECEIVER	FAST_SENDER
3631.336	FAST_SENDER	N/A
3636.938	RECEIVER	FAST_SENDER
3639.351	FAST_SENDER	N/A
3640.135	RECEIVER	FAST_SENDER
3642.556	FAST_SENDER	N/A
3648.151	RECEIVER	FAST_SENDER
3650.554	FAST_SENDER	N/A
3651.337	RECEIVER	FAST_SENDER
3653.771	FAST_SENDER	N/A
3660.057	RECEIVER	FAST_SENDER
3662.463	FAST_SENDER	N/A
3663.235	RECEIVER	FAST_SENDER
3665.652	FAST_SENDER	N/A
3671.597	RECEIVER	FAST_SENDER
3674.022	FAST_SENDER	N/A
3674.806	RECEIVER	FAST_SENDER
3677.209	FAST_SENDER	N/A
3682.855	RECEIVER	FAST_SENDER
3685.278	FAST_SENDER	N/A
3686.012	RECEIVER	FAST_SENDER
3688.445	FAST_SENDER	N/A
3694.380	RECEIVER	FAST_SENDER
3696.823	FAST_SENDER	N/A
3697.605	RECEIVER	FAST_SENDER
3700.035	FAST_SENDER	N/A
3705.647	RECEIVER	FAST_SENDER
3708.048	FAST_SENDER	N/A
3708.834	RECEIVER	FAST_SENDER
3711.238	FAST_SENDER	N/A
3716.988	RECEIVER	FAST_SENDER
3719.422	FAST_SENDER	N/A
3720.215	RECEIVER	FAST_SENDER
3722.645	FAST_SENDER	N/A
3728.553	RECEIVER	FAST_SENDER
3730.980	FAST_SENDER	N/A
3731.750	RECEIVER	FAST_SENDER
3734.160	FAST_SENDER	N/A
3739.821	RECEIVER	FAST_SENDER
3742.238	FAST_SENDER	N/A
3743.015	RECEIVER	FAST_SENDER
3745.444	FAST_SENDER	N/A
3747.890	SLOW_SENDER1	N/A
3751.227	RECEIVER	FAST_SENDER
3758.764	FAST_SENDER	N/A
3760.443	SLOW_SENDER1	N/A
3760.764	FAST_SENDER	N/A
3762.649	RECEIVER	SLOW_SENDER1
3762.764	FAST_SENDER	N/A
3764.764	FAST_SENDER	N/A
3766.764	FAST_SENDER	N/A
3768.764	FAST_SENDER	N/A
3770.064	SLOW_SENDER1	N/A
3770.764	FAST_SENDER	N/A
3770.831	RECEIVER	SLOW_SENDER1
3772.764	FAST_SENDER	N/A
3773.535	RECEIVER	FAST_SENDER
3775.953	FAST_SENDER	N/A
3781.934	RECEIVER	FAST_SENDER
3784.374	FAST_SENDER	N/A
3785.155	RECEIVER	FAST_SENDER
3787.605	FAST_SENDER	N/A
3793.676	RECEIVER	FAST_SENDER
3796.125	FAST_SENDER	N/A
3796.916	RECEIVER	FAST_SENDER
3799.353	FAST_SENDER	N/A
3805.424	RECEIVER	FAST_SENDER
3807.843	FAST_SENDER	N/A
3808.574	RECEIVER	FAST_SENDER
3810.992	FAST_SENDER	N/A
3817.172	RECEIVER	FAST_SENDER
3819.608	FAST_SENDER	N/A
3820.342	RECEIVER	FAST_SENDER
3822.785	FAST_SENDER	N/A
3828.908	RECEIVER	FAST_SENDER
3831.320	FAST_SENDER	N/A
3832.069	RECEIVER	FAST_SENDER
3834.513	FAST_SENDER	N/A
3840.682	RECEIVER	FAST_SENDER
3843.109	FAST_SENDER	N/A
3843.867	RECEIVER	FAST_SENDER
3846.272	FAST_SENDER	N/A
3852.434	RECEIVER	FAST_SENDER
3854.884	FAST_SENDER	N/A
3855.669	RECEIVER	FAST_SENDER
3858.074	FAST_SENDER	N/A
3863.857	RECEIVER	FAST_SENDER
3866.261	FAST_SENDER	N/A
3866.976	RECEIVER	FAST_SENDER
3869.386	FAST_SENDER	N/A
3875.711	RECEIVER	FAST_SENDER
3878.137	FAST_SENDER	N/A
3878.909	RECEIVER	FAST_SENDER
3881.334	FAST_SENDER	N/A
3887.667	RECEIVER	FAST_SENDER
3889.200	SLOW_SENDER1	N/A
3889.997	RECEIVER	SLOW_SENDER1
3890.099	FAST_SENDER	N/A
3892.407	SLOW_SENDER1	N/A
3895.819	RECEIVER	FAST_SENDER
3903.214	FAST_SENDER	N/A
3904.850	SLOW_SENDER1	N/A
3905.214	FAST_SENDER	N/A
3907.214	FAST_SENDER	N/A
3909.214	FAST_SENDER	N/A
3911.214	FAST_SENDER	N/A
3913.214	FAST_SENDER	N/A
3915.214	FAST_SENDER	N/A
3917.214	FAST_SENDER	N/A
3917.987	RECEIVER	FAST_SENDER
3920.423	FAST_SENDER	N/A
3926.103	RECEIVER	FAST_SENDER
3928.503	FAST_SENDER	N/A
3929.298	RECEIVER	FAST_SENDER
3931.739	FAST_SENDER	N/A
3938.014	RECEIVER	FAST_SENDER
3940.442	FAST_SENDER	N/A
3941.221	RECEIVER	FAST_SENDER
3943.664	FAST_SENDER	N/A
3949.504	RECEIVER	FAST_SENDER
3951.906	FAST_SENDER	N/A
3952.689	RECEIVER	FAST_SENDER
3960.383	FAST_SENDER	N/A
3962.695	RECEIVER	FAST_SENDER
3965.139	FAST_SENDER	N/A
3971.174	RECEIVER	FAST_SENDER
3973.590	FAST_SENDER	N/A
3974.326	RECEIVER	FAST_SENDER
3976.775	FAST_SENDER	N/A
3982.535	RECEIVER	FAST_SENDER
3984.975	FAST_SENDER	N/A
3985.784	RECEIVER	FAST_SENDER
3988.187	FAST_SENDER	N/A
3994.466	RECEIVER	FAST_SENDER
3996.869	FAST_SENDER	N/A
3997.677	RECEIVER	FAST_SENDER
4000.111	FAST_SENDER	N/A
4005.820	RECEIVER	FAST_SENDER
4008.222	FAST_SENDER	N/A
4008.975	RECEIVER	FAST_SENDER
4011.386	FAST_SENDER	N/A
4017.332	RECEIVER	FAST_SENDER
4019.773	FAST_SENDER	N/A
4020.512	RECEIVER	FAST_SENDER
4022.934	FAST_SENDER	N/A
4025.070	SLOW_SENDER1	N/A
4036.476	SLOW_SENDER1	N/A
4036.580	FAST_SENDER	N/A
4038.580	FAST_SENDER	N/A
4038.891	RECEIVER	SLOW_SENDER1
4040.580	FAST_SENDER	N/A
4042.580	FAST_SENDER	N/A
4044.580	FAST_SENDER	N/A
4046.580	FAST_SENDER	N/A
4048.580	FAST_SENDER	N/A
4050.580	FAST_SENDER	N/A
4052.580	FAST_SENDER	N/A
4054.580	FAST_SENDER	N/A
4060.377	RECEIVER	FAST_SENDER
4062.808	FAST_SENDER	N/A
4063.573	RECEIVER	FAST_SENDER
4066.022	FAST_SENDER	N/A
4071.954	RECEIVER	FAST_SENDER
4074.370	FAST_SENDER	N/A
4075.153	RECEIVER	FAST_SENDER
4077.558	FAST_SENDER	N/A
4083.778	RECEIVER	FAST_SENDER
4086.194	FAST_SENDER	N/A
4086.945	RECEIVER	FAST_SENDER
4089.390	FAST_SENDER	N/A
4099.991	RECEIVER	FAST_SENDER
4102.425	FAST_SENDER	N/A
4103.219	RECEIVER	FAST_SENDER
4105.665	FAST_SENDER	N/A
4111.180	RECEIVER	FAST_SENDER
4113.588	FAST_SENDER	N/A
4114.368	RECEIVER	FAST_SENDER
4116.818	FAST_SENDER	N/A
4122.554	RECEIVER	FAST_SENDER
4124.969	FAST_SENDER	N/A
4125.749	RECEIVER	FAST_SENDER
4128.154	FAST_SENDER	N/A
4134.387	RECEIVER	FAST_SENDER
4136.794	FAST_SENDER	N/A
4137.557	RECEIVER	FAST_SENDER
4139.979	FAST_SENDER	N/A
4145.972	RECEIVER	FAST_SENDER
4148.376	FAST_SENDER	N/A
4149.126	RECEIVER	FAST_SENDER
4151.564	FAST_SENDER	N/A
4157.441	RECEIVER	FAST_SENDER
4159.180	SLOW_SENDER1	N/A
4159.890	FAST_SENDER	N/A
4159.912	RECEIVER	SLOW_SENDER1
4162.345	SLOW_SENDER1	N/A
4165.603	RECEIVER	FAST_SENDER
4168.013	FAST_SENDER	N/A
4170.013	FAST_SENDER	N/A
4172.013	FAST_SENDER	N/A
4174.013	FAST_SENDER	N/A
4174.674	SLOW_SENDER1	N/A
4176.013	FAST_SENDER	N/A
4178.013	FAST_SENDER	N/A
4180.013	FAST_SENDER	N/A
4182.013	FAST_SENDER	N/A
4182.806	RECEIVER	FAST_SENDER
4185.217	FAST_SENDER	N/A
4191.036	RECEIVER	FAST_SENDER
4193.455	FAST_SENDER	N/A
4194.194	RECEIVER	FAST_SENDER
4196.596	FAST_SENDER	N/A
4202.421	RECEIVER	FAST_SENDER
4204.842	FAST_SENDER	N/A
4205.627	RECEIVER	FAST_SENDER
4208.066	FAST_SENDER	N/A
4218.993	RECEIVER	FAST_SENDER
4221.434	FAST_SENDER	N/A
4222.202	RECEIVER	FAST_SENDER
4224.639	FAST_SENDER	N/A
4230.446	RECEIVER	FAST_SENDER
4232.882	FAST_SENDER	N/A
4235.462	RECEIVER	FAST_SENDER
4237.901	FAST_SENDER	N/A
4243.958	RECEIVER	FAST_SENDER
4246.388	FAST_SENDER	N/A
4252.334	RECEIVER	FAST_SENDER
4254.751	FAST_SENDER	N/A
4260.553	RECEIVER	FAST_SENDER
4262.971	FAST_SENDER	N/A
4269.202	RECEIVER	FAST_SENDER
4271.633	FAST_SENDER	N/A
4277.590	RECEIVER	FAST_SENDER
4280.024	FAST_SENDER	N/A
4280.820	RECEIVER	FAST_SENDER
4283.254	FAST_SENDER	N/A
4289.504	RECEIVER	FAST_SENDER
4291.916	FAST_SENDER	N/A
4292.664	RECEIVER	FAST_SENDER
4295.104	FAST_SENDER	N/A
4295.180	SLOW_SENDER1	N/A
4307.229	SLOW_SENDER1	N/A
4307.632	FAST_SENDER	N/A
4309.400	RECEIVER	SLOW_SENDER1
4309.632	FAST_SENDER	N/A
4311.632	FAST_SENDER	N/A
4313.632	FAST_SENDER	N/A
4315.632	FAST_SENDER	N/A
4316.834	SLOW_SENDER1	N/A
4317.605	RECEIVER	SLOW_SENDER1
4317.632	FAST_SENDER	N/A
4319.632	FAST_SENDER	N/A
4321.632	FAST_SENDER	N/A
4322.349	RECEIVER	FAST_SENDER
4324.795	FAST_SENDER	N/A
4325.045	SLOW_SENDER1	N/A
4325.808	RECEIVER	SLOW_SENDER1
4327.256	RECEIVER	FAST_SENDER
4329.667	FAST_SENDER	N/A
4333.219	SLOW_SENDER1	N/A
4335.543	RECEIVER	FAST_SENDER
4337.966	FAST_SENDER	N/A
4338.726	RECEIVER	FAST_SENDER
4341.155	FAST_SENDER	N/A
4347.126	RECEIVER	FAST_SENDER
4349.570	FAST_SENDER	N/A
4350.346	RECEIVER	FAST_SENDER
4352.780	FAST_SENDER	N/A
4359.014	RECEIVER	FAST_SENDER
4361.418	FAST_SENDER	N/A
4362.222	RECEIVER	FAST_SENDER
4364.648	FAST_SENDER	N/A
4370.504	RECEIVER	FAST_SENDER
4372.945	FAST_SENDER	N/A
4373.694	RECEIVER	FAST_SENDER
4376.120	FAST_SENDER	N/A
4381.927	RECEIVER	FAST_SENDER
4384.330	FAST_SENDER	N/A
4385.110	RECEIVER	FAST_SENDER
4387.537	FAST_SENDER	N/A
4393.603	RECEIVER	FAST_SENDER
4396.027	FAST_SENDER	N/A
4396.789	RECEIVER	FAST_SENDER
4399.201	FAST_SENDER	N/A
4405.107	RECEIVER	FAST_SENDER
4407.539	FAST_SENDER	N/A
4408.278	RECEIVER	FAST_SENDER
4410.709	FAST_SENDER	N/A
4416.969	RECEIVER	FAST_SENDER
4419.380	FAST_SENDER	N/A
4420.134	RECEIVER	FAST_SENDER
4422.551	FAST_SENDER	N/A
4428.622	RECEIVER	FAST_SENDER
4431.071	FAST_SENDER	N/A
4431.821	RECEIVER	FAST_SENDER
4434.251	FAST_SENDER	N/A
4440.326	RECEIVER	FAST_SENDER
4442.730	FAST_SENDER	N/A
4443.489	RECEIVER	FAST_SENDER
4444.660	SLOW_SENDER1	N/A
4445.901	FAST_SENDER	N/A
4449.045	RECEIVER	SLOW_SENDER1
4456.488	SLOW_SENDER1	N/A
4458.685	RECEIVER	SLOW_SENDER1
4459.166	FAST_SENDER	N/A
4461.166	FAST_SENDER	N/A
4463.166	FAST_SENDER	N/A
4465.166	FAST_SENDER	N/A
4466.134	SLOW_SENDER1	N/A
4466.903	RECEIVER	SLOW_SENDER1
4467.166	FAST_SENDER	N/A
4469.166	FAST_SENDER	N/A
4471.166	FAST_SENDER	N/A
4473.166	FAST_SENDER	N/A
4473.966	RECEIVER	FAST_SENDER
4474.338	SLOW_SENDER1	N/A
4475.060	RECEIVER	SLOW_SENDER1
4476.381	FAST_SENDER	N/A
4477.112	RECEIVER	FAST_SENDER
4479.562	FAST_SENDER	N/A
4482.467	SLOW_SENDER1	N/A
4485.466	RECEIVER	FAST_SENDER
4487.916	FAST_SENDER	N/A
4493.817	RECEIVER	FAST_SENDER
4496.259	FAST_SENDER	N/A
4501.977	RECEIVER	FAST_SENDER
4504.391	FAST_SENDER	N/A
4510.313	RECEIVER	FAST_SENDER
4512.756	FAST_SENDER	N/A
4513.546	RECEIVER	FAST_SENDER
4515.950	FAST_SENDER	N/A
4522.086	RECEIVER	FAST_SENDER
4524.501	FAST_SENDER	N/A
4525.209	RECEIVER	FAST_SENDER
4527.615	FAST_SENDER	N/A
4533.430	RECEIVER	FAST_SENDER
4535.870	FAST_SENDER	N/A
4536.583	RECEIVER	FAST_SENDER
4539.004	FAST_SENDER	N/A
4545.087	RECEIVER	FAST_SENDER
4547.515	FAST_SENDER	N/A
4548.297	RECEIVER	FAST_SENDER
4550.729	FAST_SENDER	N/A
4556.580	RECEIVER	FAST_SENDER
4559.025	FAST_SENDER	N/A
4559.804	RECEIVER	FAST_SENDER
4562.209	FAST_SENDER	N/A
4568.088	RECEIVER	FAST_SENDER
4570.512	FAST_SENDER	N/A
4571.286	RECEIVER	FAST_SENDER
4573.727	FAST_SENDER	N/A
4580.069	RECEIVER	FAST_SENDER
4582.485	FAST_SENDER	N/A
4583.215	RECEIVER	FAST_SENDER
4585.622	FAST_SENDER	N/A
4591.775	RECEIVER	FAST_SENDER
4594.180	FAST_SENDER	N/A
4594.914	RECEIVER	FAST_SENDER
4597.339	FAST_SENDER	N/A
4601.660	SLOW_SENDER1	N/A
4603.104	RECEIVER	FAST_SENDER
4603.989	RECEIVER	SLOW_SENDER1
4605.548	FAST_SENDER	N/A
4609.395	SLOW_SENDER1	N/A
4610.153	RECEIVER	SLOW_SENDER1
4615.555	SLOW_SENDER1	N/A
4617.848	RECEIVER	SLOW_SENDER1
4618.239	FAST_SENDER	N/A
4624.282	RECEIVER	FAST_SENDER
4625.277	SLOW_SENDER1	N/A
4626.695	FAST_SENDER	N/A
4627.424	RECEIVER	FAST_SENDER
4629.857	FAST_SENDER	N/A
4635.793	RECEIVER	FAST_SENDER
4638.210	FAST_SENDER	N/A
4639.004	RECEIVER	FAST_SENDER
4641.410	FAST_SENDER	N/A
4647.494	RECEIVER	FAST_SENDER
4649.906	FAST_SENDER	N/A
4650.690	RECEIVER	FAST_SENDER
4653.117	FAST_SENDER	N/A
4659.041	RECEIVER	FAST_SENDER
4661.466	FAST_SENDER	N/A
4662.248	RECEIVER	FAST_SENDER
4664.655	FAST_SENDER	N/A
4670.791	RECEIVER	FAST_SENDER
4673.227	FAST_SENDER	N/A
4673.984	RECEIVER	FAST_SENDER
4676.420	FAST_SENDER	N/A
4682.098	RECEIVER	FAST_SENDER
4684.520	FAST_SENDER	N/A
4685.235	RECEIVER	FAST_SENDER
4687.680	FAST_SENDER	N/A
4698.238	RECEIVER	FAST_SENDER
4700.640	FAST_SENDER	N/A
4701.423	RECEIVER	FAST_SENDER
4703.854	FAST_SENDER	N/A
4709.737	RECEIVER	FAST_SENDER
4712.139	FAST_SENDER	N/A
4712.891	RECEIVER	FAST_SENDER
4715.296	FAST_SENDER	N/A
4720.737	RECEIVER	FAST_SENDER
4723.181	FAST_SENDER	N/A
4723.914	RECEIVER	FAST_SENDER
4726.350	FAST_SENDER	N/A
4732.231	RECEIVER	FAST_SENDER
4734.656	FAST_SENDER	N/A
4735.447	RECEIVER	FAST_SENDER
4737.861	FAST_SENDER	N/A
4743.959	RECEIVER	FAST_SENDER
4746.373	FAST_SENDER	N/A
4746.920	SLOW_SENDER1	N/A
4747.122	RECEIVER	FAST_SENDER
4749.536	FAST_SENDER	N/A
4751.064	RECEIVER	SLOW_SENDER1
4755.867	RECEIVER	FAST_SENDER
4758.311	FAST_SENDER	N/A
4758.494	SLOW_SENDER1	N/A
4759.264	RECEIVER	SLOW_SENDER1
4760.311	FAST_SENDER	N/A
4762.311	FAST_SENDER	N/A
4764.311	FAST_SENDER	N/A
4766.311	FAST_SENDER	N/A
4766.708	SLOW_SENDER1	N/A
4767.507	RECEIVER	SLOW_SENDER1
4768.311	FAST_SENDER	N/A
4770.311	FAST_SENDER	N/A
4772.311	FAST_SENDER	N/A
4774.311	FAST_SENDER	N/A
4776.311	FAST_SENDER	N/A
4778.311	FAST_SENDER	N/A
4780.311	FAST_SENDER	N/A
4782.311	FAST_SENDER	N/A
4784.311	FAST_SENDER	N/A
4790.177	RECEIVER	FAST_SENDER
4792.590	FAST_SENDER	N/A
4793.331	RECEIVER	FAST_SENDER
4795.740	FAST_SENDER	N/A
4801.428	RECEIVER	FAST_SENDER
4803.833	FAST_SENDER	N/A
4804.581	RECEIVER	FAST_SENDER
4807.017	FAST_SENDER	N/A
4812.639	RECEIVER	FAST_SENDER
4815.085	FAST_SENDER	N/A
4815.874	RECEIVER	FAST_SENDER
4818.305	FAST_SENDER	N/A
4824.034	RECEIVER	FAST_SENDER
4826.435	FAST_SENDER	N/A
4827.242	RECEIVER	FAST_SENDER
4829.683	FAST_SENDER	N/A
4835.916	RECEIVER	FAST_SENDER
4838.321	FAST_SENDER	N/A
4839.094	RECEIVER	FAST_SENDER
4841.539	FAST_SENDER	N/A
4847.059	RECEIVER	FAST_SENDER
4853.842	FAST_SENDER	N/A
4854.585	RECEIVER	FAST_SENDER
4856.989	FAST_SENDER	N/A
4863.149	RECEIVER	FAST_SENDER
4865.589	FAST_SENDER	N/A
4866.365	RECEIVER	FAST_SENDER
4868.780	FAST_SENDER	N/A
4874.789	RECEIVER	FAST_SENDER
4877.239	FAST_SENDER	N/A
4878.029	RECEIVER	FAST_SENDER
4880.449	FAST_SENDER	N/A
4886.349	RECEIVER	FAST_SENDER
4888.785	FAST_SENDER	N/A
4889.240	SLOW_SENDER1	N/A
4889.545	RECEIVER	FAST_SENDER
4893.170	RECEIVER	SLOW_SENDER1
4900.582	SLOW_SENDER1	N/A
4902.534	FAST_SENDER	N/A
4903.141	RECEIVER	SLOW_SENDER1
4904.534	FAST_SENDER	N/A
4906.534	FAST_SENDER	N/A
4908.534	FAST_SENDER	N/A
4910.534	FAST_SENDER	N/A
4910.585	SLOW_SENDER1	N/A
4911.324	RECEIVER	SLOW_SENDER1
4912.534	FAST_SENDER	N/A
4914.534	FAST_SENDER	N/A
4916.534	FAST_SENDER	N/A
4917.272	RECEIVER	FAST_SENDER
4918.741	SLOW_SENDER1	N/A
4919.515	RECEIVER	SLOW_SENDER1
4919.706	FAST_SENDER	N/A
4920.486	RECEIVER	FAST_SENDER
4922.926	FAST_SENDER	N/A
4926.963	SLOW_SENDER1	N/A
4927.716	RECEIVER	SLOW_SENDER1
4935.318	FAST_SENDER	N/A
4936.048	RECEIVER	FAST_SENDER
4938.460	FAST_SENDER	N/A
4944.530	RECEIVER	FAST_SENDER
4946.956	FAST_SENDER	N/A
4947.708	RECEIVER	FAST_SENDER
4950.143	FAST_SENDER	N/A
4955.820	RECEIVER	FAST_SENDER
4958.252	FAST_SENDER	N/A
4959.031	RECEIVER	FAST_SENDER
4961.433	FAST_SENDER	N/A
4967.602	RECEIVER	FAST_SENDER
4970.008	FAST_SENDER	N/A
4970.730	RECEIVER	FAST_SENDER
4973.170	FAST_SENDER	N/A
4978.705	RECEIVER	FAST_SENDER
4981.117	FAST_SENDER	N/A
4981.869	RECEIVER	FAST_SENDER
4984.302	FAST_SENDER	N/A
4990.271	RECEIVER	FAST_SENDER
4992.716	FAST_SENDER	N/A
4993.461	RECEIVER	FAST_SENDER
4995.898	FAST_SENDER	N/A
5001.523	RECEIVER	FAST_SENDER
5003.942	FAST_SENDER	N/A
5004.740	RECEIVER	FAST_SENDER
5007.176	FAST_SENDER	N/A
5012.881	RECEIVER	FAST_SENDER
5015.319	FAST_SENDER	N/A
5027.710	FAST_SENDER	N/A
5028.440	RECEIVER	FAST_SENDER
5030.889	FAST_SENDER	N/A
5036.758	RECEIVER	FAST_SENDER
5039.197	FAST_SENDER	N/A
5039.987	RECEIVER	FAST_SENDER
5042.388	FAST_SENDER	N/A
5046.180	SLOW_SENDER1	N/A
5050.360	RECEIVER	SLOW_SENDER1
5054.800	FAST_SENDER	N/A
5056.800	FAST_SENDER	N/A
5057.780	SLOW_SENDER1	N/A
5058.800	FAST_SENDER	N/A
5059.995	RECEIVER	SLOW_SENDER1
5060.800	FAST_SENDER	N/A
5062.800	FAST_SENDER	N/A
5064.800	FAST_SENDER	N/A
5066.800	FAST_SENDER	N/A
5067.419	SLOW_SENDER1	N/A
5068.166	RECEIVER	SLOW_SENDER1
5068.800	FAST_SENDER	N/A
5069.553	RECEIVER	FAST_SENDER
5071.980	FAST_SENDER	N/A
5075.575	SLOW_SENDER1	N/A
5076.361	RECEIVER	SLOW_SENDER1
5083.795	SLOW_SENDER1	N/A
5084.343	FAST_SENDER	N/A
5085.101	RECEIVER	FAST_SENDER
5087.526	FAST_SENDER	N/A
5093.168	RECEIVER	FAST_SENDER
5099.765	FAST_SENDER	N/A
5100.542	RECEIVER	FAST_SENDER
5102.964	FAST_SENDER	N/A
5108.658	RECEIVER	FAST_SENDER
5111.100	FAST_SENDER	N/A
5111.881	RECEIVER	FAST_SENDER
5114.289	FAST_SENDER	N/A
5120.023	RECEIVER	FAST_SENDER
5122.435	FAST_SENDER	N/A
5123.193	RECEIVER	FAST_SENDER
5125.599	FAST_SENDER	N/A
5131.426	RECEIVER	FAST_SENDER
5133.859	FAST_SENDER	N/A
5134.638	RECEIVER	FAST_SENDER
5137.060	FAST_SENDER	N/A
5142.674	RECEIVER	FAST_SENDER
5149.207	FAST_SENDER	N/A
5151.475	RECEIVER	FAST_SENDER
5153.881	FAST_SENDER	N/A
5159.940	RECEIVER	FAST_SENDER
5162.347	FAST_SENDER	N/A
5163.108	RECEIVER	FAST_SENDER
5165.522	FAST_SENDER	N/A
5171.517	RECEIVER	FAST_SENDER
5173.921	FAST_SENDER	N/A
5174.680	RECEIVER	FAST_SENDER
5177.089	FAST_SENDER	N/A
5182.614	RECEIVER	FAST_SENDER
5185.022	FAST_SENDER	N/A
5185.771	RECEIVER	FAST_SENDER
5188.173	FAST_SENDER	N/A
5194.413	RECEIVER	FAST_SENDER
5196.860	FAST_SENDER	N/A
5197.584	RECEIVER	FAST_SENDER
5199.987	FAST_SENDER	N/A
5203.180	SLOW_SENDER1	N/A
5205.851	RECEIVER	FAST_SENDER
5208.266	FAST_SENDER	N/A
5210.266	FAST_SENDER	N/A
5212.266	FAST_SENDER	N/A
5214.266	FAST_SENDER	N/A
5216.071	SLOW_SENDER1	N/A
5216.266	FAST_SENDER	N/A
5218.266	FAST_SENDER	N/A
5218.459	RECEIVER	SLOW_SENDER1
5220.266	FAST_SENDER	N/A
5222.266	FAST_SENDER	N/A
5225.891	SLOW_SENDER1	N/A
5226.692	RECEIVER	SLOW_SENDER1
5234.936	FAST_SENDER	N/A
5235.738	RECEIVER	FAST_SENDER
5238.170	FAST_SENDER	N/A
5244.501	RECEIVER	FAST_SENDER
5246.929	FAST_SENDER	N/A
5247.675	RECEIVER	FAST_SENDER
5250.079	FAST_SENDER	N/A
5255.697	RECEIVER	FAST_SENDER
5258.115	FAST_SENDER	N/A
5258.896	RECEIVER	FAST_SENDER
5261.345	FAST_SENDER	N/A
5267.057	RECEIVER	FAST_SENDER
5269.493	FAST_SENDER	N/A
5270.290	RECEIVER	FAST_SENDER
5272.738	FAST_SENDER	N/A
5278.695	RECEIVER	FAST_SENDER
5285.480	FAST_SENDER	N/A
5286.280	RECEIVER	FAST_SENDER
5288.691	FAST_SENDER	N/A
5294.924	RECEIVER	FAST_SENDER
5297.356	FAST_SENDER	N/A
5298.147	RECEIVER	FAST_SENDER
5300.591	FAST_SENDER	N/A
5306.649	RECEIVER	FAST_SENDER
5309.096	FAST_SENDER	N/A
5309.889	RECEIVER	FAST_SENDER
5312.325	FAST_SENDER	N/A
5318.408	RECEIVER	FAST_SENDER
5320.813	FAST_SENDER	N/A
5323.019	RECEIVER	FAST_SENDER
5325.438	FAST_SENDER	N/A
5331.731	RECEIVER	FAST_SENDER
5338.309	FAST_SENDER	N/A
5339.094	RECEIVER	FAST_SENDER
5341.510	FAST_SENDER	N/A
5345.180	SLOW_SENDER1	N/A
5347.457	RECEIVER	FAST_SENDER
5349.586	RECEIVER	SLOW_SENDER1
5349.907	FAST_SENDER	N/A
5351.907	FAST_SENDER	N/A
5353.907	FAST_SENDER	N/A
5354.998	SLOW_SENDER1	N/A
5355.907	FAST_SENDER	N/A
5357.387	RECEIVER	SLOW_SENDER1
5357.907	FAST_SENDER	N/A
5359.907	FAST_SENDER	N/A
5361.907	FAST_SENDER	N/A
5363.907	FAST_SENDER	N/A
5364.824	SLOW_SENDER1	N/A
5365.556	RECEIVER	SLOW_SENDER1
5366.394	RECEIVER	FAST_SENDER
5368.830	FAST_SENDER	N/A
5372.977	SLOW_SENDER1	N/A
5373.787	RECEIVER	SLOW_SENDER1
5381.222	SLOW_SENDER1	N/A
5381.536	FAST_SENDER	N/A
5382.348	RECEIVER	FAST_SENDER
5384.768	FAST_SENDER	N/A
5391.136	RECEIVER	FAST_SENDER
5393.562	FAST_SENDER	N/A
5394.301	RECEIVER	FAST_SENDER
5396.748	FAST_SENDER	N/A
5402.889	RECEIVER	FAST_SENDER
5405.338	FAST_SENDER	N/A
5406.123	RECEIVER	FAST_SENDER
5414.007	FAST_SENDER	N/A
5414.773	RECEIVER	FAST_SENDER
5417.192	FAST_SENDER	N/A
5422.950	RECEIVER	FAST_SENDER
5425.367	FAST_SENDER	N/A
5426.136	RECEIVER	FAST_SENDER
5428.569	FAST_SENDER	N/A
5434.135	RECEIVER	FAST_SENDER
5436.584	FAST_SENDER	N/A
5437.340	RECEIVER	FAST_SENDER
5444.616	FAST_SENDER	N/A
5445.403	RECEIVER	FAST_SENDER
5447.852	FAST_SENDER	N/A
5454.096	RECEIVER	FAST_SENDER
5456.505	FAST_SENDER	N/A
5457.283	RECEIVER	FAST_SENDER
5459.695	FAST_SENDER	N/A
[truncated: 10,962 more rows]
