# Supplementary material for: CATO: Wake-Up reCeiver-bAsed communicaTiOn for Batteryless Devices
Source: Sensors (Basel). 2025 Nov 7;25(22):6813. doi: 10.3390/s25226813 (PMC12655924; doi:10.3390/s25226813)
Supplement: Supplementary file 1 [file sensors-25-06813-s001.zip › File S1_Experimental_and_Simulation_Data/simulation/base_case/cap50/mac_competing_nodes_link_reserve.csv]

time_s	node_id	received_from
2.700	FAST_SENDER	N/A
2.700	SLOW_SENDER1	N/A
3.434	RECEIVER	SLOW_SENDER1
5.408	RECEIVER	FAST_SENDER
5.880	SLOW_SENDER1	N/A
6.663	RECEIVER	SLOW_SENDER1
7.849	FAST_SENDER	N/A
8.647	RECEIVER	FAST_SENDER
9.097	SLOW_SENDER1	N/A
9.891	RECEIVER	SLOW_SENDER1
11.088	FAST_SENDER	N/A
11.845	RECEIVER	FAST_SENDER
12.300	SLOW_SENDER1	N/A
13.060	RECEIVER	SLOW_SENDER1
14.248	FAST_SENDER	N/A
15.042	RECEIVER	FAST_SENDER
15.476	SLOW_SENDER1	N/A
16.282	RECEIVER	SLOW_SENDER1
17.478	FAST_SENDER	N/A
18.237	RECEIVER	FAST_SENDER
18.704	SLOW_SENDER1	N/A
19.519	RECEIVER	SLOW_SENDER1
25.673	FAST_SENDER	N/A
27.673	FAST_SENDER	N/A
29.673	FAST_SENDER	N/A
31.673	FAST_SENDER	N/A
32.145	SLOW_SENDER1	N/A
32.948	RECEIVER	SLOW_SENDER1
33.673	FAST_SENDER	N/A
35.673	FAST_SENDER	N/A
37.673	FAST_SENDER	N/A
39.673	FAST_SENDER	N/A
40.377	SLOW_SENDER1	N/A
40.442	RECEIVER	FAST_SENDER
41.100	RECEIVER	SLOW_SENDER1
42.844	FAST_SENDER	N/A
43.601	RECEIVER	FAST_SENDER
46.019	FAST_SENDER	N/A
46.772	RECEIVER	FAST_SENDER
48.508	SLOW_SENDER1	N/A
49.179	FAST_SENDER	N/A
49.250	RECEIVER	SLOW_SENDER1
49.935	RECEIVER	FAST_SENDER
52.350	FAST_SENDER	N/A
53.144	RECEIVER	FAST_SENDER
55.592	FAST_SENDER	N/A
56.346	RECEIVER	FAST_SENDER
58.754	FAST_SENDER	N/A
59.552	RECEIVER	FAST_SENDER
61.975	FAST_SENDER	N/A
62.745	RECEIVER	FAST_SENDER
65.162	FAST_SENDER	N/A
65.927	RECEIVER	FAST_SENDER
68.350	FAST_SENDER	N/A
69.087	RECEIVER	FAST_SENDER
71.492	FAST_SENDER	N/A
72.264	RECEIVER	FAST_SENDER
74.676	FAST_SENDER	N/A
75.410	RECEIVER	FAST_SENDER
77.832	FAST_SENDER	N/A
78.573	RECEIVER	FAST_SENDER
81.013	FAST_SENDER	N/A
81.780	RECEIVER	FAST_SENDER
84.211	FAST_SENDER	N/A
84.984	RECEIVER	FAST_SENDER
87.423	FAST_SENDER	N/A
88.179	RECEIVER	FAST_SENDER
90.625	FAST_SENDER	N/A
91.390	RECEIVER	FAST_SENDER
95.425	FAST_SENDER	N/A
96.164	RECEIVER	FAST_SENDER
100.163	FAST_SENDER	N/A
100.909	RECEIVER	FAST_SENDER
103.320	FAST_SENDER	N/A
104.092	RECEIVER	FAST_SENDER
106.542	FAST_SENDER	N/A
107.293	RECEIVER	FAST_SENDER
111.423	FAST_SENDER	N/A
112.135	RECEIVER	FAST_SENDER
114.580	FAST_SENDER	N/A
115.371	RECEIVER	FAST_SENDER
117.819	FAST_SENDER	N/A
118.610	RECEIVER	FAST_SENDER
121.025	FAST_SENDER	N/A
121.800	RECEIVER	FAST_SENDER
124.231	FAST_SENDER	N/A
124.975	RECEIVER	FAST_SENDER
127.392	FAST_SENDER	N/A
128.123	RECEIVER	FAST_SENDER
130.550	FAST_SENDER	N/A
131.322	RECEIVER	FAST_SENDER
133.770	FAST_SENDER	N/A
134.530	RECEIVER	FAST_SENDER
138.477	FAST_SENDER	N/A
139.269	RECEIVER	FAST_SENDER
141.671	FAST_SENDER	N/A
142.428	RECEIVER	FAST_SENDER
144.847	FAST_SENDER	N/A
145.595	RECEIVER	FAST_SENDER
148.021	FAST_SENDER	N/A
148.795	RECEIVER	FAST_SENDER
151.235	FAST_SENDER	N/A
152.019	RECEIVER	FAST_SENDER
154.458	FAST_SENDER	N/A
155.216	RECEIVER	FAST_SENDER
157.627	FAST_SENDER	N/A
158.439	RECEIVER	FAST_SENDER
160.851	FAST_SENDER	N/A
161.621	RECEIVER	FAST_SENDER
164.043	FAST_SENDER	N/A
164.844	RECEIVER	FAST_SENDER
167.268	FAST_SENDER	N/A
167.680	SLOW_SENDER1	N/A
168.040	RECEIVER	FAST_SENDER
170.688	RECEIVER	SLOW_SENDER1
172.445	FAST_SENDER	N/A
173.236	RECEIVER	FAST_SENDER
175.641	FAST_SENDER	N/A
176.112	SLOW_SENDER1	N/A
176.415	RECEIVER	FAST_SENDER
178.458	RECEIVER	SLOW_SENDER1
182.897	FAST_SENDER	N/A
183.669	RECEIVER	FAST_SENDER
185.899	SLOW_SENDER1	N/A
186.080	FAST_SENDER	N/A
186.678	RECEIVER	SLOW_SENDER1
188.795	RECEIVER	FAST_SENDER
191.236	FAST_SENDER	N/A
191.964	RECEIVER	FAST_SENDER
194.088	SLOW_SENDER1	N/A
194.366	FAST_SENDER	N/A
194.874	RECEIVER	SLOW_SENDER1
196.536	RECEIVER	FAST_SENDER
198.985	FAST_SENDER	N/A
199.787	RECEIVER	FAST_SENDER
202.233	FAST_SENDER	N/A
202.314	SLOW_SENDER1	N/A
203.010	RECEIVER	FAST_SENDER
205.415	FAST_SENDER	N/A
206.180	RECEIVER	FAST_SENDER
208.617	FAST_SENDER	N/A
209.403	RECEIVER	FAST_SENDER
211.826	FAST_SENDER	N/A
212.602	RECEIVER	FAST_SENDER
215.033	FAST_SENDER	N/A
215.806	RECEIVER	FAST_SENDER
218.206	FAST_SENDER	N/A
218.988	RECEIVER	FAST_SENDER
221.423	FAST_SENDER	N/A
222.150	RECEIVER	FAST_SENDER
224.563	FAST_SENDER	N/A
225.324	RECEIVER	FAST_SENDER
227.760	FAST_SENDER	N/A
228.553	RECEIVER	FAST_SENDER
230.972	FAST_SENDER	N/A
231.693	RECEIVER	FAST_SENDER
234.140	FAST_SENDER	N/A
234.925	RECEIVER	FAST_SENDER
237.373	FAST_SENDER	N/A
238.142	RECEIVER	FAST_SENDER
240.557	FAST_SENDER	N/A
241.327	RECEIVER	FAST_SENDER
243.728	FAST_SENDER	N/A
244.457	RECEIVER	FAST_SENDER
246.901	FAST_SENDER	N/A
247.673	RECEIVER	FAST_SENDER
250.097	FAST_SENDER	N/A
250.855	RECEIVER	FAST_SENDER
253.298	FAST_SENDER	N/A
254.043	RECEIVER	FAST_SENDER
256.450	FAST_SENDER	N/A
257.192	RECEIVER	FAST_SENDER
259.612	FAST_SENDER	N/A
260.345	RECEIVER	FAST_SENDER
262.790	FAST_SENDER	N/A
263.555	RECEIVER	FAST_SENDER
265.998	FAST_SENDER	N/A
266.801	RECEIVER	FAST_SENDER
269.236	FAST_SENDER	N/A
269.983	RECEIVER	FAST_SENDER
272.388	FAST_SENDER	N/A
275.588	FAST_SENDER	N/A
283.064	FAST_SENDER	N/A
290.498	FAST_SENDER	N/A
298.254	FAST_SENDER	N/A
305.725	FAST_SENDER	N/A
313.140	FAST_SENDER	N/A
320.271	FAST_SENDER	N/A
323.270	SLOW_SENDER1	N/A
328.381	FAST_SENDER	N/A
330.381	FAST_SENDER	N/A
332.381	FAST_SENDER	N/A
334.381	FAST_SENDER	N/A
336.381	FAST_SENDER	N/A
336.689	SLOW_SENDER1	N/A
338.381	FAST_SENDER	N/A
340.381	FAST_SENDER	N/A
342.381	FAST_SENDER	N/A
344.381	FAST_SENDER	N/A
346.381	FAST_SENDER	N/A
348.381	FAST_SENDER	N/A
350.381	FAST_SENDER	N/A
352.381	FAST_SENDER	N/A
354.381	FAST_SENDER	N/A
361.577	FAST_SENDER	N/A
369.269	FAST_SENDER	N/A
376.461	FAST_SENDER	N/A
384.470	FAST_SENDER	N/A
392.195	FAST_SENDER	N/A
399.662	FAST_SENDER	N/A
407.228	FAST_SENDER	N/A
412.262	RECEIVER	FAST_SENDER
414.710	FAST_SENDER	N/A
415.477	RECEIVER	FAST_SENDER
417.914	FAST_SENDER	N/A
418.684	RECEIVER	FAST_SENDER
421.115	FAST_SENDER	N/A
421.892	RECEIVER	FAST_SENDER
424.327	FAST_SENDER	N/A
425.106	RECEIVER	FAST_SENDER
427.538	FAST_SENDER	N/A
428.288	RECEIVER	FAST_SENDER
430.719	FAST_SENDER	N/A
431.483	RECEIVER	FAST_SENDER
433.922	FAST_SENDER	N/A
434.706	RECEIVER	FAST_SENDER
437.143	FAST_SENDER	N/A
437.947	RECEIVER	FAST_SENDER
440.391	FAST_SENDER	N/A
442.724	RECEIVER	FAST_SENDER
445.142	FAST_SENDER	N/A
445.860	RECEIVER	FAST_SENDER
448.287	FAST_SENDER	N/A
449.052	RECEIVER	FAST_SENDER
451.460	FAST_SENDER	N/A
452.233	RECEIVER	FAST_SENDER
454.659	FAST_SENDER	N/A
455.389	RECEIVER	FAST_SENDER
457.790	FAST_SENDER	N/A
457.880	SLOW_SENDER1	N/A
458.523	RECEIVER	FAST_SENDER
460.837	RECEIVER	SLOW_SENDER1
462.459	FAST_SENDER	N/A
463.220	RECEIVER	FAST_SENDER
465.657	FAST_SENDER	N/A
466.274	SLOW_SENDER1	N/A
466.387	RECEIVER	FAST_SENDER
468.595	RECEIVER	SLOW_SENDER1
468.813	FAST_SENDER	N/A
469.599	RECEIVER	FAST_SENDER
472.010	FAST_SENDER	N/A
472.778	RECEIVER	FAST_SENDER
475.218	FAST_SENDER	N/A
475.955	RECEIVER	FAST_SENDER
476.030	SLOW_SENDER1	N/A
476.778	RECEIVER	SLOW_SENDER1
479.978	FAST_SENDER	N/A
480.738	RECEIVER	FAST_SENDER
483.138	FAST_SENDER	N/A
483.897	RECEIVER	FAST_SENDER
484.201	SLOW_SENDER1	N/A
484.931	RECEIVER	SLOW_SENDER1
486.347	FAST_SENDER	N/A
487.099	RECEIVER	FAST_SENDER
489.540	FAST_SENDER	N/A
490.323	RECEIVER	FAST_SENDER
492.357	SLOW_SENDER1	N/A
492.760	FAST_SENDER	N/A
493.159	RECEIVER	SLOW_SENDER1
497.006	RECEIVER	FAST_SENDER
499.415	FAST_SENDER	N/A
500.193	RECEIVER	FAST_SENDER
502.598	FAST_SENDER	N/A
503.360	RECEIVER	FAST_SENDER
505.803	FAST_SENDER	N/A
506.526	RECEIVER	FAST_SENDER
508.969	FAST_SENDER	N/A
509.763	RECEIVER	FAST_SENDER
512.174	FAST_SENDER	N/A
512.925	RECEIVER	FAST_SENDER
515.367	FAST_SENDER	N/A
516.157	RECEIVER	FAST_SENDER
518.558	FAST_SENDER	N/A
519.304	RECEIVER	FAST_SENDER
521.723	FAST_SENDER	N/A
522.453	RECEIVER	FAST_SENDER
524.894	FAST_SENDER	N/A
525.622	RECEIVER	FAST_SENDER
528.034	FAST_SENDER	N/A
528.820	RECEIVER	FAST_SENDER
531.224	FAST_SENDER	N/A
531.974	RECEIVER	FAST_SENDER
534.374	FAST_SENDER	N/A
535.145	RECEIVER	FAST_SENDER
537.558	FAST_SENDER	N/A
538.308	RECEIVER	FAST_SENDER
540.732	FAST_SENDER	N/A
541.499	RECEIVER	FAST_SENDER
543.918	FAST_SENDER	N/A
544.719	RECEIVER	FAST_SENDER
547.157	FAST_SENDER	N/A
547.911	RECEIVER	FAST_SENDER
550.357	FAST_SENDER	N/A
551.113	RECEIVER	FAST_SENDER
553.558	FAST_SENDER	N/A
554.270	RECEIVER	FAST_SENDER
556.693	FAST_SENDER	N/A
557.463	RECEIVER	FAST_SENDER
559.908	FAST_SENDER	N/A
560.705	RECEIVER	FAST_SENDER
563.135	FAST_SENDER	N/A
563.923	RECEIVER	FAST_SENDER
566.364	FAST_SENDER	N/A
567.088	RECEIVER	FAST_SENDER
569.500	FAST_SENDER	N/A
570.260	RECEIVER	FAST_SENDER
572.698	FAST_SENDER	N/A
573.463	RECEIVER	FAST_SENDER
575.887	FAST_SENDER	N/A
576.635	RECEIVER	FAST_SENDER
579.081	FAST_SENDER	N/A
579.862	RECEIVER	FAST_SENDER
582.276	FAST_SENDER	N/A
583.046	RECEIVER	FAST_SENDER
585.478	FAST_SENDER	N/A
586.247	RECEIVER	FAST_SENDER
588.664	FAST_SENDER	N/A
589.447	RECEIVER	FAST_SENDER
591.877	FAST_SENDER	N/A
592.631	RECEIVER	FAST_SENDER
595.041	FAST_SENDER	N/A
602.251	FAST_SENDER	N/A
609.504	FAST_SENDER	N/A
613.690	SLOW_SENDER1	N/A
616.801	FAST_SENDER	N/A
618.801	FAST_SENDER	N/A
620.801	FAST_SENDER	N/A
622.801	FAST_SENDER	N/A
624.801	FAST_SENDER	N/A
626.256	SLOW_SENDER1	N/A
626.801	FAST_SENDER	N/A
628.801	FAST_SENDER	N/A
630.801	FAST_SENDER	N/A
632.801	FAST_SENDER	N/A
634.801	FAST_SENDER	N/A
636.801	FAST_SENDER	N/A
638.801	FAST_SENDER	N/A
640.801	FAST_SENDER	N/A
642.801	FAST_SENDER	N/A
644.801	FAST_SENDER	N/A
652.388	FAST_SENDER	N/A
660.406	FAST_SENDER	N/A
668.375	FAST_SENDER	N/A
676.312	FAST_SENDER	N/A
683.928	FAST_SENDER	N/A
691.365	FAST_SENDER	N/A
699.227	FAST_SENDER	N/A
707.146	FAST_SENDER	N/A
714.819	FAST_SENDER	N/A
722.539	FAST_SENDER	N/A
730.027	FAST_SENDER	N/A
732.211	RECEIVER	FAST_SENDER
734.648	FAST_SENDER	N/A
735.373	RECEIVER	FAST_SENDER
737.796	FAST_SENDER	N/A
738.532	RECEIVER	FAST_SENDER
740.940	FAST_SENDER	N/A
741.683	RECEIVER	FAST_SENDER
744.123	FAST_SENDER	N/A
744.891	RECEIVER	FAST_SENDER
747.324	FAST_SENDER	N/A
747.570	SLOW_SENDER1	N/A
748.116	RECEIVER	FAST_SENDER
749.862	RECEIVER	SLOW_SENDER1
750.535	FAST_SENDER	N/A
751.288	RECEIVER	FAST_SENDER
753.713	FAST_SENDER	N/A
754.518	RECEIVER	FAST_SENDER
755.300	SLOW_SENDER1	N/A
756.060	RECEIVER	SLOW_SENDER1
756.962	FAST_SENDER	N/A
757.700	RECEIVER	FAST_SENDER
760.142	FAST_SENDER	N/A
760.853	RECEIVER	FAST_SENDER
761.496	SLOW_SENDER1	N/A
762.220	RECEIVER	SLOW_SENDER1
763.277	FAST_SENDER	N/A
764.044	RECEIVER	FAST_SENDER
766.479	FAST_SENDER	N/A
767.278	RECEIVER	FAST_SENDER
769.631	SLOW_SENDER1	N/A
769.691	FAST_SENDER	N/A
770.353	RECEIVER	SLOW_SENDER1
772.370	RECEIVER	FAST_SENDER
774.781	FAST_SENDER	N/A
775.515	RECEIVER	FAST_SENDER
777.778	SLOW_SENDER1	N/A
777.928	FAST_SENDER	N/A
778.598	RECEIVER	SLOW_SENDER1
780.975	RECEIVER	FAST_SENDER
783.415	FAST_SENDER	N/A
784.151	RECEIVER	FAST_SENDER
786.047	SLOW_SENDER1	N/A
786.579	FAST_SENDER	N/A
786.797	RECEIVER	SLOW_SENDER1
788.771	RECEIVER	FAST_SENDER
791.176	FAST_SENDER	N/A
791.942	RECEIVER	FAST_SENDER
794.242	SLOW_SENDER1	N/A
794.386	FAST_SENDER	N/A
795.005	RECEIVER	SLOW_SENDER1
795.680	RECEIVER	FAST_SENDER
798.120	FAST_SENDER	N/A
800.741	RECEIVER	FAST_SENDER
802.428	SLOW_SENDER1	N/A
803.146	FAST_SENDER	N/A
803.205	RECEIVER	SLOW_SENDER1
803.909	RECEIVER	FAST_SENDER
806.322	FAST_SENDER	N/A
807.095	RECEIVER	FAST_SENDER
809.511	FAST_SENDER	N/A
810.259	RECEIVER	FAST_SENDER
810.627	SLOW_SENDER1	N/A
812.685	FAST_SENDER	N/A
813.440	RECEIVER	FAST_SENDER
815.888	FAST_SENDER	N/A
816.632	RECEIVER	FAST_SENDER
819.064	FAST_SENDER	N/A
819.855	RECEIVER	FAST_SENDER
823.604	FAST_SENDER	N/A
824.374	RECEIVER	FAST_SENDER
826.775	FAST_SENDER	N/A
827.527	RECEIVER	FAST_SENDER
831.437	FAST_SENDER	N/A
832.159	RECEIVER	FAST_SENDER
834.583	FAST_SENDER	N/A
835.336	RECEIVER	FAST_SENDER
837.754	FAST_SENDER	N/A
838.507	RECEIVER	FAST_SENDER
842.739	FAST_SENDER	N/A
843.498	RECEIVER	FAST_SENDER
845.947	FAST_SENDER	N/A
846.686	RECEIVER	FAST_SENDER
849.106	FAST_SENDER	N/A
849.859	RECEIVER	FAST_SENDER
852.267	FAST_SENDER	N/A
853.027	RECEIVER	FAST_SENDER
855.436	FAST_SENDER	N/A
856.197	RECEIVER	FAST_SENDER
858.605	FAST_SENDER	N/A
859.369	RECEIVER	FAST_SENDER
861.804	FAST_SENDER	N/A
862.556	RECEIVER	FAST_SENDER
864.974	FAST_SENDER	N/A
865.691	RECEIVER	FAST_SENDER
868.111	FAST_SENDER	N/A
868.871	RECEIVER	FAST_SENDER
871.301	FAST_SENDER	N/A
872.059	RECEIVER	FAST_SENDER
874.503	FAST_SENDER	N/A
875.260	RECEIVER	FAST_SENDER
877.692	FAST_SENDER	N/A
878.416	RECEIVER	FAST_SENDER
880.824	FAST_SENDER	N/A
881.620	RECEIVER	FAST_SENDER
884.025	FAST_SENDER	N/A
884.802	RECEIVER	FAST_SENDER
887.210	FAST_SENDER	N/A
888.006	RECEIVER	FAST_SENDER
890.429	FAST_SENDER	N/A
891.185	RECEIVER	FAST_SENDER
893.589	FAST_SENDER	N/A
894.323	RECEIVER	FAST_SENDER
896.724	FAST_SENDER	N/A
897.460	RECEIVER	FAST_SENDER
899.906	FAST_SENDER	N/A
900.668	RECEIVER	FAST_SENDER
903.090	FAST_SENDER	N/A
903.854	RECEIVER	FAST_SENDER
906.255	FAST_SENDER	N/A
907.005	RECEIVER	FAST_SENDER
909.450	FAST_SENDER	N/A
910.199	RECEIVER	FAST_SENDER
912.607	FAST_SENDER	N/A
913.352	RECEIVER	FAST_SENDER
915.757	FAST_SENDER	N/A
916.497	RECEIVER	FAST_SENDER
918.925	FAST_SENDER	N/A
919.687	RECEIVER	FAST_SENDER
921.850	SLOW_SENDER1	N/A
922.137	FAST_SENDER	N/A
922.626	RECEIVER	SLOW_SENDER1
924.718	RECEIVER	FAST_SENDER
925.063	SLOW_SENDER1	N/A
927.161	FAST_SENDER	N/A
935.330	FAST_SENDER	N/A
937.330	FAST_SENDER	N/A
938.394	SLOW_SENDER1	N/A
939.330	FAST_SENDER	N/A
941.330	FAST_SENDER	N/A
943.330	FAST_SENDER	N/A
945.330	FAST_SENDER	N/A
947.330	FAST_SENDER	N/A
949.330	FAST_SENDER	N/A
956.500	FAST_SENDER	N/A
963.874	FAST_SENDER	N/A
971.470	FAST_SENDER	N/A
979.024	FAST_SENDER	N/A
986.824	FAST_SENDER	N/A
994.501	FAST_SENDER	N/A
1001.912	FAST_SENDER	N/A
1010.008	FAST_SENDER	N/A
1017.655	FAST_SENDER	N/A
1024.948	FAST_SENDER	N/A
1032.567	FAST_SENDER	N/A
1039.713	FAST_SENDER	N/A
1047.346	FAST_SENDER	N/A
1055.382	FAST_SENDER	N/A
1058.780	SLOW_SENDER1	N/A
1062.072	RECEIVER	FAST_SENDER
1064.052	RECEIVER	SLOW_SENDER1
1064.520	FAST_SENDER	N/A
1066.520	FAST_SENDER	N/A
1068.520	FAST_SENDER	N/A
1070.520	FAST_SENDER	N/A
1071.490	SLOW_SENDER1	N/A
1072.251	RECEIVER	SLOW_SENDER1
1072.520	FAST_SENDER	N/A
1074.520	FAST_SENDER	N/A
1076.520	FAST_SENDER	N/A
1078.520	FAST_SENDER	N/A
1079.277	RECEIVER	FAST_SENDER
1079.671	SLOW_SENDER1	N/A
1080.465	RECEIVER	SLOW_SENDER1
1081.726	FAST_SENDER	N/A
1082.459	RECEIVER	FAST_SENDER
1084.888	FAST_SENDER	N/A
1085.626	RECEIVER	FAST_SENDER
1087.909	SLOW_SENDER1	N/A
1088.040	FAST_SENDER	N/A
1088.665	RECEIVER	SLOW_SENDER1
1089.296	RECEIVER	FAST_SENDER
1091.721	FAST_SENDER	N/A
1092.501	RECEIVER	FAST_SENDER
1094.932	FAST_SENDER	N/A
1095.699	RECEIVER	FAST_SENDER
1096.080	SLOW_SENDER1	N/A
1096.822	RECEIVER	SLOW_SENDER1
1098.142	FAST_SENDER	N/A
1098.909	RECEIVER	FAST_SENDER
1101.327	FAST_SENDER	N/A
1102.069	RECEIVER	FAST_SENDER
1104.226	SLOW_SENDER1	N/A
1104.497	FAST_SENDER	N/A
1104.991	RECEIVER	SLOW_SENDER1
1107.091	RECEIVER	FAST_SENDER
1109.501	FAST_SENDER	N/A
1110.271	RECEIVER	FAST_SENDER
1112.706	FAST_SENDER	N/A
1113.442	RECEIVER	FAST_SENDER
1115.885	FAST_SENDER	N/A
1116.688	RECEIVER	FAST_SENDER
1119.104	FAST_SENDER	N/A
1119.878	RECEIVER	FAST_SENDER
1122.300	FAST_SENDER	N/A
1123.088	RECEIVER	FAST_SENDER
1125.504	FAST_SENDER	N/A
1126.236	RECEIVER	FAST_SENDER
1128.673	FAST_SENDER	N/A
1129.404	RECEIVER	FAST_SENDER
1131.810	FAST_SENDER	N/A
1132.618	RECEIVER	FAST_SENDER
1135.058	FAST_SENDER	N/A
1135.792	RECEIVER	FAST_SENDER
1138.206	FAST_SENDER	N/A
1138.981	RECEIVER	FAST_SENDER
1141.384	FAST_SENDER	N/A
1143.953	RECEIVER	FAST_SENDER
1146.372	FAST_SENDER	N/A
1147.153	RECEIVER	FAST_SENDER
1149.598	FAST_SENDER	N/A
1150.377	RECEIVER	FAST_SENDER
1152.791	FAST_SENDER	N/A
1153.583	RECEIVER	FAST_SENDER
1156.028	FAST_SENDER	N/A
1156.799	RECEIVER	FAST_SENDER
1159.228	FAST_SENDER	N/A
1160.020	RECEIVER	FAST_SENDER
1162.446	FAST_SENDER	N/A
1163.229	RECEIVER	FAST_SENDER
1165.677	FAST_SENDER	N/A
1166.494	RECEIVER	FAST_SENDER
1168.897	FAST_SENDER	N/A
1169.709	RECEIVER	FAST_SENDER
1172.120	FAST_SENDER	N/A
1172.896	RECEIVER	FAST_SENDER
1177.026	FAST_SENDER	N/A
1177.806	RECEIVER	FAST_SENDER
1180.243	FAST_SENDER	N/A
1180.999	RECEIVER	FAST_SENDER
1183.412	FAST_SENDER	N/A
1184.205	RECEIVER	FAST_SENDER
1186.631	FAST_SENDER	N/A
1187.416	RECEIVER	FAST_SENDER
1189.819	FAST_SENDER	N/A
1190.534	RECEIVER	FAST_SENDER
1192.965	FAST_SENDER	N/A
1193.751	RECEIVER	FAST_SENDER
1196.201	FAST_SENDER	N/A
1198.774	RECEIVER	FAST_SENDER
1201.179	FAST_SENDER	N/A
1201.915	RECEIVER	FAST_SENDER
1204.355	FAST_SENDER	N/A
1205.147	RECEIVER	FAST_SENDER
1207.562	FAST_SENDER	N/A
1209.776	RECEIVER	FAST_SENDER
1212.186	FAST_SENDER	N/A
1217.127	FAST_SENDER	N/A
1223.440	SLOW_SENDER1	N/A
1224.759	FAST_SENDER	N/A
1233.193	FAST_SENDER	N/A
1235.193	FAST_SENDER	N/A
1235.834	SLOW_SENDER1	N/A
1237.193	FAST_SENDER	N/A
1239.193	FAST_SENDER	N/A
1241.193	FAST_SENDER	N/A
1243.193	FAST_SENDER	N/A
1245.193	FAST_SENDER	N/A
1247.193	FAST_SENDER	N/A
1249.193	FAST_SENDER	N/A
1251.193	FAST_SENDER	N/A
1253.193	FAST_SENDER	N/A
1260.742	FAST_SENDER	N/A
1268.152	FAST_SENDER	N/A
1275.547	FAST_SENDER	N/A
1283.365	FAST_SENDER	N/A
1290.953	FAST_SENDER	N/A
1298.449	FAST_SENDER	N/A
1305.646	FAST_SENDER	N/A
1313.064	FAST_SENDER	N/A
1320.683	FAST_SENDER	N/A
1328.184	FAST_SENDER	N/A
1335.918	FAST_SENDER	N/A
1343.114	FAST_SENDER	N/A
1350.533	FAST_SENDER	N/A
1352.761	RECEIVER	FAST_SENDER
1355.209	FAST_SENDER	N/A
1356.940	SLOW_SENDER1	N/A
1357.697	RECEIVER	SLOW_SENDER1
1359.798	RECEIVER	FAST_SENDER
1360.102	SLOW_SENDER1	N/A
1360.873	RECEIVER	SLOW_SENDER1
1362.242	FAST_SENDER	N/A
1363.016	RECEIVER	FAST_SENDER
1365.452	FAST_SENDER	N/A
1366.240	RECEIVER	FAST_SENDER
1366.285	SLOW_SENDER1	N/A
1367.028	RECEIVER	SLOW_SENDER1
1368.649	FAST_SENDER	N/A
1369.388	RECEIVER	FAST_SENDER
1371.793	FAST_SENDER	N/A
1372.438	SLOW_SENDER1	N/A
1372.553	RECEIVER	FAST_SENDER
1374.542	RECEIVER	SLOW_SENDER1
1375.001	FAST_SENDER	N/A
1375.757	RECEIVER	FAST_SENDER
1378.189	FAST_SENDER	N/A
1378.895	RECEIVER	FAST_SENDER
1381.338	FAST_SENDER	N/A
1381.951	SLOW_SENDER1	N/A
1382.112	RECEIVER	FAST_SENDER
1384.231	RECEIVER	SLOW_SENDER1
1384.551	FAST_SENDER	N/A
1385.299	RECEIVER	FAST_SENDER
1387.723	FAST_SENDER	N/A
1388.479	RECEIVER	FAST_SENDER
1390.915	FAST_SENDER	N/A
1391.661	SLOW_SENDER1	N/A
1391.690	RECEIVER	FAST_SENDER
1392.412	RECEIVER	SLOW_SENDER1
1394.127	FAST_SENDER	N/A
1394.901	RECEIVER	FAST_SENDER
1398.788	FAST_SENDER	N/A
1399.565	RECEIVER	FAST_SENDER
1399.829	SLOW_SENDER1	N/A
1401.987	FAST_SENDER	N/A
1402.728	RECEIVER	FAST_SENDER
1405.150	FAST_SENDER	N/A
1405.920	RECEIVER	FAST_SENDER
1408.332	FAST_SENDER	N/A
1409.114	RECEIVER	FAST_SENDER
1411.531	FAST_SENDER	N/A
1412.269	RECEIVER	FAST_SENDER
1414.696	FAST_SENDER	N/A
1415.474	RECEIVER	FAST_SENDER
1417.882	FAST_SENDER	N/A
1418.647	RECEIVER	FAST_SENDER
1421.060	FAST_SENDER	N/A
1421.877	RECEIVER	FAST_SENDER
1424.311	FAST_SENDER	N/A
1425.099	RECEIVER	FAST_SENDER
1427.525	FAST_SENDER	N/A
1430.036	RECEIVER	FAST_SENDER
1432.481	FAST_SENDER	N/A
1433.211	RECEIVER	FAST_SENDER
1435.630	FAST_SENDER	N/A
1436.369	RECEIVER	FAST_SENDER
1438.779	FAST_SENDER	N/A
1439.553	RECEIVER	FAST_SENDER
1443.433	FAST_SENDER	N/A
1444.153	RECEIVER	FAST_SENDER
1446.591	FAST_SENDER	N/A
1447.383	RECEIVER	FAST_SENDER
1449.813	FAST_SENDER	N/A
1450.597	RECEIVER	FAST_SENDER
1453.012	FAST_SENDER	N/A
1453.782	RECEIVER	FAST_SENDER
1456.217	FAST_SENDER	N/A
1457.019	RECEIVER	FAST_SENDER
1459.467	FAST_SENDER	N/A
1460.205	RECEIVER	FAST_SENDER
1462.653	FAST_SENDER	N/A
1465.220	RECEIVER	FAST_SENDER
1467.659	FAST_SENDER	N/A
1468.440	RECEIVER	FAST_SENDER
1470.848	FAST_SENDER	N/A
1471.603	RECEIVER	FAST_SENDER
1474.032	FAST_SENDER	N/A
1474.784	RECEIVER	FAST_SENDER
1477.216	FAST_SENDER	N/A
1477.958	RECEIVER	FAST_SENDER
1480.388	FAST_SENDER	N/A
1481.169	RECEIVER	FAST_SENDER
1483.597	FAST_SENDER	N/A
1486.131	RECEIVER	FAST_SENDER
1488.555	FAST_SENDER	N/A
1489.360	RECEIVER	FAST_SENDER
1491.790	FAST_SENDER	N/A
1499.168	FAST_SENDER	N/A
1506.751	FAST_SENDER	N/A
1511.000	SLOW_SENDER1	N/A
1514.248	FAST_SENDER	N/A
1516.248	FAST_SENDER	N/A
1518.248	FAST_SENDER	N/A
1520.248	FAST_SENDER	N/A
1522.248	FAST_SENDER	N/A
1523.532	SLOW_SENDER1	N/A
1524.248	FAST_SENDER	N/A
1526.248	FAST_SENDER	N/A
1528.248	FAST_SENDER	N/A
1530.248	FAST_SENDER	N/A
1532.248	FAST_SENDER	N/A
1534.248	FAST_SENDER	N/A
1536.248	FAST_SENDER	N/A
1538.248	FAST_SENDER	N/A
1540.248	FAST_SENDER	N/A
1548.115	FAST_SENDER	N/A
1555.682	FAST_SENDER	N/A
1563.370	FAST_SENDER	N/A
1571.100	FAST_SENDER	N/A
1578.256	FAST_SENDER	N/A
1585.407	FAST_SENDER	N/A
1592.903	FAST_SENDER	N/A
1600.343	FAST_SENDER	N/A
1608.084	FAST_SENDER	N/A
1615.792	FAST_SENDER	N/A
1623.246	FAST_SENDER	N/A
1630.498	FAST_SENDER	N/A
1631.225	RECEIVER	FAST_SENDER
1633.629	FAST_SENDER	N/A
1634.366	RECEIVER	FAST_SENDER
1636.790	FAST_SENDER	N/A
1637.533	RECEIVER	FAST_SENDER
1641.792	FAST_SENDER	N/A
1642.556	RECEIVER	FAST_SENDER
1644.976	FAST_SENDER	N/A
1645.360	SLOW_SENDER1	N/A
1645.740	RECEIVER	FAST_SENDER
1649.609	RECEIVER	SLOW_SENDER1
1650.076	FAST_SENDER	N/A
1652.076	FAST_SENDER	N/A
1654.076	FAST_SENDER	N/A
1656.076	FAST_SENDER	N/A
1657.036	SLOW_SENDER1	N/A
1657.830	RECEIVER	SLOW_SENDER1
1658.076	FAST_SENDER	N/A
1660.076	FAST_SENDER	N/A
1662.076	FAST_SENDER	N/A
1664.076	FAST_SENDER	N/A
1664.852	RECEIVER	FAST_SENDER
1665.231	SLOW_SENDER1	N/A
1666.017	RECEIVER	SLOW_SENDER1
1667.295	FAST_SENDER	N/A
1667.998	RECEIVER	FAST_SENDER
1670.432	FAST_SENDER	N/A
1671.177	RECEIVER	FAST_SENDER
1673.445	SLOW_SENDER1	N/A
1673.624	FAST_SENDER	N/A
1674.374	RECEIVER	FAST_SENDER
1675.834	RECEIVER	SLOW_SENDER1
1676.793	FAST_SENDER	N/A
1677.562	RECEIVER	FAST_SENDER
1680.008	FAST_SENDER	N/A
1680.787	RECEIVER	FAST_SENDER
1683.191	FAST_SENDER	N/A
1683.937	RECEIVER	FAST_SENDER
1686.339	FAST_SENDER	N/A
1687.093	RECEIVER	FAST_SENDER
1689.500	FAST_SENDER	N/A
1690.251	RECEIVER	FAST_SENDER
1692.682	FAST_SENDER	N/A
1693.466	RECEIVER	FAST_SENDER
1695.890	FAST_SENDER	N/A
1696.680	RECEIVER	FAST_SENDER
1699.121	FAST_SENDER	N/A
1699.889	RECEIVER	FAST_SENDER
1702.307	FAST_SENDER	N/A
1703.068	RECEIVER	FAST_SENDER
1705.514	FAST_SENDER	N/A
1706.251	RECEIVER	FAST_SENDER
1708.675	FAST_SENDER	N/A
1709.397	RECEIVER	FAST_SENDER
1711.798	FAST_SENDER	N/A
1712.583	RECEIVER	FAST_SENDER
1715.003	FAST_SENDER	N/A
1715.802	RECEIVER	FAST_SENDER
1718.227	FAST_SENDER	N/A
1719.036	RECEIVER	FAST_SENDER
1721.440	FAST_SENDER	N/A
1722.212	RECEIVER	FAST_SENDER
1724.635	FAST_SENDER	N/A
1725.413	RECEIVER	FAST_SENDER
1727.852	FAST_SENDER	N/A
1728.640	RECEIVER	FAST_SENDER
1731.064	FAST_SENDER	N/A
1731.837	RECEIVER	FAST_SENDER
1734.246	FAST_SENDER	N/A
1734.994	RECEIVER	FAST_SENDER
1737.425	FAST_SENDER	N/A
1739.564	RECEIVER	FAST_SENDER
1741.980	FAST_SENDER	N/A
1742.769	RECEIVER	FAST_SENDER
1745.197	FAST_SENDER	N/A
1745.949	RECEIVER	FAST_SENDER
1748.383	FAST_SENDER	N/A
1749.125	RECEIVER	FAST_SENDER
1751.562	FAST_SENDER	N/A
1752.327	RECEIVER	FAST_SENDER
1754.732	FAST_SENDER	N/A
1755.508	RECEIVER	FAST_SENDER
1757.914	FAST_SENDER	N/A
1758.677	RECEIVER	FAST_SENDER
1761.090	FAST_SENDER	N/A
1761.862	RECEIVER	FAST_SENDER
1764.283	FAST_SENDER	N/A
1765.076	RECEIVER	FAST_SENDER
1769.241	FAST_SENDER	N/A
1770.002	RECEIVER	FAST_SENDER
1772.402	FAST_SENDER	N/A
1773.132	RECEIVER	FAST_SENDER
1775.573	FAST_SENDER	N/A
1776.293	RECEIVER	FAST_SENDER
1778.707	FAST_SENDER	N/A
1779.493	RECEIVER	FAST_SENDER
1781.914	FAST_SENDER	N/A
1782.658	RECEIVER	FAST_SENDER
1785.103	FAST_SENDER	N/A
1785.899	RECEIVER	FAST_SENDER
1788.305	FAST_SENDER	N/A
1789.028	RECEIVER	FAST_SENDER
1791.428	FAST_SENDER	N/A
1794.026	RECEIVER	FAST_SENDER
1794.330	SLOW_SENDER1	N/A
1795.078	RECEIVER	SLOW_SENDER1
1796.474	FAST_SENDER	N/A
1797.250	RECEIVER	FAST_SENDER
1797.478	SLOW_SENDER1	N/A
1798.243	RECEIVER	SLOW_SENDER1
1799.688	FAST_SENDER	N/A
1800.435	RECEIVER	FAST_SENDER
1802.845	FAST_SENDER	N/A
1803.617	RECEIVER	FAST_SENDER
1803.685	SLOW_SENDER1	N/A
1804.456	RECEIVER	SLOW_SENDER1
1806.036	FAST_SENDER	N/A
1809.864	SLOW_SENDER1	N/A
1814.475	FAST_SENDER	N/A
1816.475	FAST_SENDER	N/A
1818.475	FAST_SENDER	N/A
1820.475	FAST_SENDER	N/A
1822.475	FAST_SENDER	N/A
1824.475	FAST_SENDER	N/A
1826.475	FAST_SENDER	N/A
1828.475	FAST_SENDER	N/A
1836.148	FAST_SENDER	N/A
1843.673	FAST_SENDER	N/A
1851.377	FAST_SENDER	N/A
1859.238	FAST_SENDER	N/A
1867.386	FAST_SENDER	N/A
1875.251	FAST_SENDER	N/A
1883.369	FAST_SENDER	N/A
1891.417	FAST_SENDER	N/A
1898.894	FAST_SENDER	N/A
1906.055	FAST_SENDER	N/A
1913.332	FAST_SENDER	N/A
1921.123	FAST_SENDER	N/A
1928.341	FAST_SENDER	N/A
1933.710	SLOW_SENDER1	N/A
1935.390	FAST_SENDER	N/A
1943.446	FAST_SENDER	N/A
1945.446	FAST_SENDER	N/A
1947.446	FAST_SENDER	N/A
1947.657	SLOW_SENDER1	N/A
1948.454	RECEIVER	SLOW_SENDER1
1949.446	FAST_SENDER	N/A
1951.446	FAST_SENDER	N/A
1953.446	FAST_SENDER	N/A
1955.446	FAST_SENDER	N/A
1955.861	SLOW_SENDER1	N/A
1956.628	RECEIVER	SLOW_SENDER1
1957.446	FAST_SENDER	N/A
1958.189	RECEIVER	FAST_SENDER
1960.628	FAST_SENDER	N/A
1961.336	RECEIVER	FAST_SENDER
1963.763	FAST_SENDER	N/A
1964.056	SLOW_SENDER1	N/A
1964.573	RECEIVER	FAST_SENDER
1966.973	FAST_SENDER	N/A
1969.242	RECEIVER	FAST_SENDER
1971.645	FAST_SENDER	N/A
1972.383	RECEIVER	FAST_SENDER
1974.795	FAST_SENDER	N/A
1975.543	RECEIVER	FAST_SENDER
1977.945	FAST_SENDER	N/A
1978.673	RECEIVER	FAST_SENDER
1981.107	FAST_SENDER	N/A
1981.863	RECEIVER	FAST_SENDER
1984.282	FAST_SENDER	N/A
1985.064	RECEIVER	FAST_SENDER
1987.513	FAST_SENDER	N/A
1988.259	RECEIVER	FAST_SENDER
1990.678	FAST_SENDER	N/A
1991.453	RECEIVER	FAST_SENDER
1993.902	FAST_SENDER	N/A
1994.649	RECEIVER	FAST_SENDER
1997.057	FAST_SENDER	N/A
1997.828	RECEIVER	FAST_SENDER
2000.272	FAST_SENDER	N/A
2001.073	RECEIVER	FAST_SENDER
2003.508	FAST_SENDER	N/A
2004.251	RECEIVER	FAST_SENDER
2006.691	FAST_SENDER	N/A
2007.470	RECEIVER	FAST_SENDER
2009.891	FAST_SENDER	N/A
2010.678	RECEIVER	FAST_SENDER
2014.425	FAST_SENDER	N/A
2015.233	RECEIVER	FAST_SENDER
2017.651	FAST_SENDER	N/A
2018.423	RECEIVER	FAST_SENDER
2022.613	FAST_SENDER	N/A
2023.401	RECEIVER	FAST_SENDER
2025.828	FAST_SENDER	N/A
2028.447	RECEIVER	FAST_SENDER
2030.889	FAST_SENDER	N/A
2031.679	RECEIVER	FAST_SENDER
2034.108	FAST_SENDER	N/A
2034.842	RECEIVER	FAST_SENDER
2037.260	FAST_SENDER	N/A
2038.043	RECEIVER	FAST_SENDER
2040.454	FAST_SENDER	N/A
2041.211	RECEIVER	FAST_SENDER
2043.653	FAST_SENDER	N/A
2044.434	RECEIVER	FAST_SENDER
2046.841	FAST_SENDER	N/A
2047.639	RECEIVER	FAST_SENDER
2050.063	FAST_SENDER	N/A
2050.841	RECEIVER	FAST_SENDER
2053.290	FAST_SENDER	N/A
2054.006	RECEIVER	FAST_SENDER
2056.419	FAST_SENDER	N/A
2058.668	RECEIVER	FAST_SENDER
2061.103	FAST_SENDER	N/A
2061.871	RECEIVER	FAST_SENDER
2064.282	FAST_SENDER	N/A
2065.033	RECEIVER	FAST_SENDER
2067.443	FAST_SENDER	N/A
2068.180	RECEIVER	FAST_SENDER
2072.229	FAST_SENDER	N/A
2072.988	RECEIVER	FAST_SENDER
2075.393	FAST_SENDER	N/A
2076.159	RECEIVER	FAST_SENDER
2078.598	FAST_SENDER	N/A
2079.360	RECEIVER	FAST_SENDER
2081.800	FAST_SENDER	N/A
2082.531	RECEIVER	FAST_SENDER
2084.260	SLOW_SENDER1	N/A
2085.032	RECEIVER	SLOW_SENDER1
2086.389	FAST_SENDER	N/A
2087.155	RECEIVER	FAST_SENDER
2087.481	SLOW_SENDER1	N/A
2088.208	RECEIVER	SLOW_SENDER1
2089.603	FAST_SENDER	N/A
2090.382	RECEIVER	FAST_SENDER
2092.822	FAST_SENDER	N/A
2093.568	RECEIVER	FAST_SENDER
2093.649	SLOW_SENDER1	N/A
2094.421	RECEIVER	SLOW_SENDER1
2095.993	FAST_SENDER	N/A
2096.749	RECEIVER	FAST_SENDER
2099.170	FAST_SENDER	N/A
2099.839	SLOW_SENDER1	N/A
2099.944	RECEIVER	FAST_SENDER
2102.292	RECEIVER	SLOW_SENDER1
2102.353	FAST_SENDER	N/A
2103.142	RECEIVER	FAST_SENDER
2105.576	FAST_SENDER	N/A
2106.378	RECEIVER	FAST_SENDER
2109.707	SLOW_SENDER1	N/A
2110.645	FAST_SENDER	N/A
2118.513	FAST_SENDER	N/A
2120.513	FAST_SENDER	N/A
2122.513	FAST_SENDER	N/A
2124.513	FAST_SENDER	N/A
2126.513	FAST_SENDER	N/A
2128.513	FAST_SENDER	N/A
2130.513	FAST_SENDER	N/A
2132.513	FAST_SENDER	N/A
2140.223	FAST_SENDER	N/A
2147.700	FAST_SENDER	N/A
2155.165	FAST_SENDER	N/A
2162.768	FAST_SENDER	N/A
2170.498	FAST_SENDER	N/A
2178.073	FAST_SENDER	N/A
2185.384	FAST_SENDER	N/A
2192.925	FAST_SENDER	N/A
2200.639	FAST_SENDER	N/A
2207.753	FAST_SENDER	N/A
2215.711	FAST_SENDER	N/A
2223.626	FAST_SENDER	N/A
2230.650	SLOW_SENDER1	N/A
2231.061	FAST_SENDER	N/A
2238.810	FAST_SENDER	N/A
2240.810	FAST_SENDER	N/A
2242.810	FAST_SENDER	N/A
2243.095	SLOW_SENDER1	N/A
2244.810	FAST_SENDER	N/A
2246.810	FAST_SENDER	N/A
2248.810	FAST_SENDER	N/A
2250.810	FAST_SENDER	N/A
2252.810	FAST_SENDER	N/A
2254.810	FAST_SENDER	N/A
2256.810	FAST_SENDER	N/A
2258.810	FAST_SENDER	N/A
2260.810	FAST_SENDER	N/A
2261.599	RECEIVER	FAST_SENDER
2264.040	FAST_SENDER	N/A
2264.828	RECEIVER	FAST_SENDER
2267.265	FAST_SENDER	N/A
2267.997	RECEIVER	FAST_SENDER
2270.438	FAST_SENDER	N/A
2271.188	RECEIVER	FAST_SENDER
2273.615	FAST_SENDER	N/A
2274.387	RECEIVER	FAST_SENDER
2276.792	FAST_SENDER	N/A
2277.521	RECEIVER	FAST_SENDER
2279.965	FAST_SENDER	N/A
2280.741	RECEIVER	FAST_SENDER
2283.141	FAST_SENDER	N/A
2283.933	RECEIVER	FAST_SENDER
2286.357	FAST_SENDER	N/A
2287.078	RECEIVER	FAST_SENDER
2289.518	FAST_SENDER	N/A
2290.322	RECEIVER	FAST_SENDER
2292.735	FAST_SENDER	N/A
2293.519	RECEIVER	FAST_SENDER
2295.919	FAST_SENDER	N/A
2296.690	RECEIVER	FAST_SENDER
2299.107	FAST_SENDER	N/A
2299.839	RECEIVER	FAST_SENDER
2302.281	FAST_SENDER	N/A
2303.059	RECEIVER	FAST_SENDER
2305.465	FAST_SENDER	N/A
2306.230	RECEIVER	FAST_SENDER
2308.663	FAST_SENDER	N/A
2309.405	RECEIVER	FAST_SENDER
2311.834	FAST_SENDER	N/A
2312.605	RECEIVER	FAST_SENDER
2315.019	FAST_SENDER	N/A
2315.789	RECEIVER	FAST_SENDER
2318.191	FAST_SENDER	N/A
2318.924	RECEIVER	FAST_SENDER
2321.370	FAST_SENDER	N/A
2322.148	RECEIVER	FAST_SENDER
2324.590	FAST_SENDER	N/A
2325.366	RECEIVER	FAST_SENDER
2327.782	FAST_SENDER	N/A
2328.575	RECEIVER	FAST_SENDER
2331.002	FAST_SENDER	N/A
2331.773	RECEIVER	FAST_SENDER
2334.207	FAST_SENDER	N/A
2335.021	RECEIVER	FAST_SENDER
2337.429	FAST_SENDER	N/A
2338.209	RECEIVER	FAST_SENDER
2340.614	FAST_SENDER	N/A
2341.340	RECEIVER	FAST_SENDER
2343.750	FAST_SENDER	N/A
2344.493	RECEIVER	FAST_SENDER
2346.934	FAST_SENDER	N/A
2347.733	RECEIVER	FAST_SENDER
2350.173	FAST_SENDER	N/A
2350.945	RECEIVER	FAST_SENDER
2354.897	FAST_SENDER	N/A
2355.637	RECEIVER	FAST_SENDER
2358.053	FAST_SENDER	N/A
2358.823	RECEIVER	FAST_SENDER
2361.255	FAST_SENDER	N/A
2361.985	RECEIVER	FAST_SENDER
2364.418	FAST_SENDER	N/A
2364.970	SLOW_SENDER1	N/A
2365.197	RECEIVER	FAST_SENDER
2367.105	RECEIVER	SLOW_SENDER1
2367.640	FAST_SENDER	N/A
2368.401	RECEIVER	FAST_SENDER
2370.848	FAST_SENDER	N/A
2371.637	RECEIVER	FAST_SENDER
2372.509	SLOW_SENDER1	N/A
2373.282	RECEIVER	SLOW_SENDER1
2374.043	FAST_SENDER	N/A
2374.798	RECEIVER	FAST_SENDER
2377.245	FAST_SENDER	N/A
2378.015	RECEIVER	FAST_SENDER
2378.708	SLOW_SENDER1	N/A
2380.439	FAST_SENDER	N/A
2381.232	RECEIVER	FAST_SENDER
2383.512	RECEIVER	SLOW_SENDER1
2383.643	FAST_SENDER	N/A
2385.643	FAST_SENDER	N/A
2387.643	FAST_SENDER	N/A
2389.643	FAST_SENDER	N/A
2390.951	SLOW_SENDER1	N/A
2391.643	FAST_SENDER	N/A
2391.735	RECEIVER	SLOW_SENDER1
2393.643	FAST_SENDER	N/A
2395.643	FAST_SENDER	N/A
2397.643	FAST_SENDER	N/A
2398.397	RECEIVER	FAST_SENDER
2400.841	FAST_SENDER	N/A
2401.645	RECEIVER	FAST_SENDER
2405.776	FAST_SENDER	N/A
2406.546	RECEIVER	FAST_SENDER
2408.970	FAST_SENDER	N/A
2409.744	RECEIVER	FAST_SENDER
2412.145	FAST_SENDER	N/A
2412.905	RECEIVER	FAST_SENDER
2415.307	FAST_SENDER	N/A
2416.089	RECEIVER	FAST_SENDER
2418.502	FAST_SENDER	N/A
2419.241	RECEIVER	FAST_SENDER
2421.682	FAST_SENDER	N/A
2422.432	RECEIVER	FAST_SENDER
2424.882	FAST_SENDER	N/A
2425.640	RECEIVER	FAST_SENDER
2428.053	FAST_SENDER	N/A
2428.836	RECEIVER	FAST_SENDER
2431.273	FAST_SENDER	N/A
2432.031	RECEIVER	FAST_SENDER
2434.443	FAST_SENDER	N/A
2435.224	RECEIVER	FAST_SENDER
2437.640	FAST_SENDER	N/A
2438.432	RECEIVER	FAST_SENDER
2440.871	FAST_SENDER	N/A
2441.613	RECEIVER	FAST_SENDER
2444.027	FAST_SENDER	N/A
2444.792	RECEIVER	FAST_SENDER
2447.236	FAST_SENDER	N/A
2448.003	RECEIVER	FAST_SENDER
2450.426	FAST_SENDER	N/A
2451.191	RECEIVER	FAST_SENDER
2453.621	FAST_SENDER	N/A
2454.377	RECEIVER	FAST_SENDER
2456.809	FAST_SENDER	N/A
2457.558	RECEIVER	FAST_SENDER
2459.972	FAST_SENDER	N/A
2460.734	RECEIVER	FAST_SENDER
2463.164	FAST_SENDER	N/A
2463.939	RECEIVER	FAST_SENDER
2467.822	FAST_SENDER	N/A
2468.601	RECEIVER	FAST_SENDER
2471.014	FAST_SENDER	N/A
2471.792	RECEIVER	FAST_SENDER
2474.228	FAST_SENDER	N/A
2474.966	RECEIVER	FAST_SENDER
2477.407	FAST_SENDER	N/A
2478.129	RECEIVER	FAST_SENDER
2480.534	FAST_SENDER	N/A
2481.250	RECEIVER	FAST_SENDER
2483.687	FAST_SENDER	N/A
2484.412	RECEIVER	FAST_SENDER
2486.813	FAST_SENDER	N/A
2487.588	RECEIVER	FAST_SENDER
2491.622	FAST_SENDER	N/A
2492.406	RECEIVER	FAST_SENDER
2494.817	FAST_SENDER	N/A
2495.586	RECEIVER	FAST_SENDER
2498.024	FAST_SENDER	N/A
2498.790	RECEIVER	FAST_SENDER
2501.210	FAST_SENDER	N/A
2501.943	RECEIVER	FAST_SENDER
2504.363	FAST_SENDER	N/A
2510.330	SLOW_SENDER1	N/A
2512.283	FAST_SENDER	N/A
2520.068	FAST_SENDER	N/A
2522.068	FAST_SENDER	N/A
2523.788	SLOW_SENDER1	N/A
2524.068	FAST_SENDER	N/A
2526.068	FAST_SENDER	N/A
2528.068	FAST_SENDER	N/A
2530.068	FAST_SENDER	N/A
2532.068	FAST_SENDER	N/A
2534.068	FAST_SENDER	N/A
2536.068	FAST_SENDER	N/A
2538.068	FAST_SENDER	N/A
2540.068	FAST_SENDER	N/A
2542.068	FAST_SENDER	N/A
2549.660	FAST_SENDER	N/A
2557.165	FAST_SENDER	N/A
2565.129	FAST_SENDER	N/A
2572.855	FAST_SENDER	N/A
2580.681	FAST_SENDER	N/A
2588.242	FAST_SENDER	N/A
2595.858	FAST_SENDER	N/A
2603.019	FAST_SENDER	N/A
2610.667	FAST_SENDER	N/A
2618.245	FAST_SENDER	N/A
2626.121	FAST_SENDER	N/A
2633.955	FAST_SENDER	N/A
2641.407	FAST_SENDER	N/A
2642.169	RECEIVER	FAST_SENDER
2644.602	FAST_SENDER	N/A
2645.130	SLOW_SENDER1	N/A
2645.343	RECEIVER	FAST_SENDER
2647.317	RECEIVER	SLOW_SENDER1
2647.762	FAST_SENDER	N/A
2648.510	RECEIVER	FAST_SENDER
2650.916	FAST_SENDER	N/A
2651.680	RECEIVER	FAST_SENDER
2652.762	SLOW_SENDER1	N/A
2653.526	RECEIVER	SLOW_SENDER1
2654.103	FAST_SENDER	N/A
2654.900	RECEIVER	FAST_SENDER
2657.330	FAST_SENDER	N/A
2658.084	RECEIVER	FAST_SENDER
2658.967	SLOW_SENDER1	N/A
2659.721	RECEIVER	SLOW_SENDER1
2660.484	FAST_SENDER	N/A
2661.287	RECEIVER	FAST_SENDER
2663.701	FAST_SENDER	N/A
2664.463	RECEIVER	FAST_SENDER
2666.908	FAST_SENDER	N/A
2667.142	SLOW_SENDER1	N/A
2667.671	RECEIVER	FAST_SENDER
2670.100	FAST_SENDER	N/A
2670.702	RECEIVER	SLOW_SENDER1
2672.100	FAST_SENDER	N/A
2674.100	FAST_SENDER	N/A
2676.100	FAST_SENDER	N/A
2678.100	FAST_SENDER	N/A
2680.100	FAST_SENDER	N/A
2682.100	FAST_SENDER	N/A
2684.100	FAST_SENDER	N/A
2684.853	RECEIVER	FAST_SENDER
2687.285	FAST_SENDER	N/A
2688.041	RECEIVER	FAST_SENDER
2690.474	FAST_SENDER	N/A
2691.201	RECEIVER	FAST_SENDER
2693.636	FAST_SENDER	N/A
2694.390	RECEIVER	FAST_SENDER
2696.807	FAST_SENDER	N/A
2697.576	RECEIVER	FAST_SENDER
2699.988	FAST_SENDER	N/A
2700.744	RECEIVER	FAST_SENDER
2703.193	FAST_SENDER	N/A
2703.960	RECEIVER	FAST_SENDER
2706.400	FAST_SENDER	N/A
2707.156	RECEIVER	FAST_SENDER
2709.590	FAST_SENDER	N/A
2710.358	RECEIVER	FAST_SENDER
2714.168	FAST_SENDER	N/A
2714.954	RECEIVER	FAST_SENDER
2717.358	FAST_SENDER	N/A
2718.106	RECEIVER	FAST_SENDER
2720.523	FAST_SENDER	N/A
2721.244	RECEIVER	FAST_SENDER
2723.666	FAST_SENDER	N/A
2724.409	RECEIVER	FAST_SENDER
2726.838	FAST_SENDER	N/A
2727.621	RECEIVER	FAST_SENDER
2730.042	FAST_SENDER	N/A
2730.842	RECEIVER	FAST_SENDER
2733.283	FAST_SENDER	N/A
2734.076	RECEIVER	FAST_SENDER
2736.490	FAST_SENDER	N/A
2737.240	RECEIVER	FAST_SENDER
2739.676	FAST_SENDER	N/A
2740.440	RECEIVER	FAST_SENDER
2742.887	FAST_SENDER	N/A
2743.680	RECEIVER	FAST_SENDER
2746.120	FAST_SENDER	N/A
2746.870	RECEIVER	FAST_SENDER
2749.272	FAST_SENDER	N/A
2750.034	RECEIVER	FAST_SENDER
2752.445	FAST_SENDER	N/A
2753.215	RECEIVER	FAST_SENDER
2755.652	FAST_SENDER	N/A
2756.396	RECEIVER	FAST_SENDER
2758.837	FAST_SENDER	N/A
2759.621	RECEIVER	FAST_SENDER
2762.055	FAST_SENDER	N/A
2762.802	RECEIVER	FAST_SENDER
2765.217	FAST_SENDER	N/A
2765.988	RECEIVER	FAST_SENDER
2768.403	FAST_SENDER	N/A
2769.140	RECEIVER	FAST_SENDER
2771.573	FAST_SENDER	N/A
2772.321	RECEIVER	FAST_SENDER
2774.738	FAST_SENDER	N/A
2775.486	RECEIVER	FAST_SENDER
2777.931	FAST_SENDER	N/A
2778.695	RECEIVER	FAST_SENDER
2781.112	FAST_SENDER	N/A
2781.860	RECEIVER	FAST_SENDER
2784.298	FAST_SENDER	N/A
2785.025	RECEIVER	FAST_SENDER
2787.472	FAST_SENDER	N/A
2788.266	RECEIVER	FAST_SENDER
2789.340	SLOW_SENDER1	N/A
2790.134	RECEIVER	SLOW_SENDER1
2790.680	FAST_SENDER	N/A
2791.436	RECEIVER	FAST_SENDER
2792.549	SLOW_SENDER1	N/A
2793.353	RECEIVER	SLOW_SENDER1
2793.869	FAST_SENDER	N/A
2794.628	RECEIVER	FAST_SENDER
2797.052	FAST_SENDER	N/A
2797.828	RECEIVER	FAST_SENDER
2798.795	SLOW_SENDER1	N/A
2799.562	RECEIVER	SLOW_SENDER1
2804.086	FAST_SENDER	N/A
2804.856	RECEIVER	FAST_SENDER
2804.968	SLOW_SENDER1	N/A
2805.740	RECEIVER	SLOW_SENDER1
2807.296	FAST_SENDER	N/A
2808.038	RECEIVER	FAST_SENDER
2810.471	FAST_SENDER	N/A
2811.258	RECEIVER	FAST_SENDER
2813.174	SLOW_SENDER1	N/A
2813.976	RECEIVER	SLOW_SENDER1
2815.375	FAST_SENDER	N/A
2816.096	RECEIVER	FAST_SENDER
2818.512	FAST_SENDER	N/A
2819.277	RECEIVER	FAST_SENDER
2821.377	SLOW_SENDER1	N/A
2821.687	FAST_SENDER	N/A
2822.126	RECEIVER	SLOW_SENDER1
2823.839	RECEIVER	FAST_SENDER
2826.267	FAST_SENDER	N/A
2829.555	SLOW_SENDER1	N/A
2834.783	FAST_SENDER	N/A
2836.783	FAST_SENDER	N/A
2838.783	FAST_SENDER	N/A
2840.783	FAST_SENDER	N/A
2842.783	FAST_SENDER	N/A
2844.783	FAST_SENDER	N/A
2846.783	FAST_SENDER	N/A
2848.783	FAST_SENDER	N/A
2856.251	FAST_SENDER	N/A
2864.055	FAST_SENDER	N/A
2871.270	FAST_SENDER	N/A
2878.946	FAST_SENDER	N/A
2886.550	FAST_SENDER	N/A
2894.165	FAST_SENDER	N/A
2901.338	FAST_SENDER	N/A
2908.950	FAST_SENDER	N/A
2916.548	FAST_SENDER	N/A
2924.049	FAST_SENDER	N/A
2931.686	FAST_SENDER	N/A
2939.497	FAST_SENDER	N/A
2947.344	FAST_SENDER	N/A
2950.690	SLOW_SENDER1	N/A
2954.842	FAST_SENDER	N/A
2956.842	FAST_SENDER	N/A
2958.842	FAST_SENDER	N/A
2960.842	FAST_SENDER	N/A
2962.842	FAST_SENDER	N/A
2963.682	SLOW_SENDER1	N/A
2964.460	RECEIVER	SLOW_SENDER1
2964.842	FAST_SENDER	N/A
2966.842	FAST_SENDER	N/A
2968.842	FAST_SENDER	N/A
2969.593	RECEIVER	FAST_SENDER
2971.877	SLOW_SENDER1	N/A
2972.043	FAST_SENDER	N/A
2972.633	RECEIVER	SLOW_SENDER1
2974.340	RECEIVER	FAST_SENDER
2976.755	FAST_SENDER	N/A
2977.498	RECEIVER	FAST_SENDER
2979.927	FAST_SENDER	N/A
2980.081	SLOW_SENDER1	N/A
2980.704	RECEIVER	FAST_SENDER
2983.124	FAST_SENDER	N/A
2983.874	RECEIVER	FAST_SENDER
2986.286	FAST_SENDER	N/A
2988.560	RECEIVER	FAST_SENDER
2990.964	FAST_SENDER	N/A
2991.711	RECEIVER	FAST_SENDER
2994.117	FAST_SENDER	N/A
2994.878	RECEIVER	FAST_SENDER
2997.320	FAST_SENDER	N/A
2998.089	RECEIVER	FAST_SENDER
3000.538	FAST_SENDER	N/A
3001.313	RECEIVER	FAST_SENDER
3003.731	FAST_SENDER	N/A
3004.486	RECEIVER	FAST_SENDER
3006.916	FAST_SENDER	N/A
3007.698	RECEIVER	FAST_SENDER
3010.139	FAST_SENDER	N/A
3010.849	RECEIVER	FAST_SENDER
3013.265	FAST_SENDER	N/A
3014.023	RECEIVER	FAST_SENDER
3016.425	FAST_SENDER	N/A
3019.010	RECEIVER	FAST_SENDER
3021.449	FAST_SENDER	N/A
3022.218	RECEIVER	FAST_SENDER
3024.656	FAST_SENDER	N/A
3025.402	RECEIVER	FAST_SENDER
3027.817	FAST_SENDER	N/A
3028.585	RECEIVER	FAST_SENDER
3031.012	FAST_SENDER	N/A
3031.769	RECEIVER	FAST_SENDER
3034.169	FAST_SENDER	N/A
3036.337	RECEIVER	FAST_SENDER
3038.739	FAST_SENDER	N/A
3039.469	RECEIVER	FAST_SENDER
3041.889	FAST_SENDER	N/A
3042.657	RECEIVER	FAST_SENDER
3045.097	FAST_SENDER	N/A
3045.848	RECEIVER	FAST_SENDER
3048.294	FAST_SENDER	N/A
3049.038	RECEIVER	FAST_SENDER
3051.465	FAST_SENDER	N/A
3052.207	RECEIVER	FAST_SENDER
3054.640	FAST_SENDER	N/A
3055.419	RECEIVER	FAST_SENDER
3057.840	FAST_SENDER	N/A
3058.654	RECEIVER	FAST_SENDER
3061.076	FAST_SENDER	N/A
3061.831	RECEIVER	FAST_SENDER
3064.232	FAST_SENDER	N/A
3064.998	RECEIVER	FAST_SENDER
3067.398	FAST_SENDER	N/A
3068.155	RECEIVER	FAST_SENDER
3070.594	FAST_SENDER	N/A
3071.362	RECEIVER	FAST_SENDER
3073.777	FAST_SENDER	N/A
3076.306	RECEIVER	FAST_SENDER
3078.736	FAST_SENDER	N/A
3079.449	RECEIVER	FAST_SENDER
3081.883	FAST_SENDER	N/A
3082.621	RECEIVER	FAST_SENDER
3085.047	FAST_SENDER	N/A
3085.838	RECEIVER	FAST_SENDER
3088.274	FAST_SENDER	N/A
3089.031	RECEIVER	FAST_SENDER
3091.457	FAST_SENDER	N/A
3092.210	RECEIVER	FAST_SENDER
3094.624	FAST_SENDER	N/A
3095.397	RECEIVER	FAST_SENDER
3097.823	FAST_SENDER	N/A
3098.601	RECEIVER	FAST_SENDER
3100.170	SLOW_SENDER1	N/A
3100.939	RECEIVER	SLOW_SENDER1
3101.007	FAST_SENDER	N/A
3101.773	RECEIVER	FAST_SENDER
3103.375	SLOW_SENDER1	N/A
3104.178	FAST_SENDER	N/A
3104.179	RECEIVER	SLOW_SENDER1
3104.933	RECEIVER	FAST_SENDER
3107.344	FAST_SENDER	N/A
3108.078	RECEIVER	FAST_SENDER
3109.580	SLOW_SENDER1	N/A
3110.507	FAST_SENDER	N/A
3118.561	FAST_SENDER	N/A
3120.561	FAST_SENDER	N/A
3122.561	FAST_SENDER	N/A
3124.561	FAST_SENDER	N/A
3126.561	FAST_SENDER	N/A
3128.561	FAST_SENDER	N/A
3130.561	FAST_SENDER	N/A
3132.561	FAST_SENDER	N/A
3140.040	FAST_SENDER	N/A
3147.621	FAST_SENDER	N/A
3155.649	FAST_SENDER	N/A
3163.397	FAST_SENDER	N/A
3171.144	FAST_SENDER	N/A
3178.726	FAST_SENDER	N/A
3186.161	FAST_SENDER	N/A
3193.469	FAST_SENDER	N/A
3201.367	FAST_SENDER	N/A
3208.761	FAST_SENDER	N/A
3215.924	FAST_SENDER	N/A
3223.669	FAST_SENDER	N/A
3231.422	FAST_SENDER	N/A
3234.510	SLOW_SENDER1	N/A
3240.212	FAST_SENDER	N/A
3242.212	FAST_SENDER	N/A
3244.212	FAST_SENDER	N/A
3246.212	FAST_SENDER	N/A
3246.926	SLOW_SENDER1	N/A
3247.672	RECEIVER	SLOW_SENDER1
3248.212	FAST_SENDER	N/A
3250.212	FAST_SENDER	N/A
3252.212	FAST_SENDER	N/A
3254.212	FAST_SENDER	N/A
3256.639	RECEIVER	FAST_SENDER
3256.713	SLOW_SENDER1	N/A
3257.499	RECEIVER	SLOW_SENDER1
3259.050	FAST_SENDER	N/A
3259.790	RECEIVER	FAST_SENDER
3262.225	FAST_SENDER	N/A
3262.963	RECEIVER	FAST_SENDER
3265.373	FAST_SENDER	N/A
3266.116	RECEIVER	FAST_SENDER
3268.565	FAST_SENDER	N/A
3269.311	RECEIVER	FAST_SENDER
3271.755	FAST_SENDER	N/A
3272.526	RECEIVER	FAST_SENDER
3274.944	FAST_SENDER	N/A
3275.661	RECEIVER	FAST_SENDER
3278.110	FAST_SENDER	N/A
3278.865	RECEIVER	FAST_SENDER
3281.305	FAST_SENDER	N/A
3282.086	RECEIVER	FAST_SENDER
3284.536	FAST_SENDER	N/A
3285.306	RECEIVER	FAST_SENDER
3287.741	FAST_SENDER	N/A
3288.522	RECEIVER	FAST_SENDER
3290.971	FAST_SENDER	N/A
3291.762	RECEIVER	FAST_SENDER
3294.199	FAST_SENDER	N/A
3294.987	RECEIVER	FAST_SENDER
3297.408	FAST_SENDER	N/A
3298.179	RECEIVER	FAST_SENDER
3300.598	FAST_SENDER	N/A
3301.329	RECEIVER	FAST_SENDER
3303.747	FAST_SENDER	N/A
3304.513	RECEIVER	FAST_SENDER
3306.946	FAST_SENDER	N/A
3307.727	RECEIVER	FAST_SENDER
3310.163	FAST_SENDER	N/A
3310.897	RECEIVER	FAST_SENDER
3313.340	FAST_SENDER	N/A
3314.114	RECEIVER	FAST_SENDER
3316.547	FAST_SENDER	N/A
3317.278	RECEIVER	FAST_SENDER
3319.690	FAST_SENDER	N/A
3320.439	RECEIVER	FAST_SENDER
3322.883	FAST_SENDER	N/A
3323.669	RECEIVER	FAST_SENDER
3326.099	FAST_SENDER	N/A
3326.841	RECEIVER	FAST_SENDER
3329.268	FAST_SENDER	N/A
3330.027	RECEIVER	FAST_SENDER
3332.432	FAST_SENDER	N/A
3333.232	RECEIVER	FAST_SENDER
3337.373	FAST_SENDER	N/A
3338.158	RECEIVER	FAST_SENDER
3340.563	FAST_SENDER	N/A
3341.272	RECEIVER	FAST_SENDER
3343.705	FAST_SENDER	N/A
3344.469	RECEIVER	FAST_SENDER
3346.873	FAST_SENDER	N/A
3347.589	RECEIVER	FAST_SENDER
3349.999	FAST_SENDER	N/A
3350.802	RECEIVER	FAST_SENDER
3353.249	FAST_SENDER	N/A
3353.994	RECEIVER	FAST_SENDER
3356.420	FAST_SENDER	N/A
3357.192	RECEIVER	FAST_SENDER
3359.617	FAST_SENDER	N/A
3360.399	RECEIVER	FAST_SENDER
3362.843	FAST_SENDER	N/A
3363.641	RECEIVER	FAST_SENDER
3366.073	FAST_SENDER	N/A
3366.870	RECEIVER	FAST_SENDER
3369.280	FAST_SENDER	N/A
3369.991	RECEIVER	FAST_SENDER
3372.422	FAST_SENDER	N/A
3373.157	RECEIVER	FAST_SENDER
3375.581	FAST_SENDER	N/A
3376.080	SLOW_SENDER1	N/A
3376.315	RECEIVER	FAST_SENDER
3378.449	RECEIVER	SLOW_SENDER1
3378.727	FAST_SENDER	N/A
3379.462	RECEIVER	FAST_SENDER
3381.902	FAST_SENDER	N/A
3382.650	RECEIVER	FAST_SENDER
3383.850	SLOW_SENDER1	N/A
3385.051	FAST_SENDER	N/A
3385.832	RECEIVER	FAST_SENDER
3391.939	FAST_SENDER	N/A
3393.939	FAST_SENDER	N/A
3395.939	FAST_SENDER	N/A
3396.758	SLOW_SENDER1	N/A
3397.539	RECEIVER	SLOW_SENDER1
3397.939	FAST_SENDER	N/A
3399.939	FAST_SENDER	N/A
3401.939	FAST_SENDER	N/A
3403.939	FAST_SENDER	N/A
3405.939	FAST_SENDER	N/A
3406.667	RECEIVER	FAST_SENDER
3409.083	FAST_SENDER	N/A
3409.840	RECEIVER	FAST_SENDER
3412.287	FAST_SENDER	N/A
3414.796	RECEIVER	FAST_SENDER
3417.206	FAST_SENDER	N/A
3418.007	RECEIVER	FAST_SENDER
3420.425	FAST_SENDER	N/A
3421.212	RECEIVER	FAST_SENDER
3423.656	FAST_SENDER	N/A
3424.439	RECEIVER	FAST_SENDER
3426.854	FAST_SENDER	N/A
3427.642	RECEIVER	FAST_SENDER
3430.058	FAST_SENDER	N/A
3430.793	RECEIVER	FAST_SENDER
3433.242	FAST_SENDER	N/A
3435.525	RECEIVER	FAST_SENDER
3437.936	FAST_SENDER	N/A
3441.170	FAST_SENDER	N/A
3448.900	FAST_SENDER	N/A
3456.913	FAST_SENDER	N/A
3464.226	FAST_SENDER	N/A
3471.865	FAST_SENDER	N/A
3479.497	FAST_SENDER	N/A
3487.329	FAST_SENDER	N/A
3495.126	FAST_SENDER	N/A
3503.250	FAST_SENDER	N/A
3510.932	FAST_SENDER	N/A
3515.570	SLOW_SENDER1	N/A
3519.079	FAST_SENDER	N/A
3521.079	FAST_SENDER	N/A
3523.079	FAST_SENDER	N/A
3525.079	FAST_SENDER	N/A
3527.079	FAST_SENDER	N/A
3527.871	SLOW_SENDER1	N/A
3529.079	FAST_SENDER	N/A
3531.079	FAST_SENDER	N/A
3533.079	FAST_SENDER	N/A
3535.079	FAST_SENDER	N/A
3537.079	FAST_SENDER	N/A
3539.079	FAST_SENDER	N/A
3541.079	FAST_SENDER	N/A
3543.079	FAST_SENDER	N/A
3545.079	FAST_SENDER	N/A
3552.777	FAST_SENDER	N/A
3560.513	FAST_SENDER	N/A
3568.442	FAST_SENDER	N/A
3575.864	FAST_SENDER	N/A
3576.636	RECEIVER	FAST_SENDER
3579.042	FAST_SENDER	N/A
3579.794	RECEIVER	FAST_SENDER
3582.196	FAST_SENDER	N/A
3582.961	RECEIVER	FAST_SENDER
3585.363	FAST_SENDER	N/A
3586.182	RECEIVER	FAST_SENDER
3588.599	FAST_SENDER	N/A
3589.348	RECEIVER	FAST_SENDER
3591.790	FAST_SENDER	N/A
3592.537	RECEIVER	FAST_SENDER
3594.982	FAST_SENDER	N/A
3595.706	RECEIVER	FAST_SENDER
3598.152	FAST_SENDER	N/A
3598.942	RECEIVER	FAST_SENDER
3601.351	FAST_SENDER	N/A
3602.108	RECEIVER	FAST_SENDER
3604.513	FAST_SENDER	N/A
3605.287	RECEIVER	FAST_SENDER
3607.721	FAST_SENDER	N/A
3608.505	RECEIVER	FAST_SENDER
3610.912	FAST_SENDER	N/A
3611.640	RECEIVER	FAST_SENDER
3614.074	FAST_SENDER	N/A
3614.847	RECEIVER	FAST_SENDER
3617.259	FAST_SENDER	N/A
3618.040	RECEIVER	FAST_SENDER
3620.443	FAST_SENDER	N/A
3621.253	RECEIVER	FAST_SENDER
3623.653	FAST_SENDER	N/A
3624.405	RECEIVER	FAST_SENDER
3626.835	FAST_SENDER	N/A
3628.936	RECEIVER	FAST_SENDER
3631.368	FAST_SENDER	N/A
3632.115	RECEIVER	FAST_SENDER
3635.925	FAST_SENDER	N/A
3636.703	RECEIVER	FAST_SENDER
3639.140	FAST_SENDER	N/A
3639.930	RECEIVER	FAST_SENDER
3642.358	FAST_SENDER	N/A
3644.548	RECEIVER	FAST_SENDER
3646.967	FAST_SENDER	N/A
3647.706	RECEIVER	FAST_SENDER
3648.950	SLOW_SENDER1	N/A
3649.709	RECEIVER	SLOW_SENDER1
3650.108	FAST_SENDER	N/A
3650.857	RECEIVER	FAST_SENDER
3652.145	SLOW_SENDER1	N/A
3653.278	FAST_SENDER	N/A
3654.047	RECEIVER	FAST_SENDER
3656.644	RECEIVER	SLOW_SENDER1
3658.430	FAST_SENDER	N/A
3660.430	FAST_SENDER	N/A
3662.430	FAST_SENDER	N/A
3664.077	SLOW_SENDER1	N/A
3664.430	FAST_SENDER	N/A
3664.872	RECEIVER	SLOW_SENDER1
3666.430	FAST_SENDER	N/A
3668.430	FAST_SENDER	N/A
3670.430	FAST_SENDER	N/A
3672.294	SLOW_SENDER1	N/A
3672.430	FAST_SENDER	N/A
3673.059	RECEIVER	SLOW_SENDER1
3673.788	RECEIVER	FAST_SENDER
3676.222	FAST_SENDER	N/A
3676.976	RECEIVER	FAST_SENDER
3679.394	FAST_SENDER	N/A
3680.164	RECEIVER	FAST_SENDER
3680.495	SLOW_SENDER1	N/A
3681.285	RECEIVER	SLOW_SENDER1
3682.607	FAST_SENDER	N/A
3683.383	RECEIVER	FAST_SENDER
3685.829	FAST_SENDER	N/A
3686.574	RECEIVER	FAST_SENDER
3688.716	SLOW_SENDER1	N/A
3688.999	FAST_SENDER	N/A
3689.459	RECEIVER	SLOW_SENDER1
3691.334	RECEIVER	FAST_SENDER
3693.768	FAST_SENDER	N/A
3694.582	RECEIVER	FAST_SENDER
3696.987	FAST_SENDER	N/A
3697.725	RECEIVER	FAST_SENDER
3700.134	FAST_SENDER	N/A
3700.919	RECEIVER	FAST_SENDER
3703.331	FAST_SENDER	N/A
3704.112	RECEIVER	FAST_SENDER
3706.548	FAST_SENDER	N/A
3707.323	RECEIVER	FAST_SENDER
3709.766	FAST_SENDER	N/A
3710.529	RECEIVER	FAST_SENDER
3712.971	FAST_SENDER	N/A
3713.717	RECEIVER	FAST_SENDER
3716.147	FAST_SENDER	N/A
3716.896	RECEIVER	FAST_SENDER
3719.321	FAST_SENDER	N/A
3720.055	RECEIVER	FAST_SENDER
3722.485	FAST_SENDER	N/A
3723.274	RECEIVER	FAST_SENDER
3725.690	FAST_SENDER	N/A
3726.471	RECEIVER	FAST_SENDER
3728.911	FAST_SENDER	N/A
3729.637	RECEIVER	FAST_SENDER
3732.080	FAST_SENDER	N/A
3739.529	FAST_SENDER	N/A
3747.372	FAST_SENDER	N/A
3754.921	FAST_SENDER	N/A
3762.684	FAST_SENDER	N/A
3770.095	FAST_SENDER	N/A
3777.984	FAST_SENDER	N/A
3785.344	FAST_SENDER	N/A
3792.812	FAST_SENDER	N/A
3800.259	FAST_SENDER	N/A
3807.620	SLOW_SENDER1	N/A
3807.666	FAST_SENDER	N/A
3815.478	FAST_SENDER	N/A
3817.478	FAST_SENDER	N/A
3819.478	FAST_SENDER	N/A
3821.122	SLOW_SENDER1	N/A
3821.478	FAST_SENDER	N/A
3823.478	FAST_SENDER	N/A
3825.478	FAST_SENDER	N/A
3827.478	FAST_SENDER	N/A
3829.478	FAST_SENDER	N/A
3837.263	FAST_SENDER	N/A
3844.929	FAST_SENDER	N/A
3852.678	FAST_SENDER	N/A
3860.065	FAST_SENDER	N/A
3867.558	FAST_SENDER	N/A
3871.435	RECEIVER	FAST_SENDER
3873.874	FAST_SENDER	N/A
3874.644	RECEIVER	FAST_SENDER
3877.048	FAST_SENDER	N/A
3877.807	RECEIVER	FAST_SENDER
3880.219	FAST_SENDER	N/A
3881.008	RECEIVER	FAST_SENDER
3883.409	FAST_SENDER	N/A
3884.124	RECEIVER	FAST_SENDER
3886.567	FAST_SENDER	N/A
3887.341	RECEIVER	FAST_SENDER
3889.741	FAST_SENDER	N/A
3890.558	RECEIVER	FAST_SENDER
3893.005	FAST_SENDER	N/A
3893.757	RECEIVER	FAST_SENDER
3896.171	FAST_SENDER	N/A
3896.945	RECEIVER	FAST_SENDER
3899.393	FAST_SENDER	N/A
3900.165	RECEIVER	FAST_SENDER
3902.612	FAST_SENDER	N/A
3903.382	RECEIVER	FAST_SENDER
3905.801	FAST_SENDER	N/A
3906.516	RECEIVER	FAST_SENDER
3908.926	FAST_SENDER	N/A
3909.696	RECEIVER	FAST_SENDER
3912.138	FAST_SENDER	N/A
3912.895	RECEIVER	FAST_SENDER
3915.320	FAST_SENDER	N/A
3916.099	RECEIVER	FAST_SENDER
3918.549	FAST_SENDER	N/A
3919.286	RECEIVER	FAST_SENDER
3921.727	FAST_SENDER	N/A
3922.486	RECEIVER	FAST_SENDER
3924.928	FAST_SENDER	N/A
3925.671	RECEIVER	FAST_SENDER
3928.092	FAST_SENDER	N/A
3928.884	RECEIVER	FAST_SENDER
3931.298	FAST_SENDER	N/A
3932.036	RECEIVER	FAST_SENDER
3934.479	FAST_SENDER	N/A
3935.249	RECEIVER	FAST_SENDER
3937.692	FAST_SENDER	N/A
3938.483	RECEIVER	FAST_SENDER
3940.887	FAST_SENDER	N/A
3941.690	RECEIVER	FAST_SENDER
3942.030	SLOW_SENDER1	N/A
3944.130	FAST_SENDER	N/A
3944.156	RECEIVER	SLOW_SENDER1
3944.875	RECEIVER	FAST_SENDER
3947.299	FAST_SENDER	N/A
3948.022	RECEIVER	FAST_SENDER
3949.564	SLOW_SENDER1	N/A
3950.327	RECEIVER	SLOW_SENDER1
3950.424	FAST_SENDER	N/A
3951.164	RECEIVER	FAST_SENDER
3953.589	FAST_SENDER	N/A
3954.385	RECEIVER	FAST_SENDER
3955.727	SLOW_SENDER1	N/A
3956.511	RECEIVER	SLOW_SENDER1
3956.801	FAST_SENDER	N/A
3957.566	RECEIVER	FAST_SENDER
3959.995	FAST_SENDER	N/A
3960.728	RECEIVER	FAST_SENDER
3963.128	FAST_SENDER	N/A
3963.897	RECEIVER	FAST_SENDER
3963.938	SLOW_SENDER1	N/A
3964.688	RECEIVER	SLOW_SENDER1
3966.329	FAST_SENDER	N/A
3967.097	RECEIVER	FAST_SENDER
3969.513	FAST_SENDER	N/A
3970.284	RECEIVER	FAST_SENDER
3972.088	SLOW_SENDER1	N/A
3972.702	FAST_SENDER	N/A
3972.897	RECEIVER	SLOW_SENDER1
3975.267	RECEIVER	FAST_SENDER
3977.683	FAST_SENDER	N/A
3978.412	RECEIVER	FAST_SENDER
3980.314	SLOW_SENDER1	N/A
3980.819	FAST_SENDER	N/A
3981.094	RECEIVER	SLOW_SENDER1
3983.603	RECEIVER	FAST_SENDER
3986.012	FAST_SENDER	N/A
3986.762	RECEIVER	FAST_SENDER
3989.185	FAST_SENDER	N/A
3989.958	RECEIVER	FAST_SENDER
3990.353	SLOW_SENDER1	N/A
3991.099	RECEIVER	SLOW_SENDER1
3992.404	FAST_SENDER	N/A
3993.127	RECEIVER	FAST_SENDER
3995.553	FAST_SENDER	N/A
3996.312	RECEIVER	FAST_SENDER
3998.714	FAST_SENDER	N/A
3999.477	RECEIVER	FAST_SENDER
4001.891	FAST_SENDER	N/A
4002.649	RECEIVER	FAST_SENDER
4005.072	FAST_SENDER	N/A
4005.851	RECEIVER	FAST_SENDER
4008.298	FAST_SENDER	N/A
4009.029	RECEIVER	FAST_SENDER
4011.460	FAST_SENDER	N/A
4012.180	RECEIVER	FAST_SENDER
4014.611	FAST_SENDER	N/A
4015.340	RECEIVER	FAST_SENDER
4017.773	FAST_SENDER	N/A
4018.529	RECEIVER	FAST_SENDER
4020.940	FAST_SENDER	N/A
4021.687	RECEIVER	FAST_SENDER
4024.127	FAST_SENDER	N/A
4024.886	RECEIVER	FAST_SENDER
4027.336	FAST_SENDER	N/A
4028.086	RECEIVER	FAST_SENDER
4030.531	FAST_SENDER	N/A
4031.315	RECEIVER	FAST_SENDER
4033.738	FAST_SENDER	N/A
4034.519	RECEIVER	FAST_SENDER
4036.945	FAST_SENDER	N/A
4037.719	RECEIVER	FAST_SENDER
4040.162	FAST_SENDER	N/A
4040.915	RECEIVER	FAST_SENDER
4043.349	FAST_SENDER	N/A
4044.137	RECEIVER	FAST_SENDER
4046.557	FAST_SENDER	N/A
4047.316	RECEIVER	FAST_SENDER
4049.738	FAST_SENDER	N/A
4057.692	FAST_SENDER	N/A
4065.140	FAST_SENDER	N/A
4072.184	FAST_SENDER	N/A
4079.816	FAST_SENDER	N/A
4087.301	FAST_SENDER	N/A
4095.054	FAST_SENDER	N/A
4102.744	FAST_SENDER	N/A
4109.590	SLOW_SENDER1	N/A
4110.060	FAST_SENDER	N/A
4117.442	FAST_SENDER	N/A
4123.394	SLOW_SENDER1	N/A
4124.969	FAST_SENDER	N/A
4132.736	FAST_SENDER	N/A
4134.736	FAST_SENDER	N/A
4136.736	FAST_SENDER	N/A
4138.736	FAST_SENDER	N/A
4140.736	FAST_SENDER	N/A
4142.736	FAST_SENDER	N/A
4144.736	FAST_SENDER	N/A
4146.736	FAST_SENDER	N/A
4154.050	FAST_SENDER	N/A
4161.955	FAST_SENDER	N/A
4169.874	FAST_SENDER	N/A
4177.175	FAST_SENDER	N/A
4184.562	FAST_SENDER	N/A
4188.141	RECEIVER	FAST_SENDER
4190.577	FAST_SENDER	N/A
4191.332	RECEIVER	FAST_SENDER
4193.747	FAST_SENDER	N/A
4194.494	RECEIVER	FAST_SENDER
4196.940	FAST_SENDER	N/A
4197.729	RECEIVER	FAST_SENDER
4200.160	FAST_SENDER	N/A
4202.316	RECEIVER	FAST_SENDER
4204.728	FAST_SENDER	N/A
4205.480	RECEIVER	FAST_SENDER
4207.925	FAST_SENDER	N/A
4208.708	RECEIVER	FAST_SENDER
4211.140	FAST_SENDER	N/A
4211.922	RECEIVER	FAST_SENDER
4214.357	FAST_SENDER	N/A
4216.517	RECEIVER	FAST_SENDER
4218.962	FAST_SENDER	N/A
4219.704	RECEIVER	FAST_SENDER
4222.108	FAST_SENDER	N/A
4222.874	RECEIVER	FAST_SENDER
4225.313	FAST_SENDER	N/A
4226.061	RECEIVER	FAST_SENDER
4228.482	FAST_SENDER	N/A
4229.273	RECEIVER	FAST_SENDER
4231.713	FAST_SENDER	N/A
4232.470	RECEIVER	FAST_SENDER
4234.880	FAST_SENDER	N/A
4235.637	RECEIVER	FAST_SENDER
4238.085	FAST_SENDER	N/A
4238.834	RECEIVER	FAST_SENDER
4241.252	FAST_SENDER	N/A
4242.039	RECEIVER	FAST_SENDER
4244.481	FAST_SENDER	N/A
4245.298	RECEIVER	FAST_SENDER
4246.100	SLOW_SENDER1	N/A
4246.860	RECEIVER	SLOW_SENDER1
4247.715	FAST_SENDER	N/A
4248.467	RECEIVER	FAST_SENDER
4249.264	SLOW_SENDER1	N/A
4250.039	RECEIVER	SLOW_SENDER1
4250.887	FAST_SENDER	N/A
4251.635	RECEIVER	FAST_SENDER
4254.047	FAST_SENDER	N/A
4254.787	RECEIVER	FAST_SENDER
4255.456	SLOW_SENDER1	N/A
4256.235	RECEIVER	SLOW_SENDER1
4257.233	FAST_SENDER	N/A
4258.018	RECEIVER	FAST_SENDER
4260.439	FAST_SENDER	N/A
4261.231	RECEIVER	FAST_SENDER
4261.647	SLOW_SENDER1	N/A
4262.400	RECEIVER	SLOW_SENDER1
4263.631	FAST_SENDER	N/A
4264.387	RECEIVER	FAST_SENDER
[truncated: 14,337 more rows]
