# Supplementary material for: CATO: Wake-Up reCeiver-bAsed communicaTiOn for Batteryless Devices
Source: Sensors (Basel). 2025 Nov 7;25(22):6813. doi: 10.3390/s25226813 (PMC12655924; doi:10.3390/s25226813)
Supplement: Supplementary file 1 [file sensors-25-06813-s001.zip › File S1_Experimental_and_Simulation_Data/simulation/base_case/cap50/mac_competing_nodes_none.csv]

time_s	node_id	received_from
2.700	FAST_SENDER	N/A
2.700	SLOW_SENDER1	N/A
3.434	RECEIVER	SLOW_SENDER1
5.408	RECEIVER	FAST_SENDER
5.880	SLOW_SENDER1	N/A
6.663	RECEIVER	SLOW_SENDER1
7.849	FAST_SENDER	N/A
8.647	RECEIVER	FAST_SENDER
9.097	SLOW_SENDER1	N/A
9.891	RECEIVER	SLOW_SENDER1
11.088	FAST_SENDER	N/A
11.845	RECEIVER	FAST_SENDER
12.300	SLOW_SENDER1	N/A
13.060	RECEIVER	SLOW_SENDER1
14.248	FAST_SENDER	N/A
15.042	RECEIVER	FAST_SENDER
15.476	SLOW_SENDER1	N/A
16.282	RECEIVER	SLOW_SENDER1
17.478	FAST_SENDER	N/A
18.237	RECEIVER	FAST_SENDER
18.704	SLOW_SENDER1	N/A
19.519	RECEIVER	SLOW_SENDER1
25.673	FAST_SENDER	N/A
26.476	RECEIVER	FAST_SENDER
28.905	FAST_SENDER	N/A
29.673	RECEIVER	FAST_SENDER
32.074	FAST_SENDER	N/A
32.082	SLOW_SENDER1	N/A
32.790	RECEIVER	FAST_SENDER
34.912	RECEIVER	SLOW_SENDER1
35.227	FAST_SENDER	N/A
35.965	RECEIVER	FAST_SENDER
38.366	FAST_SENDER	N/A
39.110	RECEIVER	FAST_SENDER
41.530	FAST_SENDER	N/A
42.268	RECEIVER	FAST_SENDER
44.717	FAST_SENDER	N/A
45.531	RECEIVER	FAST_SENDER
47.935	FAST_SENDER	N/A
48.690	RECEIVER	FAST_SENDER
51.136	FAST_SENDER	N/A
51.920	RECEIVER	FAST_SENDER
54.350	FAST_SENDER	N/A
55.105	RECEIVER	FAST_SENDER
57.554	FAST_SENDER	N/A
58.283	RECEIVER	FAST_SENDER
60.691	FAST_SENDER	N/A
61.449	RECEIVER	FAST_SENDER
63.898	FAST_SENDER	N/A
64.637	RECEIVER	FAST_SENDER
67.039	FAST_SENDER	N/A
67.773	RECEIVER	FAST_SENDER
70.197	FAST_SENDER	N/A
70.965	RECEIVER	FAST_SENDER
73.404	FAST_SENDER	N/A
74.183	RECEIVER	FAST_SENDER
76.590	FAST_SENDER	N/A
77.366	RECEIVER	FAST_SENDER
79.806	FAST_SENDER	N/A
80.590	RECEIVER	FAST_SENDER
82.996	FAST_SENDER	N/A
83.764	RECEIVER	FAST_SENDER
87.871	FAST_SENDER	N/A
88.620	RECEIVER	FAST_SENDER
92.564	FAST_SENDER	N/A
93.327	RECEIVER	FAST_SENDER
95.760	FAST_SENDER	N/A
96.553	RECEIVER	FAST_SENDER
98.975	FAST_SENDER	N/A
99.716	RECEIVER	FAST_SENDER
103.806	FAST_SENDER	N/A
104.604	RECEIVER	FAST_SENDER
107.034	FAST_SENDER	N/A
107.804	RECEIVER	FAST_SENDER
110.245	FAST_SENDER	N/A
111.021	RECEIVER	FAST_SENDER
113.456	FAST_SENDER	N/A
114.225	RECEIVER	FAST_SENDER
116.654	FAST_SENDER	N/A
117.409	RECEIVER	FAST_SENDER
119.814	FAST_SENDER	N/A
120.548	RECEIVER	FAST_SENDER
122.987	FAST_SENDER	N/A
123.793	RECEIVER	FAST_SENDER
126.198	FAST_SENDER	N/A
126.937	RECEIVER	FAST_SENDER
131.217	FAST_SENDER	N/A
131.961	RECEIVER	FAST_SENDER
134.367	FAST_SENDER	N/A
135.128	RECEIVER	FAST_SENDER
137.545	FAST_SENDER	N/A
138.284	RECEIVER	FAST_SENDER
140.714	FAST_SENDER	N/A
141.528	RECEIVER	FAST_SENDER
143.941	FAST_SENDER	N/A
144.707	RECEIVER	FAST_SENDER
147.148	FAST_SENDER	N/A
147.912	RECEIVER	FAST_SENDER
150.358	FAST_SENDER	N/A
151.134	RECEIVER	FAST_SENDER
153.490	SLOW_SENDER1	N/A
153.577	FAST_SENDER	N/A
154.256	RECEIVER	SLOW_SENDER1
156.471	RECEIVER	FAST_SENDER
156.686	SLOW_SENDER1	N/A
157.477	RECEIVER	SLOW_SENDER1
158.885	FAST_SENDER	N/A
159.637	RECEIVER	FAST_SENDER
162.058	FAST_SENDER	N/A
162.820	RECEIVER	FAST_SENDER
162.882	SLOW_SENDER1	N/A
163.642	RECEIVER	SLOW_SENDER1
165.262	FAST_SENDER	N/A
166.048	RECEIVER	FAST_SENDER
168.456	FAST_SENDER	N/A
169.091	SLOW_SENDER1	N/A
169.217	RECEIVER	FAST_SENDER
171.618	FAST_SENDER	N/A
171.652	RECEIVER	SLOW_SENDER1
172.372	RECEIVER	FAST_SENDER
174.816	FAST_SENDER	N/A
175.577	RECEIVER	FAST_SENDER
178.016	FAST_SENDER	N/A
178.801	RECEIVER	FAST_SENDER
179.091	SLOW_SENDER1	N/A
181.211	FAST_SENDER	N/A
181.682	RECEIVER	SLOW_SENDER1
185.235	RECEIVER	FAST_SENDER
187.643	FAST_SENDER	N/A
188.404	RECEIVER	FAST_SENDER
190.853	FAST_SENDER	N/A
191.654	RECEIVER	FAST_SENDER
194.100	FAST_SENDER	N/A
194.849	RECEIVER	FAST_SENDER
197.294	FAST_SENDER	N/A
198.042	RECEIVER	FAST_SENDER
200.463	FAST_SENDER	N/A
201.237	RECEIVER	FAST_SENDER
203.674	FAST_SENDER	N/A
204.448	RECEIVER	FAST_SENDER
206.864	FAST_SENDER	N/A
207.650	RECEIVER	FAST_SENDER
210.056	FAST_SENDER	N/A
210.815	RECEIVER	FAST_SENDER
213.247	FAST_SENDER	N/A
214.034	RECEIVER	FAST_SENDER
216.443	FAST_SENDER	N/A
217.168	RECEIVER	FAST_SENDER
219.575	FAST_SENDER	N/A
220.354	RECEIVER	FAST_SENDER
222.776	FAST_SENDER	N/A
223.561	RECEIVER	FAST_SENDER
225.969	FAST_SENDER	N/A
226.730	RECEIVER	FAST_SENDER
229.160	FAST_SENDER	N/A
229.961	RECEIVER	FAST_SENDER
232.394	FAST_SENDER	N/A
233.145	RECEIVER	FAST_SENDER
235.556	FAST_SENDER	N/A
236.303	RECEIVER	FAST_SENDER
238.708	FAST_SENDER	N/A
239.470	RECEIVER	FAST_SENDER
241.914	FAST_SENDER	N/A
242.674	RECEIVER	FAST_SENDER
245.100	FAST_SENDER	N/A
248.289	FAST_SENDER	N/A
255.585	FAST_SENDER	N/A
263.282	FAST_SENDER	N/A
271.148	FAST_SENDER	N/A
278.682	FAST_SENDER	N/A
286.240	FAST_SENDER	N/A
293.608	FAST_SENDER	N/A
300.759	FAST_SENDER	N/A
301.100	SLOW_SENDER1	N/A
308.851	FAST_SENDER	N/A
313.581	SLOW_SENDER1	N/A
317.017	FAST_SENDER	N/A
324.861	FAST_SENDER	N/A
332.829	FAST_SENDER	N/A
340.177	FAST_SENDER	N/A
347.803	FAST_SENDER	N/A
354.900	FAST_SENDER	N/A
362.840	FAST_SENDER	N/A
370.401	FAST_SENDER	N/A
377.926	FAST_SENDER	N/A
383.499	RECEIVER	FAST_SENDER
385.928	FAST_SENDER	N/A
386.663	RECEIVER	FAST_SENDER
389.098	FAST_SENDER	N/A
389.904	RECEIVER	FAST_SENDER
392.309	FAST_SENDER	N/A
394.834	RECEIVER	FAST_SENDER
397.257	FAST_SENDER	N/A
398.038	RECEIVER	FAST_SENDER
400.444	FAST_SENDER	N/A
401.238	RECEIVER	FAST_SENDER
403.674	FAST_SENDER	N/A
404.428	RECEIVER	FAST_SENDER
406.850	FAST_SENDER	N/A
407.625	RECEIVER	FAST_SENDER
410.055	FAST_SENDER	N/A
410.838	RECEIVER	FAST_SENDER
413.287	FAST_SENDER	N/A
414.086	RECEIVER	FAST_SENDER
416.486	FAST_SENDER	N/A
417.207	RECEIVER	FAST_SENDER
419.642	FAST_SENDER	N/A
420.369	RECEIVER	FAST_SENDER
422.772	FAST_SENDER	N/A
423.564	RECEIVER	FAST_SENDER
425.973	FAST_SENDER	N/A
426.724	RECEIVER	FAST_SENDER
429.156	FAST_SENDER	N/A
429.911	RECEIVER	FAST_SENDER
432.316	FAST_SENDER	N/A
433.054	RECEIVER	FAST_SENDER
435.100	SLOW_SENDER1	N/A
435.463	FAST_SENDER	N/A
435.858	RECEIVER	SLOW_SENDER1
439.894	RECEIVER	FAST_SENDER
443.224	SLOW_SENDER1	N/A
443.825	FAST_SENDER	N/A
444.007	RECEIVER	SLOW_SENDER1
446.208	RECEIVER	FAST_SENDER
448.653	FAST_SENDER	N/A
449.416	RECEIVER	FAST_SENDER
449.437	SLOW_SENDER1	N/A
450.157	RECEIVER	SLOW_SENDER1
451.828	FAST_SENDER	N/A
452.610	RECEIVER	FAST_SENDER
455.027	FAST_SENDER	N/A
455.789	RECEIVER	FAST_SENDER
457.601	SLOW_SENDER1	N/A
458.217	FAST_SENDER	N/A
458.348	RECEIVER	SLOW_SENDER1
460.604	RECEIVER	FAST_SENDER
463.024	FAST_SENDER	N/A
463.792	RECEIVER	FAST_SENDER
465.798	SLOW_SENDER1	N/A
466.234	FAST_SENDER	N/A
466.561	RECEIVER	SLOW_SENDER1
469.254	RECEIVER	FAST_SENDER
471.657	FAST_SENDER	N/A
472.408	RECEIVER	FAST_SENDER
474.817	FAST_SENDER	N/A
475.594	RECEIVER	FAST_SENDER
475.931	SLOW_SENDER1	N/A
476.694	RECEIVER	SLOW_SENDER1
477.999	FAST_SENDER	N/A
478.722	RECEIVER	FAST_SENDER
481.165	FAST_SENDER	N/A
481.959	RECEIVER	FAST_SENDER
484.137	SLOW_SENDER1	N/A
484.370	FAST_SENDER	N/A
484.900	RECEIVER	SLOW_SENDER1
486.838	RECEIVER	FAST_SENDER
489.244	FAST_SENDER	N/A
489.996	RECEIVER	FAST_SENDER
492.403	FAST_SENDER	N/A
493.165	RECEIVER	FAST_SENDER
495.574	FAST_SENDER	N/A
496.304	RECEIVER	FAST_SENDER
498.716	FAST_SENDER	N/A
499.483	RECEIVER	FAST_SENDER
501.885	FAST_SENDER	N/A
502.633	RECEIVER	FAST_SENDER
505.079	FAST_SENDER	N/A
505.834	RECEIVER	FAST_SENDER
508.249	FAST_SENDER	N/A
509.002	RECEIVER	FAST_SENDER
511.433	FAST_SENDER	N/A
512.195	RECEIVER	FAST_SENDER
514.643	FAST_SENDER	N/A
515.435	RECEIVER	FAST_SENDER
517.850	FAST_SENDER	N/A
518.624	RECEIVER	FAST_SENDER
521.037	FAST_SENDER	N/A
521.825	RECEIVER	FAST_SENDER
524.231	FAST_SENDER	N/A
524.962	RECEIVER	FAST_SENDER
527.406	FAST_SENDER	N/A
528.181	RECEIVER	FAST_SENDER
530.624	FAST_SENDER	N/A
531.407	RECEIVER	FAST_SENDER
533.845	FAST_SENDER	N/A
534.643	RECEIVER	FAST_SENDER
537.061	FAST_SENDER	N/A
537.783	RECEIVER	FAST_SENDER
540.206	FAST_SENDER	N/A
540.975	RECEIVER	FAST_SENDER
543.406	FAST_SENDER	N/A
545.810	RECEIVER	FAST_SENDER
548.219	FAST_SENDER	N/A
549.021	RECEIVER	FAST_SENDER
551.438	FAST_SENDER	N/A
552.219	RECEIVER	FAST_SENDER
554.633	FAST_SENDER	N/A
555.392	RECEIVER	FAST_SENDER
557.829	FAST_SENDER	N/A
558.600	RECEIVER	FAST_SENDER
561.033	FAST_SENDER	N/A
568.418	FAST_SENDER	N/A
575.776	FAST_SENDER	N/A
583.221	FAST_SENDER	N/A
590.335	FAST_SENDER	N/A
598.008	FAST_SENDER	N/A
603.430	SLOW_SENDER1	N/A
606.085	FAST_SENDER	N/A
614.774	FAST_SENDER	N/A
616.401	SLOW_SENDER1	N/A
622.803	FAST_SENDER	N/A
630.240	FAST_SENDER	N/A
638.102	FAST_SENDER	N/A
646.021	FAST_SENDER	N/A
653.694	FAST_SENDER	N/A
661.414	FAST_SENDER	N/A
668.902	FAST_SENDER	N/A
676.498	FAST_SENDER	N/A
683.528	FAST_SENDER	N/A
691.482	FAST_SENDER	N/A
699.237	FAST_SENDER	N/A
700.042	RECEIVER	FAST_SENDER
702.480	FAST_SENDER	N/A
703.232	RECEIVER	FAST_SENDER
705.657	FAST_SENDER	N/A
706.462	RECEIVER	FAST_SENDER
708.906	FAST_SENDER	N/A
709.666	RECEIVER	FAST_SENDER
712.102	FAST_SENDER	N/A
712.841	RECEIVER	FAST_SENDER
715.283	FAST_SENDER	N/A
715.994	RECEIVER	FAST_SENDER
718.418	FAST_SENDER	N/A
719.142	RECEIVER	FAST_SENDER
721.553	FAST_SENDER	N/A
722.320	RECEIVER	FAST_SENDER
724.755	FAST_SENDER	N/A
725.553	RECEIVER	FAST_SENDER
727.966	FAST_SENDER	N/A
730.149	RECEIVER	FAST_SENDER
732.555	FAST_SENDER	N/A
733.308	RECEIVER	FAST_SENDER
735.719	FAST_SENDER	N/A
736.453	RECEIVER	FAST_SENDER
738.866	FAST_SENDER	N/A
739.080	SLOW_SENDER1	N/A
739.686	RECEIVER	FAST_SENDER
740.378	RECEIVER	SLOW_SENDER1
742.135	FAST_SENDER	N/A
742.828	SLOW_SENDER1	N/A
742.901	RECEIVER	FAST_SENDER
743.603	RECEIVER	SLOW_SENDER1
745.306	FAST_SENDER	N/A
746.095	RECEIVER	FAST_SENDER
748.505	FAST_SENDER	N/A
749.014	SLOW_SENDER1	N/A
749.225	RECEIVER	FAST_SENDER
751.514	RECEIVER	SLOW_SENDER1
751.665	FAST_SENDER	N/A
755.408	RECEIVER	FAST_SENDER
757.857	FAST_SENDER	N/A
758.649	RECEIVER	FAST_SENDER
758.930	SLOW_SENDER1	N/A
759.707	RECEIVER	SLOW_SENDER1
761.054	FAST_SENDER	N/A
761.815	RECEIVER	FAST_SENDER
764.228	FAST_SENDER	N/A
765.001	RECEIVER	FAST_SENDER
767.132	SLOW_SENDER1	N/A
767.417	FAST_SENDER	N/A
767.882	RECEIVER	SLOW_SENDER1
769.665	RECEIVER	FAST_SENDER
772.092	FAST_SENDER	N/A
772.863	RECEIVER	FAST_SENDER
775.282	FAST_SENDER	N/A
775.309	SLOW_SENDER1	N/A
776.023	RECEIVER	FAST_SENDER
778.209	RECEIVER	SLOW_SENDER1
778.434	FAST_SENDER	N/A
779.179	RECEIVER	FAST_SENDER
781.597	FAST_SENDER	N/A
782.320	RECEIVER	FAST_SENDER
784.738	FAST_SENDER	N/A
785.472	RECEIVER	FAST_SENDER
787.883	FAST_SENDER	N/A
788.621	RECEIVER	FAST_SENDER
791.059	FAST_SENDER	N/A
791.820	RECEIVER	FAST_SENDER
794.241	FAST_SENDER	N/A
795.037	RECEIVER	FAST_SENDER
797.441	FAST_SENDER	N/A
798.216	RECEIVER	FAST_SENDER
800.622	FAST_SENDER	N/A
801.374	RECEIVER	FAST_SENDER
803.800	FAST_SENDER	N/A
804.542	RECEIVER	FAST_SENDER
806.975	FAST_SENDER	N/A
807.715	RECEIVER	FAST_SENDER
810.144	FAST_SENDER	N/A
810.889	RECEIVER	FAST_SENDER
814.905	FAST_SENDER	N/A
815.678	RECEIVER	FAST_SENDER
818.086	FAST_SENDER	N/A
818.812	RECEIVER	FAST_SENDER
822.654	FAST_SENDER	N/A
823.441	RECEIVER	FAST_SENDER
825.848	FAST_SENDER	N/A
826.593	RECEIVER	FAST_SENDER
829.039	FAST_SENDER	N/A
829.788	RECEIVER	FAST_SENDER
833.644	FAST_SENDER	N/A
834.438	RECEIVER	FAST_SENDER
836.842	FAST_SENDER	N/A
837.613	RECEIVER	FAST_SENDER
840.052	FAST_SENDER	N/A
840.795	RECEIVER	FAST_SENDER
843.224	FAST_SENDER	N/A
843.976	RECEIVER	FAST_SENDER
846.378	FAST_SENDER	N/A
847.119	RECEIVER	FAST_SENDER
849.523	FAST_SENDER	N/A
850.282	RECEIVER	FAST_SENDER
852.715	FAST_SENDER	N/A
853.447	RECEIVER	FAST_SENDER
855.897	FAST_SENDER	N/A
856.640	RECEIVER	FAST_SENDER
859.054	FAST_SENDER	N/A
859.810	RECEIVER	FAST_SENDER
862.241	FAST_SENDER	N/A
862.973	RECEIVER	FAST_SENDER
865.398	FAST_SENDER	N/A
866.154	RECEIVER	FAST_SENDER
868.554	FAST_SENDER	N/A
869.331	RECEIVER	FAST_SENDER
871.742	FAST_SENDER	N/A
872.522	RECEIVER	FAST_SENDER
874.950	FAST_SENDER	N/A
875.761	RECEIVER	FAST_SENDER
878.194	FAST_SENDER	N/A
885.822	FAST_SENDER	N/A
893.621	FAST_SENDER	N/A
896.780	SLOW_SENDER1	N/A
901.701	FAST_SENDER	N/A
909.303	FAST_SENDER	N/A
910.118	SLOW_SENDER1	N/A
917.706	FAST_SENDER	N/A
925.188	FAST_SENDER	N/A
932.749	FAST_SENDER	N/A
939.969	FAST_SENDER	N/A
947.798	FAST_SENDER	N/A
955.375	FAST_SENDER	N/A
962.669	FAST_SENDER	N/A
970.015	FAST_SENDER	N/A
977.216	FAST_SENDER	N/A
984.698	FAST_SENDER	N/A
992.559	FAST_SENDER	N/A
1000.136	FAST_SENDER	N/A
1007.679	FAST_SENDER	N/A
1015.605	FAST_SENDER	N/A
1017.895	RECEIVER	FAST_SENDER
1020.344	FAST_SENDER	N/A
1021.138	RECEIVER	FAST_SENDER
1023.582	FAST_SENDER	N/A
1024.316	RECEIVER	FAST_SENDER
1026.745	FAST_SENDER	N/A
1027.483	RECEIVER	FAST_SENDER
1029.897	FAST_SENDER	N/A
1032.132	RECEIVER	FAST_SENDER
1032.550	SLOW_SENDER1	N/A
1033.286	RECEIVER	SLOW_SENDER1
1034.535	FAST_SENDER	N/A
1035.292	RECEIVER	FAST_SENDER
1035.736	SLOW_SENDER1	N/A
1036.533	RECEIVER	SLOW_SENDER1
1037.704	FAST_SENDER	N/A
1038.451	RECEIVER	FAST_SENDER
1040.882	FAST_SENDER	N/A
1041.621	RECEIVER	FAST_SENDER
1041.957	SLOW_SENDER1	N/A
1042.717	RECEIVER	SLOW_SENDER1
1044.033	FAST_SENDER	N/A
1044.832	RECEIVER	FAST_SENDER
1047.251	FAST_SENDER	N/A
1048.030	RECEIVER	FAST_SENDER
1048.138	SLOW_SENDER1	N/A
1048.912	RECEIVER	SLOW_SENDER1
1050.453	FAST_SENDER	N/A
1051.216	RECEIVER	FAST_SENDER
1053.650	FAST_SENDER	N/A
1054.432	RECEIVER	FAST_SENDER
1056.312	SLOW_SENDER1	N/A
1056.878	FAST_SENDER	N/A
1057.085	RECEIVER	SLOW_SENDER1
1059.241	RECEIVER	FAST_SENDER
1061.642	FAST_SENDER	N/A
1062.406	RECEIVER	FAST_SENDER
1064.519	SLOW_SENDER1	N/A
1064.806	FAST_SENDER	N/A
1065.292	RECEIVER	SLOW_SENDER1
1066.953	RECEIVER	FAST_SENDER
1069.396	FAST_SENDER	N/A
1070.130	RECEIVER	FAST_SENDER
1072.559	FAST_SENDER	N/A
1072.732	SLOW_SENDER1	N/A
1073.371	RECEIVER	FAST_SENDER
1075.262	RECEIVER	SLOW_SENDER1
1075.790	FAST_SENDER	N/A
1078.062	RECEIVER	FAST_SENDER
1080.506	FAST_SENDER	N/A
1081.262	RECEIVER	FAST_SENDER
1083.707	FAST_SENDER	N/A
1084.481	RECEIVER	FAST_SENDER
1086.927	FAST_SENDER	N/A
1087.725	RECEIVER	FAST_SENDER
1090.169	FAST_SENDER	N/A
1090.943	RECEIVER	FAST_SENDER
1093.388	FAST_SENDER	N/A
1094.168	RECEIVER	FAST_SENDER
1096.590	FAST_SENDER	N/A
1097.375	RECEIVER	FAST_SENDER
1099.821	FAST_SENDER	N/A
1103.652	RECEIVER	FAST_SENDER
1106.095	FAST_SENDER	N/A
1106.836	RECEIVER	FAST_SENDER
1109.253	FAST_SENDER	N/A
1110.046	RECEIVER	FAST_SENDER
1112.478	FAST_SENDER	N/A
1113.236	RECEIVER	FAST_SENDER
1115.649	FAST_SENDER	N/A
1116.384	RECEIVER	FAST_SENDER
1118.807	FAST_SENDER	N/A
1119.617	RECEIVER	FAST_SENDER
1122.060	FAST_SENDER	N/A
1122.863	RECEIVER	FAST_SENDER
1125.266	FAST_SENDER	N/A
1125.984	RECEIVER	FAST_SENDER
1128.406	FAST_SENDER	N/A
1129.207	RECEIVER	FAST_SENDER
1131.636	FAST_SENDER	N/A
1132.382	RECEIVER	FAST_SENDER
1134.814	FAST_SENDER	N/A
1135.558	RECEIVER	FAST_SENDER
1137.970	FAST_SENDER	N/A
1138.775	RECEIVER	FAST_SENDER
1141.188	FAST_SENDER	N/A
1148.553	FAST_SENDER	N/A
1155.729	FAST_SENDER	N/A
1163.197	FAST_SENDER	N/A
1170.318	FAST_SENDER	N/A
1178.422	FAST_SENDER	N/A
1186.296	FAST_SENDER	N/A
1193.750	FAST_SENDER	N/A
1194.820	SLOW_SENDER1	N/A
1201.173	FAST_SENDER	N/A
1208.182	SLOW_SENDER1	N/A
1208.627	FAST_SENDER	N/A
1216.367	FAST_SENDER	N/A
1223.729	FAST_SENDER	N/A
1231.250	FAST_SENDER	N/A
1238.999	FAST_SENDER	N/A
1246.885	FAST_SENDER	N/A
1254.267	FAST_SENDER	N/A
1262.093	FAST_SENDER	N/A
1269.581	FAST_SENDER	N/A
1277.249	FAST_SENDER	N/A
1281.145	RECEIVER	FAST_SENDER
1283.554	FAST_SENDER	N/A
1284.297	RECEIVER	FAST_SENDER
1286.707	FAST_SENDER	N/A
1287.446	RECEIVER	FAST_SENDER
1289.851	FAST_SENDER	N/A
1290.611	RECEIVER	FAST_SENDER
1293.031	FAST_SENDER	N/A
1293.783	RECEIVER	FAST_SENDER
1296.205	FAST_SENDER	N/A
1296.916	RECEIVER	FAST_SENDER
1299.346	FAST_SENDER	N/A
1300.097	RECEIVER	FAST_SENDER
1302.502	FAST_SENDER	N/A
1303.255	RECEIVER	FAST_SENDER
1305.681	FAST_SENDER	N/A
1306.463	RECEIVER	FAST_SENDER
1308.881	FAST_SENDER	N/A
1309.658	RECEIVER	FAST_SENDER
1312.088	FAST_SENDER	N/A
1312.836	RECEIVER	FAST_SENDER
1315.260	FAST_SENDER	N/A
1317.507	RECEIVER	FAST_SENDER
1319.933	FAST_SENDER	N/A
1320.738	RECEIVER	FAST_SENDER
1323.146	FAST_SENDER	N/A
1323.900	RECEIVER	FAST_SENDER
1326.329	FAST_SENDER	N/A
1327.069	RECEIVER	FAST_SENDER
1329.476	FAST_SENDER	N/A
1330.227	RECEIVER	FAST_SENDER
1330.920	SLOW_SENDER1	N/A
1331.690	RECEIVER	SLOW_SENDER1
1332.641	FAST_SENDER	N/A
1334.108	SLOW_SENDER1	N/A
1334.858	RECEIVER	SLOW_SENDER1
1337.125	RECEIVER	FAST_SENDER
1339.552	FAST_SENDER	N/A
1340.292	SLOW_SENDER1	N/A
1340.324	RECEIVER	FAST_SENDER
1342.474	RECEIVER	SLOW_SENDER1
1342.754	FAST_SENDER	N/A
1343.571	RECEIVER	FAST_SENDER
1346.005	FAST_SENDER	N/A
1346.792	RECEIVER	FAST_SENDER
1349.218	FAST_SENDER	N/A
1349.887	SLOW_SENDER1	N/A
1349.976	RECEIVER	FAST_SENDER
1350.645	RECEIVER	SLOW_SENDER1
1352.393	FAST_SENDER	N/A
1353.114	RECEIVER	FAST_SENDER
1355.524	FAST_SENDER	N/A
1356.290	RECEIVER	FAST_SENDER
1358.067	SLOW_SENDER1	N/A
1358.692	FAST_SENDER	N/A
1358.837	RECEIVER	SLOW_SENDER1
1360.792	RECEIVER	FAST_SENDER
1363.230	FAST_SENDER	N/A
1364.022	RECEIVER	FAST_SENDER
1366.249	SLOW_SENDER1	N/A
1366.452	FAST_SENDER	N/A
1367.013	RECEIVER	SLOW_SENDER1
1368.897	RECEIVER	FAST_SENDER
1371.335	FAST_SENDER	N/A
1372.113	RECEIVER	FAST_SENDER
1374.460	SLOW_SENDER1	N/A
1374.538	FAST_SENDER	N/A
1375.261	RECEIVER	SLOW_SENDER1
1377.365	RECEIVER	FAST_SENDER
1379.802	FAST_SENDER	N/A
1380.539	RECEIVER	FAST_SENDER
1382.680	SLOW_SENDER1	N/A
1382.964	FAST_SENDER	N/A
1383.423	RECEIVER	SLOW_SENDER1
1385.385	RECEIVER	FAST_SENDER
1389.164	FAST_SENDER	N/A
1389.925	RECEIVER	FAST_SENDER
1392.325	FAST_SENDER	N/A
1393.101	RECEIVER	FAST_SENDER
1395.527	FAST_SENDER	N/A
1396.326	RECEIVER	FAST_SENDER
1398.774	FAST_SENDER	N/A
1399.512	RECEIVER	FAST_SENDER
1401.912	FAST_SENDER	N/A
1402.670	RECEIVER	FAST_SENDER
1405.119	FAST_SENDER	N/A
1405.912	RECEIVER	FAST_SENDER
1408.345	FAST_SENDER	N/A
1409.087	RECEIVER	FAST_SENDER
1411.498	FAST_SENDER	N/A
1414.672	FAST_SENDER	N/A
1422.081	FAST_SENDER	N/A
1429.434	FAST_SENDER	N/A
1437.301	FAST_SENDER	N/A
1444.868	FAST_SENDER	N/A
1452.556	FAST_SENDER	N/A
1460.286	FAST_SENDER	N/A
1467.442	FAST_SENDER	N/A
1474.593	FAST_SENDER	N/A
1482.090	FAST_SENDER	N/A
1489.529	FAST_SENDER	N/A
1497.270	FAST_SENDER	N/A
1501.890	SLOW_SENDER1	N/A
1504.950	FAST_SENDER	N/A
1512.359	FAST_SENDER	N/A
1514.533	SLOW_SENDER1	N/A
1519.736	FAST_SENDER	N/A
1527.354	FAST_SENDER	N/A
1534.683	FAST_SENDER	N/A
1542.633	FAST_SENDER	N/A
1550.346	FAST_SENDER	N/A
1551.111	RECEIVER	FAST_SENDER
1553.535	FAST_SENDER	N/A
1554.325	RECEIVER	FAST_SENDER
1556.755	FAST_SENDER	N/A
1557.474	RECEIVER	FAST_SENDER
1559.877	FAST_SENDER	N/A
1560.620	RECEIVER	FAST_SENDER
1563.046	FAST_SENDER	N/A
1563.800	RECEIVER	FAST_SENDER
1566.206	FAST_SENDER	N/A
1566.979	RECEIVER	FAST_SENDER
1569.418	FAST_SENDER	N/A
1570.189	RECEIVER	FAST_SENDER
1572.625	FAST_SENDER	N/A
1573.418	RECEIVER	FAST_SENDER
1575.821	FAST_SENDER	N/A
1576.568	RECEIVER	FAST_SENDER
1578.973	FAST_SENDER	N/A
1581.087	RECEIVER	FAST_SENDER
1583.494	FAST_SENDER	N/A
1584.245	RECEIVER	FAST_SENDER
1586.676	FAST_SENDER	N/A
1587.459	RECEIVER	FAST_SENDER
1589.883	FAST_SENDER	N/A
1590.673	RECEIVER	FAST_SENDER
1593.114	FAST_SENDER	N/A
1593.883	RECEIVER	FAST_SENDER
1596.301	FAST_SENDER	N/A
1597.062	RECEIVER	FAST_SENDER
1599.508	FAST_SENDER	N/A
1600.245	RECEIVER	FAST_SENDER
1602.669	FAST_SENDER	N/A
1603.390	RECEIVER	FAST_SENDER
1605.791	FAST_SENDER	N/A
1606.576	RECEIVER	FAST_SENDER
1608.996	FAST_SENDER	N/A
1609.795	RECEIVER	FAST_SENDER
1612.220	FAST_SENDER	N/A
1613.030	RECEIVER	FAST_SENDER
1615.434	FAST_SENDER	N/A
1616.206	RECEIVER	FAST_SENDER
1618.629	FAST_SENDER	N/A
1619.407	RECEIVER	FAST_SENDER
1621.846	FAST_SENDER	N/A
1622.633	RECEIVER	FAST_SENDER
1626.597	FAST_SENDER	N/A
1627.345	RECEIVER	FAST_SENDER
1629.776	FAST_SENDER	N/A
1630.510	RECEIVER	FAST_SENDER
1632.958	FAST_SENDER	N/A
1633.727	RECEIVER	FAST_SENDER
1636.080	SLOW_SENDER1	N/A
1636.175	FAST_SENDER	N/A
1636.842	RECEIVER	SLOW_SENDER1
1639.116	RECEIVER	FAST_SENDER
1639.278	SLOW_SENDER1	N/A
1640.043	RECEIVER	SLOW_SENDER1
1641.553	FAST_SENDER	N/A
1642.329	RECEIVER	FAST_SENDER
1644.735	FAST_SENDER	N/A
1645.448	SLOW_SENDER1	N/A
1645.498	RECEIVER	FAST_SENDER
1647.911	FAST_SENDER	N/A
1648.525	RECEIVER	SLOW_SENDER1
1649.254	RECEIVER	FAST_SENDER
1651.659	FAST_SENDER	N/A
1652.413	RECEIVER	FAST_SENDER
1654.814	FAST_SENDER	N/A
1655.590	RECEIVER	FAST_SENDER
1657.654	SLOW_SENDER1	N/A
1657.993	FAST_SENDER	N/A
1658.407	RECEIVER	SLOW_SENDER1
1661.864	RECEIVER	FAST_SENDER
1664.279	FAST_SENDER	N/A
1665.098	RECEIVER	FAST_SENDER
1667.529	FAST_SENDER	N/A
1669.656	RECEIVER	FAST_SENDER
1672.105	FAST_SENDER	N/A
1672.888	RECEIVER	FAST_SENDER
1675.320	FAST_SENDER	N/A
1676.101	RECEIVER	FAST_SENDER
1678.548	FAST_SENDER	N/A
1679.275	RECEIVER	FAST_SENDER
1681.698	FAST_SENDER	N/A
1682.465	RECEIVER	FAST_SENDER
1684.889	FAST_SENDER	N/A
1687.161	RECEIVER	FAST_SENDER
1689.600	FAST_SENDER	N/A
1690.390	RECEIVER	FAST_SENDER
1692.835	FAST_SENDER	N/A
1696.014	FAST_SENDER	N/A
1703.505	FAST_SENDER	N/A
1711.076	FAST_SENDER	N/A
1718.820	FAST_SENDER	N/A
1726.349	FAST_SENDER	N/A
1734.208	FAST_SENDER	N/A
1742.494	FAST_SENDER	N/A
1750.224	FAST_SENDER	N/A
1758.301	FAST_SENDER	N/A
1766.419	FAST_SENDER	N/A
1773.931	FAST_SENDER	N/A
1780.500	SLOW_SENDER1	N/A
1781.674	FAST_SENDER	N/A
1790.354	FAST_SENDER	N/A
1793.561	SLOW_SENDER1	N/A
1798.103	FAST_SENDER	N/A
1806.005	FAST_SENDER	N/A
1813.792	FAST_SENDER	N/A
1821.208	FAST_SENDER	N/A
1828.501	FAST_SENDER	N/A
1830.862	RECEIVER	FAST_SENDER
1833.310	FAST_SENDER	N/A
1834.071	RECEIVER	FAST_SENDER
1836.502	FAST_SENDER	N/A
1837.289	RECEIVER	FAST_SENDER
1839.730	FAST_SENDER	N/A
1840.472	RECEIVER	FAST_SENDER
1842.882	FAST_SENDER	N/A
1843.609	RECEIVER	FAST_SENDER
1846.045	FAST_SENDER	N/A
1846.750	RECEIVER	FAST_SENDER
1849.176	FAST_SENDER	N/A
1849.925	RECEIVER	FAST_SENDER
1852.358	FAST_SENDER	N/A
1853.122	RECEIVER	FAST_SENDER
1855.559	FAST_SENDER	N/A
1856.305	RECEIVER	FAST_SENDER
1860.438	FAST_SENDER	N/A
1861.225	RECEIVER	FAST_SENDER
1863.629	FAST_SENDER	N/A
1864.386	RECEIVER	FAST_SENDER
1866.824	FAST_SENDER	N/A
1867.607	RECEIVER	FAST_SENDER
1870.056	FAST_SENDER	N/A
1870.816	RECEIVER	FAST_SENDER
1873.226	FAST_SENDER	N/A
1874.036	RECEIVER	FAST_SENDER
1876.447	FAST_SENDER	N/A
1877.222	RECEIVER	FAST_SENDER
1879.653	FAST_SENDER	N/A
1880.401	RECEIVER	FAST_SENDER
1882.818	FAST_SENDER	N/A
1883.610	RECEIVER	FAST_SENDER
1886.057	FAST_SENDER	N/A
1888.284	RECEIVER	FAST_SENDER
1890.685	FAST_SENDER	N/A
1891.445	RECEIVER	FAST_SENDER
1893.866	FAST_SENDER	N/A
1894.657	RECEIVER	FAST_SENDER
1897.105	FAST_SENDER	N/A
1897.926	RECEIVER	FAST_SENDER
1900.343	FAST_SENDER	N/A
1901.142	RECEIVER	FAST_SENDER
1903.573	FAST_SENDER	N/A
1904.307	RECEIVER	FAST_SENDER
1906.730	FAST_SENDER	N/A
1907.531	RECEIVER	FAST_SENDER
1909.942	FAST_SENDER	N/A
1910.697	RECEIVER	FAST_SENDER
1913.110	FAST_SENDER	N/A
1913.874	RECEIVER	FAST_SENDER
1915.490	SLOW_SENDER1	N/A
1916.274	RECEIVER	SLOW_SENDER1
1916.322	FAST_SENDER	N/A
1917.125	RECEIVER	FAST_SENDER
1918.710	SLOW_SENDER1	N/A
1919.444	RECEIVER	SLOW_SENDER1
1919.532	FAST_SENDER	N/A
1920.333	RECEIVER	FAST_SENDER
1922.758	FAST_SENDER	N/A
1923.514	RECEIVER	FAST_SENDER
1925.933	FAST_SENDER	N/A
1926.687	RECEIVER	FAST_SENDER
1929.093	FAST_SENDER	N/A
1929.826	SLOW_SENDER1	N/A
1929.857	RECEIVER	FAST_SENDER
1930.588	RECEIVER	SLOW_SENDER1
1932.289	FAST_SENDER	N/A
1933.042	RECEIVER	FAST_SENDER
1935.469	FAST_SENDER	N/A
1936.250	RECEIVER	FAST_SENDER
1938.006	SLOW_SENDER1	N/A
1938.670	FAST_SENDER	N/A
1938.765	RECEIVER	SLOW_SENDER1
1939.431	RECEIVER	FAST_SENDER
1941.835	FAST_SENDER	N/A
1942.589	RECEIVER	FAST_SENDER
1945.018	FAST_SENDER	N/A
1945.792	RECEIVER	FAST_SENDER
1946.176	SLOW_SENDER1	N/A
1946.930	RECEIVER	SLOW_SENDER1
1948.226	FAST_SENDER	N/A
1948.992	RECEIVER	FAST_SENDER
1951.432	FAST_SENDER	N/A
1952.185	RECEIVER	FAST_SENDER
1954.332	SLOW_SENDER1	N/A
1954.608	FAST_SENDER	N/A
1955.087	RECEIVER	SLOW_SENDER1
1956.968	RECEIVER	FAST_SENDER
1959.369	FAST_SENDER	N/A
1960.128	RECEIVER	FAST_SENDER
1962.505	SLOW_SENDER1	N/A
1963.991	FAST_SENDER	N/A
1964.780	RECEIVER	FAST_SENDER
1968.902	FAST_SENDER	N/A
1976.634	FAST_SENDER	N/A
1984.240	FAST_SENDER	N/A
1991.890	FAST_SENDER	N/A
1999.594	FAST_SENDER	N/A
2006.896	FAST_SENDER	N/A
2014.535	FAST_SENDER	N/A
2022.261	FAST_SENDER	N/A
2029.255	FAST_SENDER	N/A
2036.381	FAST_SENDER	N/A
2043.605	FAST_SENDER	N/A
2051.122	FAST_SENDER	N/A
2058.785	FAST_SENDER	N/A
2066.328	FAST_SENDER	N/A
2073.869	FAST_SENDER	N/A
2080.988	FAST_SENDER	N/A
2081.910	SLOW_SENDER1	N/A
2088.624	FAST_SENDER	N/A
2094.317	SLOW_SENDER1	N/A
2096.526	FAST_SENDER	N/A
2105.034	FAST_SENDER	N/A
2107.151	RECEIVER	FAST_SENDER
2109.595	FAST_SENDER	N/A
2110.370	RECEIVER	FAST_SENDER
2112.770	FAST_SENDER	N/A
2113.563	RECEIVER	FAST_SENDER
2115.987	FAST_SENDER	N/A
2116.708	RECEIVER	FAST_SENDER
2119.148	FAST_SENDER	N/A
2119.952	RECEIVER	FAST_SENDER
2122.365	FAST_SENDER	N/A
2123.149	RECEIVER	FAST_SENDER
2125.549	FAST_SENDER	N/A
2126.319	RECEIVER	FAST_SENDER
2128.736	FAST_SENDER	N/A
2129.469	RECEIVER	FAST_SENDER
2133.661	FAST_SENDER	N/A
2134.426	RECEIVER	FAST_SENDER
2136.859	FAST_SENDER	N/A
2137.601	RECEIVER	FAST_SENDER
2140.030	FAST_SENDER	N/A
2140.800	RECEIVER	FAST_SENDER
2143.214	FAST_SENDER	N/A
2143.984	RECEIVER	FAST_SENDER
2147.752	FAST_SENDER	N/A
2148.530	RECEIVER	FAST_SENDER
2150.972	FAST_SENDER	N/A
2151.749	RECEIVER	FAST_SENDER
2154.165	FAST_SENDER	N/A
2154.957	RECEIVER	FAST_SENDER
2157.384	FAST_SENDER	N/A
2158.155	RECEIVER	FAST_SENDER
2160.589	FAST_SENDER	N/A
2161.403	RECEIVER	FAST_SENDER
2163.811	FAST_SENDER	N/A
2164.591	RECEIVER	FAST_SENDER
2166.996	FAST_SENDER	N/A
2167.723	RECEIVER	FAST_SENDER
2170.133	FAST_SENDER	N/A
2170.875	RECEIVER	FAST_SENDER
2173.316	FAST_SENDER	N/A
2174.115	RECEIVER	FAST_SENDER
2176.555	FAST_SENDER	N/A
2177.327	RECEIVER	FAST_SENDER
2179.750	FAST_SENDER	N/A
2180.481	RECEIVER	FAST_SENDER
2182.908	FAST_SENDER	N/A
2183.649	RECEIVER	FAST_SENDER
2186.065	FAST_SENDER	N/A
2186.835	RECEIVER	FAST_SENDER
2189.267	FAST_SENDER	N/A
2189.997	RECEIVER	FAST_SENDER
2192.430	FAST_SENDER	N/A
2193.181	RECEIVER	FAST_SENDER
2195.619	FAST_SENDER	N/A
2196.395	RECEIVER	FAST_SENDER
2200.316	FAST_SENDER	N/A
2201.088	RECEIVER	FAST_SENDER
2203.520	FAST_SENDER	N/A
2204.263	RECEIVER	FAST_SENDER
2208.523	FAST_SENDER	N/A
2209.292	RECEIVER	FAST_SENDER
2211.721	FAST_SENDER	N/A
2212.486	RECEIVER	FAST_SENDER
2214.931	FAST_SENDER	N/A
2215.684	RECEIVER	FAST_SENDER
2218.020	SLOW_SENDER1	N/A
2218.123	FAST_SENDER	N/A
2218.796	RECEIVER	SLOW_SENDER1
2221.149	RECEIVER	FAST_SENDER
2221.236	SLOW_SENDER1	N/A
2222.025	RECEIVER	SLOW_SENDER1
2223.560	FAST_SENDER	N/A
2224.360	RECEIVER	FAST_SENDER
2226.788	FAST_SENDER	N/A
2227.467	SLOW_SENDER1	N/A
2227.595	RECEIVER	FAST_SENDER
2229.764	RECEIVER	SLOW_SENDER1
2230.025	FAST_SENDER	N/A
2230.745	RECEIVER	FAST_SENDER
2233.186	FAST_SENDER	N/A
2233.930	RECEIVER	FAST_SENDER
2236.379	FAST_SENDER	N/A
2237.115	RECEIVER	FAST_SENDER
2237.190	SLOW_SENDER1	N/A
2237.937	RECEIVER	SLOW_SENDER1
2239.537	FAST_SENDER	N/A
2240.321	RECEIVER	FAST_SENDER
2242.742	FAST_SENDER	N/A
2243.514	RECEIVER	FAST_SENDER
2245.366	SLOW_SENDER1	N/A
2245.950	FAST_SENDER	N/A
2246.152	RECEIVER	SLOW_SENDER1
2248.514	RECEIVER	FAST_SENDER
2250.931	FAST_SENDER	N/A
2251.735	RECEIVER	FAST_SENDER
2253.564	SLOW_SENDER1	N/A
2254.163	FAST_SENDER	N/A
2254.301	RECEIVER	SLOW_SENDER1
2256.381	RECEIVER	FAST_SENDER
2258.815	FAST_SENDER	N/A
2259.578	RECEIVER	FAST_SENDER
2261.747	SLOW_SENDER1	N/A
2262.008	FAST_SENDER	N/A
2262.503	RECEIVER	SLOW_SENDER1
2264.389	RECEIVER	FAST_SENDER
2266.826	FAST_SENDER	N/A
2269.935	SLOW_SENDER1	N/A
2270.543	RECEIVER	FAST_SENDER
2272.952	FAST_SENDER	N/A
2273.730	RECEIVER	FAST_SENDER
2276.143	FAST_SENDER	N/A
2276.922	RECEIVER	FAST_SENDER
2279.358	FAST_SENDER	N/A
2280.096	RECEIVER	FAST_SENDER
2282.537	FAST_SENDER	N/A
2283.259	RECEIVER	FAST_SENDER
2287.074	FAST_SENDER	N/A
2287.798	RECEIVER	FAST_SENDER
2290.199	FAST_SENDER	N/A
2290.974	RECEIVER	FAST_SENDER
2293.402	FAST_SENDER	N/A
2294.172	RECEIVER	FAST_SENDER
2296.596	FAST_SENDER	N/A
2297.381	RECEIVER	FAST_SENDER
2299.792	FAST_SENDER	N/A
2300.561	RECEIVER	FAST_SENDER
2302.999	FAST_SENDER	N/A
2303.765	RECEIVER	FAST_SENDER
2306.185	FAST_SENDER	N/A
2306.918	RECEIVER	FAST_SENDER
2309.338	FAST_SENDER	N/A
2310.110	RECEIVER	FAST_SENDER
2312.543	FAST_SENDER	N/A
2313.307	RECEIVER	FAST_SENDER
2315.751	FAST_SENDER	N/A
2318.916	FAST_SENDER	N/A
2326.567	FAST_SENDER	N/A
2334.565	FAST_SENDER	N/A
2341.823	FAST_SENDER	N/A
2349.172	FAST_SENDER	N/A
2357.239	FAST_SENDER	N/A
2365.076	FAST_SENDER	N/A
2372.959	FAST_SENDER	N/A
2380.154	FAST_SENDER	N/A
2387.632	FAST_SENDER	N/A
2390.220	SLOW_SENDER1	N/A
2395.128	FAST_SENDER	N/A
2402.501	FAST_SENDER	N/A
2402.679	SLOW_SENDER1	N/A
2410.171	FAST_SENDER	N/A
2417.681	FAST_SENDER	N/A
2425.007	FAST_SENDER	N/A
2432.306	FAST_SENDER	N/A
2440.269	FAST_SENDER	N/A
2447.916	FAST_SENDER	N/A
2453.839	RECEIVER	FAST_SENDER
2456.239	FAST_SENDER	N/A
2456.993	RECEIVER	FAST_SENDER
2459.414	FAST_SENDER	N/A
2460.216	RECEIVER	FAST_SENDER
2462.630	FAST_SENDER	N/A
2463.392	RECEIVER	FAST_SENDER
2465.837	FAST_SENDER	N/A
2466.599	RECEIVER	FAST_SENDER
2469.010	FAST_SENDER	N/A
2469.765	RECEIVER	FAST_SENDER
2473.584	FAST_SENDER	N/A
2474.337	RECEIVER	FAST_SENDER
2476.758	FAST_SENDER	N/A
2477.523	RECEIVER	FAST_SENDER
2479.933	FAST_SENDER	N/A
2480.687	RECEIVER	FAST_SENDER
2483.107	FAST_SENDER	N/A
2483.851	RECEIVER	FAST_SENDER
2486.294	FAST_SENDER	N/A
2487.036	RECEIVER	FAST_SENDER
2489.481	FAST_SENDER	N/A
2490.247	RECEIVER	FAST_SENDER
2492.690	FAST_SENDER	N/A
2493.454	RECEIVER	FAST_SENDER
2495.869	FAST_SENDER	N/A
2496.633	RECEIVER	FAST_SENDER
2499.033	FAST_SENDER	N/A
2499.793	RECEIVER	FAST_SENDER
2502.201	FAST_SENDER	N/A
2502.942	RECEIVER	FAST_SENDER
2505.365	FAST_SENDER	N/A
2506.131	RECEIVER	FAST_SENDER
2508.581	FAST_SENDER	N/A
2509.316	RECEIVER	FAST_SENDER
2511.742	FAST_SENDER	N/A
2512.466	RECEIVER	FAST_SENDER
2514.873	FAST_SENDER	N/A
2515.637	RECEIVER	FAST_SENDER
2518.072	FAST_SENDER	N/A
2518.836	RECEIVER	FAST_SENDER
2521.276	FAST_SENDER	N/A
2522.075	RECEIVER	FAST_SENDER
2524.514	FAST_SENDER	N/A
2524.600	SLOW_SENDER1	N/A
2525.288	RECEIVER	FAST_SENDER
2527.703	FAST_SENDER	N/A
2528.487	RECEIVER	FAST_SENDER
2531.080	RECEIVER	SLOW_SENDER1
2532.891	FAST_SENDER	N/A
2533.662	RECEIVER	FAST_SENDER
2536.099	FAST_SENDER	N/A
2536.843	RECEIVER	FAST_SENDER
2538.491	SLOW_SENDER1	N/A
2539.275	RECEIVER	SLOW_SENDER1
2539.284	FAST_SENDER	N/A
2540.031	RECEIVER	FAST_SENDER
2542.446	FAST_SENDER	N/A
2543.217	RECEIVER	FAST_SENDER
2545.632	FAST_SENDER	N/A
2546.369	RECEIVER	FAST_SENDER
2546.709	SLOW_SENDER1	N/A
2547.457	RECEIVER	SLOW_SENDER1
2548.802	FAST_SENDER	N/A
2549.550	RECEIVER	FAST_SENDER
2551.995	FAST_SENDER	N/A
2554.214	RECEIVER	FAST_SENDER
2554.874	SLOW_SENDER1	N/A
2555.669	RECEIVER	SLOW_SENDER1
2556.620	FAST_SENDER	N/A
2557.398	RECEIVER	FAST_SENDER
2559.825	FAST_SENDER	N/A
2560.617	RECEIVER	FAST_SENDER
2563.036	FAST_SENDER	N/A
2563.074	SLOW_SENDER1	N/A
2563.819	RECEIVER	FAST_SENDER
2566.234	FAST_SENDER	N/A
2567.033	RECEIVER	FAST_SENDER
2569.475	FAST_SENDER	N/A
2570.267	RECEIVER	FAST_SENDER
2572.670	FAST_SENDER	N/A
2573.448	RECEIVER	FAST_SENDER
2575.874	FAST_SENDER	N/A
2576.644	RECEIVER	FAST_SENDER
2579.086	FAST_SENDER	N/A
2579.837	RECEIVER	FAST_SENDER
2582.245	FAST_SENDER	N/A
2582.985	RECEIVER	FAST_SENDER
2585.435	FAST_SENDER	N/A
2586.207	RECEIVER	FAST_SENDER
2588.652	FAST_SENDER	N/A
2589.413	RECEIVER	FAST_SENDER
2591.821	FAST_SENDER	N/A
2592.578	RECEIVER	FAST_SENDER
2595.000	FAST_SENDER	N/A
2595.801	RECEIVER	FAST_SENDER
2598.206	FAST_SENDER	N/A
2598.961	RECEIVER	FAST_SENDER
2601.400	FAST_SENDER	N/A
2602.166	RECEIVER	FAST_SENDER
2604.585	FAST_SENDER	N/A
2605.309	RECEIVER	FAST_SENDER
2607.716	FAST_SENDER	N/A
2608.476	RECEIVER	FAST_SENDER
2610.920	FAST_SENDER	N/A
2611.680	RECEIVER	FAST_SENDER
2614.109	FAST_SENDER	N/A
2614.850	RECEIVER	FAST_SENDER
2617.284	FAST_SENDER	N/A
2618.025	RECEIVER	FAST_SENDER
2620.443	FAST_SENDER	N/A
2628.455	FAST_SENDER	N/A
2636.308	FAST_SENDER	N/A
2643.904	FAST_SENDER	N/A
2651.574	FAST_SENDER	N/A
2658.861	FAST_SENDER	N/A
2666.585	FAST_SENDER	N/A
2674.572	FAST_SENDER	N/A
2681.856	FAST_SENDER	N/A
2682.490	SLOW_SENDER1	N/A
2689.485	FAST_SENDER	N/A
2695.244	SLOW_SENDER1	N/A
2697.913	FAST_SENDER	N/A
2705.291	FAST_SENDER	N/A
2712.702	FAST_SENDER	N/A
2720.713	FAST_SENDER	N/A
2728.179	FAST_SENDER	N/A
2736.225	FAST_SENDER	N/A
2743.641	FAST_SENDER	N/A
2751.514	FAST_SENDER	N/A
2758.852	FAST_SENDER	N/A
2759.590	RECEIVER	FAST_SENDER
2762.010	FAST_SENDER	N/A
2762.760	RECEIVER	FAST_SENDER
2765.172	FAST_SENDER	N/A
2765.929	RECEIVER	FAST_SENDER
2768.376	FAST_SENDER	N/A
2769.108	RECEIVER	FAST_SENDER
2773.089	FAST_SENDER	N/A
2773.866	RECEIVER	FAST_SENDER
2776.285	FAST_SENDER	N/A
2777.084	RECEIVER	FAST_SENDER
2779.508	FAST_SENDER	N/A
2780.294	RECEIVER	FAST_SENDER
2782.703	FAST_SENDER	N/A
2783.466	RECEIVER	FAST_SENDER
2785.888	FAST_SENDER	N/A
2788.354	RECEIVER	FAST_SENDER
2790.770	FAST_SENDER	N/A
2791.528	RECEIVER	FAST_SENDER
2793.930	FAST_SENDER	N/A
2794.729	RECEIVER	FAST_SENDER
2797.168	FAST_SENDER	N/A
2797.921	RECEIVER	FAST_SENDER
2800.348	FAST_SENDER	N/A
2801.110	RECEIVER	FAST_SENDER
2803.536	FAST_SENDER	N/A
2804.298	RECEIVER	FAST_SENDER
2806.714	FAST_SENDER	N/A
2807.474	RECEIVER	FAST_SENDER
2809.884	FAST_SENDER	N/A
2810.637	RECEIVER	FAST_SENDER
2813.040	FAST_SENDER	N/A
2813.842	RECEIVER	FAST_SENDER
2816.244	FAST_SENDER	N/A
2816.973	RECEIVER	FAST_SENDER
2817.240	SLOW_SENDER1	N/A
2818.008	RECEIVER	SLOW_SENDER1
2819.393	FAST_SENDER	N/A
2820.144	RECEIVER	FAST_SENDER
2820.448	SLOW_SENDER1	N/A
2821.192	RECEIVER	SLOW_SENDER1
2822.590	FAST_SENDER	N/A
2823.332	RECEIVER	FAST_SENDER
2825.765	FAST_SENDER	N/A
2826.544	RECEIVER	FAST_SENDER
2826.619	SLOW_SENDER1	N/A
2827.433	RECEIVER	SLOW_SENDER1
2828.965	FAST_SENDER	N/A
2829.720	RECEIVER	FAST_SENDER
2832.121	FAST_SENDER	N/A
2832.855	SLOW_SENDER1	N/A
2832.887	RECEIVER	FAST_SENDER
2833.612	RECEIVER	SLOW_SENDER1
2835.287	FAST_SENDER	N/A
2836.054	RECEIVER	FAST_SENDER
2838.469	FAST_SENDER	N/A
2839.228	RECEIVER	FAST_SENDER
2841.051	SLOW_SENDER1	N/A
2841.661	FAST_SENDER	N/A
2841.806	RECEIVER	SLOW_SENDER1
2844.056	RECEIVER	FAST_SENDER
2848.125	FAST_SENDER	N/A
2848.883	RECEIVER	FAST_SENDER
2849.214	SLOW_SENDER1	N/A
2849.967	RECEIVER	SLOW_SENDER1
2851.309	FAST_SENDER	N/A
2852.082	RECEIVER	FAST_SENDER
2854.508	FAST_SENDER	N/A
2855.286	RECEIVER	FAST_SENDER
2857.381	SLOW_SENDER1	N/A
2857.692	FAST_SENDER	N/A
2858.168	RECEIVER	SLOW_SENDER1
2860.100	RECEIVER	FAST_SENDER
2862.547	FAST_SENDER	N/A
2863.302	RECEIVER	FAST_SENDER
2865.579	SLOW_SENDER1	N/A
2865.716	FAST_SENDER	N/A
2866.336	RECEIVER	SLOW_SENDER1
2867.025	RECEIVER	FAST_SENDER
2869.472	FAST_SENDER	N/A
2870.212	RECEIVER	FAST_SENDER
2872.649	FAST_SENDER	N/A
2873.413	RECEIVER	FAST_SENDER
2873.748	SLOW_SENDER1	N/A
2874.479	RECEIVER	SLOW_SENDER1
2875.857	FAST_SENDER	N/A
2876.609	RECEIVER	FAST_SENDER
2879.022	FAST_SENDER	N/A
2879.806	RECEIVER	FAST_SENDER
2881.889	SLOW_SENDER1	N/A
2882.227	FAST_SENDER	N/A
2882.608	RECEIVER	SLOW_SENDER1
2884.669	RECEIVER	FAST_SENDER
2887.091	FAST_SENDER	N/A
2887.869	RECEIVER	FAST_SENDER
2890.292	FAST_SENDER	N/A
2891.085	RECEIVER	FAST_SENDER
2893.509	FAST_SENDER	N/A
2894.282	RECEIVER	FAST_SENDER
2896.704	FAST_SENDER	N/A
2897.469	RECEIVER	FAST_SENDER
2899.910	FAST_SENDER	N/A
2900.685	RECEIVER	FAST_SENDER
2903.088	FAST_SENDER	N/A
2910.671	FAST_SENDER	N/A
2918.105	FAST_SENDER	N/A
2925.413	FAST_SENDER	N/A
2933.312	FAST_SENDER	N/A
2940.705	FAST_SENDER	N/A
2947.869	FAST_SENDER	N/A
2955.613	FAST_SENDER	N/A
2963.366	FAST_SENDER	N/A
2970.912	FAST_SENDER	N/A
2978.086	FAST_SENDER	N/A
2985.598	FAST_SENDER	N/A
2993.288	FAST_SENDER	N/A
3000.808	FAST_SENDER	N/A
3001.860	SLOW_SENDER1	N/A
3008.519	FAST_SENDER	N/A
3014.898	SLOW_SENDER1	N/A
3016.005	FAST_SENDER	N/A
3023.787	FAST_SENDER	N/A
3031.896	FAST_SENDER	N/A
3039.342	FAST_SENDER	N/A
3041.615	RECEIVER	FAST_SENDER
3044.048	FAST_SENDER	N/A
3044.829	RECEIVER	FAST_SENDER
3047.265	FAST_SENDER	N/A
3047.999	RECEIVER	FAST_SENDER
3050.442	FAST_SENDER	N/A
3051.216	RECEIVER	FAST_SENDER
3053.649	FAST_SENDER	N/A
3054.380	RECEIVER	FAST_SENDER
3056.792	FAST_SENDER	N/A
3057.541	RECEIVER	FAST_SENDER
3059.985	FAST_SENDER	N/A
3060.771	RECEIVER	FAST_SENDER
3063.201	FAST_SENDER	N/A
3063.944	RECEIVER	FAST_SENDER
3066.371	FAST_SENDER	N/A
3067.129	RECEIVER	FAST_SENDER
3069.534	FAST_SENDER	N/A
3070.334	RECEIVER	FAST_SENDER
3072.773	FAST_SENDER	N/A
3073.540	RECEIVER	FAST_SENDER
3075.990	FAST_SENDER	N/A
3076.775	RECEIVER	FAST_SENDER
3079.180	FAST_SENDER	N/A
3081.319	RECEIVER	FAST_SENDER
3083.729	FAST_SENDER	N/A
3084.464	RECEIVER	FAST_SENDER
3086.869	FAST_SENDER	N/A
3087.613	RECEIVER	FAST_SENDER
3090.057	FAST_SENDER	N/A
3090.840	RECEIVER	FAST_SENDER
3093.263	FAST_SENDER	N/A
3093.998	RECEIVER	FAST_SENDER
3096.442	FAST_SENDER	N/A
3097.223	RECEIVER	FAST_SENDER
3099.666	FAST_SENDER	N/A
3100.461	RECEIVER	FAST_SENDER
3102.905	FAST_SENDER	N/A
3103.692	RECEIVER	FAST_SENDER
3106.122	FAST_SENDER	N/A
3108.280	RECEIVER	FAST_SENDER
3110.711	FAST_SENDER	N/A
3111.446	RECEIVER	FAST_SENDER
3113.870	FAST_SENDER	N/A
3114.625	RECEIVER	FAST_SENDER
3117.028	FAST_SENDER	N/A
3117.788	RECEIVER	FAST_SENDER
3120.200	FAST_SENDER	N/A
3120.922	RECEIVER	FAST_SENDER
3123.326	FAST_SENDER	N/A
3124.099	RECEIVER	FAST_SENDER
3126.535	FAST_SENDER	N/A
3127.265	RECEIVER	FAST_SENDER
3129.689	FAST_SENDER	N/A
3130.457	RECEIVER	FAST_SENDER
3132.857	FAST_SENDER	N/A
3136.945	RECEIVER	FAST_SENDER
3137.960	SLOW_SENDER1	N/A
3138.746	RECEIVER	SLOW_SENDER1
3139.383	FAST_SENDER	N/A
3140.162	RECEIVER	FAST_SENDER
3141.174	SLOW_SENDER1	N/A
3141.929	RECEIVER	SLOW_SENDER1
3142.605	FAST_SENDER	N/A
3143.347	RECEIVER	FAST_SENDER
3145.749	FAST_SENDER	N/A
3146.531	RECEIVER	FAST_SENDER
3147.337	SLOW_SENDER1	N/A
3148.115	RECEIVER	SLOW_SENDER1
3148.972	FAST_SENDER	N/A
3149.772	RECEIVER	FAST_SENDER
3152.190	FAST_SENDER	N/A
3152.977	RECEIVER	FAST_SENDER
3153.525	SLOW_SENDER1	N/A
3154.308	RECEIVER	SLOW_SENDER1
3155.421	FAST_SENDER	N/A
3156.209	RECEIVER	FAST_SENDER
3158.625	FAST_SENDER	N/A
3159.361	RECEIVER	FAST_SENDER
3161.723	SLOW_SENDER1	N/A
3161.810	FAST_SENDER	N/A
3162.475	RECEIVER	SLOW_SENDER1
3164.564	RECEIVER	FAST_SENDER
3167.012	FAST_SENDER	N/A
3167.749	RECEIVER	FAST_SENDER
3169.898	SLOW_SENDER1	N/A
3170.188	FAST_SENDER	N/A
3170.660	RECEIVER	SLOW_SENDER1
3172.370	RECEIVER	FAST_SENDER
3174.804	FAST_SENDER	N/A
3175.586	RECEIVER	FAST_SENDER
3178.003	FAST_SENDER	N/A
3178.102	SLOW_SENDER1	N/A
3178.730	RECEIVER	FAST_SENDER
3179.383	RECEIVER	SLOW_SENDER1
3181.152	FAST_SENDER	N/A
3181.923	RECEIVER	FAST_SENDER
3184.332	FAST_SENDER	N/A
3185.116	RECEIVER	FAST_SENDER
3186.794	SLOW_SENDER1	N/A
3187.533	RECEIVER	SLOW_SENDER1
3187.557	FAST_SENDER	N/A
3188.361	RECEIVER	FAST_SENDER
3190.797	FAST_SENDER	N/A
3191.552	RECEIVER	FAST_SENDER
3194.000	FAST_SENDER	N/A
3194.759	RECEIVER	FAST_SENDER
3194.955	SLOW_SENDER1	N/A
3195.757	RECEIVER	SLOW_SENDER1
3197.191	FAST_SENDER	N/A
3197.979	RECEIVER	FAST_SENDER
3200.383	FAST_SENDER	N/A
3201.175	RECEIVER	FAST_SENDER
3203.619	FAST_SENDER	N/A
3210.946	FAST_SENDER	N/A
3218.180	FAST_SENDER	N/A
3225.484	FAST_SENDER	N/A
3233.484	FAST_SENDER	N/A
3240.785	FAST_SENDER	N/A
3248.594	FAST_SENDER	N/A
3256.402	FAST_SENDER	N/A
3263.890	FAST_SENDER	N/A
3271.352	FAST_SENDER	N/A
3279.189	FAST_SENDER	N/A
3286.954	FAST_SENDER	N/A
3294.654	FAST_SENDER	N/A
3302.283	FAST_SENDER	N/A
3309.597	FAST_SENDER	N/A
3314.260	SLOW_SENDER1	N/A
3316.916	FAST_SENDER	N/A
3325.385	FAST_SENDER	N/A
3326.573	SLOW_SENDER1	N/A
3332.957	FAST_SENDER	N/A
3340.542	FAST_SENDER	N/A
3341.303	RECEIVER	FAST_SENDER
3343.703	FAST_SENDER	N/A
3346.112	RECEIVER	FAST_SENDER
3348.548	FAST_SENDER	N/A
3349.289	RECEIVER	FAST_SENDER
3351.731	FAST_SENDER	N/A
3352.524	RECEIVER	FAST_SENDER
3354.969	FAST_SENDER	N/A
3355.732	RECEIVER	FAST_SENDER
3358.164	FAST_SENDER	N/A
3360.717	RECEIVER	FAST_SENDER
3363.144	FAST_SENDER	N/A
3363.924	RECEIVER	FAST_SENDER
3368.072	FAST_SENDER	N/A
3368.859	RECEIVER	FAST_SENDER
3371.304	FAST_SENDER	N/A
3372.072	RECEIVER	FAST_SENDER
3374.486	FAST_SENDER	N/A
3375.260	RECEIVER	FAST_SENDER
3377.685	FAST_SENDER	N/A
3378.468	RECEIVER	FAST_SENDER
3380.914	FAST_SENDER	N/A
3381.686	RECEIVER	FAST_SENDER
3384.123	FAST_SENDER	N/A
3384.894	RECEIVER	FAST_SENDER
3387.316	FAST_SENDER	N/A
3388.063	RECEIVER	FAST_SENDER
3390.499	FAST_SENDER	N/A
3391.236	RECEIVER	FAST_SENDER
3393.686	FAST_SENDER	N/A
3394.438	RECEIVER	FAST_SENDER
3396.874	FAST_SENDER	N/A
3399.395	RECEIVER	FAST_SENDER
3401.800	FAST_SENDER	N/A
3402.585	RECEIVER	FAST_SENDER
3405.003	FAST_SENDER	N/A
3405.756	RECEIVER	FAST_SENDER
3408.196	FAST_SENDER	N/A
3408.989	RECEIVER	FAST_SENDER
3411.409	FAST_SENDER	N/A
3412.191	RECEIVER	FAST_SENDER
3414.605	FAST_SENDER	N/A
3417.048	RECEIVER	FAST_SENDER
3419.458	FAST_SENDER	N/A
3420.210	RECEIVER	FAST_SENDER
3422.611	FAST_SENDER	N/A
3423.373	RECEIVER	FAST_SENDER
3425.822	FAST_SENDER	N/A
3426.588	RECEIVER	FAST_SENDER
3429.038	FAST_SENDER	N/A
3429.828	RECEIVER	FAST_SENDER
3432.261	FAST_SENDER	N/A
3433.010	RECEIVER	FAST_SENDER
3435.440	FAST_SENDER	N/A
3436.230	RECEIVER	FAST_SENDER
3438.650	FAST_SENDER	N/A
3439.421	RECEIVER	FAST_SENDER
3441.822	FAST_SENDER	N/A
3442.605	RECEIVER	FAST_SENDER
3445.025	FAST_SENDER	N/A
3445.804	RECEIVER	FAST_SENDER
3448.215	FAST_SENDER	N/A
3448.400	SLOW_SENDER1	N/A
3448.948	RECEIVER	FAST_SENDER
3450.595	RECEIVER	SLOW_SENDER1
3451.390	FAST_SENDER	N/A
3452.173	RECEIVER	FAST_SENDER
3454.602	FAST_SENDER	N/A
3455.375	RECEIVER	FAST_SENDER
3456.031	SLOW_SENDER1	N/A
3456.807	RECEIVER	SLOW_SENDER1
3457.794	FAST_SENDER	N/A
3458.582	RECEIVER	FAST_SENDER
3461.030	FAST_SENDER	N/A
3461.787	RECEIVER	FAST_SENDER
3462.222	SLOW_SENDER1	N/A
3462.995	RECEIVER	SLOW_SENDER1
3464.229	FAST_SENDER	N/A
3464.989	RECEIVER	FAST_SENDER
3467.423	FAST_SENDER	N/A
3468.175	RECEIVER	FAST_SENDER
3470.416	SLOW_SENDER1	N/A
3471.200	RECEIVER	SLOW_SENDER1
3472.350	FAST_SENDER	N/A
3473.077	RECEIVER	FAST_SENDER
3475.487	FAST_SENDER	N/A
3476.238	RECEIVER	FAST_SENDER
3478.625	SLOW_SENDER1	N/A
3478.687	FAST_SENDER	N/A
3479.384	RECEIVER	SLOW_SENDER1
3481.578	RECEIVER	FAST_SENDER
3484.018	FAST_SENDER	N/A
3484.803	RECEIVER	FAST_SENDER
3486.814	SLOW_SENDER1	N/A
3487.227	FAST_SENDER	N/A
3487.593	RECEIVER	SLOW_SENDER1
3494.762	FAST_SENDER	N/A
3502.217	FAST_SENDER	N/A
3509.615	FAST_SENDER	N/A
3517.448	FAST_SENDER	N/A
3525.348	FAST_SENDER	N/A
3532.489	FAST_SENDER	N/A
3539.729	FAST_SENDER	N/A
3547.309	FAST_SENDER	N/A
3554.709	FAST_SENDER	N/A
3562.828	FAST_SENDER	N/A
3569.954	FAST_SENDER	N/A
3577.556	FAST_SENDER	N/A
3585.494	FAST_SENDER	N/A
3593.441	FAST_SENDER	N/A
3601.038	FAST_SENDER	N/A
3608.415	FAST_SENDER	N/A
3609.430	SLOW_SENDER1	N/A
3616.103	FAST_SENDER	N/A
3621.900	SLOW_SENDER1	N/A
3623.329	FAST_SENDER	N/A
3626.089	RECEIVER	FAST_SENDER
3628.525	FAST_SENDER	N/A
3629.297	RECEIVER	FAST_SENDER
3631.720	FAST_SENDER	N/A
3632.507	RECEIVER	FAST_SENDER
3634.937	FAST_SENDER	N/A
3635.700	RECEIVER	FAST_SENDER
3638.100	FAST_SENDER	N/A
3638.826	RECEIVER	FAST_SENDER
3643.052	FAST_SENDER	N/A
3643.770	RECEIVER	FAST_SENDER
3646.202	FAST_SENDER	N/A
3646.948	RECEIVER	FAST_SENDER
3649.379	FAST_SENDER	N/A
3650.139	RECEIVER	FAST_SENDER
3652.580	FAST_SENDER	N/A
3653.399	RECEIVER	FAST_SENDER
3655.816	FAST_SENDER	N/A
3656.608	RECEIVER	FAST_SENDER
3659.014	FAST_SENDER	N/A
3659.757	RECEIVER	FAST_SENDER
3662.164	FAST_SENDER	N/A
3662.917	RECEIVER	FAST_SENDER
3665.333	FAST_SENDER	N/A
3666.076	RECEIVER	FAST_SENDER
3668.492	FAST_SENDER	N/A
3669.237	RECEIVER	FAST_SENDER
3671.647	FAST_SENDER	N/A
3672.415	RECEIVER	FAST_SENDER
3674.824	FAST_SENDER	N/A
3675.574	RECEIVER	FAST_SENDER
3677.997	FAST_SENDER	N/A
3678.770	RECEIVER	FAST_SENDER
3681.216	FAST_SENDER	N/A
3681.962	RECEIVER	FAST_SENDER
3684.374	FAST_SENDER	N/A
3685.111	RECEIVER	FAST_SENDER
3687.513	FAST_SENDER	N/A
3688.253	RECEIVER	FAST_SENDER
3690.672	FAST_SENDER	N/A
3691.436	RECEIVER	FAST_SENDER
3693.875	FAST_SENDER	N/A
3694.624	RECEIVER	FAST_SENDER
3697.063	FAST_SENDER	N/A
3697.854	RECEIVER	FAST_SENDER
3700.274	FAST_SENDER	N/A
3701.018	RECEIVER	FAST_SENDER
3703.419	FAST_SENDER	N/A
3704.163	RECEIVER	FAST_SENDER
3706.592	FAST_SENDER	N/A
3707.336	RECEIVER	FAST_SENDER
3709.783	FAST_SENDER	N/A
3710.511	RECEIVER	FAST_SENDER
3712.961	FAST_SENDER	N/A
3713.714	RECEIVER	FAST_SENDER
3716.131	FAST_SENDER	N/A
3716.926	RECEIVER	FAST_SENDER
3719.332	FAST_SENDER	N/A
3720.111	RECEIVER	FAST_SENDER
3722.557	FAST_SENDER	N/A
3723.331	RECEIVER	FAST_SENDER
3725.743	FAST_SENDER	N/A
3726.527	RECEIVER	FAST_SENDER
3728.954	FAST_SENDER	N/A
3729.742	RECEIVER	FAST_SENDER
3732.161	FAST_SENDER	N/A
3732.931	RECEIVER	FAST_SENDER
3735.356	FAST_SENDER	N/A
3736.139	RECEIVER	FAST_SENDER
3738.546	FAST_SENDER	N/A
3739.311	RECEIVER	FAST_SENDER
3741.752	FAST_SENDER	N/A
3742.556	RECEIVER	FAST_SENDER
3743.390	SLOW_SENDER1	N/A
3744.146	RECEIVER	SLOW_SENDER1
3744.992	FAST_SENDER	N/A
3745.749	RECEIVER	FAST_SENDER
3746.582	SLOW_SENDER1	N/A
3747.327	RECEIVER	SLOW_SENDER1
3748.164	FAST_SENDER	N/A
3748.879	RECEIVER	FAST_SENDER
3751.324	FAST_SENDER	N/A
3752.101	RECEIVER	FAST_SENDER
3752.749	SLOW_SENDER1	N/A
3753.524	RECEIVER	SLOW_SENDER1
3754.524	FAST_SENDER	N/A
3756.645	RECEIVER	FAST_SENDER
3758.960	SLOW_SENDER1	N/A
3759.076	FAST_SENDER	N/A
3759.719	RECEIVER	SLOW_SENDER1
3762.205	RECEIVER	FAST_SENDER
3764.605	FAST_SENDER	N/A
3765.337	RECEIVER	FAST_SENDER
3767.739	FAST_SENDER	N/A
3768.501	RECEIVER	FAST_SENDER
3768.866	SLOW_SENDER1	N/A
3769.612	RECEIVER	SLOW_SENDER1
3770.928	FAST_SENDER	N/A
3771.714	RECEIVER	FAST_SENDER
3774.142	FAST_SENDER	N/A
3774.912	RECEIVER	FAST_SENDER
3777.048	SLOW_SENDER1	N/A
3777.331	FAST_SENDER	N/A
3777.822	RECEIVER	SLOW_SENDER1
3779.772	RECEIVER	FAST_SENDER
3782.186	FAST_SENDER	N/A
3782.935	RECEIVER	FAST_SENDER
3785.260	SLOW_SENDER1	N/A
3785.340	FAST_SENDER	N/A
3786.034	RECEIVER	SLOW_SENDER1
3788.379	RECEIVER	FAST_SENDER
3790.809	FAST_SENDER	N/A
3791.519	RECEIVER	FAST_SENDER
3793.459	SLOW_SENDER1	N/A
3793.940	FAST_SENDER	N/A
3794.234	RECEIVER	SLOW_SENDER1
3796.258	RECEIVER	FAST_SENDER
3798.708	FAST_SENDER	N/A
3799.506	RECEIVER	FAST_SENDER
3801.906	FAST_SENDER	N/A
3802.680	RECEIVER	FAST_SENDER
3805.102	FAST_SENDER	N/A
3805.847	RECEIVER	FAST_SENDER
3808.260	FAST_SENDER	N/A
3809.001	RECEIVER	FAST_SENDER
3811.410	FAST_SENDER	N/A
3812.157	RECEIVER	FAST_SENDER
3814.562	FAST_SENDER	N/A
3822.156	FAST_SENDER	N/A
3829.858	FAST_SENDER	N/A
3837.405	FAST_SENDER	N/A
3844.945	FAST_SENDER	N/A
3852.986	FAST_SENDER	N/A
3860.592	FAST_SENDER	N/A
3867.883	FAST_SENDER	N/A
3875.237	FAST_SENDER	N/A
3882.731	FAST_SENDER	N/A
3890.243	FAST_SENDER	N/A
3898.374	FAST_SENDER	N/A
3905.873	FAST_SENDER	N/A
3912.640	SLOW_SENDER1	N/A
3913.191	FAST_SENDER	N/A
3922.245	FAST_SENDER	N/A
3927.094	SLOW_SENDER1	N/A
3929.742	FAST_SENDER	N/A
3937.397	FAST_SENDER	N/A
3945.009	FAST_SENDER	N/A
3952.390	FAST_SENDER	N/A
3953.163	RECEIVER	FAST_SENDER
3955.594	FAST_SENDER	N/A
3956.323	RECEIVER	FAST_SENDER
3958.749	FAST_SENDER	N/A
3959.501	RECEIVER	FAST_SENDER
3961.936	FAST_SENDER	N/A
3962.700	RECEIVER	FAST_SENDER
3965.111	FAST_SENDER	N/A
3965.831	RECEIVER	FAST_SENDER
3968.263	FAST_SENDER	N/A
3969.041	RECEIVER	FAST_SENDER
3971.443	FAST_SENDER	N/A
3972.230	RECEIVER	FAST_SENDER
3974.675	FAST_SENDER	N/A
3975.466	RECEIVER	FAST_SENDER
3977.872	FAST_SENDER	N/A
3978.595	RECEIVER	FAST_SENDER
3981.035	FAST_SENDER	N/A
3981.798	RECEIVER	FAST_SENDER
3984.199	FAST_SENDER	N/A
3984.944	RECEIVER	FAST_SENDER
3987.356	FAST_SENDER	N/A
3988.108	RECEIVER	FAST_SENDER
3990.541	FAST_SENDER	N/A
3991.319	RECEIVER	FAST_SENDER
3993.751	FAST_SENDER	N/A
3994.544	RECEIVER	FAST_SENDER
3996.989	FAST_SENDER	N/A
3997.734	RECEIVER	FAST_SENDER
4000.171	FAST_SENDER	N/A
4000.940	RECEIVER	FAST_SENDER
4003.347	FAST_SENDER	N/A
4004.099	RECEIVER	FAST_SENDER
4006.518	FAST_SENDER	N/A
4007.316	RECEIVER	FAST_SENDER
4009.752	FAST_SENDER	N/A
4011.922	RECEIVER	FAST_SENDER
4014.337	FAST_SENDER	N/A
4015.090	RECEIVER	FAST_SENDER
4017.498	FAST_SENDER	N/A
4018.268	RECEIVER	FAST_SENDER
4020.673	FAST_SENDER	N/A
4021.393	RECEIVER	FAST_SENDER
4023.820	FAST_SENDER	N/A
4024.591	RECEIVER	FAST_SENDER
4027.000	FAST_SENDER	N/A
4027.774	RECEIVER	FAST_SENDER
4030.219	FAST_SENDER	N/A
4030.991	RECEIVER	FAST_SENDER
4033.437	FAST_SENDER	N/A
4034.163	RECEIVER	FAST_SENDER
4036.596	FAST_SENDER	N/A
4037.365	RECEIVER	FAST_SENDER
4039.805	FAST_SENDER	N/A
4040.576	RECEIVER	FAST_SENDER
4042.984	FAST_SENDER	N/A
4043.733	RECEIVER	FAST_SENDER
4046.142	FAST_SENDER	N/A
4046.905	RECEIVER	FAST_SENDER
4048.020	SLOW_SENDER1	N/A
4048.752	RECEIVER	SLOW_SENDER1
4049.343	FAST_SENDER	N/A
4050.061	RECEIVER	FAST_SENDER
4051.190	SLOW_SENDER1	N/A
4052.503	FAST_SENDER	N/A
4053.261	RECEIVER	FAST_SENDER
4055.265	RECEIVER	SLOW_SENDER1
4055.702	FAST_SENDER	N/A
4056.432	RECEIVER	FAST_SENDER
4058.874	FAST_SENDER	N/A
4059.628	RECEIVER	FAST_SENDER
4062.032	FAST_SENDER	N/A
4062.674	SLOW_SENDER1	N/A
4062.789	RECEIVER	FAST_SENDER
4064.963	RECEIVER	SLOW_SENDER1
4065.205	FAST_SENDER	N/A
4065.955	RECEIVER	FAST_SENDER
4069.888	FAST_SENDER	N/A
4070.667	RECEIVER	FAST_SENDER
4072.376	SLOW_SENDER1	N/A
4073.085	RECEIVER	SLOW_SENDER1
4073.101	FAST_SENDER	N/A
4073.848	RECEIVER	FAST_SENDER
4076.251	FAST_SENDER	N/A
4077.018	RECEIVER	FAST_SENDER
4079.421	FAST_SENDER	N/A
4080.161	RECEIVER	FAST_SENDER
4080.496	SLOW_SENDER1	N/A
4081.263	RECEIVER	SLOW_SENDER1
4082.585	FAST_SENDER	N/A
4083.369	RECEIVER	FAST_SENDER
4085.797	FAST_SENDER	N/A
4086.552	RECEIVER	FAST_SENDER
4088.958	FAST_SENDER	N/A
4089.698	RECEIVER	FAST_SENDER
4092.141	FAST_SENDER	N/A
4092.923	RECEIVER	FAST_SENDER
4095.337	FAST_SENDER	N/A
4096.093	RECEIVER	FAST_SENDER
4098.535	FAST_SENDER	N/A
4099.330	RECEIVER	FAST_SENDER
4101.731	FAST_SENDER	N/A
4102.491	RECEIVER	FAST_SENDER
4104.901	FAST_SENDER	N/A
4105.629	RECEIVER	FAST_SENDER
4108.072	FAST_SENDER	N/A
4108.858	RECEIVER	FAST_SENDER
4111.278	FAST_SENDER	N/A
4112.010	RECEIVER	FAST_SENDER
4114.458	FAST_SENDER	N/A
4115.193	RECEIVER	FAST_SENDER
4117.631	FAST_SENDER	N/A
4118.363	RECEIVER	FAST_SENDER
4120.788	FAST_SENDER	N/A
4121.576	RECEIVER	FAST_SENDER
4123.992	FAST_SENDER	N/A
4124.735	RECEIVER	FAST_SENDER
4127.158	FAST_SENDER	N/A
4127.904	RECEIVER	FAST_SENDER
4130.343	FAST_SENDER	N/A
4131.132	RECEIVER	FAST_SENDER
4133.540	FAST_SENDER	N/A
4134.304	RECEIVER	FAST_SENDER
4136.705	FAST_SENDER	N/A
4137.440	RECEIVER	FAST_SENDER
4139.870	FAST_SENDER	N/A
4140.636	RECEIVER	FAST_SENDER
4143.054	FAST_SENDER	N/A
4143.829	RECEIVER	FAST_SENDER
4146.261	FAST_SENDER	N/A
4147.036	RECEIVER	FAST_SENDER
4149.454	FAST_SENDER	N/A
4150.219	RECEIVER	FAST_SENDER
4152.651	FAST_SENDER	N/A
4160.319	FAST_SENDER	N/A
4168.364	FAST_SENDER	N/A
4176.128	FAST_SENDER	N/A
4183.459	FAST_SENDER	N/A
4190.960	FAST_SENDER	N/A
4198.425	FAST_SENDER	N/A
4199.690	SLOW_SENDER1	N/A
4206.622	FAST_SENDER	N/A
4213.608	SLOW_SENDER1	N/A
4214.384	FAST_SENDER	N/A
4222.560	FAST_SENDER	N/A
4230.795	FAST_SENDER	N/A
4238.174	FAST_SENDER	N/A
4245.430	FAST_SENDER	N/A
4252.564	FAST_SENDER	N/A
4260.406	FAST_SENDER	N/A
4267.907	FAST_SENDER	N/A
4275.828	FAST_SENDER	N/A
4283.704	FAST_SENDER	N/A
4291.727	FAST_SENDER	N/A
4292.458	RECEIVER	FAST_SENDER
4294.884	FAST_SENDER	N/A
4295.633	RECEIVER	FAST_SENDER
4298.037	FAST_SENDER	N/A
4298.815	RECEIVER	FAST_SENDER
4301.257	FAST_SENDER	N/A
4302.060	RECEIVER	FAST_SENDER
4304.461	FAST_SENDER	N/A
4305.192	RECEIVER	FAST_SENDER
4309.404	FAST_SENDER	N/A
4310.173	RECEIVER	FAST_SENDER
4312.594	FAST_SENDER	N/A
4313.402	RECEIVER	FAST_SENDER
4315.844	FAST_SENDER	N/A
4316.580	RECEIVER	FAST_SENDER
4319.001	FAST_SENDER	N/A
4319.794	RECEIVER	FAST_SENDER
4322.241	FAST_SENDER	N/A
4323.033	RECEIVER	FAST_SENDER
4325.446	FAST_SENDER	N/A
4326.251	RECEIVER	FAST_SENDER
4328.679	FAST_SENDER	N/A
4329.452	RECEIVER	FAST_SENDER
4331.860	FAST_SENDER	N/A
4332.589	RECEIVER	FAST_SENDER
4334.989	FAST_SENDER	N/A
4335.755	RECEIVER	FAST_SENDER
4335.790	SLOW_SENDER1	N/A
4336.567	RECEIVER	SLOW_SENDER1
4338.174	FAST_SENDER	N/A
4338.933	RECEIVER	FAST_SENDER
4338.986	SLOW_SENDER1	N/A
4339.743	RECEIVER	SLOW_SENDER1
4341.380	FAST_SENDER	N/A
4342.117	RECEIVER	FAST_SENDER
4344.527	FAST_SENDER	N/A
4345.146	SLOW_SENDER1	N/A
4345.279	RECEIVER	FAST_SENDER
4347.375	RECEIVER	SLOW_SENDER1
4347.700	FAST_SENDER	N/A
4350.296	RECEIVER	FAST_SENDER
4352.714	FAST_SENDER	N/A
4353.517	RECEIVER	FAST_SENDER
4354.815	SLOW_SENDER1	N/A
4355.626	RECEIVER	SLOW_SENDER1
4355.921	FAST_SENDER	N/A
4356.695	RECEIVER	FAST_SENDER
4359.116	FAST_SENDER	N/A
4359.847	RECEIVER	FAST_SENDER
4362.271	FAST_SENDER	N/A
4363.033	RECEIVER	FAST_SENDER
4363.061	SLOW_SENDER1	N/A
4363.792	RECEIVER	SLOW_SENDER1
4365.459	FAST_SENDER	N/A
4366.191	RECEIVER	FAST_SENDER
4368.592	FAST_SENDER	N/A
4370.936	RECEIVER	FAST_SENDER
4371.204	SLOW_SENDER1	N/A
4371.956	RECEIVER	SLOW_SENDER1
4373.372	FAST_SENDER	N/A
4374.129	RECEIVER	FAST_SENDER
4376.544	FAST_SENDER	N/A
4377.305	RECEIVER	FAST_SENDER
4379.390	SLOW_SENDER1	N/A
4379.739	FAST_SENDER	N/A
4380.150	RECEIVER	SLOW_SENDER1
4383.691	RECEIVER	FAST_SENDER
4386.092	FAST_SENDER	N/A
4386.850	RECEIVER	FAST_SENDER
4389.263	FAST_SENDER	N/A
4390.005	RECEIVER	FAST_SENDER
4392.414	FAST_SENDER	N/A
4394.906	RECEIVER	FAST_SENDER
4397.333	FAST_SENDER	N/A
4398.080	RECEIVER	FAST_SENDER
4400.486	FAST_SENDER	N/A
4401.271	RECEIVER	FAST_SENDER
4405.111	FAST_SENDER	N/A
4405.904	RECEIVER	FAST_SENDER
4408.330	FAST_SENDER	N/A
4409.073	RECEIVER	FAST_SENDER
4411.504	FAST_SENDER	N/A
4412.278	RECEIVER	FAST_SENDER
4414.687	FAST_SENDER	N/A
4415.445	RECEIVER	FAST_SENDER
4417.893	FAST_SENDER	N/A
4418.639	RECEIVER	FAST_SENDER
4421.043	FAST_SENDER	N/A
4428.480	FAST_SENDER	N/A
4436.534	FAST_SENDER	N/A
4443.833	FAST_SENDER	N/A
4451.112	FAST_SENDER	N/A
4458.669	FAST_SENDER	N/A
4466.656	FAST_SENDER	N/A
4474.129	FAST_SENDER	N/A
4481.363	FAST_SENDER	N/A
4488.989	FAST_SENDER	N/A
4496.640	FAST_SENDER	N/A
4500.470	SLOW_SENDER1	N/A
4504.234	FAST_SENDER	N/A
4511.602	FAST_SENDER	N/A
4512.915	SLOW_SENDER1	N/A
4519.567	FAST_SENDER	N/A
4526.999	FAST_SENDER	N/A
4534.431	FAST_SENDER	N/A
4542.228	FAST_SENDER	N/A
4549.476	FAST_SENDER	N/A
4556.718	FAST_SENDER	N/A
4559.188	RECEIVER	FAST_SENDER
4561.627	FAST_SENDER	N/A
4562.435	RECEIVER	FAST_SENDER
4564.868	FAST_SENDER	N/A
4565.602	RECEIVER	FAST_SENDER
4568.030	FAST_SENDER	N/A
4568.799	RECEIVER	FAST_SENDER
4571.221	FAST_SENDER	N/A
4572.003	RECEIVER	FAST_SENDER
4574.419	FAST_SENDER	N/A
4575.175	RECEIVER	FAST_SENDER
4577.584	FAST_SENDER	N/A
4578.342	RECEIVER	FAST_SENDER
4580.779	FAST_SENDER	N/A
4581.510	RECEIVER	FAST_SENDER
4583.937	FAST_SENDER	N/A
4584.736	RECEIVER	FAST_SENDER
4587.150	FAST_SENDER	N/A
4587.907	RECEIVER	FAST_SENDER
4590.335	FAST_SENDER	N/A
4591.108	RECEIVER	FAST_SENDER
4593.517	FAST_SENDER	N/A
4594.335	RECEIVER	FAST_SENDER
4596.779	FAST_SENDER	N/A
4597.529	RECEIVER	FAST_SENDER
4599.930	FAST_SENDER	N/A
4600.680	RECEIVER	FAST_SENDER
4603.129	FAST_SENDER	N/A
[truncated: 13,113 more rows]
