# Supplementary material for: CATO: Wake-Up reCeiver-bAsed communicaTiOn for Batteryless Devices
Source: Sensors (Basel). 2025 Nov 7;25(22):6813. doi: 10.3390/s25226813 (PMC12655924; doi:10.3390/s25226813)
Supplement: Supplementary file 1 [file sensors-25-06813-s001.zip › File S1_Experimental_and_Simulation_Data/simulation/base_case/cap50/mac_competing_nodes_priority.csv]

time_s	node_id	received_from
2.700	FAST_SENDER	N/A
2.700	SLOW_SENDER1	N/A
8.447	RECEIVER	FAST_SENDER
10.878	FAST_SENDER	N/A
11.660	RECEIVER	FAST_SENDER
13.801	RECEIVER	SLOW_SENDER1
14.110	FAST_SENDER	N/A
14.860	RECEIVER	FAST_SENDER
16.232	SLOW_SENDER1	N/A
17.290	FAST_SENDER	N/A
20.733	RECEIVER	SLOW_SENDER1
28.136	SLOW_SENDER1	N/A
31.243	FAST_SENDER	N/A
32.029	RECEIVER	FAST_SENDER
39.587	FAST_SENDER	N/A
40.360	RECEIVER	FAST_SENDER
42.808	FAST_SENDER	N/A
48.809	RECEIVER	FAST_SENDER
51.258	FAST_SENDER	N/A
51.994	RECEIVER	FAST_SENDER
54.396	FAST_SENDER	N/A
60.303	RECEIVER	FAST_SENDER
62.710	FAST_SENDER	N/A
63.448	RECEIVER	FAST_SENDER
65.849	FAST_SENDER	N/A
71.709	RECEIVER	FAST_SENDER
74.158	FAST_SENDER	N/A
74.973	RECEIVER	FAST_SENDER
77.377	FAST_SENDER	N/A
83.369	RECEIVER	FAST_SENDER
85.799	FAST_SENDER	N/A
86.554	RECEIVER	FAST_SENDER
89.003	FAST_SENDER	N/A
94.713	RECEIVER	FAST_SENDER
97.162	FAST_SENDER	N/A
97.901	RECEIVER	FAST_SENDER
100.303	FAST_SENDER	N/A
106.179	RECEIVER	FAST_SENDER
108.618	FAST_SENDER	N/A
109.397	RECEIVER	FAST_SENDER
111.804	FAST_SENDER	N/A
118.041	RECEIVER	FAST_SENDER
120.447	FAST_SENDER	N/A
121.215	RECEIVER	FAST_SENDER
123.648	FAST_SENDER	N/A
129.508	RECEIVER	FAST_SENDER
131.926	FAST_SENDER	N/A
132.703	RECEIVER	FAST_SENDER
135.116	FAST_SENDER	N/A
141.024	RECEIVER	FAST_SENDER
143.446	FAST_SENDER	N/A
144.186	RECEIVER	FAST_SENDER
146.623	FAST_SENDER	N/A
149.440	SLOW_SENDER1	N/A
152.740	RECEIVER	FAST_SENDER
155.157	RECEIVER	SLOW_SENDER1
155.181	FAST_SENDER	N/A
161.026	RECEIVER	FAST_SENDER
162.588	SLOW_SENDER1	N/A
163.453	FAST_SENDER	N/A
164.259	RECEIVER	FAST_SENDER
166.664	FAST_SENDER	N/A
172.639	RECEIVER	FAST_SENDER
175.065	FAST_SENDER	N/A
175.823	RECEIVER	FAST_SENDER
183.327	FAST_SENDER	N/A
184.111	RECEIVER	FAST_SENDER
186.553	FAST_SENDER	N/A
192.245	RECEIVER	FAST_SENDER
194.686	FAST_SENDER	N/A
195.476	RECEIVER	FAST_SENDER
203.047	FAST_SENDER	N/A
203.788	RECEIVER	FAST_SENDER
206.204	FAST_SENDER	N/A
212.195	RECEIVER	FAST_SENDER
214.622	FAST_SENDER	N/A
215.400	RECEIVER	FAST_SENDER
217.827	FAST_SENDER	N/A
223.553	RECEIVER	FAST_SENDER
225.997	FAST_SENDER	N/A
226.737	RECEIVER	FAST_SENDER
229.138	FAST_SENDER	N/A
235.021	RECEIVER	FAST_SENDER
237.457	FAST_SENDER	N/A
238.201	RECEIVER	FAST_SENDER
240.647	FAST_SENDER	N/A
246.997	RECEIVER	FAST_SENDER
253.707	FAST_SENDER	N/A
254.456	RECEIVER	FAST_SENDER
256.868	FAST_SENDER	N/A
262.934	RECEIVER	FAST_SENDER
265.377	FAST_SENDER	N/A
266.153	RECEIVER	FAST_SENDER
268.589	FAST_SENDER	N/A
274.618	RECEIVER	FAST_SENDER
277.023	FAST_SENDER	N/A
277.775	RECEIVER	FAST_SENDER
280.214	FAST_SENDER	N/A
284.470	SLOW_SENDER1	N/A
286.331	RECEIVER	FAST_SENDER
294.092	FAST_SENDER	N/A
294.872	RECEIVER	FAST_SENDER
297.294	FAST_SENDER	N/A
297.648	SLOW_SENDER1	N/A
298.408	RECEIVER	SLOW_SENDER1
299.658	RECEIVER	FAST_SENDER
302.106	FAST_SENDER	N/A
305.855	SLOW_SENDER1	N/A
306.625	RECEIVER	SLOW_SENDER1
314.026	SLOW_SENDER1	N/A
314.602	FAST_SENDER	N/A
315.377	RECEIVER	FAST_SENDER
317.781	FAST_SENDER	N/A
323.353	RECEIVER	FAST_SENDER
325.774	FAST_SENDER	N/A
326.516	RECEIVER	FAST_SENDER
328.932	FAST_SENDER	N/A
334.646	RECEIVER	FAST_SENDER
337.091	FAST_SENDER	N/A
337.834	RECEIVER	FAST_SENDER
340.265	FAST_SENDER	N/A
346.084	RECEIVER	FAST_SENDER
348.525	FAST_SENDER	N/A
349.249	RECEIVER	FAST_SENDER
351.682	FAST_SENDER	N/A
362.061	RECEIVER	FAST_SENDER
364.485	FAST_SENDER	N/A
365.250	RECEIVER	FAST_SENDER
367.657	FAST_SENDER	N/A
373.479	RECEIVER	FAST_SENDER
375.881	FAST_SENDER	N/A
376.604	RECEIVER	FAST_SENDER
379.023	FAST_SENDER	N/A
385.078	RECEIVER	FAST_SENDER
387.486	FAST_SENDER	N/A
388.252	RECEIVER	FAST_SENDER
390.660	FAST_SENDER	N/A
396.254	RECEIVER	FAST_SENDER
398.658	FAST_SENDER	N/A
399.410	RECEIVER	FAST_SENDER
401.843	FAST_SENDER	N/A
408.014	RECEIVER	FAST_SENDER
410.419	FAST_SENDER	N/A
411.131	RECEIVER	FAST_SENDER
413.537	FAST_SENDER	N/A
419.496	RECEIVER	FAST_SENDER
421.930	FAST_SENDER	N/A
422.652	RECEIVER	FAST_SENDER
425.065	FAST_SENDER	N/A
431.307	RECEIVER	FAST_SENDER
433.757	FAST_SENDER	N/A
434.522	RECEIVER	FAST_SENDER
434.600	SLOW_SENDER1	N/A
436.964	FAST_SENDER	N/A
438.383	RECEIVER	SLOW_SENDER1
439.368	RECEIVER	FAST_SENDER
445.971	FAST_SENDER	N/A
446.737	RECEIVER	FAST_SENDER
446.899	SLOW_SENDER1	N/A
447.661	RECEIVER	SLOW_SENDER1
449.139	FAST_SENDER	N/A
449.907	RECEIVER	FAST_SENDER
452.344	FAST_SENDER	N/A
455.109	SLOW_SENDER1	N/A
455.886	RECEIVER	SLOW_SENDER1
463.321	SLOW_SENDER1	N/A
464.994	FAST_SENDER	N/A
465.748	RECEIVER	FAST_SENDER
468.170	FAST_SENDER	N/A
474.063	RECEIVER	FAST_SENDER
476.512	FAST_SENDER	N/A
477.312	RECEIVER	FAST_SENDER
479.712	FAST_SENDER	N/A
485.456	RECEIVER	FAST_SENDER
487.859	FAST_SENDER	N/A
488.650	RECEIVER	FAST_SENDER
491.059	FAST_SENDER	N/A
496.946	RECEIVER	FAST_SENDER
499.351	FAST_SENDER	N/A
500.089	RECEIVER	FAST_SENDER
502.498	FAST_SENDER	N/A
508.232	RECEIVER	FAST_SENDER
510.677	FAST_SENDER	N/A
511.478	RECEIVER	FAST_SENDER
513.897	FAST_SENDER	N/A
519.706	RECEIVER	FAST_SENDER
522.132	FAST_SENDER	N/A
522.868	RECEIVER	FAST_SENDER
525.303	FAST_SENDER	N/A
531.471	RECEIVER	FAST_SENDER
533.916	FAST_SENDER	N/A
534.679	RECEIVER	FAST_SENDER
537.091	FAST_SENDER	N/A
542.973	RECEIVER	FAST_SENDER
545.390	FAST_SENDER	N/A
546.152	RECEIVER	FAST_SENDER
548.580	FAST_SENDER	N/A
554.484	RECEIVER	FAST_SENDER
556.891	FAST_SENDER	N/A
557.656	RECEIVER	FAST_SENDER
560.066	FAST_SENDER	N/A
566.339	RECEIVER	FAST_SENDER
568.769	FAST_SENDER	N/A
569.578	RECEIVER	FAST_SENDER
572.003	FAST_SENDER	N/A
577.783	RECEIVER	FAST_SENDER
584.253	FAST_SENDER	N/A
584.310	SLOW_SENDER1	N/A
584.988	RECEIVER	FAST_SENDER
587.400	FAST_SENDER	N/A
589.050	RECEIVER	SLOW_SENDER1
593.044	RECEIVER	FAST_SENDER
595.450	FAST_SENDER	N/A
596.202	RECEIVER	FAST_SENDER
598.609	FAST_SENDER	N/A
598.814	SLOW_SENDER1	N/A
600.080	RECEIVER	SLOW_SENDER1
601.098	RECEIVER	FAST_SENDER
607.493	SLOW_SENDER1	N/A
608.241	RECEIVER	SLOW_SENDER1
611.583	FAST_SENDER	N/A
615.687	SLOW_SENDER1	N/A
616.449	RECEIVER	SLOW_SENDER1
622.067	RECEIVER	FAST_SENDER
623.897	SLOW_SENDER1	N/A
624.471	FAST_SENDER	N/A
624.676	RECEIVER	SLOW_SENDER1
630.358	RECEIVER	FAST_SENDER
632.791	FAST_SENDER	N/A
643.770	RECEIVER	FAST_SENDER
646.211	FAST_SENDER	N/A
651.812	RECEIVER	FAST_SENDER
654.250	FAST_SENDER	N/A
660.071	RECEIVER	FAST_SENDER
662.517	FAST_SENDER	N/A
668.570	RECEIVER	FAST_SENDER
671.002	FAST_SENDER	N/A
676.846	RECEIVER	FAST_SENDER
679.276	FAST_SENDER	N/A
685.140	RECEIVER	FAST_SENDER
687.566	FAST_SENDER	N/A
693.247	RECEIVER	FAST_SENDER
695.697	FAST_SENDER	N/A
701.321	RECEIVER	FAST_SENDER
703.735	FAST_SENDER	N/A
709.538	RECEIVER	FAST_SENDER
711.943	FAST_SENDER	N/A
718.252	RECEIVER	FAST_SENDER
720.656	FAST_SENDER	N/A
721.407	RECEIVER	FAST_SENDER
723.852	FAST_SENDER	N/A
729.750	RECEIVER	FAST_SENDER
732.191	FAST_SENDER	N/A
732.980	RECEIVER	FAST_SENDER
735.406	FAST_SENDER	N/A
741.429	RECEIVER	FAST_SENDER
743.280	SLOW_SENDER1	N/A
743.834	FAST_SENDER	N/A
747.746	RECEIVER	SLOW_SENDER1
755.148	SLOW_SENDER1	N/A
756.218	FAST_SENDER	N/A
757.002	RECEIVER	FAST_SENDER
759.335	RECEIVER	SLOW_SENDER1
759.438	FAST_SENDER	N/A
760.199	RECEIVER	FAST_SENDER
762.602	FAST_SENDER	N/A
766.742	SLOW_SENDER1	N/A
767.514	RECEIVER	SLOW_SENDER1
768.831	RECEIVER	FAST_SENDER
771.231	FAST_SENDER	N/A
777.204	RECEIVER	FAST_SENDER
779.613	FAST_SENDER	N/A
785.689	RECEIVER	FAST_SENDER
788.112	FAST_SENDER	N/A
788.848	RECEIVER	FAST_SENDER
791.256	FAST_SENDER	N/A
797.344	RECEIVER	FAST_SENDER
799.777	FAST_SENDER	N/A
800.556	RECEIVER	FAST_SENDER
802.995	FAST_SENDER	N/A
809.016	RECEIVER	FAST_SENDER
811.466	FAST_SENDER	N/A
812.238	RECEIVER	FAST_SENDER
814.674	FAST_SENDER	N/A
821.018	RECEIVER	FAST_SENDER
823.444	FAST_SENDER	N/A
824.198	RECEIVER	FAST_SENDER
826.604	FAST_SENDER	N/A
832.486	RECEIVER	FAST_SENDER
834.890	FAST_SENDER	N/A
835.653	RECEIVER	FAST_SENDER
838.101	FAST_SENDER	N/A
843.766	RECEIVER	FAST_SENDER
846.172	FAST_SENDER	N/A
848.453	RECEIVER	FAST_SENDER
850.859	FAST_SENDER	N/A
856.941	RECEIVER	FAST_SENDER
859.383	FAST_SENDER	N/A
865.652	RECEIVER	FAST_SENDER
868.080	FAST_SENDER	N/A
873.812	RECEIVER	FAST_SENDER
876.218	FAST_SENDER	N/A
882.109	RECEIVER	FAST_SENDER
884.525	FAST_SENDER	N/A
885.288	RECEIVER	FAST_SENDER
886.220	SLOW_SENDER1	N/A
887.697	FAST_SENDER	N/A
890.828	RECEIVER	SLOW_SENDER1
898.253	SLOW_SENDER1	N/A
900.688	RECEIVER	SLOW_SENDER1
900.926	FAST_SENDER	N/A
906.767	RECEIVER	FAST_SENDER
908.104	SLOW_SENDER1	N/A
909.194	FAST_SENDER	N/A
909.941	RECEIVER	FAST_SENDER
912.348	FAST_SENDER	N/A
917.962	RECEIVER	FAST_SENDER
920.390	FAST_SENDER	N/A
921.134	RECEIVER	FAST_SENDER
923.540	FAST_SENDER	N/A
929.210	RECEIVER	FAST_SENDER
931.631	FAST_SENDER	N/A
932.387	RECEIVER	FAST_SENDER
934.835	FAST_SENDER	N/A
940.740	RECEIVER	FAST_SENDER
943.158	FAST_SENDER	N/A
943.937	RECEIVER	FAST_SENDER
946.362	FAST_SENDER	N/A
952.275	RECEIVER	FAST_SENDER
954.683	FAST_SENDER	N/A
955.436	RECEIVER	FAST_SENDER
957.851	FAST_SENDER	N/A
963.767	RECEIVER	FAST_SENDER
966.188	FAST_SENDER	N/A
966.932	RECEIVER	FAST_SENDER
969.339	FAST_SENDER	N/A
975.239	RECEIVER	FAST_SENDER
977.687	FAST_SENDER	N/A
978.451	RECEIVER	FAST_SENDER
980.868	FAST_SENDER	N/A
986.942	RECEIVER	FAST_SENDER
989.389	FAST_SENDER	N/A
990.143	RECEIVER	FAST_SENDER
992.588	FAST_SENDER	N/A
998.338	RECEIVER	FAST_SENDER
1000.746	FAST_SENDER	N/A
1001.491	RECEIVER	FAST_SENDER
1003.936	FAST_SENDER	N/A
1009.546	RECEIVER	FAST_SENDER
1011.950	FAST_SENDER	N/A
1012.721	RECEIVER	FAST_SENDER
1015.135	FAST_SENDER	N/A
1021.249	RECEIVER	FAST_SENDER
1023.675	FAST_SENDER	N/A
1024.415	RECEIVER	FAST_SENDER
1026.833	FAST_SENDER	N/A
1029.030	SLOW_SENDER1	N/A
1032.698	RECEIVER	SLOW_SENDER1
1038.102	SLOW_SENDER1	N/A
1039.975	FAST_SENDER	N/A
1040.688	RECEIVER	SLOW_SENDER1
1046.440	RECEIVER	FAST_SENDER
1048.137	SLOW_SENDER1	N/A
1048.874	FAST_SENDER	N/A
1049.645	RECEIVER	FAST_SENDER
1057.326	FAST_SENDER	N/A
1058.074	RECEIVER	FAST_SENDER
1060.475	FAST_SENDER	N/A
1066.150	RECEIVER	FAST_SENDER
1072.843	FAST_SENDER	N/A
1073.627	RECEIVER	FAST_SENDER
1076.059	FAST_SENDER	N/A
1081.724	RECEIVER	FAST_SENDER
1084.145	FAST_SENDER	N/A
1084.905	RECEIVER	FAST_SENDER
1087.320	FAST_SENDER	N/A
1093.241	RECEIVER	FAST_SENDER
1095.649	FAST_SENDER	N/A
1096.442	RECEIVER	FAST_SENDER
1098.892	FAST_SENDER	N/A
1104.541	RECEIVER	FAST_SENDER
1106.988	FAST_SENDER	N/A
1109.509	RECEIVER	FAST_SENDER
1111.955	FAST_SENDER	N/A
1117.950	RECEIVER	FAST_SENDER
1120.350	FAST_SENDER	N/A
1126.278	RECEIVER	FAST_SENDER
1128.704	FAST_SENDER	N/A
1129.444	RECEIVER	FAST_SENDER
1131.855	FAST_SENDER	N/A
1137.563	RECEIVER	FAST_SENDER
1139.995	FAST_SENDER	N/A
1140.771	RECEIVER	FAST_SENDER
1143.186	FAST_SENDER	N/A
1149.153	RECEIVER	FAST_SENDER
1151.597	FAST_SENDER	N/A
1152.388	RECEIVER	FAST_SENDER
1154.804	FAST_SENDER	N/A
1160.839	RECEIVER	FAST_SENDER
1163.279	FAST_SENDER	N/A
1164.041	RECEIVER	FAST_SENDER
1166.481	FAST_SENDER	N/A
1169.280	SLOW_SENDER1	N/A
1172.647	RECEIVER	FAST_SENDER
1174.844	RECEIVER	SLOW_SENDER1
1175.056	FAST_SENDER	N/A
1180.833	RECEIVER	FAST_SENDER
1182.289	SLOW_SENDER1	N/A
1183.264	FAST_SENDER	N/A
1183.992	RECEIVER	FAST_SENDER
1186.417	FAST_SENDER	N/A
1192.296	RECEIVER	FAST_SENDER
1194.720	FAST_SENDER	N/A
1204.985	RECEIVER	FAST_SENDER
1207.413	FAST_SENDER	N/A
1213.418	RECEIVER	FAST_SENDER
1215.861	FAST_SENDER	N/A
1221.672	RECEIVER	FAST_SENDER
1224.072	FAST_SENDER	N/A
1230.339	RECEIVER	FAST_SENDER
1232.744	FAST_SENDER	N/A
1238.883	RECEIVER	FAST_SENDER
1241.284	FAST_SENDER	N/A
1247.033	RECEIVER	FAST_SENDER
1249.478	FAST_SENDER	N/A
1255.103	RECEIVER	FAST_SENDER
1257.509	FAST_SENDER	N/A
1268.068	RECEIVER	FAST_SENDER
1270.516	FAST_SENDER	N/A
1276.726	RECEIVER	FAST_SENDER
1279.163	FAST_SENDER	N/A
1285.104	RECEIVER	FAST_SENDER
1287.527	FAST_SENDER	N/A
1300.678	FAST_SENDER	N/A
1304.170	SLOW_SENDER1	N/A
1306.604	RECEIVER	FAST_SENDER
1309.026	FAST_SENDER	N/A
1313.528	SLOW_SENDER1	N/A
1314.298	RECEIVER	SLOW_SENDER1
1319.468	RECEIVER	FAST_SENDER
1321.742	SLOW_SENDER1	N/A
1321.871	FAST_SENDER	N/A
1322.457	RECEIVER	SLOW_SENDER1
1329.391	RECEIVER	FAST_SENDER
1331.807	FAST_SENDER	N/A
1338.030	RECEIVER	FAST_SENDER
1340.441	FAST_SENDER	N/A
1346.313	RECEIVER	FAST_SENDER
1348.760	FAST_SENDER	N/A
1354.783	RECEIVER	FAST_SENDER
1357.223	FAST_SENDER	N/A
1362.934	RECEIVER	FAST_SENDER
1365.335	FAST_SENDER	N/A
1371.587	RECEIVER	FAST_SENDER
1373.990	FAST_SENDER	N/A
1379.657	RECEIVER	FAST_SENDER
1382.089	FAST_SENDER	N/A
1388.257	RECEIVER	FAST_SENDER
1390.689	FAST_SENDER	N/A
1396.750	RECEIVER	FAST_SENDER
1399.155	FAST_SENDER	N/A
1405.095	RECEIVER	FAST_SENDER
1407.515	FAST_SENDER	N/A
1413.326	RECEIVER	FAST_SENDER
1415.765	FAST_SENDER	N/A
1416.542	RECEIVER	FAST_SENDER
1418.983	FAST_SENDER	N/A
1424.802	RECEIVER	FAST_SENDER
1427.223	FAST_SENDER	N/A
1427.982	RECEIVER	FAST_SENDER
1430.402	FAST_SENDER	N/A
1436.603	RECEIVER	FAST_SENDER
1439.040	FAST_SENDER	N/A
1441.176	RECEIVER	FAST_SENDER
1443.597	FAST_SENDER	N/A
1444.850	SLOW_SENDER1	N/A
1449.384	RECEIVER	SLOW_SENDER1
1450.111	RECEIVER	FAST_SENDER
1452.536	FAST_SENDER	N/A
1454.784	SLOW_SENDER1	N/A
1455.536	RECEIVER	SLOW_SENDER1
1459.177	RECEIVER	FAST_SENDER
1461.601	FAST_SENDER	N/A
1462.949	SLOW_SENDER1	N/A
1463.687	RECEIVER	SLOW_SENDER1
1472.387	RECEIVER	FAST_SENDER
1474.795	FAST_SENDER	N/A
1480.920	RECEIVER	FAST_SENDER
1483.325	FAST_SENDER	N/A
1489.203	RECEIVER	FAST_SENDER
1491.651	FAST_SENDER	N/A
1497.252	RECEIVER	FAST_SENDER
1504.222	FAST_SENDER	N/A
1509.845	RECEIVER	FAST_SENDER
1512.288	FAST_SENDER	N/A
1517.826	RECEIVER	FAST_SENDER
1520.268	FAST_SENDER	N/A
1525.928	RECEIVER	FAST_SENDER
1528.368	FAST_SENDER	N/A
1534.252	RECEIVER	FAST_SENDER
1536.657	FAST_SENDER	N/A
1542.733	RECEIVER	FAST_SENDER
1545.155	FAST_SENDER	N/A
1545.898	RECEIVER	FAST_SENDER
1548.327	FAST_SENDER	N/A
1554.404	RECEIVER	FAST_SENDER
1556.815	FAST_SENDER	N/A
1557.563	RECEIVER	FAST_SENDER
1560.006	FAST_SENDER	N/A
1565.907	RECEIVER	FAST_SENDER
1568.356	FAST_SENDER	N/A
1569.161	RECEIVER	FAST_SENDER
1571.592	FAST_SENDER	N/A
1577.466	RECEIVER	FAST_SENDER
1579.883	FAST_SENDER	N/A
1580.639	RECEIVER	FAST_SENDER
1583.044	FAST_SENDER	N/A
1587.350	SLOW_SENDER1	N/A
1588.799	RECEIVER	FAST_SENDER
1589.442	RECEIVER	SLOW_SENDER1
1591.227	FAST_SENDER	N/A
1597.241	RECEIVER	FAST_SENDER
1599.408	SLOW_SENDER1	N/A
1599.688	FAST_SENDER	N/A
1600.185	RECEIVER	SLOW_SENDER1
1605.607	RECEIVER	FAST_SENDER
1607.623	SLOW_SENDER1	N/A
1608.050	FAST_SENDER	N/A
1608.409	RECEIVER	SLOW_SENDER1
1614.632	RECEIVER	FAST_SENDER
1617.035	FAST_SENDER	N/A
1622.954	RECEIVER	FAST_SENDER
1625.362	FAST_SENDER	N/A
1631.521	RECEIVER	FAST_SENDER
1633.945	FAST_SENDER	N/A
1640.177	RECEIVER	FAST_SENDER
1642.581	FAST_SENDER	N/A
1648.515	RECEIVER	FAST_SENDER
1650.961	FAST_SENDER	N/A
1656.788	RECEIVER	FAST_SENDER
1659.197	FAST_SENDER	N/A
1665.254	RECEIVER	FAST_SENDER
1667.671	FAST_SENDER	N/A
1673.254	RECEIVER	FAST_SENDER
1675.703	FAST_SENDER	N/A
1676.473	RECEIVER	FAST_SENDER
1678.885	FAST_SENDER	N/A
1684.642	RECEIVER	FAST_SENDER
1687.086	FAST_SENDER	N/A
1687.850	RECEIVER	FAST_SENDER
1690.283	FAST_SENDER	N/A
1696.144	RECEIVER	FAST_SENDER
1698.545	FAST_SENDER	N/A
1699.360	RECEIVER	FAST_SENDER
1701.806	FAST_SENDER	N/A
1707.496	RECEIVER	FAST_SENDER
1709.918	FAST_SENDER	N/A
1710.644	RECEIVER	FAST_SENDER
1713.047	FAST_SENDER	N/A
1718.751	RECEIVER	FAST_SENDER
1721.157	FAST_SENDER	N/A
1721.900	RECEIVER	FAST_SENDER
1729.550	SLOW_SENDER1	N/A
1730.308	RECEIVER	SLOW_SENDER1
1732.741	SLOW_SENDER1	N/A
1733.972	FAST_SENDER	N/A
1736.942	RECEIVER	SLOW_SENDER1
1740.407	RECEIVER	FAST_SENDER
1742.833	FAST_SENDER	N/A
1744.355	SLOW_SENDER1	N/A
1745.068	RECEIVER	SLOW_SENDER1
1749.203	RECEIVER	FAST_SENDER
1751.651	FAST_SENDER	N/A
1752.493	SLOW_SENDER1	N/A
1753.260	RECEIVER	SLOW_SENDER1
1757.470	RECEIVER	FAST_SENDER
1759.906	FAST_SENDER	N/A
1760.671	SLOW_SENDER1	N/A
1761.485	RECEIVER	SLOW_SENDER1
1765.837	RECEIVER	FAST_SENDER
1768.911	SLOW_SENDER1	N/A
1769.714	RECEIVER	SLOW_SENDER1
1772.425	FAST_SENDER	N/A
1778.403	RECEIVER	FAST_SENDER
1780.833	FAST_SENDER	N/A
1786.301	RECEIVER	FAST_SENDER
1788.727	FAST_SENDER	N/A
1794.434	RECEIVER	FAST_SENDER
1796.873	FAST_SENDER	N/A
1802.810	RECEIVER	FAST_SENDER
1805.213	FAST_SENDER	N/A
1810.712	RECEIVER	FAST_SENDER
1813.134	FAST_SENDER	N/A
1818.828	RECEIVER	FAST_SENDER
1821.260	FAST_SENDER	N/A
1822.029	RECEIVER	FAST_SENDER
1824.474	FAST_SENDER	N/A
1830.780	RECEIVER	FAST_SENDER
1833.185	FAST_SENDER	N/A
1833.950	RECEIVER	FAST_SENDER
1836.355	FAST_SENDER	N/A
1846.433	RECEIVER	FAST_SENDER
1848.853	FAST_SENDER	N/A
1855.079	RECEIVER	FAST_SENDER
1857.483	FAST_SENDER	N/A
1863.634	RECEIVER	FAST_SENDER
1866.073	FAST_SENDER	N/A
1872.086	RECEIVER	FAST_SENDER
1874.495	FAST_SENDER	N/A
1875.244	RECEIVER	FAST_SENDER
1877.675	FAST_SENDER	N/A
1883.615	RECEIVER	FAST_SENDER
1886.063	FAST_SENDER	N/A
1886.826	RECEIVER	FAST_SENDER
1888.440	SLOW_SENDER1	N/A
1889.227	FAST_SENDER	N/A
1892.157	RECEIVER	SLOW_SENDER1
1897.593	SLOW_SENDER1	N/A
1900.136	RECEIVER	SLOW_SENDER1
1901.438	FAST_SENDER	N/A
1907.452	RECEIVER	FAST_SENDER
1907.540	SLOW_SENDER1	N/A
1909.795	RECEIVER	SLOW_SENDER1
1909.870	FAST_SENDER	N/A
1915.673	RECEIVER	FAST_SENDER
1918.087	FAST_SENDER	N/A
1918.873	RECEIVER	FAST_SENDER
1921.294	FAST_SENDER	N/A
1927.241	RECEIVER	FAST_SENDER
1929.647	FAST_SENDER	N/A
1930.371	RECEIVER	FAST_SENDER
1932.771	FAST_SENDER	N/A
1939.106	RECEIVER	FAST_SENDER
1941.507	FAST_SENDER	N/A
1942.282	RECEIVER	FAST_SENDER
1944.687	FAST_SENDER	N/A
1950.725	RECEIVER	FAST_SENDER
1953.129	FAST_SENDER	N/A
1953.869	RECEIVER	FAST_SENDER
1956.292	FAST_SENDER	N/A
1962.273	RECEIVER	FAST_SENDER
1964.674	FAST_SENDER	N/A
1965.492	RECEIVER	FAST_SENDER
1967.907	FAST_SENDER	N/A
1973.809	RECEIVER	FAST_SENDER
1976.210	FAST_SENDER	N/A
1976.959	RECEIVER	FAST_SENDER
1979.397	FAST_SENDER	N/A
1985.297	RECEIVER	FAST_SENDER
1987.710	FAST_SENDER	N/A
1988.506	RECEIVER	FAST_SENDER
1990.929	FAST_SENDER	N/A
1996.752	RECEIVER	FAST_SENDER
1999.185	FAST_SENDER	N/A
2001.483	RECEIVER	FAST_SENDER
2003.921	FAST_SENDER	N/A
2015.109	RECEIVER	FAST_SENDER
2017.540	FAST_SENDER	N/A
2023.715	RECEIVER	FAST_SENDER
2026.147	FAST_SENDER	N/A
2028.460	SLOW_SENDER1	N/A
2032.883	RECEIVER	SLOW_SENDER1
2040.289	SLOW_SENDER1	N/A
2040.294	FAST_SENDER	N/A
2041.033	RECEIVER	SLOW_SENDER1
2046.398	RECEIVER	FAST_SENDER
2048.461	SLOW_SENDER1	N/A
2048.832	FAST_SENDER	N/A
2049.231	RECEIVER	SLOW_SENDER1
2054.651	RECEIVER	FAST_SENDER
2057.060	FAST_SENDER	N/A
2060.769	SLOW_SENDER1	N/A
2062.793	RECEIVER	FAST_SENDER
2065.231	FAST_SENDER	N/A
2071.352	RECEIVER	FAST_SENDER
2073.793	FAST_SENDER	N/A
2079.849	RECEIVER	FAST_SENDER
2082.256	FAST_SENDER	N/A
2088.043	RECEIVER	FAST_SENDER
2090.482	FAST_SENDER	N/A
2096.164	RECEIVER	FAST_SENDER
2098.612	FAST_SENDER	N/A
2104.610	RECEIVER	FAST_SENDER
2107.051	FAST_SENDER	N/A
2112.867	RECEIVER	FAST_SENDER
2115.303	FAST_SENDER	N/A
2120.988	RECEIVER	FAST_SENDER
2123.421	FAST_SENDER	N/A
2129.376	RECEIVER	FAST_SENDER
2131.810	FAST_SENDER	N/A
2137.860	RECEIVER	FAST_SENDER
2140.264	FAST_SENDER	N/A
2146.557	RECEIVER	FAST_SENDER
2149.006	FAST_SENDER	N/A
2154.752	RECEIVER	FAST_SENDER
2161.229	FAST_SENDER	N/A
2167.175	RECEIVER	FAST_SENDER
2169.593	FAST_SENDER	N/A
2175.572	RECEIVER	FAST_SENDER
2178.019	FAST_SENDER	N/A
2179.630	SLOW_SENDER1	N/A
2183.608	RECEIVER	SLOW_SENDER1
2188.960	RECEIVER	FAST_SENDER
2191.025	SLOW_SENDER1	N/A
2191.389	FAST_SENDER	N/A
2191.778	RECEIVER	SLOW_SENDER1
2197.307	RECEIVER	FAST_SENDER
2199.743	FAST_SENDER	N/A
2202.717	SLOW_SENDER1	N/A
2203.451	RECEIVER	SLOW_SENDER1
2205.681	RECEIVER	FAST_SENDER
2208.130	FAST_SENDER	N/A
2210.862	SLOW_SENDER1	N/A
2211.613	RECEIVER	SLOW_SENDER1
2214.009	RECEIVER	FAST_SENDER
2216.419	FAST_SENDER	N/A
2222.168	RECEIVER	FAST_SENDER
2224.575	FAST_SENDER	N/A
2230.248	RECEIVER	FAST_SENDER
2232.687	FAST_SENDER	N/A
2238.692	RECEIVER	FAST_SENDER
2241.103	FAST_SENDER	N/A
2246.792	RECEIVER	FAST_SENDER
2249.241	FAST_SENDER	N/A
2255.287	RECEIVER	FAST_SENDER
2257.728	FAST_SENDER	N/A
2263.900	RECEIVER	FAST_SENDER
2266.325	FAST_SENDER	N/A
2272.249	RECEIVER	FAST_SENDER
2274.670	FAST_SENDER	N/A
2275.445	RECEIVER	FAST_SENDER
2277.845	FAST_SENDER	N/A
2283.744	RECEIVER	FAST_SENDER
2286.192	FAST_SENDER	N/A
2286.964	RECEIVER	FAST_SENDER
2289.413	FAST_SENDER	N/A
2295.713	RECEIVER	FAST_SENDER
2298.117	FAST_SENDER	N/A
2298.869	RECEIVER	FAST_SENDER
2301.314	FAST_SENDER	N/A
2307.235	RECEIVER	FAST_SENDER
2309.653	FAST_SENDER	N/A
2310.422	RECEIVER	FAST_SENDER
2312.854	FAST_SENDER	N/A
2318.491	RECEIVER	FAST_SENDER
2320.940	FAST_SENDER	N/A
2321.669	RECEIVER	FAST_SENDER
2324.096	FAST_SENDER	N/A
2330.170	SLOW_SENDER1	N/A
2334.295	RECEIVER	SLOW_SENDER1
2336.968	FAST_SENDER	N/A
2341.707	SLOW_SENDER1	N/A
2342.447	RECEIVER	SLOW_SENDER1
2347.561	RECEIVER	FAST_SENDER
2349.894	SLOW_SENDER1	N/A
2349.973	FAST_SENDER	N/A
2350.636	RECEIVER	SLOW_SENDER1
2356.350	RECEIVER	FAST_SENDER
2358.050	SLOW_SENDER1	N/A
2358.782	FAST_SENDER	N/A
2358.806	RECEIVER	SLOW_SENDER1
2364.675	RECEIVER	FAST_SENDER
2366.222	SLOW_SENDER1	N/A
2366.965	RECEIVER	SLOW_SENDER1
2367.123	FAST_SENDER	N/A
2373.034	RECEIVER	FAST_SENDER
2374.409	SLOW_SENDER1	N/A
2375.152	RECEIVER	SLOW_SENDER1
2379.575	FAST_SENDER	N/A
2382.562	SLOW_SENDER1	N/A
2383.338	RECEIVER	SLOW_SENDER1
2385.122	RECEIVER	FAST_SENDER
2387.528	FAST_SENDER	N/A
2393.484	RECEIVER	FAST_SENDER
2395.910	FAST_SENDER	N/A
2402.175	RECEIVER	FAST_SENDER
2404.612	FAST_SENDER	N/A
2410.552	RECEIVER	FAST_SENDER
2412.979	FAST_SENDER	N/A
2418.579	RECEIVER	FAST_SENDER
2421.023	FAST_SENDER	N/A
2426.550	RECEIVER	FAST_SENDER
2428.974	FAST_SENDER	N/A
2434.826	RECEIVER	FAST_SENDER
2437.239	FAST_SENDER	N/A
2443.073	RECEIVER	FAST_SENDER
2445.490	FAST_SENDER	N/A
2446.222	RECEIVER	FAST_SENDER
2448.664	FAST_SENDER	N/A
2454.392	RECEIVER	FAST_SENDER
2456.825	FAST_SENDER	N/A
2457.568	RECEIVER	FAST_SENDER
2459.997	FAST_SENDER	N/A
2465.878	RECEIVER	FAST_SENDER
2468.280	FAST_SENDER	N/A
2469.013	RECEIVER	FAST_SENDER
2476.941	FAST_SENDER	N/A
2482.896	RECEIVER	FAST_SENDER
2485.320	FAST_SENDER	N/A
2486.127	RECEIVER	FAST_SENDER
2488.566	FAST_SENDER	N/A
2494.376	RECEIVER	FAST_SENDER
2496.777	FAST_SENDER	N/A
2497.503	RECEIVER	FAST_SENDER
2502.020	SLOW_SENDER1	N/A
2505.800	FAST_SENDER	N/A
2506.475	RECEIVER	SLOW_SENDER1
2511.903	SLOW_SENDER1	N/A
2512.664	RECEIVER	SLOW_SENDER1
2517.435	RECEIVER	FAST_SENDER
2519.873	FAST_SENDER	N/A
2520.097	SLOW_SENDER1	N/A
2520.851	RECEIVER	SLOW_SENDER1
2525.993	RECEIVER	FAST_SENDER
2528.255	SLOW_SENDER1	N/A
2528.425	FAST_SENDER	N/A
2529.038	RECEIVER	SLOW_SENDER1
2534.245	RECEIVER	FAST_SENDER
2536.464	SLOW_SENDER1	N/A
2536.674	FAST_SENDER	N/A
2537.248	RECEIVER	SLOW_SENDER1
2542.234	RECEIVER	FAST_SENDER
2544.674	FAST_SENDER	N/A
2544.676	SLOW_SENDER1	N/A
2545.981	RECEIVER	SLOW_SENDER1
2551.081	RECEIVER	FAST_SENDER
2553.424	SLOW_SENDER1	N/A
2553.509	FAST_SENDER	N/A
2559.761	RECEIVER	FAST_SENDER
2562.185	FAST_SENDER	N/A
2567.865	RECEIVER	FAST_SENDER
2574.539	FAST_SENDER	N/A
2580.110	RECEIVER	FAST_SENDER
2582.533	FAST_SENDER	N/A
2588.600	RECEIVER	FAST_SENDER
2591.025	FAST_SENDER	N/A
2596.858	RECEIVER	FAST_SENDER
2599.296	FAST_SENDER	N/A
2605.326	RECEIVER	FAST_SENDER
2607.739	FAST_SENDER	N/A
2613.756	RECEIVER	FAST_SENDER
2616.176	FAST_SENDER	N/A
2622.005	RECEIVER	FAST_SENDER
2624.437	FAST_SENDER	N/A
2625.201	RECEIVER	FAST_SENDER
2627.612	FAST_SENDER	N/A
2633.506	RECEIVER	FAST_SENDER
2635.941	FAST_SENDER	N/A
2636.725	RECEIVER	FAST_SENDER
2639.134	FAST_SENDER	N/A
2644.766	RECEIVER	FAST_SENDER
2647.212	FAST_SENDER	N/A
2647.976	RECEIVER	FAST_SENDER
2650.381	FAST_SENDER	N/A
2656.198	RECEIVER	FAST_SENDER
2658.611	FAST_SENDER	N/A
2659.369	RECEIVER	FAST_SENDER
2661.777	FAST_SENDER	N/A
2664.920	SLOW_SENDER1	N/A
2667.655	RECEIVER	FAST_SENDER
2670.083	FAST_SENDER	N/A
2670.838	RECEIVER	FAST_SENDER
2673.272	FAST_SENDER	N/A
2678.509	SLOW_SENDER1	N/A
2678.930	RECEIVER	FAST_SENDER
2681.005	RECEIVER	SLOW_SENDER1
2686.674	FAST_SENDER	N/A
2687.461	RECEIVER	FAST_SENDER
2688.449	SLOW_SENDER1	N/A
2689.247	RECEIVER	SLOW_SENDER1
2689.872	FAST_SENDER	N/A
2695.974	RECEIVER	FAST_SENDER
2696.696	SLOW_SENDER1	N/A
2698.385	FAST_SENDER	N/A
2704.232	RECEIVER	FAST_SENDER
2706.646	FAST_SENDER	N/A
2712.634	RECEIVER	FAST_SENDER
2715.067	FAST_SENDER	N/A
2715.875	RECEIVER	FAST_SENDER
2718.307	FAST_SENDER	N/A
2724.426	RECEIVER	FAST_SENDER
2726.829	FAST_SENDER	N/A
2727.625	RECEIVER	FAST_SENDER
2730.049	FAST_SENDER	N/A
2735.579	RECEIVER	FAST_SENDER
2738.021	FAST_SENDER	N/A
2738.788	RECEIVER	FAST_SENDER
2746.065	FAST_SENDER	N/A
2751.595	RECEIVER	FAST_SENDER
2754.037	FAST_SENDER	N/A
2754.812	RECEIVER	FAST_SENDER
2757.229	FAST_SENDER	N/A
2763.014	RECEIVER	FAST_SENDER
2765.460	FAST_SENDER	N/A
2771.111	RECEIVER	FAST_SENDER
2773.548	FAST_SENDER	N/A
2774.289	RECEIVER	FAST_SENDER
2776.731	FAST_SENDER	N/A
2782.376	RECEIVER	FAST_SENDER
2784.804	FAST_SENDER	N/A
2785.566	RECEIVER	FAST_SENDER
2787.999	FAST_SENDER	N/A
2793.653	RECEIVER	FAST_SENDER
2796.092	FAST_SENDER	N/A
2796.864	RECEIVER	FAST_SENDER
2799.297	FAST_SENDER	N/A
2804.825	RECEIVER	FAST_SENDER
2807.272	FAST_SENDER	N/A
2808.048	RECEIVER	FAST_SENDER
2808.200	SLOW_SENDER1	N/A
2810.496	FAST_SENDER	N/A
2812.301	RECEIVER	SLOW_SENDER1
2816.311	RECEIVER	FAST_SENDER
2817.728	SLOW_SENDER1	N/A
2818.524	RECEIVER	SLOW_SENDER1
2823.246	FAST_SENDER	N/A
2825.959	SLOW_SENDER1	N/A
2826.738	RECEIVER	SLOW_SENDER1
2828.994	RECEIVER	FAST_SENDER
2834.158	SLOW_SENDER1	N/A
2834.934	RECEIVER	SLOW_SENDER1
2835.885	FAST_SENDER	N/A
2841.866	RECEIVER	FAST_SENDER
2842.341	SLOW_SENDER1	N/A
2843.153	RECEIVER	SLOW_SENDER1
2844.268	FAST_SENDER	N/A
2849.935	RECEIVER	FAST_SENDER
2850.555	SLOW_SENDER1	N/A
2851.294	RECEIVER	SLOW_SENDER1
2852.359	FAST_SENDER	N/A
2858.455	RECEIVER	FAST_SENDER
2858.714	SLOW_SENDER1	N/A
2859.455	RECEIVER	SLOW_SENDER1
2860.875	FAST_SENDER	N/A
2866.623	RECEIVER	FAST_SENDER
2869.067	FAST_SENDER	N/A
2875.214	RECEIVER	FAST_SENDER
2877.647	FAST_SENDER	N/A
2883.356	RECEIVER	FAST_SENDER
2885.778	FAST_SENDER	N/A
2892.001	RECEIVER	FAST_SENDER
2894.404	FAST_SENDER	N/A
2900.096	RECEIVER	FAST_SENDER
2902.530	FAST_SENDER	N/A
2908.579	RECEIVER	FAST_SENDER
2911.001	FAST_SENDER	N/A
2916.962	RECEIVER	FAST_SENDER
2919.406	FAST_SENDER	N/A
2925.218	RECEIVER	FAST_SENDER
2931.832	FAST_SENDER	N/A
2932.591	RECEIVER	FAST_SENDER
2935.008	FAST_SENDER	N/A
2940.943	RECEIVER	FAST_SENDER
2943.376	FAST_SENDER	N/A
2944.141	RECEIVER	FAST_SENDER
2946.542	FAST_SENDER	N/A
2952.806	RECEIVER	FAST_SENDER
2955.253	FAST_SENDER	N/A
2956.002	RECEIVER	FAST_SENDER
2958.417	FAST_SENDER	N/A
2964.721	RECEIVER	FAST_SENDER
2967.124	FAST_SENDER	N/A
2967.903	RECEIVER	FAST_SENDER
2970.329	FAST_SENDER	N/A
2976.597	RECEIVER	FAST_SENDER
2977.980	SLOW_SENDER1	N/A
2978.720	RECEIVER	SLOW_SENDER1
2981.170	SLOW_SENDER1	N/A
2981.931	RECEIVER	SLOW_SENDER1
2983.483	FAST_SENDER	N/A
2987.339	SLOW_SENDER1	N/A
2989.193	RECEIVER	FAST_SENDER
2991.633	FAST_SENDER	N/A
2997.389	RECEIVER	FAST_SENDER
2999.799	FAST_SENDER	N/A
3000.376	SLOW_SENDER1	N/A
3001.140	RECEIVER	SLOW_SENDER1
3006.219	RECEIVER	FAST_SENDER
3008.563	SLOW_SENDER1	N/A
3008.637	FAST_SENDER	N/A
3014.857	RECEIVER	FAST_SENDER
3017.273	FAST_SENDER	N/A
3022.822	RECEIVER	FAST_SENDER
3025.253	FAST_SENDER	N/A
3031.141	RECEIVER	FAST_SENDER
3033.588	FAST_SENDER	N/A
3039.362	RECEIVER	FAST_SENDER
3041.774	FAST_SENDER	N/A
3047.765	RECEIVER	FAST_SENDER
3050.207	FAST_SENDER	N/A
3050.970	RECEIVER	FAST_SENDER
3053.399	FAST_SENDER	N/A
3059.664	RECEIVER	FAST_SENDER
3062.070	FAST_SENDER	N/A
3074.245	FAST_SENDER	N/A
3075.032	RECEIVER	FAST_SENDER
3077.448	FAST_SENDER	N/A
3083.351	RECEIVER	FAST_SENDER
3085.783	FAST_SENDER	N/A
3088.201	RECEIVER	FAST_SENDER
3090.629	FAST_SENDER	N/A
3096.246	RECEIVER	FAST_SENDER
3098.682	FAST_SENDER	N/A
3104.342	RECEIVER	FAST_SENDER
3106.788	FAST_SENDER	N/A
3107.552	RECEIVER	FAST_SENDER
3109.952	FAST_SENDER	N/A
3116.097	RECEIVER	FAST_SENDER
3118.507	FAST_SENDER	N/A
3119.276	RECEIVER	FAST_SENDER
3119.750	SLOW_SENDER1	N/A
3121.678	FAST_SENDER	N/A
3123.841	RECEIVER	SLOW_SENDER1
3128.299	RECEIVER	FAST_SENDER
3129.258	SLOW_SENDER1	N/A
3130.025	RECEIVER	SLOW_SENDER1
3130.704	FAST_SENDER	N/A
3136.868	RECEIVER	FAST_SENDER
3137.473	SLOW_SENDER1	N/A
3139.280	FAST_SENDER	N/A
3142.154	RECEIVER	SLOW_SENDER1
3146.315	RECEIVER	FAST_SENDER
3148.719	FAST_SENDER	N/A
3154.428	RECEIVER	FAST_SENDER
3156.870	FAST_SENDER	N/A
3162.991	RECEIVER	FAST_SENDER
3165.409	FAST_SENDER	N/A
3171.264	RECEIVER	FAST_SENDER
3173.705	FAST_SENDER	N/A
3179.291	RECEIVER	FAST_SENDER
3181.693	FAST_SENDER	N/A
3187.974	RECEIVER	FAST_SENDER
3190.401	FAST_SENDER	N/A
3196.453	RECEIVER	FAST_SENDER
3198.869	FAST_SENDER	N/A
3204.655	RECEIVER	FAST_SENDER
3207.058	FAST_SENDER	N/A
3207.860	RECEIVER	FAST_SENDER
3210.262	FAST_SENDER	N/A
3215.890	RECEIVER	FAST_SENDER
3218.330	FAST_SENDER	N/A
3219.081	RECEIVER	FAST_SENDER
3221.527	FAST_SENDER	N/A
3227.373	RECEIVER	FAST_SENDER
3229.806	FAST_SENDER	N/A
3230.584	RECEIVER	FAST_SENDER
3233.005	FAST_SENDER	N/A
3239.094	RECEIVER	FAST_SENDER
3241.495	FAST_SENDER	N/A
3242.261	RECEIVER	FAST_SENDER
3244.661	FAST_SENDER	N/A
3250.728	RECEIVER	FAST_SENDER
3253.143	FAST_SENDER	N/A
3253.903	RECEIVER	FAST_SENDER
3256.336	FAST_SENDER	N/A
3260.800	SLOW_SENDER1	N/A
3262.063	RECEIVER	FAST_SENDER
3263.540	RECEIVER	SLOW_SENDER1
3264.501	FAST_SENDER	N/A
3268.953	SLOW_SENDER1	N/A
3269.686	RECEIVER	SLOW_SENDER1
3275.126	SLOW_SENDER1	N/A
3277.292	FAST_SENDER	N/A
3277.310	RECEIVER	SLOW_SENDER1
3283.386	RECEIVER	FAST_SENDER
3284.736	SLOW_SENDER1	N/A
3285.833	FAST_SENDER	N/A
3286.578	RECEIVER	FAST_SENDER
3289.013	FAST_SENDER	N/A
3299.699	RECEIVER	FAST_SENDER
3302.114	FAST_SENDER	N/A
3307.885	RECEIVER	FAST_SENDER
3314.813	FAST_SENDER	N/A
3320.763	RECEIVER	FAST_SENDER
3323.196	FAST_SENDER	N/A
3329.268	RECEIVER	FAST_SENDER
3331.691	FAST_SENDER	N/A
3337.796	RECEIVER	FAST_SENDER
3340.218	FAST_SENDER	N/A
3346.300	RECEIVER	FAST_SENDER
3348.703	FAST_SENDER	N/A
3354.675	RECEIVER	FAST_SENDER
3357.103	FAST_SENDER	N/A
3363.105	RECEIVER	FAST_SENDER
3369.670	FAST_SENDER	N/A
3370.445	RECEIVER	FAST_SENDER
3372.848	FAST_SENDER	N/A
3379.187	RECEIVER	FAST_SENDER
3381.617	FAST_SENDER	N/A
3382.363	RECEIVER	FAST_SENDER
3384.775	FAST_SENDER	N/A
3390.686	RECEIVER	FAST_SENDER
3393.090	FAST_SENDER	N/A
3393.848	RECEIVER	FAST_SENDER
3396.266	FAST_SENDER	N/A
3402.132	RECEIVER	FAST_SENDER
3404.562	FAST_SENDER	N/A
3405.319	RECEIVER	FAST_SENDER
3406.190	SLOW_SENDER1	N/A
3407.743	FAST_SENDER	N/A
3410.206	RECEIVER	SLOW_SENDER1
3415.625	SLOW_SENDER1	N/A
3417.898	RECEIVER	SLOW_SENDER1
3420.542	FAST_SENDER	N/A
3425.312	SLOW_SENDER1	N/A
3430.912	RECEIVER	FAST_SENDER
3433.347	FAST_SENDER	N/A
3439.007	RECEIVER	FAST_SENDER
3441.456	FAST_SENDER	N/A
3442.202	RECEIVER	FAST_SENDER
3444.646	FAST_SENDER	N/A
3450.385	RECEIVER	FAST_SENDER
3452.834	FAST_SENDER	N/A
3453.588	RECEIVER	FAST_SENDER
3456.028	FAST_SENDER	N/A
3462.319	RECEIVER	FAST_SENDER
3464.754	FAST_SENDER	N/A
3465.535	RECEIVER	FAST_SENDER
3467.984	FAST_SENDER	N/A
3474.290	RECEIVER	FAST_SENDER
3476.711	FAST_SENDER	N/A
3477.483	RECEIVER	FAST_SENDER
3479.902	FAST_SENDER	N/A
3485.657	RECEIVER	FAST_SENDER
3488.090	FAST_SENDER	N/A
3488.871	RECEIVER	FAST_SENDER
3491.307	FAST_SENDER	N/A
3497.309	RECEIVER	FAST_SENDER
3499.742	FAST_SENDER	N/A
3500.473	RECEIVER	FAST_SENDER
3502.885	FAST_SENDER	N/A
3508.883	RECEIVER	FAST_SENDER
3511.313	FAST_SENDER	N/A
3512.055	RECEIVER	FAST_SENDER
3514.482	FAST_SENDER	N/A
3520.070	RECEIVER	FAST_SENDER
3522.509	FAST_SENDER	N/A
3523.276	RECEIVER	FAST_SENDER
3525.726	FAST_SENDER	N/A
3531.596	RECEIVER	FAST_SENDER
3534.029	FAST_SENDER	N/A
3534.794	RECEIVER	FAST_SENDER
3537.198	FAST_SENDER	N/A
3542.802	RECEIVER	FAST_SENDER
3545.249	FAST_SENDER	N/A
3545.994	RECEIVER	FAST_SENDER
3546.240	SLOW_SENDER1	N/A
3548.420	FAST_SENDER	N/A
3550.531	RECEIVER	SLOW_SENDER1
3554.647	RECEIVER	FAST_SENDER
3557.075	FAST_SENDER	N/A
3557.814	RECEIVER	FAST_SENDER
3560.249	FAST_SENDER	N/A
3560.360	SLOW_SENDER1	N/A
3561.654	RECEIVER	SLOW_SENDER1
3566.385	RECEIVER	FAST_SENDER
3568.811	FAST_SENDER	N/A
3569.080	SLOW_SENDER1	N/A
3569.826	RECEIVER	SLOW_SENDER1
3574.538	RECEIVER	FAST_SENDER
3576.985	FAST_SENDER	N/A
3577.255	SLOW_SENDER1	N/A
3578.068	RECEIVER	SLOW_SENDER1
3585.475	SLOW_SENDER1	N/A
3586.237	RECEIVER	SLOW_SENDER1
3587.872	RECEIVER	FAST_SENDER
3590.309	FAST_SENDER	N/A
3595.960	RECEIVER	FAST_SENDER
3598.407	FAST_SENDER	N/A
3608.908	RECEIVER	FAST_SENDER
3611.326	FAST_SENDER	N/A
3617.504	RECEIVER	FAST_SENDER
3619.919	FAST_SENDER	N/A
3625.891	RECEIVER	FAST_SENDER
3628.340	FAST_SENDER	N/A
3634.100	RECEIVER	FAST_SENDER
3636.540	FAST_SENDER	N/A
3642.494	RECEIVER	FAST_SENDER
3644.943	FAST_SENDER	N/A
3650.471	RECEIVER	FAST_SENDER
3652.905	FAST_SENDER	N/A
3658.614	RECEIVER	FAST_SENDER
3661.016	FAST_SENDER	N/A
3671.327	RECEIVER	FAST_SENDER
3673.755	FAST_SENDER	N/A
3679.644	RECEIVER	FAST_SENDER
3682.083	FAST_SENDER	N/A
3688.018	RECEIVER	FAST_SENDER
3690.456	FAST_SENDER	N/A
3696.571	RECEIVER	FAST_SENDER
3699.000	FAST_SENDER	N/A
3704.810	SLOW_SENDER1	N/A
3705.212	RECEIVER	FAST_SENDER
3708.648	RECEIVER	SLOW_SENDER1
3712.964	FAST_SENDER	N/A
3714.097	SLOW_SENDER1	N/A
3714.863	RECEIVER	SLOW_SENDER1
3718.588	RECEIVER	FAST_SENDER
3721.016	FAST_SENDER	N/A
3722.310	SLOW_SENDER1	N/A
3723.054	RECEIVER	SLOW_SENDER1
3728.110	RECEIVER	FAST_SENDER
3730.475	SLOW_SENDER1	N/A
3730.537	FAST_SENDER	N/A
3731.235	RECEIVER	SLOW_SENDER1
3737.318	RECEIVER	FAST_SENDER
3738.652	SLOW_SENDER1	N/A
3739.404	RECEIVER	SLOW_SENDER1
3739.724	FAST_SENDER	N/A
3745.324	RECEIVER	FAST_SENDER
3746.806	SLOW_SENDER1	N/A
3747.555	RECEIVER	SLOW_SENDER1
3747.741	FAST_SENDER	N/A
3753.728	RECEIVER	FAST_SENDER
3754.997	SLOW_SENDER1	N/A
3755.787	RECEIVER	SLOW_SENDER1
3756.174	FAST_SENDER	N/A
3762.129	RECEIVER	FAST_SENDER
3764.564	FAST_SENDER	N/A
3770.753	RECEIVER	FAST_SENDER
3773.162	FAST_SENDER	N/A
3779.028	RECEIVER	FAST_SENDER
3781.455	FAST_SENDER	N/A
3787.660	RECEIVER	FAST_SENDER
3790.074	FAST_SENDER	N/A
3796.121	RECEIVER	FAST_SENDER
3798.524	FAST_SENDER	N/A
3804.145	RECEIVER	FAST_SENDER
3806.588	FAST_SENDER	N/A
3812.685	RECEIVER	FAST_SENDER
3815.128	FAST_SENDER	N/A
3815.871	RECEIVER	FAST_SENDER
3818.286	FAST_SENDER	N/A
3823.957	RECEIVER	FAST_SENDER
3826.395	FAST_SENDER	N/A
3827.172	RECEIVER	FAST_SENDER
3829.580	FAST_SENDER	N/A
3835.929	RECEIVER	FAST_SENDER
3838.332	FAST_SENDER	N/A
3839.125	RECEIVER	FAST_SENDER
3841.570	FAST_SENDER	N/A
3847.467	RECEIVER	FAST_SENDER
3849.908	FAST_SENDER	N/A
3850.649	RECEIVER	FAST_SENDER
3853.097	FAST_SENDER	N/A
3859.391	RECEIVER	FAST_SENDER
3861.805	FAST_SENDER	N/A
3862.579	RECEIVER	FAST_SENDER
3870.377	FAST_SENDER	N/A
3871.153	RECEIVER	FAST_SENDER
3873.599	FAST_SENDER	N/A
3874.350	SLOW_SENDER1	N/A
3877.948	RECEIVER	SLOW_SENDER1
3879.996	RECEIVER	FAST_SENDER
3882.401	FAST_SENDER	N/A
3886.425	SLOW_SENDER1	N/A
3887.210	RECEIVER	SLOW_SENDER1
3892.900	RECEIVER	FAST_SENDER
3894.622	SLOW_SENDER1	N/A
3895.334	FAST_SENDER	N/A
3895.394	RECEIVER	SLOW_SENDER1
3901.295	RECEIVER	FAST_SENDER
3902.808	SLOW_SENDER1	N/A
3903.536	RECEIVER	SLOW_SENDER1
3903.735	FAST_SENDER	N/A
3909.749	RECEIVER	FAST_SENDER
3910.937	SLOW_SENDER1	N/A
3911.738	RECEIVER	SLOW_SENDER1
3912.153	FAST_SENDER	N/A
3917.981	RECEIVER	FAST_SENDER
3920.401	FAST_SENDER	N/A
3931.005	RECEIVER	FAST_SENDER
3933.442	FAST_SENDER	N/A
3939.284	RECEIVER	FAST_SENDER
3941.693	FAST_SENDER	N/A
3947.831	RECEIVER	FAST_SENDER
3950.260	FAST_SENDER	N/A
3956.177	RECEIVER	FAST_SENDER
3958.592	FAST_SENDER	N/A
3964.924	RECEIVER	FAST_SENDER
3967.366	FAST_SENDER	N/A
3973.404	RECEIVER	FAST_SENDER
3975.838	FAST_SENDER	N/A
3981.922	RECEIVER	FAST_SENDER
3984.342	FAST_SENDER	N/A
3990.386	RECEIVER	FAST_SENDER
3992.796	FAST_SENDER	N/A
3998.949	RECEIVER	FAST_SENDER
4001.389	FAST_SENDER	N/A
4007.305	RECEIVER	FAST_SENDER
4009.746	FAST_SENDER	N/A
4012.092	RECEIVER	FAST_SENDER
4014.504	FAST_SENDER	N/A
4020.410	RECEIVER	FAST_SENDER
4022.842	FAST_SENDER	N/A
4028.642	RECEIVER	FAST_SENDER
4030.310	SLOW_SENDER1	N/A
4031.091	FAST_SENDER	N/A
4034.889	RECEIVER	SLOW_SENDER1
4040.289	SLOW_SENDER1	N/A
4041.073	RECEIVER	SLOW_SENDER1
4043.510	FAST_SENDER	N/A
4049.648	RECEIVER	FAST_SENDER
4051.956	SLOW_SENDER1	N/A
4052.080	FAST_SENDER	N/A
4052.674	RECEIVER	SLOW_SENDER1
4058.578	RECEIVER	FAST_SENDER
4060.117	SLOW_SENDER1	N/A
4060.903	RECEIVER	SLOW_SENDER1
4061.026	FAST_SENDER	N/A
4066.856	RECEIVER	FAST_SENDER
4069.290	FAST_SENDER	N/A
4075.485	RECEIVER	FAST_SENDER
4077.888	FAST_SENDER	N/A
4083.575	RECEIVER	FAST_SENDER
4085.996	FAST_SENDER	N/A
4091.934	RECEIVER	FAST_SENDER
4094.341	FAST_SENDER	N/A
4100.492	RECEIVER	FAST_SENDER
4102.896	FAST_SENDER	N/A
4108.984	RECEIVER	FAST_SENDER
4111.390	FAST_SENDER	N/A
4117.341	RECEIVER	FAST_SENDER
4119.774	FAST_SENDER	N/A
4125.577	RECEIVER	FAST_SENDER
4127.985	FAST_SENDER	N/A
4133.609	RECEIVER	FAST_SENDER
4136.033	FAST_SENDER	N/A
4141.635	RECEIVER	FAST_SENDER
4144.035	FAST_SENDER	N/A
4149.941	RECEIVER	FAST_SENDER
4152.357	FAST_SENDER	N/A
4153.141	RECEIVER	FAST_SENDER
4155.568	FAST_SENDER	N/A
4161.565	RECEIVER	FAST_SENDER
4163.965	FAST_SENDER	N/A
4164.734	RECEIVER	FAST_SENDER
4167.166	FAST_SENDER	N/A
4172.670	RECEIVER	FAST_SENDER
4175.086	FAST_SENDER	N/A
4175.856	RECEIVER	FAST_SENDER
4179.620	SLOW_SENDER1	N/A
4183.349	RECEIVER	SLOW_SENDER1
4183.596	FAST_SENDER	N/A
4188.756	SLOW_SENDER1	N/A
4189.484	RECEIVER	SLOW_SENDER1
4194.106	RECEIVER	FAST_SENDER
4196.523	FAST_SENDER	N/A
4196.927	SLOW_SENDER1	N/A
4197.664	RECEIVER	SLOW_SENDER1
4203.024	RECEIVER	FAST_SENDER
4205.073	SLOW_SENDER1	N/A
4205.436	FAST_SENDER	N/A
4205.831	RECEIVER	SLOW_SENDER1
4211.578	RECEIVER	FAST_SENDER
4214.007	FAST_SENDER	N/A
4219.645	RECEIVER	FAST_SENDER
4222.052	FAST_SENDER	N/A
4232.655	RECEIVER	FAST_SENDER
4235.105	FAST_SENDER	N/A
4245.520	RECEIVER	FAST_SENDER
4247.937	FAST_SENDER	N/A
4254.267	RECEIVER	FAST_SENDER
4256.703	FAST_SENDER	N/A
4267.227	RECEIVER	FAST_SENDER
4269.652	FAST_SENDER	N/A
4275.640	RECEIVER	FAST_SENDER
4278.081	FAST_SENDER	N/A
4284.189	RECEIVER	FAST_SENDER
4286.625	FAST_SENDER	N/A
4292.303	RECEIVER	FAST_SENDER
4294.725	FAST_SENDER	N/A
4300.675	RECEIVER	FAST_SENDER
4303.098	FAST_SENDER	N/A
4309.178	RECEIVER	FAST_SENDER
4311.609	FAST_SENDER	N/A
4317.457	RECEIVER	FAST_SENDER
4319.907	FAST_SENDER	N/A
4325.393	RECEIVER	FAST_SENDER
4327.770	SLOW_SENDER1	N/A
4327.793	FAST_SENDER	N/A
4331.567	RECEIVER	SLOW_SENDER1
4334.083	RECEIVER	FAST_SENDER
4336.511	FAST_SENDER	N/A
4337.003	SLOW_SENDER1	N/A
4337.775	RECEIVER	SLOW_SENDER1
4343.058	RECEIVER	FAST_SENDER
4345.472	FAST_SENDER	N/A
4348.870	SLOW_SENDER1	N/A
4349.632	RECEIVER	SLOW_SENDER1
4351.478	RECEIVER	FAST_SENDER
4353.880	FAST_SENDER	N/A
4359.942	RECEIVER	FAST_SENDER
4362.386	FAST_SENDER	N/A
4368.492	RECEIVER	FAST_SENDER
4370.917	FAST_SENDER	N/A
4377.143	RECEIVER	FAST_SENDER
4379.554	FAST_SENDER	N/A
4385.384	RECEIVER	FAST_SENDER
4387.826	FAST_SENDER	N/A
4393.776	RECEIVER	FAST_SENDER
4396.205	FAST_SENDER	N/A
4402.349	RECEIVER	FAST_SENDER
4404.782	FAST_SENDER	N/A
4405.570	RECEIVER	FAST_SENDER
4407.986	FAST_SENDER	N/A
4413.906	RECEIVER	FAST_SENDER
4416.343	FAST_SENDER	N/A
4417.151	RECEIVER	FAST_SENDER
4419.570	FAST_SENDER	N/A
4425.468	RECEIVER	FAST_SENDER
4427.901	FAST_SENDER	N/A
4428.686	RECEIVER	FAST_SENDER
4431.103	FAST_SENDER	N/A
4436.916	RECEIVER	FAST_SENDER
4439.350	FAST_SENDER	N/A
4440.093	RECEIVER	FAST_SENDER
4442.497	FAST_SENDER	N/A
4448.657	RECEIVER	FAST_SENDER
4451.097	FAST_SENDER	N/A
4451.873	RECEIVER	FAST_SENDER
4454.288	FAST_SENDER	N/A
4460.297	RECEIVER	FAST_SENDER
4462.747	FAST_SENDER	N/A
4463.537	RECEIVER	FAST_SENDER
4465.957	FAST_SENDER	N/A
4468.350	SLOW_SENDER1	N/A
4471.869	RECEIVER	FAST_SENDER
4473.766	RECEIVER	SLOW_SENDER1
4479.788	FAST_SENDER	N/A
4481.212	SLOW_SENDER1	N/A
4482.020	RECEIVER	SLOW_SENDER1
4489.420	SLOW_SENDER1	N/A
4490.784	RECEIVER	FAST_SENDER
4491.811	RECEIVER	SLOW_SENDER1
4493.218	FAST_SENDER	N/A
4499.257	RECEIVER	FAST_SENDER
4501.701	FAST_SENDER	N/A
4507.469	RECEIVER	FAST_SENDER
4509.907	FAST_SENDER	N/A
4510.626	RECEIVER	FAST_SENDER
4513.038	FAST_SENDER	N/A
4518.833	RECEIVER	FAST_SENDER
4521.233	FAST_SENDER	N/A
4522.010	RECEIVER	FAST_SENDER
4524.418	FAST_SENDER	N/A
4530.234	RECEIVER	FAST_SENDER
4532.683	FAST_SENDER	N/A
4533.426	RECEIVER	FAST_SENDER
4535.873	FAST_SENDER	N/A
4541.851	RECEIVER	FAST_SENDER
4544.258	FAST_SENDER	N/A
4546.489	RECEIVER	FAST_SENDER
4548.938	FAST_SENDER	N/A
4554.921	RECEIVER	FAST_SENDER
4557.344	FAST_SENDER	N/A
4563.490	RECEIVER	FAST_SENDER
4565.940	FAST_SENDER	N/A
4571.703	RECEIVER	FAST_SENDER
4574.150	FAST_SENDER	N/A
4580.075	RECEIVER	FAST_SENDER
4582.516	FAST_SENDER	N/A
4583.251	RECEIVER	FAST_SENDER
4585.679	FAST_SENDER	N/A
4591.298	RECEIVER	FAST_SENDER
4593.706	FAST_SENDER	N/A
4594.459	RECEIVER	FAST_SENDER
4596.886	FAST_SENDER	N/A
4602.792	RECEIVER	FAST_SENDER
4605.217	FAST_SENDER	N/A
4606.014	RECEIVER	FAST_SENDER
4608.453	FAST_SENDER	N/A
4610.580	SLOW_SENDER1	N/A
4614.537	RECEIVER	SLOW_SENDER1
4619.299	RECEIVER	FAST_SENDER
4621.706	FAST_SENDER	N/A
4624.156	SLOW_SENDER1	N/A
4624.908	RECEIVER	SLOW_SENDER1
4627.263	RECEIVER	FAST_SENDER
4629.702	FAST_SENDER	N/A
4632.317	SLOW_SENDER1	N/A
4635.835	RECEIVER	FAST_SENDER
4638.242	FAST_SENDER	N/A
4644.029	RECEIVER	FAST_SENDER
4646.445	FAST_SENDER	N/A
4652.375	RECEIVER	FAST_SENDER
4654.781	FAST_SENDER	N/A
4660.652	RECEIVER	FAST_SENDER
4663.090	FAST_SENDER	N/A
4668.610	RECEIVER	FAST_SENDER
4671.025	FAST_SENDER	N/A
4676.997	RECEIVER	FAST_SENDER
4679.417	FAST_SENDER	N/A
4685.424	RECEIVER	FAST_SENDER
4687.852	FAST_SENDER	N/A
4688.608	RECEIVER	FAST_SENDER
4691.014	FAST_SENDER	N/A
4696.978	RECEIVER	FAST_SENDER
4699.392	FAST_SENDER	N/A
4700.148	RECEIVER	FAST_SENDER
4702.590	FAST_SENDER	N/A
4708.460	RECEIVER	FAST_SENDER
4710.870	FAST_SENDER	N/A
4711.598	RECEIVER	FAST_SENDER
4714.041	FAST_SENDER	N/A
4719.995	RECEIVER	FAST_SENDER
4722.443	FAST_SENDER	N/A
4723.177	RECEIVER	FAST_SENDER
4725.615	FAST_SENDER	N/A
4731.511	RECEIVER	FAST_SENDER
4733.927	FAST_SENDER	N/A
4734.670	RECEIVER	FAST_SENDER
4737.093	FAST_SENDER	N/A
4742.971	RECEIVER	FAST_SENDER
4749.455	FAST_SENDER	N/A
4750.178	RECEIVER	FAST_SENDER
4752.581	FAST_SENDER	N/A
4753.720	SLOW_SENDER1	N/A
4758.247	RECEIVER	SLOW_SENDER1
4763.665	SLOW_SENDER1	N/A
4766.035	RECEIVER	SLOW_SENDER1
4766.340	FAST_SENDER	N/A
4768.950	RECEIVER	FAST_SENDER
4771.387	FAST_SENDER	N/A
4775.274	SLOW_SENDER1	N/A
4776.016	RECEIVER	SLOW_SENDER1
4783.452	SLOW_SENDER1	N/A
4783.945	FAST_SENDER	N/A
4784.664	RECEIVER	FAST_SENDER
4787.066	FAST_SENDER	N/A
4792.990	RECEIVER	FAST_SENDER
4795.416	FAST_SENDER	N/A
4796.210	RECEIVER	FAST_SENDER
4798.616	FAST_SENDER	N/A
4804.685	RECEIVER	FAST_SENDER
4807.127	FAST_SENDER	N/A
4807.923	RECEIVER	FAST_SENDER
4810.343	FAST_SENDER	N/A
4816.581	RECEIVER	FAST_SENDER
4819.017	FAST_SENDER	N/A
4819.789	RECEIVER	FAST_SENDER
4822.208	FAST_SENDER	N/A
4828.276	RECEIVER	FAST_SENDER
4830.718	FAST_SENDER	N/A
4831.520	RECEIVER	FAST_SENDER
4833.962	FAST_SENDER	N/A
4840.294	RECEIVER	FAST_SENDER
4842.730	FAST_SENDER	N/A
4843.525	RECEIVER	FAST_SENDER
4845.930	FAST_SENDER	N/A
4851.613	RECEIVER	FAST_SENDER
4854.058	FAST_SENDER	N/A
4854.807	RECEIVER	FAST_SENDER
4857.216	FAST_SENDER	N/A
4862.877	RECEIVER	FAST_SENDER
4865.312	FAST_SENDER	N/A
4866.079	RECEIVER	FAST_SENDER
4868.510	FAST_SENDER	N/A
4874.390	RECEIVER	FAST_SENDER
4876.825	FAST_SENDER	N/A
4877.594	RECEIVER	FAST_SENDER
4880.017	FAST_SENDER	N/A
4886.114	RECEIVER	FAST_SENDER
4888.552	FAST_SENDER	N/A
4889.320	RECEIVER	FAST_SENDER
4891.769	FAST_SENDER	N/A
4894.910	SLOW_SENDER1	N/A
4897.825	RECEIVER	FAST_SENDER
4900.195	RECEIVER	SLOW_SENDER1
4900.229	FAST_SENDER	N/A
4905.896	RECEIVER	FAST_SENDER
4907.638	SLOW_SENDER1	N/A
4908.314	FAST_SENDER	N/A
4909.098	RECEIVER	FAST_SENDER
4911.519	FAST_SENDER	N/A
4917.398	RECEIVER	FAST_SENDER
4919.820	FAST_SENDER	N/A
4925.945	RECEIVER	FAST_SENDER
4932.970	FAST_SENDER	N/A
4938.684	RECEIVER	FAST_SENDER
4941.103	FAST_SENDER	N/A
4946.861	RECEIVER	FAST_SENDER
4949.278	FAST_SENDER	N/A
4950.048	RECEIVER	FAST_SENDER
4952.481	FAST_SENDER	N/A
4958.047	RECEIVER	FAST_SENDER
4960.496	FAST_SENDER	N/A
4961.251	RECEIVER	FAST_SENDER
4963.665	FAST_SENDER	N/A
4969.226	RECEIVER	FAST_SENDER
4971.670	FAST_SENDER	N/A
4972.458	RECEIVER	FAST_SENDER
4974.903	FAST_SENDER	N/A
4981.090	RECEIVER	FAST_SENDER
4983.529	FAST_SENDER	N/A
4984.271	RECEIVER	FAST_SENDER
4986.678	FAST_SENDER	N/A
4992.570	RECEIVER	FAST_SENDER
4999.017	FAST_SENDER	N/A
4999.748	RECEIVER	FAST_SENDER
5002.149	FAST_SENDER	N/A
5007.890	RECEIVER	FAST_SENDER
5010.307	FAST_SENDER	N/A
5011.064	RECEIVER	FAST_SENDER
5013.501	FAST_SENDER	N/A
5019.197	RECEIVER	FAST_SENDER
5021.631	FAST_SENDER	N/A
5022.376	RECEIVER	FAST_SENDER
5024.788	FAST_SENDER	N/A
5029.920	SLOW_SENDER1	N/A
5030.627	RECEIVER	FAST_SENDER
5033.066	FAST_SENDER	N/A
5037.969	SLOW_SENDER1	N/A
5038.662	RECEIVER	FAST_SENDER
5040.855	RECEIVER	SLOW_SENDER1
5041.091	FAST_SENDER	N/A
5047.086	RECEIVER	FAST_SENDER
5048.261	SLOW_SENDER1	N/A
5049.512	FAST_SENDER	N/A
5050.261	RECEIVER	FAST_SENDER
5052.372	RECEIVER	SLOW_SENDER1
5058.364	FAST_SENDER	N/A
5064.102	RECEIVER	FAST_SENDER
5070.968	FAST_SENDER	N/A
5077.232	RECEIVER	FAST_SENDER
5079.649	FAST_SENDER	N/A
5085.366	RECEIVER	FAST_SENDER
5087.806	FAST_SENDER	N/A
5088.543	RECEIVER	FAST_SENDER
5090.982	FAST_SENDER	N/A
5096.981	RECEIVER	FAST_SENDER
5099.401	FAST_SENDER	N/A
5100.195	RECEIVER	FAST_SENDER
5102.633	FAST_SENDER	N/A
5108.563	RECEIVER	FAST_SENDER
5110.971	FAST_SENDER	N/A
5111.697	RECEIVER	FAST_SENDER
5114.143	FAST_SENDER	N/A
5119.892	RECEIVER	FAST_SENDER
5122.337	FAST_SENDER	N/A
5123.085	RECEIVER	FAST_SENDER
5125.487	FAST_SENDER	N/A
5131.751	RECEIVER	FAST_SENDER
5134.156	FAST_SENDER	N/A
5134.924	RECEIVER	FAST_SENDER
5137.325	FAST_SENDER	N/A
5143.232	RECEIVER	FAST_SENDER
5149.865	FAST_SENDER	N/A
5150.601	RECEIVER	FAST_SENDER
5153.018	FAST_SENDER	N/A
5163.285	RECEIVER	FAST_SENDER
5165.731	FAST_SENDER	N/A
5171.010	SLOW_SENDER1	N/A
5171.937	RECEIVER	FAST_SENDER
5174.339	FAST_SENDER	N/A
5175.763	RECEIVER	SLOW_SENDER1
5180.598	RECEIVER	FAST_SENDER
5183.027	FAST_SENDER	N/A
5183.182	SLOW_SENDER1	N/A
5184.481	RECEIVER	SLOW_SENDER1
5188.904	RECEIVER	FAST_SENDER
5191.347	FAST_SENDER	N/A
5191.883	SLOW_SENDER1	N/A
5192.642	RECEIVER	SLOW_SENDER1
5197.638	RECEIVER	FAST_SENDER
5200.055	SLOW_SENDER1	N/A
5200.081	FAST_SENDER	N/A
5200.817	RECEIVER	SLOW_SENDER1
5206.633	RECEIVER	FAST_SENDER
5208.245	SLOW_SENDER1	N/A
5209.021	RECEIVER	SLOW_SENDER1
5209.049	FAST_SENDER	N/A
5215.364	RECEIVER	FAST_SENDER
5217.767	FAST_SENDER	N/A
5223.794	RECEIVER	FAST_SENDER
5226.224	FAST_SENDER	N/A
5232.307	RECEIVER	FAST_SENDER
5234.713	FAST_SENDER	N/A
5240.342	RECEIVER	FAST_SENDER
5242.772	FAST_SENDER	N/A
5248.482	RECEIVER	FAST_SENDER
5250.923	FAST_SENDER	N/A
5251.730	RECEIVER	FAST_SENDER
5254.134	FAST_SENDER	N/A
5259.980	RECEIVER	FAST_SENDER
5262.385	FAST_SENDER	N/A
5263.163	RECEIVER	FAST_SENDER
5265.574	FAST_SENDER	N/A
5271.638	RECEIVER	FAST_SENDER
5274.074	FAST_SENDER	N/A
5274.846	RECEIVER	FAST_SENDER
5287.042	FAST_SENDER	N/A
5293.388	RECEIVER	FAST_SENDER
5295.828	FAST_SENDER	N/A
5302.097	RECEIVER	FAST_SENDER
5304.519	FAST_SENDER	N/A
5310.616	RECEIVER	FAST_SENDER
5313.027	FAST_SENDER	N/A
5319.041	RECEIVER	FAST_SENDER
5321.478	FAST_SENDER	N/A
5327.198	RECEIVER	FAST_SENDER
5328.800	SLOW_SENDER1	N/A
5329.625	FAST_SENDER	N/A
5333.255	RECEIVER	SLOW_SENDER1
5335.395	RECEIVER	FAST_SENDER
5337.811	FAST_SENDER	N/A
5342.288	SLOW_SENDER1	N/A
5343.067	RECEIVER	SLOW_SENDER1
5343.870	RECEIVER	FAST_SENDER
5346.304	FAST_SENDER	N/A
5350.491	SLOW_SENDER1	N/A
5351.273	RECEIVER	SLOW_SENDER1
5352.216	RECEIVER	FAST_SENDER
5354.647	FAST_SENDER	N/A
5358.717	SLOW_SENDER1	N/A
5359.480	RECEIVER	SLOW_SENDER1
5360.711	RECEIVER	FAST_SENDER
5363.117	FAST_SENDER	N/A
5366.906	SLOW_SENDER1	N/A
5367.630	RECEIVER	SLOW_SENDER1
5368.933	RECEIVER	FAST_SENDER
5371.381	FAST_SENDER	N/A
5375.047	SLOW_SENDER1	N/A
5375.851	RECEIVER	SLOW_SENDER1
5377.474	RECEIVER	FAST_SENDER
5379.897	FAST_SENDER	N/A
5385.570	RECEIVER	FAST_SENDER
5387.972	FAST_SENDER	N/A
5393.953	RECEIVER	FAST_SENDER
5396.396	FAST_SENDER	N/A
5402.568	RECEIVER	FAST_SENDER
5404.998	FAST_SENDER	N/A
5411.256	RECEIVER	FAST_SENDER
5413.663	FAST_SENDER	N/A
5419.665	RECEIVER	FAST_SENDER
5422.108	FAST_SENDER	N/A
5428.030	RECEIVER	FAST_SENDER
5430.461	FAST_SENDER	N/A
5431.254	RECEIVER	FAST_SENDER
5433.658	FAST_SENDER	N/A
5439.281	RECEIVER	FAST_SENDER
5441.724	FAST_SENDER	N/A
5442.487	RECEIVER	FAST_SENDER
5444.887	FAST_SENDER	N/A
5450.578	RECEIVER	FAST_SENDER
5452.988	FAST_SENDER	N/A
5453.766	RECEIVER	FAST_SENDER
5456.214	FAST_SENDER	N/A
5461.701	RECEIVER	FAST_SENDER
5464.107	FAST_SENDER	N/A
5464.892	RECEIVER	FAST_SENDER
5467.324	FAST_SENDER	N/A
5473.030	RECEIVER	FAST_SENDER
5475.440	FAST_SENDER	N/A
5476.235	RECEIVER	FAST_SENDER
5478.677	FAST_SENDER	N/A
5484.754	RECEIVER	FAST_SENDER
5487.171	FAST_SENDER	N/A
5487.958	RECEIVER	FAST_SENDER
5490.408	FAST_SENDER	N/A
5494.470	SLOW_SENDER1	N/A
5495.820	RECEIVER	FAST_SENDER
5496.849	RECEIVER	SLOW_SENDER1
5498.248	FAST_SENDER	N/A
5502.253	SLOW_SENDER1	N/A
5503.043	RECEIVER	SLOW_SENDER1
5504.320	RECEIVER	FAST_SENDER
5506.748	FAST_SENDER	N/A
5508.465	SLOW_SENDER1	N/A
5509.219	RECEIVER	SLOW_SENDER1
5512.610	RECEIVER	FAST_SENDER
5515.034	FAST_SENDER	N/A
5516.658	SLOW_SENDER1	N/A
5517.409	RECEIVER	SLOW_SENDER1
5520.556	RECEIVER	FAST_SENDER
5522.984	FAST_SENDER	N/A
5524.818	SLOW_SENDER1	N/A
5526.082	RECEIVER	SLOW_SENDER1
5528.923	RECEIVER	FAST_SENDER
5531.323	FAST_SENDER	N/A
5533.513	SLOW_SENDER1	N/A
5537.118	RECEIVER	FAST_SENDER
5539.558	FAST_SENDER	N/A
5545.507	RECEIVER	FAST_SENDER
5547.931	FAST_SENDER	N/A
5553.572	RECEIVER	FAST_SENDER
5555.994	FAST_SENDER	N/A
5561.796	RECEIVER	FAST_SENDER
5564.205	FAST_SENDER	N/A
5570.109	RECEIVER	FAST_SENDER
5572.543	FAST_SENDER	N/A
5578.510	RECEIVER	FAST_SENDER
5580.947	FAST_SENDER	N/A
5591.733	RECEIVER	FAST_SENDER
5594.141	FAST_SENDER	N/A
5599.794	RECEIVER	FAST_SENDER
5602.219	FAST_SENDER	N/A
5602.932	RECEIVER	FAST_SENDER
5605.340	FAST_SENDER	N/A
5611.288	RECEIVER	FAST_SENDER
5613.716	FAST_SENDER	N/A
5614.507	RECEIVER	FAST_SENDER
5616.912	FAST_SENDER	N/A
5623.139	RECEIVER	FAST_SENDER
5625.569	FAST_SENDER	N/A
5626.309	RECEIVER	FAST_SENDER
5628.741	FAST_SENDER	N/A
5634.176	RECEIVER	FAST_SENDER
5636.587	FAST_SENDER	N/A
5637.338	RECEIVER	FAST_SENDER
5639.756	FAST_SENDER	N/A
5645.258	RECEIVER	FAST_SENDER
5647.700	FAST_SENDER	N/A
5648.425	RECEIVER	FAST_SENDER
5650.842	FAST_SENDER	N/A
5654.530	SLOW_SENDER1	N/A
5656.605	RECEIVER	FAST_SENDER
5659.031	FAST_SENDER	N/A
5659.802	RECEIVER	FAST_SENDER
5662.209	FAST_SENDER	N/A
5667.404	SLOW_SENDER1	N/A
5668.112	RECEIVER	FAST_SENDER
5670.426	RECEIVER	SLOW_SENDER1
5670.549	FAST_SENDER	N/A
5676.537	RECEIVER	FAST_SENDER
5677.831	SLOW_SENDER1	N/A
5678.986	FAST_SENDER	N/A
5679.767	RECEIVER	FAST_SENDER
5682.174	FAST_SENDER	N/A
5688.161	RECEIVER	FAST_SENDER
5690.595	FAST_SENDER	N/A
5691.369	RECEIVER	FAST_SENDER
5693.810	FAST_SENDER	N/A
5699.714	RECEIVER	FAST_SENDER
5702.151	FAST_SENDER	N/A
5702.930	RECEIVER	FAST_SENDER
5705.377	FAST_SENDER	N/A
5711.035	RECEIVER	FAST_SENDER
5713.450	FAST_SENDER	N/A
5714.218	RECEIVER	FAST_SENDER
5716.651	FAST_SENDER	N/A
5722.849	RECEIVER	FAST_SENDER
5725.279	FAST_SENDER	N/A
5726.032	RECEIVER	FAST_SENDER
5728.469	FAST_SENDER	N/A
5734.540	RECEIVER	FAST_SENDER
5736.967	FAST_SENDER	N/A
5737.696	RECEIVER	FAST_SENDER
5740.126	FAST_SENDER	N/A
5745.715	RECEIVER	FAST_SENDER
5748.130	FAST_SENDER	N/A
5748.880	RECEIVER	FAST_SENDER
5751.321	FAST_SENDER	N/A
5757.397	RECEIVER	FAST_SENDER
5759.844	FAST_SENDER	N/A
5760.604	RECEIVER	FAST_SENDER
5763.053	FAST_SENDER	N/A
5768.993	RECEIVER	FAST_SENDER
5771.438	FAST_SENDER	N/A
5772.216	RECEIVER	FAST_SENDER
5774.643	FAST_SENDER	N/A
5780.385	RECEIVER	FAST_SENDER
5782.785	FAST_SENDER	N/A
5783.547	RECEIVER	FAST_SENDER
5785.949	FAST_SENDER	N/A
5796.687	RECEIVER	FAST_SENDER
5797.020	SLOW_SENDER1	N/A
5799.104	FAST_SENDER	N/A
5801.025	RECEIVER	SLOW_SENDER1
5805.341	RECEIVER	FAST_SENDER
5807.770	FAST_SENDER	N/A
5808.465	SLOW_SENDER1	N/A
5809.243	RECEIVER	SLOW_SENDER1
5813.631	RECEIVER	FAST_SENDER
5816.073	FAST_SENDER	N/A
5816.646	SLOW_SENDER1	N/A
5817.426	RECEIVER	SLOW_SENDER1
5822.357	RECEIVER	FAST_SENDER
5824.805	FAST_SENDER	N/A
5824.834	SLOW_SENDER1	N/A
5826.127	RECEIVER	SLOW_SENDER1
5831.006	RECEIVER	FAST_SENDER
5833.446	FAST_SENDER	N/A
5833.565	SLOW_SENDER1	N/A
5834.875	RECEIVER	SLOW_SENDER1
5839.527	RECEIVER	FAST_SENDER
5841.928	FAST_SENDER	N/A
5842.299	SLOW_SENDER1	N/A
5843.032	RECEIVER	SLOW_SENDER1
5847.970	RECEIVER	FAST_SENDER
5850.390	FAST_SENDER	N/A
5856.662	RECEIVER	FAST_SENDER
5859.110	FAST_SENDER	N/A
5864.900	RECEIVER	FAST_SENDER
5867.333	FAST_SENDER	N/A
5873.341	RECEIVER	FAST_SENDER
5875.764	FAST_SENDER	N/A
5881.800	RECEIVER	FAST_SENDER
5884.248	FAST_SENDER	N/A
5890.179	RECEIVER	FAST_SENDER
5896.966	FAST_SENDER	N/A
5897.770	RECEIVER	FAST_SENDER
5900.199	FAST_SENDER	N/A
5906.341	RECEIVER	FAST_SENDER
5908.763	FAST_SENDER	N/A
5909.514	RECEIVER	FAST_SENDER
5911.916	FAST_SENDER	N/A
5917.698	RECEIVER	FAST_SENDER
5920.147	FAST_SENDER	N/A
5920.912	RECEIVER	FAST_SENDER
5923.329	FAST_SENDER	N/A
5929.130	RECEIVER	FAST_SENDER
5931.540	FAST_SENDER	N/A
5932.353	RECEIVER	FAST_SENDER
5934.801	FAST_SENDER	N/A
5940.969	RECEIVER	FAST_SENDER
5947.773	FAST_SENDER	N/A
5948.515	RECEIVER	FAST_SENDER
5950.916	FAST_SENDER	N/A
5956.893	RECEIVER	FAST_SENDER
5959.294	FAST_SENDER	N/A
5960.019	RECEIVER	FAST_SENDER
5961.540	SLOW_SENDER1	N/A
5962.464	FAST_SENDER	N/A
5965.301	RECEIVER	SLOW_SENDER1
5972.713	SLOW_SENDER1	N/A
5974.972	RECEIVER	SLOW_SENDER1
5976.378	FAST_SENDER	N/A
5982.286	RECEIVER	FAST_SENDER
5982.390	SLOW_SENDER1	N/A
5984.661	RECEIVER	SLOW_SENDER1
5984.712	FAST_SENDER	N/A
5990.472	RECEIVER	FAST_SENDER
5992.902	FAST_SENDER	N/A
5993.653	RECEIVER	FAST_SENDER
5996.075	FAST_SENDER	N/A
6001.749	RECEIVER	FAST_SENDER
6004.178	FAST_SENDER	N/A
6004.945	RECEIVER	FAST_SENDER
6007.354	FAST_SENDER	N/A
6013.356	RECEIVER	FAST_SENDER
6015.800	FAST_SENDER	N/A
6016.543	RECEIVER	FAST_SENDER
6024.530	FAST_SENDER	N/A
6025.318	RECEIVER	FAST_SENDER
6027.752	FAST_SENDER	N/A
6038.763	RECEIVER	FAST_SENDER
6041.173	FAST_SENDER	N/A
6047.153	RECEIVER	FAST_SENDER
6049.571	FAST_SENDER	N/A
6050.327	RECEIVER	FAST_SENDER
6052.766	FAST_SENDER	N/A
6058.425	RECEIVER	FAST_SENDER
6060.857	FAST_SENDER	N/A
6061.607	RECEIVER	FAST_SENDER
6064.027	FAST_SENDER	N/A
6070.009	RECEIVER	FAST_SENDER
6072.447	FAST_SENDER	N/A
6073.188	RECEIVER	FAST_SENDER
6075.618	FAST_SENDER	N/A
6081.114	RECEIVER	FAST_SENDER
6083.560	FAST_SENDER	N/A
6084.278	RECEIVER	FAST_SENDER
6086.703	FAST_SENDER	N/A
6092.531	RECEIVER	FAST_SENDER
6094.956	FAST_SENDER	N/A
6095.747	RECEIVER	FAST_SENDER
6098.163	FAST_SENDER	N/A
6103.300	SLOW_SENDER1	N/A
6104.644	RECEIVER	FAST_SENDER
6105.504	RECEIVER	SLOW_SENDER1
6107.074	FAST_SENDER	N/A
6110.941	SLOW_SENDER1	N/A
6111.700	RECEIVER	SLOW_SENDER1
6117.127	SLOW_SENDER1	N/A
6119.376	RECEIVER	SLOW_SENDER1
6120.198	FAST_SENDER	N/A
6125.731	RECEIVER	FAST_SENDER
6126.785	SLOW_SENDER1	N/A
6128.157	FAST_SENDER	N/A
6128.912	RECEIVER	FAST_SENDER
6130.906	RECEIVER	SLOW_SENDER1
6131.337	FAST_SENDER	N/A
6137.492	RECEIVER	FAST_SENDER
6139.923	FAST_SENDER	N/A
6145.843	RECEIVER	FAST_SENDER
6148.265	FAST_SENDER	N/A
6149.023	RECEIVER	FAST_SENDER
6151.444	FAST_SENDER	N/A
6157.177	RECEIVER	FAST_SENDER
6159.593	FAST_SENDER	N/A
6160.398	RECEIVER	FAST_SENDER
6162.806	FAST_SENDER	N/A
6168.670	RECEIVER	FAST_SENDER
6171.113	FAST_SENDER	N/A
6171.899	RECEIVER	FAST_SENDER
6174.331	FAST_SENDER	N/A
6184.922	RECEIVER	FAST_SENDER
6187.356	FAST_SENDER	N/A
[truncated: 9,431 more rows]
