# Supplementary material for: CATO: Wake-Up reCeiver-bAsed communicaTiOn for Batteryless Devices
Source: Sensors (Basel). 2025 Nov 7;25(22):6813. doi: 10.3390/s25226813 (PMC12655924; doi:10.3390/s25226813)
Supplement: Supplementary file 1 [file sensors-25-06813-s001.zip › File S1_Experimental_and_Simulation_Data/simulation/capsweep/cap1/mac_competing_nodes_both.csv]

time_s	node_id	received_from
2.700	FAST_SENDER	N/A
2.700	SLOW_SENDER1	N/A
10.649	SLOW_SENDER1	N/A
15.105	FAST_SENDER	N/A
18.598	SLOW_SENDER1	N/A
26.547	SLOW_SENDER1	N/A
27.903	FAST_SENDER	N/A
34.496	SLOW_SENDER1	N/A
36.418	FAST_SENDER	N/A
42.445	SLOW_SENDER1	N/A
42.573	RECEIVER	FAST_SENDER
45.021	FAST_SENDER	N/A
50.394	SLOW_SENDER1	N/A
58.343	SLOW_SENDER1	N/A
58.450	FAST_SENDER	N/A
66.292	SLOW_SENDER1	N/A
71.206	FAST_SENDER	N/A
74.241	SLOW_SENDER1	N/A
77.416	RECEIVER	FAST_SENDER
79.824	FAST_SENDER	N/A
82.190	SLOW_SENDER1	N/A
90.139	SLOW_SENDER1	N/A
92.087	FAST_SENDER	N/A
98.088	SLOW_SENDER1	N/A
104.800	FAST_SENDER	N/A
106.037	SLOW_SENDER1	N/A
113.050	FAST_SENDER	N/A
113.986	SLOW_SENDER1	N/A
121.935	SLOW_SENDER1	N/A
125.118	FAST_SENDER	N/A
129.883	SLOW_SENDER1	N/A
137.832	SLOW_SENDER1	N/A
137.957	FAST_SENDER	N/A
143.857	RECEIVER	FAST_SENDER
145.782	SLOW_SENDER1	N/A
146.280	FAST_SENDER	N/A
152.140	RECEIVER	FAST_SENDER
153.731	SLOW_SENDER1	N/A
154.558	FAST_SENDER	N/A
161.680	SLOW_SENDER1	N/A
167.618	FAST_SENDER	N/A
169.629	SLOW_SENDER1	N/A
173.764	RECEIVER	FAST_SENDER
176.176	FAST_SENDER	N/A
177.578	SLOW_SENDER1	N/A
182.599	RECEIVER	FAST_SENDER
185.014	FAST_SENDER	N/A
185.527	SLOW_SENDER1	N/A
193.342	FAST_SENDER	N/A
193.476	SLOW_SENDER1	N/A
201.902	SLOW_SENDER1	N/A
205.682	FAST_SENDER	N/A
209.851	SLOW_SENDER1	N/A
214.052	FAST_SENDER	N/A
217.800	SLOW_SENDER1	N/A
222.274	FAST_SENDER	N/A
225.749	SLOW_SENDER1	N/A
228.597	RECEIVER	FAST_SENDER
231.008	FAST_SENDER	N/A
233.699	SLOW_SENDER1	N/A
241.648	SLOW_SENDER1	N/A
243.891	FAST_SENDER	N/A
249.595	SLOW_SENDER1	N/A
256.175	FAST_SENDER	N/A
257.544	SLOW_SENDER1	N/A
262.258	RECEIVER	FAST_SENDER
265.493	SLOW_SENDER1	N/A
269.485	FAST_SENDER	N/A
273.442	SLOW_SENDER1	N/A
275.333	RECEIVER	FAST_SENDER
277.745	FAST_SENDER	N/A
281.391	SLOW_SENDER1	N/A
289.340	SLOW_SENDER1	N/A
290.608	FAST_SENDER	N/A
296.509	RECEIVER	FAST_SENDER
297.289	SLOW_SENDER1	N/A
298.955	FAST_SENDER	N/A
305.238	SLOW_SENDER1	N/A
307.642	FAST_SENDER	N/A
313.188	SLOW_SENDER1	N/A
316.180	FAST_SENDER	N/A
321.144	SLOW_SENDER1	N/A
328.922	FAST_SENDER	N/A
329.093	SLOW_SENDER1	N/A
337.042	SLOW_SENDER1	N/A
337.517	FAST_SENDER	N/A
344.991	SLOW_SENDER1	N/A
345.842	FAST_SENDER	N/A
352.940	SLOW_SENDER1	N/A
358.235	FAST_SENDER	N/A
360.889	SLOW_SENDER1	N/A
363.959	RECEIVER	FAST_SENDER
366.403	FAST_SENDER	N/A
368.837	SLOW_SENDER1	N/A
372.350	RECEIVER	FAST_SENDER
374.756	FAST_SENDER	N/A
376.787	SLOW_SENDER1	N/A
382.809	FAST_SENDER	N/A
384.736	SLOW_SENDER1	N/A
391.562	FAST_SENDER	N/A
393.162	SLOW_SENDER1	N/A
397.634	RECEIVER	FAST_SENDER
400.059	FAST_SENDER	N/A
401.111	SLOW_SENDER1	N/A
405.818	RECEIVER	FAST_SENDER
408.265	FAST_SENDER	N/A
409.060	SLOW_SENDER1	N/A
413.912	RECEIVER	FAST_SENDER
416.336	FAST_SENDER	N/A
417.009	SLOW_SENDER1	N/A
424.716	FAST_SENDER	N/A
424.958	SLOW_SENDER1	N/A
430.318	RECEIVER	FAST_SENDER
432.761	FAST_SENDER	N/A
432.933	SLOW_SENDER1	N/A
438.804	RECEIVER	FAST_SENDER
440.882	SLOW_SENDER1	N/A
441.237	FAST_SENDER	N/A
448.831	SLOW_SENDER1	N/A
453.254	FAST_SENDER	N/A
456.780	SLOW_SENDER1	N/A
464.729	SLOW_SENDER1	N/A
465.900	FAST_SENDER	N/A
472.678	SLOW_SENDER1	N/A
478.437	FAST_SENDER	N/A
480.627	SLOW_SENDER1	N/A
488.575	SLOW_SENDER1	N/A
490.977	FAST_SENDER	N/A
496.525	SLOW_SENDER1	N/A
503.546	FAST_SENDER	N/A
504.474	SLOW_SENDER1	N/A
509.705	RECEIVER	FAST_SENDER
512.134	FAST_SENDER	N/A
512.423	SLOW_SENDER1	N/A
520.372	SLOW_SENDER1	N/A
524.986	FAST_SENDER	N/A
528.321	SLOW_SENDER1	N/A
536.270	SLOW_SENDER1	N/A
537.925	FAST_SENDER	N/A
544.219	SLOW_SENDER1	N/A
550.700	FAST_SENDER	N/A
552.167	SLOW_SENDER1	N/A
558.847	FAST_SENDER	N/A
560.593	SLOW_SENDER1	N/A
567.783	FAST_SENDER	N/A
568.542	SLOW_SENDER1	N/A
573.576	RECEIVER	FAST_SENDER
575.988	FAST_SENDER	N/A
576.491	SLOW_SENDER1	N/A
584.441	SLOW_SENDER1	N/A
588.859	FAST_SENDER	N/A
592.390	SLOW_SENDER1	N/A
596.868	FAST_SENDER	N/A
600.339	SLOW_SENDER1	N/A
605.504	FAST_SENDER	N/A
608.286	SLOW_SENDER1	N/A
611.220	RECEIVER	FAST_SENDER
613.661	FAST_SENDER	N/A
616.235	SLOW_SENDER1	N/A
622.073	FAST_SENDER	N/A
624.184	SLOW_SENDER1	N/A
630.476	FAST_SENDER	N/A
632.133	SLOW_SENDER1	N/A
639.165	FAST_SENDER	N/A
640.082	SLOW_SENDER1	N/A
647.726	FAST_SENDER	N/A
648.031	SLOW_SENDER1	N/A
655.980	SLOW_SENDER1	N/A
660.274	FAST_SENDER	N/A
663.930	SLOW_SENDER1	N/A
666.290	RECEIVER	FAST_SENDER
671.877	SLOW_SENDER1	N/A
673.024	FAST_SENDER	N/A
679.826	SLOW_SENDER1	N/A
681.106	FAST_SENDER	N/A
687.775	SLOW_SENDER1	N/A
691.416	RECEIVER	FAST_SENDER
693.531	FAST_SENDER	N/A
695.724	SLOW_SENDER1	N/A
701.395	FAST_SENDER	N/A
703.673	SLOW_SENDER1	N/A
711.622	SLOW_SENDER1	N/A
714.095	FAST_SENDER	N/A
719.571	SLOW_SENDER1	N/A
726.554	FAST_SENDER	N/A
727.521	SLOW_SENDER1	N/A
735.171	FAST_SENDER	N/A
735.470	SLOW_SENDER1	N/A
743.224	FAST_SENDER	N/A
743.419	SLOW_SENDER1	N/A
751.368	SLOW_SENDER1	N/A
755.683	FAST_SENDER	N/A
759.317	SLOW_SENDER1	N/A
767.266	SLOW_SENDER1	N/A
768.274	FAST_SENDER	N/A
775.215	SLOW_SENDER1	N/A
776.564	FAST_SENDER	N/A
783.164	SLOW_SENDER1	N/A
785.061	FAST_SENDER	N/A
791.112	SLOW_SENDER1	N/A
793.216	FAST_SENDER	N/A
799.061	SLOW_SENDER1	N/A
799.136	RECEIVER	FAST_SENDER
801.578	FAST_SENDER	N/A
807.011	SLOW_SENDER1	N/A
814.320	FAST_SENDER	N/A
814.960	SLOW_SENDER1	N/A
822.909	SLOW_SENDER1	N/A
826.964	FAST_SENDER	N/A
830.858	SLOW_SENDER1	N/A
833.158	RECEIVER	FAST_SENDER
835.591	FAST_SENDER	N/A
838.807	SLOW_SENDER1	N/A
841.643	RECEIVER	FAST_SENDER
844.054	FAST_SENDER	N/A
846.756	SLOW_SENDER1	N/A
854.705	SLOW_SENDER1	N/A
856.788	FAST_SENDER	N/A
862.654	SLOW_SENDER1	N/A
865.022	FAST_SENDER	N/A
870.603	SLOW_SENDER1	N/A
871.222	RECEIVER	FAST_SENDER
873.625	FAST_SENDER	N/A
879.029	SLOW_SENDER1	N/A
879.939	RECEIVER	FAST_SENDER
886.561	FAST_SENDER	N/A
886.978	SLOW_SENDER1	N/A
892.064	RECEIVER	FAST_SENDER
894.481	FAST_SENDER	N/A
894.927	SLOW_SENDER1	N/A
902.876	SLOW_SENDER1	N/A
907.518	FAST_SENDER	N/A
910.824	SLOW_SENDER1	N/A
916.289	FAST_SENDER	N/A
918.773	SLOW_SENDER1	N/A
924.340	FAST_SENDER	N/A
926.722	SLOW_SENDER1	N/A
932.456	FAST_SENDER	N/A
934.672	SLOW_SENDER1	N/A
942.621	SLOW_SENDER1	N/A
945.284	FAST_SENDER	N/A
950.570	SLOW_SENDER1	N/A
951.003	RECEIVER	FAST_SENDER
953.451	FAST_SENDER	N/A
958.519	SLOW_SENDER1	N/A
959.812	RECEIVER	FAST_SENDER
962.252	FAST_SENDER	N/A
966.468	SLOW_SENDER1	N/A
970.607	FAST_SENDER	N/A
974.417	SLOW_SENDER1	N/A
982.366	SLOW_SENDER1	N/A
983.377	FAST_SENDER	N/A
990.315	SLOW_SENDER1	N/A
995.936	FAST_SENDER	N/A
998.264	SLOW_SENDER1	N/A
1004.363	FAST_SENDER	N/A
1006.213	SLOW_SENDER1	N/A
1012.639	FAST_SENDER	N/A
1014.162	SLOW_SENDER1	N/A
1021.138	FAST_SENDER	N/A
1022.111	SLOW_SENDER1	N/A
1030.059	SLOW_SENDER1	N/A
1033.523	FAST_SENDER	N/A
1038.008	SLOW_SENDER1	N/A
1041.732	FAST_SENDER	N/A
1045.958	SLOW_SENDER1	N/A
1050.247	FAST_SENDER	N/A
1053.907	SLOW_SENDER1	N/A
1056.555	RECEIVER	FAST_SENDER
1058.981	FAST_SENDER	N/A
1061.856	SLOW_SENDER1	N/A
1067.208	FAST_SENDER	N/A
1069.805	SLOW_SENDER1	N/A
1077.754	SLOW_SENDER1	N/A
1079.699	FAST_SENDER	N/A
1085.703	SLOW_SENDER1	N/A
1092.098	FAST_SENDER	N/A
1093.652	SLOW_SENDER1	N/A
1101.601	SLOW_SENDER1	N/A
1104.875	FAST_SENDER	N/A
1109.550	SLOW_SENDER1	N/A
1113.398	FAST_SENDER	N/A
1117.499	SLOW_SENDER1	N/A
1118.996	RECEIVER	FAST_SENDER
1121.425	FAST_SENDER	N/A
1125.448	SLOW_SENDER1	N/A
1127.126	RECEIVER	FAST_SENDER
1129.540	FAST_SENDER	N/A
1133.397	SLOW_SENDER1	N/A
1137.919	FAST_SENDER	N/A
1141.346	SLOW_SENDER1	N/A
1149.294	SLOW_SENDER1	N/A
1150.726	FAST_SENDER	N/A
1157.243	SLOW_SENDER1	N/A
1163.398	FAST_SENDER	N/A
1165.193	SLOW_SENDER1	N/A
1171.592	FAST_SENDER	N/A
1173.142	SLOW_SENDER1	N/A
1181.568	SLOW_SENDER1	N/A
1184.097	FAST_SENDER	N/A
1189.517	SLOW_SENDER1	N/A
1192.187	FAST_SENDER	N/A
1197.466	SLOW_SENDER1	N/A
1198.084	RECEIVER	FAST_SENDER
1200.494	FAST_SENDER	N/A
1205.892	SLOW_SENDER1	N/A
1209.214	FAST_SENDER	N/A
1213.841	SLOW_SENDER1	N/A
1215.096	RECEIVER	FAST_SENDER
1217.535	FAST_SENDER	N/A
1221.790	SLOW_SENDER1	N/A
1225.710	FAST_SENDER	N/A
1229.739	SLOW_SENDER1	N/A
1237.688	SLOW_SENDER1	N/A
1238.682	FAST_SENDER	N/A
1245.637	SLOW_SENDER1	N/A
1246.784	FAST_SENDER	N/A
1252.438	RECEIVER	FAST_SENDER
1253.586	SLOW_SENDER1	N/A
1254.850	FAST_SENDER	N/A
1261.535	SLOW_SENDER1	N/A
1267.467	FAST_SENDER	N/A
1269.483	SLOW_SENDER1	N/A
1276.205	FAST_SENDER	N/A
1277.432	SLOW_SENDER1	N/A
1285.382	SLOW_SENDER1	N/A
1288.880	FAST_SENDER	N/A
1293.331	SLOW_SENDER1	N/A
1295.185	RECEIVER	FAST_SENDER
1297.586	FAST_SENDER	N/A
1301.280	SLOW_SENDER1	N/A
1309.229	SLOW_SENDER1	N/A
1309.627	FAST_SENDER	N/A
1317.178	SLOW_SENDER1	N/A
1317.737	FAST_SENDER	N/A
1325.127	SLOW_SENDER1	N/A
1325.966	FAST_SENDER	N/A
1333.076	SLOW_SENDER1	N/A
1338.248	FAST_SENDER	N/A
1341.025	SLOW_SENDER1	N/A
1346.670	FAST_SENDER	N/A
1348.974	SLOW_SENDER1	N/A
1356.923	SLOW_SENDER1	N/A
1359.265	FAST_SENDER	N/A
1364.873	SLOW_SENDER1	N/A
1371.842	FAST_SENDER	N/A
1372.822	SLOW_SENDER1	N/A
1380.771	SLOW_SENDER1	N/A
1384.405	FAST_SENDER	N/A
1388.718	SLOW_SENDER1	N/A
1396.667	SLOW_SENDER1	N/A
1397.053	FAST_SENDER	N/A
1404.616	SLOW_SENDER1	N/A
1409.777	FAST_SENDER	N/A
1412.565	SLOW_SENDER1	N/A
1420.514	SLOW_SENDER1	N/A
1422.779	FAST_SENDER	N/A
1428.463	SLOW_SENDER1	N/A
1431.153	FAST_SENDER	N/A
1436.412	SLOW_SENDER1	N/A
1443.476	FAST_SENDER	N/A
1444.361	SLOW_SENDER1	N/A
1449.218	RECEIVER	FAST_SENDER
1451.649	FAST_SENDER	N/A
1452.310	SLOW_SENDER1	N/A
1460.259	SLOW_SENDER1	N/A
1464.404	FAST_SENDER	N/A
1468.208	SLOW_SENDER1	N/A
1472.957	FAST_SENDER	N/A
1476.157	SLOW_SENDER1	N/A
1484.106	SLOW_SENDER1	N/A
1485.579	FAST_SENDER	N/A
1492.055	SLOW_SENDER1	N/A
1493.895	FAST_SENDER	N/A
1500.004	SLOW_SENDER1	N/A
1502.172	FAST_SENDER	N/A
1507.952	SLOW_SENDER1	N/A
1514.712	FAST_SENDER	N/A
1515.901	SLOW_SENDER1	N/A
1523.330	FAST_SENDER	N/A
1523.851	SLOW_SENDER1	N/A
1529.224	RECEIVER	FAST_SENDER
1531.658	FAST_SENDER	N/A
1531.800	SLOW_SENDER1	N/A
1540.159	FAST_SENDER	N/A
1540.226	SLOW_SENDER1	N/A
1548.652	SLOW_SENDER1	N/A
1552.541	FAST_SENDER	N/A
1556.601	SLOW_SENDER1	N/A
1558.445	RECEIVER	FAST_SENDER
1560.889	FAST_SENDER	N/A
1564.550	SLOW_SENDER1	N/A
1572.498	SLOW_SENDER1	N/A
1573.414	FAST_SENDER	N/A
1580.447	SLOW_SENDER1	N/A
1586.149	FAST_SENDER	N/A
1588.396	SLOW_SENDER1	N/A
1592.320	RECEIVER	FAST_SENDER
1594.767	FAST_SENDER	N/A
1596.345	SLOW_SENDER1	N/A
1602.998	FAST_SENDER	N/A
1604.771	SLOW_SENDER1	N/A
1612.720	SLOW_SENDER1	N/A
1615.665	FAST_SENDER	N/A
1620.669	SLOW_SENDER1	N/A
1624.409	FAST_SENDER	N/A
1628.619	SLOW_SENDER1	N/A
1636.568	SLOW_SENDER1	N/A
1636.985	FAST_SENDER	N/A
1644.517	SLOW_SENDER1	N/A
1649.032	FAST_SENDER	N/A
1652.466	SLOW_SENDER1	N/A
1655.045	RECEIVER	FAST_SENDER
1657.457	FAST_SENDER	N/A
1660.415	SLOW_SENDER1	N/A
1668.364	SLOW_SENDER1	N/A
1670.024	FAST_SENDER	N/A
1676.313	SLOW_SENDER1	N/A
1682.624	FAST_SENDER	N/A
1684.262	SLOW_SENDER1	N/A
1690.888	FAST_SENDER	N/A
1692.688	SLOW_SENDER1	N/A
1699.185	FAST_SENDER	N/A
1700.637	SLOW_SENDER1	N/A
1708.586	SLOW_SENDER1	N/A
1711.602	FAST_SENDER	N/A
1716.536	SLOW_SENDER1	N/A
1719.864	FAST_SENDER	N/A
1724.485	SLOW_SENDER1	N/A
1732.434	SLOW_SENDER1	N/A
1732.945	FAST_SENDER	N/A
1738.736	RECEIVER	FAST_SENDER
1740.383	SLOW_SENDER1	N/A
1741.146	FAST_SENDER	N/A
1748.331	SLOW_SENDER1	N/A
1749.930	FAST_SENDER	N/A
1756.280	SLOW_SENDER1	N/A
1758.611	FAST_SENDER	N/A
1764.229	SLOW_SENDER1	N/A
1771.495	FAST_SENDER	N/A
1772.178	SLOW_SENDER1	N/A
1780.036	FAST_SENDER	N/A
1780.127	SLOW_SENDER1	N/A
1788.553	SLOW_SENDER1	N/A
1792.472	FAST_SENDER	N/A
1796.502	SLOW_SENDER1	N/A
1800.763	FAST_SENDER	N/A
1804.452	SLOW_SENDER1	N/A
1809.050	FAST_SENDER	N/A
1812.401	SLOW_SENDER1	N/A
1820.350	SLOW_SENDER1	N/A
1821.708	FAST_SENDER	N/A
1828.299	SLOW_SENDER1	N/A
1829.807	FAST_SENDER	N/A
1836.248	SLOW_SENDER1	N/A
1838.002	FAST_SENDER	N/A
1844.197	SLOW_SENDER1	N/A
1850.867	FAST_SENDER	N/A
1852.146	SLOW_SENDER1	N/A
1860.095	SLOW_SENDER1	N/A
1863.966	FAST_SENDER	N/A
1868.043	SLOW_SENDER1	N/A
1870.067	RECEIVER	FAST_SENDER
1872.516	FAST_SENDER	N/A
1875.992	SLOW_SENDER1	N/A
1878.264	RECEIVER	FAST_SENDER
1880.686	FAST_SENDER	N/A
1883.942	SLOW_SENDER1	N/A
1888.645	FAST_SENDER	N/A
1891.891	SLOW_SENDER1	N/A
1894.291	RECEIVER	FAST_SENDER
1896.698	FAST_SENDER	N/A
1899.840	SLOW_SENDER1	N/A
1902.548	RECEIVER	FAST_SENDER
1904.971	FAST_SENDER	N/A
1907.789	SLOW_SENDER1	N/A
1915.738	SLOW_SENDER1	N/A
1917.759	FAST_SENDER	N/A
1923.500	RECEIVER	FAST_SENDER
1923.687	SLOW_SENDER1	N/A
1925.904	FAST_SENDER	N/A
1931.635	SLOW_SENDER1	N/A
1933.823	FAST_SENDER	N/A
1939.584	SLOW_SENDER1	N/A
1942.396	FAST_SENDER	N/A
1947.533	SLOW_SENDER1	N/A
1951.079	FAST_SENDER	N/A
1955.482	SLOW_SENDER1	N/A
1959.277	FAST_SENDER	N/A
1963.432	SLOW_SENDER1	N/A
1967.725	FAST_SENDER	N/A
1971.381	SLOW_SENDER1	N/A
1975.838	FAST_SENDER	N/A
1979.330	SLOW_SENDER1	N/A
1983.969	FAST_SENDER	N/A
1987.279	SLOW_SENDER1	N/A
1995.228	SLOW_SENDER1	N/A
1996.366	FAST_SENDER	N/A
2002.063	RECEIVER	FAST_SENDER
2003.177	SLOW_SENDER1	N/A
2004.494	FAST_SENDER	N/A
2011.126	SLOW_SENDER1	N/A
2017.332	FAST_SENDER	N/A
2019.075	SLOW_SENDER1	N/A
2027.501	SLOW_SENDER1	N/A
2029.842	FAST_SENDER	N/A
2035.450	SLOW_SENDER1	N/A
2038.343	FAST_SENDER	N/A
2043.399	SLOW_SENDER1	N/A
2050.790	FAST_SENDER	N/A
2051.347	SLOW_SENDER1	N/A
2059.296	SLOW_SENDER1	N/A
2063.378	FAST_SENDER	N/A
2067.245	SLOW_SENDER1	N/A
2075.195	SLOW_SENDER1	N/A
2075.837	FAST_SENDER	N/A
2083.144	SLOW_SENDER1	N/A
2084.181	FAST_SENDER	N/A
2091.093	SLOW_SENDER1	N/A
2096.816	FAST_SENDER	N/A
2099.042	SLOW_SENDER1	N/A
2105.107	FAST_SENDER	N/A
2106.991	SLOW_SENDER1	N/A
2114.940	SLOW_SENDER1	N/A
2117.089	FAST_SENDER	N/A
2122.889	SLOW_SENDER1	N/A
2129.555	FAST_SENDER	N/A
2130.838	SLOW_SENDER1	N/A
2138.787	SLOW_SENDER1	N/A
2141.962	FAST_SENDER	N/A
2146.736	SLOW_SENDER1	N/A
2154.520	FAST_SENDER	N/A
2154.685	SLOW_SENDER1	N/A
2160.376	RECEIVER	FAST_SENDER
2162.634	SLOW_SENDER1	N/A
2167.201	FAST_SENDER	N/A
2170.582	SLOW_SENDER1	N/A
2175.488	FAST_SENDER	N/A
2178.531	SLOW_SENDER1	N/A
2181.633	RECEIVER	FAST_SENDER
2184.076	FAST_SENDER	N/A
2186.481	SLOW_SENDER1	N/A
2192.463	FAST_SENDER	N/A
2194.430	SLOW_SENDER1	N/A
2200.659	FAST_SENDER	N/A
2202.379	SLOW_SENDER1	N/A
2210.328	SLOW_SENDER1	N/A
2214.428	FAST_SENDER	N/A
2218.277	SLOW_SENDER1	N/A
2220.629	RECEIVER	FAST_SENDER
2223.066	FAST_SENDER	N/A
2226.226	SLOW_SENDER1	N/A
2234.175	SLOW_SENDER1	N/A
2235.800	FAST_SENDER	N/A
2242.124	SLOW_SENDER1	N/A
2244.265	FAST_SENDER	N/A
2250.073	SLOW_SENDER1	N/A
2256.596	FAST_SENDER	N/A
2258.022	SLOW_SENDER1	N/A
2262.983	RECEIVER	FAST_SENDER
2265.389	FAST_SENDER	N/A
2265.971	SLOW_SENDER1	N/A
2271.003	RECEIVER	FAST_SENDER
2273.426	FAST_SENDER	N/A
2273.920	SLOW_SENDER1	N/A
2279.638	RECEIVER	FAST_SENDER
2281.869	SLOW_SENDER1	N/A
2282.048	FAST_SENDER	N/A
2289.817	SLOW_SENDER1	N/A
2290.615	FAST_SENDER	N/A
2297.766	SLOW_SENDER1	N/A
2298.841	FAST_SENDER	N/A
2305.716	SLOW_SENDER1	N/A
2311.147	FAST_SENDER	N/A
2313.665	SLOW_SENDER1	N/A
2321.614	SLOW_SENDER1	N/A
2323.843	FAST_SENDER	N/A
2329.563	SLOW_SENDER1	N/A
2336.138	FAST_SENDER	N/A
2337.512	SLOW_SENDER1	N/A
2344.371	FAST_SENDER	N/A
2345.461	SLOW_SENDER1	N/A
2350.519	RECEIVER	FAST_SENDER
2352.929	FAST_SENDER	N/A
2353.410	SLOW_SENDER1	N/A
2361.359	SLOW_SENDER1	N/A
2361.419	FAST_SENDER	N/A
2367.833	RECEIVER	FAST_SENDER
2369.308	SLOW_SENDER1	N/A
2370.250	FAST_SENDER	N/A
2376.229	RECEIVER	FAST_SENDER
2377.257	SLOW_SENDER1	N/A
2378.676	FAST_SENDER	N/A
2385.207	SLOW_SENDER1	N/A
2386.941	FAST_SENDER	N/A
2393.156	SLOW_SENDER1	N/A
2399.833	FAST_SENDER	N/A
2401.105	SLOW_SENDER1	N/A
2409.052	SLOW_SENDER1	N/A
2412.478	FAST_SENDER	N/A
2417.001	SLOW_SENDER1	N/A
2424.950	SLOW_SENDER1	N/A
2425.858	FAST_SENDER	N/A
2432.899	SLOW_SENDER1	N/A
2438.600	FAST_SENDER	N/A
2440.848	SLOW_SENDER1	N/A
2444.724	RECEIVER	FAST_SENDER
2447.131	FAST_SENDER	N/A
2448.797	SLOW_SENDER1	N/A
2455.243	FAST_SENDER	N/A
2457.223	SLOW_SENDER1	N/A
2463.460	FAST_SENDER	N/A
2465.172	SLOW_SENDER1	N/A
2473.122	SLOW_SENDER1	N/A
2475.795	FAST_SENDER	N/A
2481.071	SLOW_SENDER1	N/A
2488.615	FAST_SENDER	N/A
2489.020	SLOW_SENDER1	N/A
2496.929	FAST_SENDER	N/A
2496.969	SLOW_SENDER1	N/A
2504.897	FAST_SENDER	N/A
2505.395	SLOW_SENDER1	N/A
2513.344	SLOW_SENDER1	N/A
2517.932	FAST_SENDER	N/A
2521.293	SLOW_SENDER1	N/A
2529.241	SLOW_SENDER1	N/A
2530.710	FAST_SENDER	N/A
2537.190	SLOW_SENDER1	N/A
2539.076	FAST_SENDER	N/A
2545.139	SLOW_SENDER1	N/A
2547.875	FAST_SENDER	N/A
2553.088	SLOW_SENDER1	N/A
2560.393	FAST_SENDER	N/A
2561.038	SLOW_SENDER1	N/A
2568.967	FAST_SENDER	N/A
2568.987	SLOW_SENDER1	N/A
2577.372	FAST_SENDER	N/A
2577.413	SLOW_SENDER1	N/A
2583.309	RECEIVER	FAST_SENDER
2585.725	FAST_SENDER	N/A
2585.839	SLOW_SENDER1	N/A
2594.265	SLOW_SENDER1	N/A
2598.307	FAST_SENDER	N/A
2602.214	SLOW_SENDER1	N/A
2606.393	FAST_SENDER	N/A
2610.163	SLOW_SENDER1	N/A
2614.717	FAST_SENDER	N/A
2618.112	SLOW_SENDER1	N/A
2620.341	RECEIVER	FAST_SENDER
2622.746	FAST_SENDER	N/A
2626.061	SLOW_SENDER1	N/A
2630.932	FAST_SENDER	N/A
2634.010	SLOW_SENDER1	N/A
2641.959	SLOW_SENDER1	N/A
2644.015	FAST_SENDER	N/A
2649.907	SLOW_SENDER1	N/A
2652.329	FAST_SENDER	N/A
2657.878	SLOW_SENDER1	N/A
2658.484	RECEIVER	FAST_SENDER
2660.893	FAST_SENDER	N/A
2666.304	SLOW_SENDER1	N/A
2669.673	FAST_SENDER	N/A
2674.253	SLOW_SENDER1	N/A
2681.923	FAST_SENDER	N/A
2682.202	SLOW_SENDER1	N/A
2690.151	SLOW_SENDER1	N/A
2690.270	FAST_SENDER	N/A
2698.100	SLOW_SENDER1	N/A
2702.270	FAST_SENDER	N/A
2706.050	SLOW_SENDER1	N/A
2713.999	SLOW_SENDER1	N/A
2714.667	FAST_SENDER	N/A
2721.948	SLOW_SENDER1	N/A
2723.417	FAST_SENDER	N/A
2729.897	SLOW_SENDER1	N/A
2736.138	FAST_SENDER	N/A
2737.846	SLOW_SENDER1	N/A
2741.834	RECEIVER	FAST_SENDER
2744.258	FAST_SENDER	N/A
2745.795	SLOW_SENDER1	N/A
2753.744	SLOW_SENDER1	N/A
2757.079	FAST_SENDER	N/A
2761.693	SLOW_SENDER1	N/A
2765.372	FAST_SENDER	N/A
2769.641	SLOW_SENDER1	N/A
2773.632	FAST_SENDER	N/A
2777.590	SLOW_SENDER1	N/A
2785.540	SLOW_SENDER1	N/A
2785.959	FAST_SENDER	N/A
2793.489	SLOW_SENDER1	N/A
2798.396	FAST_SENDER	N/A
2801.438	SLOW_SENDER1	N/A
2806.711	FAST_SENDER	N/A
2809.387	SLOW_SENDER1	N/A
2812.861	RECEIVER	FAST_SENDER
2815.305	FAST_SENDER	N/A
2817.336	SLOW_SENDER1	N/A
2825.285	SLOW_SENDER1	N/A
2828.189	FAST_SENDER	N/A
2833.234	SLOW_SENDER1	N/A
2836.296	FAST_SENDER	N/A
2841.660	SLOW_SENDER1	N/A
2844.908	FAST_SENDER	N/A
2849.609	SLOW_SENDER1	N/A
2853.418	FAST_SENDER	N/A
2857.558	SLOW_SENDER1	N/A
2865.507	SLOW_SENDER1	N/A
2866.067	FAST_SENDER	N/A
2873.457	SLOW_SENDER1	N/A
2874.206	FAST_SENDER	N/A
2881.406	SLOW_SENDER1	N/A
2882.776	FAST_SENDER	N/A
2889.353	SLOW_SENDER1	N/A
2891.056	FAST_SENDER	N/A
2897.302	SLOW_SENDER1	N/A
2899.393	FAST_SENDER	N/A
2905.251	SLOW_SENDER1	N/A
2911.846	FAST_SENDER	N/A
2913.200	SLOW_SENDER1	N/A
2917.894	RECEIVER	FAST_SENDER
2920.316	FAST_SENDER	N/A
2921.149	SLOW_SENDER1	N/A
2928.586	FAST_SENDER	N/A
2929.098	SLOW_SENDER1	N/A
2936.888	FAST_SENDER	N/A
2937.047	SLOW_SENDER1	N/A
2944.996	SLOW_SENDER1	N/A
2949.304	FAST_SENDER	N/A
2952.946	SLOW_SENDER1	N/A
2960.895	SLOW_SENDER1	N/A
2961.955	FAST_SENDER	N/A
2968.844	SLOW_SENDER1	N/A
2974.565	FAST_SENDER	N/A
2976.793	SLOW_SENDER1	N/A
2980.446	RECEIVER	FAST_SENDER
2982.877	FAST_SENDER	N/A
2984.742	SLOW_SENDER1	N/A
2993.168	SLOW_SENDER1	N/A
2995.534	FAST_SENDER	N/A
3001.117	SLOW_SENDER1	N/A
3007.551	FAST_SENDER	N/A
3009.065	SLOW_SENDER1	N/A
3017.014	SLOW_SENDER1	N/A
3020.157	FAST_SENDER	N/A
3024.963	SLOW_SENDER1	N/A
3028.614	FAST_SENDER	N/A
3032.912	SLOW_SENDER1	N/A
3040.703	FAST_SENDER	N/A
3040.862	SLOW_SENDER1	N/A
3048.811	SLOW_SENDER1	N/A
3053.415	FAST_SENDER	N/A
3056.760	SLOW_SENDER1	N/A
3061.879	FAST_SENDER	N/A
3064.709	SLOW_SENDER1	N/A
3070.316	FAST_SENDER	N/A
3072.657	SLOW_SENDER1	N/A
3080.606	SLOW_SENDER1	N/A
3082.731	FAST_SENDER	N/A
3088.555	SLOW_SENDER1	N/A
3095.599	FAST_SENDER	N/A
3096.504	SLOW_SENDER1	N/A
3103.936	FAST_SENDER	N/A
3104.453	SLOW_SENDER1	N/A
3112.402	SLOW_SENDER1	N/A
3116.390	FAST_SENDER	N/A
3120.352	SLOW_SENDER1	N/A
3122.440	RECEIVER	FAST_SENDER
3124.861	FAST_SENDER	N/A
3128.301	SLOW_SENDER1	N/A
3133.011	FAST_SENDER	N/A
3136.250	SLOW_SENDER1	N/A
3141.373	FAST_SENDER	N/A
3144.199	SLOW_SENDER1	N/A
3149.707	FAST_SENDER	N/A
3152.148	SLOW_SENDER1	N/A
3158.059	FAST_SENDER	N/A
3160.097	SLOW_SENDER1	N/A
3166.338	FAST_SENDER	N/A
3168.046	SLOW_SENDER1	N/A
3175.995	SLOW_SENDER1	N/A
3179.418	FAST_SENDER	N/A
3183.944	SLOW_SENDER1	N/A
3188.049	FAST_SENDER	N/A
3191.892	SLOW_SENDER1	N/A
3199.842	SLOW_SENDER1	N/A
3200.756	FAST_SENDER	N/A
3207.791	SLOW_SENDER1	N/A
3213.292	FAST_SENDER	N/A
3215.740	SLOW_SENDER1	N/A
3221.693	FAST_SENDER	N/A
3223.689	SLOW_SENDER1	N/A
3229.752	FAST_SENDER	N/A
3231.638	SLOW_SENDER1	N/A
3240.064	SLOW_SENDER1	N/A
3242.693	FAST_SENDER	N/A
3248.489	SLOW_SENDER1	N/A
3248.580	RECEIVER	FAST_SENDER
3251.030	FAST_SENDER	N/A
3256.438	SLOW_SENDER1	N/A
3257.399	RECEIVER	FAST_SENDER
3259.832	FAST_SENDER	N/A
3264.387	SLOW_SENDER1	N/A
3272.336	SLOW_SENDER1	N/A
3272.849	FAST_SENDER	N/A
3280.285	SLOW_SENDER1	N/A
3281.132	FAST_SENDER	N/A
3288.234	SLOW_SENDER1	N/A
3293.947	FAST_SENDER	N/A
3296.184	SLOW_SENDER1	N/A
3299.795	RECEIVER	FAST_SENDER
3302.234	FAST_SENDER	N/A
3304.133	SLOW_SENDER1	N/A
3308.245	RECEIVER	FAST_SENDER
3310.652	FAST_SENDER	N/A
3312.558	SLOW_SENDER1	N/A
3319.308	FAST_SENDER	N/A
3320.984	SLOW_SENDER1	N/A
3327.676	FAST_SENDER	N/A
3329.410	SLOW_SENDER1	N/A
3336.312	FAST_SENDER	N/A
3337.836	SLOW_SENDER1	N/A
3344.292	FAST_SENDER	N/A
3346.262	SLOW_SENDER1	N/A
3352.874	FAST_SENDER	N/A
3354.211	SLOW_SENDER1	N/A
3361.046	FAST_SENDER	N/A
3362.160	SLOW_SENDER1	N/A
3370.108	SLOW_SENDER1	N/A
3373.803	FAST_SENDER	N/A
3378.057	SLOW_SENDER1	N/A
3382.000	FAST_SENDER	N/A
3386.006	SLOW_SENDER1	N/A
3390.523	FAST_SENDER	N/A
3393.955	SLOW_SENDER1	N/A
3401.904	SLOW_SENDER1	N/A
3403.079	FAST_SENDER	N/A
3409.853	SLOW_SENDER1	N/A
3411.537	FAST_SENDER	N/A
3417.803	SLOW_SENDER1	N/A
3424.359	FAST_SENDER	N/A
3425.752	SLOW_SENDER1	N/A
3432.776	FAST_SENDER	N/A
3433.701	SLOW_SENDER1	N/A
3441.191	FAST_SENDER	N/A
3441.650	SLOW_SENDER1	N/A
3449.599	SLOW_SENDER1	N/A
3453.463	FAST_SENDER	N/A
3457.548	SLOW_SENDER1	N/A
3459.156	RECEIVER	FAST_SENDER
3461.602	FAST_SENDER	N/A
3465.497	SLOW_SENDER1	N/A
3467.213	RECEIVER	FAST_SENDER
3469.652	FAST_SENDER	N/A
3473.446	SLOW_SENDER1	N/A
3475.644	RECEIVER	FAST_SENDER
3478.050	FAST_SENDER	N/A
3481.395	SLOW_SENDER1	N/A
3486.475	FAST_SENDER	N/A
3489.343	SLOW_SENDER1	N/A
3495.161	FAST_SENDER	N/A
3497.292	SLOW_SENDER1	N/A
3503.505	FAST_SENDER	N/A
3505.242	SLOW_SENDER1	N/A
3513.668	SLOW_SENDER1	N/A
3516.019	FAST_SENDER	N/A
3521.617	SLOW_SENDER1	N/A
3524.421	FAST_SENDER	N/A
3529.566	SLOW_SENDER1	N/A
3536.344	FAST_SENDER	N/A
3537.515	SLOW_SENDER1	N/A
3544.764	FAST_SENDER	N/A
3545.464	SLOW_SENDER1	N/A
3550.775	RECEIVER	FAST_SENDER
3553.211	FAST_SENDER	N/A
3553.413	SLOW_SENDER1	N/A
3561.362	SLOW_SENDER1	N/A
3561.962	FAST_SENDER	N/A
3569.311	SLOW_SENDER1	N/A
3570.289	FAST_SENDER	N/A
3577.260	SLOW_SENDER1	N/A
3582.754	FAST_SENDER	N/A
3585.209	SLOW_SENDER1	N/A
3593.159	SLOW_SENDER1	N/A
3595.193	FAST_SENDER	N/A
3601.108	SLOW_SENDER1	N/A
3607.650	FAST_SENDER	N/A
3609.055	SLOW_SENDER1	N/A
3617.004	SLOW_SENDER1	N/A
3620.182	FAST_SENDER	N/A
3624.953	SLOW_SENDER1	N/A
3628.566	FAST_SENDER	N/A
3632.902	SLOW_SENDER1	N/A
3640.851	SLOW_SENDER1	N/A
3641.047	FAST_SENDER	N/A
3648.800	SLOW_SENDER1	N/A
3649.310	FAST_SENDER	N/A
3654.905	RECEIVER	FAST_SENDER
3656.749	SLOW_SENDER1	N/A
3657.308	FAST_SENDER	N/A
3664.698	SLOW_SENDER1	N/A
3670.020	FAST_SENDER	N/A
3672.648	SLOW_SENDER1	N/A
3680.597	SLOW_SENDER1	N/A
3682.474	FAST_SENDER	N/A
3688.546	SLOW_SENDER1	N/A
3690.693	FAST_SENDER	N/A
3696.495	SLOW_SENDER1	N/A
3698.889	FAST_SENDER	N/A
3704.444	SLOW_SENDER1	N/A
3704.820	RECEIVER	FAST_SENDER
3712.003	FAST_SENDER	N/A
3712.393	SLOW_SENDER1	N/A
3720.319	FAST_SENDER	N/A
3720.342	SLOW_SENDER1	N/A
3728.767	SLOW_SENDER1	N/A
3732.825	FAST_SENDER	N/A
3736.716	SLOW_SENDER1	N/A
3741.237	FAST_SENDER	N/A
3744.665	SLOW_SENDER1	N/A
3749.738	FAST_SENDER	N/A
3752.614	SLOW_SENDER1	N/A
3760.564	SLOW_SENDER1	N/A
3762.153	FAST_SENDER	N/A
3768.513	SLOW_SENDER1	N/A
3774.569	FAST_SENDER	N/A
3776.462	SLOW_SENDER1	N/A
3784.411	SLOW_SENDER1	N/A
3786.801	FAST_SENDER	N/A
3792.359	SLOW_SENDER1	N/A
3792.501	RECEIVER	FAST_SENDER
3794.931	FAST_SENDER	N/A
3800.308	SLOW_SENDER1	N/A
3807.631	FAST_SENDER	N/A
3808.257	SLOW_SENDER1	N/A
3816.206	SLOW_SENDER1	N/A
3820.528	FAST_SENDER	N/A
3824.155	SLOW_SENDER1	N/A
3828.726	FAST_SENDER	N/A
3832.104	SLOW_SENDER1	N/A
3834.645	RECEIVER	FAST_SENDER
3837.088	FAST_SENDER	N/A
3840.054	SLOW_SENDER1	N/A
3843.214	RECEIVER	FAST_SENDER
3845.614	FAST_SENDER	N/A
3848.003	SLOW_SENDER1	N/A
3854.327	FAST_SENDER	N/A
3855.952	SLOW_SENDER1	N/A
3864.378	SLOW_SENDER1	N/A
3866.832	FAST_SENDER	N/A
3872.327	SLOW_SENDER1	N/A
3879.645	FAST_SENDER	N/A
3880.276	SLOW_SENDER1	N/A
3885.477	RECEIVER	FAST_SENDER
3887.910	FAST_SENDER	N/A
3888.225	SLOW_SENDER1	N/A
3896.174	SLOW_SENDER1	N/A
3896.451	FAST_SENDER	N/A
3904.123	SLOW_SENDER1	N/A
3909.183	FAST_SENDER	N/A
3912.071	SLOW_SENDER1	N/A
3917.122	FAST_SENDER	N/A
3920.020	SLOW_SENDER1	N/A
3925.126	FAST_SENDER	N/A
3927.970	SLOW_SENDER1	N/A
3933.282	FAST_SENDER	N/A
3935.919	SLOW_SENDER1	N/A
3939.150	RECEIVER	FAST_SENDER
3941.597	FAST_SENDER	N/A
3943.868	SLOW_SENDER1	N/A
3950.302	FAST_SENDER	N/A
3951.817	SLOW_SENDER1	N/A
3959.051	FAST_SENDER	N/A
3959.766	SLOW_SENDER1	N/A
3967.415	FAST_SENDER	N/A
3967.715	SLOW_SENDER1	N/A
3975.664	SLOW_SENDER1	N/A
3976.029	FAST_SENDER	N/A
3983.613	SLOW_SENDER1	N/A
3984.480	FAST_SENDER	N/A
3991.562	SLOW_SENDER1	N/A
3992.624	FAST_SENDER	N/A
3999.511	SLOW_SENDER1	N/A
4005.730	FAST_SENDER	N/A
4007.460	SLOW_SENDER1	N/A
4015.409	SLOW_SENDER1	N/A
4018.443	FAST_SENDER	N/A
4023.358	SLOW_SENDER1	N/A
4031.306	SLOW_SENDER1	N/A
4031.483	FAST_SENDER	N/A
4039.255	SLOW_SENDER1	N/A
4039.811	FAST_SENDER	N/A
4047.205	SLOW_SENDER1	N/A
4052.314	FAST_SENDER	N/A
4055.154	SLOW_SENDER1	N/A
4063.103	SLOW_SENDER1	N/A
4064.719	FAST_SENDER	N/A
4071.052	SLOW_SENDER1	N/A
4076.910	FAST_SENDER	N/A
4079.001	SLOW_SENDER1	N/A
4086.950	SLOW_SENDER1	N/A
4089.858	FAST_SENDER	N/A
4094.899	SLOW_SENDER1	N/A
4098.089	FAST_SENDER	N/A
4103.325	SLOW_SENDER1	N/A
4103.989	RECEIVER	FAST_SENDER
4106.423	FAST_SENDER	N/A
4111.751	SLOW_SENDER1	N/A
4112.745	RECEIVER	FAST_SENDER
4115.179	FAST_SENDER	N/A
4119.700	SLOW_SENDER1	N/A
4127.649	SLOW_SENDER1	N/A
4127.806	FAST_SENDER	N/A
4135.598	SLOW_SENDER1	N/A
4136.239	FAST_SENDER	N/A
4142.077	RECEIVER	FAST_SENDER
4143.547	SLOW_SENDER1	N/A
4144.508	FAST_SENDER	N/A
4151.495	SLOW_SENDER1	N/A
4156.978	FAST_SENDER	N/A
4159.444	SLOW_SENDER1	N/A
4165.561	FAST_SENDER	N/A
4167.393	SLOW_SENDER1	N/A
4173.910	FAST_SENDER	N/A
4175.819	SLOW_SENDER1	N/A
4183.768	SLOW_SENDER1	N/A
4187.498	FAST_SENDER	N/A
4191.718	SLOW_SENDER1	N/A
4199.667	SLOW_SENDER1	N/A
4200.203	FAST_SENDER	N/A
4206.036	RECEIVER	FAST_SENDER
4207.616	SLOW_SENDER1	N/A
4208.440	FAST_SENDER	N/A
4215.565	SLOW_SENDER1	N/A
4216.761	FAST_SENDER	N/A
4223.514	SLOW_SENDER1	N/A
4229.756	FAST_SENDER	N/A
4231.463	SLOW_SENDER1	N/A
4239.412	SLOW_SENDER1	N/A
4243.083	FAST_SENDER	N/A
4247.361	SLOW_SENDER1	N/A
4251.747	FAST_SENDER	N/A
4255.310	SLOW_SENDER1	N/A
4260.149	FAST_SENDER	N/A
4263.259	SLOW_SENDER1	N/A
4268.664	FAST_SENDER	N/A
4271.207	SLOW_SENDER1	N/A
4279.156	SLOW_SENDER1	N/A
4281.354	FAST_SENDER	N/A
4287.106	SLOW_SENDER1	N/A
4287.305	RECEIVER	FAST_SENDER
4289.741	FAST_SENDER	N/A
4295.055	SLOW_SENDER1	N/A
4302.687	FAST_SENDER	N/A
4303.004	SLOW_SENDER1	N/A
4308.173	RECEIVER	FAST_SENDER
4310.622	FAST_SENDER	N/A
4310.953	SLOW_SENDER1	N/A
4318.902	SLOW_SENDER1	N/A
4322.696	FAST_SENDER	N/A
4326.851	SLOW_SENDER1	N/A
4331.191	FAST_SENDER	N/A
4334.800	SLOW_SENDER1	N/A
4342.749	SLOW_SENDER1	N/A
4343.891	FAST_SENDER	N/A
4350.698	SLOW_SENDER1	N/A
4356.605	FAST_SENDER	N/A
4358.647	SLOW_SENDER1	N/A
4366.596	SLOW_SENDER1	N/A
4369.162	FAST_SENDER	N/A
4374.545	SLOW_SENDER1	N/A
4377.634	FAST_SENDER	N/A
4382.971	SLOW_SENDER1	N/A
4386.138	FAST_SENDER	N/A
4391.396	SLOW_SENDER1	N/A
4395.138	FAST_SENDER	N/A
4399.345	SLOW_SENDER1	N/A
4403.472	FAST_SENDER	N/A
4407.294	SLOW_SENDER1	N/A
4415.243	SLOW_SENDER1	N/A
4415.984	FAST_SENDER	N/A
4423.193	SLOW_SENDER1	N/A
4428.587	FAST_SENDER	N/A
4431.142	SLOW_SENDER1	N/A
4439.091	SLOW_SENDER1	N/A
4441.234	FAST_SENDER	N/A
4447.040	SLOW_SENDER1	N/A
4454.157	FAST_SENDER	N/A
4454.989	SLOW_SENDER1	N/A
4460.280	RECEIVER	FAST_SENDER
4462.695	FAST_SENDER	N/A
4462.938	SLOW_SENDER1	N/A
4470.931	SLOW_SENDER1	N/A
4470.986	FAST_SENDER	N/A
4477.509	RECEIVER	FAST_SENDER
4478.881	SLOW_SENDER1	N/A
4484.357	FAST_SENDER	N/A
4486.830	SLOW_SENDER1	N/A
4494.779	SLOW_SENDER1	N/A
4496.666	FAST_SENDER	N/A
4502.269	RECEIVER	FAST_SENDER
4502.728	SLOW_SENDER1	N/A
4504.683	FAST_SENDER	N/A
4510.676	SLOW_SENDER1	N/A
4513.019	FAST_SENDER	N/A
4518.625	SLOW_SENDER1	N/A
4525.545	FAST_SENDER	N/A
4526.574	SLOW_SENDER1	N/A
4531.730	RECEIVER	FAST_SENDER
4534.173	FAST_SENDER	N/A
4534.523	SLOW_SENDER1	N/A
4542.472	SLOW_SENDER1	N/A
4542.782	FAST_SENDER	N/A
4548.454	RECEIVER	FAST_SENDER
4550.421	SLOW_SENDER1	N/A
4550.855	FAST_SENDER	N/A
4556.670	RECEIVER	FAST_SENDER
4558.371	SLOW_SENDER1	N/A
4559.110	FAST_SENDER	N/A
4566.320	SLOW_SENDER1	N/A
4567.248	FAST_SENDER	N/A
4574.269	SLOW_SENDER1	N/A
4575.659	FAST_SENDER	N/A
4582.218	SLOW_SENDER1	N/A
4588.554	FAST_SENDER	N/A
4590.167	SLOW_SENDER1	N/A
4596.730	FAST_SENDER	N/A
4598.130	SLOW_SENDER1	N/A
4606.079	SLOW_SENDER1	N/A
4609.501	FAST_SENDER	N/A
4614.028	SLOW_SENDER1	N/A
4617.532	FAST_SENDER	N/A
4621.977	SLOW_SENDER1	N/A
4625.794	FAST_SENDER	N/A
4629.925	SLOW_SENDER1	N/A
4634.175	FAST_SENDER	N/A
4637.874	SLOW_SENDER1	N/A
4640.267	RECEIVER	FAST_SENDER
4642.717	FAST_SENDER	N/A
4645.823	SLOW_SENDER1	N/A
4653.772	SLOW_SENDER1	N/A
4655.556	FAST_SENDER	N/A
4661.721	SLOW_SENDER1	N/A
4663.794	FAST_SENDER	N/A
4669.670	SLOW_SENDER1	N/A
4669.730	RECEIVER	FAST_SENDER
4672.142	FAST_SENDER	N/A
4677.620	SLOW_SENDER1	N/A
4685.220	FAST_SENDER	N/A
4686.046	SLOW_SENDER1	N/A
4693.489	FAST_SENDER	N/A
4693.995	SLOW_SENDER1	N/A
4701.889	FAST_SENDER	N/A
4701.944	SLOW_SENDER1	N/A
4710.370	SLOW_SENDER1	N/A
4714.757	FAST_SENDER	N/A
4718.319	SLOW_SENDER1	N/A
4722.841	FAST_SENDER	N/A
4726.268	SLOW_SENDER1	N/A
4731.217	FAST_SENDER	N/A
4734.217	SLOW_SENDER1	N/A
4742.166	SLOW_SENDER1	N/A
4743.545	FAST_SENDER	N/A
4750.114	SLOW_SENDER1	N/A
4756.076	FAST_SENDER	N/A
4758.063	SLOW_SENDER1	N/A
4762.169	RECEIVER	FAST_SENDER
4764.605	FAST_SENDER	N/A
4766.012	SLOW_SENDER1	N/A
4773.276	FAST_SENDER	N/A
4773.962	SLOW_SENDER1	N/A
4781.911	SLOW_SENDER1	N/A
4785.849	FAST_SENDER	N/A
4789.860	SLOW_SENDER1	N/A
4794.213	FAST_SENDER	N/A
4797.809	SLOW_SENDER1	N/A
4799.865	RECEIVER	FAST_SENDER
4802.309	FAST_SENDER	N/A
4805.758	SLOW_SENDER1	N/A
4810.918	FAST_SENDER	N/A
4813.707	SLOW_SENDER1	N/A
4818.997	FAST_SENDER	N/A
4821.656	SLOW_SENDER1	N/A
4827.132	FAST_SENDER	N/A
4829.605	SLOW_SENDER1	N/A
4837.554	SLOW_SENDER1	N/A
4839.413	FAST_SENDER	N/A
4845.503	SLOW_SENDER1	N/A
4851.900	FAST_SENDER	N/A
4853.452	SLOW_SENDER1	N/A
4861.401	SLOW_SENDER1	N/A
4865.327	FAST_SENDER	N/A
4869.349	SLOW_SENDER1	N/A
4877.298	SLOW_SENDER1	N/A
4877.811	FAST_SENDER	N/A
4885.248	SLOW_SENDER1	N/A
4886.158	FAST_SENDER	N/A
4893.197	SLOW_SENDER1	N/A
4898.710	FAST_SENDER	N/A
4901.146	SLOW_SENDER1	N/A
4909.095	SLOW_SENDER1	N/A
4911.713	FAST_SENDER	N/A
4917.039	SLOW_SENDER1	N/A
4920.120	FAST_SENDER	N/A
4925.465	SLOW_SENDER1	N/A
4926.095	RECEIVER	FAST_SENDER
4928.540	FAST_SENDER	N/A
4933.891	SLOW_SENDER1	N/A
4937.013	FAST_SENDER	N/A
4942.317	SLOW_SENDER1	N/A
4943.132	RECEIVER	FAST_SENDER
4945.561	FAST_SENDER	N/A
4950.266	SLOW_SENDER1	N/A
4953.862	FAST_SENDER	N/A
4958.215	SLOW_SENDER1	N/A
4966.164	SLOW_SENDER1	N/A
4966.242	FAST_SENDER	N/A
4974.113	SLOW_SENDER1	N/A
4978.334	FAST_SENDER	N/A
4982.062	SLOW_SENDER1	N/A
4990.010	SLOW_SENDER1	N/A
4990.603	FAST_SENDER	N/A
4997.959	SLOW_SENDER1	N/A
5003.083	FAST_SENDER	N/A
5005.908	SLOW_SENDER1	N/A
5008.987	RECEIVER	FAST_SENDER
5011.404	FAST_SENDER	N/A
5013.857	SLOW_SENDER1	N/A
5019.731	FAST_SENDER	N/A
5021.807	SLOW_SENDER1	N/A
5027.772	FAST_SENDER	N/A
5029.756	SLOW_SENDER1	N/A
5036.423	FAST_SENDER	N/A
5038.182	SLOW_SENDER1	N/A
5042.318	RECEIVER	FAST_SENDER
5044.728	FAST_SENDER	N/A
5046.608	SLOW_SENDER1	N/A
5054.557	SLOW_SENDER1	N/A
5057.207	FAST_SENDER	N/A
5062.506	SLOW_SENDER1	N/A
5069.747	FAST_SENDER	N/A
5070.932	SLOW_SENDER1	N/A
5078.011	FAST_SENDER	N/A
5078.881	SLOW_SENDER1	N/A
5084.067	RECEIVER	FAST_SENDER
5086.487	FAST_SENDER	N/A
5086.830	SLOW_SENDER1	N/A
5092.361	RECEIVER	FAST_SENDER
5094.779	SLOW_SENDER1	N/A
5094.799	FAST_SENDER	N/A
5102.728	SLOW_SENDER1	N/A
5103.352	FAST_SENDER	N/A
5110.676	SLOW_SENDER1	N/A
5115.943	FAST_SENDER	N/A
5118.625	SLOW_SENDER1	N/A
5121.580	RECEIVER	FAST_SENDER
5123.991	FAST_SENDER	N/A
5126.574	SLOW_SENDER1	N/A
5129.991	RECEIVER	FAST_SENDER
5132.432	FAST_SENDER	N/A
5134.524	SLOW_SENDER1	N/A
5140.997	FAST_SENDER	N/A
5142.473	SLOW_SENDER1	N/A
5146.789	RECEIVER	FAST_SENDER
5149.192	FAST_SENDER	N/A
5150.422	SLOW_SENDER1	N/A
5157.423	FAST_SENDER	N/A
5158.371	SLOW_SENDER1	N/A
5163.297	RECEIVER	FAST_SENDER
5165.702	FAST_SENDER	N/A
5166.320	SLOW_SENDER1	N/A
5173.886	FAST_SENDER	N/A
5174.269	SLOW_SENDER1	N/A
5182.218	SLOW_SENDER1	N/A
5186.406	FAST_SENDER	N/A
5190.167	SLOW_SENDER1	N/A
5194.817	FAST_SENDER	N/A
5198.116	SLOW_SENDER1	N/A
5203.253	FAST_SENDER	N/A
5206.065	SLOW_SENDER1	N/A
5208.845	RECEIVER	FAST_SENDER
5211.284	FAST_SENDER	N/A
5214.014	SLOW_SENDER1	N/A
5219.380	FAST_SENDER	N/A
5221.963	SLOW_SENDER1	N/A
5229.911	SLOW_SENDER1	N/A
5232.105	FAST_SENDER	N/A
5237.860	SLOW_SENDER1	N/A
5240.418	FAST_SENDER	N/A
5245.810	SLOW_SENDER1	N/A
5253.392	FAST_SENDER	N/A
5254.236	SLOW_SENDER1	N/A
5262.185	SLOW_SENDER1	N/A
5266.127	FAST_SENDER	N/A
5270.134	SLOW_SENDER1	N/A
5278.083	SLOW_SENDER1	N/A
5278.437	FAST_SENDER	N/A
5286.032	SLOW_SENDER1	N/A
5290.927	FAST_SENDER	N/A
5293.981	SLOW_SENDER1	N/A
5301.930	SLOW_SENDER1	N/A
5303.717	FAST_SENDER	N/A
5309.879	SLOW_SENDER1	N/A
5316.756	FAST_SENDER	N/A
5317.828	SLOW_SENDER1	N/A
5325.777	SLOW_SENDER1	N/A
5329.571	FAST_SENDER	N/A
5333.726	SLOW_SENDER1	N/A
5335.276	RECEIVER	FAST_SENDER
5337.687	FAST_SENDER	N/A
5341.675	SLOW_SENDER1	N/A
5349.623	SLOW_SENDER1	N/A
5350.463	FAST_SENDER	N/A
5357.572	SLOW_SENDER1	N/A
5358.801	FAST_SENDER	N/A
5365.522	SLOW_SENDER1	N/A
5367.266	FAST_SENDER	N/A
5373.471	SLOW_SENDER1	N/A
5375.990	FAST_SENDER	N/A
5381.420	SLOW_SENDER1	N/A
5381.958	RECEIVER	FAST_SENDER
5384.361	FAST_SENDER	N/A
5389.377	SLOW_SENDER1	N/A
5396.862	FAST_SENDER	N/A
5397.803	SLOW_SENDER1	N/A
5402.870	RECEIVER	FAST_SENDER
5405.288	FAST_SENDER	N/A
5405.752	SLOW_SENDER1	N/A
5413.701	SLOW_SENDER1	N/A
5413.862	FAST_SENDER	N/A
5421.650	SLOW_SENDER1	N/A
5426.467	FAST_SENDER	N/A
5429.599	SLOW_SENDER1	N/A
5432.657	RECEIVER	FAST_SENDER
5435.082	FAST_SENDER	N/A
5437.548	SLOW_SENDER1	N/A
5443.439	FAST_SENDER	N/A
5445.497	SLOW_SENDER1	N/A
5453.446	SLOW_SENDER1	N/A
5455.970	FAST_SENDER	N/A
5461.395	SLOW_SENDER1	N/A
5464.088	FAST_SENDER	N/A
5469.343	SLOW_SENDER1	N/A
5469.984	RECEIVER	FAST_SENDER
5472.427	FAST_SENDER	N/A
5477.769	SLOW_SENDER1	N/A
5485.199	FAST_SENDER	N/A
5485.718	SLOW_SENDER1	N/A
5493.252	FAST_SENDER	N/A
5493.668	SLOW_SENDER1	N/A
5501.256	FAST_SENDER	N/A
5501.617	SLOW_SENDER1	N/A
5509.566	SLOW_SENDER1	N/A
5513.335	FAST_SENDER	N/A
5517.515	SLOW_SENDER1	N/A
5519.433	RECEIVER	FAST_SENDER
5521.834	FAST_SENDER	N/A
5525.464	SLOW_SENDER1	N/A
5529.972	FAST_SENDER	N/A
5533.413	SLOW_SENDER1	N/A
5541.362	SLOW_SENDER1	N/A
5542.528	FAST_SENDER	N/A
5549.311	SLOW_SENDER1	N/A
5555.139	FAST_SENDER	N/A
5557.260	SLOW_SENDER1	N/A
5565.209	SLOW_SENDER1	N/A
5567.616	FAST_SENDER	N/A
5573.159	SLOW_SENDER1	N/A
5576.311	FAST_SENDER	N/A
5581.585	SLOW_SENDER1	N/A
5584.732	FAST_SENDER	N/A
5590.011	SLOW_SENDER1	N/A
5597.795	FAST_SENDER	N/A
5597.960	SLOW_SENDER1	N/A
5605.909	SLOW_SENDER1	N/A
5605.940	FAST_SENDER	N/A
5613.858	SLOW_SENDER1	N/A
5614.585	FAST_SENDER	N/A
5621.807	SLOW_SENDER1	N/A
5627.133	FAST_SENDER	N/A
5629.756	SLOW_SENDER1	N/A
5637.705	SLOW_SENDER1	N/A
5639.393	FAST_SENDER	N/A
5645.216	RECEIVER	FAST_SENDER
5645.654	SLOW_SENDER1	N/A
5647.635	FAST_SENDER	N/A
5653.603	SLOW_SENDER1	N/A
5660.328	FAST_SENDER	N/A
5661.552	SLOW_SENDER1	N/A
5668.637	FAST_SENDER	N/A
5669.502	SLOW_SENDER1	N/A
5677.451	SLOW_SENDER1	N/A
5680.712	FAST_SENDER	N/A
5685.400	SLOW_SENDER1	N/A
5689.183	FAST_SENDER	N/A
5693.349	SLOW_SENDER1	N/A
5697.484	FAST_SENDER	N/A
5701.298	SLOW_SENDER1	N/A
5705.904	FAST_SENDER	N/A
5709.246	SLOW_SENDER1	N/A
5717.195	SLOW_SENDER1	N/A
5718.459	FAST_SENDER	N/A
5725.144	SLOW_SENDER1	N/A
5731.026	FAST_SENDER	N/A
5733.093	SLOW_SENDER1	N/A
5739.680	FAST_SENDER	N/A
5741.042	SLOW_SENDER1	N/A
5748.992	SLOW_SENDER1	N/A
5752.516	FAST_SENDER	N/A
5756.941	SLOW_SENDER1	N/A
5764.890	SLOW_SENDER1	N/A
5764.953	FAST_SENDER	N/A
5770.717	RECEIVER	FAST_SENDER
5772.837	SLOW_SENDER1	N/A
5777.931	FAST_SENDER	N/A
5780.786	SLOW_SENDER1	N/A
5788.735	SLOW_SENDER1	N/A
5790.866	FAST_SENDER	N/A
5796.684	SLOW_SENDER1	N/A
5803.470	FAST_SENDER	N/A
5804.633	SLOW_SENDER1	N/A
5812.069	FAST_SENDER	N/A
5812.582	SLOW_SENDER1	N/A
5820.531	SLOW_SENDER1	N/A
5824.678	FAST_SENDER	N/A
5828.481	SLOW_SENDER1	N/A
5833.044	FAST_SENDER	N/A
5836.430	SLOW_SENDER1	N/A
5838.994	RECEIVER	FAST_SENDER
5841.415	FAST_SENDER	N/A
5844.379	SLOW_SENDER1	N/A
5847.332	RECEIVER	FAST_SENDER
5849.732	FAST_SENDER	N/A
5852.328	SLOW_SENDER1	N/A
5858.022	FAST_SENDER	N/A
5860.277	SLOW_SENDER1	N/A
5868.226	SLOW_SENDER1	N/A
5870.288	FAST_SENDER	N/A
5876.175	SLOW_SENDER1	N/A
5883.292	FAST_SENDER	N/A
5884.124	SLOW_SENDER1	N/A
5889.194	RECEIVER	FAST_SENDER
5891.638	FAST_SENDER	N/A
5892.072	SLOW_SENDER1	N/A
5900.021	SLOW_SENDER1	N/A
5904.858	FAST_SENDER	N/A
5907.971	SLOW_SENDER1	N/A
5915.920	SLOW_SENDER1	N/A
5917.585	FAST_SENDER	N/A
5923.869	SLOW_SENDER1	N/A
5926.080	FAST_SENDER	N/A
5931.818	SLOW_SENDER1	N/A
5934.297	FAST_SENDER	N/A
5939.767	SLOW_SENDER1	N/A
5940.120	RECEIVER	FAST_SENDER
5942.570	FAST_SENDER	N/A
5947.716	SLOW_SENDER1	N/A
5951.263	FAST_SENDER	N/A
5955.665	SLOW_SENDER1	N/A
5963.360	FAST_SENDER	N/A
5963.614	SLOW_SENDER1	N/A
5971.563	SLOW_SENDER1	N/A
5972.027	FAST_SENDER	N/A
5979.512	SLOW_SENDER1	N/A
5985.133	FAST_SENDER	N/A
5987.461	SLOW_SENDER1	N/A
5991.020	RECEIVER	FAST_SENDER
5995.410	SLOW_SENDER1	N/A
5997.419	FAST_SENDER	N/A
6003.359	SLOW_SENDER1	N/A
6005.781	FAST_SENDER	N/A
6011.307	SLOW_SENDER1	N/A
6014.291	FAST_SENDER	N/A
6019.254	SLOW_SENDER1	N/A
6023.006	FAST_SENDER	N/A
6027.204	SLOW_SENDER1	N/A
6031.477	FAST_SENDER	N/A
6035.153	SLOW_SENDER1	N/A
6039.702	FAST_SENDER	N/A
6043.102	SLOW_SENDER1	N/A
6047.930	FAST_SENDER	N/A
6051.051	SLOW_SENDER1	N/A
6055.922	FAST_SENDER	N/A
6059.000	SLOW_SENDER1	N/A
6061.895	RECEIVER	FAST_SENDER
6064.309	FAST_SENDER	N/A
6066.949	SLOW_SENDER1	N/A
6074.898	SLOW_SENDER1	N/A
6076.708	FAST_SENDER	N/A
6082.511	RECEIVER	FAST_SENDER
6082.847	SLOW_SENDER1	N/A
6084.960	FAST_SENDER	N/A
6090.796	SLOW_SENDER1	N/A
6090.839	RECEIVER	FAST_SENDER
6093.270	FAST_SENDER	N/A
6099.036	RECEIVER	FAST_SENDER
6099.222	SLOW_SENDER1	N/A
6101.477	FAST_SENDER	N/A
6107.003	RECEIVER	FAST_SENDER
6107.171	SLOW_SENDER1	N/A
6109.413	FAST_SENDER	N/A
6115.120	SLOW_SENDER1	N/A
6117.653	FAST_SENDER	N/A
6123.069	SLOW_SENDER1	N/A
6123.540	RECEIVER	FAST_SENDER
6125.982	FAST_SENDER	N/A
6131.017	SLOW_SENDER1	N/A
6133.918	FAST_SENDER	N/A
6138.966	SLOW_SENDER1	N/A
6142.430	FAST_SENDER	N/A
6146.915	SLOW_SENDER1	N/A
6148.565	RECEIVER	FAST_SENDER
6150.974	FAST_SENDER	N/A
6154.865	SLOW_SENDER1	N/A
6156.599	RECEIVER	FAST_SENDER
6159.019	FAST_SENDER	N/A
6162.814	SLOW_SENDER1	N/A
6167.046	FAST_SENDER	N/A
6170.763	SLOW_SENDER1	N/A
6178.712	SLOW_SENDER1	N/A
6179.885	FAST_SENDER	N/A
6186.661	SLOW_SENDER1	N/A
6192.329	FAST_SENDER	N/A
6194.610	SLOW_SENDER1	N/A
6202.559	SLOW_SENDER1	N/A
6204.476	FAST_SENDER	N/A
6210.508	SLOW_SENDER1	N/A
6212.786	FAST_SENDER	N/A
6218.457	SLOW_SENDER1	N/A
6221.143	FAST_SENDER	N/A
6226.406	SLOW_SENDER1	N/A
6234.349	FAST_SENDER	N/A
6234.355	SLOW_SENDER1	N/A
6242.619	FAST_SENDER	N/A
6242.781	SLOW_SENDER1	N/A
6250.729	SLOW_SENDER1	N/A
6255.008	FAST_SENDER	N/A
6258.678	SLOW_SENDER1	N/A
6266.627	SLOW_SENDER1	N/A
6267.965	FAST_SENDER	N/A
6274.577	SLOW_SENDER1	N/A
6276.534	FAST_SENDER	N/A
6282.526	SLOW_SENDER1	N/A
6288.914	FAST_SENDER	N/A
6290.475	SLOW_SENDER1	N/A
6298.424	SLOW_SENDER1	N/A
6302.200	FAST_SENDER	N/A
6306.373	SLOW_SENDER1	N/A
6314.322	SLOW_SENDER1	N/A
6314.990	FAST_SENDER	N/A
6322.271	SLOW_SENDER1	N/A
6323.133	FAST_SENDER	N/A
6328.892	RECEIVER	FAST_SENDER
6330.220	SLOW_SENDER1	N/A
6331.333	FAST_SENDER	N/A
6338.169	SLOW_SENDER1	N/A
6343.603	FAST_SENDER	N/A
6346.118	SLOW_SENDER1	N/A
6354.067	SLOW_SENDER1	N/A
6356.032	FAST_SENDER	N/A
6362.016	SLOW_SENDER1	N/A
6368.564	FAST_SENDER	N/A
6369.964	SLOW_SENDER1	N/A
6376.939	FAST_SENDER	N/A
6378.390	SLOW_SENDER1	N/A
6386.339	SLOW_SENDER1	N/A
6390.134	FAST_SENDER	N/A
6394.289	SLOW_SENDER1	N/A
6402.154	FAST_SENDER	N/A
6402.238	SLOW_SENDER1	N/A
6410.374	FAST_SENDER	N/A
6410.664	SLOW_SENDER1	N/A
6418.613	SLOW_SENDER1	N/A
6423.360	FAST_SENDER	N/A
6426.562	SLOW_SENDER1	N/A
6431.982	FAST_SENDER	N/A
6434.511	SLOW_SENDER1	N/A
6440.583	FAST_SENDER	N/A
6442.460	SLOW_SENDER1	N/A
6446.363	RECEIVER	FAST_SENDER
6448.772	FAST_SENDER	N/A
6450.409	SLOW_SENDER1	N/A
6457.773	FAST_SENDER	N/A
6458.358	SLOW_SENDER1	N/A
6466.307	SLOW_SENDER1	N/A
6470.440	FAST_SENDER	N/A
6474.256	SLOW_SENDER1	N/A
6478.750	FAST_SENDER	N/A
6482.205	SLOW_SENDER1	N/A
6490.153	SLOW_SENDER1	N/A
6491.502	FAST_SENDER	N/A
6498.102	SLOW_SENDER1	N/A
6504.265	FAST_SENDER	N/A
6506.052	SLOW_SENDER1	N/A
6510.317	RECEIVER	FAST_SENDER
6512.719	FAST_SENDER	N/A
6514.478	SLOW_SENDER1	N/A
6522.427	SLOW_SENDER1	N/A
6525.834	FAST_SENDER	N/A
6530.376	SLOW_SENDER1	N/A
6538.325	SLOW_SENDER1	N/A
6538.507	FAST_SENDER	N/A
6546.274	SLOW_SENDER1	N/A
6547.114	FAST_SENDER	N/A
6552.611	RECEIVER	FAST_SENDER
6554.223	SLOW_SENDER1	N/A
6555.026	FAST_SENDER	N/A
6560.841	RECEIVER	FAST_SENDER
6562.172	SLOW_SENDER1	N/A
6563.278	FAST_SENDER	N/A
6570.121	SLOW_SENDER1	N/A
6571.737	FAST_SENDER	N/A
6578.070	SLOW_SENDER1	N/A
6580.346	FAST_SENDER	N/A
6586.019	SLOW_SENDER1	N/A
6586.321	RECEIVER	FAST_SENDER
6588.721	FAST_SENDER	N/A
6593.968	SLOW_SENDER1	N/A
6597.003	FAST_SENDER	N/A
6602.394	SLOW_SENDER1	N/A
6602.682	RECEIVER	FAST_SENDER
6605.106	FAST_SENDER	N/A
6610.342	SLOW_SENDER1	N/A
6618.041	FAST_SENDER	N/A
6618.291	SLOW_SENDER1	N/A
6626.240	SLOW_SENDER1	N/A
6630.823	FAST_SENDER	N/A
6634.190	SLOW_SENDER1	N/A
6639.553	FAST_SENDER	N/A
6642.139	SLOW_SENDER1	N/A
6645.930	RECEIVER	FAST_SENDER
6648.337	FAST_SENDER	N/A
6650.088	SLOW_SENDER1	N/A
6658.037	SLOW_SENDER1	N/A
6660.478	FAST_SENDER	N/A
6665.986	SLOW_SENDER1	N/A
6668.651	FAST_SENDER	N/A
6673.935	SLOW_SENDER1	N/A
6681.071	FAST_SENDER	N/A
6681.883	SLOW_SENDER1	N/A
6689.276	FAST_SENDER	N/A
6689.832	SLOW_SENDER1	N/A
6697.670	FAST_SENDER	N/A
6697.781	SLOW_SENDER1	N/A
6703.498	RECEIVER	FAST_SENDER
6705.923	FAST_SENDER	N/A
6706.207	SLOW_SENDER1	N/A
6714.156	SLOW_SENDER1	N/A
6718.577	FAST_SENDER	N/A
6722.105	SLOW_SENDER1	N/A
6730.053	SLOW_SENDER1	N/A
6731.357	FAST_SENDER	N/A
6738.002	SLOW_SENDER1	N/A
6739.782	FAST_SENDER	N/A
6745.951	SLOW_SENDER1	N/A
6751.964	FAST_SENDER	N/A
6753.901	SLOW_SENDER1	N/A
6760.229	FAST_SENDER	N/A
6761.850	SLOW_SENDER1	N/A
6766.879	RECEIVER	FAST_SENDER
6769.310	FAST_SENDER	N/A
6769.799	SLOW_SENDER1	N/A
6775.113	RECEIVER	FAST_SENDER
6777.546	FAST_SENDER	N/A
6777.748	SLOW_SENDER1	N/A
6785.697	SLOW_SENDER1	N/A
6789.892	FAST_SENDER	N/A
6793.646	SLOW_SENDER1	N/A
6795.735	RECEIVER	FAST_SENDER
6798.171	FAST_SENDER	N/A
6801.595	SLOW_SENDER1	N/A
6809.544	SLOW_SENDER1	N/A
6811.104	FAST_SENDER	N/A
6816.997	RECEIVER	FAST_SENDER
6817.493	SLOW_SENDER1	N/A
6819.422	FAST_SENDER	N/A
6825.442	SLOW_SENDER1	N/A
6831.788	FAST_SENDER	N/A
6833.391	SLOW_SENDER1	N/A
6841.817	SLOW_SENDER1	N/A
6844.095	FAST_SENDER	N/A
6849.765	SLOW_SENDER1	N/A
6856.459	FAST_SENDER	N/A
6857.715	SLOW_SENDER1	N/A
6865.664	SLOW_SENDER1	N/A
6868.663	FAST_SENDER	N/A
6873.613	SLOW_SENDER1	N/A
6877.186	FAST_SENDER	N/A
6881.562	SLOW_SENDER1	N/A
6889.511	SLOW_SENDER1	N/A
6889.678	FAST_SENDER	N/A
6897.460	SLOW_SENDER1	N/A
6898.345	FAST_SENDER	N/A
6905.409	SLOW_SENDER1	N/A
6907.063	FAST_SENDER	N/A
6913.358	SLOW_SENDER1	N/A
6919.686	FAST_SENDER	N/A
6921.307	SLOW_SENDER1	N/A
6929.256	SLOW_SENDER1	N/A
6932.004	FAST_SENDER	N/A
6937.682	SLOW_SENDER1	N/A
6940.352	FAST_SENDER	N/A
6945.632	SLOW_SENDER1	N/A
6949.405	FAST_SENDER	N/A
6953.581	SLOW_SENDER1	N/A
6961.483	FAST_SENDER	N/A
6961.530	SLOW_SENDER1	N/A
6967.725	RECEIVER	FAST_SENDER
6969.955	SLOW_SENDER1	N/A
6970.152	FAST_SENDER	N/A
6977.904	SLOW_SENDER1	N/A
6982.316	FAST_SENDER	N/A
6985.853	SLOW_SENDER1	N/A
6990.437	FAST_SENDER	N/A
6993.802	SLOW_SENDER1	N/A
6998.768	FAST_SENDER	N/A
7001.751	SLOW_SENDER1	N/A
7004.673	RECEIVER	FAST_SENDER
7007.087	FAST_SENDER	N/A
7009.700	SLOW_SENDER1	N/A
7015.586	FAST_SENDER	N/A
7017.649	SLOW_SENDER1	N/A
7023.880	FAST_SENDER	N/A
7025.598	SLOW_SENDER1	N/A
7032.043	FAST_SENDER	N/A
7034.024	SLOW_SENDER1	N/A
7041.974	SLOW_SENDER1	N/A
7044.613	FAST_SENDER	N/A
7049.923	SLOW_SENDER1	N/A
7057.324	FAST_SENDER	N/A
7057.872	SLOW_SENDER1	N/A
7065.569	FAST_SENDER	N/A
7065.821	SLOW_SENDER1	N/A
7073.770	SLOW_SENDER1	N/A
7077.725	FAST_SENDER	N/A
7081.719	SLOW_SENDER1	N/A
7086.102	FAST_SENDER	N/A
7089.667	SLOW_SENDER1	N/A
7094.240	FAST_SENDER	N/A
7097.616	SLOW_SENDER1	N/A
7105.565	SLOW_SENDER1	N/A
7107.098	FAST_SENDER	N/A
7113.514	SLOW_SENDER1	N/A
7119.536	FAST_SENDER	N/A
7121.464	SLOW_SENDER1	N/A
7128.013	FAST_SENDER	N/A
7129.413	SLOW_SENDER1	N/A
7137.362	SLOW_SENDER1	N/A
7140.865	FAST_SENDER	N/A
7145.311	SLOW_SENDER1	N/A
7146.637	RECEIVER	FAST_SENDER
7149.066	FAST_SENDER	N/A
7153.260	SLOW_SENDER1	N/A
7154.863	RECEIVER	FAST_SENDER
7157.265	FAST_SENDER	N/A
7161.209	SLOW_SENDER1	N/A
7165.652	FAST_SENDER	N/A
7169.158	SLOW_SENDER1	N/A
7171.252	RECEIVER	FAST_SENDER
7173.675	FAST_SENDER	N/A
7177.107	SLOW_SENDER1	N/A
7185.056	SLOW_SENDER1	N/A
7186.408	FAST_SENDER	N/A
7193.005	SLOW_SENDER1	N/A
7194.753	FAST_SENDER	N/A
7200.826	RECEIVER	FAST_SENDER
7200.955	SLOW_SENDER1	N/A
7203.242	FAST_SENDER	N/A
7208.902	SLOW_SENDER1	N/A
7216.144	FAST_SENDER	N/A
7216.851	SLOW_SENDER1	N/A
7224.602	FAST_SENDER	N/A
7224.800	SLOW_SENDER1	N/A
7233.226	SLOW_SENDER1	N/A
7233.391	FAST_SENDER	N/A
7241.175	SLOW_SENDER1	N/A
7241.554	FAST_SENDER	N/A
7249.124	SLOW_SENDER1	N/A
7254.141	FAST_SENDER	N/A
7257.073	SLOW_SENDER1	N/A
7265.022	SLOW_SENDER1	N/A
7267.056	FAST_SENDER	N/A
7272.971	SLOW_SENDER1	N/A
7279.272	FAST_SENDER	N/A
7280.920	SLOW_SENDER1	N/A
7287.267	FAST_SENDER	N/A
7288.870	SLOW_SENDER1	N/A
7296.819	SLOW_SENDER1	N/A
7300.697	FAST_SENDER	N/A
7304.768	SLOW_SENDER1	N/A
7306.146	RECEIVER	FAST_SENDER
7308.593	FAST_SENDER	N/A
7312.717	SLOW_SENDER1	N/A
7314.387	RECEIVER	FAST_SENDER
7316.818	FAST_SENDER	N/A
7320.666	SLOW_SENDER1	N/A
7322.473	RECEIVER	FAST_SENDER
7324.887	FAST_SENDER	N/A
7328.614	SLOW_SENDER1	N/A
7333.264	FAST_SENDER	N/A
7336.563	SLOW_SENDER1	N/A
7339.013	RECEIVER	FAST_SENDER
7341.425	FAST_SENDER	N/A
7344.512	SLOW_SENDER1	N/A
7352.461	SLOW_SENDER1	N/A
7353.760	FAST_SENDER	N/A
7359.554	RECEIVER	FAST_SENDER
7360.410	SLOW_SENDER1	N/A
7361.981	FAST_SENDER	N/A
7368.360	SLOW_SENDER1	N/A
7370.019	FAST_SENDER	N/A
7375.672	RECEIVER	FAST_SENDER
7376.309	SLOW_SENDER1	N/A
7378.106	FAST_SENDER	N/A
7384.258	SLOW_SENDER1	N/A
7386.728	FAST_SENDER	N/A
7392.205	SLOW_SENDER1	N/A
7395.013	FAST_SENDER	N/A
7400.154	SLOW_SENDER1	N/A
7401.431	RECEIVER	FAST_SENDER
7403.862	FAST_SENDER	N/A
7408.103	SLOW_SENDER1	N/A
7412.146	FAST_SENDER	N/A
7416.052	SLOW_SENDER1	N/A
7424.001	SLOW_SENDER1	N/A
7424.828	FAST_SENDER	N/A
7431.950	SLOW_SENDER1	N/A
7433.511	FAST_SENDER	N/A
7439.550	RECEIVER	FAST_SENDER
7439.899	SLOW_SENDER1	N/A
7441.972	FAST_SENDER	N/A
7447.849	SLOW_SENDER1	N/A
7454.842	FAST_SENDER	N/A
7455.798	SLOW_SENDER1	N/A
7463.240	FAST_SENDER	N/A
7463.747	SLOW_SENDER1	N/A
7471.696	SLOW_SENDER1	N/A
7475.836	FAST_SENDER	N/A
7479.645	SLOW_SENDER1	N/A
7487.594	SLOW_SENDER1	N/A
7488.669	FAST_SENDER	N/A
7495.543	SLOW_SENDER1	N/A
7500.881	FAST_SENDER	N/A
7503.492	SLOW_SENDER1	N/A
7506.761	RECEIVER	FAST_SENDER
7509.194	FAST_SENDER	N/A
7511.440	SLOW_SENDER1	N/A
7519.389	SLOW_SENDER1	N/A
7521.865	FAST_SENDER	N/A
7527.339	SLOW_SENDER1	N/A
7534.228	FAST_SENDER	N/A
7535.288	SLOW_SENDER1	N/A
7543.237	SLOW_SENDER1	N/A
7546.576	FAST_SENDER	N/A
7551.186	SLOW_SENDER1	N/A
7555.016	FAST_SENDER	N/A
7559.135	SLOW_SENDER1	N/A
7563.088	FAST_SENDER	N/A
7567.084	SLOW_SENDER1	N/A
7568.723	RECEIVER	FAST_SENDER
7571.133	FAST_SENDER	N/A
7575.033	SLOW_SENDER1	N/A
7582.982	SLOW_SENDER1	N/A
7583.834	FAST_SENDER	N/A
7590.931	SLOW_SENDER1	N/A
7591.788	FAST_SENDER	N/A
7598.880	SLOW_SENDER1	N/A
7604.425	FAST_SENDER	N/A
7606.829	SLOW_SENDER1	N/A
7612.552	FAST_SENDER	N/A
7614.778	SLOW_SENDER1	N/A
7618.456	RECEIVER	FAST_SENDER
7620.899	FAST_SENDER	N/A
7622.727	SLOW_SENDER1	N/A
7626.976	RECEIVER	FAST_SENDER
7629.422	FAST_SENDER	N/A
7631.153	SLOW_SENDER1	N/A
7637.714	FAST_SENDER	N/A
7639.102	SLOW_SENDER1	N/A
7643.414	RECEIVER	FAST_SENDER
7645.814	FAST_SENDER	N/A
7647.051	SLOW_SENDER1	N/A
7654.012	FAST_SENDER	N/A
7655.001	SLOW_SENDER1	N/A
7662.950	SLOW_SENDER1	N/A
7666.656	FAST_SENDER	N/A
7670.899	SLOW_SENDER1	N/A
7678.848	SLOW_SENDER1	N/A
7679.452	FAST_SENDER	N/A
7685.693	RECEIVER	FAST_SENDER
7686.797	SLOW_SENDER1	N/A
7688.093	FAST_SENDER	N/A
7694.746	SLOW_SENDER1	N/A
7696.051	FAST_SENDER	N/A
7702.695	SLOW_SENDER1	N/A
7704.385	FAST_SENDER	N/A
7710.644	SLOW_SENDER1	N/A
7716.846	FAST_SENDER	N/A
7718.593	SLOW_SENDER1	N/A
7726.542	SLOW_SENDER1	N/A
7730.134	FAST_SENDER	N/A
7734.491	SLOW_SENDER1	N/A
7738.235	FAST_SENDER	N/A
7742.440	SLOW_SENDER1	N/A
7744.157	RECEIVER	FAST_SENDER
7746.559	FAST_SENDER	N/A
7750.388	SLOW_SENDER1	N/A
7752.423	RECEIVER	FAST_SENDER
7754.861	FAST_SENDER	N/A
7758.337	SLOW_SENDER1	N/A
7766.287	SLOW_SENDER1	N/A
7767.752	FAST_SENDER	N/A
7774.236	SLOW_SENDER1	N/A
7780.278	FAST_SENDER	N/A
7782.185	SLOW_SENDER1	N/A
7786.209	RECEIVER	FAST_SENDER
7788.628	FAST_SENDER	N/A
7790.134	SLOW_SENDER1	N/A
7794.545	RECEIVER	FAST_SENDER
7796.983	FAST_SENDER	N/A
7798.083	SLOW_SENDER1	N/A
7802.962	RECEIVER	FAST_SENDER
7806.032	SLOW_SENDER1	N/A
7809.812	FAST_SENDER	N/A
7813.981	SLOW_SENDER1	N/A
7818.361	FAST_SENDER	N/A
7821.930	SLOW_SENDER1	N/A
7829.879	SLOW_SENDER1	N/A
7831.095	FAST_SENDER	N/A
7837.065	RECEIVER	FAST_SENDER
7837.828	SLOW_SENDER1	N/A
7843.929	FAST_SENDER	N/A
7845.777	SLOW_SENDER1	N/A
7853.726	SLOW_SENDER1	N/A
7856.162	FAST_SENDER	N/A
7861.675	SLOW_SENDER1	N/A
7864.660	FAST_SENDER	N/A
7869.623	SLOW_SENDER1	N/A
7877.052	FAST_SENDER	N/A
7877.572	SLOW_SENDER1	N/A
7883.063	RECEIVER	FAST_SENDER
7885.485	FAST_SENDER	N/A
7885.522	SLOW_SENDER1	N/A
7893.948	SLOW_SENDER1	N/A
7893.978	FAST_SENDER	N/A
7901.897	SLOW_SENDER1	N/A
7907.247	FAST_SENDER	N/A
7909.846	SLOW_SENDER1	N/A
7917.795	SLOW_SENDER1	N/A
7920.197	FAST_SENDER	N/A
7925.744	SLOW_SENDER1	N/A
7926.135	RECEIVER	FAST_SENDER
7928.568	FAST_SENDER	N/A
7933.693	SLOW_SENDER1	N/A
7936.896	FAST_SENDER	N/A
7942.119	SLOW_SENDER1	N/A
7945.181	FAST_SENDER	N/A
7950.545	SLOW_SENDER1	N/A
7950.913	RECEIVER	FAST_SENDER
7953.352	FAST_SENDER	N/A
7958.494	SLOW_SENDER1	N/A
7966.414	FAST_SENDER	N/A
7966.443	SLOW_SENDER1	N/A
7972.012	RECEIVER	FAST_SENDER
7974.438	FAST_SENDER	N/A
7974.869	SLOW_SENDER1	N/A
7982.610	FAST_SENDER	N/A
7982.818	SLOW_SENDER1	N/A
7990.765	SLOW_SENDER1	N/A
7991.098	FAST_SENDER	N/A
7998.715	SLOW_SENDER1	N/A
8003.853	FAST_SENDER	N/A
8006.664	SLOW_SENDER1	N/A
8012.235	FAST_SENDER	N/A
8014.613	SLOW_SENDER1	N/A
8018.141	RECEIVER	FAST_SENDER
8020.555	FAST_SENDER	N/A
8022.562	SLOW_SENDER1	N/A
8028.736	FAST_SENDER	N/A
8030.511	SLOW_SENDER1	N/A
8038.937	SLOW_SENDER1	N/A
8041.108	FAST_SENDER	N/A
8046.886	SLOW_SENDER1	N/A
8047.020	RECEIVER	FAST_SENDER
8049.429	FAST_SENDER	N/A
8054.835	SLOW_SENDER1	N/A
8055.028	RECEIVER	FAST_SENDER
8062.024	FAST_SENDER	N/A
8062.784	SLOW_SENDER1	N/A
8070.333	FAST_SENDER	N/A
8070.733	SLOW_SENDER1	N/A
8075.970	RECEIVER	FAST_SENDER
8078.398	FAST_SENDER	N/A
8078.682	SLOW_SENDER1	N/A
8086.631	SLOW_SENDER1	N/A
8086.720	FAST_SENDER	N/A
8094.580	SLOW_SENDER1	N/A
8099.362	FAST_SENDER	N/A
8102.529	SLOW_SENDER1	N/A
8105.438	RECEIVER	FAST_SENDER
[truncated: 6,918 more rows]
