# Supplementary material for: CATO: Wake-Up reCeiver-bAsed communicaTiOn for Batteryless Devices
Source: Sensors (Basel). 2025 Nov 7;25(22):6813. doi: 10.3390/s25226813 (PMC12655924; doi:10.3390/s25226813)
Supplement: Supplementary file 1 [file sensors-25-06813-s001.zip › File S1_Experimental_and_Simulation_Data/simulation/capsweep/cap1/mac_competing_nodes_link_reserve.csv]

time_s	node_id	received_from
2.700	FAST_SENDER	N/A
2.700	SLOW_SENDER1	N/A
10.210	FAST_SENDER	N/A
10.649	SLOW_SENDER1	N/A
18.273	FAST_SENDER	N/A
18.598	SLOW_SENDER1	N/A
25.578	FAST_SENDER	N/A
26.547	SLOW_SENDER1	N/A
33.159	FAST_SENDER	N/A
34.496	SLOW_SENDER1	N/A
40.845	FAST_SENDER	N/A
42.445	SLOW_SENDER1	N/A
44.037	FAST_SENDER	N/A
50.394	SLOW_SENDER1	N/A
52.001	FAST_SENDER	N/A
58.343	SLOW_SENDER1	N/A
59.185	FAST_SENDER	N/A
62.332	FAST_SENDER	N/A
66.292	SLOW_SENDER1	N/A
70.236	FAST_SENDER	N/A
74.241	SLOW_SENDER1	N/A
78.131	FAST_SENDER	N/A
82.190	SLOW_SENDER1	N/A
85.700	FAST_SENDER	N/A
88.856	FAST_SENDER	N/A
90.139	SLOW_SENDER1	N/A
96.486	FAST_SENDER	N/A
98.088	SLOW_SENDER1	N/A
103.083	FAST_SENDER	N/A
106.037	SLOW_SENDER1	N/A
110.607	FAST_SENDER	N/A
113.777	FAST_SENDER	N/A
113.986	SLOW_SENDER1	N/A
121.465	FAST_SENDER	N/A
121.947	SLOW_SENDER1	N/A
129.064	FAST_SENDER	N/A
129.895	SLOW_SENDER1	N/A
136.984	FAST_SENDER	N/A
137.844	SLOW_SENDER1	N/A
144.372	FAST_SENDER	N/A
145.794	SLOW_SENDER1	N/A
147.550	FAST_SENDER	N/A
153.743	SLOW_SENDER1	N/A
155.057	FAST_SENDER	N/A
161.692	SLOW_SENDER1	N/A
162.739	FAST_SENDER	N/A
169.641	SLOW_SENDER1	N/A
170.234	FAST_SENDER	N/A
177.590	SLOW_SENDER1	N/A
177.913	FAST_SENDER	N/A
185.539	SLOW_SENDER1	N/A
185.569	FAST_SENDER	N/A
193.488	SLOW_SENDER1	N/A
193.733	FAST_SENDER	N/A
201.192	FAST_SENDER	N/A
201.437	SLOW_SENDER1	N/A
208.997	FAST_SENDER	N/A
209.386	SLOW_SENDER1	N/A
216.641	FAST_SENDER	N/A
217.335	SLOW_SENDER1	N/A
224.252	FAST_SENDER	N/A
225.285	SLOW_SENDER1	N/A
232.091	FAST_SENDER	N/A
233.234	SLOW_SENDER1	N/A
239.360	FAST_SENDER	N/A
241.183	SLOW_SENDER1	N/A
246.746	FAST_SENDER	N/A
249.130	SLOW_SENDER1	N/A
254.857	FAST_SENDER	N/A
257.079	SLOW_SENDER1	N/A
262.463	FAST_SENDER	N/A
265.028	SLOW_SENDER1	N/A
265.669	FAST_SENDER	N/A
272.977	SLOW_SENDER1	N/A
273.473	FAST_SENDER	N/A
280.926	SLOW_SENDER1	N/A
281.358	FAST_SENDER	N/A
288.875	SLOW_SENDER1	N/A
288.884	FAST_SENDER	N/A
290.190	RECEIVER	FAST_SENDER
292.624	FAST_SENDER	N/A
296.824	SLOW_SENDER1	N/A
300.395	FAST_SENDER	N/A
304.774	SLOW_SENDER1	N/A
307.968	FAST_SENDER	N/A
311.096	FAST_SENDER	N/A
312.721	SLOW_SENDER1	N/A
318.152	FAST_SENDER	N/A
320.670	SLOW_SENDER1	N/A
321.322	FAST_SENDER	N/A
328.386	FAST_SENDER	N/A
328.619	SLOW_SENDER1	N/A
331.603	FAST_SENDER	N/A
336.591	SLOW_SENDER1	N/A
338.771	FAST_SENDER	N/A
344.540	SLOW_SENDER1	N/A
346.395	FAST_SENDER	N/A
352.489	SLOW_SENDER1	N/A
354.367	FAST_SENDER	N/A
360.438	SLOW_SENDER1	N/A
362.054	FAST_SENDER	N/A
368.386	SLOW_SENDER1	N/A
369.519	FAST_SENDER	N/A
376.335	SLOW_SENDER1	N/A
377.262	FAST_SENDER	N/A
384.284	SLOW_SENDER1	N/A
385.044	FAST_SENDER	N/A
392.233	SLOW_SENDER1	N/A
392.771	FAST_SENDER	N/A
400.182	SLOW_SENDER1	N/A
400.664	FAST_SENDER	N/A
408.000	FAST_SENDER	N/A
408.131	SLOW_SENDER1	N/A
415.580	FAST_SENDER	N/A
416.557	SLOW_SENDER1	N/A
423.615	FAST_SENDER	N/A
424.507	SLOW_SENDER1	N/A
431.183	FAST_SENDER	N/A
432.454	SLOW_SENDER1	N/A
439.025	FAST_SENDER	N/A
440.403	SLOW_SENDER1	N/A
446.638	FAST_SENDER	N/A
448.352	SLOW_SENDER1	N/A
453.978	FAST_SENDER	N/A
456.301	SLOW_SENDER1	N/A
461.672	FAST_SENDER	N/A
464.250	SLOW_SENDER1	N/A
468.902	FAST_SENDER	N/A
472.199	SLOW_SENDER1	N/A
475.994	FAST_SENDER	N/A
480.148	SLOW_SENDER1	N/A
483.578	FAST_SENDER	N/A
488.096	SLOW_SENDER1	N/A
491.267	FAST_SENDER	N/A
494.434	FAST_SENDER	N/A
496.045	SLOW_SENDER1	N/A
501.764	FAST_SENDER	N/A
503.995	SLOW_SENDER1	N/A
509.230	FAST_SENDER	N/A
511.944	SLOW_SENDER1	N/A
516.981	FAST_SENDER	N/A
519.893	SLOW_SENDER1	N/A
524.170	FAST_SENDER	N/A
528.319	SLOW_SENDER1	N/A
531.953	FAST_SENDER	N/A
536.268	SLOW_SENDER1	N/A
539.254	FAST_SENDER	N/A
542.417	FAST_SENDER	N/A
544.217	SLOW_SENDER1	N/A
550.141	FAST_SENDER	N/A
552.165	SLOW_SENDER1	N/A
557.704	FAST_SENDER	N/A
558.448	RECEIVER	FAST_SENDER
560.114	SLOW_SENDER1	N/A
565.667	FAST_SENDER	N/A
568.063	SLOW_SENDER1	N/A
573.119	FAST_SENDER	N/A
576.012	SLOW_SENDER1	N/A
576.301	FAST_SENDER	N/A
583.892	FAST_SENDER	N/A
583.961	SLOW_SENDER1	N/A
591.629	FAST_SENDER	N/A
592.387	SLOW_SENDER1	N/A
599.511	FAST_SENDER	N/A
600.337	SLOW_SENDER1	N/A
606.964	FAST_SENDER	N/A
608.284	SLOW_SENDER1	N/A
614.126	FAST_SENDER	N/A
616.233	SLOW_SENDER1	N/A
621.886	FAST_SENDER	N/A
624.182	SLOW_SENDER1	N/A
629.995	FAST_SENDER	N/A
632.131	SLOW_SENDER1	N/A
637.559	FAST_SENDER	N/A
640.080	SLOW_SENDER1	N/A
644.567	FAST_SENDER	N/A
648.029	SLOW_SENDER1	N/A
652.315	FAST_SENDER	N/A
656.455	SLOW_SENDER1	N/A
660.162	FAST_SENDER	N/A
664.404	SLOW_SENDER1	N/A
667.815	FAST_SENDER	N/A
672.352	SLOW_SENDER1	N/A
675.150	FAST_SENDER	N/A
680.778	SLOW_SENDER1	N/A
683.035	FAST_SENDER	N/A
688.727	SLOW_SENDER1	N/A
690.555	FAST_SENDER	N/A
696.677	SLOW_SENDER1	N/A
698.075	FAST_SENDER	N/A
704.626	SLOW_SENDER1	N/A
705.851	FAST_SENDER	N/A
709.036	FAST_SENDER	N/A
712.575	SLOW_SENDER1	N/A
716.636	FAST_SENDER	N/A
720.524	SLOW_SENDER1	N/A
724.545	FAST_SENDER	N/A
728.472	SLOW_SENDER1	N/A
732.049	FAST_SENDER	N/A
735.258	FAST_SENDER	N/A
736.421	SLOW_SENDER1	N/A
742.232	FAST_SENDER	N/A
744.370	SLOW_SENDER1	N/A
749.778	FAST_SENDER	N/A
752.319	SLOW_SENDER1	N/A
757.109	FAST_SENDER	N/A
760.268	SLOW_SENDER1	N/A
760.304	FAST_SENDER	N/A
768.217	SLOW_SENDER1	N/A
768.765	FAST_SENDER	N/A
776.167	SLOW_SENDER1	N/A
776.230	FAST_SENDER	N/A
783.641	FAST_SENDER	N/A
784.116	SLOW_SENDER1	N/A
791.273	FAST_SENDER	N/A
792.063	SLOW_SENDER1	N/A
798.570	FAST_SENDER	N/A
800.012	SLOW_SENDER1	N/A
806.474	FAST_SENDER	N/A
807.961	SLOW_SENDER1	N/A
814.383	FAST_SENDER	N/A
815.910	SLOW_SENDER1	N/A
821.702	FAST_SENDER	N/A
824.336	SLOW_SENDER1	N/A
824.860	FAST_SENDER	N/A
832.144	FAST_SENDER	N/A
832.285	SLOW_SENDER1	N/A
835.350	FAST_SENDER	N/A
840.711	SLOW_SENDER1	N/A
843.135	FAST_SENDER	N/A
846.320	FAST_SENDER	N/A
848.659	SLOW_SENDER1	N/A
853.929	FAST_SENDER	N/A
856.608	SLOW_SENDER1	N/A
857.135	FAST_SENDER	N/A
864.335	FAST_SENDER	N/A
864.557	SLOW_SENDER1	N/A
871.929	FAST_SENDER	N/A
872.509	SLOW_SENDER1	N/A
879.758	FAST_SENDER	N/A
880.458	SLOW_SENDER1	N/A
887.554	FAST_SENDER	N/A
888.407	SLOW_SENDER1	N/A
895.253	FAST_SENDER	N/A
896.356	SLOW_SENDER1	N/A
902.878	FAST_SENDER	N/A
903.603	RECEIVER	FAST_SENDER
904.305	SLOW_SENDER1	N/A
906.037	FAST_SENDER	N/A
912.253	SLOW_SENDER1	N/A
913.397	FAST_SENDER	N/A
920.202	SLOW_SENDER1	N/A
920.834	FAST_SENDER	N/A
928.151	SLOW_SENDER1	N/A
928.464	FAST_SENDER	N/A
936.100	SLOW_SENDER1	N/A
936.527	FAST_SENDER	N/A
944.049	SLOW_SENDER1	N/A
944.350	FAST_SENDER	N/A
951.999	SLOW_SENDER1	N/A
952.575	FAST_SENDER	N/A
959.948	SLOW_SENDER1	N/A
959.979	FAST_SENDER	N/A
963.656	FAST_SENDER	N/A
967.890	SLOW_SENDER1	N/A
971.530	FAST_SENDER	N/A
972.277	RECEIVER	FAST_SENDER
974.708	FAST_SENDER	N/A
975.839	SLOW_SENDER1	N/A
982.183	FAST_SENDER	N/A
983.788	SLOW_SENDER1	N/A
990.128	FAST_SENDER	N/A
991.737	SLOW_SENDER1	N/A
997.999	FAST_SENDER	N/A
999.686	SLOW_SENDER1	N/A
1005.036	FAST_SENDER	N/A
1007.635	SLOW_SENDER1	N/A
1012.483	FAST_SENDER	N/A
1015.584	SLOW_SENDER1	N/A
1020.211	FAST_SENDER	N/A
1023.533	SLOW_SENDER1	N/A
1027.982	FAST_SENDER	N/A
1031.959	SLOW_SENDER1	N/A
1035.794	FAST_SENDER	N/A
1039.908	SLOW_SENDER1	N/A
1044.043	FAST_SENDER	N/A
1047.857	SLOW_SENDER1	N/A
1051.954	FAST_SENDER	N/A
1055.807	SLOW_SENDER1	N/A
1059.360	FAST_SENDER	N/A
1063.756	SLOW_SENDER1	N/A
1066.855	FAST_SENDER	N/A
1071.705	SLOW_SENDER1	N/A
1074.615	FAST_SENDER	N/A
1079.654	SLOW_SENDER1	N/A
1082.039	FAST_SENDER	N/A
1087.603	SLOW_SENDER1	N/A
1089.727	FAST_SENDER	N/A
1095.552	SLOW_SENDER1	N/A
1096.788	FAST_SENDER	N/A
1103.501	SLOW_SENDER1	N/A
1104.082	FAST_SENDER	N/A
1111.450	SLOW_SENDER1	N/A
1111.933	FAST_SENDER	N/A
1119.330	FAST_SENDER	N/A
1119.399	SLOW_SENDER1	N/A
1127.104	FAST_SENDER	N/A
1127.825	SLOW_SENDER1	N/A
1134.577	FAST_SENDER	N/A
1135.774	SLOW_SENDER1	N/A
1141.951	FAST_SENDER	N/A
1143.723	SLOW_SENDER1	N/A
1145.178	FAST_SENDER	N/A
1151.671	SLOW_SENDER1	N/A
1152.502	FAST_SENDER	N/A
1159.620	SLOW_SENDER1	N/A
1160.232	FAST_SENDER	N/A
1167.569	SLOW_SENDER1	N/A
1167.843	FAST_SENDER	N/A
1175.480	FAST_SENDER	N/A
1175.519	SLOW_SENDER1	N/A
1183.189	FAST_SENDER	N/A
1183.945	SLOW_SENDER1	N/A
1191.209	FAST_SENDER	N/A
1191.894	SLOW_SENDER1	N/A
1199.083	FAST_SENDER	N/A
1199.843	SLOW_SENDER1	N/A
1205.990	FAST_SENDER	N/A
1207.792	SLOW_SENDER1	N/A
1209.168	FAST_SENDER	N/A
1215.741	SLOW_SENDER1	N/A
1216.543	FAST_SENDER	N/A
1223.690	SLOW_SENDER1	N/A
1224.060	FAST_SENDER	N/A
1231.526	FAST_SENDER	N/A
1231.639	SLOW_SENDER1	N/A
1238.964	FAST_SENDER	N/A
1240.065	SLOW_SENDER1	N/A
1246.662	FAST_SENDER	N/A
1248.014	SLOW_SENDER1	N/A
1254.295	FAST_SENDER	N/A
1255.963	SLOW_SENDER1	N/A
1261.628	FAST_SENDER	N/A
1264.389	SLOW_SENDER1	N/A
1264.812	FAST_SENDER	N/A
1272.337	SLOW_SENDER1	N/A
1272.513	FAST_SENDER	N/A
1280.138	FAST_SENDER	N/A
1280.286	SLOW_SENDER1	N/A
1288.078	FAST_SENDER	N/A
1288.712	SLOW_SENDER1	N/A
1296.347	FAST_SENDER	N/A
1296.661	SLOW_SENDER1	N/A
1304.096	FAST_SENDER	N/A
1304.610	SLOW_SENDER1	N/A
1304.874	RECEIVER	FAST_SENDER
1307.289	FAST_SENDER	N/A
1312.560	SLOW_SENDER1	N/A
1314.898	FAST_SENDER	N/A
1320.509	SLOW_SENDER1	N/A
1322.519	FAST_SENDER	N/A
1328.456	SLOW_SENDER1	N/A
1330.509	FAST_SENDER	N/A
1336.405	SLOW_SENDER1	N/A
1338.061	FAST_SENDER	N/A
1344.354	SLOW_SENDER1	N/A
1345.815	FAST_SENDER	N/A
1352.303	SLOW_SENDER1	N/A
1353.087	FAST_SENDER	N/A
1360.252	SLOW_SENDER1	N/A
1360.674	FAST_SENDER	N/A
1368.201	SLOW_SENDER1	N/A
1368.257	FAST_SENDER	N/A
1371.939	FAST_SENDER	N/A
1376.150	SLOW_SENDER1	N/A
1379.183	FAST_SENDER	N/A
1382.353	FAST_SENDER	N/A
1384.099	SLOW_SENDER1	N/A
1389.952	FAST_SENDER	N/A
1392.049	SLOW_SENDER1	N/A
1397.905	FAST_SENDER	N/A
1399.998	SLOW_SENDER1	N/A
1404.945	FAST_SENDER	N/A
1407.947	SLOW_SENDER1	N/A
1412.172	FAST_SENDER	N/A
1415.896	SLOW_SENDER1	N/A
1419.953	FAST_SENDER	N/A
1423.845	SLOW_SENDER1	N/A
1427.531	FAST_SENDER	N/A
1431.794	SLOW_SENDER1	N/A
1434.982	FAST_SENDER	N/A
1439.743	SLOW_SENDER1	N/A
1442.534	FAST_SENDER	N/A
1448.161	SLOW_SENDER1	N/A
1450.000	FAST_SENDER	N/A
1456.110	SLOW_SENDER1	N/A
1457.687	FAST_SENDER	N/A
1464.059	SLOW_SENDER1	N/A
1464.798	FAST_SENDER	N/A
1472.008	SLOW_SENDER1	N/A
1472.814	FAST_SENDER	N/A
1479.958	SLOW_SENDER1	N/A
1479.998	FAST_SENDER	N/A
1481.265	RECEIVER	FAST_SENDER
1483.696	FAST_SENDER	N/A
1487.907	SLOW_SENDER1	N/A
1491.713	FAST_SENDER	N/A
1495.856	SLOW_SENDER1	N/A
1499.389	FAST_SENDER	N/A
1503.805	SLOW_SENDER1	N/A
1506.987	FAST_SENDER	N/A
1510.176	FAST_SENDER	N/A
1511.753	SLOW_SENDER1	N/A
1518.099	FAST_SENDER	N/A
1519.702	SLOW_SENDER1	N/A
1525.559	FAST_SENDER	N/A
1528.128	SLOW_SENDER1	N/A
1533.097	FAST_SENDER	N/A
1536.077	SLOW_SENDER1	N/A
1540.636	FAST_SENDER	N/A
1541.366	RECEIVER	FAST_SENDER
1543.778	FAST_SENDER	N/A
1544.026	SLOW_SENDER1	N/A
1551.391	FAST_SENDER	N/A
1551.988	SLOW_SENDER1	N/A
1558.664	FAST_SENDER	N/A
1559.937	SLOW_SENDER1	N/A
1566.034	FAST_SENDER	N/A
1567.899	SLOW_SENDER1	N/A
1569.249	FAST_SENDER	N/A
1575.848	SLOW_SENDER1	N/A
1576.854	FAST_SENDER	N/A
1583.797	SLOW_SENDER1	N/A
1584.270	FAST_SENDER	N/A
1591.336	FAST_SENDER	N/A
1591.746	SLOW_SENDER1	N/A
1598.694	FAST_SENDER	N/A
1599.695	SLOW_SENDER1	N/A
1606.057	FAST_SENDER	N/A
1607.644	SLOW_SENDER1	N/A
1613.917	FAST_SENDER	N/A
1616.070	SLOW_SENDER1	N/A
1621.786	FAST_SENDER	N/A
1624.019	SLOW_SENDER1	N/A
1629.456	FAST_SENDER	N/A
1631.967	SLOW_SENDER1	N/A
1637.173	FAST_SENDER	N/A
1639.916	SLOW_SENDER1	N/A
1644.543	FAST_SENDER	N/A
1645.299	RECEIVER	FAST_SENDER
1647.732	FAST_SENDER	N/A
1647.865	SLOW_SENDER1	N/A
1655.530	FAST_SENDER	N/A
1656.291	SLOW_SENDER1	N/A
1663.018	FAST_SENDER	N/A
1664.241	SLOW_SENDER1	N/A
1670.759	FAST_SENDER	N/A
1672.190	SLOW_SENDER1	N/A
1678.566	FAST_SENDER	N/A
1680.139	SLOW_SENDER1	N/A
1686.714	FAST_SENDER	N/A
1687.449	RECEIVER	FAST_SENDER
1688.086	SLOW_SENDER1	N/A
1689.887	FAST_SENDER	N/A
1696.035	SLOW_SENDER1	N/A
1697.719	FAST_SENDER	N/A
1703.984	SLOW_SENDER1	N/A
1705.378	FAST_SENDER	N/A
1708.546	FAST_SENDER	N/A
1711.933	SLOW_SENDER1	N/A
1716.192	FAST_SENDER	N/A
1720.359	SLOW_SENDER1	N/A
1723.816	FAST_SENDER	N/A
1728.308	SLOW_SENDER1	N/A
1731.666	FAST_SENDER	N/A
1736.257	SLOW_SENDER1	N/A
1739.159	FAST_SENDER	N/A
1744.206	SLOW_SENDER1	N/A
1746.770	FAST_SENDER	N/A
1752.156	SLOW_SENDER1	N/A
1754.546	FAST_SENDER	N/A
1760.105	SLOW_SENDER1	N/A
1762.109	FAST_SENDER	N/A
1768.054	SLOW_SENDER1	N/A
1769.822	FAST_SENDER	N/A
1776.003	SLOW_SENDER1	N/A
1777.941	FAST_SENDER	N/A
1783.952	SLOW_SENDER1	N/A
1785.503	FAST_SENDER	N/A
1791.901	SLOW_SENDER1	N/A
1793.168	FAST_SENDER	N/A
1799.850	SLOW_SENDER1	N/A
1800.646	FAST_SENDER	N/A
1807.799	SLOW_SENDER1	N/A
1807.893	FAST_SENDER	N/A
1812.931	FAST_SENDER	N/A
1815.748	SLOW_SENDER1	N/A
1820.507	FAST_SENDER	N/A
1823.679	FAST_SENDER	N/A
1823.697	SLOW_SENDER1	N/A
1831.296	FAST_SENDER	N/A
1832.123	SLOW_SENDER1	N/A
1838.814	FAST_SENDER	N/A
1840.072	SLOW_SENDER1	N/A
1846.657	FAST_SENDER	N/A
1848.021	SLOW_SENDER1	N/A
1854.888	FAST_SENDER	N/A
1855.970	SLOW_SENDER1	N/A
1862.507	FAST_SENDER	N/A
1863.919	SLOW_SENDER1	N/A
1869.678	FAST_SENDER	N/A
1872.344	SLOW_SENDER1	N/A
1877.288	FAST_SENDER	N/A
1880.293	SLOW_SENDER1	N/A
1884.874	FAST_SENDER	N/A
1888.242	SLOW_SENDER1	N/A
1892.354	FAST_SENDER	N/A
1896.191	SLOW_SENDER1	N/A
1899.698	FAST_SENDER	N/A
1904.141	SLOW_SENDER1	N/A
1907.510	FAST_SENDER	N/A
1912.090	SLOW_SENDER1	N/A
1915.346	FAST_SENDER	N/A
1920.039	SLOW_SENDER1	N/A
1922.805	FAST_SENDER	N/A
1928.464	SLOW_SENDER1	N/A
1930.017	FAST_SENDER	N/A
1936.413	SLOW_SENDER1	N/A
1937.889	FAST_SENDER	N/A
1944.362	SLOW_SENDER1	N/A
1945.191	FAST_SENDER	N/A
1952.311	SLOW_SENDER1	N/A
1952.721	FAST_SENDER	N/A
1960.260	SLOW_SENDER1	N/A
1960.428	FAST_SENDER	N/A
1968.103	FAST_SENDER	N/A
1968.209	SLOW_SENDER1	N/A
1975.800	FAST_SENDER	N/A
1976.635	SLOW_SENDER1	N/A
1979.011	FAST_SENDER	N/A
1984.584	SLOW_SENDER1	N/A
1986.474	FAST_SENDER	N/A
1992.532	SLOW_SENDER1	N/A
1993.982	FAST_SENDER	N/A
2000.482	SLOW_SENDER1	N/A
2001.549	FAST_SENDER	N/A
2004.698	FAST_SENDER	N/A
2008.431	SLOW_SENDER1	N/A
2012.479	FAST_SENDER	N/A
2016.380	SLOW_SENDER1	N/A
2019.711	FAST_SENDER	N/A
2024.329	SLOW_SENDER1	N/A
2027.233	FAST_SENDER	N/A
2032.278	SLOW_SENDER1	N/A
2034.758	FAST_SENDER	N/A
2040.227	SLOW_SENDER1	N/A
2042.377	FAST_SENDER	N/A
2048.175	SLOW_SENDER1	N/A
2050.226	FAST_SENDER	N/A
2056.124	SLOW_SENDER1	N/A
2058.117	FAST_SENDER	N/A
2064.073	SLOW_SENDER1	N/A
2066.111	FAST_SENDER	N/A
2072.022	SLOW_SENDER1	N/A
2073.385	FAST_SENDER	N/A
2079.972	SLOW_SENDER1	N/A
2080.741	FAST_SENDER	N/A
2087.921	SLOW_SENDER1	N/A
2088.323	FAST_SENDER	N/A
2095.870	SLOW_SENDER1	N/A
2096.365	FAST_SENDER	N/A
2103.819	SLOW_SENDER1	N/A
2104.068	FAST_SENDER	N/A
2111.637	FAST_SENDER	N/A
2111.767	SLOW_SENDER1	N/A
2119.318	FAST_SENDER	N/A
2120.193	SLOW_SENDER1	N/A
2127.110	FAST_SENDER	N/A
2128.142	SLOW_SENDER1	N/A
2134.109	FAST_SENDER	N/A
2136.091	SLOW_SENDER1	N/A
2141.526	FAST_SENDER	N/A
2144.040	SLOW_SENDER1	N/A
2148.793	FAST_SENDER	N/A
2151.989	SLOW_SENDER1	N/A
2156.264	FAST_SENDER	N/A
2159.938	SLOW_SENDER1	N/A
2163.449	FAST_SENDER	N/A
2167.888	SLOW_SENDER1	N/A
2171.065	FAST_SENDER	N/A
2175.837	SLOW_SENDER1	N/A
2178.325	FAST_SENDER	N/A
2183.786	SLOW_SENDER1	N/A
2186.399	FAST_SENDER	N/A
2191.735	SLOW_SENDER1	N/A
2193.713	FAST_SENDER	N/A
2199.684	SLOW_SENDER1	N/A
2201.337	FAST_SENDER	N/A
2207.633	SLOW_SENDER1	N/A
2208.916	FAST_SENDER	N/A
2215.582	SLOW_SENDER1	N/A
2216.456	FAST_SENDER	N/A
2223.531	SLOW_SENDER1	N/A
2224.729	FAST_SENDER	N/A
2231.479	SLOW_SENDER1	N/A
2232.207	FAST_SENDER	N/A
2239.428	SLOW_SENDER1	N/A
2239.727	FAST_SENDER	N/A
2247.016	FAST_SENDER	N/A
2247.378	SLOW_SENDER1	N/A
2254.414	FAST_SENDER	N/A
2255.327	SLOW_SENDER1	N/A
2262.189	FAST_SENDER	N/A
2263.276	SLOW_SENDER1	N/A
2269.574	FAST_SENDER	N/A
2271.225	SLOW_SENDER1	N/A
2272.728	FAST_SENDER	N/A
2279.174	SLOW_SENDER1	N/A
2280.602	FAST_SENDER	N/A
2287.123	SLOW_SENDER1	N/A
2288.291	FAST_SENDER	N/A
2295.072	SLOW_SENDER1	N/A
2296.413	FAST_SENDER	N/A
2303.021	SLOW_SENDER1	N/A
2303.642	FAST_SENDER	N/A
2310.738	FAST_SENDER	N/A
2310.970	SLOW_SENDER1	N/A
2318.676	FAST_SENDER	N/A
2318.935	SLOW_SENDER1	N/A
2326.217	FAST_SENDER	N/A
2326.884	SLOW_SENDER1	N/A
2333.439	FAST_SENDER	N/A
2334.833	SLOW_SENDER1	N/A
2336.600	FAST_SENDER	N/A
2342.782	SLOW_SENDER1	N/A
2344.438	FAST_SENDER	N/A
2350.730	SLOW_SENDER1	N/A
2351.998	FAST_SENDER	N/A
2355.180	FAST_SENDER	N/A
2358.679	SLOW_SENDER1	N/A
2363.092	FAST_SENDER	N/A
2366.641	SLOW_SENDER1	N/A
2371.058	FAST_SENDER	N/A
2375.067	SLOW_SENDER1	N/A
2378.542	FAST_SENDER	N/A
2383.016	SLOW_SENDER1	N/A
2386.018	FAST_SENDER	N/A
2390.965	SLOW_SENDER1	N/A
2393.582	FAST_SENDER	N/A
2398.929	SLOW_SENDER1	N/A
2401.120	FAST_SENDER	N/A
2406.879	SLOW_SENDER1	N/A
2408.621	FAST_SENDER	N/A
2414.828	SLOW_SENDER1	N/A
2416.133	FAST_SENDER	N/A
2422.777	SLOW_SENDER1	N/A
2424.024	FAST_SENDER	N/A
2430.726	SLOW_SENDER1	N/A
2431.775	FAST_SENDER	N/A
2438.675	SLOW_SENDER1	N/A
2439.396	FAST_SENDER	N/A
2446.617	FAST_SENDER	N/A
2446.624	SLOW_SENDER1	N/A
2454.582	FAST_SENDER	N/A
2455.050	SLOW_SENDER1	N/A
2462.238	FAST_SENDER	N/A
2462.999	SLOW_SENDER1	N/A
2469.923	FAST_SENDER	N/A
2470.947	SLOW_SENDER1	N/A
2477.726	FAST_SENDER	N/A
2478.896	SLOW_SENDER1	N/A
2485.355	FAST_SENDER	N/A
2486.845	SLOW_SENDER1	N/A
2491.920	FAST_SENDER	N/A
2494.795	SLOW_SENDER1	N/A
2499.914	FAST_SENDER	N/A
2502.744	SLOW_SENDER1	N/A
2507.734	FAST_SENDER	N/A
2510.693	SLOW_SENDER1	N/A
2515.407	FAST_SENDER	N/A
2518.642	SLOW_SENDER1	N/A
2523.268	FAST_SENDER	N/A
2526.591	SLOW_SENDER1	N/A
2530.495	FAST_SENDER	N/A
2534.540	SLOW_SENDER1	N/A
2537.641	FAST_SENDER	N/A
2542.489	SLOW_SENDER1	N/A
2545.101	FAST_SENDER	N/A
2550.446	SLOW_SENDER1	N/A
2552.854	FAST_SENDER	N/A
2558.396	SLOW_SENDER1	N/A
2560.507	FAST_SENDER	N/A
2566.345	SLOW_SENDER1	N/A
2568.007	FAST_SENDER	N/A
2574.294	SLOW_SENDER1	N/A
2574.993	FAST_SENDER	N/A
2582.243	SLOW_SENDER1	N/A
2582.397	FAST_SENDER	N/A
2590.191	SLOW_SENDER1	N/A
2590.251	FAST_SENDER	N/A
2593.990	FAST_SENDER	N/A
2598.140	SLOW_SENDER1	N/A
2601.659	FAST_SENDER	N/A
2604.803	FAST_SENDER	N/A
2606.089	SLOW_SENDER1	N/A
2612.219	FAST_SENDER	N/A
2614.038	SLOW_SENDER1	N/A
2619.321	FAST_SENDER	N/A
2621.987	SLOW_SENDER1	N/A
2626.818	FAST_SENDER	N/A
2629.936	SLOW_SENDER1	N/A
2634.071	FAST_SENDER	N/A
2638.362	SLOW_SENDER1	N/A
2641.795	FAST_SENDER	N/A
2646.312	SLOW_SENDER1	N/A
2649.348	FAST_SENDER	N/A
2650.106	RECEIVER	FAST_SENDER
2652.535	FAST_SENDER	N/A
2654.261	SLOW_SENDER1	N/A
2659.948	FAST_SENDER	N/A
2662.687	SLOW_SENDER1	N/A
2667.227	FAST_SENDER	N/A
2670.636	SLOW_SENDER1	N/A
2675.114	FAST_SENDER	N/A
2679.062	SLOW_SENDER1	N/A
2683.018	FAST_SENDER	N/A
2687.011	SLOW_SENDER1	N/A
2690.447	FAST_SENDER	N/A
2694.960	SLOW_SENDER1	N/A
2697.709	FAST_SENDER	N/A
2703.386	SLOW_SENDER1	N/A
2705.464	FAST_SENDER	N/A
2711.334	SLOW_SENDER1	N/A
2712.808	FAST_SENDER	N/A
2719.283	SLOW_SENDER1	N/A
2720.186	FAST_SENDER	N/A
2727.232	SLOW_SENDER1	N/A
2727.946	FAST_SENDER	N/A
2735.181	SLOW_SENDER1	N/A
2735.331	FAST_SENDER	N/A
2743.130	SLOW_SENDER1	N/A
2743.264	FAST_SENDER	N/A
2751.001	FAST_SENDER	N/A
2751.080	SLOW_SENDER1	N/A
2758.135	FAST_SENDER	N/A
2759.506	SLOW_SENDER1	N/A
2765.482	FAST_SENDER	N/A
2767.455	SLOW_SENDER1	N/A
2772.972	FAST_SENDER	N/A
2775.404	SLOW_SENDER1	N/A
2780.808	FAST_SENDER	N/A
2783.353	SLOW_SENDER1	N/A
2788.154	FAST_SENDER	N/A
2791.302	SLOW_SENDER1	N/A
2796.420	FAST_SENDER	N/A
2799.251	SLOW_SENDER1	N/A
2803.500	FAST_SENDER	N/A
2807.677	SLOW_SENDER1	N/A
2810.982	FAST_SENDER	N/A
2814.197	FAST_SENDER	N/A
2815.626	SLOW_SENDER1	N/A
2821.516	FAST_SENDER	N/A
2822.225	RECEIVER	FAST_SENDER
2824.052	SLOW_SENDER1	N/A
2824.658	FAST_SENDER	N/A
2832.000	SLOW_SENDER1	N/A
2832.243	FAST_SENDER	N/A
2839.557	FAST_SENDER	N/A
2839.949	SLOW_SENDER1	N/A
2847.636	FAST_SENDER	N/A
2847.898	SLOW_SENDER1	N/A
2855.288	FAST_SENDER	N/A
2855.847	SLOW_SENDER1	N/A
2858.455	FAST_SENDER	N/A
2863.797	SLOW_SENDER1	N/A
2865.574	FAST_SENDER	N/A
2871.746	SLOW_SENDER1	N/A
2873.617	FAST_SENDER	N/A
2879.695	SLOW_SENDER1	N/A
2881.587	FAST_SENDER	N/A
2887.644	SLOW_SENDER1	N/A
2889.229	FAST_SENDER	N/A
2895.593	SLOW_SENDER1	N/A
2897.078	FAST_SENDER	N/A
2903.542	SLOW_SENDER1	N/A
2904.704	FAST_SENDER	N/A
2911.491	SLOW_SENDER1	N/A
2912.256	FAST_SENDER	N/A
2919.440	SLOW_SENDER1	N/A
2919.772	FAST_SENDER	N/A
2927.389	SLOW_SENDER1	N/A
2927.861	FAST_SENDER	N/A
2935.298	FAST_SENDER	N/A
2935.338	SLOW_SENDER1	N/A
2942.847	FAST_SENDER	N/A
2943.764	SLOW_SENDER1	N/A
2950.678	FAST_SENDER	N/A
2951.712	SLOW_SENDER1	N/A
2958.378	FAST_SENDER	N/A
2959.661	SLOW_SENDER1	N/A
2966.171	FAST_SENDER	N/A
2967.610	SLOW_SENDER1	N/A
2969.385	FAST_SENDER	N/A
2975.560	SLOW_SENDER1	N/A
2976.759	FAST_SENDER	N/A
2979.980	FAST_SENDER	N/A
2983.509	SLOW_SENDER1	N/A
2987.819	FAST_SENDER	N/A
2991.458	SLOW_SENDER1	N/A
2995.407	FAST_SENDER	N/A
2999.407	SLOW_SENDER1	N/A
3002.820	FAST_SENDER	N/A
3007.356	SLOW_SENDER1	N/A
3010.626	FAST_SENDER	N/A
3015.305	SLOW_SENDER1	N/A
3018.418	FAST_SENDER	N/A
3021.604	FAST_SENDER	N/A
3023.254	SLOW_SENDER1	N/A
3029.434	FAST_SENDER	N/A
3031.203	SLOW_SENDER1	N/A
3037.173	FAST_SENDER	N/A
3039.629	SLOW_SENDER1	N/A
3044.531	FAST_SENDER	N/A
3047.578	SLOW_SENDER1	N/A
3052.766	FAST_SENDER	N/A
3055.527	SLOW_SENDER1	N/A
3060.000	FAST_SENDER	N/A
3063.476	SLOW_SENDER1	N/A
3067.466	FAST_SENDER	N/A
3070.647	FAST_SENDER	N/A
3071.424	SLOW_SENDER1	N/A
3078.709	FAST_SENDER	N/A
3079.373	SLOW_SENDER1	N/A
3086.537	FAST_SENDER	N/A
3087.322	SLOW_SENDER1	N/A
3094.137	FAST_SENDER	N/A
3095.272	SLOW_SENDER1	N/A
3102.098	FAST_SENDER	N/A
3103.221	SLOW_SENDER1	N/A
3109.650	FAST_SENDER	N/A
3111.170	SLOW_SENDER1	N/A
3117.367	FAST_SENDER	N/A
3119.119	SLOW_SENDER1	N/A
3120.536	FAST_SENDER	N/A
3127.068	SLOW_SENDER1	N/A
3128.108	FAST_SENDER	N/A
3135.017	SLOW_SENDER1	N/A
3135.245	FAST_SENDER	N/A
3142.966	SLOW_SENDER1	N/A
3143.540	FAST_SENDER	N/A
3150.915	SLOW_SENDER1	N/A
3150.988	FAST_SENDER	N/A
3158.742	FAST_SENDER	N/A
3158.864	SLOW_SENDER1	N/A
3166.446	FAST_SENDER	N/A
3167.290	SLOW_SENDER1	N/A
3174.060	FAST_SENDER	N/A
3175.239	SLOW_SENDER1	N/A
3181.746	FAST_SENDER	N/A
3183.188	SLOW_SENDER1	N/A
3184.940	FAST_SENDER	N/A
3191.136	SLOW_SENDER1	N/A
3192.200	FAST_SENDER	N/A
3199.085	SLOW_SENDER1	N/A
3199.392	FAST_SENDER	N/A
3206.693	FAST_SENDER	N/A
3207.034	SLOW_SENDER1	N/A
3214.289	FAST_SENDER	N/A
3214.984	SLOW_SENDER1	N/A
3217.510	FAST_SENDER	N/A
3222.933	SLOW_SENDER1	N/A
3225.176	FAST_SENDER	N/A
3230.882	SLOW_SENDER1	N/A
3232.678	FAST_SENDER	N/A
3238.831	SLOW_SENDER1	N/A
3240.083	FAST_SENDER	N/A
3246.780	SLOW_SENDER1	N/A
3247.681	FAST_SENDER	N/A
3250.891	FAST_SENDER	N/A
3254.729	SLOW_SENDER1	N/A
3258.306	FAST_SENDER	N/A
3262.678	SLOW_SENDER1	N/A
3265.718	FAST_SENDER	N/A
3270.627	SLOW_SENDER1	N/A
3273.136	FAST_SENDER	N/A
3276.317	FAST_SENDER	N/A
3278.576	SLOW_SENDER1	N/A
3284.073	FAST_SENDER	N/A
3286.525	SLOW_SENDER1	N/A
3291.109	FAST_SENDER	N/A
3294.315	FAST_SENDER	N/A
3294.474	SLOW_SENDER1	N/A
3301.679	FAST_SENDER	N/A
3302.423	SLOW_SENDER1	N/A
3309.557	FAST_SENDER	N/A
3310.371	SLOW_SENDER1	N/A
3316.753	FAST_SENDER	N/A
3318.320	SLOW_SENDER1	N/A
3319.931	FAST_SENDER	N/A
3326.270	SLOW_SENDER1	N/A
3327.531	FAST_SENDER	N/A
3334.219	SLOW_SENDER1	N/A
3335.116	FAST_SENDER	N/A
3342.168	SLOW_SENDER1	N/A
3342.721	FAST_SENDER	N/A
3350.117	SLOW_SENDER1	N/A
3350.639	FAST_SENDER	N/A
3358.066	SLOW_SENDER1	N/A
3358.282	FAST_SENDER	N/A
3365.425	FAST_SENDER	N/A
3366.015	SLOW_SENDER1	N/A
3373.141	FAST_SENDER	N/A
3373.964	SLOW_SENDER1	N/A
3380.288	FAST_SENDER	N/A
3381.913	SLOW_SENDER1	N/A
3386.968	FAST_SENDER	N/A
3389.862	SLOW_SENDER1	N/A
3394.245	FAST_SENDER	N/A
3398.288	SLOW_SENDER1	N/A
3401.805	FAST_SENDER	N/A
3406.237	SLOW_SENDER1	N/A
3409.702	FAST_SENDER	N/A
3414.186	SLOW_SENDER1	N/A
3417.283	FAST_SENDER	N/A
3422.135	SLOW_SENDER1	N/A
3424.861	FAST_SENDER	N/A
3430.560	SLOW_SENDER1	N/A
3432.401	FAST_SENDER	N/A
3438.509	SLOW_SENDER1	N/A
3440.053	FAST_SENDER	N/A
3446.458	SLOW_SENDER1	N/A
3447.471	FAST_SENDER	N/A
3454.407	SLOW_SENDER1	N/A
3454.975	FAST_SENDER	N/A
3462.201	FAST_SENDER	N/A
3462.357	SLOW_SENDER1	N/A
3465.401	FAST_SENDER	N/A
3470.783	SLOW_SENDER1	N/A
3472.860	FAST_SENDER	N/A
3478.732	SLOW_SENDER1	N/A
3480.446	FAST_SENDER	N/A
3486.681	SLOW_SENDER1	N/A
3488.130	FAST_SENDER	N/A
3494.630	SLOW_SENDER1	N/A
3496.109	FAST_SENDER	N/A
3502.579	SLOW_SENDER1	N/A
3504.185	FAST_SENDER	N/A
3510.528	SLOW_SENDER1	N/A
3511.750	FAST_SENDER	N/A
3514.908	FAST_SENDER	N/A
3518.477	SLOW_SENDER1	N/A
3522.858	FAST_SENDER	N/A
3526.458	SLOW_SENDER1	N/A
3530.600	FAST_SENDER	N/A
3533.798	FAST_SENDER	N/A
3534.884	SLOW_SENDER1	N/A
3541.411	FAST_SENDER	N/A
3542.833	SLOW_SENDER1	N/A
3549.064	FAST_SENDER	N/A
3550.780	SLOW_SENDER1	N/A
3556.780	FAST_SENDER	N/A
3558.733	SLOW_SENDER1	N/A
3564.283	FAST_SENDER	N/A
3566.682	SLOW_SENDER1	N/A
3571.928	FAST_SENDER	N/A
3574.631	SLOW_SENDER1	N/A
3579.180	FAST_SENDER	N/A
3582.580	SLOW_SENDER1	N/A
3586.476	FAST_SENDER	N/A
3590.529	SLOW_SENDER1	N/A
3593.748	FAST_SENDER	N/A
3596.908	FAST_SENDER	N/A
3598.478	SLOW_SENDER1	N/A
3604.851	FAST_SENDER	N/A
3606.428	SLOW_SENDER1	N/A
3612.977	FAST_SENDER	N/A
3614.377	SLOW_SENDER1	N/A
3616.162	FAST_SENDER	N/A
3622.326	SLOW_SENDER1	N/A
3623.650	FAST_SENDER	N/A
3630.275	SLOW_SENDER1	N/A
3630.739	FAST_SENDER	N/A
3638.027	FAST_SENDER	N/A
3638.224	SLOW_SENDER1	N/A
3645.705	FAST_SENDER	N/A
3646.650	SLOW_SENDER1	N/A
3653.691	FAST_SENDER	N/A
3654.599	SLOW_SENDER1	N/A
3661.372	FAST_SENDER	N/A
3662.548	SLOW_SENDER1	N/A
3664.607	FAST_SENDER	N/A
3670.496	SLOW_SENDER1	N/A
3671.912	FAST_SENDER	N/A
3678.445	SLOW_SENDER1	N/A
3679.518	FAST_SENDER	N/A
3686.394	SLOW_SENDER1	N/A
3687.201	FAST_SENDER	N/A
3694.344	SLOW_SENDER1	N/A
3695.026	FAST_SENDER	N/A
3702.293	SLOW_SENDER1	N/A
3702.646	FAST_SENDER	N/A
3709.916	FAST_SENDER	N/A
3710.242	SLOW_SENDER1	N/A
3717.619	FAST_SENDER	N/A
3718.191	SLOW_SENDER1	N/A
3725.146	FAST_SENDER	N/A
3726.140	SLOW_SENDER1	N/A
3728.346	FAST_SENDER	N/A
3734.089	SLOW_SENDER1	N/A
3735.891	FAST_SENDER	N/A
3742.038	SLOW_SENDER1	N/A
3742.968	FAST_SENDER	N/A
3746.112	FAST_SENDER	N/A
3749.987	SLOW_SENDER1	N/A
3753.757	FAST_SENDER	N/A
3757.936	SLOW_SENDER1	N/A
3760.999	FAST_SENDER	N/A
3764.191	FAST_SENDER	N/A
3765.885	SLOW_SENDER1	N/A
3771.222	FAST_SENDER	N/A
3773.834	SLOW_SENDER1	N/A
3774.428	FAST_SENDER	N/A
3781.543	FAST_SENDER	N/A
3781.783	SLOW_SENDER1	N/A
3784.760	FAST_SENDER	N/A
3789.731	SLOW_SENDER1	N/A
3792.126	FAST_SENDER	N/A
3797.680	SLOW_SENDER1	N/A
3799.902	FAST_SENDER	N/A
3805.630	SLOW_SENDER1	N/A
3807.460	FAST_SENDER	N/A
3813.579	SLOW_SENDER1	N/A
3815.058	FAST_SENDER	N/A
3821.528	SLOW_SENDER1	N/A
3823.125	FAST_SENDER	N/A
3829.477	SLOW_SENDER1	N/A
3830.585	FAST_SENDER	N/A
3837.426	SLOW_SENDER1	N/A
3837.941	FAST_SENDER	N/A
3845.375	SLOW_SENDER1	N/A
3845.463	FAST_SENDER	N/A
3852.965	FAST_SENDER	N/A
3853.324	SLOW_SENDER1	N/A
3856.175	FAST_SENDER	N/A
3861.273	SLOW_SENDER1	N/A
3864.052	FAST_SENDER	N/A
3869.699	SLOW_SENDER1	N/A
3871.847	FAST_SENDER	N/A
3877.648	SLOW_SENDER1	N/A
3879.375	FAST_SENDER	N/A
3885.597	SLOW_SENDER1	N/A
3886.886	FAST_SENDER	N/A
3893.547	SLOW_SENDER1	N/A
3894.464	FAST_SENDER	N/A
3901.496	SLOW_SENDER1	N/A
3902.009	FAST_SENDER	N/A
3909.443	SLOW_SENDER1	N/A
3909.942	FAST_SENDER	N/A
3917.392	SLOW_SENDER1	N/A
3917.579	FAST_SENDER	N/A
3925.068	FAST_SENDER	N/A
3925.341	SLOW_SENDER1	N/A
3932.682	FAST_SENDER	N/A
3933.290	SLOW_SENDER1	N/A
3935.929	FAST_SENDER	N/A
3941.239	SLOW_SENDER1	N/A
3943.845	FAST_SENDER	N/A
3949.188	SLOW_SENDER1	N/A
3951.182	FAST_SENDER	N/A
3954.311	FAST_SENDER	N/A
3957.137	SLOW_SENDER1	N/A
3962.140	FAST_SENDER	N/A
3965.086	SLOW_SENDER1	N/A
3970.034	FAST_SENDER	N/A
3973.036	SLOW_SENDER1	N/A
3977.715	FAST_SENDER	N/A
3980.985	SLOW_SENDER1	N/A
3985.227	FAST_SENDER	N/A
3988.934	SLOW_SENDER1	N/A
3992.803	FAST_SENDER	N/A
3995.982	FAST_SENDER	N/A
3996.883	SLOW_SENDER1	N/A
4003.126	FAST_SENDER	N/A
4004.832	SLOW_SENDER1	N/A
4006.307	FAST_SENDER	N/A
4012.781	SLOW_SENDER1	N/A
4013.947	FAST_SENDER	N/A
4020.730	SLOW_SENDER1	N/A
4021.748	FAST_SENDER	N/A
4024.927	FAST_SENDER	N/A
4028.678	SLOW_SENDER1	N/A
4032.467	FAST_SENDER	N/A
4036.627	SLOW_SENDER1	N/A
4040.492	FAST_SENDER	N/A
4044.576	SLOW_SENDER1	N/A
4048.112	FAST_SENDER	N/A
4052.526	SLOW_SENDER1	N/A
4055.852	FAST_SENDER	N/A
4059.022	FAST_SENDER	N/A
4060.475	SLOW_SENDER1	N/A
4066.611	FAST_SENDER	N/A
4068.424	SLOW_SENDER1	N/A
4074.378	FAST_SENDER	N/A
4076.850	SLOW_SENDER1	N/A
4081.560	FAST_SENDER	N/A
4084.745	FAST_SENDER	N/A
4084.799	SLOW_SENDER1	N/A
4092.342	FAST_SENDER	N/A
4093.224	SLOW_SENDER1	N/A
4100.144	FAST_SENDER	N/A
4101.173	SLOW_SENDER1	N/A
4103.322	FAST_SENDER	N/A
4109.122	SLOW_SENDER1	N/A
4110.944	FAST_SENDER	N/A
4117.071	SLOW_SENDER1	N/A
4118.752	FAST_SENDER	N/A
4125.020	SLOW_SENDER1	N/A
4126.340	FAST_SENDER	N/A
4132.969	SLOW_SENDER1	N/A
4133.691	FAST_SENDER	N/A
4140.918	SLOW_SENDER1	N/A
4141.687	FAST_SENDER	N/A
4148.868	SLOW_SENDER1	N/A
4149.380	FAST_SENDER	N/A
4156.817	SLOW_SENDER1	N/A
4157.140	FAST_SENDER	N/A
4164.747	FAST_SENDER	N/A
4164.766	SLOW_SENDER1	N/A
4172.647	FAST_SENDER	N/A
4173.192	SLOW_SENDER1	N/A
4180.199	FAST_SENDER	N/A
4181.141	SLOW_SENDER1	N/A
4187.907	FAST_SENDER	N/A
4188.650	RECEIVER	FAST_SENDER
4189.090	SLOW_SENDER1	N/A
4191.053	FAST_SENDER	N/A
4197.039	SLOW_SENDER1	N/A
4198.651	FAST_SENDER	N/A
4204.988	SLOW_SENDER1	N/A
4206.223	FAST_SENDER	N/A
4212.936	SLOW_SENDER1	N/A
4213.413	FAST_SENDER	N/A
4220.885	SLOW_SENDER1	N/A
4221.167	FAST_SENDER	N/A
4228.834	SLOW_SENDER1	N/A
4228.963	FAST_SENDER	N/A
4236.656	FAST_SENDER	N/A
4236.784	SLOW_SENDER1	N/A
4244.864	FAST_SENDER	N/A
4245.210	SLOW_SENDER1	N/A
4252.965	FAST_SENDER	N/A
4253.159	SLOW_SENDER1	N/A
4260.484	FAST_SENDER	N/A
4261.108	SLOW_SENDER1	N/A
4263.695	FAST_SENDER	N/A
4269.055	SLOW_SENDER1	N/A
4270.995	FAST_SENDER	N/A
4274.174	FAST_SENDER	N/A
4277.004	SLOW_SENDER1	N/A
4281.807	FAST_SENDER	N/A
4284.953	SLOW_SENDER1	N/A
4289.828	FAST_SENDER	N/A
4292.902	SLOW_SENDER1	N/A
4297.512	FAST_SENDER	N/A
4300.851	SLOW_SENDER1	N/A
4305.178	FAST_SENDER	N/A
4308.812	SLOW_SENDER1	N/A
4312.724	FAST_SENDER	N/A
4316.761	SLOW_SENDER1	N/A
4319.804	FAST_SENDER	N/A
4324.710	SLOW_SENDER1	N/A
4327.266	FAST_SENDER	N/A
4330.436	FAST_SENDER	N/A
4332.658	SLOW_SENDER1	N/A
4337.919	FAST_SENDER	N/A
4340.607	SLOW_SENDER1	N/A
4345.417	FAST_SENDER	N/A
4348.556	SLOW_SENDER1	N/A
4352.536	FAST_SENDER	N/A
4356.506	SLOW_SENDER1	N/A
4360.630	FAST_SENDER	N/A
4364.455	SLOW_SENDER1	N/A
4367.647	FAST_SENDER	N/A
4370.811	FAST_SENDER	N/A
4372.404	SLOW_SENDER1	N/A
4378.251	FAST_SENDER	N/A
4380.830	SLOW_SENDER1	N/A
4385.614	FAST_SENDER	N/A
4388.777	SLOW_SENDER1	N/A
4392.949	FAST_SENDER	N/A
4397.203	SLOW_SENDER1	N/A
4400.873	FAST_SENDER	N/A
4405.152	SLOW_SENDER1	N/A
4408.614	FAST_SENDER	N/A
4413.101	SLOW_SENDER1	N/A
4416.519	FAST_SENDER	N/A
4421.050	SLOW_SENDER1	N/A
4424.510	FAST_SENDER	N/A
4428.999	SLOW_SENDER1	N/A
4431.817	FAST_SENDER	N/A
4437.425	SLOW_SENDER1	N/A
4439.207	FAST_SENDER	N/A
4445.374	SLOW_SENDER1	N/A
4446.530	FAST_SENDER	N/A
4453.323	SLOW_SENDER1	N/A
4454.029	FAST_SENDER	N/A
4461.273	SLOW_SENDER1	N/A
4461.802	FAST_SENDER	N/A
4469.222	SLOW_SENDER1	N/A
4469.236	FAST_SENDER	N/A
4472.929	FAST_SENDER	N/A
4477.171	SLOW_SENDER1	N/A
4480.453	FAST_SENDER	N/A
4483.649	FAST_SENDER	N/A
4485.120	SLOW_SENDER1	N/A
4491.902	FAST_SENDER	N/A
4493.069	SLOW_SENDER1	N/A
4499.749	FAST_SENDER	N/A
4501.018	SLOW_SENDER1	N/A
4507.295	FAST_SENDER	N/A
4508.050	RECEIVER	FAST_SENDER
4508.966	SLOW_SENDER1	N/A
4510.478	FAST_SENDER	N/A
4516.915	SLOW_SENDER1	N/A
4518.228	FAST_SENDER	N/A
4524.864	SLOW_SENDER1	N/A
4525.372	FAST_SENDER	N/A
4532.813	SLOW_SENDER1	N/A
4533.028	FAST_SENDER	N/A
4540.398	FAST_SENDER	N/A
4540.763	SLOW_SENDER1	N/A
4547.672	FAST_SENDER	N/A
4548.450	RECEIVER	FAST_SENDER
4548.712	SLOW_SENDER1	N/A
4550.891	FAST_SENDER	N/A
4556.661	SLOW_SENDER1	N/A
4558.359	FAST_SENDER	N/A
4564.610	SLOW_SENDER1	N/A
4565.931	FAST_SENDER	N/A
4572.558	SLOW_SENDER1	N/A
4574.056	FAST_SENDER	N/A
4580.507	SLOW_SENDER1	N/A
4581.675	FAST_SENDER	N/A
4588.456	SLOW_SENDER1	N/A
4589.173	FAST_SENDER	N/A
4592.370	FAST_SENDER	N/A
4596.405	SLOW_SENDER1	N/A
4599.888	FAST_SENDER	N/A
4600.618	RECEIVER	FAST_SENDER
4603.046	FAST_SENDER	N/A
4604.354	SLOW_SENDER1	N/A
4610.838	FAST_SENDER	N/A
4612.303	SLOW_SENDER1	N/A
4618.020	FAST_SENDER	N/A
4620.729	SLOW_SENDER1	N/A
4625.626	FAST_SENDER	N/A
4628.679	SLOW_SENDER1	N/A
4633.444	FAST_SENDER	N/A
4636.628	SLOW_SENDER1	N/A
4641.299	FAST_SENDER	N/A
4644.577	SLOW_SENDER1	N/A
4648.513	FAST_SENDER	N/A
4652.526	SLOW_SENDER1	N/A
4656.184	FAST_SENDER	N/A
4660.475	SLOW_SENDER1	N/A
4663.941	FAST_SENDER	N/A
4668.424	SLOW_SENDER1	N/A
4671.818	FAST_SENDER	N/A
4676.373	SLOW_SENDER1	N/A
4679.778	FAST_SENDER	N/A
4684.322	SLOW_SENDER1	N/A
4687.970	FAST_SENDER	N/A
4690.421	RECEIVER	FAST_SENDER
4692.270	SLOW_SENDER1	N/A
4692.849	FAST_SENDER	N/A
4700.219	SLOW_SENDER1	N/A
4700.634	FAST_SENDER	N/A
4708.113	FAST_SENDER	N/A
4708.169	SLOW_SENDER1	N/A
4715.886	FAST_SENDER	N/A
4716.595	SLOW_SENDER1	N/A
4723.518	FAST_SENDER	N/A
4724.544	SLOW_SENDER1	N/A
4730.934	FAST_SENDER	N/A
4732.493	SLOW_SENDER1	N/A
4738.312	FAST_SENDER	N/A
4740.442	SLOW_SENDER1	N/A
4746.425	FAST_SENDER	N/A
4748.390	SLOW_SENDER1	N/A
4754.311	FAST_SENDER	N/A
4756.339	SLOW_SENDER1	N/A
4762.146	FAST_SENDER	N/A
4764.302	SLOW_SENDER1	N/A
4769.933	FAST_SENDER	N/A
4772.251	SLOW_SENDER1	N/A
4777.360	FAST_SENDER	N/A
4778.108	RECEIVER	FAST_SENDER
4780.200	SLOW_SENDER1	N/A
4780.535	FAST_SENDER	N/A
4788.149	SLOW_SENDER1	N/A
4788.295	FAST_SENDER	N/A
4795.928	FAST_SENDER	N/A
4796.098	SLOW_SENDER1	N/A
4803.451	FAST_SENDER	N/A
4804.047	SLOW_SENDER1	N/A
4810.754	FAST_SENDER	N/A
4811.995	SLOW_SENDER1	N/A
4818.304	FAST_SENDER	N/A
4819.944	SLOW_SENDER1	N/A
4821.484	FAST_SENDER	N/A
4827.894	SLOW_SENDER1	N/A
4829.058	FAST_SENDER	N/A
4835.843	SLOW_SENDER1	N/A
4836.849	FAST_SENDER	N/A
4843.792	SLOW_SENDER1	N/A
4844.525	FAST_SENDER	N/A
4851.741	SLOW_SENDER1	N/A
4852.444	FAST_SENDER	N/A
4859.690	SLOW_SENDER1	N/A
4859.731	FAST_SENDER	N/A
4867.639	SLOW_SENDER1	N/A
4867.906	FAST_SENDER	N/A
4875.525	FAST_SENDER	N/A
4875.588	SLOW_SENDER1	N/A
4882.900	FAST_SENDER	N/A
4884.014	SLOW_SENDER1	N/A
4890.491	FAST_SENDER	N/A
4891.963	SLOW_SENDER1	N/A
4898.194	FAST_SENDER	N/A
4900.389	SLOW_SENDER1	N/A
4905.327	FAST_SENDER	N/A
4908.338	SLOW_SENDER1	N/A
4913.216	FAST_SENDER	N/A
4916.287	SLOW_SENDER1	N/A
4920.641	FAST_SENDER	N/A
4924.236	SLOW_SENDER1	N/A
4928.311	FAST_SENDER	N/A
4932.184	SLOW_SENDER1	N/A
4935.921	FAST_SENDER	N/A
4940.133	SLOW_SENDER1	N/A
4943.376	FAST_SENDER	N/A
4948.082	SLOW_SENDER1	N/A
4950.706	FAST_SENDER	N/A
4956.508	SLOW_SENDER1	N/A
4958.073	FAST_SENDER	N/A
4964.457	SLOW_SENDER1	N/A
4965.874	FAST_SENDER	N/A
4972.407	SLOW_SENDER1	N/A
4973.320	FAST_SENDER	N/A
4980.356	SLOW_SENDER1	N/A
4981.360	FAST_SENDER	N/A
4988.303	SLOW_SENDER1	N/A
4988.990	FAST_SENDER	N/A
4996.252	SLOW_SENDER1	N/A
4996.714	FAST_SENDER	N/A
5004.100	FAST_SENDER	N/A
5004.201	SLOW_SENDER1	N/A
5011.839	FAST_SENDER	N/A
5012.627	SLOW_SENDER1	N/A
5019.580	FAST_SENDER	N/A
5020.576	SLOW_SENDER1	N/A
5027.200	FAST_SENDER	N/A
5028.525	SLOW_SENDER1	N/A
5035.269	FAST_SENDER	N/A
5036.474	SLOW_SENDER1	N/A
5042.526	FAST_SENDER	N/A
5044.423	SLOW_SENDER1	N/A
5049.773	FAST_SENDER	N/A
5052.371	SLOW_SENDER1	N/A
5057.655	FAST_SENDER	N/A
5060.321	SLOW_SENDER1	N/A
5065.469	FAST_SENDER	N/A
5068.270	SLOW_SENDER1	N/A
5072.533	FAST_SENDER	N/A
5076.219	SLOW_SENDER1	N/A
5079.861	FAST_SENDER	N/A
5084.168	SLOW_SENDER1	N/A
5087.645	FAST_SENDER	N/A
5088.399	RECEIVER	FAST_SENDER
5090.804	FAST_SENDER	N/A
5092.117	SLOW_SENDER1	N/A
5098.392	FAST_SENDER	N/A
5100.066	SLOW_SENDER1	N/A
5104.727	FAST_SENDER	N/A
5108.014	SLOW_SENDER1	N/A
5112.193	FAST_SENDER	N/A
5115.964	SLOW_SENDER1	N/A
5119.818	FAST_SENDER	N/A
5123.913	SLOW_SENDER1	N/A
5127.067	FAST_SENDER	N/A
5131.862	SLOW_SENDER1	N/A
5134.332	FAST_SENDER	N/A
5139.811	SLOW_SENDER1	N/A
5142.277	FAST_SENDER	N/A
5147.760	SLOW_SENDER1	N/A
5149.873	FAST_SENDER	N/A
5153.021	FAST_SENDER	N/A
5155.709	SLOW_SENDER1	N/A
5160.515	FAST_SENDER	N/A
5163.658	SLOW_SENDER1	N/A
5163.733	FAST_SENDER	N/A
5171.423	FAST_SENDER	N/A
5171.606	SLOW_SENDER1	N/A
5179.036	FAST_SENDER	N/A
5179.555	SLOW_SENDER1	N/A
5186.515	FAST_SENDER	N/A
5187.505	SLOW_SENDER1	N/A
5194.469	FAST_SENDER	N/A
5195.454	SLOW_SENDER1	N/A
5202.057	FAST_SENDER	N/A
5203.403	SLOW_SENDER1	N/A
5209.624	FAST_SENDER	N/A
5211.352	SLOW_SENDER1	N/A
5212.775	FAST_SENDER	N/A
5219.301	SLOW_SENDER1	N/A
5220.504	FAST_SENDER	N/A
5227.250	SLOW_SENDER1	N/A
5228.202	FAST_SENDER	N/A
5235.199	SLOW_SENDER1	N/A
5236.301	FAST_SENDER	N/A
5243.148	SLOW_SENDER1	N/A
5243.594	FAST_SENDER	N/A
5251.097	SLOW_SENDER1	N/A
5251.257	FAST_SENDER	N/A
5258.714	FAST_SENDER	N/A
5259.046	SLOW_SENDER1	N/A
5266.595	FAST_SENDER	N/A
5266.995	SLOW_SENDER1	N/A
5274.279	FAST_SENDER	N/A
5274.944	SLOW_SENDER1	N/A
5282.068	FAST_SENDER	N/A
5282.893	SLOW_SENDER1	N/A
5289.755	FAST_SENDER	N/A
5290.841	SLOW_SENDER1	N/A
5297.214	FAST_SENDER	N/A
5298.790	SLOW_SENDER1	N/A
5304.629	FAST_SENDER	N/A
5307.216	SLOW_SENDER1	N/A
5312.011	FAST_SENDER	N/A
5315.166	SLOW_SENDER1	N/A
5319.729	FAST_SENDER	N/A
5323.115	SLOW_SENDER1	N/A
5327.205	FAST_SENDER	N/A
5331.064	SLOW_SENDER1	N/A
5334.484	FAST_SENDER	N/A
5335.214	RECEIVER	FAST_SENDER
5337.628	FAST_SENDER	N/A
5339.013	SLOW_SENDER1	N/A
5344.902	FAST_SENDER	N/A
5346.962	SLOW_SENDER1	N/A
5352.322	FAST_SENDER	N/A
5354.911	SLOW_SENDER1	N/A
5355.478	FAST_SENDER	N/A
5362.860	SLOW_SENDER1	N/A
5362.976	FAST_SENDER	N/A
5370.295	FAST_SENDER	N/A
5370.809	SLOW_SENDER1	N/A
5377.653	FAST_SENDER	N/A
5378.758	SLOW_SENDER1	N/A
5385.290	FAST_SENDER	N/A
5386.707	SLOW_SENDER1	N/A
5393.106	FAST_SENDER	N/A
5394.656	SLOW_SENDER1	N/A
5400.543	FAST_SENDER	N/A
5402.604	SLOW_SENDER1	N/A
5408.730	FAST_SENDER	N/A
5410.552	SLOW_SENDER1	N/A
5416.513	FAST_SENDER	N/A
5418.501	SLOW_SENDER1	N/A
5424.294	FAST_SENDER	N/A
5426.450	SLOW_SENDER1	N/A
5431.970	FAST_SENDER	N/A
5434.399	SLOW_SENDER1	N/A
5439.481	FAST_SENDER	N/A
5442.348	SLOW_SENDER1	N/A
5442.656	FAST_SENDER	N/A
5450.157	FAST_SENDER	N/A
5450.298	SLOW_SENDER1	N/A
5458.005	FAST_SENDER	N/A
5458.724	SLOW_SENDER1	N/A
5465.318	FAST_SENDER	N/A
5466.673	SLOW_SENDER1	N/A
5468.510	FAST_SENDER	N/A
5474.622	SLOW_SENDER1	N/A
5476.164	FAST_SENDER	N/A
5482.571	SLOW_SENDER1	N/A
5483.746	FAST_SENDER	N/A
5490.520	SLOW_SENDER1	N/A
5491.785	FAST_SENDER	N/A
5498.469	SLOW_SENDER1	N/A
5499.216	FAST_SENDER	N/A
5502.404	FAST_SENDER	N/A
5506.418	SLOW_SENDER1	N/A
5510.175	FAST_SENDER	N/A
5514.367	SLOW_SENDER1	N/A
5517.802	FAST_SENDER	N/A
5520.975	FAST_SENDER	N/A
5522.316	SLOW_SENDER1	N/A
5528.792	FAST_SENDER	N/A
5530.264	SLOW_SENDER1	N/A
5536.046	FAST_SENDER	N/A
5538.690	SLOW_SENDER1	N/A
5543.858	FAST_SENDER	N/A
5546.639	SLOW_SENDER1	N/A
5551.329	FAST_SENDER	N/A
5554.530	FAST_SENDER	N/A
5554.589	SLOW_SENDER1	N/A
5561.954	FAST_SENDER	N/A
5563.015	SLOW_SENDER1	N/A
5569.304	FAST_SENDER	N/A
5570.964	SLOW_SENDER1	N/A
5576.478	FAST_SENDER	N/A
5578.913	SLOW_SENDER1	N/A
5579.654	FAST_SENDER	N/A
5586.862	SLOW_SENDER1	N/A
5587.056	FAST_SENDER	N/A
5590.266	FAST_SENDER	N/A
5594.811	SLOW_SENDER1	N/A
5598.034	FAST_SENDER	N/A
5602.760	SLOW_SENDER1	N/A
5605.756	FAST_SENDER	N/A
5610.709	SLOW_SENDER1	N/A
5613.077	FAST_SENDER	N/A
5616.245	FAST_SENDER	N/A
5618.658	SLOW_SENDER1	N/A
5624.234	FAST_SENDER	N/A
5626.607	SLOW_SENDER1	N/A
5631.780	FAST_SENDER	N/A
5634.556	SLOW_SENDER1	N/A
5639.730	FAST_SENDER	N/A
5642.505	SLOW_SENDER1	N/A
5647.469	FAST_SENDER	N/A
5650.453	SLOW_SENDER1	N/A
5655.502	FAST_SENDER	N/A
5658.402	SLOW_SENDER1	N/A
5663.578	FAST_SENDER	N/A
5666.352	SLOW_SENDER1	N/A
5671.029	FAST_SENDER	N/A
5674.301	SLOW_SENDER1	N/A
5679.406	FAST_SENDER	N/A
5682.250	SLOW_SENDER1	N/A
5687.219	FAST_SENDER	N/A
5690.199	SLOW_SENDER1	N/A
5694.983	FAST_SENDER	N/A
5698.148	SLOW_SENDER1	N/A
5702.471	FAST_SENDER	N/A
5706.574	SLOW_SENDER1	N/A
5710.133	FAST_SENDER	N/A
5714.523	SLOW_SENDER1	N/A
5717.467	FAST_SENDER	N/A
5722.472	SLOW_SENDER1	N/A
5724.937	FAST_SENDER	N/A
5730.421	SLOW_SENDER1	N/A
5732.233	FAST_SENDER	N/A
5738.370	SLOW_SENDER1	N/A
5739.660	FAST_SENDER	N/A
5746.319	SLOW_SENDER1	N/A
5747.261	FAST_SENDER	N/A
5754.268	SLOW_SENDER1	N/A
5754.806	FAST_SENDER	N/A
5762.217	SLOW_SENDER1	N/A
5762.250	FAST_SENDER	N/A
5770.044	FAST_SENDER	N/A
5770.165	SLOW_SENDER1	N/A
5777.894	FAST_SENDER	N/A
5778.591	SLOW_SENDER1	N/A
5784.945	FAST_SENDER	N/A
5786.540	SLOW_SENDER1	N/A
5792.215	FAST_SENDER	N/A
5794.486	SLOW_SENDER1	N/A
5799.696	FAST_SENDER	N/A
5802.435	SLOW_SENDER1	N/A
5802.851	FAST_SENDER	N/A
5810.384	SLOW_SENDER1	N/A
5810.687	FAST_SENDER	N/A
5818.294	FAST_SENDER	N/A
5818.333	SLOW_SENDER1	N/A
5825.956	FAST_SENDER	N/A
5826.759	SLOW_SENDER1	N/A
5833.962	FAST_SENDER	N/A
5834.708	SLOW_SENDER1	N/A
5841.396	FAST_SENDER	N/A
5842.657	SLOW_SENDER1	N/A
5849.271	FAST_SENDER	N/A
5850.606	SLOW_SENDER1	N/A
5856.837	FAST_SENDER	N/A
5858.555	SLOW_SENDER1	N/A
5863.384	FAST_SENDER	N/A
5866.504	SLOW_SENDER1	N/A
5870.894	FAST_SENDER	N/A
5874.027	FAST_SENDER	N/A
5874.453	SLOW_SENDER1	N/A
5881.248	FAST_SENDER	N/A
5882.402	SLOW_SENDER1	N/A
5888.402	FAST_SENDER	N/A
5890.350	SLOW_SENDER1	N/A
5896.009	FAST_SENDER	N/A
5898.299	SLOW_SENDER1	N/A
5903.925	FAST_SENDER	N/A
5906.249	SLOW_SENDER1	N/A
5911.925	FAST_SENDER	N/A
5914.198	SLOW_SENDER1	N/A
5919.992	FAST_SENDER	N/A
5922.147	SLOW_SENDER1	N/A
5927.263	FAST_SENDER	N/A
5930.096	SLOW_SENDER1	N/A
5930.428	FAST_SENDER	N/A
5938.045	SLOW_SENDER1	N/A
5938.673	FAST_SENDER	N/A
5945.994	SLOW_SENDER1	N/A
5946.427	FAST_SENDER	N/A
5953.943	SLOW_SENDER1	N/A
5954.119	FAST_SENDER	N/A
5961.848	FAST_SENDER	N/A
5961.892	SLOW_SENDER1	N/A
5969.102	FAST_SENDER	N/A
5970.318	SLOW_SENDER1	N/A
5976.836	FAST_SENDER	N/A
5978.267	SLOW_SENDER1	N/A
5984.703	FAST_SENDER	N/A
5986.216	SLOW_SENDER1	N/A
5991.854	FAST_SENDER	N/A
5994.642	SLOW_SENDER1	N/A
5999.353	FAST_SENDER	N/A
6002.591	SLOW_SENDER1	N/A
6007.736	FAST_SENDER	N/A
6010.539	SLOW_SENDER1	N/A
6015.677	FAST_SENDER	N/A
6018.488	SLOW_SENDER1	N/A
6023.433	FAST_SENDER	N/A
6026.437	SLOW_SENDER1	N/A
6026.595	FAST_SENDER	N/A
6034.348	FAST_SENDER	N/A
6034.386	SLOW_SENDER1	N/A
6041.856	FAST_SENDER	N/A
6042.812	SLOW_SENDER1	N/A
6049.588	FAST_SENDER	N/A
6050.762	SLOW_SENDER1	N/A
6057.507	FAST_SENDER	N/A
6058.711	SLOW_SENDER1	N/A
6064.883	FAST_SENDER	N/A
6066.660	SLOW_SENDER1	N/A
6068.052	FAST_SENDER	N/A
6074.609	SLOW_SENDER1	N/A
6075.305	FAST_SENDER	N/A
6082.558	SLOW_SENDER1	N/A
6083.252	FAST_SENDER	N/A
6090.507	SLOW_SENDER1	N/A
6091.042	FAST_SENDER	N/A
6098.394	FAST_SENDER	N/A
6098.456	SLOW_SENDER1	N/A
6106.245	FAST_SENDER	N/A
6106.882	SLOW_SENDER1	N/A
6114.221	FAST_SENDER	N/A
6114.831	SLOW_SENDER1	N/A
6122.171	FAST_SENDER	N/A
6122.780	SLOW_SENDER1	N/A
6129.608	FAST_SENDER	N/A
6130.728	SLOW_SENDER1	N/A
6137.178	FAST_SENDER	N/A
6138.677	SLOW_SENDER1	N/A
6145.397	FAST_SENDER	N/A
6146.626	SLOW_SENDER1	N/A
6152.918	FAST_SENDER	N/A
6154.576	SLOW_SENDER1	N/A
6160.373	FAST_SENDER	N/A
6163.002	SLOW_SENDER1	N/A
6167.979	FAST_SENDER	N/A
6170.951	SLOW_SENDER1	N/A
6175.219	FAST_SENDER	N/A
6178.390	FAST_SENDER	N/A
6178.900	SLOW_SENDER1	N/A
6185.676	FAST_SENDER	N/A
6186.849	SLOW_SENDER1	N/A
6188.876	FAST_SENDER	N/A
6194.798	SLOW_SENDER1	N/A
6196.505	FAST_SENDER	N/A
6202.747	SLOW_SENDER1	N/A
6204.196	FAST_SENDER	N/A
6210.696	SLOW_SENDER1	N/A
6211.391	FAST_SENDER	N/A
6214.589	FAST_SENDER	N/A
6218.645	SLOW_SENDER1	N/A
6222.255	FAST_SENDER	N/A
6225.457	FAST_SENDER	N/A
6226.594	SLOW_SENDER1	N/A
6232.731	FAST_SENDER	N/A
6234.543	SLOW_SENDER1	N/A
6235.922	FAST_SENDER	N/A
6242.492	SLOW_SENDER1	N/A
6243.073	FAST_SENDER	N/A
6246.254	FAST_SENDER	N/A
6250.440	SLOW_SENDER1	N/A
6254.298	FAST_SENDER	N/A
6258.389	SLOW_SENDER1	N/A
6261.638	FAST_SENDER	N/A
6262.357	RECEIVER	FAST_SENDER
6266.339	SLOW_SENDER1	N/A
6269.286	FAST_SENDER	N/A
6274.288	SLOW_SENDER1	N/A
6277.015	FAST_SENDER	N/A
6282.714	SLOW_SENDER1	N/A
6284.399	FAST_SENDER	N/A
6290.663	SLOW_SENDER1	N/A
6292.025	FAST_SENDER	N/A
6298.612	SLOW_SENDER1	N/A
6299.801	FAST_SENDER	N/A
6306.561	SLOW_SENDER1	N/A
6306.863	FAST_SENDER	N/A
6314.170	FAST_SENDER	N/A
6314.510	SLOW_SENDER1	N/A
6321.719	FAST_SENDER	N/A
6322.459	SLOW_SENDER1	N/A
6329.260	FAST_SENDER	N/A
6330.408	SLOW_SENDER1	N/A
6332.448	FAST_SENDER	N/A
6338.357	SLOW_SENDER1	N/A
6340.617	FAST_SENDER	N/A
6346.306	SLOW_SENDER1	N/A
6348.089	FAST_SENDER	N/A
6354.255	SLOW_SENDER1	N/A
6355.598	FAST_SENDER	N/A
6362.204	SLOW_SENDER1	N/A
6363.286	FAST_SENDER	N/A
6370.152	SLOW_SENDER1	N/A
6371.332	FAST_SENDER	N/A
6378.101	SLOW_SENDER1	N/A
6379.002	FAST_SENDER	N/A
6386.051	SLOW_SENDER1	N/A
6386.330	FAST_SENDER	N/A
6393.655	FAST_SENDER	N/A
6394.000	SLOW_SENDER1	N/A
6401.084	FAST_SENDER	N/A
6401.949	SLOW_SENDER1	N/A
6408.566	FAST_SENDER	N/A
6409.898	SLOW_SENDER1	N/A
6416.186	FAST_SENDER	N/A
6417.847	SLOW_SENDER1	N/A
6419.367	FAST_SENDER	N/A
6425.796	SLOW_SENDER1	N/A
6427.110	FAST_SENDER	N/A
6433.745	SLOW_SENDER1	N/A
6434.897	FAST_SENDER	N/A
6441.694	SLOW_SENDER1	N/A
6442.327	FAST_SENDER	N/A
6449.643	SLOW_SENDER1	N/A
6450.215	FAST_SENDER	N/A
6457.592	SLOW_SENDER1	N/A
6457.807	FAST_SENDER	N/A
6465.511	FAST_SENDER	N/A
6465.541	SLOW_SENDER1	N/A
6473.340	FAST_SENDER	N/A
6473.967	SLOW_SENDER1	N/A
6481.268	FAST_SENDER	N/A
6481.916	SLOW_SENDER1	N/A
6488.250	FAST_SENDER	N/A
6489.864	SLOW_SENDER1	N/A
6496.085	FAST_SENDER	N/A
6498.290	SLOW_SENDER1	N/A
6503.272	FAST_SENDER	N/A
6506.239	SLOW_SENDER1	N/A
6510.626	FAST_SENDER	N/A
6513.762	FAST_SENDER	N/A
6514.188	SLOW_SENDER1	N/A
6521.535	FAST_SENDER	N/A
6522.138	SLOW_SENDER1	N/A
6529.001	FAST_SENDER	N/A
6530.087	SLOW_SENDER1	N/A
6536.520	FAST_SENDER	N/A
6538.036	SLOW_SENDER1	N/A
6544.056	FAST_SENDER	N/A
6546.462	SLOW_SENDER1	N/A
6551.540	FAST_SENDER	N/A
6554.411	SLOW_SENDER1	N/A
6554.741	FAST_SENDER	N/A
6562.077	FAST_SENDER	N/A
6562.360	SLOW_SENDER1	N/A
6569.467	FAST_SENDER	N/A
6570.309	SLOW_SENDER1	N/A
6576.824	FAST_SENDER	N/A
6578.258	SLOW_SENDER1	N/A
6583.738	FAST_SENDER	N/A
6586.684	SLOW_SENDER1	N/A
6591.316	FAST_SENDER	N/A
6594.487	FAST_SENDER	N/A
6594.633	SLOW_SENDER1	N/A
6601.990	FAST_SENDER	N/A
6603.059	SLOW_SENDER1	N/A
6609.784	FAST_SENDER	N/A
6611.007	SLOW_SENDER1	N/A
6617.245	FAST_SENDER	N/A
6618.956	SLOW_SENDER1	N/A
6620.414	FAST_SENDER	N/A
6626.905	SLOW_SENDER1	N/A
6627.987	FAST_SENDER	N/A
6634.854	SLOW_SENDER1	N/A
6635.708	FAST_SENDER	N/A
6642.804	SLOW_SENDER1	N/A
6643.185	FAST_SENDER	N/A
6646.374	FAST_SENDER	N/A
6650.753	SLOW_SENDER1	N/A
6654.147	FAST_SENDER	N/A
6658.702	SLOW_SENDER1	N/A
6661.922	FAST_SENDER	N/A
6665.127	FAST_SENDER	N/A
6666.651	SLOW_SENDER1	N/A
6673.546	FAST_SENDER	N/A
6674.600	SLOW_SENDER1	N/A
6681.154	FAST_SENDER	N/A
6682.549	SLOW_SENDER1	N/A
6684.345	FAST_SENDER	N/A
6690.498	SLOW_SENDER1	N/A
6691.712	FAST_SENDER	N/A
6698.447	SLOW_SENDER1	N/A
6699.380	FAST_SENDER	N/A
6706.396	SLOW_SENDER1	N/A
6706.991	FAST_SENDER	N/A
6714.345	SLOW_SENDER1	N/A
6714.751	FAST_SENDER	N/A
6722.294	SLOW_SENDER1	N/A
6722.691	FAST_SENDER	N/A
6730.242	SLOW_SENDER1	N/A
6730.533	FAST_SENDER	N/A
6738.104	FAST_SENDER	N/A
6738.191	SLOW_SENDER1	N/A
6741.328	FAST_SENDER	N/A
6746.617	SLOW_SENDER1	N/A
6748.503	FAST_SENDER	N/A
6754.567	SLOW_SENDER1	N/A
6756.063	FAST_SENDER	N/A
6762.516	SLOW_SENDER1	N/A
6763.629	FAST_SENDER	N/A
6770.465	SLOW_SENDER1	N/A
6771.306	FAST_SENDER	N/A
6778.414	SLOW_SENDER1	N/A
6779.022	FAST_SENDER	N/A
6786.363	SLOW_SENDER1	N/A
6786.898	FAST_SENDER	N/A
6794.312	SLOW_SENDER1	N/A
6794.412	FAST_SENDER	N/A
6799.201	FAST_SENDER	N/A
6802.261	SLOW_SENDER1	N/A
6807.382	FAST_SENDER	N/A
6810.210	SLOW_SENDER1	N/A
6814.560	FAST_SENDER	N/A
6818.159	SLOW_SENDER1	N/A
6822.240	FAST_SENDER	N/A
6826.108	SLOW_SENDER1	N/A
6829.532	FAST_SENDER	N/A
6832.720	FAST_SENDER	N/A
6834.057	SLOW_SENDER1	N/A
6838.889	FAST_SENDER	N/A
6842.006	SLOW_SENDER1	N/A
6847.006	FAST_SENDER	N/A
6849.954	SLOW_SENDER1	N/A
6854.566	FAST_SENDER	N/A
6857.903	SLOW_SENDER1	N/A
6862.551	FAST_SENDER	N/A
6865.853	SLOW_SENDER1	N/A
6870.216	FAST_SENDER	N/A
6873.822	SLOW_SENDER1	N/A
6877.455	FAST_SENDER	N/A
6881.771	SLOW_SENDER1	N/A
6885.278	FAST_SENDER	N/A
6889.720	SLOW_SENDER1	N/A
6893.069	FAST_SENDER	N/A
6897.670	SLOW_SENDER1	N/A
6900.489	FAST_SENDER	N/A
6906.096	SLOW_SENDER1	N/A
6907.838	FAST_SENDER	N/A
6911.003	FAST_SENDER	N/A
6914.045	SLOW_SENDER1	N/A
6918.404	FAST_SENDER	N/A
6921.994	SLOW_SENDER1	N/A
6925.801	FAST_SENDER	N/A
6929.943	SLOW_SENDER1	N/A
6933.776	FAST_SENDER	N/A
6937.892	SLOW_SENDER1	N/A
6941.402	FAST_SENDER	N/A
6945.841	SLOW_SENDER1	N/A
6949.026	FAST_SENDER	N/A
6953.790	SLOW_SENDER1	N/A
6956.795	FAST_SENDER	N/A
6961.739	SLOW_SENDER1	N/A
6963.989	FAST_SENDER	N/A
6969.687	SLOW_SENDER1	N/A
6971.054	FAST_SENDER	N/A
6977.636	SLOW_SENDER1	N/A
6978.793	FAST_SENDER	N/A
6985.586	SLOW_SENDER1	N/A
6986.602	FAST_SENDER	N/A
6989.787	FAST_SENDER	N/A
6993.535	SLOW_SENDER1	N/A
6997.559	FAST_SENDER	N/A
7001.484	SLOW_SENDER1	N/A
7005.281	FAST_SENDER	N/A
7009.433	SLOW_SENDER1	N/A
7013.076	FAST_SENDER	N/A
7017.382	SLOW_SENDER1	N/A
7020.134	FAST_SENDER	N/A
7025.808	SLOW_SENDER1	N/A
7027.545	FAST_SENDER	N/A
7033.757	SLOW_SENDER1	N/A
7035.141	FAST_SENDER	N/A
7038.285	FAST_SENDER	N/A
7041.706	SLOW_SENDER1	N/A
7045.786	FAST_SENDER	N/A
7049.655	SLOW_SENDER1	N/A
7053.035	FAST_SENDER	N/A
7056.234	FAST_SENDER	N/A
7057.604	SLOW_SENDER1	N/A
7063.839	FAST_SENDER	N/A
7065.553	SLOW_SENDER1	N/A
7067.045	FAST_SENDER	N/A
7073.502	SLOW_SENDER1	N/A
7074.783	FAST_SENDER	N/A
7081.451	SLOW_SENDER1	N/A
7082.223	FAST_SENDER	N/A
7089.399	SLOW_SENDER1	N/A
7089.802	FAST_SENDER	N/A
7097.348	SLOW_SENDER1	N/A
7097.778	FAST_SENDER	N/A
7105.298	SLOW_SENDER1	N/A
7105.334	FAST_SENDER	N/A
7113.009	FAST_SENDER	N/A
7113.247	SLOW_SENDER1	N/A
7120.468	FAST_SENDER	N/A
7121.199	SLOW_SENDER1	N/A
7128.158	FAST_SENDER	N/A
7129.148	SLOW_SENDER1	N/A
7131.316	FAST_SENDER	N/A
7137.097	SLOW_SENDER1	N/A
7138.453	FAST_SENDER	N/A
7145.046	SLOW_SENDER1	N/A
7146.234	FAST_SENDER	N/A
7152.995	SLOW_SENDER1	N/A
7153.857	FAST_SENDER	N/A
7160.944	SLOW_SENDER1	N/A
7161.347	FAST_SENDER	N/A
7168.634	FAST_SENDER	N/A
7168.893	SLOW_SENDER1	N/A
7176.041	FAST_SENDER	N/A
7176.842	SLOW_SENDER1	N/A
7183.491	FAST_SENDER	N/A
7184.792	SLOW_SENDER1	N/A
7189.478	FAST_SENDER	N/A
7192.741	SLOW_SENDER1	N/A
7197.111	FAST_SENDER	N/A
7200.720	SLOW_SENDER1	N/A
7204.415	FAST_SENDER	N/A
7208.668	SLOW_SENDER1	N/A
7212.165	FAST_SENDER	N/A
7216.618	SLOW_SENDER1	N/A
7219.970	FAST_SENDER	N/A
7224.567	SLOW_SENDER1	N/A
7227.740	FAST_SENDER	N/A
7232.516	SLOW_SENDER1	N/A
7234.944	FAST_SENDER	N/A
7240.465	SLOW_SENDER1	N/A
7242.807	FAST_SENDER	N/A
7248.414	SLOW_SENDER1	N/A
7250.403	FAST_SENDER	N/A
7256.363	SLOW_SENDER1	N/A
7258.212	FAST_SENDER	N/A
7264.312	SLOW_SENDER1	N/A
7265.274	FAST_SENDER	N/A
7272.260	SLOW_SENDER1	N/A
7273.006	FAST_SENDER	N/A
7276.152	FAST_SENDER	N/A
7280.209	SLOW_SENDER1	N/A
7283.602	FAST_SENDER	N/A
7288.158	SLOW_SENDER1	N/A
7291.121	FAST_SENDER	N/A
7294.313	FAST_SENDER	N/A
7296.108	SLOW_SENDER1	N/A
7302.526	FAST_SENDER	N/A
7304.057	SLOW_SENDER1	N/A
7305.716	FAST_SENDER	N/A
7312.006	SLOW_SENDER1	N/A
7313.397	FAST_SENDER	N/A
7319.955	SLOW_SENDER1	N/A
7320.654	FAST_SENDER	N/A
7327.891	SLOW_SENDER1	N/A
7328.294	FAST_SENDER	N/A
7335.780	FAST_SENDER	N/A
7335.840	SLOW_SENDER1	N/A
7338.930	FAST_SENDER	N/A
7344.266	SLOW_SENDER1	N/A
7346.310	FAST_SENDER	N/A
7352.215	SLOW_SENDER1	N/A
7353.550	FAST_SENDER	N/A
7360.164	SLOW_SENDER1	N/A
7361.536	FAST_SENDER	N/A
7368.113	SLOW_SENDER1	N/A
7369.167	FAST_SENDER	N/A
7376.062	SLOW_SENDER1	N/A
7376.582	FAST_SENDER	N/A
7384.011	SLOW_SENDER1	N/A
7384.287	FAST_SENDER	N/A
[truncated: 7,703 more rows]
