# Supplementary material for: CATO: Wake-Up reCeiver-bAsed communicaTiOn for Batteryless Devices
Source: Sensors (Basel). 2025 Nov 7;25(22):6813. doi: 10.3390/s25226813 (PMC12655924; doi:10.3390/s25226813)
Supplement: Supplementary file 1 [file sensors-25-06813-s001.zip › File S1_Experimental_and_Simulation_Data/simulation/capsweep/cap10/mac_competing_nodes_both.csv]

time_s	node_id	received_from
2.700	FAST_SENDER	N/A
2.700	SLOW_SENDER1	N/A
8.430	RECEIVER	FAST_SENDER
10.871	FAST_SENDER	N/A
11.655	RECEIVER	FAST_SENDER
14.089	FAST_SENDER	N/A
20.288	RECEIVER	FAST_SENDER
22.697	FAST_SENDER	N/A
23.454	RECEIVER	FAST_SENDER
25.857	FAST_SENDER	N/A
29.136	SLOW_SENDER1	N/A
31.540	RECEIVER	FAST_SENDER
33.990	FAST_SENDER	N/A
34.733	RECEIVER	FAST_SENDER
37.145	FAST_SENDER	N/A
47.747	RECEIVER	FAST_SENDER
50.176	FAST_SENDER	N/A
50.937	RECEIVER	FAST_SENDER
53.353	FAST_SENDER	N/A
55.472	SLOW_SENDER1	N/A
59.947	RECEIVER	FAST_SENDER
62.388	FAST_SENDER	N/A
63.159	RECEIVER	FAST_SENDER
65.593	FAST_SENDER	N/A
71.178	RECEIVER	FAST_SENDER
77.704	FAST_SENDER	N/A
78.457	RECEIVER	FAST_SENDER
80.864	FAST_SENDER	N/A
81.345	SLOW_SENDER1	N/A
86.799	RECEIVER	FAST_SENDER
89.239	FAST_SENDER	N/A
89.974	RECEIVER	FAST_SENDER
92.407	FAST_SENDER	N/A
98.588	RECEIVER	FAST_SENDER
101.018	FAST_SENDER	N/A
101.769	RECEIVER	FAST_SENDER
104.176	FAST_SENDER	N/A
107.093	SLOW_SENDER1	N/A
110.210	RECEIVER	FAST_SENDER
112.632	FAST_SENDER	N/A
113.373	RECEIVER	FAST_SENDER
115.813	FAST_SENDER	N/A
121.945	RECEIVER	FAST_SENDER
124.384	FAST_SENDER	N/A
125.140	RECEIVER	FAST_SENDER
127.586	FAST_SENDER	N/A
132.694	SLOW_SENDER1	N/A
133.354	RECEIVER	FAST_SENDER
135.801	FAST_SENDER	N/A
136.550	RECEIVER	FAST_SENDER
138.968	FAST_SENDER	N/A
144.777	RECEIVER	FAST_SENDER
147.210	FAST_SENDER	N/A
148.004	RECEIVER	FAST_SENDER
150.426	FAST_SENDER	N/A
156.522	RECEIVER	FAST_SENDER
158.772	SLOW_SENDER1	N/A
158.923	FAST_SENDER	N/A
159.571	RECEIVER	SLOW_SENDER1
165.776	RECEIVER	FAST_SENDER
167.004	SLOW_SENDER1	N/A
168.211	FAST_SENDER	N/A
168.983	RECEIVER	FAST_SENDER
171.384	FAST_SENDER	N/A
177.217	RECEIVER	FAST_SENDER
179.649	FAST_SENDER	N/A
180.422	RECEIVER	FAST_SENDER
182.853	FAST_SENDER	N/A
188.547	RECEIVER	FAST_SENDER
190.977	FAST_SENDER	N/A
191.708	RECEIVER	FAST_SENDER
191.770	SLOW_SENDER1	N/A
194.145	FAST_SENDER	N/A
200.166	RECEIVER	FAST_SENDER
202.579	FAST_SENDER	N/A
203.345	RECEIVER	FAST_SENDER
205.786	FAST_SENDER	N/A
211.803	RECEIVER	FAST_SENDER
217.542	SLOW_SENDER1	N/A
218.617	FAST_SENDER	N/A
224.593	RECEIVER	FAST_SENDER
225.774	SLOW_SENDER1	N/A
227.031	FAST_SENDER	N/A
227.782	RECEIVER	FAST_SENDER
230.203	FAST_SENDER	N/A
236.283	RECEIVER	FAST_SENDER
243.168	FAST_SENDER	N/A
243.928	RECEIVER	FAST_SENDER
246.372	FAST_SENDER	N/A
250.530	SLOW_SENDER1	N/A
251.945	RECEIVER	FAST_SENDER
254.359	FAST_SENDER	N/A
255.131	RECEIVER	FAST_SENDER
257.542	FAST_SENDER	N/A
263.507	RECEIVER	FAST_SENDER
265.956	FAST_SENDER	N/A
271.838	RECEIVER	FAST_SENDER
274.279	FAST_SENDER	N/A
275.045	RECEIVER	FAST_SENDER
276.252	SLOW_SENDER1	N/A
277.485	FAST_SENDER	N/A
283.861	RECEIVER	FAST_SENDER
290.457	FAST_SENDER	N/A
291.220	RECEIVER	FAST_SENDER
293.633	FAST_SENDER	N/A
299.834	RECEIVER	FAST_SENDER
302.226	SLOW_SENDER1	N/A
302.257	FAST_SENDER	N/A
308.527	RECEIVER	FAST_SENDER
310.401	SLOW_SENDER1	N/A
310.962	FAST_SENDER	N/A
311.687	RECEIVER	FAST_SENDER
314.094	FAST_SENDER	N/A
324.773	RECEIVER	FAST_SENDER
327.186	FAST_SENDER	N/A
333.309	RECEIVER	FAST_SENDER
335.190	SLOW_SENDER1	N/A
335.725	FAST_SENDER	N/A
341.371	RECEIVER	FAST_SENDER
343.796	FAST_SENDER	N/A
344.558	RECEIVER	FAST_SENDER
346.962	FAST_SENDER	N/A
353.110	RECEIVER	FAST_SENDER
355.523	FAST_SENDER	N/A
356.285	RECEIVER	FAST_SENDER
358.686	FAST_SENDER	N/A
361.842	SLOW_SENDER1	N/A
365.004	RECEIVER	FAST_SENDER
367.417	FAST_SENDER	N/A
368.158	RECEIVER	FAST_SENDER
370.575	FAST_SENDER	N/A
376.292	RECEIVER	FAST_SENDER
378.692	FAST_SENDER	N/A
379.473	RECEIVER	FAST_SENDER
381.914	FAST_SENDER	N/A
387.538	RECEIVER	FAST_SENDER
387.812	SLOW_SENDER1	N/A
389.962	FAST_SENDER	N/A
395.784	RECEIVER	FAST_SENDER
395.984	SLOW_SENDER1	N/A
398.186	FAST_SENDER	N/A
398.913	RECEIVER	FAST_SENDER
401.360	FAST_SENDER	N/A
407.407	RECEIVER	FAST_SENDER
409.807	FAST_SENDER	N/A
412.223	RECEIVER	FAST_SENDER
414.632	FAST_SENDER	N/A
420.810	SLOW_SENDER1	N/A
420.836	RECEIVER	FAST_SENDER
423.257	FAST_SENDER	N/A
429.320	RECEIVER	FAST_SENDER
431.726	FAST_SENDER	N/A
437.587	RECEIVER	FAST_SENDER
440.022	FAST_SENDER	N/A
442.416	RECEIVER	FAST_SENDER
444.829	FAST_SENDER	N/A
446.834	SLOW_SENDER1	N/A
450.969	RECEIVER	FAST_SENDER
453.386	FAST_SENDER	N/A
459.496	RECEIVER	FAST_SENDER
461.928	FAST_SENDER	N/A
467.921	RECEIVER	FAST_SENDER
470.354	FAST_SENDER	N/A
472.671	SLOW_SENDER1	N/A
476.258	RECEIVER	FAST_SENDER
478.677	FAST_SENDER	N/A
479.479	RECEIVER	FAST_SENDER
481.922	FAST_SENDER	N/A
487.915	RECEIVER	FAST_SENDER
490.357	FAST_SENDER	N/A
491.110	RECEIVER	FAST_SENDER
493.541	FAST_SENDER	N/A
498.540	SLOW_SENDER1	N/A
499.967	RECEIVER	FAST_SENDER
502.406	FAST_SENDER	N/A
503.190	RECEIVER	FAST_SENDER
505.639	FAST_SENDER	N/A
511.325	RECEIVER	FAST_SENDER
513.760	FAST_SENDER	N/A
519.250	RECEIVER	FAST_SENDER
521.659	FAST_SENDER	N/A
524.298	SLOW_SENDER1	N/A
527.527	RECEIVER	FAST_SENDER
529.932	FAST_SENDER	N/A
535.935	RECEIVER	FAST_SENDER
538.370	FAST_SENDER	N/A
539.173	RECEIVER	FAST_SENDER
541.610	FAST_SENDER	N/A
547.711	RECEIVER	FAST_SENDER
550.115	FAST_SENDER	N/A
550.260	SLOW_SENDER1	N/A
550.867	RECEIVER	FAST_SENDER
553.302	FAST_SENDER	N/A
559.156	RECEIVER	FAST_SENDER
561.596	FAST_SENDER	N/A
562.332	RECEIVER	FAST_SENDER
564.755	FAST_SENDER	N/A
570.471	RECEIVER	FAST_SENDER
572.894	FAST_SENDER	N/A
573.654	RECEIVER	FAST_SENDER
576.054	FAST_SENDER	N/A
576.599	SLOW_SENDER1	N/A
583.127	RECEIVER	FAST_SENDER
585.568	FAST_SENDER	N/A
586.352	RECEIVER	FAST_SENDER
588.789	FAST_SENDER	N/A
595.092	RECEIVER	FAST_SENDER
597.492	FAST_SENDER	N/A
598.251	RECEIVER	FAST_SENDER
600.654	FAST_SENDER	N/A
602.482	SLOW_SENDER1	N/A
606.537	RECEIVER	FAST_SENDER
608.950	FAST_SENDER	N/A
609.709	RECEIVER	FAST_SENDER
612.112	FAST_SENDER	N/A
623.006	RECEIVER	FAST_SENDER
625.445	FAST_SENDER	N/A
628.201	SLOW_SENDER1	N/A
631.113	RECEIVER	FAST_SENDER
633.554	FAST_SENDER	N/A
639.231	RECEIVER	FAST_SENDER
641.635	FAST_SENDER	N/A
642.385	RECEIVER	FAST_SENDER
644.785	FAST_SENDER	N/A
650.357	RECEIVER	FAST_SENDER
652.781	FAST_SENDER	N/A
653.548	RECEIVER	FAST_SENDER
653.979	SLOW_SENDER1	N/A
655.967	FAST_SENDER	N/A
661.593	RECEIVER	FAST_SENDER
668.416	FAST_SENDER	N/A
670.533	RECEIVER	FAST_SENDER
672.966	FAST_SENDER	N/A
679.308	RECEIVER	FAST_SENDER
679.994	SLOW_SENDER1	N/A
681.729	FAST_SENDER	N/A
687.330	RECEIVER	FAST_SENDER
689.768	FAST_SENDER	N/A
695.589	RECEIVER	FAST_SENDER
698.035	FAST_SENDER	N/A
698.816	RECEIVER	FAST_SENDER
701.230	FAST_SENDER	N/A
706.389	SLOW_SENDER1	N/A
707.803	RECEIVER	FAST_SENDER
710.239	FAST_SENDER	N/A
711.008	RECEIVER	FAST_SENDER
713.417	FAST_SENDER	N/A
719.301	RECEIVER	FAST_SENDER
721.741	FAST_SENDER	N/A
727.493	RECEIVER	FAST_SENDER
729.941	FAST_SENDER	N/A
732.316	SLOW_SENDER1	N/A
735.781	RECEIVER	FAST_SENDER
738.200	FAST_SENDER	N/A
744.171	RECEIVER	FAST_SENDER
746.614	FAST_SENDER	N/A
747.352	RECEIVER	FAST_SENDER
749.785	FAST_SENDER	N/A
755.767	RECEIVER	FAST_SENDER
758.034	SLOW_SENDER1	N/A
758.199	FAST_SENDER	N/A
764.484	RECEIVER	FAST_SENDER
766.247	SLOW_SENDER1	N/A
766.923	FAST_SENDER	N/A
767.679	RECEIVER	FAST_SENDER
770.099	FAST_SENDER	N/A
776.313	RECEIVER	FAST_SENDER
778.723	FAST_SENDER	N/A
779.457	RECEIVER	FAST_SENDER
781.903	FAST_SENDER	N/A
787.915	RECEIVER	FAST_SENDER
790.351	FAST_SENDER	N/A
791.019	SLOW_SENDER1	N/A
791.137	RECEIVER	FAST_SENDER
793.575	FAST_SENDER	N/A
799.186	RECEIVER	FAST_SENDER
801.623	FAST_SENDER	N/A
802.386	RECEIVER	FAST_SENDER
804.786	FAST_SENDER	N/A
810.759	RECEIVER	FAST_SENDER
813.168	FAST_SENDER	N/A
813.927	RECEIVER	FAST_SENDER
816.364	FAST_SENDER	N/A
816.889	SLOW_SENDER1	N/A
822.963	RECEIVER	FAST_SENDER
825.403	FAST_SENDER	N/A
826.172	RECEIVER	FAST_SENDER
828.605	FAST_SENDER	N/A
834.712	RECEIVER	FAST_SENDER
837.155	FAST_SENDER	N/A
837.922	RECEIVER	FAST_SENDER
840.372	FAST_SENDER	N/A
842.466	SLOW_SENDER1	N/A
846.856	RECEIVER	FAST_SENDER
849.282	FAST_SENDER	N/A
850.035	RECEIVER	FAST_SENDER
852.441	FAST_SENDER	N/A
862.766	RECEIVER	FAST_SENDER
865.201	FAST_SENDER	N/A
868.152	SLOW_SENDER1	N/A
871.213	RECEIVER	FAST_SENDER
873.653	FAST_SENDER	N/A
874.384	RECEIVER	FAST_SENDER
876.791	FAST_SENDER	N/A
882.961	RECEIVER	FAST_SENDER
885.410	FAST_SENDER	N/A
886.187	RECEIVER	FAST_SENDER
888.599	FAST_SENDER	N/A
893.823	SLOW_SENDER1	N/A
894.323	RECEIVER	FAST_SENDER
896.741	FAST_SENDER	N/A
897.491	RECEIVER	FAST_SENDER
899.896	FAST_SENDER	N/A
906.164	RECEIVER	FAST_SENDER
908.581	FAST_SENDER	N/A
914.551	RECEIVER	FAST_SENDER
916.975	FAST_SENDER	N/A
919.813	SLOW_SENDER1	N/A
922.619	RECEIVER	FAST_SENDER
925.048	FAST_SENDER	N/A
930.841	RECEIVER	FAST_SENDER
933.268	FAST_SENDER	N/A
934.049	RECEIVER	FAST_SENDER
936.477	FAST_SENDER	N/A
942.322	RECEIVER	FAST_SENDER
944.729	FAST_SENDER	N/A
945.471	RECEIVER	FAST_SENDER
945.636	SLOW_SENDER1	N/A
947.880	FAST_SENDER	N/A
953.632	RECEIVER	FAST_SENDER
956.063	FAST_SENDER	N/A
956.785	RECEIVER	FAST_SENDER
959.209	FAST_SENDER	N/A
964.860	RECEIVER	FAST_SENDER
967.306	FAST_SENDER	N/A
968.067	RECEIVER	FAST_SENDER
970.492	FAST_SENDER	N/A
971.582	SLOW_SENDER1	N/A
976.348	RECEIVER	FAST_SENDER
978.782	FAST_SENDER	N/A
979.521	RECEIVER	FAST_SENDER
981.950	FAST_SENDER	N/A
987.789	RECEIVER	FAST_SENDER
990.191	FAST_SENDER	N/A
990.964	RECEIVER	FAST_SENDER
993.372	FAST_SENDER	N/A
997.385	SLOW_SENDER1	N/A
998.907	RECEIVER	FAST_SENDER
1001.355	FAST_SENDER	N/A
1002.118	RECEIVER	FAST_SENDER
1004.521	FAST_SENDER	N/A
1014.773	RECEIVER	FAST_SENDER
1017.178	FAST_SENDER	N/A
1023.233	SLOW_SENDER1	N/A
1029.991	FAST_SENDER	N/A
1041.936	FAST_SENDER	N/A
1047.469	RECEIVER	FAST_SENDER
1049.012	SLOW_SENDER1	N/A
1049.766	RECEIVER	SLOW_SENDER1
1049.883	FAST_SENDER	N/A
1055.784	RECEIVER	FAST_SENDER
1058.195	FAST_SENDER	N/A
1058.943	RECEIVER	FAST_SENDER
1061.367	FAST_SENDER	N/A
1067.489	RECEIVER	FAST_SENDER
1069.893	FAST_SENDER	N/A
1070.690	RECEIVER	FAST_SENDER
1073.139	FAST_SENDER	N/A
1074.772	SLOW_SENDER1	N/A
1079.124	RECEIVER	FAST_SENDER
1081.531	FAST_SENDER	N/A
1082.316	RECEIVER	FAST_SENDER
1084.744	FAST_SENDER	N/A
1090.619	RECEIVER	FAST_SENDER
1093.051	FAST_SENDER	N/A
1093.826	RECEIVER	FAST_SENDER
1096.241	FAST_SENDER	N/A
1100.454	SLOW_SENDER1	N/A
1101.796	RECEIVER	FAST_SENDER
1104.226	FAST_SENDER	N/A
1105.010	RECEIVER	FAST_SENDER
1107.442	FAST_SENDER	N/A
1113.107	RECEIVER	FAST_SENDER
1115.528	FAST_SENDER	N/A
1121.182	RECEIVER	FAST_SENDER
1123.592	FAST_SENDER	N/A
1126.220	SLOW_SENDER1	N/A
1129.448	RECEIVER	FAST_SENDER
1131.851	FAST_SENDER	N/A
1137.878	RECEIVER	FAST_SENDER
1140.298	FAST_SENDER	N/A
1146.518	RECEIVER	FAST_SENDER
1148.924	FAST_SENDER	N/A
1149.640	RECEIVER	FAST_SENDER
1152.063	FAST_SENDER	N/A
1152.208	SLOW_SENDER1	N/A
1158.119	RECEIVER	FAST_SENDER
1160.538	FAST_SENDER	N/A
1161.276	RECEIVER	FAST_SENDER
1163.684	FAST_SENDER	N/A
1169.437	RECEIVER	FAST_SENDER
1171.850	FAST_SENDER	N/A
1172.600	RECEIVER	FAST_SENDER
1175.011	FAST_SENDER	N/A
1178.458	SLOW_SENDER1	N/A
1181.169	RECEIVER	FAST_SENDER
1183.599	FAST_SENDER	N/A
1184.368	RECEIVER	FAST_SENDER
1186.787	FAST_SENDER	N/A
1193.107	RECEIVER	FAST_SENDER
1195.543	FAST_SENDER	N/A
1196.345	RECEIVER	FAST_SENDER
1204.078	FAST_SENDER	N/A
1204.331	SLOW_SENDER1	N/A
1204.856	RECEIVER	FAST_SENDER
1212.619	FAST_SENDER	N/A
1213.374	RECEIVER	FAST_SENDER
1215.796	FAST_SENDER	N/A
1221.495	RECEIVER	FAST_SENDER
1223.926	FAST_SENDER	N/A
1224.693	RECEIVER	FAST_SENDER
1230.352	SLOW_SENDER1	N/A
1236.769	FAST_SENDER	N/A
1242.746	RECEIVER	FAST_SENDER
1245.192	FAST_SENDER	N/A
1251.126	RECEIVER	FAST_SENDER
1253.563	FAST_SENDER	N/A
1256.238	SLOW_SENDER1	N/A
1259.781	RECEIVER	FAST_SENDER
1262.225	FAST_SENDER	N/A
1262.989	RECEIVER	FAST_SENDER
1265.402	FAST_SENDER	N/A
1271.101	RECEIVER	FAST_SENDER
1273.526	FAST_SENDER	N/A
1274.339	RECEIVER	FAST_SENDER
1276.745	FAST_SENDER	N/A
1281.974	SLOW_SENDER1	N/A
1282.686	RECEIVER	FAST_SENDER
1285.131	FAST_SENDER	N/A
1287.683	RECEIVER	FAST_SENDER
1290.131	FAST_SENDER	N/A
1296.341	RECEIVER	FAST_SENDER
1298.778	FAST_SENDER	N/A
1304.719	RECEIVER	FAST_SENDER
1307.142	FAST_SENDER	N/A
1308.065	SLOW_SENDER1	N/A
1317.904	RECEIVER	FAST_SENDER
1320.315	FAST_SENDER	N/A
1326.518	RECEIVER	FAST_SENDER
1328.937	FAST_SENDER	N/A
1334.013	SLOW_SENDER1	N/A
1335.217	RECEIVER	FAST_SENDER
1337.661	FAST_SENDER	N/A
1343.358	RECEIVER	FAST_SENDER
1345.789	FAST_SENDER	N/A
1348.224	RECEIVER	FAST_SENDER
1350.672	FAST_SENDER	N/A
1356.403	RECEIVER	FAST_SENDER
1358.843	FAST_SENDER	N/A
1360.185	SLOW_SENDER1	N/A
1364.949	RECEIVER	FAST_SENDER
1367.388	FAST_SENDER	N/A
1373.748	RECEIVER	FAST_SENDER
1376.177	FAST_SENDER	N/A
1382.122	RECEIVER	FAST_SENDER
1384.527	FAST_SENDER	N/A
1385.267	RECEIVER	FAST_SENDER
1386.613	SLOW_SENDER1	N/A
1387.705	FAST_SENDER	N/A
1393.867	RECEIVER	FAST_SENDER
1396.280	FAST_SENDER	N/A
1397.046	RECEIVER	FAST_SENDER
1399.495	FAST_SENDER	N/A
1405.535	RECEIVER	FAST_SENDER
1407.962	FAST_SENDER	N/A
1408.727	RECEIVER	FAST_SENDER
1411.137	FAST_SENDER	N/A
1412.580	SLOW_SENDER1	N/A
1417.327	RECEIVER	FAST_SENDER
1419.747	FAST_SENDER	N/A
1420.503	RECEIVER	FAST_SENDER
1422.928	FAST_SENDER	N/A
1429.135	RECEIVER	FAST_SENDER
1431.576	FAST_SENDER	N/A
1432.340	RECEIVER	FAST_SENDER
1434.745	FAST_SENDER	N/A
1438.292	SLOW_SENDER1	N/A
1440.492	RECEIVER	FAST_SENDER
1442.906	FAST_SENDER	N/A
1443.713	RECEIVER	FAST_SENDER
1446.118	FAST_SENDER	N/A
1452.023	RECEIVER	FAST_SENDER
1454.431	FAST_SENDER	N/A
1456.791	RECEIVER	FAST_SENDER
1459.209	FAST_SENDER	N/A
1464.267	SLOW_SENDER1	N/A
1469.821	RECEIVER	FAST_SENDER
1472.224	FAST_SENDER	N/A
1478.178	RECEIVER	FAST_SENDER
1480.607	FAST_SENDER	N/A
1486.717	RECEIVER	FAST_SENDER
1489.120	FAST_SENDER	N/A
1490.260	SLOW_SENDER1	N/A
1494.889	RECEIVER	FAST_SENDER
1497.301	FAST_SENDER	N/A
1503.198	RECEIVER	FAST_SENDER
1505.607	FAST_SENDER	N/A
1506.351	RECEIVER	FAST_SENDER
1508.761	FAST_SENDER	N/A
1514.341	RECEIVER	FAST_SENDER
1516.251	SLOW_SENDER1	N/A
1516.761	FAST_SENDER	N/A
1522.558	RECEIVER	FAST_SENDER
1524.405	SLOW_SENDER1	N/A
1524.963	FAST_SENDER	N/A
1525.172	RECEIVER	SLOW_SENDER1
1530.864	RECEIVER	FAST_SENDER
1533.266	FAST_SENDER	N/A
1538.819	RECEIVER	FAST_SENDER
1541.236	FAST_SENDER	N/A
1541.984	RECEIVER	FAST_SENDER
1544.433	FAST_SENDER	N/A
1549.225	SLOW_SENDER1	N/A
1550.456	RECEIVER	FAST_SENDER
1552.863	FAST_SENDER	N/A
1553.606	RECEIVER	FAST_SENDER
1556.052	FAST_SENDER	N/A
1561.816	RECEIVER	FAST_SENDER
1564.248	FAST_SENDER	N/A
1570.298	RECEIVER	FAST_SENDER
1572.705	FAST_SENDER	N/A
1575.235	SLOW_SENDER1	N/A
1583.167	RECEIVER	FAST_SENDER
1585.601	FAST_SENDER	N/A
1591.642	RECEIVER	FAST_SENDER
1594.051	FAST_SENDER	N/A
1601.036	SLOW_SENDER1	N/A
1604.627	RECEIVER	FAST_SENDER
1607.077	FAST_SENDER	N/A
1617.600	RECEIVER	FAST_SENDER
1620.037	FAST_SENDER	N/A
1625.848	RECEIVER	FAST_SENDER
1626.684	SLOW_SENDER1	N/A
1628.295	FAST_SENDER	N/A
1634.569	RECEIVER	FAST_SENDER
1637.017	FAST_SENDER	N/A
1643.118	RECEIVER	FAST_SENDER
1645.555	FAST_SENDER	N/A
1651.324	RECEIVER	FAST_SENDER
1652.369	SLOW_SENDER1	N/A
1653.727	FAST_SENDER	N/A
1659.642	RECEIVER	FAST_SENDER
1666.034	FAST_SENDER	N/A
1666.797	RECEIVER	FAST_SENDER
1669.221	FAST_SENDER	N/A
1675.453	RECEIVER	FAST_SENDER
1677.857	FAST_SENDER	N/A
1678.250	SLOW_SENDER1	N/A
1678.642	RECEIVER	FAST_SENDER
1686.617	FAST_SENDER	N/A
1687.354	RECEIVER	FAST_SENDER
1689.792	FAST_SENDER	N/A
1695.606	RECEIVER	FAST_SENDER
1698.013	FAST_SENDER	N/A
1698.744	RECEIVER	FAST_SENDER
1701.163	FAST_SENDER	N/A
1704.557	SLOW_SENDER1	N/A
1707.354	RECEIVER	FAST_SENDER
1709.762	FAST_SENDER	N/A
1710.512	RECEIVER	FAST_SENDER
1712.956	FAST_SENDER	N/A
1718.988	RECEIVER	FAST_SENDER
1721.415	FAST_SENDER	N/A
1722.185	RECEIVER	FAST_SENDER
1724.586	FAST_SENDER	N/A
1730.555	SLOW_SENDER1	N/A
1730.958	RECEIVER	FAST_SENDER
1733.358	FAST_SENDER	N/A
1734.087	RECEIVER	FAST_SENDER
1736.500	FAST_SENDER	N/A
1742.476	RECEIVER	FAST_SENDER
1749.365	FAST_SENDER	N/A
1755.233	RECEIVER	FAST_SENDER
1756.580	SLOW_SENDER1	N/A
1757.675	FAST_SENDER	N/A
1763.899	RECEIVER	FAST_SENDER
1766.299	FAST_SENDER	N/A
1768.543	RECEIVER	FAST_SENDER
1770.966	FAST_SENDER	N/A
1776.707	RECEIVER	FAST_SENDER
1779.111	FAST_SENDER	N/A
1782.427	SLOW_SENDER1	N/A
1784.683	RECEIVER	FAST_SENDER
1787.112	FAST_SENDER	N/A
1793.292	RECEIVER	FAST_SENDER
1795.703	FAST_SENDER	N/A
1801.542	RECEIVER	FAST_SENDER
1803.959	FAST_SENDER	N/A
1804.764	RECEIVER	FAST_SENDER
1807.190	FAST_SENDER	N/A
1808.684	SLOW_SENDER1	N/A
1812.897	RECEIVER	FAST_SENDER
1815.298	FAST_SENDER	N/A
1816.074	RECEIVER	FAST_SENDER
1818.517	FAST_SENDER	N/A
1824.627	RECEIVER	FAST_SENDER
1827.061	FAST_SENDER	N/A
1827.806	RECEIVER	FAST_SENDER
1830.253	FAST_SENDER	N/A
1834.988	SLOW_SENDER1	N/A
1836.188	RECEIVER	FAST_SENDER
1837.464	RECEIVER	SLOW_SENDER1
1838.624	FAST_SENDER	N/A
1844.644	RECEIVER	FAST_SENDER
1847.055	FAST_SENDER	N/A
1847.801	RECEIVER	FAST_SENDER
1850.206	FAST_SENDER	N/A
1856.085	RECEIVER	FAST_SENDER
1858.505	FAST_SENDER	N/A
1859.306	RECEIVER	FAST_SENDER
1861.272	SLOW_SENDER1	N/A
1861.742	FAST_SENDER	N/A
1867.213	RECEIVER	FAST_SENDER
1873.780	FAST_SENDER	N/A
1875.903	RECEIVER	FAST_SENDER
1881.876	FAST_SENDER	N/A
1887.572	SLOW_SENDER1	N/A
1887.792	RECEIVER	FAST_SENDER
1890.205	FAST_SENDER	N/A
1896.281	RECEIVER	FAST_SENDER
1898.717	FAST_SENDER	N/A
1904.559	RECEIVER	FAST_SENDER
1906.975	FAST_SENDER	N/A
1907.736	RECEIVER	FAST_SENDER
1910.180	FAST_SENDER	N/A
1913.334	SLOW_SENDER1	N/A
1916.023	RECEIVER	FAST_SENDER
1918.460	FAST_SENDER	N/A
1920.966	RECEIVER	FAST_SENDER
1923.402	FAST_SENDER	N/A
1929.315	RECEIVER	FAST_SENDER
1931.761	FAST_SENDER	N/A
1937.864	RECEIVER	FAST_SENDER
1939.234	SLOW_SENDER1	N/A
1940.269	FAST_SENDER	N/A
1946.368	RECEIVER	FAST_SENDER
1948.798	FAST_SENDER	N/A
1954.336	RECEIVER	FAST_SENDER
1961.139	FAST_SENDER	N/A
1961.941	RECEIVER	FAST_SENDER
1964.370	FAST_SENDER	N/A
1965.126	SLOW_SENDER1	N/A
1970.150	RECEIVER	FAST_SENDER
1972.581	FAST_SENDER	N/A
1973.312	RECEIVER	FAST_SENDER
1975.759	FAST_SENDER	N/A
1982.088	RECEIVER	FAST_SENDER
1984.518	FAST_SENDER	N/A
1987.054	RECEIVER	FAST_SENDER
1989.477	FAST_SENDER	N/A
1990.750	SLOW_SENDER1	N/A
1995.366	RECEIVER	FAST_SENDER
1997.814	FAST_SENDER	N/A
2003.875	RECEIVER	FAST_SENDER
2006.295	FAST_SENDER	N/A
2012.199	RECEIVER	FAST_SENDER
2014.633	FAST_SENDER	N/A
2016.914	SLOW_SENDER1	N/A
2016.973	RECEIVER	FAST_SENDER
2019.405	FAST_SENDER	N/A
2025.228	RECEIVER	FAST_SENDER
2027.661	FAST_SENDER	N/A
2033.768	RECEIVER	FAST_SENDER
2036.210	FAST_SENDER	N/A
2042.635	RECEIVER	FAST_SENDER
2042.929	SLOW_SENDER1	N/A
2045.066	FAST_SENDER	N/A
2055.795	RECEIVER	FAST_SENDER
2058.199	FAST_SENDER	N/A
2064.614	RECEIVER	FAST_SENDER
2067.021	FAST_SENDER	N/A
2068.952	SLOW_SENDER1	N/A
2072.989	RECEIVER	FAST_SENDER
2075.395	FAST_SENDER	N/A
2081.316	RECEIVER	FAST_SENDER
2083.748	FAST_SENDER	N/A
2084.520	RECEIVER	FAST_SENDER
2086.952	FAST_SENDER	N/A
2092.891	RECEIVER	FAST_SENDER
2094.757	SLOW_SENDER1	N/A
2095.297	FAST_SENDER	N/A
2100.757	RECEIVER	FAST_SENDER
2102.946	SLOW_SENDER1	N/A
2103.195	FAST_SENDER	N/A
2103.954	RECEIVER	FAST_SENDER
2106.399	FAST_SENDER	N/A
2112.582	RECEIVER	FAST_SENDER
2115.006	FAST_SENDER	N/A
2115.779	RECEIVER	FAST_SENDER
2118.209	FAST_SENDER	N/A
2124.359	RECEIVER	FAST_SENDER
2126.761	FAST_SENDER	N/A
2127.496	RECEIVER	FAST_SENDER
2127.745	SLOW_SENDER1	N/A
2129.934	FAST_SENDER	N/A
2135.932	RECEIVER	FAST_SENDER
2138.373	FAST_SENDER	N/A
2139.115	RECEIVER	FAST_SENDER
2141.525	FAST_SENDER	N/A
2147.411	RECEIVER	FAST_SENDER
2149.837	FAST_SENDER	N/A
2150.585	RECEIVER	FAST_SENDER
2153.018	FAST_SENDER	N/A
2153.389	SLOW_SENDER1	N/A
2159.363	RECEIVER	FAST_SENDER
2161.799	FAST_SENDER	N/A
2162.586	RECEIVER	FAST_SENDER
2164.990	FAST_SENDER	N/A
2171.283	RECEIVER	FAST_SENDER
2173.732	FAST_SENDER	N/A
2174.491	RECEIVER	FAST_SENDER
2176.901	FAST_SENDER	N/A
2179.412	SLOW_SENDER1	N/A
2182.978	RECEIVER	FAST_SENDER
2185.410	FAST_SENDER	N/A
2186.185	RECEIVER	FAST_SENDER
2188.619	FAST_SENDER	N/A
2199.292	RECEIVER	FAST_SENDER
2201.710	FAST_SENDER	N/A
2205.116	SLOW_SENDER1	N/A
2207.721	RECEIVER	FAST_SENDER
2210.163	FAST_SENDER	N/A
2210.952	RECEIVER	FAST_SENDER
2213.381	FAST_SENDER	N/A
2219.037	RECEIVER	FAST_SENDER
2221.448	FAST_SENDER	N/A
2223.908	RECEIVER	FAST_SENDER
2226.333	FAST_SENDER	N/A
2231.509	SLOW_SENDER1	N/A
2232.237	RECEIVER	FAST_SENDER
2234.644	FAST_SENDER	N/A
2240.271	RECEIVER	FAST_SENDER
2242.696	FAST_SENDER	N/A
2248.690	RECEIVER	FAST_SENDER
2251.098	FAST_SENDER	N/A
2256.651	RECEIVER	FAST_SENDER
2257.846	SLOW_SENDER1	N/A
2259.100	FAST_SENDER	N/A
2264.854	RECEIVER	FAST_SENDER
2266.031	SLOW_SENDER1	N/A
2266.799	RECEIVER	SLOW_SENDER1
2267.275	FAST_SENDER	N/A
2273.058	RECEIVER	FAST_SENDER
2275.481	FAST_SENDER	N/A
2281.534	RECEIVER	FAST_SENDER
2283.934	FAST_SENDER	N/A
2284.691	RECEIVER	FAST_SENDER
2287.097	FAST_SENDER	N/A
2290.845	SLOW_SENDER1	N/A
2293.060	RECEIVER	FAST_SENDER
2295.500	FAST_SENDER	N/A
2296.261	RECEIVER	FAST_SENDER
2298.679	FAST_SENDER	N/A
2304.462	RECEIVER	FAST_SENDER
2306.865	FAST_SENDER	N/A
2307.633	RECEIVER	FAST_SENDER
2310.046	FAST_SENDER	N/A
2316.098	RECEIVER	FAST_SENDER
2317.119	SLOW_SENDER1	N/A
2317.927	RECEIVER	SLOW_SENDER1
2318.543	FAST_SENDER	N/A
2324.160	RECEIVER	FAST_SENDER
2325.329	SLOW_SENDER1	N/A
2326.570	FAST_SENDER	N/A
2327.362	RECEIVER	FAST_SENDER
2329.780	FAST_SENDER	N/A
2335.838	RECEIVER	FAST_SENDER
2338.250	FAST_SENDER	N/A
2339.037	RECEIVER	FAST_SENDER
2341.486	FAST_SENDER	N/A
2347.235	RECEIVER	FAST_SENDER
2349.673	FAST_SENDER	N/A
2350.126	SLOW_SENDER1	N/A
2350.430	RECEIVER	FAST_SENDER
2358.546	FAST_SENDER	N/A
2359.297	RECEIVER	FAST_SENDER
2361.712	FAST_SENDER	N/A
2367.718	RECEIVER	FAST_SENDER
2370.131	FAST_SENDER	N/A
2370.894	RECEIVER	FAST_SENDER
2373.308	FAST_SENDER	N/A
2376.175	SLOW_SENDER1	N/A
2379.291	RECEIVER	FAST_SENDER
2381.707	FAST_SENDER	N/A
2382.437	RECEIVER	FAST_SENDER
2384.869	FAST_SENDER	N/A
2391.113	RECEIVER	FAST_SENDER
2393.557	FAST_SENDER	N/A
2394.329	RECEIVER	FAST_SENDER
2396.760	FAST_SENDER	N/A
2401.939	SLOW_SENDER1	N/A
2402.569	RECEIVER	FAST_SENDER
2404.980	FAST_SENDER	N/A
2405.718	RECEIVER	FAST_SENDER
2408.123	FAST_SENDER	N/A
2413.924	RECEIVER	FAST_SENDER
2416.330	FAST_SENDER	N/A
2422.286	RECEIVER	FAST_SENDER
2424.712	FAST_SENDER	N/A
2428.279	SLOW_SENDER1	N/A
2430.924	RECEIVER	FAST_SENDER
2433.344	FAST_SENDER	N/A
2444.061	RECEIVER	FAST_SENDER
2446.495	FAST_SENDER	N/A
2452.427	RECEIVER	FAST_SENDER
2454.329	SLOW_SENDER1	N/A
2454.853	FAST_SENDER	N/A
2461.165	RECEIVER	FAST_SENDER
2463.567	FAST_SENDER	N/A
2464.334	RECEIVER	FAST_SENDER
2466.780	FAST_SENDER	N/A
2472.666	RECEIVER	FAST_SENDER
2475.107	FAST_SENDER	N/A
2475.858	RECEIVER	FAST_SENDER
2478.304	FAST_SENDER	N/A
2480.428	SLOW_SENDER1	N/A
2484.581	RECEIVER	FAST_SENDER
2487.016	FAST_SENDER	N/A
2487.748	RECEIVER	FAST_SENDER
2490.160	FAST_SENDER	N/A
2495.999	RECEIVER	FAST_SENDER
2498.445	FAST_SENDER	N/A
2499.195	RECEIVER	FAST_SENDER
2501.623	FAST_SENDER	N/A
2506.272	SLOW_SENDER1	N/A
2507.489	RECEIVER	FAST_SENDER
2509.897	FAST_SENDER	N/A
2510.648	RECEIVER	FAST_SENDER
2513.048	FAST_SENDER	N/A
2518.753	RECEIVER	FAST_SENDER
2521.188	FAST_SENDER	N/A
2527.437	RECEIVER	FAST_SENDER
2529.864	FAST_SENDER	N/A
2532.706	SLOW_SENDER1	N/A
2535.442	RECEIVER	FAST_SENDER
2537.874	FAST_SENDER	N/A
2543.692	RECEIVER	FAST_SENDER
2546.130	FAST_SENDER	N/A
2546.906	RECEIVER	FAST_SENDER
2554.229	FAST_SENDER	N/A
2558.357	SLOW_SENDER1	N/A
2560.034	RECEIVER	FAST_SENDER
2566.922	FAST_SENDER	N/A
2567.692	RECEIVER	FAST_SENDER
2570.116	FAST_SENDER	N/A
2576.270	RECEIVER	FAST_SENDER
2578.704	FAST_SENDER	N/A
2584.354	SLOW_SENDER1	N/A
2584.578	RECEIVER	FAST_SENDER
2586.984	FAST_SENDER	N/A
2593.206	RECEIVER	FAST_SENDER
2595.652	FAST_SENDER	N/A
2596.422	RECEIVER	FAST_SENDER
2598.846	FAST_SENDER	N/A
2604.637	RECEIVER	FAST_SENDER
2607.039	FAST_SENDER	N/A
2607.820	RECEIVER	FAST_SENDER
2610.233	FAST_SENDER	N/A
2610.332	SLOW_SENDER1	N/A
2616.140	RECEIVER	FAST_SENDER
2618.553	FAST_SENDER	N/A
2619.317	RECEIVER	FAST_SENDER
2621.742	FAST_SENDER	N/A
2627.575	RECEIVER	FAST_SENDER
2630.013	FAST_SENDER	N/A
2630.754	RECEIVER	FAST_SENDER
2633.197	FAST_SENDER	N/A
2636.673	SLOW_SENDER1	N/A
2639.179	RECEIVER	FAST_SENDER
2645.801	FAST_SENDER	N/A
2646.579	RECEIVER	FAST_SENDER
2648.993	FAST_SENDER	N/A
2661.755	FAST_SENDER	N/A
2662.368	SLOW_SENDER1	N/A
2667.415	RECEIVER	FAST_SENDER
2669.833	FAST_SENDER	N/A
2670.580	RECEIVER	FAST_SENDER
2672.986	FAST_SENDER	N/A
2678.698	RECEIVER	FAST_SENDER
2685.453	FAST_SENDER	N/A
2686.214	RECEIVER	FAST_SENDER
2688.295	SLOW_SENDER1	N/A
2688.641	FAST_SENDER	N/A
2694.362	RECEIVER	FAST_SENDER
2696.801	FAST_SENDER	N/A
2697.565	RECEIVER	FAST_SENDER
2699.977	FAST_SENDER	N/A
2706.025	RECEIVER	FAST_SENDER
2708.466	FAST_SENDER	N/A
2709.232	RECEIVER	FAST_SENDER
2711.659	FAST_SENDER	N/A
2714.631	SLOW_SENDER1	N/A
2717.388	RECEIVER	FAST_SENDER
2719.821	FAST_SENDER	N/A
2720.584	RECEIVER	FAST_SENDER
2723.028	FAST_SENDER	N/A
2728.690	RECEIVER	FAST_SENDER
2731.124	FAST_SENDER	N/A
2731.894	RECEIVER	FAST_SENDER
2734.341	FAST_SENDER	N/A
2739.973	RECEIVER	FAST_SENDER
2740.428	SLOW_SENDER1	N/A
2742.382	FAST_SENDER	N/A
2748.546	RECEIVER	FAST_SENDER
2748.605	SLOW_SENDER1	N/A
2750.954	FAST_SENDER	N/A
2751.755	RECEIVER	FAST_SENDER
2754.188	FAST_SENDER	N/A
2760.405	RECEIVER	FAST_SENDER
2762.846	FAST_SENDER	N/A
2763.601	RECEIVER	FAST_SENDER
2771.120	FAST_SENDER	N/A
2771.867	RECEIVER	FAST_SENDER
2773.405	SLOW_SENDER1	N/A
2774.294	FAST_SENDER	N/A
2780.435	RECEIVER	FAST_SENDER
2782.856	FAST_SENDER	N/A
2783.588	RECEIVER	FAST_SENDER
2786.005	FAST_SENDER	N/A
2791.529	RECEIVER	FAST_SENDER
2793.966	FAST_SENDER	N/A
2794.702	RECEIVER	FAST_SENDER
2797.132	FAST_SENDER	N/A
2799.369	SLOW_SENDER1	N/A
2803.781	RECEIVER	FAST_SENDER
2806.207	FAST_SENDER	N/A
2806.961	RECEIVER	FAST_SENDER
2809.374	FAST_SENDER	N/A
2815.329	RECEIVER	FAST_SENDER
2817.748	FAST_SENDER	N/A
2818.517	RECEIVER	FAST_SENDER
2820.944	FAST_SENDER	N/A
2825.087	SLOW_SENDER1	N/A
2826.658	RECEIVER	FAST_SENDER
2829.082	FAST_SENDER	N/A
2829.855	RECEIVER	FAST_SENDER
2832.263	FAST_SENDER	N/A
2838.390	RECEIVER	FAST_SENDER
2840.802	FAST_SENDER	N/A
2841.601	RECEIVER	FAST_SENDER
2844.034	FAST_SENDER	N/A
2849.931	RECEIVER	FAST_SENDER
2851.317	SLOW_SENDER1	N/A
2852.351	FAST_SENDER	N/A
2858.294	RECEIVER	FAST_SENDER
2859.544	SLOW_SENDER1	N/A
2860.704	FAST_SENDER	N/A
2861.459	RECEIVER	FAST_SENDER
2863.859	FAST_SENDER	N/A
2870.089	RECEIVER	FAST_SENDER
2872.510	FAST_SENDER	N/A
2873.275	RECEIVER	FAST_SENDER
2875.685	FAST_SENDER	N/A
2881.488	RECEIVER	FAST_SENDER
2883.931	FAST_SENDER	N/A
2884.337	SLOW_SENDER1	N/A
2884.689	RECEIVER	FAST_SENDER
2892.107	FAST_SENDER	N/A
2892.872	RECEIVER	FAST_SENDER
2895.296	FAST_SENDER	N/A
2900.991	RECEIVER	FAST_SENDER
2903.438	FAST_SENDER	N/A
2904.188	RECEIVER	FAST_SENDER
2906.608	FAST_SENDER	N/A
2910.361	SLOW_SENDER1	N/A
2912.297	RECEIVER	FAST_SENDER
2914.741	FAST_SENDER	N/A
2915.512	RECEIVER	FAST_SENDER
2923.495	FAST_SENDER	N/A
2924.245	RECEIVER	FAST_SENDER
2926.681	FAST_SENDER	N/A
2932.819	RECEIVER	FAST_SENDER
2935.259	FAST_SENDER	N/A
2936.009	RECEIVER	FAST_SENDER
2936.041	SLOW_SENDER1	N/A
2938.411	FAST_SENDER	N/A
2944.340	RECEIVER	FAST_SENDER
2946.742	FAST_SENDER	N/A
2947.535	RECEIVER	FAST_SENDER
2949.969	FAST_SENDER	N/A
2955.862	RECEIVER	FAST_SENDER
2958.263	FAST_SENDER	N/A
2959.004	RECEIVER	FAST_SENDER
2961.413	FAST_SENDER	N/A
2961.857	SLOW_SENDER1	N/A
2967.420	RECEIVER	FAST_SENDER
2969.868	FAST_SENDER	N/A
2970.601	RECEIVER	FAST_SENDER
2973.034	FAST_SENDER	N/A
2978.878	RECEIVER	FAST_SENDER
2981.328	FAST_SENDER	N/A
2982.104	RECEIVER	FAST_SENDER
2984.551	FAST_SENDER	N/A
2987.573	SLOW_SENDER1	N/A
2990.704	RECEIVER	FAST_SENDER
2993.147	FAST_SENDER	N/A
2993.906	RECEIVER	FAST_SENDER
3001.768	FAST_SENDER	N/A
3002.499	RECEIVER	FAST_SENDER
3004.899	FAST_SENDER	N/A
3010.749	RECEIVER	FAST_SENDER
3013.193	FAST_SENDER	N/A
3013.532	SLOW_SENDER1	N/A
3013.934	RECEIVER	FAST_SENDER
3026.117	FAST_SENDER	N/A
3026.919	RECEIVER	FAST_SENDER
3029.320	FAST_SENDER	N/A
3034.943	RECEIVER	FAST_SENDER
3037.353	FAST_SENDER	N/A
3038.148	RECEIVER	FAST_SENDER
3039.771	SLOW_SENDER1	N/A
3040.549	FAST_SENDER	N/A
3046.281	RECEIVER	FAST_SENDER
3048.712	FAST_SENDER	N/A
3049.493	RECEIVER	FAST_SENDER
3051.934	FAST_SENDER	N/A
3057.574	RECEIVER	FAST_SENDER
3060.001	FAST_SENDER	N/A
3060.784	RECEIVER	FAST_SENDER
3063.210	FAST_SENDER	N/A
3065.566	SLOW_SENDER1	N/A
3069.077	RECEIVER	FAST_SENDER
3071.488	FAST_SENDER	N/A
3072.221	RECEIVER	FAST_SENDER
3074.665	FAST_SENDER	N/A
3080.544	RECEIVER	FAST_SENDER
3082.988	FAST_SENDER	N/A
3083.751	RECEIVER	FAST_SENDER
3086.159	FAST_SENDER	N/A
3091.596	SLOW_SENDER1	N/A
3092.198	RECEIVER	FAST_SENDER
3094.603	FAST_SENDER	N/A
3100.276	SLOW_SENDER1	N/A
3100.736	RECEIVER	FAST_SENDER
3103.161	FAST_SENDER	N/A
3103.913	RECEIVER	FAST_SENDER
3106.319	FAST_SENDER	N/A
3112.586	RECEIVER	FAST_SENDER
3119.371	FAST_SENDER	N/A
3120.132	RECEIVER	FAST_SENDER
3122.554	FAST_SENDER	N/A
3125.079	SLOW_SENDER1	N/A
3128.509	RECEIVER	FAST_SENDER
3130.916	FAST_SENDER	N/A
3131.656	RECEIVER	FAST_SENDER
3134.097	FAST_SENDER	N/A
3140.027	RECEIVER	FAST_SENDER
3142.467	FAST_SENDER	N/A
3143.201	RECEIVER	FAST_SENDER
3145.614	FAST_SENDER	N/A
3150.709	SLOW_SENDER1	N/A
3151.473	RECEIVER	FAST_SENDER
3153.890	FAST_SENDER	N/A
3154.678	RECEIVER	FAST_SENDER
3157.103	FAST_SENDER	N/A
3162.895	RECEIVER	FAST_SENDER
3165.307	FAST_SENDER	N/A
3166.100	RECEIVER	FAST_SENDER
3168.503	FAST_SENDER	N/A
3174.685	RECEIVER	FAST_SENDER
3176.849	SLOW_SENDER1	N/A
3177.122	FAST_SENDER	N/A
3183.098	RECEIVER	FAST_SENDER
3185.030	SLOW_SENDER1	N/A
3185.519	FAST_SENDER	N/A
3186.280	RECEIVER	FAST_SENDER
3188.722	FAST_SENDER	N/A
3194.843	RECEIVER	FAST_SENDER
3197.261	FAST_SENDER	N/A
3199.464	RECEIVER	FAST_SENDER
3201.886	FAST_SENDER	N/A
3207.747	RECEIVER	FAST_SENDER
3209.825	SLOW_SENDER1	N/A
3210.183	FAST_SENDER	N/A
3216.313	RECEIVER	FAST_SENDER
3218.751	FAST_SENDER	N/A
3219.497	RECEIVER	FAST_SENDER
3221.912	FAST_SENDER	N/A
3232.195	RECEIVER	FAST_SENDER
3234.598	FAST_SENDER	N/A
3236.702	SLOW_SENDER1	N/A
3240.618	RECEIVER	FAST_SENDER
3243.058	FAST_SENDER	N/A
3249.156	RECEIVER	FAST_SENDER
3251.583	FAST_SENDER	N/A
3257.667	RECEIVER	FAST_SENDER
3260.088	FAST_SENDER	N/A
3260.902	RECEIVER	FAST_SENDER
3262.512	SLOW_SENDER1	N/A
3263.324	FAST_SENDER	N/A
3268.883	RECEIVER	FAST_SENDER
3271.309	FAST_SENDER	N/A
3272.086	RECEIVER	FAST_SENDER
3274.508	FAST_SENDER	N/A
3280.147	RECEIVER	FAST_SENDER
3282.556	FAST_SENDER	N/A
3283.297	RECEIVER	FAST_SENDER
3285.709	FAST_SENDER	N/A
3288.343	SLOW_SENDER1	N/A
3291.648	RECEIVER	FAST_SENDER
3294.074	FAST_SENDER	N/A
3294.827	RECEIVER	FAST_SENDER
3297.241	FAST_SENDER	N/A
3303.312	RECEIVER	FAST_SENDER
3305.718	FAST_SENDER	N/A
3306.487	RECEIVER	FAST_SENDER
3308.923	FAST_SENDER	N/A
3314.224	SLOW_SENDER1	N/A
3314.724	RECEIVER	FAST_SENDER
3317.161	FAST_SENDER	N/A
3329.857	FAST_SENDER	N/A
3339.925	SLOW_SENDER1	N/A
3342.617	FAST_SENDER	N/A
3348.459	RECEIVER	FAST_SENDER
3350.880	FAST_SENDER	N/A
3351.624	RECEIVER	FAST_SENDER
3354.051	FAST_SENDER	N/A
3359.839	RECEIVER	FAST_SENDER
3362.261	FAST_SENDER	N/A
3363.039	RECEIVER	FAST_SENDER
3365.462	FAST_SENDER	N/A
3365.605	SLOW_SENDER1	N/A
3371.585	RECEIVER	FAST_SENDER
3378.234	FAST_SENDER	N/A
3379.000	RECEIVER	FAST_SENDER
3381.442	FAST_SENDER	N/A
3387.441	RECEIVER	FAST_SENDER
3389.854	FAST_SENDER	N/A
3390.604	RECEIVER	FAST_SENDER
3391.879	SLOW_SENDER1	N/A
3393.035	FAST_SENDER	N/A
3398.748	RECEIVER	FAST_SENDER
3401.155	FAST_SENDER	N/A
3401.927	RECEIVER	FAST_SENDER
3404.364	FAST_SENDER	N/A
3410.308	RECEIVER	FAST_SENDER
3412.718	FAST_SENDER	N/A
3413.472	RECEIVER	FAST_SENDER
3415.895	FAST_SENDER	N/A
3417.661	SLOW_SENDER1	N/A
3422.622	RECEIVER	FAST_SENDER
3425.056	FAST_SENDER	N/A
3425.849	RECEIVER	FAST_SENDER
3428.279	FAST_SENDER	N/A
3434.187	RECEIVER	FAST_SENDER
3436.614	FAST_SENDER	N/A
3437.384	RECEIVER	FAST_SENDER
3439.794	FAST_SENDER	N/A
3443.348	SLOW_SENDER1	N/A
3445.471	RECEIVER	FAST_SENDER
3447.899	FAST_SENDER	N/A
3448.662	RECEIVER	FAST_SENDER
3451.098	FAST_SENDER	N/A
3456.684	RECEIVER	FAST_SENDER
3459.106	FAST_SENDER	N/A
3459.865	RECEIVER	FAST_SENDER
3462.301	FAST_SENDER	N/A
3467.843	RECEIVER	FAST_SENDER
3469.216	SLOW_SENDER1	N/A
3469.984	RECEIVER	SLOW_SENDER1
3470.258	FAST_SENDER	N/A
3476.055	RECEIVER	FAST_SENDER
3477.427	SLOW_SENDER1	N/A
3478.483	FAST_SENDER	N/A
3479.251	RECEIVER	FAST_SENDER
3481.688	FAST_SENDER	N/A
3487.884	RECEIVER	FAST_SENDER
3490.329	FAST_SENDER	N/A
3491.115	RECEIVER	FAST_SENDER
3493.564	FAST_SENDER	N/A
3499.781	RECEIVER	FAST_SENDER
3502.201	FAST_SENDER	N/A
3502.238	SLOW_SENDER1	N/A
3502.959	RECEIVER	FAST_SENDER
3505.374	FAST_SENDER	N/A
3511.554	RECEIVER	FAST_SENDER
3513.990	FAST_SENDER	N/A
3514.724	RECEIVER	FAST_SENDER
3517.167	FAST_SENDER	N/A
3523.290	RECEIVER	FAST_SENDER
3528.453	SLOW_SENDER1	N/A
3529.821	FAST_SENDER	N/A
3535.906	RECEIVER	FAST_SENDER
3536.666	SLOW_SENDER1	N/A
3538.327	FAST_SENDER	N/A
3539.086	RECEIVER	FAST_SENDER
3541.519	FAST_SENDER	N/A
3547.592	RECEIVER	FAST_SENDER
3550.037	FAST_SENDER	N/A
3550.773	RECEIVER	FAST_SENDER
3558.245	FAST_SENDER	N/A
3558.960	RECEIVER	FAST_SENDER
3561.370	FAST_SENDER	N/A
3561.433	SLOW_SENDER1	N/A
3567.399	RECEIVER	FAST_SENDER
3569.843	FAST_SENDER	N/A
3570.625	RECEIVER	FAST_SENDER
3573.068	FAST_SENDER	N/A
3579.397	RECEIVER	FAST_SENDER
3581.827	FAST_SENDER	N/A
3582.566	RECEIVER	FAST_SENDER
3584.968	FAST_SENDER	N/A
3587.770	SLOW_SENDER1	N/A
3590.738	RECEIVER	FAST_SENDER
3593.150	FAST_SENDER	N/A
3593.904	RECEIVER	FAST_SENDER
3596.324	FAST_SENDER	N/A
3602.108	RECEIVER	FAST_SENDER
3604.511	FAST_SENDER	N/A
3605.263	RECEIVER	FAST_SENDER
3607.691	FAST_SENDER	N/A
3613.565	SLOW_SENDER1	N/A
3619.471	RECEIVER	FAST_SENDER
3621.916	FAST_SENDER	N/A
3628.089	RECEIVER	FAST_SENDER
3630.497	FAST_SENDER	N/A
3631.234	RECEIVER	FAST_SENDER
3633.650	FAST_SENDER	N/A
3639.577	SLOW_SENDER1	N/A
3639.652	RECEIVER	FAST_SENDER
3642.062	FAST_SENDER	N/A
3654.810	FAST_SENDER	N/A
3665.426	SLOW_SENDER1	N/A
3665.453	RECEIVER	FAST_SENDER
3666.205	RECEIVER	SLOW_SENDER1
3667.854	FAST_SENDER	N/A
3673.610	SLOW_SENDER1	N/A
3673.727	RECEIVER	FAST_SENDER
3676.130	FAST_SENDER	N/A
3682.409	RECEIVER	FAST_SENDER
3684.812	FAST_SENDER	N/A
3685.620	RECEIVER	FAST_SENDER
3688.054	FAST_SENDER	N/A
3693.763	RECEIVER	FAST_SENDER
3696.165	FAST_SENDER	N/A
3696.919	RECEIVER	FAST_SENDER
3698.449	SLOW_SENDER1	N/A
3699.330	FAST_SENDER	N/A
3705.300	RECEIVER	FAST_SENDER
3707.717	FAST_SENDER	N/A
3708.510	RECEIVER	FAST_SENDER
3710.951	FAST_SENDER	N/A
3716.849	RECEIVER	FAST_SENDER
3719.268	FAST_SENDER	N/A
3720.052	RECEIVER	FAST_SENDER
3722.502	FAST_SENDER	N/A
3724.383	SLOW_SENDER1	N/A
3728.861	RECEIVER	FAST_SENDER
3731.265	FAST_SENDER	N/A
3732.047	RECEIVER	FAST_SENDER
3734.459	FAST_SENDER	N/A
3740.536	RECEIVER	FAST_SENDER
3742.967	FAST_SENDER	N/A
3743.725	RECEIVER	FAST_SENDER
3746.136	FAST_SENDER	N/A
3750.700	SLOW_SENDER1	N/A
3752.036	RECEIVER	FAST_SENDER
3754.485	FAST_SENDER	N/A
3755.230	RECEIVER	FAST_SENDER
3757.651	FAST_SENDER	N/A
3763.919	RECEIVER	FAST_SENDER
3766.340	FAST_SENDER	N/A
3772.303	RECEIVER	FAST_SENDER
3774.749	FAST_SENDER	N/A
3776.957	SLOW_SENDER1	N/A
3780.286	RECEIVER	FAST_SENDER
3782.736	FAST_SENDER	N/A
3788.978	RECEIVER	FAST_SENDER
3791.421	FAST_SENDER	N/A
3792.182	RECEIVER	FAST_SENDER
3794.615	FAST_SENDER	N/A
3800.352	RECEIVER	FAST_SENDER
3802.538	SLOW_SENDER1	N/A
3802.760	FAST_SENDER	N/A
3808.905	RECEIVER	FAST_SENDER
3810.741	SLOW_SENDER1	N/A
3811.334	FAST_SENDER	N/A
3812.083	RECEIVER	FAST_SENDER
3814.521	FAST_SENDER	N/A
3820.398	RECEIVER	FAST_SENDER
3822.847	FAST_SENDER	N/A
3823.579	RECEIVER	FAST_SENDER
3826.012	FAST_SENDER	N/A
3831.734	RECEIVER	FAST_SENDER
3834.166	FAST_SENDER	N/A
3834.913	RECEIVER	FAST_SENDER
3835.513	SLOW_SENDER1	N/A
3837.320	FAST_SENDER	N/A
3843.336	RECEIVER	FAST_SENDER
3845.786	FAST_SENDER	N/A
3846.553	RECEIVER	FAST_SENDER
3848.953	FAST_SENDER	N/A
3854.750	RECEIVER	FAST_SENDER
3857.182	FAST_SENDER	N/A
3857.957	RECEIVER	FAST_SENDER
3860.393	FAST_SENDER	N/A
3861.166	SLOW_SENDER1	N/A
3871.164	RECEIVER	FAST_SENDER
3873.604	FAST_SENDER	N/A
3879.595	RECEIVER	FAST_SENDER
3882.032	FAST_SENDER	N/A
3882.812	RECEIVER	FAST_SENDER
3885.212	FAST_SENDER	N/A
3886.856	SLOW_SENDER1	N/A
3891.263	RECEIVER	FAST_SENDER
3893.702	FAST_SENDER	N/A
3894.471	RECEIVER	FAST_SENDER
3896.897	FAST_SENDER	N/A
3902.928	RECEIVER	FAST_SENDER
3905.354	FAST_SENDER	N/A
3906.113	RECEIVER	FAST_SENDER
3908.530	FAST_SENDER	N/A
3913.197	SLOW_SENDER1	N/A
3914.356	RECEIVER	FAST_SENDER
3916.792	FAST_SENDER	N/A
3922.620	RECEIVER	FAST_SENDER
3925.032	FAST_SENDER	N/A
3931.165	RECEIVER	FAST_SENDER
3933.608	FAST_SENDER	N/A
3934.371	RECEIVER	FAST_SENDER
3936.813	FAST_SENDER	N/A
3939.593	SLOW_SENDER1	N/A
3942.604	RECEIVER	FAST_SENDER
3945.038	FAST_SENDER	N/A
3945.827	RECEIVER	FAST_SENDER
3948.264	FAST_SENDER	N/A
3954.650	RECEIVER	FAST_SENDER
3957.058	FAST_SENDER	N/A
3957.832	RECEIVER	FAST_SENDER
3960.266	FAST_SENDER	N/A
3965.532	SLOW_SENDER1	N/A
3971.521	RECEIVER	FAST_SENDER
3973.932	FAST_SENDER	N/A
3979.767	RECEIVER	FAST_SENDER
3982.201	FAST_SENDER	N/A
3988.216	RECEIVER	FAST_SENDER
3990.645	FAST_SENDER	N/A
3991.399	RECEIVER	FAST_SENDER
3991.882	SLOW_SENDER1	N/A
3993.833	FAST_SENDER	N/A
4004.163	RECEIVER	FAST_SENDER
4006.589	FAST_SENDER	N/A
4017.409	RECEIVER	FAST_SENDER
4017.604	SLOW_SENDER1	N/A
4019.832	FAST_SENDER	N/A
4025.876	RECEIVER	FAST_SENDER
4028.286	FAST_SENDER	N/A
4034.439	RECEIVER	FAST_SENDER
4036.879	FAST_SENDER	N/A
4042.795	RECEIVER	FAST_SENDER
4043.517	SLOW_SENDER1	N/A
4045.236	FAST_SENDER	N/A
4051.355	RECEIVER	FAST_SENDER
4053.764	FAST_SENDER	N/A
4054.552	RECEIVER	FAST_SENDER
4056.992	FAST_SENDER	N/A
4062.957	RECEIVER	FAST_SENDER
4065.379	FAST_SENDER	N/A
4066.138	RECEIVER	FAST_SENDER
4068.584	FAST_SENDER	N/A
4069.338	SLOW_SENDER1	N/A
4079.377	RECEIVER	FAST_SENDER
4081.791	FAST_SENDER	N/A
4087.807	RECEIVER	FAST_SENDER
4090.218	FAST_SENDER	N/A
4095.070	SLOW_SENDER1	N/A
4095.828	RECEIVER	FAST_SENDER
4098.260	FAST_SENDER	N/A
4104.216	RECEIVER	FAST_SENDER
4106.616	FAST_SENDER	N/A
4107.432	RECEIVER	FAST_SENDER
4109.879	FAST_SENDER	N/A
4115.625	RECEIVER	FAST_SENDER
4118.073	FAST_SENDER	N/A
4118.845	RECEIVER	FAST_SENDER
4121.118	SLOW_SENDER1	N/A
4121.292	FAST_SENDER	N/A
4126.946	RECEIVER	FAST_SENDER
4129.396	FAST_SENDER	N/A
4130.160	RECEIVER	FAST_SENDER
4132.586	FAST_SENDER	N/A
4143.460	RECEIVER	FAST_SENDER
4145.896	FAST_SENDER	N/A
4146.843	SLOW_SENDER1	N/A
4151.696	RECEIVER	FAST_SENDER
4154.110	FAST_SENDER	N/A
4160.032	RECEIVER	FAST_SENDER
4162.475	FAST_SENDER	N/A
4163.265	RECEIVER	FAST_SENDER
4165.669	FAST_SENDER	N/A
4171.805	RECEIVER	FAST_SENDER
4172.464	SLOW_SENDER1	N/A
4174.220	FAST_SENDER	N/A
4180.035	RECEIVER	FAST_SENDER
4180.578	SLOW_SENDER1	N/A
4182.475	FAST_SENDER	N/A
4183.207	RECEIVER	FAST_SENDER
4185.620	FAST_SENDER	N/A
4191.744	RECEIVER	FAST_SENDER
4194.188	FAST_SENDER	N/A
4194.965	RECEIVER	FAST_SENDER
4197.382	FAST_SENDER	N/A
4203.008	RECEIVER	FAST_SENDER
4205.408	FAST_SENDER	N/A
4205.427	SLOW_SENDER1	N/A
4206.192	RECEIVER	FAST_SENDER
4208.592	FAST_SENDER	N/A
4214.381	RECEIVER	FAST_SENDER
4216.822	FAST_SENDER	N/A
4219.451	RECEIVER	FAST_SENDER
4221.869	FAST_SENDER	N/A
4227.604	RECEIVER	FAST_SENDER
4230.010	FAST_SENDER	N/A
4231.751	SLOW_SENDER1	N/A
4235.801	RECEIVER	FAST_SENDER
4238.226	FAST_SENDER	N/A
4243.985	RECEIVER	FAST_SENDER
4246.422	FAST_SENDER	N/A
4247.215	RECEIVER	FAST_SENDER
4249.646	FAST_SENDER	N/A
4255.229	RECEIVER	FAST_SENDER
4257.480	SLOW_SENDER1	N/A
4257.677	FAST_SENDER	N/A
4264.019	RECEIVER	FAST_SENDER
4265.610	SLOW_SENDER1	N/A
4266.448	FAST_SENDER	N/A
4267.213	RECEIVER	FAST_SENDER
4269.616	FAST_SENDER	N/A
4275.115	RECEIVER	FAST_SENDER
4277.528	FAST_SENDER	N/A
4278.321	RECEIVER	FAST_SENDER
4280.723	FAST_SENDER	N/A
4286.725	RECEIVER	FAST_SENDER
4289.164	FAST_SENDER	N/A
4289.929	RECEIVER	FAST_SENDER
4290.473	SLOW_SENDER1	N/A
4292.346	FAST_SENDER	N/A
4298.416	RECEIVER	FAST_SENDER
4300.847	FAST_SENDER	N/A
4301.625	RECEIVER	FAST_SENDER
4304.039	FAST_SENDER	N/A
4310.046	RECEIVER	FAST_SENDER
4312.477	FAST_SENDER	N/A
4313.254	RECEIVER	FAST_SENDER
4315.696	FAST_SENDER	N/A
4316.473	SLOW_SENDER1	N/A
4321.845	RECEIVER	FAST_SENDER
4324.260	FAST_SENDER	N/A
4326.544	RECEIVER	FAST_SENDER
4328.952	FAST_SENDER	N/A
4339.634	RECEIVER	FAST_SENDER
4342.070	FAST_SENDER	N/A
4342.244	SLOW_SENDER1	N/A
4347.845	RECEIVER	FAST_SENDER
4350.290	FAST_SENDER	N/A
4356.058	RECEIVER	FAST_SENDER
4358.492	FAST_SENDER	N/A
4364.200	RECEIVER	FAST_SENDER
4366.612	FAST_SENDER	N/A
4368.086	SLOW_SENDER1	N/A
4372.428	RECEIVER	FAST_SENDER
4374.832	FAST_SENDER	N/A
4375.608	RECEIVER	FAST_SENDER
4378.055	FAST_SENDER	N/A
4384.211	RECEIVER	FAST_SENDER
4386.629	FAST_SENDER	N/A
4387.387	RECEIVER	FAST_SENDER
4389.793	FAST_SENDER	N/A
4394.427	SLOW_SENDER1	N/A
4400.377	RECEIVER	FAST_SENDER
4402.787	FAST_SENDER	N/A
4408.780	RECEIVER	FAST_SENDER
4411.224	FAST_SENDER	N/A
4417.458	RECEIVER	FAST_SENDER
4419.881	FAST_SENDER	N/A
4420.389	SLOW_SENDER1	N/A
4420.635	RECEIVER	FAST_SENDER
4423.041	FAST_SENDER	N/A
4428.871	RECEIVER	FAST_SENDER
4431.313	FAST_SENDER	N/A
4432.060	RECEIVER	FAST_SENDER
4434.477	FAST_SENDER	N/A
4440.231	RECEIVER	FAST_SENDER
4442.670	FAST_SENDER	N/A
4443.436	RECEIVER	FAST_SENDER
4445.869	FAST_SENDER	N/A
4446.088	SLOW_SENDER1	N/A
4452.006	RECEIVER	FAST_SENDER
4454.433	FAST_SENDER	N/A
4455.213	RECEIVER	FAST_SENDER
4457.655	FAST_SENDER	N/A
4463.609	RECEIVER	FAST_SENDER
4466.030	FAST_SENDER	N/A
4466.795	RECEIVER	FAST_SENDER
4469.218	FAST_SENDER	N/A
4472.308	SLOW_SENDER1	N/A
4475.127	RECEIVER	FAST_SENDER
4477.543	FAST_SENDER	N/A
4478.274	RECEIVER	FAST_SENDER
4480.723	FAST_SENDER	N/A
4486.703	RECEIVER	FAST_SENDER
4489.113	FAST_SENDER	N/A
4489.888	RECEIVER	FAST_SENDER
4492.299	FAST_SENDER	N/A
4497.974	SLOW_SENDER1	N/A
4498.420	RECEIVER	FAST_SENDER
4505.682	FAST_SENDER	N/A
4506.426	RECEIVER	FAST_SENDER
4508.848	FAST_SENDER	N/A
4515.008	RECEIVER	FAST_SENDER
4517.445	FAST_SENDER	N/A
4523.379	RECEIVER	FAST_SENDER
4523.736	SLOW_SENDER1	N/A
4525.813	FAST_SENDER	N/A
4531.938	SLOW_SENDER1	N/A
4532.010	RECEIVER	FAST_SENDER
4534.431	FAST_SENDER	N/A
4536.793	RECEIVER	FAST_SENDER
4539.229	FAST_SENDER	N/A
4545.262	RECEIVER	FAST_SENDER
4547.684	FAST_SENDER	N/A
4553.829	RECEIVER	FAST_SENDER
4556.237	FAST_SENDER	N/A
4556.733	SLOW_SENDER1	N/A
4562.341	RECEIVER	FAST_SENDER
4564.761	FAST_SENDER	N/A
4570.460	RECEIVER	FAST_SENDER
4572.902	FAST_SENDER	N/A
4573.614	RECEIVER	FAST_SENDER
4576.029	FAST_SENDER	N/A
4582.278	RECEIVER	FAST_SENDER
4582.428	SLOW_SENDER1	N/A
4584.714	FAST_SENDER	N/A
4590.343	RECEIVER	FAST_SENDER
4590.653	SLOW_SENDER1	N/A
4592.792	FAST_SENDER	N/A
4593.537	RECEIVER	FAST_SENDER
4595.949	FAST_SENDER	N/A
4601.891	RECEIVER	FAST_SENDER
4604.323	FAST_SENDER	N/A
4605.115	RECEIVER	FAST_SENDER
4607.560	FAST_SENDER	N/A
4613.475	RECEIVER	FAST_SENDER
4615.446	SLOW_SENDER1	N/A
4615.882	FAST_SENDER	N/A
4622.326	RECEIVER	FAST_SENDER
4624.741	FAST_SENDER	N/A
4625.493	RECEIVER	FAST_SENDER
4627.901	FAST_SENDER	N/A
4633.772	RECEIVER	FAST_SENDER
4636.199	FAST_SENDER	N/A
4636.970	RECEIVER	FAST_SENDER
4639.379	FAST_SENDER	N/A
4641.800	SLOW_SENDER1	N/A
4645.402	RECEIVER	FAST_SENDER
4647.825	FAST_SENDER	N/A
4648.568	RECEIVER	FAST_SENDER
4651.017	FAST_SENDER	N/A
4656.934	RECEIVER	FAST_SENDER
4659.354	FAST_SENDER	N/A
4660.115	RECEIVER	FAST_SENDER
4662.540	FAST_SENDER	N/A
4667.487	SLOW_SENDER1	N/A
4668.092	RECEIVER	FAST_SENDER
4670.534	FAST_SENDER	N/A
4676.194	SLOW_SENDER1	N/A
4676.789	RECEIVER	FAST_SENDER
4679.198	FAST_SENDER	N/A
4679.958	RECEIVER	FAST_SENDER
4682.365	FAST_SENDER	N/A
4688.152	RECEIVER	FAST_SENDER
4690.568	FAST_SENDER	N/A
4691.332	RECEIVER	FAST_SENDER
4693.770	FAST_SENDER	N/A
4699.477	RECEIVER	FAST_SENDER
4701.117	SLOW_SENDER1	N/A
4701.901	FAST_SENDER	N/A
4707.421	RECEIVER	FAST_SENDER
4709.336	SLOW_SENDER1	N/A
4709.836	FAST_SENDER	N/A
4710.603	RECEIVER	FAST_SENDER
4713.006	FAST_SENDER	N/A
4718.848	RECEIVER	FAST_SENDER
4721.272	FAST_SENDER	N/A
4722.056	RECEIVER	FAST_SENDER
4724.486	FAST_SENDER	N/A
4734.142	SLOW_SENDER1	N/A
4734.941	RECEIVER	FAST_SENDER
4737.340	FAST_SENDER	N/A
4742.919	RECEIVER	FAST_SENDER
4745.334	FAST_SENDER	N/A
4750.994	RECEIVER	FAST_SENDER
4753.408	FAST_SENDER	N/A
4759.403	RECEIVER	FAST_SENDER
4760.350	SLOW_SENDER1	N/A
4761.807	FAST_SENDER	N/A
4767.332	RECEIVER	FAST_SENDER
4768.518	SLOW_SENDER1	N/A
4769.267	RECEIVER	SLOW_SENDER1
4769.740	FAST_SENDER	N/A
4775.618	RECEIVER	FAST_SENDER
4778.026	FAST_SENDER	N/A
4783.801	RECEIVER	FAST_SENDER
4786.231	FAST_SENDER	N/A
4786.998	RECEIVER	FAST_SENDER
4789.416	FAST_SENDER	N/A
4793.332	SLOW_SENDER1	N/A
4795.634	RECEIVER	FAST_SENDER
4798.046	FAST_SENDER	N/A
4798.826	RECEIVER	FAST_SENDER
4801.229	FAST_SENDER	N/A
4807.332	RECEIVER	FAST_SENDER
4809.782	FAST_SENDER	N/A
4810.583	RECEIVER	FAST_SENDER
4813.020	FAST_SENDER	N/A
4818.899	RECEIVER	FAST_SENDER
4819.229	SLOW_SENDER1	N/A
4819.977	RECEIVER	SLOW_SENDER1
4821.335	FAST_SENDER	N/A
4827.068	RECEIVER	FAST_SENDER
4827.402	SLOW_SENDER1	N/A
4829.473	FAST_SENDER	N/A
4830.254	RECEIVER	FAST_SENDER
4832.703	FAST_SENDER	N/A
4838.415	RECEIVER	FAST_SENDER
4840.851	FAST_SENDER	N/A
4841.648	RECEIVER	FAST_SENDER
4844.096	FAST_SENDER	N/A
4850.053	RECEIVER	FAST_SENDER
4852.242	SLOW_SENDER1	N/A
4852.493	FAST_SENDER	N/A
4858.396	RECEIVER	FAST_SENDER
4860.451	SLOW_SENDER1	N/A
4860.804	FAST_SENDER	N/A
4861.254	RECEIVER	SLOW_SENDER1
4867.093	RECEIVER	FAST_SENDER
4869.513	FAST_SENDER	N/A
4875.735	RECEIVER	FAST_SENDER
4878.142	FAST_SENDER	N/A
4883.908	RECEIVER	FAST_SENDER
4885.543	SLOW_SENDER1	N/A
4886.294	RECEIVER	SLOW_SENDER1
4886.311	FAST_SENDER	N/A
4892.168	RECEIVER	FAST_SENDER
4893.710	SLOW_SENDER1	N/A
4894.579	FAST_SENDER	N/A
4895.341	RECEIVER	FAST_SENDER
4897.751	FAST_SENDER	N/A
4903.809	RECEIVER	FAST_SENDER
4906.238	FAST_SENDER	N/A
4907.045	RECEIVER	FAST_SENDER
4909.451	FAST_SENDER	N/A
4915.470	RECEIVER	FAST_SENDER
4917.911	FAST_SENDER	N/A
4918.559	SLOW_SENDER1	N/A
4918.718	RECEIVER	FAST_SENDER
4921.145	FAST_SENDER	N/A
4926.854	RECEIVER	FAST_SENDER
4929.272	FAST_SENDER	N/A
4930.081	RECEIVER	FAST_SENDER
4932.524	FAST_SENDER	N/A
4938.191	RECEIVER	FAST_SENDER
4940.609	FAST_SENDER	N/A
4941.392	RECEIVER	FAST_SENDER
4943.803	FAST_SENDER	N/A
4944.262	SLOW_SENDER1	N/A
4950.681	RECEIVER	FAST_SENDER
4953.126	FAST_SENDER	N/A
4953.932	RECEIVER	FAST_SENDER
4956.382	FAST_SENDER	N/A
4962.452	RECEIVER	FAST_SENDER
4968.903	FAST_SENDER	N/A
4969.642	RECEIVER	FAST_SENDER
4970.145	SLOW_SENDER1	N/A
4972.047	FAST_SENDER	N/A
4978.138	RECEIVER	FAST_SENDER
4980.563	FAST_SENDER	N/A
4981.358	RECEIVER	FAST_SENDER
4983.760	FAST_SENDER	N/A
4989.463	RECEIVER	FAST_SENDER
4991.872	FAST_SENDER	N/A
4992.653	RECEIVER	FAST_SENDER
4995.070	FAST_SENDER	N/A
4996.153	SLOW_SENDER1	N/A
5000.887	RECEIVER	FAST_SENDER
5003.317	FAST_SENDER	N/A
5004.080	RECEIVER	FAST_SENDER
5006.530	FAST_SENDER	N/A
5012.617	RECEIVER	FAST_SENDER
5015.036	FAST_SENDER	N/A
5015.787	RECEIVER	FAST_SENDER
5018.214	FAST_SENDER	N/A
5022.912	SLOW_SENDER1	N/A
5023.980	RECEIVER	FAST_SENDER
5026.399	FAST_SENDER	N/A
5032.328	RECEIVER	FAST_SENDER
5034.765	FAST_SENDER	N/A
5035.528	RECEIVER	FAST_SENDER
5037.940	FAST_SENDER	N/A
5044.008	RECEIVER	FAST_SENDER
5046.420	FAST_SENDER	N/A
5047.180	RECEIVER	FAST_SENDER
5049.229	SLOW_SENDER1	N/A
5049.604	FAST_SENDER	N/A
5055.768	RECEIVER	FAST_SENDER
5058.187	FAST_SENDER	N/A
5058.960	RECEIVER	FAST_SENDER
5061.389	FAST_SENDER	N/A
5067.531	RECEIVER	FAST_SENDER
5069.981	FAST_SENDER	N/A
5070.728	RECEIVER	FAST_SENDER
5073.144	FAST_SENDER	N/A
5075.811	SLOW_SENDER1	N/A
5079.002	RECEIVER	FAST_SENDER
5081.433	FAST_SENDER	N/A
5082.207	RECEIVER	FAST_SENDER
5084.616	FAST_SENDER	N/A
5090.671	RECEIVER	FAST_SENDER
5093.075	FAST_SENDER	N/A
5093.852	RECEIVER	FAST_SENDER
5096.294	FAST_SENDER	N/A
5101.733	SLOW_SENDER1	N/A
5101.941	RECEIVER	FAST_SENDER
5104.382	FAST_SENDER	N/A
5105.132	RECEIVER	FAST_SENDER
5107.568	FAST_SENDER	N/A
5113.753	RECEIVER	FAST_SENDER
5116.165	FAST_SENDER	N/A
5121.846	RECEIVER	FAST_SENDER
5124.270	FAST_SENDER	N/A
5127.628	SLOW_SENDER1	N/A
5130.375	RECEIVER	FAST_SENDER
5132.807	FAST_SENDER	N/A
5135.120	RECEIVER	FAST_SENDER
5137.528	FAST_SENDER	N/A
5143.502	RECEIVER	FAST_SENDER
5145.923	FAST_SENDER	N/A
5151.903	RECEIVER	FAST_SENDER
5153.624	SLOW_SENDER1	N/A
5154.339	FAST_SENDER	N/A
5160.644	RECEIVER	FAST_SENDER
5167.742	FAST_SENDER	N/A
5173.873	RECEIVER	FAST_SENDER
5176.290	FAST_SENDER	N/A
5177.017	RECEIVER	FAST_SENDER
5179.421	FAST_SENDER	N/A
5179.675	SLOW_SENDER1	N/A
5185.633	RECEIVER	FAST_SENDER
5188.061	FAST_SENDER	N/A
5188.845	RECEIVER	FAST_SENDER
5191.289	FAST_SENDER	N/A
5197.100	RECEIVER	FAST_SENDER
5199.527	FAST_SENDER	N/A
5200.301	RECEIVER	FAST_SENDER
5202.741	FAST_SENDER	N/A
5205.772	SLOW_SENDER1	N/A
5208.830	RECEIVER	FAST_SENDER
5211.238	FAST_SENDER	N/A
5212.034	RECEIVER	FAST_SENDER
5219.451	FAST_SENDER	N/A
5220.217	RECEIVER	FAST_SENDER
5222.621	FAST_SENDER	N/A
5228.909	RECEIVER	FAST_SENDER
5231.328	FAST_SENDER	N/A
5231.542	SLOW_SENDER1	N/A
5232.101	RECEIVER	FAST_SENDER
5234.523	FAST_SENDER	N/A
5240.411	RECEIVER	FAST_SENDER
5242.830	FAST_SENDER	N/A
5243.605	RECEIVER	FAST_SENDER
5246.007	FAST_SENDER	N/A
5252.153	RECEIVER	FAST_SENDER
5257.523	SLOW_SENDER1	N/A
5258.694	FAST_SENDER	N/A
5264.996	RECEIVER	FAST_SENDER
5265.726	SLOW_SENDER1	N/A
5267.408	FAST_SENDER	N/A
5268.158	RECEIVER	FAST_SENDER
5270.607	FAST_SENDER	N/A
5276.349	RECEIVER	FAST_SENDER
5278.770	FAST_SENDER	N/A
5279.569	RECEIVER	FAST_SENDER
5282.015	FAST_SENDER	N/A
5287.903	RECEIVER	FAST_SENDER
5290.327	FAST_SENDER	N/A
5290.514	SLOW_SENDER1	N/A
5296.385	RECEIVER	FAST_SENDER
5298.713	SLOW_SENDER1	N/A
5298.811	FAST_SENDER	N/A
5299.497	RECEIVER	SLOW_SENDER1
5305.529	RECEIVER	FAST_SENDER
5312.829	FAST_SENDER	N/A
5318.790	RECEIVER	FAST_SENDER
5321.237	FAST_SENDER	N/A
5323.528	SLOW_SENDER1	N/A
5327.106	RECEIVER	FAST_SENDER
5329.517	FAST_SENDER	N/A
5330.268	RECEIVER	FAST_SENDER
5332.689	FAST_SENDER	N/A
5338.592	RECEIVER	FAST_SENDER
5341.023	FAST_SENDER	N/A
5341.752	RECEIVER	FAST_SENDER
5344.179	FAST_SENDER	N/A
5349.208	SLOW_SENDER1	N/A
5354.533	RECEIVER	FAST_SENDER
5356.976	FAST_SENDER	N/A
5363.068	RECEIVER	FAST_SENDER
5365.484	FAST_SENDER	N/A
5371.904	RECEIVER	FAST_SENDER
5374.320	FAST_SENDER	N/A
5374.876	SLOW_SENDER1	N/A
5375.075	RECEIVER	FAST_SENDER
5377.500	FAST_SENDER	N/A
5383.418	RECEIVER	FAST_SENDER
5390.299	FAST_SENDER	N/A
5391.069	RECEIVER	FAST_SENDER
5393.471	FAST_SENDER	N/A
5399.568	RECEIVER	FAST_SENDER
5400.751	SLOW_SENDER1	N/A
5401.525	RECEIVER	SLOW_SENDER1
5401.971	FAST_SENDER	N/A
5407.739	RECEIVER	FAST_SENDER
5408.933	SLOW_SENDER1	N/A
5410.172	FAST_SENDER	N/A
5410.976	RECEIVER	FAST_SENDER
5413.415	FAST_SENDER	N/A
5419.051	RECEIVER	FAST_SENDER
5425.489	FAST_SENDER	N/A
5426.213	RECEIVER	FAST_SENDER
5428.652	FAST_SENDER	N/A
5433.723	SLOW_SENDER1	N/A
5435.040	RECEIVER	FAST_SENDER
5437.489	FAST_SENDER	N/A
5438.231	RECEIVER	FAST_SENDER
5440.650	FAST_SENDER	N/A
5446.996	RECEIVER	FAST_SENDER
5449.430	FAST_SENDER	N/A
5455.308	RECEIVER	FAST_SENDER
5457.750	FAST_SENDER	N/A
5458.502	RECEIVER	FAST_SENDER
5460.163	SLOW_SENDER1	N/A
5460.949	FAST_SENDER	N/A
5466.860	RECEIVER	FAST_SENDER
5469.269	FAST_SENDER	N/A
5470.010	RECEIVER	FAST_SENDER
5472.453	FAST_SENDER	N/A
5478.001	RECEIVER	FAST_SENDER
5480.409	FAST_SENDER	N/A
5481.207	RECEIVER	FAST_SENDER
5483.617	FAST_SENDER	N/A
5486.015	SLOW_SENDER1	N/A
5489.502	RECEIVER	FAST_SENDER
5491.909	FAST_SENDER	N/A
5492.697	RECEIVER	FAST_SENDER
5495.115	FAST_SENDER	N/A
5500.731	RECEIVER	FAST_SENDER
5503.161	FAST_SENDER	N/A
5503.941	RECEIVER	FAST_SENDER
5506.372	FAST_SENDER	N/A
5511.608	SLOW_SENDER1	N/A
5512.342	RECEIVER	FAST_SENDER
5514.759	FAST_SENDER	N/A
5515.572	RECEIVER	FAST_SENDER
5522.965	FAST_SENDER	N/A
5523.700	RECEIVER	FAST_SENDER
5526.128	FAST_SENDER	N/A
5532.297	RECEIVER	FAST_SENDER
5534.747	FAST_SENDER	N/A
5535.511	RECEIVER	FAST_SENDER
5537.904	SLOW_SENDER1	N/A
5537.950	FAST_SENDER	N/A
5544.071	RECEIVER	FAST_SENDER
5550.854	FAST_SENDER	N/A
5551.605	RECEIVER	FAST_SENDER
5554.024	FAST_SENDER	N/A
5560.039	RECEIVER	FAST_SENDER
5562.455	FAST_SENDER	N/A
5563.245	RECEIVER	FAST_SENDER
5564.336	SLOW_SENDER1	N/A
5565.650	FAST_SENDER	N/A
5571.467	RECEIVER	FAST_SENDER
5573.867	FAST_SENDER	N/A
5575.977	RECEIVER	FAST_SENDER
5578.397	FAST_SENDER	N/A
5584.369	RECEIVER	FAST_SENDER
5586.805	FAST_SENDER	N/A
5590.218	SLOW_SENDER1	N/A
5592.643	RECEIVER	FAST_SENDER
5595.068	FAST_SENDER	N/A
5595.822	RECEIVER	FAST_SENDER
5598.238	FAST_SENDER	N/A
5604.057	RECEIVER	FAST_SENDER
5606.478	FAST_SENDER	N/A
5607.270	RECEIVER	FAST_SENDER
5609.679	FAST_SENDER	N/A
5615.781	RECEIVER	FAST_SENDER
5615.823	SLOW_SENDER1	N/A
5618.187	FAST_SENDER	N/A
5624.047	SLOW_SENDER1	N/A
5624.320	RECEIVER	FAST_SENDER
5631.688	FAST_SENDER	N/A
5632.441	RECEIVER	FAST_SENDER
5634.861	FAST_SENDER	N/A
5644.965	RECEIVER	FAST_SENDER
5647.365	FAST_SENDER	N/A
5648.840	SLOW_SENDER1	N/A
5654.079	RECEIVER	FAST_SENDER
5656.529	FAST_SENDER	N/A
5662.607	RECEIVER	FAST_SENDER
5665.039	FAST_SENDER	N/A
5665.749	RECEIVER	FAST_SENDER
5668.150	FAST_SENDER	N/A
5674.694	SLOW_SENDER1	N/A
5678.143	RECEIVER	FAST_SENDER
5680.561	FAST_SENDER	N/A
5686.378	RECEIVER	FAST_SENDER
5688.805	FAST_SENDER	N/A
5694.781	RECEIVER	FAST_SENDER
5697.182	FAST_SENDER	N/A
5697.976	RECEIVER	FAST_SENDER
5700.389	FAST_SENDER	N/A
5700.445	SLOW_SENDER1	N/A
5706.879	RECEIVER	FAST_SENDER
5709.296	FAST_SENDER	N/A
5711.548	RECEIVER	FAST_SENDER
5713.950	FAST_SENDER	N/A
5720.027	RECEIVER	FAST_SENDER
5722.469	FAST_SENDER	N/A
5726.787	SLOW_SENDER1	N/A
5728.415	RECEIVER	FAST_SENDER
5730.865	FAST_SENDER	N/A
5736.953	RECEIVER	FAST_SENDER
5739.384	FAST_SENDER	N/A
5745.552	RECEIVER	FAST_SENDER
5747.973	FAST_SENDER	N/A
5748.744	RECEIVER	FAST_SENDER
5751.185	FAST_SENDER	N/A
5752.498	SLOW_SENDER1	N/A
5757.636	RECEIVER	FAST_SENDER
5760.052	FAST_SENDER	N/A
5760.824	RECEIVER	FAST_SENDER
5768.691	FAST_SENDER	N/A
5769.443	RECEIVER	FAST_SENDER
5771.880	FAST_SENDER	N/A
5777.951	RECEIVER	FAST_SENDER
5778.191	SLOW_SENDER1	N/A
5780.378	FAST_SENDER	N/A
5785.967	RECEIVER	FAST_SENDER
5786.350	SLOW_SENDER1	N/A
5788.382	FAST_SENDER	N/A
5789.163	RECEIVER	FAST_SENDER
5791.577	FAST_SENDER	N/A
5801.822	RECEIVER	FAST_SENDER
5804.246	FAST_SENDER	N/A
5810.196	RECEIVER	FAST_SENDER
5811.176	SLOW_SENDER1	N/A
5812.640	FAST_SENDER	N/A
5818.550	RECEIVER	FAST_SENDER
5820.997	FAST_SENDER	N/A
5826.628	RECEIVER	FAST_SENDER
5829.073	FAST_SENDER	N/A
5829.831	RECEIVER	FAST_SENDER
5837.241	SLOW_SENDER1	N/A
5837.664	FAST_SENDER	N/A
5844.311	RECEIVER	FAST_SENDER
5846.759	FAST_SENDER	N/A
5847.494	RECEIVER	FAST_SENDER
5849.904	FAST_SENDER	N/A
5855.842	RECEIVER	FAST_SENDER
5858.246	FAST_SENDER	N/A
5859.018	RECEIVER	FAST_SENDER
5861.431	FAST_SENDER	N/A
5863.627	SLOW_SENDER1	N/A
5867.128	RECEIVER	FAST_SENDER
5869.576	FAST_SENDER	N/A
5870.327	RECEIVER	FAST_SENDER
5872.772	FAST_SENDER	N/A
5878.495	RECEIVER	FAST_SENDER
5880.928	FAST_SENDER	N/A
5881.713	RECEIVER	FAST_SENDER
5884.162	FAST_SENDER	N/A
5889.656	SLOW_SENDER1	N/A
5889.924	RECEIVER	FAST_SENDER
5897.144	FAST_SENDER	N/A
5909.487	FAST_SENDER	N/A
5915.278	SLOW_SENDER1	N/A
5922.338	FAST_SENDER	N/A
5927.854	RECEIVER	FAST_SENDER
5930.261	FAST_SENDER	N/A
[truncated: 10,128 more rows]
