# Supplementary material for: CATO: Wake-Up reCeiver-bAsed communicaTiOn for Batteryless Devices
Source: Sensors (Basel). 2025 Nov 7;25(22):6813. doi: 10.3390/s25226813 (PMC12655924; doi:10.3390/s25226813)
Supplement: Supplementary file 1 [file sensors-25-06813-s001.zip › File S1_Experimental_and_Simulation_Data/simulation/capsweep/cap10/mac_competing_nodes_link_reserve.csv]

time_s	node_id	received_from
2.700	FAST_SENDER	N/A
2.700	SLOW_SENDER1	N/A
3.434	RECEIVER	SLOW_SENDER1
5.408	RECEIVER	FAST_SENDER
5.880	SLOW_SENDER1	N/A
6.663	RECEIVER	SLOW_SENDER1
7.849	FAST_SENDER	N/A
8.647	RECEIVER	FAST_SENDER
11.088	FAST_SENDER	N/A
11.882	RECEIVER	FAST_SENDER
14.097	SLOW_SENDER1	N/A
14.291	FAST_SENDER	N/A
14.856	RECEIVER	SLOW_SENDER1
16.589	RECEIVER	FAST_SENDER
19.031	FAST_SENDER	N/A
19.825	RECEIVER	FAST_SENDER
22.264	FAST_SENDER	N/A
23.048	RECEIVER	FAST_SENDER
25.451	FAST_SENDER	N/A
26.229	RECEIVER	FAST_SENDER
28.677	FAST_SENDER	N/A
29.440	RECEIVER	FAST_SENDER
31.890	FAST_SENDER	N/A
32.669	RECEIVER	FAST_SENDER
35.074	FAST_SENDER	N/A
35.842	RECEIVER	FAST_SENDER
38.550	SLOW_SENDER1	N/A
40.016	FAST_SENDER	N/A
46.781	SLOW_SENDER1	N/A
47.678	FAST_SENDER	N/A
54.893	FAST_SENDER	N/A
61.861	FAST_SENDER	N/A
62.604	RECEIVER	FAST_SENDER
65.038	FAST_SENDER	N/A
65.799	RECEIVER	FAST_SENDER
68.244	FAST_SENDER	N/A
69.016	RECEIVER	FAST_SENDER
71.442	FAST_SENDER	N/A
71.590	SLOW_SENDER1	N/A
72.224	RECEIVER	FAST_SENDER
72.921	RECEIVER	SLOW_SENDER1
74.647	FAST_SENDER	N/A
75.434	RECEIVER	FAST_SENDER
77.834	FAST_SENDER	N/A
78.561	RECEIVER	FAST_SENDER
80.337	SLOW_SENDER1	N/A
80.988	FAST_SENDER	N/A
81.126	RECEIVER	SLOW_SENDER1
83.157	RECEIVER	FAST_SENDER
85.579	FAST_SENDER	N/A
86.321	RECEIVER	FAST_SENDER
88.761	FAST_SENDER	N/A
89.528	RECEIVER	FAST_SENDER
91.959	FAST_SENDER	N/A
95.171	FAST_SENDER	N/A
102.916	FAST_SENDER	N/A
105.073	SLOW_SENDER1	N/A
110.536	FAST_SENDER	N/A
116.218	RECEIVER	FAST_SENDER
118.634	FAST_SENDER	N/A
119.420	RECEIVER	FAST_SENDER
121.829	FAST_SENDER	N/A
122.587	RECEIVER	FAST_SENDER
125.032	FAST_SENDER	N/A
125.743	RECEIVER	FAST_SENDER
128.155	FAST_SENDER	N/A
128.958	RECEIVER	FAST_SENDER
131.095	SLOW_SENDER1	N/A
131.391	FAST_SENDER	N/A
131.876	RECEIVER	SLOW_SENDER1
136.949	RECEIVER	FAST_SENDER
139.291	SLOW_SENDER1	N/A
139.388	FAST_SENDER	N/A
140.023	RECEIVER	SLOW_SENDER1
140.700	RECEIVER	FAST_SENDER
143.148	FAST_SENDER	N/A
143.907	RECEIVER	FAST_SENDER
147.854	FAST_SENDER	N/A
154.971	FAST_SENDER	N/A
162.475	FAST_SENDER	N/A
164.097	SLOW_SENDER1	N/A
169.638	FAST_SENDER	N/A
172.174	RECEIVER	FAST_SENDER
174.578	FAST_SENDER	N/A
175.379	RECEIVER	FAST_SENDER
177.809	FAST_SENDER	N/A
178.597	RECEIVER	FAST_SENDER
181.007	FAST_SENDER	N/A
181.774	RECEIVER	FAST_SENDER
185.875	FAST_SENDER	N/A
186.637	RECEIVER	FAST_SENDER
189.061	FAST_SENDER	N/A
189.852	RECEIVER	FAST_SENDER
190.303	SLOW_SENDER1	N/A
191.103	RECEIVER	SLOW_SENDER1
192.257	FAST_SENDER	N/A
193.027	RECEIVER	FAST_SENDER
195.440	FAST_SENDER	N/A
196.197	RECEIVER	FAST_SENDER
198.527	SLOW_SENDER1	N/A
198.638	FAST_SENDER	N/A
199.278	RECEIVER	SLOW_SENDER1
206.676	FAST_SENDER	N/A
214.773	FAST_SENDER	N/A
222.195	FAST_SENDER	N/A
222.988	RECEIVER	FAST_SENDER
223.315	SLOW_SENDER1	N/A
224.063	RECEIVER	SLOW_SENDER1
230.696	FAST_SENDER	N/A
231.461	RECEIVER	FAST_SENDER
233.876	FAST_SENDER	N/A
234.665	RECEIVER	FAST_SENDER
237.099	FAST_SENDER	N/A
237.857	RECEIVER	FAST_SENDER
240.296	FAST_SENDER	N/A
241.046	RECEIVER	FAST_SENDER
243.491	FAST_SENDER	N/A
244.250	RECEIVER	FAST_SENDER
246.686	FAST_SENDER	N/A
247.438	RECEIVER	FAST_SENDER
249.792	SLOW_SENDER1	N/A
249.838	FAST_SENDER	N/A
257.652	FAST_SENDER	N/A
257.965	SLOW_SENDER1	N/A
265.334	FAST_SENDER	N/A
272.774	FAST_SENDER	N/A
276.850	RECEIVER	FAST_SENDER
279.290	FAST_SENDER	N/A
280.054	RECEIVER	FAST_SENDER
282.464	FAST_SENDER	N/A
282.792	SLOW_SENDER1	N/A
283.203	RECEIVER	FAST_SENDER
287.453	FAST_SENDER	N/A
288.254	RECEIVER	FAST_SENDER
290.699	FAST_SENDER	N/A
291.441	RECEIVER	FAST_SENDER
293.872	FAST_SENDER	N/A
294.620	RECEIVER	FAST_SENDER
297.045	FAST_SENDER	N/A
297.793	RECEIVER	FAST_SENDER
300.234	FAST_SENDER	N/A
300.959	RECEIVER	FAST_SENDER
303.392	FAST_SENDER	N/A
308.354	SLOW_SENDER1	N/A
311.031	FAST_SENDER	N/A
318.693	FAST_SENDER	N/A
325.890	FAST_SENDER	N/A
326.690	RECEIVER	FAST_SENDER
329.135	FAST_SENDER	N/A
329.864	RECEIVER	FAST_SENDER
332.312	FAST_SENDER	N/A
334.175	SLOW_SENDER1	N/A
334.434	RECEIVER	FAST_SENDER
338.626	FAST_SENDER	N/A
346.424	FAST_SENDER	N/A
353.745	FAST_SENDER	N/A
359.478	RECEIVER	FAST_SENDER
359.841	SLOW_SENDER1	N/A
360.565	RECEIVER	SLOW_SENDER1
361.896	FAST_SENDER	N/A
362.668	RECEIVER	FAST_SENDER
365.100	FAST_SENDER	N/A
365.910	RECEIVER	FAST_SENDER
367.973	SLOW_SENDER1	N/A
368.337	FAST_SENDER	N/A
368.741	RECEIVER	SLOW_SENDER1
370.666	RECEIVER	FAST_SENDER
373.110	FAST_SENDER	N/A
380.358	FAST_SENDER	N/A
387.988	FAST_SENDER	N/A
393.514	SLOW_SENDER1	N/A
395.512	FAST_SENDER	N/A
397.821	RECEIVER	FAST_SENDER
400.263	FAST_SENDER	N/A
401.016	RECEIVER	FAST_SENDER
403.447	FAST_SENDER	N/A
404.241	RECEIVER	FAST_SENDER
406.652	FAST_SENDER	N/A
407.415	RECEIVER	FAST_SENDER
409.856	FAST_SENDER	N/A
410.630	RECEIVER	FAST_SENDER
413.078	FAST_SENDER	N/A
413.874	RECEIVER	FAST_SENDER
416.323	FAST_SENDER	N/A
417.081	RECEIVER	FAST_SENDER
419.142	SLOW_SENDER1	N/A
419.509	FAST_SENDER	N/A
419.846	RECEIVER	SLOW_SENDER1
423.606	RECEIVER	FAST_SENDER
426.032	FAST_SENDER	N/A
426.761	RECEIVER	FAST_SENDER
429.162	FAST_SENDER	N/A
429.896	RECEIVER	FAST_SENDER
432.327	FAST_SENDER	N/A
433.075	RECEIVER	FAST_SENDER
435.505	FAST_SENDER	N/A
443.334	FAST_SENDER	N/A
445.587	SLOW_SENDER1	N/A
450.573	FAST_SENDER	N/A
458.420	FAST_SENDER	N/A
459.221	RECEIVER	FAST_SENDER
461.626	FAST_SENDER	N/A
462.355	RECEIVER	FAST_SENDER
464.761	FAST_SENDER	N/A
465.549	RECEIVER	FAST_SENDER
467.978	FAST_SENDER	N/A
468.750	RECEIVER	FAST_SENDER
471.159	FAST_SENDER	N/A
471.375	SLOW_SENDER1	N/A
471.899	RECEIVER	FAST_SENDER
474.316	FAST_SENDER	N/A
481.524	FAST_SENDER	N/A
489.385	FAST_SENDER	N/A
497.297	FAST_SENDER	N/A
497.416	SLOW_SENDER1	N/A
498.039	RECEIVER	FAST_SENDER
498.702	RECEIVER	SLOW_SENDER1
500.448	FAST_SENDER	N/A
501.192	RECEIVER	FAST_SENDER
503.636	FAST_SENDER	N/A
504.418	RECEIVER	FAST_SENDER
506.118	SLOW_SENDER1	N/A
506.820	FAST_SENDER	N/A
506.906	RECEIVER	SLOW_SENDER1
514.599	FAST_SENDER	N/A
522.113	FAST_SENDER	N/A
529.222	FAST_SENDER	N/A
530.894	SLOW_SENDER1	N/A
531.659	RECEIVER	SLOW_SENDER1
532.802	RECEIVER	FAST_SENDER
535.202	FAST_SENDER	N/A
535.954	RECEIVER	FAST_SENDER
538.386	FAST_SENDER	N/A
539.060	SLOW_SENDER1	N/A
539.145	RECEIVER	FAST_SENDER
541.581	FAST_SENDER	N/A
548.923	FAST_SENDER	N/A
556.307	FAST_SENDER	N/A
563.884	SLOW_SENDER1	N/A
564.146	FAST_SENDER	N/A
564.650	RECEIVER	SLOW_SENDER1
566.614	RECEIVER	FAST_SENDER
569.026	FAST_SENDER	N/A
569.786	RECEIVER	FAST_SENDER
572.096	SLOW_SENDER1	N/A
572.224	FAST_SENDER	N/A
572.861	RECEIVER	SLOW_SENDER1
573.518	RECEIVER	FAST_SENDER
575.927	FAST_SENDER	N/A
576.729	RECEIVER	FAST_SENDER
579.146	FAST_SENDER	N/A
579.928	RECEIVER	FAST_SENDER
582.342	FAST_SENDER	N/A
583.101	RECEIVER	FAST_SENDER
585.538	FAST_SENDER	N/A
586.309	RECEIVER	FAST_SENDER
588.742	FAST_SENDER	N/A
589.511	RECEIVER	FAST_SENDER
591.920	FAST_SENDER	N/A
592.662	RECEIVER	FAST_SENDER
595.078	FAST_SENDER	N/A
595.846	RECEIVER	FAST_SENDER
596.899	SLOW_SENDER1	N/A
598.286	FAST_SENDER	N/A
605.778	FAST_SENDER	N/A
613.123	FAST_SENDER	N/A
620.919	FAST_SENDER	N/A
621.668	RECEIVER	FAST_SENDER
623.023	SLOW_SENDER1	N/A
623.774	RECEIVER	SLOW_SENDER1
624.072	FAST_SENDER	N/A
624.835	RECEIVER	FAST_SENDER
627.271	FAST_SENDER	N/A
628.044	RECEIVER	FAST_SENDER
630.485	FAST_SENDER	N/A
631.219	SLOW_SENDER1	N/A
631.274	RECEIVER	FAST_SENDER
631.994	RECEIVER	SLOW_SENDER1
633.706	FAST_SENDER	N/A
634.490	RECEIVER	FAST_SENDER
636.929	FAST_SENDER	N/A
637.700	RECEIVER	FAST_SENDER
640.105	FAST_SENDER	N/A
640.870	RECEIVER	FAST_SENDER
643.281	FAST_SENDER	N/A
644.050	RECEIVER	FAST_SENDER
646.487	FAST_SENDER	N/A
649.628	FAST_SENDER	N/A
656.035	SLOW_SENDER1	N/A
657.394	FAST_SENDER	N/A
665.077	FAST_SENDER	N/A
670.983	RECEIVER	FAST_SENDER
673.387	FAST_SENDER	N/A
674.096	RECEIVER	FAST_SENDER
676.530	FAST_SENDER	N/A
677.326	RECEIVER	FAST_SENDER
679.761	FAST_SENDER	N/A
680.509	RECEIVER	FAST_SENDER
681.957	SLOW_SENDER1	N/A
682.697	RECEIVER	SLOW_SENDER1
682.930	FAST_SENDER	N/A
683.669	RECEIVER	FAST_SENDER
686.080	FAST_SENDER	N/A
686.811	RECEIVER	FAST_SENDER
689.228	FAST_SENDER	N/A
690.108	SLOW_SENDER1	N/A
696.824	FAST_SENDER	N/A
704.674	FAST_SENDER	N/A
712.601	FAST_SENDER	N/A
713.386	RECEIVER	FAST_SENDER
714.954	SLOW_SENDER1	N/A
715.719	RECEIVER	SLOW_SENDER1
715.792	FAST_SENDER	N/A
716.533	RECEIVER	FAST_SENDER
718.933	FAST_SENDER	N/A
719.671	RECEIVER	FAST_SENDER
722.072	FAST_SENDER	N/A
722.822	RECEIVER	FAST_SENDER
723.121	SLOW_SENDER1	N/A
723.894	RECEIVER	SLOW_SENDER1
725.262	FAST_SENDER	N/A
726.023	RECEIVER	FAST_SENDER
728.435	FAST_SENDER	N/A
729.165	RECEIVER	FAST_SENDER
731.571	FAST_SENDER	N/A
732.324	RECEIVER	FAST_SENDER
734.735	FAST_SENDER	N/A
735.469	RECEIVER	FAST_SENDER
737.882	FAST_SENDER	N/A
745.854	FAST_SENDER	N/A
747.960	SLOW_SENDER1	N/A
754.076	FAST_SENDER	N/A
761.418	FAST_SENDER	N/A
762.173	RECEIVER	FAST_SENDER
764.614	FAST_SENDER	N/A
765.354	RECEIVER	FAST_SENDER
767.790	FAST_SENDER	N/A
768.607	RECEIVER	FAST_SENDER
771.046	FAST_SENDER	N/A
771.809	RECEIVER	FAST_SENDER
773.622	SLOW_SENDER1	N/A
774.254	FAST_SENDER	N/A
774.389	RECEIVER	SLOW_SENDER1
776.675	RECEIVER	FAST_SENDER
779.096	FAST_SENDER	N/A
779.835	RECEIVER	FAST_SENDER
781.807	SLOW_SENDER1	N/A
782.259	FAST_SENDER	N/A
782.576	RECEIVER	SLOW_SENDER1
784.805	RECEIVER	FAST_SENDER
787.237	FAST_SENDER	N/A
788.028	RECEIVER	FAST_SENDER
790.433	FAST_SENDER	N/A
791.155	RECEIVER	FAST_SENDER
793.582	FAST_SENDER	N/A
794.352	RECEIVER	FAST_SENDER
796.753	FAST_SENDER	N/A
797.505	RECEIVER	FAST_SENDER
799.922	FAST_SENDER	N/A
803.082	FAST_SENDER	N/A
806.630	SLOW_SENDER1	N/A
810.588	FAST_SENDER	N/A
818.514	FAST_SENDER	N/A
823.829	RECEIVER	FAST_SENDER
826.263	FAST_SENDER	N/A
827.002	RECEIVER	FAST_SENDER
829.431	FAST_SENDER	N/A
830.177	RECEIVER	FAST_SENDER
832.347	SLOW_SENDER1	N/A
832.603	FAST_SENDER	N/A
833.075	RECEIVER	SLOW_SENDER1
834.908	RECEIVER	FAST_SENDER
837.315	FAST_SENDER	N/A
838.044	RECEIVER	FAST_SENDER
840.489	FAST_SENDER	N/A
840.510	SLOW_SENDER1	N/A
841.258	RECEIVER	FAST_SENDER
843.681	FAST_SENDER	N/A
844.444	RECEIVER	FAST_SENDER
846.847	FAST_SENDER	N/A
847.630	RECEIVER	FAST_SENDER
850.036	FAST_SENDER	N/A
850.793	RECEIVER	FAST_SENDER
853.241	FAST_SENDER	N/A
854.002	RECEIVER	FAST_SENDER
856.450	FAST_SENDER	N/A
857.183	RECEIVER	FAST_SENDER
859.627	FAST_SENDER	N/A
860.380	RECEIVER	FAST_SENDER
862.803	FAST_SENDER	N/A
863.567	RECEIVER	FAST_SENDER
865.825	SLOW_SENDER1	N/A
865.974	FAST_SENDER	N/A
873.927	FAST_SENDER	N/A
873.967	SLOW_SENDER1	N/A
881.471	FAST_SENDER	N/A
888.998	FAST_SENDER	N/A
889.746	RECEIVER	FAST_SENDER
892.186	FAST_SENDER	N/A
892.989	RECEIVER	FAST_SENDER
895.393	FAST_SENDER	N/A
896.190	RECEIVER	FAST_SENDER
898.639	FAST_SENDER	N/A
899.287	SLOW_SENDER1	N/A
899.405	RECEIVER	FAST_SENDER
901.854	FAST_SENDER	N/A
909.450	FAST_SENDER	N/A
916.901	FAST_SENDER	N/A
924.071	FAST_SENDER	N/A
924.972	SLOW_SENDER1	N/A
925.732	RECEIVER	SLOW_SENDER1
927.813	RECEIVER	FAST_SENDER
930.216	FAST_SENDER	N/A
930.962	RECEIVER	FAST_SENDER
933.392	FAST_SENDER	N/A
934.181	RECEIVER	FAST_SENDER
936.583	FAST_SENDER	N/A
937.346	RECEIVER	FAST_SENDER
939.785	FAST_SENDER	N/A
940.549	RECEIVER	FAST_SENDER
942.983	FAST_SENDER	N/A
943.717	RECEIVER	FAST_SENDER
946.160	FAST_SENDER	N/A
949.375	FAST_SENDER	N/A
951.162	SLOW_SENDER1	N/A
957.187	FAST_SENDER	N/A
965.070	FAST_SENDER	N/A
970.119	RECEIVER	FAST_SENDER
972.569	FAST_SENDER	N/A
973.310	RECEIVER	FAST_SENDER
975.729	FAST_SENDER	N/A
976.467	RECEIVER	FAST_SENDER
977.558	SLOW_SENDER1	N/A
983.682	FAST_SENDER	N/A
984.486	RECEIVER	FAST_SENDER
986.912	FAST_SENDER	N/A
987.693	RECEIVER	FAST_SENDER
990.108	FAST_SENDER	N/A
990.876	RECEIVER	FAST_SENDER
995.098	FAST_SENDER	N/A
1003.303	FAST_SENDER	N/A
1003.557	SLOW_SENDER1	N/A
1010.489	FAST_SENDER	N/A
1016.008	RECEIVER	FAST_SENDER
1018.422	FAST_SENDER	N/A
1019.177	RECEIVER	FAST_SENDER
1021.599	FAST_SENDER	N/A
1022.311	RECEIVER	FAST_SENDER
1024.736	FAST_SENDER	N/A
1025.516	RECEIVER	FAST_SENDER
1027.947	FAST_SENDER	N/A
1028.714	RECEIVER	FAST_SENDER
1029.624	SLOW_SENDER1	N/A
1030.366	RECEIVER	SLOW_SENDER1
1031.157	FAST_SENDER	N/A
1037.770	SLOW_SENDER1	N/A
1038.596	FAST_SENDER	N/A
1046.183	FAST_SENDER	N/A
1053.859	FAST_SENDER	N/A
1054.622	RECEIVER	FAST_SENDER
1057.056	FAST_SENDER	N/A
1062.613	SLOW_SENDER1	N/A
1064.849	FAST_SENDER	N/A
1072.117	FAST_SENDER	N/A
1079.884	FAST_SENDER	N/A
1083.798	RECEIVER	FAST_SENDER
1086.227	FAST_SENDER	N/A
1086.998	RECEIVER	FAST_SENDER
1088.508	SLOW_SENDER1	N/A
1089.444	FAST_SENDER	N/A
1090.243	RECEIVER	FAST_SENDER
1092.662	FAST_SENDER	N/A
1100.585	FAST_SENDER	N/A
1108.134	FAST_SENDER	N/A
1114.028	RECEIVER	FAST_SENDER
1114.404	SLOW_SENDER1	N/A
1115.164	RECEIVER	SLOW_SENDER1
1116.469	FAST_SENDER	N/A
1117.267	RECEIVER	FAST_SENDER
1119.689	FAST_SENDER	N/A
1120.432	RECEIVER	FAST_SENDER
1122.603	SLOW_SENDER1	N/A
1122.882	FAST_SENDER	N/A
1123.357	RECEIVER	SLOW_SENDER1
1125.280	RECEIVER	FAST_SENDER
1127.724	FAST_SENDER	N/A
1128.498	RECEIVER	FAST_SENDER
1130.939	FAST_SENDER	N/A
1131.661	RECEIVER	FAST_SENDER
1134.062	FAST_SENDER	N/A
1134.831	RECEIVER	FAST_SENDER
1137.276	FAST_SENDER	N/A
1145.068	FAST_SENDER	N/A
1147.446	SLOW_SENDER1	N/A
1152.585	FAST_SENDER	N/A
1160.225	FAST_SENDER	N/A
1161.014	RECEIVER	FAST_SENDER
1163.445	FAST_SENDER	N/A
1164.193	RECEIVER	FAST_SENDER
1166.601	FAST_SENDER	N/A
1167.371	RECEIVER	FAST_SENDER
1169.811	FAST_SENDER	N/A
1170.563	RECEIVER	FAST_SENDER
1173.012	FAST_SENDER	N/A
1173.389	SLOW_SENDER1	N/A
1177.831	FAST_SENDER	N/A
1185.509	FAST_SENDER	N/A
1193.371	FAST_SENDER	N/A
1198.746	RECEIVER	FAST_SENDER
1199.360	SLOW_SENDER1	N/A
1200.136	RECEIVER	SLOW_SENDER1
1201.161	FAST_SENDER	N/A
1201.944	RECEIVER	FAST_SENDER
1204.367	FAST_SENDER	N/A
1205.128	RECEIVER	FAST_SENDER
1207.532	FAST_SENDER	N/A
1207.556	SLOW_SENDER1	N/A
1208.302	RECEIVER	FAST_SENDER
1212.784	FAST_SENDER	N/A
1213.523	RECEIVER	FAST_SENDER
1215.930	FAST_SENDER	N/A
1216.707	RECEIVER	FAST_SENDER
1219.111	FAST_SENDER	N/A
1219.903	RECEIVER	FAST_SENDER
1222.317	FAST_SENDER	N/A
1223.124	RECEIVER	FAST_SENDER
1225.529	FAST_SENDER	N/A
1226.256	RECEIVER	FAST_SENDER
1228.697	FAST_SENDER	N/A
1232.800	SLOW_SENDER1	N/A
1236.297	FAST_SENDER	N/A
1243.558	FAST_SENDER	N/A
1251.268	FAST_SENDER	N/A
1253.390	RECEIVER	FAST_SENDER
1255.826	FAST_SENDER	N/A
1256.631	RECEIVER	FAST_SENDER
1258.727	SLOW_SENDER1	N/A
1259.074	FAST_SENDER	N/A
1259.484	RECEIVER	SLOW_SENDER1
1261.355	RECEIVER	FAST_SENDER
1263.799	FAST_SENDER	N/A
1264.570	RECEIVER	FAST_SENDER
1266.889	SLOW_SENDER1	N/A
1266.982	FAST_SENDER	N/A
1267.663	RECEIVER	SLOW_SENDER1
1269.722	RECEIVER	FAST_SENDER
1272.146	FAST_SENDER	N/A
1279.364	FAST_SENDER	N/A
1286.572	FAST_SENDER	N/A
1291.723	SLOW_SENDER1	N/A
1293.701	FAST_SENDER	N/A
1295.929	RECEIVER	FAST_SENDER
1298.368	FAST_SENDER	N/A
1299.170	RECEIVER	FAST_SENDER
1301.572	FAST_SENDER	N/A
1302.340	RECEIVER	FAST_SENDER
1304.742	FAST_SENDER	N/A
1305.514	RECEIVER	FAST_SENDER
1307.931	FAST_SENDER	N/A
1308.679	RECEIVER	FAST_SENDER
1311.128	FAST_SENDER	N/A
1311.896	RECEIVER	FAST_SENDER
1314.317	FAST_SENDER	N/A
1315.081	RECEIVER	FAST_SENDER
1317.325	SLOW_SENDER1	N/A
1317.512	FAST_SENDER	N/A
1318.077	RECEIVER	SLOW_SENDER1
1319.916	RECEIVER	FAST_SENDER
1322.338	FAST_SENDER	N/A
1323.081	RECEIVER	FAST_SENDER
1325.478	SLOW_SENDER1	N/A
1325.510	FAST_SENDER	N/A
1326.256	RECEIVER	SLOW_SENDER1
1328.442	RECEIVER	FAST_SENDER
1330.869	FAST_SENDER	N/A
1334.071	FAST_SENDER	N/A
1341.257	FAST_SENDER	N/A
1349.237	FAST_SENDER	N/A
1350.293	SLOW_SENDER1	N/A
1354.543	RECEIVER	FAST_SENDER
1356.974	FAST_SENDER	N/A
1357.720	RECEIVER	FAST_SENDER
1360.170	FAST_SENDER	N/A
1360.954	RECEIVER	FAST_SENDER
1363.366	FAST_SENDER	N/A
1364.093	RECEIVER	FAST_SENDER
1366.495	FAST_SENDER	N/A
1367.300	RECEIVER	FAST_SENDER
1369.726	FAST_SENDER	N/A
1370.496	RECEIVER	FAST_SENDER
1372.931	FAST_SENDER	N/A
1373.717	RECEIVER	FAST_SENDER
1376.019	SLOW_SENDER1	N/A
1376.780	RECEIVER	SLOW_SENDER1
1377.621	FAST_SENDER	N/A
1384.190	SLOW_SENDER1	N/A
1385.170	FAST_SENDER	N/A
1392.710	FAST_SENDER	N/A
1400.316	FAST_SENDER	N/A
1402.873	RECEIVER	FAST_SENDER
1405.273	FAST_SENDER	N/A
1406.049	RECEIVER	FAST_SENDER
1408.475	FAST_SENDER	N/A
1409.030	SLOW_SENDER1	N/A
1409.292	RECEIVER	FAST_SENDER
1413.579	FAST_SENDER	N/A
1414.371	RECEIVER	FAST_SENDER
1416.817	FAST_SENDER	N/A
1417.585	RECEIVER	FAST_SENDER
1419.993	FAST_SENDER	N/A
1427.498	FAST_SENDER	N/A
1434.653	FAST_SENDER	N/A
1435.134	SLOW_SENDER1	N/A
1443.018	FAST_SENDER	N/A
1443.781	RECEIVER	FAST_SENDER
1446.189	FAST_SENDER	N/A
1446.939	RECEIVER	FAST_SENDER
1449.383	FAST_SENDER	N/A
1450.147	RECEIVER	FAST_SENDER
1452.580	FAST_SENDER	N/A
1453.338	RECEIVER	FAST_SENDER
1455.765	FAST_SENDER	N/A
1456.535	RECEIVER	FAST_SENDER
1458.936	FAST_SENDER	N/A
1459.751	RECEIVER	FAST_SENDER
1461.535	SLOW_SENDER1	N/A
1462.289	RECEIVER	SLOW_SENDER1
1463.875	FAST_SENDER	N/A
1469.711	SLOW_SENDER1	N/A
1470.961	FAST_SENDER	N/A
1478.374	FAST_SENDER	N/A
1485.864	FAST_SENDER	N/A
1488.040	RECEIVER	FAST_SENDER
1490.471	FAST_SENDER	N/A
1491.276	RECEIVER	FAST_SENDER
1493.684	FAST_SENDER	N/A
1494.442	RECEIVER	FAST_SENDER
1494.506	SLOW_SENDER1	N/A
1495.229	RECEIVER	SLOW_SENDER1
1496.860	FAST_SENDER	N/A
1497.592	RECEIVER	FAST_SENDER
1500.021	FAST_SENDER	N/A
1500.760	RECEIVER	FAST_SENDER
1502.652	SLOW_SENDER1	N/A
1503.164	FAST_SENDER	N/A
1503.380	RECEIVER	SLOW_SENDER1
1510.300	FAST_SENDER	N/A
1518.146	FAST_SENDER	N/A
1525.945	FAST_SENDER	N/A
1527.485	SLOW_SENDER1	N/A
1528.255	RECEIVER	FAST_SENDER
1530.691	FAST_SENDER	N/A
1531.443	RECEIVER	FAST_SENDER
1533.870	FAST_SENDER	N/A
1534.664	RECEIVER	FAST_SENDER
1537.065	FAST_SENDER	N/A
1537.842	RECEIVER	FAST_SENDER
1540.285	FAST_SENDER	N/A
1541.071	RECEIVER	FAST_SENDER
1543.499	FAST_SENDER	N/A
1550.796	FAST_SENDER	N/A
1553.598	SLOW_SENDER1	N/A
1558.811	FAST_SENDER	N/A
1566.513	FAST_SENDER	N/A
1567.232	RECEIVER	FAST_SENDER
1569.666	FAST_SENDER	N/A
1570.398	RECEIVER	FAST_SENDER
1572.826	FAST_SENDER	N/A
1573.554	RECEIVER	FAST_SENDER
1575.983	FAST_SENDER	N/A
1576.746	RECEIVER	FAST_SENDER
1579.191	FAST_SENDER	N/A
1579.368	SLOW_SENDER1	N/A
1579.984	RECEIVER	FAST_SENDER
1586.206	FAST_SENDER	N/A
1586.927	RECEIVER	FAST_SENDER
1589.328	FAST_SENDER	N/A
1590.113	RECEIVER	FAST_SENDER
1592.533	FAST_SENDER	N/A
1593.332	RECEIVER	FAST_SENDER
1595.757	FAST_SENDER	N/A
1603.530	FAST_SENDER	N/A
1606.140	SLOW_SENDER1	N/A
1611.406	FAST_SENDER	N/A
1619.029	FAST_SENDER	N/A
1619.762	RECEIVER	FAST_SENDER
1622.210	FAST_SENDER	N/A
1622.979	RECEIVER	FAST_SENDER
1625.427	FAST_SENDER	N/A
1626.190	RECEIVER	FAST_SENDER
1628.591	FAST_SENDER	N/A
1629.365	RECEIVER	FAST_SENDER
1631.780	FAST_SENDER	N/A
1632.025	SLOW_SENDER1	N/A
1632.572	RECEIVER	FAST_SENDER
1634.985	FAST_SENDER	N/A
1642.411	FAST_SENDER	N/A
1650.348	FAST_SENDER	N/A
1657.636	SLOW_SENDER1	N/A
1657.848	FAST_SENDER	N/A
1658.390	RECEIVER	SLOW_SENDER1
1659.164	RECEIVER	FAST_SENDER
1662.912	FAST_SENDER	N/A
1665.791	SLOW_SENDER1	N/A
1670.793	FAST_SENDER	N/A
1678.201	FAST_SENDER	N/A
1685.827	FAST_SENDER	N/A
1688.022	RECEIVER	FAST_SENDER
1690.440	FAST_SENDER	N/A
1690.649	SLOW_SENDER1	N/A
1691.245	RECEIVER	FAST_SENDER
1691.922	RECEIVER	SLOW_SENDER1
1693.661	FAST_SENDER	N/A
1694.424	RECEIVER	FAST_SENDER
1696.862	FAST_SENDER	N/A
1697.609	RECEIVER	FAST_SENDER
1699.345	SLOW_SENDER1	N/A
1700.010	FAST_SENDER	N/A
1700.130	RECEIVER	SLOW_SENDER1
1702.552	RECEIVER	FAST_SENDER
1704.980	FAST_SENDER	N/A
1705.710	RECEIVER	FAST_SENDER
1708.135	FAST_SENDER	N/A
1708.902	RECEIVER	FAST_SENDER
1711.328	FAST_SENDER	N/A
1712.091	RECEIVER	FAST_SENDER
1714.516	FAST_SENDER	N/A
1715.287	RECEIVER	FAST_SENDER
1717.719	FAST_SENDER	N/A
1724.130	SLOW_SENDER1	N/A
1725.205	FAST_SENDER	N/A
1733.071	FAST_SENDER	N/A
1741.357	FAST_SENDER	N/A
1742.167	RECEIVER	FAST_SENDER
1744.602	FAST_SENDER	N/A
1745.330	RECEIVER	FAST_SENDER
1747.778	FAST_SENDER	N/A
1748.575	RECEIVER	FAST_SENDER
1750.024	SLOW_SENDER1	N/A
1750.789	RECEIVER	SLOW_SENDER1
1751.018	FAST_SENDER	N/A
1751.831	RECEIVER	FAST_SENDER
1754.263	FAST_SENDER	N/A
1754.992	RECEIVER	FAST_SENDER
1757.430	FAST_SENDER	N/A
1758.194	RECEIVER	FAST_SENDER
1758.239	SLOW_SENDER1	N/A
1758.984	RECEIVER	SLOW_SENDER1
1760.618	FAST_SENDER	N/A
1768.258	FAST_SENDER	N/A
1775.632	FAST_SENDER	N/A
1783.053	SLOW_SENDER1	N/A
1783.071	FAST_SENDER	N/A
1784.353	RECEIVER	FAST_SENDER
1786.759	FAST_SENDER	N/A
1787.513	RECEIVER	FAST_SENDER
1789.937	FAST_SENDER	N/A
1790.696	RECEIVER	FAST_SENDER
1793.141	FAST_SENDER	N/A
1793.916	RECEIVER	FAST_SENDER
1796.363	FAST_SENDER	N/A
1797.128	RECEIVER	FAST_SENDER
1799.552	FAST_SENDER	N/A
1802.755	FAST_SENDER	N/A
1809.011	SLOW_SENDER1	N/A
1810.440	FAST_SENDER	N/A
1817.757	FAST_SENDER	N/A
1823.607	RECEIVER	FAST_SENDER
1826.017	FAST_SENDER	N/A
1826.744	RECEIVER	FAST_SENDER
1829.180	FAST_SENDER	N/A
1829.885	RECEIVER	FAST_SENDER
1832.311	FAST_SENDER	N/A
1833.060	RECEIVER	FAST_SENDER
1834.564	SLOW_SENDER1	N/A
1835.493	FAST_SENDER	N/A
1838.668	FAST_SENDER	N/A
1846.451	FAST_SENDER	N/A
1854.175	FAST_SENDER	N/A
1860.018	RECEIVER	FAST_SENDER
1860.285	SLOW_SENDER1	N/A
1861.026	RECEIVER	SLOW_SENDER1
1862.461	FAST_SENDER	N/A
1863.196	RECEIVER	FAST_SENDER
1865.628	FAST_SENDER	N/A
1866.403	RECEIVER	FAST_SENDER
1868.476	SLOW_SENDER1	N/A
1868.837	FAST_SENDER	N/A
1869.263	RECEIVER	SLOW_SENDER1
1870.934	RECEIVER	FAST_SENDER
1873.355	FAST_SENDER	N/A
1874.147	RECEIVER	FAST_SENDER
1876.595	FAST_SENDER	N/A
1877.416	RECEIVER	FAST_SENDER
1879.833	FAST_SENDER	N/A
1880.632	RECEIVER	FAST_SENDER
1883.063	FAST_SENDER	N/A
1883.797	RECEIVER	FAST_SENDER
1886.220	FAST_SENDER	N/A
1889.431	FAST_SENDER	N/A
1894.445	SLOW_SENDER1	N/A
1896.694	FAST_SENDER	N/A
1904.403	FAST_SENDER	N/A
1911.569	FAST_SENDER	N/A
1912.330	RECEIVER	FAST_SENDER
1914.763	FAST_SENDER	N/A
1915.514	RECEIVER	FAST_SENDER
1917.957	FAST_SENDER	N/A
1918.690	RECEIVER	FAST_SENDER
1920.098	SLOW_SENDER1	N/A
1920.831	RECEIVER	SLOW_SENDER1
1921.135	FAST_SENDER	N/A
1921.902	RECEIVER	FAST_SENDER
1924.344	FAST_SENDER	N/A
1925.076	RECEIVER	FAST_SENDER
1927.503	FAST_SENDER	N/A
1928.233	SLOW_SENDER1	N/A
1928.282	RECEIVER	FAST_SENDER
1929.545	RECEIVER	SLOW_SENDER1
1930.720	FAST_SENDER	N/A
1931.451	RECEIVER	FAST_SENDER
1933.862	FAST_SENDER	N/A
1934.610	RECEIVER	FAST_SENDER
1937.013	FAST_SENDER	N/A
1937.785	RECEIVER	FAST_SENDER
1940.234	FAST_SENDER	N/A
1947.950	FAST_SENDER	N/A
1953.530	SLOW_SENDER1	N/A
1955.394	FAST_SENDER	N/A
1963.068	FAST_SENDER	N/A
1963.842	RECEIVER	FAST_SENDER
1966.242	FAST_SENDER	N/A
1968.701	RECEIVER	FAST_SENDER
1971.116	FAST_SENDER	N/A
1971.905	RECEIVER	FAST_SENDER
1976.027	FAST_SENDER	N/A
1976.828	RECEIVER	FAST_SENDER
1979.275	FAST_SENDER	N/A
1979.341	SLOW_SENDER1	N/A
1979.990	RECEIVER	FAST_SENDER
1982.394	FAST_SENDER	N/A
1990.208	FAST_SENDER	N/A
1997.832	FAST_SENDER	N/A
2005.669	SLOW_SENDER1	N/A
2005.689	FAST_SENDER	N/A
2006.418	RECEIVER	SLOW_SENDER1
2008.612	RECEIVER	FAST_SENDER
2011.029	FAST_SENDER	N/A
2011.805	RECEIVER	FAST_SENDER
2013.856	SLOW_SENDER1	N/A
2014.234	FAST_SENDER	N/A
2014.616	RECEIVER	SLOW_SENDER1
2016.733	RECEIVER	FAST_SENDER
2019.180	FAST_SENDER	N/A
2019.925	RECEIVER	FAST_SENDER
2022.325	FAST_SENDER	N/A
2023.079	RECEIVER	FAST_SENDER
2025.522	FAST_SENDER	N/A
2026.234	RECEIVER	FAST_SENDER
2028.650	FAST_SENDER	N/A
2029.447	RECEIVER	FAST_SENDER
2031.867	FAST_SENDER	N/A
2032.643	RECEIVER	FAST_SENDER
2035.056	FAST_SENDER	N/A
2035.801	RECEIVER	FAST_SENDER
2038.204	FAST_SENDER	N/A
2038.964	RECEIVER	FAST_SENDER
2039.290	SLOW_SENDER1	N/A
2041.381	FAST_SENDER	N/A
2048.909	FAST_SENDER	N/A
2056.228	FAST_SENDER	N/A
2063.632	FAST_SENDER	N/A
2064.964	SLOW_SENDER1	N/A
2065.687	RECEIVER	SLOW_SENDER1
2067.694	RECEIVER	FAST_SENDER
2070.135	FAST_SENDER	N/A
2070.926	RECEIVER	FAST_SENDER
2073.136	SLOW_SENDER1	N/A
2073.354	FAST_SENDER	N/A
2073.945	RECEIVER	SLOW_SENDER1
2077.593	FAST_SENDER	N/A
2085.122	FAST_SENDER	N/A
2092.686	FAST_SENDER	N/A
2098.000	SLOW_SENDER1	N/A
2098.727	RECEIVER	SLOW_SENDER1
2099.990	FAST_SENDER	N/A
2100.787	RECEIVER	FAST_SENDER
2103.230	FAST_SENDER	N/A
2103.978	RECEIVER	FAST_SENDER
2106.142	SLOW_SENDER1	N/A
2106.423	FAST_SENDER	N/A
2106.916	RECEIVER	SLOW_SENDER1
2108.655	RECEIVER	FAST_SENDER
2111.097	FAST_SENDER	N/A
2111.875	RECEIVER	FAST_SENDER
2114.281	FAST_SENDER	N/A
2115.047	RECEIVER	FAST_SENDER
2117.480	FAST_SENDER	N/A
2118.222	RECEIVER	FAST_SENDER
2120.651	FAST_SENDER	N/A
2121.421	RECEIVER	FAST_SENDER
2123.835	FAST_SENDER	N/A
2124.605	RECEIVER	FAST_SENDER
2127.007	FAST_SENDER	N/A
2127.740	RECEIVER	FAST_SENDER
2130.186	FAST_SENDER	N/A
2130.965	RECEIVER	FAST_SENDER
2130.976	SLOW_SENDER1	N/A
2133.407	FAST_SENDER	N/A
2140.903	FAST_SENDER	N/A
2148.589	FAST_SENDER	N/A
2155.942	FAST_SENDER	N/A
2156.685	RECEIVER	FAST_SENDER
2156.899	SLOW_SENDER1	N/A
2157.698	RECEIVER	SLOW_SENDER1
2159.126	FAST_SENDER	N/A
2161.419	RECEIVER	FAST_SENDER
2163.831	FAST_SENDER	N/A
2164.569	RECEIVER	FAST_SENDER
2165.138	SLOW_SENDER1	N/A
2166.997	FAST_SENDER	N/A
2174.595	FAST_SENDER	N/A
2182.086	FAST_SENDER	N/A
2189.200	FAST_SENDER	N/A
2189.921	SLOW_SENDER1	N/A
2189.989	RECEIVER	FAST_SENDER
2190.690	RECEIVER	SLOW_SENDER1
2192.400	FAST_SENDER	N/A
2193.155	RECEIVER	FAST_SENDER
2195.602	FAST_SENDER	N/A
2196.372	RECEIVER	FAST_SENDER
2198.116	SLOW_SENDER1	N/A
2198.796	FAST_SENDER	N/A
2198.921	RECEIVER	SLOW_SENDER1
2200.902	RECEIVER	FAST_SENDER
2203.340	FAST_SENDER	N/A
2204.119	RECEIVER	FAST_SENDER
2206.564	FAST_SENDER	N/A
2207.320	RECEIVER	FAST_SENDER
2209.726	FAST_SENDER	N/A
2210.536	RECEIVER	FAST_SENDER
2212.975	FAST_SENDER	N/A
2213.762	RECEIVER	FAST_SENDER
2216.190	FAST_SENDER	N/A
2219.428	FAST_SENDER	N/A
2222.919	SLOW_SENDER1	N/A
2226.868	FAST_SENDER	N/A
2234.027	FAST_SENDER	N/A
2241.593	FAST_SENDER	N/A
2242.357	RECEIVER	FAST_SENDER
2244.782	FAST_SENDER	N/A
2245.558	RECEIVER	FAST_SENDER
2247.959	FAST_SENDER	N/A
2248.711	SLOW_SENDER1	N/A
2248.748	RECEIVER	FAST_SENDER
2249.452	RECEIVER	SLOW_SENDER1
2251.186	FAST_SENDER	N/A
2251.976	RECEIVER	FAST_SENDER
2254.389	FAST_SENDER	N/A
2255.126	RECEIVER	FAST_SENDER
2256.895	SLOW_SENDER1	N/A
2257.572	FAST_SENDER	N/A
2257.667	RECEIVER	SLOW_SENDER1
2258.339	RECEIVER	FAST_SENDER
2260.776	FAST_SENDER	N/A
2261.543	RECEIVER	FAST_SENDER
2263.978	FAST_SENDER	N/A
2264.733	RECEIVER	FAST_SENDER
2267.164	FAST_SENDER	N/A
2267.905	RECEIVER	FAST_SENDER
2270.342	FAST_SENDER	N/A
2278.132	FAST_SENDER	N/A
2281.730	SLOW_SENDER1	N/A
2285.589	FAST_SENDER	N/A
2292.897	FAST_SENDER	N/A
2295.040	RECEIVER	FAST_SENDER
2297.462	FAST_SENDER	N/A
2298.171	RECEIVER	FAST_SENDER
2300.610	FAST_SENDER	N/A
2301.374	RECEIVER	FAST_SENDER
2303.786	FAST_SENDER	N/A
2304.567	RECEIVER	FAST_SENDER
2306.980	FAST_SENDER	N/A
2307.720	SLOW_SENDER1	N/A
2307.747	RECEIVER	FAST_SENDER
2308.486	RECEIVER	SLOW_SENDER1
2310.188	FAST_SENDER	N/A
2310.946	RECEIVER	FAST_SENDER
2313.357	FAST_SENDER	N/A
2314.102	RECEIVER	FAST_SENDER
2315.913	SLOW_SENDER1	N/A
2316.542	FAST_SENDER	N/A
2324.449	FAST_SENDER	N/A
2331.915	FAST_SENDER	N/A
2339.522	FAST_SENDER	N/A
2340.300	RECEIVER	FAST_SENDER
2340.730	SLOW_SENDER1	N/A
2341.464	RECEIVER	SLOW_SENDER1
2342.740	FAST_SENDER	N/A
2343.497	RECEIVER	FAST_SENDER
2345.910	FAST_SENDER	N/A
2346.680	RECEIVER	FAST_SENDER
2348.900	SLOW_SENDER1	N/A
2349.104	FAST_SENDER	N/A
2349.668	RECEIVER	SLOW_SENDER1
2351.616	RECEIVER	FAST_SENDER
2354.055	FAST_SENDER	N/A
2354.815	RECEIVER	FAST_SENDER
2357.216	FAST_SENDER	N/A
2357.965	RECEIVER	FAST_SENDER
2362.113	FAST_SENDER	N/A
2362.860	RECEIVER	FAST_SENDER
2365.277	FAST_SENDER	N/A
2366.039	RECEIVER	FAST_SENDER
2368.453	FAST_SENDER	N/A
2371.659	FAST_SENDER	N/A
2373.720	SLOW_SENDER1	N/A
2379.324	FAST_SENDER	N/A
2386.605	FAST_SENDER	N/A
2393.979	FAST_SENDER	N/A
2394.750	RECEIVER	FAST_SENDER
2397.198	FAST_SENDER	N/A
2397.957	RECEIVER	FAST_SENDER
2399.954	SLOW_SENDER1	N/A
2400.365	FAST_SENDER	N/A
2400.729	RECEIVER	SLOW_SENDER1
2404.356	RECEIVER	FAST_SENDER
2406.798	FAST_SENDER	N/A
2407.563	RECEIVER	FAST_SENDER
2409.990	FAST_SENDER	N/A
2410.716	RECEIVER	FAST_SENDER
2413.135	FAST_SENDER	N/A
2413.897	RECEIVER	FAST_SENDER
2416.321	FAST_SENDER	N/A
2417.094	RECEIVER	FAST_SENDER
2419.502	FAST_SENDER	N/A
2420.235	RECEIVER	FAST_SENDER
2422.680	FAST_SENDER	N/A
2423.450	RECEIVER	FAST_SENDER
2425.862	FAST_SENDER	N/A
2426.085	SLOW_SENDER1	N/A
2426.646	RECEIVER	FAST_SENDER
2429.076	FAST_SENDER	N/A
2436.221	FAST_SENDER	N/A
2444.023	FAST_SENDER	N/A
2451.360	FAST_SENDER	N/A
2451.755	SLOW_SENDER1	N/A
2452.127	RECEIVER	FAST_SENDER
2456.196	FAST_SENDER	N/A
2456.922	RECEIVER	FAST_SENDER
2459.357	FAST_SENDER	N/A
2460.111	RECEIVER	FAST_SENDER
2462.528	FAST_SENDER	N/A
2463.297	RECEIVER	FAST_SENDER
2465.709	FAST_SENDER	N/A
2473.596	FAST_SENDER	N/A
2477.524	SLOW_SENDER1	N/A
2480.745	FAST_SENDER	N/A
2487.923	FAST_SENDER	N/A
2491.569	RECEIVER	FAST_SENDER
2494.000	FAST_SENDER	N/A
2494.795	RECEIVER	FAST_SENDER
2497.214	FAST_SENDER	N/A
2498.012	RECEIVER	FAST_SENDER
2500.442	FAST_SENDER	N/A
2501.238	RECEIVER	FAST_SENDER
2503.676	FAST_SENDER	N/A
2503.703	SLOW_SENDER1	N/A
2504.426	RECEIVER	FAST_SENDER
2506.862	FAST_SENDER	N/A
2507.664	RECEIVER	FAST_SENDER
2511.776	FAST_SENDER	N/A
2512.515	RECEIVER	FAST_SENDER
2514.965	FAST_SENDER	N/A
2515.698	RECEIVER	FAST_SENDER
2518.126	FAST_SENDER	N/A
2518.903	RECEIVER	FAST_SENDER
2521.338	FAST_SENDER	N/A
2522.094	RECEIVER	FAST_SENDER
2524.542	FAST_SENDER	N/A
2525.321	RECEIVER	FAST_SENDER
2527.751	FAST_SENDER	N/A
2528.488	RECEIVER	FAST_SENDER
2529.742	SLOW_SENDER1	N/A
2530.935	FAST_SENDER	N/A
2538.216	FAST_SENDER	N/A
2545.674	FAST_SENDER	N/A
2553.380	FAST_SENDER	N/A
2554.158	RECEIVER	FAST_SENDER
2555.865	SLOW_SENDER1	N/A
2556.585	FAST_SENDER	N/A
2556.658	RECEIVER	SLOW_SENDER1
2557.309	RECEIVER	FAST_SENDER
2559.751	FAST_SENDER	N/A
2560.533	RECEIVER	FAST_SENDER
2562.972	FAST_SENDER	N/A
2563.763	RECEIVER	FAST_SENDER
2564.105	SLOW_SENDER1	N/A
2564.864	RECEIVER	SLOW_SENDER1
2566.206	FAST_SENDER	N/A
2566.994	RECEIVER	FAST_SENDER
2569.438	FAST_SENDER	N/A
2570.219	RECEIVER	FAST_SENDER
2573.962	FAST_SENDER	N/A
2577.161	FAST_SENDER	N/A
2584.586	FAST_SENDER	N/A
2588.894	SLOW_SENDER1	N/A
2592.509	FAST_SENDER	N/A
2597.661	RECEIVER	FAST_SENDER
2600.085	FAST_SENDER	N/A
2600.860	RECEIVER	FAST_SENDER
2603.282	FAST_SENDER	N/A
2604.039	RECEIVER	FAST_SENDER
2607.862	FAST_SENDER	N/A
2614.466	SLOW_SENDER1	N/A
2615.354	FAST_SENDER	N/A
2623.270	FAST_SENDER	N/A
2630.808	FAST_SENDER	N/A
2633.120	RECEIVER	FAST_SENDER
2635.531	FAST_SENDER	N/A
2636.264	RECEIVER	FAST_SENDER
2638.708	FAST_SENDER	N/A
2639.481	RECEIVER	FAST_SENDER
2640.180	SLOW_SENDER1	N/A
2640.983	RECEIVER	SLOW_SENDER1
2641.889	FAST_SENDER	N/A
2642.652	RECEIVER	FAST_SENDER
2645.060	FAST_SENDER	N/A
2648.427	SLOW_SENDER1	N/A
2652.595	FAST_SENDER	N/A
2659.947	FAST_SENDER	N/A
2667.821	FAST_SENDER	N/A
2668.551	RECEIVER	FAST_SENDER
2670.983	FAST_SENDER	N/A
2671.778	RECEIVER	FAST_SENDER
2673.365	SLOW_SENDER1	N/A
2674.159	RECEIVER	SLOW_SENDER1
2674.207	FAST_SENDER	N/A
2681.567	SLOW_SENDER1	N/A
2681.715	FAST_SENDER	N/A
2690.066	FAST_SENDER	N/A
2697.913	FAST_SENDER	N/A
2700.470	RECEIVER	FAST_SENDER
2702.906	FAST_SENDER	N/A
2703.626	RECEIVER	FAST_SENDER
2706.074	FAST_SENDER	N/A
2706.348	SLOW_SENDER1	N/A
2706.866	RECEIVER	FAST_SENDER
2709.313	FAST_SENDER	N/A
2710.050	RECEIVER	FAST_SENDER
2712.477	FAST_SENDER	N/A
2713.236	RECEIVER	FAST_SENDER
2719.720	FAST_SENDER	N/A
2727.634	FAST_SENDER	N/A
2732.299	SLOW_SENDER1	N/A
2735.411	FAST_SENDER	N/A
2737.722	RECEIVER	FAST_SENDER
2740.130	FAST_SENDER	N/A
2740.869	RECEIVER	FAST_SENDER
2743.281	FAST_SENDER	N/A
2744.074	RECEIVER	FAST_SENDER
2746.483	FAST_SENDER	N/A
2747.289	RECEIVER	FAST_SENDER
2749.713	FAST_SENDER	N/A
2750.481	RECEIVER	FAST_SENDER
2752.928	FAST_SENDER	N/A
2753.681	RECEIVER	FAST_SENDER
2756.104	FAST_SENDER	N/A
2756.904	RECEIVER	FAST_SENDER
2757.965	SLOW_SENDER1	N/A
2762.368	FAST_SENDER	N/A
2763.116	RECEIVER	FAST_SENDER
2765.560	FAST_SENDER	N/A
2766.307	RECEIVER	FAST_SENDER
2768.729	FAST_SENDER	N/A
2769.488	RECEIVER	FAST_SENDER
2771.920	FAST_SENDER	N/A
2779.891	FAST_SENDER	N/A
2783.559	SLOW_SENDER1	N/A
2786.938	FAST_SENDER	N/A
2794.155	FAST_SENDER	N/A
2796.565	RECEIVER	FAST_SENDER
2799.001	FAST_SENDER	N/A
2799.782	RECEIVER	FAST_SENDER
2802.225	FAST_SENDER	N/A
2803.009	RECEIVER	FAST_SENDER
2805.437	FAST_SENDER	N/A
2806.153	RECEIVER	FAST_SENDER
2808.601	FAST_SENDER	N/A
2809.319	RECEIVER	FAST_SENDER
2809.910	SLOW_SENDER1	N/A
2810.685	RECEIVER	SLOW_SENDER1
2811.745	FAST_SENDER	N/A
2812.471	RECEIVER	FAST_SENDER
2814.914	FAST_SENDER	N/A
2815.697	RECEIVER	FAST_SENDER
2818.120	SLOW_SENDER1	N/A
2818.127	FAST_SENDER	N/A
2818.859	RECEIVER	SLOW_SENDER1
2820.854	RECEIVER	FAST_SENDER
2823.292	FAST_SENDER	N/A
2824.081	RECEIVER	FAST_SENDER
2826.494	FAST_SENDER	N/A
2827.267	RECEIVER	FAST_SENDER
2829.707	FAST_SENDER	N/A
2830.440	RECEIVER	FAST_SENDER
2832.880	FAST_SENDER	N/A
2841.052	FAST_SENDER	N/A
2842.914	SLOW_SENDER1	N/A
2849.380	FAST_SENDER	N/A
2856.485	FAST_SENDER	N/A
2857.288	RECEIVER	FAST_SENDER
2859.716	FAST_SENDER	N/A
2860.474	RECEIVER	FAST_SENDER
2862.903	FAST_SENDER	N/A
2863.680	RECEIVER	FAST_SENDER
2866.109	FAST_SENDER	N/A
2866.829	RECEIVER	FAST_SENDER
2868.538	SLOW_SENDER1	N/A
2869.254	FAST_SENDER	N/A
2869.280	RECEIVER	SLOW_SENDER1
2870.019	RECEIVER	FAST_SENDER
2872.448	FAST_SENDER	N/A
2873.186	RECEIVER	FAST_SENDER
2875.587	FAST_SENDER	N/A
2876.345	RECEIVER	FAST_SENDER
2876.720	SLOW_SENDER1	N/A
2877.496	RECEIVER	SLOW_SENDER1
2878.787	FAST_SENDER	N/A
2882.008	FAST_SENDER	N/A
2889.371	FAST_SENDER	N/A
2897.094	FAST_SENDER	N/A
2901.554	SLOW_SENDER1	N/A
2902.483	RECEIVER	FAST_SENDER
2904.914	FAST_SENDER	N/A
2905.650	RECEIVER	FAST_SENDER
2908.063	FAST_SENDER	N/A
2908.850	RECEIVER	FAST_SENDER
2911.267	FAST_SENDER	N/A
2912.024	RECEIVER	FAST_SENDER
2914.425	FAST_SENDER	N/A
2915.202	RECEIVER	FAST_SENDER
2917.648	FAST_SENDER	N/A
2925.042	FAST_SENDER	N/A
2927.201	SLOW_SENDER1	N/A
2932.270	FAST_SENDER	N/A
2939.907	FAST_SENDER	N/A
2942.353	RECEIVER	FAST_SENDER
2944.783	FAST_SENDER	N/A
2945.554	RECEIVER	FAST_SENDER
2947.979	FAST_SENDER	N/A
2948.738	RECEIVER	FAST_SENDER
2951.157	FAST_SENDER	N/A
2953.048	SLOW_SENDER1	N/A
2953.665	RECEIVER	FAST_SENDER
2956.082	FAST_SENDER	N/A
2963.436	FAST_SENDER	N/A
2971.058	FAST_SENDER	N/A
2978.334	FAST_SENDER	N/A
2979.114	RECEIVER	FAST_SENDER
2979.354	SLOW_SENDER1	N/A
2980.143	RECEIVER	SLOW_SENDER1
2981.548	FAST_SENDER	N/A
2982.291	RECEIVER	FAST_SENDER
2984.701	FAST_SENDER	N/A
2985.479	RECEIVER	FAST_SENDER
2987.559	SLOW_SENDER1	N/A
2987.888	FAST_SENDER	N/A
2988.352	RECEIVER	SLOW_SENDER1
2990.387	RECEIVER	FAST_SENDER
2992.813	FAST_SENDER	N/A
2993.579	RECEIVER	FAST_SENDER
2996.016	FAST_SENDER	N/A
2996.809	RECEIVER	FAST_SENDER
2999.244	FAST_SENDER	N/A
3000.016	RECEIVER	FAST_SENDER
3002.457	FAST_SENDER	N/A
3003.206	RECEIVER	FAST_SENDER
3005.648	FAST_SENDER	N/A
3006.377	RECEIVER	FAST_SENDER
3008.792	FAST_SENDER	N/A
3009.563	RECEIVER	FAST_SENDER
3011.977	FAST_SENDER	N/A
3012.342	SLOW_SENDER1	N/A
3019.950	FAST_SENDER	N/A
3027.096	FAST_SENDER	N/A
3035.138	FAST_SENDER	N/A
3035.881	RECEIVER	FAST_SENDER
3038.302	FAST_SENDER	N/A
3038.526	SLOW_SENDER1	N/A
3039.077	RECEIVER	FAST_SENDER
3041.510	FAST_SENDER	N/A
3042.277	RECEIVER	FAST_SENDER
3044.727	FAST_SENDER	N/A
3045.512	RECEIVER	FAST_SENDER
3047.917	FAST_SENDER	N/A
3048.626	RECEIVER	FAST_SENDER
3051.059	FAST_SENDER	N/A
3051.823	RECEIVER	FAST_SENDER
3054.227	FAST_SENDER	N/A
3054.943	RECEIVER	FAST_SENDER
3057.353	FAST_SENDER	N/A
3064.581	SLOW_SENDER1	N/A
3065.107	FAST_SENDER	N/A
3073.108	FAST_SENDER	N/A
3080.359	FAST_SENDER	N/A
3081.112	RECEIVER	FAST_SENDER
3083.525	FAST_SENDER	N/A
3084.284	RECEIVER	FAST_SENDER
3086.708	FAST_SENDER	N/A
3087.449	RECEIVER	FAST_SENDER
3090.922	SLOW_SENDER1	N/A
3091.420	FAST_SENDER	N/A
3091.667	RECEIVER	SLOW_SENDER1
3093.548	RECEIVER	FAST_SENDER
3095.976	FAST_SENDER	N/A
3096.719	RECEIVER	FAST_SENDER
3099.103	SLOW_SENDER1	N/A
3099.166	FAST_SENDER	N/A
3099.905	RECEIVER	SLOW_SENDER1
3102.256	RECEIVER	FAST_SENDER
3106.300	FAST_SENDER	N/A
3109.526	FAST_SENDER	N/A
3116.610	FAST_SENDER	N/A
3123.907	SLOW_SENDER1	N/A
3124.316	FAST_SENDER	N/A
3132.276	FAST_SENDER	N/A
3133.046	RECEIVER	FAST_SENDER
3135.482	FAST_SENDER	N/A
3136.238	RECEIVER	FAST_SENDER
3138.639	FAST_SENDER	N/A
3139.418	RECEIVER	FAST_SENDER
3141.823	FAST_SENDER	N/A
3142.564	RECEIVER	FAST_SENDER
3144.982	FAST_SENDER	N/A
3150.044	SLOW_SENDER1	N/A
3152.717	FAST_SENDER	N/A
3160.730	FAST_SENDER	N/A
3168.044	FAST_SENDER	N/A
3168.771	RECEIVER	FAST_SENDER
3171.207	FAST_SENDER	N/A
3171.977	RECEIVER	FAST_SENDER
3174.393	FAST_SENDER	N/A
3175.145	RECEIVER	FAST_SENDER
3176.070	SLOW_SENDER1	N/A
3176.831	RECEIVER	SLOW_SENDER1
3177.590	FAST_SENDER	N/A
3178.383	RECEIVER	FAST_SENDER
3180.824	FAST_SENDER	N/A
3181.566	RECEIVER	FAST_SENDER
3184.005	FAST_SENDER	N/A
3184.248	SLOW_SENDER1	N/A
3184.757	RECEIVER	FAST_SENDER
3187.189	FAST_SENDER	N/A
3187.991	RECEIVER	FAST_SENDER
3190.415	FAST_SENDER	N/A
3191.174	RECEIVER	FAST_SENDER
3193.620	FAST_SENDER	N/A
3194.414	RECEIVER	FAST_SENDER
3196.821	FAST_SENDER	N/A
3197.585	RECEIVER	FAST_SENDER
3200.017	FAST_SENDER	N/A
3200.775	RECEIVER	FAST_SENDER
3203.188	FAST_SENDER	N/A
3206.381	FAST_SENDER	N/A
3209.096	SLOW_SENDER1	N/A
3213.953	FAST_SENDER	N/A
3221.683	FAST_SENDER	N/A
3229.004	FAST_SENDER	N/A
3229.796	RECEIVER	FAST_SENDER
3232.217	FAST_SENDER	N/A
3232.952	RECEIVER	FAST_SENDER
3235.316	SLOW_SENDER1	N/A
3235.386	FAST_SENDER	N/A
3236.130	RECEIVER	SLOW_SENDER1
3238.070	RECEIVER	FAST_SENDER
3240.472	FAST_SENDER	N/A
3241.236	RECEIVER	FAST_SENDER
3243.542	SLOW_SENDER1	N/A
3243.638	FAST_SENDER	N/A
3252.030	FAST_SENDER	N/A
3259.796	FAST_SENDER	N/A
3267.495	FAST_SENDER	N/A
3268.269	RECEIVER	FAST_SENDER
3268.334	SLOW_SENDER1	N/A
3269.118	RECEIVER	SLOW_SENDER1
3270.703	FAST_SENDER	N/A
3271.432	RECEIVER	FAST_SENDER
3273.866	FAST_SENDER	N/A
3274.639	RECEIVER	FAST_SENDER
3276.525	SLOW_SENDER1	N/A
3277.051	FAST_SENDER	N/A
3277.281	RECEIVER	SLOW_SENDER1
3279.578	RECEIVER	FAST_SENDER
3281.990	FAST_SENDER	N/A
3282.752	RECEIVER	FAST_SENDER
3285.189	FAST_SENDER	N/A
3292.663	FAST_SENDER	N/A
3299.979	FAST_SENDER	N/A
3301.331	SLOW_SENDER1	N/A
3307.876	FAST_SENDER	N/A
3308.631	RECEIVER	FAST_SENDER
3311.058	FAST_SENDER	N/A
3311.773	RECEIVER	FAST_SENDER
3314.205	FAST_SENDER	N/A
3314.979	RECEIVER	FAST_SENDER
3317.415	FAST_SENDER	N/A
3318.156	RECEIVER	FAST_SENDER
3320.598	FAST_SENDER	N/A
3321.391	RECEIVER	FAST_SENDER
3323.836	FAST_SENDER	N/A
3327.011	SLOW_SENDER1	N/A
3332.342	FAST_SENDER	N/A
3340.258	FAST_SENDER	N/A
3348.013	FAST_SENDER	N/A
3348.787	RECEIVER	FAST_SENDER
3351.212	FAST_SENDER	N/A
3351.995	RECEIVER	FAST_SENDER
3353.236	SLOW_SENDER1	N/A
3354.008	RECEIVER	SLOW_SENDER1
3354.441	FAST_SENDER	N/A
3355.212	RECEIVER	FAST_SENDER
3357.634	FAST_SENDER	N/A
3358.382	RECEIVER	FAST_SENDER
3360.818	FAST_SENDER	N/A
3361.445	SLOW_SENDER1	N/A
3361.554	RECEIVER	FAST_SENDER
3363.972	FAST_SENDER	N/A
3364.745	RECEIVER	FAST_SENDER
3367.195	FAST_SENDER	N/A
3367.931	RECEIVER	FAST_SENDER
3370.362	FAST_SENDER	N/A
3371.106	RECEIVER	FAST_SENDER
3373.554	FAST_SENDER	N/A
3374.290	RECEIVER	FAST_SENDER
3376.724	FAST_SENDER	N/A
3377.520	RECEIVER	FAST_SENDER
3379.954	FAST_SENDER	N/A
3380.726	RECEIVER	FAST_SENDER
3383.165	FAST_SENDER	N/A
3383.949	RECEIVER	FAST_SENDER
3386.256	SLOW_SENDER1	N/A
3386.361	FAST_SENDER	N/A
3394.557	FAST_SENDER	N/A
3402.020	FAST_SENDER	N/A
3409.564	FAST_SENDER	N/A
3410.339	RECEIVER	FAST_SENDER
3411.862	SLOW_SENDER1	N/A
3412.613	RECEIVER	SLOW_SENDER1
3412.757	FAST_SENDER	N/A
3413.528	RECEIVER	FAST_SENDER
3415.957	FAST_SENDER	N/A
3416.715	RECEIVER	FAST_SENDER
3419.126	FAST_SENDER	N/A
3419.882	RECEIVER	FAST_SENDER
3420.048	SLOW_SENDER1	N/A
3420.825	RECEIVER	SLOW_SENDER1
3422.305	FAST_SENDER	N/A
3423.088	RECEIVER	FAST_SENDER
3425.517	FAST_SENDER	N/A
3426.290	RECEIVER	FAST_SENDER
3428.709	FAST_SENDER	N/A
3429.485	RECEIVER	FAST_SENDER
3431.900	FAST_SENDER	N/A
3432.688	RECEIVER	FAST_SENDER
3435.136	FAST_SENDER	N/A
3435.893	RECEIVER	FAST_SENDER
3438.335	FAST_SENDER	N/A
3439.108	RECEIVER	FAST_SENDER
3441.529	FAST_SENDER	N/A
3444.855	SLOW_SENDER1	N/A
3449.174	FAST_SENDER	N/A
3456.455	FAST_SENDER	N/A
3464.118	FAST_SENDER	N/A
3466.415	RECEIVER	FAST_SENDER
3468.854	FAST_SENDER	N/A
3469.615	RECEIVER	FAST_SENDER
3470.976	SLOW_SENDER1	N/A
3471.766	RECEIVER	SLOW_SENDER1
3472.019	FAST_SENDER	N/A
3472.776	RECEIVER	FAST_SENDER
3475.219	FAST_SENDER	N/A
3475.986	RECEIVER	FAST_SENDER
3478.395	FAST_SENDER	N/A
3479.171	SLOW_SENDER1	N/A
3479.183	RECEIVER	FAST_SENDER
3479.915	RECEIVER	SLOW_SENDER1
3481.624	FAST_SENDER	N/A
3482.411	RECEIVER	FAST_SENDER
3484.860	FAST_SENDER	N/A
3485.620	RECEIVER	FAST_SENDER
3488.031	FAST_SENDER	N/A
3495.668	FAST_SENDER	N/A
3503.282	FAST_SENDER	N/A
3503.976	SLOW_SENDER1	N/A
3510.889	FAST_SENDER	N/A
3511.658	RECEIVER	FAST_SENDER
3514.095	FAST_SENDER	N/A
3514.822	RECEIVER	FAST_SENDER
3517.234	FAST_SENDER	N/A
3517.991	RECEIVER	FAST_SENDER
3520.420	FAST_SENDER	N/A
3521.184	RECEIVER	FAST_SENDER
3523.628	FAST_SENDER	N/A
3528.608	FAST_SENDER	N/A
3529.908	SLOW_SENDER1	N/A
3536.457	FAST_SENDER	N/A
3543.584	FAST_SENDER	N/A
3549.301	RECEIVER	FAST_SENDER
3551.736	FAST_SENDER	N/A
3552.507	RECEIVER	FAST_SENDER
3554.917	FAST_SENDER	N/A
3555.556	SLOW_SENDER1	N/A
3555.682	RECEIVER	FAST_SENDER
3558.124	FAST_SENDER	N/A
3565.614	FAST_SENDER	N/A
3573.733	FAST_SENDER	N/A
3581.329	FAST_SENDER	N/A
3581.350	SLOW_SENDER1	N/A
3582.060	RECEIVER	FAST_SENDER
3584.468	FAST_SENDER	N/A
3585.235	RECEIVER	FAST_SENDER
3587.636	FAST_SENDER	N/A
3588.354	RECEIVER	FAST_SENDER
3592.451	FAST_SENDER	N/A
3593.200	RECEIVER	FAST_SENDER
3595.636	FAST_SENDER	N/A
3596.409	RECEIVER	FAST_SENDER
3598.832	FAST_SENDER	N/A
3599.618	RECEIVER	FAST_SENDER
3602.048	FAST_SENDER	N/A
3602.811	RECEIVER	FAST_SENDER
3605.211	FAST_SENDER	N/A
3605.937	RECEIVER	FAST_SENDER
3607.403	SLOW_SENDER1	N/A
3608.160	RECEIVER	SLOW_SENDER1
3608.379	FAST_SENDER	N/A
3609.097	RECEIVER	FAST_SENDER
3611.529	FAST_SENDER	N/A
3615.609	SLOW_SENDER1	N/A
3619.381	FAST_SENDER	N/A
3626.657	FAST_SENDER	N/A
3634.049	FAST_SENDER	N/A
3636.153	RECEIVER	FAST_SENDER
3638.596	FAST_SENDER	N/A
3639.329	RECEIVER	FAST_SENDER
3640.441	SLOW_SENDER1	N/A
3641.174	RECEIVER	SLOW_SENDER1
3641.767	FAST_SENDER	N/A
3645.569	RECEIVER	FAST_SENDER
3647.992	FAST_SENDER	N/A
3648.580	SLOW_SENDER1	N/A
3648.710	RECEIVER	FAST_SENDER
3651.136	FAST_SENDER	N/A
3651.894	RECEIVER	FAST_SENDER
3654.296	FAST_SENDER	N/A
3655.059	RECEIVER	FAST_SENDER
3657.473	FAST_SENDER	N/A
3658.231	RECEIVER	FAST_SENDER
3660.654	FAST_SENDER	N/A
3661.433	RECEIVER	FAST_SENDER
3663.880	FAST_SENDER	N/A
3664.612	RECEIVER	FAST_SENDER
3667.043	FAST_SENDER	N/A
3667.762	RECEIVER	FAST_SENDER
3670.193	FAST_SENDER	N/A
3673.415	SLOW_SENDER1	N/A
3677.385	FAST_SENDER	N/A
3684.880	FAST_SENDER	N/A
3692.601	FAST_SENDER	N/A
3694.835	RECEIVER	FAST_SENDER
3697.262	FAST_SENDER	N/A
3698.050	RECEIVER	FAST_SENDER
3699.753	SLOW_SENDER1	N/A
3700.469	FAST_SENDER	N/A
3700.524	RECEIVER	SLOW_SENDER1
3701.251	RECEIVER	FAST_SENDER
3703.658	FAST_SENDER	N/A
3704.423	RECEIVER	FAST_SENDER
3706.864	FAST_SENDER	N/A
3707.668	RECEIVER	FAST_SENDER
3707.949	SLOW_SENDER1	N/A
3708.705	RECEIVER	SLOW_SENDER1
3710.104	FAST_SENDER	N/A
3710.847	RECEIVER	FAST_SENDER
3713.288	FAST_SENDER	N/A
3714.046	RECEIVER	FAST_SENDER
3716.454	FAST_SENDER	N/A
3717.183	RECEIVER	FAST_SENDER
3719.586	FAST_SENDER	N/A
3727.191	FAST_SENDER	N/A
3732.763	SLOW_SENDER1	N/A
3734.632	FAST_SENDER	N/A
3742.032	FAST_SENDER	N/A
3747.392	RECEIVER	FAST_SENDER
3749.804	FAST_SENDER	N/A
3751.914	RECEIVER	FAST_SENDER
3754.364	FAST_SENDER	N/A
3755.145	RECEIVER	FAST_SENDER
3758.770	SLOW_SENDER1	N/A
3758.956	FAST_SENDER	N/A
3759.547	RECEIVER	SLOW_SENDER1
3761.507	RECEIVER	FAST_SENDER
3763.942	FAST_SENDER	N/A
3764.662	RECEIVER	FAST_SENDER
3766.960	SLOW_SENDER1	N/A
3767.112	FAST_SENDER	N/A
3774.731	FAST_SENDER	N/A
3782.460	FAST_SENDER	N/A
3790.562	FAST_SENDER	N/A
3791.308	RECEIVER	FAST_SENDER
3791.763	SLOW_SENDER1	N/A
3792.534	RECEIVER	SLOW_SENDER1
3793.745	FAST_SENDER	N/A
3794.476	RECEIVER	FAST_SENDER
3796.898	FAST_SENDER	N/A
3797.645	RECEIVER	FAST_SENDER
3799.940	SLOW_SENDER1	N/A
3800.059	FAST_SENDER	N/A
3800.693	RECEIVER	SLOW_SENDER1
3801.343	RECEIVER	FAST_SENDER
3803.780	FAST_SENDER	N/A
3804.545	RECEIVER	FAST_SENDER
3806.949	FAST_SENDER	N/A
3807.722	RECEIVER	FAST_SENDER
3810.131	FAST_SENDER	N/A
3810.917	RECEIVER	FAST_SENDER
3813.349	FAST_SENDER	N/A
3814.117	RECEIVER	FAST_SENDER
3816.524	FAST_SENDER	N/A
3817.283	RECEIVER	FAST_SENDER
3819.695	FAST_SENDER	N/A
3822.892	FAST_SENDER	N/A
3824.735	SLOW_SENDER1	N/A
3830.779	FAST_SENDER	N/A
3838.326	FAST_SENDER	N/A
3843.877	RECEIVER	FAST_SENDER
3846.298	FAST_SENDER	N/A
3847.089	RECEIVER	FAST_SENDER
3849.529	FAST_SENDER	N/A
3850.286	RECEIVER	FAST_SENDER
3851.074	SLOW_SENDER1	N/A
3851.830	RECEIVER	SLOW_SENDER1
3852.696	FAST_SENDER	N/A
3853.445	RECEIVER	FAST_SENDER
3855.863	FAST_SENDER	N/A
3856.651	RECEIVER	FAST_SENDER
3859.093	FAST_SENDER	N/A
3859.278	SLOW_SENDER1	N/A
3859.888	RECEIVER	FAST_SENDER
3862.308	FAST_SENDER	N/A
3863.052	RECEIVER	FAST_SENDER
3865.474	FAST_SENDER	N/A
3866.232	RECEIVER	FAST_SENDER
3868.675	FAST_SENDER	N/A
3869.400	RECEIVER	FAST_SENDER
3871.837	FAST_SENDER	N/A
3872.562	RECEIVER	FAST_SENDER
3874.993	FAST_SENDER	N/A
3875.784	RECEIVER	FAST_SENDER
3878.218	FAST_SENDER	N/A
3878.978	RECEIVER	FAST_SENDER
3881.420	FAST_SENDER	N/A
3884.966	SLOW_SENDER1	N/A
3889.155	FAST_SENDER	N/A
3896.600	FAST_SENDER	N/A
3904.315	FAST_SENDER	N/A
3905.096	RECEIVER	FAST_SENDER
3907.499	FAST_SENDER	N/A
3908.277	RECEIVER	FAST_SENDER
3910.715	FAST_SENDER	N/A
3911.149	SLOW_SENDER1	N/A
3911.434	RECEIVER	FAST_SENDER
3915.786	FAST_SENDER	N/A
3916.538	RECEIVER	FAST_SENDER
3918.973	FAST_SENDER	N/A
3919.736	RECEIVER	FAST_SENDER
3922.147	FAST_SENDER	N/A
3922.867	RECEIVER	FAST_SENDER
3925.299	FAST_SENDER	N/A
3926.077	RECEIVER	FAST_SENDER
3928.479	FAST_SENDER	N/A
3929.267	RECEIVER	FAST_SENDER
3931.712	FAST_SENDER	N/A
3937.487	SLOW_SENDER1	N/A
3938.987	FAST_SENDER	N/A
3946.009	FAST_SENDER	N/A
3953.767	FAST_SENDER	N/A
3956.038	RECEIVER	FAST_SENDER
3958.450	FAST_SENDER	N/A
3960.928	RECEIVER	FAST_SENDER
3963.131	SLOW_SENDER1	N/A
3963.335	FAST_SENDER	N/A
3963.883	RECEIVER	SLOW_SENDER1
3965.830	RECEIVER	FAST_SENDER
3968.240	FAST_SENDER	N/A
3971.314	SLOW_SENDER1	N/A
3971.402	FAST_SENDER	N/A
3979.164	FAST_SENDER	N/A
3986.558	FAST_SENDER	N/A
3992.411	RECEIVER	FAST_SENDER
3994.812	FAST_SENDER	N/A
3995.569	RECEIVER	FAST_SENDER
3996.142	SLOW_SENDER1	N/A
3996.941	RECEIVER	SLOW_SENDER1
3997.973	FAST_SENDER	N/A
3998.723	RECEIVER	FAST_SENDER
4001.123	FAST_SENDER	N/A
4001.869	RECEIVER	FAST_SENDER
4004.316	FAST_SENDER	N/A
4004.368	SLOW_SENDER1	N/A
4005.054	RECEIVER	FAST_SENDER
4007.478	FAST_SENDER	N/A
4008.225	RECEIVER	FAST_SENDER
4010.634	FAST_SENDER	N/A
4011.387	RECEIVER	FAST_SENDER
4013.814	FAST_SENDER	N/A
4014.569	RECEIVER	FAST_SENDER
4017.011	FAST_SENDER	N/A
4017.797	RECEIVER	FAST_SENDER
4020.231	FAST_SENDER	N/A
4020.982	RECEIVER	FAST_SENDER
4023.386	FAST_SENDER	N/A
4025.888	RECEIVER	FAST_SENDER
4028.292	FAST_SENDER	N/A
4029.048	RECEIVER	FAST_SENDER
4029.305	SLOW_SENDER1	N/A
4031.457	FAST_SENDER	N/A
4037.485	SLOW_SENDER1	N/A
4038.873	FAST_SENDER	N/A
4046.600	FAST_SENDER	N/A
4053.900	FAST_SENDER	N/A
4054.667	RECEIVER	FAST_SENDER
4057.070	FAST_SENDER	N/A
4057.810	RECEIVER	FAST_SENDER
4060.234	FAST_SENDER	N/A
4061.001	RECEIVER	FAST_SENDER
4062.326	SLOW_SENDER1	N/A
4063.109	RECEIVER	SLOW_SENDER1
4063.425	FAST_SENDER	N/A
4064.159	RECEIVER	FAST_SENDER
4066.605	FAST_SENDER	N/A
4067.357	RECEIVER	FAST_SENDER
4069.797	FAST_SENDER	N/A
4070.539	SLOW_SENDER1	N/A
4070.563	RECEIVER	FAST_SENDER
4071.311	RECEIVER	SLOW_SENDER1
4072.980	FAST_SENDER	N/A
4073.774	RECEIVER	FAST_SENDER
4076.175	FAST_SENDER	N/A
4076.935	RECEIVER	FAST_SENDER
4079.345	FAST_SENDER	N/A
4080.073	RECEIVER	FAST_SENDER
4082.516	FAST_SENDER	N/A
4083.303	RECEIVER	FAST_SENDER
4085.723	FAST_SENDER	N/A
4086.455	RECEIVER	FAST_SENDER
4088.903	FAST_SENDER	N/A
4092.075	FAST_SENDER	N/A
4095.357	SLOW_SENDER1	N/A
4100.275	FAST_SENDER	N/A
4107.756	FAST_SENDER	N/A
4113.418	RECEIVER	FAST_SENDER
4115.841	FAST_SENDER	N/A
4116.592	RECEIVER	FAST_SENDER
4119.033	FAST_SENDER	N/A
4119.791	RECEIVER	FAST_SENDER
4121.096	SLOW_SENDER1	N/A
4121.864	RECEIVER	SLOW_SENDER1
4122.220	FAST_SENDER	N/A
4123.002	RECEIVER	FAST_SENDER
4125.414	FAST_SENDER	N/A
4126.194	RECEIVER	FAST_SENDER
4128.597	FAST_SENDER	N/A
4129.296	SLOW_SENDER1	N/A
4129.362	RECEIVER	FAST_SENDER
4130.087	RECEIVER	SLOW_SENDER1
4131.811	FAST_SENDER	N/A
4132.609	RECEIVER	FAST_SENDER
4135.056	FAST_SENDER	N/A
4142.827	FAST_SENDER	N/A
4150.157	FAST_SENDER	N/A
4154.120	SLOW_SENDER1	N/A
4157.649	FAST_SENDER	N/A
4159.787	RECEIVER	FAST_SENDER
4162.228	FAST_SENDER	N/A
4163.003	RECEIVER	FAST_SENDER
4165.445	FAST_SENDER	N/A
4168.002	RECEIVER	FAST_SENDER
4170.433	FAST_SENDER	N/A
4171.224	RECEIVER	FAST_SENDER
4173.664	FAST_SENDER	N/A
4180.003	SLOW_SENDER1	N/A
4181.426	FAST_SENDER	N/A
4189.289	FAST_SENDER	N/A
4197.426	FAST_SENDER	N/A
4198.220	RECEIVER	FAST_SENDER
4200.651	FAST_SENDER	N/A
4201.415	RECEIVER	FAST_SENDER
4203.860	FAST_SENDER	N/A
4204.606	RECEIVER	FAST_SENDER
4206.352	SLOW_SENDER1	N/A
4207.034	FAST_SENDER	N/A
4207.108	RECEIVER	SLOW_SENDER1
4207.789	RECEIVER	FAST_SENDER
4210.208	FAST_SENDER	N/A
4210.956	RECEIVER	FAST_SENDER
4213.405	FAST_SENDER	N/A
4214.195	RECEIVER	FAST_SENDER
4214.511	SLOW_SENDER1	N/A
4215.292	RECEIVER	SLOW_SENDER1
4216.616	FAST_SENDER	N/A
4217.358	RECEIVER	FAST_SENDER
4219.788	FAST_SENDER	N/A
4220.556	RECEIVER	FAST_SENDER
4222.991	FAST_SENDER	N/A
4230.707	FAST_SENDER	N/A
4238.337	FAST_SENDER	N/A
4239.312	SLOW_SENDER1	N/A
4245.905	FAST_SENDER	N/A
4246.664	RECEIVER	FAST_SENDER
4249.082	FAST_SENDER	N/A
4249.891	RECEIVER	FAST_SENDER
4252.334	FAST_SENDER	N/A
4253.069	RECEIVER	FAST_SENDER
4255.489	FAST_SENDER	N/A
4257.982	RECEIVER	FAST_SENDER
4260.425	FAST_SENDER	N/A
4263.616	FAST_SENDER	N/A
4265.029	SLOW_SENDER1	N/A
4271.570	FAST_SENDER	N/A
4279.543	FAST_SENDER	N/A
4284.726	RECEIVER	FAST_SENDER
4287.126	FAST_SENDER	N/A
4287.892	RECEIVER	FAST_SENDER
4290.311	FAST_SENDER	N/A
4291.066	SLOW_SENDER1	N/A
4291.088	RECEIVER	FAST_SENDER
4291.825	RECEIVER	SLOW_SENDER1
4293.507	FAST_SENDER	N/A
4294.264	RECEIVER	FAST_SENDER
4296.667	FAST_SENDER	N/A
4297.404	RECEIVER	FAST_SENDER
4299.272	SLOW_SENDER1	N/A
4299.814	FAST_SENDER	N/A
4307.465	FAST_SENDER	N/A
4315.572	FAST_SENDER	N/A
4323.672	FAST_SENDER	N/A
4324.096	SLOW_SENDER1	N/A
4324.470	RECEIVER	FAST_SENDER
4328.644	FAST_SENDER	N/A
4329.406	RECEIVER	FAST_SENDER
4331.838	FAST_SENDER	N/A
4332.558	RECEIVER	FAST_SENDER
4334.992	FAST_SENDER	N/A
4335.700	RECEIVER	FAST_SENDER
4338.119	FAST_SENDER	N/A
4338.840	RECEIVER	FAST_SENDER
4341.243	FAST_SENDER	N/A
4342.007	RECEIVER	FAST_SENDER
4344.427	FAST_SENDER	N/A
4345.196	RECEIVER	FAST_SENDER
4347.610	FAST_SENDER	N/A
4348.371	RECEIVER	FAST_SENDER
4350.238	SLOW_SENDER1	N/A
4350.796	FAST_SENDER	N/A
4351.004	RECEIVER	SLOW_SENDER1
4353.128	RECEIVER	FAST_SENDER
4356.972	FAST_SENDER	N/A
4358.405	SLOW_SENDER1	N/A
4364.358	FAST_SENDER	N/A
4371.976	FAST_SENDER	N/A
4379.189	FAST_SENDER	N/A
4379.936	RECEIVER	FAST_SENDER
4382.352	FAST_SENDER	N/A
4383.098	RECEIVER	FAST_SENDER
4383.215	SLOW_SENDER1	N/A
4383.997	RECEIVER	SLOW_SENDER1
4385.536	FAST_SENDER	N/A
4386.292	RECEIVER	FAST_SENDER
4388.727	FAST_SENDER	N/A
4389.485	RECEIVER	FAST_SENDER
4391.399	SLOW_SENDER1	N/A
4391.927	FAST_SENDER	N/A
4392.127	RECEIVER	SLOW_SENDER1
4394.239	RECEIVER	FAST_SENDER
4396.661	FAST_SENDER	N/A
4397.471	RECEIVER	FAST_SENDER
4399.884	FAST_SENDER	N/A
4400.655	RECEIVER	FAST_SENDER
4403.087	FAST_SENDER	N/A
4403.899	RECEIVER	FAST_SENDER
4406.332	FAST_SENDER	N/A
4409.517	FAST_SENDER	N/A
4416.199	SLOW_SENDER1	N/A
4416.799	FAST_SENDER	N/A
4424.368	FAST_SENDER	N/A
4430.249	RECEIVER	FAST_SENDER
4432.681	FAST_SENDER	N/A
4433.471	RECEIVER	FAST_SENDER
4435.881	FAST_SENDER	N/A
4436.602	RECEIVER	FAST_SENDER
4439.016	FAST_SENDER	N/A
4439.753	RECEIVER	FAST_SENDER
4441.886	SLOW_SENDER1	N/A
4442.181	FAST_SENDER	N/A
4442.634	RECEIVER	SLOW_SENDER1
4444.374	RECEIVER	FAST_SENDER
4446.786	FAST_SENDER	N/A
4447.572	RECEIVER	FAST_SENDER
4450.022	FAST_SENDER	N/A
4450.079	SLOW_SENDER1	N/A
4450.809	RECEIVER	FAST_SENDER
4453.252	FAST_SENDER	N/A
4453.983	RECEIVER	FAST_SENDER
4456.394	FAST_SENDER	N/A
4457.160	RECEIVER	FAST_SENDER
4459.574	FAST_SENDER	N/A
4460.354	RECEIVER	FAST_SENDER
4462.782	FAST_SENDER	N/A
4463.510	RECEIVER	FAST_SENDER
4465.927	FAST_SENDER	N/A
4466.642	RECEIVER	FAST_SENDER
4469.047	FAST_SENDER	N/A
4472.211	FAST_SENDER	N/A
4475.381	SLOW_SENDER1	N/A
4480.494	FAST_SENDER	N/A
4488.092	FAST_SENDER	N/A
4493.842	RECEIVER	FAST_SENDER
4496.264	FAST_SENDER	N/A
4497.019	RECEIVER	FAST_SENDER
4499.421	FAST_SENDER	N/A
4500.192	RECEIVER	FAST_SENDER
4501.265	SLOW_SENDER1	N/A
4502.034	RECEIVER	SLOW_SENDER1
4502.633	FAST_SENDER	N/A
4503.388	RECEIVER	FAST_SENDER
4505.827	FAST_SENDER	N/A
4506.567	RECEIVER	FAST_SENDER
4509.006	FAST_SENDER	N/A
4509.470	SLOW_SENDER1	N/A
4509.804	RECEIVER	FAST_SENDER
4513.861	FAST_SENDER	N/A
4514.646	RECEIVER	FAST_SENDER
4518.811	FAST_SENDER	N/A
4519.546	RECEIVER	FAST_SENDER
4521.965	FAST_SENDER	N/A
4525.142	FAST_SENDER	N/A
4532.845	FAST_SENDER	N/A
4534.274	SLOW_SENDER1	N/A
4541.249	FAST_SENDER	N/A
4546.674	RECEIVER	FAST_SENDER
4549.101	FAST_SENDER	N/A
4549.825	RECEIVER	FAST_SENDER
4552.227	FAST_SENDER	N/A
4553.002	RECEIVER	FAST_SENDER
4555.434	FAST_SENDER	N/A
4556.209	RECEIVER	FAST_SENDER
4558.657	FAST_SENDER	N/A
4559.394	RECEIVER	FAST_SENDER
4560.812	SLOW_SENDER1	N/A
4561.819	FAST_SENDER	N/A
4564.318	RECEIVER	FAST_SENDER
4566.742	FAST_SENDER	N/A
4567.546	RECEIVER	FAST_SENDER
4569.959	FAST_SENDER	N/A
4570.727	RECEIVER	FAST_SENDER
4573.173	FAST_SENDER	N/A
4573.967	RECEIVER	FAST_SENDER
4576.406	FAST_SENDER	N/A
4577.173	RECEIVER	FAST_SENDER
4579.620	FAST_SENDER	N/A
4580.436	RECEIVER	FAST_SENDER
4582.875	FAST_SENDER	N/A
4583.670	RECEIVER	FAST_SENDER
4586.075	FAST_SENDER	N/A
4586.594	SLOW_SENDER1	N/A
4586.886	RECEIVER	FAST_SENDER
4589.291	FAST_SENDER	N/A
4596.986	FAST_SENDER	N/A
4604.210	FAST_SENDER	N/A
4611.722	FAST_SENDER	N/A
4612.306	SLOW_SENDER1	N/A
4612.477	RECEIVER	FAST_SENDER
4614.924	FAST_SENDER	N/A
4615.686	RECEIVER	FAST_SENDER
4618.091	FAST_SENDER	N/A
4618.836	RECEIVER	FAST_SENDER
4621.284	FAST_SENDER	N/A
4622.079	RECEIVER	FAST_SENDER
4624.518	FAST_SENDER	N/A
4625.297	RECEIVER	FAST_SENDER
4627.726	FAST_SENDER	N/A
4630.932	FAST_SENDER	N/A
4638.018	SLOW_SENDER1	N/A
4638.481	FAST_SENDER	N/A
4645.970	FAST_SENDER	N/A
4651.802	RECEIVER	FAST_SENDER
4654.243	FAST_SENDER	N/A
[truncated: 13,301 more rows]
