# Supplementary material for: CATO: Wake-Up reCeiver-bAsed communicaTiOn for Batteryless Devices
Source: Sensors (Basel). 2025 Nov 7;25(22):6813. doi: 10.3390/s25226813 (PMC12655924; doi:10.3390/s25226813)
Supplement: Supplementary file 1 [file sensors-25-06813-s001.zip › File S1_Experimental_and_Simulation_Data/simulation/capsweep/cap10/mac_competing_nodes_none.csv]

time_s	node_id	received_from
2.700	FAST_SENDER	N/A
2.700	SLOW_SENDER1	N/A
3.434	RECEIVER	SLOW_SENDER1
5.408	RECEIVER	FAST_SENDER
5.880	SLOW_SENDER1	N/A
6.663	RECEIVER	SLOW_SENDER1
7.849	FAST_SENDER	N/A
8.647	RECEIVER	FAST_SENDER
11.088	FAST_SENDER	N/A
11.882	RECEIVER	FAST_SENDER
14.097	SLOW_SENDER1	N/A
14.291	FAST_SENDER	N/A
14.856	RECEIVER	SLOW_SENDER1
16.589	RECEIVER	FAST_SENDER
19.031	FAST_SENDER	N/A
19.825	RECEIVER	FAST_SENDER
22.264	FAST_SENDER	N/A
23.048	RECEIVER	FAST_SENDER
25.451	FAST_SENDER	N/A
26.229	RECEIVER	FAST_SENDER
28.677	FAST_SENDER	N/A
29.440	RECEIVER	FAST_SENDER
31.890	FAST_SENDER	N/A
32.669	RECEIVER	FAST_SENDER
35.074	FAST_SENDER	N/A
35.842	RECEIVER	FAST_SENDER
38.550	SLOW_SENDER1	N/A
40.016	FAST_SENDER	N/A
46.781	SLOW_SENDER1	N/A
47.678	FAST_SENDER	N/A
54.893	FAST_SENDER	N/A
61.861	FAST_SENDER	N/A
62.604	RECEIVER	FAST_SENDER
65.038	FAST_SENDER	N/A
65.799	RECEIVER	FAST_SENDER
68.244	FAST_SENDER	N/A
69.016	RECEIVER	FAST_SENDER
71.442	FAST_SENDER	N/A
71.590	SLOW_SENDER1	N/A
72.224	RECEIVER	FAST_SENDER
72.921	RECEIVER	SLOW_SENDER1
74.647	FAST_SENDER	N/A
75.434	RECEIVER	FAST_SENDER
77.834	FAST_SENDER	N/A
78.561	RECEIVER	FAST_SENDER
80.337	SLOW_SENDER1	N/A
80.988	FAST_SENDER	N/A
81.126	RECEIVER	SLOW_SENDER1
83.157	RECEIVER	FAST_SENDER
85.579	FAST_SENDER	N/A
86.321	RECEIVER	FAST_SENDER
88.761	FAST_SENDER	N/A
89.528	RECEIVER	FAST_SENDER
91.959	FAST_SENDER	N/A
95.171	FAST_SENDER	N/A
102.916	FAST_SENDER	N/A
105.073	SLOW_SENDER1	N/A
110.536	FAST_SENDER	N/A
116.218	RECEIVER	FAST_SENDER
118.634	FAST_SENDER	N/A
119.420	RECEIVER	FAST_SENDER
121.829	FAST_SENDER	N/A
122.587	RECEIVER	FAST_SENDER
125.032	FAST_SENDER	N/A
125.743	RECEIVER	FAST_SENDER
128.155	FAST_SENDER	N/A
128.958	RECEIVER	FAST_SENDER
131.095	SLOW_SENDER1	N/A
131.391	FAST_SENDER	N/A
131.876	RECEIVER	SLOW_SENDER1
136.949	RECEIVER	FAST_SENDER
139.291	SLOW_SENDER1	N/A
139.388	FAST_SENDER	N/A
140.023	RECEIVER	SLOW_SENDER1
140.700	RECEIVER	FAST_SENDER
143.148	FAST_SENDER	N/A
143.907	RECEIVER	FAST_SENDER
147.854	FAST_SENDER	N/A
154.971	FAST_SENDER	N/A
162.475	FAST_SENDER	N/A
164.097	SLOW_SENDER1	N/A
169.638	FAST_SENDER	N/A
172.174	RECEIVER	FAST_SENDER
174.578	FAST_SENDER	N/A
175.379	RECEIVER	FAST_SENDER
177.809	FAST_SENDER	N/A
178.597	RECEIVER	FAST_SENDER
181.007	FAST_SENDER	N/A
181.774	RECEIVER	FAST_SENDER
185.875	FAST_SENDER	N/A
186.637	RECEIVER	FAST_SENDER
189.061	FAST_SENDER	N/A
189.852	RECEIVER	FAST_SENDER
190.303	SLOW_SENDER1	N/A
191.103	RECEIVER	SLOW_SENDER1
192.257	FAST_SENDER	N/A
193.027	RECEIVER	FAST_SENDER
195.440	FAST_SENDER	N/A
196.197	RECEIVER	FAST_SENDER
198.527	SLOW_SENDER1	N/A
198.638	FAST_SENDER	N/A
199.278	RECEIVER	SLOW_SENDER1
206.676	FAST_SENDER	N/A
214.773	FAST_SENDER	N/A
222.195	FAST_SENDER	N/A
222.988	RECEIVER	FAST_SENDER
223.315	SLOW_SENDER1	N/A
224.063	RECEIVER	SLOW_SENDER1
230.696	FAST_SENDER	N/A
231.461	RECEIVER	FAST_SENDER
233.876	FAST_SENDER	N/A
234.665	RECEIVER	FAST_SENDER
237.099	FAST_SENDER	N/A
237.857	RECEIVER	FAST_SENDER
240.296	FAST_SENDER	N/A
241.046	RECEIVER	FAST_SENDER
243.491	FAST_SENDER	N/A
244.250	RECEIVER	FAST_SENDER
246.686	FAST_SENDER	N/A
247.438	RECEIVER	FAST_SENDER
249.792	SLOW_SENDER1	N/A
249.838	FAST_SENDER	N/A
257.652	FAST_SENDER	N/A
257.965	SLOW_SENDER1	N/A
265.334	FAST_SENDER	N/A
272.774	FAST_SENDER	N/A
276.850	RECEIVER	FAST_SENDER
279.290	FAST_SENDER	N/A
280.054	RECEIVER	FAST_SENDER
282.464	FAST_SENDER	N/A
282.792	SLOW_SENDER1	N/A
283.203	RECEIVER	FAST_SENDER
287.453	FAST_SENDER	N/A
288.254	RECEIVER	FAST_SENDER
290.699	FAST_SENDER	N/A
291.441	RECEIVER	FAST_SENDER
293.872	FAST_SENDER	N/A
294.620	RECEIVER	FAST_SENDER
297.045	FAST_SENDER	N/A
297.793	RECEIVER	FAST_SENDER
300.234	FAST_SENDER	N/A
300.959	RECEIVER	FAST_SENDER
303.392	FAST_SENDER	N/A
308.354	SLOW_SENDER1	N/A
311.031	FAST_SENDER	N/A
318.693	FAST_SENDER	N/A
325.890	FAST_SENDER	N/A
326.690	RECEIVER	FAST_SENDER
329.135	FAST_SENDER	N/A
329.864	RECEIVER	FAST_SENDER
332.312	FAST_SENDER	N/A
334.175	SLOW_SENDER1	N/A
334.434	RECEIVER	FAST_SENDER
340.619	FAST_SENDER	N/A
341.430	RECEIVER	FAST_SENDER
343.860	FAST_SENDER	N/A
344.618	RECEIVER	FAST_SENDER
347.047	FAST_SENDER	N/A
350.164	FAST_SENDER	N/A
357.955	FAST_SENDER	N/A
359.841	SLOW_SENDER1	N/A
365.309	FAST_SENDER	N/A
371.216	RECEIVER	FAST_SENDER
373.648	FAST_SENDER	N/A
374.391	RECEIVER	FAST_SENDER
376.800	FAST_SENDER	N/A
379.333	RECEIVER	FAST_SENDER
381.746	FAST_SENDER	N/A
382.516	RECEIVER	FAST_SENDER
384.946	FAST_SENDER	N/A
385.554	SLOW_SENDER1	N/A
385.667	RECEIVER	FAST_SENDER
388.099	FAST_SENDER	N/A
395.797	FAST_SENDER	N/A
403.489	FAST_SENDER	N/A
411.092	FAST_SENDER	N/A
411.322	SLOW_SENDER1	N/A
411.854	RECEIVER	FAST_SENDER
414.276	FAST_SENDER	N/A
415.076	RECEIVER	FAST_SENDER
417.495	FAST_SENDER	N/A
418.313	RECEIVER	FAST_SENDER
420.740	FAST_SENDER	N/A
421.493	RECEIVER	FAST_SENDER
423.894	FAST_SENDER	N/A
424.649	RECEIVER	FAST_SENDER
427.050	FAST_SENDER	N/A
430.235	FAST_SENDER	N/A
437.300	SLOW_SENDER1	N/A
437.626	FAST_SENDER	N/A
444.669	FAST_SENDER	N/A
452.455	FAST_SENDER	N/A
453.228	RECEIVER	FAST_SENDER
455.646	FAST_SENDER	N/A
456.403	RECEIVER	FAST_SENDER
458.821	FAST_SENDER	N/A
459.571	RECEIVER	FAST_SENDER
461.985	FAST_SENDER	N/A
462.758	RECEIVER	FAST_SENDER
462.934	SLOW_SENDER1	N/A
463.693	RECEIVER	SLOW_SENDER1
465.203	FAST_SENDER	N/A
465.991	RECEIVER	FAST_SENDER
468.426	FAST_SENDER	N/A
469.163	RECEIVER	FAST_SENDER
471.121	SLOW_SENDER1	N/A
471.564	FAST_SENDER	N/A
471.907	RECEIVER	SLOW_SENDER1
473.959	RECEIVER	FAST_SENDER
476.368	FAST_SENDER	N/A
477.115	RECEIVER	FAST_SENDER
479.540	FAST_SENDER	N/A
480.330	RECEIVER	FAST_SENDER
482.736	FAST_SENDER	N/A
483.484	RECEIVER	FAST_SENDER
485.916	FAST_SENDER	N/A
486.704	RECEIVER	FAST_SENDER
489.123	FAST_SENDER	N/A
489.896	RECEIVER	FAST_SENDER
492.343	FAST_SENDER	N/A
495.944	SLOW_SENDER1	N/A
500.467	FAST_SENDER	N/A
507.598	FAST_SENDER	N/A
514.934	FAST_SENDER	N/A
518.687	RECEIVER	FAST_SENDER
521.129	FAST_SENDER	N/A
521.920	RECEIVER	FAST_SENDER
522.338	SLOW_SENDER1	N/A
523.083	RECEIVER	SLOW_SENDER1
524.321	FAST_SENDER	N/A
525.051	RECEIVER	FAST_SENDER
527.492	FAST_SENDER	N/A
528.220	RECEIVER	FAST_SENDER
530.502	SLOW_SENDER1	N/A
530.632	FAST_SENDER	N/A
538.904	FAST_SENDER	N/A
546.415	FAST_SENDER	N/A
554.362	FAST_SENDER	N/A
555.116	RECEIVER	FAST_SENDER
555.317	SLOW_SENDER1	N/A
556.072	RECEIVER	SLOW_SENDER1
557.562	FAST_SENDER	N/A
558.274	RECEIVER	FAST_SENDER
560.697	FAST_SENDER	N/A
561.467	RECEIVER	FAST_SENDER
563.517	SLOW_SENDER1	N/A
563.912	FAST_SENDER	N/A
564.324	RECEIVER	SLOW_SENDER1
566.244	RECEIVER	FAST_SENDER
568.650	FAST_SENDER	N/A
569.389	RECEIVER	FAST_SENDER
571.828	FAST_SENDER	N/A
572.600	RECEIVER	FAST_SENDER
575.016	FAST_SENDER	N/A
575.760	RECEIVER	FAST_SENDER
578.200	FAST_SENDER	N/A
578.976	RECEIVER	FAST_SENDER
581.425	FAST_SENDER	N/A
582.193	RECEIVER	FAST_SENDER
584.622	FAST_SENDER	N/A
587.036	RECEIVER	FAST_SENDER
588.463	SLOW_SENDER1	N/A
590.964	FAST_SENDER	N/A
598.725	FAST_SENDER	N/A
606.447	FAST_SENDER	N/A
612.033	RECEIVER	FAST_SENDER
614.399	SLOW_SENDER1	N/A
614.456	FAST_SENDER	N/A
615.166	RECEIVER	SLOW_SENDER1
617.500	RECEIVER	FAST_SENDER
619.908	FAST_SENDER	N/A
620.639	RECEIVER	FAST_SENDER
622.571	SLOW_SENDER1	N/A
623.073	FAST_SENDER	N/A
623.337	RECEIVER	SLOW_SENDER1
625.294	RECEIVER	FAST_SENDER
627.726	FAST_SENDER	N/A
628.505	RECEIVER	FAST_SENDER
630.953	FAST_SENDER	N/A
631.725	RECEIVER	FAST_SENDER
634.157	FAST_SENDER	N/A
634.942	RECEIVER	FAST_SENDER
637.369	FAST_SENDER	N/A
638.138	RECEIVER	FAST_SENDER
640.566	FAST_SENDER	N/A
641.308	RECEIVER	FAST_SENDER
643.741	FAST_SENDER	N/A
644.515	RECEIVER	FAST_SENDER
646.936	FAST_SENDER	N/A
647.409	SLOW_SENDER1	N/A
654.824	FAST_SENDER	N/A
662.781	FAST_SENDER	N/A
670.423	FAST_SENDER	N/A
671.203	RECEIVER	FAST_SENDER
673.062	SLOW_SENDER1	N/A
673.649	FAST_SENDER	N/A
673.765	RECEIVER	SLOW_SENDER1
676.247	RECEIVER	FAST_SENDER
678.656	FAST_SENDER	N/A
679.415	RECEIVER	FAST_SENDER
681.199	SLOW_SENDER1	N/A
681.852	FAST_SENDER	N/A
681.923	RECEIVER	SLOW_SENDER1
682.591	RECEIVER	FAST_SENDER
685.002	FAST_SENDER	N/A
685.733	RECEIVER	FAST_SENDER
688.150	FAST_SENDER	N/A
688.937	RECEIVER	FAST_SENDER
691.348	FAST_SENDER	N/A
692.141	RECEIVER	FAST_SENDER
694.567	FAST_SENDER	N/A
695.323	RECEIVER	FAST_SENDER
697.767	FAST_SENDER	N/A
698.567	RECEIVER	FAST_SENDER
700.975	FAST_SENDER	N/A
706.039	SLOW_SENDER1	N/A
709.253	FAST_SENDER	N/A
716.230	FAST_SENDER	N/A
723.452	FAST_SENDER	N/A
725.642	RECEIVER	FAST_SENDER
728.062	FAST_SENDER	N/A
728.779	RECEIVER	FAST_SENDER
731.204	FAST_SENDER	N/A
731.967	RECEIVER	FAST_SENDER
732.251	SLOW_SENDER1	N/A
732.969	RECEIVER	SLOW_SENDER1
734.376	FAST_SENDER	N/A
735.178	RECEIVER	FAST_SENDER
737.622	FAST_SENDER	N/A
738.426	RECEIVER	FAST_SENDER
740.395	SLOW_SENDER1	N/A
740.830	FAST_SENDER	N/A
741.156	RECEIVER	SLOW_SENDER1
742.981	RECEIVER	FAST_SENDER
745.426	FAST_SENDER	N/A
746.190	RECEIVER	FAST_SENDER
748.608	FAST_SENDER	N/A
749.350	RECEIVER	FAST_SENDER
751.790	FAST_SENDER	N/A
752.560	RECEIVER	FAST_SENDER
754.974	FAST_SENDER	N/A
758.163	FAST_SENDER	N/A
765.315	SLOW_SENDER1	N/A
766.198	FAST_SENDER	N/A
773.935	FAST_SENDER	N/A
779.377	RECEIVER	FAST_SENDER
781.789	FAST_SENDER	N/A
782.581	RECEIVER	FAST_SENDER
785.008	FAST_SENDER	N/A
785.778	RECEIVER	FAST_SENDER
788.197	FAST_SENDER	N/A
788.937	RECEIVER	FAST_SENDER
790.963	SLOW_SENDER1	N/A
791.345	FAST_SENDER	N/A
791.733	RECEIVER	SLOW_SENDER1
795.111	RECEIVER	FAST_SENDER
797.518	FAST_SENDER	N/A
798.267	RECEIVER	FAST_SENDER
800.671	FAST_SENDER	N/A
801.458	RECEIVER	FAST_SENDER
803.862	FAST_SENDER	N/A
804.647	RECEIVER	FAST_SENDER
807.089	FAST_SENDER	N/A
807.833	RECEIVER	FAST_SENDER
810.277	FAST_SENDER	N/A
811.052	RECEIVER	FAST_SENDER
813.452	FAST_SENDER	N/A
814.212	RECEIVER	FAST_SENDER
816.617	FAST_SENDER	N/A
817.288	SLOW_SENDER1	N/A
819.780	FAST_SENDER	N/A
827.138	FAST_SENDER	N/A
834.534	FAST_SENDER	N/A
842.332	FAST_SENDER	N/A
842.951	SLOW_SENDER1	N/A
843.081	RECEIVER	FAST_SENDER
845.527	FAST_SENDER	N/A
853.064	FAST_SENDER	N/A
860.885	FAST_SENDER	N/A
868.502	FAST_SENDER	N/A
868.804	SLOW_SENDER1	N/A
869.225	RECEIVER	FAST_SENDER
871.629	FAST_SENDER	N/A
872.401	RECEIVER	FAST_SENDER
874.815	FAST_SENDER	N/A
875.568	RECEIVER	FAST_SENDER
877.989	FAST_SENDER	N/A
878.760	RECEIVER	FAST_SENDER
881.186	FAST_SENDER	N/A
881.926	RECEIVER	FAST_SENDER
884.344	FAST_SENDER	N/A
885.078	RECEIVER	FAST_SENDER
887.508	FAST_SENDER	N/A
888.249	RECEIVER	FAST_SENDER
890.671	FAST_SENDER	N/A
893.903	FAST_SENDER	N/A
894.806	SLOW_SENDER1	N/A
901.779	FAST_SENDER	N/A
909.044	FAST_SENDER	N/A
914.739	RECEIVER	FAST_SENDER
917.155	FAST_SENDER	N/A
917.930	RECEIVER	FAST_SENDER
920.365	FAST_SENDER	N/A
920.833	SLOW_SENDER1	N/A
921.134	RECEIVER	FAST_SENDER
925.195	FAST_SENDER	N/A
932.565	FAST_SENDER	N/A
940.547	FAST_SENDER	N/A
946.499	SLOW_SENDER1	N/A
948.200	FAST_SENDER	N/A
950.768	RECEIVER	FAST_SENDER
953.175	FAST_SENDER	N/A
953.935	RECEIVER	FAST_SENDER
956.382	FAST_SENDER	N/A
957.166	RECEIVER	FAST_SENDER
959.606	FAST_SENDER	N/A
960.412	RECEIVER	FAST_SENDER
962.829	FAST_SENDER	N/A
963.595	RECEIVER	FAST_SENDER
966.012	FAST_SENDER	N/A
966.737	RECEIVER	FAST_SENDER
969.171	FAST_SENDER	N/A
969.909	RECEIVER	FAST_SENDER
972.267	SLOW_SENDER1	N/A
972.336	FAST_SENDER	N/A
973.036	RECEIVER	SLOW_SENDER1
975.048	RECEIVER	FAST_SENDER
977.460	FAST_SENDER	N/A
978.182	RECEIVER	FAST_SENDER
980.455	SLOW_SENDER1	N/A
982.299	FAST_SENDER	N/A
990.160	FAST_SENDER	N/A
997.737	FAST_SENDER	N/A
1005.281	FAST_SENDER	N/A
1005.284	SLOW_SENDER1	N/A
1006.630	RECEIVER	SLOW_SENDER1
1007.741	RECEIVER	FAST_SENDER
1010.142	FAST_SENDER	N/A
1010.928	RECEIVER	FAST_SENDER
1013.332	FAST_SENDER	N/A
1014.066	SLOW_SENDER1	N/A
1014.149	RECEIVER	FAST_SENDER
1020.500	FAST_SENDER	N/A
1027.988	FAST_SENDER	N/A
1035.836	FAST_SENDER	N/A
1038.478	SLOW_SENDER1	N/A
1039.198	RECEIVER	SLOW_SENDER1
1040.001	RECEIVER	FAST_SENDER
1042.417	FAST_SENDER	N/A
1043.173	RECEIVER	FAST_SENDER
1045.593	FAST_SENDER	N/A
1046.641	SLOW_SENDER1	N/A
1053.370	FAST_SENDER	N/A
1061.287	FAST_SENDER	N/A
1069.379	FAST_SENDER	N/A
1070.146	RECEIVER	FAST_SENDER
1071.508	SLOW_SENDER1	N/A
1072.252	RECEIVER	SLOW_SENDER1
1072.580	FAST_SENDER	N/A
1073.329	RECEIVER	FAST_SENDER
1075.729	FAST_SENDER	N/A
1076.506	RECEIVER	FAST_SENDER
1078.951	FAST_SENDER	N/A
1079.702	RECEIVER	FAST_SENDER
1082.111	FAST_SENDER	N/A
1082.907	RECEIVER	FAST_SENDER
1085.313	FAST_SENDER	N/A
1086.087	RECEIVER	FAST_SENDER
1088.492	FAST_SENDER	N/A
1089.280	RECEIVER	FAST_SENDER
1091.715	FAST_SENDER	N/A
1092.514	RECEIVER	FAST_SENDER
1094.956	FAST_SENDER	N/A
1095.714	RECEIVER	FAST_SENDER
1097.336	SLOW_SENDER1	N/A
1098.126	FAST_SENDER	N/A
1105.590	SLOW_SENDER1	N/A
1105.676	FAST_SENDER	N/A
1114.351	FAST_SENDER	N/A
1122.105	FAST_SENDER	N/A
1122.894	RECEIVER	FAST_SENDER
1125.324	FAST_SENDER	N/A
1126.091	RECEIVER	FAST_SENDER
1128.518	FAST_SENDER	N/A
1129.285	RECEIVER	FAST_SENDER
1130.374	SLOW_SENDER1	N/A
1131.136	RECEIVER	SLOW_SENDER1
1131.714	FAST_SENDER	N/A
1132.487	RECEIVER	FAST_SENDER
1134.928	FAST_SENDER	N/A
1135.650	RECEIVER	FAST_SENDER
1138.051	FAST_SENDER	N/A
1138.580	SLOW_SENDER1	N/A
1138.836	RECEIVER	FAST_SENDER
1143.420	FAST_SENDER	N/A
1144.137	RECEIVER	FAST_SENDER
1146.559	FAST_SENDER	N/A
1147.360	RECEIVER	FAST_SENDER
1149.789	FAST_SENDER	N/A
1150.535	RECEIVER	FAST_SENDER
1152.967	FAST_SENDER	N/A
1153.712	RECEIVER	FAST_SENDER
1156.124	FAST_SENDER	N/A
1163.400	SLOW_SENDER1	N/A
1163.539	FAST_SENDER	N/A
1171.871	FAST_SENDER	N/A
1179.711	FAST_SENDER	N/A
1180.455	RECEIVER	FAST_SENDER
1182.896	FAST_SENDER	N/A
1183.616	RECEIVER	FAST_SENDER
1186.050	FAST_SENDER	N/A
1186.850	RECEIVER	FAST_SENDER
1189.295	FAST_SENDER	N/A
1189.320	SLOW_SENDER1	N/A
1190.045	RECEIVER	FAST_SENDER
1192.477	FAST_SENDER	N/A
1194.809	RECEIVER	FAST_SENDER
1200.274	FAST_SENDER	N/A
1207.763	FAST_SENDER	N/A
1215.145	FAST_SENDER	N/A
1215.645	SLOW_SENDER1	N/A
1219.510	RECEIVER	FAST_SENDER
1221.931	FAST_SENDER	N/A
1222.680	RECEIVER	FAST_SENDER
1225.118	FAST_SENDER	N/A
1225.889	RECEIVER	FAST_SENDER
1228.335	FAST_SENDER	N/A
1229.100	RECEIVER	FAST_SENDER
1231.506	FAST_SENDER	N/A
1232.286	RECEIVER	FAST_SENDER
1234.722	FAST_SENDER	N/A
1235.480	RECEIVER	FAST_SENDER
1237.903	FAST_SENDER	N/A
1238.691	RECEIVER	FAST_SENDER
1241.109	FAST_SENDER	N/A
1241.884	RECEIVER	FAST_SENDER
1241.922	SLOW_SENDER1	N/A
1242.682	RECEIVER	SLOW_SENDER1
1244.317	FAST_SENDER	N/A
1245.097	RECEIVER	FAST_SENDER
1247.541	FAST_SENDER	N/A
1248.298	RECEIVER	FAST_SENDER
1250.091	SLOW_SENDER1	N/A
1250.732	FAST_SENDER	N/A
1250.817	RECEIVER	SLOW_SENDER1
1258.558	FAST_SENDER	N/A
1266.046	FAST_SENDER	N/A
1273.714	FAST_SENDER	N/A
1274.488	RECEIVER	FAST_SENDER
1274.894	SLOW_SENDER1	N/A
1275.682	RECEIVER	SLOW_SENDER1
1276.924	FAST_SENDER	N/A
1277.667	RECEIVER	FAST_SENDER
1280.077	FAST_SENDER	N/A
1280.817	RECEIVER	FAST_SENDER
1283.091	SLOW_SENDER1	N/A
1283.222	FAST_SENDER	N/A
1283.850	RECEIVER	SLOW_SENDER1
1284.524	RECEIVER	FAST_SENDER
1286.945	FAST_SENDER	N/A
1287.666	RECEIVER	FAST_SENDER
1290.070	FAST_SENDER	N/A
1290.844	RECEIVER	FAST_SENDER
1293.249	FAST_SENDER	N/A
1293.993	RECEIVER	FAST_SENDER
1296.405	FAST_SENDER	N/A
1297.167	RECEIVER	FAST_SENDER
1299.606	FAST_SENDER	N/A
1306.986	FAST_SENDER	N/A
1307.887	SLOW_SENDER1	N/A
1314.883	FAST_SENDER	N/A
1322.253	FAST_SENDER	N/A
1322.975	RECEIVER	FAST_SENDER
1325.411	FAST_SENDER	N/A
1326.154	RECEIVER	FAST_SENDER
1328.600	FAST_SENDER	N/A
1329.351	RECEIVER	FAST_SENDER
1331.763	FAST_SENDER	N/A
1332.526	RECEIVER	FAST_SENDER
1333.642	SLOW_SENDER1	N/A
1334.413	RECEIVER	SLOW_SENDER1
1334.958	FAST_SENDER	N/A
1335.704	RECEIVER	FAST_SENDER
1338.111	FAST_SENDER	N/A
1338.898	RECEIVER	FAST_SENDER
1341.322	FAST_SENDER	N/A
1341.844	SLOW_SENDER1	N/A
1342.091	RECEIVER	FAST_SENDER
1346.725	FAST_SENDER	N/A
1347.505	RECEIVER	FAST_SENDER
1349.916	FAST_SENDER	N/A
1350.657	RECEIVER	FAST_SENDER
1357.081	FAST_SENDER	N/A
1364.143	FAST_SENDER	N/A
1366.622	SLOW_SENDER1	N/A
1371.870	FAST_SENDER	N/A
1375.680	RECEIVER	FAST_SENDER
1378.127	FAST_SENDER	N/A
1378.891	RECEIVER	FAST_SENDER
1381.339	FAST_SENDER	N/A
1382.145	RECEIVER	FAST_SENDER
1384.554	FAST_SENDER	N/A
1385.325	RECEIVER	FAST_SENDER
1387.768	FAST_SENDER	N/A
1388.532	RECEIVER	FAST_SENDER
1390.945	FAST_SENDER	N/A
1391.742	RECEIVER	FAST_SENDER
1392.282	SLOW_SENDER1	N/A
1393.028	RECEIVER	SLOW_SENDER1
1394.164	FAST_SENDER	N/A
1394.917	RECEIVER	FAST_SENDER
1397.347	FAST_SENDER	N/A
1398.127	RECEIVER	FAST_SENDER
1400.449	SLOW_SENDER1	N/A
1400.527	FAST_SENDER	N/A
1401.258	RECEIVER	SLOW_SENDER1
1408.676	FAST_SENDER	N/A
1416.590	FAST_SENDER	N/A
1424.283	FAST_SENDER	N/A
1425.263	SLOW_SENDER1	N/A
1426.690	RECEIVER	FAST_SENDER
1429.110	FAST_SENDER	N/A
1429.906	RECEIVER	FAST_SENDER
1432.327	FAST_SENDER	N/A
1433.068	RECEIVER	FAST_SENDER
1435.485	FAST_SENDER	N/A
1436.213	RECEIVER	FAST_SENDER
1440.139	FAST_SENDER	N/A
1447.398	FAST_SENDER	N/A
1450.959	SLOW_SENDER1	N/A
1454.796	FAST_SENDER	N/A
1462.270	FAST_SENDER	N/A
1463.084	RECEIVER	FAST_SENDER
1465.530	FAST_SENDER	N/A
1466.275	RECEIVER	FAST_SENDER
1468.676	FAST_SENDER	N/A
1469.430	RECEIVER	FAST_SENDER
1471.852	FAST_SENDER	N/A
1472.578	RECEIVER	FAST_SENDER
1474.981	FAST_SENDER	N/A
1475.746	RECEIVER	FAST_SENDER
1476.741	SLOW_SENDER1	N/A
1477.487	RECEIVER	SLOW_SENDER1
1478.161	FAST_SENDER	N/A
1478.904	RECEIVER	FAST_SENDER
1481.331	FAST_SENDER	N/A
1482.078	RECEIVER	FAST_SENDER
1484.494	FAST_SENDER	N/A
1484.893	SLOW_SENDER1	N/A
1485.260	RECEIVER	FAST_SENDER
1489.620	FAST_SENDER	N/A
1490.395	RECEIVER	FAST_SENDER
1492.795	FAST_SENDER	N/A
1500.041	FAST_SENDER	N/A
1507.317	FAST_SENDER	N/A
1509.714	SLOW_SENDER1	N/A
1514.325	FAST_SENDER	N/A
1516.593	RECEIVER	FAST_SENDER
1519.031	FAST_SENDER	N/A
1519.781	RECEIVER	FAST_SENDER
1522.225	FAST_SENDER	N/A
1522.976	RECEIVER	FAST_SENDER
1525.406	FAST_SENDER	N/A
1526.212	RECEIVER	FAST_SENDER
1528.640	FAST_SENDER	N/A
1529.397	RECEIVER	FAST_SENDER
1531.820	FAST_SENDER	N/A
1532.576	RECEIVER	FAST_SENDER
1535.026	FAST_SENDER	N/A
1535.776	RECEIVER	FAST_SENDER
1536.372	SLOW_SENDER1	N/A
1537.159	RECEIVER	SLOW_SENDER1
1538.206	FAST_SENDER	N/A
1544.579	SLOW_SENDER1	N/A
1545.414	FAST_SENDER	N/A
1552.770	FAST_SENDER	N/A
1560.501	FAST_SENDER	N/A
1563.054	RECEIVER	FAST_SENDER
1566.811	FAST_SENDER	N/A
1567.565	RECEIVER	FAST_SENDER
1569.367	SLOW_SENDER1	N/A
1569.972	FAST_SENDER	N/A
1570.120	RECEIVER	SLOW_SENDER1
1572.396	RECEIVER	FAST_SENDER
1574.841	FAST_SENDER	N/A
1575.637	RECEIVER	FAST_SENDER
1577.534	SLOW_SENDER1	N/A
1578.084	FAST_SENDER	N/A
1578.255	RECEIVER	SLOW_SENDER1
1580.500	RECEIVER	FAST_SENDER
1582.934	FAST_SENDER	N/A
1583.671	RECEIVER	FAST_SENDER
1586.079	FAST_SENDER	N/A
1586.832	RECEIVER	FAST_SENDER
1589.274	FAST_SENDER	N/A
1590.067	RECEIVER	FAST_SENDER
1592.498	FAST_SENDER	N/A
1593.295	RECEIVER	FAST_SENDER
1595.739	FAST_SENDER	N/A
1596.503	RECEIVER	FAST_SENDER
1598.919	FAST_SENDER	N/A
1602.116	FAST_SENDER	N/A
1602.339	SLOW_SENDER1	N/A
1609.717	FAST_SENDER	N/A
1617.171	FAST_SENDER	N/A
1622.831	RECEIVER	FAST_SENDER
1625.265	FAST_SENDER	N/A
1627.499	RECEIVER	FAST_SENDER
1628.328	SLOW_SENDER1	N/A
1629.050	RECEIVER	SLOW_SENDER1
1629.946	FAST_SENDER	N/A
1633.124	FAST_SENDER	N/A
1636.486	SLOW_SENDER1	N/A
1640.741	FAST_SENDER	N/A
1648.431	FAST_SENDER	N/A
1653.969	RECEIVER	FAST_SENDER
1656.370	FAST_SENDER	N/A
1657.128	RECEIVER	FAST_SENDER
1659.569	FAST_SENDER	N/A
1661.806	SLOW_SENDER1	N/A
1662.090	RECEIVER	FAST_SENDER
1667.838	FAST_SENDER	N/A
1676.036	FAST_SENDER	N/A
1684.209	FAST_SENDER	N/A
1686.531	RECEIVER	FAST_SENDER
1687.431	SLOW_SENDER1	N/A
1688.935	FAST_SENDER	N/A
1691.399	RECEIVER	FAST_SENDER
1693.819	FAST_SENDER	N/A
1701.784	FAST_SENDER	N/A
1709.258	FAST_SENDER	N/A
1713.079	SLOW_SENDER1	N/A
1716.887	FAST_SENDER	N/A
1717.659	RECEIVER	FAST_SENDER
1720.091	FAST_SENDER	N/A
1720.877	RECEIVER	FAST_SENDER
1723.293	FAST_SENDER	N/A
1724.065	RECEIVER	FAST_SENDER
1726.480	FAST_SENDER	N/A
1727.250	RECEIVER	FAST_SENDER
1729.679	FAST_SENDER	N/A
1733.761	RECEIVER	FAST_SENDER
1736.200	FAST_SENDER	N/A
1737.018	RECEIVER	FAST_SENDER
1738.969	SLOW_SENDER1	N/A
1739.464	FAST_SENDER	N/A
1739.751	RECEIVER	SLOW_SENDER1
1747.966	FAST_SENDER	N/A
1756.122	FAST_SENDER	N/A
1763.720	FAST_SENDER	N/A
1764.471	RECEIVER	FAST_SENDER
1765.295	SLOW_SENDER1	N/A
1766.055	RECEIVER	SLOW_SENDER1
1766.887	FAST_SENDER	N/A
1767.623	RECEIVER	FAST_SENDER
1770.057	FAST_SENDER	N/A
1770.822	RECEIVER	FAST_SENDER
1773.254	FAST_SENDER	N/A
1773.461	SLOW_SENDER1	N/A
1774.026	RECEIVER	FAST_SENDER
1774.760	RECEIVER	SLOW_SENDER1
1776.458	FAST_SENDER	N/A
1777.211	RECEIVER	FAST_SENDER
1779.614	FAST_SENDER	N/A
1780.385	RECEIVER	FAST_SENDER
1782.794	FAST_SENDER	N/A
1783.517	RECEIVER	FAST_SENDER
1785.939	FAST_SENDER	N/A
1786.670	RECEIVER	FAST_SENDER
1789.084	FAST_SENDER	N/A
1789.870	RECEIVER	FAST_SENDER
1792.276	FAST_SENDER	N/A
1798.784	SLOW_SENDER1	N/A
1800.303	FAST_SENDER	N/A
1807.719	FAST_SENDER	N/A
1815.013	FAST_SENDER	N/A
1815.781	RECEIVER	FAST_SENDER
1818.222	FAST_SENDER	N/A
1818.973	RECEIVER	FAST_SENDER
1821.397	FAST_SENDER	N/A
1822.162	RECEIVER	FAST_SENDER
1824.601	FAST_SENDER	N/A
1825.086	SLOW_SENDER1	N/A
1825.401	RECEIVER	FAST_SENDER
1829.484	FAST_SENDER	N/A
1830.243	RECEIVER	FAST_SENDER
1832.652	FAST_SENDER	N/A
1833.414	RECEIVER	FAST_SENDER
1835.831	FAST_SENDER	N/A
1836.638	RECEIVER	FAST_SENDER
1839.051	FAST_SENDER	N/A
1839.805	RECEIVER	FAST_SENDER
1842.229	FAST_SENDER	N/A
1843.028	RECEIVER	FAST_SENDER
1845.467	FAST_SENDER	N/A
1846.190	RECEIVER	FAST_SENDER
1848.639	FAST_SENDER	N/A
1849.422	RECEIVER	FAST_SENDER
1850.752	SLOW_SENDER1	N/A
1851.832	FAST_SENDER	N/A
1858.979	SLOW_SENDER1	N/A
1859.339	FAST_SENDER	N/A
1866.805	FAST_SENDER	N/A
1874.434	FAST_SENDER	N/A
1875.209	RECEIVER	FAST_SENDER
1877.623	FAST_SENDER	N/A
1878.381	RECEIVER	FAST_SENDER
1880.831	FAST_SENDER	N/A
1881.642	RECEIVER	FAST_SENDER
1883.754	SLOW_SENDER1	N/A
1884.086	FAST_SENDER	N/A
1884.540	RECEIVER	SLOW_SENDER1
1886.467	RECEIVER	FAST_SENDER
1888.890	FAST_SENDER	N/A
1889.690	RECEIVER	FAST_SENDER
1891.975	SLOW_SENDER1	N/A
1892.101	FAST_SENDER	N/A
1892.730	RECEIVER	SLOW_SENDER1
1893.404	RECEIVER	FAST_SENDER
1895.829	FAST_SENDER	N/A
1896.610	RECEIVER	FAST_SENDER
1899.045	FAST_SENDER	N/A
1899.833	RECEIVER	FAST_SENDER
1902.280	FAST_SENDER	N/A
1903.031	RECEIVER	FAST_SENDER
1905.438	FAST_SENDER	N/A
1908.615	FAST_SENDER	N/A
1916.269	FAST_SENDER	N/A
1916.765	SLOW_SENDER1	N/A
1923.909	FAST_SENDER	N/A
1929.569	RECEIVER	FAST_SENDER
1931.996	FAST_SENDER	N/A
1932.777	RECEIVER	FAST_SENDER
1935.197	FAST_SENDER	N/A
1935.956	RECEIVER	FAST_SENDER
1938.359	FAST_SENDER	N/A
1940.776	RECEIVER	FAST_SENDER
1942.913	SLOW_SENDER1	N/A
1946.076	FAST_SENDER	N/A
1954.048	FAST_SENDER	N/A
1961.524	FAST_SENDER	N/A
1965.400	RECEIVER	FAST_SENDER
1967.800	FAST_SENDER	N/A
1968.545	RECEIVER	FAST_SENDER
1969.244	SLOW_SENDER1	N/A
1969.999	RECEIVER	SLOW_SENDER1
1970.957	FAST_SENDER	N/A
1971.730	RECEIVER	FAST_SENDER
1974.179	FAST_SENDER	N/A
1974.997	RECEIVER	FAST_SENDER
1977.432	FAST_SENDER	N/A
1977.447	SLOW_SENDER1	N/A
1978.206	RECEIVER	FAST_SENDER
1980.618	FAST_SENDER	N/A
1981.391	RECEIVER	FAST_SENDER
1983.835	FAST_SENDER	N/A
1984.584	RECEIVER	FAST_SENDER
1987.006	FAST_SENDER	N/A
1987.786	RECEIVER	FAST_SENDER
1990.218	FAST_SENDER	N/A
1990.988	RECEIVER	FAST_SENDER
1993.416	FAST_SENDER	N/A
1994.162	RECEIVER	FAST_SENDER
1996.594	FAST_SENDER	N/A
2002.748	SLOW_SENDER1	N/A
2004.057	FAST_SENDER	N/A
2011.898	FAST_SENDER	N/A
2019.649	FAST_SENDER	N/A
2020.396	RECEIVER	FAST_SENDER
2022.803	FAST_SENDER	N/A
2023.564	RECEIVER	FAST_SENDER
2025.984	FAST_SENDER	N/A
2026.707	RECEIVER	FAST_SENDER
2028.659	SLOW_SENDER1	N/A
2029.143	FAST_SENDER	N/A
2029.384	RECEIVER	SLOW_SENDER1
2031.633	RECEIVER	FAST_SENDER
2034.065	FAST_SENDER	N/A
2034.822	RECEIVER	FAST_SENDER
2036.800	SLOW_SENDER1	N/A
2037.238	FAST_SENDER	N/A
2037.559	RECEIVER	SLOW_SENDER1
2039.715	RECEIVER	FAST_SENDER
2042.138	FAST_SENDER	N/A
2042.925	RECEIVER	FAST_SENDER
2045.339	FAST_SENDER	N/A
2046.123	RECEIVER	FAST_SENDER
2048.545	FAST_SENDER	N/A
2049.311	RECEIVER	FAST_SENDER
2051.728	FAST_SENDER	N/A
2054.892	FAST_SENDER	N/A
2061.827	SLOW_SENDER1	N/A
2062.296	FAST_SENDER	N/A
2070.564	FAST_SENDER	N/A
2076.425	RECEIVER	FAST_SENDER
2078.862	FAST_SENDER	N/A
2079.594	RECEIVER	FAST_SENDER
2082.035	FAST_SENDER	N/A
2082.785	RECEIVER	FAST_SENDER
2085.212	FAST_SENDER	N/A
2085.984	RECEIVER	FAST_SENDER
2087.909	SLOW_SENDER1	N/A
2088.389	FAST_SENDER	N/A
2088.673	RECEIVER	SLOW_SENDER1
2096.315	FAST_SENDER	N/A
2104.018	FAST_SENDER	N/A
2111.402	FAST_SENDER	N/A
2113.667	RECEIVER	FAST_SENDER
2113.905	SLOW_SENDER1	N/A
2114.655	RECEIVER	SLOW_SENDER1
2116.108	FAST_SENDER	N/A
2116.877	RECEIVER	FAST_SENDER
2119.303	FAST_SENDER	N/A
2120.056	RECEIVER	FAST_SENDER
2122.101	SLOW_SENDER1	N/A
2122.483	FAST_SENDER	N/A
2122.892	RECEIVER	SLOW_SENDER1
2124.538	RECEIVER	FAST_SENDER
2126.966	FAST_SENDER	N/A
2127.733	RECEIVER	FAST_SENDER
2130.177	FAST_SENDER	N/A
2130.982	RECEIVER	FAST_SENDER
2134.885	FAST_SENDER	N/A
2135.624	RECEIVER	FAST_SENDER
2138.073	FAST_SENDER	N/A
2145.992	FAST_SENDER	N/A
2147.254	SLOW_SENDER1	N/A
2153.944	FAST_SENDER	N/A
2161.608	FAST_SENDER	N/A
2162.345	RECEIVER	FAST_SENDER
2164.755	FAST_SENDER	N/A
2165.494	RECEIVER	FAST_SENDER
2167.921	FAST_SENDER	N/A
2168.702	RECEIVER	FAST_SENDER
2171.132	FAST_SENDER	N/A
2171.873	RECEIVER	FAST_SENDER
2172.855	SLOW_SENDER1	N/A
2173.614	RECEIVER	SLOW_SENDER1
2174.309	FAST_SENDER	N/A
2175.075	RECEIVER	FAST_SENDER
2177.482	FAST_SENDER	N/A
2178.249	RECEIVER	FAST_SENDER
2180.652	FAST_SENDER	N/A
2181.057	SLOW_SENDER1	N/A
2181.410	RECEIVER	FAST_SENDER
2185.558	FAST_SENDER	N/A
2186.333	RECEIVER	FAST_SENDER
2188.756	FAST_SENDER	N/A
2189.525	RECEIVER	FAST_SENDER
2191.951	FAST_SENDER	N/A
2199.279	FAST_SENDER	N/A
2205.890	SLOW_SENDER1	N/A
2206.940	FAST_SENDER	N/A
2214.935	FAST_SENDER	N/A
2215.705	RECEIVER	FAST_SENDER
2219.687	FAST_SENDER	N/A
2220.447	RECEIVER	FAST_SENDER
2222.849	FAST_SENDER	N/A
2223.630	RECEIVER	FAST_SENDER
2226.043	FAST_SENDER	N/A
2226.783	RECEIVER	FAST_SENDER
2229.224	FAST_SENDER	N/A
2229.974	RECEIVER	FAST_SENDER
2231.897	SLOW_SENDER1	N/A
2232.680	RECEIVER	SLOW_SENDER1
2234.207	FAST_SENDER	N/A
2234.964	RECEIVER	FAST_SENDER
2237.376	FAST_SENDER	N/A
2240.117	SLOW_SENDER1	N/A
2245.080	FAST_SENDER	N/A
2252.911	FAST_SENDER	N/A
2260.737	FAST_SENDER	N/A
2261.493	RECEIVER	FAST_SENDER
2263.925	FAST_SENDER	N/A
2264.674	RECEIVER	FAST_SENDER
2264.935	SLOW_SENDER1	N/A
2265.697	RECEIVER	SLOW_SENDER1
2267.088	FAST_SENDER	N/A
2267.862	RECEIVER	FAST_SENDER
2270.280	FAST_SENDER	N/A
2271.027	RECEIVER	FAST_SENDER
2273.127	SLOW_SENDER1	N/A
2273.433	FAST_SENDER	N/A
2273.873	RECEIVER	SLOW_SENDER1
2275.992	RECEIVER	FAST_SENDER
2278.418	FAST_SENDER	N/A
2279.179	RECEIVER	FAST_SENDER
2281.606	FAST_SENDER	N/A
2282.315	RECEIVER	FAST_SENDER
2284.723	FAST_SENDER	N/A
2285.467	RECEIVER	FAST_SENDER
2289.414	FAST_SENDER	N/A
2296.997	FAST_SENDER	N/A
2297.975	SLOW_SENDER1	N/A
2304.674	FAST_SENDER	N/A
2309.884	RECEIVER	FAST_SENDER
2311.952	FAST_SENDER	N/A
2312.739	RECEIVER	FAST_SENDER
2315.151	FAST_SENDER	N/A
2315.920	RECEIVER	FAST_SENDER
2318.338	FAST_SENDER	N/A
2319.077	RECEIVER	FAST_SENDER
2321.519	FAST_SENDER	N/A
2322.276	RECEIVER	FAST_SENDER
2323.665	SLOW_SENDER1	N/A
2324.444	RECEIVER	SLOW_SENDER1
2324.713	FAST_SENDER	N/A
2325.491	RECEIVER	FAST_SENDER
2327.931	FAST_SENDER	N/A
2328.665	RECEIVER	FAST_SENDER
2331.101	FAST_SENDER	N/A
2331.858	RECEIVER	FAST_SENDER
2331.871	SLOW_SENDER1	N/A
2334.271	FAST_SENDER	N/A
2342.051	FAST_SENDER	N/A
2349.984	FAST_SENDER	N/A
2355.524	RECEIVER	FAST_SENDER
2356.693	SLOW_SENDER1	N/A
2357.416	RECEIVER	SLOW_SENDER1
2357.954	FAST_SENDER	N/A
2358.724	RECEIVER	FAST_SENDER
2361.157	FAST_SENDER	N/A
2361.888	RECEIVER	FAST_SENDER
2364.314	FAST_SENDER	N/A
2364.850	SLOW_SENDER1	N/A
2365.089	RECEIVER	FAST_SENDER
2367.509	FAST_SENDER	N/A
2368.238	RECEIVER	FAST_SENDER
2370.652	FAST_SENDER	N/A
2371.360	RECEIVER	FAST_SENDER
2373.802	FAST_SENDER	N/A
2374.577	RECEIVER	FAST_SENDER
2376.994	FAST_SENDER	N/A
2377.742	RECEIVER	FAST_SENDER
2380.171	FAST_SENDER	N/A
2380.942	RECEIVER	FAST_SENDER
2383.388	FAST_SENDER	N/A
2384.182	RECEIVER	FAST_SENDER
2386.583	FAST_SENDER	N/A
2387.356	RECEIVER	FAST_SENDER
2389.694	SLOW_SENDER1	N/A
2389.793	FAST_SENDER	N/A
2397.501	FAST_SENDER	N/A
2397.860	SLOW_SENDER1	N/A
2405.085	FAST_SENDER	N/A
2412.824	FAST_SENDER	N/A
2413.556	RECEIVER	FAST_SENDER
2415.983	FAST_SENDER	N/A
2416.752	RECEIVER	FAST_SENDER
2419.163	FAST_SENDER	N/A
2419.944	RECEIVER	FAST_SENDER
2422.373	FAST_SENDER	N/A
2422.699	SLOW_SENDER1	N/A
2423.143	RECEIVER	FAST_SENDER
2425.554	FAST_SENDER	N/A
2433.102	FAST_SENDER	N/A
2440.742	FAST_SENDER	N/A
2447.729	FAST_SENDER	N/A
2448.648	SLOW_SENDER1	N/A
2449.402	RECEIVER	SLOW_SENDER1
2450.263	RECEIVER	FAST_SENDER
2452.696	FAST_SENDER	N/A
2453.422	RECEIVER	FAST_SENDER
2456.834	SLOW_SENDER1	N/A
2457.541	FAST_SENDER	N/A
2457.603	RECEIVER	SLOW_SENDER1
2458.320	RECEIVER	FAST_SENDER
2460.722	FAST_SENDER	N/A
2461.534	RECEIVER	FAST_SENDER
2463.936	FAST_SENDER	N/A
2464.714	RECEIVER	FAST_SENDER
2467.121	FAST_SENDER	N/A
2470.309	FAST_SENDER	N/A
2477.629	FAST_SENDER	N/A
2481.685	SLOW_SENDER1	N/A
2484.684	FAST_SENDER	N/A
2492.331	FAST_SENDER	N/A
2493.129	RECEIVER	FAST_SENDER
2495.559	FAST_SENDER	N/A
2498.058	RECEIVER	FAST_SENDER
2500.476	FAST_SENDER	N/A
2501.245	RECEIVER	FAST_SENDER
2503.645	FAST_SENDER	N/A
2507.261	SLOW_SENDER1	N/A
2507.922	RECEIVER	FAST_SENDER
2510.325	FAST_SENDER	N/A
2511.098	RECEIVER	FAST_SENDER
2513.508	FAST_SENDER	N/A
2514.275	RECEIVER	FAST_SENDER
2516.696	FAST_SENDER	N/A
2517.474	RECEIVER	FAST_SENDER
2519.876	FAST_SENDER	N/A
2520.669	RECEIVER	FAST_SENDER
2523.103	FAST_SENDER	N/A
2523.870	RECEIVER	FAST_SENDER
2526.283	FAST_SENDER	N/A
2527.081	RECEIVER	FAST_SENDER
2533.267	FAST_SENDER	N/A
2533.601	SLOW_SENDER1	N/A
2540.999	FAST_SENDER	N/A
2548.705	FAST_SENDER	N/A
2551.281	RECEIVER	FAST_SENDER
2553.695	FAST_SENDER	N/A
2554.489	RECEIVER	FAST_SENDER
2556.904	FAST_SENDER	N/A
2557.659	RECEIVER	FAST_SENDER
2559.609	SLOW_SENDER1	N/A
2560.092	FAST_SENDER	N/A
2560.414	RECEIVER	SLOW_SENDER1
2562.243	RECEIVER	FAST_SENDER
2564.688	FAST_SENDER	N/A
2565.456	RECEIVER	FAST_SENDER
2567.897	FAST_SENDER	N/A
2568.629	RECEIVER	FAST_SENDER
2571.029	FAST_SENDER	N/A
2571.808	RECEIVER	FAST_SENDER
2574.230	FAST_SENDER	N/A
2575.025	RECEIVER	FAST_SENDER
2577.469	FAST_SENDER	N/A
2578.211	RECEIVER	FAST_SENDER
2580.643	FAST_SENDER	N/A
2586.013	SLOW_SENDER1	N/A
2588.560	FAST_SENDER	N/A
2595.806	FAST_SENDER	N/A
2603.503	FAST_SENDER	N/A
2604.260	RECEIVER	FAST_SENDER
2606.664	FAST_SENDER	N/A
2607.428	RECEIVER	FAST_SENDER
2609.856	FAST_SENDER	N/A
2610.593	RECEIVER	FAST_SENDER
2611.740	SLOW_SENDER1	N/A
2612.543	RECEIVER	SLOW_SENDER1
2613.043	FAST_SENDER	N/A
2613.808	RECEIVER	FAST_SENDER
2616.245	FAST_SENDER	N/A
2616.989	RECEIVER	FAST_SENDER
2619.419	FAST_SENDER	N/A
2619.955	SLOW_SENDER1	N/A
2620.203	RECEIVER	FAST_SENDER
2622.629	FAST_SENDER	N/A
2623.402	RECEIVER	FAST_SENDER
2625.828	FAST_SENDER	N/A
2633.495	FAST_SENDER	N/A
2641.290	FAST_SENDER	N/A
2644.752	SLOW_SENDER1	N/A
2649.743	FAST_SENDER	N/A
2650.536	RECEIVER	FAST_SENDER
2652.939	FAST_SENDER	N/A
2653.684	RECEIVER	FAST_SENDER
2656.089	FAST_SENDER	N/A
2656.808	RECEIVER	FAST_SENDER
2660.855	FAST_SENDER	N/A
2661.640	RECEIVER	FAST_SENDER
2664.065	FAST_SENDER	N/A
2670.631	SLOW_SENDER1	N/A
2672.088	FAST_SENDER	N/A
2679.678	FAST_SENDER	N/A
2687.176	FAST_SENDER	N/A
2689.335	RECEIVER	FAST_SENDER
2691.776	FAST_SENDER	N/A
2692.582	RECEIVER	FAST_SENDER
2694.985	FAST_SENDER	N/A
2695.733	RECEIVER	FAST_SENDER
2696.464	SLOW_SENDER1	N/A
2697.198	RECEIVER	SLOW_SENDER1
2698.173	FAST_SENDER	N/A
2698.961	RECEIVER	FAST_SENDER
2701.379	FAST_SENDER	N/A
2702.190	RECEIVER	FAST_SENDER
2704.601	FAST_SENDER	N/A
2704.611	SLOW_SENDER1	N/A
2705.345	RECEIVER	FAST_SENDER
2707.795	FAST_SENDER	N/A
2708.522	RECEIVER	FAST_SENDER
2710.956	FAST_SENDER	N/A
2711.720	RECEIVER	FAST_SENDER
2714.147	FAST_SENDER	N/A
2714.917	RECEIVER	FAST_SENDER
2717.367	FAST_SENDER	N/A
2718.108	RECEIVER	FAST_SENDER
2720.554	FAST_SENDER	N/A
2727.744	FAST_SENDER	N/A
2729.925	SLOW_SENDER1	N/A
2735.029	FAST_SENDER	N/A
2742.863	FAST_SENDER	N/A
2745.221	RECEIVER	FAST_SENDER
2747.630	FAST_SENDER	N/A
2748.393	RECEIVER	FAST_SENDER
2750.815	FAST_SENDER	N/A
2751.588	RECEIVER	FAST_SENDER
2753.990	FAST_SENDER	N/A
2754.749	RECEIVER	FAST_SENDER
2755.721	SLOW_SENDER1	N/A
2756.456	RECEIVER	SLOW_SENDER1
2757.185	FAST_SENDER	N/A
2757.980	RECEIVER	FAST_SENDER
2760.380	FAST_SENDER	N/A
2761.176	RECEIVER	FAST_SENDER
2763.576	FAST_SENDER	N/A
2764.326	RECEIVER	FAST_SENDER
2766.762	FAST_SENDER	N/A
2774.430	FAST_SENDER	N/A
2781.707	SLOW_SENDER1	N/A
2781.717	FAST_SENDER	N/A
2789.892	FAST_SENDER	N/A
2790.647	RECEIVER	FAST_SENDER
2793.068	FAST_SENDER	N/A
2793.821	RECEIVER	FAST_SENDER
2796.229	FAST_SENDER	N/A
2796.997	RECEIVER	FAST_SENDER
2799.433	FAST_SENDER	N/A
2800.228	RECEIVER	FAST_SENDER
2802.676	FAST_SENDER	N/A
2803.450	RECEIVER	FAST_SENDER
2805.858	FAST_SENDER	N/A
2806.616	RECEIVER	FAST_SENDER
2807.930	SLOW_SENDER1	N/A
2808.666	RECEIVER	SLOW_SENDER1
2809.030	FAST_SENDER	N/A
2809.808	RECEIVER	FAST_SENDER
2812.230	FAST_SENDER	N/A
2812.980	RECEIVER	FAST_SENDER
2815.398	FAST_SENDER	N/A
2816.092	SLOW_SENDER1	N/A
2816.187	RECEIVER	FAST_SENDER
2818.589	FAST_SENDER	N/A
2826.218	FAST_SENDER	N/A
2834.000	FAST_SENDER	N/A
2840.909	SLOW_SENDER1	N/A
2841.601	FAST_SENDER	N/A
2841.661	RECEIVER	SLOW_SENDER1
2842.380	RECEIVER	FAST_SENDER
2844.791	FAST_SENDER	N/A
2845.543	RECEIVER	FAST_SENDER
2847.988	FAST_SENDER	N/A
2848.747	RECEIVER	FAST_SENDER
2849.087	SLOW_SENDER1	N/A
2849.825	RECEIVER	SLOW_SENDER1
2851.184	FAST_SENDER	N/A
2851.917	RECEIVER	FAST_SENDER
2854.346	FAST_SENDER	N/A
2855.144	RECEIVER	FAST_SENDER
2857.545	FAST_SENDER	N/A
2858.323	RECEIVER	FAST_SENDER
2862.390	FAST_SENDER	N/A
2863.127	RECEIVER	FAST_SENDER
2865.551	FAST_SENDER	N/A
2868.752	FAST_SENDER	N/A
2873.887	SLOW_SENDER1	N/A
2875.932	FAST_SENDER	N/A
2883.824	FAST_SENDER	N/A
2889.707	RECEIVER	FAST_SENDER
2892.130	FAST_SENDER	N/A
2892.907	RECEIVER	FAST_SENDER
2895.332	FAST_SENDER	N/A
2896.084	RECEIVER	FAST_SENDER
2898.502	FAST_SENDER	N/A
2899.264	RECEIVER	FAST_SENDER
2899.783	SLOW_SENDER1	N/A
2900.524	RECEIVER	SLOW_SENDER1
2901.684	FAST_SENDER	N/A
2909.264	FAST_SENDER	N/A
2916.365	FAST_SENDER	N/A
2923.721	FAST_SENDER	N/A
2925.619	SLOW_SENDER1	N/A
2925.926	RECEIVER	FAST_SENDER
2930.681	FAST_SENDER	N/A
2931.452	RECEIVER	FAST_SENDER
2933.878	FAST_SENDER	N/A
2934.669	RECEIVER	FAST_SENDER
2937.105	FAST_SENDER	N/A
2937.855	RECEIVER	FAST_SENDER
2940.285	FAST_SENDER	N/A
2947.954	FAST_SENDER	N/A
2951.205	SLOW_SENDER1	N/A
2955.512	FAST_SENDER	N/A
2962.866	FAST_SENDER	N/A
2963.620	RECEIVER	FAST_SENDER
2966.069	FAST_SENDER	N/A
2966.809	RECEIVER	FAST_SENDER
2969.244	FAST_SENDER	N/A
2969.982	RECEIVER	FAST_SENDER
2972.392	FAST_SENDER	N/A
2973.135	RECEIVER	FAST_SENDER
2975.584	FAST_SENDER	N/A
2976.330	RECEIVER	FAST_SENDER
2977.544	SLOW_SENDER1	N/A
2978.316	RECEIVER	SLOW_SENDER1
2978.774	FAST_SENDER	N/A
2979.491	RECEIVER	FAST_SENDER
2981.940	FAST_SENDER	N/A
2982.694	RECEIVER	FAST_SENDER
2985.134	FAST_SENDER	N/A
2985.734	SLOW_SENDER1	N/A
2992.927	FAST_SENDER	N/A
3001.175	FAST_SENDER	N/A
3008.688	FAST_SENDER	N/A
3009.434	RECEIVER	FAST_SENDER
3010.556	SLOW_SENDER1	N/A
3011.850	FAST_SENDER	N/A
3019.340	FAST_SENDER	N/A
3027.131	FAST_SENDER	N/A
3034.277	FAST_SENDER	N/A
3036.289	SLOW_SENDER1	N/A
3038.405	RECEIVER	FAST_SENDER
3040.826	FAST_SENDER	N/A
3041.574	RECEIVER	FAST_SENDER
3045.669	FAST_SENDER	N/A
3046.474	RECEIVER	FAST_SENDER
3048.876	FAST_SENDER	N/A
3049.648	RECEIVER	FAST_SENDER
3052.054	FAST_SENDER	N/A
3052.791	RECEIVER	FAST_SENDER
3055.228	FAST_SENDER	N/A
3055.970	RECEIVER	FAST_SENDER
3058.381	FAST_SENDER	N/A
3062.188	SLOW_SENDER1	N/A
3066.031	FAST_SENDER	N/A
3073.604	FAST_SENDER	N/A
3081.635	FAST_SENDER	N/A
3082.406	RECEIVER	FAST_SENDER
3086.184	FAST_SENDER	N/A
3086.923	RECEIVER	FAST_SENDER
3087.907	SLOW_SENDER1	N/A
3088.639	RECEIVER	SLOW_SENDER1
3089.358	FAST_SENDER	N/A
3090.112	RECEIVER	FAST_SENDER
3092.532	FAST_SENDER	N/A
3093.244	RECEIVER	FAST_SENDER
3095.670	FAST_SENDER	N/A
3096.051	SLOW_SENDER1	N/A
3096.413	RECEIVER	FAST_SENDER
3100.696	FAST_SENDER	N/A
3101.464	RECEIVER	FAST_SENDER
3103.911	FAST_SENDER	N/A
3104.722	RECEIVER	FAST_SENDER
3107.129	FAST_SENDER	N/A
3107.902	RECEIVER	FAST_SENDER
3110.347	FAST_SENDER	N/A
3113.554	FAST_SENDER	N/A
3120.841	FAST_SENDER	N/A
3120.891	SLOW_SENDER1	N/A
3128.726	FAST_SENDER	N/A
3134.493	RECEIVER	FAST_SENDER
3136.913	FAST_SENDER	N/A
3137.682	RECEIVER	FAST_SENDER
3140.104	FAST_SENDER	N/A
3140.880	RECEIVER	FAST_SENDER
3143.309	FAST_SENDER	N/A
3144.068	RECEIVER	FAST_SENDER
3146.498	FAST_SENDER	N/A
3147.228	RECEIVER	FAST_SENDER
3147.232	SLOW_SENDER1	N/A
3147.994	RECEIVER	SLOW_SENDER1
3149.651	FAST_SENDER	N/A
3150.422	RECEIVER	FAST_SENDER
3152.833	FAST_SENDER	N/A
3153.626	RECEIVER	FAST_SENDER
3155.431	SLOW_SENDER1	N/A
3156.059	FAST_SENDER	N/A
3156.216	RECEIVER	SLOW_SENDER1
3158.655	RECEIVER	FAST_SENDER
3161.068	FAST_SENDER	N/A
3168.185	FAST_SENDER	N/A
3175.623	FAST_SENDER	N/A
3180.217	SLOW_SENDER1	N/A
3183.660	FAST_SENDER	N/A
3185.896	RECEIVER	FAST_SENDER
3188.334	FAST_SENDER	N/A
3189.110	RECEIVER	FAST_SENDER
3191.544	FAST_SENDER	N/A
3192.343	RECEIVER	FAST_SENDER
3194.772	FAST_SENDER	N/A
3195.550	RECEIVER	FAST_SENDER
3197.983	FAST_SENDER	N/A
3198.719	RECEIVER	FAST_SENDER
3201.147	FAST_SENDER	N/A
3204.332	FAST_SENDER	N/A
3206.193	SLOW_SENDER1	N/A
3212.095	FAST_SENDER	N/A
3219.457	FAST_SENDER	N/A
3225.354	RECEIVER	FAST_SENDER
3227.780	FAST_SENDER	N/A
3228.554	RECEIVER	FAST_SENDER
3231.002	FAST_SENDER	N/A
3231.775	RECEIVER	FAST_SENDER
3232.050	SLOW_SENDER1	N/A
3232.811	RECEIVER	SLOW_SENDER1
3234.178	FAST_SENDER	N/A
3234.977	RECEIVER	FAST_SENDER
3237.389	FAST_SENDER	N/A
3238.119	RECEIVER	FAST_SENDER
3240.249	SLOW_SENDER1	N/A
3240.553	FAST_SENDER	N/A
3241.011	RECEIVER	SLOW_SENDER1
3242.718	RECEIVER	FAST_SENDER
3245.135	FAST_SENDER	N/A
3252.625	FAST_SENDER	N/A
3260.112	FAST_SENDER	N/A
3265.044	SLOW_SENDER1	N/A
3267.172	FAST_SENDER	N/A
3269.491	RECEIVER	FAST_SENDER
3271.895	FAST_SENDER	N/A
3272.644	RECEIVER	FAST_SENDER
3275.082	FAST_SENDER	N/A
3277.317	RECEIVER	FAST_SENDER
3279.720	FAST_SENDER	N/A
3280.530	RECEIVER	FAST_SENDER
3282.930	FAST_SENDER	N/A
3283.682	RECEIVER	FAST_SENDER
3286.112	FAST_SENDER	N/A
3289.261	FAST_SENDER	N/A
3290.962	SLOW_SENDER1	N/A
3296.590	FAST_SENDER	N/A
3304.484	FAST_SENDER	N/A
3309.997	RECEIVER	FAST_SENDER
3312.422	FAST_SENDER	N/A
3313.154	RECEIVER	FAST_SENDER
3315.558	FAST_SENDER	N/A
3316.352	RECEIVER	FAST_SENDER
3317.081	SLOW_SENDER1	N/A
3317.847	RECEIVER	SLOW_SENDER1
3318.773	FAST_SENDER	N/A
3319.584	RECEIVER	FAST_SENDER
3322.023	FAST_SENDER	N/A
3322.793	RECEIVER	FAST_SENDER
3325.233	FAST_SENDER	N/A
3325.261	SLOW_SENDER1	N/A
3326.013	RECEIVER	FAST_SENDER
3328.440	FAST_SENDER	N/A
3329.220	RECEIVER	FAST_SENDER
3331.661	FAST_SENDER	N/A
3332.403	RECEIVER	FAST_SENDER
3334.851	FAST_SENDER	N/A
3335.638	RECEIVER	FAST_SENDER
3338.083	FAST_SENDER	N/A
3338.850	RECEIVER	FAST_SENDER
3341.264	FAST_SENDER	N/A
3348.962	FAST_SENDER	N/A
3350.540	SLOW_SENDER1	N/A
3357.105	FAST_SENDER	N/A
3364.546	FAST_SENDER	N/A
3366.768	RECEIVER	FAST_SENDER
3369.212	FAST_SENDER	N/A
3369.951	RECEIVER	FAST_SENDER
3372.356	FAST_SENDER	N/A
3373.141	RECEIVER	FAST_SENDER
3375.559	FAST_SENDER	N/A
3376.312	RECEIVER	FAST_SENDER
3376.480	SLOW_SENDER1	N/A
3377.272	RECEIVER	SLOW_SENDER1
3378.752	FAST_SENDER	N/A
3384.692	SLOW_SENDER1	N/A
3386.291	FAST_SENDER	N/A
3393.282	FAST_SENDER	N/A
3400.854	FAST_SENDER	N/A
3403.415	RECEIVER	FAST_SENDER
3405.823	FAST_SENDER	N/A
3406.596	RECEIVER	FAST_SENDER
3409.030	FAST_SENDER	N/A
3409.498	SLOW_SENDER1	N/A
3409.817	RECEIVER	FAST_SENDER
3413.900	FAST_SENDER	N/A
3414.648	RECEIVER	FAST_SENDER
3417.079	FAST_SENDER	N/A
3417.836	RECEIVER	FAST_SENDER
3420.245	FAST_SENDER	N/A
3421.014	RECEIVER	FAST_SENDER
3423.450	FAST_SENDER	N/A
3424.233	RECEIVER	FAST_SENDER
3426.662	FAST_SENDER	N/A
3427.436	RECEIVER	FAST_SENDER
3429.855	FAST_SENDER	N/A
3430.631	RECEIVER	FAST_SENDER
3433.046	FAST_SENDER	N/A
3433.834	RECEIVER	FAST_SENDER
3435.125	SLOW_SENDER1	N/A
3435.881	RECEIVER	SLOW_SENDER1
3436.282	FAST_SENDER	N/A
3443.323	SLOW_SENDER1	N/A
3443.707	FAST_SENDER	N/A
3451.130	FAST_SENDER	N/A
3458.537	FAST_SENDER	N/A
3460.783	RECEIVER	FAST_SENDER
3463.203	FAST_SENDER	N/A
3463.982	RECEIVER	FAST_SENDER
3466.421	FAST_SENDER	N/A
3467.182	RECEIVER	FAST_SENDER
3468.435	SLOW_SENDER1	N/A
3469.225	RECEIVER	SLOW_SENDER1
3469.586	FAST_SENDER	N/A
3470.343	RECEIVER	FAST_SENDER
3472.786	FAST_SENDER	N/A
3473.554	RECEIVER	FAST_SENDER
3475.963	FAST_SENDER	N/A
3476.630	SLOW_SENDER1	N/A
3476.750	RECEIVER	FAST_SENDER
3479.154	FAST_SENDER	N/A
3479.929	RECEIVER	FAST_SENDER
3482.363	FAST_SENDER	N/A
3483.151	RECEIVER	FAST_SENDER
3485.551	FAST_SENDER	N/A
3486.336	RECEIVER	FAST_SENDER
3488.762	FAST_SENDER	N/A
3489.499	RECEIVER	FAST_SENDER
3491.916	FAST_SENDER	N/A
3495.121	FAST_SENDER	N/A
3501.452	SLOW_SENDER1	N/A
3502.883	FAST_SENDER	N/A
3510.617	FAST_SENDER	N/A
3515.847	RECEIVER	FAST_SENDER
3518.290	FAST_SENDER	N/A
3519.064	RECEIVER	FAST_SENDER
3522.884	FAST_SENDER	N/A
3523.636	RECEIVER	FAST_SENDER
3526.050	FAST_SENDER	N/A
3526.824	RECEIVER	FAST_SENDER
3527.788	SLOW_SENDER1	N/A
3528.561	RECEIVER	SLOW_SENDER1
3529.272	FAST_SENDER	N/A
3530.043	RECEIVER	FAST_SENDER
3532.462	FAST_SENDER	N/A
3533.176	RECEIVER	FAST_SENDER
3535.586	FAST_SENDER	N/A
3536.008	SLOW_SENDER1	N/A
3543.574	FAST_SENDER	N/A
3551.212	FAST_SENDER	N/A
3558.809	FAST_SENDER	N/A
3559.568	RECEIVER	FAST_SENDER
3560.791	SLOW_SENDER1	N/A
3561.537	RECEIVER	SLOW_SENDER1
3562.016	FAST_SENDER	N/A
3562.787	RECEIVER	FAST_SENDER
3565.229	FAST_SENDER	N/A
3566.031	RECEIVER	FAST_SENDER
3568.463	FAST_SENDER	N/A
3568.951	SLOW_SENDER1	N/A
3569.255	RECEIVER	FAST_SENDER
3573.302	FAST_SENDER	N/A
3574.012	RECEIVER	FAST_SENDER
3576.453	FAST_SENDER	N/A
3577.183	RECEIVER	FAST_SENDER
3579.591	FAST_SENDER	N/A
3580.365	RECEIVER	FAST_SENDER
3582.769	FAST_SENDER	N/A
3583.502	RECEIVER	FAST_SENDER
3585.915	FAST_SENDER	N/A
3586.706	RECEIVER	FAST_SENDER
3589.139	FAST_SENDER	N/A
3589.898	RECEIVER	FAST_SENDER
3592.342	FAST_SENDER	N/A
3593.118	RECEIVER	FAST_SENDER
3593.797	SLOW_SENDER1	N/A
3595.535	FAST_SENDER	N/A
3603.187	FAST_SENDER	N/A
3610.679	FAST_SENDER	N/A
3618.571	FAST_SENDER	N/A
3619.363	RECEIVER	FAST_SENDER
3619.540	SLOW_SENDER1	N/A
3620.283	RECEIVER	SLOW_SENDER1
3621.769	FAST_SENDER	N/A
3622.522	RECEIVER	FAST_SENDER
3624.938	FAST_SENDER	N/A
3625.682	RECEIVER	FAST_SENDER
3627.690	SLOW_SENDER1	N/A
3628.098	FAST_SENDER	N/A
3628.459	RECEIVER	SLOW_SENDER1
3630.521	RECEIVER	FAST_SENDER
3632.927	FAST_SENDER	N/A
3633.707	RECEIVER	FAST_SENDER
3636.116	FAST_SENDER	N/A
3636.918	RECEIVER	FAST_SENDER
3639.341	FAST_SENDER	N/A
3640.068	RECEIVER	FAST_SENDER
3642.472	FAST_SENDER	N/A
3643.235	RECEIVER	FAST_SENDER
3645.646	FAST_SENDER	N/A
3646.369	RECEIVER	FAST_SENDER
3648.819	FAST_SENDER	N/A
3649.585	RECEIVER	FAST_SENDER
3652.001	FAST_SENDER	N/A
3652.620	SLOW_SENDER1	N/A
3652.781	RECEIVER	FAST_SENDER
3659.718	FAST_SENDER	N/A
3667.148	FAST_SENDER	N/A
3674.577	FAST_SENDER	N/A
3678.278	RECEIVER	FAST_SENDER
3678.392	SLOW_SENDER1	N/A
3679.156	RECEIVER	SLOW_SENDER1
3680.723	FAST_SENDER	N/A
3681.495	RECEIVER	FAST_SENDER
3683.924	FAST_SENDER	N/A
3684.681	RECEIVER	FAST_SENDER
3686.592	SLOW_SENDER1	N/A
3687.111	FAST_SENDER	N/A
3687.384	RECEIVER	SLOW_SENDER1
3689.404	RECEIVER	FAST_SENDER
3691.826	FAST_SENDER	N/A
3692.622	RECEIVER	FAST_SENDER
3695.072	FAST_SENDER	N/A
3695.849	RECEIVER	FAST_SENDER
3698.258	FAST_SENDER	N/A
3699.001	RECEIVER	FAST_SENDER
3701.442	FAST_SENDER	N/A
3702.200	RECEIVER	FAST_SENDER
3704.608	FAST_SENDER	N/A
3705.337	RECEIVER	FAST_SENDER
3707.740	FAST_SENDER	N/A
3711.426	SLOW_SENDER1	N/A
3716.000	FAST_SENDER	N/A
3723.585	FAST_SENDER	N/A
3731.097	FAST_SENDER	N/A
3731.818	RECEIVER	FAST_SENDER
3734.223	FAST_SENDER	N/A
3734.954	RECEIVER	FAST_SENDER
3737.029	SLOW_SENDER1	N/A
3737.398	FAST_SENDER	N/A
3737.797	RECEIVER	SLOW_SENDER1
3739.854	RECEIVER	FAST_SENDER
3742.282	FAST_SENDER	N/A
3743.051	RECEIVER	FAST_SENDER
3745.209	SLOW_SENDER1	N/A
3745.470	FAST_SENDER	N/A
3745.982	RECEIVER	SLOW_SENDER1
3747.947	RECEIVER	FAST_SENDER
3750.365	FAST_SENDER	N/A
3751.124	RECEIVER	FAST_SENDER
3753.530	FAST_SENDER	N/A
3754.295	RECEIVER	FAST_SENDER
3756.729	FAST_SENDER	N/A
3757.503	RECEIVER	FAST_SENDER
3759.903	FAST_SENDER	N/A
3760.678	RECEIVER	FAST_SENDER
3763.079	FAST_SENDER	N/A
3763.809	RECEIVER	FAST_SENDER
3766.219	FAST_SENDER	N/A
3769.435	FAST_SENDER	N/A
3770.027	SLOW_SENDER1	N/A
3777.084	FAST_SENDER	N/A
3784.385	FAST_SENDER	N/A
3791.772	FAST_SENDER	N/A
3792.543	RECEIVER	FAST_SENDER
3794.948	FAST_SENDER	N/A
3796.090	SLOW_SENDER1	N/A
3796.830	RECEIVER	SLOW_SENDER1
3798.879	RECEIVER	FAST_SENDER
3801.325	FAST_SENDER	N/A
3802.115	RECEIVER	FAST_SENDER
3804.265	SLOW_SENDER1	N/A
3804.546	FAST_SENDER	N/A
3805.003	RECEIVER	SLOW_SENDER1
3812.270	FAST_SENDER	N/A
3820.241	FAST_SENDER	N/A
3827.787	FAST_SENDER	N/A
3829.079	SLOW_SENDER1	N/A
3829.861	RECEIVER	SLOW_SENDER1
3831.925	RECEIVER	FAST_SENDER
3834.374	FAST_SENDER	N/A
3835.169	RECEIVER	FAST_SENDER
3837.295	SLOW_SENDER1	N/A
3837.583	FAST_SENDER	N/A
3838.029	RECEIVER	SLOW_SENDER1
3839.913	RECEIVER	FAST_SENDER
3842.344	FAST_SENDER	N/A
3843.126	RECEIVER	FAST_SENDER
3845.553	FAST_SENDER	N/A
3846.365	RECEIVER	FAST_SENDER
3848.815	FAST_SENDER	N/A
3849.573	RECEIVER	FAST_SENDER
3851.993	FAST_SENDER	N/A
3852.737	RECEIVER	FAST_SENDER
3855.159	FAST_SENDER	N/A
3855.918	RECEIVER	FAST_SENDER
3858.361	FAST_SENDER	N/A
3859.086	RECEIVER	FAST_SENDER
3861.523	FAST_SENDER	N/A
3862.077	SLOW_SENDER1	N/A
3862.278	RECEIVER	FAST_SENDER
3864.724	FAST_SENDER	N/A
3872.202	FAST_SENDER	N/A
3879.821	FAST_SENDER	N/A
3887.341	FAST_SENDER	N/A
3888.041	SLOW_SENDER1	N/A
3888.136	RECEIVER	FAST_SENDER
3888.824	RECEIVER	SLOW_SENDER1
3890.559	FAST_SENDER	N/A
3891.347	RECEIVER	FAST_SENDER
3893.781	FAST_SENDER	N/A
3894.525	RECEIVER	FAST_SENDER
3896.235	SLOW_SENDER1	N/A
3896.965	RECEIVER	SLOW_SENDER1
3896.974	FAST_SENDER	N/A
3897.730	RECEIVER	FAST_SENDER
3900.160	FAST_SENDER	N/A
3900.891	RECEIVER	FAST_SENDER
3903.311	FAST_SENDER	N/A
3904.051	RECEIVER	FAST_SENDER
3906.479	FAST_SENDER	N/A
3907.224	RECEIVER	FAST_SENDER
3909.666	FAST_SENDER	N/A
3910.378	RECEIVER	FAST_SENDER
3912.793	FAST_SENDER	N/A
3913.578	RECEIVER	FAST_SENDER
3916.011	FAST_SENDER	N/A
3919.218	FAST_SENDER	N/A
3921.060	SLOW_SENDER1	N/A
3926.673	FAST_SENDER	N/A
3934.545	FAST_SENDER	N/A
3940.028	RECEIVER	FAST_SENDER
3942.443	FAST_SENDER	N/A
3943.216	RECEIVER	FAST_SENDER
3945.628	FAST_SENDER	N/A
3946.402	RECEIVER	FAST_SENDER
3946.723	SLOW_SENDER1	N/A
3947.495	RECEIVER	SLOW_SENDER1
3948.815	FAST_SENDER	N/A
3949.571	RECEIVER	FAST_SENDER
3952.012	FAST_SENDER	N/A
3952.777	RECEIVER	FAST_SENDER
3954.914	SLOW_SENDER1	N/A
3955.187	FAST_SENDER	N/A
3955.666	RECEIVER	SLOW_SENDER1
3957.375	RECEIVER	FAST_SENDER
3959.783	FAST_SENDER	N/A
3962.962	FAST_SENDER	N/A
3970.447	FAST_SENDER	N/A
3978.022	FAST_SENDER	N/A
3979.746	SLOW_SENDER1	N/A
3983.738	RECEIVER	FAST_SENDER
3986.145	FAST_SENDER	N/A
3986.895	RECEIVER	FAST_SENDER
3989.304	FAST_SENDER	N/A
3990.066	RECEIVER	FAST_SENDER
3992.504	FAST_SENDER	N/A
3993.236	RECEIVER	FAST_SENDER
3995.674	FAST_SENDER	N/A
3996.392	RECEIVER	FAST_SENDER
3998.834	FAST_SENDER	N/A
4003.624	FAST_SENDER	N/A
4005.992	SLOW_SENDER1	N/A
4011.428	FAST_SENDER	N/A
4018.735	FAST_SENDER	N/A
4024.142	RECEIVER	FAST_SENDER
4026.548	FAST_SENDER	N/A
4027.314	RECEIVER	FAST_SENDER
4029.738	FAST_SENDER	N/A
4030.519	RECEIVER	FAST_SENDER
4031.666	SLOW_SENDER1	N/A
4032.396	RECEIVER	SLOW_SENDER1
4032.957	FAST_SENDER	N/A
4033.708	RECEIVER	FAST_SENDER
4036.123	FAST_SENDER	N/A
4036.848	RECEIVER	FAST_SENDER
4039.297	FAST_SENDER	N/A
4039.798	SLOW_SENDER1	N/A
4040.023	RECEIVER	FAST_SENDER
4042.447	FAST_SENDER	N/A
4043.215	RECEIVER	FAST_SENDER
4045.639	FAST_SENDER	N/A
4048.114	RECEIVER	FAST_SENDER
4050.531	FAST_SENDER	N/A
4051.288	RECEIVER	FAST_SENDER
4053.693	FAST_SENDER	N/A
4054.472	RECEIVER	FAST_SENDER
4056.917	FAST_SENDER	N/A
4057.683	RECEIVER	FAST_SENDER
4060.089	FAST_SENDER	N/A
4060.861	RECEIVER	FAST_SENDER
4063.311	FAST_SENDER	N/A
4064.062	RECEIVER	FAST_SENDER
4064.633	SLOW_SENDER1	N/A
4066.479	FAST_SENDER	N/A
4074.006	FAST_SENDER	N/A
4081.065	FAST_SENDER	N/A
4088.765	FAST_SENDER	N/A
4089.515	RECEIVER	FAST_SENDER
4090.277	SLOW_SENDER1	N/A
4091.060	RECEIVER	SLOW_SENDER1
4091.917	FAST_SENDER	N/A
4092.682	RECEIVER	FAST_SENDER
4095.129	FAST_SENDER	N/A
4095.852	RECEIVER	FAST_SENDER
4098.255	FAST_SENDER	N/A
4099.014	RECEIVER	FAST_SENDER
4101.434	FAST_SENDER	N/A
4102.200	RECEIVER	FAST_SENDER
4104.602	FAST_SENDER	N/A
4105.390	RECEIVER	FAST_SENDER
4107.805	FAST_SENDER	N/A
4108.574	RECEIVER	FAST_SENDER
4111.018	FAST_SENDER	N/A
4111.777	RECEIVER	FAST_SENDER
4114.208	FAST_SENDER	N/A
4114.947	RECEIVER	FAST_SENDER
4116.661	SLOW_SENDER1	N/A
4117.388	FAST_SENDER	N/A
4125.351	FAST_SENDER	N/A
4132.956	FAST_SENDER	N/A
4140.033	FAST_SENDER	N/A
4140.772	RECEIVER	FAST_SENDER
4142.593	SLOW_SENDER1	N/A
4143.213	FAST_SENDER	N/A
4143.367	RECEIVER	SLOW_SENDER1
4145.370	RECEIVER	FAST_SENDER
4147.772	FAST_SENDER	N/A
4148.574	RECEIVER	FAST_SENDER
4150.773	SLOW_SENDER1	N/A
4151.007	FAST_SENDER	N/A
4151.539	RECEIVER	SLOW_SENDER1
4153.438	RECEIVER	FAST_SENDER
4155.878	FAST_SENDER	N/A
4156.682	RECEIVER	FAST_SENDER
4159.119	FAST_SENDER	N/A
4159.892	RECEIVER	FAST_SENDER
4162.314	FAST_SENDER	N/A
4163.117	RECEIVER	FAST_SENDER
4165.525	FAST_SENDER	N/A
4166.307	RECEIVER	FAST_SENDER
4168.752	FAST_SENDER	N/A
4171.969	FAST_SENDER	N/A
4175.595	SLOW_SENDER1	N/A
4179.819	FAST_SENDER	N/A
4187.061	FAST_SENDER	N/A
4192.499	RECEIVER	FAST_SENDER
4194.948	FAST_SENDER	N/A
4195.738	RECEIVER	FAST_SENDER
4198.159	FAST_SENDER	N/A
4198.940	RECEIVER	FAST_SENDER
4201.369	FAST_SENDER	N/A
4201.578	SLOW_SENDER1	N/A
4202.123	RECEIVER	FAST_SENDER
4204.545	FAST_SENDER	N/A
4212.262	FAST_SENDER	N/A
4219.891	FAST_SENDER	N/A
4227.386	SLOW_SENDER1	N/A
4227.395	FAST_SENDER	N/A
4228.155	RECEIVER	SLOW_SENDER1
4230.397	RECEIVER	FAST_SENDER
4232.841	FAST_SENDER	N/A
4233.601	RECEIVER	FAST_SENDER
4235.559	SLOW_SENDER1	N/A
4236.016	FAST_SENDER	N/A
4236.320	RECEIVER	SLOW_SENDER1
4238.324	RECEIVER	FAST_SENDER
4240.735	FAST_SENDER	N/A
4241.527	RECEIVER	FAST_SENDER
4243.977	FAST_SENDER	N/A
4244.764	RECEIVER	FAST_SENDER
4247.172	FAST_SENDER	N/A
4247.947	RECEIVER	FAST_SENDER
4250.392	FAST_SENDER	N/A
4251.198	RECEIVER	FAST_SENDER
4255.435	FAST_SENDER	N/A
4258.632	FAST_SENDER	N/A
4260.367	SLOW_SENDER1	N/A
4265.796	FAST_SENDER	N/A
4273.539	FAST_SENDER	N/A
4279.116	RECEIVER	FAST_SENDER
4281.540	FAST_SENDER	N/A
4282.323	RECEIVER	FAST_SENDER
4284.744	FAST_SENDER	N/A
4285.475	RECEIVER	FAST_SENDER
4285.964	SLOW_SENDER1	N/A
4286.741	RECEIVER	SLOW_SENDER1
4287.877	FAST_SENDER	N/A
4288.663	RECEIVER	FAST_SENDER
4291.112	FAST_SENDER	N/A
4291.877	RECEIVER	FAST_SENDER
4294.169	SLOW_SENDER1	N/A
4294.311	FAST_SENDER	N/A
4294.976	RECEIVER	SLOW_SENDER1
4297.250	RECEIVER	FAST_SENDER
4299.669	FAST_SENDER	N/A
4300.420	RECEIVER	FAST_SENDER
4302.847	FAST_SENDER	N/A
4303.616	RECEIVER	FAST_SENDER
4306.026	FAST_SENDER	N/A
4306.773	RECEIVER	FAST_SENDER
4309.184	FAST_SENDER	N/A
4309.903	RECEIVER	FAST_SENDER
4312.334	FAST_SENDER	N/A
4313.038	RECEIVER	FAST_SENDER
4315.474	FAST_SENDER	N/A
4318.999	SLOW_SENDER1	N/A
4323.420	FAST_SENDER	N/A
4330.732	FAST_SENDER	N/A
4337.934	FAST_SENDER	N/A
4341.420	RECEIVER	FAST_SENDER
4343.824	FAST_SENDER	N/A
4344.574	RECEIVER	FAST_SENDER
4344.675	SLOW_SENDER1	N/A
4345.462	RECEIVER	SLOW_SENDER1
4347.011	FAST_SENDER	N/A
4350.164	FAST_SENDER	N/A
4352.889	SLOW_SENDER1	N/A
4357.659	FAST_SENDER	N/A
4365.507	FAST_SENDER	N/A
4371.478	RECEIVER	FAST_SENDER
4373.880	FAST_SENDER	N/A
4374.620	RECEIVER	FAST_SENDER
4377.049	FAST_SENDER	N/A
4377.677	SLOW_SENDER1	N/A
4377.847	RECEIVER	FAST_SENDER
4380.260	FAST_SENDER	N/A
4381.057	RECEIVER	FAST_SENDER
4383.506	FAST_SENDER	N/A
4391.093	FAST_SENDER	N/A
4398.458	FAST_SENDER	N/A
4403.703	SLOW_SENDER1	N/A
4406.235	FAST_SENDER	N/A
4407.029	RECEIVER	FAST_SENDER
4409.467	FAST_SENDER	N/A
4410.239	RECEIVER	FAST_SENDER
4412.671	FAST_SENDER	N/A
4413.432	RECEIVER	FAST_SENDER
4415.840	FAST_SENDER	N/A
4416.566	RECEIVER	FAST_SENDER
4419.012	FAST_SENDER	N/A
4419.750	RECEIVER	FAST_SENDER
4422.174	FAST_SENDER	N/A
4422.920	RECEIVER	FAST_SENDER
4425.365	FAST_SENDER	N/A
4426.113	RECEIVER	FAST_SENDER
4428.515	FAST_SENDER	N/A
4429.275	RECEIVER	FAST_SENDER
4429.613	SLOW_SENDER1	N/A
4430.409	RECEIVER	SLOW_SENDER1
4431.722	FAST_SENDER	N/A
4432.490	RECEIVER	FAST_SENDER
4434.891	FAST_SENDER	N/A
4435.621	RECEIVER	FAST_SENDER
4437.814	SLOW_SENDER1	N/A
4438.059	FAST_SENDER	N/A
4445.589	FAST_SENDER	N/A
4452.799	FAST_SENDER	N/A
4460.846	FAST_SENDER	N/A
4461.639	RECEIVER	FAST_SENDER
4462.628	SLOW_SENDER1	N/A
4463.372	RECEIVER	SLOW_SENDER1
4464.060	FAST_SENDER	N/A
4466.527	RECEIVER	FAST_SENDER
4468.973	FAST_SENDER	N/A
4470.804	SLOW_SENDER1	N/A
4472.207	FAST_SENDER	N/A
4479.382	FAST_SENDER	N/A
4486.989	FAST_SENDER	N/A
4492.643	RECEIVER	FAST_SENDER
4495.083	FAST_SENDER	N/A
4495.636	SLOW_SENDER1	N/A
4495.842	RECEIVER	FAST_SENDER
4498.261	FAST_SENDER	N/A
4499.032	RECEIVER	FAST_SENDER
4501.474	FAST_SENDER	N/A
4502.229	RECEIVER	FAST_SENDER
4508.954	FAST_SENDER	N/A
4516.419	FAST_SENDER	N/A
4521.483	SLOW_SENDER1	N/A
4524.261	FAST_SENDER	N/A
4526.503	RECEIVER	FAST_SENDER
4528.947	FAST_SENDER	N/A
4529.697	RECEIVER	FAST_SENDER
4532.098	FAST_SENDER	N/A
4532.848	RECEIVER	FAST_SENDER
4535.297	FAST_SENDER	N/A
4536.072	RECEIVER	FAST_SENDER
4538.480	FAST_SENDER	N/A
4539.204	RECEIVER	FAST_SENDER
4541.625	FAST_SENDER	N/A
4542.424	RECEIVER	FAST_SENDER
4544.870	FAST_SENDER	N/A
4545.625	RECEIVER	FAST_SENDER
4547.821	SLOW_SENDER1	N/A
4548.575	RECEIVER	SLOW_SENDER1
4549.386	FAST_SENDER	N/A
4550.158	RECEIVER	FAST_SENDER
4552.588	FAST_SENDER	N/A
4555.798	FAST_SENDER	N/A
4556.008	SLOW_SENDER1	N/A
4563.846	FAST_SENDER	N/A
4571.613	FAST_SENDER	N/A
4577.275	RECEIVER	FAST_SENDER
4579.687	FAST_SENDER	N/A
4580.478	RECEIVER	FAST_SENDER
4581.299	SLOW_SENDER1	N/A
4582.036	RECEIVER	SLOW_SENDER1
4582.889	FAST_SENDER	N/A
4583.636	RECEIVER	FAST_SENDER
4586.048	FAST_SENDER	N/A
4586.798	RECEIVER	FAST_SENDER
4589.235	FAST_SENDER	N/A
4589.483	SLOW_SENDER1	N/A
4590.002	RECEIVER	FAST_SENDER
4592.433	FAST_SENDER	N/A
4593.163	RECEIVER	FAST_SENDER
4595.590	FAST_SENDER	N/A
4596.371	RECEIVER	FAST_SENDER
4598.777	FAST_SENDER	N/A
4599.539	RECEIVER	FAST_SENDER
4601.944	FAST_SENDER	N/A
[truncated: 13,296 more rows]
