# Supplementary material for: CATO: Wake-Up reCeiver-bAsed communicaTiOn for Batteryless Devices
Source: Sensors (Basel). 2025 Nov 7;25(22):6813. doi: 10.3390/s25226813 (PMC12655924; doi:10.3390/s25226813)
Supplement: Supplementary file 1 [file sensors-25-06813-s001.zip › File S1_Experimental_and_Simulation_Data/simulation/capsweep/cap10/mac_competing_nodes_priority.csv]

time_s	node_id	received_from
2.700	FAST_SENDER	N/A
2.700	SLOW_SENDER1	N/A
8.430	RECEIVER	FAST_SENDER
10.871	FAST_SENDER	N/A
11.655	RECEIVER	FAST_SENDER
14.089	FAST_SENDER	N/A
20.288	RECEIVER	FAST_SENDER
22.697	FAST_SENDER	N/A
23.454	RECEIVER	FAST_SENDER
25.857	FAST_SENDER	N/A
29.136	SLOW_SENDER1	N/A
31.540	RECEIVER	FAST_SENDER
33.990	FAST_SENDER	N/A
34.733	RECEIVER	FAST_SENDER
37.145	FAST_SENDER	N/A
47.747	RECEIVER	FAST_SENDER
50.176	FAST_SENDER	N/A
50.937	RECEIVER	FAST_SENDER
53.353	FAST_SENDER	N/A
55.472	SLOW_SENDER1	N/A
60.197	RECEIVER	FAST_SENDER
62.638	FAST_SENDER	N/A
63.409	RECEIVER	FAST_SENDER
65.843	FAST_SENDER	N/A
71.428	RECEIVER	FAST_SENDER
77.954	FAST_SENDER	N/A
78.707	RECEIVER	FAST_SENDER
81.114	FAST_SENDER	N/A
81.345	SLOW_SENDER1	N/A
86.979	RECEIVER	FAST_SENDER
89.427	FAST_SENDER	N/A
90.180	RECEIVER	FAST_SENDER
92.588	FAST_SENDER	N/A
98.719	RECEIVER	FAST_SENDER
101.136	FAST_SENDER	N/A
101.902	RECEIVER	FAST_SENDER
104.325	FAST_SENDER	N/A
107.483	SLOW_SENDER1	N/A
109.857	RECEIVER	FAST_SENDER
112.259	FAST_SENDER	N/A
112.993	RECEIVER	FAST_SENDER
115.417	FAST_SENDER	N/A
121.642	RECEIVER	FAST_SENDER
124.049	FAST_SENDER	N/A
124.824	RECEIVER	FAST_SENDER
127.264	FAST_SENDER	N/A
133.216	RECEIVER	FAST_SENDER
133.876	SLOW_SENDER1	N/A
134.684	RECEIVER	SLOW_SENDER1
135.649	FAST_SENDER	N/A
141.452	RECEIVER	FAST_SENDER
142.088	SLOW_SENDER1	N/A
143.865	FAST_SENDER	N/A
144.645	RECEIVER	FAST_SENDER
147.061	FAST_SENDER	N/A
152.951	RECEIVER	FAST_SENDER
155.396	FAST_SENDER	N/A
156.106	RECEIVER	FAST_SENDER
158.518	FAST_SENDER	N/A
164.775	RECEIVER	FAST_SENDER
166.885	SLOW_SENDER1	N/A
167.225	FAST_SENDER	N/A
173.299	RECEIVER	FAST_SENDER
175.705	FAST_SENDER	N/A
176.507	RECEIVER	FAST_SENDER
178.948	FAST_SENDER	N/A
184.731	RECEIVER	FAST_SENDER
187.169	FAST_SENDER	N/A
187.924	RECEIVER	FAST_SENDER
190.350	FAST_SENDER	N/A
193.440	SLOW_SENDER1	N/A
196.367	RECEIVER	FAST_SENDER
198.807	FAST_SENDER	N/A
199.590	RECEIVER	FAST_SENDER
207.474	FAST_SENDER	N/A
208.250	RECEIVER	FAST_SENDER
216.014	FAST_SENDER	N/A
219.188	SLOW_SENDER1	N/A
221.871	RECEIVER	FAST_SENDER
224.295	FAST_SENDER	N/A
225.056	RECEIVER	FAST_SENDER
232.676	FAST_SENDER	N/A
233.436	RECEIVER	FAST_SENDER
235.880	FAST_SENDER	N/A
241.470	RECEIVER	FAST_SENDER
243.875	FAST_SENDER	N/A
244.622	RECEIVER	FAST_SENDER
245.197	SLOW_SENDER1	N/A
247.058	FAST_SENDER	N/A
253.023	RECEIVER	FAST_SENDER
255.472	FAST_SENDER	N/A
256.264	RECEIVER	FAST_SENDER
258.681	FAST_SENDER	N/A
264.611	RECEIVER	FAST_SENDER
267.051	FAST_SENDER	N/A
267.815	RECEIVER	FAST_SENDER
270.845	SLOW_SENDER1	N/A
275.466	FAST_SENDER	N/A
281.429	RECEIVER	FAST_SENDER
283.866	FAST_SENDER	N/A
284.640	RECEIVER	FAST_SENDER
287.056	FAST_SENDER	N/A
292.939	RECEIVER	FAST_SENDER
295.371	FAST_SENDER	N/A
296.158	RECEIVER	FAST_SENDER
296.768	SLOW_SENDER1	N/A
298.567	FAST_SENDER	N/A
304.722	RECEIVER	FAST_SENDER
307.141	FAST_SENDER	N/A
307.861	RECEIVER	FAST_SENDER
310.308	FAST_SENDER	N/A
321.210	RECEIVER	FAST_SENDER
322.332	SLOW_SENDER1	N/A
323.654	FAST_SENDER	N/A
329.698	RECEIVER	FAST_SENDER
332.122	FAST_SENDER	N/A
338.002	RECEIVER	FAST_SENDER
340.409	FAST_SENDER	N/A
341.151	RECEIVER	FAST_SENDER
343.571	FAST_SENDER	N/A
348.380	SLOW_SENDER1	N/A
349.482	RECEIVER	FAST_SENDER
351.927	FAST_SENDER	N/A
357.694	RECEIVER	FAST_SENDER
360.121	FAST_SENDER	N/A
360.878	RECEIVER	FAST_SENDER
363.284	FAST_SENDER	N/A
369.221	RECEIVER	FAST_SENDER
371.623	FAST_SENDER	N/A
372.387	RECEIVER	FAST_SENDER
374.823	FAST_SENDER	N/A
375.006	SLOW_SENDER1	N/A
380.462	RECEIVER	FAST_SENDER
382.864	FAST_SENDER	N/A
383.587	RECEIVER	FAST_SENDER
386.006	FAST_SENDER	N/A
392.061	RECEIVER	FAST_SENDER
394.469	FAST_SENDER	N/A
395.236	RECEIVER	FAST_SENDER
397.644	FAST_SENDER	N/A
400.720	SLOW_SENDER1	N/A
407.916	RECEIVER	FAST_SENDER
410.362	FAST_SENDER	N/A
416.126	RECEIVER	FAST_SENDER
418.534	FAST_SENDER	N/A
424.422	RECEIVER	FAST_SENDER
426.420	SLOW_SENDER1	N/A
426.828	FAST_SENDER	N/A
437.185	RECEIVER	FAST_SENDER
439.612	FAST_SENDER	N/A
445.651	RECEIVER	FAST_SENDER
448.053	FAST_SENDER	N/A
452.500	SLOW_SENDER1	N/A
453.964	RECEIVER	FAST_SENDER
456.397	FAST_SENDER	N/A
462.024	RECEIVER	FAST_SENDER
464.426	FAST_SENDER	N/A
470.524	RECEIVER	FAST_SENDER
472.961	FAST_SENDER	N/A
473.730	RECEIVER	FAST_SENDER
476.161	FAST_SENDER	N/A
478.210	SLOW_SENDER1	N/A
482.072	RECEIVER	FAST_SENDER
484.491	FAST_SENDER	N/A
485.272	RECEIVER	FAST_SENDER
487.684	FAST_SENDER	N/A
493.688	RECEIVER	FAST_SENDER
496.115	FAST_SENDER	N/A
496.868	RECEIVER	FAST_SENDER
499.269	FAST_SENDER	N/A
504.071	SLOW_SENDER1	N/A
505.593	RECEIVER	FAST_SENDER
508.002	FAST_SENDER	N/A
508.775	RECEIVER	FAST_SENDER
511.201	FAST_SENDER	N/A
516.639	RECEIVER	FAST_SENDER
519.070	FAST_SENDER	N/A
525.098	RECEIVER	FAST_SENDER
527.527	FAST_SENDER	N/A
529.884	SLOW_SENDER1	N/A
533.477	RECEIVER	FAST_SENDER
535.903	FAST_SENDER	N/A
541.840	RECEIVER	FAST_SENDER
544.271	FAST_SENDER	N/A
545.011	RECEIVER	FAST_SENDER
547.456	FAST_SENDER	N/A
553.312	RECEIVER	FAST_SENDER
555.756	FAST_SENDER	N/A
555.816	SLOW_SENDER1	N/A
556.526	RECEIVER	FAST_SENDER
558.949	FAST_SENDER	N/A
564.960	RECEIVER	FAST_SENDER
567.392	FAST_SENDER	N/A
568.126	RECEIVER	FAST_SENDER
570.546	FAST_SENDER	N/A
576.537	RECEIVER	FAST_SENDER
578.951	FAST_SENDER	N/A
579.748	RECEIVER	FAST_SENDER
582.154	SLOW_SENDER1	N/A
582.197	FAST_SENDER	N/A
588.558	RECEIVER	FAST_SENDER
590.967	FAST_SENDER	N/A
591.744	RECEIVER	FAST_SENDER
594.149	FAST_SENDER	N/A
600.389	RECEIVER	FAST_SENDER
602.832	FAST_SENDER	N/A
603.626	RECEIVER	FAST_SENDER
606.037	FAST_SENDER	N/A
608.427	SLOW_SENDER1	N/A
616.376	RECEIVER	FAST_SENDER
618.783	FAST_SENDER	N/A
624.397	RECEIVER	FAST_SENDER
626.809	FAST_SENDER	N/A
632.645	RECEIVER	FAST_SENDER
634.469	SLOW_SENDER1	N/A
635.091	FAST_SENDER	N/A
640.798	RECEIVER	FAST_SENDER
643.244	FAST_SENDER	N/A
644.012	RECEIVER	FAST_SENDER
646.455	FAST_SENDER	N/A
652.432	RECEIVER	FAST_SENDER
658.848	FAST_SENDER	N/A
659.637	RECEIVER	FAST_SENDER
660.338	SLOW_SENDER1	N/A
662.049	FAST_SENDER	N/A
668.187	RECEIVER	FAST_SENDER
670.605	FAST_SENDER	N/A
671.327	RECEIVER	FAST_SENDER
673.750	FAST_SENDER	N/A
686.306	FAST_SENDER	N/A
686.732	SLOW_SENDER1	N/A
693.131	RECEIVER	FAST_SENDER
695.563	FAST_SENDER	N/A
696.332	RECEIVER	FAST_SENDER
698.749	FAST_SENDER	N/A
709.514	RECEIVER	FAST_SENDER
711.921	FAST_SENDER	N/A
712.557	SLOW_SENDER1	N/A
712.705	RECEIVER	FAST_SENDER
715.145	FAST_SENDER	N/A
720.739	RECEIVER	FAST_SENDER
723.152	FAST_SENDER	N/A
723.901	RECEIVER	FAST_SENDER
731.356	FAST_SENDER	N/A
732.143	RECEIVER	FAST_SENDER
734.573	FAST_SENDER	N/A
738.329	SLOW_SENDER1	N/A
740.137	RECEIVER	FAST_SENDER
742.545	FAST_SENDER	N/A
743.338	RECEIVER	FAST_SENDER
745.770	FAST_SENDER	N/A
752.087	RECEIVER	FAST_SENDER
754.519	FAST_SENDER	N/A
755.304	RECEIVER	FAST_SENDER
757.731	FAST_SENDER	N/A
763.485	RECEIVER	FAST_SENDER
764.214	SLOW_SENDER1	N/A
765.918	FAST_SENDER	N/A
771.678	RECEIVER	FAST_SENDER
772.410	SLOW_SENDER1	N/A
774.118	FAST_SENDER	N/A
774.881	RECEIVER	FAST_SENDER
777.317	FAST_SENDER	N/A
783.513	RECEIVER	FAST_SENDER
785.919	FAST_SENDER	N/A
786.679	RECEIVER	FAST_SENDER
789.087	FAST_SENDER	N/A
794.963	RECEIVER	FAST_SENDER
797.220	SLOW_SENDER1	N/A
797.363	FAST_SENDER	N/A
803.843	RECEIVER	FAST_SENDER
805.385	SLOW_SENDER1	N/A
806.280	FAST_SENDER	N/A
807.018	RECEIVER	FAST_SENDER
809.418	FAST_SENDER	N/A
814.957	RECEIVER	FAST_SENDER
817.373	FAST_SENDER	N/A
818.145	RECEIVER	FAST_SENDER
820.592	FAST_SENDER	N/A
826.517	RECEIVER	FAST_SENDER
828.955	FAST_SENDER	N/A
829.734	RECEIVER	FAST_SENDER
830.210	SLOW_SENDER1	N/A
832.134	FAST_SENDER	N/A
838.478	RECEIVER	FAST_SENDER
840.904	FAST_SENDER	N/A
841.657	RECEIVER	FAST_SENDER
844.063	FAST_SENDER	N/A
849.945	RECEIVER	FAST_SENDER
852.349	FAST_SENDER	N/A
853.113	RECEIVER	FAST_SENDER
855.561	FAST_SENDER	N/A
856.245	SLOW_SENDER1	N/A
861.440	RECEIVER	FAST_SENDER
863.849	FAST_SENDER	N/A
864.567	RECEIVER	FAST_SENDER
866.993	FAST_SENDER	N/A
873.378	RECEIVER	FAST_SENDER
875.782	FAST_SENDER	N/A
876.562	RECEIVER	FAST_SENDER
878.983	FAST_SENDER	N/A
881.937	SLOW_SENDER1	N/A
884.804	RECEIVER	FAST_SENDER
887.210	FAST_SENDER	N/A
887.974	RECEIVER	FAST_SENDER
890.415	FAST_SENDER	N/A
896.428	RECEIVER	FAST_SENDER
898.837	FAST_SENDER	N/A
899.642	RECEIVER	FAST_SENDER
902.091	FAST_SENDER	N/A
907.848	RECEIVER	FAST_SENDER
907.941	SLOW_SENDER1	N/A
910.273	FAST_SENDER	N/A
916.115	SLOW_SENDER1	N/A
916.211	RECEIVER	FAST_SENDER
918.638	FAST_SENDER	N/A
919.420	RECEIVER	FAST_SENDER
921.848	FAST_SENDER	N/A
927.692	RECEIVER	FAST_SENDER
930.099	FAST_SENDER	N/A
930.841	RECEIVER	FAST_SENDER
933.250	FAST_SENDER	N/A
939.309	RECEIVER	FAST_SENDER
940.943	SLOW_SENDER1	N/A
941.715	FAST_SENDER	N/A
947.444	RECEIVER	FAST_SENDER
949.105	SLOW_SENDER1	N/A
949.892	FAST_SENDER	N/A
950.676	RECEIVER	FAST_SENDER
953.118	FAST_SENDER	N/A
959.221	RECEIVER	FAST_SENDER
961.621	FAST_SENDER	N/A
962.381	RECEIVER	FAST_SENDER
964.786	FAST_SENDER	N/A
970.545	RECEIVER	FAST_SENDER
972.972	FAST_SENDER	N/A
973.717	RECEIVER	FAST_SENDER
973.919	SLOW_SENDER1	N/A
976.167	FAST_SENDER	N/A
981.713	RECEIVER	FAST_SENDER
984.158	FAST_SENDER	N/A
984.909	RECEIVER	FAST_SENDER
987.357	FAST_SENDER	N/A
993.061	RECEIVER	FAST_SENDER
995.486	FAST_SENDER	N/A
996.201	RECEIVER	FAST_SENDER
998.648	FAST_SENDER	N/A
999.791	SLOW_SENDER1	N/A
1004.419	RECEIVER	FAST_SENDER
1006.827	FAST_SENDER	N/A
1007.572	RECEIVER	FAST_SENDER
1010.017	FAST_SENDER	N/A
1015.627	RECEIVER	FAST_SENDER
1018.031	FAST_SENDER	N/A
1018.802	RECEIVER	FAST_SENDER
1021.216	FAST_SENDER	N/A
1025.788	SLOW_SENDER1	N/A
1027.296	RECEIVER	FAST_SENDER
1029.727	FAST_SENDER	N/A
1030.472	RECEIVER	FAST_SENDER
1032.877	FAST_SENDER	N/A
1038.809	RECEIVER	FAST_SENDER
1041.259	FAST_SENDER	N/A
1047.223	RECEIVER	FAST_SENDER
1049.628	FAST_SENDER	N/A
1051.796	SLOW_SENDER1	N/A
1056.395	RECEIVER	FAST_SENDER
1058.821	FAST_SENDER	N/A
1059.593	RECEIVER	FAST_SENDER
1062.023	FAST_SENDER	N/A
1067.792	RECEIVER	FAST_SENDER
1070.227	FAST_SENDER	N/A
1070.949	RECEIVER	FAST_SENDER
1073.397	FAST_SENDER	N/A
1077.647	SLOW_SENDER1	N/A
1079.060	RECEIVER	FAST_SENDER
1081.491	FAST_SENDER	N/A
1082.222	RECEIVER	FAST_SENDER
1084.652	FAST_SENDER	N/A
1090.568	RECEIVER	FAST_SENDER
1093.000	FAST_SENDER	N/A
1099.110	RECEIVER	FAST_SENDER
1101.521	FAST_SENDER	N/A
1103.504	SLOW_SENDER1	N/A
1107.977	RECEIVER	FAST_SENDER
1110.404	FAST_SENDER	N/A
1111.214	RECEIVER	FAST_SENDER
1113.634	FAST_SENDER	N/A
1124.470	RECEIVER	FAST_SENDER
1126.877	FAST_SENDER	N/A
1129.239	SLOW_SENDER1	N/A
1132.536	RECEIVER	FAST_SENDER
1139.425	FAST_SENDER	N/A
1144.969	RECEIVER	FAST_SENDER
1147.416	FAST_SENDER	N/A
1153.057	RECEIVER	FAST_SENDER
1155.023	SLOW_SENDER1	N/A
1160.086	FAST_SENDER	N/A
1163.266	SLOW_SENDER1	N/A
1164.045	RECEIVER	SLOW_SENDER1
1165.993	RECEIVER	FAST_SENDER
1168.441	FAST_SENDER	N/A
1174.751	RECEIVER	FAST_SENDER
1177.171	FAST_SENDER	N/A
1183.583	RECEIVER	FAST_SENDER
1186.027	FAST_SENDER	N/A
1186.761	RECEIVER	FAST_SENDER
1188.068	SLOW_SENDER1	N/A
1189.190	FAST_SENDER	N/A
1195.117	RECEIVER	FAST_SENDER
1197.519	FAST_SENDER	N/A
1198.294	RECEIVER	FAST_SENDER
1200.718	FAST_SENDER	N/A
1206.775	RECEIVER	FAST_SENDER
1209.179	FAST_SENDER	N/A
1209.953	RECEIVER	FAST_SENDER
1212.365	FAST_SENDER	N/A
1213.654	SLOW_SENDER1	N/A
1218.719	RECEIVER	FAST_SENDER
1221.138	FAST_SENDER	N/A
1223.675	RECEIVER	FAST_SENDER
1226.091	FAST_SENDER	N/A
1231.571	RECEIVER	FAST_SENDER
1234.016	FAST_SENDER	N/A
1239.482	SLOW_SENDER1	N/A
1239.982	RECEIVER	FAST_SENDER
1242.398	FAST_SENDER	N/A
1248.288	RECEIVER	FAST_SENDER
1250.738	FAST_SENDER	N/A
1256.787	RECEIVER	FAST_SENDER
1259.232	FAST_SENDER	N/A
1259.965	RECEIVER	FAST_SENDER
1262.410	FAST_SENDER	N/A
1265.195	SLOW_SENDER1	N/A
1268.459	RECEIVER	FAST_SENDER
1270.894	FAST_SENDER	N/A
1271.662	RECEIVER	FAST_SENDER
1274.099	FAST_SENDER	N/A
1280.040	RECEIVER	FAST_SENDER
1282.463	FAST_SENDER	N/A
1285.049	RECEIVER	FAST_SENDER
1287.493	FAST_SENDER	N/A
1290.896	SLOW_SENDER1	N/A
1293.836	RECEIVER	FAST_SENDER
1296.274	FAST_SENDER	N/A
1309.007	FAST_SENDER	N/A
1316.914	SLOW_SENDER1	N/A
1321.717	FAST_SENDER	N/A
1332.007	RECEIVER	FAST_SENDER
1334.452	FAST_SENDER	N/A
1335.271	RECEIVER	FAST_SENDER
1337.719	FAST_SENDER	N/A
1342.917	SLOW_SENDER1	N/A
1348.743	RECEIVER	FAST_SENDER
1351.175	FAST_SENDER	N/A
1356.929	RECEIVER	FAST_SENDER
1359.342	FAST_SENDER	N/A
1365.219	RECEIVER	FAST_SENDER
1367.656	FAST_SENDER	N/A
1368.415	RECEIVER	FAST_SENDER
1368.866	SLOW_SENDER1	N/A
1370.855	FAST_SENDER	N/A
1377.107	RECEIVER	FAST_SENDER
1379.510	FAST_SENDER	N/A
1380.281	RECEIVER	FAST_SENDER
1382.690	FAST_SENDER	N/A
1388.517	RECEIVER	FAST_SENDER
1390.956	FAST_SENDER	N/A
1391.705	RECEIVER	FAST_SENDER
1394.137	FAST_SENDER	N/A
1394.879	SLOW_SENDER1	N/A
1400.152	RECEIVER	FAST_SENDER
1406.920	FAST_SENDER	N/A
1407.708	RECEIVER	FAST_SENDER
1410.128	FAST_SENDER	N/A
1415.939	RECEIVER	FAST_SENDER
1418.378	FAST_SENDER	N/A
1419.154	RECEIVER	FAST_SENDER
1420.615	SLOW_SENDER1	N/A
1421.595	FAST_SENDER	N/A
1427.364	RECEIVER	FAST_SENDER
1429.768	FAST_SENDER	N/A
1430.560	RECEIVER	FAST_SENDER
1432.974	FAST_SENDER	N/A
1438.893	RECEIVER	FAST_SENDER
1441.334	FAST_SENDER	N/A
1442.113	RECEIVER	FAST_SENDER
1444.521	FAST_SENDER	N/A
1446.538	SLOW_SENDER1	N/A
1450.940	RECEIVER	FAST_SENDER
1453.340	FAST_SENDER	N/A
1454.091	RECEIVER	FAST_SENDER
1456.516	FAST_SENDER	N/A
1462.580	RECEIVER	FAST_SENDER
1464.984	FAST_SENDER	N/A
1465.732	RECEIVER	FAST_SENDER
1468.168	FAST_SENDER	N/A
1472.477	SLOW_SENDER1	N/A
1474.491	RECEIVER	FAST_SENDER
1476.909	FAST_SENDER	N/A
1477.693	RECEIVER	FAST_SENDER
1480.137	FAST_SENDER	N/A
1486.026	RECEIVER	FAST_SENDER
1488.462	FAST_SENDER	N/A
1489.250	RECEIVER	FAST_SENDER
1491.659	FAST_SENDER	N/A
1497.358	RECEIVER	FAST_SENDER
1498.572	SLOW_SENDER1	N/A
1499.332	RECEIVER	SLOW_SENDER1
1499.763	FAST_SENDER	N/A
1505.409	RECEIVER	FAST_SENDER
1506.752	SLOW_SENDER1	N/A
1507.839	FAST_SENDER	N/A
1508.567	RECEIVER	FAST_SENDER
1510.967	FAST_SENDER	N/A
1516.590	RECEIVER	FAST_SENDER
1519.033	FAST_SENDER	N/A
1519.793	RECEIVER	FAST_SENDER
1522.201	FAST_SENDER	N/A
1528.081	RECEIVER	FAST_SENDER
1530.483	FAST_SENDER	N/A
1531.283	RECEIVER	FAST_SENDER
1531.575	SLOW_SENDER1	N/A
1533.723	FAST_SENDER	N/A
1539.607	RECEIVER	FAST_SENDER
1542.008	FAST_SENDER	N/A
1542.785	RECEIVER	FAST_SENDER
1545.207	FAST_SENDER	N/A
1555.581	RECEIVER	FAST_SENDER
1557.324	SLOW_SENDER1	N/A
1558.013	FAST_SENDER	N/A
1563.916	RECEIVER	FAST_SENDER
1566.341	FAST_SENDER	N/A
1567.099	RECEIVER	FAST_SENDER
1569.548	FAST_SENDER	N/A
1575.792	RECEIVER	FAST_SENDER
1578.203	FAST_SENDER	N/A
1578.944	RECEIVER	FAST_SENDER
1581.361	FAST_SENDER	N/A
1583.014	SLOW_SENDER1	N/A
1587.087	RECEIVER	FAST_SENDER
1589.489	FAST_SENDER	N/A
1590.281	RECEIVER	FAST_SENDER
1592.709	FAST_SENDER	N/A
1598.265	RECEIVER	FAST_SENDER
1600.711	FAST_SENDER	N/A
1603.123	RECEIVER	FAST_SENDER
1605.538	FAST_SENDER	N/A
1608.596	SLOW_SENDER1	N/A
1616.086	RECEIVER	FAST_SENDER
1618.529	FAST_SENDER	N/A
1624.319	RECEIVER	FAST_SENDER
1626.741	FAST_SENDER	N/A
1632.544	RECEIVER	FAST_SENDER
1634.541	SLOW_SENDER1	N/A
1634.974	FAST_SENDER	N/A
1641.179	RECEIVER	FAST_SENDER
1643.579	FAST_SENDER	N/A
1649.673	RECEIVER	FAST_SENDER
1652.121	FAST_SENDER	N/A
1657.731	RECEIVER	FAST_SENDER
1660.180	FAST_SENDER	N/A
1660.494	SLOW_SENDER1	N/A
1660.961	RECEIVER	FAST_SENDER
1663.395	FAST_SENDER	N/A
1669.090	RECEIVER	FAST_SENDER
1671.511	FAST_SENDER	N/A
1672.252	RECEIVER	FAST_SENDER
1674.669	FAST_SENDER	N/A
1680.252	RECEIVER	FAST_SENDER
1686.220	SLOW_SENDER1	N/A
1687.120	FAST_SENDER	N/A
1692.822	RECEIVER	FAST_SENDER
1694.398	SLOW_SENDER1	N/A
1695.244	FAST_SENDER	N/A
1696.035	RECEIVER	FAST_SENDER
1698.450	FAST_SENDER	N/A
1704.507	RECEIVER	FAST_SENDER
1706.956	FAST_SENDER	N/A
1707.762	RECEIVER	FAST_SENDER
1710.189	FAST_SENDER	N/A
1716.068	RECEIVER	FAST_SENDER
1718.478	FAST_SENDER	N/A
1719.200	RECEIVER	FAST_SENDER
1719.225	SLOW_SENDER1	N/A
1721.613	FAST_SENDER	N/A
1727.269	RECEIVER	FAST_SENDER
1729.681	FAST_SENDER	N/A
1730.433	RECEIVER	FAST_SENDER
1732.855	FAST_SENDER	N/A
1738.986	RECEIVER	FAST_SENDER
1741.424	FAST_SENDER	N/A
1742.195	RECEIVER	FAST_SENDER
1744.642	FAST_SENDER	N/A
1744.941	SLOW_SENDER1	N/A
1750.427	RECEIVER	FAST_SENDER
1752.856	FAST_SENDER	N/A
1753.595	RECEIVER	FAST_SENDER
1755.999	FAST_SENDER	N/A
1766.138	RECEIVER	FAST_SENDER
1768.567	FAST_SENDER	N/A
1770.720	SLOW_SENDER1	N/A
1775.205	RECEIVER	FAST_SENDER
1777.621	FAST_SENDER	N/A
1778.378	RECEIVER	FAST_SENDER
1780.795	FAST_SENDER	N/A
1786.957	RECEIVER	FAST_SENDER
1789.379	FAST_SENDER	N/A
1790.165	RECEIVER	FAST_SENDER
1792.604	FAST_SENDER	N/A
1796.637	SLOW_SENDER1	N/A
1798.429	RECEIVER	FAST_SENDER
1800.857	FAST_SENDER	N/A
1801.592	RECEIVER	FAST_SENDER
1813.461	FAST_SENDER	N/A
1822.607	SLOW_SENDER1	N/A
1824.098	RECEIVER	FAST_SENDER
1826.503	FAST_SENDER	N/A
1832.268	RECEIVER	FAST_SENDER
1834.697	FAST_SENDER	N/A
1840.732	RECEIVER	FAST_SENDER
1843.167	FAST_SENDER	N/A
1848.678	SLOW_SENDER1	N/A
1849.007	RECEIVER	FAST_SENDER
1856.517	FAST_SENDER	N/A
1862.612	RECEIVER	FAST_SENDER
1865.043	FAST_SENDER	N/A
1865.840	RECEIVER	FAST_SENDER
1868.284	FAST_SENDER	N/A
1874.015	RECEIVER	FAST_SENDER
1874.288	SLOW_SENDER1	N/A
1876.465	FAST_SENDER	N/A
1882.311	RECEIVER	FAST_SENDER
1882.507	SLOW_SENDER1	N/A
1883.253	RECEIVER	SLOW_SENDER1
1889.289	FAST_SENDER	N/A
1895.464	RECEIVER	FAST_SENDER
1897.898	FAST_SENDER	N/A
1903.837	RECEIVER	FAST_SENDER
1906.242	FAST_SENDER	N/A
1907.018	RECEIVER	FAST_SENDER
1907.338	SLOW_SENDER1	N/A
1909.424	FAST_SENDER	N/A
1915.284	RECEIVER	FAST_SENDER
1917.722	FAST_SENDER	N/A
1918.485	RECEIVER	FAST_SENDER
1920.903	FAST_SENDER	N/A
1931.510	RECEIVER	FAST_SENDER
1933.324	SLOW_SENDER1	N/A
1933.940	FAST_SENDER	N/A
1939.642	RECEIVER	FAST_SENDER
1942.087	FAST_SENDER	N/A
1947.846	RECEIVER	FAST_SENDER
1950.246	FAST_SENDER	N/A
1951.049	RECEIVER	FAST_SENDER
1953.492	FAST_SENDER	N/A
1959.023	SLOW_SENDER1	N/A
1959.407	RECEIVER	FAST_SENDER
1966.901	FAST_SENDER	N/A
1967.676	RECEIVER	FAST_SENDER
1970.092	FAST_SENDER	N/A
1976.105	RECEIVER	FAST_SENDER
1978.525	FAST_SENDER	N/A
1984.637	RECEIVER	FAST_SENDER
1984.891	SLOW_SENDER1	N/A
1987.082	FAST_SENDER	N/A
1997.155	RECEIVER	FAST_SENDER
1999.590	FAST_SENDER	N/A
2005.409	RECEIVER	FAST_SENDER
2007.841	FAST_SENDER	N/A
2010.673	SLOW_SENDER1	N/A
2013.586	RECEIVER	FAST_SENDER
2020.638	FAST_SENDER	N/A
2031.705	RECEIVER	FAST_SENDER
2034.111	FAST_SENDER	N/A
2036.571	SLOW_SENDER1	N/A
2040.343	RECEIVER	FAST_SENDER
2042.786	FAST_SENDER	N/A
2049.088	RECEIVER	FAST_SENDER
2051.527	FAST_SENDER	N/A
2057.337	RECEIVER	FAST_SENDER
2059.754	FAST_SENDER	N/A
2062.224	SLOW_SENDER1	N/A
2069.787	RECEIVER	FAST_SENDER
2072.207	FAST_SENDER	N/A
2078.048	RECEIVER	FAST_SENDER
2080.479	FAST_SENDER	N/A
2086.059	RECEIVER	FAST_SENDER
2087.852	SLOW_SENDER1	N/A
2088.468	FAST_SENDER	N/A
2094.025	RECEIVER	FAST_SENDER
2096.466	FAST_SENDER	N/A
2097.242	RECEIVER	FAST_SENDER
2099.652	FAST_SENDER	N/A
2105.804	RECEIVER	FAST_SENDER
2108.244	FAST_SENDER	N/A
2109.006	RECEIVER	FAST_SENDER
2111.415	FAST_SENDER	N/A
2113.422	SLOW_SENDER1	N/A
2117.980	RECEIVER	FAST_SENDER
2120.421	FAST_SENDER	N/A
2121.172	RECEIVER	FAST_SENDER
2123.596	FAST_SENDER	N/A
2129.725	RECEIVER	FAST_SENDER
2132.160	FAST_SENDER	N/A
2132.884	RECEIVER	FAST_SENDER
2135.302	FAST_SENDER	N/A
2139.016	SLOW_SENDER1	N/A
2141.108	RECEIVER	FAST_SENDER
2143.527	FAST_SENDER	N/A
2144.309	RECEIVER	FAST_SENDER
2146.758	FAST_SENDER	N/A
2152.440	RECEIVER	FAST_SENDER
2154.889	FAST_SENDER	N/A
2157.200	RECEIVER	FAST_SENDER
2159.605	FAST_SENDER	N/A
2164.806	SLOW_SENDER1	N/A
2165.924	RECEIVER	FAST_SENDER
2168.369	FAST_SENDER	N/A
2174.459	RECEIVER	FAST_SENDER
2176.891	FAST_SENDER	N/A
2182.834	RECEIVER	FAST_SENDER
2185.260	FAST_SENDER	N/A
2186.032	RECEIVER	FAST_SENDER
2188.480	FAST_SENDER	N/A
2191.521	SLOW_SENDER1	N/A
2194.406	RECEIVER	FAST_SENDER
2196.823	FAST_SENDER	N/A
2197.623	RECEIVER	FAST_SENDER
2200.054	FAST_SENDER	N/A
2205.887	RECEIVER	FAST_SENDER
2208.298	FAST_SENDER	N/A
2209.053	RECEIVER	FAST_SENDER
2211.466	FAST_SENDER	N/A
2217.359	SLOW_SENDER1	N/A
2217.570	RECEIVER	FAST_SENDER
2219.994	FAST_SENDER	N/A
2220.745	RECEIVER	FAST_SENDER
2223.152	FAST_SENDER	N/A
2233.460	RECEIVER	FAST_SENDER
2235.881	FAST_SENDER	N/A
2241.513	RECEIVER	FAST_SENDER
2243.332	SLOW_SENDER1	N/A
2243.918	FAST_SENDER	N/A
2250.034	RECEIVER	FAST_SENDER
2252.461	FAST_SENDER	N/A
2258.555	RECEIVER	FAST_SENDER
2260.973	FAST_SENDER	N/A
2266.756	RECEIVER	FAST_SENDER
2268.902	SLOW_SENDER1	N/A
2269.179	FAST_SENDER	N/A
2275.348	RECEIVER	FAST_SENDER
2277.789	FAST_SENDER	N/A
2278.567	RECEIVER	FAST_SENDER
2281.007	FAST_SENDER	N/A
2286.857	RECEIVER	FAST_SENDER
2289.275	FAST_SENDER	N/A
2290.031	RECEIVER	FAST_SENDER
2292.452	FAST_SENDER	N/A
2294.930	SLOW_SENDER1	N/A
2298.371	RECEIVER	FAST_SENDER
2300.784	FAST_SENDER	N/A
2301.581	RECEIVER	FAST_SENDER
2304.000	FAST_SENDER	N/A
2310.362	RECEIVER	FAST_SENDER
2312.764	FAST_SENDER	N/A
2313.520	RECEIVER	FAST_SENDER
2315.924	FAST_SENDER	N/A
2320.839	SLOW_SENDER1	N/A
2321.906	RECEIVER	FAST_SENDER
2324.338	FAST_SENDER	N/A
2325.108	RECEIVER	FAST_SENDER
2327.514	FAST_SENDER	N/A
2333.555	RECEIVER	FAST_SENDER
2335.964	FAST_SENDER	N/A
2341.792	RECEIVER	FAST_SENDER
2344.192	FAST_SENDER	N/A
2346.739	SLOW_SENDER1	N/A
2350.294	RECEIVER	FAST_SENDER
2352.710	FAST_SENDER	N/A
2353.465	RECEIVER	FAST_SENDER
2355.872	FAST_SENDER	N/A
2361.523	RECEIVER	FAST_SENDER
2363.935	FAST_SENDER	N/A
2364.720	RECEIVER	FAST_SENDER
2367.120	FAST_SENDER	N/A
2372.467	SLOW_SENDER1	N/A
2372.951	RECEIVER	FAST_SENDER
2375.387	FAST_SENDER	N/A
2376.131	RECEIVER	FAST_SENDER
2378.534	FAST_SENDER	N/A
2384.204	RECEIVER	FAST_SENDER
2386.614	FAST_SENDER	N/A
2392.799	RECEIVER	FAST_SENDER
2395.240	FAST_SENDER	N/A
2398.249	SLOW_SENDER1	N/A
2401.027	RECEIVER	FAST_SENDER
2403.432	FAST_SENDER	N/A
2409.233	RECEIVER	FAST_SENDER
2411.639	FAST_SENDER	N/A
2412.431	RECEIVER	FAST_SENDER
2414.832	FAST_SENDER	N/A
2420.875	RECEIVER	FAST_SENDER
2423.316	FAST_SENDER	N/A
2423.906	SLOW_SENDER1	N/A
2424.123	RECEIVER	FAST_SENDER
2426.523	FAST_SENDER	N/A
2432.505	RECEIVER	FAST_SENDER
2434.939	FAST_SENDER	N/A
2435.675	RECEIVER	FAST_SENDER
2438.084	FAST_SENDER	N/A
2444.412	RECEIVER	FAST_SENDER
2446.850	FAST_SENDER	N/A
2447.577	RECEIVER	FAST_SENDER
2449.612	SLOW_SENDER1	N/A
2449.992	FAST_SENDER	N/A
2455.990	RECEIVER	FAST_SENDER
2458.420	FAST_SENDER	N/A
2459.167	RECEIVER	FAST_SENDER
2461.569	FAST_SENDER	N/A
2467.731	RECEIVER	FAST_SENDER
2470.167	FAST_SENDER	N/A
2470.915	RECEIVER	FAST_SENDER
2473.339	FAST_SENDER	N/A
2476.472	SLOW_SENDER1	N/A
2479.250	RECEIVER	FAST_SENDER
2481.650	FAST_SENDER	N/A
2482.420	RECEIVER	FAST_SENDER
2484.851	FAST_SENDER	N/A
2491.064	RECEIVER	FAST_SENDER
2493.503	FAST_SENDER	N/A
2494.253	RECEIVER	FAST_SENDER
2496.677	FAST_SENDER	N/A
2502.353	SLOW_SENDER1	N/A
2502.869	RECEIVER	FAST_SENDER
2505.297	FAST_SENDER	N/A
2506.032	RECEIVER	FAST_SENDER
2508.434	FAST_SENDER	N/A
2514.494	RECEIVER	FAST_SENDER
2521.590	FAST_SENDER	N/A
2527.137	RECEIVER	FAST_SENDER
2527.992	SLOW_SENDER1	N/A
2529.564	FAST_SENDER	N/A
2535.383	RECEIVER	FAST_SENDER
2537.821	FAST_SENDER	N/A
2538.597	RECEIVER	FAST_SENDER
2541.015	FAST_SENDER	N/A
2546.977	RECEIVER	FAST_SENDER
2549.409	FAST_SENDER	N/A
2550.151	RECEIVER	FAST_SENDER
2552.598	FAST_SENDER	N/A
2553.952	SLOW_SENDER1	N/A
2558.776	RECEIVER	FAST_SENDER
2561.202	FAST_SENDER	N/A
2562.001	RECEIVER	FAST_SENDER
2564.401	FAST_SENDER	N/A
2570.341	RECEIVER	FAST_SENDER
2572.786	FAST_SENDER	N/A
2573.541	RECEIVER	FAST_SENDER
2575.947	FAST_SENDER	N/A
2579.547	SLOW_SENDER1	N/A
2582.261	RECEIVER	FAST_SENDER
2584.698	FAST_SENDER	N/A
2585.458	RECEIVER	FAST_SENDER
2593.025	FAST_SENDER	N/A
2593.770	RECEIVER	FAST_SENDER
2596.219	FAST_SENDER	N/A
2602.118	RECEIVER	FAST_SENDER
2604.547	FAST_SENDER	N/A
2605.331	RECEIVER	FAST_SENDER
2605.478	SLOW_SENDER1	N/A
2607.752	FAST_SENDER	N/A
2613.585	RECEIVER	FAST_SENDER
2616.023	FAST_SENDER	N/A
2616.763	RECEIVER	FAST_SENDER
2619.206	FAST_SENDER	N/A
2625.143	RECEIVER	FAST_SENDER
2627.589	FAST_SENDER	N/A
2628.361	RECEIVER	FAST_SENDER
2630.781	FAST_SENDER	N/A
2631.415	SLOW_SENDER1	N/A
2636.928	RECEIVER	FAST_SENDER
2639.359	FAST_SENDER	N/A
2640.100	RECEIVER	FAST_SENDER
2642.537	FAST_SENDER	N/A
2648.237	RECEIVER	FAST_SENDER
2650.686	FAST_SENDER	N/A
2651.408	RECEIVER	FAST_SENDER
2653.846	FAST_SENDER	N/A
2657.111	SLOW_SENDER1	N/A
2666.601	FAST_SENDER	N/A
2672.300	RECEIVER	FAST_SENDER
2674.701	FAST_SENDER	N/A
2675.451	RECEIVER	FAST_SENDER
2677.856	FAST_SENDER	N/A
2682.770	SLOW_SENDER1	N/A
2683.782	RECEIVER	FAST_SENDER
2686.195	FAST_SENDER	N/A
2686.962	RECEIVER	FAST_SENDER
2689.402	FAST_SENDER	N/A
2700.042	RECEIVER	FAST_SENDER
2702.462	FAST_SENDER	N/A
2708.519	RECEIVER	FAST_SENDER
2708.825	SLOW_SENDER1	N/A
2715.718	FAST_SENDER	N/A
2721.646	RECEIVER	FAST_SENDER
2728.704	FAST_SENDER	N/A
2734.414	SLOW_SENDER1	N/A
2734.552	RECEIVER	FAST_SENDER
2736.983	FAST_SENDER	N/A
2737.732	RECEIVER	FAST_SENDER
2740.182	FAST_SENDER	N/A
2746.374	RECEIVER	FAST_SENDER
2748.785	FAST_SENDER	N/A
2754.266	RECEIVER	FAST_SENDER
2756.705	FAST_SENDER	N/A
2760.122	SLOW_SENDER1	N/A
2762.764	RECEIVER	FAST_SENDER
2765.206	FAST_SENDER	N/A
2771.078	RECEIVER	FAST_SENDER
2773.526	FAST_SENDER	N/A
2774.277	RECEIVER	FAST_SENDER
2776.679	FAST_SENDER	N/A
2782.260	RECEIVER	FAST_SENDER
2784.678	FAST_SENDER	N/A
2785.439	RECEIVER	FAST_SENDER
2785.857	SLOW_SENDER1	N/A
2787.845	FAST_SENDER	N/A
2793.796	RECEIVER	FAST_SENDER
2796.204	FAST_SENDER	N/A
2796.992	RECEIVER	FAST_SENDER
2799.402	FAST_SENDER	N/A
2805.201	RECEIVER	FAST_SENDER
2807.616	FAST_SENDER	N/A
2808.367	RECEIVER	FAST_SENDER
2810.809	FAST_SENDER	N/A
2811.703	SLOW_SENDER1	N/A
2816.730	RECEIVER	FAST_SENDER
2819.169	FAST_SENDER	N/A
2819.941	RECEIVER	FAST_SENDER
2822.374	FAST_SENDER	N/A
2827.902	RECEIVER	FAST_SENDER
2830.349	FAST_SENDER	N/A
2831.124	RECEIVER	FAST_SENDER
2833.572	FAST_SENDER	N/A
2837.284	SLOW_SENDER1	N/A
2839.923	RECEIVER	FAST_SENDER
2842.350	FAST_SENDER	N/A
2843.135	RECEIVER	FAST_SENDER
2845.549	FAST_SENDER	N/A
2851.623	RECEIVER	FAST_SENDER
2854.052	FAST_SENDER	N/A
2854.786	RECEIVER	FAST_SENDER
2857.206	FAST_SENDER	N/A
2862.866	SLOW_SENDER1	N/A
2863.154	RECEIVER	FAST_SENDER
2870.693	FAST_SENDER	N/A
2871.469	RECEIVER	FAST_SENDER
2873.876	FAST_SENDER	N/A
2879.857	RECEIVER	FAST_SENDER
2882.259	FAST_SENDER	N/A
2888.182	RECEIVER	FAST_SENDER
2888.532	SLOW_SENDER1	N/A
2889.296	RECEIVER	SLOW_SENDER1
2890.589	FAST_SENDER	N/A
2896.284	RECEIVER	FAST_SENDER
2896.720	SLOW_SENDER1	N/A
2897.470	RECEIVER	SLOW_SENDER1
2903.478	FAST_SENDER	N/A
2909.226	RECEIVER	FAST_SENDER
2911.670	FAST_SENDER	N/A
2917.817	RECEIVER	FAST_SENDER
2920.250	FAST_SENDER	N/A
2921.004	RECEIVER	FAST_SENDER
2921.511	SLOW_SENDER1	N/A
2923.419	FAST_SENDER	N/A
2929.697	RECEIVER	FAST_SENDER
2932.118	FAST_SENDER	N/A
2932.857	RECEIVER	FAST_SENDER
2935.307	FAST_SENDER	N/A
2941.122	RECEIVER	FAST_SENDER
2943.557	FAST_SENDER	N/A
2944.312	RECEIVER	FAST_SENDER
2946.760	FAST_SENDER	N/A
2947.421	SLOW_SENDER1	N/A
2952.673	RECEIVER	FAST_SENDER
2955.088	FAST_SENDER	N/A
2955.825	RECEIVER	FAST_SENDER
2958.258	FAST_SENDER	N/A
2964.056	RECEIVER	FAST_SENDER
2966.501	FAST_SENDER	N/A
2967.265	RECEIVER	FAST_SENDER
2969.682	FAST_SENDER	N/A
2973.293	SLOW_SENDER1	N/A
2975.574	RECEIVER	FAST_SENDER
2978.024	FAST_SENDER	N/A
2978.800	RECEIVER	FAST_SENDER
2981.247	FAST_SENDER	N/A
2986.869	RECEIVER	FAST_SENDER
2989.311	FAST_SENDER	N/A
2990.103	RECEIVER	FAST_SENDER
2992.506	FAST_SENDER	N/A
2998.545	RECEIVER	FAST_SENDER
2998.931	SLOW_SENDER1	N/A
2999.683	RECEIVER	SLOW_SENDER1
3000.987	FAST_SENDER	N/A
3007.091	SLOW_SENDER1	N/A
3007.168	RECEIVER	FAST_SENDER
3009.612	FAST_SENDER	N/A
3010.354	RECEIVER	FAST_SENDER
3012.786	FAST_SENDER	N/A
3018.897	RECEIVER	FAST_SENDER
3021.297	FAST_SENDER	N/A
3022.084	RECEIVER	FAST_SENDER
3024.519	FAST_SENDER	N/A
3031.948	SLOW_SENDER1	N/A
3034.511	RECEIVER	FAST_SENDER
3036.959	FAST_SENDER	N/A
3037.691	RECEIVER	FAST_SENDER
3040.114	FAST_SENDER	N/A
3046.009	RECEIVER	FAST_SENDER
3048.440	FAST_SENDER	N/A
3049.220	RECEIVER	FAST_SENDER
3051.661	FAST_SENDER	N/A
3057.301	RECEIVER	FAST_SENDER
3057.732	SLOW_SENDER1	N/A
3059.728	FAST_SENDER	N/A
3065.625	RECEIVER	FAST_SENDER
3065.941	SLOW_SENDER1	N/A
3068.051	FAST_SENDER	N/A
3068.768	RECEIVER	FAST_SENDER
3071.190	FAST_SENDER	N/A
3077.374	RECEIVER	FAST_SENDER
3079.812	FAST_SENDER	N/A
3080.586	RECEIVER	FAST_SENDER
3083.018	FAST_SENDER	N/A
3088.921	RECEIVER	FAST_SENDER
3090.746	SLOW_SENDER1	N/A
3095.847	FAST_SENDER	N/A
3096.635	RECEIVER	FAST_SENDER
3098.888	SLOW_SENDER1	N/A
3099.051	FAST_SENDER	N/A
3099.661	RECEIVER	SLOW_SENDER1
3109.680	RECEIVER	FAST_SENDER
3112.108	FAST_SENDER	N/A
3117.725	RECEIVER	FAST_SENDER
3120.161	FAST_SENDER	N/A
3123.750	SLOW_SENDER1	N/A
3125.837	RECEIVER	FAST_SENDER
3128.250	FAST_SENDER	N/A
3134.555	RECEIVER	FAST_SENDER
3136.965	FAST_SENDER	N/A
3142.898	RECEIVER	FAST_SENDER
3145.319	FAST_SENDER	N/A
3146.101	RECEIVER	FAST_SENDER
3148.548	FAST_SENDER	N/A
3149.779	SLOW_SENDER1	N/A
3154.316	RECEIVER	FAST_SENDER
3156.750	FAST_SENDER	N/A
3157.514	RECEIVER	FAST_SENDER
3159.941	FAST_SENDER	N/A
3170.835	RECEIVER	FAST_SENDER
3173.235	FAST_SENDER	N/A
3175.558	SLOW_SENDER1	N/A
3178.884	RECEIVER	FAST_SENDER
3181.320	FAST_SENDER	N/A
3186.977	RECEIVER	FAST_SENDER
3189.422	FAST_SENDER	N/A
3195.421	RECEIVER	FAST_SENDER
3197.859	FAST_SENDER	N/A
3198.623	RECEIVER	FAST_SENDER
3201.043	FAST_SENDER	N/A
3201.235	SLOW_SENDER1	N/A
3206.722	RECEIVER	FAST_SENDER
3209.158	FAST_SENDER	N/A
3209.894	RECEIVER	FAST_SENDER
3212.341	FAST_SENDER	N/A
3218.554	RECEIVER	FAST_SENDER
3220.992	FAST_SENDER	N/A
3223.327	RECEIVER	FAST_SENDER
3225.743	FAST_SENDER	N/A
3227.258	SLOW_SENDER1	N/A
3232.003	RECEIVER	FAST_SENDER
3234.439	FAST_SENDER	N/A
3240.164	RECEIVER	FAST_SENDER
3242.598	FAST_SENDER	N/A
3248.477	RECEIVER	FAST_SENDER
3250.898	FAST_SENDER	N/A
3253.033	RECEIVER	FAST_SENDER
3253.205	SLOW_SENDER1	N/A
3255.447	FAST_SENDER	N/A
3261.536	RECEIVER	FAST_SENDER
3263.937	FAST_SENDER	N/A
3269.825	RECEIVER	FAST_SENDER
3272.264	FAST_SENDER	N/A
3278.186	RECEIVER	FAST_SENDER
3279.114	SLOW_SENDER1	N/A
3280.619	FAST_SENDER	N/A
3286.361	RECEIVER	FAST_SENDER
3288.787	FAST_SENDER	N/A
3289.578	RECEIVER	FAST_SENDER
3292.014	FAST_SENDER	N/A
3302.340	RECEIVER	FAST_SENDER
3304.777	FAST_SENDER	N/A
3305.467	SLOW_SENDER1	N/A
3311.129	RECEIVER	FAST_SENDER
3313.540	FAST_SENDER	N/A
3319.698	RECEIVER	FAST_SENDER
3322.135	FAST_SENDER	N/A
3328.088	RECEIVER	FAST_SENDER
3330.529	FAST_SENDER	N/A
3331.100	SLOW_SENDER1	N/A
3331.306	RECEIVER	FAST_SENDER
3333.743	FAST_SENDER	N/A
3344.111	RECEIVER	FAST_SENDER
3346.524	FAST_SENDER	N/A
3352.554	RECEIVER	FAST_SENDER
3354.966	FAST_SENDER	N/A
3356.943	SLOW_SENDER1	N/A
3361.216	RECEIVER	FAST_SENDER
3363.639	FAST_SENDER	N/A
3364.431	RECEIVER	FAST_SENDER
3366.855	FAST_SENDER	N/A
3372.972	RECEIVER	FAST_SENDER
3375.413	FAST_SENDER	N/A
3376.188	RECEIVER	FAST_SENDER
3378.591	FAST_SENDER	N/A
3382.858	SLOW_SENDER1	N/A
3384.592	RECEIVER	FAST_SENDER
3387.023	FAST_SENDER	N/A
3387.766	RECEIVER	FAST_SENDER
3390.188	FAST_SENDER	N/A
3396.377	RECEIVER	FAST_SENDER
3398.827	FAST_SENDER	N/A
3399.606	RECEIVER	FAST_SENDER
3402.022	FAST_SENDER	N/A
3407.784	RECEIVER	FAST_SENDER
3408.591	SLOW_SENDER1	N/A
3409.330	RECEIVER	SLOW_SENDER1
3410.230	FAST_SENDER	N/A
3415.855	RECEIVER	FAST_SENDER
3416.757	SLOW_SENDER1	N/A
3418.261	FAST_SENDER	N/A
3419.045	RECEIVER	FAST_SENDER
3421.484	FAST_SENDER	N/A
3427.442	RECEIVER	FAST_SENDER
3429.859	FAST_SENDER	N/A
3430.613	RECEIVER	FAST_SENDER
3433.055	FAST_SENDER	N/A
3439.080	RECEIVER	FAST_SENDER
3441.494	FAST_SENDER	N/A
3441.603	SLOW_SENDER1	N/A
3442.263	RECEIVER	FAST_SENDER
3444.692	FAST_SENDER	N/A
3450.486	RECEIVER	FAST_SENDER
3452.911	FAST_SENDER	N/A
3453.669	RECEIVER	FAST_SENDER
3456.090	FAST_SENDER	N/A
3461.846	RECEIVER	FAST_SENDER
3464.277	FAST_SENDER	N/A
3465.054	RECEIVER	FAST_SENDER
3467.459	FAST_SENDER	N/A
3467.771	SLOW_SENDER1	N/A
3473.173	RECEIVER	FAST_SENDER
3475.582	FAST_SENDER	N/A
3476.351	RECEIVER	FAST_SENDER
3478.788	FAST_SENDER	N/A
3484.984	RECEIVER	FAST_SENDER
3487.429	FAST_SENDER	N/A
3488.215	RECEIVER	FAST_SENDER
3490.664	FAST_SENDER	N/A
3493.658	SLOW_SENDER1	N/A
3496.890	RECEIVER	FAST_SENDER
3499.294	FAST_SENDER	N/A
3500.035	RECEIVER	FAST_SENDER
3507.506	FAST_SENDER	N/A
3508.251	RECEIVER	FAST_SENDER
3510.665	FAST_SENDER	N/A
3519.425	SLOW_SENDER1	N/A
3521.030	RECEIVER	FAST_SENDER
3523.474	FAST_SENDER	N/A
3529.643	RECEIVER	FAST_SENDER
3532.070	FAST_SENDER	N/A
3537.658	RECEIVER	FAST_SENDER
3540.097	FAST_SENDER	N/A
3540.864	RECEIVER	FAST_SENDER
3545.191	SLOW_SENDER1	N/A
3548.855	FAST_SENDER	N/A
3549.589	RECEIVER	FAST_SENDER
3551.994	FAST_SENDER	N/A
3557.974	RECEIVER	FAST_SENDER
3560.397	FAST_SENDER	N/A
3566.517	RECEIVER	FAST_SENDER
3568.960	FAST_SENDER	N/A
3571.161	SLOW_SENDER1	N/A
3575.659	RECEIVER	FAST_SENDER
3578.061	FAST_SENDER	N/A
3583.864	RECEIVER	FAST_SENDER
3586.276	FAST_SENDER	N/A
3587.005	RECEIVER	FAST_SENDER
3589.434	FAST_SENDER	N/A
3594.965	RECEIVER	FAST_SENDER
3597.097	SLOW_SENDER1	N/A
3597.405	FAST_SENDER	N/A
3603.256	RECEIVER	FAST_SENDER
3605.272	SLOW_SENDER1	N/A
3605.678	FAST_SENDER	N/A
3606.048	RECEIVER	SLOW_SENDER1
3611.800	RECEIVER	FAST_SENDER
3614.218	FAST_SENDER	N/A
3620.408	RECEIVER	FAST_SENDER
3622.824	FAST_SENDER	N/A
3623.582	RECEIVER	FAST_SENDER
3626.029	FAST_SENDER	N/A
3630.214	SLOW_SENDER1	N/A
3632.058	RECEIVER	FAST_SENDER
3634.482	FAST_SENDER	N/A
3635.287	RECEIVER	FAST_SENDER
3637.707	FAST_SENDER	N/A
3643.669	RECEIVER	FAST_SENDER
3646.098	FAST_SENDER	N/A
3646.857	RECEIVER	FAST_SENDER
3649.287	FAST_SENDER	N/A
3654.995	RECEIVER	FAST_SENDER
3655.899	SLOW_SENDER1	N/A
3657.432	FAST_SENDER	N/A
3658.166	RECEIVER	FAST_SENDER
3660.615	FAST_SENDER	N/A
3666.143	RECEIVER	FAST_SENDER
3668.577	FAST_SENDER	N/A
3678.799	RECEIVER	FAST_SENDER
3681.205	FAST_SENDER	N/A
3681.908	SLOW_SENDER1	N/A
3687.038	RECEIVER	FAST_SENDER
3689.474	FAST_SENDER	N/A
3700.212	RECEIVER	FAST_SENDER
3702.651	FAST_SENDER	N/A
3707.848	SLOW_SENDER1	N/A
3708.398	RECEIVER	FAST_SENDER
3710.822	FAST_SENDER	N/A
3717.003	RECEIVER	FAST_SENDER
3719.431	FAST_SENDER	N/A
3725.401	RECEIVER	FAST_SENDER
3727.825	FAST_SENDER	N/A
3733.427	RECEIVER	FAST_SENDER
3733.896	SLOW_SENDER1	N/A
3735.858	FAST_SENDER	N/A
3741.881	RECEIVER	FAST_SENDER
3744.291	FAST_SENDER	N/A
3745.035	RECEIVER	FAST_SENDER
3747.456	FAST_SENDER	N/A
3758.294	RECEIVER	FAST_SENDER
3759.531	SLOW_SENDER1	N/A
3760.712	FAST_SENDER	N/A
3766.503	RECEIVER	FAST_SENDER
3768.937	FAST_SENDER	N/A
3775.005	RECEIVER	FAST_SENDER
3777.446	FAST_SENDER	N/A
3779.936	RECEIVER	FAST_SENDER
3782.379	FAST_SENDER	N/A
3785.420	SLOW_SENDER1	N/A
3788.250	RECEIVER	FAST_SENDER
3790.659	FAST_SENDER	N/A
3796.227	RECEIVER	FAST_SENDER
3798.661	FAST_SENDER	N/A
3804.367	RECEIVER	FAST_SENDER
3806.801	FAST_SENDER	N/A
3811.001	SLOW_SENDER1	N/A
3812.713	RECEIVER	FAST_SENDER
3815.162	FAST_SENDER	N/A
3815.894	RECEIVER	FAST_SENDER
3818.327	FAST_SENDER	N/A
3824.049	RECEIVER	FAST_SENDER
3826.481	FAST_SENDER	N/A
3827.228	RECEIVER	FAST_SENDER
3829.635	FAST_SENDER	N/A
3835.495	RECEIVER	FAST_SENDER
3837.378	SLOW_SENDER1	N/A
3837.932	FAST_SENDER	N/A
3838.146	RECEIVER	SLOW_SENDER1
3843.822	RECEIVER	FAST_SENDER
3845.589	SLOW_SENDER1	N/A
3846.247	FAST_SENDER	N/A
3846.983	RECEIVER	FAST_SENDER
3849.421	FAST_SENDER	N/A
3855.294	RECEIVER	FAST_SENDER
3857.742	FAST_SENDER	N/A
3858.547	RECEIVER	FAST_SENDER
3860.950	FAST_SENDER	N/A
3867.158	RECEIVER	FAST_SENDER
3869.585	FAST_SENDER	N/A
3870.365	RECEIVER	FAST_SENDER
3870.412	SLOW_SENDER1	N/A
3872.806	FAST_SENDER	N/A
3878.843	RECEIVER	FAST_SENDER
3881.248	FAST_SENDER	N/A
3883.725	RECEIVER	FAST_SENDER
3886.151	FAST_SENDER	N/A
3892.182	RECEIVER	FAST_SENDER
3894.608	FAST_SENDER	N/A
3896.191	SLOW_SENDER1	N/A
3900.389	RECEIVER	FAST_SENDER
3902.814	FAST_SENDER	N/A
3913.576	RECEIVER	FAST_SENDER
3916.007	FAST_SENDER	N/A
3921.964	RECEIVER	FAST_SENDER
3922.378	SLOW_SENDER1	N/A
3924.398	FAST_SENDER	N/A
3930.249	RECEIVER	FAST_SENDER
3932.684	FAST_SENDER	N/A
3938.345	RECEIVER	FAST_SENDER
3940.746	FAST_SENDER	N/A
3946.986	RECEIVER	FAST_SENDER
3948.301	SLOW_SENDER1	N/A
3949.436	FAST_SENDER	N/A
3955.264	RECEIVER	FAST_SENDER
3956.524	SLOW_SENDER1	N/A
3957.684	FAST_SENDER	N/A
3958.425	RECEIVER	FAST_SENDER
3960.832	FAST_SENDER	N/A
3966.857	RECEIVER	FAST_SENDER
3969.279	FAST_SENDER	N/A
3970.018	RECEIVER	FAST_SENDER
3972.460	FAST_SENDER	N/A
3978.342	RECEIVER	FAST_SENDER
3980.787	FAST_SENDER	N/A
3981.308	SLOW_SENDER1	N/A
3986.868	RECEIVER	FAST_SENDER
3989.315	FAST_SENDER	N/A
3989.491	SLOW_SENDER1	N/A
3990.234	RECEIVER	SLOW_SENDER1
3995.393	RECEIVER	FAST_SENDER
3997.840	FAST_SENDER	N/A
4003.715	RECEIVER	FAST_SENDER
4006.153	FAST_SENDER	N/A
4012.010	RECEIVER	FAST_SENDER
4014.325	SLOW_SENDER1	N/A
4014.413	FAST_SENDER	N/A
4020.584	RECEIVER	FAST_SENDER
4023.011	FAST_SENDER	N/A
4029.077	RECEIVER	FAST_SENDER
4031.501	FAST_SENDER	N/A
4032.263	RECEIVER	FAST_SENDER
4034.675	FAST_SENDER	N/A
4040.147	SLOW_SENDER1	N/A
4040.594	RECEIVER	FAST_SENDER
4047.713	FAST_SENDER	N/A
4048.513	RECEIVER	FAST_SENDER
4050.934	FAST_SENDER	N/A
4057.245	RECEIVER	FAST_SENDER
4059.665	FAST_SENDER	N/A
4065.485	RECEIVER	FAST_SENDER
4065.848	SLOW_SENDER1	N/A
4067.911	FAST_SENDER	N/A
4073.986	RECEIVER	FAST_SENDER
4076.390	FAST_SENDER	N/A
4077.150	RECEIVER	FAST_SENDER
4089.051	FAST_SENDER	N/A
4091.615	SLOW_SENDER1	N/A
4099.524	RECEIVER	FAST_SENDER
4101.925	FAST_SENDER	N/A
4107.974	RECEIVER	FAST_SENDER
4110.416	FAST_SENDER	N/A
4116.043	RECEIVER	FAST_SENDER
4117.594	SLOW_SENDER1	N/A
4118.456	FAST_SENDER	N/A
4124.353	RECEIVER	FAST_SENDER
4126.803	FAST_SENDER	N/A
4132.704	RECEIVER	FAST_SENDER
4135.146	FAST_SENDER	N/A
4135.889	RECEIVER	FAST_SENDER
4138.310	FAST_SENDER	N/A
4143.634	SLOW_SENDER1	N/A
4144.331	RECEIVER	FAST_SENDER
4146.774	FAST_SENDER	N/A
4147.586	RECEIVER	FAST_SENDER
4150.019	FAST_SENDER	N/A
4155.822	RECEIVER	FAST_SENDER
4158.230	FAST_SENDER	N/A
4158.960	RECEIVER	FAST_SENDER
4161.368	FAST_SENDER	N/A
4167.055	RECEIVER	FAST_SENDER
4169.457	FAST_SENDER	N/A
4169.717	SLOW_SENDER1	N/A
4170.216	RECEIVER	FAST_SENDER
4172.629	FAST_SENDER	N/A
4178.753	RECEIVER	FAST_SENDER
4181.197	FAST_SENDER	N/A
4181.973	RECEIVER	FAST_SENDER
4184.390	FAST_SENDER	N/A
4190.017	RECEIVER	FAST_SENDER
4192.417	FAST_SENDER	N/A
4193.188	RECEIVER	FAST_SENDER
4195.472	SLOW_SENDER1	N/A
4195.605	FAST_SENDER	N/A
4201.880	RECEIVER	FAST_SENDER
4204.321	FAST_SENDER	N/A
4205.111	RECEIVER	FAST_SENDER
4207.557	FAST_SENDER	N/A
4213.567	RECEIVER	FAST_SENDER
4215.974	FAST_SENDER	N/A
4216.737	RECEIVER	FAST_SENDER
4219.170	FAST_SENDER	N/A
4221.453	SLOW_SENDER1	N/A
4229.894	RECEIVER	FAST_SENDER
4232.300	FAST_SENDER	N/A
4238.103	RECEIVER	FAST_SENDER
4240.526	FAST_SENDER	N/A
4246.103	RECEIVER	FAST_SENDER
4247.008	SLOW_SENDER1	N/A
4247.731	RECEIVER	SLOW_SENDER1
4248.514	FAST_SENDER	N/A
4254.497	RECEIVER	FAST_SENDER
4255.181	SLOW_SENDER1	N/A
4256.926	FAST_SENDER	N/A
4257.657	RECEIVER	FAST_SENDER
4260.088	FAST_SENDER	N/A
4265.893	RECEIVER	FAST_SENDER
4268.326	FAST_SENDER	N/A
4269.082	RECEIVER	FAST_SENDER
4271.493	FAST_SENDER	N/A
4277.397	RECEIVER	FAST_SENDER
4279.847	FAST_SENDER	N/A
4280.035	SLOW_SENDER1	N/A
4280.596	RECEIVER	FAST_SENDER
4288.407	FAST_SENDER	N/A
4289.181	RECEIVER	FAST_SENDER
4291.624	FAST_SENDER	N/A
4297.553	RECEIVER	FAST_SENDER
4299.973	FAST_SENDER	N/A
4300.732	RECEIVER	FAST_SENDER
4303.154	FAST_SENDER	N/A
4306.224	SLOW_SENDER1	N/A
4309.494	RECEIVER	FAST_SENDER
4311.905	FAST_SENDER	N/A
4312.673	RECEIVER	FAST_SENDER
4315.094	FAST_SENDER	N/A
4320.834	RECEIVER	FAST_SENDER
4323.257	FAST_SENDER	N/A
4324.014	RECEIVER	FAST_SENDER
4326.447	FAST_SENDER	N/A
4331.975	SLOW_SENDER1	N/A
4332.253	RECEIVER	FAST_SENDER
4339.562	FAST_SENDER	N/A
4340.305	RECEIVER	FAST_SENDER
4342.728	FAST_SENDER	N/A
4353.128	RECEIVER	FAST_SENDER
4355.542	FAST_SENDER	N/A
4358.004	SLOW_SENDER1	N/A
4361.142	RECEIVER	FAST_SENDER
4363.570	FAST_SENDER	N/A
4369.450	RECEIVER	FAST_SENDER
4371.882	FAST_SENDER	N/A
4377.921	RECEIVER	FAST_SENDER
4380.356	FAST_SENDER	N/A
4383.702	SLOW_SENDER1	N/A
4386.307	RECEIVER	FAST_SENDER
4388.730	FAST_SENDER	N/A
4389.450	RECEIVER	FAST_SENDER
4391.860	FAST_SENDER	N/A
4397.853	RECEIVER	FAST_SENDER
4400.297	FAST_SENDER	N/A
4401.101	RECEIVER	FAST_SENDER
4408.482	FAST_SENDER	N/A
4409.440	SLOW_SENDER1	N/A
4414.237	RECEIVER	FAST_SENDER
4416.642	FAST_SENDER	N/A
4417.414	RECEIVER	FAST_SENDER
4419.819	FAST_SENDER	N/A
4425.945	RECEIVER	FAST_SENDER
4428.360	FAST_SENDER	N/A
4429.106	RECEIVER	FAST_SENDER
4431.552	FAST_SENDER	N/A
4435.516	SLOW_SENDER1	N/A
4437.617	RECEIVER	FAST_SENDER
4440.029	FAST_SENDER	N/A
4440.781	RECEIVER	FAST_SENDER
4443.226	FAST_SENDER	N/A
4449.405	RECEIVER	FAST_SENDER
4451.840	FAST_SENDER	N/A
4452.589	RECEIVER	FAST_SENDER
4455.020	FAST_SENDER	N/A
4460.908	RECEIVER	FAST_SENDER
4461.624	SLOW_SENDER1	N/A
4463.347	FAST_SENDER	N/A
4469.483	RECEIVER	FAST_SENDER
4469.825	SLOW_SENDER1	N/A
4471.897	FAST_SENDER	N/A
4472.651	RECEIVER	FAST_SENDER
4475.075	FAST_SENDER	N/A
4480.985	RECEIVER	FAST_SENDER
4483.412	FAST_SENDER	N/A
4484.225	RECEIVER	FAST_SENDER
4486.675	FAST_SENDER	N/A
4492.481	RECEIVER	FAST_SENDER
4494.619	SLOW_SENDER1	N/A
4494.903	FAST_SENDER	N/A
4500.758	RECEIVER	FAST_SENDER
4502.825	SLOW_SENDER1	N/A
4503.189	FAST_SENDER	N/A
4503.946	RECEIVER	FAST_SENDER
4506.372	FAST_SENDER	N/A
4512.683	RECEIVER	FAST_SENDER
4515.127	FAST_SENDER	N/A
4515.866	RECEIVER	FAST_SENDER
4518.283	FAST_SENDER	N/A
4524.238	RECEIVER	FAST_SENDER
4526.686	FAST_SENDER	N/A
4527.466	RECEIVER	FAST_SENDER
4527.757	SLOW_SENDER1	N/A
4529.906	FAST_SENDER	N/A
4535.674	RECEIVER	FAST_SENDER
4538.112	FAST_SENDER	N/A
4538.831	RECEIVER	FAST_SENDER
4541.243	FAST_SENDER	N/A
4547.038	RECEIVER	FAST_SENDER
4549.438	FAST_SENDER	N/A
4550.215	RECEIVER	FAST_SENDER
4552.623	FAST_SENDER	N/A
4553.444	SLOW_SENDER1	N/A
4558.787	RECEIVER	FAST_SENDER
4561.189	FAST_SENDER	N/A
4561.977	RECEIVER	FAST_SENDER
4564.422	FAST_SENDER	N/A
4570.245	RECEIVER	FAST_SENDER
4572.685	FAST_SENDER	N/A
4573.448	RECEIVER	FAST_SENDER
4575.849	FAST_SENDER	N/A
4579.008	SLOW_SENDER1	N/A
4581.443	RECEIVER	FAST_SENDER
4583.891	FAST_SENDER	N/A
4584.670	RECEIVER	FAST_SENDER
4587.120	FAST_SENDER	N/A
4592.883	RECEIVER	FAST_SENDER
4595.330	FAST_SENDER	N/A
4596.088	RECEIVER	FAST_SENDER
4598.501	FAST_SENDER	N/A
4604.619	RECEIVER	FAST_SENDER
4604.731	SLOW_SENDER1	N/A
4607.047	FAST_SENDER	N/A
4612.640	RECEIVER	FAST_SENDER
4612.881	SLOW_SENDER1	N/A
4615.067	FAST_SENDER	N/A
4615.842	RECEIVER	FAST_SENDER
4618.268	FAST_SENDER	N/A
4623.997	RECEIVER	FAST_SENDER
4626.407	FAST_SENDER	N/A
4627.177	RECEIVER	FAST_SENDER
4629.582	FAST_SENDER	N/A
4635.558	RECEIVER	FAST_SENDER
4637.694	SLOW_SENDER1	N/A
4637.991	FAST_SENDER	N/A
4643.614	RECEIVER	FAST_SENDER
4645.865	SLOW_SENDER1	N/A
4646.038	FAST_SENDER	N/A
4646.775	RECEIVER	FAST_SENDER
4649.182	FAST_SENDER	N/A
4655.005	RECEIVER	FAST_SENDER
4657.446	FAST_SENDER	N/A
4658.227	RECEIVER	FAST_SENDER
4660.671	FAST_SENDER	N/A
4666.413	RECEIVER	FAST_SENDER
4668.840	FAST_SENDER	N/A
4669.571	RECEIVER	FAST_SENDER
4670.674	SLOW_SENDER1	N/A
4672.002	FAST_SENDER	N/A
4677.932	RECEIVER	FAST_SENDER
4680.338	FAST_SENDER	N/A
4681.103	RECEIVER	FAST_SENDER
4683.527	FAST_SENDER	N/A
4689.716	RECEIVER	FAST_SENDER
4692.118	FAST_SENDER	N/A
4692.869	RECEIVER	FAST_SENDER
4695.284	FAST_SENDER	N/A
4696.866	SLOW_SENDER1	N/A
4700.833	RECEIVER	FAST_SENDER
4703.252	FAST_SENDER	N/A
4704.025	RECEIVER	FAST_SENDER
4706.458	FAST_SENDER	N/A
4712.390	RECEIVER	FAST_SENDER
4714.799	FAST_SENDER	N/A
4715.583	RECEIVER	FAST_SENDER
4717.998	FAST_SENDER	N/A
4722.987	SLOW_SENDER1	N/A
4724.014	RECEIVER	FAST_SENDER
4726.415	FAST_SENDER	N/A
4727.162	RECEIVER	FAST_SENDER
4729.569	FAST_SENDER	N/A
4735.272	RECEIVER	FAST_SENDER
4737.684	FAST_SENDER	N/A
4743.271	RECEIVER	FAST_SENDER
4745.680	FAST_SENDER	N/A
4748.957	SLOW_SENDER1	N/A
4755.771	RECEIVER	FAST_SENDER
4758.174	FAST_SENDER	N/A
4764.227	RECEIVER	FAST_SENDER
4766.663	FAST_SENDER	N/A
4772.209	RECEIVER	FAST_SENDER
4774.624	FAST_SENDER	N/A
4774.936	SLOW_SENDER1	N/A
4780.245	RECEIVER	FAST_SENDER
4782.689	FAST_SENDER	N/A
4788.526	RECEIVER	FAST_SENDER
4790.967	FAST_SENDER	N/A
4791.747	RECEIVER	FAST_SENDER
4794.187	FAST_SENDER	N/A
4800.483	RECEIVER	FAST_SENDER
4800.947	SLOW_SENDER1	N/A
4802.909	FAST_SENDER	N/A
4808.919	RECEIVER	FAST_SENDER
4809.155	SLOW_SENDER1	N/A
4811.321	FAST_SENDER	N/A
4812.099	RECEIVER	FAST_SENDER
4814.530	FAST_SENDER	N/A
4820.419	RECEIVER	FAST_SENDER
4822.825	FAST_SENDER	N/A
4823.563	RECEIVER	FAST_SENDER
4826.004	FAST_SENDER	N/A
4832.234	RECEIVER	FAST_SENDER
4833.944	SLOW_SENDER1	N/A
4834.654	FAST_SENDER	N/A
4841.398	RECEIVER	FAST_SENDER
4842.153	SLOW_SENDER1	N/A
4843.817	FAST_SENDER	N/A
4844.600	RECEIVER	FAST_SENDER
4847.047	FAST_SENDER	N/A
4857.807	RECEIVER	FAST_SENDER
4860.254	FAST_SENDER	N/A
4866.636	RECEIVER	FAST_SENDER
4866.974	SLOW_SENDER1	N/A
4869.072	FAST_SENDER	N/A
4874.838	RECEIVER	FAST_SENDER
4877.241	FAST_SENDER	N/A
4889.378	FAST_SENDER	N/A
4890.168	RECEIVER	FAST_SENDER
4892.589	FAST_SENDER	N/A
4892.966	SLOW_SENDER1	N/A
4898.837	RECEIVER	FAST_SENDER
4901.272	FAST_SENDER	N/A
4902.042	RECEIVER	FAST_SENDER
4904.465	FAST_SENDER	N/A
4910.562	RECEIVER	FAST_SENDER
4913.000	FAST_SENDER	N/A
4913.768	RECEIVER	FAST_SENDER
4916.217	FAST_SENDER	N/A
4919.180	SLOW_SENDER1	N/A
4922.260	RECEIVER	FAST_SENDER
4924.696	FAST_SENDER	N/A
4925.450	RECEIVER	FAST_SENDER
4927.891	FAST_SENDER	N/A
4934.096	RECEIVER	FAST_SENDER
4936.500	FAST_SENDER	N/A
4937.287	RECEIVER	FAST_SENDER
4939.723	FAST_SENDER	N/A
4944.791	SLOW_SENDER1	N/A
4945.880	RECEIVER	FAST_SENDER
4948.306	FAST_SENDER	N/A
4949.081	RECEIVER	FAST_SENDER
4951.526	FAST_SENDER	N/A
4957.929	RECEIVER	FAST_SENDER
4960.377	FAST_SENDER	N/A
4966.163	RECEIVER	FAST_SENDER
4968.574	FAST_SENDER	N/A
4969.325	RECEIVER	FAST_SENDER
4970.673	SLOW_SENDER1	N/A
4971.744	FAST_SENDER	N/A
4977.769	RECEIVER	FAST_SENDER
4980.209	FAST_SENDER	N/A
4980.944	RECEIVER	FAST_SENDER
4983.358	FAST_SENDER	N/A
4989.069	RECEIVER	FAST_SENDER
4991.490	FAST_SENDER	N/A
4992.220	RECEIVER	FAST_SENDER
4994.622	FAST_SENDER	N/A
4996.437	SLOW_SENDER1	N/A
5001.082	RECEIVER	FAST_SENDER
5003.516	FAST_SENDER	N/A
5004.322	RECEIVER	FAST_SENDER
5006.731	FAST_SENDER	N/A
5012.642	RECEIVER	FAST_SENDER
5015.067	FAST_SENDER	N/A
5015.829	RECEIVER	FAST_SENDER
5018.261	FAST_SENDER	N/A
5022.192	SLOW_SENDER1	N/A
5024.011	RECEIVER	FAST_SENDER
5026.412	FAST_SENDER	N/A
5027.175	RECEIVER	FAST_SENDER
5029.592	FAST_SENDER	N/A
5035.717	RECEIVER	FAST_SENDER
5038.129	FAST_SENDER	N/A
5038.885	RECEIVER	FAST_SENDER
5041.319	FAST_SENDER	N/A
5046.894	RECEIVER	FAST_SENDER
5047.776	SLOW_SENDER1	N/A
5049.318	FAST_SENDER	N/A
5054.805	RECEIVER	FAST_SENDER
5057.209	FAST_SENDER	N/A
5057.960	RECEIVER	FAST_SENDER
5060.397	FAST_SENDER	N/A
5066.500	RECEIVER	FAST_SENDER
5068.906	FAST_SENDER	N/A
5069.691	RECEIVER	FAST_SENDER
5072.102	FAST_SENDER	N/A
5074.052	SLOW_SENDER1	N/A
5078.596	RECEIVER	FAST_SENDER
5081.026	FAST_SENDER	N/A
5081.801	RECEIVER	FAST_SENDER
5084.210	FAST_SENDER	N/A
5090.265	RECEIVER	FAST_SENDER
5092.669	FAST_SENDER	N/A
5093.446	RECEIVER	FAST_SENDER
5095.888	FAST_SENDER	N/A
5099.959	SLOW_SENDER1	N/A
5101.536	RECEIVER	FAST_SENDER
5103.969	FAST_SENDER	N/A
5104.719	RECEIVER	FAST_SENDER
5107.155	FAST_SENDER	N/A
5113.340	RECEIVER	FAST_SENDER
5115.752	FAST_SENDER	N/A
5121.433	RECEIVER	FAST_SENDER
5123.857	FAST_SENDER	N/A
5125.915	SLOW_SENDER1	N/A
5130.560	RECEIVER	FAST_SENDER
5133.007	FAST_SENDER	N/A
5133.739	RECEIVER	FAST_SENDER
5136.149	FAST_SENDER	N/A
5141.712	RECEIVER	FAST_SENDER
5144.134	FAST_SENDER	N/A
5144.904	RECEIVER	FAST_SENDER
5147.316	FAST_SENDER	N/A
5151.849	SLOW_SENDER1	N/A
5153.167	RECEIVER	FAST_SENDER
5155.572	FAST_SENDER	N/A
5167.734	FAST_SENDER	N/A
5177.982	SLOW_SENDER1	N/A
5180.635	FAST_SENDER	N/A
5186.428	RECEIVER	FAST_SENDER
5188.874	FAST_SENDER	N/A
5189.677	RECEIVER	FAST_SENDER
5192.105	FAST_SENDER	N/A
5198.272	RECEIVER	FAST_SENDER
5200.709	FAST_SENDER	N/A
5201.477	RECEIVER	FAST_SENDER
5203.712	SLOW_SENDER1	N/A
5209.044	FAST_SENDER	N/A
5209.783	RECEIVER	FAST_SENDER
5212.218	FAST_SENDER	N/A
5218.128	RECEIVER	FAST_SENDER
5220.545	FAST_SENDER	N/A
5221.287	RECEIVER	FAST_SENDER
5223.723	FAST_SENDER	N/A
5229.378	RECEIVER	FAST_SENDER
5229.664	SLOW_SENDER1	N/A
5230.409	RECEIVER	SLOW_SENDER1
5231.821	FAST_SENDER	N/A
5237.828	SLOW_SENDER1	N/A
5237.849	RECEIVER	FAST_SENDER
5240.265	FAST_SENDER	N/A
5241.021	RECEIVER	FAST_SENDER
5248.390	FAST_SENDER	N/A
5249.128	RECEIVER	FAST_SENDER
5251.577	FAST_SENDER	N/A
5261.886	RECEIVER	FAST_SENDER
5262.665	SLOW_SENDER1	N/A
5264.295	FAST_SENDER	N/A
5269.903	RECEIVER	FAST_SENDER
5272.321	FAST_SENDER	N/A
5278.305	RECEIVER	FAST_SENDER
5280.729	FAST_SENDER	N/A
5287.016	RECEIVER	FAST_SENDER
5288.682	SLOW_SENDER1	N/A
5289.423	FAST_SENDER	N/A
5295.307	RECEIVER	FAST_SENDER
5296.863	SLOW_SENDER1	N/A
5297.731	FAST_SENDER	N/A
5298.514	RECEIVER	FAST_SENDER
5300.940	FAST_SENDER	N/A
5306.790	RECEIVER	FAST_SENDER
5309.236	FAST_SENDER	N/A
5321.662	SLOW_SENDER1	N/A
5322.005	FAST_SENDER	N/A
5328.276	RECEIVER	FAST_SENDER
5329.866	SLOW_SENDER1	N/A
5330.709	FAST_SENDER	N/A
5331.441	RECEIVER	FAST_SENDER
5333.861	FAST_SENDER	N/A
5339.784	RECEIVER	FAST_SENDER
5342.197	FAST_SENDER	N/A
5342.983	RECEIVER	FAST_SENDER
5345.384	FAST_SENDER	N/A
5351.303	RECEIVER	FAST_SENDER
5354.699	SLOW_SENDER1	N/A
5358.162	FAST_SENDER	N/A
5362.854	SLOW_SENDER1	N/A
5363.663	RECEIVER	SLOW_SENDER1
5370.822	FAST_SENDER	N/A
5373.216	RECEIVER	FAST_SENDER
5375.637	FAST_SENDER	N/A
5381.675	RECEIVER	FAST_SENDER
5384.086	FAST_SENDER	N/A
5387.722	SLOW_SENDER1	N/A
5396.423	FAST_SENDER	N/A
5409.315	FAST_SENDER	N/A
5413.718	SLOW_SENDER1	N/A
5415.421	RECEIVER	FAST_SENDER
5417.848	FAST_SENDER	N/A
5418.569	RECEIVER	FAST_SENDER
5420.970	FAST_SENDER	N/A
5426.753	RECEIVER	FAST_SENDER
5429.192	FAST_SENDER	N/A
5429.980	RECEIVER	FAST_SENDER
5432.381	FAST_SENDER	N/A
5438.265	RECEIVER	FAST_SENDER
5439.366	SLOW_SENDER1	N/A
5440.108	RECEIVER	SLOW_SENDER1
5440.698	FAST_SENDER	N/A
5447.046	RECEIVER	FAST_SENDER
5447.514	SLOW_SENDER1	N/A
5449.473	FAST_SENDER	N/A
5450.219	RECEIVER	FAST_SENDER
5452.623	FAST_SENDER	N/A
5458.752	RECEIVER	FAST_SENDER
5461.157	FAST_SENDER	N/A
5461.904	RECEIVER	FAST_SENDER
5464.320	FAST_SENDER	N/A
5470.226	RECEIVER	FAST_SENDER
5472.348	SLOW_SENDER1	N/A
5472.637	FAST_SENDER	N/A
5478.811	RECEIVER	FAST_SENDER
5480.592	SLOW_SENDER1	N/A
5481.257	FAST_SENDER	N/A
5481.998	RECEIVER	FAST_SENDER
5484.441	FAST_SENDER	N/A
5489.989	RECEIVER	FAST_SENDER
5492.397	FAST_SENDER	N/A
5493.196	RECEIVER	FAST_SENDER
5495.606	FAST_SENDER	N/A
5501.816	RECEIVER	FAST_SENDER
5504.222	FAST_SENDER	N/A
5504.972	RECEIVER	FAST_SENDER
5505.352	SLOW_SENDER1	N/A
5507.378	FAST_SENDER	N/A
5512.994	RECEIVER	FAST_SENDER
5515.424	FAST_SENDER	N/A
5516.204	RECEIVER	FAST_SENDER
5518.635	FAST_SENDER	N/A
5529.372	RECEIVER	FAST_SENDER
5531.325	SLOW_SENDER1	N/A
5531.797	FAST_SENDER	N/A
5532.587	RECEIVER	FAST_SENDER
5534.989	FAST_SENDER	N/A
5540.751	RECEIVER	FAST_SENDER
5543.183	FAST_SENDER	N/A
5549.179	RECEIVER	FAST_SENDER
5551.592	FAST_SENDER	N/A
5557.305	SLOW_SENDER1	N/A
5557.483	RECEIVER	FAST_SENDER
5559.883	FAST_SENDER	N/A
5560.637	RECEIVER	FAST_SENDER
5563.044	FAST_SENDER	N/A
5568.723	RECEIVER	FAST_SENDER
5575.506	FAST_SENDER	N/A
5581.560	RECEIVER	FAST_SENDER
5583.274	SLOW_SENDER1	N/A
5583.968	FAST_SENDER	N/A
5594.085	RECEIVER	FAST_SENDER
5596.491	FAST_SENDER	N/A
5602.340	RECEIVER	FAST_SENDER
5604.785	FAST_SENDER	N/A
5608.990	SLOW_SENDER1	N/A
5610.514	RECEIVER	FAST_SENDER
5612.951	FAST_SENDER	N/A
5618.585	RECEIVER	FAST_SENDER
5620.990	FAST_SENDER	N/A
5626.860	RECEIVER	FAST_SENDER
5629.271	FAST_SENDER	N/A
5630.047	RECEIVER	FAST_SENDER
5632.459	FAST_SENDER	N/A
5634.653	SLOW_SENDER1	N/A
5638.083	RECEIVER	FAST_SENDER
5640.524	FAST_SENDER	N/A
5641.259	RECEIVER	FAST_SENDER
5643.667	FAST_SENDER	N/A
5649.320	RECEIVER	FAST_SENDER
5651.745	FAST_SENDER	N/A
5652.458	RECEIVER	FAST_SENDER
5654.866	FAST_SENDER	N/A
5660.674	SLOW_SENDER1	N/A
5660.815	RECEIVER	FAST_SENDER
5663.241	FAST_SENDER	N/A
5664.020	RECEIVER	FAST_SENDER
5666.438	FAST_SENDER	N/A
5672.443	RECEIVER	FAST_SENDER
5674.860	FAST_SENDER	N/A
5680.420	RECEIVER	FAST_SENDER
5682.869	FAST_SENDER	N/A
5686.526	SLOW_SENDER1	N/A
5688.859	RECEIVER	FAST_SENDER
5691.277	FAST_SENDER	N/A
5692.060	RECEIVER	FAST_SENDER
5694.486	FAST_SENDER	N/A
5700.184	RECEIVER	FAST_SENDER
5702.616	FAST_SENDER	N/A
5703.370	RECEIVER	FAST_SENDER
5705.771	FAST_SENDER	N/A
5711.601	RECEIVER	FAST_SENDER
5712.927	SLOW_SENDER1	N/A
5714.050	FAST_SENDER	N/A
5720.183	RECEIVER	FAST_SENDER
5721.076	SLOW_SENDER1	N/A
5722.624	FAST_SENDER	N/A
5723.371	RECEIVER	FAST_SENDER
5725.805	FAST_SENDER	N/A
5731.886	RECEIVER	FAST_SENDER
5734.320	FAST_SENDER	N/A
5735.101	RECEIVER	FAST_SENDER
5737.508	FAST_SENDER	N/A
5743.495	RECEIVER	FAST_SENDER
5745.902	SLOW_SENDER1	N/A
5745.929	FAST_SENDER	N/A
5752.373	RECEIVER	FAST_SENDER
5754.118	SLOW_SENDER1	N/A
5754.810	FAST_SENDER	N/A
5755.610	RECEIVER	FAST_SENDER
5758.015	FAST_SENDER	N/A
5764.142	RECEIVER	FAST_SENDER
5766.570	FAST_SENDER	N/A
5767.348	RECEIVER	FAST_SENDER
5769.767	FAST_SENDER	N/A
5775.771	RECEIVER	FAST_SENDER
5778.199	FAST_SENDER	N/A
5778.924	SLOW_SENDER1	N/A
5778.963	RECEIVER	FAST_SENDER
5781.392	FAST_SENDER	N/A
5787.454	RECEIVER	FAST_SENDER
5789.884	FAST_SENDER	N/A
5790.633	RECEIVER	FAST_SENDER
5797.991	FAST_SENDER	N/A
5798.761	RECEIVER	FAST_SENDER
5801.191	FAST_SENDER	N/A
5804.959	SLOW_SENDER1	N/A
5807.375	RECEIVER	FAST_SENDER
5809.822	FAST_SENDER	N/A
5811.962	RECEIVER	FAST_SENDER
5814.406	FAST_SENDER	N/A
5820.590	RECEIVER	FAST_SENDER
5823.003	FAST_SENDER	N/A
5828.976	RECEIVER	FAST_SENDER
5830.969	SLOW_SENDER1	N/A
5831.414	FAST_SENDER	N/A
5837.688	RECEIVER	FAST_SENDER
5840.093	FAST_SENDER	N/A
5840.834	RECEIVER	FAST_SENDER
5843.274	FAST_SENDER	N/A
5849.441	RECEIVER	FAST_SENDER
5851.891	FAST_SENDER	N/A
5852.654	RECEIVER	FAST_SENDER
5855.058	FAST_SENDER	N/A
5857.044	SLOW_SENDER1	N/A
5860.887	RECEIVER	FAST_SENDER
5867.740	FAST_SENDER	N/A
5868.484	RECEIVER	FAST_SENDER
5870.922	FAST_SENDER	N/A
5876.523	RECEIVER	FAST_SENDER
5878.971	FAST_SENDER	N/A
5879.722	RECEIVER	FAST_SENDER
5882.167	FAST_SENDER	N/A
5883.032	SLOW_SENDER1	N/A
5888.014	RECEIVER	FAST_SENDER
5890.463	FAST_SENDER	N/A
5891.230	RECEIVER	FAST_SENDER
5893.630	FAST_SENDER	N/A
5899.605	RECEIVER	FAST_SENDER
5902.035	FAST_SENDER	N/A
5902.749	RECEIVER	FAST_SENDER
5905.181	FAST_SENDER	N/A
5909.419	SLOW_SENDER1	N/A
5911.016	RECEIVER	FAST_SENDER
5913.424	FAST_SENDER	N/A
5916.001	RECEIVER	FAST_SENDER
5918.413	FAST_SENDER	N/A
5924.381	RECEIVER	FAST_SENDER
5926.817	FAST_SENDER	N/A
5932.761	RECEIVER	FAST_SENDER
5935.049	SLOW_SENDER1	N/A
5935.196	FAST_SENDER	N/A
5941.677	RECEIVER	FAST_SENDER
5943.252	SLOW_SENDER1	N/A
5944.039	RECEIVER	SLOW_SENDER1
5944.117	FAST_SENDER	N/A
5950.127	RECEIVER	FAST_SENDER
5952.569	FAST_SENDER	N/A
5958.490	RECEIVER	FAST_SENDER
5960.896	FAST_SENDER	N/A
5961.653	RECEIVER	FAST_SENDER
5964.100	FAST_SENDER	N/A
5968.043	SLOW_SENDER1	N/A
5969.988	RECEIVER	FAST_SENDER
5972.432	FAST_SENDER	N/A
[truncated: 10,030 more rows]
