# Supplementary material for: CATO: Wake-Up reCeiver-bAsed communicaTiOn for Batteryless Devices
Source: Sensors (Basel). 2025 Nov 7;25(22):6813. doi: 10.3390/s25226813 (PMC12655924; doi:10.3390/s25226813)
Supplement: Supplementary file 1 [file sensors-25-06813-s001.zip › File S1_Experimental_and_Simulation_Data/simulation/capsweep/cap100/mac_competing_nodes_both.csv]

time_s	node_id	received_from
2.700	FAST_SENDER	N/A
2.700	SLOW_SENDER1	N/A
8.447	RECEIVER	FAST_SENDER
10.878	FAST_SENDER	N/A
11.660	RECEIVER	FAST_SENDER
13.801	RECEIVER	SLOW_SENDER1
14.110	FAST_SENDER	N/A
14.860	RECEIVER	FAST_SENDER
16.232	SLOW_SENDER1	N/A
17.290	FAST_SENDER	N/A
22.208	RECEIVER	SLOW_SENDER1
24.630	SLOW_SENDER1	N/A
25.432	RECEIVER	SLOW_SENDER1
27.869	SLOW_SENDER1	N/A
28.255	RECEIVER	FAST_SENDER
30.268	RECEIVER	SLOW_SENDER1
30.698	FAST_SENDER	N/A
35.684	SLOW_SENDER1	N/A
36.501	RECEIVER	SLOW_SENDER1
41.559	RECEIVER	FAST_SENDER
43.968	FAST_SENDER	N/A
44.720	RECEIVER	FAST_SENDER
45.727	SLOW_SENDER1	N/A
46.458	RECEIVER	SLOW_SENDER1
47.143	FAST_SENDER	N/A
47.852	RECEIVER	FAST_SENDER
50.268	FAST_SENDER	N/A
53.903	SLOW_SENDER1	N/A
54.663	RECEIVER	SLOW_SENDER1
62.108	SLOW_SENDER1	N/A
62.911	FAST_SENDER	N/A
63.698	RECEIVER	FAST_SENDER
65.974	RECEIVER	SLOW_SENDER1
66.141	FAST_SENDER	N/A
68.141	FAST_SENDER	N/A
70.141	FAST_SENDER	N/A
72.141	FAST_SENDER	N/A
73.423	SLOW_SENDER1	N/A
74.141	FAST_SENDER	N/A
75.704	RECEIVER	SLOW_SENDER1
76.141	FAST_SENDER	N/A
78.141	FAST_SENDER	N/A
80.141	FAST_SENDER	N/A
85.937	RECEIVER	FAST_SENDER
88.353	FAST_SENDER	N/A
89.093	RECEIVER	FAST_SENDER
91.509	FAST_SENDER	N/A
97.339	RECEIVER	FAST_SENDER
99.783	FAST_SENDER	N/A
100.558	RECEIVER	FAST_SENDER
102.969	FAST_SENDER	N/A
109.127	RECEIVER	FAST_SENDER
111.568	FAST_SENDER	N/A
112.340	RECEIVER	FAST_SENDER
114.748	FAST_SENDER	N/A
120.895	RECEIVER	FAST_SENDER
127.501	FAST_SENDER	N/A
128.274	RECEIVER	FAST_SENDER
130.724	FAST_SENDER	N/A
136.735	RECEIVER	FAST_SENDER
143.220	FAST_SENDER	N/A
143.976	RECEIVER	FAST_SENDER
146.424	FAST_SENDER	N/A
152.262	RECEIVER	FAST_SENDER
154.695	FAST_SENDER	N/A
155.468	RECEIVER	FAST_SENDER
157.895	FAST_SENDER	N/A
163.691	RECEIVER	FAST_SENDER
170.179	FAST_SENDER	N/A
170.985	RECEIVER	FAST_SENDER
173.390	FAST_SENDER	N/A
179.461	RECEIVER	FAST_SENDER
181.902	FAST_SENDER	N/A
182.646	RECEIVER	FAST_SENDER
185.052	FAST_SENDER	N/A
190.821	RECEIVER	FAST_SENDER
193.251	FAST_SENDER	N/A
194.066	RECEIVER	FAST_SENDER
196.479	FAST_SENDER	N/A
202.695	RECEIVER	FAST_SENDER
205.141	FAST_SENDER	N/A
205.917	RECEIVER	FAST_SENDER
208.360	FAST_SENDER	N/A
214.487	RECEIVER	FAST_SENDER
216.918	FAST_SENDER	N/A
217.652	RECEIVER	FAST_SENDER
225.255	FAST_SENDER	N/A
226.017	RECEIVER	FAST_SENDER
228.459	FAST_SENDER	N/A
234.784	RECEIVER	FAST_SENDER
237.192	FAST_SENDER	N/A
237.952	RECEIVER	FAST_SENDER
240.366	FAST_SENDER	N/A
246.427	RECEIVER	FAST_SENDER
248.839	FAST_SENDER	N/A
249.611	RECEIVER	FAST_SENDER
252.022	FAST_SENDER	N/A
257.987	RECEIVER	FAST_SENDER
260.436	FAST_SENDER	N/A
261.229	RECEIVER	FAST_SENDER
263.646	FAST_SENDER	N/A
269.576	RECEIVER	FAST_SENDER
272.016	FAST_SENDER	N/A
272.780	RECEIVER	FAST_SENDER
275.198	FAST_SENDER	N/A
281.382	RECEIVER	FAST_SENDER
283.799	FAST_SENDER	N/A
284.562	RECEIVER	FAST_SENDER
286.975	FAST_SENDER	N/A
292.770	SLOW_SENDER1	N/A
293.158	RECEIVER	FAST_SENDER
295.247	RECEIVER	SLOW_SENDER1
297.692	SLOW_SENDER1	N/A
300.021	RECEIVER	SLOW_SENDER1
301.490	FAST_SENDER	N/A
305.428	SLOW_SENDER1	N/A
306.213	RECEIVER	SLOW_SENDER1
311.621	SLOW_SENDER1	N/A
315.789	RECEIVER	SLOW_SENDER1
316.337	FAST_SENDER	N/A
318.337	FAST_SENDER	N/A
320.337	FAST_SENDER	N/A
322.337	FAST_SENDER	N/A
323.200	SLOW_SENDER1	N/A
324.337	FAST_SENDER	N/A
325.479	RECEIVER	SLOW_SENDER1
326.337	FAST_SENDER	N/A
328.337	FAST_SENDER	N/A
330.337	FAST_SENDER	N/A
332.887	SLOW_SENDER1	N/A
333.630	RECEIVER	SLOW_SENDER1
341.070	SLOW_SENDER1	N/A
342.924	FAST_SENDER	N/A
343.210	RECEIVER	SLOW_SENDER1
348.545	RECEIVER	FAST_SENDER
350.991	FAST_SENDER	N/A
352.991	FAST_SENDER	N/A
354.991	FAST_SENDER	N/A
356.991	FAST_SENDER	N/A
358.991	FAST_SENDER	N/A
360.991	FAST_SENDER	N/A
362.991	FAST_SENDER	N/A
364.991	FAST_SENDER	N/A
365.788	RECEIVER	FAST_SENDER
368.201	FAST_SENDER	N/A
374.102	RECEIVER	FAST_SENDER
376.502	FAST_SENDER	N/A
377.291	RECEIVER	FAST_SENDER
379.691	FAST_SENDER	N/A
385.843	RECEIVER	FAST_SENDER
388.257	FAST_SENDER	N/A
389.016	RECEIVER	FAST_SENDER
391.440	FAST_SENDER	N/A
396.962	RECEIVER	FAST_SENDER
399.382	FAST_SENDER	N/A
400.105	RECEIVER	FAST_SENDER
402.507	FAST_SENDER	N/A
408.313	RECEIVER	FAST_SENDER
410.731	FAST_SENDER	N/A
411.491	RECEIVER	FAST_SENDER
413.899	FAST_SENDER	N/A
419.717	RECEIVER	FAST_SENDER
422.127	FAST_SENDER	N/A
422.904	RECEIVER	FAST_SENDER
425.308	FAST_SENDER	N/A
431.209	RECEIVER	FAST_SENDER
433.636	FAST_SENDER	N/A
434.406	RECEIVER	FAST_SENDER
436.811	FAST_SENDER	N/A
442.392	RECEIVER	FAST_SENDER
444.803	FAST_SENDER	N/A
445.565	RECEIVER	FAST_SENDER
447.999	FAST_SENDER	N/A
453.560	RECEIVER	FAST_SENDER
456.002	FAST_SENDER	N/A
456.791	RECEIVER	FAST_SENDER
459.241	FAST_SENDER	N/A
465.449	RECEIVER	FAST_SENDER
467.874	FAST_SENDER	N/A
468.615	RECEIVER	FAST_SENDER
471.059	FAST_SENDER	N/A
476.745	RECEIVER	FAST_SENDER
479.175	FAST_SENDER	N/A
479.938	RECEIVER	FAST_SENDER
482.341	FAST_SENDER	N/A
492.555	RECEIVER	FAST_SENDER
494.998	FAST_SENDER	N/A
495.778	RECEIVER	FAST_SENDER
498.198	FAST_SENDER	N/A
504.338	RECEIVER	FAST_SENDER
506.769	FAST_SENDER	N/A
507.563	RECEIVER	FAST_SENDER
509.974	FAST_SENDER	N/A
516.120	RECEIVER	FAST_SENDER
518.568	FAST_SENDER	N/A
519.364	RECEIVER	FAST_SENDER
521.813	FAST_SENDER	N/A
527.918	RECEIVER	FAST_SENDER
530.336	FAST_SENDER	N/A
531.054	RECEIVER	FAST_SENDER
533.481	FAST_SENDER	N/A
539.302	RECEIVER	FAST_SENDER
541.728	FAST_SENDER	N/A
542.458	RECEIVER	FAST_SENDER
544.859	FAST_SENDER	N/A
550.628	RECEIVER	FAST_SENDER
553.058	FAST_SENDER	N/A
553.857	RECEIVER	FAST_SENDER
556.286	FAST_SENDER	N/A
561.010	SLOW_SENDER1	N/A
562.419	RECEIVER	FAST_SENDER
563.317	RECEIVER	SLOW_SENDER1
564.823	FAST_SENDER	N/A
565.726	SLOW_SENDER1	N/A
569.654	RECEIVER	SLOW_SENDER1
575.059	SLOW_SENDER1	N/A
577.376	RECEIVER	SLOW_SENDER1
577.743	FAST_SENDER	N/A
579.743	FAST_SENDER	N/A
581.743	FAST_SENDER	N/A
583.743	FAST_SENDER	N/A
584.799	SLOW_SENDER1	N/A
585.559	RECEIVER	SLOW_SENDER1
585.743	FAST_SENDER	N/A
587.743	FAST_SENDER	N/A
589.743	FAST_SENDER	N/A
591.743	FAST_SENDER	N/A
592.502	RECEIVER	FAST_SENDER
592.959	SLOW_SENDER1	N/A
593.690	RECEIVER	SLOW_SENDER1
594.952	FAST_SENDER	N/A
595.704	RECEIVER	FAST_SENDER
601.116	SLOW_SENDER1	N/A
603.436	FAST_SENDER	N/A
603.599	RECEIVER	SLOW_SENDER1
609.257	RECEIVER	FAST_SENDER
611.034	SLOW_SENDER1	N/A
611.666	FAST_SENDER	N/A
612.391	RECEIVER	FAST_SENDER
615.842	FAST_SENDER	N/A
617.842	FAST_SENDER	N/A
619.842	FAST_SENDER	N/A
621.842	FAST_SENDER	N/A
623.842	FAST_SENDER	N/A
625.842	FAST_SENDER	N/A
627.842	FAST_SENDER	N/A
629.842	FAST_SENDER	N/A
635.740	RECEIVER	FAST_SENDER
638.151	FAST_SENDER	N/A
638.902	RECEIVER	FAST_SENDER
641.344	FAST_SENDER	N/A
647.255	RECEIVER	FAST_SENDER
649.674	FAST_SENDER	N/A
650.404	RECEIVER	FAST_SENDER
652.845	FAST_SENDER	N/A
658.522	RECEIVER	FAST_SENDER
660.926	FAST_SENDER	N/A
661.677	RECEIVER	FAST_SENDER
664.077	FAST_SENDER	N/A
674.301	RECEIVER	FAST_SENDER
676.716	FAST_SENDER	N/A
677.503	RECEIVER	FAST_SENDER
679.949	FAST_SENDER	N/A
686.177	RECEIVER	FAST_SENDER
688.588	FAST_SENDER	N/A
689.360	RECEIVER	FAST_SENDER
691.762	FAST_SENDER	N/A
697.779	RECEIVER	FAST_SENDER
700.224	FAST_SENDER	N/A
701.007	RECEIVER	FAST_SENDER
703.428	FAST_SENDER	N/A
713.780	RECEIVER	FAST_SENDER
716.218	FAST_SENDER	N/A
716.983	RECEIVER	FAST_SENDER
719.407	FAST_SENDER	N/A
725.682	RECEIVER	FAST_SENDER
728.096	FAST_SENDER	N/A
728.865	RECEIVER	FAST_SENDER
731.297	FAST_SENDER	N/A
737.141	RECEIVER	FAST_SENDER
739.571	FAST_SENDER	N/A
740.325	RECEIVER	FAST_SENDER
742.735	FAST_SENDER	N/A
748.497	RECEIVER	FAST_SENDER
750.919	FAST_SENDER	N/A
751.661	RECEIVER	FAST_SENDER
754.111	FAST_SENDER	N/A
759.735	RECEIVER	FAST_SENDER
762.149	FAST_SENDER	N/A
762.881	RECEIVER	FAST_SENDER
765.318	FAST_SENDER	N/A
771.021	RECEIVER	FAST_SENDER
773.463	FAST_SENDER	N/A
774.211	RECEIVER	FAST_SENDER
776.615	FAST_SENDER	N/A
782.805	RECEIVER	FAST_SENDER
785.241	FAST_SENDER	N/A
786.014	RECEIVER	FAST_SENDER
788.455	FAST_SENDER	N/A
794.637	RECEIVER	FAST_SENDER
797.062	FAST_SENDER	N/A
797.852	RECEIVER	FAST_SENDER
800.257	FAST_SENDER	N/A
806.148	RECEIVER	FAST_SENDER
808.595	FAST_SENDER	N/A
809.364	RECEIVER	FAST_SENDER
811.774	FAST_SENDER	N/A
817.895	RECEIVER	FAST_SENDER
820.313	FAST_SENDER	N/A
821.085	RECEIVER	FAST_SENDER
823.521	FAST_SENDER	N/A
829.280	RECEIVER	FAST_SENDER
830.870	SLOW_SENDER1	N/A
831.632	RECEIVER	SLOW_SENDER1
831.683	FAST_SENDER	N/A
834.065	SLOW_SENDER1	N/A
837.659	RECEIVER	SLOW_SENDER1
843.100	SLOW_SENDER1	N/A
844.643	FAST_SENDER	N/A
845.506	RECEIVER	SLOW_SENDER1
846.643	FAST_SENDER	N/A
848.643	FAST_SENDER	N/A
850.643	FAST_SENDER	N/A
852.643	FAST_SENDER	N/A
852.917	SLOW_SENDER1	N/A
853.644	RECEIVER	SLOW_SENDER1
854.643	FAST_SENDER	N/A
856.643	FAST_SENDER	N/A
858.643	FAST_SENDER	N/A
859.355	RECEIVER	FAST_SENDER
861.071	SLOW_SENDER1	N/A
861.783	FAST_SENDER	N/A
861.836	RECEIVER	SLOW_SENDER1
863.108	RECEIVER	FAST_SENDER
865.535	FAST_SENDER	N/A
869.285	SLOW_SENDER1	N/A
870.090	RECEIVER	SLOW_SENDER1
877.528	SLOW_SENDER1	N/A
878.371	FAST_SENDER	N/A
879.176	RECEIVER	FAST_SENDER
881.579	RECEIVER	SLOW_SENDER1
882.376	FAST_SENDER	N/A
884.376	FAST_SENDER	N/A
886.376	FAST_SENDER	N/A
888.376	FAST_SENDER	N/A
888.981	SLOW_SENDER1	N/A
890.376	FAST_SENDER	N/A
892.376	FAST_SENDER	N/A
894.376	FAST_SENDER	N/A
896.376	FAST_SENDER	N/A
897.102	RECEIVER	FAST_SENDER
899.502	FAST_SENDER	N/A
905.345	RECEIVER	FAST_SENDER
907.751	FAST_SENDER	N/A
908.541	RECEIVER	FAST_SENDER
910.961	FAST_SENDER	N/A
916.735	RECEIVER	FAST_SENDER
919.144	FAST_SENDER	N/A
921.281	RECEIVER	FAST_SENDER
923.729	FAST_SENDER	N/A
930.105	RECEIVER	FAST_SENDER
932.517	FAST_SENDER	N/A
933.281	RECEIVER	FAST_SENDER
935.686	FAST_SENDER	N/A
941.914	RECEIVER	FAST_SENDER
944.332	FAST_SENDER	N/A
945.074	RECEIVER	FAST_SENDER
947.514	FAST_SENDER	N/A
953.141	RECEIVER	FAST_SENDER
955.564	FAST_SENDER	N/A
956.343	RECEIVER	FAST_SENDER
958.788	FAST_SENDER	N/A
965.076	RECEIVER	FAST_SENDER
967.514	FAST_SENDER	N/A
968.267	RECEIVER	FAST_SENDER
970.699	FAST_SENDER	N/A
976.596	RECEIVER	FAST_SENDER
979.020	FAST_SENDER	N/A
979.774	RECEIVER	FAST_SENDER
982.202	FAST_SENDER	N/A
987.958	RECEIVER	FAST_SENDER
990.408	FAST_SENDER	N/A
991.124	RECEIVER	FAST_SENDER
993.535	FAST_SENDER	N/A
999.432	RECEIVER	FAST_SENDER
1001.850	FAST_SENDER	N/A
1002.573	RECEIVER	FAST_SENDER
1004.991	FAST_SENDER	N/A
1010.594	RECEIVER	FAST_SENDER
1013.032	FAST_SENDER	N/A
1013.793	RECEIVER	FAST_SENDER
1016.214	FAST_SENDER	N/A
1022.005	RECEIVER	FAST_SENDER
1024.411	FAST_SENDER	N/A
1025.163	RECEIVER	FAST_SENDER
1027.589	FAST_SENDER	N/A
1033.573	RECEIVER	FAST_SENDER
1036.002	FAST_SENDER	N/A
1036.747	RECEIVER	FAST_SENDER
1039.173	FAST_SENDER	N/A
1044.874	RECEIVER	FAST_SENDER
1051.345	FAST_SENDER	N/A
1052.062	RECEIVER	FAST_SENDER
1054.482	FAST_SENDER	N/A
1060.495	RECEIVER	FAST_SENDER
1062.939	FAST_SENDER	N/A
1063.696	RECEIVER	FAST_SENDER
1071.177	FAST_SENDER	N/A
1071.938	RECEIVER	FAST_SENDER
1074.386	FAST_SENDER	N/A
1080.303	RECEIVER	FAST_SENDER
1082.726	FAST_SENDER	N/A
1083.491	RECEIVER	FAST_SENDER
1095.200	FAST_SENDER	N/A
1095.954	RECEIVER	FAST_SENDER
1098.361	FAST_SENDER	N/A
1104.068	RECEIVER	FAST_SENDER
1106.473	FAST_SENDER	N/A
1107.217	RECEIVER	FAST_SENDER
1107.930	SLOW_SENDER1	N/A
1109.628	FAST_SENDER	N/A
1113.455	RECEIVER	SLOW_SENDER1
1118.859	SLOW_SENDER1	N/A
1121.466	RECEIVER	SLOW_SENDER1
1122.575	FAST_SENDER	N/A
1126.915	SLOW_SENDER1	N/A
1127.660	RECEIVER	SLOW_SENDER1
1135.100	SLOW_SENDER1	N/A
1135.599	FAST_SENDER	N/A
1136.357	RECEIVER	FAST_SENDER
1139.382	RECEIVER	SLOW_SENDER1
1140.096	FAST_SENDER	N/A
1142.096	FAST_SENDER	N/A
1144.096	FAST_SENDER	N/A
1146.096	FAST_SENDER	N/A
1146.783	SLOW_SENDER1	N/A
1148.096	FAST_SENDER	N/A
1148.973	RECEIVER	SLOW_SENDER1
1150.096	FAST_SENDER	N/A
1152.096	FAST_SENDER	N/A
1154.096	FAST_SENDER	N/A
1156.396	SLOW_SENDER1	N/A
1157.182	RECEIVER	SLOW_SENDER1
1164.593	SLOW_SENDER1	N/A
1166.818	FAST_SENDER	N/A
1167.595	RECEIVER	FAST_SENDER
1170.041	FAST_SENDER	N/A
1176.074	RECEIVER	FAST_SENDER
1178.507	FAST_SENDER	N/A
1179.244	RECEIVER	FAST_SENDER
1181.665	FAST_SENDER	N/A
1187.726	RECEIVER	FAST_SENDER
1190.156	FAST_SENDER	N/A
1190.938	RECEIVER	FAST_SENDER
1193.381	FAST_SENDER	N/A
1199.384	RECEIVER	FAST_SENDER
1201.817	FAST_SENDER	N/A
1203.939	RECEIVER	FAST_SENDER
1206.362	FAST_SENDER	N/A
1212.073	RECEIVER	FAST_SENDER
1214.484	FAST_SENDER	N/A
1215.222	RECEIVER	FAST_SENDER
1217.633	FAST_SENDER	N/A
1223.309	RECEIVER	FAST_SENDER
1225.738	FAST_SENDER	N/A
1226.493	RECEIVER	FAST_SENDER
1228.932	FAST_SENDER	N/A
1234.837	RECEIVER	FAST_SENDER
1237.266	FAST_SENDER	N/A
1238.035	RECEIVER	FAST_SENDER
1240.479	FAST_SENDER	N/A
1246.430	RECEIVER	FAST_SENDER
1248.843	FAST_SENDER	N/A
1249.618	RECEIVER	FAST_SENDER
1252.066	FAST_SENDER	N/A
1258.376	RECEIVER	FAST_SENDER
1260.796	FAST_SENDER	N/A
1261.553	RECEIVER	FAST_SENDER
1269.612	FAST_SENDER	N/A
1270.377	RECEIVER	FAST_SENDER
1272.777	FAST_SENDER	N/A
1278.484	RECEIVER	FAST_SENDER
1280.887	FAST_SENDER	N/A
1281.623	RECEIVER	FAST_SENDER
1284.073	FAST_SENDER	N/A
1289.952	RECEIVER	FAST_SENDER
1292.376	FAST_SENDER	N/A
1293.124	RECEIVER	FAST_SENDER
1295.555	FAST_SENDER	N/A
1301.272	RECEIVER	FAST_SENDER
1303.693	FAST_SENDER	N/A
1304.491	RECEIVER	FAST_SENDER
1306.910	FAST_SENDER	N/A
1317.490	RECEIVER	FAST_SENDER
1319.890	FAST_SENDER	N/A
1320.687	RECEIVER	FAST_SENDER
1323.132	FAST_SENDER	N/A
1329.103	RECEIVER	FAST_SENDER
1331.532	FAST_SENDER	N/A
1332.278	RECEIVER	FAST_SENDER
1334.679	FAST_SENDER	N/A
1340.428	RECEIVER	FAST_SENDER
1342.873	FAST_SENDER	N/A
1343.624	RECEIVER	FAST_SENDER
1346.033	FAST_SENDER	N/A
1351.967	RECEIVER	FAST_SENDER
1354.372	FAST_SENDER	N/A
1355.160	RECEIVER	FAST_SENDER
1357.595	FAST_SENDER	N/A
1363.916	RECEIVER	FAST_SENDER
1366.328	FAST_SENDER	N/A
1368.856	RECEIVER	FAST_SENDER
1371.257	FAST_SENDER	N/A
1382.203	RECEIVER	FAST_SENDER
1382.670	SLOW_SENDER1	N/A
1384.647	FAST_SENDER	N/A
1385.258	RECEIVER	SLOW_SENDER1
1387.680	SLOW_SENDER1	N/A
1391.055	RECEIVER	FAST_SENDER
1393.499	FAST_SENDER	N/A
1395.499	FAST_SENDER	N/A
1397.499	FAST_SENDER	N/A
1399.499	FAST_SENDER	N/A
1400.026	SLOW_SENDER1	N/A
1401.499	FAST_SENDER	N/A
1404.131	RECEIVER	SLOW_SENDER1
1404.549	FAST_SENDER	N/A
1406.549	FAST_SENDER	N/A
1408.549	FAST_SENDER	N/A
1410.549	FAST_SENDER	N/A
1411.572	SLOW_SENDER1	N/A
1412.294	RECEIVER	SLOW_SENDER1
1412.549	FAST_SENDER	N/A
1414.549	FAST_SENDER	N/A
1416.549	FAST_SENDER	N/A
1418.549	FAST_SENDER	N/A
1419.695	SLOW_SENDER1	N/A
1420.504	RECEIVER	SLOW_SENDER1
1424.470	RECEIVER	FAST_SENDER
1426.911	FAST_SENDER	N/A
1428.911	FAST_SENDER	N/A
1430.911	FAST_SENDER	N/A
1432.911	FAST_SENDER	N/A
1434.911	FAST_SENDER	N/A
1436.911	FAST_SENDER	N/A
1438.911	FAST_SENDER	N/A
1440.911	FAST_SENDER	N/A
1446.889	RECEIVER	FAST_SENDER
1449.321	FAST_SENDER	N/A
1455.246	RECEIVER	FAST_SENDER
1462.468	FAST_SENDER	N/A
1468.413	RECEIVER	FAST_SENDER
1470.818	FAST_SENDER	N/A
1476.676	RECEIVER	FAST_SENDER
1479.095	FAST_SENDER	N/A
1484.706	RECEIVER	FAST_SENDER
1487.110	FAST_SENDER	N/A
1493.227	RECEIVER	FAST_SENDER
1495.656	FAST_SENDER	N/A
1501.820	RECEIVER	FAST_SENDER
1504.256	FAST_SENDER	N/A
1509.903	RECEIVER	FAST_SENDER
1512.335	FAST_SENDER	N/A
1518.094	RECEIVER	FAST_SENDER
1520.533	FAST_SENDER	N/A
1521.309	RECEIVER	FAST_SENDER
1523.741	FAST_SENDER	N/A
1529.930	RECEIVER	FAST_SENDER
1532.341	FAST_SENDER	N/A
1533.086	RECEIVER	FAST_SENDER
1535.530	FAST_SENDER	N/A
1541.609	RECEIVER	FAST_SENDER
1544.051	FAST_SENDER	N/A
1544.795	RECEIVER	FAST_SENDER
1547.196	FAST_SENDER	N/A
1553.247	RECEIVER	FAST_SENDER
1555.655	FAST_SENDER	N/A
1556.438	RECEIVER	FAST_SENDER
1558.876	FAST_SENDER	N/A
1564.717	RECEIVER	FAST_SENDER
1567.134	FAST_SENDER	N/A
1567.939	RECEIVER	FAST_SENDER
1575.354	FAST_SENDER	N/A
1577.760	RECEIVER	FAST_SENDER
1580.205	FAST_SENDER	N/A
1585.767	RECEIVER	FAST_SENDER
1588.189	FAST_SENDER	N/A
1594.248	RECEIVER	FAST_SENDER
1596.685	FAST_SENDER	N/A
1602.667	RECEIVER	FAST_SENDER
1605.091	FAST_SENDER	N/A
1610.644	RECEIVER	FAST_SENDER
1613.065	FAST_SENDER	N/A
1619.290	RECEIVER	FAST_SENDER
1621.691	FAST_SENDER	N/A
1622.428	RECEIVER	FAST_SENDER
1624.854	FAST_SENDER	N/A
1630.325	RECEIVER	FAST_SENDER
1632.729	FAST_SENDER	N/A
1633.510	RECEIVER	FAST_SENDER
1635.953	FAST_SENDER	N/A
1639.780	SLOW_SENDER1	N/A
1641.531	RECEIVER	FAST_SENDER
1647.192	RECEIVER	SLOW_SENDER1
1648.673	FAST_SENDER	N/A
1652.619	SLOW_SENDER1	N/A
1653.359	RECEIVER	SLOW_SENDER1
1658.790	SLOW_SENDER1	N/A
1661.053	RECEIVER	SLOW_SENDER1
1661.296	FAST_SENDER	N/A
1667.159	RECEIVER	FAST_SENDER
1668.476	SLOW_SENDER1	N/A
1669.586	FAST_SENDER	N/A
1670.348	RECEIVER	FAST_SENDER
1672.664	RECEIVER	SLOW_SENDER1
1678.359	FAST_SENDER	N/A
1680.095	SLOW_SENDER1	N/A
1680.359	FAST_SENDER	N/A
1680.836	RECEIVER	SLOW_SENDER1
1682.359	FAST_SENDER	N/A
1684.359	FAST_SENDER	N/A
1686.359	FAST_SENDER	N/A
1688.253	SLOW_SENDER1	N/A
1688.359	FAST_SENDER	N/A
1689.010	RECEIVER	SLOW_SENDER1
1690.359	FAST_SENDER	N/A
1692.359	FAST_SENDER	N/A
1696.415	SLOW_SENDER1	N/A
1697.161	RECEIVER	SLOW_SENDER1
1704.611	SLOW_SENDER1	N/A
1704.983	FAST_SENDER	N/A
1705.703	RECEIVER	FAST_SENDER
1708.141	FAST_SENDER	N/A
1714.345	RECEIVER	FAST_SENDER
1716.760	FAST_SENDER	N/A
1717.531	RECEIVER	FAST_SENDER
1719.966	FAST_SENDER	N/A
1730.870	RECEIVER	FAST_SENDER
1733.319	FAST_SENDER	N/A
1739.304	RECEIVER	FAST_SENDER
1741.712	FAST_SENDER	N/A
1742.468	RECEIVER	FAST_SENDER
1749.916	FAST_SENDER	N/A
1755.715	RECEIVER	FAST_SENDER
1758.161	FAST_SENDER	N/A
1758.925	RECEIVER	FAST_SENDER
1761.349	FAST_SENDER	N/A
1767.581	RECEIVER	FAST_SENDER
1769.985	FAST_SENDER	N/A
1770.746	RECEIVER	FAST_SENDER
1773.158	FAST_SENDER	N/A
1779.432	RECEIVER	FAST_SENDER
1781.840	FAST_SENDER	N/A
1782.579	RECEIVER	FAST_SENDER
1784.988	FAST_SENDER	N/A
1791.045	RECEIVER	FAST_SENDER
1793.462	FAST_SENDER	N/A
1794.189	RECEIVER	FAST_SENDER
1796.599	FAST_SENDER	N/A
1802.916	RECEIVER	FAST_SENDER
1805.328	FAST_SENDER	N/A
1806.090	RECEIVER	FAST_SENDER
1808.498	FAST_SENDER	N/A
1814.592	RECEIVER	FAST_SENDER
1817.025	FAST_SENDER	N/A
1817.783	RECEIVER	FAST_SENDER
1820.210	FAST_SENDER	N/A
1826.088	RECEIVER	FAST_SENDER
1828.534	FAST_SENDER	N/A
1829.279	RECEIVER	FAST_SENDER
1831.680	FAST_SENDER	N/A
1837.762	RECEIVER	FAST_SENDER
1840.165	FAST_SENDER	N/A
1840.930	RECEIVER	FAST_SENDER
1843.345	FAST_SENDER	N/A
1849.067	RECEIVER	FAST_SENDER
1851.494	FAST_SENDER	N/A
1852.240	RECEIVER	FAST_SENDER
1854.656	FAST_SENDER	N/A
1860.422	RECEIVER	FAST_SENDER
1862.853	FAST_SENDER	N/A
1863.657	RECEIVER	FAST_SENDER
1866.065	FAST_SENDER	N/A
1871.662	RECEIVER	FAST_SENDER
1874.085	FAST_SENDER	N/A
1874.817	RECEIVER	FAST_SENDER
1877.246	FAST_SENDER	N/A
1882.765	RECEIVER	FAST_SENDER
1889.314	FAST_SENDER	N/A
1890.076	RECEIVER	FAST_SENDER
1892.477	FAST_SENDER	N/A
1898.557	RECEIVER	FAST_SENDER
1900.995	FAST_SENDER	N/A
1901.745	RECEIVER	FAST_SENDER
1904.189	FAST_SENDER	N/A
1910.299	RECEIVER	FAST_SENDER
1912.727	FAST_SENDER	N/A
1913.484	RECEIVER	FAST_SENDER
1915.907	FAST_SENDER	N/A
1921.996	RECEIVER	FAST_SENDER
1922.630	SLOW_SENDER1	N/A
1923.417	RECEIVER	SLOW_SENDER1
1924.426	FAST_SENDER	N/A
1925.837	SLOW_SENDER1	N/A
1929.441	RECEIVER	SLOW_SENDER1
1934.861	SLOW_SENDER1	N/A
1936.651	FAST_SENDER	N/A
1937.144	RECEIVER	SLOW_SENDER1
1938.651	FAST_SENDER	N/A
1940.651	FAST_SENDER	N/A
1942.651	FAST_SENDER	N/A
1944.592	SLOW_SENDER1	N/A
1944.651	FAST_SENDER	N/A
1945.363	RECEIVER	SLOW_SENDER1
1946.651	FAST_SENDER	N/A
1948.651	FAST_SENDER	N/A
1950.651	FAST_SENDER	N/A
1952.809	SLOW_SENDER1	N/A
1953.185	RECEIVER	FAST_SENDER
1956.568	RECEIVER	SLOW_SENDER1
1963.592	FAST_SENDER	N/A
1963.982	SLOW_SENDER1	N/A
1965.592	FAST_SENDER	N/A
1966.315	RECEIVER	SLOW_SENDER1
1967.592	FAST_SENDER	N/A
1969.592	FAST_SENDER	N/A
1971.592	FAST_SENDER	N/A
1973.592	FAST_SENDER	N/A
1973.751	SLOW_SENDER1	N/A
1974.497	RECEIVER	SLOW_SENDER1
1975.592	FAST_SENDER	N/A
1977.592	FAST_SENDER	N/A
1978.353	RECEIVER	FAST_SENDER
1980.799	FAST_SENDER	N/A
1986.468	RECEIVER	FAST_SENDER
1988.869	FAST_SENDER	N/A
1989.655	RECEIVER	FAST_SENDER
1992.075	FAST_SENDER	N/A
1998.301	RECEIVER	FAST_SENDER
2000.705	FAST_SENDER	N/A
2001.477	RECEIVER	FAST_SENDER
2003.900	FAST_SENDER	N/A
2009.968	RECEIVER	FAST_SENDER
2012.392	FAST_SENDER	N/A
2014.808	RECEIVER	FAST_SENDER
2017.222	FAST_SENDER	N/A
2023.001	RECEIVER	FAST_SENDER
2025.417	FAST_SENDER	N/A
2031.592	RECEIVER	FAST_SENDER
2034.026	FAST_SENDER	N/A
2039.965	RECEIVER	FAST_SENDER
2042.370	FAST_SENDER	N/A
2043.146	RECEIVER	FAST_SENDER
2045.552	FAST_SENDER	N/A
2051.536	RECEIVER	FAST_SENDER
2053.957	FAST_SENDER	N/A
2054.750	RECEIVER	FAST_SENDER
2057.196	FAST_SENDER	N/A
2067.476	RECEIVER	FAST_SENDER
2069.877	FAST_SENDER	N/A
2075.702	RECEIVER	FAST_SENDER
2078.144	FAST_SENDER	N/A
2083.871	RECEIVER	FAST_SENDER
2086.300	FAST_SENDER	N/A
2091.864	RECEIVER	FAST_SENDER
2094.311	FAST_SENDER	N/A
2095.113	RECEIVER	FAST_SENDER
2097.561	FAST_SENDER	N/A
2103.013	RECEIVER	FAST_SENDER
2109.791	FAST_SENDER	N/A
2110.572	RECEIVER	FAST_SENDER
2113.019	FAST_SENDER	N/A
2118.813	RECEIVER	FAST_SENDER
2121.237	FAST_SENDER	N/A
2121.986	RECEIVER	FAST_SENDER
2124.415	FAST_SENDER	N/A
2130.734	RECEIVER	FAST_SENDER
2133.154	FAST_SENDER	N/A
2133.902	RECEIVER	FAST_SENDER
2136.322	FAST_SENDER	N/A
2142.226	RECEIVER	FAST_SENDER
2144.660	FAST_SENDER	N/A
2145.418	RECEIVER	FAST_SENDER
2147.861	FAST_SENDER	N/A
2154.027	RECEIVER	FAST_SENDER
2156.463	FAST_SENDER	N/A
2157.198	RECEIVER	FAST_SENDER
2159.636	FAST_SENDER	N/A
2165.546	RECEIVER	FAST_SENDER
2167.986	FAST_SENDER	N/A
2168.798	RECEIVER	FAST_SENDER
2171.241	FAST_SENDER	N/A
2177.254	RECEIVER	FAST_SENDER
2179.689	FAST_SENDER	N/A
2180.417	RECEIVER	FAST_SENDER
2182.865	FAST_SENDER	N/A
2191.670	SLOW_SENDER1	N/A
2193.545	RECEIVER	FAST_SENDER
2195.977	FAST_SENDER	N/A
2198.214	RECEIVER	SLOW_SENDER1
2202.566	RECEIVER	FAST_SENDER
2203.638	SLOW_SENDER1	N/A
2204.382	RECEIVER	SLOW_SENDER1
2204.997	FAST_SENDER	N/A
2209.806	SLOW_SENDER1	N/A
2210.558	RECEIVER	SLOW_SENDER1
2215.517	RECEIVER	FAST_SENDER
2215.981	SLOW_SENDER1	N/A
2216.752	RECEIVER	SLOW_SENDER1
2217.920	FAST_SENDER	N/A
2222.161	SLOW_SENDER1	N/A
2222.892	RECEIVER	SLOW_SENDER1
2228.259	RECEIVER	FAST_SENDER
2230.306	SLOW_SENDER1	N/A
2230.704	FAST_SENDER	N/A
2231.070	RECEIVER	SLOW_SENDER1
2237.024	RECEIVER	FAST_SENDER
2239.464	FAST_SENDER	N/A
2241.464	FAST_SENDER	N/A
2242.140	SLOW_SENDER1	N/A
2242.848	RECEIVER	SLOW_SENDER1
2243.464	FAST_SENDER	N/A
2245.464	FAST_SENDER	N/A
2247.464	FAST_SENDER	N/A
2249.464	FAST_SENDER	N/A
2250.275	SLOW_SENDER1	N/A
2251.046	RECEIVER	SLOW_SENDER1
2251.464	FAST_SENDER	N/A
2253.464	FAST_SENDER	N/A
2258.494	SLOW_SENDER1	N/A
2259.283	RECEIVER	SLOW_SENDER1
2264.500	RECEIVER	FAST_SENDER
2266.718	SLOW_SENDER1	N/A
2266.904	FAST_SENDER	N/A
2267.444	RECEIVER	SLOW_SENDER1
2272.838	RECEIVER	FAST_SENDER
2274.870	SLOW_SENDER1	N/A
2275.275	FAST_SENDER	N/A
2275.673	RECEIVER	SLOW_SENDER1
2281.407	RECEIVER	FAST_SENDER
2283.815	FAST_SENDER	N/A
2294.566	RECEIVER	FAST_SENDER
2296.990	FAST_SENDER	N/A
2303.212	RECEIVER	FAST_SENDER
2310.458	FAST_SENDER	N/A
2316.401	RECEIVER	FAST_SENDER
2318.827	FAST_SENDER	N/A
2325.173	RECEIVER	FAST_SENDER
2332.275	FAST_SENDER	N/A
2338.644	RECEIVER	FAST_SENDER
2341.073	FAST_SENDER	N/A
2346.729	RECEIVER	FAST_SENDER
2349.140	FAST_SENDER	N/A
2355.357	RECEIVER	FAST_SENDER
2357.764	FAST_SENDER	N/A
2363.821	RECEIVER	FAST_SENDER
2366.270	FAST_SENDER	N/A
2371.897	RECEIVER	FAST_SENDER
2374.322	FAST_SENDER	N/A
2384.739	RECEIVER	FAST_SENDER
2387.149	FAST_SENDER	N/A
2392.898	RECEIVER	FAST_SENDER
2395.305	FAST_SENDER	N/A
2400.978	RECEIVER	FAST_SENDER
2403.417	FAST_SENDER	N/A
2409.422	RECEIVER	FAST_SENDER
2411.833	FAST_SENDER	N/A
2417.522	RECEIVER	FAST_SENDER
2419.971	FAST_SENDER	N/A
2426.017	RECEIVER	FAST_SENDER
2428.458	FAST_SENDER	N/A
2434.630	RECEIVER	FAST_SENDER
2437.055	FAST_SENDER	N/A
2442.979	RECEIVER	FAST_SENDER
2445.400	FAST_SENDER	N/A
2451.206	RECEIVER	FAST_SENDER
2457.755	FAST_SENDER	N/A
2458.523	RECEIVER	FAST_SENDER
2460.959	FAST_SENDER	N/A
2467.063	RECEIVER	FAST_SENDER
2469.504	FAST_SENDER	N/A
2470.236	RECEIVER	FAST_SENDER
2472.648	FAST_SENDER	N/A
2478.569	RECEIVER	FAST_SENDER
2480.991	FAST_SENDER	N/A
2481.771	RECEIVER	FAST_SENDER
2489.374	FAST_SENDER	N/A
2490.159	RECEIVER	FAST_SENDER
2492.581	FAST_SENDER	N/A
2493.810	SLOW_SENDER1	N/A
2498.392	RECEIVER	FAST_SENDER
2500.834	FAST_SENDER	N/A
2501.604	RECEIVER	FAST_SENDER
2504.016	FAST_SENDER	N/A
2507.334	SLOW_SENDER1	N/A
2508.081	RECEIVER	SLOW_SENDER1
2513.488	SLOW_SENDER1	N/A
2516.118	RECEIVER	SLOW_SENDER1
2516.186	FAST_SENDER	N/A
2521.918	RECEIVER	FAST_SENDER
2523.561	SLOW_SENDER1	N/A
2524.338	FAST_SENDER	N/A
2525.866	RECEIVER	SLOW_SENDER1
2530.013	RECEIVER	FAST_SENDER
2532.434	FAST_SENDER	N/A
2533.269	SLOW_SENDER1	N/A
2534.070	RECEIVER	SLOW_SENDER1
2538.302	RECEIVER	FAST_SENDER
2541.501	SLOW_SENDER1	N/A
2542.231	RECEIVER	SLOW_SENDER1
2546.206	FAST_SENDER	N/A
2548.206	FAST_SENDER	N/A
2550.206	FAST_SENDER	N/A
2552.206	FAST_SENDER	N/A
2554.206	FAST_SENDER	N/A
2556.206	FAST_SENDER	N/A
2558.206	FAST_SENDER	N/A
2560.206	FAST_SENDER	N/A
2565.980	RECEIVER	FAST_SENDER
2568.381	FAST_SENDER	N/A
2574.424	RECEIVER	FAST_SENDER
2576.865	FAST_SENDER	N/A
2583.125	RECEIVER	FAST_SENDER
2585.566	FAST_SENDER	N/A
2591.295	RECEIVER	FAST_SENDER
2593.700	FAST_SENDER	N/A
2594.429	RECEIVER	FAST_SENDER
2596.873	FAST_SENDER	N/A
2602.400	RECEIVER	FAST_SENDER
2604.824	FAST_SENDER	N/A
2605.545	RECEIVER	FAST_SENDER
2607.985	FAST_SENDER	N/A
2614.024	RECEIVER	FAST_SENDER
2616.424	FAST_SENDER	N/A
2617.194	RECEIVER	FAST_SENDER
2619.611	FAST_SENDER	N/A
2625.661	RECEIVER	FAST_SENDER
2628.067	FAST_SENDER	N/A
2628.833	RECEIVER	FAST_SENDER
2631.266	FAST_SENDER	N/A
2637.033	RECEIVER	FAST_SENDER
2639.447	FAST_SENDER	N/A
2640.217	RECEIVER	FAST_SENDER
2642.619	FAST_SENDER	N/A
2648.514	RECEIVER	FAST_SENDER
2650.956	FAST_SENDER	N/A
2651.732	RECEIVER	FAST_SENDER
2654.148	FAST_SENDER	N/A
2660.247	RECEIVER	FAST_SENDER
2662.681	FAST_SENDER	N/A
2663.495	RECEIVER	FAST_SENDER
2665.903	FAST_SENDER	N/A
2671.677	RECEIVER	FAST_SENDER
2674.087	FAST_SENDER	N/A
2674.829	RECEIVER	FAST_SENDER
2677.270	FAST_SENDER	N/A
2683.477	RECEIVER	FAST_SENDER
2685.900	FAST_SENDER	N/A
2686.632	RECEIVER	FAST_SENDER
2689.059	FAST_SENDER	N/A
2694.910	RECEIVER	FAST_SENDER
2697.342	FAST_SENDER	N/A
2698.073	RECEIVER	FAST_SENDER
2700.506	FAST_SENDER	N/A
2706.526	RECEIVER	FAST_SENDER
2708.944	FAST_SENDER	N/A
2709.667	RECEIVER	FAST_SENDER
2712.117	FAST_SENDER	N/A
2718.296	RECEIVER	FAST_SENDER
2720.743	FAST_SENDER	N/A
2721.493	RECEIVER	FAST_SENDER
2723.940	FAST_SENDER	N/A
2730.117	RECEIVER	FAST_SENDER
2732.562	FAST_SENDER	N/A
2733.315	RECEIVER	FAST_SENDER
2735.754	FAST_SENDER	N/A
2746.305	RECEIVER	FAST_SENDER
2748.364	FAST_SENDER	N/A
2754.333	RECEIVER	FAST_SENDER
2756.769	FAST_SENDER	N/A
2762.240	SLOW_SENDER1	N/A
2762.960	RECEIVER	FAST_SENDER
2765.181	RECEIVER	SLOW_SENDER1
2765.384	FAST_SENDER	N/A
2767.602	SLOW_SENDER1	N/A
2771.235	RECEIVER	SLOW_SENDER1
2775.582	RECEIVER	FAST_SENDER
2776.685	SLOW_SENDER1	N/A
2777.468	RECEIVER	SLOW_SENDER1
2777.996	FAST_SENDER	N/A
2779.996	FAST_SENDER	N/A
2781.996	FAST_SENDER	N/A
2783.996	FAST_SENDER	N/A
2784.905	SLOW_SENDER1	N/A
2785.662	RECEIVER	SLOW_SENDER1
2785.996	FAST_SENDER	N/A
2787.996	FAST_SENDER	N/A
2789.996	FAST_SENDER	N/A
2791.996	FAST_SENDER	N/A
2793.074	SLOW_SENDER1	N/A
2793.815	RECEIVER	SLOW_SENDER1
2798.199	RECEIVER	FAST_SENDER
2800.613	FAST_SENDER	N/A
2801.256	SLOW_SENDER1	N/A
2802.049	RECEIVER	SLOW_SENDER1
2806.393	RECEIVER	FAST_SENDER
2808.823	FAST_SENDER	N/A
2809.469	SLOW_SENDER1	N/A
2810.249	RECEIVER	SLOW_SENDER1
2814.448	RECEIVER	FAST_SENDER
2816.878	FAST_SENDER	N/A
2817.660	SLOW_SENDER1	N/A
2818.446	RECEIVER	SLOW_SENDER1
2822.680	RECEIVER	FAST_SENDER
2825.093	FAST_SENDER	N/A
2825.855	SLOW_SENDER1	N/A
2826.622	RECEIVER	SLOW_SENDER1
2830.977	RECEIVER	FAST_SENDER
2833.382	FAST_SENDER	N/A
2834.041	SLOW_SENDER1	N/A
2834.807	RECEIVER	SLOW_SENDER1
2838.828	RECEIVER	FAST_SENDER
2841.256	FAST_SENDER	N/A
2842.212	SLOW_SENDER1	N/A
2843.014	RECEIVER	SLOW_SENDER1
2847.239	RECEIVER	FAST_SENDER
2849.673	FAST_SENDER	N/A
2855.351	RECEIVER	FAST_SENDER
2857.781	FAST_SENDER	N/A
2863.876	RECEIVER	FAST_SENDER
2866.276	FAST_SENDER	N/A
2872.136	RECEIVER	FAST_SENDER
2874.563	FAST_SENDER	N/A
2880.515	RECEIVER	FAST_SENDER
2882.946	FAST_SENDER	N/A
2888.640	RECEIVER	FAST_SENDER
2891.084	FAST_SENDER	N/A
2897.178	RECEIVER	FAST_SENDER
2899.628	FAST_SENDER	N/A
2905.820	RECEIVER	FAST_SENDER
2908.231	FAST_SENDER	N/A
2908.990	RECEIVER	FAST_SENDER
2911.394	FAST_SENDER	N/A
2917.555	RECEIVER	FAST_SENDER
2919.985	FAST_SENDER	N/A
2920.708	RECEIVER	FAST_SENDER
2928.324	FAST_SENDER	N/A
2934.456	RECEIVER	FAST_SENDER
2936.876	FAST_SENDER	N/A
2937.606	RECEIVER	FAST_SENDER
2940.006	FAST_SENDER	N/A
2945.893	RECEIVER	FAST_SENDER
2948.315	FAST_SENDER	N/A
2949.075	RECEIVER	FAST_SENDER
2951.525	FAST_SENDER	N/A
2957.476	RECEIVER	FAST_SENDER
2959.884	FAST_SENDER	N/A
2960.672	RECEIVER	FAST_SENDER
2963.082	FAST_SENDER	N/A
2968.881	RECEIVER	FAST_SENDER
2975.432	FAST_SENDER	N/A
2976.211	RECEIVER	FAST_SENDER
2978.623	FAST_SENDER	N/A
2984.373	RECEIVER	FAST_SENDER
2986.783	FAST_SENDER	N/A
2987.555	RECEIVER	FAST_SENDER
2990.000	FAST_SENDER	N/A
2995.800	RECEIVER	FAST_SENDER
2998.223	FAST_SENDER	N/A
2998.987	RECEIVER	FAST_SENDER
3001.428	FAST_SENDER	N/A
3007.626	RECEIVER	FAST_SENDER
3010.026	FAST_SENDER	N/A
3010.781	RECEIVER	FAST_SENDER
3013.202	FAST_SENDER	N/A
3019.186	RECEIVER	FAST_SENDER
3021.631	FAST_SENDER	N/A
3022.393	RECEIVER	FAST_SENDER
3024.804	FAST_SENDER	N/A
3030.314	RECEIVER	FAST_SENDER
3032.763	FAST_SENDER	N/A
3033.516	RECEIVER	FAST_SENDER
3035.937	FAST_SENDER	N/A
3041.639	RECEIVER	FAST_SENDER
3044.059	FAST_SENDER	N/A
3044.803	RECEIVER	FAST_SENDER
3047.246	FAST_SENDER	N/A
3053.226	RECEIVER	FAST_SENDER
3055.669	FAST_SENDER	N/A
3057.815	RECEIVER	FAST_SENDER
3060.222	FAST_SENDER	N/A
3061.970	SLOW_SENDER1	N/A
3065.999	RECEIVER	FAST_SENDER
3067.706	RECEIVER	SLOW_SENDER1
3068.403	FAST_SENDER	N/A
3073.123	SLOW_SENDER1	N/A
3073.865	RECEIVER	SLOW_SENDER1
3078.897	RECEIVER	FAST_SENDER
3081.312	FAST_SENDER	N/A
3083.312	FAST_SENDER	N/A
3084.627	SLOW_SENDER1	N/A
3085.312	FAST_SENDER	N/A
3085.377	RECEIVER	SLOW_SENDER1
3087.312	FAST_SENDER	N/A
3089.312	FAST_SENDER	N/A
3091.312	FAST_SENDER	N/A
3092.813	SLOW_SENDER1	N/A
3093.312	FAST_SENDER	N/A
3093.577	RECEIVER	SLOW_SENDER1
3095.312	FAST_SENDER	N/A
3101.024	SLOW_SENDER1	N/A
3101.444	RECEIVER	FAST_SENDER
3104.911	RECEIVER	SLOW_SENDER1
3109.126	FAST_SENDER	N/A
3111.126	FAST_SENDER	N/A
3112.346	SLOW_SENDER1	N/A
3113.125	RECEIVER	SLOW_SENDER1
3113.126	FAST_SENDER	N/A
3115.126	FAST_SENDER	N/A
3117.126	FAST_SENDER	N/A
3119.126	FAST_SENDER	N/A
3120.555	SLOW_SENDER1	N/A
3121.126	FAST_SENDER	N/A
3121.292	RECEIVER	SLOW_SENDER1
3123.126	FAST_SENDER	N/A
3129.109	RECEIVER	FAST_SENDER
3131.542	FAST_SENDER	N/A
3137.340	RECEIVER	FAST_SENDER
3139.785	FAST_SENDER	N/A
3140.550	RECEIVER	FAST_SENDER
3142.967	FAST_SENDER	N/A
3148.801	RECEIVER	FAST_SENDER
3151.248	FAST_SENDER	N/A
3152.042	RECEIVER	FAST_SENDER
3154.456	FAST_SENDER	N/A
3160.242	RECEIVER	FAST_SENDER
3162.675	FAST_SENDER	N/A
3163.479	RECEIVER	FAST_SENDER
3165.921	FAST_SENDER	N/A
3172.018	RECEIVER	FAST_SENDER
3174.463	FAST_SENDER	N/A
3175.231	RECEIVER	FAST_SENDER
3177.672	FAST_SENDER	N/A
3183.318	RECEIVER	FAST_SENDER
3185.740	FAST_SENDER	N/A
3186.535	RECEIVER	FAST_SENDER
3188.979	FAST_SENDER	N/A
3195.038	RECEIVER	FAST_SENDER
3197.475	FAST_SENDER	N/A
3198.245	RECEIVER	FAST_SENDER
3200.645	FAST_SENDER	N/A
3206.806	RECEIVER	FAST_SENDER
3209.210	FAST_SENDER	N/A
3209.936	RECEIVER	FAST_SENDER
3212.360	FAST_SENDER	N/A
3218.121	RECEIVER	FAST_SENDER
3220.525	FAST_SENDER	N/A
3221.289	RECEIVER	FAST_SENDER
3223.717	FAST_SENDER	N/A
3229.801	RECEIVER	FAST_SENDER
3232.213	FAST_SENDER	N/A
3232.978	RECEIVER	FAST_SENDER
3235.415	FAST_SENDER	N/A
3241.527	RECEIVER	FAST_SENDER
3243.956	FAST_SENDER	N/A
3244.708	RECEIVER	FAST_SENDER
3247.153	FAST_SENDER	N/A
3257.719	RECEIVER	FAST_SENDER
3260.141	FAST_SENDER	N/A
3266.325	RECEIVER	FAST_SENDER
3268.763	FAST_SENDER	N/A
3274.946	RECEIVER	FAST_SENDER
3277.386	FAST_SENDER	N/A
3278.140	RECEIVER	FAST_SENDER
3280.556	FAST_SENDER	N/A
3286.277	RECEIVER	FAST_SENDER
3288.717	FAST_SENDER	N/A
3289.505	RECEIVER	FAST_SENDER
3291.921	FAST_SENDER	N/A
3297.824	RECEIVER	FAST_SENDER
3300.256	FAST_SENDER	N/A
3301.051	RECEIVER	FAST_SENDER
3303.480	FAST_SENDER	N/A
3309.284	RECEIVER	FAST_SENDER
3311.706	FAST_SENDER	N/A
3312.477	RECEIVER	FAST_SENDER
3314.890	FAST_SENDER	N/A
3320.857	RECEIVER	FAST_SENDER
3327.719	FAST_SENDER	N/A
3328.486	RECEIVER	FAST_SENDER
3330.934	FAST_SENDER	N/A
3336.535	RECEIVER	FAST_SENDER
3338.560	SLOW_SENDER1	N/A
3338.946	FAST_SENDER	N/A
3339.293	RECEIVER	SLOW_SENDER1
3347.216	SLOW_SENDER1	N/A
3348.011	RECEIVER	SLOW_SENDER1
3351.929	FAST_SENDER	N/A
3357.931	RECEIVER	FAST_SENDER
3358.935	SLOW_SENDER1	N/A
3359.693	RECEIVER	SLOW_SENDER1
3360.360	FAST_SENDER	N/A
3366.195	RECEIVER	FAST_SENDER
3367.115	SLOW_SENDER1	N/A
3367.907	RECEIVER	SLOW_SENDER1
3368.607	FAST_SENDER	N/A
3374.748	RECEIVER	FAST_SENDER
3375.316	SLOW_SENDER1	N/A
3376.070	RECEIVER	SLOW_SENDER1
3377.195	FAST_SENDER	N/A
3383.116	RECEIVER	FAST_SENDER
3383.493	SLOW_SENDER1	N/A
3384.214	RECEIVER	SLOW_SENDER1
3385.556	FAST_SENDER	N/A
3396.478	RECEIVER	FAST_SENDER
3398.894	FAST_SENDER	N/A
3400.894	FAST_SENDER	N/A
3402.894	FAST_SENDER	N/A
3404.894	FAST_SENDER	N/A
3406.894	FAST_SENDER	N/A
3408.894	FAST_SENDER	N/A
3410.894	FAST_SENDER	N/A
3412.894	FAST_SENDER	N/A
3419.017	RECEIVER	FAST_SENDER
3421.453	FAST_SENDER	N/A
3427.178	RECEIVER	FAST_SENDER
3429.612	FAST_SENDER	N/A
3439.953	RECEIVER	FAST_SENDER
3442.357	FAST_SENDER	N/A
3448.031	RECEIVER	FAST_SENDER
3450.472	FAST_SENDER	N/A
3456.694	RECEIVER	FAST_SENDER
3459.105	FAST_SENDER	N/A
3464.806	RECEIVER	FAST_SENDER
3467.227	FAST_SENDER	N/A
3472.891	RECEIVER	FAST_SENDER
3475.332	FAST_SENDER	N/A
3480.913	RECEIVER	FAST_SENDER
3483.327	FAST_SENDER	N/A
3493.949	RECEIVER	FAST_SENDER
3496.389	FAST_SENDER	N/A
3502.278	RECEIVER	FAST_SENDER
3504.726	FAST_SENDER	N/A
3511.025	RECEIVER	FAST_SENDER
3513.436	FAST_SENDER	N/A
3519.594	RECEIVER	FAST_SENDER
3522.031	FAST_SENDER	N/A
3527.984	RECEIVER	FAST_SENDER
3530.425	FAST_SENDER	N/A
3541.001	RECEIVER	FAST_SENDER
3543.430	FAST_SENDER	N/A
3549.134	RECEIVER	FAST_SENDER
3551.574	FAST_SENDER	N/A
3557.475	RECEIVER	FAST_SENDER
3559.876	FAST_SENDER	N/A
3566.059	RECEIVER	FAST_SENDER
3568.482	FAST_SENDER	N/A
3574.549	RECEIVER	FAST_SENDER
3576.998	FAST_SENDER	N/A
3582.885	RECEIVER	FAST_SENDER
3585.310	FAST_SENDER	N/A
3595.660	RECEIVER	FAST_SENDER
3598.088	FAST_SENDER	N/A
3604.090	RECEIVER	FAST_SENDER
3606.503	FAST_SENDER	N/A
3607.630	SLOW_SENDER1	N/A
3612.617	RECEIVER	FAST_SENDER
3613.726	RECEIVER	SLOW_SENDER1
3615.047	FAST_SENDER	N/A
3619.138	SLOW_SENDER1	N/A
3620.917	RECEIVER	FAST_SENDER
3623.076	RECEIVER	SLOW_SENDER1
3623.758	FAST_SENDER	N/A
3625.758	FAST_SENDER	N/A
3627.758	FAST_SENDER	N/A
3629.758	FAST_SENDER	N/A
3630.510	SLOW_SENDER1	N/A
3631.303	RECEIVER	SLOW_SENDER1
3631.758	FAST_SENDER	N/A
3633.758	FAST_SENDER	N/A
3635.758	FAST_SENDER	N/A
3637.758	FAST_SENDER	N/A
3638.733	SLOW_SENDER1	N/A
3639.511	RECEIVER	SLOW_SENDER1
3643.702	RECEIVER	FAST_SENDER
3646.112	FAST_SENDER	N/A
3646.928	SLOW_SENDER1	N/A
3647.700	RECEIVER	SLOW_SENDER1
3651.760	RECEIVER	FAST_SENDER
3654.189	FAST_SENDER	N/A
3655.114	SLOW_SENDER1	N/A
3655.886	RECEIVER	SLOW_SENDER1
3660.733	RECEIVER	FAST_SENDER
3663.141	FAST_SENDER	N/A
3663.292	SLOW_SENDER1	N/A
3664.568	RECEIVER	SLOW_SENDER1
3669.016	RECEIVER	FAST_SENDER
3671.450	FAST_SENDER	N/A
3671.978	SLOW_SENDER1	N/A
3672.764	RECEIVER	SLOW_SENDER1
3677.607	RECEIVER	FAST_SENDER
3680.037	FAST_SENDER	N/A
3680.171	SLOW_SENDER1	N/A
3681.505	RECEIVER	SLOW_SENDER1
3686.104	RECEIVER	FAST_SENDER
3688.541	FAST_SENDER	N/A
3688.935	SLOW_SENDER1	N/A
3689.700	RECEIVER	SLOW_SENDER1
3694.801	RECEIVER	FAST_SENDER
3697.143	SLOW_SENDER1	N/A
3697.220	FAST_SENDER	N/A
3697.875	RECEIVER	SLOW_SENDER1
3705.295	SLOW_SENDER1	N/A
3708.635	RECEIVER	FAST_SENDER
3711.050	FAST_SENDER	N/A
3717.296	RECEIVER	FAST_SENDER
3719.699	FAST_SENDER	N/A
3725.377	RECEIVER	FAST_SENDER
3727.824	FAST_SENDER	N/A
3733.603	RECEIVER	FAST_SENDER
3736.009	FAST_SENDER	N/A
3741.832	RECEIVER	FAST_SENDER
3744.256	FAST_SENDER	N/A
3750.594	RECEIVER	FAST_SENDER
3752.999	FAST_SENDER	N/A
3758.818	RECEIVER	FAST_SENDER
3761.223	FAST_SENDER	N/A
3767.203	RECEIVER	FAST_SENDER
3769.626	FAST_SENDER	N/A
3775.746	RECEIVER	FAST_SENDER
3778.189	FAST_SENDER	N/A
3784.518	RECEIVER	FAST_SENDER
3786.948	FAST_SENDER	N/A
3792.505	RECEIVER	FAST_SENDER
3794.912	FAST_SENDER	N/A
3800.662	RECEIVER	FAST_SENDER
3803.091	FAST_SENDER	N/A
3803.836	RECEIVER	FAST_SENDER
3806.237	FAST_SENDER	N/A
3812.079	RECEIVER	FAST_SENDER
3814.480	FAST_SENDER	N/A
3815.247	RECEIVER	FAST_SENDER
3817.666	FAST_SENDER	N/A
3823.376	RECEIVER	FAST_SENDER
3825.821	FAST_SENDER	N/A
3826.585	RECEIVER	FAST_SENDER
3829.014	FAST_SENDER	N/A
3834.946	RECEIVER	FAST_SENDER
3837.383	FAST_SENDER	N/A
3838.111	RECEIVER	FAST_SENDER
3840.527	FAST_SENDER	N/A
3846.473	RECEIVER	FAST_SENDER
3848.891	FAST_SENDER	N/A
3849.649	RECEIVER	FAST_SENDER
3852.089	FAST_SENDER	N/A
3858.016	RECEIVER	FAST_SENDER
3860.459	FAST_SENDER	N/A
3862.733	RECEIVER	FAST_SENDER
3865.149	FAST_SENDER	N/A
3871.209	RECEIVER	FAST_SENDER
3873.624	FAST_SENDER	N/A
3884.336	RECEIVER	FAST_SENDER
3886.775	FAST_SENDER	N/A
3892.697	RECEIVER	FAST_SENDER
3895.146	FAST_SENDER	N/A
3907.620	FAST_SENDER	N/A
3913.307	RECEIVER	FAST_SENDER
3915.230	SLOW_SENDER1	N/A
3915.733	FAST_SENDER	N/A
3921.476	RECEIVER	FAST_SENDER
3928.635	FAST_SENDER	N/A
3928.853	SLOW_SENDER1	N/A
3930.170	RECEIVER	SLOW_SENDER1
3934.852	RECEIVER	FAST_SENDER
3935.620	SLOW_SENDER1	N/A
3936.389	RECEIVER	SLOW_SENDER1
3937.284	FAST_SENDER	N/A
3943.173	RECEIVER	FAST_SENDER
3943.793	SLOW_SENDER1	N/A
3944.556	RECEIVER	SLOW_SENDER1
3945.609	FAST_SENDER	N/A
3951.343	RECEIVER	FAST_SENDER
3951.987	SLOW_SENDER1	N/A
3952.755	RECEIVER	SLOW_SENDER1
3953.775	FAST_SENDER	N/A
3959.584	RECEIVER	FAST_SENDER
3960.205	SLOW_SENDER1	N/A
3960.975	RECEIVER	SLOW_SENDER1
3962.005	FAST_SENDER	N/A
3968.413	SLOW_SENDER1	N/A
3969.193	RECEIVER	SLOW_SENDER1
3972.443	RECEIVER	FAST_SENDER
3974.849	FAST_SENDER	N/A
3976.640	SLOW_SENDER1	N/A
3977.354	RECEIVER	SLOW_SENDER1
3981.070	RECEIVER	FAST_SENDER
3983.510	FAST_SENDER	N/A
3984.804	SLOW_SENDER1	N/A
3985.580	RECEIVER	SLOW_SENDER1
3989.434	RECEIVER	FAST_SENDER
3991.864	FAST_SENDER	N/A
3993.025	SLOW_SENDER1	N/A
3993.784	RECEIVER	SLOW_SENDER1
3997.956	RECEIVER	FAST_SENDER
4000.394	FAST_SENDER	N/A
4001.189	SLOW_SENDER1	N/A
4001.924	RECEIVER	SLOW_SENDER1
4006.355	RECEIVER	FAST_SENDER
4008.791	FAST_SENDER	N/A
4009.333	SLOW_SENDER1	N/A
4010.099	RECEIVER	SLOW_SENDER1
4015.324	RECEIVER	FAST_SENDER
4017.499	SLOW_SENDER1	N/A
4017.725	FAST_SENDER	N/A
4018.247	RECEIVER	SLOW_SENDER1
4023.257	RECEIVER	FAST_SENDER
4025.677	FAST_SENDER	N/A
4031.693	RECEIVER	FAST_SENDER
4034.143	FAST_SENDER	N/A
4039.980	RECEIVER	FAST_SENDER
4046.980	FAST_SENDER	N/A
4053.109	RECEIVER	FAST_SENDER
4055.551	FAST_SENDER	N/A
4061.904	RECEIVER	FAST_SENDER
4064.336	FAST_SENDER	N/A
4070.403	RECEIVER	FAST_SENDER
4072.836	FAST_SENDER	N/A
4078.903	RECEIVER	FAST_SENDER
4081.345	FAST_SENDER	N/A
4087.565	RECEIVER	FAST_SENDER
4089.983	FAST_SENDER	N/A
4096.122	RECEIVER	FAST_SENDER
4098.553	FAST_SENDER	N/A
4109.333	RECEIVER	FAST_SENDER
4111.769	FAST_SENDER	N/A
4117.681	RECEIVER	FAST_SENDER
4120.117	FAST_SENDER	N/A
4126.024	RECEIVER	FAST_SENDER
4128.458	FAST_SENDER	N/A
4134.244	RECEIVER	FAST_SENDER
4136.682	FAST_SENDER	N/A
4142.533	RECEIVER	FAST_SENDER
4144.968	FAST_SENDER	N/A
4150.629	RECEIVER	FAST_SENDER
4153.030	FAST_SENDER	N/A
4159.270	RECEIVER	FAST_SENDER
4161.720	FAST_SENDER	N/A
4167.942	RECEIVER	FAST_SENDER
4170.372	FAST_SENDER	N/A
4176.348	RECEIVER	FAST_SENDER
4178.749	FAST_SENDER	N/A
4189.509	RECEIVER	FAST_SENDER
4191.940	FAST_SENDER	N/A
4197.582	RECEIVER	FAST_SENDER
4200.018	FAST_SENDER	N/A
4205.995	RECEIVER	FAST_SENDER
4208.414	FAST_SENDER	N/A
4214.350	RECEIVER	FAST_SENDER
4216.798	FAST_SENDER	N/A
4222.981	RECEIVER	FAST_SENDER
4225.402	FAST_SENDER	N/A
4235.490	SLOW_SENDER1	N/A
4235.800	RECEIVER	FAST_SENDER
4238.177	FAST_SENDER	N/A
4241.473	RECEIVER	SLOW_SENDER1
4244.129	RECEIVER	FAST_SENDER
4246.532	FAST_SENDER	N/A
4246.901	SLOW_SENDER1	N/A
4247.677	RECEIVER	SLOW_SENDER1
4252.647	RECEIVER	FAST_SENDER
4253.087	SLOW_SENDER1	N/A
4253.844	RECEIVER	SLOW_SENDER1
4255.052	FAST_SENDER	N/A
4259.287	SLOW_SENDER1	N/A
4260.074	RECEIVER	SLOW_SENDER1
4260.826	RECEIVER	FAST_SENDER
4263.264	FAST_SENDER	N/A
4265.515	SLOW_SENDER1	N/A
4266.237	RECEIVER	SLOW_SENDER1
4269.902	RECEIVER	FAST_SENDER
4272.319	FAST_SENDER	N/A
4273.663	SLOW_SENDER1	N/A
4274.449	RECEIVER	SLOW_SENDER1
4278.444	RECEIVER	FAST_SENDER
4280.849	FAST_SENDER	N/A
4282.849	FAST_SENDER	N/A
4284.849	FAST_SENDER	N/A
4286.849	FAST_SENDER	N/A
4287.870	SLOW_SENDER1	N/A
4288.659	RECEIVER	SLOW_SENDER1
4288.849	FAST_SENDER	N/A
4290.849	FAST_SENDER	N/A
4292.849	FAST_SENDER	N/A
4294.849	FAST_SENDER	N/A
4296.060	SLOW_SENDER1	N/A
4297.068	RECEIVER	FAST_SENDER
4299.468	FAST_SENDER	N/A
4305.798	RECEIVER	FAST_SENDER
4308.199	FAST_SENDER	N/A
4314.248	RECEIVER	FAST_SENDER
4316.690	FAST_SENDER	N/A
4322.317	RECEIVER	FAST_SENDER
4324.730	FAST_SENDER	N/A
4335.449	RECEIVER	FAST_SENDER
4337.884	FAST_SENDER	N/A
4343.799	RECEIVER	FAST_SENDER
4346.205	FAST_SENDER	N/A
4352.129	RECEIVER	FAST_SENDER
4354.577	FAST_SENDER	N/A
4360.474	RECEIVER	FAST_SENDER
4362.916	FAST_SENDER	N/A
4369.136	RECEIVER	FAST_SENDER
4371.583	FAST_SENDER	N/A
4377.255	RECEIVER	FAST_SENDER
4379.656	FAST_SENDER	N/A
4385.442	RECEIVER	FAST_SENDER
4387.877	FAST_SENDER	N/A
4393.462	RECEIVER	FAST_SENDER
4395.898	FAST_SENDER	N/A
4401.910	RECEIVER	FAST_SENDER
4404.340	FAST_SENDER	N/A
4409.907	RECEIVER	FAST_SENDER
4412.349	FAST_SENDER	N/A
4418.238	RECEIVER	FAST_SENDER
4420.670	FAST_SENDER	N/A
4426.459	RECEIVER	FAST_SENDER
4428.900	FAST_SENDER	N/A
4439.534	RECEIVER	FAST_SENDER
4441.963	FAST_SENDER	N/A
4447.509	RECEIVER	FAST_SENDER
4449.912	FAST_SENDER	N/A
4455.878	RECEIVER	FAST_SENDER
4458.316	FAST_SENDER	N/A
4463.901	RECEIVER	FAST_SENDER
4466.310	FAST_SENDER	N/A
4472.410	RECEIVER	FAST_SENDER
4474.814	FAST_SENDER	N/A
4480.349	RECEIVER	FAST_SENDER
4482.799	FAST_SENDER	N/A
4488.782	RECEIVER	FAST_SENDER
4491.211	FAST_SENDER	N/A
4491.976	RECEIVER	FAST_SENDER
4494.379	FAST_SENDER	N/A
4499.878	RECEIVER	FAST_SENDER
4502.291	FAST_SENDER	N/A
4503.084	RECEIVER	FAST_SENDER
4505.486	FAST_SENDER	N/A
4511.488	RECEIVER	FAST_SENDER
4513.927	FAST_SENDER	N/A
4514.692	RECEIVER	FAST_SENDER
4515.050	SLOW_SENDER1	N/A
4517.109	FAST_SENDER	N/A
4521.179	RECEIVER	SLOW_SENDER1
4523.032	RECEIVER	FAST_SENDER
4525.462	FAST_SENDER	N/A
4526.608	SLOW_SENDER1	N/A
4527.402	RECEIVER	SLOW_SENDER1
4535.767	RECEIVER	FAST_SENDER
4538.209	FAST_SENDER	N/A
4538.499	SLOW_SENDER1	N/A
4539.257	RECEIVER	SLOW_SENDER1
4540.209	FAST_SENDER	N/A
4542.209	FAST_SENDER	N/A
4544.209	FAST_SENDER	N/A
4546.209	FAST_SENDER	N/A
4546.665	SLOW_SENDER1	N/A
4548.209	FAST_SENDER	N/A
4550.313	RECEIVER	SLOW_SENDER1
4551.108	FAST_SENDER	N/A
4553.108	FAST_SENDER	N/A
4555.108	FAST_SENDER	N/A
4557.108	FAST_SENDER	N/A
4557.738	SLOW_SENDER1	N/A
4558.504	RECEIVER	SLOW_SENDER1
4559.108	FAST_SENDER	N/A
4561.108	FAST_SENDER	N/A
4563.108	FAST_SENDER	N/A
4565.108	FAST_SENDER	N/A
4565.936	SLOW_SENDER1	N/A
4566.697	RECEIVER	SLOW_SENDER1
4570.754	RECEIVER	FAST_SENDER
4573.199	FAST_SENDER	N/A
4574.128	SLOW_SENDER1	N/A
4574.886	RECEIVER	SLOW_SENDER1
4582.291	SLOW_SENDER1	N/A
4583.404	RECEIVER	FAST_SENDER
4585.818	FAST_SENDER	N/A
4591.399	RECEIVER	FAST_SENDER
4593.849	FAST_SENDER	N/A
4599.811	RECEIVER	FAST_SENDER
4602.258	FAST_SENDER	N/A
4608.414	RECEIVER	FAST_SENDER
4610.832	FAST_SENDER	N/A
4616.498	RECEIVER	FAST_SENDER
4618.932	FAST_SENDER	N/A
4624.629	RECEIVER	FAST_SENDER
4627.030	FAST_SENDER	N/A
4632.677	RECEIVER	FAST_SENDER
4635.095	FAST_SENDER	N/A
4641.499	RECEIVER	FAST_SENDER
4643.899	FAST_SENDER	N/A
4649.765	RECEIVER	FAST_SENDER
4652.178	FAST_SENDER	N/A
4657.817	RECEIVER	FAST_SENDER
4660.222	FAST_SENDER	N/A
4665.802	RECEIVER	FAST_SENDER
4668.238	FAST_SENDER	N/A
4668.993	RECEIVER	FAST_SENDER
4671.408	FAST_SENDER	N/A
4677.410	RECEIVER	FAST_SENDER
4679.841	FAST_SENDER	N/A
4680.599	RECEIVER	FAST_SENDER
4683.023	FAST_SENDER	N/A
4688.619	RECEIVER	FAST_SENDER
4691.060	FAST_SENDER	N/A
4691.833	RECEIVER	FAST_SENDER
4694.282	FAST_SENDER	N/A
4700.115	RECEIVER	FAST_SENDER
4702.560	FAST_SENDER	N/A
4703.302	RECEIVER	FAST_SENDER
4705.706	FAST_SENDER	N/A
4711.883	RECEIVER	FAST_SENDER
4714.304	FAST_SENDER	N/A
4715.095	RECEIVER	FAST_SENDER
4717.535	FAST_SENDER	N/A
4723.207	RECEIVER	FAST_SENDER
4725.655	FAST_SENDER	N/A
4726.404	RECEIVER	FAST_SENDER
4728.822	FAST_SENDER	N/A
4735.188	RECEIVER	FAST_SENDER
4737.605	FAST_SENDER	N/A
4738.365	RECEIVER	FAST_SENDER
4740.769	FAST_SENDER	N/A
4746.548	RECEIVER	FAST_SENDER
4748.965	FAST_SENDER	N/A
4749.712	RECEIVER	FAST_SENDER
4752.124	FAST_SENDER	N/A
4758.024	RECEIVER	FAST_SENDER
4760.436	FAST_SENDER	N/A
4761.222	RECEIVER	FAST_SENDER
4763.643	FAST_SENDER	N/A
4773.967	RECEIVER	FAST_SENDER
4776.396	FAST_SENDER	N/A
4777.143	RECEIVER	FAST_SENDER
4779.579	FAST_SENDER	N/A
4785.612	RECEIVER	FAST_SENDER
4788.034	FAST_SENDER	N/A
4788.817	RECEIVER	FAST_SENDER
4791.246	FAST_SENDER	N/A
4792.130	SLOW_SENDER1	N/A
4796.713	RECEIVER	FAST_SENDER
4799.144	FAST_SENDER	N/A
4799.766	RECEIVER	SLOW_SENDER1
4805.194	SLOW_SENDER1	N/A
4805.610	RECEIVER	FAST_SENDER
4807.611	RECEIVER	SLOW_SENDER1
4808.025	FAST_SENDER	N/A
4814.194	RECEIVER	FAST_SENDER
4815.013	SLOW_SENDER1	N/A
4816.600	FAST_SENDER	N/A
4817.122	RECEIVER	SLOW_SENDER1
4822.058	RECEIVER	FAST_SENDER
4824.475	FAST_SENDER	N/A
4824.571	SLOW_SENDER1	N/A
4825.238	RECEIVER	FAST_SENDER
4829.092	RECEIVER	SLOW_SENDER1
4829.790	FAST_SENDER	N/A
4831.790	FAST_SENDER	N/A
4833.790	FAST_SENDER	N/A
4835.790	FAST_SENDER	N/A
4836.504	SLOW_SENDER1	N/A
4837.279	RECEIVER	SLOW_SENDER1
4837.790	FAST_SENDER	N/A
4839.790	FAST_SENDER	N/A
4841.790	FAST_SENDER	N/A
4843.790	FAST_SENDER	N/A
4844.548	RECEIVER	FAST_SENDER
4846.961	FAST_SENDER	N/A
4853.079	RECEIVER	FAST_SENDER
4855.507	FAST_SENDER	N/A
4861.126	RECEIVER	FAST_SENDER
4863.534	FAST_SENDER	N/A
4869.414	RECEIVER	FAST_SENDER
4871.863	FAST_SENDER	N/A
4882.473	RECEIVER	FAST_SENDER
4884.913	FAST_SENDER	N/A
4890.560	RECEIVER	FAST_SENDER
4893.009	FAST_SENDER	N/A
4898.926	RECEIVER	FAST_SENDER
4901.346	FAST_SENDER	N/A
4907.458	RECEIVER	FAST_SENDER
4909.864	FAST_SENDER	N/A
4915.434	RECEIVER	FAST_SENDER
4917.862	FAST_SENDER	N/A
4918.641	RECEIVER	FAST_SENDER
4921.082	FAST_SENDER	N/A
4927.199	RECEIVER	FAST_SENDER
4929.617	FAST_SENDER	N/A
4930.374	RECEIVER	FAST_SENDER
4932.801	FAST_SENDER	N/A
4938.612	RECEIVER	FAST_SENDER
4941.023	FAST_SENDER	N/A
4941.799	RECEIVER	FAST_SENDER
4944.221	FAST_SENDER	N/A
4949.915	RECEIVER	FAST_SENDER
4952.357	FAST_SENDER	N/A
4953.138	RECEIVER	FAST_SENDER
4955.546	FAST_SENDER	N/A
4961.280	RECEIVER	FAST_SENDER
4963.692	FAST_SENDER	N/A
4964.450	RECEIVER	FAST_SENDER
4966.856	FAST_SENDER	N/A
4972.683	RECEIVER	FAST_SENDER
4975.116	FAST_SENDER	N/A
4975.895	RECEIVER	FAST_SENDER
4978.317	FAST_SENDER	N/A
4983.931	RECEIVER	FAST_SENDER
4986.346	FAST_SENDER	N/A
4987.102	RECEIVER	FAST_SENDER
4989.544	FAST_SENDER	N/A
4995.766	RECEIVER	FAST_SENDER
4998.202	FAST_SENDER	N/A
5000.361	RECEIVER	FAST_SENDER
5002.804	FAST_SENDER	N/A
5008.758	RECEIVER	FAST_SENDER
5011.206	FAST_SENDER	N/A
5017.223	RECEIVER	FAST_SENDER
5019.648	FAST_SENDER	N/A
5025.700	RECEIVER	FAST_SENDER
5028.123	FAST_SENDER	N/A
5028.869	RECEIVER	FAST_SENDER
5031.308	FAST_SENDER	N/A
5037.042	RECEIVER	FAST_SENDER
5039.443	FAST_SENDER	N/A
5040.178	RECEIVER	FAST_SENDER
5042.608	FAST_SENDER	N/A
5048.382	RECEIVER	FAST_SENDER
5050.814	FAST_SENDER	N/A
5051.588	RECEIVER	FAST_SENDER
5054.006	FAST_SENDER	N/A
5055.400	SLOW_SENDER1	N/A
5060.042	RECEIVER	FAST_SENDER
5062.491	FAST_SENDER	N/A
5063.069	RECEIVER	SLOW_SENDER1
5068.516	SLOW_SENDER1	N/A
5069.255	RECEIVER	FAST_SENDER
5071.411	RECEIVER	SLOW_SENDER1
5071.691	FAST_SENDER	N/A
5077.309	RECEIVER	FAST_SENDER
5078.815	SLOW_SENDER1	N/A
5079.597	RECEIVER	SLOW_SENDER1
5079.727	FAST_SENDER	N/A
5085.439	RECEIVER	FAST_SENDER
5087.046	SLOW_SENDER1	N/A
5087.843	RECEIVER	SLOW_SENDER1
5087.875	FAST_SENDER	N/A
5093.832	RECEIVER	FAST_SENDER
5095.291	SLOW_SENDER1	N/A
5096.095	RECEIVER	SLOW_SENDER1
5096.272	FAST_SENDER	N/A
5102.155	RECEIVER	FAST_SENDER
5103.532	SLOW_SENDER1	N/A
5104.314	RECEIVER	SLOW_SENDER1
5104.563	FAST_SENDER	N/A
5110.864	RECEIVER	FAST_SENDER
5111.759	SLOW_SENDER1	N/A
5112.552	RECEIVER	SLOW_SENDER1
5113.284	FAST_SENDER	N/A
5118.847	RECEIVER	FAST_SENDER
5119.994	SLOW_SENDER1	N/A
5121.261	FAST_SENDER	N/A
5127.509	RECEIVER	FAST_SENDER
5129.945	FAST_SENDER	N/A
5131.945	FAST_SENDER	N/A
5133.945	FAST_SENDER	N/A
5135.945	FAST_SENDER	N/A
5137.945	FAST_SENDER	N/A
5139.945	FAST_SENDER	N/A
5141.945	FAST_SENDER	N/A
5143.945	FAST_SENDER	N/A
5150.026	RECEIVER	FAST_SENDER
5152.436	FAST_SENDER	N/A
5158.494	RECEIVER	FAST_SENDER
5160.923	FAST_SENDER	N/A
5166.965	RECEIVER	FAST_SENDER
5169.377	FAST_SENDER	N/A
5175.501	RECEIVER	FAST_SENDER
5177.943	FAST_SENDER	N/A
5183.683	RECEIVER	FAST_SENDER
5190.454	FAST_SENDER	N/A
5191.232	RECEIVER	FAST_SENDER
5193.674	FAST_SENDER	N/A
5199.524	RECEIVER	FAST_SENDER
5201.964	FAST_SENDER	N/A
5202.744	RECEIVER	FAST_SENDER
5205.187	FAST_SENDER	N/A
5210.990	RECEIVER	FAST_SENDER
5213.432	FAST_SENDER	N/A
5214.168	RECEIVER	FAST_SENDER
5216.589	FAST_SENDER	N/A
5222.966	RECEIVER	FAST_SENDER
5225.379	FAST_SENDER	N/A
5226.185	RECEIVER	FAST_SENDER
5228.613	FAST_SENDER	N/A
5238.640	RECEIVER	FAST_SENDER
5241.059	FAST_SENDER	N/A
5241.790	RECEIVER	FAST_SENDER
5244.239	FAST_SENDER	N/A
5250.148	RECEIVER	FAST_SENDER
5252.550	FAST_SENDER	N/A
5253.285	RECEIVER	FAST_SENDER
5255.712	FAST_SENDER	N/A
5261.330	RECEIVER	FAST_SENDER
5263.747	FAST_SENDER	N/A
5264.463	RECEIVER	FAST_SENDER
5272.480	FAST_SENDER	N/A
5273.283	RECEIVER	FAST_SENDER
5275.687	FAST_SENDER	N/A
5281.984	RECEIVER	FAST_SENDER
5284.405	FAST_SENDER	N/A
5285.136	RECEIVER	FAST_SENDER
5287.560	FAST_SENDER	N/A
5293.480	RECEIVER	FAST_SENDER
5295.892	FAST_SENDER	N/A
5296.623	RECEIVER	FAST_SENDER
5299.024	FAST_SENDER	N/A
5304.765	RECEIVER	FAST_SENDER
5307.182	FAST_SENDER	N/A
5307.940	RECEIVER	FAST_SENDER
5315.551	FAST_SENDER	N/A
5316.327	RECEIVER	FAST_SENDER
5318.728	FAST_SENDER	N/A
5324.465	RECEIVER	FAST_SENDER
5326.870	FAST_SENDER	N/A
5327.640	RECEIVER	FAST_SENDER
5330.041	FAST_SENDER	N/A
5335.616	RECEIVER	FAST_SENDER
5338.025	FAST_SENDER	N/A
5338.808	RECEIVER	FAST_SENDER
5340.570	SLOW_SENDER1	N/A
5341.251	FAST_SENDER	N/A
5346.918	RECEIVER	SLOW_SENDER1
5352.325	SLOW_SENDER1	N/A
5353.836	FAST_SENDER	N/A
5354.594	RECEIVER	FAST_SENDER
5356.714	RECEIVER	SLOW_SENDER1
5357.216	FAST_SENDER	N/A
5359.216	FAST_SENDER	N/A
5361.216	FAST_SENDER	N/A
5363.216	FAST_SENDER	N/A
5364.130	SLOW_SENDER1	N/A
5365.216	FAST_SENDER	N/A
5366.681	RECEIVER	SLOW_SENDER1
5367.216	FAST_SENDER	N/A
5369.216	FAST_SENDER	N/A
5371.216	FAST_SENDER	N/A
5374.085	SLOW_SENDER1	N/A
5374.871	RECEIVER	SLOW_SENDER1
5382.272	SLOW_SENDER1	N/A
5384.028	FAST_SENDER	N/A
5384.802	RECEIVER	SLOW_SENDER1
5390.825	RECEIVER	FAST_SENDER
5392.219	SLOW_SENDER1	N/A
5393.239	FAST_SENDER	N/A
5393.970	RECEIVER	FAST_SENDER
5396.389	FAST_SENDER	N/A
5406.927	RECEIVER	FAST_SENDER
5409.365	FAST_SENDER	N/A
5410.137	RECEIVER	FAST_SENDER
5412.569	FAST_SENDER	N/A
5418.290	RECEIVER	FAST_SENDER
5420.736	FAST_SENDER	N/A
5421.473	RECEIVER	FAST_SENDER
5423.897	FAST_SENDER	N/A
5429.963	RECEIVER	FAST_SENDER
5432.365	FAST_SENDER	N/A
5433.125	RECEIVER	FAST_SENDER
5435.572	FAST_SENDER	N/A
5441.560	RECEIVER	FAST_SENDER
5443.961	FAST_SENDER	N/A
5444.691	RECEIVER	FAST_SENDER
5447.129	FAST_SENDER	N/A
5452.939	RECEIVER	FAST_SENDER
5455.341	FAST_SENDER	N/A
5456.081	RECEIVER	FAST_SENDER
5458.485	FAST_SENDER	N/A
5464.264	RECEIVER	FAST_SENDER
5466.672	FAST_SENDER	N/A
5467.478	RECEIVER	FAST_SENDER
5469.912	FAST_SENDER	N/A
5475.852	RECEIVER	FAST_SENDER
5478.284	FAST_SENDER	N/A
5479.055	RECEIVER	FAST_SENDER
5481.474	FAST_SENDER	N/A
5487.753	RECEIVER	FAST_SENDER
5490.176	FAST_SENDER	N/A
5490.915	RECEIVER	FAST_SENDER
5493.350	FAST_SENDER	N/A
5499.260	RECEIVER	FAST_SENDER
5501.677	FAST_SENDER	N/A
5502.420	RECEIVER	FAST_SENDER
5504.856	FAST_SENDER	N/A
5510.511	RECEIVER	FAST_SENDER
5512.954	FAST_SENDER	N/A
5513.699	RECEIVER	FAST_SENDER
5516.118	FAST_SENDER	N/A
5522.146	RECEIVER	FAST_SENDER
5524.562	FAST_SENDER	N/A
5525.338	RECEIVER	FAST_SENDER
5527.742	FAST_SENDER	N/A
5533.643	RECEIVER	FAST_SENDER
5536.059	FAST_SENDER	N/A
5536.825	RECEIVER	FAST_SENDER
5539.275	FAST_SENDER	N/A
5545.222	RECEIVER	FAST_SENDER
5547.644	FAST_SENDER	N/A
5548.432	RECEIVER	FAST_SENDER
5550.881	FAST_SENDER	N/A
5556.486	RECEIVER	FAST_SENDER
5558.904	FAST_SENDER	N/A
5559.689	RECEIVER	FAST_SENDER
5562.120	FAST_SENDER	N/A
5567.793	RECEIVER	FAST_SENDER
5570.237	FAST_SENDER	N/A
5571.016	RECEIVER	FAST_SENDER
5573.423	FAST_SENDER	N/A
5579.378	RECEIVER	FAST_SENDER
5581.819	FAST_SENDER	N/A
5582.591	RECEIVER	FAST_SENDER
5585.015	FAST_SENDER	N/A
5590.974	RECEIVER	FAST_SENDER
5593.420	FAST_SENDER	N/A
5594.214	RECEIVER	FAST_SENDER
5596.653	FAST_SENDER	N/A
5602.993	RECEIVER	FAST_SENDER
5605.432	FAST_SENDER	N/A
5606.226	RECEIVER	FAST_SENDER
5608.631	FAST_SENDER	N/A
5611.690	SLOW_SENDER1	N/A
5614.928	RECEIVER	FAST_SENDER
5619.302	RECEIVER	SLOW_SENDER1
5621.971	FAST_SENDER	N/A
5624.723	SLOW_SENDER1	N/A
5625.459	RECEIVER	SLOW_SENDER1
5630.890	SLOW_SENDER1	N/A
5633.301	RECEIVER	SLOW_SENDER1
5635.585	FAST_SENDER	N/A
5637.585	FAST_SENDER	N/A
5639.585	FAST_SENDER	N/A
5641.585	FAST_SENDER	N/A
5642.442	SLOW_SENDER1	N/A
5643.585	FAST_SENDER	N/A
5644.795	RECEIVER	SLOW_SENDER1
5647.013	FAST_SENDER	N/A
5649.013	FAST_SENDER	N/A
5651.013	FAST_SENDER	N/A
5653.013	FAST_SENDER	N/A
5655.013	FAST_SENDER	N/A
5657.013	FAST_SENDER	N/A
5659.013	FAST_SENDER	N/A
5661.013	FAST_SENDER	N/A
5667.022	RECEIVER	FAST_SENDER
5669.440	FAST_SENDER	N/A
5670.212	RECEIVER	FAST_SENDER
5672.622	FAST_SENDER	N/A
5678.411	RECEIVER	FAST_SENDER
5680.855	FAST_SENDER	N/A
5681.596	RECEIVER	FAST_SENDER
5684.039	FAST_SENDER	N/A
5690.073	RECEIVER	FAST_SENDER
5692.507	FAST_SENDER	N/A
5693.303	RECEIVER	FAST_SENDER
5695.742	FAST_SENDER	N/A
5701.395	RECEIVER	FAST_SENDER
5703.797	FAST_SENDER	N/A
5704.525	RECEIVER	FAST_SENDER
5706.947	FAST_SENDER	N/A
5712.581	RECEIVER	FAST_SENDER
5715.020	FAST_SENDER	N/A
5715.747	RECEIVER	FAST_SENDER
5718.170	FAST_SENDER	N/A
5723.843	RECEIVER	FAST_SENDER
5726.245	FAST_SENDER	N/A
5726.992	RECEIVER	FAST_SENDER
5729.442	FAST_SENDER	N/A
5735.725	RECEIVER	FAST_SENDER
5738.174	FAST_SENDER	N/A
5738.894	RECEIVER	FAST_SENDER
5741.324	FAST_SENDER	N/A
5751.972	RECEIVER	FAST_SENDER
5754.383	FAST_SENDER	N/A
5760.643	RECEIVER	FAST_SENDER
5763.052	FAST_SENDER	N/A
5769.127	RECEIVER	FAST_SENDER
5771.562	FAST_SENDER	N/A
5777.142	RECEIVER	FAST_SENDER
5779.545	FAST_SENDER	N/A
5780.312	RECEIVER	FAST_SENDER
5782.726	FAST_SENDER	N/A
[truncated: 10,430 more rows]
