# Supplementary material for: CATO: Wake-Up reCeiver-bAsed communicaTiOn for Batteryless Devices
Source: Sensors (Basel). 2025 Nov 7;25(22):6813. doi: 10.3390/s25226813 (PMC12655924; doi:10.3390/s25226813)
Supplement: Supplementary file 1 [file sensors-25-06813-s001.zip › File S1_Experimental_and_Simulation_Data/simulation/capsweep/cap100/mac_competing_nodes_link_reserve.csv]

time_s	node_id	received_from
2.700	FAST_SENDER	N/A
2.700	SLOW_SENDER1	N/A
3.434	RECEIVER	SLOW_SENDER1
5.408	RECEIVER	FAST_SENDER
5.880	SLOW_SENDER1	N/A
6.663	RECEIVER	SLOW_SENDER1
7.849	FAST_SENDER	N/A
8.647	RECEIVER	FAST_SENDER
9.097	SLOW_SENDER1	N/A
9.891	RECEIVER	SLOW_SENDER1
11.088	FAST_SENDER	N/A
11.845	RECEIVER	FAST_SENDER
12.300	SLOW_SENDER1	N/A
13.060	RECEIVER	SLOW_SENDER1
14.248	FAST_SENDER	N/A
15.042	RECEIVER	FAST_SENDER
15.476	SLOW_SENDER1	N/A
16.282	RECEIVER	SLOW_SENDER1
17.478	FAST_SENDER	N/A
18.237	RECEIVER	FAST_SENDER
18.704	SLOW_SENDER1	N/A
19.519	RECEIVER	SLOW_SENDER1
25.634	SLOW_SENDER1	N/A
25.833	FAST_SENDER	N/A
27.187	RECEIVER	FAST_SENDER
28.024	RECEIVER	SLOW_SENDER1
29.616	FAST_SENDER	N/A
30.340	RECEIVER	FAST_SENDER
30.425	SLOW_SENDER1	N/A
31.183	RECEIVER	SLOW_SENDER1
32.748	FAST_SENDER	N/A
33.502	RECEIVER	FAST_SENDER
35.909	FAST_SENDER	N/A
36.601	SLOW_SENDER1	N/A
36.651	RECEIVER	FAST_SENDER
37.900	RECEIVER	SLOW_SENDER1
39.059	FAST_SENDER	N/A
39.879	RECEIVER	FAST_SENDER
42.320	FAST_SENDER	N/A
43.054	RECEIVER	FAST_SENDER
43.304	SLOW_SENDER1	N/A
44.087	RECEIVER	SLOW_SENDER1
45.487	FAST_SENDER	N/A
46.236	RECEIVER	FAST_SENDER
48.666	FAST_SENDER	N/A
49.418	RECEIVER	FAST_SENDER
49.530	SLOW_SENDER1	N/A
50.265	RECEIVER	SLOW_SENDER1
51.825	FAST_SENDER	N/A
52.565	RECEIVER	FAST_SENDER
54.994	FAST_SENDER	N/A
55.704	SLOW_SENDER1	N/A
55.731	RECEIVER	FAST_SENDER
56.473	RECEIVER	SLOW_SENDER1
58.136	FAST_SENDER	N/A
58.907	RECEIVER	FAST_SENDER
61.346	FAST_SENDER	N/A
62.131	RECEIVER	FAST_SENDER
63.893	SLOW_SENDER1	N/A
64.659	RECEIVER	SLOW_SENDER1
66.000	FAST_SENDER	N/A
66.798	RECEIVER	FAST_SENDER
69.245	FAST_SENDER	N/A
69.973	RECEIVER	FAST_SENDER
72.082	SLOW_SENDER1	N/A
72.400	FAST_SENDER	N/A
72.863	RECEIVER	SLOW_SENDER1
74.713	RECEIVER	FAST_SENDER
77.129	FAST_SENDER	N/A
77.915	RECEIVER	FAST_SENDER
80.276	SLOW_SENDER1	N/A
80.324	FAST_SENDER	N/A
81.042	RECEIVER	SLOW_SENDER1
82.987	RECEIVER	FAST_SENDER
85.435	FAST_SENDER	N/A
86.232	RECEIVER	FAST_SENDER
88.455	SLOW_SENDER1	N/A
88.636	FAST_SENDER	N/A
89.226	RECEIVER	SLOW_SENDER1
90.970	RECEIVER	FAST_SENDER
93.371	FAST_SENDER	N/A
94.124	RECEIVER	FAST_SENDER
96.661	SLOW_SENDER1	N/A
97.434	RECEIVER	SLOW_SENDER1
97.929	FAST_SENDER	N/A
98.691	RECEIVER	FAST_SENDER
101.108	FAST_SENDER	N/A
101.901	RECEIVER	FAST_SENDER
104.331	FAST_SENDER	N/A
104.865	SLOW_SENDER1	N/A
105.093	RECEIVER	FAST_SENDER
107.163	RECEIVER	SLOW_SENDER1
107.512	FAST_SENDER	N/A
108.313	RECEIVER	FAST_SENDER
110.762	FAST_SENDER	N/A
111.549	RECEIVER	FAST_SENDER
113.953	FAST_SENDER	N/A
114.565	SLOW_SENDER1	N/A
114.739	RECEIVER	FAST_SENDER
117.185	FAST_SENDER	N/A
117.975	RECEIVER	FAST_SENDER
120.379	FAST_SENDER	N/A
121.180	RECEIVER	FAST_SENDER
123.610	FAST_SENDER	N/A
124.398	RECEIVER	FAST_SENDER
126.808	FAST_SENDER	N/A
127.575	RECEIVER	FAST_SENDER
130.013	FAST_SENDER	N/A
130.752	RECEIVER	FAST_SENDER
133.176	FAST_SENDER	N/A
133.937	RECEIVER	FAST_SENDER
136.361	FAST_SENDER	N/A
137.152	RECEIVER	FAST_SENDER
139.557	FAST_SENDER	N/A
140.357	RECEIVER	FAST_SENDER
142.781	FAST_SENDER	N/A
143.551	RECEIVER	FAST_SENDER
145.964	FAST_SENDER	N/A
146.722	RECEIVER	FAST_SENDER
149.163	FAST_SENDER	N/A
149.914	RECEIVER	FAST_SENDER
152.328	FAST_SENDER	N/A
153.113	RECEIVER	FAST_SENDER
155.521	FAST_SENDER	N/A
156.310	RECEIVER	FAST_SENDER
158.751	FAST_SENDER	N/A
161.357	RECEIVER	FAST_SENDER
163.792	FAST_SENDER	N/A
164.567	RECEIVER	FAST_SENDER
166.975	FAST_SENDER	N/A
167.724	RECEIVER	FAST_SENDER
170.170	FAST_SENDER	N/A
170.940	RECEIVER	FAST_SENDER
173.348	FAST_SENDER	N/A
174.109	RECEIVER	FAST_SENDER
176.558	FAST_SENDER	N/A
177.359	RECEIVER	FAST_SENDER
179.805	FAST_SENDER	N/A
180.554	RECEIVER	FAST_SENDER
182.999	FAST_SENDER	N/A
183.747	RECEIVER	FAST_SENDER
186.168	FAST_SENDER	N/A
186.942	RECEIVER	FAST_SENDER
189.379	FAST_SENDER	N/A
190.153	RECEIVER	FAST_SENDER
192.569	FAST_SENDER	N/A
193.355	RECEIVER	FAST_SENDER
195.761	FAST_SENDER	N/A
196.520	RECEIVER	FAST_SENDER
198.952	FAST_SENDER	N/A
199.739	RECEIVER	FAST_SENDER
202.148	FAST_SENDER	N/A
202.873	RECEIVER	FAST_SENDER
205.280	FAST_SENDER	N/A
206.059	RECEIVER	FAST_SENDER
208.481	FAST_SENDER	N/A
209.266	RECEIVER	FAST_SENDER
211.674	FAST_SENDER	N/A
212.435	RECEIVER	FAST_SENDER
214.865	FAST_SENDER	N/A
215.667	RECEIVER	FAST_SENDER
218.100	FAST_SENDER	N/A
218.850	RECEIVER	FAST_SENDER
221.261	FAST_SENDER	N/A
222.008	RECEIVER	FAST_SENDER
224.413	FAST_SENDER	N/A
225.175	RECEIVER	FAST_SENDER
227.619	FAST_SENDER	N/A
228.379	RECEIVER	FAST_SENDER
230.805	FAST_SENDER	N/A
231.588	RECEIVER	FAST_SENDER
233.994	FAST_SENDER	N/A
234.730	RECEIVER	FAST_SENDER
237.147	FAST_SENDER	N/A
237.894	RECEIVER	FAST_SENDER
240.325	FAST_SENDER	N/A
241.084	RECEIVER	FAST_SENDER
243.484	FAST_SENDER	N/A
244.274	RECEIVER	FAST_SENDER
246.719	FAST_SENDER	N/A
247.516	RECEIVER	FAST_SENDER
249.929	FAST_SENDER	N/A
250.670	RECEIVER	FAST_SENDER
253.087	FAST_SENDER	N/A
253.865	RECEIVER	FAST_SENDER
256.265	FAST_SENDER	N/A
257.054	RECEIVER	FAST_SENDER
259.454	FAST_SENDER	N/A
260.235	RECEIVER	FAST_SENDER
262.676	FAST_SENDER	N/A
263.430	RECEIVER	FAST_SENDER
265.844	FAST_SENDER	N/A
266.604	RECEIVER	FAST_SENDER
269.028	FAST_SENDER	N/A
269.793	RECEIVER	FAST_SENDER
272.200	FAST_SENDER	N/A
272.960	RECEIVER	FAST_SENDER
275.380	FAST_SENDER	N/A
276.103	RECEIVER	FAST_SENDER
278.505	FAST_SENDER	N/A
279.228	RECEIVER	FAST_SENDER
281.647	FAST_SENDER	N/A
282.462	RECEIVER	FAST_SENDER
284.880	FAST_SENDER	N/A
285.639	RECEIVER	FAST_SENDER
288.047	FAST_SENDER	N/A
288.813	RECEIVER	FAST_SENDER
291.221	FAST_SENDER	N/A
291.958	RECEIVER	FAST_SENDER
294.368	FAST_SENDER	N/A
295.145	RECEIVER	FAST_SENDER
297.549	FAST_SENDER	N/A
298.302	RECEIVER	FAST_SENDER
300.735	FAST_SENDER	N/A
301.537	RECEIVER	FAST_SENDER
303.964	FAST_SENDER	N/A
304.734	RECEIVER	FAST_SENDER
307.139	FAST_SENDER	N/A
307.850	RECEIVER	FAST_SENDER
310.256	FAST_SENDER	N/A
312.735	RECEIVER	FAST_SENDER
316.850	FAST_SENDER	N/A
317.576	RECEIVER	FAST_SENDER
320.016	FAST_SENDER	N/A
320.793	RECEIVER	FAST_SENDER
323.219	FAST_SENDER	N/A
324.022	RECEIVER	FAST_SENDER
326.456	FAST_SENDER	N/A
327.248	RECEIVER	FAST_SENDER
329.680	FAST_SENDER	N/A
330.423	RECEIVER	FAST_SENDER
332.680	SLOW_SENDER1	N/A
332.832	FAST_SENDER	N/A
333.456	RECEIVER	SLOW_SENDER1
334.127	RECEIVER	FAST_SENDER
335.898	SLOW_SENDER1	N/A
336.543	FAST_SENDER	N/A
336.662	RECEIVER	SLOW_SENDER1
338.661	RECEIVER	FAST_SENDER
339.107	SLOW_SENDER1	N/A
339.869	RECEIVER	SLOW_SENDER1
341.063	FAST_SENDER	N/A
341.831	RECEIVER	FAST_SENDER
342.317	SLOW_SENDER1	N/A
343.086	RECEIVER	SLOW_SENDER1
344.268	FAST_SENDER	N/A
345.045	RECEIVER	FAST_SENDER
347.480	FAST_SENDER	N/A
348.259	RECEIVER	FAST_SENDER
348.517	SLOW_SENDER1	N/A
349.267	RECEIVER	SLOW_SENDER1
350.691	FAST_SENDER	N/A
351.455	RECEIVER	FAST_SENDER
353.894	FAST_SENDER	N/A
354.698	SLOW_SENDER1	N/A
355.495	RECEIVER	SLOW_SENDER1
356.464	RECEIVER	FAST_SENDER
358.892	FAST_SENDER	N/A
359.630	RECEIVER	FAST_SENDER
360.944	SLOW_SENDER1	N/A
361.662	RECEIVER	SLOW_SENDER1
362.048	FAST_SENDER	N/A
362.814	RECEIVER	FAST_SENDER
365.222	FAST_SENDER	N/A
367.089	SLOW_SENDER1	N/A
372.779	FAST_SENDER	N/A
374.779	FAST_SENDER	N/A
376.779	FAST_SENDER	N/A
378.779	FAST_SENDER	N/A
379.581	SLOW_SENDER1	N/A
380.779	FAST_SENDER	N/A
382.779	FAST_SENDER	N/A
384.779	FAST_SENDER	N/A
386.779	FAST_SENDER	N/A
394.681	FAST_SENDER	N/A
402.061	FAST_SENDER	N/A
409.662	FAST_SENDER	N/A
417.395	FAST_SENDER	N/A
424.801	FAST_SENDER	N/A
432.600	FAST_SENDER	N/A
440.216	FAST_SENDER	N/A
447.987	FAST_SENDER	N/A
456.058	FAST_SENDER	N/A
463.623	FAST_SENDER	N/A
470.754	FAST_SENDER	N/A
478.090	FAST_SENDER	N/A
485.379	FAST_SENDER	N/A
492.869	FAST_SENDER	N/A
500.420	FAST_SENDER	N/A
507.885	FAST_SENDER	N/A
514.753	FAST_SENDER	N/A
522.134	FAST_SENDER	N/A
530.001	FAST_SENDER	N/A
537.413	FAST_SENDER	N/A
544.805	FAST_SENDER	N/A
552.748	FAST_SENDER	N/A
560.168	FAST_SENDER	N/A
567.721	FAST_SENDER	N/A
575.856	FAST_SENDER	N/A
583.477	FAST_SENDER	N/A
584.243	RECEIVER	FAST_SENDER
586.679	FAST_SENDER	N/A
587.443	RECEIVER	FAST_SENDER
589.880	FAST_SENDER	N/A
590.624	RECEIVER	FAST_SENDER
593.031	FAST_SENDER	N/A
593.815	RECEIVER	FAST_SENDER
596.218	FAST_SENDER	N/A
596.990	RECEIVER	FAST_SENDER
599.330	SLOW_SENDER1	N/A
599.409	FAST_SENDER	N/A
600.083	RECEIVER	SLOW_SENDER1
602.531	SLOW_SENDER1	N/A
603.689	RECEIVER	FAST_SENDER
605.047	RECEIVER	SLOW_SENDER1
606.107	FAST_SENDER	N/A
608.789	RECEIVER	FAST_SENDER
611.189	FAST_SENDER	N/A
611.971	RECEIVER	FAST_SENDER
612.217	SLOW_SENDER1	N/A
613.011	RECEIVER	SLOW_SENDER1
614.399	FAST_SENDER	N/A
618.410	RECEIVER	FAST_SENDER
618.429	SLOW_SENDER1	N/A
619.214	RECEIVER	SLOW_SENDER1
620.840	FAST_SENDER	N/A
621.611	RECEIVER	FAST_SENDER
624.016	FAST_SENDER	N/A
624.653	SLOW_SENDER1	N/A
624.780	RECEIVER	FAST_SENDER
626.957	RECEIVER	SLOW_SENDER1
627.227	FAST_SENDER	N/A
627.996	RECEIVER	FAST_SENDER
630.404	FAST_SENDER	N/A
631.187	RECEIVER	FAST_SENDER
633.629	FAST_SENDER	N/A
634.359	SLOW_SENDER1	N/A
634.406	RECEIVER	FAST_SENDER
635.663	RECEIVER	SLOW_SENDER1
636.838	FAST_SENDER	N/A
637.566	RECEIVER	FAST_SENDER
639.976	FAST_SENDER	N/A
640.745	RECEIVER	FAST_SENDER
643.101	SLOW_SENDER1	N/A
643.152	FAST_SENDER	N/A
643.902	RECEIVER	SLOW_SENDER1
645.765	RECEIVER	FAST_SENDER
648.214	FAST_SENDER	N/A
649.003	RECEIVER	FAST_SENDER
651.306	SLOW_SENDER1	N/A
651.412	FAST_SENDER	N/A
652.065	RECEIVER	SLOW_SENDER1
654.128	RECEIVER	FAST_SENDER
656.555	FAST_SENDER	N/A
657.268	RECEIVER	FAST_SENDER
659.473	SLOW_SENDER1	N/A
659.696	FAST_SENDER	N/A
660.270	RECEIVER	SLOW_SENDER1
662.127	RECEIVER	FAST_SENDER
664.566	FAST_SENDER	N/A
665.335	RECEIVER	FAST_SENDER
667.681	SLOW_SENDER1	N/A
667.778	FAST_SENDER	N/A
668.491	RECEIVER	SLOW_SENDER1
670.697	RECEIVER	FAST_SENDER
673.141	FAST_SENDER	N/A
673.901	RECEIVER	FAST_SENDER
675.891	SLOW_SENDER1	N/A
676.337	FAST_SENDER	N/A
676.669	RECEIVER	SLOW_SENDER1
678.942	RECEIVER	FAST_SENDER
681.382	FAST_SENDER	N/A
682.155	RECEIVER	FAST_SENDER
684.604	FAST_SENDER	N/A
685.343	RECEIVER	FAST_SENDER
685.701	SLOW_SENDER1	N/A
687.755	FAST_SENDER	N/A
688.484	RECEIVER	FAST_SENDER
690.924	FAST_SENDER	N/A
691.655	RECEIVER	FAST_SENDER
694.062	FAST_SENDER	N/A
694.802	RECEIVER	FAST_SENDER
697.250	FAST_SENDER	N/A
698.044	RECEIVER	FAST_SENDER
700.493	FAST_SENDER	N/A
701.271	RECEIVER	FAST_SENDER
703.683	FAST_SENDER	N/A
704.447	RECEIVER	FAST_SENDER
706.852	FAST_SENDER	N/A
707.614	RECEIVER	FAST_SENDER
710.059	FAST_SENDER	N/A
710.823	RECEIVER	FAST_SENDER
713.241	FAST_SENDER	N/A
713.983	RECEIVER	FAST_SENDER
716.423	FAST_SENDER	N/A
717.194	RECEIVER	FAST_SENDER
719.608	FAST_SENDER	N/A
720.374	RECEIVER	FAST_SENDER
722.797	FAST_SENDER	N/A
723.576	RECEIVER	FAST_SENDER
726.021	FAST_SENDER	N/A
726.812	RECEIVER	FAST_SENDER
729.258	FAST_SENDER	N/A
730.018	RECEIVER	FAST_SENDER
732.456	FAST_SENDER	N/A
733.210	RECEIVER	FAST_SENDER
735.641	FAST_SENDER	N/A
736.414	RECEIVER	FAST_SENDER
738.835	FAST_SENDER	N/A
739.574	RECEIVER	FAST_SENDER
743.577	FAST_SENDER	N/A
745.948	RECEIVER	FAST_SENDER
748.387	FAST_SENDER	N/A
749.151	RECEIVER	FAST_SENDER
752.936	FAST_SENDER	N/A
753.690	RECEIVER	FAST_SENDER
756.118	FAST_SENDER	N/A
756.862	RECEIVER	FAST_SENDER
759.268	FAST_SENDER	N/A
760.021	RECEIVER	FAST_SENDER
763.846	FAST_SENDER	N/A
764.603	RECEIVER	FAST_SENDER
767.051	FAST_SENDER	N/A
767.818	RECEIVER	FAST_SENDER
770.246	FAST_SENDER	N/A
770.999	RECEIVER	FAST_SENDER
773.417	FAST_SENDER	N/A
774.196	RECEIVER	FAST_SENDER
776.621	FAST_SENDER	N/A
780.533	RECEIVER	FAST_SENDER
782.941	FAST_SENDER	N/A
783.694	RECEIVER	FAST_SENDER
786.109	FAST_SENDER	N/A
786.858	RECEIVER	FAST_SENDER
789.281	FAST_SENDER	N/A
790.046	RECEIVER	FAST_SENDER
792.467	FAST_SENDER	N/A
793.211	RECEIVER	FAST_SENDER
795.618	FAST_SENDER	N/A
796.347	RECEIVER	FAST_SENDER
798.792	FAST_SENDER	N/A
799.543	RECEIVER	FAST_SENDER
801.991	FAST_SENDER	N/A
802.755	RECEIVER	FAST_SENDER
805.172	FAST_SENDER	N/A
805.950	RECEIVER	FAST_SENDER
808.375	FAST_SENDER	N/A
809.089	RECEIVER	FAST_SENDER
811.536	FAST_SENDER	N/A
812.290	RECEIVER	FAST_SENDER
814.735	FAST_SENDER	N/A
815.474	RECEIVER	FAST_SENDER
817.899	FAST_SENDER	N/A
818.686	RECEIVER	FAST_SENDER
821.094	FAST_SENDER	N/A
821.839	RECEIVER	FAST_SENDER
824.284	FAST_SENDER	N/A
824.989	RECEIVER	FAST_SENDER
827.408	FAST_SENDER	N/A
828.170	RECEIVER	FAST_SENDER
830.574	FAST_SENDER	N/A
831.345	RECEIVER	FAST_SENDER
833.759	FAST_SENDER	N/A
834.513	RECEIVER	FAST_SENDER
836.934	FAST_SENDER	N/A
837.705	RECEIVER	FAST_SENDER
840.131	FAST_SENDER	N/A
840.871	RECEIVER	FAST_SENDER
843.289	FAST_SENDER	N/A
844.023	RECEIVER	FAST_SENDER
846.453	FAST_SENDER	N/A
847.194	RECEIVER	FAST_SENDER
849.616	FAST_SENDER	N/A
850.399	RECEIVER	FAST_SENDER
852.847	FAST_SENDER	N/A
853.621	RECEIVER	FAST_SENDER
856.058	FAST_SENDER	N/A
856.823	RECEIVER	FAST_SENDER
859.266	FAST_SENDER	N/A
860.049	RECEIVER	FAST_SENDER
862.455	FAST_SENDER	N/A
863.219	RECEIVER	FAST_SENDER
865.626	FAST_SENDER	N/A
866.411	RECEIVER	FAST_SENDER
868.839	FAST_SENDER	N/A
869.610	RECEIVER	FAST_SENDER
872.036	FAST_SENDER	N/A
872.790	RECEIVER	FAST_SENDER
875.222	FAST_SENDER	N/A
875.997	RECEIVER	FAST_SENDER
878.412	FAST_SENDER	N/A
879.167	RECEIVER	FAST_SENDER
881.578	FAST_SENDER	N/A
882.312	RECEIVER	FAST_SENDER
884.735	FAST_SENDER	N/A
885.508	RECEIVER	FAST_SENDER
887.938	FAST_SENDER	N/A
888.724	RECEIVER	FAST_SENDER
892.543	FAST_SENDER	N/A
893.320	RECEIVER	FAST_SENDER
895.766	FAST_SENDER	N/A
895.810	SLOW_SENDER1	N/A
896.527	RECEIVER	FAST_SENDER
898.822	RECEIVER	SLOW_SENDER1
898.966	FAST_SENDER	N/A
899.733	RECEIVER	FAST_SENDER
901.233	SLOW_SENDER1	N/A
902.004	RECEIVER	SLOW_SENDER1
902.172	FAST_SENDER	N/A
902.920	RECEIVER	FAST_SENDER
905.347	FAST_SENDER	N/A
906.158	RECEIVER	FAST_SENDER
907.407	SLOW_SENDER1	N/A
908.208	RECEIVER	SLOW_SENDER1
908.578	FAST_SENDER	N/A
913.650	SLOW_SENDER1	N/A
915.850	FAST_SENDER	N/A
924.096	FAST_SENDER	N/A
926.096	FAST_SENDER	N/A
926.906	SLOW_SENDER1	N/A
928.096	FAST_SENDER	N/A
930.096	FAST_SENDER	N/A
932.096	FAST_SENDER	N/A
934.096	FAST_SENDER	N/A
936.096	FAST_SENDER	N/A
938.096	FAST_SENDER	N/A
940.096	FAST_SENDER	N/A
942.096	FAST_SENDER	N/A
944.096	FAST_SENDER	N/A
951.584	FAST_SENDER	N/A
959.358	FAST_SENDER	N/A
966.978	FAST_SENDER	N/A
974.544	FAST_SENDER	N/A
982.434	FAST_SENDER	N/A
990.686	FAST_SENDER	N/A
998.332	FAST_SENDER	N/A
1005.663	FAST_SENDER	N/A
1012.870	FAST_SENDER	N/A
1020.474	FAST_SENDER	N/A
1027.985	FAST_SENDER	N/A
1035.652	FAST_SENDER	N/A
1043.451	FAST_SENDER	N/A
1050.656	FAST_SENDER	N/A
1058.316	FAST_SENDER	N/A
1065.580	FAST_SENDER	N/A
1073.113	FAST_SENDER	N/A
1080.540	FAST_SENDER	N/A
1088.248	FAST_SENDER	N/A
1096.310	FAST_SENDER	N/A
1104.232	FAST_SENDER	N/A
1111.782	FAST_SENDER	N/A
1119.745	FAST_SENDER	N/A
1125.632	RECEIVER	FAST_SENDER
1128.078	FAST_SENDER	N/A
1128.838	RECEIVER	FAST_SENDER
1131.246	FAST_SENDER	N/A
1132.039	RECEIVER	FAST_SENDER
1134.482	FAST_SENDER	N/A
1135.223	RECEIVER	FAST_SENDER
1137.640	FAST_SENDER	N/A
1138.432	RECEIVER	FAST_SENDER
1140.864	FAST_SENDER	N/A
1141.622	RECEIVER	FAST_SENDER
1144.035	FAST_SENDER	N/A
1147.744	RECEIVER	FAST_SENDER
1149.170	SLOW_SENDER1	N/A
1149.973	RECEIVER	SLOW_SENDER1
1150.187	FAST_SENDER	N/A
1150.904	RECEIVER	FAST_SENDER
1152.376	SLOW_SENDER1	N/A
1153.177	RECEIVER	SLOW_SENDER1
1153.326	FAST_SENDER	N/A
1154.073	RECEIVER	FAST_SENDER
1155.606	SLOW_SENDER1	N/A
1156.350	RECEIVER	SLOW_SENDER1
1156.505	FAST_SENDER	N/A
1157.310	RECEIVER	FAST_SENDER
1158.762	SLOW_SENDER1	N/A
1159.534	RECEIVER	SLOW_SENDER1
1159.723	FAST_SENDER	N/A
1160.486	RECEIVER	FAST_SENDER
1162.923	FAST_SENDER	N/A
1163.682	RECEIVER	FAST_SENDER
1164.947	SLOW_SENDER1	N/A
1165.698	RECEIVER	SLOW_SENDER1
1166.122	FAST_SENDER	N/A
1166.895	RECEIVER	FAST_SENDER
1169.341	FAST_SENDER	N/A
1171.108	SLOW_SENDER1	N/A
1171.878	RECEIVER	SLOW_SENDER1
1175.580	RECEIVER	FAST_SENDER
1177.287	SLOW_SENDER1	N/A
1178.025	FAST_SENDER	N/A
1178.053	RECEIVER	SLOW_SENDER1
1178.815	RECEIVER	FAST_SENDER
1181.238	FAST_SENDER	N/A
1181.993	RECEIVER	FAST_SENDER
1183.466	SLOW_SENDER1	N/A
1184.197	RECEIVER	SLOW_SENDER1
1184.433	FAST_SENDER	N/A
1185.203	RECEIVER	FAST_SENDER
1187.649	FAST_SENDER	N/A
1188.396	RECEIVER	FAST_SENDER
1190.826	FAST_SENDER	N/A
1191.582	RECEIVER	FAST_SENDER
1191.631	SLOW_SENDER1	N/A
1192.410	RECEIVER	SLOW_SENDER1
1195.583	FAST_SENDER	N/A
1196.322	RECEIVER	FAST_SENDER
1198.729	FAST_SENDER	N/A
1199.507	RECEIVER	FAST_SENDER
1199.841	SLOW_SENDER1	N/A
1200.633	RECEIVER	SLOW_SENDER1
1201.911	FAST_SENDER	N/A
1202.717	RECEIVER	FAST_SENDER
1205.122	FAST_SENDER	N/A
1205.849	RECEIVER	FAST_SENDER
1208.047	SLOW_SENDER1	N/A
1208.290	FAST_SENDER	N/A
1208.814	RECEIVER	SLOW_SENDER1
1210.638	RECEIVER	FAST_SENDER
1213.056	FAST_SENDER	N/A
1213.831	RECEIVER	FAST_SENDER
1216.254	SLOW_SENDER1	N/A
1216.264	FAST_SENDER	N/A
1216.978	RECEIVER	SLOW_SENDER1
1219.167	RECEIVER	FAST_SENDER
1221.586	FAST_SENDER	N/A
1223.985	RECEIVER	FAST_SENDER
1224.395	SLOW_SENDER1	N/A
1225.170	RECEIVER	SLOW_SENDER1
1226.398	FAST_SENDER	N/A
1227.178	RECEIVER	FAST_SENDER
1229.583	FAST_SENDER	N/A
1230.335	RECEIVER	FAST_SENDER
1232.618	SLOW_SENDER1	N/A
1232.753	FAST_SENDER	N/A
1233.402	RECEIVER	SLOW_SENDER1
1235.717	RECEIVER	FAST_SENDER
1238.124	FAST_SENDER	N/A
1238.894	RECEIVER	FAST_SENDER
1240.838	SLOW_SENDER1	N/A
1241.329	FAST_SENDER	N/A
1241.595	RECEIVER	SLOW_SENDER1
1244.016	RECEIVER	FAST_SENDER
1248.198	FAST_SENDER	N/A
1248.935	RECEIVER	FAST_SENDER
1250.741	SLOW_SENDER1	N/A
1251.361	FAST_SENDER	N/A
1251.468	RECEIVER	SLOW_SENDER1
1255.468	RECEIVER	FAST_SENDER
1257.886	FAST_SENDER	N/A
1258.662	RECEIVER	FAST_SENDER
1261.092	FAST_SENDER	N/A
1261.841	RECEIVER	FAST_SENDER
1264.265	FAST_SENDER	N/A
1265.021	RECEIVER	FAST_SENDER
1267.457	FAST_SENDER	N/A
1269.841	RECEIVER	FAST_SENDER
1272.249	FAST_SENDER	N/A
1273.003	RECEIVER	FAST_SENDER
1275.432	FAST_SENDER	N/A
1276.171	RECEIVER	FAST_SENDER
1278.578	FAST_SENDER	N/A
1285.957	FAST_SENDER	N/A
1293.717	FAST_SENDER	N/A
1301.253	FAST_SENDER	N/A
1308.941	FAST_SENDER	N/A
1316.898	FAST_SENDER	N/A
1324.092	FAST_SENDER	N/A
1331.391	FAST_SENDER	N/A
1339.582	FAST_SENDER	N/A
1346.891	FAST_SENDER	N/A
1354.440	FAST_SENDER	N/A
1362.337	FAST_SENDER	N/A
1369.830	FAST_SENDER	N/A
1377.570	FAST_SENDER	N/A
1385.110	FAST_SENDER	N/A
1392.715	FAST_SENDER	N/A
1400.036	FAST_SENDER	N/A
1407.921	FAST_SENDER	N/A
1415.193	FAST_SENDER	N/A
1423.196	FAST_SENDER	N/A
1430.697	FAST_SENDER	N/A
1438.075	FAST_SENDER	N/A
1445.662	FAST_SENDER	N/A
1452.921	FAST_SENDER	N/A
1460.246	FAST_SENDER	N/A
1467.835	FAST_SENDER	N/A
1468.790	SLOW_SENDER1	N/A
1475.766	FAST_SENDER	N/A
1479.491	SLOW_SENDER1	N/A
1482.833	FAST_SENDER	N/A
1484.833	FAST_SENDER	N/A
1486.833	FAST_SENDER	N/A
1488.833	FAST_SENDER	N/A
1490.833	FAST_SENDER	N/A
1492.316	SLOW_SENDER1	N/A
1492.833	FAST_SENDER	N/A
1494.833	FAST_SENDER	N/A
1496.247	RECEIVER	SLOW_SENDER1
1496.833	FAST_SENDER	N/A
1498.833	FAST_SENDER	N/A
1500.833	FAST_SENDER	N/A
1502.833	FAST_SENDER	N/A
1503.689	SLOW_SENDER1	N/A
1504.452	RECEIVER	SLOW_SENDER1
1504.833	FAST_SENDER	N/A
1506.833	FAST_SENDER	N/A
1508.833	FAST_SENDER	N/A
1509.614	RECEIVER	FAST_SENDER
1512.060	FAST_SENDER	N/A
1512.836	RECEIVER	FAST_SENDER
1515.236	FAST_SENDER	N/A
1515.994	RECEIVER	FAST_SENDER
1518.394	FAST_SENDER	N/A
1519.148	RECEIVER	FAST_SENDER
1521.553	FAST_SENDER	N/A
1522.297	RECEIVER	FAST_SENDER
1524.707	FAST_SENDER	N/A
1525.445	RECEIVER	FAST_SENDER
1527.851	FAST_SENDER	N/A
1528.571	RECEIVER	FAST_SENDER
1530.996	FAST_SENDER	N/A
1531.734	RECEIVER	FAST_SENDER
1534.163	FAST_SENDER	N/A
1534.952	RECEIVER	FAST_SENDER
1537.379	FAST_SENDER	N/A
1538.158	RECEIVER	FAST_SENDER
1540.569	FAST_SENDER	N/A
1541.348	RECEIVER	FAST_SENDER
1543.764	FAST_SENDER	N/A
1545.961	RECEIVER	FAST_SENDER
1548.409	FAST_SENDER	N/A
1549.187	RECEIVER	FAST_SENDER
1551.593	FAST_SENDER	N/A
1552.345	RECEIVER	FAST_SENDER
1556.387	FAST_SENDER	N/A
1557.163	RECEIVER	FAST_SENDER
1559.606	FAST_SENDER	N/A
1560.392	RECEIVER	FAST_SENDER
1562.820	FAST_SENDER	N/A
1563.523	RECEIVER	FAST_SENDER
1565.957	FAST_SENDER	N/A
1566.702	RECEIVER	FAST_SENDER
1569.149	FAST_SENDER	N/A
1569.874	RECEIVER	FAST_SENDER
1572.315	FAST_SENDER	N/A
1573.089	RECEIVER	FAST_SENDER
1575.512	FAST_SENDER	N/A
1576.300	RECEIVER	FAST_SENDER
1578.705	FAST_SENDER	N/A
1579.480	RECEIVER	FAST_SENDER
1581.930	FAST_SENDER	N/A
1582.649	RECEIVER	FAST_SENDER
1585.083	FAST_SENDER	N/A
1585.816	RECEIVER	FAST_SENDER
1588.244	FAST_SENDER	N/A
1588.972	RECEIVER	FAST_SENDER
1591.401	FAST_SENDER	N/A
1592.164	RECEIVER	FAST_SENDER
1594.609	FAST_SENDER	N/A
1595.386	RECEIVER	FAST_SENDER
1597.821	FAST_SENDER	N/A
1598.627	RECEIVER	FAST_SENDER
1601.028	FAST_SENDER	N/A
1601.780	RECEIVER	FAST_SENDER
1604.215	FAST_SENDER	N/A
1604.946	RECEIVER	FAST_SENDER
1607.380	FAST_SENDER	N/A
1608.116	RECEIVER	FAST_SENDER
1610.524	FAST_SENDER	N/A
1612.848	RECEIVER	FAST_SENDER
1615.281	FAST_SENDER	N/A
1616.065	RECEIVER	FAST_SENDER
1618.508	FAST_SENDER	N/A
1619.279	RECEIVER	FAST_SENDER
1621.694	FAST_SENDER	N/A
1622.462	RECEIVER	FAST_SENDER
1624.875	FAST_SENDER	N/A
1625.675	RECEIVER	FAST_SENDER
1628.095	FAST_SENDER	N/A
1628.881	RECEIVER	FAST_SENDER
1631.289	FAST_SENDER	N/A
1632.053	RECEIVER	FAST_SENDER
1634.477	FAST_SENDER	N/A
1635.235	RECEIVER	FAST_SENDER
1637.661	FAST_SENDER	N/A
1638.426	RECEIVER	FAST_SENDER
1640.844	FAST_SENDER	N/A
1641.643	RECEIVER	FAST_SENDER
1644.059	FAST_SENDER	N/A
1644.801	RECEIVER	FAST_SENDER
1647.237	FAST_SENDER	N/A
1647.991	RECEIVER	FAST_SENDER
1650.408	FAST_SENDER	N/A
1651.186	RECEIVER	FAST_SENDER
1653.599	FAST_SENDER	N/A
1654.348	RECEIVER	FAST_SENDER
1656.784	FAST_SENDER	N/A
1657.537	RECEIVER	FAST_SENDER
1659.953	FAST_SENDER	N/A
1660.742	RECEIVER	FAST_SENDER
1663.146	FAST_SENDER	N/A
1663.921	RECEIVER	FAST_SENDER
1666.359	FAST_SENDER	N/A
1668.780	RECEIVER	FAST_SENDER
1671.197	FAST_SENDER	N/A
1671.943	RECEIVER	FAST_SENDER
1674.374	FAST_SENDER	N/A
1675.125	RECEIVER	FAST_SENDER
1677.555	FAST_SENDER	N/A
1678.270	RECEIVER	FAST_SENDER
1680.679	FAST_SENDER	N/A
1681.464	RECEIVER	FAST_SENDER
1683.907	FAST_SENDER	N/A
1684.668	RECEIVER	FAST_SENDER
1687.117	FAST_SENDER	N/A
1687.878	RECEIVER	FAST_SENDER
1690.292	FAST_SENDER	N/A
1691.003	RECEIVER	FAST_SENDER
1693.418	FAST_SENDER	N/A
1694.237	RECEIVER	FAST_SENDER
1696.668	FAST_SENDER	N/A
1697.399	RECEIVER	FAST_SENDER
1699.846	FAST_SENDER	N/A
1700.598	RECEIVER	FAST_SENDER
1704.801	FAST_SENDER	N/A
1705.576	RECEIVER	FAST_SENDER
1707.992	FAST_SENDER	N/A
1708.743	RECEIVER	FAST_SENDER
1711.179	FAST_SENDER	N/A
1711.950	RECEIVER	FAST_SENDER
1714.370	FAST_SENDER	N/A
1715.102	RECEIVER	FAST_SENDER
1717.541	FAST_SENDER	N/A
1718.331	RECEIVER	FAST_SENDER
1720.776	FAST_SENDER	N/A
1721.527	RECEIVER	FAST_SENDER
1721.570	SLOW_SENDER1	N/A
1722.299	RECEIVER	SLOW_SENDER1
1723.955	FAST_SENDER	N/A
1724.723	RECEIVER	FAST_SENDER
1724.724	SLOW_SENDER1	N/A
1725.487	RECEIVER	SLOW_SENDER1
1727.149	FAST_SENDER	N/A
1727.912	SLOW_SENDER1	N/A
1727.920	RECEIVER	FAST_SENDER
1728.698	RECEIVER	SLOW_SENDER1
1730.352	FAST_SENDER	N/A
1731.114	SLOW_SENDER1	N/A
1731.124	RECEIVER	FAST_SENDER
1733.539	FAST_SENDER	N/A
1733.576	RECEIVER	SLOW_SENDER1
1734.350	RECEIVER	FAST_SENDER
1736.790	FAST_SENDER	N/A
1737.602	RECEIVER	FAST_SENDER
1738.991	SLOW_SENDER1	N/A
1739.812	RECEIVER	SLOW_SENDER1
1740.045	FAST_SENDER	N/A
1740.855	RECEIVER	FAST_SENDER
1743.290	FAST_SENDER	N/A
1744.019	RECEIVER	FAST_SENDER
1745.218	SLOW_SENDER1	N/A
1746.016	RECEIVER	SLOW_SENDER1
1746.467	FAST_SENDER	N/A
1747.232	RECEIVER	FAST_SENDER
1749.682	FAST_SENDER	N/A
1750.494	RECEIVER	FAST_SENDER
1752.926	FAST_SENDER	N/A
1753.459	SLOW_SENDER1	N/A
1753.687	RECEIVER	FAST_SENDER
1755.733	RECEIVER	SLOW_SENDER1
1756.134	FAST_SENDER	N/A
1763.161	SLOW_SENDER1	N/A
1763.616	FAST_SENDER	N/A
1771.596	FAST_SENDER	N/A
1773.596	FAST_SENDER	N/A
1775.596	FAST_SENDER	N/A
1776.807	SLOW_SENDER1	N/A
1777.596	FAST_SENDER	N/A
1779.596	FAST_SENDER	N/A
1781.596	FAST_SENDER	N/A
1783.596	FAST_SENDER	N/A
1785.596	FAST_SENDER	N/A
1792.851	FAST_SENDER	N/A
1800.511	FAST_SENDER	N/A
1808.538	FAST_SENDER	N/A
1816.129	FAST_SENDER	N/A
1823.813	FAST_SENDER	N/A
1831.295	FAST_SENDER	N/A
1838.659	FAST_SENDER	N/A
1846.317	FAST_SENDER	N/A
1853.215	FAST_SENDER	N/A
1860.636	FAST_SENDER	N/A
1868.194	FAST_SENDER	N/A
1875.816	FAST_SENDER	N/A
1883.632	FAST_SENDER	N/A
1891.196	FAST_SENDER	N/A
1898.744	FAST_SENDER	N/A
1906.684	FAST_SENDER	N/A
1914.689	FAST_SENDER	N/A
1922.708	FAST_SENDER	N/A
1930.809	FAST_SENDER	N/A
1938.416	FAST_SENDER	N/A
1946.111	FAST_SENDER	N/A
1954.231	FAST_SENDER	N/A
1962.050	FAST_SENDER	N/A
1969.943	FAST_SENDER	N/A
1973.683	RECEIVER	FAST_SENDER
1976.093	FAST_SENDER	N/A
1976.829	RECEIVER	FAST_SENDER
1979.255	FAST_SENDER	N/A
1980.035	RECEIVER	FAST_SENDER
1982.442	FAST_SENDER	N/A
1983.201	RECEIVER	FAST_SENDER
1985.606	FAST_SENDER	N/A
1986.372	RECEIVER	FAST_SENDER
1988.811	FAST_SENDER	N/A
1989.574	RECEIVER	FAST_SENDER
1992.014	FAST_SENDER	N/A
1992.745	RECEIVER	FAST_SENDER
1994.800	SLOW_SENDER1	N/A
1995.156	FAST_SENDER	N/A
1995.566	RECEIVER	SLOW_SENDER1
1999.344	RECEIVER	FAST_SENDER
1999.784	SLOW_SENDER1	N/A
2000.560	RECEIVER	SLOW_SENDER1
2001.781	FAST_SENDER	N/A
2004.102	RECEIVER	FAST_SENDER
2006.542	FAST_SENDER	N/A
2008.542	FAST_SENDER	N/A
2010.542	FAST_SENDER	N/A
2012.542	FAST_SENDER	N/A
2013.830	SLOW_SENDER1	N/A
2014.542	FAST_SENDER	N/A
2014.598	RECEIVER	SLOW_SENDER1
2016.542	FAST_SENDER	N/A
2018.542	FAST_SENDER	N/A
2020.542	FAST_SENDER	N/A
2021.339	RECEIVER	FAST_SENDER
2022.011	SLOW_SENDER1	N/A
2022.831	RECEIVER	SLOW_SENDER1
2023.758	FAST_SENDER	N/A
2024.565	RECEIVER	FAST_SENDER
2026.967	FAST_SENDER	N/A
2027.723	RECEIVER	FAST_SENDER
2030.127	FAST_SENDER	N/A
2030.276	SLOW_SENDER1	N/A
2030.908	RECEIVER	FAST_SENDER
2031.588	RECEIVER	SLOW_SENDER1
2035.002	FAST_SENDER	N/A
2037.362	RECEIVER	FAST_SENDER
2039.023	SLOW_SENDER1	N/A
2039.794	FAST_SENDER	N/A
2039.820	RECEIVER	SLOW_SENDER1
2040.530	RECEIVER	FAST_SENDER
2042.962	FAST_SENDER	N/A
2043.707	RECEIVER	FAST_SENDER
2046.135	FAST_SENDER	N/A
2046.910	RECEIVER	FAST_SENDER
2047.246	SLOW_SENDER1	N/A
2048.022	RECEIVER	SLOW_SENDER1
2049.327	FAST_SENDER	N/A
2050.094	RECEIVER	FAST_SENDER
2052.510	FAST_SENDER	N/A
2053.265	RECEIVER	FAST_SENDER
2055.451	SLOW_SENDER1	N/A
2055.672	FAST_SENDER	N/A
2056.183	RECEIVER	SLOW_SENDER1
2057.945	RECEIVER	FAST_SENDER
2060.381	FAST_SENDER	N/A
2061.119	RECEIVER	FAST_SENDER
2063.519	FAST_SENDER	N/A
2063.600	SLOW_SENDER1	N/A
2064.300	RECEIVER	FAST_SENDER
2066.720	FAST_SENDER	N/A
2067.462	RECEIVER	FAST_SENDER
2069.882	FAST_SENDER	N/A
2070.625	RECEIVER	FAST_SENDER
2074.471	FAST_SENDER	N/A
2075.237	RECEIVER	FAST_SENDER
2077.676	FAST_SENDER	N/A
2078.449	RECEIVER	FAST_SENDER
2082.536	FAST_SENDER	N/A
2083.266	RECEIVER	FAST_SENDER
2085.677	FAST_SENDER	N/A
2086.437	RECEIVER	FAST_SENDER
2088.841	FAST_SENDER	N/A
2089.573	RECEIVER	FAST_SENDER
2092.021	FAST_SENDER	N/A
2092.777	RECEIVER	FAST_SENDER
2095.192	FAST_SENDER	N/A
2095.944	RECEIVER	FAST_SENDER
2098.388	FAST_SENDER	N/A
2099.158	RECEIVER	FAST_SENDER
2101.599	FAST_SENDER	N/A
2102.390	RECEIVER	FAST_SENDER
2104.818	FAST_SENDER	N/A
2107.295	RECEIVER	FAST_SENDER
2109.695	FAST_SENDER	N/A
2110.463	RECEIVER	FAST_SENDER
2112.874	FAST_SENDER	N/A
2113.645	RECEIVER	FAST_SENDER
2116.088	FAST_SENDER	N/A
2116.833	RECEIVER	FAST_SENDER
2119.267	FAST_SENDER	N/A
2120.018	RECEIVER	FAST_SENDER
2122.462	FAST_SENDER	N/A
2123.209	RECEIVER	FAST_SENDER
2125.635	FAST_SENDER	N/A
2126.420	RECEIVER	FAST_SENDER
2128.834	FAST_SENDER	N/A
2129.587	RECEIVER	FAST_SENDER
2132.018	FAST_SENDER	N/A
2132.799	RECEIVER	FAST_SENDER
2135.201	FAST_SENDER	N/A
2135.968	RECEIVER	FAST_SENDER
2138.414	FAST_SENDER	N/A
2139.167	RECEIVER	FAST_SENDER
2141.585	FAST_SENDER	N/A
2142.340	RECEIVER	FAST_SENDER
2144.781	FAST_SENDER	N/A
2145.532	RECEIVER	FAST_SENDER
2147.978	FAST_SENDER	N/A
2148.747	RECEIVER	FAST_SENDER
2151.173	FAST_SENDER	N/A
2151.926	RECEIVER	FAST_SENDER
2154.353	FAST_SENDER	N/A
2155.109	RECEIVER	FAST_SENDER
2157.544	FAST_SENDER	N/A
2158.276	RECEIVER	FAST_SENDER
2160.688	FAST_SENDER	N/A
2161.461	RECEIVER	FAST_SENDER
2163.870	FAST_SENDER	N/A
2164.673	RECEIVER	FAST_SENDER
2167.119	FAST_SENDER	N/A
2167.869	RECEIVER	FAST_SENDER
2170.297	FAST_SENDER	N/A
2171.083	RECEIVER	FAST_SENDER
2173.484	FAST_SENDER	N/A
2174.279	RECEIVER	FAST_SENDER
2176.725	FAST_SENDER	N/A
2177.505	RECEIVER	FAST_SENDER
2179.939	FAST_SENDER	N/A
2180.690	RECEIVER	FAST_SENDER
2183.090	FAST_SENDER	N/A
2183.825	RECEIVER	FAST_SENDER
2186.227	FAST_SENDER	N/A
2187.002	RECEIVER	FAST_SENDER
2189.437	FAST_SENDER	N/A
2190.240	RECEIVER	FAST_SENDER
2194.335	FAST_SENDER	N/A
2195.072	RECEIVER	FAST_SENDER
2197.482	FAST_SENDER	N/A
2198.222	RECEIVER	FAST_SENDER
2200.649	FAST_SENDER	N/A
2201.430	RECEIVER	FAST_SENDER
2203.860	FAST_SENDER	N/A
2204.601	RECEIVER	FAST_SENDER
2207.037	FAST_SENDER	N/A
2207.796	RECEIVER	FAST_SENDER
2210.239	FAST_SENDER	N/A
2211.004	RECEIVER	FAST_SENDER
2213.411	FAST_SENDER	N/A
2214.179	RECEIVER	FAST_SENDER
2216.582	FAST_SENDER	N/A
2217.366	RECEIVER	FAST_SENDER
2219.810	FAST_SENDER	N/A
2220.569	RECEIVER	FAST_SENDER
2222.990	FAST_SENDER	N/A
2223.764	RECEIVER	FAST_SENDER
2226.166	FAST_SENDER	N/A
2226.945	RECEIVER	FAST_SENDER
2229.374	FAST_SENDER	N/A
2230.158	RECEIVER	FAST_SENDER
2232.604	FAST_SENDER	N/A
2233.358	RECEIVER	FAST_SENDER
2235.769	FAST_SENDER	N/A
2236.530	RECEIVER	FAST_SENDER
2238.970	FAST_SENDER	N/A
2239.769	RECEIVER	FAST_SENDER
2242.195	FAST_SENDER	N/A
2242.949	RECEIVER	FAST_SENDER
2247.191	FAST_SENDER	N/A
2249.612	RECEIVER	FAST_SENDER
2252.042	FAST_SENDER	N/A
2252.800	RECEIVER	FAST_SENDER
2255.236	FAST_SENDER	N/A
2255.951	RECEIVER	FAST_SENDER
2258.372	FAST_SENDER	N/A
2259.124	RECEIVER	FAST_SENDER
2261.542	FAST_SENDER	N/A
2262.313	RECEIVER	FAST_SENDER
2266.074	FAST_SENDER	N/A
2273.432	FAST_SENDER	N/A
2281.402	FAST_SENDER	N/A
2283.850	SLOW_SENDER1	N/A
2288.939	FAST_SENDER	N/A
2294.609	SLOW_SENDER1	N/A
2296.766	FAST_SENDER	N/A
2305.163	FAST_SENDER	N/A
2307.163	FAST_SENDER	N/A
2308.170	SLOW_SENDER1	N/A
2309.163	FAST_SENDER	N/A
2311.163	FAST_SENDER	N/A
2313.163	FAST_SENDER	N/A
2315.163	FAST_SENDER	N/A
2317.163	FAST_SENDER	N/A
2319.163	FAST_SENDER	N/A
2321.163	FAST_SENDER	N/A
2323.163	FAST_SENDER	N/A
2325.163	FAST_SENDER	N/A
2332.945	FAST_SENDER	N/A
2340.246	FAST_SENDER	N/A
2347.618	FAST_SENDER	N/A
2355.083	FAST_SENDER	N/A
2362.777	FAST_SENDER	N/A
2370.141	FAST_SENDER	N/A
2377.514	FAST_SENDER	N/A
2385.288	FAST_SENDER	N/A
2392.881	FAST_SENDER	N/A
2400.818	FAST_SENDER	N/A
2408.258	FAST_SENDER	N/A
2415.436	FAST_SENDER	N/A
2423.215	FAST_SENDER	N/A
2431.149	FAST_SENDER	N/A
2438.749	FAST_SENDER	N/A
2445.931	FAST_SENDER	N/A
2453.300	FAST_SENDER	N/A
2460.959	FAST_SENDER	N/A
2468.036	FAST_SENDER	N/A
2475.290	FAST_SENDER	N/A
2483.131	FAST_SENDER	N/A
2483.868	RECEIVER	FAST_SENDER
2486.312	FAST_SENDER	N/A
2487.073	RECEIVER	FAST_SENDER
2489.497	FAST_SENDER	N/A
2490.270	RECEIVER	FAST_SENDER
2492.686	FAST_SENDER	N/A
2493.426	RECEIVER	FAST_SENDER
2495.835	FAST_SENDER	N/A
2496.614	RECEIVER	FAST_SENDER
2499.026	FAST_SENDER	N/A
2499.800	RECEIVER	FAST_SENDER
2502.200	FAST_SENDER	N/A
2502.944	RECEIVER	FAST_SENDER
2505.354	FAST_SENDER	N/A
2506.126	RECEIVER	FAST_SENDER
2510.283	FAST_SENDER	N/A
2511.048	RECEIVER	FAST_SENDER
2513.471	FAST_SENDER	N/A
2514.235	RECEIVER	FAST_SENDER
2516.676	FAST_SENDER	N/A
2517.473	RECEIVER	FAST_SENDER
2519.903	FAST_SENDER	N/A
2520.657	RECEIVER	FAST_SENDER
2523.057	FAST_SENDER	N/A
2523.811	RECEIVER	FAST_SENDER
2526.232	FAST_SENDER	N/A
2527.035	RECEIVER	FAST_SENDER
2529.449	FAST_SENDER	N/A
2529.850	SLOW_SENDER1	N/A
2530.220	RECEIVER	FAST_SENDER
2532.278	RECEIVER	SLOW_SENDER1
2532.651	FAST_SENDER	N/A
2533.389	RECEIVER	FAST_SENDER
2534.683	SLOW_SENDER1	N/A
2535.462	RECEIVER	SLOW_SENDER1
2535.821	FAST_SENDER	N/A
2536.587	RECEIVER	FAST_SENDER
2537.882	SLOW_SENDER1	N/A
2538.611	RECEIVER	SLOW_SENDER1
2539.004	FAST_SENDER	N/A
2539.780	RECEIVER	FAST_SENDER
2542.187	FAST_SENDER	N/A
2542.973	RECEIVER	FAST_SENDER
2544.032	SLOW_SENDER1	N/A
2544.811	RECEIVER	SLOW_SENDER1
2545.383	FAST_SENDER	N/A
2546.196	RECEIVER	FAST_SENDER
2548.598	FAST_SENDER	N/A
2549.376	RECEIVER	FAST_SENDER
2550.213	SLOW_SENDER1	N/A
2550.977	RECEIVER	SLOW_SENDER1
2551.783	FAST_SENDER	N/A
2552.522	RECEIVER	FAST_SENDER
2554.942	FAST_SENDER	N/A
2555.694	RECEIVER	FAST_SENDER
2556.401	SLOW_SENDER1	N/A
2557.152	RECEIVER	SLOW_SENDER1
2558.141	FAST_SENDER	N/A
2558.881	RECEIVER	FAST_SENDER
2561.282	FAST_SENDER	N/A
2562.011	RECEIVER	FAST_SENDER
2564.442	FAST_SENDER	N/A
2564.572	SLOW_SENDER1	N/A
2565.237	RECEIVER	FAST_SENDER
2567.631	RECEIVER	SLOW_SENDER1
2567.658	FAST_SENDER	N/A
2568.428	RECEIVER	FAST_SENDER
2570.846	FAST_SENDER	N/A
2571.615	RECEIVER	FAST_SENDER
2574.015	FAST_SENDER	N/A
2574.817	RECEIVER	FAST_SENDER
2575.070	SLOW_SENDER1	N/A
2575.868	RECEIVER	SLOW_SENDER1
2577.254	FAST_SENDER	N/A
2577.994	RECEIVER	FAST_SENDER
2580.444	FAST_SENDER	N/A
2581.177	RECEIVER	FAST_SENDER
2583.289	SLOW_SENDER1	N/A
2583.605	FAST_SENDER	N/A
2584.064	RECEIVER	SLOW_SENDER1
2585.758	RECEIVER	FAST_SENDER
2588.192	FAST_SENDER	N/A
2588.958	RECEIVER	FAST_SENDER
2591.371	FAST_SENDER	N/A
2591.487	SLOW_SENDER1	N/A
2592.169	RECEIVER	FAST_SENDER
2594.161	RECEIVER	SLOW_SENDER1
2594.584	FAST_SENDER	N/A
2595.326	RECEIVER	FAST_SENDER
2597.774	FAST_SENDER	N/A
2598.537	RECEIVER	FAST_SENDER
2600.942	FAST_SENDER	N/A
2601.584	SLOW_SENDER1	N/A
2601.715	RECEIVER	FAST_SENDER
2604.121	FAST_SENDER	N/A
2604.848	RECEIVER	FAST_SENDER
2607.295	FAST_SENDER	N/A
2608.089	RECEIVER	FAST_SENDER
2610.503	FAST_SENDER	N/A
2611.297	RECEIVER	FAST_SENDER
2613.712	FAST_SENDER	N/A
2614.468	RECEIVER	FAST_SENDER
2616.901	FAST_SENDER	N/A
2617.705	RECEIVER	FAST_SENDER
2620.147	FAST_SENDER	N/A
2620.906	RECEIVER	FAST_SENDER
2623.330	FAST_SENDER	N/A
2624.106	RECEIVER	FAST_SENDER
2626.551	FAST_SENDER	N/A
2627.319	RECEIVER	FAST_SENDER
2629.760	FAST_SENDER	N/A
2630.492	RECEIVER	FAST_SENDER
2632.892	FAST_SENDER	N/A
2633.671	RECEIVER	FAST_SENDER
2636.093	FAST_SENDER	N/A
2636.888	RECEIVER	FAST_SENDER
2639.332	FAST_SENDER	N/A
2640.074	RECEIVER	FAST_SENDER
2642.506	FAST_SENDER	N/A
2643.263	RECEIVER	FAST_SENDER
2645.700	FAST_SENDER	N/A
2646.470	RECEIVER	FAST_SENDER
2648.870	FAST_SENDER	N/A
2649.657	RECEIVER	FAST_SENDER
2652.092	FAST_SENDER	N/A
2652.837	RECEIVER	FAST_SENDER
2655.241	FAST_SENDER	N/A
2657.492	RECEIVER	FAST_SENDER
2659.902	FAST_SENDER	N/A
2660.697	RECEIVER	FAST_SENDER
2663.098	FAST_SENDER	N/A
2663.840	RECEIVER	FAST_SENDER
2666.258	FAST_SENDER	N/A
2667.017	RECEIVER	FAST_SENDER
2669.430	FAST_SENDER	N/A
2670.220	RECEIVER	FAST_SENDER
2672.660	FAST_SENDER	N/A
2673.439	RECEIVER	FAST_SENDER
2675.865	FAST_SENDER	N/A
2676.614	RECEIVER	FAST_SENDER
2679.054	FAST_SENDER	N/A
2679.811	RECEIVER	FAST_SENDER
2682.252	FAST_SENDER	N/A
2683.025	RECEIVER	FAST_SENDER
2685.445	FAST_SENDER	N/A
2686.225	RECEIVER	FAST_SENDER
2690.302	FAST_SENDER	N/A
2691.019	RECEIVER	FAST_SENDER
2693.441	FAST_SENDER	N/A
2695.973	RECEIVER	FAST_SENDER
2698.381	FAST_SENDER	N/A
2699.183	RECEIVER	FAST_SENDER
2701.627	FAST_SENDER	N/A
2702.390	RECEIVER	FAST_SENDER
2704.798	FAST_SENDER	N/A
2705.608	RECEIVER	FAST_SENDER
2708.032	FAST_SENDER	N/A
2711.841	RECEIVER	FAST_SENDER
2715.766	FAST_SENDER	N/A
2716.549	RECEIVER	FAST_SENDER
2718.978	FAST_SENDER	N/A
2719.751	RECEIVER	FAST_SENDER
2722.153	FAST_SENDER	N/A
2722.919	RECEIVER	FAST_SENDER
2725.347	FAST_SENDER	N/A
2726.146	RECEIVER	FAST_SENDER
2728.574	FAST_SENDER	N/A
2729.327	RECEIVER	FAST_SENDER
2731.737	FAST_SENDER	N/A
2732.495	RECEIVER	FAST_SENDER
2734.931	FAST_SENDER	N/A
2735.680	RECEIVER	FAST_SENDER
2738.086	FAST_SENDER	N/A
2738.884	RECEIVER	FAST_SENDER
2741.330	FAST_SENDER	N/A
2742.093	RECEIVER	FAST_SENDER
2744.493	FAST_SENDER	N/A
2745.291	RECEIVER	FAST_SENDER
2747.735	FAST_SENDER	N/A
2748.494	RECEIVER	FAST_SENDER
2750.904	FAST_SENDER	N/A
2751.673	RECEIVER	FAST_SENDER
2754.075	FAST_SENDER	N/A
2754.850	RECEIVER	FAST_SENDER
2757.290	FAST_SENDER	N/A
2758.088	RECEIVER	FAST_SENDER
2760.529	FAST_SENDER	N/A
2768.211	FAST_SENDER	N/A
2775.426	FAST_SENDER	N/A
2783.340	FAST_SENDER	N/A
2791.101	FAST_SENDER	N/A
2798.665	FAST_SENDER	N/A
2805.865	FAST_SENDER	N/A
2813.798	FAST_SENDER	N/A
2820.640	SLOW_SENDER1	N/A
2821.654	FAST_SENDER	N/A
2830.234	FAST_SENDER	N/A
2830.775	SLOW_SENDER1	N/A
2838.319	FAST_SENDER	N/A
2840.319	FAST_SENDER	N/A
2842.319	FAST_SENDER	N/A
2843.489	SLOW_SENDER1	N/A
2844.319	FAST_SENDER	N/A
2846.319	FAST_SENDER	N/A
2848.319	FAST_SENDER	N/A
2850.319	FAST_SENDER	N/A
2852.319	FAST_SENDER	N/A
2854.319	FAST_SENDER	N/A
2856.319	FAST_SENDER	N/A
2858.319	FAST_SENDER	N/A
2860.319	FAST_SENDER	N/A
2867.750	FAST_SENDER	N/A
2875.658	FAST_SENDER	N/A
2882.829	FAST_SENDER	N/A
2890.669	FAST_SENDER	N/A
2898.032	FAST_SENDER	N/A
2905.488	FAST_SENDER	N/A
2912.733	FAST_SENDER	N/A
2920.195	FAST_SENDER	N/A
2927.877	FAST_SENDER	N/A
2935.265	FAST_SENDER	N/A
2943.089	FAST_SENDER	N/A
2950.610	FAST_SENDER	N/A
2958.484	FAST_SENDER	N/A
2965.588	FAST_SENDER	N/A
2973.328	FAST_SENDER	N/A
2977.483	RECEIVER	FAST_SENDER
2979.893	FAST_SENDER	N/A
2980.645	RECEIVER	FAST_SENDER
2983.058	FAST_SENDER	N/A
2983.842	RECEIVER	FAST_SENDER
2986.263	FAST_SENDER	N/A
2987.009	RECEIVER	FAST_SENDER
2989.421	FAST_SENDER	N/A
2990.192	RECEIVER	FAST_SENDER
2992.595	FAST_SENDER	N/A
2993.377	RECEIVER	FAST_SENDER
2995.811	FAST_SENDER	N/A
2996.582	RECEIVER	FAST_SENDER
2999.032	FAST_SENDER	N/A
2999.801	RECEIVER	FAST_SENDER
3002.207	FAST_SENDER	N/A
3002.980	RECEIVER	FAST_SENDER
3005.397	FAST_SENDER	N/A
3006.184	RECEIVER	FAST_SENDER
3008.601	FAST_SENDER	N/A
3009.359	RECEIVER	FAST_SENDER
3011.784	FAST_SENDER	N/A
3012.568	RECEIVER	FAST_SENDER
3014.971	FAST_SENDER	N/A
3015.722	RECEIVER	FAST_SENDER
3018.129	FAST_SENDER	N/A
3018.909	RECEIVER	FAST_SENDER
3021.332	FAST_SENDER	N/A
3022.066	RECEIVER	FAST_SENDER
3024.499	FAST_SENDER	N/A
3025.274	RECEIVER	FAST_SENDER
3027.677	FAST_SENDER	N/A
3028.430	RECEIVER	FAST_SENDER
3030.873	FAST_SENDER	N/A
3031.655	RECEIVER	FAST_SENDER
3034.085	FAST_SENDER	N/A
3034.832	RECEIVER	FAST_SENDER
3037.244	FAST_SENDER	N/A
3038.021	RECEIVER	FAST_SENDER
3040.422	FAST_SENDER	N/A
3041.207	RECEIVER	FAST_SENDER
3043.611	FAST_SENDER	N/A
3044.369	RECEIVER	FAST_SENDER
3046.787	FAST_SENDER	N/A
3047.544	RECEIVER	FAST_SENDER
3049.978	FAST_SENDER	N/A
3052.491	RECEIVER	FAST_SENDER
3054.914	FAST_SENDER	N/A
3055.675	RECEIVER	FAST_SENDER
3058.123	FAST_SENDER	N/A
3058.883	RECEIVER	FAST_SENDER
3061.298	FAST_SENDER	N/A
3062.050	RECEIVER	FAST_SENDER
3064.455	FAST_SENDER	N/A
3065.202	RECEIVER	FAST_SENDER
3065.520	SLOW_SENDER1	N/A
3066.269	RECEIVER	SLOW_SENDER1
3067.630	FAST_SENDER	N/A
3068.388	RECEIVER	FAST_SENDER
3068.704	SLOW_SENDER1	N/A
3069.475	RECEIVER	SLOW_SENDER1
3070.821	FAST_SENDER	N/A
3071.576	RECEIVER	FAST_SENDER
3071.881	SLOW_SENDER1	N/A
3072.621	RECEIVER	SLOW_SENDER1
3074.025	FAST_SENDER	N/A
3074.762	RECEIVER	FAST_SENDER
3075.056	SLOW_SENDER1	N/A
3075.799	RECEIVER	SLOW_SENDER1
3077.172	FAST_SENDER	N/A
3077.918	RECEIVER	FAST_SENDER
3080.362	FAST_SENDER	N/A
3081.133	RECEIVER	FAST_SENDER
3081.248	SLOW_SENDER1	N/A
3081.965	RECEIVER	SLOW_SENDER1
3083.551	FAST_SENDER	N/A
3084.305	RECEIVER	FAST_SENDER
3086.745	FAST_SENDER	N/A
3087.414	SLOW_SENDER1	N/A
3087.527	RECEIVER	FAST_SENDER
3089.790	RECEIVER	SLOW_SENDER1
3089.957	FAST_SENDER	N/A
3090.743	RECEIVER	FAST_SENDER
3093.192	FAST_SENDER	N/A
3093.957	RECEIVER	FAST_SENDER
3096.400	FAST_SENDER	N/A
3097.162	RECEIVER	FAST_SENDER
3097.235	SLOW_SENDER1	N/A
3097.981	RECEIVER	SLOW_SENDER1
3099.582	FAST_SENDER	N/A
3100.327	RECEIVER	FAST_SENDER
3102.769	FAST_SENDER	N/A
3103.526	RECEIVER	FAST_SENDER
3105.397	SLOW_SENDER1	N/A
3105.965	FAST_SENDER	N/A
3106.166	RECEIVER	SLOW_SENDER1
3108.492	RECEIVER	FAST_SENDER
3110.925	FAST_SENDER	N/A
3111.656	RECEIVER	FAST_SENDER
3113.580	SLOW_SENDER1	N/A
3114.068	FAST_SENDER	N/A
3114.334	RECEIVER	SLOW_SENDER1
3116.446	RECEIVER	FAST_SENDER
3118.873	FAST_SENDER	N/A
3120.873	FAST_SENDER	N/A
3122.873	FAST_SENDER	N/A
3124.873	FAST_SENDER	N/A
3126.036	SLOW_SENDER1	N/A
3126.843	RECEIVER	SLOW_SENDER1
3126.873	FAST_SENDER	N/A
3128.873	FAST_SENDER	N/A
3130.873	FAST_SENDER	N/A
3132.873	FAST_SENDER	N/A
3133.678	RECEIVER	FAST_SENDER
3134.248	SLOW_SENDER1	N/A
3135.020	RECEIVER	SLOW_SENDER1
3136.080	FAST_SENDER	N/A
3136.816	RECEIVER	FAST_SENDER
3139.253	FAST_SENDER	N/A
3139.995	RECEIVER	FAST_SENDER
3142.406	FAST_SENDER	N/A
3142.427	SLOW_SENDER1	N/A
3143.146	RECEIVER	FAST_SENDER
3145.590	FAST_SENDER	N/A
3146.373	RECEIVER	FAST_SENDER
3148.796	FAST_SENDER	N/A
3149.531	RECEIVER	FAST_SENDER
3151.975	FAST_SENDER	N/A
3152.756	RECEIVER	FAST_SENDER
3155.199	FAST_SENDER	N/A
3155.993	RECEIVER	FAST_SENDER
3158.437	FAST_SENDER	N/A
3160.885	RECEIVER	FAST_SENDER
3164.673	FAST_SENDER	N/A
3165.409	RECEIVER	FAST_SENDER
3167.833	FAST_SENDER	N/A
3168.588	RECEIVER	FAST_SENDER
3170.991	FAST_SENDER	N/A
3171.751	RECEIVER	FAST_SENDER
3174.163	FAST_SENDER	N/A
3174.884	RECEIVER	FAST_SENDER
3177.288	FAST_SENDER	N/A
3178.061	RECEIVER	FAST_SENDER
3180.497	FAST_SENDER	N/A
3181.228	RECEIVER	FAST_SENDER
3183.652	FAST_SENDER	N/A
3184.420	RECEIVER	FAST_SENDER
3186.820	FAST_SENDER	N/A
3189.192	RECEIVER	FAST_SENDER
3191.637	FAST_SENDER	N/A
3192.400	RECEIVER	FAST_SENDER
3194.829	FAST_SENDER	N/A
3195.610	RECEIVER	FAST_SENDER
3198.028	FAST_SENDER	N/A
3198.817	RECEIVER	FAST_SENDER
3201.254	FAST_SENDER	N/A
3201.983	RECEIVER	FAST_SENDER
3204.399	FAST_SENDER	N/A
3205.156	RECEIVER	FAST_SENDER
3207.603	FAST_SENDER	N/A
3210.112	RECEIVER	FAST_SENDER
3212.522	FAST_SENDER	N/A
3213.322	RECEIVER	FAST_SENDER
3215.740	FAST_SENDER	N/A
3216.527	RECEIVER	FAST_SENDER
3218.971	FAST_SENDER	N/A
3219.755	RECEIVER	FAST_SENDER
3222.169	FAST_SENDER	N/A
3222.958	RECEIVER	FAST_SENDER
3225.374	FAST_SENDER	N/A
3226.109	RECEIVER	FAST_SENDER
3228.558	FAST_SENDER	N/A
3235.841	FAST_SENDER	N/A
3243.577	FAST_SENDER	N/A
3250.949	FAST_SENDER	N/A
3258.965	FAST_SENDER	N/A
3266.056	FAST_SENDER	N/A
3273.493	FAST_SENDER	N/A
3280.994	FAST_SENDER	N/A
3288.710	FAST_SENDER	N/A
3296.563	FAST_SENDER	N/A
3304.233	FAST_SENDER	N/A
3311.733	FAST_SENDER	N/A
3319.677	FAST_SENDER	N/A
3327.241	FAST_SENDER	N/A
3334.939	FAST_SENDER	N/A
3342.675	FAST_SENDER	N/A
3350.604	FAST_SENDER	N/A
3358.026	FAST_SENDER	N/A
3360.870	SLOW_SENDER1	N/A
3365.766	FAST_SENDER	N/A
3372.088	SLOW_SENDER1	N/A
3373.598	FAST_SENDER	N/A
3381.016	FAST_SENDER	N/A
3383.016	FAST_SENDER	N/A
3385.016	FAST_SENDER	N/A
3385.241	SLOW_SENDER1	N/A
3387.016	FAST_SENDER	N/A
3389.016	FAST_SENDER	N/A
3391.016	FAST_SENDER	N/A
3393.016	FAST_SENDER	N/A
3395.016	FAST_SENDER	N/A
3397.016	FAST_SENDER	N/A
3399.016	FAST_SENDER	N/A
3401.016	FAST_SENDER	N/A
3403.016	FAST_SENDER	N/A
3410.291	FAST_SENDER	N/A
3418.033	FAST_SENDER	N/A
3425.682	FAST_SENDER	N/A
3433.484	FAST_SENDER	N/A
3440.830	FAST_SENDER	N/A
3446.685	RECEIVER	FAST_SENDER
3449.128	FAST_SENDER	N/A
3449.870	RECEIVER	FAST_SENDER
3452.285	FAST_SENDER	N/A
3453.047	RECEIVER	FAST_SENDER
3455.447	FAST_SENDER	N/A
3456.182	RECEIVER	FAST_SENDER
3458.620	FAST_SENDER	N/A
3459.397	RECEIVER	FAST_SENDER
3461.805	FAST_SENDER	N/A
3462.571	RECEIVER	FAST_SENDER
3465.019	FAST_SENDER	N/A
3465.824	RECEIVER	FAST_SENDER
3468.227	FAST_SENDER	N/A
3469.021	RECEIVER	FAST_SENDER
3473.206	FAST_SENDER	N/A
3473.987	RECEIVER	FAST_SENDER
3476.428	FAST_SENDER	N/A
3477.169	RECEIVER	FAST_SENDER
3479.617	FAST_SENDER	N/A
3482.177	RECEIVER	FAST_SENDER
3484.611	FAST_SENDER	N/A
3485.365	RECEIVER	FAST_SENDER
3487.783	FAST_SENDER	N/A
3488.553	RECEIVER	FAST_SENDER
3490.996	FAST_SENDER	N/A
3493.558	RECEIVER	FAST_SENDER
3495.995	FAST_SENDER	N/A
3496.767	RECEIVER	FAST_SENDER
3499.189	FAST_SENDER	N/A
3499.936	RECEIVER	FAST_SENDER
3502.372	FAST_SENDER	N/A
3503.108	RECEIVER	FAST_SENDER
3505.558	FAST_SENDER	N/A
3506.310	RECEIVER	FAST_SENDER
3508.746	FAST_SENDER	N/A
3509.523	RECEIVER	FAST_SENDER
3511.930	FAST_SENDER	N/A
3512.662	RECEIVER	FAST_SENDER
3515.096	FAST_SENDER	N/A
3515.853	RECEIVER	FAST_SENDER
3518.267	FAST_SENDER	N/A
3519.061	RECEIVER	FAST_SENDER
3521.499	FAST_SENDER	N/A
3522.281	RECEIVER	FAST_SENDER
3524.700	FAST_SENDER	N/A
3525.477	RECEIVER	FAST_SENDER
3527.912	FAST_SENDER	N/A
3528.663	RECEIVER	FAST_SENDER
3531.073	FAST_SENDER	N/A
3531.825	RECEIVER	FAST_SENDER
3534.226	FAST_SENDER	N/A
3534.988	RECEIVER	FAST_SENDER
3537.437	FAST_SENDER	N/A
3538.203	RECEIVER	FAST_SENDER
3540.653	FAST_SENDER	N/A
3541.442	RECEIVER	FAST_SENDER
3543.875	FAST_SENDER	N/A
3544.625	RECEIVER	FAST_SENDER
3548.698	FAST_SENDER	N/A
3549.470	RECEIVER	FAST_SENDER
3551.871	FAST_SENDER	N/A
3552.654	RECEIVER	FAST_SENDER
3555.074	FAST_SENDER	N/A
3555.852	RECEIVER	FAST_SENDER
3558.263	FAST_SENDER	N/A
3559.016	RECEIVER	FAST_SENDER
3561.427	FAST_SENDER	N/A
3562.183	RECEIVER	FAST_SENDER
3564.617	FAST_SENDER	N/A
3567.088	RECEIVER	FAST_SENDER
3569.517	FAST_SENDER	N/A
3570.291	RECEIVER	FAST_SENDER
3572.710	FAST_SENDER	N/A
3573.486	RECEIVER	FAST_SENDER
3575.901	FAST_SENDER	N/A
3576.689	RECEIVER	FAST_SENDER
3579.137	FAST_SENDER	N/A
3581.561	RECEIVER	FAST_SENDER
3584.003	FAST_SENDER	N/A
3584.755	RECEIVER	FAST_SENDER
3587.159	FAST_SENDER	N/A
3587.964	RECEIVER	FAST_SENDER
3590.390	FAST_SENDER	N/A
3591.153	RECEIVER	FAST_SENDER
3593.558	FAST_SENDER	N/A
3594.300	RECEIVER	FAST_SENDER
3596.741	FAST_SENDER	N/A
3597.490	RECEIVER	FAST_SENDER
3599.916	FAST_SENDER	N/A
3600.643	RECEIVER	FAST_SENDER
3603.071	FAST_SENDER	N/A
3603.858	RECEIVER	FAST_SENDER
3606.261	FAST_SENDER	N/A
3606.600	SLOW_SENDER1	N/A
3607.050	RECEIVER	FAST_SENDER
3611.199	FAST_SENDER	N/A
3611.982	RECEIVER	FAST_SENDER
3616.060	FAST_SENDER	N/A
3616.804	RECEIVER	FAST_SENDER
3617.390	SLOW_SENDER1	N/A
3618.189	RECEIVER	SLOW_SENDER1
3619.242	FAST_SENDER	N/A
3623.477	RECEIVER	FAST_SENDER
3625.906	FAST_SENDER	N/A
3627.906	FAST_SENDER	N/A
3628.590	SLOW_SENDER1	N/A
3629.358	RECEIVER	SLOW_SENDER1
3629.906	FAST_SENDER	N/A
3631.906	FAST_SENDER	N/A
3633.906	FAST_SENDER	N/A
3635.906	FAST_SENDER	N/A
3636.780	SLOW_SENDER1	N/A
3637.551	RECEIVER	SLOW_SENDER1
3637.906	FAST_SENDER	N/A
3639.906	FAST_SENDER	N/A
3640.636	RECEIVER	FAST_SENDER
3643.074	FAST_SENDER	N/A
3643.852	RECEIVER	FAST_SENDER
3646.284	FAST_SENDER	N/A
3646.638	SLOW_SENDER1	N/A
3647.033	RECEIVER	FAST_SENDER
3651.143	FAST_SENDER	N/A
3653.143	FAST_SENDER	N/A
3655.143	FAST_SENDER	N/A
3657.143	FAST_SENDER	N/A
3659.143	FAST_SENDER	N/A
3661.143	FAST_SENDER	N/A
3663.143	FAST_SENDER	N/A
3665.143	FAST_SENDER	N/A
3665.895	RECEIVER	FAST_SENDER
3668.309	FAST_SENDER	N/A
3669.083	RECEIVER	FAST_SENDER
3671.531	FAST_SENDER	N/A
3672.304	RECEIVER	FAST_SENDER
3674.751	FAST_SENDER	N/A
3675.521	RECEIVER	FAST_SENDER
3677.940	FAST_SENDER	N/A
3678.654	RECEIVER	FAST_SENDER
3681.064	FAST_SENDER	N/A
3681.834	RECEIVER	FAST_SENDER
3684.276	FAST_SENDER	N/A
3685.033	RECEIVER	FAST_SENDER
3687.458	FAST_SENDER	N/A
3688.238	RECEIVER	FAST_SENDER
3690.688	FAST_SENDER	N/A
3691.425	RECEIVER	FAST_SENDER
3693.866	FAST_SENDER	N/A
3694.624	RECEIVER	FAST_SENDER
3697.066	FAST_SENDER	N/A
3697.809	RECEIVER	FAST_SENDER
3700.230	FAST_SENDER	N/A
3701.022	RECEIVER	FAST_SENDER
3703.436	FAST_SENDER	N/A
3704.175	RECEIVER	FAST_SENDER
3706.617	FAST_SENDER	N/A
3707.388	RECEIVER	FAST_SENDER
3709.831	FAST_SENDER	N/A
3710.621	RECEIVER	FAST_SENDER
3713.025	FAST_SENDER	N/A
3713.828	RECEIVER	FAST_SENDER
3716.268	FAST_SENDER	N/A
3717.003	RECEIVER	FAST_SENDER
3719.418	FAST_SENDER	N/A
3721.560	RECEIVER	FAST_SENDER
3723.984	FAST_SENDER	N/A
3724.708	RECEIVER	FAST_SENDER
3727.110	FAST_SENDER	N/A
3727.873	RECEIVER	FAST_SENDER
3730.273	FAST_SENDER	N/A
3731.013	RECEIVER	FAST_SENDER
3733.438	FAST_SENDER	N/A
3734.233	RECEIVER	FAST_SENDER
3736.649	FAST_SENDER	N/A
3737.433	RECEIVER	FAST_SENDER
3739.860	FAST_SENDER	N/A
3740.626	RECEIVER	FAST_SENDER
3743.055	FAST_SENDER	N/A
3743.788	RECEIVER	FAST_SENDER
3746.188	FAST_SENDER	N/A
3746.957	RECEIVER	FAST_SENDER
3749.389	FAST_SENDER	N/A
3750.139	RECEIVER	FAST_SENDER
3752.539	FAST_SENDER	N/A
3753.307	RECEIVER	FAST_SENDER
3755.723	FAST_SENDER	N/A
3756.494	RECEIVER	FAST_SENDER
3758.912	FAST_SENDER	N/A
3767.104	FAST_SENDER	N/A
3774.327	FAST_SENDER	N/A
3781.735	FAST_SENDER	N/A
3789.099	FAST_SENDER	N/A
3797.072	FAST_SENDER	N/A
3804.284	FAST_SENDER	N/A
3811.642	FAST_SENDER	N/A
3819.391	FAST_SENDER	N/A
3827.148	FAST_SENDER	N/A
3834.457	FAST_SENDER	N/A
3841.756	FAST_SENDER	N/A
3849.218	FAST_SENDER	N/A
3856.865	FAST_SENDER	N/A
3864.628	FAST_SENDER	N/A
3866.460	SLOW_SENDER1	N/A
3873.053	FAST_SENDER	N/A
3878.242	SLOW_SENDER1	N/A
3880.917	FAST_SENDER	N/A
3882.917	FAST_SENDER	N/A
3884.917	FAST_SENDER	N/A
3886.917	FAST_SENDER	N/A
3888.917	FAST_SENDER	N/A
3890.608	SLOW_SENDER1	N/A
3890.917	FAST_SENDER	N/A
3892.917	FAST_SENDER	N/A
3894.917	FAST_SENDER	N/A
3896.917	FAST_SENDER	N/A
3898.917	FAST_SENDER	N/A
3900.917	FAST_SENDER	N/A
3902.917	FAST_SENDER	N/A
3904.917	FAST_SENDER	N/A
3906.917	FAST_SENDER	N/A
3908.917	FAST_SENDER	N/A
3916.426	FAST_SENDER	N/A
3924.317	FAST_SENDER	N/A
3931.270	FAST_SENDER	N/A
3938.517	FAST_SENDER	N/A
3946.308	FAST_SENDER	N/A
3954.091	FAST_SENDER	N/A
3961.745	FAST_SENDER	N/A
3968.981	FAST_SENDER	N/A
3976.870	FAST_SENDER	N/A
3979.158	RECEIVER	FAST_SENDER
3981.568	FAST_SENDER	N/A
3982.333	RECEIVER	FAST_SENDER
3984.778	FAST_SENDER	N/A
3988.872	RECEIVER	FAST_SENDER
3991.304	FAST_SENDER	N/A
3992.053	RECEIVER	FAST_SENDER
3994.476	FAST_SENDER	N/A
3995.266	RECEIVER	FAST_SENDER
3997.678	FAST_SENDER	N/A
3998.404	RECEIVER	FAST_SENDER
4000.818	FAST_SENDER	N/A
4001.561	RECEIVER	FAST_SENDER
4003.982	FAST_SENDER	N/A
4004.736	RECEIVER	FAST_SENDER
4007.146	FAST_SENDER	N/A
4007.889	RECEIVER	FAST_SENDER
4010.326	FAST_SENDER	N/A
4011.091	RECEIVER	FAST_SENDER
4013.495	FAST_SENDER	N/A
4014.268	RECEIVER	FAST_SENDER
4016.677	FAST_SENDER	N/A
4017.463	RECEIVER	FAST_SENDER
4019.895	FAST_SENDER	N/A
4020.664	RECEIVER	FAST_SENDER
4023.071	FAST_SENDER	N/A
4023.829	RECEIVER	FAST_SENDER
4026.241	FAST_SENDER	N/A
4026.993	RECEIVER	FAST_SENDER
4029.438	FAST_SENDER	N/A
4030.221	RECEIVER	FAST_SENDER
4032.653	FAST_SENDER	N/A
4033.435	RECEIVER	FAST_SENDER
4035.870	FAST_SENDER	N/A
4036.620	RECEIVER	FAST_SENDER
4039.050	FAST_SENDER	N/A
4039.825	RECEIVER	FAST_SENDER
4042.230	FAST_SENDER	N/A
4042.959	RECEIVER	FAST_SENDER
4045.398	FAST_SENDER	N/A
4046.183	RECEIVER	FAST_SENDER
4048.599	FAST_SENDER	N/A
4049.330	RECEIVER	FAST_SENDER
4051.779	FAST_SENDER	N/A
4052.573	RECEIVER	FAST_SENDER
4054.987	FAST_SENDER	N/A
4055.752	RECEIVER	FAST_SENDER
4058.162	FAST_SENDER	N/A
4058.937	RECEIVER	FAST_SENDER
4061.348	FAST_SENDER	N/A
4062.109	RECEIVER	FAST_SENDER
4064.556	FAST_SENDER	N/A
4065.362	RECEIVER	FAST_SENDER
4067.801	FAST_SENDER	N/A
4068.566	RECEIVER	FAST_SENDER
4070.996	FAST_SENDER	N/A
4071.741	RECEIVER	FAST_SENDER
4074.155	FAST_SENDER	N/A
4074.922	RECEIVER	FAST_SENDER
4077.334	FAST_SENDER	N/A
4078.087	RECEIVER	FAST_SENDER
4080.492	FAST_SENDER	N/A
4081.243	RECEIVER	FAST_SENDER
4083.643	FAST_SENDER	N/A
4084.451	RECEIVER	FAST_SENDER
4086.871	FAST_SENDER	N/A
4087.628	RECEIVER	FAST_SENDER
4090.057	FAST_SENDER	N/A
4090.849	RECEIVER	FAST_SENDER
4094.935	FAST_SENDER	N/A
4095.676	RECEIVER	FAST_SENDER
4098.105	FAST_SENDER	N/A
4098.852	RECEIVER	FAST_SENDER
4101.288	FAST_SENDER	N/A
4103.620	RECEIVER	FAST_SENDER
4106.043	FAST_SENDER	N/A
4106.798	RECEIVER	FAST_SENDER
4109.242	FAST_SENDER	N/A
4110.024	RECEIVER	FAST_SENDER
4112.427	FAST_SENDER	N/A
4113.070	SLOW_SENDER1	N/A
4113.205	RECEIVER	FAST_SENDER
4115.257	RECEIVER	SLOW_SENDER1
4115.605	FAST_SENDER	N/A
4116.336	RECEIVER	FAST_SENDER
4117.687	SLOW_SENDER1	N/A
4118.427	RECEIVER	SLOW_SENDER1
4118.756	FAST_SENDER	N/A
4119.501	RECEIVER	FAST_SENDER
4120.855	SLOW_SENDER1	N/A
4121.567	RECEIVER	SLOW_SENDER1
4121.943	FAST_SENDER	N/A
4122.727	RECEIVER	FAST_SENDER
4125.160	FAST_SENDER	N/A
4125.932	RECEIVER	FAST_SENDER
4126.982	SLOW_SENDER1	N/A
4127.761	RECEIVER	SLOW_SENDER1
4128.368	FAST_SENDER	N/A
4129.079	RECEIVER	FAST_SENDER
4131.496	FAST_SENDER	N/A
4132.237	RECEIVER	FAST_SENDER
4133.207	SLOW_SENDER1	N/A
4133.952	RECEIVER	SLOW_SENDER1
4134.686	FAST_SENDER	N/A
4135.431	RECEIVER	FAST_SENDER
4137.854	FAST_SENDER	N/A
4138.613	RECEIVER	FAST_SENDER
4139.369	SLOW_SENDER1	N/A
4140.149	RECEIVER	SLOW_SENDER1
4141.061	FAST_SENDER	N/A
4141.799	RECEIVER	FAST_SENDER
4144.234	FAST_SENDER	N/A
4144.985	RECEIVER	FAST_SENDER
4145.599	SLOW_SENDER1	N/A
4146.357	RECEIVER	SLOW_SENDER1
4147.432	FAST_SENDER	N/A
4148.214	RECEIVER	FAST_SENDER
4150.655	FAST_SENDER	N/A
4151.390	RECEIVER	FAST_SENDER
4153.770	SLOW_SENDER1	N/A
4153.818	FAST_SENDER	N/A
4154.504	RECEIVER	SLOW_SENDER1
4156.531	RECEIVER	FAST_SENDER
4158.953	FAST_SENDER	N/A
4159.684	RECEIVER	FAST_SENDER
4161.942	SLOW_SENDER1	N/A
4162.087	FAST_SENDER	N/A
4162.731	RECEIVER	SLOW_SENDER1
4165.000	RECEIVER	FAST_SENDER
4167.439	FAST_SENDER	N/A
4168.230	RECEIVER	FAST_SENDER
4170.140	SLOW_SENDER1	N/A
4170.631	FAST_SENDER	N/A
4170.868	RECEIVER	SLOW_SENDER1
4173.235	RECEIVER	FAST_SENDER
4178.288	SLOW_SENDER1	N/A
4178.544	FAST_SENDER	N/A
4179.026	RECEIVER	SLOW_SENDER1
4181.227	RECEIVER	FAST_SENDER
4183.655	FAST_SENDER	N/A
4186.161	RECEIVER	FAST_SENDER
4188.031	SLOW_SENDER1	N/A
4188.589	FAST_SENDER	N/A
4188.811	RECEIVER	SLOW_SENDER1
4190.844	RECEIVER	FAST_SENDER
4193.271	FAST_SENDER	N/A
4194.002	RECEIVER	FAST_SENDER
4196.215	SLOW_SENDER1	N/A
4196.433	FAST_SENDER	N/A
4196.945	RECEIVER	SLOW_SENDER1
4198.902	RECEIVER	FAST_SENDER
4201.308	FAST_SENDER	N/A
4202.073	RECEIVER	FAST_SENDER
4204.389	SLOW_SENDER1	N/A
4204.497	FAST_SENDER	N/A
4205.190	RECEIVER	SLOW_SENDER1
4207.163	RECEIVER	FAST_SENDER
4209.597	FAST_SENDER	N/A
4210.322	RECEIVER	FAST_SENDER
4212.624	SLOW_SENDER1	N/A
4212.734	FAST_SENDER	N/A
4213.385	RECEIVER	SLOW_SENDER1
4220.731	FAST_SENDER	N/A
4228.137	FAST_SENDER	N/A
4235.836	FAST_SENDER	N/A
4243.906	FAST_SENDER	N/A
4251.101	FAST_SENDER	N/A
4258.895	FAST_SENDER	N/A
4265.965	FAST_SENDER	N/A
4273.717	FAST_SENDER	N/A
4280.734	FAST_SENDER	N/A
4288.280	FAST_SENDER	N/A
4295.375	FAST_SENDER	N/A
4302.987	FAST_SENDER	N/A
4310.729	FAST_SENDER	N/A
4318.376	FAST_SENDER	N/A
4326.357	FAST_SENDER	N/A
4334.450	FAST_SENDER	N/A
4342.056	FAST_SENDER	N/A
4349.132	FAST_SENDER	N/A
4356.751	FAST_SENDER	N/A
4364.260	FAST_SENDER	N/A
4372.142	FAST_SENDER	N/A
4380.155	FAST_SENDER	N/A
4388.016	FAST_SENDER	N/A
4395.756	FAST_SENDER	N/A
4403.641	FAST_SENDER	N/A
4411.471	FAST_SENDER	N/A
4419.229	FAST_SENDER	N/A
4426.608	FAST_SENDER	N/A
4430.550	SLOW_SENDER1	N/A
4432.769	RECEIVER	SLOW_SENDER1
4435.281	FAST_SENDER	N/A
4436.051	RECEIVER	FAST_SENDER
4438.473	FAST_SENDER	N/A
4439.252	RECEIVER	FAST_SENDER
4440.112	SLOW_SENDER1	N/A
4440.898	RECEIVER	SLOW_SENDER1
[truncated: 13,903 more rows]
