# Supplementary material for: CATO: Wake-Up reCeiver-bAsed communicaTiOn for Batteryless Devices
Source: Sensors (Basel). 2025 Nov 7;25(22):6813. doi: 10.3390/s25226813 (PMC12655924; doi:10.3390/s25226813)
Supplement: Supplementary file 1 [file sensors-25-06813-s001.zip › File S1_Experimental_and_Simulation_Data/simulation/capsweep/cap100/mac_competing_nodes_none.csv]

time_s	node_id	received_from
2.700	FAST_SENDER	N/A
2.700	SLOW_SENDER1	N/A
3.434	RECEIVER	SLOW_SENDER1
5.408	RECEIVER	FAST_SENDER
5.880	SLOW_SENDER1	N/A
6.663	RECEIVER	SLOW_SENDER1
7.849	FAST_SENDER	N/A
8.647	RECEIVER	FAST_SENDER
9.097	SLOW_SENDER1	N/A
9.891	RECEIVER	SLOW_SENDER1
11.088	FAST_SENDER	N/A
11.845	RECEIVER	FAST_SENDER
12.300	SLOW_SENDER1	N/A
13.060	RECEIVER	SLOW_SENDER1
14.248	FAST_SENDER	N/A
15.042	RECEIVER	FAST_SENDER
15.476	SLOW_SENDER1	N/A
16.282	RECEIVER	SLOW_SENDER1
17.478	FAST_SENDER	N/A
18.237	RECEIVER	FAST_SENDER
18.704	SLOW_SENDER1	N/A
19.519	RECEIVER	SLOW_SENDER1
25.673	FAST_SENDER	N/A
26.476	RECEIVER	FAST_SENDER
27.082	SLOW_SENDER1	N/A
27.850	RECEIVER	SLOW_SENDER1
28.905	FAST_SENDER	N/A
29.629	RECEIVER	FAST_SENDER
30.251	SLOW_SENDER1	N/A
31.008	RECEIVER	SLOW_SENDER1
32.037	FAST_SENDER	N/A
32.790	RECEIVER	FAST_SENDER
35.197	FAST_SENDER	N/A
35.939	RECEIVER	FAST_SENDER
36.426	SLOW_SENDER1	N/A
37.186	RECEIVER	SLOW_SENDER1
38.347	FAST_SENDER	N/A
39.167	RECEIVER	FAST_SENDER
41.608	FAST_SENDER	N/A
42.343	RECEIVER	FAST_SENDER
42.590	SLOW_SENDER1	N/A
43.373	RECEIVER	SLOW_SENDER1
44.776	FAST_SENDER	N/A
45.525	RECEIVER	FAST_SENDER
47.955	FAST_SENDER	N/A
48.706	RECEIVER	FAST_SENDER
48.816	SLOW_SENDER1	N/A
49.551	RECEIVER	SLOW_SENDER1
51.113	FAST_SENDER	N/A
51.853	RECEIVER	FAST_SENDER
54.282	FAST_SENDER	N/A
54.990	SLOW_SENDER1	N/A
55.019	RECEIVER	FAST_SENDER
55.759	RECEIVER	SLOW_SENDER1
57.424	FAST_SENDER	N/A
58.196	RECEIVER	FAST_SENDER
60.635	FAST_SENDER	N/A
61.420	RECEIVER	FAST_SENDER
63.179	SLOW_SENDER1	N/A
63.944	RECEIVER	SLOW_SENDER1
65.289	FAST_SENDER	N/A
66.087	RECEIVER	FAST_SENDER
70.248	FAST_SENDER	N/A
71.028	RECEIVER	FAST_SENDER
71.367	SLOW_SENDER1	N/A
72.104	RECEIVER	SLOW_SENDER1
73.453	FAST_SENDER	N/A
74.237	RECEIVER	FAST_SENDER
76.673	FAST_SENDER	N/A
77.428	RECEIVER	FAST_SENDER
79.546	SLOW_SENDER1	N/A
79.830	FAST_SENDER	N/A
80.314	RECEIVER	SLOW_SENDER1
82.079	RECEIVER	FAST_SENDER
86.168	FAST_SENDER	N/A
86.943	RECEIVER	FAST_SENDER
87.715	SLOW_SENDER1	N/A
88.487	RECEIVER	SLOW_SENDER1
89.365	FAST_SENDER	N/A
90.118	RECEIVER	FAST_SENDER
92.522	FAST_SENDER	N/A
93.281	RECEIVER	FAST_SENDER
95.713	FAST_SENDER	N/A
95.888	SLOW_SENDER1	N/A
96.476	RECEIVER	FAST_SENDER
98.060	RECEIVER	SLOW_SENDER1
98.893	FAST_SENDER	N/A
99.648	RECEIVER	FAST_SENDER
102.074	FAST_SENDER	N/A
102.832	RECEIVER	FAST_SENDER
105.254	FAST_SENDER	N/A
105.498	SLOW_SENDER1	N/A
105.985	RECEIVER	FAST_SENDER
108.065	RECEIVER	SLOW_SENDER1
108.415	FAST_SENDER	N/A
109.181	RECEIVER	FAST_SENDER
111.622	FAST_SENDER	N/A
112.386	RECEIVER	FAST_SENDER
114.832	FAST_SENDER	N/A
115.608	RECEIVER	FAST_SENDER
118.051	FAST_SENDER	N/A
118.817	RECEIVER	FAST_SENDER
121.263	FAST_SENDER	N/A
122.048	RECEIVER	FAST_SENDER
124.479	FAST_SENDER	N/A
125.213	RECEIVER	FAST_SENDER
127.658	FAST_SENDER	N/A
128.403	RECEIVER	FAST_SENDER
130.821	FAST_SENDER	N/A
131.582	RECEIVER	FAST_SENDER
134.006	FAST_SENDER	N/A
134.788	RECEIVER	FAST_SENDER
137.229	FAST_SENDER	N/A
138.003	RECEIVER	FAST_SENDER
140.453	FAST_SENDER	N/A
141.217	RECEIVER	FAST_SENDER
143.640	FAST_SENDER	N/A
144.361	RECEIVER	FAST_SENDER
146.811	FAST_SENDER	N/A
147.554	RECEIVER	FAST_SENDER
149.993	FAST_SENDER	N/A
150.747	RECEIVER	FAST_SENDER
153.191	FAST_SENDER	N/A
153.952	RECEIVER	FAST_SENDER
156.391	FAST_SENDER	N/A
157.176	RECEIVER	FAST_SENDER
159.586	FAST_SENDER	N/A
162.201	RECEIVER	FAST_SENDER
164.618	FAST_SENDER	N/A
165.335	RECEIVER	FAST_SENDER
167.776	FAST_SENDER	N/A
168.542	RECEIVER	FAST_SENDER
170.982	FAST_SENDER	N/A
171.746	RECEIVER	FAST_SENDER
174.164	FAST_SENDER	N/A
174.973	RECEIVER	FAST_SENDER
177.410	FAST_SENDER	N/A
178.178	RECEIVER	FAST_SENDER
180.595	FAST_SENDER	N/A
181.358	RECEIVER	FAST_SENDER
183.771	FAST_SENDER	N/A
184.536	RECEIVER	FAST_SENDER
186.973	FAST_SENDER	N/A
187.759	RECEIVER	FAST_SENDER
190.182	FAST_SENDER	N/A
190.959	RECEIVER	FAST_SENDER
193.390	FAST_SENDER	N/A
194.162	RECEIVER	FAST_SENDER
196.562	FAST_SENDER	N/A
197.344	RECEIVER	FAST_SENDER
199.779	FAST_SENDER	N/A
200.506	RECEIVER	FAST_SENDER
202.919	FAST_SENDER	N/A
203.680	RECEIVER	FAST_SENDER
206.116	FAST_SENDER	N/A
206.910	RECEIVER	FAST_SENDER
209.329	FAST_SENDER	N/A
210.049	RECEIVER	FAST_SENDER
212.496	FAST_SENDER	N/A
213.281	RECEIVER	FAST_SENDER
215.729	FAST_SENDER	N/A
216.498	RECEIVER	FAST_SENDER
218.913	FAST_SENDER	N/A
219.683	RECEIVER	FAST_SENDER
222.084	FAST_SENDER	N/A
222.814	RECEIVER	FAST_SENDER
225.258	FAST_SENDER	N/A
226.030	RECEIVER	FAST_SENDER
228.454	FAST_SENDER	N/A
229.211	RECEIVER	FAST_SENDER
231.654	FAST_SENDER	N/A
232.399	RECEIVER	FAST_SENDER
234.806	FAST_SENDER	N/A
235.548	RECEIVER	FAST_SENDER
237.968	FAST_SENDER	N/A
238.701	RECEIVER	FAST_SENDER
241.146	FAST_SENDER	N/A
241.912	RECEIVER	FAST_SENDER
244.355	FAST_SENDER	N/A
245.157	RECEIVER	FAST_SENDER
247.592	FAST_SENDER	N/A
248.339	RECEIVER	FAST_SENDER
250.744	FAST_SENDER	N/A
251.507	RECEIVER	FAST_SENDER
253.944	FAST_SENDER	N/A
254.710	RECEIVER	FAST_SENDER
257.144	FAST_SENDER	N/A
257.882	RECEIVER	FAST_SENDER
260.329	FAST_SENDER	N/A
261.060	RECEIVER	FAST_SENDER
263.509	FAST_SENDER	N/A
264.263	RECEIVER	FAST_SENDER
266.678	FAST_SENDER	N/A
267.426	RECEIVER	FAST_SENDER
269.871	FAST_SENDER	N/A
270.608	RECEIVER	FAST_SENDER
273.039	FAST_SENDER	N/A
273.775	RECEIVER	FAST_SENDER
276.176	FAST_SENDER	N/A
276.904	RECEIVER	FAST_SENDER
279.305	FAST_SENDER	N/A
280.105	RECEIVER	FAST_SENDER
282.550	FAST_SENDER	N/A
283.279	RECEIVER	FAST_SENDER
285.727	FAST_SENDER	N/A
286.464	RECEIVER	FAST_SENDER
288.897	FAST_SENDER	N/A
289.647	RECEIVER	FAST_SENDER
293.512	FAST_SENDER	N/A
294.261	RECEIVER	FAST_SENDER
296.682	FAST_SENDER	N/A
297.492	RECEIVER	FAST_SENDER
299.922	FAST_SENDER	N/A
300.680	RECEIVER	FAST_SENDER
303.109	FAST_SENDER	N/A
303.824	RECEIVER	FAST_SENDER
306.226	FAST_SENDER	N/A
308.765	RECEIVER	FAST_SENDER
311.171	FAST_SENDER	N/A
311.951	RECEIVER	FAST_SENDER
314.369	FAST_SENDER	N/A
315.092	RECEIVER	FAST_SENDER
317.500	FAST_SENDER	N/A
318.272	RECEIVER	FAST_SENDER
320.704	FAST_SENDER	N/A
321.514	RECEIVER	FAST_SENDER
323.941	FAST_SENDER	N/A
324.719	RECEIVER	FAST_SENDER
325.330	SLOW_SENDER1	N/A
326.103	RECEIVER	SLOW_SENDER1
327.161	FAST_SENDER	N/A
327.941	RECEIVER	FAST_SENDER
328.505	SLOW_SENDER1	N/A
329.265	RECEIVER	SLOW_SENDER1
330.356	FAST_SENDER	N/A
331.126	RECEIVER	FAST_SENDER
331.702	SLOW_SENDER1	N/A
332.458	RECEIVER	SLOW_SENDER1
333.532	FAST_SENDER	N/A
334.273	RECEIVER	FAST_SENDER
334.890	SLOW_SENDER1	N/A
335.682	RECEIVER	SLOW_SENDER1
336.690	FAST_SENDER	N/A
337.456	RECEIVER	FAST_SENDER
339.898	FAST_SENDER	N/A
340.664	RECEIVER	FAST_SENDER
341.117	SLOW_SENDER1	N/A
341.898	RECEIVER	SLOW_SENDER1
343.087	FAST_SENDER	N/A
343.881	RECEIVER	FAST_SENDER
346.317	FAST_SENDER	N/A
347.072	RECEIVER	FAST_SENDER
347.304	SLOW_SENDER1	N/A
348.079	RECEIVER	SLOW_SENDER1
349.494	FAST_SENDER	N/A
351.853	RECEIVER	FAST_SENDER
353.509	SLOW_SENDER1	N/A
354.262	RECEIVER	SLOW_SENDER1
354.280	FAST_SENDER	N/A
357.435	FAST_SENDER	N/A
359.663	SLOW_SENDER1	N/A
365.911	FAST_SENDER	N/A
372.590	SLOW_SENDER1	N/A
373.107	FAST_SENDER	N/A
380.725	FAST_SENDER	N/A
388.284	FAST_SENDER	N/A
395.628	FAST_SENDER	N/A
402.929	FAST_SENDER	N/A
410.535	FAST_SENDER	N/A
418.115	FAST_SENDER	N/A
425.556	FAST_SENDER	N/A
433.368	FAST_SENDER	N/A
440.990	FAST_SENDER	N/A
448.300	FAST_SENDER	N/A
455.776	FAST_SENDER	N/A
463.429	FAST_SENDER	N/A
470.931	FAST_SENDER	N/A
478.247	FAST_SENDER	N/A
485.729	FAST_SENDER	N/A
493.072	FAST_SENDER	N/A
500.070	FAST_SENDER	N/A
507.656	FAST_SENDER	N/A
515.746	FAST_SENDER	N/A
523.152	FAST_SENDER	N/A
530.988	FAST_SENDER	N/A
538.952	FAST_SENDER	N/A
546.330	FAST_SENDER	N/A
553.821	FAST_SENDER	N/A
561.722	FAST_SENDER	N/A
569.260	FAST_SENDER	N/A
571.715	RECEIVER	FAST_SENDER
574.152	FAST_SENDER	N/A
574.896	RECEIVER	FAST_SENDER
577.303	FAST_SENDER	N/A
578.087	RECEIVER	FAST_SENDER
580.490	FAST_SENDER	N/A
581.262	RECEIVER	FAST_SENDER
583.681	FAST_SENDER	N/A
584.440	RECEIVER	FAST_SENDER
586.841	FAST_SENDER	N/A
590.593	RECEIVER	FAST_SENDER
592.995	FAST_SENDER	N/A
593.763	RECEIVER	FAST_SENDER
593.820	SLOW_SENDER1	N/A
594.578	RECEIVER	SLOW_SENDER1
596.181	FAST_SENDER	N/A
596.948	RECEIVER	FAST_SENDER
597.026	SLOW_SENDER1	N/A
597.764	RECEIVER	SLOW_SENDER1
599.391	FAST_SENDER	N/A
600.182	RECEIVER	FAST_SENDER
600.197	SLOW_SENDER1	N/A
600.990	RECEIVER	SLOW_SENDER1
602.590	FAST_SENDER	N/A
603.422	SLOW_SENDER1	N/A
605.094	RECEIVER	FAST_SENDER
606.019	RECEIVER	SLOW_SENDER1
607.526	FAST_SENDER	N/A
608.294	RECEIVER	FAST_SENDER
610.722	FAST_SENDER	N/A
611.446	SLOW_SENDER1	N/A
611.464	RECEIVER	FAST_SENDER
612.220	RECEIVER	SLOW_SENDER1
613.897	FAST_SENDER	N/A
614.630	RECEIVER	FAST_SENDER
617.054	FAST_SENDER	N/A
617.641	SLOW_SENDER1	N/A
617.845	RECEIVER	FAST_SENDER
619.911	RECEIVER	SLOW_SENDER1
620.288	FAST_SENDER	N/A
621.074	RECEIVER	FAST_SENDER
623.481	FAST_SENDER	N/A
624.242	RECEIVER	FAST_SENDER
626.645	FAST_SENDER	N/A
627.347	SLOW_SENDER1	N/A
627.407	RECEIVER	FAST_SENDER
628.136	RECEIVER	SLOW_SENDER1
629.814	FAST_SENDER	N/A
630.545	RECEIVER	FAST_SENDER
632.953	FAST_SENDER	N/A
633.736	RECEIVER	FAST_SENDER
635.560	SLOW_SENDER1	N/A
636.162	FAST_SENDER	N/A
636.330	RECEIVER	SLOW_SENDER1
641.776	RECEIVER	FAST_SENDER
644.209	FAST_SENDER	N/A
644.988	RECEIVER	FAST_SENDER
647.264	SLOW_SENDER1	N/A
647.427	FAST_SENDER	N/A
648.061	RECEIVER	SLOW_SENDER1
649.832	RECEIVER	FAST_SENDER
652.281	FAST_SENDER	N/A
653.086	RECEIVER	FAST_SENDER
655.498	FAST_SENDER	N/A
655.499	SLOW_SENDER1	N/A
656.252	RECEIVER	FAST_SENDER
658.678	FAST_SENDER	N/A
659.431	RECEIVER	FAST_SENDER
661.837	FAST_SENDER	N/A
662.559	RECEIVER	FAST_SENDER
664.984	FAST_SENDER	N/A
665.734	RECEIVER	FAST_SENDER
668.138	FAST_SENDER	N/A
668.901	RECEIVER	FAST_SENDER
671.349	FAST_SENDER	N/A
672.110	RECEIVER	FAST_SENDER
674.522	FAST_SENDER	N/A
675.253	RECEIVER	FAST_SENDER
677.659	FAST_SENDER	N/A
678.412	RECEIVER	FAST_SENDER
680.823	FAST_SENDER	N/A
681.557	RECEIVER	FAST_SENDER
683.970	FAST_SENDER	N/A
684.790	RECEIVER	FAST_SENDER
687.213	FAST_SENDER	N/A
687.987	RECEIVER	FAST_SENDER
690.437	FAST_SENDER	N/A
691.204	RECEIVER	FAST_SENDER
693.625	FAST_SENDER	N/A
694.390	RECEIVER	FAST_SENDER
696.801	FAST_SENDER	N/A
697.589	RECEIVER	FAST_SENDER
699.999	FAST_SENDER	N/A
700.749	RECEIVER	FAST_SENDER
704.586	FAST_SENDER	N/A
705.349	RECEIVER	FAST_SENDER
707.766	FAST_SENDER	N/A
708.524	RECEIVER	FAST_SENDER
712.726	FAST_SENDER	N/A
713.503	RECEIVER	FAST_SENDER
715.917	FAST_SENDER	N/A
716.685	RECEIVER	FAST_SENDER
719.103	FAST_SENDER	N/A
721.340	RECEIVER	FAST_SENDER
725.234	FAST_SENDER	N/A
725.988	RECEIVER	FAST_SENDER
728.436	FAST_SENDER	N/A
729.180	RECEIVER	FAST_SENDER
731.612	FAST_SENDER	N/A
732.403	RECEIVER	FAST_SENDER
734.808	FAST_SENDER	N/A
735.530	RECEIVER	FAST_SENDER
737.957	FAST_SENDER	N/A
738.727	RECEIVER	FAST_SENDER
741.128	FAST_SENDER	N/A
741.880	RECEIVER	FAST_SENDER
744.297	FAST_SENDER	N/A
745.026	RECEIVER	FAST_SENDER
747.457	FAST_SENDER	N/A
748.179	RECEIVER	FAST_SENDER
750.603	FAST_SENDER	N/A
751.357	RECEIVER	FAST_SENDER
753.775	FAST_SENDER	N/A
754.527	RECEIVER	FAST_SENDER
756.973	FAST_SENDER	N/A
757.734	RECEIVER	FAST_SENDER
760.159	FAST_SENDER	N/A
760.918	RECEIVER	FAST_SENDER
763.367	FAST_SENDER	N/A
766.995	RECEIVER	FAST_SENDER
769.403	FAST_SENDER	N/A
770.163	RECEIVER	FAST_SENDER
772.572	FAST_SENDER	N/A
773.333	RECEIVER	FAST_SENDER
775.741	FAST_SENDER	N/A
776.505	RECEIVER	FAST_SENDER
778.940	FAST_SENDER	N/A
779.692	RECEIVER	FAST_SENDER
782.110	FAST_SENDER	N/A
782.827	RECEIVER	FAST_SENDER
785.247	FAST_SENDER	N/A
786.007	RECEIVER	FAST_SENDER
788.437	FAST_SENDER	N/A
789.194	RECEIVER	FAST_SENDER
791.638	FAST_SENDER	N/A
792.396	RECEIVER	FAST_SENDER
794.828	FAST_SENDER	N/A
795.552	RECEIVER	FAST_SENDER
797.960	FAST_SENDER	N/A
798.756	RECEIVER	FAST_SENDER
801.161	FAST_SENDER	N/A
801.938	RECEIVER	FAST_SENDER
804.346	FAST_SENDER	N/A
805.142	RECEIVER	FAST_SENDER
807.565	FAST_SENDER	N/A
808.321	RECEIVER	FAST_SENDER
810.725	FAST_SENDER	N/A
811.459	RECEIVER	FAST_SENDER
813.860	FAST_SENDER	N/A
814.596	RECEIVER	FAST_SENDER
817.042	FAST_SENDER	N/A
817.804	RECEIVER	FAST_SENDER
820.226	FAST_SENDER	N/A
820.990	RECEIVER	FAST_SENDER
823.391	FAST_SENDER	N/A
824.141	RECEIVER	FAST_SENDER
826.586	FAST_SENDER	N/A
827.335	RECEIVER	FAST_SENDER
829.743	FAST_SENDER	N/A
830.488	RECEIVER	FAST_SENDER
832.893	FAST_SENDER	N/A
833.633	RECEIVER	FAST_SENDER
836.061	FAST_SENDER	N/A
836.823	RECEIVER	FAST_SENDER
839.273	FAST_SENDER	N/A
840.033	RECEIVER	FAST_SENDER
842.478	FAST_SENDER	N/A
843.280	RECEIVER	FAST_SENDER
845.685	FAST_SENDER	N/A
846.501	RECEIVER	FAST_SENDER
848.911	FAST_SENDER	N/A
849.686	RECEIVER	FAST_SENDER
853.539	FAST_SENDER	N/A
854.311	RECEIVER	FAST_SENDER
856.741	FAST_SENDER	N/A
857.501	RECEIVER	FAST_SENDER
859.917	FAST_SENDER	N/A
860.693	RECEIVER	FAST_SENDER
863.128	FAST_SENDER	N/A
863.850	RECEIVER	FAST_SENDER
866.298	FAST_SENDER	N/A
867.017	RECEIVER	FAST_SENDER
869.439	FAST_SENDER	N/A
870.213	RECEIVER	FAST_SENDER
872.638	FAST_SENDER	N/A
873.422	RECEIVER	FAST_SENDER
874.250	SLOW_SENDER1	N/A
874.987	RECEIVER	SLOW_SENDER1
875.854	FAST_SENDER	N/A
878.525	RECEIVER	FAST_SENDER
878.977	SLOW_SENDER1	N/A
879.741	RECEIVER	SLOW_SENDER1
880.964	FAST_SENDER	N/A
881.697	RECEIVER	FAST_SENDER
882.175	SLOW_SENDER1	N/A
882.973	RECEIVER	SLOW_SENDER1
884.140	FAST_SENDER	N/A
888.390	SLOW_SENDER1	N/A
891.669	FAST_SENDER	N/A
900.145	FAST_SENDER	N/A
901.417	SLOW_SENDER1	N/A
907.431	FAST_SENDER	N/A
913.723	SLOW_SENDER1	N/A
914.792	FAST_SENDER	N/A
922.450	FAST_SENDER	N/A
930.226	FAST_SENDER	N/A
938.008	FAST_SENDER	N/A
945.971	FAST_SENDER	N/A
953.549	FAST_SENDER	N/A
961.347	FAST_SENDER	N/A
968.595	FAST_SENDER	N/A
975.805	FAST_SENDER	N/A
983.553	FAST_SENDER	N/A
991.125	FAST_SENDER	N/A
998.518	FAST_SENDER	N/A
1006.598	FAST_SENDER	N/A
1013.831	FAST_SENDER	N/A
1021.646	FAST_SENDER	N/A
1029.264	FAST_SENDER	N/A
1036.818	FAST_SENDER	N/A
1044.420	FAST_SENDER	N/A
1051.869	FAST_SENDER	N/A
1059.554	FAST_SENDER	N/A
1067.184	FAST_SENDER	N/A
1074.864	FAST_SENDER	N/A
1082.578	FAST_SENDER	N/A
1090.766	FAST_SENDER	N/A
1098.490	FAST_SENDER	N/A
1100.887	RECEIVER	FAST_SENDER
1103.314	FAST_SENDER	N/A
1104.080	RECEIVER	FAST_SENDER
1106.509	FAST_SENDER	N/A
1107.272	RECEIVER	FAST_SENDER
1109.716	FAST_SENDER	N/A
1110.489	RECEIVER	FAST_SENDER
1112.930	FAST_SENDER	N/A
1113.652	RECEIVER	FAST_SENDER
1116.053	FAST_SENDER	N/A
1116.822	RECEIVER	FAST_SENDER
1119.267	FAST_SENDER	N/A
1120.086	RECEIVER	FAST_SENDER
1122.534	FAST_SENDER	N/A
1123.258	RECEIVER	FAST_SENDER
1125.658	FAST_SENDER	N/A
1128.002	RECEIVER	FAST_SENDER
1130.431	FAST_SENDER	N/A
1131.177	RECEIVER	FAST_SENDER
1131.600	SLOW_SENDER1	N/A
1133.609	FAST_SENDER	N/A
1133.852	RECEIVER	SLOW_SENDER1
1135.851	RECEIVER	FAST_SENDER
1136.299	SLOW_SENDER1	N/A
1137.062	RECEIVER	SLOW_SENDER1
1138.264	FAST_SENDER	N/A
1139.023	RECEIVER	FAST_SENDER
1139.499	SLOW_SENDER1	N/A
1140.250	RECEIVER	SLOW_SENDER1
1141.463	FAST_SENDER	N/A
1142.236	RECEIVER	FAST_SENDER
1144.682	FAST_SENDER	N/A
1145.441	RECEIVER	FAST_SENDER
1145.660	SLOW_SENDER1	N/A
1146.417	RECEIVER	SLOW_SENDER1
1147.870	FAST_SENDER	N/A
1148.636	RECEIVER	FAST_SENDER
1151.085	FAST_SENDER	N/A
1151.830	SLOW_SENDER1	N/A
1151.888	RECEIVER	FAST_SENDER
1152.582	RECEIVER	SLOW_SENDER1
1154.317	FAST_SENDER	N/A
1155.082	RECEIVER	FAST_SENDER
1157.492	FAST_SENDER	N/A
1158.009	SLOW_SENDER1	N/A
1158.267	RECEIVER	FAST_SENDER
1162.538	RECEIVER	SLOW_SENDER1
1164.151	FAST_SENDER	N/A
1164.921	RECEIVER	FAST_SENDER
1167.344	FAST_SENDER	N/A
1168.083	RECEIVER	FAST_SENDER
1169.969	SLOW_SENDER1	N/A
1170.490	FAST_SENDER	N/A
1170.706	RECEIVER	SLOW_SENDER1
1172.984	RECEIVER	FAST_SENDER
1175.430	FAST_SENDER	N/A
1176.195	RECEIVER	FAST_SENDER
1178.126	SLOW_SENDER1	N/A
1178.601	FAST_SENDER	N/A
1178.902	RECEIVER	SLOW_SENDER1
1182.822	RECEIVER	FAST_SENDER
1185.266	FAST_SENDER	N/A
1186.012	RECEIVER	FAST_SENDER
1188.450	FAST_SENDER	N/A
1189.191	RECEIVER	FAST_SENDER
1191.604	FAST_SENDER	N/A
1192.376	RECEIVER	FAST_SENDER
1194.800	FAST_SENDER	N/A
1195.615	RECEIVER	FAST_SENDER
1198.026	FAST_SENDER	N/A
1198.777	RECEIVER	FAST_SENDER
1201.182	FAST_SENDER	N/A
1201.959	RECEIVER	FAST_SENDER
1204.386	FAST_SENDER	N/A
1205.179	RECEIVER	FAST_SENDER
1207.599	FAST_SENDER	N/A
1210.078	RECEIVER	FAST_SENDER
1212.486	FAST_SENDER	N/A
1213.265	RECEIVER	FAST_SENDER
1218.600	FAST_SENDER	N/A
1221.040	RECEIVER	FAST_SENDER
1223.461	FAST_SENDER	N/A
1224.182	RECEIVER	FAST_SENDER
1226.586	FAST_SENDER	N/A
1227.360	RECEIVER	FAST_SENDER
1229.765	FAST_SENDER	N/A
1230.509	RECEIVER	FAST_SENDER
1232.921	FAST_SENDER	N/A
1233.682	RECEIVER	FAST_SENDER
1236.121	FAST_SENDER	N/A
1236.924	RECEIVER	FAST_SENDER
1239.326	FAST_SENDER	N/A
1240.094	RECEIVER	FAST_SENDER
1242.496	FAST_SENDER	N/A
1243.267	RECEIVER	FAST_SENDER
1245.684	FAST_SENDER	N/A
1246.432	RECEIVER	FAST_SENDER
1248.881	FAST_SENDER	N/A
1249.649	RECEIVER	FAST_SENDER
1252.070	FAST_SENDER	N/A
1252.835	RECEIVER	FAST_SENDER
1255.266	FAST_SENDER	N/A
1255.987	RECEIVER	FAST_SENDER
1258.423	FAST_SENDER	N/A
1259.166	RECEIVER	FAST_SENDER
1263.354	FAST_SENDER	N/A
1264.117	RECEIVER	FAST_SENDER
1266.549	FAST_SENDER	N/A
1267.320	RECEIVER	FAST_SENDER
1269.751	FAST_SENDER	N/A
1270.497	RECEIVER	FAST_SENDER
1272.904	FAST_SENDER	N/A
1273.692	RECEIVER	FAST_SENDER
1276.116	FAST_SENDER	N/A
1276.856	RECEIVER	FAST_SENDER
1279.296	FAST_SENDER	N/A
1280.091	RECEIVER	FAST_SENDER
1282.539	FAST_SENDER	N/A
1283.323	RECEIVER	FAST_SENDER
1285.758	FAST_SENDER	N/A
1286.529	RECEIVER	FAST_SENDER
1288.935	FAST_SENDER	N/A
1289.702	RECEIVER	FAST_SENDER
1292.111	FAST_SENDER	N/A
1292.846	RECEIVER	FAST_SENDER
1295.247	FAST_SENDER	N/A
1295.992	RECEIVER	FAST_SENDER
1298.432	FAST_SENDER	N/A
1299.195	RECEIVER	FAST_SENDER
1301.645	FAST_SENDER	N/A
1302.375	RECEIVER	FAST_SENDER
1304.793	FAST_SENDER	N/A
1305.538	RECEIVER	FAST_SENDER
1307.975	FAST_SENDER	N/A
1308.757	RECEIVER	FAST_SENDER
1311.166	FAST_SENDER	N/A
1311.941	RECEIVER	FAST_SENDER
1314.388	FAST_SENDER	N/A
1315.152	RECEIVER	FAST_SENDER
1317.600	FAST_SENDER	N/A
1320.072	RECEIVER	FAST_SENDER
1322.482	FAST_SENDER	N/A
1323.301	RECEIVER	FAST_SENDER
1325.720	FAST_SENDER	N/A
1326.480	RECEIVER	FAST_SENDER
1328.918	FAST_SENDER	N/A
1329.668	RECEIVER	FAST_SENDER
1332.086	FAST_SENDER	N/A
1332.849	RECEIVER	FAST_SENDER
1335.283	FAST_SENDER	N/A
1336.045	RECEIVER	FAST_SENDER
1340.261	FAST_SENDER	N/A
1341.040	RECEIVER	FAST_SENDER
1343.440	FAST_SENDER	N/A
1344.194	RECEIVER	FAST_SENDER
1346.631	FAST_SENDER	N/A
1354.531	FAST_SENDER	N/A
1362.224	FAST_SENDER	N/A
1369.646	FAST_SENDER	N/A
1377.204	FAST_SENDER	N/A
1384.466	FAST_SENDER	N/A
1392.216	FAST_SENDER	N/A
1399.492	FAST_SENDER	N/A
1401.930	SLOW_SENDER1	N/A
1407.181	FAST_SENDER	N/A
1412.884	SLOW_SENDER1	N/A
1414.814	FAST_SENDER	N/A
1422.832	FAST_SENDER	N/A
1425.383	SLOW_SENDER1	N/A
1430.338	FAST_SENDER	N/A
1438.052	FAST_SENDER	N/A
1438.790	SLOW_SENDER1	N/A
1445.279	FAST_SENDER	N/A
1452.556	FAST_SENDER	N/A
1459.784	FAST_SENDER	N/A
1467.269	FAST_SENDER	N/A
1474.746	FAST_SENDER	N/A
1482.713	FAST_SENDER	N/A
1490.081	FAST_SENDER	N/A
1497.970	FAST_SENDER	N/A
1505.953	FAST_SENDER	N/A
1513.144	FAST_SENDER	N/A
1520.648	FAST_SENDER	N/A
1528.409	FAST_SENDER	N/A
1536.169	FAST_SENDER	N/A
1543.475	FAST_SENDER	N/A
1551.106	FAST_SENDER	N/A
1558.990	FAST_SENDER	N/A
1564.404	RECEIVER	FAST_SENDER
1566.812	FAST_SENDER	N/A
1567.565	RECEIVER	FAST_SENDER
1570.007	FAST_SENDER	N/A
1570.800	RECEIVER	FAST_SENDER
1573.231	FAST_SENDER	N/A
1574.028	RECEIVER	FAST_SENDER
1576.472	FAST_SENDER	N/A
1577.237	RECEIVER	FAST_SENDER
1579.653	FAST_SENDER	N/A
1581.917	RECEIVER	FAST_SENDER
1584.337	FAST_SENDER	N/A
1585.123	RECEIVER	FAST_SENDER
1587.531	FAST_SENDER	N/A
1588.295	RECEIVER	FAST_SENDER
1590.719	FAST_SENDER	N/A
1591.477	RECEIVER	FAST_SENDER
1593.903	FAST_SENDER	N/A
1594.667	RECEIVER	FAST_SENDER
1597.085	FAST_SENDER	N/A
1597.885	RECEIVER	FAST_SENDER
1600.301	FAST_SENDER	N/A
1601.043	RECEIVER	FAST_SENDER
1603.479	FAST_SENDER	N/A
1604.233	RECEIVER	FAST_SENDER
1606.650	FAST_SENDER	N/A
1607.428	RECEIVER	FAST_SENDER
1609.841	FAST_SENDER	N/A
1610.589	RECEIVER	FAST_SENDER
1613.025	FAST_SENDER	N/A
1613.779	RECEIVER	FAST_SENDER
1616.195	FAST_SENDER	N/A
1616.984	RECEIVER	FAST_SENDER
1619.388	FAST_SENDER	N/A
1620.163	RECEIVER	FAST_SENDER
1622.601	FAST_SENDER	N/A
1623.364	RECEIVER	FAST_SENDER
1625.782	FAST_SENDER	N/A
1626.532	RECEIVER	FAST_SENDER
1628.972	FAST_SENDER	N/A
1629.703	RECEIVER	FAST_SENDER
1632.115	FAST_SENDER	N/A
1632.871	RECEIVER	FAST_SENDER
1635.272	FAST_SENDER	N/A
1636.030	RECEIVER	FAST_SENDER
1638.471	FAST_SENDER	N/A
1639.227	RECEIVER	FAST_SENDER
1641.643	FAST_SENDER	N/A
1642.446	RECEIVER	FAST_SENDER
1644.886	FAST_SENDER	N/A
1645.614	RECEIVER	FAST_SENDER
1648.019	FAST_SENDER	N/A
1648.779	RECEIVER	FAST_SENDER
1651.228	FAST_SENDER	N/A
1652.031	RECEIVER	FAST_SENDER
1654.434	FAST_SENDER	N/A
1655.179	RECEIVER	FAST_SENDER
1656.610	SLOW_SENDER1	N/A
1657.628	FAST_SENDER	N/A
1658.399	RECEIVER	FAST_SENDER
1659.142	RECEIVER	SLOW_SENDER1
1660.829	FAST_SENDER	N/A
1661.558	SLOW_SENDER1	N/A
1661.580	RECEIVER	FAST_SENDER
1662.329	RECEIVER	SLOW_SENDER1
1664.016	FAST_SENDER	N/A
1664.748	RECEIVER	FAST_SENDER
1664.749	SLOW_SENDER1	N/A
1665.539	RECEIVER	SLOW_SENDER1
1667.187	FAST_SENDER	N/A
1667.938	RECEIVER	FAST_SENDER
1670.366	FAST_SENDER	N/A
1670.984	SLOW_SENDER1	N/A
1671.119	RECEIVER	FAST_SENDER
1673.319	RECEIVER	SLOW_SENDER1
1673.531	FAST_SENDER	N/A
1674.288	RECEIVER	FAST_SENDER
1676.731	FAST_SENDER	N/A
1678.753	SLOW_SENDER1	N/A
1679.139	RECEIVER	FAST_SENDER
1681.165	RECEIVER	SLOW_SENDER1
1684.267	FAST_SENDER	N/A
1685.071	RECEIVER	FAST_SENDER
1687.513	FAST_SENDER	N/A
1688.594	SLOW_SENDER1	N/A
1689.412	RECEIVER	SLOW_SENDER1
1690.143	RECEIVER	FAST_SENDER
1692.578	FAST_SENDER	N/A
1693.381	RECEIVER	FAST_SENDER
1697.914	FAST_SENDER	N/A
1698.710	RECEIVER	FAST_SENDER
1700.833	SLOW_SENDER1	N/A
1701.140	FAST_SENDER	N/A
1703.600	RECEIVER	FAST_SENDER
1706.024	FAST_SENDER	N/A
1706.769	RECEIVER	FAST_SENDER
1709.205	FAST_SENDER	N/A
1709.956	RECEIVER	FAST_SENDER
1712.357	FAST_SENDER	N/A
1713.132	RECEIVER	FAST_SENDER
1715.552	FAST_SENDER	N/A
1717.912	RECEIVER	FAST_SENDER
1720.324	FAST_SENDER	N/A
1721.099	RECEIVER	FAST_SENDER
1723.510	FAST_SENDER	N/A
1725.644	RECEIVER	FAST_SENDER
1728.053	FAST_SENDER	N/A
1728.775	RECEIVER	FAST_SENDER
1731.197	FAST_SENDER	N/A
1731.929	RECEIVER	FAST_SENDER
1734.343	FAST_SENDER	N/A
1735.129	RECEIVER	FAST_SENDER
1737.535	FAST_SENDER	N/A
1745.562	FAST_SENDER	N/A
1753.153	FAST_SENDER	N/A
1760.838	FAST_SENDER	N/A
1768.319	FAST_SENDER	N/A
1775.683	FAST_SENDER	N/A
1783.341	FAST_SENDER	N/A
1790.239	FAST_SENDER	N/A
1797.660	FAST_SENDER	N/A
1805.218	FAST_SENDER	N/A
1812.841	FAST_SENDER	N/A
1820.656	FAST_SENDER	N/A
1828.220	FAST_SENDER	N/A
1835.768	FAST_SENDER	N/A
1843.708	FAST_SENDER	N/A
1851.714	FAST_SENDER	N/A
1859.732	FAST_SENDER	N/A
1867.833	FAST_SENDER	N/A
1875.440	FAST_SENDER	N/A
1883.135	FAST_SENDER	N/A
1891.256	FAST_SENDER	N/A
1899.074	FAST_SENDER	N/A
1906.967	FAST_SENDER	N/A
1914.208	FAST_SENDER	N/A
1918.900	SLOW_SENDER1	N/A
1921.556	FAST_SENDER	N/A
1929.230	FAST_SENDER	N/A
1929.235	SLOW_SENDER1	N/A
1937.824	FAST_SENDER	N/A
1943.004	SLOW_SENDER1	N/A
1945.152	FAST_SENDER	N/A
1952.575	FAST_SENDER	N/A
1954.665	RECEIVER	FAST_SENDER
1957.077	FAST_SENDER	N/A
1957.832	RECEIVER	FAST_SENDER
1960.280	FAST_SENDER	N/A
1961.052	RECEIVER	FAST_SENDER
1963.501	FAST_SENDER	N/A
1964.320	RECEIVER	FAST_SENDER
1966.755	FAST_SENDER	N/A
1967.527	RECEIVER	FAST_SENDER
1969.931	FAST_SENDER	N/A
1970.683	RECEIVER	FAST_SENDER
1973.128	FAST_SENDER	N/A
1973.875	RECEIVER	FAST_SENDER
1976.309	FAST_SENDER	N/A
1977.101	RECEIVER	FAST_SENDER
1979.519	FAST_SENDER	N/A
1980.289	RECEIVER	FAST_SENDER
1982.721	FAST_SENDER	N/A
1983.475	RECEIVER	FAST_SENDER
1985.887	FAST_SENDER	N/A
1986.674	RECEIVER	FAST_SENDER
1989.123	FAST_SENDER	N/A
1989.852	RECEIVER	FAST_SENDER
1992.279	FAST_SENDER	N/A
1993.010	RECEIVER	FAST_SENDER
1995.448	FAST_SENDER	N/A
1997.559	RECEIVER	FAST_SENDER
2001.596	FAST_SENDER	N/A
2002.343	RECEIVER	FAST_SENDER
2004.763	FAST_SENDER	N/A
2005.514	RECEIVER	FAST_SENDER
2007.929	FAST_SENDER	N/A
2008.695	RECEIVER	FAST_SENDER
2011.112	FAST_SENDER	N/A
2011.834	RECEIVER	FAST_SENDER
2015.751	FAST_SENDER	N/A
2016.504	RECEIVER	FAST_SENDER
2018.945	FAST_SENDER	N/A
2019.715	RECEIVER	FAST_SENDER
2022.151	FAST_SENDER	N/A
2022.893	RECEIVER	FAST_SENDER
2025.313	FAST_SENDER	N/A
2026.056	RECEIVER	FAST_SENDER
2028.461	FAST_SENDER	N/A
2029.247	RECEIVER	FAST_SENDER
2031.668	FAST_SENDER	N/A
2032.434	RECEIVER	FAST_SENDER
2034.873	FAST_SENDER	N/A
2035.646	RECEIVER	FAST_SENDER
2038.080	FAST_SENDER	N/A
2038.849	RECEIVER	FAST_SENDER
2041.276	FAST_SENDER	N/A
2042.006	RECEIVER	FAST_SENDER
2044.417	FAST_SENDER	N/A
2045.177	RECEIVER	FAST_SENDER
2047.581	FAST_SENDER	N/A
2048.313	RECEIVER	FAST_SENDER
2050.761	FAST_SENDER	N/A
2051.516	RECEIVER	FAST_SENDER
2053.931	FAST_SENDER	N/A
2054.683	RECEIVER	FAST_SENDER
2057.127	FAST_SENDER	N/A
2057.898	RECEIVER	FAST_SENDER
2060.339	FAST_SENDER	N/A
2061.130	RECEIVER	FAST_SENDER
2063.558	FAST_SENDER	N/A
2064.367	RECEIVER	FAST_SENDER
2068.229	FAST_SENDER	N/A
2068.963	RECEIVER	FAST_SENDER
2071.408	FAST_SENDER	N/A
2072.179	RECEIVER	FAST_SENDER
2076.219	FAST_SENDER	N/A
2076.990	RECEIVER	FAST_SENDER
2079.437	FAST_SENDER	N/A
2080.202	RECEIVER	FAST_SENDER
2082.640	FAST_SENDER	N/A
2083.367	RECEIVER	FAST_SENDER
2085.782	FAST_SENDER	N/A
2086.579	RECEIVER	FAST_SENDER
2089.022	FAST_SENDER	N/A
2089.770	RECEIVER	FAST_SENDER
2092.215	FAST_SENDER	N/A
2092.973	RECEIVER	FAST_SENDER
2095.403	FAST_SENDER	N/A
2096.151	RECEIVER	FAST_SENDER
2098.553	FAST_SENDER	N/A
2099.339	RECEIVER	FAST_SENDER
2101.772	FAST_SENDER	N/A
2102.523	RECEIVER	FAST_SENDER
2104.959	FAST_SENDER	N/A
2105.707	RECEIVER	FAST_SENDER
2108.131	FAST_SENDER	N/A
2108.905	RECEIVER	FAST_SENDER
2111.330	FAST_SENDER	N/A
2112.121	RECEIVER	FAST_SENDER
2114.523	FAST_SENDER	N/A
2115.234	RECEIVER	FAST_SENDER
2117.662	FAST_SENDER	N/A
2118.428	RECEIVER	FAST_SENDER
2120.872	FAST_SENDER	N/A
2121.677	RECEIVER	FAST_SENDER
2124.092	FAST_SENDER	N/A
2124.867	RECEIVER	FAST_SENDER
2127.305	FAST_SENDER	N/A
2128.045	RECEIVER	FAST_SENDER
2130.494	FAST_SENDER	N/A
2131.298	RECEIVER	FAST_SENDER
2133.747	FAST_SENDER	N/A
2136.162	RECEIVER	FAST_SENDER
2138.562	FAST_SENDER	N/A
2139.297	RECEIVER	FAST_SENDER
2141.699	FAST_SENDER	N/A
2142.474	RECEIVER	FAST_SENDER
2144.909	FAST_SENDER	N/A
2145.712	RECEIVER	FAST_SENDER
2148.149	FAST_SENDER	N/A
2148.915	RECEIVER	FAST_SENDER
2151.342	FAST_SENDER	N/A
2152.079	RECEIVER	FAST_SENDER
2154.489	FAST_SENDER	N/A
2155.228	RECEIVER	FAST_SENDER
2157.655	FAST_SENDER	N/A
2158.436	RECEIVER	FAST_SENDER
2160.866	FAST_SENDER	N/A
2161.607	RECEIVER	FAST_SENDER
2164.043	FAST_SENDER	N/A
2164.803	RECEIVER	FAST_SENDER
2165.000	SLOW_SENDER1	N/A
2165.765	RECEIVER	SLOW_SENDER1
2167.246	FAST_SENDER	N/A
2168.030	RECEIVER	FAST_SENDER
2169.558	SLOW_SENDER1	N/A
2170.317	RECEIVER	SLOW_SENDER1
2170.474	FAST_SENDER	N/A
2171.248	RECEIVER	FAST_SENDER
2173.650	FAST_SENDER	N/A
2174.429	RECEIVER	FAST_SENDER
2175.738	SLOW_SENDER1	N/A
2176.521	RECEIVER	SLOW_SENDER1
2176.858	FAST_SENDER	N/A
2177.612	RECEIVER	FAST_SENDER
2180.046	FAST_SENDER	N/A
2180.846	RECEIVER	FAST_SENDER
2183.272	FAST_SENDER	N/A
2183.705	SLOW_SENDER1	N/A
2184.027	RECEIVER	FAST_SENDER
2188.334	RECEIVER	SLOW_SENDER1
2188.539	FAST_SENDER	N/A
2189.254	RECEIVER	FAST_SENDER
2191.675	FAST_SENDER	N/A
2192.427	RECEIVER	FAST_SENDER
2195.770	SLOW_SENDER1	N/A
2196.370	FAST_SENDER	N/A
2196.545	RECEIVER	SLOW_SENDER1
2198.940	RECEIVER	FAST_SENDER
2201.353	FAST_SENDER	N/A
2202.137	RECEIVER	FAST_SENDER
2203.974	SLOW_SENDER1	N/A
2204.574	FAST_SENDER	N/A
2204.698	RECEIVER	SLOW_SENDER1
2207.039	RECEIVER	FAST_SENDER
2211.253	FAST_SENDER	N/A
2211.990	RECEIVER	FAST_SENDER
2212.148	SLOW_SENDER1	N/A
2212.920	RECEIVER	SLOW_SENDER1
2214.436	FAST_SENDER	N/A
2215.214	RECEIVER	FAST_SENDER
2217.628	FAST_SENDER	N/A
2218.409	RECEIVER	FAST_SENDER
2220.340	SLOW_SENDER1	N/A
2220.841	FAST_SENDER	N/A
2221.084	RECEIVER	SLOW_SENDER1
2224.715	RECEIVER	FAST_SENDER
2227.121	FAST_SENDER	N/A
2234.904	FAST_SENDER	N/A
2242.204	FAST_SENDER	N/A
2249.577	FAST_SENDER	N/A
2257.041	FAST_SENDER	N/A
2264.736	FAST_SENDER	N/A
2272.100	FAST_SENDER	N/A
2279.472	FAST_SENDER	N/A
2287.247	FAST_SENDER	N/A
2294.839	FAST_SENDER	N/A
2302.777	FAST_SENDER	N/A
2310.217	FAST_SENDER	N/A
2317.394	FAST_SENDER	N/A
2325.174	FAST_SENDER	N/A
2333.107	FAST_SENDER	N/A
2340.708	FAST_SENDER	N/A
2347.890	FAST_SENDER	N/A
2355.258	FAST_SENDER	N/A
2362.918	FAST_SENDER	N/A
2369.994	FAST_SENDER	N/A
2377.249	FAST_SENDER	N/A
2385.089	FAST_SENDER	N/A
2392.735	FAST_SENDER	N/A
2400.246	FAST_SENDER	N/A
2407.571	FAST_SENDER	N/A
2414.870	FAST_SENDER	N/A
2422.833	FAST_SENDER	N/A
2430.480	FAST_SENDER	N/A
2438.471	FAST_SENDER	N/A
2442.700	SLOW_SENDER1	N/A
2442.708	RECEIVER	FAST_SENDER
2443.484	RECEIVER	SLOW_SENDER1
2445.135	FAST_SENDER	N/A
2445.898	SLOW_SENDER1	N/A
2445.926	RECEIVER	FAST_SENDER
2446.638	RECEIVER	SLOW_SENDER1
2448.357	FAST_SENDER	N/A
2449.067	SLOW_SENDER1	N/A
2449.091	RECEIVER	FAST_SENDER
2449.878	RECEIVER	SLOW_SENDER1
2451.511	FAST_SENDER	N/A
2452.274	RECEIVER	FAST_SENDER
2452.283	SLOW_SENDER1	N/A
2453.034	RECEIVER	SLOW_SENDER1
2454.702	FAST_SENDER	N/A
2455.467	RECEIVER	FAST_SENDER
2457.904	FAST_SENDER	N/A
2458.435	SLOW_SENDER1	N/A
2458.659	RECEIVER	FAST_SENDER
2460.650	RECEIVER	SLOW_SENDER1
2461.069	FAST_SENDER	N/A
2461.836	RECEIVER	FAST_SENDER
2464.276	FAST_SENDER	N/A
2465.031	RECEIVER	FAST_SENDER
2466.099	SLOW_SENDER1	N/A
2466.868	RECEIVER	SLOW_SENDER1
2467.465	FAST_SENDER	N/A
2468.215	RECEIVER	FAST_SENDER
2470.621	FAST_SENDER	N/A
2471.407	RECEIVER	FAST_SENDER
2473.811	FAST_SENDER	N/A
2474.278	SLOW_SENDER1	N/A
2474.557	RECEIVER	FAST_SENDER
2476.953	RECEIVER	SLOW_SENDER1
2478.669	FAST_SENDER	N/A
2479.467	RECEIVER	FAST_SENDER
2481.897	FAST_SENDER	N/A
2482.692	RECEIVER	FAST_SENDER
2484.372	SLOW_SENDER1	N/A
2485.111	RECEIVER	SLOW_SENDER1
2485.130	FAST_SENDER	N/A
2485.872	RECEIVER	FAST_SENDER
2488.316	FAST_SENDER	N/A
2489.108	RECEIVER	FAST_SENDER
2491.551	FAST_SENDER	N/A
2492.298	RECEIVER	FAST_SENDER
2492.537	SLOW_SENDER1	N/A
2493.310	RECEIVER	SLOW_SENDER1
2494.735	FAST_SENDER	N/A
2495.502	RECEIVER	FAST_SENDER
2497.923	FAST_SENDER	N/A
2498.701	RECEIVER	FAST_SENDER
2500.720	SLOW_SENDER1	N/A
2501.103	FAST_SENDER	N/A
2501.525	RECEIVER	SLOW_SENDER1
2505.386	RECEIVER	FAST_SENDER
2507.819	FAST_SENDER	N/A
2508.567	RECEIVER	FAST_SENDER
2510.750	SLOW_SENDER1	N/A
2510.984	FAST_SENDER	N/A
2511.525	RECEIVER	SLOW_SENDER1
2513.210	RECEIVER	FAST_SENDER
2515.616	FAST_SENDER	N/A
2516.411	RECEIVER	FAST_SENDER
2518.816	FAST_SENDER	N/A
2518.930	SLOW_SENDER1	N/A
2519.595	RECEIVER	FAST_SENDER
2522.045	FAST_SENDER	N/A
2522.821	RECEIVER	FAST_SENDER
2525.268	FAST_SENDER	N/A
2526.017	RECEIVER	FAST_SENDER
2528.432	FAST_SENDER	N/A
2530.992	RECEIVER	FAST_SENDER
2533.417	FAST_SENDER	N/A
2534.168	RECEIVER	FAST_SENDER
2536.603	FAST_SENDER	N/A
2537.392	RECEIVER	FAST_SENDER
2539.836	FAST_SENDER	N/A
2540.617	RECEIVER	FAST_SENDER
2543.023	FAST_SENDER	N/A
2543.742	RECEIVER	FAST_SENDER
2547.821	FAST_SENDER	N/A
2548.632	RECEIVER	FAST_SENDER
2551.035	FAST_SENDER	N/A
2551.794	RECEIVER	FAST_SENDER
2554.201	FAST_SENDER	N/A
2554.978	RECEIVER	FAST_SENDER
2557.417	FAST_SENDER	N/A
2558.146	RECEIVER	FAST_SENDER
2560.563	FAST_SENDER	N/A
2561.359	RECEIVER	FAST_SENDER
2563.804	FAST_SENDER	N/A
2564.526	RECEIVER	FAST_SENDER
2566.934	FAST_SENDER	N/A
2567.673	RECEIVER	FAST_SENDER
2570.111	FAST_SENDER	N/A
2570.881	RECEIVER	FAST_SENDER
2573.329	FAST_SENDER	N/A
2574.062	RECEIVER	FAST_SENDER
2576.485	FAST_SENDER	N/A
2577.256	RECEIVER	FAST_SENDER
2579.668	FAST_SENDER	N/A
2580.442	RECEIVER	FAST_SENDER
2582.873	FAST_SENDER	N/A
2583.653	RECEIVER	FAST_SENDER
2586.094	FAST_SENDER	N/A
2586.861	RECEIVER	FAST_SENDER
2589.265	FAST_SENDER	N/A
2590.021	RECEIVER	FAST_SENDER
2592.448	FAST_SENDER	N/A
2593.231	RECEIVER	FAST_SENDER
2595.657	FAST_SENDER	N/A
2596.430	RECEIVER	FAST_SENDER
2598.856	FAST_SENDER	N/A
2601.422	RECEIVER	FAST_SENDER
2603.834	FAST_SENDER	N/A
2604.561	RECEIVER	FAST_SENDER
2606.973	FAST_SENDER	N/A
2607.762	RECEIVER	FAST_SENDER
2610.184	FAST_SENDER	N/A
2610.966	RECEIVER	FAST_SENDER
2613.408	FAST_SENDER	N/A
2614.170	RECEIVER	FAST_SENDER
2616.599	FAST_SENDER	N/A
2617.383	RECEIVER	FAST_SENDER
2619.830	FAST_SENDER	N/A
2620.561	RECEIVER	FAST_SENDER
2622.967	FAST_SENDER	N/A
2623.693	RECEIVER	FAST_SENDER
2626.102	FAST_SENDER	N/A
2626.869	RECEIVER	FAST_SENDER
2629.312	FAST_SENDER	N/A
2630.076	RECEIVER	FAST_SENDER
2632.525	FAST_SENDER	N/A
2633.286	RECEIVER	FAST_SENDER
2635.726	FAST_SENDER	N/A
2636.463	RECEIVER	FAST_SENDER
2638.896	FAST_SENDER	N/A
2639.689	RECEIVER	FAST_SENDER
2642.131	FAST_SENDER	N/A
2642.897	RECEIVER	FAST_SENDER
2645.319	FAST_SENDER	N/A
2646.085	RECEIVER	FAST_SENDER
2649.959	FAST_SENDER	N/A
2650.736	RECEIVER	FAST_SENDER
2653.172	FAST_SENDER	N/A
2653.953	RECEIVER	FAST_SENDER
2656.366	FAST_SENDER	N/A
2657.132	RECEIVER	FAST_SENDER
2659.580	FAST_SENDER	N/A
2660.356	RECEIVER	FAST_SENDER
2662.766	FAST_SENDER	N/A
2665.217	RECEIVER	FAST_SENDER
2667.630	FAST_SENDER	N/A
2669.963	RECEIVER	FAST_SENDER
2674.142	FAST_SENDER	N/A
2674.930	RECEIVER	FAST_SENDER
2677.355	FAST_SENDER	N/A
2678.099	RECEIVER	FAST_SENDER
2680.528	FAST_SENDER	N/A
2681.282	RECEIVER	FAST_SENDER
2683.694	FAST_SENDER	N/A
2684.487	RECEIVER	FAST_SENDER
2686.890	FAST_SENDER	N/A
2687.670	RECEIVER	FAST_SENDER
2690.120	FAST_SENDER	N/A
2690.849	RECEIVER	FAST_SENDER
2693.286	FAST_SENDER	N/A
2694.025	RECEIVER	FAST_SENDER
2696.464	FAST_SENDER	N/A
2703.933	FAST_SENDER	N/A
2711.339	FAST_SENDER	N/A
2719.249	FAST_SENDER	N/A
2726.712	FAST_SENDER	N/A
2734.067	FAST_SENDER	N/A
2737.750	SLOW_SENDER1	N/A
2742.663	FAST_SENDER	N/A
2748.206	SLOW_SENDER1	N/A
2750.301	FAST_SENDER	N/A
2758.073	FAST_SENDER	N/A
2760.558	SLOW_SENDER1	N/A
2765.591	FAST_SENDER	N/A
2773.431	FAST_SENDER	N/A
2780.794	FAST_SENDER	N/A
2788.250	FAST_SENDER	N/A
2795.495	FAST_SENDER	N/A
2802.957	FAST_SENDER	N/A
2810.640	FAST_SENDER	N/A
2818.027	FAST_SENDER	N/A
2825.851	FAST_SENDER	N/A
2833.372	FAST_SENDER	N/A
2841.246	FAST_SENDER	N/A
2848.351	FAST_SENDER	N/A
2856.090	FAST_SENDER	N/A
2863.765	FAST_SENDER	N/A
2871.382	FAST_SENDER	N/A
2878.562	FAST_SENDER	N/A
2886.363	FAST_SENDER	N/A
2894.275	FAST_SENDER	N/A
2902.022	FAST_SENDER	N/A
2909.671	FAST_SENDER	N/A
2913.659	RECEIVER	FAST_SENDER
2916.087	FAST_SENDER	N/A
2916.860	RECEIVER	FAST_SENDER
2919.262	FAST_SENDER	N/A
2920.020	RECEIVER	FAST_SENDER
2922.438	FAST_SENDER	N/A
2923.186	RECEIVER	FAST_SENDER
2925.593	FAST_SENDER	N/A
2926.365	RECEIVER	FAST_SENDER
2928.802	FAST_SENDER	N/A
2929.585	RECEIVER	FAST_SENDER
2931.992	FAST_SENDER	N/A
2932.744	RECEIVER	FAST_SENDER
2935.154	FAST_SENDER	N/A
2935.909	RECEIVER	FAST_SENDER
2938.332	FAST_SENDER	N/A
2939.097	RECEIVER	FAST_SENDER
2941.524	FAST_SENDER	N/A
2942.278	RECEIVER	FAST_SENDER
2944.706	FAST_SENDER	N/A
2945.477	RECEIVER	FAST_SENDER
2947.903	FAST_SENDER	N/A
2948.694	RECEIVER	FAST_SENDER
2951.130	FAST_SENDER	N/A
2951.881	RECEIVER	FAST_SENDER
2954.311	FAST_SENDER	N/A
2955.082	RECEIVER	FAST_SENDER
2957.507	FAST_SENDER	N/A
2958.266	RECEIVER	FAST_SENDER
2960.685	FAST_SENDER	N/A
2961.450	RECEIVER	FAST_SENDER
2963.853	FAST_SENDER	N/A
2964.599	RECEIVER	FAST_SENDER
2967.025	FAST_SENDER	N/A
2967.802	RECEIVER	FAST_SENDER
2970.216	FAST_SENDER	N/A
2971.020	RECEIVER	FAST_SENDER
2973.421	FAST_SENDER	N/A
2974.158	RECEIVER	FAST_SENDER
2976.583	FAST_SENDER	N/A
2977.341	RECEIVER	FAST_SENDER
2979.762	FAST_SENDER	N/A
2980.533	RECEIVER	FAST_SENDER
2982.710	SLOW_SENDER1	N/A
2982.934	FAST_SENDER	N/A
2983.696	RECEIVER	FAST_SENDER
2985.104	RECEIVER	SLOW_SENDER1
2986.111	FAST_SENDER	N/A
2986.868	RECEIVER	FAST_SENDER
2987.547	SLOW_SENDER1	N/A
2988.305	RECEIVER	SLOW_SENDER1
2989.275	FAST_SENDER	N/A
2990.048	RECEIVER	FAST_SENDER
2992.460	FAST_SENDER	N/A
2993.269	RECEIVER	FAST_SENDER
2993.733	SLOW_SENDER1	N/A
2994.509	RECEIVER	SLOW_SENDER1
2995.699	FAST_SENDER	N/A
2996.510	RECEIVER	FAST_SENDER
2998.926	FAST_SENDER	N/A
2999.726	RECEIVER	FAST_SENDER
2999.911	SLOW_SENDER1	N/A
3002.135	FAST_SENDER	N/A
3002.431	RECEIVER	SLOW_SENDER1
3004.253	RECEIVER	FAST_SENDER
3006.673	FAST_SENDER	N/A
3007.443	RECEIVER	FAST_SENDER
3007.850	SLOW_SENDER1	N/A
3008.640	RECEIVER	SLOW_SENDER1
3009.861	FAST_SENDER	N/A
3010.625	RECEIVER	FAST_SENDER
3013.064	FAST_SENDER	N/A
3015.265	RECEIVER	FAST_SENDER
3016.050	SLOW_SENDER1	N/A
3016.767	RECEIVER	SLOW_SENDER1
3017.688	FAST_SENDER	N/A
3018.484	RECEIVER	FAST_SENDER
3020.911	FAST_SENDER	N/A
3021.672	RECEIVER	FAST_SENDER
3024.087	FAST_SENDER	N/A
3024.206	SLOW_SENDER1	N/A
3024.829	RECEIVER	FAST_SENDER
3025.534	RECEIVER	SLOW_SENDER1
3027.234	FAST_SENDER	N/A
3031.156	RECEIVER	FAST_SENDER
3032.984	SLOW_SENDER1	N/A
3033.597	FAST_SENDER	N/A
3033.697	RECEIVER	SLOW_SENDER1
3034.343	RECEIVER	FAST_SENDER
3036.777	FAST_SENDER	N/A
3037.493	RECEIVER	FAST_SENDER
3039.898	FAST_SENDER	N/A
3040.679	RECEIVER	FAST_SENDER
3041.130	SLOW_SENDER1	N/A
3041.893	RECEIVER	SLOW_SENDER1
3043.120	FAST_SENDER	N/A
3043.880	RECEIVER	FAST_SENDER
3046.309	FAST_SENDER	N/A
3047.107	RECEIVER	FAST_SENDER
3049.308	SLOW_SENDER1	N/A
3049.523	FAST_SENDER	N/A
3050.119	RECEIVER	SLOW_SENDER1
3050.848	RECEIVER	FAST_SENDER
3053.293	FAST_SENDER	N/A
3054.003	RECEIVER	FAST_SENDER
3056.412	FAST_SENDER	N/A
3057.164	RECEIVER	FAST_SENDER
3057.551	SLOW_SENDER1	N/A
3058.310	RECEIVER	SLOW_SENDER1
3059.577	FAST_SENDER	N/A
3060.318	RECEIVER	FAST_SENDER
3062.744	FAST_SENDER	N/A
3063.471	RECEIVER	FAST_SENDER
3065.734	SLOW_SENDER1	N/A
3065.881	FAST_SENDER	N/A
3066.501	RECEIVER	SLOW_SENDER1
3067.134	RECEIVER	FAST_SENDER
3069.563	FAST_SENDER	N/A
3070.323	RECEIVER	FAST_SENDER
3072.757	FAST_SENDER	N/A
3073.524	RECEIVER	FAST_SENDER
3073.937	SLOW_SENDER1	N/A
3074.748	RECEIVER	SLOW_SENDER1
3075.971	FAST_SENDER	N/A
3076.744	RECEIVER	FAST_SENDER
3079.189	FAST_SENDER	N/A
3081.596	RECEIVER	FAST_SENDER
3082.155	SLOW_SENDER1	N/A
3082.891	RECEIVER	SLOW_SENDER1
3084.016	FAST_SENDER	N/A
3084.743	RECEIVER	FAST_SENDER
3087.190	FAST_SENDER	N/A
3090.309	SLOW_SENDER1	N/A
3095.246	FAST_SENDER	N/A
3103.234	FAST_SENDER	N/A
3110.918	FAST_SENDER	N/A
3118.570	FAST_SENDER	N/A
3126.358	FAST_SENDER	N/A
3134.056	FAST_SENDER	N/A
3142.007	FAST_SENDER	N/A
3149.208	FAST_SENDER	N/A
3156.788	FAST_SENDER	N/A
3164.337	FAST_SENDER	N/A
3172.079	FAST_SENDER	N/A
3180.068	FAST_SENDER	N/A
3187.918	FAST_SENDER	N/A
3195.441	FAST_SENDER	N/A
3203.038	FAST_SENDER	N/A
3210.327	FAST_SENDER	N/A
3217.689	FAST_SENDER	N/A
3225.672	FAST_SENDER	N/A
3233.521	FAST_SENDER	N/A
3240.932	FAST_SENDER	N/A
3248.736	FAST_SENDER	N/A
3256.477	FAST_SENDER	N/A
3264.085	FAST_SENDER	N/A
3271.754	FAST_SENDER	N/A
3279.502	FAST_SENDER	N/A
3287.448	FAST_SENDER	N/A
3294.618	FAST_SENDER	N/A
3302.227	FAST_SENDER	N/A
3304.399	RECEIVER	FAST_SENDER
3306.799	FAST_SENDER	N/A
3307.551	RECEIVER	FAST_SENDER
3308.100	SLOW_SENDER1	N/A
3308.847	RECEIVER	SLOW_SENDER1
3309.981	FAST_SENDER	N/A
3310.738	RECEIVER	FAST_SENDER
3311.249	SLOW_SENDER1	N/A
3311.970	RECEIVER	SLOW_SENDER1
3313.176	FAST_SENDER	N/A
3313.961	RECEIVER	FAST_SENDER
3314.381	SLOW_SENDER1	N/A
3315.174	RECEIVER	SLOW_SENDER1
3316.402	FAST_SENDER	N/A
3317.201	RECEIVER	FAST_SENDER
3317.585	SLOW_SENDER1	N/A
3318.336	RECEIVER	SLOW_SENDER1
3319.610	FAST_SENDER	N/A
3320.349	RECEIVER	FAST_SENDER
3322.751	FAST_SENDER	N/A
3323.510	RECEIVER	FAST_SENDER
3323.755	SLOW_SENDER1	N/A
3324.504	RECEIVER	SLOW_SENDER1
3325.946	FAST_SENDER	N/A
3328.238	RECEIVER	FAST_SENDER
3329.925	SLOW_SENDER1	N/A
3330.677	FAST_SENDER	N/A
3330.696	RECEIVER	SLOW_SENDER1
3331.435	RECEIVER	FAST_SENDER
3333.876	FAST_SENDER	N/A
3334.644	RECEIVER	FAST_SENDER
3336.136	SLOW_SENDER1	N/A
3337.081	FAST_SENDER	N/A
3337.840	RECEIVER	FAST_SENDER
3338.622	RECEIVER	SLOW_SENDER1
3340.258	FAST_SENDER	N/A
3342.708	RECEIVER	FAST_SENDER
3345.134	FAST_SENDER	N/A
3345.921	RECEIVER	FAST_SENDER
3347.839	SLOW_SENDER1	N/A
3348.346	FAST_SENDER	N/A
3348.596	RECEIVER	SLOW_SENDER1
3350.627	RECEIVER	FAST_SENDER
3353.048	FAST_SENDER	N/A
3353.822	RECEIVER	FAST_SENDER
3356.018	SLOW_SENDER1	N/A
3356.240	FAST_SENDER	N/A
3356.805	RECEIVER	SLOW_SENDER1
3360.010	RECEIVER	FAST_SENDER
3362.458	FAST_SENDER	N/A
3363.193	RECEIVER	FAST_SENDER
3364.249	SLOW_SENDER1	N/A
3365.045	RECEIVER	SLOW_SENDER1
3365.627	FAST_SENDER	N/A
3366.399	RECEIVER	FAST_SENDER
3368.838	FAST_SENDER	N/A
3369.622	RECEIVER	FAST_SENDER
3372.034	FAST_SENDER	N/A
3372.479	SLOW_SENDER1	N/A
3373.210	RECEIVER	SLOW_SENDER1
3374.686	RECEIVER	FAST_SENDER
3377.135	FAST_SENDER	N/A
3377.902	RECEIVER	FAST_SENDER
3380.352	FAST_SENDER	N/A
3380.611	SLOW_SENDER1	N/A
3381.134	RECEIVER	FAST_SENDER
3382.807	RECEIVER	SLOW_SENDER1
3383.534	FAST_SENDER	N/A
3384.319	RECEIVER	FAST_SENDER
3386.744	FAST_SENDER	N/A
3387.485	RECEIVER	FAST_SENDER
3389.892	FAST_SENDER	N/A
3390.673	RECEIVER	FAST_SENDER
3393.097	FAST_SENDER	N/A
3393.858	RECEIVER	FAST_SENDER
3396.280	FAST_SENDER	N/A
3397.019	RECEIVER	FAST_SENDER
3399.461	FAST_SENDER	N/A
3400.221	RECEIVER	FAST_SENDER
3402.644	FAST_SENDER	N/A
3403.415	RECEIVER	FAST_SENDER
3405.860	FAST_SENDER	N/A
3406.610	RECEIVER	FAST_SENDER
3409.053	FAST_SENDER	N/A
3409.806	RECEIVER	FAST_SENDER
3412.244	FAST_SENDER	N/A
3413.037	RECEIVER	FAST_SENDER
3415.458	FAST_SENDER	N/A
3416.237	RECEIVER	FAST_SENDER
3418.650	FAST_SENDER	N/A
3419.428	RECEIVER	FAST_SENDER
3421.854	FAST_SENDER	N/A
3422.587	RECEIVER	FAST_SENDER
3425.034	FAST_SENDER	N/A
3425.821	RECEIVER	FAST_SENDER
3428.223	FAST_SENDER	N/A
3428.975	RECEIVER	FAST_SENDER
3431.413	FAST_SENDER	N/A
3432.165	RECEIVER	FAST_SENDER
3434.609	FAST_SENDER	N/A
3435.348	RECEIVER	FAST_SENDER
3439.140	FAST_SENDER	N/A
3439.900	RECEIVER	FAST_SENDER
3442.320	FAST_SENDER	N/A
3443.099	RECEIVER	FAST_SENDER
3445.538	FAST_SENDER	N/A
3446.300	RECEIVER	FAST_SENDER
3448.704	FAST_SENDER	N/A
3449.494	RECEIVER	FAST_SENDER
3451.899	FAST_SENDER	N/A
3452.656	RECEIVER	FAST_SENDER
3455.099	FAST_SENDER	N/A
3455.866	RECEIVER	FAST_SENDER
3458.275	FAST_SENDER	N/A
3460.664	RECEIVER	FAST_SENDER
3463.077	FAST_SENDER	N/A
3463.865	RECEIVER	FAST_SENDER
3466.297	FAST_SENDER	N/A
3467.048	RECEIVER	FAST_SENDER
3469.497	FAST_SENDER	N/A
3470.274	RECEIVER	FAST_SENDER
3472.676	FAST_SENDER	N/A
3473.421	RECEIVER	FAST_SENDER
3475.856	FAST_SENDER	N/A
3476.621	RECEIVER	FAST_SENDER
3479.050	FAST_SENDER	N/A
3479.818	RECEIVER	FAST_SENDER
3482.240	FAST_SENDER	N/A
3483.012	RECEIVER	FAST_SENDER
3485.443	FAST_SENDER	N/A
3486.221	RECEIVER	FAST_SENDER
3488.653	FAST_SENDER	N/A
3489.382	RECEIVER	FAST_SENDER
3491.820	FAST_SENDER	N/A
3492.598	RECEIVER	FAST_SENDER
3495.030	FAST_SENDER	N/A
3495.748	RECEIVER	FAST_SENDER
3498.149	FAST_SENDER	N/A
3498.918	RECEIVER	FAST_SENDER
3501.356	FAST_SENDER	N/A
3502.141	RECEIVER	FAST_SENDER
3504.589	FAST_SENDER	N/A
3505.375	RECEIVER	FAST_SENDER
3507.787	FAST_SENDER	N/A
3508.521	RECEIVER	FAST_SENDER
3510.970	FAST_SENDER	N/A
3511.739	RECEIVER	FAST_SENDER
3514.174	FAST_SENDER	N/A
3514.974	RECEIVER	FAST_SENDER
3517.389	FAST_SENDER	N/A
3518.112	RECEIVER	FAST_SENDER
3520.519	FAST_SENDER	N/A
3521.250	RECEIVER	FAST_SENDER
3523.700	FAST_SENDER	N/A
3524.464	RECEIVER	FAST_SENDER
3526.890	FAST_SENDER	N/A
3527.666	RECEIVER	FAST_SENDER
3530.101	FAST_SENDER	N/A
3533.282	FAST_SENDER	N/A
3540.763	FAST_SENDER	N/A
3548.400	FAST_SENDER	N/A
3556.200	FAST_SENDER	N/A
3563.750	FAST_SENDER	N/A
3570.852	FAST_SENDER	N/A
3578.128	FAST_SENDER	N/A
3585.459	FAST_SENDER	N/A
3593.111	FAST_SENDER	N/A
3600.190	SLOW_SENDER1	N/A
3600.855	FAST_SENDER	N/A
3609.157	FAST_SENDER	N/A
3611.078	SLOW_SENDER1	N/A
3618.087	FAST_SENDER	N/A
3623.834	SLOW_SENDER1	N/A
3625.480	FAST_SENDER	N/A
3633.227	FAST_SENDER	N/A
3640.866	FAST_SENDER	N/A
3648.112	FAST_SENDER	N/A
3655.720	FAST_SENDER	N/A
3663.274	FAST_SENDER	N/A
3670.356	FAST_SENDER	N/A
3677.826	FAST_SENDER	N/A
3685.276	FAST_SENDER	N/A
3693.008	FAST_SENDER	N/A
3700.863	FAST_SENDER	N/A
3708.684	FAST_SENDER	N/A
3716.537	FAST_SENDER	N/A
3724.305	FAST_SENDER	N/A
3732.218	FAST_SENDER	N/A
3739.815	FAST_SENDER	N/A
3747.391	FAST_SENDER	N/A
3748.156	RECEIVER	FAST_SENDER
3750.588	FAST_SENDER	N/A
3751.315	RECEIVER	FAST_SENDER
3753.734	FAST_SENDER	N/A
3757.747	RECEIVER	FAST_SENDER
3760.192	FAST_SENDER	N/A
3760.935	RECEIVER	FAST_SENDER
3763.359	FAST_SENDER	N/A
3764.100	RECEIVER	FAST_SENDER
3766.534	FAST_SENDER	N/A
3767.240	RECEIVER	FAST_SENDER
3769.668	FAST_SENDER	N/A
3770.425	RECEIVER	FAST_SENDER
3772.837	FAST_SENDER	N/A
3773.588	RECEIVER	FAST_SENDER
3776.000	FAST_SENDER	N/A
3776.779	RECEIVER	FAST_SENDER
3779.228	FAST_SENDER	N/A
3779.972	RECEIVER	FAST_SENDER
3782.416	FAST_SENDER	N/A
3783.186	RECEIVER	FAST_SENDER
3785.622	FAST_SENDER	N/A
3786.412	RECEIVER	FAST_SENDER
3788.825	FAST_SENDER	N/A
3789.572	RECEIVER	FAST_SENDER
3791.989	FAST_SENDER	N/A
3792.720	RECEIVER	FAST_SENDER
3795.134	FAST_SENDER	N/A
3795.914	RECEIVER	FAST_SENDER
3798.339	FAST_SENDER	N/A
3800.460	RECEIVER	FAST_SENDER
3802.861	FAST_SENDER	N/A
3803.591	RECEIVER	FAST_SENDER
3806.001	FAST_SENDER	N/A
3806.798	RECEIVER	FAST_SENDER
3809.216	FAST_SENDER	N/A
3810.009	RECEIVER	FAST_SENDER
3812.459	FAST_SENDER	N/A
3813.258	RECEIVER	FAST_SENDER
3815.658	FAST_SENDER	N/A
3816.431	RECEIVER	FAST_SENDER
3818.853	FAST_SENDER	N/A
3819.598	RECEIVER	FAST_SENDER
3822.011	FAST_SENDER	N/A
3822.752	RECEIVER	FAST_SENDER
3825.161	FAST_SENDER	N/A
3825.908	RECEIVER	FAST_SENDER
3828.313	FAST_SENDER	N/A
3829.085	RECEIVER	FAST_SENDER
3831.490	FAST_SENDER	N/A
3832.238	RECEIVER	FAST_SENDER
3834.674	FAST_SENDER	N/A
3835.429	RECEIVER	FAST_SENDER
3837.844	FAST_SENDER	N/A
3838.590	RECEIVER	FAST_SENDER
3841.036	FAST_SENDER	N/A
3841.825	RECEIVER	FAST_SENDER
3844.256	FAST_SENDER	N/A
3845.015	RECEIVER	FAST_SENDER
3846.270	SLOW_SENDER1	N/A
3847.013	RECEIVER	SLOW_SENDER1
3847.439	FAST_SENDER	N/A
3848.246	RECEIVER	FAST_SENDER
3849.414	SLOW_SENDER1	N/A
3850.186	RECEIVER	SLOW_SENDER1
3850.687	FAST_SENDER	N/A
3851.450	RECEIVER	FAST_SENDER
3852.635	SLOW_SENDER1	N/A
3853.407	RECEIVER	SLOW_SENDER1
3853.855	FAST_SENDER	N/A
3854.597	RECEIVER	FAST_SENDER
3855.852	SLOW_SENDER1	N/A
3856.618	RECEIVER	SLOW_SENDER1
3857.001	FAST_SENDER	N/A
3857.749	RECEIVER	FAST_SENDER
3860.170	FAST_SENDER	N/A
3860.962	RECEIVER	FAST_SENDER
3862.057	SLOW_SENDER1	N/A
3862.814	RECEIVER	SLOW_SENDER1
3863.402	FAST_SENDER	N/A
3864.158	RECEIVER	FAST_SENDER
3866.606	FAST_SENDER	N/A
3867.355	RECEIVER	FAST_SENDER
3868.224	SLOW_SENDER1	N/A
3869.012	RECEIVER	SLOW_SENDER1
3869.773	FAST_SENDER	N/A
3870.568	RECEIVER	FAST_SENDER
3872.988	FAST_SENDER	N/A
3873.746	RECEIVER	FAST_SENDER
3876.189	FAST_SENDER	N/A
3876.915	RECEIVER	FAST_SENDER
3879.352	FAST_SENDER	N/A
3880.076	RECEIVER	FAST_SENDER
3880.116	SLOW_SENDER1	N/A
3880.908	RECEIVER	SLOW_SENDER1
3882.507	FAST_SENDER	N/A
3884.869	RECEIVER	FAST_SENDER
3887.317	FAST_SENDER	N/A
3888.066	RECEIVER	FAST_SENDER
3888.342	SLOW_SENDER1	N/A
3889.081	RECEIVER	SLOW_SENDER1
3890.510	FAST_SENDER	N/A
3891.248	RECEIVER	FAST_SENDER
3893.682	FAST_SENDER	N/A
3894.456	RECEIVER	FAST_SENDER
3896.498	SLOW_SENDER1	N/A
3896.904	FAST_SENDER	N/A
3899.238	RECEIVER	FAST_SENDER
3901.168	RECEIVER	SLOW_SENDER1
3901.672	FAST_SENDER	N/A
3902.392	RECEIVER	FAST_SENDER
3904.804	FAST_SENDER	N/A
3905.586	RECEIVER	FAST_SENDER
3907.993	FAST_SENDER	N/A
3908.606	SLOW_SENDER1	N/A
3908.715	RECEIVER	FAST_SENDER
3911.141	FAST_SENDER	N/A
3911.904	RECEIVER	FAST_SENDER
3914.315	FAST_SENDER	N/A
3915.035	RECEIVER	FAST_SENDER
3917.467	FAST_SENDER	N/A
3918.246	RECEIVER	FAST_SENDER
3920.648	FAST_SENDER	N/A
3921.435	RECEIVER	FAST_SENDER
3925.635	FAST_SENDER	N/A
3926.357	RECEIVER	FAST_SENDER
3928.797	FAST_SENDER	N/A
3929.560	RECEIVER	FAST_SENDER
3931.961	FAST_SENDER	N/A
3932.706	RECEIVER	FAST_SENDER
3935.118	FAST_SENDER	N/A
3935.871	RECEIVER	FAST_SENDER
3938.304	FAST_SENDER	N/A
3939.082	RECEIVER	FAST_SENDER
3941.514	FAST_SENDER	N/A
3942.306	RECEIVER	FAST_SENDER
3944.751	FAST_SENDER	N/A
3945.496	RECEIVER	FAST_SENDER
3947.933	FAST_SENDER	N/A
3948.702	RECEIVER	FAST_SENDER
3951.109	FAST_SENDER	N/A
3951.861	RECEIVER	FAST_SENDER
3954.280	FAST_SENDER	N/A
3955.079	RECEIVER	FAST_SENDER
3957.515	FAST_SENDER	N/A
3958.254	RECEIVER	FAST_SENDER
3960.676	FAST_SENDER	N/A
3961.408	RECEIVER	FAST_SENDER
3963.846	FAST_SENDER	N/A
3964.565	RECEIVER	FAST_SENDER
3967.010	FAST_SENDER	N/A
3967.753	RECEIVER	FAST_SENDER
3970.156	FAST_SENDER	N/A
3970.932	RECEIVER	FAST_SENDER
3973.358	FAST_SENDER	N/A
3974.100	RECEIVER	FAST_SENDER
3976.517	FAST_SENDER	N/A
3977.326	RECEIVER	FAST_SENDER
3979.736	FAST_SENDER	N/A
3980.505	RECEIVER	FAST_SENDER
3982.910	FAST_SENDER	N/A
3983.659	RECEIVER	FAST_SENDER
3986.079	FAST_SENDER	N/A
3986.875	RECEIVER	FAST_SENDER
3989.308	FAST_SENDER	N/A
3990.028	RECEIVER	FAST_SENDER
3992.459	FAST_SENDER	N/A
3993.225	RECEIVER	FAST_SENDER
3995.636	FAST_SENDER	N/A
3996.395	RECEIVER	FAST_SENDER
3998.819	FAST_SENDER	N/A
3999.566	RECEIVER	FAST_SENDER
4001.975	FAST_SENDER	N/A
4002.729	RECEIVER	FAST_SENDER
4005.156	FAST_SENDER	N/A
4005.911	RECEIVER	FAST_SENDER
4008.353	FAST_SENDER	N/A
4015.968	FAST_SENDER	N/A
4023.296	FAST_SENDER	N/A
4030.578	FAST_SENDER	N/A
4038.066	FAST_SENDER	N/A
4045.877	FAST_SENDER	N/A
4053.131	FAST_SENDER	N/A
4060.153	FAST_SENDER	N/A
4067.737	FAST_SENDER	N/A
4075.393	FAST_SENDER	N/A
4082.911	FAST_SENDER	N/A
4090.051	FAST_SENDER	N/A
4097.350	FAST_SENDER	N/A
4104.872	FAST_SENDER	N/A
4112.565	FAST_SENDER	N/A
4119.584	FAST_SENDER	N/A
4127.072	FAST_SENDER	N/A
4127.790	SLOW_SENDER1	N/A
4134.383	FAST_SENDER	N/A
4139.277	SLOW_SENDER1	N/A
4141.994	FAST_SENDER	N/A
4150.302	FAST_SENDER	N/A
4152.117	SLOW_SENDER1	N/A
4159.455	FAST_SENDER	N/A
4167.120	FAST_SENDER	N/A
4174.441	FAST_SENDER	N/A
4182.263	FAST_SENDER	N/A
4190.073	FAST_SENDER	N/A
4197.639	FAST_SENDER	N/A
4205.717	FAST_SENDER	N/A
4213.460	FAST_SENDER	N/A
4221.262	FAST_SENDER	N/A
4225.319	RECEIVER	FAST_SENDER
4227.766	FAST_SENDER	N/A
4228.559	RECEIVER	FAST_SENDER
4230.995	FAST_SENDER	N/A
4231.748	RECEIVER	FAST_SENDER
4234.172	FAST_SENDER	N/A
4234.924	RECEIVER	FAST_SENDER
4237.329	FAST_SENDER	N/A
4238.068	RECEIVER	FAST_SENDER
4242.254	FAST_SENDER	N/A
4243.040	RECEIVER	FAST_SENDER
4245.475	FAST_SENDER	N/A
4246.226	RECEIVER	FAST_SENDER
4248.672	FAST_SENDER	N/A
4249.434	RECEIVER	FAST_SENDER
4251.844	FAST_SENDER	N/A
4252.619	RECEIVER	FAST_SENDER
4255.044	FAST_SENDER	N/A
4255.816	RECEIVER	FAST_SENDER
4258.245	FAST_SENDER	N/A
4259.052	RECEIVER	FAST_SENDER
4261.458	FAST_SENDER	N/A
4262.262	RECEIVER	FAST_SENDER
4264.674	FAST_SENDER	N/A
4265.434	RECEIVER	FAST_SENDER
4267.875	FAST_SENDER	N/A
4268.676	RECEIVER	FAST_SENDER
4271.118	FAST_SENDER	N/A
4271.850	RECEIVER	FAST_SENDER
4275.831	FAST_SENDER	N/A
4276.585	RECEIVER	FAST_SENDER
4279.026	FAST_SENDER	N/A
4279.837	RECEIVER	FAST_SENDER
4282.272	FAST_SENDER	N/A
4283.005	RECEIVER	FAST_SENDER
4285.409	FAST_SENDER	N/A
4286.196	RECEIVER	FAST_SENDER
4288.632	FAST_SENDER	N/A
4289.387	RECEIVER	FAST_SENDER
4291.835	FAST_SENDER	N/A
4292.639	RECEIVER	FAST_SENDER
4295.072	FAST_SENDER	N/A
4295.830	RECEIVER	FAST_SENDER
4299.794	FAST_SENDER	N/A
4300.619	RECEIVER	FAST_SENDER
4303.034	FAST_SENDER	N/A
4303.837	RECEIVER	FAST_SENDER
4306.267	FAST_SENDER	N/A
4307.035	RECEIVER	FAST_SENDER
4309.474	FAST_SENDER	N/A
4310.213	RECEIVER	FAST_SENDER
4312.618	FAST_SENDER	N/A
4315.169	RECEIVER	FAST_SENDER
4317.572	FAST_SENDER	N/A
4318.348	RECEIVER	FAST_SENDER
4320.780	FAST_SENDER	N/A
4321.557	RECEIVER	FAST_SENDER
4323.997	FAST_SENDER	N/A
4324.732	RECEIVER	FAST_SENDER
4327.146	FAST_SENDER	N/A
4327.873	RECEIVER	FAST_SENDER
4330.297	FAST_SENDER	N/A
4331.080	RECEIVER	FAST_SENDER
4333.501	FAST_SENDER	N/A
4334.231	RECEIVER	FAST_SENDER
4336.633	FAST_SENDER	N/A
4337.411	RECEIVER	FAST_SENDER
4343.261	FAST_SENDER	N/A
4344.046	RECEIVER	FAST_SENDER
4346.489	FAST_SENDER	N/A
4347.249	RECEIVER	FAST_SENDER
4349.688	FAST_SENDER	N/A
4350.430	RECEIVER	FAST_SENDER
4352.837	FAST_SENDER	N/A
4353.602	RECEIVER	FAST_SENDER
4356.024	FAST_SENDER	N/A
4356.780	RECEIVER	FAST_SENDER
4359.184	FAST_SENDER	N/A
4359.935	RECEIVER	FAST_SENDER
4362.337	FAST_SENDER	N/A
4363.086	RECEIVER	FAST_SENDER
4365.489	FAST_SENDER	N/A
4366.227	RECEIVER	FAST_SENDER
4368.654	FAST_SENDER	N/A
4369.416	RECEIVER	FAST_SENDER
4371.829	FAST_SENDER	N/A
4372.578	RECEIVER	FAST_SENDER
4375.020	FAST_SENDER	N/A
4375.790	SLOW_SENDER1	N/A
4376.546	RECEIVER	SLOW_SENDER1
4377.414	RECEIVER	FAST_SENDER
4378.984	SLOW_SENDER1	N/A
4379.733	RECEIVER	SLOW_SENDER1
4379.860	FAST_SENDER	N/A
4380.600	RECEIVER	FAST_SENDER
4382.143	SLOW_SENDER1	N/A
4382.875	RECEIVER	SLOW_SENDER1
4383.039	FAST_SENDER	N/A
4383.783	RECEIVER	FAST_SENDER
4385.313	SLOW_SENDER1	N/A
4386.085	RECEIVER	SLOW_SENDER1
4386.202	FAST_SENDER	N/A
4386.982	RECEIVER	FAST_SENDER
4389.428	FAST_SENDER	N/A
4390.151	RECEIVER	FAST_SENDER
4391.514	SLOW_SENDER1	N/A
4392.261	RECEIVER	SLOW_SENDER1
4392.601	FAST_SENDER	N/A
4393.347	RECEIVER	FAST_SENDER
4395.785	FAST_SENDER	N/A
4396.568	RECEIVER	FAST_SENDER
4397.677	SLOW_SENDER1	N/A
4398.434	RECEIVER	SLOW_SENDER1
4398.970	FAST_SENDER	N/A
4399.735	RECEIVER	FAST_SENDER
4406.026	FAST_SENDER	N/A
4406.824	RECEIVER	FAST_SENDER
4409.273	FAST_SENDER	N/A
4410.069	RECEIVER	FAST_SENDER
4411.256	SLOW_SENDER1	N/A
4412.017	RECEIVER	SLOW_SENDER1
4412.498	FAST_SENDER	N/A
4413.255	RECEIVER	FAST_SENDER
4418.892	FAST_SENDER	N/A
4419.445	SLOW_SENDER1	N/A
4419.653	RECEIVER	FAST_SENDER
4421.694	RECEIVER	SLOW_SENDER1
4422.077	FAST_SENDER	N/A
4429.127	SLOW_SENDER1	N/A
4429.812	FAST_SENDER	N/A
4437.260	FAST_SENDER	N/A
4444.583	FAST_SENDER	N/A
4452.249	FAST_SENDER	N/A
4459.679	FAST_SENDER	N/A
4467.128	FAST_SENDER	N/A
4474.649	FAST_SENDER	N/A
4481.859	FAST_SENDER	N/A
4489.906	FAST_SENDER	N/A
4497.338	FAST_SENDER	N/A
4504.769	FAST_SENDER	N/A
4512.567	FAST_SENDER	N/A
4519.815	FAST_SENDER	N/A
4527.057	FAST_SENDER	N/A
4534.969	FAST_SENDER	N/A
4542.659	FAST_SENDER	N/A
4550.341	FAST_SENDER	N/A
4557.806	FAST_SENDER	N/A
4565.271	FAST_SENDER	N/A
4573.113	FAST_SENDER	N/A
4580.870	FAST_SENDER	N/A
4587.957	FAST_SENDER	N/A
4595.606	FAST_SENDER	N/A
4603.519	FAST_SENDER	N/A
4611.060	FAST_SENDER	N/A
4618.463	FAST_SENDER	N/A
4626.335	FAST_SENDER	N/A
4634.373	FAST_SENDER	N/A
4642.140	FAST_SENDER	N/A
4642.934	RECEIVER	FAST_SENDER
4645.339	FAST_SENDER	N/A
4647.847	RECEIVER	FAST_SENDER
4648.100	SLOW_SENDER1	N/A
4648.891	RECEIVER	SLOW_SENDER1
4650.259	FAST_SENDER	N/A
4650.996	RECEIVER	FAST_SENDER
4651.302	SLOW_SENDER1	N/A
4652.049	RECEIVER	SLOW_SENDER1
4653.443	FAST_SENDER	N/A
4654.194	RECEIVER	FAST_SENDER
4654.461	SLOW_SENDER1	N/A
4655.210	RECEIVER	SLOW_SENDER1
4656.631	FAST_SENDER	N/A
4657.368	RECEIVER	FAST_SENDER
4657.629	SLOW_SENDER1	N/A
4658.424	RECEIVER	SLOW_SENDER1
4659.779	FAST_SENDER	N/A
[truncated: 13,237 more rows]
