# Supplementary material for: CATO: Wake-Up reCeiver-bAsed communicaTiOn for Batteryless Devices
Source: Sensors (Basel). 2025 Nov 7;25(22):6813. doi: 10.3390/s25226813 (PMC12655924; doi:10.3390/s25226813)
Supplement: Supplementary file 1 [file sensors-25-06813-s001.zip › File S1_Experimental_and_Simulation_Data/simulation/capsweep/cap100/mac_competing_nodes_priority.csv]

time_s	node_id	received_from
2.700	FAST_SENDER	N/A
2.700	SLOW_SENDER1	N/A
8.447	RECEIVER	FAST_SENDER
10.878	FAST_SENDER	N/A
11.660	RECEIVER	FAST_SENDER
13.801	RECEIVER	SLOW_SENDER1
14.110	FAST_SENDER	N/A
14.860	RECEIVER	FAST_SENDER
16.232	SLOW_SENDER1	N/A
17.290	FAST_SENDER	N/A
22.208	RECEIVER	SLOW_SENDER1
24.630	SLOW_SENDER1	N/A
25.432	RECEIVER	SLOW_SENDER1
27.869	SLOW_SENDER1	N/A
28.255	RECEIVER	FAST_SENDER
30.268	RECEIVER	SLOW_SENDER1
30.698	FAST_SENDER	N/A
35.684	SLOW_SENDER1	N/A
36.501	RECEIVER	SLOW_SENDER1
41.559	RECEIVER	FAST_SENDER
43.968	FAST_SENDER	N/A
44.720	RECEIVER	FAST_SENDER
45.727	SLOW_SENDER1	N/A
46.458	RECEIVER	SLOW_SENDER1
47.143	FAST_SENDER	N/A
47.852	RECEIVER	FAST_SENDER
50.268	FAST_SENDER	N/A
53.903	SLOW_SENDER1	N/A
54.663	RECEIVER	SLOW_SENDER1
62.108	SLOW_SENDER1	N/A
62.911	FAST_SENDER	N/A
63.698	RECEIVER	FAST_SENDER
65.910	RECEIVER	SLOW_SENDER1
66.141	FAST_SENDER	N/A
66.869	RECEIVER	FAST_SENDER
69.277	FAST_SENDER	N/A
73.359	SLOW_SENDER1	N/A
74.099	RECEIVER	SLOW_SENDER1
81.501	SLOW_SENDER1	N/A
81.855	FAST_SENDER	N/A
82.621	RECEIVER	FAST_SENDER
85.052	FAST_SENDER	N/A
91.049	RECEIVER	FAST_SENDER
93.483	FAST_SENDER	N/A
94.248	RECEIVER	FAST_SENDER
96.671	FAST_SENDER	N/A
102.946	RECEIVER	FAST_SENDER
105.373	FAST_SENDER	N/A
106.154	RECEIVER	FAST_SENDER
113.671	FAST_SENDER	N/A
114.458	RECEIVER	FAST_SENDER
121.653	FAST_SENDER	N/A
122.410	RECEIVER	FAST_SENDER
124.858	FAST_SENDER	N/A
130.696	RECEIVER	FAST_SENDER
133.129	FAST_SENDER	N/A
133.901	RECEIVER	FAST_SENDER
141.241	FAST_SENDER	N/A
142.000	RECEIVER	FAST_SENDER
144.432	FAST_SENDER	N/A
150.575	RECEIVER	FAST_SENDER
152.992	FAST_SENDER	N/A
153.785	RECEIVER	FAST_SENDER
156.215	FAST_SENDER	N/A
162.237	RECEIVER	FAST_SENDER
164.657	FAST_SENDER	N/A
165.403	RECEIVER	FAST_SENDER
167.848	FAST_SENDER	N/A
174.179	RECEIVER	FAST_SENDER
176.596	FAST_SENDER	N/A
177.392	RECEIVER	FAST_SENDER
179.833	FAST_SENDER	N/A
185.766	RECEIVER	FAST_SENDER
192.428	FAST_SENDER	N/A
193.193	RECEIVER	FAST_SENDER
195.607	FAST_SENDER	N/A
201.527	RECEIVER	FAST_SENDER
203.948	FAST_SENDER	N/A
204.710	RECEIVER	FAST_SENDER
207.152	FAST_SENDER	N/A
213.477	RECEIVER	FAST_SENDER
215.885	FAST_SENDER	N/A
216.645	RECEIVER	FAST_SENDER
219.059	FAST_SENDER	N/A
225.120	RECEIVER	FAST_SENDER
227.532	FAST_SENDER	N/A
228.305	RECEIVER	FAST_SENDER
230.716	FAST_SENDER	N/A
236.681	RECEIVER	FAST_SENDER
239.130	FAST_SENDER	N/A
239.922	RECEIVER	FAST_SENDER
242.339	FAST_SENDER	N/A
248.269	RECEIVER	FAST_SENDER
250.709	FAST_SENDER	N/A
251.473	RECEIVER	FAST_SENDER
253.891	FAST_SENDER	N/A
260.075	RECEIVER	FAST_SENDER
262.492	FAST_SENDER	N/A
263.255	RECEIVER	FAST_SENDER
265.668	FAST_SENDER	N/A
271.869	RECEIVER	FAST_SENDER
274.292	FAST_SENDER	N/A
275.068	RECEIVER	FAST_SENDER
277.499	FAST_SENDER	N/A
283.208	RECEIVER	FAST_SENDER
285.643	FAST_SENDER	N/A
286.371	RECEIVER	FAST_SENDER
288.784	FAST_SENDER	N/A
294.939	RECEIVER	FAST_SENDER
297.358	FAST_SENDER	N/A
298.078	RECEIVER	FAST_SENDER
300.525	FAST_SENDER	N/A
301.320	SLOW_SENDER1	N/A
306.649	RECEIVER	FAST_SENDER
309.050	FAST_SENDER	N/A
309.434	RECEIVER	SLOW_SENDER1
314.737	SLOW_SENDER1	N/A
314.779	RECEIVER	FAST_SENDER
317.213	FAST_SENDER	N/A
317.417	RECEIVER	SLOW_SENDER1
323.092	RECEIVER	FAST_SENDER
324.848	SLOW_SENDER1	N/A
325.535	FAST_SENDER	N/A
326.300	RECEIVER	FAST_SENDER
328.710	FAST_SENDER	N/A
328.792	RECEIVER	SLOW_SENDER1
329.499	RECEIVER	FAST_SENDER
331.933	FAST_SENDER	N/A
336.192	SLOW_SENDER1	N/A
336.923	RECEIVER	SLOW_SENDER1
344.300	FAST_SENDER	N/A
344.372	SLOW_SENDER1	N/A
345.031	RECEIVER	FAST_SENDER
347.476	FAST_SENDER	N/A
352.896	RECEIVER	FAST_SENDER
355.297	FAST_SENDER	N/A
356.097	RECEIVER	FAST_SENDER
358.542	FAST_SENDER	N/A
364.569	RECEIVER	FAST_SENDER
367.002	FAST_SENDER	N/A
367.751	RECEIVER	FAST_SENDER
370.160	FAST_SENDER	N/A
381.072	RECEIVER	FAST_SENDER
383.518	FAST_SENDER	N/A
384.301	RECEIVER	FAST_SENDER
386.703	FAST_SENDER	N/A
392.443	RECEIVER	FAST_SENDER
394.887	FAST_SENDER	N/A
395.668	RECEIVER	FAST_SENDER
398.074	FAST_SENDER	N/A
403.907	RECEIVER	FAST_SENDER
406.315	FAST_SENDER	N/A
407.088	RECEIVER	FAST_SENDER
409.520	FAST_SENDER	N/A
415.701	RECEIVER	FAST_SENDER
418.143	FAST_SENDER	N/A
418.916	RECEIVER	FAST_SENDER
421.318	FAST_SENDER	N/A
427.213	RECEIVER	FAST_SENDER
429.650	FAST_SENDER	N/A
430.420	RECEIVER	FAST_SENDER
432.826	FAST_SENDER	N/A
438.970	RECEIVER	FAST_SENDER
441.387	FAST_SENDER	N/A
443.869	RECEIVER	FAST_SENDER
446.274	FAST_SENDER	N/A
452.396	RECEIVER	FAST_SENDER
454.819	FAST_SENDER	N/A
455.575	RECEIVER	FAST_SENDER
458.021	FAST_SENDER	N/A
464.005	RECEIVER	FAST_SENDER
466.417	FAST_SENDER	N/A
467.217	RECEIVER	FAST_SENDER
469.636	FAST_SENDER	N/A
475.827	RECEIVER	FAST_SENDER
478.228	FAST_SENDER	N/A
478.983	RECEIVER	FAST_SENDER
481.384	FAST_SENDER	N/A
487.276	RECEIVER	FAST_SENDER
489.691	FAST_SENDER	N/A
490.468	RECEIVER	FAST_SENDER
492.908	FAST_SENDER	N/A
498.678	RECEIVER	FAST_SENDER
501.090	FAST_SENDER	N/A
501.850	RECEIVER	FAST_SENDER
504.285	FAST_SENDER	N/A
510.656	RECEIVER	FAST_SENDER
513.074	FAST_SENDER	N/A
513.831	RECEIVER	FAST_SENDER
516.249	FAST_SENDER	N/A
522.073	RECEIVER	FAST_SENDER
524.518	FAST_SENDER	N/A
525.276	RECEIVER	FAST_SENDER
527.704	FAST_SENDER	N/A
533.899	RECEIVER	FAST_SENDER
536.300	FAST_SENDER	N/A
537.069	RECEIVER	FAST_SENDER
539.510	FAST_SENDER	N/A
545.481	RECEIVER	FAST_SENDER
547.913	FAST_SENDER	N/A
548.693	RECEIVER	FAST_SENDER
556.135	FAST_SENDER	N/A
556.919	RECEIVER	FAST_SENDER
559.359	FAST_SENDER	N/A
565.291	RECEIVER	FAST_SENDER
565.300	SLOW_SENDER1	N/A
566.072	RECEIVER	SLOW_SENDER1
567.716	FAST_SENDER	N/A
568.473	SLOW_SENDER1	N/A
572.463	RECEIVER	SLOW_SENDER1
577.876	SLOW_SENDER1	N/A
580.423	RECEIVER	SLOW_SENDER1
580.556	FAST_SENDER	N/A
586.659	RECEIVER	FAST_SENDER
587.841	SLOW_SENDER1	N/A
589.065	FAST_SENDER	N/A
589.793	RECEIVER	FAST_SENDER
591.541	RECEIVER	SLOW_SENDER1
592.234	FAST_SENDER	N/A
593.001	RECEIVER	FAST_SENDER
595.403	FAST_SENDER	N/A
598.953	SLOW_SENDER1	N/A
599.708	RECEIVER	SLOW_SENDER1
607.123	SLOW_SENDER1	N/A
608.259	FAST_SENDER	N/A
609.025	RECEIVER	FAST_SENDER
610.875	RECEIVER	SLOW_SENDER1
621.779	FAST_SENDER	N/A
622.510	RECEIVER	FAST_SENDER
624.954	FAST_SENDER	N/A
630.968	RECEIVER	FAST_SENDER
633.406	FAST_SENDER	N/A
635.938	RECEIVER	FAST_SENDER
638.346	FAST_SENDER	N/A
644.102	RECEIVER	FAST_SENDER
646.535	FAST_SENDER	N/A
647.289	RECEIVER	FAST_SENDER
649.698	FAST_SENDER	N/A
655.616	RECEIVER	FAST_SENDER
658.030	FAST_SENDER	N/A
658.789	RECEIVER	FAST_SENDER
661.226	FAST_SENDER	N/A
667.257	RECEIVER	FAST_SENDER
669.666	FAST_SENDER	N/A
682.429	FAST_SENDER	N/A
683.201	RECEIVER	FAST_SENDER
685.620	FAST_SENDER	N/A
691.529	RECEIVER	FAST_SENDER
693.943	FAST_SENDER	N/A
694.688	RECEIVER	FAST_SENDER
697.090	FAST_SENDER	N/A
703.060	RECEIVER	FAST_SENDER
705.508	FAST_SENDER	N/A
706.274	RECEIVER	FAST_SENDER
708.717	FAST_SENDER	N/A
714.536	RECEIVER	FAST_SENDER
716.944	FAST_SENDER	N/A
717.737	RECEIVER	FAST_SENDER
720.169	FAST_SENDER	N/A
726.486	RECEIVER	FAST_SENDER
728.918	FAST_SENDER	N/A
729.704	RECEIVER	FAST_SENDER
732.131	FAST_SENDER	N/A
737.885	RECEIVER	FAST_SENDER
740.318	FAST_SENDER	N/A
741.092	RECEIVER	FAST_SENDER
743.513	FAST_SENDER	N/A
749.273	RECEIVER	FAST_SENDER
751.713	FAST_SENDER	N/A
752.497	RECEIVER	FAST_SENDER
754.908	FAST_SENDER	N/A
760.961	RECEIVER	FAST_SENDER
763.395	FAST_SENDER	N/A
764.109	RECEIVER	FAST_SENDER
766.559	FAST_SENDER	N/A
772.651	RECEIVER	FAST_SENDER
775.055	FAST_SENDER	N/A
775.764	RECEIVER	FAST_SENDER
778.198	FAST_SENDER	N/A
784.233	RECEIVER	FAST_SENDER
786.654	FAST_SENDER	N/A
787.395	RECEIVER	FAST_SENDER
789.806	FAST_SENDER	N/A
795.316	RECEIVER	FAST_SENDER
797.733	FAST_SENDER	N/A
798.521	RECEIVER	FAST_SENDER
800.932	FAST_SENDER	N/A
807.085	RECEIVER	FAST_SENDER
809.529	FAST_SENDER	N/A
810.329	RECEIVER	FAST_SENDER
812.737	FAST_SENDER	N/A
818.708	RECEIVER	FAST_SENDER
821.120	FAST_SENDER	N/A
821.890	RECEIVER	FAST_SENDER
824.309	FAST_SENDER	N/A
828.100	SLOW_SENDER1	N/A
829.845	RECEIVER	FAST_SENDER
832.256	FAST_SENDER	N/A
833.031	RECEIVER	FAST_SENDER
833.949	RECEIVER	SLOW_SENDER1
835.437	FAST_SENDER	N/A
836.154	RECEIVER	FAST_SENDER
838.579	FAST_SENDER	N/A
839.369	SLOW_SENDER1	N/A
840.101	RECEIVER	SLOW_SENDER1
841.040	RECEIVER	FAST_SENDER
843.488	FAST_SENDER	N/A
845.508	SLOW_SENDER1	N/A
846.328	RECEIVER	SLOW_SENDER1
851.740	SLOW_SENDER1	N/A
853.914	RECEIVER	SLOW_SENDER1
856.554	FAST_SENDER	N/A
861.332	SLOW_SENDER1	N/A
862.097	RECEIVER	SLOW_SENDER1
867.220	RECEIVER	FAST_SENDER
869.644	FAST_SENDER	N/A
870.420	RECEIVER	FAST_SENDER
872.834	FAST_SENDER	N/A
873.929	SLOW_SENDER1	N/A
874.671	RECEIVER	SLOW_SENDER1
882.100	SLOW_SENDER1	N/A
885.439	FAST_SENDER	N/A
886.220	RECEIVER	FAST_SENDER
888.648	FAST_SENDER	N/A
894.493	RECEIVER	FAST_SENDER
896.900	FAST_SENDER	N/A
897.641	RECEIVER	FAST_SENDER
900.050	FAST_SENDER	N/A
906.109	RECEIVER	FAST_SENDER
908.515	FAST_SENDER	N/A
909.267	RECEIVER	FAST_SENDER
911.677	FAST_SENDER	N/A
917.406	RECEIVER	FAST_SENDER
919.854	FAST_SENDER	N/A
920.622	RECEIVER	FAST_SENDER
923.050	FAST_SENDER	N/A
928.732	RECEIVER	FAST_SENDER
931.157	FAST_SENDER	N/A
931.901	RECEIVER	FAST_SENDER
934.327	FAST_SENDER	N/A
940.141	RECEIVER	FAST_SENDER
942.556	FAST_SENDER	N/A
943.304	RECEIVER	FAST_SENDER
945.727	FAST_SENDER	N/A
951.395	RECEIVER	FAST_SENDER
953.802	FAST_SENDER	N/A
954.531	RECEIVER	FAST_SENDER
956.976	FAST_SENDER	N/A
962.934	RECEIVER	FAST_SENDER
965.351	FAST_SENDER	N/A
966.129	RECEIVER	FAST_SENDER
968.554	FAST_SENDER	N/A
974.466	RECEIVER	FAST_SENDER
976.911	FAST_SENDER	N/A
977.650	RECEIVER	FAST_SENDER
980.075	FAST_SENDER	N/A
990.593	RECEIVER	FAST_SENDER
992.995	FAST_SENDER	N/A
993.736	RECEIVER	FAST_SENDER
996.140	FAST_SENDER	N/A
1001.922	RECEIVER	FAST_SENDER
1008.829	FAST_SENDER	N/A
1009.578	RECEIVER	FAST_SENDER
1012.023	FAST_SENDER	N/A
1017.566	RECEIVER	FAST_SENDER
1019.971	FAST_SENDER	N/A
1020.711	RECEIVER	FAST_SENDER
1028.515	FAST_SENDER	N/A
1029.312	RECEIVER	FAST_SENDER
1031.761	FAST_SENDER	N/A
1037.667	RECEIVER	FAST_SENDER
1040.110	FAST_SENDER	N/A
1040.844	RECEIVER	FAST_SENDER
1048.591	FAST_SENDER	N/A
1049.352	RECEIVER	FAST_SENDER
1051.768	FAST_SENDER	N/A
1057.923	RECEIVER	FAST_SENDER
1060.371	FAST_SENDER	N/A
1061.090	RECEIVER	FAST_SENDER
1063.512	FAST_SENDER	N/A
1069.530	RECEIVER	FAST_SENDER
1071.962	FAST_SENDER	N/A
1072.699	RECEIVER	FAST_SENDER
1075.119	FAST_SENDER	N/A
1081.053	RECEIVER	FAST_SENDER
1083.468	FAST_SENDER	N/A
1084.261	RECEIVER	FAST_SENDER
1086.671	FAST_SENDER	N/A
1092.549	RECEIVER	FAST_SENDER
1094.999	FAST_SENDER	N/A
1095.733	RECEIVER	FAST_SENDER
1098.140	FAST_SENDER	N/A
1101.340	SLOW_SENDER1	N/A
1104.238	RECEIVER	FAST_SENDER
1106.671	FAST_SENDER	N/A
1109.696	RECEIVER	SLOW_SENDER1
1112.437	RECEIVER	FAST_SENDER
1114.775	SLOW_SENDER1	N/A
1114.848	FAST_SENDER	N/A
1115.512	RECEIVER	SLOW_SENDER1
1120.934	SLOW_SENDER1	N/A
1121.058	RECEIVER	FAST_SENDER
1123.505	FAST_SENDER	N/A
1124.878	RECEIVER	SLOW_SENDER1
1129.703	RECEIVER	FAST_SENDER
1132.147	FAST_SENDER	N/A
1132.316	SLOW_SENDER1	N/A
1133.070	RECEIVER	SLOW_SENDER1
1138.069	RECEIVER	FAST_SENDER
1140.517	FAST_SENDER	N/A
1140.517	SLOW_SENDER1	N/A
1141.857	RECEIVER	SLOW_SENDER1
1146.996	RECEIVER	FAST_SENDER
1149.425	FAST_SENDER	N/A
1152.779	SLOW_SENDER1	N/A
1153.534	RECEIVER	SLOW_SENDER1
1154.964	RECEIVER	FAST_SENDER
1157.366	FAST_SENDER	N/A
1163.146	RECEIVER	FAST_SENDER
1165.595	FAST_SENDER	N/A
1171.357	RECEIVER	FAST_SENDER
1173.769	FAST_SENDER	N/A
1179.567	RECEIVER	FAST_SENDER
1182.000	FAST_SENDER	N/A
1188.338	RECEIVER	FAST_SENDER
1195.164	FAST_SENDER	N/A
1200.644	RECEIVER	FAST_SENDER
1203.089	FAST_SENDER	N/A
1209.060	RECEIVER	FAST_SENDER
1211.489	FAST_SENDER	N/A
1217.056	RECEIVER	FAST_SENDER
1219.456	FAST_SENDER	N/A
1225.575	RECEIVER	FAST_SENDER
1227.984	FAST_SENDER	N/A
1233.918	RECEIVER	FAST_SENDER
1236.323	FAST_SENDER	N/A
1247.375	RECEIVER	FAST_SENDER
1249.810	FAST_SENDER	N/A
1260.506	RECEIVER	FAST_SENDER
1262.950	FAST_SENDER	N/A
1269.113	RECEIVER	FAST_SENDER
1271.557	FAST_SENDER	N/A
1277.904	RECEIVER	FAST_SENDER
1280.326	FAST_SENDER	N/A
1293.183	FAST_SENDER	N/A
1299.451	RECEIVER	FAST_SENDER
1301.864	FAST_SENDER	N/A
1307.976	RECEIVER	FAST_SENDER
1310.379	FAST_SENDER	N/A
1316.204	RECEIVER	FAST_SENDER
1318.654	FAST_SENDER	N/A
1324.797	RECEIVER	FAST_SENDER
1327.213	FAST_SENDER	N/A
1333.436	RECEIVER	FAST_SENDER
1335.847	FAST_SENDER	N/A
1341.719	RECEIVER	FAST_SENDER
1344.166	FAST_SENDER	N/A
1350.189	RECEIVER	FAST_SENDER
1352.629	FAST_SENDER	N/A
1358.340	RECEIVER	FAST_SENDER
1360.741	FAST_SENDER	N/A
1366.993	RECEIVER	FAST_SENDER
1369.396	FAST_SENDER	N/A
1370.560	SLOW_SENDER1	N/A
1375.060	RECEIVER	FAST_SENDER
1376.434	RECEIVER	SLOW_SENDER1
1377.499	FAST_SENDER	N/A
1381.866	SLOW_SENDER1	N/A
1382.647	RECEIVER	SLOW_SENDER1
1383.536	RECEIVER	FAST_SENDER
1385.970	FAST_SENDER	N/A
1388.052	SLOW_SENDER1	N/A
1388.810	RECEIVER	SLOW_SENDER1
1392.552	RECEIVER	FAST_SENDER
1394.214	SLOW_SENDER1	N/A
1394.977	FAST_SENDER	N/A
1395.003	RECEIVER	SLOW_SENDER1
1400.727	RECEIVER	FAST_SENDER
1403.141	FAST_SENDER	N/A
1405.540	SLOW_SENDER1	N/A
1406.248	RECEIVER	SLOW_SENDER1
1409.419	RECEIVER	FAST_SENDER
1411.827	FAST_SENDER	N/A
1413.689	SLOW_SENDER1	N/A
1414.491	RECEIVER	SLOW_SENDER1
1417.671	RECEIVER	FAST_SENDER
1420.071	FAST_SENDER	N/A
1421.931	SLOW_SENDER1	N/A
1422.710	RECEIVER	SLOW_SENDER1
1426.150	RECEIVER	FAST_SENDER
1428.563	FAST_SENDER	N/A
1430.148	SLOW_SENDER1	N/A
1434.493	RECEIVER	SLOW_SENDER1
1435.250	RECEIVER	FAST_SENDER
1437.677	FAST_SENDER	N/A
1443.660	RECEIVER	FAST_SENDER
1446.106	FAST_SENDER	N/A
1452.106	RECEIVER	FAST_SENDER
1454.517	FAST_SENDER	N/A
1460.207	RECEIVER	FAST_SENDER
1462.643	FAST_SENDER	N/A
1468.693	RECEIVER	FAST_SENDER
1471.097	FAST_SENDER	N/A
1476.823	RECEIVER	FAST_SENDER
1479.235	FAST_SENDER	N/A
1485.145	RECEIVER	FAST_SENDER
1487.547	FAST_SENDER	N/A
1493.100	RECEIVER	FAST_SENDER
1500.032	FAST_SENDER	N/A
1506.058	RECEIVER	FAST_SENDER
1508.489	FAST_SENDER	N/A
1518.944	RECEIVER	FAST_SENDER
1521.366	FAST_SENDER	N/A
1527.185	RECEIVER	FAST_SENDER
1529.619	FAST_SENDER	N/A
1535.450	RECEIVER	FAST_SENDER
1537.893	FAST_SENDER	N/A
1543.794	RECEIVER	FAST_SENDER
1546.243	FAST_SENDER	N/A
1552.487	RECEIVER	FAST_SENDER
1554.898	FAST_SENDER	N/A
1560.559	RECEIVER	FAST_SENDER
1562.964	FAST_SENDER	N/A
1573.420	RECEIVER	FAST_SENDER
1575.870	FAST_SENDER	N/A
1581.570	RECEIVER	FAST_SENDER
1584.007	FAST_SENDER	N/A
1589.818	RECEIVER	FAST_SENDER
1592.265	FAST_SENDER	N/A
1598.345	RECEIVER	FAST_SENDER
1600.754	FAST_SENDER	N/A
1606.728	RECEIVER	FAST_SENDER
1609.141	FAST_SENDER	N/A
1615.163	RECEIVER	FAST_SENDER
1617.584	FAST_SENDER	N/A
1618.337	RECEIVER	FAST_SENDER
1620.767	FAST_SENDER	N/A
1626.682	RECEIVER	FAST_SENDER
1629.130	FAST_SENDER	N/A
1629.891	RECEIVER	FAST_SENDER
1632.291	FAST_SENDER	N/A
1638.385	RECEIVER	FAST_SENDER
1640.833	FAST_SENDER	N/A
1641.570	RECEIVER	FAST_SENDER
1643.970	FAST_SENDER	N/A
1650.172	RECEIVER	FAST_SENDER
1651.340	SLOW_SENDER1	N/A
1652.082	RECEIVER	SLOW_SENDER1
1652.605	FAST_SENDER	N/A
1654.493	SLOW_SENDER1	N/A
1658.286	RECEIVER	SLOW_SENDER1
1658.995	RECEIVER	FAST_SENDER
1663.691	SLOW_SENDER1	N/A
1664.422	RECEIVER	SLOW_SENDER1
1666.232	FAST_SENDER	N/A
1669.849	SLOW_SENDER1	N/A
1670.629	RECEIVER	SLOW_SENDER1
1671.994	RECEIVER	FAST_SENDER
1674.409	FAST_SENDER	N/A
1676.058	SLOW_SENDER1	N/A
1677.351	RECEIVER	SLOW_SENDER1
1680.230	RECEIVER	FAST_SENDER
1682.657	FAST_SENDER	N/A
1684.800	SLOW_SENDER1	N/A
1685.532	RECEIVER	SLOW_SENDER1
1688.526	RECEIVER	FAST_SENDER
1690.939	FAST_SENDER	N/A
1692.942	SLOW_SENDER1	N/A
1693.701	RECEIVER	SLOW_SENDER1
1697.180	RECEIVER	FAST_SENDER
1699.614	FAST_SENDER	N/A
1701.112	SLOW_SENDER1	N/A
1701.897	RECEIVER	SLOW_SENDER1
1706.053	RECEIVER	FAST_SENDER
1708.490	FAST_SENDER	N/A
1709.330	SLOW_SENDER1	N/A
1710.078	RECEIVER	SLOW_SENDER1
1714.452	RECEIVER	FAST_SENDER
1716.865	FAST_SENDER	N/A
1717.501	SLOW_SENDER1	N/A
1721.178	RECEIVER	SLOW_SENDER1
1722.564	RECEIVER	FAST_SENDER
1725.012	FAST_SENDER	N/A
1728.602	SLOW_SENDER1	N/A
1729.366	RECEIVER	SLOW_SENDER1
1730.872	RECEIVER	FAST_SENDER
1733.308	FAST_SENDER	N/A
1736.786	SLOW_SENDER1	N/A
1739.525	RECEIVER	FAST_SENDER
1741.961	FAST_SENDER	N/A
1747.826	RECEIVER	FAST_SENDER
1750.253	FAST_SENDER	N/A
1756.231	RECEIVER	FAST_SENDER
1758.661	FAST_SENDER	N/A
1764.129	RECEIVER	FAST_SENDER
1766.555	FAST_SENDER	N/A
1772.262	RECEIVER	FAST_SENDER
1774.701	FAST_SENDER	N/A
1780.638	RECEIVER	FAST_SENDER
1783.041	FAST_SENDER	N/A
1788.540	RECEIVER	FAST_SENDER
1790.962	FAST_SENDER	N/A
1796.656	RECEIVER	FAST_SENDER
1799.088	FAST_SENDER	N/A
1805.236	RECEIVER	FAST_SENDER
1807.683	FAST_SENDER	N/A
1813.331	RECEIVER	FAST_SENDER
1820.122	FAST_SENDER	N/A
1825.874	RECEIVER	FAST_SENDER
1828.324	FAST_SENDER	N/A
1834.403	RECEIVER	FAST_SENDER
1836.852	FAST_SENDER	N/A
1842.745	RECEIVER	FAST_SENDER
1845.178	FAST_SENDER	N/A
1851.179	RECEIVER	FAST_SENDER
1853.593	FAST_SENDER	N/A
1859.372	RECEIVER	FAST_SENDER
1861.788	FAST_SENDER	N/A
1867.963	RECEIVER	FAST_SENDER
1870.397	FAST_SENDER	N/A
1871.139	RECEIVER	FAST_SENDER
1873.576	FAST_SENDER	N/A
1884.153	RECEIVER	FAST_SENDER
1886.597	FAST_SENDER	N/A
1892.594	RECEIVER	FAST_SENDER
1895.039	FAST_SENDER	N/A
1900.981	RECEIVER	FAST_SENDER
1903.394	FAST_SENDER	N/A
1908.866	RECEIVER	FAST_SENDER
1911.269	FAST_SENDER	N/A
1911.990	RECEIVER	FAST_SENDER
1914.432	FAST_SENDER	N/A
1920.159	RECEIVER	FAST_SENDER
1922.588	FAST_SENDER	N/A
1923.331	RECEIVER	FAST_SENDER
1925.743	FAST_SENDER	N/A
1931.662	RECEIVER	FAST_SENDER
1934.110	FAST_SENDER	N/A
1934.858	RECEIVER	FAST_SENDER
1937.258	FAST_SENDER	N/A
1943.140	RECEIVER	FAST_SENDER
1945.582	FAST_SENDER	N/A
1946.329	RECEIVER	FAST_SENDER
1946.860	SLOW_SENDER1	N/A
1948.739	FAST_SENDER	N/A
1952.763	RECEIVER	SLOW_SENDER1
1958.211	SLOW_SENDER1	N/A
1960.505	RECEIVER	SLOW_SENDER1
1961.729	FAST_SENDER	N/A
1965.925	SLOW_SENDER1	N/A
1966.707	RECEIVER	SLOW_SENDER1
1972.141	SLOW_SENDER1	N/A
1974.253	FAST_SENDER	N/A
1974.384	RECEIVER	SLOW_SENDER1
1983.306	SLOW_SENDER1	N/A
1986.219	RECEIVER	SLOW_SENDER1
1986.674	FAST_SENDER	N/A
1993.098	RECEIVER	FAST_SENDER
1993.668	SLOW_SENDER1	N/A
1995.543	FAST_SENDER	N/A
1996.030	RECEIVER	SLOW_SENDER1
2001.792	RECEIVER	FAST_SENDER
2004.242	FAST_SENDER	N/A
2005.054	RECEIVER	FAST_SENDER
2007.486	FAST_SENDER	N/A
2017.888	RECEIVER	FAST_SENDER
2020.316	FAST_SENDER	N/A
2026.370	RECEIVER	FAST_SENDER
2028.794	FAST_SENDER	N/A
2034.690	RECEIVER	FAST_SENDER
2037.102	FAST_SENDER	N/A
2042.907	RECEIVER	FAST_SENDER
2045.332	FAST_SENDER	N/A
2046.083	RECEIVER	FAST_SENDER
2048.496	FAST_SENDER	N/A
2054.337	RECEIVER	FAST_SENDER
2060.985	FAST_SENDER	N/A
2061.761	RECEIVER	FAST_SENDER
2064.171	FAST_SENDER	N/A
2070.323	RECEIVER	FAST_SENDER
2072.763	FAST_SENDER	N/A
2073.525	RECEIVER	FAST_SENDER
2075.934	FAST_SENDER	N/A
2081.759	RECEIVER	FAST_SENDER
2084.159	FAST_SENDER	N/A
2084.927	RECEIVER	FAST_SENDER
2087.368	FAST_SENDER	N/A
2093.493	RECEIVER	FAST_SENDER
2095.932	FAST_SENDER	N/A
2098.422	RECEIVER	FAST_SENDER
2100.832	FAST_SENDER	N/A
2106.718	RECEIVER	FAST_SENDER
2109.144	FAST_SENDER	N/A
2114.992	RECEIVER	FAST_SENDER
2117.429	FAST_SENDER	N/A
2118.175	RECEIVER	FAST_SENDER
2120.609	FAST_SENDER	N/A
2126.659	RECEIVER	FAST_SENDER
2129.063	FAST_SENDER	N/A
2129.821	RECEIVER	FAST_SENDER
2132.259	FAST_SENDER	N/A
2138.295	RECEIVER	FAST_SENDER
2140.705	FAST_SENDER	N/A
2141.515	RECEIVER	FAST_SENDER
2143.926	FAST_SENDER	N/A
2149.800	RECEIVER	FAST_SENDER
2152.217	FAST_SENDER	N/A
2154.810	RECEIVER	FAST_SENDER
2157.219	FAST_SENDER	N/A
2163.099	RECEIVER	FAST_SENDER
2165.520	FAST_SENDER	N/A
2171.979	RECEIVER	FAST_SENDER
2174.396	FAST_SENDER	N/A
2185.012	RECEIVER	FAST_SENDER
2187.453	FAST_SENDER	N/A
2193.143	RECEIVER	FAST_SENDER
2195.559	FAST_SENDER	N/A
2201.935	RECEIVER	FAST_SENDER
2204.378	FAST_SENDER	N/A
2209.869	RECEIVER	FAST_SENDER
2212.315	FAST_SENDER	N/A
2213.390	SLOW_SENDER1	N/A
2218.533	RECEIVER	FAST_SENDER
2219.441	RECEIVER	SLOW_SENDER1
2220.952	FAST_SENDER	N/A
2224.847	SLOW_SENDER1	N/A
2225.610	RECEIVER	SLOW_SENDER1
2226.724	RECEIVER	FAST_SENDER
2229.151	FAST_SENDER	N/A
2231.028	SLOW_SENDER1	N/A
2231.797	RECEIVER	SLOW_SENDER1
2237.200	SLOW_SENDER1	N/A
2237.918	RECEIVER	SLOW_SENDER1
2239.858	RECEIVER	FAST_SENDER
2242.292	FAST_SENDER	N/A
2248.184	RECEIVER	FAST_SENDER
2248.538	SLOW_SENDER1	N/A
2249.286	RECEIVER	SLOW_SENDER1
2250.607	FAST_SENDER	N/A
2256.472	RECEIVER	FAST_SENDER
2256.726	SLOW_SENDER1	N/A
2257.471	RECEIVER	SLOW_SENDER1
2258.908	FAST_SENDER	N/A
2264.874	SLOW_SENDER1	N/A
2264.961	RECEIVER	FAST_SENDER
2265.676	RECEIVER	SLOW_SENDER1
2267.410	FAST_SENDER	N/A
2273.121	SLOW_SENDER1	N/A
2273.237	RECEIVER	FAST_SENDER
2275.682	FAST_SENDER	N/A
2277.342	RECEIVER	SLOW_SENDER1
2281.652	RECEIVER	FAST_SENDER
2284.058	FAST_SENDER	N/A
2290.099	RECEIVER	FAST_SENDER
2292.508	FAST_SENDER	N/A
2298.336	RECEIVER	FAST_SENDER
2300.736	FAST_SENDER	N/A
2311.341	RECEIVER	FAST_SENDER
2313.767	FAST_SENDER	N/A
2319.776	RECEIVER	FAST_SENDER
2322.223	FAST_SENDER	N/A
2327.809	RECEIVER	FAST_SENDER
2330.252	FAST_SENDER	N/A
2335.984	RECEIVER	FAST_SENDER
2338.404	FAST_SENDER	N/A
2344.308	RECEIVER	FAST_SENDER
2346.711	FAST_SENDER	N/A
2352.381	RECEIVER	FAST_SENDER
2354.791	FAST_SENDER	N/A
2360.976	RECEIVER	FAST_SENDER
2363.417	FAST_SENDER	N/A
2369.219	RECEIVER	FAST_SENDER
2371.625	FAST_SENDER	N/A
2377.195	RECEIVER	FAST_SENDER
2379.615	FAST_SENDER	N/A
2385.217	RECEIVER	FAST_SENDER
2392.028	FAST_SENDER	N/A
2398.158	RECEIVER	FAST_SENDER
2400.608	FAST_SENDER	N/A
2406.521	RECEIVER	FAST_SENDER
2408.922	FAST_SENDER	N/A
2414.778	RECEIVER	FAST_SENDER
2417.179	FAST_SENDER	N/A
2423.069	RECEIVER	FAST_SENDER
2425.509	FAST_SENDER	N/A
2431.196	RECEIVER	FAST_SENDER
2438.363	FAST_SENDER	N/A
2443.950	RECEIVER	FAST_SENDER
2446.371	FAST_SENDER	N/A
2452.433	RECEIVER	FAST_SENDER
2454.836	FAST_SENDER	N/A
2460.651	RECEIVER	FAST_SENDER
2463.082	FAST_SENDER	N/A
2463.844	RECEIVER	FAST_SENDER
2466.293	FAST_SENDER	N/A
2471.729	RECEIVER	FAST_SENDER
2474.160	FAST_SENDER	N/A
2474.973	RECEIVER	FAST_SENDER
2477.408	FAST_SENDER	N/A
2483.363	RECEIVER	FAST_SENDER
2485.787	FAST_SENDER	N/A
2486.594	RECEIVER	FAST_SENDER
2489.033	FAST_SENDER	N/A
2494.050	SLOW_SENDER1	N/A
2495.392	RECEIVER	FAST_SENDER
2496.134	RECEIVER	SLOW_SENDER1
2497.802	FAST_SENDER	N/A
2498.575	SLOW_SENDER1	N/A
2502.598	RECEIVER	SLOW_SENDER1
2503.986	RECEIVER	FAST_SENDER
2506.402	FAST_SENDER	N/A
2508.025	SLOW_SENDER1	N/A
2508.777	RECEIVER	SLOW_SENDER1
2512.034	RECEIVER	FAST_SENDER
2514.210	SLOW_SENDER1	N/A
2514.472	FAST_SENDER	N/A
2514.958	RECEIVER	SLOW_SENDER1
2520.458	RECEIVER	FAST_SENDER
2522.365	SLOW_SENDER1	N/A
2522.890	FAST_SENDER	N/A
2523.143	RECEIVER	SLOW_SENDER1
2529.252	RECEIVER	FAST_SENDER
2531.691	FAST_SENDER	N/A
2534.765	SLOW_SENDER1	N/A
2535.571	RECEIVER	SLOW_SENDER1
2537.464	RECEIVER	FAST_SENDER
2539.907	FAST_SENDER	N/A
2543.004	SLOW_SENDER1	N/A
2543.781	RECEIVER	SLOW_SENDER1
2546.219	RECEIVER	FAST_SENDER
2548.638	FAST_SENDER	N/A
2551.226	SLOW_SENDER1	N/A
2551.946	RECEIVER	SLOW_SENDER1
2554.544	RECEIVER	FAST_SENDER
2556.993	FAST_SENDER	N/A
2559.387	SLOW_SENDER1	N/A
2560.122	RECEIVER	SLOW_SENDER1
2563.096	RECEIVER	FAST_SENDER
2565.509	FAST_SENDER	N/A
2571.559	RECEIVER	FAST_SENDER
2573.971	FAST_SENDER	N/A
2579.978	RECEIVER	FAST_SENDER
2582.417	FAST_SENDER	N/A
2588.112	RECEIVER	FAST_SENDER
2590.556	FAST_SENDER	N/A
2596.411	RECEIVER	FAST_SENDER
2598.841	FAST_SENDER	N/A
2604.885	RECEIVER	FAST_SENDER
2607.299	FAST_SENDER	N/A
2618.048	RECEIVER	FAST_SENDER
2620.457	FAST_SENDER	N/A
2626.089	RECEIVER	FAST_SENDER
2628.535	FAST_SENDER	N/A
2634.377	RECEIVER	FAST_SENDER
2636.780	FAST_SENDER	N/A
2642.364	RECEIVER	FAST_SENDER
2644.772	FAST_SENDER	N/A
2650.589	RECEIVER	FAST_SENDER
2653.005	FAST_SENDER	N/A
2659.180	RECEIVER	FAST_SENDER
2661.620	FAST_SENDER	N/A
2667.738	RECEIVER	FAST_SENDER
2670.143	FAST_SENDER	N/A
2670.916	RECEIVER	FAST_SENDER
2673.346	FAST_SENDER	N/A
2679.441	RECEIVER	FAST_SENDER
2685.803	FAST_SENDER	N/A
2686.542	RECEIVER	FAST_SENDER
2688.984	FAST_SENDER	N/A
2694.912	RECEIVER	FAST_SENDER
2697.339	FAST_SENDER	N/A
2698.117	RECEIVER	FAST_SENDER
2700.557	FAST_SENDER	N/A
2706.436	RECEIVER	FAST_SENDER
2708.849	FAST_SENDER	N/A
2709.619	RECEIVER	FAST_SENDER
2712.043	FAST_SENDER	N/A
2718.155	RECEIVER	FAST_SENDER
2720.604	FAST_SENDER	N/A
2721.369	RECEIVER	FAST_SENDER
2723.801	FAST_SENDER	N/A
2729.813	RECEIVER	FAST_SENDER
2732.254	FAST_SENDER	N/A
2733.027	RECEIVER	FAST_SENDER
2735.432	FAST_SENDER	N/A
2741.196	RECEIVER	FAST_SENDER
2743.639	FAST_SENDER	N/A
2744.367	RECEIVER	FAST_SENDER
2746.782	FAST_SENDER	N/A
2752.861	RECEIVER	FAST_SENDER
2755.275	FAST_SENDER	N/A
2755.983	RECEIVER	FAST_SENDER
2758.425	FAST_SENDER	N/A
2764.204	RECEIVER	FAST_SENDER
2766.633	FAST_SENDER	N/A
2767.404	RECEIVER	FAST_SENDER
2769.850	FAST_SENDER	N/A
2775.501	RECEIVER	FAST_SENDER
2777.938	FAST_SENDER	N/A
2778.290	SLOW_SENDER1	N/A
2778.708	RECEIVER	FAST_SENDER
2781.133	FAST_SENDER	N/A
2783.946	RECEIVER	SLOW_SENDER1
2789.379	SLOW_SENDER1	N/A
2791.717	RECEIVER	SLOW_SENDER1
2793.467	FAST_SENDER	N/A
2797.141	SLOW_SENDER1	N/A
2797.874	RECEIVER	SLOW_SENDER1
2803.319	SLOW_SENDER1	N/A
2805.723	RECEIVER	SLOW_SENDER1
2806.003	FAST_SENDER	N/A
2812.241	RECEIVER	FAST_SENDER
2813.133	SLOW_SENDER1	N/A
2814.668	FAST_SENDER	N/A
2815.424	RECEIVER	FAST_SENDER
2817.318	RECEIVER	SLOW_SENDER1
2817.869	FAST_SENDER	N/A
2818.603	RECEIVER	FAST_SENDER
2821.023	FAST_SENDER	N/A
2824.747	SLOW_SENDER1	N/A
2825.510	RECEIVER	SLOW_SENDER1
2832.938	SLOW_SENDER1	N/A
2833.682	FAST_SENDER	N/A
2834.449	RECEIVER	FAST_SENDER
2836.856	FAST_SENDER	N/A
2842.741	RECEIVER	FAST_SENDER
2845.190	FAST_SENDER	N/A
2845.957	RECEIVER	FAST_SENDER
2848.397	FAST_SENDER	N/A
2854.555	RECEIVER	FAST_SENDER
2861.031	FAST_SENDER	N/A
2861.771	RECEIVER	FAST_SENDER
2864.194	FAST_SENDER	N/A
2870.542	RECEIVER	FAST_SENDER
2872.968	FAST_SENDER	N/A
2873.692	RECEIVER	FAST_SENDER
2876.099	FAST_SENDER	N/A
2882.174	RECEIVER	FAST_SENDER
2884.614	FAST_SENDER	N/A
2885.412	RECEIVER	FAST_SENDER
2887.851	FAST_SENDER	N/A
2893.846	RECEIVER	FAST_SENDER
2896.246	FAST_SENDER	N/A
2897.048	RECEIVER	FAST_SENDER
2899.485	FAST_SENDER	N/A
2905.532	RECEIVER	FAST_SENDER
2912.435	FAST_SENDER	N/A
2913.178	RECEIVER	FAST_SENDER
2915.612	FAST_SENDER	N/A
2921.661	RECEIVER	FAST_SENDER
2924.083	FAST_SENDER	N/A
2924.866	RECEIVER	FAST_SENDER
2927.284	FAST_SENDER	N/A
2933.254	RECEIVER	FAST_SENDER
2935.681	FAST_SENDER	N/A
2936.441	RECEIVER	FAST_SENDER
2938.864	FAST_SENDER	N/A
2944.499	RECEIVER	FAST_SENDER
2946.913	FAST_SENDER	N/A
2947.676	RECEIVER	FAST_SENDER
2950.082	FAST_SENDER	N/A
2955.969	RECEIVER	FAST_SENDER
2958.396	FAST_SENDER	N/A
2959.188	RECEIVER	FAST_SENDER
2961.607	FAST_SENDER	N/A
2967.614	RECEIVER	FAST_SENDER
2970.053	FAST_SENDER	N/A
2970.843	RECEIVER	FAST_SENDER
2973.286	FAST_SENDER	N/A
2979.296	RECEIVER	FAST_SENDER
2981.697	FAST_SENDER	N/A
2982.467	RECEIVER	FAST_SENDER
2984.889	FAST_SENDER	N/A
2990.469	RECEIVER	FAST_SENDER
2992.909	FAST_SENDER	N/A
2993.681	RECEIVER	FAST_SENDER
2996.115	FAST_SENDER	N/A
3006.869	RECEIVER	FAST_SENDER
3009.269	FAST_SENDER	N/A
3010.056	RECEIVER	FAST_SENDER
3012.491	FAST_SENDER	N/A
3017.951	RECEIVER	FAST_SENDER
3020.375	FAST_SENDER	N/A
3021.151	RECEIVER	FAST_SENDER
3023.573	FAST_SENDER	N/A
3029.076	RECEIVER	FAST_SENDER
3031.504	FAST_SENDER	N/A
3032.240	RECEIVER	FAST_SENDER
3034.690	FAST_SENDER	N/A
3045.248	RECEIVER	FAST_SENDER
3047.688	FAST_SENDER	N/A
3048.445	RECEIVER	FAST_SENDER
3050.886	FAST_SENDER	N/A
3051.980	SLOW_SENDER1	N/A
3056.864	RECEIVER	FAST_SENDER
3059.276	FAST_SENDER	N/A
3060.017	RECEIVER	SLOW_SENDER1
3065.450	SLOW_SENDER1	N/A
3065.886	RECEIVER	FAST_SENDER
3070.935	RECEIVER	SLOW_SENDER1
3073.227	FAST_SENDER	N/A
3078.340	SLOW_SENDER1	N/A
3078.964	RECEIVER	FAST_SENDER
3080.978	RECEIVER	SLOW_SENDER1
3081.380	FAST_SENDER	N/A
3087.434	RECEIVER	FAST_SENDER
3088.380	SLOW_SENDER1	N/A
3089.862	FAST_SENDER	N/A
3090.548	RECEIVER	SLOW_SENDER1
3096.310	RECEIVER	FAST_SENDER
3097.961	SLOW_SENDER1	N/A
3098.757	FAST_SENDER	N/A
3099.538	RECEIVER	FAST_SENDER
3101.951	FAST_SENDER	N/A
3108.256	RECEIVER	FAST_SENDER
3110.666	FAST_SENDER	N/A
3111.446	RECEIVER	FAST_SENDER
3113.857	FAST_SENDER	N/A
3119.641	RECEIVER	FAST_SENDER
3122.088	FAST_SENDER	N/A
3122.839	RECEIVER	FAST_SENDER
3125.247	FAST_SENDER	N/A
3131.184	RECEIVER	FAST_SENDER
3133.613	FAST_SENDER	N/A
3135.736	RECEIVER	FAST_SENDER
3138.151	FAST_SENDER	N/A
3143.925	RECEIVER	FAST_SENDER
3146.335	FAST_SENDER	N/A
3152.390	RECEIVER	FAST_SENDER
3154.812	FAST_SENDER	N/A
3160.647	RECEIVER	FAST_SENDER
3163.059	FAST_SENDER	N/A
3169.066	RECEIVER	FAST_SENDER
3171.490	FAST_SENDER	N/A
3172.258	RECEIVER	FAST_SENDER
3174.705	FAST_SENDER	N/A
3180.595	RECEIVER	FAST_SENDER
3182.999	FAST_SENDER	N/A
3185.185	RECEIVER	FAST_SENDER
3187.585	FAST_SENDER	N/A
3193.704	RECEIVER	FAST_SENDER
3196.104	FAST_SENDER	N/A
3201.967	RECEIVER	FAST_SENDER
3204.403	FAST_SENDER	N/A
3210.281	RECEIVER	FAST_SENDER
3212.711	FAST_SENDER	N/A
3223.314	RECEIVER	FAST_SENDER
3225.745	FAST_SENDER	N/A
3231.911	RECEIVER	FAST_SENDER
3234.322	FAST_SENDER	N/A
3239.996	RECEIVER	FAST_SENDER
3242.410	FAST_SENDER	N/A
3248.634	RECEIVER	FAST_SENDER
3251.069	FAST_SENDER	N/A
3256.656	RECEIVER	FAST_SENDER
3259.068	FAST_SENDER	N/A
3269.518	RECEIVER	FAST_SENDER
3271.936	FAST_SENDER	N/A
3277.853	RECEIVER	FAST_SENDER
3280.265	FAST_SENDER	N/A
3286.236	RECEIVER	FAST_SENDER
3288.649	FAST_SENDER	N/A
3294.866	RECEIVER	FAST_SENDER
3297.306	FAST_SENDER	N/A
3298.066	RECEIVER	FAST_SENDER
3300.514	FAST_SENDER	N/A
3306.813	RECEIVER	FAST_SENDER
3309.224	FAST_SENDER	N/A
3309.976	RECEIVER	FAST_SENDER
3315.990	SLOW_SENDER1	N/A
3316.731	RECEIVER	SLOW_SENDER1
3317.834	FAST_SENDER	N/A
3319.143	SLOW_SENDER1	N/A
3324.049	RECEIVER	FAST_SENDER
3325.351	RECEIVER	SLOW_SENDER1
3326.459	FAST_SENDER	N/A
3330.775	SLOW_SENDER1	N/A
3331.535	RECEIVER	SLOW_SENDER1
3332.423	RECEIVER	FAST_SENDER
3340.069	FAST_SENDER	N/A
3342.066	SLOW_SENDER1	N/A
3342.839	RECEIVER	SLOW_SENDER1
3346.444	RECEIVER	FAST_SENDER
3348.886	FAST_SENDER	N/A
3350.273	SLOW_SENDER1	N/A
3351.024	RECEIVER	SLOW_SENDER1
3354.674	RECEIVER	FAST_SENDER
3357.105	FAST_SENDER	N/A
3358.444	SLOW_SENDER1	N/A
3359.199	RECEIVER	SLOW_SENDER1
3363.210	RECEIVER	FAST_SENDER
3365.660	FAST_SENDER	N/A
3366.617	SLOW_SENDER1	N/A
3367.399	RECEIVER	SLOW_SENDER1
3371.522	RECEIVER	FAST_SENDER
3373.968	FAST_SENDER	N/A
3374.829	SLOW_SENDER1	N/A
3375.571	RECEIVER	SLOW_SENDER1
3379.559	RECEIVER	FAST_SENDER
3381.965	FAST_SENDER	N/A
3382.998	SLOW_SENDER1	N/A
3383.782	RECEIVER	SLOW_SENDER1
3387.970	RECEIVER	FAST_SENDER
3390.418	FAST_SENDER	N/A
3391.218	SLOW_SENDER1	N/A
3391.988	RECEIVER	SLOW_SENDER1
3396.148	RECEIVER	FAST_SENDER
3398.576	FAST_SENDER	N/A
3399.398	SLOW_SENDER1	N/A
3400.176	RECEIVER	SLOW_SENDER1
3404.507	RECEIVER	FAST_SENDER
3406.913	FAST_SENDER	N/A
3407.590	SLOW_SENDER1	N/A
3408.373	RECEIVER	SLOW_SENDER1
3412.790	RECEIVER	FAST_SENDER
3415.191	FAST_SENDER	N/A
3421.018	RECEIVER	FAST_SENDER
3423.423	FAST_SENDER	N/A
3429.558	RECEIVER	FAST_SENDER
3431.963	FAST_SENDER	N/A
3437.987	RECEIVER	FAST_SENDER
3440.426	FAST_SENDER	N/A
3446.436	RECEIVER	FAST_SENDER
3448.873	FAST_SENDER	N/A
3454.844	RECEIVER	FAST_SENDER
3457.285	FAST_SENDER	N/A
3463.260	RECEIVER	FAST_SENDER
3465.675	FAST_SENDER	N/A
3471.455	RECEIVER	FAST_SENDER
3473.888	FAST_SENDER	N/A
3479.595	RECEIVER	FAST_SENDER
3482.008	FAST_SENDER	N/A
3487.724	RECEIVER	FAST_SENDER
3490.163	FAST_SENDER	N/A
3496.119	RECEIVER	FAST_SENDER
3498.534	FAST_SENDER	N/A
3504.570	RECEIVER	FAST_SENDER
3507.020	FAST_SENDER	N/A
3512.943	RECEIVER	FAST_SENDER
3515.384	FAST_SENDER	N/A
3516.097	RECEIVER	FAST_SENDER
3518.499	FAST_SENDER	N/A
3524.584	RECEIVER	FAST_SENDER
3526.989	FAST_SENDER	N/A
3527.770	RECEIVER	FAST_SENDER
3530.211	FAST_SENDER	N/A
3535.941	RECEIVER	FAST_SENDER
3538.370	FAST_SENDER	N/A
3539.168	RECEIVER	FAST_SENDER
3541.584	FAST_SENDER	N/A
3547.777	RECEIVER	FAST_SENDER
3550.221	FAST_SENDER	N/A
3550.932	RECEIVER	FAST_SENDER
3553.341	FAST_SENDER	N/A
3559.171	RECEIVER	FAST_SENDER
3561.595	FAST_SENDER	N/A
3562.336	RECEIVER	FAST_SENDER
3564.762	FAST_SENDER	N/A
3570.475	RECEIVER	FAST_SENDER
3572.894	FAST_SENDER	N/A
3575.020	RECEIVER	FAST_SENDER
3577.448	FAST_SENDER	N/A
3583.689	RECEIVER	FAST_SENDER
3586.132	FAST_SENDER	N/A
3596.656	RECEIVER	FAST_SENDER
3599.102	FAST_SENDER	N/A
3604.797	RECEIVER	FAST_SENDER
3607.213	FAST_SENDER	N/A
3620.029	FAST_SENDER	N/A
3625.610	SLOW_SENDER1	N/A
3625.993	RECEIVER	FAST_SENDER
3633.910	FAST_SENDER	N/A
3638.785	SLOW_SENDER1	N/A
3639.512	RECEIVER	SLOW_SENDER1
3644.719	RECEIVER	FAST_SENDER
3647.161	FAST_SENDER	N/A
3650.749	SLOW_SENDER1	N/A
3651.516	RECEIVER	SLOW_SENDER1
3653.337	RECEIVER	FAST_SENDER
3655.744	FAST_SENDER	N/A
3658.966	SLOW_SENDER1	N/A
3659.736	RECEIVER	SLOW_SENDER1
3666.288	RECEIVER	FAST_SENDER
3667.152	SLOW_SENDER1	N/A
3667.890	RECEIVER	SLOW_SENDER1
3668.724	FAST_SENDER	N/A
3674.679	RECEIVER	FAST_SENDER
3675.333	SLOW_SENDER1	N/A
3676.105	RECEIVER	SLOW_SENDER1
3677.085	FAST_SENDER	N/A
3683.538	SLOW_SENDER1	N/A
3684.329	RECEIVER	SLOW_SENDER1
3687.828	RECEIVER	FAST_SENDER
3690.263	FAST_SENDER	N/A
3691.773	SLOW_SENDER1	N/A
3693.091	RECEIVER	SLOW_SENDER1
3695.920	RECEIVER	FAST_SENDER
3698.342	FAST_SENDER	N/A
3700.540	SLOW_SENDER1	N/A
3701.326	RECEIVER	SLOW_SENDER1
3704.014	RECEIVER	FAST_SENDER
3706.442	FAST_SENDER	N/A
3708.731	SLOW_SENDER1	N/A
3712.134	RECEIVER	FAST_SENDER
3714.579	FAST_SENDER	N/A
3720.641	RECEIVER	FAST_SENDER
3723.059	FAST_SENDER	N/A
3729.308	RECEIVER	FAST_SENDER
3731.714	FAST_SENDER	N/A
3737.235	RECEIVER	FAST_SENDER
3739.637	FAST_SENDER	N/A
3745.740	RECEIVER	FAST_SENDER
3748.182	FAST_SENDER	N/A
3754.169	RECEIVER	FAST_SENDER
3756.615	FAST_SENDER	N/A
3762.527	RECEIVER	FAST_SENDER
3764.932	FAST_SENDER	N/A
3770.946	RECEIVER	FAST_SENDER
3773.353	FAST_SENDER	N/A
3779.162	RECEIVER	FAST_SENDER
3781.574	FAST_SENDER	N/A
3787.409	RECEIVER	FAST_SENDER
3789.809	FAST_SENDER	N/A
3795.830	RECEIVER	FAST_SENDER
3798.232	FAST_SENDER	N/A
3804.303	RECEIVER	FAST_SENDER
3806.714	FAST_SENDER	N/A
3812.907	RECEIVER	FAST_SENDER
3815.318	FAST_SENDER	N/A
3821.137	RECEIVER	FAST_SENDER
3823.556	FAST_SENDER	N/A
3829.242	RECEIVER	FAST_SENDER
3836.346	FAST_SENDER	N/A
3842.326	RECEIVER	FAST_SENDER
3844.764	FAST_SENDER	N/A
3850.767	RECEIVER	FAST_SENDER
3853.188	FAST_SENDER	N/A
3859.331	RECEIVER	FAST_SENDER
3861.749	FAST_SENDER	N/A
3868.028	RECEIVER	FAST_SENDER
3870.467	FAST_SENDER	N/A
3871.236	RECEIVER	FAST_SENDER
3873.662	FAST_SENDER	N/A
3879.693	RECEIVER	FAST_SENDER
3882.119	FAST_SENDER	N/A
3882.878	RECEIVER	FAST_SENDER
3885.295	FAST_SENDER	N/A
3891.097	RECEIVER	FAST_SENDER
3893.515	FAST_SENDER	N/A
3894.288	RECEIVER	FAST_SENDER
3896.738	FAST_SENDER	N/A
3902.513	RECEIVER	FAST_SENDER
3904.961	FAST_SENDER	N/A
3907.193	RECEIVER	FAST_SENDER
3909.629	FAST_SENDER	N/A
3915.824	RECEIVER	FAST_SENDER
3918.266	FAST_SENDER	N/A
3918.720	SLOW_SENDER1	N/A
3924.818	RECEIVER	FAST_SENDER
3927.254	FAST_SENDER	N/A
3932.033	SLOW_SENDER1	N/A
3932.782	RECEIVER	SLOW_SENDER1
3933.524	RECEIVER	FAST_SENDER
3935.944	FAST_SENDER	N/A
3938.201	SLOW_SENDER1	N/A
3938.941	RECEIVER	SLOW_SENDER1
3942.594	RECEIVER	FAST_SENDER
3945.016	FAST_SENDER	N/A
3946.365	SLOW_SENDER1	N/A
3947.136	RECEIVER	SLOW_SENDER1
3951.321	RECEIVER	FAST_SENDER
3953.766	FAST_SENDER	N/A
3954.570	SLOW_SENDER1	N/A
3955.338	RECEIVER	SLOW_SENDER1
3959.655	RECEIVER	FAST_SENDER
3962.076	FAST_SENDER	N/A
3962.772	SLOW_SENDER1	N/A
3963.536	RECEIVER	SLOW_SENDER1
3968.088	RECEIVER	FAST_SENDER
3970.535	FAST_SENDER	N/A
3970.948	SLOW_SENDER1	N/A
3971.721	RECEIVER	SLOW_SENDER1
3976.848	RECEIVER	FAST_SENDER
3979.126	SLOW_SENDER1	N/A
3979.273	FAST_SENDER	N/A
3979.853	RECEIVER	SLOW_SENDER1
3986.506	RECEIVER	FAST_SENDER
3987.263	SLOW_SENDER1	N/A
3988.946	FAST_SENDER	N/A
3991.093	RECEIVER	SLOW_SENDER1
3999.951	RECEIVER	FAST_SENDER
4002.379	FAST_SENDER	N/A
4008.200	RECEIVER	FAST_SENDER
4010.613	FAST_SENDER	N/A
4016.735	RECEIVER	FAST_SENDER
4019.184	FAST_SENDER	N/A
4025.059	RECEIVER	FAST_SENDER
4027.494	FAST_SENDER	N/A
4037.835	RECEIVER	FAST_SENDER
4040.265	FAST_SENDER	N/A
4046.448	RECEIVER	FAST_SENDER
4048.863	FAST_SENDER	N/A
4054.999	RECEIVER	FAST_SENDER
4057.407	FAST_SENDER	N/A
4062.993	RECEIVER	FAST_SENDER
4065.436	FAST_SENDER	N/A
4071.766	RECEIVER	FAST_SENDER
4074.167	FAST_SENDER	N/A
4080.216	RECEIVER	FAST_SENDER
4082.658	FAST_SENDER	N/A
4088.285	RECEIVER	FAST_SENDER
4090.698	FAST_SENDER	N/A
4096.818	RECEIVER	FAST_SENDER
4099.260	FAST_SENDER	N/A
4105.389	RECEIVER	FAST_SENDER
4107.825	FAST_SENDER	N/A
4113.540	RECEIVER	FAST_SENDER
4115.942	FAST_SENDER	N/A
4122.187	RECEIVER	FAST_SENDER
4124.630	FAST_SENDER	N/A
4130.903	RECEIVER	FAST_SENDER
4133.348	FAST_SENDER	N/A
4134.152	RECEIVER	FAST_SENDER
4136.553	FAST_SENDER	N/A
4142.196	RECEIVER	FAST_SENDER
4144.637	FAST_SENDER	N/A
4145.367	RECEIVER	FAST_SENDER
4147.775	FAST_SENDER	N/A
4153.563	RECEIVER	FAST_SENDER
4155.976	FAST_SENDER	N/A
4156.767	RECEIVER	FAST_SENDER
4159.200	FAST_SENDER	N/A
4165.304	RECEIVER	FAST_SENDER
4167.721	FAST_SENDER	N/A
4168.453	RECEIVER	FAST_SENDER
4176.174	FAST_SENDER	N/A
4176.892	RECEIVER	FAST_SENDER
4179.324	FAST_SENDER	N/A
4185.113	RECEIVER	FAST_SENDER
4187.554	FAST_SENDER	N/A
4188.373	RECEIVER	FAST_SENDER
4190.790	FAST_SENDER	N/A
4196.467	RECEIVER	FAST_SENDER
4198.874	FAST_SENDER	N/A
4199.627	RECEIVER	FAST_SENDER
4202.043	FAST_SENDER	N/A
4207.649	RECEIVER	FAST_SENDER
4208.350	SLOW_SENDER1	N/A
4209.118	RECEIVER	SLOW_SENDER1
4210.059	FAST_SENDER	N/A
4211.527	SLOW_SENDER1	N/A
4215.898	RECEIVER	FAST_SENDER
4217.964	RECEIVER	SLOW_SENDER1
4218.312	FAST_SENDER	N/A
4223.375	SLOW_SENDER1	N/A
4224.137	RECEIVER	SLOW_SENDER1
4229.096	RECEIVER	FAST_SENDER
4231.497	FAST_SENDER	N/A
4233.141	SLOW_SENDER1	N/A
4233.890	RECEIVER	SLOW_SENDER1
4237.092	RECEIVER	FAST_SENDER
4239.542	FAST_SENDER	N/A
4241.337	SLOW_SENDER1	N/A
4242.107	RECEIVER	SLOW_SENDER1
4245.633	RECEIVER	FAST_SENDER
4248.046	FAST_SENDER	N/A
4249.538	SLOW_SENDER1	N/A
4250.309	RECEIVER	SLOW_SENDER1
4254.585	RECEIVER	FAST_SENDER
4256.999	FAST_SENDER	N/A
4257.736	SLOW_SENDER1	N/A
4258.528	RECEIVER	SLOW_SENDER1
4265.948	SLOW_SENDER1	N/A
4266.745	RECEIVER	SLOW_SENDER1
4267.537	RECEIVER	FAST_SENDER
4269.946	FAST_SENDER	N/A
4274.195	SLOW_SENDER1	N/A
4274.953	RECEIVER	SLOW_SENDER1
4275.863	RECEIVER	FAST_SENDER
4278.266	FAST_SENDER	N/A
4282.361	SLOW_SENDER1	N/A
4283.126	RECEIVER	SLOW_SENDER1
4284.403	RECEIVER	FAST_SENDER
4286.822	FAST_SENDER	N/A
4290.558	SLOW_SENDER1	N/A
4291.343	RECEIVER	SLOW_SENDER1
4292.838	RECEIVER	FAST_SENDER
4295.240	FAST_SENDER	N/A
4305.081	RECEIVER	FAST_SENDER
4307.483	FAST_SENDER	N/A
4313.590	RECEIVER	FAST_SENDER
4316.026	FAST_SENDER	N/A
4321.868	RECEIVER	FAST_SENDER
4324.287	FAST_SENDER	N/A
4330.199	RECEIVER	FAST_SENDER
4332.628	FAST_SENDER	N/A
4338.492	RECEIVER	FAST_SENDER
4340.942	FAST_SENDER	N/A
4346.958	RECEIVER	FAST_SENDER
4349.388	FAST_SENDER	N/A
4355.046	RECEIVER	FAST_SENDER
4357.473	FAST_SENDER	N/A
4363.629	RECEIVER	FAST_SENDER
4366.072	FAST_SENDER	N/A
4372.110	RECEIVER	FAST_SENDER
4374.516	FAST_SENDER	N/A
4380.246	RECEIVER	FAST_SENDER
4382.660	FAST_SENDER	N/A
4388.853	RECEIVER	FAST_SENDER
4391.256	FAST_SENDER	N/A
4397.308	RECEIVER	FAST_SENDER
4399.724	FAST_SENDER	N/A
4405.853	RECEIVER	FAST_SENDER
4408.297	FAST_SENDER	N/A
4414.095	RECEIVER	FAST_SENDER
4416.537	FAST_SENDER	N/A
4417.311	RECEIVER	FAST_SENDER
4419.742	FAST_SENDER	N/A
4425.566	RECEIVER	FAST_SENDER
4427.989	FAST_SENDER	N/A
4428.736	RECEIVER	FAST_SENDER
4431.165	FAST_SENDER	N/A
4436.927	RECEIVER	FAST_SENDER
4439.341	FAST_SENDER	N/A
4440.104	RECEIVER	FAST_SENDER
4442.546	FAST_SENDER	N/A
4448.537	RECEIVER	FAST_SENDER
4450.961	FAST_SENDER	N/A
4453.211	RECEIVER	FAST_SENDER
4455.637	FAST_SENDER	N/A
4461.874	RECEIVER	FAST_SENDER
4464.294	FAST_SENDER	N/A
4470.194	RECEIVER	FAST_SENDER
4472.630	FAST_SENDER	N/A
4478.577	RECEIVER	FAST_SENDER
4480.996	FAST_SENDER	N/A
4487.168	RECEIVER	FAST_SENDER
4489.594	FAST_SENDER	N/A
4490.373	RECEIVER	FAST_SENDER
4492.821	FAST_SENDER	N/A
4498.938	RECEIVER	FAST_SENDER
4501.355	FAST_SENDER	N/A
4503.648	RECEIVER	FAST_SENDER
4506.082	FAST_SENDER	N/A
4508.520	SLOW_SENDER1	N/A
4512.239	RECEIVER	FAST_SENDER
4514.673	FAST_SENDER	N/A
4515.464	RECEIVER	FAST_SENDER
4517.873	FAST_SENDER	N/A
4521.207	SLOW_SENDER1	N/A
4521.938	RECEIVER	SLOW_SENDER1
4527.358	SLOW_SENDER1	N/A
4530.130	FAST_SENDER	N/A
4530.313	RECEIVER	SLOW_SENDER1
4535.968	RECEIVER	FAST_SENDER
4537.713	SLOW_SENDER1	N/A
4538.370	FAST_SENDER	N/A
4539.145	RECEIVER	FAST_SENDER
4541.582	FAST_SENDER	N/A
4547.543	RECEIVER	FAST_SENDER
4549.960	FAST_SENDER	N/A
4550.152	SLOW_SENDER1	N/A
4551.460	RECEIVER	SLOW_SENDER1
4556.041	RECEIVER	FAST_SENDER
4558.491	FAST_SENDER	N/A
4564.254	RECEIVER	FAST_SENDER
4566.701	FAST_SENDER	N/A
4572.626	RECEIVER	FAST_SENDER
4575.067	FAST_SENDER	N/A
4580.791	RECEIVER	FAST_SENDER
4583.204	FAST_SENDER	N/A
4588.797	RECEIVER	FAST_SENDER
4591.224	FAST_SENDER	N/A
4591.954	RECEIVER	FAST_SENDER
4594.403	FAST_SENDER	N/A
4600.272	RECEIVER	FAST_SENDER
4602.711	FAST_SENDER	N/A
4603.502	RECEIVER	FAST_SENDER
4605.903	FAST_SENDER	N/A
4611.625	RECEIVER	FAST_SENDER
4614.052	FAST_SENDER	N/A
4614.802	RECEIVER	FAST_SENDER
4617.202	FAST_SENDER	N/A
4623.290	RECEIVER	FAST_SENDER
4625.698	FAST_SENDER	N/A
4626.455	RECEIVER	FAST_SENDER
4628.862	FAST_SENDER	N/A
4639.080	RECEIVER	FAST_SENDER
4641.521	FAST_SENDER	N/A
4647.638	RECEIVER	FAST_SENDER
4650.056	FAST_SENDER	N/A
4655.802	RECEIVER	FAST_SENDER
4658.233	FAST_SENDER	N/A
4658.970	RECEIVER	FAST_SENDER
4661.381	FAST_SENDER	N/A
4667.385	RECEIVER	FAST_SENDER
4669.803	FAST_SENDER	N/A
4670.589	RECEIVER	FAST_SENDER
4673.031	FAST_SENDER	N/A
4678.872	RECEIVER	FAST_SENDER
4681.306	FAST_SENDER	N/A
4682.030	RECEIVER	FAST_SENDER
4684.442	FAST_SENDER	N/A
4690.391	RECEIVER	FAST_SENDER
4692.810	FAST_SENDER	N/A
4693.583	RECEIVER	FAST_SENDER
4696.016	FAST_SENDER	N/A
4701.948	RECEIVER	FAST_SENDER
4704.357	FAST_SENDER	N/A
4705.141	RECEIVER	FAST_SENDER
4707.556	FAST_SENDER	N/A
4713.542	RECEIVER	FAST_SENDER
4715.985	FAST_SENDER	N/A
4716.729	RECEIVER	FAST_SENDER
4719.165	FAST_SENDER	N/A
4724.840	RECEIVER	FAST_SENDER
4727.275	FAST_SENDER	N/A
4728.032	RECEIVER	FAST_SENDER
4730.448	FAST_SENDER	N/A
4736.586	RECEIVER	FAST_SENDER
4739.007	FAST_SENDER	N/A
4739.734	RECEIVER	FAST_SENDER
4747.486	FAST_SENDER	N/A
4748.232	RECEIVER	FAST_SENDER
4750.671	FAST_SENDER	N/A
4756.405	RECEIVER	FAST_SENDER
4758.806	FAST_SENDER	N/A
4759.542	RECEIVER	FAST_SENDER
4761.972	FAST_SENDER	N/A
4769.640	SLOW_SENDER1	N/A
4772.531	RECEIVER	FAST_SENDER
4774.943	FAST_SENDER	N/A
4776.357	RECEIVER	SLOW_SENDER1
4780.971	RECEIVER	FAST_SENDER
4781.798	SLOW_SENDER1	N/A
4782.600	RECEIVER	SLOW_SENDER1
4783.421	FAST_SENDER	N/A
4789.669	RECEIVER	FAST_SENDER
4792.071	FAST_SENDER	N/A
4793.734	SLOW_SENDER1	N/A
4795.023	RECEIVER	SLOW_SENDER1
4798.100	RECEIVER	FAST_SENDER
4800.527	FAST_SENDER	N/A
4802.464	SLOW_SENDER1	N/A
4803.252	RECEIVER	SLOW_SENDER1
4807.019	RECEIVER	FAST_SENDER
4809.439	FAST_SENDER	N/A
4810.694	SLOW_SENDER1	N/A
4811.500	RECEIVER	SLOW_SENDER1
4815.609	RECEIVER	FAST_SENDER
4818.041	FAST_SENDER	N/A
4822.282	SLOW_SENDER1	N/A
4823.056	RECEIVER	SLOW_SENDER1
4824.184	RECEIVER	FAST_SENDER
4826.631	FAST_SENDER	N/A
4830.503	SLOW_SENDER1	N/A
4831.256	RECEIVER	SLOW_SENDER1
4832.732	RECEIVER	FAST_SENDER
4835.137	FAST_SENDER	N/A
4838.680	SLOW_SENDER1	N/A
4839.418	RECEIVER	SLOW_SENDER1
4841.104	RECEIVER	FAST_SENDER
4843.539	FAST_SENDER	N/A
4846.855	SLOW_SENDER1	N/A
4847.617	RECEIVER	SLOW_SENDER1
4849.629	RECEIVER	FAST_SENDER
4852.051	FAST_SENDER	N/A
4858.091	RECEIVER	FAST_SENDER
4860.535	FAST_SENDER	N/A
4866.644	RECEIVER	FAST_SENDER
4869.058	FAST_SENDER	N/A
4875.347	RECEIVER	FAST_SENDER
4882.126	FAST_SENDER	N/A
4887.838	RECEIVER	FAST_SENDER
4890.281	FAST_SENDER	N/A
4895.948	RECEIVER	FAST_SENDER
4898.366	FAST_SENDER	N/A
4904.364	RECEIVER	FAST_SENDER
4906.814	FAST_SENDER	N/A
4912.760	RECEIVER	FAST_SENDER
4915.205	FAST_SENDER	N/A
4921.608	RECEIVER	FAST_SENDER
4924.056	FAST_SENDER	N/A
4929.842	RECEIVER	FAST_SENDER
4932.253	FAST_SENDER	N/A
4944.450	FAST_SENDER	N/A
4950.503	RECEIVER	FAST_SENDER
4952.943	FAST_SENDER	N/A
4953.678	RECEIVER	FAST_SENDER
4956.092	FAST_SENDER	N/A
4961.803	RECEIVER	FAST_SENDER
4964.224	FAST_SENDER	N/A
4964.954	RECEIVER	FAST_SENDER
4972.234	FAST_SENDER	N/A
4973.022	RECEIVER	FAST_SENDER
4975.467	FAST_SENDER	N/A
4981.654	RECEIVER	FAST_SENDER
4984.093	FAST_SENDER	N/A
4984.835	RECEIVER	FAST_SENDER
4987.242	FAST_SENDER	N/A
4993.134	RECEIVER	FAST_SENDER
4995.538	FAST_SENDER	N/A
4996.289	RECEIVER	FAST_SENDER
4998.691	FAST_SENDER	N/A
5004.313	RECEIVER	FAST_SENDER
5006.740	FAST_SENDER	N/A
5007.502	RECEIVER	FAST_SENDER
5014.866	FAST_SENDER	N/A
5015.627	RECEIVER	FAST_SENDER
5018.065	FAST_SENDER	N/A
5024.142	RECEIVER	FAST_SENDER
5026.552	FAST_SENDER	N/A
5027.292	RECEIVER	FAST_SENDER
5029.731	FAST_SENDER	N/A
5035.798	RECEIVER	FAST_SENDER
5038.217	FAST_SENDER	N/A
5038.989	RECEIVER	FAST_SENDER
5041.418	FAST_SENDER	N/A
5047.560	RECEIVER	FAST_SENDER
5050.010	FAST_SENDER	N/A
5052.195	RECEIVER	FAST_SENDER
5054.602	FAST_SENDER	N/A
5060.764	RECEIVER	FAST_SENDER
5063.166	FAST_SENDER	N/A
5064.250	SLOW_SENDER1	N/A
5069.362	RECEIVER	FAST_SENDER
5071.579	RECEIVER	SLOW_SENDER1
5071.766	FAST_SENDER	N/A
5077.025	SLOW_SENDER1	N/A
5077.824	RECEIVER	SLOW_SENDER1
5082.811	RECEIVER	FAST_SENDER
5083.257	SLOW_SENDER1	N/A
5084.022	RECEIVER	SLOW_SENDER1
5085.247	FAST_SENDER	N/A
5090.946	RECEIVER	FAST_SENDER
5091.451	SLOW_SENDER1	N/A
5092.211	RECEIVER	SLOW_SENDER1
5093.353	FAST_SENDER	N/A
5099.486	RECEIVER	FAST_SENDER
5099.635	SLOW_SENDER1	N/A
5100.407	RECEIVER	SLOW_SENDER1
5101.928	FAST_SENDER	N/A
5107.545	RECEIVER	FAST_SENDER
5107.854	SLOW_SENDER1	N/A
5108.610	RECEIVER	SLOW_SENDER1
5109.945	FAST_SENDER	N/A
5115.674	RECEIVER	FAST_SENDER
5118.079	FAST_SENDER	N/A
5120.253	SLOW_SENDER1	N/A
5120.983	RECEIVER	SLOW_SENDER1
5124.050	RECEIVER	FAST_SENDER
5126.473	FAST_SENDER	N/A
5128.421	SLOW_SENDER1	N/A
5129.153	RECEIVER	SLOW_SENDER1
5136.557	SLOW_SENDER1	N/A
5136.726	RECEIVER	FAST_SENDER
5139.172	FAST_SENDER	N/A
5145.391	RECEIVER	FAST_SENDER
5147.835	FAST_SENDER	N/A
5153.646	RECEIVER	FAST_SENDER
5156.073	FAST_SENDER	N/A
5162.126	RECEIVER	FAST_SENDER
5164.555	FAST_SENDER	N/A
5170.281	RECEIVER	FAST_SENDER
5172.709	FAST_SENDER	N/A
5178.955	RECEIVER	FAST_SENDER
5181.374	FAST_SENDER	N/A
5187.518	RECEIVER	FAST_SENDER
5189.958	FAST_SENDER	N/A
5195.741	RECEIVER	FAST_SENDER
5198.162	FAST_SENDER	N/A
5204.244	RECEIVER	FAST_SENDER
5206.677	FAST_SENDER	N/A
5212.381	RECEIVER	FAST_SENDER
5214.783	FAST_SENDER	N/A
5220.929	RECEIVER	FAST_SENDER
5223.339	FAST_SENDER	N/A
5224.122	RECEIVER	FAST_SENDER
5226.557	FAST_SENDER	N/A
5232.568	RECEIVER	FAST_SENDER
5235.004	FAST_SENDER	N/A
5235.716	RECEIVER	FAST_SENDER
5238.146	FAST_SENDER	N/A
5244.289	RECEIVER	FAST_SENDER
5250.758	FAST_SENDER	N/A
5251.542	RECEIVER	FAST_SENDER
5253.986	FAST_SENDER	N/A
5264.217	RECEIVER	FAST_SENDER
5266.622	FAST_SENDER	N/A
5272.582	RECEIVER	FAST_SENDER
5275.020	FAST_SENDER	N/A
5280.958	RECEIVER	FAST_SENDER
5283.394	FAST_SENDER	N/A
5284.207	RECEIVER	FAST_SENDER
5286.647	FAST_SENDER	N/A
5293.057	RECEIVER	FAST_SENDER
5299.886	FAST_SENDER	N/A
5300.671	RECEIVER	FAST_SENDER
5303.113	FAST_SENDER	N/A
5308.837	RECEIVER	FAST_SENDER
5311.258	FAST_SENDER	N/A
5312.027	RECEIVER	FAST_SENDER
5314.438	FAST_SENDER	N/A
5320.452	RECEIVER	FAST_SENDER
5322.889	FAST_SENDER	N/A
5323.624	RECEIVER	FAST_SENDER
5326.055	FAST_SENDER	N/A
5331.939	RECEIVER	FAST_SENDER
5334.345	FAST_SENDER	N/A
5335.107	RECEIVER	FAST_SENDER
5337.512	FAST_SENDER	N/A
5343.549	RECEIVER	FAST_SENDER
5345.988	FAST_SENDER	N/A
5346.768	RECEIVER	FAST_SENDER
5349.197	FAST_SENDER	N/A
5354.660	SLOW_SENDER1	N/A
5355.147	RECEIVER	FAST_SENDER
5356.838	RECEIVER	SLOW_SENDER1
5357.563	FAST_SENDER	N/A
5359.263	SLOW_SENDER1	N/A
5363.163	RECEIVER	SLOW_SENDER1
5367.860	RECEIVER	FAST_SENDER
5370.263	FAST_SENDER	N/A
5373.126	SLOW_SENDER1	N/A
5373.844	RECEIVER	SLOW_SENDER1
5376.169	RECEIVER	FAST_SENDER
5378.602	FAST_SENDER	N/A
5381.263	SLOW_SENDER1	N/A
5382.011	RECEIVER	SLOW_SENDER1
5384.837	RECEIVER	FAST_SENDER
5387.270	FAST_SENDER	N/A
5393.251	RECEIVER	FAST_SENDER
5393.865	SLOW_SENDER1	N/A
5394.669	RECEIVER	SLOW_SENDER1
5395.694	FAST_SENDER	N/A
5401.596	RECEIVER	FAST_SENDER
5402.118	SLOW_SENDER1	N/A
5402.853	RECEIVER	SLOW_SENDER1
5404.035	FAST_SENDER	N/A
5410.037	RECEIVER	FAST_SENDER
5410.260	SLOW_SENDER1	N/A
5411.003	RECEIVER	SLOW_SENDER1
5412.480	FAST_SENDER	N/A
5418.860	RECEIVER	FAST_SENDER
5421.295	FAST_SENDER	N/A
5427.445	RECEIVER	FAST_SENDER
5434.499	FAST_SENDER	N/A
5440.252	RECEIVER	FAST_SENDER
5442.700	FAST_SENDER	N/A
5448.651	RECEIVER	FAST_SENDER
5451.075	FAST_SENDER	N/A
5457.014	RECEIVER	FAST_SENDER
5459.432	FAST_SENDER	N/A
5465.048	RECEIVER	FAST_SENDER
5467.478	FAST_SENDER	N/A
5469.892	RECEIVER	FAST_SENDER
5472.326	FAST_SENDER	N/A
5478.384	RECEIVER	FAST_SENDER
5480.809	FAST_SENDER	N/A
5486.952	RECEIVER	FAST_SENDER
5489.384	FAST_SENDER	N/A
5495.146	RECEIVER	FAST_SENDER
5497.578	FAST_SENDER	N/A
5503.574	RECEIVER	FAST_SENDER
5505.987	FAST_SENDER	N/A
5511.842	RECEIVER	FAST_SENDER
5514.292	FAST_SENDER	N/A
5515.061	RECEIVER	FAST_SENDER
5517.475	FAST_SENDER	N/A
5523.210	RECEIVER	FAST_SENDER
5525.635	FAST_SENDER	N/A
5526.395	RECEIVER	FAST_SENDER
5533.643	FAST_SENDER	N/A
5543.962	RECEIVER	FAST_SENDER
5546.387	FAST_SENDER	N/A
5551.918	RECEIVER	FAST_SENDER
5554.324	FAST_SENDER	N/A
5560.173	RECEIVER	FAST_SENDER
5562.618	FAST_SENDER	N/A
5568.331	RECEIVER	FAST_SENDER
5570.742	FAST_SENDER	N/A
5571.517	RECEIVER	FAST_SENDER
5573.939	FAST_SENDER	N/A
5579.741	RECEIVER	FAST_SENDER
5582.150	FAST_SENDER	N/A
5582.914	RECEIVER	FAST_SENDER
5585.343	FAST_SENDER	N/A
5591.194	RECEIVER	FAST_SENDER
5593.614	FAST_SENDER	N/A
5594.339	RECEIVER	FAST_SENDER
5596.776	FAST_SENDER	N/A
5602.872	RECEIVER	FAST_SENDER
5605.281	FAST_SENDER	N/A
5606.032	RECEIVER	FAST_SENDER
5608.444	FAST_SENDER	N/A
5618.762	RECEIVER	FAST_SENDER
5621.170	FAST_SENDER	N/A
5627.118	RECEIVER	FAST_SENDER
5628.360	SLOW_SENDER1	N/A
5629.546	FAST_SENDER	N/A
5634.282	RECEIVER	SLOW_SENDER1
5635.837	RECEIVER	FAST_SENDER
5638.252	FAST_SENDER	N/A
5639.697	SLOW_SENDER1	N/A
5641.011	RECEIVER	SLOW_SENDER1
5643.732	RECEIVER	FAST_SENDER
5646.170	FAST_SENDER	N/A
5646.454	SLOW_SENDER1	N/A
5647.204	RECEIVER	SLOW_SENDER1
5651.989	RECEIVER	FAST_SENDER
5652.619	SLOW_SENDER1	N/A
5653.369	RECEIVER	SLOW_SENDER1
5654.416	FAST_SENDER	N/A
5658.801	SLOW_SENDER1	N/A
5659.567	RECEIVER	SLOW_SENDER1
5664.296	RECEIVER	FAST_SENDER
5666.703	FAST_SENDER	N/A
5667.010	SLOW_SENDER1	N/A
5667.751	RECEIVER	SLOW_SENDER1
5672.901	RECEIVER	FAST_SENDER
5675.177	SLOW_SENDER1	N/A
5675.319	FAST_SENDER	N/A
5675.935	RECEIVER	SLOW_SENDER1
5681.808	RECEIVER	FAST_SENDER
5683.357	SLOW_SENDER1	N/A
5684.114	RECEIVER	SLOW_SENDER1
5684.249	FAST_SENDER	N/A
5690.650	RECEIVER	FAST_SENDER
5691.554	SLOW_SENDER1	N/A
5692.341	RECEIVER	SLOW_SENDER1
5693.079	FAST_SENDER	N/A
5698.976	RECEIVER	FAST_SENDER
5699.773	SLOW_SENDER1	N/A
5700.572	RECEIVER	SLOW_SENDER1
5701.405	FAST_SENDER	N/A
5707.532	RECEIVER	FAST_SENDER
5707.977	SLOW_SENDER1	N/A
5708.755	RECEIVER	SLOW_SENDER1
5709.960	FAST_SENDER	N/A
5715.964	RECEIVER	FAST_SENDER
5716.174	SLOW_SENDER1	N/A
5716.939	RECEIVER	SLOW_SENDER1
5718.392	FAST_SENDER	N/A
5724.368	SLOW_SENDER1	N/A
5724.602	RECEIVER	FAST_SENDER
5727.011	FAST_SENDER	N/A
5732.600	RECEIVER	FAST_SENDER
5735.015	FAST_SENDER	N/A
5741.053	RECEIVER	FAST_SENDER
5743.490	FAST_SENDER	N/A
5749.755	RECEIVER	FAST_SENDER
5756.991	FAST_SENDER	N/A
5763.059	RECEIVER	FAST_SENDER
5765.486	FAST_SENDER	N/A
5771.228	RECEIVER	FAST_SENDER
5773.628	FAST_SENDER	N/A
5779.299	RECEIVER	FAST_SENDER
5781.706	FAST_SENDER	N/A
5787.900	RECEIVER	FAST_SENDER
5790.318	FAST_SENDER	N/A
5796.535	RECEIVER	FAST_SENDER
5798.953	FAST_SENDER	N/A
5805.174	RECEIVER	FAST_SENDER
5807.584	FAST_SENDER	N/A
5808.379	RECEIVER	FAST_SENDER
5810.782	FAST_SENDER	N/A
5816.349	RECEIVER	FAST_SENDER
5818.762	FAST_SENDER	N/A
5819.526	RECEIVER	FAST_SENDER
5821.976	FAST_SENDER	N/A
5828.128	RECEIVER	FAST_SENDER
5830.575	FAST_SENDER	N/A
5831.339	RECEIVER	FAST_SENDER
5833.774	FAST_SENDER	N/A
5839.876	RECEIVER	FAST_SENDER
5842.316	FAST_SENDER	N/A
5843.114	RECEIVER	FAST_SENDER
5845.532	FAST_SENDER	N/A
5851.374	RECEIVER	FAST_SENDER
5853.775	FAST_SENDER	N/A
5854.508	RECEIVER	FAST_SENDER
5856.916	FAST_SENDER	N/A
5862.688	RECEIVER	FAST_SENDER
5865.108	FAST_SENDER	N/A
5865.870	RECEIVER	FAST_SENDER
5868.317	FAST_SENDER	N/A
5874.319	RECEIVER	FAST_SENDER
5880.808	FAST_SENDER	N/A
5881.555	RECEIVER	FAST_SENDER
5883.993	FAST_SENDER	N/A
5889.758	RECEIVER	FAST_SENDER
5892.164	FAST_SENDER	N/A
5892.946	RECEIVER	FAST_SENDER
5895.350	FAST_SENDER	N/A
5901.492	RECEIVER	FAST_SENDER
5903.928	FAST_SENDER	N/A
5904.717	RECEIVER	FAST_SENDER
5907.134	FAST_SENDER	N/A
5913.254	RECEIVER	FAST_SENDER
5915.696	FAST_SENDER	N/A
5916.480	RECEIVER	FAST_SENDER
5918.902	FAST_SENDER	N/A
5924.596	RECEIVER	FAST_SENDER
5931.313	FAST_SENDER	N/A
5932.101	RECEIVER	FAST_SENDER
5934.539	FAST_SENDER	N/A
5940.512	RECEIVER	FAST_SENDER
5942.956	FAST_SENDER	N/A
5943.420	SLOW_SENDER1	N/A
5943.731	RECEIVER	FAST_SENDER
5951.695	FAST_SENDER	N/A
5951.857	RECEIVER	SLOW_SENDER1
5957.298	SLOW_SENDER1	N/A
5957.527	RECEIVER	FAST_SENDER
5959.400	RECEIVER	SLOW_SENDER1
5959.936	FAST_SENDER	N/A
5965.890	RECEIVER	FAST_SENDER
5966.829	SLOW_SENDER1	N/A
5968.328	FAST_SENDER	N/A
5969.319	RECEIVER	SLOW_SENDER1
5974.009	RECEIVER	FAST_SENDER
5976.423	FAST_SENDER	N/A
5976.737	SLOW_SENDER1	N/A
5977.479	RECEIVER	SLOW_SENDER1
5982.198	RECEIVER	FAST_SENDER
5984.886	SLOW_SENDER1	N/A
5985.629	RECEIVER	SLOW_SENDER1
5989.276	FAST_SENDER	N/A
5993.052	SLOW_SENDER1	N/A
5993.838	RECEIVER	SLOW_SENDER1
5994.993	RECEIVER	FAST_SENDER
5997.440	FAST_SENDER	N/A
6001.239	SLOW_SENDER1	N/A
6002.003	RECEIVER	SLOW_SENDER1
6003.352	RECEIVER	FAST_SENDER
6005.763	FAST_SENDER	N/A
6009.429	SLOW_SENDER1	N/A
6010.223	RECEIVER	SLOW_SENDER1
6012.083	RECEIVER	FAST_SENDER
6014.517	FAST_SENDER	N/A
6017.643	SLOW_SENDER1	N/A
6018.394	RECEIVER	SLOW_SENDER1
6025.281	RECEIVER	FAST_SENDER
6025.801	SLOW_SENDER1	N/A
6026.533	RECEIVER	SLOW_SENDER1
6027.721	FAST_SENDER	N/A
6033.620	RECEIVER	FAST_SENDER
6036.043	FAST_SENDER	N/A
6042.209	RECEIVER	FAST_SENDER
6044.634	FAST_SENDER	N/A
6050.555	RECEIVER	FAST_SENDER
6052.991	FAST_SENDER	N/A
6058.710	RECEIVER	FAST_SENDER
6061.116	FAST_SENDER	N/A
6067.430	RECEIVER	FAST_SENDER
6069.832	FAST_SENDER	N/A
6075.976	RECEIVER	FAST_SENDER
6078.418	FAST_SENDER	N/A
6084.662	RECEIVER	FAST_SENDER
6091.727	FAST_SENDER	N/A
6097.325	RECEIVER	FAST_SENDER
6099.771	FAST_SENDER	N/A
6105.680	RECEIVER	FAST_SENDER
6108.096	FAST_SENDER	N/A
6114.098	RECEIVER	FAST_SENDER
6116.507	FAST_SENDER	N/A
6122.040	RECEIVER	FAST_SENDER
6124.466	FAST_SENDER	N/A
6130.282	RECEIVER	FAST_SENDER
6132.700	FAST_SENDER	N/A
6138.418	RECEIVER	FAST_SENDER
6140.856	FAST_SENDER	N/A
6141.595	RECEIVER	FAST_SENDER
6144.026	FAST_SENDER	N/A
6149.946	RECEIVER	FAST_SENDER
6152.368	FAST_SENDER	N/A
6153.126	RECEIVER	FAST_SENDER
6155.547	FAST_SENDER	N/A
6161.280	RECEIVER	FAST_SENDER
6163.696	FAST_SENDER	N/A
6164.502	RECEIVER	FAST_SENDER
6166.910	FAST_SENDER	N/A
6172.773	RECEIVER	FAST_SENDER
6175.216	FAST_SENDER	N/A
6176.002	RECEIVER	FAST_SENDER
6178.434	FAST_SENDER	N/A
6189.025	RECEIVER	FAST_SENDER
6191.459	FAST_SENDER	N/A
6197.385	RECEIVER	FAST_SENDER
6199.814	FAST_SENDER	N/A
6205.786	RECEIVER	FAST_SENDER
6208.213	FAST_SENDER	N/A
6209.000	RECEIVER	FAST_SENDER
6211.418	FAST_SENDER	N/A
6217.678	RECEIVER	FAST_SENDER
6220.092	FAST_SENDER	N/A
6220.883	RECEIVER	FAST_SENDER
6223.322	FAST_SENDER	N/A
6229.543	RECEIVER	FAST_SENDER
[truncated: 9,378 more rows]
