# Supplementary material for: CATO: Wake-Up reCeiver-bAsed communicaTiOn for Batteryless Devices
Source: Sensors (Basel). 2025 Nov 7;25(22):6813. doi: 10.3390/s25226813 (PMC12655924; doi:10.3390/s25226813)
Supplement: Supplementary file 1 [file sensors-25-06813-s001.zip › File S1_Experimental_and_Simulation_Data/simulation/capsweep/cap110/mac_competing_nodes_both.csv]

time_s	node_id	received_from
2.700	FAST_SENDER	N/A
2.700	SLOW_SENDER1	N/A
8.447	RECEIVER	FAST_SENDER
10.878	FAST_SENDER	N/A
11.660	RECEIVER	FAST_SENDER
13.801	RECEIVER	SLOW_SENDER1
14.110	FAST_SENDER	N/A
14.860	RECEIVER	FAST_SENDER
16.232	SLOW_SENDER1	N/A
17.290	FAST_SENDER	N/A
22.208	RECEIVER	SLOW_SENDER1
24.630	SLOW_SENDER1	N/A
25.432	RECEIVER	SLOW_SENDER1
27.869	SLOW_SENDER1	N/A
28.255	RECEIVER	FAST_SENDER
30.268	RECEIVER	SLOW_SENDER1
30.698	FAST_SENDER	N/A
35.684	SLOW_SENDER1	N/A
36.501	RECEIVER	SLOW_SENDER1
41.559	RECEIVER	FAST_SENDER
43.727	SLOW_SENDER1	N/A
43.968	FAST_SENDER	N/A
44.722	RECEIVER	FAST_SENDER
47.140	FAST_SENDER	N/A
47.823	RECEIVER	SLOW_SENDER1
49.140	FAST_SENDER	N/A
51.140	FAST_SENDER	N/A
53.140	FAST_SENDER	N/A
55.140	FAST_SENDER	N/A
55.239	SLOW_SENDER1	N/A
57.140	FAST_SENDER	N/A
57.410	RECEIVER	SLOW_SENDER1
59.140	FAST_SENDER	N/A
61.140	FAST_SENDER	N/A
64.814	SLOW_SENDER1	N/A
65.548	RECEIVER	SLOW_SENDER1
72.981	SLOW_SENDER1	N/A
74.194	FAST_SENDER	N/A
74.968	RECEIVER	FAST_SENDER
82.785	FAST_SENDER	N/A
84.785	FAST_SENDER	N/A
86.785	FAST_SENDER	N/A
88.785	FAST_SENDER	N/A
90.785	FAST_SENDER	N/A
92.785	FAST_SENDER	N/A
94.785	FAST_SENDER	N/A
96.785	FAST_SENDER	N/A
97.521	RECEIVER	FAST_SENDER
99.937	FAST_SENDER	N/A
105.594	RECEIVER	FAST_SENDER
108.012	FAST_SENDER	N/A
108.775	RECEIVER	FAST_SENDER
111.219	FAST_SENDER	N/A
116.895	RECEIVER	FAST_SENDER
119.334	FAST_SENDER	N/A
120.102	RECEIVER	FAST_SENDER
122.543	FAST_SENDER	N/A
128.511	RECEIVER	FAST_SENDER
130.958	FAST_SENDER	N/A
131.708	RECEIVER	FAST_SENDER
139.451	FAST_SENDER	N/A
140.206	RECEIVER	FAST_SENDER
147.712	FAST_SENDER	N/A
148.515	RECEIVER	FAST_SENDER
150.948	FAST_SENDER	N/A
156.952	RECEIVER	FAST_SENDER
159.374	FAST_SENDER	N/A
160.147	RECEIVER	FAST_SENDER
167.576	FAST_SENDER	N/A
168.378	RECEIVER	FAST_SENDER
170.819	FAST_SENDER	N/A
176.602	RECEIVER	FAST_SENDER
179.040	FAST_SENDER	N/A
179.795	RECEIVER	FAST_SENDER
182.221	FAST_SENDER	N/A
188.218	RECEIVER	FAST_SENDER
190.620	FAST_SENDER	N/A
193.189	RECEIVER	FAST_SENDER
195.631	FAST_SENDER	N/A
201.323	RECEIVER	FAST_SENDER
203.764	FAST_SENDER	N/A
204.554	RECEIVER	FAST_SENDER
206.958	FAST_SENDER	N/A
213.160	RECEIVER	FAST_SENDER
219.635	FAST_SENDER	N/A
220.426	RECEIVER	FAST_SENDER
222.831	FAST_SENDER	N/A
228.637	RECEIVER	FAST_SENDER
231.079	FAST_SENDER	N/A
231.839	RECEIVER	FAST_SENDER
234.288	FAST_SENDER	N/A
240.289	RECEIVER	FAST_SENDER
242.703	FAST_SENDER	N/A
243.492	RECEIVER	FAST_SENDER
245.907	FAST_SENDER	N/A
251.830	RECEIVER	FAST_SENDER
254.241	FAST_SENDER	N/A
255.047	RECEIVER	FAST_SENDER
257.459	FAST_SENDER	N/A
263.520	RECEIVER	FAST_SENDER
265.937	FAST_SENDER	N/A
266.655	RECEIVER	FAST_SENDER
269.096	FAST_SENDER	N/A
275.174	RECEIVER	FAST_SENDER
277.592	FAST_SENDER	N/A
278.400	RECEIVER	FAST_SENDER
280.837	FAST_SENDER	N/A
286.641	RECEIVER	FAST_SENDER
289.054	FAST_SENDER	N/A
289.819	RECEIVER	FAST_SENDER
292.256	FAST_SENDER	N/A
298.249	RECEIVER	FAST_SENDER
300.680	FAST_SENDER	N/A
301.452	RECEIVER	FAST_SENDER
303.852	FAST_SENDER	N/A
309.892	RECEIVER	FAST_SENDER
312.305	FAST_SENDER	N/A
313.066	RECEIVER	FAST_SENDER
314.950	SLOW_SENDER1	N/A
315.502	FAST_SENDER	N/A
321.734	RECEIVER	SLOW_SENDER1
327.149	SLOW_SENDER1	N/A
329.107	FAST_SENDER	N/A
329.257	RECEIVER	SLOW_SENDER1
334.701	SLOW_SENDER1	N/A
335.010	RECEIVER	FAST_SENDER
336.876	RECEIVER	SLOW_SENDER1
342.865	FAST_SENDER	N/A
343.634	RECEIVER	FAST_SENDER
344.297	SLOW_SENDER1	N/A
345.098	RECEIVER	SLOW_SENDER1
346.057	FAST_SENDER	N/A
346.799	RECEIVER	FAST_SENDER
349.230	FAST_SENDER	N/A
352.543	SLOW_SENDER1	N/A
353.291	RECEIVER	SLOW_SENDER1
360.732	SLOW_SENDER1	N/A
361.457	FAST_SENDER	N/A
362.191	RECEIVER	FAST_SENDER
364.640	FAST_SENDER	N/A
366.128	RECEIVER	SLOW_SENDER1
366.640	FAST_SENDER	N/A
368.640	FAST_SENDER	N/A
370.640	FAST_SENDER	N/A
372.640	FAST_SENDER	N/A
373.573	SLOW_SENDER1	N/A
374.640	FAST_SENDER	N/A
376.640	FAST_SENDER	N/A
378.640	FAST_SENDER	N/A
379.400	RECEIVER	FAST_SENDER
381.820	FAST_SENDER	N/A
387.444	RECEIVER	FAST_SENDER
389.863	FAST_SENDER	N/A
390.677	RECEIVER	FAST_SENDER
393.095	FAST_SENDER	N/A
398.649	RECEIVER	FAST_SENDER
401.057	FAST_SENDER	N/A
401.794	RECEIVER	FAST_SENDER
404.204	FAST_SENDER	N/A
409.805	RECEIVER	FAST_SENDER
412.238	FAST_SENDER	N/A
414.784	RECEIVER	FAST_SENDER
417.226	FAST_SENDER	N/A
422.745	RECEIVER	FAST_SENDER
425.184	FAST_SENDER	N/A
425.929	RECEIVER	FAST_SENDER
428.364	FAST_SENDER	N/A
434.117	RECEIVER	FAST_SENDER
436.557	FAST_SENDER	N/A
437.333	RECEIVER	FAST_SENDER
439.759	FAST_SENDER	N/A
450.809	RECEIVER	FAST_SENDER
453.234	FAST_SENDER	N/A
453.974	RECEIVER	FAST_SENDER
456.418	FAST_SENDER	N/A
462.104	RECEIVER	FAST_SENDER
464.534	FAST_SENDER	N/A
465.297	RECEIVER	FAST_SENDER
467.700	FAST_SENDER	N/A
473.360	RECEIVER	FAST_SENDER
475.808	FAST_SENDER	N/A
478.350	RECEIVER	FAST_SENDER
480.770	FAST_SENDER	N/A
486.910	RECEIVER	FAST_SENDER
489.341	FAST_SENDER	N/A
490.135	RECEIVER	FAST_SENDER
492.546	FAST_SENDER	N/A
498.692	RECEIVER	FAST_SENDER
501.140	FAST_SENDER	N/A
501.936	RECEIVER	FAST_SENDER
504.385	FAST_SENDER	N/A
510.490	RECEIVER	FAST_SENDER
512.908	FAST_SENDER	N/A
513.627	RECEIVER	FAST_SENDER
516.054	FAST_SENDER	N/A
521.875	RECEIVER	FAST_SENDER
524.301	FAST_SENDER	N/A
525.030	RECEIVER	FAST_SENDER
527.431	FAST_SENDER	N/A
533.200	RECEIVER	FAST_SENDER
535.630	FAST_SENDER	N/A
536.429	RECEIVER	FAST_SENDER
538.858	FAST_SENDER	N/A
545.008	RECEIVER	FAST_SENDER
547.422	FAST_SENDER	N/A
548.161	RECEIVER	FAST_SENDER
550.585	FAST_SENDER	N/A
556.475	RECEIVER	FAST_SENDER
558.886	FAST_SENDER	N/A
559.654	RECEIVER	FAST_SENDER
562.094	FAST_SENDER	N/A
567.790	RECEIVER	FAST_SENDER
570.213	FAST_SENDER	N/A
570.983	RECEIVER	FAST_SENDER
578.396	FAST_SENDER	N/A
579.186	RECEIVER	FAST_SENDER
581.592	FAST_SENDER	N/A
587.604	RECEIVER	FAST_SENDER
590.023	FAST_SENDER	N/A
590.797	RECEIVER	FAST_SENDER
593.244	FAST_SENDER	N/A
599.440	RECEIVER	FAST_SENDER
601.879	FAST_SENDER	N/A
602.621	RECEIVER	FAST_SENDER
605.040	FAST_SENDER	N/A
610.699	RECEIVER	FAST_SENDER
612.990	SLOW_SENDER1	N/A
613.143	FAST_SENDER	N/A
613.772	RECEIVER	SLOW_SENDER1
616.175	SLOW_SENDER1	N/A
620.045	RECEIVER	FAST_SENDER
622.493	FAST_SENDER	N/A
623.162	RECEIVER	SLOW_SENDER1
628.569	SLOW_SENDER1	N/A
628.982	RECEIVER	FAST_SENDER
631.015	RECEIVER	SLOW_SENDER1
631.394	FAST_SENDER	N/A
636.846	RECEIVER	FAST_SENDER
638.416	SLOW_SENDER1	N/A
639.278	FAST_SENDER	N/A
640.750	RECEIVER	SLOW_SENDER1
650.024	SLOW_SENDER1	N/A
651.951	FAST_SENDER	N/A
652.184	RECEIVER	SLOW_SENDER1
657.959	RECEIVER	FAST_SENDER
659.617	SLOW_SENDER1	N/A
660.397	FAST_SENDER	N/A
661.148	RECEIVER	FAST_SENDER
663.556	FAST_SENDER	N/A
669.737	RECEIVER	FAST_SENDER
672.161	FAST_SENDER	N/A
672.909	RECEIVER	FAST_SENDER
675.355	FAST_SENDER	N/A
681.408	RECEIVER	FAST_SENDER
683.840	FAST_SENDER	N/A
684.609	RECEIVER	FAST_SENDER
687.026	FAST_SENDER	N/A
693.105	RECEIVER	FAST_SENDER
695.515	FAST_SENDER	N/A
696.255	RECEIVER	FAST_SENDER
698.681	FAST_SENDER	N/A
704.362	RECEIVER	FAST_SENDER
706.812	FAST_SENDER	N/A
707.563	RECEIVER	FAST_SENDER
709.983	FAST_SENDER	N/A
722.099	FAST_SENDER	N/A
728.019	RECEIVER	FAST_SENDER
730.449	FAST_SENDER	N/A
731.223	RECEIVER	FAST_SENDER
733.626	FAST_SENDER	N/A
739.404	RECEIVER	FAST_SENDER
741.832	FAST_SENDER	N/A
742.626	RECEIVER	FAST_SENDER
745.044	FAST_SENDER	N/A
751.056	RECEIVER	FAST_SENDER
753.486	FAST_SENDER	N/A
754.270	RECEIVER	FAST_SENDER
756.709	FAST_SENDER	N/A
762.593	RECEIVER	FAST_SENDER
765.004	FAST_SENDER	N/A
765.774	RECEIVER	FAST_SENDER
768.211	FAST_SENDER	N/A
773.774	RECEIVER	FAST_SENDER
776.217	FAST_SENDER	N/A
776.979	RECEIVER	FAST_SENDER
779.415	FAST_SENDER	N/A
785.611	RECEIVER	FAST_SENDER
788.017	FAST_SENDER	N/A
788.777	RECEIVER	FAST_SENDER
791.185	FAST_SENDER	N/A
797.061	RECEIVER	FAST_SENDER
799.461	FAST_SENDER	N/A
800.200	RECEIVER	FAST_SENDER
802.649	FAST_SENDER	N/A
808.574	RECEIVER	FAST_SENDER
811.011	FAST_SENDER	N/A
811.735	RECEIVER	FAST_SENDER
814.158	FAST_SENDER	N/A
819.899	RECEIVER	FAST_SENDER
822.339	FAST_SENDER	N/A
823.108	RECEIVER	FAST_SENDER
825.541	FAST_SENDER	N/A
831.648	RECEIVER	FAST_SENDER
834.091	FAST_SENDER	N/A
834.858	RECEIVER	FAST_SENDER
837.308	FAST_SENDER	N/A
843.361	RECEIVER	FAST_SENDER
845.810	FAST_SENDER	N/A
846.566	RECEIVER	FAST_SENDER
848.992	FAST_SENDER	N/A
854.840	RECEIVER	FAST_SENDER
857.265	FAST_SENDER	N/A
858.015	RECEIVER	FAST_SENDER
860.419	FAST_SENDER	N/A
866.670	RECEIVER	FAST_SENDER
869.082	FAST_SENDER	N/A
869.812	RECEIVER	FAST_SENDER
872.218	FAST_SENDER	N/A
877.950	RECEIVER	FAST_SENDER
880.363	FAST_SENDER	N/A
881.183	RECEIVER	FAST_SENDER
883.606	FAST_SENDER	N/A
889.947	RECEIVER	FAST_SENDER
892.368	FAST_SENDER	N/A
893.134	RECEIVER	FAST_SENDER
895.545	FAST_SENDER	N/A
900.570	SLOW_SENDER1	N/A
901.232	RECEIVER	FAST_SENDER
903.672	FAST_SENDER	N/A
905.925	RECEIVER	FAST_SENDER
907.416	RECEIVER	SLOW_SENDER1
908.334	FAST_SENDER	N/A
909.126	RECEIVER	FAST_SENDER
911.531	FAST_SENDER	N/A
912.865	SLOW_SENDER1	N/A
913.634	RECEIVER	SLOW_SENDER1
914.311	RECEIVER	FAST_SENDER
916.748	FAST_SENDER	N/A
919.066	SLOW_SENDER1	N/A
919.831	RECEIVER	SLOW_SENDER1
925.243	SLOW_SENDER1	N/A
927.622	RECEIVER	SLOW_SENDER1
929.356	FAST_SENDER	N/A
934.927	RECEIVER	FAST_SENDER
935.072	SLOW_SENDER1	N/A
937.366	FAST_SENDER	N/A
937.409	RECEIVER	SLOW_SENDER1
943.576	RECEIVER	FAST_SENDER
944.815	SLOW_SENDER1	N/A
945.997	FAST_SENDER	N/A
946.775	RECEIVER	FAST_SENDER
949.048	RECEIVER	SLOW_SENDER1
956.473	SLOW_SENDER1	N/A
958.586	RECEIVER	SLOW_SENDER1
959.940	FAST_SENDER	N/A
961.940	FAST_SENDER	N/A
963.940	FAST_SENDER	N/A
965.940	FAST_SENDER	N/A
967.940	FAST_SENDER	N/A
969.940	FAST_SENDER	N/A
971.940	FAST_SENDER	N/A
973.940	FAST_SENDER	N/A
979.779	RECEIVER	FAST_SENDER
982.202	FAST_SENDER	N/A
982.967	RECEIVER	FAST_SENDER
985.388	FAST_SENDER	N/A
990.934	RECEIVER	FAST_SENDER
993.379	FAST_SENDER	N/A
994.130	RECEIVER	FAST_SENDER
996.578	FAST_SENDER	N/A
1002.282	RECEIVER	FAST_SENDER
1004.707	FAST_SENDER	N/A
1005.422	RECEIVER	FAST_SENDER
1013.254	FAST_SENDER	N/A
1014.026	RECEIVER	FAST_SENDER
1016.465	FAST_SENDER	N/A
1022.252	RECEIVER	FAST_SENDER
1028.655	FAST_SENDER	N/A
1029.391	RECEIVER	FAST_SENDER
1031.837	FAST_SENDER	N/A
1037.769	RECEIVER	FAST_SENDER
1040.170	FAST_SENDER	N/A
1040.920	RECEIVER	FAST_SENDER
1043.365	FAST_SENDER	N/A
1048.908	RECEIVER	FAST_SENDER
1055.379	FAST_SENDER	N/A
1056.120	RECEIVER	FAST_SENDER
1058.542	FAST_SENDER	N/A
1064.590	RECEIVER	FAST_SENDER
1067.027	FAST_SENDER	N/A
1067.793	RECEIVER	FAST_SENDER
1070.236	FAST_SENDER	N/A
1076.217	RECEIVER	FAST_SENDER
1078.624	FAST_SENDER	N/A
1079.409	RECEIVER	FAST_SENDER
1081.837	FAST_SENDER	N/A
1087.712	RECEIVER	FAST_SENDER
1090.144	FAST_SENDER	N/A
1090.919	RECEIVER	FAST_SENDER
1093.334	FAST_SENDER	N/A
1098.862	RECEIVER	FAST_SENDER
1101.285	FAST_SENDER	N/A
1102.057	RECEIVER	FAST_SENDER
1104.487	FAST_SENDER	N/A
1110.384	RECEIVER	FAST_SENDER
1112.794	FAST_SENDER	N/A
1113.571	RECEIVER	FAST_SENDER
1116.017	FAST_SENDER	N/A
1122.050	RECEIVER	FAST_SENDER
1124.483	FAST_SENDER	N/A
1125.220	RECEIVER	FAST_SENDER
1127.641	FAST_SENDER	N/A
1133.702	RECEIVER	FAST_SENDER
1136.132	FAST_SENDER	N/A
1136.915	RECEIVER	FAST_SENDER
1139.358	FAST_SENDER	N/A
1150.123	RECEIVER	FAST_SENDER
1152.529	FAST_SENDER	N/A
1154.682	RECEIVER	FAST_SENDER
1157.083	FAST_SENDER	N/A
1163.220	RECEIVER	FAST_SENDER
1165.639	FAST_SENDER	N/A
1166.377	RECEIVER	FAST_SENDER
1168.785	FAST_SENDER	N/A
1174.538	RECEIVER	FAST_SENDER
1176.951	FAST_SENDER	N/A
1177.701	RECEIVER	FAST_SENDER
1180.112	FAST_SENDER	N/A
1186.299	RECEIVER	FAST_SENDER
1188.725	FAST_SENDER	N/A
1189.506	RECEIVER	FAST_SENDER
1191.921	FAST_SENDER	N/A
1197.360	SLOW_SENDER1	N/A
1198.724	RECEIVER	FAST_SENDER
1200.278	RECEIVER	SLOW_SENDER1
1201.160	FAST_SENDER	N/A
1202.714	SLOW_SENDER1	N/A
1206.807	RECEIVER	SLOW_SENDER1
1212.252	SLOW_SENDER1	N/A
1214.344	RECEIVER	SLOW_SENDER1
1214.490	FAST_SENDER	N/A
1216.490	FAST_SENDER	N/A
1218.490	FAST_SENDER	N/A
1220.490	FAST_SENDER	N/A
1221.759	SLOW_SENDER1	N/A
1222.490	FAST_SENDER	N/A
1222.508	RECEIVER	SLOW_SENDER1
1224.490	FAST_SENDER	N/A
1226.490	FAST_SENDER	N/A
1228.490	FAST_SENDER	N/A
1229.226	RECEIVER	FAST_SENDER
1229.911	SLOW_SENDER1	N/A
1230.668	RECEIVER	SLOW_SENDER1
1231.676	FAST_SENDER	N/A
1232.473	RECEIVER	FAST_SENDER
1234.897	FAST_SENDER	N/A
1238.080	SLOW_SENDER1	N/A
1238.819	RECEIVER	SLOW_SENDER1
1246.231	SLOW_SENDER1	N/A
1247.351	FAST_SENDER	N/A
1248.162	RECEIVER	FAST_SENDER
1250.292	RECEIVER	SLOW_SENDER1
1257.692	SLOW_SENDER1	N/A
1260.371	FAST_SENDER	N/A
1262.371	FAST_SENDER	N/A
1264.371	FAST_SENDER	N/A
1266.371	FAST_SENDER	N/A
1268.371	FAST_SENDER	N/A
1270.371	FAST_SENDER	N/A
1272.371	FAST_SENDER	N/A
1274.371	FAST_SENDER	N/A
1275.122	RECEIVER	FAST_SENDER
1277.566	FAST_SENDER	N/A
1283.401	RECEIVER	FAST_SENDER
1285.831	FAST_SENDER	N/A
1286.544	RECEIVER	FAST_SENDER
1288.969	FAST_SENDER	N/A
1294.904	RECEIVER	FAST_SENDER
1297.347	FAST_SENDER	N/A
1298.081	RECEIVER	FAST_SENDER
1300.510	FAST_SENDER	N/A
1306.458	RECEIVER	FAST_SENDER
1308.906	FAST_SENDER	N/A
1311.428	RECEIVER	FAST_SENDER
1313.840	FAST_SENDER	N/A
1324.494	RECEIVER	FAST_SENDER
1326.917	FAST_SENDER	N/A
1329.503	RECEIVER	FAST_SENDER
1331.947	FAST_SENDER	N/A
1338.294	RECEIVER	FAST_SENDER
1340.716	FAST_SENDER	N/A
1341.501	RECEIVER	FAST_SENDER
1343.947	FAST_SENDER	N/A
1356.445	FAST_SENDER	N/A
1362.073	RECEIVER	FAST_SENDER
1364.499	FAST_SENDER	N/A
1365.284	RECEIVER	FAST_SENDER
1367.687	FAST_SENDER	N/A
1373.512	RECEIVER	FAST_SENDER
1375.962	FAST_SENDER	N/A
1376.782	RECEIVER	FAST_SENDER
1379.210	FAST_SENDER	N/A
1384.854	RECEIVER	FAST_SENDER
1387.294	FAST_SENDER	N/A
1388.054	RECEIVER	FAST_SENDER
1390.465	FAST_SENDER	N/A
1396.337	RECEIVER	FAST_SENDER
1398.784	FAST_SENDER	N/A
1401.342	RECEIVER	FAST_SENDER
1403.771	FAST_SENDER	N/A
1409.716	RECEIVER	FAST_SENDER
1412.121	FAST_SENDER	N/A
1417.979	RECEIVER	FAST_SENDER
1420.398	FAST_SENDER	N/A
1421.156	RECEIVER	FAST_SENDER
1423.571	FAST_SENDER	N/A
1429.172	RECEIVER	FAST_SENDER
1431.606	FAST_SENDER	N/A
1432.385	RECEIVER	FAST_SENDER
1434.814	FAST_SENDER	N/A
1440.978	RECEIVER	FAST_SENDER
1443.414	FAST_SENDER	N/A
1444.156	RECEIVER	FAST_SENDER
1446.571	FAST_SENDER	N/A
1452.659	RECEIVER	FAST_SENDER
1455.073	FAST_SENDER	N/A
1455.818	RECEIVER	FAST_SENDER
1458.257	FAST_SENDER	N/A
1469.135	RECEIVER	FAST_SENDER
1471.540	FAST_SENDER	N/A
1477.281	RECEIVER	FAST_SENDER
1479.701	FAST_SENDER	N/A
1485.902	RECEIVER	FAST_SENDER
1493.020	FAST_SENDER	N/A
1498.420	SLOW_SENDER1	N/A
1499.053	RECEIVER	FAST_SENDER
1499.759	RECEIVER	SLOW_SENDER1
1501.471	FAST_SENDER	N/A
1502.173	SLOW_SENDER1	N/A
1507.158	RECEIVER	FAST_SENDER
1512.603	SLOW_SENDER1	N/A
1513.418	RECEIVER	SLOW_SENDER1
1514.770	FAST_SENDER	N/A
1518.829	SLOW_SENDER1	N/A
1519.607	RECEIVER	SLOW_SENDER1
1520.307	RECEIVER	FAST_SENDER
1522.727	FAST_SENDER	N/A
1527.051	SLOW_SENDER1	N/A
1527.813	RECEIVER	SLOW_SENDER1
1528.951	RECEIVER	FAST_SENDER
1535.263	SLOW_SENDER1	N/A
1535.789	FAST_SENDER	N/A
1536.021	RECEIVER	SLOW_SENDER1
1541.834	RECEIVER	FAST_SENDER
1543.441	SLOW_SENDER1	N/A
1544.215	RECEIVER	SLOW_SENDER1
1544.238	FAST_SENDER	N/A
1549.786	RECEIVER	FAST_SENDER
1551.620	SLOW_SENDER1	N/A
1552.225	FAST_SENDER	N/A
1552.374	RECEIVER	SLOW_SENDER1
1557.790	RECEIVER	FAST_SENDER
1559.804	SLOW_SENDER1	N/A
1560.207	FAST_SENDER	N/A
1560.564	RECEIVER	SLOW_SENDER1
1565.965	RECEIVER	FAST_SENDER
1568.379	FAST_SENDER	N/A
1570.379	FAST_SENDER	N/A
1571.629	SLOW_SENDER1	N/A
1572.379	FAST_SENDER	N/A
1572.399	RECEIVER	SLOW_SENDER1
1574.379	FAST_SENDER	N/A
1576.379	FAST_SENDER	N/A
1578.379	FAST_SENDER	N/A
1579.817	SLOW_SENDER1	N/A
1580.379	FAST_SENDER	N/A
1580.573	RECEIVER	SLOW_SENDER1
1582.379	FAST_SENDER	N/A
1588.456	RECEIVER	FAST_SENDER
1590.867	FAST_SENDER	N/A
1596.776	RECEIVER	FAST_SENDER
1599.201	FAST_SENDER	N/A
1605.542	RECEIVER	FAST_SENDER
1607.973	FAST_SENDER	N/A
1613.847	RECEIVER	FAST_SENDER
1616.264	FAST_SENDER	N/A
1621.809	RECEIVER	FAST_SENDER
1624.240	FAST_SENDER	N/A
1630.561	RECEIVER	FAST_SENDER
1632.973	FAST_SENDER	N/A
1638.622	RECEIVER	FAST_SENDER
1641.048	FAST_SENDER	N/A
1651.722	RECEIVER	FAST_SENDER
1653.793	FAST_SENDER	N/A
1660.067	RECEIVER	FAST_SENDER
1666.969	FAST_SENDER	N/A
1672.759	RECEIVER	FAST_SENDER
1675.181	FAST_SENDER	N/A
1680.984	RECEIVER	FAST_SENDER
1683.414	FAST_SENDER	N/A
1689.329	RECEIVER	FAST_SENDER
1691.777	FAST_SENDER	N/A
1697.246	RECEIVER	FAST_SENDER
1699.672	FAST_SENDER	N/A
1705.980	RECEIVER	FAST_SENDER
1708.380	FAST_SENDER	N/A
1714.582	RECEIVER	FAST_SENDER
1717.015	FAST_SENDER	N/A
1727.255	RECEIVER	FAST_SENDER
1729.686	FAST_SENDER	N/A
1735.339	RECEIVER	FAST_SENDER
1737.759	FAST_SENDER	N/A
1743.748	RECEIVER	FAST_SENDER
1746.195	FAST_SENDER	N/A
1752.030	RECEIVER	FAST_SENDER
1754.456	FAST_SENDER	N/A
1760.367	RECEIVER	FAST_SENDER
1762.785	FAST_SENDER	N/A
1768.718	RECEIVER	FAST_SENDER
1771.167	FAST_SENDER	N/A
1776.910	RECEIVER	FAST_SENDER
1779.316	FAST_SENDER	N/A
1784.915	RECEIVER	FAST_SENDER
1791.790	FAST_SENDER	N/A
1792.535	RECEIVER	FAST_SENDER
1794.941	FAST_SENDER	N/A
1800.891	RECEIVER	FAST_SENDER
1803.307	FAST_SENDER	N/A
1804.086	RECEIVER	FAST_SENDER
1806.492	FAST_SENDER	N/A
1812.606	RECEIVER	FAST_SENDER
1815.014	FAST_SENDER	N/A
1815.772	RECEIVER	FAST_SENDER
1818.190	FAST_SENDER	N/A
1819.200	SLOW_SENDER1	N/A
1824.911	RECEIVER	SLOW_SENDER1
1827.315	SLOW_SENDER1	N/A
1828.328	RECEIVER	FAST_SENDER
1830.729	FAST_SENDER	N/A
1831.522	RECEIVER	SLOW_SENDER1
1832.729	FAST_SENDER	N/A
1834.729	FAST_SENDER	N/A
1836.729	FAST_SENDER	N/A
1836.947	SLOW_SENDER1	N/A
1837.711	RECEIVER	SLOW_SENDER1
1838.729	FAST_SENDER	N/A
1840.729	FAST_SENDER	N/A
1842.729	FAST_SENDER	N/A
1844.729	FAST_SENDER	N/A
1845.131	SLOW_SENDER1	N/A
1845.878	RECEIVER	SLOW_SENDER1
1851.223	RECEIVER	FAST_SENDER
1853.295	SLOW_SENDER1	N/A
1853.629	FAST_SENDER	N/A
1854.079	RECEIVER	SLOW_SENDER1
1860.059	RECEIVER	FAST_SENDER
1862.462	FAST_SENDER	N/A
1864.462	FAST_SENDER	N/A
1865.148	SLOW_SENDER1	N/A
1865.891	RECEIVER	SLOW_SENDER1
1866.462	FAST_SENDER	N/A
1868.462	FAST_SENDER	N/A
1870.462	FAST_SENDER	N/A
1872.462	FAST_SENDER	N/A
1873.317	SLOW_SENDER1	N/A
1874.071	RECEIVER	SLOW_SENDER1
1874.462	FAST_SENDER	N/A
1876.462	FAST_SENDER	N/A
1881.477	SLOW_SENDER1	N/A
1886.950	RECEIVER	FAST_SENDER
1889.364	FAST_SENDER	N/A
1891.364	FAST_SENDER	N/A
1893.364	FAST_SENDER	N/A
1895.364	FAST_SENDER	N/A
1897.364	FAST_SENDER	N/A
1899.364	FAST_SENDER	N/A
1901.364	FAST_SENDER	N/A
1903.364	FAST_SENDER	N/A
1909.199	RECEIVER	FAST_SENDER
1911.604	FAST_SENDER	N/A
1917.483	RECEIVER	FAST_SENDER
1919.903	FAST_SENDER	N/A
1920.704	RECEIVER	FAST_SENDER
1923.140	FAST_SENDER	N/A
1928.977	RECEIVER	FAST_SENDER
1931.377	FAST_SENDER	N/A
1932.136	RECEIVER	FAST_SENDER
1934.555	FAST_SENDER	N/A
1940.280	RECEIVER	FAST_SENDER
1942.713	FAST_SENDER	N/A
1943.497	RECEIVER	FAST_SENDER
1945.940	FAST_SENDER	N/A
1951.957	RECEIVER	FAST_SENDER
1954.370	FAST_SENDER	N/A
1956.969	RECEIVER	FAST_SENDER
1959.413	FAST_SENDER	N/A
1965.259	RECEIVER	FAST_SENDER
1967.680	FAST_SENDER	N/A
1973.519	RECEIVER	FAST_SENDER
1975.963	FAST_SENDER	N/A
1981.833	RECEIVER	FAST_SENDER
1984.253	FAST_SENDER	N/A
1989.949	RECEIVER	FAST_SENDER
1992.360	FAST_SENDER	N/A
1998.215	RECEIVER	FAST_SENDER
2000.652	FAST_SENDER	N/A
2006.380	RECEIVER	FAST_SENDER
2008.812	FAST_SENDER	N/A
2009.568	RECEIVER	FAST_SENDER
2011.985	FAST_SENDER	N/A
2018.080	RECEIVER	FAST_SENDER
2020.510	FAST_SENDER	N/A
2021.226	RECEIVER	FAST_SENDER
2023.635	FAST_SENDER	N/A
2029.897	RECEIVER	FAST_SENDER
2032.346	FAST_SENDER	N/A
2033.107	RECEIVER	FAST_SENDER
2035.521	FAST_SENDER	N/A
2041.195	RECEIVER	FAST_SENDER
2043.626	FAST_SENDER	N/A
2044.357	RECEIVER	FAST_SENDER
2046.804	FAST_SENDER	N/A
2053.133	RECEIVER	FAST_SENDER
2055.563	FAST_SENDER	N/A
2056.338	RECEIVER	FAST_SENDER
2058.754	FAST_SENDER	N/A
2064.767	RECEIVER	FAST_SENDER
2067.187	FAST_SENDER	N/A
2067.919	RECEIVER	FAST_SENDER
2070.358	FAST_SENDER	N/A
2081.240	RECEIVER	FAST_SENDER
2083.660	FAST_SENDER	N/A
2089.564	RECEIVER	FAST_SENDER
2091.998	FAST_SENDER	N/A
2098.098	RECEIVER	FAST_SENDER
2100.544	FAST_SENDER	N/A
2101.279	RECEIVER	FAST_SENDER
2103.715	FAST_SENDER	N/A
2109.666	RECEIVER	FAST_SENDER
2112.081	FAST_SENDER	N/A
2114.689	RECEIVER	FAST_SENDER
2117.128	FAST_SENDER	N/A
2123.465	RECEIVER	FAST_SENDER
2123.970	SLOW_SENDER1	N/A
2125.913	FAST_SENDER	N/A
2129.864	RECEIVER	SLOW_SENDER1
2135.268	SLOW_SENDER1	N/A
2137.031	RECEIVER	FAST_SENDER
2139.438	FAST_SENDER	N/A
2139.589	RECEIVER	SLOW_SENDER1
2141.438	FAST_SENDER	N/A
2143.438	FAST_SENDER	N/A
2145.438	FAST_SENDER	N/A
2147.013	SLOW_SENDER1	N/A
2147.438	FAST_SENDER	N/A
2149.438	FAST_SENDER	N/A
2151.115	RECEIVER	SLOW_SENDER1
2151.438	FAST_SENDER	N/A
2153.438	FAST_SENDER	N/A
2155.438	FAST_SENDER	N/A
2157.438	FAST_SENDER	N/A
2158.516	SLOW_SENDER1	N/A
2159.292	RECEIVER	SLOW_SENDER1
2159.438	FAST_SENDER	N/A
2161.438	FAST_SENDER	N/A
2163.438	FAST_SENDER	N/A
2165.438	FAST_SENDER	N/A
2166.712	SLOW_SENDER1	N/A
2167.464	RECEIVER	SLOW_SENDER1
2171.422	RECEIVER	FAST_SENDER
2173.825	FAST_SENDER	N/A
2174.887	SLOW_SENDER1	N/A
2179.482	RECEIVER	FAST_SENDER
2181.906	FAST_SENDER	N/A
2183.906	FAST_SENDER	N/A
2185.906	FAST_SENDER	N/A
2187.906	FAST_SENDER	N/A
2189.906	FAST_SENDER	N/A
2191.906	FAST_SENDER	N/A
2193.906	FAST_SENDER	N/A
2195.906	FAST_SENDER	N/A
2201.858	RECEIVER	FAST_SENDER
2204.305	FAST_SENDER	N/A
2210.193	RECEIVER	FAST_SENDER
2212.623	FAST_SENDER	N/A
2218.773	RECEIVER	FAST_SENDER
2221.175	FAST_SENDER	N/A
2227.072	RECEIVER	FAST_SENDER
2229.472	FAST_SENDER	N/A
2235.450	RECEIVER	FAST_SENDER
2237.853	FAST_SENDER	N/A
2249.917	FAST_SENDER	N/A
2260.047	RECEIVER	FAST_SENDER
2262.464	FAST_SENDER	N/A
2268.404	RECEIVER	FAST_SENDER
2270.828	FAST_SENDER	N/A
2276.982	RECEIVER	FAST_SENDER
2279.431	FAST_SENDER	N/A
2285.391	RECEIVER	FAST_SENDER
2287.807	FAST_SENDER	N/A
2293.783	RECEIVER	FAST_SENDER
2296.197	FAST_SENDER	N/A
2296.959	RECEIVER	FAST_SENDER
2299.375	FAST_SENDER	N/A
2305.474	RECEIVER	FAST_SENDER
2307.883	FAST_SENDER	N/A
2308.687	RECEIVER	FAST_SENDER
2311.088	FAST_SENDER	N/A
2316.905	RECEIVER	FAST_SENDER
2319.353	FAST_SENDER	N/A
2320.174	RECEIVER	FAST_SENDER
2322.591	FAST_SENDER	N/A
2328.714	RECEIVER	FAST_SENDER
2331.137	FAST_SENDER	N/A
2331.938	RECEIVER	FAST_SENDER
2334.349	FAST_SENDER	N/A
2340.039	RECEIVER	FAST_SENDER
2342.487	FAST_SENDER	N/A
2345.051	RECEIVER	FAST_SENDER
2347.494	FAST_SENDER	N/A
2352.985	RECEIVER	FAST_SENDER
2355.431	FAST_SENDER	N/A
2361.481	RECEIVER	FAST_SENDER
2363.910	FAST_SENDER	N/A
2369.930	RECEIVER	FAST_SENDER
2372.336	FAST_SENDER	N/A
2378.117	RECEIVER	FAST_SENDER
2380.535	FAST_SENDER	N/A
2386.508	RECEIVER	FAST_SENDER
2388.928	FAST_SENDER	N/A
2389.687	RECEIVER	FAST_SENDER
2392.090	FAST_SENDER	N/A
2397.912	RECEIVER	FAST_SENDER
2400.341	FAST_SENDER	N/A
2401.115	RECEIVER	FAST_SENDER
2403.549	FAST_SENDER	N/A
2413.460	RECEIVER	FAST_SENDER
2415.874	FAST_SENDER	N/A
2416.870	SLOW_SENDER1	N/A
2421.667	RECEIVER	FAST_SENDER
2423.298	RECEIVER	SLOW_SENDER1
2424.107	FAST_SENDER	N/A
2428.736	SLOW_SENDER1	N/A
2429.864	RECEIVER	FAST_SENDER
2432.306	FAST_SENDER	N/A
2433.106	RECEIVER	SLOW_SENDER1
2434.306	FAST_SENDER	N/A
2436.306	FAST_SENDER	N/A
2438.306	FAST_SENDER	N/A
2438.508	SLOW_SENDER1	N/A
2439.263	RECEIVER	SLOW_SENDER1
2440.306	FAST_SENDER	N/A
2442.306	FAST_SENDER	N/A
2444.306	FAST_SENDER	N/A
2446.306	FAST_SENDER	N/A
2446.667	SLOW_SENDER1	N/A
2447.426	RECEIVER	SLOW_SENDER1
2452.464	RECEIVER	FAST_SENDER
2454.872	SLOW_SENDER1	N/A
2454.896	FAST_SENDER	N/A
2455.606	RECEIVER	SLOW_SENDER1
2461.782	RECEIVER	FAST_SENDER
2463.038	SLOW_SENDER1	N/A
2463.769	RECEIVER	SLOW_SENDER1
2464.209	FAST_SENDER	N/A
2470.077	RECEIVER	FAST_SENDER
2471.207	SLOW_SENDER1	N/A
2471.985	RECEIVER	SLOW_SENDER1
2476.939	FAST_SENDER	N/A
2479.411	SLOW_SENDER1	N/A
2480.156	RECEIVER	SLOW_SENDER1
2482.953	RECEIVER	FAST_SENDER
2485.396	FAST_SENDER	N/A
2487.556	SLOW_SENDER1	N/A
2488.339	RECEIVER	SLOW_SENDER1
2491.333	RECEIVER	FAST_SENDER
2493.746	FAST_SENDER	N/A
2495.759	SLOW_SENDER1	N/A
2496.509	RECEIVER	SLOW_SENDER1
2500.029	RECEIVER	FAST_SENDER
2502.473	FAST_SENDER	N/A
2503.957	SLOW_SENDER1	N/A
2505.264	RECEIVER	SLOW_SENDER1
2508.812	RECEIVER	FAST_SENDER
2511.223	FAST_SENDER	N/A
2512.691	SLOW_SENDER1	N/A
2513.962	RECEIVER	SLOW_SENDER1
2516.771	RECEIVER	FAST_SENDER
2519.186	FAST_SENDER	N/A
2521.410	SLOW_SENDER1	N/A
2522.180	RECEIVER	SLOW_SENDER1
2525.108	RECEIVER	FAST_SENDER
2527.536	FAST_SENDER	N/A
2529.621	SLOW_SENDER1	N/A
2533.487	RECEIVER	FAST_SENDER
2535.907	FAST_SENDER	N/A
2541.889	RECEIVER	FAST_SENDER
2548.930	FAST_SENDER	N/A
2555.258	RECEIVER	FAST_SENDER
2557.696	FAST_SENDER	N/A
2563.429	RECEIVER	FAST_SENDER
2570.588	FAST_SENDER	N/A
2576.725	RECEIVER	FAST_SENDER
2579.127	FAST_SENDER	N/A
2585.289	RECEIVER	FAST_SENDER
2587.725	FAST_SENDER	N/A
2593.654	RECEIVER	FAST_SENDER
2596.079	FAST_SENDER	N/A
2601.824	RECEIVER	FAST_SENDER
2604.252	FAST_SENDER	N/A
2610.266	RECEIVER	FAST_SENDER
2612.681	FAST_SENDER	N/A
2613.457	RECEIVER	FAST_SENDER
2615.895	FAST_SENDER	N/A
2621.857	RECEIVER	FAST_SENDER
2624.306	FAST_SENDER	N/A
2625.076	RECEIVER	FAST_SENDER
2627.504	FAST_SENDER	N/A
2633.144	RECEIVER	FAST_SENDER
2635.568	FAST_SENDER	N/A
2636.362	RECEIVER	FAST_SENDER
2638.806	FAST_SENDER	N/A
2644.925	RECEIVER	FAST_SENDER
2647.330	FAST_SENDER	N/A
2648.082	RECEIVER	FAST_SENDER
2650.490	FAST_SENDER	N/A
2656.602	RECEIVER	FAST_SENDER
2659.007	FAST_SENDER	N/A
2659.781	RECEIVER	FAST_SENDER
2662.192	FAST_SENDER	N/A
2668.454	RECEIVER	FAST_SENDER
2670.871	FAST_SENDER	N/A
2671.650	RECEIVER	FAST_SENDER
2674.075	FAST_SENDER	N/A
2680.060	RECEIVER	FAST_SENDER
2682.473	FAST_SENDER	N/A
2683.248	RECEIVER	FAST_SENDER
2685.671	FAST_SENDER	N/A
2696.432	RECEIVER	FAST_SENDER
2698.843	FAST_SENDER	N/A
2705.065	RECEIVER	FAST_SENDER
2707.491	FAST_SENDER	N/A
2713.460	RECEIVER	FAST_SENDER
2715.896	FAST_SENDER	N/A
2722.082	RECEIVER	FAST_SENDER
2724.506	FAST_SENDER	N/A
2725.280	RECEIVER	FAST_SENDER
2727.681	FAST_SENDER	N/A
2733.354	RECEIVER	FAST_SENDER
2735.767	FAST_SENDER	N/A
2736.506	RECEIVER	FAST_SENDER
2738.947	FAST_SENDER	N/A
2745.083	RECEIVER	FAST_SENDER
2747.496	FAST_SENDER	N/A
2748.279	RECEIVER	FAST_SENDER
2750.716	FAST_SENDER	N/A
2756.303	RECEIVER	FAST_SENDER
2758.719	FAST_SENDER	N/A
2759.511	RECEIVER	FAST_SENDER
2760.950	SLOW_SENDER1	N/A
2761.950	FAST_SENDER	N/A
2766.635	RECEIVER	SLOW_SENDER1
2772.072	SLOW_SENDER1	N/A
2772.826	RECEIVER	SLOW_SENDER1
2775.071	FAST_SENDER	N/A
2778.258	SLOW_SENDER1	N/A
2779.020	RECEIVER	SLOW_SENDER1
2784.450	SLOW_SENDER1	N/A
2786.988	RECEIVER	SLOW_SENDER1
2787.493	FAST_SENDER	N/A
2793.803	RECEIVER	FAST_SENDER
2794.426	SLOW_SENDER1	N/A
2796.229	FAST_SENDER	N/A
2796.687	RECEIVER	SLOW_SENDER1
2804.092	SLOW_SENDER1	N/A
2804.801	RECEIVER	SLOW_SENDER1
2806.268	RECEIVER	FAST_SENDER
2808.684	FAST_SENDER	N/A
2810.684	FAST_SENDER	N/A
2812.684	FAST_SENDER	N/A
2814.684	FAST_SENDER	N/A
2815.888	SLOW_SENDER1	N/A
2816.674	RECEIVER	SLOW_SENDER1
2816.684	FAST_SENDER	N/A
2818.684	FAST_SENDER	N/A
2820.684	FAST_SENDER	N/A
2822.684	FAST_SENDER	N/A
2828.621	RECEIVER	FAST_SENDER
2831.041	FAST_SENDER	N/A
2837.098	RECEIVER	FAST_SENDER
2839.542	FAST_SENDER	N/A
2845.204	RECEIVER	FAST_SENDER
2847.638	FAST_SENDER	N/A
2848.408	RECEIVER	FAST_SENDER
2850.855	FAST_SENDER	N/A
2856.487	RECEIVER	FAST_SENDER
2862.946	FAST_SENDER	N/A
2863.707	RECEIVER	FAST_SENDER
2866.113	FAST_SENDER	N/A
2871.814	RECEIVER	FAST_SENDER
2874.242	FAST_SENDER	N/A
2875.044	RECEIVER	FAST_SENDER
2877.477	FAST_SENDER	N/A
2883.694	RECEIVER	FAST_SENDER
2886.135	FAST_SENDER	N/A
2886.890	RECEIVER	FAST_SENDER
2889.293	FAST_SENDER	N/A
2895.356	RECEIVER	FAST_SENDER
2897.761	FAST_SENDER	N/A
2898.521	RECEIVER	FAST_SENDER
2900.963	FAST_SENDER	N/A
2906.835	RECEIVER	FAST_SENDER
2909.283	FAST_SENDER	N/A
2910.034	RECEIVER	FAST_SENDER
2912.436	FAST_SENDER	N/A
2918.017	RECEIVER	FAST_SENDER
2920.435	FAST_SENDER	N/A
2921.195	RECEIVER	FAST_SENDER
2923.601	FAST_SENDER	N/A
2929.766	RECEIVER	FAST_SENDER
2932.183	FAST_SENDER	N/A
2932.920	RECEIVER	FAST_SENDER
2935.364	FAST_SENDER	N/A
2941.398	RECEIVER	FAST_SENDER
2943.814	FAST_SENDER	N/A
2944.554	RECEIVER	FAST_SENDER
2946.963	FAST_SENDER	N/A
2952.810	RECEIVER	FAST_SENDER
2955.210	FAST_SENDER	N/A
2955.954	RECEIVER	FAST_SENDER
2958.364	FAST_SENDER	N/A
2964.602	RECEIVER	FAST_SENDER
2967.008	FAST_SENDER	N/A
2967.772	RECEIVER	FAST_SENDER
2970.195	FAST_SENDER	N/A
2976.510	RECEIVER	FAST_SENDER
2983.170	FAST_SENDER	N/A
2983.913	RECEIVER	FAST_SENDER
2986.360	FAST_SENDER	N/A
2992.268	RECEIVER	FAST_SENDER
2994.682	FAST_SENDER	N/A
2995.473	RECEIVER	FAST_SENDER
2997.904	FAST_SENDER	N/A
3003.695	RECEIVER	FAST_SENDER
3006.115	FAST_SENDER	N/A
3006.926	RECEIVER	FAST_SENDER
3009.331	FAST_SENDER	N/A
3015.335	RECEIVER	FAST_SENDER
3017.736	FAST_SENDER	N/A
3020.170	RECEIVER	FAST_SENDER
3022.587	FAST_SENDER	N/A
3028.472	RECEIVER	FAST_SENDER
3035.390	FAST_SENDER	N/A
3036.154	RECEIVER	FAST_SENDER
3038.569	FAST_SENDER	N/A
3044.076	RECEIVER	FAST_SENDER
3046.484	FAST_SENDER	N/A
3047.224	RECEIVER	FAST_SENDER
3049.647	FAST_SENDER	N/A
3055.995	RECEIVER	FAST_SENDER
3056.980	SLOW_SENDER1	N/A
3057.704	RECEIVER	SLOW_SENDER1
3058.421	FAST_SENDER	N/A
3060.111	SLOW_SENDER1	N/A
3064.618	RECEIVER	FAST_SENDER
3067.057	FAST_SENDER	N/A
3067.807	RECEIVER	FAST_SENDER
3070.243	FAST_SENDER	N/A
3073.444	SLOW_SENDER1	N/A
3074.236	RECEIVER	SLOW_SENDER1
3079.676	SLOW_SENDER1	N/A
3082.242	RECEIVER	SLOW_SENDER1
3082.769	FAST_SENDER	N/A
3088.752	RECEIVER	FAST_SENDER
3089.670	SLOW_SENDER1	N/A
3091.200	FAST_SENDER	N/A
3091.966	RECEIVER	FAST_SENDER
3094.381	FAST_SENDER	N/A
3094.473	RECEIVER	SLOW_SENDER1
3096.381	FAST_SENDER	N/A
3098.381	FAST_SENDER	N/A
3100.381	FAST_SENDER	N/A
3101.879	SLOW_SENDER1	N/A
3102.381	FAST_SENDER	N/A
3104.071	RECEIVER	SLOW_SENDER1
3104.381	FAST_SENDER	N/A
3106.381	FAST_SENDER	N/A
3108.381	FAST_SENDER	N/A
3111.484	SLOW_SENDER1	N/A
3112.228	RECEIVER	SLOW_SENDER1
3121.013	FAST_SENDER	N/A
3121.786	RECEIVER	FAST_SENDER
3124.225	FAST_SENDER	N/A
3129.998	RECEIVER	FAST_SENDER
3132.448	FAST_SENDER	N/A
3133.219	RECEIVER	FAST_SENDER
3135.619	FAST_SENDER	N/A
3141.671	RECEIVER	FAST_SENDER
3144.096	FAST_SENDER	N/A
3144.847	RECEIVER	FAST_SENDER
3147.282	FAST_SENDER	N/A
3153.438	RECEIVER	FAST_SENDER
3155.844	FAST_SENDER	N/A
3156.564	RECEIVER	FAST_SENDER
3158.991	FAST_SENDER	N/A
3165.160	RECEIVER	FAST_SENDER
3167.562	FAST_SENDER	N/A
3168.322	RECEIVER	FAST_SENDER
3170.729	FAST_SENDER	N/A
3176.747	RECEIVER	FAST_SENDER
3179.164	FAST_SENDER	N/A
3179.960	RECEIVER	FAST_SENDER
3182.405	FAST_SENDER	N/A
3188.055	RECEIVER	FAST_SENDER
3194.841	FAST_SENDER	N/A
3195.637	RECEIVER	FAST_SENDER
3198.038	FAST_SENDER	N/A
3203.686	RECEIVER	FAST_SENDER
3206.099	FAST_SENDER	N/A
3206.889	RECEIVER	FAST_SENDER
3209.329	FAST_SENDER	N/A
3215.155	RECEIVER	FAST_SENDER
3217.595	FAST_SENDER	N/A
3218.352	RECEIVER	FAST_SENDER
3220.793	FAST_SENDER	N/A
3226.729	RECEIVER	FAST_SENDER
3229.162	FAST_SENDER	N/A
3229.935	RECEIVER	FAST_SENDER
3232.365	FAST_SENDER	N/A
3244.938	FAST_SENDER	N/A
3251.013	RECEIVER	FAST_SENDER
3253.419	FAST_SENDER	N/A
3254.174	RECEIVER	FAST_SENDER
3256.615	FAST_SENDER	N/A
3262.531	RECEIVER	FAST_SENDER
3264.936	FAST_SENDER	N/A
3265.655	RECEIVER	FAST_SENDER
3268.077	FAST_SENDER	N/A
3274.284	RECEIVER	FAST_SENDER
3276.709	FAST_SENDER	N/A
3277.461	RECEIVER	FAST_SENDER
3279.867	FAST_SENDER	N/A
3286.134	RECEIVER	FAST_SENDER
3288.576	FAST_SENDER	N/A
3289.312	RECEIVER	FAST_SENDER
3291.752	FAST_SENDER	N/A
3297.575	RECEIVER	FAST_SENDER
3300.003	FAST_SENDER	N/A
3300.811	RECEIVER	FAST_SENDER
3303.218	FAST_SENDER	N/A
3309.222	RECEIVER	FAST_SENDER
3311.625	FAST_SENDER	N/A
3312.373	RECEIVER	FAST_SENDER
3314.813	FAST_SENDER	N/A
3320.507	RECEIVER	FAST_SENDER
3322.925	FAST_SENDER	N/A
3323.736	RECEIVER	FAST_SENDER
3326.147	FAST_SENDER	N/A
3331.911	RECEIVER	FAST_SENDER
3334.320	FAST_SENDER	N/A
3335.115	RECEIVER	FAST_SENDER
3337.515	FAST_SENDER	N/A
3343.210	RECEIVER	FAST_SENDER
3345.639	FAST_SENDER	N/A
3346.415	RECEIVER	FAST_SENDER
3348.825	FAST_SENDER	N/A
3350.760	SLOW_SENDER1	N/A
3354.721	RECEIVER	FAST_SENDER
3357.129	FAST_SENDER	N/A
3358.317	RECEIVER	SLOW_SENDER1
3363.445	RECEIVER	FAST_SENDER
3363.736	SLOW_SENDER1	N/A
3365.939	RECEIVER	SLOW_SENDER1
3370.353	FAST_SENDER	N/A
3371.112	RECEIVER	FAST_SENDER
3371.361	SLOW_SENDER1	N/A
3372.097	RECEIVER	SLOW_SENDER1
3373.548	FAST_SENDER	N/A
3380.007	RECEIVER	FAST_SENDER
3382.407	FAST_SENDER	N/A
3384.407	FAST_SENDER	N/A
3385.523	SLOW_SENDER1	N/A
3386.289	RECEIVER	SLOW_SENDER1
3386.407	FAST_SENDER	N/A
3388.407	FAST_SENDER	N/A
3390.407	FAST_SENDER	N/A
3392.407	FAST_SENDER	N/A
3393.729	SLOW_SENDER1	N/A
3394.407	FAST_SENDER	N/A
3394.456	RECEIVER	SLOW_SENDER1
3396.407	FAST_SENDER	N/A
3401.856	SLOW_SENDER1	N/A
3402.217	RECEIVER	FAST_SENDER
3410.175	FAST_SENDER	N/A
3416.280	RECEIVER	FAST_SENDER
3418.723	FAST_SENDER	N/A
3424.620	RECEIVER	FAST_SENDER
3427.068	FAST_SENDER	N/A
3437.465	RECEIVER	FAST_SENDER
3439.880	FAST_SENDER	N/A
3446.042	RECEIVER	FAST_SENDER
3448.444	FAST_SENDER	N/A
3454.381	RECEIVER	FAST_SENDER
3456.818	FAST_SENDER	N/A
3462.695	RECEIVER	FAST_SENDER
3465.118	FAST_SENDER	N/A
3471.073	RECEIVER	FAST_SENDER
3473.479	FAST_SENDER	N/A
3483.947	RECEIVER	FAST_SENDER
3486.352	FAST_SENDER	N/A
3492.264	RECEIVER	FAST_SENDER
3494.675	FAST_SENDER	N/A
3500.441	RECEIVER	FAST_SENDER
3502.842	FAST_SENDER	N/A
3508.977	RECEIVER	FAST_SENDER
3511.387	FAST_SENDER	N/A
3517.139	RECEIVER	FAST_SENDER
3519.580	FAST_SENDER	N/A
3520.340	RECEIVER	FAST_SENDER
3522.743	FAST_SENDER	N/A
3528.684	RECEIVER	FAST_SENDER
3531.121	FAST_SENDER	N/A
3531.889	RECEIVER	FAST_SENDER
3534.325	FAST_SENDER	N/A
3540.488	RECEIVER	FAST_SENDER
3542.911	FAST_SENDER	N/A
3543.662	RECEIVER	FAST_SENDER
3546.096	FAST_SENDER	N/A
3552.096	RECEIVER	FAST_SENDER
3554.532	FAST_SENDER	N/A
3555.278	RECEIVER	FAST_SENDER
3557.691	FAST_SENDER	N/A
3563.485	RECEIVER	FAST_SENDER
3565.907	FAST_SENDER	N/A
3566.664	RECEIVER	FAST_SENDER
3569.114	FAST_SENDER	N/A
3575.066	RECEIVER	FAST_SENDER
3577.482	FAST_SENDER	N/A
3578.245	RECEIVER	FAST_SENDER
3580.650	FAST_SENDER	N/A
3586.632	RECEIVER	FAST_SENDER
3589.059	FAST_SENDER	N/A
3589.816	RECEIVER	FAST_SENDER
3592.230	FAST_SENDER	N/A
3597.925	RECEIVER	FAST_SENDER
3600.365	FAST_SENDER	N/A
3601.153	RECEIVER	FAST_SENDER
3603.576	FAST_SENDER	N/A
3609.704	RECEIVER	FAST_SENDER
3612.119	FAST_SENDER	N/A
3612.872	RECEIVER	FAST_SENDER
3615.277	FAST_SENDER	N/A
3621.165	RECEIVER	FAST_SENDER
3623.600	FAST_SENDER	N/A
3624.358	RECEIVER	FAST_SENDER
3626.791	FAST_SENDER	N/A
3632.758	RECEIVER	FAST_SENDER
3635.207	FAST_SENDER	N/A
3635.947	RECEIVER	FAST_SENDER
3638.382	FAST_SENDER	N/A
3642.910	SLOW_SENDER1	N/A
3644.048	RECEIVER	FAST_SENDER
3645.611	RECEIVER	SLOW_SENDER1
3646.453	FAST_SENDER	N/A
3648.042	SLOW_SENDER1	N/A
3652.104	RECEIVER	SLOW_SENDER1
3657.554	SLOW_SENDER1	N/A
3659.134	FAST_SENDER	N/A
3661.134	FAST_SENDER	N/A
3661.849	RECEIVER	SLOW_SENDER1
3663.134	FAST_SENDER	N/A
3665.134	FAST_SENDER	N/A
3667.134	FAST_SENDER	N/A
3669.134	FAST_SENDER	N/A
3669.298	SLOW_SENDER1	N/A
3670.063	RECEIVER	SLOW_SENDER1
3671.134	FAST_SENDER	N/A
3673.134	FAST_SENDER	N/A
3675.134	FAST_SENDER	N/A
3677.506	SLOW_SENDER1	N/A
3678.252	RECEIVER	SLOW_SENDER1
3680.956	RECEIVER	FAST_SENDER
3683.398	FAST_SENDER	N/A
3685.668	SLOW_SENDER1	N/A
3686.435	RECEIVER	SLOW_SENDER1
3689.497	RECEIVER	FAST_SENDER
3691.937	FAST_SENDER	N/A
3693.850	SLOW_SENDER1	N/A
3694.573	RECEIVER	SLOW_SENDER1
3697.824	RECEIVER	FAST_SENDER
3700.270	FAST_SENDER	N/A
3701.985	SLOW_SENDER1	N/A
3703.274	RECEIVER	SLOW_SENDER1
3706.146	RECEIVER	FAST_SENDER
3708.579	FAST_SENDER	N/A
3710.680	SLOW_SENDER1	N/A
3711.437	RECEIVER	SLOW_SENDER1
3715.040	RECEIVER	FAST_SENDER
3717.442	FAST_SENDER	N/A
3718.878	SLOW_SENDER1	N/A
3719.627	RECEIVER	SLOW_SENDER1
3723.294	RECEIVER	FAST_SENDER
3725.735	FAST_SENDER	N/A
3727.032	SLOW_SENDER1	N/A
3727.772	RECEIVER	SLOW_SENDER1
3731.636	RECEIVER	FAST_SENDER
3734.052	FAST_SENDER	N/A
3735.216	SLOW_SENDER1	N/A
3736.010	RECEIVER	SLOW_SENDER1
3740.186	RECEIVER	FAST_SENDER
3742.588	FAST_SENDER	N/A
3748.391	RECEIVER	FAST_SENDER
3750.803	FAST_SENDER	N/A
3756.533	RECEIVER	FAST_SENDER
3758.934	FAST_SENDER	N/A
3764.776	RECEIVER	FAST_SENDER
3767.177	FAST_SENDER	N/A
3773.043	RECEIVER	FAST_SENDER
3775.465	FAST_SENDER	N/A
3781.768	RECEIVER	FAST_SENDER
3784.197	FAST_SENDER	N/A
3790.129	RECEIVER	FAST_SENDER
3792.566	FAST_SENDER	N/A
3802.590	RECEIVER	FAST_SENDER
3805.031	FAST_SENDER	N/A
3810.800	RECEIVER	FAST_SENDER
3813.218	FAST_SENDER	N/A
3824.127	RECEIVER	FAST_SENDER
3826.568	FAST_SENDER	N/A
3832.361	RECEIVER	FAST_SENDER
3834.782	FAST_SENDER	N/A
3847.260	FAST_SENDER	N/A
3853.240	RECEIVER	FAST_SENDER
3855.673	FAST_SENDER	N/A
3861.958	RECEIVER	FAST_SENDER
3864.393	FAST_SENDER	N/A
3870.317	RECEIVER	FAST_SENDER
3872.739	FAST_SENDER	N/A
3878.749	RECEIVER	FAST_SENDER
3881.169	FAST_SENDER	N/A
3887.387	RECEIVER	FAST_SENDER
3889.830	FAST_SENDER	N/A
3895.785	RECEIVER	FAST_SENDER
3898.191	FAST_SENDER	N/A
3904.181	RECEIVER	FAST_SENDER
3906.628	FAST_SENDER	N/A
3912.438	RECEIVER	FAST_SENDER
3914.842	FAST_SENDER	N/A
3920.731	RECEIVER	FAST_SENDER
3923.167	FAST_SENDER	N/A
3935.989	FAST_SENDER	N/A
3941.805	RECEIVER	FAST_SENDER
3948.578	FAST_SENDER	N/A
3949.373	RECEIVER	FAST_SENDER
3951.783	FAST_SENDER	N/A
3957.576	RECEIVER	FAST_SENDER
3960.014	FAST_SENDER	N/A
3960.807	RECEIVER	FAST_SENDER
3963.228	FAST_SENDER	N/A
3969.192	RECEIVER	FAST_SENDER
3971.638	FAST_SENDER	N/A
3972.372	RECEIVER	FAST_SENDER
3974.680	SLOW_SENDER1	N/A
3974.778	FAST_SENDER	N/A
3981.170	RECEIVER	SLOW_SENDER1
3986.612	SLOW_SENDER1	N/A
3987.392	RECEIVER	SLOW_SENDER1
3988.556	FAST_SENDER	N/A
3992.797	SLOW_SENDER1	N/A
3993.533	RECEIVER	SLOW_SENDER1
3998.940	SLOW_SENDER1	N/A
4001.389	RECEIVER	SLOW_SENDER1
4001.624	FAST_SENDER	N/A
4007.433	RECEIVER	FAST_SENDER
4008.796	SLOW_SENDER1	N/A
4009.845	FAST_SENDER	N/A
4010.611	RECEIVER	FAST_SENDER
4012.623	RECEIVER	SLOW_SENDER1
4013.048	FAST_SENDER	N/A
4015.048	FAST_SENDER	N/A
4017.048	FAST_SENDER	N/A
4019.048	FAST_SENDER	N/A
4020.053	SLOW_SENDER1	N/A
4021.048	FAST_SENDER	N/A
4022.154	RECEIVER	SLOW_SENDER1
4023.048	FAST_SENDER	N/A
4025.048	FAST_SENDER	N/A
4027.048	FAST_SENDER	N/A
4029.586	SLOW_SENDER1	N/A
4030.321	RECEIVER	SLOW_SENDER1
4037.753	SLOW_SENDER1	N/A
4039.711	FAST_SENDER	N/A
4041.050	RECEIVER	FAST_SENDER
4043.459	FAST_SENDER	N/A
4049.409	RECEIVER	FAST_SENDER
4051.811	FAST_SENDER	N/A
4053.983	RECEIVER	FAST_SENDER
4056.404	FAST_SENDER	N/A
4062.227	RECEIVER	FAST_SENDER
4064.666	FAST_SENDER	N/A
4070.857	RECEIVER	FAST_SENDER
4073.298	FAST_SENDER	N/A
4074.066	RECEIVER	FAST_SENDER
4076.503	FAST_SENDER	N/A
4082.310	RECEIVER	FAST_SENDER
4084.746	FAST_SENDER	N/A
4085.555	RECEIVER	FAST_SENDER
4087.960	FAST_SENDER	N/A
4094.122	RECEIVER	FAST_SENDER
4096.548	FAST_SENDER	N/A
4097.336	RECEIVER	FAST_SENDER
4099.761	FAST_SENDER	N/A
4105.572	RECEIVER	FAST_SENDER
4107.986	FAST_SENDER	N/A
4108.727	RECEIVER	FAST_SENDER
4116.329	FAST_SENDER	N/A
4117.065	RECEIVER	FAST_SENDER
4119.496	FAST_SENDER	N/A
4125.453	RECEIVER	FAST_SENDER
4127.887	FAST_SENDER	N/A
4128.683	RECEIVER	FAST_SENDER
4131.117	FAST_SENDER	N/A
4137.367	RECEIVER	FAST_SENDER
4139.779	FAST_SENDER	N/A
4140.526	RECEIVER	FAST_SENDER
4142.966	FAST_SENDER	N/A
4148.663	RECEIVER	FAST_SENDER
4151.087	FAST_SENDER	N/A
4151.873	RECEIVER	FAST_SENDER
4154.277	FAST_SENDER	N/A
4160.137	RECEIVER	FAST_SENDER
4162.556	FAST_SENDER	N/A
4163.342	RECEIVER	FAST_SENDER
4165.767	FAST_SENDER	N/A
4171.461	RECEIVER	FAST_SENDER
4173.885	FAST_SENDER	N/A
4174.645	RECEIVER	FAST_SENDER
4177.067	FAST_SENDER	N/A
4183.018	RECEIVER	FAST_SENDER
4185.441	FAST_SENDER	N/A
4186.212	RECEIVER	FAST_SENDER
4188.657	FAST_SENDER	N/A
4194.557	RECEIVER	FAST_SENDER
4196.995	FAST_SENDER	N/A
4197.787	RECEIVER	FAST_SENDER
4200.208	FAST_SENDER	N/A
4205.987	RECEIVER	FAST_SENDER
4208.413	FAST_SENDER	N/A
4209.146	RECEIVER	FAST_SENDER
4211.593	FAST_SENDER	N/A
4217.468	RECEIVER	FAST_SENDER
4219.906	FAST_SENDER	N/A
4220.658	RECEIVER	FAST_SENDER
4223.102	FAST_SENDER	N/A
4228.552	RECEIVER	FAST_SENDER
4230.967	FAST_SENDER	N/A
4231.728	RECEIVER	FAST_SENDER
4234.148	FAST_SENDER	N/A
4240.264	RECEIVER	FAST_SENDER
4246.718	FAST_SENDER	N/A
4247.471	RECEIVER	FAST_SENDER
4249.905	FAST_SENDER	N/A
4255.566	RECEIVER	FAST_SENDER
4258.015	FAST_SENDER	N/A
4258.804	RECEIVER	FAST_SENDER
4261.208	FAST_SENDER	N/A
4267.304	RECEIVER	FAST_SENDER
4269.704	FAST_SENDER	N/A
4270.489	RECEIVER	FAST_SENDER
4272.915	FAST_SENDER	N/A
4278.590	SLOW_SENDER1	N/A
4278.676	RECEIVER	FAST_SENDER
4279.386	RECEIVER	SLOW_SENDER1
4281.105	FAST_SENDER	N/A
4281.800	SLOW_SENDER1	N/A
4287.265	RECEIVER	FAST_SENDER
4289.078	RECEIVER	SLOW_SENDER1
4289.703	FAST_SENDER	N/A
4294.479	SLOW_SENDER1	N/A
4295.258	RECEIVER	SLOW_SENDER1
4300.434	RECEIVER	FAST_SENDER
4302.883	FAST_SENDER	N/A
4304.677	SLOW_SENDER1	N/A
4305.458	RECEIVER	SLOW_SENDER1
4312.877	SLOW_SENDER1	N/A
4313.281	RECEIVER	FAST_SENDER
4315.731	FAST_SENDER	N/A
4316.999	RECEIVER	SLOW_SENDER1
4317.731	FAST_SENDER	N/A
4319.731	FAST_SENDER	N/A
4321.731	FAST_SENDER	N/A
4323.731	FAST_SENDER	N/A
4324.420	SLOW_SENDER1	N/A
4325.226	RECEIVER	SLOW_SENDER1
4325.731	FAST_SENDER	N/A
4327.731	FAST_SENDER	N/A
4329.731	FAST_SENDER	N/A
4332.633	SLOW_SENDER1	N/A
4333.398	RECEIVER	SLOW_SENDER1
4335.855	RECEIVER	FAST_SENDER
4338.300	FAST_SENDER	N/A
4340.802	SLOW_SENDER1	N/A
4341.594	RECEIVER	SLOW_SENDER1
4343.998	RECEIVER	FAST_SENDER
4346.431	FAST_SENDER	N/A
4348.998	SLOW_SENDER1	N/A
4349.765	RECEIVER	SLOW_SENDER1
4352.213	RECEIVER	FAST_SENDER
4354.613	FAST_SENDER	N/A
4360.404	RECEIVER	FAST_SENDER
4362.812	FAST_SENDER	N/A
4368.600	RECEIVER	FAST_SENDER
4371.013	FAST_SENDER	N/A
4377.137	RECEIVER	FAST_SENDER
4379.581	FAST_SENDER	N/A
4385.451	RECEIVER	FAST_SENDER
4387.869	FAST_SENDER	N/A
4393.726	RECEIVER	FAST_SENDER
4396.143	FAST_SENDER	N/A
4401.931	RECEIVER	FAST_SENDER
4404.360	FAST_SENDER	N/A
4410.722	RECEIVER	FAST_SENDER
4413.140	FAST_SENDER	N/A
4413.889	RECEIVER	FAST_SENDER
4416.318	FAST_SENDER	N/A
4421.864	RECEIVER	FAST_SENDER
4424.267	FAST_SENDER	N/A
4424.999	RECEIVER	FAST_SENDER
4427.442	FAST_SENDER	N/A
4433.300	RECEIVER	FAST_SENDER
4435.706	FAST_SENDER	N/A
4436.486	RECEIVER	FAST_SENDER
4438.895	FAST_SENDER	N/A
4444.995	RECEIVER	FAST_SENDER
4447.399	FAST_SENDER	N/A
4448.162	RECEIVER	FAST_SENDER
4450.573	FAST_SENDER	N/A
4456.666	RECEIVER	FAST_SENDER
4459.082	FAST_SENDER	N/A
4459.862	RECEIVER	FAST_SENDER
4462.291	FAST_SENDER	N/A
4467.929	RECEIVER	FAST_SENDER
4470.336	FAST_SENDER	N/A
4471.082	RECEIVER	FAST_SENDER
4473.495	FAST_SENDER	N/A
4479.418	RECEIVER	FAST_SENDER
4481.829	FAST_SENDER	N/A
4482.580	RECEIVER	FAST_SENDER
4485.019	FAST_SENDER	N/A
4490.721	RECEIVER	FAST_SENDER
4493.166	FAST_SENDER	N/A
4493.930	RECEIVER	FAST_SENDER
4496.366	FAST_SENDER	N/A
4502.343	RECEIVER	FAST_SENDER
4504.773	FAST_SENDER	N/A
4505.541	RECEIVER	FAST_SENDER
4507.990	FAST_SENDER	N/A
4518.531	RECEIVER	FAST_SENDER
4520.967	FAST_SENDER	N/A
4531.562	RECEIVER	FAST_SENDER
4533.983	FAST_SENDER	N/A
4539.723	RECEIVER	FAST_SENDER
4542.146	FAST_SENDER	N/A
4552.792	RECEIVER	FAST_SENDER
4555.223	FAST_SENDER	N/A
4561.071	RECEIVER	FAST_SENDER
4563.521	FAST_SENDER	N/A
4569.007	RECEIVER	FAST_SENDER
4571.407	FAST_SENDER	N/A
4576.901	RECEIVER	FAST_SENDER
4579.328	FAST_SENDER	N/A
4585.463	RECEIVER	FAST_SENDER
4587.891	FAST_SENDER	N/A
4588.560	SLOW_SENDER1	N/A
4594.338	RECEIVER	FAST_SENDER
4595.079	RECEIVER	SLOW_SENDER1
4596.755	FAST_SENDER	N/A
4600.485	SLOW_SENDER1	N/A
4601.260	RECEIVER	SLOW_SENDER1
4602.675	RECEIVER	FAST_SENDER
4605.076	FAST_SENDER	N/A
4606.660	SLOW_SENDER1	N/A
4607.435	RECEIVER	SLOW_SENDER1
4611.058	RECEIVER	FAST_SENDER
4612.853	SLOW_SENDER1	N/A
4613.508	FAST_SENDER	N/A
4613.651	RECEIVER	SLOW_SENDER1
4619.076	SLOW_SENDER1	N/A
4619.366	RECEIVER	FAST_SENDER
4622.965	RECEIVER	SLOW_SENDER1
4627.037	FAST_SENDER	N/A
4629.037	FAST_SENDER	N/A
4630.407	SLOW_SENDER1	N/A
4631.037	FAST_SENDER	N/A
4631.166	RECEIVER	SLOW_SENDER1
4633.037	FAST_SENDER	N/A
4635.037	FAST_SENDER	N/A
4637.037	FAST_SENDER	N/A
4638.595	SLOW_SENDER1	N/A
4639.037	FAST_SENDER	N/A
4639.346	RECEIVER	SLOW_SENDER1
4641.037	FAST_SENDER	N/A
4646.785	SLOW_SENDER1	N/A
4646.960	RECEIVER	FAST_SENDER
4649.367	FAST_SENDER	N/A
4651.385	RECEIVER	SLOW_SENDER1
4655.765	RECEIVER	FAST_SENDER
4658.214	FAST_SENDER	N/A
4660.214	FAST_SENDER	N/A
4662.214	FAST_SENDER	N/A
4664.214	FAST_SENDER	N/A
4666.214	FAST_SENDER	N/A
4668.214	FAST_SENDER	N/A
4670.214	FAST_SENDER	N/A
4672.214	FAST_SENDER	N/A
4678.047	RECEIVER	FAST_SENDER
4680.492	FAST_SENDER	N/A
4686.013	RECEIVER	FAST_SENDER
4688.452	FAST_SENDER	N/A
4689.200	RECEIVER	FAST_SENDER
4691.621	FAST_SENDER	N/A
4697.926	RECEIVER	FAST_SENDER
4700.336	FAST_SENDER	N/A
4701.093	RECEIVER	FAST_SENDER
4703.541	FAST_SENDER	N/A
4709.276	RECEIVER	FAST_SENDER
4711.718	FAST_SENDER	N/A
4712.536	RECEIVER	FAST_SENDER
4714.953	FAST_SENDER	N/A
4720.705	RECEIVER	FAST_SENDER
4723.125	FAST_SENDER	N/A
4723.900	RECEIVER	FAST_SENDER
4726.317	FAST_SENDER	N/A
4736.290	RECEIVER	FAST_SENDER
4738.710	FAST_SENDER	N/A
4740.949	RECEIVER	FAST_SENDER
4743.370	FAST_SENDER	N/A
4749.162	RECEIVER	FAST_SENDER
4751.583	FAST_SENDER	N/A
4757.358	RECEIVER	FAST_SENDER
4759.778	FAST_SENDER	N/A
4765.817	RECEIVER	FAST_SENDER
4768.261	FAST_SENDER	N/A
4774.029	RECEIVER	FAST_SENDER
4776.467	FAST_SENDER	N/A
4777.186	RECEIVER	FAST_SENDER
4779.598	FAST_SENDER	N/A
4785.393	RECEIVER	FAST_SENDER
4787.793	FAST_SENDER	N/A
4788.570	RECEIVER	FAST_SENDER
4790.978	FAST_SENDER	N/A
4796.794	RECEIVER	FAST_SENDER
4799.243	FAST_SENDER	N/A
4799.986	RECEIVER	FAST_SENDER
4802.433	FAST_SENDER	N/A
4808.411	RECEIVER	FAST_SENDER
4810.818	FAST_SENDER	N/A
4811.575	RECEIVER	FAST_SENDER
4813.983	FAST_SENDER	N/A
4820.277	RECEIVER	FAST_SENDER
4826.927	FAST_SENDER	N/A
4827.695	RECEIVER	FAST_SENDER
4830.113	FAST_SENDER	N/A
4836.047	RECEIVER	FAST_SENDER
4838.459	FAST_SENDER	N/A
4839.234	RECEIVER	FAST_SENDER
4841.647	FAST_SENDER	N/A
4847.349	RECEIVER	FAST_SENDER
4849.790	FAST_SENDER	N/A
4850.555	RECEIVER	FAST_SENDER
4852.965	FAST_SENDER	N/A
4858.744	RECEIVER	FAST_SENDER
4861.152	FAST_SENDER	N/A
4861.922	RECEIVER	FAST_SENDER
4864.327	FAST_SENDER	N/A
4870.059	RECEIVER	FAST_SENDER
4872.468	FAST_SENDER	N/A
4885.044	FAST_SENDER	N/A
4885.777	RECEIVER	FAST_SENDER
4888.200	FAST_SENDER	N/A
4890.100	SLOW_SENDER1	N/A
4894.325	RECEIVER	FAST_SENDER
4896.734	FAST_SENDER	N/A
4897.413	RECEIVER	SLOW_SENDER1
4902.819	SLOW_SENDER1	N/A
4903.154	RECEIVER	FAST_SENDER
4905.330	RECEIVER	SLOW_SENDER1
4910.686	FAST_SENDER	N/A
4910.758	SLOW_SENDER1	N/A
4911.412	RECEIVER	FAST_SENDER
4915.159	RECEIVER	SLOW_SENDER1
4915.918	FAST_SENDER	N/A
4917.918	FAST_SENDER	N/A
4919.918	FAST_SENDER	N/A
4921.918	FAST_SENDER	N/A
4922.575	SLOW_SENDER1	N/A
4923.918	FAST_SENDER	N/A
4924.795	RECEIVER	SLOW_SENDER1
4925.918	FAST_SENDER	N/A
4927.918	FAST_SENDER	N/A
4929.918	FAST_SENDER	N/A
4932.217	SLOW_SENDER1	N/A
4933.003	RECEIVER	SLOW_SENDER1
4940.445	SLOW_SENDER1	N/A
4942.367	FAST_SENDER	N/A
4943.119	RECEIVER	FAST_SENDER
4945.534	FAST_SENDER	N/A
4951.506	RECEIVER	FAST_SENDER
4953.926	FAST_SENDER	N/A
4954.679	RECEIVER	FAST_SENDER
4957.116	FAST_SENDER	N/A
4963.150	RECEIVER	FAST_SENDER
4965.556	FAST_SENDER	N/A
4966.296	RECEIVER	FAST_SENDER
4968.739	FAST_SENDER	N/A
4974.479	RECEIVER	FAST_SENDER
4976.921	FAST_SENDER	N/A
4977.715	RECEIVER	FAST_SENDER
4980.116	FAST_SENDER	N/A
4985.961	RECEIVER	FAST_SENDER
4988.404	FAST_SENDER	N/A
4989.190	RECEIVER	FAST_SENDER
4991.610	FAST_SENDER	N/A
4997.631	RECEIVER	FAST_SENDER
5000.069	FAST_SENDER	N/A
5000.801	RECEIVER	FAST_SENDER
5003.226	FAST_SENDER	N/A
5009.278	RECEIVER	FAST_SENDER
5015.906	FAST_SENDER	N/A
5016.689	RECEIVER	FAST_SENDER
5019.127	FAST_SENDER	N/A
5025.435	RECEIVER	FAST_SENDER
5027.838	FAST_SENDER	N/A
5028.597	RECEIVER	FAST_SENDER
5031.017	FAST_SENDER	N/A
5036.885	RECEIVER	FAST_SENDER
5039.300	FAST_SENDER	N/A
5040.070	RECEIVER	FAST_SENDER
5042.514	FAST_SENDER	N/A
5048.351	RECEIVER	FAST_SENDER
5050.792	FAST_SENDER	N/A
5051.572	RECEIVER	FAST_SENDER
5054.012	FAST_SENDER	N/A
5060.308	RECEIVER	FAST_SENDER
5062.734	FAST_SENDER	N/A
5063.525	RECEIVER	FAST_SENDER
5065.941	FAST_SENDER	N/A
5071.951	RECEIVER	FAST_SENDER
5074.353	FAST_SENDER	N/A
5076.740	RECEIVER	FAST_SENDER
5082.543	FAST_SENDER	N/A
5083.304	RECEIVER	FAST_SENDER
5085.708	FAST_SENDER	N/A
5091.351	RECEIVER	FAST_SENDER
5093.784	FAST_SENDER	N/A
5094.561	RECEIVER	FAST_SENDER
5096.970	FAST_SENDER	N/A
5102.996	RECEIVER	FAST_SENDER
5105.439	FAST_SENDER	N/A
5106.190	RECEIVER	FAST_SENDER
5108.640	FAST_SENDER	N/A
5114.864	RECEIVER	FAST_SENDER
5117.287	FAST_SENDER	N/A
5119.837	RECEIVER	FAST_SENDER
5126.112	FAST_SENDER	N/A
5132.214	RECEIVER	FAST_SENDER
5134.638	FAST_SENDER	N/A
5140.360	RECEIVER	FAST_SENDER
5142.801	FAST_SENDER	N/A
5148.791	RECEIVER	FAST_SENDER
5151.226	FAST_SENDER	N/A
5157.307	RECEIVER	FAST_SENDER
5159.717	FAST_SENDER	N/A
5165.775	RECEIVER	FAST_SENDER
5168.204	FAST_SENDER	N/A
5174.246	RECEIVER	FAST_SENDER
5176.658	FAST_SENDER	N/A
5177.419	RECEIVER	FAST_SENDER
5179.860	FAST_SENDER	N/A
5180.590	SLOW_SENDER1	N/A
5185.674	RECEIVER	FAST_SENDER
5188.110	FAST_SENDER	N/A
5188.341	RECEIVER	SLOW_SENDER1
5193.784	SLOW_SENDER1	N/A
5194.029	RECEIVER	FAST_SENDER
5196.235	RECEIVER	SLOW_SENDER1
5196.447	FAST_SENDER	N/A
5201.683	SLOW_SENDER1	N/A
5202.430	RECEIVER	SLOW_SENDER1
5209.520	FAST_SENDER	N/A
5209.851	SLOW_SENDER1	N/A
5210.640	RECEIVER	SLOW_SENDER1
5215.607	RECEIVER	FAST_SENDER
5218.046	FAST_SENDER	N/A
5218.089	SLOW_SENDER1	N/A
5219.347	RECEIVER	SLOW_SENDER1
5223.759	RECEIVER	FAST_SENDER
5226.162	FAST_SENDER	N/A
5228.162	FAST_SENDER	N/A
5230.162	FAST_SENDER	N/A
5231.387	SLOW_SENDER1	N/A
5232.122	RECEIVER	SLOW_SENDER1
5232.162	FAST_SENDER	N/A
5234.162	FAST_SENDER	N/A
5236.162	FAST_SENDER	N/A
5238.162	FAST_SENDER	N/A
5239.549	SLOW_SENDER1	N/A
5240.162	FAST_SENDER	N/A
5240.283	RECEIVER	SLOW_SENDER1
5246.009	RECEIVER	FAST_SENDER
5247.732	SLOW_SENDER1	N/A
5248.449	FAST_SENDER	N/A
5254.794	RECEIVER	FAST_SENDER
5257.224	FAST_SENDER	N/A
5263.214	RECEIVER	FAST_SENDER
5269.951	FAST_SENDER	N/A
5270.693	RECEIVER	FAST_SENDER
5273.100	FAST_SENDER	N/A
5278.992	RECEIVER	FAST_SENDER
5281.396	FAST_SENDER	N/A
5282.147	RECEIVER	FAST_SENDER
5284.549	FAST_SENDER	N/A
5290.171	RECEIVER	FAST_SENDER
5292.598	FAST_SENDER	N/A
5293.360	RECEIVER	FAST_SENDER
5295.773	FAST_SENDER	N/A
5301.764	RECEIVER	FAST_SENDER
5304.173	FAST_SENDER	N/A
5304.930	RECEIVER	FAST_SENDER
5307.353	FAST_SENDER	N/A
5313.342	RECEIVER	FAST_SENDER
5315.757	FAST_SENDER	N/A
5316.509	RECEIVER	FAST_SENDER
5318.940	FAST_SENDER	N/A
5325.040	RECEIVER	FAST_SENDER
5327.472	FAST_SENDER	N/A
5328.264	RECEIVER	FAST_SENDER
5330.693	FAST_SENDER	N/A
5336.783	RECEIVER	FAST_SENDER
5339.192	FAST_SENDER	N/A
5339.939	RECEIVER	FAST_SENDER
5342.346	FAST_SENDER	N/A
5348.508	RECEIVER	FAST_SENDER
5350.910	FAST_SENDER	N/A
5351.670	RECEIVER	FAST_SENDER
5354.116	FAST_SENDER	N/A
5360.113	RECEIVER	FAST_SENDER
5362.538	FAST_SENDER	N/A
5363.289	RECEIVER	FAST_SENDER
5365.729	FAST_SENDER	N/A
5372.096	RECEIVER	FAST_SENDER
5374.536	FAST_SENDER	N/A
5377.078	RECEIVER	FAST_SENDER
5379.495	FAST_SENDER	N/A
5385.744	RECEIVER	FAST_SENDER
5392.304	FAST_SENDER	N/A
5393.040	RECEIVER	FAST_SENDER
5395.479	FAST_SENDER	N/A
5401.478	RECEIVER	FAST_SENDER
5403.898	FAST_SENDER	N/A
5404.692	RECEIVER	FAST_SENDER
5407.130	FAST_SENDER	N/A
5413.060	RECEIVER	FAST_SENDER
5415.468	FAST_SENDER	N/A
5416.194	RECEIVER	FAST_SENDER
5418.640	FAST_SENDER	N/A
5424.389	RECEIVER	FAST_SENDER
5431.245	FAST_SENDER	N/A
5431.982	RECEIVER	FAST_SENDER
5434.394	FAST_SENDER	N/A
5440.511	RECEIVER	FAST_SENDER
5442.953	FAST_SENDER	N/A
5443.679	RECEIVER	FAST_SENDER
5446.110	FAST_SENDER	N/A
5451.850	RECEIVER	FAST_SENDER
5454.285	FAST_SENDER	N/A
5455.021	RECEIVER	FAST_SENDER
5457.438	FAST_SENDER	N/A
5463.043	RECEIVER	FAST_SENDER
5465.448	FAST_SENDER	N/A
5466.204	RECEIVER	FAST_SENDER
5468.653	FAST_SENDER	N/A
5474.734	RECEIVER	FAST_SENDER
5477.136	FAST_SENDER	N/A
5477.909	RECEIVER	FAST_SENDER
5479.140	SLOW_SENDER1	N/A
5480.321	FAST_SENDER	N/A
5485.204	RECEIVER	SLOW_SENDER1
5490.620	SLOW_SENDER1	N/A
5493.000	RECEIVER	SLOW_SENDER1
5494.070	FAST_SENDER	N/A
5498.443	SLOW_SENDER1	N/A
5499.215	RECEIVER	SLOW_SENDER1
5504.646	SLOW_SENDER1	N/A
5506.817	FAST_SENDER	N/A
5509.784	RECEIVER	SLOW_SENDER1
5512.898	RECEIVER	FAST_SENDER
5515.332	FAST_SENDER	N/A
5517.226	SLOW_SENDER1	N/A
5517.332	FAST_SENDER	N/A
5517.961	RECEIVER	SLOW_SENDER1
5519.332	FAST_SENDER	N/A
5521.332	FAST_SENDER	N/A
5523.332	FAST_SENDER	N/A
5525.332	FAST_SENDER	N/A
5525.380	SLOW_SENDER1	N/A
5526.156	RECEIVER	SLOW_SENDER1
5527.332	FAST_SENDER	N/A
5529.332	FAST_SENDER	N/A
5533.558	SLOW_SENDER1	N/A
5534.308	RECEIVER	SLOW_SENDER1
5535.511	RECEIVER	FAST_SENDER
5537.946	FAST_SENDER	N/A
5541.718	SLOW_SENDER1	N/A
5542.496	RECEIVER	SLOW_SENDER1
5543.891	RECEIVER	FAST_SENDER
5546.321	FAST_SENDER	N/A
5549.932	SLOW_SENDER1	N/A
5550.656	RECEIVER	SLOW_SENDER1
5552.515	RECEIVER	FAST_SENDER
5554.947	FAST_SENDER	N/A
5558.058	SLOW_SENDER1	N/A
5558.795	RECEIVER	SLOW_SENDER1
5561.279	RECEIVER	FAST_SENDER
5563.690	FAST_SENDER	N/A
5566.220	SLOW_SENDER1	N/A
5567.002	RECEIVER	SLOW_SENDER1
5569.878	RECEIVER	FAST_SENDER
5572.297	FAST_SENDER	N/A
5574.451	SLOW_SENDER1	N/A
5575.265	RECEIVER	SLOW_SENDER1
5578.330	RECEIVER	FAST_SENDER
5580.780	FAST_SENDER	N/A
5587.039	RECEIVER	FAST_SENDER
5589.478	FAST_SENDER	N/A
5600.143	RECEIVER	FAST_SENDER
5602.550	FAST_SENDER	N/A
5608.450	RECEIVER	FAST_SENDER
5610.876	FAST_SENDER	N/A
5616.938	RECEIVER	FAST_SENDER
5619.338	FAST_SENDER	N/A
5625.196	RECEIVER	FAST_SENDER
5627.628	FAST_SENDER	N/A
5633.407	RECEIVER	FAST_SENDER
5635.850	FAST_SENDER	N/A
5641.942	RECEIVER	FAST_SENDER
5644.358	FAST_SENDER	N/A
5650.778	RECEIVER	FAST_SENDER
5653.194	FAST_SENDER	N/A
5659.093	RECEIVER	FAST_SENDER
5661.528	FAST_SENDER	N/A
5667.575	RECEIVER	FAST_SENDER
5674.336	FAST_SENDER	N/A
5675.094	RECEIVER	FAST_SENDER
5677.528	FAST_SENDER	N/A
5683.716	RECEIVER	FAST_SENDER
5686.129	FAST_SENDER	N/A
5686.886	RECEIVER	FAST_SENDER
5689.288	FAST_SENDER	N/A
5694.950	RECEIVER	FAST_SENDER
5697.351	FAST_SENDER	N/A
5698.155	RECEIVER	FAST_SENDER
5700.594	FAST_SENDER	N/A
5706.230	RECEIVER	FAST_SENDER
5708.631	FAST_SENDER	N/A
5709.389	RECEIVER	FAST_SENDER
5711.791	FAST_SENDER	N/A
5717.772	RECEIVER	FAST_SENDER
5720.215	FAST_SENDER	N/A
5721.019	RECEIVER	FAST_SENDER
5723.468	FAST_SENDER	N/A
5729.370	RECEIVER	FAST_SENDER
5731.809	FAST_SENDER	N/A
5732.543	RECEIVER	FAST_SENDER
5734.950	FAST_SENDER	N/A
5740.952	RECEIVER	FAST_SENDER
5743.395	FAST_SENDER	N/A
5744.138	RECEIVER	FAST_SENDER
5746.575	FAST_SENDER	N/A
5752.609	RECEIVER	FAST_SENDER
5755.013	FAST_SENDER	N/A
5755.786	RECEIVER	FAST_SENDER
5758.195	FAST_SENDER	N/A
5764.079	RECEIVER	FAST_SENDER
5766.479	FAST_SENDER	N/A
5767.217	RECEIVER	FAST_SENDER
5769.625	FAST_SENDER	N/A
5780.203	RECEIVER	FAST_SENDER
5782.604	FAST_SENDER	N/A
5788.283	RECEIVER	FAST_SENDER
5790.724	FAST_SENDER	N/A
5796.442	RECEIVER	FAST_SENDER
5798.890	FAST_SENDER	N/A
5799.646	RECEIVER	FAST_SENDER
5802.093	FAST_SENDER	N/A
5808.193	RECEIVER	FAST_SENDER
5810.608	FAST_SENDER	N/A
5811.349	RECEIVER	FAST_SENDER
5813.730	SLOW_SENDER1	N/A
[truncated: 10,500 more rows]
