# Supplementary material for: CATO: Wake-Up reCeiver-bAsed communicaTiOn for Batteryless Devices
Source: Sensors (Basel). 2025 Nov 7;25(22):6813. doi: 10.3390/s25226813 (PMC12655924; doi:10.3390/s25226813)
Supplement: Supplementary file 1 [file sensors-25-06813-s001.zip › File S1_Experimental_and_Simulation_Data/simulation/capsweep/cap110/mac_competing_nodes_link_reserve.csv]

time_s	node_id	received_from
2.700	FAST_SENDER	N/A
2.700	SLOW_SENDER1	N/A
3.434	RECEIVER	SLOW_SENDER1
5.408	RECEIVER	FAST_SENDER
5.880	SLOW_SENDER1	N/A
6.663	RECEIVER	SLOW_SENDER1
7.849	FAST_SENDER	N/A
8.647	RECEIVER	FAST_SENDER
9.097	SLOW_SENDER1	N/A
9.891	RECEIVER	SLOW_SENDER1
11.088	FAST_SENDER	N/A
11.845	RECEIVER	FAST_SENDER
12.300	SLOW_SENDER1	N/A
13.060	RECEIVER	SLOW_SENDER1
14.248	FAST_SENDER	N/A
15.042	RECEIVER	FAST_SENDER
15.476	SLOW_SENDER1	N/A
16.282	RECEIVER	SLOW_SENDER1
17.478	FAST_SENDER	N/A
18.237	RECEIVER	FAST_SENDER
18.704	SLOW_SENDER1	N/A
19.519	RECEIVER	SLOW_SENDER1
25.634	SLOW_SENDER1	N/A
25.833	FAST_SENDER	N/A
27.187	RECEIVER	FAST_SENDER
28.024	RECEIVER	SLOW_SENDER1
29.616	FAST_SENDER	N/A
30.340	RECEIVER	FAST_SENDER
30.425	SLOW_SENDER1	N/A
31.183	RECEIVER	SLOW_SENDER1
32.748	FAST_SENDER	N/A
33.502	RECEIVER	FAST_SENDER
33.601	SLOW_SENDER1	N/A
34.343	RECEIVER	SLOW_SENDER1
35.909	FAST_SENDER	N/A
36.668	RECEIVER	FAST_SENDER
39.072	FAST_SENDER	N/A
39.751	SLOW_SENDER1	N/A
39.892	RECEIVER	FAST_SENDER
42.134	RECEIVER	SLOW_SENDER1
42.296	FAST_SENDER	N/A
43.081	RECEIVER	FAST_SENDER
45.497	FAST_SENDER	N/A
46.284	RECEIVER	FAST_SENDER
47.568	SLOW_SENDER1	N/A
48.295	RECEIVER	SLOW_SENDER1
48.684	FAST_SENDER	N/A
49.474	RECEIVER	FAST_SENDER
51.874	FAST_SENDER	N/A
52.610	RECEIVER	FAST_SENDER
53.722	SLOW_SENDER1	N/A
54.462	RECEIVER	SLOW_SENDER1
55.026	FAST_SENDER	N/A
55.807	RECEIVER	FAST_SENDER
58.225	FAST_SENDER	N/A
58.988	RECEIVER	FAST_SENDER
61.878	SLOW_SENDER1	N/A
62.645	RECEIVER	SLOW_SENDER1
63.181	FAST_SENDER	N/A
63.949	RECEIVER	FAST_SENDER
66.390	FAST_SENDER	N/A
67.162	RECEIVER	FAST_SENDER
69.570	FAST_SENDER	N/A
70.084	SLOW_SENDER1	N/A
70.354	RECEIVER	FAST_SENDER
72.395	RECEIVER	SLOW_SENDER1
72.778	FAST_SENDER	N/A
73.562	RECEIVER	FAST_SENDER
75.998	FAST_SENDER	N/A
76.753	RECEIVER	FAST_SENDER
79.155	FAST_SENDER	N/A
79.837	SLOW_SENDER1	N/A
79.933	RECEIVER	FAST_SENDER
80.593	RECEIVER	SLOW_SENDER1
82.334	FAST_SENDER	N/A
83.131	RECEIVER	FAST_SENDER
86.932	FAST_SENDER	N/A
87.705	RECEIVER	FAST_SENDER
88.041	SLOW_SENDER1	N/A
88.775	RECEIVER	SLOW_SENDER1
90.132	FAST_SENDER	N/A
90.864	RECEIVER	FAST_SENDER
93.270	FAST_SENDER	N/A
94.071	RECEIVER	FAST_SENDER
96.214	SLOW_SENDER1	N/A
96.512	FAST_SENDER	N/A
96.952	RECEIVER	SLOW_SENDER1
98.800	RECEIVER	FAST_SENDER
101.230	FAST_SENDER	N/A
101.961	RECEIVER	FAST_SENDER
104.398	FAST_SENDER	N/A
104.399	SLOW_SENDER1	N/A
105.150	RECEIVER	FAST_SENDER
107.087	RECEIVER	SLOW_SENDER1
107.576	FAST_SENDER	N/A
108.364	RECEIVER	FAST_SENDER
110.768	FAST_SENDER	N/A
111.519	RECEIVER	FAST_SENDER
113.964	FAST_SENDER	N/A
114.536	SLOW_SENDER1	N/A
114.773	RECEIVER	FAST_SENDER
117.216	FAST_SENDER	N/A
117.982	RECEIVER	FAST_SENDER
120.428	FAST_SENDER	N/A
121.212	RECEIVER	FAST_SENDER
123.643	FAST_SENDER	N/A
124.378	RECEIVER	FAST_SENDER
126.823	FAST_SENDER	N/A
127.568	RECEIVER	FAST_SENDER
129.986	FAST_SENDER	N/A
130.747	RECEIVER	FAST_SENDER
133.171	FAST_SENDER	N/A
133.953	RECEIVER	FAST_SENDER
136.394	FAST_SENDER	N/A
137.167	RECEIVER	FAST_SENDER
139.617	FAST_SENDER	N/A
140.382	RECEIVER	FAST_SENDER
142.805	FAST_SENDER	N/A
143.526	RECEIVER	FAST_SENDER
145.976	FAST_SENDER	N/A
146.719	RECEIVER	FAST_SENDER
149.158	FAST_SENDER	N/A
149.912	RECEIVER	FAST_SENDER
152.356	FAST_SENDER	N/A
153.116	RECEIVER	FAST_SENDER
155.555	FAST_SENDER	N/A
157.792	RECEIVER	FAST_SENDER
160.241	FAST_SENDER	N/A
161.034	RECEIVER	FAST_SENDER
163.451	FAST_SENDER	N/A
164.168	RECEIVER	FAST_SENDER
166.609	FAST_SENDER	N/A
167.375	RECEIVER	FAST_SENDER
169.815	FAST_SENDER	N/A
170.579	RECEIVER	FAST_SENDER
172.997	FAST_SENDER	N/A
173.805	RECEIVER	FAST_SENDER
176.242	FAST_SENDER	N/A
177.011	RECEIVER	FAST_SENDER
179.428	FAST_SENDER	N/A
180.191	RECEIVER	FAST_SENDER
182.604	FAST_SENDER	N/A
183.369	RECEIVER	FAST_SENDER
185.806	FAST_SENDER	N/A
186.592	RECEIVER	FAST_SENDER
189.015	FAST_SENDER	N/A
189.791	RECEIVER	FAST_SENDER
192.222	FAST_SENDER	N/A
192.995	RECEIVER	FAST_SENDER
195.395	FAST_SENDER	N/A
196.177	RECEIVER	FAST_SENDER
198.612	FAST_SENDER	N/A
199.339	RECEIVER	FAST_SENDER
201.752	FAST_SENDER	N/A
202.513	RECEIVER	FAST_SENDER
204.949	FAST_SENDER	N/A
205.742	RECEIVER	FAST_SENDER
208.161	FAST_SENDER	N/A
208.882	RECEIVER	FAST_SENDER
211.329	FAST_SENDER	N/A
212.114	RECEIVER	FAST_SENDER
214.562	FAST_SENDER	N/A
215.331	RECEIVER	FAST_SENDER
217.746	FAST_SENDER	N/A
218.516	RECEIVER	FAST_SENDER
220.917	FAST_SENDER	N/A
221.646	RECEIVER	FAST_SENDER
224.090	FAST_SENDER	N/A
224.863	RECEIVER	FAST_SENDER
227.287	FAST_SENDER	N/A
228.044	RECEIVER	FAST_SENDER
230.487	FAST_SENDER	N/A
231.232	RECEIVER	FAST_SENDER
233.639	FAST_SENDER	N/A
234.381	RECEIVER	FAST_SENDER
236.801	FAST_SENDER	N/A
237.534	RECEIVER	FAST_SENDER
239.979	FAST_SENDER	N/A
240.744	RECEIVER	FAST_SENDER
243.187	FAST_SENDER	N/A
243.990	RECEIVER	FAST_SENDER
246.425	FAST_SENDER	N/A
247.172	RECEIVER	FAST_SENDER
249.577	FAST_SENDER	N/A
250.340	RECEIVER	FAST_SENDER
252.777	FAST_SENDER	N/A
253.543	RECEIVER	FAST_SENDER
255.977	FAST_SENDER	N/A
256.714	RECEIVER	FAST_SENDER
259.161	FAST_SENDER	N/A
259.893	RECEIVER	FAST_SENDER
262.342	FAST_SENDER	N/A
263.096	RECEIVER	FAST_SENDER
265.511	FAST_SENDER	N/A
266.259	RECEIVER	FAST_SENDER
268.704	FAST_SENDER	N/A
269.441	RECEIVER	FAST_SENDER
271.872	FAST_SENDER	N/A
272.607	RECEIVER	FAST_SENDER
275.008	FAST_SENDER	N/A
275.737	RECEIVER	FAST_SENDER
278.138	FAST_SENDER	N/A
278.938	RECEIVER	FAST_SENDER
281.383	FAST_SENDER	N/A
282.112	RECEIVER	FAST_SENDER
284.560	FAST_SENDER	N/A
285.297	RECEIVER	FAST_SENDER
287.730	FAST_SENDER	N/A
288.479	RECEIVER	FAST_SENDER
290.888	FAST_SENDER	N/A
291.640	RECEIVER	FAST_SENDER
294.086	FAST_SENDER	N/A
294.834	RECEIVER	FAST_SENDER
298.852	FAST_SENDER	N/A
299.610	RECEIVER	FAST_SENDER
302.039	FAST_SENDER	N/A
302.754	RECEIVER	FAST_SENDER
305.156	FAST_SENDER	N/A
307.695	RECEIVER	FAST_SENDER
310.101	FAST_SENDER	N/A
310.880	RECEIVER	FAST_SENDER
313.298	FAST_SENDER	N/A
314.022	RECEIVER	FAST_SENDER
316.430	FAST_SENDER	N/A
317.202	RECEIVER	FAST_SENDER
319.634	FAST_SENDER	N/A
320.444	RECEIVER	FAST_SENDER
322.871	FAST_SENDER	N/A
323.649	RECEIVER	FAST_SENDER
326.091	FAST_SENDER	N/A
326.864	RECEIVER	FAST_SENDER
329.266	FAST_SENDER	N/A
330.046	RECEIVER	FAST_SENDER
332.461	FAST_SENDER	N/A
333.221	RECEIVER	FAST_SENDER
337.324	FAST_SENDER	N/A
338.080	RECEIVER	FAST_SENDER
340.512	FAST_SENDER	N/A
341.253	RECEIVER	FAST_SENDER
343.670	FAST_SENDER	N/A
344.462	RECEIVER	FAST_SENDER
346.897	FAST_SENDER	N/A
347.663	RECEIVER	FAST_SENDER
350.105	FAST_SENDER	N/A
350.872	RECEIVER	FAST_SENDER
353.295	FAST_SENDER	N/A
354.070	SLOW_SENDER1	N/A
354.076	RECEIVER	FAST_SENDER
354.864	RECEIVER	SLOW_SENDER1
356.482	FAST_SENDER	N/A
357.236	RECEIVER	FAST_SENDER
357.300	SLOW_SENDER1	N/A
358.074	RECEIVER	SLOW_SENDER1
359.658	FAST_SENDER	N/A
360.504	SLOW_SENDER1	N/A
361.322	RECEIVER	SLOW_SENDER1
363.261	RECEIVER	FAST_SENDER
363.766	SLOW_SENDER1	N/A
364.493	RECEIVER	SLOW_SENDER1
365.696	FAST_SENDER	N/A
366.487	RECEIVER	FAST_SENDER
368.896	FAST_SENDER	N/A
369.647	RECEIVER	FAST_SENDER
369.896	SLOW_SENDER1	N/A
370.651	RECEIVER	SLOW_SENDER1
372.079	FAST_SENDER	N/A
372.818	RECEIVER	FAST_SENDER
375.227	FAST_SENDER	N/A
375.983	RECEIVER	FAST_SENDER
376.056	SLOW_SENDER1	N/A
376.843	RECEIVER	SLOW_SENDER1
378.398	FAST_SENDER	N/A
379.199	RECEIVER	FAST_SENDER
381.618	FAST_SENDER	N/A
382.288	SLOW_SENDER1	N/A
382.391	RECEIVER	FAST_SENDER
384.554	RECEIVER	SLOW_SENDER1
384.805	FAST_SENDER	N/A
387.272	RECEIVER	FAST_SENDER
389.703	FAST_SENDER	N/A
390.443	RECEIVER	FAST_SENDER
391.968	SLOW_SENDER1	N/A
392.730	RECEIVER	SLOW_SENDER1
392.888	FAST_SENDER	N/A
400.142	SLOW_SENDER1	N/A
400.723	FAST_SENDER	N/A
409.026	FAST_SENDER	N/A
411.026	FAST_SENDER	N/A
413.026	FAST_SENDER	N/A
413.865	SLOW_SENDER1	N/A
415.026	FAST_SENDER	N/A
417.026	FAST_SENDER	N/A
419.026	FAST_SENDER	N/A
421.026	FAST_SENDER	N/A
423.026	FAST_SENDER	N/A
430.897	FAST_SENDER	N/A
438.329	FAST_SENDER	N/A
445.996	FAST_SENDER	N/A
453.697	FAST_SENDER	N/A
461.477	FAST_SENDER	N/A
468.991	FAST_SENDER	N/A
476.099	FAST_SENDER	N/A
483.456	FAST_SENDER	N/A
491.607	FAST_SENDER	N/A
499.133	FAST_SENDER	N/A
506.890	FAST_SENDER	N/A
514.699	FAST_SENDER	N/A
522.165	FAST_SENDER	N/A
529.979	FAST_SENDER	N/A
537.304	FAST_SENDER	N/A
544.891	FAST_SENDER	N/A
552.284	FAST_SENDER	N/A
559.950	FAST_SENDER	N/A
567.548	FAST_SENDER	N/A
574.812	FAST_SENDER	N/A
582.383	FAST_SENDER	N/A
589.556	FAST_SENDER	N/A
596.915	FAST_SENDER	N/A
604.685	FAST_SENDER	N/A
611.900	FAST_SENDER	N/A
619.514	FAST_SENDER	N/A
627.229	FAST_SENDER	N/A
631.187	RECEIVER	FAST_SENDER
633.615	FAST_SENDER	N/A
634.357	RECEIVER	FAST_SENDER
636.790	FAST_SENDER	N/A
637.564	RECEIVER	FAST_SENDER
639.985	FAST_SENDER	N/A
640.718	RECEIVER	FAST_SENDER
643.142	FAST_SENDER	N/A
643.901	RECEIVER	FAST_SENDER
646.341	FAST_SENDER	N/A
647.125	RECEIVER	FAST_SENDER
649.536	FAST_SENDER	N/A
650.324	RECEIVER	FAST_SENDER
652.749	FAST_SENDER	N/A
653.518	RECEIVER	FAST_SENDER
655.080	SLOW_SENDER1	N/A
655.794	RECEIVER	SLOW_SENDER1
655.952	FAST_SENDER	N/A
656.696	RECEIVER	FAST_SENDER
658.244	SLOW_SENDER1	N/A
659.034	RECEIVER	SLOW_SENDER1
659.129	FAST_SENDER	N/A
659.838	RECEIVER	FAST_SENDER
661.438	SLOW_SENDER1	N/A
662.233	RECEIVER	SLOW_SENDER1
662.272	FAST_SENDER	N/A
663.020	RECEIVER	FAST_SENDER
664.668	SLOW_SENDER1	N/A
665.408	RECEIVER	SLOW_SENDER1
665.441	FAST_SENDER	N/A
666.180	RECEIVER	FAST_SENDER
668.591	FAST_SENDER	N/A
669.322	RECEIVER	FAST_SENDER
670.819	SLOW_SENDER1	N/A
671.606	RECEIVER	SLOW_SENDER1
671.739	FAST_SENDER	N/A
672.532	RECEIVER	FAST_SENDER
674.958	FAST_SENDER	N/A
675.714	RECEIVER	FAST_SENDER
677.017	SLOW_SENDER1	N/A
677.818	RECEIVER	SLOW_SENDER1
678.158	FAST_SENDER	N/A
678.911	RECEIVER	FAST_SENDER
681.360	FAST_SENDER	N/A
682.165	RECEIVER	FAST_SENDER
683.226	SLOW_SENDER1	N/A
683.996	RECEIVER	SLOW_SENDER1
684.577	FAST_SENDER	N/A
685.335	RECEIVER	FAST_SENDER
687.747	FAST_SENDER	N/A
688.473	RECEIVER	FAST_SENDER
689.415	SLOW_SENDER1	N/A
690.140	RECEIVER	SLOW_SENDER1
690.873	FAST_SENDER	N/A
691.649	RECEIVER	FAST_SENDER
694.055	FAST_SENDER	N/A
694.844	RECEIVER	FAST_SENDER
695.581	SLOW_SENDER1	N/A
696.298	RECEIVER	SLOW_SENDER1
697.264	FAST_SENDER	N/A
698.027	RECEIVER	FAST_SENDER
700.436	FAST_SENDER	N/A
701.154	RECEIVER	FAST_SENDER
703.580	FAST_SENDER	N/A
703.723	SLOW_SENDER1	N/A
704.382	RECEIVER	FAST_SENDER
706.805	FAST_SENDER	N/A
706.870	RECEIVER	SLOW_SENDER1
707.553	RECEIVER	FAST_SENDER
709.958	FAST_SENDER	N/A
710.720	RECEIVER	FAST_SENDER
713.165	FAST_SENDER	N/A
713.929	RECEIVER	FAST_SENDER
714.310	SLOW_SENDER1	N/A
715.053	RECEIVER	SLOW_SENDER1
716.347	FAST_SENDER	N/A
717.117	RECEIVER	FAST_SENDER
719.531	FAST_SENDER	N/A
720.297	RECEIVER	FAST_SENDER
722.493	SLOW_SENDER1	N/A
722.720	FAST_SENDER	N/A
723.277	RECEIVER	SLOW_SENDER1
725.214	RECEIVER	FAST_SENDER
727.659	FAST_SENDER	N/A
728.429	RECEIVER	FAST_SENDER
730.726	SLOW_SENDER1	N/A
730.851	FAST_SENDER	N/A
731.480	RECEIVER	SLOW_SENDER1
733.672	RECEIVER	FAST_SENDER
736.096	FAST_SENDER	N/A
736.849	RECEIVER	FAST_SENDER
738.917	SLOW_SENDER1	N/A
739.277	FAST_SENDER	N/A
739.704	RECEIVER	SLOW_SENDER1
741.541	RECEIVER	FAST_SENDER
743.952	FAST_SENDER	N/A
745.952	FAST_SENDER	N/A
747.952	FAST_SENDER	N/A
749.952	FAST_SENDER	N/A
751.952	FAST_SENDER	N/A
753.952	FAST_SENDER	N/A
755.952	FAST_SENDER	N/A
757.952	FAST_SENDER	N/A
758.706	RECEIVER	FAST_SENDER
761.134	FAST_SENDER	N/A
761.878	RECEIVER	FAST_SENDER
764.284	FAST_SENDER	N/A
765.037	RECEIVER	FAST_SENDER
767.447	FAST_SENDER	N/A
768.184	RECEIVER	FAST_SENDER
770.605	FAST_SENDER	N/A
774.868	RECEIVER	FAST_SENDER
777.296	FAST_SENDER	N/A
778.049	RECEIVER	FAST_SENDER
780.467	FAST_SENDER	N/A
781.246	RECEIVER	FAST_SENDER
783.671	FAST_SENDER	N/A
784.415	RECEIVER	FAST_SENDER
786.841	FAST_SENDER	N/A
787.585	RECEIVER	FAST_SENDER
789.993	FAST_SENDER	N/A
790.746	RECEIVER	FAST_SENDER
793.161	FAST_SENDER	N/A
793.909	RECEIVER	FAST_SENDER
796.332	FAST_SENDER	N/A
797.097	RECEIVER	FAST_SENDER
799.518	FAST_SENDER	N/A
800.262	RECEIVER	FAST_SENDER
802.669	FAST_SENDER	N/A
803.399	RECEIVER	FAST_SENDER
805.844	FAST_SENDER	N/A
806.595	RECEIVER	FAST_SENDER
809.043	FAST_SENDER	N/A
809.806	RECEIVER	FAST_SENDER
812.223	FAST_SENDER	N/A
813.001	RECEIVER	FAST_SENDER
815.426	FAST_SENDER	N/A
816.140	RECEIVER	FAST_SENDER
818.587	FAST_SENDER	N/A
819.342	RECEIVER	FAST_SENDER
821.787	FAST_SENDER	N/A
822.526	RECEIVER	FAST_SENDER
824.951	FAST_SENDER	N/A
825.737	RECEIVER	FAST_SENDER
828.145	FAST_SENDER	N/A
828.890	RECEIVER	FAST_SENDER
831.335	FAST_SENDER	N/A
832.040	RECEIVER	FAST_SENDER
834.459	FAST_SENDER	N/A
835.222	RECEIVER	FAST_SENDER
837.626	FAST_SENDER	N/A
838.397	RECEIVER	FAST_SENDER
840.811	FAST_SENDER	N/A
841.564	RECEIVER	FAST_SENDER
843.985	FAST_SENDER	N/A
844.756	RECEIVER	FAST_SENDER
847.182	FAST_SENDER	N/A
847.922	RECEIVER	FAST_SENDER
850.340	FAST_SENDER	N/A
851.075	RECEIVER	FAST_SENDER
853.505	FAST_SENDER	N/A
854.246	RECEIVER	FAST_SENDER
856.668	FAST_SENDER	N/A
857.451	RECEIVER	FAST_SENDER
859.899	FAST_SENDER	N/A
860.672	RECEIVER	FAST_SENDER
863.109	FAST_SENDER	N/A
863.874	RECEIVER	FAST_SENDER
866.317	FAST_SENDER	N/A
867.100	RECEIVER	FAST_SENDER
870.898	FAST_SENDER	N/A
871.684	RECEIVER	FAST_SENDER
874.112	FAST_SENDER	N/A
874.882	RECEIVER	FAST_SENDER
877.308	FAST_SENDER	N/A
878.062	RECEIVER	FAST_SENDER
880.494	FAST_SENDER	N/A
881.269	RECEIVER	FAST_SENDER
883.684	FAST_SENDER	N/A
884.439	RECEIVER	FAST_SENDER
886.850	FAST_SENDER	N/A
887.585	RECEIVER	FAST_SENDER
890.008	FAST_SENDER	N/A
890.780	RECEIVER	FAST_SENDER
893.210	FAST_SENDER	N/A
893.996	RECEIVER	FAST_SENDER
896.407	FAST_SENDER	N/A
897.156	RECEIVER	FAST_SENDER
899.566	FAST_SENDER	N/A
900.343	RECEIVER	FAST_SENDER
902.789	FAST_SENDER	N/A
903.536	RECEIVER	FAST_SENDER
905.966	FAST_SENDER	N/A
906.735	RECEIVER	FAST_SENDER
909.168	FAST_SENDER	N/A
909.905	RECEIVER	FAST_SENDER
912.326	FAST_SENDER	N/A
913.139	RECEIVER	FAST_SENDER
915.565	FAST_SENDER	N/A
916.283	RECEIVER	FAST_SENDER
918.713	FAST_SENDER	N/A
921.121	RECEIVER	FAST_SENDER
923.541	FAST_SENDER	N/A
924.343	RECEIVER	FAST_SENDER
926.785	FAST_SENDER	N/A
927.568	RECEIVER	FAST_SENDER
929.974	FAST_SENDER	N/A
932.127	RECEIVER	FAST_SENDER
934.528	FAST_SENDER	N/A
935.286	RECEIVER	FAST_SENDER
937.736	FAST_SENDER	N/A
938.476	RECEIVER	FAST_SENDER
940.895	FAST_SENDER	N/A
941.633	RECEIVER	FAST_SENDER
944.041	FAST_SENDER	N/A
944.768	RECEIVER	FAST_SENDER
947.179	FAST_SENDER	N/A
947.972	RECEIVER	FAST_SENDER
950.385	FAST_SENDER	N/A
951.135	RECEIVER	FAST_SENDER
953.546	FAST_SENDER	N/A
954.335	RECEIVER	FAST_SENDER
956.773	FAST_SENDER	N/A
957.576	RECEIVER	FAST_SENDER
960.002	FAST_SENDER	N/A
960.784	RECEIVER	FAST_SENDER
963.199	FAST_SENDER	N/A
963.967	RECEIVER	FAST_SENDER
966.414	FAST_SENDER	N/A
974.327	FAST_SENDER	N/A
981.872	FAST_SENDER	N/A
982.060	SLOW_SENDER1	N/A
990.063	FAST_SENDER	N/A
992.434	SLOW_SENDER1	N/A
997.380	FAST_SENDER	N/A
999.380	FAST_SENDER	N/A
1001.380	FAST_SENDER	N/A
1003.380	FAST_SENDER	N/A
1004.711	SLOW_SENDER1	N/A
1005.380	FAST_SENDER	N/A
1009.501	FAST_SENDER	N/A
1011.501	FAST_SENDER	N/A
1013.501	FAST_SENDER	N/A
1015.501	FAST_SENDER	N/A
1017.318	SLOW_SENDER1	N/A
1017.501	FAST_SENDER	N/A
1019.501	FAST_SENDER	N/A
1021.501	FAST_SENDER	N/A
1023.501	FAST_SENDER	N/A
1030.895	FAST_SENDER	N/A
1038.975	FAST_SENDER	N/A
1046.207	FAST_SENDER	N/A
1054.023	FAST_SENDER	N/A
1061.640	FAST_SENDER	N/A
1069.195	FAST_SENDER	N/A
1076.797	FAST_SENDER	N/A
1084.245	FAST_SENDER	N/A
1091.931	FAST_SENDER	N/A
1099.560	FAST_SENDER	N/A
1107.241	FAST_SENDER	N/A
1114.955	FAST_SENDER	N/A
1123.142	FAST_SENDER	N/A
1130.867	FAST_SENDER	N/A
1138.362	FAST_SENDER	N/A
1145.764	FAST_SENDER	N/A
1153.416	FAST_SENDER	N/A
1161.335	FAST_SENDER	N/A
1168.682	FAST_SENDER	N/A
1176.462	FAST_SENDER	N/A
1183.889	FAST_SENDER	N/A
1191.792	FAST_SENDER	N/A
1199.456	FAST_SENDER	N/A
1204.709	RECEIVER	FAST_SENDER
1207.128	FAST_SENDER	N/A
1207.886	RECEIVER	FAST_SENDER
1210.301	FAST_SENDER	N/A
1211.046	RECEIVER	FAST_SENDER
1213.450	FAST_SENDER	N/A
1214.249	RECEIVER	FAST_SENDER
1216.683	FAST_SENDER	N/A
1217.463	RECEIVER	FAST_SENDER
1219.892	FAST_SENDER	N/A
1220.657	RECEIVER	FAST_SENDER
1223.103	FAST_SENDER	N/A
1223.841	RECEIVER	FAST_SENDER
1226.277	FAST_SENDER	N/A
1227.019	RECEIVER	FAST_SENDER
1229.434	FAST_SENDER	N/A
1230.207	RECEIVER	FAST_SENDER
1232.639	FAST_SENDER	N/A
1233.409	RECEIVER	FAST_SENDER
1235.823	FAST_SENDER	N/A
1236.568	RECEIVER	FAST_SENDER
1239.007	FAST_SENDER	N/A
1239.783	RECEIVER	FAST_SENDER
1243.855	FAST_SENDER	N/A
1244.599	RECEIVER	FAST_SENDER
1247.010	FAST_SENDER	N/A
1247.755	RECEIVER	FAST_SENDER
1250.199	FAST_SENDER	N/A
1250.959	RECEIVER	FAST_SENDER
1253.403	FAST_SENDER	N/A
1255.830	RECEIVER	FAST_SENDER
1256.740	SLOW_SENDER1	N/A
1257.483	RECEIVER	SLOW_SENDER1
1258.267	FAST_SENDER	N/A
1259.016	RECEIVER	FAST_SENDER
1259.923	SLOW_SENDER1	N/A
1260.689	RECEIVER	SLOW_SENDER1
1261.456	FAST_SENDER	N/A
1262.243	RECEIVER	FAST_SENDER
1263.127	SLOW_SENDER1	N/A
1263.873	RECEIVER	SLOW_SENDER1
1264.657	FAST_SENDER	N/A
1265.402	RECEIVER	FAST_SENDER
1266.317	SLOW_SENDER1	N/A
1267.063	RECEIVER	SLOW_SENDER1
1267.849	FAST_SENDER	N/A
1268.590	RECEIVER	FAST_SENDER
1271.003	FAST_SENDER	N/A
1271.775	RECEIVER	FAST_SENDER
1272.501	SLOW_SENDER1	N/A
1273.316	RECEIVER	SLOW_SENDER1
1274.199	FAST_SENDER	N/A
1274.950	RECEIVER	FAST_SENDER
1277.355	FAST_SENDER	N/A
1278.132	RECEIVER	FAST_SENDER
1278.727	SLOW_SENDER1	N/A
1279.521	RECEIVER	SLOW_SENDER1
1280.559	FAST_SENDER	N/A
1281.308	RECEIVER	FAST_SENDER
1283.754	FAST_SENDER	N/A
1284.516	RECEIVER	FAST_SENDER
1284.941	SLOW_SENDER1	N/A
1287.201	RECEIVER	SLOW_SENDER1
1288.722	FAST_SENDER	N/A
1289.483	RECEIVER	FAST_SENDER
1291.931	FAST_SENDER	N/A
1292.675	RECEIVER	FAST_SENDER
1294.622	SLOW_SENDER1	N/A
1295.076	FAST_SENDER	N/A
1295.811	RECEIVER	FAST_SENDER
1297.308	RECEIVER	SLOW_SENDER1
1298.216	FAST_SENDER	N/A
1298.998	RECEIVER	FAST_SENDER
1301.416	FAST_SENDER	N/A
1302.192	RECEIVER	FAST_SENDER
1304.622	FAST_SENDER	N/A
1304.734	SLOW_SENDER1	N/A
1305.370	RECEIVER	FAST_SENDER
1306.020	RECEIVER	SLOW_SENDER1
1307.812	FAST_SENDER	N/A
1308.587	RECEIVER	FAST_SENDER
1311.024	FAST_SENDER	N/A
1311.775	RECEIVER	FAST_SENDER
1313.456	SLOW_SENDER1	N/A
1314.192	FAST_SENDER	N/A
1314.230	RECEIVER	SLOW_SENDER1
1314.936	RECEIVER	FAST_SENDER
1317.337	FAST_SENDER	N/A
1318.114	RECEIVER	FAST_SENDER
1320.536	FAST_SENDER	N/A
1321.277	RECEIVER	FAST_SENDER
1321.648	SLOW_SENDER1	N/A
1322.418	RECEIVER	SLOW_SENDER1
1323.699	FAST_SENDER	N/A
1324.481	RECEIVER	FAST_SENDER
1326.898	FAST_SENDER	N/A
1327.636	RECEIVER	FAST_SENDER
1329.830	SLOW_SENDER1	N/A
1330.063	FAST_SENDER	N/A
1330.593	RECEIVER	SLOW_SENDER1
1332.302	RECEIVER	FAST_SENDER
1334.743	FAST_SENDER	N/A
1335.535	RECEIVER	FAST_SENDER
1337.970	FAST_SENDER	N/A
1338.018	SLOW_SENDER1	N/A
1338.761	RECEIVER	FAST_SENDER
1340.740	RECEIVER	SLOW_SENDER1
1341.167	FAST_SENDER	N/A
1341.888	RECEIVER	FAST_SENDER
1344.298	FAST_SENDER	N/A
1345.065	RECEIVER	FAST_SENDER
1347.467	FAST_SENDER	N/A
1348.162	SLOW_SENDER1	N/A
1348.259	RECEIVER	FAST_SENDER
1348.898	RECEIVER	SLOW_SENDER1
1350.671	FAST_SENDER	N/A
1351.415	RECEIVER	FAST_SENDER
1353.852	FAST_SENDER	N/A
1354.634	RECEIVER	FAST_SENDER
1357.043	FAST_SENDER	N/A
1357.818	RECEIVER	FAST_SENDER
1360.265	FAST_SENDER	N/A
1361.030	RECEIVER	FAST_SENDER
1363.478	FAST_SENDER	N/A
1364.284	RECEIVER	FAST_SENDER
1366.693	FAST_SENDER	N/A
1368.948	RECEIVER	FAST_SENDER
1371.367	FAST_SENDER	N/A
1372.126	RECEIVER	FAST_SENDER
1374.564	FAST_SENDER	N/A
1375.314	RECEIVER	FAST_SENDER
1377.732	FAST_SENDER	N/A
1378.495	RECEIVER	FAST_SENDER
1380.929	FAST_SENDER	N/A
1381.692	RECEIVER	FAST_SENDER
1384.140	FAST_SENDER	N/A
1384.877	RECEIVER	FAST_SENDER
1387.322	FAST_SENDER	N/A
1388.101	RECEIVER	FAST_SENDER
1390.501	FAST_SENDER	N/A
1391.255	RECEIVER	FAST_SENDER
1393.692	FAST_SENDER	N/A
1394.480	RECEIVER	FAST_SENDER
1396.921	FAST_SENDER	N/A
1397.713	RECEIVER	FAST_SENDER
1400.132	FAST_SENDER	N/A
1400.869	RECEIVER	FAST_SENDER
1403.295	FAST_SENDER	N/A
1405.898	RECEIVER	FAST_SENDER
1408.331	FAST_SENDER	N/A
1409.073	RECEIVER	FAST_SENDER
1411.484	FAST_SENDER	N/A
1412.220	RECEIVER	FAST_SENDER
1414.658	FAST_SENDER	N/A
1415.435	RECEIVER	FAST_SENDER
1417.844	FAST_SENDER	N/A
1418.589	RECEIVER	FAST_SENDER
1420.996	FAST_SENDER	N/A
1421.727	RECEIVER	FAST_SENDER
1424.146	FAST_SENDER	N/A
1432.182	FAST_SENDER	N/A
1439.582	FAST_SENDER	N/A
1447.319	FAST_SENDER	N/A
1454.809	FAST_SENDER	N/A
1462.454	FAST_SENDER	N/A
1470.056	FAST_SENDER	N/A
1477.531	FAST_SENDER	N/A
1484.948	FAST_SENDER	N/A
1492.722	FAST_SENDER	N/A
1500.669	FAST_SENDER	N/A
1508.469	FAST_SENDER	N/A
1515.847	FAST_SENDER	N/A
1523.134	FAST_SENDER	N/A
1530.732	FAST_SENDER	N/A
1538.351	FAST_SENDER	N/A
1545.679	FAST_SENDER	N/A
1553.630	FAST_SENDER	N/A
1561.343	FAST_SENDER	N/A
1568.920	FAST_SENDER	N/A
1576.340	FAST_SENDER	N/A
1583.696	FAST_SENDER	N/A
1587.480	SLOW_SENDER1	N/A
1591.540	FAST_SENDER	N/A
1598.018	SLOW_SENDER1	N/A
1598.646	FAST_SENDER	N/A
1607.082	FAST_SENDER	N/A
1609.082	FAST_SENDER	N/A
1611.082	FAST_SENDER	N/A
1611.335	SLOW_SENDER1	N/A
1613.082	FAST_SENDER	N/A
1615.748	FAST_SENDER	N/A
1617.748	FAST_SENDER	N/A
1619.748	FAST_SENDER	N/A
1621.748	FAST_SENDER	N/A
1623.748	FAST_SENDER	N/A
1623.786	SLOW_SENDER1	N/A
1625.748	FAST_SENDER	N/A
1627.748	FAST_SENDER	N/A
1629.748	FAST_SENDER	N/A
1636.938	FAST_SENDER	N/A
1644.843	FAST_SENDER	N/A
1652.428	FAST_SENDER	N/A
1660.403	FAST_SENDER	N/A
1662.819	RECEIVER	FAST_SENDER
1665.233	FAST_SENDER	N/A
1666.000	RECEIVER	FAST_SENDER
1668.403	FAST_SENDER	N/A
1669.176	RECEIVER	FAST_SENDER
1671.592	FAST_SENDER	N/A
1672.381	RECEIVER	FAST_SENDER
1674.809	FAST_SENDER	N/A
1675.561	RECEIVER	FAST_SENDER
1677.995	FAST_SENDER	N/A
1678.737	RECEIVER	FAST_SENDER
1681.174	FAST_SENDER	N/A
1681.939	RECEIVER	FAST_SENDER
1684.344	FAST_SENDER	N/A
1685.120	RECEIVER	FAST_SENDER
1687.526	FAST_SENDER	N/A
1688.289	RECEIVER	FAST_SENDER
1690.702	FAST_SENDER	N/A
1691.473	RECEIVER	FAST_SENDER
1693.894	FAST_SENDER	N/A
1694.688	RECEIVER	FAST_SENDER
1698.853	FAST_SENDER	N/A
1699.614	RECEIVER	FAST_SENDER
1702.014	FAST_SENDER	N/A
1702.744	RECEIVER	FAST_SENDER
1705.185	FAST_SENDER	N/A
1705.905	RECEIVER	FAST_SENDER
1708.319	FAST_SENDER	N/A
1709.105	RECEIVER	FAST_SENDER
1711.526	FAST_SENDER	N/A
1712.270	RECEIVER	FAST_SENDER
1714.715	FAST_SENDER	N/A
1715.511	RECEIVER	FAST_SENDER
1717.917	FAST_SENDER	N/A
1718.640	RECEIVER	FAST_SENDER
1721.040	FAST_SENDER	N/A
1721.843	RECEIVER	FAST_SENDER
1724.286	FAST_SENDER	N/A
1725.054	RECEIVER	FAST_SENDER
1727.455	FAST_SENDER	N/A
1728.231	RECEIVER	FAST_SENDER
1730.636	FAST_SENDER	N/A
1731.431	RECEIVER	FAST_SENDER
1733.849	FAST_SENDER	N/A
1736.350	RECEIVER	FAST_SENDER
1738.760	FAST_SENDER	N/A
1739.531	RECEIVER	FAST_SENDER
1741.950	FAST_SENDER	N/A
1742.721	RECEIVER	FAST_SENDER
1745.129	FAST_SENDER	N/A
1745.885	RECEIVER	FAST_SENDER
1748.333	FAST_SENDER	N/A
1749.121	RECEIVER	FAST_SENDER
1751.559	FAST_SENDER	N/A
1752.307	RECEIVER	FAST_SENDER
1754.723	FAST_SENDER	N/A
1755.459	RECEIVER	FAST_SENDER
1757.871	FAST_SENDER	N/A
1758.647	RECEIVER	FAST_SENDER
1761.082	FAST_SENDER	N/A
1761.835	RECEIVER	FAST_SENDER
1764.263	FAST_SENDER	N/A
1765.033	RECEIVER	FAST_SENDER
1767.465	FAST_SENDER	N/A
1768.230	RECEIVER	FAST_SENDER
1770.637	FAST_SENDER	N/A
1773.057	RECEIVER	FAST_SENDER
1775.490	FAST_SENDER	N/A
1776.236	RECEIVER	FAST_SENDER
1778.684	FAST_SENDER	N/A
1779.488	RECEIVER	FAST_SENDER
1781.930	FAST_SENDER	N/A
1782.744	RECEIVER	FAST_SENDER
1785.192	FAST_SENDER	N/A
1785.973	RECEIVER	FAST_SENDER
1788.404	FAST_SENDER	N/A
1790.956	RECEIVER	FAST_SENDER
1793.361	FAST_SENDER	N/A
1794.157	RECEIVER	FAST_SENDER
1796.600	FAST_SENDER	N/A
1797.377	RECEIVER	FAST_SENDER
1799.810	FAST_SENDER	N/A
1802.440	RECEIVER	FAST_SENDER
1804.870	FAST_SENDER	N/A
1805.616	RECEIVER	FAST_SENDER
1808.063	FAST_SENDER	N/A
1808.815	RECEIVER	FAST_SENDER
1811.231	FAST_SENDER	N/A
1811.991	RECEIVER	FAST_SENDER
1814.397	FAST_SENDER	N/A
1816.657	RECEIVER	FAST_SENDER
1819.090	FAST_SENDER	N/A
1819.857	RECEIVER	FAST_SENDER
1822.300	FAST_SENDER	N/A
1823.051	RECEIVER	FAST_SENDER
1825.474	FAST_SENDER	N/A
1826.234	RECEIVER	FAST_SENDER
1828.659	FAST_SENDER	N/A
1829.390	RECEIVER	FAST_SENDER
1831.835	FAST_SENDER	N/A
1834.055	RECEIVER	FAST_SENDER
1836.461	FAST_SENDER	N/A
1837.194	RECEIVER	FAST_SENDER
1839.632	FAST_SENDER	N/A
1842.143	RECEIVER	FAST_SENDER
1844.553	FAST_SENDER	N/A
1845.356	RECEIVER	FAST_SENDER
1847.787	FAST_SENDER	N/A
1848.549	RECEIVER	FAST_SENDER
1850.989	FAST_SENDER	N/A
1851.752	RECEIVER	FAST_SENDER
1857.223	FAST_SENDER	N/A
1857.932	RECEIVER	FAST_SENDER
1860.359	FAST_SENDER	N/A
1861.129	RECEIVER	FAST_SENDER
1863.120	SLOW_SENDER1	N/A
1865.367	FAST_SENDER	N/A
1865.630	RECEIVER	SLOW_SENDER1
1868.903	RECEIVER	FAST_SENDER
1869.765	SLOW_SENDER1	N/A
1870.519	RECEIVER	SLOW_SENDER1
1871.323	FAST_SENDER	N/A
1872.105	RECEIVER	FAST_SENDER
1874.510	FAST_SENDER	N/A
1875.271	RECEIVER	FAST_SENDER
1875.956	SLOW_SENDER1	N/A
1876.764	RECEIVER	SLOW_SENDER1
1877.698	FAST_SENDER	N/A
1878.455	RECEIVER	FAST_SENDER
1880.860	FAST_SENDER	N/A
1882.185	SLOW_SENDER1	N/A
1889.032	FAST_SENDER	N/A
1891.032	FAST_SENDER	N/A
1893.032	FAST_SENDER	N/A
1895.032	FAST_SENDER	N/A
1896.298	SLOW_SENDER1	N/A
1897.032	FAST_SENDER	N/A
1900.953	FAST_SENDER	N/A
1902.953	FAST_SENDER	N/A
1904.953	FAST_SENDER	N/A
1906.953	FAST_SENDER	N/A
1908.953	FAST_SENDER	N/A
1910.953	FAST_SENDER	N/A
1912.953	FAST_SENDER	N/A
1914.953	FAST_SENDER	N/A
1922.340	FAST_SENDER	N/A
1929.908	FAST_SENDER	N/A
1937.796	FAST_SENDER	N/A
1945.130	FAST_SENDER	N/A
1952.350	FAST_SENDER	N/A
1959.874	FAST_SENDER	N/A
1967.212	FAST_SENDER	N/A
1974.567	FAST_SENDER	N/A
1982.419	FAST_SENDER	N/A
1989.632	FAST_SENDER	N/A
1997.358	FAST_SENDER	N/A
2005.034	FAST_SENDER	N/A
2012.443	FAST_SENDER	N/A
2020.092	FAST_SENDER	N/A
2027.305	FAST_SENDER	N/A
2035.056	FAST_SENDER	N/A
2042.577	FAST_SENDER	N/A
2049.992	FAST_SENDER	N/A
2057.466	FAST_SENDER	N/A
2065.633	FAST_SENDER	N/A
2073.030	FAST_SENDER	N/A
2080.752	FAST_SENDER	N/A
2088.462	FAST_SENDER	N/A
2095.940	FAST_SENDER	N/A
2103.404	FAST_SENDER	N/A
2111.008	FAST_SENDER	N/A
2118.737	FAST_SENDER	N/A
2119.466	RECEIVER	FAST_SENDER
2121.911	FAST_SENDER	N/A
2124.148	RECEIVER	FAST_SENDER
2126.565	FAST_SENDER	N/A
2127.287	RECEIVER	FAST_SENDER
2129.700	FAST_SENDER	N/A
2130.463	RECEIVER	FAST_SENDER
2132.877	FAST_SENDER	N/A
2133.630	RECEIVER	FAST_SENDER
2136.071	FAST_SENDER	N/A
2136.842	RECEIVER	FAST_SENDER
2139.278	FAST_SENDER	N/A
2140.019	RECEIVER	FAST_SENDER
2140.620	SLOW_SENDER1	N/A
2141.363	RECEIVER	SLOW_SENDER1
2142.439	FAST_SENDER	N/A
2143.225	RECEIVER	FAST_SENDER
2143.768	SLOW_SENDER1	N/A
2144.534	RECEIVER	SLOW_SENDER1
2145.646	FAST_SENDER	N/A
2146.419	RECEIVER	FAST_SENDER
2146.973	SLOW_SENDER1	N/A
2147.741	RECEIVER	SLOW_SENDER1
2148.853	FAST_SENDER	N/A
2149.583	RECEIVER	FAST_SENDER
2150.168	SLOW_SENDER1	N/A
2150.928	RECEIVER	SLOW_SENDER1
2154.008	FAST_SENDER	N/A
2154.763	RECEIVER	FAST_SENDER
2156.333	SLOW_SENDER1	N/A
2157.103	RECEIVER	SLOW_SENDER1
2158.683	FAST_SENDER	N/A
2159.474	RECEIVER	FAST_SENDER
2161.902	FAST_SENDER	N/A
2162.544	SLOW_SENDER1	N/A
2162.680	RECEIVER	FAST_SENDER
2164.664	RECEIVER	SLOW_SENDER1
2165.117	FAST_SENDER	N/A
2165.888	RECEIVER	FAST_SENDER
2168.331	FAST_SENDER	N/A
2169.076	RECEIVER	FAST_SENDER
2170.075	SLOW_SENDER1	N/A
2170.826	RECEIVER	SLOW_SENDER1
2171.510	FAST_SENDER	N/A
2172.257	RECEIVER	FAST_SENDER
2174.683	FAST_SENDER	N/A
2175.467	RECEIVER	FAST_SENDER
2177.881	FAST_SENDER	N/A
2178.270	SLOW_SENDER1	N/A
2178.639	RECEIVER	FAST_SENDER
2180.531	RECEIVER	SLOW_SENDER1
2185.055	FAST_SENDER	N/A
2185.837	RECEIVER	FAST_SENDER
2187.977	SLOW_SENDER1	N/A
2188.259	FAST_SENDER	N/A
2188.704	RECEIVER	SLOW_SENDER1
2190.678	RECEIVER	FAST_SENDER
2193.107	FAST_SENDER	N/A
2193.877	RECEIVER	FAST_SENDER
2196.140	SLOW_SENDER1	N/A
2196.291	FAST_SENDER	N/A
2196.910	RECEIVER	SLOW_SENDER1
2197.558	RECEIVER	FAST_SENDER
2200.004	FAST_SENDER	N/A
2200.783	RECEIVER	FAST_SENDER
2203.225	FAST_SENDER	N/A
2204.001	RECEIVER	FAST_SENDER
2204.322	SLOW_SENDER1	N/A
2205.114	RECEIVER	SLOW_SENDER1
2206.417	FAST_SENDER	N/A
2207.188	RECEIVER	FAST_SENDER
2209.622	FAST_SENDER	N/A
2210.436	RECEIVER	FAST_SENDER
2212.541	SLOW_SENDER1	N/A
2212.844	FAST_SENDER	N/A
2213.299	RECEIVER	SLOW_SENDER1
2216.363	RECEIVER	FAST_SENDER
2218.804	FAST_SENDER	N/A
2219.603	RECEIVER	FAST_SENDER
2220.699	SLOW_SENDER1	N/A
2223.034	RECEIVER	SLOW_SENDER1
2223.744	FAST_SENDER	N/A
2224.491	RECEIVER	FAST_SENDER
2226.935	FAST_SENDER	N/A
2227.692	RECEIVER	FAST_SENDER
2230.097	FAST_SENDER	N/A
2230.442	SLOW_SENDER1	N/A
2230.889	RECEIVER	FAST_SENDER
2235.186	FAST_SENDER	N/A
2235.947	RECEIVER	FAST_SENDER
2238.394	FAST_SENDER	N/A
2239.183	RECEIVER	FAST_SENDER
2241.589	FAST_SENDER	N/A
2242.362	RECEIVER	FAST_SENDER
2244.788	FAST_SENDER	N/A
2245.543	RECEIVER	FAST_SENDER
2247.990	FAST_SENDER	N/A
2248.761	RECEIVER	FAST_SENDER
2251.185	FAST_SENDER	N/A
2251.990	RECEIVER	FAST_SENDER
2254.418	FAST_SENDER	N/A
2255.166	RECEIVER	FAST_SENDER
2257.600	FAST_SENDER	N/A
2258.365	RECEIVER	FAST_SENDER
2262.518	FAST_SENDER	N/A
2263.307	RECEIVER	FAST_SENDER
2265.749	FAST_SENDER	N/A
2266.549	RECEIVER	FAST_SENDER
2268.977	FAST_SENDER	N/A
2269.784	RECEIVER	FAST_SENDER
2272.221	FAST_SENDER	N/A
2272.980	RECEIVER	FAST_SENDER
2275.404	FAST_SENDER	N/A
2276.151	RECEIVER	FAST_SENDER
2279.937	FAST_SENDER	N/A
2280.708	RECEIVER	FAST_SENDER
2283.138	FAST_SENDER	N/A
2283.899	RECEIVER	FAST_SENDER
2286.300	FAST_SENDER	N/A
2287.091	RECEIVER	FAST_SENDER
2289.534	FAST_SENDER	N/A
2290.275	RECEIVER	FAST_SENDER
2292.715	FAST_SENDER	N/A
2293.501	RECEIVER	FAST_SENDER
2295.921	FAST_SENDER	N/A
2296.677	RECEIVER	FAST_SENDER
2299.127	FAST_SENDER	N/A
2299.879	RECEIVER	FAST_SENDER
2302.296	FAST_SENDER	N/A
2303.100	RECEIVER	FAST_SENDER
2305.528	FAST_SENDER	N/A
2306.263	RECEIVER	FAST_SENDER
2308.679	FAST_SENDER	N/A
2309.461	RECEIVER	FAST_SENDER
2311.884	FAST_SENDER	N/A
2312.651	RECEIVER	FAST_SENDER
2315.088	FAST_SENDER	N/A
2315.855	RECEIVER	FAST_SENDER
2318.290	FAST_SENDER	N/A
2319.044	RECEIVER	FAST_SENDER
2321.475	FAST_SENDER	N/A
2322.217	RECEIVER	FAST_SENDER
2324.654	FAST_SENDER	N/A
2325.410	RECEIVER	FAST_SENDER
2327.827	FAST_SENDER	N/A
2328.595	RECEIVER	FAST_SENDER
2331.044	FAST_SENDER	N/A
2331.765	RECEIVER	FAST_SENDER
2334.203	FAST_SENDER	N/A
2334.966	RECEIVER	FAST_SENDER
2337.411	FAST_SENDER	N/A
2338.181	RECEIVER	FAST_SENDER
2342.203	FAST_SENDER	N/A
2344.292	RECEIVER	FAST_SENDER
2346.693	FAST_SENDER	N/A
2347.443	RECEIVER	FAST_SENDER
2349.848	FAST_SENDER	N/A
2350.626	RECEIVER	FAST_SENDER
2353.040	FAST_SENDER	N/A
2353.783	RECEIVER	FAST_SENDER
2356.232	FAST_SENDER	N/A
2357.007	RECEIVER	FAST_SENDER
2359.435	FAST_SENDER	N/A
2360.222	RECEIVER	FAST_SENDER
2362.628	FAST_SENDER	N/A
2363.410	RECEIVER	FAST_SENDER
2367.299	FAST_SENDER	N/A
2368.079	RECEIVER	FAST_SENDER
2370.499	FAST_SENDER	N/A
2371.286	RECEIVER	FAST_SENDER
2373.698	FAST_SENDER	N/A
2374.467	RECEIVER	FAST_SENDER
2376.885	FAST_SENDER	N/A
2377.624	RECEIVER	FAST_SENDER
2380.066	FAST_SENDER	N/A
2380.823	RECEIVER	FAST_SENDER
2383.260	FAST_SENDER	N/A
2384.038	RECEIVER	FAST_SENDER
2386.465	FAST_SENDER	N/A
2387.243	RECEIVER	FAST_SENDER
2389.683	FAST_SENDER	N/A
2390.417	RECEIVER	FAST_SENDER
2392.853	FAST_SENDER	N/A
2393.610	RECEIVER	FAST_SENDER
2396.023	FAST_SENDER	N/A
2396.794	RECEIVER	FAST_SENDER
2399.218	FAST_SENDER	N/A
2399.999	RECEIVER	FAST_SENDER
2402.436	FAST_SENDER	N/A
2403.225	RECEIVER	FAST_SENDER
2405.674	FAST_SENDER	N/A
2409.714	RECEIVER	FAST_SENDER
2412.135	FAST_SENDER	N/A
2412.896	RECEIVER	FAST_SENDER
2415.337	FAST_SENDER	N/A
2416.109	RECEIVER	FAST_SENDER
2418.514	FAST_SENDER	N/A
2419.262	RECEIVER	FAST_SENDER
2421.689	FAST_SENDER	N/A
2422.470	RECEIVER	FAST_SENDER
2424.913	FAST_SENDER	N/A
2425.641	RECEIVER	FAST_SENDER
2428.056	FAST_SENDER	N/A
2428.851	RECEIVER	FAST_SENDER
2431.271	FAST_SENDER	N/A
2432.000	RECEIVER	FAST_SENDER
2434.414	FAST_SENDER	N/A
2435.123	RECEIVER	FAST_SENDER
2437.565	FAST_SENDER	N/A
2438.340	RECEIVER	FAST_SENDER
2440.757	FAST_SENDER	N/A
2441.504	RECEIVER	FAST_SENDER
2443.933	FAST_SENDER	N/A
2444.704	RECEIVER	FAST_SENDER
2447.150	FAST_SENDER	N/A
2454.795	FAST_SENDER	N/A
2462.305	FAST_SENDER	N/A
2469.631	FAST_SENDER	N/A
2470.520	SLOW_SENDER1	N/A
2477.138	FAST_SENDER	N/A
2481.890	SLOW_SENDER1	N/A
2487.120	FAST_SENDER	N/A
2489.120	FAST_SENDER	N/A
2491.120	FAST_SENDER	N/A
2493.120	FAST_SENDER	N/A
2495.066	SLOW_SENDER1	N/A
2495.120	FAST_SENDER	N/A
2497.120	FAST_SENDER	N/A
2499.857	FAST_SENDER	N/A
2501.857	FAST_SENDER	N/A
2503.857	FAST_SENDER	N/A
2505.857	FAST_SENDER	N/A
2507.857	FAST_SENDER	N/A
2507.875	SLOW_SENDER1	N/A
2509.857	FAST_SENDER	N/A
2511.857	FAST_SENDER	N/A
2513.857	FAST_SENDER	N/A
2521.496	FAST_SENDER	N/A
2528.483	FAST_SENDER	N/A
2536.133	FAST_SENDER	N/A
2543.442	FAST_SENDER	N/A
2551.136	FAST_SENDER	N/A
2558.881	FAST_SENDER	N/A
2566.796	FAST_SENDER	N/A
2574.139	FAST_SENDER	N/A
2581.317	FAST_SENDER	N/A
2588.460	FAST_SENDER	N/A
2596.230	FAST_SENDER	N/A
2604.140	FAST_SENDER	N/A
2611.691	FAST_SENDER	N/A
2619.526	FAST_SENDER	N/A
2626.741	FAST_SENDER	N/A
2634.161	FAST_SENDER	N/A
2641.740	FAST_SENDER	N/A
2649.101	FAST_SENDER	N/A
2656.650	FAST_SENDER	N/A
2664.165	FAST_SENDER	N/A
2671.484	FAST_SENDER	N/A
2679.618	FAST_SENDER	N/A
2685.294	RECEIVER	FAST_SENDER
2687.736	FAST_SENDER	N/A
2688.496	RECEIVER	FAST_SENDER
2692.529	FAST_SENDER	N/A
2693.298	RECEIVER	FAST_SENDER
2695.739	FAST_SENDER	N/A
2696.470	RECEIVER	FAST_SENDER
2698.870	FAST_SENDER	N/A
2699.649	RECEIVER	FAST_SENDER
2702.071	FAST_SENDER	N/A
2702.866	RECEIVER	FAST_SENDER
2705.310	FAST_SENDER	N/A
2706.052	RECEIVER	FAST_SENDER
2708.484	FAST_SENDER	N/A
2709.242	RECEIVER	FAST_SENDER
2711.679	FAST_SENDER	N/A
2712.448	RECEIVER	FAST_SENDER
2714.848	FAST_SENDER	N/A
2715.635	RECEIVER	FAST_SENDER
2718.070	FAST_SENDER	N/A
2718.815	RECEIVER	FAST_SENDER
2721.219	FAST_SENDER	N/A
2721.945	RECEIVER	FAST_SENDER
2724.369	FAST_SENDER	N/A
2725.145	RECEIVER	FAST_SENDER
2727.567	FAST_SENDER	N/A
2728.324	RECEIVER	FAST_SENDER
2730.728	FAST_SENDER	N/A
2731.492	RECEIVER	FAST_SENDER
2733.920	FAST_SENDER	N/A
2734.656	RECEIVER	FAST_SENDER
2737.106	FAST_SENDER	N/A
2737.908	RECEIVER	FAST_SENDER
2740.320	FAST_SENDER	N/A
2741.086	RECEIVER	FAST_SENDER
2743.523	FAST_SENDER	N/A
2744.267	RECEIVER	FAST_SENDER
2746.697	FAST_SENDER	N/A
2747.360	SLOW_SENDER1	N/A
2747.483	RECEIVER	FAST_SENDER
2749.909	FAST_SENDER	N/A
2750.702	RECEIVER	FAST_SENDER
2751.419	RECEIVER	SLOW_SENDER1
2753.123	FAST_SENDER	N/A
2753.830	SLOW_SENDER1	N/A
2753.856	RECEIVER	FAST_SENDER
2754.603	RECEIVER	SLOW_SENDER1
2756.300	FAST_SENDER	N/A
2757.103	RECEIVER	FAST_SENDER
2759.547	FAST_SENDER	N/A
2760.011	SLOW_SENDER1	N/A
2760.289	RECEIVER	FAST_SENDER
2766.307	RECEIVER	SLOW_SENDER1
2766.398	FAST_SENDER	N/A
2768.398	FAST_SENDER	N/A
2770.398	FAST_SENDER	N/A
2772.398	FAST_SENDER	N/A
2773.756	SLOW_SENDER1	N/A
2774.398	FAST_SENDER	N/A
2774.517	RECEIVER	SLOW_SENDER1
2776.398	FAST_SENDER	N/A
2778.398	FAST_SENDER	N/A
2780.398	FAST_SENDER	N/A
2781.135	RECEIVER	FAST_SENDER
2781.957	SLOW_SENDER1	N/A
2782.763	RECEIVER	SLOW_SENDER1
2787.502	FAST_SENDER	N/A
2788.262	RECEIVER	FAST_SENDER
2790.191	SLOW_SENDER1	N/A
2790.691	FAST_SENDER	N/A
2790.947	RECEIVER	SLOW_SENDER1
2793.253	RECEIVER	FAST_SENDER
2795.681	FAST_SENDER	N/A
2797.681	FAST_SENDER	N/A
2799.681	FAST_SENDER	N/A
2801.681	FAST_SENDER	N/A
2803.681	FAST_SENDER	N/A
2805.681	FAST_SENDER	N/A
2807.681	FAST_SENDER	N/A
2809.681	FAST_SENDER	N/A
2810.429	RECEIVER	FAST_SENDER
2812.869	FAST_SENDER	N/A
2813.602	RECEIVER	FAST_SENDER
2816.015	FAST_SENDER	N/A
2816.804	RECEIVER	FAST_SENDER
2819.222	FAST_SENDER	N/A
2820.033	RECEIVER	FAST_SENDER
2822.444	FAST_SENDER	N/A
2823.181	RECEIVER	FAST_SENDER
2825.608	FAST_SENDER	N/A
2826.366	RECEIVER	FAST_SENDER
2828.775	FAST_SENDER	N/A
2829.570	RECEIVER	FAST_SENDER
2831.970	FAST_SENDER	N/A
2832.747	RECEIVER	FAST_SENDER
2835.162	FAST_SENDER	N/A
2835.905	RECEIVER	FAST_SENDER
2838.334	FAST_SENDER	N/A
2840.898	RECEIVER	FAST_SENDER
2843.335	FAST_SENDER	N/A
2844.074	RECEIVER	FAST_SENDER
2846.513	FAST_SENDER	N/A
2847.288	RECEIVER	FAST_SENDER
2849.724	FAST_SENDER	N/A
2850.456	RECEIVER	FAST_SENDER
2852.877	FAST_SENDER	N/A
2853.602	RECEIVER	FAST_SENDER
2856.047	FAST_SENDER	N/A
2858.286	RECEIVER	FAST_SENDER
2860.710	FAST_SENDER	N/A
2861.478	RECEIVER	FAST_SENDER
2863.925	FAST_SENDER	N/A
2864.678	RECEIVER	FAST_SENDER
2867.101	FAST_SENDER	N/A
2867.901	RECEIVER	FAST_SENDER
2870.305	FAST_SENDER	N/A
2871.028	RECEIVER	FAST_SENDER
2873.468	FAST_SENDER	N/A
2874.190	RECEIVER	FAST_SENDER
2876.625	FAST_SENDER	N/A
2877.422	RECEIVER	FAST_SENDER
2879.848	FAST_SENDER	N/A
2880.596	RECEIVER	FAST_SENDER
2883.040	FAST_SENDER	N/A
2883.787	RECEIVER	FAST_SENDER
2886.209	FAST_SENDER	N/A
2886.968	RECEIVER	FAST_SENDER
2889.400	FAST_SENDER	N/A
2890.140	RECEIVER	FAST_SENDER
2892.580	FAST_SENDER	N/A
2893.311	RECEIVER	FAST_SENDER
2895.758	FAST_SENDER	N/A
2898.159	RECEIVER	FAST_SENDER
2900.587	FAST_SENDER	N/A
2901.345	RECEIVER	FAST_SENDER
2903.779	FAST_SENDER	N/A
2904.565	RECEIVER	FAST_SENDER
2906.970	FAST_SENDER	N/A
2907.725	RECEIVER	FAST_SENDER
2910.146	FAST_SENDER	N/A
2910.899	RECEIVER	FAST_SENDER
2913.307	FAST_SENDER	N/A
2914.075	RECEIVER	FAST_SENDER
2916.511	FAST_SENDER	N/A
2917.306	RECEIVER	FAST_SENDER
2919.754	FAST_SENDER	N/A
2920.528	RECEIVER	FAST_SENDER
2922.936	FAST_SENDER	N/A
2923.694	RECEIVER	FAST_SENDER
2926.108	FAST_SENDER	N/A
2926.845	RECEIVER	FAST_SENDER
2929.271	FAST_SENDER	N/A
2930.048	RECEIVER	FAST_SENDER
2932.470	FAST_SENDER	N/A
2933.220	RECEIVER	FAST_SENDER
2935.638	FAST_SENDER	N/A
2936.427	RECEIVER	FAST_SENDER
2938.836	FAST_SENDER	N/A
2939.577	RECEIVER	FAST_SENDER
2941.989	FAST_SENDER	N/A
2942.739	RECEIVER	FAST_SENDER
2945.177	FAST_SENDER	N/A
2947.581	RECEIVER	FAST_SENDER
2950.025	FAST_SENDER	N/A
2950.801	RECEIVER	FAST_SENDER
2953.208	FAST_SENDER	N/A
2953.991	RECEIVER	FAST_SENDER
2956.405	FAST_SENDER	N/A
2957.173	RECEIVER	FAST_SENDER
2959.618	FAST_SENDER	N/A
2960.390	RECEIVER	FAST_SENDER
2962.808	FAST_SENDER	N/A
2963.572	RECEIVER	FAST_SENDER
2966.002	FAST_SENDER	N/A
2966.795	RECEIVER	FAST_SENDER
2969.227	FAST_SENDER	N/A
2969.976	RECEIVER	FAST_SENDER
2972.397	FAST_SENDER	N/A
2973.138	RECEIVER	FAST_SENDER
2975.550	FAST_SENDER	N/A
2976.353	RECEIVER	FAST_SENDER
2978.781	FAST_SENDER	N/A
2979.540	RECEIVER	FAST_SENDER
2981.969	FAST_SENDER	N/A
2982.746	RECEIVER	FAST_SENDER
2985.175	FAST_SENDER	N/A
2985.895	RECEIVER	FAST_SENDER
2988.320	FAST_SENDER	N/A
2989.061	RECEIVER	FAST_SENDER
2991.501	FAST_SENDER	N/A
2992.265	RECEIVER	FAST_SENDER
2994.694	FAST_SENDER	N/A
2995.433	RECEIVER	FAST_SENDER
2997.834	FAST_SENDER	N/A
2998.592	RECEIVER	FAST_SENDER
3001.034	FAST_SENDER	N/A
3001.810	RECEIVER	FAST_SENDER
3004.233	FAST_SENDER	N/A
3011.949	FAST_SENDER	N/A
3019.544	FAST_SENDER	N/A
3026.849	FAST_SENDER	N/A
3033.921	FAST_SENDER	N/A
3034.160	SLOW_SENDER1	N/A
3042.855	FAST_SENDER	N/A
3045.051	SLOW_SENDER1	N/A
3051.316	FAST_SENDER	N/A
3053.316	FAST_SENDER	N/A
3055.316	FAST_SENDER	N/A
3057.316	FAST_SENDER	N/A
3058.059	SLOW_SENDER1	N/A
3059.316	FAST_SENDER	N/A
3062.696	FAST_SENDER	N/A
3064.696	FAST_SENDER	N/A
3066.696	FAST_SENDER	N/A
3068.696	FAST_SENDER	N/A
3070.696	FAST_SENDER	N/A
3070.867	SLOW_SENDER1	N/A
3072.696	FAST_SENDER	N/A
3074.696	FAST_SENDER	N/A
3076.696	FAST_SENDER	N/A
3084.423	FAST_SENDER	N/A
3092.151	FAST_SENDER	N/A
3099.629	FAST_SENDER	N/A
3107.247	FAST_SENDER	N/A
3114.568	FAST_SENDER	N/A
3122.314	FAST_SENDER	N/A
3129.543	FAST_SENDER	N/A
3137.302	FAST_SENDER	N/A
3144.524	FAST_SENDER	N/A
3152.612	FAST_SENDER	N/A
3160.125	FAST_SENDER	N/A
3168.235	FAST_SENDER	N/A
3175.681	FAST_SENDER	N/A
3183.412	FAST_SENDER	N/A
3190.828	FAST_SENDER	N/A
3198.401	FAST_SENDER	N/A
3205.864	FAST_SENDER	N/A
3213.313	FAST_SENDER	N/A
3221.341	FAST_SENDER	N/A
3229.345	FAST_SENDER	N/A
3236.601	FAST_SENDER	N/A
3243.618	FAST_SENDER	N/A
3244.431	RECEIVER	FAST_SENDER
3246.845	FAST_SENDER	N/A
3247.598	RECEIVER	FAST_SENDER
3250.000	FAST_SENDER	N/A
3250.780	RECEIVER	FAST_SENDER
3253.221	FAST_SENDER	N/A
3254.005	RECEIVER	FAST_SENDER
3256.447	FAST_SENDER	N/A
3257.233	RECEIVER	FAST_SENDER
3259.672	FAST_SENDER	N/A
3260.443	RECEIVER	FAST_SENDER
3262.847	FAST_SENDER	N/A
3263.586	RECEIVER	FAST_SENDER
3266.014	FAST_SENDER	N/A
3266.753	RECEIVER	FAST_SENDER
3269.188	FAST_SENDER	N/A
3269.921	RECEIVER	FAST_SENDER
3272.333	FAST_SENDER	N/A
3273.087	RECEIVER	FAST_SENDER
3275.507	FAST_SENDER	N/A
3276.219	RECEIVER	FAST_SENDER
3278.645	FAST_SENDER	N/A
3279.422	RECEIVER	FAST_SENDER
3281.825	FAST_SENDER	N/A
3282.577	RECEIVER	FAST_SENDER
3285.005	FAST_SENDER	N/A
3285.749	RECEIVER	FAST_SENDER
3288.196	FAST_SENDER	N/A
3288.995	RECEIVER	FAST_SENDER
3291.438	FAST_SENDER	N/A
3292.208	RECEIVER	FAST_SENDER
3294.631	FAST_SENDER	N/A
3297.167	RECEIVER	FAST_SENDER
3299.613	FAST_SENDER	N/A
3300.394	RECEIVER	FAST_SENDER
3302.802	FAST_SENDER	N/A
3303.540	RECEIVER	FAST_SENDER
3305.956	FAST_SENDER	N/A
3306.749	RECEIVER	FAST_SENDER
3309.158	FAST_SENDER	N/A
3309.942	RECEIVER	FAST_SENDER
3310.260	SLOW_SENDER1	N/A
3311.033	RECEIVER	SLOW_SENDER1
3312.378	FAST_SENDER	N/A
3313.139	RECEIVER	FAST_SENDER
3313.478	SLOW_SENDER1	N/A
3314.266	RECEIVER	SLOW_SENDER1
3315.585	FAST_SENDER	N/A
3316.696	SLOW_SENDER1	N/A
3317.473	RECEIVER	SLOW_SENDER1
3321.234	RECEIVER	FAST_SENDER
3323.638	FAST_SENDER	N/A
3325.638	FAST_SENDER	N/A
3325.954	SLOW_SENDER1	N/A
3326.721	RECEIVER	SLOW_SENDER1
3327.638	FAST_SENDER	N/A
3329.638	FAST_SENDER	N/A
3331.638	FAST_SENDER	N/A
3332.170	SLOW_SENDER1	N/A
3332.930	RECEIVER	SLOW_SENDER1
3333.638	FAST_SENDER	N/A
3335.638	FAST_SENDER	N/A
3337.638	FAST_SENDER	N/A
3338.333	SLOW_SENDER1	N/A
3338.446	RECEIVER	FAST_SENDER
3340.549	RECEIVER	SLOW_SENDER1
3340.881	FAST_SENDER	N/A
3341.607	RECEIVER	FAST_SENDER
3344.013	FAST_SENDER	N/A
3344.771	RECEIVER	FAST_SENDER
3347.211	FAST_SENDER	N/A
3347.948	RECEIVER	FAST_SENDER
3347.968	SLOW_SENDER1	N/A
3348.770	RECEIVER	SLOW_SENDER1
3350.376	FAST_SENDER	N/A
3351.149	RECEIVER	FAST_SENDER
3353.588	FAST_SENDER	N/A
3354.354	RECEIVER	FAST_SENDER
3356.172	SLOW_SENDER1	N/A
3356.768	FAST_SENDER	N/A
3356.979	RECEIVER	SLOW_SENDER1
3359.207	RECEIVER	FAST_SENDER
3361.631	FAST_SENDER	N/A
3362.390	RECEIVER	FAST_SENDER
3364.398	SLOW_SENDER1	N/A
3364.836	FAST_SENDER	N/A
3365.156	RECEIVER	SLOW_SENDER1
3368.970	RECEIVER	FAST_SENDER
3371.401	FAST_SENDER	N/A
3372.160	RECEIVER	FAST_SENDER
3374.460	SLOW_SENDER1	N/A
3374.571	FAST_SENDER	N/A
3375.201	RECEIVER	SLOW_SENDER1
3375.869	RECEIVER	FAST_SENDER
3378.319	FAST_SENDER	N/A
3379.114	RECEIVER	FAST_SENDER
3381.524	FAST_SENDER	N/A
3382.268	RECEIVER	FAST_SENDER
3382.648	SLOW_SENDER1	N/A
3383.418	RECEIVER	SLOW_SENDER1
3384.689	FAST_SENDER	N/A
3385.481	RECEIVER	FAST_SENDER
3387.902	FAST_SENDER	N/A
3388.638	RECEIVER	FAST_SENDER
3390.856	SLOW_SENDER1	N/A
3391.072	FAST_SENDER	N/A
3391.650	RECEIVER	SLOW_SENDER1
3392.346	RECEIVER	FAST_SENDER
3394.752	FAST_SENDER	N/A
3395.485	RECEIVER	FAST_SENDER
3397.893	FAST_SENDER	N/A
3398.673	RECEIVER	FAST_SENDER
3399.096	SLOW_SENDER1	N/A
3399.876	RECEIVER	SLOW_SENDER1
3401.123	FAST_SENDER	N/A
3401.887	RECEIVER	FAST_SENDER
3404.330	FAST_SENDER	N/A
3405.091	RECEIVER	FAST_SENDER
3407.524	FAST_SENDER	N/A
3409.651	RECEIVER	FAST_SENDER
3412.085	FAST_SENDER	N/A
3412.803	RECEIVER	FAST_SENDER
3415.251	FAST_SENDER	N/A
3416.005	RECEIVER	FAST_SENDER
3418.440	FAST_SENDER	N/A
3419.218	RECEIVER	FAST_SENDER
3421.659	FAST_SENDER	N/A
3422.394	RECEIVER	FAST_SENDER
3424.803	FAST_SENDER	N/A
3427.024	RECEIVER	FAST_SENDER
3429.460	FAST_SENDER	N/A
3430.208	RECEIVER	FAST_SENDER
3432.651	FAST_SENDER	N/A
3433.416	RECEIVER	FAST_SENDER
3435.828	FAST_SENDER	N/A
3436.590	RECEIVER	FAST_SENDER
3439.027	FAST_SENDER	N/A
3441.373	RECEIVER	FAST_SENDER
3443.776	FAST_SENDER	N/A
3444.513	RECEIVER	FAST_SENDER
3446.923	FAST_SENDER	N/A
3447.680	RECEIVER	FAST_SENDER
3450.123	FAST_SENDER	N/A
3450.896	RECEIVER	FAST_SENDER
3455.190	FAST_SENDER	N/A
3455.932	RECEIVER	FAST_SENDER
3458.347	FAST_SENDER	N/A
3459.108	RECEIVER	FAST_SENDER
3461.508	FAST_SENDER	N/A
3462.243	RECEIVER	FAST_SENDER
3464.681	FAST_SENDER	N/A
3465.458	RECEIVER	FAST_SENDER
3467.866	FAST_SENDER	N/A
3468.633	RECEIVER	FAST_SENDER
3471.081	FAST_SENDER	N/A
3471.886	RECEIVER	FAST_SENDER
3474.289	FAST_SENDER	N/A
3475.082	RECEIVER	FAST_SENDER
3477.527	FAST_SENDER	N/A
3478.293	RECEIVER	FAST_SENDER
3480.720	FAST_SENDER	N/A
3481.500	RECEIVER	FAST_SENDER
3483.941	FAST_SENDER	N/A
3484.683	RECEIVER	FAST_SENDER
3487.131	FAST_SENDER	N/A
3487.918	RECEIVER	FAST_SENDER
3490.363	FAST_SENDER	N/A
3491.130	RECEIVER	FAST_SENDER
3493.544	FAST_SENDER	N/A
3494.318	RECEIVER	FAST_SENDER
3496.743	FAST_SENDER	N/A
3497.526	RECEIVER	FAST_SENDER
3499.972	FAST_SENDER	N/A
3500.745	RECEIVER	FAST_SENDER
3503.182	FAST_SENDER	N/A
3503.953	RECEIVER	FAST_SENDER
3506.375	FAST_SENDER	N/A
3507.122	RECEIVER	FAST_SENDER
3509.558	FAST_SENDER	N/A
3510.294	RECEIVER	FAST_SENDER
3512.744	FAST_SENDER	N/A
3513.496	RECEIVER	FAST_SENDER
3515.932	FAST_SENDER	N/A
3516.710	RECEIVER	FAST_SENDER
3519.117	FAST_SENDER	N/A
3519.848	RECEIVER	FAST_SENDER
3522.282	FAST_SENDER	N/A
3523.039	RECEIVER	FAST_SENDER
3525.453	FAST_SENDER	N/A
3533.276	FAST_SENDER	N/A
3541.011	FAST_SENDER	N/A
3548.002	FAST_SENDER	N/A
3555.574	FAST_SENDER	N/A
3563.286	FAST_SENDER	N/A
3571.028	FAST_SENDER	N/A
3578.506	FAST_SENDER	N/A
3585.939	FAST_SENDER	N/A
3593.558	FAST_SENDER	N/A
3601.306	FAST_SENDER	N/A
3609.053	FAST_SENDER	N/A
3616.360	FAST_SENDER	N/A
3623.793	FAST_SENDER	N/A
3631.242	FAST_SENDER	N/A
3638.670	SLOW_SENDER1	N/A
3638.949	FAST_SENDER	N/A
3646.500	FAST_SENDER	N/A
3649.360	SLOW_SENDER1	N/A
3654.412	FAST_SENDER	N/A
3662.313	FAST_SENDER	N/A
3662.640	SLOW_SENDER1	N/A
3670.804	FAST_SENDER	N/A
3672.804	FAST_SENDER	N/A
3674.804	FAST_SENDER	N/A
3674.989	SLOW_SENDER1	N/A
3676.804	FAST_SENDER	N/A
3678.804	FAST_SENDER	N/A
3680.804	FAST_SENDER	N/A
3682.804	FAST_SENDER	N/A
3684.804	FAST_SENDER	N/A
3692.329	FAST_SENDER	N/A
3700.063	FAST_SENDER	N/A
3707.397	FAST_SENDER	N/A
3714.752	FAST_SENDER	N/A
3722.667	FAST_SENDER	N/A
3730.093	FAST_SENDER	N/A
3737.890	FAST_SENDER	N/A
3745.395	FAST_SENDER	N/A
3752.900	FAST_SENDER	N/A
3760.555	FAST_SENDER	N/A
3764.403	RECEIVER	FAST_SENDER
3766.848	FAST_SENDER	N/A
3767.624	RECEIVER	FAST_SENDER
3770.030	FAST_SENDER	N/A
3770.822	RECEIVER	FAST_SENDER
3773.226	FAST_SENDER	N/A
3774.037	RECEIVER	FAST_SENDER
3776.470	FAST_SENDER	N/A
3777.236	RECEIVER	FAST_SENDER
3779.667	FAST_SENDER	N/A
3780.434	RECEIVER	FAST_SENDER
3782.842	FAST_SENDER	N/A
3783.573	RECEIVER	FAST_SENDER
3785.981	FAST_SENDER	N/A
3788.110	RECEIVER	FAST_SENDER
3790.527	FAST_SENDER	N/A
3791.267	RECEIVER	FAST_SENDER
3793.707	FAST_SENDER	N/A
3794.420	RECEIVER	FAST_SENDER
3796.841	FAST_SENDER	N/A
3799.210	RECEIVER	FAST_SENDER
3801.626	FAST_SENDER	N/A
3802.410	RECEIVER	FAST_SENDER
3804.837	FAST_SENDER	N/A
3805.603	RECEIVER	FAST_SENDER
3808.032	FAST_SENDER	N/A
3808.765	RECEIVER	FAST_SENDER
3811.165	FAST_SENDER	N/A
3811.934	RECEIVER	FAST_SENDER
3814.366	FAST_SENDER	N/A
3815.116	RECEIVER	FAST_SENDER
3817.516	FAST_SENDER	N/A
3820.060	RECEIVER	FAST_SENDER
3822.484	FAST_SENDER	N/A
3823.258	RECEIVER	FAST_SENDER
3825.699	FAST_SENDER	N/A
3826.490	RECEIVER	FAST_SENDER
3828.936	FAST_SENDER	N/A
3829.699	RECEIVER	FAST_SENDER
3832.115	FAST_SENDER	N/A
3832.844	RECEIVER	FAST_SENDER
3835.251	FAST_SENDER	N/A
3836.013	RECEIVER	FAST_SENDER
3838.446	FAST_SENDER	N/A
3839.184	RECEIVER	FAST_SENDER
3841.589	FAST_SENDER	N/A
3842.324	RECEIVER	FAST_SENDER
3844.749	FAST_SENDER	N/A
3845.496	RECEIVER	FAST_SENDER
3847.912	FAST_SENDER	N/A
3848.672	RECEIVER	FAST_SENDER
3851.109	FAST_SENDER	N/A
3851.902	RECEIVER	FAST_SENDER
3854.333	FAST_SENDER	N/A
3855.063	RECEIVER	FAST_SENDER
3857.477	FAST_SENDER	N/A
3858.206	RECEIVER	FAST_SENDER
3860.654	FAST_SENDER	N/A
3861.379	RECEIVER	FAST_SENDER
3863.783	FAST_SENDER	N/A
3864.564	RECEIVER	FAST_SENDER
3866.984	FAST_SENDER	N/A
3867.753	RECEIVER	FAST_SENDER
3870.182	FAST_SENDER	N/A
3872.716	RECEIVER	FAST_SENDER
3875.147	FAST_SENDER	N/A
3875.866	RECEIVER	FAST_SENDER
3878.297	FAST_SENDER	N/A
3879.027	RECEIVER	FAST_SENDER
3881.460	FAST_SENDER	N/A
3882.216	RECEIVER	FAST_SENDER
3884.627	FAST_SENDER	N/A
3885.374	RECEIVER	FAST_SENDER
3887.814	FAST_SENDER	N/A
3888.573	RECEIVER	FAST_SENDER
3891.023	FAST_SENDER	N/A
3891.772	RECEIVER	FAST_SENDER
3894.217	FAST_SENDER	N/A
3895.002	RECEIVER	FAST_SENDER
3897.425	FAST_SENDER	N/A
3898.206	RECEIVER	FAST_SENDER
3900.632	FAST_SENDER	N/A
3901.406	RECEIVER	FAST_SENDER
3903.849	FAST_SENDER	N/A
3904.602	RECEIVER	FAST_SENDER
3907.036	FAST_SENDER	N/A
3907.823	RECEIVER	FAST_SENDER
3910.243	FAST_SENDER	N/A
3911.003	RECEIVER	FAST_SENDER
3913.425	FAST_SENDER	N/A
3914.221	RECEIVER	FAST_SENDER
3915.560	SLOW_SENDER1	N/A
3916.337	RECEIVER	SLOW_SENDER1
3916.671	FAST_SENDER	N/A
3917.413	RECEIVER	FAST_SENDER
3918.746	SLOW_SENDER1	N/A
3919.504	RECEIVER	SLOW_SENDER1
3919.854	FAST_SENDER	N/A
3920.583	RECEIVER	FAST_SENDER
3921.912	SLOW_SENDER1	N/A
3922.709	RECEIVER	SLOW_SENDER1
3922.986	FAST_SENDER	N/A
3923.750	RECEIVER	FAST_SENDER
3926.524	FAST_SENDER	N/A
3928.524	FAST_SENDER	N/A
3930.524	FAST_SENDER	N/A
3931.142	SLOW_SENDER1	N/A
3931.879	RECEIVER	SLOW_SENDER1
3932.524	FAST_SENDER	N/A
3934.524	FAST_SENDER	N/A
3936.524	FAST_SENDER	N/A
3937.326	SLOW_SENDER1	N/A
3938.141	RECEIVER	SLOW_SENDER1
3938.524	FAST_SENDER	N/A
3940.524	FAST_SENDER	N/A
3941.252	RECEIVER	FAST_SENDER
3943.687	FAST_SENDER	N/A
3944.423	RECEIVER	FAST_SENDER
3945.553	SLOW_SENDER1	N/A
3946.284	RECEIVER	SLOW_SENDER1
3946.826	FAST_SENDER	N/A
3947.590	RECEIVER	FAST_SENDER
3949.991	FAST_SENDER	N/A
3950.758	RECEIVER	FAST_SENDER
3953.208	FAST_SENDER	N/A
3953.698	SLOW_SENDER1	N/A
3953.965	RECEIVER	FAST_SENDER
3955.992	RECEIVER	SLOW_SENDER1
3962.118	FAST_SENDER	N/A
3964.118	FAST_SENDER	N/A
3966.118	FAST_SENDER	N/A
3967.396	SLOW_SENDER1	N/A
3968.118	FAST_SENDER	N/A
3968.149	RECEIVER	SLOW_SENDER1
3970.118	FAST_SENDER	N/A
3972.118	FAST_SENDER	N/A
3974.118	FAST_SENDER	N/A
3975.588	SLOW_SENDER1	N/A
3976.118	FAST_SENDER	N/A
3976.332	RECEIVER	SLOW_SENDER1
3978.433	RECEIVER	FAST_SENDER
3980.860	FAST_SENDER	N/A
3981.657	RECEIVER	FAST_SENDER
3983.742	SLOW_SENDER1	N/A
3984.082	FAST_SENDER	N/A
3984.554	RECEIVER	SLOW_SENDER1
3986.192	RECEIVER	FAST_SENDER
3988.614	FAST_SENDER	N/A
3989.359	RECEIVER	FAST_SENDER
3993.241	FAST_SENDER	N/A
3993.989	RECEIVER	FAST_SENDER
3996.394	FAST_SENDER	N/A
3997.165	RECEIVER	FAST_SENDER
3999.570	FAST_SENDER	N/A
4000.318	RECEIVER	FAST_SENDER
4002.754	FAST_SENDER	N/A
4003.509	RECEIVER	FAST_SENDER
4005.924	FAST_SENDER	N/A
4006.670	RECEIVER	FAST_SENDER
4009.116	FAST_SENDER	N/A
4009.906	RECEIVER	FAST_SENDER
4012.336	FAST_SENDER	N/A
4014.493	RECEIVER	FAST_SENDER
4016.905	FAST_SENDER	N/A
4017.657	RECEIVER	FAST_SENDER
4020.102	FAST_SENDER	N/A
4024.280	RECEIVER	FAST_SENDER
4026.715	FAST_SENDER	N/A
4027.464	RECEIVER	FAST_SENDER
4029.895	FAST_SENDER	N/A
4033.782	RECEIVER	FAST_SENDER
4036.221	FAST_SENDER	N/A
4037.006	RECEIVER	FAST_SENDER
4039.422	FAST_SENDER	N/A
4040.153	RECEIVER	FAST_SENDER
4042.602	FAST_SENDER	N/A
4043.397	RECEIVER	FAST_SENDER
4045.811	FAST_SENDER	N/A
4046.575	RECEIVER	FAST_SENDER
4048.985	FAST_SENDER	N/A
4049.760	RECEIVER	FAST_SENDER
4052.171	FAST_SENDER	N/A
4052.932	RECEIVER	FAST_SENDER
4055.379	FAST_SENDER	N/A
4056.185	RECEIVER	FAST_SENDER
4058.624	FAST_SENDER	N/A
4059.390	RECEIVER	FAST_SENDER
4061.820	FAST_SENDER	N/A
4062.564	RECEIVER	FAST_SENDER
4064.978	FAST_SENDER	N/A
4065.745	RECEIVER	FAST_SENDER
4068.157	FAST_SENDER	N/A
4068.910	RECEIVER	FAST_SENDER
4071.315	FAST_SENDER	N/A
4072.066	RECEIVER	FAST_SENDER
4074.466	FAST_SENDER	N/A
4075.274	RECEIVER	FAST_SENDER
4077.694	FAST_SENDER	N/A
4078.451	RECEIVER	FAST_SENDER
4080.880	FAST_SENDER	N/A
4081.672	RECEIVER	FAST_SENDER
4084.108	FAST_SENDER	N/A
4084.867	RECEIVER	FAST_SENDER
4087.287	FAST_SENDER	N/A
4088.028	RECEIVER	FAST_SENDER
4090.457	FAST_SENDER	N/A
4091.204	RECEIVER	FAST_SENDER
4093.640	FAST_SENDER	N/A
4094.427	RECEIVER	FAST_SENDER
4096.864	FAST_SENDER	N/A
4097.647	RECEIVER	FAST_SENDER
4100.069	FAST_SENDER	N/A
4100.852	RECEIVER	FAST_SENDER
4103.281	FAST_SENDER	N/A
4104.040	RECEIVER	FAST_SENDER
4106.448	FAST_SENDER	N/A
4107.213	RECEIVER	FAST_SENDER
4109.622	FAST_SENDER	N/A
4110.378	RECEIVER	FAST_SENDER
4112.808	FAST_SENDER	N/A
4113.539	RECEIVER	FAST_SENDER
4115.959	FAST_SENDER	N/A
4116.699	RECEIVER	FAST_SENDER
4119.127	FAST_SENDER	N/A
4119.872	RECEIVER	FAST_SENDER
4122.314	FAST_SENDER	N/A
4123.026	RECEIVER	FAST_SENDER
4125.441	FAST_SENDER	N/A
4126.226	RECEIVER	FAST_SENDER
4128.659	FAST_SENDER	N/A
4129.430	RECEIVER	FAST_SENDER
4131.866	FAST_SENDER	N/A
4132.645	RECEIVER	FAST_SENDER
4139.387	FAST_SENDER	N/A
4146.383	FAST_SENDER	N/A
4153.889	FAST_SENDER	N/A
4161.659	FAST_SENDER	N/A
4169.457	FAST_SENDER	N/A
4177.083	FAST_SENDER	N/A
4184.322	FAST_SENDER	N/A
4192.026	FAST_SENDER	N/A
4199.608	FAST_SENDER	N/A
4207.155	FAST_SENDER	N/A
4214.617	FAST_SENDER	N/A
4222.374	FAST_SENDER	N/A
4223.380	SLOW_SENDER1	N/A
4229.715	FAST_SENDER	N/A
4234.471	SLOW_SENDER1	N/A
4237.223	FAST_SENDER	N/A
4244.936	FAST_SENDER	N/A
4246.936	FAST_SENDER	N/A
4248.376	SLOW_SENDER1	N/A
4248.936	FAST_SENDER	N/A
4253.025	FAST_SENDER	N/A
4255.025	FAST_SENDER	N/A
4257.025	FAST_SENDER	N/A
4259.025	FAST_SENDER	N/A
4260.845	SLOW_SENDER1	N/A
4261.025	FAST_SENDER	N/A
4263.025	FAST_SENDER	N/A
4265.025	FAST_SENDER	N/A
4267.025	FAST_SENDER	N/A
4274.313	FAST_SENDER	N/A
4282.040	FAST_SENDER	N/A
4289.339	FAST_SENDER	N/A
4296.510	FAST_SENDER	N/A
4304.230	FAST_SENDER	N/A
4311.957	FAST_SENDER	N/A
4319.509	FAST_SENDER	N/A
4326.968	FAST_SENDER	N/A
4334.389	FAST_SENDER	N/A
4341.929	FAST_SENDER	N/A
4349.835	FAST_SENDER	N/A
4357.149	FAST_SENDER	N/A
4364.516	FAST_SENDER	N/A
4372.656	FAST_SENDER	N/A
4373.359	RECEIVER	FAST_SENDER
4375.772	FAST_SENDER	N/A
4376.534	RECEIVER	FAST_SENDER
4378.949	FAST_SENDER	N/A
4379.692	RECEIVER	FAST_SENDER
4382.139	FAST_SENDER	N/A
4382.902	RECEIVER	FAST_SENDER
4385.337	FAST_SENDER	N/A
4386.116	RECEIVER	FAST_SENDER
4388.544	FAST_SENDER	N/A
4389.312	RECEIVER	FAST_SENDER
4391.744	FAST_SENDER	N/A
4392.503	RECEIVER	FAST_SENDER
4396.450	FAST_SENDER	N/A
4397.248	RECEIVER	FAST_SENDER
4399.695	FAST_SENDER	N/A
4400.473	RECEIVER	FAST_SENDER
4402.921	FAST_SENDER	N/A
4403.693	RECEIVER	FAST_SENDER
4406.094	FAST_SENDER	N/A
4406.869	RECEIVER	FAST_SENDER
4409.275	FAST_SENDER	N/A
4411.383	RECEIVER	FAST_SENDER
4413.801	FAST_SENDER	N/A
[truncated: 14,003 more rows]
