# Supplementary material for: CATO: Wake-Up reCeiver-bAsed communicaTiOn for Batteryless Devices
Source: Sensors (Basel). 2025 Nov 7;25(22):6813. doi: 10.3390/s25226813 (PMC12655924; doi:10.3390/s25226813)
Supplement: Supplementary file 1 [file sensors-25-06813-s001.zip › File S1_Experimental_and_Simulation_Data/simulation/capsweep/cap110/mac_competing_nodes_none.csv]

time_s	node_id	received_from
2.700	FAST_SENDER	N/A
2.700	SLOW_SENDER1	N/A
3.434	RECEIVER	SLOW_SENDER1
5.408	RECEIVER	FAST_SENDER
5.880	SLOW_SENDER1	N/A
6.663	RECEIVER	SLOW_SENDER1
7.849	FAST_SENDER	N/A
8.647	RECEIVER	FAST_SENDER
9.097	SLOW_SENDER1	N/A
9.891	RECEIVER	SLOW_SENDER1
11.088	FAST_SENDER	N/A
11.845	RECEIVER	FAST_SENDER
12.300	SLOW_SENDER1	N/A
13.060	RECEIVER	SLOW_SENDER1
14.248	FAST_SENDER	N/A
15.042	RECEIVER	FAST_SENDER
15.476	SLOW_SENDER1	N/A
16.282	RECEIVER	SLOW_SENDER1
17.478	FAST_SENDER	N/A
18.237	RECEIVER	FAST_SENDER
18.704	SLOW_SENDER1	N/A
19.519	RECEIVER	SLOW_SENDER1
25.673	FAST_SENDER	N/A
26.476	RECEIVER	FAST_SENDER
27.082	SLOW_SENDER1	N/A
27.850	RECEIVER	SLOW_SENDER1
28.905	FAST_SENDER	N/A
29.629	RECEIVER	FAST_SENDER
30.251	SLOW_SENDER1	N/A
31.008	RECEIVER	SLOW_SENDER1
32.037	FAST_SENDER	N/A
32.790	RECEIVER	FAST_SENDER
33.426	SLOW_SENDER1	N/A
34.169	RECEIVER	SLOW_SENDER1
35.197	FAST_SENDER	N/A
35.956	RECEIVER	FAST_SENDER
38.360	FAST_SENDER	N/A
39.180	RECEIVER	FAST_SENDER
39.577	SLOW_SENDER1	N/A
40.311	RECEIVER	SLOW_SENDER1
41.621	FAST_SENDER	N/A
42.405	RECEIVER	FAST_SENDER
44.848	FAST_SENDER	N/A
45.597	RECEIVER	FAST_SENDER
45.744	SLOW_SENDER1	N/A
46.495	RECEIVER	SLOW_SENDER1
48.027	FAST_SENDER	N/A
48.762	RECEIVER	FAST_SENDER
51.201	FAST_SENDER	N/A
51.902	SLOW_SENDER1	N/A
51.941	RECEIVER	FAST_SENDER
52.639	RECEIVER	SLOW_SENDER1
54.370	FAST_SENDER	N/A
55.139	RECEIVER	FAST_SENDER
58.044	SLOW_SENDER1	N/A
58.829	RECEIVER	SLOW_SENDER1
59.114	FAST_SENDER	N/A
59.893	RECEIVER	FAST_SENDER
62.327	FAST_SENDER	N/A
63.093	RECEIVER	FAST_SENDER
65.516	FAST_SENDER	N/A
66.241	SLOW_SENDER1	N/A
66.314	RECEIVER	FAST_SENDER
66.996	RECEIVER	SLOW_SENDER1
71.865	FAST_SENDER	N/A
72.645	RECEIVER	FAST_SENDER
74.414	SLOW_SENDER1	N/A
75.061	FAST_SENDER	N/A
75.187	RECEIVER	SLOW_SENDER1
77.191	RECEIVER	FAST_SENDER
79.594	FAST_SENDER	N/A
80.350	RECEIVER	FAST_SENDER
82.622	SLOW_SENDER1	N/A
82.798	FAST_SENDER	N/A
83.390	RECEIVER	SLOW_SENDER1
85.262	RECEIVER	FAST_SENDER
87.693	FAST_SENDER	N/A
88.437	RECEIVER	FAST_SENDER
90.840	SLOW_SENDER1	N/A
91.612	RECEIVER	SLOW_SENDER1
92.356	FAST_SENDER	N/A
93.115	RECEIVER	FAST_SENDER
95.532	FAST_SENDER	N/A
96.298	RECEIVER	FAST_SENDER
98.725	FAST_SENDER	N/A
99.060	SLOW_SENDER1	N/A
99.513	RECEIVER	FAST_SENDER
105.230	RECEIVER	SLOW_SENDER1
105.437	FAST_SENDER	N/A
106.216	RECEIVER	FAST_SENDER
108.658	FAST_SENDER	N/A
109.409	RECEIVER	FAST_SENDER
111.853	FAST_SENDER	N/A
112.633	RECEIVER	FAST_SENDER
112.675	SLOW_SENDER1	N/A
113.417	RECEIVER	SLOW_SENDER1
115.077	FAST_SENDER	N/A
115.845	RECEIVER	FAST_SENDER
118.264	FAST_SENDER	N/A
119.018	RECEIVER	FAST_SENDER
120.833	SLOW_SENDER1	N/A
121.445	FAST_SENDER	N/A
121.596	RECEIVER	SLOW_SENDER1
123.964	RECEIVER	FAST_SENDER
126.414	FAST_SENDER	N/A
127.178	RECEIVER	FAST_SENDER
129.601	FAST_SENDER	N/A
130.323	RECEIVER	FAST_SENDER
132.773	FAST_SENDER	N/A
133.516	RECEIVER	FAST_SENDER
135.955	FAST_SENDER	N/A
136.709	RECEIVER	FAST_SENDER
139.153	FAST_SENDER	N/A
139.913	RECEIVER	FAST_SENDER
142.352	FAST_SENDER	N/A
144.589	RECEIVER	FAST_SENDER
147.038	FAST_SENDER	N/A
147.830	RECEIVER	FAST_SENDER
150.247	FAST_SENDER	N/A
150.965	RECEIVER	FAST_SENDER
153.406	FAST_SENDER	N/A
154.172	RECEIVER	FAST_SENDER
156.612	FAST_SENDER	N/A
157.376	RECEIVER	FAST_SENDER
159.794	FAST_SENDER	N/A
160.602	RECEIVER	FAST_SENDER
163.039	FAST_SENDER	N/A
163.807	RECEIVER	FAST_SENDER
166.224	FAST_SENDER	N/A
166.988	RECEIVER	FAST_SENDER
169.401	FAST_SENDER	N/A
170.166	RECEIVER	FAST_SENDER
172.603	FAST_SENDER	N/A
173.389	RECEIVER	FAST_SENDER
175.812	FAST_SENDER	N/A
176.588	RECEIVER	FAST_SENDER
179.019	FAST_SENDER	N/A
179.791	RECEIVER	FAST_SENDER
182.191	FAST_SENDER	N/A
182.974	RECEIVER	FAST_SENDER
185.409	FAST_SENDER	N/A
186.136	RECEIVER	FAST_SENDER
188.549	FAST_SENDER	N/A
189.310	RECEIVER	FAST_SENDER
191.746	FAST_SENDER	N/A
192.539	RECEIVER	FAST_SENDER
194.958	FAST_SENDER	N/A
195.678	RECEIVER	FAST_SENDER
198.125	FAST_SENDER	N/A
198.911	RECEIVER	FAST_SENDER
201.359	FAST_SENDER	N/A
202.128	RECEIVER	FAST_SENDER
204.543	FAST_SENDER	N/A
205.313	RECEIVER	FAST_SENDER
207.714	FAST_SENDER	N/A
208.443	RECEIVER	FAST_SENDER
210.887	FAST_SENDER	N/A
211.659	RECEIVER	FAST_SENDER
214.083	FAST_SENDER	N/A
214.841	RECEIVER	FAST_SENDER
217.284	FAST_SENDER	N/A
218.029	RECEIVER	FAST_SENDER
220.436	FAST_SENDER	N/A
221.178	RECEIVER	FAST_SENDER
223.598	FAST_SENDER	N/A
224.331	RECEIVER	FAST_SENDER
226.776	FAST_SENDER	N/A
227.541	RECEIVER	FAST_SENDER
229.984	FAST_SENDER	N/A
230.786	RECEIVER	FAST_SENDER
233.221	FAST_SENDER	N/A
233.969	RECEIVER	FAST_SENDER
236.374	FAST_SENDER	N/A
237.137	RECEIVER	FAST_SENDER
239.574	FAST_SENDER	N/A
240.340	RECEIVER	FAST_SENDER
242.774	FAST_SENDER	N/A
243.511	RECEIVER	FAST_SENDER
245.958	FAST_SENDER	N/A
246.689	RECEIVER	FAST_SENDER
249.138	FAST_SENDER	N/A
249.893	RECEIVER	FAST_SENDER
252.308	FAST_SENDER	N/A
253.056	RECEIVER	FAST_SENDER
255.501	FAST_SENDER	N/A
256.238	RECEIVER	FAST_SENDER
258.669	FAST_SENDER	N/A
259.404	RECEIVER	FAST_SENDER
261.805	FAST_SENDER	N/A
262.533	RECEIVER	FAST_SENDER
264.934	FAST_SENDER	N/A
265.735	RECEIVER	FAST_SENDER
268.180	FAST_SENDER	N/A
268.909	RECEIVER	FAST_SENDER
271.357	FAST_SENDER	N/A
272.094	RECEIVER	FAST_SENDER
274.527	FAST_SENDER	N/A
275.276	RECEIVER	FAST_SENDER
277.685	FAST_SENDER	N/A
278.436	RECEIVER	FAST_SENDER
280.882	FAST_SENDER	N/A
281.631	RECEIVER	FAST_SENDER
284.052	FAST_SENDER	N/A
284.862	RECEIVER	FAST_SENDER
287.292	FAST_SENDER	N/A
288.050	RECEIVER	FAST_SENDER
293.466	FAST_SENDER	N/A
294.247	RECEIVER	FAST_SENDER
296.653	FAST_SENDER	N/A
297.432	RECEIVER	FAST_SENDER
299.850	FAST_SENDER	N/A
300.573	RECEIVER	FAST_SENDER
302.981	FAST_SENDER	N/A
303.754	RECEIVER	FAST_SENDER
306.186	FAST_SENDER	N/A
306.996	RECEIVER	FAST_SENDER
309.423	FAST_SENDER	N/A
310.201	RECEIVER	FAST_SENDER
312.643	FAST_SENDER	N/A
313.416	RECEIVER	FAST_SENDER
315.818	FAST_SENDER	N/A
316.597	RECEIVER	FAST_SENDER
319.012	FAST_SENDER	N/A
319.773	RECEIVER	FAST_SENDER
322.210	FAST_SENDER	N/A
322.980	RECEIVER	FAST_SENDER
325.386	FAST_SENDER	N/A
326.142	RECEIVER	FAST_SENDER
330.186	FAST_SENDER	N/A
330.978	RECEIVER	FAST_SENDER
333.413	FAST_SENDER	N/A
334.179	RECEIVER	FAST_SENDER
336.621	FAST_SENDER	N/A
337.387	RECEIVER	FAST_SENDER
339.810	FAST_SENDER	N/A
340.592	RECEIVER	FAST_SENDER
342.998	FAST_SENDER	N/A
343.792	RECEIVER	FAST_SENDER
346.228	FAST_SENDER	N/A
346.982	RECEIVER	FAST_SENDER
349.404	FAST_SENDER	N/A
351.669	RECEIVER	FAST_SENDER
354.088	FAST_SENDER	N/A
354.906	RECEIVER	FAST_SENDER
357.333	FAST_SENDER	N/A
358.086	RECEIVER	FAST_SENDER
360.000	SLOW_SENDER1	N/A
360.487	FAST_SENDER	N/A
360.737	RECEIVER	SLOW_SENDER1
364.485	RECEIVER	FAST_SENDER
366.886	FAST_SENDER	N/A
367.647	RECEIVER	FAST_SENDER
370.082	FAST_SENDER	N/A
370.875	RECEIVER	FAST_SENDER
372.172	SLOW_SENDER1	N/A
372.946	RECEIVER	SLOW_SENDER1
373.324	FAST_SENDER	N/A
374.081	RECEIVER	FAST_SENDER
376.499	FAST_SENDER	N/A
377.249	RECEIVER	FAST_SENDER
378.364	SLOW_SENDER1	N/A
379.663	FAST_SENDER	N/A
380.438	RECEIVER	FAST_SENDER
382.224	RECEIVER	SLOW_SENDER1
386.777	FAST_SENDER	N/A
387.547	RECEIVER	FAST_SENDER
389.636	SLOW_SENDER1	N/A
389.970	FAST_SENDER	N/A
390.368	RECEIVER	SLOW_SENDER1
392.341	RECEIVER	FAST_SENDER
394.747	FAST_SENDER	N/A
395.495	RECEIVER	FAST_SENDER
397.800	SLOW_SENDER1	N/A
397.927	FAST_SENDER	N/A
398.587	RECEIVER	SLOW_SENDER1
406.027	SLOW_SENDER1	N/A
406.426	FAST_SENDER	N/A
413.980	FAST_SENDER	N/A
418.686	SLOW_SENDER1	N/A
422.206	FAST_SENDER	N/A
429.707	FAST_SENDER	N/A
437.024	FAST_SENDER	N/A
444.505	FAST_SENDER	N/A
451.848	FAST_SENDER	N/A
458.847	FAST_SENDER	N/A
466.432	FAST_SENDER	N/A
474.523	FAST_SENDER	N/A
481.928	FAST_SENDER	N/A
489.764	FAST_SENDER	N/A
497.729	FAST_SENDER	N/A
505.106	FAST_SENDER	N/A
512.598	FAST_SENDER	N/A
520.498	FAST_SENDER	N/A
528.037	FAST_SENDER	N/A
535.877	FAST_SENDER	N/A
543.637	FAST_SENDER	N/A
551.359	FAST_SENDER	N/A
559.045	FAST_SENDER	N/A
566.436	FAST_SENDER	N/A
574.037	FAST_SENDER	N/A
581.667	FAST_SENDER	N/A
589.382	FAST_SENDER	N/A
597.268	FAST_SENDER	N/A
605.318	FAST_SENDER	N/A
613.107	FAST_SENDER	N/A
620.436	FAST_SENDER	N/A
627.967	FAST_SENDER	N/A
635.923	FAST_SENDER	N/A
639.838	RECEIVER	FAST_SENDER
642.271	FAST_SENDER	N/A
643.061	RECEIVER	FAST_SENDER
645.465	FAST_SENDER	N/A
646.175	RECEIVER	FAST_SENDER
648.609	FAST_SENDER	N/A
649.404	RECEIVER	FAST_SENDER
651.839	FAST_SENDER	N/A
652.587	RECEIVER	FAST_SENDER
655.008	FAST_SENDER	N/A
655.748	RECEIVER	FAST_SENDER
658.159	FAST_SENDER	N/A
658.250	SLOW_SENDER1	N/A
658.898	RECEIVER	FAST_SENDER
660.888	RECEIVER	SLOW_SENDER1
661.306	FAST_SENDER	N/A
662.079	RECEIVER	FAST_SENDER
663.304	SLOW_SENDER1	N/A
664.083	RECEIVER	SLOW_SENDER1
664.526	FAST_SENDER	N/A
665.320	RECEIVER	FAST_SENDER
666.502	SLOW_SENDER1	N/A
667.281	RECEIVER	SLOW_SENDER1
667.758	FAST_SENDER	N/A
668.556	RECEIVER	FAST_SENDER
670.997	FAST_SENDER	N/A
671.782	RECEIVER	FAST_SENDER
672.681	SLOW_SENDER1	N/A
673.446	RECEIVER	SLOW_SENDER1
674.188	FAST_SENDER	N/A
674.929	RECEIVER	FAST_SENDER
677.329	FAST_SENDER	N/A
678.067	RECEIVER	FAST_SENDER
678.848	SLOW_SENDER1	N/A
679.597	RECEIVER	SLOW_SENDER1
680.468	FAST_SENDER	N/A
681.242	RECEIVER	FAST_SENDER
683.691	FAST_SENDER	N/A
684.429	RECEIVER	FAST_SENDER
685.037	SLOW_SENDER1	N/A
685.767	RECEIVER	SLOW_SENDER1
686.841	FAST_SENDER	N/A
687.572	RECEIVER	FAST_SENDER
689.979	FAST_SENDER	N/A
690.719	RECEIVER	FAST_SENDER
691.207	SLOW_SENDER1	N/A
692.001	RECEIVER	SLOW_SENDER1
693.167	FAST_SENDER	N/A
693.944	RECEIVER	FAST_SENDER
696.356	FAST_SENDER	N/A
697.121	RECEIVER	FAST_SENDER
699.450	SLOW_SENDER1	N/A
699.526	FAST_SENDER	N/A
700.246	RECEIVER	SLOW_SENDER1
702.562	RECEIVER	FAST_SENDER
704.997	FAST_SENDER	N/A
705.779	RECEIVER	FAST_SENDER
707.664	SLOW_SENDER1	N/A
708.182	FAST_SENDER	N/A
708.921	RECEIVER	FAST_SENDER
710.407	RECEIVER	SLOW_SENDER1
711.330	FAST_SENDER	N/A
712.122	RECEIVER	FAST_SENDER
714.527	FAST_SENDER	N/A
715.305	RECEIVER	FAST_SENDER
717.730	FAST_SENDER	N/A
717.856	SLOW_SENDER1	N/A
718.491	RECEIVER	FAST_SENDER
719.160	RECEIVER	SLOW_SENDER1
720.920	FAST_SENDER	N/A
721.668	RECEIVER	FAST_SENDER
724.094	FAST_SENDER	N/A
724.848	RECEIVER	FAST_SENDER
726.576	SLOW_SENDER1	N/A
727.296	FAST_SENDER	N/A
727.320	RECEIVER	SLOW_SENDER1
728.087	RECEIVER	FAST_SENDER
730.492	FAST_SENDER	N/A
731.213	RECEIVER	FAST_SENDER
733.640	FAST_SENDER	N/A
734.411	RECEIVER	FAST_SENDER
734.752	SLOW_SENDER1	N/A
735.504	RECEIVER	SLOW_SENDER1
739.548	FAST_SENDER	N/A
740.298	RECEIVER	FAST_SENDER
742.910	SLOW_SENDER1	N/A
743.694	RECEIVER	SLOW_SENDER1
744.110	FAST_SENDER	N/A
744.854	RECEIVER	FAST_SENDER
747.298	FAST_SENDER	N/A
748.073	RECEIVER	FAST_SENDER
750.473	FAST_SENDER	N/A
751.136	SLOW_SENDER1	N/A
751.233	RECEIVER	FAST_SENDER
751.853	RECEIVER	SLOW_SENDER1
753.667	FAST_SENDER	N/A
754.406	RECEIVER	FAST_SENDER
756.833	FAST_SENDER	N/A
757.579	RECEIVER	FAST_SENDER
759.281	SLOW_SENDER1	N/A
760.029	FAST_SENDER	N/A
760.036	RECEIVER	SLOW_SENDER1
760.756	RECEIVER	FAST_SENDER
763.166	FAST_SENDER	N/A
763.932	RECEIVER	FAST_SENDER
766.362	FAST_SENDER	N/A
767.141	RECEIVER	FAST_SENDER
767.469	SLOW_SENDER1	N/A
768.232	RECEIVER	SLOW_SENDER1
769.564	FAST_SENDER	N/A
770.342	RECEIVER	FAST_SENDER
772.767	FAST_SENDER	N/A
773.482	RECEIVER	FAST_SENDER
775.929	FAST_SENDER	N/A
776.683	RECEIVER	FAST_SENDER
779.128	FAST_SENDER	N/A
779.867	RECEIVER	FAST_SENDER
782.292	FAST_SENDER	N/A
783.078	RECEIVER	FAST_SENDER
785.486	FAST_SENDER	N/A
786.231	RECEIVER	FAST_SENDER
788.676	FAST_SENDER	N/A
789.381	RECEIVER	FAST_SENDER
791.800	FAST_SENDER	N/A
792.563	RECEIVER	FAST_SENDER
794.967	FAST_SENDER	N/A
795.738	RECEIVER	FAST_SENDER
798.152	FAST_SENDER	N/A
798.905	RECEIVER	FAST_SENDER
801.326	FAST_SENDER	N/A
802.097	RECEIVER	FAST_SENDER
804.523	FAST_SENDER	N/A
805.263	RECEIVER	FAST_SENDER
807.681	FAST_SENDER	N/A
808.416	RECEIVER	FAST_SENDER
810.846	FAST_SENDER	N/A
811.587	RECEIVER	FAST_SENDER
814.009	FAST_SENDER	N/A
814.792	RECEIVER	FAST_SENDER
817.240	FAST_SENDER	N/A
818.013	RECEIVER	FAST_SENDER
820.450	FAST_SENDER	N/A
821.215	RECEIVER	FAST_SENDER
823.658	FAST_SENDER	N/A
824.442	RECEIVER	FAST_SENDER
826.848	FAST_SENDER	N/A
827.612	RECEIVER	FAST_SENDER
830.019	FAST_SENDER	N/A
830.804	RECEIVER	FAST_SENDER
833.232	FAST_SENDER	N/A
834.002	RECEIVER	FAST_SENDER
836.428	FAST_SENDER	N/A
837.182	RECEIVER	FAST_SENDER
839.614	FAST_SENDER	N/A
840.390	RECEIVER	FAST_SENDER
844.269	FAST_SENDER	N/A
845.004	RECEIVER	FAST_SENDER
847.427	FAST_SENDER	N/A
848.199	RECEIVER	FAST_SENDER
850.629	FAST_SENDER	N/A
851.415	RECEIVER	FAST_SENDER
853.826	FAST_SENDER	N/A
854.575	RECEIVER	FAST_SENDER
856.985	FAST_SENDER	N/A
857.762	RECEIVER	FAST_SENDER
860.208	FAST_SENDER	N/A
862.625	RECEIVER	FAST_SENDER
865.063	FAST_SENDER	N/A
865.834	RECEIVER	FAST_SENDER
868.245	FAST_SENDER	N/A
869.012	RECEIVER	FAST_SENDER
871.451	FAST_SENDER	N/A
873.779	RECEIVER	FAST_SENDER
876.209	FAST_SENDER	N/A
876.991	RECEIVER	FAST_SENDER
879.434	FAST_SENDER	N/A
880.216	RECEIVER	FAST_SENDER
882.649	FAST_SENDER	N/A
883.435	RECEIVER	FAST_SENDER
885.868	FAST_SENDER	N/A
886.614	RECEIVER	FAST_SENDER
889.021	FAST_SENDER	N/A
889.776	RECEIVER	FAST_SENDER
892.177	FAST_SENDER	N/A
892.935	RECEIVER	FAST_SENDER
895.385	FAST_SENDER	N/A
896.125	RECEIVER	FAST_SENDER
898.544	FAST_SENDER	N/A
899.283	RECEIVER	FAST_SENDER
901.691	FAST_SENDER	N/A
902.417	RECEIVER	FAST_SENDER
904.828	FAST_SENDER	N/A
905.621	RECEIVER	FAST_SENDER
908.034	FAST_SENDER	N/A
908.784	RECEIVER	FAST_SENDER
911.195	FAST_SENDER	N/A
911.984	RECEIVER	FAST_SENDER
914.422	FAST_SENDER	N/A
915.226	RECEIVER	FAST_SENDER
917.652	FAST_SENDER	N/A
918.433	RECEIVER	FAST_SENDER
920.848	FAST_SENDER	N/A
921.616	RECEIVER	FAST_SENDER
924.063	FAST_SENDER	N/A
927.254	FAST_SENDER	N/A
935.459	FAST_SENDER	N/A
942.735	FAST_SENDER	N/A
950.520	FAST_SENDER	N/A
958.164	FAST_SENDER	N/A
965.455	FAST_SENDER	N/A
973.163	FAST_SENDER	N/A
980.570	FAST_SENDER	N/A
987.973	FAST_SENDER	N/A
995.767	FAST_SENDER	N/A
1003.684	FAST_SENDER	N/A
1006.890	SLOW_SENDER1	N/A
1011.384	FAST_SENDER	N/A
1019.131	SLOW_SENDER1	N/A
1019.139	FAST_SENDER	N/A
1027.283	FAST_SENDER	N/A
1032.461	SLOW_SENDER1	N/A
1035.894	FAST_SENDER	N/A
1044.428	FAST_SENDER	N/A
1045.338	SLOW_SENDER1	N/A
1052.333	FAST_SENDER	N/A
1060.086	FAST_SENDER	N/A
1067.766	FAST_SENDER	N/A
1075.125	FAST_SENDER	N/A
1083.103	FAST_SENDER	N/A
1090.601	FAST_SENDER	N/A
1098.392	FAST_SENDER	N/A
1106.170	FAST_SENDER	N/A
1113.738	FAST_SENDER	N/A
1121.900	FAST_SENDER	N/A
1129.297	FAST_SENDER	N/A
1136.361	FAST_SENDER	N/A
1144.188	FAST_SENDER	N/A
1151.314	FAST_SENDER	N/A
1159.248	FAST_SENDER	N/A
1163.411	RECEIVER	FAST_SENDER
1165.847	FAST_SENDER	N/A
1166.589	RECEIVER	FAST_SENDER
1169.004	FAST_SENDER	N/A
1169.777	RECEIVER	FAST_SENDER
1172.209	FAST_SENDER	N/A
1172.978	RECEIVER	FAST_SENDER
1175.392	FAST_SENDER	N/A
1176.138	RECEIVER	FAST_SENDER
1178.577	FAST_SENDER	N/A
1179.353	RECEIVER	FAST_SENDER
1181.785	FAST_SENDER	N/A
1182.550	RECEIVER	FAST_SENDER
1184.988	FAST_SENDER	N/A
1185.732	RECEIVER	FAST_SENDER
1188.143	FAST_SENDER	N/A
1188.888	RECEIVER	FAST_SENDER
1191.332	FAST_SENDER	N/A
1192.092	RECEIVER	FAST_SENDER
1194.536	FAST_SENDER	N/A
1195.321	RECEIVER	FAST_SENDER
1197.763	FAST_SENDER	N/A
1198.507	RECEIVER	FAST_SENDER
1200.908	FAST_SENDER	N/A
1201.707	RECEIVER	FAST_SENDER
1204.128	FAST_SENDER	N/A
1204.894	RECEIVER	FAST_SENDER
1207.302	FAST_SENDER	N/A
1208.085	RECEIVER	FAST_SENDER
1210.523	FAST_SENDER	N/A
1211.292	RECEIVER	FAST_SENDER
1217.081	FAST_SENDER	N/A
1217.828	RECEIVER	FAST_SENDER
1220.266	FAST_SENDER	N/A
1221.007	RECEIVER	FAST_SENDER
1223.420	FAST_SENDER	N/A
1224.191	RECEIVER	FAST_SENDER
1226.615	FAST_SENDER	N/A
1229.148	RECEIVER	FAST_SENDER
1231.551	FAST_SENDER	N/A
1232.300	RECEIVER	FAST_SENDER
1234.722	FAST_SENDER	N/A
1235.520	RECEIVER	FAST_SENDER
1237.956	FAST_SENDER	N/A
1238.705	RECEIVER	FAST_SENDER
1241.142	FAST_SENDER	N/A
1241.926	RECEIVER	FAST_SENDER
1244.334	FAST_SENDER	N/A
1245.112	RECEIVER	FAST_SENDER
1247.536	FAST_SENDER	N/A
1248.267	RECEIVER	FAST_SENDER
1250.672	FAST_SENDER	N/A
1251.409	RECEIVER	FAST_SENDER
1253.830	FAST_SENDER	N/A
1254.591	RECEIVER	FAST_SENDER
1257.039	FAST_SENDER	N/A
1257.782	RECEIVER	FAST_SENDER
1260.183	FAST_SENDER	N/A
1260.920	RECEIVER	FAST_SENDER
1263.346	FAST_SENDER	N/A
1264.073	RECEIVER	FAST_SENDER
1266.473	FAST_SENDER	N/A
1267.236	RECEIVER	FAST_SENDER
1269.640	FAST_SENDER	N/A
1270.421	RECEIVER	FAST_SENDER
1272.864	FAST_SENDER	N/A
1273.624	RECEIVER	FAST_SENDER
1276.032	FAST_SENDER	N/A
1276.783	RECEIVER	FAST_SENDER
1279.225	FAST_SENDER	N/A
1279.985	RECEIVER	FAST_SENDER
1282.387	FAST_SENDER	N/A
1283.187	RECEIVER	FAST_SENDER
1284.710	SLOW_SENDER1	N/A
1285.450	RECEIVER	SLOW_SENDER1
1285.627	FAST_SENDER	N/A
1286.392	RECEIVER	FAST_SENDER
1287.877	SLOW_SENDER1	N/A
1288.616	RECEIVER	SLOW_SENDER1
1288.797	FAST_SENDER	N/A
1289.571	RECEIVER	FAST_SENDER
1291.047	SLOW_SENDER1	N/A
1291.790	RECEIVER	SLOW_SENDER1
1291.993	FAST_SENDER	N/A
1292.749	RECEIVER	FAST_SENDER
1294.219	SLOW_SENDER1	N/A
1294.984	RECEIVER	SLOW_SENDER1
1295.183	FAST_SENDER	N/A
1295.931	RECEIVER	FAST_SENDER
1298.374	FAST_SENDER	N/A
1299.122	RECEIVER	FAST_SENDER
1300.395	SLOW_SENDER1	N/A
1301.153	RECEIVER	SLOW_SENDER1
1301.547	FAST_SENDER	N/A
1302.353	RECEIVER	FAST_SENDER
1304.784	FAST_SENDER	N/A
1305.564	RECEIVER	FAST_SENDER
1306.602	SLOW_SENDER1	N/A
1307.344	RECEIVER	SLOW_SENDER1
1307.975	FAST_SENDER	N/A
1310.149	RECEIVER	FAST_SENDER
1312.550	FAST_SENDER	N/A
1312.761	SLOW_SENDER1	N/A
1313.325	RECEIVER	FAST_SENDER
1315.363	RECEIVER	SLOW_SENDER1
1315.727	FAST_SENDER	N/A
1316.454	RECEIVER	FAST_SENDER
1318.856	FAST_SENDER	N/A
1319.661	RECEIVER	FAST_SENDER
1322.087	FAST_SENDER	N/A
1322.775	SLOW_SENDER1	N/A
1322.857	RECEIVER	FAST_SENDER
1323.573	RECEIVER	SLOW_SENDER1
1325.272	FAST_SENDER	N/A
1326.077	RECEIVER	FAST_SENDER
1328.514	FAST_SENDER	N/A
1329.275	RECEIVER	FAST_SENDER
1330.985	SLOW_SENDER1	N/A
1331.685	FAST_SENDER	N/A
1331.804	RECEIVER	SLOW_SENDER1
1333.942	RECEIVER	FAST_SENDER
1336.364	FAST_SENDER	N/A
1337.110	RECEIVER	FAST_SENDER
1339.220	SLOW_SENDER1	N/A
1339.531	FAST_SENDER	N/A
1340.000	RECEIVER	SLOW_SENDER1
1342.064	RECEIVER	FAST_SENDER
1344.509	FAST_SENDER	N/A
1345.289	RECEIVER	FAST_SENDER
1347.432	SLOW_SENDER1	N/A
1347.689	FAST_SENDER	N/A
1348.439	RECEIVER	FAST_SENDER
1349.941	RECEIVER	SLOW_SENDER1
1350.865	FAST_SENDER	N/A
1351.602	RECEIVER	FAST_SENDER
1355.410	FAST_SENDER	N/A
1357.389	SLOW_SENDER1	N/A
1357.771	RECEIVER	FAST_SENDER
1359.643	RECEIVER	SLOW_SENDER1
1364.165	FAST_SENDER	N/A
1364.893	RECEIVER	FAST_SENDER
1367.074	SLOW_SENDER1	N/A
1367.303	FAST_SENDER	N/A
1367.872	RECEIVER	SLOW_SENDER1
1369.420	RECEIVER	FAST_SENDER
1371.847	FAST_SENDER	N/A
1372.570	RECEIVER	FAST_SENDER
1374.995	FAST_SENDER	N/A
1375.310	SLOW_SENDER1	N/A
1375.782	RECEIVER	FAST_SENDER
1378.206	FAST_SENDER	N/A
1378.984	RECEIVER	FAST_SENDER
1381.402	FAST_SENDER	N/A
1382.196	RECEIVER	FAST_SENDER
1384.604	FAST_SENDER	N/A
1385.382	RECEIVER	FAST_SENDER
1387.831	FAST_SENDER	N/A
1388.616	RECEIVER	FAST_SENDER
1391.016	FAST_SENDER	N/A
1391.765	RECEIVER	FAST_SENDER
1394.171	FAST_SENDER	N/A
1394.900	RECEIVER	FAST_SENDER
1397.313	FAST_SENDER	N/A
1398.039	RECEIVER	FAST_SENDER
1400.485	FAST_SENDER	N/A
1401.228	RECEIVER	FAST_SENDER
1403.643	FAST_SENDER	N/A
1410.777	FAST_SENDER	N/A
1418.101	FAST_SENDER	N/A
1425.914	FAST_SENDER	N/A
1432.946	FAST_SENDER	N/A
1440.250	FAST_SENDER	N/A
1447.280	FAST_SENDER	N/A
1454.847	FAST_SENDER	N/A
1462.330	FAST_SENDER	N/A
1470.223	FAST_SENDER	N/A
1477.864	FAST_SENDER	N/A
1485.631	FAST_SENDER	N/A
1493.703	FAST_SENDER	N/A
1500.671	FAST_SENDER	N/A
1508.435	FAST_SENDER	N/A
1516.110	FAST_SENDER	N/A
1524.012	FAST_SENDER	N/A
1531.136	FAST_SENDER	N/A
1538.840	FAST_SENDER	N/A
1546.980	FAST_SENDER	N/A
1554.514	FAST_SENDER	N/A
1561.635	FAST_SENDER	N/A
1569.529	FAST_SENDER	N/A
1577.301	FAST_SENDER	N/A
1584.970	FAST_SENDER	N/A
1592.478	FAST_SENDER	N/A
1599.932	FAST_SENDER	N/A
1607.673	FAST_SENDER	N/A
1614.510	SLOW_SENDER1	N/A
1615.216	FAST_SENDER	N/A
1622.632	FAST_SENDER	N/A
1626.244	SLOW_SENDER1	N/A
1631.449	FAST_SENDER	N/A
1638.835	FAST_SENDER	N/A
1639.099	SLOW_SENDER1	N/A
1643.222	RECEIVER	SLOW_SENDER1
1644.917	RECEIVER	FAST_SENDER
1647.360	FAST_SENDER	N/A
1648.128	RECEIVER	FAST_SENDER
1650.529	FAST_SENDER	N/A
1650.627	SLOW_SENDER1	N/A
1651.305	RECEIVER	FAST_SENDER
1653.624	RECEIVER	SLOW_SENDER1
1653.749	FAST_SENDER	N/A
1654.496	RECEIVER	FAST_SENDER
1656.906	FAST_SENDER	N/A
1657.677	RECEIVER	FAST_SENDER
1660.096	FAST_SENDER	N/A
1661.066	SLOW_SENDER1	N/A
1661.814	RECEIVER	SLOW_SENDER1
1662.589	RECEIVER	FAST_SENDER
1665.037	FAST_SENDER	N/A
1665.827	RECEIVER	FAST_SENDER
1668.247	FAST_SENDER	N/A
1668.995	RECEIVER	FAST_SENDER
1671.415	FAST_SENDER	N/A
1673.744	RECEIVER	FAST_SENDER
1676.170	FAST_SENDER	N/A
1676.933	RECEIVER	FAST_SENDER
1680.957	FAST_SENDER	N/A
1681.743	RECEIVER	FAST_SENDER
1684.159	FAST_SENDER	N/A
1684.931	RECEIVER	FAST_SENDER
1687.346	FAST_SENDER	N/A
1689.808	RECEIVER	FAST_SENDER
1692.223	FAST_SENDER	N/A
1693.034	RECEIVER	FAST_SENDER
1695.474	FAST_SENDER	N/A
1698.023	RECEIVER	FAST_SENDER
1700.469	FAST_SENDER	N/A
1701.234	RECEIVER	FAST_SENDER
1703.682	FAST_SENDER	N/A
1704.471	RECEIVER	FAST_SENDER
1706.879	FAST_SENDER	N/A
1707.660	RECEIVER	FAST_SENDER
1710.097	FAST_SENDER	N/A
1712.635	RECEIVER	FAST_SENDER
1715.085	FAST_SENDER	N/A
1715.897	RECEIVER	FAST_SENDER
1718.329	FAST_SENDER	N/A
1719.058	RECEIVER	FAST_SENDER
1721.496	FAST_SENDER	N/A
1722.261	RECEIVER	FAST_SENDER
1724.685	FAST_SENDER	N/A
1727.037	RECEIVER	FAST_SENDER
1729.468	FAST_SENDER	N/A
1730.211	RECEIVER	FAST_SENDER
1732.635	FAST_SENDER	N/A
1733.405	RECEIVER	FAST_SENDER
1735.830	FAST_SENDER	N/A
1736.602	RECEIVER	FAST_SENDER
1739.014	FAST_SENDER	N/A
1739.790	RECEIVER	FAST_SENDER
1742.201	FAST_SENDER	N/A
1742.923	RECEIVER	FAST_SENDER
1745.348	FAST_SENDER	N/A
1746.099	RECEIVER	FAST_SENDER
1748.512	FAST_SENDER	N/A
1749.238	RECEIVER	FAST_SENDER
1751.661	FAST_SENDER	N/A
1752.415	RECEIVER	FAST_SENDER
1754.839	FAST_SENDER	N/A
1755.599	RECEIVER	FAST_SENDER
1758.044	FAST_SENDER	N/A
1758.818	RECEIVER	FAST_SENDER
1761.265	FAST_SENDER	N/A
1762.030	RECEIVER	FAST_SENDER
1764.454	FAST_SENDER	N/A
1765.227	RECEIVER	FAST_SENDER
1767.657	FAST_SENDER	N/A
1768.430	RECEIVER	FAST_SENDER
1770.863	FAST_SENDER	N/A
1773.040	RECEIVER	FAST_SENDER
1775.449	FAST_SENDER	N/A
1776.243	RECEIVER	FAST_SENDER
1778.651	FAST_SENDER	N/A
1779.402	RECEIVER	FAST_SENDER
1781.840	FAST_SENDER	N/A
1782.609	RECEIVER	FAST_SENDER
1785.051	FAST_SENDER	N/A
1785.812	RECEIVER	FAST_SENDER
1788.220	FAST_SENDER	N/A
1788.954	RECEIVER	FAST_SENDER
1791.358	FAST_SENDER	N/A
1792.085	RECEIVER	FAST_SENDER
1794.487	FAST_SENDER	N/A
1795.243	RECEIVER	FAST_SENDER
1797.663	FAST_SENDER	N/A
1798.417	RECEIVER	FAST_SENDER
1800.854	FAST_SENDER	N/A
1801.636	RECEIVER	FAST_SENDER
1804.041	FAST_SENDER	N/A
1804.802	RECEIVER	FAST_SENDER
1807.229	FAST_SENDER	N/A
1808.038	RECEIVER	FAST_SENDER
1810.459	FAST_SENDER	N/A
1811.216	RECEIVER	FAST_SENDER
1813.621	FAST_SENDER	N/A
1814.396	RECEIVER	FAST_SENDER
1816.844	FAST_SENDER	N/A
1817.622	RECEIVER	FAST_SENDER
1820.046	FAST_SENDER	N/A
1820.835	RECEIVER	FAST_SENDER
1823.278	FAST_SENDER	N/A
1824.018	RECEIVER	FAST_SENDER
1826.468	FAST_SENDER	N/A
1827.204	RECEIVER	FAST_SENDER
1829.636	FAST_SENDER	N/A
1830.411	RECEIVER	FAST_SENDER
1836.042	FAST_SENDER	N/A
1836.803	RECEIVER	FAST_SENDER
1839.221	FAST_SENDER	N/A
1840.009	RECEIVER	FAST_SENDER
1844.093	FAST_SENDER	N/A
1844.884	RECEIVER	FAST_SENDER
1847.319	FAST_SENDER	N/A
1848.079	RECEIVER	FAST_SENDER
1850.483	FAST_SENDER	N/A
1851.255	RECEIVER	FAST_SENDER
1853.705	FAST_SENDER	N/A
1854.433	RECEIVER	FAST_SENDER
1856.871	FAST_SENDER	N/A
1857.634	RECEIVER	FAST_SENDER
1860.059	FAST_SENDER	N/A
1862.272	RECEIVER	FAST_SENDER
1864.696	FAST_SENDER	N/A
1865.474	RECEIVER	FAST_SENDER
1867.923	FAST_SENDER	N/A
1868.639	RECEIVER	FAST_SENDER
1871.052	FAST_SENDER	N/A
1874.267	FAST_SENDER	N/A
1881.773	FAST_SENDER	N/A
1889.264	FAST_SENDER	N/A
1896.823	FAST_SENDER	N/A
1900.270	SLOW_SENDER1	N/A
1904.404	FAST_SENDER	N/A
1910.588	SLOW_SENDER1	N/A
1912.243	FAST_SENDER	N/A
1920.555	FAST_SENDER	N/A
1924.037	SLOW_SENDER1	N/A
1928.907	FAST_SENDER	N/A
1937.037	FAST_SENDER	N/A
1937.173	SLOW_SENDER1	N/A
1944.465	FAST_SENDER	N/A
1952.211	FAST_SENDER	N/A
1959.825	FAST_SENDER	N/A
1967.726	FAST_SENDER	N/A
1974.937	FAST_SENDER	N/A
1982.450	FAST_SENDER	N/A
1989.854	FAST_SENDER	N/A
1997.698	FAST_SENDER	N/A
2005.189	FAST_SENDER	N/A
2012.706	FAST_SENDER	N/A
2020.230	FAST_SENDER	N/A
2027.335	FAST_SENDER	N/A
2034.976	FAST_SENDER	N/A
2042.808	FAST_SENDER	N/A
2050.389	FAST_SENDER	N/A
2057.963	FAST_SENDER	N/A
2065.348	FAST_SENDER	N/A
2073.250	FAST_SENDER	N/A
2081.062	FAST_SENDER	N/A
2088.856	FAST_SENDER	N/A
2096.191	FAST_SENDER	N/A
2104.106	FAST_SENDER	N/A
2109.667	RECEIVER	FAST_SENDER
2112.107	FAST_SENDER	N/A
2112.878	RECEIVER	FAST_SENDER
2115.292	FAST_SENDER	N/A
2116.043	RECEIVER	FAST_SENDER
2118.464	FAST_SENDER	N/A
2119.246	RECEIVER	FAST_SENDER
2121.668	FAST_SENDER	N/A
2122.439	RECEIVER	FAST_SENDER
2124.842	FAST_SENDER	N/A
2125.621	RECEIVER	FAST_SENDER
2128.025	FAST_SENDER	N/A
2128.793	RECEIVER	FAST_SENDER
2131.224	FAST_SENDER	N/A
2131.986	RECEIVER	FAST_SENDER
2134.435	FAST_SENDER	N/A
2135.148	RECEIVER	FAST_SENDER
2137.548	FAST_SENDER	N/A
2138.319	RECEIVER	FAST_SENDER
2140.750	FAST_SENDER	N/A
2141.563	RECEIVER	FAST_SENDER
2143.998	FAST_SENDER	N/A
2144.749	RECEIVER	FAST_SENDER
2147.188	FAST_SENDER	N/A
2147.937	RECEIVER	FAST_SENDER
2152.009	FAST_SENDER	N/A
2152.778	RECEIVER	FAST_SENDER
2155.211	FAST_SENDER	N/A
2155.931	RECEIVER	FAST_SENDER
2159.699	FAST_SENDER	N/A
2160.488	RECEIVER	FAST_SENDER
2162.924	FAST_SENDER	N/A
2163.726	RECEIVER	FAST_SENDER
2166.145	FAST_SENDER	N/A
2166.913	RECEIVER	FAST_SENDER
2169.325	FAST_SENDER	N/A
2170.063	RECEIVER	FAST_SENDER
2172.491	FAST_SENDER	N/A
2173.237	RECEIVER	FAST_SENDER
2175.649	FAST_SENDER	N/A
2176.436	RECEIVER	FAST_SENDER
2178.845	FAST_SENDER	N/A
2178.960	SLOW_SENDER1	N/A
2179.615	RECEIVER	FAST_SENDER
2181.985	RECEIVER	SLOW_SENDER1
2182.026	FAST_SENDER	N/A
2182.749	RECEIVER	FAST_SENDER
2184.403	SLOW_SENDER1	N/A
2185.175	RECEIVER	SLOW_SENDER1
2185.199	FAST_SENDER	N/A
2185.941	RECEIVER	FAST_SENDER
2187.607	SLOW_SENDER1	N/A
2188.357	RECEIVER	SLOW_SENDER1
2188.388	FAST_SENDER	N/A
2189.157	RECEIVER	FAST_SENDER
2191.586	FAST_SENDER	N/A
2192.351	RECEIVER	FAST_SENDER
2193.804	SLOW_SENDER1	N/A
2194.557	RECEIVER	SLOW_SENDER1
2194.796	FAST_SENDER	N/A
2195.573	RECEIVER	FAST_SENDER
2197.977	FAST_SENDER	N/A
2198.708	RECEIVER	FAST_SENDER
2201.151	FAST_SENDER	N/A
2201.956	RECEIVER	FAST_SENDER
2202.310	SLOW_SENDER1	N/A
2204.398	FAST_SENDER	N/A
2204.723	RECEIVER	SLOW_SENDER1
2206.729	RECEIVER	FAST_SENDER
2209.130	FAST_SENDER	N/A
2209.901	RECEIVER	FAST_SENDER
2212.302	FAST_SENDER	N/A
2213.056	RECEIVER	FAST_SENDER
2216.281	SLOW_SENDER1	N/A
2217.045	RECEIVER	SLOW_SENDER1
2217.084	FAST_SENDER	N/A
2217.861	RECEIVER	FAST_SENDER
2220.262	FAST_SENDER	N/A
2221.050	RECEIVER	FAST_SENDER
2223.488	FAST_SENDER	N/A
2224.228	RECEIVER	FAST_SENDER
2224.470	SLOW_SENDER1	N/A
2225.260	RECEIVER	SLOW_SENDER1
2226.671	FAST_SENDER	N/A
2227.408	RECEIVER	FAST_SENDER
2229.854	FAST_SENDER	N/A
2230.626	RECEIVER	FAST_SENDER
2232.673	SLOW_SENDER1	N/A
2233.046	FAST_SENDER	N/A
2233.445	RECEIVER	SLOW_SENDER1
2237.072	RECEIVER	FAST_SENDER
2239.480	FAST_SENDER	N/A
2240.249	RECEIVER	FAST_SENDER
2242.680	FAST_SENDER	N/A
2242.682	SLOW_SENDER1	N/A
2243.449	RECEIVER	FAST_SENDER
2247.952	FAST_SENDER	N/A
2248.721	RECEIVER	FAST_SENDER
2251.147	FAST_SENDER	N/A
2251.908	RECEIVER	FAST_SENDER
2254.335	FAST_SENDER	N/A
2255.044	RECEIVER	FAST_SENDER
2257.452	FAST_SENDER	N/A
2258.196	RECEIVER	FAST_SENDER
2265.246	FAST_SENDER	N/A
2266.027	RECEIVER	FAST_SENDER
2268.440	FAST_SENDER	N/A
2269.207	RECEIVER	FAST_SENDER
2271.648	FAST_SENDER	N/A
2272.415	RECEIVER	FAST_SENDER
2274.842	FAST_SENDER	N/A
2275.599	RECEIVER	FAST_SENDER
2278.010	FAST_SENDER	N/A
2278.755	RECEIVER	FAST_SENDER
2281.195	FAST_SENDER	N/A
2281.964	RECEIVER	FAST_SENDER
2284.403	FAST_SENDER	N/A
2285.175	RECEIVER	FAST_SENDER
2287.619	FAST_SENDER	N/A
2288.358	RECEIVER	FAST_SENDER
2290.764	FAST_SENDER	N/A
2291.551	RECEIVER	FAST_SENDER
2293.962	FAST_SENDER	N/A
2294.760	RECEIVER	FAST_SENDER
2297.209	FAST_SENDER	N/A
2297.948	RECEIVER	FAST_SENDER
2300.390	FAST_SENDER	N/A
2301.156	RECEIVER	FAST_SENDER
2303.567	FAST_SENDER	N/A
2304.329	RECEIVER	FAST_SENDER
2306.735	FAST_SENDER	N/A
2307.504	RECEIVER	FAST_SENDER
2309.918	FAST_SENDER	N/A
2310.671	RECEIVER	FAST_SENDER
2313.099	FAST_SENDER	N/A
2313.900	RECEIVER	FAST_SENDER
2316.333	FAST_SENDER	N/A
2317.140	RECEIVER	FAST_SENDER
2319.572	FAST_SENDER	N/A
2320.311	RECEIVER	FAST_SENDER
2322.752	FAST_SENDER	N/A
2323.507	RECEIVER	FAST_SENDER
2327.320	FAST_SENDER	N/A
2328.058	RECEIVER	FAST_SENDER
2330.463	FAST_SENDER	N/A
2331.223	RECEIVER	FAST_SENDER
2333.665	FAST_SENDER	N/A
2334.432	RECEIVER	FAST_SENDER
2336.832	FAST_SENDER	N/A
2337.607	RECEIVER	FAST_SENDER
2340.055	FAST_SENDER	N/A
2340.807	RECEIVER	FAST_SENDER
2343.209	FAST_SENDER	N/A
2343.931	RECEIVER	FAST_SENDER
2346.332	FAST_SENDER	N/A
2347.115	RECEIVER	FAST_SENDER
2350.998	FAST_SENDER	N/A
2351.793	RECEIVER	FAST_SENDER
2354.233	FAST_SENDER	N/A
2355.026	RECEIVER	FAST_SENDER
2357.443	FAST_SENDER	N/A
2358.181	RECEIVER	FAST_SENDER
2360.625	FAST_SENDER	N/A
2361.386	RECEIVER	FAST_SENDER
2363.810	FAST_SENDER	N/A
2364.583	RECEIVER	FAST_SENDER
2366.999	FAST_SENDER	N/A
2367.738	RECEIVER	FAST_SENDER
2370.147	FAST_SENDER	N/A
2370.926	RECEIVER	FAST_SENDER
2373.338	FAST_SENDER	N/A
2374.112	RECEIVER	FAST_SENDER
2376.512	FAST_SENDER	N/A
2377.257	RECEIVER	FAST_SENDER
2379.667	FAST_SENDER	N/A
2380.439	RECEIVER	FAST_SENDER
2382.884	FAST_SENDER	N/A
2383.632	RECEIVER	FAST_SENDER
2386.038	FAST_SENDER	N/A
2386.802	RECEIVER	FAST_SENDER
2389.225	FAST_SENDER	N/A
2389.989	RECEIVER	FAST_SENDER
2392.430	FAST_SENDER	N/A
2393.228	RECEIVER	FAST_SENDER
2395.658	FAST_SENDER	N/A
2397.857	RECEIVER	FAST_SENDER
2400.265	FAST_SENDER	N/A
2401.023	RECEIVER	FAST_SENDER
2403.464	FAST_SENDER	N/A
2404.218	RECEIVER	FAST_SENDER
2406.637	FAST_SENDER	N/A
2407.432	RECEIVER	FAST_SENDER
2409.867	FAST_SENDER	N/A
2410.612	RECEIVER	FAST_SENDER
2413.017	FAST_SENDER	N/A
2413.755	RECEIVER	FAST_SENDER
2416.187	FAST_SENDER	N/A
2416.966	RECEIVER	FAST_SENDER
2419.386	FAST_SENDER	N/A
2420.152	RECEIVER	FAST_SENDER
2422.569	FAST_SENDER	N/A
2423.298	RECEIVER	FAST_SENDER
2425.719	FAST_SENDER	N/A
2426.495	RECEIVER	FAST_SENDER
2428.902	FAST_SENDER	N/A
2429.689	RECEIVER	FAST_SENDER
2432.099	FAST_SENDER	N/A
2432.878	RECEIVER	FAST_SENDER
2435.280	FAST_SENDER	N/A
2442.391	FAST_SENDER	N/A
2450.021	FAST_SENDER	N/A
2457.994	FAST_SENDER	N/A
2465.243	FAST_SENDER	N/A
2472.917	FAST_SENDER	N/A
2480.986	FAST_SENDER	N/A
2482.570	SLOW_SENDER1	N/A
2488.809	FAST_SENDER	N/A
2493.724	SLOW_SENDER1	N/A
2497.114	FAST_SENDER	N/A
2504.859	FAST_SENDER	N/A
2506.984	SLOW_SENDER1	N/A
2512.638	FAST_SENDER	N/A
2519.792	SLOW_SENDER1	N/A
2520.153	FAST_SENDER	N/A
2528.089	FAST_SENDER	N/A
2535.874	FAST_SENDER	N/A
2543.845	FAST_SENDER	N/A
2551.335	FAST_SENDER	N/A
2558.796	FAST_SENDER	N/A
2566.579	FAST_SENDER	N/A
2574.476	FAST_SENDER	N/A
2581.978	FAST_SENDER	N/A
2589.582	FAST_SENDER	N/A
2596.918	FAST_SENDER	N/A
2604.048	FAST_SENDER	N/A
2611.517	FAST_SENDER	N/A
2619.150	FAST_SENDER	N/A
2626.361	FAST_SENDER	N/A
2634.119	FAST_SENDER	N/A
2641.786	FAST_SENDER	N/A
2649.580	FAST_SENDER	N/A
2657.290	FAST_SENDER	N/A
2664.838	FAST_SENDER	N/A
2671.846	FAST_SENDER	N/A
2674.355	RECEIVER	FAST_SENDER
2676.771	FAST_SENDER	N/A
2677.553	RECEIVER	FAST_SENDER
2679.973	FAST_SENDER	N/A
2680.704	RECEIVER	FAST_SENDER
2683.136	FAST_SENDER	N/A
2683.931	RECEIVER	FAST_SENDER
2686.360	FAST_SENDER	N/A
2687.154	RECEIVER	FAST_SENDER
2689.562	FAST_SENDER	N/A
2690.323	RECEIVER	FAST_SENDER
2692.745	FAST_SENDER	N/A
2693.516	RECEIVER	FAST_SENDER
2695.929	FAST_SENDER	N/A
2696.675	RECEIVER	FAST_SENDER
2699.122	FAST_SENDER	N/A
2701.684	RECEIVER	FAST_SENDER
2704.084	FAST_SENDER	N/A
2704.882	RECEIVER	FAST_SENDER
2707.326	FAST_SENDER	N/A
2708.084	RECEIVER	FAST_SENDER
2710.494	FAST_SENDER	N/A
2711.263	RECEIVER	FAST_SENDER
2713.665	FAST_SENDER	N/A
2714.440	RECEIVER	FAST_SENDER
2716.880	FAST_SENDER	N/A
2717.679	RECEIVER	FAST_SENDER
2720.120	FAST_SENDER	N/A
2720.849	RECEIVER	FAST_SENDER
2723.270	FAST_SENDER	N/A
2724.059	RECEIVER	FAST_SENDER
2726.464	FAST_SENDER	N/A
2727.230	RECEIVER	FAST_SENDER
2729.678	FAST_SENDER	N/A
2730.415	RECEIVER	FAST_SENDER
2732.865	FAST_SENDER	N/A
2733.626	RECEIVER	FAST_SENDER
2736.038	FAST_SENDER	N/A
2736.850	RECEIVER	FAST_SENDER
2739.250	FAST_SENDER	N/A
2740.011	RECEIVER	FAST_SENDER
2742.412	FAST_SENDER	N/A
2743.178	RECEIVER	FAST_SENDER
2745.592	FAST_SENDER	N/A
2746.386	RECEIVER	FAST_SENDER
2748.790	FAST_SENDER	N/A
2751.074	RECEIVER	FAST_SENDER
2753.485	FAST_SENDER	N/A
2754.262	RECEIVER	FAST_SENDER
2756.681	FAST_SENDER	N/A
2757.480	RECEIVER	FAST_SENDER
2759.904	FAST_SENDER	N/A
2760.400	SLOW_SENDER1	N/A
2760.652	RECEIVER	FAST_SENDER
2762.830	RECEIVER	SLOW_SENDER1
2763.072	FAST_SENDER	N/A
2763.782	RECEIVER	FAST_SENDER
2765.271	SLOW_SENDER1	N/A
2766.029	RECEIVER	SLOW_SENDER1
2766.198	FAST_SENDER	N/A
2766.996	RECEIVER	FAST_SENDER
2768.431	SLOW_SENDER1	N/A
2769.184	RECEIVER	SLOW_SENDER1
2769.435	FAST_SENDER	N/A
2770.198	RECEIVER	FAST_SENDER
2772.624	FAST_SENDER	N/A
2773.386	RECEIVER	FAST_SENDER
2774.611	SLOW_SENDER1	N/A
2775.371	RECEIVER	SLOW_SENDER1
2775.802	FAST_SENDER	N/A
2776.554	RECEIVER	FAST_SENDER
2778.957	FAST_SENDER	N/A
2779.759	RECEIVER	FAST_SENDER
2780.781	SLOW_SENDER1	N/A
2781.510	RECEIVER	SLOW_SENDER1
2782.161	FAST_SENDER	N/A
2782.929	RECEIVER	FAST_SENDER
2785.369	FAST_SENDER	N/A
2786.121	RECEIVER	FAST_SENDER
2786.930	SLOW_SENDER1	N/A
2787.675	RECEIVER	SLOW_SENDER1
2788.567	FAST_SENDER	N/A
2790.977	RECEIVER	FAST_SENDER
2793.102	SLOW_SENDER1	N/A
2793.413	FAST_SENDER	N/A
2793.885	RECEIVER	SLOW_SENDER1
2795.728	RECEIVER	FAST_SENDER
2798.129	FAST_SENDER	N/A
2798.895	RECEIVER	FAST_SENDER
2801.295	FAST_SENDER	N/A
2801.333	SLOW_SENDER1	N/A
2802.065	RECEIVER	FAST_SENDER
2804.281	RECEIVER	SLOW_SENDER1
2804.486	FAST_SENDER	N/A
2805.269	RECEIVER	FAST_SENDER
2807.699	FAST_SENDER	N/A
2808.413	RECEIVER	FAST_SENDER
2810.847	FAST_SENDER	N/A
2811.585	RECEIVER	FAST_SENDER
2811.724	SLOW_SENDER1	N/A
2812.515	RECEIVER	SLOW_SENDER1
2814.011	FAST_SENDER	N/A
2814.768	RECEIVER	FAST_SENDER
2817.194	FAST_SENDER	N/A
2817.946	RECEIVER	FAST_SENDER
2819.951	SLOW_SENDER1	N/A
2820.360	FAST_SENDER	N/A
2820.758	RECEIVER	SLOW_SENDER1
2824.326	RECEIVER	FAST_SENDER
2826.771	FAST_SENDER	N/A
2827.530	RECEIVER	FAST_SENDER
2829.793	SLOW_SENDER1	N/A
2829.967	FAST_SENDER	N/A
2830.545	RECEIVER	SLOW_SENDER1
2832.223	RECEIVER	FAST_SENDER
2834.651	FAST_SENDER	N/A
2835.410	RECEIVER	FAST_SENDER
2837.839	FAST_SENDER	N/A
2837.947	SLOW_SENDER1	N/A
2838.616	RECEIVER	FAST_SENDER
2840.641	RECEIVER	SLOW_SENDER1
2841.026	FAST_SENDER	N/A
2841.813	RECEIVER	FAST_SENDER
2844.234	FAST_SENDER	N/A
2844.977	RECEIVER	FAST_SENDER
2847.404	FAST_SENDER	N/A
2848.056	SLOW_SENDER1	N/A
2848.150	RECEIVER	FAST_SENDER
2848.853	RECEIVER	SLOW_SENDER1
2850.553	FAST_SENDER	N/A
2851.322	RECEIVER	FAST_SENDER
2853.758	FAST_SENDER	N/A
2854.562	RECEIVER	FAST_SENDER
2856.984	FAST_SENDER	N/A
2857.752	RECEIVER	FAST_SENDER
2860.175	FAST_SENDER	N/A
2860.926	RECEIVER	FAST_SENDER
2863.360	FAST_SENDER	N/A
2864.125	RECEIVER	FAST_SENDER
2866.567	FAST_SENDER	N/A
2867.311	RECEIVER	FAST_SENDER
2869.747	FAST_SENDER	N/A
2870.492	RECEIVER	FAST_SENDER
2872.905	FAST_SENDER	N/A
2873.655	RECEIVER	FAST_SENDER
2876.086	FAST_SENDER	N/A
2876.829	RECEIVER	FAST_SENDER
2879.251	FAST_SENDER	N/A
2880.008	RECEIVER	FAST_SENDER
2882.458	FAST_SENDER	N/A
2883.177	RECEIVER	FAST_SENDER
2885.627	FAST_SENDER	N/A
2886.405	RECEIVER	FAST_SENDER
2888.821	FAST_SENDER	N/A
2889.584	RECEIVER	FAST_SENDER
2891.989	FAST_SENDER	N/A
2892.733	RECEIVER	FAST_SENDER
2895.179	FAST_SENDER	N/A
2895.917	RECEIVER	FAST_SENDER
2898.344	FAST_SENDER	N/A
2899.102	RECEIVER	FAST_SENDER
2901.516	FAST_SENDER	N/A
2902.278	RECEIVER	FAST_SENDER
2904.684	FAST_SENDER	N/A
2907.154	RECEIVER	FAST_SENDER
2909.584	FAST_SENDER	N/A
2910.341	RECEIVER	FAST_SENDER
2912.765	FAST_SENDER	N/A
2913.546	RECEIVER	FAST_SENDER
2915.973	FAST_SENDER	N/A
2916.743	RECEIVER	FAST_SENDER
2919.153	FAST_SENDER	N/A
2919.914	RECEIVER	FAST_SENDER
2922.333	FAST_SENDER	N/A
2923.075	RECEIVER	FAST_SENDER
2925.492	FAST_SENDER	N/A
2926.269	RECEIVER	FAST_SENDER
2928.698	FAST_SENDER	N/A
2929.473	RECEIVER	FAST_SENDER
2931.923	FAST_SENDER	N/A
2932.639	RECEIVER	FAST_SENDER
2935.063	FAST_SENDER	N/A
2935.848	RECEIVER	FAST_SENDER
2938.256	FAST_SENDER	N/A
2939.038	RECEIVER	FAST_SENDER
2941.454	FAST_SENDER	N/A
2942.172	RECEIVER	FAST_SENDER
2944.580	FAST_SENDER	N/A
2945.360	RECEIVER	FAST_SENDER
2947.794	FAST_SENDER	N/A
2948.582	RECEIVER	FAST_SENDER
2950.998	FAST_SENDER	N/A
2951.741	RECEIVER	FAST_SENDER
2954.151	FAST_SENDER	N/A
2954.929	RECEIVER	FAST_SENDER
2957.338	FAST_SENDER	N/A
2958.106	RECEIVER	FAST_SENDER
2960.543	FAST_SENDER	N/A
2961.345	RECEIVER	FAST_SENDER
2963.773	FAST_SENDER	N/A
2964.524	RECEIVER	FAST_SENDER
2966.969	FAST_SENDER	N/A
2967.755	RECEIVER	FAST_SENDER
2970.204	FAST_SENDER	N/A
2973.413	FAST_SENDER	N/A
2980.837	FAST_SENDER	N/A
2988.154	FAST_SENDER	N/A
2995.857	FAST_SENDER	N/A
3003.320	FAST_SENDER	N/A
3010.814	FAST_SENDER	N/A
3018.454	FAST_SENDER	N/A
3025.746	FAST_SENDER	N/A
3033.100	FAST_SENDER	N/A
3040.354	FAST_SENDER	N/A
3047.643	FAST_SENDER	N/A
3055.600	FAST_SENDER	N/A
3063.173	FAST_SENDER	N/A
3071.203	FAST_SENDER	N/A
3078.599	FAST_SENDER	N/A
3085.859	FAST_SENDER	N/A
3087.350	SLOW_SENDER1	N/A
3092.947	FAST_SENDER	N/A
3098.641	SLOW_SENDER1	N/A
3101.178	FAST_SENDER	N/A
3108.659	FAST_SENDER	N/A
3111.366	SLOW_SENDER1	N/A
3116.425	FAST_SENDER	N/A
3123.935	SLOW_SENDER1	N/A
3123.965	FAST_SENDER	N/A
3132.493	FAST_SENDER	N/A
3140.178	FAST_SENDER	N/A
3147.829	FAST_SENDER	N/A
3155.617	FAST_SENDER	N/A
3163.315	FAST_SENDER	N/A
3171.266	FAST_SENDER	N/A
3178.468	FAST_SENDER	N/A
3186.047	FAST_SENDER	N/A
3193.596	FAST_SENDER	N/A
3201.338	FAST_SENDER	N/A
3209.327	FAST_SENDER	N/A
3210.119	RECEIVER	FAST_SENDER
3212.566	FAST_SENDER	N/A
3213.332	RECEIVER	FAST_SENDER
3215.764	FAST_SENDER	N/A
3216.534	RECEIVER	FAST_SENDER
3218.938	FAST_SENDER	N/A
3219.720	RECEIVER	FAST_SENDER
3222.132	FAST_SENDER	N/A
3222.887	RECEIVER	FAST_SENDER
3225.323	FAST_SENDER	N/A
3226.085	RECEIVER	FAST_SENDER
3228.516	FAST_SENDER	N/A
3229.274	RECEIVER	FAST_SENDER
3231.685	FAST_SENDER	N/A
3232.426	RECEIVER	FAST_SENDER
3234.858	FAST_SENDER	N/A
3235.627	RECEIVER	FAST_SENDER
3238.077	FAST_SENDER	N/A
3238.872	RECEIVER	FAST_SENDER
3241.282	FAST_SENDER	N/A
3242.026	RECEIVER	FAST_SENDER
3246.033	FAST_SENDER	N/A
3246.825	RECEIVER	FAST_SENDER
3249.246	FAST_SENDER	N/A
3249.981	RECEIVER	FAST_SENDER
3252.415	FAST_SENDER	N/A
3253.210	RECEIVER	FAST_SENDER
3255.656	FAST_SENDER	N/A
3256.390	RECEIVER	FAST_SENDER
3258.796	FAST_SENDER	N/A
3259.529	RECEIVER	FAST_SENDER
3261.937	FAST_SENDER	N/A
3262.717	RECEIVER	FAST_SENDER
3265.167	FAST_SENDER	N/A
3265.947	RECEIVER	FAST_SENDER
3268.355	FAST_SENDER	N/A
3269.151	RECEIVER	FAST_SENDER
3271.566	FAST_SENDER	N/A
3272.346	RECEIVER	FAST_SENDER
3274.751	FAST_SENDER	N/A
3275.525	RECEIVER	FAST_SENDER
3277.964	FAST_SENDER	N/A
3278.700	RECEIVER	FAST_SENDER
3281.107	FAST_SENDER	N/A
3283.277	RECEIVER	FAST_SENDER
3285.711	FAST_SENDER	N/A
3286.495	RECEIVER	FAST_SENDER
3288.902	FAST_SENDER	N/A
3289.631	RECEIVER	FAST_SENDER
3292.065	FAST_SENDER	N/A
3292.838	RECEIVER	FAST_SENDER
3295.250	FAST_SENDER	N/A
3296.030	RECEIVER	FAST_SENDER
3298.433	FAST_SENDER	N/A
3299.243	RECEIVER	FAST_SENDER
3301.643	FAST_SENDER	N/A
3302.395	RECEIVER	FAST_SENDER
3304.825	FAST_SENDER	N/A
3305.573	RECEIVER	FAST_SENDER
3307.975	FAST_SENDER	N/A
3308.731	RECEIVER	FAST_SENDER
3311.169	FAST_SENDER	N/A
3311.890	RECEIVER	FAST_SENDER
3314.301	FAST_SENDER	N/A
3315.086	RECEIVER	FAST_SENDER
3317.527	FAST_SENDER	N/A
3320.011	RECEIVER	FAST_SENDER
3322.439	FAST_SENDER	N/A
3323.172	RECEIVER	FAST_SENDER
3325.610	FAST_SENDER	N/A
3326.364	RECEIVER	FAST_SENDER
3328.789	FAST_SENDER	N/A
3330.891	RECEIVER	FAST_SENDER
3333.327	FAST_SENDER	N/A
3334.076	RECEIVER	FAST_SENDER
3336.497	FAST_SENDER	N/A
3337.282	RECEIVER	FAST_SENDER
3339.721	FAST_SENDER	N/A
3340.488	RECEIVER	FAST_SENDER
3342.926	FAST_SENDER	N/A
3343.728	RECEIVER	FAST_SENDER
3346.142	FAST_SENDER	N/A
3346.920	RECEIVER	FAST_SENDER
3349.341	FAST_SENDER	N/A
3350.137	RECEIVER	FAST_SENDER
3352.571	FAST_SENDER	N/A
3353.330	RECEIVER	FAST_SENDER
3355.748	FAST_SENDER	N/A
3356.552	RECEIVER	FAST_SENDER
3359.002	FAST_SENDER	N/A
3359.739	RECEIVER	FAST_SENDER
3362.178	FAST_SENDER	N/A
3362.948	RECEIVER	FAST_SENDER
3363.600	SLOW_SENDER1	N/A
3364.396	RECEIVER	SLOW_SENDER1
3365.374	FAST_SENDER	N/A
3366.153	RECEIVER	FAST_SENDER
3366.826	SLOW_SENDER1	N/A
3367.585	RECEIVER	SLOW_SENDER1
3368.579	FAST_SENDER	N/A
3369.342	RECEIVER	FAST_SENDER
3370.002	SLOW_SENDER1	N/A
3370.775	RECEIVER	SLOW_SENDER1
3371.763	FAST_SENDER	N/A
3372.536	RECEIVER	FAST_SENDER
3373.193	SLOW_SENDER1	N/A
3373.929	RECEIVER	SLOW_SENDER1
3374.986	FAST_SENDER	N/A
3375.730	RECEIVER	FAST_SENDER
3378.178	FAST_SENDER	N/A
3378.914	RECEIVER	FAST_SENDER
3379.360	SLOW_SENDER1	N/A
3380.156	RECEIVER	SLOW_SENDER1
3381.348	FAST_SENDER	N/A
3382.120	RECEIVER	FAST_SENDER
3384.559	FAST_SENDER	N/A
3385.343	RECEIVER	FAST_SENDER
3385.590	SLOW_SENDER1	N/A
3387.755	FAST_SENDER	N/A
3387.980	RECEIVER	SLOW_SENDER1
3389.884	RECEIVER	FAST_SENDER
3392.308	FAST_SENDER	N/A
3393.094	RECEIVER	FAST_SENDER
3393.381	SLOW_SENDER1	N/A
3395.498	FAST_SENDER	N/A
3395.884	RECEIVER	SLOW_SENDER1
3399.268	RECEIVER	FAST_SENDER
3401.703	FAST_SENDER	N/A
3402.474	RECEIVER	FAST_SENDER
3404.903	FAST_SENDER	N/A
3404.986	SLOW_SENDER1	N/A
3405.641	RECEIVER	FAST_SENDER
3408.042	RECEIVER	SLOW_SENDER1
3408.052	FAST_SENDER	N/A
3408.823	RECEIVER	FAST_SENDER
3411.268	FAST_SENDER	N/A
3412.018	RECEIVER	FAST_SENDER
3414.461	FAST_SENDER	N/A
3415.214	RECEIVER	FAST_SENDER
3415.465	SLOW_SENDER1	N/A
3417.652	FAST_SENDER	N/A
3417.961	RECEIVER	SLOW_SENDER1
3420.188	RECEIVER	FAST_SENDER
3422.606	FAST_SENDER	N/A
3423.388	RECEIVER	FAST_SENDER
3425.831	FAST_SENDER	N/A
3426.588	RECEIVER	FAST_SENDER
3429.011	FAST_SENDER	N/A
3436.652	FAST_SENDER	N/A
3444.070	FAST_SENDER	N/A
3451.698	FAST_SENDER	N/A
3459.547	FAST_SENDER	N/A
3467.103	FAST_SENDER	N/A
3475.080	FAST_SENDER	N/A
3482.747	FAST_SENDER	N/A
3489.960	FAST_SENDER	N/A
3497.348	FAST_SENDER	N/A
3505.111	FAST_SENDER	N/A
3513.013	FAST_SENDER	N/A
3520.478	FAST_SENDER	N/A
3527.537	FAST_SENDER	N/A
3535.314	FAST_SENDER	N/A
3542.770	FAST_SENDER	N/A
3550.708	FAST_SENDER	N/A
3557.808	FAST_SENDER	N/A
3565.525	FAST_SENDER	N/A
3573.163	FAST_SENDER	N/A
3580.760	FAST_SENDER	N/A
3588.416	FAST_SENDER	N/A
3596.161	FAST_SENDER	N/A
3604.217	FAST_SENDER	N/A
3611.307	FAST_SENDER	N/A
3618.598	FAST_SENDER	N/A
3626.018	FAST_SENDER	N/A
3633.768	FAST_SENDER	N/A
3641.454	FAST_SENDER	N/A
3648.877	FAST_SENDER	N/A
3656.226	FAST_SENDER	N/A
3658.090	SLOW_SENDER1	N/A
3665.098	FAST_SENDER	N/A
3667.223	RECEIVER	FAST_SENDER
3668.845	SLOW_SENDER1	N/A
3669.588	RECEIVER	SLOW_SENDER1
3669.668	FAST_SENDER	N/A
3670.423	RECEIVER	FAST_SENDER
3672.823	FAST_SENDER	N/A
3673.591	RECEIVER	FAST_SENDER
3675.010	SLOW_SENDER1	N/A
3675.735	RECEIVER	SLOW_SENDER1
3676.008	FAST_SENDER	N/A
3676.766	RECEIVER	FAST_SENDER
3679.210	FAST_SENDER	N/A
3679.990	RECEIVER	FAST_SENDER
3681.171	SLOW_SENDER1	N/A
3681.895	RECEIVER	SLOW_SENDER1
3682.396	FAST_SENDER	N/A
3683.154	RECEIVER	FAST_SENDER
3685.556	FAST_SENDER	N/A
3686.319	RECEIVER	FAST_SENDER
3687.321	SLOW_SENDER1	N/A
3688.079	RECEIVER	SLOW_SENDER1
3688.733	FAST_SENDER	N/A
3689.513	RECEIVER	FAST_SENDER
3691.960	FAST_SENDER	N/A
3692.691	RECEIVER	FAST_SENDER
3695.122	FAST_SENDER	N/A
3695.502	SLOW_SENDER1	N/A
3695.863	RECEIVER	FAST_SENDER
3699.539	RECEIVER	SLOW_SENDER1
3699.860	FAST_SENDER	N/A
3700.654	RECEIVER	FAST_SENDER
3703.060	FAST_SENDER	N/A
3703.839	RECEIVER	FAST_SENDER
3706.285	FAST_SENDER	N/A
3706.956	SLOW_SENDER1	N/A
3707.060	RECEIVER	FAST_SENDER
3709.413	RECEIVER	SLOW_SENDER1
3709.500	FAST_SENDER	N/A
3710.257	RECEIVER	FAST_SENDER
3712.687	FAST_SENDER	N/A
3713.455	RECEIVER	FAST_SENDER
3715.904	FAST_SENDER	N/A
3716.652	RECEIVER	FAST_SENDER
3716.842	SLOW_SENDER1	N/A
3719.078	FAST_SENDER	N/A
3719.369	RECEIVER	SLOW_SENDER1
3721.379	RECEIVER	FAST_SENDER
3723.790	FAST_SENDER	N/A
3724.551	RECEIVER	FAST_SENDER
3726.981	FAST_SENDER	N/A
3727.723	RECEIVER	FAST_SENDER
3730.133	FAST_SENDER	N/A
3730.884	RECEIVER	FAST_SENDER
3733.333	FAST_SENDER	N/A
3734.093	RECEIVER	FAST_SENDER
3736.513	FAST_SENDER	N/A
3737.299	RECEIVER	FAST_SENDER
3739.704	FAST_SENDER	N/A
3740.453	RECEIVER	FAST_SENDER
3742.896	FAST_SENDER	N/A
3743.633	RECEIVER	FAST_SENDER
3746.080	FAST_SENDER	N/A
3746.895	RECEIVER	FAST_SENDER
3749.307	FAST_SENDER	N/A
3750.035	RECEIVER	FAST_SENDER
3752.470	FAST_SENDER	N/A
3753.205	RECEIVER	FAST_SENDER
3755.608	FAST_SENDER	N/A
3756.339	RECEIVER	FAST_SENDER
3758.753	FAST_SENDER	N/A
3759.518	RECEIVER	FAST_SENDER
3761.919	FAST_SENDER	N/A
3762.686	RECEIVER	FAST_SENDER
3765.136	FAST_SENDER	N/A
3765.917	RECEIVER	FAST_SENDER
3768.321	FAST_SENDER	N/A
3769.097	RECEIVER	FAST_SENDER
3771.544	FAST_SENDER	N/A
3772.318	RECEIVER	FAST_SENDER
3774.756	FAST_SENDER	N/A
3775.518	RECEIVER	FAST_SENDER
3777.936	FAST_SENDER	N/A
3781.601	RECEIVER	FAST_SENDER
3784.035	FAST_SENDER	N/A
3784.809	RECEIVER	FAST_SENDER
3787.209	FAST_SENDER	N/A
3790.855	RECEIVER	FAST_SENDER
3793.265	FAST_SENDER	N/A
3794.062	RECEIVER	FAST_SENDER
3796.480	FAST_SENDER	N/A
3797.273	RECEIVER	FAST_SENDER
3799.723	FAST_SENDER	N/A
3800.521	RECEIVER	FAST_SENDER
3802.921	FAST_SENDER	N/A
3803.694	RECEIVER	FAST_SENDER
3806.116	FAST_SENDER	N/A
3806.862	RECEIVER	FAST_SENDER
3809.275	FAST_SENDER	N/A
3810.016	RECEIVER	FAST_SENDER
3812.425	FAST_SENDER	N/A
3813.172	RECEIVER	FAST_SENDER
3815.577	FAST_SENDER	N/A
3816.348	RECEIVER	FAST_SENDER
3818.753	FAST_SENDER	N/A
3819.501	RECEIVER	FAST_SENDER
3821.937	FAST_SENDER	N/A
3822.693	RECEIVER	FAST_SENDER
3825.108	FAST_SENDER	N/A
3825.854	RECEIVER	FAST_SENDER
3828.300	FAST_SENDER	N/A
3829.089	RECEIVER	FAST_SENDER
3831.520	FAST_SENDER	N/A
3832.278	RECEIVER	FAST_SENDER
3834.702	FAST_SENDER	N/A
3836.896	RECEIVER	FAST_SENDER
3839.341	FAST_SENDER	N/A
3840.125	RECEIVER	FAST_SENDER
3842.557	FAST_SENDER	N/A
3843.339	RECEIVER	FAST_SENDER
3845.774	FAST_SENDER	N/A
3846.523	RECEIVER	FAST_SENDER
3848.954	FAST_SENDER	N/A
3849.728	RECEIVER	FAST_SENDER
3852.133	FAST_SENDER	N/A
3852.862	RECEIVER	FAST_SENDER
3855.301	FAST_SENDER	N/A
3856.086	RECEIVER	FAST_SENDER
3858.502	FAST_SENDER	N/A
3859.234	RECEIVER	FAST_SENDER
3861.683	FAST_SENDER	N/A
3862.477	RECEIVER	FAST_SENDER
3864.891	FAST_SENDER	N/A
3865.655	RECEIVER	FAST_SENDER
3868.065	FAST_SENDER	N/A
3868.840	RECEIVER	FAST_SENDER
3871.251	FAST_SENDER	N/A
3872.012	RECEIVER	FAST_SENDER
3874.459	FAST_SENDER	N/A
3875.266	RECEIVER	FAST_SENDER
3877.705	FAST_SENDER	N/A
3878.470	RECEIVER	FAST_SENDER
3880.900	FAST_SENDER	N/A
3881.644	RECEIVER	FAST_SENDER
3884.058	FAST_SENDER	N/A
3884.825	RECEIVER	FAST_SENDER
3887.237	FAST_SENDER	N/A
3887.990	RECEIVER	FAST_SENDER
3890.395	FAST_SENDER	N/A
3891.147	RECEIVER	FAST_SENDER
3893.547	FAST_SENDER	N/A
3894.355	RECEIVER	FAST_SENDER
3896.775	FAST_SENDER	N/A
3897.531	RECEIVER	FAST_SENDER
3899.960	FAST_SENDER	N/A
3900.752	RECEIVER	FAST_SENDER
3903.188	FAST_SENDER	N/A
3903.947	RECEIVER	FAST_SENDER
3906.367	FAST_SENDER	N/A
3907.109	RECEIVER	FAST_SENDER
3909.538	FAST_SENDER	N/A
3910.285	RECEIVER	FAST_SENDER
3912.721	FAST_SENDER	N/A
3913.507	RECEIVER	FAST_SENDER
3915.944	FAST_SENDER	N/A
3916.727	RECEIVER	FAST_SENDER
3919.149	FAST_SENDER	N/A
3919.932	RECEIVER	FAST_SENDER
3922.361	FAST_SENDER	N/A
3923.121	RECEIVER	FAST_SENDER
3925.529	FAST_SENDER	N/A
3926.294	RECEIVER	FAST_SENDER
3930.152	FAST_SENDER	N/A
3930.883	RECEIVER	FAST_SENDER
3933.303	FAST_SENDER	N/A
3934.043	RECEIVER	FAST_SENDER
3936.471	FAST_SENDER	N/A
3937.216	RECEIVER	FAST_SENDER
3939.658	FAST_SENDER	N/A
3940.370	RECEIVER	FAST_SENDER
3942.785	FAST_SENDER	N/A
3943.570	RECEIVER	FAST_SENDER
3946.003	FAST_SENDER	N/A
3948.582	RECEIVER	FAST_SENDER
3950.999	FAST_SENDER	N/A
3951.771	RECEIVER	FAST_SENDER
3954.178	FAST_SENDER	N/A
3954.934	RECEIVER	FAST_SENDER
3957.342	FAST_SENDER	N/A
3957.920	SLOW_SENDER1	N/A
3958.139	RECEIVER	FAST_SENDER
3960.542	FAST_SENDER	N/A
3961.296	RECEIVER	FAST_SENDER
3965.797	FAST_SENDER	N/A
3966.575	RECEIVER	FAST_SENDER
3968.993	FAST_SENDER	N/A
3968.999	SLOW_SENDER1	N/A
3969.783	RECEIVER	FAST_SENDER
3973.245	RECEIVER	SLOW_SENDER1
3974.027	FAST_SENDER	N/A
3974.779	RECEIVER	FAST_SENDER
3977.187	FAST_SENDER	N/A
3977.958	RECEIVER	FAST_SENDER
3980.363	FAST_SENDER	N/A
3980.660	SLOW_SENDER1	N/A
3981.107	RECEIVER	FAST_SENDER
3983.556	FAST_SENDER	N/A
3991.564	FAST_SENDER	N/A
3993.024	SLOW_SENDER1	N/A
3999.446	FAST_SENDER	N/A
4006.849	FAST_SENDER	N/A
4013.896	FAST_SENDER	N/A
4021.434	FAST_SENDER	N/A
4029.132	FAST_SENDER	N/A
4036.653	FAST_SENDER	N/A
4044.058	FAST_SENDER	N/A
4051.475	FAST_SENDER	N/A
4059.351	FAST_SENDER	N/A
4066.445	FAST_SENDER	N/A
4073.903	FAST_SENDER	N/A
4081.431	FAST_SENDER	N/A
4088.837	FAST_SENDER	N/A
4096.537	FAST_SENDER	N/A
4104.606	FAST_SENDER	N/A
4111.801	FAST_SENDER	N/A
4119.595	FAST_SENDER	N/A
4126.665	FAST_SENDER	N/A
4134.418	FAST_SENDER	N/A
4141.434	FAST_SENDER	N/A
4148.981	FAST_SENDER	N/A
4156.075	FAST_SENDER	N/A
4163.687	FAST_SENDER	N/A
4171.429	FAST_SENDER	N/A
4179.076	FAST_SENDER	N/A
4187.058	FAST_SENDER	N/A
4195.150	FAST_SENDER	N/A
4202.756	FAST_SENDER	N/A
4209.832	FAST_SENDER	N/A
4217.451	FAST_SENDER	N/A
4221.162	RECEIVER	FAST_SENDER
4223.598	FAST_SENDER	N/A
4224.395	RECEIVER	FAST_SENDER
4226.843	FAST_SENDER	N/A
4227.588	RECEIVER	FAST_SENDER
4230.019	FAST_SENDER	N/A
4230.810	RECEIVER	FAST_SENDER
4233.250	FAST_SENDER	N/A
4234.054	RECEIVER	FAST_SENDER
4234.140	SLOW_SENDER1	N/A
4234.913	RECEIVER	SLOW_SENDER1
4236.491	FAST_SENDER	N/A
4237.294	RECEIVER	FAST_SENDER
4237.335	SLOW_SENDER1	N/A
4238.117	RECEIVER	SLOW_SENDER1
4239.702	FAST_SENDER	N/A
4240.479	RECEIVER	FAST_SENDER
4240.562	SLOW_SENDER1	N/A
4242.919	FAST_SENDER	N/A
4243.157	RECEIVER	SLOW_SENDER1
4246.819	RECEIVER	FAST_SENDER
4248.588	SLOW_SENDER1	N/A
4249.239	FAST_SENDER	N/A
4249.322	RECEIVER	SLOW_SENDER1
4250.008	RECEIVER	FAST_SENDER
4252.417	FAST_SENDER	N/A
4253.180	RECEIVER	FAST_SENDER
4254.733	SLOW_SENDER1	N/A
4255.533	RECEIVER	SLOW_SENDER1
4255.583	FAST_SENDER	N/A
4256.350	RECEIVER	FAST_SENDER
4258.781	FAST_SENDER	N/A
4259.522	RECEIVER	FAST_SENDER
4260.968	SLOW_SENDER1	N/A
4261.737	RECEIVER	SLOW_SENDER1
4261.952	FAST_SENDER	N/A
4262.721	RECEIVER	FAST_SENDER
4265.144	FAST_SENDER	N/A
4265.922	RECEIVER	FAST_SENDER
4267.172	SLOW_SENDER1	N/A
4267.958	RECEIVER	SLOW_SENDER1
4268.343	FAST_SENDER	N/A
4269.112	RECEIVER	FAST_SENDER
4271.561	FAST_SENDER	N/A
4272.359	RECEIVER	FAST_SENDER
4274.786	FAST_SENDER	N/A
4275.396	SLOW_SENDER1	N/A
4275.517	RECEIVER	FAST_SENDER
4279.310	RECEIVER	SLOW_SENDER1
4283.738	FAST_SENDER	N/A
4284.493	RECEIVER	FAST_SENDER
4286.730	SLOW_SENDER1	N/A
4286.941	FAST_SENDER	N/A
4287.517	RECEIVER	SLOW_SENDER1
4289.283	RECEIVER	FAST_SENDER
4291.730	FAST_SENDER	N/A
4292.524	RECEIVER	FAST_SENDER
4294.959	SLOW_SENDER1	N/A
4294.972	FAST_SENDER	N/A
4295.751	RECEIVER	SLOW_SENDER1
4297.901	RECEIVER	FAST_SENDER
4300.340	FAST_SENDER	N/A
4301.079	RECEIVER	FAST_SENDER
4303.199	SLOW_SENDER1	N/A
4303.960	RECEIVER	SLOW_SENDER1
4304.896	FAST_SENDER	N/A
4305.663	RECEIVER	FAST_SENDER
4308.080	FAST_SENDER	N/A
4308.849	RECEIVER	FAST_SENDER
4311.282	FAST_SENDER	N/A
4311.388	SLOW_SENDER1	N/A
4312.023	RECEIVER	FAST_SENDER
4312.662	RECEIVER	SLOW_SENDER1
4314.433	FAST_SENDER	N/A
4315.188	RECEIVER	FAST_SENDER
4317.602	FAST_SENDER	N/A
4318.347	RECEIVER	FAST_SENDER
4320.111	SLOW_SENDER1	N/A
4320.754	FAST_SENDER	N/A
4320.910	RECEIVER	SLOW_SENDER1
4324.784	RECEIVER	FAST_SENDER
4327.219	FAST_SENDER	N/A
4327.993	RECEIVER	FAST_SENDER
4331.905	FAST_SENDER	N/A
4332.668	RECEIVER	FAST_SENDER
4335.094	FAST_SENDER	N/A
4335.825	RECEIVER	FAST_SENDER
4338.237	FAST_SENDER	N/A
4338.968	RECEIVER	FAST_SENDER
4341.369	FAST_SENDER	N/A
4342.112	RECEIVER	FAST_SENDER
4344.513	FAST_SENDER	N/A
4345.276	RECEIVER	FAST_SENDER
4347.693	FAST_SENDER	N/A
4350.120	RECEIVER	FAST_SENDER
4352.535	FAST_SENDER	N/A
4353.297	RECEIVER	FAST_SENDER
4357.390	FAST_SENDER	N/A
4358.159	RECEIVER	FAST_SENDER
4360.578	FAST_SENDER	N/A
4361.319	RECEIVER	FAST_SENDER
4363.724	FAST_SENDER	N/A
4364.494	RECEIVER	FAST_SENDER
4366.895	FAST_SENDER	N/A
4367.653	RECEIVER	FAST_SENDER
4370.066	FAST_SENDER	N/A
4370.808	RECEIVER	FAST_SENDER
4373.217	FAST_SENDER	N/A
4374.001	RECEIVER	FAST_SENDER
4376.444	FAST_SENDER	N/A
4377.232	RECEIVER	FAST_SENDER
4379.635	FAST_SENDER	N/A
4380.400	RECEIVER	FAST_SENDER
4382.848	FAST_SENDER	N/A
4385.022	RECEIVER	FAST_SENDER
4387.448	FAST_SENDER	N/A
4388.241	RECEIVER	FAST_SENDER
4390.667	FAST_SENDER	N/A
4391.411	RECEIVER	FAST_SENDER
4393.842	FAST_SENDER	N/A
4394.616	RECEIVER	FAST_SENDER
4397.025	FAST_SENDER	N/A
4397.782	RECEIVER	FAST_SENDER
4400.230	FAST_SENDER	N/A
4400.976	RECEIVER	FAST_SENDER
4403.380	FAST_SENDER	N/A
4404.157	RECEIVER	FAST_SENDER
4406.599	FAST_SENDER	N/A
4407.386	RECEIVER	FAST_SENDER
4409.787	FAST_SENDER	N/A
4410.584	RECEIVER	FAST_SENDER
4413.033	FAST_SENDER	N/A
4413.829	RECEIVER	FAST_SENDER
4416.258	FAST_SENDER	N/A
4417.019	RECEIVER	FAST_SENDER
4421.034	FAST_SENDER	N/A
4421.793	RECEIVER	FAST_SENDER
4424.206	FAST_SENDER	N/A
4424.961	RECEIVER	FAST_SENDER
4427.380	FAST_SENDER	N/A
4428.150	RECEIVER	FAST_SENDER
4430.565	FAST_SENDER	N/A
4431.336	RECEIVER	FAST_SENDER
4433.769	FAST_SENDER	N/A
4434.573	RECEIVER	FAST_SENDER
4438.503	FAST_SENDER	N/A
4445.909	FAST_SENDER	N/A
4453.379	FAST_SENDER	N/A
4460.714	FAST_SENDER	N/A
4468.651	FAST_SENDER	N/A
4475.953	FAST_SENDER	N/A
4483.689	FAST_SENDER	N/A
4490.768	FAST_SENDER	N/A
4498.587	FAST_SENDER	N/A
4506.265	FAST_SENDER	N/A
4513.846	FAST_SENDER	N/A
4521.868	FAST_SENDER	N/A
4529.044	FAST_SENDER	N/A
4536.651	FAST_SENDER	N/A
4544.340	FAST_SENDER	N/A
4552.282	FAST_SENDER	N/A
4559.824	FAST_SENDER	N/A
4560.350	SLOW_SENDER1	N/A
4568.068	FAST_SENDER	N/A
4571.245	SLOW_SENDER1	N/A
4576.325	FAST_SENDER	N/A
4583.411	FAST_SENDER	N/A
4583.935	SLOW_SENDER1	N/A
4591.326	FAST_SENDER	N/A
4597.247	SLOW_SENDER1	N/A
4598.800	FAST_SENDER	N/A
4606.401	FAST_SENDER	N/A
4614.178	FAST_SENDER	N/A
4622.143	FAST_SENDER	N/A
4630.095	FAST_SENDER	N/A
4637.847	FAST_SENDER	N/A
4645.538	FAST_SENDER	N/A
4652.974	FAST_SENDER	N/A
4660.318	FAST_SENDER	N/A
[truncated: 13,198 more rows]
