# Supplementary material for: CATO: Wake-Up reCeiver-bAsed communicaTiOn for Batteryless Devices
Source: Sensors (Basel). 2025 Nov 7;25(22):6813. doi: 10.3390/s25226813 (PMC12655924; doi:10.3390/s25226813)
Supplement: Supplementary file 1 [file sensors-25-06813-s001.zip › File S1_Experimental_and_Simulation_Data/simulation/capsweep/cap110/mac_competing_nodes_priority.csv]

time_s	node_id	received_from
2.700	FAST_SENDER	N/A
2.700	SLOW_SENDER1	N/A
8.447	RECEIVER	FAST_SENDER
10.878	FAST_SENDER	N/A
11.660	RECEIVER	FAST_SENDER
13.801	RECEIVER	SLOW_SENDER1
14.110	FAST_SENDER	N/A
14.860	RECEIVER	FAST_SENDER
16.232	SLOW_SENDER1	N/A
17.290	FAST_SENDER	N/A
22.208	RECEIVER	SLOW_SENDER1
24.630	SLOW_SENDER1	N/A
25.432	RECEIVER	SLOW_SENDER1
27.869	SLOW_SENDER1	N/A
28.255	RECEIVER	FAST_SENDER
30.268	RECEIVER	SLOW_SENDER1
30.698	FAST_SENDER	N/A
35.684	SLOW_SENDER1	N/A
36.501	RECEIVER	SLOW_SENDER1
41.559	RECEIVER	FAST_SENDER
43.727	SLOW_SENDER1	N/A
43.968	FAST_SENDER	N/A
44.722	RECEIVER	FAST_SENDER
47.140	FAST_SENDER	N/A
47.759	RECEIVER	SLOW_SENDER1
48.416	RECEIVER	FAST_SENDER
50.850	FAST_SENDER	N/A
55.187	SLOW_SENDER1	N/A
55.959	RECEIVER	SLOW_SENDER1
63.385	SLOW_SENDER1	N/A
63.512	FAST_SENDER	N/A
64.810	RECEIVER	FAST_SENDER
67.227	FAST_SENDER	N/A
67.695	RECEIVER	SLOW_SENDER1
69.371	RECEIVER	FAST_SENDER
71.783	FAST_SENDER	N/A
75.122	SLOW_SENDER1	N/A
75.863	RECEIVER	SLOW_SENDER1
83.303	SLOW_SENDER1	N/A
84.234	FAST_SENDER	N/A
85.019	RECEIVER	FAST_SENDER
87.431	FAST_SENDER	N/A
93.331	RECEIVER	FAST_SENDER
95.754	FAST_SENDER	N/A
96.552	RECEIVER	FAST_SENDER
98.999	FAST_SENDER	N/A
104.783	RECEIVER	FAST_SENDER
107.208	FAST_SENDER	N/A
107.944	RECEIVER	FAST_SENDER
115.640	FAST_SENDER	N/A
116.398	RECEIVER	FAST_SENDER
123.983	FAST_SENDER	N/A
124.780	RECEIVER	FAST_SENDER
127.184	FAST_SENDER	N/A
133.450	RECEIVER	FAST_SENDER
135.877	FAST_SENDER	N/A
136.612	RECEIVER	FAST_SENDER
144.150	FAST_SENDER	N/A
144.924	RECEIVER	FAST_SENDER
147.355	FAST_SENDER	N/A
153.049	RECEIVER	FAST_SENDER
155.479	FAST_SENDER	N/A
156.210	RECEIVER	FAST_SENDER
158.647	FAST_SENDER	N/A
164.472	RECEIVER	FAST_SENDER
166.917	FAST_SENDER	N/A
169.530	RECEIVER	FAST_SENDER
171.934	FAST_SENDER	N/A
177.997	RECEIVER	FAST_SENDER
180.439	FAST_SENDER	N/A
181.189	RECEIVER	FAST_SENDER
183.633	FAST_SENDER	N/A
189.787	RECEIVER	FAST_SENDER
196.388	FAST_SENDER	N/A
197.133	RECEIVER	FAST_SENDER
199.551	FAST_SENDER	N/A
205.440	RECEIVER	FAST_SENDER
207.881	FAST_SENDER	N/A
208.654	RECEIVER	FAST_SENDER
211.104	FAST_SENDER	N/A
216.811	RECEIVER	FAST_SENDER
219.261	FAST_SENDER	N/A
220.004	RECEIVER	FAST_SENDER
222.443	FAST_SENDER	N/A
228.424	RECEIVER	FAST_SENDER
230.863	FAST_SENDER	N/A
231.648	RECEIVER	FAST_SENDER
234.058	FAST_SENDER	N/A
240.282	RECEIVER	FAST_SENDER
242.694	FAST_SENDER	N/A
243.481	RECEIVER	FAST_SENDER
245.905	FAST_SENDER	N/A
252.156	RECEIVER	FAST_SENDER
254.592	FAST_SENDER	N/A
255.400	RECEIVER	FAST_SENDER
257.820	FAST_SENDER	N/A
263.470	RECEIVER	FAST_SENDER
265.909	FAST_SENDER	N/A
266.690	RECEIVER	FAST_SENDER
269.122	FAST_SENDER	N/A
275.073	RECEIVER	FAST_SENDER
277.499	FAST_SENDER	N/A
278.256	RECEIVER	FAST_SENDER
280.685	FAST_SENDER	N/A
286.652	RECEIVER	FAST_SENDER
289.087	FAST_SENDER	N/A
289.858	RECEIVER	FAST_SENDER
292.292	FAST_SENDER	N/A
297.982	RECEIVER	FAST_SENDER
300.416	FAST_SENDER	N/A
301.216	RECEIVER	FAST_SENDER
303.651	FAST_SENDER	N/A
309.602	RECEIVER	FAST_SENDER
312.022	FAST_SENDER	N/A
312.814	RECEIVER	FAST_SENDER
315.239	FAST_SENDER	N/A
320.956	RECEIVER	FAST_SENDER
323.390	FAST_SENDER	N/A
323.840	SLOW_SENDER1	N/A
324.114	RECEIVER	FAST_SENDER
329.608	RECEIVER	SLOW_SENDER1
335.053	SLOW_SENDER1	N/A
335.794	RECEIVER	SLOW_SENDER1
337.212	FAST_SENDER	N/A
341.211	SLOW_SENDER1	N/A
342.000	RECEIVER	SLOW_SENDER1
347.400	SLOW_SENDER1	N/A
349.538	RECEIVER	SLOW_SENDER1
349.628	FAST_SENDER	N/A
355.556	RECEIVER	FAST_SENDER
356.940	SLOW_SENDER1	N/A
357.967	FAST_SENDER	N/A
358.702	RECEIVER	FAST_SENDER
360.755	RECEIVER	SLOW_SENDER1
361.104	FAST_SENDER	N/A
361.891	RECEIVER	FAST_SENDER
364.308	FAST_SENDER	N/A
368.202	SLOW_SENDER1	N/A
368.962	RECEIVER	SLOW_SENDER1
376.403	SLOW_SENDER1	N/A
376.666	FAST_SENDER	N/A
377.455	RECEIVER	FAST_SENDER
379.865	FAST_SENDER	N/A
380.207	RECEIVER	SLOW_SENDER1
382.195	RECEIVER	FAST_SENDER
384.601	FAST_SENDER	N/A
390.560	RECEIVER	FAST_SENDER
392.994	FAST_SENDER	N/A
393.716	RECEIVER	FAST_SENDER
396.129	FAST_SENDER	N/A
406.985	RECEIVER	FAST_SENDER
409.419	FAST_SENDER	N/A
410.211	RECEIVER	FAST_SENDER
412.643	FAST_SENDER	N/A
418.411	RECEIVER	FAST_SENDER
420.823	FAST_SENDER	N/A
421.597	RECEIVER	FAST_SENDER
424.013	FAST_SENDER	N/A
429.897	RECEIVER	FAST_SENDER
432.317	FAST_SENDER	N/A
434.436	RECEIVER	FAST_SENDER
436.884	FAST_SENDER	N/A
443.099	RECEIVER	FAST_SENDER
445.530	FAST_SENDER	N/A
446.307	RECEIVER	FAST_SENDER
448.742	FAST_SENDER	N/A
454.784	RECEIVER	FAST_SENDER
457.215	FAST_SENDER	N/A
457.979	RECEIVER	FAST_SENDER
460.418	FAST_SENDER	N/A
466.732	RECEIVER	FAST_SENDER
469.176	FAST_SENDER	N/A
469.903	RECEIVER	FAST_SENDER
472.308	FAST_SENDER	N/A
478.095	RECEIVER	FAST_SENDER
480.525	FAST_SENDER	N/A
481.251	RECEIVER	FAST_SENDER
483.685	FAST_SENDER	N/A
489.381	RECEIVER	FAST_SENDER
491.786	FAST_SENDER	N/A
492.534	RECEIVER	FAST_SENDER
494.962	FAST_SENDER	N/A
501.078	RECEIVER	FAST_SENDER
503.515	FAST_SENDER	N/A
504.276	RECEIVER	FAST_SENDER
506.713	FAST_SENDER	N/A
512.303	RECEIVER	FAST_SENDER
514.712	FAST_SENDER	N/A
515.511	RECEIVER	FAST_SENDER
517.941	FAST_SENDER	N/A
523.603	RECEIVER	FAST_SENDER
526.008	FAST_SENDER	N/A
526.737	RECEIVER	FAST_SENDER
529.143	FAST_SENDER	N/A
535.121	RECEIVER	FAST_SENDER
541.602	FAST_SENDER	N/A
542.357	RECEIVER	FAST_SENDER
544.774	FAST_SENDER	N/A
550.601	RECEIVER	FAST_SENDER
553.011	FAST_SENDER	N/A
553.795	RECEIVER	FAST_SENDER
556.235	FAST_SENDER	N/A
562.167	RECEIVER	FAST_SENDER
564.592	FAST_SENDER	N/A
565.364	RECEIVER	FAST_SENDER
567.765	FAST_SENDER	N/A
573.646	RECEIVER	FAST_SENDER
576.093	FAST_SENDER	N/A
576.851	RECEIVER	FAST_SENDER
579.264	FAST_SENDER	N/A
585.078	RECEIVER	FAST_SENDER
587.526	FAST_SENDER	N/A
588.261	RECEIVER	FAST_SENDER
590.691	FAST_SENDER	N/A
596.696	RECEIVER	FAST_SENDER
599.119	FAST_SENDER	N/A
599.851	RECEIVER	FAST_SENDER
602.263	FAST_SENDER	N/A
607.911	RECEIVER	FAST_SENDER
614.706	FAST_SENDER	N/A
615.456	RECEIVER	FAST_SENDER
617.856	FAST_SENDER	N/A
620.980	SLOW_SENDER1	N/A
623.981	RECEIVER	FAST_SENDER
626.400	FAST_SENDER	N/A
627.719	RECEIVER	FAST_SENDER
630.162	FAST_SENDER	N/A
633.692	SLOW_SENDER1	N/A
634.425	RECEIVER	SLOW_SENDER1
639.833	SLOW_SENDER1	N/A
642.932	FAST_SENDER	N/A
643.699	RECEIVER	FAST_SENDER
652.200	FAST_SENDER	N/A
652.744	SLOW_SENDER1	N/A
652.956	RECEIVER	FAST_SENDER
655.358	FAST_SENDER	N/A
657.024	RECEIVER	SLOW_SENDER1
657.932	RECEIVER	FAST_SENDER
660.354	FAST_SENDER	N/A
664.453	SLOW_SENDER1	N/A
665.217	RECEIVER	SLOW_SENDER1
672.654	SLOW_SENDER1	N/A
672.819	FAST_SENDER	N/A
673.603	RECEIVER	FAST_SENDER
676.006	FAST_SENDER	N/A
681.852	RECEIVER	FAST_SENDER
684.253	FAST_SENDER	N/A
696.560	FAST_SENDER	N/A
697.319	RECEIVER	FAST_SENDER
699.737	FAST_SENDER	N/A
705.851	RECEIVER	FAST_SENDER
708.259	FAST_SENDER	N/A
708.990	RECEIVER	FAST_SENDER
711.424	FAST_SENDER	N/A
717.356	RECEIVER	FAST_SENDER
719.798	FAST_SENDER	N/A
720.574	RECEIVER	FAST_SENDER
723.003	FAST_SENDER	N/A
729.027	RECEIVER	FAST_SENDER
731.471	FAST_SENDER	N/A
732.229	RECEIVER	FAST_SENDER
734.671	FAST_SENDER	N/A
740.373	RECEIVER	FAST_SENDER
742.795	FAST_SENDER	N/A
743.553	RECEIVER	FAST_SENDER
745.955	FAST_SENDER	N/A
751.615	RECEIVER	FAST_SENDER
754.057	FAST_SENDER	N/A
754.833	RECEIVER	FAST_SENDER
757.265	FAST_SENDER	N/A
763.458	RECEIVER	FAST_SENDER
765.868	FAST_SENDER	N/A
766.637	RECEIVER	FAST_SENDER
769.044	FAST_SENDER	N/A
775.244	RECEIVER	FAST_SENDER
777.647	FAST_SENDER	N/A
778.440	RECEIVER	FAST_SENDER
780.881	FAST_SENDER	N/A
786.713	RECEIVER	FAST_SENDER
789.124	FAST_SENDER	N/A
789.851	RECEIVER	FAST_SENDER
792.278	FAST_SENDER	N/A
798.044	RECEIVER	FAST_SENDER
800.493	FAST_SENDER	N/A
801.278	RECEIVER	FAST_SENDER
803.705	FAST_SENDER	N/A
809.717	RECEIVER	FAST_SENDER
812.155	FAST_SENDER	N/A
812.907	RECEIVER	FAST_SENDER
815.332	FAST_SENDER	N/A
821.570	RECEIVER	FAST_SENDER
824.006	FAST_SENDER	N/A
824.744	RECEIVER	FAST_SENDER
827.186	FAST_SENDER	N/A
832.860	RECEIVER	FAST_SENDER
835.271	FAST_SENDER	N/A
837.420	RECEIVER	FAST_SENDER
839.868	FAST_SENDER	N/A
845.533	RECEIVER	FAST_SENDER
847.939	FAST_SENDER	N/A
848.692	RECEIVER	FAST_SENDER
851.103	FAST_SENDER	N/A
856.766	RECEIVER	FAST_SENDER
859.189	FAST_SENDER	N/A
859.963	RECEIVER	FAST_SENDER
862.413	FAST_SENDER	N/A
868.436	RECEIVER	FAST_SENDER
870.847	FAST_SENDER	N/A
871.636	RECEIVER	FAST_SENDER
874.046	FAST_SENDER	N/A
879.592	RECEIVER	FAST_SENDER
882.036	FAST_SENDER	N/A
882.799	RECEIVER	FAST_SENDER
885.216	FAST_SENDER	N/A
891.186	RECEIVER	FAST_SENDER
893.610	FAST_SENDER	N/A
894.386	RECEIVER	FAST_SENDER
896.800	FAST_SENDER	N/A
902.655	RECEIVER	FAST_SENDER
905.092	FAST_SENDER	N/A
905.834	RECEIVER	FAST_SENDER
908.250	FAST_SENDER	N/A
912.130	SLOW_SENDER1	N/A
914.044	RECEIVER	FAST_SENDER
916.483	FAST_SENDER	N/A
917.223	RECEIVER	FAST_SENDER
918.209	RECEIVER	SLOW_SENDER1
919.631	FAST_SENDER	N/A
920.382	RECEIVER	FAST_SENDER
922.801	FAST_SENDER	N/A
923.636	SLOW_SENDER1	N/A
927.280	RECEIVER	SLOW_SENDER1
932.684	SLOW_SENDER1	N/A
935.008	RECEIVER	SLOW_SENDER1
935.295	FAST_SENDER	N/A
937.433	RECEIVER	FAST_SENDER
939.859	FAST_SENDER	N/A
943.831	SLOW_SENDER1	N/A
944.585	RECEIVER	SLOW_SENDER1
952.000	SLOW_SENDER1	N/A
952.336	FAST_SENDER	N/A
953.087	RECEIVER	FAST_SENDER
955.495	FAST_SENDER	N/A
956.019	RECEIVER	SLOW_SENDER1
957.661	RECEIVER	FAST_SENDER
960.068	FAST_SENDER	N/A
963.449	SLOW_SENDER1	N/A
966.116	RECEIVER	FAST_SENDER
968.564	FAST_SENDER	N/A
969.325	RECEIVER	FAST_SENDER
971.773	FAST_SENDER	N/A
977.690	RECEIVER	FAST_SENDER
984.337	FAST_SENDER	N/A
985.089	RECEIVER	FAST_SENDER
987.491	FAST_SENDER	N/A
993.128	RECEIVER	FAST_SENDER
995.561	FAST_SENDER	N/A
996.293	RECEIVER	FAST_SENDER
998.743	FAST_SENDER	N/A
1004.497	RECEIVER	FAST_SENDER
1011.215	FAST_SENDER	N/A
1011.960	RECEIVER	FAST_SENDER
1014.365	FAST_SENDER	N/A
1020.297	RECEIVER	FAST_SENDER
1022.747	FAST_SENDER	N/A
1023.506	RECEIVER	FAST_SENDER
1025.951	FAST_SENDER	N/A
1031.981	RECEIVER	FAST_SENDER
1034.391	FAST_SENDER	N/A
1035.166	RECEIVER	FAST_SENDER
1037.576	FAST_SENDER	N/A
1043.613	RECEIVER	FAST_SENDER
1046.043	FAST_SENDER	N/A
1046.804	RECEIVER	FAST_SENDER
1049.220	FAST_SENDER	N/A
1055.375	RECEIVER	FAST_SENDER
1057.822	FAST_SENDER	N/A
1058.542	RECEIVER	FAST_SENDER
1060.964	FAST_SENDER	N/A
1066.982	RECEIVER	FAST_SENDER
1069.414	FAST_SENDER	N/A
1070.151	RECEIVER	FAST_SENDER
1072.571	FAST_SENDER	N/A
1078.505	RECEIVER	FAST_SENDER
1080.920	FAST_SENDER	N/A
1081.713	RECEIVER	FAST_SENDER
1084.123	FAST_SENDER	N/A
1094.760	RECEIVER	FAST_SENDER
1097.177	FAST_SENDER	N/A
1099.326	RECEIVER	FAST_SENDER
1101.773	FAST_SENDER	N/A
1108.040	RECEIVER	FAST_SENDER
1110.457	FAST_SENDER	N/A
1111.223	RECEIVER	FAST_SENDER
1113.640	FAST_SENDER	N/A
1119.373	RECEIVER	FAST_SENDER
1121.800	FAST_SENDER	N/A
1122.565	RECEIVER	FAST_SENDER
1124.980	FAST_SENDER	N/A
1130.705	RECEIVER	FAST_SENDER
1133.106	FAST_SENDER	N/A
1133.873	RECEIVER	FAST_SENDER
1136.320	FAST_SENDER	N/A
1141.961	RECEIVER	FAST_SENDER
1144.390	FAST_SENDER	N/A
1145.184	RECEIVER	FAST_SENDER
1147.633	FAST_SENDER	N/A
1153.539	RECEIVER	FAST_SENDER
1155.958	FAST_SENDER	N/A
1156.737	RECEIVER	FAST_SENDER
1159.184	FAST_SENDER	N/A
1165.407	RECEIVER	FAST_SENDER
1167.843	FAST_SENDER	N/A
1168.599	RECEIVER	FAST_SENDER
1171.000	FAST_SENDER	N/A
1176.643	RECEIVER	FAST_SENDER
1179.088	FAST_SENDER	N/A
1179.821	RECEIVER	FAST_SENDER
1182.257	FAST_SENDER	N/A
1188.141	RECEIVER	FAST_SENDER
1190.556	FAST_SENDER	N/A
1191.282	RECEIVER	FAST_SENDER
1193.694	FAST_SENDER	N/A
1199.553	RECEIVER	FAST_SENDER
1201.980	FAST_SENDER	N/A
1202.701	RECEIVER	FAST_SENDER
1203.750	SLOW_SENDER1	N/A
1205.144	FAST_SENDER	N/A
1210.081	RECEIVER	SLOW_SENDER1
1215.527	SLOW_SENDER1	N/A
1217.755	FAST_SENDER	N/A
1217.857	RECEIVER	SLOW_SENDER1
1223.294	SLOW_SENDER1	N/A
1223.572	RECEIVER	FAST_SENDER
1225.467	RECEIVER	SLOW_SENDER1
1226.015	FAST_SENDER	N/A
1231.582	RECEIVER	FAST_SENDER
1232.896	SLOW_SENDER1	N/A
1233.982	FAST_SENDER	N/A
1234.761	RECEIVER	FAST_SENDER
1236.715	RECEIVER	SLOW_SENDER1
1244.160	SLOW_SENDER1	N/A
1246.697	FAST_SENDER	N/A
1247.483	RECEIVER	FAST_SENDER
1248.399	RECEIVER	SLOW_SENDER1
1249.918	FAST_SENDER	N/A
1250.734	RECEIVER	FAST_SENDER
1253.135	FAST_SENDER	N/A
1255.836	SLOW_SENDER1	N/A
1256.612	RECEIVER	SLOW_SENDER1
1266.159	FAST_SENDER	N/A
1268.746	RECEIVER	FAST_SENDER
1271.192	FAST_SENDER	N/A
1277.129	RECEIVER	FAST_SENDER
1279.559	FAST_SENDER	N/A
1285.354	RECEIVER	FAST_SENDER
1287.783	FAST_SENDER	N/A
1293.826	RECEIVER	FAST_SENDER
1296.267	FAST_SENDER	N/A
1296.989	RECEIVER	FAST_SENDER
1299.390	FAST_SENDER	N/A
1305.552	RECEIVER	FAST_SENDER
1308.000	FAST_SENDER	N/A
1308.724	RECEIVER	FAST_SENDER
1311.124	FAST_SENDER	N/A
1317.164	RECEIVER	FAST_SENDER
1319.592	FAST_SENDER	N/A
1320.361	RECEIVER	FAST_SENDER
1322.777	FAST_SENDER	N/A
1328.717	RECEIVER	FAST_SENDER
1331.148	FAST_SENDER	N/A
1331.896	RECEIVER	FAST_SENDER
1334.304	FAST_SENDER	N/A
1340.484	RECEIVER	FAST_SENDER
1342.933	FAST_SENDER	N/A
1343.680	RECEIVER	FAST_SENDER
1346.088	FAST_SENDER	N/A
1352.419	RECEIVER	FAST_SENDER
1354.860	FAST_SENDER	N/A
1355.580	RECEIVER	FAST_SENDER
1358.014	FAST_SENDER	N/A
1364.390	RECEIVER	FAST_SENDER
1366.803	FAST_SENDER	N/A
1367.593	RECEIVER	FAST_SENDER
1370.016	FAST_SENDER	N/A
1375.906	RECEIVER	FAST_SENDER
1378.340	FAST_SENDER	N/A
1380.659	RECEIVER	FAST_SENDER
1383.082	FAST_SENDER	N/A
1388.873	RECEIVER	FAST_SENDER
1391.298	FAST_SENDER	N/A
1397.111	RECEIVER	FAST_SENDER
1404.123	FAST_SENDER	N/A
1409.994	RECEIVER	FAST_SENDER
1412.440	FAST_SENDER	N/A
1418.018	RECEIVER	FAST_SENDER
1420.454	FAST_SENDER	N/A
1421.213	RECEIVER	FAST_SENDER
1423.636	FAST_SENDER	N/A
1429.714	RECEIVER	FAST_SENDER
1432.147	FAST_SENDER	N/A
1432.906	RECEIVER	FAST_SENDER
1435.315	FAST_SENDER	N/A
1445.953	RECEIVER	FAST_SENDER
1448.357	FAST_SENDER	N/A
1454.303	RECEIVER	FAST_SENDER
1456.746	FAST_SENDER	N/A
1462.650	RECEIVER	FAST_SENDER
1465.096	FAST_SENDER	N/A
1471.288	RECEIVER	FAST_SENDER
1473.695	FAST_SENDER	N/A
1474.465	RECEIVER	FAST_SENDER
1476.900	FAST_SENDER	N/A
1482.593	RECEIVER	FAST_SENDER
1485.005	FAST_SENDER	N/A
1485.745	RECEIVER	FAST_SENDER
1488.157	FAST_SENDER	N/A
1493.817	RECEIVER	FAST_SENDER
1495.060	SLOW_SENDER1	N/A
1495.816	RECEIVER	SLOW_SENDER1
1496.226	FAST_SENDER	N/A
1498.248	SLOW_SENDER1	N/A
1501.819	RECEIVER	FAST_SENDER
1504.269	FAST_SENDER	N/A
1505.031	RECEIVER	FAST_SENDER
1507.455	FAST_SENDER	N/A
1511.371	SLOW_SENDER1	N/A
1512.171	RECEIVER	SLOW_SENDER1
1517.611	SLOW_SENDER1	N/A
1519.669	FAST_SENDER	N/A
1519.974	RECEIVER	SLOW_SENDER1
1526.050	RECEIVER	FAST_SENDER
1528.482	FAST_SENDER	N/A
1529.299	SLOW_SENDER1	N/A
1530.064	RECEIVER	SLOW_SENDER1
1534.334	RECEIVER	FAST_SENDER
1536.758	FAST_SENDER	N/A
1537.475	SLOW_SENDER1	N/A
1538.241	RECEIVER	SLOW_SENDER1
1542.805	RECEIVER	FAST_SENDER
1545.240	FAST_SENDER	N/A
1545.690	SLOW_SENDER1	N/A
1546.458	RECEIVER	SLOW_SENDER1
1551.199	RECEIVER	FAST_SENDER
1553.609	FAST_SENDER	N/A
1553.903	SLOW_SENDER1	N/A
1560.216	RECEIVER	FAST_SENDER
1562.618	FAST_SENDER	N/A
1568.702	RECEIVER	FAST_SENDER
1571.137	FAST_SENDER	N/A
1577.191	RECEIVER	FAST_SENDER
1583.941	FAST_SENDER	N/A
1590.308	RECEIVER	FAST_SENDER
1592.747	FAST_SENDER	N/A
1598.624	RECEIVER	FAST_SENDER
1601.053	FAST_SENDER	N/A
1606.819	RECEIVER	FAST_SENDER
1609.249	FAST_SENDER	N/A
1615.043	RECEIVER	FAST_SENDER
1617.471	FAST_SENDER	N/A
1623.674	RECEIVER	FAST_SENDER
1626.101	FAST_SENDER	N/A
1631.938	RECEIVER	FAST_SENDER
1634.376	FAST_SENDER	N/A
1640.561	RECEIVER	FAST_SENDER
1642.976	FAST_SENDER	N/A
1648.918	RECEIVER	FAST_SENDER
1651.337	FAST_SENDER	N/A
1656.948	RECEIVER	FAST_SENDER
1659.388	FAST_SENDER	N/A
1665.333	RECEIVER	FAST_SENDER
1667.760	FAST_SENDER	N/A
1668.483	RECEIVER	FAST_SENDER
1670.908	FAST_SENDER	N/A
1677.081	RECEIVER	FAST_SENDER
1679.496	FAST_SENDER	N/A
1680.273	RECEIVER	FAST_SENDER
1682.712	FAST_SENDER	N/A
1688.674	RECEIVER	FAST_SENDER
1695.296	FAST_SENDER	N/A
1696.045	RECEIVER	FAST_SENDER
1698.451	FAST_SENDER	N/A
1704.050	RECEIVER	FAST_SENDER
1706.496	FAST_SENDER	N/A
1707.238	RECEIVER	FAST_SENDER
1709.653	FAST_SENDER	N/A
1715.252	RECEIVER	FAST_SENDER
1717.686	FAST_SENDER	N/A
1718.441	RECEIVER	FAST_SENDER
1720.883	FAST_SENDER	N/A
1726.863	RECEIVER	FAST_SENDER
1729.300	FAST_SENDER	N/A
1730.050	RECEIVER	FAST_SENDER
1732.482	FAST_SENDER	N/A
1738.214	RECEIVER	FAST_SENDER
1740.627	FAST_SENDER	N/A
1741.362	RECEIVER	FAST_SENDER
1743.788	FAST_SENDER	N/A
1749.409	RECEIVER	FAST_SENDER
1751.833	FAST_SENDER	N/A
1752.576	RECEIVER	FAST_SENDER
1755.024	FAST_SENDER	N/A
1760.875	RECEIVER	FAST_SENDER
1763.295	FAST_SENDER	N/A
1764.068	RECEIVER	FAST_SENDER
1766.504	FAST_SENDER	N/A
1772.721	RECEIVER	FAST_SENDER
1775.157	FAST_SENDER	N/A
1775.903	RECEIVER	FAST_SENDER
1778.321	FAST_SENDER	N/A
1784.526	RECEIVER	FAST_SENDER
1786.950	FAST_SENDER	N/A
1787.740	RECEIVER	FAST_SENDER
1790.170	FAST_SENDER	N/A
1795.638	RECEIVER	FAST_SENDER
1795.960	SLOW_SENDER1	N/A
1796.714	RECEIVER	SLOW_SENDER1
1798.064	FAST_SENDER	N/A
1799.120	SLOW_SENDER1	N/A
1803.953	RECEIVER	FAST_SENDER
1806.356	FAST_SENDER	N/A
1806.487	RECEIVER	SLOW_SENDER1
1811.898	SLOW_SENDER1	N/A
1812.070	RECEIVER	FAST_SENDER
1814.322	RECEIVER	SLOW_SENDER1
1814.484	FAST_SENDER	N/A
1820.790	RECEIVER	FAST_SENDER
1821.767	SLOW_SENDER1	N/A
1823.195	FAST_SENDER	N/A
1823.917	RECEIVER	FAST_SENDER
1831.637	FAST_SENDER	N/A
1835.098	SLOW_SENDER1	N/A
1835.870	RECEIVER	SLOW_SENDER1
1837.552	RECEIVER	FAST_SENDER
1839.991	FAST_SENDER	N/A
1843.293	SLOW_SENDER1	N/A
1844.067	RECEIVER	SLOW_SENDER1
1845.979	RECEIVER	FAST_SENDER
1848.410	FAST_SENDER	N/A
1851.476	SLOW_SENDER1	N/A
1852.245	RECEIVER	SLOW_SENDER1
1854.344	RECEIVER	FAST_SENDER
1856.745	FAST_SENDER	N/A
1859.693	SLOW_SENDER1	N/A
1860.449	RECEIVER	SLOW_SENDER1
1867.132	RECEIVER	FAST_SENDER
1869.568	FAST_SENDER	N/A
1875.263	RECEIVER	FAST_SENDER
1877.667	FAST_SENDER	N/A
1883.681	RECEIVER	FAST_SENDER
1886.099	FAST_SENDER	N/A
1892.057	RECEIVER	FAST_SENDER
1894.469	FAST_SENDER	N/A
1900.197	RECEIVER	FAST_SENDER
1902.638	FAST_SENDER	N/A
1908.678	RECEIVER	FAST_SENDER
1911.118	FAST_SENDER	N/A
1916.719	RECEIVER	FAST_SENDER
1919.168	FAST_SENDER	N/A
1924.946	RECEIVER	FAST_SENDER
1927.395	FAST_SENDER	N/A
1938.209	RECEIVER	FAST_SENDER
1940.625	FAST_SENDER	N/A
1946.638	RECEIVER	FAST_SENDER
1949.058	FAST_SENDER	N/A
1955.170	RECEIVER	FAST_SENDER
1957.615	FAST_SENDER	N/A
1963.483	RECEIVER	FAST_SENDER
1965.908	FAST_SENDER	N/A
1971.829	RECEIVER	FAST_SENDER
1974.254	FAST_SENDER	N/A
1980.439	RECEIVER	FAST_SENDER
1982.855	FAST_SENDER	N/A
1983.627	RECEIVER	FAST_SENDER
1986.042	FAST_SENDER	N/A
1992.136	RECEIVER	FAST_SENDER
1994.582	FAST_SENDER	N/A
1995.386	RECEIVER	FAST_SENDER
1997.825	FAST_SENDER	N/A
2004.162	RECEIVER	FAST_SENDER
2006.610	FAST_SENDER	N/A
2007.399	RECEIVER	FAST_SENDER
2009.807	FAST_SENDER	N/A
2016.123	RECEIVER	FAST_SENDER
2018.527	FAST_SENDER	N/A
2019.344	RECEIVER	FAST_SENDER
2021.789	FAST_SENDER	N/A
2027.636	RECEIVER	FAST_SENDER
2030.057	FAST_SENDER	N/A
2032.364	RECEIVER	FAST_SENDER
2038.458	FAST_SENDER	N/A
2044.351	RECEIVER	FAST_SENDER
2046.767	FAST_SENDER	N/A
2057.030	RECEIVER	FAST_SENDER
2059.455	FAST_SENDER	N/A
2065.081	RECEIVER	FAST_SENDER
2067.504	FAST_SENDER	N/A
2073.307	RECEIVER	FAST_SENDER
2075.752	FAST_SENDER	N/A
2081.935	RECEIVER	FAST_SENDER
2084.359	FAST_SENDER	N/A
2090.532	RECEIVER	FAST_SENDER
2092.965	FAST_SENDER	N/A
2098.521	RECEIVER	FAST_SENDER
2098.870	SLOW_SENDER1	N/A
2100.959	FAST_SENDER	N/A
2104.689	RECEIVER	SLOW_SENDER1
2106.855	RECEIVER	FAST_SENDER
2109.267	FAST_SENDER	N/A
2110.092	SLOW_SENDER1	N/A
2113.991	RECEIVER	SLOW_SENDER1
2119.408	SLOW_SENDER1	N/A
2120.138	RECEIVER	SLOW_SENDER1
2122.085	FAST_SENDER	N/A
2127.562	SLOW_SENDER1	N/A
2128.280	RECEIVER	FAST_SENDER
2130.685	FAST_SENDER	N/A
2132.024	RECEIVER	SLOW_SENDER1
2137.181	RECEIVER	FAST_SENDER
2139.464	SLOW_SENDER1	N/A
2139.631	FAST_SENDER	N/A
2140.379	RECEIVER	FAST_SENDER
2142.797	FAST_SENDER	N/A
2143.403	RECEIVER	SLOW_SENDER1
2149.673	RECEIVER	FAST_SENDER
2150.846	SLOW_SENDER1	N/A
2151.649	RECEIVER	SLOW_SENDER1
2152.100	FAST_SENDER	N/A
2162.933	RECEIVER	FAST_SENDER
2165.348	FAST_SENDER	N/A
2171.376	RECEIVER	FAST_SENDER
2173.789	FAST_SENDER	N/A
2179.532	RECEIVER	FAST_SENDER
2181.979	FAST_SENDER	N/A
2188.211	RECEIVER	FAST_SENDER
2190.611	FAST_SENDER	N/A
2196.604	RECEIVER	FAST_SENDER
2199.017	FAST_SENDER	N/A
2205.050	RECEIVER	FAST_SENDER
2207.469	FAST_SENDER	N/A
2213.383	RECEIVER	FAST_SENDER
2215.815	FAST_SENDER	N/A
2221.811	RECEIVER	FAST_SENDER
2224.238	FAST_SENDER	N/A
2230.245	RECEIVER	FAST_SENDER
2232.648	FAST_SENDER	N/A
2238.470	RECEIVER	FAST_SENDER
2240.899	FAST_SENDER	N/A
2241.673	RECEIVER	FAST_SENDER
2244.107	FAST_SENDER	N/A
2249.578	RECEIVER	FAST_SENDER
2252.018	FAST_SENDER	N/A
2257.806	RECEIVER	FAST_SENDER
2260.246	FAST_SENDER	N/A
2261.006	RECEIVER	FAST_SENDER
2263.424	FAST_SENDER	N/A
2269.207	RECEIVER	FAST_SENDER
2275.635	FAST_SENDER	N/A
2276.391	RECEIVER	FAST_SENDER
2278.839	FAST_SENDER	N/A
2285.149	RECEIVER	FAST_SENDER
2287.584	FAST_SENDER	N/A
2288.356	RECEIVER	FAST_SENDER
2295.918	FAST_SENDER	N/A
2296.678	RECEIVER	FAST_SENDER
2299.124	FAST_SENDER	N/A
2305.068	RECEIVER	FAST_SENDER
2307.474	FAST_SENDER	N/A
2308.236	RECEIVER	FAST_SENDER
2310.683	FAST_SENDER	N/A
2316.683	RECEIVER	FAST_SENDER
2319.096	FAST_SENDER	N/A
2319.860	RECEIVER	FAST_SENDER
2322.260	FAST_SENDER	N/A
2328.366	RECEIVER	FAST_SENDER
2330.816	FAST_SENDER	N/A
2331.563	RECEIVER	FAST_SENDER
2333.983	FAST_SENDER	N/A
2339.980	RECEIVER	FAST_SENDER
2342.397	FAST_SENDER	N/A
2343.120	RECEIVER	FAST_SENDER
2345.533	FAST_SENDER	N/A
2351.509	RECEIVER	FAST_SENDER
2353.950	FAST_SENDER	N/A
2354.720	RECEIVER	FAST_SENDER
2357.156	FAST_SENDER	N/A
2362.889	RECEIVER	FAST_SENDER
2365.294	FAST_SENDER	N/A
2366.080	RECEIVER	FAST_SENDER
2368.501	FAST_SENDER	N/A
2374.443	RECEIVER	FAST_SENDER
2381.165	FAST_SENDER	N/A
2381.931	RECEIVER	FAST_SENDER
2384.348	FAST_SENDER	N/A
2390.203	RECEIVER	FAST_SENDER
2390.270	SLOW_SENDER1	N/A
2391.043	RECEIVER	SLOW_SENDER1
2392.608	FAST_SENDER	N/A
2393.459	SLOW_SENDER1	N/A
2398.754	RECEIVER	FAST_SENDER
2401.191	FAST_SENDER	N/A
2401.281	RECEIVER	SLOW_SENDER1
2406.718	SLOW_SENDER1	N/A
2406.782	RECEIVER	FAST_SENDER
2409.209	FAST_SENDER	N/A
2409.234	RECEIVER	SLOW_SENDER1
2415.141	RECEIVER	FAST_SENDER
2416.668	SLOW_SENDER1	N/A
2417.567	FAST_SENDER	N/A
2418.294	RECEIVER	FAST_SENDER
2420.709	FAST_SENDER	N/A
2420.821	RECEIVER	SLOW_SENDER1
2423.234	RECEIVER	FAST_SENDER
2425.664	FAST_SENDER	N/A
2428.261	SLOW_SENDER1	N/A
2429.047	RECEIVER	SLOW_SENDER1
2436.480	SLOW_SENDER1	N/A
2438.118	FAST_SENDER	N/A
2438.865	RECEIVER	FAST_SENDER
2441.090	RECEIVER	SLOW_SENDER1
2441.292	FAST_SENDER	N/A
2442.024	RECEIVER	FAST_SENDER
2444.436	FAST_SENDER	N/A
2450.275	RECEIVER	FAST_SENDER
2452.721	FAST_SENDER	N/A
2458.600	RECEIVER	FAST_SENDER
2461.001	FAST_SENDER	N/A
2461.796	RECEIVER	FAST_SENDER
2464.242	FAST_SENDER	N/A
2470.479	RECEIVER	FAST_SENDER
2472.879	FAST_SENDER	N/A
2473.614	RECEIVER	FAST_SENDER
2476.016	FAST_SENDER	N/A
2482.076	RECEIVER	FAST_SENDER
2484.513	FAST_SENDER	N/A
2485.278	RECEIVER	FAST_SENDER
2487.705	FAST_SENDER	N/A
2493.252	RECEIVER	FAST_SENDER
2495.679	FAST_SENDER	N/A
2496.461	RECEIVER	FAST_SENDER
2498.891	FAST_SENDER	N/A
2504.719	RECEIVER	FAST_SENDER
2507.162	FAST_SENDER	N/A
2507.927	RECEIVER	FAST_SENDER
2510.334	FAST_SENDER	N/A
2515.992	RECEIVER	FAST_SENDER
2518.436	FAST_SENDER	N/A
2519.195	RECEIVER	FAST_SENDER
2521.616	FAST_SENDER	N/A
2527.234	RECEIVER	FAST_SENDER
2529.663	FAST_SENDER	N/A
2530.446	RECEIVER	FAST_SENDER
2532.892	FAST_SENDER	N/A
2538.442	RECEIVER	FAST_SENDER
2540.882	FAST_SENDER	N/A
2541.681	RECEIVER	FAST_SENDER
2544.107	FAST_SENDER	N/A
2550.076	RECEIVER	FAST_SENDER
2552.512	FAST_SENDER	N/A
2553.301	RECEIVER	FAST_SENDER
2555.747	FAST_SENDER	N/A
2561.723	RECEIVER	FAST_SENDER
2564.124	FAST_SENDER	N/A
2564.884	RECEIVER	FAST_SENDER
2567.286	FAST_SENDER	N/A
2579.447	FAST_SENDER	N/A
2585.200	RECEIVER	FAST_SENDER
2587.621	FAST_SENDER	N/A
2588.393	RECEIVER	FAST_SENDER
2590.829	FAST_SENDER	N/A
2596.936	RECEIVER	FAST_SENDER
2599.351	FAST_SENDER	N/A
2600.119	RECEIVER	FAST_SENDER
2602.560	FAST_SENDER	N/A
2608.420	RECEIVER	FAST_SENDER
2610.832	FAST_SENDER	N/A
2611.599	RECEIVER	FAST_SENDER
2614.033	FAST_SENDER	N/A
2620.144	RECEIVER	FAST_SENDER
2622.549	FAST_SENDER	N/A
2623.308	RECEIVER	FAST_SENDER
2625.730	FAST_SENDER	N/A
2631.615	RECEIVER	FAST_SENDER
2634.046	FAST_SENDER	N/A
2636.576	RECEIVER	FAST_SENDER
2639.014	FAST_SENDER	N/A
2645.324	RECEIVER	FAST_SENDER
2647.750	FAST_SENDER	N/A
2648.511	RECEIVER	FAST_SENDER
2655.828	FAST_SENDER	N/A
2656.578	RECEIVER	FAST_SENDER
2658.983	FAST_SENDER	N/A
2664.907	RECEIVER	FAST_SENDER
2667.356	FAST_SENDER	N/A
2668.132	RECEIVER	FAST_SENDER
2670.560	FAST_SENDER	N/A
2676.478	RECEIVER	FAST_SENDER
2678.896	FAST_SENDER	N/A
2679.622	RECEIVER	FAST_SENDER
2679.830	SLOW_SENDER1	N/A
2682.046	FAST_SENDER	N/A
2686.605	RECEIVER	SLOW_SENDER1
2692.027	SLOW_SENDER1	N/A
2693.333	RECEIVER	SLOW_SENDER1
2695.250	FAST_SENDER	N/A
2698.780	SLOW_SENDER1	N/A
2699.575	RECEIVER	SLOW_SENDER1
2704.984	SLOW_SENDER1	N/A
2707.500	RECEIVER	SLOW_SENDER1
2707.635	FAST_SENDER	N/A
2713.668	RECEIVER	FAST_SENDER
2714.939	SLOW_SENDER1	N/A
2716.104	FAST_SENDER	N/A
2716.833	RECEIVER	FAST_SENDER
2718.797	RECEIVER	SLOW_SENDER1
2719.274	FAST_SENDER	N/A
2720.054	RECEIVER	FAST_SENDER
2722.484	FAST_SENDER	N/A
2726.236	SLOW_SENDER1	N/A
2727.006	RECEIVER	SLOW_SENDER1
2728.371	RECEIVER	FAST_SENDER
2730.797	FAST_SENDER	N/A
2734.439	SLOW_SENDER1	N/A
2735.172	RECEIVER	SLOW_SENDER1
2736.858	RECEIVER	FAST_SENDER
2739.267	FAST_SENDER	N/A
2742.589	SLOW_SENDER1	N/A
2743.325	RECEIVER	SLOW_SENDER1
2745.481	RECEIVER	FAST_SENDER
2747.884	FAST_SENDER	N/A
2750.755	SLOW_SENDER1	N/A
2751.506	RECEIVER	SLOW_SENDER1
2754.276	RECEIVER	FAST_SENDER
2756.689	FAST_SENDER	N/A
2758.932	SLOW_SENDER1	N/A
2759.673	RECEIVER	SLOW_SENDER1
2762.452	RECEIVER	FAST_SENDER
2764.879	FAST_SENDER	N/A
2767.092	SLOW_SENDER1	N/A
2767.820	RECEIVER	SLOW_SENDER1
2770.855	RECEIVER	FAST_SENDER
2773.270	FAST_SENDER	N/A
2775.238	SLOW_SENDER1	N/A
2775.981	RECEIVER	SLOW_SENDER1
2779.217	RECEIVER	FAST_SENDER
2781.658	FAST_SENDER	N/A
2787.856	RECEIVER	FAST_SENDER
2790.256	FAST_SENDER	N/A
2796.027	RECEIVER	FAST_SENDER
2798.441	FAST_SENDER	N/A
2804.506	RECEIVER	FAST_SENDER
2806.917	FAST_SENDER	N/A
2812.427	RECEIVER	FAST_SENDER
2814.876	FAST_SENDER	N/A
2820.709	RECEIVER	FAST_SENDER
2823.119	FAST_SENDER	N/A
2828.922	RECEIVER	FAST_SENDER
2835.785	FAST_SENDER	N/A
2836.546	RECEIVER	FAST_SENDER
2838.975	FAST_SENDER	N/A
2845.280	RECEIVER	FAST_SENDER
2847.721	FAST_SENDER	N/A
2848.457	RECEIVER	FAST_SENDER
2850.903	FAST_SENDER	N/A
2856.669	RECEIVER	FAST_SENDER
2859.097	FAST_SENDER	N/A
2859.877	RECEIVER	FAST_SENDER
2862.277	FAST_SENDER	N/A
2867.894	RECEIVER	FAST_SENDER
2870.304	FAST_SENDER	N/A
2871.086	RECEIVER	FAST_SENDER
2873.530	FAST_SENDER	N/A
2879.677	RECEIVER	FAST_SENDER
2882.110	FAST_SENDER	N/A
2882.863	RECEIVER	FAST_SENDER
2885.278	FAST_SENDER	N/A
2891.316	RECEIVER	FAST_SENDER
2893.745	FAST_SENDER	N/A
2894.530	RECEIVER	FAST_SENDER
2896.933	FAST_SENDER	N/A
2902.625	RECEIVER	FAST_SENDER
2905.059	FAST_SENDER	N/A
2905.841	RECEIVER	FAST_SENDER
2908.264	FAST_SENDER	N/A
2914.336	RECEIVER	FAST_SENDER
2916.754	FAST_SENDER	N/A
2917.522	RECEIVER	FAST_SENDER
2919.966	FAST_SENDER	N/A
2925.778	RECEIVER	FAST_SENDER
2928.201	FAST_SENDER	N/A
2928.973	RECEIVER	FAST_SENDER
2931.376	FAST_SENDER	N/A
2937.369	RECEIVER	FAST_SENDER
2939.775	FAST_SENDER	N/A
2940.570	RECEIVER	FAST_SENDER
2942.975	FAST_SENDER	N/A
2949.154	RECEIVER	FAST_SENDER
2951.573	FAST_SENDER	N/A
2952.314	RECEIVER	FAST_SENDER
2954.756	FAST_SENDER	N/A
2960.927	RECEIVER	FAST_SENDER
2963.370	FAST_SENDER	N/A
2964.129	RECEIVER	FAST_SENDER
2966.560	FAST_SENDER	N/A
2972.469	RECEIVER	FAST_SENDER
2974.891	FAST_SENDER	N/A
2975.620	RECEIVER	FAST_SENDER
2978.035	FAST_SENDER	N/A
2984.102	RECEIVER	FAST_SENDER
2986.536	FAST_SENDER	N/A
2987.278	RECEIVER	FAST_SENDER
2989.711	FAST_SENDER	N/A
2995.883	RECEIVER	FAST_SENDER
2998.323	FAST_SENDER	N/A
2999.126	RECEIVER	FAST_SENDER
3001.527	FAST_SENDER	N/A
3007.150	RECEIVER	FAST_SENDER
3009.560	FAST_SENDER	N/A
3010.355	RECEIVER	FAST_SENDER
3012.756	FAST_SENDER	N/A
3014.550	SLOW_SENDER1	N/A
3019.064	RECEIVER	FAST_SENDER
3021.510	FAST_SENDER	N/A
3021.972	RECEIVER	SLOW_SENDER1
3027.276	RECEIVER	FAST_SENDER
3027.412	SLOW_SENDER1	N/A
3029.702	FAST_SENDER	N/A
3029.706	RECEIVER	SLOW_SENDER1
3035.153	SLOW_SENDER1	N/A
3035.466	RECEIVER	FAST_SENDER
3037.571	RECEIVER	SLOW_SENDER1
3043.366	FAST_SENDER	N/A
3044.130	RECEIVER	FAST_SENDER
3045.009	SLOW_SENDER1	N/A
3045.763	RECEIVER	SLOW_SENDER1
3046.570	FAST_SENDER	N/A
3052.291	RECEIVER	FAST_SENDER
3053.179	SLOW_SENDER1	N/A
3053.966	RECEIVER	SLOW_SENDER1
3054.731	FAST_SENDER	N/A
3060.634	RECEIVER	FAST_SENDER
3061.382	SLOW_SENDER1	N/A
3062.177	RECEIVER	SLOW_SENDER1
3063.066	FAST_SENDER	N/A
3068.870	RECEIVER	FAST_SENDER
3069.606	SLOW_SENDER1	N/A
3070.377	RECEIVER	SLOW_SENDER1
3071.292	FAST_SENDER	N/A
3077.790	SLOW_SENDER1	N/A
3078.554	RECEIVER	SLOW_SENDER1
3082.084	RECEIVER	FAST_SENDER
3084.528	FAST_SENDER	N/A
3085.954	SLOW_SENDER1	N/A
3086.679	RECEIVER	SLOW_SENDER1
3090.583	RECEIVER	FAST_SENDER
3093.000	FAST_SENDER	N/A
3099.090	RECEIVER	FAST_SENDER
3101.524	FAST_SENDER	N/A
3107.686	RECEIVER	FAST_SENDER
3110.136	FAST_SENDER	N/A
3116.102	RECEIVER	FAST_SENDER
3118.522	FAST_SENDER	N/A
3124.086	RECEIVER	FAST_SENDER
3126.533	FAST_SENDER	N/A
3136.627	RECEIVER	FAST_SENDER
3139.069	FAST_SENDER	N/A
3145.190	RECEIVER	FAST_SENDER
3152.109	FAST_SENDER	N/A
3158.123	RECEIVER	FAST_SENDER
3160.539	FAST_SENDER	N/A
3166.373	RECEIVER	FAST_SENDER
3168.812	FAST_SENDER	N/A
3174.880	RECEIVER	FAST_SENDER
3177.306	FAST_SENDER	N/A
3183.040	RECEIVER	FAST_SENDER
3185.450	FAST_SENDER	N/A
3190.960	RECEIVER	FAST_SENDER
3193.362	FAST_SENDER	N/A
3198.990	RECEIVER	FAST_SENDER
3206.151	FAST_SENDER	N/A
3211.997	RECEIVER	FAST_SENDER
3214.430	FAST_SENDER	N/A
3220.471	RECEIVER	FAST_SENDER
3222.893	FAST_SENDER	N/A
3228.614	RECEIVER	FAST_SENDER
3231.014	FAST_SENDER	N/A
3237.081	RECEIVER	FAST_SENDER
3239.496	FAST_SENDER	N/A
3240.255	RECEIVER	FAST_SENDER
3242.688	FAST_SENDER	N/A
3248.420	RECEIVER	FAST_SENDER
3250.839	FAST_SENDER	N/A
3251.609	RECEIVER	FAST_SENDER
3254.046	FAST_SENDER	N/A
3259.923	RECEIVER	FAST_SENDER
3262.346	FAST_SENDER	N/A
3264.584	RECEIVER	FAST_SENDER
3267.010	FAST_SENDER	N/A
3272.593	RECEIVER	FAST_SENDER
3275.029	FAST_SENDER	N/A
3280.861	RECEIVER	FAST_SENDER
3283.262	FAST_SENDER	N/A
3288.918	RECEIVER	FAST_SENDER
3291.347	FAST_SENDER	N/A
3297.270	RECEIVER	FAST_SENDER
3299.703	FAST_SENDER	N/A
3305.637	RECEIVER	FAST_SENDER
3308.061	FAST_SENDER	N/A
3318.545	RECEIVER	FAST_SENDER
3320.957	FAST_SENDER	N/A
3326.824	RECEIVER	FAST_SENDER
3328.400	SLOW_SENDER1	N/A
3329.258	FAST_SENDER	N/A
3334.424	RECEIVER	SLOW_SENDER1
3335.266	RECEIVER	FAST_SENDER
3337.683	FAST_SENDER	N/A
3339.841	SLOW_SENDER1	N/A
3343.843	RECEIVER	SLOW_SENDER1
3349.005	RECEIVER	FAST_SENDER
3349.274	SLOW_SENDER1	N/A
3350.061	RECEIVER	SLOW_SENDER1
3351.418	FAST_SENDER	N/A
3356.941	RECEIVER	FAST_SENDER
3357.478	SLOW_SENDER1	N/A
3358.206	RECEIVER	SLOW_SENDER1
3359.387	FAST_SENDER	N/A
3366.001	RECEIVER	FAST_SENDER
3368.407	FAST_SENDER	N/A
3369.683	SLOW_SENDER1	N/A
3370.473	RECEIVER	SLOW_SENDER1
3378.761	RECEIVER	FAST_SENDER
3381.164	FAST_SENDER	N/A
3387.008	RECEIVER	FAST_SENDER
3389.422	FAST_SENDER	N/A
3395.216	RECEIVER	FAST_SENDER
3397.641	FAST_SENDER	N/A
3403.517	RECEIVER	FAST_SENDER
3405.918	FAST_SENDER	N/A
3411.745	RECEIVER	FAST_SENDER
3414.150	FAST_SENDER	N/A
3424.718	RECEIVER	FAST_SENDER
3427.146	FAST_SENDER	N/A
3433.042	RECEIVER	FAST_SENDER
3435.472	FAST_SENDER	N/A
3441.237	RECEIVER	FAST_SENDER
3443.653	FAST_SENDER	N/A
3449.561	RECEIVER	FAST_SENDER
3451.979	FAST_SENDER	N/A
3457.836	RECEIVER	FAST_SENDER
3460.256	FAST_SENDER	N/A
3466.041	RECEIVER	FAST_SENDER
3468.451	FAST_SENDER	N/A
3474.414	RECEIVER	FAST_SENDER
3476.825	FAST_SENDER	N/A
3477.559	RECEIVER	FAST_SENDER
3479.959	FAST_SENDER	N/A
3486.037	RECEIVER	FAST_SENDER
3488.477	FAST_SENDER	N/A
3489.221	RECEIVER	FAST_SENDER
3491.642	FAST_SENDER	N/A
3497.804	RECEIVER	FAST_SENDER
3500.209	FAST_SENDER	N/A
3501.014	RECEIVER	FAST_SENDER
3503.416	FAST_SENDER	N/A
3509.298	RECEIVER	FAST_SENDER
3511.735	FAST_SENDER	N/A
3512.477	RECEIVER	FAST_SENDER
3514.888	FAST_SENDER	N/A
3520.716	RECEIVER	FAST_SENDER
3523.130	FAST_SENDER	N/A
3523.883	RECEIVER	FAST_SENDER
3526.285	FAST_SENDER	N/A
3532.441	RECEIVER	FAST_SENDER
3534.883	FAST_SENDER	N/A
3535.669	RECEIVER	FAST_SENDER
3538.108	FAST_SENDER	N/A
3544.000	RECEIVER	FAST_SENDER
3546.428	FAST_SENDER	N/A
3547.168	RECEIVER	FAST_SENDER
3549.603	FAST_SENDER	N/A
3555.363	RECEIVER	FAST_SENDER
3557.783	FAST_SENDER	N/A
3558.495	RECEIVER	FAST_SENDER
3560.921	FAST_SENDER	N/A
3566.576	RECEIVER	FAST_SENDER
3569.004	FAST_SENDER	N/A
3569.747	RECEIVER	FAST_SENDER
3572.194	FAST_SENDER	N/A
3582.954	RECEIVER	FAST_SENDER
3585.399	FAST_SENDER	N/A
3591.572	RECEIVER	FAST_SENDER
3593.980	FAST_SENDER	N/A
3604.539	RECEIVER	FAST_SENDER
3606.982	FAST_SENDER	N/A
3613.058	RECEIVER	FAST_SENDER
3614.870	SLOW_SENDER1	N/A
3615.482	FAST_SENDER	N/A
3621.427	RECEIVER	SLOW_SENDER1
3623.828	SLOW_SENDER1	N/A
3626.858	RECEIVER	FAST_SENDER
3627.733	RECEIVER	SLOW_SENDER1
3629.298	FAST_SENDER	N/A
3633.136	SLOW_SENDER1	N/A
3633.896	RECEIVER	SLOW_SENDER1
3635.625	RECEIVER	FAST_SENDER
3638.059	FAST_SENDER	N/A
3641.299	SLOW_SENDER1	N/A
3642.026	RECEIVER	SLOW_SENDER1
3643.793	RECEIVER	FAST_SENDER
3646.204	FAST_SENDER	N/A
3649.428	SLOW_SENDER1	N/A
3650.211	RECEIVER	SLOW_SENDER1
3652.106	RECEIVER	FAST_SENDER
3654.528	FAST_SENDER	N/A
3657.652	SLOW_SENDER1	N/A
3658.407	RECEIVER	SLOW_SENDER1
3665.421	RECEIVER	FAST_SENDER
3665.855	SLOW_SENDER1	N/A
3666.655	RECEIVER	SLOW_SENDER1
3667.855	FAST_SENDER	N/A
3674.036	RECEIVER	FAST_SENDER
3674.084	SLOW_SENDER1	N/A
3674.847	RECEIVER	SLOW_SENDER1
3676.464	FAST_SENDER	N/A
3682.269	SLOW_SENDER1	N/A
3683.005	RECEIVER	SLOW_SENDER1
3686.911	RECEIVER	FAST_SENDER
3689.319	FAST_SENDER	N/A
3690.434	SLOW_SENDER1	N/A
3691.221	RECEIVER	SLOW_SENDER1
3695.698	RECEIVER	FAST_SENDER
3698.108	FAST_SENDER	N/A
3698.649	SLOW_SENDER1	N/A
3699.456	RECEIVER	SLOW_SENDER1
3704.321	RECEIVER	FAST_SENDER
3706.759	FAST_SENDER	N/A
3712.556	RECEIVER	FAST_SENDER
3714.990	FAST_SENDER	N/A
3721.058	RECEIVER	FAST_SENDER
3723.499	FAST_SENDER	N/A
3729.525	RECEIVER	FAST_SENDER
3731.933	FAST_SENDER	N/A
3737.737	RECEIVER	FAST_SENDER
3740.171	FAST_SENDER	N/A
3746.126	RECEIVER	FAST_SENDER
3748.561	FAST_SENDER	N/A
3754.750	RECEIVER	FAST_SENDER
3757.159	FAST_SENDER	N/A
3763.025	RECEIVER	FAST_SENDER
3765.452	FAST_SENDER	N/A
3771.658	RECEIVER	FAST_SENDER
3774.072	FAST_SENDER	N/A
3780.119	RECEIVER	FAST_SENDER
3782.522	FAST_SENDER	N/A
3788.143	RECEIVER	FAST_SENDER
3790.586	FAST_SENDER	N/A
3796.683	RECEIVER	FAST_SENDER
3799.126	FAST_SENDER	N/A
3804.700	RECEIVER	FAST_SENDER
3807.100	FAST_SENDER	N/A
3813.207	RECEIVER	FAST_SENDER
3815.615	FAST_SENDER	N/A
3826.713	RECEIVER	FAST_SENDER
3829.145	FAST_SENDER	N/A
3835.212	RECEIVER	FAST_SENDER
3837.645	FAST_SENDER	N/A
3843.712	RECEIVER	FAST_SENDER
3846.154	FAST_SENDER	N/A
3852.374	RECEIVER	FAST_SENDER
3854.792	FAST_SENDER	N/A
3860.931	RECEIVER	FAST_SENDER
3863.362	FAST_SENDER	N/A
3864.138	RECEIVER	FAST_SENDER
3866.584	FAST_SENDER	N/A
3872.465	RECEIVER	FAST_SENDER
3874.865	FAST_SENDER	N/A
3875.646	RECEIVER	FAST_SENDER
3878.055	FAST_SENDER	N/A
3884.271	RECEIVER	FAST_SENDER
3886.676	FAST_SENDER	N/A
3887.461	RECEIVER	FAST_SENDER
3889.879	FAST_SENDER	N/A
3895.867	RECEIVER	FAST_SENDER
3898.287	FAST_SENDER	N/A
3899.070	RECEIVER	FAST_SENDER
3901.484	FAST_SENDER	N/A
3907.418	RECEIVER	FAST_SENDER
3909.823	FAST_SENDER	N/A
3910.538	RECEIVER	FAST_SENDER
3912.972	FAST_SENDER	N/A
3919.253	RECEIVER	FAST_SENDER
3921.702	FAST_SENDER	N/A
3922.457	RECEIVER	FAST_SENDER
3924.865	FAST_SENDER	N/A
3930.939	RECEIVER	FAST_SENDER
3933.379	FAST_SENDER	N/A
3934.096	RECEIVER	FAST_SENDER
3936.542	FAST_SENDER	N/A
3940.490	SLOW_SENDER1	N/A
3942.534	RECEIVER	FAST_SENDER
3943.212	RECEIVER	SLOW_SENDER1
3944.976	FAST_SENDER	N/A
3945.646	SLOW_SENDER1	N/A
3949.593	RECEIVER	SLOW_SENDER1
3955.027	SLOW_SENDER1	N/A
3957.599	RECEIVER	SLOW_SENDER1
3957.709	FAST_SENDER	N/A
3963.747	RECEIVER	FAST_SENDER
3965.041	SLOW_SENDER1	N/A
3966.181	FAST_SENDER	N/A
3966.927	RECEIVER	FAST_SENDER
3968.755	RECEIVER	SLOW_SENDER1
3976.181	SLOW_SENDER1	N/A
3978.737	RECEIVER	SLOW_SENDER1
3979.260	FAST_SENDER	N/A
3985.176	RECEIVER	FAST_SENDER
3986.177	SLOW_SENDER1	N/A
3987.617	FAST_SENDER	N/A
3988.378	RECEIVER	FAST_SENDER
3990.821	FAST_SENDER	N/A
4001.241	RECEIVER	FAST_SENDER
4003.654	FAST_SENDER	N/A
4009.776	RECEIVER	FAST_SENDER
4012.225	FAST_SENDER	N/A
4013.002	RECEIVER	FAST_SENDER
4015.404	FAST_SENDER	N/A
4021.371	RECEIVER	FAST_SENDER
4028.085	FAST_SENDER	N/A
4028.835	RECEIVER	FAST_SENDER
4031.265	FAST_SENDER	N/A
4041.766	RECEIVER	FAST_SENDER
4044.180	FAST_SENDER	N/A
4050.074	RECEIVER	FAST_SENDER
4052.486	FAST_SENDER	N/A
4058.604	RECEIVER	FAST_SENDER
4061.048	FAST_SENDER	N/A
4061.866	RECEIVER	FAST_SENDER
4064.282	FAST_SENDER	N/A
4070.112	RECEIVER	FAST_SENDER
4072.546	FAST_SENDER	N/A
4078.741	RECEIVER	FAST_SENDER
4081.144	FAST_SENDER	N/A
4081.869	RECEIVER	FAST_SENDER
4084.283	FAST_SENDER	N/A
4090.365	RECEIVER	FAST_SENDER
4092.786	FAST_SENDER	N/A
4093.592	RECEIVER	FAST_SENDER
4095.999	FAST_SENDER	N/A
4102.150	RECEIVER	FAST_SENDER
4104.554	FAST_SENDER	N/A
4105.292	RECEIVER	FAST_SENDER
4107.737	FAST_SENDER	N/A
4113.416	RECEIVER	FAST_SENDER
4115.820	FAST_SENDER	N/A
4116.631	RECEIVER	FAST_SENDER
4119.064	FAST_SENDER	N/A
4124.867	RECEIVER	FAST_SENDER
4127.275	FAST_SENDER	N/A
4128.005	RECEIVER	FAST_SENDER
4130.413	FAST_SENDER	N/A
4136.100	RECEIVER	FAST_SENDER
4138.502	FAST_SENDER	N/A
4139.265	RECEIVER	FAST_SENDER
4141.665	FAST_SENDER	N/A
4147.571	RECEIVER	FAST_SENDER
4149.987	FAST_SENDER	N/A
4150.772	RECEIVER	FAST_SENDER
4153.199	FAST_SENDER	N/A
4159.196	RECEIVER	FAST_SENDER
4161.596	FAST_SENDER	N/A
4162.365	RECEIVER	FAST_SENDER
4164.797	FAST_SENDER	N/A
4170.301	RECEIVER	FAST_SENDER
4172.717	FAST_SENDER	N/A
4173.487	RECEIVER	FAST_SENDER
4175.905	FAST_SENDER	N/A
4182.226	RECEIVER	FAST_SENDER
4184.674	FAST_SENDER	N/A
4185.421	RECEIVER	FAST_SENDER
4187.828	FAST_SENDER	N/A
4193.730	RECEIVER	FAST_SENDER
4196.152	FAST_SENDER	N/A
4196.907	RECEIVER	FAST_SENDER
4199.307	FAST_SENDER	N/A
4205.121	RECEIVER	FAST_SENDER
4207.557	FAST_SENDER	N/A
4208.315	RECEIVER	FAST_SENDER
4210.759	FAST_SENDER	N/A
4216.530	RECEIVER	FAST_SENDER
4218.956	FAST_SENDER	N/A
4219.715	RECEIVER	FAST_SENDER
4222.117	FAST_SENDER	N/A
4227.710	SLOW_SENDER1	N/A
4227.741	RECEIVER	FAST_SENDER
4228.489	RECEIVER	SLOW_SENDER1
4230.164	FAST_SENDER	N/A
4230.936	SLOW_SENDER1	N/A
4235.664	RECEIVER	FAST_SENDER
4238.097	FAST_SENDER	N/A
4238.256	RECEIVER	SLOW_SENDER1
4243.667	SLOW_SENDER1	N/A
4244.074	RECEIVER	FAST_SENDER
4246.216	RECEIVER	SLOW_SENDER1
4251.623	FAST_SENDER	N/A
4253.628	SLOW_SENDER1	N/A
4254.392	RECEIVER	SLOW_SENDER1
4261.822	SLOW_SENDER1	N/A
4262.569	RECEIVER	FAST_SENDER
4265.000	FAST_SENDER	N/A
4266.458	RECEIVER	SLOW_SENDER1
4273.896	SLOW_SENDER1	N/A
4274.664	RECEIVER	SLOW_SENDER1
4275.697	RECEIVER	FAST_SENDER
4278.105	FAST_SENDER	N/A
4282.085	SLOW_SENDER1	N/A
4282.841	RECEIVER	SLOW_SENDER1
4284.204	RECEIVER	FAST_SENDER
4286.606	FAST_SENDER	N/A
4290.274	SLOW_SENDER1	N/A
4291.033	RECEIVER	SLOW_SENDER1
4292.674	RECEIVER	FAST_SENDER
4295.076	FAST_SENDER	N/A
4298.469	SLOW_SENDER1	N/A
4299.191	RECEIVER	SLOW_SENDER1
4300.577	RECEIVER	FAST_SENDER
4303.021	FAST_SENDER	N/A
4306.596	SLOW_SENDER1	N/A
4309.068	RECEIVER	FAST_SENDER
4311.517	FAST_SENDER	N/A
4317.438	RECEIVER	FAST_SENDER
4319.874	FAST_SENDER	N/A
4325.808	RECEIVER	FAST_SENDER
4328.225	FAST_SENDER	N/A
4333.863	RECEIVER	FAST_SENDER
4336.288	FAST_SENDER	N/A
4341.923	RECEIVER	FAST_SENDER
4344.333	FAST_SENDER	N/A
4350.326	RECEIVER	FAST_SENDER
4352.770	FAST_SENDER	N/A
4359.004	RECEIVER	FAST_SENDER
4361.427	FAST_SENDER	N/A
4367.180	RECEIVER	FAST_SENDER
4369.594	FAST_SENDER	N/A
4375.314	RECEIVER	FAST_SENDER
4377.724	FAST_SENDER	N/A
4383.573	RECEIVER	FAST_SENDER
4385.977	FAST_SENDER	N/A
4391.685	RECEIVER	FAST_SENDER
4394.117	FAST_SENDER	N/A
4399.922	RECEIVER	FAST_SENDER
4402.334	FAST_SENDER	N/A
4408.252	RECEIVER	FAST_SENDER
4410.684	FAST_SENDER	N/A
4416.928	RECEIVER	FAST_SENDER
4419.359	FAST_SENDER	N/A
4425.247	RECEIVER	FAST_SENDER
4427.686	FAST_SENDER	N/A
4433.636	RECEIVER	FAST_SENDER
4436.085	FAST_SENDER	N/A
4442.065	RECEIVER	FAST_SENDER
4444.475	FAST_SENDER	N/A
4450.476	RECEIVER	FAST_SENDER
4452.923	FAST_SENDER	N/A
4459.172	RECEIVER	FAST_SENDER
4461.602	FAST_SENDER	N/A
4467.216	RECEIVER	FAST_SENDER
4469.628	FAST_SENDER	N/A
4470.381	RECEIVER	FAST_SENDER
4472.786	FAST_SENDER	N/A
4478.386	RECEIVER	FAST_SENDER
4480.806	FAST_SENDER	N/A
4481.563	RECEIVER	FAST_SENDER
4483.992	FAST_SENDER	N/A
4490.010	RECEIVER	FAST_SENDER
4492.430	FAST_SENDER	N/A
4493.171	RECEIVER	FAST_SENDER
4495.600	FAST_SENDER	N/A
4501.456	RECEIVER	FAST_SENDER
4503.893	FAST_SENDER	N/A
4504.676	RECEIVER	FAST_SENDER
4507.098	FAST_SENDER	N/A
4513.243	RECEIVER	FAST_SENDER
4515.651	FAST_SENDER	N/A
4516.416	RECEIVER	FAST_SENDER
4518.825	FAST_SENDER	N/A
4524.640	RECEIVER	FAST_SENDER
4527.060	FAST_SENDER	N/A
4527.800	RECEIVER	FAST_SENDER
4530.228	FAST_SENDER	N/A
4536.103	RECEIVER	FAST_SENDER
4538.518	FAST_SENDER	N/A
4539.303	RECEIVER	FAST_SENDER
4541.736	FAST_SENDER	N/A
4546.050	SLOW_SENDER1	N/A
4547.979	RECEIVER	FAST_SENDER
4553.463	RECEIVER	SLOW_SENDER1
4555.232	FAST_SENDER	N/A
4558.880	SLOW_SENDER1	N/A
4561.153	RECEIVER	FAST_SENDER
4563.555	RECEIVER	SLOW_SENDER1
4563.568	FAST_SENDER	N/A
4569.638	RECEIVER	FAST_SENDER
4570.990	SLOW_SENDER1	N/A
4571.773	RECEIVER	SLOW_SENDER1
4572.051	FAST_SENDER	N/A
4577.775	RECEIVER	FAST_SENDER
4579.214	SLOW_SENDER1	N/A
4579.952	RECEIVER	SLOW_SENDER1
4580.188	FAST_SENDER	N/A
4586.068	RECEIVER	FAST_SENDER
4587.360	SLOW_SENDER1	N/A
4588.100	RECEIVER	SLOW_SENDER1
4588.517	FAST_SENDER	N/A
4594.800	RECEIVER	FAST_SENDER
4595.525	SLOW_SENDER1	N/A
4596.282	RECEIVER	SLOW_SENDER1
4597.201	FAST_SENDER	N/A
4603.375	RECEIVER	FAST_SENDER
4603.686	SLOW_SENDER1	N/A
4604.432	RECEIVER	SLOW_SENDER1
4605.775	FAST_SENDER	N/A
4611.522	RECEIVER	FAST_SENDER
4611.879	SLOW_SENDER1	N/A
4613.929	FAST_SENDER	N/A
4615.665	RECEIVER	SLOW_SENDER1
4620.009	RECEIVER	FAST_SENDER
4622.418	FAST_SENDER	N/A
4628.293	RECEIVER	FAST_SENDER
4630.697	FAST_SENDER	N/A
4636.387	RECEIVER	FAST_SENDER
4638.831	FAST_SENDER	N/A
4644.695	RECEIVER	FAST_SENDER
4647.136	FAST_SENDER	N/A
4653.133	RECEIVER	FAST_SENDER
4655.537	FAST_SENDER	N/A
4661.161	RECEIVER	FAST_SENDER
4663.574	FAST_SENDER	N/A
4669.211	RECEIVER	FAST_SENDER
4671.632	FAST_SENDER	N/A
4677.689	RECEIVER	FAST_SENDER
4680.106	FAST_SENDER	N/A
4686.034	RECEIVER	FAST_SENDER
4688.479	FAST_SENDER	N/A
4689.245	RECEIVER	FAST_SENDER
4691.651	FAST_SENDER	N/A
4697.644	RECEIVER	FAST_SENDER
4700.061	FAST_SENDER	N/A
4700.788	RECEIVER	FAST_SENDER
4703.198	FAST_SENDER	N/A
4709.201	RECEIVER	FAST_SENDER
4711.612	FAST_SENDER	N/A
4712.371	RECEIVER	FAST_SENDER
4714.778	FAST_SENDER	N/A
4720.383	RECEIVER	FAST_SENDER
4722.824	FAST_SENDER	N/A
4723.570	RECEIVER	FAST_SENDER
4725.980	FAST_SENDER	N/A
4731.871	RECEIVER	FAST_SENDER
4734.318	FAST_SENDER	N/A
4735.104	RECEIVER	FAST_SENDER
4737.506	FAST_SENDER	N/A
4743.156	RECEIVER	FAST_SENDER
4745.597	FAST_SENDER	N/A
4746.355	RECEIVER	FAST_SENDER
4748.784	FAST_SENDER	N/A
4754.709	RECEIVER	FAST_SENDER
4757.121	FAST_SENDER	N/A
4757.901	RECEIVER	FAST_SENDER
4760.304	FAST_SENDER	N/A
4766.407	RECEIVER	FAST_SENDER
4768.857	FAST_SENDER	N/A
4769.658	RECEIVER	FAST_SENDER
4772.095	FAST_SENDER	N/A
4777.974	RECEIVER	FAST_SENDER
4780.410	FAST_SENDER	N/A
4781.159	RECEIVER	FAST_SENDER
4783.584	FAST_SENDER	N/A
4789.317	RECEIVER	FAST_SENDER
4791.722	FAST_SENDER	N/A
4792.498	RECEIVER	FAST_SENDER
4794.931	FAST_SENDER	N/A
4800.677	RECEIVER	FAST_SENDER
4803.079	FAST_SENDER	N/A
4805.623	RECEIVER	FAST_SENDER
4808.053	FAST_SENDER	N/A
4813.866	RECEIVER	FAST_SENDER
4816.310	FAST_SENDER	N/A
4822.305	RECEIVER	FAST_SENDER
4824.736	FAST_SENDER	N/A
4830.974	RECEIVER	FAST_SENDER
4833.418	FAST_SENDER	N/A
4839.476	RECEIVER	FAST_SENDER
4841.923	FAST_SENDER	N/A
4842.716	RECEIVER	FAST_SENDER
4850.562	FAST_SENDER	N/A
4854.550	SLOW_SENDER1	N/A
4856.135	RECEIVER	FAST_SENDER
4857.059	RECEIVER	SLOW_SENDER1
4858.572	FAST_SENDER	N/A
4859.494	SLOW_SENDER1	N/A
4863.329	RECEIVER	SLOW_SENDER1
4864.521	RECEIVER	FAST_SENDER
4866.950	FAST_SENDER	N/A
4868.754	SLOW_SENDER1	N/A
4869.532	RECEIVER	SLOW_SENDER1
4873.524	RECEIVER	FAST_SENDER
4874.979	SLOW_SENDER1	N/A
4875.780	RECEIVER	SLOW_SENDER1
4875.965	FAST_SENDER	N/A
4881.705	RECEIVER	FAST_SENDER
4883.222	SLOW_SENDER1	N/A
4883.976	RECEIVER	SLOW_SENDER1
4884.141	FAST_SENDER	N/A
4890.346	RECEIVER	FAST_SENDER
4891.417	SLOW_SENDER1	N/A
4892.204	RECEIVER	SLOW_SENDER1
4897.172	FAST_SENDER	N/A
4899.640	SLOW_SENDER1	N/A
4900.393	RECEIVER	SLOW_SENDER1
4903.494	RECEIVER	FAST_SENDER
4905.944	FAST_SENDER	N/A
4912.157	RECEIVER	FAST_SENDER
4912.244	SLOW_SENDER1	N/A
4912.973	RECEIVER	SLOW_SENDER1
4914.565	FAST_SENDER	N/A
4920.373	SLOW_SENDER1	N/A
4920.399	RECEIVER	FAST_SENDER
4921.124	RECEIVER	SLOW_SENDER1
4927.422	FAST_SENDER	N/A
4928.571	SLOW_SENDER1	N/A
4929.291	RECEIVER	SLOW_SENDER1
4933.593	RECEIVER	FAST_SENDER
4936.007	FAST_SENDER	N/A
4941.568	RECEIVER	FAST_SENDER
4944.012	FAST_SENDER	N/A
4950.397	RECEIVER	FAST_SENDER
4952.840	FAST_SENDER	N/A
4958.732	RECEIVER	FAST_SENDER
4961.139	FAST_SENDER	N/A
4967.031	RECEIVER	FAST_SENDER
4969.435	FAST_SENDER	N/A
4975.190	RECEIVER	FAST_SENDER
4977.593	FAST_SENDER	N/A
4983.315	RECEIVER	FAST_SENDER
4985.727	FAST_SENDER	N/A
4991.718	RECEIVER	FAST_SENDER
4998.548	FAST_SENDER	N/A
5004.537	RECEIVER	FAST_SENDER
5006.952	FAST_SENDER	N/A
5013.047	RECEIVER	FAST_SENDER
5015.482	FAST_SENDER	N/A
5021.427	RECEIVER	FAST_SENDER
5023.856	FAST_SENDER	N/A
5024.620	RECEIVER	FAST_SENDER
5027.038	FAST_SENDER	N/A
5033.036	RECEIVER	FAST_SENDER
5035.443	FAST_SENDER	N/A
5036.231	RECEIVER	FAST_SENDER
5038.667	FAST_SENDER	N/A
5044.152	RECEIVER	FAST_SENDER
5051.005	FAST_SENDER	N/A
5051.763	RECEIVER	FAST_SENDER
5054.211	FAST_SENDER	N/A
5059.902	RECEIVER	FAST_SENDER
5062.344	FAST_SENDER	N/A
5063.131	RECEIVER	FAST_SENDER
5065.532	FAST_SENDER	N/A
5071.809	RECEIVER	FAST_SENDER
5074.238	FAST_SENDER	N/A
5074.999	RECEIVER	FAST_SENDER
5077.427	FAST_SENDER	N/A
5083.028	RECEIVER	FAST_SENDER
5085.441	FAST_SENDER	N/A
5086.196	RECEIVER	FAST_SENDER
5088.615	FAST_SENDER	N/A
5094.594	RECEIVER	FAST_SENDER
5097.027	FAST_SENDER	N/A
5097.831	RECEIVER	FAST_SENDER
5100.248	FAST_SENDER	N/A
5106.219	RECEIVER	FAST_SENDER
5108.627	FAST_SENDER	N/A
5109.379	RECEIVER	FAST_SENDER
5111.790	FAST_SENDER	N/A
5117.672	RECEIVER	FAST_SENDER
5120.087	FAST_SENDER	N/A
5120.817	RECEIVER	FAST_SENDER
5123.253	FAST_SENDER	N/A
5129.637	RECEIVER	FAST_SENDER
5132.080	FAST_SENDER	N/A
5132.810	RECEIVER	FAST_SENDER
5135.221	FAST_SENDER	N/A
5141.165	RECEIVER	FAST_SENDER
5143.593	FAST_SENDER	N/A
5144.321	RECEIVER	FAST_SENDER
5146.738	FAST_SENDER	N/A
5152.235	RECEIVER	FAST_SENDER
5154.641	FAST_SENDER	N/A
5155.424	RECEIVER	FAST_SENDER
5157.874	FAST_SENDER	N/A
5163.936	RECEIVER	FAST_SENDER
5167.660	SLOW_SENDER1	N/A
5168.968	RECEIVER	SLOW_SENDER1
5170.452	FAST_SENDER	N/A
5171.395	SLOW_SENDER1	N/A
5175.878	RECEIVER	SLOW_SENDER1
5181.280	SLOW_SENDER1	N/A
5182.909	FAST_SENDER	N/A
5183.679	RECEIVER	FAST_SENDER
5186.006	RECEIVER	SLOW_SENDER1
5193.445	SLOW_SENDER1	N/A
5195.577	FAST_SENDER	N/A
5195.765	RECEIVER	SLOW_SENDER1
5201.801	RECEIVER	FAST_SENDER
5203.186	SLOW_SENDER1	N/A
5204.236	FAST_SENDER	N/A
5205.002	RECEIVER	FAST_SENDER
5206.703	RECEIVER	SLOW_SENDER1
5214.153	SLOW_SENDER1	N/A
5216.541	RECEIVER	SLOW_SENDER1
5217.249	FAST_SENDER	N/A
5223.591	RECEIVER	FAST_SENDER
5225.992	FAST_SENDER	N/A
5226.742	RECEIVER	FAST_SENDER
5229.191	FAST_SENDER	N/A
5234.933	RECEIVER	FAST_SENDER
5237.354	FAST_SENDER	N/A
5238.154	RECEIVER	FAST_SENDER
5240.600	FAST_SENDER	N/A
5246.488	RECEIVER	FAST_SENDER
5248.912	FAST_SENDER	N/A
5249.665	RECEIVER	FAST_SENDER
5252.098	FAST_SENDER	N/A
5258.261	RECEIVER	FAST_SENDER
5260.687	FAST_SENDER	N/A
5261.471	RECEIVER	FAST_SENDER
5263.888	FAST_SENDER	N/A
5276.729	FAST_SENDER	N/A
5283.095	RECEIVER	FAST_SENDER
5285.500	FAST_SENDER	N/A
5286.306	RECEIVER	FAST_SENDER
5288.753	FAST_SENDER	N/A
5294.611	RECEIVER	FAST_SENDER
5297.018	FAST_SENDER	N/A
5297.786	RECEIVER	FAST_SENDER
5300.188	FAST_SENDER	N/A
5306.019	RECEIVER	FAST_SENDER
5308.447	FAST_SENDER	N/A
5309.196	RECEIVER	FAST_SENDER
5311.596	FAST_SENDER	N/A
5317.454	RECEIVER	FAST_SENDER
5319.886	FAST_SENDER	N/A
5320.619	RECEIVER	FAST_SENDER
5323.044	FAST_SENDER	N/A
5329.147	RECEIVER	FAST_SENDER
5331.584	FAST_SENDER	N/A
5332.353	RECEIVER	FAST_SENDER
5334.769	FAST_SENDER	N/A
5341.189	RECEIVER	FAST_SENDER
5343.605	FAST_SENDER	N/A
5344.355	RECEIVER	FAST_SENDER
5346.771	FAST_SENDER	N/A
5352.881	RECEIVER	FAST_SENDER
5355.296	FAST_SENDER	N/A
5356.101	RECEIVER	FAST_SENDER
5358.541	FAST_SENDER	N/A
5368.822	RECEIVER	FAST_SENDER
5371.228	FAST_SENDER	N/A
5377.029	RECEIVER	FAST_SENDER
5379.446	FAST_SENDER	N/A
5385.501	RECEIVER	FAST_SENDER
5387.941	FAST_SENDER	N/A
5394.030	RECEIVER	FAST_SENDER
5396.439	FAST_SENDER	N/A
5408.673	FAST_SENDER	N/A
5409.420	RECEIVER	FAST_SENDER
5417.459	FAST_SENDER	N/A
5418.238	RECEIVER	FAST_SENDER
5420.654	FAST_SENDER	N/A
5426.871	RECEIVER	FAST_SENDER
5429.274	FAST_SENDER	N/A
5430.017	RECEIVER	FAST_SENDER
5432.428	FAST_SENDER	N/A
5443.392	RECEIVER	FAST_SENDER
5445.829	FAST_SENDER	N/A
5446.625	RECEIVER	FAST_SENDER
5449.056	FAST_SENDER	N/A
5454.897	RECEIVER	FAST_SENDER
5454.930	SLOW_SENDER1	N/A
5455.671	RECEIVER	SLOW_SENDER1
5457.306	FAST_SENDER	N/A
5458.114	SLOW_SENDER1	N/A
5463.037	RECEIVER	FAST_SENDER
5463.901	RECEIVER	SLOW_SENDER1
5465.447	FAST_SENDER	N/A
5469.349	SLOW_SENDER1	N/A
5470.099	RECEIVER	SLOW_SENDER1
5470.969	RECEIVER	FAST_SENDER
5473.401	FAST_SENDER	N/A
5475.505	SLOW_SENDER1	N/A
5476.297	RECEIVER	SLOW_SENDER1
5478.980	RECEIVER	FAST_SENDER
5481.422	FAST_SENDER	N/A
5481.707	SLOW_SENDER1	N/A
5482.484	RECEIVER	SLOW_SENDER1
5487.499	RECEIVER	FAST_SENDER
5487.899	SLOW_SENDER1	N/A
5488.625	RECEIVER	SLOW_SENDER1
5489.949	FAST_SENDER	N/A
5495.594	RECEIVER	FAST_SENDER
5496.027	SLOW_SENDER1	N/A
5496.794	RECEIVER	SLOW_SENDER1
5498.000	FAST_SENDER	N/A
5504.211	SLOW_SENDER1	N/A
5504.394	RECEIVER	FAST_SENDER
5506.795	FAST_SENDER	N/A
5508.096	RECEIVER	SLOW_SENDER1
5512.922	RECEIVER	FAST_SENDER
5515.347	FAST_SENDER	N/A
5515.505	SLOW_SENDER1	N/A
5516.236	RECEIVER	SLOW_SENDER1
5521.348	RECEIVER	FAST_SENDER
5523.652	SLOW_SENDER1	N/A
5523.780	FAST_SENDER	N/A
5524.381	RECEIVER	SLOW_SENDER1
5530.105	RECEIVER	FAST_SENDER
5531.812	SLOW_SENDER1	N/A
5532.506	FAST_SENDER	N/A
5532.596	RECEIVER	SLOW_SENDER1
5538.329	RECEIVER	FAST_SENDER
5540.046	SLOW_SENDER1	N/A
5540.774	FAST_SENDER	N/A
5540.789	RECEIVER	SLOW_SENDER1
5546.415	RECEIVER	FAST_SENDER
5548.213	SLOW_SENDER1	N/A
5548.837	FAST_SENDER	N/A
5548.943	RECEIVER	SLOW_SENDER1
5554.695	RECEIVER	FAST_SENDER
5557.138	FAST_SENDER	N/A
5567.575	RECEIVER	FAST_SENDER
5569.978	FAST_SENDER	N/A
5576.069	RECEIVER	FAST_SENDER
5578.472	FAST_SENDER	N/A
5584.284	RECEIVER	FAST_SENDER
5586.712	FAST_SENDER	N/A
5599.073	FAST_SENDER	N/A
5609.418	RECEIVER	FAST_SENDER
5611.846	FAST_SENDER	N/A
5617.655	RECEIVER	FAST_SENDER
5620.105	FAST_SENDER	N/A
5626.183	RECEIVER	FAST_SENDER
5628.615	FAST_SENDER	N/A
5634.050	RECEIVER	FAST_SENDER
5636.461	FAST_SENDER	N/A
5642.115	RECEIVER	FAST_SENDER
5644.516	FAST_SENDER	N/A
5650.775	RECEIVER	FAST_SENDER
5653.192	FAST_SENDER	N/A
5658.908	RECEIVER	FAST_SENDER
5661.349	FAST_SENDER	N/A
5667.631	RECEIVER	FAST_SENDER
5670.061	FAST_SENDER	N/A
5676.054	RECEIVER	FAST_SENDER
5678.471	FAST_SENDER	N/A
5679.232	RECEIVER	FAST_SENDER
5681.669	FAST_SENDER	N/A
5687.452	RECEIVER	FAST_SENDER
5689.874	FAST_SENDER	N/A
5690.650	RECEIVER	FAST_SENDER
5693.066	FAST_SENDER	N/A
5699.021	RECEIVER	FAST_SENDER
5701.448	FAST_SENDER	N/A
5702.252	RECEIVER	FAST_SENDER
5704.672	FAST_SENDER	N/A
5710.742	RECEIVER	FAST_SENDER
5713.149	FAST_SENDER	N/A
5713.919	RECEIVER	FAST_SENDER
5716.324	FAST_SENDER	N/A
5722.353	RECEIVER	FAST_SENDER
5724.763	FAST_SENDER	N/A
5725.534	RECEIVER	FAST_SENDER
5727.955	FAST_SENDER	N/A
5733.709	RECEIVER	FAST_SENDER
5736.155	FAST_SENDER	N/A
5736.940	RECEIVER	FAST_SENDER
5744.295	FAST_SENDER	N/A
5750.366	RECEIVER	FAST_SENDER
5752.793	FAST_SENDER	N/A
5753.522	RECEIVER	FAST_SENDER
5755.952	FAST_SENDER	N/A
5761.541	RECEIVER	FAST_SENDER
5763.956	FAST_SENDER	N/A
5764.706	RECEIVER	FAST_SENDER
5767.147	FAST_SENDER	N/A
5773.223	RECEIVER	FAST_SENDER
5775.670	FAST_SENDER	N/A
5776.430	RECEIVER	FAST_SENDER
5778.879	FAST_SENDER	N/A
5784.819	RECEIVER	FAST_SENDER
5787.264	FAST_SENDER	N/A
5787.670	SLOW_SENDER1	N/A
5788.049	RECEIVER	FAST_SENDER
5795.711	RECEIVER	SLOW_SENDER1
5796.013	FAST_SENDER	N/A
5801.157	SLOW_SENDER1	N/A
5801.873	RECEIVER	SLOW_SENDER1
5807.303	SLOW_SENDER1	N/A
5808.958	FAST_SENDER	N/A
5809.728	RECEIVER	FAST_SENDER
5812.178	FAST_SENDER	N/A
5812.183	RECEIVER	SLOW_SENDER1
5812.973	RECEIVER	FAST_SENDER
5815.376	FAST_SENDER	N/A
5819.593	SLOW_SENDER1	N/A
5820.354	RECEIVER	SLOW_SENDER1
5825.466	RECEIVER	FAST_SENDER
5827.492	FAST_SENDER	N/A
5831.166	SLOW_SENDER1	N/A
5831.927	RECEIVER	SLOW_SENDER1
5833.499	RECEIVER	FAST_SENDER
5835.932	FAST_SENDER	N/A
5839.348	SLOW_SENDER1	N/A
5840.114	RECEIVER	SLOW_SENDER1
5842.142	RECEIVER	FAST_SENDER
5844.581	FAST_SENDER	N/A
5847.514	SLOW_SENDER1	N/A
5848.228	RECEIVER	SLOW_SENDER1
5850.299	RECEIVER	FAST_SENDER
5852.716	FAST_SENDER	N/A
5855.660	SLOW_SENDER1	N/A
5856.429	RECEIVER	SLOW_SENDER1
5858.406	RECEIVER	FAST_SENDER
5860.833	FAST_SENDER	N/A
5866.638	RECEIVER	FAST_SENDER
5869.060	FAST_SENDER	N/A
5875.099	RECEIVER	FAST_SENDER
5877.525	FAST_SENDER	N/A
5883.648	RECEIVER	FAST_SENDER
5886.096	FAST_SENDER	N/A
5891.640	RECEIVER	FAST_SENDER
5894.081	FAST_SENDER	N/A
5900.348	RECEIVER	FAST_SENDER
5902.759	FAST_SENDER	N/A
5908.592	RECEIVER	FAST_SENDER
5911.036	FAST_SENDER	N/A
5916.815	RECEIVER	FAST_SENDER
5923.563	FAST_SENDER	N/A
5924.317	RECEIVER	FAST_SENDER
5926.726	FAST_SENDER	N/A
5932.554	RECEIVER	FAST_SENDER
5935.000	FAST_SENDER	N/A
5935.790	RECEIVER	FAST_SENDER
5938.239	FAST_SENDER	N/A
5944.092	RECEIVER	FAST_SENDER
5946.535	FAST_SENDER	N/A
5947.251	RECEIVER	FAST_SENDER
5949.659	FAST_SENDER	N/A
5955.489	RECEIVER	FAST_SENDER
5957.916	FAST_SENDER	N/A
5958.665	RECEIVER	FAST_SENDER
5961.102	FAST_SENDER	N/A
5967.117	RECEIVER	FAST_SENDER
5969.560	FAST_SENDER	N/A
5970.330	RECEIVER	FAST_SENDER
5972.769	FAST_SENDER	N/A
5978.763	RECEIVER	FAST_SENDER
5981.170	FAST_SENDER	N/A
5981.928	RECEIVER	FAST_SENDER
5984.342	FAST_SENDER	N/A
5989.975	RECEIVER	FAST_SENDER
5992.413	FAST_SENDER	N/A
5993.153	RECEIVER	FAST_SENDER
5995.584	FAST_SENDER	N/A
6001.300	RECEIVER	FAST_SENDER
6003.704	FAST_SENDER	N/A
6004.478	RECEIVER	FAST_SENDER
6006.883	FAST_SENDER	N/A
6012.535	RECEIVER	FAST_SENDER
6014.982	FAST_SENDER	N/A
6015.738	RECEIVER	FAST_SENDER
6018.176	FAST_SENDER	N/A
6024.037	RECEIVER	FAST_SENDER
6026.448	FAST_SENDER	N/A
6027.231	RECEIVER	FAST_SENDER
6029.669	FAST_SENDER	N/A
6035.804	RECEIVER	FAST_SENDER
6038.238	FAST_SENDER	N/A
6039.056	RECEIVER	FAST_SENDER
6041.505	FAST_SENDER	N/A
6051.752	RECEIVER	FAST_SENDER
6054.192	FAST_SENDER	N/A
6059.894	RECEIVER	FAST_SENDER
6062.333	FAST_SENDER	N/A
6063.073	RECEIVER	FAST_SENDER
6070.433	FAST_SENDER	N/A
6080.950	RECEIVER	FAST_SENDER
6083.388	FAST_SENDER	N/A
6089.313	RECEIVER	FAST_SENDER
6091.716	FAST_SENDER	N/A
6094.980	SLOW_SENDER1	N/A
[truncated: 9,513 more rows]
