# Supplementary material for: CATO: Wake-Up reCeiver-bAsed communicaTiOn for Batteryless Devices
Source: Sensors (Basel). 2025 Nov 7;25(22):6813. doi: 10.3390/s25226813 (PMC12655924; doi:10.3390/s25226813)
Supplement: Supplementary file 1 [file sensors-25-06813-s001.zip › File S1_Experimental_and_Simulation_Data/simulation/capsweep/cap120/mac_competing_nodes_both.csv]

time_s	node_id	received_from
2.700	FAST_SENDER	N/A
2.700	SLOW_SENDER1	N/A
8.447	RECEIVER	FAST_SENDER
10.878	FAST_SENDER	N/A
11.660	RECEIVER	FAST_SENDER
13.801	RECEIVER	SLOW_SENDER1
14.110	FAST_SENDER	N/A
14.860	RECEIVER	FAST_SENDER
16.232	SLOW_SENDER1	N/A
17.290	FAST_SENDER	N/A
22.208	RECEIVER	SLOW_SENDER1
24.630	SLOW_SENDER1	N/A
25.432	RECEIVER	SLOW_SENDER1
27.869	SLOW_SENDER1	N/A
28.255	RECEIVER	FAST_SENDER
30.268	RECEIVER	SLOW_SENDER1
30.698	FAST_SENDER	N/A
32.684	SLOW_SENDER1	N/A
37.026	RECEIVER	SLOW_SENDER1
42.475	SLOW_SENDER1	N/A
44.128	FAST_SENDER	N/A
44.545	RECEIVER	SLOW_SENDER1
46.128	FAST_SENDER	N/A
48.128	FAST_SENDER	N/A
50.128	FAST_SENDER	N/A
51.982	SLOW_SENDER1	N/A
52.128	FAST_SENDER	N/A
52.726	RECEIVER	SLOW_SENDER1
54.128	FAST_SENDER	N/A
56.128	FAST_SENDER	N/A
58.128	FAST_SENDER	N/A
58.867	RECEIVER	FAST_SENDER
60.133	SLOW_SENDER1	N/A
60.878	RECEIVER	SLOW_SENDER1
61.268	FAST_SENDER	N/A
62.005	RECEIVER	FAST_SENDER
64.454	FAST_SENDER	N/A
68.298	SLOW_SENDER1	N/A
69.053	RECEIVER	SLOW_SENDER1
76.499	SLOW_SENDER1	N/A
77.073	FAST_SENDER	N/A
77.848	RECEIVER	FAST_SENDER
80.271	FAST_SENDER	N/A
80.482	RECEIVER	SLOW_SENDER1
82.271	FAST_SENDER	N/A
84.271	FAST_SENDER	N/A
86.271	FAST_SENDER	N/A
87.931	SLOW_SENDER1	N/A
88.271	FAST_SENDER	N/A
90.271	FAST_SENDER	N/A
92.271	FAST_SENDER	N/A
94.271	FAST_SENDER	N/A
95.008	RECEIVER	FAST_SENDER
97.413	FAST_SENDER	N/A
103.220	RECEIVER	FAST_SENDER
105.659	FAST_SENDER	N/A
106.444	RECEIVER	FAST_SENDER
108.856	FAST_SENDER	N/A
114.756	RECEIVER	FAST_SENDER
117.179	FAST_SENDER	N/A
117.977	RECEIVER	FAST_SENDER
120.424	FAST_SENDER	N/A
126.208	RECEIVER	FAST_SENDER
132.827	FAST_SENDER	N/A
133.590	RECEIVER	FAST_SENDER
136.023	FAST_SENDER	N/A
142.140	RECEIVER	FAST_SENDER
148.931	FAST_SENDER	N/A
161.382	FAST_SENDER	N/A
162.152	RECEIVER	FAST_SENDER
164.593	FAST_SENDER	N/A
170.552	RECEIVER	FAST_SENDER
172.981	FAST_SENDER	N/A
173.736	RECEIVER	FAST_SENDER
176.141	FAST_SENDER	N/A
182.242	RECEIVER	FAST_SENDER
188.663	FAST_SENDER	N/A
201.111	FAST_SENDER	N/A
201.855	RECEIVER	FAST_SENDER
204.261	FAST_SENDER	N/A
210.030	RECEIVER	FAST_SENDER
212.460	FAST_SENDER	N/A
213.274	RECEIVER	FAST_SENDER
215.687	FAST_SENDER	N/A
221.903	RECEIVER	FAST_SENDER
224.349	FAST_SENDER	N/A
225.125	RECEIVER	FAST_SENDER
227.568	FAST_SENDER	N/A
233.695	RECEIVER	FAST_SENDER
236.126	FAST_SENDER	N/A
236.860	RECEIVER	FAST_SENDER
239.305	FAST_SENDER	N/A
244.965	RECEIVER	FAST_SENDER
247.389	FAST_SENDER	N/A
248.172	RECEIVER	FAST_SENDER
256.121	FAST_SENDER	N/A
256.882	RECEIVER	FAST_SENDER
259.296	FAST_SENDER	N/A
265.357	RECEIVER	FAST_SENDER
267.769	FAST_SENDER	N/A
268.541	RECEIVER	FAST_SENDER
270.952	FAST_SENDER	N/A
276.917	RECEIVER	FAST_SENDER
279.366	FAST_SENDER	N/A
280.158	RECEIVER	FAST_SENDER
282.575	FAST_SENDER	N/A
288.505	RECEIVER	FAST_SENDER
290.945	FAST_SENDER	N/A
291.709	RECEIVER	FAST_SENDER
294.127	FAST_SENDER	N/A
300.311	RECEIVER	FAST_SENDER
302.728	FAST_SENDER	N/A
303.491	RECEIVER	FAST_SENDER
305.904	FAST_SENDER	N/A
312.105	RECEIVER	FAST_SENDER
314.528	FAST_SENDER	N/A
315.304	RECEIVER	FAST_SENDER
317.735	FAST_SENDER	N/A
323.444	RECEIVER	FAST_SENDER
325.879	FAST_SENDER	N/A
326.607	RECEIVER	FAST_SENDER
329.020	FAST_SENDER	N/A
339.804	RECEIVER	FAST_SENDER
342.209	FAST_SENDER	N/A
342.992	RECEIVER	FAST_SENDER
345.426	FAST_SENDER	N/A
349.640	SLOW_SENDER1	N/A
351.692	RECEIVER	FAST_SENDER
352.383	RECEIVER	SLOW_SENDER1
354.093	FAST_SENDER	N/A
354.827	SLOW_SENDER1	N/A
358.949	RECEIVER	SLOW_SENDER1
364.356	SLOW_SENDER1	N/A
366.449	RECEIVER	SLOW_SENDER1
367.035	FAST_SENDER	N/A
369.035	FAST_SENDER	N/A
371.035	FAST_SENDER	N/A
373.035	FAST_SENDER	N/A
373.893	SLOW_SENDER1	N/A
374.693	RECEIVER	SLOW_SENDER1
375.035	FAST_SENDER	N/A
377.035	FAST_SENDER	N/A
379.035	FAST_SENDER	N/A
381.035	FAST_SENDER	N/A
381.808	RECEIVER	FAST_SENDER
382.125	SLOW_SENDER1	N/A
382.865	RECEIVER	SLOW_SENDER1
384.218	FAST_SENDER	N/A
386.686	RECEIVER	FAST_SENDER
389.120	FAST_SENDER	N/A
390.295	SLOW_SENDER1	N/A
391.057	RECEIVER	SLOW_SENDER1
398.462	SLOW_SENDER1	N/A
400.812	RECEIVER	SLOW_SENDER1
402.039	FAST_SENDER	N/A
407.861	RECEIVER	FAST_SENDER
408.219	SLOW_SENDER1	N/A
410.263	FAST_SENDER	N/A
410.460	RECEIVER	SLOW_SENDER1
415.891	RECEIVER	FAST_SENDER
417.905	SLOW_SENDER1	N/A
418.326	FAST_SENDER	N/A
419.080	RECEIVER	FAST_SENDER
421.515	FAST_SENDER	N/A
423.515	FAST_SENDER	N/A
425.515	FAST_SENDER	N/A
427.515	FAST_SENDER	N/A
429.515	FAST_SENDER	N/A
431.515	FAST_SENDER	N/A
433.515	FAST_SENDER	N/A
435.515	FAST_SENDER	N/A
441.553	RECEIVER	FAST_SENDER
443.983	FAST_SENDER	N/A
444.741	RECEIVER	FAST_SENDER
447.170	FAST_SENDER	N/A
452.706	RECEIVER	FAST_SENDER
455.154	FAST_SENDER	N/A
457.315	RECEIVER	FAST_SENDER
459.733	FAST_SENDER	N/A
465.342	RECEIVER	FAST_SENDER
467.774	FAST_SENDER	N/A
468.584	RECEIVER	FAST_SENDER
471.011	FAST_SENDER	N/A
477.050	RECEIVER	FAST_SENDER
479.452	FAST_SENDER	N/A
480.232	RECEIVER	FAST_SENDER
482.647	FAST_SENDER	N/A
488.847	RECEIVER	FAST_SENDER
491.253	FAST_SENDER	N/A
492.009	RECEIVER	FAST_SENDER
494.441	FAST_SENDER	N/A
500.342	RECEIVER	FAST_SENDER
502.777	FAST_SENDER	N/A
503.543	RECEIVER	FAST_SENDER
505.985	FAST_SENDER	N/A
511.915	RECEIVER	FAST_SENDER
514.321	FAST_SENDER	N/A
515.115	RECEIVER	FAST_SENDER
517.551	FAST_SENDER	N/A
523.389	RECEIVER	FAST_SENDER
525.819	FAST_SENDER	N/A
526.602	RECEIVER	FAST_SENDER
529.051	FAST_SENDER	N/A
534.737	RECEIVER	FAST_SENDER
537.172	FAST_SENDER	N/A
537.900	RECEIVER	FAST_SENDER
540.303	FAST_SENDER	N/A
546.282	RECEIVER	FAST_SENDER
548.714	FAST_SENDER	N/A
549.469	RECEIVER	FAST_SENDER
551.874	FAST_SENDER	N/A
557.703	RECEIVER	FAST_SENDER
560.118	FAST_SENDER	N/A
560.904	RECEIVER	FAST_SENDER
563.349	FAST_SENDER	N/A
569.465	RECEIVER	FAST_SENDER
571.888	FAST_SENDER	N/A
572.616	RECEIVER	FAST_SENDER
575.042	FAST_SENDER	N/A
580.979	RECEIVER	FAST_SENDER
583.410	FAST_SENDER	N/A
584.150	RECEIVER	FAST_SENDER
586.595	FAST_SENDER	N/A
592.451	RECEIVER	FAST_SENDER
594.895	FAST_SENDER	N/A
595.677	RECEIVER	FAST_SENDER
598.094	FAST_SENDER	N/A
604.185	RECEIVER	FAST_SENDER
606.602	FAST_SENDER	N/A
607.369	RECEIVER	FAST_SENDER
614.765	FAST_SENDER	N/A
615.552	RECEIVER	FAST_SENDER
617.966	FAST_SENDER	N/A
624.182	RECEIVER	FAST_SENDER
626.617	FAST_SENDER	N/A
627.342	RECEIVER	FAST_SENDER
629.782	FAST_SENDER	N/A
635.549	RECEIVER	FAST_SENDER
637.961	FAST_SENDER	N/A
638.742	RECEIVER	FAST_SENDER
641.175	FAST_SENDER	N/A
647.096	RECEIVER	FAST_SENDER
649.514	FAST_SENDER	N/A
650.291	RECEIVER	FAST_SENDER
652.730	FAST_SENDER	N/A
658.420	RECEIVER	FAST_SENDER
660.827	FAST_SENDER	N/A
661.588	RECEIVER	FAST_SENDER
663.997	FAST_SENDER	N/A
674.350	RECEIVER	FAST_SENDER
676.800	FAST_SENDER	N/A
677.544	RECEIVER	FAST_SENDER
680.750	SLOW_SENDER1	N/A
685.208	FAST_SENDER	N/A
685.976	RECEIVER	FAST_SENDER
688.419	FAST_SENDER	N/A
691.684	RECEIVER	SLOW_SENDER1
697.107	SLOW_SENDER1	N/A
699.669	RECEIVER	SLOW_SENDER1
701.571	FAST_SENDER	N/A
705.090	SLOW_SENDER1	N/A
705.829	RECEIVER	SLOW_SENDER1
711.268	SLOW_SENDER1	N/A
713.681	RECEIVER	SLOW_SENDER1
714.780	FAST_SENDER	N/A
720.698	RECEIVER	FAST_SENDER
721.090	SLOW_SENDER1	N/A
723.112	FAST_SENDER	N/A
723.399	RECEIVER	SLOW_SENDER1
733.644	SLOW_SENDER1	N/A
735.589	FAST_SENDER	N/A
736.113	RECEIVER	SLOW_SENDER1
737.589	FAST_SENDER	N/A
739.589	FAST_SENDER	N/A
741.589	FAST_SENDER	N/A
743.520	SLOW_SENDER1	N/A
743.589	FAST_SENDER	N/A
744.257	RECEIVER	SLOW_SENDER1
745.589	FAST_SENDER	N/A
747.589	FAST_SENDER	N/A
749.589	FAST_SENDER	N/A
750.327	RECEIVER	FAST_SENDER
751.705	SLOW_SENDER1	N/A
752.428	RECEIVER	SLOW_SENDER1
752.756	FAST_SENDER	N/A
753.523	RECEIVER	FAST_SENDER
755.942	FAST_SENDER	N/A
761.913	RECEIVER	FAST_SENDER
764.356	FAST_SENDER	N/A
765.094	RECEIVER	FAST_SENDER
767.527	FAST_SENDER	N/A
773.509	RECEIVER	FAST_SENDER
775.941	FAST_SENDER	N/A
776.720	RECEIVER	FAST_SENDER
779.168	FAST_SENDER	N/A
785.195	RECEIVER	FAST_SENDER
787.622	FAST_SENDER	N/A
788.390	RECEIVER	FAST_SENDER
790.818	FAST_SENDER	N/A
796.768	RECEIVER	FAST_SENDER
799.189	FAST_SENDER	N/A
799.921	RECEIVER	FAST_SENDER
802.345	FAST_SENDER	N/A
808.630	RECEIVER	FAST_SENDER
811.041	FAST_SENDER	N/A
811.830	RECEIVER	FAST_SENDER
814.255	FAST_SENDER	N/A
820.062	RECEIVER	FAST_SENDER
822.512	FAST_SENDER	N/A
823.255	RECEIVER	FAST_SENDER
825.688	FAST_SENDER	N/A
831.365	RECEIVER	FAST_SENDER
833.799	FAST_SENDER	N/A
834.594	RECEIVER	FAST_SENDER
837.029	FAST_SENDER	N/A
842.758	RECEIVER	FAST_SENDER
845.169	FAST_SENDER	N/A
845.908	RECEIVER	FAST_SENDER
848.319	FAST_SENDER	N/A
853.935	RECEIVER	FAST_SENDER
856.346	FAST_SENDER	N/A
857.138	RECEIVER	FAST_SENDER
859.564	FAST_SENDER	N/A
865.660	RECEIVER	FAST_SENDER
868.068	FAST_SENDER	N/A
868.822	RECEIVER	FAST_SENDER
871.271	FAST_SENDER	N/A
877.248	RECEIVER	FAST_SENDER
879.667	FAST_SENDER	N/A
880.425	RECEIVER	FAST_SENDER
882.837	FAST_SENDER	N/A
888.227	RECEIVER	FAST_SENDER
890.668	FAST_SENDER	N/A
891.443	RECEIVER	FAST_SENDER
893.849	FAST_SENDER	N/A
899.922	RECEIVER	FAST_SENDER
902.347	FAST_SENDER	N/A
903.110	RECEIVER	FAST_SENDER
905.519	FAST_SENDER	N/A
911.294	RECEIVER	FAST_SENDER
913.738	FAST_SENDER	N/A
914.541	RECEIVER	FAST_SENDER
916.945	FAST_SENDER	N/A
922.704	RECEIVER	FAST_SENDER
925.140	FAST_SENDER	N/A
925.908	RECEIVER	FAST_SENDER
928.353	FAST_SENDER	N/A
934.300	RECEIVER	FAST_SENDER
936.703	FAST_SENDER	N/A
937.459	RECEIVER	FAST_SENDER
939.900	FAST_SENDER	N/A
945.956	RECEIVER	FAST_SENDER
948.395	FAST_SENDER	N/A
949.158	RECEIVER	FAST_SENDER
951.603	FAST_SENDER	N/A
957.608	RECEIVER	FAST_SENDER
960.037	FAST_SENDER	N/A
960.794	RECEIVER	FAST_SENDER
963.210	FAST_SENDER	N/A
969.156	RECEIVER	FAST_SENDER
971.584	FAST_SENDER	N/A
972.332	RECEIVER	FAST_SENDER
974.771	FAST_SENDER	N/A
980.726	RECEIVER	FAST_SENDER
983.135	FAST_SENDER	N/A
983.889	RECEIVER	FAST_SENDER
986.317	FAST_SENDER	N/A
991.974	RECEIVER	FAST_SENDER
994.384	FAST_SENDER	N/A
995.122	RECEIVER	FAST_SENDER
997.543	FAST_SENDER	N/A
1003.807	RECEIVER	FAST_SENDER
1006.235	FAST_SENDER	N/A
1006.988	RECEIVER	FAST_SENDER
1009.406	FAST_SENDER	N/A
1012.520	SLOW_SENDER1	N/A
1015.130	RECEIVER	FAST_SENDER
1017.538	FAST_SENDER	N/A
1018.297	RECEIVER	FAST_SENDER
1020.724	FAST_SENDER	N/A
1023.626	RECEIVER	SLOW_SENDER1
1029.044	SLOW_SENDER1	N/A
1031.347	RECEIVER	SLOW_SENDER1
1033.609	FAST_SENDER	N/A
1036.795	SLOW_SENDER1	N/A
1037.574	RECEIVER	SLOW_SENDER1
1044.999	SLOW_SENDER1	N/A
1045.724	FAST_SENDER	N/A
1046.502	RECEIVER	FAST_SENDER
1050.192	RECEIVER	SLOW_SENDER1
1057.637	SLOW_SENDER1	N/A
1058.607	FAST_SENDER	N/A
1059.946	RECEIVER	SLOW_SENDER1
1060.607	FAST_SENDER	N/A
1062.607	FAST_SENDER	N/A
1064.607	FAST_SENDER	N/A
1066.607	FAST_SENDER	N/A
1067.375	SLOW_SENDER1	N/A
1068.129	RECEIVER	SLOW_SENDER1
1068.607	FAST_SENDER	N/A
1070.607	FAST_SENDER	N/A
1072.607	FAST_SENDER	N/A
1073.357	RECEIVER	FAST_SENDER
1075.536	SLOW_SENDER1	N/A
1075.781	FAST_SENDER	N/A
1076.293	RECEIVER	SLOW_SENDER1
1078.153	RECEIVER	FAST_SENDER
1080.578	FAST_SENDER	N/A
1086.309	RECEIVER	FAST_SENDER
1088.720	FAST_SENDER	N/A
1089.500	RECEIVER	FAST_SENDER
1091.928	FAST_SENDER	N/A
1098.102	RECEIVER	FAST_SENDER
1100.551	FAST_SENDER	N/A
1101.304	RECEIVER	FAST_SENDER
1103.734	FAST_SENDER	N/A
1109.645	RECEIVER	FAST_SENDER
1112.064	FAST_SENDER	N/A
1112.823	RECEIVER	FAST_SENDER
1115.253	FAST_SENDER	N/A
1121.151	RECEIVER	FAST_SENDER
1123.551	FAST_SENDER	N/A
1124.292	RECEIVER	FAST_SENDER
1126.705	FAST_SENDER	N/A
1132.669	RECEIVER	FAST_SENDER
1135.106	FAST_SENDER	N/A
1135.837	RECEIVER	FAST_SENDER
1138.267	FAST_SENDER	N/A
1144.183	RECEIVER	FAST_SENDER
1146.615	FAST_SENDER	N/A
1147.391	RECEIVER	FAST_SENDER
1149.829	FAST_SENDER	N/A
1155.697	RECEIVER	FAST_SENDER
1158.136	FAST_SENDER	N/A
1158.907	RECEIVER	FAST_SENDER
1161.310	FAST_SENDER	N/A
1172.078	RECEIVER	FAST_SENDER
1174.511	FAST_SENDER	N/A
1175.296	RECEIVER	FAST_SENDER
1177.729	FAST_SENDER	N/A
1183.290	RECEIVER	FAST_SENDER
1185.691	FAST_SENDER	N/A
1186.450	RECEIVER	FAST_SENDER
1188.900	FAST_SENDER	N/A
1194.607	RECEIVER	FAST_SENDER
1197.015	FAST_SENDER	N/A
1197.742	RECEIVER	FAST_SENDER
1200.153	FAST_SENDER	N/A
1206.007	RECEIVER	FAST_SENDER
1208.418	FAST_SENDER	N/A
1209.207	RECEIVER	FAST_SENDER
1211.645	FAST_SENDER	N/A
1217.668	RECEIVER	FAST_SENDER
1220.083	FAST_SENDER	N/A
1220.851	RECEIVER	FAST_SENDER
1223.298	FAST_SENDER	N/A
1229.016	RECEIVER	FAST_SENDER
1231.465	FAST_SENDER	N/A
1232.259	RECEIVER	FAST_SENDER
1234.666	FAST_SENDER	N/A
1240.765	RECEIVER	FAST_SENDER
1243.213	FAST_SENDER	N/A
1244.028	RECEIVER	FAST_SENDER
1246.433	FAST_SENDER	N/A
1252.132	RECEIVER	FAST_SENDER
1254.547	FAST_SENDER	N/A
1255.297	RECEIVER	FAST_SENDER
1257.700	FAST_SENDER	N/A
1263.845	RECEIVER	FAST_SENDER
1266.257	FAST_SENDER	N/A
1267.054	RECEIVER	FAST_SENDER
1269.478	FAST_SENDER	N/A
1275.232	RECEIVER	FAST_SENDER
1277.644	FAST_SENDER	N/A
1278.404	RECEIVER	FAST_SENDER
1286.094	FAST_SENDER	N/A
1286.863	RECEIVER	FAST_SENDER
1289.279	FAST_SENDER	N/A
1294.759	RECEIVER	FAST_SENDER
1297.204	FAST_SENDER	N/A
1298.001	RECEIVER	FAST_SENDER
1300.406	FAST_SENDER	N/A
1306.545	RECEIVER	FAST_SENDER
1308.946	FAST_SENDER	N/A
1309.710	RECEIVER	FAST_SENDER
1312.110	FAST_SENDER	N/A
1318.229	RECEIVER	FAST_SENDER
1320.638	FAST_SENDER	N/A
1321.434	RECEIVER	FAST_SENDER
1323.840	FAST_SENDER	N/A
1329.634	RECEIVER	FAST_SENDER
1332.069	FAST_SENDER	N/A
1334.654	RECEIVER	FAST_SENDER
1336.400	SLOW_SENDER1	N/A
1337.089	FAST_SENDER	N/A
1348.004	RECEIVER	FAST_SENDER
1350.449	FAST_SENDER	N/A
1351.224	RECEIVER	FAST_SENDER
1353.665	FAST_SENDER	N/A
1353.734	SLOW_SENDER1	N/A
1355.044	RECEIVER	SLOW_SENDER1
1356.008	RECEIVER	FAST_SENDER
1358.427	FAST_SENDER	N/A
1360.482	SLOW_SENDER1	N/A
1361.275	RECEIVER	SLOW_SENDER1
1366.688	SLOW_SENDER1	N/A
1369.036	RECEIVER	SLOW_SENDER1
1371.708	FAST_SENDER	N/A
1376.449	SLOW_SENDER1	N/A
1377.257	RECEIVER	SLOW_SENDER1
1384.705	SLOW_SENDER1	N/A
1384.801	FAST_SENDER	N/A
1386.101	RECEIVER	FAST_SENDER
1388.540	FAST_SENDER	N/A
1388.630	RECEIVER	SLOW_SENDER1
1390.540	FAST_SENDER	N/A
1392.540	FAST_SENDER	N/A
1394.540	FAST_SENDER	N/A
1396.062	SLOW_SENDER1	N/A
1396.540	FAST_SENDER	N/A
1400.572	FAST_SENDER	N/A
1402.572	FAST_SENDER	N/A
1404.572	FAST_SENDER	N/A
1406.572	FAST_SENDER	N/A
1408.572	FAST_SENDER	N/A
1410.572	FAST_SENDER	N/A
1412.572	FAST_SENDER	N/A
1414.572	FAST_SENDER	N/A
1420.932	RECEIVER	FAST_SENDER
1423.361	FAST_SENDER	N/A
1424.140	RECEIVER	FAST_SENDER
1426.551	FAST_SENDER	N/A
1432.170	RECEIVER	FAST_SENDER
1434.608	FAST_SENDER	N/A
1435.401	RECEIVER	FAST_SENDER
1437.820	FAST_SENDER	N/A
1443.431	RECEIVER	FAST_SENDER
1445.835	FAST_SENDER	N/A
1446.634	RECEIVER	FAST_SENDER
1449.068	FAST_SENDER	N/A
1455.185	RECEIVER	FAST_SENDER
1457.631	FAST_SENDER	N/A
1458.369	RECEIVER	FAST_SENDER
1465.907	FAST_SENDER	N/A
1466.695	RECEIVER	FAST_SENDER
1469.115	FAST_SENDER	N/A
1474.926	RECEIVER	FAST_SENDER
1477.365	FAST_SENDER	N/A
1479.776	RECEIVER	FAST_SENDER
1482.214	FAST_SENDER	N/A
1487.794	RECEIVER	FAST_SENDER
1490.238	FAST_SENDER	N/A
1490.998	RECEIVER	FAST_SENDER
1493.442	FAST_SENDER	N/A
1499.601	RECEIVER	FAST_SENDER
1502.002	FAST_SENDER	N/A
1502.801	RECEIVER	FAST_SENDER
1505.222	FAST_SENDER	N/A
1511.136	RECEIVER	FAST_SENDER
1513.574	FAST_SENDER	N/A
1514.343	RECEIVER	FAST_SENDER
1516.771	FAST_SENDER	N/A
1522.822	RECEIVER	FAST_SENDER
1525.225	FAST_SENDER	N/A
1527.668	RECEIVER	FAST_SENDER
1530.081	FAST_SENDER	N/A
1536.088	RECEIVER	FAST_SENDER
1538.499	FAST_SENDER	N/A
1540.602	RECEIVER	FAST_SENDER
1543.024	FAST_SENDER	N/A
1549.083	RECEIVER	FAST_SENDER
1551.520	FAST_SENDER	N/A
1557.502	RECEIVER	FAST_SENDER
1559.926	FAST_SENDER	N/A
1560.657	RECEIVER	FAST_SENDER
1568.058	FAST_SENDER	N/A
1568.820	RECEIVER	FAST_SENDER
1571.241	FAST_SENDER	N/A
1576.718	RECEIVER	FAST_SENDER
1579.123	FAST_SENDER	N/A
1579.867	RECEIVER	FAST_SENDER
1582.279	FAST_SENDER	N/A
1588.189	RECEIVER	FAST_SENDER
1590.591	FAST_SENDER	N/A
1591.360	RECEIVER	FAST_SENDER
1593.762	FAST_SENDER	N/A
1599.760	RECEIVER	FAST_SENDER
1602.209	FAST_SENDER	N/A
1602.977	RECEIVER	FAST_SENDER
1605.398	FAST_SENDER	N/A
1611.350	RECEIVER	FAST_SENDER
1613.786	FAST_SENDER	N/A
1614.529	RECEIVER	FAST_SENDER
1616.975	FAST_SENDER	N/A
1622.739	RECEIVER	FAST_SENDER
1625.171	FAST_SENDER	N/A
1625.942	RECEIVER	FAST_SENDER
1628.373	FAST_SENDER	N/A
1634.004	RECEIVER	FAST_SENDER
1636.428	FAST_SENDER	N/A
1637.168	RECEIVER	FAST_SENDER
1639.608	FAST_SENDER	N/A
1646.021	RECEIVER	FAST_SENDER
1648.456	FAST_SENDER	N/A
1649.228	RECEIVER	FAST_SENDER
1651.634	FAST_SENDER	N/A
1657.301	RECEIVER	FAST_SENDER
1659.420	SLOW_SENDER1	N/A
1659.702	FAST_SENDER	N/A
1660.195	RECEIVER	SLOW_SENDER1
1662.597	SLOW_SENDER1	N/A
1666.087	RECEIVER	FAST_SENDER
1668.524	FAST_SENDER	N/A
1669.294	RECEIVER	FAST_SENDER
1671.709	FAST_SENDER	N/A
1674.996	SLOW_SENDER1	N/A
1675.798	RECEIVER	SLOW_SENDER1
1681.246	SLOW_SENDER1	N/A
1684.055	RECEIVER	SLOW_SENDER1
1684.466	FAST_SENDER	N/A
1690.343	RECEIVER	FAST_SENDER
1691.494	SLOW_SENDER1	N/A
1692.772	FAST_SENDER	N/A
1693.536	RECEIVER	FAST_SENDER
1695.896	RECEIVER	SLOW_SENDER1
1696.437	FAST_SENDER	N/A
1698.437	FAST_SENDER	N/A
1700.437	FAST_SENDER	N/A
1702.437	FAST_SENDER	N/A
1703.324	SLOW_SENDER1	N/A
1704.068	RECEIVER	SLOW_SENDER1
1704.437	FAST_SENDER	N/A
1706.437	FAST_SENDER	N/A
1708.437	FAST_SENDER	N/A
1710.437	FAST_SENDER	N/A
1711.207	RECEIVER	FAST_SENDER
1711.496	SLOW_SENDER1	N/A
1712.297	RECEIVER	SLOW_SENDER1
1713.656	FAST_SENDER	N/A
1719.493	RECEIVER	FAST_SENDER
1719.724	SLOW_SENDER1	N/A
1721.931	FAST_SENDER	N/A
1722.272	RECEIVER	SLOW_SENDER1
1727.937	RECEIVER	FAST_SENDER
1730.347	FAST_SENDER	N/A
1732.347	FAST_SENDER	N/A
1734.347	FAST_SENDER	N/A
1736.347	FAST_SENDER	N/A
1738.347	FAST_SENDER	N/A
1740.347	FAST_SENDER	N/A
1742.347	FAST_SENDER	N/A
1744.347	FAST_SENDER	N/A
1749.998	RECEIVER	FAST_SENDER
1752.417	FAST_SENDER	N/A
1753.225	RECEIVER	FAST_SENDER
1755.663	FAST_SENDER	N/A
1761.724	RECEIVER	FAST_SENDER
1764.126	FAST_SENDER	N/A
1764.909	RECEIVER	FAST_SENDER
1767.331	FAST_SENDER	N/A
1773.437	RECEIVER	FAST_SENDER
1775.878	FAST_SENDER	N/A
1776.610	RECEIVER	FAST_SENDER
1779.040	FAST_SENDER	N/A
1785.252	RECEIVER	FAST_SENDER
1787.652	FAST_SENDER	N/A
1788.408	RECEIVER	FAST_SENDER
1790.816	FAST_SENDER	N/A
1796.491	RECEIVER	FAST_SENDER
1798.899	FAST_SENDER	N/A
1799.634	RECEIVER	FAST_SENDER
1802.043	FAST_SENDER	N/A
1807.696	RECEIVER	FAST_SENDER
1810.118	FAST_SENDER	N/A
1810.880	RECEIVER	FAST_SENDER
1813.309	FAST_SENDER	N/A
1819.362	RECEIVER	FAST_SENDER
1821.809	FAST_SENDER	N/A
1822.557	RECEIVER	FAST_SENDER
1824.980	FAST_SENDER	N/A
1830.756	RECEIVER	FAST_SENDER
1833.165	FAST_SENDER	N/A
1833.899	RECEIVER	FAST_SENDER
1836.319	FAST_SENDER	N/A
1841.837	RECEIVER	FAST_SENDER
1844.238	FAST_SENDER	N/A
1845.049	RECEIVER	FAST_SENDER
1847.465	FAST_SENDER	N/A
1853.511	RECEIVER	FAST_SENDER
1860.343	FAST_SENDER	N/A
1861.100	RECEIVER	FAST_SENDER
1863.517	FAST_SENDER	N/A
1869.679	RECEIVER	FAST_SENDER
1872.101	FAST_SENDER	N/A
1872.888	RECEIVER	FAST_SENDER
1875.327	FAST_SENDER	N/A
1881.141	RECEIVER	FAST_SENDER
1883.587	FAST_SENDER	N/A
1884.335	RECEIVER	FAST_SENDER
1886.735	FAST_SENDER	N/A
1892.656	RECEIVER	FAST_SENDER
1895.064	FAST_SENDER	N/A
1895.838	RECEIVER	FAST_SENDER
1898.257	FAST_SENDER	N/A
1904.394	RECEIVER	FAST_SENDER
1906.840	FAST_SENDER	N/A
1907.594	RECEIVER	FAST_SENDER
1910.008	FAST_SENDER	N/A
1915.843	RECEIVER	FAST_SENDER
1918.248	FAST_SENDER	N/A
1919.018	RECEIVER	FAST_SENDER
1921.432	FAST_SENDER	N/A
1927.549	RECEIVER	FAST_SENDER
1929.985	FAST_SENDER	N/A
1930.732	RECEIVER	FAST_SENDER
1933.169	FAST_SENDER	N/A
1938.946	RECEIVER	FAST_SENDER
1941.365	FAST_SENDER	N/A
1942.074	RECEIVER	FAST_SENDER
1944.497	FAST_SENDER	N/A
1950.692	RECEIVER	FAST_SENDER
1953.135	FAST_SENDER	N/A
1953.906	RECEIVER	FAST_SENDER
1956.321	FAST_SENDER	N/A
1962.097	RECEIVER	FAST_SENDER
1964.517	FAST_SENDER	N/A
1965.303	RECEIVER	FAST_SENDER
1967.711	FAST_SENDER	N/A
1973.726	RECEIVER	FAST_SENDER
1976.152	FAST_SENDER	N/A
1978.392	RECEIVER	FAST_SENDER
1980.836	FAST_SENDER	N/A
1984.370	SLOW_SENDER1	N/A
1986.691	RECEIVER	FAST_SENDER
1989.128	FAST_SENDER	N/A
1989.872	RECEIVER	FAST_SENDER
1990.789	RECEIVER	SLOW_SENDER1
1992.283	FAST_SENDER	N/A
1993.037	RECEIVER	FAST_SENDER
1993.197	SLOW_SENDER1	N/A
1995.474	FAST_SENDER	N/A
1996.951	RECEIVER	SLOW_SENDER1
2001.935	RECEIVER	FAST_SENDER
2002.369	SLOW_SENDER1	N/A
2003.120	RECEIVER	SLOW_SENDER1
2004.367	FAST_SENDER	N/A
2006.367	FAST_SENDER	N/A
2008.367	FAST_SENDER	N/A
2010.367	FAST_SENDER	N/A
2010.550	SLOW_SENDER1	N/A
2011.265	RECEIVER	SLOW_SENDER1
2012.367	FAST_SENDER	N/A
2014.367	FAST_SENDER	N/A
2016.367	FAST_SENDER	N/A
2018.367	FAST_SENDER	N/A
2018.674	SLOW_SENDER1	N/A
2019.421	RECEIVER	SLOW_SENDER1
2020.939	RECEIVER	FAST_SENDER
2023.379	FAST_SENDER	N/A
2026.837	SLOW_SENDER1	N/A
2027.597	RECEIVER	SLOW_SENDER1
2029.023	RECEIVER	FAST_SENDER
2031.426	FAST_SENDER	N/A
2035.046	SLOW_SENDER1	N/A
2035.829	RECEIVER	SLOW_SENDER1
2037.786	RECEIVER	FAST_SENDER
2040.233	FAST_SENDER	N/A
2043.261	SLOW_SENDER1	N/A
2044.028	RECEIVER	SLOW_SENDER1
2046.009	RECEIVER	FAST_SENDER
2048.438	FAST_SENDER	N/A
2051.452	SLOW_SENDER1	N/A
2052.242	RECEIVER	SLOW_SENDER1
2054.715	RECEIVER	FAST_SENDER
2057.135	FAST_SENDER	N/A
2059.662	SLOW_SENDER1	N/A
2060.445	RECEIVER	SLOW_SENDER1
2063.014	RECEIVER	FAST_SENDER
2065.457	FAST_SENDER	N/A
2067.879	SLOW_SENDER1	N/A
2071.430	RECEIVER	FAST_SENDER
2073.864	FAST_SENDER	N/A
2075.864	FAST_SENDER	N/A
2077.864	FAST_SENDER	N/A
2079.864	FAST_SENDER	N/A
2081.864	FAST_SENDER	N/A
2083.864	FAST_SENDER	N/A
2085.864	FAST_SENDER	N/A
2087.864	FAST_SENDER	N/A
2093.971	RECEIVER	FAST_SENDER
2096.413	FAST_SENDER	N/A
2102.838	RECEIVER	FAST_SENDER
2105.269	FAST_SENDER	N/A
2111.444	RECEIVER	FAST_SENDER
2113.876	FAST_SENDER	N/A
2120.256	RECEIVER	FAST_SENDER
2122.705	FAST_SENDER	N/A
2123.501	RECEIVER	FAST_SENDER
2125.931	FAST_SENDER	N/A
2136.372	RECEIVER	FAST_SENDER
2138.781	FAST_SENDER	N/A
2149.108	RECEIVER	FAST_SENDER
2151.540	FAST_SENDER	N/A
2157.707	RECEIVER	FAST_SENDER
2160.139	FAST_SENDER	N/A
2165.858	RECEIVER	FAST_SENDER
2168.275	FAST_SENDER	N/A
2173.738	RECEIVER	FAST_SENDER
2176.176	FAST_SENDER	N/A
2182.297	RECEIVER	FAST_SENDER
2184.738	FAST_SENDER	N/A
2190.794	RECEIVER	FAST_SENDER
2193.201	FAST_SENDER	N/A
2203.451	RECEIVER	FAST_SENDER
2205.851	FAST_SENDER	N/A
2211.944	RECEIVER	FAST_SENDER
2214.368	FAST_SENDER	N/A
2220.497	RECEIVER	FAST_SENDER
2222.932	FAST_SENDER	N/A
2228.594	RECEIVER	FAST_SENDER
2230.998	FAST_SENDER	N/A
2236.763	RECEIVER	FAST_SENDER
2239.180	FAST_SENDER	N/A
2239.986	RECEIVER	FAST_SENDER
2242.399	FAST_SENDER	N/A
2248.423	RECEIVER	FAST_SENDER
2250.862	FAST_SENDER	N/A
2251.586	RECEIVER	FAST_SENDER
2254.035	FAST_SENDER	N/A
2259.995	RECEIVER	FAST_SENDER
2262.411	FAST_SENDER	N/A
2263.174	RECEIVER	FAST_SENDER
2265.619	FAST_SENDER	N/A
2271.314	RECEIVER	FAST_SENDER
2273.730	FAST_SENDER	N/A
2274.482	RECEIVER	FAST_SENDER
2276.931	FAST_SENDER	N/A
2282.957	RECEIVER	FAST_SENDER
2285.358	FAST_SENDER	N/A
2286.117	RECEIVER	FAST_SENDER
2288.538	FAST_SENDER	N/A
2294.997	RECEIVER	FAST_SENDER
2297.414	FAST_SENDER	N/A
2298.213	RECEIVER	FAST_SENDER
2300.644	FAST_SENDER	N/A
2306.477	RECEIVER	FAST_SENDER
2308.888	FAST_SENDER	N/A
2309.644	RECEIVER	FAST_SENDER
2312.057	FAST_SENDER	N/A
2318.160	RECEIVER	FAST_SENDER
2320.596	FAST_SENDER	N/A
2321.399	RECEIVER	FAST_SENDER
2323.806	FAST_SENDER	N/A
2329.352	RECEIVER	FAST_SENDER
2331.370	SLOW_SENDER1	N/A
2331.801	FAST_SENDER	N/A
2332.129	RECEIVER	SLOW_SENDER1
2340.739	SLOW_SENDER1	N/A
2343.469	RECEIVER	FAST_SENDER
2345.222	RECEIVER	SLOW_SENDER1
2345.908	FAST_SENDER	N/A
2347.908	FAST_SENDER	N/A
2349.908	FAST_SENDER	N/A
2350.640	SLOW_SENDER1	N/A
2351.364	RECEIVER	SLOW_SENDER1
2351.908	FAST_SENDER	N/A
2353.908	FAST_SENDER	N/A
2355.908	FAST_SENDER	N/A
2357.908	FAST_SENDER	N/A
2358.802	SLOW_SENDER1	N/A
2359.520	RECEIVER	SLOW_SENDER1
2359.908	FAST_SENDER	N/A
2365.961	RECEIVER	FAST_SENDER
2366.943	SLOW_SENDER1	N/A
2367.701	RECEIVER	SLOW_SENDER1
2368.361	FAST_SENDER	N/A
2374.332	RECEIVER	FAST_SENDER
2375.107	SLOW_SENDER1	N/A
2375.883	RECEIVER	SLOW_SENDER1
2376.734	FAST_SENDER	N/A
2382.346	RECEIVER	FAST_SENDER
2383.310	SLOW_SENDER1	N/A
2384.046	RECEIVER	SLOW_SENDER1
2384.755	FAST_SENDER	N/A
2395.101	SLOW_SENDER1	N/A
2395.848	RECEIVER	SLOW_SENDER1
2398.125	FAST_SENDER	N/A
2400.125	FAST_SENDER	N/A
2402.125	FAST_SENDER	N/A
2403.252	SLOW_SENDER1	N/A
2404.033	RECEIVER	SLOW_SENDER1
2404.125	FAST_SENDER	N/A
2406.125	FAST_SENDER	N/A
2408.125	FAST_SENDER	N/A
2410.125	FAST_SENDER	N/A
2411.443	SLOW_SENDER1	N/A
2412.125	FAST_SENDER	N/A
2412.230	RECEIVER	SLOW_SENDER1
2418.068	RECEIVER	FAST_SENDER
2419.648	SLOW_SENDER1	N/A
2420.432	RECEIVER	SLOW_SENDER1
2420.501	FAST_SENDER	N/A
2426.501	RECEIVER	FAST_SENDER
2428.914	FAST_SENDER	N/A
2434.720	RECEIVER	FAST_SENDER
2437.146	FAST_SENDER	N/A
2443.215	RECEIVER	FAST_SENDER
2445.635	FAST_SENDER	N/A
2451.632	RECEIVER	FAST_SENDER
2454.049	FAST_SENDER	N/A
2459.606	RECEIVER	FAST_SENDER
2462.020	FAST_SENDER	N/A
2468.017	RECEIVER	FAST_SENDER
2470.453	FAST_SENDER	N/A
2476.186	RECEIVER	FAST_SENDER
2478.591	FAST_SENDER	N/A
2484.417	RECEIVER	FAST_SENDER
2491.580	FAST_SENDER	N/A
2497.642	RECEIVER	FAST_SENDER
2500.053	FAST_SENDER	N/A
2505.569	RECEIVER	FAST_SENDER
2512.805	FAST_SENDER	N/A
2518.706	RECEIVER	FAST_SENDER
2521.147	FAST_SENDER	N/A
2521.938	RECEIVER	FAST_SENDER
2524.366	FAST_SENDER	N/A
2530.317	RECEIVER	FAST_SENDER
2532.737	FAST_SENDER	N/A
2533.471	RECEIVER	FAST_SENDER
2535.916	FAST_SENDER	N/A
2542.071	RECEIVER	FAST_SENDER
2544.480	FAST_SENDER	N/A
2545.252	RECEIVER	FAST_SENDER
2547.699	FAST_SENDER	N/A
2553.726	RECEIVER	FAST_SENDER
2556.141	FAST_SENDER	N/A
2556.938	RECEIVER	FAST_SENDER
2559.381	FAST_SENDER	N/A
2565.273	RECEIVER	FAST_SENDER
2567.703	FAST_SENDER	N/A
2568.450	RECEIVER	FAST_SENDER
2570.852	FAST_SENDER	N/A
2581.807	RECEIVER	FAST_SENDER
2584.233	FAST_SENDER	N/A
2590.156	RECEIVER	FAST_SENDER
2592.591	FAST_SENDER	N/A
2593.323	RECEIVER	FAST_SENDER
2595.735	FAST_SENDER	N/A
2601.574	RECEIVER	FAST_SENDER
2604.020	FAST_SENDER	N/A
2604.770	RECEIVER	FAST_SENDER
2607.198	FAST_SENDER	N/A
2613.059	RECEIVER	FAST_SENDER
2615.505	FAST_SENDER	N/A
2616.284	RECEIVER	FAST_SENDER
2618.718	FAST_SENDER	N/A
2624.400	RECEIVER	FAST_SENDER
2626.802	FAST_SENDER	N/A
2627.578	RECEIVER	FAST_SENDER
2630.013	FAST_SENDER	N/A
2636.262	RECEIVER	FAST_SENDER
2638.689	FAST_SENDER	N/A
2639.426	RECEIVER	FAST_SENDER
2641.836	FAST_SENDER	N/A
2647.633	RECEIVER	FAST_SENDER
2650.063	FAST_SENDER	N/A
2650.804	RECEIVER	FAST_SENDER
2653.240	FAST_SENDER	N/A
2659.213	RECEIVER	FAST_SENDER
2661.620	FAST_SENDER	N/A
2662.387	RECEIVER	FAST_SENDER
2664.790	FAST_SENDER	N/A
2670.923	RECEIVER	FAST_SENDER
2673.344	FAST_SENDER	N/A
2674.118	RECEIVER	FAST_SENDER
2676.520	FAST_SENDER	N/A
2680.660	SLOW_SENDER1	N/A
2682.491	RECEIVER	FAST_SENDER
2684.930	FAST_SENDER	N/A
2685.691	RECEIVER	FAST_SENDER
2686.491	RECEIVER	SLOW_SENDER1
2688.131	FAST_SENDER	N/A
2688.917	SLOW_SENDER1	N/A
2693.230	RECEIVER	SLOW_SENDER1
2698.676	SLOW_SENDER1	N/A
2700.719	FAST_SENDER	N/A
2700.989	RECEIVER	SLOW_SENDER1
2702.719	FAST_SENDER	N/A
2704.719	FAST_SENDER	N/A
2706.719	FAST_SENDER	N/A
2708.390	SLOW_SENDER1	N/A
2708.719	FAST_SENDER	N/A
2709.144	RECEIVER	SLOW_SENDER1
2710.719	FAST_SENDER	N/A
2712.719	FAST_SENDER	N/A
2714.719	FAST_SENDER	N/A
2715.490	RECEIVER	FAST_SENDER
2716.571	SLOW_SENDER1	N/A
2717.332	RECEIVER	SLOW_SENDER1
2717.920	FAST_SENDER	N/A
2718.711	RECEIVER	FAST_SENDER
2721.154	FAST_SENDER	N/A
2724.733	SLOW_SENDER1	N/A
2725.520	RECEIVER	SLOW_SENDER1
2732.940	SLOW_SENDER1	N/A
2734.009	FAST_SENDER	N/A
2734.749	RECEIVER	FAST_SENDER
2737.205	RECEIVER	SLOW_SENDER1
2737.696	FAST_SENDER	N/A
2739.696	FAST_SENDER	N/A
2741.696	FAST_SENDER	N/A
2743.696	FAST_SENDER	N/A
2744.619	SLOW_SENDER1	N/A
2745.696	FAST_SENDER	N/A
2747.696	FAST_SENDER	N/A
2749.696	FAST_SENDER	N/A
2751.696	FAST_SENDER	N/A
2752.468	RECEIVER	FAST_SENDER
2754.888	FAST_SENDER	N/A
2760.717	RECEIVER	FAST_SENDER
2763.149	FAST_SENDER	N/A
2763.913	RECEIVER	FAST_SENDER
2766.324	FAST_SENDER	N/A
2772.218	RECEIVER	FAST_SENDER
2778.973	FAST_SENDER	N/A
2779.740	RECEIVER	FAST_SENDER
2782.151	FAST_SENDER	N/A
2788.412	RECEIVER	FAST_SENDER
2790.819	FAST_SENDER	N/A
2791.570	RECEIVER	FAST_SENDER
2793.989	FAST_SENDER	N/A
2799.688	RECEIVER	FAST_SENDER
2802.089	FAST_SENDER	N/A
2802.839	RECEIVER	FAST_SENDER
2805.244	FAST_SENDER	N/A
2811.168	RECEIVER	FAST_SENDER
2813.617	FAST_SENDER	N/A
2814.393	RECEIVER	FAST_SENDER
2816.821	FAST_SENDER	N/A
2822.739	RECEIVER	FAST_SENDER
2825.157	FAST_SENDER	N/A
2825.883	RECEIVER	FAST_SENDER
2828.307	FAST_SENDER	N/A
2834.360	RECEIVER	FAST_SENDER
2836.772	FAST_SENDER	N/A
2839.291	RECEIVER	FAST_SENDER
2841.697	FAST_SENDER	N/A
2847.698	RECEIVER	FAST_SENDER
2850.147	FAST_SENDER	N/A
2850.886	RECEIVER	FAST_SENDER
2853.328	FAST_SENDER	N/A
2859.259	RECEIVER	FAST_SENDER
2861.665	FAST_SENDER	N/A
2862.434	RECEIVER	FAST_SENDER
2864.848	FAST_SENDER	N/A
2870.836	RECEIVER	FAST_SENDER
2873.269	FAST_SENDER	N/A
2874.076	RECEIVER	FAST_SENDER
2876.508	FAST_SENDER	N/A
2882.627	RECEIVER	FAST_SENDER
2885.030	FAST_SENDER	N/A
2885.827	RECEIVER	FAST_SENDER
2888.251	FAST_SENDER	N/A
2893.781	RECEIVER	FAST_SENDER
2900.614	FAST_SENDER	N/A
2901.344	RECEIVER	FAST_SENDER
2903.770	FAST_SENDER	N/A
2909.856	RECEIVER	FAST_SENDER
2912.273	FAST_SENDER	N/A
2912.981	RECEIVER	FAST_SENDER
2915.390	FAST_SENDER	N/A
2921.535	RECEIVER	FAST_SENDER
2923.965	FAST_SENDER	N/A
2924.770	RECEIVER	FAST_SENDER
2927.173	FAST_SENDER	N/A
2933.562	RECEIVER	FAST_SENDER
2935.988	FAST_SENDER	N/A
2936.742	RECEIVER	FAST_SENDER
2939.155	FAST_SENDER	N/A
2945.110	RECEIVER	FAST_SENDER
2951.729	FAST_SENDER	N/A
2952.491	RECEIVER	FAST_SENDER
2954.924	FAST_SENDER	N/A
2960.578	RECEIVER	FAST_SENDER
2963.017	FAST_SENDER	N/A
2963.789	RECEIVER	FAST_SENDER
2966.222	FAST_SENDER	N/A
2971.750	RECEIVER	FAST_SENDER
2974.197	FAST_SENDER	N/A
2974.972	RECEIVER	FAST_SENDER
2977.420	FAST_SENDER	N/A
2983.256	RECEIVER	FAST_SENDER
2985.664	FAST_SENDER	N/A
2986.422	RECEIVER	FAST_SENDER
2988.863	FAST_SENDER	N/A
2994.664	RECEIVER	FAST_SENDER
2997.099	FAST_SENDER	N/A
2997.844	RECEIVER	FAST_SENDER
3000.249	FAST_SENDER	N/A
3006.009	RECEIVER	FAST_SENDER
3006.550	SLOW_SENDER1	N/A
3007.316	RECEIVER	SLOW_SENDER1
3008.429	FAST_SENDER	N/A
3014.980	SLOW_SENDER1	N/A
3015.736	RECEIVER	SLOW_SENDER1
3019.004	RECEIVER	FAST_SENDER
3021.185	SLOW_SENDER1	N/A
3021.444	FAST_SENDER	N/A
3022.175	RECEIVER	FAST_SENDER
3025.094	RECEIVER	SLOW_SENDER1
3025.862	FAST_SENDER	N/A
3027.862	FAST_SENDER	N/A
3029.862	FAST_SENDER	N/A
3030.500	SLOW_SENDER1	N/A
3031.862	FAST_SENDER	N/A
3032.891	RECEIVER	SLOW_SENDER1
3033.862	FAST_SENDER	N/A
3035.862	FAST_SENDER	N/A
3037.862	FAST_SENDER	N/A
3039.862	FAST_SENDER	N/A
3040.291	SLOW_SENDER1	N/A
3044.657	RECEIVER	SLOW_SENDER1
3045.756	RECEIVER	FAST_SENDER
3048.187	FAST_SENDER	N/A
3050.187	FAST_SENDER	N/A
3052.076	SLOW_SENDER1	N/A
3052.187	FAST_SENDER	N/A
3052.871	RECEIVER	SLOW_SENDER1
3054.187	FAST_SENDER	N/A
3056.187	FAST_SENDER	N/A
3058.187	FAST_SENDER	N/A
3060.187	FAST_SENDER	N/A
3060.309	SLOW_SENDER1	N/A
3061.048	RECEIVER	SLOW_SENDER1
3062.187	FAST_SENDER	N/A
3062.930	RECEIVER	FAST_SENDER
3065.374	FAST_SENDER	N/A
3068.474	SLOW_SENDER1	N/A
3069.220	RECEIVER	SLOW_SENDER1
3071.616	RECEIVER	FAST_SENDER
3074.026	FAST_SENDER	N/A
3076.657	SLOW_SENDER1	N/A
3077.436	RECEIVER	SLOW_SENDER1
3079.970	RECEIVER	FAST_SENDER
3082.404	FAST_SENDER	N/A
3084.838	SLOW_SENDER1	N/A
3088.297	RECEIVER	FAST_SENDER
3090.698	FAST_SENDER	N/A
3096.278	RECEIVER	FAST_SENDER
3098.691	FAST_SENDER	N/A
3104.724	RECEIVER	FAST_SENDER
3107.173	FAST_SENDER	N/A
3113.102	RECEIVER	FAST_SENDER
3115.503	FAST_SENDER	N/A
3116.289	RECEIVER	FAST_SENDER
3118.739	FAST_SENDER	N/A
3125.102	RECEIVER	FAST_SENDER
3127.517	FAST_SENDER	N/A
3128.316	RECEIVER	FAST_SENDER
3130.758	FAST_SENDER	N/A
3136.506	RECEIVER	FAST_SENDER
3138.932	FAST_SENDER	N/A
3139.702	RECEIVER	FAST_SENDER
3142.144	FAST_SENDER	N/A
3147.697	RECEIVER	FAST_SENDER
3150.147	FAST_SENDER	N/A
3150.918	RECEIVER	FAST_SENDER
3153.363	FAST_SENDER	N/A
3158.925	RECEIVER	FAST_SENDER
3161.347	FAST_SENDER	N/A
3162.148	RECEIVER	FAST_SENDER
3164.553	FAST_SENDER	N/A
3170.542	RECEIVER	FAST_SENDER
3172.961	FAST_SENDER	N/A
3173.686	RECEIVER	FAST_SENDER
3176.093	FAST_SENDER	N/A
3182.320	RECEIVER	FAST_SENDER
3184.749	FAST_SENDER	N/A
3185.490	RECEIVER	FAST_SENDER
3187.924	FAST_SENDER	N/A
3193.684	RECEIVER	FAST_SENDER
3196.130	FAST_SENDER	N/A
3196.902	RECEIVER	FAST_SENDER
3199.318	FAST_SENDER	N/A
3204.867	RECEIVER	FAST_SENDER
3207.298	FAST_SENDER	N/A
3208.059	RECEIVER	FAST_SENDER
3210.477	FAST_SENDER	N/A
3216.644	RECEIVER	FAST_SENDER
3219.056	FAST_SENDER	N/A
3219.783	RECEIVER	FAST_SENDER
3222.195	FAST_SENDER	N/A
3228.186	RECEIVER	FAST_SENDER
3230.628	FAST_SENDER	N/A
3231.391	RECEIVER	FAST_SENDER
3233.820	FAST_SENDER	N/A
3244.460	RECEIVER	FAST_SENDER
3246.865	FAST_SENDER	N/A
3252.613	RECEIVER	FAST_SENDER
3255.045	FAST_SENDER	N/A
3255.831	RECEIVER	FAST_SENDER
3258.256	FAST_SENDER	N/A
3264.141	RECEIVER	FAST_SENDER
3266.590	FAST_SENDER	N/A
3267.375	RECEIVER	FAST_SENDER
3275.062	FAST_SENDER	N/A
3281.003	RECEIVER	FAST_SENDER
3283.439	FAST_SENDER	N/A
3284.220	RECEIVER	FAST_SENDER
3286.633	FAST_SENDER	N/A
3292.938	RECEIVER	FAST_SENDER
3295.348	FAST_SENDER	N/A
3296.128	RECEIVER	FAST_SENDER
3298.539	FAST_SENDER	N/A
3304.323	RECEIVER	FAST_SENDER
3306.770	FAST_SENDER	N/A
3307.521	RECEIVER	FAST_SENDER
3314.958	FAST_SENDER	N/A
3320.710	RECEIVER	FAST_SENDER
3323.125	FAST_SENDER	N/A
3323.868	RECEIVER	FAST_SENDER
3326.297	FAST_SENDER	N/A
3332.299	RECEIVER	FAST_SENDER
3334.728	FAST_SENDER	N/A
3335.486	RECEIVER	FAST_SENDER
3337.530	SLOW_SENDER1	N/A
3337.908	FAST_SENDER	N/A
3343.389	RECEIVER	SLOW_SENDER1
3345.836	SLOW_SENDER1	N/A
3346.610	RECEIVER	SLOW_SENDER1
3348.479	RECEIVER	FAST_SENDER
3350.909	FAST_SENDER	N/A
3352.028	SLOW_SENDER1	N/A
3352.805	RECEIVER	SLOW_SENDER1
3356.964	RECEIVER	FAST_SENDER
3359.365	FAST_SENDER	N/A
3361.365	FAST_SENDER	N/A
3361.376	SLOW_SENDER1	N/A
3362.172	RECEIVER	SLOW_SENDER1
3363.365	FAST_SENDER	N/A
3365.365	FAST_SENDER	N/A
3367.365	FAST_SENDER	N/A
3369.365	FAST_SENDER	N/A
3369.572	SLOW_SENDER1	N/A
3370.322	RECEIVER	SLOW_SENDER1
3371.365	FAST_SENDER	N/A
3373.365	FAST_SENDER	N/A
3377.758	SLOW_SENDER1	N/A
3378.502	RECEIVER	SLOW_SENDER1
3379.286	RECEIVER	FAST_SENDER
3381.722	FAST_SENDER	N/A
3385.932	SLOW_SENDER1	N/A
3386.690	RECEIVER	SLOW_SENDER1
3392.188	RECEIVER	FAST_SENDER
3394.124	SLOW_SENDER1	N/A
3394.599	FAST_SENDER	N/A
3398.903	RECEIVER	SLOW_SENDER1
3400.736	RECEIVER	FAST_SENDER
3403.145	FAST_SENDER	N/A
3405.145	FAST_SENDER	N/A
3406.351	SLOW_SENDER1	N/A
3407.109	RECEIVER	SLOW_SENDER1
3407.145	FAST_SENDER	N/A
3409.145	FAST_SENDER	N/A
3411.145	FAST_SENDER	N/A
3413.145	FAST_SENDER	N/A
3414.523	SLOW_SENDER1	N/A
3415.145	FAST_SENDER	N/A
3415.259	RECEIVER	SLOW_SENDER1
3417.145	FAST_SENDER	N/A
3422.685	SLOW_SENDER1	N/A
3423.467	RECEIVER	SLOW_SENDER1
3428.379	RECEIVER	FAST_SENDER
3430.813	FAST_SENDER	N/A
3430.897	SLOW_SENDER1	N/A
3436.780	RECEIVER	FAST_SENDER
3439.193	FAST_SENDER	N/A
3445.410	RECEIVER	FAST_SENDER
3447.850	FAST_SENDER	N/A
3453.883	RECEIVER	FAST_SENDER
3456.328	FAST_SENDER	N/A
3462.046	RECEIVER	FAST_SENDER
3464.491	FAST_SENDER	N/A
3470.573	RECEIVER	FAST_SENDER
3473.008	FAST_SENDER	N/A
3478.941	RECEIVER	FAST_SENDER
3481.364	FAST_SENDER	N/A
3487.251	RECEIVER	FAST_SENDER
3489.657	FAST_SENDER	N/A
3495.499	RECEIVER	FAST_SENDER
3497.920	FAST_SENDER	N/A
3503.870	RECEIVER	FAST_SENDER
3506.303	FAST_SENDER	N/A
3512.375	RECEIVER	FAST_SENDER
3514.798	FAST_SENDER	N/A
3525.683	RECEIVER	FAST_SENDER
3528.106	FAST_SENDER	N/A
3534.182	RECEIVER	FAST_SENDER
3536.600	FAST_SENDER	N/A
3542.589	RECEIVER	FAST_SENDER
3545.017	FAST_SENDER	N/A
3550.795	RECEIVER	FAST_SENDER
3553.213	FAST_SENDER	N/A
3558.888	RECEIVER	FAST_SENDER
3561.325	FAST_SENDER	N/A
3567.269	RECEIVER	FAST_SENDER
3569.679	FAST_SENDER	N/A
3580.377	RECEIVER	FAST_SENDER
3582.807	FAST_SENDER	N/A
3588.878	RECEIVER	FAST_SENDER
3591.317	FAST_SENDER	N/A
3597.275	RECEIVER	FAST_SENDER
3599.692	FAST_SENDER	N/A
3605.742	RECEIVER	FAST_SENDER
3608.187	FAST_SENDER	N/A
3613.795	RECEIVER	FAST_SENDER
3616.223	FAST_SENDER	N/A
3622.129	RECEIVER	FAST_SENDER
3624.540	FAST_SENDER	N/A
3630.450	RECEIVER	FAST_SENDER
3632.886	FAST_SENDER	N/A
3638.428	RECEIVER	FAST_SENDER
3640.843	FAST_SENDER	N/A
3646.765	RECEIVER	FAST_SENDER
3649.172	FAST_SENDER	N/A
3654.948	RECEIVER	FAST_SENDER
3657.360	FAST_SENDER	N/A
3658.169	RECEIVER	FAST_SENDER
3660.599	FAST_SENDER	N/A
3666.364	RECEIVER	FAST_SENDER
3668.780	FAST_SENDER	N/A
3669.580	RECEIVER	FAST_SENDER
3671.989	FAST_SENDER	N/A
3678.016	RECEIVER	FAST_SENDER
3680.420	FAST_SENDER	N/A
3681.161	RECEIVER	FAST_SENDER
3683.581	FAST_SENDER	N/A
3689.366	RECEIVER	FAST_SENDER
3691.660	SLOW_SENDER1	N/A
3691.776	FAST_SENDER	N/A
3692.424	RECEIVER	SLOW_SENDER1
3694.864	SLOW_SENDER1	N/A
3698.023	RECEIVER	FAST_SENDER
3700.447	FAST_SENDER	N/A
3701.206	RECEIVER	FAST_SENDER
3703.621	FAST_SENDER	N/A
3707.209	SLOW_SENDER1	N/A
3708.009	RECEIVER	SLOW_SENDER1
3709.176	RECEIVER	FAST_SENDER
3711.626	FAST_SENDER	N/A
3713.448	SLOW_SENDER1	N/A
3714.730	RECEIVER	SLOW_SENDER1
3717.899	RECEIVER	FAST_SENDER
3720.167	SLOW_SENDER1	N/A
3720.310	FAST_SENDER	N/A
3720.883	RECEIVER	SLOW_SENDER1
3726.840	RECEIVER	FAST_SENDER
3728.316	SLOW_SENDER1	N/A
3729.095	RECEIVER	SLOW_SENDER1
3729.242	FAST_SENDER	N/A
3735.297	RECEIVER	FAST_SENDER
3736.536	SLOW_SENDER1	N/A
3737.307	RECEIVER	SLOW_SENDER1
3737.736	FAST_SENDER	N/A
3743.503	RECEIVER	FAST_SENDER
3744.711	SLOW_SENDER1	N/A
3745.443	RECEIVER	SLOW_SENDER1
3745.938	FAST_SENDER	N/A
3751.766	RECEIVER	FAST_SENDER
3752.855	SLOW_SENDER1	N/A
3753.633	RECEIVER	SLOW_SENDER1
3754.192	FAST_SENDER	N/A
3760.150	RECEIVER	FAST_SENDER
3761.036	SLOW_SENDER1	N/A
3761.835	RECEIVER	SLOW_SENDER1
3762.597	FAST_SENDER	N/A
3768.372	RECEIVER	FAST_SENDER
3769.278	SLOW_SENDER1	N/A
3770.076	RECEIVER	SLOW_SENDER1
3770.800	FAST_SENDER	N/A
3776.448	RECEIVER	FAST_SENDER
3777.496	SLOW_SENDER1	N/A
3778.272	RECEIVER	SLOW_SENDER1
3778.895	FAST_SENDER	N/A
3784.971	RECEIVER	FAST_SENDER
3785.715	SLOW_SENDER1	N/A
3786.520	RECEIVER	SLOW_SENDER1
3787.395	FAST_SENDER	N/A
3793.357	RECEIVER	FAST_SENDER
3793.940	SLOW_SENDER1	N/A
3795.786	FAST_SENDER	N/A
3801.500	RECEIVER	FAST_SENDER
3803.937	FAST_SENDER	N/A
3809.917	RECEIVER	FAST_SENDER
3812.350	FAST_SENDER	N/A
3823.295	RECEIVER	FAST_SENDER
3825.745	FAST_SENDER	N/A
3831.260	RECEIVER	FAST_SENDER
3833.696	FAST_SENDER	N/A
3844.104	RECEIVER	FAST_SENDER
3846.540	FAST_SENDER	N/A
3852.589	RECEIVER	FAST_SENDER
3854.996	FAST_SENDER	N/A
3867.489	FAST_SENDER	N/A
3873.501	RECEIVER	FAST_SENDER
3875.947	FAST_SENDER	N/A
3881.796	RECEIVER	FAST_SENDER
3884.228	FAST_SENDER	N/A
3890.030	RECEIVER	FAST_SENDER
3892.431	FAST_SENDER	N/A
3898.287	RECEIVER	FAST_SENDER
3900.695	FAST_SENDER	N/A
3906.970	RECEIVER	FAST_SENDER
3909.419	FAST_SENDER	N/A
3915.292	RECEIVER	FAST_SENDER
3917.703	FAST_SENDER	N/A
3923.958	RECEIVER	FAST_SENDER
3926.375	FAST_SENDER	N/A
3932.436	RECEIVER	FAST_SENDER
3934.859	FAST_SENDER	N/A
3940.720	RECEIVER	FAST_SENDER
3943.170	FAST_SENDER	N/A
3949.412	RECEIVER	FAST_SENDER
3951.855	FAST_SENDER	N/A
3957.685	RECEIVER	FAST_SENDER
3960.115	FAST_SENDER	N/A
3965.953	RECEIVER	FAST_SENDER
3968.384	FAST_SENDER	N/A
3974.539	RECEIVER	FAST_SENDER
3976.968	FAST_SENDER	N/A
3982.597	RECEIVER	FAST_SENDER
3985.033	FAST_SENDER	N/A
3991.154	RECEIVER	FAST_SENDER
3993.566	FAST_SENDER	N/A
3999.468	RECEIVER	FAST_SENDER
4001.906	FAST_SENDER	N/A
4007.434	RECEIVER	FAST_SENDER
4009.854	FAST_SENDER	N/A
4015.870	RECEIVER	FAST_SENDER
4018.320	FAST_SENDER	N/A
4019.087	RECEIVER	FAST_SENDER
4021.487	FAST_SENDER	N/A
4027.284	RECEIVER	FAST_SENDER
4029.716	FAST_SENDER	N/A
4030.490	RECEIVER	FAST_SENDER
4032.926	FAST_SENDER	N/A
4038.876	RECEIVER	FAST_SENDER
4041.321	FAST_SENDER	N/A
4042.084	RECEIVER	FAST_SENDER
4049.957	FAST_SENDER	N/A
4056.103	RECEIVER	FAST_SENDER
4056.250	SLOW_SENDER1	N/A
4057.037	RECEIVER	SLOW_SENDER1
4058.551	FAST_SENDER	N/A
4059.482	SLOW_SENDER1	N/A
4064.522	RECEIVER	FAST_SENDER
4066.968	FAST_SENDER	N/A
4067.214	RECEIVER	SLOW_SENDER1
4072.625	SLOW_SENDER1	N/A
4072.837	RECEIVER	FAST_SENDER
4075.262	FAST_SENDER	N/A
4077.237	RECEIVER	SLOW_SENDER1
4084.644	SLOW_SENDER1	N/A
4085.401	RECEIVER	SLOW_SENDER1
4086.485	RECEIVER	FAST_SENDER
4088.924	FAST_SENDER	N/A
4090.924	FAST_SENDER	N/A
4092.815	SLOW_SENDER1	N/A
4092.924	FAST_SENDER	N/A
4093.597	RECEIVER	SLOW_SENDER1
4094.924	FAST_SENDER	N/A
4096.924	FAST_SENDER	N/A
4098.924	FAST_SENDER	N/A
4100.924	FAST_SENDER	N/A
4101.016	SLOW_SENDER1	N/A
4101.794	RECEIVER	SLOW_SENDER1
4102.924	FAST_SENDER	N/A
4108.585	RECEIVER	FAST_SENDER
4109.229	SLOW_SENDER1	N/A
4109.991	RECEIVER	SLOW_SENDER1
4110.986	FAST_SENDER	N/A
4117.297	RECEIVER	FAST_SENDER
4117.440	SLOW_SENDER1	N/A
4118.189	RECEIVER	SLOW_SENDER1
4119.730	FAST_SENDER	N/A
4125.713	RECEIVER	FAST_SENDER
4128.143	FAST_SENDER	N/A
4130.143	FAST_SENDER	N/A
4132.143	FAST_SENDER	N/A
4134.143	FAST_SENDER	N/A
4136.143	FAST_SENDER	N/A
4138.143	FAST_SENDER	N/A
4140.143	FAST_SENDER	N/A
4142.143	FAST_SENDER	N/A
4147.884	RECEIVER	FAST_SENDER
4150.307	FAST_SENDER	N/A
4156.276	RECEIVER	FAST_SENDER
4158.681	FAST_SENDER	N/A
4164.641	RECEIVER	FAST_SENDER
4167.082	FAST_SENDER	N/A
4172.937	RECEIVER	FAST_SENDER
4175.349	FAST_SENDER	N/A
4176.119	RECEIVER	FAST_SENDER
4178.537	FAST_SENDER	N/A
4184.846	RECEIVER	FAST_SENDER
4187.269	FAST_SENDER	N/A
4188.028	RECEIVER	FAST_SENDER
4190.429	FAST_SENDER	N/A
4196.262	RECEIVER	FAST_SENDER
4198.679	FAST_SENDER	N/A
4199.458	RECEIVER	FAST_SENDER
4201.888	FAST_SENDER	N/A
4207.822	RECEIVER	FAST_SENDER
4210.232	FAST_SENDER	N/A
4210.999	RECEIVER	FAST_SENDER
4213.442	FAST_SENDER	N/A
4219.182	RECEIVER	FAST_SENDER
4221.610	FAST_SENDER	N/A
4222.388	RECEIVER	FAST_SENDER
4224.816	FAST_SENDER	N/A
4230.793	RECEIVER	FAST_SENDER
4233.225	FAST_SENDER	N/A
4233.975	RECEIVER	FAST_SENDER
4236.424	FAST_SENDER	N/A
4242.299	RECEIVER	FAST_SENDER
4244.734	FAST_SENDER	N/A
4245.499	RECEIVER	FAST_SENDER
4247.928	FAST_SENDER	N/A
4253.853	RECEIVER	FAST_SENDER
4256.284	FAST_SENDER	N/A
4257.062	RECEIVER	FAST_SENDER
4259.494	FAST_SENDER	N/A
4265.442	RECEIVER	FAST_SENDER
4267.874	FAST_SENDER	N/A
4268.592	RECEIVER	FAST_SENDER
4270.993	FAST_SENDER	N/A
4276.976	RECEIVER	FAST_SENDER
4279.424	FAST_SENDER	N/A
4280.211	RECEIVER	FAST_SENDER
4282.623	FAST_SENDER	N/A
4288.558	RECEIVER	FAST_SENDER
4290.993	FAST_SENDER	N/A
4291.793	RECEIVER	FAST_SENDER
4294.208	FAST_SENDER	N/A
4304.284	RECEIVER	FAST_SENDER
4306.704	FAST_SENDER	N/A
4312.828	RECEIVER	FAST_SENDER
4315.264	FAST_SENDER	N/A
4316.017	RECEIVER	FAST_SENDER
4318.453	FAST_SENDER	N/A
4324.168	RECEIVER	FAST_SENDER
4326.570	FAST_SENDER	N/A
4327.357	RECEIVER	FAST_SENDER
4329.791	FAST_SENDER	N/A
4335.806	RECEIVER	FAST_SENDER
4338.251	FAST_SENDER	N/A
4340.682	RECEIVER	FAST_SENDER
4343.129	FAST_SENDER	N/A
4348.801	RECEIVER	FAST_SENDER
4351.202	FAST_SENDER	N/A
4356.988	RECEIVER	FAST_SENDER
4359.423	FAST_SENDER	N/A
4365.008	RECEIVER	FAST_SENDER
4367.444	FAST_SENDER	N/A
4373.456	RECEIVER	FAST_SENDER
4375.886	FAST_SENDER	N/A
4381.453	RECEIVER	FAST_SENDER
4383.600	SLOW_SENDER1	N/A
4383.895	FAST_SENDER	N/A
4384.374	RECEIVER	SLOW_SENDER1
4386.779	SLOW_SENDER1	N/A
4389.792	RECEIVER	FAST_SENDER
4392.233	FAST_SENDER	N/A
4392.627	RECEIVER	SLOW_SENDER1
4398.370	RECEIVER	FAST_SENDER
4400.458	SLOW_SENDER1	N/A
4400.776	FAST_SENDER	N/A
4401.202	RECEIVER	SLOW_SENDER1
4406.624	SLOW_SENDER1	N/A
4406.749	RECEIVER	FAST_SENDER
4410.284	RECEIVER	SLOW_SENDER1
4411.064	FAST_SENDER	N/A
4413.064	FAST_SENDER	N/A
4415.064	FAST_SENDER	N/A
4417.064	FAST_SENDER	N/A
4417.693	SLOW_SENDER1	N/A
4418.496	RECEIVER	SLOW_SENDER1
4419.064	FAST_SENDER	N/A
4421.064	FAST_SENDER	N/A
4423.064	FAST_SENDER	N/A
4425.064	FAST_SENDER	N/A
4425.919	SLOW_SENDER1	N/A
4429.743	RECEIVER	SLOW_SENDER1
4430.619	RECEIVER	FAST_SENDER
4433.036	FAST_SENDER	N/A
4435.036	FAST_SENDER	N/A
4437.036	FAST_SENDER	N/A
4437.193	SLOW_SENDER1	N/A
4437.973	RECEIVER	SLOW_SENDER1
4439.036	FAST_SENDER	N/A
4441.036	FAST_SENDER	N/A
4443.036	FAST_SENDER	N/A
4445.036	FAST_SENDER	N/A
4445.402	SLOW_SENDER1	N/A
4446.168	RECEIVER	SLOW_SENDER1
4447.036	FAST_SENDER	N/A
4452.535	RECEIVER	FAST_SENDER
4453.571	SLOW_SENDER1	N/A
4454.364	RECEIVER	SLOW_SENDER1
4454.948	FAST_SENDER	N/A
4460.562	RECEIVER	FAST_SENDER
4462.974	FAST_SENDER	N/A
4469.234	RECEIVER	FAST_SENDER
4471.647	FAST_SENDER	N/A
4477.717	RECEIVER	FAST_SENDER
4480.148	FAST_SENDER	N/A
4486.149	RECEIVER	FAST_SENDER
4488.574	FAST_SENDER	N/A
4494.528	RECEIVER	FAST_SENDER
4496.970	FAST_SENDER	N/A
4503.099	RECEIVER	FAST_SENDER
4505.510	FAST_SENDER	N/A
4511.608	RECEIVER	FAST_SENDER
4514.018	FAST_SENDER	N/A
4514.769	RECEIVER	FAST_SENDER
4517.218	FAST_SENDER	N/A
4523.109	RECEIVER	FAST_SENDER
4525.514	FAST_SENDER	N/A
4526.264	RECEIVER	FAST_SENDER
4528.707	FAST_SENDER	N/A
4534.785	RECEIVER	FAST_SENDER
4537.197	FAST_SENDER	N/A
4537.925	RECEIVER	FAST_SENDER
4540.360	FAST_SENDER	N/A
4550.722	RECEIVER	FAST_SENDER
4553.134	FAST_SENDER	N/A
4563.558	RECEIVER	FAST_SENDER
4565.962	FAST_SENDER	N/A
4572.303	RECEIVER	FAST_SENDER
4574.741	FAST_SENDER	N/A
4584.963	RECEIVER	FAST_SENDER
4587.377	FAST_SENDER	N/A
4593.401	RECEIVER	FAST_SENDER
4595.824	FAST_SENDER	N/A
4601.354	RECEIVER	FAST_SENDER
4603.799	FAST_SENDER	N/A
4609.894	RECEIVER	FAST_SENDER
4612.326	FAST_SENDER	N/A
4618.018	RECEIVER	FAST_SENDER
4620.430	FAST_SENDER	N/A
4626.094	RECEIVER	FAST_SENDER
4628.515	FAST_SENDER	N/A
4634.075	RECEIVER	FAST_SENDER
4636.512	FAST_SENDER	N/A
4637.278	RECEIVER	FAST_SENDER
4639.682	FAST_SENDER	N/A
4645.389	RECEIVER	FAST_SENDER
4647.821	FAST_SENDER	N/A
4648.590	RECEIVER	FAST_SENDER
4650.997	FAST_SENDER	N/A
4656.779	RECEIVER	FAST_SENDER
4659.224	FAST_SENDER	N/A
4660.007	RECEIVER	FAST_SENDER
4662.439	FAST_SENDER	N/A
4668.683	RECEIVER	FAST_SENDER
4671.114	FAST_SENDER	N/A
4671.888	RECEIVER	FAST_SENDER
4674.293	FAST_SENDER	N/A
4680.162	RECEIVER	FAST_SENDER
4682.578	FAST_SENDER	N/A
4683.309	RECEIVER	FAST_SENDER
4685.758	FAST_SENDER	N/A
4691.738	RECEIVER	FAST_SENDER
4694.148	FAST_SENDER	N/A
4694.923	RECEIVER	FAST_SENDER
4697.334	FAST_SENDER	N/A
4703.455	RECEIVER	FAST_SENDER
4705.894	FAST_SENDER	N/A
4706.660	RECEIVER	FAST_SENDER
4709.090	FAST_SENDER	N/A
4714.480	SLOW_SENDER1	N/A
4714.680	RECEIVER	FAST_SENDER
4716.736	RECEIVER	SLOW_SENDER1
4717.123	FAST_SENDER	N/A
4719.148	SLOW_SENDER1	N/A
4722.973	RECEIVER	SLOW_SENDER1
4728.421	SLOW_SENDER1	N/A
4730.305	FAST_SENDER	N/A
4730.913	RECEIVER	SLOW_SENDER1
4732.305	FAST_SENDER	N/A
4734.305	FAST_SENDER	N/A
4736.305	FAST_SENDER	N/A
4738.305	FAST_SENDER	N/A
4738.330	SLOW_SENDER1	N/A
4739.068	RECEIVER	SLOW_SENDER1
4740.305	FAST_SENDER	N/A
4742.305	FAST_SENDER	N/A
4744.305	FAST_SENDER	N/A
4745.079	RECEIVER	FAST_SENDER
4746.502	SLOW_SENDER1	N/A
4747.283	RECEIVER	SLOW_SENDER1
4747.527	FAST_SENDER	N/A
4748.294	RECEIVER	FAST_SENDER
4750.728	FAST_SENDER	N/A
4754.723	SLOW_SENDER1	N/A
4756.824	RECEIVER	FAST_SENDER
4758.942	RECEIVER	SLOW_SENDER1
4764.724	FAST_SENDER	N/A
4766.362	SLOW_SENDER1	N/A
4766.724	FAST_SENDER	N/A
4770.300	RECEIVER	SLOW_SENDER1
4770.796	FAST_SENDER	N/A
4772.796	FAST_SENDER	N/A
4774.796	FAST_SENDER	N/A
4776.796	FAST_SENDER	N/A
4778.796	FAST_SENDER	N/A
4780.796	FAST_SENDER	N/A
4782.796	FAST_SENDER	N/A
4784.796	FAST_SENDER	N/A
4790.733	RECEIVER	FAST_SENDER
4793.158	FAST_SENDER	N/A
4799.376	RECEIVER	FAST_SENDER
4801.779	FAST_SENDER	N/A
4802.536	RECEIVER	FAST_SENDER
4804.947	FAST_SENDER	N/A
4810.430	RECEIVER	FAST_SENDER
4812.847	FAST_SENDER	N/A
4813.615	RECEIVER	FAST_SENDER
4816.033	FAST_SENDER	N/A
4821.967	RECEIVER	FAST_SENDER
4824.379	FAST_SENDER	N/A
4825.153	RECEIVER	FAST_SENDER
4827.566	FAST_SENDER	N/A
4833.269	RECEIVER	FAST_SENDER
4835.710	FAST_SENDER	N/A
4836.474	RECEIVER	FAST_SENDER
4838.884	FAST_SENDER	N/A
4844.663	RECEIVER	FAST_SENDER
4847.071	FAST_SENDER	N/A
4847.841	RECEIVER	FAST_SENDER
4850.246	FAST_SENDER	N/A
4855.978	RECEIVER	FAST_SENDER
4858.387	FAST_SENDER	N/A
4859.161	RECEIVER	FAST_SENDER
4861.606	FAST_SENDER	N/A
4867.572	RECEIVER	FAST_SENDER
4870.005	FAST_SENDER	N/A
4870.775	RECEIVER	FAST_SENDER
4873.215	FAST_SENDER	N/A
4879.033	RECEIVER	FAST_SENDER
4881.442	FAST_SENDER	N/A
4882.204	RECEIVER	FAST_SENDER
4884.642	FAST_SENDER	N/A
4890.620	RECEIVER	FAST_SENDER
4893.062	FAST_SENDER	N/A
4905.601	FAST_SENDER	N/A
4906.383	RECEIVER	FAST_SENDER
4908.827	FAST_SENDER	N/A
4914.569	RECEIVER	FAST_SENDER
4916.996	FAST_SENDER	N/A
4917.727	RECEIVER	FAST_SENDER
4920.158	FAST_SENDER	N/A
4925.858	RECEIVER	FAST_SENDER
4928.280	FAST_SENDER	N/A
4929.018	RECEIVER	FAST_SENDER
4931.436	FAST_SENDER	N/A
4937.553	RECEIVER	FAST_SENDER
4939.961	FAST_SENDER	N/A
4940.674	RECEIVER	FAST_SENDER
4943.108	FAST_SENDER	N/A
4948.776	RECEIVER	FAST_SENDER
4951.182	FAST_SENDER	N/A
4951.935	RECEIVER	FAST_SENDER
4959.613	FAST_SENDER	N/A
4960.368	RECEIVER	FAST_SENDER
4962.774	FAST_SENDER	N/A
4968.738	RECEIVER	FAST_SENDER
4971.152	FAST_SENDER	N/A
4971.908	RECEIVER	FAST_SENDER
4974.350	FAST_SENDER	N/A
4980.220	RECEIVER	FAST_SENDER
4982.630	FAST_SENDER	N/A
4983.359	RECEIVER	FAST_SENDER
4985.802	FAST_SENDER	N/A
4991.756	RECEIVER	FAST_SENDER
4994.204	FAST_SENDER	N/A
4994.938	RECEIVER	FAST_SENDER
4997.376	FAST_SENDER	N/A
5003.272	RECEIVER	FAST_SENDER
5005.688	FAST_SENDER	N/A
5006.431	RECEIVER	FAST_SENDER
5008.854	FAST_SENDER	N/A
5019.263	RECEIVER	FAST_SENDER
5021.326	FAST_SENDER	N/A
5026.796	RECEIVER	FAST_SENDER
5029.216	FAST_SENDER	N/A
5029.982	RECEIVER	FAST_SENDER
5030.570	SLOW_SENDER1	N/A
5032.384	FAST_SENDER	N/A
5036.646	RECEIVER	SLOW_SENDER1
5039.077	SLOW_SENDER1	N/A
5039.843	RECEIVER	SLOW_SENDER1
5042.964	RECEIVER	FAST_SENDER
5045.002	FAST_SENDER	N/A
5045.267	SLOW_SENDER1	N/A
5046.058	RECEIVER	SLOW_SENDER1
5051.392	RECEIVER	FAST_SENDER
5051.490	SLOW_SENDER1	N/A
5052.265	RECEIVER	SLOW_SENDER1
5053.793	FAST_SENDER	N/A
5057.671	SLOW_SENDER1	N/A
5058.449	RECEIVER	SLOW_SENDER1
5059.272	RECEIVER	FAST_SENDER
5061.698	FAST_SENDER	N/A
5063.880	SLOW_SENDER1	N/A
5064.600	RECEIVER	SLOW_SENDER1
5068.254	RECEIVER	FAST_SENDER
5070.687	FAST_SENDER	N/A
5072.002	SLOW_SENDER1	N/A
5072.770	RECEIVER	SLOW_SENDER1
5081.412	RECEIVER	FAST_SENDER
5083.781	SLOW_SENDER1	N/A
5083.821	FAST_SENDER	N/A
5084.563	RECEIVER	SLOW_SENDER1
5085.821	FAST_SENDER	N/A
5087.821	FAST_SENDER	N/A
5089.821	FAST_SENDER	N/A
5091.821	FAST_SENDER	N/A
5092.008	SLOW_SENDER1	N/A
5092.785	RECEIVER	SLOW_SENDER1
5093.821	FAST_SENDER	N/A
5095.821	FAST_SENDER	N/A
5097.821	FAST_SENDER	N/A
5100.225	SLOW_SENDER1	N/A
5101.024	RECEIVER	SLOW_SENDER1
5104.476	RECEIVER	FAST_SENDER
5106.900	FAST_SENDER	N/A
5108.460	SLOW_SENDER1	N/A
5109.183	RECEIVER	SLOW_SENDER1
5113.534	RECEIVER	FAST_SENDER
5116.586	SLOW_SENDER1	N/A
5117.371	RECEIVER	SLOW_SENDER1
5121.276	FAST_SENDER	N/A
5123.276	FAST_SENDER	N/A
5125.276	FAST_SENDER	N/A
5127.276	FAST_SENDER	N/A
5129.276	FAST_SENDER	N/A
5131.276	FAST_SENDER	N/A
5133.276	FAST_SENDER	N/A
5135.276	FAST_SENDER	N/A
5141.182	RECEIVER	FAST_SENDER
5143.611	FAST_SENDER	N/A
5149.813	RECEIVER	FAST_SENDER
5152.260	FAST_SENDER	N/A
5162.847	RECEIVER	FAST_SENDER
5165.289	FAST_SENDER	N/A
5171.029	RECEIVER	FAST_SENDER
5178.177	FAST_SENDER	N/A
5184.382	RECEIVER	FAST_SENDER
5186.786	FAST_SENDER	N/A
5193.028	RECEIVER	FAST_SENDER
5195.476	FAST_SENDER	N/A
5201.668	RECEIVER	FAST_SENDER
5204.083	FAST_SENDER	N/A
5210.261	RECEIVER	FAST_SENDER
5212.676	FAST_SENDER	N/A
5213.479	RECEIVER	FAST_SENDER
5215.909	FAST_SENDER	N/A
5222.161	RECEIVER	FAST_SENDER
5224.566	FAST_SENDER	N/A
5225.332	RECEIVER	FAST_SENDER
5227.751	FAST_SENDER	N/A
5233.509	RECEIVER	FAST_SENDER
5235.926	FAST_SENDER	N/A
5236.695	RECEIVER	FAST_SENDER
5239.128	FAST_SENDER	N/A
5244.694	RECEIVER	FAST_SENDER
5247.143	FAST_SENDER	N/A
5247.898	RECEIVER	FAST_SENDER
5250.312	FAST_SENDER	N/A
5255.873	RECEIVER	FAST_SENDER
5258.317	FAST_SENDER	N/A
5259.105	RECEIVER	FAST_SENDER
5261.550	FAST_SENDER	N/A
5267.737	RECEIVER	FAST_SENDER
5270.176	FAST_SENDER	N/A
5270.919	RECEIVER	FAST_SENDER
5273.326	FAST_SENDER	N/A
5279.218	RECEIVER	FAST_SENDER
5281.622	FAST_SENDER	N/A
5282.372	RECEIVER	FAST_SENDER
5284.774	FAST_SENDER	N/A
5290.396	RECEIVER	FAST_SENDER
5292.823	FAST_SENDER	N/A
5293.585	RECEIVER	FAST_SENDER
5300.949	FAST_SENDER	N/A
5301.710	RECEIVER	FAST_SENDER
5304.148	FAST_SENDER	N/A
5310.225	RECEIVER	FAST_SENDER
5312.635	FAST_SENDER	N/A
5313.375	RECEIVER	FAST_SENDER
5315.814	FAST_SENDER	N/A
5321.881	RECEIVER	FAST_SENDER
5324.300	FAST_SENDER	N/A
5325.072	RECEIVER	FAST_SENDER
5332.719	FAST_SENDER	N/A
5333.519	RECEIVER	FAST_SENDER
5335.928	FAST_SENDER	N/A
5341.608	RECEIVER	FAST_SENDER
5344.044	FAST_SENDER	N/A
5344.803	RECEIVER	FAST_SENDER
5347.205	FAST_SENDER	N/A
5353.425	RECEIVER	FAST_SENDER
5355.843	FAST_SENDER	N/A
5356.594	RECEIVER	FAST_SENDER
5359.019	FAST_SENDER	N/A
5365.136	RECEIVER	FAST_SENDER
5367.583	FAST_SENDER	N/A
5368.358	RECEIVER	FAST_SENDER
5370.798	FAST_SENDER	N/A
5377.038	RECEIVER	FAST_SENDER
5379.340	SLOW_SENDER1	N/A
5379.474	FAST_SENDER	N/A
5380.105	RECEIVER	SLOW_SENDER1
5382.520	SLOW_SENDER1	N/A
5385.718	RECEIVER	FAST_SENDER
5388.142	FAST_SENDER	N/A
5388.926	RECEIVER	FAST_SENDER
5391.370	FAST_SENDER	N/A
5394.801	SLOW_SENDER1	N/A
5395.562	RECEIVER	SLOW_SENDER1
5400.970	SLOW_SENDER1	N/A
5403.611	RECEIVER	SLOW_SENDER1
5403.768	FAST_SENDER	N/A
5409.451	RECEIVER	FAST_SENDER
5411.033	SLOW_SENDER1	N/A
5411.863	FAST_SENDER	N/A
5412.689	RECEIVER	FAST_SENDER
5415.573	FAST_SENDER	N/A
5416.468	RECEIVER	SLOW_SENDER1
5417.573	FAST_SENDER	N/A
5419.573	FAST_SENDER	N/A
5421.573	FAST_SENDER	N/A
5423.573	FAST_SENDER	N/A
5423.869	SLOW_SENDER1	N/A
5424.633	RECEIVER	SLOW_SENDER1
5425.573	FAST_SENDER	N/A
5428.613	FAST_SENDER	N/A
5430.613	FAST_SENDER	N/A
5432.613	FAST_SENDER	N/A
5434.613	FAST_SENDER	N/A
5436.613	FAST_SENDER	N/A
5438.613	FAST_SENDER	N/A
5440.613	FAST_SENDER	N/A
5442.613	FAST_SENDER	N/A
5448.354	RECEIVER	FAST_SENDER
5450.758	FAST_SENDER	N/A
5451.529	RECEIVER	FAST_SENDER
5453.934	FAST_SENDER	N/A
5460.309	RECEIVER	FAST_SENDER
5462.743	FAST_SENDER	N/A
5463.526	RECEIVER	FAST_SENDER
5465.928	FAST_SENDER	N/A
5471.841	RECEIVER	FAST_SENDER
5474.260	FAST_SENDER	N/A
5475.063	RECEIVER	FAST_SENDER
5477.502	FAST_SENDER	N/A
5483.432	RECEIVER	FAST_SENDER
5485.834	FAST_SENDER	N/A
5486.605	RECEIVER	FAST_SENDER
5489.046	FAST_SENDER	N/A
5495.236	RECEIVER	FAST_SENDER
5497.675	FAST_SENDER	N/A
5498.415	RECEIVER	FAST_SENDER
5506.316	FAST_SENDER	N/A
5507.072	RECEIVER	FAST_SENDER
5509.493	FAST_SENDER	N/A
5515.575	RECEIVER	FAST_SENDER
5518.008	FAST_SENDER	N/A
5518.743	RECEIVER	FAST_SENDER
5521.162	FAST_SENDER	N/A
5526.957	RECEIVER	FAST_SENDER
5529.406	FAST_SENDER	N/A
5530.157	RECEIVER	FAST_SENDER
5532.567	FAST_SENDER	N/A
5538.631	RECEIVER	FAST_SENDER
5541.078	FAST_SENDER	N/A
5541.856	RECEIVER	FAST_SENDER
5544.292	FAST_SENDER	N/A
5550.045	RECEIVER	FAST_SENDER
5552.472	FAST_SENDER	N/A
5554.612	RECEIVER	FAST_SENDER
5557.033	FAST_SENDER	N/A
5563.243	RECEIVER	FAST_SENDER
5565.643	FAST_SENDER	N/A
5566.410	RECEIVER	FAST_SENDER
5568.834	FAST_SENDER	N/A
5574.705	RECEIVER	FAST_SENDER
5577.135	FAST_SENDER	N/A
[truncated: 10,483 more rows]
