# Supplementary material for: CATO: Wake-Up reCeiver-bAsed communicaTiOn for Batteryless Devices
Source: Sensors (Basel). 2025 Nov 7;25(22):6813. doi: 10.3390/s25226813 (PMC12655924; doi:10.3390/s25226813)
Supplement: Supplementary file 1 [file sensors-25-06813-s001.zip › File S1_Experimental_and_Simulation_Data/simulation/capsweep/cap120/mac_competing_nodes_link_reserve.csv]

time_s	node_id	received_from
2.700	FAST_SENDER	N/A
2.700	SLOW_SENDER1	N/A
3.434	RECEIVER	SLOW_SENDER1
5.408	RECEIVER	FAST_SENDER
5.880	SLOW_SENDER1	N/A
6.663	RECEIVER	SLOW_SENDER1
7.849	FAST_SENDER	N/A
8.647	RECEIVER	FAST_SENDER
9.097	SLOW_SENDER1	N/A
9.891	RECEIVER	SLOW_SENDER1
11.088	FAST_SENDER	N/A
11.845	RECEIVER	FAST_SENDER
12.300	SLOW_SENDER1	N/A
13.060	RECEIVER	SLOW_SENDER1
14.248	FAST_SENDER	N/A
15.042	RECEIVER	FAST_SENDER
15.476	SLOW_SENDER1	N/A
16.282	RECEIVER	SLOW_SENDER1
17.478	FAST_SENDER	N/A
18.237	RECEIVER	FAST_SENDER
18.704	SLOW_SENDER1	N/A
19.519	RECEIVER	SLOW_SENDER1
25.634	SLOW_SENDER1	N/A
25.833	FAST_SENDER	N/A
27.187	RECEIVER	FAST_SENDER
28.024	RECEIVER	SLOW_SENDER1
29.616	FAST_SENDER	N/A
30.340	RECEIVER	FAST_SENDER
30.425	SLOW_SENDER1	N/A
31.183	RECEIVER	SLOW_SENDER1
32.748	FAST_SENDER	N/A
33.502	RECEIVER	FAST_SENDER
33.601	SLOW_SENDER1	N/A
34.343	RECEIVER	SLOW_SENDER1
35.909	FAST_SENDER	N/A
36.668	RECEIVER	FAST_SENDER
36.751	SLOW_SENDER1	N/A
37.571	RECEIVER	SLOW_SENDER1
39.072	FAST_SENDER	N/A
39.806	RECEIVER	FAST_SENDER
42.239	FAST_SENDER	N/A
43.012	SLOW_SENDER1	N/A
43.022	RECEIVER	FAST_SENDER
43.761	RECEIVER	SLOW_SENDER1
45.465	FAST_SENDER	N/A
46.216	RECEIVER	FAST_SENDER
48.623	FAST_SENDER	N/A
49.191	SLOW_SENDER1	N/A
49.393	RECEIVER	FAST_SENDER
51.252	RECEIVER	SLOW_SENDER1
51.842	FAST_SENDER	N/A
52.582	RECEIVER	FAST_SENDER
54.998	FAST_SENDER	N/A
55.779	RECEIVER	FAST_SENDER
56.668	SLOW_SENDER1	N/A
57.432	RECEIVER	SLOW_SENDER1
58.197	FAST_SENDER	N/A
58.971	RECEIVER	FAST_SENDER
62.850	FAST_SENDER	N/A
63.618	RECEIVER	FAST_SENDER
64.876	SLOW_SENDER1	N/A
65.648	RECEIVER	SLOW_SENDER1
66.059	FAST_SENDER	N/A
66.813	RECEIVER	FAST_SENDER
69.260	FAST_SENDER	N/A
70.011	RECEIVER	FAST_SENDER
72.431	FAST_SENDER	N/A
73.056	SLOW_SENDER1	N/A
73.194	RECEIVER	FAST_SENDER
75.509	RECEIVER	SLOW_SENDER1
75.644	FAST_SENDER	N/A
76.422	RECEIVER	FAST_SENDER
78.825	FAST_SENDER	N/A
79.581	RECEIVER	FAST_SENDER
82.029	FAST_SENDER	N/A
82.826	RECEIVER	FAST_SENDER
82.911	SLOW_SENDER1	N/A
83.717	RECEIVER	SLOW_SENDER1
89.574	FAST_SENDER	N/A
90.380	RECEIVER	FAST_SENDER
92.785	FAST_SENDER	N/A
93.001	SLOW_SENDER1	N/A
93.566	RECEIVER	FAST_SENDER
95.382	RECEIVER	SLOW_SENDER1
95.983	FAST_SENDER	N/A
96.740	RECEIVER	FAST_SENDER
99.159	FAST_SENDER	N/A
99.907	RECEIVER	FAST_SENDER
102.333	FAST_SENDER	N/A
102.784	SLOW_SENDER1	N/A
103.102	RECEIVER	FAST_SENDER
109.383	FAST_SENDER	N/A
110.134	RECEIVER	FAST_SENDER
112.578	FAST_SENDER	N/A
113.358	RECEIVER	FAST_SENDER
115.802	FAST_SENDER	N/A
116.543	RECEIVER	FAST_SENDER
118.959	FAST_SENDER	N/A
119.727	RECEIVER	FAST_SENDER
122.146	FAST_SENDER	N/A
122.900	RECEIVER	FAST_SENDER
125.327	FAST_SENDER	N/A
126.106	RECEIVER	FAST_SENDER
128.533	FAST_SENDER	N/A
129.310	RECEIVER	FAST_SENDER
131.733	FAST_SENDER	N/A
132.493	RECEIVER	FAST_SENDER
134.937	FAST_SENDER	N/A
135.676	RECEIVER	FAST_SENDER
138.077	FAST_SENDER	N/A
138.861	RECEIVER	FAST_SENDER
141.266	FAST_SENDER	N/A
142.013	RECEIVER	FAST_SENDER
144.449	FAST_SENDER	N/A
145.194	RECEIVER	FAST_SENDER
147.640	FAST_SENDER	N/A
150.148	RECEIVER	FAST_SENDER
152.586	FAST_SENDER	N/A
153.380	RECEIVER	FAST_SENDER
155.821	FAST_SENDER	N/A
156.549	RECEIVER	FAST_SENDER
158.951	FAST_SENDER	N/A
159.744	RECEIVER	FAST_SENDER
162.161	FAST_SENDER	N/A
162.935	RECEIVER	FAST_SENDER
165.354	FAST_SENDER	N/A
166.148	RECEIVER	FAST_SENDER
168.592	FAST_SENDER	N/A
169.378	RECEIVER	FAST_SENDER
171.800	FAST_SENDER	N/A
172.558	RECEIVER	FAST_SENDER
174.991	FAST_SENDER	N/A
175.756	RECEIVER	FAST_SENDER
178.171	FAST_SENDER	N/A
178.961	RECEIVER	FAST_SENDER
181.395	FAST_SENDER	N/A
182.153	RECEIVER	FAST_SENDER
184.592	FAST_SENDER	N/A
185.341	RECEIVER	FAST_SENDER
187.786	FAST_SENDER	N/A
188.545	RECEIVER	FAST_SENDER
190.981	FAST_SENDER	N/A
191.733	RECEIVER	FAST_SENDER
194.133	FAST_SENDER	N/A
194.882	RECEIVER	FAST_SENDER
197.305	FAST_SENDER	N/A
198.082	RECEIVER	FAST_SENDER
200.530	FAST_SENDER	N/A
201.252	RECEIVER	FAST_SENDER
203.665	FAST_SENDER	N/A
204.455	RECEIVER	FAST_SENDER
206.890	FAST_SENDER	N/A
207.685	RECEIVER	FAST_SENDER
210.101	FAST_SENDER	N/A
210.863	RECEIVER	FAST_SENDER
213.284	FAST_SENDER	N/A
214.008	RECEIVER	FAST_SENDER
216.416	FAST_SENDER	N/A
217.209	RECEIVER	FAST_SENDER
219.632	FAST_SENDER	N/A
220.375	RECEIVER	FAST_SENDER
222.815	FAST_SENDER	N/A
223.579	RECEIVER	FAST_SENDER
225.989	FAST_SENDER	N/A
226.721	RECEIVER	FAST_SENDER
229.142	FAST_SENDER	N/A
229.885	RECEIVER	FAST_SENDER
232.301	FAST_SENDER	N/A
233.070	RECEIVER	FAST_SENDER
235.493	FAST_SENDER	N/A
236.294	RECEIVER	FAST_SENDER
238.739	FAST_SENDER	N/A
239.481	RECEIVER	FAST_SENDER
241.912	FAST_SENDER	N/A
242.660	RECEIVER	FAST_SENDER
245.085	FAST_SENDER	N/A
245.834	RECEIVER	FAST_SENDER
248.275	FAST_SENDER	N/A
248.999	RECEIVER	FAST_SENDER
251.432	FAST_SENDER	N/A
252.202	RECEIVER	FAST_SENDER
254.607	FAST_SENDER	N/A
255.350	RECEIVER	FAST_SENDER
257.795	FAST_SENDER	N/A
258.562	RECEIVER	FAST_SENDER
260.962	FAST_SENDER	N/A
261.706	RECEIVER	FAST_SENDER
264.130	FAST_SENDER	N/A
264.868	RECEIVER	FAST_SENDER
267.292	FAST_SENDER	N/A
268.005	RECEIVER	FAST_SENDER
270.421	FAST_SENDER	N/A
271.185	RECEIVER	FAST_SENDER
273.628	FAST_SENDER	N/A
274.388	RECEIVER	FAST_SENDER
276.791	FAST_SENDER	N/A
277.527	RECEIVER	FAST_SENDER
279.962	FAST_SENDER	N/A
280.729	RECEIVER	FAST_SENDER
283.134	FAST_SENDER	N/A
283.883	RECEIVER	FAST_SENDER
286.295	FAST_SENDER	N/A
287.063	RECEIVER	FAST_SENDER
290.980	FAST_SENDER	N/A
291.725	RECEIVER	FAST_SENDER
294.167	FAST_SENDER	N/A
296.260	RECEIVER	FAST_SENDER
298.666	FAST_SENDER	N/A
299.479	RECEIVER	FAST_SENDER
301.890	FAST_SENDER	N/A
302.652	RECEIVER	FAST_SENDER
305.086	FAST_SENDER	N/A
305.808	RECEIVER	FAST_SENDER
308.221	FAST_SENDER	N/A
308.972	RECEIVER	FAST_SENDER
311.414	FAST_SENDER	N/A
312.203	RECEIVER	FAST_SENDER
314.653	FAST_SENDER	N/A
315.418	RECEIVER	FAST_SENDER
317.860	FAST_SENDER	N/A
318.646	RECEIVER	FAST_SENDER
321.071	FAST_SENDER	N/A
321.811	RECEIVER	FAST_SENDER
324.255	FAST_SENDER	N/A
325.016	RECEIVER	FAST_SENDER
328.910	FAST_SENDER	N/A
329.673	RECEIVER	FAST_SENDER
332.076	FAST_SENDER	N/A
332.842	RECEIVER	FAST_SENDER
335.244	FAST_SENDER	N/A
336.007	RECEIVER	FAST_SENDER
338.455	FAST_SENDER	N/A
339.222	RECEIVER	FAST_SENDER
341.659	FAST_SENDER	N/A
342.428	RECEIVER	FAST_SENDER
344.859	FAST_SENDER	N/A
345.636	RECEIVER	FAST_SENDER
348.071	FAST_SENDER	N/A
348.850	RECEIVER	FAST_SENDER
351.282	FAST_SENDER	N/A
352.033	RECEIVER	FAST_SENDER
354.464	FAST_SENDER	N/A
356.971	RECEIVER	FAST_SENDER
359.419	FAST_SENDER	N/A
360.215	RECEIVER	FAST_SENDER
362.664	FAST_SENDER	N/A
363.422	RECEIVER	FAST_SENDER
365.440	SLOW_SENDER1	N/A
365.850	FAST_SENDER	N/A
366.161	RECEIVER	SLOW_SENDER1
370.025	RECEIVER	FAST_SENDER
370.360	SLOW_SENDER1	N/A
371.065	RECEIVER	SLOW_SENDER1
372.465	FAST_SENDER	N/A
373.206	RECEIVER	FAST_SENDER
373.499	SLOW_SENDER1	N/A
374.259	RECEIVER	SLOW_SENDER1
375.618	FAST_SENDER	N/A
376.411	RECEIVER	FAST_SENDER
376.694	SLOW_SENDER1	N/A
377.468	RECEIVER	SLOW_SENDER1
378.860	FAST_SENDER	N/A
379.618	RECEIVER	FAST_SENDER
382.036	FAST_SENDER	N/A
382.886	SLOW_SENDER1	N/A
383.622	RECEIVER	SLOW_SENDER1
384.411	RECEIVER	FAST_SENDER
386.842	FAST_SENDER	N/A
387.582	RECEIVER	FAST_SENDER
389.057	SLOW_SENDER1	N/A
389.819	RECEIVER	SLOW_SENDER1
390.027	FAST_SENDER	N/A
390.746	RECEIVER	FAST_SENDER
393.190	FAST_SENDER	N/A
393.972	RECEIVER	FAST_SENDER
395.231	SLOW_SENDER1	N/A
395.993	RECEIVER	SLOW_SENDER1
396.389	FAST_SENDER	N/A
397.144	RECEIVER	FAST_SENDER
399.561	FAST_SENDER	N/A
400.328	RECEIVER	FAST_SENDER
401.421	SLOW_SENDER1	N/A
402.186	RECEIVER	SLOW_SENDER1
402.735	FAST_SENDER	N/A
403.519	RECEIVER	FAST_SENDER
405.956	FAST_SENDER	N/A
407.956	FAST_SENDER	N/A
409.956	FAST_SENDER	N/A
411.956	FAST_SENDER	N/A
413.186	SLOW_SENDER1	N/A
413.932	RECEIVER	SLOW_SENDER1
413.956	FAST_SENDER	N/A
415.956	FAST_SENDER	N/A
417.956	FAST_SENDER	N/A
419.956	FAST_SENDER	N/A
420.681	RECEIVER	FAST_SENDER
421.367	SLOW_SENDER1	N/A
422.095	RECEIVER	SLOW_SENDER1
423.121	FAST_SENDER	N/A
423.881	RECEIVER	FAST_SENDER
426.293	FAST_SENDER	N/A
427.074	RECEIVER	FAST_SENDER
429.507	FAST_SENDER	N/A
429.522	SLOW_SENDER1	N/A
430.256	RECEIVER	FAST_SENDER
432.619	RECEIVER	SLOW_SENDER1
432.676	FAST_SENDER	N/A
440.049	SLOW_SENDER1	N/A
440.166	FAST_SENDER	N/A
447.871	FAST_SENDER	N/A
455.139	FAST_SENDER	N/A
462.968	FAST_SENDER	N/A
470.383	FAST_SENDER	N/A
477.724	FAST_SENDER	N/A
485.109	FAST_SENDER	N/A
492.947	FAST_SENDER	N/A
500.708	FAST_SENDER	N/A
507.940	FAST_SENDER	N/A
515.552	FAST_SENDER	N/A
523.302	FAST_SENDER	N/A
530.837	FAST_SENDER	N/A
538.258	FAST_SENDER	N/A
545.467	FAST_SENDER	N/A
552.721	FAST_SENDER	N/A
560.026	FAST_SENDER	N/A
567.520	FAST_SENDER	N/A
575.642	FAST_SENDER	N/A
583.281	FAST_SENDER	N/A
591.204	FAST_SENDER	N/A
598.923	FAST_SENDER	N/A
606.361	FAST_SENDER	N/A
613.750	FAST_SENDER	N/A
621.350	FAST_SENDER	N/A
629.379	FAST_SENDER	N/A
636.875	FAST_SENDER	N/A
643.974	FAST_SENDER	N/A
651.154	FAST_SENDER	N/A
658.966	FAST_SENDER	N/A
666.189	FAST_SENDER	N/A
673.605	FAST_SENDER	N/A
681.195	FAST_SENDER	N/A
689.010	FAST_SENDER	N/A
692.577	RECEIVER	FAST_SENDER
695.018	FAST_SENDER	N/A
695.803	RECEIVER	FAST_SENDER
698.209	FAST_SENDER	N/A
698.974	RECEIVER	FAST_SENDER
701.376	FAST_SENDER	N/A
702.117	RECEIVER	FAST_SENDER
702.380	SLOW_SENDER1	N/A
703.118	RECEIVER	SLOW_SENDER1
704.517	FAST_SENDER	N/A
705.266	RECEIVER	FAST_SENDER
705.519	SLOW_SENDER1	N/A
706.292	RECEIVER	SLOW_SENDER1
707.706	FAST_SENDER	N/A
708.445	RECEIVER	FAST_SENDER
708.741	SLOW_SENDER1	N/A
709.470	RECEIVER	SLOW_SENDER1
710.857	FAST_SENDER	N/A
711.588	RECEIVER	FAST_SENDER
711.910	SLOW_SENDER1	N/A
712.650	RECEIVER	SLOW_SENDER1
713.995	FAST_SENDER	N/A
714.789	RECEIVER	FAST_SENDER
715.098	SLOW_SENDER1	N/A
717.238	FAST_SENDER	N/A
717.261	RECEIVER	SLOW_SENDER1
717.982	RECEIVER	FAST_SENDER
720.418	FAST_SENDER	N/A
721.186	RECEIVER	FAST_SENDER
722.682	SLOW_SENDER1	N/A
723.411	RECEIVER	SLOW_SENDER1
723.631	FAST_SENDER	N/A
724.414	RECEIVER	FAST_SENDER
726.817	FAST_SENDER	N/A
727.572	RECEIVER	FAST_SENDER
728.846	SLOW_SENDER1	N/A
729.586	RECEIVER	SLOW_SENDER1
730.013	FAST_SENDER	N/A
730.829	RECEIVER	FAST_SENDER
733.268	FAST_SENDER	N/A
734.031	RECEIVER	FAST_SENDER
735.022	SLOW_SENDER1	N/A
735.792	RECEIVER	SLOW_SENDER1
736.476	FAST_SENDER	N/A
737.230	RECEIVER	FAST_SENDER
741.262	FAST_SENDER	N/A
742.020	RECEIVER	FAST_SENDER
743.214	SLOW_SENDER1	N/A
744.447	FAST_SENDER	N/A
745.595	RECEIVER	SLOW_SENDER1
747.032	RECEIVER	FAST_SENDER
749.440	FAST_SENDER	N/A
750.180	RECEIVER	FAST_SENDER
753.014	SLOW_SENDER1	N/A
753.746	RECEIVER	SLOW_SENDER1
754.205	FAST_SENDER	N/A
754.954	RECEIVER	FAST_SENDER
757.361	FAST_SENDER	N/A
758.110	RECEIVER	FAST_SENDER
760.514	FAST_SENDER	N/A
761.155	SLOW_SENDER1	N/A
761.302	RECEIVER	FAST_SENDER
763.687	RECEIVER	SLOW_SENDER1
763.723	FAST_SENDER	N/A
764.482	RECEIVER	FAST_SENDER
766.931	FAST_SENDER	N/A
767.670	RECEIVER	FAST_SENDER
770.090	FAST_SENDER	N/A
770.843	RECEIVER	FAST_SENDER
771.112	SLOW_SENDER1	N/A
771.873	RECEIVER	SLOW_SENDER1
773.251	FAST_SENDER	N/A
774.011	RECEIVER	FAST_SENDER
776.419	FAST_SENDER	N/A
777.184	RECEIVER	FAST_SENDER
779.282	SLOW_SENDER1	N/A
779.619	FAST_SENDER	N/A
780.044	RECEIVER	SLOW_SENDER1
781.804	RECEIVER	FAST_SENDER
784.234	FAST_SENDER	N/A
785.013	RECEIVER	FAST_SENDER
787.436	FAST_SENDER	N/A
787.451	SLOW_SENDER1	N/A
788.185	RECEIVER	FAST_SENDER
790.356	RECEIVER	SLOW_SENDER1
790.631	FAST_SENDER	N/A
791.429	RECEIVER	FAST_SENDER
793.851	FAST_SENDER	N/A
794.645	RECEIVER	FAST_SENDER
797.049	FAST_SENDER	N/A
797.821	RECEIVER	FAST_SENDER
800.260	FAST_SENDER	N/A
801.003	RECEIVER	FAST_SENDER
803.432	FAST_SENDER	N/A
804.184	RECEIVER	FAST_SENDER
806.586	FAST_SENDER	N/A
807.326	RECEIVER	FAST_SENDER
809.730	FAST_SENDER	N/A
810.489	RECEIVER	FAST_SENDER
812.922	FAST_SENDER	N/A
813.655	RECEIVER	FAST_SENDER
816.105	FAST_SENDER	N/A
816.848	RECEIVER	FAST_SENDER
819.262	FAST_SENDER	N/A
820.018	RECEIVER	FAST_SENDER
822.449	FAST_SENDER	N/A
823.181	RECEIVER	FAST_SENDER
825.606	FAST_SENDER	N/A
826.361	RECEIVER	FAST_SENDER
828.761	FAST_SENDER	N/A
829.539	RECEIVER	FAST_SENDER
831.950	FAST_SENDER	N/A
832.730	RECEIVER	FAST_SENDER
835.158	FAST_SENDER	N/A
835.969	RECEIVER	FAST_SENDER
838.402	FAST_SENDER	N/A
839.189	RECEIVER	FAST_SENDER
843.388	FAST_SENDER	N/A
844.133	RECEIVER	FAST_SENDER
846.573	FAST_SENDER	N/A
847.353	RECEIVER	FAST_SENDER
849.772	FAST_SENDER	N/A
850.531	RECEIVER	FAST_SENDER
852.961	FAST_SENDER	N/A
855.381	RECEIVER	FAST_SENDER
857.796	FAST_SENDER	N/A
858.551	RECEIVER	FAST_SENDER
860.962	FAST_SENDER	N/A
861.696	RECEIVER	FAST_SENDER
864.119	FAST_SENDER	N/A
866.526	RECEIVER	FAST_SENDER
868.963	FAST_SENDER	N/A
869.694	RECEIVER	FAST_SENDER
872.124	FAST_SENDER	N/A
872.875	RECEIVER	FAST_SENDER
875.315	FAST_SENDER	N/A
876.074	RECEIVER	FAST_SENDER
878.506	FAST_SENDER	N/A
879.282	RECEIVER	FAST_SENDER
881.720	FAST_SENDER	N/A
882.491	RECEIVER	FAST_SENDER
884.902	FAST_SENDER	N/A
885.669	RECEIVER	FAST_SENDER
888.108	FAST_SENDER	N/A
888.880	RECEIVER	FAST_SENDER
891.283	FAST_SENDER	N/A
892.031	RECEIVER	FAST_SENDER
894.458	FAST_SENDER	N/A
895.268	RECEIVER	FAST_SENDER
897.688	FAST_SENDER	N/A
898.489	RECEIVER	FAST_SENDER
900.931	FAST_SENDER	N/A
901.714	RECEIVER	FAST_SENDER
904.120	FAST_SENDER	N/A
904.836	RECEIVER	FAST_SENDER
907.259	FAST_SENDER	N/A
907.994	RECEIVER	FAST_SENDER
910.418	FAST_SENDER	N/A
911.208	RECEIVER	FAST_SENDER
913.619	FAST_SENDER	N/A
914.356	RECEIVER	FAST_SENDER
916.767	FAST_SENDER	N/A
917.498	RECEIVER	FAST_SENDER
919.918	FAST_SENDER	N/A
920.660	RECEIVER	FAST_SENDER
923.089	FAST_SENDER	N/A
923.844	RECEIVER	FAST_SENDER
926.283	FAST_SENDER	N/A
927.042	RECEIVER	FAST_SENDER
929.475	FAST_SENDER	N/A
930.272	RECEIVER	FAST_SENDER
932.701	FAST_SENDER	N/A
933.470	RECEIVER	FAST_SENDER
935.914	FAST_SENDER	N/A
936.674	RECEIVER	FAST_SENDER
939.108	FAST_SENDER	N/A
939.904	RECEIVER	FAST_SENDER
942.317	FAST_SENDER	N/A
943.092	RECEIVER	FAST_SENDER
945.540	FAST_SENDER	N/A
946.344	RECEIVER	FAST_SENDER
948.782	FAST_SENDER	N/A
949.543	RECEIVER	FAST_SENDER
951.963	FAST_SENDER	N/A
952.720	RECEIVER	FAST_SENDER
955.169	FAST_SENDER	N/A
955.964	RECEIVER	FAST_SENDER
958.408	FAST_SENDER	N/A
959.141	RECEIVER	FAST_SENDER
961.570	FAST_SENDER	N/A
962.308	RECEIVER	FAST_SENDER
966.229	FAST_SENDER	N/A
966.941	RECEIVER	FAST_SENDER
969.366	FAST_SENDER	N/A
970.145	RECEIVER	FAST_SENDER
972.576	FAST_SENDER	N/A
973.344	RECEIVER	FAST_SENDER
975.787	FAST_SENDER	N/A
976.529	RECEIVER	FAST_SENDER
978.933	FAST_SENDER	N/A
979.700	RECEIVER	FAST_SENDER
982.118	FAST_SENDER	N/A
982.860	RECEIVER	FAST_SENDER
985.288	FAST_SENDER	N/A
987.624	RECEIVER	FAST_SENDER
990.043	FAST_SENDER	N/A
997.470	FAST_SENDER	N/A
1005.285	FAST_SENDER	N/A
1012.903	FAST_SENDER	N/A
1020.458	FAST_SENDER	N/A
1028.059	FAST_SENDER	N/A
1035.508	FAST_SENDER	N/A
1043.193	FAST_SENDER	N/A
1050.500	SLOW_SENDER1	N/A
1050.823	FAST_SENDER	N/A
1058.693	FAST_SENDER	N/A
1062.339	SLOW_SENDER1	N/A
1066.990	FAST_SENDER	N/A
1068.990	FAST_SENDER	N/A
1070.990	FAST_SENDER	N/A
1072.990	FAST_SENDER	N/A
1074.990	FAST_SENDER	N/A
1075.081	SLOW_SENDER1	N/A
1076.990	FAST_SENDER	N/A
1078.990	FAST_SENDER	N/A
1080.990	FAST_SENDER	N/A
1082.990	FAST_SENDER	N/A
1084.990	FAST_SENDER	N/A
1086.990	FAST_SENDER	N/A
1087.755	SLOW_SENDER1	N/A
1088.990	FAST_SENDER	N/A
1090.990	FAST_SENDER	N/A
1092.990	FAST_SENDER	N/A
1100.968	FAST_SENDER	N/A
1108.466	FAST_SENDER	N/A
1116.257	FAST_SENDER	N/A
1124.035	FAST_SENDER	N/A
1131.603	FAST_SENDER	N/A
1139.765	FAST_SENDER	N/A
1147.162	FAST_SENDER	N/A
1154.226	FAST_SENDER	N/A
1162.053	FAST_SENDER	N/A
1169.179	FAST_SENDER	N/A
1177.113	FAST_SENDER	N/A
1184.852	FAST_SENDER	N/A
1192.561	FAST_SENDER	N/A
1200.051	FAST_SENDER	N/A
1207.432	FAST_SENDER	N/A
1215.096	FAST_SENDER	N/A
1222.256	FAST_SENDER	N/A
1230.262	FAST_SENDER	N/A
1237.914	FAST_SENDER	N/A
1245.590	FAST_SENDER	N/A
1253.169	FAST_SENDER	N/A
1253.914	RECEIVER	FAST_SENDER
1256.361	FAST_SENDER	N/A
1257.107	RECEIVER	FAST_SENDER
1259.545	FAST_SENDER	N/A
1260.286	RECEIVER	FAST_SENDER
1262.699	FAST_SENDER	N/A
1263.470	RECEIVER	FAST_SENDER
1265.894	FAST_SENDER	N/A
1266.710	RECEIVER	FAST_SENDER
1269.121	FAST_SENDER	N/A
1269.872	RECEIVER	FAST_SENDER
1272.277	FAST_SENDER	N/A
1273.054	RECEIVER	FAST_SENDER
1275.481	FAST_SENDER	N/A
1276.274	RECEIVER	FAST_SENDER
1278.694	FAST_SENDER	N/A
1279.443	RECEIVER	FAST_SENDER
1281.889	FAST_SENDER	N/A
1282.652	RECEIVER	FAST_SENDER
1285.102	FAST_SENDER	N/A
1285.849	RECEIVER	FAST_SENDER
1288.260	FAST_SENDER	N/A
1288.981	RECEIVER	FAST_SENDER
1291.407	FAST_SENDER	N/A
1292.141	RECEIVER	FAST_SENDER
1294.577	FAST_SENDER	N/A
1295.339	RECEIVER	FAST_SENDER
1297.760	FAST_SENDER	N/A
1298.482	RECEIVER	FAST_SENDER
1300.886	FAST_SENDER	N/A
1301.660	RECEIVER	FAST_SENDER
1304.065	FAST_SENDER	N/A
1304.809	RECEIVER	FAST_SENDER
1307.221	FAST_SENDER	N/A
1307.982	RECEIVER	FAST_SENDER
1310.421	FAST_SENDER	N/A
1311.223	RECEIVER	FAST_SENDER
1313.625	FAST_SENDER	N/A
1314.394	RECEIVER	FAST_SENDER
1316.796	FAST_SENDER	N/A
1317.567	RECEIVER	FAST_SENDER
1323.316	FAST_SENDER	N/A
1324.080	RECEIVER	FAST_SENDER
1326.511	FAST_SENDER	N/A
1327.232	RECEIVER	FAST_SENDER
1329.668	FAST_SENDER	N/A
1330.411	RECEIVER	FAST_SENDER
1332.857	FAST_SENDER	N/A
1333.608	RECEIVER	FAST_SENDER
1336.020	FAST_SENDER	N/A
1338.391	RECEIVER	FAST_SENDER
1340.825	FAST_SENDER	N/A
1341.591	RECEIVER	FAST_SENDER
1344.002	FAST_SENDER	N/A
1344.750	RECEIVER	FAST_SENDER
1347.193	FAST_SENDER	N/A
1347.941	RECEIVER	FAST_SENDER
1350.030	SLOW_SENDER1	N/A
1350.366	FAST_SENDER	N/A
1350.816	RECEIVER	SLOW_SENDER1
1352.803	RECEIVER	FAST_SENDER
1355.214	FAST_SENDER	N/A
1355.944	RECEIVER	FAST_SENDER
1357.543	SLOW_SENDER1	N/A
1358.282	RECEIVER	SLOW_SENDER1
1358.363	FAST_SENDER	N/A
1360.522	RECEIVER	FAST_SENDER
1362.950	FAST_SENDER	N/A
1363.677	RECEIVER	FAST_SENDER
1363.692	SLOW_SENDER1	N/A
1364.466	RECEIVER	SLOW_SENDER1
1366.086	FAST_SENDER	N/A
1366.839	RECEIVER	FAST_SENDER
1369.284	FAST_SENDER	N/A
1369.912	SLOW_SENDER1	N/A
1370.050	RECEIVER	FAST_SENDER
1372.462	FAST_SENDER	N/A
1373.781	RECEIVER	FAST_SENDER
1378.236	FAST_SENDER	N/A
1380.236	FAST_SENDER	N/A
1382.236	FAST_SENDER	N/A
1383.504	SLOW_SENDER1	N/A
1384.236	FAST_SENDER	N/A
1385.949	RECEIVER	SLOW_SENDER1
1386.236	FAST_SENDER	N/A
1388.236	FAST_SENDER	N/A
1390.236	FAST_SENDER	N/A
1392.236	FAST_SENDER	N/A
1393.010	RECEIVER	FAST_SENDER
1393.374	SLOW_SENDER1	N/A
1394.170	RECEIVER	SLOW_SENDER1
1395.413	FAST_SENDER	N/A
1396.186	RECEIVER	FAST_SENDER
1398.594	FAST_SENDER	N/A
1399.349	RECEIVER	FAST_SENDER
1401.585	SLOW_SENDER1	N/A
1402.389	RECEIVER	SLOW_SENDER1
1403.581	FAST_SENDER	N/A
1404.354	RECEIVER	FAST_SENDER
1406.758	FAST_SENDER	N/A
1407.520	RECEIVER	FAST_SENDER
1409.819	SLOW_SENDER1	N/A
1409.932	FAST_SENDER	N/A
1410.631	RECEIVER	SLOW_SENDER1
1412.867	RECEIVER	FAST_SENDER
1415.282	FAST_SENDER	N/A
1416.039	RECEIVER	FAST_SENDER
1418.064	SLOW_SENDER1	N/A
1418.483	FAST_SENDER	N/A
1418.821	RECEIVER	SLOW_SENDER1
1422.878	RECEIVER	FAST_SENDER
1425.325	FAST_SENDER	N/A
1426.077	RECEIVER	FAST_SENDER
1427.998	SLOW_SENDER1	N/A
1428.502	FAST_SENDER	N/A
1428.728	RECEIVER	SLOW_SENDER1
1431.032	RECEIVER	FAST_SENDER
1433.465	FAST_SENDER	N/A
1434.223	RECEIVER	FAST_SENDER
1436.650	FAST_SENDER	N/A
1437.421	RECEIVER	FAST_SENDER
1439.822	FAST_SENDER	N/A
1440.636	RECEIVER	FAST_SENDER
1443.082	FAST_SENDER	N/A
1443.826	RECEIVER	FAST_SENDER
1446.227	FAST_SENDER	N/A
1446.981	RECEIVER	FAST_SENDER
1449.403	FAST_SENDER	N/A
1450.129	RECEIVER	FAST_SENDER
1452.532	FAST_SENDER	N/A
1453.298	RECEIVER	FAST_SENDER
1455.713	FAST_SENDER	N/A
1456.458	RECEIVER	FAST_SENDER
1458.864	FAST_SENDER	N/A
1459.607	RECEIVER	FAST_SENDER
1462.034	FAST_SENDER	N/A
1462.780	RECEIVER	FAST_SENDER
1465.196	FAST_SENDER	N/A
1465.975	RECEIVER	FAST_SENDER
1468.381	FAST_SENDER	N/A
1469.154	RECEIVER	FAST_SENDER
1471.585	FAST_SENDER	N/A
1472.389	RECEIVER	FAST_SENDER
1474.797	FAST_SENDER	N/A
1475.555	RECEIVER	FAST_SENDER
1477.973	FAST_SENDER	N/A
1478.696	RECEIVER	FAST_SENDER
1481.119	FAST_SENDER	N/A
1481.851	RECEIVER	FAST_SENDER
1484.280	FAST_SENDER	N/A
1485.020	RECEIVER	FAST_SENDER
1487.424	FAST_SENDER	N/A
1488.144	RECEIVER	FAST_SENDER
1490.556	FAST_SENDER	N/A
1491.307	RECEIVER	FAST_SENDER
1493.732	FAST_SENDER	N/A
1494.507	RECEIVER	FAST_SENDER
1496.953	FAST_SENDER	N/A
1497.712	RECEIVER	FAST_SENDER
1500.140	FAST_SENDER	N/A
1500.893	RECEIVER	FAST_SENDER
1503.317	FAST_SENDER	N/A
1504.094	RECEIVER	FAST_SENDER
1506.501	FAST_SENDER	N/A
1507.284	RECEIVER	FAST_SENDER
1509.732	FAST_SENDER	N/A
1510.509	RECEIVER	FAST_SENDER
1512.915	FAST_SENDER	N/A
1513.667	RECEIVER	FAST_SENDER
1516.094	FAST_SENDER	N/A
1516.888	RECEIVER	FAST_SENDER
1519.289	FAST_SENDER	N/A
1520.066	RECEIVER	FAST_SENDER
1522.509	FAST_SENDER	N/A
1523.295	RECEIVER	FAST_SENDER
1525.723	FAST_SENDER	N/A
1526.426	RECEIVER	FAST_SENDER
1530.571	FAST_SENDER	N/A
1531.295	RECEIVER	FAST_SENDER
1533.736	FAST_SENDER	N/A
1534.510	RECEIVER	FAST_SENDER
1536.933	FAST_SENDER	N/A
1537.722	RECEIVER	FAST_SENDER
1540.127	FAST_SENDER	N/A
1540.902	RECEIVER	FAST_SENDER
1543.352	FAST_SENDER	N/A
1545.553	RECEIVER	FAST_SENDER
1547.964	FAST_SENDER	N/A
1548.710	RECEIVER	FAST_SENDER
1551.115	FAST_SENDER	N/A
1551.885	RECEIVER	FAST_SENDER
1554.299	FAST_SENDER	N/A
1555.085	RECEIVER	FAST_SENDER
1557.505	FAST_SENDER	N/A
1558.307	RECEIVER	FAST_SENDER
1560.743	FAST_SENDER	N/A
1561.489	RECEIVER	FAST_SENDER
1563.926	FAST_SENDER	N/A
1564.708	RECEIVER	FAST_SENDER
1567.108	FAST_SENDER	N/A
1567.867	RECEIVER	FAST_SENDER
1570.286	FAST_SENDER	N/A
1570.995	RECEIVER	FAST_SENDER
1573.418	FAST_SENDER	N/A
1574.197	RECEIVER	FAST_SENDER
1576.630	FAST_SENDER	N/A
1577.414	RECEIVER	FAST_SENDER
1579.857	FAST_SENDER	N/A
1580.628	RECEIVER	FAST_SENDER
1583.043	FAST_SENDER	N/A
1583.810	RECEIVER	FAST_SENDER
1586.223	FAST_SENDER	N/A
1587.023	RECEIVER	FAST_SENDER
1589.443	FAST_SENDER	N/A
1590.230	RECEIVER	FAST_SENDER
1592.638	FAST_SENDER	N/A
1593.402	RECEIVER	FAST_SENDER
1595.826	FAST_SENDER	N/A
1596.584	RECEIVER	FAST_SENDER
1599.010	FAST_SENDER	N/A
1599.774	RECEIVER	FAST_SENDER
1602.192	FAST_SENDER	N/A
1602.991	RECEIVER	FAST_SENDER
1605.407	FAST_SENDER	N/A
1606.150	RECEIVER	FAST_SENDER
1608.586	FAST_SENDER	N/A
1615.914	FAST_SENDER	N/A
1623.194	FAST_SENDER	N/A
1630.606	FAST_SENDER	N/A
1638.391	FAST_SENDER	N/A
1646.060	FAST_SENDER	N/A
1653.447	FAST_SENDER	N/A
1661.270	FAST_SENDER	N/A
1668.569	FAST_SENDER	N/A
1676.371	FAST_SENDER	N/A
1683.288	FAST_SENDER	N/A
1688.660	SLOW_SENDER1	N/A
1691.196	FAST_SENDER	N/A
1699.394	SLOW_SENDER1	N/A
1700.109	FAST_SENDER	N/A
1707.602	FAST_SENDER	N/A
1709.602	FAST_SENDER	N/A
1711.602	FAST_SENDER	N/A
1712.771	SLOW_SENDER1	N/A
1713.602	FAST_SENDER	N/A
1715.602	FAST_SENDER	N/A
1717.602	FAST_SENDER	N/A
1719.602	FAST_SENDER	N/A
1721.602	FAST_SENDER	N/A
1723.602	FAST_SENDER	N/A
1725.420	SLOW_SENDER1	N/A
1725.602	FAST_SENDER	N/A
1727.602	FAST_SENDER	N/A
1729.602	FAST_SENDER	N/A
1737.130	FAST_SENDER	N/A
1744.990	FAST_SENDER	N/A
1753.275	FAST_SENDER	N/A
1761.006	FAST_SENDER	N/A
1769.082	FAST_SENDER	N/A
1777.200	FAST_SENDER	N/A
1784.713	FAST_SENDER	N/A
1792.455	FAST_SENDER	N/A
1800.241	FAST_SENDER	N/A
1807.669	FAST_SENDER	N/A
1815.220	FAST_SENDER	N/A
1822.588	FAST_SENDER	N/A
1830.490	FAST_SENDER	N/A
1838.277	FAST_SENDER	N/A
1845.692	FAST_SENDER	N/A
1852.986	FAST_SENDER	N/A
1860.942	FAST_SENDER	N/A
1868.715	FAST_SENDER	N/A
1869.457	RECEIVER	FAST_SENDER
1871.867	FAST_SENDER	N/A
1872.594	RECEIVER	FAST_SENDER
1875.030	FAST_SENDER	N/A
1875.736	RECEIVER	FAST_SENDER
1878.162	FAST_SENDER	N/A
1878.910	RECEIVER	FAST_SENDER
1881.343	FAST_SENDER	N/A
1882.107	RECEIVER	FAST_SENDER
1884.544	FAST_SENDER	N/A
1885.290	RECEIVER	FAST_SENDER
1887.724	FAST_SENDER	N/A
1888.485	RECEIVER	FAST_SENDER
1892.604	FAST_SENDER	N/A
1895.197	RECEIVER	FAST_SENDER
1897.607	FAST_SENDER	N/A
1898.419	RECEIVER	FAST_SENDER
1902.327	FAST_SENDER	N/A
1903.083	RECEIVER	FAST_SENDER
1905.497	FAST_SENDER	N/A
1906.259	RECEIVER	FAST_SENDER
1908.675	FAST_SENDER	N/A
1909.427	RECEIVER	FAST_SENDER
1911.876	FAST_SENDER	N/A
1912.659	RECEIVER	FAST_SENDER
1915.068	FAST_SENDER	N/A
1915.873	RECEIVER	FAST_SENDER
1918.274	FAST_SENDER	N/A
1919.033	RECEIVER	FAST_SENDER
1921.454	FAST_SENDER	N/A
1924.097	RECEIVER	FAST_SENDER
1926.541	FAST_SENDER	N/A
1927.328	RECEIVER	FAST_SENDER
1929.769	FAST_SENDER	N/A
1930.548	RECEIVER	FAST_SENDER
1932.963	FAST_SENDER	N/A
1933.704	RECEIVER	FAST_SENDER
1936.145	FAST_SENDER	N/A
1936.896	RECEIVER	FAST_SENDER
1939.309	FAST_SENDER	N/A
1940.085	RECEIVER	FAST_SENDER
1942.501	FAST_SENDER	N/A
1943.269	RECEIVER	FAST_SENDER
1945.716	FAST_SENDER	N/A
1946.495	RECEIVER	FAST_SENDER
1950.659	FAST_SENDER	N/A
1951.385	RECEIVER	FAST_SENDER
1953.831	FAST_SENDER	N/A
1954.611	RECEIVER	FAST_SENDER
1957.024	FAST_SENDER	N/A
1957.798	RECEIVER	FAST_SENDER
1960.227	FAST_SENDER	N/A
1960.982	RECEIVER	FAST_SENDER
1964.899	FAST_SENDER	N/A
1965.663	RECEIVER	FAST_SENDER
1968.095	FAST_SENDER	N/A
1968.857	RECEIVER	FAST_SENDER
1971.275	FAST_SENDER	N/A
1972.028	RECEIVER	FAST_SENDER
1974.455	FAST_SENDER	N/A
1975.236	RECEIVER	FAST_SENDER
1977.656	FAST_SENDER	N/A
1978.416	RECEIVER	FAST_SENDER
1980.819	FAST_SENDER	N/A
1981.583	RECEIVER	FAST_SENDER
1983.987	FAST_SENDER	N/A
1984.741	RECEIVER	FAST_SENDER
1987.170	FAST_SENDER	N/A
1987.944	RECEIVER	FAST_SENDER
1988.010	SLOW_SENDER1	N/A
1988.764	RECEIVER	SLOW_SENDER1
1990.378	FAST_SENDER	N/A
1991.166	SLOW_SENDER1	N/A
1991.947	RECEIVER	SLOW_SENDER1
1992.847	RECEIVER	FAST_SENDER
1994.361	SLOW_SENDER1	N/A
1995.137	RECEIVER	SLOW_SENDER1
1995.249	FAST_SENDER	N/A
1996.001	RECEIVER	FAST_SENDER
1997.564	SLOW_SENDER1	N/A
1998.300	RECEIVER	SLOW_SENDER1
1999.758	FAST_SENDER	N/A
2000.527	RECEIVER	FAST_SENDER
2002.963	FAST_SENDER	N/A
2003.748	SLOW_SENDER1	N/A
2003.749	RECEIVER	FAST_SENDER
2004.556	RECEIVER	SLOW_SENDER1
2006.191	FAST_SENDER	N/A
2006.923	RECEIVER	FAST_SENDER
2009.335	FAST_SENDER	N/A
2009.997	SLOW_SENDER1	N/A
2010.108	RECEIVER	FAST_SENDER
2012.230	RECEIVER	SLOW_SENDER1
2012.520	FAST_SENDER	N/A
2013.293	RECEIVER	FAST_SENDER
2015.713	FAST_SENDER	N/A
2016.465	RECEIVER	FAST_SENDER
2017.665	SLOW_SENDER1	N/A
2018.449	RECEIVER	SLOW_SENDER1
2018.898	FAST_SENDER	N/A
2019.661	RECEIVER	FAST_SENDER
2022.067	FAST_SENDER	N/A
2022.827	RECEIVER	FAST_SENDER
2023.871	SLOW_SENDER1	N/A
2024.620	RECEIVER	SLOW_SENDER1
2025.228	FAST_SENDER	N/A
2025.994	RECEIVER	FAST_SENDER
2028.443	FAST_SENDER	N/A
2029.228	RECEIVER	FAST_SENDER
2031.640	FAST_SENDER	N/A
2032.055	SLOW_SENDER1	N/A
2032.415	RECEIVER	FAST_SENDER
2035.685	RECEIVER	SLOW_SENDER1
2036.466	FAST_SENDER	N/A
2037.178	RECEIVER	FAST_SENDER
2039.594	FAST_SENDER	N/A
2040.391	RECEIVER	FAST_SENDER
2042.811	FAST_SENDER	N/A
2043.128	SLOW_SENDER1	N/A
2043.578	RECEIVER	FAST_SENDER
2045.399	RECEIVER	SLOW_SENDER1
2045.994	FAST_SENDER	N/A
2046.780	RECEIVER	FAST_SENDER
2049.201	FAST_SENDER	N/A
2049.967	RECEIVER	FAST_SENDER
2052.406	FAST_SENDER	N/A
2052.804	SLOW_SENDER1	N/A
2055.089	RECEIVER	FAST_SENDER
2059.330	FAST_SENDER	N/A
2061.330	FAST_SENDER	N/A
2063.330	FAST_SENDER	N/A
2065.330	FAST_SENDER	N/A
2067.330	FAST_SENDER	N/A
2069.330	FAST_SENDER	N/A
2071.330	FAST_SENDER	N/A
2073.330	FAST_SENDER	N/A
2074.062	RECEIVER	FAST_SENDER
2076.510	FAST_SENDER	N/A
2077.265	RECEIVER	FAST_SENDER
2079.680	FAST_SENDER	N/A
2080.432	RECEIVER	FAST_SENDER
2082.876	FAST_SENDER	N/A
2083.646	RECEIVER	FAST_SENDER
2086.087	FAST_SENDER	N/A
2086.879	RECEIVER	FAST_SENDER
2089.307	FAST_SENDER	N/A
2090.116	RECEIVER	FAST_SENDER
2092.534	FAST_SENDER	N/A
2093.268	RECEIVER	FAST_SENDER
2095.688	FAST_SENDER	N/A
2096.422	RECEIVER	FAST_SENDER
2098.867	FAST_SENDER	N/A
2099.638	RECEIVER	FAST_SENDER
2102.072	FAST_SENDER	N/A
2102.808	RECEIVER	FAST_SENDER
2105.217	FAST_SENDER	N/A
2107.743	RECEIVER	FAST_SENDER
2110.169	FAST_SENDER	N/A
2110.953	RECEIVER	FAST_SENDER
2113.367	FAST_SENDER	N/A
2114.120	RECEIVER	FAST_SENDER
2116.551	FAST_SENDER	N/A
2117.332	RECEIVER	FAST_SENDER
2119.734	FAST_SENDER	N/A
2120.501	RECEIVER	FAST_SENDER
2124.698	FAST_SENDER	N/A
2125.453	RECEIVER	FAST_SENDER
2127.894	FAST_SENDER	N/A
2128.645	RECEIVER	FAST_SENDER
2131.091	FAST_SENDER	N/A
2131.860	RECEIVER	FAST_SENDER
2134.286	FAST_SENDER	N/A
2135.039	RECEIVER	FAST_SENDER
2137.466	FAST_SENDER	N/A
2138.222	RECEIVER	FAST_SENDER
2142.288	FAST_SENDER	N/A
2143.060	RECEIVER	FAST_SENDER
2145.469	FAST_SENDER	N/A
2150.461	FAST_SENDER	N/A
2157.958	FAST_SENDER	N/A
2165.644	FAST_SENDER	N/A
2172.997	FAST_SENDER	N/A
2180.783	FAST_SENDER	N/A
2188.576	FAST_SENDER	N/A
2196.075	FAST_SENDER	N/A
2203.674	FAST_SENDER	N/A
2211.164	FAST_SENDER	N/A
2218.278	FAST_SENDER	N/A
2225.945	FAST_SENDER	N/A
2233.195	FAST_SENDER	N/A
2240.985	FAST_SENDER	N/A
2248.694	FAST_SENDER	N/A
2256.405	FAST_SENDER	N/A
2264.293	FAST_SENDER	N/A
2271.933	FAST_SENDER	N/A
2278.996	FAST_SENDER	N/A
2286.804	FAST_SENDER	N/A
2294.483	FAST_SENDER	N/A
2302.238	FAST_SENDER	N/A
2309.740	FAST_SENDER	N/A
2315.850	SLOW_SENDER1	N/A
2317.404	FAST_SENDER	N/A
2326.017	FAST_SENDER	N/A
2327.020	SLOW_SENDER1	N/A
2334.406	FAST_SENDER	N/A
2336.406	FAST_SENDER	N/A
2338.406	FAST_SENDER	N/A
2339.990	SLOW_SENDER1	N/A
2340.406	FAST_SENDER	N/A
2344.433	FAST_SENDER	N/A
2346.433	FAST_SENDER	N/A
2348.433	FAST_SENDER	N/A
2350.433	FAST_SENDER	N/A
2352.433	FAST_SENDER	N/A
2352.777	SLOW_SENDER1	N/A
2354.433	FAST_SENDER	N/A
2356.433	FAST_SENDER	N/A
2358.433	FAST_SENDER	N/A
2365.964	FAST_SENDER	N/A
2373.303	FAST_SENDER	N/A
2380.688	FAST_SENDER	N/A
2388.413	FAST_SENDER	N/A
2395.995	FAST_SENDER	N/A
2403.273	FAST_SENDER	N/A
2407.304	RECEIVER	FAST_SENDER
2409.748	FAST_SENDER	N/A
2410.486	RECEIVER	FAST_SENDER
2412.892	FAST_SENDER	N/A
2413.679	RECEIVER	FAST_SENDER
2416.090	FAST_SENDER	N/A
2416.889	RECEIVER	FAST_SENDER
2419.338	FAST_SENDER	N/A
2420.077	RECEIVER	FAST_SENDER
2424.254	FAST_SENDER	N/A
2425.015	RECEIVER	FAST_SENDER
2427.421	FAST_SENDER	N/A
2428.190	RECEIVER	FAST_SENDER
2430.604	FAST_SENDER	N/A
2431.357	RECEIVER	FAST_SENDER
2433.785	FAST_SENDER	N/A
2434.586	RECEIVER	FAST_SENDER
2437.019	FAST_SENDER	N/A
2437.827	RECEIVER	FAST_SENDER
2440.259	FAST_SENDER	N/A
2440.997	RECEIVER	FAST_SENDER
2443.438	FAST_SENDER	N/A
2444.193	RECEIVER	FAST_SENDER
2448.006	FAST_SENDER	N/A
2448.744	RECEIVER	FAST_SENDER
2451.149	FAST_SENDER	N/A
2451.909	RECEIVER	FAST_SENDER
2454.351	FAST_SENDER	N/A
2455.119	RECEIVER	FAST_SENDER
2457.519	FAST_SENDER	N/A
2458.294	RECEIVER	FAST_SENDER
2460.742	FAST_SENDER	N/A
2461.493	RECEIVER	FAST_SENDER
2463.895	FAST_SENDER	N/A
2464.617	RECEIVER	FAST_SENDER
2467.018	FAST_SENDER	N/A
2467.801	RECEIVER	FAST_SENDER
2470.219	FAST_SENDER	N/A
2470.979	RECEIVER	FAST_SENDER
2473.385	FAST_SENDER	N/A
2474.181	RECEIVER	FAST_SENDER
2476.621	FAST_SENDER	N/A
2477.414	RECEIVER	FAST_SENDER
2479.831	FAST_SENDER	N/A
2480.568	RECEIVER	FAST_SENDER
2483.012	FAST_SENDER	N/A
2483.773	RECEIVER	FAST_SENDER
2486.197	FAST_SENDER	N/A
2486.970	RECEIVER	FAST_SENDER
2489.386	FAST_SENDER	N/A
2490.126	RECEIVER	FAST_SENDER
2492.535	FAST_SENDER	N/A
2493.314	RECEIVER	FAST_SENDER
2495.726	FAST_SENDER	N/A
2498.107	RECEIVER	FAST_SENDER
2500.533	FAST_SENDER	N/A
2501.270	RECEIVER	FAST_SENDER
2503.709	FAST_SENDER	N/A
2504.481	RECEIVER	FAST_SENDER
2506.914	FAST_SENDER	N/A
2507.650	RECEIVER	FAST_SENDER
2510.055	FAST_SENDER	N/A
2510.814	RECEIVER	FAST_SENDER
2513.261	FAST_SENDER	N/A
2514.036	RECEIVER	FAST_SENDER
2516.484	FAST_SENDER	N/A
2517.242	RECEIVER	FAST_SENDER
2519.653	FAST_SENDER	N/A
2520.422	RECEIVER	FAST_SENDER
2522.830	FAST_SENDER	N/A
2523.588	RECEIVER	FAST_SENDER
2526.029	FAST_SENDER	N/A
2526.784	RECEIVER	FAST_SENDER
2529.203	FAST_SENDER	N/A
2529.998	RECEIVER	FAST_SENDER
2532.433	FAST_SENDER	N/A
2533.177	RECEIVER	FAST_SENDER
2535.582	FAST_SENDER	N/A
2536.320	RECEIVER	FAST_SENDER
2538.752	FAST_SENDER	N/A
2539.531	RECEIVER	FAST_SENDER
2541.951	FAST_SENDER	N/A
2542.718	RECEIVER	FAST_SENDER
2545.135	FAST_SENDER	N/A
2545.864	RECEIVER	FAST_SENDER
2548.285	FAST_SENDER	N/A
2549.061	RECEIVER	FAST_SENDER
2551.468	FAST_SENDER	N/A
2552.254	RECEIVER	FAST_SENDER
2554.664	FAST_SENDER	N/A
2555.443	RECEIVER	FAST_SENDER
2557.845	FAST_SENDER	N/A
2558.658	RECEIVER	FAST_SENDER
2561.060	FAST_SENDER	N/A
2561.838	RECEIVER	FAST_SENDER
2564.245	FAST_SENDER	N/A
2565.009	RECEIVER	FAST_SENDER
2567.433	FAST_SENDER	N/A
2568.172	RECEIVER	FAST_SENDER
2570.592	FAST_SENDER	N/A
2571.344	RECEIVER	FAST_SENDER
2575.548	FAST_SENDER	N/A
2576.288	RECEIVER	FAST_SENDER
2578.689	FAST_SENDER	N/A
2579.418	RECEIVER	FAST_SENDER
2581.849	FAST_SENDER	N/A
2582.644	RECEIVER	FAST_SENDER
2585.063	FAST_SENDER	N/A
2585.861	RECEIVER	FAST_SENDER
2588.291	FAST_SENDER	N/A
2589.086	RECEIVER	FAST_SENDER
2591.524	FAST_SENDER	N/A
2592.263	RECEIVER	FAST_SENDER
2594.689	FAST_SENDER	N/A
2595.432	RECEIVER	FAST_SENDER
2597.876	FAST_SENDER	N/A
2598.668	RECEIVER	FAST_SENDER
2601.111	FAST_SENDER	N/A
2601.857	RECEIVER	FAST_SENDER
2604.294	FAST_SENDER	N/A
2605.067	RECEIVER	FAST_SENDER
2607.477	FAST_SENDER	N/A
2608.244	RECEIVER	FAST_SENDER
2610.665	FAST_SENDER	N/A
2611.444	RECEIVER	FAST_SENDER
2613.846	FAST_SENDER	N/A
2614.639	RECEIVER	FAST_SENDER
2614.950	SLOW_SENDER1	N/A
2615.716	RECEIVER	SLOW_SENDER1
2617.073	FAST_SENDER	N/A
2617.871	RECEIVER	FAST_SENDER
2618.129	SLOW_SENDER1	N/A
2618.869	RECEIVER	SLOW_SENDER1
2620.272	FAST_SENDER	N/A
2621.036	RECEIVER	FAST_SENDER
2621.278	SLOW_SENDER1	N/A
2622.037	RECEIVER	SLOW_SENDER1
2623.449	FAST_SENDER	N/A
2624.193	RECEIVER	FAST_SENDER
2624.454	SLOW_SENDER1	N/A
2625.186	RECEIVER	SLOW_SENDER1
2626.642	FAST_SENDER	N/A
2627.408	RECEIVER	FAST_SENDER
2627.619	SLOW_SENDER1	N/A
2628.404	RECEIVER	SLOW_SENDER1
2629.809	FAST_SENDER	N/A
2630.585	RECEIVER	FAST_SENDER
2633.032	FAST_SENDER	N/A
2633.781	RECEIVER	FAST_SENDER
2633.854	SLOW_SENDER1	N/A
2634.654	RECEIVER	SLOW_SENDER1
2636.196	FAST_SENDER	N/A
2636.987	RECEIVER	FAST_SENDER
2639.390	FAST_SENDER	N/A
2640.096	SLOW_SENDER1	N/A
2640.168	RECEIVER	FAST_SENDER
2640.854	RECEIVER	SLOW_SENDER1
2642.613	FAST_SENDER	N/A
2643.365	RECEIVER	FAST_SENDER
2645.773	FAST_SENDER	N/A
2646.296	SLOW_SENDER1	N/A
2646.548	RECEIVER	FAST_SENDER
2650.475	RECEIVER	SLOW_SENDER1
2651.021	FAST_SENDER	N/A
2653.021	FAST_SENDER	N/A
2655.021	FAST_SENDER	N/A
2657.021	FAST_SENDER	N/A
2659.021	FAST_SENDER	N/A
2659.574	SLOW_SENDER1	N/A
2660.361	RECEIVER	SLOW_SENDER1
2661.021	FAST_SENDER	N/A
2663.021	FAST_SENDER	N/A
2665.021	FAST_SENDER	N/A
2665.766	RECEIVER	FAST_SENDER
2667.796	SLOW_SENDER1	N/A
2668.170	FAST_SENDER	N/A
2668.554	RECEIVER	SLOW_SENDER1
2672.170	RECEIVER	FAST_SENDER
2674.589	FAST_SENDER	N/A
2676.589	FAST_SENDER	N/A
2678.589	FAST_SENDER	N/A
2680.589	FAST_SENDER	N/A
2682.589	FAST_SENDER	N/A
2684.589	FAST_SENDER	N/A
2686.589	FAST_SENDER	N/A
2688.589	FAST_SENDER	N/A
2689.362	RECEIVER	FAST_SENDER
2691.778	FAST_SENDER	N/A
2692.542	RECEIVER	FAST_SENDER
2694.945	FAST_SENDER	N/A
2697.334	RECEIVER	FAST_SENDER
2699.760	FAST_SENDER	N/A
2700.533	RECEIVER	FAST_SENDER
2702.959	FAST_SENDER	N/A
2703.745	RECEIVER	FAST_SENDER
2706.171	FAST_SENDER	N/A
2706.910	RECEIVER	FAST_SENDER
2709.311	FAST_SENDER	N/A
2710.079	RECEIVER	FAST_SENDER
2712.510	FAST_SENDER	N/A
2713.258	RECEIVER	FAST_SENDER
2715.698	FAST_SENDER	N/A
2716.505	RECEIVER	FAST_SENDER
2718.911	FAST_SENDER	N/A
2719.666	RECEIVER	FAST_SENDER
2722.107	FAST_SENDER	N/A
2722.900	RECEIVER	FAST_SENDER
2725.303	FAST_SENDER	N/A
2726.048	RECEIVER	FAST_SENDER
2728.453	FAST_SENDER	N/A
2729.172	RECEIVER	FAST_SENDER
2731.594	FAST_SENDER	N/A
2732.390	RECEIVER	FAST_SENDER
2734.822	FAST_SENDER	N/A
2737.398	RECEIVER	FAST_SENDER
2739.838	FAST_SENDER	N/A
2740.575	RECEIVER	FAST_SENDER
2743.008	FAST_SENDER	N/A
2743.801	RECEIVER	FAST_SENDER
2746.243	FAST_SENDER	N/A
2747.009	RECEIVER	FAST_SENDER
2749.431	FAST_SENDER	N/A
2753.381	RECEIVER	FAST_SENDER
2755.802	FAST_SENDER	N/A
2756.579	RECEIVER	FAST_SENDER
2759.015	FAST_SENDER	N/A
2759.796	RECEIVER	FAST_SENDER
2762.209	FAST_SENDER	N/A
2762.975	RECEIVER	FAST_SENDER
2765.423	FAST_SENDER	N/A
2766.199	RECEIVER	FAST_SENDER
2768.609	FAST_SENDER	N/A
2769.390	RECEIVER	FAST_SENDER
2771.801	FAST_SENDER	N/A
2772.561	RECEIVER	FAST_SENDER
2774.982	FAST_SENDER	N/A
2775.764	RECEIVER	FAST_SENDER
2778.211	FAST_SENDER	N/A
2778.962	RECEIVER	FAST_SENDER
2781.370	FAST_SENDER	N/A
2782.158	RECEIVER	FAST_SENDER
2784.583	FAST_SENDER	N/A
2785.328	RECEIVER	FAST_SENDER
2787.757	FAST_SENDER	N/A
2788.511	RECEIVER	FAST_SENDER
2790.923	FAST_SENDER	N/A
2791.716	RECEIVER	FAST_SENDER
2794.119	FAST_SENDER	N/A
2794.899	RECEIVER	FAST_SENDER
2797.349	FAST_SENDER	N/A
2798.077	RECEIVER	FAST_SENDER
2800.514	FAST_SENDER	N/A
2801.254	RECEIVER	FAST_SENDER
2803.693	FAST_SENDER	N/A
2806.004	RECEIVER	FAST_SENDER
2808.412	FAST_SENDER	N/A
2811.563	FAST_SENDER	N/A
2819.397	FAST_SENDER	N/A
2826.753	FAST_SENDER	N/A
2834.334	FAST_SENDER	N/A
2841.687	FAST_SENDER	N/A
2849.132	FAST_SENDER	N/A
2856.735	FAST_SENDER	N/A
2864.403	FAST_SENDER	N/A
2871.690	FAST_SENDER	N/A
2879.429	FAST_SENDER	N/A
2887.112	FAST_SENDER	N/A
2894.220	FAST_SENDER	N/A
2901.938	FAST_SENDER	N/A
2909.083	FAST_SENDER	N/A
2916.889	FAST_SENDER	N/A
2924.320	FAST_SENDER	N/A
2931.655	FAST_SENDER	N/A
2934.170	SLOW_SENDER1	N/A
2939.439	FAST_SENDER	N/A
2944.684	SLOW_SENDER1	N/A
2947.305	FAST_SENDER	N/A
2955.017	FAST_SENDER	N/A
2957.017	FAST_SENDER	N/A
2959.017	FAST_SENDER	N/A
2959.140	SLOW_SENDER1	N/A
2961.017	FAST_SENDER	N/A
2963.818	FAST_SENDER	N/A
2965.818	FAST_SENDER	N/A
2967.818	FAST_SENDER	N/A
2969.818	FAST_SENDER	N/A
2971.818	FAST_SENDER	N/A
2971.898	SLOW_SENDER1	N/A
2973.818	FAST_SENDER	N/A
2975.818	FAST_SENDER	N/A
2977.818	FAST_SENDER	N/A
2985.390	FAST_SENDER	N/A
2992.674	FAST_SENDER	N/A
3000.248	FAST_SENDER	N/A
3007.865	FAST_SENDER	N/A
3015.588	FAST_SENDER	N/A
3022.890	FAST_SENDER	N/A
3030.423	FAST_SENDER	N/A
3037.776	FAST_SENDER	N/A
3045.226	FAST_SENDER	N/A
3052.877	FAST_SENDER	N/A
3060.554	FAST_SENDER	N/A
3068.002	FAST_SENDER	N/A
3068.750	RECEIVER	FAST_SENDER
3071.197	FAST_SENDER	N/A
3071.938	RECEIVER	FAST_SENDER
3074.368	FAST_SENDER	N/A
3075.112	RECEIVER	FAST_SENDER
3077.548	FAST_SENDER	N/A
3078.332	RECEIVER	FAST_SENDER
3080.771	FAST_SENDER	N/A
3081.546	RECEIVER	FAST_SENDER
3083.960	FAST_SENDER	N/A
3084.750	RECEIVER	FAST_SENDER
3087.167	FAST_SENDER	N/A
3087.921	RECEIVER	FAST_SENDER
3090.363	FAST_SENDER	N/A
3091.092	RECEIVER	FAST_SENDER
3093.537	FAST_SENDER	N/A
3094.277	RECEIVER	FAST_SENDER
3096.691	FAST_SENDER	N/A
3097.460	RECEIVER	FAST_SENDER
3099.888	FAST_SENDER	N/A
3100.650	RECEIVER	FAST_SENDER
3103.086	FAST_SENDER	N/A
3103.821	RECEIVER	FAST_SENDER
3106.232	FAST_SENDER	N/A
3107.019	RECEIVER	FAST_SENDER
3109.440	FAST_SENDER	N/A
3110.200	RECEIVER	FAST_SENDER
3112.636	FAST_SENDER	N/A
3113.354	RECEIVER	FAST_SENDER
3115.764	FAST_SENDER	N/A
3116.547	RECEIVER	FAST_SENDER
3118.962	FAST_SENDER	N/A
3119.729	RECEIVER	FAST_SENDER
3122.172	FAST_SENDER	N/A
3122.929	RECEIVER	FAST_SENDER
3125.336	FAST_SENDER	N/A
3126.095	RECEIVER	FAST_SENDER
3128.523	FAST_SENDER	N/A
3129.296	RECEIVER	FAST_SENDER
3131.708	FAST_SENDER	N/A
3132.517	RECEIVER	FAST_SENDER
3134.947	FAST_SENDER	N/A
3135.723	RECEIVER	FAST_SENDER
3138.125	FAST_SENDER	N/A
3138.936	RECEIVER	FAST_SENDER
3141.352	FAST_SENDER	N/A
3142.153	RECEIVER	FAST_SENDER
3144.562	FAST_SENDER	N/A
3145.348	RECEIVER	FAST_SENDER
3147.766	FAST_SENDER	N/A
3148.537	RECEIVER	FAST_SENDER
3150.941	FAST_SENDER	N/A
3151.682	RECEIVER	FAST_SENDER
3154.102	FAST_SENDER	N/A
3154.872	RECEIVER	FAST_SENDER
3157.290	FAST_SENDER	N/A
3158.081	RECEIVER	FAST_SENDER
3160.491	FAST_SENDER	N/A
3161.255	RECEIVER	FAST_SENDER
3163.694	FAST_SENDER	N/A
3164.462	RECEIVER	FAST_SENDER
3166.873	FAST_SENDER	N/A
3167.607	RECEIVER	FAST_SENDER
3170.007	FAST_SENDER	N/A
3170.795	RECEIVER	FAST_SENDER
3173.219	FAST_SENDER	N/A
3174.004	RECEIVER	FAST_SENDER
3176.444	FAST_SENDER	N/A
3177.187	RECEIVER	FAST_SENDER
3179.608	FAST_SENDER	N/A
3180.356	RECEIVER	FAST_SENDER
3182.787	FAST_SENDER	N/A
3183.594	RECEIVER	FAST_SENDER
3187.385	FAST_SENDER	N/A
3188.156	RECEIVER	FAST_SENDER
3190.563	FAST_SENDER	N/A
3191.299	RECEIVER	FAST_SENDER
3193.736	FAST_SENDER	N/A
3196.118	RECEIVER	FAST_SENDER
3198.523	FAST_SENDER	N/A
3199.304	RECEIVER	FAST_SENDER
3201.745	FAST_SENDER	N/A
3202.508	RECEIVER	FAST_SENDER
3204.923	FAST_SENDER	N/A
3205.683	RECEIVER	FAST_SENDER
3208.112	FAST_SENDER	N/A
3208.909	RECEIVER	FAST_SENDER
3211.325	FAST_SENDER	N/A
3212.137	RECEIVER	FAST_SENDER
3214.567	FAST_SENDER	N/A
3215.353	RECEIVER	FAST_SENDER
3217.798	FAST_SENDER	N/A
3218.508	RECEIVER	FAST_SENDER
3220.917	FAST_SENDER	N/A
3221.669	RECEIVER	FAST_SENDER
3224.082	FAST_SENDER	N/A
3226.489	RECEIVER	FAST_SENDER
3228.901	FAST_SENDER	N/A
3229.655	RECEIVER	FAST_SENDER
3232.075	FAST_SENDER	N/A
3232.788	RECEIVER	FAST_SENDER
3233.660	SLOW_SENDER1	N/A
3234.437	RECEIVER	SLOW_SENDER1
3235.214	FAST_SENDER	N/A
3235.966	RECEIVER	FAST_SENDER
3236.840	SLOW_SENDER1	N/A
3237.583	RECEIVER	SLOW_SENDER1
3238.394	FAST_SENDER	N/A
3240.030	SLOW_SENDER1	N/A
3240.805	RECEIVER	SLOW_SENDER1
3242.812	RECEIVER	FAST_SENDER
3243.228	SLOW_SENDER1	N/A
3244.017	RECEIVER	SLOW_SENDER1
3245.230	FAST_SENDER	N/A
3245.958	RECEIVER	FAST_SENDER
3248.374	FAST_SENDER	N/A
3249.132	RECEIVER	FAST_SENDER
3249.454	SLOW_SENDER1	N/A
3251.579	FAST_SENDER	N/A
3253.973	RECEIVER	SLOW_SENDER1
3256.303	RECEIVER	FAST_SENDER
3258.734	FAST_SENDER	N/A
3259.401	SLOW_SENDER1	N/A
3260.171	RECEIVER	SLOW_SENDER1
3260.734	FAST_SENDER	N/A
3262.734	FAST_SENDER	N/A
3264.734	FAST_SENDER	N/A
3266.734	FAST_SENDER	N/A
3267.607	SLOW_SENDER1	N/A
3268.363	RECEIVER	SLOW_SENDER1
3268.734	FAST_SENDER	N/A
3270.734	FAST_SENDER	N/A
3272.734	FAST_SENDER	N/A
3273.513	RECEIVER	FAST_SENDER
3275.764	SLOW_SENDER1	N/A
3275.918	FAST_SENDER	N/A
3276.505	RECEIVER	SLOW_SENDER1
3277.805	RECEIVER	FAST_SENDER
3280.246	FAST_SENDER	N/A
3280.996	RECEIVER	FAST_SENDER
3283.419	FAST_SENDER	N/A
3283.923	SLOW_SENDER1	N/A
3284.221	RECEIVER	FAST_SENDER
3286.470	RECEIVER	SLOW_SENDER1
3286.624	FAST_SENDER	N/A
3287.398	RECEIVER	FAST_SENDER
3289.804	FAST_SENDER	N/A
3290.523	RECEIVER	FAST_SENDER
3292.945	FAST_SENDER	N/A
3293.694	RECEIVER	FAST_SENDER
3293.905	SLOW_SENDER1	N/A
3294.653	RECEIVER	SLOW_SENDER1
3296.120	FAST_SENDER	N/A
3296.921	RECEIVER	FAST_SENDER
3299.357	FAST_SENDER	N/A
3300.095	RECEIVER	FAST_SENDER
3302.073	SLOW_SENDER1	N/A
3302.538	FAST_SENDER	N/A
3302.842	RECEIVER	SLOW_SENDER1
3306.813	RECEIVER	FAST_SENDER
3309.242	FAST_SENDER	N/A
3310.021	RECEIVER	FAST_SENDER
3312.302	SLOW_SENDER1	N/A
3312.454	FAST_SENDER	N/A
3313.038	RECEIVER	SLOW_SENDER1
3314.297	RECEIVER	FAST_SENDER
3316.719	FAST_SENDER	N/A
3317.485	RECEIVER	FAST_SENDER
3319.909	FAST_SENDER	N/A
3320.466	SLOW_SENDER1	N/A
3320.652	RECEIVER	FAST_SENDER
3322.840	RECEIVER	SLOW_SENDER1
3323.074	FAST_SENDER	N/A
3325.478	RECEIVER	FAST_SENDER
3327.928	FAST_SENDER	N/A
3328.723	RECEIVER	FAST_SENDER
3331.133	FAST_SENDER	N/A
3334.925	RECEIVER	FAST_SENDER
3337.363	FAST_SENDER	N/A
3338.156	RECEIVER	FAST_SENDER
3340.577	FAST_SENDER	N/A
3341.312	RECEIVER	FAST_SENDER
3343.746	FAST_SENDER	N/A
3344.540	RECEIVER	FAST_SENDER
3346.986	FAST_SENDER	N/A
3347.720	RECEIVER	FAST_SENDER
3350.126	FAST_SENDER	N/A
3350.859	RECEIVER	FAST_SENDER
3353.267	FAST_SENDER	N/A
3354.048	RECEIVER	FAST_SENDER
3356.498	FAST_SENDER	N/A
3357.278	RECEIVER	FAST_SENDER
3359.686	FAST_SENDER	N/A
3360.481	RECEIVER	FAST_SENDER
3362.896	FAST_SENDER	N/A
3363.676	RECEIVER	FAST_SENDER
3366.081	FAST_SENDER	N/A
3366.855	RECEIVER	FAST_SENDER
3369.294	FAST_SENDER	N/A
3370.031	RECEIVER	FAST_SENDER
3372.438	FAST_SENDER	N/A
3373.201	RECEIVER	FAST_SENDER
3375.623	FAST_SENDER	N/A
3376.414	RECEIVER	FAST_SENDER
3378.836	FAST_SENDER	N/A
3379.595	RECEIVER	FAST_SENDER
3381.999	FAST_SENDER	N/A
3382.748	RECEIVER	FAST_SENDER
3385.186	FAST_SENDER	N/A
3385.951	RECEIVER	FAST_SENDER
3388.384	FAST_SENDER	N/A
3389.144	RECEIVER	FAST_SENDER
3391.593	FAST_SENDER	N/A
3392.325	RECEIVER	FAST_SENDER
3394.758	FAST_SENDER	N/A
3395.531	RECEIVER	FAST_SENDER
3397.932	FAST_SENDER	N/A
3401.118	FAST_SENDER	N/A
3408.465	FAST_SENDER	N/A
3416.360	FAST_SENDER	N/A
3423.944	FAST_SENDER	N/A
3431.332	FAST_SENDER	N/A
3438.948	FAST_SENDER	N/A
3446.752	FAST_SENDER	N/A
3454.540	FAST_SENDER	N/A
3462.313	FAST_SENDER	N/A
3470.219	FAST_SENDER	N/A
3477.618	FAST_SENDER	N/A
3485.295	FAST_SENDER	N/A
3493.026	FAST_SENDER	N/A
3500.496	FAST_SENDER	N/A
3508.200	FAST_SENDER	N/A
3515.695	FAST_SENDER	N/A
3523.518	FAST_SENDER	N/A
3531.253	FAST_SENDER	N/A
3538.244	FAST_SENDER	N/A
3545.817	FAST_SENDER	N/A
3553.528	FAST_SENDER	N/A
3561.271	FAST_SENDER	N/A
3568.748	FAST_SENDER	N/A
3576.181	FAST_SENDER	N/A
3582.880	SLOW_SENDER1	N/A
3583.800	FAST_SENDER	N/A
3591.666	FAST_SENDER	N/A
3594.812	SLOW_SENDER1	N/A
3599.788	FAST_SENDER	N/A
3601.788	FAST_SENDER	N/A
3603.788	FAST_SENDER	N/A
3605.788	FAST_SENDER	N/A
3607.573	SLOW_SENDER1	N/A
3607.788	FAST_SENDER	N/A
3609.788	FAST_SENDER	N/A
3612.282	FAST_SENDER	N/A
3614.282	FAST_SENDER	N/A
3616.282	FAST_SENDER	N/A
3618.282	FAST_SENDER	N/A
3620.278	SLOW_SENDER1	N/A
3620.282	FAST_SENDER	N/A
3622.282	FAST_SENDER	N/A
3624.856	FAST_SENDER	N/A
3626.856	FAST_SENDER	N/A
3628.856	FAST_SENDER	N/A
3630.856	FAST_SENDER	N/A
3632.856	FAST_SENDER	N/A
3634.856	FAST_SENDER	N/A
3636.856	FAST_SENDER	N/A
3638.856	FAST_SENDER	N/A
3646.468	FAST_SENDER	N/A
3654.095	FAST_SENDER	N/A
3658.167	RECEIVER	FAST_SENDER
3660.579	FAST_SENDER	N/A
3661.341	RECEIVER	FAST_SENDER
3663.776	FAST_SENDER	N/A
3664.556	RECEIVER	FAST_SENDER
3666.988	FAST_SENDER	N/A
3667.727	RECEIVER	FAST_SENDER
3670.158	FAST_SENDER	N/A
3670.945	RECEIVER	FAST_SENDER
3673.394	FAST_SENDER	N/A
3674.155	RECEIVER	FAST_SENDER
3676.565	FAST_SENDER	N/A
3677.320	RECEIVER	FAST_SENDER
3679.737	FAST_SENDER	N/A
3680.499	RECEIVER	FAST_SENDER
3682.946	FAST_SENDER	N/A
3683.712	RECEIVER	FAST_SENDER
3686.161	FAST_SENDER	N/A
3686.911	RECEIVER	FAST_SENDER
3689.341	FAST_SENDER	N/A
3690.113	RECEIVER	FAST_SENDER
3692.552	FAST_SENDER	N/A
3693.322	RECEIVER	FAST_SENDER
3695.726	FAST_SENDER	N/A
3696.485	RECEIVER	FAST_SENDER
3698.897	FAST_SENDER	N/A
3699.686	RECEIVER	FAST_SENDER
3702.087	FAST_SENDER	N/A
3702.802	RECEIVER	FAST_SENDER
3705.245	FAST_SENDER	N/A
3706.019	RECEIVER	FAST_SENDER
3708.419	FAST_SENDER	N/A
3709.236	RECEIVER	FAST_SENDER
3711.683	FAST_SENDER	N/A
3712.435	RECEIVER	FAST_SENDER
3714.849	FAST_SENDER	N/A
3715.623	RECEIVER	FAST_SENDER
3718.071	FAST_SENDER	N/A
3718.843	RECEIVER	FAST_SENDER
3721.290	FAST_SENDER	N/A
3722.060	RECEIVER	FAST_SENDER
3724.479	FAST_SENDER	N/A
3725.194	RECEIVER	FAST_SENDER
3727.604	FAST_SENDER	N/A
3729.864	RECEIVER	FAST_SENDER
3732.285	FAST_SENDER	N/A
3733.065	RECEIVER	FAST_SENDER
3735.486	FAST_SENDER	N/A
3736.291	RECEIVER	FAST_SENDER
3738.698	FAST_SENDER	N/A
3739.479	RECEIVER	FAST_SENDER
3741.911	FAST_SENDER	N/A
3742.676	RECEIVER	FAST_SENDER
3745.080	FAST_SENDER	N/A
3745.819	RECEIVER	FAST_SENDER
3748.264	FAST_SENDER	N/A
3749.039	RECEIVER	FAST_SENDER
3751.445	FAST_SENDER	N/A
3752.237	RECEIVER	FAST_SENDER
3754.641	FAST_SENDER	N/A
3755.452	RECEIVER	FAST_SENDER
3757.885	FAST_SENDER	N/A
3758.651	RECEIVER	FAST_SENDER
3761.082	FAST_SENDER	N/A
3761.850	RECEIVER	FAST_SENDER
3764.258	FAST_SENDER	N/A
3764.988	RECEIVER	FAST_SENDER
3767.396	FAST_SENDER	N/A
3768.141	RECEIVER	FAST_SENDER
3770.565	FAST_SENDER	N/A
3771.288	RECEIVER	FAST_SENDER
3773.690	FAST_SENDER	N/A
3774.453	RECEIVER	FAST_SENDER
3776.853	FAST_SENDER	N/A
3777.594	RECEIVER	FAST_SENDER
3780.019	FAST_SENDER	N/A
3780.814	RECEIVER	FAST_SENDER
3783.230	FAST_SENDER	N/A
3784.014	RECEIVER	FAST_SENDER
3786.441	FAST_SENDER	N/A
3787.206	RECEIVER	FAST_SENDER
3789.635	FAST_SENDER	N/A
3790.368	RECEIVER	FAST_SENDER
3792.768	FAST_SENDER	N/A
3793.538	RECEIVER	FAST_SENDER
3795.970	FAST_SENDER	N/A
3796.720	RECEIVER	FAST_SENDER
3799.120	FAST_SENDER	N/A
3799.888	RECEIVER	FAST_SENDER
3802.304	FAST_SENDER	N/A
3803.074	RECEIVER	FAST_SENDER
3805.492	FAST_SENDER	N/A
3806.306	RECEIVER	FAST_SENDER
3808.751	FAST_SENDER	N/A
3809.524	RECEIVER	FAST_SENDER
3811.972	FAST_SENDER	N/A
3812.719	RECEIVER	FAST_SENDER
3815.126	FAST_SENDER	N/A
3815.841	RECEIVER	FAST_SENDER
3818.286	FAST_SENDER	N/A
3819.029	RECEIVER	FAST_SENDER
3821.451	FAST_SENDER	N/A
3822.206	RECEIVER	FAST_SENDER
3824.606	FAST_SENDER	N/A
3825.374	RECEIVER	FAST_SENDER
3827.791	FAST_SENDER	N/A
3828.516	RECEIVER	FAST_SENDER
3830.952	FAST_SENDER	N/A
3831.710	RECEIVER	FAST_SENDER
3834.154	FAST_SENDER	N/A
3834.934	RECEIVER	FAST_SENDER
3837.340	FAST_SENDER	N/A
3838.063	RECEIVER	FAST_SENDER
3840.489	FAST_SENDER	N/A
3841.247	RECEIVER	FAST_SENDER
3843.649	FAST_SENDER	N/A
3844.413	RECEIVER	FAST_SENDER
3846.827	FAST_SENDER	N/A
3847.585	RECEIVER	FAST_SENDER
3850.008	FAST_SENDER	N/A
3850.787	RECEIVER	FAST_SENDER
3853.234	FAST_SENDER	N/A
3853.965	RECEIVER	FAST_SENDER
3856.396	FAST_SENDER	N/A
3857.115	RECEIVER	FAST_SENDER
3859.546	FAST_SENDER	N/A
3860.276	RECEIVER	FAST_SENDER
3862.709	FAST_SENDER	N/A
3865.094	RECEIVER	FAST_SENDER
3867.502	FAST_SENDER	N/A
3868.263	RECEIVER	FAST_SENDER
3870.675	FAST_SENDER	N/A
3871.452	RECEIVER	FAST_SENDER
3873.883	FAST_SENDER	N/A
3876.439	RECEIVER	FAST_SENDER
3878.862	FAST_SENDER	N/A
3879.643	RECEIVER	FAST_SENDER
3882.069	FAST_SENDER	N/A
3882.844	RECEIVER	FAST_SENDER
3882.990	SLOW_SENDER1	N/A
3883.743	RECEIVER	SLOW_SENDER1
3885.287	FAST_SENDER	N/A
3886.074	RECEIVER	FAST_SENDER
3886.177	SLOW_SENDER1	N/A
3886.936	RECEIVER	SLOW_SENDER1
3888.494	FAST_SENDER	N/A
3889.358	SLOW_SENDER1	N/A
3890.161	RECEIVER	SLOW_SENDER1
3891.014	RECEIVER	FAST_SENDER
3892.580	SLOW_SENDER1	N/A
3893.341	RECEIVER	SLOW_SENDER1
3893.425	FAST_SENDER	N/A
3894.166	RECEIVER	FAST_SENDER
3896.576	FAST_SENDER	N/A
3897.327	RECEIVER	FAST_SENDER
3898.771	SLOW_SENDER1	N/A
3902.917	RECEIVER	SLOW_SENDER1
3903.433	FAST_SENDER	N/A
3904.221	RECEIVER	FAST_SENDER
3906.623	FAST_SENDER	N/A
3907.375	RECEIVER	FAST_SENDER
3908.353	SLOW_SENDER1	N/A
3909.074	RECEIVER	SLOW_SENDER1
3909.780	FAST_SENDER	N/A
3910.511	RECEIVER	FAST_SENDER
3912.955	FAST_SENDER	N/A
3913.688	RECEIVER	FAST_SENDER
3916.124	FAST_SENDER	N/A
3916.479	SLOW_SENDER1	N/A
3916.914	RECEIVER	FAST_SENDER
3918.676	RECEIVER	SLOW_SENDER1
3923.364	FAST_SENDER	N/A
3924.111	RECEIVER	FAST_SENDER
3926.090	SLOW_SENDER1	N/A
3926.528	FAST_SENDER	N/A
3926.829	RECEIVER	SLOW_SENDER1
3928.962	RECEIVER	FAST_SENDER
3931.362	FAST_SENDER	N/A
3932.137	RECEIVER	FAST_SENDER
3934.279	SLOW_SENDER1	N/A
3934.538	FAST_SENDER	N/A
3934.998	RECEIVER	SLOW_SENDER1
3937.085	RECEIVER	FAST_SENDER
3939.529	FAST_SENDER	N/A
3940.333	RECEIVER	FAST_SENDER
3942.442	SLOW_SENDER1	N/A
3942.765	FAST_SENDER	N/A
3943.190	RECEIVER	SLOW_SENDER1
3945.066	RECEIVER	FAST_SENDER
3947.479	FAST_SENDER	N/A
3948.220	RECEIVER	FAST_SENDER
3950.627	SLOW_SENDER1	N/A
3950.629	FAST_SENDER	N/A
3951.365	RECEIVER	SLOW_SENDER1
3953.338	RECEIVER	FAST_SENDER
3955.775	FAST_SENDER	N/A
3956.540	RECEIVER	FAST_SENDER
3958.807	SLOW_SENDER1	N/A
3958.944	FAST_SENDER	N/A
3959.580	RECEIVER	SLOW_SENDER1
3960.267	RECEIVER	FAST_SENDER
3962.698	FAST_SENDER	N/A
3963.467	RECEIVER	FAST_SENDER
3965.874	FAST_SENDER	N/A
3966.632	RECEIVER	FAST_SENDER
3966.996	SLOW_SENDER1	N/A
3967.748	RECEIVER	SLOW_SENDER1
3969.044	FAST_SENDER	N/A
3969.827	RECEIVER	FAST_SENDER
3972.259	FAST_SENDER	N/A
3973.041	RECEIVER	FAST_SENDER
3975.193	SLOW_SENDER1	N/A
3975.476	FAST_SENDER	N/A
3975.940	RECEIVER	SLOW_SENDER1
3978.003	RECEIVER	FAST_SENDER
3983.167	FAST_SENDER	N/A
3983.363	SLOW_SENDER1	N/A
3991.060	FAST_SENDER	N/A
3998.766	FAST_SENDER	N/A
4006.348	FAST_SENDER	N/A
4014.379	FAST_SENDER	N/A
4021.589	FAST_SENDER	N/A
4029.293	FAST_SENDER	N/A
4036.792	FAST_SENDER	N/A
4044.774	FAST_SENDER	N/A
4052.004	FAST_SENDER	N/A
4059.688	FAST_SENDER	N/A
4067.351	FAST_SENDER	N/A
4075.212	FAST_SENDER	N/A
4082.630	FAST_SENDER	N/A
4090.071	FAST_SENDER	N/A
4097.668	FAST_SENDER	N/A
4105.058	FAST_SENDER	N/A
4112.886	FAST_SENDER	N/A
4120.188	FAST_SENDER	N/A
4128.060	FAST_SENDER	N/A
4135.582	FAST_SENDER	N/A
4143.377	FAST_SENDER	N/A
4150.795	FAST_SENDER	N/A
4158.472	FAST_SENDER	N/A
4165.744	FAST_SENDER	N/A
4172.967	FAST_SENDER	N/A
4180.360	FAST_SENDER	N/A
4188.245	FAST_SENDER	N/A
4195.887	FAST_SENDER	N/A
4203.704	FAST_SENDER	N/A
4211.036	FAST_SENDER	N/A
4218.086	FAST_SENDER	N/A
4225.594	FAST_SENDER	N/A
4233.557	FAST_SENDER	N/A
4238.979	RECEIVER	FAST_SENDER
4241.399	FAST_SENDER	N/A
4242.141	RECEIVER	FAST_SENDER
4244.559	FAST_SENDER	N/A
4245.200	SLOW_SENDER1	N/A
4245.322	RECEIVER	FAST_SENDER
4247.605	RECEIVER	SLOW_SENDER1
4247.744	FAST_SENDER	N/A
4248.537	RECEIVER	FAST_SENDER
4250.046	SLOW_SENDER1	N/A
4250.809	RECEIVER	SLOW_SENDER1
4250.955	FAST_SENDER	N/A
4253.131	RECEIVER	FAST_SENDER
4253.213	SLOW_SENDER1	N/A
4253.934	RECEIVER	SLOW_SENDER1
4258.459	FAST_SENDER	N/A
4259.237	RECEIVER	FAST_SENDER
4259.340	SLOW_SENDER1	N/A
4260.107	RECEIVER	SLOW_SENDER1
4261.674	FAST_SENDER	N/A
4262.431	RECEIVER	FAST_SENDER
4264.836	FAST_SENDER	N/A
4265.524	SLOW_SENDER1	N/A
4265.615	RECEIVER	FAST_SENDER
4266.308	RECEIVER	SLOW_SENDER1
4268.029	FAST_SENDER	N/A
4268.801	RECEIVER	FAST_SENDER
4271.251	FAST_SENDER	N/A
4271.714	SLOW_SENDER1	N/A
4271.983	RECEIVER	FAST_SENDER
4275.538	RECEIVER	SLOW_SENDER1
4276.179	FAST_SENDER	N/A
4278.516	RECEIVER	FAST_SENDER
4280.937	FAST_SENDER	N/A
4281.664	RECEIVER	FAST_SENDER
4282.986	SLOW_SENDER1	N/A
4283.732	RECEIVER	SLOW_SENDER1
4284.113	FAST_SENDER	N/A
4284.842	RECEIVER	FAST_SENDER
4287.245	FAST_SENDER	N/A
4288.047	RECEIVER	FAST_SENDER
4291.162	SLOW_SENDER1	N/A
4291.865	RECEIVER	SLOW_SENDER1
4292.003	FAST_SENDER	N/A
4292.760	RECEIVER	FAST_SENDER
4295.626	FAST_SENDER	N/A
4297.626	FAST_SENDER	N/A
4299.626	FAST_SENDER	N/A
4301.626	FAST_SENDER	N/A
4303.626	FAST_SENDER	N/A
4304.003	SLOW_SENDER1	N/A
4304.769	RECEIVER	SLOW_SENDER1
4305.626	FAST_SENDER	N/A
4307.626	FAST_SENDER	N/A
4309.626	FAST_SENDER	N/A
4310.379	RECEIVER	FAST_SENDER
4312.201	SLOW_SENDER1	N/A
4312.798	FAST_SENDER	N/A
4312.987	RECEIVER	SLOW_SENDER1
4315.318	RECEIVER	FAST_SENDER
4317.765	FAST_SENDER	N/A
4318.543	RECEIVER	FAST_SENDER
4320.427	SLOW_SENDER1	N/A
4320.991	FAST_SENDER	N/A
4321.762	RECEIVER	FAST_SENDER
4324.163	FAST_SENDER	N/A
4324.938	RECEIVER	FAST_SENDER
4327.344	FAST_SENDER	N/A
4328.063	RECEIVER	FAST_SENDER
4330.465	FAST_SENDER	N/A
4331.244	RECEIVER	FAST_SENDER
4333.675	FAST_SENDER	N/A
4334.435	RECEIVER	FAST_SENDER
4336.861	FAST_SENDER	N/A
4337.655	RECEIVER	FAST_SENDER
4341.444	FAST_SENDER	N/A
4342.219	RECEIVER	FAST_SENDER
4344.661	FAST_SENDER	N/A
4345.457	RECEIVER	FAST_SENDER
4347.877	FAST_SENDER	N/A
4348.638	RECEIVER	FAST_SENDER
4351.086	FAST_SENDER	N/A
4351.886	RECEIVER	FAST_SENDER
4354.322	FAST_SENDER	N/A
4355.094	RECEIVER	FAST_SENDER
[truncated: 13,864 more rows]
