# Supplementary material for: CATO: Wake-Up reCeiver-bAsed communicaTiOn for Batteryless Devices
Source: Sensors (Basel). 2025 Nov 7;25(22):6813. doi: 10.3390/s25226813 (PMC12655924; doi:10.3390/s25226813)
Supplement: Supplementary file 1 [file sensors-25-06813-s001.zip › File S1_Experimental_and_Simulation_Data/simulation/capsweep/cap120/mac_competing_nodes_none.csv]

time_s	node_id	received_from
2.700	FAST_SENDER	N/A
2.700	SLOW_SENDER1	N/A
3.434	RECEIVER	SLOW_SENDER1
5.408	RECEIVER	FAST_SENDER
5.880	SLOW_SENDER1	N/A
6.663	RECEIVER	SLOW_SENDER1
7.849	FAST_SENDER	N/A
8.647	RECEIVER	FAST_SENDER
9.097	SLOW_SENDER1	N/A
9.891	RECEIVER	SLOW_SENDER1
11.088	FAST_SENDER	N/A
11.845	RECEIVER	FAST_SENDER
12.300	SLOW_SENDER1	N/A
13.060	RECEIVER	SLOW_SENDER1
14.248	FAST_SENDER	N/A
15.042	RECEIVER	FAST_SENDER
15.476	SLOW_SENDER1	N/A
16.282	RECEIVER	SLOW_SENDER1
17.478	FAST_SENDER	N/A
18.237	RECEIVER	FAST_SENDER
18.704	SLOW_SENDER1	N/A
19.519	RECEIVER	SLOW_SENDER1
25.673	FAST_SENDER	N/A
26.476	RECEIVER	FAST_SENDER
27.082	SLOW_SENDER1	N/A
27.850	RECEIVER	SLOW_SENDER1
28.905	FAST_SENDER	N/A
29.629	RECEIVER	FAST_SENDER
30.251	SLOW_SENDER1	N/A
31.008	RECEIVER	SLOW_SENDER1
32.037	FAST_SENDER	N/A
32.790	RECEIVER	FAST_SENDER
33.426	SLOW_SENDER1	N/A
34.169	RECEIVER	SLOW_SENDER1
35.197	FAST_SENDER	N/A
35.956	RECEIVER	FAST_SENDER
36.577	SLOW_SENDER1	N/A
37.397	RECEIVER	SLOW_SENDER1
38.360	FAST_SENDER	N/A
39.094	RECEIVER	FAST_SENDER
41.527	FAST_SENDER	N/A
42.311	RECEIVER	FAST_SENDER
42.838	SLOW_SENDER1	N/A
43.587	RECEIVER	SLOW_SENDER1
44.754	FAST_SENDER	N/A
45.505	RECEIVER	FAST_SENDER
47.912	FAST_SENDER	N/A
48.647	RECEIVER	FAST_SENDER
49.017	SLOW_SENDER1	N/A
49.757	RECEIVER	SLOW_SENDER1
51.086	FAST_SENDER	N/A
51.823	RECEIVER	FAST_SENDER
54.228	FAST_SENDER	N/A
54.997	RECEIVER	FAST_SENDER
55.186	SLOW_SENDER1	N/A
55.965	RECEIVER	SLOW_SENDER1
61.219	FAST_SENDER	N/A
62.005	RECEIVER	FAST_SENDER
64.444	FAST_SENDER	N/A
65.183	RECEIVER	FAST_SENDER
65.550	SLOW_SENDER1	N/A
66.329	RECEIVER	SLOW_SENDER1
67.602	FAST_SENDER	N/A
68.349	RECEIVER	FAST_SENDER
70.760	FAST_SENDER	N/A
71.532	RECEIVER	FAST_SENDER
73.753	SLOW_SENDER1	N/A
73.982	FAST_SENDER	N/A
74.531	RECEIVER	SLOW_SENDER1
76.411	RECEIVER	FAST_SENDER
78.812	FAST_SENDER	N/A
79.610	RECEIVER	FAST_SENDER
81.933	SLOW_SENDER1	N/A
82.040	FAST_SENDER	N/A
82.740	RECEIVER	SLOW_SENDER1
84.829	RECEIVER	FAST_SENDER
88.856	FAST_SENDER	N/A
89.587	RECEIVER	FAST_SENDER
90.190	SLOW_SENDER1	N/A
90.962	RECEIVER	SLOW_SENDER1
92.014	FAST_SENDER	N/A
92.774	RECEIVER	FAST_SENDER
95.191	FAST_SENDER	N/A
95.956	RECEIVER	FAST_SENDER
98.383	FAST_SENDER	N/A
98.410	SLOW_SENDER1	N/A
99.147	RECEIVER	FAST_SENDER
101.110	RECEIVER	SLOW_SENDER1
101.573	FAST_SENDER	N/A
102.311	RECEIVER	FAST_SENDER
104.741	FAST_SENDER	N/A
105.555	RECEIVER	FAST_SENDER
107.968	FAST_SENDER	N/A
108.527	SLOW_SENDER1	N/A
108.772	RECEIVER	FAST_SENDER
115.015	FAST_SENDER	N/A
115.756	RECEIVER	FAST_SENDER
118.172	FAST_SENDER	N/A
118.940	RECEIVER	FAST_SENDER
121.359	FAST_SENDER	N/A
122.114	RECEIVER	FAST_SENDER
124.541	FAST_SENDER	N/A
125.319	RECEIVER	FAST_SENDER
127.746	FAST_SENDER	N/A
128.523	RECEIVER	FAST_SENDER
130.946	FAST_SENDER	N/A
131.706	RECEIVER	FAST_SENDER
134.150	FAST_SENDER	N/A
134.889	RECEIVER	FAST_SENDER
137.290	FAST_SENDER	N/A
138.075	RECEIVER	FAST_SENDER
140.480	FAST_SENDER	N/A
141.227	RECEIVER	FAST_SENDER
143.663	FAST_SENDER	N/A
144.407	RECEIVER	FAST_SENDER
146.853	FAST_SENDER	N/A
149.361	RECEIVER	FAST_SENDER
151.799	FAST_SENDER	N/A
152.593	RECEIVER	FAST_SENDER
155.034	FAST_SENDER	N/A
155.762	RECEIVER	FAST_SENDER
158.164	FAST_SENDER	N/A
158.958	RECEIVER	FAST_SENDER
161.375	FAST_SENDER	N/A
162.148	RECEIVER	FAST_SENDER
164.567	FAST_SENDER	N/A
165.361	RECEIVER	FAST_SENDER
167.805	FAST_SENDER	N/A
168.591	RECEIVER	FAST_SENDER
171.013	FAST_SENDER	N/A
171.771	RECEIVER	FAST_SENDER
174.204	FAST_SENDER	N/A
174.970	RECEIVER	FAST_SENDER
177.385	FAST_SENDER	N/A
178.174	RECEIVER	FAST_SENDER
180.608	FAST_SENDER	N/A
181.366	RECEIVER	FAST_SENDER
183.805	FAST_SENDER	N/A
184.554	RECEIVER	FAST_SENDER
186.999	FAST_SENDER	N/A
187.758	RECEIVER	FAST_SENDER
190.194	FAST_SENDER	N/A
190.947	RECEIVER	FAST_SENDER
193.347	FAST_SENDER	N/A
194.095	RECEIVER	FAST_SENDER
196.519	FAST_SENDER	N/A
197.295	RECEIVER	FAST_SENDER
199.743	FAST_SENDER	N/A
200.465	RECEIVER	FAST_SENDER
202.878	FAST_SENDER	N/A
203.668	RECEIVER	FAST_SENDER
206.103	FAST_SENDER	N/A
206.899	RECEIVER	FAST_SENDER
209.315	FAST_SENDER	N/A
210.077	RECEIVER	FAST_SENDER
212.498	FAST_SENDER	N/A
213.221	RECEIVER	FAST_SENDER
215.629	FAST_SENDER	N/A
216.422	RECEIVER	FAST_SENDER
218.845	FAST_SENDER	N/A
219.588	RECEIVER	FAST_SENDER
222.028	FAST_SENDER	N/A
222.792	RECEIVER	FAST_SENDER
225.202	FAST_SENDER	N/A
225.935	RECEIVER	FAST_SENDER
228.356	FAST_SENDER	N/A
229.098	RECEIVER	FAST_SENDER
231.514	FAST_SENDER	N/A
232.283	RECEIVER	FAST_SENDER
234.706	FAST_SENDER	N/A
235.507	RECEIVER	FAST_SENDER
237.952	FAST_SENDER	N/A
238.694	RECEIVER	FAST_SENDER
241.125	FAST_SENDER	N/A
241.874	RECEIVER	FAST_SENDER
244.299	FAST_SENDER	N/A
245.047	RECEIVER	FAST_SENDER
247.488	FAST_SENDER	N/A
248.212	RECEIVER	FAST_SENDER
250.645	FAST_SENDER	N/A
251.415	RECEIVER	FAST_SENDER
253.820	FAST_SENDER	N/A
254.563	RECEIVER	FAST_SENDER
257.008	FAST_SENDER	N/A
257.776	RECEIVER	FAST_SENDER
260.176	FAST_SENDER	N/A
260.919	RECEIVER	FAST_SENDER
263.343	FAST_SENDER	N/A
264.081	RECEIVER	FAST_SENDER
266.505	FAST_SENDER	N/A
267.218	RECEIVER	FAST_SENDER
269.634	FAST_SENDER	N/A
270.398	RECEIVER	FAST_SENDER
272.841	FAST_SENDER	N/A
273.602	RECEIVER	FAST_SENDER
276.005	FAST_SENDER	N/A
276.740	RECEIVER	FAST_SENDER
279.175	FAST_SENDER	N/A
279.942	RECEIVER	FAST_SENDER
282.347	FAST_SENDER	N/A
283.096	RECEIVER	FAST_SENDER
285.508	FAST_SENDER	N/A
286.276	RECEIVER	FAST_SENDER
288.686	FAST_SENDER	N/A
289.476	RECEIVER	FAST_SENDER
291.922	FAST_SENDER	N/A
292.667	RECEIVER	FAST_SENDER
296.808	FAST_SENDER	N/A
299.001	RECEIVER	FAST_SENDER
301.412	FAST_SENDER	N/A
302.174	RECEIVER	FAST_SENDER
304.608	FAST_SENDER	N/A
305.330	RECEIVER	FAST_SENDER
307.743	FAST_SENDER	N/A
308.494	RECEIVER	FAST_SENDER
310.936	FAST_SENDER	N/A
311.726	RECEIVER	FAST_SENDER
314.176	FAST_SENDER	N/A
314.941	RECEIVER	FAST_SENDER
317.383	FAST_SENDER	N/A
318.168	RECEIVER	FAST_SENDER
320.593	FAST_SENDER	N/A
321.333	RECEIVER	FAST_SENDER
323.777	FAST_SENDER	N/A
324.538	RECEIVER	FAST_SENDER
326.951	FAST_SENDER	N/A
327.720	RECEIVER	FAST_SENDER
330.150	FAST_SENDER	N/A
330.914	RECEIVER	FAST_SENDER
334.671	FAST_SENDER	N/A
335.433	RECEIVER	FAST_SENDER
337.881	FAST_SENDER	N/A
338.648	RECEIVER	FAST_SENDER
341.085	FAST_SENDER	N/A
341.854	RECEIVER	FAST_SENDER
344.285	FAST_SENDER	N/A
345.062	RECEIVER	FAST_SENDER
347.497	FAST_SENDER	N/A
348.277	RECEIVER	FAST_SENDER
350.709	FAST_SENDER	N/A
351.459	RECEIVER	FAST_SENDER
353.890	FAST_SENDER	N/A
354.654	RECEIVER	FAST_SENDER
357.093	FAST_SENDER	N/A
359.701	RECEIVER	FAST_SENDER
362.150	FAST_SENDER	N/A
362.908	RECEIVER	FAST_SENDER
365.336	FAST_SENDER	N/A
366.074	RECEIVER	FAST_SENDER
368.492	FAST_SENDER	N/A
369.211	RECEIVER	FAST_SENDER
371.638	FAST_SENDER	N/A
372.403	RECEIVER	FAST_SENDER
373.090	SLOW_SENDER1	N/A
373.863	RECEIVER	SLOW_SENDER1
374.811	FAST_SENDER	N/A
375.540	RECEIVER	FAST_SENDER
376.289	SLOW_SENDER1	N/A
377.022	RECEIVER	SLOW_SENDER1
377.941	FAST_SENDER	N/A
378.689	RECEIVER	FAST_SENDER
379.453	SLOW_SENDER1	N/A
380.252	RECEIVER	SLOW_SENDER1
381.119	FAST_SENDER	N/A
381.902	RECEIVER	FAST_SENDER
382.681	SLOW_SENDER1	N/A
383.450	RECEIVER	SLOW_SENDER1
384.336	FAST_SENDER	N/A
385.076	RECEIVER	FAST_SENDER
387.500	FAST_SENDER	N/A
388.250	RECEIVER	FAST_SENDER
388.864	SLOW_SENDER1	N/A
390.685	FAST_SENDER	N/A
391.256	RECEIVER	SLOW_SENDER1
393.143	RECEIVER	FAST_SENDER
395.566	FAST_SENDER	N/A
396.314	RECEIVER	FAST_SENDER
396.701	SLOW_SENDER1	N/A
397.471	RECEIVER	SLOW_SENDER1
398.737	FAST_SENDER	N/A
399.497	RECEIVER	FAST_SENDER
401.897	FAST_SENDER	N/A
402.656	RECEIVER	FAST_SENDER
402.894	SLOW_SENDER1	N/A
403.624	RECEIVER	SLOW_SENDER1
405.106	FAST_SENDER	N/A
405.859	RECEIVER	FAST_SENDER
408.300	FAST_SENDER	N/A
409.050	SLOW_SENDER1	N/A
409.083	RECEIVER	FAST_SENDER
409.833	RECEIVER	SLOW_SENDER1
411.520	FAST_SENDER	N/A
417.272	SLOW_SENDER1	N/A
419.128	FAST_SENDER	N/A
427.528	FAST_SENDER	N/A
429.617	SLOW_SENDER1	N/A
434.726	FAST_SENDER	N/A
442.042	FAST_SENDER	N/A
449.524	FAST_SENDER	N/A
456.866	FAST_SENDER	N/A
463.865	FAST_SENDER	N/A
471.451	FAST_SENDER	N/A
479.541	FAST_SENDER	N/A
486.947	FAST_SENDER	N/A
494.782	FAST_SENDER	N/A
502.747	FAST_SENDER	N/A
510.124	FAST_SENDER	N/A
517.616	FAST_SENDER	N/A
525.517	FAST_SENDER	N/A
533.055	FAST_SENDER	N/A
540.895	FAST_SENDER	N/A
548.655	FAST_SENDER	N/A
556.377	FAST_SENDER	N/A
564.064	FAST_SENDER	N/A
571.454	FAST_SENDER	N/A
579.056	FAST_SENDER	N/A
586.685	FAST_SENDER	N/A
594.400	FAST_SENDER	N/A
602.287	FAST_SENDER	N/A
610.336	FAST_SENDER	N/A
618.126	FAST_SENDER	N/A
625.454	FAST_SENDER	N/A
632.985	FAST_SENDER	N/A
640.941	FAST_SENDER	N/A
648.584	FAST_SENDER	N/A
656.217	FAST_SENDER	N/A
663.975	FAST_SENDER	N/A
671.578	FAST_SENDER	N/A
672.317	RECEIVER	FAST_SENDER
674.728	FAST_SENDER	N/A
675.459	RECEIVER	FAST_SENDER
677.876	FAST_SENDER	N/A
678.663	RECEIVER	FAST_SENDER
681.074	FAST_SENDER	N/A
681.867	RECEIVER	FAST_SENDER
684.293	FAST_SENDER	N/A
685.049	RECEIVER	FAST_SENDER
687.493	FAST_SENDER	N/A
688.293	RECEIVER	FAST_SENDER
690.701	FAST_SENDER	N/A
691.454	RECEIVER	FAST_SENDER
693.510	SLOW_SENDER1	N/A
693.903	FAST_SENDER	N/A
694.320	RECEIVER	SLOW_SENDER1
697.667	RECEIVER	FAST_SENDER
700.078	FAST_SENDER	N/A
700.816	RECEIVER	FAST_SENDER
703.228	FAST_SENDER	N/A
703.958	RECEIVER	FAST_SENDER
705.547	SLOW_SENDER1	N/A
706.278	RECEIVER	SLOW_SENDER1
706.398	FAST_SENDER	N/A
707.138	RECEIVER	FAST_SENDER
709.586	FAST_SENDER	N/A
710.380	RECEIVER	FAST_SENDER
711.685	SLOW_SENDER1	N/A
712.829	FAST_SENDER	N/A
713.590	RECEIVER	FAST_SENDER
715.219	RECEIVER	SLOW_SENDER1
716.011	FAST_SENDER	N/A
716.775	RECEIVER	FAST_SENDER
719.193	FAST_SENDER	N/A
719.936	RECEIVER	FAST_SENDER
722.376	FAST_SENDER	N/A
722.664	SLOW_SENDER1	N/A
723.116	RECEIVER	FAST_SENDER
725.152	RECEIVER	SLOW_SENDER1
725.532	FAST_SENDER	N/A
726.338	RECEIVER	FAST_SENDER
728.762	FAST_SENDER	N/A
729.515	RECEIVER	FAST_SENDER
731.947	FAST_SENDER	N/A
732.719	RECEIVER	FAST_SENDER
735.140	FAST_SENDER	N/A
736.100	SLOW_SENDER1	N/A
737.377	RECEIVER	FAST_SENDER
738.862	RECEIVER	SLOW_SENDER1
743.069	FAST_SENDER	N/A
743.839	RECEIVER	FAST_SENDER
746.240	FAST_SENDER	N/A
746.992	RECEIVER	FAST_SENDER
748.192	SLOW_SENDER1	N/A
748.921	RECEIVER	SLOW_SENDER1
749.409	FAST_SENDER	N/A
750.132	RECEIVER	FAST_SENDER
752.556	FAST_SENDER	N/A
753.309	RECEIVER	FAST_SENDER
755.727	FAST_SENDER	N/A
756.352	SLOW_SENDER1	N/A
756.479	RECEIVER	FAST_SENDER
758.925	FAST_SENDER	N/A
759.686	RECEIVER	FAST_SENDER
762.111	FAST_SENDER	N/A
762.870	RECEIVER	FAST_SENDER
765.319	FAST_SENDER	N/A
766.058	RECEIVER	FAST_SENDER
768.478	FAST_SENDER	N/A
769.232	RECEIVER	FAST_SENDER
771.640	FAST_SENDER	N/A
772.400	RECEIVER	FAST_SENDER
774.809	FAST_SENDER	N/A
775.569	RECEIVER	FAST_SENDER
777.977	FAST_SENDER	N/A
778.741	RECEIVER	FAST_SENDER
781.176	FAST_SENDER	N/A
781.928	RECEIVER	FAST_SENDER
784.346	FAST_SENDER	N/A
785.064	RECEIVER	FAST_SENDER
787.484	FAST_SENDER	N/A
788.244	RECEIVER	FAST_SENDER
790.674	FAST_SENDER	N/A
791.431	RECEIVER	FAST_SENDER
793.875	FAST_SENDER	N/A
794.632	RECEIVER	FAST_SENDER
797.064	FAST_SENDER	N/A
797.788	RECEIVER	FAST_SENDER
800.196	FAST_SENDER	N/A
800.993	RECEIVER	FAST_SENDER
803.398	FAST_SENDER	N/A
804.175	RECEIVER	FAST_SENDER
806.583	FAST_SENDER	N/A
807.379	RECEIVER	FAST_SENDER
809.802	FAST_SENDER	N/A
810.557	RECEIVER	FAST_SENDER
812.961	FAST_SENDER	N/A
813.695	RECEIVER	FAST_SENDER
816.096	FAST_SENDER	N/A
816.833	RECEIVER	FAST_SENDER
819.279	FAST_SENDER	N/A
820.041	RECEIVER	FAST_SENDER
822.463	FAST_SENDER	N/A
823.227	RECEIVER	FAST_SENDER
825.628	FAST_SENDER	N/A
826.377	RECEIVER	FAST_SENDER
828.822	FAST_SENDER	N/A
829.571	RECEIVER	FAST_SENDER
831.979	FAST_SENDER	N/A
832.725	RECEIVER	FAST_SENDER
835.130	FAST_SENDER	N/A
835.870	RECEIVER	FAST_SENDER
838.298	FAST_SENDER	N/A
839.060	RECEIVER	FAST_SENDER
841.510	FAST_SENDER	N/A
842.269	RECEIVER	FAST_SENDER
844.714	FAST_SENDER	N/A
845.516	RECEIVER	FAST_SENDER
847.921	FAST_SENDER	N/A
848.738	RECEIVER	FAST_SENDER
851.148	FAST_SENDER	N/A
851.923	RECEIVER	FAST_SENDER
854.333	FAST_SENDER	N/A
855.109	RECEIVER	FAST_SENDER
857.535	FAST_SENDER	N/A
858.307	RECEIVER	FAST_SENDER
860.737	FAST_SENDER	N/A
862.995	RECEIVER	FAST_SENDER
865.437	FAST_SENDER	N/A
866.195	RECEIVER	FAST_SENDER
868.609	FAST_SENDER	N/A
869.367	RECEIVER	FAST_SENDER
871.769	FAST_SENDER	N/A
874.085	RECEIVER	FAST_SENDER
878.105	FAST_SENDER	N/A
878.842	RECEIVER	FAST_SENDER
881.262	FAST_SENDER	N/A
882.036	RECEIVER	FAST_SENDER
884.457	FAST_SENDER	N/A
885.217	RECEIVER	FAST_SENDER
887.632	FAST_SENDER	N/A
888.425	RECEIVER	FAST_SENDER
890.835	FAST_SENDER	N/A
891.599	RECEIVER	FAST_SENDER
894.007	FAST_SENDER	N/A
894.800	RECEIVER	FAST_SENDER
897.250	FAST_SENDER	N/A
897.984	RECEIVER	FAST_SENDER
900.391	FAST_SENDER	N/A
901.150	RECEIVER	FAST_SENDER
903.597	FAST_SENDER	N/A
904.381	RECEIVER	FAST_SENDER
906.821	FAST_SENDER	N/A
907.628	RECEIVER	FAST_SENDER
910.045	FAST_SENDER	N/A
910.811	RECEIVER	FAST_SENDER
913.228	FAST_SENDER	N/A
913.953	RECEIVER	FAST_SENDER
916.387	FAST_SENDER	N/A
917.124	RECEIVER	FAST_SENDER
919.551	FAST_SENDER	N/A
920.316	RECEIVER	FAST_SENDER
922.731	FAST_SENDER	N/A
923.463	RECEIVER	FAST_SENDER
925.885	FAST_SENDER	N/A
926.620	RECEIVER	FAST_SENDER
929.021	FAST_SENDER	N/A
929.787	RECEIVER	FAST_SENDER
932.234	FAST_SENDER	N/A
932.994	RECEIVER	FAST_SENDER
935.398	FAST_SENDER	N/A
936.184	RECEIVER	FAST_SENDER
938.613	FAST_SENDER	N/A
939.407	RECEIVER	FAST_SENDER
941.856	FAST_SENDER	N/A
942.631	RECEIVER	FAST_SENDER
945.061	FAST_SENDER	N/A
945.830	RECEIVER	FAST_SENDER
948.249	FAST_SENDER	N/A
949.028	RECEIVER	FAST_SENDER
951.475	FAST_SENDER	N/A
952.266	RECEIVER	FAST_SENDER
954.702	FAST_SENDER	N/A
955.504	RECEIVER	FAST_SENDER
957.940	FAST_SENDER	N/A
958.697	RECEIVER	FAST_SENDER
961.098	FAST_SENDER	N/A
961.884	RECEIVER	FAST_SENDER
964.288	FAST_SENDER	N/A
965.105	RECEIVER	FAST_SENDER
967.550	FAST_SENDER	N/A
968.283	RECEIVER	FAST_SENDER
970.719	FAST_SENDER	N/A
971.449	RECEIVER	FAST_SENDER
973.880	FAST_SENDER	N/A
974.634	RECEIVER	FAST_SENDER
977.049	FAST_SENDER	N/A
977.775	RECEIVER	FAST_SENDER
980.187	FAST_SENDER	N/A
980.970	RECEIVER	FAST_SENDER
983.384	FAST_SENDER	N/A
984.181	RECEIVER	FAST_SENDER
986.608	FAST_SENDER	N/A
987.328	RECEIVER	FAST_SENDER
989.771	FAST_SENDER	N/A
990.519	RECEIVER	FAST_SENDER
992.935	FAST_SENDER	N/A
995.248	RECEIVER	FAST_SENDER
1001.159	FAST_SENDER	N/A
1001.930	RECEIVER	FAST_SENDER
1004.365	FAST_SENDER	N/A
1005.100	RECEIVER	FAST_SENDER
1007.543	FAST_SENDER	N/A
1008.346	RECEIVER	FAST_SENDER
1009.170	SLOW_SENDER1	N/A
1010.762	FAST_SENDER	N/A
1018.687	FAST_SENDER	N/A
1020.875	SLOW_SENDER1	N/A
1027.143	FAST_SENDER	N/A
1032.970	SLOW_SENDER1	N/A
1034.792	FAST_SENDER	N/A
1043.057	FAST_SENDER	N/A
1047.127	SLOW_SENDER1	N/A
1051.026	FAST_SENDER	N/A
1058.751	FAST_SENDER	N/A
1066.246	FAST_SENDER	N/A
1073.648	FAST_SENDER	N/A
1081.301	FAST_SENDER	N/A
1089.219	FAST_SENDER	N/A
1096.566	FAST_SENDER	N/A
1104.346	FAST_SENDER	N/A
1111.773	FAST_SENDER	N/A
1119.677	FAST_SENDER	N/A
1127.340	FAST_SENDER	N/A
1134.621	FAST_SENDER	N/A
1142.635	FAST_SENDER	N/A
1149.932	FAST_SENDER	N/A
1157.513	FAST_SENDER	N/A
1165.313	FAST_SENDER	N/A
1172.823	FAST_SENDER	N/A
1180.233	FAST_SENDER	N/A
1187.881	FAST_SENDER	N/A
1195.232	FAST_SENDER	N/A
1202.722	FAST_SENDER	N/A
1210.637	FAST_SENDER	N/A
1218.308	FAST_SENDER	N/A
1225.980	FAST_SENDER	N/A
1233.240	FAST_SENDER	N/A
1240.950	FAST_SENDER	N/A
1248.294	FAST_SENDER	N/A
1255.742	FAST_SENDER	N/A
1263.634	FAST_SENDER	N/A
1269.408	RECEIVER	FAST_SENDER
1271.858	FAST_SENDER	N/A
1272.605	RECEIVER	FAST_SENDER
1275.016	FAST_SENDER	N/A
1275.737	RECEIVER	FAST_SENDER
1278.163	FAST_SENDER	N/A
1278.897	RECEIVER	FAST_SENDER
1281.333	FAST_SENDER	N/A
1282.095	RECEIVER	FAST_SENDER
1284.516	FAST_SENDER	N/A
1285.238	RECEIVER	FAST_SENDER
1287.642	FAST_SENDER	N/A
1288.416	RECEIVER	FAST_SENDER
1290.821	FAST_SENDER	N/A
1291.565	RECEIVER	FAST_SENDER
1293.977	FAST_SENDER	N/A
1294.738	RECEIVER	FAST_SENDER
1297.177	FAST_SENDER	N/A
1297.979	RECEIVER	FAST_SENDER
1300.381	FAST_SENDER	N/A
1301.150	RECEIVER	FAST_SENDER
1303.552	FAST_SENDER	N/A
1306.062	RECEIVER	FAST_SENDER
1308.464	FAST_SENDER	N/A
1309.264	RECEIVER	FAST_SENDER
1309.510	SLOW_SENDER1	N/A
1310.250	RECEIVER	SLOW_SENDER1
1311.704	FAST_SENDER	N/A
1312.468	RECEIVER	FAST_SENDER
1312.677	SLOW_SENDER1	N/A
1313.416	RECEIVER	SLOW_SENDER1
1314.873	FAST_SENDER	N/A
1315.647	RECEIVER	FAST_SENDER
1315.847	SLOW_SENDER1	N/A
1316.590	RECEIVER	SLOW_SENDER1
1318.069	FAST_SENDER	N/A
1318.825	RECEIVER	FAST_SENDER
1319.019	SLOW_SENDER1	N/A
1319.784	RECEIVER	SLOW_SENDER1
1321.259	FAST_SENDER	N/A
1322.008	RECEIVER	FAST_SENDER
1322.195	SLOW_SENDER1	N/A
1322.943	RECEIVER	SLOW_SENDER1
1324.451	FAST_SENDER	N/A
1326.969	RECEIVER	FAST_SENDER
1328.368	SLOW_SENDER1	N/A
1329.153	RECEIVER	SLOW_SENDER1
1329.417	FAST_SENDER	N/A
1330.188	RECEIVER	FAST_SENDER
1332.594	FAST_SENDER	N/A
1333.360	RECEIVER	FAST_SENDER
1334.588	SLOW_SENDER1	N/A
1335.323	RECEIVER	SLOW_SENDER1
1335.769	FAST_SENDER	N/A
1336.514	RECEIVER	FAST_SENDER
1338.954	FAST_SENDER	N/A
1340.724	SLOW_SENDER1	N/A
1341.492	RECEIVER	SLOW_SENDER1
1343.562	RECEIVER	FAST_SENDER
1345.999	FAST_SENDER	N/A
1346.781	RECEIVER	FAST_SENDER
1346.895	SLOW_SENDER1	N/A
1349.190	FAST_SENDER	N/A
1349.351	RECEIVER	SLOW_SENDER1
1351.810	RECEIVER	FAST_SENDER
1355.649	FAST_SENDER	N/A
1356.413	RECEIVER	FAST_SENDER
1356.786	SLOW_SENDER1	N/A
1357.583	RECEIVER	SLOW_SENDER1
1358.826	FAST_SENDER	N/A
1359.572	RECEIVER	FAST_SENDER
1361.993	FAST_SENDER	N/A
1362.746	RECEIVER	FAST_SENDER
1365.005	SLOW_SENDER1	N/A
1365.176	FAST_SENDER	N/A
1365.738	RECEIVER	SLOW_SENDER1
1367.749	RECEIVER	FAST_SENDER
1370.149	FAST_SENDER	N/A
1370.903	RECEIVER	FAST_SENDER
1373.168	SLOW_SENDER1	N/A
1373.340	FAST_SENDER	N/A
1373.971	RECEIVER	SLOW_SENDER1
1375.887	RECEIVER	FAST_SENDER
1378.324	FAST_SENDER	N/A
1379.099	RECEIVER	FAST_SENDER
1381.419	SLOW_SENDER1	N/A
1381.537	FAST_SENDER	N/A
1382.211	RECEIVER	SLOW_SENDER1
1384.240	RECEIVER	FAST_SENDER
1386.649	FAST_SENDER	N/A
1387.445	RECEIVER	FAST_SENDER
1389.627	SLOW_SENDER1	N/A
1389.866	FAST_SENDER	N/A
1390.602	RECEIVER	FAST_SENDER
1391.862	RECEIVER	SLOW_SENDER1
1393.007	FAST_SENDER	N/A
1393.814	RECEIVER	FAST_SENDER
1396.216	FAST_SENDER	N/A
1396.975	RECEIVER	FAST_SENDER
1399.302	SLOW_SENDER1	N/A
1399.402	FAST_SENDER	N/A
1400.025	RECEIVER	SLOW_SENDER1
1400.721	RECEIVER	FAST_SENDER
1403.150	FAST_SENDER	N/A
1403.940	RECEIVER	FAST_SENDER
1407.451	SLOW_SENDER1	N/A
1407.849	FAST_SENDER	N/A
1408.203	RECEIVER	SLOW_SENDER1
1410.214	RECEIVER	FAST_SENDER
1412.664	FAST_SENDER	N/A
1413.397	RECEIVER	FAST_SENDER
1415.807	FAST_SENDER	N/A
1416.529	RECEIVER	FAST_SENDER
1418.942	FAST_SENDER	N/A
1419.691	RECEIVER	FAST_SENDER
1422.118	FAST_SENDER	N/A
1422.840	RECEIVER	FAST_SENDER
1425.269	FAST_SENDER	N/A
1426.013	RECEIVER	FAST_SENDER
1428.420	FAST_SENDER	N/A
1429.178	RECEIVER	FAST_SENDER
1431.604	FAST_SENDER	N/A
1432.362	RECEIVER	FAST_SENDER
1434.795	FAST_SENDER	N/A
1435.576	RECEIVER	FAST_SENDER
1438.022	FAST_SENDER	N/A
1438.797	RECEIVER	FAST_SENDER
1441.197	FAST_SENDER	N/A
1441.955	RECEIVER	FAST_SENDER
1444.355	FAST_SENDER	N/A
1445.110	RECEIVER	FAST_SENDER
1447.515	FAST_SENDER	N/A
1448.259	RECEIVER	FAST_SENDER
1450.669	FAST_SENDER	N/A
1451.407	RECEIVER	FAST_SENDER
1453.813	FAST_SENDER	N/A
1454.532	RECEIVER	FAST_SENDER
1456.957	FAST_SENDER	N/A
1457.695	RECEIVER	FAST_SENDER
1460.124	FAST_SENDER	N/A
1460.913	RECEIVER	FAST_SENDER
1463.340	FAST_SENDER	N/A
1464.120	RECEIVER	FAST_SENDER
1466.531	FAST_SENDER	N/A
1467.310	RECEIVER	FAST_SENDER
1469.726	FAST_SENDER	N/A
1470.483	RECEIVER	FAST_SENDER
1472.900	FAST_SENDER	N/A
1473.704	RECEIVER	FAST_SENDER
1476.130	FAST_SENDER	N/A
1476.879	RECEIVER	FAST_SENDER
1479.301	FAST_SENDER	N/A
1480.088	RECEIVER	FAST_SENDER
1482.527	FAST_SENDER	N/A
1483.272	RECEIVER	FAST_SENDER
1485.708	FAST_SENDER	N/A
1486.483	RECEIVER	FAST_SENDER
1488.929	FAST_SENDER	N/A
1489.677	RECEIVER	FAST_SENDER
1492.077	FAST_SENDER	N/A
1494.477	RECEIVER	FAST_SENDER
1496.924	FAST_SENDER	N/A
1497.649	RECEIVER	FAST_SENDER
1500.090	FAST_SENDER	N/A
1500.864	RECEIVER	FAST_SENDER
1503.287	FAST_SENDER	N/A
1504.075	RECEIVER	FAST_SENDER
1506.480	FAST_SENDER	N/A
1507.255	RECEIVER	FAST_SENDER
1509.705	FAST_SENDER	N/A
1510.424	RECEIVER	FAST_SENDER
1512.858	FAST_SENDER	N/A
1513.590	RECEIVER	FAST_SENDER
1516.018	FAST_SENDER	N/A
1516.747	RECEIVER	FAST_SENDER
1519.176	FAST_SENDER	N/A
1519.939	RECEIVER	FAST_SENDER
1522.384	FAST_SENDER	N/A
1523.161	RECEIVER	FAST_SENDER
1525.596	FAST_SENDER	N/A
1526.402	RECEIVER	FAST_SENDER
1528.803	FAST_SENDER	N/A
1529.554	RECEIVER	FAST_SENDER
1531.989	FAST_SENDER	N/A
1532.721	RECEIVER	FAST_SENDER
1535.155	FAST_SENDER	N/A
1535.891	RECEIVER	FAST_SENDER
1538.299	FAST_SENDER	N/A
1539.052	RECEIVER	FAST_SENDER
1541.494	FAST_SENDER	N/A
1542.287	RECEIVER	FAST_SENDER
1546.370	FAST_SENDER	N/A
1547.134	RECEIVER	FAST_SENDER
1549.550	FAST_SENDER	N/A
1550.298	RECEIVER	FAST_SENDER
1552.748	FAST_SENDER	N/A
1553.523	RECEIVER	FAST_SENDER
1555.967	FAST_SENDER	N/A
1563.457	FAST_SENDER	N/A
1571.094	FAST_SENDER	N/A
1578.776	FAST_SENDER	N/A
1586.452	FAST_SENDER	N/A
1593.879	FAST_SENDER	N/A
1601.704	FAST_SENDER	N/A
1609.439	FAST_SENDER	N/A
1616.756	FAST_SENDER	N/A
1623.988	FAST_SENDER	N/A
1631.474	FAST_SENDER	N/A
1639.306	FAST_SENDER	N/A
1647.027	FAST_SENDER	N/A
1654.805	FAST_SENDER	N/A
1662.636	FAST_SENDER	N/A
1670.182	FAST_SENDER	N/A
1670.930	SLOW_SENDER1	N/A
1677.669	FAST_SENDER	N/A
1681.944	SLOW_SENDER1	N/A
1685.153	FAST_SENDER	N/A
1693.189	FAST_SENDER	N/A
1694.914	SLOW_SENDER1	N/A
1701.637	FAST_SENDER	N/A
1707.788	SLOW_SENDER1	N/A
1709.488	FAST_SENDER	N/A
1717.666	FAST_SENDER	N/A
1725.684	FAST_SENDER	N/A
1733.317	FAST_SENDER	N/A
1740.468	FAST_SENDER	N/A
1748.005	FAST_SENDER	N/A
1755.677	FAST_SENDER	N/A
1762.870	FAST_SENDER	N/A
1769.824	FAST_SENDER	N/A
1777.402	FAST_SENDER	N/A
1785.228	FAST_SENDER	N/A
1793.194	FAST_SENDER	N/A
1800.500	FAST_SENDER	N/A
1807.817	FAST_SENDER	N/A
1815.742	FAST_SENDER	N/A
1816.479	RECEIVER	FAST_SENDER
1818.891	FAST_SENDER	N/A
1819.639	RECEIVER	FAST_SENDER
1822.041	FAST_SENDER	N/A
1822.770	RECEIVER	FAST_SENDER
1825.204	FAST_SENDER	N/A
1825.960	RECEIVER	FAST_SENDER
1828.379	FAST_SENDER	N/A
1829.161	RECEIVER	FAST_SENDER
1831.610	FAST_SENDER	N/A
1833.747	RECEIVER	FAST_SENDER
1836.174	FAST_SENDER	N/A
1836.982	RECEIVER	FAST_SENDER
1839.403	FAST_SENDER	N/A
1840.160	RECEIVER	FAST_SENDER
1842.565	FAST_SENDER	N/A
1843.341	RECEIVER	FAST_SENDER
1845.789	FAST_SENDER	N/A
1846.567	RECEIVER	FAST_SENDER
1848.991	FAST_SENDER	N/A
1849.780	RECEIVER	FAST_SENDER
1852.223	FAST_SENDER	N/A
1852.963	RECEIVER	FAST_SENDER
1855.413	FAST_SENDER	N/A
1856.148	RECEIVER	FAST_SENDER
1858.580	FAST_SENDER	N/A
1859.356	RECEIVER	FAST_SENDER
1861.790	FAST_SENDER	N/A
1862.543	RECEIVER	FAST_SENDER
1864.969	FAST_SENDER	N/A
1865.741	RECEIVER	FAST_SENDER
1868.189	FAST_SENDER	N/A
1868.934	RECEIVER	FAST_SENDER
1871.361	FAST_SENDER	N/A
1872.164	RECEIVER	FAST_SENDER
1874.613	FAST_SENDER	N/A
1875.406	RECEIVER	FAST_SENDER
1877.848	FAST_SENDER	N/A
1878.637	RECEIVER	FAST_SENDER
1881.066	FAST_SENDER	N/A
1881.800	RECEIVER	FAST_SENDER
1884.218	FAST_SENDER	N/A
1885.001	RECEIVER	FAST_SENDER
1887.412	FAST_SENDER	N/A
1888.169	RECEIVER	FAST_SENDER
1890.611	FAST_SENDER	N/A
1891.393	RECEIVER	FAST_SENDER
1893.800	FAST_SENDER	N/A
1894.597	RECEIVER	FAST_SENDER
1897.021	FAST_SENDER	N/A
1897.799	RECEIVER	FAST_SENDER
1900.248	FAST_SENDER	N/A
1900.964	RECEIVER	FAST_SENDER
1903.377	FAST_SENDER	N/A
1904.166	RECEIVER	FAST_SENDER
1909.827	FAST_SENDER	N/A
1910.578	RECEIVER	FAST_SENDER
1912.988	FAST_SENDER	N/A
1913.724	RECEIVER	FAST_SENDER
1917.773	FAST_SENDER	N/A
1918.533	RECEIVER	FAST_SENDER
1920.938	FAST_SENDER	N/A
1921.704	RECEIVER	FAST_SENDER
1924.143	FAST_SENDER	N/A
1924.905	RECEIVER	FAST_SENDER
1927.345	FAST_SENDER	N/A
1928.076	RECEIVER	FAST_SENDER
1930.487	FAST_SENDER	N/A
1931.234	RECEIVER	FAST_SENDER
1933.637	FAST_SENDER	N/A
1934.410	RECEIVER	FAST_SENDER
1936.859	FAST_SENDER	N/A
1937.625	RECEIVER	FAST_SENDER
1940.073	FAST_SENDER	N/A
1940.800	RECEIVER	FAST_SENDER
1943.241	FAST_SENDER	N/A
1944.019	RECEIVER	FAST_SENDER
1946.459	FAST_SENDER	N/A
1947.205	RECEIVER	FAST_SENDER
1949.630	FAST_SENDER	N/A
1950.402	RECEIVER	FAST_SENDER
1952.820	FAST_SENDER	N/A
1953.577	RECEIVER	FAST_SENDER
1955.998	FAST_SENDER	N/A
1956.772	RECEIVER	FAST_SENDER
1959.172	FAST_SENDER	N/A
1959.917	RECEIVER	FAST_SENDER
1963.823	FAST_SENDER	N/A
1964.595	RECEIVER	FAST_SENDER
1967.044	FAST_SENDER	N/A
1967.862	RECEIVER	FAST_SENDER
1970.297	FAST_SENDER	N/A
1971.070	RECEIVER	FAST_SENDER
1972.080	SLOW_SENDER1	N/A
1972.832	RECEIVER	SLOW_SENDER1
1973.474	FAST_SENDER	N/A
1974.221	RECEIVER	FAST_SENDER
1975.277	SLOW_SENDER1	N/A
1976.069	RECEIVER	SLOW_SENDER1
1976.655	FAST_SENDER	N/A
1977.424	RECEIVER	FAST_SENDER
1978.487	SLOW_SENDER1	N/A
1979.241	RECEIVER	SLOW_SENDER1
1979.856	FAST_SENDER	N/A
1980.643	RECEIVER	FAST_SENDER
1981.653	SLOW_SENDER1	N/A
1982.382	RECEIVER	SLOW_SENDER1
1983.092	FAST_SENDER	N/A
1983.823	RECEIVER	FAST_SENDER
1986.261	FAST_SENDER	N/A
1987.012	RECEIVER	FAST_SENDER
1987.809	SLOW_SENDER1	N/A
1988.592	RECEIVER	SLOW_SENDER1
1989.454	FAST_SENDER	N/A
1990.232	RECEIVER	FAST_SENDER
1992.658	FAST_SENDER	N/A
1994.006	SLOW_SENDER1	N/A
1994.727	RECEIVER	SLOW_SENDER1
1996.739	RECEIVER	FAST_SENDER
2000.134	SLOW_SENDER1	N/A
2000.525	FAST_SENDER	N/A
2000.885	RECEIVER	SLOW_SENDER1
2004.944	RECEIVER	FAST_SENDER
2007.376	FAST_SENDER	N/A
2008.132	RECEIVER	FAST_SENDER
2008.262	SLOW_SENDER1	N/A
2009.005	RECEIVER	SLOW_SENDER1
2010.580	FAST_SENDER	N/A
2011.352	RECEIVER	FAST_SENDER
2013.783	FAST_SENDER	N/A
2014.565	RECEIVER	FAST_SENDER
2016.449	SLOW_SENDER1	N/A
2016.981	FAST_SENDER	N/A
2017.190	RECEIVER	SLOW_SENDER1
2019.415	RECEIVER	FAST_SENDER
2021.820	FAST_SENDER	N/A
2022.593	RECEIVER	FAST_SENDER
2024.601	SLOW_SENDER1	N/A
2025.009	FAST_SENDER	N/A
2025.340	RECEIVER	SLOW_SENDER1
2028.117	RECEIVER	FAST_SENDER
2030.545	FAST_SENDER	N/A
2031.354	RECEIVER	FAST_SENDER
2033.772	FAST_SENDER	N/A
2034.506	RECEIVER	FAST_SENDER
2034.844	SLOW_SENDER1	N/A
2035.578	RECEIVER	SLOW_SENDER1
2036.926	FAST_SENDER	N/A
2037.697	RECEIVER	FAST_SENDER
2040.131	FAST_SENDER	N/A
2040.867	RECEIVER	FAST_SENDER
2043.023	SLOW_SENDER1	N/A
2043.276	FAST_SENDER	N/A
2043.838	RECEIVER	SLOW_SENDER1
2047.304	RECEIVER	FAST_SENDER
2049.719	FAST_SENDER	N/A
2050.517	RECEIVER	FAST_SENDER
2051.238	SLOW_SENDER1	N/A
2051.986	RECEIVER	SLOW_SENDER1
2052.960	FAST_SENDER	N/A
2053.718	RECEIVER	FAST_SENDER
2056.148	FAST_SENDER	N/A
2056.895	RECEIVER	FAST_SENDER
2059.297	FAST_SENDER	N/A
2059.431	SLOW_SENDER1	N/A
2060.083	RECEIVER	FAST_SENDER
2062.489	FAST_SENDER	N/A
2062.530	RECEIVER	SLOW_SENDER1
2063.782	RECEIVER	FAST_SENDER
2066.209	FAST_SENDER	N/A
2066.965	RECEIVER	FAST_SENDER
2069.400	FAST_SENDER	N/A
2069.956	SLOW_SENDER1	N/A
2070.143	RECEIVER	FAST_SENDER
2076.728	FAST_SENDER	N/A
2077.477	RECEIVER	FAST_SENDER
2079.901	FAST_SENDER	N/A
2080.709	RECEIVER	FAST_SENDER
2083.148	FAST_SENDER	N/A
2083.917	RECEIVER	FAST_SENDER
2086.350	FAST_SENDER	N/A
2087.070	RECEIVER	FAST_SENDER
2089.471	FAST_SENDER	N/A
2090.197	RECEIVER	FAST_SENDER
2092.616	FAST_SENDER	N/A
2093.404	RECEIVER	FAST_SENDER
2095.840	FAST_SENDER	N/A
2096.643	RECEIVER	FAST_SENDER
2099.062	FAST_SENDER	N/A
2099.830	RECEIVER	FAST_SENDER
2102.242	FAST_SENDER	N/A
2102.980	RECEIVER	FAST_SENDER
2105.408	FAST_SENDER	N/A
2106.154	RECEIVER	FAST_SENDER
2108.566	FAST_SENDER	N/A
2109.352	RECEIVER	FAST_SENDER
2111.761	FAST_SENDER	N/A
2112.532	RECEIVER	FAST_SENDER
2114.952	FAST_SENDER	N/A
2115.737	RECEIVER	FAST_SENDER
2122.366	FAST_SENDER	N/A
2130.018	FAST_SENDER	N/A
2138.015	FAST_SENDER	N/A
2145.853	FAST_SENDER	N/A
2153.434	FAST_SENDER	N/A
2161.042	FAST_SENDER	N/A
2169.009	FAST_SENDER	N/A
2176.841	FAST_SENDER	N/A
2184.321	FAST_SENDER	N/A
2191.480	FAST_SENDER	N/A
2199.046	FAST_SENDER	N/A
2206.632	FAST_SENDER	N/A
2214.544	FAST_SENDER	N/A
2222.320	FAST_SENDER	N/A
2229.674	FAST_SENDER	N/A
2237.190	FAST_SENDER	N/A
2244.592	FAST_SENDER	N/A
2252.389	FAST_SENDER	N/A
2260.151	FAST_SENDER	N/A
2267.933	FAST_SENDER	N/A
2275.234	FAST_SENDER	N/A
2282.607	FAST_SENDER	N/A
2290.071	FAST_SENDER	N/A
2297.766	FAST_SENDER	N/A
2305.129	FAST_SENDER	N/A
2312.502	FAST_SENDER	N/A
2320.276	FAST_SENDER	N/A
2327.869	FAST_SENDER	N/A
2332.590	SLOW_SENDER1	N/A
2335.826	FAST_SENDER	N/A
2343.495	FAST_SENDER	N/A
2343.779	SLOW_SENDER1	N/A
2351.620	FAST_SENDER	N/A
2356.796	SLOW_SENDER1	N/A
2359.503	FAST_SENDER	N/A
2367.255	FAST_SENDER	N/A
2369.871	SLOW_SENDER1	N/A
2374.744	FAST_SENDER	N/A
2375.519	RECEIVER	FAST_SENDER
2377.936	FAST_SENDER	N/A
2378.683	RECEIVER	FAST_SENDER
2381.112	FAST_SENDER	N/A
2381.883	RECEIVER	FAST_SENDER
2384.329	FAST_SENDER	N/A
2385.123	RECEIVER	FAST_SENDER
2387.524	FAST_SENDER	N/A
2388.298	RECEIVER	FAST_SENDER
2390.735	FAST_SENDER	N/A
2391.476	RECEIVER	FAST_SENDER
2393.918	FAST_SENDER	N/A
2394.678	RECEIVER	FAST_SENDER
2397.085	FAST_SENDER	N/A
2397.820	RECEIVER	FAST_SENDER
2400.248	FAST_SENDER	N/A
2401.010	RECEIVER	FAST_SENDER
2403.443	FAST_SENDER	N/A
2404.160	RECEIVER	FAST_SENDER
2406.586	FAST_SENDER	N/A
2407.323	RECEIVER	FAST_SENDER
2409.762	FAST_SENDER	N/A
2410.534	RECEIVER	FAST_SENDER
2414.562	FAST_SENDER	N/A
2415.321	RECEIVER	FAST_SENDER
2417.768	FAST_SENDER	N/A
2418.543	RECEIVER	FAST_SENDER
2420.991	FAST_SENDER	N/A
2421.750	RECEIVER	FAST_SENDER
2424.161	FAST_SENDER	N/A
2424.930	RECEIVER	FAST_SENDER
2427.338	FAST_SENDER	N/A
2428.096	RECEIVER	FAST_SENDER
2430.537	FAST_SENDER	N/A
2431.291	RECEIVER	FAST_SENDER
2433.710	FAST_SENDER	N/A
2434.505	RECEIVER	FAST_SENDER
2438.543	FAST_SENDER	N/A
2439.281	RECEIVER	FAST_SENDER
2441.713	FAST_SENDER	N/A
2442.493	RECEIVER	FAST_SENDER
2444.913	FAST_SENDER	N/A
2445.679	RECEIVER	FAST_SENDER
2448.096	FAST_SENDER	N/A
2448.825	RECEIVER	FAST_SENDER
2451.246	FAST_SENDER	N/A
2452.022	RECEIVER	FAST_SENDER
2454.429	FAST_SENDER	N/A
2455.215	RECEIVER	FAST_SENDER
2457.625	FAST_SENDER	N/A
2458.405	RECEIVER	FAST_SENDER
2460.807	FAST_SENDER	N/A
2461.619	RECEIVER	FAST_SENDER
2464.021	FAST_SENDER	N/A
2464.799	RECEIVER	FAST_SENDER
2467.206	FAST_SENDER	N/A
2467.970	RECEIVER	FAST_SENDER
2470.394	FAST_SENDER	N/A
2471.133	RECEIVER	FAST_SENDER
2473.553	FAST_SENDER	N/A
2474.306	RECEIVER	FAST_SENDER
2476.753	FAST_SENDER	N/A
2477.503	RECEIVER	FAST_SENDER
2479.923	FAST_SENDER	N/A
2480.663	RECEIVER	FAST_SENDER
2483.064	FAST_SENDER	N/A
2483.792	RECEIVER	FAST_SENDER
2486.223	FAST_SENDER	N/A
2487.018	RECEIVER	FAST_SENDER
2489.437	FAST_SENDER	N/A
2490.235	RECEIVER	FAST_SENDER
2492.665	FAST_SENDER	N/A
2493.461	RECEIVER	FAST_SENDER
2495.899	FAST_SENDER	N/A
2496.638	RECEIVER	FAST_SENDER
2499.064	FAST_SENDER	N/A
2499.806	RECEIVER	FAST_SENDER
2502.250	FAST_SENDER	N/A
2503.042	RECEIVER	FAST_SENDER
2505.485	FAST_SENDER	N/A
2506.231	RECEIVER	FAST_SENDER
2508.668	FAST_SENDER	N/A
2509.442	RECEIVER	FAST_SENDER
2511.852	FAST_SENDER	N/A
2512.619	RECEIVER	FAST_SENDER
2515.040	FAST_SENDER	N/A
2515.818	RECEIVER	FAST_SENDER
2518.220	FAST_SENDER	N/A
2519.013	RECEIVER	FAST_SENDER
2521.447	FAST_SENDER	N/A
2522.213	RECEIVER	FAST_SENDER
2524.626	FAST_SENDER	N/A
2525.425	RECEIVER	FAST_SENDER
2527.826	FAST_SENDER	N/A
2528.566	RECEIVER	FAST_SENDER
2530.975	FAST_SENDER	N/A
2531.739	RECEIVER	FAST_SENDER
2534.152	FAST_SENDER	N/A
2534.911	RECEIVER	FAST_SENDER
2537.328	FAST_SENDER	N/A
2538.072	RECEIVER	FAST_SENDER
2540.521	FAST_SENDER	N/A
2541.254	RECEIVER	FAST_SENDER
2543.687	FAST_SENDER	N/A
2544.452	RECEIVER	FAST_SENDER
2546.853	FAST_SENDER	N/A
2547.638	RECEIVER	FAST_SENDER
2550.088	FAST_SENDER	N/A
2550.864	RECEIVER	FAST_SENDER
2553.311	FAST_SENDER	N/A
2554.060	RECEIVER	FAST_SENDER
2556.475	FAST_SENDER	N/A
2557.275	RECEIVER	FAST_SENDER
2559.717	FAST_SENDER	N/A
2562.058	RECEIVER	FAST_SENDER
2566.228	FAST_SENDER	N/A
2567.009	RECEIVER	FAST_SENDER
2569.415	FAST_SENDER	N/A
2570.134	RECEIVER	FAST_SENDER
2572.561	FAST_SENDER	N/A
2573.340	RECEIVER	FAST_SENDER
2575.760	FAST_SENDER	N/A
2576.571	RECEIVER	FAST_SENDER
2578.974	FAST_SENDER	N/A
2579.734	RECEIVER	FAST_SENDER
2582.141	FAST_SENDER	N/A
2582.918	RECEIVER	FAST_SENDER
2585.357	FAST_SENDER	N/A
2586.085	RECEIVER	FAST_SENDER
2588.502	FAST_SENDER	N/A
2589.298	RECEIVER	FAST_SENDER
2591.743	FAST_SENDER	N/A
2592.465	RECEIVER	FAST_SENDER
2594.873	FAST_SENDER	N/A
2595.613	RECEIVER	FAST_SENDER
2598.050	FAST_SENDER	N/A
2600.570	RECEIVER	FAST_SENDER
2602.999	FAST_SENDER	N/A
2603.740	RECEIVER	FAST_SENDER
2606.174	FAST_SENDER	N/A
2606.914	RECEIVER	FAST_SENDER
2609.332	FAST_SENDER	N/A
2610.131	RECEIVER	FAST_SENDER
2612.577	FAST_SENDER	N/A
2613.349	RECEIVER	FAST_SENDER
2615.765	FAST_SENDER	N/A
2616.530	RECEIVER	FAST_SENDER
2618.933	FAST_SENDER	N/A
2619.717	RECEIVER	FAST_SENDER
2622.148	FAST_SENDER	N/A
2622.909	RECEIVER	FAST_SENDER
2625.327	FAST_SENDER	N/A
2626.111	RECEIVER	FAST_SENDER
2628.558	FAST_SENDER	N/A
2629.325	RECEIVER	FAST_SENDER
2631.737	FAST_SENDER	N/A
2632.465	RECEIVER	FAST_SENDER
2633.620	SLOW_SENDER1	N/A
2634.409	RECEIVER	SLOW_SENDER1
2634.877	FAST_SENDER	N/A
2635.658	RECEIVER	FAST_SENDER
2636.831	SLOW_SENDER1	N/A
2637.593	RECEIVER	SLOW_SENDER1
2638.100	FAST_SENDER	N/A
2638.884	RECEIVER	FAST_SENDER
2640.022	SLOW_SENDER1	N/A
2640.753	RECEIVER	SLOW_SENDER1
2641.331	FAST_SENDER	N/A
2642.057	RECEIVER	FAST_SENDER
2643.159	SLOW_SENDER1	N/A
2643.925	RECEIVER	SLOW_SENDER1
2644.466	FAST_SENDER	N/A
2645.230	RECEIVER	FAST_SENDER
2647.679	FAST_SENDER	N/A
2648.441	RECEIVER	FAST_SENDER
2649.368	SLOW_SENDER1	N/A
2650.105	RECEIVER	SLOW_SENDER1
2650.881	FAST_SENDER	N/A
2651.674	RECEIVER	FAST_SENDER
2654.116	FAST_SENDER	N/A
2655.538	SLOW_SENDER1	N/A
2656.304	RECEIVER	SLOW_SENDER1
2658.083	RECEIVER	FAST_SENDER
2660.504	FAST_SENDER	N/A
2661.281	RECEIVER	FAST_SENDER
2661.726	SLOW_SENDER1	N/A
2662.507	RECEIVER	SLOW_SENDER1
2663.717	FAST_SENDER	N/A
2664.483	RECEIVER	FAST_SENDER
2666.931	FAST_SENDER	N/A
2667.707	RECEIVER	FAST_SENDER
2667.920	SLOW_SENDER1	N/A
2668.700	RECEIVER	SLOW_SENDER1
2670.117	FAST_SENDER	N/A
2670.899	RECEIVER	FAST_SENDER
2673.346	FAST_SENDER	N/A
2674.098	RECEIVER	FAST_SENDER
2676.506	FAST_SENDER	N/A
2677.294	RECEIVER	FAST_SENDER
2677.540	SLOW_SENDER1	N/A
2678.284	RECEIVER	SLOW_SENDER1
2679.719	FAST_SENDER	N/A
2680.473	RECEIVER	FAST_SENDER
2682.885	FAST_SENDER	N/A
2683.678	RECEIVER	FAST_SENDER
2685.713	SLOW_SENDER1	N/A
2686.081	FAST_SENDER	N/A
2686.447	RECEIVER	SLOW_SENDER1
2689.892	RECEIVER	FAST_SENDER
2692.296	FAST_SENDER	N/A
2695.568	SLOW_SENDER1	N/A
2699.831	FAST_SENDER	N/A
2707.444	FAST_SENDER	N/A
2708.509	SLOW_SENDER1	N/A
2715.221	FAST_SENDER	N/A
2722.921	FAST_SENDER	N/A
2730.211	FAST_SENDER	N/A
2737.618	FAST_SENDER	N/A
2745.578	FAST_SENDER	N/A
2752.635	FAST_SENDER	N/A
2760.269	FAST_SENDER	N/A
2767.852	FAST_SENDER	N/A
2775.598	FAST_SENDER	N/A
2782.937	FAST_SENDER	N/A
2790.290	FAST_SENDER	N/A
2798.024	FAST_SENDER	N/A
2805.439	FAST_SENDER	N/A
2813.068	FAST_SENDER	N/A
2820.850	FAST_SENDER	N/A
2828.451	FAST_SENDER	N/A
2836.336	FAST_SENDER	N/A
2844.006	FAST_SENDER	N/A
2851.718	FAST_SENDER	N/A
2859.299	FAST_SENDER	N/A
2866.871	FAST_SENDER	N/A
2874.155	FAST_SENDER	N/A
2881.729	FAST_SENDER	N/A
2889.347	FAST_SENDER	N/A
2897.069	FAST_SENDER	N/A
2904.372	FAST_SENDER	N/A
2911.904	FAST_SENDER	N/A
2919.257	FAST_SENDER	N/A
2926.707	FAST_SENDER	N/A
2934.358	FAST_SENDER	N/A
2942.036	FAST_SENDER	N/A
2949.483	FAST_SENDER	N/A
2951.790	RECEIVER	FAST_SENDER
2954.217	FAST_SENDER	N/A
2954.972	RECEIVER	FAST_SENDER
2957.400	FAST_SENDER	N/A
2958.171	RECEIVER	FAST_SENDER
2960.597	FAST_SENDER	N/A
2961.388	RECEIVER	FAST_SENDER
2963.824	FAST_SENDER	N/A
2964.574	RECEIVER	FAST_SENDER
2967.004	FAST_SENDER	N/A
2967.775	RECEIVER	FAST_SENDER
2970.200	FAST_SENDER	N/A
2970.250	SLOW_SENDER1	N/A
2970.968	RECEIVER	FAST_SENDER
2973.301	RECEIVER	SLOW_SENDER1
2973.373	FAST_SENDER	N/A
2974.143	RECEIVER	FAST_SENDER
2975.715	SLOW_SENDER1	N/A
2976.477	RECEIVER	SLOW_SENDER1
2976.571	FAST_SENDER	N/A
2977.306	RECEIVER	FAST_SENDER
2978.913	SLOW_SENDER1	N/A
2979.699	RECEIVER	SLOW_SENDER1
2979.717	FAST_SENDER	N/A
2980.476	RECEIVER	FAST_SENDER
2982.912	FAST_SENDER	N/A
2983.630	RECEIVER	FAST_SENDER
2985.121	SLOW_SENDER1	N/A
2985.904	RECEIVER	SLOW_SENDER1
2986.040	FAST_SENDER	N/A
2986.807	RECEIVER	FAST_SENDER
2989.250	FAST_SENDER	N/A
2990.008	RECEIVER	FAST_SENDER
2991.319	SLOW_SENDER1	N/A
2992.415	FAST_SENDER	N/A
2993.200	RECEIVER	FAST_SENDER
2994.945	RECEIVER	SLOW_SENDER1
2995.640	FAST_SENDER	N/A
2996.416	RECEIVER	FAST_SENDER
2998.818	FAST_SENDER	N/A
2999.629	RECEIVER	FAST_SENDER
3002.045	FAST_SENDER	N/A
3002.375	SLOW_SENDER1	N/A
3002.817	RECEIVER	FAST_SENDER
3004.869	RECEIVER	SLOW_SENDER1
3005.260	FAST_SENDER	N/A
3005.990	RECEIVER	FAST_SENDER
3008.405	FAST_SENDER	N/A
3010.699	RECEIVER	FAST_SENDER
3012.311	SLOW_SENDER1	N/A
3013.101	RECEIVER	SLOW_SENDER1
3013.117	FAST_SENDER	N/A
3013.881	RECEIVER	FAST_SENDER
3016.320	FAST_SENDER	N/A
3017.088	RECEIVER	FAST_SENDER
3019.499	FAST_SENDER	N/A
3020.233	RECEIVER	FAST_SENDER
3020.511	SLOW_SENDER1	N/A
3021.300	RECEIVER	SLOW_SENDER1
3022.633	FAST_SENDER	N/A
3025.006	RECEIVER	FAST_SENDER
3027.421	FAST_SENDER	N/A
3028.163	RECEIVER	FAST_SENDER
3028.724	SLOW_SENDER1	N/A
3029.489	RECEIVER	SLOW_SENDER1
3030.604	FAST_SENDER	N/A
3031.355	RECEIVER	FAST_SENDER
3033.797	FAST_SENDER	N/A
3034.572	RECEIVER	FAST_SENDER
3036.939	SLOW_SENDER1	N/A
3037.013	FAST_SENDER	N/A
3037.652	RECEIVER	SLOW_SENDER1
3041.618	RECEIVER	FAST_SENDER
3044.023	FAST_SENDER	N/A
3044.804	RECEIVER	FAST_SENDER
3045.085	SLOW_SENDER1	N/A
3045.848	RECEIVER	SLOW_SENDER1
3047.245	FAST_SENDER	N/A
3048.005	RECEIVER	FAST_SENDER
3050.434	FAST_SENDER	N/A
3051.232	RECEIVER	FAST_SENDER
3053.263	SLOW_SENDER1	N/A
3053.648	FAST_SENDER	N/A
3054.062	RECEIVER	SLOW_SENDER1
3058.188	RECEIVER	FAST_SENDER
3060.612	FAST_SENDER	N/A
3061.367	RECEIVER	FAST_SENDER
3063.374	SLOW_SENDER1	N/A
3063.770	FAST_SENDER	N/A
3064.128	RECEIVER	SLOW_SENDER1
3065.981	RECEIVER	FAST_SENDER
3068.417	FAST_SENDER	N/A
3069.147	RECEIVER	FAST_SENDER
3071.571	FAST_SENDER	N/A
3072.339	RECEIVER	FAST_SENDER
3074.739	FAST_SENDER	N/A
3075.534	RECEIVER	FAST_SENDER
3077.975	FAST_SENDER	N/A
3078.752	RECEIVER	FAST_SENDER
3081.190	FAST_SENDER	N/A
3081.976	RECEIVER	FAST_SENDER
3084.404	FAST_SENDER	N/A
3085.183	RECEIVER	FAST_SENDER
3087.626	FAST_SENDER	N/A
3088.381	RECEIVER	FAST_SENDER
3090.789	FAST_SENDER	N/A
3093.035	RECEIVER	FAST_SENDER
3095.482	FAST_SENDER	N/A
3096.269	RECEIVER	FAST_SENDER
3098.687	FAST_SENDER	N/A
3099.446	RECEIVER	FAST_SENDER
3101.886	FAST_SENDER	N/A
3102.653	RECEIVER	FAST_SENDER
3105.081	FAST_SENDER	N/A
3105.871	RECEIVER	FAST_SENDER
3110.051	FAST_SENDER	N/A
3110.816	RECEIVER	FAST_SENDER
3113.234	FAST_SENDER	N/A
3114.012	RECEIVER	FAST_SENDER
3116.433	FAST_SENDER	N/A
3118.649	RECEIVER	FAST_SENDER
3121.089	FAST_SENDER	N/A
3121.899	RECEIVER	FAST_SENDER
3124.302	FAST_SENDER	N/A
3125.069	RECEIVER	FAST_SENDER
3127.518	FAST_SENDER	N/A
3128.278	RECEIVER	FAST_SENDER
3130.681	FAST_SENDER	N/A
3131.489	RECEIVER	FAST_SENDER
3133.923	FAST_SENDER	N/A
3134.705	RECEIVER	FAST_SENDER
3137.122	FAST_SENDER	N/A
3137.850	RECEIVER	FAST_SENDER
3140.252	FAST_SENDER	N/A
3141.005	RECEIVER	FAST_SENDER
3143.416	FAST_SENDER	N/A
3144.186	RECEIVER	FAST_SENDER
3146.596	FAST_SENDER	N/A
3147.379	RECEIVER	FAST_SENDER
3149.820	FAST_SENDER	N/A
3150.559	RECEIVER	FAST_SENDER
3152.981	FAST_SENDER	N/A
3153.786	RECEIVER	FAST_SENDER
3156.222	FAST_SENDER	N/A
3156.977	RECEIVER	FAST_SENDER
3159.425	FAST_SENDER	N/A
3160.184	RECEIVER	FAST_SENDER
3162.616	FAST_SENDER	N/A
3163.418	RECEIVER	FAST_SENDER
3165.842	FAST_SENDER	N/A
3166.601	RECEIVER	FAST_SENDER
3169.047	FAST_SENDER	N/A
3169.842	RECEIVER	FAST_SENDER
3172.249	FAST_SENDER	N/A
3176.265	RECEIVER	FAST_SENDER
3178.678	FAST_SENDER	N/A
3179.470	RECEIVER	FAST_SENDER
3181.871	FAST_SENDER	N/A
3182.625	RECEIVER	FAST_SENDER
3185.054	FAST_SENDER	N/A
3185.806	RECEIVER	FAST_SENDER
3188.214	FAST_SENDER	N/A
3188.983	RECEIVER	FAST_SENDER
3191.419	FAST_SENDER	N/A
3192.209	RECEIVER	FAST_SENDER
3194.658	FAST_SENDER	N/A
3195.413	RECEIVER	FAST_SENDER
3197.823	FAST_SENDER	N/A
3198.604	RECEIVER	FAST_SENDER
3201.015	FAST_SENDER	N/A
3204.249	FAST_SENDER	N/A
3211.671	FAST_SENDER	N/A
3219.071	FAST_SENDER	N/A
3226.995	FAST_SENDER	N/A
3234.524	FAST_SENDER	N/A
3241.781	FAST_SENDER	N/A
3249.177	FAST_SENDER	N/A
3257.029	FAST_SENDER	N/A
3264.304	FAST_SENDER	N/A
3272.045	FAST_SENDER	N/A
3279.695	FAST_SENDER	N/A
3287.497	FAST_SENDER	N/A
3294.843	FAST_SENDER	N/A
3302.738	FAST_SENDER	N/A
3310.322	FAST_SENDER	N/A
3317.710	FAST_SENDER	N/A
3325.190	SLOW_SENDER1	N/A
3325.326	FAST_SENDER	N/A
3333.653	FAST_SENDER	N/A
3335.947	SLOW_SENDER1	N/A
3342.451	FAST_SENDER	N/A
3349.183	SLOW_SENDER1	N/A
3350.148	FAST_SENDER	N/A
3358.725	FAST_SENDER	N/A
3362.229	SLOW_SENDER1	N/A
3367.061	FAST_SENDER	N/A
3374.820	FAST_SENDER	N/A
3382.445	FAST_SENDER	N/A
3390.086	FAST_SENDER	N/A
3397.312	FAST_SENDER	N/A
3404.633	FAST_SENDER	N/A
3412.162	FAST_SENDER	N/A
3419.879	FAST_SENDER	N/A
3427.722	FAST_SENDER	N/A
3435.271	FAST_SENDER	N/A
3443.035	FAST_SENDER	N/A
3450.445	FAST_SENDER	N/A
3458.334	FAST_SENDER	N/A
3462.040	RECEIVER	FAST_SENDER
3464.458	FAST_SENDER	N/A
3465.239	RECEIVER	FAST_SENDER
3467.682	FAST_SENDER	N/A
3468.439	RECEIVER	FAST_SENDER
3470.862	FAST_SENDER	N/A
3471.621	RECEIVER	FAST_SENDER
3474.022	FAST_SENDER	N/A
3474.815	RECEIVER	FAST_SENDER
3477.215	FAST_SENDER	N/A
3477.941	RECEIVER	FAST_SENDER
3480.358	FAST_SENDER	N/A
3481.137	RECEIVER	FAST_SENDER
3483.567	FAST_SENDER	N/A
3484.327	RECEIVER	FAST_SENDER
3486.757	FAST_SENDER	N/A
3487.533	RECEIVER	FAST_SENDER
3489.943	FAST_SENDER	N/A
3490.711	RECEIVER	FAST_SENDER
3493.154	FAST_SENDER	N/A
3493.906	RECEIVER	FAST_SENDER
3496.332	FAST_SENDER	N/A
3497.090	RECEIVER	FAST_SENDER
3499.518	FAST_SENDER	N/A
3500.295	RECEIVER	FAST_SENDER
3502.723	FAST_SENDER	N/A
3503.485	RECEIVER	FAST_SENDER
3505.898	FAST_SENDER	N/A
3506.687	RECEIVER	FAST_SENDER
3509.119	FAST_SENDER	N/A
3509.869	RECEIVER	FAST_SENDER
3512.318	FAST_SENDER	N/A
3513.095	RECEIVER	FAST_SENDER
3515.497	FAST_SENDER	N/A
3516.242	RECEIVER	FAST_SENDER
3518.677	FAST_SENDER	N/A
3519.442	RECEIVER	FAST_SENDER
3523.499	FAST_SENDER	N/A
3524.270	RECEIVER	FAST_SENDER
3526.701	FAST_SENDER	N/A
3527.480	RECEIVER	FAST_SENDER
3529.912	FAST_SENDER	N/A
3530.641	RECEIVER	FAST_SENDER
3533.079	FAST_SENDER	N/A
3533.857	RECEIVER	FAST_SENDER
3536.289	FAST_SENDER	N/A
3537.007	RECEIVER	FAST_SENDER
3539.408	FAST_SENDER	N/A
3540.176	RECEIVER	FAST_SENDER
3542.614	FAST_SENDER	N/A
3543.400	RECEIVER	FAST_SENDER
3545.848	FAST_SENDER	N/A
3546.634	RECEIVER	FAST_SENDER
3549.046	FAST_SENDER	N/A
3549.780	RECEIVER	FAST_SENDER
3552.229	FAST_SENDER	N/A
3552.998	RECEIVER	FAST_SENDER
3555.433	FAST_SENDER	N/A
3556.233	RECEIVER	FAST_SENDER
3558.648	FAST_SENDER	N/A
3559.371	RECEIVER	FAST_SENDER
3561.778	FAST_SENDER	N/A
3562.509	RECEIVER	FAST_SENDER
3564.959	FAST_SENDER	N/A
3565.723	RECEIVER	FAST_SENDER
3568.149	FAST_SENDER	N/A
3568.925	RECEIVER	FAST_SENDER
3571.360	FAST_SENDER	N/A
3572.131	RECEIVER	FAST_SENDER
3574.541	FAST_SENDER	N/A
3575.333	RECEIVER	FAST_SENDER
3577.739	FAST_SENDER	N/A
3578.488	RECEIVER	FAST_SENDER
3580.916	FAST_SENDER	N/A
3581.674	RECEIVER	FAST_SENDER
3584.122	FAST_SENDER	N/A
3584.868	RECEIVER	FAST_SENDER
3587.282	FAST_SENDER	N/A
3588.053	RECEIVER	FAST_SENDER
3590.495	FAST_SENDER	N/A
3591.297	RECEIVER	FAST_SENDER
3593.729	FAST_SENDER	N/A
3596.294	RECEIVER	FAST_SENDER
3598.695	FAST_SENDER	N/A
3599.441	RECEIVER	FAST_SENDER
3601.841	FAST_SENDER	N/A
3602.551	RECEIVER	FAST_SENDER
3604.992	FAST_SENDER	N/A
3607.051	RECEIVER	FAST_SENDER
3609.486	FAST_SENDER	N/A
3610.212	RECEIVER	FAST_SENDER
3612.625	FAST_SENDER	N/A
3613.374	RECEIVER	FAST_SENDER
3615.810	FAST_SENDER	N/A
3616.583	RECEIVER	FAST_SENDER
3619.006	FAST_SENDER	N/A
3619.792	RECEIVER	FAST_SENDER
3622.222	FAST_SENDER	N/A
3622.985	RECEIVER	FAST_SENDER
3625.260	SLOW_SENDER1	N/A
3625.385	FAST_SENDER	N/A
3626.720	RECEIVER	FAST_SENDER
3629.107	RECEIVER	SLOW_SENDER1
3629.152	FAST_SENDER	N/A
3629.898	RECEIVER	FAST_SENDER
3631.539	SLOW_SENDER1	N/A
3632.300	RECEIVER	SLOW_SENDER1
3632.329	FAST_SENDER	N/A
3633.148	RECEIVER	FAST_SENDER
3635.565	FAST_SENDER	N/A
3636.308	RECEIVER	FAST_SENDER
3638.715	FAST_SENDER	N/A
3639.468	RECEIVER	FAST_SENDER
3639.480	SLOW_SENDER1	N/A
3640.223	RECEIVER	SLOW_SENDER1
3641.884	FAST_SENDER	N/A
3642.628	RECEIVER	FAST_SENDER
3645.038	FAST_SENDER	N/A
3645.639	SLOW_SENDER1	N/A
3645.798	RECEIVER	FAST_SENDER
3647.809	RECEIVER	SLOW_SENDER1
3648.214	FAST_SENDER	N/A
3649.017	RECEIVER	FAST_SENDER
3651.440	FAST_SENDER	N/A
3652.167	RECEIVER	FAST_SENDER
3654.571	FAST_SENDER	N/A
3655.218	SLOW_SENDER1	N/A
3655.930	RECEIVER	SLOW_SENDER1
3657.142	RECEIVER	FAST_SENDER
3659.581	FAST_SENDER	N/A
3660.330	RECEIVER	FAST_SENDER
3662.769	FAST_SENDER	N/A
3663.349	SLOW_SENDER1	N/A
3663.533	RECEIVER	FAST_SENDER
3665.456	RECEIVER	SLOW_SENDER1
3665.951	FAST_SENDER	N/A
3666.696	RECEIVER	FAST_SENDER
3669.109	FAST_SENDER	N/A
3669.903	RECEIVER	FAST_SENDER
3672.305	FAST_SENDER	N/A
3672.863	SLOW_SENDER1	N/A
3673.070	RECEIVER	FAST_SENDER
3675.147	RECEIVER	SLOW_SENDER1
3675.510	FAST_SENDER	N/A
3676.289	RECEIVER	FAST_SENDER
3678.735	FAST_SENDER	N/A
3679.509	RECEIVER	FAST_SENDER
3681.921	FAST_SENDER	N/A
3682.553	SLOW_SENDER1	N/A
3682.706	RECEIVER	FAST_SENDER
3684.928	RECEIVER	SLOW_SENDER1
3685.137	FAST_SENDER	N/A
3685.906	RECEIVER	FAST_SENDER
3688.355	FAST_SENDER	N/A
3689.103	RECEIVER	FAST_SENDER
3691.529	FAST_SENDER	N/A
3692.323	RECEIVER	FAST_SENDER
3692.358	SLOW_SENDER1	N/A
3693.142	RECEIVER	SLOW_SENDER1
3694.754	FAST_SENDER	N/A
3695.504	RECEIVER	FAST_SENDER
3697.915	FAST_SENDER	N/A
3698.683	RECEIVER	FAST_SENDER
3700.580	SLOW_SENDER1	N/A
3701.104	FAST_SENDER	N/A
3701.313	RECEIVER	SLOW_SENDER1
3703.652	RECEIVER	FAST_SENDER
3706.075	FAST_SENDER	N/A
3706.851	RECEIVER	FAST_SENDER
3708.716	SLOW_SENDER1	N/A
3709.287	FAST_SENDER	N/A
3710.009	RECEIVER	FAST_SENDER
3712.440	FAST_SENDER	N/A
3713.209	RECEIVER	FAST_SENDER
3715.615	FAST_SENDER	N/A
3716.423	RECEIVER	FAST_SENDER
3718.873	FAST_SENDER	N/A
3719.604	RECEIVER	FAST_SENDER
3722.009	FAST_SENDER	N/A
3722.768	RECEIVER	FAST_SENDER
3725.168	FAST_SENDER	N/A
3725.900	RECEIVER	FAST_SENDER
3728.302	FAST_SENDER	N/A
3729.064	RECEIVER	FAST_SENDER
3731.491	FAST_SENDER	N/A
3732.237	RECEIVER	FAST_SENDER
3734.673	FAST_SENDER	N/A
3735.459	RECEIVER	FAST_SENDER
3737.887	FAST_SENDER	N/A
3738.657	RECEIVER	FAST_SENDER
3741.076	FAST_SENDER	N/A
3741.853	RECEIVER	FAST_SENDER
3744.285	FAST_SENDER	N/A
3745.054	RECEIVER	FAST_SENDER
3747.483	FAST_SENDER	N/A
3748.223	RECEIVER	FAST_SENDER
3750.658	FAST_SENDER	N/A
3751.378	RECEIVER	FAST_SENDER
3753.828	FAST_SENDER	N/A
3754.591	RECEIVER	FAST_SENDER
3757.031	FAST_SENDER	N/A
3757.791	RECEIVER	FAST_SENDER
3760.221	FAST_SENDER	N/A
3760.931	RECEIVER	FAST_SENDER
3763.352	FAST_SENDER	N/A
3764.145	RECEIVER	FAST_SENDER
3766.572	FAST_SENDER	N/A
3767.369	RECEIVER	FAST_SENDER
3769.794	FAST_SENDER	N/A
3770.596	RECEIVER	FAST_SENDER
3773.039	FAST_SENDER	N/A
3773.785	RECEIVER	FAST_SENDER
3776.222	FAST_SENDER	N/A
3776.993	RECEIVER	FAST_SENDER
3779.399	FAST_SENDER	N/A
3780.130	RECEIVER	FAST_SENDER
3782.552	FAST_SENDER	N/A
3783.299	RECEIVER	FAST_SENDER
3785.713	FAST_SENDER	N/A
3786.467	RECEIVER	FAST_SENDER
3788.905	FAST_SENDER	N/A
3789.660	RECEIVER	FAST_SENDER
3792.063	FAST_SENDER	N/A
3799.721	FAST_SENDER	N/A
3807.268	FAST_SENDER	N/A
3814.808	FAST_SENDER	N/A
3822.849	FAST_SENDER	N/A
3830.455	FAST_SENDER	N/A
3837.746	FAST_SENDER	N/A
3845.100	FAST_SENDER	N/A
3852.593	FAST_SENDER	N/A
3860.106	FAST_SENDER	N/A
3868.237	FAST_SENDER	N/A
3875.736	FAST_SENDER	N/A
3883.054	FAST_SENDER	N/A
3890.725	FAST_SENDER	N/A
3898.187	FAST_SENDER	N/A
3906.202	FAST_SENDER	N/A
3913.550	FAST_SENDER	N/A
3921.555	FAST_SENDER	N/A
3929.334	FAST_SENDER	N/A
3936.991	FAST_SENDER	N/A
3944.300	FAST_SENDER	N/A
3951.966	FAST_SENDER	N/A
3959.335	FAST_SENDER	N/A
3961.620	SLOW_SENDER1	N/A
3968.054	FAST_SENDER	N/A
3972.155	SLOW_SENDER1	N/A
3975.867	FAST_SENDER	N/A
3983.858	FAST_SENDER	N/A
3984.544	SLOW_SENDER1	N/A
3991.855	FAST_SENDER	N/A
3996.994	SLOW_SENDER1	N/A
3999.094	FAST_SENDER	N/A
4006.428	FAST_SENDER	N/A
4014.105	FAST_SENDER	N/A
4021.545	FAST_SENDER	N/A
4029.179	FAST_SENDER	N/A
4036.477	FAST_SENDER	N/A
4043.701	FAST_SENDER	N/A
4051.269	FAST_SENDER	N/A
4053.775	RECEIVER	FAST_SENDER
4056.203	FAST_SENDER	N/A
4056.974	RECEIVER	FAST_SENDER
4059.391	FAST_SENDER	N/A
4060.151	RECEIVER	FAST_SENDER
4062.558	FAST_SENDER	N/A
4063.303	RECEIVER	FAST_SENDER
4065.714	FAST_SENDER	N/A
4066.464	RECEIVER	FAST_SENDER
4068.880	FAST_SENDER	N/A
4069.644	RECEIVER	FAST_SENDER
4072.082	FAST_SENDER	N/A
4072.843	RECEIVER	FAST_SENDER
4075.249	FAST_SENDER	N/A
4076.014	RECEIVER	FAST_SENDER
4078.438	FAST_SENDER	N/A
4079.220	RECEIVER	FAST_SENDER
4081.658	FAST_SENDER	N/A
4082.388	RECEIVER	FAST_SENDER
4084.790	FAST_SENDER	N/A
4085.541	RECEIVER	FAST_SENDER
4087.956	FAST_SENDER	N/A
4088.681	RECEIVER	FAST_SENDER
4091.130	FAST_SENDER	N/A
4091.854	RECEIVER	FAST_SENDER
4094.274	FAST_SENDER	N/A
4095.028	RECEIVER	FAST_SENDER
4097.465	FAST_SENDER	N/A
4098.248	RECEIVER	FAST_SENDER
4100.676	FAST_SENDER	N/A
4101.431	RECEIVER	FAST_SENDER
4103.837	FAST_SENDER	N/A
4104.577	RECEIVER	FAST_SENDER
4107.020	FAST_SENDER	N/A
4107.802	RECEIVER	FAST_SENDER
4110.216	FAST_SENDER	N/A
4110.973	RECEIVER	FAST_SENDER
4113.415	FAST_SENDER	N/A
4114.209	RECEIVER	FAST_SENDER
4116.610	FAST_SENDER	N/A
4117.370	RECEIVER	FAST_SENDER
4119.780	FAST_SENDER	N/A
4120.508	RECEIVER	FAST_SENDER
4122.951	FAST_SENDER	N/A
4123.737	RECEIVER	FAST_SENDER
4126.157	FAST_SENDER	N/A
4126.890	RECEIVER	FAST_SENDER
4129.338	FAST_SENDER	N/A
4130.072	RECEIVER	FAST_SENDER
4132.510	FAST_SENDER	N/A
4133.242	RECEIVER	FAST_SENDER
4135.667	FAST_SENDER	N/A
4136.455	RECEIVER	FAST_SENDER
4138.871	FAST_SENDER	N/A
4139.614	RECEIVER	FAST_SENDER
4142.037	FAST_SENDER	N/A
4142.784	RECEIVER	FAST_SENDER
4145.223	FAST_SENDER	N/A
4146.011	RECEIVER	FAST_SENDER
4148.419	FAST_SENDER	N/A
4149.183	RECEIVER	FAST_SENDER
4151.584	FAST_SENDER	N/A
4152.319	RECEIVER	FAST_SENDER
4154.749	FAST_SENDER	N/A
4155.515	RECEIVER	FAST_SENDER
4157.933	FAST_SENDER	N/A
4158.708	RECEIVER	FAST_SENDER
4161.140	FAST_SENDER	N/A
4161.915	RECEIVER	FAST_SENDER
4164.333	FAST_SENDER	N/A
4165.098	RECEIVER	FAST_SENDER
4167.530	FAST_SENDER	N/A
4168.282	RECEIVER	FAST_SENDER
4172.266	FAST_SENDER	N/A
4173.077	RECEIVER	FAST_SENDER
4175.514	FAST_SENDER	N/A
4176.316	RECEIVER	FAST_SENDER
4178.748	FAST_SENDER	N/A
4179.530	RECEIVER	FAST_SENDER
4181.975	FAST_SENDER	N/A
4182.720	RECEIVER	FAST_SENDER
4185.148	FAST_SENDER	N/A
4185.893	RECEIVER	FAST_SENDER
4188.297	FAST_SENDER	N/A
4189.027	RECEIVER	FAST_SENDER
4191.445	FAST_SENDER	N/A
4192.206	RECEIVER	FAST_SENDER
4194.624	FAST_SENDER	N/A
4195.406	RECEIVER	FAST_SENDER
4197.855	FAST_SENDER	N/A
4198.579	RECEIVER	FAST_SENDER
4201.003	FAST_SENDER	N/A
4201.753	RECEIVER	FAST_SENDER
4209.432	FAST_SENDER	N/A
4210.222	RECEIVER	FAST_SENDER
4212.662	FAST_SENDER	N/A
4213.466	RECEIVER	FAST_SENDER
4215.903	FAST_SENDER	N/A
4216.676	RECEIVER	FAST_SENDER
4219.098	FAST_SENDER	N/A
4219.901	RECEIVER	FAST_SENDER
4222.309	FAST_SENDER	N/A
4223.092	RECEIVER	FAST_SENDER
4225.537	FAST_SENDER	N/A
4226.314	RECEIVER	FAST_SENDER
4228.754	FAST_SENDER	N/A
4229.573	RECEIVER	FAST_SENDER
4233.532	FAST_SENDER	N/A
4234.302	RECEIVER	FAST_SENDER
4236.709	FAST_SENDER	N/A
4237.469	RECEIVER	FAST_SENDER
4239.883	FAST_SENDER	N/A
4240.640	RECEIVER	FAST_SENDER
4243.043	FAST_SENDER	N/A
4243.795	RECEIVER	FAST_SENDER
4246.211	FAST_SENDER	N/A
4246.983	RECEIVER	FAST_SENDER
4249.420	FAST_SENDER	N/A
4250.195	RECEIVER	FAST_SENDER
4252.606	FAST_SENDER	N/A
4253.391	RECEIVER	FAST_SENDER
4255.807	FAST_SENDER	N/A
4256.578	RECEIVER	FAST_SENDER
4259.000	FAST_SENDER	N/A
4259.778	RECEIVER	FAST_SENDER
4261.440	SLOW_SENDER1	N/A
4262.202	FAST_SENDER	N/A
4262.229	RECEIVER	SLOW_SENDER1
4262.972	RECEIVER	FAST_SENDER
4264.673	SLOW_SENDER1	N/A
4265.466	RECEIVER	SLOW_SENDER1
4267.199	FAST_SENDER	N/A
4267.902	SLOW_SENDER1	N/A
4267.963	RECEIVER	FAST_SENDER
4268.646	RECEIVER	SLOW_SENDER1
4270.384	FAST_SENDER	N/A
4271.049	SLOW_SENDER1	N/A
4271.143	RECEIVER	FAST_SENDER
4271.844	RECEIVER	SLOW_SENDER1
4273.584	FAST_SENDER	N/A
4274.319	RECEIVER	FAST_SENDER
4276.739	FAST_SENDER	N/A
4277.287	SLOW_SENDER1	N/A
4277.497	RECEIVER	FAST_SENDER
4279.825	RECEIVER	SLOW_SENDER1
4279.933	FAST_SENDER	N/A
4280.741	RECEIVER	FAST_SENDER
4283.183	FAST_SENDER	N/A
4283.919	RECEIVER	FAST_SENDER
4285.246	SLOW_SENDER1	N/A
4286.040	RECEIVER	SLOW_SENDER1
4286.340	FAST_SENDER	N/A
4287.132	RECEIVER	FAST_SENDER
4289.545	FAST_SENDER	N/A
4291.487	SLOW_SENDER1	N/A
4292.158	RECEIVER	FAST_SENDER
4294.597	FAST_SENDER	N/A
4295.317	RECEIVER	FAST_SENDER
4297.184	RECEIVER	SLOW_SENDER1
4297.736	FAST_SENDER	N/A
4298.496	RECEIVER	FAST_SENDER
4300.943	FAST_SENDER	N/A
4301.700	RECEIVER	FAST_SENDER
4304.103	FAST_SENDER	N/A
4304.603	SLOW_SENDER1	N/A
4304.847	RECEIVER	FAST_SENDER
4308.541	RECEIVER	SLOW_SENDER1
4309.016	FAST_SENDER	N/A
4309.802	RECEIVER	FAST_SENDER
4312.251	FAST_SENDER	N/A
4313.016	RECEIVER	FAST_SENDER
4315.450	FAST_SENDER	N/A
4315.969	SLOW_SENDER1	N/A
4316.230	RECEIVER	FAST_SENDER
4320.697	FAST_SENDER	N/A
4321.459	RECEIVER	FAST_SENDER
4323.885	FAST_SENDER	N/A
4324.616	RECEIVER	FAST_SENDER
4327.028	FAST_SENDER	N/A
4327.759	RECEIVER	FAST_SENDER
4330.160	FAST_SENDER	N/A
4330.903	RECEIVER	FAST_SENDER
4334.686	FAST_SENDER	N/A
4335.443	RECEIVER	FAST_SENDER
4337.880	FAST_SENDER	N/A
4338.644	RECEIVER	FAST_SENDER
4341.056	FAST_SENDER	N/A
4341.812	RECEIVER	FAST_SENDER
4344.246	FAST_SENDER	N/A
4344.991	RECEIVER	FAST_SENDER
4347.403	FAST_SENDER	N/A
4348.163	RECEIVER	FAST_SENDER
4352.136	FAST_SENDER	N/A
4352.889	RECEIVER	FAST_SENDER
4355.292	FAST_SENDER	N/A
4356.061	RECEIVER	FAST_SENDER
4358.465	FAST_SENDER	N/A
4359.216	RECEIVER	FAST_SENDER
4361.653	FAST_SENDER	N/A
4362.440	RECEIVER	FAST_SENDER
4364.867	FAST_SENDER	N/A
4365.614	RECEIVER	FAST_SENDER
4368.020	FAST_SENDER	N/A
4368.805	RECEIVER	FAST_SENDER
4371.216	FAST_SENDER	N/A
4371.955	RECEIVER	FAST_SENDER
4374.381	FAST_SENDER	N/A
4375.175	RECEIVER	FAST_SENDER
4377.601	FAST_SENDER	N/A
4378.344	RECEIVER	FAST_SENDER
4380.775	FAST_SENDER	N/A
4381.549	RECEIVER	FAST_SENDER
4383.958	FAST_SENDER	N/A
4384.715	RECEIVER	FAST_SENDER
4387.163	FAST_SENDER	N/A
4387.909	RECEIVER	FAST_SENDER
4390.313	FAST_SENDER	N/A
4391.091	RECEIVER	FAST_SENDER
4393.533	FAST_SENDER	N/A
4394.319	RECEIVER	FAST_SENDER
4396.720	FAST_SENDER	N/A
4404.712	FAST_SENDER	N/A
4412.536	FAST_SENDER	N/A
4420.025	FAST_SENDER	N/A
4427.286	FAST_SENDER	N/A
4435.049	FAST_SENDER	N/A
4442.750	FAST_SENDER	N/A
4450.199	FAST_SENDER	N/A
4457.522	FAST_SENDER	N/A
4465.188	FAST_SENDER	N/A
[truncated: 13,233 more rows]
