# Supplementary material for: CATO: Wake-Up reCeiver-bAsed communicaTiOn for Batteryless Devices
Source: Sensors (Basel). 2025 Nov 7;25(22):6813. doi: 10.3390/s25226813 (PMC12655924; doi:10.3390/s25226813)
Supplement: Supplementary file 1 [file sensors-25-06813-s001.zip › File S1_Experimental_and_Simulation_Data/simulation/capsweep/cap120/mac_competing_nodes_priority.csv]

time_s	node_id	received_from
2.700	FAST_SENDER	N/A
2.700	SLOW_SENDER1	N/A
8.447	RECEIVER	FAST_SENDER
10.878	FAST_SENDER	N/A
11.660	RECEIVER	FAST_SENDER
13.801	RECEIVER	SLOW_SENDER1
14.110	FAST_SENDER	N/A
14.860	RECEIVER	FAST_SENDER
16.232	SLOW_SENDER1	N/A
17.290	FAST_SENDER	N/A
22.208	RECEIVER	SLOW_SENDER1
24.630	SLOW_SENDER1	N/A
25.432	RECEIVER	SLOW_SENDER1
27.869	SLOW_SENDER1	N/A
28.255	RECEIVER	FAST_SENDER
30.268	RECEIVER	SLOW_SENDER1
30.698	FAST_SENDER	N/A
32.684	SLOW_SENDER1	N/A
36.951	RECEIVER	SLOW_SENDER1
42.054	RECEIVER	FAST_SENDER
44.468	FAST_SENDER	N/A
45.229	RECEIVER	FAST_SENDER
46.502	SLOW_SENDER1	N/A
47.221	RECEIVER	SLOW_SENDER1
47.635	FAST_SENDER	N/A
48.391	RECEIVER	FAST_SENDER
50.806	FAST_SENDER	N/A
54.649	SLOW_SENDER1	N/A
55.402	RECEIVER	SLOW_SENDER1
62.810	SLOW_SENDER1	N/A
64.062	FAST_SENDER	N/A
64.824	RECEIVER	FAST_SENDER
66.896	RECEIVER	SLOW_SENDER1
74.296	SLOW_SENDER1	N/A
76.572	RECEIVER	SLOW_SENDER1
77.342	FAST_SENDER	N/A
83.474	RECEIVER	FAST_SENDER
84.012	SLOW_SENDER1	N/A
85.913	FAST_SENDER	N/A
86.479	RECEIVER	SLOW_SENDER1
91.999	RECEIVER	FAST_SENDER
94.446	FAST_SENDER	N/A
95.173	RECEIVER	FAST_SENDER
103.004	FAST_SENDER	N/A
103.784	RECEIVER	FAST_SENDER
111.354	FAST_SENDER	N/A
112.132	RECEIVER	FAST_SENDER
114.535	FAST_SENDER	N/A
120.595	RECEIVER	FAST_SENDER
122.999	FAST_SENDER	N/A
123.787	RECEIVER	FAST_SENDER
131.395	FAST_SENDER	N/A
132.147	RECEIVER	FAST_SENDER
134.551	FAST_SENDER	N/A
140.373	RECEIVER	FAST_SENDER
142.804	FAST_SENDER	N/A
143.565	RECEIVER	FAST_SENDER
145.982	FAST_SENDER	N/A
152.058	RECEIVER	FAST_SENDER
154.495	FAST_SENDER	N/A
155.244	RECEIVER	FAST_SENDER
157.664	FAST_SENDER	N/A
168.417	RECEIVER	FAST_SENDER
170.821	FAST_SENDER	N/A
171.572	RECEIVER	FAST_SENDER
174.017	FAST_SENDER	N/A
180.257	RECEIVER	FAST_SENDER
187.132	FAST_SENDER	N/A
187.916	RECEIVER	FAST_SENDER
190.347	FAST_SENDER	N/A
196.335	RECEIVER	FAST_SENDER
198.753	FAST_SENDER	N/A
199.514	RECEIVER	FAST_SENDER
201.938	FAST_SENDER	N/A
208.199	RECEIVER	FAST_SENDER
210.649	FAST_SENDER	N/A
211.413	RECEIVER	FAST_SENDER
213.836	FAST_SENDER	N/A
219.852	RECEIVER	FAST_SENDER
222.291	FAST_SENDER	N/A
223.046	RECEIVER	FAST_SENDER
225.490	FAST_SENDER	N/A
231.437	RECEIVER	FAST_SENDER
233.847	FAST_SENDER	N/A
234.652	RECEIVER	FAST_SENDER
237.084	FAST_SENDER	N/A
242.824	RECEIVER	FAST_SENDER
245.248	FAST_SENDER	N/A
246.004	RECEIVER	FAST_SENDER
248.447	FAST_SENDER	N/A
254.469	RECEIVER	FAST_SENDER
256.889	FAST_SENDER	N/A
257.662	RECEIVER	FAST_SENDER
260.067	FAST_SENDER	N/A
266.031	RECEIVER	FAST_SENDER
268.463	FAST_SENDER	N/A
269.221	RECEIVER	FAST_SENDER
271.651	FAST_SENDER	N/A
277.635	RECEIVER	FAST_SENDER
280.064	FAST_SENDER	N/A
280.828	RECEIVER	FAST_SENDER
283.252	FAST_SENDER	N/A
289.143	RECEIVER	FAST_SENDER
291.577	FAST_SENDER	N/A
292.331	RECEIVER	FAST_SENDER
294.736	FAST_SENDER	N/A
300.993	RECEIVER	FAST_SENDER
303.428	FAST_SENDER	N/A
304.162	RECEIVER	FAST_SENDER
306.606	FAST_SENDER	N/A
312.258	RECEIVER	FAST_SENDER
314.683	FAST_SENDER	N/A
315.445	RECEIVER	FAST_SENDER
317.849	FAST_SENDER	N/A
323.997	RECEIVER	FAST_SENDER
326.410	FAST_SENDER	N/A
327.172	RECEIVER	FAST_SENDER
329.573	FAST_SENDER	N/A
335.894	RECEIVER	FAST_SENDER
338.326	FAST_SENDER	N/A
339.099	RECEIVER	FAST_SENDER
341.509	FAST_SENDER	N/A
346.490	SLOW_SENDER1	N/A
347.855	RECEIVER	FAST_SENDER
348.565	RECEIVER	SLOW_SENDER1
350.289	FAST_SENDER	N/A
351.012	SLOW_SENDER1	N/A
354.689	RECEIVER	SLOW_SENDER1
360.134	SLOW_SENDER1	N/A
362.388	RECEIVER	SLOW_SENDER1
362.746	FAST_SENDER	N/A
367.790	SLOW_SENDER1	N/A
368.525	RECEIVER	FAST_SENDER
370.445	RECEIVER	SLOW_SENDER1
370.942	FAST_SENDER	N/A
376.504	RECEIVER	FAST_SENDER
377.880	SLOW_SENDER1	N/A
378.916	FAST_SENDER	N/A
381.510	RECEIVER	FAST_SENDER
383.952	FAST_SENDER	N/A
389.533	RECEIVER	FAST_SENDER
390.476	SLOW_SENDER1	N/A
391.944	FAST_SENDER	N/A
392.677	RECEIVER	FAST_SENDER
395.088	FAST_SENDER	N/A
400.695	RECEIVER	FAST_SENDER
403.141	FAST_SENDER	N/A
403.930	RECEIVER	FAST_SENDER
406.347	FAST_SENDER	N/A
412.457	RECEIVER	FAST_SENDER
414.889	FAST_SENDER	N/A
415.641	RECEIVER	FAST_SENDER
418.083	FAST_SENDER	N/A
424.162	RECEIVER	FAST_SENDER
426.607	FAST_SENDER	N/A
428.982	RECEIVER	FAST_SENDER
431.399	FAST_SENDER	N/A
437.532	RECEIVER	FAST_SENDER
439.974	FAST_SENDER	N/A
440.741	RECEIVER	FAST_SENDER
443.164	FAST_SENDER	N/A
448.935	RECEIVER	FAST_SENDER
451.371	FAST_SENDER	N/A
452.125	RECEIVER	FAST_SENDER
454.547	FAST_SENDER	N/A
460.440	RECEIVER	FAST_SENDER
462.889	FAST_SENDER	N/A
463.688	RECEIVER	FAST_SENDER
466.088	FAST_SENDER	N/A
471.832	RECEIVER	FAST_SENDER
474.235	FAST_SENDER	N/A
475.026	RECEIVER	FAST_SENDER
477.435	FAST_SENDER	N/A
483.322	RECEIVER	FAST_SENDER
485.727	FAST_SENDER	N/A
486.465	RECEIVER	FAST_SENDER
488.874	FAST_SENDER	N/A
494.608	RECEIVER	FAST_SENDER
497.053	FAST_SENDER	N/A
497.854	RECEIVER	FAST_SENDER
500.273	FAST_SENDER	N/A
506.082	RECEIVER	FAST_SENDER
508.508	FAST_SENDER	N/A
509.245	RECEIVER	FAST_SENDER
511.680	FAST_SENDER	N/A
517.848	RECEIVER	FAST_SENDER
524.717	FAST_SENDER	N/A
525.453	RECEIVER	FAST_SENDER
527.876	FAST_SENDER	N/A
533.592	RECEIVER	FAST_SENDER
536.015	FAST_SENDER	N/A
536.776	RECEIVER	FAST_SENDER
539.176	FAST_SENDER	N/A
545.308	RECEIVER	FAST_SENDER
547.734	FAST_SENDER	N/A
548.486	RECEIVER	FAST_SENDER
550.927	FAST_SENDER	N/A
556.944	RECEIVER	FAST_SENDER
559.383	FAST_SENDER	N/A
560.174	RECEIVER	FAST_SENDER
562.574	FAST_SENDER	N/A
568.401	RECEIVER	FAST_SENDER
570.810	FAST_SENDER	N/A
571.587	RECEIVER	FAST_SENDER
573.992	FAST_SENDER	N/A
580.232	RECEIVER	FAST_SENDER
582.675	FAST_SENDER	N/A
583.469	RECEIVER	FAST_SENDER
585.880	FAST_SENDER	N/A
591.872	RECEIVER	FAST_SENDER
598.261	FAST_SENDER	N/A
600.546	RECEIVER	FAST_SENDER
602.958	FAST_SENDER	N/A
608.606	RECEIVER	FAST_SENDER
611.047	FAST_SENDER	N/A
611.750	RECEIVER	FAST_SENDER
614.200	FAST_SENDER	N/A
620.472	RECEIVER	FAST_SENDER
622.883	FAST_SENDER	N/A
623.641	RECEIVER	FAST_SENDER
626.077	FAST_SENDER	N/A
632.286	RECEIVER	FAST_SENDER
634.690	FAST_SENDER	N/A
635.441	RECEIVER	FAST_SENDER
637.880	FAST_SENDER	N/A
643.481	RECEIVER	FAST_SENDER
645.893	FAST_SENDER	N/A
646.706	RECEIVER	FAST_SENDER
649.134	FAST_SENDER	N/A
653.110	SLOW_SENDER1	N/A
655.929	RECEIVER	FAST_SENDER
658.367	FAST_SENDER	N/A
659.123	RECEIVER	FAST_SENDER
661.525	FAST_SENDER	N/A
664.747	RECEIVER	SLOW_SENDER1
670.176	SLOW_SENDER1	N/A
672.497	RECEIVER	SLOW_SENDER1
674.290	FAST_SENDER	N/A
677.930	SLOW_SENDER1	N/A
678.672	RECEIVER	SLOW_SENDER1
686.088	SLOW_SENDER1	N/A
686.868	FAST_SENDER	N/A
687.605	RECEIVER	FAST_SENDER
689.802	RECEIVER	SLOW_SENDER1
690.055	FAST_SENDER	N/A
697.216	SLOW_SENDER1	N/A
699.486	RECEIVER	SLOW_SENDER1
700.342	RECEIVER	FAST_SENDER
702.785	FAST_SENDER	N/A
703.523	RECEIVER	FAST_SENDER
705.956	FAST_SENDER	N/A
706.934	SLOW_SENDER1	N/A
707.697	RECEIVER	SLOW_SENDER1
708.488	RECEIVER	FAST_SENDER
710.928	FAST_SENDER	N/A
715.133	SLOW_SENDER1	N/A
715.912	RECEIVER	SLOW_SENDER1
723.337	SLOW_SENDER1	N/A
723.780	FAST_SENDER	N/A
724.552	RECEIVER	FAST_SENDER
726.985	FAST_SENDER	N/A
732.981	RECEIVER	FAST_SENDER
735.392	FAST_SENDER	N/A
736.166	RECEIVER	FAST_SENDER
738.609	FAST_SENDER	N/A
744.812	RECEIVER	FAST_SENDER
747.256	FAST_SENDER	N/A
748.031	RECEIVER	FAST_SENDER
750.437	FAST_SENDER	N/A
756.048	RECEIVER	FAST_SENDER
758.485	FAST_SENDER	N/A
759.247	RECEIVER	FAST_SENDER
761.647	FAST_SENDER	N/A
767.620	RECEIVER	FAST_SENDER
770.029	FAST_SENDER	N/A
770.788	RECEIVER	FAST_SENDER
773.225	FAST_SENDER	N/A
778.944	RECEIVER	FAST_SENDER
781.352	FAST_SENDER	N/A
782.095	RECEIVER	FAST_SENDER
784.535	FAST_SENDER	N/A
790.777	RECEIVER	FAST_SENDER
793.216	FAST_SENDER	N/A
793.985	RECEIVER	FAST_SENDER
796.428	FAST_SENDER	N/A
802.732	RECEIVER	FAST_SENDER
805.168	FAST_SENDER	N/A
805.948	RECEIVER	FAST_SENDER
808.397	FAST_SENDER	N/A
814.418	RECEIVER	FAST_SENDER
816.824	FAST_SENDER	N/A
817.546	RECEIVER	FAST_SENDER
819.971	FAST_SENDER	N/A
830.271	RECEIVER	FAST_SENDER
832.684	FAST_SENDER	N/A
833.418	RECEIVER	FAST_SENDER
835.818	FAST_SENDER	N/A
841.494	RECEIVER	FAST_SENDER
843.900	FAST_SENDER	N/A
844.674	RECEIVER	FAST_SENDER
847.123	FAST_SENDER	N/A
853.220	RECEIVER	FAST_SENDER
855.660	FAST_SENDER	N/A
856.396	RECEIVER	FAST_SENDER
858.824	FAST_SENDER	N/A
864.556	RECEIVER	FAST_SENDER
866.962	FAST_SENDER	N/A
879.679	FAST_SENDER	N/A
880.445	RECEIVER	FAST_SENDER
882.868	FAST_SENDER	N/A
889.129	RECEIVER	FAST_SENDER
891.575	FAST_SENDER	N/A
892.335	RECEIVER	FAST_SENDER
894.773	FAST_SENDER	N/A
900.741	RECEIVER	FAST_SENDER
903.162	FAST_SENDER	N/A
903.901	RECEIVER	FAST_SENDER
906.325	FAST_SENDER	N/A
912.310	RECEIVER	FAST_SENDER
914.712	FAST_SENDER	N/A
915.489	RECEIVER	FAST_SENDER
917.939	FAST_SENDER	N/A
923.509	RECEIVER	FAST_SENDER
925.948	FAST_SENDER	N/A
926.694	RECEIVER	FAST_SENDER
929.112	FAST_SENDER	N/A
934.739	RECEIVER	FAST_SENDER
937.150	FAST_SENDER	N/A
937.887	RECEIVER	FAST_SENDER
940.325	FAST_SENDER	N/A
946.451	RECEIVER	FAST_SENDER
948.855	FAST_SENDER	N/A
949.630	RECEIVER	FAST_SENDER
952.036	FAST_SENDER	N/A
957.947	RECEIVER	FAST_SENDER
960.381	FAST_SENDER	N/A
961.120	RECEIVER	FAST_SENDER
963.549	FAST_SENDER	N/A
969.388	RECEIVER	FAST_SENDER
971.790	FAST_SENDER	N/A
972.563	RECEIVER	FAST_SENDER
974.971	FAST_SENDER	N/A
980.531	RECEIVER	FAST_SENDER
982.936	FAST_SENDER	N/A
983.724	RECEIVER	FAST_SENDER
985.830	SLOW_SENDER1	N/A
986.131	FAST_SENDER	N/A
992.046	RECEIVER	FAST_SENDER
994.491	FAST_SENDER	N/A
995.230	RECEIVER	FAST_SENDER
996.186	RECEIVER	SLOW_SENDER1
997.655	FAST_SENDER	N/A
1000.026	RECEIVER	FAST_SENDER
1001.594	SLOW_SENDER1	N/A
1002.335	RECEIVER	SLOW_SENDER1
1007.739	SLOW_SENDER1	N/A
1009.838	FAST_SENDER	N/A
1010.011	RECEIVER	SLOW_SENDER1
1015.946	RECEIVER	FAST_SENDER
1017.432	SLOW_SENDER1	N/A
1018.354	FAST_SENDER	N/A
1019.097	RECEIVER	FAST_SENDER
1021.717	RECEIVER	SLOW_SENDER1
1027.372	FAST_SENDER	N/A
1028.125	RECEIVER	FAST_SENDER
1030.555	FAST_SENDER	N/A
1030.803	SLOW_SENDER1	N/A
1031.565	RECEIVER	SLOW_SENDER1
1033.048	RECEIVER	FAST_SENDER
1035.474	FAST_SENDER	N/A
1038.993	SLOW_SENDER1	N/A
1039.768	RECEIVER	SLOW_SENDER1
1047.183	SLOW_SENDER1	N/A
1047.926	FAST_SENDER	N/A
1048.671	RECEIVER	FAST_SENDER
1051.103	FAST_SENDER	N/A
1057.140	RECEIVER	FAST_SENDER
1059.560	FAST_SENDER	N/A
1060.334	RECEIVER	FAST_SENDER
1062.755	FAST_SENDER	N/A
1068.409	RECEIVER	FAST_SENDER
1070.819	FAST_SENDER	N/A
1071.582	RECEIVER	FAST_SENDER
1073.990	FAST_SENDER	N/A
1084.815	RECEIVER	FAST_SENDER
1087.231	FAST_SENDER	N/A
1089.815	RECEIVER	FAST_SENDER
1092.255	FAST_SENDER	N/A
1098.334	RECEIVER	FAST_SENDER
1100.751	FAST_SENDER	N/A
1101.476	RECEIVER	FAST_SENDER
1103.910	FAST_SENDER	N/A
1109.740	RECEIVER	FAST_SENDER
1112.155	FAST_SENDER	N/A
1112.887	RECEIVER	FAST_SENDER
1115.309	FAST_SENDER	N/A
1120.853	RECEIVER	FAST_SENDER
1123.300	FAST_SENDER	N/A
1124.061	RECEIVER	FAST_SENDER
1126.465	FAST_SENDER	N/A
1132.683	RECEIVER	FAST_SENDER
1135.132	FAST_SENDER	N/A
1135.906	RECEIVER	FAST_SENDER
1138.336	FAST_SENDER	N/A
1144.247	RECEIVER	FAST_SENDER
1146.694	FAST_SENDER	N/A
1147.485	RECEIVER	FAST_SENDER
1149.921	FAST_SENDER	N/A
1156.085	RECEIVER	FAST_SENDER
1158.486	FAST_SENDER	N/A
1159.272	RECEIVER	FAST_SENDER
1161.676	FAST_SENDER	N/A
1167.998	RECEIVER	FAST_SENDER
1170.434	FAST_SENDER	N/A
1171.164	RECEIVER	FAST_SENDER
1173.595	FAST_SENDER	N/A
1179.364	RECEIVER	FAST_SENDER
1181.776	FAST_SENDER	N/A
1182.559	RECEIVER	FAST_SENDER
1184.973	FAST_SENDER	N/A
1191.112	RECEIVER	FAST_SENDER
1193.555	FAST_SENDER	N/A
1194.303	RECEIVER	FAST_SENDER
1196.719	FAST_SENDER	N/A
1202.588	RECEIVER	FAST_SENDER
1209.426	FAST_SENDER	N/A
1210.205	RECEIVER	FAST_SENDER
1212.628	FAST_SENDER	N/A
1218.232	RECEIVER	FAST_SENDER
1220.666	FAST_SENDER	N/A
1221.449	RECEIVER	FAST_SENDER
1223.895	FAST_SENDER	N/A
1229.827	RECEIVER	FAST_SENDER
1232.240	FAST_SENDER	N/A
1232.991	RECEIVER	FAST_SENDER
1235.421	FAST_SENDER	N/A
1241.138	RECEIVER	FAST_SENDER
1243.544	FAST_SENDER	N/A
1244.279	RECEIVER	FAST_SENDER
1246.722	FAST_SENDER	N/A
1256.921	RECEIVER	FAST_SENDER
1259.356	FAST_SENDER	N/A
1260.155	RECEIVER	FAST_SENDER
1262.597	FAST_SENDER	N/A
1268.534	RECEIVER	FAST_SENDER
1270.978	FAST_SENDER	N/A
1273.141	RECEIVER	FAST_SENDER
1275.564	FAST_SENDER	N/A
1281.906	RECEIVER	FAST_SENDER
1284.352	FAST_SENDER	N/A
1285.138	RECEIVER	FAST_SENDER
1287.584	FAST_SENDER	N/A
1300.357	FAST_SENDER	N/A
1306.487	RECEIVER	FAST_SENDER
1308.890	FAST_SENDER	N/A
1309.850	SLOW_SENDER1	N/A
1314.735	RECEIVER	FAST_SENDER
1316.322	RECEIVER	SLOW_SENDER1
1317.136	FAST_SENDER	N/A
1318.767	SLOW_SENDER1	N/A
1322.484	RECEIVER	SLOW_SENDER1
1323.603	RECEIVER	FAST_SENDER
1326.031	FAST_SENDER	N/A
1327.923	SLOW_SENDER1	N/A
1328.680	RECEIVER	SLOW_SENDER1
1331.922	RECEIVER	FAST_SENDER
1334.353	FAST_SENDER	N/A
1336.116	SLOW_SENDER1	N/A
1336.869	RECEIVER	SLOW_SENDER1
1340.261	RECEIVER	FAST_SENDER
1342.710	FAST_SENDER	N/A
1344.309	SLOW_SENDER1	N/A
1345.075	RECEIVER	SLOW_SENDER1
1348.669	RECEIVER	FAST_SENDER
1351.110	FAST_SENDER	N/A
1352.521	SLOW_SENDER1	N/A
1353.305	RECEIVER	SLOW_SENDER1
1357.657	RECEIVER	FAST_SENDER
1360.070	FAST_SENDER	N/A
1360.739	SLOW_SENDER1	N/A
1361.492	RECEIVER	SLOW_SENDER1
1366.325	RECEIVER	FAST_SENDER
1368.902	SLOW_SENDER1	N/A
1369.672	RECEIVER	SLOW_SENDER1
1373.434	FAST_SENDER	N/A
1377.118	SLOW_SENDER1	N/A
1377.897	RECEIVER	SLOW_SENDER1
1379.157	RECEIVER	FAST_SENDER
1381.580	FAST_SENDER	N/A
1385.328	SLOW_SENDER1	N/A
1386.105	RECEIVER	SLOW_SENDER1
1387.353	RECEIVER	FAST_SENDER
1389.767	FAST_SENDER	N/A
1393.509	SLOW_SENDER1	N/A
1394.237	RECEIVER	SLOW_SENDER1
1395.738	RECEIVER	FAST_SENDER
1398.146	FAST_SENDER	N/A
1401.678	SLOW_SENDER1	N/A
1402.455	RECEIVER	SLOW_SENDER1
1404.268	RECEIVER	FAST_SENDER
1406.668	FAST_SENDER	N/A
1409.895	SLOW_SENDER1	N/A
1413.002	RECEIVER	FAST_SENDER
1415.421	FAST_SENDER	N/A
1425.879	RECEIVER	FAST_SENDER
1428.290	FAST_SENDER	N/A
1433.822	RECEIVER	FAST_SENDER
1436.249	FAST_SENDER	N/A
1442.231	RECEIVER	FAST_SENDER
1444.677	FAST_SENDER	N/A
1450.677	RECEIVER	FAST_SENDER
1453.088	FAST_SENDER	N/A
1458.778	RECEIVER	FAST_SENDER
1461.214	FAST_SENDER	N/A
1467.264	RECEIVER	FAST_SENDER
1469.668	FAST_SENDER	N/A
1475.394	RECEIVER	FAST_SENDER
1477.806	FAST_SENDER	N/A
1483.716	RECEIVER	FAST_SENDER
1486.118	FAST_SENDER	N/A
1491.671	RECEIVER	FAST_SENDER
1494.088	FAST_SENDER	N/A
1500.037	RECEIVER	FAST_SENDER
1502.458	FAST_SENDER	N/A
1508.410	RECEIVER	FAST_SENDER
1510.846	FAST_SENDER	N/A
1517.001	RECEIVER	FAST_SENDER
1519.413	FAST_SENDER	N/A
1525.453	RECEIVER	FAST_SENDER
1527.884	FAST_SENDER	N/A
1533.515	RECEIVER	FAST_SENDER
1535.939	FAST_SENDER	N/A
1542.026	RECEIVER	FAST_SENDER
1544.474	FAST_SENDER	N/A
1550.578	RECEIVER	FAST_SENDER
1552.984	FAST_SENDER	N/A
1558.651	RECEIVER	FAST_SENDER
1561.052	FAST_SENDER	N/A
1567.166	RECEIVER	FAST_SENDER
1569.616	FAST_SENDER	N/A
1575.316	RECEIVER	FAST_SENDER
1577.753	FAST_SENDER	N/A
1580.130	RECEIVER	FAST_SENDER
1582.565	FAST_SENDER	N/A
1588.619	RECEIVER	FAST_SENDER
1591.056	FAST_SENDER	N/A
1596.750	RECEIVER	FAST_SENDER
1599.169	FAST_SENDER	N/A
1605.099	RECEIVER	FAST_SENDER
1607.517	FAST_SENDER	N/A
1613.499	RECEIVER	FAST_SENDER
1615.947	FAST_SENDER	N/A
1621.842	RECEIVER	FAST_SENDER
1628.235	FAST_SENDER	N/A
1634.438	RECEIVER	FAST_SENDER
1636.865	FAST_SENDER	N/A
1642.702	RECEIVER	FAST_SENDER
1645.140	FAST_SENDER	N/A
1645.932	RECEIVER	FAST_SENDER
1648.366	FAST_SENDER	N/A
1654.013	RECEIVER	FAST_SENDER
1656.457	FAST_SENDER	N/A
1657.204	RECEIVER	FAST_SENDER
1659.623	FAST_SENDER	N/A
1665.234	RECEIVER	FAST_SENDER
1667.674	FAST_SENDER	N/A
1668.481	RECEIVER	FAST_SENDER
1670.883	FAST_SENDER	N/A
1672.730	SLOW_SENDER1	N/A
1677.011	RECEIVER	FAST_SENDER
1679.435	FAST_SENDER	N/A
1680.187	RECEIVER	FAST_SENDER
1682.628	FAST_SENDER	N/A
1683.210	RECEIVER	SLOW_SENDER1
1688.297	SLOW_SENDER1	N/A
1689.011	RECEIVER	SLOW_SENDER1
1693.961	RECEIVER	FAST_SENDER
1694.461	SLOW_SENDER1	N/A
1695.187	RECEIVER	SLOW_SENDER1
1696.374	FAST_SENDER	N/A
1700.633	SLOW_SENDER1	N/A
1701.374	RECEIVER	SLOW_SENDER1
1701.995	RECEIVER	FAST_SENDER
1704.429	FAST_SENDER	N/A
1706.801	SLOW_SENDER1	N/A
1707.564	RECEIVER	SLOW_SENDER1
1710.525	RECEIVER	FAST_SENDER
1712.962	FAST_SENDER	N/A
1714.987	SLOW_SENDER1	N/A
1715.722	RECEIVER	SLOW_SENDER1
1723.133	SLOW_SENDER1	N/A
1723.628	RECEIVER	FAST_SENDER
1726.038	FAST_SENDER	N/A
1726.985	RECEIVER	SLOW_SENDER1
1731.582	RECEIVER	FAST_SENDER
1733.998	FAST_SENDER	N/A
1734.409	SLOW_SENDER1	N/A
1735.161	RECEIVER	SLOW_SENDER1
1740.066	RECEIVER	FAST_SENDER
1742.483	FAST_SENDER	N/A
1742.586	SLOW_SENDER1	N/A
1743.915	RECEIVER	SLOW_SENDER1
1748.445	RECEIVER	FAST_SENDER
1750.884	FAST_SENDER	N/A
1751.321	SLOW_SENDER1	N/A
1752.075	RECEIVER	SLOW_SENDER1
1757.290	RECEIVER	FAST_SENDER
1759.495	SLOW_SENDER1	N/A
1759.693	FAST_SENDER	N/A
1760.255	RECEIVER	SLOW_SENDER1
1765.377	RECEIVER	FAST_SENDER
1767.702	SLOW_SENDER1	N/A
1767.816	FAST_SENDER	N/A
1768.473	RECEIVER	SLOW_SENDER1
1774.274	RECEIVER	FAST_SENDER
1775.878	SLOW_SENDER1	N/A
1776.610	RECEIVER	SLOW_SENDER1
1776.679	FAST_SENDER	N/A
1782.373	RECEIVER	FAST_SENDER
1784.032	SLOW_SENDER1	N/A
1784.805	FAST_SENDER	N/A
1790.953	RECEIVER	FAST_SENDER
1793.400	FAST_SENDER	N/A
1799.048	RECEIVER	FAST_SENDER
1801.453	FAST_SENDER	N/A
1807.134	RECEIVER	FAST_SENDER
1809.565	FAST_SENDER	N/A
1820.337	RECEIVER	FAST_SENDER
1822.741	FAST_SENDER	N/A
1828.892	RECEIVER	FAST_SENDER
1831.331	FAST_SENDER	N/A
1837.344	RECEIVER	FAST_SENDER
1839.753	FAST_SENDER	N/A
1845.597	RECEIVER	FAST_SENDER
1848.045	FAST_SENDER	N/A
1854.115	RECEIVER	FAST_SENDER
1856.516	FAST_SENDER	N/A
1862.431	RECEIVER	FAST_SENDER
1864.878	FAST_SENDER	N/A
1870.670	RECEIVER	FAST_SENDER
1873.114	FAST_SENDER	N/A
1879.111	RECEIVER	FAST_SENDER
1881.556	FAST_SENDER	N/A
1887.498	RECEIVER	FAST_SENDER
1889.911	FAST_SENDER	N/A
1895.383	RECEIVER	FAST_SENDER
1897.786	FAST_SENDER	N/A
1903.772	RECEIVER	FAST_SENDER
1906.175	FAST_SENDER	N/A
1912.325	RECEIVER	FAST_SENDER
1914.737	FAST_SENDER	N/A
1915.453	RECEIVER	FAST_SENDER
1917.900	FAST_SENDER	N/A
1924.233	RECEIVER	FAST_SENDER
1926.633	FAST_SENDER	N/A
1927.410	RECEIVER	FAST_SENDER
1929.848	FAST_SENDER	N/A
1935.865	RECEIVER	FAST_SENDER
1938.275	FAST_SENDER	N/A
1940.603	RECEIVER	FAST_SENDER
1943.041	FAST_SENDER	N/A
1948.617	RECEIVER	FAST_SENDER
1951.032	FAST_SENDER	N/A
1956.934	RECEIVER	FAST_SENDER
1959.335	FAST_SENDER	N/A
1965.283	RECEIVER	FAST_SENDER
1967.693	FAST_SENDER	N/A
1973.574	RECEIVER	FAST_SENDER
1975.997	FAST_SENDER	N/A
1981.820	RECEIVER	FAST_SENDER
1984.253	FAST_SENDER	N/A
1984.999	RECEIVER	FAST_SENDER
1987.447	FAST_SENDER	N/A
1993.744	RECEIVER	FAST_SENDER
1996.192	FAST_SENDER	N/A
1996.972	RECEIVER	FAST_SENDER
1999.403	FAST_SENDER	N/A
2005.578	RECEIVER	FAST_SENDER
2008.010	FAST_SENDER	N/A
2008.816	RECEIVER	FAST_SENDER
2011.265	FAST_SENDER	N/A
2017.547	RECEIVER	FAST_SENDER
2019.977	FAST_SENDER	N/A
2020.723	RECEIVER	FAST_SENDER
2023.170	FAST_SENDER	N/A
2028.921	RECEIVER	FAST_SENDER
2031.327	FAST_SENDER	N/A
2033.587	RECEIVER	FAST_SENDER
2036.020	FAST_SENDER	N/A
2036.720	SLOW_SENDER1	N/A
2042.007	RECEIVER	FAST_SENDER
2042.765	RECEIVER	SLOW_SENDER1
2044.432	FAST_SENDER	N/A
2045.210	SLOW_SENDER1	N/A
2048.927	RECEIVER	SLOW_SENDER1
2054.804	RECEIVER	FAST_SENDER
2057.251	FAST_SENDER	N/A
2057.722	SLOW_SENDER1	N/A
2058.504	RECEIVER	SLOW_SENDER1
2063.503	RECEIVER	FAST_SENDER
2065.911	SLOW_SENDER1	N/A
2065.915	FAST_SENDER	N/A
2066.656	RECEIVER	SLOW_SENDER1
2072.544	RECEIVER	FAST_SENDER
2074.065	SLOW_SENDER1	N/A
2074.831	RECEIVER	SLOW_SENDER1
2074.968	FAST_SENDER	N/A
2080.883	RECEIVER	FAST_SENDER
2083.285	FAST_SENDER	N/A
2086.772	SLOW_SENDER1	N/A
2087.526	RECEIVER	SLOW_SENDER1
2089.261	RECEIVER	FAST_SENDER
2091.666	FAST_SENDER	N/A
2094.963	SLOW_SENDER1	N/A
2095.771	RECEIVER	SLOW_SENDER1
2097.549	RECEIVER	FAST_SENDER
2099.954	FAST_SENDER	N/A
2103.192	SLOW_SENDER1	N/A
2103.971	RECEIVER	SLOW_SENDER1
2106.291	RECEIVER	FAST_SENDER
2108.736	FAST_SENDER	N/A
2114.431	RECEIVER	FAST_SENDER
2116.847	FAST_SENDER	N/A
2127.706	RECEIVER	FAST_SENDER
2130.149	FAST_SENDER	N/A
2135.756	RECEIVER	FAST_SENDER
2138.206	FAST_SENDER	N/A
2144.584	RECEIVER	FAST_SENDER
2147.025	FAST_SENDER	N/A
2157.502	RECEIVER	FAST_SENDER
2159.913	FAST_SENDER	N/A
2165.603	RECEIVER	FAST_SENDER
2168.051	FAST_SENDER	N/A
2174.334	RECEIVER	FAST_SENDER
2176.741	FAST_SENDER	N/A
2182.287	RECEIVER	FAST_SENDER
2184.736	FAST_SENDER	N/A
2190.615	RECEIVER	FAST_SENDER
2193.058	FAST_SENDER	N/A
2199.072	RECEIVER	FAST_SENDER
2201.474	FAST_SENDER	N/A
2207.605	RECEIVER	FAST_SENDER
2210.032	FAST_SENDER	N/A
2216.126	RECEIVER	FAST_SENDER
2218.544	FAST_SENDER	N/A
2224.327	RECEIVER	FAST_SENDER
2226.750	FAST_SENDER	N/A
2232.803	RECEIVER	FAST_SENDER
2235.203	FAST_SENDER	N/A
2240.760	RECEIVER	FAST_SENDER
2243.174	FAST_SENDER	N/A
2248.868	RECEIVER	FAST_SENDER
2251.295	FAST_SENDER	N/A
2256.907	RECEIVER	FAST_SENDER
2259.316	FAST_SENDER	N/A
2265.260	RECEIVER	FAST_SENDER
2267.696	FAST_SENDER	N/A
2273.800	RECEIVER	FAST_SENDER
2280.890	FAST_SENDER	N/A
2286.811	RECEIVER	FAST_SENDER
2289.233	FAST_SENDER	N/A
2295.339	RECEIVER	FAST_SENDER
2302.363	FAST_SENDER	N/A
2308.271	RECEIVER	FAST_SENDER
2310.703	FAST_SENDER	N/A
2316.440	RECEIVER	FAST_SENDER
2318.857	FAST_SENDER	N/A
2321.457	RECEIVER	FAST_SENDER
2323.869	FAST_SENDER	N/A
2329.439	RECEIVER	FAST_SENDER
2331.846	FAST_SENDER	N/A
2337.622	RECEIVER	FAST_SENDER
2340.058	FAST_SENDER	N/A
2345.516	RECEIVER	FAST_SENDER
2347.950	FAST_SENDER	N/A
2353.907	RECEIVER	FAST_SENDER
2356.324	FAST_SENDER	N/A
2362.443	RECEIVER	FAST_SENDER
2364.000	SLOW_SENDER1	N/A
2364.787	RECEIVER	SLOW_SENDER1
2364.866	FAST_SENDER	N/A
2367.201	SLOW_SENDER1	N/A
2370.981	RECEIVER	FAST_SENDER
2373.419	FAST_SENDER	N/A
2374.147	RECEIVER	FAST_SENDER
2379.662	SLOW_SENDER1	N/A
2380.428	RECEIVER	SLOW_SENDER1
2381.957	FAST_SENDER	N/A
2385.860	SLOW_SENDER1	N/A
2386.653	RECEIVER	SLOW_SENDER1
2388.040	RECEIVER	FAST_SENDER
2390.454	FAST_SENDER	N/A
2392.103	SLOW_SENDER1	N/A
2392.853	RECEIVER	SLOW_SENDER1
2396.955	RECEIVER	FAST_SENDER
2399.356	FAST_SENDER	N/A
2400.296	SLOW_SENDER1	N/A
2401.071	RECEIVER	SLOW_SENDER1
2405.603	RECEIVER	FAST_SENDER
2408.003	FAST_SENDER	N/A
2408.471	SLOW_SENDER1	N/A
2409.267	RECEIVER	SLOW_SENDER1
2414.361	RECEIVER	FAST_SENDER
2416.669	SLOW_SENDER1	N/A
2416.791	FAST_SENDER	N/A
2417.416	RECEIVER	SLOW_SENDER1
2423.469	RECEIVER	FAST_SENDER
2424.858	SLOW_SENDER1	N/A
2425.607	RECEIVER	SLOW_SENDER1
2425.905	FAST_SENDER	N/A
2431.893	RECEIVER	FAST_SENDER
2433.031	SLOW_SENDER1	N/A
2433.742	RECEIVER	SLOW_SENDER1
2434.295	FAST_SENDER	N/A
2440.309	RECEIVER	FAST_SENDER
2441.170	SLOW_SENDER1	N/A
2441.945	RECEIVER	SLOW_SENDER1
2442.724	FAST_SENDER	N/A
2448.686	RECEIVER	FAST_SENDER
2449.383	SLOW_SENDER1	N/A
2450.153	RECEIVER	SLOW_SENDER1
2451.135	FAST_SENDER	N/A
2456.775	RECEIVER	FAST_SENDER
2457.581	SLOW_SENDER1	N/A
2458.375	RECEIVER	SLOW_SENDER1
2459.199	FAST_SENDER	N/A
2465.318	RECEIVER	FAST_SENDER
2465.819	SLOW_SENDER1	N/A
2466.572	RECEIVER	SLOW_SENDER1
2467.723	FAST_SENDER	N/A
2473.835	RECEIVER	FAST_SENDER
2473.980	SLOW_SENDER1	N/A
2474.754	RECEIVER	SLOW_SENDER1
2476.240	FAST_SENDER	N/A
2482.165	SLOW_SENDER1	N/A
2482.548	RECEIVER	FAST_SENDER
2490.053	FAST_SENDER	N/A
2496.187	RECEIVER	FAST_SENDER
2498.634	FAST_SENDER	N/A
2504.633	RECEIVER	FAST_SENDER
2507.061	FAST_SENDER	N/A
2513.188	RECEIVER	FAST_SENDER
2515.627	FAST_SENDER	N/A
2521.535	RECEIVER	FAST_SENDER
2523.977	FAST_SENDER	N/A
2530.158	RECEIVER	FAST_SENDER
2532.595	FAST_SENDER	N/A
2538.429	RECEIVER	FAST_SENDER
2540.830	FAST_SENDER	N/A
2546.928	RECEIVER	FAST_SENDER
2549.358	FAST_SENDER	N/A
2555.033	RECEIVER	FAST_SENDER
2557.476	FAST_SENDER	N/A
2563.517	RECEIVER	FAST_SENDER
2565.937	FAST_SENDER	N/A
2572.285	RECEIVER	FAST_SENDER
2574.702	FAST_SENDER	N/A
2575.506	RECEIVER	FAST_SENDER
2577.934	FAST_SENDER	N/A
2583.669	RECEIVER	FAST_SENDER
2586.092	FAST_SENDER	N/A
2586.859	RECEIVER	FAST_SENDER
2589.296	FAST_SENDER	N/A
2595.360	RECEIVER	FAST_SENDER
2597.791	FAST_SENDER	N/A
2598.532	RECEIVER	FAST_SENDER
2600.969	FAST_SENDER	N/A
2606.669	RECEIVER	FAST_SENDER
2609.118	FAST_SENDER	N/A
2611.306	RECEIVER	FAST_SENDER
2613.751	FAST_SENDER	N/A
2619.691	RECEIVER	FAST_SENDER
2622.110	FAST_SENDER	N/A
2627.809	RECEIVER	FAST_SENDER
2634.574	FAST_SENDER	N/A
2640.498	RECEIVER	FAST_SENDER
2642.947	FAST_SENDER	N/A
2648.827	RECEIVER	FAST_SENDER
2651.233	FAST_SENDER	N/A
2657.090	RECEIVER	FAST_SENDER
2659.514	FAST_SENDER	N/A
2660.294	RECEIVER	FAST_SENDER
2662.714	FAST_SENDER	N/A
2668.662	RECEIVER	FAST_SENDER
2671.080	FAST_SENDER	N/A
2671.820	RECEIVER	FAST_SENDER
2674.262	FAST_SENDER	N/A
2680.190	RECEIVER	FAST_SENDER
2682.617	FAST_SENDER	N/A
2683.395	RECEIVER	FAST_SENDER
2685.835	FAST_SENDER	N/A
2698.192	FAST_SENDER	N/A
2704.286	RECEIVER	FAST_SENDER
2706.736	FAST_SENDER	N/A
2707.527	RECEIVER	FAST_SENDER
2709.963	FAST_SENDER	N/A
2715.912	RECEIVER	FAST_SENDER
2718.316	FAST_SENDER	N/A
2719.063	RECEIVER	FAST_SENDER
2721.502	FAST_SENDER	N/A
2727.524	RECEIVER	FAST_SENDER
2729.958	FAST_SENDER	N/A
2730.728	RECEIVER	FAST_SENDER
2733.161	FAST_SENDER	N/A
2738.943	RECEIVER	FAST_SENDER
2741.364	FAST_SENDER	N/A
2742.096	RECEIVER	FAST_SENDER
2743.530	SLOW_SENDER1	N/A
2749.387	FAST_SENDER	N/A
2750.193	RECEIVER	FAST_SENDER
2752.596	FAST_SENDER	N/A
2754.040	RECEIVER	SLOW_SENDER1
2754.897	RECEIVER	FAST_SENDER
2757.307	FAST_SENDER	N/A
2759.448	SLOW_SENDER1	N/A
2760.200	RECEIVER	SLOW_SENDER1
2765.615	SLOW_SENDER1	N/A
2768.138	RECEIVER	SLOW_SENDER1
2769.614	FAST_SENDER	N/A
2775.388	RECEIVER	FAST_SENDER
2775.538	SLOW_SENDER1	N/A
2777.833	FAST_SENDER	N/A
2777.928	RECEIVER	SLOW_SENDER1
2783.954	RECEIVER	FAST_SENDER
2785.373	SLOW_SENDER1	N/A
2786.402	FAST_SENDER	N/A
2787.117	RECEIVER	FAST_SENDER
2789.564	FAST_SENDER	N/A
2795.637	RECEIVER	FAST_SENDER
2797.813	SLOW_SENDER1	N/A
2798.072	FAST_SENDER	N/A
2798.534	RECEIVER	SLOW_SENDER1
2803.831	RECEIVER	FAST_SENDER
2805.967	SLOW_SENDER1	N/A
2806.251	FAST_SENDER	N/A
2806.722	RECEIVER	SLOW_SENDER1
2811.993	RECEIVER	FAST_SENDER
2814.155	SLOW_SENDER1	N/A
2814.400	FAST_SENDER	N/A
2814.916	RECEIVER	SLOW_SENDER1
2820.278	RECEIVER	FAST_SENDER
2822.719	FAST_SENDER	N/A
2828.900	RECEIVER	FAST_SENDER
2831.346	FAST_SENDER	N/A
2837.112	RECEIVER	FAST_SENDER
2839.540	FAST_SENDER	N/A
2845.033	RECEIVER	FAST_SENDER
2851.806	FAST_SENDER	N/A
2857.973	RECEIVER	FAST_SENDER
2860.421	FAST_SENDER	N/A
2866.591	RECEIVER	FAST_SENDER
2869.006	FAST_SENDER	N/A
2869.755	RECEIVER	FAST_SENDER
2872.177	FAST_SENDER	N/A
2878.400	RECEIVER	FAST_SENDER
2880.803	FAST_SENDER	N/A
2881.577	RECEIVER	FAST_SENDER
2884.001	FAST_SENDER	N/A
2889.892	RECEIVER	FAST_SENDER
2892.315	FAST_SENDER	N/A
2893.103	RECEIVER	FAST_SENDER
2895.525	FAST_SENDER	N/A
2901.486	RECEIVER	FAST_SENDER
2903.930	FAST_SENDER	N/A
2904.649	RECEIVER	FAST_SENDER
2907.076	FAST_SENDER	N/A
2913.059	RECEIVER	FAST_SENDER
2915.462	FAST_SENDER	N/A
2916.220	RECEIVER	FAST_SENDER
2918.634	FAST_SENDER	N/A
2924.339	RECEIVER	FAST_SENDER
2926.744	FAST_SENDER	N/A
2927.522	RECEIVER	FAST_SENDER
2929.949	FAST_SENDER	N/A
2935.722	RECEIVER	FAST_SENDER
2938.164	FAST_SENDER	N/A
2938.947	RECEIVER	FAST_SENDER
2941.386	FAST_SENDER	N/A
2947.668	RECEIVER	FAST_SENDER
2950.099	FAST_SENDER	N/A
2950.901	RECEIVER	FAST_SENDER
2953.302	FAST_SENDER	N/A
2959.318	RECEIVER	FAST_SENDER
2961.733	FAST_SENDER	N/A
2962.503	RECEIVER	FAST_SENDER
2964.943	FAST_SENDER	N/A
2971.122	RECEIVER	FAST_SENDER
2973.555	FAST_SENDER	N/A
2974.342	RECEIVER	FAST_SENDER
2976.784	FAST_SENDER	N/A
2982.637	RECEIVER	FAST_SENDER
2985.038	FAST_SENDER	N/A
2985.759	RECEIVER	FAST_SENDER
2988.175	FAST_SENDER	N/A
2993.968	RECEIVER	FAST_SENDER
2996.369	FAST_SENDER	N/A
2997.111	RECEIVER	FAST_SENDER
2999.529	FAST_SENDER	N/A
3005.395	RECEIVER	FAST_SENDER
3007.835	FAST_SENDER	N/A
3008.615	RECEIVER	FAST_SENDER
3011.041	FAST_SENDER	N/A
3021.850	RECEIVER	FAST_SENDER
3024.279	FAST_SENDER	N/A
3030.376	RECEIVER	FAST_SENDER
3032.797	FAST_SENDER	N/A
3033.553	RECEIVER	FAST_SENDER
3035.964	FAST_SENDER	N/A
3042.039	RECEIVER	FAST_SENDER
3044.447	FAST_SENDER	N/A
3045.249	RECEIVER	FAST_SENDER
3047.693	FAST_SENDER	N/A
3053.560	RECEIVER	FAST_SENDER
3055.984	FAST_SENDER	N/A
3056.705	RECEIVER	FAST_SENDER
3059.135	FAST_SENDER	N/A
3064.718	RECEIVER	FAST_SENDER
3067.149	FAST_SENDER	N/A
3067.931	RECEIVER	FAST_SENDER
3070.360	FAST_SENDER	N/A
3074.960	SLOW_SENDER1	N/A
3076.058	RECEIVER	FAST_SENDER
3077.356	RECEIVER	SLOW_SENDER1
3078.487	FAST_SENDER	N/A
3079.764	SLOW_SENDER1	N/A
3083.452	RECEIVER	SLOW_SENDER1
3084.379	RECEIVER	FAST_SENDER
3086.827	FAST_SENDER	N/A
3088.899	SLOW_SENDER1	N/A
3089.660	RECEIVER	SLOW_SENDER1
3092.731	RECEIVER	FAST_SENDER
3095.109	SLOW_SENDER1	N/A
3095.167	FAST_SENDER	N/A
3095.864	RECEIVER	SLOW_SENDER1
3101.285	SLOW_SENDER1	N/A
3101.957	RECEIVER	FAST_SENDER
3104.365	FAST_SENDER	N/A
3105.974	RECEIVER	SLOW_SENDER1
3109.967	RECEIVER	FAST_SENDER
3112.379	FAST_SENDER	N/A
3115.515	SLOW_SENDER1	N/A
3118.261	RECEIVER	FAST_SENDER
3120.069	RECEIVER	SLOW_SENDER1
3120.683	FAST_SENDER	N/A
3126.457	RECEIVER	FAST_SENDER
3127.477	SLOW_SENDER1	N/A
3128.283	RECEIVER	SLOW_SENDER1
3128.866	FAST_SENDER	N/A
3135.707	SLOW_SENDER1	N/A
3136.468	RECEIVER	SLOW_SENDER1
3139.662	RECEIVER	FAST_SENDER
3142.064	FAST_SENDER	N/A
3147.976	RECEIVER	FAST_SENDER
3150.423	FAST_SENDER	N/A
3156.636	RECEIVER	FAST_SENDER
3159.074	FAST_SENDER	N/A
3164.893	RECEIVER	FAST_SENDER
3167.320	FAST_SENDER	N/A
3172.852	RECEIVER	FAST_SENDER
3175.292	FAST_SENDER	N/A
3180.746	RECEIVER	FAST_SENDER
3187.712	FAST_SENDER	N/A
3193.733	RECEIVER	FAST_SENDER
3196.167	FAST_SENDER	N/A
3202.272	RECEIVER	FAST_SENDER
3204.715	FAST_SENDER	N/A
3210.612	RECEIVER	FAST_SENDER
3213.060	FAST_SENDER	N/A
3218.744	RECEIVER	FAST_SENDER
3221.179	FAST_SENDER	N/A
3227.193	RECEIVER	FAST_SENDER
3229.623	FAST_SENDER	N/A
3235.365	RECEIVER	FAST_SENDER
3242.435	FAST_SENDER	N/A
3248.182	RECEIVER	FAST_SENDER
3250.596	FAST_SENDER	N/A
3256.667	RECEIVER	FAST_SENDER
3259.073	FAST_SENDER	N/A
3265.135	RECEIVER	FAST_SENDER
3267.540	FAST_SENDER	N/A
3273.452	RECEIVER	FAST_SENDER
3275.863	FAST_SENDER	N/A
3276.596	RECEIVER	FAST_SENDER
3279.025	FAST_SENDER	N/A
3284.948	RECEIVER	FAST_SENDER
3287.381	FAST_SENDER	N/A
3289.877	RECEIVER	FAST_SENDER
3292.287	FAST_SENDER	N/A
3298.099	RECEIVER	FAST_SENDER
3300.520	FAST_SENDER	N/A
3306.115	RECEIVER	FAST_SENDER
3308.518	FAST_SENDER	N/A
3314.666	RECEIVER	FAST_SENDER
3317.116	FAST_SENDER	N/A
3322.845	RECEIVER	FAST_SENDER
3325.262	FAST_SENDER	N/A
3331.207	RECEIVER	FAST_SENDER
3333.632	FAST_SENDER	N/A
3334.416	RECEIVER	FAST_SENDER
3336.819	FAST_SENDER	N/A
3342.465	RECEIVER	FAST_SENDER
3344.888	FAST_SENDER	N/A
3345.622	RECEIVER	FAST_SENDER
3348.055	FAST_SENDER	N/A
3353.990	RECEIVER	FAST_SENDER
3356.433	FAST_SENDER	N/A
3357.215	RECEIVER	FAST_SENDER
3359.645	FAST_SENDER	N/A
3365.257	RECEIVER	FAST_SENDER
3367.658	FAST_SENDER	N/A
3368.444	RECEIVER	FAST_SENDER
3370.848	FAST_SENDER	N/A
3376.598	RECEIVER	FAST_SENDER
3379.032	FAST_SENDER	N/A
3379.825	RECEIVER	FAST_SENDER
3382.255	FAST_SENDER	N/A
3388.163	RECEIVER	FAST_SENDER
3390.590	FAST_SENDER	N/A
3391.360	RECEIVER	FAST_SENDER
3393.770	FAST_SENDER	N/A
3395.990	SLOW_SENDER1	N/A
3399.466	RECEIVER	FAST_SENDER
3401.895	FAST_SENDER	N/A
3402.666	RECEIVER	FAST_SENDER
3405.072	FAST_SENDER	N/A
3406.526	RECEIVER	SLOW_SENDER1
3411.060	RECEIVER	FAST_SENDER
3411.934	SLOW_SENDER1	N/A
3413.470	FAST_SENDER	N/A
3415.613	RECEIVER	SLOW_SENDER1
3419.929	RECEIVER	FAST_SENDER
3422.378	FAST_SENDER	N/A
3423.029	SLOW_SENDER1	N/A
3423.785	RECEIVER	SLOW_SENDER1
3428.616	RECEIVER	FAST_SENDER
3431.051	FAST_SENDER	N/A
3431.222	SLOW_SENDER1	N/A
3432.000	RECEIVER	SLOW_SENDER1
3437.349	RECEIVER	FAST_SENDER
3439.449	SLOW_SENDER1	N/A
3439.770	FAST_SENDER	N/A
3440.182	RECEIVER	SLOW_SENDER1
3446.015	RECEIVER	FAST_SENDER
3448.429	FAST_SENDER	N/A
3451.067	SLOW_SENDER1	N/A
3451.799	RECEIVER	SLOW_SENDER1
3454.343	RECEIVER	FAST_SENDER
3456.782	FAST_SENDER	N/A
3459.222	SLOW_SENDER1	N/A
3459.984	RECEIVER	SLOW_SENDER1
3462.718	RECEIVER	FAST_SENDER
3465.159	FAST_SENDER	N/A
3467.399	SLOW_SENDER1	N/A
3468.156	RECEIVER	SLOW_SENDER1
3471.290	RECEIVER	FAST_SENDER
3473.731	FAST_SENDER	N/A
3475.598	SLOW_SENDER1	N/A
3476.340	RECEIVER	SLOW_SENDER1
3480.081	RECEIVER	FAST_SENDER
3482.491	FAST_SENDER	N/A
3483.744	SLOW_SENDER1	N/A
3484.536	RECEIVER	SLOW_SENDER1
3488.399	RECEIVER	FAST_SENDER
3490.840	FAST_SENDER	N/A
3496.895	RECEIVER	FAST_SENDER
3499.334	FAST_SENDER	N/A
3509.649	RECEIVER	FAST_SENDER
3512.062	FAST_SENDER	N/A
3518.045	RECEIVER	FAST_SENDER
3520.471	FAST_SENDER	N/A
3526.184	RECEIVER	FAST_SENDER
3528.603	FAST_SENDER	N/A
3538.936	RECEIVER	FAST_SENDER
3541.383	FAST_SENDER	N/A
3547.719	RECEIVER	FAST_SENDER
3550.142	FAST_SENDER	N/A
3561.090	RECEIVER	FAST_SENDER
3563.498	FAST_SENDER	N/A
3569.288	RECEIVER	FAST_SENDER
3571.697	FAST_SENDER	N/A
3584.600	FAST_SENDER	N/A
3590.527	RECEIVER	FAST_SENDER
3592.970	FAST_SENDER	N/A
3598.957	RECEIVER	FAST_SENDER
3601.375	FAST_SENDER	N/A
3607.462	RECEIVER	FAST_SENDER
3609.873	FAST_SENDER	N/A
3616.145	RECEIVER	FAST_SENDER
3618.584	FAST_SENDER	N/A
3624.506	RECEIVER	FAST_SENDER
3626.955	FAST_SENDER	N/A
3632.846	RECEIVER	FAST_SENDER
3635.265	FAST_SENDER	N/A
3640.763	RECEIVER	FAST_SENDER
3643.203	FAST_SENDER	N/A
3649.046	RECEIVER	FAST_SENDER
3651.448	FAST_SENDER	N/A
3657.484	RECEIVER	FAST_SENDER
3659.898	FAST_SENDER	N/A
3666.182	RECEIVER	FAST_SENDER
3668.616	FAST_SENDER	N/A
3674.614	RECEIVER	FAST_SENDER
3677.047	FAST_SENDER	N/A
3682.832	RECEIVER	FAST_SENDER
3685.254	FAST_SENDER	N/A
3691.050	RECEIVER	FAST_SENDER
3693.465	FAST_SENDER	N/A
3699.465	RECEIVER	FAST_SENDER
3701.912	FAST_SENDER	N/A
3708.050	RECEIVER	FAST_SENDER
3710.484	FAST_SENDER	N/A
3722.806	FAST_SENDER	N/A
3728.706	RECEIVER	FAST_SENDER
3731.140	FAST_SENDER	N/A
3731.935	RECEIVER	FAST_SENDER
3734.381	FAST_SENDER	N/A
3739.896	RECEIVER	FAST_SENDER
3742.304	FAST_SENDER	N/A
3743.084	RECEIVER	FAST_SENDER
3745.534	FAST_SENDER	N/A
3745.850	SLOW_SENDER1	N/A
3751.969	RECEIVER	FAST_SENDER
3753.819	RECEIVER	SLOW_SENDER1
3754.415	FAST_SENDER	N/A
3759.227	SLOW_SENDER1	N/A
3760.011	RECEIVER	SLOW_SENDER1
3765.433	SLOW_SENDER1	N/A
3767.411	FAST_SENDER	N/A
3767.580	RECEIVER	SLOW_SENDER1
3773.277	RECEIVER	FAST_SENDER
3775.010	SLOW_SENDER1	N/A
3775.726	FAST_SENDER	N/A
3776.472	RECEIVER	FAST_SENDER
3784.683	FAST_SENDER	N/A
3786.998	SLOW_SENDER1	N/A
3790.565	RECEIVER	FAST_SENDER
3798.362	FAST_SENDER	N/A
3804.187	RECEIVER	FAST_SENDER
3806.608	FAST_SENDER	N/A
3812.588	RECEIVER	FAST_SENDER
3815.026	FAST_SENDER	N/A
3821.029	RECEIVER	FAST_SENDER
3823.450	FAST_SENDER	N/A
3829.593	RECEIVER	FAST_SENDER
3832.011	FAST_SENDER	N/A
3838.290	RECEIVER	FAST_SENDER
3840.729	FAST_SENDER	N/A
3846.786	RECEIVER	FAST_SENDER
3849.216	FAST_SENDER	N/A
3855.162	RECEIVER	FAST_SENDER
3857.579	FAST_SENDER	N/A
3867.931	RECEIVER	FAST_SENDER
3870.365	FAST_SENDER	N/A
3876.340	RECEIVER	FAST_SENDER
3878.749	FAST_SENDER	N/A
3884.791	RECEIVER	FAST_SENDER
3887.227	FAST_SENDER	N/A
3893.422	RECEIVER	FAST_SENDER
3895.864	FAST_SENDER	N/A
3901.689	RECEIVER	FAST_SENDER
3904.114	FAST_SENDER	N/A
3904.847	RECEIVER	FAST_SENDER
3907.277	FAST_SENDER	N/A
3913.148	RECEIVER	FAST_SENDER
3915.588	FAST_SENDER	N/A
3916.315	RECEIVER	FAST_SENDER
3918.758	FAST_SENDER	N/A
3924.856	RECEIVER	FAST_SENDER
3927.274	FAST_SENDER	N/A
3928.025	RECEIVER	FAST_SENDER
3930.460	FAST_SENDER	N/A
3936.413	RECEIVER	FAST_SENDER
3938.824	FAST_SENDER	N/A
3939.580	RECEIVER	FAST_SENDER
3942.003	FAST_SENDER	N/A
3947.972	RECEIVER	FAST_SENDER
3950.377	FAST_SENDER	N/A
3951.154	RECEIVER	FAST_SENDER
3953.564	FAST_SENDER	N/A
3959.809	RECEIVER	FAST_SENDER
3962.227	FAST_SENDER	N/A
3963.000	RECEIVER	FAST_SENDER
3965.412	FAST_SENDER	N/A
3971.300	RECEIVER	FAST_SENDER
3973.743	FAST_SENDER	N/A
3974.501	RECEIVER	FAST_SENDER
3976.923	FAST_SENDER	N/A
3982.754	RECEIVER	FAST_SENDER
3985.154	FAST_SENDER	N/A
3985.881	RECEIVER	FAST_SENDER
3988.298	FAST_SENDER	N/A
3998.723	RECEIVER	FAST_SENDER
4001.162	FAST_SENDER	N/A
4006.771	RECEIVER	FAST_SENDER
4009.176	FAST_SENDER	N/A
4015.295	RECEIVER	FAST_SENDER
4021.789	FAST_SENDER	N/A
4022.577	RECEIVER	FAST_SENDER
4024.981	FAST_SENDER	N/A
4031.077	RECEIVER	FAST_SENDER
4033.477	FAST_SENDER	N/A
4035.691	RECEIVER	FAST_SENDER
4038.108	FAST_SENDER	N/A
4044.179	RECEIVER	FAST_SENDER
4046.628	FAST_SENDER	N/A
4051.930	SLOW_SENDER1	N/A
4052.521	RECEIVER	FAST_SENDER
4054.967	FAST_SENDER	N/A
4057.989	RECEIVER	SLOW_SENDER1
4060.401	SLOW_SENDER1	N/A
4061.455	RECEIVER	FAST_SENDER
4063.855	FAST_SENDER	N/A
4064.574	RECEIVER	SLOW_SENDER1
4069.986	SLOW_SENDER1	N/A
4070.270	RECEIVER	FAST_SENDER
4073.926	RECEIVER	SLOW_SENDER1
4078.308	FAST_SENDER	N/A
4081.333	SLOW_SENDER1	N/A
4082.110	RECEIVER	SLOW_SENDER1
4084.204	RECEIVER	FAST_SENDER
4086.614	FAST_SENDER	N/A
4089.545	SLOW_SENDER1	N/A
4090.294	RECEIVER	SLOW_SENDER1
4092.469	RECEIVER	FAST_SENDER
4094.917	FAST_SENDER	N/A
4097.722	SLOW_SENDER1	N/A
4098.493	RECEIVER	SLOW_SENDER1
4100.845	RECEIVER	FAST_SENDER
4103.277	FAST_SENDER	N/A
4105.935	SLOW_SENDER1	N/A
4106.666	RECEIVER	SLOW_SENDER1
4109.555	RECEIVER	FAST_SENDER
4111.956	FAST_SENDER	N/A
4114.095	SLOW_SENDER1	N/A
4114.845	RECEIVER	SLOW_SENDER1
4118.228	RECEIVER	FAST_SENDER
4120.649	FAST_SENDER	N/A
4122.285	SLOW_SENDER1	N/A
4123.588	RECEIVER	SLOW_SENDER1
4126.675	RECEIVER	FAST_SENDER
4129.107	FAST_SENDER	N/A
4131.016	SLOW_SENDER1	N/A
4131.784	RECEIVER	SLOW_SENDER1
4134.818	RECEIVER	FAST_SENDER
4137.223	FAST_SENDER	N/A
4139.229	SLOW_SENDER1	N/A
4140.002	RECEIVER	SLOW_SENDER1
4142.713	RECEIVER	FAST_SENDER
4145.154	FAST_SENDER	N/A
4147.426	SLOW_SENDER1	N/A
4148.176	RECEIVER	SLOW_SENDER1
4151.765	RECEIVER	FAST_SENDER
4154.171	FAST_SENDER	N/A
4155.605	SLOW_SENDER1	N/A
4156.342	RECEIVER	SLOW_SENDER1
4160.334	RECEIVER	FAST_SENDER
4162.759	FAST_SENDER	N/A
4168.518	RECEIVER	FAST_SENDER
4170.955	FAST_SENDER	N/A
4177.099	RECEIVER	FAST_SENDER
4179.513	FAST_SENDER	N/A
4185.608	RECEIVER	FAST_SENDER
4188.012	FAST_SENDER	N/A
4193.814	RECEIVER	FAST_SENDER
4196.243	FAST_SENDER	N/A
4202.286	RECEIVER	FAST_SENDER
4204.699	FAST_SENDER	N/A
4210.456	RECEIVER	FAST_SENDER
4212.884	FAST_SENDER	N/A
4223.215	RECEIVER	FAST_SENDER
4225.665	FAST_SENDER	N/A
4231.852	RECEIVER	FAST_SENDER
4234.275	FAST_SENDER	N/A
4245.012	RECEIVER	FAST_SENDER
4247.426	FAST_SENDER	N/A
4253.433	RECEIVER	FAST_SENDER
4255.864	FAST_SENDER	N/A
4261.975	RECEIVER	FAST_SENDER
4264.394	FAST_SENDER	N/A
4270.042	RECEIVER	FAST_SENDER
4272.472	FAST_SENDER	N/A
4278.072	RECEIVER	FAST_SENDER
4280.521	FAST_SENDER	N/A
4286.412	RECEIVER	FAST_SENDER
4288.817	FAST_SENDER	N/A
4294.817	RECEIVER	FAST_SENDER
4297.264	FAST_SENDER	N/A
4303.249	RECEIVER	FAST_SENDER
4305.684	FAST_SENDER	N/A
4311.416	RECEIVER	FAST_SENDER
4313.830	FAST_SENDER	N/A
4319.411	RECEIVER	FAST_SENDER
4321.861	FAST_SENDER	N/A
4327.823	RECEIVER	FAST_SENDER
4330.270	FAST_SENDER	N/A
4331.044	RECEIVER	FAST_SENDER
4333.482	FAST_SENDER	N/A
4339.231	RECEIVER	FAST_SENDER
4341.637	FAST_SENDER	N/A
4342.402	RECEIVER	FAST_SENDER
4344.836	FAST_SENDER	N/A
4350.533	RECEIVER	FAST_SENDER
4352.934	FAST_SENDER	N/A
4353.664	RECEIVER	FAST_SENDER
4356.074	FAST_SENDER	N/A
4362.167	RECEIVER	FAST_SENDER
4364.617	FAST_SENDER	N/A
4365.415	RECEIVER	FAST_SENDER
4367.815	FAST_SENDER	N/A
4373.681	RECEIVER	FAST_SENDER
4376.094	FAST_SENDER	N/A
4376.836	RECEIVER	FAST_SENDER
4379.245	FAST_SENDER	N/A
4384.933	RECEIVER	FAST_SENDER
4387.338	FAST_SENDER	N/A
4388.086	RECEIVER	FAST_SENDER
4390.522	FAST_SENDER	N/A
4396.144	RECEIVER	FAST_SENDER
4398.590	FAST_SENDER	N/A
4399.379	RECEIVER	FAST_SENDER
4401.810	FAST_SENDER	N/A
4407.539	RECEIVER	FAST_SENDER
4409.940	FAST_SENDER	N/A
4410.747	RECEIVER	FAST_SENDER
4413.188	FAST_SENDER	N/A
4416.410	SLOW_SENDER1	N/A
4419.437	RECEIVER	FAST_SENDER
4421.854	FAST_SENDER	N/A
4422.594	RECEIVER	FAST_SENDER
4429.846	SLOW_SENDER1	N/A
4430.656	RECEIVER	SLOW_SENDER1
4434.744	FAST_SENDER	N/A
4436.087	SLOW_SENDER1	N/A
4436.840	RECEIVER	SLOW_SENDER1
4441.222	RECEIVER	FAST_SENDER
4442.271	SLOW_SENDER1	N/A
4443.060	RECEIVER	SLOW_SENDER1
4443.672	FAST_SENDER	N/A
4448.480	SLOW_SENDER1	N/A
4449.220	RECEIVER	SLOW_SENDER1
4454.132	RECEIVER	FAST_SENDER
4456.552	FAST_SENDER	N/A
4459.957	SLOW_SENDER1	N/A
4460.749	RECEIVER	SLOW_SENDER1
4462.390	RECEIVER	FAST_SENDER
4464.810	FAST_SENDER	N/A
4468.185	SLOW_SENDER1	N/A
4468.932	RECEIVER	SLOW_SENDER1
4476.368	SLOW_SENDER1	N/A
4477.148	RECEIVER	SLOW_SENDER1
4477.330	FAST_SENDER	N/A
4483.193	RECEIVER	FAST_SENDER
4485.605	FAST_SENDER	N/A
4487.977	SLOW_SENDER1	N/A
4488.721	RECEIVER	SLOW_SENDER1
4491.461	RECEIVER	FAST_SENDER
4493.896	FAST_SENDER	N/A
4496.147	SLOW_SENDER1	N/A
4496.874	RECEIVER	SLOW_SENDER1
4499.525	RECEIVER	FAST_SENDER
4501.958	FAST_SENDER	N/A
4508.211	RECEIVER	FAST_SENDER
4510.657	FAST_SENDER	N/A
4516.286	RECEIVER	FAST_SENDER
4518.735	FAST_SENDER	N/A
4524.718	RECEIVER	FAST_SENDER
4527.141	FAST_SENDER	N/A
4533.287	RECEIVER	FAST_SENDER
4535.737	FAST_SENDER	N/A
4541.500	RECEIVER	FAST_SENDER
4543.947	FAST_SENDER	N/A
4549.872	RECEIVER	FAST_SENDER
4552.313	FAST_SENDER	N/A
4558.037	RECEIVER	FAST_SENDER
4560.450	FAST_SENDER	N/A
4566.043	RECEIVER	FAST_SENDER
4568.470	FAST_SENDER	N/A
4574.376	RECEIVER	FAST_SENDER
4576.801	FAST_SENDER	N/A
4583.084	RECEIVER	FAST_SENDER
4585.485	FAST_SENDER	N/A
4591.207	RECEIVER	FAST_SENDER
4593.634	FAST_SENDER	N/A
4594.384	RECEIVER	FAST_SENDER
4596.784	FAST_SENDER	N/A
4602.872	RECEIVER	FAST_SENDER
4605.280	FAST_SENDER	N/A
4606.037	RECEIVER	FAST_SENDER
4608.444	FAST_SENDER	N/A
4614.018	RECEIVER	FAST_SENDER
4616.457	FAST_SENDER	N/A
4617.258	RECEIVER	FAST_SENDER
4619.686	FAST_SENDER	N/A
4625.707	RECEIVER	FAST_SENDER
4628.114	FAST_SENDER	N/A
4630.448	RECEIVER	FAST_SENDER
4632.879	FAST_SENDER	N/A
4638.579	RECEIVER	FAST_SENDER
4641.001	FAST_SENDER	N/A
4646.695	RECEIVER	FAST_SENDER
4649.137	FAST_SENDER	N/A
4654.978	RECEIVER	FAST_SENDER
4657.412	FAST_SENDER	N/A
4663.080	RECEIVER	FAST_SENDER
4665.486	FAST_SENDER	N/A
4671.313	RECEIVER	FAST_SENDER
4673.746	FAST_SENDER	N/A
4674.525	RECEIVER	FAST_SENDER
4681.878	FAST_SENDER	N/A
4687.618	RECEIVER	FAST_SENDER
4690.060	FAST_SENDER	N/A
4690.854	RECEIVER	FAST_SENDER
4693.255	FAST_SENDER	N/A
4699.100	RECEIVER	FAST_SENDER
4701.543	FAST_SENDER	N/A
4702.329	RECEIVER	FAST_SENDER
4704.749	FAST_SENDER	N/A
4710.770	RECEIVER	FAST_SENDER
4713.208	FAST_SENDER	N/A
4713.940	RECEIVER	FAST_SENDER
4716.365	FAST_SENDER	N/A
4722.417	RECEIVER	FAST_SENDER
4724.840	FAST_SENDER	N/A
4725.586	RECEIVER	FAST_SENDER
4728.025	FAST_SENDER	N/A
4733.759	RECEIVER	FAST_SENDER
4736.160	FAST_SENDER	N/A
4736.896	RECEIVER	FAST_SENDER
4739.326	FAST_SENDER	N/A
4745.100	RECEIVER	FAST_SENDER
4747.532	FAST_SENDER	N/A
4748.306	RECEIVER	FAST_SENDER
4750.724	FAST_SENDER	N/A
4756.742	RECEIVER	FAST_SENDER
4756.980	SLOW_SENDER1	N/A
4757.741	RECEIVER	SLOW_SENDER1
4759.161	FAST_SENDER	N/A
4760.190	SLOW_SENDER1	N/A
4765.476	RECEIVER	FAST_SENDER
4767.639	RECEIVER	SLOW_SENDER1
4767.921	FAST_SENDER	N/A
4773.045	SLOW_SENDER1	N/A
4773.378	RECEIVER	FAST_SENDER
4775.586	RECEIVER	SLOW_SENDER1
4781.063	FAST_SENDER	N/A
4783.013	SLOW_SENDER1	N/A
4783.816	RECEIVER	SLOW_SENDER1
4786.930	RECEIVER	FAST_SENDER
4789.357	FAST_SENDER	N/A
4791.246	SLOW_SENDER1	N/A
4792.044	RECEIVER	SLOW_SENDER1
4795.528	RECEIVER	FAST_SENDER
4797.959	FAST_SENDER	N/A
4799.455	SLOW_SENDER1	N/A
4800.235	RECEIVER	SLOW_SENDER1
4808.953	RECEIVER	FAST_SENDER
4811.360	FAST_SENDER	N/A
4813.408	SLOW_SENDER1	N/A
4814.130	RECEIVER	SLOW_SENDER1
4817.618	RECEIVER	FAST_SENDER
4820.055	FAST_SENDER	N/A
4821.571	SLOW_SENDER1	N/A
4822.348	RECEIVER	SLOW_SENDER1
4826.414	RECEIVER	FAST_SENDER
4828.824	FAST_SENDER	N/A
4829.759	SLOW_SENDER1	N/A
4830.530	RECEIVER	SLOW_SENDER1
4834.958	RECEIVER	FAST_SENDER
4837.364	FAST_SENDER	N/A
4837.959	SLOW_SENDER1	N/A
4838.736	RECEIVER	SLOW_SENDER1
4843.692	RECEIVER	FAST_SENDER
4846.134	FAST_SENDER	N/A
4846.161	SLOW_SENDER1	N/A
4851.850	RECEIVER	FAST_SENDER
4854.254	FAST_SENDER	N/A
4860.330	RECEIVER	FAST_SENDER
4862.731	FAST_SENDER	N/A
4868.755	RECEIVER	FAST_SENDER
4875.935	FAST_SENDER	N/A
4882.261	RECEIVER	FAST_SENDER
4884.682	FAST_SENDER	N/A
4891.059	RECEIVER	FAST_SENDER
4893.472	FAST_SENDER	N/A
4899.685	RECEIVER	FAST_SENDER
4902.093	FAST_SENDER	N/A
4907.620	RECEIVER	FAST_SENDER
4910.039	FAST_SENDER	N/A
4916.130	RECEIVER	FAST_SENDER
4918.577	FAST_SENDER	N/A
4924.053	RECEIVER	FAST_SENDER
4926.463	FAST_SENDER	N/A
4932.285	RECEIVER	FAST_SENDER
4939.148	FAST_SENDER	N/A
4945.237	RECEIVER	FAST_SENDER
4947.641	FAST_SENDER	N/A
4953.938	RECEIVER	FAST_SENDER
4956.359	FAST_SENDER	N/A
4962.200	RECEIVER	FAST_SENDER
4964.626	FAST_SENDER	N/A
4965.357	RECEIVER	FAST_SENDER
4967.769	FAST_SENDER	N/A
4973.296	RECEIVER	FAST_SENDER
4975.697	FAST_SENDER	N/A
4976.460	RECEIVER	FAST_SENDER
4978.877	FAST_SENDER	N/A
4985.002	RECEIVER	FAST_SENDER
4987.414	FAST_SENDER	N/A
4988.171	RECEIVER	FAST_SENDER
4990.605	FAST_SENDER	N/A
4996.180	RECEIVER	FAST_SENDER
4998.604	FAST_SENDER	N/A
4999.328	RECEIVER	FAST_SENDER
5001.752	FAST_SENDER	N/A
5007.239	RECEIVER	FAST_SENDER
5009.643	FAST_SENDER	N/A
5010.393	RECEIVER	FAST_SENDER
5018.287	FAST_SENDER	N/A
5020.465	RECEIVER	FAST_SENDER
5022.876	FAST_SENDER	N/A
5028.830	RECEIVER	FAST_SENDER
5031.256	FAST_SENDER	N/A
5037.388	RECEIVER	FAST_SENDER
5039.797	FAST_SENDER	N/A
5045.852	RECEIVER	FAST_SENDER
5048.256	FAST_SENDER	N/A
5054.355	RECEIVER	FAST_SENDER
5056.756	FAST_SENDER	N/A
5063.033	RECEIVER	FAST_SENDER
5065.462	FAST_SENDER	N/A
5071.330	RECEIVER	FAST_SENDER
5073.745	FAST_SENDER	N/A
5074.504	RECEIVER	FAST_SENDER
5076.917	FAST_SENDER	N/A
5082.912	RECEIVER	FAST_SENDER
5085.327	FAST_SENDER	N/A
5086.098	RECEIVER	FAST_SENDER
5088.531	FAST_SENDER	N/A
5094.563	RECEIVER	FAST_SENDER
5096.988	FAST_SENDER	N/A
5097.710	RECEIVER	FAST_SENDER
5105.338	FAST_SENDER	N/A
5106.084	RECEIVER	FAST_SENDER
5107.130	SLOW_SENDER1	N/A
5108.529	FAST_SENDER	N/A
5113.614	RECEIVER	SLOW_SENDER1
5119.019	SLOW_SENDER1	N/A
5119.750	RECEIVER	SLOW_SENDER1
5121.666	FAST_SENDER	N/A
5125.188	SLOW_SENDER1	N/A
5127.438	RECEIVER	FAST_SENDER
5129.457	RECEIVER	SLOW_SENDER1
5129.853	FAST_SENDER	N/A
5135.474	RECEIVER	FAST_SENDER
5136.888	SLOW_SENDER1	N/A
5137.681	RECEIVER	SLOW_SENDER1
5137.908	FAST_SENDER	N/A
5143.732	RECEIVER	FAST_SENDER
5145.102	SLOW_SENDER1	N/A
5145.897	RECEIVER	SLOW_SENDER1
5146.151	FAST_SENDER	N/A
5152.153	RECEIVER	FAST_SENDER
5153.334	SLOW_SENDER1	N/A
5154.069	RECEIVER	SLOW_SENDER1
5154.588	FAST_SENDER	N/A
5160.373	RECEIVER	FAST_SENDER
5161.509	SLOW_SENDER1	N/A
5162.275	RECEIVER	SLOW_SENDER1
5162.809	FAST_SENDER	N/A
5169.097	RECEIVER	FAST_SENDER
5169.679	SLOW_SENDER1	N/A
5170.435	RECEIVER	SLOW_SENDER1
5171.516	FAST_SENDER	N/A
5177.542	RECEIVER	FAST_SENDER
5177.874	SLOW_SENDER1	N/A
5178.622	RECEIVER	SLOW_SENDER1
5179.946	FAST_SENDER	N/A
5185.788	RECEIVER	FAST_SENDER
5186.046	SLOW_SENDER1	N/A
5186.770	RECEIVER	SLOW_SENDER1
5188.238	FAST_SENDER	N/A
5194.158	RECEIVER	FAST_SENDER
5196.588	FAST_SENDER	N/A
5198.118	SLOW_SENDER1	N/A
5198.870	RECEIVER	SLOW_SENDER1
5202.542	RECEIVER	FAST_SENDER
5204.974	FAST_SENDER	N/A
5206.270	SLOW_SENDER1	N/A
5207.018	RECEIVER	SLOW_SENDER1
5211.203	RECEIVER	FAST_SENDER
5213.608	FAST_SENDER	N/A
5219.568	RECEIVER	FAST_SENDER
5222.006	FAST_SENDER	N/A
5227.944	RECEIVER	FAST_SENDER
5230.380	FAST_SENDER	N/A
5236.645	RECEIVER	FAST_SENDER
5239.095	FAST_SENDER	N/A
5245.355	RECEIVER	FAST_SENDER
5247.794	FAST_SENDER	N/A
5253.838	RECEIVER	FAST_SENDER
5256.249	FAST_SENDER	N/A
5262.195	RECEIVER	FAST_SENDER
5264.607	FAST_SENDER	N/A
5270.640	RECEIVER	FAST_SENDER
5273.059	FAST_SENDER	N/A
5278.626	RECEIVER	FAST_SENDER
5281.041	FAST_SENDER	N/A
5286.858	RECEIVER	FAST_SENDER
5289.280	FAST_SENDER	N/A
5295.469	RECEIVER	FAST_SENDER
5297.885	FAST_SENDER	N/A
5303.973	RECEIVER	FAST_SENDER
5306.397	FAST_SENDER	N/A
5312.312	RECEIVER	FAST_SENDER
5314.746	FAST_SENDER	N/A
5315.528	RECEIVER	FAST_SENDER
5317.972	FAST_SENDER	N/A
5323.868	RECEIVER	FAST_SENDER
5326.287	FAST_SENDER	N/A
5327.051	RECEIVER	FAST_SENDER
5329.477	FAST_SENDER	N/A
5335.361	RECEIVER	FAST_SENDER
5337.801	FAST_SENDER	N/A
5338.526	RECEIVER	FAST_SENDER
5340.943	FAST_SENDER	N/A
5346.998	RECEIVER	FAST_SENDER
5349.438	FAST_SENDER	N/A
5350.242	RECEIVER	FAST_SENDER
5352.667	FAST_SENDER	N/A
5358.249	RECEIVER	FAST_SENDER
5360.686	FAST_SENDER	N/A
5361.410	RECEIVER	FAST_SENDER
5363.849	FAST_SENDER	N/A
5369.699	RECEIVER	FAST_SENDER
5372.149	FAST_SENDER	N/A
5372.961	RECEIVER	FAST_SENDER
5375.363	FAST_SENDER	N/A
5381.071	RECEIVER	FAST_SENDER
5383.517	FAST_SENDER	N/A
5384.229	RECEIVER	FAST_SENDER
5386.663	FAST_SENDER	N/A
5397.053	RECEIVER	FAST_SENDER
5399.464	FAST_SENDER	N/A
5405.844	RECEIVER	FAST_SENDER
5408.279	FAST_SENDER	N/A
5414.429	RECEIVER	FAST_SENDER
5416.856	FAST_SENDER	N/A
5417.604	RECEIVER	FAST_SENDER
5420.049	FAST_SENDER	N/A
5425.802	RECEIVER	FAST_SENDER
5428.250	FAST_SENDER	N/A
5429.011	RECEIVER	FAST_SENDER
5436.542	FAST_SENDER	N/A
5442.495	RECEIVER	FAST_SENDER
5444.896	FAST_SENDER	N/A
5445.639	RECEIVER	FAST_SENDER
5448.052	FAST_SENDER	N/A
5454.110	RECEIVER	FAST_SENDER
5456.544	FAST_SENDER	N/A
5457.320	RECEIVER	FAST_SENDER
5459.768	FAST_SENDER	N/A
5465.504	RECEIVER	FAST_SENDER
5467.090	SLOW_SENDER1	N/A
5467.803	RECEIVER	SLOW_SENDER1
5467.930	FAST_SENDER	N/A
5470.235	SLOW_SENDER1	N/A
5473.912	RECEIVER	FAST_SENDER
5476.319	FAST_SENDER	N/A
5477.082	RECEIVER	FAST_SENDER
5479.521	FAST_SENDER	N/A
5483.156	SLOW_SENDER1	N/A
5483.926	RECEIVER	SLOW_SENDER1
5489.355	SLOW_SENDER1	N/A
5492.192	RECEIVER	SLOW_SENDER1
5492.560	FAST_SENDER	N/A
5498.172	RECEIVER	FAST_SENDER
5499.612	SLOW_SENDER1	N/A
5500.600	FAST_SENDER	N/A
5501.346	RECEIVER	FAST_SENDER
5503.754	FAST_SENDER	N/A
5504.218	RECEIVER	SLOW_SENDER1
5509.567	RECEIVER	FAST_SENDER
5511.628	SLOW_SENDER1	N/A
5512.017	FAST_SENDER	N/A
5512.349	RECEIVER	SLOW_SENDER1
5518.139	RECEIVER	FAST_SENDER
5520.561	FAST_SENDER	N/A
5523.311	SLOW_SENDER1	N/A
5524.059	RECEIVER	SLOW_SENDER1
5526.378	RECEIVER	FAST_SENDER
5528.807	FAST_SENDER	N/A
5531.468	SLOW_SENDER1	N/A
5532.229	RECEIVER	SLOW_SENDER1
5534.616	RECEIVER	FAST_SENDER
5537.035	FAST_SENDER	N/A
5543.165	RECEIVER	FAST_SENDER
5545.592	FAST_SENDER	N/A
5551.484	RECEIVER	FAST_SENDER
5553.906	FAST_SENDER	N/A
5559.620	RECEIVER	FAST_SENDER
5562.038	FAST_SENDER	N/A
5567.788	RECEIVER	FAST_SENDER
5570.214	FAST_SENDER	N/A
5570.983	RECEIVER	FAST_SENDER
5573.432	FAST_SENDER	N/A
5579.345	RECEIVER	FAST_SENDER
5581.760	FAST_SENDER	N/A
5582.517	RECEIVER	FAST_SENDER
5584.932	FAST_SENDER	N/A
5590.603	RECEIVER	FAST_SENDER
5593.046	FAST_SENDER	N/A
5593.786	RECEIVER	FAST_SENDER
5596.224	FAST_SENDER	N/A
5601.897	RECEIVER	FAST_SENDER
5604.323	FAST_SENDER	N/A
5605.046	RECEIVER	FAST_SENDER
5607.473	FAST_SENDER	N/A
5613.449	RECEIVER	FAST_SENDER
5615.850	FAST_SENDER	N/A
5616.644	RECEIVER	FAST_SENDER
5619.057	FAST_SENDER	N/A
5624.990	RECEIVER	FAST_SENDER
5627.394	FAST_SENDER	N/A
5628.168	RECEIVER	FAST_SENDER
5630.594	FAST_SENDER	N/A
5636.764	RECEIVER	FAST_SENDER
5639.169	FAST_SENDER	N/A
5639.935	RECEIVER	FAST_SENDER
5642.366	FAST_SENDER	N/A
5648.466	RECEIVER	FAST_SENDER
5650.909	FAST_SENDER	N/A
5651.678	RECEIVER	FAST_SENDER
5654.128	FAST_SENDER	N/A
5660.216	RECEIVER	FAST_SENDER
5662.647	FAST_SENDER	N/A
5663.409	RECEIVER	FAST_SENDER
5665.855	FAST_SENDER	N/A
5671.515	RECEIVER	FAST_SENDER
5673.956	FAST_SENDER	N/A
5674.697	RECEIVER	FAST_SENDER
5677.128	FAST_SENDER	N/A
5683.237	RECEIVER	FAST_SENDER
5685.674	FAST_SENDER	N/A
5686.457	RECEIVER	FAST_SENDER
5688.879	FAST_SENDER	N/A
5694.693	RECEIVER	FAST_SENDER
5697.110	FAST_SENDER	N/A
5697.896	RECEIVER	FAST_SENDER
5700.344	FAST_SENDER	N/A
5706.136	RECEIVER	FAST_SENDER
5708.546	FAST_SENDER	N/A
5709.308	RECEIVER	FAST_SENDER
5711.728	FAST_SENDER	N/A
5717.574	RECEIVER	FAST_SENDER
5720.002	FAST_SENDER	N/A
5720.769	RECEIVER	FAST_SENDER
5728.129	FAST_SENDER	N/A
5728.916	RECEIVER	FAST_SENDER
5731.363	FAST_SENDER	N/A
5737.156	RECEIVER	FAST_SENDER
5739.606	FAST_SENDER	N/A
5740.371	RECEIVER	FAST_SENDER
5742.802	FAST_SENDER	N/A
5748.539	RECEIVER	FAST_SENDER
5750.946	FAST_SENDER	N/A
5751.697	RECEIVER	FAST_SENDER
5754.122	FAST_SENDER	N/A
5760.136	RECEIVER	FAST_SENDER
5762.586	FAST_SENDER	N/A
5774.897	FAST_SENDER	N/A
5775.693	RECEIVER	FAST_SENDER
5778.111	FAST_SENDER	N/A
5784.332	RECEIVER	FAST_SENDER
5786.742	FAST_SENDER	N/A
5787.537	RECEIVER	FAST_SENDER
5789.940	FAST_SENDER	N/A
5792.400	SLOW_SENDER1	N/A
5795.493	RECEIVER	FAST_SENDER
5797.943	FAST_SENDER	N/A
5798.722	RECEIVER	FAST_SENDER
5801.166	FAST_SENDER	N/A
5803.014	RECEIVER	SLOW_SENDER1
5803.739	RECEIVER	FAST_SENDER
5806.167	FAST_SENDER	N/A
5808.449	SLOW_SENDER1	N/A
5809.255	RECEIVER	SLOW_SENDER1
5814.673	SLOW_SENDER1	N/A
5817.451	RECEIVER	SLOW_SENDER1
5818.889	FAST_SENDER	N/A
5824.690	RECEIVER	FAST_SENDER
5824.851	SLOW_SENDER1	N/A
5827.111	FAST_SENDER	N/A
5827.118	RECEIVER	SLOW_SENDER1
5832.950	RECEIVER	FAST_SENDER
5834.536	SLOW_SENDER1	N/A
5836.674	RECEIVER	SLOW_SENDER1
5840.155	FAST_SENDER	N/A
5840.919	RECEIVER	FAST_SENDER
5843.325	FAST_SENDER	N/A
5844.112	SLOW_SENDER1	N/A
5844.866	RECEIVER	SLOW_SENDER1
5849.430	RECEIVER	FAST_SENDER
5851.866	FAST_SENDER	N/A
5852.304	SLOW_SENDER1	N/A
5853.108	RECEIVER	SLOW_SENDER1
5858.244	RECEIVER	FAST_SENDER
5860.667	FAST_SENDER	N/A
5863.792	SLOW_SENDER1	N/A
5864.582	RECEIVER	SLOW_SENDER1
5866.591	RECEIVER	FAST_SENDER
5868.991	FAST_SENDER	N/A
5874.716	RECEIVER	FAST_SENDER
5877.127	FAST_SENDER	N/A
5883.148	RECEIVER	FAST_SENDER
5890.371	FAST_SENDER	N/A
5896.569	RECEIVER	FAST_SENDER
5898.977	FAST_SENDER	N/A
5904.807	RECEIVER	FAST_SENDER
5907.234	FAST_SENDER	N/A
5913.036	RECEIVER	FAST_SENDER
5915.469	FAST_SENDER	N/A
5916.213	RECEIVER	FAST_SENDER
5918.656	FAST_SENDER	N/A
5924.861	RECEIVER	FAST_SENDER
5927.279	FAST_SENDER	N/A
5928.051	RECEIVER	FAST_SENDER
5930.458	FAST_SENDER	N/A
5940.618	RECEIVER	FAST_SENDER
5943.025	FAST_SENDER	N/A
5948.956	RECEIVER	FAST_SENDER
5951.362	FAST_SENDER	N/A
5957.292	RECEIVER	FAST_SENDER
5959.714	FAST_SENDER	N/A
5965.388	RECEIVER	FAST_SENDER
5967.817	FAST_SENDER	N/A
5968.584	RECEIVER	FAST_SENDER
5970.993	FAST_SENDER	N/A
5976.995	RECEIVER	FAST_SENDER
5979.439	FAST_SENDER	N/A
5980.181	RECEIVER	FAST_SENDER
5982.631	FAST_SENDER	N/A
5988.908	RECEIVER	FAST_SENDER
5991.351	FAST_SENDER	N/A
5992.148	RECEIVER	FAST_SENDER
5994.590	FAST_SENDER	N/A
6000.841	RECEIVER	FAST_SENDER
6003.251	FAST_SENDER	N/A
6003.992	RECEIVER	FAST_SENDER
6006.432	FAST_SENDER	N/A
6012.134	RECEIVER	FAST_SENDER
6014.573	FAST_SENDER	N/A
6015.312	RECEIVER	FAST_SENDER
6017.721	FAST_SENDER	N/A
6023.633	RECEIVER	FAST_SENDER
6026.053	FAST_SENDER	N/A
6026.798	RECEIVER	FAST_SENDER
6029.246	FAST_SENDER	N/A
6035.046	RECEIVER	FAST_SENDER
6037.476	FAST_SENDER	N/A
6039.577	RECEIVER	FAST_SENDER
6045.482	FAST_SENDER	N/A
6055.882	RECEIVER	FAST_SENDER
6058.307	FAST_SENDER	N/A
6064.196	RECEIVER	FAST_SENDER
6066.611	FAST_SENDER	N/A
6072.524	RECEIVER	FAST_SENDER
6074.957	FAST_SENDER	N/A
6081.244	RECEIVER	FAST_SENDER
6083.652	FAST_SENDER	N/A
6089.744	RECEIVER	FAST_SENDER
6092.184	FAST_SENDER	N/A
6097.707	RECEIVER	FAST_SENDER
6100.148	FAST_SENDER	N/A
6106.087	RECEIVER	FAST_SENDER
6108.494	FAST_SENDER	N/A
6109.260	RECEIVER	FAST_SENDER
6111.667	FAST_SENDER	N/A
6117.818	RECEIVER	FAST_SENDER
6120.230	FAST_SENDER	N/A
6120.985	RECEIVER	FAST_SENDER
6123.390	FAST_SENDER	N/A
6124.070	SLOW_SENDER1	N/A
6129.484	RECEIVER	FAST_SENDER
6136.818	FAST_SENDER	N/A
6137.584	RECEIVER	FAST_SENDER
6139.516	SLOW_SENDER1	N/A
6140.017	FAST_SENDER	N/A
6140.254	RECEIVER	SLOW_SENDER1
6142.533	RECEIVER	FAST_SENDER
6144.976	FAST_SENDER	N/A
6145.663	SLOW_SENDER1	N/A
6146.432	RECEIVER	SLOW_SENDER1
6151.012	RECEIVER	FAST_SENDER
6151.882	SLOW_SENDER1	N/A
6152.642	RECEIVER	SLOW_SENDER1
6153.424	FAST_SENDER	N/A
6158.067	SLOW_SENDER1	N/A
6158.810	RECEIVER	SLOW_SENDER1
6160.054	RECEIVER	FAST_SENDER
[truncated: 9,322 more rows]
