# Supplementary material for: CATO: Wake-Up reCeiver-bAsed communicaTiOn for Batteryless Devices
Source: Sensors (Basel). 2025 Nov 7;25(22):6813. doi: 10.3390/s25226813 (PMC12655924; doi:10.3390/s25226813)
Supplement: Supplementary file 1 [file sensors-25-06813-s001.zip › File S1_Experimental_and_Simulation_Data/simulation/capsweep/cap130/mac_competing_nodes_both.csv]

time_s	node_id	received_from
2.700	FAST_SENDER	N/A
2.700	SLOW_SENDER1	N/A
8.447	RECEIVER	FAST_SENDER
10.878	FAST_SENDER	N/A
11.660	RECEIVER	FAST_SENDER
13.801	RECEIVER	SLOW_SENDER1
14.110	FAST_SENDER	N/A
14.860	RECEIVER	FAST_SENDER
16.232	SLOW_SENDER1	N/A
17.290	FAST_SENDER	N/A
22.208	RECEIVER	SLOW_SENDER1
24.630	SLOW_SENDER1	N/A
25.432	RECEIVER	SLOW_SENDER1
27.869	SLOW_SENDER1	N/A
28.255	RECEIVER	FAST_SENDER
30.268	RECEIVER	SLOW_SENDER1
30.698	FAST_SENDER	N/A
32.684	SLOW_SENDER1	N/A
37.026	RECEIVER	SLOW_SENDER1
42.475	SLOW_SENDER1	N/A
44.128	FAST_SENDER	N/A
44.545	RECEIVER	SLOW_SENDER1
46.128	FAST_SENDER	N/A
48.128	FAST_SENDER	N/A
50.128	FAST_SENDER	N/A
51.982	SLOW_SENDER1	N/A
52.128	FAST_SENDER	N/A
52.726	RECEIVER	SLOW_SENDER1
54.128	FAST_SENDER	N/A
56.128	FAST_SENDER	N/A
58.128	FAST_SENDER	N/A
58.867	RECEIVER	FAST_SENDER
60.133	SLOW_SENDER1	N/A
60.878	RECEIVER	SLOW_SENDER1
61.268	FAST_SENDER	N/A
62.005	RECEIVER	FAST_SENDER
64.454	FAST_SENDER	N/A
68.298	SLOW_SENDER1	N/A
69.053	RECEIVER	SLOW_SENDER1
76.499	SLOW_SENDER1	N/A
77.073	FAST_SENDER	N/A
77.848	RECEIVER	FAST_SENDER
80.271	FAST_SENDER	N/A
80.482	RECEIVER	SLOW_SENDER1
82.271	FAST_SENDER	N/A
84.271	FAST_SENDER	N/A
86.271	FAST_SENDER	N/A
87.931	SLOW_SENDER1	N/A
88.271	FAST_SENDER	N/A
90.100	RECEIVER	SLOW_SENDER1
90.271	FAST_SENDER	N/A
92.271	FAST_SENDER	N/A
94.271	FAST_SENDER	N/A
97.522	SLOW_SENDER1	N/A
98.289	RECEIVER	SLOW_SENDER1
105.720	SLOW_SENDER1	N/A
106.814	FAST_SENDER	N/A
107.570	RECEIVER	FAST_SENDER
115.200	FAST_SENDER	N/A
116.008	RECEIVER	FAST_SENDER
123.295	FAST_SENDER	N/A
124.041	RECEIVER	FAST_SENDER
126.452	FAST_SENDER	N/A
132.694	RECEIVER	FAST_SENDER
135.129	FAST_SENDER	N/A
135.910	RECEIVER	FAST_SENDER
143.140	FAST_SENDER	N/A
143.910	RECEIVER	FAST_SENDER
146.351	FAST_SENDER	N/A
152.310	RECEIVER	FAST_SENDER
154.739	FAST_SENDER	N/A
155.495	RECEIVER	FAST_SENDER
157.900	FAST_SENDER	N/A
164.001	RECEIVER	FAST_SENDER
166.406	FAST_SENDER	N/A
167.145	RECEIVER	FAST_SENDER
169.592	FAST_SENDER	N/A
175.681	RECEIVER	FAST_SENDER
178.087	FAST_SENDER	N/A
180.367	RECEIVER	FAST_SENDER
182.793	FAST_SENDER	N/A
188.930	RECEIVER	FAST_SENDER
195.698	FAST_SENDER	N/A
196.450	RECEIVER	FAST_SENDER
198.895	FAST_SENDER	N/A
205.135	RECEIVER	FAST_SENDER
207.579	FAST_SENDER	N/A
208.359	RECEIVER	FAST_SENDER
210.803	FAST_SENDER	N/A
216.501	RECEIVER	FAST_SENDER
218.920	FAST_SENDER	N/A
219.674	RECEIVER	FAST_SENDER
222.101	FAST_SENDER	N/A
228.061	RECEIVER	FAST_SENDER
230.484	FAST_SENDER	N/A
231.244	RECEIVER	FAST_SENDER
233.688	FAST_SENDER	N/A
239.278	RECEIVER	FAST_SENDER
241.683	FAST_SENDER	N/A
242.430	RECEIVER	FAST_SENDER
244.866	FAST_SENDER	N/A
250.845	RECEIVER	FAST_SENDER
253.295	FAST_SENDER	N/A
254.087	RECEIVER	FAST_SENDER
256.522	FAST_SENDER	N/A
262.423	RECEIVER	FAST_SENDER
264.869	FAST_SENDER	N/A
265.639	RECEIVER	FAST_SENDER
268.047	FAST_SENDER	N/A
274.197	RECEIVER	FAST_SENDER
276.643	FAST_SENDER	N/A
277.392	RECEIVER	FAST_SENDER
279.837	FAST_SENDER	N/A
285.800	RECEIVER	FAST_SENDER
288.237	FAST_SENDER	N/A
289.011	RECEIVER	FAST_SENDER
291.427	FAST_SENDER	N/A
297.310	RECEIVER	FAST_SENDER
299.742	FAST_SENDER	N/A
300.528	RECEIVER	FAST_SENDER
302.937	FAST_SENDER	N/A
308.446	RECEIVER	FAST_SENDER
310.868	FAST_SENDER	N/A
311.654	RECEIVER	FAST_SENDER
314.062	FAST_SENDER	N/A
324.640	RECEIVER	FAST_SENDER
327.056	FAST_SENDER	N/A
327.819	RECEIVER	FAST_SENDER
330.240	FAST_SENDER	N/A
335.813	RECEIVER	FAST_SENDER
338.236	FAST_SENDER	N/A
338.979	RECEIVER	FAST_SENDER
341.419	FAST_SENDER	N/A
346.991	RECEIVER	FAST_SENDER
349.412	FAST_SENDER	N/A
350.154	RECEIVER	FAST_SENDER
352.570	FAST_SENDER	N/A
358.284	RECEIVER	FAST_SENDER
360.729	FAST_SENDER	N/A
361.471	RECEIVER	FAST_SENDER
363.902	FAST_SENDER	N/A
369.721	RECEIVER	FAST_SENDER
372.162	FAST_SENDER	N/A
372.886	RECEIVER	FAST_SENDER
375.319	FAST_SENDER	N/A
381.190	RECEIVER	FAST_SENDER
383.635	FAST_SENDER	N/A
384.403	RECEIVER	FAST_SENDER
386.803	FAST_SENDER	N/A
388.140	SLOW_SENDER1	N/A
392.999	RECEIVER	FAST_SENDER
395.414	FAST_SENDER	N/A
396.229	RECEIVER	FAST_SENDER
398.602	RECEIVER	SLOW_SENDER1
398.647	FAST_SENDER	N/A
399.413	RECEIVER	FAST_SENDER
401.821	FAST_SENDER	N/A
404.010	SLOW_SENDER1	N/A
404.788	RECEIVER	SLOW_SENDER1
407.427	RECEIVER	FAST_SENDER
409.857	FAST_SENDER	N/A
411.857	FAST_SENDER	N/A
413.857	FAST_SENDER	N/A
415.857	FAST_SENDER	N/A
416.321	SLOW_SENDER1	N/A
417.857	FAST_SENDER	N/A
418.663	RECEIVER	SLOW_SENDER1
419.857	FAST_SENDER	N/A
421.857	FAST_SENDER	N/A
423.857	FAST_SENDER	N/A
426.065	SLOW_SENDER1	N/A
426.829	RECEIVER	SLOW_SENDER1
434.263	SLOW_SENDER1	N/A
436.761	FAST_SENDER	N/A
437.932	RECEIVER	SLOW_SENDER1
438.761	FAST_SENDER	N/A
440.761	FAST_SENDER	N/A
442.761	FAST_SENDER	N/A
444.761	FAST_SENDER	N/A
445.378	SLOW_SENDER1	N/A
446.761	FAST_SENDER	N/A
448.761	FAST_SENDER	N/A
450.761	FAST_SENDER	N/A
451.553	RECEIVER	FAST_SENDER
453.985	FAST_SENDER	N/A
459.753	RECEIVER	FAST_SENDER
462.165	FAST_SENDER	N/A
462.939	RECEIVER	FAST_SENDER
465.355	FAST_SENDER	N/A
475.621	RECEIVER	FAST_SENDER
478.023	FAST_SENDER	N/A
478.785	RECEIVER	FAST_SENDER
481.233	FAST_SENDER	N/A
487.448	RECEIVER	FAST_SENDER
489.879	FAST_SENDER	N/A
490.656	RECEIVER	FAST_SENDER
493.091	FAST_SENDER	N/A
499.133	RECEIVER	FAST_SENDER
501.564	FAST_SENDER	N/A
502.328	RECEIVER	FAST_SENDER
504.767	FAST_SENDER	N/A
511.081	RECEIVER	FAST_SENDER
513.525	FAST_SENDER	N/A
514.252	RECEIVER	FAST_SENDER
516.657	FAST_SENDER	N/A
522.444	RECEIVER	FAST_SENDER
524.874	FAST_SENDER	N/A
525.600	RECEIVER	FAST_SENDER
528.034	FAST_SENDER	N/A
533.730	RECEIVER	FAST_SENDER
536.135	FAST_SENDER	N/A
536.883	RECEIVER	FAST_SENDER
539.311	FAST_SENDER	N/A
545.427	RECEIVER	FAST_SENDER
552.165	FAST_SENDER	N/A
552.938	RECEIVER	FAST_SENDER
555.361	FAST_SENDER	N/A
561.189	RECEIVER	FAST_SENDER
563.624	FAST_SENDER	N/A
564.419	RECEIVER	FAST_SENDER
566.850	FAST_SENDER	N/A
572.981	RECEIVER	FAST_SENDER
575.393	FAST_SENDER	N/A
576.112	RECEIVER	FAST_SENDER
578.556	FAST_SENDER	N/A
584.560	RECEIVER	FAST_SENDER
586.988	FAST_SENDER	N/A
587.743	RECEIVER	FAST_SENDER
590.160	FAST_SENDER	N/A
595.987	RECEIVER	FAST_SENDER
598.397	FAST_SENDER	N/A
599.181	RECEIVER	FAST_SENDER
601.621	FAST_SENDER	N/A
607.553	RECEIVER	FAST_SENDER
609.978	FAST_SENDER	N/A
610.750	RECEIVER	FAST_SENDER
613.151	FAST_SENDER	N/A
619.032	RECEIVER	FAST_SENDER
625.892	FAST_SENDER	N/A
626.654	RECEIVER	FAST_SENDER
629.097	FAST_SENDER	N/A
634.995	RECEIVER	FAST_SENDER
637.406	FAST_SENDER	N/A
638.157	RECEIVER	FAST_SENDER
640.599	FAST_SENDER	N/A
651.023	RECEIVER	FAST_SENDER
653.439	FAST_SENDER	N/A
654.194	RECEIVER	FAST_SENDER
656.606	FAST_SENDER	N/A
662.496	RECEIVER	FAST_SENDER
664.897	FAST_SENDER	N/A
667.020	RECEIVER	FAST_SENDER
669.433	FAST_SENDER	N/A
675.404	RECEIVER	FAST_SENDER
677.823	FAST_SENDER	N/A
678.625	RECEIVER	FAST_SENDER
681.063	FAST_SENDER	N/A
691.795	RECEIVER	FAST_SENDER
694.197	FAST_SENDER	N/A
694.967	RECEIVER	FAST_SENDER
697.400	FAST_SENDER	N/A
708.379	RECEIVER	FAST_SENDER
710.820	FAST_SENDER	N/A
711.543	RECEIVER	FAST_SENDER
713.955	FAST_SENDER	N/A
720.136	RECEIVER	FAST_SENDER
722.560	FAST_SENDER	N/A
723.308	RECEIVER	FAST_SENDER
725.754	FAST_SENDER	N/A
728.790	SLOW_SENDER1	N/A
731.814	RECEIVER	FAST_SENDER
734.231	FAST_SENDER	N/A
735.000	RECEIVER	FAST_SENDER
737.437	FAST_SENDER	N/A
739.327	RECEIVER	SLOW_SENDER1
744.777	SLOW_SENDER1	N/A
747.057	RECEIVER	SLOW_SENDER1
749.606	FAST_SENDER	N/A
750.338	RECEIVER	FAST_SENDER
752.775	FAST_SENDER	N/A
756.647	SLOW_SENDER1	N/A
757.447	RECEIVER	SLOW_SENDER1
764.889	SLOW_SENDER1	N/A
765.242	FAST_SENDER	N/A
766.041	RECEIVER	FAST_SENDER
768.449	FAST_SENDER	N/A
769.370	RECEIVER	SLOW_SENDER1
770.449	FAST_SENDER	N/A
772.449	FAST_SENDER	N/A
774.449	FAST_SENDER	N/A
776.449	FAST_SENDER	N/A
776.811	SLOW_SENDER1	N/A
778.449	FAST_SENDER	N/A
779.395	RECEIVER	SLOW_SENDER1
780.449	FAST_SENDER	N/A
782.449	FAST_SENDER	N/A
786.827	SLOW_SENDER1	N/A
787.595	RECEIVER	SLOW_SENDER1
794.986	FAST_SENDER	N/A
795.023	SLOW_SENDER1	N/A
795.738	RECEIVER	FAST_SENDER
798.159	FAST_SENDER	N/A
804.280	RECEIVER	FAST_SENDER
806.698	FAST_SENDER	N/A
807.469	RECEIVER	FAST_SENDER
809.905	FAST_SENDER	N/A
815.664	RECEIVER	FAST_SENDER
818.067	FAST_SENDER	N/A
818.829	RECEIVER	FAST_SENDER
821.262	FAST_SENDER	N/A
827.220	RECEIVER	FAST_SENDER
829.628	FAST_SENDER	N/A
830.411	RECEIVER	FAST_SENDER
832.837	FAST_SENDER	N/A
838.742	RECEIVER	FAST_SENDER
841.150	FAST_SENDER	N/A
841.888	RECEIVER	FAST_SENDER
844.288	FAST_SENDER	N/A
849.827	RECEIVER	FAST_SENDER
852.243	FAST_SENDER	N/A
853.015	RECEIVER	FAST_SENDER
855.462	FAST_SENDER	N/A
861.387	RECEIVER	FAST_SENDER
863.825	FAST_SENDER	N/A
864.605	RECEIVER	FAST_SENDER
867.005	FAST_SENDER	N/A
873.350	RECEIVER	FAST_SENDER
875.756	FAST_SENDER	N/A
876.521	RECEIVER	FAST_SENDER
878.923	FAST_SENDER	N/A
884.451	RECEIVER	FAST_SENDER
886.852	FAST_SENDER	N/A
887.601	RECEIVER	FAST_SENDER
890.041	FAST_SENDER	N/A
896.011	RECEIVER	FAST_SENDER
898.423	FAST_SENDER	N/A
899.152	RECEIVER	FAST_SENDER
901.592	FAST_SENDER	N/A
907.147	RECEIVER	FAST_SENDER
909.595	FAST_SENDER	N/A
910.389	RECEIVER	FAST_SENDER
912.838	FAST_SENDER	N/A
918.451	RECEIVER	FAST_SENDER
920.856	FAST_SENDER	N/A
921.619	RECEIVER	FAST_SENDER
924.064	FAST_SENDER	N/A
930.078	RECEIVER	FAST_SENDER
932.518	FAST_SENDER	N/A
933.288	RECEIVER	FAST_SENDER
935.702	FAST_SENDER	N/A
941.774	RECEIVER	FAST_SENDER
944.219	FAST_SENDER	N/A
945.010	RECEIVER	FAST_SENDER
947.456	FAST_SENDER	N/A
953.671	RECEIVER	FAST_SENDER
956.103	FAST_SENDER	N/A
956.875	RECEIVER	FAST_SENDER
959.296	FAST_SENDER	N/A
965.099	RECEIVER	FAST_SENDER
967.527	FAST_SENDER	N/A
968.309	RECEIVER	FAST_SENDER
970.711	FAST_SENDER	N/A
976.974	RECEIVER	FAST_SENDER
979.385	FAST_SENDER	N/A
980.135	RECEIVER	FAST_SENDER
982.574	FAST_SENDER	N/A
988.401	RECEIVER	FAST_SENDER
990.819	FAST_SENDER	N/A
991.554	RECEIVER	FAST_SENDER
993.965	FAST_SENDER	N/A
999.962	RECEIVER	FAST_SENDER
1002.383	FAST_SENDER	N/A
1003.179	RECEIVER	FAST_SENDER
1005.583	FAST_SENDER	N/A
1011.252	RECEIVER	FAST_SENDER
1013.678	FAST_SENDER	N/A
1014.419	RECEIVER	FAST_SENDER
1016.853	FAST_SENDER	N/A
1022.628	RECEIVER	FAST_SENDER
1025.054	FAST_SENDER	N/A
1025.830	RECEIVER	FAST_SENDER
1028.232	FAST_SENDER	N/A
1033.926	RECEIVER	FAST_SENDER
1036.331	FAST_SENDER	N/A
1037.116	RECEIVER	FAST_SENDER
1039.521	FAST_SENDER	N/A
1045.483	RECEIVER	FAST_SENDER
1047.929	FAST_SENDER	N/A
1048.678	RECEIVER	FAST_SENDER
1051.083	FAST_SENDER	N/A
1057.228	RECEIVER	FAST_SENDER
1063.619	FAST_SENDER	N/A
1064.415	RECEIVER	FAST_SENDER
1066.838	FAST_SENDER	N/A
1076.890	RECEIVER	FAST_SENDER
1079.313	FAST_SENDER	N/A
1079.690	SLOW_SENDER1	N/A
1080.088	RECEIVER	FAST_SENDER
1082.521	FAST_SENDER	N/A
1085.412	RECEIVER	SLOW_SENDER1
1087.817	SLOW_SENDER1	N/A
1088.544	RECEIVER	SLOW_SENDER1
1093.462	RECEIVER	FAST_SENDER
1093.974	SLOW_SENDER1	N/A
1095.884	FAST_SENDER	N/A
1096.245	RECEIVER	SLOW_SENDER1
1104.468	SLOW_SENDER1	N/A
1106.657	RECEIVER	SLOW_SENDER1
1109.037	FAST_SENDER	N/A
1109.819	RECEIVER	FAST_SENDER
1112.235	FAST_SENDER	N/A
1116.073	SLOW_SENDER1	N/A
1116.814	RECEIVER	SLOW_SENDER1
1124.227	SLOW_SENDER1	N/A
1124.448	FAST_SENDER	N/A
1125.229	RECEIVER	FAST_SENDER
1127.661	FAST_SENDER	N/A
1128.031	RECEIVER	SLOW_SENDER1
1129.661	FAST_SENDER	N/A
1131.661	FAST_SENDER	N/A
1133.661	FAST_SENDER	N/A
1135.461	SLOW_SENDER1	N/A
1135.661	FAST_SENDER	N/A
1137.661	FAST_SENDER	N/A
1137.777	RECEIVER	SLOW_SENDER1
1139.661	FAST_SENDER	N/A
1141.661	FAST_SENDER	N/A
1145.192	SLOW_SENDER1	N/A
1147.582	RECEIVER	FAST_SENDER
1149.990	FAST_SENDER	N/A
1150.783	RECEIVER	FAST_SENDER
1153.233	FAST_SENDER	N/A
1163.428	RECEIVER	FAST_SENDER
1165.868	FAST_SENDER	N/A
1168.396	RECEIVER	FAST_SENDER
1170.813	FAST_SENDER	N/A
1176.781	RECEIVER	FAST_SENDER
1179.215	FAST_SENDER	N/A
1179.952	RECEIVER	FAST_SENDER
1182.379	FAST_SENDER	N/A
1188.193	RECEIVER	FAST_SENDER
1190.615	FAST_SENDER	N/A
1191.349	RECEIVER	FAST_SENDER
1193.750	FAST_SENDER	N/A
1199.959	RECEIVER	FAST_SENDER
1202.363	FAST_SENDER	N/A
1203.149	RECEIVER	FAST_SENDER
1205.578	FAST_SENDER	N/A
1211.949	RECEIVER	FAST_SENDER
1214.379	FAST_SENDER	N/A
1215.149	RECEIVER	FAST_SENDER
1217.568	FAST_SENDER	N/A
1223.888	RECEIVER	FAST_SENDER
1226.324	FAST_SENDER	N/A
1227.126	RECEIVER	FAST_SENDER
1229.562	FAST_SENDER	N/A
1235.346	RECEIVER	FAST_SENDER
1237.750	FAST_SENDER	N/A
1238.567	RECEIVER	FAST_SENDER
1246.063	FAST_SENDER	N/A
1246.815	RECEIVER	FAST_SENDER
1249.239	FAST_SENDER	N/A
1254.829	RECEIVER	FAST_SENDER
1257.253	FAST_SENDER	N/A
1257.996	RECEIVER	FAST_SENDER
1260.445	FAST_SENDER	N/A
1266.207	RECEIVER	FAST_SENDER
1268.619	FAST_SENDER	N/A
1269.356	RECEIVER	FAST_SENDER
1271.779	FAST_SENDER	N/A
1282.568	RECEIVER	FAST_SENDER
1284.978	FAST_SENDER	N/A
1285.748	RECEIVER	FAST_SENDER
1288.183	FAST_SENDER	N/A
1294.420	RECEIVER	FAST_SENDER
1296.836	FAST_SENDER	N/A
1297.611	RECEIVER	FAST_SENDER
1300.033	FAST_SENDER	N/A
1305.946	RECEIVER	FAST_SENDER
1308.383	FAST_SENDER	N/A
1309.113	RECEIVER	FAST_SENDER
1311.519	FAST_SENDER	N/A
1317.821	RECEIVER	FAST_SENDER
1320.235	FAST_SENDER	N/A
1321.010	RECEIVER	FAST_SENDER
1323.413	FAST_SENDER	N/A
1329.703	RECEIVER	FAST_SENDER
1332.117	FAST_SENDER	N/A
1334.690	RECEIVER	FAST_SENDER
1337.104	FAST_SENDER	N/A
1348.281	RECEIVER	FAST_SENDER
1350.725	FAST_SENDER	N/A
1353.096	RECEIVER	FAST_SENDER
1355.544	FAST_SENDER	N/A
1361.530	RECEIVER	FAST_SENDER
1363.941	FAST_SENDER	N/A
1370.144	RECEIVER	FAST_SENDER
1372.563	FAST_SENDER	N/A
1378.831	RECEIVER	FAST_SENDER
1381.244	FAST_SENDER	N/A
1387.356	RECEIVER	FAST_SENDER
1389.759	FAST_SENDER	N/A
1395.584	RECEIVER	FAST_SENDER
1398.034	FAST_SENDER	N/A
1404.177	RECEIVER	FAST_SENDER
1406.593	FAST_SENDER	N/A
1407.383	RECEIVER	FAST_SENDER
1409.823	FAST_SENDER	N/A
1415.523	RECEIVER	FAST_SENDER
1417.933	FAST_SENDER	N/A
1418.713	RECEIVER	FAST_SENDER
1419.570	SLOW_SENDER1	N/A
1421.160	FAST_SENDER	N/A
1425.770	RECEIVER	SLOW_SENDER1
1428.184	SLOW_SENDER1	N/A
1428.924	RECEIVER	SLOW_SENDER1
1431.538	RECEIVER	FAST_SENDER
1433.957	FAST_SENDER	N/A
1434.362	SLOW_SENDER1	N/A
1435.099	RECEIVER	SLOW_SENDER1
1440.379	RECEIVER	FAST_SENDER
1440.512	SLOW_SENDER1	N/A
1441.278	RECEIVER	SLOW_SENDER1
1442.824	FAST_SENDER	N/A
1446.691	SLOW_SENDER1	N/A
1447.445	RECEIVER	SLOW_SENDER1
1448.741	RECEIVER	FAST_SENDER
1451.175	FAST_SENDER	N/A
1452.885	SLOW_SENDER1	N/A
1453.645	RECEIVER	SLOW_SENDER1
1457.030	RECEIVER	FAST_SENDER
1459.075	SLOW_SENDER1	N/A
1459.453	FAST_SENDER	N/A
1459.854	RECEIVER	SLOW_SENDER1
1465.183	RECEIVER	FAST_SENDER
1467.295	SLOW_SENDER1	N/A
1467.590	FAST_SENDER	N/A
1468.032	RECEIVER	SLOW_SENDER1
1473.603	RECEIVER	FAST_SENDER
1475.452	SLOW_SENDER1	N/A
1476.008	FAST_SENDER	N/A
1476.219	RECEIVER	SLOW_SENDER1
1481.846	RECEIVER	FAST_SENDER
1483.659	SLOW_SENDER1	N/A
1484.292	FAST_SENDER	N/A
1484.438	RECEIVER	SLOW_SENDER1
1490.056	RECEIVER	FAST_SENDER
1491.852	SLOW_SENDER1	N/A
1492.481	FAST_SENDER	N/A
1492.641	RECEIVER	SLOW_SENDER1
1500.079	SLOW_SENDER1	N/A
1500.855	RECEIVER	SLOW_SENDER1
1502.740	RECEIVER	FAST_SENDER
1505.145	FAST_SENDER	N/A
1508.303	SLOW_SENDER1	N/A
1511.209	RECEIVER	FAST_SENDER
1512.578	RECEIVER	SLOW_SENDER1
1513.621	FAST_SENDER	N/A
1515.621	FAST_SENDER	N/A
1517.621	FAST_SENDER	N/A
1519.621	FAST_SENDER	N/A
1520.014	SLOW_SENDER1	N/A
1520.802	RECEIVER	SLOW_SENDER1
1521.621	FAST_SENDER	N/A
1523.621	FAST_SENDER	N/A
1525.621	FAST_SENDER	N/A
1527.621	FAST_SENDER	N/A
1528.211	SLOW_SENDER1	N/A
1528.937	RECEIVER	SLOW_SENDER1
1533.208	RECEIVER	FAST_SENDER
1535.628	FAST_SENDER	N/A
1536.349	SLOW_SENDER1	N/A
1537.072	RECEIVER	SLOW_SENDER1
1541.317	RECEIVER	FAST_SENDER
1543.722	FAST_SENDER	N/A
1549.270	RECEIVER	FAST_SENDER
1551.709	FAST_SENDER	N/A
1557.604	RECEIVER	FAST_SENDER
1560.006	FAST_SENDER	N/A
1566.004	RECEIVER	FAST_SENDER
1568.453	FAST_SENDER	N/A
1574.479	RECEIVER	FAST_SENDER
1576.910	FAST_SENDER	N/A
1582.706	RECEIVER	FAST_SENDER
1585.152	FAST_SENDER	N/A
1590.916	RECEIVER	FAST_SENDER
1593.348	FAST_SENDER	N/A
1599.398	RECEIVER	FAST_SENDER
1601.805	FAST_SENDER	N/A
1607.874	RECEIVER	FAST_SENDER
1610.314	FAST_SENDER	N/A
1616.727	RECEIVER	FAST_SENDER
1623.460	FAST_SENDER	N/A
1629.385	RECEIVER	FAST_SENDER
1631.804	FAST_SENDER	N/A
1637.429	RECEIVER	FAST_SENDER
1639.843	FAST_SENDER	N/A
1645.547	RECEIVER	FAST_SENDER
1647.985	FAST_SENDER	N/A
1654.189	RECEIVER	FAST_SENDER
1656.604	FAST_SENDER	N/A
1662.745	RECEIVER	FAST_SENDER
1665.193	FAST_SENDER	N/A
1671.358	RECEIVER	FAST_SENDER
1673.774	FAST_SENDER	N/A
1679.935	RECEIVER	FAST_SENDER
1682.360	FAST_SENDER	N/A
1688.151	RECEIVER	FAST_SENDER
1690.566	FAST_SENDER	N/A
1696.365	RECEIVER	FAST_SENDER
1698.811	FAST_SENDER	N/A
1699.574	RECEIVER	FAST_SENDER
1701.998	FAST_SENDER	N/A
1708.230	RECEIVER	FAST_SENDER
1710.634	FAST_SENDER	N/A
1711.395	RECEIVER	FAST_SENDER
1713.807	FAST_SENDER	N/A
1720.081	RECEIVER	FAST_SENDER
1722.489	FAST_SENDER	N/A
1723.228	RECEIVER	FAST_SENDER
1730.844	FAST_SENDER	N/A
1731.577	RECEIVER	FAST_SENDER
1733.982	FAST_SENDER	N/A
1739.937	RECEIVER	FAST_SENDER
1742.339	FAST_SENDER	N/A
1743.099	RECEIVER	FAST_SENDER
1745.526	FAST_SENDER	N/A
1751.278	RECEIVER	FAST_SENDER
1753.707	FAST_SENDER	N/A
1754.497	RECEIVER	FAST_SENDER
1756.912	FAST_SENDER	N/A
1762.969	RECEIVER	FAST_SENDER
1765.418	FAST_SENDER	N/A
1766.224	RECEIVER	FAST_SENDER
1768.651	FAST_SENDER	N/A
1774.530	RECEIVER	FAST_SENDER
1776.940	FAST_SENDER	N/A
1777.662	RECEIVER	FAST_SENDER
1780.075	FAST_SENDER	N/A
1785.883	RECEIVER	FAST_SENDER
1788.312	FAST_SENDER	N/A
1789.056	RECEIVER	FAST_SENDER
1791.463	FAST_SENDER	N/A
1797.308	RECEIVER	FAST_SENDER
1799.741	FAST_SENDER	N/A
1800.523	RECEIVER	FAST_SENDER
1802.968	FAST_SENDER	N/A
1808.502	RECEIVER	FAST_SENDER
1810.902	FAST_SENDER	N/A
1811.657	RECEIVER	FAST_SENDER
1814.062	FAST_SENDER	N/A
1818.720	SLOW_SENDER1	N/A
1819.827	RECEIVER	FAST_SENDER
1821.041	RECEIVER	SLOW_SENDER1
1822.234	FAST_SENDER	N/A
1823.442	SLOW_SENDER1	N/A
1828.374	RECEIVER	FAST_SENDER
1830.818	FAST_SENDER	N/A
1831.234	RECEIVER	SLOW_SENDER1
1836.514	SLOW_SENDER1	N/A
1836.864	RECEIVER	FAST_SENDER
1838.977	RECEIVER	SLOW_SENDER1
1844.413	SLOW_SENDER1	N/A
1844.897	FAST_SENDER	N/A
1845.157	RECEIVER	SLOW_SENDER1
1850.858	RECEIVER	FAST_SENDER
1853.269	FAST_SENDER	N/A
1855.269	FAST_SENDER	N/A
1856.694	SLOW_SENDER1	N/A
1857.269	FAST_SENDER	N/A
1857.462	RECEIVER	SLOW_SENDER1
1859.269	FAST_SENDER	N/A
1861.269	FAST_SENDER	N/A
1863.269	FAST_SENDER	N/A
1864.908	SLOW_SENDER1	N/A
1865.269	FAST_SENDER	N/A
1865.688	RECEIVER	SLOW_SENDER1
1867.269	FAST_SENDER	N/A
1872.760	RECEIVER	FAST_SENDER
1873.092	SLOW_SENDER1	N/A
1873.843	RECEIVER	SLOW_SENDER1
1875.167	FAST_SENDER	N/A
1881.183	RECEIVER	FAST_SENDER
1881.274	SLOW_SENDER1	N/A
1882.042	RECEIVER	SLOW_SENDER1
1883.624	FAST_SENDER	N/A
1889.460	SLOW_SENDER1	N/A
1889.545	RECEIVER	FAST_SENDER
1890.185	RECEIVER	SLOW_SENDER1
1891.964	FAST_SENDER	N/A
1897.586	SLOW_SENDER1	N/A
1897.957	RECEIVER	FAST_SENDER
1905.852	FAST_SENDER	N/A
1907.852	FAST_SENDER	N/A
1909.852	FAST_SENDER	N/A
1911.852	FAST_SENDER	N/A
1913.852	FAST_SENDER	N/A
1915.852	FAST_SENDER	N/A
1917.852	FAST_SENDER	N/A
1919.852	FAST_SENDER	N/A
1926.008	RECEIVER	FAST_SENDER
1928.416	FAST_SENDER	N/A
1938.952	RECEIVER	FAST_SENDER
1941.368	FAST_SENDER	N/A
1947.434	RECEIVER	FAST_SENDER
1949.860	FAST_SENDER	N/A
1955.831	RECEIVER	FAST_SENDER
1958.242	FAST_SENDER	N/A
1963.916	RECEIVER	FAST_SENDER
1966.324	FAST_SENDER	N/A
1972.273	RECEIVER	FAST_SENDER
1974.693	FAST_SENDER	N/A
1980.835	RECEIVER	FAST_SENDER
1983.252	FAST_SENDER	N/A
1989.348	RECEIVER	FAST_SENDER
1991.778	FAST_SENDER	N/A
1992.493	RECEIVER	FAST_SENDER
1994.902	FAST_SENDER	N/A
2001.164	RECEIVER	FAST_SENDER
2003.613	FAST_SENDER	N/A
2004.374	RECEIVER	FAST_SENDER
2006.788	FAST_SENDER	N/A
2012.462	RECEIVER	FAST_SENDER
2014.893	FAST_SENDER	N/A
2015.625	RECEIVER	FAST_SENDER
2018.072	FAST_SENDER	N/A
2024.401	RECEIVER	FAST_SENDER
2026.831	FAST_SENDER	N/A
2027.606	RECEIVER	FAST_SENDER
2030.022	FAST_SENDER	N/A
2036.035	RECEIVER	FAST_SENDER
2042.612	FAST_SENDER	N/A
2043.369	RECEIVER	FAST_SENDER
2045.817	FAST_SENDER	N/A
2051.784	RECEIVER	FAST_SENDER
2054.200	FAST_SENDER	N/A
2054.936	RECEIVER	FAST_SENDER
2057.348	FAST_SENDER	N/A
2063.489	RECEIVER	FAST_SENDER
2065.917	FAST_SENDER	N/A
2066.686	RECEIVER	FAST_SENDER
2069.118	FAST_SENDER	N/A
2074.862	RECEIVER	FAST_SENDER
2077.264	FAST_SENDER	N/A
2078.047	RECEIVER	FAST_SENDER
2080.463	FAST_SENDER	N/A
2086.792	RECEIVER	FAST_SENDER
2089.241	FAST_SENDER	N/A
2090.059	RECEIVER	FAST_SENDER
2092.507	FAST_SENDER	N/A
2098.687	RECEIVER	FAST_SENDER
2101.092	FAST_SENDER	N/A
2101.888	RECEIVER	FAST_SENDER
2104.331	FAST_SENDER	N/A
2110.633	RECEIVER	FAST_SENDER
2113.072	FAST_SENDER	N/A
2115.455	RECEIVER	FAST_SENDER
2117.902	FAST_SENDER	N/A
2128.075	RECEIVER	FAST_SENDER
2130.492	FAST_SENDER	N/A
2136.565	RECEIVER	FAST_SENDER
2139.008	FAST_SENDER	N/A
2144.963	RECEIVER	FAST_SENDER
2147.388	FAST_SENDER	N/A
2153.277	RECEIVER	FAST_SENDER
2155.678	FAST_SENDER	N/A
2161.240	RECEIVER	FAST_SENDER
2163.681	FAST_SENDER	N/A
2169.548	RECEIVER	FAST_SENDER
2171.979	FAST_SENDER	N/A
2181.830	SLOW_SENDER1	N/A
2182.505	RECEIVER	FAST_SENDER
2184.938	FAST_SENDER	N/A
2188.302	RECEIVER	SLOW_SENDER1
2190.610	RECEIVER	FAST_SENDER
2193.041	FAST_SENDER	N/A
2198.174	SLOW_SENDER1	N/A
2198.581	RECEIVER	FAST_SENDER
2201.931	RECEIVER	SLOW_SENDER1
2206.046	FAST_SENDER	N/A
2208.046	FAST_SENDER	N/A
2209.364	SLOW_SENDER1	N/A
2210.046	FAST_SENDER	N/A
2210.110	RECEIVER	SLOW_SENDER1
2212.046	FAST_SENDER	N/A
2214.046	FAST_SENDER	N/A
2216.046	FAST_SENDER	N/A
2217.544	SLOW_SENDER1	N/A
2218.046	FAST_SENDER	N/A
2218.305	RECEIVER	SLOW_SENDER1
2220.046	FAST_SENDER	N/A
2225.741	SLOW_SENDER1	N/A
2226.551	RECEIVER	SLOW_SENDER1
2230.341	RECEIVER	FAST_SENDER
2232.757	FAST_SENDER	N/A
2233.961	SLOW_SENDER1	N/A
2234.739	RECEIVER	SLOW_SENDER1
2238.438	RECEIVER	FAST_SENDER
2240.854	FAST_SENDER	N/A
2242.160	SLOW_SENDER1	N/A
2242.953	RECEIVER	SLOW_SENDER1
2247.144	RECEIVER	FAST_SENDER
2249.545	FAST_SENDER	N/A
2250.371	SLOW_SENDER1	N/A
2251.128	RECEIVER	SLOW_SENDER1
2255.632	RECEIVER	FAST_SENDER
2258.047	FAST_SENDER	N/A
2260.047	FAST_SENDER	N/A
2262.047	FAST_SENDER	N/A
2262.047	SLOW_SENDER1	N/A
2262.788	RECEIVER	SLOW_SENDER1
2264.047	FAST_SENDER	N/A
2266.047	FAST_SENDER	N/A
2268.047	FAST_SENDER	N/A
2270.047	FAST_SENDER	N/A
2270.229	SLOW_SENDER1	N/A
2270.979	RECEIVER	SLOW_SENDER1
2272.047	FAST_SENDER	N/A
2277.790	RECEIVER	FAST_SENDER
2278.392	SLOW_SENDER1	N/A
2280.237	FAST_SENDER	N/A
2286.469	RECEIVER	FAST_SENDER
2288.869	FAST_SENDER	N/A
2294.862	RECEIVER	FAST_SENDER
2297.275	FAST_SENDER	N/A
2308.040	RECEIVER	FAST_SENDER
2310.485	FAST_SENDER	N/A
2315.986	RECEIVER	FAST_SENDER
2318.428	FAST_SENDER	N/A
2324.305	RECEIVER	FAST_SENDER
2326.743	FAST_SENDER	N/A
2332.513	RECEIVER	FAST_SENDER
2334.951	FAST_SENDER	N/A
2340.662	RECEIVER	FAST_SENDER
2343.091	FAST_SENDER	N/A
2348.871	RECEIVER	FAST_SENDER
2351.277	FAST_SENDER	N/A
2357.248	RECEIVER	FAST_SENDER
2359.650	FAST_SENDER	N/A
2365.735	RECEIVER	FAST_SENDER
2368.136	FAST_SENDER	N/A
2373.983	RECEIVER	FAST_SENDER
2381.270	FAST_SENDER	N/A
2387.374	RECEIVER	FAST_SENDER
2389.815	FAST_SENDER	N/A
2395.399	RECEIVER	FAST_SENDER
2397.843	FAST_SENDER	N/A
2403.604	RECEIVER	FAST_SENDER
2406.036	FAST_SENDER	N/A
2411.937	RECEIVER	FAST_SENDER
2419.058	FAST_SENDER	N/A
2424.838	RECEIVER	FAST_SENDER
2427.266	FAST_SENDER	N/A
2433.229	RECEIVER	FAST_SENDER
2435.658	FAST_SENDER	N/A
2436.424	RECEIVER	FAST_SENDER
2438.840	FAST_SENDER	N/A
2444.351	RECEIVER	FAST_SENDER
2446.768	FAST_SENDER	N/A
2452.521	RECEIVER	FAST_SENDER
2454.921	FAST_SENDER	N/A
2455.643	RECEIVER	FAST_SENDER
2458.082	FAST_SENDER	N/A
2464.165	RECEIVER	FAST_SENDER
2466.581	FAST_SENDER	N/A
2467.311	RECEIVER	FAST_SENDER
2469.743	FAST_SENDER	N/A
2475.987	RECEIVER	FAST_SENDER
2478.431	FAST_SENDER	N/A
2479.203	RECEIVER	FAST_SENDER
2481.634	FAST_SENDER	N/A
2487.443	RECEIVER	FAST_SENDER
2489.853	FAST_SENDER	N/A
2490.601	RECEIVER	FAST_SENDER
2493.034	FAST_SENDER	N/A
2498.710	RECEIVER	FAST_SENDER
2501.137	FAST_SENDER	N/A
2501.853	RECEIVER	FAST_SENDER
2504.302	FAST_SENDER	N/A
2510.101	RECEIVER	FAST_SENDER
2512.542	FAST_SENDER	N/A
2515.066	RECEIVER	FAST_SENDER
2521.156	FAST_SENDER	N/A
2526.885	RECEIVER	FAST_SENDER
2529.290	FAST_SENDER	N/A
2535.171	RECEIVER	FAST_SENDER
2541.964	FAST_SENDER	N/A
2547.816	RECEIVER	FAST_SENDER
2550.229	FAST_SENDER	N/A
2552.630	SLOW_SENDER1	N/A
2556.473	RECEIVER	FAST_SENDER
2558.377	RECEIVER	SLOW_SENDER1
2558.915	FAST_SENDER	N/A
2560.783	SLOW_SENDER1	N/A
2564.787	RECEIVER	FAST_SENDER
2566.626	RECEIVER	SLOW_SENDER1
2567.236	FAST_SENDER	N/A
2569.236	FAST_SENDER	N/A
2571.236	FAST_SENDER	N/A
2573.236	FAST_SENDER	N/A
2574.054	SLOW_SENDER1	N/A
2574.820	RECEIVER	SLOW_SENDER1
2575.236	FAST_SENDER	N/A
2577.236	FAST_SENDER	N/A
2579.236	FAST_SENDER	N/A
2581.236	FAST_SENDER	N/A
2582.264	SLOW_SENDER1	N/A
2583.014	RECEIVER	SLOW_SENDER1
2587.495	RECEIVER	FAST_SENDER
2589.944	FAST_SENDER	N/A
2590.442	SLOW_SENDER1	N/A
2591.215	RECEIVER	SLOW_SENDER1
2596.109	RECEIVER	FAST_SENDER
2598.519	FAST_SENDER	N/A
2598.648	SLOW_SENDER1	N/A
2599.975	RECEIVER	SLOW_SENDER1
2604.592	RECEIVER	FAST_SENDER
2607.015	FAST_SENDER	N/A
2607.411	SLOW_SENDER1	N/A
2608.131	RECEIVER	SLOW_SENDER1
2613.238	RECEIVER	FAST_SENDER
2615.539	SLOW_SENDER1	N/A
2615.668	FAST_SENDER	N/A
2616.280	RECEIVER	SLOW_SENDER1
2622.191	RECEIVER	FAST_SENDER
2623.700	SLOW_SENDER1	N/A
2624.467	RECEIVER	SLOW_SENDER1
2624.598	FAST_SENDER	N/A
2630.731	RECEIVER	FAST_SENDER
2631.870	SLOW_SENDER1	N/A
2632.644	RECEIVER	SLOW_SENDER1
2633.152	FAST_SENDER	N/A
2639.135	RECEIVER	FAST_SENDER
2640.046	SLOW_SENDER1	N/A
2640.801	RECEIVER	SLOW_SENDER1
2646.335	FAST_SENDER	N/A
2648.212	SLOW_SENDER1	N/A
2649.515	RECEIVER	SLOW_SENDER1
2656.959	SLOW_SENDER1	N/A
2657.088	RECEIVER	FAST_SENDER
2659.533	FAST_SENDER	N/A
2665.367	RECEIVER	FAST_SENDER
2667.768	FAST_SENDER	N/A
2673.866	RECEIVER	FAST_SENDER
2676.296	FAST_SENDER	N/A
2681.971	RECEIVER	FAST_SENDER
2684.414	FAST_SENDER	N/A
2690.455	RECEIVER	FAST_SENDER
2692.875	FAST_SENDER	N/A
2699.223	RECEIVER	FAST_SENDER
2701.640	FAST_SENDER	N/A
2707.746	RECEIVER	FAST_SENDER
2710.162	FAST_SENDER	N/A
2715.975	RECEIVER	FAST_SENDER
2718.412	FAST_SENDER	N/A
2724.476	RECEIVER	FAST_SENDER
2726.907	FAST_SENDER	N/A
2732.907	RECEIVER	FAST_SENDER
2739.881	FAST_SENDER	N/A
2745.775	RECEIVER	FAST_SENDER
2748.220	FAST_SENDER	N/A
2753.999	RECEIVER	FAST_SENDER
2756.426	FAST_SENDER	N/A
2757.135	RECEIVER	FAST_SENDER
2759.543	FAST_SENDER	N/A
2765.146	RECEIVER	FAST_SENDER
2767.585	FAST_SENDER	N/A
2768.350	RECEIVER	FAST_SENDER
2776.071	FAST_SENDER	N/A
2776.858	RECEIVER	FAST_SENDER
2779.264	FAST_SENDER	N/A
2785.121	RECEIVER	FAST_SENDER
2787.545	FAST_SENDER	N/A
2788.325	RECEIVER	FAST_SENDER
2790.745	FAST_SENDER	N/A
2796.693	RECEIVER	FAST_SENDER
2799.111	FAST_SENDER	N/A
2799.850	RECEIVER	FAST_SENDER
2802.292	FAST_SENDER	N/A
2808.220	RECEIVER	FAST_SENDER
2810.647	FAST_SENDER	N/A
2811.425	RECEIVER	FAST_SENDER
2813.865	FAST_SENDER	N/A
2819.744	RECEIVER	FAST_SENDER
2822.157	FAST_SENDER	N/A
2822.927	RECEIVER	FAST_SENDER
2825.351	FAST_SENDER	N/A
2831.463	RECEIVER	FAST_SENDER
2833.912	FAST_SENDER	N/A
2834.677	RECEIVER	FAST_SENDER
2837.109	FAST_SENDER	N/A
2843.121	RECEIVER	FAST_SENDER
2845.562	FAST_SENDER	N/A
2846.335	RECEIVER	FAST_SENDER
2848.740	FAST_SENDER	N/A
2854.504	RECEIVER	FAST_SENDER
2856.947	FAST_SENDER	N/A
2857.675	RECEIVER	FAST_SENDER
2860.090	FAST_SENDER	N/A
2866.169	RECEIVER	FAST_SENDER
2868.583	FAST_SENDER	N/A
2869.291	RECEIVER	FAST_SENDER
2871.733	FAST_SENDER	N/A
2877.512	RECEIVER	FAST_SENDER
2879.941	FAST_SENDER	N/A
2880.712	RECEIVER	FAST_SENDER
2888.436	FAST_SENDER	N/A
2889.197	RECEIVER	FAST_SENDER
2891.621	FAST_SENDER	N/A
2897.600	RECEIVER	FAST_SENDER
2900.009	FAST_SENDER	N/A
2900.788	RECEIVER	FAST_SENDER
2903.200	FAST_SENDER	N/A
2908.950	RECEIVER	FAST_SENDER
2911.360	FAST_SENDER	N/A
2912.133	RECEIVER	FAST_SENDER
2914.578	FAST_SENDER	N/A
2920.378	RECEIVER	FAST_SENDER
2922.801	FAST_SENDER	N/A
2923.565	RECEIVER	FAST_SENDER
2931.504	FAST_SENDER	N/A
2932.273	RECEIVER	FAST_SENDER
2934.681	FAST_SENDER	N/A
2940.715	RECEIVER	FAST_SENDER
2940.950	SLOW_SENDER1	N/A
2941.745	RECEIVER	SLOW_SENDER1
2943.134	FAST_SENDER	N/A
2944.180	SLOW_SENDER1	N/A
2948.846	RECEIVER	FAST_SENDER
2951.278	FAST_SENDER	N/A
2951.882	RECEIVER	SLOW_SENDER1
2957.303	SLOW_SENDER1	N/A
2957.942	RECEIVER	FAST_SENDER
2960.054	RECEIVER	SLOW_SENDER1
2960.352	FAST_SENDER	N/A
2965.503	SLOW_SENDER1	N/A
2966.285	RECEIVER	SLOW_SENDER1
2973.418	FAST_SENDER	N/A
2973.685	SLOW_SENDER1	N/A
2974.421	RECEIVER	SLOW_SENDER1
2979.497	RECEIVER	FAST_SENDER
2981.844	SLOW_SENDER1	N/A
2981.917	FAST_SENDER	N/A
2982.579	RECEIVER	SLOW_SENDER1
2988.279	RECEIVER	FAST_SENDER
2990.001	SLOW_SENDER1	N/A
2990.698	FAST_SENDER	N/A
2990.799	RECEIVER	SLOW_SENDER1
2996.875	RECEIVER	FAST_SENDER
2998.240	SLOW_SENDER1	N/A
2998.983	RECEIVER	SLOW_SENDER1
2999.301	FAST_SENDER	N/A
3005.516	RECEIVER	FAST_SENDER
3006.427	SLOW_SENDER1	N/A
3007.200	RECEIVER	SLOW_SENDER1
3007.953	FAST_SENDER	N/A
3013.882	RECEIVER	FAST_SENDER
3014.610	SLOW_SENDER1	N/A
3015.403	RECEIVER	SLOW_SENDER1
3016.284	FAST_SENDER	N/A
3022.177	RECEIVER	FAST_SENDER
3022.837	SLOW_SENDER1	N/A
3023.577	RECEIVER	SLOW_SENDER1
3024.578	FAST_SENDER	N/A
3030.365	RECEIVER	FAST_SENDER
3030.986	SLOW_SENDER1	N/A
3031.730	RECEIVER	SLOW_SENDER1
3032.782	FAST_SENDER	N/A
3038.712	RECEIVER	FAST_SENDER
3039.179	SLOW_SENDER1	N/A
3039.965	RECEIVER	SLOW_SENDER1
3041.113	FAST_SENDER	N/A
3047.415	SLOW_SENDER1	N/A
3047.476	RECEIVER	FAST_SENDER
3048.203	RECEIVER	SLOW_SENDER1
3049.909	FAST_SENDER	N/A
3055.645	SLOW_SENDER1	N/A
3055.657	RECEIVER	FAST_SENDER
3056.415	RECEIVER	SLOW_SENDER1
3058.083	FAST_SENDER	N/A
3063.636	RECEIVER	FAST_SENDER
3063.857	SLOW_SENDER1	N/A
3064.628	RECEIVER	SLOW_SENDER1
3066.086	FAST_SENDER	N/A
3071.648	RECEIVER	FAST_SENDER
3072.073	SLOW_SENDER1	N/A
3072.874	RECEIVER	SLOW_SENDER1
3074.070	FAST_SENDER	N/A
3079.923	RECEIVER	FAST_SENDER
3082.324	FAST_SENDER	N/A
3087.947	RECEIVER	FAST_SENDER
3090.357	FAST_SENDER	N/A
3096.024	RECEIVER	FAST_SENDER
3098.442	FAST_SENDER	N/A
3104.308	RECEIVER	FAST_SENDER
3106.748	FAST_SENDER	N/A
3112.574	RECEIVER	FAST_SENDER
3115.014	FAST_SENDER	N/A
3121.137	RECEIVER	FAST_SENDER
3123.557	FAST_SENDER	N/A
3129.762	RECEIVER	FAST_SENDER
3132.192	FAST_SENDER	N/A
3137.949	RECEIVER	FAST_SENDER
3140.382	FAST_SENDER	N/A
3146.285	RECEIVER	FAST_SENDER
3148.717	FAST_SENDER	N/A
3154.620	RECEIVER	FAST_SENDER
3157.036	FAST_SENDER	N/A
3162.757	RECEIVER	FAST_SENDER
3165.197	FAST_SENDER	N/A
3171.123	RECEIVER	FAST_SENDER
3173.543	FAST_SENDER	N/A
3179.338	RECEIVER	FAST_SENDER
3181.767	FAST_SENDER	N/A
3187.571	RECEIVER	FAST_SENDER
3189.993	FAST_SENDER	N/A
3195.885	RECEIVER	FAST_SENDER
3198.332	FAST_SENDER	N/A
3199.105	RECEIVER	FAST_SENDER
3201.553	FAST_SENDER	N/A
3207.268	RECEIVER	FAST_SENDER
3209.717	FAST_SENDER	N/A
3210.471	RECEIVER	FAST_SENDER
3212.907	FAST_SENDER	N/A
3218.821	RECEIVER	FAST_SENDER
3221.263	FAST_SENDER	N/A
3222.042	RECEIVER	FAST_SENDER
3229.503	FAST_SENDER	N/A
3235.711	RECEIVER	FAST_SENDER
3238.161	FAST_SENDER	N/A
3238.921	RECEIVER	FAST_SENDER
3241.333	FAST_SENDER	N/A
3247.235	RECEIVER	FAST_SENDER
3249.636	FAST_SENDER	N/A
3250.403	RECEIVER	FAST_SENDER
3252.817	FAST_SENDER	N/A
3258.743	RECEIVER	FAST_SENDER
3261.149	FAST_SENDER	N/A
3261.910	RECEIVER	FAST_SENDER
3269.626	FAST_SENDER	N/A
3270.412	RECEIVER	FAST_SENDER
3272.821	FAST_SENDER	N/A
3278.773	RECEIVER	FAST_SENDER
3281.175	FAST_SENDER	N/A
3281.934	RECEIVER	FAST_SENDER
3284.370	FAST_SENDER	N/A
3290.296	RECEIVER	FAST_SENDER
3292.735	FAST_SENDER	N/A
3295.084	RECEIVER	FAST_SENDER
3297.510	FAST_SENDER	N/A
3303.244	RECEIVER	FAST_SENDER
3305.654	FAST_SENDER	N/A
3311.164	RECEIVER	FAST_SENDER
3313.566	FAST_SENDER	N/A
3319.194	RECEIVER	FAST_SENDER
3321.634	FAST_SENDER	N/A
3327.732	RECEIVER	FAST_SENDER
3330.159	FAST_SENDER	N/A
3336.243	RECEIVER	FAST_SENDER
3338.664	FAST_SENDER	N/A
3339.478	RECEIVER	FAST_SENDER
3341.900	FAST_SENDER	N/A
3347.621	RECEIVER	FAST_SENDER
3350.021	FAST_SENDER	N/A
3350.778	RECEIVER	FAST_SENDER
3353.217	FAST_SENDER	N/A
3354.450	SLOW_SENDER1	N/A
3359.128	RECEIVER	FAST_SENDER
3361.536	FAST_SENDER	N/A
3362.286	RECEIVER	FAST_SENDER
3364.724	FAST_SENDER	N/A
3365.439	RECEIVER	SLOW_SENDER1
3370.846	SLOW_SENDER1	N/A
3371.498	RECEIVER	FAST_SENDER
3373.935	FAST_SENDER	N/A
3375.484	RECEIVER	SLOW_SENDER1
3375.935	FAST_SENDER	N/A
3377.935	FAST_SENDER	N/A
3379.935	FAST_SENDER	N/A
3381.935	FAST_SENDER	N/A
3382.929	SLOW_SENDER1	N/A
3383.697	RECEIVER	SLOW_SENDER1
3383.935	FAST_SENDER	N/A
3385.935	FAST_SENDER	N/A
3387.935	FAST_SENDER	N/A
3391.108	SLOW_SENDER1	N/A
3391.867	RECEIVER	SLOW_SENDER1
3399.304	SLOW_SENDER1	N/A
3400.694	FAST_SENDER	N/A
3401.445	RECEIVER	SLOW_SENDER1
3407.044	RECEIVER	FAST_SENDER
3408.873	SLOW_SENDER1	N/A
3409.488	FAST_SENDER	N/A
3410.227	RECEIVER	FAST_SENDER
3412.575	RECEIVER	SLOW_SENDER1
3412.651	FAST_SENDER	N/A
3414.651	FAST_SENDER	N/A
3416.651	FAST_SENDER	N/A
3418.651	FAST_SENDER	N/A
3419.996	SLOW_SENDER1	N/A
3420.651	FAST_SENDER	N/A
3422.087	RECEIVER	SLOW_SENDER1
3422.651	FAST_SENDER	N/A
3424.651	FAST_SENDER	N/A
3426.651	FAST_SENDER	N/A
3432.834	RECEIVER	FAST_SENDER
3435.257	FAST_SENDER	N/A
3436.051	RECEIVER	FAST_SENDER
3438.493	FAST_SENDER	N/A
3444.618	RECEIVER	FAST_SENDER
3447.041	FAST_SENDER	N/A
3447.818	RECEIVER	FAST_SENDER
3450.243	FAST_SENDER	N/A
3455.896	RECEIVER	FAST_SENDER
3458.316	FAST_SENDER	N/A
3459.057	RECEIVER	FAST_SENDER
3461.485	FAST_SENDER	N/A
3467.263	RECEIVER	FAST_SENDER
3469.681	FAST_SENDER	N/A
3470.429	RECEIVER	FAST_SENDER
3472.836	FAST_SENDER	N/A
3478.683	RECEIVER	FAST_SENDER
3481.090	FAST_SENDER	N/A
3481.842	RECEIVER	FAST_SENDER
3484.252	FAST_SENDER	N/A
3490.175	RECEIVER	FAST_SENDER
3492.602	FAST_SENDER	N/A
3493.356	RECEIVER	FAST_SENDER
3495.784	FAST_SENDER	N/A
3501.849	RECEIVER	FAST_SENDER
3504.285	FAST_SENDER	N/A
3505.036	RECEIVER	FAST_SENDER
3507.466	FAST_SENDER	N/A
3513.320	RECEIVER	FAST_SENDER
3515.739	FAST_SENDER	N/A
3516.504	RECEIVER	FAST_SENDER
3518.907	FAST_SENDER	N/A
3524.751	RECEIVER	FAST_SENDER
3527.165	FAST_SENDER	N/A
3527.969	RECEIVER	FAST_SENDER
3530.370	FAST_SENDER	N/A
3536.143	RECEIVER	FAST_SENDER
3538.564	FAST_SENDER	N/A
3539.335	RECEIVER	FAST_SENDER
3541.736	FAST_SENDER	N/A
3547.563	RECEIVER	FAST_SENDER
3549.968	FAST_SENDER	N/A
3550.752	RECEIVER	FAST_SENDER
3553.183	FAST_SENDER	N/A
3558.721	RECEIVER	FAST_SENDER
3561.151	FAST_SENDER	N/A
3561.923	RECEIVER	FAST_SENDER
3564.362	FAST_SENDER	N/A
3570.372	RECEIVER	FAST_SENDER
3572.809	FAST_SENDER	N/A
3573.602	RECEIVER	FAST_SENDER
3576.037	FAST_SENDER	N/A
3581.966	RECEIVER	FAST_SENDER
3584.408	FAST_SENDER	N/A
3585.137	RECEIVER	FAST_SENDER
3587.552	FAST_SENDER	N/A
3593.332	RECEIVER	FAST_SENDER
3595.765	FAST_SENDER	N/A
3596.510	RECEIVER	FAST_SENDER
3598.924	FAST_SENDER	N/A
3609.306	RECEIVER	FAST_SENDER
3611.706	FAST_SENDER	N/A
3612.494	RECEIVER	FAST_SENDER
3614.918	FAST_SENDER	N/A
3621.003	RECEIVER	FAST_SENDER
3623.424	FAST_SENDER	N/A
3624.172	RECEIVER	FAST_SENDER
3626.603	FAST_SENDER	N/A
3632.639	RECEIVER	FAST_SENDER
3635.041	FAST_SENDER	N/A
3635.813	RECEIVER	FAST_SENDER
3638.220	FAST_SENDER	N/A
3644.008	RECEIVER	FAST_SENDER
3646.419	FAST_SENDER	N/A
3647.135	RECEIVER	FAST_SENDER
3649.568	FAST_SENDER	N/A
3655.558	RECEIVER	FAST_SENDER
3657.960	FAST_SENDER	N/A
3658.739	RECEIVER	FAST_SENDER
3661.180	FAST_SENDER	N/A
3667.235	RECEIVER	FAST_SENDER
3669.674	FAST_SENDER	N/A
3670.445	RECEIVER	FAST_SENDER
3672.849	FAST_SENDER	N/A
3678.616	RECEIVER	FAST_SENDER
3681.051	FAST_SENDER	N/A
3681.783	RECEIVER	FAST_SENDER
3684.195	FAST_SENDER	N/A
3690.023	RECEIVER	FAST_SENDER
3692.449	FAST_SENDER	N/A
3693.226	RECEIVER	FAST_SENDER
3695.629	FAST_SENDER	N/A
3701.587	RECEIVER	FAST_SENDER
3703.660	SLOW_SENDER1	N/A
3704.034	FAST_SENDER	N/A
3704.463	RECEIVER	SLOW_SENDER1
3712.473	SLOW_SENDER1	N/A
3713.211	RECEIVER	SLOW_SENDER1
3715.107	RECEIVER	FAST_SENDER
3715.627	SLOW_SENDER1	N/A
3716.411	RECEIVER	SLOW_SENDER1
3717.516	FAST_SENDER	N/A
3721.847	SLOW_SENDER1	N/A
3723.689	RECEIVER	FAST_SENDER
3725.764	RECEIVER	SLOW_SENDER1
3731.612	FAST_SENDER	N/A
3733.180	SLOW_SENDER1	N/A
3733.612	FAST_SENDER	N/A
3733.923	RECEIVER	SLOW_SENDER1
3737.688	FAST_SENDER	N/A
3739.688	FAST_SENDER	N/A
3741.688	FAST_SENDER	N/A
3743.688	FAST_SENDER	N/A
3744.407	SLOW_SENDER1	N/A
3745.144	RECEIVER	SLOW_SENDER1
3745.688	FAST_SENDER	N/A
3749.149	FAST_SENDER	N/A
3751.149	FAST_SENDER	N/A
3753.149	FAST_SENDER	N/A
3755.149	FAST_SENDER	N/A
3756.169	SLOW_SENDER1	N/A
3757.149	FAST_SENDER	N/A
3759.149	FAST_SENDER	N/A
3761.149	FAST_SENDER	N/A
3763.149	FAST_SENDER	N/A
3769.384	RECEIVER	FAST_SENDER
3771.791	FAST_SENDER	N/A
3782.340	RECEIVER	FAST_SENDER
3784.760	FAST_SENDER	N/A
3790.978	RECEIVER	FAST_SENDER
3793.421	FAST_SENDER	N/A
3806.139	FAST_SENDER	N/A
3812.280	RECEIVER	FAST_SENDER
3814.704	FAST_SENDER	N/A
3820.915	RECEIVER	FAST_SENDER
3823.322	FAST_SENDER	N/A
3829.339	RECEIVER	FAST_SENDER
3831.752	FAST_SENDER	N/A
3837.443	RECEIVER	FAST_SENDER
3839.872	FAST_SENDER	N/A
3845.688	RECEIVER	FAST_SENDER
3848.124	FAST_SENDER	N/A
3854.379	RECEIVER	FAST_SENDER
3856.789	FAST_SENDER	N/A
3862.636	RECEIVER	FAST_SENDER
3865.074	FAST_SENDER	N/A
3870.741	RECEIVER	FAST_SENDER
3873.167	FAST_SENDER	N/A
3878.922	RECEIVER	FAST_SENDER
3881.335	FAST_SENDER	N/A
3894.543	FAST_SENDER	N/A
3900.467	RECEIVER	FAST_SENDER
3902.912	FAST_SENDER	N/A
3908.866	RECEIVER	FAST_SENDER
3911.275	FAST_SENDER	N/A
3912.032	RECEIVER	FAST_SENDER
3914.437	FAST_SENDER	N/A
3920.451	RECEIVER	FAST_SENDER
3922.858	FAST_SENDER	N/A
3923.586	RECEIVER	FAST_SENDER
3926.020	FAST_SENDER	N/A
3931.952	RECEIVER	FAST_SENDER
3934.355	FAST_SENDER	N/A
3935.166	RECEIVER	FAST_SENDER
3937.566	FAST_SENDER	N/A
3943.587	RECEIVER	FAST_SENDER
3945.989	FAST_SENDER	N/A
3946.745	RECEIVER	FAST_SENDER
3949.183	FAST_SENDER	N/A
3954.794	RECEIVER	FAST_SENDER
3957.235	FAST_SENDER	N/A
3958.028	RECEIVER	FAST_SENDER
3960.439	FAST_SENDER	N/A
3966.258	RECEIVER	FAST_SENDER
3968.677	FAST_SENDER	N/A
3969.416	RECEIVER	FAST_SENDER
3971.818	FAST_SENDER	N/A
3977.643	RECEIVER	FAST_SENDER
3980.064	FAST_SENDER	N/A
3980.849	RECEIVER	FAST_SENDER
3983.288	FAST_SENDER	N/A
3989.524	RECEIVER	FAST_SENDER
3996.032	FAST_SENDER	N/A
3996.803	RECEIVER	FAST_SENDER
3999.236	FAST_SENDER	N/A
4005.303	RECEIVER	FAST_SENDER
4007.745	FAST_SENDER	N/A
4008.560	RECEIVER	FAST_SENDER
4010.994	FAST_SENDER	N/A
4016.743	RECEIVER	FAST_SENDER
4019.186	FAST_SENDER	N/A
4019.976	RECEIVER	FAST_SENDER
4022.407	FAST_SENDER	N/A
4028.644	RECEIVER	FAST_SENDER
4031.069	FAST_SENDER	N/A
4033.487	RECEIVER	FAST_SENDER
4035.937	FAST_SENDER	N/A
4040.150	SLOW_SENDER1	N/A
4046.107	RECEIVER	SLOW_SENDER1
4048.519	SLOW_SENDER1	N/A
4048.810	FAST_SENDER	N/A
4052.604	RECEIVER	SLOW_SENDER1
4055.013	RECEIVER	FAST_SENDER
4057.444	FAST_SENDER	N/A
4058.046	SLOW_SENDER1	N/A
4058.795	RECEIVER	SLOW_SENDER1
4059.444	FAST_SENDER	N/A
4061.444	FAST_SENDER	N/A
4063.444	FAST_SENDER	N/A
4064.220	SLOW_SENDER1	N/A
4064.953	RECEIVER	SLOW_SENDER1
4065.444	FAST_SENDER	N/A
4067.444	FAST_SENDER	N/A
4069.444	FAST_SENDER	N/A
4071.444	FAST_SENDER	N/A
4072.383	SLOW_SENDER1	N/A
4073.170	RECEIVER	SLOW_SENDER1
4077.474	RECEIVER	FAST_SENDER
4079.917	FAST_SENDER	N/A
4080.619	SLOW_SENDER1	N/A
4081.395	RECEIVER	SLOW_SENDER1
4085.860	RECEIVER	FAST_SENDER
4088.295	FAST_SENDER	N/A
4088.820	SLOW_SENDER1	N/A
4089.591	RECEIVER	SLOW_SENDER1
4094.307	RECEIVER	FAST_SENDER
4096.741	FAST_SENDER	N/A
4097.022	SLOW_SENDER1	N/A
4097.815	RECEIVER	SLOW_SENDER1
4102.666	RECEIVER	FAST_SENDER
4105.100	FAST_SENDER	N/A
4105.244	SLOW_SENDER1	N/A
4106.556	RECEIVER	SLOW_SENDER1
4111.272	RECEIVER	FAST_SENDER
4113.714	FAST_SENDER	N/A
4114.004	SLOW_SENDER1	N/A
4114.781	RECEIVER	SLOW_SENDER1
4119.454	RECEIVER	FAST_SENDER
4121.859	FAST_SENDER	N/A
4122.215	SLOW_SENDER1	N/A
4122.970	RECEIVER	SLOW_SENDER1
4127.771	RECEIVER	FAST_SENDER
4130.186	FAST_SENDER	N/A
4130.370	SLOW_SENDER1	N/A
4131.109	RECEIVER	SLOW_SENDER1
4136.403	RECEIVER	FAST_SENDER
4138.539	SLOW_SENDER1	N/A
4138.807	FAST_SENDER	N/A
4145.271	RECEIVER	FAST_SENDER
4147.681	FAST_SENDER	N/A
4149.681	FAST_SENDER	N/A
4151.681	FAST_SENDER	N/A
4153.681	FAST_SENDER	N/A
4155.681	FAST_SENDER	N/A
4157.681	FAST_SENDER	N/A
4159.681	FAST_SENDER	N/A
4161.681	FAST_SENDER	N/A
4167.791	RECEIVER	FAST_SENDER
4170.229	FAST_SENDER	N/A
4176.206	RECEIVER	FAST_SENDER
4178.652	FAST_SENDER	N/A
4184.326	RECEIVER	FAST_SENDER
4186.726	FAST_SENDER	N/A
4192.718	RECEIVER	FAST_SENDER
4195.148	FAST_SENDER	N/A
4201.331	RECEIVER	FAST_SENDER
4203.746	FAST_SENDER	N/A
4209.882	RECEIVER	FAST_SENDER
4212.290	FAST_SENDER	N/A
4222.616	RECEIVER	FAST_SENDER
4225.064	FAST_SENDER	N/A
4231.024	RECEIVER	FAST_SENDER
4233.473	FAST_SENDER	N/A
4239.383	RECEIVER	FAST_SENDER
4241.798	FAST_SENDER	N/A
4247.352	RECEIVER	FAST_SENDER
4249.802	FAST_SENDER	N/A
4255.703	RECEIVER	FAST_SENDER
4258.138	FAST_SENDER	N/A
4258.909	RECEIVER	FAST_SENDER
4261.319	FAST_SENDER	N/A
4267.165	RECEIVER	FAST_SENDER
4269.593	FAST_SENDER	N/A
4271.732	RECEIVER	FAST_SENDER
4274.166	FAST_SENDER	N/A
4280.181	RECEIVER	FAST_SENDER
4282.626	FAST_SENDER	N/A
4288.846	RECEIVER	FAST_SENDER
4291.247	FAST_SENDER	N/A
4296.890	RECEIVER	FAST_SENDER
4299.331	FAST_SENDER	N/A
4304.855	RECEIVER	FAST_SENDER
4307.259	FAST_SENDER	N/A
4312.964	RECEIVER	FAST_SENDER
4315.397	FAST_SENDER	N/A
4316.156	RECEIVER	FAST_SENDER
4318.600	FAST_SENDER	N/A
4324.470	RECEIVER	FAST_SENDER
4326.888	FAST_SENDER	N/A
4327.673	RECEIVER	FAST_SENDER
4330.073	FAST_SENDER	N/A
4336.158	RECEIVER	FAST_SENDER
4338.562	FAST_SENDER	N/A
4339.325	RECEIVER	FAST_SENDER
4341.754	FAST_SENDER	N/A
4348.116	RECEIVER	FAST_SENDER
4350.534	FAST_SENDER	N/A
4351.283	RECEIVER	FAST_SENDER
4353.712	FAST_SENDER	N/A
4359.258	RECEIVER	FAST_SENDER
4361.661	FAST_SENDER	N/A
4362.393	RECEIVER	FAST_SENDER
4364.836	FAST_SENDER	N/A
4370.694	RECEIVER	FAST_SENDER
4373.100	FAST_SENDER	N/A
4375.442	RECEIVER	FAST_SENDER
4377.888	FAST_SENDER	N/A
4383.638	RECEIVER	FAST_SENDER
4386.040	FAST_SENDER	N/A
4391.771	RECEIVER	FAST_SENDER
4394.210	FAST_SENDER	N/A
4400.202	RECEIVER	FAST_SENDER
4402.622	FAST_SENDER	N/A
4408.078	RECEIVER	FAST_SENDER
4410.507	FAST_SENDER	N/A
4411.252	RECEIVER	FAST_SENDER
4413.699	FAST_SENDER	N/A
4419.635	RECEIVER	FAST_SENDER
4422.052	FAST_SENDER	N/A
4422.846	RECEIVER	FAST_SENDER
4423.200	SLOW_SENDER1	N/A
4425.252	FAST_SENDER	N/A
4429.645	RECEIVER	SLOW_SENDER1
4432.076	SLOW_SENDER1	N/A
4432.829	RECEIVER	SLOW_SENDER1
4436.094	RECEIVER	FAST_SENDER
4438.263	SLOW_SENDER1	N/A
4438.514	FAST_SENDER	N/A
4439.018	RECEIVER	SLOW_SENDER1
4444.459	SLOW_SENDER1	N/A
4444.870	RECEIVER	FAST_SENDER
4448.216	RECEIVER	SLOW_SENDER1
4452.405	FAST_SENDER	N/A
4454.405	FAST_SENDER	N/A
4455.638	SLOW_SENDER1	N/A
4456.405	FAST_SENDER	N/A
4456.414	RECEIVER	SLOW_SENDER1
4458.405	FAST_SENDER	N/A
4460.405	FAST_SENDER	N/A
4462.405	FAST_SENDER	N/A
4463.837	SLOW_SENDER1	N/A
4464.405	FAST_SENDER	N/A
4464.612	RECEIVER	SLOW_SENDER1
4466.405	FAST_SENDER	N/A
4472.048	SLOW_SENDER1	N/A
4472.146	RECEIVER	FAST_SENDER
4472.831	RECEIVER	SLOW_SENDER1
4474.593	FAST_SENDER	N/A
4480.281	SLOW_SENDER1	N/A
4481.003	RECEIVER	SLOW_SENDER1
4484.443	RECEIVER	FAST_SENDER
4486.887	FAST_SENDER	N/A
4488.408	SLOW_SENDER1	N/A
4492.116	RECEIVER	SLOW_SENDER1
4493.507	RECEIVER	FAST_SENDER
4495.922	FAST_SENDER	N/A
4497.922	FAST_SENDER	N/A
4499.541	SLOW_SENDER1	N/A
4499.922	FAST_SENDER	N/A
4500.331	RECEIVER	SLOW_SENDER1
4501.922	FAST_SENDER	N/A
4503.922	FAST_SENDER	N/A
4505.922	FAST_SENDER	N/A
4507.766	SLOW_SENDER1	N/A
4507.922	FAST_SENDER	N/A
4508.519	RECEIVER	SLOW_SENDER1
4509.922	FAST_SENDER	N/A
4515.760	RECEIVER	FAST_SENDER
4515.933	SLOW_SENDER1	N/A
4516.687	RECEIVER	SLOW_SENDER1
4518.178	FAST_SENDER	N/A
4523.878	RECEIVER	FAST_SENDER
4524.126	SLOW_SENDER1	N/A
4524.896	RECEIVER	SLOW_SENDER1
4526.322	FAST_SENDER	N/A
4532.726	RECEIVER	FAST_SENDER
4535.126	FAST_SENDER	N/A
4540.992	RECEIVER	FAST_SENDER
4543.405	FAST_SENDER	N/A
4549.044	RECEIVER	FAST_SENDER
4551.449	FAST_SENDER	N/A
4557.029	RECEIVER	FAST_SENDER
4559.465	FAST_SENDER	N/A
4565.087	RECEIVER	FAST_SENDER
4567.533	FAST_SENDER	N/A
4573.598	RECEIVER	FAST_SENDER
4576.022	FAST_SENDER	N/A
4581.618	RECEIVER	FAST_SENDER
4584.059	FAST_SENDER	N/A
4590.292	RECEIVER	FAST_SENDER
4592.697	FAST_SENDER	N/A
4598.867	RECEIVER	FAST_SENDER
4601.271	FAST_SENDER	N/A
4607.448	RECEIVER	FAST_SENDER
4609.869	FAST_SENDER	N/A
4616.174	RECEIVER	FAST_SENDER
4618.584	FAST_SENDER	N/A
4624.575	RECEIVER	FAST_SENDER
4626.993	FAST_SENDER	N/A
4633.359	RECEIVER	FAST_SENDER
4635.776	FAST_SENDER	N/A
4641.528	RECEIVER	FAST_SENDER
4643.948	FAST_SENDER	N/A
4644.723	RECEIVER	FAST_SENDER
4647.140	FAST_SENDER	N/A
4652.713	RECEIVER	FAST_SENDER
4655.159	FAST_SENDER	N/A
4655.938	RECEIVER	FAST_SENDER
4658.350	FAST_SENDER	N/A
4664.322	RECEIVER	FAST_SENDER
4666.722	FAST_SENDER	N/A
4667.476	RECEIVER	FAST_SENDER
4669.897	FAST_SENDER	N/A
4675.672	RECEIVER	FAST_SENDER
4678.092	FAST_SENDER	N/A
4678.892	RECEIVER	FAST_SENDER
4686.436	FAST_SENDER	N/A
4691.991	RECEIVER	FAST_SENDER
4694.400	FAST_SENDER	N/A
4696.625	RECEIVER	FAST_SENDER
4699.032	FAST_SENDER	N/A
4704.667	RECEIVER	FAST_SENDER
4707.075	FAST_SENDER	N/A
4707.837	RECEIVER	FAST_SENDER
4710.237	FAST_SENDER	N/A
4716.275	RECEIVER	FAST_SENDER
4718.722	FAST_SENDER	N/A
4719.516	RECEIVER	FAST_SENDER
4721.933	FAST_SENDER	N/A
4727.877	RECEIVER	FAST_SENDER
4730.285	FAST_SENDER	N/A
4731.039	RECEIVER	FAST_SENDER
4733.483	FAST_SENDER	N/A
4739.291	RECEIVER	FAST_SENDER
4741.714	FAST_SENDER	N/A
4742.503	RECEIVER	FAST_SENDER
4744.950	FAST_SENDER	N/A
4750.897	RECEIVER	FAST_SENDER
4753.315	FAST_SENDER	N/A
4754.076	RECEIVER	FAST_SENDER
4756.513	FAST_SENDER	N/A
4762.404	RECEIVER	FAST_SENDER
4764.809	FAST_SENDER	N/A
4765.563	RECEIVER	FAST_SENDER
4767.973	FAST_SENDER	N/A
4773.614	RECEIVER	FAST_SENDER
4776.036	FAST_SENDER	N/A
4776.767	RECEIVER	FAST_SENDER
4779.170	FAST_SENDER	N/A
4785.233	RECEIVER	FAST_SENDER
4787.677	FAST_SENDER	N/A
4788.451	RECEIVER	FAST_SENDER
4790.891	FAST_SENDER	N/A
4796.538	RECEIVER	FAST_SENDER
4798.987	FAST_SENDER	N/A
4799.769	RECEIVER	FAST_SENDER
4802.193	FAST_SENDER	N/A
4806.430	SLOW_SENDER1	N/A
4807.837	RECEIVER	FAST_SENDER
4808.620	RECEIVER	SLOW_SENDER1
4810.245	FAST_SENDER	N/A
4811.027	SLOW_SENDER1	N/A
4815.209	RECEIVER	SLOW_SENDER1
4820.637	SLOW_SENDER1	N/A
4822.767	RECEIVER	SLOW_SENDER1
4822.830	FAST_SENDER	N/A
4824.830	FAST_SENDER	N/A
4826.830	FAST_SENDER	N/A
4828.192	SLOW_SENDER1	N/A
4828.830	FAST_SENDER	N/A
4828.921	RECEIVER	SLOW_SENDER1
4830.830	FAST_SENDER	N/A
4832.830	FAST_SENDER	N/A
4834.830	FAST_SENDER	N/A
4836.341	SLOW_SENDER1	N/A
4836.830	FAST_SENDER	N/A
4837.560	RECEIVER	FAST_SENDER
4840.770	RECEIVER	SLOW_SENDER1
4841.439	FAST_SENDER	N/A
4843.439	FAST_SENDER	N/A
4845.439	FAST_SENDER	N/A
4847.439	FAST_SENDER	N/A
4848.188	SLOW_SENDER1	N/A
4849.439	FAST_SENDER	N/A
4850.552	RECEIVER	SLOW_SENDER1
4851.439	FAST_SENDER	N/A
4853.439	FAST_SENDER	N/A
4855.439	FAST_SENDER	N/A
4857.990	SLOW_SENDER1	N/A
4858.741	RECEIVER	SLOW_SENDER1
4866.156	SLOW_SENDER1	N/A
4867.469	FAST_SENDER	N/A
4868.213	RECEIVER	FAST_SENDER
4871.092	FAST_SENDER	N/A
4873.092	FAST_SENDER	N/A
4875.092	FAST_SENDER	N/A
4877.092	FAST_SENDER	N/A
4879.092	FAST_SENDER	N/A
4881.092	FAST_SENDER	N/A
4883.092	FAST_SENDER	N/A
4885.092	FAST_SENDER	N/A
4891.149	RECEIVER	FAST_SENDER
4893.566	FAST_SENDER	N/A
4894.323	RECEIVER	FAST_SENDER
4896.728	FAST_SENDER	N/A
4903.000	RECEIVER	FAST_SENDER
4905.406	FAST_SENDER	N/A
4906.178	RECEIVER	FAST_SENDER
4908.628	FAST_SENDER	N/A
4914.333	RECEIVER	FAST_SENDER
4916.743	FAST_SENDER	N/A
4917.517	RECEIVER	FAST_SENDER
4919.961	FAST_SENDER	N/A
4925.606	RECEIVER	FAST_SENDER
4932.104	FAST_SENDER	N/A
4932.836	RECEIVER	FAST_SENDER
4935.261	FAST_SENDER	N/A
4941.313	RECEIVER	FAST_SENDER
4943.736	FAST_SENDER	N/A
4944.483	RECEIVER	FAST_SENDER
4946.922	FAST_SENDER	N/A
4952.656	RECEIVER	FAST_SENDER
4955.057	FAST_SENDER	N/A
4955.792	RECEIVER	FAST_SENDER
4958.222	FAST_SENDER	N/A
4963.996	RECEIVER	FAST_SENDER
4966.428	FAST_SENDER	N/A
4967.202	RECEIVER	FAST_SENDER
4969.620	FAST_SENDER	N/A
4975.638	RECEIVER	FAST_SENDER
4982.253	FAST_SENDER	N/A
4983.033	RECEIVER	FAST_SENDER
4985.473	FAST_SENDER	N/A
4991.769	RECEIVER	FAST_SENDER
4994.195	FAST_SENDER	N/A
4994.986	RECEIVER	FAST_SENDER
4997.402	FAST_SENDER	N/A
5003.412	RECEIVER	FAST_SENDER
5005.814	FAST_SENDER	N/A
5006.560	RECEIVER	FAST_SENDER
5009.005	FAST_SENDER	N/A
5014.916	RECEIVER	FAST_SENDER
5017.343	FAST_SENDER	N/A
5018.073	RECEIVER	FAST_SENDER
5020.487	FAST_SENDER	N/A
5026.395	RECEIVER	FAST_SENDER
5028.825	FAST_SENDER	N/A
5029.575	RECEIVER	FAST_SENDER
5032.002	FAST_SENDER	N/A
5038.205	RECEIVER	FAST_SENDER
5040.616	FAST_SENDER	N/A
5041.398	RECEIVER	FAST_SENDER
5043.829	FAST_SENDER	N/A
5050.067	RECEIVER	FAST_SENDER
5052.511	FAST_SENDER	N/A
5053.285	RECEIVER	FAST_SENDER
5061.340	FAST_SENDER	N/A
5062.104	RECEIVER	FAST_SENDER
5064.549	FAST_SENDER	N/A
5070.471	RECEIVER	FAST_SENDER
5072.882	FAST_SENDER	N/A
5073.631	RECEIVER	FAST_SENDER
5076.050	FAST_SENDER	N/A
5082.343	RECEIVER	FAST_SENDER
5084.764	FAST_SENDER	N/A
5085.545	RECEIVER	FAST_SENDER
5087.974	FAST_SENDER	N/A
5093.880	RECEIVER	FAST_SENDER
5096.309	FAST_SENDER	N/A
5097.073	RECEIVER	FAST_SENDER
5099.523	FAST_SENDER	N/A
5105.506	RECEIVER	FAST_SENDER
5107.931	FAST_SENDER	N/A
5108.729	RECEIVER	FAST_SENDER
5111.166	FAST_SENDER	N/A
5117.142	RECEIVER	FAST_SENDER
5119.559	FAST_SENDER	N/A
5120.299	RECEIVER	FAST_SENDER
5122.735	FAST_SENDER	N/A
5129.014	RECEIVER	FAST_SENDER
5135.576	FAST_SENDER	N/A
5136.363	RECEIVER	FAST_SENDER
5138.781	FAST_SENDER	N/A
5144.779	RECEIVER	FAST_SENDER
5147.229	FAST_SENDER	N/A
5148.016	RECEIVER	FAST_SENDER
5150.424	FAST_SENDER	N/A
5151.220	SLOW_SENDER1	N/A
5156.534	RECEIVER	FAST_SENDER
5158.982	FAST_SENDER	N/A
5159.754	RECEIVER	FAST_SENDER
5161.992	RECEIVER	SLOW_SENDER1
5167.411	SLOW_SENDER1	N/A
5169.982	RECEIVER	SLOW_SENDER1
5171.203	FAST_SENDER	N/A
5175.399	SLOW_SENDER1	N/A
5176.141	RECEIVER	SLOW_SENDER1
5181.544	SLOW_SENDER1	N/A
5186.118	FAST_SENDER	N/A
5188.118	FAST_SENDER	N/A
5190.118	FAST_SENDER	N/A
5192.118	FAST_SENDER	N/A
5193.825	SLOW_SENDER1	N/A
5194.118	FAST_SENDER	N/A
5196.118	FAST_SENDER	N/A
5196.420	RECEIVER	SLOW_SENDER1
5198.118	FAST_SENDER	N/A
5200.118	FAST_SENDER	N/A
5203.838	SLOW_SENDER1	N/A
5204.649	RECEIVER	SLOW_SENDER1
5212.084	SLOW_SENDER1	N/A
5212.630	FAST_SENDER	N/A
5213.378	RECEIVER	FAST_SENDER
5215.803	FAST_SENDER	N/A
5221.575	RECEIVER	FAST_SENDER
5228.077	FAST_SENDER	N/A
5228.827	RECEIVER	FAST_SENDER
5231.230	FAST_SENDER	N/A
5236.952	RECEIVER	FAST_SENDER
5239.365	FAST_SENDER	N/A
5240.114	RECEIVER	FAST_SENDER
5242.556	FAST_SENDER	N/A
5248.316	RECEIVER	FAST_SENDER
5250.739	FAST_SENDER	N/A
5251.509	RECEIVER	FAST_SENDER
5253.924	FAST_SENDER	N/A
5259.572	RECEIVER	FAST_SENDER
5266.278	FAST_SENDER	N/A
5267.048	RECEIVER	FAST_SENDER
5269.452	FAST_SENDER	N/A
5275.361	RECEIVER	FAST_SENDER
5277.788	FAST_SENDER	N/A
5278.535	RECEIVER	FAST_SENDER
5280.941	FAST_SENDER	N/A
5286.936	RECEIVER	FAST_SENDER
5289.362	FAST_SENDER	N/A
5290.155	RECEIVER	FAST_SENDER
5292.581	FAST_SENDER	N/A
5298.713	RECEIVER	FAST_SENDER
5301.122	FAST_SENDER	N/A
5301.879	RECEIVER	FAST_SENDER
5304.327	FAST_SENDER	N/A
5310.019	RECEIVER	FAST_SENDER
5312.461	FAST_SENDER	N/A
5313.247	RECEIVER	FAST_SENDER
5315.648	FAST_SENDER	N/A
5321.925	RECEIVER	FAST_SENDER
5324.354	FAST_SENDER	N/A
5325.116	RECEIVER	FAST_SENDER
5327.544	FAST_SENDER	N/A
5333.145	RECEIVER	FAST_SENDER
5335.558	FAST_SENDER	N/A
5336.313	RECEIVER	FAST_SENDER
5338.732	FAST_SENDER	N/A
5344.711	RECEIVER	FAST_SENDER
5347.144	FAST_SENDER	N/A
5347.948	RECEIVER	FAST_SENDER
5350.365	FAST_SENDER	N/A
5356.336	RECEIVER	FAST_SENDER
5358.744	FAST_SENDER	N/A
5361.265	RECEIVER	FAST_SENDER
5363.689	FAST_SENDER	N/A
5369.755	RECEIVER	FAST_SENDER
5372.157	FAST_SENDER	N/A
5372.917	RECEIVER	FAST_SENDER
5375.364	FAST_SENDER	N/A
5381.352	RECEIVER	FAST_SENDER
5383.753	FAST_SENDER	N/A
5384.482	RECEIVER	FAST_SENDER
5386.920	FAST_SENDER	N/A
5392.730	RECEIVER	FAST_SENDER
5395.132	FAST_SENDER	N/A
5395.873	RECEIVER	FAST_SENDER
5398.277	FAST_SENDER	N/A
5404.056	RECEIVER	FAST_SENDER
5406.464	FAST_SENDER	N/A
5407.270	RECEIVER	FAST_SENDER
5409.704	FAST_SENDER	N/A
5415.644	RECEIVER	FAST_SENDER
5418.076	FAST_SENDER	N/A
5418.847	RECEIVER	FAST_SENDER
5421.266	FAST_SENDER	N/A
5427.545	RECEIVER	FAST_SENDER
5429.968	FAST_SENDER	N/A
5430.707	RECEIVER	FAST_SENDER
5433.142	FAST_SENDER	N/A
5439.052	RECEIVER	FAST_SENDER
5441.469	FAST_SENDER	N/A
5442.211	RECEIVER	FAST_SENDER
5444.647	FAST_SENDER	N/A
5450.302	RECEIVER	FAST_SENDER
5452.745	FAST_SENDER	N/A
5453.491	RECEIVER	FAST_SENDER
5455.909	FAST_SENDER	N/A
5461.937	RECEIVER	FAST_SENDER
5464.353	FAST_SENDER	N/A
5465.130	RECEIVER	FAST_SENDER
5467.534	FAST_SENDER	N/A
5473.435	RECEIVER	FAST_SENDER
5475.851	FAST_SENDER	N/A
5476.617	RECEIVER	FAST_SENDER
5479.067	FAST_SENDER	N/A
5485.014	RECEIVER	FAST_SENDER
5487.436	FAST_SENDER	N/A
5488.224	RECEIVER	FAST_SENDER
5490.673	FAST_SENDER	N/A
5495.700	SLOW_SENDER1	N/A
5496.290	RECEIVER	FAST_SENDER
5498.211	RECEIVER	SLOW_SENDER1
5498.739	FAST_SENDER	N/A
5500.613	SLOW_SENDER1	N/A
5504.801	RECEIVER	FAST_SENDER
5507.226	FAST_SENDER	N/A
5507.971	RECEIVER	FAST_SENDER
5510.382	FAST_SENDER	N/A
5513.606	SLOW_SENDER1	N/A
5514.373	RECEIVER	SLOW_SENDER1
5519.809	SLOW_SENDER1	N/A
5522.440	RECEIVER	SLOW_SENDER1
5523.303	FAST_SENDER	N/A
5529.649	RECEIVER	FAST_SENDER
5529.842	SLOW_SENDER1	N/A
5532.089	FAST_SENDER	N/A
5532.375	RECEIVER	SLOW_SENDER1
5542.523	SLOW_SENDER1	N/A
5545.233	FAST_SENDER	N/A
5545.430	RECEIVER	SLOW_SENDER1
5547.233	FAST_SENDER	N/A
5549.233	FAST_SENDER	N/A
5551.233	FAST_SENDER	N/A
5552.858	SLOW_SENDER1	N/A
5553.233	FAST_SENDER	N/A
5553.608	RECEIVER	SLOW_SENDER1
5555.233	FAST_SENDER	N/A
5557.233	FAST_SENDER	N/A
5559.233	FAST_SENDER	N/A
5559.981	RECEIVER	FAST_SENDER
5561.008	SLOW_SENDER1	N/A
5561.755	RECEIVER	SLOW_SENDER1
5562.415	FAST_SENDER	N/A
5563.148	RECEIVER	FAST_SENDER
5565.573	FAST_SENDER	N/A
5569.187	SLOW_SENDER1	N/A
5569.977	RECEIVER	SLOW_SENDER1
5577.414	SLOW_SENDER1	N/A
5578.224	FAST_SENDER	N/A
5580.622	RECEIVER	FAST_SENDER
5583.040	FAST_SENDER	N/A
5588.970	RECEIVER	FAST_SENDER
5591.395	FAST_SENDER	N/A
5603.782	FAST_SENDER	N/A
5604.587	RECEIVER	FAST_SENDER
5607.027	FAST_SENDER	N/A
5612.694	RECEIVER	FAST_SENDER
5615.136	FAST_SENDER	N/A
5615.875	RECEIVER	FAST_SENDER
5618.278	FAST_SENDER	N/A
5624.129	RECEIVER	FAST_SENDER
5626.548	FAST_SENDER	N/A
5627.320	RECEIVER	FAST_SENDER
5629.753	FAST_SENDER	N/A
5635.983	RECEIVER	FAST_SENDER
5638.396	FAST_SENDER	N/A
5639.144	RECEIVER	FAST_SENDER
5641.546	FAST_SENDER	N/A
5647.355	RECEIVER	FAST_SENDER
5649.775	FAST_SENDER	N/A
5650.564	RECEIVER	FAST_SENDER
5652.976	FAST_SENDER	N/A
5659.374	RECEIVER	FAST_SENDER
5661.778	FAST_SENDER	N/A
5662.560	RECEIVER	FAST_SENDER
5665.009	FAST_SENDER	N/A
5670.933	RECEIVER	FAST_SENDER
5673.349	FAST_SENDER	N/A
5674.138	RECEIVER	FAST_SENDER
5676.556	FAST_SENDER	N/A
5682.535	RECEIVER	FAST_SENDER
5684.981	FAST_SENDER	N/A
5687.487	RECEIVER	FAST_SENDER
5689.919	FAST_SENDER	N/A
5696.009	RECEIVER	FAST_SENDER
5698.419	FAST_SENDER	N/A
5699.170	RECEIVER	FAST_SENDER
[truncated: 10,574 more rows]
