# Supplementary material for: CATO: Wake-Up reCeiver-bAsed communicaTiOn for Batteryless Devices
Source: Sensors (Basel). 2025 Nov 7;25(22):6813. doi: 10.3390/s25226813 (PMC12655924; doi:10.3390/s25226813)
Supplement: Supplementary file 1 [file sensors-25-06813-s001.zip › File S1_Experimental_and_Simulation_Data/simulation/capsweep/cap130/mac_competing_nodes_link_reserve.csv]

time_s	node_id	received_from
2.700	FAST_SENDER	N/A
2.700	SLOW_SENDER1	N/A
3.434	RECEIVER	SLOW_SENDER1
5.408	RECEIVER	FAST_SENDER
5.880	SLOW_SENDER1	N/A
6.663	RECEIVER	SLOW_SENDER1
7.849	FAST_SENDER	N/A
8.647	RECEIVER	FAST_SENDER
9.097	SLOW_SENDER1	N/A
9.891	RECEIVER	SLOW_SENDER1
11.088	FAST_SENDER	N/A
11.845	RECEIVER	FAST_SENDER
12.300	SLOW_SENDER1	N/A
13.060	RECEIVER	SLOW_SENDER1
14.248	FAST_SENDER	N/A
15.042	RECEIVER	FAST_SENDER
15.476	SLOW_SENDER1	N/A
16.282	RECEIVER	SLOW_SENDER1
17.478	FAST_SENDER	N/A
18.237	RECEIVER	FAST_SENDER
18.704	SLOW_SENDER1	N/A
19.519	RECEIVER	SLOW_SENDER1
25.634	SLOW_SENDER1	N/A
25.833	FAST_SENDER	N/A
27.187	RECEIVER	FAST_SENDER
28.024	RECEIVER	SLOW_SENDER1
29.616	FAST_SENDER	N/A
30.340	RECEIVER	FAST_SENDER
30.425	SLOW_SENDER1	N/A
31.183	RECEIVER	SLOW_SENDER1
32.748	FAST_SENDER	N/A
33.502	RECEIVER	FAST_SENDER
33.601	SLOW_SENDER1	N/A
34.343	RECEIVER	SLOW_SENDER1
35.909	FAST_SENDER	N/A
36.668	RECEIVER	FAST_SENDER
36.751	SLOW_SENDER1	N/A
37.571	RECEIVER	SLOW_SENDER1
39.072	FAST_SENDER	N/A
39.806	RECEIVER	FAST_SENDER
40.012	SLOW_SENDER1	N/A
40.795	RECEIVER	SLOW_SENDER1
42.239	FAST_SENDER	N/A
42.988	RECEIVER	FAST_SENDER
45.418	FAST_SENDER	N/A
46.169	RECEIVER	FAST_SENDER
46.238	SLOW_SENDER1	N/A
46.973	RECEIVER	SLOW_SENDER1
48.576	FAST_SENDER	N/A
49.317	RECEIVER	FAST_SENDER
51.746	FAST_SENDER	N/A
52.412	SLOW_SENDER1	N/A
52.483	RECEIVER	FAST_SENDER
53.170	RECEIVER	SLOW_SENDER1
54.907	FAST_SENDER	N/A
55.678	RECEIVER	FAST_SENDER
58.590	SLOW_SENDER1	N/A
59.369	RECEIVER	SLOW_SENDER1
59.832	FAST_SENDER	N/A
60.597	RECEIVER	FAST_SENDER
63.020	FAST_SENDER	N/A
63.818	RECEIVER	FAST_SENDER
64.803	SLOW_SENDER1	N/A
65.530	RECEIVER	SLOW_SENDER1
66.265	FAST_SENDER	N/A
67.045	RECEIVER	FAST_SENDER
69.470	FAST_SENDER	N/A
70.207	RECEIVER	FAST_SENDER
70.957	SLOW_SENDER1	N/A
71.741	RECEIVER	SLOW_SENDER1
72.649	FAST_SENDER	N/A
73.404	RECEIVER	FAST_SENDER
75.806	FAST_SENDER	N/A
76.584	RECEIVER	FAST_SENDER
78.987	FAST_SENDER	N/A
79.177	SLOW_SENDER1	N/A
79.743	RECEIVER	FAST_SENDER
80.514	RECEIVER	SLOW_SENDER1
82.191	FAST_SENDER	N/A
82.979	RECEIVER	FAST_SENDER
85.412	FAST_SENDER	N/A
86.185	RECEIVER	FAST_SENDER
87.918	SLOW_SENDER1	N/A
88.612	FAST_SENDER	N/A
88.653	RECEIVER	SLOW_SENDER1
89.884	RECEIVER	FAST_SENDER
92.290	FAST_SENDER	N/A
93.091	RECEIVER	FAST_SENDER
95.532	FAST_SENDER	N/A
96.092	SLOW_SENDER1	N/A
96.270	RECEIVER	FAST_SENDER
98.380	RECEIVER	SLOW_SENDER1
98.717	FAST_SENDER	N/A
99.448	RECEIVER	FAST_SENDER
101.885	FAST_SENDER	N/A
102.635	RECEIVER	FAST_SENDER
105.055	FAST_SENDER	N/A
105.801	RECEIVER	FAST_SENDER
105.810	SLOW_SENDER1	N/A
106.594	RECEIVER	SLOW_SENDER1
108.246	FAST_SENDER	N/A
109.012	RECEIVER	FAST_SENDER
111.429	FAST_SENDER	N/A
112.225	RECEIVER	FAST_SENDER
114.036	SLOW_SENDER1	N/A
114.666	FAST_SENDER	N/A
114.787	RECEIVER	SLOW_SENDER1
117.226	RECEIVER	FAST_SENDER
119.670	FAST_SENDER	N/A
120.411	RECEIVER	FAST_SENDER
122.209	SLOW_SENDER1	N/A
122.827	FAST_SENDER	N/A
122.991	RECEIVER	SLOW_SENDER1
125.151	RECEIVER	FAST_SENDER
127.575	FAST_SENDER	N/A
128.366	RECEIVER	FAST_SENDER
130.409	SLOW_SENDER1	N/A
130.771	FAST_SENDER	N/A
131.167	RECEIVER	SLOW_SENDER1
133.117	RECEIVER	FAST_SENDER
135.558	FAST_SENDER	N/A
137.558	FAST_SENDER	N/A
139.558	FAST_SENDER	N/A
141.558	FAST_SENDER	N/A
143.558	FAST_SENDER	N/A
145.558	FAST_SENDER	N/A
147.558	FAST_SENDER	N/A
149.558	FAST_SENDER	N/A
150.343	RECEIVER	FAST_SENDER
152.751	FAST_SENDER	N/A
155.301	RECEIVER	FAST_SENDER
157.751	FAST_SENDER	N/A
158.542	RECEIVER	FAST_SENDER
160.977	FAST_SENDER	N/A
161.753	RECEIVER	FAST_SENDER
164.161	FAST_SENDER	N/A
164.909	RECEIVER	FAST_SENDER
167.355	FAST_SENDER	N/A
168.125	RECEIVER	FAST_SENDER
170.533	FAST_SENDER	N/A
171.294	RECEIVER	FAST_SENDER
173.743	FAST_SENDER	N/A
174.544	RECEIVER	FAST_SENDER
176.990	FAST_SENDER	N/A
177.740	RECEIVER	FAST_SENDER
180.185	FAST_SENDER	N/A
180.932	RECEIVER	FAST_SENDER
183.353	FAST_SENDER	N/A
184.127	RECEIVER	FAST_SENDER
186.564	FAST_SENDER	N/A
187.338	RECEIVER	FAST_SENDER
189.754	FAST_SENDER	N/A
190.540	RECEIVER	FAST_SENDER
192.946	FAST_SENDER	N/A
193.705	RECEIVER	FAST_SENDER
196.137	FAST_SENDER	N/A
196.924	RECEIVER	FAST_SENDER
199.333	FAST_SENDER	N/A
200.058	RECEIVER	FAST_SENDER
202.465	FAST_SENDER	N/A
203.244	RECEIVER	FAST_SENDER
205.666	FAST_SENDER	N/A
206.451	RECEIVER	FAST_SENDER
208.859	FAST_SENDER	N/A
209.620	RECEIVER	FAST_SENDER
212.050	FAST_SENDER	N/A
212.852	RECEIVER	FAST_SENDER
215.285	FAST_SENDER	N/A
216.035	RECEIVER	FAST_SENDER
218.446	FAST_SENDER	N/A
219.193	RECEIVER	FAST_SENDER
221.598	FAST_SENDER	N/A
222.360	RECEIVER	FAST_SENDER
224.804	FAST_SENDER	N/A
225.564	RECEIVER	FAST_SENDER
227.990	FAST_SENDER	N/A
228.774	RECEIVER	FAST_SENDER
231.180	FAST_SENDER	N/A
231.915	RECEIVER	FAST_SENDER
234.332	FAST_SENDER	N/A
235.079	RECEIVER	FAST_SENDER
237.510	FAST_SENDER	N/A
238.269	RECEIVER	FAST_SENDER
240.669	FAST_SENDER	N/A
241.459	RECEIVER	FAST_SENDER
243.904	FAST_SENDER	N/A
244.702	RECEIVER	FAST_SENDER
247.115	FAST_SENDER	N/A
247.855	RECEIVER	FAST_SENDER
250.272	FAST_SENDER	N/A
251.050	RECEIVER	FAST_SENDER
253.450	FAST_SENDER	N/A
254.239	RECEIVER	FAST_SENDER
256.639	FAST_SENDER	N/A
257.420	RECEIVER	FAST_SENDER
259.861	FAST_SENDER	N/A
260.616	RECEIVER	FAST_SENDER
263.030	FAST_SENDER	N/A
263.789	RECEIVER	FAST_SENDER
266.213	FAST_SENDER	N/A
266.978	RECEIVER	FAST_SENDER
269.385	FAST_SENDER	N/A
270.145	RECEIVER	FAST_SENDER
272.565	FAST_SENDER	N/A
273.288	RECEIVER	FAST_SENDER
275.690	FAST_SENDER	N/A
276.414	RECEIVER	FAST_SENDER
278.833	FAST_SENDER	N/A
279.647	RECEIVER	FAST_SENDER
282.065	FAST_SENDER	N/A
282.824	RECEIVER	FAST_SENDER
285.232	FAST_SENDER	N/A
285.998	RECEIVER	FAST_SENDER
288.406	FAST_SENDER	N/A
289.143	RECEIVER	FAST_SENDER
293.030	FAST_SENDER	N/A
293.782	RECEIVER	FAST_SENDER
296.215	FAST_SENDER	N/A
297.018	RECEIVER	FAST_SENDER
299.445	FAST_SENDER	N/A
300.215	RECEIVER	FAST_SENDER
302.620	FAST_SENDER	N/A
304.756	RECEIVER	FAST_SENDER
307.195	FAST_SENDER	N/A
307.939	RECEIVER	FAST_SENDER
310.374	FAST_SENDER	N/A
311.139	RECEIVER	FAST_SENDER
313.541	FAST_SENDER	N/A
314.267	RECEIVER	FAST_SENDER
316.707	FAST_SENDER	N/A
317.484	RECEIVER	FAST_SENDER
319.910	FAST_SENDER	N/A
320.713	RECEIVER	FAST_SENDER
323.147	FAST_SENDER	N/A
323.939	RECEIVER	FAST_SENDER
326.371	FAST_SENDER	N/A
327.114	RECEIVER	FAST_SENDER
330.986	FAST_SENDER	N/A
331.759	RECEIVER	FAST_SENDER
334.175	FAST_SENDER	N/A
334.930	RECEIVER	FAST_SENDER
337.346	FAST_SENDER	N/A
338.106	RECEIVER	FAST_SENDER
340.526	FAST_SENDER	N/A
341.260	RECEIVER	FAST_SENDER
343.679	FAST_SENDER	N/A
344.481	RECEIVER	FAST_SENDER
346.924	FAST_SENDER	N/A
347.704	RECEIVER	FAST_SENDER
350.124	FAST_SENDER	N/A
350.892	RECEIVER	FAST_SENDER
353.334	FAST_SENDER	N/A
354.087	RECEIVER	FAST_SENDER
356.518	FAST_SENDER	N/A
357.312	RECEIVER	FAST_SENDER
359.723	FAST_SENDER	N/A
360.485	RECEIVER	FAST_SENDER
362.926	FAST_SENDER	N/A
365.422	RECEIVER	FAST_SENDER
367.859	FAST_SENDER	N/A
368.663	RECEIVER	FAST_SENDER
371.107	FAST_SENDER	N/A
371.835	RECEIVER	FAST_SENDER
374.240	FAST_SENDER	N/A
374.978	RECEIVER	FAST_SENDER
377.395	FAST_SENDER	N/A
378.169	RECEIVER	FAST_SENDER
380.599	FAST_SENDER	N/A
381.325	RECEIVER	FAST_SENDER
383.759	FAST_SENDER	N/A
384.542	RECEIVER	FAST_SENDER
386.944	FAST_SENDER	N/A
387.681	RECEIVER	FAST_SENDER
390.086	FAST_SENDER	N/A
390.833	RECEIVER	FAST_SENDER
393.261	FAST_SENDER	N/A
394.033	RECEIVER	FAST_SENDER
396.468	FAST_SENDER	N/A
397.271	RECEIVER	FAST_SENDER
399.708	FAST_SENDER	N/A
400.469	RECEIVER	FAST_SENDER
402.906	FAST_SENDER	N/A
403.651	RECEIVER	FAST_SENDER
406.055	FAST_SENDER	N/A
406.807	RECEIVER	FAST_SENDER
409.216	FAST_SENDER	N/A
411.685	RECEIVER	FAST_SENDER
414.096	FAST_SENDER	N/A
414.864	RECEIVER	FAST_SENDER
416.830	SLOW_SENDER1	N/A
417.304	FAST_SENDER	N/A
417.577	RECEIVER	SLOW_SENDER1
421.534	RECEIVER	FAST_SENDER
421.700	SLOW_SENDER1	N/A
422.480	RECEIVER	SLOW_SENDER1
423.966	FAST_SENDER	N/A
424.700	RECEIVER	FAST_SENDER
424.912	SLOW_SENDER1	N/A
425.680	RECEIVER	SLOW_SENDER1
427.120	FAST_SENDER	N/A
427.906	RECEIVER	FAST_SENDER
428.122	SLOW_SENDER1	N/A
430.320	FAST_SENDER	N/A
430.564	RECEIVER	SLOW_SENDER1
432.733	RECEIVER	FAST_SENDER
435.173	FAST_SENDER	N/A
435.902	RECEIVER	FAST_SENDER
435.964	SLOW_SENDER1	N/A
436.724	RECEIVER	SLOW_SENDER1
438.329	FAST_SENDER	N/A
439.110	RECEIVER	FAST_SENDER
441.543	FAST_SENDER	N/A
442.136	SLOW_SENDER1	N/A
442.291	RECEIVER	FAST_SENDER
444.693	RECEIVER	SLOW_SENDER1
444.711	FAST_SENDER	N/A
447.186	RECEIVER	FAST_SENDER
449.592	FAST_SENDER	N/A
450.344	RECEIVER	FAST_SENDER
452.123	SLOW_SENDER1	N/A
452.751	FAST_SENDER	N/A
452.884	RECEIVER	SLOW_SENDER1
454.964	RECEIVER	FAST_SENDER
457.405	FAST_SENDER	N/A
458.109	RECEIVER	FAST_SENDER
460.296	SLOW_SENDER1	N/A
460.559	FAST_SENDER	N/A
461.084	RECEIVER	SLOW_SENDER1
462.779	RECEIVER	FAST_SENDER
465.210	FAST_SENDER	N/A
465.972	RECEIVER	FAST_SENDER
468.420	FAST_SENDER	N/A
468.497	SLOW_SENDER1	N/A
469.189	RECEIVER	FAST_SENDER
471.632	FAST_SENDER	N/A
473.632	FAST_SENDER	N/A
475.632	FAST_SENDER	N/A
477.632	FAST_SENDER	N/A
479.632	FAST_SENDER	N/A
481.441	SLOW_SENDER1	N/A
481.632	FAST_SENDER	N/A
483.632	FAST_SENDER	N/A
485.632	FAST_SENDER	N/A
493.320	FAST_SENDER	N/A
500.837	FAST_SENDER	N/A
508.293	FAST_SENDER	N/A
516.195	FAST_SENDER	N/A
523.807	FAST_SENDER	N/A
531.393	FAST_SENDER	N/A
538.777	FAST_SENDER	N/A
546.135	FAST_SENDER	N/A
553.580	FAST_SENDER	N/A
560.694	FAST_SENDER	N/A
568.368	FAST_SENDER	N/A
576.053	FAST_SENDER	N/A
583.660	FAST_SENDER	N/A
591.699	FAST_SENDER	N/A
599.580	FAST_SENDER	N/A
606.937	FAST_SENDER	N/A
614.475	FAST_SENDER	N/A
622.371	FAST_SENDER	N/A
630.282	FAST_SENDER	N/A
637.553	FAST_SENDER	N/A
644.925	FAST_SENDER	N/A
652.208	FAST_SENDER	N/A
659.852	FAST_SENDER	N/A
666.869	FAST_SENDER	N/A
674.421	FAST_SENDER	N/A
682.112	FAST_SENDER	N/A
689.903	FAST_SENDER	N/A
697.654	FAST_SENDER	N/A
705.550	FAST_SENDER	N/A
712.509	FAST_SENDER	N/A
719.827	FAST_SENDER	N/A
727.447	FAST_SENDER	N/A
734.658	FAST_SENDER	N/A
742.643	FAST_SENDER	N/A
750.764	FAST_SENDER	N/A
751.508	RECEIVER	FAST_SENDER
753.944	FAST_SENDER	N/A
754.712	RECEIVER	FAST_SENDER
757.157	FAST_SENDER	N/A
757.885	RECEIVER	FAST_SENDER
760.320	FAST_SENDER	N/A
761.102	RECEIVER	FAST_SENDER
763.505	FAST_SENDER	N/A
764.261	RECEIVER	FAST_SENDER
765.440	SLOW_SENDER1	N/A
766.180	RECEIVER	SLOW_SENDER1
766.702	FAST_SENDER	N/A
767.518	RECEIVER	FAST_SENDER
768.616	SLOW_SENDER1	N/A
769.957	FAST_SENDER	N/A
771.171	RECEIVER	SLOW_SENDER1
772.586	RECEIVER	FAST_SENDER
773.589	SLOW_SENDER1	N/A
774.331	RECEIVER	SLOW_SENDER1
775.023	FAST_SENDER	N/A
775.788	RECEIVER	FAST_SENDER
776.747	SLOW_SENDER1	N/A
777.538	RECEIVER	SLOW_SENDER1
778.200	FAST_SENDER	N/A
778.970	RECEIVER	FAST_SENDER
781.389	FAST_SENDER	N/A
782.129	RECEIVER	FAST_SENDER
782.965	SLOW_SENDER1	N/A
783.705	RECEIVER	SLOW_SENDER1
784.537	FAST_SENDER	N/A
785.288	RECEIVER	FAST_SENDER
789.132	SLOW_SENDER1	N/A
789.211	FAST_SENDER	N/A
789.879	RECEIVER	SLOW_SENDER1
792.062	RECEIVER	FAST_SENDER
795.290	SLOW_SENDER1	N/A
796.018	FAST_SENDER	N/A
796.051	RECEIVER	SLOW_SENDER1
796.778	RECEIVER	FAST_SENDER
800.987	FAST_SENDER	N/A
801.476	SLOW_SENDER1	N/A
801.715	RECEIVER	FAST_SENDER
803.831	RECEIVER	SLOW_SENDER1
804.123	FAST_SENDER	N/A
804.868	RECEIVER	FAST_SENDER
807.318	FAST_SENDER	N/A
808.073	RECEIVER	FAST_SENDER
810.506	FAST_SENDER	N/A
811.233	RECEIVER	FAST_SENDER
811.258	SLOW_SENDER1	N/A
812.024	RECEIVER	SLOW_SENDER1
813.643	FAST_SENDER	N/A
814.422	RECEIVER	FAST_SENDER
816.845	FAST_SENDER	N/A
817.609	RECEIVER	FAST_SENDER
819.454	SLOW_SENDER1	N/A
820.012	FAST_SENDER	N/A
820.218	RECEIVER	SLOW_SENDER1
822.223	RECEIVER	FAST_SENDER
824.628	FAST_SENDER	N/A
825.405	RECEIVER	FAST_SENDER
827.623	SLOW_SENDER1	N/A
827.813	FAST_SENDER	N/A
828.398	RECEIVER	SLOW_SENDER1
830.145	RECEIVER	FAST_SENDER
832.552	FAST_SENDER	N/A
833.271	RECEIVER	FAST_SENDER
835.694	FAST_SENDER	N/A
835.806	SLOW_SENDER1	N/A
836.444	RECEIVER	FAST_SENDER
837.099	RECEIVER	SLOW_SENDER1
838.877	FAST_SENDER	N/A
839.628	RECEIVER	FAST_SENDER
842.052	FAST_SENDER	N/A
842.829	RECEIVER	FAST_SENDER
844.506	SLOW_SENDER1	N/A
845.234	FAST_SENDER	N/A
845.249	RECEIVER	SLOW_SENDER1
845.982	RECEIVER	FAST_SENDER
848.406	FAST_SENDER	N/A
849.154	RECEIVER	FAST_SENDER
851.594	FAST_SENDER	N/A
852.396	RECEIVER	FAST_SENDER
852.660	SLOW_SENDER1	N/A
853.457	RECEIVER	SLOW_SENDER1
854.800	FAST_SENDER	N/A
855.567	RECEIVER	FAST_SENDER
858.010	FAST_SENDER	N/A
860.236	RECEIVER	FAST_SENDER
860.906	SLOW_SENDER1	N/A
861.682	RECEIVER	SLOW_SENDER1
862.646	FAST_SENDER	N/A
863.418	RECEIVER	FAST_SENDER
865.848	FAST_SENDER	N/A
868.106	RECEIVER	FAST_SENDER
869.108	SLOW_SENDER1	N/A
869.866	RECEIVER	SLOW_SENDER1
870.548	FAST_SENDER	N/A
871.305	RECEIVER	FAST_SENDER
873.707	FAST_SENDER	N/A
874.458	RECEIVER	FAST_SENDER
877.280	SLOW_SENDER1	N/A
878.044	RECEIVER	SLOW_SENDER1
878.554	FAST_SENDER	N/A
879.300	RECEIVER	FAST_SENDER
881.730	FAST_SENDER	N/A
882.520	RECEIVER	FAST_SENDER
884.922	FAST_SENDER	N/A
885.447	SLOW_SENDER1	N/A
885.694	RECEIVER	FAST_SENDER
887.644	RECEIVER	SLOW_SENDER1
888.132	FAST_SENDER	N/A
888.899	RECEIVER	FAST_SENDER
891.338	FAST_SENDER	N/A
892.109	RECEIVER	FAST_SENDER
894.512	FAST_SENDER	N/A
895.260	RECEIVER	FAST_SENDER
897.687	FAST_SENDER	N/A
898.498	RECEIVER	FAST_SENDER
900.918	FAST_SENDER	N/A
901.719	RECEIVER	FAST_SENDER
904.161	FAST_SENDER	N/A
904.944	RECEIVER	FAST_SENDER
907.350	FAST_SENDER	N/A
908.065	RECEIVER	FAST_SENDER
910.488	FAST_SENDER	N/A
911.223	RECEIVER	FAST_SENDER
913.647	FAST_SENDER	N/A
914.438	RECEIVER	FAST_SENDER
916.849	FAST_SENDER	N/A
917.586	RECEIVER	FAST_SENDER
919.997	FAST_SENDER	N/A
920.728	RECEIVER	FAST_SENDER
923.148	FAST_SENDER	N/A
923.889	RECEIVER	FAST_SENDER
926.318	FAST_SENDER	N/A
927.073	RECEIVER	FAST_SENDER
929.512	FAST_SENDER	N/A
930.272	RECEIVER	FAST_SENDER
932.705	FAST_SENDER	N/A
933.502	RECEIVER	FAST_SENDER
935.931	FAST_SENDER	N/A
936.700	RECEIVER	FAST_SENDER
939.144	FAST_SENDER	N/A
939.903	RECEIVER	FAST_SENDER
942.337	FAST_SENDER	N/A
943.133	RECEIVER	FAST_SENDER
945.546	FAST_SENDER	N/A
946.321	RECEIVER	FAST_SENDER
948.769	FAST_SENDER	N/A
949.574	RECEIVER	FAST_SENDER
952.012	FAST_SENDER	N/A
952.773	RECEIVER	FAST_SENDER
955.193	FAST_SENDER	N/A
955.950	RECEIVER	FAST_SENDER
958.399	FAST_SENDER	N/A
959.193	RECEIVER	FAST_SENDER
961.637	FAST_SENDER	N/A
962.370	RECEIVER	FAST_SENDER
964.799	FAST_SENDER	N/A
965.538	RECEIVER	FAST_SENDER
967.952	FAST_SENDER	N/A
968.707	RECEIVER	FAST_SENDER
971.129	FAST_SENDER	N/A
971.841	RECEIVER	FAST_SENDER
974.266	FAST_SENDER	N/A
975.045	RECEIVER	FAST_SENDER
977.476	FAST_SENDER	N/A
979.717	RECEIVER	FAST_SENDER
982.141	FAST_SENDER	N/A
984.268	RECEIVER	FAST_SENDER
988.197	FAST_SENDER	N/A
988.962	RECEIVER	FAST_SENDER
991.396	FAST_SENDER	N/A
992.187	RECEIVER	FAST_SENDER
994.630	FAST_SENDER	N/A
995.399	RECEIVER	FAST_SENDER
997.815	FAST_SENDER	N/A
998.571	RECEIVER	FAST_SENDER
1000.971	FAST_SENDER	N/A
1001.768	RECEIVER	FAST_SENDER
1004.213	FAST_SENDER	N/A
1005.010	RECEIVER	FAST_SENDER
1007.415	FAST_SENDER	N/A
1008.205	RECEIVER	FAST_SENDER
1010.634	FAST_SENDER	N/A
1011.380	RECEIVER	FAST_SENDER
1013.781	FAST_SENDER	N/A
1014.545	RECEIVER	FAST_SENDER
1016.945	FAST_SENDER	N/A
1017.722	RECEIVER	FAST_SENDER
1020.167	FAST_SENDER	N/A
1020.918	RECEIVER	FAST_SENDER
1023.327	FAST_SENDER	N/A
1024.123	RECEIVER	FAST_SENDER
1026.529	FAST_SENDER	N/A
1027.303	RECEIVER	FAST_SENDER
1029.708	FAST_SENDER	N/A
1030.496	RECEIVER	FAST_SENDER
1032.931	FAST_SENDER	N/A
1033.730	RECEIVER	FAST_SENDER
1036.172	FAST_SENDER	N/A
1036.930	RECEIVER	FAST_SENDER
1040.878	FAST_SENDER	N/A
1041.635	RECEIVER	FAST_SENDER
1044.080	FAST_SENDER	N/A
1044.854	RECEIVER	FAST_SENDER
1047.300	FAST_SENDER	N/A
1048.097	RECEIVER	FAST_SENDER
1050.541	FAST_SENDER	N/A
1051.315	RECEIVER	FAST_SENDER
1053.760	FAST_SENDER	N/A
1054.540	RECEIVER	FAST_SENDER
1056.962	FAST_SENDER	N/A
1057.747	RECEIVER	FAST_SENDER
1060.193	FAST_SENDER	N/A
1060.954	RECEIVER	FAST_SENDER
1063.362	FAST_SENDER	N/A
1064.154	RECEIVER	FAST_SENDER
1066.597	FAST_SENDER	N/A
1067.338	RECEIVER	FAST_SENDER
1069.755	FAST_SENDER	N/A
1077.416	FAST_SENDER	N/A
1085.334	FAST_SENDER	N/A
1092.681	FAST_SENDER	N/A
1100.461	FAST_SENDER	N/A
1107.888	FAST_SENDER	N/A
1115.792	FAST_SENDER	N/A
1123.455	FAST_SENDER	N/A
1130.736	FAST_SENDER	N/A
1138.750	FAST_SENDER	N/A
1146.047	FAST_SENDER	N/A
1153.629	FAST_SENDER	N/A
1161.428	FAST_SENDER	N/A
1168.938	FAST_SENDER	N/A
1169.190	SLOW_SENDER1	N/A
1176.455	FAST_SENDER	N/A
1180.247	SLOW_SENDER1	N/A
1183.773	FAST_SENDER	N/A
1185.773	FAST_SENDER	N/A
1187.773	FAST_SENDER	N/A
1189.773	FAST_SENDER	N/A
1191.773	FAST_SENDER	N/A
1192.794	SLOW_SENDER1	N/A
1193.773	FAST_SENDER	N/A
1195.773	FAST_SENDER	N/A
1197.773	FAST_SENDER	N/A
1199.773	FAST_SENDER	N/A
1201.773	FAST_SENDER	N/A
1203.773	FAST_SENDER	N/A
1205.772	SLOW_SENDER1	N/A
1205.773	FAST_SENDER	N/A
1207.773	FAST_SENDER	N/A
1209.773	FAST_SENDER	N/A
1211.773	FAST_SENDER	N/A
1213.773	FAST_SENDER	N/A
1215.773	FAST_SENDER	N/A
1217.773	FAST_SENDER	N/A
1219.773	FAST_SENDER	N/A
1221.773	FAST_SENDER	N/A
1223.773	FAST_SENDER	N/A
1231.449	FAST_SENDER	N/A
1239.028	FAST_SENDER	N/A
1246.522	FAST_SENDER	N/A
1253.854	FAST_SENDER	N/A
1261.501	FAST_SENDER	N/A
1269.398	FAST_SENDER	N/A
1277.146	FAST_SENDER	N/A
1284.787	FAST_SENDER	N/A
1292.004	FAST_SENDER	N/A
1299.213	FAST_SENDER	N/A
1306.341	FAST_SENDER	N/A
1313.852	FAST_SENDER	N/A
1321.545	FAST_SENDER	N/A
1329.190	FAST_SENDER	N/A
1336.924	FAST_SENDER	N/A
1344.377	FAST_SENDER	N/A
1352.283	FAST_SENDER	N/A
1353.024	RECEIVER	FAST_SENDER
1355.446	FAST_SENDER	N/A
1356.216	RECEIVER	FAST_SENDER
1361.576	FAST_SENDER	N/A
1362.354	RECEIVER	FAST_SENDER
1364.762	FAST_SENDER	N/A
1365.527	RECEIVER	FAST_SENDER
1367.940	FAST_SENDER	N/A
1370.489	RECEIVER	FAST_SENDER
1372.924	FAST_SENDER	N/A
1373.680	RECEIVER	FAST_SENDER
1376.126	FAST_SENDER	N/A
1376.854	RECEIVER	FAST_SENDER
1379.299	FAST_SENDER	N/A
1380.029	RECEIVER	FAST_SENDER
1382.448	FAST_SENDER	N/A
1383.187	RECEIVER	FAST_SENDER
1385.597	FAST_SENDER	N/A
1386.372	RECEIVER	FAST_SENDER
1388.786	FAST_SENDER	N/A
1391.138	RECEIVER	FAST_SENDER
1393.547	FAST_SENDER	N/A
1394.321	RECEIVER	FAST_SENDER
1396.767	FAST_SENDER	N/A
1397.520	RECEIVER	FAST_SENDER
1399.965	FAST_SENDER	N/A
1400.746	RECEIVER	FAST_SENDER
1403.178	FAST_SENDER	N/A
1405.654	RECEIVER	FAST_SENDER
1409.859	FAST_SENDER	N/A
1410.651	RECEIVER	FAST_SENDER
1413.067	FAST_SENDER	N/A
1413.851	RECEIVER	FAST_SENDER
1416.288	FAST_SENDER	N/A
1417.025	RECEIVER	FAST_SENDER
1419.450	FAST_SENDER	N/A
1420.224	RECEIVER	FAST_SENDER
1422.627	FAST_SENDER	N/A
1423.423	RECEIVER	FAST_SENDER
1425.838	FAST_SENDER	N/A
1426.611	RECEIVER	FAST_SENDER
1429.019	FAST_SENDER	N/A
1429.775	RECEIVER	FAST_SENDER
1432.221	FAST_SENDER	N/A
1432.984	RECEIVER	FAST_SENDER
1435.408	FAST_SENDER	N/A
1436.212	RECEIVER	FAST_SENDER
1438.642	FAST_SENDER	N/A
1439.415	RECEIVER	FAST_SENDER
1441.819	FAST_SENDER	N/A
1442.580	RECEIVER	FAST_SENDER
1444.992	FAST_SENDER	N/A
1445.785	RECEIVER	FAST_SENDER
1448.231	FAST_SENDER	N/A
1448.999	RECEIVER	FAST_SENDER
1451.407	FAST_SENDER	N/A
1452.146	RECEIVER	FAST_SENDER
1454.555	FAST_SENDER	N/A
1455.351	RECEIVER	FAST_SENDER
1457.772	FAST_SENDER	N/A
1458.513	RECEIVER	FAST_SENDER
1460.930	FAST_SENDER	N/A
1461.657	RECEIVER	FAST_SENDER
1464.067	FAST_SENDER	N/A
1464.854	RECEIVER	FAST_SENDER
1467.303	FAST_SENDER	N/A
1469.421	RECEIVER	FAST_SENDER
1471.848	FAST_SENDER	N/A
1472.571	RECEIVER	FAST_SENDER
1474.996	FAST_SENDER	N/A
1475.776	RECEIVER	FAST_SENDER
1478.205	FAST_SENDER	N/A
1478.995	RECEIVER	FAST_SENDER
1481.410	FAST_SENDER	N/A
1482.188	RECEIVER	FAST_SENDER
1486.307	FAST_SENDER	N/A
1487.114	RECEIVER	FAST_SENDER
1489.541	FAST_SENDER	N/A
1490.240	RECEIVER	FAST_SENDER
1491.120	SLOW_SENDER1	N/A
1491.852	RECEIVER	SLOW_SENDER1
1492.690	FAST_SENDER	N/A
1493.412	RECEIVER	FAST_SENDER
1494.262	SLOW_SENDER1	N/A
1495.011	RECEIVER	SLOW_SENDER1
1495.825	FAST_SENDER	N/A
1496.547	RECEIVER	FAST_SENDER
1497.438	SLOW_SENDER1	N/A
1498.182	RECEIVER	SLOW_SENDER1
1498.976	FAST_SENDER	N/A
1499.733	RECEIVER	FAST_SENDER
1500.589	SLOW_SENDER1	N/A
1501.347	RECEIVER	SLOW_SENDER1
1502.159	FAST_SENDER	N/A
1502.941	RECEIVER	FAST_SENDER
1503.780	SLOW_SENDER1	N/A
1504.555	RECEIVER	SLOW_SENDER1
1505.387	FAST_SENDER	N/A
1506.145	RECEIVER	FAST_SENDER
1508.545	FAST_SENDER	N/A
1509.299	RECEIVER	FAST_SENDER
1509.955	SLOW_SENDER1	N/A
1510.700	RECEIVER	SLOW_SENDER1
1511.704	FAST_SENDER	N/A
1512.442	RECEIVER	FAST_SENDER
1514.848	FAST_SENDER	N/A
1515.567	RECEIVER	FAST_SENDER
1516.110	SLOW_SENDER1	N/A
1516.848	RECEIVER	SLOW_SENDER1
1517.992	FAST_SENDER	N/A
1518.782	RECEIVER	FAST_SENDER
1521.209	FAST_SENDER	N/A
1521.988	RECEIVER	FAST_SENDER
1522.277	SLOW_SENDER1	N/A
1523.056	RECEIVER	SLOW_SENDER1
1524.399	FAST_SENDER	N/A
1525.156	RECEIVER	FAST_SENDER
1527.573	FAST_SENDER	N/A
1528.377	RECEIVER	FAST_SENDER
1528.472	SLOW_SENDER1	N/A
1529.221	RECEIVER	SLOW_SENDER1
1530.803	FAST_SENDER	N/A
1531.589	RECEIVER	FAST_SENDER
1534.028	FAST_SENDER	N/A
1534.643	SLOW_SENDER1	N/A
1534.774	RECEIVER	FAST_SENDER
1537.196	RECEIVER	SLOW_SENDER1
1537.198	FAST_SENDER	N/A
1537.901	RECEIVER	FAST_SENDER
1540.335	FAST_SENDER	N/A
1541.080	RECEIVER	FAST_SENDER
1543.527	FAST_SENDER	N/A
1544.251	RECEIVER	FAST_SENDER
1544.624	SLOW_SENDER1	N/A
1546.692	FAST_SENDER	N/A
1546.944	RECEIVER	SLOW_SENDER1
1550.598	RECEIVER	FAST_SENDER
1554.569	FAST_SENDER	N/A
1556.380	SLOW_SENDER1	N/A
1556.569	FAST_SENDER	N/A
1557.140	RECEIVER	SLOW_SENDER1
1558.569	FAST_SENDER	N/A
1560.569	FAST_SENDER	N/A
1562.569	FAST_SENDER	N/A
1564.569	FAST_SENDER	N/A
1564.572	SLOW_SENDER1	N/A
1565.341	RECEIVER	SLOW_SENDER1
1566.569	FAST_SENDER	N/A
1568.569	FAST_SENDER	N/A
1569.365	RECEIVER	FAST_SENDER
1571.812	FAST_SENDER	N/A
1572.565	RECEIVER	FAST_SENDER
1572.786	SLOW_SENDER1	N/A
1573.551	RECEIVER	SLOW_SENDER1
1574.970	FAST_SENDER	N/A
1575.733	RECEIVER	FAST_SENDER
1578.137	FAST_SENDER	N/A
1578.864	RECEIVER	FAST_SENDER
1580.956	SLOW_SENDER1	N/A
1581.295	FAST_SENDER	N/A
1581.732	RECEIVER	SLOW_SENDER1
1585.287	RECEIVER	FAST_SENDER
1587.737	FAST_SENDER	N/A
1588.512	RECEIVER	FAST_SENDER
1590.956	FAST_SENDER	N/A
1590.984	SLOW_SENDER1	N/A
1591.712	RECEIVER	FAST_SENDER
1594.121	FAST_SENDER	N/A
1596.359	RECEIVER	FAST_SENDER
1598.762	FAST_SENDER	N/A
1599.535	RECEIVER	FAST_SENDER
1601.951	FAST_SENDER	N/A
1602.741	RECEIVER	FAST_SENDER
1605.169	FAST_SENDER	N/A
1605.920	RECEIVER	FAST_SENDER
1608.354	FAST_SENDER	N/A
1609.096	RECEIVER	FAST_SENDER
1611.533	FAST_SENDER	N/A
1612.298	RECEIVER	FAST_SENDER
1614.703	FAST_SENDER	N/A
1615.479	RECEIVER	FAST_SENDER
1617.885	FAST_SENDER	N/A
1618.649	RECEIVER	FAST_SENDER
1621.062	FAST_SENDER	N/A
1621.833	RECEIVER	FAST_SENDER
1624.254	FAST_SENDER	N/A
1625.047	RECEIVER	FAST_SENDER
1627.493	FAST_SENDER	N/A
1628.233	RECEIVER	FAST_SENDER
1630.669	FAST_SENDER	N/A
1631.430	RECEIVER	FAST_SENDER
1633.830	FAST_SENDER	N/A
1634.561	RECEIVER	FAST_SENDER
1637.002	FAST_SENDER	N/A
1637.722	RECEIVER	FAST_SENDER
1640.136	FAST_SENDER	N/A
1640.922	RECEIVER	FAST_SENDER
1643.343	FAST_SENDER	N/A
1644.086	RECEIVER	FAST_SENDER
1646.531	FAST_SENDER	N/A
1647.327	RECEIVER	FAST_SENDER
1649.733	FAST_SENDER	N/A
1650.457	RECEIVER	FAST_SENDER
1652.857	FAST_SENDER	N/A
1653.660	RECEIVER	FAST_SENDER
1656.103	FAST_SENDER	N/A
1656.871	RECEIVER	FAST_SENDER
1659.272	FAST_SENDER	N/A
1660.047	RECEIVER	FAST_SENDER
1662.452	FAST_SENDER	N/A
1670.283	FAST_SENDER	N/A
1677.828	FAST_SENDER	N/A
1685.132	FAST_SENDER	N/A
1693.086	FAST_SENDER	N/A
1700.210	FAST_SENDER	N/A
1707.884	FAST_SENDER	N/A
1715.408	FAST_SENDER	N/A
1723.112	FAST_SENDER	N/A
1730.973	FAST_SENDER	N/A
1739.121	FAST_SENDER	N/A
1746.987	FAST_SENDER	N/A
1755.104	FAST_SENDER	N/A
1763.152	FAST_SENDER	N/A
1770.629	FAST_SENDER	N/A
1777.790	FAST_SENDER	N/A
1785.068	FAST_SENDER	N/A
1792.858	FAST_SENDER	N/A
1800.076	FAST_SENDER	N/A
1807.125	FAST_SENDER	N/A
1814.403	FAST_SENDER	N/A
1822.062	FAST_SENDER	N/A
1829.858	FAST_SENDER	N/A
1837.459	FAST_SENDER	N/A
1844.846	FAST_SENDER	N/A
1852.608	FAST_SENDER	N/A
1859.662	FAST_SENDER	N/A
1867.115	FAST_SENDER	N/A
1873.780	SLOW_SENDER1	N/A
1874.700	FAST_SENDER	N/A
1883.538	FAST_SENDER	N/A
1884.778	SLOW_SENDER1	N/A
1891.630	FAST_SENDER	N/A
1893.630	FAST_SENDER	N/A
1895.630	FAST_SENDER	N/A
1897.630	FAST_SENDER	N/A
1898.460	SLOW_SENDER1	N/A
1899.630	FAST_SENDER	N/A
1901.630	FAST_SENDER	N/A
1903.630	FAST_SENDER	N/A
1905.630	FAST_SENDER	N/A
1907.630	FAST_SENDER	N/A
1909.630	FAST_SENDER	N/A
1910.886	SLOW_SENDER1	N/A
1911.630	FAST_SENDER	N/A
1915.698	FAST_SENDER	N/A
1917.698	FAST_SENDER	N/A
1919.698	FAST_SENDER	N/A
1921.698	FAST_SENDER	N/A
1923.698	FAST_SENDER	N/A
1925.698	FAST_SENDER	N/A
1927.698	FAST_SENDER	N/A
1929.698	FAST_SENDER	N/A
1937.631	FAST_SENDER	N/A
1943.840	RECEIVER	FAST_SENDER
1946.281	FAST_SENDER	N/A
1947.061	RECEIVER	FAST_SENDER
1949.476	FAST_SENDER	N/A
1950.217	RECEIVER	FAST_SENDER
1952.658	FAST_SENDER	N/A
1953.408	RECEIVER	FAST_SENDER
1955.821	FAST_SENDER	N/A
1956.597	RECEIVER	FAST_SENDER
1959.013	FAST_SENDER	N/A
1959.781	RECEIVER	FAST_SENDER
1962.228	FAST_SENDER	N/A
1963.008	RECEIVER	FAST_SENDER
1965.451	FAST_SENDER	N/A
1966.234	RECEIVER	FAST_SENDER
1968.634	FAST_SENDER	N/A
1969.360	RECEIVER	FAST_SENDER
1971.806	FAST_SENDER	N/A
1972.586	RECEIVER	FAST_SENDER
1974.999	FAST_SENDER	N/A
1975.772	RECEIVER	FAST_SENDER
1979.795	FAST_SENDER	N/A
1980.549	RECEIVER	FAST_SENDER
1982.955	FAST_SENDER	N/A
1983.720	RECEIVER	FAST_SENDER
1986.152	FAST_SENDER	N/A
1986.914	RECEIVER	FAST_SENDER
1989.332	FAST_SENDER	N/A
1990.085	RECEIVER	FAST_SENDER
1994.124	FAST_SENDER	N/A
1996.365	RECEIVER	FAST_SENDER
1998.803	FAST_SENDER	N/A
1999.521	RECEIVER	FAST_SENDER
2001.944	FAST_SENDER	N/A
2002.739	RECEIVER	FAST_SENDER
2005.168	FAST_SENDER	N/A
2005.959	RECEIVER	FAST_SENDER
2008.359	FAST_SENDER	N/A
2009.116	RECEIVER	FAST_SENDER
2011.522	FAST_SENDER	N/A
2012.323	RECEIVER	FAST_SENDER
2014.737	FAST_SENDER	N/A
2015.493	RECEIVER	FAST_SENDER
2017.895	FAST_SENDER	N/A
2018.671	RECEIVER	FAST_SENDER
2021.098	FAST_SENDER	N/A
2021.850	RECEIVER	FAST_SENDER
2024.251	FAST_SENDER	N/A
2025.009	RECEIVER	FAST_SENDER
2027.418	FAST_SENDER	N/A
2028.154	RECEIVER	FAST_SENDER
2030.602	FAST_SENDER	N/A
2031.370	RECEIVER	FAST_SENDER
2033.806	FAST_SENDER	N/A
2034.592	RECEIVER	FAST_SENDER
2037.034	FAST_SENDER	N/A
2037.842	RECEIVER	FAST_SENDER
2040.283	FAST_SENDER	N/A
2041.016	RECEIVER	FAST_SENDER
2043.428	FAST_SENDER	N/A
2044.201	RECEIVER	FAST_SENDER
2048.379	FAST_SENDER	N/A
2049.158	RECEIVER	FAST_SENDER
2051.590	FAST_SENDER	N/A
2052.360	RECEIVER	FAST_SENDER
2056.383	FAST_SENDER	N/A
2057.180	RECEIVER	FAST_SENDER
2059.606	FAST_SENDER	N/A
2060.342	RECEIVER	FAST_SENDER
2062.774	FAST_SENDER	N/A
2063.520	RECEIVER	FAST_SENDER
2065.948	FAST_SENDER	N/A
2066.723	RECEIVER	FAST_SENDER
2069.140	FAST_SENDER	N/A
2069.916	RECEIVER	FAST_SENDER
2072.345	FAST_SENDER	N/A
2073.111	RECEIVER	FAST_SENDER
2075.527	FAST_SENDER	N/A
2076.282	RECEIVER	FAST_SENDER
2078.689	FAST_SENDER	N/A
2079.451	RECEIVER	FAST_SENDER
2081.868	FAST_SENDER	N/A
2082.596	RECEIVER	FAST_SENDER
2085.008	FAST_SENDER	N/A
2085.793	RECEIVER	FAST_SENDER
2088.193	FAST_SENDER	N/A
2088.915	RECEIVER	FAST_SENDER
2091.354	FAST_SENDER	N/A
2092.131	RECEIVER	FAST_SENDER
2094.563	FAST_SENDER	N/A
2095.320	RECEIVER	FAST_SENDER
2097.736	FAST_SENDER	N/A
2099.969	RECEIVER	FAST_SENDER
2102.407	FAST_SENDER	N/A
2103.184	RECEIVER	FAST_SENDER
2105.607	FAST_SENDER	N/A
2106.394	RECEIVER	FAST_SENDER
2108.808	FAST_SENDER	N/A
2109.592	RECEIVER	FAST_SENDER
2112.014	FAST_SENDER	N/A
2112.780	RECEIVER	FAST_SENDER
2115.197	FAST_SENDER	N/A
2115.924	RECEIVER	FAST_SENDER
2118.362	FAST_SENDER	N/A
2119.100	RECEIVER	FAST_SENDER
2121.505	FAST_SENDER	N/A
2122.278	RECEIVER	FAST_SENDER
2124.694	FAST_SENDER	N/A
2125.446	RECEIVER	FAST_SENDER
2127.852	FAST_SENDER	N/A
2128.644	RECEIVER	FAST_SENDER
2131.045	FAST_SENDER	N/A
2131.841	RECEIVER	FAST_SENDER
2134.267	FAST_SENDER	N/A
2135.056	RECEIVER	FAST_SENDER
2137.497	FAST_SENDER	N/A
2138.284	RECEIVER	FAST_SENDER
2140.721	FAST_SENDER	N/A
2141.453	RECEIVER	FAST_SENDER
2143.894	FAST_SENDER	N/A
2146.029	RECEIVER	FAST_SENDER
2148.443	FAST_SENDER	N/A
2149.200	RECEIVER	FAST_SENDER
2151.601	FAST_SENDER	N/A
2152.393	RECEIVER	FAST_SENDER
2154.796	FAST_SENDER	N/A
2155.548	RECEIVER	FAST_SENDER
2157.988	FAST_SENDER	N/A
2158.747	RECEIVER	FAST_SENDER
2161.147	FAST_SENDER	N/A
2161.925	RECEIVER	FAST_SENDER
2164.369	FAST_SENDER	N/A
2165.108	RECEIVER	FAST_SENDER
2169.294	FAST_SENDER	N/A
2170.046	RECEIVER	FAST_SENDER
2172.467	FAST_SENDER	N/A
2173.249	RECEIVER	FAST_SENDER
2175.671	FAST_SENDER	N/A
2176.441	RECEIVER	FAST_SENDER
2178.844	FAST_SENDER	N/A
2179.623	RECEIVER	FAST_SENDER
2182.027	FAST_SENDER	N/A
2182.795	RECEIVER	FAST_SENDER
2185.226	FAST_SENDER	N/A
2187.467	RECEIVER	FAST_SENDER
2189.869	FAST_SENDER	N/A
2190.603	RECEIVER	FAST_SENDER
2193.049	FAST_SENDER	N/A
2193.827	RECEIVER	FAST_SENDER
2195.800	SLOW_SENDER1	N/A
2196.269	FAST_SENDER	N/A
2196.577	RECEIVER	SLOW_SENDER1
2199.859	RECEIVER	FAST_SENDER
2201.014	SLOW_SENDER1	N/A
2201.784	RECEIVER	SLOW_SENDER1
2202.308	FAST_SENDER	N/A
2203.010	RECEIVER	FAST_SENDER
2204.212	SLOW_SENDER1	N/A
2204.937	RECEIVER	SLOW_SENDER1
2205.437	FAST_SENDER	N/A
2206.231	RECEIVER	FAST_SENDER
2207.361	SLOW_SENDER1	N/A
2208.139	RECEIVER	SLOW_SENDER1
2208.675	FAST_SENDER	N/A
2209.426	RECEIVER	FAST_SENDER
2211.831	FAST_SENDER	N/A
2212.584	RECEIVER	FAST_SENDER
2213.572	SLOW_SENDER1	N/A
2215.935	RECEIVER	SLOW_SENDER1
2216.458	FAST_SENDER	N/A
2217.217	RECEIVER	FAST_SENDER
2219.660	FAST_SENDER	N/A
2220.425	RECEIVER	FAST_SENDER
2221.371	SLOW_SENDER1	N/A
2222.138	RECEIVER	SLOW_SENDER1
2222.832	FAST_SENDER	N/A
2223.616	RECEIVER	FAST_SENDER
2226.060	FAST_SENDER	N/A
2226.819	RECEIVER	FAST_SENDER
2227.541	SLOW_SENDER1	N/A
2228.315	RECEIVER	SLOW_SENDER1
2229.240	FAST_SENDER	N/A
2230.020	RECEIVER	FAST_SENDER
2232.449	FAST_SENDER	N/A
2233.232	RECEIVER	FAST_SENDER
2235.678	FAST_SENDER	N/A
2235.717	SLOW_SENDER1	N/A
2236.404	RECEIVER	FAST_SENDER
2238.750	RECEIVER	SLOW_SENDER1
2238.838	FAST_SENDER	N/A
2239.593	RECEIVER	FAST_SENDER
2241.999	FAST_SENDER	N/A
2242.809	RECEIVER	FAST_SENDER
2246.195	SLOW_SENDER1	N/A
2246.947	FAST_SENDER	N/A
2247.003	RECEIVER	SLOW_SENDER1
2247.711	RECEIVER	FAST_SENDER
2250.147	FAST_SENDER	N/A
2250.863	RECEIVER	FAST_SENDER
2253.284	FAST_SENDER	N/A
2254.036	RECEIVER	FAST_SENDER
2254.422	SLOW_SENDER1	N/A
2255.193	RECEIVER	SLOW_SENDER1
2256.454	FAST_SENDER	N/A
2257.207	RECEIVER	FAST_SENDER
2261.236	FAST_SENDER	N/A
2262.000	RECEIVER	FAST_SENDER
2262.594	SLOW_SENDER1	N/A
2263.371	RECEIVER	SLOW_SENDER1
2264.425	FAST_SENDER	N/A
2267.651	FAST_SENDER	N/A
2270.772	SLOW_SENDER1	N/A
2275.729	FAST_SENDER	N/A
2277.729	FAST_SENDER	N/A
2279.729	FAST_SENDER	N/A
2281.729	FAST_SENDER	N/A
2283.729	FAST_SENDER	N/A
2285.729	FAST_SENDER	N/A
2287.729	FAST_SENDER	N/A
2289.729	FAST_SENDER	N/A
2297.554	FAST_SENDER	N/A
2305.126	FAST_SENDER	N/A
2312.589	FAST_SENDER	N/A
2319.770	FAST_SENDER	N/A
2327.567	FAST_SENDER	N/A
2334.874	FAST_SENDER	N/A
2341.987	FAST_SENDER	N/A
2349.480	FAST_SENDER	N/A
2357.211	FAST_SENDER	N/A
2365.153	FAST_SENDER	N/A
2372.711	FAST_SENDER	N/A
2380.619	FAST_SENDER	N/A
2388.085	FAST_SENDER	N/A
2395.691	FAST_SENDER	N/A
2403.432	FAST_SENDER	N/A
2411.135	FAST_SENDER	N/A
2418.877	FAST_SENDER	N/A
2426.591	FAST_SENDER	N/A
2434.048	FAST_SENDER	N/A
2441.659	FAST_SENDER	N/A
2449.591	FAST_SENDER	N/A
2457.343	FAST_SENDER	N/A
2464.312	FAST_SENDER	N/A
2472.089	FAST_SENDER	N/A
2480.075	FAST_SENDER	N/A
2487.732	FAST_SENDER	N/A
2495.365	FAST_SENDER	N/A
2502.917	FAST_SENDER	N/A
2510.325	FAST_SENDER	N/A
2517.737	FAST_SENDER	N/A
2524.905	FAST_SENDER	N/A
2532.505	FAST_SENDER	N/A
2539.533	FAST_SENDER	N/A
2547.239	FAST_SENDER	N/A
2548.034	RECEIVER	FAST_SENDER
2550.469	FAST_SENDER	N/A
2551.213	RECEIVER	FAST_SENDER
2553.618	FAST_SENDER	N/A
2554.356	RECEIVER	FAST_SENDER
2556.788	FAST_SENDER	N/A
2557.568	RECEIVER	FAST_SENDER
2559.020	SLOW_SENDER1	N/A
2559.786	RECEIVER	SLOW_SENDER1
2559.988	FAST_SENDER	N/A
2560.717	RECEIVER	FAST_SENDER
2562.203	SLOW_SENDER1	N/A
2562.979	RECEIVER	SLOW_SENDER1
2563.138	FAST_SENDER	N/A
2563.924	RECEIVER	FAST_SENDER
2565.386	SLOW_SENDER1	N/A
2566.165	RECEIVER	SLOW_SENDER1
2566.334	FAST_SENDER	N/A
2567.146	RECEIVER	FAST_SENDER
2568.567	SLOW_SENDER1	N/A
2569.345	RECEIVER	SLOW_SENDER1
2569.548	FAST_SENDER	N/A
2570.312	RECEIVER	FAST_SENDER
2571.752	SLOW_SENDER1	N/A
2572.491	RECEIVER	SLOW_SENDER1
2572.736	FAST_SENDER	N/A
2573.489	RECEIVER	FAST_SENDER
2575.936	FAST_SENDER	N/A
2576.686	RECEIVER	FAST_SENDER
2577.911	SLOW_SENDER1	N/A
2578.652	RECEIVER	SLOW_SENDER1
2579.106	FAST_SENDER	N/A
2579.834	RECEIVER	FAST_SENDER
2582.265	FAST_SENDER	N/A
2583.060	RECEIVER	FAST_SENDER
2584.053	SLOW_SENDER1	N/A
2584.851	RECEIVER	SLOW_SENDER1
2585.479	FAST_SENDER	N/A
2586.274	RECEIVER	FAST_SENDER
2588.712	FAST_SENDER	N/A
2589.452	RECEIVER	FAST_SENDER
2590.281	SLOW_SENDER1	N/A
2591.023	RECEIVER	SLOW_SENDER1
2591.878	FAST_SENDER	N/A
2592.670	RECEIVER	FAST_SENDER
2596.467	SLOW_SENDER1	N/A
2596.830	FAST_SENDER	N/A
2597.227	RECEIVER	SLOW_SENDER1
2601.028	RECEIVER	FAST_SENDER
2603.462	FAST_SENDER	N/A
2604.209	RECEIVER	FAST_SENDER
2606.444	SLOW_SENDER1	N/A
2606.624	FAST_SENDER	N/A
2607.186	RECEIVER	SLOW_SENDER1
2608.992	RECEIVER	FAST_SENDER
2611.415	FAST_SENDER	N/A
2612.186	RECEIVER	FAST_SENDER
2614.589	FAST_SENDER	N/A
2614.592	SLOW_SENDER1	N/A
2615.356	RECEIVER	FAST_SENDER
2617.369	RECEIVER	SLOW_SENDER1
2617.805	FAST_SENDER	N/A
2618.533	RECEIVER	FAST_SENDER
2620.980	FAST_SENDER	N/A
2621.774	RECEIVER	FAST_SENDER
2624.188	FAST_SENDER	N/A
2624.807	SLOW_SENDER1	N/A
2624.950	RECEIVER	FAST_SENDER
2627.349	RECEIVER	SLOW_SENDER1
2627.350	FAST_SENDER	N/A
2628.140	RECEIVER	FAST_SENDER
2630.583	FAST_SENDER	N/A
2631.342	RECEIVER	FAST_SENDER
2633.773	FAST_SENDER	N/A
2634.576	RECEIVER	FAST_SENDER
2634.788	SLOW_SENDER1	N/A
2635.558	RECEIVER	SLOW_SENDER1
2636.977	FAST_SENDER	N/A
2637.706	RECEIVER	FAST_SENDER
2640.121	FAST_SENDER	N/A
2640.891	RECEIVER	FAST_SENDER
2642.980	SLOW_SENDER1	N/A
2643.331	FAST_SENDER	N/A
2643.784	RECEIVER	SLOW_SENDER1
2645.727	RECEIVER	FAST_SENDER
2648.164	FAST_SENDER	N/A
2650.639	RECEIVER	FAST_SENDER
2651.192	SLOW_SENDER1	N/A
2651.994	RECEIVER	SLOW_SENDER1
2653.079	FAST_SENDER	N/A
2653.800	RECEIVER	FAST_SENDER
2656.216	FAST_SENDER	N/A
2656.980	RECEIVER	FAST_SENDER
2659.390	FAST_SENDER	N/A
2659.395	SLOW_SENDER1	N/A
2660.139	RECEIVER	FAST_SENDER
2662.568	FAST_SENDER	N/A
2663.339	RECEIVER	FAST_SENDER
2665.751	FAST_SENDER	N/A
2666.525	RECEIVER	FAST_SENDER
2670.602	FAST_SENDER	N/A
2671.369	RECEIVER	FAST_SENDER
2673.773	FAST_SENDER	N/A
2674.528	RECEIVER	FAST_SENDER
2676.955	FAST_SENDER	N/A
2677.739	RECEIVER	FAST_SENDER
2680.165	FAST_SENDER	N/A
2682.459	RECEIVER	FAST_SENDER
2684.906	FAST_SENDER	N/A
2685.673	RECEIVER	FAST_SENDER
2688.085	FAST_SENDER	N/A
2688.812	RECEIVER	FAST_SENDER
2691.224	FAST_SENDER	N/A
2692.013	RECEIVER	FAST_SENDER
2694.435	FAST_SENDER	N/A
2695.216	RECEIVER	FAST_SENDER
2697.658	FAST_SENDER	N/A
2698.421	RECEIVER	FAST_SENDER
2700.850	FAST_SENDER	N/A
2701.634	RECEIVER	FAST_SENDER
2704.081	FAST_SENDER	N/A
2704.812	RECEIVER	FAST_SENDER
2707.218	FAST_SENDER	N/A
2707.944	RECEIVER	FAST_SENDER
2710.353	FAST_SENDER	N/A
2711.119	RECEIVER	FAST_SENDER
2713.562	FAST_SENDER	N/A
2714.327	RECEIVER	FAST_SENDER
2716.776	FAST_SENDER	N/A
2717.537	RECEIVER	FAST_SENDER
2719.977	FAST_SENDER	N/A
2720.714	RECEIVER	FAST_SENDER
2723.147	FAST_SENDER	N/A
2723.940	RECEIVER	FAST_SENDER
2726.382	FAST_SENDER	N/A
2727.147	RECEIVER	FAST_SENDER
2729.569	FAST_SENDER	N/A
2730.336	RECEIVER	FAST_SENDER
2732.749	FAST_SENDER	N/A
2733.510	RECEIVER	FAST_SENDER
2735.931	FAST_SENDER	N/A
2736.708	RECEIVER	FAST_SENDER
2739.144	FAST_SENDER	N/A
2739.925	RECEIVER	FAST_SENDER
2742.338	FAST_SENDER	N/A
2743.104	RECEIVER	FAST_SENDER
2745.552	FAST_SENDER	N/A
2746.329	RECEIVER	FAST_SENDER
2748.739	FAST_SENDER	N/A
2749.519	RECEIVER	FAST_SENDER
2751.930	FAST_SENDER	N/A
2754.168	RECEIVER	FAST_SENDER
2756.586	FAST_SENDER	N/A
2757.397	RECEIVER	FAST_SENDER
2759.808	FAST_SENDER	N/A
2760.545	RECEIVER	FAST_SENDER
2762.972	FAST_SENDER	N/A
2763.730	RECEIVER	FAST_SENDER
2766.139	FAST_SENDER	N/A
2766.935	RECEIVER	FAST_SENDER
2769.335	FAST_SENDER	N/A
2770.111	RECEIVER	FAST_SENDER
2772.526	FAST_SENDER	N/A
2773.269	RECEIVER	FAST_SENDER
2775.698	FAST_SENDER	N/A
2776.474	RECEIVER	FAST_SENDER
2778.884	FAST_SENDER	N/A
2779.632	RECEIVER	FAST_SENDER
2782.061	FAST_SENDER	N/A
2782.820	RECEIVER	FAST_SENDER
2785.242	FAST_SENDER	N/A
2786.008	RECEIVER	FAST_SENDER
2788.416	FAST_SENDER	N/A
2789.155	RECEIVER	FAST_SENDER
2791.567	FAST_SENDER	N/A
2792.359	RECEIVER	FAST_SENDER
2794.768	FAST_SENDER	N/A
2795.574	RECEIVER	FAST_SENDER
2797.998	FAST_SENDER	N/A
2798.767	RECEIVER	FAST_SENDER
2801.214	FAST_SENDER	N/A
2801.967	RECEIVER	FAST_SENDER
2804.390	FAST_SENDER	N/A
2805.190	RECEIVER	FAST_SENDER
2807.594	FAST_SENDER	N/A
2808.317	RECEIVER	FAST_SENDER
2810.757	FAST_SENDER	N/A
2811.478	RECEIVER	FAST_SENDER
2813.913	FAST_SENDER	N/A
2814.710	RECEIVER	FAST_SENDER
2817.136	FAST_SENDER	N/A
2819.281	RECEIVER	FAST_SENDER
2821.681	FAST_SENDER	N/A
2823.994	RECEIVER	FAST_SENDER
2826.426	FAST_SENDER	N/A
2827.165	RECEIVER	FAST_SENDER
2829.605	FAST_SENDER	N/A
2830.336	RECEIVER	FAST_SENDER
2832.783	FAST_SENDER	N/A
2833.543	RECEIVER	FAST_SENDER
2835.948	FAST_SENDER	N/A
2836.694	RECEIVER	FAST_SENDER
2839.125	FAST_SENDER	N/A
2839.908	RECEIVER	FAST_SENDER
2842.348	FAST_SENDER	N/A
2843.111	RECEIVER	FAST_SENDER
2845.522	FAST_SENDER	N/A
2846.279	RECEIVER	FAST_SENDER
2848.683	FAST_SENDER	N/A
2849.443	RECEIVER	FAST_SENDER
2851.857	FAST_SENDER	N/A
2859.938	FAST_SENDER	N/A
2867.516	FAST_SENDER	N/A
2874.927	FAST_SENDER	N/A
2882.651	FAST_SENDER	N/A
2889.761	FAST_SENDER	N/A
2897.559	FAST_SENDER	N/A
2905.268	FAST_SENDER	N/A
2912.811	FAST_SENDER	N/A
2920.373	FAST_SENDER	N/A
2927.756	FAST_SENDER	N/A
2935.242	FAST_SENDER	N/A
2942.914	FAST_SENDER	N/A
2943.030	SLOW_SENDER1	N/A
2951.133	FAST_SENDER	N/A
2954.297	SLOW_SENDER1	N/A
2959.610	FAST_SENDER	N/A
2961.610	FAST_SENDER	N/A
2963.610	FAST_SENDER	N/A
2965.610	FAST_SENDER	N/A
2967.610	FAST_SENDER	N/A
2967.630	SLOW_SENDER1	N/A
2969.610	FAST_SENDER	N/A
2972.213	FAST_SENDER	N/A
2974.213	FAST_SENDER	N/A
2976.213	FAST_SENDER	N/A
2978.213	FAST_SENDER	N/A
2980.056	SLOW_SENDER1	N/A
2980.213	FAST_SENDER	N/A
2982.213	FAST_SENDER	N/A
2984.640	FAST_SENDER	N/A
2986.640	FAST_SENDER	N/A
2988.640	FAST_SENDER	N/A
2990.640	FAST_SENDER	N/A
2992.640	FAST_SENDER	N/A
2994.640	FAST_SENDER	N/A
2996.640	FAST_SENDER	N/A
2998.640	FAST_SENDER	N/A
3006.475	FAST_SENDER	N/A
3014.035	FAST_SENDER	N/A
3021.615	FAST_SENDER	N/A
3028.716	FAST_SENDER	N/A
3036.072	FAST_SENDER	N/A
3043.489	FAST_SENDER	N/A
3050.703	FAST_SENDER	N/A
3058.539	FAST_SENDER	N/A
3066.297	FAST_SENDER	N/A
3073.952	FAST_SENDER	N/A
3081.416	FAST_SENDER	N/A
3089.044	FAST_SENDER	N/A
3096.636	FAST_SENDER	N/A
3104.024	FAST_SENDER	N/A
3111.728	FAST_SENDER	N/A
3119.358	FAST_SENDER	N/A
3127.144	FAST_SENDER	N/A
3132.880	RECEIVER	FAST_SENDER
3135.317	FAST_SENDER	N/A
3136.111	RECEIVER	FAST_SENDER
3138.546	FAST_SENDER	N/A
3139.318	RECEIVER	FAST_SENDER
3141.759	FAST_SENDER	N/A
3142.507	RECEIVER	FAST_SENDER
3144.949	FAST_SENDER	N/A
3145.678	RECEIVER	FAST_SENDER
3148.093	FAST_SENDER	N/A
3148.864	RECEIVER	FAST_SENDER
3151.278	FAST_SENDER	N/A
3152.054	RECEIVER	FAST_SENDER
3154.487	FAST_SENDER	N/A
3156.687	RECEIVER	FAST_SENDER
3159.126	FAST_SENDER	N/A
3159.894	RECEIVER	FAST_SENDER
3162.305	FAST_SENDER	N/A
3163.039	RECEIVER	FAST_SENDER
3165.439	FAST_SENDER	N/A
3166.227	RECEIVER	FAST_SENDER
3168.651	FAST_SENDER	N/A
3169.436	RECEIVER	FAST_SENDER
3171.876	FAST_SENDER	N/A
3172.619	RECEIVER	FAST_SENDER
3175.040	FAST_SENDER	N/A
3175.788	RECEIVER	FAST_SENDER
3178.219	FAST_SENDER	N/A
3179.026	RECEIVER	FAST_SENDER
3181.431	FAST_SENDER	N/A
3182.236	RECEIVER	FAST_SENDER
3184.638	FAST_SENDER	N/A
3187.106	RECEIVER	FAST_SENDER
3189.508	FAST_SENDER	N/A
3190.274	RECEIVER	FAST_SENDER
3192.708	FAST_SENDER	N/A
3193.424	RECEIVER	FAST_SENDER
3195.829	FAST_SENDER	N/A
3196.610	RECEIVER	FAST_SENDER
3199.051	FAST_SENDER	N/A
3199.814	RECEIVER	FAST_SENDER
3202.229	FAST_SENDER	N/A
3202.989	RECEIVER	FAST_SENDER
3205.418	FAST_SENDER	N/A
3207.942	RECEIVER	FAST_SENDER
3210.384	FAST_SENDER	N/A
3211.171	RECEIVER	FAST_SENDER
3213.610	FAST_SENDER	N/A
3214.381	RECEIVER	FAST_SENDER
3216.785	FAST_SENDER	N/A
3217.524	RECEIVER	FAST_SENDER
3219.952	FAST_SENDER	N/A
3220.691	RECEIVER	FAST_SENDER
3223.126	FAST_SENDER	N/A
3223.858	RECEIVER	FAST_SENDER
3226.270	FAST_SENDER	N/A
3230.097	RECEIVER	FAST_SENDER
3232.523	FAST_SENDER	N/A
3233.301	RECEIVER	FAST_SENDER
3235.704	FAST_SENDER	N/A
3236.456	RECEIVER	FAST_SENDER
3238.884	FAST_SENDER	N/A
3239.627	RECEIVER	FAST_SENDER
3242.074	FAST_SENDER	N/A
3242.873	RECEIVER	FAST_SENDER
3247.022	FAST_SENDER	N/A
3247.810	RECEIVER	FAST_SENDER
3250.238	FAST_SENDER	N/A
3251.036	RECEIVER	FAST_SENDER
3253.456	FAST_SENDER	N/A
3254.193	RECEIVER	FAST_SENDER
3256.611	FAST_SENDER	N/A
3257.337	RECEIVER	FAST_SENDER
3259.784	FAST_SENDER	N/A
3260.560	RECEIVER	FAST_SENDER
3263.003	FAST_SENDER	N/A
3263.758	RECEIVER	FAST_SENDER
3264.940	SLOW_SENDER1	N/A
3265.725	RECEIVER	SLOW_SENDER1
3266.187	FAST_SENDER	N/A
3266.992	RECEIVER	FAST_SENDER
3268.149	SLOW_SENDER1	N/A
3268.918	RECEIVER	SLOW_SENDER1
3269.412	FAST_SENDER	N/A
3270.188	RECEIVER	FAST_SENDER
3271.340	SLOW_SENDER1	N/A
3272.099	RECEIVER	SLOW_SENDER1
3272.617	FAST_SENDER	N/A
3273.347	RECEIVER	FAST_SENDER
3274.529	SLOW_SENDER1	N/A
3275.291	RECEIVER	SLOW_SENDER1
3275.770	FAST_SENDER	N/A
3276.541	RECEIVER	FAST_SENDER
3277.728	SLOW_SENDER1	N/A
3278.521	RECEIVER	SLOW_SENDER1
3278.952	FAST_SENDER	N/A
3281.480	RECEIVER	FAST_SENDER
3283.915	FAST_SENDER	N/A
3283.954	SLOW_SENDER1	N/A
3284.718	RECEIVER	FAST_SENDER
3286.600	RECEIVER	SLOW_SENDER1
3287.135	FAST_SENDER	N/A
3287.884	RECEIVER	FAST_SENDER
3290.310	FAST_SENDER	N/A
3291.059	RECEIVER	FAST_SENDER
3292.022	SLOW_SENDER1	N/A
3292.823	RECEIVER	SLOW_SENDER1
3293.479	FAST_SENDER	N/A
3294.217	RECEIVER	FAST_SENDER
3296.660	FAST_SENDER	N/A
3298.259	SLOW_SENDER1	N/A
3299.734	RECEIVER	FAST_SENDER
3300.510	RECEIVER	SLOW_SENDER1
3302.140	FAST_SENDER	N/A
3302.932	RECEIVER	FAST_SENDER
3305.379	FAST_SENDER	N/A
3306.145	RECEIVER	FAST_SENDER
3307.943	SLOW_SENDER1	N/A
3308.577	FAST_SENDER	N/A
3308.709	RECEIVER	SLOW_SENDER1
3310.994	RECEIVER	FAST_SENDER
3315.100	FAST_SENDER	N/A
3315.846	RECEIVER	FAST_SENDER
3316.137	SLOW_SENDER1	N/A
3316.894	RECEIVER	SLOW_SENDER1
3318.268	FAST_SENDER	N/A
3319.050	RECEIVER	FAST_SENDER
3321.455	FAST_SENDER	N/A
3322.259	RECEIVER	FAST_SENDER
3324.310	SLOW_SENDER1	N/A
3324.687	FAST_SENDER	N/A
3325.057	RECEIVER	SLOW_SENDER1
3327.599	RECEIVER	FAST_SENDER
3330.002	FAST_SENDER	N/A
3330.762	RECEIVER	FAST_SENDER
3333.200	FAST_SENDER	N/A
3333.999	RECEIVER	FAST_SENDER
3334.288	SLOW_SENDER1	N/A
3335.018	RECEIVER	SLOW_SENDER1
3336.411	FAST_SENDER	N/A
3337.132	RECEIVER	FAST_SENDER
3339.582	FAST_SENDER	N/A
3340.381	RECEIVER	FAST_SENDER
3342.452	SLOW_SENDER1	N/A
3342.822	FAST_SENDER	N/A
3343.242	RECEIVER	SLOW_SENDER1
3345.075	RECEIVER	FAST_SENDER
3347.955	FAST_SENDER	N/A
3349.955	FAST_SENDER	N/A
3351.955	FAST_SENDER	N/A
3353.955	FAST_SENDER	N/A
3354.988	SLOW_SENDER1	N/A
3355.746	RECEIVER	SLOW_SENDER1
3355.955	FAST_SENDER	N/A
3357.955	FAST_SENDER	N/A
3359.955	FAST_SENDER	N/A
3361.955	FAST_SENDER	N/A
3362.709	RECEIVER	FAST_SENDER
3365.144	FAST_SENDER	N/A
3365.922	RECEIVER	FAST_SENDER
3368.363	FAST_SENDER	N/A
3369.099	RECEIVER	FAST_SENDER
3371.508	FAST_SENDER	N/A
3372.277	RECEIVER	FAST_SENDER
3374.707	FAST_SENDER	N/A
3375.481	RECEIVER	FAST_SENDER
3377.908	FAST_SENDER	N/A
3378.699	RECEIVER	FAST_SENDER
3381.136	FAST_SENDER	N/A
3381.879	RECEIVER	FAST_SENDER
3384.293	FAST_SENDER	N/A
3385.048	RECEIVER	FAST_SENDER
3387.474	FAST_SENDER	N/A
3388.243	RECEIVER	FAST_SENDER
3390.646	FAST_SENDER	N/A
3391.383	RECEIVER	FAST_SENDER
3393.793	FAST_SENDER	N/A
3394.549	RECEIVER	FAST_SENDER
3396.992	FAST_SENDER	N/A
3397.765	RECEIVER	FAST_SENDER
3400.215	FAST_SENDER	N/A
3400.999	RECEIVER	FAST_SENDER
3403.442	FAST_SENDER	N/A
3405.523	RECEIVER	FAST_SENDER
3407.950	FAST_SENDER	N/A
3408.665	RECEIVER	FAST_SENDER
3411.097	FAST_SENDER	N/A
3411.871	RECEIVER	FAST_SENDER
3414.307	FAST_SENDER	N/A
3415.047	RECEIVER	FAST_SENDER
3417.489	FAST_SENDER	N/A
3418.282	RECEIVER	FAST_SENDER
3420.727	FAST_SENDER	N/A
3422.897	RECEIVER	FAST_SENDER
3425.342	FAST_SENDER	N/A
3426.108	RECEIVER	FAST_SENDER
3428.535	FAST_SENDER	N/A
3429.315	RECEIVER	FAST_SENDER
3431.756	FAST_SENDER	N/A
3432.497	RECEIVER	FAST_SENDER
3434.945	FAST_SENDER	N/A
3442.974	FAST_SENDER	N/A
3450.783	FAST_SENDER	N/A
3458.748	FAST_SENDER	N/A
3466.024	FAST_SENDER	N/A
3473.436	FAST_SENDER	N/A
3481.122	FAST_SENDER	N/A
3488.610	FAST_SENDER	N/A
3496.567	FAST_SENDER	N/A
3504.052	FAST_SENDER	N/A
3511.506	FAST_SENDER	N/A
3519.666	FAST_SENDER	N/A
3527.326	FAST_SENDER	N/A
3535.085	FAST_SENDER	N/A
3542.577	FAST_SENDER	N/A
3549.942	FAST_SENDER	N/A
3557.502	FAST_SENDER	N/A
3565.099	FAST_SENDER	N/A
3572.946	FAST_SENDER	N/A
3580.921	FAST_SENDER	N/A
3588.814	FAST_SENDER	N/A
3596.285	FAST_SENDER	N/A
3603.579	FAST_SENDER	N/A
3611.191	FAST_SENDER	N/A
3618.817	FAST_SENDER	N/A
3626.621	FAST_SENDER	N/A
3634.247	FAST_SENDER	N/A
3637.250	SLOW_SENDER1	N/A
3642.342	FAST_SENDER	N/A
3647.988	SLOW_SENDER1	N/A
3649.741	FAST_SENDER	N/A
3657.709	FAST_SENDER	N/A
3659.709	FAST_SENDER	N/A
3661.551	SLOW_SENDER1	N/A
3661.709	FAST_SENDER	N/A
3663.709	FAST_SENDER	N/A
3666.033	FAST_SENDER	N/A
3668.033	FAST_SENDER	N/A
3670.033	FAST_SENDER	N/A
3672.033	FAST_SENDER	N/A
3674.033	FAST_SENDER	N/A
3674.304	SLOW_SENDER1	N/A
3676.033	FAST_SENDER	N/A
3678.661	FAST_SENDER	N/A
3680.661	FAST_SENDER	N/A
3682.661	FAST_SENDER	N/A
3684.661	FAST_SENDER	N/A
3686.661	FAST_SENDER	N/A
3688.661	FAST_SENDER	N/A
3690.661	FAST_SENDER	N/A
3692.661	FAST_SENDER	N/A
3700.440	FAST_SENDER	N/A
3708.041	FAST_SENDER	N/A
3715.816	FAST_SENDER	N/A
3716.586	RECEIVER	FAST_SENDER
3719.005	FAST_SENDER	N/A
3719.719	RECEIVER	FAST_SENDER
3722.129	FAST_SENDER	N/A
3722.899	RECEIVER	FAST_SENDER
3725.341	FAST_SENDER	N/A
3726.098	RECEIVER	FAST_SENDER
3728.523	FAST_SENDER	N/A
3729.302	RECEIVER	FAST_SENDER
3731.752	FAST_SENDER	N/A
3732.490	RECEIVER	FAST_SENDER
3734.931	FAST_SENDER	N/A
3735.689	RECEIVER	FAST_SENDER
3738.131	FAST_SENDER	N/A
3738.874	RECEIVER	FAST_SENDER
3741.295	FAST_SENDER	N/A
3742.087	RECEIVER	FAST_SENDER
3744.501	FAST_SENDER	N/A
3745.239	RECEIVER	FAST_SENDER
3747.682	FAST_SENDER	N/A
3748.453	RECEIVER	FAST_SENDER
3750.896	FAST_SENDER	N/A
3751.686	RECEIVER	FAST_SENDER
3754.090	FAST_SENDER	N/A
3754.893	RECEIVER	FAST_SENDER
3757.333	FAST_SENDER	N/A
3758.068	RECEIVER	FAST_SENDER
3760.483	FAST_SENDER	N/A
3761.190	RECEIVER	FAST_SENDER
3763.596	FAST_SENDER	N/A
3764.345	RECEIVER	FAST_SENDER
3766.762	FAST_SENDER	N/A
3767.502	RECEIVER	FAST_SENDER
3769.942	FAST_SENDER	N/A
3770.655	RECEIVER	FAST_SENDER
3773.076	FAST_SENDER	N/A
3773.843	RECEIVER	FAST_SENDER
3776.285	FAST_SENDER	N/A
3777.042	RECEIVER	FAST_SENDER
3779.470	FAST_SENDER	N/A
3780.253	RECEIVER	FAST_SENDER
3782.685	FAST_SENDER	N/A
3783.422	RECEIVER	FAST_SENDER
3785.839	FAST_SENDER	N/A
3786.589	RECEIVER	FAST_SENDER
3789.034	FAST_SENDER	N/A
3791.421	RECEIVER	FAST_SENDER
3793.821	FAST_SENDER	N/A
3794.589	RECEIVER	FAST_SENDER
3797.005	FAST_SENDER	N/A
3797.775	RECEIVER	FAST_SENDER
3800.193	FAST_SENDER	N/A
3802.736	RECEIVER	FAST_SENDER
3805.182	FAST_SENDER	N/A
3805.945	RECEIVER	FAST_SENDER
3808.361	FAST_SENDER	N/A
3809.090	RECEIVER	FAST_SENDER
3811.497	FAST_SENDER	N/A
3812.259	RECEIVER	FAST_SENDER
3814.692	FAST_SENDER	N/A
3815.430	RECEIVER	FAST_SENDER
3817.835	FAST_SENDER	N/A
3818.570	RECEIVER	FAST_SENDER
3820.995	FAST_SENDER	N/A
3823.234	RECEIVER	FAST_SENDER
3825.670	FAST_SENDER	N/A
3826.428	RECEIVER	FAST_SENDER
3828.872	FAST_SENDER	N/A
3829.652	RECEIVER	FAST_SENDER
3832.058	FAST_SENDER	N/A
3832.781	RECEIVER	FAST_SENDER
3835.207	FAST_SENDER	N/A
3835.965	RECEIVER	FAST_SENDER
3838.367	FAST_SENDER	N/A
3839.131	RECEIVER	FAST_SENDER
3841.545	FAST_SENDER	N/A
3842.303	RECEIVER	FAST_SENDER
3844.726	FAST_SENDER	N/A
3845.505	RECEIVER	FAST_SENDER
3847.952	FAST_SENDER	N/A
3848.683	RECEIVER	FAST_SENDER
3851.114	FAST_SENDER	N/A
3851.833	RECEIVER	FAST_SENDER
3854.264	FAST_SENDER	N/A
3854.994	RECEIVER	FAST_SENDER
3857.427	FAST_SENDER	N/A
3858.183	RECEIVER	FAST_SENDER
3860.594	FAST_SENDER	N/A
3861.341	RECEIVER	FAST_SENDER
3863.781	FAST_SENDER	N/A
3864.540	RECEIVER	FAST_SENDER
3866.990	FAST_SENDER	N/A
3867.739	RECEIVER	FAST_SENDER
3870.184	FAST_SENDER	N/A
3870.969	RECEIVER	FAST_SENDER
3873.392	FAST_SENDER	N/A
3875.884	RECEIVER	FAST_SENDER
3878.315	FAST_SENDER	N/A
3879.092	RECEIVER	FAST_SENDER
3881.506	FAST_SENDER	N/A
3882.281	RECEIVER	FAST_SENDER
3884.706	FAST_SENDER	N/A
3885.461	RECEIVER	FAST_SENDER
3887.892	FAST_SENDER	N/A
3888.669	RECEIVER	FAST_SENDER
3891.111	FAST_SENDER	N/A
3891.915	RECEIVER	FAST_SENDER
3894.334	FAST_SENDER	N/A
3895.100	RECEIVER	FAST_SENDER
3897.511	FAST_SENDER	N/A
3898.272	RECEIVER	FAST_SENDER
3900.702	FAST_SENDER	N/A
3901.443	RECEIVER	FAST_SENDER
3903.853	FAST_SENDER	N/A
3904.604	RECEIVER	FAST_SENDER
3907.053	FAST_SENDER	N/A
3907.814	RECEIVER	FAST_SENDER
3910.234	FAST_SENDER	N/A
3911.020	RECEIVER	FAST_SENDER
3913.425	FAST_SENDER	N/A
3914.174	RECEIVER	FAST_SENDER
3916.617	FAST_SENDER	N/A
3917.353	RECEIVER	FAST_SENDER
3919.800	FAST_SENDER	N/A
3920.615	RECEIVER	FAST_SENDER
3923.027	FAST_SENDER	N/A
3923.756	RECEIVER	FAST_SENDER
3926.191	FAST_SENDER	N/A
3926.926	RECEIVER	FAST_SENDER
3929.329	FAST_SENDER	N/A
3930.060	RECEIVER	FAST_SENDER
3932.474	FAST_SENDER	N/A
3933.238	RECEIVER	FAST_SENDER
3935.639	FAST_SENDER	N/A
3936.406	RECEIVER	FAST_SENDER
3938.856	FAST_SENDER	N/A
3939.637	RECEIVER	FAST_SENDER
3942.041	FAST_SENDER	N/A
3942.818	RECEIVER	FAST_SENDER
3945.265	FAST_SENDER	N/A
3946.039	RECEIVER	FAST_SENDER
3948.477	FAST_SENDER	N/A
3949.238	RECEIVER	FAST_SENDER
3951.656	FAST_SENDER	N/A
3952.414	RECEIVER	FAST_SENDER
3954.820	FAST_SENDER	N/A
3955.585	RECEIVER	FAST_SENDER
3958.019	FAST_SENDER	N/A
3958.794	RECEIVER	FAST_SENDER
3959.430	SLOW_SENDER1	N/A
3960.205	RECEIVER	SLOW_SENDER1
3961.194	FAST_SENDER	N/A
3961.924	RECEIVER	FAST_SENDER
3962.606	SLOW_SENDER1	N/A
3963.403	RECEIVER	SLOW_SENDER1
3964.334	FAST_SENDER	N/A
3965.127	RECEIVER	FAST_SENDER
3965.821	SLOW_SENDER1	N/A
3966.619	RECEIVER	SLOW_SENDER1
3967.577	FAST_SENDER	N/A
3968.350	RECEIVER	FAST_SENDER
3969.019	SLOW_SENDER1	N/A
3969.764	RECEIVER	SLOW_SENDER1
3970.772	FAST_SENDER	N/A
3971.513	RECEIVER	FAST_SENDER
3972.177	SLOW_SENDER1	N/A
3972.924	RECEIVER	SLOW_SENDER1
3973.922	FAST_SENDER	N/A
3974.694	RECEIVER	FAST_SENDER
3977.099	FAST_SENDER	N/A
3977.847	RECEIVER	FAST_SENDER
3978.329	SLOW_SENDER1	N/A
3979.085	RECEIVER	SLOW_SENDER1
3980.283	FAST_SENDER	N/A
3981.029	RECEIVER	FAST_SENDER
3983.475	FAST_SENDER	N/A
3984.264	RECEIVER	FAST_SENDER
3984.500	SLOW_SENDER1	N/A
3985.258	RECEIVER	SLOW_SENDER1
3986.695	FAST_SENDER	N/A
3987.438	RECEIVER	FAST_SENDER
3989.839	FAST_SENDER	N/A
3990.647	RECEIVER	FAST_SENDER
3990.682	SLOW_SENDER1	N/A
3991.454	RECEIVER	SLOW_SENDER1
3993.088	FAST_SENDER	N/A
3993.851	RECEIVER	FAST_SENDER
3996.256	FAST_SENDER	N/A
3996.903	SLOW_SENDER1	N/A
3997.028	RECEIVER	FAST_SENDER
3999.028	RECEIVER	SLOW_SENDER1
3999.445	FAST_SENDER	N/A
4000.230	RECEIVER	FAST_SENDER
4002.646	FAST_SENDER	N/A
4003.377	RECEIVER	FAST_SENDER
4005.826	FAST_SENDER	N/A
4006.467	SLOW_SENDER1	N/A
4006.604	RECEIVER	FAST_SENDER
4008.665	RECEIVER	SLOW_SENDER1
4009.030	FAST_SENDER	N/A
4012.765	RECEIVER	FAST_SENDER
4015.207	FAST_SENDER	N/A
4016.024	RECEIVER	FAST_SENDER
4016.113	SLOW_SENDER1	N/A
4018.441	FAST_SENDER	N/A
4019.177	RECEIVER	FAST_SENDER
4020.207	RECEIVER	SLOW_SENDER1
4021.598	FAST_SENDER	N/A
4023.598	FAST_SENDER	N/A
4025.598	FAST_SENDER	N/A
4027.598	FAST_SENDER	N/A
4027.624	SLOW_SENDER1	N/A
4028.371	RECEIVER	SLOW_SENDER1
4029.598	FAST_SENDER	N/A
4031.598	FAST_SENDER	N/A
4033.598	FAST_SENDER	N/A
4035.598	FAST_SENDER	N/A
4035.783	SLOW_SENDER1	N/A
4036.384	RECEIVER	FAST_SENDER
4038.398	RECEIVER	SLOW_SENDER1
4038.829	FAST_SENDER	N/A
4039.624	RECEIVER	FAST_SENDER
4042.053	FAST_SENDER	N/A
4042.816	RECEIVER	FAST_SENDER
4045.224	FAST_SENDER	N/A
4045.840	SLOW_SENDER1	N/A
4045.970	RECEIVER	FAST_SENDER
4048.374	FAST_SENDER	N/A
4049.162	RECEIVER	FAST_SENDER
4051.582	FAST_SENDER	N/A
4052.382	RECEIVER	FAST_SENDER
4054.805	FAST_SENDER	N/A
4055.560	RECEIVER	FAST_SENDER
4058.004	FAST_SENDER	N/A
4058.786	RECEIVER	FAST_SENDER
4061.189	FAST_SENDER	N/A
4061.967	RECEIVER	FAST_SENDER
4064.405	FAST_SENDER	N/A
4065.124	RECEIVER	FAST_SENDER
4067.536	FAST_SENDER	N/A
4068.318	RECEIVER	FAST_SENDER
4072.094	FAST_SENDER	N/A
4072.871	RECEIVER	FAST_SENDER
4075.279	FAST_SENDER	N/A
4076.041	RECEIVER	FAST_SENDER
4078.441	FAST_SENDER	N/A
4079.191	RECEIVER	FAST_SENDER
4081.640	FAST_SENDER	N/A
4082.383	RECEIVER	FAST_SENDER
4084.830	FAST_SENDER	N/A
4085.624	RECEIVER	FAST_SENDER
4088.041	FAST_SENDER	N/A
4088.813	RECEIVER	FAST_SENDER
4091.220	FAST_SENDER	N/A
4091.976	RECEIVER	FAST_SENDER
4095.821	FAST_SENDER	N/A
4096.550	RECEIVER	FAST_SENDER
4098.973	FAST_SENDER	N/A
4099.738	RECEIVER	FAST_SENDER
4102.161	FAST_SENDER	N/A
4102.950	RECEIVER	FAST_SENDER
4105.397	FAST_SENDER	N/A
4106.199	RECEIVER	FAST_SENDER
4108.599	FAST_SENDER	N/A
4109.376	RECEIVER	FAST_SENDER
4111.794	FAST_SENDER	N/A
4112.554	RECEIVER	FAST_SENDER
4114.991	FAST_SENDER	N/A
4115.733	RECEIVER	FAST_SENDER
4118.164	FAST_SENDER	N/A
4125.729	FAST_SENDER	N/A
4133.132	FAST_SENDER	N/A
4140.460	FAST_SENDER	N/A
4147.830	FAST_SENDER	N/A
4155.459	FAST_SENDER	N/A
4163.218	FAST_SENDER	N/A
4170.467	FAST_SENDER	N/A
4178.012	FAST_SENDER	N/A
4185.090	FAST_SENDER	N/A
4192.716	FAST_SENDER	N/A
4200.314	FAST_SENDER	N/A
4207.621	FAST_SENDER	N/A
4215.091	FAST_SENDER	N/A
4222.782	FAST_SENDER	N/A
4230.479	FAST_SENDER	N/A
4237.564	FAST_SENDER	N/A
4245.121	FAST_SENDER	N/A
4252.782	FAST_SENDER	N/A
4259.982	FAST_SENDER	N/A
4267.824	FAST_SENDER	N/A
4275.489	FAST_SENDER	N/A
4282.660	FAST_SENDER	N/A
4290.187	FAST_SENDER	N/A
4297.246	FAST_SENDER	N/A
4304.946	FAST_SENDER	N/A
4312.328	FAST_SENDER	N/A
4319.818	FAST_SENDER	N/A
4327.075	FAST_SENDER	N/A
4328.290	SLOW_SENDER1	N/A
4334.852	FAST_SENDER	N/A
4336.847	SLOW_SENDER1	N/A
4342.611	FAST_SENDER	N/A
4344.611	FAST_SENDER	N/A
4346.611	FAST_SENDER	N/A
4348.611	FAST_SENDER	N/A
4349.975	SLOW_SENDER1	N/A
4350.611	FAST_SENDER	N/A
[truncated: 13,976 more rows]
