# Supplementary material for: CATO: Wake-Up reCeiver-bAsed communicaTiOn for Batteryless Devices
Source: Sensors (Basel). 2025 Nov 7;25(22):6813. doi: 10.3390/s25226813 (PMC12655924; doi:10.3390/s25226813)
Supplement: Supplementary file 1 [file sensors-25-06813-s001.zip › File S1_Experimental_and_Simulation_Data/simulation/capsweep/cap130/mac_competing_nodes_none.csv]

time_s	node_id	received_from
2.700	FAST_SENDER	N/A
2.700	SLOW_SENDER1	N/A
3.434	RECEIVER	SLOW_SENDER1
5.408	RECEIVER	FAST_SENDER
5.880	SLOW_SENDER1	N/A
6.663	RECEIVER	SLOW_SENDER1
7.849	FAST_SENDER	N/A
8.647	RECEIVER	FAST_SENDER
9.097	SLOW_SENDER1	N/A
9.891	RECEIVER	SLOW_SENDER1
11.088	FAST_SENDER	N/A
11.845	RECEIVER	FAST_SENDER
12.300	SLOW_SENDER1	N/A
13.060	RECEIVER	SLOW_SENDER1
14.248	FAST_SENDER	N/A
15.042	RECEIVER	FAST_SENDER
15.476	SLOW_SENDER1	N/A
16.282	RECEIVER	SLOW_SENDER1
17.478	FAST_SENDER	N/A
18.237	RECEIVER	FAST_SENDER
18.704	SLOW_SENDER1	N/A
19.519	RECEIVER	SLOW_SENDER1
25.673	FAST_SENDER	N/A
26.476	RECEIVER	FAST_SENDER
27.082	SLOW_SENDER1	N/A
27.850	RECEIVER	SLOW_SENDER1
28.905	FAST_SENDER	N/A
29.629	RECEIVER	FAST_SENDER
30.251	SLOW_SENDER1	N/A
31.008	RECEIVER	SLOW_SENDER1
32.037	FAST_SENDER	N/A
32.790	RECEIVER	FAST_SENDER
33.426	SLOW_SENDER1	N/A
34.169	RECEIVER	SLOW_SENDER1
35.197	FAST_SENDER	N/A
35.956	RECEIVER	FAST_SENDER
36.577	SLOW_SENDER1	N/A
37.397	RECEIVER	SLOW_SENDER1
38.360	FAST_SENDER	N/A
39.094	RECEIVER	FAST_SENDER
39.838	SLOW_SENDER1	N/A
40.621	RECEIVER	SLOW_SENDER1
41.527	FAST_SENDER	N/A
42.277	RECEIVER	FAST_SENDER
44.707	FAST_SENDER	N/A
45.458	RECEIVER	FAST_SENDER
46.064	SLOW_SENDER1	N/A
46.799	RECEIVER	SLOW_SENDER1
47.865	FAST_SENDER	N/A
48.605	RECEIVER	FAST_SENDER
51.034	FAST_SENDER	N/A
51.771	RECEIVER	FAST_SENDER
52.238	SLOW_SENDER1	N/A
53.007	RECEIVER	SLOW_SENDER1
54.176	FAST_SENDER	N/A
54.947	RECEIVER	FAST_SENDER
58.427	SLOW_SENDER1	N/A
59.101	FAST_SENDER	N/A
59.207	RECEIVER	SLOW_SENDER1
61.589	RECEIVER	FAST_SENDER
64.030	FAST_SENDER	N/A
64.613	SLOW_SENDER1	N/A
64.806	RECEIVER	FAST_SENDER
68.870	RECEIVER	SLOW_SENDER1
69.225	FAST_SENDER	N/A
69.976	RECEIVER	FAST_SENDER
72.411	FAST_SENDER	N/A
73.192	RECEIVER	FAST_SENDER
75.605	FAST_SENDER	N/A
76.317	RECEIVER	FAST_SENDER
76.320	SLOW_SENDER1	N/A
77.110	RECEIVER	SLOW_SENDER1
78.762	FAST_SENDER	N/A
79.553	RECEIVER	FAST_SENDER
81.968	FAST_SENDER	N/A
82.744	RECEIVER	FAST_SENDER
84.558	SLOW_SENDER1	N/A
85.175	FAST_SENDER	N/A
85.318	RECEIVER	SLOW_SENDER1
87.274	RECEIVER	FAST_SENDER
89.713	FAST_SENDER	N/A
90.519	RECEIVER	FAST_SENDER
92.757	SLOW_SENDER1	N/A
92.924	FAST_SENDER	N/A
93.526	RECEIVER	SLOW_SENDER1
95.571	RECEIVER	FAST_SENDER
97.997	FAST_SENDER	N/A
98.756	RECEIVER	FAST_SENDER
100.953	SLOW_SENDER1	N/A
101.178	FAST_SENDER	N/A
101.683	RECEIVER	SLOW_SENDER1
103.745	RECEIVER	FAST_SENDER
106.187	FAST_SENDER	N/A
106.953	RECEIVER	FAST_SENDER
109.113	SLOW_SENDER1	N/A
109.370	FAST_SENDER	N/A
109.904	RECEIVER	SLOW_SENDER1
111.884	RECEIVER	FAST_SENDER
114.328	FAST_SENDER	N/A
115.108	RECEIVER	FAST_SENDER
117.316	SLOW_SENDER1	N/A
117.552	FAST_SENDER	N/A
118.060	RECEIVER	SLOW_SENDER1
119.996	RECEIVER	FAST_SENDER
122.420	FAST_SENDER	N/A
123.181	RECEIVER	FAST_SENDER
125.505	SLOW_SENDER1	N/A
125.605	FAST_SENDER	N/A
126.260	RECEIVER	SLOW_SENDER1
128.476	RECEIVER	FAST_SENDER
130.920	FAST_SENDER	N/A
131.660	RECEIVER	FAST_SENDER
133.709	SLOW_SENDER1	N/A
134.061	FAST_SENDER	N/A
134.517	RECEIVER	SLOW_SENDER1
136.829	RECEIVER	FAST_SENDER
139.270	FAST_SENDER	N/A
140.061	RECEIVER	FAST_SENDER
142.496	FAST_SENDER	N/A
143.271	RECEIVER	FAST_SENDER
145.679	FAST_SENDER	N/A
146.427	RECEIVER	FAST_SENDER
148.873	FAST_SENDER	N/A
149.644	RECEIVER	FAST_SENDER
152.052	FAST_SENDER	N/A
152.813	RECEIVER	FAST_SENDER
155.262	FAST_SENDER	N/A
156.063	RECEIVER	FAST_SENDER
158.509	FAST_SENDER	N/A
159.258	RECEIVER	FAST_SENDER
161.703	FAST_SENDER	N/A
162.450	RECEIVER	FAST_SENDER
164.871	FAST_SENDER	N/A
165.645	RECEIVER	FAST_SENDER
168.082	FAST_SENDER	N/A
168.857	RECEIVER	FAST_SENDER
171.273	FAST_SENDER	N/A
172.059	RECEIVER	FAST_SENDER
174.465	FAST_SENDER	N/A
175.224	RECEIVER	FAST_SENDER
177.656	FAST_SENDER	N/A
178.442	RECEIVER	FAST_SENDER
180.851	FAST_SENDER	N/A
181.576	RECEIVER	FAST_SENDER
183.983	FAST_SENDER	N/A
184.763	RECEIVER	FAST_SENDER
187.185	FAST_SENDER	N/A
187.970	RECEIVER	FAST_SENDER
190.378	FAST_SENDER	N/A
191.139	RECEIVER	FAST_SENDER
193.569	FAST_SENDER	N/A
194.370	RECEIVER	FAST_SENDER
196.803	FAST_SENDER	N/A
197.553	RECEIVER	FAST_SENDER
199.964	FAST_SENDER	N/A
200.712	RECEIVER	FAST_SENDER
203.117	FAST_SENDER	N/A
203.879	RECEIVER	FAST_SENDER
206.323	FAST_SENDER	N/A
207.083	RECEIVER	FAST_SENDER
209.509	FAST_SENDER	N/A
210.292	RECEIVER	FAST_SENDER
212.698	FAST_SENDER	N/A
213.433	RECEIVER	FAST_SENDER
215.850	FAST_SENDER	N/A
216.598	RECEIVER	FAST_SENDER
219.029	FAST_SENDER	N/A
219.788	RECEIVER	FAST_SENDER
222.188	FAST_SENDER	N/A
222.978	RECEIVER	FAST_SENDER
225.423	FAST_SENDER	N/A
226.220	RECEIVER	FAST_SENDER
228.633	FAST_SENDER	N/A
229.373	RECEIVER	FAST_SENDER
231.790	FAST_SENDER	N/A
232.569	RECEIVER	FAST_SENDER
234.969	FAST_SENDER	N/A
235.758	RECEIVER	FAST_SENDER
238.158	FAST_SENDER	N/A
238.939	RECEIVER	FAST_SENDER
241.380	FAST_SENDER	N/A
242.134	RECEIVER	FAST_SENDER
244.548	FAST_SENDER	N/A
245.307	RECEIVER	FAST_SENDER
247.731	FAST_SENDER	N/A
248.497	RECEIVER	FAST_SENDER
250.904	FAST_SENDER	N/A
251.664	RECEIVER	FAST_SENDER
254.084	FAST_SENDER	N/A
254.807	RECEIVER	FAST_SENDER
257.209	FAST_SENDER	N/A
257.932	RECEIVER	FAST_SENDER
260.351	FAST_SENDER	N/A
261.165	RECEIVER	FAST_SENDER
263.583	FAST_SENDER	N/A
264.343	RECEIVER	FAST_SENDER
266.751	FAST_SENDER	N/A
267.517	RECEIVER	FAST_SENDER
269.925	FAST_SENDER	N/A
270.662	RECEIVER	FAST_SENDER
273.072	FAST_SENDER	N/A
273.849	RECEIVER	FAST_SENDER
277.634	FAST_SENDER	N/A
280.180	RECEIVER	FAST_SENDER
282.622	FAST_SENDER	N/A
283.350	RECEIVER	FAST_SENDER
285.756	FAST_SENDER	N/A
286.505	RECEIVER	FAST_SENDER
288.944	FAST_SENDER	N/A
289.689	RECEIVER	FAST_SENDER
292.124	FAST_SENDER	N/A
292.889	RECEIVER	FAST_SENDER
295.291	FAST_SENDER	N/A
296.017	RECEIVER	FAST_SENDER
298.457	FAST_SENDER	N/A
299.233	RECEIVER	FAST_SENDER
301.659	FAST_SENDER	N/A
302.462	RECEIVER	FAST_SENDER
304.896	FAST_SENDER	N/A
305.689	RECEIVER	FAST_SENDER
308.121	FAST_SENDER	N/A
308.864	RECEIVER	FAST_SENDER
311.273	FAST_SENDER	N/A
312.049	RECEIVER	FAST_SENDER
315.916	FAST_SENDER	N/A
316.670	RECEIVER	FAST_SENDER
319.086	FAST_SENDER	N/A
319.846	RECEIVER	FAST_SENDER
322.266	FAST_SENDER	N/A
323.000	RECEIVER	FAST_SENDER
325.419	FAST_SENDER	N/A
326.222	RECEIVER	FAST_SENDER
328.665	FAST_SENDER	N/A
329.445	RECEIVER	FAST_SENDER
331.865	FAST_SENDER	N/A
332.632	RECEIVER	FAST_SENDER
335.074	FAST_SENDER	N/A
335.827	RECEIVER	FAST_SENDER
338.258	FAST_SENDER	N/A
340.673	RECEIVER	FAST_SENDER
343.104	FAST_SENDER	N/A
343.869	RECEIVER	FAST_SENDER
346.308	FAST_SENDER	N/A
347.091	RECEIVER	FAST_SENDER
349.528	FAST_SENDER	N/A
350.332	RECEIVER	FAST_SENDER
352.776	FAST_SENDER	N/A
353.503	RECEIVER	FAST_SENDER
355.908	FAST_SENDER	N/A
356.646	RECEIVER	FAST_SENDER
359.063	FAST_SENDER	N/A
359.838	RECEIVER	FAST_SENDER
362.268	FAST_SENDER	N/A
362.994	RECEIVER	FAST_SENDER
365.428	FAST_SENDER	N/A
366.211	RECEIVER	FAST_SENDER
368.613	FAST_SENDER	N/A
369.349	RECEIVER	FAST_SENDER
371.754	FAST_SENDER	N/A
372.501	RECEIVER	FAST_SENDER
374.929	FAST_SENDER	N/A
375.702	RECEIVER	FAST_SENDER
378.137	FAST_SENDER	N/A
378.940	RECEIVER	FAST_SENDER
381.377	FAST_SENDER	N/A
382.138	RECEIVER	FAST_SENDER
384.575	FAST_SENDER	N/A
386.782	RECEIVER	FAST_SENDER
389.206	FAST_SENDER	N/A
389.956	RECEIVER	FAST_SENDER
392.391	FAST_SENDER	N/A
393.177	RECEIVER	FAST_SENDER
395.588	FAST_SENDER	N/A
396.357	RECEIVER	FAST_SENDER
398.797	FAST_SENDER	N/A
399.533	RECEIVER	FAST_SENDER
401.956	FAST_SENDER	N/A
402.704	RECEIVER	FAST_SENDER
405.127	FAST_SENDER	N/A
405.896	RECEIVER	FAST_SENDER
408.319	FAST_SENDER	N/A
409.079	RECEIVER	FAST_SENDER
411.479	FAST_SENDER	N/A
412.239	RECEIVER	FAST_SENDER
414.689	FAST_SENDER	N/A
415.419	RECEIVER	FAST_SENDER
417.845	FAST_SENDER	N/A
418.597	RECEIVER	FAST_SENDER
419.030	SLOW_SENDER1	N/A
421.038	FAST_SENDER	N/A
421.365	RECEIVER	SLOW_SENDER1
425.488	RECEIVER	FAST_SENDER
427.915	FAST_SENDER	N/A
428.675	RECEIVER	FAST_SENDER
430.898	SLOW_SENDER1	N/A
431.087	FAST_SENDER	N/A
431.699	RECEIVER	SLOW_SENDER1
433.818	RECEIVER	FAST_SENDER
436.229	FAST_SENDER	N/A
437.102	SLOW_SENDER1	N/A
437.908	RECEIVER	SLOW_SENDER1
439.785	RECEIVER	FAST_SENDER
442.204	FAST_SENDER	N/A
442.934	RECEIVER	FAST_SENDER
443.329	SLOW_SENDER1	N/A
444.057	RECEIVER	SLOW_SENDER1
445.375	FAST_SENDER	N/A
446.161	RECEIVER	FAST_SENDER
448.565	FAST_SENDER	N/A
449.316	RECEIVER	FAST_SENDER
449.469	SLOW_SENDER1	N/A
450.239	RECEIVER	SLOW_SENDER1
451.716	FAST_SENDER	N/A
452.466	RECEIVER	FAST_SENDER
454.890	FAST_SENDER	N/A
455.652	SLOW_SENDER1	N/A
455.657	RECEIVER	FAST_SENDER
456.454	RECEIVER	SLOW_SENDER1
458.076	FAST_SENDER	N/A
463.892	SLOW_SENDER1	N/A
465.893	FAST_SENDER	N/A
474.270	FAST_SENDER	N/A
477.171	SLOW_SENDER1	N/A
482.236	FAST_SENDER	N/A
489.986	FAST_SENDER	N/A
497.653	FAST_SENDER	N/A
505.245	FAST_SENDER	N/A
513.094	FAST_SENDER	N/A
520.614	FAST_SENDER	N/A
527.975	FAST_SENDER	N/A
535.416	FAST_SENDER	N/A
542.672	FAST_SENDER	N/A
550.361	FAST_SENDER	N/A
558.104	FAST_SENDER	N/A
565.767	FAST_SENDER	N/A
573.430	FAST_SENDER	N/A
581.246	FAST_SENDER	N/A
588.305	FAST_SENDER	N/A
595.810	FAST_SENDER	N/A
603.489	FAST_SENDER	N/A
611.443	FAST_SENDER	N/A
618.747	FAST_SENDER	N/A
626.312	FAST_SENDER	N/A
633.810	FAST_SENDER	N/A
640.918	FAST_SENDER	N/A
648.826	FAST_SENDER	N/A
656.676	FAST_SENDER	N/A
664.603	FAST_SENDER	N/A
671.836	FAST_SENDER	N/A
679.337	FAST_SENDER	N/A
686.956	FAST_SENDER	N/A
694.512	FAST_SENDER	N/A
702.033	FAST_SENDER	N/A
709.543	FAST_SENDER	N/A
717.048	FAST_SENDER	N/A
724.486	FAST_SENDER	N/A
732.240	FAST_SENDER	N/A
740.075	FAST_SENDER	N/A
740.815	RECEIVER	FAST_SENDER
743.251	FAST_SENDER	N/A
744.067	RECEIVER	FAST_SENDER
746.506	FAST_SENDER	N/A
747.269	RECEIVER	FAST_SENDER
749.714	FAST_SENDER	N/A
750.485	RECEIVER	FAST_SENDER
752.907	FAST_SENDER	N/A
753.661	RECEIVER	FAST_SENDER
756.090	FAST_SENDER	N/A
756.847	RECEIVER	FAST_SENDER
759.263	FAST_SENDER	N/A
760.021	RECEIVER	FAST_SENDER
762.448	FAST_SENDER	N/A
763.229	RECEIVER	FAST_SENDER
765.330	SLOW_SENDER1	N/A
765.657	FAST_SENDER	N/A
766.065	RECEIVER	SLOW_SENDER1
767.782	RECEIVER	FAST_SENDER
770.191	FAST_SENDER	N/A
770.924	RECEIVER	FAST_SENDER
772.112	SLOW_SENDER1	N/A
772.862	RECEIVER	SLOW_SENDER1
773.333	FAST_SENDER	N/A
774.082	RECEIVER	FAST_SENDER
775.269	SLOW_SENDER1	N/A
776.056	RECEIVER	SLOW_SENDER1
776.486	FAST_SENDER	N/A
777.270	RECEIVER	FAST_SENDER
779.712	FAST_SENDER	N/A
780.456	RECEIVER	FAST_SENDER
781.460	SLOW_SENDER1	N/A
782.235	RECEIVER	SLOW_SENDER1
782.900	FAST_SENDER	N/A
783.660	RECEIVER	FAST_SENDER
787.445	FAST_SENDER	N/A
787.635	SLOW_SENDER1	N/A
788.202	RECEIVER	FAST_SENDER
789.837	RECEIVER	SLOW_SENDER1
796.254	FAST_SENDER	N/A
796.999	RECEIVER	FAST_SENDER
799.445	FAST_SENDER	N/A
800.193	RECEIVER	FAST_SENDER
801.081	SLOW_SENDER1	N/A
801.879	RECEIVER	SLOW_SENDER1
802.598	FAST_SENDER	N/A
803.392	RECEIVER	FAST_SENDER
805.796	FAST_SENDER	N/A
806.568	RECEIVER	FAST_SENDER
809.007	FAST_SENDER	N/A
809.301	SLOW_SENDER1	N/A
809.756	RECEIVER	FAST_SENDER
811.782	RECEIVER	SLOW_SENDER1
812.160	FAST_SENDER	N/A
812.922	RECEIVER	FAST_SENDER
815.326	FAST_SENDER	N/A
816.097	RECEIVER	FAST_SENDER
818.511	FAST_SENDER	N/A
819.201	SLOW_SENDER1	N/A
819.264	RECEIVER	FAST_SENDER
819.971	RECEIVER	SLOW_SENDER1
821.688	FAST_SENDER	N/A
822.429	RECEIVER	FAST_SENDER
824.847	FAST_SENDER	N/A
827.174	RECEIVER	FAST_SENDER
827.397	SLOW_SENDER1	N/A
828.175	RECEIVER	SLOW_SENDER1
829.574	FAST_SENDER	N/A
830.354	RECEIVER	FAST_SENDER
832.782	FAST_SENDER	N/A
835.256	RECEIVER	FAST_SENDER
835.586	SLOW_SENDER1	N/A
836.369	RECEIVER	SLOW_SENDER1
837.699	FAST_SENDER	N/A
838.463	RECEIVER	FAST_SENDER
840.870	FAST_SENDER	N/A
841.655	RECEIVER	FAST_SENDER
843.775	SLOW_SENDER1	N/A
844.083	FAST_SENDER	N/A
844.541	RECEIVER	SLOW_SENDER1
846.498	RECEIVER	FAST_SENDER
848.914	FAST_SENDER	N/A
849.662	RECEIVER	FAST_SENDER
851.957	SLOW_SENDER1	N/A
852.063	FAST_SENDER	N/A
852.697	RECEIVER	SLOW_SENDER1
853.364	RECEIVER	FAST_SENDER
855.794	FAST_SENDER	N/A
856.568	RECEIVER	FAST_SENDER
859.005	FAST_SENDER	N/A
859.736	RECEIVER	FAST_SENDER
860.119	SLOW_SENDER1	N/A
860.869	RECEIVER	SLOW_SENDER1
862.166	FAST_SENDER	N/A
862.925	RECEIVER	FAST_SENDER
865.357	FAST_SENDER	N/A
866.134	RECEIVER	FAST_SENDER
868.309	SLOW_SENDER1	N/A
868.572	FAST_SENDER	N/A
869.058	RECEIVER	SLOW_SENDER1
870.935	RECEIVER	FAST_SENDER
873.361	FAST_SENDER	N/A
874.079	RECEIVER	FAST_SENDER
876.466	SLOW_SENDER1	N/A
876.509	FAST_SENDER	N/A
877.291	RECEIVER	FAST_SENDER
879.734	FAST_SENDER	N/A
880.516	RECEIVER	FAST_SENDER
882.949	FAST_SENDER	N/A
883.735	RECEIVER	FAST_SENDER
886.168	FAST_SENDER	N/A
886.914	RECEIVER	FAST_SENDER
889.321	FAST_SENDER	N/A
890.076	RECEIVER	FAST_SENDER
892.477	FAST_SENDER	N/A
893.235	RECEIVER	FAST_SENDER
895.685	FAST_SENDER	N/A
896.425	RECEIVER	FAST_SENDER
898.844	FAST_SENDER	N/A
899.583	RECEIVER	FAST_SENDER
901.991	FAST_SENDER	N/A
902.717	RECEIVER	FAST_SENDER
905.128	FAST_SENDER	N/A
905.921	RECEIVER	FAST_SENDER
908.334	FAST_SENDER	N/A
909.084	RECEIVER	FAST_SENDER
911.495	FAST_SENDER	N/A
912.284	RECEIVER	FAST_SENDER
914.722	FAST_SENDER	N/A
915.525	RECEIVER	FAST_SENDER
917.951	FAST_SENDER	N/A
918.733	RECEIVER	FAST_SENDER
921.148	FAST_SENDER	N/A
921.916	RECEIVER	FAST_SENDER
924.363	FAST_SENDER	N/A
925.145	RECEIVER	FAST_SENDER
927.554	FAST_SENDER	N/A
928.360	RECEIVER	FAST_SENDER
930.809	FAST_SENDER	N/A
931.603	RECEIVER	FAST_SENDER
934.010	FAST_SENDER	N/A
934.750	RECEIVER	FAST_SENDER
937.200	FAST_SENDER	N/A
939.802	RECEIVER	FAST_SENDER
942.246	FAST_SENDER	N/A
944.407	RECEIVER	FAST_SENDER
946.807	FAST_SENDER	N/A
947.561	RECEIVER	FAST_SENDER
949.976	FAST_SENDER	N/A
950.725	RECEIVER	FAST_SENDER
953.128	FAST_SENDER	N/A
953.864	RECEIVER	FAST_SENDER
956.314	FAST_SENDER	N/A
957.072	RECEIVER	FAST_SENDER
959.484	FAST_SENDER	N/A
960.281	RECEIVER	FAST_SENDER
962.705	FAST_SENDER	N/A
963.452	RECEIVER	FAST_SENDER
965.883	FAST_SENDER	N/A
966.622	RECEIVER	FAST_SENDER
969.034	FAST_SENDER	N/A
969.794	RECEIVER	FAST_SENDER
972.215	FAST_SENDER	N/A
973.014	RECEIVER	FAST_SENDER
975.433	FAST_SENDER	N/A
976.212	RECEIVER	FAST_SENDER
978.635	FAST_SENDER	N/A
979.409	RECEIVER	FAST_SENDER
981.809	FAST_SENDER	N/A
982.572	RECEIVER	FAST_SENDER
985.006	FAST_SENDER	N/A
985.788	RECEIVER	FAST_SENDER
988.234	FAST_SENDER	N/A
988.986	RECEIVER	FAST_SENDER
993.191	FAST_SENDER	N/A
993.943	RECEIVER	FAST_SENDER
996.373	FAST_SENDER	N/A
997.086	RECEIVER	FAST_SENDER
999.511	FAST_SENDER	N/A
1000.324	RECEIVER	FAST_SENDER
1002.730	FAST_SENDER	N/A
1003.465	RECEIVER	FAST_SENDER
1005.908	FAST_SENDER	N/A
1006.642	RECEIVER	FAST_SENDER
1009.071	FAST_SENDER	N/A
1009.843	RECEIVER	FAST_SENDER
1012.289	FAST_SENDER	N/A
1013.047	RECEIVER	FAST_SENDER
1015.495	FAST_SENDER	N/A
1016.281	RECEIVER	FAST_SENDER
1018.716	FAST_SENDER	N/A
1019.484	RECEIVER	FAST_SENDER
1021.921	FAST_SENDER	N/A
1022.736	RECEIVER	FAST_SENDER
1025.137	FAST_SENDER	N/A
1025.942	RECEIVER	FAST_SENDER
1028.365	FAST_SENDER	N/A
1029.141	RECEIVER	FAST_SENDER
1031.582	FAST_SENDER	N/A
1032.398	RECEIVER	FAST_SENDER
1034.844	FAST_SENDER	N/A
1035.630	RECEIVER	FAST_SENDER
1038.076	FAST_SENDER	N/A
1038.842	RECEIVER	FAST_SENDER
1041.268	FAST_SENDER	N/A
1042.058	RECEIVER	FAST_SENDER
1046.102	FAST_SENDER	N/A
1046.869	RECEIVER	FAST_SENDER
1049.298	FAST_SENDER	N/A
1050.060	RECEIVER	FAST_SENDER
1052.504	FAST_SENDER	N/A
1053.277	RECEIVER	FAST_SENDER
1055.718	FAST_SENDER	N/A
1056.440	RECEIVER	FAST_SENDER
1058.841	FAST_SENDER	N/A
1059.610	RECEIVER	FAST_SENDER
1062.055	FAST_SENDER	N/A
1064.636	RECEIVER	FAST_SENDER
1067.039	FAST_SENDER	N/A
1067.756	RECEIVER	FAST_SENDER
1070.178	FAST_SENDER	N/A
1070.979	RECEIVER	FAST_SENDER
1073.408	FAST_SENDER	N/A
1074.154	RECEIVER	FAST_SENDER
1076.586	FAST_SENDER	N/A
1077.330	RECEIVER	FAST_SENDER
1079.742	FAST_SENDER	N/A
1087.158	FAST_SENDER	N/A
1094.648	FAST_SENDER	N/A
1102.136	FAST_SENDER	N/A
1109.379	FAST_SENDER	N/A
1117.148	FAST_SENDER	N/A
1124.969	FAST_SENDER	N/A
1132.523	FAST_SENDER	N/A
1140.161	FAST_SENDER	N/A
1147.563	FAST_SENDER	N/A
1150.790	SLOW_SENDER1	N/A
1156.253	FAST_SENDER	N/A
1160.970	SLOW_SENDER1	N/A
1163.671	FAST_SENDER	N/A
1171.090	FAST_SENDER	N/A
1174.491	SLOW_SENDER1	N/A
1179.033	FAST_SENDER	N/A
1186.524	FAST_SENDER	N/A
1187.548	SLOW_SENDER1	N/A
1194.182	FAST_SENDER	N/A
1201.908	FAST_SENDER	N/A
1209.762	FAST_SENDER	N/A
1216.991	FAST_SENDER	N/A
1224.823	FAST_SENDER	N/A
1232.233	FAST_SENDER	N/A
1239.240	FAST_SENDER	N/A
1247.167	FAST_SENDER	N/A
1254.522	FAST_SENDER	N/A
1262.338	FAST_SENDER	N/A
1269.921	FAST_SENDER	N/A
1276.984	FAST_SENDER	N/A
1284.429	FAST_SENDER	N/A
1291.876	FAST_SENDER	N/A
1299.431	FAST_SENDER	N/A
1306.955	FAST_SENDER	N/A
1314.578	FAST_SENDER	N/A
1322.131	FAST_SENDER	N/A
1329.639	FAST_SENDER	N/A
1336.938	FAST_SENDER	N/A
1344.432	FAST_SENDER	N/A
1352.174	FAST_SENDER	N/A
1359.968	FAST_SENDER	N/A
1360.764	RECEIVER	FAST_SENDER
1368.365	FAST_SENDER	N/A
1369.139	RECEIVER	FAST_SENDER
1371.542	FAST_SENDER	N/A
1372.339	RECEIVER	FAST_SENDER
1374.754	FAST_SENDER	N/A
1375.527	RECEIVER	FAST_SENDER
1377.935	FAST_SENDER	N/A
1378.690	RECEIVER	FAST_SENDER
1381.136	FAST_SENDER	N/A
1381.899	RECEIVER	FAST_SENDER
1384.323	FAST_SENDER	N/A
1385.127	RECEIVER	FAST_SENDER
1387.557	FAST_SENDER	N/A
1388.331	RECEIVER	FAST_SENDER
1390.735	FAST_SENDER	N/A
1391.496	RECEIVER	FAST_SENDER
1393.908	FAST_SENDER	N/A
1394.700	RECEIVER	FAST_SENDER
1397.146	FAST_SENDER	N/A
1397.914	RECEIVER	FAST_SENDER
1400.322	FAST_SENDER	N/A
1401.061	RECEIVER	FAST_SENDER
1403.470	FAST_SENDER	N/A
1404.267	RECEIVER	FAST_SENDER
1406.688	FAST_SENDER	N/A
1407.429	RECEIVER	FAST_SENDER
1411.321	FAST_SENDER	N/A
1412.107	RECEIVER	FAST_SENDER
1414.556	FAST_SENDER	N/A
1415.326	RECEIVER	FAST_SENDER
1417.738	FAST_SENDER	N/A
1418.500	RECEIVER	FAST_SENDER
1420.908	FAST_SENDER	N/A
1421.659	RECEIVER	FAST_SENDER
1424.103	FAST_SENDER	N/A
1424.867	RECEIVER	FAST_SENDER
1427.300	FAST_SENDER	N/A
1428.058	RECEIVER	FAST_SENDER
1430.485	FAST_SENDER	N/A
1431.255	RECEIVER	FAST_SENDER
1433.656	FAST_SENDER	N/A
1434.470	RECEIVER	FAST_SENDER
1436.916	FAST_SENDER	N/A
1437.660	RECEIVER	FAST_SENDER
1440.061	FAST_SENDER	N/A
1440.816	RECEIVER	FAST_SENDER
1443.238	FAST_SENDER	N/A
1443.964	RECEIVER	FAST_SENDER
1446.367	FAST_SENDER	N/A
1447.132	RECEIVER	FAST_SENDER
1449.547	FAST_SENDER	N/A
1450.292	RECEIVER	FAST_SENDER
1452.698	FAST_SENDER	N/A
1453.441	RECEIVER	FAST_SENDER
1455.868	FAST_SENDER	N/A
1456.615	RECEIVER	FAST_SENDER
1459.031	FAST_SENDER	N/A
1459.810	RECEIVER	FAST_SENDER
1462.216	FAST_SENDER	N/A
1462.988	RECEIVER	FAST_SENDER
1465.419	FAST_SENDER	N/A
1466.223	RECEIVER	FAST_SENDER
1468.631	FAST_SENDER	N/A
1469.389	RECEIVER	FAST_SENDER
1471.807	FAST_SENDER	N/A
1472.531	RECEIVER	FAST_SENDER
1473.810	SLOW_SENDER1	N/A
1474.542	RECEIVER	SLOW_SENDER1
1474.954	FAST_SENDER	N/A
1476.971	SLOW_SENDER1	N/A
1477.098	RECEIVER	FAST_SENDER
1480.783	RECEIVER	SLOW_SENDER1
1480.902	FAST_SENDER	N/A
1481.681	RECEIVER	FAST_SENDER
1484.092	FAST_SENDER	N/A
1484.871	RECEIVER	FAST_SENDER
1486.210	SLOW_SENDER1	N/A
1486.967	RECEIVER	SLOW_SENDER1
1487.287	FAST_SENDER	N/A
1488.091	RECEIVER	FAST_SENDER
1490.517	FAST_SENDER	N/A
1491.266	RECEIVER	FAST_SENDER
1492.384	SLOW_SENDER1	N/A
1493.170	RECEIVER	SLOW_SENDER1
1493.688	FAST_SENDER	N/A
1494.434	RECEIVER	FAST_SENDER
1496.870	FAST_SENDER	N/A
1497.645	RECEIVER	FAST_SENDER
1498.609	SLOW_SENDER1	N/A
1499.357	RECEIVER	SLOW_SENDER1
1500.091	FAST_SENDER	N/A
1500.832	RECEIVER	FAST_SENDER
1503.248	FAST_SENDER	N/A
1504.028	RECEIVER	FAST_SENDER
1504.757	SLOW_SENDER1	N/A
1505.531	RECEIVER	SLOW_SENDER1
1506.436	FAST_SENDER	N/A
1507.191	RECEIVER	FAST_SENDER
1509.639	FAST_SENDER	N/A
1510.411	RECEIVER	FAST_SENDER
1510.950	SLOW_SENDER1	N/A
1511.705	RECEIVER	SLOW_SENDER1
1512.857	FAST_SENDER	N/A
1515.251	RECEIVER	FAST_SENDER
1517.679	FAST_SENDER	N/A
1518.407	RECEIVER	FAST_SENDER
1519.119	SLOW_SENDER1	N/A
1519.882	RECEIVER	SLOW_SENDER1
1520.836	FAST_SENDER	N/A
1521.613	RECEIVER	FAST_SENDER
1524.048	FAST_SENDER	N/A
1524.854	RECEIVER	FAST_SENDER
1527.255	FAST_SENDER	N/A
1527.327	SLOW_SENDER1	N/A
1528.036	RECEIVER	FAST_SENDER
1529.953	RECEIVER	SLOW_SENDER1
1530.482	FAST_SENDER	N/A
1531.192	RECEIVER	FAST_SENDER
1533.615	FAST_SENDER	N/A
1534.393	RECEIVER	FAST_SENDER
1536.826	FAST_SENDER	N/A
1537.372	SLOW_SENDER1	N/A
1537.628	RECEIVER	FAST_SENDER
1539.528	RECEIVER	SLOW_SENDER1
1543.766	FAST_SENDER	N/A
1544.523	RECEIVER	FAST_SENDER
1546.941	SLOW_SENDER1	N/A
1546.957	FAST_SENDER	N/A
1547.684	RECEIVER	SLOW_SENDER1
1549.872	RECEIVER	FAST_SENDER
1552.320	FAST_SENDER	N/A
1553.089	RECEIVER	FAST_SENDER
1555.105	SLOW_SENDER1	N/A
1555.537	FAST_SENDER	N/A
1555.842	RECEIVER	SLOW_SENDER1
1557.802	RECEIVER	FAST_SENDER
1560.249	FAST_SENDER	N/A
1561.002	RECEIVER	FAST_SENDER
1563.418	FAST_SENDER	N/A
1564.207	RECEIVER	FAST_SENDER
1566.611	FAST_SENDER	N/A
1567.265	SLOW_SENDER1	N/A
1567.386	RECEIVER	FAST_SENDER
1569.832	FAST_SENDER	N/A
1570.572	RECEIVER	FAST_SENDER
1573.008	FAST_SENDER	N/A
1573.769	RECEIVER	FAST_SENDER
1576.169	FAST_SENDER	N/A
1576.900	RECEIVER	FAST_SENDER
1579.341	FAST_SENDER	N/A
1580.061	RECEIVER	FAST_SENDER
1582.475	FAST_SENDER	N/A
1583.261	RECEIVER	FAST_SENDER
1585.682	FAST_SENDER	N/A
1586.425	RECEIVER	FAST_SENDER
1588.870	FAST_SENDER	N/A
1589.666	RECEIVER	FAST_SENDER
1592.072	FAST_SENDER	N/A
1592.796	RECEIVER	FAST_SENDER
1595.196	FAST_SENDER	N/A
1595.999	RECEIVER	FAST_SENDER
1598.442	FAST_SENDER	N/A
1599.210	RECEIVER	FAST_SENDER
1601.611	FAST_SENDER	N/A
1602.386	RECEIVER	FAST_SENDER
1604.791	FAST_SENDER	N/A
1605.586	RECEIVER	FAST_SENDER
1608.004	FAST_SENDER	N/A
1610.506	RECEIVER	FAST_SENDER
1612.916	FAST_SENDER	N/A
1613.687	RECEIVER	FAST_SENDER
1616.106	FAST_SENDER	N/A
1616.877	RECEIVER	FAST_SENDER
1619.285	FAST_SENDER	N/A
1620.041	RECEIVER	FAST_SENDER
1622.489	FAST_SENDER	N/A
1623.276	RECEIVER	FAST_SENDER
1625.714	FAST_SENDER	N/A
1626.462	RECEIVER	FAST_SENDER
1628.878	FAST_SENDER	N/A
1629.615	RECEIVER	FAST_SENDER
1632.027	FAST_SENDER	N/A
1632.803	RECEIVER	FAST_SENDER
1635.238	FAST_SENDER	N/A
1635.991	RECEIVER	FAST_SENDER
1638.419	FAST_SENDER	N/A
1639.188	RECEIVER	FAST_SENDER
1641.620	FAST_SENDER	N/A
1642.385	RECEIVER	FAST_SENDER
1644.792	FAST_SENDER	N/A
1645.562	RECEIVER	FAST_SENDER
1647.964	FAST_SENDER	N/A
1648.747	RECEIVER	FAST_SENDER
1651.163	FAST_SENDER	N/A
1651.964	RECEIVER	FAST_SENDER
1654.402	FAST_SENDER	N/A
1655.205	RECEIVER	FAST_SENDER
1657.654	FAST_SENDER	N/A
1658.472	RECEIVER	FAST_SENDER
1660.920	FAST_SENDER	N/A
1661.701	RECEIVER	FAST_SENDER
1664.146	FAST_SENDER	N/A
1664.902	RECEIVER	FAST_SENDER
1667.307	FAST_SENDER	N/A
1668.103	RECEIVER	FAST_SENDER
1670.546	FAST_SENDER	N/A
1671.323	RECEIVER	FAST_SENDER
1673.756	FAST_SENDER	N/A
1674.578	RECEIVER	FAST_SENDER
1677.017	FAST_SENDER	N/A
1677.772	RECEIVER	FAST_SENDER
1680.178	FAST_SENDER	N/A
1680.967	RECEIVER	FAST_SENDER
1683.384	FAST_SENDER	N/A
1684.140	RECEIVER	FAST_SENDER
1686.549	FAST_SENDER	N/A
1688.690	RECEIVER	FAST_SENDER
1692.822	FAST_SENDER	N/A
1700.501	FAST_SENDER	N/A
1707.693	FAST_SENDER	N/A
1714.648	FAST_SENDER	N/A
1722.225	FAST_SENDER	N/A
1730.051	FAST_SENDER	N/A
1738.018	FAST_SENDER	N/A
1745.323	FAST_SENDER	N/A
1752.641	FAST_SENDER	N/A
1760.565	FAST_SENDER	N/A
1767.627	FAST_SENDER	N/A
1774.820	FAST_SENDER	N/A
1782.692	FAST_SENDER	N/A
1790.454	FAST_SENDER	N/A
1797.643	FAST_SENDER	N/A
1805.253	FAST_SENDER	N/A
1813.092	FAST_SENDER	N/A
1820.558	FAST_SENDER	N/A
1828.188	FAST_SENDER	N/A
1835.405	FAST_SENDER	N/A
1843.516	FAST_SENDER	N/A
1849.500	SLOW_SENDER1	N/A
1851.206	FAST_SENDER	N/A
1858.664	FAST_SENDER	N/A
1860.117	SLOW_SENDER1	N/A
1866.008	FAST_SENDER	N/A
1873.232	SLOW_SENDER1	N/A
1873.570	FAST_SENDER	N/A
1881.527	FAST_SENDER	N/A
1886.702	SLOW_SENDER1	N/A
1889.380	FAST_SENDER	N/A
1896.841	FAST_SENDER	N/A
1904.782	FAST_SENDER	N/A
1912.385	FAST_SENDER	N/A
1919.947	FAST_SENDER	N/A
1927.236	FAST_SENDER	N/A
1934.811	FAST_SENDER	N/A
1942.733	FAST_SENDER	N/A
1950.463	FAST_SENDER	N/A
1958.069	FAST_SENDER	N/A
1965.719	FAST_SENDER	N/A
1973.423	FAST_SENDER	N/A
1974.152	RECEIVER	FAST_SENDER
1976.579	FAST_SENDER	N/A
1977.310	RECEIVER	FAST_SENDER
1979.748	FAST_SENDER	N/A
1980.499	RECEIVER	FAST_SENDER
1984.693	FAST_SENDER	N/A
1985.471	RECEIVER	FAST_SENDER
1987.897	FAST_SENDER	N/A
1988.625	RECEIVER	FAST_SENDER
1991.070	FAST_SENDER	N/A
1991.794	RECEIVER	FAST_SENDER
1994.241	FAST_SENDER	N/A
1994.986	RECEIVER	FAST_SENDER
1998.772	FAST_SENDER	N/A
1999.484	RECEIVER	FAST_SENDER
2001.900	FAST_SENDER	N/A
2002.698	RECEIVER	FAST_SENDER
2005.118	FAST_SENDER	N/A
2005.894	RECEIVER	FAST_SENDER
2008.307	FAST_SENDER	N/A
2010.572	RECEIVER	FAST_SENDER
2012.977	FAST_SENDER	N/A
2013.763	RECEIVER	FAST_SENDER
2016.184	FAST_SENDER	N/A
2016.950	RECEIVER	FAST_SENDER
2019.389	FAST_SENDER	N/A
2020.162	RECEIVER	FAST_SENDER
2022.596	FAST_SENDER	N/A
2023.365	RECEIVER	FAST_SENDER
2025.792	FAST_SENDER	N/A
2026.522	RECEIVER	FAST_SENDER
2028.933	FAST_SENDER	N/A
2029.693	RECEIVER	FAST_SENDER
2032.097	FAST_SENDER	N/A
2032.829	RECEIVER	FAST_SENDER
2035.277	FAST_SENDER	N/A
2036.032	RECEIVER	FAST_SENDER
2038.447	FAST_SENDER	N/A
2039.200	RECEIVER	FAST_SENDER
2041.644	FAST_SENDER	N/A
2042.414	RECEIVER	FAST_SENDER
2044.855	FAST_SENDER	N/A
2045.646	RECEIVER	FAST_SENDER
2048.074	FAST_SENDER	N/A
2048.883	RECEIVER	FAST_SENDER
2052.745	FAST_SENDER	N/A
2053.479	RECEIVER	FAST_SENDER
2055.924	FAST_SENDER	N/A
2056.696	RECEIVER	FAST_SENDER
2060.735	FAST_SENDER	N/A
2061.507	RECEIVER	FAST_SENDER
2063.954	FAST_SENDER	N/A
2064.718	RECEIVER	FAST_SENDER
2067.156	FAST_SENDER	N/A
2067.883	RECEIVER	FAST_SENDER
2070.298	FAST_SENDER	N/A
2071.095	RECEIVER	FAST_SENDER
2073.538	FAST_SENDER	N/A
2074.286	RECEIVER	FAST_SENDER
2076.731	FAST_SENDER	N/A
2077.490	RECEIVER	FAST_SENDER
2079.920	FAST_SENDER	N/A
2080.667	RECEIVER	FAST_SENDER
2083.069	FAST_SENDER	N/A
2083.855	RECEIVER	FAST_SENDER
2086.288	FAST_SENDER	N/A
2087.039	RECEIVER	FAST_SENDER
2089.475	FAST_SENDER	N/A
2090.223	RECEIVER	FAST_SENDER
2092.647	FAST_SENDER	N/A
2093.422	RECEIVER	FAST_SENDER
2095.847	FAST_SENDER	N/A
2096.637	RECEIVER	FAST_SENDER
2099.039	FAST_SENDER	N/A
2099.750	RECEIVER	FAST_SENDER
2102.178	FAST_SENDER	N/A
2102.944	RECEIVER	FAST_SENDER
2105.388	FAST_SENDER	N/A
2106.193	RECEIVER	FAST_SENDER
2108.608	FAST_SENDER	N/A
2109.384	RECEIVER	FAST_SENDER
2111.822	FAST_SENDER	N/A
2112.561	RECEIVER	FAST_SENDER
2115.010	FAST_SENDER	N/A
2115.814	RECEIVER	FAST_SENDER
2118.263	FAST_SENDER	N/A
2119.033	RECEIVER	FAST_SENDER
2121.461	FAST_SENDER	N/A
2122.163	RECEIVER	FAST_SENDER
2124.590	FAST_SENDER	N/A
2125.315	RECEIVER	FAST_SENDER
2127.739	FAST_SENDER	N/A
2128.534	RECEIVER	FAST_SENDER
2130.978	FAST_SENDER	N/A
2131.756	RECEIVER	FAST_SENDER
2134.189	FAST_SENDER	N/A
2134.940	RECEIVER	FAST_SENDER
2137.345	FAST_SENDER	N/A
2138.097	RECEIVER	FAST_SENDER
2140.505	FAST_SENDER	N/A
2141.252	RECEIVER	FAST_SENDER
2143.696	FAST_SENDER	N/A
2144.453	RECEIVER	FAST_SENDER
2146.858	FAST_SENDER	N/A
2147.632	RECEIVER	FAST_SENDER
2150.043	FAST_SENDER	N/A
2152.576	RECEIVER	FAST_SENDER
2154.983	FAST_SENDER	N/A
2155.750	RECEIVER	FAST_SENDER
2158.153	FAST_SENDER	N/A
2158.937	RECEIVER	FAST_SENDER
2161.381	FAST_SENDER	N/A
2162.141	RECEIVER	FAST_SENDER
2164.562	FAST_SENDER	N/A
2165.336	RECEIVER	FAST_SENDER
2167.738	FAST_SENDER	N/A
2168.517	RECEIVER	FAST_SENDER
2172.599	FAST_SENDER	N/A
2172.660	SLOW_SENDER1	N/A
2173.325	RECEIVER	FAST_SENDER
2175.693	RECEIVER	SLOW_SENDER1
2175.759	FAST_SENDER	N/A
2176.514	RECEIVER	FAST_SENDER
2178.138	SLOW_SENDER1	N/A
2178.920	FAST_SENDER	N/A
2178.948	RECEIVER	SLOW_SENDER1
2179.707	RECEIVER	FAST_SENDER
2181.387	SLOW_SENDER1	N/A
2182.135	FAST_SENDER	N/A
2182.195	RECEIVER	SLOW_SENDER1
2182.900	RECEIVER	FAST_SENDER
2185.336	FAST_SENDER	N/A
2186.051	RECEIVER	FAST_SENDER
2187.614	SLOW_SENDER1	N/A
2188.366	RECEIVER	SLOW_SENDER1
2188.472	FAST_SENDER	N/A
2189.243	RECEIVER	FAST_SENDER
2191.644	FAST_SENDER	N/A
2192.397	RECEIVER	FAST_SENDER
2193.784	SLOW_SENDER1	N/A
2194.592	RECEIVER	SLOW_SENDER1
2194.820	FAST_SENDER	N/A
2195.584	RECEIVER	FAST_SENDER
2198.009	FAST_SENDER	N/A
2198.786	RECEIVER	FAST_SENDER
2200.005	SLOW_SENDER1	N/A
2200.794	RECEIVER	SLOW_SENDER1
2201.187	FAST_SENDER	N/A
2201.927	RECEIVER	FAST_SENDER
2206.141	FAST_SENDER	N/A
2206.232	SLOW_SENDER1	N/A
2206.878	RECEIVER	FAST_SENDER
2209.290	FAST_SENDER	N/A
2209.316	RECEIVER	SLOW_SENDER1
2210.055	RECEIVER	FAST_SENDER
2212.485	FAST_SENDER	N/A
2213.241	RECEIVER	FAST_SENDER
2215.673	FAST_SENDER	N/A
2216.422	RECEIVER	FAST_SENDER
2216.739	SLOW_SENDER1	N/A
2217.501	RECEIVER	SLOW_SENDER1
2218.836	FAST_SENDER	N/A
2219.611	RECEIVER	FAST_SENDER
2222.029	FAST_SENDER	N/A
2222.776	RECEIVER	FAST_SENDER
2224.931	SLOW_SENDER1	N/A
2225.182	FAST_SENDER	N/A
2225.677	RECEIVER	SLOW_SENDER1
2227.749	RECEIVER	FAST_SENDER
2230.154	FAST_SENDER	N/A
2230.931	RECEIVER	FAST_SENDER
2233.122	SLOW_SENDER1	N/A
2233.334	FAST_SENDER	N/A
2233.841	RECEIVER	SLOW_SENDER1
2235.746	RECEIVER	FAST_SENDER
2238.147	FAST_SENDER	N/A
2238.922	RECEIVER	FAST_SENDER
2241.242	SLOW_SENDER1	N/A
2242.026	RECEIVER	SLOW_SENDER1
2242.956	FAST_SENDER	N/A
2243.725	RECEIVER	FAST_SENDER
2246.163	FAST_SENDER	N/A
2248.579	RECEIVER	FAST_SENDER
2249.437	SLOW_SENDER1	N/A
2250.211	RECEIVER	SLOW_SENDER1
2250.984	FAST_SENDER	N/A
2251.766	RECEIVER	FAST_SENDER
2255.809	FAST_SENDER	N/A
2256.545	RECEIVER	FAST_SENDER
2257.641	SLOW_SENDER1	N/A
2258.410	RECEIVER	SLOW_SENDER1
2258.967	FAST_SENDER	N/A
2259.783	RECEIVER	FAST_SENDER
2262.186	FAST_SENDER	N/A
2262.954	RECEIVER	FAST_SENDER
2265.385	FAST_SENDER	N/A
2265.837	SLOW_SENDER1	N/A
2266.136	RECEIVER	FAST_SENDER
2270.126	RECEIVER	SLOW_SENDER1
2270.355	FAST_SENDER	N/A
2271.144	RECEIVER	FAST_SENDER
2273.593	FAST_SENDER	N/A
2274.358	RECEIVER	FAST_SENDER
2276.790	FAST_SENDER	N/A
2277.535	RECEIVER	FAST_SENDER
2277.563	SLOW_SENDER1	N/A
2278.324	RECEIVER	SLOW_SENDER1
2279.956	FAST_SENDER	N/A
2280.736	RECEIVER	FAST_SENDER
2283.166	FAST_SENDER	N/A
2283.889	RECEIVER	FAST_SENDER
2286.323	FAST_SENDER	N/A
2287.093	RECEIVER	FAST_SENDER
2289.526	FAST_SENDER	N/A
2290.256	RECEIVER	FAST_SENDER
2292.682	FAST_SENDER	N/A
2293.484	RECEIVER	FAST_SENDER
2295.905	FAST_SENDER	N/A
2296.638	RECEIVER	FAST_SENDER
2299.055	FAST_SENDER	N/A
2299.762	RECEIVER	FAST_SENDER
2302.171	FAST_SENDER	N/A
2302.949	RECEIVER	FAST_SENDER
2305.386	FAST_SENDER	N/A
2309.357	RECEIVER	FAST_SENDER
2311.760	FAST_SENDER	N/A
2312.551	RECEIVER	FAST_SENDER
2315.001	FAST_SENDER	N/A
2315.752	RECEIVER	FAST_SENDER
2318.178	FAST_SENDER	N/A
2325.697	FAST_SENDER	N/A
2333.023	FAST_SENDER	N/A
2340.321	FAST_SENDER	N/A
2348.285	FAST_SENDER	N/A
2355.931	FAST_SENDER	N/A
2363.922	FAST_SENDER	N/A
2371.767	FAST_SENDER	N/A
2379.345	FAST_SENDER	N/A
2386.872	FAST_SENDER	N/A
2394.505	FAST_SENDER	N/A
2402.237	FAST_SENDER	N/A
2409.532	FAST_SENDER	N/A
2417.109	FAST_SENDER	N/A
2424.587	FAST_SENDER	N/A
2432.274	FAST_SENDER	N/A
2439.975	FAST_SENDER	N/A
2447.026	FAST_SENDER	N/A
2454.582	FAST_SENDER	N/A
2462.515	FAST_SENDER	N/A
2470.159	FAST_SENDER	N/A
2477.974	FAST_SENDER	N/A
2485.852	FAST_SENDER	N/A
2493.490	FAST_SENDER	N/A
2501.161	FAST_SENDER	N/A
2508.743	FAST_SENDER	N/A
2515.955	FAST_SENDER	N/A
2523.423	FAST_SENDER	N/A
2531.232	FAST_SENDER	N/A
2538.859	FAST_SENDER	N/A
2546.644	FAST_SENDER	N/A
2554.616	FAST_SENDER	N/A
2560.080	SLOW_SENDER1	N/A
2562.105	FAST_SENDER	N/A
2569.367	FAST_SENDER	N/A
2570.283	SLOW_SENDER1	N/A
2577.300	FAST_SENDER	N/A
2583.160	SLOW_SENDER1	N/A
2584.904	FAST_SENDER	N/A
2592.164	FAST_SENDER	N/A
2597.018	SLOW_SENDER1	N/A
2599.254	RECEIVER	SLOW_SENDER1
2599.615	FAST_SENDER	N/A
2600.359	RECEIVER	FAST_SENDER
2602.789	FAST_SENDER	N/A
2603.576	RECEIVER	FAST_SENDER
2606.005	FAST_SENDER	N/A
2606.691	SLOW_SENDER1	N/A
2606.757	RECEIVER	FAST_SENDER
2607.496	RECEIVER	SLOW_SENDER1
2609.183	FAST_SENDER	N/A
2609.939	RECEIVER	FAST_SENDER
2612.350	FAST_SENDER	N/A
2613.083	RECEIVER	FAST_SENDER
2614.917	SLOW_SENDER1	N/A
2615.527	FAST_SENDER	N/A
2615.675	RECEIVER	SLOW_SENDER1
2618.006	RECEIVER	FAST_SENDER
2620.438	FAST_SENDER	N/A
2622.661	RECEIVER	FAST_SENDER
2623.115	SLOW_SENDER1	N/A
2625.085	FAST_SENDER	N/A
2625.830	RECEIVER	FAST_SENDER
2628.235	FAST_SENDER	N/A
2628.954	RECEIVER	FAST_SENDER
2631.376	FAST_SENDER	N/A
2632.172	RECEIVER	FAST_SENDER
2634.604	FAST_SENDER	N/A
2635.389	RECEIVER	FAST_SENDER
2637.814	FAST_SENDER	N/A
2638.566	RECEIVER	FAST_SENDER
2640.972	FAST_SENDER	N/A
2641.751	RECEIVER	FAST_SENDER
2644.200	FAST_SENDER	N/A
2644.985	RECEIVER	FAST_SENDER
2647.427	FAST_SENDER	N/A
2648.162	RECEIVER	FAST_SENDER
2650.602	FAST_SENDER	N/A
2651.362	RECEIVER	FAST_SENDER
2653.791	FAST_SENDER	N/A
2656.107	RECEIVER	FAST_SENDER
2658.543	FAST_SENDER	N/A
2659.324	RECEIVER	FAST_SENDER
2661.737	FAST_SENDER	N/A
2662.504	RECEIVER	FAST_SENDER
2664.952	FAST_SENDER	N/A
2665.728	RECEIVER	FAST_SENDER
2668.138	FAST_SENDER	N/A
2668.918	RECEIVER	FAST_SENDER
2671.329	FAST_SENDER	N/A
2673.567	RECEIVER	FAST_SENDER
2675.985	FAST_SENDER	N/A
2676.796	RECEIVER	FAST_SENDER
2679.207	FAST_SENDER	N/A
2679.944	RECEIVER	FAST_SENDER
2682.371	FAST_SENDER	N/A
2683.130	RECEIVER	FAST_SENDER
2687.003	FAST_SENDER	N/A
2687.779	RECEIVER	FAST_SENDER
2690.194	FAST_SENDER	N/A
2690.937	RECEIVER	FAST_SENDER
2693.366	FAST_SENDER	N/A
2694.142	RECEIVER	FAST_SENDER
2696.552	FAST_SENDER	N/A
2697.300	RECEIVER	FAST_SENDER
2699.729	FAST_SENDER	N/A
2700.488	RECEIVER	FAST_SENDER
2702.910	FAST_SENDER	N/A
2703.676	RECEIVER	FAST_SENDER
2707.483	FAST_SENDER	N/A
2710.001	RECEIVER	FAST_SENDER
2712.448	FAST_SENDER	N/A
2713.224	RECEIVER	FAST_SENDER
2715.662	FAST_SENDER	N/A
2716.426	RECEIVER	FAST_SENDER
2718.846	FAST_SENDER	N/A
2719.607	RECEIVER	FAST_SENDER
2722.055	FAST_SENDER	N/A
2722.784	RECEIVER	FAST_SENDER
2725.192	FAST_SENDER	N/A
2725.976	RECEIVER	FAST_SENDER
2728.376	FAST_SENDER	N/A
2729.157	RECEIVER	FAST_SENDER
2731.589	FAST_SENDER	N/A
2732.376	RECEIVER	FAST_SENDER
2734.776	FAST_SENDER	N/A
2735.572	RECEIVER	FAST_SENDER
2737.972	FAST_SENDER	N/A
2738.722	RECEIVER	FAST_SENDER
2741.158	FAST_SENDER	N/A
2741.925	RECEIVER	FAST_SENDER
2744.340	FAST_SENDER	N/A
2745.084	RECEIVER	FAST_SENDER
2747.514	FAST_SENDER	N/A
2748.301	RECEIVER	FAST_SENDER
2750.737	FAST_SENDER	N/A
2751.441	RECEIVER	FAST_SENDER
2753.869	FAST_SENDER	N/A
2754.627	RECEIVER	FAST_SENDER
2757.061	FAST_SENDER	N/A
2759.560	RECEIVER	FAST_SENDER
2761.971	FAST_SENDER	N/A
2762.728	RECEIVER	FAST_SENDER
2765.132	FAST_SENDER	N/A
2765.892	RECEIVER	FAST_SENDER
2768.306	FAST_SENDER	N/A
2769.082	RECEIVER	FAST_SENDER
2771.523	FAST_SENDER	N/A
2772.317	RECEIVER	FAST_SENDER
2774.752	FAST_SENDER	N/A
2775.476	RECEIVER	FAST_SENDER
2777.887	FAST_SENDER	N/A
2778.629	RECEIVER	FAST_SENDER
2781.041	FAST_SENDER	N/A
2781.819	RECEIVER	FAST_SENDER
2784.240	FAST_SENDER	N/A
2784.996	RECEIVER	FAST_SENDER
2787.396	FAST_SENDER	N/A
2788.171	RECEIVER	FAST_SENDER
2790.612	FAST_SENDER	N/A
2791.339	RECEIVER	FAST_SENDER
2793.747	FAST_SENDER	N/A
2794.497	RECEIVER	FAST_SENDER
2796.911	FAST_SENDER	N/A
2797.699	RECEIVER	FAST_SENDER
2800.132	FAST_SENDER	N/A
2800.871	RECEIVER	FAST_SENDER
2803.315	FAST_SENDER	N/A
2804.091	RECEIVER	FAST_SENDER
2806.498	FAST_SENDER	N/A
2807.281	RECEIVER	FAST_SENDER
2809.695	FAST_SENDER	N/A
2810.464	RECEIVER	FAST_SENDER
2812.909	FAST_SENDER	N/A
2813.681	RECEIVER	FAST_SENDER
2816.099	FAST_SENDER	N/A
2818.298	RECEIVER	FAST_SENDER
2820.743	FAST_SENDER	N/A
2821.502	RECEIVER	FAST_SENDER
2823.939	FAST_SENDER	N/A
2824.677	RECEIVER	FAST_SENDER
2827.112	FAST_SENDER	N/A
2827.852	RECEIVER	FAST_SENDER
2830.293	FAST_SENDER	N/A
2831.049	RECEIVER	FAST_SENDER
2833.472	FAST_SENDER	N/A
2834.254	RECEIVER	FAST_SENDER
2836.669	FAST_SENDER	N/A
2837.433	RECEIVER	FAST_SENDER
2839.839	FAST_SENDER	N/A
2840.592	RECEIVER	FAST_SENDER
2843.007	FAST_SENDER	N/A
2843.794	RECEIVER	FAST_SENDER
2846.215	FAST_SENDER	N/A
2846.959	RECEIVER	FAST_SENDER
2849.386	FAST_SENDER	N/A
2850.132	RECEIVER	FAST_SENDER
2852.565	FAST_SENDER	N/A
2853.343	RECEIVER	FAST_SENDER
2855.765	FAST_SENDER	N/A
2856.543	RECEIVER	FAST_SENDER
2858.966	FAST_SENDER	N/A
2859.758	RECEIVER	FAST_SENDER
2862.182	FAST_SENDER	N/A
2862.956	RECEIVER	FAST_SENDER
2865.378	FAST_SENDER	N/A
2866.143	RECEIVER	FAST_SENDER
2868.584	FAST_SENDER	N/A
2869.359	RECEIVER	FAST_SENDER
2871.762	FAST_SENDER	N/A
2872.529	RECEIVER	FAST_SENDER
2874.968	FAST_SENDER	N/A
2875.701	RECEIVER	FAST_SENDER
2878.129	FAST_SENDER	N/A
2878.891	RECEIVER	FAST_SENDER
2881.324	FAST_SENDER	N/A
2882.060	RECEIVER	FAST_SENDER
2884.473	FAST_SENDER	N/A
2885.259	RECEIVER	FAST_SENDER
2887.676	FAST_SENDER	N/A
2888.433	RECEIVER	FAST_SENDER
2890.834	FAST_SENDER	N/A
2891.611	RECEIVER	FAST_SENDER
2894.057	FAST_SENDER	N/A
2894.786	RECEIVER	FAST_SENDER
2897.225	FAST_SENDER	N/A
2897.986	RECEIVER	FAST_SENDER
2900.413	FAST_SENDER	N/A
2901.161	RECEIVER	FAST_SENDER
2903.608	FAST_SENDER	N/A
2904.349	RECEIVER	FAST_SENDER
2905.300	SLOW_SENDER1	N/A
2906.043	RECEIVER	SLOW_SENDER1
2906.779	FAST_SENDER	N/A
2907.563	RECEIVER	FAST_SENDER
2908.479	SLOW_SENDER1	N/A
2909.254	RECEIVER	SLOW_SENDER1
2910.002	FAST_SENDER	N/A
2910.793	RECEIVER	FAST_SENDER
2911.668	SLOW_SENDER1	N/A
2912.422	RECEIVER	SLOW_SENDER1
2913.210	FAST_SENDER	N/A
2913.978	RECEIVER	FAST_SENDER
2916.397	FAST_SENDER	N/A
2917.173	RECEIVER	FAST_SENDER
2919.587	FAST_SENDER	N/A
2920.391	RECEIVER	FAST_SENDER
2920.943	SLOW_SENDER1	N/A
2921.680	RECEIVER	SLOW_SENDER1
2922.792	FAST_SENDER	N/A
2923.550	RECEIVER	FAST_SENDER
2925.971	FAST_SENDER	N/A
2926.743	RECEIVER	FAST_SENDER
2927.105	SLOW_SENDER1	N/A
2927.827	RECEIVER	SLOW_SENDER1
2929.144	FAST_SENDER	N/A
2929.921	RECEIVER	FAST_SENDER
2932.326	FAST_SENDER	N/A
2933.258	SLOW_SENDER1	N/A
2935.541	FAST_SENDER	N/A
2943.689	FAST_SENDER	N/A
2945.602	SLOW_SENDER1	N/A
2952.343	FAST_SENDER	N/A
2958.248	SLOW_SENDER1	N/A
2959.761	FAST_SENDER	N/A
2967.195	FAST_SENDER	N/A
2975.162	FAST_SENDER	N/A
2982.589	FAST_SENDER	N/A
2990.235	FAST_SENDER	N/A
2997.971	FAST_SENDER	N/A
3005.924	FAST_SENDER	N/A
3013.246	FAST_SENDER	N/A
3020.261	FAST_SENDER	N/A
3027.972	FAST_SENDER	N/A
3035.733	FAST_SENDER	N/A
3043.480	FAST_SENDER	N/A
3050.731	FAST_SENDER	N/A
3058.299	FAST_SENDER	N/A
3065.566	FAST_SENDER	N/A
3072.938	FAST_SENDER	N/A
3080.209	FAST_SENDER	N/A
3088.396	FAST_SENDER	N/A
3096.174	FAST_SENDER	N/A
3103.733	FAST_SENDER	N/A
3111.201	FAST_SENDER	N/A
3119.102	FAST_SENDER	N/A
3126.848	FAST_SENDER	N/A
3134.560	FAST_SENDER	N/A
3142.238	FAST_SENDER	N/A
3149.859	FAST_SENDER	N/A
3157.589	FAST_SENDER	N/A
3165.602	FAST_SENDER	N/A
3172.916	FAST_SENDER	N/A
3180.554	FAST_SENDER	N/A
3188.186	FAST_SENDER	N/A
3196.018	FAST_SENDER	N/A
3203.815	FAST_SENDER	N/A
3211.940	FAST_SENDER	N/A
3214.513	RECEIVER	FAST_SENDER
3216.920	FAST_SENDER	N/A
3217.683	RECEIVER	FAST_SENDER
3220.115	FAST_SENDER	N/A
3220.873	RECEIVER	FAST_SENDER
3223.286	FAST_SENDER	N/A
3225.618	RECEIVER	FAST_SENDER
3228.033	FAST_SENDER	N/A
3228.784	RECEIVER	FAST_SENDER
3231.215	FAST_SENDER	N/A
3231.963	RECEIVER	FAST_SENDER
3234.410	FAST_SENDER	N/A
3235.197	RECEIVER	FAST_SENDER
3237.631	FAST_SENDER	N/A
3238.405	RECEIVER	FAST_SENDER
3240.839	FAST_SENDER	N/A
3241.577	RECEIVER	FAST_SENDER
3242.210	SLOW_SENDER1	N/A
3242.984	RECEIVER	SLOW_SENDER1
3245.432	SLOW_SENDER1	N/A
3246.143	FAST_SENDER	N/A
3246.192	RECEIVER	SLOW_SENDER1
3247.482	RECEIVER	FAST_SENDER
3248.630	SLOW_SENDER1	N/A
3249.360	RECEIVER	SLOW_SENDER1
3249.894	FAST_SENDER	N/A
3250.614	RECEIVER	FAST_SENDER
3251.794	SLOW_SENDER1	N/A
3252.593	RECEIVER	SLOW_SENDER1
3253.064	FAST_SENDER	N/A
3253.821	RECEIVER	FAST_SENDER
3255.034	SLOW_SENDER1	N/A
3255.816	RECEIVER	SLOW_SENDER1
3256.240	FAST_SENDER	N/A
3257.003	RECEIVER	FAST_SENDER
3259.404	FAST_SENDER	N/A
3260.122	RECEIVER	FAST_SENDER
3262.570	FAST_SENDER	N/A
3263.225	SLOW_SENDER1	N/A
3263.324	RECEIVER	FAST_SENDER
3264.005	RECEIVER	SLOW_SENDER1
3265.758	FAST_SENDER	N/A
3266.493	RECEIVER	FAST_SENDER
3268.902	FAST_SENDER	N/A
3269.446	SLOW_SENDER1	N/A
3269.664	RECEIVER	FAST_SENDER
3271.893	RECEIVER	SLOW_SENDER1
3272.076	FAST_SENDER	N/A
3272.841	RECEIVER	FAST_SENDER
3275.253	FAST_SENDER	N/A
3276.015	RECEIVER	FAST_SENDER
3278.452	FAST_SENDER	N/A
3279.178	RECEIVER	FAST_SENDER
3279.336	SLOW_SENDER1	N/A
3281.441	RECEIVER	SLOW_SENDER1
3281.616	FAST_SENDER	N/A
3282.372	RECEIVER	FAST_SENDER
3284.815	FAST_SENDER	N/A
3285.589	RECEIVER	FAST_SENDER
3288.039	FAST_SENDER	N/A
3288.822	RECEIVER	FAST_SENDER
3288.851	SLOW_SENDER1	N/A
3289.593	RECEIVER	SLOW_SENDER1
3291.265	FAST_SENDER	N/A
3292.026	RECEIVER	FAST_SENDER
3294.426	FAST_SENDER	N/A
3295.161	RECEIVER	FAST_SENDER
3297.008	SLOW_SENDER1	N/A
3297.599	FAST_SENDER	N/A
3297.772	RECEIVER	SLOW_SENDER1
3300.137	RECEIVER	FAST_SENDER
3304.314	FAST_SENDER	N/A
3305.193	SLOW_SENDER1	N/A
3305.959	RECEIVER	SLOW_SENDER1
3306.881	RECEIVER	FAST_SENDER
3309.322	FAST_SENDER	N/A
3310.063	RECEIVER	FAST_SENDER
3312.511	FAST_SENDER	N/A
3313.386	SLOW_SENDER1	N/A
3314.202	RECEIVER	SLOW_SENDER1
3315.010	RECEIVER	FAST_SENDER
3317.428	FAST_SENDER	N/A
3318.199	RECEIVER	FAST_SENDER
3320.642	FAST_SENDER	N/A
3321.432	RECEIVER	FAST_SENDER
3321.636	SLOW_SENDER1	N/A
3322.412	RECEIVER	SLOW_SENDER1
3323.863	FAST_SENDER	N/A
3324.607	RECEIVER	FAST_SENDER
3327.032	FAST_SENDER	N/A
3327.796	RECEIVER	FAST_SENDER
3329.858	SLOW_SENDER1	N/A
3330.196	FAST_SENDER	N/A
3330.655	RECEIVER	SLOW_SENDER1
3334.219	RECEIVER	FAST_SENDER
3336.631	FAST_SENDER	N/A
3337.411	RECEIVER	FAST_SENDER
3339.847	FAST_SENDER	N/A
3339.875	SLOW_SENDER1	N/A
3340.646	RECEIVER	FAST_SENDER
3343.065	FAST_SENDER	N/A
3343.835	RECEIVER	FAST_SENDER
3347.728	FAST_SENDER	N/A
3348.443	RECEIVER	FAST_SENDER
3350.877	FAST_SENDER	N/A
3351.666	RECEIVER	FAST_SENDER
3354.103	FAST_SENDER	N/A
3354.865	RECEIVER	FAST_SENDER
3357.314	FAST_SENDER	N/A
3358.069	RECEIVER	FAST_SENDER
3360.477	FAST_SENDER	N/A
3361.251	RECEIVER	FAST_SENDER
3363.685	FAST_SENDER	N/A
3364.456	RECEIVER	FAST_SENDER
3366.896	FAST_SENDER	N/A
3369.017	RECEIVER	FAST_SENDER
3371.437	FAST_SENDER	N/A
3372.215	RECEIVER	FAST_SENDER
3374.626	FAST_SENDER	N/A
3375.379	RECEIVER	FAST_SENDER
3377.790	FAST_SENDER	N/A
3378.547	RECEIVER	FAST_SENDER
3380.981	FAST_SENDER	N/A
3383.452	RECEIVER	FAST_SENDER
3385.881	FAST_SENDER	N/A
3386.654	RECEIVER	FAST_SENDER
3389.073	FAST_SENDER	N/A
3389.849	RECEIVER	FAST_SENDER
3392.264	FAST_SENDER	N/A
3393.052	RECEIVER	FAST_SENDER
3395.500	FAST_SENDER	N/A
3396.256	RECEIVER	FAST_SENDER
3398.698	FAST_SENDER	N/A
3399.472	RECEIVER	FAST_SENDER
3401.893	FAST_SENDER	N/A
3402.653	RECEIVER	FAST_SENDER
3405.087	FAST_SENDER	N/A
3405.839	RECEIVER	FAST_SENDER
3408.280	FAST_SENDER	N/A
3409.035	RECEIVER	FAST_SENDER
3411.455	FAST_SENDER	N/A
3412.239	RECEIVER	FAST_SENDER
3414.664	FAST_SENDER	N/A
3415.392	RECEIVER	FAST_SENDER
3417.802	FAST_SENDER	N/A
3418.553	RECEIVER	FAST_SENDER
3421.002	FAST_SENDER	N/A
3423.153	RECEIVER	FAST_SENDER
3425.580	FAST_SENDER	N/A
3426.334	RECEIVER	FAST_SENDER
3428.774	FAST_SENDER	N/A
3429.558	RECEIVER	FAST_SENDER
3431.982	FAST_SENDER	N/A
3432.743	RECEIVER	FAST_SENDER
3435.155	FAST_SENDER	N/A
3435.918	RECEIVER	FAST_SENDER
3438.353	FAST_SENDER	N/A
3440.946	RECEIVER	FAST_SENDER
3443.350	FAST_SENDER	N/A
3444.125	RECEIVER	FAST_SENDER
3446.559	FAST_SENDER	N/A
3447.347	RECEIVER	FAST_SENDER
3449.747	FAST_SENDER	N/A
3452.958	FAST_SENDER	N/A
3460.569	FAST_SENDER	N/A
3468.183	FAST_SENDER	N/A
3475.780	FAST_SENDER	N/A
3483.470	FAST_SENDER	N/A
3490.824	FAST_SENDER	N/A
3498.933	FAST_SENDER	N/A
3506.325	FAST_SENDER	N/A
3514.028	FAST_SENDER	N/A
3521.155	FAST_SENDER	N/A
3528.926	FAST_SENDER	N/A
3536.550	FAST_SENDER	N/A
3544.030	FAST_SENDER	N/A
3551.667	FAST_SENDER	N/A
3559.468	FAST_SENDER	N/A
3567.017	FAST_SENDER	N/A
3574.120	FAST_SENDER	N/A
3581.395	FAST_SENDER	N/A
3588.726	FAST_SENDER	N/A
3596.379	FAST_SENDER	N/A
3604.122	FAST_SENDER	N/A
3611.541	FAST_SENDER	N/A
3619.325	FAST_SENDER	N/A
3623.910	SLOW_SENDER1	N/A
3627.160	FAST_SENDER	N/A
3635.322	SLOW_SENDER1	N/A
3635.562	FAST_SENDER	N/A
3642.730	FAST_SENDER	N/A
3647.528	SLOW_SENDER1	N/A
3650.904	FAST_SENDER	N/A
3658.028	FAST_SENDER	N/A
3660.358	SLOW_SENDER1	N/A
3665.569	FAST_SENDER	N/A
3673.039	FAST_SENDER	N/A
3680.489	FAST_SENDER	N/A
3688.221	FAST_SENDER	N/A
3696.076	FAST_SENDER	N/A
3703.897	FAST_SENDER	N/A
3711.750	FAST_SENDER	N/A
3719.518	FAST_SENDER	N/A
3727.431	FAST_SENDER	N/A
3731.528	RECEIVER	FAST_SENDER
3733.938	FAST_SENDER	N/A
3734.689	RECEIVER	FAST_SENDER
3737.138	FAST_SENDER	N/A
3737.898	RECEIVER	FAST_SENDER
3740.318	FAST_SENDER	N/A
3741.105	RECEIVER	FAST_SENDER
3743.510	FAST_SENDER	N/A
3744.259	RECEIVER	FAST_SENDER
3746.702	FAST_SENDER	N/A
3747.438	RECEIVER	FAST_SENDER
3749.885	FAST_SENDER	N/A
3750.700	RECEIVER	FAST_SENDER
3753.112	FAST_SENDER	N/A
3753.840	RECEIVER	FAST_SENDER
3756.275	FAST_SENDER	N/A
3760.006	RECEIVER	FAST_SENDER
3762.420	FAST_SENDER	N/A
3763.184	RECEIVER	FAST_SENDER
3765.585	FAST_SENDER	N/A
3769.664	RECEIVER	FAST_SENDER
3772.068	FAST_SENDER	N/A
3772.845	RECEIVER	FAST_SENDER
3775.292	FAST_SENDER	N/A
3776.066	RECEIVER	FAST_SENDER
3778.504	FAST_SENDER	N/A
3779.265	RECEIVER	FAST_SENDER
3781.683	FAST_SENDER	N/A
3782.441	RECEIVER	FAST_SENDER
3784.847	FAST_SENDER	N/A
3785.612	RECEIVER	FAST_SENDER
3788.046	FAST_SENDER	N/A
3788.821	RECEIVER	FAST_SENDER
3791.221	FAST_SENDER	N/A
3791.996	RECEIVER	FAST_SENDER
3794.397	FAST_SENDER	N/A
3795.127	RECEIVER	FAST_SENDER
3797.537	FAST_SENDER	N/A
3798.334	RECEIVER	FAST_SENDER
3800.752	FAST_SENDER	N/A
3801.545	RECEIVER	FAST_SENDER
3803.995	FAST_SENDER	N/A
3804.794	RECEIVER	FAST_SENDER
3807.194	FAST_SENDER	N/A
3807.967	RECEIVER	FAST_SENDER
3810.389	FAST_SENDER	N/A
3811.134	RECEIVER	FAST_SENDER
3813.547	FAST_SENDER	N/A
3814.288	RECEIVER	FAST_SENDER
3816.697	FAST_SENDER	N/A
3817.444	RECEIVER	FAST_SENDER
3819.849	FAST_SENDER	N/A
3822.035	RECEIVER	FAST_SENDER
3824.472	FAST_SENDER	N/A
3825.238	RECEIVER	FAST_SENDER
3827.642	FAST_SENDER	N/A
3828.415	RECEIVER	FAST_SENDER
3830.824	FAST_SENDER	N/A
3831.610	RECEIVER	FAST_SENDER
3834.042	FAST_SENDER	N/A
3834.810	RECEIVER	FAST_SENDER
3837.217	FAST_SENDER	N/A
3837.975	RECEIVER	FAST_SENDER
3840.387	FAST_SENDER	N/A
3841.140	RECEIVER	FAST_SENDER
3843.585	FAST_SENDER	N/A
3844.368	RECEIVER	FAST_SENDER
3846.800	FAST_SENDER	N/A
3847.582	RECEIVER	FAST_SENDER
3850.017	FAST_SENDER	N/A
3850.766	RECEIVER	FAST_SENDER
3853.197	FAST_SENDER	N/A
3853.971	RECEIVER	FAST_SENDER
3856.376	FAST_SENDER	N/A
3857.106	RECEIVER	FAST_SENDER
3859.545	FAST_SENDER	N/A
3860.330	RECEIVER	FAST_SENDER
3862.746	FAST_SENDER	N/A
3863.477	RECEIVER	FAST_SENDER
3865.926	FAST_SENDER	N/A
3866.720	RECEIVER	FAST_SENDER
3869.134	FAST_SENDER	N/A
3869.898	RECEIVER	FAST_SENDER
3872.308	FAST_SENDER	N/A
3873.084	RECEIVER	FAST_SENDER
3875.495	FAST_SENDER	N/A
3876.256	RECEIVER	FAST_SENDER
3878.703	FAST_SENDER	N/A
3879.509	RECEIVER	FAST_SENDER
3881.948	FAST_SENDER	N/A
3882.713	RECEIVER	FAST_SENDER
3885.143	FAST_SENDER	N/A
3885.887	RECEIVER	FAST_SENDER
3888.301	FAST_SENDER	N/A
3889.069	RECEIVER	FAST_SENDER
3891.481	FAST_SENDER	N/A
3892.234	RECEIVER	FAST_SENDER
3894.639	FAST_SENDER	N/A
3895.390	RECEIVER	FAST_SENDER
3897.790	FAST_SENDER	N/A
3898.598	RECEIVER	FAST_SENDER
3901.018	FAST_SENDER	N/A
3901.774	RECEIVER	FAST_SENDER
3904.203	FAST_SENDER	N/A
3904.996	RECEIVER	FAST_SENDER
3907.432	FAST_SENDER	N/A
3908.191	RECEIVER	FAST_SENDER
3910.611	FAST_SENDER	N/A
3911.352	RECEIVER	FAST_SENDER
3913.781	FAST_SENDER	N/A
3914.528	RECEIVER	FAST_SENDER
3916.964	FAST_SENDER	N/A
3917.750	RECEIVER	FAST_SENDER
3920.187	FAST_SENDER	N/A
3920.971	RECEIVER	FAST_SENDER
3923.392	FAST_SENDER	N/A
3924.176	RECEIVER	FAST_SENDER
3926.605	FAST_SENDER	N/A
3927.364	RECEIVER	FAST_SENDER
3929.772	FAST_SENDER	N/A
3930.537	RECEIVER	FAST_SENDER
3932.946	FAST_SENDER	N/A
3935.171	RECEIVER	FAST_SENDER
3937.578	FAST_SENDER	N/A
3938.326	RECEIVER	FAST_SENDER
3940.726	FAST_SENDER	N/A
3941.504	RECEIVER	FAST_SENDER
3943.912	FAST_SENDER	N/A
3944.674	RECEIVER	FAST_SENDER
3946.740	SLOW_SENDER1	N/A
3947.074	FAST_SENDER	N/A
3947.506	RECEIVER	SLOW_SENDER1
3949.505	RECEIVER	FAST_SENDER
3949.923	SLOW_SENDER1	N/A
3950.702	RECEIVER	SLOW_SENDER1
3951.941	FAST_SENDER	N/A
3952.652	RECEIVER	FAST_SENDER
3953.148	SLOW_SENDER1	N/A
3953.889	RECEIVER	SLOW_SENDER1
3955.069	FAST_SENDER	N/A
3955.814	RECEIVER	FAST_SENDER
3956.338	SLOW_SENDER1	N/A
3957.089	RECEIVER	SLOW_SENDER1
3959.522	SLOW_SENDER1	N/A
3960.324	RECEIVER	SLOW_SENDER1
3961.341	FAST_SENDER	N/A
3962.118	RECEIVER	FAST_SENDER
3964.536	FAST_SENDER	N/A
3965.296	RECEIVER	FAST_SENDER
3965.724	SLOW_SENDER1	N/A
3966.466	RECEIVER	SLOW_SENDER1
3967.733	FAST_SENDER	N/A
3968.534	RECEIVER	FAST_SENDER
3970.939	FAST_SENDER	N/A
3971.693	RECEIVER	FAST_SENDER
3971.897	SLOW_SENDER1	N/A
3972.655	RECEIVER	SLOW_SENDER1
3974.103	FAST_SENDER	N/A
3974.859	RECEIVER	FAST_SENDER
3977.281	FAST_SENDER	N/A
3978.012	RECEIVER	FAST_SENDER
3978.064	SLOW_SENDER1	N/A
3978.853	RECEIVER	SLOW_SENDER1
3980.415	FAST_SENDER	N/A
3981.160	RECEIVER	FAST_SENDER
3983.604	FAST_SENDER	N/A
3984.270	SLOW_SENDER1	N/A
3984.379	RECEIVER	FAST_SENDER
3986.381	RECEIVER	SLOW_SENDER1
3986.825	FAST_SENDER	N/A
3987.624	RECEIVER	FAST_SENDER
3990.051	FAST_SENDER	N/A
3990.801	RECEIVER	FAST_SENDER
3993.201	FAST_SENDER	N/A
3993.785	SLOW_SENDER1	N/A
3993.985	RECEIVER	FAST_SENDER
3996.109	RECEIVER	SLOW_SENDER1
3996.396	FAST_SENDER	N/A
3997.133	RECEIVER	FAST_SENDER
3999.540	FAST_SENDER	N/A
4000.300	RECEIVER	FAST_SENDER
4002.728	FAST_SENDER	N/A
4003.507	RECEIVER	FAST_SENDER
4003.515	SLOW_SENDER1	N/A
4004.296	RECEIVER	SLOW_SENDER1
4005.948	FAST_SENDER	N/A
4006.672	RECEIVER	FAST_SENDER
4009.090	FAST_SENDER	N/A
4009.846	RECEIVER	FAST_SENDER
4011.740	SLOW_SENDER1	N/A
4012.273	FAST_SENDER	N/A
4012.483	RECEIVER	SLOW_SENDER1
4014.523	RECEIVER	FAST_SENDER
4016.961	FAST_SENDER	N/A
4017.722	RECEIVER	FAST_SENDER
4019.892	SLOW_SENDER1	N/A
4020.128	FAST_SENDER	N/A
4020.640	RECEIVER	SLOW_SENDER1
4024.318	RECEIVER	FAST_SENDER
4026.720	FAST_SENDER	N/A
4027.472	RECEIVER	FAST_SENDER
4028.079	SLOW_SENDER1	N/A
4028.804	RECEIVER	SLOW_SENDER1
4031.904	FAST_SENDER	N/A
4032.657	RECEIVER	FAST_SENDER
4035.094	FAST_SENDER	N/A
4035.877	RECEIVER	FAST_SENDER
4036.207	SLOW_SENDER1	N/A
4036.962	RECEIVER	SLOW_SENDER1
4038.305	FAST_SENDER	N/A
4039.045	RECEIVER	FAST_SENDER
4041.488	FAST_SENDER	N/A
4042.270	RECEIVER	FAST_SENDER
4044.368	SLOW_SENDER1	N/A
4044.684	FAST_SENDER	N/A
4045.160	RECEIVER	SLOW_SENDER1
4047.174	RECEIVER	FAST_SENDER
4051.278	FAST_SENDER	N/A
4052.039	RECEIVER	FAST_SENDER
4052.566	SLOW_SENDER1	N/A
4054.474	FAST_SENDER	N/A
4054.836	RECEIVER	SLOW_SENDER1
4056.607	RECEIVER	FAST_SENDER
4059.032	FAST_SENDER	N/A
4059.820	RECEIVER	FAST_SENDER
4062.236	FAST_SENDER	N/A
4062.979	RECEIVER	FAST_SENDER
4066.974	FAST_SENDER	N/A
4074.464	FAST_SENDER	N/A
4081.721	FAST_SENDER	N/A
4089.493	FAST_SENDER	N/A
4097.201	FAST_SENDER	N/A
4104.682	FAST_SENDER	N/A
4112.768	FAST_SENDER	N/A
4120.836	FAST_SENDER	N/A
4128.501	FAST_SENDER	N/A
4135.822	FAST_SENDER	N/A
4143.644	FAST_SENDER	N/A
4151.454	FAST_SENDER	N/A
4159.020	FAST_SENDER	N/A
4167.097	FAST_SENDER	N/A
4174.841	FAST_SENDER	N/A
4182.643	FAST_SENDER	N/A
4190.529	FAST_SENDER	N/A
4198.210	FAST_SENDER	N/A
4205.594	FAST_SENDER	N/A
4212.708	FAST_SENDER	N/A
4220.570	FAST_SENDER	N/A
4228.171	FAST_SENDER	N/A
4235.833	FAST_SENDER	N/A
4243.778	FAST_SENDER	N/A
4251.648	FAST_SENDER	N/A
4259.047	FAST_SENDER	N/A
4266.967	FAST_SENDER	N/A
4274.433	FAST_SENDER	N/A
4282.280	FAST_SENDER	N/A
4290.253	FAST_SENDER	N/A
4297.926	FAST_SENDER	N/A
4305.880	FAST_SENDER	N/A
4313.789	FAST_SENDER	N/A
4320.983	FAST_SENDER	N/A
4328.607	FAST_SENDER	N/A
4335.757	FAST_SENDER	N/A
4337.810	SLOW_SENDER1	N/A
4344.251	FAST_SENDER	N/A
4345.042	RECEIVER	FAST_SENDER
4347.472	FAST_SENDER	N/A
4348.135	SLOW_SENDER1	N/A
4348.236	RECEIVER	FAST_SENDER
4348.907	RECEIVER	SLOW_SENDER1
4350.679	FAST_SENDER	N/A
4351.433	RECEIVER	FAST_SENDER
4353.852	FAST_SENDER	N/A
4354.339	SLOW_SENDER1	N/A
4354.605	RECEIVER	FAST_SENDER
4356.709	RECEIVER	SLOW_SENDER1
4360.583	FAST_SENDER	N/A
4361.321	RECEIVER	FAST_SENDER
4362.111	SLOW_SENDER1	N/A
4362.874	RECEIVER	SLOW_SENDER1
4363.748	FAST_SENDER	N/A
4364.498	RECEIVER	FAST_SENDER
4366.940	FAST_SENDER	N/A
4367.704	RECEIVER	FAST_SENDER
4368.287	SLOW_SENDER1	N/A
4369.044	RECEIVER	SLOW_SENDER1
4370.113	FAST_SENDER	N/A
4370.883	RECEIVER	FAST_SENDER
4373.298	FAST_SENDER	N/A
4374.025	RECEIVER	FAST_SENDER
4376.440	FAST_SENDER	N/A
4376.467	SLOW_SENDER1	N/A
4377.222	RECEIVER	FAST_SENDER
4379.445	RECEIVER	SLOW_SENDER1
4379.625	FAST_SENDER	N/A
4380.398	RECEIVER	FAST_SENDER
4382.827	FAST_SENDER	N/A
4383.607	RECEIVER	FAST_SENDER
4386.053	FAST_SENDER	N/A
4386.776	RECEIVER	FAST_SENDER
4386.864	SLOW_SENDER1	N/A
4387.611	RECEIVER	SLOW_SENDER1
4389.226	FAST_SENDER	N/A
4389.972	RECEIVER	FAST_SENDER
4394.115	FAST_SENDER	N/A
4394.871	RECEIVER	FAST_SENDER
4395.027	SLOW_SENDER1	N/A
4395.785	RECEIVER	SLOW_SENDER1
4397.306	FAST_SENDER	N/A
4398.081	RECEIVER	FAST_SENDER
4400.483	FAST_SENDER	N/A
4401.223	RECEIVER	FAST_SENDER
4403.227	SLOW_SENDER1	N/A
4403.652	FAST_SENDER	N/A
4403.991	RECEIVER	SLOW_SENDER1
4405.819	RECEIVER	FAST_SENDER
4408.260	FAST_SENDER	N/A
4409.057	RECEIVER	FAST_SENDER
4411.458	FAST_SENDER	N/A
4415.185	SLOW_SENDER1	N/A
4415.422	RECEIVER	FAST_SENDER
4417.473	RECEIVER	SLOW_SENDER1
4417.829	FAST_SENDER	N/A
4418.600	RECEIVER	FAST_SENDER
4421.033	FAST_SENDER	N/A
4421.837	RECEIVER	FAST_SENDER
4424.254	FAST_SENDER	N/A
4424.888	SLOW_SENDER1	N/A
4425.052	RECEIVER	FAST_SENDER
4427.477	FAST_SENDER	N/A
4428.199	RECEIVER	FAST_SENDER
4432.044	FAST_SENDER	N/A
4432.805	RECEIVER	FAST_SENDER
4435.226	FAST_SENDER	N/A
4435.990	RECEIVER	FAST_SENDER
4438.405	FAST_SENDER	N/A
4439.134	RECEIVER	FAST_SENDER
4441.570	FAST_SENDER	N/A
4442.376	RECEIVER	FAST_SENDER
4444.826	FAST_SENDER	N/A
4445.582	RECEIVER	FAST_SENDER
4449.725	FAST_SENDER	N/A
4450.491	RECEIVER	FAST_SENDER
4452.905	FAST_SENDER	N/A
4453.685	RECEIVER	FAST_SENDER
4456.113	FAST_SENDER	N/A
4456.841	RECEIVER	FAST_SENDER
4459.258	FAST_SENDER	N/A
4459.973	RECEIVER	FAST_SENDER
4462.378	FAST_SENDER	N/A
4463.135	RECEIVER	FAST_SENDER
4465.541	FAST_SENDER	N/A
4466.325	RECEIVER	FAST_SENDER
4468.775	FAST_SENDER	N/A
4469.558	RECEIVER	FAST_SENDER
4471.989	FAST_SENDER	N/A
4472.737	RECEIVER	FAST_SENDER
4475.145	FAST_SENDER	N/A
4475.909	RECEIVER	FAST_SENDER
4478.348	FAST_SENDER	N/A
4479.100	RECEIVER	FAST_SENDER
4481.546	FAST_SENDER	N/A
4482.345	RECEIVER	FAST_SENDER
4484.781	FAST_SENDER	N/A
4485.541	RECEIVER	FAST_SENDER
4487.957	FAST_SENDER	N/A
4488.699	RECEIVER	FAST_SENDER
4491.107	FAST_SENDER	N/A
4491.903	RECEIVER	FAST_SENDER
4494.321	FAST_SENDER	N/A
4495.098	RECEIVER	FAST_SENDER
4497.501	FAST_SENDER	N/A
4498.286	RECEIVER	FAST_SENDER
4500.699	FAST_SENDER	N/A
4501.459	RECEIVER	FAST_SENDER
4503.902	FAST_SENDER	N/A
4506.418	RECEIVER	FAST_SENDER
4508.837	FAST_SENDER	N/A
4509.592	RECEIVER	FAST_SENDER
4512.031	FAST_SENDER	N/A
4512.826	RECEIVER	FAST_SENDER
4515.242	FAST_SENDER	N/A
[truncated: 13,086 more rows]
