# Supplementary material for: CATO: Wake-Up reCeiver-bAsed communicaTiOn for Batteryless Devices
Source: Sensors (Basel). 2025 Nov 7;25(22):6813. doi: 10.3390/s25226813 (PMC12655924; doi:10.3390/s25226813)
Supplement: Supplementary file 1 [file sensors-25-06813-s001.zip › File S1_Experimental_and_Simulation_Data/simulation/capsweep/cap130/mac_competing_nodes_priority.csv]

time_s	node_id	received_from
2.700	FAST_SENDER	N/A
2.700	SLOW_SENDER1	N/A
8.447	RECEIVER	FAST_SENDER
10.878	FAST_SENDER	N/A
11.660	RECEIVER	FAST_SENDER
13.801	RECEIVER	SLOW_SENDER1
14.110	FAST_SENDER	N/A
14.860	RECEIVER	FAST_SENDER
16.232	SLOW_SENDER1	N/A
17.290	FAST_SENDER	N/A
22.208	RECEIVER	SLOW_SENDER1
24.630	SLOW_SENDER1	N/A
25.432	RECEIVER	SLOW_SENDER1
27.869	SLOW_SENDER1	N/A
28.255	RECEIVER	FAST_SENDER
30.268	RECEIVER	SLOW_SENDER1
30.698	FAST_SENDER	N/A
32.684	SLOW_SENDER1	N/A
36.951	RECEIVER	SLOW_SENDER1
42.054	RECEIVER	FAST_SENDER
44.468	FAST_SENDER	N/A
44.502	SLOW_SENDER1	N/A
45.190	RECEIVER	FAST_SENDER
47.597	FAST_SENDER	N/A
48.794	RECEIVER	SLOW_SENDER1
49.980	RECEIVER	FAST_SENDER
52.406	FAST_SENDER	N/A
56.239	SLOW_SENDER1	N/A
57.024	RECEIVER	SLOW_SENDER1
64.440	SLOW_SENDER1	N/A
65.205	FAST_SENDER	N/A
65.952	RECEIVER	FAST_SENDER
68.378	RECEIVER	SLOW_SENDER1
68.391	FAST_SENDER	N/A
69.126	RECEIVER	FAST_SENDER
71.550	FAST_SENDER	N/A
75.780	SLOW_SENDER1	N/A
76.559	RECEIVER	SLOW_SENDER1
83.966	SLOW_SENDER1	N/A
84.548	FAST_SENDER	N/A
85.337	RECEIVER	FAST_SENDER
87.761	FAST_SENDER	N/A
94.036	RECEIVER	FAST_SENDER
96.463	FAST_SENDER	N/A
97.244	RECEIVER	FAST_SENDER
104.761	FAST_SENDER	N/A
105.547	RECEIVER	FAST_SENDER
107.956	FAST_SENDER	N/A
113.813	RECEIVER	FAST_SENDER
116.225	FAST_SENDER	N/A
117.029	RECEIVER	FAST_SENDER
124.505	FAST_SENDER	N/A
125.278	RECEIVER	FAST_SENDER
127.705	FAST_SENDER	N/A
133.501	RECEIVER	FAST_SENDER
135.907	FAST_SENDER	N/A
136.708	RECEIVER	FAST_SENDER
139.149	FAST_SENDER	N/A
144.932	RECEIVER	FAST_SENDER
147.370	FAST_SENDER	N/A
148.125	RECEIVER	FAST_SENDER
150.551	FAST_SENDER	N/A
156.548	RECEIVER	FAST_SENDER
158.950	FAST_SENDER	N/A
161.519	RECEIVER	FAST_SENDER
163.961	FAST_SENDER	N/A
169.653	RECEIVER	FAST_SENDER
176.406	FAST_SENDER	N/A
177.176	RECEIVER	FAST_SENDER
179.598	FAST_SENDER	N/A
185.742	RECEIVER	FAST_SENDER
188.156	FAST_SENDER	N/A
188.947	RECEIVER	FAST_SENDER
191.352	FAST_SENDER	N/A
197.158	RECEIVER	FAST_SENDER
199.600	FAST_SENDER	N/A
200.360	RECEIVER	FAST_SENDER
202.809	FAST_SENDER	N/A
208.810	RECEIVER	FAST_SENDER
211.224	FAST_SENDER	N/A
212.013	RECEIVER	FAST_SENDER
214.428	FAST_SENDER	N/A
220.351	RECEIVER	FAST_SENDER
222.762	FAST_SENDER	N/A
223.569	RECEIVER	FAST_SENDER
225.981	FAST_SENDER	N/A
232.042	RECEIVER	FAST_SENDER
234.459	FAST_SENDER	N/A
235.176	RECEIVER	FAST_SENDER
237.617	FAST_SENDER	N/A
243.695	RECEIVER	FAST_SENDER
246.113	FAST_SENDER	N/A
246.921	RECEIVER	FAST_SENDER
249.358	FAST_SENDER	N/A
255.162	RECEIVER	FAST_SENDER
257.575	FAST_SENDER	N/A
258.340	RECEIVER	FAST_SENDER
260.777	FAST_SENDER	N/A
266.770	RECEIVER	FAST_SENDER
269.201	FAST_SENDER	N/A
269.973	RECEIVER	FAST_SENDER
272.373	FAST_SENDER	N/A
278.413	RECEIVER	FAST_SENDER
280.826	FAST_SENDER	N/A
281.588	RECEIVER	FAST_SENDER
284.024	FAST_SENDER	N/A
289.946	RECEIVER	FAST_SENDER
292.393	FAST_SENDER	N/A
293.178	RECEIVER	FAST_SENDER
295.626	FAST_SENDER	N/A
301.553	RECEIVER	FAST_SENDER
303.954	FAST_SENDER	N/A
304.683	RECEIVER	FAST_SENDER
307.127	FAST_SENDER	N/A
313.048	RECEIVER	FAST_SENDER
315.491	FAST_SENDER	N/A
316.236	RECEIVER	FAST_SENDER
318.643	FAST_SENDER	N/A
324.360	RECEIVER	FAST_SENDER
326.805	FAST_SENDER	N/A
327.570	RECEIVER	FAST_SENDER
330.013	FAST_SENDER	N/A
336.114	RECEIVER	FAST_SENDER
338.519	FAST_SENDER	N/A
339.282	RECEIVER	FAST_SENDER
341.719	FAST_SENDER	N/A
347.721	RECEIVER	FAST_SENDER
350.168	FAST_SENDER	N/A
350.900	RECEIVER	FAST_SENDER
353.349	FAST_SENDER	N/A
358.937	RECEIVER	FAST_SENDER
361.382	FAST_SENDER	N/A
362.119	RECEIVER	FAST_SENDER
364.550	FAST_SENDER	N/A
368.090	SLOW_SENDER1	N/A
369.990	RECEIVER	FAST_SENDER
372.433	FAST_SENDER	N/A
373.162	RECEIVER	FAST_SENDER
374.050	RECEIVER	SLOW_SENDER1
375.610	FAST_SENDER	N/A
376.359	RECEIVER	FAST_SENDER
376.483	SLOW_SENDER1	N/A
378.768	FAST_SENDER	N/A
380.294	RECEIVER	SLOW_SENDER1
385.740	SLOW_SENDER1	N/A
388.082	RECEIVER	SLOW_SENDER1
389.010	RECEIVER	FAST_SENDER
391.458	FAST_SENDER	N/A
392.204	RECEIVER	FAST_SENDER
394.630	FAST_SENDER	N/A
395.484	SLOW_SENDER1	N/A
396.207	RECEIVER	SLOW_SENDER1
396.899	RECEIVER	FAST_SENDER
399.331	FAST_SENDER	N/A
403.647	SLOW_SENDER1	N/A
404.425	RECEIVER	SLOW_SENDER1
411.867	SLOW_SENDER1	N/A
412.196	FAST_SENDER	N/A
412.946	RECEIVER	FAST_SENDER
415.388	FAST_SENDER	N/A
415.958	RECEIVER	SLOW_SENDER1
416.684	RECEIVER	FAST_SENDER
419.116	FAST_SENDER	N/A
423.364	SLOW_SENDER1	N/A
424.156	RECEIVER	SLOW_SENDER1
431.456	FAST_SENDER	N/A
431.591	SLOW_SENDER1	N/A
432.225	RECEIVER	FAST_SENDER
432.912	RECEIVER	SLOW_SENDER1
434.648	FAST_SENDER	N/A
440.501	RECEIVER	FAST_SENDER
442.021	SLOW_SENDER1	N/A
442.940	FAST_SENDER	N/A
443.736	RECEIVER	FAST_SENDER
446.185	FAST_SENDER	N/A
451.639	RECEIVER	FAST_SENDER
454.040	FAST_SENDER	N/A
454.778	RECEIVER	FAST_SENDER
457.225	FAST_SENDER	N/A
462.905	RECEIVER	FAST_SENDER
465.345	FAST_SENDER	N/A
466.051	RECEIVER	FAST_SENDER
468.485	FAST_SENDER	N/A
474.121	RECEIVER	FAST_SENDER
476.556	FAST_SENDER	N/A
477.349	RECEIVER	FAST_SENDER
485.099	FAST_SENDER	N/A
485.827	RECEIVER	FAST_SENDER
488.253	FAST_SENDER	N/A
494.190	RECEIVER	FAST_SENDER
496.621	FAST_SENDER	N/A
497.361	RECEIVER	FAST_SENDER
499.806	FAST_SENDER	N/A
505.662	RECEIVER	FAST_SENDER
508.106	FAST_SENDER	N/A
508.888	RECEIVER	FAST_SENDER
511.305	FAST_SENDER	N/A
517.396	RECEIVER	FAST_SENDER
519.813	FAST_SENDER	N/A
520.579	RECEIVER	FAST_SENDER
522.986	FAST_SENDER	N/A
528.745	RECEIVER	FAST_SENDER
531.185	FAST_SENDER	N/A
531.967	RECEIVER	FAST_SENDER
534.397	FAST_SENDER	N/A
540.579	RECEIVER	FAST_SENDER
542.980	FAST_SENDER	N/A
543.739	RECEIVER	FAST_SENDER
551.149	FAST_SENDER	N/A
551.930	RECEIVER	FAST_SENDER
554.363	FAST_SENDER	N/A
560.284	RECEIVER	FAST_SENDER
562.702	FAST_SENDER	N/A
563.479	RECEIVER	FAST_SENDER
565.918	FAST_SENDER	N/A
571.608	RECEIVER	FAST_SENDER
574.015	FAST_SENDER	N/A
574.776	RECEIVER	FAST_SENDER
577.185	FAST_SENDER	N/A
582.851	RECEIVER	FAST_SENDER
585.253	FAST_SENDER	N/A
587.807	RECEIVER	FAST_SENDER
590.251	FAST_SENDER	N/A
595.931	RECEIVER	FAST_SENDER
598.367	FAST_SENDER	N/A
599.170	RECEIVER	FAST_SENDER
601.598	FAST_SENDER	N/A
607.224	RECEIVER	FAST_SENDER
609.663	FAST_SENDER	N/A
610.397	RECEIVER	FAST_SENDER
612.805	FAST_SENDER	N/A
618.840	RECEIVER	FAST_SENDER
621.268	FAST_SENDER	N/A
622.043	RECEIVER	FAST_SENDER
624.489	FAST_SENDER	N/A
630.186	RECEIVER	FAST_SENDER
632.595	FAST_SENDER	N/A
633.363	RECEIVER	FAST_SENDER
635.796	FAST_SENDER	N/A
641.391	RECEIVER	FAST_SENDER
643.808	FAST_SENDER	N/A
644.589	RECEIVER	FAST_SENDER
647.003	FAST_SENDER	N/A
653.010	RECEIVER	FAST_SENDER
655.443	FAST_SENDER	N/A
656.212	RECEIVER	FAST_SENDER
658.621	FAST_SENDER	N/A
664.505	RECEIVER	FAST_SENDER
666.945	FAST_SENDER	N/A
667.703	RECEIVER	FAST_SENDER
670.110	FAST_SENDER	N/A
676.062	RECEIVER	FAST_SENDER
678.491	FAST_SENDER	N/A
679.215	RECEIVER	FAST_SENDER
681.638	FAST_SENDER	N/A
687.558	RECEIVER	FAST_SENDER
689.988	FAST_SENDER	N/A
690.762	RECEIVER	FAST_SENDER
693.165	FAST_SENDER	N/A
705.806	FAST_SENDER	N/A
711.944	RECEIVER	FAST_SENDER
714.392	FAST_SENDER	N/A
715.165	RECEIVER	FAST_SENDER
717.597	FAST_SENDER	N/A
723.556	RECEIVER	FAST_SENDER
725.690	SLOW_SENDER1	N/A
725.984	FAST_SENDER	N/A
726.444	RECEIVER	SLOW_SENDER1
728.855	SLOW_SENDER1	N/A
732.071	RECEIVER	FAST_SENDER
734.511	FAST_SENDER	N/A
735.267	RECEIVER	FAST_SENDER
737.703	FAST_SENDER	N/A
741.452	SLOW_SENDER1	N/A
742.180	RECEIVER	SLOW_SENDER1
747.590	SLOW_SENDER1	N/A
750.440	RECEIVER	SLOW_SENDER1
750.958	FAST_SENDER	N/A
756.931	RECEIVER	FAST_SENDER
757.840	SLOW_SENDER1	N/A
759.340	FAST_SENDER	N/A
760.096	RECEIVER	FAST_SENDER
762.319	RECEIVER	SLOW_SENDER1
762.507	FAST_SENDER	N/A
763.250	RECEIVER	FAST_SENDER
765.690	FAST_SENDER	N/A
769.727	SLOW_SENDER1	N/A
770.506	RECEIVER	SLOW_SENDER1
777.945	SLOW_SENDER1	N/A
778.478	FAST_SENDER	N/A
779.238	RECEIVER	FAST_SENDER
781.663	FAST_SENDER	N/A
782.583	RECEIVER	SLOW_SENDER1
784.232	RECEIVER	FAST_SENDER
786.674	FAST_SENDER	N/A
790.019	SLOW_SENDER1	N/A
790.744	RECEIVER	SLOW_SENDER1
797.892	RECEIVER	FAST_SENDER
800.304	FAST_SENDER	N/A
801.034	RECEIVER	FAST_SENDER
803.440	FAST_SENDER	N/A
813.597	RECEIVER	FAST_SENDER
816.046	FAST_SENDER	N/A
816.843	RECEIVER	FAST_SENDER
819.285	FAST_SENDER	N/A
825.554	RECEIVER	FAST_SENDER
827.982	FAST_SENDER	N/A
828.758	RECEIVER	FAST_SENDER
831.176	FAST_SENDER	N/A
836.775	RECEIVER	FAST_SENDER
839.216	FAST_SENDER	N/A
839.974	RECEIVER	FAST_SENDER
842.390	FAST_SENDER	N/A
854.904	FAST_SENDER	N/A
861.192	RECEIVER	FAST_SENDER
863.630	FAST_SENDER	N/A
864.383	RECEIVER	FAST_SENDER
866.815	FAST_SENDER	N/A
872.712	RECEIVER	FAST_SENDER
875.136	FAST_SENDER	N/A
875.889	RECEIVER	FAST_SENDER
878.317	FAST_SENDER	N/A
884.073	RECEIVER	FAST_SENDER
886.523	FAST_SENDER	N/A
887.239	RECEIVER	FAST_SENDER
889.650	FAST_SENDER	N/A
895.547	RECEIVER	FAST_SENDER
897.965	FAST_SENDER	N/A
898.689	RECEIVER	FAST_SENDER
901.107	FAST_SENDER	N/A
906.710	RECEIVER	FAST_SENDER
909.148	FAST_SENDER	N/A
909.909	RECEIVER	FAST_SENDER
912.330	FAST_SENDER	N/A
918.121	RECEIVER	FAST_SENDER
920.527	FAST_SENDER	N/A
921.279	RECEIVER	FAST_SENDER
923.705	FAST_SENDER	N/A
929.689	RECEIVER	FAST_SENDER
932.118	FAST_SENDER	N/A
932.863	RECEIVER	FAST_SENDER
935.289	FAST_SENDER	N/A
940.990	RECEIVER	FAST_SENDER
943.398	FAST_SENDER	N/A
944.124	RECEIVER	FAST_SENDER
946.529	FAST_SENDER	N/A
952.477	RECEIVER	FAST_SENDER
954.884	FAST_SENDER	N/A
955.629	RECEIVER	FAST_SENDER
958.075	FAST_SENDER	N/A
963.828	RECEIVER	FAST_SENDER
966.250	FAST_SENDER	N/A
967.045	RECEIVER	FAST_SENDER
974.382	FAST_SENDER	N/A
975.128	RECEIVER	FAST_SENDER
977.573	FAST_SENDER	N/A
983.183	RECEIVER	FAST_SENDER
989.631	FAST_SENDER	N/A
990.385	RECEIVER	FAST_SENDER
992.792	FAST_SENDER	N/A
998.499	RECEIVER	FAST_SENDER
1000.904	FAST_SENDER	N/A
1001.648	RECEIVER	FAST_SENDER
1004.059	FAST_SENDER	N/A
1009.772	RECEIVER	FAST_SENDER
1016.561	FAST_SENDER	N/A
1017.341	RECEIVER	FAST_SENDER
1019.769	FAST_SENDER	N/A
1025.943	RECEIVER	FAST_SENDER
1028.392	FAST_SENDER	N/A
1029.146	RECEIVER	FAST_SENDER
1031.576	FAST_SENDER	N/A
1037.487	RECEIVER	FAST_SENDER
1039.906	FAST_SENDER	N/A
1040.664	RECEIVER	FAST_SENDER
1043.094	FAST_SENDER	N/A
1048.992	RECEIVER	FAST_SENDER
1051.393	FAST_SENDER	N/A
1052.133	RECEIVER	FAST_SENDER
1054.546	FAST_SENDER	N/A
1060.510	RECEIVER	FAST_SENDER
1062.947	FAST_SENDER	N/A
1063.678	RECEIVER	FAST_SENDER
1066.108	FAST_SENDER	N/A
1072.024	RECEIVER	FAST_SENDER
1073.530	SLOW_SENDER1	N/A
1074.306	RECEIVER	SLOW_SENDER1
1074.456	FAST_SENDER	N/A
1076.744	SLOW_SENDER1	N/A
1080.303	RECEIVER	FAST_SENDER
1082.706	FAST_SENDER	N/A
1083.496	RECEIVER	FAST_SENDER
1085.939	FAST_SENDER	N/A
1089.338	SLOW_SENDER1	N/A
1092.987	RECEIVER	SLOW_SENDER1
1098.688	FAST_SENDER	N/A
1099.446	RECEIVER	FAST_SENDER
1100.421	SLOW_SENDER1	N/A
1101.161	RECEIVER	SLOW_SENDER1
1101.896	FAST_SENDER	N/A
1102.634	RECEIVER	FAST_SENDER
1105.042	FAST_SENDER	N/A
1108.580	SLOW_SENDER1	N/A
1109.374	RECEIVER	SLOW_SENDER1
1116.787	SLOW_SENDER1	N/A
1117.533	FAST_SENDER	N/A
1118.327	RECEIVER	FAST_SENDER
1120.771	FAST_SENDER	N/A
1121.016	RECEIVER	SLOW_SENDER1
1123.178	RECEIVER	FAST_SENDER
1125.618	FAST_SENDER	N/A
1128.431	SLOW_SENDER1	N/A
1129.243	RECEIVER	SLOW_SENDER1
1136.679	SLOW_SENDER1	N/A
1138.653	FAST_SENDER	N/A
1138.964	RECEIVER	SLOW_SENDER1
1150.994	FAST_SENDER	N/A
1151.747	RECEIVER	FAST_SENDER
1154.171	FAST_SENDER	N/A
1159.761	RECEIVER	FAST_SENDER
1162.185	FAST_SENDER	N/A
1162.928	RECEIVER	FAST_SENDER
1165.377	FAST_SENDER	N/A
1171.139	RECEIVER	FAST_SENDER
1173.551	FAST_SENDER	N/A
1174.288	RECEIVER	FAST_SENDER
1176.711	FAST_SENDER	N/A
1182.688	RECEIVER	FAST_SENDER
1185.134	FAST_SENDER	N/A
1185.891	RECEIVER	FAST_SENDER
1188.333	FAST_SENDER	N/A
1194.465	RECEIVER	FAST_SENDER
1196.904	FAST_SENDER	N/A
1197.691	RECEIVER	FAST_SENDER
1200.134	FAST_SENDER	N/A
1206.108	RECEIVER	FAST_SENDER
1208.533	FAST_SENDER	N/A
1209.298	RECEIVER	FAST_SENDER
1211.712	FAST_SENDER	N/A
1217.695	RECEIVER	FAST_SENDER
1220.118	FAST_SENDER	N/A
1220.879	RECEIVER	FAST_SENDER
1223.324	FAST_SENDER	N/A
1229.249	RECEIVER	FAST_SENDER
1231.668	FAST_SENDER	N/A
1233.961	RECEIVER	FAST_SENDER
1236.380	FAST_SENDER	N/A
1247.234	RECEIVER	FAST_SENDER
1249.663	FAST_SENDER	N/A
1252.227	RECEIVER	FAST_SENDER
1254.643	FAST_SENDER	N/A
1261.033	RECEIVER	FAST_SENDER
1263.474	FAST_SENDER	N/A
1264.233	RECEIVER	FAST_SENDER
1266.672	FAST_SENDER	N/A
1279.293	FAST_SENDER	N/A
1285.420	RECEIVER	FAST_SENDER
1287.837	FAST_SENDER	N/A
1288.630	RECEIVER	FAST_SENDER
1291.062	FAST_SENDER	N/A
1296.979	RECEIVER	FAST_SENDER
1299.402	FAST_SENDER	N/A
1300.212	RECEIVER	FAST_SENDER
1302.655	FAST_SENDER	N/A
1308.569	RECEIVER	FAST_SENDER
1310.991	FAST_SENDER	N/A
1311.792	RECEIVER	FAST_SENDER
1314.221	FAST_SENDER	N/A
1320.213	RECEIVER	FAST_SENDER
1322.625	FAST_SENDER	N/A
1325.116	RECEIVER	FAST_SENDER
1327.547	FAST_SENDER	N/A
1333.189	RECEIVER	FAST_SENDER
1335.629	FAST_SENDER	N/A
1341.899	RECEIVER	FAST_SENDER
1344.307	FAST_SENDER	N/A
1345.097	RECEIVER	FAST_SENDER
1347.543	FAST_SENDER	N/A
1353.600	RECEIVER	FAST_SENDER
1356.034	FAST_SENDER	N/A
1356.834	RECEIVER	FAST_SENDER
1359.279	FAST_SENDER	N/A
1365.030	RECEIVER	FAST_SENDER
1367.453	FAST_SENDER	N/A
1368.208	RECEIVER	FAST_SENDER
1370.648	FAST_SENDER	N/A
1376.559	RECEIVER	FAST_SENDER
1379.005	FAST_SENDER	N/A
1379.752	RECEIVER	FAST_SENDER
1382.182	FAST_SENDER	N/A
1392.520	RECEIVER	FAST_SENDER
1394.565	FAST_SENDER	N/A
1400.384	RECEIVER	FAST_SENDER
1402.805	FAST_SENDER	N/A
1408.867	RECEIVER	FAST_SENDER
1411.300	FAST_SENDER	N/A
1417.486	RECEIVER	FAST_SENDER
1419.926	FAST_SENDER	N/A
1420.676	RECEIVER	FAST_SENDER
1423.116	FAST_SENDER	N/A
1423.280	SLOW_SENDER1	N/A
1429.389	RECEIVER	FAST_SENDER
1436.690	FAST_SENDER	N/A
1437.447	RECEIVER	FAST_SENDER
1439.402	SLOW_SENDER1	N/A
1439.881	FAST_SENDER	N/A
1440.128	RECEIVER	SLOW_SENDER1
1442.342	RECEIVER	FAST_SENDER
1444.747	FAST_SENDER	N/A
1450.944	SLOW_SENDER1	N/A
1451.068	RECEIVER	FAST_SENDER
1453.505	FAST_SENDER	N/A
1454.830	RECEIVER	SLOW_SENDER1
1459.558	RECEIVER	FAST_SENDER
1461.979	FAST_SENDER	N/A
1462.241	SLOW_SENDER1	N/A
1462.984	RECEIVER	SLOW_SENDER1
1467.855	RECEIVER	FAST_SENDER
1470.281	FAST_SENDER	N/A
1470.405	SLOW_SENDER1	N/A
1471.689	RECEIVER	SLOW_SENDER1
1475.799	RECEIVER	FAST_SENDER
1478.201	FAST_SENDER	N/A
1482.461	SLOW_SENDER1	N/A
1483.209	RECEIVER	SLOW_SENDER1
1484.219	RECEIVER	FAST_SENDER
1486.640	FAST_SENDER	N/A
1490.658	SLOW_SENDER1	N/A
1491.380	RECEIVER	SLOW_SENDER1
1492.614	RECEIVER	FAST_SENDER
1495.060	FAST_SENDER	N/A
1498.816	SLOW_SENDER1	N/A
1500.831	RECEIVER	FAST_SENDER
1503.243	FAST_SENDER	N/A
1509.150	RECEIVER	FAST_SENDER
1511.577	FAST_SENDER	N/A
1517.397	RECEIVER	FAST_SENDER
1519.810	FAST_SENDER	N/A
1526.035	RECEIVER	FAST_SENDER
1528.461	FAST_SENDER	N/A
1534.424	RECEIVER	FAST_SENDER
1536.846	FAST_SENDER	N/A
1542.538	RECEIVER	FAST_SENDER
1548.979	FAST_SENDER	N/A
1554.679	RECEIVER	FAST_SENDER
1557.116	FAST_SENDER	N/A
1562.927	RECEIVER	FAST_SENDER
1565.374	FAST_SENDER	N/A
1571.454	RECEIVER	FAST_SENDER
1573.863	FAST_SENDER	N/A
1579.837	RECEIVER	FAST_SENDER
1582.250	FAST_SENDER	N/A
1588.272	RECEIVER	FAST_SENDER
1590.693	FAST_SENDER	N/A
1596.769	RECEIVER	FAST_SENDER
1599.169	FAST_SENDER	N/A
1605.510	RECEIVER	FAST_SENDER
1607.910	FAST_SENDER	N/A
1614.004	RECEIVER	FAST_SENDER
1616.452	FAST_SENDER	N/A
1622.062	RECEIVER	FAST_SENDER
1624.511	FAST_SENDER	N/A
1630.522	RECEIVER	FAST_SENDER
1632.933	FAST_SENDER	N/A
1638.939	RECEIVER	FAST_SENDER
1641.348	FAST_SENDER	N/A
1642.093	RECEIVER	FAST_SENDER
1644.500	FAST_SENDER	N/A
1650.345	RECEIVER	FAST_SENDER
1652.783	FAST_SENDER	N/A
1653.542	RECEIVER	FAST_SENDER
1661.038	FAST_SENDER	N/A
1661.814	RECEIVER	FAST_SENDER
1664.238	FAST_SENDER	N/A
1670.317	RECEIVER	FAST_SENDER
1672.725	FAST_SENDER	N/A
1673.502	RECEIVER	FAST_SENDER
1675.951	FAST_SENDER	N/A
1681.694	RECEIVER	FAST_SENDER
1684.100	FAST_SENDER	N/A
1684.829	RECEIVER	FAST_SENDER
1687.242	FAST_SENDER	N/A
1693.218	RECEIVER	FAST_SENDER
1695.633	FAST_SENDER	N/A
1696.373	RECEIVER	FAST_SENDER
1698.784	FAST_SENDER	N/A
1704.652	RECEIVER	FAST_SENDER
1707.094	FAST_SENDER	N/A
1707.857	RECEIVER	FAST_SENDER
1710.280	FAST_SENDER	N/A
1716.457	RECEIVER	FAST_SENDER
1718.889	FAST_SENDER	N/A
1719.622	RECEIVER	FAST_SENDER
1722.033	FAST_SENDER	N/A
1727.826	RECEIVER	FAST_SENDER
1730.252	FAST_SENDER	N/A
1732.494	RECEIVER	FAST_SENDER
1734.901	FAST_SENDER	N/A
1740.624	RECEIVER	FAST_SENDER
1743.040	FAST_SENDER	N/A
1749.086	RECEIVER	FAST_SENDER
1751.530	FAST_SENDER	N/A
1757.640	RECEIVER	FAST_SENDER
1760.068	FAST_SENDER	N/A
1760.824	RECEIVER	FAST_SENDER
1763.247	FAST_SENDER	N/A
1769.336	RECEIVER	FAST_SENDER
1771.766	FAST_SENDER	N/A
1772.553	RECEIVER	FAST_SENDER
1774.973	FAST_SENDER	N/A
1780.734	RECEIVER	FAST_SENDER
1780.930	SLOW_SENDER1	N/A
1781.711	RECEIVER	SLOW_SENDER1
1783.142	FAST_SENDER	N/A
1784.131	SLOW_SENDER1	N/A
1788.864	RECEIVER	FAST_SENDER
1791.310	FAST_SENDER	N/A
1792.026	RECEIVER	FAST_SENDER
1797.520	SLOW_SENDER1	N/A
1798.284	RECEIVER	SLOW_SENDER1
1799.752	FAST_SENDER	N/A
1803.729	SLOW_SENDER1	N/A
1804.535	RECEIVER	SLOW_SENDER1
1805.726	RECEIVER	FAST_SENDER
1808.161	FAST_SENDER	N/A
1809.936	SLOW_SENDER1	N/A
1810.687	RECEIVER	SLOW_SENDER1
1814.195	RECEIVER	FAST_SENDER
1816.088	SLOW_SENDER1	N/A
1816.615	FAST_SENDER	N/A
1816.881	RECEIVER	SLOW_SENDER1
1827.209	RECEIVER	FAST_SENDER
1828.219	SLOW_SENDER1	N/A
1828.983	RECEIVER	SLOW_SENDER1
1829.617	FAST_SENDER	N/A
1835.512	RECEIVER	FAST_SENDER
1836.407	SLOW_SENDER1	N/A
1837.206	RECEIVER	SLOW_SENDER1
1837.930	FAST_SENDER	N/A
1843.951	RECEIVER	FAST_SENDER
1844.622	SLOW_SENDER1	N/A
1845.400	RECEIVER	SLOW_SENDER1
1846.368	FAST_SENDER	N/A
1852.250	RECEIVER	FAST_SENDER
1852.813	SLOW_SENDER1	N/A
1853.603	RECEIVER	SLOW_SENDER1
1854.666	FAST_SENDER	N/A
1860.680	RECEIVER	FAST_SENDER
1861.007	SLOW_SENDER1	N/A
1863.098	FAST_SENDER	N/A
1864.603	RECEIVER	SLOW_SENDER1
1868.555	RECEIVER	FAST_SENDER
1870.997	FAST_SENDER	N/A
1876.724	RECEIVER	FAST_SENDER
1879.153	FAST_SENDER	N/A
1884.717	RECEIVER	FAST_SENDER
1887.164	FAST_SENDER	N/A
1893.497	RECEIVER	FAST_SENDER
1895.897	FAST_SENDER	N/A
1901.779	RECEIVER	FAST_SENDER
1904.221	FAST_SENDER	N/A
1909.814	RECEIVER	FAST_SENDER
1912.233	FAST_SENDER	N/A
1918.103	RECEIVER	FAST_SENDER
1920.551	FAST_SENDER	N/A
1926.518	RECEIVER	FAST_SENDER
1928.934	FAST_SENDER	N/A
1934.510	RECEIVER	FAST_SENDER
1936.945	FAST_SENDER	N/A
1942.764	RECEIVER	FAST_SENDER
1945.196	FAST_SENDER	N/A
1950.940	RECEIVER	FAST_SENDER
1953.342	FAST_SENDER	N/A
1959.312	RECEIVER	FAST_SENDER
1961.750	FAST_SENDER	N/A
1968.155	RECEIVER	FAST_SENDER
1975.383	FAST_SENDER	N/A
1981.174	RECEIVER	FAST_SENDER
1983.617	FAST_SENDER	N/A
1989.919	RECEIVER	FAST_SENDER
1992.358	FAST_SENDER	N/A
1998.168	RECEIVER	FAST_SENDER
2000.585	FAST_SENDER	N/A
2006.263	RECEIVER	FAST_SENDER
2008.680	FAST_SENDER	N/A
2014.753	RECEIVER	FAST_SENDER
2017.196	FAST_SENDER	N/A
2023.151	RECEIVER	FAST_SENDER
2025.576	FAST_SENDER	N/A
2031.465	RECEIVER	FAST_SENDER
2033.866	FAST_SENDER	N/A
2034.607	RECEIVER	FAST_SENDER
2037.014	FAST_SENDER	N/A
2043.230	RECEIVER	FAST_SENDER
2045.640	FAST_SENDER	N/A
2046.443	RECEIVER	FAST_SENDER
2048.874	FAST_SENDER	N/A
2059.400	RECEIVER	FAST_SENDER
2061.828	FAST_SENDER	N/A
2067.702	RECEIVER	FAST_SENDER
2070.129	FAST_SENDER	N/A
2076.439	RECEIVER	FAST_SENDER
2078.870	FAST_SENDER	N/A
2079.657	RECEIVER	FAST_SENDER
2082.098	FAST_SENDER	N/A
2087.914	RECEIVER	FAST_SENDER
2090.350	FAST_SENDER	N/A
2091.055	RECEIVER	FAST_SENDER
2093.481	FAST_SENDER	N/A
2103.873	RECEIVER	FAST_SENDER
2106.286	FAST_SENDER	N/A
2112.310	RECEIVER	FAST_SENDER
2114.749	FAST_SENDER	N/A
2120.715	RECEIVER	FAST_SENDER
2123.125	FAST_SENDER	N/A
2129.219	RECEIVER	FAST_SENDER
2131.664	FAST_SENDER	N/A
2132.420	RECEIVER	FAST_SENDER
2134.834	FAST_SENDER	N/A
2140.721	RECEIVER	FAST_SENDER
2143.170	FAST_SENDER	N/A
2143.953	RECEIVER	FAST_SENDER
2146.340	SLOW_SENDER1	N/A
2146.362	FAST_SENDER	N/A
2153.128	RECEIVER	FAST_SENDER
2155.578	FAST_SENDER	N/A
2157.272	RECEIVER	SLOW_SENDER1
2161.454	RECEIVER	FAST_SENDER
2162.701	SLOW_SENDER1	N/A
2163.429	RECEIVER	SLOW_SENDER1
2163.904	FAST_SENDER	N/A
2168.867	SLOW_SENDER1	N/A
2169.638	RECEIVER	SLOW_SENDER1
2174.751	RECEIVER	FAST_SENDER
2177.200	FAST_SENDER	N/A
2180.222	SLOW_SENDER1	N/A
2180.973	RECEIVER	SLOW_SENDER1
2183.060	RECEIVER	FAST_SENDER
2185.505	FAST_SENDER	N/A
2188.416	SLOW_SENDER1	N/A
2189.183	RECEIVER	SLOW_SENDER1
2190.971	RECEIVER	FAST_SENDER
2193.398	FAST_SENDER	N/A
2196.625	SLOW_SENDER1	N/A
2197.397	RECEIVER	SLOW_SENDER1
2199.445	RECEIVER	FAST_SENDER
2201.883	FAST_SENDER	N/A
2204.815	SLOW_SENDER1	N/A
2205.610	RECEIVER	SLOW_SENDER1
2207.589	RECEIVER	FAST_SENDER
2209.989	FAST_SENDER	N/A
2213.039	SLOW_SENDER1	N/A
2213.840	RECEIVER	SLOW_SENDER1
2215.501	RECEIVER	FAST_SENDER
2217.903	FAST_SENDER	N/A
2221.254	SLOW_SENDER1	N/A
2222.005	RECEIVER	SLOW_SENDER1
2223.995	RECEIVER	FAST_SENDER
2226.404	FAST_SENDER	N/A
2229.406	SLOW_SENDER1	N/A
2230.174	RECEIVER	SLOW_SENDER1
2232.366	RECEIVER	FAST_SENDER
2234.808	FAST_SENDER	N/A
2237.610	SLOW_SENDER1	N/A
2238.343	RECEIVER	SLOW_SENDER1
2241.117	RECEIVER	FAST_SENDER
2243.561	FAST_SENDER	N/A
2245.755	SLOW_SENDER1	N/A
2246.519	RECEIVER	SLOW_SENDER1
2249.547	RECEIVER	FAST_SENDER
2251.975	FAST_SENDER	N/A
2253.951	SLOW_SENDER1	N/A
2254.742	RECEIVER	SLOW_SENDER1
2258.612	RECEIVER	FAST_SENDER
2261.040	FAST_SENDER	N/A
2267.003	RECEIVER	FAST_SENDER
2269.432	FAST_SENDER	N/A
2275.147	RECEIVER	FAST_SENDER
2277.554	FAST_SENDER	N/A
2283.205	RECEIVER	FAST_SENDER
2285.617	FAST_SENDER	N/A
2291.366	RECEIVER	FAST_SENDER
2293.805	FAST_SENDER	N/A
2299.888	RECEIVER	FAST_SENDER
2302.304	FAST_SENDER	N/A
2308.197	RECEIVER	FAST_SENDER
2310.645	FAST_SENDER	N/A
2316.738	RECEIVER	FAST_SENDER
2319.169	FAST_SENDER	N/A
2324.978	RECEIVER	FAST_SENDER
2327.388	FAST_SENDER	N/A
2333.445	RECEIVER	FAST_SENDER
2335.867	FAST_SENDER	N/A
2341.690	RECEIVER	FAST_SENDER
2344.139	FAST_SENDER	N/A
2349.938	RECEIVER	FAST_SENDER
2352.379	FAST_SENDER	N/A
2358.697	RECEIVER	FAST_SENDER
2361.111	FAST_SENDER	N/A
2366.978	RECEIVER	FAST_SENDER
2369.392	FAST_SENDER	N/A
2374.921	RECEIVER	FAST_SENDER
2377.324	FAST_SENDER	N/A
2383.168	RECEIVER	FAST_SENDER
2385.568	FAST_SENDER	N/A
2391.805	RECEIVER	FAST_SENDER
2398.992	FAST_SENDER	N/A
2404.826	RECEIVER	FAST_SENDER
2407.248	FAST_SENDER	N/A
2412.811	RECEIVER	FAST_SENDER
2419.612	FAST_SENDER	N/A
2425.618	RECEIVER	FAST_SENDER
2428.018	FAST_SENDER	N/A
2434.254	RECEIVER	FAST_SENDER
2436.689	FAST_SENDER	N/A
2437.441	RECEIVER	FAST_SENDER
2439.880	FAST_SENDER	N/A
2445.850	RECEIVER	FAST_SENDER
2448.289	FAST_SENDER	N/A
2449.058	RECEIVER	FAST_SENDER
2451.491	FAST_SENDER	N/A
2456.928	RECEIVER	FAST_SENDER
2459.347	FAST_SENDER	N/A
2460.135	RECEIVER	FAST_SENDER
2462.571	FAST_SENDER	N/A
2468.608	RECEIVER	FAST_SENDER
2471.020	FAST_SENDER	N/A
2471.758	RECEIVER	FAST_SENDER
2474.186	FAST_SENDER	N/A
2479.906	RECEIVER	FAST_SENDER
2482.315	FAST_SENDER	N/A
2483.085	RECEIVER	FAST_SENDER
2485.505	FAST_SENDER	N/A
2491.364	RECEIVER	FAST_SENDER
2493.768	FAST_SENDER	N/A
2494.530	RECEIVER	FAST_SENDER
2496.977	FAST_SENDER	N/A
2502.805	RECEIVER	FAST_SENDER
2505.231	FAST_SENDER	N/A
2505.986	RECEIVER	FAST_SENDER
2508.433	FAST_SENDER	N/A
2514.432	RECEIVER	FAST_SENDER
2516.860	FAST_SENDER	N/A
2517.608	RECEIVER	FAST_SENDER
2520.042	FAST_SENDER	N/A
2525.931	RECEIVER	FAST_SENDER
2528.342	FAST_SENDER	N/A
2529.131	RECEIVER	FAST_SENDER
2531.573	FAST_SENDER	N/A
2537.754	RECEIVER	FAST_SENDER
2538.760	SLOW_SENDER1	N/A
2539.519	RECEIVER	SLOW_SENDER1
2540.191	FAST_SENDER	N/A
2541.943	SLOW_SENDER1	N/A
2546.086	RECEIVER	FAST_SENDER
2548.516	FAST_SENDER	N/A
2549.269	RECEIVER	FAST_SENDER
2551.719	FAST_SENDER	N/A
2554.618	SLOW_SENDER1	N/A
2555.401	RECEIVER	SLOW_SENDER1
2560.838	SLOW_SENDER1	N/A
2563.431	RECEIVER	SLOW_SENDER1
2563.826	FAST_SENDER	N/A
2569.932	RECEIVER	FAST_SENDER
2570.848	SLOW_SENDER1	N/A
2572.348	FAST_SENDER	N/A
2573.100	RECEIVER	SLOW_SENDER1
2578.997	RECEIVER	FAST_SENDER
2580.523	SLOW_SENDER1	N/A
2581.402	FAST_SENDER	N/A
2582.143	RECEIVER	FAST_SENDER
2584.352	RECEIVER	SLOW_SENDER1
2584.580	FAST_SENDER	N/A
2590.578	RECEIVER	FAST_SENDER
2591.783	SLOW_SENDER1	N/A
2592.579	RECEIVER	SLOW_SENDER1
2593.023	FAST_SENDER	N/A
2598.881	RECEIVER	FAST_SENDER
2599.986	SLOW_SENDER1	N/A
2600.708	RECEIVER	SLOW_SENDER1
2601.286	FAST_SENDER	N/A
2607.287	RECEIVER	FAST_SENDER
2609.736	FAST_SENDER	N/A
2615.616	RECEIVER	FAST_SENDER
2622.420	FAST_SENDER	N/A
2628.200	RECEIVER	FAST_SENDER
2630.620	FAST_SENDER	N/A
2636.568	RECEIVER	FAST_SENDER
2638.986	FAST_SENDER	N/A
2644.880	RECEIVER	FAST_SENDER
2647.317	FAST_SENDER	N/A
2653.515	RECEIVER	FAST_SENDER
2655.955	FAST_SENDER	N/A
2661.834	RECEIVER	FAST_SENDER
2668.727	FAST_SENDER	N/A
2674.839	RECEIVER	FAST_SENDER
2677.288	FAST_SENDER	N/A
2683.329	RECEIVER	FAST_SENDER
2685.750	FAST_SENDER	N/A
2686.512	RECEIVER	FAST_SENDER
2688.953	FAST_SENDER	N/A
2694.666	RECEIVER	FAST_SENDER
2697.093	FAST_SENDER	N/A
2697.874	RECEIVER	FAST_SENDER
2700.317	FAST_SENDER	N/A
2705.925	RECEIVER	FAST_SENDER
2708.345	FAST_SENDER	N/A
2709.074	RECEIVER	FAST_SENDER
2711.488	FAST_SENDER	N/A
2717.326	RECEIVER	FAST_SENDER
2719.743	FAST_SENDER	N/A
2720.490	RECEIVER	FAST_SENDER
2722.919	FAST_SENDER	N/A
2729.232	RECEIVER	FAST_SENDER
2731.633	FAST_SENDER	N/A
2732.406	RECEIVER	FAST_SENDER
2734.843	FAST_SENDER	N/A
2740.906	RECEIVER	FAST_SENDER
2743.313	FAST_SENDER	N/A
2744.049	RECEIVER	FAST_SENDER
2746.477	FAST_SENDER	N/A
2752.325	RECEIVER	FAST_SENDER
2754.751	FAST_SENDER	N/A
2755.488	RECEIVER	FAST_SENDER
2757.927	FAST_SENDER	N/A
2764.096	RECEIVER	FAST_SENDER
2766.501	FAST_SENDER	N/A
2767.260	RECEIVER	FAST_SENDER
2769.707	FAST_SENDER	N/A
2775.999	RECEIVER	FAST_SENDER
2778.410	FAST_SENDER	N/A
2779.179	RECEIVER	FAST_SENDER
2786.591	FAST_SENDER	N/A
2787.353	RECEIVER	FAST_SENDER
2789.798	FAST_SENDER	N/A
2795.672	RECEIVER	FAST_SENDER
2798.072	FAST_SENDER	N/A
2798.859	RECEIVER	FAST_SENDER
2801.308	FAST_SENDER	N/A
2807.141	RECEIVER	FAST_SENDER
2809.551	FAST_SENDER	N/A
2810.305	RECEIVER	FAST_SENDER
2812.725	FAST_SENDER	N/A
2818.636	RECEIVER	FAST_SENDER
2821.081	FAST_SENDER	N/A
2821.848	RECEIVER	FAST_SENDER
2829.398	FAST_SENDER	N/A
2830.163	RECEIVER	FAST_SENDER
2832.587	FAST_SENDER	N/A
2838.282	RECEIVER	FAST_SENDER
2840.729	FAST_SENDER	N/A
2841.479	RECEIVER	FAST_SENDER
2843.899	FAST_SENDER	N/A
2849.546	RECEIVER	FAST_SENDER
2851.977	FAST_SENDER	N/A
2852.772	RECEIVER	FAST_SENDER
2855.191	FAST_SENDER	N/A
2861.350	RECEIVER	FAST_SENDER
2863.788	FAST_SENDER	N/A
2864.527	RECEIVER	FAST_SENDER
2866.953	FAST_SENDER	N/A
2872.860	RECEIVER	FAST_SENDER
2875.303	FAST_SENDER	N/A
2876.049	RECEIVER	FAST_SENDER
2878.486	FAST_SENDER	N/A
2884.496	RECEIVER	FAST_SENDER
2885.540	SLOW_SENDER1	N/A
2886.318	RECEIVER	SLOW_SENDER1
2886.917	FAST_SENDER	N/A
2888.720	SLOW_SENDER1	N/A
2893.563	RECEIVER	FAST_SENDER
2895.978	FAST_SENDER	N/A
2896.567	RECEIVER	SLOW_SENDER1
2901.984	SLOW_SENDER1	N/A
2902.222	RECEIVER	FAST_SENDER
2904.266	RECEIVER	SLOW_SENDER1
2904.639	FAST_SENDER	N/A
2909.705	SLOW_SENDER1	N/A
2910.448	RECEIVER	FAST_SENDER
2912.867	FAST_SENDER	N/A
2914.146	RECEIVER	SLOW_SENDER1
2919.493	RECEIVER	FAST_SENDER
2921.588	SLOW_SENDER1	N/A
2921.924	FAST_SENDER	N/A
2922.347	RECEIVER	SLOW_SENDER1
2927.942	RECEIVER	FAST_SENDER
2929.789	SLOW_SENDER1	N/A
2930.357	FAST_SENDER	N/A
2930.580	RECEIVER	SLOW_SENDER1
2936.521	RECEIVER	FAST_SENDER
2938.025	SLOW_SENDER1	N/A
2938.812	RECEIVER	SLOW_SENDER1
2938.954	FAST_SENDER	N/A
2944.807	RECEIVER	FAST_SENDER
2946.254	SLOW_SENDER1	N/A
2946.975	RECEIVER	SLOW_SENDER1
2947.208	FAST_SENDER	N/A
2953.001	RECEIVER	FAST_SENDER
2954.391	SLOW_SENDER1	N/A
2955.133	RECEIVER	SLOW_SENDER1
2955.402	FAST_SENDER	N/A
2961.268	RECEIVER	FAST_SENDER
2962.551	SLOW_SENDER1	N/A
2963.330	RECEIVER	SLOW_SENDER1
2963.708	FAST_SENDER	N/A
2969.874	RECEIVER	FAST_SENDER
2970.756	SLOW_SENDER1	N/A
2972.315	FAST_SENDER	N/A
2978.216	RECEIVER	FAST_SENDER
2980.642	FAST_SENDER	N/A
2986.208	RECEIVER	FAST_SENDER
2988.639	FAST_SENDER	N/A
2994.714	RECEIVER	FAST_SENDER
2997.120	FAST_SENDER	N/A
3008.010	RECEIVER	FAST_SENDER
3010.416	FAST_SENDER	N/A
3015.976	RECEIVER	FAST_SENDER
3018.419	FAST_SENDER	N/A
3024.647	RECEIVER	FAST_SENDER
3027.087	FAST_SENDER	N/A
3032.918	RECEIVER	FAST_SENDER
3035.360	FAST_SENDER	N/A
3041.419	RECEIVER	FAST_SENDER
3043.832	FAST_SENDER	N/A
3049.773	RECEIVER	FAST_SENDER
3052.209	FAST_SENDER	N/A
3057.872	RECEIVER	FAST_SENDER
3060.320	FAST_SENDER	N/A
3065.921	RECEIVER	FAST_SENDER
3068.332	FAST_SENDER	N/A
3074.116	RECEIVER	FAST_SENDER
3076.563	FAST_SENDER	N/A
3082.206	RECEIVER	FAST_SENDER
3084.631	FAST_SENDER	N/A
3090.423	RECEIVER	FAST_SENDER
3092.835	FAST_SENDER	N/A
3093.628	RECEIVER	FAST_SENDER
3096.031	FAST_SENDER	N/A
3102.213	RECEIVER	FAST_SENDER
3104.650	FAST_SENDER	N/A
3105.389	RECEIVER	FAST_SENDER
3107.828	FAST_SENDER	N/A
3113.805	RECEIVER	FAST_SENDER
3116.226	FAST_SENDER	N/A
3116.950	RECEIVER	FAST_SENDER
3119.395	FAST_SENDER	N/A
3125.394	RECEIVER	FAST_SENDER
3127.832	FAST_SENDER	N/A
3130.373	RECEIVER	FAST_SENDER
3132.796	FAST_SENDER	N/A
3138.717	RECEIVER	FAST_SENDER
3141.157	FAST_SENDER	N/A
3146.967	RECEIVER	FAST_SENDER
3149.393	FAST_SENDER	N/A
3155.255	RECEIVER	FAST_SENDER
3157.677	FAST_SENDER	N/A
3163.748	RECEIVER	FAST_SENDER
3170.555	FAST_SENDER	N/A
3171.321	RECEIVER	FAST_SENDER
3173.761	FAST_SENDER	N/A
3183.753	RECEIVER	FAST_SENDER
3186.193	FAST_SENDER	N/A
3192.291	RECEIVER	FAST_SENDER
3194.718	FAST_SENDER	N/A
3200.802	RECEIVER	FAST_SENDER
3203.223	FAST_SENDER	N/A
3204.037	RECEIVER	FAST_SENDER
3206.459	FAST_SENDER	N/A
3212.180	RECEIVER	FAST_SENDER
3214.580	FAST_SENDER	N/A
3215.337	RECEIVER	FAST_SENDER
3223.138	FAST_SENDER	N/A
3223.921	RECEIVER	FAST_SENDER
3226.351	FAST_SENDER	N/A
3232.093	RECEIVER	FAST_SENDER
3234.519	FAST_SENDER	N/A
3235.310	RECEIVER	FAST_SENDER
3237.746	FAST_SENDER	N/A
3243.493	RECEIVER	FAST_SENDER
3245.907	FAST_SENDER	N/A
3246.681	RECEIVER	FAST_SENDER
3249.107	FAST_SENDER	N/A
3254.690	RECEIVER	FAST_SENDER
3255.330	SLOW_SENDER1	N/A
3256.096	RECEIVER	SLOW_SENDER1
3257.126	FAST_SENDER	N/A
3258.501	SLOW_SENDER1	N/A
3263.205	RECEIVER	FAST_SENDER
3264.681	RECEIVER	SLOW_SENDER1
3265.646	FAST_SENDER	N/A
3270.104	SLOW_SENDER1	N/A
3271.500	RECEIVER	FAST_SENDER
3273.813	RECEIVER	SLOW_SENDER1
3273.925	FAST_SENDER	N/A
3279.234	SLOW_SENDER1	N/A
3279.875	RECEIVER	FAST_SENDER
3280.571	RECEIVER	SLOW_SENDER1
3282.278	FAST_SENDER	N/A
3287.993	SLOW_SENDER1	N/A
3288.208	RECEIVER	FAST_SENDER
3290.614	FAST_SENDER	N/A
3292.124	RECEIVER	SLOW_SENDER1
3296.429	RECEIVER	FAST_SENDER
3298.868	FAST_SENDER	N/A
3299.549	SLOW_SENDER1	N/A
3300.294	RECEIVER	SLOW_SENDER1
3304.728	RECEIVER	FAST_SENDER
3307.135	FAST_SENDER	N/A
3310.720	SLOW_SENDER1	N/A
3311.503	RECEIVER	SLOW_SENDER1
3312.951	RECEIVER	FAST_SENDER
3315.361	FAST_SENDER	N/A
3318.910	SLOW_SENDER1	N/A
3319.675	RECEIVER	SLOW_SENDER1
3321.273	RECEIVER	FAST_SENDER
3323.701	FAST_SENDER	N/A
3327.102	SLOW_SENDER1	N/A
3327.893	RECEIVER	SLOW_SENDER1
3329.725	RECEIVER	FAST_SENDER
3332.155	FAST_SENDER	N/A
3335.329	SLOW_SENDER1	N/A
3336.088	RECEIVER	SLOW_SENDER1
3338.010	RECEIVER	FAST_SENDER
3340.429	FAST_SENDER	N/A
3346.303	RECEIVER	FAST_SENDER
3348.732	FAST_SENDER	N/A
3354.934	RECEIVER	FAST_SENDER
3357.358	FAST_SENDER	N/A
3363.371	RECEIVER	FAST_SENDER
3365.787	FAST_SENDER	N/A
3371.391	RECEIVER	FAST_SENDER
3373.825	FAST_SENDER	N/A
3379.829	RECEIVER	FAST_SENDER
3382.239	FAST_SENDER	N/A
3388.237	RECEIVER	FAST_SENDER
3390.674	FAST_SENDER	N/A
3396.870	RECEIVER	FAST_SENDER
3399.315	FAST_SENDER	N/A
3405.725	RECEIVER	FAST_SENDER
3408.168	FAST_SENDER	N/A
3413.991	RECEIVER	FAST_SENDER
3416.407	FAST_SENDER	N/A
3417.153	RECEIVER	FAST_SENDER
3419.595	FAST_SENDER	N/A
3425.723	RECEIVER	FAST_SENDER
3428.138	FAST_SENDER	N/A
3428.926	RECEIVER	FAST_SENDER
3431.366	FAST_SENDER	N/A
3437.094	RECEIVER	FAST_SENDER
3439.506	FAST_SENDER	N/A
3440.296	RECEIVER	FAST_SENDER
3442.743	FAST_SENDER	N/A
3448.522	RECEIVER	FAST_SENDER
3450.928	FAST_SENDER	N/A
3451.687	RECEIVER	FAST_SENDER
3454.120	FAST_SENDER	N/A
3460.193	RECEIVER	FAST_SENDER
3462.638	FAST_SENDER	N/A
3463.373	RECEIVER	FAST_SENDER
3465.778	FAST_SENDER	N/A
3471.597	RECEIVER	FAST_SENDER
3474.002	FAST_SENDER	N/A
3474.747	RECEIVER	FAST_SENDER
3477.191	FAST_SENDER	N/A
3483.285	RECEIVER	FAST_SENDER
3485.729	FAST_SENDER	N/A
3486.510	RECEIVER	FAST_SENDER
3488.953	FAST_SENDER	N/A
3495.282	RECEIVER	FAST_SENDER
3497.712	FAST_SENDER	N/A
3498.451	RECEIVER	FAST_SENDER
3500.853	FAST_SENDER	N/A
3506.656	RECEIVER	FAST_SENDER
3509.068	FAST_SENDER	N/A
3509.796	RECEIVER	FAST_SENDER
3512.225	FAST_SENDER	N/A
3517.756	RECEIVER	FAST_SENDER
3520.196	FAST_SENDER	N/A
3520.944	RECEIVER	FAST_SENDER
3523.345	FAST_SENDER	N/A
3529.211	RECEIVER	FAST_SENDER
3531.633	FAST_SENDER	N/A
3534.160	RECEIVER	FAST_SENDER
3536.598	FAST_SENDER	N/A
3542.623	RECEIVER	FAST_SENDER
3545.066	FAST_SENDER	N/A
3550.906	RECEIVER	FAST_SENDER
3553.308	FAST_SENDER	N/A
3564.134	RECEIVER	FAST_SENDER
3566.574	FAST_SENDER	N/A
3572.501	RECEIVER	FAST_SENDER
3574.944	FAST_SENDER	N/A
3585.403	RECEIVER	FAST_SENDER
3587.852	FAST_SENDER	N/A
3593.612	RECEIVER	FAST_SENDER
3596.052	FAST_SENDER	N/A
3608.777	FAST_SENDER	N/A
3614.980	RECEIVER	FAST_SENDER
3617.415	FAST_SENDER	N/A
3617.600	SLOW_SENDER1	N/A
3623.526	RECEIVER	SLOW_SENDER1
3624.209	RECEIVER	FAST_SENDER
3625.952	SLOW_SENDER1	N/A
3626.618	FAST_SENDER	N/A
3630.040	RECEIVER	SLOW_SENDER1
3632.653	RECEIVER	FAST_SENDER
3635.101	FAST_SENDER	N/A
3635.476	SLOW_SENDER1	N/A
3636.250	RECEIVER	SLOW_SENDER1
3641.562	RECEIVER	FAST_SENDER
3641.700	SLOW_SENDER1	N/A
3642.469	RECEIVER	SLOW_SENDER1
3643.994	FAST_SENDER	N/A
3649.873	SLOW_SENDER1	N/A
3649.883	RECEIVER	FAST_SENDER
3650.635	RECEIVER	SLOW_SENDER1
3652.319	FAST_SENDER	N/A
3658.053	RECEIVER	FAST_SENDER
3658.066	SLOW_SENDER1	N/A
3658.834	RECEIVER	SLOW_SENDER1
3660.485	FAST_SENDER	N/A
3666.284	SLOW_SENDER1	N/A
3667.038	RECEIVER	SLOW_SENDER1
3670.785	RECEIVER	FAST_SENDER
3673.212	FAST_SENDER	N/A
3674.483	SLOW_SENDER1	N/A
3675.236	RECEIVER	SLOW_SENDER1
3679.327	RECEIVER	FAST_SENDER
3681.733	FAST_SENDER	N/A
3682.674	SLOW_SENDER1	N/A
3683.402	RECEIVER	SLOW_SENDER1
3692.214	RECEIVER	FAST_SENDER
3694.659	FAST_SENDER	N/A
3695.669	SLOW_SENDER1	N/A
3696.447	RECEIVER	SLOW_SENDER1
3700.226	RECEIVER	FAST_SENDER
3702.648	FAST_SENDER	N/A
3708.641	RECEIVER	FAST_SENDER
3711.045	FAST_SENDER	N/A
3717.170	RECEIVER	FAST_SENDER
3719.603	FAST_SENDER	N/A
3725.526	RECEIVER	FAST_SENDER
3727.959	FAST_SENDER	N/A
3733.681	RECEIVER	FAST_SENDER
3736.113	FAST_SENDER	N/A
3741.937	RECEIVER	FAST_SENDER
3744.369	FAST_SENDER	N/A
3750.603	RECEIVER	FAST_SENDER
3753.031	FAST_SENDER	N/A
3758.917	RECEIVER	FAST_SENDER
3761.342	FAST_SENDER	N/A
3766.858	RECEIVER	FAST_SENDER
3769.279	FAST_SENDER	N/A
3775.102	RECEIVER	FAST_SENDER
3777.541	FAST_SENDER	N/A
3783.732	RECEIVER	FAST_SENDER
3786.173	FAST_SENDER	N/A
3792.192	RECEIVER	FAST_SENDER
3794.592	FAST_SENDER	N/A
3800.629	RECEIVER	FAST_SENDER
3803.034	FAST_SENDER	N/A
3809.196	RECEIVER	FAST_SENDER
3811.622	FAST_SENDER	N/A
3817.651	RECEIVER	FAST_SENDER
3820.062	FAST_SENDER	N/A
3825.783	RECEIVER	FAST_SENDER
3828.208	FAST_SENDER	N/A
3834.210	RECEIVER	FAST_SENDER
3836.615	FAST_SENDER	N/A
3842.443	RECEIVER	FAST_SENDER
3844.855	FAST_SENDER	N/A
3850.988	RECEIVER	FAST_SENDER
3853.431	FAST_SENDER	N/A
3859.634	RECEIVER	FAST_SENDER
3862.064	FAST_SENDER	N/A
3862.813	RECEIVER	FAST_SENDER
3865.238	FAST_SENDER	N/A
3870.995	RECEIVER	FAST_SENDER
3873.411	FAST_SENDER	N/A
3875.598	RECEIVER	FAST_SENDER
3877.998	FAST_SENDER	N/A
3884.051	RECEIVER	FAST_SENDER
3891.004	FAST_SENDER	N/A
3897.029	RECEIVER	FAST_SENDER
3899.451	FAST_SENDER	N/A
3905.402	RECEIVER	FAST_SENDER
3907.825	FAST_SENDER	N/A
3913.971	RECEIVER	FAST_SENDER
3916.414	FAST_SENDER	N/A
3922.354	RECEIVER	FAST_SENDER
3924.775	FAST_SENDER	N/A
3930.554	RECEIVER	FAST_SENDER
3932.980	FAST_SENDER	N/A
3933.713	RECEIVER	FAST_SENDER
3936.160	FAST_SENDER	N/A
3942.035	RECEIVER	FAST_SENDER
3944.473	FAST_SENDER	N/A
3945.225	RECEIVER	FAST_SENDER
3947.669	FAST_SENDER	N/A
3953.119	RECEIVER	FAST_SENDER
3955.534	FAST_SENDER	N/A
3956.295	RECEIVER	FAST_SENDER
3958.715	FAST_SENDER	N/A
3964.831	RECEIVER	FAST_SENDER
3967.235	FAST_SENDER	N/A
3968.025	RECEIVER	FAST_SENDER
3970.430	FAST_SENDER	N/A
3976.549	RECEIVER	FAST_SENDER
3978.958	FAST_SENDER	N/A
3979.590	SLOW_SENDER1	N/A
3979.754	RECEIVER	FAST_SENDER
3982.158	FAST_SENDER	N/A
3985.530	RECEIVER	SLOW_SENDER1
3987.976	SLOW_SENDER1	N/A
3988.713	RECEIVER	SLOW_SENDER1
3994.148	SLOW_SENDER1	N/A
3994.729	FAST_SENDER	N/A
3994.934	RECEIVER	SLOW_SENDER1
4000.360	SLOW_SENDER1	N/A
4000.617	RECEIVER	FAST_SENDER
4004.242	RECEIVER	SLOW_SENDER1
4008.337	FAST_SENDER	N/A
4011.678	SLOW_SENDER1	N/A
4012.431	RECEIVER	SLOW_SENDER1
4013.989	RECEIVER	FAST_SENDER
4016.433	FAST_SENDER	N/A
4019.874	SLOW_SENDER1	N/A
4020.685	RECEIVER	SLOW_SENDER1
4022.023	RECEIVER	FAST_SENDER
4024.465	FAST_SENDER	N/A
4028.093	SLOW_SENDER1	N/A
4028.810	RECEIVER	SLOW_SENDER1
4034.957	RECEIVER	FAST_SENDER
4036.223	SLOW_SENDER1	N/A
4037.000	RECEIVER	SLOW_SENDER1
4037.383	FAST_SENDER	N/A
4043.298	RECEIVER	FAST_SENDER
4044.435	SLOW_SENDER1	N/A
4045.184	RECEIVER	SLOW_SENDER1
4045.704	FAST_SENDER	N/A
4051.626	RECEIVER	FAST_SENDER
4052.612	SLOW_SENDER1	N/A
4053.383	RECEIVER	SLOW_SENDER1
4054.040	FAST_SENDER	N/A
4060.260	RECEIVER	FAST_SENDER
4060.825	SLOW_SENDER1	N/A
4061.556	RECEIVER	SLOW_SENDER1
4062.707	FAST_SENDER	N/A
4068.234	RECEIVER	FAST_SENDER
4070.638	FAST_SENDER	N/A
4072.001	SLOW_SENDER1	N/A
4072.750	RECEIVER	SLOW_SENDER1
4077.054	RECEIVER	FAST_SENDER
4079.498	FAST_SENDER	N/A
4080.192	SLOW_SENDER1	N/A
4080.954	RECEIVER	SLOW_SENDER1
4085.435	RECEIVER	FAST_SENDER
4087.835	FAST_SENDER	N/A
4088.354	SLOW_SENDER1	N/A
4089.088	RECEIVER	SLOW_SENDER1
4098.645	RECEIVER	FAST_SENDER
4101.086	FAST_SENDER	N/A
4107.238	RECEIVER	FAST_SENDER
4109.644	FAST_SENDER	N/A
4115.395	RECEIVER	FAST_SENDER
4117.811	FAST_SENDER	N/A
4123.417	RECEIVER	FAST_SENDER
4125.827	FAST_SENDER	N/A
4131.697	RECEIVER	FAST_SENDER
4134.120	FAST_SENDER	N/A
4140.103	RECEIVER	FAST_SENDER
4142.515	FAST_SENDER	N/A
4147.978	RECEIVER	FAST_SENDER
4150.397	FAST_SENDER	N/A
4156.681	RECEIVER	FAST_SENDER
4159.120	FAST_SENDER	N/A
4165.038	RECEIVER	FAST_SENDER
4167.439	FAST_SENDER	N/A
4173.210	RECEIVER	FAST_SENDER
4175.657	FAST_SENDER	N/A
4181.593	RECEIVER	FAST_SENDER
4184.010	FAST_SENDER	N/A
4189.907	RECEIVER	FAST_SENDER
4192.353	FAST_SENDER	N/A
4198.354	RECEIVER	FAST_SENDER
4200.781	FAST_SENDER	N/A
4206.705	RECEIVER	FAST_SENDER
4209.130	FAST_SENDER	N/A
4219.742	RECEIVER	FAST_SENDER
4222.173	FAST_SENDER	N/A
4233.022	RECEIVER	FAST_SENDER
4235.437	FAST_SENDER	N/A
4241.242	RECEIVER	FAST_SENDER
4243.687	FAST_SENDER	N/A
4254.245	RECEIVER	FAST_SENDER
4256.647	FAST_SENDER	N/A
4262.687	RECEIVER	FAST_SENDER
4265.123	FAST_SENDER	N/A
4271.060	RECEIVER	FAST_SENDER
4273.465	FAST_SENDER	N/A
4278.906	RECEIVER	FAST_SENDER
4281.350	FAST_SENDER	N/A
4287.410	RECEIVER	FAST_SENDER
4289.819	FAST_SENDER	N/A
4295.810	RECEIVER	FAST_SENDER
4298.224	FAST_SENDER	N/A
4304.322	RECEIVER	FAST_SENDER
4306.736	FAST_SENDER	N/A
4312.574	RECEIVER	FAST_SENDER
4314.992	FAST_SENDER	N/A
4321.173	RECEIVER	FAST_SENDER
4323.575	FAST_SENDER	N/A
4329.637	RECEIVER	FAST_SENDER
4332.081	FAST_SENDER	N/A
4338.187	RECEIVER	FAST_SENDER
4340.612	FAST_SENDER	N/A
4346.838	RECEIVER	FAST_SENDER
4349.249	FAST_SENDER	N/A
4355.079	RECEIVER	FAST_SENDER
4357.521	FAST_SENDER	N/A
4358.268	RECEIVER	FAST_SENDER
4360.685	FAST_SENDER	N/A
4366.439	RECEIVER	FAST_SENDER
4368.878	FAST_SENDER	N/A
4369.643	RECEIVER	FAST_SENDER
4370.380	SLOW_SENDER1	N/A
4372.076	FAST_SENDER	N/A
4376.960	RECEIVER	SLOW_SENDER1
4379.405	SLOW_SENDER1	N/A
4380.178	RECEIVER	SLOW_SENDER1
4383.183	RECEIVER	FAST_SENDER
4385.588	FAST_SENDER	N/A
4385.627	SLOW_SENDER1	N/A
4386.924	RECEIVER	SLOW_SENDER1
4391.627	RECEIVER	FAST_SENDER
4392.353	SLOW_SENDER1	N/A
4393.096	RECEIVER	SLOW_SENDER1
4394.061	FAST_SENDER	N/A
4398.500	SLOW_SENDER1	N/A
4399.242	RECEIVER	SLOW_SENDER1
4400.255	RECEIVER	FAST_SENDER
4402.670	FAST_SENDER	N/A
4404.682	SLOW_SENDER1	N/A
4405.492	RECEIVER	SLOW_SENDER1
4409.290	RECEIVER	FAST_SENDER
4410.931	SLOW_SENDER1	N/A
4411.676	RECEIVER	SLOW_SENDER1
4411.720	FAST_SENDER	N/A
4417.456	RECEIVER	FAST_SENDER
4419.090	SLOW_SENDER1	N/A
4419.841	RECEIVER	SLOW_SENDER1
4419.861	FAST_SENDER	N/A
4425.950	RECEIVER	FAST_SENDER
4427.241	SLOW_SENDER1	N/A
4428.033	RECEIVER	SLOW_SENDER1
4428.379	FAST_SENDER	N/A
4433.999	RECEIVER	FAST_SENDER
4435.469	SLOW_SENDER1	N/A
4436.216	RECEIVER	SLOW_SENDER1
4436.428	FAST_SENDER	N/A
4442.461	RECEIVER	FAST_SENDER
4443.652	SLOW_SENDER1	N/A
4444.435	RECEIVER	SLOW_SENDER1
4444.883	FAST_SENDER	N/A
4450.438	RECEIVER	FAST_SENDER
4451.864	SLOW_SENDER1	N/A
4452.620	RECEIVER	SLOW_SENDER1
4452.847	FAST_SENDER	N/A
4458.510	RECEIVER	FAST_SENDER
4460.050	SLOW_SENDER1	N/A
4460.795	RECEIVER	SLOW_SENDER1
4460.938	FAST_SENDER	N/A
4466.514	RECEIVER	FAST_SENDER
4468.237	SLOW_SENDER1	N/A
4468.947	FAST_SENDER	N/A
4469.008	RECEIVER	SLOW_SENDER1
4474.961	RECEIVER	FAST_SENDER
4476.453	SLOW_SENDER1	N/A
4477.194	RECEIVER	SLOW_SENDER1
4477.378	FAST_SENDER	N/A
4483.415	RECEIVER	FAST_SENDER
4485.862	FAST_SENDER	N/A
4487.959	SLOW_SENDER1	N/A
4488.706	RECEIVER	SLOW_SENDER1
4492.144	RECEIVER	FAST_SENDER
4494.551	FAST_SENDER	N/A
4500.398	RECEIVER	FAST_SENDER
4502.834	FAST_SENDER	N/A
4513.037	RECEIVER	FAST_SENDER
4515.445	FAST_SENDER	N/A
4521.316	RECEIVER	FAST_SENDER
4528.383	FAST_SENDER	N/A
4534.445	RECEIVER	FAST_SENDER
4536.891	FAST_SENDER	N/A
4542.692	RECEIVER	FAST_SENDER
4545.132	FAST_SENDER	N/A
4550.950	RECEIVER	FAST_SENDER
4553.359	FAST_SENDER	N/A
4559.256	RECEIVER	FAST_SENDER
4561.694	FAST_SENDER	N/A
4567.595	RECEIVER	FAST_SENDER
4569.996	FAST_SENDER	N/A
4576.241	RECEIVER	FAST_SENDER
4578.650	FAST_SENDER	N/A
4584.525	RECEIVER	FAST_SENDER
4586.929	FAST_SENDER	N/A
4592.619	RECEIVER	FAST_SENDER
4595.063	FAST_SENDER	N/A
4600.927	RECEIVER	FAST_SENDER
4603.368	FAST_SENDER	N/A
4609.365	RECEIVER	FAST_SENDER
4611.769	FAST_SENDER	N/A
4617.393	RECEIVER	FAST_SENDER
4619.806	FAST_SENDER	N/A
4625.443	RECEIVER	FAST_SENDER
4627.864	FAST_SENDER	N/A
4633.921	RECEIVER	FAST_SENDER
4636.338	FAST_SENDER	N/A
4637.095	RECEIVER	FAST_SENDER
4639.500	FAST_SENDER	N/A
4645.772	RECEIVER	FAST_SENDER
4648.178	FAST_SENDER	N/A
4648.950	RECEIVER	FAST_SENDER
4651.400	FAST_SENDER	N/A
4657.105	RECEIVER	FAST_SENDER
4659.515	FAST_SENDER	N/A
4660.288	RECEIVER	FAST_SENDER
4662.732	FAST_SENDER	N/A
4668.377	RECEIVER	FAST_SENDER
4670.784	FAST_SENDER	N/A
4671.536	RECEIVER	FAST_SENDER
4673.944	FAST_SENDER	N/A
4679.771	RECEIVER	FAST_SENDER
4682.181	FAST_SENDER	N/A
4682.898	RECEIVER	FAST_SENDER
4685.342	FAST_SENDER	N/A
4691.642	RECEIVER	FAST_SENDER
4694.044	FAST_SENDER	N/A
4694.759	RECEIVER	FAST_SENDER
4697.182	FAST_SENDER	N/A
4703.206	RECEIVER	FAST_SENDER
4705.635	FAST_SENDER	N/A
4706.402	RECEIVER	FAST_SENDER
4708.834	FAST_SENDER	N/A
4714.836	RECEIVER	FAST_SENDER
4717.239	FAST_SENDER	N/A
4718.004	RECEIVER	FAST_SENDER
4720.428	FAST_SENDER	N/A
4726.806	RECEIVER	FAST_SENDER
4729.243	FAST_SENDER	N/A
4730.035	RECEIVER	FAST_SENDER
4732.454	FAST_SENDER	N/A
4738.389	RECEIVER	FAST_SENDER
4740.814	FAST_SENDER	N/A
4741.518	RECEIVER	FAST_SENDER
4743.947	FAST_SENDER	N/A
4749.881	RECEIVER	FAST_SENDER
4752.314	FAST_SENDER	N/A
4753.075	RECEIVER	FAST_SENDER
4755.479	FAST_SENDER	N/A
4761.122	RECEIVER	FAST_SENDER
4763.555	FAST_SENDER	N/A
4764.332	RECEIVER	FAST_SENDER
4766.741	FAST_SENDER	N/A
4770.060	SLOW_SENDER1	N/A
4773.259	RECEIVER	FAST_SENDER
4775.709	FAST_SENDER	N/A
4776.473	RECEIVER	FAST_SENDER
4778.905	FAST_SENDER	N/A
4781.155	RECEIVER	SLOW_SENDER1
4786.595	SLOW_SENDER1	N/A
4789.182	RECEIVER	SLOW_SENDER1
4790.360	RECEIVER	FAST_SENDER
4792.784	FAST_SENDER	N/A
4793.536	RECEIVER	FAST_SENDER
4794.618	SLOW_SENDER1	N/A
4795.358	RECEIVER	SLOW_SENDER1
4795.941	FAST_SENDER	N/A
4800.799	SLOW_SENDER1	N/A
4801.582	RECEIVER	SLOW_SENDER1
4806.363	RECEIVER	FAST_SENDER
4808.798	FAST_SENDER	N/A
4812.369	SLOW_SENDER1	N/A
4813.147	RECEIVER	SLOW_SENDER1
4814.720	RECEIVER	FAST_SENDER
4817.158	FAST_SENDER	N/A
4820.568	SLOW_SENDER1	N/A
4821.367	RECEIVER	SLOW_SENDER1
4823.197	RECEIVER	FAST_SENDER
4825.623	FAST_SENDER	N/A
4828.794	SLOW_SENDER1	N/A
4829.572	RECEIVER	SLOW_SENDER1
4831.169	RECEIVER	FAST_SENDER
4833.570	FAST_SENDER	N/A
4837.014	SLOW_SENDER1	N/A
4837.794	RECEIVER	SLOW_SENDER1
4839.583	RECEIVER	FAST_SENDER
4842.004	FAST_SENDER	N/A
4845.237	SLOW_SENDER1	N/A
4845.973	RECEIVER	SLOW_SENDER1
4848.387	RECEIVER	FAST_SENDER
4850.834	FAST_SENDER	N/A
4853.394	SLOW_SENDER1	N/A
4854.178	RECEIVER	SLOW_SENDER1
4857.257	RECEIVER	FAST_SENDER
4859.665	FAST_SENDER	N/A
4861.606	SLOW_SENDER1	N/A
4862.372	RECEIVER	SLOW_SENDER1
4865.964	RECEIVER	FAST_SENDER
4868.381	FAST_SENDER	N/A
4874.510	RECEIVER	FAST_SENDER
4876.913	FAST_SENDER	N/A
4883.042	RECEIVER	FAST_SENDER
4885.456	FAST_SENDER	N/A
4891.017	RECEIVER	FAST_SENDER
4893.461	FAST_SENDER	N/A
4899.846	RECEIVER	FAST_SENDER
4902.289	FAST_SENDER	N/A
4908.181	RECEIVER	FAST_SENDER
4910.588	FAST_SENDER	N/A
4916.480	RECEIVER	FAST_SENDER
4918.884	FAST_SENDER	N/A
4924.639	RECEIVER	FAST_SENDER
4927.042	FAST_SENDER	N/A
4932.764	RECEIVER	FAST_SENDER
4935.177	FAST_SENDER	N/A
4941.168	RECEIVER	FAST_SENDER
4943.577	FAST_SENDER	N/A
4944.334	RECEIVER	FAST_SENDER
4946.757	FAST_SENDER	N/A
4952.746	RECEIVER	FAST_SENDER
4959.327	FAST_SENDER	N/A
4960.080	RECEIVER	FAST_SENDER
4962.483	FAST_SENDER	N/A
4968.082	RECEIVER	FAST_SENDER
4970.519	FAST_SENDER	N/A
4971.306	RECEIVER	FAST_SENDER
4973.733	FAST_SENDER	N/A
4979.287	RECEIVER	FAST_SENDER
4981.698	FAST_SENDER	N/A
4982.438	RECEIVER	FAST_SENDER
4984.864	FAST_SENDER	N/A
4990.905	RECEIVER	FAST_SENDER
4993.336	FAST_SENDER	N/A
4994.110	RECEIVER	FAST_SENDER
4996.519	FAST_SENDER	N/A
5002.574	RECEIVER	FAST_SENDER
5009.024	FAST_SENDER	N/A
5009.818	RECEIVER	FAST_SENDER
5012.264	FAST_SENDER	N/A
5018.621	RECEIVER	FAST_SENDER
5021.062	FAST_SENDER	N/A
5023.546	RECEIVER	FAST_SENDER
5025.982	FAST_SENDER	N/A
5032.167	RECEIVER	FAST_SENDER
5034.579	FAST_SENDER	N/A
5035.342	RECEIVER	FAST_SENDER
5037.749	FAST_SENDER	N/A
5043.537	RECEIVER	FAST_SENDER
5045.968	FAST_SENDER	N/A
5046.768	RECEIVER	FAST_SENDER
5049.210	FAST_SENDER	N/A
5055.390	RECEIVER	FAST_SENDER
5057.800	FAST_SENDER	N/A
5058.563	RECEIVER	FAST_SENDER
5060.963	FAST_SENDER	N/A
5066.886	RECEIVER	FAST_SENDER
5069.298	FAST_SENDER	N/A
5070.035	RECEIVER	FAST_SENDER
5072.447	FAST_SENDER	N/A
5078.564	RECEIVER	FAST_SENDER
5081.006	FAST_SENDER	N/A
5081.733	RECEIVER	FAST_SENDER
5084.164	FAST_SENDER	N/A
5089.904	RECEIVER	FAST_SENDER
5092.339	FAST_SENDER	N/A
5093.075	RECEIVER	FAST_SENDER
5095.492	FAST_SENDER	N/A
5101.097	RECEIVER	FAST_SENDER
5103.502	FAST_SENDER	N/A
5104.258	RECEIVER	FAST_SENDER
5106.707	FAST_SENDER	N/A
5112.788	RECEIVER	FAST_SENDER
5115.190	FAST_SENDER	N/A
5115.962	RECEIVER	FAST_SENDER
5118.374	FAST_SENDER	N/A
5124.308	RECEIVER	FAST_SENDER
5131.071	FAST_SENDER	N/A
5131.831	RECEIVER	FAST_SENDER
5134.247	FAST_SENDER	N/A
5140.116	RECEIVER	FAST_SENDER
5142.534	FAST_SENDER	N/A
5144.792	RECEIVER	FAST_SENDER
5145.970	SLOW_SENDER1	N/A
5147.228	FAST_SENDER	N/A
5152.473	RECEIVER	SLOW_SENDER1
5153.481	RECEIVER	FAST_SENDER
5154.892	SLOW_SENDER1	N/A
5155.920	FAST_SENDER	N/A
5159.042	RECEIVER	SLOW_SENDER1
5161.555	RECEIVER	FAST_SENDER
5163.971	FAST_SENDER	N/A
5164.466	SLOW_SENDER1	N/A
5165.230	RECEIVER	SLOW_SENDER1
5170.136	RECEIVER	FAST_SENDER
5170.640	SLOW_SENDER1	N/A
5171.457	RECEIVER	SLOW_SENDER1
5172.545	FAST_SENDER	N/A
5178.901	SLOW_SENDER1	N/A
5179.689	RECEIVER	SLOW_SENDER1
5182.908	RECEIVER	FAST_SENDER
5185.310	FAST_SENDER	N/A
5187.116	SLOW_SENDER1	N/A
5187.881	RECEIVER	SLOW_SENDER1
5191.388	RECEIVER	FAST_SENDER
5193.813	FAST_SENDER	N/A
5195.329	SLOW_SENDER1	N/A
5196.074	RECEIVER	SLOW_SENDER1
5200.473	RECEIVER	FAST_SENDER
5202.922	FAST_SENDER	N/A
5203.485	SLOW_SENDER1	N/A
5204.252	RECEIVER	SLOW_SENDER1
5209.612	RECEIVER	FAST_SENDER
5211.688	SLOW_SENDER1	N/A
5212.059	FAST_SENDER	N/A
5212.487	RECEIVER	SLOW_SENDER1
5218.878	RECEIVER	FAST_SENDER
5221.299	FAST_SENDER	N/A
5223.560	SLOW_SENDER1	N/A
5224.318	RECEIVER	SLOW_SENDER1
5231.444	RECEIVER	FAST_SENDER
5231.739	SLOW_SENDER1	N/A
5232.479	RECEIVER	SLOW_SENDER1
5233.845	FAST_SENDER	N/A
5239.899	SLOW_SENDER1	N/A
5244.622	RECEIVER	FAST_SENDER
5247.044	FAST_SENDER	N/A
5253.233	RECEIVER	FAST_SENDER
5255.649	FAST_SENDER	N/A
5261.737	RECEIVER	FAST_SENDER
5264.161	FAST_SENDER	N/A
5270.076	RECEIVER	FAST_SENDER
5277.222	FAST_SENDER	N/A
5283.118	RECEIVER	FAST_SENDER
5285.537	FAST_SENDER	N/A
5291.305	RECEIVER	FAST_SENDER
5293.711	FAST_SENDER	N/A
5299.512	RECEIVER	FAST_SENDER
5301.929	FAST_SENDER	N/A
5307.984	RECEIVER	FAST_SENDER
5310.424	FAST_SENDER	N/A
5316.513	RECEIVER	FAST_SENDER
5318.922	FAST_SENDER	N/A
5324.685	RECEIVER	FAST_SENDER
5327.124	FAST_SENDER	N/A
5332.974	RECEIVER	FAST_SENDER
5335.424	FAST_SENDER	N/A
5341.358	RECEIVER	FAST_SENDER
5343.777	FAST_SENDER	N/A
5350.123	RECEIVER	FAST_SENDER
5352.557	FAST_SENDER	N/A
5358.435	RECEIVER	FAST_SENDER
5360.877	FAST_SENDER	N/A
5366.897	RECEIVER	FAST_SENDER
5369.339	FAST_SENDER	N/A
5375.426	RECEIVER	FAST_SENDER
5377.848	FAST_SENDER	N/A
5383.630	RECEIVER	FAST_SENDER
5390.615	FAST_SENDER	N/A
5396.773	RECEIVER	FAST_SENDER
5399.185	FAST_SENDER	N/A
5405.214	RECEIVER	FAST_SENDER
5407.660	FAST_SENDER	N/A
5413.275	RECEIVER	FAST_SENDER
5415.688	FAST_SENDER	N/A
5421.746	RECEIVER	FAST_SENDER
5424.180	FAST_SENDER	N/A
5430.238	RECEIVER	FAST_SENDER
5432.663	FAST_SENDER	N/A
5438.806	RECEIVER	FAST_SENDER
5441.238	FAST_SENDER	N/A
5447.000	RECEIVER	FAST_SENDER
5449.432	FAST_SENDER	N/A
5455.428	RECEIVER	FAST_SENDER
5457.841	FAST_SENDER	N/A
5458.637	RECEIVER	FAST_SENDER
5461.038	FAST_SENDER	N/A
5467.448	RECEIVER	FAST_SENDER
5469.862	FAST_SENDER	N/A
5470.599	RECEIVER	FAST_SENDER
5473.024	FAST_SENDER	N/A
5478.869	RECEIVER	FAST_SENDER
5481.269	FAST_SENDER	N/A
5482.011	RECEIVER	FAST_SENDER
5484.460	FAST_SENDER	N/A
5490.225	RECEIVER	FAST_SENDER
5492.635	FAST_SENDER	N/A
5493.408	RECEIVER	FAST_SENDER
5495.833	FAST_SENDER	N/A
5501.364	RECEIVER	FAST_SENDER
5503.770	FAST_SENDER	N/A
5504.511	RECEIVER	FAST_SENDER
5506.951	FAST_SENDER	N/A
5512.900	RECEIVER	FAST_SENDER
5515.324	FAST_SENDER	N/A
5516.052	RECEIVER	FAST_SENDER
5518.463	FAST_SENDER	N/A
5523.790	SLOW_SENDER1	N/A
5524.342	RECEIVER	FAST_SENDER
5526.027	RECEIVER	SLOW_SENDER1
5526.784	FAST_SENDER	N/A
5528.448	SLOW_SENDER1	N/A
5532.683	RECEIVER	SLOW_SENDER1
5538.286	RECEIVER	FAST_SENDER
5539.834	SLOW_SENDER1	N/A
5540.588	RECEIVER	SLOW_SENDER1
5540.698	FAST_SENDER	N/A
5546.016	SLOW_SENDER1	N/A
5546.503	RECEIVER	FAST_SENDER
5548.911	FAST_SENDER	N/A
5549.914	RECEIVER	SLOW_SENDER1
5555.084	RECEIVER	FAST_SENDER
5557.340	SLOW_SENDER1	N/A
5557.502	FAST_SENDER	N/A
5558.135	RECEIVER	SLOW_SENDER1
5563.582	RECEIVER	FAST_SENDER
5565.550	SLOW_SENDER1	N/A
5565.983	FAST_SENDER	N/A
5570.245	RECEIVER	SLOW_SENDER1
5571.892	RECEIVER	FAST_SENDER
5574.302	FAST_SENDER	N/A
5577.692	SLOW_SENDER1	N/A
5578.457	RECEIVER	SLOW_SENDER1
5579.981	RECEIVER	FAST_SENDER
5582.429	FAST_SENDER	N/A
5585.879	SLOW_SENDER1	N/A
5586.657	RECEIVER	SLOW_SENDER1
5588.645	RECEIVER	FAST_SENDER
5591.069	FAST_SENDER	N/A
5594.098	SLOW_SENDER1	N/A
5594.896	RECEIVER	SLOW_SENDER1
5596.784	RECEIVER	FAST_SENDER
5602.298	SLOW_SENDER1	N/A
5603.071	RECEIVER	SLOW_SENDER1
5603.910	FAST_SENDER	N/A
5609.620	RECEIVER	FAST_SENDER
5610.505	SLOW_SENDER1	N/A
5611.269	RECEIVER	SLOW_SENDER1
5612.047	FAST_SENDER	N/A
5618.079	RECEIVER	FAST_SENDER
5620.525	FAST_SENDER	N/A
5626.185	RECEIVER	FAST_SENDER
5628.626	FAST_SENDER	N/A
5634.421	RECEIVER	FAST_SENDER
5636.850	FAST_SENDER	N/A
5642.934	RECEIVER	FAST_SENDER
5645.356	FAST_SENDER	N/A
5651.170	RECEIVER	FAST_SENDER
5653.587	FAST_SENDER	N/A
5664.431	RECEIVER	FAST_SENDER
5666.852	FAST_SENDER	N/A
5672.728	RECEIVER	FAST_SENDER
5675.136	FAST_SENDER	N/A
5680.984	RECEIVER	FAST_SENDER
5683.398	FAST_SENDER	N/A
5689.099	RECEIVER	FAST_SENDER
5691.518	FAST_SENDER	N/A
5697.651	RECEIVER	FAST_SENDER
5700.079	FAST_SENDER	N/A
5706.445	RECEIVER	FAST_SENDER
5708.876	FAST_SENDER	N/A
5714.613	RECEIVER	FAST_SENDER
5717.020	FAST_SENDER	N/A
5717.771	RECEIVER	FAST_SENDER
5725.269	FAST_SENDER	N/A
5731.227	RECEIVER	FAST_SENDER
5733.667	FAST_SENDER	N/A
5734.485	RECEIVER	FAST_SENDER
5736.909	FAST_SENDER	N/A
5743.225	RECEIVER	FAST_SENDER
5745.629	FAST_SENDER	N/A
5746.421	RECEIVER	FAST_SENDER
5748.846	FAST_SENDER	N/A
5754.887	RECEIVER	FAST_SENDER
5757.311	FAST_SENDER	N/A
5758.055	RECEIVER	FAST_SENDER
5760.493	FAST_SENDER	N/A
5770.925	RECEIVER	FAST_SENDER
5772.948	FAST_SENDER	N/A
5778.864	RECEIVER	FAST_SENDER
5781.292	FAST_SENDER	N/A
5787.520	RECEIVER	FAST_SENDER
5789.938	FAST_SENDER	N/A
5790.680	RECEIVER	FAST_SENDER
5793.096	FAST_SENDER	N/A
5798.874	RECEIVER	FAST_SENDER
5801.282	FAST_SENDER	N/A
5802.019	RECEIVER	FAST_SENDER
5804.453	FAST_SENDER	N/A
5810.391	RECEIVER	FAST_SENDER
5812.838	FAST_SENDER	N/A
5813.571	RECEIVER	FAST_SENDER
5816.019	FAST_SENDER	N/A
5821.809	RECEIVER	FAST_SENDER
5824.242	FAST_SENDER	N/A
5824.992	RECEIVER	FAST_SENDER
5827.428	FAST_SENDER	N/A
5833.372	RECEIVER	FAST_SENDER
5835.807	FAST_SENDER	N/A
5836.579	RECEIVER	FAST_SENDER
5839.027	FAST_SENDER	N/A
5844.958	RECEIVER	FAST_SENDER
5847.398	FAST_SENDER	N/A
5860.456	FAST_SENDER	N/A
5861.217	RECEIVER	FAST_SENDER
5863.659	FAST_SENDER	N/A
5869.580	RECEIVER	FAST_SENDER
5871.986	FAST_SENDER	N/A
5872.744	RECEIVER	FAST_SENDER
5875.191	FAST_SENDER	N/A
5881.091	RECEIVER	FAST_SENDER
5883.500	FAST_SENDER	N/A
5884.288	RECEIVER	FAST_SENDER
5886.699	FAST_SENDER	N/A
5892.720	RECEIVER	FAST_SENDER
5892.810	SLOW_SENDER1	N/A
5893.575	RECEIVER	SLOW_SENDER1
5895.169	FAST_SENDER	N/A
5895.989	SLOW_SENDER1	N/A
5901.126	RECEIVER	FAST_SENDER
5903.362	RECEIVER	SLOW_SENDER1
5903.541	FAST_SENDER	N/A
5908.443	SLOW_SENDER1	N/A
5909.199	RECEIVER	SLOW_SENDER1
5914.313	RECEIVER	FAST_SENDER
5916.244	SLOW_SENDER1	N/A
5916.731	FAST_SENDER	N/A
5917.479	RECEIVER	FAST_SENDER
5919.923	FAST_SENDER	N/A
5920.229	RECEIVER	SLOW_SENDER1
5922.361	RECEIVER	FAST_SENDER
5924.792	FAST_SENDER	N/A
5930.532	RECEIVER	FAST_SENDER
5930.680	SLOW_SENDER1	N/A
5932.956	FAST_SENDER	N/A
5933.197	RECEIVER	SLOW_SENDER1
5938.938	RECEIVER	FAST_SENDER
5940.598	SLOW_SENDER1	N/A
5941.341	RECEIVER	SLOW_SENDER1
5941.384	FAST_SENDER	N/A
5947.341	RECEIVER	FAST_SENDER
5948.787	SLOW_SENDER1	N/A
5949.600	RECEIVER	SLOW_SENDER1
5949.758	FAST_SENDER	N/A
5955.796	RECEIVER	FAST_SENDER
5957.021	SLOW_SENDER1	N/A
5957.795	RECEIVER	SLOW_SENDER1
5958.245	FAST_SENDER	N/A
5964.244	RECEIVER	FAST_SENDER
5965.206	SLOW_SENDER1	N/A
5965.948	RECEIVER	SLOW_SENDER1
5966.652	FAST_SENDER	N/A
5972.471	RECEIVER	FAST_SENDER
5973.363	SLOW_SENDER1	N/A
5974.140	RECEIVER	SLOW_SENDER1
5974.912	FAST_SENDER	N/A
5980.924	RECEIVER	FAST_SENDER
5981.551	SLOW_SENDER1	N/A
5983.347	FAST_SENDER	N/A
5989.400	RECEIVER	FAST_SENDER
5991.832	FAST_SENDER	N/A
5997.765	RECEIVER	FAST_SENDER
6000.188	FAST_SENDER	N/A
6006.017	RECEIVER	FAST_SENDER
6008.420	FAST_SENDER	N/A
6014.766	RECEIVER	FAST_SENDER
6017.166	FAST_SENDER	N/A
6017.925	RECEIVER	FAST_SENDER
6020.369	FAST_SENDER	N/A
6026.389	RECEIVER	FAST_SENDER
6028.835	FAST_SENDER	N/A
6031.404	RECEIVER	FAST_SENDER
6033.845	FAST_SENDER	N/A
6039.727	RECEIVER	FAST_SENDER
6042.142	FAST_SENDER	N/A
6047.817	RECEIVER	FAST_SENDER
6050.225	FAST_SENDER	N/A
6056.294	RECEIVER	FAST_SENDER
6058.713	FAST_SENDER	N/A
6064.725	RECEIVER	FAST_SENDER
6067.126	FAST_SENDER	N/A
6073.281	RECEIVER	FAST_SENDER
6075.712	FAST_SENDER	N/A
6076.451	RECEIVER	FAST_SENDER
6078.901	FAST_SENDER	N/A
6084.565	RECEIVER	FAST_SENDER
6086.986	FAST_SENDER	N/A
6087.723	RECEIVER	FAST_SENDER
6090.148	FAST_SENDER	N/A
[truncated: 9,512 more rows]
