# Supplementary material for: CATO: Wake-Up reCeiver-bAsed communicaTiOn for Batteryless Devices
Source: Sensors (Basel). 2025 Nov 7;25(22):6813. doi: 10.3390/s25226813 (PMC12655924; doi:10.3390/s25226813)
Supplement: Supplementary file 1 [file sensors-25-06813-s001.zip › File S1_Experimental_and_Simulation_Data/simulation/capsweep/cap140/mac_competing_nodes_both.csv]

time_s	node_id	received_from
2.700	FAST_SENDER	N/A
2.700	SLOW_SENDER1	N/A
8.447	RECEIVER	FAST_SENDER
10.878	FAST_SENDER	N/A
11.660	RECEIVER	FAST_SENDER
13.801	RECEIVER	SLOW_SENDER1
14.110	FAST_SENDER	N/A
14.860	RECEIVER	FAST_SENDER
16.232	SLOW_SENDER1	N/A
17.290	FAST_SENDER	N/A
22.208	RECEIVER	SLOW_SENDER1
24.630	SLOW_SENDER1	N/A
25.432	RECEIVER	SLOW_SENDER1
27.869	SLOW_SENDER1	N/A
28.255	RECEIVER	FAST_SENDER
30.268	RECEIVER	SLOW_SENDER1
30.698	FAST_SENDER	N/A
32.684	SLOW_SENDER1	N/A
36.947	RECEIVER	SLOW_SENDER1
42.396	SLOW_SENDER1	N/A
43.597	FAST_SENDER	N/A
44.325	RECEIVER	FAST_SENDER
46.762	FAST_SENDER	N/A
47.113	RECEIVER	SLOW_SENDER1
48.762	FAST_SENDER	N/A
50.762	FAST_SENDER	N/A
52.762	FAST_SENDER	N/A
54.519	SLOW_SENDER1	N/A
54.762	FAST_SENDER	N/A
56.598	RECEIVER	SLOW_SENDER1
56.762	FAST_SENDER	N/A
58.762	FAST_SENDER	N/A
60.762	FAST_SENDER	N/A
64.018	SLOW_SENDER1	N/A
64.832	RECEIVER	SLOW_SENDER1
72.236	SLOW_SENDER1	N/A
73.299	FAST_SENDER	N/A
74.070	RECEIVER	FAST_SENDER
76.359	RECEIVER	SLOW_SENDER1
76.487	FAST_SENDER	N/A
78.487	FAST_SENDER	N/A
80.487	FAST_SENDER	N/A
82.487	FAST_SENDER	N/A
83.766	SLOW_SENDER1	N/A
84.487	FAST_SENDER	N/A
86.147	RECEIVER	SLOW_SENDER1
86.487	FAST_SENDER	N/A
88.487	FAST_SENDER	N/A
90.487	FAST_SENDER	N/A
93.547	SLOW_SENDER1	N/A
94.287	RECEIVER	SLOW_SENDER1
101.703	SLOW_SENDER1	N/A
102.960	FAST_SENDER	N/A
103.723	RECEIVER	FAST_SENDER
106.167	FAST_SENDER	N/A
111.843	RECEIVER	FAST_SENDER
118.635	FAST_SENDER	N/A
119.421	RECEIVER	FAST_SENDER
121.860	FAST_SENDER	N/A
127.536	RECEIVER	FAST_SENDER
134.161	FAST_SENDER	N/A
134.898	RECEIVER	FAST_SENDER
137.340	FAST_SENDER	N/A
143.301	RECEIVER	FAST_SENDER
145.703	FAST_SENDER	N/A
146.481	RECEIVER	FAST_SENDER
148.884	FAST_SENDER	N/A
154.944	RECEIVER	FAST_SENDER
161.365	FAST_SENDER	N/A
162.142	RECEIVER	FAST_SENDER
164.577	FAST_SENDER	N/A
170.590	RECEIVER	FAST_SENDER
172.995	FAST_SENDER	N/A
173.728	RECEIVER	FAST_SENDER
176.167	FAST_SENDER	N/A
182.117	RECEIVER	FAST_SENDER
184.564	FAST_SENDER	N/A
185.337	RECEIVER	FAST_SENDER
187.778	FAST_SENDER	N/A
193.291	RECEIVER	FAST_SENDER
195.708	FAST_SENDER	N/A
196.446	RECEIVER	FAST_SENDER
198.876	FAST_SENDER	N/A
204.857	RECEIVER	FAST_SENDER
207.298	FAST_SENDER	N/A
208.062	RECEIVER	FAST_SENDER
215.732	FAST_SENDER	N/A
216.533	RECEIVER	FAST_SENDER
218.957	FAST_SENDER	N/A
224.867	RECEIVER	FAST_SENDER
227.272	FAST_SENDER	N/A
228.024	RECEIVER	FAST_SENDER
230.445	FAST_SENDER	N/A
236.525	RECEIVER	FAST_SENDER
238.974	FAST_SENDER	N/A
239.760	RECEIVER	FAST_SENDER
242.168	FAST_SENDER	N/A
247.992	RECEIVER	FAST_SENDER
250.407	FAST_SENDER	N/A
251.161	RECEIVER	FAST_SENDER
253.573	FAST_SENDER	N/A
259.589	RECEIVER	FAST_SENDER
262.001	FAST_SENDER	N/A
262.777	RECEIVER	FAST_SENDER
265.226	FAST_SENDER	N/A
271.108	RECEIVER	FAST_SENDER
273.549	FAST_SENDER	N/A
274.315	RECEIVER	FAST_SENDER
276.755	FAST_SENDER	N/A
282.821	RECEIVER	FAST_SENDER
285.258	FAST_SENDER	N/A
286.026	RECEIVER	FAST_SENDER
288.443	FAST_SENDER	N/A
294.074	RECEIVER	FAST_SENDER
296.511	FAST_SENDER	N/A
297.298	RECEIVER	FAST_SENDER
299.721	FAST_SENDER	N/A
305.768	RECEIVER	FAST_SENDER
308.168	FAST_SENDER	N/A
308.950	RECEIVER	FAST_SENDER
311.385	FAST_SENDER	N/A
317.152	RECEIVER	FAST_SENDER
319.588	FAST_SENDER	N/A
322.009	RECEIVER	FAST_SENDER
324.414	FAST_SENDER	N/A
330.671	RECEIVER	FAST_SENDER
333.106	FAST_SENDER	N/A
333.840	RECEIVER	FAST_SENDER
336.284	FAST_SENDER	N/A
341.936	RECEIVER	FAST_SENDER
344.361	FAST_SENDER	N/A
345.123	RECEIVER	FAST_SENDER
347.527	FAST_SENDER	N/A
353.675	RECEIVER	FAST_SENDER
356.088	FAST_SENDER	N/A
356.850	RECEIVER	FAST_SENDER
359.251	FAST_SENDER	N/A
365.572	RECEIVER	FAST_SENDER
368.004	FAST_SENDER	N/A
368.778	RECEIVER	FAST_SENDER
371.188	FAST_SENDER	N/A
381.674	RECEIVER	FAST_SENDER
384.108	FAST_SENDER	N/A
384.845	RECEIVER	FAST_SENDER
387.292	FAST_SENDER	N/A
393.224	RECEIVER	FAST_SENDER
395.639	FAST_SENDER	N/A
396.387	RECEIVER	FAST_SENDER
398.832	FAST_SENDER	N/A
404.643	RECEIVER	FAST_SENDER
405.400	SLOW_SENDER1	N/A
406.128	RECEIVER	SLOW_SENDER1
407.044	FAST_SENDER	N/A
408.529	SLOW_SENDER1	N/A
414.606	RECEIVER	SLOW_SENDER1
419.500	FAST_SENDER	N/A
420.047	SLOW_SENDER1	N/A
420.227	RECEIVER	FAST_SENDER
422.673	FAST_SENDER	N/A
423.721	RECEIVER	SLOW_SENDER1
424.673	FAST_SENDER	N/A
426.673	FAST_SENDER	N/A
428.673	FAST_SENDER	N/A
429.167	SLOW_SENDER1	N/A
430.673	FAST_SENDER	N/A
431.536	RECEIVER	SLOW_SENDER1
432.673	FAST_SENDER	N/A
434.673	FAST_SENDER	N/A
436.673	FAST_SENDER	N/A
438.673	FAST_SENDER	N/A
440.313	SLOW_SENDER1	N/A
440.673	FAST_SENDER	N/A
442.673	FAST_SENDER	N/A
442.792	RECEIVER	SLOW_SENDER1
444.673	FAST_SENDER	N/A
446.673	FAST_SENDER	N/A
450.227	SLOW_SENDER1	N/A
450.953	RECEIVER	SLOW_SENDER1
458.393	SLOW_SENDER1	N/A
459.272	FAST_SENDER	N/A
460.061	RECEIVER	FAST_SENDER
462.478	FAST_SENDER	N/A
462.774	RECEIVER	SLOW_SENDER1
464.478	FAST_SENDER	N/A
466.478	FAST_SENDER	N/A
468.478	FAST_SENDER	N/A
470.176	SLOW_SENDER1	N/A
470.478	FAST_SENDER	N/A
472.478	FAST_SENDER	N/A
474.478	FAST_SENDER	N/A
476.478	FAST_SENDER	N/A
478.731	RECEIVER	FAST_SENDER
481.168	FAST_SENDER	N/A
486.978	RECEIVER	FAST_SENDER
489.410	FAST_SENDER	N/A
490.151	RECEIVER	FAST_SENDER
492.568	FAST_SENDER	N/A
498.701	RECEIVER	FAST_SENDER
501.143	FAST_SENDER	N/A
501.909	RECEIVER	FAST_SENDER
504.332	FAST_SENDER	N/A
510.103	RECEIVER	FAST_SENDER
512.539	FAST_SENDER	N/A
513.293	RECEIVER	FAST_SENDER
515.715	FAST_SENDER	N/A
521.608	RECEIVER	FAST_SENDER
524.057	FAST_SENDER	N/A
524.856	RECEIVER	FAST_SENDER
527.256	FAST_SENDER	N/A
533.000	RECEIVER	FAST_SENDER
535.403	FAST_SENDER	N/A
536.194	RECEIVER	FAST_SENDER
538.603	FAST_SENDER	N/A
544.490	RECEIVER	FAST_SENDER
546.895	FAST_SENDER	N/A
547.634	RECEIVER	FAST_SENDER
554.964	FAST_SENDER	N/A
555.758	RECEIVER	FAST_SENDER
558.207	FAST_SENDER	N/A
564.007	RECEIVER	FAST_SENDER
566.425	FAST_SENDER	N/A
567.175	RECEIVER	FAST_SENDER
569.589	FAST_SENDER	N/A
575.808	RECEIVER	FAST_SENDER
578.236	FAST_SENDER	N/A
579.024	RECEIVER	FAST_SENDER
581.459	FAST_SENDER	N/A
587.020	RECEIVER	FAST_SENDER
589.461	FAST_SENDER	N/A
590.217	RECEIVER	FAST_SENDER
592.658	FAST_SENDER	N/A
598.669	RECEIVER	FAST_SENDER
601.101	FAST_SENDER	N/A
601.835	RECEIVER	FAST_SENDER
604.255	FAST_SENDER	N/A
610.246	RECEIVER	FAST_SENDER
612.660	FAST_SENDER	N/A
613.457	RECEIVER	FAST_SENDER
621.249	FAST_SENDER	N/A
622.009	RECEIVER	FAST_SENDER
624.418	FAST_SENDER	N/A
630.556	RECEIVER	FAST_SENDER
632.969	FAST_SENDER	N/A
633.728	RECEIVER	FAST_SENDER
636.131	FAST_SENDER	N/A
642.478	RECEIVER	FAST_SENDER
644.908	FAST_SENDER	N/A
647.383	RECEIVER	FAST_SENDER
649.789	FAST_SENDER	N/A
655.507	RECEIVER	FAST_SENDER
657.916	FAST_SENDER	N/A
658.646	RECEIVER	FAST_SENDER
661.058	FAST_SENDER	N/A
666.894	RECEIVER	FAST_SENDER
669.340	FAST_SENDER	N/A
670.095	RECEIVER	FAST_SENDER
672.510	FAST_SENDER	N/A
678.353	RECEIVER	FAST_SENDER
680.801	FAST_SENDER	N/A
681.593	RECEIVER	FAST_SENDER
684.008	FAST_SENDER	N/A
689.659	RECEIVER	FAST_SENDER
692.065	FAST_SENDER	N/A
692.796	RECEIVER	FAST_SENDER
695.240	FAST_SENDER	N/A
701.254	RECEIVER	FAST_SENDER
703.692	FAST_SENDER	N/A
704.490	RECEIVER	FAST_SENDER
706.908	FAST_SENDER	N/A
712.641	RECEIVER	FAST_SENDER
715.072	FAST_SENDER	N/A
715.836	RECEIVER	FAST_SENDER
718.238	FAST_SENDER	N/A
730.633	FAST_SENDER	N/A
736.680	RECEIVER	FAST_SENDER
739.097	FAST_SENDER	N/A
739.881	RECEIVER	FAST_SENDER
742.311	FAST_SENDER	N/A
748.175	RECEIVER	FAST_SENDER
750.601	FAST_SENDER	N/A
762.888	FAST_SENDER	N/A
763.624	RECEIVER	FAST_SENDER
766.072	FAST_SENDER	N/A
771.868	RECEIVER	FAST_SENDER
774.291	FAST_SENDER	N/A
774.850	SLOW_SENDER1	N/A
775.059	RECEIVER	FAST_SENDER
777.464	FAST_SENDER	N/A
780.964	RECEIVER	SLOW_SENDER1
783.364	SLOW_SENDER1	N/A
784.132	RECEIVER	SLOW_SENDER1
787.862	RECEIVER	FAST_SENDER
789.574	SLOW_SENDER1	N/A
790.291	FAST_SENDER	N/A
790.353	RECEIVER	SLOW_SENDER1
795.785	SLOW_SENDER1	N/A
796.489	RECEIVER	FAST_SENDER
798.459	RECEIVER	SLOW_SENDER1
798.917	FAST_SENDER	N/A
803.870	SLOW_SENDER1	N/A
804.587	RECEIVER	SLOW_SENDER1
810.033	SLOW_SENDER1	N/A
811.441	FAST_SENDER	N/A
812.212	RECEIVER	FAST_SENDER
814.515	RECEIVER	SLOW_SENDER1
814.644	FAST_SENDER	N/A
816.644	FAST_SENDER	N/A
818.644	FAST_SENDER	N/A
820.644	FAST_SENDER	N/A
821.949	SLOW_SENDER1	N/A
822.644	FAST_SENDER	N/A
824.068	RECEIVER	SLOW_SENDER1
824.644	FAST_SENDER	N/A
826.644	FAST_SENDER	N/A
828.644	FAST_SENDER	N/A
831.501	SLOW_SENDER1	N/A
832.231	RECEIVER	SLOW_SENDER1
839.639	SLOW_SENDER1	N/A
841.371	FAST_SENDER	N/A
842.132	RECEIVER	FAST_SENDER
844.401	RECEIVER	SLOW_SENDER1
844.553	FAST_SENDER	N/A
846.553	FAST_SENDER	N/A
848.553	FAST_SENDER	N/A
850.553	FAST_SENDER	N/A
851.824	SLOW_SENDER1	N/A
852.553	FAST_SENDER	N/A
854.553	FAST_SENDER	N/A
856.553	FAST_SENDER	N/A
858.553	FAST_SENDER	N/A
859.286	RECEIVER	FAST_SENDER
861.686	FAST_SENDER	N/A
867.464	RECEIVER	FAST_SENDER
869.911	FAST_SENDER	N/A
870.690	RECEIVER	FAST_SENDER
873.109	FAST_SENDER	N/A
879.367	RECEIVER	FAST_SENDER
881.767	FAST_SENDER	N/A
882.566	RECEIVER	FAST_SENDER
885.007	FAST_SENDER	N/A
890.643	RECEIVER	FAST_SENDER
893.045	FAST_SENDER	N/A
895.235	RECEIVER	FAST_SENDER
897.635	FAST_SENDER	N/A
903.478	RECEIVER	FAST_SENDER
905.884	FAST_SENDER	N/A
906.673	RECEIVER	FAST_SENDER
909.093	FAST_SENDER	N/A
921.653	FAST_SENDER	N/A
927.249	RECEIVER	FAST_SENDER
929.698	FAST_SENDER	N/A
930.496	RECEIVER	FAST_SENDER
932.938	FAST_SENDER	N/A
939.207	RECEIVER	FAST_SENDER
941.635	FAST_SENDER	N/A
942.411	RECEIVER	FAST_SENDER
944.829	FAST_SENDER	N/A
950.428	RECEIVER	FAST_SENDER
952.869	FAST_SENDER	N/A
953.627	RECEIVER	FAST_SENDER
956.043	FAST_SENDER	N/A
961.787	RECEIVER	FAST_SENDER
964.236	FAST_SENDER	N/A
965.028	RECEIVER	FAST_SENDER
967.433	FAST_SENDER	N/A
973.270	RECEIVER	FAST_SENDER
975.683	FAST_SENDER	N/A
976.456	RECEIVER	FAST_SENDER
978.872	FAST_SENDER	N/A
984.706	RECEIVER	FAST_SENDER
987.154	FAST_SENDER	N/A
987.899	RECEIVER	FAST_SENDER
990.331	FAST_SENDER	N/A
995.982	RECEIVER	FAST_SENDER
998.409	FAST_SENDER	N/A
999.179	RECEIVER	FAST_SENDER
1001.580	FAST_SENDER	N/A
1007.332	RECEIVER	FAST_SENDER
1009.763	FAST_SENDER	N/A
1010.485	RECEIVER	FAST_SENDER
1012.909	FAST_SENDER	N/A
1018.560	RECEIVER	FAST_SENDER
1021.006	FAST_SENDER	N/A
1021.767	RECEIVER	FAST_SENDER
1024.192	FAST_SENDER	N/A
1030.495	RECEIVER	FAST_SENDER
1032.915	FAST_SENDER	N/A
1033.668	RECEIVER	FAST_SENDER
1036.076	FAST_SENDER	N/A
1041.859	RECEIVER	FAST_SENDER
1044.267	FAST_SENDER	N/A
1045.031	RECEIVER	FAST_SENDER
1047.466	FAST_SENDER	N/A
1053.342	RECEIVER	FAST_SENDER
1055.762	FAST_SENDER	N/A
1056.523	RECEIVER	FAST_SENDER
1058.953	FAST_SENDER	N/A
1065.041	RECEIVER	FAST_SENDER
1071.756	FAST_SENDER	N/A
1072.470	RECEIVER	FAST_SENDER
1074.917	FAST_SENDER	N/A
1080.983	RECEIVER	FAST_SENDER
1083.408	FAST_SENDER	N/A
1084.195	RECEIVER	FAST_SENDER
1091.609	FAST_SENDER	N/A
1092.350	RECEIVER	FAST_SENDER
1094.754	FAST_SENDER	N/A
1100.536	RECEIVER	FAST_SENDER
1102.986	FAST_SENDER	N/A
1103.729	RECEIVER	FAST_SENDER
1111.200	FAST_SENDER	N/A
1111.934	RECEIVER	FAST_SENDER
1114.364	FAST_SENDER	N/A
1120.033	RECEIVER	FAST_SENDER
1122.481	FAST_SENDER	N/A
1123.254	RECEIVER	FAST_SENDER
1125.691	FAST_SENDER	N/A
1131.902	RECEIVER	FAST_SENDER
1134.308	FAST_SENDER	N/A
1135.072	RECEIVER	FAST_SENDER
1137.479	FAST_SENDER	N/A
1143.595	RECEIVER	FAST_SENDER
1146.021	FAST_SENDER	N/A
1146.775	RECEIVER	FAST_SENDER
1149.207	FAST_SENDER	N/A
1154.951	RECEIVER	FAST_SENDER
1155.620	SLOW_SENDER1	N/A
1156.354	RECEIVER	SLOW_SENDER1
1157.362	FAST_SENDER	N/A
1158.777	SLOW_SENDER1	N/A
1163.445	RECEIVER	FAST_SENDER
1165.855	FAST_SENDER	N/A
1166.380	RECEIVER	SLOW_SENDER1
1171.795	SLOW_SENDER1	N/A
1172.532	RECEIVER	SLOW_SENDER1
1177.953	SLOW_SENDER1	N/A
1178.690	FAST_SENDER	N/A
1179.438	RECEIVER	FAST_SENDER
1181.845	FAST_SENDER	N/A
1181.924	RECEIVER	SLOW_SENDER1
1183.845	FAST_SENDER	N/A
1185.845	FAST_SENDER	N/A
1187.845	FAST_SENDER	N/A
1189.364	SLOW_SENDER1	N/A
1189.845	FAST_SENDER	N/A
1191.845	FAST_SENDER	N/A
1191.892	RECEIVER	SLOW_SENDER1
1193.845	FAST_SENDER	N/A
1195.845	FAST_SENDER	N/A
1199.309	SLOW_SENDER1	N/A
1200.035	RECEIVER	SLOW_SENDER1
1207.469	SLOW_SENDER1	N/A
1208.387	FAST_SENDER	N/A
1209.127	RECEIVER	FAST_SENDER
1211.521	RECEIVER	SLOW_SENDER1
1211.546	FAST_SENDER	N/A
1213.546	FAST_SENDER	N/A
1215.546	FAST_SENDER	N/A
1217.546	FAST_SENDER	N/A
1218.941	SLOW_SENDER1	N/A
1219.546	FAST_SENDER	N/A
1221.167	RECEIVER	SLOW_SENDER1
1221.546	FAST_SENDER	N/A
1223.546	FAST_SENDER	N/A
1225.546	FAST_SENDER	N/A
1228.580	SLOW_SENDER1	N/A
1229.369	RECEIVER	SLOW_SENDER1
1238.305	FAST_SENDER	N/A
1239.075	RECEIVER	FAST_SENDER
1246.788	FAST_SENDER	N/A
1247.571	RECEIVER	FAST_SENDER
1249.980	FAST_SENDER	N/A
1256.421	RECEIVER	FAST_SENDER
1258.828	FAST_SENDER	N/A
1259.567	RECEIVER	FAST_SENDER
1262.017	FAST_SENDER	N/A
1268.433	RECEIVER	FAST_SENDER
1270.838	FAST_SENDER	N/A
1271.603	RECEIVER	FAST_SENDER
1274.003	FAST_SENDER	N/A
1279.710	RECEIVER	FAST_SENDER
1282.113	FAST_SENDER	N/A
1282.849	RECEIVER	FAST_SENDER
1285.299	FAST_SENDER	N/A
1291.178	RECEIVER	FAST_SENDER
1293.602	FAST_SENDER	N/A
1294.349	RECEIVER	FAST_SENDER
1296.780	FAST_SENDER	N/A
1302.497	RECEIVER	FAST_SENDER
1304.918	FAST_SENDER	N/A
1305.717	RECEIVER	FAST_SENDER
1308.136	FAST_SENDER	N/A
1314.234	RECEIVER	FAST_SENDER
1316.634	FAST_SENDER	N/A
1317.397	RECEIVER	FAST_SENDER
1319.831	FAST_SENDER	N/A
1326.148	RECEIVER	FAST_SENDER
1328.592	FAST_SENDER	N/A
1329.356	RECEIVER	FAST_SENDER
1331.769	FAST_SENDER	N/A
1341.863	RECEIVER	FAST_SENDER
1344.308	FAST_SENDER	N/A
1345.059	RECEIVER	FAST_SENDER
1347.468	FAST_SENDER	N/A
1353.402	RECEIVER	FAST_SENDER
1355.807	FAST_SENDER	N/A
1358.358	RECEIVER	FAST_SENDER
1360.806	FAST_SENDER	N/A
1367.016	RECEIVER	FAST_SENDER
1369.453	FAST_SENDER	N/A
1370.268	RECEIVER	FAST_SENDER
1372.669	FAST_SENDER	N/A
1385.645	FAST_SENDER	N/A
1392.035	RECEIVER	FAST_SENDER
1394.476	FAST_SENDER	N/A
1395.235	RECEIVER	FAST_SENDER
1397.674	FAST_SENDER	N/A
1403.694	RECEIVER	FAST_SENDER
1406.144	FAST_SENDER	N/A
1406.938	RECEIVER	FAST_SENDER
1409.341	FAST_SENDER	N/A
1415.312	RECEIVER	FAST_SENDER
1417.739	FAST_SENDER	N/A
1418.478	RECEIVER	FAST_SENDER
1420.887	FAST_SENDER	N/A
1426.947	RECEIVER	FAST_SENDER
1429.395	FAST_SENDER	N/A
1431.722	RECEIVER	FAST_SENDER
1434.138	FAST_SENDER	N/A
1440.361	RECEIVER	FAST_SENDER
1442.772	FAST_SENDER	N/A
1443.538	RECEIVER	FAST_SENDER
1445.948	FAST_SENDER	N/A
1452.248	RECEIVER	FAST_SENDER
1454.661	FAST_SENDER	N/A
1455.404	RECEIVER	FAST_SENDER
1457.844	FAST_SENDER	N/A
1463.555	RECEIVER	FAST_SENDER
1465.956	FAST_SENDER	N/A
1466.706	RECEIVER	FAST_SENDER
1469.150	FAST_SENDER	N/A
1474.834	RECEIVER	FAST_SENDER
1477.243	FAST_SENDER	N/A
1477.987	RECEIVER	FAST_SENDER
1485.777	FAST_SENDER	N/A
1486.542	RECEIVER	FAST_SENDER
1488.988	FAST_SENDER	N/A
1499.316	RECEIVER	FAST_SENDER
1501.750	FAST_SENDER	N/A
1502.538	RECEIVER	FAST_SENDER
1504.958	FAST_SENDER	N/A
1510.769	RECEIVER	FAST_SENDER
1513.208	FAST_SENDER	N/A
1513.984	RECEIVER	FAST_SENDER
1516.425	FAST_SENDER	N/A
1522.244	RECEIVER	FAST_SENDER
1524.665	FAST_SENDER	N/A
1525.425	RECEIVER	FAST_SENDER
1527.845	FAST_SENDER	N/A
1532.220	SLOW_SENDER1	N/A
1534.017	RECEIVER	FAST_SENDER
1534.779	RECEIVER	SLOW_SENDER1
1536.418	FAST_SENDER	N/A
1537.200	SLOW_SENDER1	N/A
1541.118	RECEIVER	SLOW_SENDER1
1546.518	SLOW_SENDER1	N/A
1549.057	RECEIVER	SLOW_SENDER1
1549.973	FAST_SENDER	N/A
1554.495	SLOW_SENDER1	N/A
1555.254	RECEIVER	SLOW_SENDER1
1562.544	FAST_SENDER	N/A
1564.544	FAST_SENDER	N/A
1566.544	FAST_SENDER	N/A
1566.641	SLOW_SENDER1	N/A
1568.544	FAST_SENDER	N/A
1569.088	RECEIVER	SLOW_SENDER1
1570.544	FAST_SENDER	N/A
1572.544	FAST_SENDER	N/A
1574.544	FAST_SENDER	N/A
1576.525	SLOW_SENDER1	N/A
1576.544	FAST_SENDER	N/A
1577.281	RECEIVER	SLOW_SENDER1
1579.661	RECEIVER	FAST_SENDER
1582.072	FAST_SENDER	N/A
1584.716	SLOW_SENDER1	N/A
1585.450	RECEIVER	SLOW_SENDER1
1592.886	SLOW_SENDER1	N/A
1594.650	FAST_SENDER	N/A
1595.169	RECEIVER	SLOW_SENDER1
1600.405	RECEIVER	FAST_SENDER
1602.595	SLOW_SENDER1	N/A
1602.831	FAST_SENDER	N/A
1603.638	RECEIVER	FAST_SENDER
1606.088	FAST_SENDER	N/A
1608.088	FAST_SENDER	N/A
1610.088	FAST_SENDER	N/A
1612.088	FAST_SENDER	N/A
1614.088	FAST_SENDER	N/A
1616.088	FAST_SENDER	N/A
1618.088	FAST_SENDER	N/A
1620.088	FAST_SENDER	N/A
1626.164	RECEIVER	FAST_SENDER
1628.600	FAST_SENDER	N/A
1629.374	RECEIVER	FAST_SENDER
1631.811	FAST_SENDER	N/A
1637.502	RECEIVER	FAST_SENDER
1639.920	FAST_SENDER	N/A
1640.664	RECEIVER	FAST_SENDER
1652.073	FAST_SENDER	N/A
1652.837	RECEIVER	FAST_SENDER
1655.269	FAST_SENDER	N/A
1661.319	RECEIVER	FAST_SENDER
1663.726	FAST_SENDER	N/A
1664.513	RECEIVER	FAST_SENDER
1666.937	FAST_SENDER	N/A
1673.024	RECEIVER	FAST_SENDER
1675.472	FAST_SENDER	N/A
1676.256	RECEIVER	FAST_SENDER
1678.691	FAST_SENDER	N/A
1684.317	RECEIVER	FAST_SENDER
1686.726	FAST_SENDER	N/A
1688.831	RECEIVER	FAST_SENDER
1691.262	FAST_SENDER	N/A
1697.583	RECEIVER	FAST_SENDER
1699.995	FAST_SENDER	N/A
1702.235	RECEIVER	FAST_SENDER
1704.672	FAST_SENDER	N/A
1710.483	RECEIVER	FAST_SENDER
1712.930	FAST_SENDER	N/A
1713.694	RECEIVER	FAST_SENDER
1716.142	FAST_SENDER	N/A
1722.063	RECEIVER	FAST_SENDER
1724.506	FAST_SENDER	N/A
1725.269	RECEIVER	FAST_SENDER
1727.682	FAST_SENDER	N/A
1733.704	RECEIVER	FAST_SENDER
1740.329	FAST_SENDER	N/A
1741.081	RECEIVER	FAST_SENDER
1743.513	FAST_SENDER	N/A
1749.406	RECEIVER	FAST_SENDER
1751.834	FAST_SENDER	N/A
1752.578	RECEIVER	FAST_SENDER
1755.006	FAST_SENDER	N/A
1765.822	RECEIVER	FAST_SENDER
1768.226	FAST_SENDER	N/A
1768.988	RECEIVER	FAST_SENDER
1771.400	FAST_SENDER	N/A
1777.674	RECEIVER	FAST_SENDER
1780.082	FAST_SENDER	N/A
1780.821	RECEIVER	FAST_SENDER
1783.230	FAST_SENDER	N/A
1789.287	RECEIVER	FAST_SENDER
1791.704	FAST_SENDER	N/A
1792.431	RECEIVER	FAST_SENDER
1794.841	FAST_SENDER	N/A
1801.158	RECEIVER	FAST_SENDER
1803.570	FAST_SENDER	N/A
1804.332	RECEIVER	FAST_SENDER
1806.740	FAST_SENDER	N/A
1812.834	RECEIVER	FAST_SENDER
1815.267	FAST_SENDER	N/A
1816.025	RECEIVER	FAST_SENDER
1818.452	FAST_SENDER	N/A
1824.330	RECEIVER	FAST_SENDER
1826.776	FAST_SENDER	N/A
1827.520	RECEIVER	FAST_SENDER
1829.921	FAST_SENDER	N/A
1836.003	RECEIVER	FAST_SENDER
1838.406	FAST_SENDER	N/A
1839.172	RECEIVER	FAST_SENDER
1841.587	FAST_SENDER	N/A
1847.309	RECEIVER	FAST_SENDER
1849.736	FAST_SENDER	N/A
1850.482	RECEIVER	FAST_SENDER
1852.898	FAST_SENDER	N/A
1858.664	RECEIVER	FAST_SENDER
1861.095	FAST_SENDER	N/A
1861.899	RECEIVER	FAST_SENDER
1864.307	FAST_SENDER	N/A
1874.273	RECEIVER	FAST_SENDER
1876.678	FAST_SENDER	N/A
1877.422	RECEIVER	FAST_SENDER
1879.832	FAST_SENDER	N/A
1885.325	RECEIVER	FAST_SENDER
1892.001	FAST_SENDER	N/A
1892.744	RECEIVER	FAST_SENDER
1895.192	FAST_SENDER	N/A
1901.043	RECEIVER	FAST_SENDER
1903.463	FAST_SENDER	N/A
1904.236	RECEIVER	FAST_SENDER
1906.672	FAST_SENDER	N/A
1908.220	SLOW_SENDER1	N/A
1913.200	RECEIVER	FAST_SENDER
1915.618	FAST_SENDER	N/A
1916.368	RECEIVER	FAST_SENDER
1918.798	FAST_SENDER	N/A
1919.300	RECEIVER	SLOW_SENDER1
1924.746	SLOW_SENDER1	N/A
1926.945	RECEIVER	SLOW_SENDER1
1928.920	RECEIVER	FAST_SENDER
1931.351	FAST_SENDER	N/A
1932.123	RECEIVER	FAST_SENDER
1932.365	SLOW_SENDER1	N/A
1933.134	RECEIVER	SLOW_SENDER1
1934.534	FAST_SENDER	N/A
1935.313	RECEIVER	FAST_SENDER
1937.717	FAST_SENDER	N/A
1938.580	SLOW_SENDER1	N/A
1939.323	RECEIVER	SLOW_SENDER1
1944.751	SLOW_SENDER1	N/A
1947.156	RECEIVER	SLOW_SENDER1
1949.860	FAST_SENDER	N/A
1954.576	SLOW_SENDER1	N/A
1955.322	RECEIVER	SLOW_SENDER1
1962.727	SLOW_SENDER1	N/A
1962.784	FAST_SENDER	N/A
1964.068	RECEIVER	FAST_SENDER
1966.472	FAST_SENDER	N/A
1966.572	RECEIVER	SLOW_SENDER1
1968.472	FAST_SENDER	N/A
1970.472	FAST_SENDER	N/A
1972.472	FAST_SENDER	N/A
1973.992	SLOW_SENDER1	N/A
1974.472	FAST_SENDER	N/A
1976.472	FAST_SENDER	N/A
1976.606	RECEIVER	SLOW_SENDER1
1978.472	FAST_SENDER	N/A
1980.472	FAST_SENDER	N/A
1984.047	SLOW_SENDER1	N/A
1984.791	RECEIVER	SLOW_SENDER1
1992.213	SLOW_SENDER1	N/A
1993.237	FAST_SENDER	N/A
1993.992	RECEIVER	FAST_SENDER
1996.428	FAST_SENDER	N/A
2002.272	RECEIVER	FAST_SENDER
2004.720	FAST_SENDER	N/A
2005.489	RECEIVER	FAST_SENDER
2007.937	FAST_SENDER	N/A
2013.663	RECEIVER	FAST_SENDER
2016.078	FAST_SENDER	N/A
2018.538	RECEIVER	FAST_SENDER
2020.943	FAST_SENDER	N/A
2026.793	RECEIVER	FAST_SENDER
2029.206	FAST_SENDER	N/A
2029.977	RECEIVER	FAST_SENDER
2032.398	FAST_SENDER	N/A
2038.711	RECEIVER	FAST_SENDER
2041.147	FAST_SENDER	N/A
2041.908	RECEIVER	FAST_SENDER
2044.308	FAST_SENDER	N/A
2050.111	RECEIVER	FAST_SENDER
2052.525	FAST_SENDER	N/A
2053.311	RECEIVER	FAST_SENDER
2055.732	FAST_SENDER	N/A
2061.679	RECEIVER	FAST_SENDER
2068.114	FAST_SENDER	N/A
2068.824	RECEIVER	FAST_SENDER
2071.239	FAST_SENDER	N/A
2077.455	RECEIVER	FAST_SENDER
2079.902	FAST_SENDER	N/A
2080.654	RECEIVER	FAST_SENDER
2083.098	FAST_SENDER	N/A
2093.916	RECEIVER	FAST_SENDER
2096.339	FAST_SENDER	N/A
2097.107	RECEIVER	FAST_SENDER
2099.531	FAST_SENDER	N/A
2105.470	RECEIVER	FAST_SENDER
2107.918	FAST_SENDER	N/A
2108.709	RECEIVER	FAST_SENDER
2111.129	FAST_SENDER	N/A
2116.993	RECEIVER	FAST_SENDER
2119.417	FAST_SENDER	N/A
2120.199	RECEIVER	FAST_SENDER
2122.633	FAST_SENDER	N/A
2128.733	RECEIVER	FAST_SENDER
2131.179	FAST_SENDER	N/A
2131.914	RECEIVER	FAST_SENDER
2134.350	FAST_SENDER	N/A
2140.301	RECEIVER	FAST_SENDER
2142.716	FAST_SENDER	N/A
2145.323	RECEIVER	FAST_SENDER
2147.762	FAST_SENDER	N/A
2158.550	RECEIVER	FAST_SENDER
2160.985	FAST_SENDER	N/A
2166.994	RECEIVER	FAST_SENDER
2169.437	FAST_SENDER	N/A
2175.477	RECEIVER	FAST_SENDER
2177.909	FAST_SENDER	N/A
2183.776	RECEIVER	FAST_SENDER
2186.200	FAST_SENDER	N/A
2192.240	RECEIVER	FAST_SENDER
2194.641	FAST_SENDER	N/A
2200.534	RECEIVER	FAST_SENDER
2202.950	FAST_SENDER	N/A
2203.702	RECEIVER	FAST_SENDER
2206.133	FAST_SENDER	N/A
2211.713	RECEIVER	FAST_SENDER
2214.122	FAST_SENDER	N/A
2214.844	RECEIVER	FAST_SENDER
2217.266	FAST_SENDER	N/A
2227.619	RECEIVER	FAST_SENDER
2230.064	FAST_SENDER	N/A
2236.247	RECEIVER	FAST_SENDER
2238.671	FAST_SENDER	N/A
2244.844	RECEIVER	FAST_SENDER
2247.277	FAST_SENDER	N/A
2252.833	RECEIVER	FAST_SENDER
2255.271	FAST_SENDER	N/A
2256.050	RECEIVER	FAST_SENDER
2258.450	FAST_SENDER	N/A
2271.226	FAST_SENDER	N/A
2277.042	RECEIVER	FAST_SENDER
2279.478	FAST_SENDER	N/A
2280.183	RECEIVER	FAST_SENDER
2282.609	FAST_SENDER	N/A
2288.457	RECEIVER	FAST_SENDER
2290.894	FAST_SENDER	N/A
2291.640	RECEIVER	FAST_SENDER
2294.074	FAST_SENDER	N/A
2297.230	SLOW_SENDER1	N/A
2300.050	RECEIVER	FAST_SENDER
2302.494	FAST_SENDER	N/A
2303.263	RECEIVER	FAST_SENDER
2308.108	RECEIVER	SLOW_SENDER1
2313.522	SLOW_SENDER1	N/A
2315.606	FAST_SENDER	N/A
2315.923	RECEIVER	SLOW_SENDER1
2321.154	RECEIVER	FAST_SENDER
2323.544	SLOW_SENDER1	N/A
2323.604	FAST_SENDER	N/A
2324.355	RECEIVER	SLOW_SENDER1
2325.604	FAST_SENDER	N/A
2327.604	FAST_SENDER	N/A
2329.604	FAST_SENDER	N/A
2331.604	FAST_SENDER	N/A
2331.799	SLOW_SENDER1	N/A
2332.587	RECEIVER	SLOW_SENDER1
2333.604	FAST_SENDER	N/A
2335.604	FAST_SENDER	N/A
2337.604	FAST_SENDER	N/A
2340.028	SLOW_SENDER1	N/A
2343.370	RECEIVER	FAST_SENDER
2344.151	RECEIVER	SLOW_SENDER1
2345.783	FAST_SENDER	N/A
2347.783	FAST_SENDER	N/A
2349.783	FAST_SENDER	N/A
2351.567	SLOW_SENDER1	N/A
2351.783	FAST_SENDER	N/A
2352.335	RECEIVER	SLOW_SENDER1
2353.783	FAST_SENDER	N/A
2355.783	FAST_SENDER	N/A
2357.783	FAST_SENDER	N/A
2359.782	SLOW_SENDER1	N/A
2359.783	FAST_SENDER	N/A
2360.581	RECEIVER	SLOW_SENDER1
2366.685	RECEIVER	FAST_SENDER
2369.114	FAST_SENDER	N/A
2371.114	FAST_SENDER	N/A
2371.922	SLOW_SENDER1	N/A
2372.677	RECEIVER	SLOW_SENDER1
2373.114	FAST_SENDER	N/A
2375.114	FAST_SENDER	N/A
2377.114	FAST_SENDER	N/A
2379.114	FAST_SENDER	N/A
2380.096	SLOW_SENDER1	N/A
2380.851	RECEIVER	SLOW_SENDER1
2381.114	FAST_SENDER	N/A
2383.114	FAST_SENDER	N/A
2389.259	RECEIVER	FAST_SENDER
2391.677	FAST_SENDER	N/A
2397.431	RECEIVER	FAST_SENDER
2399.852	FAST_SENDER	N/A
2405.848	RECEIVER	FAST_SENDER
2408.270	FAST_SENDER	N/A
2414.057	RECEIVER	FAST_SENDER
2416.474	FAST_SENDER	N/A
2422.620	RECEIVER	FAST_SENDER
2429.756	FAST_SENDER	N/A
2435.747	RECEIVER	FAST_SENDER
2438.171	FAST_SENDER	N/A
2438.903	RECEIVER	FAST_SENDER
2441.343	FAST_SENDER	N/A
2447.148	RECEIVER	FAST_SENDER
2449.563	FAST_SENDER	N/A
2450.352	RECEIVER	FAST_SENDER
2452.786	FAST_SENDER	N/A
2459.239	RECEIVER	FAST_SENDER
2461.686	FAST_SENDER	N/A
2462.401	RECEIVER	FAST_SENDER
2464.844	FAST_SENDER	N/A
2470.838	RECEIVER	FAST_SENDER
2473.284	FAST_SENDER	N/A
2474.053	RECEIVER	FAST_SENDER
2476.485	FAST_SENDER	N/A
2482.288	RECEIVER	FAST_SENDER
2484.735	FAST_SENDER	N/A
2485.521	RECEIVER	FAST_SENDER
2487.930	FAST_SENDER	N/A
2493.758	RECEIVER	FAST_SENDER
2496.158	FAST_SENDER	N/A
2496.937	RECEIVER	FAST_SENDER
2499.363	FAST_SENDER	N/A
2505.432	RECEIVER	FAST_SENDER
2507.852	FAST_SENDER	N/A
2508.602	RECEIVER	FAST_SENDER
2511.017	FAST_SENDER	N/A
2521.392	RECEIVER	FAST_SENDER
2523.835	FAST_SENDER	N/A
2529.567	RECEIVER	FAST_SENDER
2536.496	FAST_SENDER	N/A
2542.141	RECEIVER	FAST_SENDER
2544.558	FAST_SENDER	N/A
2545.330	RECEIVER	FAST_SENDER
2552.949	FAST_SENDER	N/A
2559.011	RECEIVER	FAST_SENDER
2561.422	FAST_SENDER	N/A
2563.549	RECEIVER	FAST_SENDER
2565.958	FAST_SENDER	N/A
2572.027	RECEIVER	FAST_SENDER
2574.429	FAST_SENDER	N/A
2580.719	RECEIVER	FAST_SENDER
2583.156	FAST_SENDER	N/A
2589.251	RECEIVER	FAST_SENDER
2591.651	FAST_SENDER	N/A
2597.398	RECEIVER	FAST_SENDER
2599.840	FAST_SENDER	N/A
2605.909	RECEIVER	FAST_SENDER
2608.353	FAST_SENDER	N/A
2609.101	RECEIVER	FAST_SENDER
2611.527	FAST_SENDER	N/A
2617.474	RECEIVER	FAST_SENDER
2619.905	FAST_SENDER	N/A
2620.686	RECEIVER	FAST_SENDER
2623.088	FAST_SENDER	N/A
2629.401	RECEIVER	FAST_SENDER
2631.819	FAST_SENDER	N/A
2632.574	RECEIVER	FAST_SENDER
2635.015	FAST_SENDER	N/A
2641.221	RECEIVER	FAST_SENDER
2643.647	FAST_SENDER	N/A
2644.400	RECEIVER	FAST_SENDER
2646.827	FAST_SENDER	N/A
2652.816	RECEIVER	FAST_SENDER
2655.228	FAST_SENDER	N/A
2656.000	RECEIVER	FAST_SENDER
2658.409	FAST_SENDER	N/A
2664.731	RECEIVER	FAST_SENDER
2667.159	FAST_SENDER	N/A
2667.946	RECEIVER	FAST_SENDER
2670.347	FAST_SENDER	N/A
2676.732	RECEIVER	FAST_SENDER
2679.166	FAST_SENDER	N/A
2679.917	RECEIVER	FAST_SENDER
2682.317	FAST_SENDER	N/A
2683.770	SLOW_SENDER1	N/A
2688.804	RECEIVER	FAST_SENDER
2691.241	FAST_SENDER	N/A
2691.992	RECEIVER	FAST_SENDER
2694.387	RECEIVER	SLOW_SENDER1
2694.397	FAST_SENDER	N/A
2695.144	RECEIVER	FAST_SENDER
2697.588	FAST_SENDER	N/A
2699.795	SLOW_SENDER1	N/A
2700.550	RECEIVER	SLOW_SENDER1
2703.858	RECEIVER	FAST_SENDER
2705.988	SLOW_SENDER1	N/A
2706.276	FAST_SENDER	N/A
2706.744	RECEIVER	SLOW_SENDER1
2712.147	SLOW_SENDER1	N/A
2712.499	RECEIVER	FAST_SENDER
2714.920	FAST_SENDER	N/A
2716.920	FAST_SENDER	N/A
2718.142	RECEIVER	SLOW_SENDER1
2718.920	FAST_SENDER	N/A
2720.920	FAST_SENDER	N/A
2722.920	FAST_SENDER	N/A
2724.920	FAST_SENDER	N/A
2725.566	SLOW_SENDER1	N/A
2726.371	RECEIVER	SLOW_SENDER1
2726.920	FAST_SENDER	N/A
2728.920	FAST_SENDER	N/A
2733.799	SLOW_SENDER1	N/A
2734.564	RECEIVER	SLOW_SENDER1
2741.724	FAST_SENDER	N/A
2743.724	FAST_SENDER	N/A
2745.517	SLOW_SENDER1	N/A
2745.724	FAST_SENDER	N/A
2747.724	FAST_SENDER	N/A
2749.724	FAST_SENDER	N/A
2751.724	FAST_SENDER	N/A
2753.724	FAST_SENDER	N/A
2755.724	FAST_SENDER	N/A
2757.724	FAST_SENDER	N/A
2759.724	FAST_SENDER	N/A
2761.724	FAST_SENDER	N/A
2763.724	FAST_SENDER	N/A
2769.700	RECEIVER	FAST_SENDER
2772.101	FAST_SENDER	N/A
2772.861	RECEIVER	FAST_SENDER
2775.263	FAST_SENDER	N/A
2780.990	RECEIVER	FAST_SENDER
2787.811	FAST_SENDER	N/A
2788.602	RECEIVER	FAST_SENDER
2791.045	FAST_SENDER	N/A
2797.086	RECEIVER	FAST_SENDER
2799.506	FAST_SENDER	N/A
2800.262	RECEIVER	FAST_SENDER
2802.712	FAST_SENDER	N/A
2808.509	RECEIVER	FAST_SENDER
2810.937	FAST_SENDER	N/A
2811.671	RECEIVER	FAST_SENDER
2814.087	FAST_SENDER	N/A
2819.900	RECEIVER	FAST_SENDER
2826.659	FAST_SENDER	N/A
2827.440	RECEIVER	FAST_SENDER
2829.872	FAST_SENDER	N/A
2835.718	RECEIVER	FAST_SENDER
2838.152	FAST_SENDER	N/A
2838.902	RECEIVER	FAST_SENDER
2841.337	FAST_SENDER	N/A
2847.044	RECEIVER	FAST_SENDER
2849.456	FAST_SENDER	N/A
2850.240	RECEIVER	FAST_SENDER
2852.686	FAST_SENDER	N/A
2858.528	RECEIVER	FAST_SENDER
2860.931	FAST_SENDER	N/A
2861.645	RECEIVER	FAST_SENDER
2864.058	FAST_SENDER	N/A
2869.899	RECEIVER	FAST_SENDER
2872.339	FAST_SENDER	N/A
2873.085	RECEIVER	FAST_SENDER
2875.501	FAST_SENDER	N/A
2881.676	RECEIVER	FAST_SENDER
2884.116	FAST_SENDER	N/A
2884.883	RECEIVER	FAST_SENDER
2887.317	FAST_SENDER	N/A
2892.995	RECEIVER	FAST_SENDER
2895.425	FAST_SENDER	N/A
2896.207	RECEIVER	FAST_SENDER
2898.637	FAST_SENDER	N/A
2904.486	RECEIVER	FAST_SENDER
2906.908	FAST_SENDER	N/A
2907.677	RECEIVER	FAST_SENDER
2910.104	FAST_SENDER	N/A
2916.056	RECEIVER	FAST_SENDER
2918.487	FAST_SENDER	N/A
2919.230	RECEIVER	FAST_SENDER
2921.650	FAST_SENDER	N/A
2927.648	RECEIVER	FAST_SENDER
2930.087	FAST_SENDER	N/A
2930.836	RECEIVER	FAST_SENDER
2933.286	FAST_SENDER	N/A
2939.478	RECEIVER	FAST_SENDER
2945.977	FAST_SENDER	N/A
2946.722	RECEIVER	FAST_SENDER
2949.143	FAST_SENDER	N/A
2955.031	RECEIVER	FAST_SENDER
2957.436	FAST_SENDER	N/A
2958.183	RECEIVER	FAST_SENDER
2960.610	FAST_SENDER	N/A
2966.850	RECEIVER	FAST_SENDER
2969.265	FAST_SENDER	N/A
2970.060	RECEIVER	FAST_SENDER
2972.480	FAST_SENDER	N/A
2978.010	RECEIVER	FAST_SENDER
2980.452	FAST_SENDER	N/A
2981.227	RECEIVER	FAST_SENDER
2983.644	FAST_SENDER	N/A
2989.429	RECEIVER	FAST_SENDER
2996.303	FAST_SENDER	N/A
2997.062	RECEIVER	FAST_SENDER
2999.470	FAST_SENDER	N/A
3005.285	RECEIVER	FAST_SENDER
3007.710	FAST_SENDER	N/A
3008.456	RECEIVER	FAST_SENDER
3010.871	FAST_SENDER	N/A
3016.899	RECEIVER	FAST_SENDER
3019.326	FAST_SENDER	N/A
3020.052	RECEIVER	FAST_SENDER
3022.471	FAST_SENDER	N/A
3028.324	RECEIVER	FAST_SENDER
3030.732	FAST_SENDER	N/A
3031.465	RECEIVER	FAST_SENDER
3033.910	FAST_SENDER	N/A
3039.619	RECEIVER	FAST_SENDER
3042.052	FAST_SENDER	N/A
3042.790	RECEIVER	FAST_SENDER
3045.229	FAST_SENDER	N/A
3051.314	RECEIVER	FAST_SENDER
3052.250	SLOW_SENDER1	N/A
3052.989	RECEIVER	SLOW_SENDER1
3053.761	FAST_SENDER	N/A
3055.425	SLOW_SENDER1	N/A
3060.198	RECEIVER	FAST_SENDER
3062.647	FAST_SENDER	N/A
3062.950	RECEIVER	SLOW_SENDER1
3068.333	SLOW_SENDER1	N/A
3068.389	RECEIVER	FAST_SENDER
3070.806	FAST_SENDER	N/A
3070.825	RECEIVER	SLOW_SENDER1
3076.270	SLOW_SENDER1	N/A
3076.682	RECEIVER	FAST_SENDER
3078.442	RECEIVER	SLOW_SENDER1
3079.123	FAST_SENDER	N/A
3084.818	RECEIVER	FAST_SENDER
3085.866	SLOW_SENDER1	N/A
3087.265	FAST_SENDER	N/A
3088.009	RECEIVER	FAST_SENDER
3090.071	RECEIVER	SLOW_SENDER1
3097.490	SLOW_SENDER1	N/A
3100.422	RECEIVER	SLOW_SENDER1
3100.904	FAST_SENDER	N/A
3102.904	FAST_SENDER	N/A
3104.904	FAST_SENDER	N/A
3106.904	FAST_SENDER	N/A
3107.840	SLOW_SENDER1	N/A
3108.609	RECEIVER	SLOW_SENDER1
3108.904	FAST_SENDER	N/A
3110.904	FAST_SENDER	N/A
3112.904	FAST_SENDER	N/A
3114.904	FAST_SENDER	N/A
3115.706	RECEIVER	FAST_SENDER
3116.009	SLOW_SENDER1	N/A
3116.807	RECEIVER	SLOW_SENDER1
3118.143	FAST_SENDER	N/A
3118.882	RECEIVER	FAST_SENDER
3121.332	FAST_SENDER	N/A
3124.228	SLOW_SENDER1	N/A
3125.006	RECEIVER	SLOW_SENDER1
3132.441	SLOW_SENDER1	N/A
3133.564	FAST_SENDER	N/A
3134.335	RECEIVER	FAST_SENDER
3136.748	FAST_SENDER	N/A
3142.632	RECEIVER	FAST_SENDER
3145.041	FAST_SENDER	N/A
3145.805	RECEIVER	FAST_SENDER
3148.218	FAST_SENDER	N/A
3154.251	RECEIVER	FAST_SENDER
3156.700	FAST_SENDER	N/A
3157.432	RECEIVER	FAST_SENDER
3159.865	FAST_SENDER	N/A
3165.709	RECEIVER	FAST_SENDER
3168.159	FAST_SENDER	N/A
3168.936	RECEIVER	FAST_SENDER
3171.383	FAST_SENDER	N/A
3177.005	RECEIVER	FAST_SENDER
3179.447	FAST_SENDER	N/A
3180.238	RECEIVER	FAST_SENDER
3182.641	FAST_SENDER	N/A
3188.680	RECEIVER	FAST_SENDER
3191.122	FAST_SENDER	N/A
3191.873	RECEIVER	FAST_SENDER
3194.281	FAST_SENDER	N/A
3200.462	RECEIVER	FAST_SENDER
3202.907	FAST_SENDER	N/A
3203.668	RECEIVER	FAST_SENDER
3206.076	FAST_SENDER	N/A
3211.842	RECEIVER	FAST_SENDER
3214.247	FAST_SENDER	N/A
3215.002	RECEIVER	FAST_SENDER
3217.441	FAST_SENDER	N/A
3223.452	RECEIVER	FAST_SENDER
3225.859	FAST_SENDER	N/A
3226.620	RECEIVER	FAST_SENDER
3229.064	FAST_SENDER	N/A
3235.216	RECEIVER	FAST_SENDER
3237.650	FAST_SENDER	N/A
3238.390	RECEIVER	FAST_SENDER
3240.808	FAST_SENDER	N/A
3247.028	RECEIVER	FAST_SENDER
3249.444	FAST_SENDER	N/A
3250.208	RECEIVER	FAST_SENDER
3252.611	FAST_SENDER	N/A
3258.630	RECEIVER	FAST_SENDER
3261.048	FAST_SENDER	N/A
3261.832	RECEIVER	FAST_SENDER
3264.279	FAST_SENDER	N/A
3270.053	RECEIVER	FAST_SENDER
3272.465	FAST_SENDER	N/A
3273.254	RECEIVER	FAST_SENDER
3275.676	FAST_SENDER	N/A
3281.905	RECEIVER	FAST_SENDER
3284.334	FAST_SENDER	N/A
3285.118	RECEIVER	FAST_SENDER
3287.565	FAST_SENDER	N/A
3293.048	RECEIVER	FAST_SENDER
3299.570	FAST_SENDER	N/A
3300.364	RECEIVER	FAST_SENDER
3302.795	FAST_SENDER	N/A
3308.702	RECEIVER	FAST_SENDER
3311.104	FAST_SENDER	N/A
3311.870	RECEIVER	FAST_SENDER
3314.298	FAST_SENDER	N/A
3320.300	RECEIVER	FAST_SENDER
3322.710	FAST_SENDER	N/A
3323.468	RECEIVER	FAST_SENDER
3325.904	FAST_SENDER	N/A
3331.564	RECEIVER	FAST_SENDER
3334.010	FAST_SENDER	N/A
3334.773	RECEIVER	FAST_SENDER
3342.170	FAST_SENDER	N/A
3342.924	RECEIVER	FAST_SENDER
3345.360	FAST_SENDER	N/A
3351.274	RECEIVER	FAST_SENDER
3353.716	FAST_SENDER	N/A
3354.494	RECEIVER	FAST_SENDER
3356.911	FAST_SENDER	N/A
3363.001	RECEIVER	FAST_SENDER
3365.435	FAST_SENDER	N/A
3366.199	RECEIVER	FAST_SENDER
3368.626	FAST_SENDER	N/A
3375.011	RECEIVER	FAST_SENDER
3377.457	FAST_SENDER	N/A
3378.195	RECEIVER	FAST_SENDER
3380.615	FAST_SENDER	N/A
3386.179	RECEIVER	FAST_SENDER
3388.626	FAST_SENDER	N/A
3389.358	RECEIVER	FAST_SENDER
3391.782	FAST_SENDER	N/A
3397.386	RECEIVER	FAST_SENDER
3399.805	FAST_SENDER	N/A
3400.605	RECEIVER	FAST_SENDER
3403.029	FAST_SENDER	N/A
3408.749	RECEIVER	FAST_SENDER
3411.171	FAST_SENDER	N/A
3411.943	RECEIVER	FAST_SENDER
3414.345	FAST_SENDER	N/A
3420.257	RECEIVER	FAST_SENDER
3422.704	FAST_SENDER	N/A
3425.182	RECEIVER	FAST_SENDER
3427.609	FAST_SENDER	N/A
3433.661	RECEIVER	FAST_SENDER
3436.077	FAST_SENDER	N/A
3436.837	RECEIVER	FAST_SENDER
3437.300	SLOW_SENDER1	N/A
3439.247	FAST_SENDER	N/A
3445.090	RECEIVER	FAST_SENDER
3447.507	FAST_SENDER	N/A
3448.293	RECEIVER	FAST_SENDER
3450.698	FAST_SENDER	N/A
3452.605	SLOW_SENDER1	N/A
3456.588	RECEIVER	FAST_SENDER
3459.029	FAST_SENDER	N/A
3459.286	RECEIVER	SLOW_SENDER1
3461.029	FAST_SENDER	N/A
3463.029	FAST_SENDER	N/A
3465.029	FAST_SENDER	N/A
3466.694	SLOW_SENDER1	N/A
3467.029	FAST_SENDER	N/A
3467.453	RECEIVER	SLOW_SENDER1
3469.029	FAST_SENDER	N/A
3471.029	FAST_SENDER	N/A
3473.029	FAST_SENDER	N/A
3474.867	SLOW_SENDER1	N/A
3475.642	RECEIVER	SLOW_SENDER1
3479.150	RECEIVER	FAST_SENDER
3481.583	FAST_SENDER	N/A
3483.057	SLOW_SENDER1	N/A
3483.802	RECEIVER	SLOW_SENDER1
3491.221	SLOW_SENDER1	N/A
3491.987	RECEIVER	SLOW_SENDER1
3494.407	FAST_SENDER	N/A
3499.394	SLOW_SENDER1	N/A
3500.173	RECEIVER	SLOW_SENDER1
3505.814	RECEIVER	FAST_SENDER
3507.599	SLOW_SENDER1	N/A
3508.259	FAST_SENDER	N/A
3508.368	RECEIVER	SLOW_SENDER1
3514.404	RECEIVER	FAST_SENDER
3515.800	SLOW_SENDER1	N/A
3516.538	RECEIVER	SLOW_SENDER1
3516.841	FAST_SENDER	N/A
3522.774	RECEIVER	FAST_SENDER
3523.973	SLOW_SENDER1	N/A
3525.197	FAST_SENDER	N/A
3528.372	RECEIVER	SLOW_SENDER1
3531.711	RECEIVER	FAST_SENDER
3534.140	FAST_SENDER	N/A
3535.812	SLOW_SENDER1	N/A
3536.140	FAST_SENDER	N/A
3536.550	RECEIVER	SLOW_SENDER1
3538.140	FAST_SENDER	N/A
3540.140	FAST_SENDER	N/A
3542.140	FAST_SENDER	N/A
3544.140	FAST_SENDER	N/A
3546.140	FAST_SENDER	N/A
3548.140	FAST_SENDER	N/A
3554.007	RECEIVER	FAST_SENDER
3556.441	FAST_SENDER	N/A
3562.727	RECEIVER	FAST_SENDER
3565.133	FAST_SENDER	N/A
3571.003	RECEIVER	FAST_SENDER
3573.420	FAST_SENDER	N/A
3579.515	RECEIVER	FAST_SENDER
3581.918	FAST_SENDER	N/A
3587.564	RECEIVER	FAST_SENDER
3589.987	FAST_SENDER	N/A
3595.950	RECEIVER	FAST_SENDER
3598.353	FAST_SENDER	N/A
3604.692	RECEIVER	FAST_SENDER
3607.122	FAST_SENDER	N/A
3612.734	RECEIVER	FAST_SENDER
3615.135	FAST_SENDER	N/A
3620.883	RECEIVER	FAST_SENDER
3623.301	FAST_SENDER	N/A
3629.167	RECEIVER	FAST_SENDER
3631.597	FAST_SENDER	N/A
3632.354	RECEIVER	FAST_SENDER
3634.778	FAST_SENDER	N/A
3640.955	RECEIVER	FAST_SENDER
3643.365	FAST_SENDER	N/A
3644.125	RECEIVER	FAST_SENDER
3646.544	FAST_SENDER	N/A
3652.418	RECEIVER	FAST_SENDER
3654.847	FAST_SENDER	N/A
3655.623	RECEIVER	FAST_SENDER
3658.073	FAST_SENDER	N/A
3663.804	RECEIVER	FAST_SENDER
3666.212	FAST_SENDER	N/A
3666.994	RECEIVER	FAST_SENDER
3669.410	FAST_SENDER	N/A
3675.015	RECEIVER	FAST_SENDER
3677.449	FAST_SENDER	N/A
3678.237	RECEIVER	FAST_SENDER
3680.653	FAST_SENDER	N/A
3686.372	RECEIVER	FAST_SENDER
3688.781	FAST_SENDER	N/A
3689.549	RECEIVER	FAST_SENDER
3691.986	FAST_SENDER	N/A
3698.182	RECEIVER	FAST_SENDER
3700.627	FAST_SENDER	N/A
3701.413	RECEIVER	FAST_SENDER
3703.862	FAST_SENDER	N/A
3710.079	RECEIVER	FAST_SENDER
3712.499	FAST_SENDER	N/A
3713.246	RECEIVER	FAST_SENDER
3715.662	FAST_SENDER	N/A
3726.349	RECEIVER	FAST_SENDER
3728.785	FAST_SENDER	N/A
3734.787	RECEIVER	FAST_SENDER
3737.220	FAST_SENDER	N/A
3742.776	RECEIVER	FAST_SENDER
3745.220	FAST_SENDER	N/A
3746.007	RECEIVER	FAST_SENDER
3748.437	FAST_SENDER	N/A
3754.189	RECEIVER	FAST_SENDER
3756.594	FAST_SENDER	N/A
3757.394	RECEIVER	FAST_SENDER
3759.833	FAST_SENDER	N/A
3766.020	RECEIVER	FAST_SENDER
3768.425	FAST_SENDER	N/A
3769.134	RECEIVER	FAST_SENDER
3771.567	FAST_SENDER	N/A
3777.100	RECEIVER	FAST_SENDER
3779.510	FAST_SENDER	N/A
3780.313	RECEIVER	FAST_SENDER
3782.760	FAST_SENDER	N/A
3788.671	RECEIVER	FAST_SENDER
3791.096	FAST_SENDER	N/A
3791.878	RECEIVER	FAST_SENDER
3794.322	FAST_SENDER	N/A
3800.544	RECEIVER	FAST_SENDER
3802.954	FAST_SENDER	N/A
3803.665	RECEIVER	FAST_SENDER
3806.096	FAST_SENDER	N/A
3811.820	RECEIVER	FAST_SENDER
3814.223	FAST_SENDER	N/A
3814.984	RECEIVER	FAST_SENDER
3817.396	FAST_SENDER	N/A
3822.875	RECEIVER	FAST_SENDER
3825.311	FAST_SENDER	N/A
3826.041	RECEIVER	FAST_SENDER
3828.465	FAST_SENDER	N/A
3834.122	RECEIVER	FAST_SENDER
3836.563	FAST_SENDER	N/A
3837.339	RECEIVER	FAST_SENDER
3839.520	SLOW_SENDER1	N/A
3839.777	FAST_SENDER	N/A
3846.432	RECEIVER	FAST_SENDER
3848.848	FAST_SENDER	N/A
3850.244	RECEIVER	SLOW_SENDER1
3855.169	RECEIVER	FAST_SENDER
3855.306	SLOW_SENDER1	N/A
3856.091	RECEIVER	SLOW_SENDER1
3857.598	FAST_SENDER	N/A
3861.515	SLOW_SENDER1	N/A
3862.284	RECEIVER	SLOW_SENDER1
3867.706	SLOW_SENDER1	N/A
3868.369	RECEIVER	FAST_SENDER
3872.062	RECEIVER	SLOW_SENDER1
3872.887	FAST_SENDER	N/A
3874.887	FAST_SENDER	N/A
3876.887	FAST_SENDER	N/A
3878.887	FAST_SENDER	N/A
3879.480	SLOW_SENDER1	N/A
3880.287	RECEIVER	SLOW_SENDER1
3880.887	FAST_SENDER	N/A
3882.887	FAST_SENDER	N/A
3884.887	FAST_SENDER	N/A
3886.887	FAST_SENDER	N/A
3887.728	SLOW_SENDER1	N/A
3892.126	RECEIVER	SLOW_SENDER1
3897.449	RECEIVER	FAST_SENDER
3899.560	SLOW_SENDER1	N/A
3899.856	FAST_SENDER	N/A
3900.279	RECEIVER	SLOW_SENDER1
3901.856	FAST_SENDER	N/A
3904.116	FAST_SENDER	N/A
3906.116	FAST_SENDER	N/A
3908.116	FAST_SENDER	N/A
3910.116	FAST_SENDER	N/A
3912.116	FAST_SENDER	N/A
3914.116	FAST_SENDER	N/A
3916.116	FAST_SENDER	N/A
3918.116	FAST_SENDER	N/A
3924.062	RECEIVER	FAST_SENDER
3926.503	FAST_SENDER	N/A
3932.213	RECEIVER	FAST_SENDER
3934.649	FAST_SENDER	N/A
3940.685	RECEIVER	FAST_SENDER
3943.117	FAST_SENDER	N/A
3949.129	RECEIVER	FAST_SENDER
3951.575	FAST_SENDER	N/A
3957.424	RECEIVER	FAST_SENDER
3959.856	FAST_SENDER	N/A
3965.658	RECEIVER	FAST_SENDER
3968.059	FAST_SENDER	N/A
3973.915	RECEIVER	FAST_SENDER
3976.323	FAST_SENDER	N/A
3982.598	RECEIVER	FAST_SENDER
3985.047	FAST_SENDER	N/A
3990.920	RECEIVER	FAST_SENDER
3993.331	FAST_SENDER	N/A
3999.586	RECEIVER	FAST_SENDER
4002.003	FAST_SENDER	N/A
4008.064	RECEIVER	FAST_SENDER
4010.487	FAST_SENDER	N/A
4016.348	RECEIVER	FAST_SENDER
4018.798	FAST_SENDER	N/A
4025.040	RECEIVER	FAST_SENDER
4027.483	FAST_SENDER	N/A
4028.243	RECEIVER	FAST_SENDER
4030.676	FAST_SENDER	N/A
4036.413	RECEIVER	FAST_SENDER
4038.821	FAST_SENDER	N/A
4039.576	RECEIVER	FAST_SENDER
4042.007	FAST_SENDER	N/A
4048.162	RECEIVER	FAST_SENDER
4050.591	FAST_SENDER	N/A
4051.334	RECEIVER	FAST_SENDER
4053.746	FAST_SENDER	N/A
4059.812	RECEIVER	FAST_SENDER
4066.677	FAST_SENDER	N/A
4067.409	RECEIVER	FAST_SENDER
4069.842	FAST_SENDER	N/A
4075.564	RECEIVER	FAST_SENDER
4077.996	FAST_SENDER	N/A
4078.743	RECEIVER	FAST_SENDER
4081.150	FAST_SENDER	N/A
4087.010	RECEIVER	FAST_SENDER
4089.447	FAST_SENDER	N/A
4090.237	RECEIVER	FAST_SENDER
4092.665	FAST_SENDER	N/A
4098.551	RECEIVER	FAST_SENDER
4100.976	FAST_SENDER	N/A
4101.708	RECEIVER	FAST_SENDER
4104.112	FAST_SENDER	N/A
4110.125	RECEIVER	FAST_SENDER
4112.539	FAST_SENDER	N/A
4113.350	RECEIVER	FAST_SENDER
4115.789	FAST_SENDER	N/A
4121.980	RECEIVER	FAST_SENDER
4124.421	FAST_SENDER	N/A
4126.755	RECEIVER	FAST_SENDER
4129.189	FAST_SENDER	N/A
4134.860	RECEIVER	FAST_SENDER
4137.310	FAST_SENDER	N/A
4143.178	RECEIVER	FAST_SENDER
4145.604	FAST_SENDER	N/A
4146.400	RECEIVER	FAST_SENDER
4148.830	FAST_SENDER	N/A
4159.230	RECEIVER	FAST_SENDER
4161.644	FAST_SENDER	N/A
4167.519	RECEIVER	FAST_SENDER
4169.953	FAST_SENDER	N/A
4175.928	RECEIVER	FAST_SENDER
4178.337	FAST_SENDER	N/A
4184.379	RECEIVER	FAST_SENDER
4186.815	FAST_SENDER	N/A
4187.590	RECEIVER	FAST_SENDER
4190.033	FAST_SENDER	N/A
4196.236	RECEIVER	FAST_SENDER
4198.666	FAST_SENDER	N/A
4199.415	RECEIVER	FAST_SENDER
4201.840	FAST_SENDER	N/A
4206.690	SLOW_SENDER1	N/A
4208.127	RECEIVER	FAST_SENDER
4209.203	RECEIVER	SLOW_SENDER1
4211.603	SLOW_SENDER1	N/A
4215.606	RECEIVER	SLOW_SENDER1
4216.236	FAST_SENDER	N/A
4218.236	FAST_SENDER	N/A
4220.236	FAST_SENDER	N/A
4221.013	SLOW_SENDER1	N/A
4221.794	RECEIVER	SLOW_SENDER1
4222.236	FAST_SENDER	N/A
4225.623	FAST_SENDER	N/A
4227.623	FAST_SENDER	N/A
4229.623	FAST_SENDER	N/A
4231.623	FAST_SENDER	N/A
4232.456	SLOW_SENDER1	N/A
4233.623	FAST_SENDER	N/A
4236.588	RECEIVER	SLOW_SENDER1
4237.208	FAST_SENDER	N/A
4239.208	FAST_SENDER	N/A
4241.208	FAST_SENDER	N/A
4243.208	FAST_SENDER	N/A
4244.016	SLOW_SENDER1	N/A
4244.802	RECEIVER	SLOW_SENDER1
4245.208	FAST_SENDER	N/A
4247.208	FAST_SENDER	N/A
4249.208	FAST_SENDER	N/A
4251.208	FAST_SENDER	N/A
4252.207	SLOW_SENDER1	N/A
4252.960	RECEIVER	SLOW_SENDER1
4257.517	RECEIVER	FAST_SENDER
4259.944	FAST_SENDER	N/A
4261.944	FAST_SENDER	N/A
4263.488	SLOW_SENDER1	N/A
4263.944	FAST_SENDER	N/A
4264.221	RECEIVER	SLOW_SENDER1
4265.944	FAST_SENDER	N/A
4267.944	FAST_SENDER	N/A
4269.944	FAST_SENDER	N/A
4271.668	SLOW_SENDER1	N/A
4271.944	FAST_SENDER	N/A
4272.455	RECEIVER	SLOW_SENDER1
4273.944	FAST_SENDER	N/A
4279.857	SLOW_SENDER1	N/A
4279.960	RECEIVER	FAST_SENDER
4282.385	FAST_SENDER	N/A
4288.126	RECEIVER	FAST_SENDER
4290.575	FAST_SENDER	N/A
4296.452	RECEIVER	FAST_SENDER
4298.875	FAST_SENDER	N/A
4305.072	RECEIVER	FAST_SENDER
4307.506	FAST_SENDER	N/A
4313.167	RECEIVER	FAST_SENDER
4315.616	FAST_SENDER	N/A
4321.429	RECEIVER	FAST_SENDER
4323.863	FAST_SENDER	N/A
4329.800	RECEIVER	FAST_SENDER
4332.226	FAST_SENDER	N/A
4332.962	RECEIVER	FAST_SENDER
4335.379	FAST_SENDER	N/A
4341.674	RECEIVER	FAST_SENDER
4344.088	FAST_SENDER	N/A
4344.859	RECEIVER	FAST_SENDER
4347.284	FAST_SENDER	N/A
4353.199	RECEIVER	FAST_SENDER
4355.613	FAST_SENDER	N/A
4356.382	RECEIVER	FAST_SENDER
4358.819	FAST_SENDER	N/A
4369.125	RECEIVER	FAST_SENDER
4371.525	FAST_SENDER	N/A
4377.868	RECEIVER	FAST_SENDER
4380.282	FAST_SENDER	N/A
4386.454	RECEIVER	FAST_SENDER
4388.901	FAST_SENDER	N/A
4389.671	RECEIVER	FAST_SENDER
4392.090	FAST_SENDER	N/A
4397.647	RECEIVER	FAST_SENDER
4400.089	FAST_SENDER	N/A
4400.847	RECEIVER	FAST_SENDER
4403.272	FAST_SENDER	N/A
4409.400	RECEIVER	FAST_SENDER
4411.841	FAST_SENDER	N/A
4412.599	RECEIVER	FAST_SENDER
4415.041	FAST_SENDER	N/A
4425.507	RECEIVER	FAST_SENDER
4427.913	FAST_SENDER	N/A
4433.864	RECEIVER	FAST_SENDER
4436.297	FAST_SENDER	N/A
4442.100	RECEIVER	FAST_SENDER
4444.508	FAST_SENDER	N/A
4450.132	RECEIVER	FAST_SENDER
4452.556	FAST_SENDER	N/A
4458.158	RECEIVER	FAST_SENDER
4460.558	FAST_SENDER	N/A
4461.298	RECEIVER	FAST_SENDER
4463.723	FAST_SENDER	N/A
4469.757	RECEIVER	FAST_SENDER
4472.184	FAST_SENDER	N/A
4472.949	RECEIVER	FAST_SENDER
4475.378	FAST_SENDER	N/A
4480.963	RECEIVER	FAST_SENDER
4483.395	FAST_SENDER	N/A
4484.145	RECEIVER	FAST_SENDER
4486.545	FAST_SENDER	N/A
4492.593	RECEIVER	FAST_SENDER
4495.011	FAST_SENDER	N/A
4495.825	RECEIVER	FAST_SENDER
4498.270	FAST_SENDER	N/A
4504.600	RECEIVER	FAST_SENDER
4507.007	FAST_SENDER	N/A
4507.723	RECEIVER	FAST_SENDER
4510.168	FAST_SENDER	N/A
4516.110	RECEIVER	FAST_SENDER
4518.510	FAST_SENDER	N/A
4519.277	RECEIVER	FAST_SENDER
4521.694	FAST_SENDER	N/A
4527.614	RECEIVER	FAST_SENDER
4530.058	FAST_SENDER	N/A
4530.838	RECEIVER	FAST_SENDER
4533.244	FAST_SENDER	N/A
4539.040	RECEIVER	FAST_SENDER
4541.442	FAST_SENDER	N/A
4542.205	RECEIVER	FAST_SENDER
4544.619	FAST_SENDER	N/A
4550.493	RECEIVER	FAST_SENDER
4552.940	FAST_SENDER	N/A
4553.671	RECEIVER	FAST_SENDER
4556.102	FAST_SENDER	N/A
4561.907	RECEIVER	FAST_SENDER
4564.340	FAST_SENDER	N/A
4565.096	RECEIVER	FAST_SENDER
4567.507	FAST_SENDER	N/A
4573.411	RECEIVER	FAST_SENDER
4575.861	FAST_SENDER	N/A
4576.611	RECEIVER	FAST_SENDER
4579.056	FAST_SENDER	N/A
4583.050	SLOW_SENDER1	N/A
4584.883	RECEIVER	FAST_SENDER
4587.312	FAST_SENDER	N/A
4588.065	RECEIVER	FAST_SENDER
4589.313	RECEIVER	SLOW_SENDER1
4590.499	FAST_SENDER	N/A
4591.258	RECEIVER	FAST_SENDER
4591.733	SLOW_SENDER1	N/A
4593.680	FAST_SENDER	N/A
4596.562	RECEIVER	SLOW_SENDER1
4599.794	RECEIVER	FAST_SENDER
4601.977	SLOW_SENDER1	N/A
4602.217	FAST_SENDER	N/A
4602.692	RECEIVER	SLOW_SENDER1
4604.217	FAST_SENDER	N/A
4606.217	FAST_SENDER	N/A
4608.137	SLOW_SENDER1	N/A
4608.217	FAST_SENDER	N/A
4608.913	RECEIVER	SLOW_SENDER1
4610.217	FAST_SENDER	N/A
4612.217	FAST_SENDER	N/A
4614.217	FAST_SENDER	N/A
4616.217	FAST_SENDER	N/A
4616.336	SLOW_SENDER1	N/A
4617.636	RECEIVER	SLOW_SENDER1
4625.038	SLOW_SENDER1	N/A
4625.797	RECEIVER	SLOW_SENDER1
4626.928	RECEIVER	FAST_SENDER
4629.330	FAST_SENDER	N/A
4633.233	SLOW_SENDER1	N/A
4633.954	RECEIVER	SLOW_SENDER1
4634.831	RECEIVER	FAST_SENDER
4637.275	FAST_SENDER	N/A
4641.359	SLOW_SENDER1	N/A
4642.150	RECEIVER	SLOW_SENDER1
4643.324	RECEIVER	FAST_SENDER
4645.769	FAST_SENDER	N/A
4647.769	FAST_SENDER	N/A
4649.769	FAST_SENDER	N/A
4651.769	FAST_SENDER	N/A
4652.558	SLOW_SENDER1	N/A
4653.328	RECEIVER	SLOW_SENDER1
4653.769	FAST_SENDER	N/A
4655.769	FAST_SENDER	N/A
4657.769	FAST_SENDER	N/A
4659.769	FAST_SENDER	N/A
4660.757	SLOW_SENDER1	N/A
4661.505	RECEIVER	SLOW_SENDER1
4665.812	RECEIVER	FAST_SENDER
4668.252	FAST_SENDER	N/A
4668.919	SLOW_SENDER1	N/A
4669.672	RECEIVER	SLOW_SENDER1
4674.119	RECEIVER	FAST_SENDER
4676.546	FAST_SENDER	N/A
4677.074	SLOW_SENDER1	N/A
4677.883	RECEIVER	SLOW_SENDER1
4682.877	RECEIVER	FAST_SENDER
4685.299	FAST_SENDER	N/A
4685.315	SLOW_SENDER1	N/A
4686.577	RECEIVER	SLOW_SENDER1
4691.441	RECEIVER	FAST_SENDER
4693.883	FAST_SENDER	N/A
4693.999	SLOW_SENDER1	N/A
4695.315	RECEIVER	SLOW_SENDER1
4699.685	RECEIVER	FAST_SENDER
4702.100	FAST_SENDER	N/A
4708.102	RECEIVER	FAST_SENDER
4710.533	FAST_SENDER	N/A
4716.262	RECEIVER	FAST_SENDER
4718.663	FAST_SENDER	N/A
4724.972	RECEIVER	FAST_SENDER
4727.421	FAST_SENDER	N/A
4733.254	RECEIVER	FAST_SENDER
4735.699	FAST_SENDER	N/A
4741.220	RECEIVER	FAST_SENDER
4743.659	FAST_SENDER	N/A
4749.482	RECEIVER	FAST_SENDER
4751.922	FAST_SENDER	N/A
4757.594	RECEIVER	FAST_SENDER
4760.042	FAST_SENDER	N/A
4765.778	RECEIVER	FAST_SENDER
4768.220	FAST_SENDER	N/A
4774.238	RECEIVER	FAST_SENDER
4776.642	FAST_SENDER	N/A
4782.421	RECEIVER	FAST_SENDER
4784.838	FAST_SENDER	N/A
4790.411	RECEIVER	FAST_SENDER
4792.857	FAST_SENDER	N/A
4793.636	RECEIVER	FAST_SENDER
4796.048	FAST_SENDER	N/A
4808.765	FAST_SENDER	N/A
4821.264	FAST_SENDER	N/A
4827.120	RECEIVER	FAST_SENDER
4829.557	FAST_SENDER	N/A
4830.341	RECEIVER	FAST_SENDER
4832.763	FAST_SENDER	N/A
4838.908	RECEIVER	FAST_SENDER
4841.316	FAST_SENDER	N/A
4842.081	RECEIVER	FAST_SENDER
4844.490	FAST_SENDER	N/A
4850.305	RECEIVER	FAST_SENDER
4852.725	FAST_SENDER	N/A
4853.465	RECEIVER	FAST_SENDER
4855.893	FAST_SENDER	N/A
4861.768	RECEIVER	FAST_SENDER
4864.183	FAST_SENDER	N/A
4864.967	RECEIVER	FAST_SENDER
4867.400	FAST_SENDER	N/A
4873.653	RECEIVER	FAST_SENDER
4876.099	FAST_SENDER	N/A
4876.810	RECEIVER	FAST_SENDER
4879.227	FAST_SENDER	N/A
4885.211	RECEIVER	FAST_SENDER
4887.628	FAST_SENDER	N/A
4888.374	RECEIVER	FAST_SENDER
4890.797	FAST_SENDER	N/A
4896.943	RECEIVER	FAST_SENDER
4899.393	FAST_SENDER	N/A
4900.130	RECEIVER	FAST_SENDER
4902.565	FAST_SENDER	N/A
4908.635	RECEIVER	FAST_SENDER
4911.048	FAST_SENDER	N/A
4911.830	RECEIVER	FAST_SENDER
4914.271	FAST_SENDER	N/A
4919.995	RECEIVER	FAST_SENDER
4922.408	FAST_SENDER	N/A
4923.146	RECEIVER	FAST_SENDER
4925.554	FAST_SENDER	N/A
4931.434	RECEIVER	FAST_SENDER
4933.883	FAST_SENDER	N/A
4934.623	RECEIVER	FAST_SENDER
4937.048	FAST_SENDER	N/A
4943.331	RECEIVER	FAST_SENDER
4945.732	FAST_SENDER	N/A
4946.489	RECEIVER	FAST_SENDER
4948.893	FAST_SENDER	N/A
4959.625	RECEIVER	FAST_SENDER
4962.045	FAST_SENDER	N/A
4962.807	RECEIVER	FAST_SENDER
4965.232	FAST_SENDER	N/A
4970.784	RECEIVER	FAST_SENDER
4973.191	FAST_SENDER	N/A
4973.950	RECEIVER	FAST_SENDER
4976.378	FAST_SENDER	N/A
4982.617	RECEIVER	FAST_SENDER
4985.061	FAST_SENDER	N/A
4985.785	RECEIVER	FAST_SENDER
4988.203	FAST_SENDER	N/A
4993.949	RECEIVER	FAST_SENDER
4996.380	FAST_SENDER	N/A
4997.117	RECEIVER	FAST_SENDER
4998.300	SLOW_SENDER1	N/A
5004.903	FAST_SENDER	N/A
5005.666	RECEIVER	FAST_SENDER
5008.070	FAST_SENDER	N/A
5008.696	RECEIVER	SLOW_SENDER1
5009.331	RECEIVER	FAST_SENDER
5011.744	FAST_SENDER	N/A
5014.111	SLOW_SENDER1	N/A
5014.865	RECEIVER	SLOW_SENDER1
5020.286	SLOW_SENDER1	N/A
5022.749	RECEIVER	SLOW_SENDER1
5024.043	FAST_SENDER	N/A
5028.155	SLOW_SENDER1	N/A
5028.937	RECEIVER	SLOW_SENDER1
5034.351	SLOW_SENDER1	N/A
5037.018	FAST_SENDER	N/A
5038.298	RECEIVER	SLOW_SENDER1
5040.348	RECEIVER	FAST_SENDER
5042.784	FAST_SENDER	N/A
5044.784	FAST_SENDER	N/A
5045.705	SLOW_SENDER1	N/A
5046.463	RECEIVER	SLOW_SENDER1
5046.784	FAST_SENDER	N/A
5048.784	FAST_SENDER	N/A
5050.784	FAST_SENDER	N/A
5052.784	FAST_SENDER	N/A
5053.879	SLOW_SENDER1	N/A
5054.635	RECEIVER	SLOW_SENDER1
5054.784	FAST_SENDER	N/A
5056.784	FAST_SENDER	N/A
5059.213	RECEIVER	FAST_SENDER
5061.638	FAST_SENDER	N/A
5062.062	SLOW_SENDER1	N/A
5062.861	RECEIVER	SLOW_SENDER1
5067.469	RECEIVER	FAST_SENDER
5069.907	FAST_SENDER	N/A
5070.271	SLOW_SENDER1	N/A
5071.041	RECEIVER	SLOW_SENDER1
5075.719	RECEIVER	FAST_SENDER
5078.134	FAST_SENDER	N/A
5078.442	SLOW_SENDER1	N/A
5079.182	RECEIVER	SLOW_SENDER1
5084.392	RECEIVER	FAST_SENDER
5086.614	SLOW_SENDER1	N/A
5087.383	RECEIVER	SLOW_SENDER1
5091.400	FAST_SENDER	N/A
5094.815	SLOW_SENDER1	N/A
5095.613	RECEIVER	SLOW_SENDER1
5097.709	RECEIVER	FAST_SENDER
5100.155	FAST_SENDER	N/A
5102.155	FAST_SENDER	N/A
5104.155	FAST_SENDER	N/A
5106.155	FAST_SENDER	N/A
5108.155	FAST_SENDER	N/A
5110.155	FAST_SENDER	N/A
5112.155	FAST_SENDER	N/A
5114.155	FAST_SENDER	N/A
5119.865	RECEIVER	FAST_SENDER
5122.269	FAST_SENDER	N/A
5127.887	RECEIVER	FAST_SENDER
5130.305	FAST_SENDER	N/A
5136.452	RECEIVER	FAST_SENDER
5138.876	FAST_SENDER	N/A
5145.084	RECEIVER	FAST_SENDER
5147.532	FAST_SENDER	N/A
5153.489	RECEIVER	FAST_SENDER
5155.929	FAST_SENDER	N/A
5162.110	RECEIVER	FAST_SENDER
5168.716	FAST_SENDER	N/A
5171.304	RECEIVER	FAST_SENDER
5173.727	FAST_SENDER	N/A
5179.776	RECEIVER	FAST_SENDER
5182.221	FAST_SENDER	N/A
5188.431	RECEIVER	FAST_SENDER
5190.876	FAST_SENDER	N/A
5196.798	RECEIVER	FAST_SENDER
5199.209	FAST_SENDER	N/A
5199.959	RECEIVER	FAST_SENDER
5202.378	FAST_SENDER	N/A
5208.671	RECEIVER	FAST_SENDER
5211.092	FAST_SENDER	N/A
5213.628	RECEIVER	FAST_SENDER
5216.038	FAST_SENDER	N/A
5222.096	RECEIVER	FAST_SENDER
5229.166	FAST_SENDER	N/A
5235.185	RECEIVER	FAST_SENDER
5237.626	FAST_SENDER	N/A
5243.821	RECEIVER	FAST_SENDER
5246.242	FAST_SENDER	N/A
5252.184	RECEIVER	FAST_SENDER
5254.625	FAST_SENDER	N/A
5260.830	RECEIVER	FAST_SENDER
5263.234	FAST_SENDER	N/A
5264.021	RECEIVER	FAST_SENDER
5266.457	FAST_SENDER	N/A
5272.602	RECEIVER	FAST_SENDER
5275.035	FAST_SENDER	N/A
5275.792	RECEIVER	FAST_SENDER
5278.207	FAST_SENDER	N/A
5284.385	RECEIVER	FAST_SENDER
5286.800	FAST_SENDER	N/A
5287.603	RECEIVER	FAST_SENDER
5290.033	FAST_SENDER	N/A
5300.831	RECEIVER	FAST_SENDER
5303.280	FAST_SENDER	N/A
5304.027	RECEIVER	FAST_SENDER
5306.430	FAST_SENDER	N/A
5312.483	RECEIVER	FAST_SENDER
5314.923	FAST_SENDER	N/A
5315.658	RECEIVER	FAST_SENDER
5318.072	FAST_SENDER	N/A
5323.783	RECEIVER	FAST_SENDER
5326.204	FAST_SENDER	N/A
5326.935	RECEIVER	FAST_SENDER
5329.337	FAST_SENDER	N/A
5335.163	RECEIVER	FAST_SENDER
5337.612	FAST_SENDER	N/A
5338.377	RECEIVER	FAST_SENDER
5340.811	FAST_SENDER	N/A
5346.791	RECEIVER	FAST_SENDER
5349.203	FAST_SENDER	N/A
5349.943	RECEIVER	FAST_SENDER
5357.495	FAST_SENDER	N/A
5358.245	RECEIVER	FAST_SENDER
5360.647	FAST_SENDER	N/A
5366.269	RECEIVER	FAST_SENDER
5368.696	FAST_SENDER	N/A
5369.458	RECEIVER	FAST_SENDER
5371.871	FAST_SENDER	N/A
5377.862	RECEIVER	FAST_SENDER
5380.271	FAST_SENDER	N/A
5381.028	RECEIVER	FAST_SENDER
5388.777	FAST_SENDER	N/A
5389.517	RECEIVER	FAST_SENDER
5391.956	FAST_SENDER	N/A
5398.023	RECEIVER	FAST_SENDER
5400.442	FAST_SENDER	N/A
5400.600	SLOW_SENDER1	N/A
5401.211	RECEIVER	FAST_SENDER
5403.654	FAST_SENDER	N/A
5406.537	RECEIVER	SLOW_SENDER1
5408.962	SLOW_SENDER1	N/A
5409.740	RECEIVER	SLOW_SENDER1
5412.142	SLOW_SENDER1	N/A
5414.747	RECEIVER	FAST_SENDER
5416.703	RECEIVER	SLOW_SENDER1
5417.164	FAST_SENDER	N/A
5419.164	FAST_SENDER	N/A
5421.164	FAST_SENDER	N/A
5422.125	SLOW_SENDER1	N/A
5423.164	FAST_SENDER	N/A
5424.279	RECEIVER	SLOW_SENDER1
5425.164	FAST_SENDER	N/A
5427.164	FAST_SENDER	N/A
5429.164	FAST_SENDER	N/A
5431.164	FAST_SENDER	N/A
5431.721	SLOW_SENDER1	N/A
5432.506	RECEIVER	SLOW_SENDER1
5434.108	RECEIVER	FAST_SENDER
5436.548	FAST_SENDER	N/A
5439.946	SLOW_SENDER1	N/A
5440.712	RECEIVER	SLOW_SENDER1
5448.141	SLOW_SENDER1	N/A
5449.051	FAST_SENDER	N/A
5449.818	RECEIVER	FAST_SENDER
5452.142	RECEIVER	SLOW_SENDER1
5452.603	FAST_SENDER	N/A
5454.603	FAST_SENDER	N/A
5456.603	FAST_SENDER	N/A
5458.603	FAST_SENDER	N/A
5459.562	SLOW_SENDER1	N/A
5460.603	FAST_SENDER	N/A
5462.030	RECEIVER	SLOW_SENDER1
5462.603	FAST_SENDER	N/A
5464.603	FAST_SENDER	N/A
5466.603	FAST_SENDER	N/A
5469.447	SLOW_SENDER1	N/A
5470.169	RECEIVER	SLOW_SENDER1
5477.577	SLOW_SENDER1	N/A
5479.452	FAST_SENDER	N/A
5480.199	RECEIVER	FAST_SENDER
5482.644	FAST_SENDER	N/A
5488.234	RECEIVER	FAST_SENDER
5490.681	FAST_SENDER	N/A
5491.476	RECEIVER	FAST_SENDER
5493.881	FAST_SENDER	N/A
5499.715	RECEIVER	FAST_SENDER
5502.153	FAST_SENDER	N/A
5502.922	RECEIVER	FAST_SENDER
5505.345	FAST_SENDER	N/A
5511.054	RECEIVER	FAST_SENDER
5517.500	FAST_SENDER	N/A
5518.271	RECEIVER	FAST_SENDER
5520.676	FAST_SENDER	N/A
5527.051	RECEIVER	FAST_SENDER
5529.485	FAST_SENDER	N/A
5530.267	RECEIVER	FAST_SENDER
5532.669	FAST_SENDER	N/A
5538.582	RECEIVER	FAST_SENDER
5541.001	FAST_SENDER	N/A
5541.804	RECEIVER	FAST_SENDER
5544.243	FAST_SENDER	N/A
5550.173	RECEIVER	FAST_SENDER
5552.575	FAST_SENDER	N/A
5553.346	RECEIVER	FAST_SENDER
5555.787	FAST_SENDER	N/A
5561.977	RECEIVER	FAST_SENDER
5564.416	FAST_SENDER	N/A
5565.156	RECEIVER	FAST_SENDER
5567.595	FAST_SENDER	N/A
5573.740	RECEIVER	FAST_SENDER
5576.168	FAST_SENDER	N/A
5576.938	RECEIVER	FAST_SENDER
5579.360	FAST_SENDER	N/A
5585.367	RECEIVER	FAST_SENDER
5587.776	FAST_SENDER	N/A
5588.533	RECEIVER	FAST_SENDER
[truncated: 10,441 more rows]
