# Supplementary material for: CATO: Wake-Up reCeiver-bAsed communicaTiOn for Batteryless Devices
Source: Sensors (Basel). 2025 Nov 7;25(22):6813. doi: 10.3390/s25226813 (PMC12655924; doi:10.3390/s25226813)
Supplement: Supplementary file 1 [file sensors-25-06813-s001.zip › File S1_Experimental_and_Simulation_Data/simulation/capsweep/cap140/mac_competing_nodes_link_reserve.csv]

time_s	node_id	received_from
2.700	FAST_SENDER	N/A
2.700	SLOW_SENDER1	N/A
3.434	RECEIVER	SLOW_SENDER1
5.408	RECEIVER	FAST_SENDER
5.880	SLOW_SENDER1	N/A
6.663	RECEIVER	SLOW_SENDER1
7.849	FAST_SENDER	N/A
8.647	RECEIVER	FAST_SENDER
9.097	SLOW_SENDER1	N/A
9.891	RECEIVER	SLOW_SENDER1
11.088	FAST_SENDER	N/A
11.845	RECEIVER	FAST_SENDER
12.300	SLOW_SENDER1	N/A
13.060	RECEIVER	SLOW_SENDER1
14.248	FAST_SENDER	N/A
15.042	RECEIVER	FAST_SENDER
15.476	SLOW_SENDER1	N/A
16.282	RECEIVER	SLOW_SENDER1
17.478	FAST_SENDER	N/A
18.237	RECEIVER	FAST_SENDER
18.704	SLOW_SENDER1	N/A
19.519	RECEIVER	SLOW_SENDER1
25.634	SLOW_SENDER1	N/A
25.833	FAST_SENDER	N/A
27.187	RECEIVER	FAST_SENDER
28.024	RECEIVER	SLOW_SENDER1
29.616	FAST_SENDER	N/A
30.340	RECEIVER	FAST_SENDER
30.425	SLOW_SENDER1	N/A
31.183	RECEIVER	SLOW_SENDER1
32.748	FAST_SENDER	N/A
33.502	RECEIVER	FAST_SENDER
33.601	SLOW_SENDER1	N/A
34.343	RECEIVER	SLOW_SENDER1
35.909	FAST_SENDER	N/A
36.668	RECEIVER	FAST_SENDER
36.751	SLOW_SENDER1	N/A
37.571	RECEIVER	SLOW_SENDER1
39.072	FAST_SENDER	N/A
39.806	RECEIVER	FAST_SENDER
40.012	SLOW_SENDER1	N/A
40.795	RECEIVER	SLOW_SENDER1
42.239	FAST_SENDER	N/A
42.988	RECEIVER	FAST_SENDER
43.238	SLOW_SENDER1	N/A
43.989	RECEIVER	SLOW_SENDER1
45.418	FAST_SENDER	N/A
46.153	RECEIVER	FAST_SENDER
48.592	FAST_SENDER	N/A
49.333	RECEIVER	FAST_SENDER
49.396	SLOW_SENDER1	N/A
50.134	RECEIVER	SLOW_SENDER1
51.762	FAST_SENDER	N/A
52.531	RECEIVER	FAST_SENDER
54.951	FAST_SENDER	N/A
55.539	SLOW_SENDER1	N/A
55.730	RECEIVER	FAST_SENDER
58.076	RECEIVER	SLOW_SENDER1
59.546	FAST_SENDER	N/A
60.314	RECEIVER	FAST_SENDER
62.755	FAST_SENDER	N/A
63.515	SLOW_SENDER1	N/A
63.527	RECEIVER	FAST_SENDER
64.269	RECEIVER	SLOW_SENDER1
65.935	FAST_SENDER	N/A
66.685	RECEIVER	FAST_SENDER
69.105	FAST_SENDER	N/A
69.716	SLOW_SENDER1	N/A
69.869	RECEIVER	FAST_SENDER
72.169	RECEIVER	SLOW_SENDER1
72.319	FAST_SENDER	N/A
73.097	RECEIVER	FAST_SENDER
75.500	FAST_SENDER	N/A
76.256	RECEIVER	FAST_SENDER
78.704	FAST_SENDER	N/A
79.501	RECEIVER	FAST_SENDER
79.571	SLOW_SENDER1	N/A
80.377	RECEIVER	SLOW_SENDER1
86.249	FAST_SENDER	N/A
87.055	RECEIVER	FAST_SENDER
89.460	FAST_SENDER	N/A
89.676	SLOW_SENDER1	N/A
90.240	RECEIVER	FAST_SENDER
92.057	RECEIVER	SLOW_SENDER1
92.657	FAST_SENDER	N/A
93.415	RECEIVER	FAST_SENDER
95.834	FAST_SENDER	N/A
96.582	RECEIVER	FAST_SENDER
99.008	FAST_SENDER	N/A
99.459	SLOW_SENDER1	N/A
99.777	RECEIVER	FAST_SENDER
105.443	RECEIVER	SLOW_SENDER1
106.018	FAST_SENDER	N/A
108.018	FAST_SENDER	N/A
110.018	FAST_SENDER	N/A
112.018	FAST_SENDER	N/A
114.018	FAST_SENDER	N/A
116.018	FAST_SENDER	N/A
118.018	FAST_SENDER	N/A
120.018	FAST_SENDER	N/A
120.806	RECEIVER	FAST_SENDER
123.216	FAST_SENDER	N/A
123.984	RECEIVER	FAST_SENDER
126.422	FAST_SENDER	N/A
127.160	RECEIVER	FAST_SENDER
129.584	FAST_SENDER	N/A
130.345	RECEIVER	FAST_SENDER
132.769	FAST_SENDER	N/A
133.560	RECEIVER	FAST_SENDER
135.965	FAST_SENDER	N/A
136.765	RECEIVER	FAST_SENDER
139.189	FAST_SENDER	N/A
139.960	RECEIVER	FAST_SENDER
142.373	FAST_SENDER	N/A
143.130	RECEIVER	FAST_SENDER
145.571	FAST_SENDER	N/A
146.322	RECEIVER	FAST_SENDER
148.736	FAST_SENDER	N/A
151.163	RECEIVER	FAST_SENDER
153.609	FAST_SENDER	N/A
154.383	RECEIVER	FAST_SENDER
156.833	FAST_SENDER	N/A
157.624	RECEIVER	FAST_SENDER
160.059	FAST_SENDER	N/A
160.835	RECEIVER	FAST_SENDER
163.243	FAST_SENDER	N/A
163.991	RECEIVER	FAST_SENDER
166.437	FAST_SENDER	N/A
167.207	RECEIVER	FAST_SENDER
169.615	FAST_SENDER	N/A
170.376	RECEIVER	FAST_SENDER
172.825	FAST_SENDER	N/A
173.626	RECEIVER	FAST_SENDER
176.072	FAST_SENDER	N/A
176.822	RECEIVER	FAST_SENDER
179.267	FAST_SENDER	N/A
180.014	RECEIVER	FAST_SENDER
182.435	FAST_SENDER	N/A
183.209	RECEIVER	FAST_SENDER
185.646	FAST_SENDER	N/A
186.420	RECEIVER	FAST_SENDER
188.836	FAST_SENDER	N/A
189.622	RECEIVER	FAST_SENDER
192.028	FAST_SENDER	N/A
192.788	RECEIVER	FAST_SENDER
195.220	FAST_SENDER	N/A
196.006	RECEIVER	FAST_SENDER
198.415	FAST_SENDER	N/A
199.140	RECEIVER	FAST_SENDER
201.547	FAST_SENDER	N/A
202.326	RECEIVER	FAST_SENDER
204.748	FAST_SENDER	N/A
205.533	RECEIVER	FAST_SENDER
207.941	FAST_SENDER	N/A
208.703	RECEIVER	FAST_SENDER
211.132	FAST_SENDER	N/A
211.934	RECEIVER	FAST_SENDER
214.367	FAST_SENDER	N/A
215.117	RECEIVER	FAST_SENDER
217.528	FAST_SENDER	N/A
218.275	RECEIVER	FAST_SENDER
220.680	FAST_SENDER	N/A
221.442	RECEIVER	FAST_SENDER
223.886	FAST_SENDER	N/A
224.646	RECEIVER	FAST_SENDER
227.072	FAST_SENDER	N/A
227.856	RECEIVER	FAST_SENDER
230.262	FAST_SENDER	N/A
230.997	RECEIVER	FAST_SENDER
233.414	FAST_SENDER	N/A
234.161	RECEIVER	FAST_SENDER
236.592	FAST_SENDER	N/A
237.351	RECEIVER	FAST_SENDER
239.751	FAST_SENDER	N/A
240.541	RECEIVER	FAST_SENDER
242.986	FAST_SENDER	N/A
243.784	RECEIVER	FAST_SENDER
246.197	FAST_SENDER	N/A
246.937	RECEIVER	FAST_SENDER
249.354	FAST_SENDER	N/A
250.132	RECEIVER	FAST_SENDER
252.532	FAST_SENDER	N/A
253.321	RECEIVER	FAST_SENDER
255.721	FAST_SENDER	N/A
256.502	RECEIVER	FAST_SENDER
258.943	FAST_SENDER	N/A
259.698	RECEIVER	FAST_SENDER
262.112	FAST_SENDER	N/A
262.871	RECEIVER	FAST_SENDER
265.295	FAST_SENDER	N/A
266.060	RECEIVER	FAST_SENDER
268.467	FAST_SENDER	N/A
269.227	RECEIVER	FAST_SENDER
271.647	FAST_SENDER	N/A
272.370	RECEIVER	FAST_SENDER
274.772	FAST_SENDER	N/A
275.496	RECEIVER	FAST_SENDER
277.915	FAST_SENDER	N/A
278.729	RECEIVER	FAST_SENDER
281.147	FAST_SENDER	N/A
281.906	RECEIVER	FAST_SENDER
284.314	FAST_SENDER	N/A
285.080	RECEIVER	FAST_SENDER
287.488	FAST_SENDER	N/A
288.225	RECEIVER	FAST_SENDER
292.112	FAST_SENDER	N/A
292.864	RECEIVER	FAST_SENDER
295.297	FAST_SENDER	N/A
296.100	RECEIVER	FAST_SENDER
298.527	FAST_SENDER	N/A
300.990	RECEIVER	FAST_SENDER
303.396	FAST_SENDER	N/A
304.145	RECEIVER	FAST_SENDER
306.584	FAST_SENDER	N/A
307.328	RECEIVER	FAST_SENDER
309.763	FAST_SENDER	N/A
310.528	RECEIVER	FAST_SENDER
312.930	FAST_SENDER	N/A
313.657	RECEIVER	FAST_SENDER
316.097	FAST_SENDER	N/A
316.873	RECEIVER	FAST_SENDER
319.299	FAST_SENDER	N/A
320.102	RECEIVER	FAST_SENDER
322.536	FAST_SENDER	N/A
323.328	RECEIVER	FAST_SENDER
325.760	FAST_SENDER	N/A
326.503	RECEIVER	FAST_SENDER
330.375	FAST_SENDER	N/A
331.148	RECEIVER	FAST_SENDER
333.564	FAST_SENDER	N/A
334.319	RECEIVER	FAST_SENDER
336.735	FAST_SENDER	N/A
337.495	RECEIVER	FAST_SENDER
339.915	FAST_SENDER	N/A
340.649	RECEIVER	FAST_SENDER
343.068	FAST_SENDER	N/A
343.870	RECEIVER	FAST_SENDER
346.313	FAST_SENDER	N/A
347.093	RECEIVER	FAST_SENDER
349.513	FAST_SENDER	N/A
350.281	RECEIVER	FAST_SENDER
352.723	FAST_SENDER	N/A
353.476	RECEIVER	FAST_SENDER
355.907	FAST_SENDER	N/A
356.701	RECEIVER	FAST_SENDER
359.112	FAST_SENDER	N/A
361.514	RECEIVER	FAST_SENDER
363.953	FAST_SENDER	N/A
364.736	RECEIVER	FAST_SENDER
367.173	FAST_SENDER	N/A
367.977	RECEIVER	FAST_SENDER
370.421	FAST_SENDER	N/A
371.149	RECEIVER	FAST_SENDER
373.554	FAST_SENDER	N/A
374.292	RECEIVER	FAST_SENDER
376.709	FAST_SENDER	N/A
377.483	RECEIVER	FAST_SENDER
379.913	FAST_SENDER	N/A
380.639	RECEIVER	FAST_SENDER
383.073	FAST_SENDER	N/A
383.856	RECEIVER	FAST_SENDER
386.258	FAST_SENDER	N/A
386.995	RECEIVER	FAST_SENDER
389.400	FAST_SENDER	N/A
390.147	RECEIVER	FAST_SENDER
392.575	FAST_SENDER	N/A
393.347	RECEIVER	FAST_SENDER
395.782	FAST_SENDER	N/A
396.585	RECEIVER	FAST_SENDER
399.022	FAST_SENDER	N/A
399.783	RECEIVER	FAST_SENDER
402.220	FAST_SENDER	N/A
402.965	RECEIVER	FAST_SENDER
405.369	FAST_SENDER	N/A
407.695	RECEIVER	FAST_SENDER
408.210	SLOW_SENDER1	N/A
408.996	RECEIVER	SLOW_SENDER1
410.130	FAST_SENDER	N/A
410.898	RECEIVER	FAST_SENDER
411.407	SLOW_SENDER1	N/A
412.143	RECEIVER	SLOW_SENDER1
413.338	FAST_SENDER	N/A
414.086	RECEIVER	FAST_SENDER
414.566	SLOW_SENDER1	N/A
415.335	RECEIVER	SLOW_SENDER1
416.509	FAST_SENDER	N/A
417.269	RECEIVER	FAST_SENDER
417.758	SLOW_SENDER1	N/A
418.517	RECEIVER	SLOW_SENDER1
419.669	FAST_SENDER	N/A
420.399	RECEIVER	FAST_SENDER
420.967	SLOW_SENDER1	N/A
421.719	RECEIVER	SLOW_SENDER1
422.825	FAST_SENDER	N/A
423.609	RECEIVER	FAST_SENDER
426.046	FAST_SENDER	N/A
427.160	SLOW_SENDER1	N/A
427.965	RECEIVER	SLOW_SENDER1
429.946	RECEIVER	FAST_SENDER
432.349	FAST_SENDER	N/A
433.099	RECEIVER	FAST_SENDER
433.390	SLOW_SENDER1	N/A
434.167	RECEIVER	SLOW_SENDER1
435.508	FAST_SENDER	N/A
436.270	RECEIVER	FAST_SENDER
438.713	FAST_SENDER	N/A
439.436	RECEIVER	FAST_SENDER
439.572	SLOW_SENDER1	N/A
440.366	RECEIVER	SLOW_SENDER1
441.879	FAST_SENDER	N/A
442.630	RECEIVER	FAST_SENDER
445.072	FAST_SENDER	N/A
445.777	SLOW_SENDER1	N/A
446.511	RECEIVER	SLOW_SENDER1
447.356	RECEIVER	FAST_SENDER
449.772	FAST_SENDER	N/A
450.528	RECEIVER	FAST_SENDER
451.931	SLOW_SENDER1	N/A
452.661	RECEIVER	SLOW_SENDER1
452.940	FAST_SENDER	N/A
453.669	RECEIVER	FAST_SENDER
456.070	FAST_SENDER	N/A
456.844	RECEIVER	FAST_SENDER
458.101	SLOW_SENDER1	N/A
458.854	RECEIVER	SLOW_SENDER1
459.244	FAST_SENDER	N/A
460.003	RECEIVER	FAST_SENDER
462.418	FAST_SENDER	N/A
463.204	RECEIVER	FAST_SENDER
465.650	FAST_SENDER	N/A
466.286	SLOW_SENDER1	N/A
466.447	RECEIVER	FAST_SENDER
468.821	RECEIVER	SLOW_SENDER1
468.851	FAST_SENDER	N/A
469.563	RECEIVER	FAST_SENDER
471.986	FAST_SENDER	N/A
472.756	RECEIVER	FAST_SENDER
475.201	FAST_SENDER	N/A
475.998	RECEIVER	FAST_SENDER
476.266	SLOW_SENDER1	N/A
477.054	RECEIVER	SLOW_SENDER1
478.428	FAST_SENDER	N/A
484.495	SLOW_SENDER1	N/A
486.129	FAST_SENDER	N/A
495.024	FAST_SENDER	N/A
498.144	SLOW_SENDER1	N/A
503.289	FAST_SENDER	N/A
510.498	FAST_SENDER	N/A
517.752	FAST_SENDER	N/A
525.056	FAST_SENDER	N/A
532.551	FAST_SENDER	N/A
540.672	FAST_SENDER	N/A
548.312	FAST_SENDER	N/A
556.235	FAST_SENDER	N/A
563.953	FAST_SENDER	N/A
571.392	FAST_SENDER	N/A
578.780	FAST_SENDER	N/A
586.381	FAST_SENDER	N/A
594.410	FAST_SENDER	N/A
601.906	FAST_SENDER	N/A
609.005	FAST_SENDER	N/A
616.184	FAST_SENDER	N/A
623.997	FAST_SENDER	N/A
631.220	FAST_SENDER	N/A
638.636	FAST_SENDER	N/A
646.226	FAST_SENDER	N/A
654.040	FAST_SENDER	N/A
661.462	FAST_SENDER	N/A
669.557	FAST_SENDER	N/A
676.534	FAST_SENDER	N/A
683.756	FAST_SENDER	N/A
691.334	FAST_SENDER	N/A
698.440	FAST_SENDER	N/A
706.056	FAST_SENDER	N/A
714.026	FAST_SENDER	N/A
721.465	FAST_SENDER	N/A
728.659	FAST_SENDER	N/A
736.062	FAST_SENDER	N/A
743.573	FAST_SENDER	N/A
751.686	FAST_SENDER	N/A
759.078	FAST_SENDER	N/A
766.505	FAST_SENDER	N/A
774.196	FAST_SENDER	N/A
781.953	FAST_SENDER	N/A
782.693	RECEIVER	FAST_SENDER
785.120	FAST_SENDER	N/A
785.872	RECEIVER	FAST_SENDER
788.291	FAST_SENDER	N/A
789.023	RECEIVER	FAST_SENDER
791.432	FAST_SENDER	N/A
792.181	RECEIVER	FAST_SENDER
794.588	FAST_SENDER	N/A
795.337	RECEIVER	FAST_SENDER
797.741	FAST_SENDER	N/A
798.528	RECEIVER	FAST_SENDER
800.932	FAST_SENDER	N/A
801.717	RECEIVER	FAST_SENDER
802.810	SLOW_SENDER1	N/A
803.554	RECEIVER	SLOW_SENDER1
804.159	FAST_SENDER	N/A
804.934	RECEIVER	FAST_SENDER
805.998	SLOW_SENDER1	N/A
806.758	RECEIVER	SLOW_SENDER1
807.334	FAST_SENDER	N/A
808.068	RECEIVER	FAST_SENDER
809.163	SLOW_SENDER1	N/A
809.902	RECEIVER	SLOW_SENDER1
810.496	FAST_SENDER	N/A
811.241	RECEIVER	FAST_SENDER
812.329	SLOW_SENDER1	N/A
813.084	RECEIVER	SLOW_SENDER1
813.691	FAST_SENDER	N/A
814.418	RECEIVER	FAST_SENDER
815.517	SLOW_SENDER1	N/A
819.784	RECEIVER	SLOW_SENDER1
822.289	FAST_SENDER	N/A
824.289	FAST_SENDER	N/A
825.231	SLOW_SENDER1	N/A
825.985	RECEIVER	SLOW_SENDER1
826.289	FAST_SENDER	N/A
828.289	FAST_SENDER	N/A
830.289	FAST_SENDER	N/A
831.430	SLOW_SENDER1	N/A
832.169	RECEIVER	SLOW_SENDER1
832.289	FAST_SENDER	N/A
834.289	FAST_SENDER	N/A
836.289	FAST_SENDER	N/A
837.075	RECEIVER	FAST_SENDER
837.594	SLOW_SENDER1	N/A
838.339	RECEIVER	SLOW_SENDER1
839.483	FAST_SENDER	N/A
841.325	RECEIVER	FAST_SENDER
843.729	FAST_SENDER	N/A
844.501	RECEIVER	FAST_SENDER
846.915	FAST_SENDER	N/A
847.494	SLOW_SENDER1	N/A
847.688	RECEIVER	FAST_SENDER
850.112	FAST_SENDER	N/A
851.353	RECEIVER	SLOW_SENDER1
852.112	FAST_SENDER	N/A
854.112	FAST_SENDER	N/A
856.112	FAST_SENDER	N/A
858.112	FAST_SENDER	N/A
858.771	SLOW_SENDER1	N/A
859.505	RECEIVER	SLOW_SENDER1
860.112	FAST_SENDER	N/A
862.112	FAST_SENDER	N/A
864.112	FAST_SENDER	N/A
864.853	RECEIVER	FAST_SENDER
866.935	SLOW_SENDER1	N/A
867.275	FAST_SENDER	N/A
869.537	RECEIVER	SLOW_SENDER1
871.537	RECEIVER	FAST_SENDER
873.986	FAST_SENDER	N/A
874.739	RECEIVER	FAST_SENDER
876.986	SLOW_SENDER1	N/A
877.169	FAST_SENDER	N/A
877.764	RECEIVER	SLOW_SENDER1
879.831	RECEIVER	FAST_SENDER
882.247	FAST_SENDER	N/A
883.012	RECEIVER	FAST_SENDER
885.192	SLOW_SENDER1	N/A
885.454	FAST_SENDER	N/A
885.949	RECEIVER	SLOW_SENDER1
887.973	RECEIVER	FAST_SENDER
890.395	FAST_SENDER	N/A
891.169	RECEIVER	FAST_SENDER
893.350	SLOW_SENDER1	N/A
893.594	FAST_SENDER	N/A
894.130	RECEIVER	SLOW_SENDER1
895.792	RECEIVER	FAST_SENDER
898.202	FAST_SENDER	N/A
898.979	RECEIVER	FAST_SENDER
903.173	FAST_SENDER	N/A
903.942	RECEIVER	FAST_SENDER
906.375	FAST_SENDER	N/A
907.112	RECEIVER	FAST_SENDER
909.533	FAST_SENDER	N/A
910.347	RECEIVER	FAST_SENDER
912.773	FAST_SENDER	N/A
913.491	RECEIVER	FAST_SENDER
915.921	FAST_SENDER	N/A
916.703	RECEIVER	FAST_SENDER
919.146	FAST_SENDER	N/A
919.928	RECEIVER	FAST_SENDER
922.361	FAST_SENDER	N/A
923.146	RECEIVER	FAST_SENDER
925.579	FAST_SENDER	N/A
926.326	RECEIVER	FAST_SENDER
928.733	FAST_SENDER	N/A
929.488	RECEIVER	FAST_SENDER
931.889	FAST_SENDER	N/A
932.647	RECEIVER	FAST_SENDER
935.097	FAST_SENDER	N/A
935.837	RECEIVER	FAST_SENDER
938.256	FAST_SENDER	N/A
938.994	RECEIVER	FAST_SENDER
941.402	FAST_SENDER	N/A
942.129	RECEIVER	FAST_SENDER
944.540	FAST_SENDER	N/A
945.333	RECEIVER	FAST_SENDER
947.746	FAST_SENDER	N/A
948.496	RECEIVER	FAST_SENDER
950.907	FAST_SENDER	N/A
951.696	RECEIVER	FAST_SENDER
954.134	FAST_SENDER	N/A
954.937	RECEIVER	FAST_SENDER
957.363	FAST_SENDER	N/A
958.145	RECEIVER	FAST_SENDER
960.560	FAST_SENDER	N/A
961.328	RECEIVER	FAST_SENDER
963.775	FAST_SENDER	N/A
964.557	RECEIVER	FAST_SENDER
966.966	FAST_SENDER	N/A
969.589	RECEIVER	FAST_SENDER
972.027	FAST_SENDER	N/A
974.181	RECEIVER	FAST_SENDER
976.631	FAST_SENDER	N/A
977.387	RECEIVER	FAST_SENDER
979.835	FAST_SENDER	N/A
980.651	RECEIVER	FAST_SENDER
983.056	FAST_SENDER	N/A
983.821	RECEIVER	FAST_SENDER
986.221	FAST_SENDER	N/A
986.975	RECEIVER	FAST_SENDER
989.390	FAST_SENDER	N/A
990.139	RECEIVER	FAST_SENDER
992.542	FAST_SENDER	N/A
993.278	RECEIVER	FAST_SENDER
995.728	FAST_SENDER	N/A
996.486	RECEIVER	FAST_SENDER
998.898	FAST_SENDER	N/A
999.695	RECEIVER	FAST_SENDER
1002.119	FAST_SENDER	N/A
1002.866	RECEIVER	FAST_SENDER
1005.297	FAST_SENDER	N/A
1006.036	RECEIVER	FAST_SENDER
1008.448	FAST_SENDER	N/A
1009.208	RECEIVER	FAST_SENDER
1011.629	FAST_SENDER	N/A
1012.428	RECEIVER	FAST_SENDER
1014.846	FAST_SENDER	N/A
1015.626	RECEIVER	FAST_SENDER
1018.049	FAST_SENDER	N/A
1018.823	RECEIVER	FAST_SENDER
1021.223	FAST_SENDER	N/A
1021.986	RECEIVER	FAST_SENDER
1026.132	FAST_SENDER	N/A
1026.883	RECEIVER	FAST_SENDER
1029.327	FAST_SENDER	N/A
1030.091	RECEIVER	FAST_SENDER
1032.504	FAST_SENDER	N/A
1033.256	RECEIVER	FAST_SENDER
1035.686	FAST_SENDER	N/A
1036.399	RECEIVER	FAST_SENDER
1038.824	FAST_SENDER	N/A
1039.637	RECEIVER	FAST_SENDER
1042.043	FAST_SENDER	N/A
1042.778	RECEIVER	FAST_SENDER
1045.221	FAST_SENDER	N/A
1045.955	RECEIVER	FAST_SENDER
1048.384	FAST_SENDER	N/A
1049.156	RECEIVER	FAST_SENDER
1051.602	FAST_SENDER	N/A
1052.360	RECEIVER	FAST_SENDER
1054.808	FAST_SENDER	N/A
1055.594	RECEIVER	FAST_SENDER
1058.029	FAST_SENDER	N/A
1058.797	RECEIVER	FAST_SENDER
1061.234	FAST_SENDER	N/A
1062.049	RECEIVER	FAST_SENDER
1064.450	FAST_SENDER	N/A
1065.255	RECEIVER	FAST_SENDER
1067.678	FAST_SENDER	N/A
1068.454	RECEIVER	FAST_SENDER
1070.895	FAST_SENDER	N/A
1071.711	RECEIVER	FAST_SENDER
1074.157	FAST_SENDER	N/A
1074.943	RECEIVER	FAST_SENDER
1079.119	FAST_SENDER	N/A
1079.908	RECEIVER	FAST_SENDER
1082.338	FAST_SENDER	N/A
1083.105	RECEIVER	FAST_SENDER
1085.532	FAST_SENDER	N/A
1086.299	RECEIVER	FAST_SENDER
1088.728	FAST_SENDER	N/A
1089.490	RECEIVER	FAST_SENDER
1091.934	FAST_SENDER	N/A
1094.343	RECEIVER	FAST_SENDER
1096.756	FAST_SENDER	N/A
1097.491	RECEIVER	FAST_SENDER
1099.914	FAST_SENDER	N/A
1100.724	RECEIVER	FAST_SENDER
1103.167	FAST_SENDER	N/A
1103.970	RECEIVER	FAST_SENDER
1106.373	FAST_SENDER	N/A
1107.091	RECEIVER	FAST_SENDER
1109.513	FAST_SENDER	N/A
1110.314	RECEIVER	FAST_SENDER
1112.743	FAST_SENDER	N/A
1113.489	RECEIVER	FAST_SENDER
1115.921	FAST_SENDER	N/A
1116.665	RECEIVER	FAST_SENDER
1119.077	FAST_SENDER	N/A
1119.882	RECEIVER	FAST_SENDER
1122.295	FAST_SENDER	N/A
1123.068	RECEIVER	FAST_SENDER
1125.481	FAST_SENDER	N/A
1126.244	RECEIVER	FAST_SENDER
1128.681	FAST_SENDER	N/A
1129.440	RECEIVER	FAST_SENDER
1131.880	FAST_SENDER	N/A
1132.631	RECEIVER	FAST_SENDER
1135.041	FAST_SENDER	N/A
1135.814	RECEIVER	FAST_SENDER
1138.260	FAST_SENDER	N/A
1139.019	RECEIVER	FAST_SENDER
1141.448	FAST_SENDER	N/A
1142.205	RECEIVER	FAST_SENDER
1144.618	FAST_SENDER	N/A
1145.384	RECEIVER	FAST_SENDER
1147.833	FAST_SENDER	N/A
1150.386	RECEIVER	FAST_SENDER
1152.799	FAST_SENDER	N/A
1153.589	RECEIVER	FAST_SENDER
1156.012	FAST_SENDER	N/A
1156.766	RECEIVER	FAST_SENDER
1159.206	FAST_SENDER	N/A
1161.454	RECEIVER	FAST_SENDER
1166.818	FAST_SENDER	N/A
1167.563	RECEIVER	FAST_SENDER
1170.002	FAST_SENDER	N/A
1173.210	FAST_SENDER	N/A
1180.874	FAST_SENDER	N/A
1188.035	FAST_SENDER	N/A
1196.040	FAST_SENDER	N/A
1197.120	SLOW_SENDER1	N/A
1204.565	FAST_SENDER	N/A
1209.431	SLOW_SENDER1	N/A
1212.679	FAST_SENDER	N/A
1214.679	FAST_SENDER	N/A
1216.679	FAST_SENDER	N/A
1218.679	FAST_SENDER	N/A
1220.679	FAST_SENDER	N/A
1222.455	SLOW_SENDER1	N/A
1222.679	FAST_SENDER	N/A
1224.679	FAST_SENDER	N/A
1226.679	FAST_SENDER	N/A
1228.679	FAST_SENDER	N/A
1230.679	FAST_SENDER	N/A
1232.679	FAST_SENDER	N/A
1234.679	FAST_SENDER	N/A
1235.303	SLOW_SENDER1	N/A
1236.679	FAST_SENDER	N/A
1238.679	FAST_SENDER	N/A
1240.679	FAST_SENDER	N/A
1242.679	FAST_SENDER	N/A
1244.679	FAST_SENDER	N/A
1246.679	FAST_SENDER	N/A
1248.679	FAST_SENDER	N/A
1250.679	FAST_SENDER	N/A
1252.679	FAST_SENDER	N/A
1260.722	FAST_SENDER	N/A
1268.457	FAST_SENDER	N/A
1275.673	FAST_SENDER	N/A
1283.294	FAST_SENDER	N/A
1290.458	FAST_SENDER	N/A
1297.599	FAST_SENDER	N/A
1305.295	FAST_SENDER	N/A
1312.280	FAST_SENDER	N/A
1319.887	FAST_SENDER	N/A
1327.572	FAST_SENDER	N/A
1334.665	FAST_SENDER	N/A
1342.270	FAST_SENDER	N/A
1349.782	FAST_SENDER	N/A
1357.213	FAST_SENDER	N/A
1364.399	FAST_SENDER	N/A
1372.379	FAST_SENDER	N/A
1380.177	FAST_SENDER	N/A
1387.351	FAST_SENDER	N/A
1394.656	FAST_SENDER	N/A
1402.049	FAST_SENDER	N/A
1409.776	FAST_SENDER	N/A
1417.605	FAST_SENDER	N/A
1425.632	FAST_SENDER	N/A
1433.186	FAST_SENDER	N/A
1440.593	FAST_SENDER	N/A
1448.342	FAST_SENDER	N/A
1456.168	FAST_SENDER	N/A
1464.165	FAST_SENDER	N/A
1471.527	FAST_SENDER	N/A
1473.914	RECEIVER	FAST_SENDER
1476.330	FAST_SENDER	N/A
1477.059	RECEIVER	FAST_SENDER
1479.479	FAST_SENDER	N/A
1480.264	RECEIVER	FAST_SENDER
1482.695	FAST_SENDER	N/A
1483.433	RECEIVER	FAST_SENDER
1485.852	FAST_SENDER	N/A
1486.573	RECEIVER	FAST_SENDER
1488.993	FAST_SENDER	N/A
1489.756	RECEIVER	FAST_SENDER
1492.193	FAST_SENDER	N/A
1492.961	RECEIVER	FAST_SENDER
1495.408	FAST_SENDER	N/A
1496.160	RECEIVER	FAST_SENDER
1498.585	FAST_SENDER	N/A
1499.314	RECEIVER	FAST_SENDER
1501.740	FAST_SENDER	N/A
1502.515	RECEIVER	FAST_SENDER
1504.939	FAST_SENDER	N/A
1505.718	RECEIVER	FAST_SENDER
1508.136	FAST_SENDER	N/A
1508.930	RECEIVER	FAST_SENDER
1511.338	FAST_SENDER	N/A
1512.115	RECEIVER	FAST_SENDER
1514.564	FAST_SENDER	N/A
1515.349	RECEIVER	FAST_SENDER
1517.749	FAST_SENDER	N/A
1518.498	RECEIVER	FAST_SENDER
1520.904	FAST_SENDER	N/A
1521.634	RECEIVER	FAST_SENDER
1524.047	FAST_SENDER	N/A
1524.773	RECEIVER	FAST_SENDER
1527.219	FAST_SENDER	N/A
1527.961	RECEIVER	FAST_SENDER
1530.376	FAST_SENDER	N/A
1531.116	RECEIVER	FAST_SENDER
1533.527	FAST_SENDER	N/A
1534.260	RECEIVER	FAST_SENDER
1538.398	FAST_SENDER	N/A
1539.162	RECEIVER	FAST_SENDER
1541.585	FAST_SENDER	N/A
1542.386	RECEIVER	FAST_SENDER
1542.910	SLOW_SENDER1	N/A
1543.660	RECEIVER	SLOW_SENDER1
1544.823	FAST_SENDER	N/A
1545.555	RECEIVER	FAST_SENDER
1546.092	SLOW_SENDER1	N/A
1546.836	RECEIVER	SLOW_SENDER1
1547.966	FAST_SENDER	N/A
1548.700	RECEIVER	FAST_SENDER
1549.249	SLOW_SENDER1	N/A
1551.126	FAST_SENDER	N/A
1551.503	RECEIVER	SLOW_SENDER1
1555.241	RECEIVER	FAST_SENDER
1557.661	FAST_SENDER	N/A
1558.435	RECEIVER	FAST_SENDER
1558.735	SLOW_SENDER1	N/A
1559.484	RECEIVER	SLOW_SENDER1
1560.871	FAST_SENDER	N/A
1561.652	RECEIVER	FAST_SENDER
1564.088	FAST_SENDER	N/A
1564.834	RECEIVER	FAST_SENDER
1564.934	SLOW_SENDER1	N/A
1565.738	RECEIVER	SLOW_SENDER1
1567.252	FAST_SENDER	N/A
1568.017	RECEIVER	FAST_SENDER
1570.441	FAST_SENDER	N/A
1571.165	SLOW_SENDER1	N/A
1571.231	RECEIVER	FAST_SENDER
1571.885	RECEIVER	SLOW_SENDER1
1573.659	FAST_SENDER	N/A
1574.402	RECEIVER	FAST_SENDER
1576.828	FAST_SENDER	N/A
1577.288	SLOW_SENDER1	N/A
1577.580	RECEIVER	FAST_SENDER
1581.552	RECEIVER	SLOW_SENDER1
1582.004	FAST_SENDER	N/A
1584.004	FAST_SENDER	N/A
1586.004	FAST_SENDER	N/A
1588.004	FAST_SENDER	N/A
1589.002	SLOW_SENDER1	N/A
1589.721	RECEIVER	SLOW_SENDER1
1590.004	FAST_SENDER	N/A
1592.004	FAST_SENDER	N/A
1594.004	FAST_SENDER	N/A
1596.004	FAST_SENDER	N/A
1597.155	SLOW_SENDER1	N/A
1597.900	RECEIVER	SLOW_SENDER1
1599.803	RECEIVER	FAST_SENDER
1602.248	FAST_SENDER	N/A
1603.025	RECEIVER	FAST_SENDER
1605.321	SLOW_SENDER1	N/A
1605.460	FAST_SENDER	N/A
1606.127	RECEIVER	SLOW_SENDER1
1608.470	RECEIVER	FAST_SENDER
1610.870	FAST_SENDER	N/A
1611.629	RECEIVER	FAST_SENDER
1613.545	SLOW_SENDER1	N/A
1614.048	FAST_SENDER	N/A
1614.276	RECEIVER	SLOW_SENDER1
1616.579	RECEIVER	FAST_SENDER
1619.010	FAST_SENDER	N/A
1619.808	RECEIVER	FAST_SENDER
1621.707	SLOW_SENDER1	N/A
1622.252	FAST_SENDER	N/A
1622.438	RECEIVER	SLOW_SENDER1
1624.532	RECEIVER	FAST_SENDER
1628.460	FAST_SENDER	N/A
1629.224	RECEIVER	FAST_SENDER
1629.861	SLOW_SENDER1	N/A
1630.619	RECEIVER	SLOW_SENDER1
1631.648	FAST_SENDER	N/A
1632.412	RECEIVER	FAST_SENDER
1634.830	FAST_SENDER	N/A
1635.629	RECEIVER	FAST_SENDER
1638.045	FAST_SENDER	N/A
1638.045	SLOW_SENDER1	N/A
1638.822	RECEIVER	FAST_SENDER
1642.804	RECEIVER	SLOW_SENDER1
1643.159	FAST_SENDER	N/A
1645.159	FAST_SENDER	N/A
1647.159	FAST_SENDER	N/A
1649.159	FAST_SENDER	N/A
1651.159	FAST_SENDER	N/A
1653.159	FAST_SENDER	N/A
1655.159	FAST_SENDER	N/A
1657.159	FAST_SENDER	N/A
1657.912	RECEIVER	FAST_SENDER
1660.328	FAST_SENDER	N/A
1661.117	RECEIVER	FAST_SENDER
1663.521	FAST_SENDER	N/A
1664.296	RECEIVER	FAST_SENDER
1666.734	FAST_SENDER	N/A
1667.497	RECEIVER	FAST_SENDER
1669.915	FAST_SENDER	N/A
1670.666	RECEIVER	FAST_SENDER
1673.106	FAST_SENDER	N/A
1673.836	RECEIVER	FAST_SENDER
1676.248	FAST_SENDER	N/A
1677.004	RECEIVER	FAST_SENDER
1679.405	FAST_SENDER	N/A
1680.163	RECEIVER	FAST_SENDER
1682.604	FAST_SENDER	N/A
1683.360	RECEIVER	FAST_SENDER
1685.776	FAST_SENDER	N/A
1686.579	RECEIVER	FAST_SENDER
1689.019	FAST_SENDER	N/A
1689.747	RECEIVER	FAST_SENDER
1692.152	FAST_SENDER	N/A
1692.912	RECEIVER	FAST_SENDER
1695.361	FAST_SENDER	N/A
1696.164	RECEIVER	FAST_SENDER
1698.567	FAST_SENDER	N/A
1699.312	RECEIVER	FAST_SENDER
1701.761	FAST_SENDER	N/A
1702.544	RECEIVER	FAST_SENDER
1704.976	FAST_SENDER	N/A
1705.758	RECEIVER	FAST_SENDER
1708.205	FAST_SENDER	N/A
1710.433	RECEIVER	FAST_SENDER
1712.869	FAST_SENDER	N/A
1713.640	RECEIVER	FAST_SENDER
1716.060	FAST_SENDER	N/A
1716.792	RECEIVER	FAST_SENDER
1719.231	FAST_SENDER	N/A
1720.021	RECEIVER	FAST_SENDER
1722.466	FAST_SENDER	N/A
1723.218	RECEIVER	FAST_SENDER
1725.646	FAST_SENDER	N/A
1726.375	RECEIVER	FAST_SENDER
1728.800	FAST_SENDER	N/A
1729.567	RECEIVER	FAST_SENDER
1731.993	FAST_SENDER	N/A
1732.756	RECEIVER	FAST_SENDER
1735.181	FAST_SENDER	N/A
1735.952	RECEIVER	FAST_SENDER
1738.384	FAST_SENDER	N/A
1739.171	RECEIVER	FAST_SENDER
1741.587	FAST_SENDER	N/A
1742.359	RECEIVER	FAST_SENDER
1744.774	FAST_SENDER	N/A
1745.544	RECEIVER	FAST_SENDER
1747.973	FAST_SENDER	N/A
1748.744	RECEIVER	FAST_SENDER
1751.190	FAST_SENDER	N/A
1751.993	RECEIVER	FAST_SENDER
1754.432	FAST_SENDER	N/A
1755.250	RECEIVER	FAST_SENDER
1757.696	FAST_SENDER	N/A
1758.461	RECEIVER	FAST_SENDER
1760.909	FAST_SENDER	N/A
1761.698	RECEIVER	FAST_SENDER
1764.106	FAST_SENDER	N/A
1764.887	RECEIVER	FAST_SENDER
1767.324	FAST_SENDER	N/A
1768.140	RECEIVER	FAST_SENDER
1771.975	FAST_SENDER	N/A
1772.758	RECEIVER	FAST_SENDER
1775.165	FAST_SENDER	N/A
1775.953	RECEIVER	FAST_SENDER
1779.867	FAST_SENDER	N/A
1780.613	RECEIVER	FAST_SENDER
1783.044	FAST_SENDER	N/A
1785.155	RECEIVER	FAST_SENDER
1787.575	FAST_SENDER	N/A
1788.360	RECEIVER	FAST_SENDER
1790.776	FAST_SENDER	N/A
1791.528	RECEIVER	FAST_SENDER
1793.959	FAST_SENDER	N/A
1794.712	RECEIVER	FAST_SENDER
1797.115	FAST_SENDER	N/A
1797.886	RECEIVER	FAST_SENDER
1800.295	FAST_SENDER	N/A
1801.018	RECEIVER	FAST_SENDER
1803.440	FAST_SENDER	N/A
1804.171	RECEIVER	FAST_SENDER
1806.585	FAST_SENDER	N/A
1807.371	RECEIVER	FAST_SENDER
1809.777	FAST_SENDER	N/A
1810.548	RECEIVER	FAST_SENDER
1812.977	FAST_SENDER	N/A
1813.778	RECEIVER	FAST_SENDER
1816.198	FAST_SENDER	N/A
1816.978	RECEIVER	FAST_SENDER
1819.422	FAST_SENDER	N/A
1821.817	RECEIVER	FAST_SENDER
1824.250	FAST_SENDER	N/A
1825.007	RECEIVER	FAST_SENDER
1828.773	FAST_SENDER	N/A
1829.552	RECEIVER	FAST_SENDER
1831.952	FAST_SENDER	N/A
1832.734	RECEIVER	FAST_SENDER
1835.147	FAST_SENDER	N/A
1837.668	RECEIVER	FAST_SENDER
1840.076	FAST_SENDER	N/A
1840.811	RECEIVER	FAST_SENDER
1844.566	FAST_SENDER	N/A
1846.995	RECEIVER	FAST_SENDER
1849.414	FAST_SENDER	N/A
1850.196	RECEIVER	FAST_SENDER
1852.645	FAST_SENDER	N/A
1853.390	RECEIVER	FAST_SENDER
1855.809	FAST_SENDER	N/A
1856.584	RECEIVER	FAST_SENDER
1859.033	FAST_SENDER	N/A
1861.344	RECEIVER	FAST_SENDER
1863.749	FAST_SENDER	N/A
1871.642	FAST_SENDER	N/A
1879.206	FAST_SENDER	N/A
1886.568	FAST_SENDER	N/A
1894.392	FAST_SENDER	N/A
1902.137	FAST_SENDER	N/A
1910.090	FAST_SENDER	N/A
1917.593	FAST_SENDER	N/A
1925.075	FAST_SENDER	N/A
1932.646	FAST_SENDER	N/A
1940.356	FAST_SENDER	N/A
1945.720	SLOW_SENDER1	N/A
1947.522	FAST_SENDER	N/A
1953.821	SLOW_SENDER1	N/A
1955.719	FAST_SENDER	N/A
1963.763	FAST_SENDER	N/A
1965.763	FAST_SENDER	N/A
1966.459	SLOW_SENDER1	N/A
1967.763	FAST_SENDER	N/A
1969.763	FAST_SENDER	N/A
1971.763	FAST_SENDER	N/A
1973.763	FAST_SENDER	N/A
1975.763	FAST_SENDER	N/A
1977.763	FAST_SENDER	N/A
1978.933	SLOW_SENDER1	N/A
1979.763	FAST_SENDER	N/A
1981.763	FAST_SENDER	N/A
1983.763	FAST_SENDER	N/A
1985.763	FAST_SENDER	N/A
1987.763	FAST_SENDER	N/A
1989.763	FAST_SENDER	N/A
1991.763	FAST_SENDER	N/A
1993.763	FAST_SENDER	N/A
1995.763	FAST_SENDER	N/A
2002.976	FAST_SENDER	N/A
2010.727	FAST_SENDER	N/A
2018.248	FAST_SENDER	N/A
2025.663	FAST_SENDER	N/A
2033.137	FAST_SENDER	N/A
2041.304	FAST_SENDER	N/A
2048.701	FAST_SENDER	N/A
2056.424	FAST_SENDER	N/A
2064.133	FAST_SENDER	N/A
2071.611	FAST_SENDER	N/A
2079.075	FAST_SENDER	N/A
2086.679	FAST_SENDER	N/A
2094.408	FAST_SENDER	N/A
2101.983	FAST_SENDER	N/A
2109.295	FAST_SENDER	N/A
2116.835	FAST_SENDER	N/A
2124.550	FAST_SENDER	N/A
2131.663	FAST_SENDER	N/A
2139.622	FAST_SENDER	N/A
2147.537	FAST_SENDER	N/A
2154.971	FAST_SENDER	N/A
2162.398	FAST_SENDER	N/A
2166.171	RECEIVER	FAST_SENDER
2168.572	FAST_SENDER	N/A
2169.367	RECEIVER	FAST_SENDER
2171.793	FAST_SENDER	N/A
2172.582	RECEIVER	FAST_SENDER
2175.023	FAST_SENDER	N/A
2175.810	RECEIVER	FAST_SENDER
2178.247	FAST_SENDER	N/A
2178.980	RECEIVER	FAST_SENDER
2181.421	FAST_SENDER	N/A
2182.171	RECEIVER	FAST_SENDER
2184.598	FAST_SENDER	N/A
2185.370	RECEIVER	FAST_SENDER
2187.775	FAST_SENDER	N/A
2188.504	RECEIVER	FAST_SENDER
2190.948	FAST_SENDER	N/A
2191.723	RECEIVER	FAST_SENDER
2194.123	FAST_SENDER	N/A
2194.916	RECEIVER	FAST_SENDER
2197.340	FAST_SENDER	N/A
2198.061	RECEIVER	FAST_SENDER
2200.501	FAST_SENDER	N/A
2201.305	RECEIVER	FAST_SENDER
2203.718	FAST_SENDER	N/A
2204.502	RECEIVER	FAST_SENDER
2206.902	FAST_SENDER	N/A
2207.672	RECEIVER	FAST_SENDER
2210.089	FAST_SENDER	N/A
2210.822	RECEIVER	FAST_SENDER
2213.264	FAST_SENDER	N/A
2214.042	RECEIVER	FAST_SENDER
2216.448	FAST_SENDER	N/A
2217.213	RECEIVER	FAST_SENDER
2219.646	FAST_SENDER	N/A
2220.388	RECEIVER	FAST_SENDER
2222.817	FAST_SENDER	N/A
2223.587	RECEIVER	FAST_SENDER
2226.001	FAST_SENDER	N/A
2226.771	RECEIVER	FAST_SENDER
2229.173	FAST_SENDER	N/A
2229.907	RECEIVER	FAST_SENDER
2232.353	FAST_SENDER	N/A
2233.131	RECEIVER	FAST_SENDER
2235.573	FAST_SENDER	N/A
2236.349	RECEIVER	FAST_SENDER
2238.765	FAST_SENDER	N/A
2239.557	RECEIVER	FAST_SENDER
2241.984	FAST_SENDER	N/A
2242.755	RECEIVER	FAST_SENDER
2245.189	FAST_SENDER	N/A
2246.004	RECEIVER	FAST_SENDER
2248.412	FAST_SENDER	N/A
2249.192	RECEIVER	FAST_SENDER
2251.597	FAST_SENDER	N/A
2252.323	RECEIVER	FAST_SENDER
2254.733	FAST_SENDER	N/A
2255.475	RECEIVER	FAST_SENDER
2257.916	FAST_SENDER	N/A
2258.715	RECEIVER	FAST_SENDER
2261.155	FAST_SENDER	N/A
2261.928	RECEIVER	FAST_SENDER
2264.351	FAST_SENDER	N/A
2265.082	RECEIVER	FAST_SENDER
2267.509	FAST_SENDER	N/A
2268.249	RECEIVER	FAST_SENDER
2270.665	FAST_SENDER	N/A
2271.435	RECEIVER	FAST_SENDER
2275.475	FAST_SENDER	N/A
2276.226	RECEIVER	FAST_SENDER
2278.664	FAST_SENDER	N/A
2279.440	RECEIVER	FAST_SENDER
2281.858	FAST_SENDER	N/A
2283.986	RECEIVER	FAST_SENDER
2286.433	FAST_SENDER	N/A
2287.222	RECEIVER	FAST_SENDER
2287.550	SLOW_SENDER1	N/A
2288.323	RECEIVER	SLOW_SENDER1
2289.628	FAST_SENDER	N/A
2290.383	RECEIVER	FAST_SENDER
2290.749	SLOW_SENDER1	N/A
2291.519	RECEIVER	SLOW_SENDER1
2292.830	FAST_SENDER	N/A
2293.635	RECEIVER	FAST_SENDER
2293.943	SLOW_SENDER1	N/A
2294.691	RECEIVER	SLOW_SENDER1
2296.063	FAST_SENDER	N/A
2296.828	RECEIVER	FAST_SENDER
2297.125	SLOW_SENDER1	N/A
2297.909	RECEIVER	SLOW_SENDER1
2299.267	FAST_SENDER	N/A
2300.057	RECEIVER	FAST_SENDER
2300.320	SLOW_SENDER1	N/A
2301.120	RECEIVER	SLOW_SENDER1
2305.993	FAST_SENDER	N/A
2306.548	SLOW_SENDER1	N/A
2306.756	RECEIVER	FAST_SENDER
2308.655	RECEIVER	SLOW_SENDER1
2309.157	FAST_SENDER	N/A
2309.928	RECEIVER	FAST_SENDER
2312.358	FAST_SENDER	N/A
2313.119	RECEIVER	FAST_SENDER
2314.082	SLOW_SENDER1	N/A
2314.873	RECEIVER	SLOW_SENDER1
2315.520	FAST_SENDER	N/A
2316.260	RECEIVER	FAST_SENDER
2318.700	FAST_SENDER	N/A
2319.486	RECEIVER	FAST_SENDER
2320.316	SLOW_SENDER1	N/A
2321.072	RECEIVER	SLOW_SENDER1
2321.906	FAST_SENDER	N/A
2322.659	RECEIVER	FAST_SENDER
2325.076	FAST_SENDER	N/A
2325.880	RECEIVER	FAST_SENDER
2326.522	SLOW_SENDER1	N/A
2327.256	RECEIVER	SLOW_SENDER1
2328.308	FAST_SENDER	N/A
2329.090	RECEIVER	FAST_SENDER
2331.513	FAST_SENDER	N/A
2332.280	RECEIVER	FAST_SENDER
2334.672	SLOW_SENDER1	N/A
2334.717	FAST_SENDER	N/A
2335.444	RECEIVER	SLOW_SENDER1
2337.405	RECEIVER	FAST_SENDER
2339.827	FAST_SENDER	N/A
2340.604	RECEIVER	FAST_SENDER
2342.876	SLOW_SENDER1	N/A
2343.012	FAST_SENDER	N/A
2343.645	RECEIVER	SLOW_SENDER1
2344.328	RECEIVER	FAST_SENDER
2346.739	FAST_SENDER	N/A
2347.490	RECEIVER	FAST_SENDER
2351.063	SLOW_SENDER1	N/A
2351.709	FAST_SENDER	N/A
2351.814	RECEIVER	SLOW_SENDER1
2354.014	RECEIVER	FAST_SENDER
2356.422	FAST_SENDER	N/A
2357.166	RECEIVER	FAST_SENDER
2359.255	SLOW_SENDER1	N/A
2359.588	FAST_SENDER	N/A
2360.002	RECEIVER	SLOW_SENDER1
2361.786	RECEIVER	FAST_SENDER
2364.235	FAST_SENDER	N/A
2365.010	RECEIVER	FAST_SENDER
2367.442	SLOW_SENDER1	N/A
2368.224	RECEIVER	SLOW_SENDER1
2369.040	FAST_SENDER	N/A
2371.222	RECEIVER	FAST_SENDER
2373.662	FAST_SENDER	N/A
2374.431	RECEIVER	FAST_SENDER
2375.642	SLOW_SENDER1	N/A
2376.414	RECEIVER	SLOW_SENDER1
2376.870	FAST_SENDER	N/A
2377.609	RECEIVER	FAST_SENDER
2380.015	FAST_SENDER	N/A
2380.802	RECEIVER	FAST_SENDER
2383.213	FAST_SENDER	N/A
2383.858	SLOW_SENDER1	N/A
2384.013	RECEIVER	FAST_SENDER
2386.253	RECEIVER	SLOW_SENDER1
2386.416	FAST_SENDER	N/A
2387.150	RECEIVER	FAST_SENDER
2389.586	FAST_SENDER	N/A
2390.343	RECEIVER	FAST_SENDER
2392.756	FAST_SENDER	N/A
2393.527	RECEIVER	FAST_SENDER
2393.693	SLOW_SENDER1	N/A
2394.475	RECEIVER	SLOW_SENDER1
2395.951	FAST_SENDER	N/A
2396.740	RECEIVER	FAST_SENDER
2399.189	FAST_SENDER	N/A
2401.912	SLOW_SENDER1	N/A
2402.673	RECEIVER	SLOW_SENDER1
2404.629	RECEIVER	FAST_SENDER
2407.053	FAST_SENDER	N/A
2407.791	RECEIVER	FAST_SENDER
2410.107	SLOW_SENDER1	N/A
2410.196	FAST_SENDER	N/A
2410.895	RECEIVER	SLOW_SENDER1
2413.219	RECEIVER	FAST_SENDER
2415.634	FAST_SENDER	N/A
2416.429	RECEIVER	FAST_SENDER
2418.328	SLOW_SENDER1	N/A
2418.849	FAST_SENDER	N/A
2419.054	RECEIVER	SLOW_SENDER1
2420.969	RECEIVER	FAST_SENDER
2423.387	FAST_SENDER	N/A
2424.147	RECEIVER	FAST_SENDER
2426.454	SLOW_SENDER1	N/A
2426.553	FAST_SENDER	N/A
2427.239	RECEIVER	SLOW_SENDER1
2429.262	RECEIVER	FAST_SENDER
2431.712	FAST_SENDER	N/A
2432.463	RECEIVER	FAST_SENDER
2434.889	FAST_SENDER	N/A
2435.643	RECEIVER	FAST_SENDER
2438.056	FAST_SENDER	N/A
2438.820	RECEIVER	FAST_SENDER
2441.251	FAST_SENDER	N/A
2441.977	RECEIVER	FAST_SENDER
2444.396	FAST_SENDER	N/A
2445.165	RECEIVER	FAST_SENDER
2447.592	FAST_SENDER	N/A
2448.338	RECEIVER	FAST_SENDER
2450.740	FAST_SENDER	N/A
2451.483	RECEIVER	FAST_SENDER
2453.901	FAST_SENDER	N/A
2454.691	RECEIVER	FAST_SENDER
2457.106	FAST_SENDER	N/A
2457.838	RECEIVER	FAST_SENDER
2460.265	FAST_SENDER	N/A
2461.034	RECEIVER	FAST_SENDER
2464.909	FAST_SENDER	N/A
2465.700	RECEIVER	FAST_SENDER
2468.110	FAST_SENDER	N/A
2468.853	RECEIVER	FAST_SENDER
2471.300	FAST_SENDER	N/A
2472.044	RECEIVER	FAST_SENDER
2474.471	FAST_SENDER	N/A
2475.255	RECEIVER	FAST_SENDER
2477.669	FAST_SENDER	N/A
2478.460	RECEIVER	FAST_SENDER
2480.891	FAST_SENDER	N/A
2481.632	RECEIVER	FAST_SENDER
2484.061	FAST_SENDER	N/A
2484.795	RECEIVER	FAST_SENDER
2487.215	FAST_SENDER	N/A
2488.026	RECEIVER	FAST_SENDER
2490.431	FAST_SENDER	N/A
2491.194	RECEIVER	FAST_SENDER
2493.622	FAST_SENDER	N/A
2494.373	RECEIVER	FAST_SENDER
2496.774	FAST_SENDER	N/A
2497.539	RECEIVER	FAST_SENDER
2499.976	FAST_SENDER	N/A
2500.739	RECEIVER	FAST_SENDER
2503.174	FAST_SENDER	N/A
2503.935	RECEIVER	FAST_SENDER
2506.364	FAST_SENDER	N/A
2507.155	RECEIVER	FAST_SENDER
2509.596	FAST_SENDER	N/A
2510.350	RECEIVER	FAST_SENDER
2512.791	FAST_SENDER	N/A
2513.527	RECEIVER	FAST_SENDER
2515.973	FAST_SENDER	N/A
2516.704	RECEIVER	FAST_SENDER
2519.131	FAST_SENDER	N/A
2519.870	RECEIVER	FAST_SENDER
2522.298	FAST_SENDER	N/A
2523.078	RECEIVER	FAST_SENDER
2525.478	FAST_SENDER	N/A
2526.231	RECEIVER	FAST_SENDER
2528.637	FAST_SENDER	N/A
2529.364	RECEIVER	FAST_SENDER
2531.774	FAST_SENDER	N/A
2532.556	RECEIVER	FAST_SENDER
2535.000	FAST_SENDER	N/A
2535.771	RECEIVER	FAST_SENDER
2538.219	FAST_SENDER	N/A
2539.015	RECEIVER	FAST_SENDER
2541.448	FAST_SENDER	N/A
2542.201	RECEIVER	FAST_SENDER
2544.616	FAST_SENDER	N/A
2545.365	RECEIVER	FAST_SENDER
2547.787	FAST_SENDER	N/A
2548.597	RECEIVER	FAST_SENDER
2551.026	FAST_SENDER	N/A
2551.811	RECEIVER	FAST_SENDER
2554.214	FAST_SENDER	N/A
2554.987	RECEIVER	FAST_SENDER
2557.411	FAST_SENDER	N/A
2558.154	RECEIVER	FAST_SENDER
2560.588	FAST_SENDER	N/A
2561.370	RECEIVER	FAST_SENDER
2565.356	FAST_SENDER	N/A
2572.863	FAST_SENDER	N/A
2579.864	FAST_SENDER	N/A
2587.124	FAST_SENDER	N/A
2594.657	FAST_SENDER	N/A
2602.381	FAST_SENDER	N/A
2610.647	FAST_SENDER	N/A
2618.599	FAST_SENDER	N/A
2626.080	FAST_SENDER	N/A
2633.783	FAST_SENDER	N/A
2641.429	FAST_SENDER	N/A
2649.409	FAST_SENDER	N/A
2656.943	FAST_SENDER	N/A
2664.529	FAST_SENDER	N/A
2671.671	FAST_SENDER	N/A
2678.868	FAST_SENDER	N/A
2686.357	FAST_SENDER	N/A
2694.224	FAST_SENDER	N/A
2701.320	FAST_SENDER	N/A
2709.038	FAST_SENDER	N/A
2716.859	FAST_SENDER	N/A
2724.430	FAST_SENDER	N/A
2730.350	SLOW_SENDER1	N/A
2732.290	FAST_SENDER	N/A
2738.155	SLOW_SENDER1	N/A
2739.702	FAST_SENDER	N/A
2747.571	FAST_SENDER	N/A
2749.571	FAST_SENDER	N/A
2751.419	SLOW_SENDER1	N/A
2751.571	FAST_SENDER	N/A
2753.571	FAST_SENDER	N/A
2755.571	FAST_SENDER	N/A
2757.571	FAST_SENDER	N/A
2759.571	FAST_SENDER	N/A
2761.571	FAST_SENDER	N/A
2763.571	FAST_SENDER	N/A
2764.190	SLOW_SENDER1	N/A
2765.571	FAST_SENDER	N/A
2767.571	FAST_SENDER	N/A
2769.571	FAST_SENDER	N/A
2771.571	FAST_SENDER	N/A
2773.571	FAST_SENDER	N/A
2775.571	FAST_SENDER	N/A
2777.571	FAST_SENDER	N/A
2779.571	FAST_SENDER	N/A
2781.571	FAST_SENDER	N/A
2789.069	FAST_SENDER	N/A
2796.517	FAST_SENDER	N/A
2804.359	FAST_SENDER	N/A
2811.655	FAST_SENDER	N/A
2819.462	FAST_SENDER	N/A
2826.899	FAST_SENDER	N/A
2834.937	FAST_SENDER	N/A
2842.585	FAST_SENDER	N/A
2849.751	FAST_SENDER	N/A
2857.220	FAST_SENDER	N/A
2864.626	FAST_SENDER	N/A
2868.766	RECEIVER	FAST_SENDER
2871.213	FAST_SENDER	N/A
2873.496	RECEIVER	FAST_SENDER
2875.944	FAST_SENDER	N/A
2876.673	RECEIVER	FAST_SENDER
2879.081	FAST_SENDER	N/A
2879.864	RECEIVER	FAST_SENDER
2882.264	FAST_SENDER	N/A
2883.046	RECEIVER	FAST_SENDER
2885.478	FAST_SENDER	N/A
2886.265	RECEIVER	FAST_SENDER
2888.665	FAST_SENDER	N/A
2889.461	RECEIVER	FAST_SENDER
2891.861	FAST_SENDER	N/A
2892.611	RECEIVER	FAST_SENDER
2895.047	FAST_SENDER	N/A
2895.813	RECEIVER	FAST_SENDER
2898.228	FAST_SENDER	N/A
2898.972	RECEIVER	FAST_SENDER
2901.402	FAST_SENDER	N/A
2902.190	RECEIVER	FAST_SENDER
2904.626	FAST_SENDER	N/A
2905.330	RECEIVER	FAST_SENDER
2907.758	FAST_SENDER	N/A
2908.516	RECEIVER	FAST_SENDER
2910.950	FAST_SENDER	N/A
2911.736	RECEIVER	FAST_SENDER
2914.141	FAST_SENDER	N/A
2914.896	RECEIVER	FAST_SENDER
2917.317	FAST_SENDER	N/A
2918.070	RECEIVER	FAST_SENDER
2920.478	FAST_SENDER	N/A
2922.729	RECEIVER	FAST_SENDER
2925.170	FAST_SENDER	N/A
2925.964	RECEIVER	FAST_SENDER
2928.399	FAST_SENDER	N/A
2929.123	RECEIVER	FAST_SENDER
2931.534	FAST_SENDER	N/A
2932.275	RECEIVER	FAST_SENDER
2934.687	FAST_SENDER	N/A
2935.466	RECEIVER	FAST_SENDER
2937.887	FAST_SENDER	N/A
2938.643	RECEIVER	FAST_SENDER
2941.043	FAST_SENDER	N/A
2941.818	RECEIVER	FAST_SENDER
2944.259	FAST_SENDER	N/A
2944.986	RECEIVER	FAST_SENDER
2947.394	FAST_SENDER	N/A
2948.143	RECEIVER	FAST_SENDER
2950.557	FAST_SENDER	N/A
2951.346	RECEIVER	FAST_SENDER
2953.779	FAST_SENDER	N/A
2954.518	RECEIVER	FAST_SENDER
2956.962	FAST_SENDER	N/A
2957.738	RECEIVER	FAST_SENDER
2960.145	FAST_SENDER	N/A
2960.928	RECEIVER	FAST_SENDER
2963.342	FAST_SENDER	N/A
2964.110	RECEIVER	FAST_SENDER
2966.555	FAST_SENDER	N/A
2967.327	RECEIVER	FAST_SENDER
2969.745	FAST_SENDER	N/A
2970.509	RECEIVER	FAST_SENDER
2972.939	FAST_SENDER	N/A
2973.732	RECEIVER	FAST_SENDER
2976.164	FAST_SENDER	N/A
2976.913	RECEIVER	FAST_SENDER
2979.334	FAST_SENDER	N/A
2981.748	RECEIVER	FAST_SENDER
2984.189	FAST_SENDER	N/A
2984.944	RECEIVER	FAST_SENDER
2987.367	FAST_SENDER	N/A
2988.150	RECEIVER	FAST_SENDER
2990.565	FAST_SENDER	N/A
2991.329	RECEIVER	FAST_SENDER
2993.735	FAST_SENDER	N/A
2994.488	RECEIVER	FAST_SENDER
2996.903	FAST_SENDER	N/A
2997.690	RECEIVER	FAST_SENDER
3000.111	FAST_SENDER	N/A
3000.854	RECEIVER	FAST_SENDER
3003.281	FAST_SENDER	N/A
3004.028	RECEIVER	FAST_SENDER
3006.461	FAST_SENDER	N/A
3007.239	RECEIVER	FAST_SENDER
3009.661	FAST_SENDER	N/A
3010.439	RECEIVER	FAST_SENDER
3012.862	FAST_SENDER	N/A
3013.654	RECEIVER	FAST_SENDER
3016.078	FAST_SENDER	N/A
3016.851	RECEIVER	FAST_SENDER
3019.273	FAST_SENDER	N/A
3020.038	RECEIVER	FAST_SENDER
3022.479	FAST_SENDER	N/A
3023.255	RECEIVER	FAST_SENDER
3025.658	FAST_SENDER	N/A
3026.425	RECEIVER	FAST_SENDER
3028.864	FAST_SENDER	N/A
3029.597	RECEIVER	FAST_SENDER
3032.025	FAST_SENDER	N/A
3032.786	RECEIVER	FAST_SENDER
3035.219	FAST_SENDER	N/A
3035.955	RECEIVER	FAST_SENDER
3038.368	FAST_SENDER	N/A
3039.155	RECEIVER	FAST_SENDER
3041.572	FAST_SENDER	N/A
3042.329	RECEIVER	FAST_SENDER
3044.730	FAST_SENDER	N/A
3045.507	RECEIVER	FAST_SENDER
3047.953	FAST_SENDER	N/A
3048.681	RECEIVER	FAST_SENDER
3051.120	FAST_SENDER	N/A
3051.881	RECEIVER	FAST_SENDER
3054.308	FAST_SENDER	N/A
3055.057	RECEIVER	FAST_SENDER
3057.504	FAST_SENDER	N/A
3058.245	RECEIVER	FAST_SENDER
3060.675	FAST_SENDER	N/A
3061.418	RECEIVER	FAST_SENDER
3063.854	FAST_SENDER	N/A
3064.638	RECEIVER	FAST_SENDER
3067.077	FAST_SENDER	N/A
3067.852	RECEIVER	FAST_SENDER
3070.266	FAST_SENDER	N/A
3071.057	RECEIVER	FAST_SENDER
3072.560	SLOW_SENDER1	N/A
3073.314	RECEIVER	SLOW_SENDER1
3073.474	FAST_SENDER	N/A
3074.202	RECEIVER	FAST_SENDER
3075.756	SLOW_SENDER1	N/A
3076.496	RECEIVER	SLOW_SENDER1
3076.647	FAST_SENDER	N/A
3077.416	RECEIVER	FAST_SENDER
3078.910	SLOW_SENDER1	N/A
3079.672	RECEIVER	SLOW_SENDER1
3079.844	FAST_SENDER	N/A
3080.579	RECEIVER	FAST_SENDER
3082.108	SLOW_SENDER1	N/A
3082.894	RECEIVER	SLOW_SENDER1
3082.990	FAST_SENDER	N/A
3083.749	RECEIVER	FAST_SENDER
3085.316	SLOW_SENDER1	N/A
3086.034	RECEIVER	SLOW_SENDER1
3086.185	FAST_SENDER	N/A
3086.969	RECEIVER	FAST_SENDER
3089.384	FAST_SENDER	N/A
3090.151	RECEIVER	FAST_SENDER
3091.444	SLOW_SENDER1	N/A
3092.202	RECEIVER	SLOW_SENDER1
3092.594	FAST_SENDER	N/A
3093.352	RECEIVER	FAST_SENDER
3095.780	FAST_SENDER	N/A
3096.553	RECEIVER	FAST_SENDER
3097.609	SLOW_SENDER1	N/A
3098.418	RECEIVER	SLOW_SENDER1
3098.965	FAST_SENDER	N/A
3099.741	RECEIVER	FAST_SENDER
3102.143	FAST_SENDER	N/A
3102.955	RECEIVER	FAST_SENDER
3103.848	SLOW_SENDER1	N/A
3104.648	RECEIVER	SLOW_SENDER1
3105.371	FAST_SENDER	N/A
3108.380	RECEIVER	FAST_SENDER
3110.795	FAST_SENDER	N/A
3111.489	SLOW_SENDER1	N/A
3111.566	RECEIVER	FAST_SENDER
3112.252	RECEIVER	SLOW_SENDER1
3113.999	FAST_SENDER	N/A
3114.744	RECEIVER	FAST_SENDER
3117.158	FAST_SENDER	N/A
3117.961	RECEIVER	FAST_SENDER
3119.685	SLOW_SENDER1	N/A
3120.374	FAST_SENDER	N/A
3120.417	RECEIVER	SLOW_SENDER1
3121.631	RECEIVER	FAST_SENDER
3124.070	FAST_SENDER	N/A
3124.867	RECEIVER	FAST_SENDER
3127.294	FAST_SENDER	N/A
3127.840	SLOW_SENDER1	N/A
3128.065	RECEIVER	FAST_SENDER
3130.121	RECEIVER	SLOW_SENDER1
3130.492	FAST_SENDER	N/A
3131.299	RECEIVER	FAST_SENDER
3133.704	FAST_SENDER	N/A
3134.509	RECEIVER	FAST_SENDER
3136.911	FAST_SENDER	N/A
3137.552	SLOW_SENDER1	N/A
3137.684	RECEIVER	FAST_SENDER
3139.660	RECEIVER	SLOW_SENDER1
3140.089	FAST_SENDER	N/A
3140.806	RECEIVER	FAST_SENDER
3143.211	FAST_SENDER	N/A
3143.992	RECEIVER	FAST_SENDER
3146.433	FAST_SENDER	N/A
3147.094	SLOW_SENDER1	N/A
3147.196	RECEIVER	FAST_SENDER
3147.847	RECEIVER	SLOW_SENDER1
3149.622	FAST_SENDER	N/A
3150.419	RECEIVER	FAST_SENDER
3152.835	FAST_SENDER	N/A
3153.646	RECEIVER	FAST_SENDER
3155.276	SLOW_SENDER1	N/A
3156.062	RECEIVER	SLOW_SENDER1
3156.076	FAST_SENDER	N/A
3156.787	RECEIVER	FAST_SENDER
3159.196	FAST_SENDER	N/A
3159.948	RECEIVER	FAST_SENDER
3162.361	FAST_SENDER	N/A
3163.120	RECEIVER	FAST_SENDER
3163.507	SLOW_SENDER1	N/A
3164.248	RECEIVER	SLOW_SENDER1
3165.544	FAST_SENDER	N/A
3166.270	RECEIVER	FAST_SENDER
3168.680	FAST_SENDER	N/A
3169.446	RECEIVER	FAST_SENDER
3171.674	SLOW_SENDER1	N/A
3171.865	FAST_SENDER	N/A
3172.424	RECEIVER	SLOW_SENDER1
3174.202	RECEIVER	FAST_SENDER
3176.649	FAST_SENDER	N/A
3177.449	RECEIVER	FAST_SENDER
3179.848	SLOW_SENDER1	N/A
3179.892	FAST_SENDER	N/A
3180.603	RECEIVER	SLOW_SENDER1
3182.831	RECEIVER	FAST_SENDER
3185.251	FAST_SENDER	N/A
3185.987	RECEIVER	FAST_SENDER
3189.945	FAST_SENDER	N/A
3190.721	RECEIVER	FAST_SENDER
3193.164	FAST_SENDER	N/A
3193.919	RECEIVER	FAST_SENDER
3196.348	FAST_SENDER	N/A
3197.133	RECEIVER	FAST_SENDER
3199.557	FAST_SENDER	N/A
3200.363	RECEIVER	FAST_SENDER
3202.783	FAST_SENDER	N/A
3203.552	RECEIVER	FAST_SENDER
3205.974	FAST_SENDER	N/A
3208.429	RECEIVER	FAST_SENDER
3210.830	FAST_SENDER	N/A
3211.609	RECEIVER	FAST_SENDER
3214.014	FAST_SENDER	N/A
3214.755	RECEIVER	FAST_SENDER
3217.173	FAST_SENDER	N/A
3217.980	RECEIVER	FAST_SENDER
3220.421	FAST_SENDER	N/A
3221.172	RECEIVER	FAST_SENDER
3223.595	FAST_SENDER	N/A
3224.355	RECEIVER	FAST_SENDER
3226.797	FAST_SENDER	N/A
3227.590	RECEIVER	FAST_SENDER
3230.025	FAST_SENDER	N/A
3230.791	RECEIVER	FAST_SENDER
3233.241	FAST_SENDER	N/A
3233.974	RECEIVER	FAST_SENDER
3236.381	FAST_SENDER	N/A
3244.020	FAST_SENDER	N/A
3251.652	FAST_SENDER	N/A
3259.484	FAST_SENDER	N/A
3267.281	FAST_SENDER	N/A
3275.405	FAST_SENDER	N/A
3283.087	FAST_SENDER	N/A
3290.680	FAST_SENDER	N/A
3297.931	FAST_SENDER	N/A
3305.351	FAST_SENDER	N/A
3313.352	FAST_SENDER	N/A
3320.972	FAST_SENDER	N/A
3328.681	FAST_SENDER	N/A
3336.764	FAST_SENDER	N/A
3344.243	FAST_SENDER	N/A
3351.806	FAST_SENDER	N/A
3359.340	FAST_SENDER	N/A
3367.061	FAST_SENDER	N/A
3374.719	FAST_SENDER	N/A
3382.202	FAST_SENDER	N/A
3389.523	FAST_SENDER	N/A
3397.213	FAST_SENDER	N/A
3404.637	FAST_SENDER	N/A
3412.160	FAST_SENDER	N/A
3419.713	FAST_SENDER	N/A
3427.340	FAST_SENDER	N/A
3434.578	FAST_SENDER	N/A
3441.833	FAST_SENDER	N/A
3449.627	FAST_SENDER	N/A
3457.637	FAST_SENDER	N/A
3465.246	FAST_SENDER	N/A
3472.635	FAST_SENDER	N/A
3480.398	FAST_SENDER	N/A
3486.490	SLOW_SENDER1	N/A
3488.105	FAST_SENDER	N/A
3496.491	FAST_SENDER	N/A
3497.542	SLOW_SENDER1	N/A
3504.545	FAST_SENDER	N/A
3506.545	FAST_SENDER	N/A
3508.545	FAST_SENDER	N/A
3510.545	FAST_SENDER	N/A
3511.026	SLOW_SENDER1	N/A
3512.545	FAST_SENDER	N/A
3514.545	FAST_SENDER	N/A
3516.545	FAST_SENDER	N/A
3518.545	FAST_SENDER	N/A
3520.545	FAST_SENDER	N/A
3522.545	FAST_SENDER	N/A
3523.834	SLOW_SENDER1	N/A
3524.545	FAST_SENDER	N/A
3528.602	FAST_SENDER	N/A
3530.602	FAST_SENDER	N/A
3532.602	FAST_SENDER	N/A
3534.602	FAST_SENDER	N/A
3536.602	FAST_SENDER	N/A
3538.602	FAST_SENDER	N/A
3540.602	FAST_SENDER	N/A
3542.602	FAST_SENDER	N/A
3543.353	RECEIVER	FAST_SENDER
3545.763	FAST_SENDER	N/A
3546.515	RECEIVER	FAST_SENDER
3548.916	FAST_SENDER	N/A
3549.678	RECEIVER	FAST_SENDER
3552.127	FAST_SENDER	N/A
3552.893	RECEIVER	FAST_SENDER
3555.343	FAST_SENDER	N/A
3556.132	RECEIVER	FAST_SENDER
3558.565	FAST_SENDER	N/A
3559.315	RECEIVER	FAST_SENDER
3561.745	FAST_SENDER	N/A
3562.535	RECEIVER	FAST_SENDER
3564.955	FAST_SENDER	N/A
3565.726	RECEIVER	FAST_SENDER
3568.127	FAST_SENDER	N/A
3568.910	RECEIVER	FAST_SENDER
3571.330	FAST_SENDER	N/A
3572.108	RECEIVER	FAST_SENDER
3574.519	FAST_SENDER	N/A
3575.273	RECEIVER	FAST_SENDER
3577.684	FAST_SENDER	N/A
3578.440	RECEIVER	FAST_SENDER
3580.874	FAST_SENDER	N/A
3583.345	RECEIVER	FAST_SENDER
3585.774	FAST_SENDER	N/A
3586.547	RECEIVER	FAST_SENDER
3588.966	FAST_SENDER	N/A
3589.742	RECEIVER	FAST_SENDER
3592.157	FAST_SENDER	N/A
3592.945	RECEIVER	FAST_SENDER
3595.393	FAST_SENDER	N/A
3597.817	RECEIVER	FAST_SENDER
3600.259	FAST_SENDER	N/A
3601.012	RECEIVER	FAST_SENDER
3603.416	FAST_SENDER	N/A
3604.220	RECEIVER	FAST_SENDER
3606.646	FAST_SENDER	N/A
3607.409	RECEIVER	FAST_SENDER
3609.814	FAST_SENDER	N/A
3610.556	RECEIVER	FAST_SENDER
3612.997	FAST_SENDER	N/A
3613.746	RECEIVER	FAST_SENDER
3616.172	FAST_SENDER	N/A
3616.900	RECEIVER	FAST_SENDER
3619.328	FAST_SENDER	N/A
3620.114	RECEIVER	FAST_SENDER
3622.517	FAST_SENDER	N/A
3623.297	RECEIVER	FAST_SENDER
3625.724	FAST_SENDER	N/A
3626.478	RECEIVER	FAST_SENDER
3628.918	FAST_SENDER	N/A
3629.702	RECEIVER	FAST_SENDER
3632.126	FAST_SENDER	N/A
3632.888	RECEIVER	FAST_SENDER
3635.300	FAST_SENDER	N/A
3637.506	RECEIVER	FAST_SENDER
3639.955	FAST_SENDER	N/A
3640.743	RECEIVER	FAST_SENDER
3643.147	FAST_SENDER	N/A
3643.922	RECEIVER	FAST_SENDER
3646.356	FAST_SENDER	N/A
3647.144	RECEIVER	FAST_SENDER
3649.544	FAST_SENDER	N/A
3650.329	RECEIVER	FAST_SENDER
3652.755	FAST_SENDER	N/A
3655.009	RECEIVER	FAST_SENDER
3657.456	FAST_SENDER	N/A
3658.222	RECEIVER	FAST_SENDER
3660.671	FAST_SENDER	N/A
3661.421	RECEIVER	FAST_SENDER
3663.851	FAST_SENDER	N/A
3664.623	RECEIVER	FAST_SENDER
3667.062	FAST_SENDER	N/A
3667.831	RECEIVER	FAST_SENDER
3670.235	FAST_SENDER	N/A
3670.995	RECEIVER	FAST_SENDER
3673.407	FAST_SENDER	N/A
3674.196	RECEIVER	FAST_SENDER
3676.597	FAST_SENDER	N/A
3677.312	RECEIVER	FAST_SENDER
3679.755	FAST_SENDER	N/A
3680.529	RECEIVER	FAST_SENDER
3682.929	FAST_SENDER	N/A
3683.745	RECEIVER	FAST_SENDER
3686.192	FAST_SENDER	N/A
3686.945	RECEIVER	FAST_SENDER
3689.359	FAST_SENDER	N/A
3690.133	RECEIVER	FAST_SENDER
3692.581	FAST_SENDER	N/A
3693.353	RECEIVER	FAST_SENDER
3695.800	FAST_SENDER	N/A
3696.570	RECEIVER	FAST_SENDER
3698.989	FAST_SENDER	N/A
3699.703	RECEIVER	FAST_SENDER
3702.113	FAST_SENDER	N/A
3702.884	RECEIVER	FAST_SENDER
3705.325	FAST_SENDER	N/A
3706.083	RECEIVER	FAST_SENDER
3708.508	FAST_SENDER	N/A
3709.287	RECEIVER	FAST_SENDER
3711.737	FAST_SENDER	N/A
3712.474	RECEIVER	FAST_SENDER
3714.915	FAST_SENDER	N/A
3715.673	RECEIVER	FAST_SENDER
3718.115	FAST_SENDER	N/A
3718.858	RECEIVER	FAST_SENDER
3721.279	FAST_SENDER	N/A
3722.072	RECEIVER	FAST_SENDER
3724.486	FAST_SENDER	N/A
3725.224	RECEIVER	FAST_SENDER
3727.667	FAST_SENDER	N/A
3728.437	RECEIVER	FAST_SENDER
3730.880	FAST_SENDER	N/A
3731.670	RECEIVER	FAST_SENDER
3734.074	FAST_SENDER	N/A
3734.877	RECEIVER	FAST_SENDER
3737.317	FAST_SENDER	N/A
3738.053	RECEIVER	FAST_SENDER
3740.468	FAST_SENDER	N/A
3741.175	RECEIVER	FAST_SENDER
3743.581	FAST_SENDER	N/A
3744.329	RECEIVER	FAST_SENDER
3746.746	FAST_SENDER	N/A
3747.486	RECEIVER	FAST_SENDER
3749.926	FAST_SENDER	N/A
3751.990	RECEIVER	FAST_SENDER
3754.415	FAST_SENDER	N/A
3755.211	RECEIVER	FAST_SENDER
3757.627	FAST_SENDER	N/A
3758.411	RECEIVER	FAST_SENDER
3760.838	FAST_SENDER	N/A
3761.603	RECEIVER	FAST_SENDER
3764.032	FAST_SENDER	N/A
3764.765	RECEIVER	FAST_SENDER
3767.165	FAST_SENDER	N/A
3767.934	RECEIVER	FAST_SENDER
3770.366	FAST_SENDER	N/A
3771.116	RECEIVER	FAST_SENDER
3773.516	FAST_SENDER	N/A
3774.285	RECEIVER	FAST_SENDER
3776.701	FAST_SENDER	N/A
3777.471	RECEIVER	FAST_SENDER
3779.889	FAST_SENDER	N/A
3780.703	RECEIVER	FAST_SENDER
3783.148	FAST_SENDER	N/A
3783.920	RECEIVER	FAST_SENDER
3786.368	FAST_SENDER	N/A
3787.115	RECEIVER	FAST_SENDER
3789.522	FAST_SENDER	N/A
3790.238	RECEIVER	FAST_SENDER
3792.683	FAST_SENDER	N/A
3793.426	RECEIVER	FAST_SENDER
3795.848	FAST_SENDER	N/A
3796.603	RECEIVER	FAST_SENDER
3799.003	FAST_SENDER	N/A
3799.770	RECEIVER	FAST_SENDER
3802.187	FAST_SENDER	N/A
3802.912	RECEIVER	FAST_SENDER
3805.348	FAST_SENDER	N/A
3806.107	RECEIVER	FAST_SENDER
3808.551	FAST_SENDER	N/A
3809.331	RECEIVER	FAST_SENDER
3811.737	FAST_SENDER	N/A
3812.460	RECEIVER	FAST_SENDER
3814.886	FAST_SENDER	N/A
3815.644	RECEIVER	FAST_SENDER
3818.046	FAST_SENDER	N/A
3818.809	RECEIVER	FAST_SENDER
3821.223	FAST_SENDER	N/A
3821.982	RECEIVER	FAST_SENDER
3824.405	FAST_SENDER	N/A
3825.184	RECEIVER	FAST_SENDER
3827.631	FAST_SENDER	N/A
3828.362	RECEIVER	FAST_SENDER
3830.793	FAST_SENDER	N/A
3831.512	RECEIVER	FAST_SENDER
3832.400	SLOW_SENDER1	N/A
3833.129	RECEIVER	SLOW_SENDER1
3833.943	FAST_SENDER	N/A
3834.699	RECEIVER	FAST_SENDER
3835.562	SLOW_SENDER1	N/A
3836.309	RECEIVER	SLOW_SENDER1
3837.110	FAST_SENDER	N/A
3837.870	RECEIVER	FAST_SENDER
3838.749	SLOW_SENDER1	N/A
3839.498	RECEIVER	SLOW_SENDER1
3840.320	FAST_SENDER	N/A
3841.104	RECEIVER	FAST_SENDER
3841.943	SLOW_SENDER1	N/A
3842.724	RECEIVER	SLOW_SENDER1
3843.527	FAST_SENDER	N/A
3844.301	RECEIVER	FAST_SENDER
3845.150	SLOW_SENDER1	N/A
3845.903	RECEIVER	SLOW_SENDER1
3846.744	FAST_SENDER	N/A
3847.531	RECEIVER	FAST_SENDER
3849.951	FAST_SENDER	N/A
3850.710	RECEIVER	FAST_SENDER
3851.337	SLOW_SENDER1	N/A
3852.134	RECEIVER	SLOW_SENDER1
3853.132	FAST_SENDER	N/A
3853.910	RECEIVER	FAST_SENDER
3856.319	FAST_SENDER	N/A
3857.061	RECEIVER	FAST_SENDER
3857.584	SLOW_SENDER1	N/A
3858.342	RECEIVER	SLOW_SENDER1
3859.502	FAST_SENDER	N/A
3860.231	RECEIVER	FAST_SENDER
3862.634	FAST_SENDER	N/A
3863.750	SLOW_SENDER1	N/A
3864.510	RECEIVER	SLOW_SENDER1
3865.793	RECEIVER	FAST_SENDER
3868.198	FAST_SENDER	N/A
3868.947	RECEIVER	FAST_SENDER
3869.930	SLOW_SENDER1	N/A
3871.390	FAST_SENDER	N/A
3872.184	RECEIVER	FAST_SENDER
3874.198	RECEIVER	SLOW_SENDER1
3874.967	FAST_SENDER	N/A
3876.967	FAST_SENDER	N/A
3878.967	FAST_SENDER	N/A
3880.967	FAST_SENDER	N/A
3881.633	SLOW_SENDER1	N/A
3882.368	RECEIVER	SLOW_SENDER1
3882.967	FAST_SENDER	N/A
3884.967	FAST_SENDER	N/A
3886.967	FAST_SENDER	N/A
3888.967	FAST_SENDER	N/A
3889.699	RECEIVER	FAST_SENDER
3889.771	SLOW_SENDER1	N/A
3890.535	RECEIVER	SLOW_SENDER1
3892.113	FAST_SENDER	N/A
3894.354	RECEIVER	FAST_SENDER
3896.803	FAST_SENDER	N/A
3897.547	RECEIVER	FAST_SENDER
3897.936	SLOW_SENDER1	N/A
3898.706	RECEIVER	SLOW_SENDER1
3899.991	FAST_SENDER	N/A
3900.781	RECEIVER	FAST_SENDER
3903.194	FAST_SENDER	N/A
3903.941	RECEIVER	FAST_SENDER
3906.142	SLOW_SENDER1	N/A
3906.358	FAST_SENDER	N/A
3906.872	RECEIVER	SLOW_SENDER1
3907.656	RECEIVER	FAST_SENDER
3911.001	FAST_SENDER	N/A
3913.001	FAST_SENDER	N/A
3915.001	FAST_SENDER	N/A
3917.001	FAST_SENDER	N/A
3918.786	SLOW_SENDER1	N/A
3919.001	FAST_SENDER	N/A
3921.001	FAST_SENDER	N/A
3923.001	FAST_SENDER	N/A
3925.001	FAST_SENDER	N/A
3932.731	FAST_SENDER	N/A
3940.833	FAST_SENDER	N/A
3948.727	FAST_SENDER	N/A
3955.900	FAST_SENDER	N/A
3963.625	FAST_SENDER	N/A
3971.214	FAST_SENDER	N/A
3978.910	FAST_SENDER	N/A
3986.364	FAST_SENDER	N/A
3994.231	FAST_SENDER	N/A
4002.201	FAST_SENDER	N/A
4009.748	FAST_SENDER	N/A
4017.386	FAST_SENDER	N/A
4024.825	FAST_SENDER	N/A
4032.008	FAST_SENDER	N/A
4039.561	FAST_SENDER	N/A
4047.392	FAST_SENDER	N/A
4054.914	FAST_SENDER	N/A
4062.093	FAST_SENDER	N/A
4069.849	FAST_SENDER	N/A
4077.326	FAST_SENDER	N/A
4084.946	FAST_SENDER	N/A
4092.465	FAST_SENDER	N/A
4100.522	FAST_SENDER	N/A
4108.113	FAST_SENDER	N/A
4115.529	FAST_SENDER	N/A
4122.923	FAST_SENDER	N/A
4130.524	FAST_SENDER	N/A
4137.968	FAST_SENDER	N/A
4145.529	FAST_SENDER	N/A
4153.046	FAST_SENDER	N/A
4160.042	FAST_SENDER	N/A
4167.547	FAST_SENDER	N/A
4175.318	FAST_SENDER	N/A
4183.115	FAST_SENDER	N/A
4190.742	FAST_SENDER	N/A
4197.981	FAST_SENDER	N/A
4205.685	FAST_SENDER	N/A
4211.175	RECEIVER	FAST_SENDER
4213.600	FAST_SENDER	N/A
4214.397	RECEIVER	FAST_SENDER
4216.836	FAST_SENDER	N/A
4217.626	RECEIVER	FAST_SENDER
4220.027	FAST_SENDER	N/A
4220.785	RECEIVER	FAST_SENDER
4222.620	SLOW_SENDER1	N/A
4223.189	FAST_SENDER	N/A
4223.406	RECEIVER	SLOW_SENDER1
4225.500	RECEIVER	FAST_SENDER
4225.839	SLOW_SENDER1	N/A
4226.600	RECEIVER	SLOW_SENDER1
4227.920	FAST_SENDER	N/A
4228.673	RECEIVER	FAST_SENDER
4229.025	SLOW_SENDER1	N/A
4229.762	RECEIVER	SLOW_SENDER1
4231.079	FAST_SENDER	N/A
4231.838	RECEIVER	FAST_SENDER
4232.169	SLOW_SENDER1	N/A
4232.948	RECEIVER	SLOW_SENDER1
4234.266	FAST_SENDER	N/A
4235.047	RECEIVER	FAST_SENDER
4235.389	SLOW_SENDER1	N/A
4236.113	RECEIVER	SLOW_SENDER1
4237.491	FAST_SENDER	N/A
4238.248	RECEIVER	FAST_SENDER
4241.531	SLOW_SENDER1	N/A
4242.267	FAST_SENDER	N/A
4242.269	RECEIVER	SLOW_SENDER1
4243.044	RECEIVER	FAST_SENDER
4245.466	FAST_SENDER	N/A
4246.204	RECEIVER	FAST_SENDER
4247.680	SLOW_SENDER1	N/A
4248.466	RECEIVER	SLOW_SENDER1
4248.622	FAST_SENDER	N/A
4249.403	RECEIVER	FAST_SENDER
4251.811	FAST_SENDER	N/A
4252.524	RECEIVER	FAST_SENDER
4253.908	SLOW_SENDER1	N/A
4254.632	RECEIVER	SLOW_SENDER1
4254.958	FAST_SENDER	N/A
4255.716	RECEIVER	FAST_SENDER
4258.122	FAST_SENDER	N/A
4258.876	RECEIVER	FAST_SENDER
4260.044	SLOW_SENDER1	N/A
4260.816	RECEIVER	SLOW_SENDER1
4261.295	FAST_SENDER	N/A
4262.074	RECEIVER	FAST_SENDER
4264.496	FAST_SENDER	N/A
4265.256	RECEIVER	FAST_SENDER
4266.249	SLOW_SENDER1	N/A
4267.033	RECEIVER	SLOW_SENDER1
4267.665	FAST_SENDER	N/A
4268.421	RECEIVER	FAST_SENDER
4270.863	FAST_SENDER	N/A
4272.448	SLOW_SENDER1	N/A
4273.243	RECEIVER	SLOW_SENDER1
4275.537	RECEIVER	FAST_SENDER
4277.953	FAST_SENDER	N/A
4278.714	RECEIVER	FAST_SENDER
4280.658	SLOW_SENDER1	N/A
4281.149	FAST_SENDER	N/A
4281.419	RECEIVER	SLOW_SENDER1
4283.249	RECEIVER	FAST_SENDER
4285.809	FAST_SENDER	N/A
4287.809	FAST_SENDER	N/A
4289.809	FAST_SENDER	N/A
4291.809	FAST_SENDER	N/A
4292.467	SLOW_SENDER1	N/A
[truncated: 14,070 more rows]
