# Supplementary material for: CATO: Wake-Up reCeiver-bAsed communicaTiOn for Batteryless Devices
Source: Sensors (Basel). 2025 Nov 7;25(22):6813. doi: 10.3390/s25226813 (PMC12655924; doi:10.3390/s25226813)
Supplement: Supplementary file 1 [file sensors-25-06813-s001.zip › File S1_Experimental_and_Simulation_Data/simulation/capsweep/cap140/mac_competing_nodes_none.csv]

time_s	node_id	received_from
2.700	FAST_SENDER	N/A
2.700	SLOW_SENDER1	N/A
3.434	RECEIVER	SLOW_SENDER1
5.408	RECEIVER	FAST_SENDER
5.880	SLOW_SENDER1	N/A
6.663	RECEIVER	SLOW_SENDER1
7.849	FAST_SENDER	N/A
8.647	RECEIVER	FAST_SENDER
9.097	SLOW_SENDER1	N/A
9.891	RECEIVER	SLOW_SENDER1
11.088	FAST_SENDER	N/A
11.845	RECEIVER	FAST_SENDER
12.300	SLOW_SENDER1	N/A
13.060	RECEIVER	SLOW_SENDER1
14.248	FAST_SENDER	N/A
15.042	RECEIVER	FAST_SENDER
15.476	SLOW_SENDER1	N/A
16.282	RECEIVER	SLOW_SENDER1
17.478	FAST_SENDER	N/A
18.237	RECEIVER	FAST_SENDER
18.704	SLOW_SENDER1	N/A
19.519	RECEIVER	SLOW_SENDER1
25.673	FAST_SENDER	N/A
26.476	RECEIVER	FAST_SENDER
27.082	SLOW_SENDER1	N/A
27.850	RECEIVER	SLOW_SENDER1
28.905	FAST_SENDER	N/A
29.629	RECEIVER	FAST_SENDER
30.251	SLOW_SENDER1	N/A
31.008	RECEIVER	SLOW_SENDER1
32.037	FAST_SENDER	N/A
32.790	RECEIVER	FAST_SENDER
33.426	SLOW_SENDER1	N/A
34.169	RECEIVER	SLOW_SENDER1
35.197	FAST_SENDER	N/A
35.956	RECEIVER	FAST_SENDER
36.577	SLOW_SENDER1	N/A
37.397	RECEIVER	SLOW_SENDER1
38.360	FAST_SENDER	N/A
39.094	RECEIVER	FAST_SENDER
39.838	SLOW_SENDER1	N/A
40.621	RECEIVER	SLOW_SENDER1
41.527	FAST_SENDER	N/A
42.277	RECEIVER	FAST_SENDER
43.064	SLOW_SENDER1	N/A
43.815	RECEIVER	SLOW_SENDER1
44.707	FAST_SENDER	N/A
45.442	RECEIVER	FAST_SENDER
47.881	FAST_SENDER	N/A
48.621	RECEIVER	FAST_SENDER
49.222	SLOW_SENDER1	N/A
49.959	RECEIVER	SLOW_SENDER1
51.050	FAST_SENDER	N/A
51.819	RECEIVER	FAST_SENDER
54.239	FAST_SENDER	N/A
55.010	RECEIVER	FAST_SENDER
55.364	SLOW_SENDER1	N/A
56.123	RECEIVER	SLOW_SENDER1
60.620	FAST_SENDER	N/A
61.388	RECEIVER	FAST_SENDER
61.563	SLOW_SENDER1	N/A
62.335	RECEIVER	SLOW_SENDER1
63.829	FAST_SENDER	N/A
64.583	RECEIVER	FAST_SENDER
67.030	FAST_SENDER	N/A
67.743	SLOW_SENDER1	N/A
67.781	RECEIVER	FAST_SENDER
68.523	RECEIVER	SLOW_SENDER1
70.201	FAST_SENDER	N/A
70.987	RECEIVER	FAST_SENDER
73.396	FAST_SENDER	N/A
73.939	SLOW_SENDER1	N/A
74.162	RECEIVER	FAST_SENDER
76.062	RECEIVER	SLOW_SENDER1
76.575	FAST_SENDER	N/A
77.372	RECEIVER	FAST_SENDER
79.776	FAST_SENDER	N/A
80.564	RECEIVER	FAST_SENDER
82.997	FAST_SENDER	N/A
83.510	SLOW_SENDER1	N/A
83.766	RECEIVER	FAST_SENDER
87.524	RECEIVER	SLOW_SENDER1
87.869	FAST_SENDER	N/A
88.608	RECEIVER	FAST_SENDER
91.055	FAST_SENDER	N/A
91.829	RECEIVER	FAST_SENDER
94.270	FAST_SENDER	N/A
94.929	SLOW_SENDER1	N/A
95.014	RECEIVER	FAST_SENDER
95.672	RECEIVER	SLOW_SENDER1
97.451	FAST_SENDER	N/A
98.189	RECEIVER	FAST_SENDER
100.619	FAST_SENDER	N/A
101.433	RECEIVER	FAST_SENDER
103.089	SLOW_SENDER1	N/A
103.846	FAST_SENDER	N/A
103.855	RECEIVER	SLOW_SENDER1
104.610	RECEIVER	FAST_SENDER
107.056	FAST_SENDER	N/A
107.832	RECEIVER	FAST_SENDER
110.275	FAST_SENDER	N/A
111.042	RECEIVER	FAST_SENDER
111.296	SLOW_SENDER1	N/A
112.081	RECEIVER	SLOW_SENDER1
113.488	FAST_SENDER	N/A
114.222	RECEIVER	FAST_SENDER
116.667	FAST_SENDER	N/A
117.412	RECEIVER	FAST_SENDER
119.512	SLOW_SENDER1	N/A
119.830	FAST_SENDER	N/A
120.270	RECEIVER	SLOW_SENDER1
122.341	RECEIVER	FAST_SENDER
124.790	FAST_SENDER	N/A
125.576	RECEIVER	FAST_SENDER
127.694	SLOW_SENDER1	N/A
127.984	FAST_SENDER	N/A
128.455	RECEIVER	SLOW_SENDER1
130.545	RECEIVER	FAST_SENDER
132.984	FAST_SENDER	N/A
133.739	RECEIVER	FAST_SENDER
135.856	SLOW_SENDER1	N/A
136.183	FAST_SENDER	N/A
136.611	RECEIVER	SLOW_SENDER1
140.500	RECEIVER	FAST_SENDER
142.902	FAST_SENDER	N/A
143.695	RECEIVER	FAST_SENDER
145.715	SLOW_SENDER1	N/A
146.112	FAST_SENDER	N/A
146.463	RECEIVER	SLOW_SENDER1
148.620	RECEIVER	FAST_SENDER
151.040	FAST_SENDER	N/A
151.813	RECEIVER	FAST_SENDER
154.218	FAST_SENDER	N/A
154.970	RECEIVER	FAST_SENDER
157.409	FAST_SENDER	N/A
158.190	RECEIVER	FAST_SENDER
160.622	FAST_SENDER	N/A
161.381	RECEIVER	FAST_SENDER
163.811	FAST_SENDER	N/A
164.570	RECEIVER	FAST_SENDER
166.996	FAST_SENDER	N/A
167.753	RECEIVER	FAST_SENDER
170.182	FAST_SENDER	N/A
170.945	RECEIVER	FAST_SENDER
173.369	FAST_SENDER	N/A
174.087	RECEIVER	FAST_SENDER
176.522	FAST_SENDER	N/A
177.294	RECEIVER	FAST_SENDER
179.728	FAST_SENDER	N/A
180.482	RECEIVER	FAST_SENDER
182.887	FAST_SENDER	N/A
183.670	RECEIVER	FAST_SENDER
186.104	FAST_SENDER	N/A
186.904	RECEIVER	FAST_SENDER
189.339	FAST_SENDER	N/A
190.073	RECEIVER	FAST_SENDER
192.517	FAST_SENDER	N/A
193.235	RECEIVER	FAST_SENDER
195.655	FAST_SENDER	N/A
196.446	RECEIVER	FAST_SENDER
198.871	FAST_SENDER	N/A
199.633	RECEIVER	FAST_SENDER
202.037	FAST_SENDER	N/A
202.808	RECEIVER	FAST_SENDER
205.242	FAST_SENDER	N/A
205.970	RECEIVER	FAST_SENDER
208.383	FAST_SENDER	N/A
209.146	RECEIVER	FAST_SENDER
211.547	FAST_SENDER	N/A
212.299	RECEIVER	FAST_SENDER
214.743	FAST_SENDER	N/A
215.543	RECEIVER	FAST_SENDER
217.975	FAST_SENDER	N/A
218.748	RECEIVER	FAST_SENDER
221.158	FAST_SENDER	N/A
221.897	RECEIVER	FAST_SENDER
224.327	FAST_SENDER	N/A
225.078	RECEIVER	FAST_SENDER
227.505	FAST_SENDER	N/A
228.262	RECEIVER	FAST_SENDER
230.668	FAST_SENDER	N/A
231.474	RECEIVER	FAST_SENDER
233.877	FAST_SENDER	N/A
234.641	RECEIVER	FAST_SENDER
237.043	FAST_SENDER	N/A
237.807	RECEIVER	FAST_SENDER
240.243	FAST_SENDER	N/A
240.994	RECEIVER	FAST_SENDER
243.405	FAST_SENDER	N/A
244.169	RECEIVER	FAST_SENDER
246.570	FAST_SENDER	N/A
247.285	RECEIVER	FAST_SENDER
249.698	FAST_SENDER	N/A
250.425	RECEIVER	FAST_SENDER
252.872	FAST_SENDER	N/A
253.659	RECEIVER	FAST_SENDER
257.543	FAST_SENDER	N/A
258.303	RECEIVER	FAST_SENDER
260.744	FAST_SENDER	N/A
261.465	RECEIVER	FAST_SENDER
263.900	FAST_SENDER	N/A
264.655	RECEIVER	FAST_SENDER
267.093	FAST_SENDER	N/A
267.851	RECEIVER	FAST_SENDER
270.297	FAST_SENDER	N/A
271.080	RECEIVER	FAST_SENDER
273.482	FAST_SENDER	N/A
274.239	RECEIVER	FAST_SENDER
276.647	FAST_SENDER	N/A
277.358	RECEIVER	FAST_SENDER
279.802	FAST_SENDER	N/A
282.362	RECEIVER	FAST_SENDER
284.788	FAST_SENDER	N/A
285.527	RECEIVER	FAST_SENDER
287.938	FAST_SENDER	N/A
288.692	RECEIVER	FAST_SENDER
291.100	FAST_SENDER	N/A
291.881	RECEIVER	FAST_SENDER
296.105	FAST_SENDER	N/A
296.903	RECEIVER	FAST_SENDER
299.333	FAST_SENDER	N/A
300.058	RECEIVER	FAST_SENDER
302.490	FAST_SENDER	N/A
303.242	RECEIVER	FAST_SENDER
305.684	FAST_SENDER	N/A
306.443	RECEIVER	FAST_SENDER
308.876	FAST_SENDER	N/A
309.614	RECEIVER	FAST_SENDER
312.059	FAST_SENDER	N/A
312.811	RECEIVER	FAST_SENDER
315.240	FAST_SENDER	N/A
315.975	RECEIVER	FAST_SENDER
318.410	FAST_SENDER	N/A
319.216	RECEIVER	FAST_SENDER
321.621	FAST_SENDER	N/A
322.403	RECEIVER	FAST_SENDER
324.828	FAST_SENDER	N/A
325.609	RECEIVER	FAST_SENDER
328.032	FAST_SENDER	N/A
328.788	RECEIVER	FAST_SENDER
331.234	FAST_SENDER	N/A
331.998	RECEIVER	FAST_SENDER
334.417	FAST_SENDER	N/A
335.198	RECEIVER	FAST_SENDER
337.610	FAST_SENDER	N/A
338.410	RECEIVER	FAST_SENDER
340.829	FAST_SENDER	N/A
343.453	RECEIVER	FAST_SENDER
345.853	FAST_SENDER	N/A
346.574	RECEIVER	FAST_SENDER
349.009	FAST_SENDER	N/A
349.736	RECEIVER	FAST_SENDER
352.139	FAST_SENDER	N/A
352.931	RECEIVER	FAST_SENDER
355.340	FAST_SENDER	N/A
356.091	RECEIVER	FAST_SENDER
358.523	FAST_SENDER	N/A
359.278	RECEIVER	FAST_SENDER
361.683	FAST_SENDER	N/A
362.421	RECEIVER	FAST_SENDER
364.830	FAST_SENDER	N/A
365.586	RECEIVER	FAST_SENDER
368.001	FAST_SENDER	N/A
368.788	RECEIVER	FAST_SENDER
371.233	FAST_SENDER	N/A
372.034	RECEIVER	FAST_SENDER
374.453	FAST_SENDER	N/A
375.226	RECEIVER	FAST_SENDER
377.649	FAST_SENDER	N/A
378.377	RECEIVER	FAST_SENDER
380.803	FAST_SENDER	N/A
381.539	RECEIVER	FAST_SENDER
383.974	FAST_SENDER	N/A
384.768	RECEIVER	FAST_SENDER
387.199	FAST_SENDER	N/A
389.588	RECEIVER	FAST_SENDER
392.023	FAST_SENDER	N/A
392.759	RECEIVER	FAST_SENDER
395.160	FAST_SENDER	N/A
395.928	RECEIVER	FAST_SENDER
398.369	FAST_SENDER	N/A
399.125	RECEIVER	FAST_SENDER
401.566	FAST_SENDER	N/A
402.297	RECEIVER	FAST_SENDER
404.729	FAST_SENDER	N/A
405.510	RECEIVER	FAST_SENDER
407.942	FAST_SENDER	N/A
408.676	RECEIVER	FAST_SENDER
411.096	FAST_SENDER	N/A
411.864	RECEIVER	FAST_SENDER
414.306	FAST_SENDER	N/A
415.092	RECEIVER	FAST_SENDER
417.506	FAST_SENDER	N/A
418.302	RECEIVER	FAST_SENDER
420.751	FAST_SENDER	N/A
421.498	RECEIVER	FAST_SENDER
423.933	FAST_SENDER	N/A
426.047	RECEIVER	FAST_SENDER
428.456	FAST_SENDER	N/A
429.202	RECEIVER	FAST_SENDER
431.649	FAST_SENDER	N/A
432.406	RECEIVER	FAST_SENDER
434.819	FAST_SENDER	N/A
435.578	RECEIVER	FAST_SENDER
437.981	FAST_SENDER	N/A
438.771	RECEIVER	FAST_SENDER
441.219	FAST_SENDER	N/A
441.955	RECEIVER	FAST_SENDER
444.385	FAST_SENDER	N/A
445.195	RECEIVER	FAST_SENDER
447.616	FAST_SENDER	N/A
448.341	RECEIVER	FAST_SENDER
450.000	SLOW_SENDER1	N/A
450.732	RECEIVER	SLOW_SENDER1
450.764	FAST_SENDER	N/A
452.926	RECEIVER	FAST_SENDER
453.144	SLOW_SENDER1	N/A
453.911	RECEIVER	SLOW_SENDER1
455.338	FAST_SENDER	N/A
456.086	RECEIVER	FAST_SENDER
456.313	SLOW_SENDER1	N/A
457.068	RECEIVER	SLOW_SENDER1
458.532	FAST_SENDER	N/A
459.284	RECEIVER	FAST_SENDER
459.483	SLOW_SENDER1	N/A
460.245	RECEIVER	SLOW_SENDER1
461.715	FAST_SENDER	N/A
462.508	RECEIVER	FAST_SENDER
462.693	SLOW_SENDER1	N/A
463.467	RECEIVER	SLOW_SENDER1
464.923	FAST_SENDER	N/A
465.711	RECEIVER	FAST_SENDER
468.117	FAST_SENDER	N/A
468.847	RECEIVER	FAST_SENDER
468.880	SLOW_SENDER1	N/A
469.656	RECEIVER	SLOW_SENDER1
471.291	FAST_SENDER	N/A
472.074	RECEIVER	FAST_SENDER
474.512	FAST_SENDER	N/A
475.099	SLOW_SENDER1	N/A
475.287	RECEIVER	FAST_SENDER
477.294	RECEIVER	SLOW_SENDER1
477.693	FAST_SENDER	N/A
478.462	RECEIVER	FAST_SENDER
480.895	FAST_SENDER	N/A
481.649	RECEIVER	FAST_SENDER
482.703	SLOW_SENDER1	N/A
484.058	FAST_SENDER	N/A
488.922	SLOW_SENDER1	N/A
491.679	FAST_SENDER	N/A
499.279	FAST_SENDER	N/A
501.875	SLOW_SENDER1	N/A
506.439	FAST_SENDER	N/A
514.100	FAST_SENDER	N/A
514.699	SLOW_SENDER1	N/A
521.853	FAST_SENDER	N/A
529.459	FAST_SENDER	N/A
537.499	FAST_SENDER	N/A
545.379	FAST_SENDER	N/A
552.736	FAST_SENDER	N/A
560.275	FAST_SENDER	N/A
568.170	FAST_SENDER	N/A
576.082	FAST_SENDER	N/A
583.352	FAST_SENDER	N/A
590.725	FAST_SENDER	N/A
598.008	FAST_SENDER	N/A
605.651	FAST_SENDER	N/A
612.669	FAST_SENDER	N/A
620.220	FAST_SENDER	N/A
627.912	FAST_SENDER	N/A
635.702	FAST_SENDER	N/A
643.453	FAST_SENDER	N/A
651.350	FAST_SENDER	N/A
658.308	FAST_SENDER	N/A
665.627	FAST_SENDER	N/A
673.246	FAST_SENDER	N/A
680.457	FAST_SENDER	N/A
688.443	FAST_SENDER	N/A
696.563	FAST_SENDER	N/A
704.231	FAST_SENDER	N/A
711.291	FAST_SENDER	N/A
718.708	FAST_SENDER	N/A
726.533	FAST_SENDER	N/A
734.615	FAST_SENDER	N/A
742.117	FAST_SENDER	N/A
749.590	FAST_SENDER	N/A
757.485	FAST_SENDER	N/A
764.958	FAST_SENDER	N/A
772.257	FAST_SENDER	N/A
779.403	FAST_SENDER	N/A
786.703	FAST_SENDER	N/A
787.470	RECEIVER	FAST_SENDER
789.898	FAST_SENDER	N/A
790.652	RECEIVER	FAST_SENDER
793.070	FAST_SENDER	N/A
793.849	RECEIVER	FAST_SENDER
796.274	FAST_SENDER	N/A
797.018	RECEIVER	FAST_SENDER
801.004	FAST_SENDER	N/A
801.757	RECEIVER	FAST_SENDER
804.172	FAST_SENDER	N/A
804.920	RECEIVER	FAST_SENDER
808.925	FAST_SENDER	N/A
809.669	RECEIVER	FAST_SENDER
812.076	FAST_SENDER	N/A
812.806	RECEIVER	FAST_SENDER
815.251	FAST_SENDER	N/A
816.002	RECEIVER	FAST_SENDER
819.470	SLOW_SENDER1	N/A
820.240	FAST_SENDER	N/A
820.248	RECEIVER	SLOW_SENDER1
820.954	RECEIVER	FAST_SENDER
822.673	SLOW_SENDER1	N/A
823.401	FAST_SENDER	N/A
823.427	RECEIVER	SLOW_SENDER1
824.140	RECEIVER	FAST_SENDER
825.872	SLOW_SENDER1	N/A
826.565	FAST_SENDER	N/A
826.658	RECEIVER	SLOW_SENDER1
827.301	RECEIVER	FAST_SENDER
829.081	SLOW_SENDER1	N/A
829.746	FAST_SENDER	N/A
829.786	RECEIVER	SLOW_SENDER1
831.048	RECEIVER	FAST_SENDER
832.205	SLOW_SENDER1	N/A
832.976	RECEIVER	SLOW_SENDER1
833.452	FAST_SENDER	N/A
834.206	RECEIVER	FAST_SENDER
836.627	FAST_SENDER	N/A
837.398	RECEIVER	FAST_SENDER
838.390	SLOW_SENDER1	N/A
839.824	FAST_SENDER	N/A
840.556	RECEIVER	FAST_SENDER
841.314	RECEIVER	SLOW_SENDER1
842.981	FAST_SENDER	N/A
843.758	RECEIVER	FAST_SENDER
846.169	FAST_SENDER	N/A
846.714	SLOW_SENDER1	N/A
847.490	RECEIVER	SLOW_SENDER1
849.039	RECEIVER	FAST_SENDER
851.482	FAST_SENDER	N/A
852.225	RECEIVER	FAST_SENDER
852.939	SLOW_SENDER1	N/A
853.672	RECEIVER	SLOW_SENDER1
854.668	FAST_SENDER	N/A
855.444	RECEIVER	FAST_SENDER
857.882	FAST_SENDER	N/A
858.647	RECEIVER	FAST_SENDER
859.106	SLOW_SENDER1	N/A
859.870	RECEIVER	SLOW_SENDER1
861.063	FAST_SENDER	N/A
861.821	RECEIVER	FAST_SENDER
864.235	FAST_SENDER	N/A
864.993	RECEIVER	FAST_SENDER
867.312	SLOW_SENDER1	N/A
867.395	FAST_SENDER	N/A
868.072	RECEIVER	SLOW_SENDER1
870.297	RECEIVER	FAST_SENDER
872.729	FAST_SENDER	N/A
873.466	RECEIVER	FAST_SENDER
875.502	SLOW_SENDER1	N/A
875.886	FAST_SENDER	N/A
876.283	RECEIVER	SLOW_SENDER1
879.960	RECEIVER	FAST_SENDER
882.399	FAST_SENDER	N/A
883.147	RECEIVER	FAST_SENDER
885.574	FAST_SENDER	N/A
886.384	RECEIVER	FAST_SENDER
888.804	FAST_SENDER	N/A
889.506	SLOW_SENDER1	N/A
889.605	RECEIVER	FAST_SENDER
890.304	RECEIVER	SLOW_SENDER1
892.022	FAST_SENDER	N/A
892.738	RECEIVER	FAST_SENDER
895.161	FAST_SENDER	N/A
895.896	RECEIVER	FAST_SENDER
897.710	SLOW_SENDER1	N/A
898.320	FAST_SENDER	N/A
898.485	RECEIVER	SLOW_SENDER1
900.586	RECEIVER	FAST_SENDER
902.994	FAST_SENDER	N/A
903.720	RECEIVER	FAST_SENDER
905.900	SLOW_SENDER1	N/A
906.131	FAST_SENDER	N/A
906.659	RECEIVER	SLOW_SENDER1
908.622	RECEIVER	FAST_SENDER
911.055	FAST_SENDER	N/A
911.852	RECEIVER	FAST_SENDER
914.074	SLOW_SENDER1	N/A
914.281	FAST_SENDER	N/A
914.861	RECEIVER	SLOW_SENDER1
916.534	RECEIVER	FAST_SENDER
918.981	FAST_SENDER	N/A
919.763	RECEIVER	FAST_SENDER
922.172	FAST_SENDER	N/A
922.291	SLOW_SENDER1	N/A
923.643	RECEIVER	SLOW_SENDER1
926.020	RECEIVER	FAST_SENDER
928.470	FAST_SENDER	N/A
929.226	RECEIVER	FAST_SENDER
931.081	SLOW_SENDER1	N/A
931.674	FAST_SENDER	N/A
931.857	RECEIVER	SLOW_SENDER1
934.043	RECEIVER	FAST_SENDER
936.457	FAST_SENDER	N/A
937.212	RECEIVER	FAST_SENDER
939.260	SLOW_SENDER1	N/A
939.634	FAST_SENDER	N/A
940.346	RECEIVER	FAST_SENDER
942.771	FAST_SENDER	N/A
943.551	RECEIVER	FAST_SENDER
945.982	FAST_SENDER	N/A
946.749	RECEIVER	FAST_SENDER
949.192	FAST_SENDER	N/A
949.934	RECEIVER	FAST_SENDER
952.338	FAST_SENDER	N/A
953.105	RECEIVER	FAST_SENDER
955.523	FAST_SENDER	N/A
956.265	RECEIVER	FAST_SENDER
958.693	FAST_SENDER	N/A
959.458	RECEIVER	FAST_SENDER
961.892	FAST_SENDER	N/A
962.683	RECEIVER	FAST_SENDER
965.126	FAST_SENDER	N/A
965.895	RECEIVER	FAST_SENDER
968.311	FAST_SENDER	N/A
969.067	RECEIVER	FAST_SENDER
972.893	FAST_SENDER	N/A
973.690	RECEIVER	FAST_SENDER
976.095	FAST_SENDER	N/A
976.884	RECEIVER	FAST_SENDER
979.313	FAST_SENDER	N/A
980.060	RECEIVER	FAST_SENDER
982.461	FAST_SENDER	N/A
983.225	RECEIVER	FAST_SENDER
985.625	FAST_SENDER	N/A
986.402	RECEIVER	FAST_SENDER
988.847	FAST_SENDER	N/A
989.598	RECEIVER	FAST_SENDER
992.007	FAST_SENDER	N/A
992.802	RECEIVER	FAST_SENDER
995.208	FAST_SENDER	N/A
995.983	RECEIVER	FAST_SENDER
998.388	FAST_SENDER	N/A
999.176	RECEIVER	FAST_SENDER
1001.611	FAST_SENDER	N/A
1002.410	RECEIVER	FAST_SENDER
1004.852	FAST_SENDER	N/A
1005.610	RECEIVER	FAST_SENDER
1008.022	FAST_SENDER	N/A
1008.832	RECEIVER	FAST_SENDER
1011.276	FAST_SENDER	N/A
1012.033	RECEIVER	FAST_SENDER
1014.478	FAST_SENDER	N/A
1015.252	RECEIVER	FAST_SENDER
1017.698	FAST_SENDER	N/A
1018.495	RECEIVER	FAST_SENDER
1020.939	FAST_SENDER	N/A
1021.713	RECEIVER	FAST_SENDER
1025.931	FAST_SENDER	N/A
1026.716	RECEIVER	FAST_SENDER
1029.162	FAST_SENDER	N/A
1029.922	RECEIVER	FAST_SENDER
1032.330	FAST_SENDER	N/A
1033.123	RECEIVER	FAST_SENDER
1035.566	FAST_SENDER	N/A
1036.307	RECEIVER	FAST_SENDER
1038.724	FAST_SENDER	N/A
1041.270	RECEIVER	FAST_SENDER
1043.711	FAST_SENDER	N/A
1044.433	RECEIVER	FAST_SENDER
1046.834	FAST_SENDER	N/A
1047.603	RECEIVER	FAST_SENDER
1050.048	FAST_SENDER	N/A
1050.868	RECEIVER	FAST_SENDER
1053.316	FAST_SENDER	N/A
1054.039	RECEIVER	FAST_SENDER
1056.439	FAST_SENDER	N/A
1057.209	RECEIVER	FAST_SENDER
1059.648	FAST_SENDER	N/A
1060.414	RECEIVER	FAST_SENDER
1062.842	FAST_SENDER	N/A
1063.611	RECEIVER	FAST_SENDER
1066.027	FAST_SENDER	N/A
1066.782	RECEIVER	FAST_SENDER
1069.218	FAST_SENDER	N/A
1070.008	RECEIVER	FAST_SENDER
1072.439	FAST_SENDER	N/A
1073.187	RECEIVER	FAST_SENDER
1075.595	FAST_SENDER	N/A
1076.365	RECEIVER	FAST_SENDER
1078.805	FAST_SENDER	N/A
1079.556	RECEIVER	FAST_SENDER
1082.005	FAST_SENDER	N/A
1082.752	RECEIVER	FAST_SENDER
1085.160	FAST_SENDER	N/A
1085.951	RECEIVER	FAST_SENDER
1088.397	FAST_SENDER	N/A
1089.140	RECEIVER	FAST_SENDER
1091.581	FAST_SENDER	N/A
1092.301	RECEIVER	FAST_SENDER
1094.735	FAST_SENDER	N/A
1097.360	RECEIVER	FAST_SENDER
1099.775	FAST_SENDER	N/A
1100.536	RECEIVER	FAST_SENDER
1102.963	FAST_SENDER	N/A
1103.729	RECEIVER	FAST_SENDER
1106.139	FAST_SENDER	N/A
1113.903	FAST_SENDER	N/A
1121.314	FAST_SENDER	N/A
1128.961	FAST_SENDER	N/A
1136.313	FAST_SENDER	N/A
1143.802	FAST_SENDER	N/A
1151.717	FAST_SENDER	N/A
1159.389	FAST_SENDER	N/A
1167.060	FAST_SENDER	N/A
1174.321	FAST_SENDER	N/A
1182.030	FAST_SENDER	N/A
1189.374	FAST_SENDER	N/A
1196.823	FAST_SENDER	N/A
1204.714	FAST_SENDER	N/A
1212.563	FAST_SENDER	N/A
1220.031	FAST_SENDER	N/A
1227.342	FAST_SENDER	N/A
1234.630	FAST_SENDER	N/A
1235.100	SLOW_SENDER1	N/A
1242.974	FAST_SENDER	N/A
1246.111	SLOW_SENDER1	N/A
1250.529	FAST_SENDER	N/A
1258.446	FAST_SENDER	N/A
1258.855	SLOW_SENDER1	N/A
1267.065	FAST_SENDER	N/A
1271.452	SLOW_SENDER1	N/A
1274.658	FAST_SENDER	N/A
1282.693	FAST_SENDER	N/A
1284.565	SLOW_SENDER1	N/A
1290.018	FAST_SENDER	N/A
1297.318	FAST_SENDER	N/A
1305.508	FAST_SENDER	N/A
1312.817	FAST_SENDER	N/A
1320.366	FAST_SENDER	N/A
1328.263	FAST_SENDER	N/A
1335.757	FAST_SENDER	N/A
1343.496	FAST_SENDER	N/A
1351.036	FAST_SENDER	N/A
1358.641	FAST_SENDER	N/A
1365.962	FAST_SENDER	N/A
1373.848	FAST_SENDER	N/A
1381.119	FAST_SENDER	N/A
1389.123	FAST_SENDER	N/A
1396.623	FAST_SENDER	N/A
1404.001	FAST_SENDER	N/A
1411.588	FAST_SENDER	N/A
1412.359	RECEIVER	FAST_SENDER
1414.771	FAST_SENDER	N/A
1415.533	RECEIVER	FAST_SENDER
1417.941	FAST_SENDER	N/A
1418.691	RECEIVER	FAST_SENDER
1421.135	FAST_SENDER	N/A
1421.899	RECEIVER	FAST_SENDER
1424.332	FAST_SENDER	N/A
1425.090	RECEIVER	FAST_SENDER
1427.517	FAST_SENDER	N/A
1428.288	RECEIVER	FAST_SENDER
1430.689	FAST_SENDER	N/A
1431.503	RECEIVER	FAST_SENDER
1433.949	FAST_SENDER	N/A
1434.693	RECEIVER	FAST_SENDER
1437.094	FAST_SENDER	N/A
1437.848	RECEIVER	FAST_SENDER
1440.270	FAST_SENDER	N/A
1442.416	RECEIVER	FAST_SENDER
1444.829	FAST_SENDER	N/A
1445.578	RECEIVER	FAST_SENDER
1448.005	FAST_SENDER	N/A
1448.728	RECEIVER	FAST_SENDER
1451.157	FAST_SENDER	N/A
1451.901	RECEIVER	FAST_SENDER
1454.308	FAST_SENDER	N/A
1455.065	RECEIVER	FAST_SENDER
1457.491	FAST_SENDER	N/A
1458.249	RECEIVER	FAST_SENDER
1460.682	FAST_SENDER	N/A
1461.463	RECEIVER	FAST_SENDER
1463.909	FAST_SENDER	N/A
1464.685	RECEIVER	FAST_SENDER
1467.085	FAST_SENDER	N/A
1467.843	RECEIVER	FAST_SENDER
1470.243	FAST_SENDER	N/A
1470.997	RECEIVER	FAST_SENDER
1473.402	FAST_SENDER	N/A
1474.146	RECEIVER	FAST_SENDER
1476.556	FAST_SENDER	N/A
1477.294	RECEIVER	FAST_SENDER
1479.700	FAST_SENDER	N/A
1480.420	RECEIVER	FAST_SENDER
1482.845	FAST_SENDER	N/A
1483.583	RECEIVER	FAST_SENDER
1487.684	FAST_SENDER	N/A
1488.463	RECEIVER	FAST_SENDER
1490.874	FAST_SENDER	N/A
1491.653	RECEIVER	FAST_SENDER
1494.069	FAST_SENDER	N/A
1494.826	RECEIVER	FAST_SENDER
1497.243	FAST_SENDER	N/A
1498.047	RECEIVER	FAST_SENDER
1500.473	FAST_SENDER	N/A
1501.223	RECEIVER	FAST_SENDER
1503.645	FAST_SENDER	N/A
1506.035	RECEIVER	FAST_SENDER
1508.436	FAST_SENDER	N/A
1509.212	RECEIVER	FAST_SENDER
1511.655	FAST_SENDER	N/A
1512.441	RECEIVER	FAST_SENDER
1514.869	FAST_SENDER	N/A
1515.572	RECEIVER	FAST_SENDER
1518.006	FAST_SENDER	N/A
1518.752	RECEIVER	FAST_SENDER
1521.199	FAST_SENDER	N/A
1521.923	RECEIVER	FAST_SENDER
1524.364	FAST_SENDER	N/A
1525.138	RECEIVER	FAST_SENDER
1527.561	FAST_SENDER	N/A
1528.349	RECEIVER	FAST_SENDER
1530.754	FAST_SENDER	N/A
1531.529	RECEIVER	FAST_SENDER
1533.979	FAST_SENDER	N/A
1534.699	RECEIVER	FAST_SENDER
1537.133	FAST_SENDER	N/A
1537.865	RECEIVER	FAST_SENDER
1540.293	FAST_SENDER	N/A
1541.021	RECEIVER	FAST_SENDER
1543.450	FAST_SENDER	N/A
1544.213	RECEIVER	FAST_SENDER
1546.658	FAST_SENDER	N/A
1547.435	RECEIVER	FAST_SENDER
1549.870	FAST_SENDER	N/A
1550.677	RECEIVER	FAST_SENDER
1553.077	FAST_SENDER	N/A
1553.829	RECEIVER	FAST_SENDER
1556.264	FAST_SENDER	N/A
1556.995	RECEIVER	FAST_SENDER
1559.429	FAST_SENDER	N/A
1560.165	RECEIVER	FAST_SENDER
1562.573	FAST_SENDER	N/A
1563.326	RECEIVER	FAST_SENDER
1565.768	FAST_SENDER	N/A
1566.561	RECEIVER	FAST_SENDER
1568.992	FAST_SENDER	N/A
1569.790	RECEIVER	FAST_SENDER
1572.234	FAST_SENDER	N/A
1574.473	RECEIVER	FAST_SENDER
1576.886	FAST_SENDER	N/A
1577.686	RECEIVER	FAST_SENDER
1580.106	FAST_SENDER	N/A
1580.892	RECEIVER	FAST_SENDER
1583.300	FAST_SENDER	N/A
1584.064	RECEIVER	FAST_SENDER
1586.488	FAST_SENDER	N/A
1587.247	RECEIVER	FAST_SENDER
1588.470	SLOW_SENDER1	N/A
1589.234	RECEIVER	SLOW_SENDER1
1589.673	FAST_SENDER	N/A
1590.472	RECEIVER	FAST_SENDER
1591.652	SLOW_SENDER1	N/A
1592.394	RECEIVER	SLOW_SENDER1
1592.888	FAST_SENDER	N/A
1593.642	RECEIVER	FAST_SENDER
1594.830	SLOW_SENDER1	N/A
1595.608	RECEIVER	SLOW_SENDER1
1596.059	FAST_SENDER	N/A
1596.807	RECEIVER	FAST_SENDER
1598.021	SLOW_SENDER1	N/A
1598.774	RECEIVER	SLOW_SENDER1
1599.243	FAST_SENDER	N/A
1600.032	RECEIVER	FAST_SENDER
1601.190	SLOW_SENDER1	N/A
1601.965	RECEIVER	SLOW_SENDER1
1602.436	FAST_SENDER	N/A
1603.200	RECEIVER	FAST_SENDER
1605.618	FAST_SENDER	N/A
1606.368	RECEIVER	FAST_SENDER
1607.403	SLOW_SENDER1	N/A
1608.134	RECEIVER	SLOW_SENDER1
1608.808	FAST_SENDER	N/A
1611.469	RECEIVER	FAST_SENDER
1613.872	FAST_SENDER	N/A
1614.675	RECEIVER	FAST_SENDER
1615.552	SLOW_SENDER1	N/A
1616.294	RECEIVER	SLOW_SENDER1
1617.104	FAST_SENDER	N/A
1617.820	RECEIVER	FAST_SENDER
1620.267	FAST_SENDER	N/A
1621.069	RECEIVER	FAST_SENDER
1621.706	SLOW_SENDER1	N/A
1622.454	RECEIVER	SLOW_SENDER1
1623.517	FAST_SENDER	N/A
1624.293	RECEIVER	FAST_SENDER
1626.731	FAST_SENDER	N/A
1627.496	RECEIVER	FAST_SENDER
1627.854	SLOW_SENDER1	N/A
1628.601	RECEIVER	SLOW_SENDER1
1629.938	FAST_SENDER	N/A
1630.710	RECEIVER	FAST_SENDER
1633.129	FAST_SENDER	N/A
1633.900	RECEIVER	FAST_SENDER
1636.011	SLOW_SENDER1	N/A
1636.308	FAST_SENDER	N/A
1636.776	RECEIVER	SLOW_SENDER1
1638.586	RECEIVER	FAST_SENDER
1640.996	FAST_SENDER	N/A
1641.747	RECEIVER	FAST_SENDER
1644.148	FAST_SENDER	N/A
1644.224	SLOW_SENDER1	N/A
1644.911	RECEIVER	FAST_SENDER
1647.195	RECEIVER	SLOW_SENDER1
1647.337	FAST_SENDER	N/A
1648.107	RECEIVER	FAST_SENDER
1650.539	FAST_SENDER	N/A
1651.304	RECEIVER	FAST_SENDER
1653.711	FAST_SENDER	N/A
1654.480	RECEIVER	FAST_SENDER
1654.623	SLOW_SENDER1	N/A
1655.407	RECEIVER	SLOW_SENDER1
1656.882	FAST_SENDER	N/A
1657.683	RECEIVER	FAST_SENDER
1660.121	FAST_SENDER	N/A
1662.697	RECEIVER	FAST_SENDER
1662.823	SLOW_SENDER1	N/A
1663.603	RECEIVER	SLOW_SENDER1
1665.145	FAST_SENDER	N/A
1665.952	RECEIVER	FAST_SENDER
1668.381	FAST_SENDER	N/A
1669.137	RECEIVER	FAST_SENDER
1671.034	SLOW_SENDER1	N/A
1671.569	FAST_SENDER	N/A
1671.846	RECEIVER	SLOW_SENDER1
1675.607	RECEIVER	FAST_SENDER
1678.028	FAST_SENDER	N/A
1678.776	RECEIVER	FAST_SENDER
1681.204	FAST_SENDER	N/A
1681.303	SLOW_SENDER1	N/A
1681.949	RECEIVER	FAST_SENDER
1683.963	RECEIVER	SLOW_SENDER1
1684.366	FAST_SENDER	N/A
1685.151	RECEIVER	FAST_SENDER
1689.042	FAST_SENDER	N/A
1689.795	RECEIVER	FAST_SENDER
1691.383	SLOW_SENDER1	N/A
1692.154	RECEIVER	SLOW_SENDER1
1692.198	FAST_SENDER	N/A
1694.386	RECEIVER	FAST_SENDER
1696.809	FAST_SENDER	N/A
1697.564	RECEIVER	FAST_SENDER
1699.563	SLOW_SENDER1	N/A
1699.988	FAST_SENDER	N/A
1700.337	RECEIVER	SLOW_SENDER1
1702.224	RECEIVER	FAST_SENDER
1704.655	FAST_SENDER	N/A
1705.417	RECEIVER	FAST_SENDER
1707.857	FAST_SENDER	N/A
1708.619	RECEIVER	FAST_SENDER
1711.028	FAST_SENDER	N/A
1718.339	FAST_SENDER	N/A
1725.656	FAST_SENDER	N/A
1733.581	FAST_SENDER	N/A
1740.642	FAST_SENDER	N/A
1747.836	FAST_SENDER	N/A
1755.708	FAST_SENDER	N/A
1763.469	FAST_SENDER	N/A
1770.659	FAST_SENDER	N/A
1778.268	FAST_SENDER	N/A
1786.108	FAST_SENDER	N/A
1793.573	FAST_SENDER	N/A
1801.203	FAST_SENDER	N/A
1808.421	FAST_SENDER	N/A
1816.531	FAST_SENDER	N/A
1824.222	FAST_SENDER	N/A
1831.823	FAST_SENDER	N/A
1839.428	FAST_SENDER	N/A
1847.337	FAST_SENDER	N/A
1854.719	FAST_SENDER	N/A
1862.373	FAST_SENDER	N/A
1870.225	FAST_SENDER	N/A
1877.849	FAST_SENDER	N/A
1885.389	FAST_SENDER	N/A
1893.001	FAST_SENDER	N/A
1900.449	FAST_SENDER	N/A
1908.406	FAST_SENDER	N/A
1915.735	FAST_SENDER	N/A
1923.293	FAST_SENDER	N/A
1930.586	FAST_SENDER	N/A
1937.919	FAST_SENDER	N/A
1945.449	FAST_SENDER	N/A
1953.598	FAST_SENDER	N/A
1961.036	FAST_SENDER	N/A
1968.829	FAST_SENDER	N/A
1976.453	FAST_SENDER	N/A
1984.310	FAST_SENDER	N/A
1991.736	FAST_SENDER	N/A
1999.394	FAST_SENDER	N/A
2003.320	SLOW_SENDER1	N/A
2006.502	FAST_SENDER	N/A
2010.591	SLOW_SENDER1	N/A
2014.392	RECEIVER	SLOW_SENDER1
2014.772	FAST_SENDER	N/A
2015.517	RECEIVER	FAST_SENDER
2019.311	FAST_SENDER	N/A
2019.805	SLOW_SENDER1	N/A
2020.069	RECEIVER	FAST_SENDER
2022.063	RECEIVER	SLOW_SENDER1
2026.576	FAST_SENDER	N/A
2027.324	RECEIVER	FAST_SENDER
2029.504	SLOW_SENDER1	N/A
2029.757	FAST_SENDER	N/A
2030.231	RECEIVER	SLOW_SENDER1
2031.996	RECEIVER	FAST_SENDER
2034.402	FAST_SENDER	N/A
2035.194	RECEIVER	FAST_SENDER
2037.595	FAST_SENDER	N/A
2037.679	SLOW_SENDER1	N/A
2038.375	RECEIVER	FAST_SENDER
2040.754	RECEIVER	SLOW_SENDER1
2040.812	FAST_SENDER	N/A
2041.558	RECEIVER	FAST_SENDER
2043.971	FAST_SENDER	N/A
2044.734	RECEIVER	FAST_SENDER
2047.135	FAST_SENDER	N/A
2047.930	RECEIVER	FAST_SENDER
2048.204	SLOW_SENDER1	N/A
2048.928	RECEIVER	SLOW_SENDER1
2055.259	FAST_SENDER	N/A
2056.056	RECEIVER	FAST_SENDER
2058.385	SLOW_SENDER1	N/A
2058.499	FAST_SENDER	N/A
2059.133	RECEIVER	SLOW_SENDER1
2059.824	RECEIVER	FAST_SENDER
2062.254	FAST_SENDER	N/A
2063.001	RECEIVER	FAST_SENDER
2065.403	FAST_SENDER	N/A
2066.189	RECEIVER	FAST_SENDER
2066.533	SLOW_SENDER1	N/A
2067.284	RECEIVER	SLOW_SENDER1
2068.622	FAST_SENDER	N/A
2069.371	RECEIVER	FAST_SENDER
2071.795	FAST_SENDER	N/A
2072.569	RECEIVER	FAST_SENDER
2074.720	SLOW_SENDER1	N/A
2074.994	FAST_SENDER	N/A
2075.463	RECEIVER	SLOW_SENDER1
2077.236	RECEIVER	FAST_SENDER
2079.645	FAST_SENDER	N/A
2080.448	RECEIVER	FAST_SENDER
2082.865	SLOW_SENDER1	N/A
2082.894	FAST_SENDER	N/A
2083.627	RECEIVER	SLOW_SENDER1
2085.880	RECEIVER	FAST_SENDER
2088.329	FAST_SENDER	N/A
2089.133	RECEIVER	FAST_SENDER
2091.066	SLOW_SENDER1	N/A
2091.582	FAST_SENDER	N/A
2091.832	RECEIVER	SLOW_SENDER1
2093.662	RECEIVER	FAST_SENDER
2096.064	FAST_SENDER	N/A
2096.840	RECEIVER	FAST_SENDER
2099.237	SLOW_SENDER1	N/A
2099.275	FAST_SENDER	N/A
2100.037	RECEIVER	SLOW_SENDER1
2102.237	RECEIVER	FAST_SENDER
2104.642	FAST_SENDER	N/A
2105.394	RECEIVER	FAST_SENDER
2107.456	SLOW_SENDER1	N/A
2107.802	FAST_SENDER	N/A
2108.223	RECEIVER	SLOW_SENDER1
2109.983	RECEIVER	FAST_SENDER
2112.403	FAST_SENDER	N/A
2113.188	RECEIVER	FAST_SENDER
2115.594	FAST_SENDER	N/A
2116.345	RECEIVER	FAST_SENDER
2118.749	FAST_SENDER	N/A
2119.511	RECEIVER	FAST_SENDER
2121.958	FAST_SENDER	N/A
2122.747	RECEIVER	FAST_SENDER
2125.153	FAST_SENDER	N/A
2125.926	RECEIVER	FAST_SENDER
2128.352	FAST_SENDER	N/A
2129.107	RECEIVER	FAST_SENDER
2131.554	FAST_SENDER	N/A
2132.324	RECEIVER	FAST_SENDER
2134.748	FAST_SENDER	N/A
2135.554	RECEIVER	FAST_SENDER
2139.543	FAST_SENDER	N/A
2140.309	RECEIVER	FAST_SENDER
2142.748	FAST_SENDER	N/A
2143.532	RECEIVER	FAST_SENDER
2145.943	FAST_SENDER	N/A
2146.732	RECEIVER	FAST_SENDER
2149.174	FAST_SENDER	N/A
2149.974	RECEIVER	FAST_SENDER
2152.402	FAST_SENDER	N/A
2153.208	RECEIVER	FAST_SENDER
2155.645	FAST_SENDER	N/A
2156.405	RECEIVER	FAST_SENDER
2158.829	FAST_SENDER	N/A
2159.576	RECEIVER	FAST_SENDER
2161.977	FAST_SENDER	N/A
2162.731	RECEIVER	FAST_SENDER
2165.158	FAST_SENDER	N/A
2165.929	RECEIVER	FAST_SENDER
2168.359	FAST_SENDER	N/A
2169.120	RECEIVER	FAST_SENDER
2171.521	FAST_SENDER	N/A
2172.313	RECEIVER	FAST_SENDER
2174.756	FAST_SENDER	N/A
2175.496	RECEIVER	FAST_SENDER
2177.936	FAST_SENDER	N/A
2178.722	RECEIVER	FAST_SENDER
2181.142	FAST_SENDER	N/A
2181.898	RECEIVER	FAST_SENDER
2184.348	FAST_SENDER	N/A
2185.100	RECEIVER	FAST_SENDER
2187.517	FAST_SENDER	N/A
2188.322	RECEIVER	FAST_SENDER
2192.290	FAST_SENDER	N/A
2193.073	RECEIVER	FAST_SENDER
2195.496	FAST_SENDER	N/A
2196.263	RECEIVER	FAST_SENDER
2198.700	FAST_SENDER	N/A
2199.467	RECEIVER	FAST_SENDER
2201.902	FAST_SENDER	N/A
2204.051	RECEIVER	FAST_SENDER
2206.473	FAST_SENDER	N/A
2207.250	RECEIVER	FAST_SENDER
2211.081	FAST_SENDER	N/A
2211.848	RECEIVER	FAST_SENDER
2214.259	FAST_SENDER	N/A
2215.011	RECEIVER	FAST_SENDER
2217.456	FAST_SENDER	N/A
2218.252	RECEIVER	FAST_SENDER
2220.659	FAST_SENDER	N/A
2221.410	RECEIVER	FAST_SENDER
2223.829	FAST_SENDER	N/A
2224.582	RECEIVER	FAST_SENDER
2226.987	FAST_SENDER	N/A
2227.709	RECEIVER	FAST_SENDER
2230.110	FAST_SENDER	N/A
2230.861	RECEIVER	FAST_SENDER
2233.266	FAST_SENDER	N/A
2234.044	RECEIVER	FAST_SENDER
2236.458	FAST_SENDER	N/A
2237.201	RECEIVER	FAST_SENDER
2239.650	FAST_SENDER	N/A
2240.425	RECEIVER	FAST_SENDER
2242.853	FAST_SENDER	N/A
2243.639	RECEIVER	FAST_SENDER
2246.045	FAST_SENDER	N/A
2246.828	RECEIVER	FAST_SENDER
2249.246	FAST_SENDER	N/A
2249.972	RECEIVER	FAST_SENDER
2252.396	FAST_SENDER	N/A
2253.176	RECEIVER	FAST_SENDER
2255.596	FAST_SENDER	N/A
2256.383	RECEIVER	FAST_SENDER
2258.795	FAST_SENDER	N/A
2259.564	RECEIVER	FAST_SENDER
2261.982	FAST_SENDER	N/A
2262.722	RECEIVER	FAST_SENDER
2265.164	FAST_SENDER	N/A
2265.920	RECEIVER	FAST_SENDER
2268.357	FAST_SENDER	N/A
2269.135	RECEIVER	FAST_SENDER
2273.192	FAST_SENDER	N/A
2273.926	RECEIVER	FAST_SENDER
2276.362	FAST_SENDER	N/A
2279.998	RECEIVER	FAST_SENDER
2282.422	FAST_SENDER	N/A
2283.203	RECEIVER	FAST_SENDER
2285.640	FAST_SENDER	N/A
2286.429	RECEIVER	FAST_SENDER
2288.878	FAST_SENDER	N/A
2289.644	RECEIVER	FAST_SENDER
2292.076	FAST_SENDER	N/A
2292.820	RECEIVER	FAST_SENDER
2295.241	FAST_SENDER	N/A
2296.002	RECEIVER	FAST_SENDER
2300.163	FAST_SENDER	N/A
2300.910	RECEIVER	FAST_SENDER
2303.337	FAST_SENDER	N/A
2304.118	RECEIVER	FAST_SENDER
2306.561	FAST_SENDER	N/A
2307.289	RECEIVER	FAST_SENDER
2309.704	FAST_SENDER	N/A
2310.500	RECEIVER	FAST_SENDER
2312.920	FAST_SENDER	N/A
2313.649	RECEIVER	FAST_SENDER
2316.063	FAST_SENDER	N/A
2316.771	RECEIVER	FAST_SENDER
2319.213	FAST_SENDER	N/A
2319.988	RECEIVER	FAST_SENDER
2322.405	FAST_SENDER	N/A
2323.152	RECEIVER	FAST_SENDER
2325.581	FAST_SENDER	N/A
2326.353	RECEIVER	FAST_SENDER
2328.799	FAST_SENDER	N/A
2329.593	RECEIVER	FAST_SENDER
2331.994	FAST_SENDER	N/A
2332.767	RECEIVER	FAST_SENDER
2335.204	FAST_SENDER	N/A
2335.945	RECEIVER	FAST_SENDER
2338.387	FAST_SENDER	N/A
2339.147	RECEIVER	FAST_SENDER
2341.554	FAST_SENDER	N/A
2342.290	RECEIVER	FAST_SENDER
2344.718	FAST_SENDER	N/A
2345.480	RECEIVER	FAST_SENDER
2347.913	FAST_SENDER	N/A
2348.629	RECEIVER	FAST_SENDER
2351.055	FAST_SENDER	N/A
2351.792	RECEIVER	FAST_SENDER
2354.231	FAST_SENDER	N/A
2355.003	RECEIVER	FAST_SENDER
2357.436	FAST_SENDER	N/A
2358.172	RECEIVER	FAST_SENDER
2360.577	FAST_SENDER	N/A
2361.336	RECEIVER	FAST_SENDER
2363.783	FAST_SENDER	N/A
2364.558	RECEIVER	FAST_SENDER
2367.006	FAST_SENDER	N/A
2367.764	RECEIVER	FAST_SENDER
2370.175	FAST_SENDER	N/A
2370.944	RECEIVER	FAST_SENDER
2373.352	FAST_SENDER	N/A
2374.111	RECEIVER	FAST_SENDER
2376.552	FAST_SENDER	N/A
2377.306	RECEIVER	FAST_SENDER
2379.725	FAST_SENDER	N/A
2380.520	RECEIVER	FAST_SENDER
2382.955	FAST_SENDER	N/A
2383.699	RECEIVER	FAST_SENDER
2386.104	FAST_SENDER	N/A
2386.842	RECEIVER	FAST_SENDER
2389.274	FAST_SENDER	N/A
2390.053	RECEIVER	FAST_SENDER
2392.473	FAST_SENDER	N/A
2393.240	RECEIVER	FAST_SENDER
2395.657	FAST_SENDER	N/A
2396.386	RECEIVER	FAST_SENDER
2398.807	FAST_SENDER	N/A
2399.583	RECEIVER	FAST_SENDER
2401.990	FAST_SENDER	N/A
2402.776	RECEIVER	FAST_SENDER
2405.186	FAST_SENDER	N/A
2405.965	RECEIVER	FAST_SENDER
2408.367	FAST_SENDER	N/A
2409.180	RECEIVER	FAST_SENDER
2411.582	FAST_SENDER	N/A
2412.360	RECEIVER	FAST_SENDER
2412.760	SLOW_SENDER1	N/A
2413.524	RECEIVER	SLOW_SENDER1
2414.767	FAST_SENDER	N/A
2415.506	RECEIVER	FAST_SENDER
2415.948	SLOW_SENDER1	N/A
2416.676	RECEIVER	SLOW_SENDER1
2422.542	FAST_SENDER	N/A
2423.341	RECEIVER	FAST_SENDER
2425.780	FAST_SENDER	N/A
2426.550	RECEIVER	FAST_SENDER
2427.942	SLOW_SENDER1	N/A
2428.711	RECEIVER	SLOW_SENDER1
2428.968	FAST_SENDER	N/A
2429.770	RECEIVER	FAST_SENDER
2432.207	FAST_SENDER	N/A
2433.005	RECEIVER	FAST_SENDER
2434.111	SLOW_SENDER1	N/A
2434.850	RECEIVER	SLOW_SENDER1
2435.426	FAST_SENDER	N/A
2436.159	RECEIVER	FAST_SENDER
2438.587	FAST_SENDER	N/A
2439.365	RECEIVER	FAST_SENDER
2440.300	SLOW_SENDER1	N/A
2441.055	RECEIVER	SLOW_SENDER1
2441.800	FAST_SENDER	N/A
2446.503	SLOW_SENDER1	N/A
2449.494	FAST_SENDER	N/A
2457.175	FAST_SENDER	N/A
2459.510	SLOW_SENDER1	N/A
2464.661	FAST_SENDER	N/A
2472.341	SLOW_SENDER1	N/A
2472.467	FAST_SENDER	N/A
2481.016	FAST_SENDER	N/A
2488.718	FAST_SENDER	N/A
2496.365	FAST_SENDER	N/A
2504.344	FAST_SENDER	N/A
2511.879	FAST_SENDER	N/A
2519.464	FAST_SENDER	N/A
2526.606	FAST_SENDER	N/A
2533.804	FAST_SENDER	N/A
2541.292	FAST_SENDER	N/A
2549.160	FAST_SENDER	N/A
2556.255	FAST_SENDER	N/A
2563.974	FAST_SENDER	N/A
2571.795	FAST_SENDER	N/A
2579.365	FAST_SENDER	N/A
2587.226	FAST_SENDER	N/A
2594.861	FAST_SENDER	N/A
2601.819	FAST_SENDER	N/A
2609.442	FAST_SENDER	N/A
2617.381	FAST_SENDER	N/A
2625.108	FAST_SENDER	N/A
2632.952	FAST_SENDER	N/A
2640.325	FAST_SENDER	N/A
2647.736	FAST_SENDER	N/A
2655.747	FAST_SENDER	N/A
2663.214	FAST_SENDER	N/A
2671.259	FAST_SENDER	N/A
2678.675	FAST_SENDER	N/A
2686.548	FAST_SENDER	N/A
2693.886	FAST_SENDER	N/A
2700.942	FAST_SENDER	N/A
2708.711	FAST_SENDER	N/A
2715.937	FAST_SENDER	N/A
2723.571	FAST_SENDER	N/A
2730.989	FAST_SENDER	N/A
2738.414	FAST_SENDER	N/A
2746.085	FAST_SENDER	N/A
2746.872	RECEIVER	FAST_SENDER
2749.272	FAST_SENDER	N/A
2750.069	RECEIVER	FAST_SENDER
2752.469	FAST_SENDER	N/A
2753.219	RECEIVER	FAST_SENDER
2755.655	FAST_SENDER	N/A
2756.421	RECEIVER	FAST_SENDER
2760.307	FAST_SENDER	N/A
2761.094	RECEIVER	FAST_SENDER
2763.530	FAST_SENDER	N/A
2764.234	RECEIVER	FAST_SENDER
2766.662	FAST_SENDER	N/A
2767.420	RECEIVER	FAST_SENDER
2769.854	FAST_SENDER	N/A
2770.641	RECEIVER	FAST_SENDER
2773.046	FAST_SENDER	N/A
2773.801	RECEIVER	FAST_SENDER
2776.222	FAST_SENDER	N/A
2778.357	RECEIVER	FAST_SENDER
2778.800	SLOW_SENDER1	N/A
2779.596	RECEIVER	SLOW_SENDER1
2782.039	SLOW_SENDER1	N/A
2782.797	RECEIVER	SLOW_SENDER1
2784.065	FAST_SENDER	N/A
2784.801	RECEIVER	FAST_SENDER
2785.211	SLOW_SENDER1	N/A
2785.988	RECEIVER	SLOW_SENDER1
2787.227	FAST_SENDER	N/A
2787.977	RECEIVER	FAST_SENDER
2788.410	SLOW_SENDER1	N/A
2789.199	RECEIVER	SLOW_SENDER1
2790.395	FAST_SENDER	N/A
2791.136	RECEIVER	FAST_SENDER
2791.608	SLOW_SENDER1	N/A
2792.357	RECEIVER	SLOW_SENDER1
2793.548	FAST_SENDER	N/A
2794.337	RECEIVER	FAST_SENDER
2796.750	FAST_SENDER	N/A
2797.523	RECEIVER	FAST_SENDER
2797.795	SLOW_SENDER1	N/A
2798.529	RECEIVER	SLOW_SENDER1
2799.963	FAST_SENDER	N/A
2800.723	RECEIVER	FAST_SENDER
2803.171	FAST_SENDER	N/A
2803.923	RECEIVER	FAST_SENDER
2803.969	SLOW_SENDER1	N/A
2804.737	RECEIVER	SLOW_SENDER1
2806.368	FAST_SENDER	N/A
2807.120	RECEIVER	FAST_SENDER
2809.565	FAST_SENDER	N/A
2810.148	SLOW_SENDER1	N/A
2810.360	RECEIVER	FAST_SENDER
2812.419	RECEIVER	SLOW_SENDER1
2812.774	FAST_SENDER	N/A
2813.578	RECEIVER	FAST_SENDER
2816.006	FAST_SENDER	N/A
2816.764	RECEIVER	FAST_SENDER
2817.831	SLOW_SENDER1	N/A
2818.608	RECEIVER	SLOW_SENDER1
2819.193	FAST_SENDER	N/A
2819.913	RECEIVER	FAST_SENDER
2822.338	FAST_SENDER	N/A
2823.079	RECEIVER	FAST_SENDER
2825.519	FAST_SENDER	N/A
2826.037	SLOW_SENDER1	N/A
2826.291	RECEIVER	FAST_SENDER
2830.501	RECEIVER	SLOW_SENDER1
2830.644	FAST_SENDER	N/A
2831.448	RECEIVER	FAST_SENDER
2833.870	FAST_SENDER	N/A
2834.639	RECEIVER	FAST_SENDER
2837.062	FAST_SENDER	N/A
2837.813	RECEIVER	FAST_SENDER
2837.937	SLOW_SENDER1	N/A
2838.702	RECEIVER	SLOW_SENDER1
2840.247	FAST_SENDER	N/A
2840.990	RECEIVER	FAST_SENDER
2843.426	FAST_SENDER	N/A
2844.171	RECEIVER	FAST_SENDER
2846.144	SLOW_SENDER1	N/A
2846.584	FAST_SENDER	N/A
2846.898	RECEIVER	SLOW_SENDER1
2848.686	RECEIVER	FAST_SENDER
2851.136	FAST_SENDER	N/A
2851.914	RECEIVER	FAST_SENDER
2854.360	FAST_SENDER	N/A
2855.088	RECEIVER	FAST_SENDER
2857.527	FAST_SENDER	N/A
2858.204	SLOW_SENDER1	N/A
2858.288	RECEIVER	FAST_SENDER
2858.968	RECEIVER	SLOW_SENDER1
2860.689	FAST_SENDER	N/A
2861.430	RECEIVER	FAST_SENDER
2863.860	FAST_SENDER	N/A
2864.603	RECEIVER	FAST_SENDER
2866.415	SLOW_SENDER1	N/A
2867.039	FAST_SENDER	N/A
2867.199	RECEIVER	SLOW_SENDER1
2869.491	RECEIVER	FAST_SENDER
2871.921	FAST_SENDER	N/A
2872.693	RECEIVER	FAST_SENDER
2874.629	SLOW_SENDER1	N/A
2875.118	FAST_SENDER	N/A
2875.397	RECEIVER	SLOW_SENDER1
2877.375	RECEIVER	FAST_SENDER
2879.792	FAST_SENDER	N/A
2880.569	RECEIVER	FAST_SENDER
2882.998	FAST_SENDER	N/A
2883.773	RECEIVER	FAST_SENDER
2886.223	FAST_SENDER	N/A
2886.939	RECEIVER	FAST_SENDER
2889.363	FAST_SENDER	N/A
2890.147	RECEIVER	FAST_SENDER
2892.555	FAST_SENDER	N/A
2893.338	RECEIVER	FAST_SENDER
2895.754	FAST_SENDER	N/A
2896.472	RECEIVER	FAST_SENDER
2898.880	FAST_SENDER	N/A
2899.660	RECEIVER	FAST_SENDER
2902.094	FAST_SENDER	N/A
2902.882	RECEIVER	FAST_SENDER
2905.298	FAST_SENDER	N/A
2906.040	RECEIVER	FAST_SENDER
2908.450	FAST_SENDER	N/A
2909.229	RECEIVER	FAST_SENDER
2911.638	FAST_SENDER	N/A
2912.406	RECEIVER	FAST_SENDER
2914.843	FAST_SENDER	N/A
2915.645	RECEIVER	FAST_SENDER
2918.073	FAST_SENDER	N/A
2918.824	RECEIVER	FAST_SENDER
2921.269	FAST_SENDER	N/A
2922.055	RECEIVER	FAST_SENDER
2924.504	FAST_SENDER	N/A
2925.270	RECEIVER	FAST_SENDER
2927.713	FAST_SENDER	N/A
2928.475	RECEIVER	FAST_SENDER
2930.895	FAST_SENDER	N/A
2931.641	RECEIVER	FAST_SENDER
2934.057	FAST_SENDER	N/A
2934.802	RECEIVER	FAST_SENDER
2937.244	FAST_SENDER	N/A
2938.001	RECEIVER	FAST_SENDER
2940.440	FAST_SENDER	N/A
2941.205	RECEIVER	FAST_SENDER
2943.620	FAST_SENDER	N/A
2944.408	RECEIVER	FAST_SENDER
2946.848	FAST_SENDER	N/A
2947.598	RECEIVER	FAST_SENDER
2950.001	FAST_SENDER	N/A
2950.725	RECEIVER	FAST_SENDER
2953.137	FAST_SENDER	N/A
2953.927	RECEIVER	FAST_SENDER
2956.374	FAST_SENDER	N/A
2957.159	RECEIVER	FAST_SENDER
2959.564	FAST_SENDER	N/A
2960.319	RECEIVER	FAST_SENDER
2962.725	FAST_SENDER	N/A
2963.484	RECEIVER	FAST_SENDER
2965.917	FAST_SENDER	N/A
2966.689	RECEIVER	FAST_SENDER
2969.113	FAST_SENDER	N/A
2969.889	RECEIVER	FAST_SENDER
2972.334	FAST_SENDER	N/A
2973.069	RECEIVER	FAST_SENDER
2975.474	FAST_SENDER	N/A
2976.244	RECEIVER	FAST_SENDER
2978.654	FAST_SENDER	N/A
2979.388	RECEIVER	FAST_SENDER
2981.793	FAST_SENDER	N/A
2982.537	RECEIVER	FAST_SENDER
2984.981	FAST_SENDER	N/A
2985.764	RECEIVER	FAST_SENDER
2988.187	FAST_SENDER	N/A
2988.922	RECEIVER	FAST_SENDER
2991.366	FAST_SENDER	N/A
2992.148	RECEIVER	FAST_SENDER
2994.591	FAST_SENDER	N/A
2995.385	RECEIVER	FAST_SENDER
2997.829	FAST_SENDER	N/A
2998.616	RECEIVER	FAST_SENDER
3001.046	FAST_SENDER	N/A
3001.785	RECEIVER	FAST_SENDER
3007.206	FAST_SENDER	N/A
3007.961	RECEIVER	FAST_SENDER
3010.364	FAST_SENDER	N/A
3011.124	RECEIVER	FAST_SENDER
3013.536	FAST_SENDER	N/A
3014.258	RECEIVER	FAST_SENDER
3016.662	FAST_SENDER	N/A
3017.435	RECEIVER	FAST_SENDER
3019.871	FAST_SENDER	N/A
3020.601	RECEIVER	FAST_SENDER
3023.025	FAST_SENDER	N/A
3023.793	RECEIVER	FAST_SENDER
3026.193	FAST_SENDER	N/A
3026.988	RECEIVER	FAST_SENDER
3029.429	FAST_SENDER	N/A
3030.206	RECEIVER	FAST_SENDER
3032.644	FAST_SENDER	N/A
3035.043	RECEIVER	FAST_SENDER
3037.461	FAST_SENDER	N/A
3038.250	RECEIVER	FAST_SENDER
3040.687	FAST_SENDER	N/A
3041.415	RECEIVER	FAST_SENDER
3043.831	FAST_SENDER	N/A
3044.588	RECEIVER	FAST_SENDER
3047.035	FAST_SENDER	N/A
3047.822	RECEIVER	FAST_SENDER
3050.240	FAST_SENDER	N/A
3050.999	RECEIVER	FAST_SENDER
3053.439	FAST_SENDER	N/A
3055.751	RECEIVER	FAST_SENDER
3058.195	FAST_SENDER	N/A
3058.978	RECEIVER	FAST_SENDER
3061.393	FAST_SENDER	N/A
3062.181	RECEIVER	FAST_SENDER
3064.597	FAST_SENDER	N/A
3065.332	RECEIVER	FAST_SENDER
3067.781	FAST_SENDER	N/A
3068.524	RECEIVER	FAST_SENDER
3070.939	FAST_SENDER	N/A
3071.680	RECEIVER	FAST_SENDER
3074.120	FAST_SENDER	N/A
3078.073	RECEIVER	FAST_SENDER
3080.522	FAST_SENDER	N/A
3081.282	RECEIVER	FAST_SENDER
3083.685	FAST_SENDER	N/A
3084.493	RECEIVER	FAST_SENDER
3086.927	FAST_SENDER	N/A
3087.709	RECEIVER	FAST_SENDER
3090.126	FAST_SENDER	N/A
3090.853	RECEIVER	FAST_SENDER
3093.255	FAST_SENDER	N/A
3094.009	RECEIVER	FAST_SENDER
3096.420	FAST_SENDER	N/A
3104.058	FAST_SENDER	N/A
3111.891	FAST_SENDER	N/A
3119.687	FAST_SENDER	N/A
3127.812	FAST_SENDER	N/A
3135.494	FAST_SENDER	N/A
3143.086	FAST_SENDER	N/A
3150.338	FAST_SENDER	N/A
3157.757	FAST_SENDER	N/A
3165.759	FAST_SENDER	N/A
3173.379	FAST_SENDER	N/A
3179.220	SLOW_SENDER1	N/A
3181.088	FAST_SENDER	N/A
3188.788	FAST_SENDER	N/A
3190.979	SLOW_SENDER1	N/A
3197.072	FAST_SENDER	N/A
3201.618	SLOW_SENDER1	N/A
3204.638	FAST_SENDER	N/A
3212.580	FAST_SENDER	N/A
3214.404	SLOW_SENDER1	N/A
3220.479	FAST_SENDER	N/A
3227.647	FAST_SENDER	N/A
3228.170	SLOW_SENDER1	N/A
3235.552	FAST_SENDER	N/A
3243.179	FAST_SENDER	N/A
3250.417	FAST_SENDER	N/A
3257.673	FAST_SENDER	N/A
3265.466	FAST_SENDER	N/A
3273.477	FAST_SENDER	N/A
3281.085	FAST_SENDER	N/A
3288.474	FAST_SENDER	N/A
3296.238	FAST_SENDER	N/A
3303.944	FAST_SENDER	N/A
3311.901	FAST_SENDER	N/A
3319.247	FAST_SENDER	N/A
3327.029	FAST_SENDER	N/A
3334.306	FAST_SENDER	N/A
3341.868	FAST_SENDER	N/A
3349.836	FAST_SENDER	N/A
3357.276	FAST_SENDER	N/A
3364.659	FAST_SENDER	N/A
3372.825	FAST_SENDER	N/A
3380.269	FAST_SENDER	N/A
3387.696	FAST_SENDER	N/A
3395.407	FAST_SENDER	N/A
3399.241	RECEIVER	FAST_SENDER
3401.675	FAST_SENDER	N/A
3402.451	RECEIVER	FAST_SENDER
3404.874	FAST_SENDER	N/A
3405.634	RECEIVER	FAST_SENDER
3408.063	FAST_SENDER	N/A
3408.816	RECEIVER	FAST_SENDER
3411.250	FAST_SENDER	N/A
3412.027	RECEIVER	FAST_SENDER
3414.471	FAST_SENDER	N/A
3415.247	RECEIVER	FAST_SENDER
3417.681	FAST_SENDER	N/A
3418.441	RECEIVER	FAST_SENDER
3420.883	FAST_SENDER	N/A
3421.636	RECEIVER	FAST_SENDER
3424.040	FAST_SENDER	N/A
3424.844	RECEIVER	FAST_SENDER
3427.270	FAST_SENDER	N/A
3428.033	RECEIVER	FAST_SENDER
3430.438	FAST_SENDER	N/A
3431.180	RECEIVER	FAST_SENDER
3433.621	FAST_SENDER	N/A
3434.370	RECEIVER	FAST_SENDER
3436.796	FAST_SENDER	N/A
3437.523	RECEIVER	FAST_SENDER
3439.951	FAST_SENDER	N/A
3440.738	RECEIVER	FAST_SENDER
3443.141	FAST_SENDER	N/A
3443.921	RECEIVER	FAST_SENDER
3446.348	FAST_SENDER	N/A
3447.102	RECEIVER	FAST_SENDER
3449.542	FAST_SENDER	N/A
3450.326	RECEIVER	FAST_SENDER
3452.750	FAST_SENDER	N/A
3453.511	RECEIVER	FAST_SENDER
3455.923	FAST_SENDER	N/A
3456.686	RECEIVER	FAST_SENDER
3459.121	FAST_SENDER	N/A
3459.901	RECEIVER	FAST_SENDER
3463.934	FAST_SENDER	N/A
3464.721	RECEIVER	FAST_SENDER
3467.170	FAST_SENDER	N/A
3467.930	RECEIVER	FAST_SENDER
3470.341	FAST_SENDER	N/A
3471.095	RECEIVER	FAST_SENDER
3473.512	FAST_SENDER	N/A
3474.275	RECEIVER	FAST_SENDER
3476.722	FAST_SENDER	N/A
3479.215	RECEIVER	FAST_SENDER
3481.629	FAST_SENDER	N/A
3482.400	RECEIVER	FAST_SENDER
3484.825	FAST_SENDER	N/A
3485.627	RECEIVER	FAST_SENDER
3488.038	FAST_SENDER	N/A
3488.774	RECEIVER	FAST_SENDER
3491.188	FAST_SENDER	N/A
3491.957	RECEIVER	FAST_SENDER
3494.394	FAST_SENDER	N/A
3495.122	RECEIVER	FAST_SENDER
3497.534	FAST_SENDER	N/A
3498.291	RECEIVER	FAST_SENDER
3500.720	FAST_SENDER	N/A
3501.484	RECEIVER	FAST_SENDER
3503.928	FAST_SENDER	N/A
3504.746	RECEIVER	FAST_SENDER
3507.162	FAST_SENDER	N/A
3507.882	RECEIVER	FAST_SENDER
3510.308	FAST_SENDER	N/A
3511.093	RECEIVER	FAST_SENDER
3513.527	FAST_SENDER	N/A
3514.335	RECEIVER	FAST_SENDER
3516.767	FAST_SENDER	N/A
3517.503	RECEIVER	FAST_SENDER
3519.906	FAST_SENDER	N/A
3520.631	RECEIVER	FAST_SENDER
3523.045	FAST_SENDER	N/A
3523.835	RECEIVER	FAST_SENDER
3526.256	FAST_SENDER	N/A
3527.037	RECEIVER	FAST_SENDER
3529.458	FAST_SENDER	N/A
3530.263	RECEIVER	FAST_SENDER
3532.180	SLOW_SENDER1	N/A
3532.670	FAST_SENDER	N/A
3532.957	RECEIVER	SLOW_SENDER1
3534.964	RECEIVER	FAST_SENDER
3537.409	FAST_SENDER	N/A
3538.180	RECEIVER	FAST_SENDER
3539.758	SLOW_SENDER1	N/A
3540.560	RECEIVER	SLOW_SENDER1
3540.622	FAST_SENDER	N/A
3541.398	RECEIVER	FAST_SENDER
3543.845	FAST_SENDER	N/A
3544.576	RECEIVER	FAST_SENDER
3545.992	SLOW_SENDER1	N/A
3546.707	RECEIVER	SLOW_SENDER1
3547.005	FAST_SENDER	N/A
3547.766	RECEIVER	FAST_SENDER
3551.739	FAST_SENDER	N/A
3552.534	RECEIVER	FAST_SENDER
3554.950	FAST_SENDER	N/A
3555.382	SLOW_SENDER1	N/A
3555.717	RECEIVER	FAST_SENDER
3559.935	RECEIVER	SLOW_SENDER1
3560.024	FAST_SENDER	N/A
3560.742	RECEIVER	FAST_SENDER
3563.174	FAST_SENDER	N/A
3563.920	RECEIVER	FAST_SENDER
3566.351	FAST_SENDER	N/A
3567.112	RECEIVER	FAST_SENDER
3567.384	SLOW_SENDER1	N/A
3568.202	RECEIVER	SLOW_SENDER1
3569.553	FAST_SENDER	N/A
3570.345	RECEIVER	FAST_SENDER
3572.751	FAST_SENDER	N/A
3575.076	RECEIVER	FAST_SENDER
3575.619	SLOW_SENDER1	N/A
3576.393	RECEIVER	SLOW_SENDER1
3577.482	FAST_SENDER	N/A
3578.214	RECEIVER	FAST_SENDER
3580.657	FAST_SENDER	N/A
3582.844	RECEIVER	FAST_SENDER
3583.796	SLOW_SENDER1	N/A
3584.546	RECEIVER	SLOW_SENDER1
3585.253	FAST_SENDER	N/A
3586.026	RECEIVER	FAST_SENDER
3588.472	FAST_SENDER	N/A
3589.219	RECEIVER	FAST_SENDER
3591.631	FAST_SENDER	N/A
3591.969	SLOW_SENDER1	N/A
3592.389	RECEIVER	FAST_SENDER
3594.619	RECEIVER	SLOW_SENDER1
3600.356	FAST_SENDER	N/A
3601.118	RECEIVER	FAST_SENDER
3603.518	FAST_SENDER	N/A
3604.304	RECEIVER	FAST_SENDER
3605.080	SLOW_SENDER1	N/A
3605.841	RECEIVER	SLOW_SENDER1
3606.732	FAST_SENDER	N/A
3607.486	RECEIVER	FAST_SENDER
3609.903	FAST_SENDER	N/A
3610.697	RECEIVER	FAST_SENDER
3613.103	FAST_SENDER	N/A
3613.882	RECEIVER	FAST_SENDER
3616.328	FAST_SENDER	N/A
3617.102	RECEIVER	FAST_SENDER
3619.514	FAST_SENDER	N/A
3620.298	RECEIVER	FAST_SENDER
3622.725	FAST_SENDER	N/A
3623.514	RECEIVER	FAST_SENDER
3625.933	FAST_SENDER	N/A
3626.703	RECEIVER	FAST_SENDER
3629.128	FAST_SENDER	N/A
3629.910	RECEIVER	FAST_SENDER
3632.317	FAST_SENDER	N/A
3634.705	RECEIVER	FAST_SENDER
3637.136	FAST_SENDER	N/A
3637.919	RECEIVER	FAST_SENDER
3640.357	FAST_SENDER	N/A
3641.107	RECEIVER	FAST_SENDER
3643.518	FAST_SENDER	N/A
3644.287	RECEIVER	FAST_SENDER
3646.708	FAST_SENDER	N/A
3647.443	RECEIVER	FAST_SENDER
3649.851	FAST_SENDER	N/A
3650.645	RECEIVER	FAST_SENDER
3653.068	FAST_SENDER	N/A
3653.824	RECEIVER	FAST_SENDER
3656.257	FAST_SENDER	N/A
3657.015	RECEIVER	FAST_SENDER
3659.417	FAST_SENDER	N/A
3660.201	RECEIVER	FAST_SENDER
3662.632	FAST_SENDER	N/A
3663.391	RECEIVER	FAST_SENDER
3665.827	FAST_SENDER	N/A
3666.614	RECEIVER	FAST_SENDER
3669.016	FAST_SENDER	N/A
3669.768	RECEIVER	FAST_SENDER
3672.173	FAST_SENDER	N/A
3672.894	RECEIVER	FAST_SENDER
3675.299	FAST_SENDER	N/A
3676.031	RECEIVER	FAST_SENDER
3678.475	FAST_SENDER	N/A
3679.208	RECEIVER	FAST_SENDER
3681.644	FAST_SENDER	N/A
3682.435	RECEIVER	FAST_SENDER
3684.844	FAST_SENDER	N/A
3685.603	RECEIVER	FAST_SENDER
3688.028	FAST_SENDER	N/A
3688.819	RECEIVER	FAST_SENDER
3691.233	FAST_SENDER	N/A
3692.024	RECEIVER	FAST_SENDER
3694.459	FAST_SENDER	N/A
3695.212	RECEIVER	FAST_SENDER
3697.626	FAST_SENDER	N/A
3698.375	RECEIVER	FAST_SENDER
3700.780	FAST_SENDER	N/A
3701.570	RECEIVER	FAST_SENDER
3703.988	FAST_SENDER	N/A
3704.741	RECEIVER	FAST_SENDER
3707.180	FAST_SENDER	N/A
3707.924	RECEIVER	FAST_SENDER
3710.326	FAST_SENDER	N/A
3711.061	RECEIVER	FAST_SENDER
3713.505	FAST_SENDER	N/A
3714.275	RECEIVER	FAST_SENDER
3716.719	FAST_SENDER	N/A
3717.518	RECEIVER	FAST_SENDER
3719.959	FAST_SENDER	N/A
3720.719	RECEIVER	FAST_SENDER
3723.144	FAST_SENDER	N/A
3723.916	RECEIVER	FAST_SENDER
3726.364	FAST_SENDER	N/A
3727.088	RECEIVER	FAST_SENDER
3729.499	FAST_SENDER	N/A
3730.236	RECEIVER	FAST_SENDER
3732.659	FAST_SENDER	N/A
3733.389	RECEIVER	FAST_SENDER
3735.831	FAST_SENDER	N/A
3736.578	RECEIVER	FAST_SENDER
3738.995	FAST_SENDER	N/A
3739.755	RECEIVER	FAST_SENDER
3742.184	FAST_SENDER	N/A
3742.935	RECEIVER	FAST_SENDER
3745.374	FAST_SENDER	N/A
3746.139	RECEIVER	FAST_SENDER
3748.572	FAST_SENDER	N/A
3749.359	RECEIVER	FAST_SENDER
3751.775	FAST_SENDER	N/A
3752.545	RECEIVER	FAST_SENDER
3756.362	FAST_SENDER	N/A
3757.170	RECEIVER	FAST_SENDER
3759.589	FAST_SENDER	N/A
3760.387	RECEIVER	FAST_SENDER
3762.803	FAST_SENDER	N/A
3763.548	RECEIVER	FAST_SENDER
3765.981	FAST_SENDER	N/A
3766.766	RECEIVER	FAST_SENDER
3769.183	FAST_SENDER	N/A
3769.917	RECEIVER	FAST_SENDER
3772.327	FAST_SENDER	N/A
3773.110	RECEIVER	FAST_SENDER
3775.544	FAST_SENDER	N/A
3776.288	RECEIVER	FAST_SENDER
3778.692	FAST_SENDER	N/A
3779.502	RECEIVER	FAST_SENDER
3781.933	FAST_SENDER	N/A
3782.675	RECEIVER	FAST_SENDER
3785.115	FAST_SENDER	N/A
3785.891	RECEIVER	FAST_SENDER
3788.306	FAST_SENDER	N/A
3789.059	RECEIVER	FAST_SENDER
3791.485	FAST_SENDER	N/A
3792.282	RECEIVER	FAST_SENDER
3794.732	FAST_SENDER	N/A
3795.521	RECEIVER	FAST_SENDER
3797.941	FAST_SENDER	N/A
3805.463	FAST_SENDER	N/A
3812.642	FAST_SENDER	N/A
3820.397	FAST_SENDER	N/A
3827.875	FAST_SENDER	N/A
3835.495	FAST_SENDER	N/A
3843.014	FAST_SENDER	N/A
3851.071	FAST_SENDER	N/A
3858.661	FAST_SENDER	N/A
3866.078	FAST_SENDER	N/A
3873.472	FAST_SENDER	N/A
3881.073	FAST_SENDER	N/A
3888.517	FAST_SENDER	N/A
3896.078	FAST_SENDER	N/A
3903.595	FAST_SENDER	N/A
3908.810	SLOW_SENDER1	N/A
3910.591	FAST_SENDER	N/A
3919.112	FAST_SENDER	N/A
3919.493	SLOW_SENDER1	N/A
3927.913	FAST_SENDER	N/A
3932.586	SLOW_SENDER1	N/A
3935.228	FAST_SENDER	N/A
3942.809	FAST_SENDER	N/A
3945.498	SLOW_SENDER1	N/A
3950.489	FAST_SENDER	N/A
3958.043	FAST_SENDER	N/A
3958.777	SLOW_SENDER1	N/A
3965.290	FAST_SENDER	N/A
3972.857	FAST_SENDER	N/A
3980.771	FAST_SENDER	N/A
3988.142	FAST_SENDER	N/A
3995.638	FAST_SENDER	N/A
4003.203	FAST_SENDER	N/A
4010.530	FAST_SENDER	N/A
4017.908	FAST_SENDER	N/A
4025.303	FAST_SENDER	N/A
4032.585	FAST_SENDER	N/A
4040.397	FAST_SENDER	N/A
4047.883	FAST_SENDER	N/A
4055.432	FAST_SENDER	N/A
4062.982	FAST_SENDER	N/A
4070.471	FAST_SENDER	N/A
4077.978	FAST_SENDER	N/A
4085.616	FAST_SENDER	N/A
4092.943	FAST_SENDER	N/A
4100.424	FAST_SENDER	N/A
4101.190	RECEIVER	FAST_SENDER
4103.637	FAST_SENDER	N/A
4104.360	RECEIVER	FAST_SENDER
4106.763	FAST_SENDER	N/A
4107.522	RECEIVER	FAST_SENDER
4109.942	FAST_SENDER	N/A
4110.708	RECEIVER	FAST_SENDER
4113.110	FAST_SENDER	N/A
4113.897	RECEIVER	FAST_SENDER
4116.312	FAST_SENDER	N/A
4117.082	RECEIVER	FAST_SENDER
4119.526	FAST_SENDER	N/A
4120.285	RECEIVER	FAST_SENDER
4122.716	FAST_SENDER	N/A
4123.455	RECEIVER	FAST_SENDER
4125.896	FAST_SENDER	N/A
4126.676	RECEIVER	FAST_SENDER
4129.116	FAST_SENDER	N/A
4129.925	RECEIVER	FAST_SENDER
4132.358	FAST_SENDER	N/A
4133.153	RECEIVER	FAST_SENDER
4135.579	FAST_SENDER	N/A
4136.371	RECEIVER	FAST_SENDER
4140.280	FAST_SENDER	N/A
4141.010	RECEIVER	FAST_SENDER
4143.412	FAST_SENDER	N/A
4144.158	RECEIVER	FAST_SENDER
4146.603	FAST_SENDER	N/A
4147.342	RECEIVER	FAST_SENDER
4149.783	FAST_SENDER	N/A
4150.578	RECEIVER	FAST_SENDER
4153.005	FAST_SENDER	N/A
4153.736	RECEIVER	FAST_SENDER
4156.150	FAST_SENDER	N/A
4156.911	RECEIVER	FAST_SENDER
4159.351	FAST_SENDER	N/A
4160.155	RECEIVER	FAST_SENDER
4162.585	FAST_SENDER	N/A
4163.335	RECEIVER	FAST_SENDER
4165.762	FAST_SENDER	N/A
4168.187	RECEIVER	FAST_SENDER
4170.630	FAST_SENDER	N/A
4171.380	RECEIVER	FAST_SENDER
4175.690	FAST_SENDER	N/A
4176.468	RECEIVER	FAST_SENDER
4178.891	FAST_SENDER	N/A
4179.702	RECEIVER	FAST_SENDER
4182.113	FAST_SENDER	N/A
4182.929	RECEIVER	FAST_SENDER
4185.374	FAST_SENDER	N/A
4186.167	RECEIVER	FAST_SENDER
4188.598	FAST_SENDER	N/A
4189.362	RECEIVER	FAST_SENDER
4191.807	FAST_SENDER	N/A
4192.553	RECEIVER	FAST_SENDER
4194.981	FAST_SENDER	N/A
4195.738	RECEIVER	FAST_SENDER
4199.588	FAST_SENDER	N/A
4200.336	RECEIVER	FAST_SENDER
4202.785	FAST_SENDER	N/A
4203.575	RECEIVER	FAST_SENDER
4205.996	FAST_SENDER	N/A
4206.777	RECEIVER	FAST_SENDER
4209.206	FAST_SENDER	N/A
4209.953	RECEIVER	FAST_SENDER
4212.390	FAST_SENDER	N/A
4213.162	RECEIVER	FAST_SENDER
4215.591	FAST_SENDER	N/A
4216.355	RECEIVER	FAST_SENDER
4218.805	FAST_SENDER	N/A
4219.557	RECEIVER	FAST_SENDER
4222.004	FAST_SENDER	N/A
4222.780	RECEIVER	FAST_SENDER
4225.205	FAST_SENDER	N/A
4226.002	RECEIVER	FAST_SENDER
4228.439	FAST_SENDER	N/A
4229.229	RECEIVER	FAST_SENDER
4231.643	FAST_SENDER	N/A
4232.390	RECEIVER	FAST_SENDER
4234.808	FAST_SENDER	N/A
4235.547	RECEIVER	FAST_SENDER
4239.714	FAST_SENDER	N/A
4240.474	RECEIVER	FAST_SENDER
4242.889	FAST_SENDER	N/A
4243.643	RECEIVER	FAST_SENDER
4246.090	FAST_SENDER	N/A
4246.878	RECEIVER	FAST_SENDER
4249.298	FAST_SENDER	N/A
4250.073	RECEIVER	FAST_SENDER
4252.517	FAST_SENDER	N/A
4253.320	RECEIVER	FAST_SENDER
4255.746	FAST_SENDER	N/A
4256.485	RECEIVER	FAST_SENDER
4258.932	FAST_SENDER	N/A
4259.726	RECEIVER	FAST_SENDER
4262.174	FAST_SENDER	N/A
4262.580	SLOW_SENDER1	N/A
4262.965	RECEIVER	FAST_SENDER
4266.906	RECEIVER	SLOW_SENDER1
4267.267	FAST_SENDER	N/A
4267.998	RECEIVER	FAST_SENDER
4269.325	SLOW_SENDER1	N/A
4270.447	FAST_SENDER	N/A
4271.229	RECEIVER	FAST_SENDER
4273.267	RECEIVER	SLOW_SENDER1
4278.675	FAST_SENDER	N/A
4278.676	SLOW_SENDER1	N/A
4279.468	RECEIVER	FAST_SENDER
4281.536	RECEIVER	SLOW_SENDER1
4281.912	FAST_SENDER	N/A
4282.724	RECEIVER	FAST_SENDER
4285.159	FAST_SENDER	N/A
4285.933	RECEIVER	FAST_SENDER
4288.354	FAST_SENDER	N/A
4288.940	SLOW_SENDER1	N/A
4289.102	RECEIVER	FAST_SENDER
4291.296	RECEIVER	SLOW_SENDER1
4291.527	FAST_SENDER	N/A
4292.273	RECEIVER	FAST_SENDER
4294.684	FAST_SENDER	N/A
4295.403	RECEIVER	FAST_SENDER
4297.834	FAST_SENDER	N/A
4298.539	RECEIVER	FAST_SENDER
4298.706	SLOW_SENDER1	N/A
4299.457	RECEIVER	SLOW_SENDER1
4300.975	FAST_SENDER	N/A
4301.732	RECEIVER	FAST_SENDER
4304.147	FAST_SENDER	N/A
4304.908	RECEIVER	FAST_SENDER
4306.891	SLOW_SENDER1	N/A
4307.342	FAST_SENDER	N/A
4307.629	RECEIVER	SLOW_SENDER1
4311.371	RECEIVER	FAST_SENDER
4313.802	FAST_SENDER	N/A
4314.552	RECEIVER	FAST_SENDER
4316.791	SLOW_SENDER1	N/A
4316.987	FAST_SENDER	N/A
4317.519	RECEIVER	SLOW_SENDER1
4318.319	RECEIVER	FAST_SENDER
4320.748	FAST_SENDER	N/A
4321.512	RECEIVER	FAST_SENDER
4323.930	FAST_SENDER	N/A
4324.730	RECEIVER	FAST_SENDER
4324.951	SLOW_SENDER1	N/A
4325.699	RECEIVER	SLOW_SENDER1
4332.587	FAST_SENDER	N/A
4333.361	RECEIVER	FAST_SENDER
4335.071	SLOW_SENDER1	N/A
4335.763	FAST_SENDER	N/A
4335.811	RECEIVER	SLOW_SENDER1
4337.096	RECEIVER	FAST_SENDER
4339.542	FAST_SENDER	N/A
4340.296	RECEIVER	FAST_SENDER
4342.740	FAST_SENDER	N/A
4343.240	SLOW_SENDER1	N/A
4343.539	RECEIVER	FAST_SENDER
4348.038	FAST_SENDER	N/A
4350.282	RECEIVER	FAST_SENDER
4352.695	FAST_SENDER	N/A
4353.450	RECEIVER	FAST_SENDER
4355.869	FAST_SENDER	N/A
4356.638	RECEIVER	FAST_SENDER
4359.053	FAST_SENDER	N/A
4359.825	RECEIVER	FAST_SENDER
4362.258	FAST_SENDER	N/A
4363.062	RECEIVER	FAST_SENDER
4365.479	FAST_SENDER	N/A
4366.276	RECEIVER	FAST_SENDER
4368.701	FAST_SENDER	N/A
4369.423	RECEIVER	FAST_SENDER
4371.831	FAST_SENDER	N/A
4372.583	RECEIVER	FAST_SENDER
4374.994	FAST_SENDER	N/A
4377.314	RECEIVER	FAST_SENDER
4379.759	FAST_SENDER	N/A
4380.508	RECEIVER	FAST_SENDER
4382.910	FAST_SENDER	N/A
4383.670	RECEIVER	FAST_SENDER
4386.117	FAST_SENDER	N/A
4386.912	RECEIVER	FAST_SENDER
4389.317	FAST_SENDER	N/A
4390.085	RECEIVER	FAST_SENDER
4392.486	FAST_SENDER	N/A
4393.215	RECEIVER	FAST_SENDER
4395.653	FAST_SENDER	N/A
4396.423	RECEIVER	FAST_SENDER
4398.846	FAST_SENDER	N/A
4399.612	RECEIVER	FAST_SENDER
4402.014	FAST_SENDER	N/A
4402.754	RECEIVER	FAST_SENDER
4405.158	FAST_SENDER	N/A
4405.902	RECEIVER	FAST_SENDER
4408.333	FAST_SENDER	N/A
[truncated: 13,197 more rows]
