# Supplementary material for: CATO: Wake-Up reCeiver-bAsed communicaTiOn for Batteryless Devices
Source: Sensors (Basel). 2025 Nov 7;25(22):6813. doi: 10.3390/s25226813 (PMC12655924; doi:10.3390/s25226813)
Supplement: Supplementary file 1 [file sensors-25-06813-s001.zip › File S1_Experimental_and_Simulation_Data/simulation/capsweep/cap140/mac_competing_nodes_priority.csv]

time_s	node_id	received_from
2.700	FAST_SENDER	N/A
2.700	SLOW_SENDER1	N/A
8.447	RECEIVER	FAST_SENDER
10.878	FAST_SENDER	N/A
11.660	RECEIVER	FAST_SENDER
13.801	RECEIVER	SLOW_SENDER1
14.110	FAST_SENDER	N/A
14.860	RECEIVER	FAST_SENDER
16.232	SLOW_SENDER1	N/A
17.290	FAST_SENDER	N/A
22.208	RECEIVER	SLOW_SENDER1
24.630	SLOW_SENDER1	N/A
25.432	RECEIVER	SLOW_SENDER1
27.869	SLOW_SENDER1	N/A
28.255	RECEIVER	FAST_SENDER
30.268	RECEIVER	SLOW_SENDER1
30.698	FAST_SENDER	N/A
32.684	SLOW_SENDER1	N/A
36.951	RECEIVER	SLOW_SENDER1
42.054	RECEIVER	FAST_SENDER
44.468	FAST_SENDER	N/A
44.502	SLOW_SENDER1	N/A
45.190	RECEIVER	FAST_SENDER
47.597	FAST_SENDER	N/A
48.794	RECEIVER	SLOW_SENDER1
49.980	RECEIVER	FAST_SENDER
52.406	FAST_SENDER	N/A
56.239	SLOW_SENDER1	N/A
57.024	RECEIVER	SLOW_SENDER1
64.440	SLOW_SENDER1	N/A
65.205	FAST_SENDER	N/A
65.952	RECEIVER	FAST_SENDER
68.378	RECEIVER	SLOW_SENDER1
68.391	FAST_SENDER	N/A
69.126	RECEIVER	FAST_SENDER
71.550	FAST_SENDER	N/A
75.780	SLOW_SENDER1	N/A
76.559	RECEIVER	SLOW_SENDER1
83.966	SLOW_SENDER1	N/A
84.548	FAST_SENDER	N/A
85.337	RECEIVER	FAST_SENDER
87.761	FAST_SENDER	N/A
88.211	RECEIVER	SLOW_SENDER1
90.075	RECEIVER	FAST_SENDER
92.499	FAST_SENDER	N/A
95.619	SLOW_SENDER1	N/A
96.391	RECEIVER	SLOW_SENDER1
103.841	SLOW_SENDER1	N/A
104.781	FAST_SENDER	N/A
105.539	RECEIVER	FAST_SENDER
113.124	FAST_SENDER	N/A
113.921	RECEIVER	FAST_SENDER
116.325	FAST_SENDER	N/A
122.591	RECEIVER	FAST_SENDER
125.018	FAST_SENDER	N/A
125.752	RECEIVER	FAST_SENDER
128.191	FAST_SENDER	N/A
133.747	RECEIVER	FAST_SENDER
136.188	FAST_SENDER	N/A
136.938	RECEIVER	FAST_SENDER
139.344	FAST_SENDER	N/A
145.319	RECEIVER	FAST_SENDER
147.745	FAST_SENDER	N/A
148.503	RECEIVER	FAST_SENDER
150.925	FAST_SENDER	N/A
156.607	RECEIVER	FAST_SENDER
163.450	FAST_SENDER	N/A
164.217	RECEIVER	FAST_SENDER
166.658	FAST_SENDER	N/A
172.675	RECEIVER	FAST_SENDER
175.118	FAST_SENDER	N/A
175.884	RECEIVER	FAST_SENDER
178.330	FAST_SENDER	N/A
184.296	RECEIVER	FAST_SENDER
186.741	FAST_SENDER	N/A
187.486	RECEIVER	FAST_SENDER
189.904	FAST_SENDER	N/A
195.793	RECEIVER	FAST_SENDER
198.234	FAST_SENDER	N/A
199.007	RECEIVER	FAST_SENDER
201.457	FAST_SENDER	N/A
207.164	RECEIVER	FAST_SENDER
209.614	FAST_SENDER	N/A
210.357	RECEIVER	FAST_SENDER
212.796	FAST_SENDER	N/A
218.777	RECEIVER	FAST_SENDER
221.216	FAST_SENDER	N/A
222.001	RECEIVER	FAST_SENDER
224.411	FAST_SENDER	N/A
230.635	RECEIVER	FAST_SENDER
233.047	FAST_SENDER	N/A
233.834	RECEIVER	FAST_SENDER
236.258	FAST_SENDER	N/A
242.509	RECEIVER	FAST_SENDER
244.945	FAST_SENDER	N/A
245.753	RECEIVER	FAST_SENDER
248.173	FAST_SENDER	N/A
253.823	RECEIVER	FAST_SENDER
256.262	FAST_SENDER	N/A
257.043	RECEIVER	FAST_SENDER
259.475	FAST_SENDER	N/A
265.426	RECEIVER	FAST_SENDER
267.852	FAST_SENDER	N/A
268.609	RECEIVER	FAST_SENDER
271.038	FAST_SENDER	N/A
277.005	RECEIVER	FAST_SENDER
279.440	FAST_SENDER	N/A
280.211	RECEIVER	FAST_SENDER
282.645	FAST_SENDER	N/A
288.335	RECEIVER	FAST_SENDER
290.769	FAST_SENDER	N/A
291.570	RECEIVER	FAST_SENDER
294.005	FAST_SENDER	N/A
299.956	RECEIVER	FAST_SENDER
302.376	FAST_SENDER	N/A
303.167	RECEIVER	FAST_SENDER
305.592	FAST_SENDER	N/A
311.309	RECEIVER	FAST_SENDER
313.743	FAST_SENDER	N/A
314.471	RECEIVER	FAST_SENDER
316.884	FAST_SENDER	N/A
322.510	RECEIVER	FAST_SENDER
324.954	FAST_SENDER	N/A
325.754	RECEIVER	FAST_SENDER
328.186	FAST_SENDER	N/A
334.042	RECEIVER	FAST_SENDER
336.472	FAST_SENDER	N/A
337.222	RECEIVER	FAST_SENDER
339.649	FAST_SENDER	N/A
345.507	RECEIVER	FAST_SENDER
347.910	FAST_SENDER	N/A
348.674	RECEIVER	FAST_SENDER
351.076	FAST_SENDER	N/A
357.004	RECEIVER	FAST_SENDER
359.415	FAST_SENDER	N/A
360.180	RECEIVER	FAST_SENDER
362.581	FAST_SENDER	N/A
368.098	RECEIVER	FAST_SENDER
370.545	FAST_SENDER	N/A
371.332	RECEIVER	FAST_SENDER
373.749	FAST_SENDER	N/A
379.628	RECEIVER	FAST_SENDER
382.069	FAST_SENDER	N/A
382.789	RECEIVER	FAST_SENDER
385.224	FAST_SENDER	N/A
391.462	RECEIVER	FAST_SENDER
393.908	FAST_SENDER	N/A
396.312	RECEIVER	FAST_SENDER
398.741	FAST_SENDER	N/A
399.530	SLOW_SENDER1	N/A
404.600	RECEIVER	FAST_SENDER
407.026	FAST_SENDER	N/A
407.749	RECEIVER	FAST_SENDER
410.020	RECEIVER	SLOW_SENDER1
410.157	FAST_SENDER	N/A
410.967	RECEIVER	FAST_SENDER
413.394	FAST_SENDER	N/A
415.452	SLOW_SENDER1	N/A
416.210	RECEIVER	SLOW_SENDER1
421.619	SLOW_SENDER1	N/A
423.836	RECEIVER	SLOW_SENDER1
424.668	RECEIVER	FAST_SENDER
427.084	FAST_SENDER	N/A
427.845	RECEIVER	FAST_SENDER
429.252	SLOW_SENDER1	N/A
429.986	RECEIVER	SLOW_SENDER1
430.265	FAST_SENDER	N/A
431.067	RECEIVER	FAST_SENDER
433.510	FAST_SENDER	N/A
435.405	SLOW_SENDER1	N/A
436.709	RECEIVER	SLOW_SENDER1
444.151	SLOW_SENDER1	N/A
446.284	FAST_SENDER	N/A
446.715	RECEIVER	SLOW_SENDER1
452.090	RECEIVER	FAST_SENDER
454.146	SLOW_SENDER1	N/A
454.509	FAST_SENDER	N/A
455.287	RECEIVER	FAST_SENDER
457.715	FAST_SENDER	N/A
458.252	RECEIVER	SLOW_SENDER1
460.077	RECEIVER	FAST_SENDER
462.485	FAST_SENDER	N/A
465.655	SLOW_SENDER1	N/A
466.385	RECEIVER	SLOW_SENDER1
473.786	SLOW_SENDER1	N/A
474.958	FAST_SENDER	N/A
475.723	RECEIVER	FAST_SENDER
477.826	RECEIVER	SLOW_SENDER1
478.158	FAST_SENDER	N/A
478.932	RECEIVER	FAST_SENDER
481.355	FAST_SENDER	N/A
485.245	SLOW_SENDER1	N/A
485.981	RECEIVER	SLOW_SENDER1
493.973	FAST_SENDER	N/A
494.731	RECEIVER	FAST_SENDER
497.159	FAST_SENDER	N/A
503.354	RECEIVER	FAST_SENDER
505.755	FAST_SENDER	N/A
506.524	RECEIVER	FAST_SENDER
508.965	FAST_SENDER	N/A
514.936	RECEIVER	FAST_SENDER
517.368	FAST_SENDER	N/A
518.148	RECEIVER	FAST_SENDER
525.590	FAST_SENDER	N/A
526.374	RECEIVER	FAST_SENDER
528.814	FAST_SENDER	N/A
534.746	RECEIVER	FAST_SENDER
537.171	FAST_SENDER	N/A
537.943	RECEIVER	FAST_SENDER
540.344	FAST_SENDER	N/A
546.225	RECEIVER	FAST_SENDER
548.672	FAST_SENDER	N/A
549.429	RECEIVER	FAST_SENDER
551.842	FAST_SENDER	N/A
557.656	RECEIVER	FAST_SENDER
560.104	FAST_SENDER	N/A
560.839	RECEIVER	FAST_SENDER
563.269	FAST_SENDER	N/A
569.274	RECEIVER	FAST_SENDER
571.697	FAST_SENDER	N/A
572.429	RECEIVER	FAST_SENDER
574.841	FAST_SENDER	N/A
580.489	RECEIVER	FAST_SENDER
582.930	FAST_SENDER	N/A
583.634	RECEIVER	FAST_SENDER
586.084	FAST_SENDER	N/A
592.356	RECEIVER	FAST_SENDER
594.767	FAST_SENDER	N/A
597.164	RECEIVER	FAST_SENDER
599.612	FAST_SENDER	N/A
605.496	RECEIVER	FAST_SENDER
607.909	FAST_SENDER	N/A
608.697	RECEIVER	FAST_SENDER
611.103	FAST_SENDER	N/A
621.541	RECEIVER	FAST_SENDER
623.969	FAST_SENDER	N/A
624.744	RECEIVER	FAST_SENDER
627.190	FAST_SENDER	N/A
637.446	RECEIVER	FAST_SENDER
639.877	FAST_SENDER	N/A
640.641	RECEIVER	FAST_SENDER
643.043	FAST_SENDER	N/A
648.854	RECEIVER	FAST_SENDER
651.300	FAST_SENDER	N/A
652.061	RECEIVER	FAST_SENDER
654.481	FAST_SENDER	N/A
660.560	RECEIVER	FAST_SENDER
662.976	FAST_SENDER	N/A
663.715	RECEIVER	FAST_SENDER
666.146	FAST_SENDER	N/A
678.998	FAST_SENDER	N/A
685.093	RECEIVER	FAST_SENDER
687.513	FAST_SENDER	N/A
688.261	RECEIVER	FAST_SENDER
690.675	FAST_SENDER	N/A
696.478	RECEIVER	FAST_SENDER
698.883	FAST_SENDER	N/A
712.007	FAST_SENDER	N/A
712.774	RECEIVER	FAST_SENDER
715.174	FAST_SENDER	N/A
721.397	RECEIVER	FAST_SENDER
723.815	FAST_SENDER	N/A
724.615	RECEIVER	FAST_SENDER
727.041	FAST_SENDER	N/A
733.109	RECEIVER	FAST_SENDER
735.548	FAST_SENDER	N/A
736.319	RECEIVER	FAST_SENDER
738.724	FAST_SENDER	N/A
744.487	RECEIVER	FAST_SENDER
746.924	FAST_SENDER	N/A
747.655	RECEIVER	FAST_SENDER
750.066	FAST_SENDER	N/A
756.026	RECEIVER	FAST_SENDER
758.462	FAST_SENDER	N/A
759.239	RECEIVER	FAST_SENDER
761.683	FAST_SENDER	N/A
767.541	RECEIVER	FAST_SENDER
769.949	FAST_SENDER	N/A
770.707	RECEIVER	FAST_SENDER
773.144	FAST_SENDER	N/A
778.995	RECEIVER	FAST_SENDER
781.444	FAST_SENDER	N/A
782.233	RECEIVER	FAST_SENDER
784.642	FAST_SENDER	N/A
788.840	SLOW_SENDER1	N/A
790.748	RECEIVER	FAST_SENDER
793.159	FAST_SENDER	N/A
793.925	RECEIVER	FAST_SENDER
798.887	RECEIVER	SLOW_SENDER1
804.306	SLOW_SENDER1	N/A
806.478	RECEIVER	SLOW_SENDER1
807.003	FAST_SENDER	N/A
811.927	SLOW_SENDER1	N/A
812.681	RECEIVER	SLOW_SENDER1
818.107	SLOW_SENDER1	N/A
819.415	FAST_SENDER	N/A
820.137	RECEIVER	FAST_SENDER
822.243	RECEIVER	SLOW_SENDER1
822.538	FAST_SENDER	N/A
823.336	RECEIVER	FAST_SENDER
825.749	FAST_SENDER	N/A
829.678	SLOW_SENDER1	N/A
830.437	RECEIVER	SLOW_SENDER1
837.791	FAST_SENDER	N/A
837.859	SLOW_SENDER1	N/A
838.566	RECEIVER	FAST_SENDER
841.015	FAST_SENDER	N/A
842.736	RECEIVER	SLOW_SENDER1
846.776	RECEIVER	FAST_SENDER
849.182	FAST_SENDER	N/A
849.946	RECEIVER	FAST_SENDER
852.322	SLOW_SENDER1	N/A
852.387	FAST_SENDER	N/A
858.674	RECEIVER	FAST_SENDER
861.113	FAST_SENDER	N/A
861.876	RECEIVER	FAST_SENDER
864.321	FAST_SENDER	N/A
870.326	RECEIVER	FAST_SENDER
872.755	FAST_SENDER	N/A
873.513	RECEIVER	FAST_SENDER
875.929	FAST_SENDER	N/A
881.875	RECEIVER	FAST_SENDER
884.303	FAST_SENDER	N/A
885.051	RECEIVER	FAST_SENDER
887.490	FAST_SENDER	N/A
893.445	RECEIVER	FAST_SENDER
895.854	FAST_SENDER	N/A
896.608	RECEIVER	FAST_SENDER
899.036	FAST_SENDER	N/A
904.693	RECEIVER	FAST_SENDER
907.103	FAST_SENDER	N/A
907.840	RECEIVER	FAST_SENDER
910.261	FAST_SENDER	N/A
916.525	RECEIVER	FAST_SENDER
918.953	FAST_SENDER	N/A
919.706	RECEIVER	FAST_SENDER
922.124	FAST_SENDER	N/A
927.865	RECEIVER	FAST_SENDER
930.291	FAST_SENDER	N/A
931.035	RECEIVER	FAST_SENDER
933.443	FAST_SENDER	N/A
939.282	RECEIVER	FAST_SENDER
941.705	FAST_SENDER	N/A
942.470	RECEIVER	FAST_SENDER
944.891	FAST_SENDER	N/A
950.437	RECEIVER	FAST_SENDER
952.882	FAST_SENDER	N/A
953.633	RECEIVER	FAST_SENDER
961.290	FAST_SENDER	N/A
962.038	RECEIVER	FAST_SENDER
964.443	FAST_SENDER	N/A
970.588	RECEIVER	FAST_SENDER
976.979	FAST_SENDER	N/A
977.776	RECEIVER	FAST_SENDER
980.199	FAST_SENDER	N/A
985.853	RECEIVER	FAST_SENDER
988.254	FAST_SENDER	N/A
988.990	RECEIVER	FAST_SENDER
991.436	FAST_SENDER	N/A
997.368	RECEIVER	FAST_SENDER
1003.770	FAST_SENDER	N/A
1004.542	RECEIVER	FAST_SENDER
1006.968	FAST_SENDER	N/A
1012.837	RECEIVER	FAST_SENDER
1015.267	FAST_SENDER	N/A
1016.008	RECEIVER	FAST_SENDER
1018.430	FAST_SENDER	N/A
1024.478	RECEIVER	FAST_SENDER
1026.915	FAST_SENDER	N/A
1027.680	RECEIVER	FAST_SENDER
1030.123	FAST_SENDER	N/A
1036.104	RECEIVER	FAST_SENDER
1038.511	FAST_SENDER	N/A
1039.296	RECEIVER	FAST_SENDER
1041.724	FAST_SENDER	N/A
1047.599	RECEIVER	FAST_SENDER
1050.031	FAST_SENDER	N/A
1050.806	RECEIVER	FAST_SENDER
1053.221	FAST_SENDER	N/A
1058.749	RECEIVER	FAST_SENDER
1061.172	FAST_SENDER	N/A
1061.945	RECEIVER	FAST_SENDER
1064.375	FAST_SENDER	N/A
1070.272	RECEIVER	FAST_SENDER
1072.682	FAST_SENDER	N/A
1073.459	RECEIVER	FAST_SENDER
1075.905	FAST_SENDER	N/A
1081.938	RECEIVER	FAST_SENDER
1084.371	FAST_SENDER	N/A
1085.108	RECEIVER	FAST_SENDER
1087.529	FAST_SENDER	N/A
1093.590	RECEIVER	FAST_SENDER
1096.020	FAST_SENDER	N/A
1096.802	RECEIVER	FAST_SENDER
1099.245	FAST_SENDER	N/A
1105.248	RECEIVER	FAST_SENDER
1107.681	FAST_SENDER	N/A
1109.803	RECEIVER	FAST_SENDER
1112.226	FAST_SENDER	N/A
1117.937	RECEIVER	FAST_SENDER
1120.348	FAST_SENDER	N/A
1121.085	RECEIVER	FAST_SENDER
1123.496	FAST_SENDER	N/A
1129.172	RECEIVER	FAST_SENDER
1131.601	FAST_SENDER	N/A
1132.357	RECEIVER	FAST_SENDER
1134.796	FAST_SENDER	N/A
1140.701	RECEIVER	FAST_SENDER
1143.130	FAST_SENDER	N/A
1143.899	RECEIVER	FAST_SENDER
1146.343	FAST_SENDER	N/A
1152.294	RECEIVER	FAST_SENDER
1154.707	FAST_SENDER	N/A
1155.482	RECEIVER	FAST_SENDER
1157.930	FAST_SENDER	N/A
1158.620	SLOW_SENDER1	N/A
1164.097	RECEIVER	FAST_SENDER
1166.501	FAST_SENDER	N/A
1167.316	RECEIVER	FAST_SENDER
1169.427	RECEIVER	SLOW_SENDER1
1169.721	FAST_SENDER	N/A
1170.475	RECEIVER	FAST_SENDER
1172.890	FAST_SENDER	N/A
1174.827	SLOW_SENDER1	N/A
1175.541	RECEIVER	SLOW_SENDER1
1180.965	SLOW_SENDER1	N/A
1183.525	RECEIVER	SLOW_SENDER1
1186.047	FAST_SENDER	N/A
1186.803	RECEIVER	FAST_SENDER
1189.223	FAST_SENDER	N/A
1191.216	SLOW_SENDER1	N/A
1192.004	RECEIVER	SLOW_SENDER1
1199.427	SLOW_SENDER1	N/A
1202.118	FAST_SENDER	N/A
1202.435	RECEIVER	SLOW_SENDER1
1211.952	SLOW_SENDER1	N/A
1214.512	RECEIVER	SLOW_SENDER1
1215.288	FAST_SENDER	N/A
1221.337	RECEIVER	FAST_SENDER
1221.962	SLOW_SENDER1	N/A
1223.782	FAST_SENDER	N/A
1224.119	RECEIVER	SLOW_SENDER1
1233.622	SLOW_SENDER1	N/A
1236.968	FAST_SENDER	N/A
1237.740	RECEIVER	FAST_SENDER
1240.169	FAST_SENDER	N/A
1246.321	RECEIVER	FAST_SENDER
1248.769	FAST_SENDER	N/A
1249.585	RECEIVER	FAST_SENDER
1251.988	FAST_SENDER	N/A
1262.710	RECEIVER	FAST_SENDER
1265.132	FAST_SENDER	N/A
1265.875	RECEIVER	FAST_SENDER
1268.325	FAST_SENDER	N/A
1274.143	RECEIVER	FAST_SENDER
1276.583	FAST_SENDER	N/A
1277.365	RECEIVER	FAST_SENDER
1279.792	FAST_SENDER	N/A
1289.993	RECEIVER	FAST_SENDER
1292.443	FAST_SENDER	N/A
1293.263	RECEIVER	FAST_SENDER
1295.691	FAST_SENDER	N/A
1301.335	RECEIVER	FAST_SENDER
1303.775	FAST_SENDER	N/A
1304.534	RECEIVER	FAST_SENDER
1306.945	FAST_SENDER	N/A
1312.817	RECEIVER	FAST_SENDER
1315.264	FAST_SENDER	N/A
1316.052	RECEIVER	FAST_SENDER
1318.465	FAST_SENDER	N/A
1329.024	RECEIVER	FAST_SENDER
1331.429	FAST_SENDER	N/A
1332.169	RECEIVER	FAST_SENDER
1334.607	FAST_SENDER	N/A
1340.662	RECEIVER	FAST_SENDER
1343.077	FAST_SENDER	N/A
1343.822	RECEIVER	FAST_SENDER
1346.226	FAST_SENDER	N/A
1352.343	RECEIVER	FAST_SENDER
1354.772	FAST_SENDER	N/A
1355.537	RECEIVER	FAST_SENDER
1357.983	FAST_SENDER	N/A
1363.899	RECEIVER	FAST_SENDER
1370.486	FAST_SENDER	N/A
1371.256	RECEIVER	FAST_SENDER
1373.702	FAST_SENDER	N/A
1379.642	RECEIVER	FAST_SENDER
1382.065	FAST_SENDER	N/A
1382.844	RECEIVER	FAST_SENDER
1385.275	FAST_SENDER	N/A
1391.011	RECEIVER	FAST_SENDER
1393.418	FAST_SENDER	N/A
1394.195	RECEIVER	FAST_SENDER
1396.599	FAST_SENDER	N/A
1407.352	RECEIVER	FAST_SENDER
1409.758	FAST_SENDER	N/A
1410.538	RECEIVER	FAST_SENDER
1412.974	FAST_SENDER	N/A
1418.743	RECEIVER	FAST_SENDER
1421.161	FAST_SENDER	N/A
1421.936	RECEIVER	FAST_SENDER
1424.369	FAST_SENDER	N/A
1429.929	RECEIVER	FAST_SENDER
1432.373	FAST_SENDER	N/A
1433.131	RECEIVER	FAST_SENDER
1435.565	FAST_SENDER	N/A
1441.168	RECEIVER	FAST_SENDER
1443.616	FAST_SENDER	N/A
1444.395	RECEIVER	FAST_SENDER
1446.800	FAST_SENDER	N/A
1457.662	RECEIVER	FAST_SENDER
1460.094	FAST_SENDER	N/A
1460.853	RECEIVER	FAST_SENDER
1463.260	FAST_SENDER	N/A
1473.816	RECEIVER	FAST_SENDER
1476.226	FAST_SENDER	N/A
1476.965	RECEIVER	FAST_SENDER
1484.241	FAST_SENDER	N/A
1484.974	RECEIVER	FAST_SENDER
1487.383	FAST_SENDER	N/A
1493.358	RECEIVER	FAST_SENDER
1495.801	FAST_SENDER	N/A
1496.536	RECEIVER	FAST_SENDER
1498.979	FAST_SENDER	N/A
1505.082	RECEIVER	FAST_SENDER
1507.526	FAST_SENDER	N/A
1508.291	RECEIVER	FAST_SENDER
1510.707	FAST_SENDER	N/A
1516.773	RECEIVER	FAST_SENDER
1519.181	FAST_SENDER	N/A
1519.935	RECEIVER	FAST_SENDER
1522.364	FAST_SENDER	N/A
1528.028	RECEIVER	FAST_SENDER
1530.442	FAST_SENDER	N/A
1531.213	RECEIVER	FAST_SENDER
1533.631	FAST_SENDER	N/A
1537.430	SLOW_SENDER1	N/A
1539.514	RECEIVER	FAST_SENDER
1540.170	RECEIVER	SLOW_SENDER1
1541.925	FAST_SENDER	N/A
1542.597	SLOW_SENDER1	N/A
1546.635	RECEIVER	SLOW_SENDER1
1552.066	SLOW_SENDER1	N/A
1554.586	RECEIVER	SLOW_SENDER1
1555.628	FAST_SENDER	N/A
1560.031	SLOW_SENDER1	N/A
1560.770	RECEIVER	SLOW_SENDER1
1566.210	SLOW_SENDER1	N/A
1567.876	FAST_SENDER	N/A
1568.606	RECEIVER	FAST_SENDER
1571.024	FAST_SENDER	N/A
1577.210	RECEIVER	FAST_SENDER
1579.457	SLOW_SENDER1	N/A
1584.367	FAST_SENDER	N/A
1585.162	RECEIVER	FAST_SENDER
1587.581	FAST_SENDER	N/A
1592.905	SLOW_SENDER1	N/A
1593.511	RECEIVER	FAST_SENDER
1595.936	FAST_SENDER	N/A
1596.711	RECEIVER	FAST_SENDER
1599.114	FAST_SENDER	N/A
1605.033	RECEIVER	FAST_SENDER
1607.441	FAST_SENDER	N/A
1608.196	RECEIVER	FAST_SENDER
1610.642	FAST_SENDER	N/A
1616.624	RECEIVER	FAST_SENDER
1619.054	FAST_SENDER	N/A
1619.827	RECEIVER	FAST_SENDER
1622.231	FAST_SENDER	N/A
1628.165	RECEIVER	FAST_SENDER
1630.611	FAST_SENDER	N/A
1631.379	RECEIVER	FAST_SENDER
1633.787	FAST_SENDER	N/A
1639.482	RECEIVER	FAST_SENDER
1646.055	FAST_SENDER	N/A
1646.800	RECEIVER	FAST_SENDER
1649.207	FAST_SENDER	N/A
1655.052	RECEIVER	FAST_SENDER
1657.490	FAST_SENDER	N/A
1658.248	RECEIVER	FAST_SENDER
1660.668	FAST_SENDER	N/A
1666.370	RECEIVER	FAST_SENDER
1668.792	FAST_SENDER	N/A
1669.564	RECEIVER	FAST_SENDER
1672.009	FAST_SENDER	N/A
1677.981	RECEIVER	FAST_SENDER
1680.411	FAST_SENDER	N/A
1681.235	RECEIVER	FAST_SENDER
1683.667	FAST_SENDER	N/A
1689.074	RECEIVER	FAST_SENDER
1691.482	FAST_SENDER	N/A
1692.202	RECEIVER	FAST_SENDER
1694.615	FAST_SENDER	N/A
1700.542	RECEIVER	FAST_SENDER
1702.951	FAST_SENDER	N/A
1703.705	RECEIVER	FAST_SENDER
1706.117	FAST_SENDER	N/A
1712.089	RECEIVER	FAST_SENDER
1714.518	FAST_SENDER	N/A
1715.290	RECEIVER	FAST_SENDER
1717.728	FAST_SENDER	N/A
1723.978	RECEIVER	FAST_SENDER
1726.401	FAST_SENDER	N/A
1727.133	RECEIVER	FAST_SENDER
1729.560	FAST_SENDER	N/A
1735.173	RECEIVER	FAST_SENDER
1737.593	FAST_SENDER	N/A
1738.311	RECEIVER	FAST_SENDER
1740.718	FAST_SENDER	N/A
1746.441	RECEIVER	FAST_SENDER
1748.857	FAST_SENDER	N/A
1749.625	RECEIVER	FAST_SENDER
1752.063	FAST_SENDER	N/A
1758.107	RECEIVER	FAST_SENDER
1760.537	FAST_SENDER	N/A
1761.343	RECEIVER	FAST_SENDER
1763.771	FAST_SENDER	N/A
1769.767	RECEIVER	FAST_SENDER
1772.217	FAST_SENDER	N/A
1772.967	RECEIVER	FAST_SENDER
1775.397	FAST_SENDER	N/A
1781.303	RECEIVER	FAST_SENDER
1787.725	FAST_SENDER	N/A
1788.466	RECEIVER	FAST_SENDER
1790.882	FAST_SENDER	N/A
1796.862	RECEIVER	FAST_SENDER
1799.281	FAST_SENDER	N/A
1800.036	RECEIVER	FAST_SENDER
1802.484	FAST_SENDER	N/A
1808.427	RECEIVER	FAST_SENDER
1810.841	FAST_SENDER	N/A
1811.578	RECEIVER	FAST_SENDER
1813.989	FAST_SENDER	N/A
1819.739	RECEIVER	FAST_SENDER
1822.153	FAST_SENDER	N/A
1822.939	RECEIVER	FAST_SENDER
1825.359	FAST_SENDER	N/A
1831.499	RECEIVER	FAST_SENDER
1833.936	FAST_SENDER	N/A
1834.718	RECEIVER	FAST_SENDER
1837.118	FAST_SENDER	N/A
1843.008	RECEIVER	FAST_SENDER
1845.431	FAST_SENDER	N/A
1846.210	RECEIVER	FAST_SENDER
1848.643	FAST_SENDER	N/A
1854.825	RECEIVER	FAST_SENDER
1857.240	FAST_SENDER	N/A
1858.007	RECEIVER	FAST_SENDER
1860.420	FAST_SENDER	N/A
1866.576	RECEIVER	FAST_SENDER
1868.984	FAST_SENDER	N/A
1869.748	RECEIVER	FAST_SENDER
1872.172	FAST_SENDER	N/A
1878.067	RECEIVER	FAST_SENDER
1880.485	FAST_SENDER	N/A
1883.022	RECEIVER	FAST_SENDER
1885.448	FAST_SENDER	N/A
1891.419	RECEIVER	FAST_SENDER
1893.830	FAST_SENDER	N/A
1894.574	RECEIVER	FAST_SENDER
1896.985	FAST_SENDER	N/A
1897.350	SLOW_SENDER1	N/A
1903.256	RECEIVER	SLOW_SENDER1
1905.702	SLOW_SENDER1	N/A
1906.458	RECEIVER	SLOW_SENDER1
1908.397	RECEIVER	FAST_SENDER
1910.838	FAST_SENDER	N/A
1916.546	RECEIVER	FAST_SENDER
1916.804	SLOW_SENDER1	N/A
1918.928	RECEIVER	SLOW_SENDER1
1918.975	FAST_SENDER	N/A
1925.310	RECEIVER	FAST_SENDER
1926.328	SLOW_SENDER1	N/A
1927.103	RECEIVER	SLOW_SENDER1
1927.711	FAST_SENDER	N/A
1933.749	RECEIVER	FAST_SENDER
1934.508	SLOW_SENDER1	N/A
1935.249	RECEIVER	SLOW_SENDER1
1936.153	FAST_SENDER	N/A
1942.134	RECEIVER	FAST_SENDER
1942.672	SLOW_SENDER1	N/A
1943.490	RECEIVER	SLOW_SENDER1
1944.535	FAST_SENDER	N/A
1950.437	RECEIVER	FAST_SENDER
1950.905	SLOW_SENDER1	N/A
1951.654	RECEIVER	SLOW_SENDER1
1952.838	FAST_SENDER	N/A
1958.738	RECEIVER	FAST_SENDER
1959.092	SLOW_SENDER1	N/A
1959.887	RECEIVER	SLOW_SENDER1
1961.151	FAST_SENDER	N/A
1967.039	RECEIVER	FAST_SENDER
1969.479	FAST_SENDER	N/A
1971.097	SLOW_SENDER1	N/A
1971.914	RECEIVER	SLOW_SENDER1
1975.965	RECEIVER	FAST_SENDER
1978.400	FAST_SENDER	N/A
1979.362	SLOW_SENDER1	N/A
1980.148	RECEIVER	SLOW_SENDER1
1989.265	RECEIVER	FAST_SENDER
1991.695	FAST_SENDER	N/A
1997.635	RECEIVER	FAST_SENDER
2000.051	FAST_SENDER	N/A
2005.618	RECEIVER	FAST_SENDER
2008.052	FAST_SENDER	N/A
2018.871	RECEIVER	FAST_SENDER
2021.294	FAST_SENDER	N/A
2027.257	RECEIVER	FAST_SENDER
2029.702	FAST_SENDER	N/A
2035.272	RECEIVER	FAST_SENDER
2037.679	FAST_SENDER	N/A
2043.895	RECEIVER	FAST_SENDER
2046.305	FAST_SENDER	N/A
2052.457	RECEIVER	FAST_SENDER
2054.897	FAST_SENDER	N/A
2060.526	RECEIVER	FAST_SENDER
2062.938	FAST_SENDER	N/A
2073.328	RECEIVER	FAST_SENDER
2075.776	FAST_SENDER	N/A
2081.774	RECEIVER	FAST_SENDER
2084.215	FAST_SENDER	N/A
2090.031	RECEIVER	FAST_SENDER
2092.467	FAST_SENDER	N/A
2098.152	RECEIVER	FAST_SENDER
2100.585	FAST_SENDER	N/A
2106.540	RECEIVER	FAST_SENDER
2108.974	FAST_SENDER	N/A
2115.024	RECEIVER	FAST_SENDER
2117.428	FAST_SENDER	N/A
2123.721	RECEIVER	FAST_SENDER
2126.170	FAST_SENDER	N/A
2131.916	RECEIVER	FAST_SENDER
2134.327	FAST_SENDER	N/A
2146.770	FAST_SENDER	N/A
2152.713	RECEIVER	FAST_SENDER
2155.139	FAST_SENDER	N/A
2155.912	RECEIVER	FAST_SENDER
2158.360	FAST_SENDER	N/A
2164.268	RECEIVER	FAST_SENDER
2166.717	FAST_SENDER	N/A
2167.509	RECEIVER	FAST_SENDER
2169.951	FAST_SENDER	N/A
2175.996	RECEIVER	FAST_SENDER
2178.414	FAST_SENDER	N/A
2179.197	RECEIVER	FAST_SENDER
2181.608	FAST_SENDER	N/A
2187.825	RECEIVER	FAST_SENDER
2190.232	FAST_SENDER	N/A
2191.029	RECEIVER	FAST_SENDER
2193.453	FAST_SENDER	N/A
2199.782	RECEIVER	FAST_SENDER
2202.195	FAST_SENDER	N/A
2202.984	RECEIVER	FAST_SENDER
2205.409	FAST_SENDER	N/A
2211.403	RECEIVER	FAST_SENDER
2213.811	FAST_SENDER	N/A
2215.976	RECEIVER	FAST_SENDER
2218.402	FAST_SENDER	N/A
2224.371	RECEIVER	FAST_SENDER
2226.776	FAST_SENDER	N/A
2232.838	RECEIVER	FAST_SENDER
2235.278	FAST_SENDER	N/A
2240.978	RECEIVER	FAST_SENDER
2243.381	FAST_SENDER	N/A
2244.154	RECEIVER	FAST_SENDER
2246.603	FAST_SENDER	N/A
2252.649	RECEIVER	FAST_SENDER
2259.463	FAST_SENDER	N/A
2260.264	RECEIVER	FAST_SENDER
2262.678	FAST_SENDER	N/A
2268.372	RECEIVER	FAST_SENDER
2270.799	FAST_SENDER	N/A
2271.551	RECEIVER	FAST_SENDER
2278.987	FAST_SENDER	N/A
2279.755	RECEIVER	FAST_SENDER
2282.168	FAST_SENDER	N/A
2285.380	SLOW_SENDER1	N/A
2288.207	RECEIVER	FAST_SENDER
2290.609	FAST_SENDER	N/A
2291.326	RECEIVER	FAST_SENDER
2293.771	FAST_SENDER	N/A
2296.468	RECEIVER	SLOW_SENDER1
2301.900	SLOW_SENDER1	N/A
2304.057	RECEIVER	SLOW_SENDER1
2306.782	FAST_SENDER	N/A
2309.479	SLOW_SENDER1	N/A
2310.240	RECEIVER	SLOW_SENDER1
2315.641	SLOW_SENDER1	N/A
2318.154	RECEIVER	SLOW_SENDER1
2319.235	FAST_SENDER	N/A
2325.374	RECEIVER	FAST_SENDER
2325.568	SLOW_SENDER1	N/A
2327.805	RECEIVER	SLOW_SENDER1
2327.819	FAST_SENDER	N/A
2333.376	RECEIVER	FAST_SENDER
2335.222	SLOW_SENDER1	N/A
2335.790	FAST_SENDER	N/A
2336.572	RECEIVER	FAST_SENDER
2339.004	FAST_SENDER	N/A
2339.478	RECEIVER	SLOW_SENDER1
2346.881	SLOW_SENDER1	N/A
2349.229	RECEIVER	SLOW_SENDER1
2349.927	RECEIVER	FAST_SENDER
2352.349	FAST_SENDER	N/A
2356.665	SLOW_SENDER1	N/A
2357.391	RECEIVER	SLOW_SENDER1
2358.093	RECEIVER	FAST_SENDER
2360.498	FAST_SENDER	N/A
2364.829	SLOW_SENDER1	N/A
2365.581	RECEIVER	SLOW_SENDER1
2366.299	RECEIVER	FAST_SENDER
2368.743	FAST_SENDER	N/A
2379.697	RECEIVER	FAST_SENDER
2382.133	FAST_SENDER	N/A
2387.767	RECEIVER	FAST_SENDER
2394.650	FAST_SENDER	N/A
2400.719	RECEIVER	FAST_SENDER
2403.163	FAST_SENDER	N/A
2409.310	RECEIVER	FAST_SENDER
2416.191	FAST_SENDER	N/A
2422.068	RECEIVER	FAST_SENDER
2424.514	FAST_SENDER	N/A
2430.400	RECEIVER	FAST_SENDER
2432.841	FAST_SENDER	N/A
2439.047	RECEIVER	FAST_SENDER
2441.473	FAST_SENDER	N/A
2447.396	RECEIVER	FAST_SENDER
2449.831	FAST_SENDER	N/A
2455.411	RECEIVER	FAST_SENDER
2457.820	FAST_SENDER	N/A
2458.623	RECEIVER	FAST_SENDER
2461.069	FAST_SENDER	N/A
2466.948	RECEIVER	FAST_SENDER
2469.349	FAST_SENDER	N/A
2470.144	RECEIVER	FAST_SENDER
2472.590	FAST_SENDER	N/A
2478.827	RECEIVER	FAST_SENDER
2481.227	FAST_SENDER	N/A
2481.963	RECEIVER	FAST_SENDER
2484.365	FAST_SENDER	N/A
2490.425	RECEIVER	FAST_SENDER
2492.862	FAST_SENDER	N/A
2493.627	RECEIVER	FAST_SENDER
2496.054	FAST_SENDER	N/A
2501.601	RECEIVER	FAST_SENDER
2504.028	FAST_SENDER	N/A
2504.809	RECEIVER	FAST_SENDER
2507.239	FAST_SENDER	N/A
2513.067	RECEIVER	FAST_SENDER
2515.510	FAST_SENDER	N/A
2516.275	RECEIVER	FAST_SENDER
2518.682	FAST_SENDER	N/A
2524.340	RECEIVER	FAST_SENDER
2526.784	FAST_SENDER	N/A
2527.543	RECEIVER	FAST_SENDER
2529.964	FAST_SENDER	N/A
2535.582	RECEIVER	FAST_SENDER
2538.011	FAST_SENDER	N/A
2538.795	RECEIVER	FAST_SENDER
2541.241	FAST_SENDER	N/A
2546.791	RECEIVER	FAST_SENDER
2549.231	FAST_SENDER	N/A
2551.768	RECEIVER	FAST_SENDER
2554.174	FAST_SENDER	N/A
2560.469	RECEIVER	FAST_SENDER
2562.897	FAST_SENDER	N/A
2569.093	RECEIVER	FAST_SENDER
2571.529	FAST_SENDER	N/A
2577.151	RECEIVER	FAST_SENDER
2579.569	FAST_SENDER	N/A
2585.140	RECEIVER	FAST_SENDER
2587.563	FAST_SENDER	N/A
2588.371	RECEIVER	FAST_SENDER
2590.784	FAST_SENDER	N/A
2596.618	RECEIVER	FAST_SENDER
2599.019	FAST_SENDER	N/A
2599.807	RECEIVER	FAST_SENDER
2602.245	FAST_SENDER	N/A
2608.275	RECEIVER	FAST_SENDER
2610.688	FAST_SENDER	N/A
2623.521	FAST_SENDER	N/A
2624.288	RECEIVER	FAST_SENDER
2626.725	FAST_SENDER	N/A
2632.789	RECEIVER	FAST_SENDER
2635.220	FAST_SENDER	N/A
2635.961	RECEIVER	FAST_SENDER
2638.398	FAST_SENDER	N/A
2644.098	RECEIVER	FAST_SENDER
2650.972	FAST_SENDER	N/A
2651.721	RECEIVER	FAST_SENDER
2654.133	FAST_SENDER	N/A
2660.172	RECEIVER	FAST_SENDER
2662.577	FAST_SENDER	N/A
2663.354	RECEIVER	FAST_SENDER
2665.757	FAST_SENDER	N/A
2668.790	SLOW_SENDER1	N/A
2671.867	RECEIVER	FAST_SENDER
2674.307	FAST_SENDER	N/A
2676.905	RECEIVER	FAST_SENDER
2679.333	FAST_SENDER	N/A
2679.921	RECEIVER	SLOW_SENDER1
2681.195	RECEIVER	FAST_SENDER
2683.613	FAST_SENDER	N/A
2685.327	SLOW_SENDER1	N/A
2686.090	RECEIVER	SLOW_SENDER1
2689.555	RECEIVER	FAST_SENDER
2691.510	SLOW_SENDER1	N/A
2691.967	FAST_SENDER	N/A
2692.301	RECEIVER	SLOW_SENDER1
2697.880	RECEIVER	FAST_SENDER
2700.311	FAST_SENDER	N/A
2700.858	SLOW_SENDER1	N/A
2701.608	RECEIVER	SLOW_SENDER1
2706.412	RECEIVER	FAST_SENDER
2708.836	FAST_SENDER	N/A
2709.014	SLOW_SENDER1	N/A
2709.816	RECEIVER	SLOW_SENDER1
2715.116	RECEIVER	FAST_SENDER
2717.249	SLOW_SENDER1	N/A
2717.548	FAST_SENDER	N/A
2718.010	RECEIVER	SLOW_SENDER1
2723.417	RECEIVER	FAST_SENDER
2725.444	SLOW_SENDER1	N/A
2725.822	FAST_SENDER	N/A
2726.171	RECEIVER	SLOW_SENDER1
2732.237	RECEIVER	FAST_SENDER
2734.654	FAST_SENDER	N/A
2737.006	SLOW_SENDER1	N/A
2737.784	RECEIVER	SLOW_SENDER1
2740.136	RECEIVER	FAST_SENDER
2742.566	FAST_SENDER	N/A
2745.221	SLOW_SENDER1	N/A
2746.013	RECEIVER	SLOW_SENDER1
2748.513	RECEIVER	FAST_SENDER
2750.939	FAST_SENDER	N/A
2753.463	SLOW_SENDER1	N/A
2754.227	RECEIVER	SLOW_SENDER1
2756.570	RECEIVER	FAST_SENDER
2758.989	FAST_SENDER	N/A
2761.658	SLOW_SENDER1	N/A
2762.403	RECEIVER	SLOW_SENDER1
2765.074	RECEIVER	FAST_SENDER
2767.492	FAST_SENDER	N/A
2769.805	SLOW_SENDER1	N/A
2770.526	RECEIVER	SLOW_SENDER1
2773.510	RECEIVER	FAST_SENDER
2775.921	FAST_SENDER	N/A
2777.953	SLOW_SENDER1	N/A
2778.727	RECEIVER	SLOW_SENDER1
2782.460	RECEIVER	FAST_SENDER
2786.138	SLOW_SENDER1	N/A
2789.333	FAST_SENDER	N/A
2795.276	RECEIVER	FAST_SENDER
2797.686	FAST_SENDER	N/A
2803.699	RECEIVER	FAST_SENDER
2806.144	FAST_SENDER	N/A
2811.945	RECEIVER	FAST_SENDER
2814.378	FAST_SENDER	N/A
2820.149	RECEIVER	FAST_SENDER
2822.566	FAST_SENDER	N/A
2828.451	RECEIVER	FAST_SENDER
2830.900	FAST_SENDER	N/A
2837.111	RECEIVER	FAST_SENDER
2839.545	FAST_SENDER	N/A
2845.508	RECEIVER	FAST_SENDER
2847.914	FAST_SENDER	N/A
2853.666	RECEIVER	FAST_SENDER
2856.083	FAST_SENDER	N/A
2861.760	RECEIVER	FAST_SENDER
2864.189	FAST_SENDER	N/A
2870.294	RECEIVER	FAST_SENDER
2872.735	FAST_SENDER	N/A
2878.637	RECEIVER	FAST_SENDER
2881.073	FAST_SENDER	N/A
2887.211	RECEIVER	FAST_SENDER
2889.651	FAST_SENDER	N/A
2895.142	RECEIVER	FAST_SENDER
2897.553	FAST_SENDER	N/A
2898.323	RECEIVER	FAST_SENDER
2900.760	FAST_SENDER	N/A
2906.836	RECEIVER	FAST_SENDER
2909.270	FAST_SENDER	N/A
2910.017	RECEIVER	FAST_SENDER
2912.432	FAST_SENDER	N/A
2918.415	RECEIVER	FAST_SENDER
2920.848	FAST_SENDER	N/A
2921.597	RECEIVER	FAST_SENDER
2924.014	FAST_SENDER	N/A
2929.936	RECEIVER	FAST_SENDER
2932.353	FAST_SENDER	N/A
2933.101	RECEIVER	FAST_SENDER
2935.539	FAST_SENDER	N/A
2941.512	RECEIVER	FAST_SENDER
2943.926	FAST_SENDER	N/A
2944.720	RECEIVER	FAST_SENDER
2947.135	FAST_SENDER	N/A
2953.321	RECEIVER	FAST_SENDER
2955.763	FAST_SENDER	N/A
2956.522	RECEIVER	FAST_SENDER
2958.946	FAST_SENDER	N/A
2965.145	RECEIVER	FAST_SENDER
2967.586	FAST_SENDER	N/A
2968.317	RECEIVER	FAST_SENDER
2970.717	FAST_SENDER	N/A
2976.567	RECEIVER	FAST_SENDER
2979.011	FAST_SENDER	N/A
2979.753	RECEIVER	FAST_SENDER
2982.185	FAST_SENDER	N/A
2988.296	RECEIVER	FAST_SENDER
2990.696	FAST_SENDER	N/A
2991.484	RECEIVER	FAST_SENDER
2993.919	FAST_SENDER	N/A
2999.379	RECEIVER	FAST_SENDER
3001.803	FAST_SENDER	N/A
3002.578	RECEIVER	FAST_SENDER
3005.000	FAST_SENDER	N/A
3010.503	RECEIVER	FAST_SENDER
3012.931	FAST_SENDER	N/A
3013.667	RECEIVER	FAST_SENDER
3016.117	FAST_SENDER	N/A
3022.085	RECEIVER	FAST_SENDER
3024.522	FAST_SENDER	N/A
3025.266	RECEIVER	FAST_SENDER
3027.696	FAST_SENDER	N/A
3033.811	RECEIVER	FAST_SENDER
3036.256	FAST_SENDER	N/A
3038.687	RECEIVER	FAST_SENDER
3044.699	FAST_SENDER	N/A
3050.883	RECEIVER	FAST_SENDER
3053.321	FAST_SENDER	N/A
3059.504	RECEIVER	FAST_SENDER
3061.944	FAST_SENDER	N/A
3067.743	RECEIVER	FAST_SENDER
3070.148	FAST_SENDER	N/A
3070.882	RECEIVER	FAST_SENDER
3073.322	FAST_SENDER	N/A
3079.248	RECEIVER	FAST_SENDER
3081.668	FAST_SENDER	N/A
3082.398	RECEIVER	FAST_SENDER
3084.830	FAST_SENDER	N/A
3090.350	SLOW_SENDER1	N/A
3090.841	RECEIVER	FAST_SENDER
3092.553	RECEIVER	SLOW_SENDER1
3093.263	FAST_SENDER	N/A
3094.989	SLOW_SENDER1	N/A
3099.093	RECEIVER	FAST_SENDER
3101.534	FAST_SENDER	N/A
3106.009	SLOW_SENDER1	N/A
3106.755	RECEIVER	SLOW_SENDER1
3111.948	RECEIVER	FAST_SENDER
3113.867	SLOW_SENDER1	N/A
3114.365	FAST_SENDER	N/A
3114.641	RECEIVER	SLOW_SENDER1
3120.176	RECEIVER	FAST_SENDER
3122.066	SLOW_SENDER1	N/A
3122.603	FAST_SENDER	N/A
3122.871	RECEIVER	SLOW_SENDER1
3128.525	RECEIVER	FAST_SENDER
3130.972	FAST_SENDER	N/A
3133.901	SLOW_SENDER1	N/A
3134.630	RECEIVER	SLOW_SENDER1
3136.690	RECEIVER	FAST_SENDER
3139.109	FAST_SENDER	N/A
3142.041	SLOW_SENDER1	N/A
3142.827	RECEIVER	SLOW_SENDER1
3145.276	RECEIVER	FAST_SENDER
3147.698	FAST_SENDER	N/A
3150.236	SLOW_SENDER1	N/A
3150.995	RECEIVER	SLOW_SENDER1
3153.535	RECEIVER	FAST_SENDER
3158.431	SLOW_SENDER1	N/A
3159.218	RECEIVER	SLOW_SENDER1
3160.417	FAST_SENDER	N/A
3166.280	RECEIVER	FAST_SENDER
3166.618	SLOW_SENDER1	N/A
3167.384	RECEIVER	SLOW_SENDER1
3168.716	FAST_SENDER	N/A
3174.228	RECEIVER	FAST_SENDER
3176.659	FAST_SENDER	N/A
3177.624	SLOW_SENDER1	N/A
3182.661	RECEIVER	FAST_SENDER
3185.079	FAST_SENDER	N/A
3191.092	RECEIVER	FAST_SENDER
3193.528	FAST_SENDER	N/A
3199.630	RECEIVER	FAST_SENDER
3202.058	FAST_SENDER	N/A
3207.915	RECEIVER	FAST_SENDER
3210.341	FAST_SENDER	N/A
3216.465	RECEIVER	FAST_SENDER
3218.908	FAST_SENDER	N/A
3224.911	RECEIVER	FAST_SENDER
3227.345	FAST_SENDER	N/A
3233.227	RECEIVER	FAST_SENDER
3235.663	FAST_SENDER	N/A
3241.410	RECEIVER	FAST_SENDER
3243.824	FAST_SENDER	N/A
3249.895	RECEIVER	FAST_SENDER
3252.301	FAST_SENDER	N/A
3258.363	RECEIVER	FAST_SENDER
3260.768	FAST_SENDER	N/A
3266.680	RECEIVER	FAST_SENDER
3269.091	FAST_SENDER	N/A
3279.601	RECEIVER	FAST_SENDER
3282.038	FAST_SENDER	N/A
3288.194	RECEIVER	FAST_SENDER
3290.604	FAST_SENDER	N/A
3296.416	RECEIVER	FAST_SENDER
3298.837	FAST_SENDER	N/A
3304.432	RECEIVER	FAST_SENDER
3306.835	FAST_SENDER	N/A
3312.983	RECEIVER	FAST_SENDER
3315.433	FAST_SENDER	N/A
3321.162	RECEIVER	FAST_SENDER
3323.579	FAST_SENDER	N/A
3334.252	RECEIVER	FAST_SENDER
3336.688	FAST_SENDER	N/A
3342.273	RECEIVER	FAST_SENDER
3344.704	FAST_SENDER	N/A
3350.567	RECEIVER	FAST_SENDER
3353.017	FAST_SENDER	N/A
3358.969	RECEIVER	FAST_SENDER
3361.385	FAST_SENDER	N/A
3367.147	RECEIVER	FAST_SENDER
3369.593	FAST_SENDER	N/A
3375.294	RECEIVER	FAST_SENDER
3377.708	FAST_SENDER	N/A
3383.403	RECEIVER	FAST_SENDER
3385.843	FAST_SENDER	N/A
3391.808	RECEIVER	FAST_SENDER
3394.256	FAST_SENDER	N/A
3395.017	RECEIVER	FAST_SENDER
3397.432	FAST_SENDER	N/A
3403.001	RECEIVER	FAST_SENDER
3405.429	FAST_SENDER	N/A
3406.178	RECEIVER	FAST_SENDER
3408.613	FAST_SENDER	N/A
3414.658	RECEIVER	FAST_SENDER
3417.064	FAST_SENDER	N/A
3417.818	RECEIVER	FAST_SENDER
3420.267	FAST_SENDER	N/A
3426.095	RECEIVER	FAST_SENDER
3428.505	FAST_SENDER	N/A
3429.248	RECEIVER	FAST_SENDER
3431.697	FAST_SENDER	N/A
3437.889	RECEIVER	FAST_SENDER
3440.307	FAST_SENDER	N/A
3441.024	RECEIVER	FAST_SENDER
3443.473	FAST_SENDER	N/A
3449.415	RECEIVER	FAST_SENDER
3451.865	FAST_SENDER	N/A
3452.635	RECEIVER	FAST_SENDER
3455.070	FAST_SENDER	N/A
3461.459	RECEIVER	FAST_SENDER
3463.896	FAST_SENDER	N/A
3464.684	RECEIVER	FAST_SENDER
3467.105	FAST_SENDER	N/A
3472.896	RECEIVER	FAST_SENDER
3475.314	FAST_SENDER	N/A
3476.080	RECEIVER	FAST_SENDER
3478.513	FAST_SENDER	N/A
3481.370	SLOW_SENDER1	N/A
3484.695	RECEIVER	FAST_SENDER
3487.128	FAST_SENDER	N/A
3487.862	RECEIVER	FAST_SENDER
3490.301	FAST_SENDER	N/A
3492.574	RECEIVER	SLOW_SENDER1
3497.979	SLOW_SENDER1	N/A
3500.468	RECEIVER	SLOW_SENDER1
3501.205	RECEIVER	FAST_SENDER
3503.647	FAST_SENDER	N/A
3504.422	RECEIVER	FAST_SENDER
3505.918	SLOW_SENDER1	N/A
3506.631	RECEIVER	SLOW_SENDER1
3506.863	FAST_SENDER	N/A
3512.033	SLOW_SENDER1	N/A
3512.749	RECEIVER	SLOW_SENDER1
3518.159	SLOW_SENDER1	N/A
3519.719	FAST_SENDER	N/A
3520.475	RECEIVER	FAST_SENDER
3522.506	RECEIVER	SLOW_SENDER1
3522.877	FAST_SENDER	N/A
3523.671	RECEIVER	FAST_SENDER
3526.115	FAST_SENDER	N/A
3529.949	SLOW_SENDER1	N/A
3530.689	RECEIVER	SLOW_SENDER1
3532.165	RECEIVER	FAST_SENDER
3534.572	FAST_SENDER	N/A
3538.091	SLOW_SENDER1	N/A
3538.819	RECEIVER	SLOW_SENDER1
3540.339	RECEIVER	FAST_SENDER
3542.740	FAST_SENDER	N/A
3546.248	SLOW_SENDER1	N/A
3546.996	RECEIVER	SLOW_SENDER1
3548.601	RECEIVER	FAST_SENDER
3551.020	FAST_SENDER	N/A
3554.397	SLOW_SENDER1	N/A
3555.208	RECEIVER	SLOW_SENDER1
3556.682	RECEIVER	FAST_SENDER
3559.111	FAST_SENDER	N/A
3562.653	SLOW_SENDER1	N/A
3563.442	RECEIVER	SLOW_SENDER1
3564.982	RECEIVER	FAST_SENDER
3567.398	FAST_SENDER	N/A
3570.879	SLOW_SENDER1	N/A
3571.667	RECEIVER	SLOW_SENDER1
3573.315	RECEIVER	FAST_SENDER
3575.755	FAST_SENDER	N/A
3579.085	SLOW_SENDER1	N/A
3582.227	RECEIVER	FAST_SENDER
3584.663	FAST_SENDER	N/A
3590.723	RECEIVER	FAST_SENDER
3593.138	FAST_SENDER	N/A
3599.112	RECEIVER	FAST_SENDER
3601.515	FAST_SENDER	N/A
3607.794	RECEIVER	FAST_SENDER
3610.197	FAST_SENDER	N/A
3623.015	FAST_SENDER	N/A
3628.530	RECEIVER	FAST_SENDER
3630.966	FAST_SENDER	N/A
3636.799	RECEIVER	FAST_SENDER
3639.244	FAST_SENDER	N/A
3645.233	RECEIVER	FAST_SENDER
3647.674	FAST_SENDER	N/A
3653.572	RECEIVER	FAST_SENDER
3655.991	FAST_SENDER	N/A
3662.276	RECEIVER	FAST_SENDER
3664.680	FAST_SENDER	N/A
3670.849	RECEIVER	FAST_SENDER
3673.284	FAST_SENDER	N/A
3679.141	RECEIVER	FAST_SENDER
3681.590	FAST_SENDER	N/A
3687.522	RECEIVER	FAST_SENDER
3689.938	FAST_SENDER	N/A
3695.775	RECEIVER	FAST_SENDER
3702.778	FAST_SENDER	N/A
3713.576	RECEIVER	FAST_SENDER
3715.997	FAST_SENDER	N/A
3721.961	RECEIVER	FAST_SENDER
3724.407	FAST_SENDER	N/A
3729.922	RECEIVER	FAST_SENDER
3732.330	FAST_SENDER	N/A
3738.323	RECEIVER	FAST_SENDER
3740.731	FAST_SENDER	N/A
3753.579	FAST_SENDER	N/A
3759.316	RECEIVER	FAST_SENDER
3761.724	FAST_SENDER	N/A
3767.933	RECEIVER	FAST_SENDER
3770.371	FAST_SENDER	N/A
3776.465	RECEIVER	FAST_SENDER
3778.877	FAST_SENDER	N/A
3784.943	RECEIVER	FAST_SENDER
3787.386	FAST_SENDER	N/A
3788.151	RECEIVER	FAST_SENDER
3790.563	FAST_SENDER	N/A
3796.465	RECEIVER	FAST_SENDER
3798.903	FAST_SENDER	N/A
3799.661	RECEIVER	FAST_SENDER
3802.070	FAST_SENDER	N/A
3807.825	RECEIVER	FAST_SENDER
3810.238	FAST_SENDER	N/A
3811.020	RECEIVER	FAST_SENDER
3813.470	FAST_SENDER	N/A
3819.307	RECEIVER	FAST_SENDER
3821.734	FAST_SENDER	N/A
3822.449	RECEIVER	FAST_SENDER
3824.881	FAST_SENDER	N/A
3835.449	RECEIVER	FAST_SENDER
3837.897	FAST_SENDER	N/A
3843.857	RECEIVER	FAST_SENDER
3846.302	FAST_SENDER	N/A
3852.199	RECEIVER	FAST_SENDER
3854.640	FAST_SENDER	N/A
3860.769	RECEIVER	FAST_SENDER
3863.214	FAST_SENDER	N/A
3865.652	RECEIVER	FAST_SENDER
3868.070	FAST_SENDER	N/A
3874.209	RECEIVER	FAST_SENDER
3876.640	FAST_SENDER	N/A
3882.877	RECEIVER	FAST_SENDER
3885.302	FAST_SENDER	N/A
3886.350	SLOW_SENDER1	N/A
3891.591	RECEIVER	FAST_SENDER
3893.996	FAST_SENDER	N/A
3896.550	RECEIVER	SLOW_SENDER1
3900.115	RECEIVER	FAST_SENDER
3901.984	SLOW_SENDER1	N/A
3902.549	FAST_SENDER	N/A
3902.777	RECEIVER	SLOW_SENDER1
3908.957	RECEIVER	FAST_SENDER
3911.406	FAST_SENDER	N/A
3911.901	SLOW_SENDER1	N/A
3912.641	RECEIVER	SLOW_SENDER1
3917.715	RECEIVER	FAST_SENDER
3920.081	SLOW_SENDER1	N/A
3924.076	RECEIVER	SLOW_SENDER1
3924.541	FAST_SENDER	N/A
3930.445	RECEIVER	FAST_SENDER
3931.500	SLOW_SENDER1	N/A
3932.261	RECEIVER	SLOW_SENDER1
3932.887	FAST_SENDER	N/A
3939.033	RECEIVER	FAST_SENDER
3939.684	SLOW_SENDER1	N/A
3940.437	RECEIVER	SLOW_SENDER1
3941.476	FAST_SENDER	N/A
3948.049	RECEIVER	FAST_SENDER
3950.496	FAST_SENDER	N/A
3953.190	SLOW_SENDER1	N/A
3953.941	RECEIVER	SLOW_SENDER1
3956.372	RECEIVER	FAST_SENDER
3958.816	FAST_SENDER	N/A
3961.379	SLOW_SENDER1	N/A
3962.128	RECEIVER	SLOW_SENDER1
3964.277	RECEIVER	FAST_SENDER
3966.697	FAST_SENDER	N/A
3969.543	SLOW_SENDER1	N/A
3970.305	RECEIVER	SLOW_SENDER1
3972.836	RECEIVER	FAST_SENDER
3975.260	FAST_SENDER	N/A
3981.138	RECEIVER	FAST_SENDER
3983.573	FAST_SENDER	N/A
3989.773	RECEIVER	FAST_SENDER
3992.204	FAST_SENDER	N/A
3998.464	RECEIVER	FAST_SENDER
4000.875	FAST_SENDER	N/A
4006.737	RECEIVER	FAST_SENDER
4009.184	FAST_SENDER	N/A
4015.461	RECEIVER	FAST_SENDER
4017.891	FAST_SENDER	N/A
4023.966	RECEIVER	FAST_SENDER
4026.370	FAST_SENDER	N/A
4032.087	RECEIVER	FAST_SENDER
4034.488	FAST_SENDER	N/A
4040.444	RECEIVER	FAST_SENDER
4042.844	FAST_SENDER	N/A
4049.187	RECEIVER	FAST_SENDER
4051.601	FAST_SENDER	N/A
4057.773	RECEIVER	FAST_SENDER
4060.220	FAST_SENDER	N/A
4066.110	RECEIVER	FAST_SENDER
4068.520	FAST_SENDER	N/A
4074.513	RECEIVER	FAST_SENDER
4076.938	FAST_SENDER	N/A
4083.066	RECEIVER	FAST_SENDER
4085.507	FAST_SENDER	N/A
4091.639	RECEIVER	FAST_SENDER
4094.060	FAST_SENDER	N/A
4100.052	RECEIVER	FAST_SENDER
4102.495	FAST_SENDER	N/A
4103.265	RECEIVER	FAST_SENDER
4105.708	FAST_SENDER	N/A
4111.563	RECEIVER	FAST_SENDER
4114.003	FAST_SENDER	N/A
4119.588	RECEIVER	FAST_SENDER
4121.994	FAST_SENDER	N/A
4122.742	RECEIVER	FAST_SENDER
4125.159	FAST_SENDER	N/A
4130.955	RECEIVER	FAST_SENDER
4133.376	FAST_SENDER	N/A
4134.144	RECEIVER	FAST_SENDER
4136.586	FAST_SENDER	N/A
4142.475	RECEIVER	FAST_SENDER
4144.907	FAST_SENDER	N/A
4145.644	RECEIVER	FAST_SENDER
4148.061	FAST_SENDER	N/A
4153.957	RECEIVER	FAST_SENDER
4156.362	FAST_SENDER	N/A
4157.102	RECEIVER	FAST_SENDER
4159.549	FAST_SENDER	N/A
4165.383	RECEIVER	FAST_SENDER
4167.824	FAST_SENDER	N/A
4168.614	RECEIVER	FAST_SENDER
4171.060	FAST_SENDER	N/A
4177.070	RECEIVER	FAST_SENDER
4179.477	FAST_SENDER	N/A
4180.239	RECEIVER	FAST_SENDER
4182.672	FAST_SENDER	N/A
4188.323	RECEIVER	FAST_SENDER
4190.748	FAST_SENDER	N/A
4191.496	RECEIVER	FAST_SENDER
4193.912	FAST_SENDER	N/A
4200.076	RECEIVER	FAST_SENDER
4202.507	FAST_SENDER	N/A
4203.238	RECEIVER	FAST_SENDER
4205.652	FAST_SENDER	N/A
4211.747	RECEIVER	FAST_SENDER
4214.151	FAST_SENDER	N/A
4214.932	RECEIVER	FAST_SENDER
4217.352	FAST_SENDER	N/A
4223.317	RECEIVER	FAST_SENDER
4225.735	FAST_SENDER	N/A
4226.466	RECEIVER	FAST_SENDER
4228.879	FAST_SENDER	N/A
4234.636	RECEIVER	FAST_SENDER
4237.064	FAST_SENDER	N/A
4237.824	RECEIVER	FAST_SENDER
4240.232	FAST_SENDER	N/A
4246.174	RECEIVER	FAST_SENDER
4248.605	FAST_SENDER	N/A
4249.404	RECEIVER	FAST_SENDER
4251.817	FAST_SENDER	N/A
4257.887	RECEIVER	FAST_SENDER
4260.318	FAST_SENDER	N/A
4261.096	RECEIVER	FAST_SENDER
4263.510	FAST_SENDER	N/A
4269.517	RECEIVER	FAST_SENDER
4271.948	FAST_SENDER	N/A
4272.725	RECEIVER	FAST_SENDER
4272.890	SLOW_SENDER1	N/A
4275.167	FAST_SENDER	N/A
4279.464	RECEIVER	SLOW_SENDER1
4281.885	SLOW_SENDER1	N/A
4282.600	RECEIVER	SLOW_SENDER1
4285.045	SLOW_SENDER1	N/A
4285.805	RECEIVER	SLOW_SENDER1
4287.679	FAST_SENDER	N/A
4291.225	SLOW_SENDER1	N/A
4291.974	RECEIVER	SLOW_SENDER1
4293.454	RECEIVER	FAST_SENDER
4295.901	FAST_SENDER	N/A
4297.417	SLOW_SENDER1	N/A
4298.397	RECEIVER	FAST_SENDER
4300.832	FAST_SENDER	N/A
4301.384	RECEIVER	SLOW_SENDER1
4306.509	RECEIVER	FAST_SENDER
4308.786	SLOW_SENDER1	N/A
4308.921	FAST_SENDER	N/A
4309.565	RECEIVER	SLOW_SENDER1
4315.395	RECEIVER	FAST_SENDER
4316.993	SLOW_SENDER1	N/A
4317.783	RECEIVER	SLOW_SENDER1
4317.831	FAST_SENDER	N/A
4323.579	RECEIVER	FAST_SENDER
4325.196	SLOW_SENDER1	N/A
4325.976	RECEIVER	SLOW_SENDER1
4325.993	FAST_SENDER	N/A
4331.628	RECEIVER	FAST_SENDER
4333.401	SLOW_SENDER1	N/A
4334.038	FAST_SENDER	N/A
4334.165	RECEIVER	SLOW_SENDER1
4340.144	RECEIVER	FAST_SENDER
4341.592	SLOW_SENDER1	N/A
4342.341	RECEIVER	SLOW_SENDER1
4342.576	FAST_SENDER	N/A
4348.329	RECEIVER	FAST_SENDER
4349.764	SLOW_SENDER1	N/A
4350.508	RECEIVER	SLOW_SENDER1
4350.743	FAST_SENDER	N/A
4356.303	RECEIVER	FAST_SENDER
4357.929	SLOW_SENDER1	N/A
4358.694	RECEIVER	SLOW_SENDER1
4358.740	FAST_SENDER	N/A
4364.448	RECEIVER	FAST_SENDER
4366.098	SLOW_SENDER1	N/A
4366.866	RECEIVER	SLOW_SENDER1
4366.880	FAST_SENDER	N/A
4372.662	RECEIVER	FAST_SENDER
4374.273	SLOW_SENDER1	N/A
4375.056	RECEIVER	SLOW_SENDER1
4375.107	FAST_SENDER	N/A
4381.351	RECEIVER	FAST_SENDER
4382.488	SLOW_SENDER1	N/A
4383.262	RECEIVER	SLOW_SENDER1
4383.782	FAST_SENDER	N/A
4389.651	RECEIVER	FAST_SENDER
4390.667	SLOW_SENDER1	N/A
4391.399	RECEIVER	SLOW_SENDER1
4392.067	FAST_SENDER	N/A
4398.047	RECEIVER	FAST_SENDER
4398.848	SLOW_SENDER1	N/A
4399.623	RECEIVER	SLOW_SENDER1
4400.457	FAST_SENDER	N/A
4406.578	RECEIVER	FAST_SENDER
4407.034	SLOW_SENDER1	N/A
4407.799	RECEIVER	SLOW_SENDER1
4409.017	FAST_SENDER	N/A
4414.631	RECEIVER	FAST_SENDER
4415.229	SLOW_SENDER1	N/A
4415.982	RECEIVER	SLOW_SENDER1
4417.043	FAST_SENDER	N/A
4422.643	RECEIVER	FAST_SENDER
4423.387	SLOW_SENDER1	N/A
4425.063	FAST_SENDER	N/A
4430.934	RECEIVER	FAST_SENDER
4433.370	FAST_SENDER	N/A
4438.990	RECEIVER	FAST_SENDER
4441.419	FAST_SENDER	N/A
4447.275	RECEIVER	FAST_SENDER
4449.712	FAST_SENDER	N/A
4455.620	RECEIVER	FAST_SENDER
4458.049	FAST_SENDER	N/A
4463.604	RECEIVER	FAST_SENDER
4466.013	FAST_SENDER	N/A
4471.828	RECEIVER	FAST_SENDER
4474.248	FAST_SENDER	N/A
4479.947	RECEIVER	FAST_SENDER
4482.389	FAST_SENDER	N/A
4487.965	RECEIVER	FAST_SENDER
4490.398	FAST_SENDER	N/A
4496.651	RECEIVER	FAST_SENDER
4499.097	FAST_SENDER	N/A
4504.726	RECEIVER	FAST_SENDER
4507.175	FAST_SENDER	N/A
4513.158	RECEIVER	FAST_SENDER
4515.581	FAST_SENDER	N/A
4521.727	RECEIVER	FAST_SENDER
4524.177	FAST_SENDER	N/A
4529.940	RECEIVER	FAST_SENDER
4532.387	FAST_SENDER	N/A
4538.312	RECEIVER	FAST_SENDER
4540.753	FAST_SENDER	N/A
4546.477	RECEIVER	FAST_SENDER
4548.890	FAST_SENDER	N/A
4554.483	RECEIVER	FAST_SENDER
4561.159	FAST_SENDER	N/A
4567.101	RECEIVER	FAST_SENDER
4569.518	FAST_SENDER	N/A
4575.522	RECEIVER	FAST_SENDER
4577.927	FAST_SENDER	N/A
4583.903	RECEIVER	FAST_SENDER
4586.336	FAST_SENDER	N/A
4592.138	RECEIVER	FAST_SENDER
4594.549	FAST_SENDER	N/A
4600.567	RECEIVER	FAST_SENDER
4602.976	FAST_SENDER	N/A
4609.057	RECEIVER	FAST_SENDER
4611.499	FAST_SENDER	N/A
4617.609	RECEIVER	FAST_SENDER
4620.013	FAST_SENDER	N/A
4620.771	RECEIVER	FAST_SENDER
4623.196	FAST_SENDER	N/A
4635.352	FAST_SENDER	N/A
4641.282	RECEIVER	FAST_SENDER
4643.688	FAST_SENDER	N/A
4644.454	RECEIVER	FAST_SENDER
4646.878	FAST_SENDER	N/A
4653.067	RECEIVER	FAST_SENDER
4655.469	FAST_SENDER	N/A
4656.220	RECEIVER	FAST_SENDER
4658.635	FAST_SENDER	N/A
4664.607	RECEIVER	FAST_SENDER
4667.027	FAST_SENDER	N/A
4667.780	RECEIVER	FAST_SENDER
4670.217	FAST_SENDER	N/A
4676.251	RECEIVER	FAST_SENDER
4678.657	FAST_SENDER	N/A
4680.879	RECEIVER	FAST_SENDER
4683.294	FAST_SENDER	N/A
4689.280	RECEIVER	FAST_SENDER
4691.723	FAST_SENDER	N/A
4692.467	RECEIVER	FAST_SENDER
4694.903	FAST_SENDER	N/A
4700.578	RECEIVER	FAST_SENDER
4703.013	FAST_SENDER	N/A
4703.770	RECEIVER	FAST_SENDER
4706.186	FAST_SENDER	N/A
4712.324	RECEIVER	FAST_SENDER
4714.745	FAST_SENDER	N/A
4715.473	RECEIVER	FAST_SENDER
4717.922	FAST_SENDER	N/A
4718.980	SLOW_SENDER1	N/A
4723.563	RECEIVER	FAST_SENDER
4726.010	FAST_SENDER	N/A
4726.733	RECEIVER	FAST_SENDER
4729.136	FAST_SENDER	N/A
4730.123	RECEIVER	SLOW_SENDER1
4731.418	RECEIVER	FAST_SENDER
4733.847	FAST_SENDER	N/A
4735.564	SLOW_SENDER1	N/A
4736.328	RECEIVER	SLOW_SENDER1
4739.895	RECEIVER	FAST_SENDER
4741.740	SLOW_SENDER1	N/A
4742.298	FAST_SENDER	N/A
4742.514	RECEIVER	SLOW_SENDER1
4747.963	SLOW_SENDER1	N/A
4748.646	RECEIVER	FAST_SENDER
4751.078	FAST_SENDER	N/A
4752.385	RECEIVER	SLOW_SENDER1
4757.207	RECEIVER	FAST_SENDER
4759.625	FAST_SENDER	N/A
4759.791	SLOW_SENDER1	N/A
4760.530	RECEIVER	SLOW_SENDER1
4765.922	RECEIVER	FAST_SENDER
4767.956	SLOW_SENDER1	N/A
4768.346	FAST_SENDER	N/A
4768.740	RECEIVER	SLOW_SENDER1
4774.636	RECEIVER	FAST_SENDER
4776.180	SLOW_SENDER1	N/A
4776.970	RECEIVER	SLOW_SENDER1
4777.067	FAST_SENDER	N/A
4783.248	RECEIVER	FAST_SENDER
4784.410	SLOW_SENDER1	N/A
4785.214	RECEIVER	SLOW_SENDER1
4785.670	FAST_SENDER	N/A
4791.977	RECEIVER	FAST_SENDER
4792.622	SLOW_SENDER1	N/A
4793.441	RECEIVER	SLOW_SENDER1
4794.417	FAST_SENDER	N/A
4800.638	RECEIVER	FAST_SENDER
4800.861	SLOW_SENDER1	N/A
4801.621	RECEIVER	SLOW_SENDER1
4803.045	FAST_SENDER	N/A
4808.920	RECEIVER	FAST_SENDER
4809.035	SLOW_SENDER1	N/A
4809.807	RECEIVER	SLOW_SENDER1
4811.336	FAST_SENDER	N/A
4817.241	RECEIVER	FAST_SENDER
4817.244	SLOW_SENDER1	N/A
4818.018	RECEIVER	SLOW_SENDER1
4824.105	FAST_SENDER	N/A
4825.440	SLOW_SENDER1	N/A
4826.233	RECEIVER	SLOW_SENDER1
4830.224	RECEIVER	FAST_SENDER
4832.638	FAST_SENDER	N/A
4833.680	SLOW_SENDER1	N/A
4834.479	RECEIVER	SLOW_SENDER1
4838.592	RECEIVER	FAST_SENDER
4840.995	FAST_SENDER	N/A
4841.906	SLOW_SENDER1	N/A
4842.685	RECEIVER	SLOW_SENDER1
4846.800	RECEIVER	FAST_SENDER
4854.013	FAST_SENDER	N/A
4859.816	RECEIVER	FAST_SENDER
4862.258	FAST_SENDER	N/A
4868.004	RECEIVER	FAST_SENDER
4870.451	FAST_SENDER	N/A
4876.555	RECEIVER	FAST_SENDER
4878.983	FAST_SENDER	N/A
4884.549	RECEIVER	FAST_SENDER
4886.949	FAST_SENDER	N/A
4892.783	RECEIVER	FAST_SENDER
4895.202	FAST_SENDER	N/A
4901.343	RECEIVER	FAST_SENDER
4903.746	FAST_SENDER	N/A
4909.529	RECEIVER	FAST_SENDER
4911.960	FAST_SENDER	N/A
4917.608	RECEIVER	FAST_SENDER
4920.056	FAST_SENDER	N/A
4926.145	RECEIVER	FAST_SENDER
4928.549	FAST_SENDER	N/A
4934.846	RECEIVER	FAST_SENDER
4937.267	FAST_SENDER	N/A
4943.108	RECEIVER	FAST_SENDER
4945.534	FAST_SENDER	N/A
4951.140	RECEIVER	FAST_SENDER
4957.907	FAST_SENDER	N/A
4963.836	RECEIVER	FAST_SENDER
4966.273	FAST_SENDER	N/A
4971.969	RECEIVER	FAST_SENDER
4974.403	FAST_SENDER	N/A
4979.978	RECEIVER	FAST_SENDER
4982.402	FAST_SENDER	N/A
4983.126	RECEIVER	FAST_SENDER
4985.550	FAST_SENDER	N/A
4991.037	RECEIVER	FAST_SENDER
4993.441	FAST_SENDER	N/A
4994.191	RECEIVER	FAST_SENDER
4996.628	FAST_SENDER	N/A
5002.731	RECEIVER	FAST_SENDER
5009.241	FAST_SENDER	N/A
5009.988	RECEIVER	FAST_SENDER
5012.404	FAST_SENDER	N/A
5018.301	RECEIVER	FAST_SENDER
5020.703	FAST_SENDER	N/A
5021.459	RECEIVER	FAST_SENDER
5023.894	FAST_SENDER	N/A
5030.187	RECEIVER	FAST_SENDER
5032.589	FAST_SENDER	N/A
5033.329	RECEIVER	FAST_SENDER
5035.758	FAST_SENDER	N/A
5042.041	RECEIVER	FAST_SENDER
5044.485	FAST_SENDER	N/A
5045.292	RECEIVER	FAST_SENDER
5047.733	FAST_SENDER	N/A
5053.742	RECEIVER	FAST_SENDER
5056.191	FAST_SENDER	N/A
5058.558	RECEIVER	FAST_SENDER
5060.970	FAST_SENDER	N/A
5066.651	RECEIVER	FAST_SENDER
5069.075	FAST_SENDER	N/A
5075.208	RECEIVER	FAST_SENDER
5077.650	FAST_SENDER	N/A
5083.830	RECEIVER	FAST_SENDER
5086.240	FAST_SENDER	N/A
5087.003	RECEIVER	FAST_SENDER
5089.403	FAST_SENDER	N/A
5095.326	RECEIVER	FAST_SENDER
5097.738	FAST_SENDER	N/A
5098.475	RECEIVER	FAST_SENDER
5100.887	FAST_SENDER	N/A
5107.004	RECEIVER	FAST_SENDER
5109.446	FAST_SENDER	N/A
5110.172	RECEIVER	FAST_SENDER
5112.603	FAST_SENDER	N/A
5118.343	RECEIVER	FAST_SENDER
5120.778	FAST_SENDER	N/A
5121.514	RECEIVER	FAST_SENDER
5123.931	FAST_SENDER	N/A
5129.536	RECEIVER	FAST_SENDER
5135.959	FAST_SENDER	N/A
5136.742	RECEIVER	FAST_SENDER
5139.192	FAST_SENDER	N/A
5145.254	RECEIVER	FAST_SENDER
5147.662	FAST_SENDER	N/A
5147.800	SLOW_SENDER1	N/A
5148.426	RECEIVER	FAST_SENDER
5150.853	FAST_SENDER	N/A
5154.414	RECEIVER	SLOW_SENDER1
5156.830	SLOW_SENDER1	N/A
5157.586	RECEIVER	SLOW_SENDER1
5161.389	RECEIVER	FAST_SENDER
5163.026	SLOW_SENDER1	N/A
5163.806	FAST_SENDER	N/A
5165.321	RECEIVER	SLOW_SENDER1
5170.086	RECEIVER	FAST_SENDER
5170.725	SLOW_SENDER1	N/A
5171.471	RECEIVER	SLOW_SENDER1
5172.511	FAST_SENDER	N/A
5176.890	SLOW_SENDER1	N/A
5177.645	RECEIVER	SLOW_SENDER1
5178.706	RECEIVER	FAST_SENDER
5181.132	FAST_SENDER	N/A
5183.080	SLOW_SENDER1	N/A
5183.822	RECEIVER	SLOW_SENDER1
5187.283	RECEIVER	FAST_SENDER
5189.693	FAST_SENDER	N/A
5191.271	SLOW_SENDER1	N/A
5192.032	RECEIVER	SLOW_SENDER1
5196.434	RECEIVER	FAST_SENDER
5198.870	FAST_SENDER	N/A
5199.470	SLOW_SENDER1	N/A
5200.217	RECEIVER	SLOW_SENDER1
5204.586	RECEIVER	FAST_SENDER
5206.988	FAST_SENDER	N/A
5207.666	SLOW_SENDER1	N/A
5208.453	RECEIVER	SLOW_SENDER1
5213.256	RECEIVER	FAST_SENDER
5215.681	FAST_SENDER	N/A
5215.899	SLOW_SENDER1	N/A
5216.657	RECEIVER	SLOW_SENDER1
5221.655	RECEIVER	FAST_SENDER
5224.090	SLOW_SENDER1	N/A
5224.104	FAST_SENDER	N/A
5224.841	RECEIVER	SLOW_SENDER1
5230.795	RECEIVER	FAST_SENDER
5232.287	SLOW_SENDER1	N/A
5233.115	RECEIVER	SLOW_SENDER1
5233.197	FAST_SENDER	N/A
5239.276	RECEIVER	FAST_SENDER
5240.553	SLOW_SENDER1	N/A
5241.296	RECEIVER	SLOW_SENDER1
5241.718	FAST_SENDER	N/A
5247.815	RECEIVER	FAST_SENDER
5248.718	SLOW_SENDER1	N/A
5249.469	RECEIVER	SLOW_SENDER1
5250.226	FAST_SENDER	N/A
5256.129	RECEIVER	FAST_SENDER
5256.890	SLOW_SENDER1	N/A
5258.560	FAST_SENDER	N/A
5260.814	RECEIVER	SLOW_SENDER1
5269.099	RECEIVER	FAST_SENDER
5271.526	FAST_SENDER	N/A
5277.499	RECEIVER	FAST_SENDER
5279.948	FAST_SENDER	N/A
5286.088	RECEIVER	FAST_SENDER
5288.522	FAST_SENDER	N/A
5294.459	RECEIVER	FAST_SENDER
5296.903	FAST_SENDER	N/A
5302.799	RECEIVER	FAST_SENDER
5305.218	FAST_SENDER	N/A
5310.986	RECEIVER	FAST_SENDER
5313.392	FAST_SENDER	N/A
5319.193	RECEIVER	FAST_SENDER
5321.610	FAST_SENDER	N/A
5327.665	RECEIVER	FAST_SENDER
5330.105	FAST_SENDER	N/A
5336.194	RECEIVER	FAST_SENDER
5338.603	FAST_SENDER	N/A
5344.366	RECEIVER	FAST_SENDER
5346.805	FAST_SENDER	N/A
5357.147	RECEIVER	FAST_SENDER
5359.596	FAST_SENDER	N/A
5365.120	RECEIVER	FAST_SENDER
5367.569	FAST_SENDER	N/A
5373.493	RECEIVER	FAST_SENDER
5380.434	FAST_SENDER	N/A
5386.413	RECEIVER	FAST_SENDER
5388.859	FAST_SENDER	N/A
5395.037	RECEIVER	FAST_SENDER
5397.483	FAST_SENDER	N/A
5403.355	RECEIVER	FAST_SENDER
5405.800	FAST_SENDER	N/A
5411.553	RECEIVER	FAST_SENDER
5414.001	FAST_SENDER	N/A
5419.952	RECEIVER	FAST_SENDER
5422.376	FAST_SENDER	N/A
5428.315	RECEIVER	FAST_SENDER
5430.733	FAST_SENDER	N/A
5436.349	RECEIVER	FAST_SENDER
5438.779	FAST_SENDER	N/A
5444.823	RECEIVER	FAST_SENDER
5447.242	FAST_SENDER	N/A
5453.159	RECEIVER	FAST_SENDER
5455.609	FAST_SENDER	N/A
5461.402	RECEIVER	FAST_SENDER
5463.831	FAST_SENDER	N/A
5469.571	RECEIVER	FAST_SENDER
5472.016	FAST_SENDER	N/A
5478.025	RECEIVER	FAST_SENDER
5480.464	FAST_SENDER	N/A
5486.400	RECEIVER	FAST_SENDER
5488.842	FAST_SENDER	N/A
5491.054	RECEIVER	FAST_SENDER
5493.479	FAST_SENDER	N/A
5499.324	RECEIVER	FAST_SENDER
5501.724	FAST_SENDER	N/A
5507.786	RECEIVER	FAST_SENDER
5510.218	FAST_SENDER	N/A
5515.884	RECEIVER	FAST_SENDER
5518.309	FAST_SENDER	N/A
5523.840	RECEIVER	FAST_SENDER
5526.246	FAST_SENDER	N/A
5532.095	RECEIVER	FAST_SENDER
5534.540	FAST_SENDER	N/A
5540.253	RECEIVER	FAST_SENDER
5542.664	FAST_SENDER	N/A
5543.439	RECEIVER	FAST_SENDER
5545.861	FAST_SENDER	N/A
5551.663	RECEIVER	FAST_SENDER
5554.072	FAST_SENDER	N/A
5554.835	RECEIVER	FAST_SENDER
5557.264	FAST_SENDER	N/A
5563.115	RECEIVER	FAST_SENDER
5564.990	SLOW_SENDER1	N/A
5565.535	FAST_SENDER	N/A
5565.733	RECEIVER	SLOW_SENDER1
5568.180	SLOW_SENDER1	N/A
5571.596	RECEIVER	FAST_SENDER
5574.008	FAST_SENDER	N/A
5574.758	RECEIVER	FAST_SENDER
5577.183	FAST_SENDER	N/A
5580.700	SLOW_SENDER1	N/A
5581.467	RECEIVER	SLOW_SENDER1
5586.867	SLOW_SENDER1	N/A
5589.492	FAST_SENDER	N/A
5589.807	RECEIVER	SLOW_SENDER1
5595.504	RECEIVER	FAST_SENDER
5597.905	FAST_SENDER	N/A
5598.630	RECEIVER	FAST_SENDER
5600.728	SLOW_SENDER1	N/A
5601.038	FAST_SENDER	N/A
5601.473	RECEIVER	SLOW_SENDER1
5606.681	RECEIVER	FAST_SENDER
5608.894	SLOW_SENDER1	N/A
5609.128	FAST_SENDER	N/A
5609.653	RECEIVER	SLOW_SENDER1
5614.845	RECEIVER	FAST_SENDER
5617.055	SLOW_SENDER1	N/A
5617.267	FAST_SENDER	N/A
5617.843	RECEIVER	SLOW_SENDER1
5623.067	RECEIVER	FAST_SENDER
5625.284	SLOW_SENDER1	N/A
5625.474	FAST_SENDER	N/A
5626.059	RECEIVER	SLOW_SENDER1
5631.229	RECEIVER	FAST_SENDER
5636.798	SLOW_SENDER1	N/A
5637.579	RECEIVER	SLOW_SENDER1
5638.422	FAST_SENDER	N/A
5644.409	RECEIVER	FAST_SENDER
5644.986	SLOW_SENDER1	N/A
5645.760	RECEIVER	SLOW_SENDER1
5646.843	FAST_SENDER	N/A
5652.747	RECEIVER	FAST_SENDER
5653.201	SLOW_SENDER1	N/A
5653.981	RECEIVER	SLOW_SENDER1
5655.184	FAST_SENDER	N/A
5660.842	RECEIVER	FAST_SENDER
5661.428	SLOW_SENDER1	N/A
5662.196	RECEIVER	SLOW_SENDER1
5663.257	FAST_SENDER	N/A
5669.100	RECEIVER	FAST_SENDER
5671.502	FAST_SENDER	N/A
5682.038	RECEIVER	FAST_SENDER
5684.470	FAST_SENDER	N/A
5690.154	RECEIVER	FAST_SENDER
5692.593	FAST_SENDER	N/A
5698.278	RECEIVER	FAST_SENDER
5700.681	FAST_SENDER	N/A
5706.537	RECEIVER	FAST_SENDER
5708.948	FAST_SENDER	N/A
5714.831	RECEIVER	FAST_SENDER
5717.278	FAST_SENDER	N/A
5723.071	RECEIVER	FAST_SENDER
5730.295	FAST_SENDER	N/A
5736.032	RECEIVER	FAST_SENDER
5738.439	FAST_SENDER	N/A
5744.454	RECEIVER	FAST_SENDER
5746.900	FAST_SENDER	N/A
5753.008	RECEIVER	FAST_SENDER
5755.410	FAST_SENDER	N/A
5761.707	RECEIVER	FAST_SENDER
5764.147	FAST_SENDER	N/A
5770.125	RECEIVER	FAST_SENDER
5772.565	FAST_SENDER	N/A
5778.644	RECEIVER	FAST_SENDER
5781.057	FAST_SENDER	N/A
5781.818	RECEIVER	FAST_SENDER
5789.528	FAST_SENDER	N/A
5795.909	RECEIVER	FAST_SENDER
5798.354	FAST_SENDER	N/A
5799.115	RECEIVER	FAST_SENDER
5801.536	FAST_SENDER	N/A
5807.767	RECEIVER	FAST_SENDER
5810.216	FAST_SENDER	N/A
5810.982	RECEIVER	FAST_SENDER
5813.382	FAST_SENDER	N/A
5819.357	RECEIVER	FAST_SENDER
5821.787	FAST_SENDER	N/A
5822.501	RECEIVER	FAST_SENDER
5824.933	FAST_SENDER	N/A
5830.752	RECEIVER	FAST_SENDER
5833.170	FAST_SENDER	N/A
5833.940	RECEIVER	FAST_SENDER
5836.346	FAST_SENDER	N/A
5842.351	RECEIVER	FAST_SENDER
5844.752	FAST_SENDER	N/A
5845.530	RECEIVER	FAST_SENDER
5847.937	FAST_SENDER	N/A
5853.872	RECEIVER	FAST_SENDER
5856.305	FAST_SENDER	N/A
5857.060	RECEIVER	FAST_SENDER
5859.498	FAST_SENDER	N/A
5865.690	RECEIVER	FAST_SENDER
5868.137	FAST_SENDER	N/A
5868.917	RECEIVER	FAST_SENDER
5871.355	FAST_SENDER	N/A
5877.365	RECEIVER	FAST_SENDER
5879.807	FAST_SENDER	N/A
5880.554	RECEIVER	FAST_SENDER
5882.982	FAST_SENDER	N/A
5888.506	RECEIVER	FAST_SENDER
5890.953	FAST_SENDER	N/A
5891.746	RECEIVER	FAST_SENDER
5898.967	FAST_SENDER	N/A
5899.739	RECEIVER	FAST_SENDER
5902.149	FAST_SENDER	N/A
5908.523	RECEIVER	FAST_SENDER
5910.951	FAST_SENDER	N/A
5911.710	RECEIVER	FAST_SENDER
5914.149	FAST_SENDER	N/A
5920.124	RECEIVER	FAST_SENDER
5922.551	FAST_SENDER	N/A
5923.321	RECEIVER	FAST_SENDER
5925.734	FAST_SENDER	N/A
5931.429	RECEIVER	FAST_SENDER
5933.858	FAST_SENDER	N/A
5934.640	RECEIVER	FAST_SENDER
5937.058	FAST_SENDER	N/A
5943.294	RECEIVER	FAST_SENDER
5945.733	FAST_SENDER	N/A
5946.496	RECEIVER	FAST_SENDER
5948.914	FAST_SENDER	N/A
5954.452	RECEIVER	FAST_SENDER
5956.877	FAST_SENDER	N/A
5957.603	RECEIVER	FAST_SENDER
5960.010	FAST_SENDER	N/A
5965.090	SLOW_SENDER1	N/A
5966.479	RECEIVER	FAST_SENDER
5967.360	RECEIVER	SLOW_SENDER1
5968.902	FAST_SENDER	N/A
5969.764	SLOW_SENDER1	N/A
5973.665	RECEIVER	SLOW_SENDER1
5979.112	SLOW_SENDER1	N/A
5981.204	FAST_SENDER	N/A
5981.298	RECEIVER	SLOW_SENDER1
5986.742	SLOW_SENDER1	N/A
5987.010	RECEIVER	FAST_SENDER
5989.066	RECEIVER	SLOW_SENDER1
5994.928	FAST_SENDER	N/A
5995.679	RECEIVER	FAST_SENDER
5996.500	SLOW_SENDER1	N/A
5997.260	RECEIVER	SLOW_SENDER1
5998.086	FAST_SENDER	N/A
6003.981	RECEIVER	FAST_SENDER
6004.679	SLOW_SENDER1	N/A
6005.443	RECEIVER	SLOW_SENDER1
6006.394	FAST_SENDER	N/A
6012.084	RECEIVER	FAST_SENDER
6012.857	SLOW_SENDER1	N/A
6013.624	RECEIVER	SLOW_SENDER1
6014.504	FAST_SENDER	N/A
6020.443	RECEIVER	FAST_SENDER
6021.033	SLOW_SENDER1	N/A
6021.794	RECEIVER	SLOW_SENDER1
6022.868	FAST_SENDER	N/A
6028.495	RECEIVER	FAST_SENDER
6029.195	SLOW_SENDER1	N/A
6030.899	FAST_SENDER	N/A
6033.210	RECEIVER	SLOW_SENDER1
6037.379	RECEIVER	FAST_SENDER
[truncated: 9,499 more rows]
