# Supplementary material for: CATO: Wake-Up reCeiver-bAsed communicaTiOn for Batteryless Devices
Source: Sensors (Basel). 2025 Nov 7;25(22):6813. doi: 10.3390/s25226813 (PMC12655924; doi:10.3390/s25226813)
Supplement: Supplementary file 1 [file sensors-25-06813-s001.zip › File S1_Experimental_and_Simulation_Data/simulation/capsweep/cap150/mac_competing_nodes_both.csv]

time_s	node_id	received_from
2.700	FAST_SENDER	N/A
2.700	SLOW_SENDER1	N/A
8.447	RECEIVER	FAST_SENDER
10.878	FAST_SENDER	N/A
11.660	RECEIVER	FAST_SENDER
13.801	RECEIVER	SLOW_SENDER1
14.110	FAST_SENDER	N/A
14.860	RECEIVER	FAST_SENDER
16.232	SLOW_SENDER1	N/A
17.290	FAST_SENDER	N/A
22.208	RECEIVER	SLOW_SENDER1
24.630	SLOW_SENDER1	N/A
25.432	RECEIVER	SLOW_SENDER1
27.869	SLOW_SENDER1	N/A
28.255	RECEIVER	FAST_SENDER
30.268	RECEIVER	SLOW_SENDER1
30.698	FAST_SENDER	N/A
32.684	SLOW_SENDER1	N/A
37.159	RECEIVER	FAST_SENDER
39.588	FAST_SENDER	N/A
40.297	RECEIVER	SLOW_SENDER1
45.713	SLOW_SENDER1	N/A
45.869	RECEIVER	FAST_SENDER
47.848	RECEIVER	SLOW_SENDER1
48.275	FAST_SENDER	N/A
53.256	SLOW_SENDER1	N/A
54.069	RECEIVER	SLOW_SENDER1
59.473	SLOW_SENDER1	N/A
61.273	FAST_SENDER	N/A
62.038	RECEIVER	SLOW_SENDER1
67.878	RECEIVER	FAST_SENDER
69.454	SLOW_SENDER1	N/A
70.286	FAST_SENDER	N/A
71.070	RECEIVER	FAST_SENDER
72.978	RECEIVER	SLOW_SENDER1
73.499	FAST_SENDER	N/A
75.499	FAST_SENDER	N/A
77.499	FAST_SENDER	N/A
79.499	FAST_SENDER	N/A
80.402	SLOW_SENDER1	N/A
81.499	FAST_SENDER	N/A
82.896	RECEIVER	SLOW_SENDER1
83.499	FAST_SENDER	N/A
85.499	FAST_SENDER	N/A
87.499	FAST_SENDER	N/A
90.327	SLOW_SENDER1	N/A
91.083	RECEIVER	SLOW_SENDER1
98.529	SLOW_SENDER1	N/A
99.883	FAST_SENDER	N/A
100.681	RECEIVER	FAST_SENDER
112.251	FAST_SENDER	N/A
114.251	FAST_SENDER	N/A
116.251	FAST_SENDER	N/A
118.251	FAST_SENDER	N/A
120.251	FAST_SENDER	N/A
122.251	FAST_SENDER	N/A
124.251	FAST_SENDER	N/A
126.251	FAST_SENDER	N/A
127.014	RECEIVER	FAST_SENDER
129.447	FAST_SENDER	N/A
135.564	RECEIVER	FAST_SENDER
138.001	FAST_SENDER	N/A
138.742	RECEIVER	FAST_SENDER
141.143	FAST_SENDER	N/A
147.323	RECEIVER	FAST_SENDER
154.148	FAST_SENDER	N/A
154.923	RECEIVER	FAST_SENDER
157.345	FAST_SENDER	N/A
163.050	RECEIVER	FAST_SENDER
165.454	FAST_SENDER	N/A
166.213	RECEIVER	FAST_SENDER
168.645	FAST_SENDER	N/A
179.185	RECEIVER	FAST_SENDER
181.623	FAST_SENDER	N/A
182.378	RECEIVER	FAST_SENDER
184.804	FAST_SENDER	N/A
190.801	RECEIVER	FAST_SENDER
193.203	FAST_SENDER	N/A
194.004	RECEIVER	FAST_SENDER
196.453	FAST_SENDER	N/A
202.327	RECEIVER	FAST_SENDER
204.772	FAST_SENDER	N/A
205.551	RECEIVER	FAST_SENDER
213.156	FAST_SENDER	N/A
213.944	RECEIVER	FAST_SENDER
216.354	FAST_SENDER	N/A
222.305	RECEIVER	FAST_SENDER
224.729	FAST_SENDER	N/A
225.491	RECEIVER	FAST_SENDER
227.915	FAST_SENDER	N/A
233.716	RECEIVER	FAST_SENDER
236.140	FAST_SENDER	N/A
236.910	RECEIVER	FAST_SENDER
239.323	FAST_SENDER	N/A
245.168	RECEIVER	FAST_SENDER
247.582	FAST_SENDER	N/A
248.367	RECEIVER	FAST_SENDER
250.775	FAST_SENDER	N/A
257.060	RECEIVER	FAST_SENDER
259.498	FAST_SENDER	N/A
260.292	RECEIVER	FAST_SENDER
262.733	FAST_SENDER	N/A
268.280	RECEIVER	FAST_SENDER
270.697	FAST_SENDER	N/A
271.470	RECEIVER	FAST_SENDER
273.889	FAST_SENDER	N/A
280.265	RECEIVER	FAST_SENDER
282.687	FAST_SENDER	N/A
283.446	RECEIVER	FAST_SENDER
285.879	FAST_SENDER	N/A
291.695	RECEIVER	FAST_SENDER
294.129	FAST_SENDER	N/A
294.887	RECEIVER	FAST_SENDER
297.326	FAST_SENDER	N/A
303.262	RECEIVER	FAST_SENDER
305.698	FAST_SENDER	N/A
306.450	RECEIVER	FAST_SENDER
308.850	FAST_SENDER	N/A
314.598	RECEIVER	FAST_SENDER
317.046	FAST_SENDER	N/A
317.768	RECEIVER	FAST_SENDER
320.181	FAST_SENDER	N/A
326.304	RECEIVER	FAST_SENDER
328.720	FAST_SENDER	N/A
329.482	RECEIVER	FAST_SENDER
331.903	FAST_SENDER	N/A
337.476	RECEIVER	FAST_SENDER
339.899	FAST_SENDER	N/A
340.642	RECEIVER	FAST_SENDER
343.082	FAST_SENDER	N/A
348.654	RECEIVER	FAST_SENDER
351.075	FAST_SENDER	N/A
351.818	RECEIVER	FAST_SENDER
354.234	FAST_SENDER	N/A
359.948	RECEIVER	FAST_SENDER
362.393	FAST_SENDER	N/A
363.135	RECEIVER	FAST_SENDER
365.566	FAST_SENDER	N/A
371.385	RECEIVER	FAST_SENDER
373.826	FAST_SENDER	N/A
374.550	RECEIVER	FAST_SENDER
376.983	FAST_SENDER	N/A
382.854	RECEIVER	FAST_SENDER
385.299	FAST_SENDER	N/A
386.066	RECEIVER	FAST_SENDER
388.466	FAST_SENDER	N/A
394.187	RECEIVER	FAST_SENDER
396.611	FAST_SENDER	N/A
397.324	RECEIVER	FAST_SENDER
399.740	FAST_SENDER	N/A
405.778	RECEIVER	FAST_SENDER
408.181	FAST_SENDER	N/A
408.917	RECEIVER	FAST_SENDER
411.352	FAST_SENDER	N/A
416.914	RECEIVER	FAST_SENDER
419.326	FAST_SENDER	N/A
421.462	RECEIVER	FAST_SENDER
423.895	FAST_SENDER	N/A
426.650	SLOW_SENDER1	N/A
430.007	RECEIVER	FAST_SENDER
432.413	FAST_SENDER	N/A
433.152	RECEIVER	FAST_SENDER
435.587	FAST_SENDER	N/A
437.307	RECEIVER	SLOW_SENDER1
438.550	RECEIVER	FAST_SENDER
440.992	FAST_SENDER	N/A
442.720	SLOW_SENDER1	N/A
444.040	RECEIVER	SLOW_SENDER1
449.482	SLOW_SENDER1	N/A
452.382	RECEIVER	SLOW_SENDER1
453.684	FAST_SENDER	N/A
457.797	SLOW_SENDER1	N/A
458.567	RECEIVER	SLOW_SENDER1
463.973	SLOW_SENDER1	N/A
466.700	FAST_SENDER	N/A
466.787	RECEIVER	SLOW_SENDER1
473.050	RECEIVER	FAST_SENDER
474.222	SLOW_SENDER1	N/A
475.470	FAST_SENDER	N/A
476.230	RECEIVER	FAST_SENDER
478.472	RECEIVER	SLOW_SENDER1
485.913	SLOW_SENDER1	N/A
488.654	FAST_SENDER	N/A
488.813	RECEIVER	SLOW_SENDER1
490.654	FAST_SENDER	N/A
492.654	FAST_SENDER	N/A
494.654	FAST_SENDER	N/A
496.240	SLOW_SENDER1	N/A
496.654	FAST_SENDER	N/A
496.993	RECEIVER	SLOW_SENDER1
498.654	FAST_SENDER	N/A
500.654	FAST_SENDER	N/A
502.654	FAST_SENDER	N/A
503.408	RECEIVER	FAST_SENDER
504.394	SLOW_SENDER1	N/A
505.132	RECEIVER	SLOW_SENDER1
505.809	FAST_SENDER	N/A
506.542	RECEIVER	FAST_SENDER
508.957	FAST_SENDER	N/A
512.579	SLOW_SENDER1	N/A
513.284	RECEIVER	SLOW_SENDER1
520.718	SLOW_SENDER1	N/A
521.596	FAST_SENDER	N/A
522.368	RECEIVER	FAST_SENDER
530.277	FAST_SENDER	N/A
531.034	RECEIVER	FAST_SENDER
533.452	FAST_SENDER	N/A
539.276	RECEIVER	FAST_SENDER
541.721	FAST_SENDER	N/A
542.479	RECEIVER	FAST_SENDER
544.907	FAST_SENDER	N/A
551.102	RECEIVER	FAST_SENDER
553.503	FAST_SENDER	N/A
554.271	RECEIVER	FAST_SENDER
556.712	FAST_SENDER	N/A
562.683	RECEIVER	FAST_SENDER
565.115	FAST_SENDER	N/A
565.896	RECEIVER	FAST_SENDER
568.328	FAST_SENDER	N/A
574.022	RECEIVER	FAST_SENDER
576.464	FAST_SENDER	N/A
577.250	RECEIVER	FAST_SENDER
579.664	FAST_SENDER	N/A
585.880	RECEIVER	FAST_SENDER
588.315	FAST_SENDER	N/A
589.040	RECEIVER	FAST_SENDER
596.664	FAST_SENDER	N/A
597.421	RECEIVER	FAST_SENDER
599.834	FAST_SENDER	N/A
605.648	RECEIVER	FAST_SENDER
608.096	FAST_SENDER	N/A
608.831	RECEIVER	FAST_SENDER
611.261	FAST_SENDER	N/A
621.678	RECEIVER	FAST_SENDER
624.085	FAST_SENDER	N/A
624.846	RECEIVER	FAST_SENDER
627.255	FAST_SENDER	N/A
632.921	RECEIVER	FAST_SENDER
635.323	FAST_SENDER	N/A
637.877	RECEIVER	FAST_SENDER
640.321	FAST_SENDER	N/A
646.001	RECEIVER	FAST_SENDER
648.437	FAST_SENDER	N/A
649.241	RECEIVER	FAST_SENDER
651.669	FAST_SENDER	N/A
661.806	RECEIVER	FAST_SENDER
664.212	FAST_SENDER	N/A
664.943	RECEIVER	FAST_SENDER
667.387	FAST_SENDER	N/A
678.018	RECEIVER	FAST_SENDER
680.464	FAST_SENDER	N/A
681.211	RECEIVER	FAST_SENDER
683.619	FAST_SENDER	N/A
689.375	RECEIVER	FAST_SENDER
691.808	FAST_SENDER	N/A
692.562	RECEIVER	FAST_SENDER
694.971	FAST_SENDER	N/A
700.889	RECEIVER	FAST_SENDER
703.303	FAST_SENDER	N/A
715.971	FAST_SENDER	N/A
716.736	RECEIVER	FAST_SENDER
719.173	FAST_SENDER	N/A
724.790	RECEIVER	FAST_SENDER
727.193	FAST_SENDER	N/A
727.965	RECEIVER	FAST_SENDER
730.384	FAST_SENDER	N/A
736.293	RECEIVER	FAST_SENDER
738.707	FAST_SENDER	N/A
739.452	RECEIVER	FAST_SENDER
741.854	FAST_SENDER	N/A
747.824	RECEIVER	FAST_SENDER
750.272	FAST_SENDER	N/A
751.038	RECEIVER	FAST_SENDER
753.481	FAST_SENDER	N/A
759.300	RECEIVER	FAST_SENDER
761.708	FAST_SENDER	N/A
762.501	RECEIVER	FAST_SENDER
764.933	FAST_SENDER	N/A
771.250	RECEIVER	FAST_SENDER
773.682	FAST_SENDER	N/A
774.468	RECEIVER	FAST_SENDER
776.895	FAST_SENDER	N/A
782.649	RECEIVER	FAST_SENDER
785.082	FAST_SENDER	N/A
785.856	RECEIVER	FAST_SENDER
788.277	FAST_SENDER	N/A
794.037	RECEIVER	FAST_SENDER
796.477	FAST_SENDER	N/A
797.261	RECEIVER	FAST_SENDER
799.672	FAST_SENDER	N/A
805.725	RECEIVER	FAST_SENDER
808.159	FAST_SENDER	N/A
808.873	RECEIVER	FAST_SENDER
811.323	FAST_SENDER	N/A
817.415	RECEIVER	FAST_SENDER
819.819	FAST_SENDER	N/A
820.528	RECEIVER	FAST_SENDER
822.962	FAST_SENDER	N/A
828.997	RECEIVER	FAST_SENDER
831.418	FAST_SENDER	N/A
832.158	RECEIVER	FAST_SENDER
834.569	FAST_SENDER	N/A
840.080	RECEIVER	FAST_SENDER
842.497	FAST_SENDER	N/A
843.285	RECEIVER	FAST_SENDER
845.696	FAST_SENDER	N/A
847.330	SLOW_SENDER1	N/A
851.823	RECEIVER	FAST_SENDER
854.231	FAST_SENDER	N/A
855.029	RECEIVER	FAST_SENDER
857.470	FAST_SENDER	N/A
857.907	RECEIVER	SLOW_SENDER1
859.768	RECEIVER	FAST_SENDER
862.180	FAST_SENDER	N/A
863.343	SLOW_SENDER1	N/A
864.083	RECEIVER	SLOW_SENDER1
869.524	SLOW_SENDER1	N/A
874.061	RECEIVER	SLOW_SENDER1
874.553	FAST_SENDER	N/A
876.553	FAST_SENDER	N/A
878.553	FAST_SENDER	N/A
879.467	SLOW_SENDER1	N/A
880.553	FAST_SENDER	N/A
881.748	RECEIVER	SLOW_SENDER1
882.553	FAST_SENDER	N/A
884.553	FAST_SENDER	N/A
886.553	FAST_SENDER	N/A
888.553	FAST_SENDER	N/A
889.154	SLOW_SENDER1	N/A
889.952	RECEIVER	SLOW_SENDER1
891.135	RECEIVER	FAST_SENDER
893.585	FAST_SENDER	N/A
897.375	SLOW_SENDER1	N/A
901.839	RECEIVER	SLOW_SENDER1
906.470	FAST_SENDER	N/A
908.470	FAST_SENDER	N/A
909.245	SLOW_SENDER1	N/A
910.470	FAST_SENDER	N/A
911.732	RECEIVER	SLOW_SENDER1
912.470	FAST_SENDER	N/A
914.470	FAST_SENDER	N/A
916.470	FAST_SENDER	N/A
918.470	FAST_SENDER	N/A
919.146	SLOW_SENDER1	N/A
919.912	RECEIVER	SLOW_SENDER1
920.470	FAST_SENDER	N/A
921.249	RECEIVER	FAST_SENDER
923.694	FAST_SENDER	N/A
927.335	SLOW_SENDER1	N/A
928.095	RECEIVER	SLOW_SENDER1
935.533	SLOW_SENDER1	N/A
936.600	FAST_SENDER	N/A
937.368	RECEIVER	FAST_SENDER
939.784	FAST_SENDER	N/A
945.730	RECEIVER	FAST_SENDER
948.158	FAST_SENDER	N/A
948.906	RECEIVER	FAST_SENDER
951.345	FAST_SENDER	N/A
957.300	RECEIVER	FAST_SENDER
959.709	FAST_SENDER	N/A
960.463	RECEIVER	FAST_SENDER
962.891	FAST_SENDER	N/A
968.548	RECEIVER	FAST_SENDER
970.958	FAST_SENDER	N/A
971.696	RECEIVER	FAST_SENDER
974.117	FAST_SENDER	N/A
980.381	RECEIVER	FAST_SENDER
982.809	FAST_SENDER	N/A
983.562	RECEIVER	FAST_SENDER
985.980	FAST_SENDER	N/A
991.721	RECEIVER	FAST_SENDER
994.147	FAST_SENDER	N/A
994.890	RECEIVER	FAST_SENDER
997.298	FAST_SENDER	N/A
1003.137	RECEIVER	FAST_SENDER
1005.560	FAST_SENDER	N/A
1006.325	RECEIVER	FAST_SENDER
1008.746	FAST_SENDER	N/A
1014.292	RECEIVER	FAST_SENDER
1016.737	FAST_SENDER	N/A
1017.488	RECEIVER	FAST_SENDER
1019.936	FAST_SENDER	N/A
1025.640	RECEIVER	FAST_SENDER
1028.065	FAST_SENDER	N/A
1028.780	RECEIVER	FAST_SENDER
1041.344	FAST_SENDER	N/A
1042.130	RECEIVER	FAST_SENDER
1044.538	FAST_SENDER	N/A
1050.627	RECEIVER	FAST_SENDER
1057.263	FAST_SENDER	N/A
1058.013	RECEIVER	FAST_SENDER
1060.442	FAST_SENDER	N/A
1066.150	RECEIVER	FAST_SENDER
1068.574	FAST_SENDER	N/A
1069.351	RECEIVER	FAST_SENDER
1071.756	FAST_SENDER	N/A
1077.358	RECEIVER	FAST_SENDER
1084.002	FAST_SENDER	N/A
1084.779	RECEIVER	FAST_SENDER
1087.190	FAST_SENDER	N/A
1093.420	RECEIVER	FAST_SENDER
1095.853	FAST_SENDER	N/A
1096.640	RECEIVER	FAST_SENDER
1099.089	FAST_SENDER	N/A
1104.871	RECEIVER	FAST_SENDER
1107.311	FAST_SENDER	N/A
1108.092	RECEIVER	FAST_SENDER
1110.511	FAST_SENDER	N/A
1116.511	RECEIVER	FAST_SENDER
1118.927	FAST_SENDER	N/A
1119.676	RECEIVER	FAST_SENDER
1122.077	FAST_SENDER	N/A
1127.752	RECEIVER	FAST_SENDER
1130.182	FAST_SENDER	N/A
1130.956	RECEIVER	FAST_SENDER
1133.393	FAST_SENDER	N/A
1139.209	RECEIVER	FAST_SENDER
1141.649	FAST_SENDER	N/A
1142.408	RECEIVER	FAST_SENDER
1144.840	FAST_SENDER	N/A
1150.950	RECEIVER	FAST_SENDER
1153.361	FAST_SENDER	N/A
1154.128	RECEIVER	FAST_SENDER
1156.567	FAST_SENDER	N/A
1166.937	RECEIVER	FAST_SENDER
1169.380	FAST_SENDER	N/A
1171.725	RECEIVER	FAST_SENDER
1174.167	FAST_SENDER	N/A
1179.942	RECEIVER	FAST_SENDER
1182.365	FAST_SENDER	N/A
1183.100	RECEIVER	FAST_SENDER
1185.524	FAST_SENDER	N/A
1191.537	RECEIVER	FAST_SENDER
1193.948	FAST_SENDER	N/A
1194.680	RECEIVER	FAST_SENDER
1197.100	FAST_SENDER	N/A
1202.916	RECEIVER	FAST_SENDER
1205.355	FAST_SENDER	N/A
1206.114	RECEIVER	FAST_SENDER
1208.547	FAST_SENDER	N/A
1214.659	RECEIVER	FAST_SENDER
1217.103	FAST_SENDER	N/A
1217.862	RECEIVER	FAST_SENDER
1220.296	FAST_SENDER	N/A
1226.342	RECEIVER	FAST_SENDER
1228.790	FAST_SENDER	N/A
1229.594	RECEIVER	FAST_SENDER
1232.032	FAST_SENDER	N/A
1237.738	RECEIVER	FAST_SENDER
1240.187	FAST_SENDER	N/A
1240.981	RECEIVER	FAST_SENDER
1243.425	FAST_SENDER	N/A
1249.166	RECEIVER	FAST_SENDER
1251.580	FAST_SENDER	N/A
1252.335	RECEIVER	FAST_SENDER
1254.757	FAST_SENDER	N/A
1260.456	RECEIVER	FAST_SENDER
1261.570	SLOW_SENDER1	N/A
1262.337	RECEIVER	SLOW_SENDER1
1262.887	FAST_SENDER	N/A
1264.780	SLOW_SENDER1	N/A
1268.951	RECEIVER	FAST_SENDER
1271.379	FAST_SENDER	N/A
1272.178	RECEIVER	FAST_SENDER
1274.597	FAST_SENDER	N/A
1275.236	RECEIVER	SLOW_SENDER1
1275.900	RECEIVER	FAST_SENDER
1278.300	FAST_SENDER	N/A
1280.678	SLOW_SENDER1	N/A
1281.460	RECEIVER	SLOW_SENDER1
1286.906	SLOW_SENDER1	N/A
1289.417	RECEIVER	SLOW_SENDER1
1290.564	FAST_SENDER	N/A
1294.842	SLOW_SENDER1	N/A
1295.571	RECEIVER	SLOW_SENDER1
1303.021	SLOW_SENDER1	N/A
1303.282	FAST_SENDER	N/A
1304.044	RECEIVER	FAST_SENDER
1306.450	FAST_SENDER	N/A
1307.227	RECEIVER	SLOW_SENDER1
1308.450	FAST_SENDER	N/A
1310.450	FAST_SENDER	N/A
1312.450	FAST_SENDER	N/A
1314.450	FAST_SENDER	N/A
1314.673	SLOW_SENDER1	N/A
1316.450	FAST_SENDER	N/A
1317.145	RECEIVER	SLOW_SENDER1
1318.450	FAST_SENDER	N/A
1320.450	FAST_SENDER	N/A
1324.587	SLOW_SENDER1	N/A
1326.392	RECEIVER	FAST_SENDER
1327.086	RECEIVER	SLOW_SENDER1
1328.821	FAST_SENDER	N/A
1334.509	SLOW_SENDER1	N/A
1335.165	RECEIVER	FAST_SENDER
1337.279	RECEIVER	SLOW_SENDER1
1337.568	FAST_SENDER	N/A
1343.588	RECEIVER	FAST_SENDER
1344.718	SLOW_SENDER1	N/A
1346.038	FAST_SENDER	N/A
1346.778	RECEIVER	FAST_SENDER
1349.195	FAST_SENDER	N/A
1355.378	RECEIVER	FAST_SENDER
1357.791	FAST_SENDER	N/A
1358.527	RECEIVER	FAST_SENDER
1360.950	FAST_SENDER	N/A
1367.312	RECEIVER	FAST_SENDER
1369.715	FAST_SENDER	N/A
1370.432	RECEIVER	FAST_SENDER
1372.854	FAST_SENDER	N/A
1378.963	RECEIVER	FAST_SENDER
1381.395	FAST_SENDER	N/A
1382.139	RECEIVER	FAST_SENDER
1384.551	FAST_SENDER	N/A
1390.500	RECEIVER	FAST_SENDER
1392.913	FAST_SENDER	N/A
1393.676	RECEIVER	FAST_SENDER
1396.113	FAST_SENDER	N/A
1402.305	RECEIVER	FAST_SENDER
1404.715	FAST_SENDER	N/A
1405.488	RECEIVER	FAST_SENDER
1407.934	FAST_SENDER	N/A
1414.079	RECEIVER	FAST_SENDER
1416.492	FAST_SENDER	N/A
1417.258	RECEIVER	FAST_SENDER
1419.707	FAST_SENDER	N/A
1425.747	RECEIVER	FAST_SENDER
1432.437	FAST_SENDER	N/A
1433.175	RECEIVER	FAST_SENDER
1435.611	FAST_SENDER	N/A
1441.258	RECEIVER	FAST_SENDER
1443.690	FAST_SENDER	N/A
1444.459	RECEIVER	FAST_SENDER
1446.873	FAST_SENDER	N/A
1457.661	RECEIVER	FAST_SENDER
1460.102	FAST_SENDER	N/A
1460.867	RECEIVER	FAST_SENDER
1463.272	FAST_SENDER	N/A
1469.013	RECEIVER	FAST_SENDER
1471.433	FAST_SENDER	N/A
1472.212	RECEIVER	FAST_SENDER
1474.645	FAST_SENDER	N/A
1480.831	RECEIVER	FAST_SENDER
1483.271	FAST_SENDER	N/A
1484.020	RECEIVER	FAST_SENDER
1486.460	FAST_SENDER	N/A
1492.379	RECEIVER	FAST_SENDER
1494.793	FAST_SENDER	N/A
1495.539	RECEIVER	FAST_SENDER
1497.983	FAST_SENDER	N/A
1508.433	RECEIVER	FAST_SENDER
1510.852	FAST_SENDER	N/A
1511.578	RECEIVER	FAST_SENDER
1514.007	FAST_SENDER	N/A
1524.588	RECEIVER	FAST_SENDER
1526.993	FAST_SENDER	N/A
1527.770	RECEIVER	FAST_SENDER
1530.197	FAST_SENDER	N/A
1536.180	RECEIVER	FAST_SENDER
1538.626	FAST_SENDER	N/A
1539.388	RECEIVER	FAST_SENDER
1547.156	FAST_SENDER	N/A
1547.892	RECEIVER	FAST_SENDER
1550.313	FAST_SENDER	N/A
1556.538	RECEIVER	FAST_SENDER
1558.939	FAST_SENDER	N/A
1559.677	RECEIVER	FAST_SENDER
1562.103	FAST_SENDER	N/A
1567.574	RECEIVER	FAST_SENDER
1569.978	FAST_SENDER	N/A
1570.759	RECEIVER	FAST_SENDER
1573.202	FAST_SENDER	N/A
1578.740	RECEIVER	FAST_SENDER
1581.182	FAST_SENDER	N/A
1581.942	RECEIVER	FAST_SENDER
1584.344	FAST_SENDER	N/A
1590.639	RECEIVER	FAST_SENDER
1593.066	FAST_SENDER	N/A
1593.830	RECEIVER	FAST_SENDER
1596.235	FAST_SENDER	N/A
1602.311	RECEIVER	FAST_SENDER
1604.733	FAST_SENDER	N/A
1605.476	RECEIVER	FAST_SENDER
1607.905	FAST_SENDER	N/A
1618.609	RECEIVER	FAST_SENDER
1621.016	FAST_SENDER	N/A
1621.803	RECEIVER	FAST_SENDER
1624.227	FAST_SENDER	N/A
1630.314	RECEIVER	FAST_SENDER
1632.762	FAST_SENDER	N/A
1633.547	RECEIVER	FAST_SENDER
1635.982	FAST_SENDER	N/A
1641.608	RECEIVER	FAST_SENDER
1644.017	FAST_SENDER	N/A
1644.752	RECEIVER	FAST_SENDER
1647.153	FAST_SENDER	N/A
1653.267	RECEIVER	FAST_SENDER
1655.717	FAST_SENDER	N/A
1656.447	RECEIVER	FAST_SENDER
1658.865	FAST_SENDER	N/A
1664.702	RECEIVER	FAST_SENDER
1667.111	FAST_SENDER	N/A
1667.886	RECEIVER	FAST_SENDER
1670.333	FAST_SENDER	N/A
1671.080	SLOW_SENDER1	N/A
1676.497	RECEIVER	FAST_SENDER
1678.946	FAST_SENDER	N/A
1679.705	RECEIVER	FAST_SENDER
1681.597	RECEIVER	SLOW_SENDER1
1687.018	SLOW_SENDER1	N/A
1689.420	RECEIVER	SLOW_SENDER1
1692.604	FAST_SENDER	N/A
1693.365	RECEIVER	FAST_SENDER
1694.820	SLOW_SENDER1	N/A
1695.597	RECEIVER	SLOW_SENDER1
1695.765	FAST_SENDER	N/A
1696.564	RECEIVER	FAST_SENDER
1699.012	FAST_SENDER	N/A
1701.023	SLOW_SENDER1	N/A
1701.807	RECEIVER	SLOW_SENDER1
1707.245	SLOW_SENDER1	N/A
1709.652	RECEIVER	SLOW_SENDER1
1711.914	FAST_SENDER	N/A
1713.914	FAST_SENDER	N/A
1715.914	FAST_SENDER	N/A
1717.914	FAST_SENDER	N/A
1718.727	SLOW_SENDER1	N/A
1719.914	FAST_SENDER	N/A
1720.889	RECEIVER	SLOW_SENDER1
1721.914	FAST_SENDER	N/A
1723.914	FAST_SENDER	N/A
1725.914	FAST_SENDER	N/A
1728.296	SLOW_SENDER1	N/A
1729.105	RECEIVER	SLOW_SENDER1
1736.543	SLOW_SENDER1	N/A
1738.561	FAST_SENDER	N/A
1738.887	RECEIVER	SLOW_SENDER1
1748.659	SLOW_SENDER1	N/A
1751.396	FAST_SENDER	N/A
1753.396	FAST_SENDER	N/A
1755.396	FAST_SENDER	N/A
1757.396	FAST_SENDER	N/A
1759.396	FAST_SENDER	N/A
1761.396	FAST_SENDER	N/A
1763.396	FAST_SENDER	N/A
1765.396	FAST_SENDER	N/A
1766.202	RECEIVER	FAST_SENDER
1768.629	FAST_SENDER	N/A
1774.508	RECEIVER	FAST_SENDER
1776.918	FAST_SENDER	N/A
1777.640	RECEIVER	FAST_SENDER
1780.053	FAST_SENDER	N/A
1785.861	RECEIVER	FAST_SENDER
1788.290	FAST_SENDER	N/A
1789.035	RECEIVER	FAST_SENDER
1791.442	FAST_SENDER	N/A
1797.287	RECEIVER	FAST_SENDER
1799.720	FAST_SENDER	N/A
1800.501	RECEIVER	FAST_SENDER
1802.947	FAST_SENDER	N/A
1808.481	RECEIVER	FAST_SENDER
1810.881	FAST_SENDER	N/A
1811.635	RECEIVER	FAST_SENDER
1814.040	FAST_SENDER	N/A
1819.811	RECEIVER	FAST_SENDER
1822.217	FAST_SENDER	N/A
1822.936	RECEIVER	FAST_SENDER
1825.361	FAST_SENDER	N/A
1831.339	RECEIVER	FAST_SENDER
1837.998	FAST_SENDER	N/A
1840.458	RECEIVER	FAST_SENDER
1842.902	FAST_SENDER	N/A
1849.012	RECEIVER	FAST_SENDER
1851.440	FAST_SENDER	N/A
1852.196	RECEIVER	FAST_SENDER
1854.619	FAST_SENDER	N/A
1860.708	RECEIVER	FAST_SENDER
1863.138	FAST_SENDER	N/A
1863.925	RECEIVER	FAST_SENDER
1866.345	FAST_SENDER	N/A
1872.106	RECEIVER	FAST_SENDER
1874.514	FAST_SENDER	N/A
1875.295	RECEIVER	FAST_SENDER
1877.715	FAST_SENDER	N/A
1883.521	RECEIVER	FAST_SENDER
1885.932	FAST_SENDER	N/A
1886.701	RECEIVER	FAST_SENDER
1889.147	FAST_SENDER	N/A
1894.662	RECEIVER	FAST_SENDER
1897.064	FAST_SENDER	N/A
1899.331	RECEIVER	FAST_SENDER
1901.752	FAST_SENDER	N/A
1907.811	RECEIVER	FAST_SENDER
1910.256	FAST_SENDER	N/A
1911.052	RECEIVER	FAST_SENDER
1913.499	FAST_SENDER	N/A
1919.147	RECEIVER	FAST_SENDER
1921.552	FAST_SENDER	N/A
1922.314	RECEIVER	FAST_SENDER
1924.718	FAST_SENDER	N/A
1930.470	RECEIVER	FAST_SENDER
1932.920	FAST_SENDER	N/A
1933.705	RECEIVER	FAST_SENDER
1936.146	FAST_SENDER	N/A
1942.091	RECEIVER	FAST_SENDER
1944.513	FAST_SENDER	N/A
1945.300	RECEIVER	FAST_SENDER
1947.733	FAST_SENDER	N/A
1953.734	RECEIVER	FAST_SENDER
1956.148	FAST_SENDER	N/A
1956.916	RECEIVER	FAST_SENDER
1959.319	FAST_SENDER	N/A
1965.400	RECEIVER	FAST_SENDER
1967.828	FAST_SENDER	N/A
1968.579	RECEIVER	FAST_SENDER
1971.013	FAST_SENDER	N/A
1976.952	RECEIVER	FAST_SENDER
1979.357	FAST_SENDER	N/A
1980.133	RECEIVER	FAST_SENDER
1982.539	FAST_SENDER	N/A
1988.523	RECEIVER	FAST_SENDER
1990.944	FAST_SENDER	N/A
1991.737	RECEIVER	FAST_SENDER
1994.183	FAST_SENDER	N/A
2000.016	RECEIVER	FAST_SENDER
2002.416	FAST_SENDER	N/A
2003.146	RECEIVER	FAST_SENDER
2005.587	FAST_SENDER	N/A
2015.946	RECEIVER	FAST_SENDER
2018.349	FAST_SENDER	N/A
2019.151	RECEIVER	FAST_SENDER
2021.580	FAST_SENDER	N/A
2027.144	RECEIVER	FAST_SENDER
2029.591	FAST_SENDER	N/A
2030.394	RECEIVER	FAST_SENDER
2032.842	FAST_SENDER	N/A
2038.294	RECEIVER	FAST_SENDER
2040.732	FAST_SENDER	N/A
2041.497	RECEIVER	FAST_SENDER
2043.939	FAST_SENDER	N/A
2049.532	RECEIVER	FAST_SENDER
2051.951	FAST_SENDER	N/A
2052.722	RECEIVER	FAST_SENDER
2055.130	FAST_SENDER	N/A
2061.081	RECEIVER	FAST_SENDER
2063.519	FAST_SENDER	N/A
2064.267	RECEIVER	FAST_SENDER
2066.683	FAST_SENDER	N/A
2072.259	RECEIVER	FAST_SENDER
2074.694	FAST_SENDER	N/A
2075.447	RECEIVER	FAST_SENDER
2075.520	SLOW_SENDER1	N/A
2077.875	FAST_SENDER	N/A
2081.416	RECEIVER	SLOW_SENDER1
2083.818	SLOW_SENDER1	N/A
2084.565	RECEIVER	SLOW_SENDER1
2087.013	SLOW_SENDER1	N/A
2088.322	RECEIVER	FAST_SENDER
2090.028	RECEIVER	SLOW_SENDER1
2090.765	FAST_SENDER	N/A
2092.765	FAST_SENDER	N/A
2094.765	FAST_SENDER	N/A
2096.765	FAST_SENDER	N/A
2096.920	SLOW_SENDER1	N/A
2097.648	RECEIVER	SLOW_SENDER1
2098.765	FAST_SENDER	N/A
2100.765	FAST_SENDER	N/A
2102.765	FAST_SENDER	N/A
2103.096	SLOW_SENDER1	N/A
2103.893	RECEIVER	SLOW_SENDER1
2104.765	FAST_SENDER	N/A
2110.805	RECEIVER	FAST_SENDER
2111.336	SLOW_SENDER1	N/A
2112.065	RECEIVER	SLOW_SENDER1
2113.237	FAST_SENDER	N/A
2119.095	RECEIVER	FAST_SENDER
2119.503	SLOW_SENDER1	N/A
2121.531	FAST_SENDER	N/A
2126.308	RECEIVER	SLOW_SENDER1
2127.513	RECEIVER	FAST_SENDER
2129.938	FAST_SENDER	N/A
2131.938	FAST_SENDER	N/A
2133.731	SLOW_SENDER1	N/A
2133.938	FAST_SENDER	N/A
2134.461	RECEIVER	SLOW_SENDER1
2135.938	FAST_SENDER	N/A
2137.938	FAST_SENDER	N/A
2139.938	FAST_SENDER	N/A
2141.906	SLOW_SENDER1	N/A
2141.938	FAST_SENDER	N/A
2142.639	RECEIVER	SLOW_SENDER1
2143.938	FAST_SENDER	N/A
2149.500	RECEIVER	FAST_SENDER
2150.040	SLOW_SENDER1	N/A
2150.816	RECEIVER	SLOW_SENDER1
2151.941	FAST_SENDER	N/A
2158.226	SLOW_SENDER1	N/A
2159.023	RECEIVER	SLOW_SENDER1
2162.705	RECEIVER	FAST_SENDER
2165.133	FAST_SENDER	N/A
2166.430	SLOW_SENDER1	N/A
2167.139	RECEIVER	SLOW_SENDER1
2170.971	RECEIVER	FAST_SENDER
2173.419	FAST_SENDER	N/A
2174.548	SLOW_SENDER1	N/A
2179.478	RECEIVER	FAST_SENDER
2181.888	FAST_SENDER	N/A
2187.774	RECEIVER	FAST_SENDER
2190.200	FAST_SENDER	N/A
2196.048	RECEIVER	FAST_SENDER
2198.485	FAST_SENDER	N/A
2204.380	RECEIVER	FAST_SENDER
2206.816	FAST_SENDER	N/A
2212.683	RECEIVER	FAST_SENDER
2215.121	FAST_SENDER	N/A
2221.157	RECEIVER	FAST_SENDER
2223.567	FAST_SENDER	N/A
2229.589	RECEIVER	FAST_SENDER
2232.020	FAST_SENDER	N/A
2237.800	RECEIVER	FAST_SENDER
2240.247	FAST_SENDER	N/A
2246.205	RECEIVER	FAST_SENDER
2248.619	FAST_SENDER	N/A
2254.800	RECEIVER	FAST_SENDER
2257.244	FAST_SENDER	N/A
2263.291	RECEIVER	FAST_SENDER
2270.184	FAST_SENDER	N/A
2275.874	RECEIVER	FAST_SENDER
2278.290	FAST_SENDER	N/A
2289.385	RECEIVER	FAST_SENDER
2291.412	FAST_SENDER	N/A
2297.362	RECEIVER	FAST_SENDER
2299.776	FAST_SENDER	N/A
2305.818	RECEIVER	FAST_SENDER
2308.229	FAST_SENDER	N/A
2318.209	RECEIVER	FAST_SENDER
2320.658	FAST_SENDER	N/A
2326.329	RECEIVER	FAST_SENDER
2328.754	FAST_SENDER	N/A
2334.791	RECEIVER	FAST_SENDER
2337.210	FAST_SENDER	N/A
2342.929	RECEIVER	FAST_SENDER
2345.360	FAST_SENDER	N/A
2351.453	RECEIVER	FAST_SENDER
2353.880	FAST_SENDER	N/A
2360.071	RECEIVER	FAST_SENDER
2362.488	FAST_SENDER	N/A
2368.479	RECEIVER	FAST_SENDER
2370.903	FAST_SENDER	N/A
2376.882	RECEIVER	FAST_SENDER
2379.320	FAST_SENDER	N/A
2385.054	RECEIVER	FAST_SENDER
2387.488	FAST_SENDER	N/A
2393.941	RECEIVER	FAST_SENDER
2396.388	FAST_SENDER	N/A
2402.286	RECEIVER	FAST_SENDER
2404.698	FAST_SENDER	N/A
2410.911	RECEIVER	FAST_SENDER
2413.343	FAST_SENDER	N/A
2419.146	RECEIVER	FAST_SENDER
2426.014	FAST_SENDER	N/A
2426.777	RECEIVER	FAST_SENDER
2429.183	FAST_SENDER	N/A
2434.920	RECEIVER	FAST_SENDER
2437.355	FAST_SENDER	N/A
2438.121	RECEIVER	FAST_SENDER
2440.570	FAST_SENDER	N/A
2446.404	RECEIVER	FAST_SENDER
2448.804	FAST_SENDER	N/A
2449.551	RECEIVER	FAST_SENDER
2456.885	FAST_SENDER	N/A
2457.670	RECEIVER	FAST_SENDER
2460.070	FAST_SENDER	N/A
2465.889	RECEIVER	FAST_SENDER
2468.321	FAST_SENDER	N/A
2469.077	RECEIVER	FAST_SENDER
2471.493	FAST_SENDER	N/A
2477.386	RECEIVER	FAST_SENDER
2479.834	FAST_SENDER	N/A
2482.182	RECEIVER	FAST_SENDER
2484.596	FAST_SENDER	N/A
2490.567	RECEIVER	FAST_SENDER
2492.983	FAST_SENDER	N/A
2498.838	RECEIVER	FAST_SENDER
2501.243	FAST_SENDER	N/A
2501.730	SLOW_SENDER1	N/A
2507.298	RECEIVER	FAST_SENDER
2509.729	FAST_SENDER	N/A
2512.648	RECEIVER	SLOW_SENDER1
2516.294	RECEIVER	FAST_SENDER
2518.085	SLOW_SENDER1	N/A
2518.735	FAST_SENDER	N/A
2518.836	RECEIVER	SLOW_SENDER1
2524.381	RECEIVER	FAST_SENDER
2527.924	SLOW_SENDER1	N/A
2528.691	RECEIVER	SLOW_SENDER1
2531.132	FAST_SENDER	N/A
2533.132	FAST_SENDER	N/A
2535.132	FAST_SENDER	N/A
2537.132	FAST_SENDER	N/A
2539.132	FAST_SENDER	N/A
2539.799	SLOW_SENDER1	N/A
2540.558	RECEIVER	SLOW_SENDER1
2541.132	FAST_SENDER	N/A
2543.132	FAST_SENDER	N/A
2545.132	FAST_SENDER	N/A
2547.988	SLOW_SENDER1	N/A
2548.774	RECEIVER	SLOW_SENDER1
2550.744	RECEIVER	FAST_SENDER
2553.180	FAST_SENDER	N/A
2556.207	SLOW_SENDER1	N/A
2556.981	RECEIVER	SLOW_SENDER1
2559.125	RECEIVER	FAST_SENDER
2561.527	FAST_SENDER	N/A
2564.406	SLOW_SENDER1	N/A
2565.172	RECEIVER	SLOW_SENDER1
2567.373	RECEIVER	FAST_SENDER
2569.788	FAST_SENDER	N/A
2572.616	SLOW_SENDER1	N/A
2573.355	RECEIVER	SLOW_SENDER1
2575.915	RECEIVER	FAST_SENDER
2578.364	FAST_SENDER	N/A
2580.804	SLOW_SENDER1	N/A
2581.521	RECEIVER	SLOW_SENDER1
2584.141	RECEIVER	FAST_SENDER
2586.565	FAST_SENDER	N/A
2588.948	SLOW_SENDER1	N/A
2589.729	RECEIVER	SLOW_SENDER1
2592.742	RECEIVER	FAST_SENDER
2595.147	FAST_SENDER	N/A
2597.162	SLOW_SENDER1	N/A
2597.893	RECEIVER	SLOW_SENDER1
2601.494	RECEIVER	FAST_SENDER
2603.927	FAST_SENDER	N/A
2605.325	SLOW_SENDER1	N/A
2606.110	RECEIVER	SLOW_SENDER1
2610.232	RECEIVER	FAST_SENDER
2612.682	FAST_SENDER	N/A
2613.556	SLOW_SENDER1	N/A
2614.345	RECEIVER	SLOW_SENDER1
2619.005	RECEIVER	FAST_SENDER
2621.452	FAST_SENDER	N/A
2621.751	SLOW_SENDER1	N/A
2622.531	RECEIVER	SLOW_SENDER1
2627.597	RECEIVER	FAST_SENDER
2629.955	SLOW_SENDER1	N/A
2630.036	FAST_SENDER	N/A
2630.697	RECEIVER	SLOW_SENDER1
2636.702	RECEIVER	FAST_SENDER
2638.137	SLOW_SENDER1	N/A
2638.942	RECEIVER	SLOW_SENDER1
2639.145	FAST_SENDER	N/A
2645.268	RECEIVER	FAST_SENDER
2647.698	FAST_SENDER	N/A
2653.668	RECEIVER	FAST_SENDER
2656.089	FAST_SENDER	N/A
2661.738	RECEIVER	FAST_SENDER
2664.139	FAST_SENDER	N/A
2670.234	RECEIVER	FAST_SENDER
2672.647	FAST_SENDER	N/A
2678.481	RECEIVER	FAST_SENDER
2680.882	FAST_SENDER	N/A
2686.812	RECEIVER	FAST_SENDER
2689.255	FAST_SENDER	N/A
2695.192	RECEIVER	FAST_SENDER
2697.638	FAST_SENDER	N/A
2703.701	RECEIVER	FAST_SENDER
2706.115	FAST_SENDER	N/A
2712.172	RECEIVER	FAST_SENDER
2714.583	FAST_SENDER	N/A
2720.477	RECEIVER	FAST_SENDER
2722.912	FAST_SENDER	N/A
2728.619	RECEIVER	FAST_SENDER
2731.031	FAST_SENDER	N/A
2737.070	RECEIVER	FAST_SENDER
2743.508	FAST_SENDER	N/A
2744.262	RECEIVER	FAST_SENDER
2746.667	FAST_SENDER	N/A
2752.153	RECEIVER	FAST_SENDER
2754.558	FAST_SENDER	N/A
2755.336	RECEIVER	FAST_SENDER
2757.750	FAST_SENDER	N/A
2763.801	RECEIVER	FAST_SENDER
2766.229	FAST_SENDER	N/A
2767.015	RECEIVER	FAST_SENDER
2769.421	FAST_SENDER	N/A
2775.278	RECEIVER	FAST_SENDER
2781.952	FAST_SENDER	N/A
2782.724	RECEIVER	FAST_SENDER
2785.157	FAST_SENDER	N/A
2791.308	RECEIVER	FAST_SENDER
2793.730	FAST_SENDER	N/A
2794.495	RECEIVER	FAST_SENDER
2796.929	FAST_SENDER	N/A
2803.078	RECEIVER	FAST_SENDER
2805.490	FAST_SENDER	N/A
2806.285	RECEIVER	FAST_SENDER
2808.694	FAST_SENDER	N/A
2814.463	RECEIVER	FAST_SENDER
2816.894	FAST_SENDER	N/A
2817.663	RECEIVER	FAST_SENDER
2820.071	FAST_SENDER	N/A
2826.406	RECEIVER	FAST_SENDER
2828.845	FAST_SENDER	N/A
2829.605	RECEIVER	FAST_SENDER
2832.006	FAST_SENDER	N/A
2837.837	RECEIVER	FAST_SENDER
2840.270	FAST_SENDER	N/A
2841.018	RECEIVER	FAST_SENDER
2843.435	FAST_SENDER	N/A
2849.368	RECEIVER	FAST_SENDER
2851.774	FAST_SENDER	N/A
2852.513	RECEIVER	FAST_SENDER
2854.960	FAST_SENDER	N/A
2860.783	RECEIVER	FAST_SENDER
2863.183	FAST_SENDER	N/A
2863.932	RECEIVER	FAST_SENDER
2866.369	FAST_SENDER	N/A
2872.379	RECEIVER	FAST_SENDER
2874.829	FAST_SENDER	N/A
2875.600	RECEIVER	FAST_SENDER
2878.048	FAST_SENDER	N/A
2884.051	RECEIVER	FAST_SENDER
2886.461	FAST_SENDER	N/A
2887.228	RECEIVER	FAST_SENDER
2889.653	FAST_SENDER	N/A
2895.512	RECEIVER	FAST_SENDER
2902.323	FAST_SENDER	N/A
2903.097	RECEIVER	FAST_SENDER
2905.497	FAST_SENDER	N/A
2911.271	RECEIVER	FAST_SENDER
2913.716	FAST_SENDER	N/A
2914.464	RECEIVER	FAST_SENDER
2916.870	FAST_SENDER	N/A
2922.601	RECEIVER	FAST_SENDER
2925.042	FAST_SENDER	N/A
2925.840	RECEIVER	FAST_SENDER
2928.270	FAST_SENDER	N/A
2933.799	RECEIVER	FAST_SENDER
2936.220	FAST_SENDER	N/A
2937.023	RECEIVER	FAST_SENDER
2939.437	FAST_SENDER	N/A
2945.502	RECEIVER	FAST_SENDER
2952.024	FAST_SENDER	N/A
2952.758	RECEIVER	FAST_SENDER
2955.178	FAST_SENDER	N/A
2961.119	RECEIVER	FAST_SENDER
2963.280	SLOW_SENDER1	N/A
2963.547	FAST_SENDER	N/A
2964.022	RECEIVER	SLOW_SENDER1
2966.443	SLOW_SENDER1	N/A
2969.676	RECEIVER	FAST_SENDER
2972.105	FAST_SENDER	N/A
2972.917	RECEIVER	FAST_SENDER
2975.332	FAST_SENDER	N/A
2978.114	RECEIVER	SLOW_SENDER1
2983.522	SLOW_SENDER1	N/A
2985.879	RECEIVER	SLOW_SENDER1
2988.434	FAST_SENDER	N/A
2990.434	FAST_SENDER	N/A
2992.434	FAST_SENDER	N/A
2994.434	FAST_SENDER	N/A
2995.413	SLOW_SENDER1	N/A
2996.434	FAST_SENDER	N/A
2997.581	RECEIVER	SLOW_SENDER1
2998.434	FAST_SENDER	N/A
3000.434	FAST_SENDER	N/A
3002.434	FAST_SENDER	N/A
3005.016	SLOW_SENDER1	N/A
3005.814	RECEIVER	SLOW_SENDER1
3013.253	SLOW_SENDER1	N/A
3015.233	FAST_SENDER	N/A
3015.505	RECEIVER	SLOW_SENDER1
3025.396	SLOW_SENDER1	N/A
3028.098	FAST_SENDER	N/A
3028.142	RECEIVER	SLOW_SENDER1
3030.098	FAST_SENDER	N/A
3032.098	FAST_SENDER	N/A
3034.098	FAST_SENDER	N/A
3036.098	FAST_SENDER	N/A
3037.318	SLOW_SENDER1	N/A
3038.098	FAST_SENDER	N/A
3040.098	FAST_SENDER	N/A
3042.098	FAST_SENDER	N/A
3044.098	FAST_SENDER	N/A
3044.878	RECEIVER	FAST_SENDER
3047.308	FAST_SENDER	N/A
3053.301	RECEIVER	FAST_SENDER
3055.707	FAST_SENDER	N/A
3056.463	RECEIVER	FAST_SENDER
3058.886	FAST_SENDER	N/A
3064.909	RECEIVER	FAST_SENDER
3067.314	FAST_SENDER	N/A
3068.086	RECEIVER	FAST_SENDER
3070.504	FAST_SENDER	N/A
3076.630	RECEIVER	FAST_SENDER
3079.062	FAST_SENDER	N/A
3079.840	RECEIVER	FAST_SENDER
3082.290	FAST_SENDER	N/A
3088.186	RECEIVER	FAST_SENDER
3095.015	FAST_SENDER	N/A
3095.805	RECEIVER	FAST_SENDER
3098.248	FAST_SENDER	N/A
3104.258	RECEIVER	FAST_SENDER
3106.659	FAST_SENDER	N/A
3107.429	RECEIVER	FAST_SENDER
3109.851	FAST_SENDER	N/A
3115.431	RECEIVER	FAST_SENDER
3117.871	FAST_SENDER	N/A
3118.643	RECEIVER	FAST_SENDER
3121.077	FAST_SENDER	N/A
3127.152	RECEIVER	FAST_SENDER
3129.594	FAST_SENDER	N/A
3130.312	RECEIVER	FAST_SENDER
3132.752	FAST_SENDER	N/A
3138.529	RECEIVER	FAST_SENDER
3140.945	FAST_SENDER	N/A
3141.710	RECEIVER	FAST_SENDER
3144.120	FAST_SENDER	N/A
3149.787	RECEIVER	FAST_SENDER
3152.205	FAST_SENDER	N/A
3152.963	RECEIVER	FAST_SENDER
3155.376	FAST_SENDER	N/A
3161.712	RECEIVER	FAST_SENDER
3164.138	FAST_SENDER	N/A
3164.887	RECEIVER	FAST_SENDER
3167.327	FAST_SENDER	N/A
3173.450	RECEIVER	FAST_SENDER
3175.870	FAST_SENDER	N/A
3176.650	RECEIVER	FAST_SENDER
3179.083	FAST_SENDER	N/A
3184.990	RECEIVER	FAST_SENDER
3187.412	FAST_SENDER	N/A
3188.192	RECEIVER	FAST_SENDER
3190.625	FAST_SENDER	N/A
3196.528	RECEIVER	FAST_SENDER
3198.960	FAST_SENDER	N/A
3199.725	RECEIVER	FAST_SENDER
3202.165	FAST_SENDER	N/A
3207.964	RECEIVER	FAST_SENDER
3210.369	FAST_SENDER	N/A
3211.103	RECEIVER	FAST_SENDER
3213.543	FAST_SENDER	N/A
3219.469	RECEIVER	FAST_SENDER
3221.889	FAST_SENDER	N/A
3222.619	RECEIVER	FAST_SENDER
3225.051	FAST_SENDER	N/A
3231.096	RECEIVER	FAST_SENDER
3233.504	FAST_SENDER	N/A
3234.265	RECEIVER	FAST_SENDER
3236.687	FAST_SENDER	N/A
3242.579	RECEIVER	FAST_SENDER
3245.026	FAST_SENDER	N/A
3245.799	RECEIVER	FAST_SENDER
3248.247	FAST_SENDER	N/A
3253.962	RECEIVER	FAST_SENDER
3256.411	FAST_SENDER	N/A
3257.165	RECEIVER	FAST_SENDER
3259.601	FAST_SENDER	N/A
3265.515	RECEIVER	FAST_SENDER
3267.957	FAST_SENDER	N/A
3268.736	RECEIVER	FAST_SENDER
3271.153	FAST_SENDER	N/A
3277.243	RECEIVER	FAST_SENDER
3284.020	FAST_SENDER	N/A
3286.143	RECEIVER	FAST_SENDER
3288.558	FAST_SENDER	N/A
3294.332	RECEIVER	FAST_SENDER
3296.742	FAST_SENDER	N/A
3297.491	RECEIVER	FAST_SENDER
3299.920	FAST_SENDER	N/A
3305.940	RECEIVER	FAST_SENDER
3308.348	FAST_SENDER	N/A
3309.087	RECEIVER	FAST_SENDER
3311.499	FAST_SENDER	N/A
3317.506	RECEIVER	FAST_SENDER
3319.930	FAST_SENDER	N/A
3320.698	RECEIVER	FAST_SENDER
3328.454	FAST_SENDER	N/A
3329.183	RECEIVER	FAST_SENDER
3331.591	FAST_SENDER	N/A
3337.442	RECEIVER	FAST_SENDER
3339.874	FAST_SENDER	N/A
3340.661	RECEIVER	FAST_SENDER
3343.061	FAST_SENDER	N/A
3353.488	RECEIVER	FAST_SENDER
3355.920	FAST_SENDER	N/A
3356.659	RECEIVER	FAST_SENDER
3359.099	FAST_SENDER	N/A
3362.420	SLOW_SENDER1	N/A
3365.223	RECEIVER	FAST_SENDER
3367.640	FAST_SENDER	N/A
3368.404	RECEIVER	FAST_SENDER
3373.189	RECEIVER	SLOW_SENDER1
3375.597	SLOW_SENDER1	N/A
3376.373	RECEIVER	SLOW_SENDER1
3380.867	FAST_SENDER	N/A
3381.591	RECEIVER	FAST_SENDER
3381.814	SLOW_SENDER1	N/A
3384.002	FAST_SENDER	N/A
3385.713	RECEIVER	SLOW_SENDER1
3389.693	RECEIVER	FAST_SENDER
3391.128	SLOW_SENDER1	N/A
3391.855	RECEIVER	SLOW_SENDER1
3392.134	FAST_SENDER	N/A
3394.134	FAST_SENDER	N/A
3396.134	FAST_SENDER	N/A
3398.134	FAST_SENDER	N/A
3399.263	SLOW_SENDER1	N/A
3400.012	RECEIVER	SLOW_SENDER1
3400.134	FAST_SENDER	N/A
3402.134	FAST_SENDER	N/A
3404.134	FAST_SENDER	N/A
3406.134	FAST_SENDER	N/A
3407.426	SLOW_SENDER1	N/A
3408.186	RECEIVER	SLOW_SENDER1
3417.023	RECEIVER	FAST_SENDER
3419.434	FAST_SENDER	N/A
3421.434	FAST_SENDER	N/A
3421.593	SLOW_SENDER1	N/A
3422.345	RECEIVER	SLOW_SENDER1
3423.434	FAST_SENDER	N/A
3425.434	FAST_SENDER	N/A
3427.434	FAST_SENDER	N/A
3429.434	FAST_SENDER	N/A
3429.790	SLOW_SENDER1	N/A
3430.549	RECEIVER	SLOW_SENDER1
3431.434	FAST_SENDER	N/A
3433.434	FAST_SENDER	N/A
3435.434	FAST_SENDER	N/A
3437.434	FAST_SENDER	N/A
3439.434	FAST_SENDER	N/A
3441.256	SLOW_SENDER1	N/A
3441.434	FAST_SENDER	N/A
3442.059	RECEIVER	SLOW_SENDER1
3443.434	FAST_SENDER	N/A
3445.434	FAST_SENDER	N/A
3447.434	FAST_SENDER	N/A
3449.487	SLOW_SENDER1	N/A
3450.265	RECEIVER	SLOW_SENDER1
3453.817	RECEIVER	FAST_SENDER
3456.242	FAST_SENDER	N/A
3462.212	RECEIVER	FAST_SENDER
3464.641	FAST_SENDER	N/A
3470.326	RECEIVER	FAST_SENDER
3472.768	FAST_SENDER	N/A
3478.690	RECEIVER	FAST_SENDER
3481.132	FAST_SENDER	N/A
3481.873	RECEIVER	FAST_SENDER
3484.322	FAST_SENDER	N/A
3490.209	RECEIVER	FAST_SENDER
3492.634	FAST_SENDER	N/A
3493.385	RECEIVER	FAST_SENDER
3495.803	FAST_SENDER	N/A
3501.792	RECEIVER	FAST_SENDER
3504.220	FAST_SENDER	N/A
3504.993	RECEIVER	FAST_SENDER
3507.395	FAST_SENDER	N/A
3513.120	RECEIVER	FAST_SENDER
3515.527	FAST_SENDER	N/A
3516.300	RECEIVER	FAST_SENDER
3518.737	FAST_SENDER	N/A
3524.681	RECEIVER	FAST_SENDER
3527.091	FAST_SENDER	N/A
3527.845	RECEIVER	FAST_SENDER
3530.268	FAST_SENDER	N/A
3536.404	RECEIVER	FAST_SENDER
3538.832	FAST_SENDER	N/A
3539.603	RECEIVER	FAST_SENDER
3542.029	FAST_SENDER	N/A
3548.206	RECEIVER	FAST_SENDER
3550.636	FAST_SENDER	N/A
3551.407	RECEIVER	FAST_SENDER
3553.832	FAST_SENDER	N/A
3559.857	RECEIVER	FAST_SENDER
3562.260	FAST_SENDER	N/A
3563.006	RECEIVER	FAST_SENDER
3565.432	FAST_SENDER	N/A
3571.327	RECEIVER	FAST_SENDER
3573.728	FAST_SENDER	N/A
3574.465	RECEIVER	FAST_SENDER
3576.890	FAST_SENDER	N/A
3582.766	RECEIVER	FAST_SENDER
3585.167	FAST_SENDER	N/A
3585.890	RECEIVER	FAST_SENDER
3588.321	FAST_SENDER	N/A
3593.999	RECEIVER	FAST_SENDER
3596.430	FAST_SENDER	N/A
3597.156	RECEIVER	FAST_SENDER
3599.561	FAST_SENDER	N/A
3605.585	RECEIVER	FAST_SENDER
3608.024	FAST_SENDER	N/A
3608.810	RECEIVER	FAST_SENDER
3611.236	FAST_SENDER	N/A
3617.103	RECEIVER	FAST_SENDER
3619.538	FAST_SENDER	N/A
3620.310	RECEIVER	FAST_SENDER
3622.751	FAST_SENDER	N/A
3628.726	RECEIVER	FAST_SENDER
3631.141	FAST_SENDER	N/A
3631.912	RECEIVER	FAST_SENDER
3634.326	FAST_SENDER	N/A
3640.257	RECEIVER	FAST_SENDER
3642.671	FAST_SENDER	N/A
3643.475	RECEIVER	FAST_SENDER
3645.888	FAST_SENDER	N/A
3651.604	RECEIVER	FAST_SENDER
3654.043	FAST_SENDER	N/A
3654.839	RECEIVER	FAST_SENDER
3657.266	FAST_SENDER	N/A
3667.759	RECEIVER	FAST_SENDER
3670.190	FAST_SENDER	N/A
3676.226	RECEIVER	FAST_SENDER
3678.628	FAST_SENDER	N/A
3684.510	RECEIVER	FAST_SENDER
3686.947	FAST_SENDER	N/A
3687.689	RECEIVER	FAST_SENDER
3690.100	FAST_SENDER	N/A
3695.928	RECEIVER	FAST_SENDER
3698.342	FAST_SENDER	N/A
3699.095	RECEIVER	FAST_SENDER
3701.497	FAST_SENDER	N/A
3707.653	RECEIVER	FAST_SENDER
3710.095	FAST_SENDER	N/A
3710.881	RECEIVER	FAST_SENDER
3713.320	FAST_SENDER	N/A
3719.212	RECEIVER	FAST_SENDER
3721.640	FAST_SENDER	N/A
3722.379	RECEIVER	FAST_SENDER
3724.814	FAST_SENDER	N/A
3730.574	RECEIVER	FAST_SENDER
3732.994	FAST_SENDER	N/A
3733.707	RECEIVER	FAST_SENDER
3736.133	FAST_SENDER	N/A
3741.787	RECEIVER	FAST_SENDER
3744.215	FAST_SENDER	N/A
3744.959	RECEIVER	FAST_SENDER
3747.406	FAST_SENDER	N/A
3753.742	RECEIVER	FAST_SENDER
3756.165	FAST_SENDER	N/A
3756.953	RECEIVER	FAST_SENDER
3759.381	FAST_SENDER	N/A
3765.439	RECEIVER	FAST_SENDER
3767.857	FAST_SENDER	N/A
3768.583	RECEIVER	FAST_SENDER
3771.030	FAST_SENDER	N/A
3774.550	SLOW_SENDER1	N/A
3777.547	RECEIVER	FAST_SENDER
3779.975	FAST_SENDER	N/A
3780.788	RECEIVER	FAST_SENDER
3783.218	FAST_SENDER	N/A
3785.708	RECEIVER	FAST_SENDER
3788.109	FAST_SENDER	N/A
3790.536	SLOW_SENDER1	N/A
3791.271	RECEIVER	SLOW_SENDER1
3794.045	RECEIVER	FAST_SENDER
3796.486	FAST_SENDER	N/A
3796.689	SLOW_SENDER1	N/A
3797.482	RECEIVER	SLOW_SENDER1
3802.561	RECEIVER	FAST_SENDER
3802.915	SLOW_SENDER1	N/A
3804.996	FAST_SENDER	N/A
3807.827	RECEIVER	SLOW_SENDER1
3811.345	RECEIVER	FAST_SENDER
3813.765	FAST_SENDER	N/A
3815.253	SLOW_SENDER1	N/A
3815.765	FAST_SENDER	N/A
3816.054	RECEIVER	SLOW_SENDER1
3817.765	FAST_SENDER	N/A
3819.765	FAST_SENDER	N/A
3821.765	FAST_SENDER	N/A
3823.765	FAST_SENDER	N/A
3825.765	FAST_SENDER	N/A
3826.737	SLOW_SENDER1	N/A
3827.479	RECEIVER	SLOW_SENDER1
3827.765	FAST_SENDER	N/A
3829.765	FAST_SENDER	N/A
3831.765	FAST_SENDER	N/A
3833.765	FAST_SENDER	N/A
3834.918	SLOW_SENDER1	N/A
3835.691	RECEIVER	SLOW_SENDER1
3839.799	RECEIVER	FAST_SENDER
3842.203	FAST_SENDER	N/A
3843.125	SLOW_SENDER1	N/A
3847.016	RECEIVER	SLOW_SENDER1
3848.255	RECEIVER	FAST_SENDER
3850.704	FAST_SENDER	N/A
3852.704	FAST_SENDER	N/A
3854.447	SLOW_SENDER1	N/A
3854.704	FAST_SENDER	N/A
3855.192	RECEIVER	SLOW_SENDER1
3856.704	FAST_SENDER	N/A
3858.704	FAST_SENDER	N/A
3860.704	FAST_SENDER	N/A
3862.614	SLOW_SENDER1	N/A
3862.704	FAST_SENDER	N/A
3863.372	RECEIVER	SLOW_SENDER1
3864.704	FAST_SENDER	N/A
3870.706	RECEIVER	FAST_SENDER
3873.140	FAST_SENDER	N/A
3879.355	RECEIVER	FAST_SENDER
3881.781	FAST_SENDER	N/A
3887.825	RECEIVER	FAST_SENDER
3890.228	FAST_SENDER	N/A
3896.245	RECEIVER	FAST_SENDER
3898.657	FAST_SENDER	N/A
3904.587	RECEIVER	FAST_SENDER
3907.037	FAST_SENDER	N/A
3913.355	RECEIVER	FAST_SENDER
3915.774	FAST_SENDER	N/A
3928.444	FAST_SENDER	N/A
3939.132	RECEIVER	FAST_SENDER
3941.537	FAST_SENDER	N/A
3947.551	RECEIVER	FAST_SENDER
3954.345	FAST_SENDER	N/A
3960.277	RECEIVER	FAST_SENDER
3962.680	FAST_SENDER	N/A
3968.606	RECEIVER	FAST_SENDER
3971.036	FAST_SENDER	N/A
3976.492	RECEIVER	FAST_SENDER
3978.930	FAST_SENDER	N/A
3984.541	RECEIVER	FAST_SENDER
3986.982	FAST_SENDER	N/A
3987.775	RECEIVER	FAST_SENDER
3990.186	FAST_SENDER	N/A
3996.005	RECEIVER	FAST_SENDER
3998.424	FAST_SENDER	N/A
3999.163	RECEIVER	FAST_SENDER
4001.565	FAST_SENDER	N/A
4007.390	RECEIVER	FAST_SENDER
4009.811	FAST_SENDER	N/A
4010.597	RECEIVER	FAST_SENDER
4013.036	FAST_SENDER	N/A
4019.272	RECEIVER	FAST_SENDER
4021.686	FAST_SENDER	N/A
4022.463	RECEIVER	FAST_SENDER
4024.884	FAST_SENDER	N/A
4031.027	RECEIVER	FAST_SENDER
4033.445	FAST_SENDER	N/A
4034.249	RECEIVER	FAST_SENDER
4036.699	FAST_SENDER	N/A
4042.567	RECEIVER	FAST_SENDER
4044.993	FAST_SENDER	N/A
4045.789	RECEIVER	FAST_SENDER
4048.219	FAST_SENDER	N/A
4054.165	RECEIVER	FAST_SENDER
4056.582	FAST_SENDER	N/A
4058.799	RECEIVER	FAST_SENDER
4061.224	FAST_SENDER	N/A
4067.226	RECEIVER	FAST_SENDER
4069.631	FAST_SENDER	N/A
4075.459	RECEIVER	FAST_SENDER
4077.871	FAST_SENDER	N/A
4084.004	RECEIVER	FAST_SENDER
4086.447	FAST_SENDER	N/A
4092.650	RECEIVER	FAST_SENDER
4095.080	FAST_SENDER	N/A
4101.103	RECEIVER	FAST_SENDER
4107.835	FAST_SENDER	N/A
4108.601	RECEIVER	FAST_SENDER
4111.051	FAST_SENDER	N/A
4117.273	RECEIVER	FAST_SENDER
4119.703	FAST_SENDER	N/A
4120.493	RECEIVER	FAST_SENDER
4122.913	FAST_SENDER	N/A
4128.763	RECEIVER	FAST_SENDER
4131.183	FAST_SENDER	N/A
4131.961	RECEIVER	FAST_SENDER
4134.372	FAST_SENDER	N/A
4140.207	RECEIVER	FAST_SENDER
4142.641	FAST_SENDER	N/A
4143.418	RECEIVER	FAST_SENDER
4145.841	FAST_SENDER	N/A
4151.838	RECEIVER	FAST_SENDER
4154.271	FAST_SENDER	N/A
4155.049	RECEIVER	FAST_SENDER
4157.493	FAST_SENDER	N/A
4163.720	RECEIVER	FAST_SENDER
4166.162	FAST_SENDER	N/A
4166.914	RECEIVER	FAST_SENDER
4169.318	FAST_SENDER	N/A
4175.362	RECEIVER	FAST_SENDER
4177.767	FAST_SENDER	N/A
4178.509	RECEIVER	FAST_SENDER
4180.950	FAST_SENDER	N/A
4186.843	RECEIVER	FAST_SENDER
4187.860	SLOW_SENDER1	N/A
4188.646	RECEIVER	SLOW_SENDER1
4189.271	FAST_SENDER	N/A
4191.049	SLOW_SENDER1	N/A
4197.617	RECEIVER	SLOW_SENDER1
4200.051	SLOW_SENDER1	N/A
4200.175	RECEIVER	FAST_SENDER
4202.603	FAST_SENDER	N/A
4204.395	RECEIVER	SLOW_SENDER1
4209.304	RECEIVER	FAST_SENDER
4209.833	SLOW_SENDER1	N/A
4210.610	RECEIVER	SLOW_SENDER1
4211.753	FAST_SENDER	N/A
4213.753	FAST_SENDER	N/A
4215.753	FAST_SENDER	N/A
4216.012	SLOW_SENDER1	N/A
4216.758	RECEIVER	SLOW_SENDER1
4217.753	FAST_SENDER	N/A
4219.753	FAST_SENDER	N/A
4221.753	FAST_SENDER	N/A
4223.753	FAST_SENDER	N/A
4224.193	SLOW_SENDER1	N/A
4224.958	RECEIVER	SLOW_SENDER1
4225.753	FAST_SENDER	N/A
4231.678	RECEIVER	FAST_SENDER
4232.387	SLOW_SENDER1	N/A
4233.165	RECEIVER	SLOW_SENDER1
4234.109	FAST_SENDER	N/A
4240.057	RECEIVER	FAST_SENDER
4240.597	SLOW_SENDER1	N/A
4241.315	RECEIVER	SLOW_SENDER1
4242.489	FAST_SENDER	N/A
4248.472	RECEIVER	FAST_SENDER
4248.716	SLOW_SENDER1	N/A
4249.502	RECEIVER	SLOW_SENDER1
4250.920	FAST_SENDER	N/A
4256.855	RECEIVER	FAST_SENDER
4256.914	SLOW_SENDER1	N/A
4257.715	RECEIVER	SLOW_SENDER1
4259.290	FAST_SENDER	N/A
4265.557	RECEIVER	FAST_SENDER
4267.999	FAST_SENDER	N/A
4268.615	SLOW_SENDER1	N/A
4269.999	FAST_SENDER	N/A
4271.999	FAST_SENDER	N/A
4272.806	RECEIVER	SLOW_SENDER1
4273.999	FAST_SENDER	N/A
4275.999	FAST_SENDER	N/A
4277.999	FAST_SENDER	N/A
4279.999	FAST_SENDER	N/A
4281.999	FAST_SENDER	N/A
4283.999	FAST_SENDER	N/A
4285.999	FAST_SENDER	N/A
4292.131	RECEIVER	FAST_SENDER
4294.552	FAST_SENDER	N/A
4300.544	RECEIVER	FAST_SENDER
4302.987	FAST_SENDER	N/A
4308.926	RECEIVER	FAST_SENDER
4311.330	FAST_SENDER	N/A
4317.466	RECEIVER	FAST_SENDER
4319.881	FAST_SENDER	N/A
4325.408	RECEIVER	FAST_SENDER
4327.825	FAST_SENDER	N/A
4333.621	RECEIVER	FAST_SENDER
4336.042	FAST_SENDER	N/A
4342.125	RECEIVER	FAST_SENDER
4344.553	FAST_SENDER	N/A
4350.549	RECEIVER	FAST_SENDER
4352.966	FAST_SENDER	N/A
4353.716	RECEIVER	FAST_SENDER
4356.161	FAST_SENDER	N/A
4361.940	RECEIVER	FAST_SENDER
4364.387	FAST_SENDER	N/A
4365.134	RECEIVER	FAST_SENDER
4367.558	FAST_SENDER	N/A
4373.619	RECEIVER	FAST_SENDER
4376.065	FAST_SENDER	N/A
4376.828	RECEIVER	FAST_SENDER
4379.244	FAST_SENDER	N/A
4384.812	RECEIVER	FAST_SENDER
4387.245	FAST_SENDER	N/A
4387.984	RECEIVER	FAST_SENDER
4390.389	FAST_SENDER	N/A
4396.055	RECEIVER	FAST_SENDER
4398.471	FAST_SENDER	N/A
4399.231	RECEIVER	FAST_SENDER
4401.668	FAST_SENDER	N/A
4407.812	RECEIVER	FAST_SENDER
4410.226	FAST_SENDER	N/A
4410.954	RECEIVER	FAST_SENDER
4413.402	FAST_SENDER	N/A
4423.374	RECEIVER	FAST_SENDER
4425.797	FAST_SENDER	N/A
4431.958	RECEIVER	FAST_SENDER
4434.389	FAST_SENDER	N/A
4440.194	RECEIVER	FAST_SENDER
4442.627	FAST_SENDER	N/A
4443.383	RECEIVER	FAST_SENDER
4445.794	FAST_SENDER	N/A
4451.698	RECEIVER	FAST_SENDER
4454.148	FAST_SENDER	N/A
4454.897	RECEIVER	FAST_SENDER
4457.342	FAST_SENDER	N/A
4463.177	RECEIVER	FAST_SENDER
4465.603	FAST_SENDER	N/A
4466.377	RECEIVER	FAST_SENDER
4468.820	FAST_SENDER	N/A
4474.749	RECEIVER	FAST_SENDER
4477.169	FAST_SENDER	N/A
4477.929	RECEIVER	FAST_SENDER
4480.351	FAST_SENDER	N/A
4486.718	RECEIVER	FAST_SENDER
4489.127	FAST_SENDER	N/A
4489.869	RECEIVER	FAST_SENDER
4492.310	FAST_SENDER	N/A
4498.076	RECEIVER	FAST_SENDER
4500.479	FAST_SENDER	N/A
4501.276	RECEIVER	FAST_SENDER
4503.701	FAST_SENDER	N/A
4509.607	RECEIVER	FAST_SENDER
4512.026	FAST_SENDER	N/A
4512.816	RECEIVER	FAST_SENDER
4515.230	FAST_SENDER	N/A
4521.547	RECEIVER	FAST_SENDER
4523.971	FAST_SENDER	N/A
4524.712	RECEIVER	FAST_SENDER
4527.146	FAST_SENDER	N/A
4532.854	RECEIVER	FAST_SENDER
4535.266	FAST_SENDER	N/A
4536.017	RECEIVER	FAST_SENDER
4538.429	FAST_SENDER	N/A
4549.227	RECEIVER	FAST_SENDER
4551.674	FAST_SENDER	N/A
4562.290	RECEIVER	FAST_SENDER
4564.707	FAST_SENDER	N/A
4570.345	RECEIVER	FAST_SENDER
4572.770	FAST_SENDER	N/A
4582.764	RECEIVER	FAST_SENDER
4585.174	FAST_SENDER	N/A
4591.267	RECEIVER	FAST_SENDER
4593.717	FAST_SENDER	N/A
4597.270	SLOW_SENDER1	N/A
4599.507	RECEIVER	FAST_SENDER
4601.913	FAST_SENDER	N/A
4603.563	RECEIVER	SLOW_SENDER1
4605.977	SLOW_SENDER1	N/A
4607.487	RECEIVER	FAST_SENDER
4609.924	FAST_SENDER	N/A
4610.191	RECEIVER	SLOW_SENDER1
4611.924	FAST_SENDER	N/A
4613.924	FAST_SENDER	N/A
4615.606	SLOW_SENDER1	N/A
4615.924	FAST_SENDER	N/A
4619.670	RECEIVER	SLOW_SENDER1
4620.046	FAST_SENDER	N/A
4622.046	FAST_SENDER	N/A
4624.046	FAST_SENDER	N/A
4626.046	FAST_SENDER	N/A
4627.101	SLOW_SENDER1	N/A
4627.860	RECEIVER	SLOW_SENDER1
4628.046	FAST_SENDER	N/A
4630.046	FAST_SENDER	N/A
4632.046	FAST_SENDER	N/A
4634.046	FAST_SENDER	N/A
4635.284	SLOW_SENDER1	N/A
4636.036	RECEIVER	SLOW_SENDER1
4640.549	RECEIVER	FAST_SENDER
4642.998	FAST_SENDER	N/A
4643.481	SLOW_SENDER1	N/A
4644.252	RECEIVER	SLOW_SENDER1
4649.219	RECEIVER	FAST_SENDER
4651.629	FAST_SENDER	N/A
4651.675	SLOW_SENDER1	N/A
4652.980	RECEIVER	SLOW_SENDER1
4658.164	RECEIVER	FAST_SENDER
4660.401	SLOW_SENDER1	N/A
4660.578	FAST_SENDER	N/A
4661.165	RECEIVER	SLOW_SENDER1
4666.571	RECEIVER	FAST_SENDER
4668.589	SLOW_SENDER1	N/A
4669.018	FAST_SENDER	N/A
4669.385	RECEIVER	SLOW_SENDER1
4675.340	RECEIVER	FAST_SENDER
4677.753	FAST_SENDER	N/A
4679.753	FAST_SENDER	N/A
4680.041	SLOW_SENDER1	N/A
4680.791	RECEIVER	SLOW_SENDER1
4681.753	FAST_SENDER	N/A
4683.753	FAST_SENDER	N/A
4685.753	FAST_SENDER	N/A
4687.753	FAST_SENDER	N/A
4688.210	SLOW_SENDER1	N/A
4688.985	RECEIVER	SLOW_SENDER1
4689.753	FAST_SENDER	N/A
4691.753	FAST_SENDER	N/A
4696.430	SLOW_SENDER1	N/A
4697.236	RECEIVER	SLOW_SENDER1
4702.446	RECEIVER	FAST_SENDER
4704.866	FAST_SENDER	N/A
4710.756	RECEIVER	FAST_SENDER
4713.192	FAST_SENDER	N/A
4719.225	RECEIVER	FAST_SENDER
4721.647	FAST_SENDER	N/A
4727.792	RECEIVER	FAST_SENDER
4730.200	FAST_SENDER	N/A
4736.092	RECEIVER	FAST_SENDER
4738.522	FAST_SENDER	N/A
4750.618	FAST_SENDER	N/A
4763.075	FAST_SENDER	N/A
4773.792	RECEIVER	FAST_SENDER
4776.228	FAST_SENDER	N/A
4777.007	RECEIVER	FAST_SENDER
4779.453	FAST_SENDER	N/A
4785.082	RECEIVER	FAST_SENDER
4787.531	FAST_SENDER	N/A
4788.276	RECEIVER	FAST_SENDER
4790.693	FAST_SENDER	N/A
4796.569	RECEIVER	FAST_SENDER
4799.017	FAST_SENDER	N/A
4799.797	RECEIVER	FAST_SENDER
4802.247	FAST_SENDER	N/A
4808.009	RECEIVER	FAST_SENDER
4810.456	FAST_SENDER	N/A
4811.215	RECEIVER	FAST_SENDER
4813.628	FAST_SENDER	N/A
4819.746	RECEIVER	FAST_SENDER
4822.174	FAST_SENDER	N/A
4822.910	RECEIVER	FAST_SENDER
4825.323	FAST_SENDER	N/A
4830.916	RECEIVER	FAST_SENDER
4833.343	FAST_SENDER	N/A
4834.073	RECEIVER	FAST_SENDER
4836.522	FAST_SENDER	N/A
4842.391	RECEIVER	FAST_SENDER
4844.830	FAST_SENDER	N/A
4845.620	RECEIVER	FAST_SENDER
4848.021	FAST_SENDER	N/A
4853.743	RECEIVER	FAST_SENDER
4856.170	FAST_SENDER	N/A
4856.920	RECEIVER	FAST_SENDER
4859.320	FAST_SENDER	N/A
4865.408	RECEIVER	FAST_SENDER
4867.816	FAST_SENDER	N/A
4868.574	RECEIVER	FAST_SENDER
4870.981	FAST_SENDER	N/A
4876.555	RECEIVER	FAST_SENDER
4878.994	FAST_SENDER	N/A
4879.794	RECEIVER	FAST_SENDER
4882.222	FAST_SENDER	N/A
4892.736	RECEIVER	FAST_SENDER
4895.163	FAST_SENDER	N/A
4900.974	RECEIVER	FAST_SENDER
4903.385	FAST_SENDER	N/A
4909.389	RECEIVER	FAST_SENDER
4911.807	FAST_SENDER	N/A
4912.593	RECEIVER	FAST_SENDER
4915.035	FAST_SENDER	N/A
4920.876	RECEIVER	FAST_SENDER
4923.310	FAST_SENDER	N/A
4924.034	RECEIVER	FAST_SENDER
4931.708	FAST_SENDER	N/A
4932.461	RECEIVER	FAST_SENDER
4934.898	FAST_SENDER	N/A
4940.932	RECEIVER	FAST_SENDER
4943.338	FAST_SENDER	N/A
4944.078	RECEIVER	FAST_SENDER
4946.521	FAST_SENDER	N/A
4952.261	RECEIVER	FAST_SENDER
4954.703	FAST_SENDER	N/A
4955.497	RECEIVER	FAST_SENDER
4957.898	FAST_SENDER	N/A
4963.743	RECEIVER	FAST_SENDER
4966.186	FAST_SENDER	N/A
4966.973	RECEIVER	FAST_SENDER
4969.393	FAST_SENDER	N/A
4975.414	RECEIVER	FAST_SENDER
4977.852	FAST_SENDER	N/A
4978.584	RECEIVER	FAST_SENDER
4981.009	FAST_SENDER	N/A
4987.061	RECEIVER	FAST_SENDER
4993.688	FAST_SENDER	N/A
4996.224	RECEIVER	FAST_SENDER
4998.671	FAST_SENDER	N/A
5004.539	RECEIVER	FAST_SENDER
5006.962	FAST_SENDER	N/A
5012.986	RECEIVER	FAST_SENDER
5015.415	FAST_SENDER	N/A
5016.183	RECEIVER	FAST_SENDER
5018.615	FAST_SENDER	N/A
5021.890	SLOW_SENDER1	N/A
5024.570	RECEIVER	FAST_SENDER
5026.994	FAST_SENDER	N/A
5027.811	RECEIVER	FAST_SENDER
5030.248	FAST_SENDER	N/A
5032.701	RECEIVER	SLOW_SENDER1
5036.772	RECEIVER	FAST_SENDER
5038.146	SLOW_SENDER1	N/A
5038.877	RECEIVER	SLOW_SENDER1
5039.199	FAST_SENDER	N/A
5044.279	SLOW_SENDER1	N/A
5045.041	RECEIVER	SLOW_SENDER1
5049.990	RECEIVER	FAST_SENDER
5050.467	SLOW_SENDER1	N/A
5051.235	RECEIVER	SLOW_SENDER1
5052.394	FAST_SENDER	N/A
5056.637	SLOW_SENDER1	N/A
5057.414	RECEIVER	SLOW_SENDER1
5058.600	RECEIVER	FAST_SENDER
5062.823	SLOW_SENDER1	N/A
5066.938	RECEIVER	SLOW_SENDER1
5067.286	FAST_SENDER	N/A
5069.286	FAST_SENDER	N/A
5071.286	FAST_SENDER	N/A
5073.286	FAST_SENDER	N/A
5074.385	SLOW_SENDER1	N/A
5075.162	RECEIVER	SLOW_SENDER1
5075.286	FAST_SENDER	N/A
5077.286	FAST_SENDER	N/A
5079.286	FAST_SENDER	N/A
5081.286	FAST_SENDER	N/A
5082.585	SLOW_SENDER1	N/A
5083.366	RECEIVER	SLOW_SENDER1
5092.312	RECEIVER	FAST_SENDER
5094.694	SLOW_SENDER1	N/A
5094.727	FAST_SENDER	N/A
5095.451	RECEIVER	SLOW_SENDER1
5096.727	FAST_SENDER	N/A
5098.727	FAST_SENDER	N/A
5100.727	FAST_SENDER	N/A
5102.727	FAST_SENDER	N/A
5102.854	SLOW_SENDER1	N/A
5103.605	RECEIVER	SLOW_SENDER1
5104.727	FAST_SENDER	N/A
5107.385	FAST_SENDER	N/A
5109.385	FAST_SENDER	N/A
5111.385	FAST_SENDER	N/A
5113.385	FAST_SENDER	N/A
5115.385	FAST_SENDER	N/A
5117.385	FAST_SENDER	N/A
5119.385	FAST_SENDER	N/A
5121.385	FAST_SENDER	N/A
5127.400	RECEIVER	FAST_SENDER
5129.829	FAST_SENDER	N/A
5135.735	RECEIVER	FAST_SENDER
5138.164	FAST_SENDER	N/A
5144.366	RECEIVER	FAST_SENDER
5151.627	FAST_SENDER	N/A
5157.857	RECEIVER	FAST_SENDER
5160.271	FAST_SENDER	N/A
5166.054	RECEIVER	FAST_SENDER
5168.490	FAST_SENDER	N/A
5169.282	RECEIVER	FAST_SENDER
5171.726	FAST_SENDER	N/A
5177.639	RECEIVER	FAST_SENDER
5180.086	FAST_SENDER	N/A
5180.875	RECEIVER	FAST_SENDER
5183.295	FAST_SENDER	N/A
5189.663	RECEIVER	FAST_SENDER
5192.089	FAST_SENDER	N/A
5192.828	RECEIVER	FAST_SENDER
5195.275	FAST_SENDER	N/A
5201.416	RECEIVER	FAST_SENDER
5203.865	FAST_SENDER	N/A
5204.650	RECEIVER	FAST_SENDER
5207.097	FAST_SENDER	N/A
5213.092	RECEIVER	FAST_SENDER
5215.541	FAST_SENDER	N/A
5216.288	RECEIVER	FAST_SENDER
5218.691	FAST_SENDER	N/A
5224.744	RECEIVER	FAST_SENDER
5227.184	FAST_SENDER	N/A
5227.919	RECEIVER	FAST_SENDER
5230.333	FAST_SENDER	N/A
5236.044	RECEIVER	FAST_SENDER
5238.465	FAST_SENDER	N/A
5239.195	RECEIVER	FAST_SENDER
5241.597	FAST_SENDER	N/A
5247.423	RECEIVER	FAST_SENDER
5249.872	FAST_SENDER	N/A
5250.638	RECEIVER	FAST_SENDER
5253.072	FAST_SENDER	N/A
5259.052	RECEIVER	FAST_SENDER
5261.464	FAST_SENDER	N/A
5262.204	RECEIVER	FAST_SENDER
5269.756	FAST_SENDER	N/A
5270.506	RECEIVER	FAST_SENDER
5272.908	FAST_SENDER	N/A
5278.530	RECEIVER	FAST_SENDER
5280.957	FAST_SENDER	N/A
5281.719	RECEIVER	FAST_SENDER
5284.132	FAST_SENDER	N/A
5290.123	RECEIVER	FAST_SENDER
5292.532	FAST_SENDER	N/A
5293.289	RECEIVER	FAST_SENDER
5301.038	FAST_SENDER	N/A
5301.778	RECEIVER	FAST_SENDER
5304.217	FAST_SENDER	N/A
5310.284	RECEIVER	FAST_SENDER
5312.703	FAST_SENDER	N/A
5313.475	RECEIVER	FAST_SENDER
5315.904	FAST_SENDER	N/A
5322.046	RECEIVER	FAST_SENDER
5324.496	FAST_SENDER	N/A
5325.244	RECEIVER	FAST_SENDER
5327.660	FAST_SENDER	N/A
5333.557	RECEIVER	FAST_SENDER
5335.959	FAST_SENDER	N/A
5336.715	RECEIVER	FAST_SENDER
5339.150	FAST_SENDER	N/A
5345.443	RECEIVER	FAST_SENDER
5347.845	FAST_SENDER	N/A
5348.585	RECEIVER	FAST_SENDER
5351.014	FAST_SENDER	N/A
5357.297	RECEIVER	FAST_SENDER
5359.741	FAST_SENDER	N/A
5360.547	RECEIVER	FAST_SENDER
5362.988	FAST_SENDER	N/A
5368.997	RECEIVER	FAST_SENDER
5371.446	FAST_SENDER	N/A
5372.188	RECEIVER	FAST_SENDER
5374.602	FAST_SENDER	N/A
5380.321	RECEIVER	FAST_SENDER
5382.732	FAST_SENDER	N/A
5383.493	RECEIVER	FAST_SENDER
5385.930	FAST_SENDER	N/A
5392.120	RECEIVER	FAST_SENDER
5394.552	FAST_SENDER	N/A
5395.342	RECEIVER	FAST_SENDER
5397.752	FAST_SENDER	N/A
5403.372	RECEIVER	FAST_SENDER
5405.800	FAST_SENDER	N/A
5406.555	RECEIVER	FAST_SENDER
5408.969	FAST_SENDER	N/A
5414.792	RECEIVER	FAST_SENDER
5417.211	FAST_SENDER	N/A
5418.037	RECEIVER	FAST_SENDER
5420.454	FAST_SENDER	N/A
5426.293	RECEIVER	FAST_SENDER
5428.694	FAST_SENDER	N/A
5429.458	RECEIVER	FAST_SENDER
5430.890	SLOW_SENDER1	N/A
5431.897	FAST_SENDER	N/A
5436.783	RECEIVER	SLOW_SENDER1
5439.214	SLOW_SENDER1	N/A
5439.971	RECEIVER	SLOW_SENDER1
5441.911	RECEIVER	FAST_SENDER
5442.420	SLOW_SENDER1	N/A
5444.345	FAST_SENDER	N/A
5444.916	RECEIVER	SLOW_SENDER1
5450.353	SLOW_SENDER1	N/A
5450.719	RECEIVER	FAST_SENDER
5454.422	RECEIVER	SLOW_SENDER1
5458.617	FAST_SENDER	N/A
5460.617	FAST_SENDER	N/A
5461.857	SLOW_SENDER1	N/A
5462.617	FAST_SENDER	N/A
5462.641	RECEIVER	SLOW_SENDER1
5464.617	FAST_SENDER	N/A
5466.617	FAST_SENDER	N/A
5468.617	FAST_SENDER	N/A
5470.058	SLOW_SENDER1	N/A
5470.617	FAST_SENDER	N/A
5470.801	RECEIVER	SLOW_SENDER1
5472.617	FAST_SENDER	N/A
5478.237	SLOW_SENDER1	N/A
5478.272	RECEIVER	FAST_SENDER
5478.982	RECEIVER	SLOW_SENDER1
5480.715	FAST_SENDER	N/A
5486.401	SLOW_SENDER1	N/A
5486.717	RECEIVER	FAST_SENDER
5490.297	RECEIVER	SLOW_SENDER1
5494.584	FAST_SENDER	N/A
5496.584	FAST_SENDER	N/A
5497.734	SLOW_SENDER1	N/A
5498.534	RECEIVER	SLOW_SENDER1
5498.584	FAST_SENDER	N/A
5500.584	FAST_SENDER	N/A
5502.584	FAST_SENDER	N/A
5504.584	FAST_SENDER	N/A
5505.948	SLOW_SENDER1	N/A
5506.584	FAST_SENDER	N/A
5506.705	RECEIVER	SLOW_SENDER1
5508.584	FAST_SENDER	N/A
5514.133	SLOW_SENDER1	N/A
5514.502	RECEIVER	FAST_SENDER
5522.375	FAST_SENDER	N/A
5524.375	FAST_SENDER	N/A
5526.375	FAST_SENDER	N/A
5528.375	FAST_SENDER	N/A
5530.375	FAST_SENDER	N/A
5532.375	FAST_SENDER	N/A
5534.375	FAST_SENDER	N/A
5536.375	FAST_SENDER	N/A
5541.910	RECEIVER	FAST_SENDER
5544.342	FAST_SENDER	N/A
5550.670	RECEIVER	FAST_SENDER
5553.095	FAST_SENDER	N/A
5558.862	RECEIVER	FAST_SENDER
5561.305	FAST_SENDER	N/A
5567.530	RECEIVER	FAST_SENDER
5569.949	FAST_SENDER	N/A
5570.728	RECEIVER	FAST_SENDER
5573.178	FAST_SENDER	N/A
5579.165	RECEIVER	FAST_SENDER
5581.603	FAST_SENDER	N/A
5582.389	RECEIVER	FAST_SENDER
5584.829	FAST_SENDER	N/A
5595.518	RECEIVER	FAST_SENDER
5597.965	FAST_SENDER	N/A
5603.759	RECEIVER	FAST_SENDER
5606.199	FAST_SENDER	N/A
5611.984	RECEIVER	FAST_SENDER
5614.385	FAST_SENDER	N/A
[truncated: 10,448 more rows]
