# Supplementary material for: CATO: Wake-Up reCeiver-bAsed communicaTiOn for Batteryless Devices
Source: Sensors (Basel). 2025 Nov 7;25(22):6813. doi: 10.3390/s25226813 (PMC12655924; doi:10.3390/s25226813)
Supplement: Supplementary file 1 [file sensors-25-06813-s001.zip › File S1_Experimental_and_Simulation_Data/simulation/capsweep/cap150/mac_competing_nodes_link_reserve.csv]

time_s	node_id	received_from
2.700	FAST_SENDER	N/A
2.700	SLOW_SENDER1	N/A
3.434	RECEIVER	SLOW_SENDER1
5.408	RECEIVER	FAST_SENDER
5.880	SLOW_SENDER1	N/A
6.663	RECEIVER	SLOW_SENDER1
7.849	FAST_SENDER	N/A
8.647	RECEIVER	FAST_SENDER
9.097	SLOW_SENDER1	N/A
9.891	RECEIVER	SLOW_SENDER1
11.088	FAST_SENDER	N/A
11.845	RECEIVER	FAST_SENDER
12.300	SLOW_SENDER1	N/A
13.060	RECEIVER	SLOW_SENDER1
14.248	FAST_SENDER	N/A
15.042	RECEIVER	FAST_SENDER
15.476	SLOW_SENDER1	N/A
16.282	RECEIVER	SLOW_SENDER1
17.478	FAST_SENDER	N/A
18.237	RECEIVER	FAST_SENDER
18.704	SLOW_SENDER1	N/A
19.519	RECEIVER	SLOW_SENDER1
25.634	SLOW_SENDER1	N/A
25.833	FAST_SENDER	N/A
27.187	RECEIVER	FAST_SENDER
28.024	RECEIVER	SLOW_SENDER1
29.616	FAST_SENDER	N/A
30.340	RECEIVER	FAST_SENDER
30.425	SLOW_SENDER1	N/A
31.183	RECEIVER	SLOW_SENDER1
32.748	FAST_SENDER	N/A
33.502	RECEIVER	FAST_SENDER
33.601	SLOW_SENDER1	N/A
34.343	RECEIVER	SLOW_SENDER1
35.909	FAST_SENDER	N/A
36.668	RECEIVER	FAST_SENDER
36.751	SLOW_SENDER1	N/A
37.571	RECEIVER	SLOW_SENDER1
39.072	FAST_SENDER	N/A
39.806	RECEIVER	FAST_SENDER
40.012	SLOW_SENDER1	N/A
40.795	RECEIVER	SLOW_SENDER1
42.239	FAST_SENDER	N/A
42.988	RECEIVER	FAST_SENDER
43.238	SLOW_SENDER1	N/A
43.989	RECEIVER	SLOW_SENDER1
45.418	FAST_SENDER	N/A
46.153	RECEIVER	FAST_SENDER
46.396	SLOW_SENDER1	N/A
47.137	RECEIVER	SLOW_SENDER1
48.592	FAST_SENDER	N/A
49.330	RECEIVER	FAST_SENDER
51.735	FAST_SENDER	N/A
52.504	RECEIVER	FAST_SENDER
52.566	SLOW_SENDER1	N/A
53.337	RECEIVER	SLOW_SENDER1
54.924	FAST_SENDER	N/A
55.709	RECEIVER	FAST_SENDER
58.776	SLOW_SENDER1	N/A
59.541	RECEIVER	SLOW_SENDER1
59.578	FAST_SENDER	N/A
60.376	RECEIVER	FAST_SENDER
64.537	FAST_SENDER	N/A
64.964	SLOW_SENDER1	N/A
65.306	RECEIVER	FAST_SENDER
69.297	RECEIVER	SLOW_SENDER1
69.584	FAST_SENDER	N/A
71.584	FAST_SENDER	N/A
73.584	FAST_SENDER	N/A
75.584	FAST_SENDER	N/A
76.734	SLOW_SENDER1	N/A
77.475	RECEIVER	SLOW_SENDER1
77.584	FAST_SENDER	N/A
79.584	FAST_SENDER	N/A
81.584	FAST_SENDER	N/A
83.584	FAST_SENDER	N/A
84.382	RECEIVER	FAST_SENDER
84.876	SLOW_SENDER1	N/A
85.646	RECEIVER	SLOW_SENDER1
86.812	FAST_SENDER	N/A
87.589	RECEIVER	FAST_SENDER
90.024	FAST_SENDER	N/A
90.793	RECEIVER	FAST_SENDER
93.087	SLOW_SENDER1	N/A
93.222	FAST_SENDER	N/A
93.842	RECEIVER	SLOW_SENDER1
94.496	RECEIVER	FAST_SENDER
96.935	FAST_SENDER	N/A
97.741	RECEIVER	FAST_SENDER
100.146	FAST_SENDER	N/A
100.885	RECEIVER	FAST_SENDER
101.246	SLOW_SENDER1	N/A
102.019	RECEIVER	SLOW_SENDER1
103.332	FAST_SENDER	N/A
104.076	RECEIVER	FAST_SENDER
106.482	FAST_SENDER	N/A
107.244	RECEIVER	FAST_SENDER
109.460	SLOW_SENDER1	N/A
109.661	FAST_SENDER	N/A
110.198	RECEIVER	SLOW_SENDER1
111.015	RECEIVER	FAST_SENDER
113.428	FAST_SENDER	N/A
114.194	RECEIVER	FAST_SENDER
116.635	FAST_SENDER	N/A
117.399	RECEIVER	FAST_SENDER
117.628	SLOW_SENDER1	N/A
118.405	RECEIVER	SLOW_SENDER1
119.845	FAST_SENDER	N/A
120.611	RECEIVER	FAST_SENDER
123.057	FAST_SENDER	N/A
123.842	RECEIVER	FAST_SENDER
125.848	SLOW_SENDER1	N/A
126.273	FAST_SENDER	N/A
126.611	RECEIVER	SLOW_SENDER1
130.152	RECEIVER	FAST_SENDER
132.557	FAST_SENDER	N/A
133.357	RECEIVER	FAST_SENDER
135.694	SLOW_SENDER1	N/A
135.781	FAST_SENDER	N/A
136.454	RECEIVER	SLOW_SENDER1
138.449	RECEIVER	FAST_SENDER
140.854	FAST_SENDER	N/A
141.601	RECEIVER	FAST_SENDER
143.868	SLOW_SENDER1	N/A
144.037	FAST_SENDER	N/A
144.650	RECEIVER	SLOW_SENDER1
146.485	RECEIVER	FAST_SENDER
148.934	FAST_SENDER	N/A
149.727	RECEIVER	FAST_SENDER
152.091	SLOW_SENDER1	N/A
152.144	FAST_SENDER	N/A
152.847	RECEIVER	SLOW_SENDER1
155.001	RECEIVER	FAST_SENDER
157.444	FAST_SENDER	N/A
158.220	RECEIVER	FAST_SENDER
160.293	SLOW_SENDER1	N/A
160.656	FAST_SENDER	N/A
161.078	RECEIVER	SLOW_SENDER1
164.931	RECEIVER	FAST_SENDER
167.354	FAST_SENDER	N/A
169.354	FAST_SENDER	N/A
171.354	FAST_SENDER	N/A
173.354	FAST_SENDER	N/A
175.354	FAST_SENDER	N/A
177.354	FAST_SENDER	N/A
179.354	FAST_SENDER	N/A
181.354	FAST_SENDER	N/A
182.130	RECEIVER	FAST_SENDER
184.561	FAST_SENDER	N/A
185.333	RECEIVER	FAST_SENDER
187.733	FAST_SENDER	N/A
188.515	RECEIVER	FAST_SENDER
190.950	FAST_SENDER	N/A
191.678	RECEIVER	FAST_SENDER
194.091	FAST_SENDER	N/A
194.852	RECEIVER	FAST_SENDER
197.288	FAST_SENDER	N/A
198.081	RECEIVER	FAST_SENDER
200.500	FAST_SENDER	N/A
201.220	RECEIVER	FAST_SENDER
203.667	FAST_SENDER	N/A
204.452	RECEIVER	FAST_SENDER
206.900	FAST_SENDER	N/A
207.670	RECEIVER	FAST_SENDER
210.085	FAST_SENDER	N/A
210.855	RECEIVER	FAST_SENDER
213.256	FAST_SENDER	N/A
213.985	RECEIVER	FAST_SENDER
216.429	FAST_SENDER	N/A
217.201	RECEIVER	FAST_SENDER
219.625	FAST_SENDER	N/A
220.382	RECEIVER	FAST_SENDER
222.825	FAST_SENDER	N/A
223.571	RECEIVER	FAST_SENDER
225.978	FAST_SENDER	N/A
226.720	RECEIVER	FAST_SENDER
229.140	FAST_SENDER	N/A
229.873	RECEIVER	FAST_SENDER
232.318	FAST_SENDER	N/A
233.083	RECEIVER	FAST_SENDER
235.526	FAST_SENDER	N/A
236.328	RECEIVER	FAST_SENDER
238.763	FAST_SENDER	N/A
239.511	RECEIVER	FAST_SENDER
241.916	FAST_SENDER	N/A
242.679	RECEIVER	FAST_SENDER
245.116	FAST_SENDER	N/A
245.882	RECEIVER	FAST_SENDER
248.316	FAST_SENDER	N/A
249.053	RECEIVER	FAST_SENDER
251.500	FAST_SENDER	N/A
252.231	RECEIVER	FAST_SENDER
254.680	FAST_SENDER	N/A
255.434	RECEIVER	FAST_SENDER
257.849	FAST_SENDER	N/A
258.598	RECEIVER	FAST_SENDER
261.043	FAST_SENDER	N/A
261.780	RECEIVER	FAST_SENDER
264.211	FAST_SENDER	N/A
264.946	RECEIVER	FAST_SENDER
267.347	FAST_SENDER	N/A
268.075	RECEIVER	FAST_SENDER
270.476	FAST_SENDER	N/A
271.276	RECEIVER	FAST_SENDER
273.721	FAST_SENDER	N/A
274.451	RECEIVER	FAST_SENDER
276.899	FAST_SENDER	N/A
277.636	RECEIVER	FAST_SENDER
280.069	FAST_SENDER	N/A
280.818	RECEIVER	FAST_SENDER
284.684	FAST_SENDER	N/A
285.432	RECEIVER	FAST_SENDER
287.853	FAST_SENDER	N/A
288.663	RECEIVER	FAST_SENDER
291.093	FAST_SENDER	N/A
291.852	RECEIVER	FAST_SENDER
294.281	FAST_SENDER	N/A
296.394	RECEIVER	FAST_SENDER
298.838	FAST_SENDER	N/A
299.619	RECEIVER	FAST_SENDER
302.025	FAST_SENDER	N/A
302.804	RECEIVER	FAST_SENDER
305.222	FAST_SENDER	N/A
305.945	RECEIVER	FAST_SENDER
308.353	FAST_SENDER	N/A
309.125	RECEIVER	FAST_SENDER
311.557	FAST_SENDER	N/A
312.368	RECEIVER	FAST_SENDER
314.795	FAST_SENDER	N/A
315.573	RECEIVER	FAST_SENDER
318.015	FAST_SENDER	N/A
318.788	RECEIVER	FAST_SENDER
322.569	FAST_SENDER	N/A
323.329	RECEIVER	FAST_SENDER
325.766	FAST_SENDER	N/A
326.536	RECEIVER	FAST_SENDER
328.942	FAST_SENDER	N/A
329.698	RECEIVER	FAST_SENDER
332.130	FAST_SENDER	N/A
332.872	RECEIVER	FAST_SENDER
335.289	FAST_SENDER	N/A
336.081	RECEIVER	FAST_SENDER
338.516	FAST_SENDER	N/A
339.282	RECEIVER	FAST_SENDER
341.724	FAST_SENDER	N/A
342.490	RECEIVER	FAST_SENDER
344.913	FAST_SENDER	N/A
345.694	RECEIVER	FAST_SENDER
348.100	FAST_SENDER	N/A
348.895	RECEIVER	FAST_SENDER
351.331	FAST_SENDER	N/A
352.085	RECEIVER	FAST_SENDER
354.507	FAST_SENDER	N/A
356.772	RECEIVER	FAST_SENDER
359.191	FAST_SENDER	N/A
360.009	RECEIVER	FAST_SENDER
362.436	FAST_SENDER	N/A
363.189	RECEIVER	FAST_SENDER
365.590	FAST_SENDER	N/A
366.344	RECEIVER	FAST_SENDER
368.745	FAST_SENDER	N/A
369.484	RECEIVER	FAST_SENDER
371.931	FAST_SENDER	N/A
372.664	RECEIVER	FAST_SENDER
375.079	FAST_SENDER	N/A
375.856	RECEIVER	FAST_SENDER
378.296	FAST_SENDER	N/A
379.001	RECEIVER	FAST_SENDER
381.435	FAST_SENDER	N/A
382.176	RECEIVER	FAST_SENDER
384.588	FAST_SENDER	N/A
385.349	RECEIVER	FAST_SENDER
387.784	FAST_SENDER	N/A
388.577	RECEIVER	FAST_SENDER
391.026	FAST_SENDER	N/A
391.799	RECEIVER	FAST_SENDER
394.217	FAST_SENDER	N/A
394.974	RECEIVER	FAST_SENDER
397.392	FAST_SENDER	N/A
398.142	RECEIVER	FAST_SENDER
400.556	FAST_SENDER	N/A
403.024	RECEIVER	FAST_SENDER
405.455	FAST_SENDER	N/A
406.195	RECEIVER	FAST_SENDER
408.640	FAST_SENDER	N/A
409.402	RECEIVER	FAST_SENDER
411.814	FAST_SENDER	N/A
412.533	RECEIVER	FAST_SENDER
414.977	FAST_SENDER	N/A
415.759	RECEIVER	FAST_SENDER
418.176	FAST_SENDER	N/A
418.938	RECEIVER	FAST_SENDER
421.366	FAST_SENDER	N/A
422.122	RECEIVER	FAST_SENDER
424.539	FAST_SENDER	N/A
425.305	RECEIVER	FAST_SENDER
427.712	FAST_SENDER	N/A
428.477	RECEIVER	FAST_SENDER
430.887	FAST_SENDER	N/A
431.671	RECEIVER	FAST_SENDER
434.111	FAST_SENDER	N/A
434.892	RECEIVER	FAST_SENDER
437.322	FAST_SENDER	N/A
439.892	RECEIVER	FAST_SENDER
442.327	FAST_SENDER	N/A
443.052	RECEIVER	FAST_SENDER
445.492	FAST_SENDER	N/A
446.220	RECEIVER	FAST_SENDER
448.647	FAST_SENDER	N/A
449.407	RECEIVER	FAST_SENDER
451.819	FAST_SENDER	N/A
452.600	RECEIVER	FAST_SENDER
455.033	FAST_SENDER	N/A
455.779	RECEIVER	FAST_SENDER
458.225	FAST_SENDER	N/A
458.994	RECEIVER	FAST_SENDER
461.412	FAST_SENDER	N/A
462.189	RECEIVER	FAST_SENDER
464.628	FAST_SENDER	N/A
465.377	RECEIVER	FAST_SENDER
467.783	FAST_SENDER	N/A
470.068	RECEIVER	FAST_SENDER
472.480	FAST_SENDER	N/A
473.224	RECEIVER	FAST_SENDER
475.637	FAST_SENDER	N/A
476.395	RECEIVER	FAST_SENDER
478.836	FAST_SENDER	N/A
479.539	RECEIVER	FAST_SENDER
481.989	FAST_SENDER	N/A
482.733	RECEIVER	FAST_SENDER
485.177	FAST_SENDER	N/A
485.930	RECEIVER	FAST_SENDER
488.341	FAST_SENDER	N/A
488.510	SLOW_SENDER1	N/A
489.104	RECEIVER	FAST_SENDER
491.281	RECEIVER	SLOW_SENDER1
491.523	FAST_SENDER	N/A
492.283	RECEIVER	FAST_SENDER
493.724	SLOW_SENDER1	N/A
494.496	RECEIVER	SLOW_SENDER1
494.694	FAST_SENDER	N/A
495.464	RECEIVER	FAST_SENDER
496.898	SLOW_SENDER1	N/A
497.691	RECEIVER	SLOW_SENDER1
497.897	FAST_SENDER	N/A
498.680	RECEIVER	FAST_SENDER
500.136	SLOW_SENDER1	N/A
500.921	RECEIVER	SLOW_SENDER1
501.101	FAST_SENDER	N/A
501.839	RECEIVER	FAST_SENDER
503.327	SLOW_SENDER1	N/A
504.099	RECEIVER	SLOW_SENDER1
504.278	FAST_SENDER	N/A
505.022	RECEIVER	FAST_SENDER
507.462	FAST_SENDER	N/A
508.239	RECEIVER	FAST_SENDER
509.515	SLOW_SENDER1	N/A
510.284	RECEIVER	SLOW_SENDER1
510.688	FAST_SENDER	N/A
511.446	RECEIVER	FAST_SENDER
513.868	FAST_SENDER	N/A
514.633	RECEIVER	FAST_SENDER
515.713	SLOW_SENDER1	N/A
516.477	RECEIVER	SLOW_SENDER1
517.069	FAST_SENDER	N/A
517.813	RECEIVER	FAST_SENDER
520.220	FAST_SENDER	N/A
521.004	RECEIVER	FAST_SENDER
521.914	SLOW_SENDER1	N/A
522.686	RECEIVER	SLOW_SENDER1
523.407	FAST_SENDER	N/A
524.166	RECEIVER	FAST_SENDER
526.567	FAST_SENDER	N/A
527.328	RECEIVER	FAST_SENDER
528.105	SLOW_SENDER1	N/A
528.850	RECEIVER	SLOW_SENDER1
529.742	FAST_SENDER	N/A
530.509	RECEIVER	FAST_SENDER
532.928	FAST_SENDER	N/A
533.686	RECEIVER	FAST_SENDER
534.252	SLOW_SENDER1	N/A
535.018	RECEIVER	SLOW_SENDER1
536.134	FAST_SENDER	N/A
536.872	RECEIVER	FAST_SENDER
540.983	FAST_SENDER	N/A
541.776	RECEIVER	FAST_SENDER
542.461	SLOW_SENDER1	N/A
543.240	RECEIVER	SLOW_SENDER1
544.208	FAST_SENDER	N/A
544.981	RECEIVER	FAST_SENDER
547.413	FAST_SENDER	N/A
548.198	RECEIVER	FAST_SENDER
550.625	FAST_SENDER	N/A
550.688	SLOW_SENDER1	N/A
551.379	RECEIVER	FAST_SENDER
553.552	RECEIVER	SLOW_SENDER1
555.216	FAST_SENDER	N/A
555.950	RECEIVER	FAST_SENDER
558.396	FAST_SENDER	N/A
560.962	SLOW_SENDER1	N/A
561.600	FAST_SENDER	N/A
568.902	FAST_SENDER	N/A
570.902	FAST_SENDER	N/A
572.902	FAST_SENDER	N/A
573.714	SLOW_SENDER1	N/A
574.902	FAST_SENDER	N/A
576.902	FAST_SENDER	N/A
578.902	FAST_SENDER	N/A
580.902	FAST_SENDER	N/A
582.902	FAST_SENDER	N/A
584.902	FAST_SENDER	N/A
586.902	FAST_SENDER	N/A
588.902	FAST_SENDER	N/A
590.902	FAST_SENDER	N/A
598.081	FAST_SENDER	N/A
605.894	FAST_SENDER	N/A
613.117	FAST_SENDER	N/A
620.533	FAST_SENDER	N/A
628.123	FAST_SENDER	N/A
635.937	FAST_SENDER	N/A
643.359	FAST_SENDER	N/A
651.455	FAST_SENDER	N/A
658.431	FAST_SENDER	N/A
665.653	FAST_SENDER	N/A
673.231	FAST_SENDER	N/A
680.337	FAST_SENDER	N/A
687.953	FAST_SENDER	N/A
695.923	FAST_SENDER	N/A
703.362	FAST_SENDER	N/A
710.556	FAST_SENDER	N/A
717.959	FAST_SENDER	N/A
725.470	FAST_SENDER	N/A
733.583	FAST_SENDER	N/A
740.975	FAST_SENDER	N/A
748.402	FAST_SENDER	N/A
756.093	FAST_SENDER	N/A
763.850	FAST_SENDER	N/A
771.221	FAST_SENDER	N/A
778.458	FAST_SENDER	N/A
785.629	FAST_SENDER	N/A
793.424	FAST_SENDER	N/A
801.383	FAST_SENDER	N/A
809.026	FAST_SENDER	N/A
816.475	FAST_SENDER	N/A
823.790	FAST_SENDER	N/A
831.072	FAST_SENDER	N/A
838.515	FAST_SENDER	N/A
845.744	FAST_SENDER	N/A
853.703	FAST_SENDER	N/A
861.254	FAST_SENDER	N/A
868.794	FAST_SENDER	N/A
876.576	FAST_SENDER	N/A
884.224	FAST_SENDER	N/A
886.743	RECEIVER	FAST_SENDER
889.151	FAST_SENDER	N/A
889.896	RECEIVER	FAST_SENDER
892.301	FAST_SENDER	N/A
893.041	RECEIVER	FAST_SENDER
895.469	FAST_SENDER	N/A
897.999	RECEIVER	FAST_SENDER
900.403	FAST_SENDER	N/A
901.201	RECEIVER	FAST_SENDER
901.710	SLOW_SENDER1	N/A
902.476	RECEIVER	SLOW_SENDER1
903.650	FAST_SENDER	N/A
904.393	RECEIVER	FAST_SENDER
904.919	SLOW_SENDER1	N/A
905.652	RECEIVER	SLOW_SENDER1
906.836	FAST_SENDER	N/A
907.612	RECEIVER	FAST_SENDER
908.086	SLOW_SENDER1	N/A
908.851	RECEIVER	SLOW_SENDER1
910.050	FAST_SENDER	N/A
910.814	RECEIVER	FAST_SENDER
911.267	SLOW_SENDER1	N/A
912.025	RECEIVER	SLOW_SENDER1
913.256	FAST_SENDER	N/A
914.013	RECEIVER	FAST_SENDER
914.439	SLOW_SENDER1	N/A
915.190	RECEIVER	SLOW_SENDER1
916.415	FAST_SENDER	N/A
917.186	RECEIVER	FAST_SENDER
919.617	FAST_SENDER	N/A
920.381	RECEIVER	FAST_SENDER
920.622	SLOW_SENDER1	N/A
921.369	RECEIVER	SLOW_SENDER1
922.784	FAST_SENDER	N/A
923.573	RECEIVER	FAST_SENDER
925.975	FAST_SENDER	N/A
926.738	RECEIVER	FAST_SENDER
926.799	SLOW_SENDER1	N/A
927.563	RECEIVER	SLOW_SENDER1
929.177	FAST_SENDER	N/A
929.910	RECEIVER	FAST_SENDER
932.353	FAST_SENDER	N/A
932.997	SLOW_SENDER1	N/A
933.142	RECEIVER	FAST_SENDER
935.160	RECEIVER	SLOW_SENDER1
935.545	FAST_SENDER	N/A
936.330	RECEIVER	FAST_SENDER
938.770	FAST_SENDER	N/A
939.576	RECEIVER	FAST_SENDER
940.607	SLOW_SENDER1	N/A
941.373	RECEIVER	SLOW_SENDER1
941.993	FAST_SENDER	N/A
942.718	RECEIVER	FAST_SENDER
945.152	FAST_SENDER	N/A
945.889	RECEIVER	FAST_SENDER
946.790	SLOW_SENDER1	N/A
947.555	RECEIVER	SLOW_SENDER1
948.316	FAST_SENDER	N/A
949.048	RECEIVER	FAST_SENDER
951.470	FAST_SENDER	N/A
952.205	RECEIVER	FAST_SENDER
954.606	FAST_SENDER	N/A
954.970	SLOW_SENDER1	N/A
955.356	RECEIVER	FAST_SENDER
960.944	RECEIVER	SLOW_SENDER1
961.489	FAST_SENDER	N/A
963.489	FAST_SENDER	N/A
965.489	FAST_SENDER	N/A
967.489	FAST_SENDER	N/A
968.363	SLOW_SENDER1	N/A
969.142	RECEIVER	SLOW_SENDER1
969.489	FAST_SENDER	N/A
971.489	FAST_SENDER	N/A
973.489	FAST_SENDER	N/A
975.489	FAST_SENDER	N/A
977.958	RECEIVER	FAST_SENDER
978.400	SLOW_SENDER1	N/A
980.392	FAST_SENDER	N/A
980.528	RECEIVER	SLOW_SENDER1
982.944	RECEIVER	FAST_SENDER
985.347	FAST_SENDER	N/A
986.098	RECEIVER	FAST_SENDER
987.976	SLOW_SENDER1	N/A
988.516	FAST_SENDER	N/A
988.737	RECEIVER	SLOW_SENDER1
990.715	RECEIVER	FAST_SENDER
993.127	FAST_SENDER	N/A
993.910	RECEIVER	FAST_SENDER
996.159	SLOW_SENDER1	N/A
996.324	FAST_SENDER	N/A
996.934	RECEIVER	SLOW_SENDER1
998.677	RECEIVER	FAST_SENDER
1001.089	FAST_SENDER	N/A
1001.826	RECEIVER	FAST_SENDER
1004.249	FAST_SENDER	N/A
1005.005	RECEIVER	FAST_SENDER
1007.438	FAST_SENDER	N/A
1008.222	RECEIVER	FAST_SENDER
1012.430	FAST_SENDER	N/A
1013.172	RECEIVER	FAST_SENDER
1015.609	FAST_SENDER	N/A
1016.384	RECEIVER	FAST_SENDER
1018.823	FAST_SENDER	N/A
1019.611	RECEIVER	FAST_SENDER
1022.054	FAST_SENDER	N/A
1022.821	RECEIVER	FAST_SENDER
1025.255	FAST_SENDER	N/A
1025.999	RECEIVER	FAST_SENDER
1028.424	FAST_SENDER	N/A
1029.189	RECEIVER	FAST_SENDER
1031.603	FAST_SENDER	N/A
1032.332	RECEIVER	FAST_SENDER
1034.782	FAST_SENDER	N/A
1035.554	RECEIVER	FAST_SENDER
1037.977	FAST_SENDER	N/A
1038.737	RECEIVER	FAST_SENDER
1041.182	FAST_SENDER	N/A
1041.915	RECEIVER	FAST_SENDER
1044.360	FAST_SENDER	N/A
1045.148	RECEIVER	FAST_SENDER
1047.567	FAST_SENDER	N/A
1048.348	RECEIVER	FAST_SENDER
1050.793	FAST_SENDER	N/A
1051.572	RECEIVER	FAST_SENDER
1053.986	FAST_SENDER	N/A
1054.778	RECEIVER	FAST_SENDER
1057.223	FAST_SENDER	N/A
1057.994	RECEIVER	FAST_SENDER
1060.423	FAST_SENDER	N/A
1061.215	RECEIVER	FAST_SENDER
1065.255	FAST_SENDER	N/A
1066.071	RECEIVER	FAST_SENDER
1068.474	FAST_SENDER	N/A
1069.286	RECEIVER	FAST_SENDER
1071.697	FAST_SENDER	N/A
1072.474	RECEIVER	FAST_SENDER
1074.912	FAST_SENDER	N/A
1075.690	RECEIVER	FAST_SENDER
1078.109	FAST_SENDER	N/A
1078.889	RECEIVER	FAST_SENDER
1081.326	FAST_SENDER	N/A
1082.082	RECEIVER	FAST_SENDER
1084.495	FAST_SENDER	N/A
1087.002	RECEIVER	FAST_SENDER
1089.429	FAST_SENDER	N/A
1090.168	RECEIVER	FAST_SENDER
1092.577	FAST_SENDER	N/A
1093.331	RECEIVER	FAST_SENDER
1095.760	FAST_SENDER	N/A
1096.578	RECEIVER	FAST_SENDER
1099.026	FAST_SENDER	N/A
1099.784	RECEIVER	FAST_SENDER
1102.189	FAST_SENDER	N/A
1102.925	RECEIVER	FAST_SENDER
1105.365	FAST_SENDER	N/A
1106.156	RECEIVER	FAST_SENDER
1108.571	FAST_SENDER	N/A
1109.330	RECEIVER	FAST_SENDER
1111.762	FAST_SENDER	N/A
1112.492	RECEIVER	FAST_SENDER
1114.931	FAST_SENDER	N/A
1115.711	RECEIVER	FAST_SENDER
1118.161	FAST_SENDER	N/A
1118.904	RECEIVER	FAST_SENDER
1121.333	FAST_SENDER	N/A
1122.112	RECEIVER	FAST_SENDER
1124.523	FAST_SENDER	N/A
1125.300	RECEIVER	FAST_SENDER
1127.705	FAST_SENDER	N/A
1128.444	RECEIVER	FAST_SENDER
1130.882	FAST_SENDER	N/A
1131.675	RECEIVER	FAST_SENDER
1134.094	FAST_SENDER	N/A
1134.852	RECEIVER	FAST_SENDER
1137.267	FAST_SENDER	N/A
1138.012	RECEIVER	FAST_SENDER
1140.416	FAST_SENDER	N/A
1142.873	RECEIVER	FAST_SENDER
1145.312	FAST_SENDER	N/A
1146.062	RECEIVER	FAST_SENDER
1153.283	FAST_SENDER	N/A
1155.746	RECEIVER	FAST_SENDER
1158.166	FAST_SENDER	N/A
1158.923	RECEIVER	FAST_SENDER
1161.348	FAST_SENDER	N/A
1162.110	RECEIVER	FAST_SENDER
1164.549	FAST_SENDER	N/A
1165.325	RECEIVER	FAST_SENDER
1167.766	FAST_SENDER	N/A
1168.530	RECEIVER	FAST_SENDER
1170.935	FAST_SENDER	N/A
1171.667	RECEIVER	FAST_SENDER
1174.088	FAST_SENDER	N/A
1174.848	RECEIVER	FAST_SENDER
1177.268	FAST_SENDER	N/A
1181.468	RECEIVER	FAST_SENDER
1183.905	FAST_SENDER	N/A
1184.648	RECEIVER	FAST_SENDER
1187.088	FAST_SENDER	N/A
1187.837	RECEIVER	FAST_SENDER
1190.277	FAST_SENDER	N/A
1191.043	RECEIVER	FAST_SENDER
1193.481	FAST_SENDER	N/A
1194.268	RECEIVER	FAST_SENDER
1196.682	FAST_SENDER	N/A
1197.429	RECEIVER	FAST_SENDER
1201.646	FAST_SENDER	N/A
1202.393	RECEIVER	FAST_SENDER
1204.831	FAST_SENDER	N/A
1205.572	RECEIVER	FAST_SENDER
1207.985	FAST_SENDER	N/A
1208.756	RECEIVER	FAST_SENDER
1211.180	FAST_SENDER	N/A
1218.222	FAST_SENDER	N/A
1226.265	FAST_SENDER	N/A
1234.000	FAST_SENDER	N/A
1241.216	FAST_SENDER	N/A
1248.837	FAST_SENDER	N/A
1256.001	FAST_SENDER	N/A
1263.142	FAST_SENDER	N/A
1270.838	FAST_SENDER	N/A
1277.823	FAST_SENDER	N/A
1285.430	FAST_SENDER	N/A
1293.116	FAST_SENDER	N/A
1300.208	FAST_SENDER	N/A
1307.813	FAST_SENDER	N/A
1315.325	FAST_SENDER	N/A
1321.490	SLOW_SENDER1	N/A
1322.756	FAST_SENDER	N/A
1330.864	FAST_SENDER	N/A
1332.926	SLOW_SENDER1	N/A
1338.391	FAST_SENDER	N/A
1340.391	FAST_SENDER	N/A
1342.391	FAST_SENDER	N/A
1344.391	FAST_SENDER	N/A
1345.019	SLOW_SENDER1	N/A
1346.391	FAST_SENDER	N/A
1348.391	FAST_SENDER	N/A
1350.391	FAST_SENDER	N/A
1352.391	FAST_SENDER	N/A
1354.391	FAST_SENDER	N/A
1356.391	FAST_SENDER	N/A
1357.994	SLOW_SENDER1	N/A
1358.391	FAST_SENDER	N/A
1362.423	FAST_SENDER	N/A
1364.423	FAST_SENDER	N/A
1366.423	FAST_SENDER	N/A
1368.423	FAST_SENDER	N/A
1370.423	FAST_SENDER	N/A
1370.795	SLOW_SENDER1	N/A
1372.423	FAST_SENDER	N/A
1374.423	FAST_SENDER	N/A
1376.423	FAST_SENDER	N/A
1384.164	FAST_SENDER	N/A
1391.959	FAST_SENDER	N/A
1399.898	FAST_SENDER	N/A
1407.507	FAST_SENDER	N/A
1414.998	FAST_SENDER	N/A
1422.741	FAST_SENDER	N/A
1430.521	FAST_SENDER	N/A
1438.435	FAST_SENDER	N/A
1446.128	FAST_SENDER	N/A
1453.550	FAST_SENDER	N/A
1461.108	FAST_SENDER	N/A
1468.371	FAST_SENDER	N/A
1476.120	FAST_SENDER	N/A
1483.396	FAST_SENDER	N/A
1491.278	FAST_SENDER	N/A
1498.753	FAST_SENDER	N/A
1506.795	FAST_SENDER	N/A
1513.761	FAST_SENDER	N/A
1520.899	FAST_SENDER	N/A
1528.081	FAST_SENDER	N/A
1535.408	FAST_SENDER	N/A
1536.171	RECEIVER	FAST_SENDER
1538.594	FAST_SENDER	N/A
1539.395	RECEIVER	FAST_SENDER
1541.832	FAST_SENDER	N/A
1542.583	RECEIVER	FAST_SENDER
1546.617	FAST_SENDER	N/A
1547.362	RECEIVER	FAST_SENDER
1549.775	FAST_SENDER	N/A
1550.509	RECEIVER	FAST_SENDER
1552.935	FAST_SENDER	N/A
1553.661	RECEIVER	FAST_SENDER
1556.065	FAST_SENDER	N/A
1556.802	RECEIVER	FAST_SENDER
1559.226	FAST_SENDER	N/A
1559.969	RECEIVER	FAST_SENDER
1562.417	FAST_SENDER	N/A
1563.187	RECEIVER	FAST_SENDER
1565.612	FAST_SENDER	N/A
1566.376	RECEIVER	FAST_SENDER
1568.796	FAST_SENDER	N/A
1569.569	RECEIVER	FAST_SENDER
1572.005	FAST_SENDER	N/A
1572.754	RECEIVER	FAST_SENDER
1575.204	FAST_SENDER	N/A
1575.985	RECEIVER	FAST_SENDER
1578.421	FAST_SENDER	N/A
1579.168	RECEIVER	FAST_SENDER
1581.586	FAST_SENDER	N/A
1582.389	RECEIVER	FAST_SENDER
1584.816	FAST_SENDER	N/A
1587.216	RECEIVER	FAST_SENDER
1589.636	FAST_SENDER	N/A
1590.420	RECEIVER	FAST_SENDER
1592.824	FAST_SENDER	N/A
1593.559	RECEIVER	FAST_SENDER
1595.967	FAST_SENDER	N/A
1596.748	RECEIVER	FAST_SENDER
1599.168	FAST_SENDER	N/A
1599.919	RECEIVER	FAST_SENDER
1602.350	FAST_SENDER	N/A
1603.122	RECEIVER	FAST_SENDER
1605.533	FAST_SENDER	N/A
1606.301	RECEIVER	FAST_SENDER
1608.747	FAST_SENDER	N/A
1609.526	RECEIVER	FAST_SENDER
1611.930	FAST_SENDER	N/A
1612.676	RECEIVER	FAST_SENDER
1615.078	FAST_SENDER	N/A
1615.833	RECEIVER	FAST_SENDER
1618.240	FAST_SENDER	N/A
1618.991	RECEIVER	FAST_SENDER
1621.422	FAST_SENDER	N/A
1622.205	RECEIVER	FAST_SENDER
1624.629	FAST_SENDER	N/A
1625.419	RECEIVER	FAST_SENDER
1627.860	FAST_SENDER	N/A
1628.628	RECEIVER	FAST_SENDER
1631.046	FAST_SENDER	N/A
1631.808	RECEIVER	FAST_SENDER
1634.254	FAST_SENDER	N/A
1634.991	RECEIVER	FAST_SENDER
1637.415	FAST_SENDER	N/A
1638.136	RECEIVER	FAST_SENDER
1640.537	FAST_SENDER	N/A
1641.322	RECEIVER	FAST_SENDER
1643.742	FAST_SENDER	N/A
1644.541	RECEIVER	FAST_SENDER
1646.966	FAST_SENDER	N/A
1647.776	RECEIVER	FAST_SENDER
1650.180	FAST_SENDER	N/A
1650.952	RECEIVER	FAST_SENDER
1653.375	FAST_SENDER	N/A
1655.706	RECEIVER	FAST_SENDER
1658.139	FAST_SENDER	N/A
1658.896	RECEIVER	FAST_SENDER
1661.330	FAST_SENDER	N/A
1662.083	RECEIVER	FAST_SENDER
1664.497	FAST_SENDER	N/A
1665.264	RECEIVER	FAST_SENDER
1667.667	FAST_SENDER	N/A
1668.441	RECEIVER	FAST_SENDER
1670.857	FAST_SENDER	N/A
1671.646	RECEIVER	FAST_SENDER
1674.074	FAST_SENDER	N/A
1674.825	RECEIVER	FAST_SENDER
1677.259	FAST_SENDER	N/A
1678.001	RECEIVER	FAST_SENDER
1680.438	FAST_SENDER	N/A
1681.203	RECEIVER	FAST_SENDER
1683.608	FAST_SENDER	N/A
1684.385	RECEIVER	FAST_SENDER
1686.791	FAST_SENDER	N/A
1687.554	RECEIVER	FAST_SENDER
1689.967	FAST_SENDER	N/A
1690.738	RECEIVER	FAST_SENDER
1694.751	FAST_SENDER	N/A
1695.491	RECEIVER	FAST_SENDER
1696.120	SLOW_SENDER1	N/A
1696.881	RECEIVER	SLOW_SENDER1
1697.927	FAST_SENDER	N/A
1698.657	RECEIVER	FAST_SENDER
1699.281	SLOW_SENDER1	N/A
1700.001	RECEIVER	SLOW_SENDER1
1701.098	FAST_SENDER	N/A
1702.415	SLOW_SENDER1	N/A
1703.161	RECEIVER	SLOW_SENDER1
1706.815	RECEIVER	FAST_SENDER
1707.606	SLOW_SENDER1	N/A
1708.409	RECEIVER	SLOW_SENDER1
1709.264	FAST_SENDER	N/A
1710.009	RECEIVER	FAST_SENDER
1710.812	SLOW_SENDER1	N/A
1711.596	RECEIVER	SLOW_SENDER1
1712.458	FAST_SENDER	N/A
1713.240	RECEIVER	FAST_SENDER
1715.687	FAST_SENDER	N/A
1716.413	RECEIVER	FAST_SENDER
1717.028	SLOW_SENDER1	N/A
1717.795	RECEIVER	SLOW_SENDER1
1718.836	FAST_SENDER	N/A
1719.585	RECEIVER	FAST_SENDER
1722.014	FAST_SENDER	N/A
1722.800	RECEIVER	FAST_SENDER
1723.219	SLOW_SENDER1	N/A
1724.009	RECEIVER	SLOW_SENDER1
1725.248	FAST_SENDER	N/A
1725.996	RECEIVER	FAST_SENDER
1728.416	FAST_SENDER	N/A
1729.151	RECEIVER	FAST_SENDER
1729.429	SLOW_SENDER1	N/A
1730.211	RECEIVER	SLOW_SENDER1
1731.575	FAST_SENDER	N/A
1732.333	RECEIVER	FAST_SENDER
1734.776	FAST_SENDER	N/A
1735.546	RECEIVER	FAST_SENDER
1735.645	SLOW_SENDER1	N/A
1736.380	RECEIVER	SLOW_SENDER1
1737.992	FAST_SENDER	N/A
1738.727	RECEIVER	FAST_SENDER
1741.165	FAST_SENDER	N/A
1741.816	SLOW_SENDER1	N/A
1741.928	RECEIVER	FAST_SENDER
1744.376	FAST_SENDER	N/A
1744.403	RECEIVER	SLOW_SENDER1
1745.194	RECEIVER	FAST_SENDER
1747.640	FAST_SENDER	N/A
1749.855	RECEIVER	FAST_SENDER
1751.842	SLOW_SENDER1	N/A
1752.290	FAST_SENDER	N/A
1752.614	RECEIVER	SLOW_SENDER1
1755.401	RECEIVER	FAST_SENDER
1757.840	FAST_SENDER	N/A
1758.594	RECEIVER	FAST_SENDER
1761.000	FAST_SENDER	N/A
1761.789	RECEIVER	FAST_SENDER
1762.036	SLOW_SENDER1	N/A
1762.792	RECEIVER	SLOW_SENDER1
1764.206	FAST_SENDER	N/A
1764.963	RECEIVER	FAST_SENDER
1767.380	FAST_SENDER	N/A
1768.136	RECEIVER	FAST_SENDER
1770.201	SLOW_SENDER1	N/A
1772.230	FAST_SENDER	N/A
1772.585	RECEIVER	SLOW_SENDER1
1774.340	RECEIVER	FAST_SENDER
1778.431	FAST_SENDER	N/A
1780.431	FAST_SENDER	N/A
1782.431	FAST_SENDER	N/A
1783.711	SLOW_SENDER1	N/A
1784.431	FAST_SENDER	N/A
1784.497	RECEIVER	SLOW_SENDER1
1786.431	FAST_SENDER	N/A
1788.431	FAST_SENDER	N/A
1790.431	FAST_SENDER	N/A
1791.903	SLOW_SENDER1	N/A
1792.431	FAST_SENDER	N/A
1792.693	RECEIVER	SLOW_SENDER1
1796.464	RECEIVER	FAST_SENDER
1798.871	FAST_SENDER	N/A
1799.638	RECEIVER	FAST_SENDER
1802.066	FAST_SENDER	N/A
1802.809	RECEIVER	FAST_SENDER
1806.920	FAST_SENDER	N/A
1809.421	RECEIVER	FAST_SENDER
1811.845	FAST_SENDER	N/A
1812.610	RECEIVER	FAST_SENDER
1815.049	FAST_SENDER	N/A
1815.818	RECEIVER	FAST_SENDER
1818.253	FAST_SENDER	N/A
1818.977	RECEIVER	FAST_SENDER
1822.892	FAST_SENDER	N/A
1825.212	RECEIVER	FAST_SENDER
1827.645	FAST_SENDER	N/A
1828.409	RECEIVER	FAST_SENDER
1830.846	FAST_SENDER	N/A
1833.078	RECEIVER	FAST_SENDER
1835.502	FAST_SENDER	N/A
1836.301	RECEIVER	FAST_SENDER
1838.740	FAST_SENDER	N/A
1839.463	RECEIVER	FAST_SENDER
1841.912	FAST_SENDER	N/A
1842.696	RECEIVER	FAST_SENDER
1845.106	FAST_SENDER	N/A
1850.102	FAST_SENDER	N/A
1857.666	FAST_SENDER	N/A
1865.028	FAST_SENDER	N/A
1872.851	FAST_SENDER	N/A
1880.597	FAST_SENDER	N/A
1888.550	FAST_SENDER	N/A
1896.053	FAST_SENDER	N/A
1903.535	FAST_SENDER	N/A
1911.106	FAST_SENDER	N/A
1918.816	FAST_SENDER	N/A
1925.982	FAST_SENDER	N/A
1933.544	FAST_SENDER	N/A
1940.612	FAST_SENDER	N/A
1948.189	FAST_SENDER	N/A
1955.709	FAST_SENDER	N/A
1962.942	FAST_SENDER	N/A
1970.329	FAST_SENDER	N/A
1977.819	FAST_SENDER	N/A
1985.790	FAST_SENDER	N/A
1993.267	FAST_SENDER	N/A
2000.921	FAST_SENDER	N/A
2008.334	FAST_SENDER	N/A
2016.461	FAST_SENDER	N/A
2024.178	FAST_SENDER	N/A
2031.981	FAST_SENDER	N/A
2039.707	FAST_SENDER	N/A
2047.037	FAST_SENDER	N/A
2054.426	FAST_SENDER	N/A
2061.758	FAST_SENDER	N/A
2069.554	FAST_SENDER	N/A
2077.236	FAST_SENDER	N/A
2084.505	FAST_SENDER	N/A
2092.000	FAST_SENDER	N/A
2099.878	FAST_SENDER	N/A
2107.064	FAST_SENDER	N/A
2114.945	FAST_SENDER	N/A
2119.030	SLOW_SENDER1	N/A
2122.740	FAST_SENDER	N/A
2127.584	SLOW_SENDER1	N/A
2132.190	FAST_SENDER	N/A
2134.190	FAST_SENDER	N/A
2136.190	FAST_SENDER	N/A
2138.190	FAST_SENDER	N/A
2138.273	SLOW_SENDER1	N/A
2140.190	FAST_SENDER	N/A
2143.013	FAST_SENDER	N/A
2145.013	FAST_SENDER	N/A
2147.013	FAST_SENDER	N/A
2149.013	FAST_SENDER	N/A
2151.013	FAST_SENDER	N/A
2151.338	SLOW_SENDER1	N/A
2153.013	FAST_SENDER	N/A
2156.099	FAST_SENDER	N/A
2158.099	FAST_SENDER	N/A
2160.099	FAST_SENDER	N/A
2162.099	FAST_SENDER	N/A
2164.099	FAST_SENDER	N/A
2164.481	SLOW_SENDER1	N/A
2166.099	FAST_SENDER	N/A
2168.099	FAST_SENDER	N/A
2170.099	FAST_SENDER	N/A
2172.580	RECEIVER	FAST_SENDER
2175.007	FAST_SENDER	N/A
2175.779	RECEIVER	FAST_SENDER
2178.184	FAST_SENDER	N/A
2178.914	RECEIVER	FAST_SENDER
2181.358	FAST_SENDER	N/A
2182.133	RECEIVER	FAST_SENDER
2184.533	FAST_SENDER	N/A
2185.325	RECEIVER	FAST_SENDER
2187.749	FAST_SENDER	N/A
2188.470	RECEIVER	FAST_SENDER
2190.910	FAST_SENDER	N/A
2191.714	RECEIVER	FAST_SENDER
2194.127	FAST_SENDER	N/A
2194.912	RECEIVER	FAST_SENDER
2197.312	FAST_SENDER	N/A
2198.082	RECEIVER	FAST_SENDER
2200.499	FAST_SENDER	N/A
2201.231	RECEIVER	FAST_SENDER
2203.673	FAST_SENDER	N/A
2204.451	RECEIVER	FAST_SENDER
2206.857	FAST_SENDER	N/A
2207.622	RECEIVER	FAST_SENDER
2210.055	FAST_SENDER	N/A
2210.798	RECEIVER	FAST_SENDER
2213.227	FAST_SENDER	N/A
2213.997	RECEIVER	FAST_SENDER
2216.411	FAST_SENDER	N/A
2217.181	RECEIVER	FAST_SENDER
2219.583	FAST_SENDER	N/A
2221.679	RECEIVER	FAST_SENDER
2224.110	FAST_SENDER	N/A
2224.923	RECEIVER	FAST_SENDER
2227.358	FAST_SENDER	N/A
2228.109	RECEIVER	FAST_SENDER
2230.548	FAST_SENDER	N/A
2231.298	RECEIVER	FAST_SENDER
2233.722	FAST_SENDER	N/A
2234.529	RECEIVER	FAST_SENDER
2236.968	FAST_SENDER	N/A
2237.737	RECEIVER	FAST_SENDER
2240.170	FAST_SENDER	N/A
2240.890	RECEIVER	FAST_SENDER
2243.291	FAST_SENDER	N/A
2244.017	RECEIVER	FAST_SENDER
2246.436	FAST_SENDER	N/A
2247.225	RECEIVER	FAST_SENDER
2249.661	FAST_SENDER	N/A
2250.463	RECEIVER	FAST_SENDER
2252.882	FAST_SENDER	N/A
2253.650	RECEIVER	FAST_SENDER
2256.062	FAST_SENDER	N/A
2256.800	RECEIVER	FAST_SENDER
2259.228	FAST_SENDER	N/A
2259.974	RECEIVER	FAST_SENDER
2262.386	FAST_SENDER	N/A
2263.173	RECEIVER	FAST_SENDER
2265.582	FAST_SENDER	N/A
2266.352	RECEIVER	FAST_SENDER
2270.294	FAST_SENDER	N/A
2271.045	RECEIVER	FAST_SENDER
2273.449	FAST_SENDER	N/A
2274.210	RECEIVER	FAST_SENDER
2276.657	FAST_SENDER	N/A
2277.446	RECEIVER	FAST_SENDER
2279.852	FAST_SENDER	N/A
2280.626	RECEIVER	FAST_SENDER
2283.051	FAST_SENDER	N/A
2283.807	RECEIVER	FAST_SENDER
2286.254	FAST_SENDER	N/A
2287.024	RECEIVER	FAST_SENDER
2289.448	FAST_SENDER	N/A
2290.253	RECEIVER	FAST_SENDER
2292.681	FAST_SENDER	N/A
2293.429	RECEIVER	FAST_SENDER
2295.863	FAST_SENDER	N/A
2296.628	RECEIVER	FAST_SENDER
2299.067	FAST_SENDER	N/A
2299.852	RECEIVER	FAST_SENDER
2302.263	FAST_SENDER	N/A
2303.052	RECEIVER	FAST_SENDER
2305.494	FAST_SENDER	N/A
2306.294	RECEIVER	FAST_SENDER
2308.722	FAST_SENDER	N/A
2309.528	RECEIVER	FAST_SENDER
2311.965	FAST_SENDER	N/A
2312.724	RECEIVER	FAST_SENDER
2315.148	FAST_SENDER	N/A
2315.896	RECEIVER	FAST_SENDER
2318.297	FAST_SENDER	N/A
2319.051	RECEIVER	FAST_SENDER
2323.098	FAST_SENDER	N/A
2323.859	RECEIVER	FAST_SENDER
2326.260	FAST_SENDER	N/A
2327.051	RECEIVER	FAST_SENDER
2329.494	FAST_SENDER	N/A
2330.234	RECEIVER	FAST_SENDER
2332.674	FAST_SENDER	N/A
2333.461	RECEIVER	FAST_SENDER
2335.881	FAST_SENDER	N/A
2336.637	RECEIVER	FAST_SENDER
2340.862	FAST_SENDER	N/A
2341.666	RECEIVER	FAST_SENDER
2344.094	FAST_SENDER	N/A
2344.828	RECEIVER	FAST_SENDER
2347.244	FAST_SENDER	N/A
2348.026	RECEIVER	FAST_SENDER
2350.449	FAST_SENDER	N/A
2351.216	RECEIVER	FAST_SENDER
2353.653	FAST_SENDER	N/A
2354.421	RECEIVER	FAST_SENDER
2356.856	FAST_SENDER	N/A
2357.610	RECEIVER	FAST_SENDER
2360.041	FAST_SENDER	N/A
2362.366	RECEIVER	FAST_SENDER
2364.774	FAST_SENDER	N/A
2365.542	RECEIVER	FAST_SENDER
2367.973	FAST_SENDER	N/A
2368.740	RECEIVER	FAST_SENDER
2371.151	FAST_SENDER	N/A
2371.902	RECEIVER	FAST_SENDER
2374.347	FAST_SENDER	N/A
2375.144	RECEIVER	FAST_SENDER
2377.551	FAST_SENDER	N/A
2378.302	RECEIVER	FAST_SENDER
2380.721	FAST_SENDER	N/A
2381.474	RECEIVER	FAST_SENDER
2383.879	FAST_SENDER	N/A
2384.601	RECEIVER	FAST_SENDER
2387.002	FAST_SENDER	N/A
2387.752	RECEIVER	FAST_SENDER
2390.157	FAST_SENDER	N/A
2390.936	RECEIVER	FAST_SENDER
2393.350	FAST_SENDER	N/A
2394.093	RECEIVER	FAST_SENDER
2396.542	FAST_SENDER	N/A
2397.317	RECEIVER	FAST_SENDER
2399.745	FAST_SENDER	N/A
2400.531	RECEIVER	FAST_SENDER
2404.334	FAST_SENDER	N/A
2405.060	RECEIVER	FAST_SENDER
2407.484	FAST_SENDER	N/A
2408.264	RECEIVER	FAST_SENDER
2410.684	FAST_SENDER	N/A
2414.631	RECEIVER	FAST_SENDER
2417.049	FAST_SENDER	N/A
2417.789	RECEIVER	FAST_SENDER
2420.231	FAST_SENDER	N/A
2420.987	RECEIVER	FAST_SENDER
2423.424	FAST_SENDER	N/A
2424.202	RECEIVER	FAST_SENDER
2426.629	FAST_SENDER	N/A
2427.407	RECEIVER	FAST_SENDER
2431.520	FAST_SENDER	N/A
2432.277	RECEIVER	FAST_SENDER
2434.690	FAST_SENDER	N/A
2435.461	RECEIVER	FAST_SENDER
2437.885	FAST_SENDER	N/A
2438.666	RECEIVER	FAST_SENDER
2441.103	FAST_SENDER	N/A
2441.892	RECEIVER	FAST_SENDER
2444.341	FAST_SENDER	N/A
2445.106	RECEIVER	FAST_SENDER
2447.538	FAST_SENDER	N/A
2448.282	RECEIVER	FAST_SENDER
2450.703	FAST_SENDER	N/A
2451.464	RECEIVER	FAST_SENDER
2453.905	FAST_SENDER	N/A
2454.678	RECEIVER	FAST_SENDER
2457.083	FAST_SENDER	N/A
2457.830	RECEIVER	FAST_SENDER
2460.257	FAST_SENDER	N/A
2461.038	RECEIVER	FAST_SENDER
2463.481	FAST_SENDER	N/A
2464.209	RECEIVER	FAST_SENDER
2466.624	FAST_SENDER	N/A
2467.419	RECEIVER	FAST_SENDER
2469.839	FAST_SENDER	N/A
2470.569	RECEIVER	FAST_SENDER
2472.983	FAST_SENDER	N/A
2473.691	RECEIVER	FAST_SENDER
2476.133	FAST_SENDER	N/A
2476.908	RECEIVER	FAST_SENDER
2479.325	FAST_SENDER	N/A
2480.072	RECEIVER	FAST_SENDER
2482.501	FAST_SENDER	N/A
2483.272	RECEIVER	FAST_SENDER
2485.718	FAST_SENDER	N/A
2486.513	RECEIVER	FAST_SENDER
2488.914	FAST_SENDER	N/A
2489.687	RECEIVER	FAST_SENDER
2489.740	SLOW_SENDER1	N/A
2490.481	RECEIVER	SLOW_SENDER1
2492.124	FAST_SENDER	N/A
2492.884	RECEIVER	FAST_SENDER
2492.923	SLOW_SENDER1	N/A
2493.658	RECEIVER	SLOW_SENDER1
2495.291	FAST_SENDER	N/A
2496.053	RECEIVER	FAST_SENDER
2496.086	SLOW_SENDER1	N/A
2496.802	RECEIVER	SLOW_SENDER1
2498.486	FAST_SENDER	N/A
2499.223	RECEIVER	FAST_SENDER
2499.228	SLOW_SENDER1	N/A
2500.000	RECEIVER	SLOW_SENDER1
2501.662	FAST_SENDER	N/A
2502.398	RECEIVER	FAST_SENDER
2502.433	SLOW_SENDER1	N/A
2503.192	RECEIVER	SLOW_SENDER1
2504.803	FAST_SENDER	N/A
2505.578	RECEIVER	FAST_SENDER
2505.639	SLOW_SENDER1	N/A
2506.398	RECEIVER	SLOW_SENDER1
2508.026	FAST_SENDER	N/A
2508.795	RECEIVER	FAST_SENDER
2511.203	FAST_SENDER	N/A
2511.809	SLOW_SENDER1	N/A
2511.975	RECEIVER	FAST_SENDER
2514.043	RECEIVER	SLOW_SENDER1
2514.422	FAST_SENDER	N/A
2515.184	RECEIVER	FAST_SENDER
2517.595	FAST_SENDER	N/A
2518.350	RECEIVER	FAST_SENDER
2519.488	SLOW_SENDER1	N/A
2520.275	RECEIVER	SLOW_SENDER1
2520.750	FAST_SENDER	N/A
2521.503	RECEIVER	FAST_SENDER
2523.924	FAST_SENDER	N/A
2524.689	RECEIVER	FAST_SENDER
2525.724	SLOW_SENDER1	N/A
2526.478	RECEIVER	SLOW_SENDER1
2527.099	FAST_SENDER	N/A
2527.843	RECEIVER	FAST_SENDER
2530.278	FAST_SENDER	N/A
2531.044	RECEIVER	FAST_SENDER
2533.487	FAST_SENDER	N/A
2534.252	RECEIVER	FAST_SENDER
2535.967	SLOW_SENDER1	N/A
2536.667	FAST_SENDER	N/A
2536.731	RECEIVER	SLOW_SENDER1
2537.399	RECEIVER	FAST_SENDER
2539.807	FAST_SENDER	N/A
2540.547	RECEIVER	FAST_SENDER
2542.970	FAST_SENDER	N/A
2543.736	RECEIVER	FAST_SENDER
2544.177	SLOW_SENDER1	N/A
2544.912	RECEIVER	SLOW_SENDER1
2546.186	FAST_SENDER	N/A
2548.244	RECEIVER	FAST_SENDER
2550.675	FAST_SENDER	N/A
2551.470	RECEIVER	FAST_SENDER
2552.338	SLOW_SENDER1	N/A
2553.137	RECEIVER	SLOW_SENDER1
2553.889	FAST_SENDER	N/A
2554.685	RECEIVER	FAST_SENDER
2557.123	FAST_SENDER	N/A
2557.862	RECEIVER	FAST_SENDER
2560.288	FAST_SENDER	N/A
2560.567	SLOW_SENDER1	N/A
2561.052	RECEIVER	FAST_SENDER
2563.060	RECEIVER	SLOW_SENDER1
2563.499	FAST_SENDER	N/A
2564.238	RECEIVER	FAST_SENDER
2568.471	FAST_SENDER	N/A
2569.248	RECEIVER	FAST_SENDER
2570.481	SLOW_SENDER1	N/A
2571.236	RECEIVER	SLOW_SENDER1
2571.683	FAST_SENDER	N/A
2572.462	RECEIVER	FAST_SENDER
2574.892	FAST_SENDER	N/A
2575.630	RECEIVER	FAST_SENDER
2578.077	FAST_SENDER	N/A
2578.684	SLOW_SENDER1	N/A
2578.808	RECEIVER	FAST_SENDER
2582.295	RECEIVER	SLOW_SENDER1
2586.531	FAST_SENDER	N/A
2588.531	FAST_SENDER	N/A
2589.709	SLOW_SENDER1	N/A
2590.531	FAST_SENDER	N/A
2592.531	FAST_SENDER	N/A
2594.531	FAST_SENDER	N/A
2596.531	FAST_SENDER	N/A
2598.531	FAST_SENDER	N/A
2600.531	FAST_SENDER	N/A
2608.255	FAST_SENDER	N/A
2615.706	FAST_SENDER	N/A
2623.776	FAST_SENDER	N/A
2631.643	FAST_SENDER	N/A
2639.086	FAST_SENDER	N/A
2647.071	FAST_SENDER	N/A
2654.846	FAST_SENDER	N/A
2662.303	FAST_SENDER	N/A
2669.550	FAST_SENDER	N/A
2677.246	FAST_SENDER	N/A
2684.333	FAST_SENDER	N/A
2691.785	FAST_SENDER	N/A
2699.375	FAST_SENDER	N/A
2706.843	FAST_SENDER	N/A
2714.647	FAST_SENDER	N/A
2721.862	FAST_SENDER	N/A
2729.538	FAST_SENDER	N/A
2737.142	FAST_SENDER	N/A
2744.757	FAST_SENDER	N/A
2751.930	FAST_SENDER	N/A
2759.542	FAST_SENDER	N/A
2767.139	FAST_SENDER	N/A
2774.641	FAST_SENDER	N/A
2782.278	FAST_SENDER	N/A
2790.089	FAST_SENDER	N/A
2797.936	FAST_SENDER	N/A
2805.685	FAST_SENDER	N/A
2813.053	FAST_SENDER	N/A
2820.663	FAST_SENDER	N/A
2828.136	FAST_SENDER	N/A
2836.178	FAST_SENDER	N/A
2843.875	FAST_SENDER	N/A
2850.990	FAST_SENDER	N/A
2858.440	FAST_SENDER	N/A
2865.992	FAST_SENDER	N/A
2873.896	FAST_SENDER	N/A
2881.648	FAST_SENDER	N/A
2888.937	FAST_SENDER	N/A
2896.997	FAST_SENDER	N/A
2904.488	FAST_SENDER	N/A
2906.744	RECEIVER	FAST_SENDER
2909.154	FAST_SENDER	N/A
2909.906	RECEIVER	FAST_SENDER
2912.309	FAST_SENDER	N/A
2913.112	RECEIVER	FAST_SENDER
2915.514	FAST_SENDER	N/A
2916.100	SLOW_SENDER1	N/A
2916.235	RECEIVER	FAST_SENDER
2918.407	RECEIVER	SLOW_SENDER1
2918.666	FAST_SENDER	N/A
2919.424	RECEIVER	FAST_SENDER
2920.831	SLOW_SENDER1	N/A
2921.573	RECEIVER	SLOW_SENDER1
2921.842	FAST_SENDER	N/A
2922.592	RECEIVER	FAST_SENDER
2924.007	SLOW_SENDER1	N/A
2924.788	RECEIVER	SLOW_SENDER1
2925.028	FAST_SENDER	N/A
2927.231	SLOW_SENDER1	N/A
2927.340	RECEIVER	FAST_SENDER
2929.749	RECEIVER	SLOW_SENDER1
2929.751	FAST_SENDER	N/A
2930.525	RECEIVER	FAST_SENDER
2932.960	FAST_SENDER	N/A
2933.687	RECEIVER	FAST_SENDER
2935.175	SLOW_SENDER1	N/A
2935.958	RECEIVER	SLOW_SENDER1
2936.130	FAST_SENDER	N/A
2936.843	RECEIVER	FAST_SENDER
2939.277	FAST_SENDER	N/A
2940.015	RECEIVER	FAST_SENDER
2941.388	SLOW_SENDER1	N/A
2942.179	RECEIVER	SLOW_SENDER1
2942.441	FAST_SENDER	N/A
2943.198	RECEIVER	FAST_SENDER
2945.624	FAST_SENDER	N/A
2946.376	RECEIVER	FAST_SENDER
2947.615	SLOW_SENDER1	N/A
2948.389	RECEIVER	SLOW_SENDER1
2948.790	FAST_SENDER	N/A
2949.569	RECEIVER	FAST_SENDER
2951.975	FAST_SENDER	N/A
2952.744	RECEIVER	FAST_SENDER
2953.815	SLOW_SENDER1	N/A
2954.581	RECEIVER	SLOW_SENDER1
2955.180	FAST_SENDER	N/A
2955.984	RECEIVER	FAST_SENDER
2958.385	FAST_SENDER	N/A
2959.140	RECEIVER	FAST_SENDER
2959.986	SLOW_SENDER1	N/A
2960.719	RECEIVER	SLOW_SENDER1
2961.551	FAST_SENDER	N/A
2962.348	RECEIVER	FAST_SENDER
2964.749	FAST_SENDER	N/A
2965.528	RECEIVER	FAST_SENDER
2967.961	FAST_SENDER	N/A
2968.148	SLOW_SENDER1	N/A
2968.707	RECEIVER	FAST_SENDER
2970.341	RECEIVER	SLOW_SENDER1
2971.113	FAST_SENDER	N/A
2971.897	RECEIVER	FAST_SENDER
2974.318	FAST_SENDER	N/A
2975.063	RECEIVER	FAST_SENDER
2977.475	FAST_SENDER	N/A
2977.754	SLOW_SENDER1	N/A
2978.216	RECEIVER	FAST_SENDER
2980.222	RECEIVER	SLOW_SENDER1
2980.658	FAST_SENDER	N/A
2981.463	RECEIVER	FAST_SENDER
2983.885	FAST_SENDER	N/A
2984.653	RECEIVER	FAST_SENDER
2987.076	FAST_SENDER	N/A
2987.658	SLOW_SENDER1	N/A
2987.838	RECEIVER	FAST_SENDER
2989.918	RECEIVER	SLOW_SENDER1
2990.279	FAST_SENDER	N/A
2991.063	RECEIVER	FAST_SENDER
2993.466	FAST_SENDER	N/A
2994.217	RECEIVER	FAST_SENDER
2996.624	FAST_SENDER	N/A
2997.343	SLOW_SENDER1	N/A
2997.403	RECEIVER	FAST_SENDER
2998.091	RECEIVER	SLOW_SENDER1
2999.805	FAST_SENDER	N/A
3000.581	RECEIVER	FAST_SENDER
3002.984	FAST_SENDER	N/A
3003.737	RECEIVER	FAST_SENDER
3005.524	SLOW_SENDER1	N/A
3006.180	FAST_SENDER	N/A
3006.306	RECEIVER	SLOW_SENDER1
3008.311	RECEIVER	FAST_SENDER
3010.757	FAST_SENDER	N/A
3011.495	RECEIVER	FAST_SENDER
3013.713	SLOW_SENDER1	N/A
3013.922	FAST_SENDER	N/A
3014.480	RECEIVER	SLOW_SENDER1
3016.182	RECEIVER	FAST_SENDER
3018.616	FAST_SENDER	N/A
3019.409	RECEIVER	FAST_SENDER
3021.839	FAST_SENDER	N/A
3021.910	SLOW_SENDER1	N/A
3022.607	RECEIVER	FAST_SENDER
3025.006	RECEIVER	SLOW_SENDER1
3025.037	FAST_SENDER	N/A
3025.796	RECEIVER	FAST_SENDER
3028.215	FAST_SENDER	N/A
3028.980	RECEIVER	FAST_SENDER
3031.383	FAST_SENDER	N/A
3032.129	RECEIVER	FAST_SENDER
3034.555	FAST_SENDER	N/A
3035.331	RECEIVER	FAST_SENDER
3037.745	FAST_SENDER	N/A
3038.550	RECEIVER	FAST_SENDER
3040.951	FAST_SENDER	N/A
3041.688	RECEIVER	FAST_SENDER
3044.113	FAST_SENDER	N/A
3044.871	RECEIVER	FAST_SENDER
3047.292	FAST_SENDER	N/A
3048.063	RECEIVER	FAST_SENDER
3050.464	FAST_SENDER	N/A
3051.186	RECEIVER	FAST_SENDER
3053.617	FAST_SENDER	N/A
3054.395	RECEIVER	FAST_SENDER
3056.800	FAST_SENDER	N/A
3057.584	RECEIVER	FAST_SENDER
3060.015	FAST_SENDER	N/A
3060.741	RECEIVER	FAST_SENDER
3063.146	FAST_SENDER	N/A
3063.910	RECEIVER	FAST_SENDER
3066.340	FAST_SENDER	N/A
3067.111	RECEIVER	FAST_SENDER
3069.550	FAST_SENDER	N/A
3070.337	RECEIVER	FAST_SENDER
3072.763	FAST_SENDER	N/A
3073.529	RECEIVER	FAST_SENDER
3075.966	FAST_SENDER	N/A
3076.759	RECEIVER	FAST_SENDER
3079.194	FAST_SENDER	N/A
3079.966	RECEIVER	FAST_SENDER
3082.407	FAST_SENDER	N/A
3083.155	RECEIVER	FAST_SENDER
3085.597	FAST_SENDER	N/A
3086.327	RECEIVER	FAST_SENDER
3088.742	FAST_SENDER	N/A
3089.513	RECEIVER	FAST_SENDER
3091.927	FAST_SENDER	N/A
3092.702	RECEIVER	FAST_SENDER
3095.135	FAST_SENDER	N/A
3095.880	RECEIVER	FAST_SENDER
3098.294	FAST_SENDER	N/A
3099.097	RECEIVER	FAST_SENDER
3101.510	FAST_SENDER	N/A
3102.242	RECEIVER	FAST_SENDER
3104.665	FAST_SENDER	N/A
3105.383	RECEIVER	FAST_SENDER
3107.822	FAST_SENDER	N/A
3108.618	RECEIVER	FAST_SENDER
3112.608	FAST_SENDER	N/A
3113.349	RECEIVER	FAST_SENDER
3115.790	FAST_SENDER	N/A
3116.555	RECEIVER	FAST_SENDER
3119.005	FAST_SENDER	N/A
3119.756	RECEIVER	FAST_SENDER
3122.198	FAST_SENDER	N/A
3122.974	RECEIVER	FAST_SENDER
3125.415	FAST_SENDER	N/A
3126.128	RECEIVER	FAST_SENDER
3128.530	FAST_SENDER	N/A
3129.295	RECEIVER	FAST_SENDER
3131.729	FAST_SENDER	N/A
3132.445	RECEIVER	FAST_SENDER
3134.850	FAST_SENDER	N/A
3135.631	RECEIVER	FAST_SENDER
3138.072	FAST_SENDER	N/A
3138.836	RECEIVER	FAST_SENDER
3141.251	FAST_SENDER	N/A
3142.011	RECEIVER	FAST_SENDER
3144.440	FAST_SENDER	N/A
3145.237	RECEIVER	FAST_SENDER
3147.653	FAST_SENDER	N/A
3148.464	RECEIVER	FAST_SENDER
3150.894	FAST_SENDER	N/A
3151.680	RECEIVER	FAST_SENDER
3154.125	FAST_SENDER	N/A
3154.835	RECEIVER	FAST_SENDER
3157.244	FAST_SENDER	N/A
3157.997	RECEIVER	FAST_SENDER
3160.410	FAST_SENDER	N/A
3162.817	RECEIVER	FAST_SENDER
3165.229	FAST_SENDER	N/A
3165.983	RECEIVER	FAST_SENDER
3168.403	FAST_SENDER	N/A
3169.115	RECEIVER	FAST_SENDER
3171.541	FAST_SENDER	N/A
3172.318	RECEIVER	FAST_SENDER
3174.721	FAST_SENDER	N/A
3175.474	RECEIVER	FAST_SENDER
3177.902	FAST_SENDER	N/A
3178.645	RECEIVER	FAST_SENDER
3181.092	FAST_SENDER	N/A
3181.891	RECEIVER	FAST_SENDER
3184.334	FAST_SENDER	N/A
3185.104	RECEIVER	FAST_SENDER
3187.527	FAST_SENDER	N/A
3188.315	RECEIVER	FAST_SENDER
3190.743	FAST_SENDER	N/A
3193.306	RECEIVER	FAST_SENDER
3195.714	FAST_SENDER	N/A
3196.452	RECEIVER	FAST_SENDER
3198.868	FAST_SENDER	N/A
3199.661	RECEIVER	FAST_SENDER
3202.070	FAST_SENDER	N/A
3202.854	RECEIVER	FAST_SENDER
3205.290	FAST_SENDER	N/A
3206.063	RECEIVER	FAST_SENDER
3208.508	FAST_SENDER	N/A
3209.269	RECEIVER	FAST_SENDER
3211.715	FAST_SENDER	N/A
3214.027	RECEIVER	FAST_SENDER
3216.449	FAST_SENDER	N/A
3217.225	RECEIVER	FAST_SENDER
3219.654	FAST_SENDER	N/A
3220.413	RECEIVER	FAST_SENDER
3222.843	FAST_SENDER	N/A
3223.573	RECEIVER	FAST_SENDER
3225.996	FAST_SENDER	N/A
3226.758	RECEIVER	FAST_SENDER
3229.195	FAST_SENDER	N/A
3229.966	RECEIVER	FAST_SENDER
3232.377	FAST_SENDER	N/A
3236.361	RECEIVER	FAST_SENDER
3238.805	FAST_SENDER	N/A
3239.603	RECEIVER	FAST_SENDER
3243.680	FAST_SENDER	N/A
3244.399	RECEIVER	FAST_SENDER
3246.821	FAST_SENDER	N/A
3247.570	RECEIVER	FAST_SENDER
3249.996	FAST_SENDER	N/A
3250.744	RECEIVER	FAST_SENDER
3253.164	FAST_SENDER	N/A
3253.965	RECEIVER	FAST_SENDER
3256.401	FAST_SENDER	N/A
3257.140	RECEIVER	FAST_SENDER
3259.583	FAST_SENDER	N/A
3260.381	RECEIVER	FAST_SENDER
3262.788	FAST_SENDER	N/A
3263.581	RECEIVER	FAST_SENDER
3265.987	FAST_SENDER	N/A
3266.759	RECEIVER	FAST_SENDER
3269.192	FAST_SENDER	N/A
3269.984	RECEIVER	FAST_SENDER
3272.431	FAST_SENDER	N/A
3273.197	RECEIVER	FAST_SENDER
3275.629	FAST_SENDER	N/A
3276.399	RECEIVER	FAST_SENDER
3278.803	FAST_SENDER	N/A
3279.585	RECEIVER	FAST_SENDER
3281.997	FAST_SENDER	N/A
3282.752	RECEIVER	FAST_SENDER
3285.188	FAST_SENDER	N/A
3285.950	RECEIVER	FAST_SENDER
3288.381	FAST_SENDER	N/A
3289.139	RECEIVER	FAST_SENDER
3291.550	FAST_SENDER	N/A
3292.292	RECEIVER	FAST_SENDER
3294.724	FAST_SENDER	N/A
3302.461	FAST_SENDER	N/A
3309.782	FAST_SENDER	N/A
3317.271	FAST_SENDER	N/A
3324.870	FAST_SENDER	N/A
3331.881	FAST_SENDER	N/A
3339.988	FAST_SENDER	N/A
3347.834	FAST_SENDER	N/A
3349.460	SLOW_SENDER1	N/A
3355.113	FAST_SENDER	N/A
3357.327	SLOW_SENDER1	N/A
3363.875	FAST_SENDER	N/A
3365.875	FAST_SENDER	N/A
3367.501	SLOW_SENDER1	N/A
3367.875	FAST_SENDER	N/A
3371.892	FAST_SENDER	N/A
3373.892	FAST_SENDER	N/A
3375.892	FAST_SENDER	N/A
3377.892	FAST_SENDER	N/A
3379.892	FAST_SENDER	N/A
3379.922	SLOW_SENDER1	N/A
3381.892	FAST_SENDER	N/A
3384.419	FAST_SENDER	N/A
3386.419	FAST_SENDER	N/A
3388.419	FAST_SENDER	N/A
3390.419	FAST_SENDER	N/A
3392.419	FAST_SENDER	N/A
3392.554	SLOW_SENDER1	N/A
3394.419	FAST_SENDER	N/A
3396.419	FAST_SENDER	N/A
3398.419	FAST_SENDER	N/A
3405.472	FAST_SENDER	N/A
3413.412	FAST_SENDER	N/A
3421.148	FAST_SENDER	N/A
3428.426	FAST_SENDER	N/A
3436.054	FAST_SENDER	N/A
3443.818	FAST_SENDER	N/A
3451.608	FAST_SENDER	N/A
3459.357	FAST_SENDER	N/A
3467.517	FAST_SENDER	N/A
3475.116	FAST_SENDER	N/A
3483.137	FAST_SENDER	N/A
3490.528	FAST_SENDER	N/A
3498.194	FAST_SENDER	N/A
3505.907	FAST_SENDER	N/A
3513.310	FAST_SENDER	N/A
3521.173	FAST_SENDER	N/A
3528.712	FAST_SENDER	N/A
3536.436	FAST_SENDER	N/A
3544.432	FAST_SENDER	N/A
3551.721	FAST_SENDER	N/A
3559.395	FAST_SENDER	N/A
3566.830	FAST_SENDER	N/A
3574.436	FAST_SENDER	N/A
3582.128	FAST_SENDER	N/A
3589.779	FAST_SENDER	N/A
3597.501	FAST_SENDER	N/A
3605.534	FAST_SENDER	N/A
3613.263	FAST_SENDER	N/A
3618.719	RECEIVER	FAST_SENDER
3621.160	FAST_SENDER	N/A
3621.909	RECEIVER	FAST_SENDER
3624.335	FAST_SENDER	N/A
3625.062	RECEIVER	FAST_SENDER
3627.490	FAST_SENDER	N/A
3628.277	RECEIVER	FAST_SENDER
3630.680	FAST_SENDER	N/A
3631.460	RECEIVER	FAST_SENDER
3633.887	FAST_SENDER	N/A
3634.641	RECEIVER	FAST_SENDER
3637.081	FAST_SENDER	N/A
3637.865	RECEIVER	FAST_SENDER
3640.289	FAST_SENDER	N/A
3641.050	RECEIVER	FAST_SENDER
3643.462	FAST_SENDER	N/A
3644.224	RECEIVER	FAST_SENDER
3646.659	FAST_SENDER	N/A
3647.440	RECEIVER	FAST_SENDER
3649.872	FAST_SENDER	N/A
3650.611	RECEIVER	FAST_SENDER
3653.042	FAST_SENDER	N/A
3653.829	RECEIVER	FAST_SENDER
3656.278	FAST_SENDER	N/A
3657.038	RECEIVER	FAST_SENDER
3659.449	FAST_SENDER	N/A
3660.203	RECEIVER	FAST_SENDER
3662.620	FAST_SENDER	N/A
3663.383	RECEIVER	FAST_SENDER
3665.830	FAST_SENDER	N/A
3666.596	RECEIVER	FAST_SENDER
3669.045	FAST_SENDER	N/A
3669.795	RECEIVER	FAST_SENDER
3672.225	FAST_SENDER	N/A
3672.997	RECEIVER	FAST_SENDER
3675.436	FAST_SENDER	N/A
3676.205	RECEIVER	FAST_SENDER
3678.609	FAST_SENDER	N/A
3680.842	RECEIVER	FAST_SENDER
3683.279	FAST_SENDER	N/A
3684.006	RECEIVER	FAST_SENDER
3686.418	FAST_SENDER	N/A
3687.175	RECEIVER	FAST_SENDER
3689.604	FAST_SENDER	N/A
3690.368	RECEIVER	FAST_SENDER
3692.812	FAST_SENDER	N/A
3693.630	RECEIVER	FAST_SENDER
3696.046	FAST_SENDER	N/A
3696.767	RECEIVER	FAST_SENDER
3699.193	FAST_SENDER	N/A
3699.977	RECEIVER	FAST_SENDER
3702.411	FAST_SENDER	N/A
3703.219	RECEIVER	FAST_SENDER
3705.651	FAST_SENDER	N/A
3706.387	RECEIVER	FAST_SENDER
3708.790	FAST_SENDER	N/A
3709.515	RECEIVER	FAST_SENDER
3711.929	FAST_SENDER	N/A
3712.719	RECEIVER	FAST_SENDER
3715.140	FAST_SENDER	N/A
3715.921	RECEIVER	FAST_SENDER
3717.820	SLOW_SENDER1	N/A
3718.342	FAST_SENDER	N/A
3718.596	RECEIVER	SLOW_SENDER1
3720.846	RECEIVER	FAST_SENDER
3721.006	SLOW_SENDER1	N/A
3721.749	RECEIVER	SLOW_SENDER1
3723.288	FAST_SENDER	N/A
3724.080	RECEIVER	FAST_SENDER
3724.170	SLOW_SENDER1	N/A
3724.908	RECEIVER	SLOW_SENDER1
3726.494	FAST_SENDER	N/A
3727.264	RECEIVER	FAST_SENDER
3727.351	SLOW_SENDER1	N/A
3728.141	RECEIVER	SLOW_SENDER1
3729.707	FAST_SENDER	N/A
3730.510	RECEIVER	FAST_SENDER
3730.545	SLOW_SENDER1	N/A
3731.280	RECEIVER	SLOW_SENDER1
3732.950	FAST_SENDER	N/A
3733.658	RECEIVER	FAST_SENDER
3733.695	SLOW_SENDER1	N/A
3734.444	RECEIVER	SLOW_SENDER1
3736.064	FAST_SENDER	N/A
3736.804	RECEIVER	FAST_SENDER
3739.244	FAST_SENDER	N/A
3739.861	SLOW_SENDER1	N/A
3739.957	RECEIVER	FAST_SENDER
3740.633	RECEIVER	SLOW_SENDER1
3742.370	FAST_SENDER	N/A
3743.127	RECEIVER	FAST_SENDER
3745.555	FAST_SENDER	N/A
3746.075	SLOW_SENDER1	N/A
3746.339	RECEIVER	FAST_SENDER
3748.140	RECEIVER	SLOW_SENDER1
3751.278	FAST_SENDER	N/A
3751.996	RECEIVER	FAST_SENDER
3753.585	SLOW_SENDER1	N/A
3754.331	RECEIVER	SLOW_SENDER1
3754.428	FAST_SENDER	N/A
3755.188	RECEIVER	FAST_SENDER
3757.629	FAST_SENDER	N/A
3758.448	RECEIVER	FAST_SENDER
3759.762	SLOW_SENDER1	N/A
3760.554	RECEIVER	SLOW_SENDER1
3760.865	FAST_SENDER	N/A
3761.608	RECEIVER	FAST_SENDER
3764.015	FAST_SENDER	N/A
3764.768	RECEIVER	FAST_SENDER
3767.184	FAST_SENDER	N/A
3767.927	RECEIVER	FAST_SENDER
3767.960	SLOW_SENDER1	N/A
3768.705	RECEIVER	SLOW_SENDER1
3770.343	FAST_SENDER	N/A
3771.111	RECEIVER	FAST_SENDER
3773.520	FAST_SENDER	N/A
3774.271	RECEIVER	FAST_SENDER
3776.115	SLOW_SENDER1	N/A
3776.694	FAST_SENDER	N/A
3776.890	RECEIVER	SLOW_SENDER1
3778.997	RECEIVER	FAST_SENDER
3781.401	FAST_SENDER	N/A
3782.164	RECEIVER	FAST_SENDER
3784.321	SLOW_SENDER1	N/A
3784.575	FAST_SENDER	N/A
3785.089	RECEIVER	SLOW_SENDER1
3787.034	RECEIVER	FAST_SENDER
3789.473	FAST_SENDER	N/A
3790.264	RECEIVER	FAST_SENDER
3792.503	SLOW_SENDER1	N/A
3792.684	FAST_SENDER	N/A
3793.244	RECEIVER	SLOW_SENDER1
3794.822	RECEIVER	FAST_SENDER
3797.235	FAST_SENDER	N/A
3798.028	RECEIVER	FAST_SENDER
3800.430	FAST_SENDER	N/A
3800.657	SLOW_SENDER1	N/A
3801.433	RECEIVER	SLOW_SENDER1
3802.655	RECEIVER	FAST_SENDER
3805.061	FAST_SENDER	N/A
3805.841	RECEIVER	FAST_SENDER
3808.287	FAST_SENDER	N/A
3808.850	SLOW_SENDER1	N/A
3809.050	RECEIVER	FAST_SENDER
3811.314	RECEIVER	SLOW_SENDER1
3811.490	FAST_SENDER	N/A
3812.247	RECEIVER	FAST_SENDER
3814.677	FAST_SENDER	N/A
3815.445	RECEIVER	FAST_SENDER
3817.894	FAST_SENDER	N/A
3818.642	RECEIVER	FAST_SENDER
3818.743	SLOW_SENDER1	N/A
3819.538	RECEIVER	SLOW_SENDER1
3821.068	FAST_SENDER	N/A
3821.852	RECEIVER	FAST_SENDER
3824.290	FAST_SENDER	N/A
3825.040	RECEIVER	FAST_SENDER
3826.969	SLOW_SENDER1	N/A
3827.451	FAST_SENDER	N/A
3827.728	RECEIVER	SLOW_SENDER1
3833.334	RECEIVER	FAST_SENDER
3835.739	FAST_SENDER	N/A
3836.488	RECEIVER	FAST_SENDER
3837.010	SLOW_SENDER1	N/A
3837.746	RECEIVER	SLOW_SENDER1
3838.931	FAST_SENDER	N/A
3839.746	RECEIVER	FAST_SENDER
3842.158	FAST_SENDER	N/A
3842.886	RECEIVER	FAST_SENDER
3845.193	SLOW_SENDER1	N/A
3845.321	FAST_SENDER	N/A
3845.928	RECEIVER	SLOW_SENDER1
3846.590	RECEIVER	FAST_SENDER
3849.004	FAST_SENDER	N/A
3849.769	RECEIVER	FAST_SENDER
3852.170	FAST_SENDER	N/A
3852.937	RECEIVER	FAST_SENDER
3853.333	SLOW_SENDER1	N/A
3854.115	RECEIVER	SLOW_SENDER1
3855.387	FAST_SENDER	N/A
3856.163	RECEIVER	FAST_SENDER
3858.610	FAST_SENDER	N/A
3859.384	RECEIVER	FAST_SENDER
3861.519	SLOW_SENDER1	N/A
3861.822	FAST_SENDER	N/A
3862.269	RECEIVER	SLOW_SENDER1
3864.043	RECEIVER	FAST_SENDER
3866.448	FAST_SENDER	N/A
3867.239	RECEIVER	FAST_SENDER
3869.657	FAST_SENDER	N/A
3870.410	RECEIVER	FAST_SENDER
3872.849	FAST_SENDER	N/A
3873.592	RECEIVER	FAST_SENDER
3875.994	FAST_SENDER	N/A
3876.729	RECEIVER	FAST_SENDER
3879.173	FAST_SENDER	N/A
3879.943	RECEIVER	FAST_SENDER
3882.387	FAST_SENDER	N/A
3883.187	RECEIVER	FAST_SENDER
3885.628	FAST_SENDER	N/A
3886.388	RECEIVER	FAST_SENDER
3888.813	FAST_SENDER	N/A
3889.584	RECEIVER	FAST_SENDER
3892.032	FAST_SENDER	N/A
3892.756	RECEIVER	FAST_SENDER
3895.167	FAST_SENDER	N/A
3895.904	RECEIVER	FAST_SENDER
3898.327	FAST_SENDER	N/A
3899.057	RECEIVER	FAST_SENDER
3901.499	FAST_SENDER	N/A
3902.247	RECEIVER	FAST_SENDER
3904.664	FAST_SENDER	N/A
3905.423	RECEIVER	FAST_SENDER
3907.852	FAST_SENDER	N/A
3908.603	RECEIVER	FAST_SENDER
3911.042	FAST_SENDER	N/A
3911.807	RECEIVER	FAST_SENDER
3914.240	FAST_SENDER	N/A
3915.027	RECEIVER	FAST_SENDER
3917.443	FAST_SENDER	N/A
3918.214	RECEIVER	FAST_SENDER
3920.623	FAST_SENDER	N/A
3921.356	RECEIVER	FAST_SENDER
3923.793	FAST_SENDER	N/A
3924.601	RECEIVER	FAST_SENDER
3927.020	FAST_SENDER	N/A
3927.817	RECEIVER	FAST_SENDER
3930.233	FAST_SENDER	N/A
3930.978	RECEIVER	FAST_SENDER
3933.411	FAST_SENDER	N/A
3934.197	RECEIVER	FAST_SENDER
3936.614	FAST_SENDER	N/A
3937.348	RECEIVER	FAST_SENDER
3939.758	FAST_SENDER	N/A
3940.541	RECEIVER	FAST_SENDER
3942.975	FAST_SENDER	N/A
3943.718	RECEIVER	FAST_SENDER
3946.122	FAST_SENDER	N/A
3946.932	RECEIVER	FAST_SENDER
3949.363	FAST_SENDER	N/A
3950.106	RECEIVER	FAST_SENDER
3952.546	FAST_SENDER	N/A
3953.322	RECEIVER	FAST_SENDER
3955.737	FAST_SENDER	N/A
3956.490	RECEIVER	FAST_SENDER
3958.916	FAST_SENDER	N/A
3959.712	RECEIVER	FAST_SENDER
3962.162	FAST_SENDER	N/A
3962.951	RECEIVER	FAST_SENDER
3965.371	FAST_SENDER	N/A
3966.112	RECEIVER	FAST_SENDER
3968.542	FAST_SENDER	N/A
3969.290	RECEIVER	FAST_SENDER
3971.726	FAST_SENDER	N/A
3972.491	RECEIVER	FAST_SENDER
3974.903	FAST_SENDER	N/A
3975.653	RECEIVER	FAST_SENDER
3978.072	FAST_SENDER	N/A
3978.847	RECEIVER	FAST_SENDER
3981.292	FAST_SENDER	N/A
3982.049	RECEIVER	FAST_SENDER
3987.855	FAST_SENDER	N/A
3988.618	RECEIVER	FAST_SENDER
3991.026	FAST_SENDER	N/A
3991.782	RECEIVER	FAST_SENDER
3994.201	FAST_SENDER	N/A
3994.971	RECEIVER	FAST_SENDER
3997.405	FAST_SENDER	N/A
3999.986	RECEIVER	FAST_SENDER
4002.426	FAST_SENDER	N/A
4003.192	RECEIVER	FAST_SENDER
4005.626	FAST_SENDER	N/A
4006.378	RECEIVER	FAST_SENDER
4008.815	FAST_SENDER	N/A
4009.606	RECEIVER	FAST_SENDER
4012.006	FAST_SENDER	N/A
4012.733	RECEIVER	FAST_SENDER
4015.171	FAST_SENDER	N/A
4015.925	RECEIVER	FAST_SENDER
4018.332	FAST_SENDER	N/A
4019.068	RECEIVER	FAST_SENDER
4023.096	FAST_SENDER	N/A
4023.830	RECEIVER	FAST_SENDER
4026.237	FAST_SENDER	N/A
4027.025	RECEIVER	FAST_SENDER
4029.442	FAST_SENDER	N/A
4030.210	RECEIVER	FAST_SENDER
4032.635	FAST_SENDER	N/A
4033.417	RECEIVER	FAST_SENDER
4035.854	FAST_SENDER	N/A
4036.592	RECEIVER	FAST_SENDER
4038.995	FAST_SENDER	N/A
4042.162	FAST_SENDER	N/A
4049.184	FAST_SENDER	N/A
4056.942	FAST_SENDER	N/A
4064.509	FAST_SENDER	N/A
4072.331	FAST_SENDER	N/A
4080.108	FAST_SENDER	N/A
4087.424	FAST_SENDER	N/A
4094.812	FAST_SENDER	N/A
4102.298	FAST_SENDER	N/A
4109.873	FAST_SENDER	N/A
4116.980	FAST_SENDER	N/A
4124.612	FAST_SENDER	N/A
4132.342	FAST_SENDER	N/A
4139.831	FAST_SENDER	N/A
4147.421	FAST_SENDER	N/A
4155.037	FAST_SENDER	N/A
4162.365	FAST_SENDER	N/A
4169.646	FAST_SENDER	N/A
4177.135	FAST_SENDER	N/A
4184.945	FAST_SENDER	N/A
4186.640	SLOW_SENDER1	N/A
4192.881	FAST_SENDER	N/A
4193.998	SLOW_SENDER1	N/A
4201.022	FAST_SENDER	N/A
4203.022	FAST_SENDER	N/A
4205.022	FAST_SENDER	N/A
4205.186	SLOW_SENDER1	N/A
4207.022	FAST_SENDER	N/A
4209.957	FAST_SENDER	N/A
4211.957	FAST_SENDER	N/A
4213.957	FAST_SENDER	N/A
4215.957	FAST_SENDER	N/A
4217.801	SLOW_SENDER1	N/A
4217.957	FAST_SENDER	N/A
4219.957	FAST_SENDER	N/A
4222.231	FAST_SENDER	N/A
4224.231	FAST_SENDER	N/A
4226.231	FAST_SENDER	N/A
4228.231	FAST_SENDER	N/A
4230.231	FAST_SENDER	N/A
4230.324	SLOW_SENDER1	N/A
4232.231	FAST_SENDER	N/A
4234.231	FAST_SENDER	N/A
4236.231	FAST_SENDER	N/A
4243.401	FAST_SENDER	N/A
4250.929	FAST_SENDER	N/A
4257.987	FAST_SENDER	N/A
4265.688	FAST_SENDER	N/A
4273.070	FAST_SENDER	N/A
4280.560	FAST_SENDER	N/A
4287.817	FAST_SENDER	N/A
4295.588	FAST_SENDER	N/A
4303.297	FAST_SENDER	N/A
4310.777	FAST_SENDER	N/A
4318.864	FAST_SENDER	N/A
4326.932	FAST_SENDER	N/A
4334.596	FAST_SENDER	N/A
4341.918	FAST_SENDER	N/A
4349.739	FAST_SENDER	N/A
4357.550	FAST_SENDER	N/A
4363.073	RECEIVER	FAST_SENDER
4365.501	FAST_SENDER	N/A
4366.303	RECEIVER	FAST_SENDER
4368.746	FAST_SENDER	N/A
4369.496	RECEIVER	FAST_SENDER
4371.946	FAST_SENDER	N/A
4372.728	RECEIVER	FAST_SENDER
4375.175	FAST_SENDER	N/A
[truncated: 14,060 more rows]
