# Supplementary material for: CATO: Wake-Up reCeiver-bAsed communicaTiOn for Batteryless Devices
Source: Sensors (Basel). 2025 Nov 7;25(22):6813. doi: 10.3390/s25226813 (PMC12655924; doi:10.3390/s25226813)
Supplement: Supplementary file 1 [file sensors-25-06813-s001.zip › File S1_Experimental_and_Simulation_Data/simulation/capsweep/cap150/mac_competing_nodes_none.csv]

time_s	node_id	received_from
2.700	FAST_SENDER	N/A
2.700	SLOW_SENDER1	N/A
3.434	RECEIVER	SLOW_SENDER1
5.408	RECEIVER	FAST_SENDER
5.880	SLOW_SENDER1	N/A
6.663	RECEIVER	SLOW_SENDER1
7.849	FAST_SENDER	N/A
8.647	RECEIVER	FAST_SENDER
9.097	SLOW_SENDER1	N/A
9.891	RECEIVER	SLOW_SENDER1
11.088	FAST_SENDER	N/A
11.845	RECEIVER	FAST_SENDER
12.300	SLOW_SENDER1	N/A
13.060	RECEIVER	SLOW_SENDER1
14.248	FAST_SENDER	N/A
15.042	RECEIVER	FAST_SENDER
15.476	SLOW_SENDER1	N/A
16.282	RECEIVER	SLOW_SENDER1
17.478	FAST_SENDER	N/A
18.237	RECEIVER	FAST_SENDER
18.704	SLOW_SENDER1	N/A
19.519	RECEIVER	SLOW_SENDER1
25.673	FAST_SENDER	N/A
26.476	RECEIVER	FAST_SENDER
27.082	SLOW_SENDER1	N/A
27.850	RECEIVER	SLOW_SENDER1
28.905	FAST_SENDER	N/A
29.629	RECEIVER	FAST_SENDER
30.251	SLOW_SENDER1	N/A
31.008	RECEIVER	SLOW_SENDER1
32.037	FAST_SENDER	N/A
32.790	RECEIVER	FAST_SENDER
33.426	SLOW_SENDER1	N/A
34.169	RECEIVER	SLOW_SENDER1
35.197	FAST_SENDER	N/A
35.956	RECEIVER	FAST_SENDER
36.577	SLOW_SENDER1	N/A
37.397	RECEIVER	SLOW_SENDER1
38.360	FAST_SENDER	N/A
39.094	RECEIVER	FAST_SENDER
39.838	SLOW_SENDER1	N/A
40.621	RECEIVER	SLOW_SENDER1
41.527	FAST_SENDER	N/A
42.277	RECEIVER	FAST_SENDER
43.064	SLOW_SENDER1	N/A
43.815	RECEIVER	SLOW_SENDER1
44.707	FAST_SENDER	N/A
45.442	RECEIVER	FAST_SENDER
46.222	SLOW_SENDER1	N/A
46.962	RECEIVER	SLOW_SENDER1
47.881	FAST_SENDER	N/A
48.618	RECEIVER	FAST_SENDER
52.391	SLOW_SENDER1	N/A
52.441	FAST_SENDER	N/A
53.171	RECEIVER	SLOW_SENDER1
55.526	RECEIVER	FAST_SENDER
57.937	FAST_SENDER	N/A
58.578	SLOW_SENDER1	N/A
58.736	RECEIVER	FAST_SENDER
60.926	RECEIVER	SLOW_SENDER1
61.160	FAST_SENDER	N/A
61.887	RECEIVER	FAST_SENDER
64.314	FAST_SENDER	N/A
65.094	RECEIVER	FAST_SENDER
66.373	SLOW_SENDER1	N/A
67.109	RECEIVER	SLOW_SENDER1
67.519	FAST_SENDER	N/A
68.304	RECEIVER	FAST_SENDER
70.740	FAST_SENDER	N/A
71.495	RECEIVER	FAST_SENDER
72.551	SLOW_SENDER1	N/A
73.329	RECEIVER	SLOW_SENDER1
73.897	FAST_SENDER	N/A
74.653	RECEIVER	FAST_SENDER
77.101	FAST_SENDER	N/A
77.898	RECEIVER	FAST_SENDER
78.732	SLOW_SENDER1	N/A
79.520	RECEIVER	SLOW_SENDER1
80.302	FAST_SENDER	N/A
81.074	RECEIVER	FAST_SENDER
83.501	FAST_SENDER	N/A
84.236	RECEIVER	FAST_SENDER
86.675	FAST_SENDER	N/A
86.953	SLOW_SENDER1	N/A
87.386	RECEIVER	FAST_SENDER
89.373	RECEIVER	SLOW_SENDER1
89.825	FAST_SENDER	N/A
90.586	RECEIVER	FAST_SENDER
93.003	FAST_SENDER	N/A
93.796	RECEIVER	FAST_SENDER
96.226	FAST_SENDER	N/A
96.804	SLOW_SENDER1	N/A
96.988	RECEIVER	FAST_SENDER
99.101	RECEIVER	SLOW_SENDER1
99.407	FAST_SENDER	N/A
100.209	RECEIVER	FAST_SENDER
102.658	FAST_SENDER	N/A
103.445	RECEIVER	FAST_SENDER
105.849	FAST_SENDER	N/A
106.503	SLOW_SENDER1	N/A
106.600	RECEIVER	FAST_SENDER
107.282	RECEIVER	SLOW_SENDER1
109.046	FAST_SENDER	N/A
109.796	RECEIVER	FAST_SENDER
112.240	FAST_SENDER	N/A
113.020	RECEIVER	FAST_SENDER
114.724	SLOW_SENDER1	N/A
115.464	FAST_SENDER	N/A
115.465	RECEIVER	SLOW_SENDER1
116.233	RECEIVER	FAST_SENDER
118.652	FAST_SENDER	N/A
119.406	RECEIVER	FAST_SENDER
121.833	FAST_SENDER	N/A
122.611	RECEIVER	FAST_SENDER
122.881	SLOW_SENDER1	N/A
123.658	RECEIVER	SLOW_SENDER1
125.038	FAST_SENDER	N/A
125.798	RECEIVER	FAST_SENDER
128.242	FAST_SENDER	N/A
128.981	RECEIVER	FAST_SENDER
131.081	SLOW_SENDER1	N/A
131.382	FAST_SENDER	N/A
131.855	RECEIVER	SLOW_SENDER1
133.633	RECEIVER	FAST_SENDER
136.041	FAST_SENDER	N/A
136.831	RECEIVER	FAST_SENDER
139.272	FAST_SENDER	N/A
139.294	SLOW_SENDER1	N/A
140.649	RECEIVER	SLOW_SENDER1
141.469	RECEIVER	FAST_SENDER
143.877	FAST_SENDER	N/A
144.625	RECEIVER	FAST_SENDER
147.071	FAST_SENDER	N/A
147.841	RECEIVER	FAST_SENDER
148.084	SLOW_SENDER1	N/A
148.846	RECEIVER	SLOW_SENDER1
150.249	FAST_SENDER	N/A
151.050	RECEIVER	FAST_SENDER
153.496	FAST_SENDER	N/A
154.246	RECEIVER	FAST_SENDER
156.295	SLOW_SENDER1	N/A
156.691	FAST_SENDER	N/A
157.068	RECEIVER	SLOW_SENDER1
160.862	RECEIVER	FAST_SENDER
163.307	FAST_SENDER	N/A
164.066	RECEIVER	FAST_SENDER
166.502	FAST_SENDER	N/A
167.254	RECEIVER	FAST_SENDER
169.654	FAST_SENDER	N/A
170.402	RECEIVER	FAST_SENDER
172.826	FAST_SENDER	N/A
173.602	RECEIVER	FAST_SENDER
176.050	FAST_SENDER	N/A
176.772	RECEIVER	FAST_SENDER
179.185	FAST_SENDER	N/A
179.976	RECEIVER	FAST_SENDER
182.411	FAST_SENDER	N/A
183.206	RECEIVER	FAST_SENDER
185.622	FAST_SENDER	N/A
186.384	RECEIVER	FAST_SENDER
188.805	FAST_SENDER	N/A
189.528	RECEIVER	FAST_SENDER
191.936	FAST_SENDER	N/A
192.729	RECEIVER	FAST_SENDER
195.152	FAST_SENDER	N/A
195.896	RECEIVER	FAST_SENDER
198.336	FAST_SENDER	N/A
199.100	RECEIVER	FAST_SENDER
201.510	FAST_SENDER	N/A
202.242	RECEIVER	FAST_SENDER
204.663	FAST_SENDER	N/A
205.405	RECEIVER	FAST_SENDER
207.821	FAST_SENDER	N/A
208.590	RECEIVER	FAST_SENDER
211.013	FAST_SENDER	N/A
211.815	RECEIVER	FAST_SENDER
214.260	FAST_SENDER	N/A
215.002	RECEIVER	FAST_SENDER
217.433	FAST_SENDER	N/A
218.181	RECEIVER	FAST_SENDER
220.606	FAST_SENDER	N/A
221.354	RECEIVER	FAST_SENDER
223.795	FAST_SENDER	N/A
224.519	RECEIVER	FAST_SENDER
226.952	FAST_SENDER	N/A
227.723	RECEIVER	FAST_SENDER
230.128	FAST_SENDER	N/A
230.871	RECEIVER	FAST_SENDER
233.316	FAST_SENDER	N/A
234.083	RECEIVER	FAST_SENDER
236.483	FAST_SENDER	N/A
237.226	RECEIVER	FAST_SENDER
241.232	FAST_SENDER	N/A
241.945	RECEIVER	FAST_SENDER
244.361	FAST_SENDER	N/A
245.125	RECEIVER	FAST_SENDER
247.568	FAST_SENDER	N/A
248.329	RECEIVER	FAST_SENDER
250.732	FAST_SENDER	N/A
251.467	RECEIVER	FAST_SENDER
253.902	FAST_SENDER	N/A
254.669	RECEIVER	FAST_SENDER
257.074	FAST_SENDER	N/A
257.823	RECEIVER	FAST_SENDER
260.235	FAST_SENDER	N/A
261.003	RECEIVER	FAST_SENDER
263.413	FAST_SENDER	N/A
264.203	RECEIVER	FAST_SENDER
266.649	FAST_SENDER	N/A
267.394	RECEIVER	FAST_SENDER
269.836	FAST_SENDER	N/A
271.929	RECEIVER	FAST_SENDER
274.335	FAST_SENDER	N/A
275.147	RECEIVER	FAST_SENDER
278.990	FAST_SENDER	N/A
279.712	RECEIVER	FAST_SENDER
282.125	FAST_SENDER	N/A
282.876	RECEIVER	FAST_SENDER
285.318	FAST_SENDER	N/A
286.108	RECEIVER	FAST_SENDER
288.558	FAST_SENDER	N/A
289.323	RECEIVER	FAST_SENDER
291.765	FAST_SENDER	N/A
292.550	RECEIVER	FAST_SENDER
294.975	FAST_SENDER	N/A
295.715	RECEIVER	FAST_SENDER
298.159	FAST_SENDER	N/A
298.920	RECEIVER	FAST_SENDER
301.333	FAST_SENDER	N/A
302.103	RECEIVER	FAST_SENDER
304.533	FAST_SENDER	N/A
305.296	RECEIVER	FAST_SENDER
307.699	FAST_SENDER	N/A
308.465	RECEIVER	FAST_SENDER
310.867	FAST_SENDER	N/A
311.629	RECEIVER	FAST_SENDER
314.077	FAST_SENDER	N/A
314.844	RECEIVER	FAST_SENDER
317.281	FAST_SENDER	N/A
318.051	RECEIVER	FAST_SENDER
320.482	FAST_SENDER	N/A
321.259	RECEIVER	FAST_SENDER
323.694	FAST_SENDER	N/A
324.473	RECEIVER	FAST_SENDER
326.905	FAST_SENDER	N/A
327.655	RECEIVER	FAST_SENDER
330.086	FAST_SENDER	N/A
332.593	RECEIVER	FAST_SENDER
335.041	FAST_SENDER	N/A
335.837	RECEIVER	FAST_SENDER
338.286	FAST_SENDER	N/A
339.045	RECEIVER	FAST_SENDER
341.473	FAST_SENDER	N/A
342.211	RECEIVER	FAST_SENDER
344.629	FAST_SENDER	N/A
345.347	RECEIVER	FAST_SENDER
347.774	FAST_SENDER	N/A
348.539	RECEIVER	FAST_SENDER
350.947	FAST_SENDER	N/A
351.720	RECEIVER	FAST_SENDER
354.146	FAST_SENDER	N/A
354.876	RECEIVER	FAST_SENDER
357.277	FAST_SENDER	N/A
358.010	RECEIVER	FAST_SENDER
360.441	FAST_SENDER	N/A
361.189	RECEIVER	FAST_SENDER
363.619	FAST_SENDER	N/A
364.418	RECEIVER	FAST_SENDER
366.847	FAST_SENDER	N/A
367.630	RECEIVER	FAST_SENDER
370.064	FAST_SENDER	N/A
370.834	RECEIVER	FAST_SENDER
373.248	FAST_SENDER	N/A
373.987	RECEIVER	FAST_SENDER
376.411	FAST_SENDER	N/A
378.630	RECEIVER	FAST_SENDER
381.060	FAST_SENDER	N/A
381.815	RECEIVER	FAST_SENDER
384.223	FAST_SENDER	N/A
385.023	RECEIVER	FAST_SENDER
387.428	FAST_SENDER	N/A
388.157	RECEIVER	FAST_SENDER
390.563	FAST_SENDER	N/A
391.352	RECEIVER	FAST_SENDER
393.781	FAST_SENDER	N/A
394.553	RECEIVER	FAST_SENDER
396.962	FAST_SENDER	N/A
397.709	RECEIVER	FAST_SENDER
400.134	FAST_SENDER	N/A
400.924	RECEIVER	FAST_SENDER
403.330	FAST_SENDER	N/A
404.078	RECEIVER	FAST_SENDER
406.510	FAST_SENDER	N/A
407.298	RECEIVER	FAST_SENDER
409.717	FAST_SENDER	N/A
410.490	RECEIVER	FAST_SENDER
412.937	FAST_SENDER	N/A
415.445	RECEIVER	FAST_SENDER
417.845	FAST_SENDER	N/A
418.604	RECEIVER	FAST_SENDER
421.007	FAST_SENDER	N/A
421.757	RECEIVER	FAST_SENDER
424.166	FAST_SENDER	N/A
424.943	RECEIVER	FAST_SENDER
427.348	FAST_SENDER	N/A
428.111	RECEIVER	FAST_SENDER
430.554	FAST_SENDER	N/A
431.277	RECEIVER	FAST_SENDER
433.720	FAST_SENDER	N/A
434.514	RECEIVER	FAST_SENDER
436.925	FAST_SENDER	N/A
437.676	RECEIVER	FAST_SENDER
440.118	FAST_SENDER	N/A
440.908	RECEIVER	FAST_SENDER
443.309	FAST_SENDER	N/A
445.567	RECEIVER	FAST_SENDER
447.983	FAST_SENDER	N/A
448.738	RECEIVER	FAST_SENDER
451.150	FAST_SENDER	N/A
451.880	RECEIVER	FAST_SENDER
454.320	FAST_SENDER	N/A
455.049	RECEIVER	FAST_SENDER
457.450	FAST_SENDER	N/A
458.224	RECEIVER	FAST_SENDER
460.624	FAST_SENDER	N/A
461.376	RECEIVER	FAST_SENDER
463.808	FAST_SENDER	N/A
464.568	RECEIVER	FAST_SENDER
466.983	FAST_SENDER	N/A
467.769	RECEIVER	FAST_SENDER
470.215	FAST_SENDER	N/A
470.983	RECEIVER	FAST_SENDER
473.426	FAST_SENDER	N/A
474.185	RECEIVER	FAST_SENDER
476.596	FAST_SENDER	N/A
477.368	RECEIVER	FAST_SENDER
479.770	FAST_SENDER	N/A
480.541	RECEIVER	FAST_SENDER
482.974	FAST_SENDER	N/A
483.767	RECEIVER	FAST_SENDER
484.740	SLOW_SENDER1	N/A
485.523	RECEIVER	SLOW_SENDER1
486.212	FAST_SENDER	N/A
486.997	RECEIVER	FAST_SENDER
487.944	SLOW_SENDER1	N/A
488.682	RECEIVER	SLOW_SENDER1
489.403	FAST_SENDER	N/A
490.175	RECEIVER	FAST_SENDER
491.121	SLOW_SENDER1	N/A
491.865	RECEIVER	SLOW_SENDER1
492.591	FAST_SENDER	N/A
493.367	RECEIVER	FAST_SENDER
494.305	SLOW_SENDER1	N/A
495.073	RECEIVER	SLOW_SENDER1
495.816	FAST_SENDER	N/A
496.575	RECEIVER	FAST_SENDER
497.502	SLOW_SENDER1	N/A
498.267	RECEIVER	SLOW_SENDER1
498.997	FAST_SENDER	N/A
499.761	RECEIVER	FAST_SENDER
502.198	FAST_SENDER	N/A
502.942	RECEIVER	FAST_SENDER
503.703	SLOW_SENDER1	N/A
504.488	RECEIVER	SLOW_SENDER1
505.349	FAST_SENDER	N/A
506.121	RECEIVER	FAST_SENDER
508.540	FAST_SENDER	N/A
509.299	RECEIVER	FAST_SENDER
509.891	SLOW_SENDER1	N/A
510.651	RECEIVER	SLOW_SENDER1
511.700	FAST_SENDER	N/A
512.446	RECEIVER	FAST_SENDER
514.848	FAST_SENDER	N/A
515.615	RECEIVER	FAST_SENDER
516.065	SLOW_SENDER1	N/A
516.833	RECEIVER	SLOW_SENDER1
522.263	SLOW_SENDER1	N/A
522.312	FAST_SENDER	N/A
530.677	FAST_SENDER	N/A
535.825	SLOW_SENDER1	N/A
538.614	FAST_SENDER	N/A
546.157	FAST_SENDER	N/A
548.889	SLOW_SENDER1	N/A
553.933	FAST_SENDER	N/A
561.606	FAST_SENDER	N/A
569.326	FAST_SENDER	N/A
576.814	FAST_SENDER	N/A
584.410	FAST_SENDER	N/A
591.439	FAST_SENDER	N/A
599.394	FAST_SENDER	N/A
607.149	FAST_SENDER	N/A
615.265	FAST_SENDER	N/A
623.132	FAST_SENDER	N/A
630.957	FAST_SENDER	N/A
637.784	FAST_SENDER	N/A
645.505	FAST_SENDER	N/A
652.858	FAST_SENDER	N/A
660.070	FAST_SENDER	N/A
668.308	FAST_SENDER	N/A
676.197	FAST_SENDER	N/A
684.254	FAST_SENDER	N/A
691.595	FAST_SENDER	N/A
699.191	FAST_SENDER	N/A
707.173	FAST_SENDER	N/A
715.011	FAST_SENDER	N/A
722.489	FAST_SENDER	N/A
730.098	FAST_SENDER	N/A
737.718	FAST_SENDER	N/A
744.799	FAST_SENDER	N/A
751.992	FAST_SENDER	N/A
759.184	FAST_SENDER	N/A
766.294	FAST_SENDER	N/A
773.662	FAST_SENDER	N/A
781.170	FAST_SENDER	N/A
788.673	FAST_SENDER	N/A
796.331	FAST_SENDER	N/A
803.521	FAST_SENDER	N/A
811.139	FAST_SENDER	N/A
818.671	FAST_SENDER	N/A
826.115	FAST_SENDER	N/A
833.684	FAST_SENDER	N/A
841.013	FAST_SENDER	N/A
844.622	RECEIVER	FAST_SENDER
847.026	FAST_SENDER	N/A
847.797	RECEIVER	FAST_SENDER
850.211	FAST_SENDER	N/A
850.964	RECEIVER	FAST_SENDER
853.385	FAST_SENDER	N/A
854.156	RECEIVER	FAST_SENDER
856.582	FAST_SENDER	N/A
857.323	RECEIVER	FAST_SENDER
859.741	FAST_SENDER	N/A
860.475	RECEIVER	FAST_SENDER
862.905	FAST_SENDER	N/A
863.646	RECEIVER	FAST_SENDER
866.068	FAST_SENDER	N/A
866.851	RECEIVER	FAST_SENDER
869.299	FAST_SENDER	N/A
870.072	RECEIVER	FAST_SENDER
872.509	FAST_SENDER	N/A
873.275	RECEIVER	FAST_SENDER
875.718	FAST_SENDER	N/A
876.501	RECEIVER	FAST_SENDER
878.780	SLOW_SENDER1	N/A
878.907	FAST_SENDER	N/A
879.544	RECEIVER	SLOW_SENDER1
880.215	RECEIVER	FAST_SENDER
881.978	SLOW_SENDER1	N/A
882.643	FAST_SENDER	N/A
882.748	RECEIVER	SLOW_SENDER1
885.055	RECEIVER	FAST_SENDER
885.164	SLOW_SENDER1	N/A
885.912	RECEIVER	SLOW_SENDER1
887.471	FAST_SENDER	N/A
888.211	RECEIVER	FAST_SENDER
888.313	SLOW_SENDER1	N/A
889.079	RECEIVER	SLOW_SENDER1
890.624	FAST_SENDER	N/A
891.399	RECEIVER	FAST_SENDER
891.509	SLOW_SENDER1	N/A
892.240	RECEIVER	SLOW_SENDER1
893.836	FAST_SENDER	N/A
894.586	RECEIVER	FAST_SENDER
894.670	SLOW_SENDER1	N/A
895.430	RECEIVER	SLOW_SENDER1
897.026	FAST_SENDER	N/A
897.802	RECEIVER	FAST_SENDER
900.240	FAST_SENDER	N/A
900.862	SLOW_SENDER1	N/A
900.988	RECEIVER	FAST_SENDER
903.225	RECEIVER	SLOW_SENDER1
903.396	FAST_SENDER	N/A
904.114	RECEIVER	FAST_SENDER
906.544	FAST_SENDER	N/A
907.326	RECEIVER	FAST_SENDER
908.651	SLOW_SENDER1	N/A
909.433	RECEIVER	SLOW_SENDER1
909.769	FAST_SENDER	N/A
910.555	RECEIVER	FAST_SENDER
912.988	FAST_SENDER	N/A
913.734	RECEIVER	FAST_SENDER
914.866	SLOW_SENDER1	N/A
915.621	RECEIVER	SLOW_SENDER1
916.141	FAST_SENDER	N/A
916.899	RECEIVER	FAST_SENDER
919.349	FAST_SENDER	N/A
920.089	RECEIVER	FAST_SENDER
921.022	SLOW_SENDER1	N/A
921.760	RECEIVER	SLOW_SENDER1
922.508	FAST_SENDER	N/A
923.234	RECEIVER	FAST_SENDER
925.645	FAST_SENDER	N/A
926.439	RECEIVER	FAST_SENDER
928.852	FAST_SENDER	N/A
929.168	SLOW_SENDER1	N/A
931.766	RECEIVER	SLOW_SENDER1
935.250	RECEIVER	FAST_SENDER
937.570	FAST_SENDER	N/A
938.376	RECEIVER	FAST_SENDER
940.825	FAST_SENDER	N/A
941.619	RECEIVER	FAST_SENDER
942.741	SLOW_SENDER1	N/A
943.480	RECEIVER	SLOW_SENDER1
944.026	FAST_SENDER	N/A
944.783	RECEIVER	FAST_SENDER
947.231	FAST_SENDER	N/A
948.046	RECEIVER	FAST_SENDER
950.451	FAST_SENDER	N/A
950.930	SLOW_SENDER1	N/A
951.180	RECEIVER	FAST_SENDER
953.167	RECEIVER	SLOW_SENDER1
953.598	FAST_SENDER	N/A
954.310	RECEIVER	FAST_SENDER
956.735	FAST_SENDER	N/A
957.514	RECEIVER	FAST_SENDER
959.945	FAST_SENDER	N/A
960.589	SLOW_SENDER1	N/A
960.713	RECEIVER	FAST_SENDER
962.917	RECEIVER	SLOW_SENDER1
963.140	FAST_SENDER	N/A
963.879	RECEIVER	FAST_SENDER
966.291	FAST_SENDER	N/A
967.051	RECEIVER	FAST_SENDER
969.472	FAST_SENDER	N/A
970.270	RECEIVER	FAST_SENDER
970.348	SLOW_SENDER1	N/A
971.128	RECEIVER	SLOW_SENDER1
972.689	FAST_SENDER	N/A
973.463	RECEIVER	FAST_SENDER
977.231	FAST_SENDER	N/A
978.013	RECEIVER	FAST_SENDER
978.551	SLOW_SENDER1	N/A
979.302	RECEIVER	SLOW_SENDER1
980.459	FAST_SENDER	N/A
981.224	RECEIVER	FAST_SENDER
983.637	FAST_SENDER	N/A
984.388	RECEIVER	FAST_SENDER
986.746	SLOW_SENDER1	N/A
986.818	FAST_SENDER	N/A
987.531	RECEIVER	FAST_SENDER
989.956	FAST_SENDER	N/A
990.769	RECEIVER	FAST_SENDER
993.175	FAST_SENDER	N/A
993.910	RECEIVER	FAST_SENDER
996.353	FAST_SENDER	N/A
997.088	RECEIVER	FAST_SENDER
999.517	FAST_SENDER	N/A
1000.288	RECEIVER	FAST_SENDER
1002.734	FAST_SENDER	N/A
1003.492	RECEIVER	FAST_SENDER
1005.940	FAST_SENDER	N/A
1006.726	RECEIVER	FAST_SENDER
1009.161	FAST_SENDER	N/A
1009.929	RECEIVER	FAST_SENDER
1012.366	FAST_SENDER	N/A
1013.182	RECEIVER	FAST_SENDER
1015.583	FAST_SENDER	N/A
1016.387	RECEIVER	FAST_SENDER
1018.810	FAST_SENDER	N/A
1019.586	RECEIVER	FAST_SENDER
1025.552	FAST_SENDER	N/A
1026.332	RECEIVER	FAST_SENDER
1028.754	FAST_SENDER	N/A
1029.539	RECEIVER	FAST_SENDER
1031.985	FAST_SENDER	N/A
1032.745	RECEIVER	FAST_SENDER
1035.153	FAST_SENDER	N/A
1035.945	RECEIVER	FAST_SENDER
1038.388	FAST_SENDER	N/A
1039.130	RECEIVER	FAST_SENDER
1041.547	FAST_SENDER	N/A
1042.339	RECEIVER	FAST_SENDER
1044.771	FAST_SENDER	N/A
1045.529	RECEIVER	FAST_SENDER
1047.942	FAST_SENDER	N/A
1048.677	RECEIVER	FAST_SENDER
1051.100	FAST_SENDER	N/A
1051.910	RECEIVER	FAST_SENDER
1054.353	FAST_SENDER	N/A
1055.157	RECEIVER	FAST_SENDER
1057.560	FAST_SENDER	N/A
1058.277	RECEIVER	FAST_SENDER
1060.699	FAST_SENDER	N/A
1061.500	RECEIVER	FAST_SENDER
1063.929	FAST_SENDER	N/A
1064.675	RECEIVER	FAST_SENDER
1067.107	FAST_SENDER	N/A
1067.851	RECEIVER	FAST_SENDER
1070.263	FAST_SENDER	N/A
1071.069	RECEIVER	FAST_SENDER
1073.482	FAST_SENDER	N/A
1074.254	RECEIVER	FAST_SENDER
1076.667	FAST_SENDER	N/A
1078.849	RECEIVER	FAST_SENDER
1081.289	FAST_SENDER	N/A
1082.040	RECEIVER	FAST_SENDER
1084.489	FAST_SENDER	N/A
1085.236	RECEIVER	FAST_SENDER
1087.644	FAST_SENDER	N/A
1090.205	RECEIVER	FAST_SENDER
1092.634	FAST_SENDER	N/A
1095.087	RECEIVER	FAST_SENDER
1097.521	FAST_SENDER	N/A
1098.322	RECEIVER	FAST_SENDER
1100.767	FAST_SENDER	N/A
1101.533	RECEIVER	FAST_SENDER
1103.946	FAST_SENDER	N/A
1104.736	RECEIVER	FAST_SENDER
1107.159	FAST_SENDER	N/A
1107.913	RECEIVER	FAST_SENDER
1113.758	FAST_SENDER	N/A
1117.697	RECEIVER	FAST_SENDER
1120.120	FAST_SENDER	N/A
1120.899	RECEIVER	FAST_SENDER
1123.330	FAST_SENDER	N/A
1124.099	RECEIVER	FAST_SENDER
1126.522	FAST_SENDER	N/A
1127.262	RECEIVER	FAST_SENDER
1129.669	FAST_SENDER	N/A
1130.446	RECEIVER	FAST_SENDER
1132.850	FAST_SENDER	N/A
1133.642	RECEIVER	FAST_SENDER
1136.056	FAST_SENDER	N/A
1136.862	RECEIVER	FAST_SENDER
1139.267	FAST_SENDER	N/A
1139.994	RECEIVER	FAST_SENDER
1142.435	FAST_SENDER	N/A
1143.215	RECEIVER	FAST_SENDER
1145.623	FAST_SENDER	N/A
1153.506	FAST_SENDER	N/A
1161.194	FAST_SENDER	N/A
1168.982	FAST_SENDER	N/A
1176.468	FAST_SENDER	N/A
1184.217	FAST_SENDER	N/A
1191.908	FAST_SENDER	N/A
1199.292	FAST_SENDER	N/A
1206.950	FAST_SENDER	N/A
1214.062	FAST_SENDER	N/A
1221.549	FAST_SENDER	N/A
1229.001	FAST_SENDER	N/A
1236.402	FAST_SENDER	N/A
1244.430	FAST_SENDER	N/A
1251.871	FAST_SENDER	N/A
1259.334	FAST_SENDER	N/A
1266.840	FAST_SENDER	N/A
1274.217	FAST_SENDER	N/A
1281.977	FAST_SENDER	N/A
1289.513	FAST_SENDER	N/A
1297.200	FAST_SENDER	N/A
1303.730	SLOW_SENDER1	N/A
1305.158	FAST_SENDER	N/A
1311.652	SLOW_SENDER1	N/A
1313.357	FAST_SENDER	N/A
1321.344	FAST_SENDER	N/A
1323.021	SLOW_SENDER1	N/A
1329.846	FAST_SENDER	N/A
1337.057	SLOW_SENDER1	N/A
1337.452	FAST_SENDER	N/A
1345.267	FAST_SENDER	N/A
1350.117	SLOW_SENDER1	N/A
1352.903	FAST_SENDER	N/A
1360.806	FAST_SENDER	N/A
1368.376	FAST_SENDER	N/A
1376.069	FAST_SENDER	N/A
1383.776	FAST_SENDER	N/A
1390.988	FAST_SENDER	N/A
1398.746	FAST_SENDER	N/A
1406.041	FAST_SENDER	N/A
1413.603	FAST_SENDER	N/A
1421.241	FAST_SENDER	N/A
1429.182	FAST_SENDER	N/A
1436.692	FAST_SENDER	N/A
1444.205	FAST_SENDER	N/A
1451.618	FAST_SENDER	N/A
1459.108	FAST_SENDER	N/A
1466.660	FAST_SENDER	N/A
1470.909	RECEIVER	FAST_SENDER
1473.332	FAST_SENDER	N/A
1474.064	RECEIVER	FAST_SENDER
1476.491	FAST_SENDER	N/A
1477.234	RECEIVER	FAST_SENDER
1479.643	FAST_SENDER	N/A
1480.377	RECEIVER	FAST_SENDER
1482.797	FAST_SENDER	N/A
1483.516	RECEIVER	FAST_SENDER
1485.923	FAST_SENDER	N/A
1486.685	RECEIVER	FAST_SENDER
1489.086	FAST_SENDER	N/A
1489.896	RECEIVER	FAST_SENDER
1492.312	FAST_SENDER	N/A
1493.079	RECEIVER	FAST_SENDER
1495.517	FAST_SENDER	N/A
1496.267	RECEIVER	FAST_SENDER
1498.711	FAST_SENDER	N/A
1499.463	RECEIVER	FAST_SENDER
1501.893	FAST_SENDER	N/A
1502.699	RECEIVER	FAST_SENDER
1506.677	FAST_SENDER	N/A
1507.433	RECEIVER	FAST_SENDER
1509.883	FAST_SENDER	N/A
1510.633	RECEIVER	FAST_SENDER
1513.063	FAST_SENDER	N/A
1513.850	RECEIVER	FAST_SENDER
1516.270	FAST_SENDER	N/A
1517.054	RECEIVER	FAST_SENDER
1519.458	FAST_SENDER	N/A
1520.194	RECEIVER	FAST_SENDER
1522.602	FAST_SENDER	N/A
1523.383	RECEIVER	FAST_SENDER
1525.803	FAST_SENDER	N/A
1526.553	RECEIVER	FAST_SENDER
1528.984	FAST_SENDER	N/A
1529.756	RECEIVER	FAST_SENDER
1532.167	FAST_SENDER	N/A
1534.664	RECEIVER	FAST_SENDER
1537.067	FAST_SENDER	N/A
1537.813	RECEIVER	FAST_SENDER
1540.218	FAST_SENDER	N/A
1540.951	RECEIVER	FAST_SENDER
1543.373	FAST_SENDER	N/A
1544.100	RECEIVER	FAST_SENDER
1546.521	FAST_SENDER	N/A
1547.281	RECEIVER	FAST_SENDER
1549.713	FAST_SENDER	N/A
1550.482	RECEIVER	FAST_SENDER
1552.927	FAST_SENDER	N/A
1553.723	RECEIVER	FAST_SENDER
1556.170	FAST_SENDER	N/A
1556.924	RECEIVER	FAST_SENDER
1559.329	FAST_SENDER	N/A
1560.094	RECEIVER	FAST_SENDER
1562.499	FAST_SENDER	N/A
1563.261	RECEIVER	FAST_SENDER
1565.665	FAST_SENDER	N/A
1566.392	RECEIVER	FAST_SENDER
1568.823	FAST_SENDER	N/A
1569.600	RECEIVER	FAST_SENDER
1572.050	FAST_SENDER	N/A
1572.836	RECEIVER	FAST_SENDER
1575.277	FAST_SENDER	N/A
1576.021	RECEIVER	FAST_SENDER
1578.470	FAST_SENDER	N/A
1579.214	RECEIVER	FAST_SENDER
1581.636	FAST_SENDER	N/A
1582.423	RECEIVER	FAST_SENDER
1584.856	FAST_SENDER	N/A
1585.613	RECEIVER	FAST_SENDER
1588.047	FAST_SENDER	N/A
1590.226	RECEIVER	FAST_SENDER
1592.657	FAST_SENDER	N/A
1593.391	RECEIVER	FAST_SENDER
1595.839	FAST_SENDER	N/A
1596.608	RECEIVER	FAST_SENDER
1599.056	FAST_SENDER	N/A
1599.818	RECEIVER	FAST_SENDER
1602.219	FAST_SENDER	N/A
1602.993	RECEIVER	FAST_SENDER
1605.408	FAST_SENDER	N/A
1606.164	RECEIVER	FAST_SENDER
1608.611	FAST_SENDER	N/A
1609.334	RECEIVER	FAST_SENDER
1611.770	FAST_SENDER	N/A
1612.504	RECEIVER	FAST_SENDER
1614.948	FAST_SENDER	N/A
1615.705	RECEIVER	FAST_SENDER
1618.151	FAST_SENDER	N/A
1618.892	RECEIVER	FAST_SENDER
1621.337	FAST_SENDER	N/A
1622.136	RECEIVER	FAST_SENDER
1624.541	FAST_SENDER	N/A
1625.304	RECEIVER	FAST_SENDER
1627.717	FAST_SENDER	N/A
1628.470	RECEIVER	FAST_SENDER
1630.871	FAST_SENDER	N/A
1631.647	RECEIVER	FAST_SENDER
1634.050	FAST_SENDER	N/A
1634.771	RECEIVER	FAST_SENDER
1637.213	FAST_SENDER	N/A
1637.999	RECEIVER	FAST_SENDER
1640.402	FAST_SENDER	N/A
1641.205	RECEIVER	FAST_SENDER
1643.634	FAST_SENDER	N/A
1644.376	RECEIVER	FAST_SENDER
1646.788	FAST_SENDER	N/A
1647.504	RECEIVER	FAST_SENDER
1649.951	FAST_SENDER	N/A
1650.753	RECEIVER	FAST_SENDER
1654.924	FAST_SENDER	N/A
1655.700	RECEIVER	FAST_SENDER
1658.138	FAST_SENDER	N/A
1658.903	RECEIVER	FAST_SENDER
1661.345	FAST_SENDER	N/A
1662.093	RECEIVER	FAST_SENDER
1664.503	FAST_SENDER	N/A
1666.830	RECEIVER	FAST_SENDER
1669.268	FAST_SENDER	N/A
1670.015	RECEIVER	FAST_SENDER
1672.416	FAST_SENDER	N/A
1673.234	RECEIVER	FAST_SENDER
1675.649	FAST_SENDER	N/A
1676.432	RECEIVER	FAST_SENDER
1677.380	SLOW_SENDER1	N/A
1678.131	RECEIVER	SLOW_SENDER1
1678.842	FAST_SENDER	N/A
1679.591	RECEIVER	FAST_SENDER
1680.532	SLOW_SENDER1	N/A
1681.315	RECEIVER	SLOW_SENDER1
1682.029	FAST_SENDER	N/A
1684.998	RECEIVER	FAST_SENDER
1685.149	SLOW_SENDER1	N/A
1685.918	RECEIVER	SLOW_SENDER1
1687.405	FAST_SENDER	N/A
1688.320	SLOW_SENDER1	N/A
1689.066	RECEIVER	SLOW_SENDER1
1689.880	RECEIVER	FAST_SENDER
1692.322	FAST_SENDER	N/A
1693.136	RECEIVER	FAST_SENDER
1694.514	SLOW_SENDER1	N/A
1695.294	RECEIVER	SLOW_SENDER1
1695.584	FAST_SENDER	N/A
1696.391	RECEIVER	FAST_SENDER
1698.820	FAST_SENDER	N/A
1700.725	SLOW_SENDER1	N/A
1700.993	RECEIVER	FAST_SENDER
1702.923	RECEIVER	SLOW_SENDER1
1707.489	FAST_SENDER	N/A
1708.362	SLOW_SENDER1	N/A
1709.111	RECEIVER	SLOW_SENDER1
1709.796	RECEIVER	FAST_SENDER
1712.227	FAST_SENDER	N/A
1712.971	RECEIVER	FAST_SENDER
1714.520	SLOW_SENDER1	N/A
1715.290	RECEIVER	SLOW_SENDER1
1715.395	FAST_SENDER	N/A
1717.647	RECEIVER	FAST_SENDER
1720.078	FAST_SENDER	N/A
1720.715	SLOW_SENDER1	N/A
1720.831	RECEIVER	FAST_SENDER
1723.031	RECEIVER	SLOW_SENDER1
1723.237	FAST_SENDER	N/A
1723.963	RECEIVER	FAST_SENDER
1726.386	FAST_SENDER	N/A
1728.636	RECEIVER	FAST_SENDER
1730.444	SLOW_SENDER1	N/A
1731.042	FAST_SENDER	N/A
1731.234	RECEIVER	SLOW_SENDER1
1733.594	RECEIVER	FAST_SENDER
1736.018	FAST_SENDER	N/A
1736.792	RECEIVER	FAST_SENDER
1738.675	SLOW_SENDER1	N/A
1739.222	FAST_SENDER	N/A
1739.453	RECEIVER	SLOW_SENDER1
1742.786	RECEIVER	FAST_SENDER
1745.224	FAST_SENDER	N/A
1746.004	RECEIVER	FAST_SENDER
1746.865	SLOW_SENDER1	N/A
1747.648	RECEIVER	SLOW_SENDER1
1748.404	FAST_SENDER	N/A
1749.208	RECEIVER	FAST_SENDER
1751.611	FAST_SENDER	N/A
1753.761	RECEIVER	FAST_SENDER
1755.061	SLOW_SENDER1	N/A
1757.541	FAST_SENDER	N/A
1763.223	SLOW_SENDER1	N/A
1765.412	FAST_SENDER	N/A
1774.719	FAST_SENDER	N/A
1777.316	SLOW_SENDER1	N/A
1782.754	FAST_SENDER	N/A
1790.302	FAST_SENDER	N/A
1798.242	FAST_SENDER	N/A
1806.247	FAST_SENDER	N/A
1814.266	FAST_SENDER	N/A
1822.367	FAST_SENDER	N/A
1829.974	FAST_SENDER	N/A
1837.669	FAST_SENDER	N/A
1845.789	FAST_SENDER	N/A
1853.608	FAST_SENDER	N/A
1861.501	FAST_SENDER	N/A
1868.742	FAST_SENDER	N/A
1876.090	FAST_SENDER	N/A
1883.232	FAST_SENDER	N/A
1890.922	FAST_SENDER	N/A
1898.253	FAST_SENDER	N/A
1905.887	FAST_SENDER	N/A
1913.828	FAST_SENDER	N/A
1921.431	FAST_SENDER	N/A
1928.993	FAST_SENDER	N/A
1936.281	FAST_SENDER	N/A
1943.857	FAST_SENDER	N/A
1951.779	FAST_SENDER	N/A
1959.509	FAST_SENDER	N/A
1967.115	FAST_SENDER	N/A
1974.765	FAST_SENDER	N/A
1982.469	FAST_SENDER	N/A
1989.771	FAST_SENDER	N/A
1997.410	FAST_SENDER	N/A
2005.136	FAST_SENDER	N/A
2012.130	FAST_SENDER	N/A
2019.256	FAST_SENDER	N/A
2026.480	FAST_SENDER	N/A
2033.997	FAST_SENDER	N/A
2041.660	FAST_SENDER	N/A
2049.203	FAST_SENDER	N/A
2056.744	FAST_SENDER	N/A
2063.863	FAST_SENDER	N/A
2071.114	FAST_SENDER	N/A
2078.545	FAST_SENDER	N/A
2079.340	RECEIVER	FAST_SENDER
2081.766	FAST_SENDER	N/A
2084.298	RECEIVER	FAST_SENDER
2086.748	FAST_SENDER	N/A
2087.493	RECEIVER	FAST_SENDER
2089.907	FAST_SENDER	N/A
2090.669	RECEIVER	FAST_SENDER
2093.070	FAST_SENDER	N/A
2093.865	RECEIVER	FAST_SENDER
2096.279	FAST_SENDER	N/A
2097.037	RECEIVER	FAST_SENDER
2099.438	FAST_SENDER	N/A
2100.229	RECEIVER	FAST_SENDER
2103.340	SLOW_SENDER1	N/A
2103.989	FAST_SENDER	N/A
2104.099	RECEIVER	SLOW_SENDER1
2106.506	RECEIVER	FAST_SENDER
2106.514	SLOW_SENDER1	N/A
2107.298	RECEIVER	SLOW_SENDER1
2108.919	FAST_SENDER	N/A
2109.689	RECEIVER	FAST_SENDER
2109.698	SLOW_SENDER1	N/A
2110.430	RECEIVER	SLOW_SENDER1
2112.106	FAST_SENDER	N/A
2112.872	SLOW_SENDER1	N/A
2112.884	RECEIVER	FAST_SENDER
2113.637	RECEIVER	SLOW_SENDER1
2115.290	FAST_SENDER	N/A
2116.032	RECEIVER	FAST_SENDER
2116.070	SLOW_SENDER1	N/A
2116.840	RECEIVER	SLOW_SENDER1
2118.461	FAST_SENDER	N/A
2119.232	RECEIVER	FAST_SENDER
2121.634	FAST_SENDER	N/A
2122.254	SLOW_SENDER1	N/A
2122.367	RECEIVER	FAST_SENDER
2124.723	RECEIVER	SLOW_SENDER1
2124.776	FAST_SENDER	N/A
2125.527	RECEIVER	FAST_SENDER
2127.966	FAST_SENDER	N/A
2128.715	RECEIVER	FAST_SENDER
2130.158	SLOW_SENDER1	N/A
2130.965	RECEIVER	SLOW_SENDER1
2131.139	FAST_SENDER	N/A
2131.908	RECEIVER	FAST_SENDER
2134.341	FAST_SENDER	N/A
2135.062	RECEIVER	FAST_SENDER
2136.404	SLOW_SENDER1	N/A
2137.192	RECEIVER	SLOW_SENDER1
2138.829	FAST_SENDER	N/A
2139.632	RECEIVER	FAST_SENDER
2142.051	FAST_SENDER	N/A
2142.628	SLOW_SENDER1	N/A
2142.804	RECEIVER	FAST_SENDER
2144.967	RECEIVER	SLOW_SENDER1
2145.209	FAST_SENDER	N/A
2145.979	RECEIVER	FAST_SENDER
2148.411	FAST_SENDER	N/A
2149.141	RECEIVER	FAST_SENDER
2151.574	FAST_SENDER	N/A
2152.325	RECEIVER	FAST_SENDER
2152.383	SLOW_SENDER1	N/A
2153.159	RECEIVER	SLOW_SENDER1
2154.763	FAST_SENDER	N/A
2155.487	RECEIVER	FAST_SENDER
2157.937	FAST_SENDER	N/A
2158.709	RECEIVER	FAST_SENDER
2160.577	SLOW_SENDER1	N/A
2161.141	FAST_SENDER	N/A
2161.355	RECEIVER	SLOW_SENDER1
2163.483	RECEIVER	FAST_SENDER
2165.930	FAST_SENDER	N/A
2166.700	RECEIVER	FAST_SENDER
2168.776	SLOW_SENDER1	N/A
2169.124	FAST_SENDER	N/A
2169.536	RECEIVER	SLOW_SENDER1
2171.337	RECEIVER	FAST_SENDER
2173.776	FAST_SENDER	N/A
2174.586	RECEIVER	FAST_SENDER
2177.025	FAST_SENDER	N/A
2177.813	RECEIVER	FAST_SENDER
2180.241	FAST_SENDER	N/A
2181.049	RECEIVER	FAST_SENDER
2181.183	SLOW_SENDER1	N/A
2181.940	RECEIVER	SLOW_SENDER1
2183.479	FAST_SENDER	N/A
2184.194	RECEIVER	FAST_SENDER
2186.615	FAST_SENDER	N/A
2187.367	RECEIVER	FAST_SENDER
2189.376	SLOW_SENDER1	N/A
2189.785	FAST_SENDER	N/A
2190.140	RECEIVER	SLOW_SENDER1
2191.913	RECEIVER	FAST_SENDER
2194.326	FAST_SENDER	N/A
2195.067	RECEIVER	FAST_SENDER
2197.513	FAST_SENDER	N/A
2198.307	RECEIVER	FAST_SENDER
2200.722	FAST_SENDER	N/A
2201.114	SLOW_SENDER1	N/A
2201.486	RECEIVER	FAST_SENDER
2203.357	RECEIVER	SLOW_SENDER1
2207.791	FAST_SENDER	N/A
2208.554	RECEIVER	FAST_SENDER
2210.984	FAST_SENDER	N/A
2211.768	RECEIVER	FAST_SENDER
2214.173	FAST_SENDER	N/A
2214.932	RECEIVER	FAST_SENDER
2217.354	FAST_SENDER	N/A
2218.131	RECEIVER	FAST_SENDER
2220.539	FAST_SENDER	N/A
2221.307	RECEIVER	FAST_SENDER
2223.738	FAST_SENDER	N/A
2224.505	RECEIVER	FAST_SENDER
2226.916	FAST_SENDER	N/A
2227.668	RECEIVER	FAST_SENDER
2235.041	FAST_SENDER	N/A
2235.794	RECEIVER	FAST_SENDER
2238.199	FAST_SENDER	N/A
2238.922	RECEIVER	FAST_SENDER
2241.323	FAST_SENDER	N/A
2242.073	RECEIVER	FAST_SENDER
2244.478	FAST_SENDER	N/A
2245.256	RECEIVER	FAST_SENDER
2247.670	FAST_SENDER	N/A
2248.413	RECEIVER	FAST_SENDER
2252.696	FAST_SENDER	N/A
2253.482	RECEIVER	FAST_SENDER
2255.888	FAST_SENDER	N/A
2256.670	RECEIVER	FAST_SENDER
2259.088	FAST_SENDER	N/A
2259.815	RECEIVER	FAST_SENDER
2262.239	FAST_SENDER	N/A
2263.019	RECEIVER	FAST_SENDER
2265.439	FAST_SENDER	N/A
2266.226	RECEIVER	FAST_SENDER
2268.638	FAST_SENDER	N/A
2269.407	RECEIVER	FAST_SENDER
2271.825	FAST_SENDER	N/A
2272.564	RECEIVER	FAST_SENDER
2275.006	FAST_SENDER	N/A
2275.763	RECEIVER	FAST_SENDER
2278.200	FAST_SENDER	N/A
2278.978	RECEIVER	FAST_SENDER
2281.405	FAST_SENDER	N/A
2282.183	RECEIVER	FAST_SENDER
2284.623	FAST_SENDER	N/A
2285.357	RECEIVER	FAST_SENDER
2287.793	FAST_SENDER	N/A
2288.550	RECEIVER	FAST_SENDER
2290.963	FAST_SENDER	N/A
2291.734	RECEIVER	FAST_SENDER
2294.158	FAST_SENDER	N/A
2294.939	RECEIVER	FAST_SENDER
2297.376	FAST_SENDER	N/A
2298.165	RECEIVER	FAST_SENDER
2300.614	FAST_SENDER	N/A
2301.379	RECEIVER	FAST_SENDER
2303.811	FAST_SENDER	N/A
2304.555	RECEIVER	FAST_SENDER
2306.976	FAST_SENDER	N/A
2307.738	RECEIVER	FAST_SENDER
2310.179	FAST_SENDER	N/A
2310.951	RECEIVER	FAST_SENDER
2314.744	FAST_SENDER	N/A
2315.525	RECEIVER	FAST_SENDER
2317.968	FAST_SENDER	N/A
2318.696	RECEIVER	FAST_SENDER
2321.111	FAST_SENDER	N/A
2321.906	RECEIVER	FAST_SENDER
2324.326	FAST_SENDER	N/A
2325.055	RECEIVER	FAST_SENDER
2327.469	FAST_SENDER	N/A
2328.178	RECEIVER	FAST_SENDER
2330.620	FAST_SENDER	N/A
2331.395	RECEIVER	FAST_SENDER
2333.812	FAST_SENDER	N/A
2334.559	RECEIVER	FAST_SENDER
2338.647	FAST_SENDER	N/A
2339.441	RECEIVER	FAST_SENDER
2341.842	FAST_SENDER	N/A
2342.615	RECEIVER	FAST_SENDER
2345.052	FAST_SENDER	N/A
2345.794	RECEIVER	FAST_SENDER
2348.236	FAST_SENDER	N/A
2348.996	RECEIVER	FAST_SENDER
2351.403	FAST_SENDER	N/A
2352.138	RECEIVER	FAST_SENDER
2354.566	FAST_SENDER	N/A
2355.328	RECEIVER	FAST_SENDER
2357.761	FAST_SENDER	N/A
2358.477	RECEIVER	FAST_SENDER
2360.903	FAST_SENDER	N/A
2361.641	RECEIVER	FAST_SENDER
2364.080	FAST_SENDER	N/A
2364.852	RECEIVER	FAST_SENDER
2367.285	FAST_SENDER	N/A
2368.020	RECEIVER	FAST_SENDER
2370.425	FAST_SENDER	N/A
2372.767	RECEIVER	FAST_SENDER
2375.208	FAST_SENDER	N/A
2376.005	RECEIVER	FAST_SENDER
2378.435	FAST_SENDER	N/A
2379.189	RECEIVER	FAST_SENDER
2381.589	FAST_SENDER	N/A
2382.344	RECEIVER	FAST_SENDER
2384.765	FAST_SENDER	N/A
2385.567	RECEIVER	FAST_SENDER
2387.981	FAST_SENDER	N/A
2388.743	RECEIVER	FAST_SENDER
2391.188	FAST_SENDER	N/A
2391.950	RECEIVER	FAST_SENDER
2394.361	FAST_SENDER	N/A
2395.115	RECEIVER	FAST_SENDER
2397.515	FAST_SENDER	N/A
2398.303	RECEIVER	FAST_SENDER
2400.752	FAST_SENDER	N/A
2401.505	RECEIVER	FAST_SENDER
2403.926	FAST_SENDER	N/A
2404.691	RECEIVER	FAST_SENDER
2407.101	FAST_SENDER	N/A
2407.855	RECEIVER	FAST_SENDER
2410.275	FAST_SENDER	N/A
2411.019	RECEIVER	FAST_SENDER
2413.462	FAST_SENDER	N/A
2414.204	RECEIVER	FAST_SENDER
2416.649	FAST_SENDER	N/A
2417.415	RECEIVER	FAST_SENDER
2419.858	FAST_SENDER	N/A
2420.622	RECEIVER	FAST_SENDER
2423.037	FAST_SENDER	N/A
2423.801	RECEIVER	FAST_SENDER
2426.201	FAST_SENDER	N/A
2426.961	RECEIVER	FAST_SENDER
2429.369	FAST_SENDER	N/A
2430.109	RECEIVER	FAST_SENDER
2432.532	FAST_SENDER	N/A
2433.299	RECEIVER	FAST_SENDER
2435.749	FAST_SENDER	N/A
2436.484	RECEIVER	FAST_SENDER
2438.910	FAST_SENDER	N/A
2439.634	RECEIVER	FAST_SENDER
2442.041	FAST_SENDER	N/A
2442.805	RECEIVER	FAST_SENDER
2445.240	FAST_SENDER	N/A
2446.004	RECEIVER	FAST_SENDER
2448.444	FAST_SENDER	N/A
2449.243	RECEIVER	FAST_SENDER
2451.682	FAST_SENDER	N/A
2452.452	RECEIVER	FAST_SENDER
2454.870	FAST_SENDER	N/A
2455.639	RECEIVER	FAST_SENDER
2458.039	FAST_SENDER	N/A
2458.841	RECEIVER	FAST_SENDER
2461.278	FAST_SENDER	N/A
2462.076	RECEIVER	FAST_SENDER
2466.009	FAST_SENDER	N/A
2466.743	RECEIVER	FAST_SENDER
2469.171	FAST_SENDER	N/A
2469.948	RECEIVER	FAST_SENDER
2472.383	FAST_SENDER	N/A
2473.138	RECEIVER	FAST_SENDER
2475.586	FAST_SENDER	N/A
2476.365	RECEIVER	FAST_SENDER
2478.795	FAST_SENDER	N/A
2479.532	RECEIVER	FAST_SENDER
2481.979	FAST_SENDER	N/A
2482.719	RECEIVER	FAST_SENDER
2485.125	FAST_SENDER	N/A
2485.882	RECEIVER	FAST_SENDER
2488.305	FAST_SENDER	N/A
2489.047	RECEIVER	FAST_SENDER
2491.495	FAST_SENDER	N/A
2492.257	RECEIVER	FAST_SENDER
2494.662	FAST_SENDER	N/A
2495.434	RECEIVER	FAST_SENDER
2497.852	FAST_SENDER	N/A
2498.625	RECEIVER	FAST_SENDER
2501.064	FAST_SENDER	N/A
2501.814	RECEIVER	FAST_SENDER
2504.246	FAST_SENDER	N/A
2505.024	RECEIVER	FAST_SENDER
2507.474	FAST_SENDER	N/A
2508.245	RECEIVER	FAST_SENDER
2510.645	FAST_SENDER	N/A
2511.416	RECEIVER	FAST_SENDER
2513.858	FAST_SENDER	N/A
2514.664	RECEIVER	FAST_SENDER
2517.089	FAST_SENDER	N/A
2517.841	RECEIVER	FAST_SENDER
2520.276	FAST_SENDER	N/A
2521.064	RECEIVER	FAST_SENDER
2523.508	FAST_SENDER	N/A
2524.289	RECEIVER	FAST_SENDER
2526.695	FAST_SENDER	N/A
2527.414	RECEIVER	FAST_SENDER
2527.590	SLOW_SENDER1	N/A
2528.369	RECEIVER	SLOW_SENDER1
2529.841	FAST_SENDER	N/A
2530.789	SLOW_SENDER1	N/A
2533.055	FAST_SENDER	N/A
2541.178	SLOW_SENDER1	N/A
2541.257	FAST_SENDER	N/A
2550.053	FAST_SENDER	N/A
2554.155	SLOW_SENDER1	N/A
2557.544	FAST_SENDER	N/A
2566.006	FAST_SENDER	N/A
2567.566	SLOW_SENDER1	N/A
2574.244	FAST_SENDER	N/A
2580.360	SLOW_SENDER1	N/A
2581.920	FAST_SENDER	N/A
2589.592	FAST_SENDER	N/A
2596.990	FAST_SENDER	N/A
2604.342	FAST_SENDER	N/A
2612.215	FAST_SENDER	N/A
2619.679	FAST_SENDER	N/A
2627.545	FAST_SENDER	N/A
2635.082	FAST_SENDER	N/A
2642.649	FAST_SENDER	N/A
2650.183	FAST_SENDER	N/A
2657.619	FAST_SENDER	N/A
2665.731	FAST_SENDER	N/A
2673.031	FAST_SENDER	N/A
2680.702	FAST_SENDER	N/A
2687.855	FAST_SENDER	N/A
2695.354	FAST_SENDER	N/A
2703.054	FAST_SENDER	N/A
2710.209	FAST_SENDER	N/A
2718.044	FAST_SENDER	N/A
2725.399	FAST_SENDER	N/A
2732.980	FAST_SENDER	N/A
2740.333	FAST_SENDER	N/A
2747.778	FAST_SENDER	N/A
2755.381	FAST_SENDER	N/A
2763.049	FAST_SENDER	N/A
2770.336	FAST_SENDER	N/A
2778.075	FAST_SENDER	N/A
2785.758	FAST_SENDER	N/A
2792.866	FAST_SENDER	N/A
2800.584	FAST_SENDER	N/A
2807.730	FAST_SENDER	N/A
2815.535	FAST_SENDER	N/A
2822.966	FAST_SENDER	N/A
2830.301	FAST_SENDER	N/A
2837.969	FAST_SENDER	N/A
2845.445	FAST_SENDER	N/A
2853.311	FAST_SENDER	N/A
2854.080	RECEIVER	FAST_SENDER
2856.516	FAST_SENDER	N/A
2857.283	RECEIVER	FAST_SENDER
2859.688	FAST_SENDER	N/A
2860.492	RECEIVER	FAST_SENDER
2862.893	FAST_SENDER	N/A
2863.648	RECEIVER	FAST_SENDER
2866.059	FAST_SENDER	N/A
2866.792	RECEIVER	FAST_SENDER
2869.221	FAST_SENDER	N/A
2871.761	RECEIVER	FAST_SENDER
2874.198	FAST_SENDER	N/A
2874.962	RECEIVER	FAST_SENDER
2877.406	FAST_SENDER	N/A
2878.138	RECEIVER	FAST_SENDER
2880.548	FAST_SENDER	N/A
2881.300	RECEIVER	FAST_SENDER
2883.713	FAST_SENDER	N/A
2884.497	RECEIVER	FAST_SENDER
2886.918	FAST_SENDER	N/A
2887.663	RECEIVER	FAST_SENDER
2890.075	FAST_SENDER	N/A
2890.846	RECEIVER	FAST_SENDER
2893.249	FAST_SENDER	N/A
2894.032	RECEIVER	FAST_SENDER
2896.466	FAST_SENDER	N/A
2897.237	RECEIVER	FAST_SENDER
2899.687	FAST_SENDER	N/A
2900.456	RECEIVER	FAST_SENDER
2902.862	FAST_SENDER	N/A
2903.634	RECEIVER	FAST_SENDER
2905.790	SLOW_SENDER1	N/A
2906.051	FAST_SENDER	N/A
2906.553	RECEIVER	SLOW_SENDER1
2908.547	RECEIVER	FAST_SENDER
2908.978	SLOW_SENDER1	N/A
2909.723	RECEIVER	SLOW_SENDER1
2910.983	FAST_SENDER	N/A
2911.733	RECEIVER	FAST_SENDER
2912.136	SLOW_SENDER1	N/A
2912.879	RECEIVER	SLOW_SENDER1
2914.164	FAST_SENDER	N/A
2914.922	RECEIVER	FAST_SENDER
2915.301	SLOW_SENDER1	N/A
2916.019	RECEIVER	SLOW_SENDER1
2917.372	FAST_SENDER	N/A
2918.150	RECEIVER	FAST_SENDER
2918.469	SLOW_SENDER1	N/A
2919.232	RECEIVER	SLOW_SENDER1
2920.566	FAST_SENDER	N/A
2921.310	RECEIVER	FAST_SENDER
2921.637	SLOW_SENDER1	N/A
2922.376	RECEIVER	SLOW_SENDER1
2923.756	FAST_SENDER	N/A
2924.513	RECEIVER	FAST_SENDER
2926.927	FAST_SENDER	N/A
2927.689	RECEIVER	FAST_SENDER
2927.803	SLOW_SENDER1	N/A
2928.583	RECEIVER	SLOW_SENDER1
2930.095	FAST_SENDER	N/A
2930.884	RECEIVER	FAST_SENDER
2933.307	FAST_SENDER	N/A
2934.023	SLOW_SENDER1	N/A
2934.067	RECEIVER	FAST_SENDER
2935.323	RECEIVER	SLOW_SENDER1
2936.515	FAST_SENDER	N/A
2937.267	RECEIVER	FAST_SENDER
2939.672	FAST_SENDER	N/A
2940.419	RECEIVER	FAST_SENDER
2940.738	SLOW_SENDER1	N/A
2941.487	RECEIVER	SLOW_SENDER1
2942.847	FAST_SENDER	N/A
2943.605	RECEIVER	FAST_SENDER
2946.038	FAST_SENDER	N/A
2946.810	RECEIVER	FAST_SENDER
2946.922	SLOW_SENDER1	N/A
2947.676	RECEIVER	SLOW_SENDER1
2949.216	FAST_SENDER	N/A
2949.956	RECEIVER	FAST_SENDER
2952.391	FAST_SENDER	N/A
2953.125	SLOW_SENDER1	N/A
2953.128	RECEIVER	FAST_SENDER
2953.869	RECEIVER	SLOW_SENDER1
2955.538	FAST_SENDER	N/A
2957.761	RECEIVER	FAST_SENDER
2960.171	FAST_SENDER	N/A
2960.949	RECEIVER	FAST_SENDER
2963.161	SLOW_SENDER1	N/A
2963.358	FAST_SENDER	N/A
2963.926	RECEIVER	SLOW_SENDER1
2967.553	RECEIVER	FAST_SENDER
2969.998	FAST_SENDER	N/A
2970.784	RECEIVER	FAST_SENDER
2971.365	SLOW_SENDER1	N/A
2972.130	RECEIVER	SLOW_SENDER1
2973.233	FAST_SENDER	N/A
2973.996	RECEIVER	FAST_SENDER
2976.416	FAST_SENDER	N/A
2977.162	RECEIVER	FAST_SENDER
2979.573	SLOW_SENDER1	N/A
2979.578	FAST_SENDER	N/A
2980.340	RECEIVER	SLOW_SENDER1
2982.554	RECEIVER	FAST_SENDER
2984.990	FAST_SENDER	N/A
2985.723	RECEIVER	FAST_SENDER
2987.754	SLOW_SENDER1	N/A
2988.166	FAST_SENDER	N/A
2990.342	RECEIVER	FAST_SENDER
2992.712	RECEIVER	SLOW_SENDER1
2992.754	FAST_SENDER	N/A
2993.515	RECEIVER	FAST_SENDER
2995.930	FAST_SENDER	N/A
2996.672	RECEIVER	FAST_SENDER
2999.113	FAST_SENDER	N/A
3000.139	SLOW_SENDER1	N/A
3000.912	RECEIVER	SLOW_SENDER1
3003.279	RECEIVER	FAST_SENDER
3005.720	FAST_SENDER	N/A
3006.433	RECEIVER	FAST_SENDER
3008.336	SLOW_SENDER1	N/A
3008.835	FAST_SENDER	N/A
3009.125	RECEIVER	SLOW_SENDER1
3013.267	RECEIVER	FAST_SENDER
3015.669	FAST_SENDER	N/A
3016.448	RECEIVER	FAST_SENDER
3018.889	FAST_SENDER	N/A
3019.673	RECEIVER	FAST_SENDER
3022.115	FAST_SENDER	N/A
3022.901	RECEIVER	FAST_SENDER
3025.340	FAST_SENDER	N/A
3026.112	RECEIVER	FAST_SENDER
3028.516	FAST_SENDER	N/A
3029.255	RECEIVER	FAST_SENDER
3031.683	FAST_SENDER	N/A
3032.422	RECEIVER	FAST_SENDER
3034.857	FAST_SENDER	N/A
3035.589	RECEIVER	FAST_SENDER
3038.001	FAST_SENDER	N/A
3038.755	RECEIVER	FAST_SENDER
3041.175	FAST_SENDER	N/A
3041.887	RECEIVER	FAST_SENDER
3044.313	FAST_SENDER	N/A
3045.091	RECEIVER	FAST_SENDER
3047.494	FAST_SENDER	N/A
3048.246	RECEIVER	FAST_SENDER
3050.674	FAST_SENDER	N/A
3051.417	RECEIVER	FAST_SENDER
3053.864	FAST_SENDER	N/A
3054.663	RECEIVER	FAST_SENDER
3057.106	FAST_SENDER	N/A
3057.876	RECEIVER	FAST_SENDER
3060.299	FAST_SENDER	N/A
3061.088	RECEIVER	FAST_SENDER
3063.516	FAST_SENDER	N/A
3064.314	RECEIVER	FAST_SENDER
3066.734	FAST_SENDER	N/A
3067.470	RECEIVER	FAST_SENDER
3069.888	FAST_SENDER	N/A
3070.614	RECEIVER	FAST_SENDER
3073.061	FAST_SENDER	N/A
3073.837	RECEIVER	FAST_SENDER
3079.734	FAST_SENDER	N/A
3080.495	RECEIVER	FAST_SENDER
3082.941	FAST_SENDER	N/A
3083.730	RECEIVER	FAST_SENDER
3086.160	FAST_SENDER	N/A
3086.930	RECEIVER	FAST_SENDER
3089.366	FAST_SENDER	N/A
3090.121	RECEIVER	FAST_SENDER
3092.522	FAST_SENDER	N/A
3093.301	RECEIVER	FAST_SENDER
3095.706	FAST_SENDER	N/A
3096.447	RECEIVER	FAST_SENDER
3098.865	FAST_SENDER	N/A
3099.673	RECEIVER	FAST_SENDER
3102.114	FAST_SENDER	N/A
3104.340	RECEIVER	FAST_SENDER
3106.773	FAST_SENDER	N/A
3107.516	RECEIVER	FAST_SENDER
3109.960	FAST_SENDER	N/A
3110.757	RECEIVER	FAST_SENDER
3113.192	FAST_SENDER	N/A
3113.965	RECEIVER	FAST_SENDER
3116.371	FAST_SENDER	N/A
3117.090	RECEIVER	FAST_SENDER
3119.512	FAST_SENDER	N/A
3120.262	RECEIVER	FAST_SENDER
3122.688	FAST_SENDER	N/A
3123.436	RECEIVER	FAST_SENDER
3125.856	FAST_SENDER	N/A
3126.657	RECEIVER	FAST_SENDER
3129.093	FAST_SENDER	N/A
3129.831	RECEIVER	FAST_SENDER
3132.274	FAST_SENDER	N/A
3133.072	RECEIVER	FAST_SENDER
3135.479	FAST_SENDER	N/A
3136.273	RECEIVER	FAST_SENDER
3138.679	FAST_SENDER	N/A
3139.451	RECEIVER	FAST_SENDER
3141.884	FAST_SENDER	N/A
3142.676	RECEIVER	FAST_SENDER
3145.123	FAST_SENDER	N/A
3145.889	RECEIVER	FAST_SENDER
3148.321	FAST_SENDER	N/A
3152.243	RECEIVER	FAST_SENDER
3154.655	FAST_SENDER	N/A
3155.410	RECEIVER	FAST_SENDER
3157.846	FAST_SENDER	N/A
3158.609	RECEIVER	FAST_SENDER
3161.040	FAST_SENDER	N/A
3161.798	RECEIVER	FAST_SENDER
3164.209	FAST_SENDER	N/A
3164.950	RECEIVER	FAST_SENDER
3167.382	FAST_SENDER	N/A
3168.150	RECEIVER	FAST_SENDER
3170.600	FAST_SENDER	N/A
3171.395	RECEIVER	FAST_SENDER
3173.805	FAST_SENDER	N/A
3174.550	RECEIVER	FAST_SENDER
3176.971	FAST_SENDER	N/A
3177.741	RECEIVER	FAST_SENDER
3180.179	FAST_SENDER	N/A
3180.971	RECEIVER	FAST_SENDER
3183.392	FAST_SENDER	N/A
3184.127	RECEIVER	FAST_SENDER
3186.561	FAST_SENDER	N/A
3187.355	RECEIVER	FAST_SENDER
3189.801	FAST_SENDER	N/A
3190.536	RECEIVER	FAST_SENDER
3192.942	FAST_SENDER	N/A
3193.675	RECEIVER	FAST_SENDER
3196.083	FAST_SENDER	N/A
3196.863	RECEIVER	FAST_SENDER
3199.313	FAST_SENDER	N/A
3200.093	RECEIVER	FAST_SENDER
3202.501	FAST_SENDER	N/A
3203.296	RECEIVER	FAST_SENDER
3207.166	FAST_SENDER	N/A
3214.915	FAST_SENDER	N/A
3222.860	FAST_SENDER	N/A
3230.030	FAST_SENDER	N/A
3237.640	FAST_SENDER	N/A
3244.997	FAST_SENDER	N/A
3252.566	FAST_SENDER	N/A
3260.130	FAST_SENDER	N/A
3267.727	FAST_SENDER	N/A
3275.072	FAST_SENDER	N/A
3282.310	FAST_SENDER	N/A
3289.756	FAST_SENDER	N/A
3297.928	FAST_SENDER	N/A
3305.678	FAST_SENDER	N/A
3313.526	FAST_SENDER	N/A
3320.933	FAST_SENDER	N/A
3328.432	FAST_SENDER	N/A
3336.106	FAST_SENDER	N/A
3337.100	SLOW_SENDER1	N/A
3344.048	FAST_SENDER	N/A
3344.210	SLOW_SENDER1	N/A
3352.647	FAST_SENDER	N/A
3355.003	SLOW_SENDER1	N/A
3361.735	FAST_SENDER	N/A
3367.608	SLOW_SENDER1	N/A
3369.189	FAST_SENDER	N/A
3377.745	FAST_SENDER	N/A
3380.758	SLOW_SENDER1	N/A
3385.732	FAST_SENDER	N/A
3393.165	FAST_SENDER	N/A
3400.785	FAST_SENDER	N/A
3408.532	FAST_SENDER	N/A
3416.280	FAST_SENDER	N/A
3423.586	FAST_SENDER	N/A
3431.019	FAST_SENDER	N/A
3438.468	FAST_SENDER	N/A
3446.175	FAST_SENDER	N/A
3453.614	FAST_SENDER	N/A
3461.325	FAST_SENDER	N/A
3468.693	FAST_SENDER	N/A
3476.092	FAST_SENDER	N/A
3483.741	FAST_SENDER	N/A
3491.415	FAST_SENDER	N/A
3498.898	FAST_SENDER	N/A
3507.057	FAST_SENDER	N/A
3514.725	FAST_SENDER	N/A
3521.861	FAST_SENDER	N/A
3529.423	FAST_SENDER	N/A
3532.609	FAST_SENDER	N/A
3533.373	RECEIVER	FAST_SENDER
3535.817	FAST_SENDER	N/A
3538.382	RECEIVER	FAST_SENDER
3540.796	FAST_SENDER	N/A
3541.570	RECEIVER	FAST_SENDER
3545.809	FAST_SENDER	N/A
3546.579	RECEIVER	FAST_SENDER
3548.998	FAST_SENDER	N/A
3549.712	RECEIVER	FAST_SENDER
3552.122	FAST_SENDER	N/A
3552.893	RECEIVER	FAST_SENDER
3555.335	FAST_SENDER	N/A
3557.651	RECEIVER	FAST_SENDER
3560.072	FAST_SENDER	N/A
3560.877	RECEIVER	FAST_SENDER
3563.284	FAST_SENDER	N/A
3564.065	RECEIVER	FAST_SENDER
3566.497	FAST_SENDER	N/A
3567.262	RECEIVER	FAST_SENDER
3569.666	FAST_SENDER	N/A
3570.405	RECEIVER	FAST_SENDER
3572.850	FAST_SENDER	N/A
3573.625	RECEIVER	FAST_SENDER
3576.031	FAST_SENDER	N/A
3576.823	RECEIVER	FAST_SENDER
3579.227	FAST_SENDER	N/A
3580.038	RECEIVER	FAST_SENDER
3582.471	FAST_SENDER	N/A
3583.237	RECEIVER	FAST_SENDER
3585.668	FAST_SENDER	N/A
3586.436	RECEIVER	FAST_SENDER
3588.844	FAST_SENDER	N/A
3589.574	RECEIVER	FAST_SENDER
3591.982	FAST_SENDER	N/A
3592.727	RECEIVER	FAST_SENDER
3595.151	FAST_SENDER	N/A
3595.874	RECEIVER	FAST_SENDER
3598.276	FAST_SENDER	N/A
3599.039	RECEIVER	FAST_SENDER
3601.439	FAST_SENDER	N/A
3602.179	RECEIVER	FAST_SENDER
3604.604	FAST_SENDER	N/A
3605.400	RECEIVER	FAST_SENDER
3607.816	FAST_SENDER	N/A
3610.206	RECEIVER	FAST_SENDER
3612.638	FAST_SENDER	N/A
3613.375	RECEIVER	FAST_SENDER
3615.792	FAST_SENDER	N/A
3616.542	RECEIVER	FAST_SENDER
3618.987	FAST_SENDER	N/A
3619.766	RECEIVER	FAST_SENDER
3622.171	FAST_SENDER	N/A
3622.912	RECEIVER	FAST_SENDER
3625.359	FAST_SENDER	N/A
3626.106	RECEIVER	FAST_SENDER
3628.530	FAST_SENDER	N/A
3629.304	RECEIVER	FAST_SENDER
3631.745	FAST_SENDER	N/A
3632.535	RECEIVER	FAST_SENDER
3634.981	FAST_SENDER	N/A
3635.744	RECEIVER	FAST_SENDER
3638.160	FAST_SENDER	N/A
3638.890	RECEIVER	FAST_SENDER
3641.297	FAST_SENDER	N/A
3642.059	RECEIVER	FAST_SENDER
3644.492	FAST_SENDER	N/A
3645.230	RECEIVER	FAST_SENDER
3647.635	FAST_SENDER	N/A
3648.369	RECEIVER	FAST_SENDER
3650.794	FAST_SENDER	N/A
3651.541	RECEIVER	FAST_SENDER
3653.957	FAST_SENDER	N/A
3654.718	RECEIVER	FAST_SENDER
3657.154	FAST_SENDER	N/A
3657.948	RECEIVER	FAST_SENDER
3660.379	FAST_SENDER	N/A
3661.109	RECEIVER	FAST_SENDER
3663.523	FAST_SENDER	N/A
3664.251	RECEIVER	FAST_SENDER
3666.699	FAST_SENDER	N/A
3667.424	RECEIVER	FAST_SENDER
3669.828	FAST_SENDER	N/A
3670.609	RECEIVER	FAST_SENDER
3673.029	FAST_SENDER	N/A
3673.799	RECEIVER	FAST_SENDER
3676.228	FAST_SENDER	N/A
3677.011	RECEIVER	FAST_SENDER
3679.429	FAST_SENDER	N/A
3680.160	RECEIVER	FAST_SENDER
3682.573	FAST_SENDER	N/A
3683.335	RECEIVER	FAST_SENDER
3685.735	FAST_SENDER	N/A
3686.521	RECEIVER	FAST_SENDER
3688.949	FAST_SENDER	N/A
3689.710	RECEIVER	FAST_SENDER
3692.118	FAST_SENDER	N/A
3692.879	RECEIVER	FAST_SENDER
3695.291	FAST_SENDER	N/A
3696.068	RECEIVER	FAST_SENDER
3698.499	FAST_SENDER	N/A
3699.298	RECEIVER	FAST_SENDER
3701.711	FAST_SENDER	N/A
3702.471	RECEIVER	FAST_SENDER
3704.911	FAST_SENDER	N/A
3705.685	RECEIVER	FAST_SENDER
3707.650	SLOW_SENDER1	N/A
3708.116	FAST_SENDER	N/A
3708.422	RECEIVER	SLOW_SENDER1
3712.609	RECEIVER	FAST_SENDER
3712.831	SLOW_SENDER1	N/A
3713.614	RECEIVER	SLOW_SENDER1
3715.040	FAST_SENDER	N/A
3715.790	RECEIVER	FAST_SENDER
3716.052	SLOW_SENDER1	N/A
3716.820	RECEIVER	SLOW_SENDER1
3718.201	FAST_SENDER	N/A
3718.936	RECEIVER	FAST_SENDER
3719.241	SLOW_SENDER1	N/A
3720.035	RECEIVER	SLOW_SENDER1
3721.344	FAST_SENDER	N/A
3722.100	RECEIVER	FAST_SENDER
3724.533	FAST_SENDER	N/A
3725.291	RECEIVER	FAST_SENDER
3725.458	SLOW_SENDER1	N/A
3726.241	RECEIVER	SLOW_SENDER1
3727.693	FAST_SENDER	N/A
3728.453	RECEIVER	FAST_SENDER
3730.889	FAST_SENDER	N/A
3731.672	SLOW_SENDER1	N/A
3731.676	RECEIVER	FAST_SENDER
3732.425	RECEIVER	SLOW_SENDER1
3734.078	FAST_SENDER	N/A
3734.809	RECEIVER	FAST_SENDER
3737.253	FAST_SENDER	N/A
3737.986	RECEIVER	FAST_SENDER
3739.182	SLOW_SENDER1	N/A
3739.973	RECEIVER	SLOW_SENDER1
3740.422	FAST_SENDER	N/A
3741.181	RECEIVER	FAST_SENDER
3743.606	FAST_SENDER	N/A
3745.382	SLOW_SENDER1	N/A
3745.910	RECEIVER	FAST_SENDER
3747.823	RECEIVER	SLOW_SENDER1
3748.348	FAST_SENDER	N/A
3749.098	RECEIVER	FAST_SENDER
3751.503	FAST_SENDER	N/A
3752.293	RECEIVER	FAST_SENDER
3754.711	FAST_SENDER	N/A
3755.237	SLOW_SENDER1	N/A
3755.503	RECEIVER	FAST_SENDER
3757.296	RECEIVER	SLOW_SENDER1
3760.428	FAST_SENDER	N/A
3761.221	RECEIVER	FAST_SENDER
3763.671	FAST_SENDER	N/A
3764.469	RECEIVER	FAST_SENDER
3764.740	SLOW_SENDER1	N/A
3765.513	RECEIVER	SLOW_SENDER1
3766.869	FAST_SENDER	N/A
3767.615	RECEIVER	FAST_SENDER
3770.028	FAST_SENDER	N/A
3770.769	RECEIVER	FAST_SENDER
3772.935	SLOW_SENDER1	N/A
3773.178	FAST_SENDER	N/A
3773.673	RECEIVER	SLOW_SENDER1
3775.347	RECEIVER	FAST_SENDER
3777.784	FAST_SENDER	N/A
3778.549	RECEIVER	FAST_SENDER
3780.953	FAST_SENDER	N/A
3781.115	SLOW_SENDER1	N/A
3781.720	RECEIVER	FAST_SENDER
3784.136	FAST_SENDER	N/A
3785.448	RECEIVER	SLOW_SENDER1
3786.748	RECEIVER	FAST_SENDER
3789.193	FAST_SENDER	N/A
3792.860	SLOW_SENDER1	N/A
3793.390	RECEIVER	FAST_SENDER
3795.015	RECEIVER	SLOW_SENDER1
3795.811	FAST_SENDER	N/A
3796.553	RECEIVER	FAST_SENDER
3798.957	FAST_SENDER	N/A
3799.724	RECEIVER	FAST_SENDER
3802.163	FAST_SENDER	N/A
3802.460	SLOW_SENDER1	N/A
3802.918	RECEIVER	FAST_SENDER
3805.322	FAST_SENDER	N/A
3806.089	RECEIVER	FAST_SENDER
3808.515	FAST_SENDER	N/A
3809.269	RECEIVER	FAST_SENDER
3811.693	FAST_SENDER	N/A
3812.446	RECEIVER	FAST_SENDER
3814.877	FAST_SENDER	N/A
3815.660	RECEIVER	FAST_SENDER
3818.087	FAST_SENDER	N/A
3818.899	RECEIVER	FAST_SENDER
3821.349	FAST_SENDER	N/A
3822.107	RECEIVER	FAST_SENDER
3824.527	FAST_SENDER	N/A
3825.271	RECEIVER	FAST_SENDER
3830.927	FAST_SENDER	N/A
3831.677	RECEIVER	FAST_SENDER
3834.096	FAST_SENDER	N/A
3834.871	RECEIVER	FAST_SENDER
3837.316	FAST_SENDER	N/A
3838.073	RECEIVER	FAST_SENDER
3840.499	FAST_SENDER	N/A
3841.278	RECEIVER	FAST_SENDER
3843.726	FAST_SENDER	N/A
3844.475	RECEIVER	FAST_SENDER
3846.919	FAST_SENDER	N/A
3847.658	RECEIVER	FAST_SENDER
3850.075	FAST_SENDER	N/A
3850.813	RECEIVER	FAST_SENDER
3853.247	FAST_SENDER	N/A
3854.022	RECEIVER	FAST_SENDER
3856.470	FAST_SENDER	N/A
3857.250	RECEIVER	FAST_SENDER
3859.690	FAST_SENDER	N/A
3860.456	RECEIVER	FAST_SENDER
3862.890	FAST_SENDER	N/A
3863.642	RECEIVER	FAST_SENDER
3866.079	FAST_SENDER	N/A
3866.869	RECEIVER	FAST_SENDER
3869.269	FAST_SENDER	N/A
3869.996	RECEIVER	FAST_SENDER
3872.434	FAST_SENDER	N/A
3873.189	RECEIVER	FAST_SENDER
3875.596	FAST_SENDER	N/A
3876.332	RECEIVER	FAST_SENDER
3878.758	FAST_SENDER	N/A
3879.516	RECEIVER	FAST_SENDER
3881.934	FAST_SENDER	N/A
3882.668	RECEIVER	FAST_SENDER
3885.075	FAST_SENDER	N/A
3885.863	RECEIVER	FAST_SENDER
3888.280	FAST_SENDER	N/A
3889.048	RECEIVER	FAST_SENDER
3891.473	FAST_SENDER	N/A
3892.255	RECEIVER	FAST_SENDER
3894.692	FAST_SENDER	N/A
3895.430	RECEIVER	FAST_SENDER
3897.833	FAST_SENDER	N/A
3898.589	RECEIVER	FAST_SENDER
3901.000	FAST_SENDER	N/A
3901.773	RECEIVER	FAST_SENDER
3904.176	FAST_SENDER	N/A
3904.920	RECEIVER	FAST_SENDER
3907.337	FAST_SENDER	N/A
3908.105	RECEIVER	FAST_SENDER
3910.523	FAST_SENDER	N/A
3911.329	RECEIVER	FAST_SENDER
3913.744	FAST_SENDER	N/A
3914.517	RECEIVER	FAST_SENDER
3916.929	FAST_SENDER	N/A
3917.703	RECEIVER	FAST_SENDER
3920.116	FAST_SENDER	N/A
3920.888	RECEIVER	FAST_SENDER
3923.307	FAST_SENDER	N/A
3924.063	RECEIVER	FAST_SENDER
3926.504	FAST_SENDER	N/A
3927.268	RECEIVER	FAST_SENDER
3929.678	FAST_SENDER	N/A
3930.425	RECEIVER	FAST_SENDER
3932.840	FAST_SENDER	N/A
3933.592	RECEIVER	FAST_SENDER
3936.000	FAST_SENDER	N/A
3936.771	RECEIVER	FAST_SENDER
3939.176	FAST_SENDER	N/A
3946.569	FAST_SENDER	N/A
3954.454	FAST_SENDER	N/A
3962.096	FAST_SENDER	N/A
3969.913	FAST_SENDER	N/A
3977.245	FAST_SENDER	N/A
3984.295	FAST_SENDER	N/A
3991.803	FAST_SENDER	N/A
3999.766	FAST_SENDER	N/A
4007.291	FAST_SENDER	N/A
4014.669	FAST_SENDER	N/A
4022.380	FAST_SENDER	N/A
4030.049	FAST_SENDER	N/A
4037.356	FAST_SENDER	N/A
4044.894	FAST_SENDER	N/A
4052.346	FAST_SENDER	N/A
4060.002	FAST_SENDER	N/A
4067.710	FAST_SENDER	N/A
4075.495	FAST_SENDER	N/A
4083.134	FAST_SENDER	N/A
4090.886	FAST_SENDER	N/A
4097.996	FAST_SENDER	N/A
4105.616	FAST_SENDER	N/A
4113.039	FAST_SENDER	N/A
4120.509	FAST_SENDER	N/A
4127.831	FAST_SENDER	N/A
4128.930	SLOW_SENDER1	N/A
4136.036	FAST_SENDER	N/A
4140.658	SLOW_SENDER1	N/A
4143.667	FAST_SENDER	N/A
4151.494	SLOW_SENDER1	N/A
4151.679	FAST_SENDER	N/A
4159.190	FAST_SENDER	N/A
4164.357	SLOW_SENDER1	N/A
4166.941	FAST_SENDER	N/A
4174.814	FAST_SENDER	N/A
4176.751	SLOW_SENDER1	N/A
4183.160	FAST_SENDER	N/A
4190.726	FAST_SENDER	N/A
4198.371	FAST_SENDER	N/A
4206.264	FAST_SENDER	N/A
4214.118	FAST_SENDER	N/A
4221.557	FAST_SENDER	N/A
4229.405	FAST_SENDER	N/A
4237.009	FAST_SENDER	N/A
4244.560	FAST_SENDER	N/A
4252.297	FAST_SENDER	N/A
4259.972	FAST_SENDER	N/A
4264.260	RECEIVER	FAST_SENDER
4266.664	FAST_SENDER	N/A
4267.419	RECEIVER	FAST_SENDER
4269.822	FAST_SENDER	N/A
4270.581	RECEIVER	FAST_SENDER
4272.999	FAST_SENDER	N/A
4273.808	RECEIVER	FAST_SENDER
4277.921	FAST_SENDER	N/A
4278.708	RECEIVER	FAST_SENDER
4281.126	FAST_SENDER	N/A
4281.910	RECEIVER	FAST_SENDER
4284.321	FAST_SENDER	N/A
4285.113	RECEIVER	FAST_SENDER
4287.563	FAST_SENDER	N/A
4288.349	RECEIVER	FAST_SENDER
4290.757	FAST_SENDER	N/A
4291.532	RECEIVER	FAST_SENDER
4293.977	FAST_SENDER	N/A
4294.783	RECEIVER	FAST_SENDER
4297.233	FAST_SENDER	N/A
4298.003	RECEIVER	FAST_SENDER
4302.233	FAST_SENDER	N/A
4304.386	RECEIVER	FAST_SENDER
4306.786	FAST_SENDER	N/A
4307.552	RECEIVER	FAST_SENDER
4309.971	FAST_SENDER	N/A
4310.748	RECEIVER	FAST_SENDER
4313.167	FAST_SENDER	N/A
4313.926	RECEIVER	FAST_SENDER
4316.373	FAST_SENDER	N/A
4317.130	RECEIVER	FAST_SENDER
4319.533	FAST_SENDER	N/A
4320.271	RECEIVER	FAST_SENDER
4322.681	FAST_SENDER	N/A
4323.451	RECEIVER	FAST_SENDER
4325.882	FAST_SENDER	N/A
4326.624	RECEIVER	FAST_SENDER
4329.032	FAST_SENDER	N/A
4331.522	RECEIVER	FAST_SENDER
4333.965	FAST_SENDER	N/A
4334.756	RECEIVER	FAST_SENDER
4337.186	FAST_SENDER	N/A
4337.949	RECEIVER	FAST_SENDER
4340.399	FAST_SENDER	N/A
4341.168	RECEIVER	FAST_SENDER
4345.239	FAST_SENDER	N/A
4345.990	RECEIVER	FAST_SENDER
4348.417	FAST_SENDER	N/A
4349.186	RECEIVER	FAST_SENDER
4351.596	FAST_SENDER	N/A
4352.342	RECEIVER	FAST_SENDER
4354.753	FAST_SENDER	N/A
4355.472	RECEIVER	FAST_SENDER
4357.903	FAST_SENDER	N/A
4358.608	RECEIVER	FAST_SENDER
4361.044	FAST_SENDER	N/A
4361.795	RECEIVER	FAST_SENDER
4364.229	FAST_SENDER	N/A
4366.683	RECEIVER	FAST_SENDER
4369.095	FAST_SENDER	N/A
4369.851	RECEIVER	FAST_SENDER
4372.285	FAST_SENDER	N/A
4373.030	RECEIVER	FAST_SENDER
4375.442	FAST_SENDER	N/A
4376.202	RECEIVER	FAST_SENDER
4378.626	FAST_SENDER	N/A
4379.351	RECEIVER	FAST_SENDER
4381.775	FAST_SENDER	N/A
4382.528	RECEIVER	FAST_SENDER
4386.317	FAST_SENDER	N/A
4387.067	RECEIVER	FAST_SENDER
4389.504	FAST_SENDER	N/A
4390.291	RECEIVER	FAST_SENDER
4392.718	FAST_SENDER	N/A
4393.465	RECEIVER	FAST_SENDER
4395.871	FAST_SENDER	N/A
4396.656	RECEIVER	FAST_SENDER
4399.067	FAST_SENDER	N/A
4399.807	RECEIVER	FAST_SENDER
4402.233	FAST_SENDER	N/A
4403.026	RECEIVER	FAST_SENDER
4405.452	FAST_SENDER	N/A
4406.195	RECEIVER	FAST_SENDER
4410.257	FAST_SENDER	N/A
4411.014	RECEIVER	FAST_SENDER
4413.462	FAST_SENDER	N/A
4414.208	RECEIVER	FAST_SENDER
4416.612	FAST_SENDER	N/A
4417.390	RECEIVER	FAST_SENDER
4419.832	FAST_SENDER	N/A
4420.618	RECEIVER	FAST_SENDER
4423.019	FAST_SENDER	N/A
4423.816	RECEIVER	FAST_SENDER
4426.265	FAST_SENDER	N/A
4427.061	RECEIVER	FAST_SENDER
4429.490	FAST_SENDER	N/A
4430.251	RECEIVER	FAST_SENDER
4432.679	FAST_SENDER	N/A
4433.437	RECEIVER	FAST_SENDER
4435.852	FAST_SENDER	N/A
4438.310	RECEIVER	FAST_SENDER
4440.749	FAST_SENDER	N/A
4441.481	RECEIVER	FAST_SENDER
4443.921	FAST_SENDER	N/A
4444.686	RECEIVER	FAST_SENDER
4447.106	FAST_SENDER	N/A
4447.900	RECEIVER	FAST_SENDER
4450.338	FAST_SENDER	N/A
4454.267	RECEIVER	FAST_SENDER
4456.675	FAST_SENDER	N/A
4457.401	RECEIVER	FAST_SENDER
4459.847	FAST_SENDER	N/A
4460.585	RECEIVER	FAST_SENDER
4463.009	FAST_SENDER	N/A
4463.755	RECEIVER	FAST_SENDER
4466.200	FAST_SENDER	N/A
4466.948	RECEIVER	FAST_SENDER
4469.350	FAST_SENDER	N/A
4470.110	RECEIVER	FAST_SENDER
4472.557	FAST_SENDER	N/A
4473.352	RECEIVER	FAST_SENDER
4477.126	FAST_SENDER	N/A
4477.855	RECEIVER	FAST_SENDER
4480.293	FAST_SENDER	N/A
4481.063	RECEIVER	FAST_SENDER
4483.486	FAST_SENDER	N/A
4484.252	RECEIVER	FAST_SENDER
4486.654	FAST_SENDER	N/A
4487.394	RECEIVER	FAST_SENDER
4489.798	FAST_SENDER	N/A
4490.542	RECEIVER	FAST_SENDER
4494.590	FAST_SENDER	N/A
4495.396	RECEIVER	FAST_SENDER
4497.830	FAST_SENDER	N/A
4498.623	RECEIVER	FAST_SENDER
4501.044	FAST_SENDER	N/A
4501.789	RECEIVER	FAST_SENDER
4503.850	SLOW_SENDER1	N/A
4504.221	FAST_SENDER	N/A
4504.613	RECEIVER	SLOW_SENDER1
4508.798	RECEIVER	FAST_SENDER
4509.061	SLOW_SENDER1	N/A
4509.832	RECEIVER	SLOW_SENDER1
4511.200	FAST_SENDER	N/A
4511.969	RECEIVER	FAST_SENDER
4512.273	SLOW_SENDER1	N/A
[truncated: 13,087 more rows]
