# Supplementary material for: CATO: Wake-Up reCeiver-bAsed communicaTiOn for Batteryless Devices
Source: Sensors (Basel). 2025 Nov 7;25(22):6813. doi: 10.3390/s25226813 (PMC12655924; doi:10.3390/s25226813)
Supplement: Supplementary file 1 [file sensors-25-06813-s001.zip › File S1_Experimental_and_Simulation_Data/simulation/capsweep/cap150/mac_competing_nodes_priority.csv]

time_s	node_id	received_from
2.700	FAST_SENDER	N/A
2.700	SLOW_SENDER1	N/A
8.447	RECEIVER	FAST_SENDER
10.878	FAST_SENDER	N/A
11.660	RECEIVER	FAST_SENDER
13.801	RECEIVER	SLOW_SENDER1
14.110	FAST_SENDER	N/A
14.860	RECEIVER	FAST_SENDER
16.232	SLOW_SENDER1	N/A
17.290	FAST_SENDER	N/A
22.208	RECEIVER	SLOW_SENDER1
24.630	SLOW_SENDER1	N/A
25.432	RECEIVER	SLOW_SENDER1
27.869	SLOW_SENDER1	N/A
28.255	RECEIVER	FAST_SENDER
30.268	RECEIVER	SLOW_SENDER1
30.698	FAST_SENDER	N/A
32.684	SLOW_SENDER1	N/A
37.409	RECEIVER	FAST_SENDER
39.838	FAST_SENDER	N/A
40.297	RECEIVER	SLOW_SENDER1
45.541	RECEIVER	FAST_SENDER
45.713	SLOW_SENDER1	N/A
47.847	RECEIVER	SLOW_SENDER1
47.986	FAST_SENDER	N/A
53.255	SLOW_SENDER1	N/A
53.831	RECEIVER	FAST_SENDER
55.642	RECEIVER	SLOW_SENDER1
56.235	FAST_SENDER	N/A
62.272	RECEIVER	FAST_SENDER
63.076	SLOW_SENDER1	N/A
64.672	FAST_SENDER	N/A
65.216	RECEIVER	SLOW_SENDER1
70.916	RECEIVER	FAST_SENDER
72.655	SLOW_SENDER1	N/A
73.321	FAST_SENDER	N/A
74.088	RECEIVER	FAST_SENDER
76.506	FAST_SENDER	N/A
76.895	RECEIVER	SLOW_SENDER1
83.314	RECEIVER	FAST_SENDER
85.718	FAST_SENDER	N/A
86.458	SLOW_SENDER1	N/A
86.467	RECEIVER	FAST_SENDER
87.216	RECEIVER	SLOW_SENDER1
90.706	FAST_SENDER	N/A
94.629	SLOW_SENDER1	N/A
95.369	RECEIVER	SLOW_SENDER1
102.806	SLOW_SENDER1	N/A
103.376	FAST_SENDER	N/A
104.156	RECEIVER	FAST_SENDER
106.604	FAST_SENDER	N/A
112.563	RECEIVER	FAST_SENDER
114.992	FAST_SENDER	N/A
115.747	RECEIVER	FAST_SENDER
118.152	FAST_SENDER	N/A
124.253	RECEIVER	FAST_SENDER
126.658	FAST_SENDER	N/A
127.397	RECEIVER	FAST_SENDER
129.844	FAST_SENDER	N/A
135.933	RECEIVER	FAST_SENDER
138.339	FAST_SENDER	N/A
139.100	RECEIVER	FAST_SENDER
141.517	FAST_SENDER	N/A
147.538	RECEIVER	FAST_SENDER
154.040	FAST_SENDER	N/A
154.806	RECEIVER	FAST_SENDER
157.223	FAST_SENDER	N/A
163.532	RECEIVER	FAST_SENDER
165.936	FAST_SENDER	N/A
166.737	RECEIVER	FAST_SENDER
169.167	FAST_SENDER	N/A
175.143	RECEIVER	FAST_SENDER
177.581	FAST_SENDER	N/A
178.319	RECEIVER	FAST_SENDER
180.743	FAST_SENDER	N/A
186.700	RECEIVER	FAST_SENDER
189.105	FAST_SENDER	N/A
189.906	RECEIVER	FAST_SENDER
192.330	FAST_SENDER	N/A
198.310	RECEIVER	FAST_SENDER
200.751	FAST_SENDER	N/A
201.502	RECEIVER	FAST_SENDER
203.916	FAST_SENDER	N/A
209.817	RECEIVER	FAST_SENDER
212.258	FAST_SENDER	N/A
213.023	RECEIVER	FAST_SENDER
215.461	FAST_SENDER	N/A
221.622	RECEIVER	FAST_SENDER
224.024	FAST_SENDER	N/A
224.817	RECEIVER	FAST_SENDER
227.234	FAST_SENDER	N/A
232.980	RECEIVER	FAST_SENDER
235.424	FAST_SENDER	N/A
236.210	RECEIVER	FAST_SENDER
238.632	FAST_SENDER	N/A
244.826	RECEIVER	FAST_SENDER
247.241	FAST_SENDER	N/A
248.031	RECEIVER	FAST_SENDER
250.465	FAST_SENDER	N/A
256.427	RECEIVER	FAST_SENDER
258.872	FAST_SENDER	N/A
259.631	RECEIVER	FAST_SENDER
262.067	FAST_SENDER	N/A
267.579	RECEIVER	FAST_SENDER
270.003	FAST_SENDER	N/A
270.779	RECEIVER	FAST_SENDER
273.227	FAST_SENDER	N/A
278.880	RECEIVER	FAST_SENDER
281.315	FAST_SENDER	N/A
283.736	RECEIVER	FAST_SENDER
286.147	FAST_SENDER	N/A
291.831	RECEIVER	FAST_SENDER
294.275	FAST_SENDER	N/A
295.035	RECEIVER	FAST_SENDER
297.461	FAST_SENDER	N/A
303.314	RECEIVER	FAST_SENDER
305.731	FAST_SENDER	N/A
306.478	RECEIVER	FAST_SENDER
308.909	FAST_SENDER	N/A
314.517	RECEIVER	FAST_SENDER
316.962	FAST_SENDER	N/A
317.760	RECEIVER	FAST_SENDER
320.173	FAST_SENDER	N/A
326.074	RECEIVER	FAST_SENDER
328.474	FAST_SENDER	N/A
329.263	RECEIVER	FAST_SENDER
331.663	FAST_SENDER	N/A
342.178	RECEIVER	FAST_SENDER
344.623	FAST_SENDER	N/A
345.390	RECEIVER	FAST_SENDER
347.790	FAST_SENDER	N/A
353.511	RECEIVER	FAST_SENDER
355.935	FAST_SENDER	N/A
356.648	RECEIVER	FAST_SENDER
359.064	FAST_SENDER	N/A
365.102	RECEIVER	FAST_SENDER
367.505	FAST_SENDER	N/A
368.240	RECEIVER	FAST_SENDER
370.675	FAST_SENDER	N/A
376.237	RECEIVER	FAST_SENDER
378.649	FAST_SENDER	N/A
379.417	RECEIVER	FAST_SENDER
381.827	FAST_SENDER	N/A
388.027	RECEIVER	FAST_SENDER
390.469	FAST_SENDER	N/A
391.198	RECEIVER	FAST_SENDER
393.604	FAST_SENDER	N/A
399.465	RECEIVER	FAST_SENDER
401.900	FAST_SENDER	N/A
402.665	RECEIVER	FAST_SENDER
405.067	FAST_SENDER	N/A
411.014	RECEIVER	FAST_SENDER
413.440	FAST_SENDER	N/A
414.243	RECEIVER	FAST_SENDER
416.677	FAST_SENDER	N/A
422.832	RECEIVER	FAST_SENDER
425.241	FAST_SENDER	N/A
426.017	RECEIVER	FAST_SENDER
428.429	FAST_SENDER	N/A
430.970	SLOW_SENDER1	N/A
434.158	RECEIVER	FAST_SENDER
436.578	FAST_SENDER	N/A
439.050	RECEIVER	FAST_SENDER
441.455	FAST_SENDER	N/A
442.207	RECEIVER	SLOW_SENDER1
444.337	RECEIVER	FAST_SENDER
446.743	FAST_SENDER	N/A
447.638	SLOW_SENDER1	N/A
448.402	RECEIVER	SLOW_SENDER1
449.315	RECEIVER	FAST_SENDER
451.727	FAST_SENDER	N/A
453.821	SLOW_SENDER1	N/A
454.618	RECEIVER	SLOW_SENDER1
460.062	SLOW_SENDER1	N/A
462.174	RECEIVER	SLOW_SENDER1
463.445	RECEIVER	FAST_SENDER
465.875	FAST_SENDER	N/A
466.602	RECEIVER	FAST_SENDER
467.591	SLOW_SENDER1	N/A
468.374	RECEIVER	SLOW_SENDER1
469.036	FAST_SENDER	N/A
469.772	RECEIVER	FAST_SENDER
472.177	FAST_SENDER	N/A
473.776	SLOW_SENDER1	N/A
474.539	RECEIVER	SLOW_SENDER1
481.974	SLOW_SENDER1	N/A
484.282	RECEIVER	SLOW_SENDER1
485.487	FAST_SENDER	N/A
491.315	RECEIVER	FAST_SENDER
491.705	SLOW_SENDER1	N/A
493.750	FAST_SENDER	N/A
494.267	RECEIVER	SLOW_SENDER1
499.946	RECEIVER	FAST_SENDER
501.675	SLOW_SENDER1	N/A
502.347	FAST_SENDER	N/A
503.142	RECEIVER	FAST_SENDER
505.559	FAST_SENDER	N/A
505.724	RECEIVER	SLOW_SENDER1
507.814	RECEIVER	FAST_SENDER
510.221	FAST_SENDER	N/A
513.149	SLOW_SENDER1	N/A
513.933	RECEIVER	SLOW_SENDER1
521.373	SLOW_SENDER1	N/A
522.517	FAST_SENDER	N/A
523.283	RECEIVER	FAST_SENDER
531.175	FAST_SENDER	N/A
531.953	RECEIVER	FAST_SENDER
534.358	FAST_SENDER	N/A
540.598	RECEIVER	FAST_SENDER
543.041	FAST_SENDER	N/A
543.835	RECEIVER	FAST_SENDER
546.246	FAST_SENDER	N/A
552.238	RECEIVER	FAST_SENDER
554.639	FAST_SENDER	N/A
555.384	RECEIVER	FAST_SENDER
557.803	FAST_SENDER	N/A
563.744	RECEIVER	FAST_SENDER
566.156	FAST_SENDER	N/A
566.942	RECEIVER	FAST_SENDER
569.346	FAST_SENDER	N/A
574.797	RECEIVER	FAST_SENDER
577.210	FAST_SENDER	N/A
579.612	RECEIVER	FAST_SENDER
582.027	FAST_SENDER	N/A
588.125	RECEIVER	FAST_SENDER
590.568	FAST_SENDER	N/A
591.327	RECEIVER	FAST_SENDER
593.738	FAST_SENDER	N/A
604.192	RECEIVER	FAST_SENDER
606.637	FAST_SENDER	N/A
607.434	RECEIVER	FAST_SENDER
609.864	FAST_SENDER	N/A
620.301	RECEIVER	FAST_SENDER
622.740	FAST_SENDER	N/A
623.512	RECEIVER	FAST_SENDER
625.928	FAST_SENDER	N/A
632.001	RECEIVER	FAST_SENDER
634.450	FAST_SENDER	N/A
635.219	RECEIVER	FAST_SENDER
637.648	FAST_SENDER	N/A
643.608	RECEIVER	FAST_SENDER
646.044	FAST_SENDER	N/A
646.808	RECEIVER	FAST_SENDER
649.245	FAST_SENDER	N/A
654.862	RECEIVER	FAST_SENDER
657.265	FAST_SENDER	N/A
669.988	FAST_SENDER	N/A
670.755	RECEIVER	FAST_SENDER
673.168	FAST_SENDER	N/A
679.018	RECEIVER	FAST_SENDER
681.436	FAST_SENDER	N/A
682.179	RECEIVER	FAST_SENDER
684.617	FAST_SENDER	N/A
690.412	RECEIVER	FAST_SENDER
692.846	FAST_SENDER	N/A
693.609	RECEIVER	FAST_SENDER
696.057	FAST_SENDER	N/A
702.195	RECEIVER	FAST_SENDER
704.624	FAST_SENDER	N/A
705.403	RECEIVER	FAST_SENDER
707.835	FAST_SENDER	N/A
713.997	RECEIVER	FAST_SENDER
716.439	FAST_SENDER	N/A
717.179	RECEIVER	FAST_SENDER
719.600	FAST_SENDER	N/A
725.378	RECEIVER	FAST_SENDER
727.780	FAST_SENDER	N/A
728.550	RECEIVER	FAST_SENDER
730.958	FAST_SENDER	N/A
737.248	RECEIVER	FAST_SENDER
739.680	FAST_SENDER	N/A
740.444	RECEIVER	FAST_SENDER
742.882	FAST_SENDER	N/A
748.472	RECEIVER	FAST_SENDER
750.879	FAST_SENDER	N/A
751.658	RECEIVER	FAST_SENDER
754.104	FAST_SENDER	N/A
759.578	RECEIVER	FAST_SENDER
762.019	FAST_SENDER	N/A
762.759	RECEIVER	FAST_SENDER
765.192	FAST_SENDER	N/A
771.050	RECEIVER	FAST_SENDER
773.477	FAST_SENDER	N/A
774.189	RECEIVER	FAST_SENDER
776.617	FAST_SENDER	N/A
782.941	RECEIVER	FAST_SENDER
785.368	FAST_SENDER	N/A
786.140	RECEIVER	FAST_SENDER
788.555	FAST_SENDER	N/A
794.796	RECEIVER	FAST_SENDER
797.221	FAST_SENDER	N/A
798.027	RECEIVER	FAST_SENDER
800.471	FAST_SENDER	N/A
806.704	RECEIVER	FAST_SENDER
809.146	FAST_SENDER	N/A
809.857	RECEIVER	FAST_SENDER
812.281	FAST_SENDER	N/A
818.045	RECEIVER	FAST_SENDER
820.480	FAST_SENDER	N/A
821.278	RECEIVER	FAST_SENDER
823.691	FAST_SENDER	N/A
829.234	RECEIVER	FAST_SENDER
831.656	FAST_SENDER	N/A
833.827	RECEIVER	FAST_SENDER
836.240	FAST_SENDER	N/A
842.414	RECEIVER	FAST_SENDER
844.864	FAST_SENDER	N/A
845.630	RECEIVER	FAST_SENDER
848.051	FAST_SENDER	N/A
848.380	SLOW_SENDER1	N/A
854.372	RECEIVER	SLOW_SENDER1
856.816	SLOW_SENDER1	N/A
857.583	RECEIVER	SLOW_SENDER1
859.696	RECEIVER	FAST_SENDER
860.006	SLOW_SENDER1	N/A
860.797	RECEIVER	SLOW_SENDER1
862.141	FAST_SENDER	N/A
866.243	SLOW_SENDER1	N/A
866.996	RECEIVER	SLOW_SENDER1
872.428	SLOW_SENDER1	N/A
875.051	FAST_SENDER	N/A
875.206	RECEIVER	SLOW_SENDER1
880.633	SLOW_SENDER1	N/A
881.095	RECEIVER	FAST_SENDER
882.881	RECEIVER	SLOW_SENDER1
883.534	FAST_SENDER	N/A
889.473	RECEIVER	FAST_SENDER
890.289	SLOW_SENDER1	N/A
891.892	FAST_SENDER	N/A
892.514	RECEIVER	SLOW_SENDER1
898.155	RECEIVER	FAST_SENDER
899.924	SLOW_SENDER1	N/A
900.573	FAST_SENDER	N/A
901.347	RECEIVER	FAST_SENDER
903.789	FAST_SENDER	N/A
903.803	RECEIVER	SLOW_SENDER1
904.529	RECEIVER	FAST_SENDER
906.949	FAST_SENDER	N/A
911.252	SLOW_SENDER1	N/A
911.993	RECEIVER	SLOW_SENDER1
919.187	FAST_SENDER	N/A
919.408	SLOW_SENDER1	N/A
919.915	RECEIVER	FAST_SENDER
922.350	FAST_SENDER	N/A
923.681	RECEIVER	SLOW_SENDER1
925.046	RECEIVER	FAST_SENDER
927.469	FAST_SENDER	N/A
931.111	SLOW_SENDER1	N/A
931.894	RECEIVER	SLOW_SENDER1
939.777	FAST_SENDER	N/A
940.573	RECEIVER	FAST_SENDER
942.978	FAST_SENDER	N/A
948.991	RECEIVER	FAST_SENDER
951.414	FAST_SENDER	N/A
953.725	RECEIVER	FAST_SENDER
959.506	FAST_SENDER	N/A
960.256	RECEIVER	FAST_SENDER
962.685	FAST_SENDER	N/A
968.393	RECEIVER	FAST_SENDER
970.817	FAST_SENDER	N/A
971.595	RECEIVER	FAST_SENDER
978.758	FAST_SENDER	N/A
979.499	RECEIVER	FAST_SENDER
981.927	FAST_SENDER	N/A
988.234	RECEIVER	FAST_SENDER
990.679	FAST_SENDER	N/A
991.481	RECEIVER	FAST_SENDER
993.886	FAST_SENDER	N/A
999.881	RECEIVER	FAST_SENDER
1002.291	FAST_SENDER	N/A
1003.067	RECEIVER	FAST_SENDER
1005.493	FAST_SENDER	N/A
1011.587	RECEIVER	FAST_SENDER
1014.003	FAST_SENDER	N/A
1014.778	RECEIVER	FAST_SENDER
1017.213	FAST_SENDER	N/A
1023.188	RECEIVER	FAST_SENDER
1025.610	FAST_SENDER	N/A
1026.384	RECEIVER	FAST_SENDER
1028.809	FAST_SENDER	N/A
1034.846	RECEIVER	FAST_SENDER
1037.266	FAST_SENDER	N/A
1038.040	RECEIVER	FAST_SENDER
1040.461	FAST_SENDER	N/A
1046.115	RECEIVER	FAST_SENDER
1048.525	FAST_SENDER	N/A
1049.289	RECEIVER	FAST_SENDER
1051.697	FAST_SENDER	N/A
1058.019	RECEIVER	FAST_SENDER
1060.426	FAST_SENDER	N/A
1061.185	RECEIVER	FAST_SENDER
1063.632	FAST_SENDER	N/A
1069.899	RECEIVER	FAST_SENDER
1072.316	FAST_SENDER	N/A
1073.082	RECEIVER	FAST_SENDER
1075.499	FAST_SENDER	N/A
1085.753	RECEIVER	FAST_SENDER
1088.179	FAST_SENDER	N/A
1088.918	RECEIVER	FAST_SENDER
1091.329	FAST_SENDER	N/A
1097.037	RECEIVER	FAST_SENDER
1099.469	FAST_SENDER	N/A
1100.245	RECEIVER	FAST_SENDER
1102.660	FAST_SENDER	N/A
1108.627	RECEIVER	FAST_SENDER
1111.071	FAST_SENDER	N/A
1111.862	RECEIVER	FAST_SENDER
1114.278	FAST_SENDER	N/A
1120.313	RECEIVER	FAST_SENDER
1122.753	FAST_SENDER	N/A
1123.516	RECEIVER	FAST_SENDER
1125.956	FAST_SENDER	N/A
1132.125	RECEIVER	FAST_SENDER
1134.559	FAST_SENDER	N/A
1135.320	RECEIVER	FAST_SENDER
1137.729	FAST_SENDER	N/A
1143.699	RECEIVER	FAST_SENDER
1146.102	FAST_SENDER	N/A
1146.853	RECEIVER	FAST_SENDER
1149.271	FAST_SENDER	N/A
1155.195	RECEIVER	FAST_SENDER
1157.597	FAST_SENDER	N/A
1158.372	RECEIVER	FAST_SENDER
1160.796	FAST_SENDER	N/A
1166.853	RECEIVER	FAST_SENDER
1169.257	FAST_SENDER	N/A
1170.031	RECEIVER	FAST_SENDER
1172.443	FAST_SENDER	N/A
1178.241	RECEIVER	FAST_SENDER
1180.674	FAST_SENDER	N/A
1181.459	RECEIVER	FAST_SENDER
1183.905	FAST_SENDER	N/A
1189.839	RECEIVER	FAST_SENDER
1192.276	FAST_SENDER	N/A
1193.051	RECEIVER	FAST_SENDER
1195.490	FAST_SENDER	N/A
1201.531	RECEIVER	FAST_SENDER
1203.965	FAST_SENDER	N/A
1204.709	RECEIVER	FAST_SENDER
1212.371	FAST_SENDER	N/A
1213.179	RECEIVER	FAST_SENDER
1215.619	FAST_SENDER	N/A
1221.414	RECEIVER	FAST_SENDER
1223.817	FAST_SENDER	N/A
1224.583	RECEIVER	FAST_SENDER
1227.024	FAST_SENDER	N/A
1232.851	RECEIVER	FAST_SENDER
1235.270	FAST_SENDER	N/A
1236.015	RECEIVER	FAST_SENDER
1238.465	FAST_SENDER	N/A
1244.821	RECEIVER	FAST_SENDER
1247.265	FAST_SENDER	N/A
1249.636	RECEIVER	FAST_SENDER
1252.084	FAST_SENDER	N/A
1256.210	SLOW_SENDER1	N/A
1258.017	RECEIVER	FAST_SENDER
1260.443	FAST_SENDER	N/A
1261.222	RECEIVER	FAST_SENDER
1262.462	RECEIVER	SLOW_SENDER1
1263.641	FAST_SENDER	N/A
1264.397	RECEIVER	FAST_SENDER
1264.899	SLOW_SENDER1	N/A
1266.810	FAST_SENDER	N/A
1269.024	RECEIVER	SLOW_SENDER1
1274.425	SLOW_SENDER1	N/A
1277.082	RECEIVER	SLOW_SENDER1
1277.905	RECEIVER	FAST_SENDER
1280.321	FAST_SENDER	N/A
1282.510	SLOW_SENDER1	N/A
1283.272	RECEIVER	SLOW_SENDER1
1286.963	RECEIVER	FAST_SENDER
1289.375	FAST_SENDER	N/A
1290.704	SLOW_SENDER1	N/A
1291.456	RECEIVER	SLOW_SENDER1
1299.850	RECEIVER	FAST_SENDER
1302.288	FAST_SENDER	N/A
1302.311	SLOW_SENDER1	N/A
1306.606	RECEIVER	SLOW_SENDER1
1308.499	RECEIVER	FAST_SENDER
1310.933	FAST_SENDER	N/A
1314.010	SLOW_SENDER1	N/A
1314.775	RECEIVER	SLOW_SENDER1
1317.023	RECEIVER	FAST_SENDER
1319.459	FAST_SENDER	N/A
1322.221	SLOW_SENDER1	N/A
1322.994	RECEIVER	SLOW_SENDER1
1325.102	RECEIVER	FAST_SENDER
1327.516	FAST_SENDER	N/A
1330.426	SLOW_SENDER1	N/A
1331.202	RECEIVER	SLOW_SENDER1
1333.572	RECEIVER	FAST_SENDER
1336.010	FAST_SENDER	N/A
1338.634	SLOW_SENDER1	N/A
1339.379	RECEIVER	SLOW_SENDER1
1341.603	RECEIVER	FAST_SENDER
1344.047	FAST_SENDER	N/A
1346.823	SLOW_SENDER1	N/A
1350.242	RECEIVER	FAST_SENDER
1352.678	FAST_SENDER	N/A
1358.447	RECEIVER	FAST_SENDER
1360.865	FAST_SENDER	N/A
1367.020	RECEIVER	FAST_SENDER
1369.429	FAST_SENDER	N/A
1375.537	RECEIVER	FAST_SENDER
1377.971	FAST_SENDER	N/A
1383.574	RECEIVER	FAST_SENDER
1386.022	FAST_SENDER	N/A
1391.921	RECEIVER	FAST_SENDER
1394.339	FAST_SENDER	N/A
1400.668	RECEIVER	FAST_SENDER
1403.080	FAST_SENDER	N/A
1413.625	RECEIVER	FAST_SENDER
1416.045	FAST_SENDER	N/A
1421.651	RECEIVER	FAST_SENDER
1428.561	FAST_SENDER	N/A
1434.276	RECEIVER	FAST_SENDER
1436.708	FAST_SENDER	N/A
1442.554	RECEIVER	FAST_SENDER
1444.997	FAST_SENDER	N/A
1451.100	RECEIVER	FAST_SENDER
1453.544	FAST_SENDER	N/A
1459.351	RECEIVER	FAST_SENDER
1461.777	FAST_SENDER	N/A
1467.668	RECEIVER	FAST_SENDER
1470.097	FAST_SENDER	N/A
1475.761	RECEIVER	FAST_SENDER
1478.175	FAST_SENDER	N/A
1484.007	RECEIVER	FAST_SENDER
1486.430	FAST_SENDER	N/A
1492.293	RECEIVER	FAST_SENDER
1494.720	FAST_SENDER	N/A
1505.133	RECEIVER	FAST_SENDER
1507.546	FAST_SENDER	N/A
1513.771	RECEIVER	FAST_SENDER
1516.197	FAST_SENDER	N/A
1522.160	RECEIVER	FAST_SENDER
1524.582	FAST_SENDER	N/A
1530.274	RECEIVER	FAST_SENDER
1532.676	FAST_SENDER	N/A
1538.518	RECEIVER	FAST_SENDER
1540.927	FAST_SENDER	N/A
1547.163	RECEIVER	FAST_SENDER
1549.608	FAST_SENDER	N/A
1560.241	RECEIVER	FAST_SENDER
1562.689	FAST_SENDER	N/A
1568.854	RECEIVER	FAST_SENDER
1571.270	FAST_SENDER	N/A
1577.431	RECEIVER	FAST_SENDER
1579.856	FAST_SENDER	N/A
1585.647	RECEIVER	FAST_SENDER
1588.062	FAST_SENDER	N/A
1593.861	RECEIVER	FAST_SENDER
1596.307	FAST_SENDER	N/A
1602.289	RECEIVER	FAST_SENDER
1604.719	FAST_SENDER	N/A
1605.492	RECEIVER	FAST_SENDER
1607.896	FAST_SENDER	N/A
1613.830	RECEIVER	FAST_SENDER
1616.276	FAST_SENDER	N/A
1617.044	RECEIVER	FAST_SENDER
1619.452	FAST_SENDER	N/A
1625.147	RECEIVER	FAST_SENDER
1627.568	FAST_SENDER	N/A
1628.309	RECEIVER	FAST_SENDER
1640.365	FAST_SENDER	N/A
1646.158	RECEIVER	FAST_SENDER
1648.583	FAST_SENDER	N/A
1649.363	RECEIVER	FAST_SENDER
1651.792	FAST_SENDER	N/A
1657.724	RECEIVER	FAST_SENDER
1660.163	FAST_SENDER	N/A
1660.896	RECEIVER	FAST_SENDER
1663.345	FAST_SENDER	N/A
1669.450	RECEIVER	FAST_SENDER
1671.900	FAST_SENDER	N/A
1672.633	RECEIVER	FAST_SENDER
1673.180	SLOW_SENDER1	N/A
1675.043	FAST_SENDER	N/A
1679.378	RECEIVER	SLOW_SENDER1
1681.789	SLOW_SENDER1	N/A
1682.541	RECEIVER	SLOW_SENDER1
1684.963	SLOW_SENDER1	N/A
1685.174	RECEIVER	FAST_SENDER
1687.635	FAST_SENDER	N/A
1688.994	RECEIVER	SLOW_SENDER1
1693.356	RECEIVER	FAST_SENDER
1694.426	SLOW_SENDER1	N/A
1695.169	RECEIVER	SLOW_SENDER1
1695.783	FAST_SENDER	N/A
1700.578	SLOW_SENDER1	N/A
1701.291	RECEIVER	SLOW_SENDER1
1706.195	RECEIVER	FAST_SENDER
1706.716	SLOW_SENDER1	N/A
1707.485	RECEIVER	SLOW_SENDER1
1708.643	FAST_SENDER	N/A
1714.655	RECEIVER	FAST_SENDER
1714.910	SLOW_SENDER1	N/A
1715.660	RECEIVER	SLOW_SENDER1
1717.091	FAST_SENDER	N/A
1723.110	SLOW_SENDER1	N/A
1723.151	RECEIVER	FAST_SENDER
1724.453	RECEIVER	SLOW_SENDER1
1725.569	FAST_SENDER	N/A
1731.547	RECEIVER	FAST_SENDER
1731.880	SLOW_SENDER1	N/A
1732.599	RECEIVER	SLOW_SENDER1
1733.977	FAST_SENDER	N/A
1739.733	RECEIVER	FAST_SENDER
1740.002	SLOW_SENDER1	N/A
1740.775	RECEIVER	SLOW_SENDER1
1742.139	FAST_SENDER	N/A
1748.076	RECEIVER	FAST_SENDER
1748.214	SLOW_SENDER1	N/A
1748.960	RECEIVER	SLOW_SENDER1
1754.790	FAST_SENDER	N/A
1756.365	SLOW_SENDER1	N/A
1757.119	RECEIVER	SLOW_SENDER1
1760.594	RECEIVER	FAST_SENDER
1763.039	FAST_SENDER	N/A
1764.551	SLOW_SENDER1	N/A
1765.336	RECEIVER	SLOW_SENDER1
1768.916	RECEIVER	FAST_SENDER
1771.321	FAST_SENDER	N/A
1772.773	SLOW_SENDER1	N/A
1773.494	RECEIVER	SLOW_SENDER1
1777.841	RECEIVER	FAST_SENDER
1780.291	FAST_SENDER	N/A
1780.917	SLOW_SENDER1	N/A
1781.715	RECEIVER	SLOW_SENDER1
1786.608	RECEIVER	FAST_SENDER
1789.030	FAST_SENDER	N/A
1789.119	SLOW_SENDER1	N/A
1790.458	RECEIVER	SLOW_SENDER1
1794.998	RECEIVER	FAST_SENDER
1797.412	FAST_SENDER	N/A
1797.882	SLOW_SENDER1	N/A
1798.674	RECEIVER	SLOW_SENDER1
1806.092	SLOW_SENDER1	N/A
1806.834	RECEIVER	SLOW_SENDER1
1808.232	RECEIVER	FAST_SENDER
1810.649	FAST_SENDER	N/A
1814.270	SLOW_SENDER1	N/A
1815.018	RECEIVER	SLOW_SENDER1
1816.337	RECEIVER	FAST_SENDER
1818.753	FAST_SENDER	N/A
1822.454	SLOW_SENDER1	N/A
1823.229	RECEIVER	SLOW_SENDER1
1824.601	RECEIVER	FAST_SENDER
1827.019	FAST_SENDER	N/A
1830.667	SLOW_SENDER1	N/A
1832.977	RECEIVER	FAST_SENDER
1835.389	FAST_SENDER	N/A
1841.117	RECEIVER	FAST_SENDER
1843.558	FAST_SENDER	N/A
1849.598	RECEIVER	FAST_SENDER
1852.038	FAST_SENDER	N/A
1857.639	RECEIVER	FAST_SENDER
1860.088	FAST_SENDER	N/A
1865.866	RECEIVER	FAST_SENDER
1868.315	FAST_SENDER	N/A
1874.507	RECEIVER	FAST_SENDER
1876.954	FAST_SENDER	N/A
1882.748	RECEIVER	FAST_SENDER
1885.172	FAST_SENDER	N/A
1891.112	RECEIVER	FAST_SENDER
1893.560	FAST_SENDER	N/A
1899.621	RECEIVER	FAST_SENDER
1902.041	FAST_SENDER	N/A
1907.945	RECEIVER	FAST_SENDER
1910.379	FAST_SENDER	N/A
1921.134	RECEIVER	FAST_SENDER
1923.550	FAST_SENDER	N/A
1929.490	RECEIVER	FAST_SENDER
1931.919	FAST_SENDER	N/A
1938.002	RECEIVER	FAST_SENDER
1940.441	FAST_SENDER	N/A
1946.778	RECEIVER	FAST_SENDER
1949.226	FAST_SENDER	N/A
1955.114	RECEIVER	FAST_SENDER
1957.551	FAST_SENDER	N/A
1963.535	RECEIVER	FAST_SENDER
1965.980	FAST_SENDER	N/A
1971.827	RECEIVER	FAST_SENDER
1974.248	FAST_SENDER	N/A
1984.851	RECEIVER	FAST_SENDER
1986.921	FAST_SENDER	N/A
1992.994	RECEIVER	FAST_SENDER
1995.437	FAST_SENDER	N/A
2001.392	RECEIVER	FAST_SENDER
2003.816	FAST_SENDER	N/A
2009.705	RECEIVER	FAST_SENDER
2012.106	FAST_SENDER	N/A
2017.668	RECEIVER	FAST_SENDER
2020.109	FAST_SENDER	N/A
2025.976	RECEIVER	FAST_SENDER
2028.407	FAST_SENDER	N/A
2038.933	RECEIVER	FAST_SENDER
2041.361	FAST_SENDER	N/A
2047.235	RECEIVER	FAST_SENDER
2049.662	FAST_SENDER	N/A
2055.972	RECEIVER	FAST_SENDER
2058.403	FAST_SENDER	N/A
2064.604	RECEIVER	FAST_SENDER
2067.014	FAST_SENDER	N/A
2067.742	RECEIVER	FAST_SENDER
2070.178	FAST_SENDER	N/A
2075.862	RECEIVER	FAST_SENDER
2078.295	FAST_SENDER	N/A
2079.060	RECEIVER	FAST_SENDER
2081.497	FAST_SENDER	N/A
2087.392	RECEIVER	FAST_SENDER
2089.828	FAST_SENDER	N/A
2090.615	RECEIVER	FAST_SENDER
2093.019	FAST_SENDER	N/A
2099.312	RECEIVER	FAST_SENDER
2101.761	FAST_SENDER	N/A
2102.520	RECEIVER	FAST_SENDER
2104.930	FAST_SENDER	N/A
2110.952	RECEIVER	FAST_SENDER
2113.383	FAST_SENDER	N/A
2114.131	RECEIVER	FAST_SENDER
2116.548	FAST_SENDER	N/A
2122.901	RECEIVER	FAST_SENDER
2125.344	FAST_SENDER	N/A
2126.119	RECEIVER	FAST_SENDER
2128.533	FAST_SENDER	N/A
2134.714	RECEIVER	FAST_SENDER
2137.158	FAST_SENDER	N/A
2137.946	RECEIVER	FAST_SENDER
2140.387	FAST_SENDER	N/A
2146.257	RECEIVER	FAST_SENDER
2147.860	SLOW_SENDER1	N/A
2148.610	RECEIVER	SLOW_SENDER1
2148.698	FAST_SENDER	N/A
2151.023	SLOW_SENDER1	N/A
2154.452	RECEIVER	FAST_SENDER
2156.895	FAST_SENDER	N/A
2157.653	RECEIVER	FAST_SENDER
2160.064	FAST_SENDER	N/A
2161.748	RECEIVER	SLOW_SENDER1
2167.161	SLOW_SENDER1	N/A
2167.916	RECEIVER	SLOW_SENDER1
2170.877	RECEIVER	FAST_SENDER
2173.283	FAST_SENDER	N/A
2173.335	SLOW_SENDER1	N/A
2174.665	RECEIVER	SLOW_SENDER1
2179.263	RECEIVER	FAST_SENDER
2180.083	SLOW_SENDER1	N/A
2180.845	RECEIVER	SLOW_SENDER1
2181.702	FAST_SENDER	N/A
2186.285	SLOW_SENDER1	N/A
2187.051	RECEIVER	SLOW_SENDER1
2192.022	RECEIVER	FAST_SENDER
2194.096	FAST_SENDER	N/A
2197.930	SLOW_SENDER1	N/A
2198.676	RECEIVER	SLOW_SENDER1
2200.294	RECEIVER	FAST_SENDER
2206.101	SLOW_SENDER1	N/A
2206.875	RECEIVER	SLOW_SENDER1
2207.202	FAST_SENDER	N/A
2213.101	RECEIVER	FAST_SENDER
2214.275	SLOW_SENDER1	N/A
2215.549	FAST_SENDER	N/A
2219.008	RECEIVER	SLOW_SENDER1
2222.225	RECEIVER	FAST_SENDER
2224.669	FAST_SENDER	N/A
2226.420	SLOW_SENDER1	N/A
2227.195	RECEIVER	SLOW_SENDER1
2230.552	RECEIVER	FAST_SENDER
2232.980	FAST_SENDER	N/A
2234.627	SLOW_SENDER1	N/A
2235.958	RECEIVER	SLOW_SENDER1
2239.843	RECEIVER	FAST_SENDER
2243.367	SLOW_SENDER1	N/A
2244.094	RECEIVER	SLOW_SENDER1
2246.376	FAST_SENDER	N/A
2251.529	SLOW_SENDER1	N/A
2252.297	RECEIVER	SLOW_SENDER1
2257.673	RECEIVER	FAST_SENDER
2259.713	SLOW_SENDER1	N/A
2260.088	FAST_SENDER	N/A
2260.482	RECEIVER	SLOW_SENDER1
2266.014	RECEIVER	FAST_SENDER
2268.430	FAST_SENDER	N/A
2274.487	RECEIVER	FAST_SENDER
2276.900	FAST_SENDER	N/A
2282.545	RECEIVER	FAST_SENDER
2284.962	FAST_SENDER	N/A
2290.727	RECEIVER	FAST_SENDER
2293.163	FAST_SENDER	N/A
2299.328	RECEIVER	FAST_SENDER
2301.740	FAST_SENDER	N/A
2307.299	RECEIVER	FAST_SENDER
2309.708	FAST_SENDER	N/A
2315.777	RECEIVER	FAST_SENDER
2318.179	FAST_SENDER	N/A
2324.469	RECEIVER	FAST_SENDER
2326.906	FAST_SENDER	N/A
2333.001	RECEIVER	FAST_SENDER
2335.401	FAST_SENDER	N/A
2341.148	RECEIVER	FAST_SENDER
2343.591	FAST_SENDER	N/A
2349.660	RECEIVER	FAST_SENDER
2352.104	FAST_SENDER	N/A
2358.251	RECEIVER	FAST_SENDER
2360.665	FAST_SENDER	N/A
2366.561	RECEIVER	FAST_SENDER
2368.963	FAST_SENDER	N/A
2379.891	RECEIVER	FAST_SENDER
2382.293	FAST_SENDER	N/A
2388.455	RECEIVER	FAST_SENDER
2390.891	FAST_SENDER	N/A
2396.820	RECEIVER	FAST_SENDER
2399.245	FAST_SENDER	N/A
2404.990	RECEIVER	FAST_SENDER
2412.090	FAST_SENDER	N/A
2418.155	RECEIVER	FAST_SENDER
2420.593	FAST_SENDER	N/A
2426.555	RECEIVER	FAST_SENDER
2433.767	FAST_SENDER	N/A
2439.407	RECEIVER	FAST_SENDER
2441.831	FAST_SENDER	N/A
2442.626	RECEIVER	FAST_SENDER
2445.070	FAST_SENDER	N/A
2451.189	RECEIVER	FAST_SENDER
2453.594	FAST_SENDER	N/A
2454.346	RECEIVER	FAST_SENDER
2456.754	FAST_SENDER	N/A
2462.866	RECEIVER	FAST_SENDER
2465.271	FAST_SENDER	N/A
2466.045	RECEIVER	FAST_SENDER
2468.456	FAST_SENDER	N/A
2474.718	RECEIVER	FAST_SENDER
2477.135	FAST_SENDER	N/A
2477.913	RECEIVER	FAST_SENDER
2480.338	FAST_SENDER	N/A
2486.323	RECEIVER	FAST_SENDER
2488.736	FAST_SENDER	N/A
2489.511	RECEIVER	FAST_SENDER
2491.934	FAST_SENDER	N/A
2497.945	RECEIVER	FAST_SENDER
2500.345	FAST_SENDER	N/A
2501.111	RECEIVER	FAST_SENDER
2503.549	FAST_SENDER	N/A
2509.797	RECEIVER	FAST_SENDER
2512.203	FAST_SENDER	N/A
2514.783	RECEIVER	FAST_SENDER
2517.219	FAST_SENDER	N/A
2523.405	RECEIVER	FAST_SENDER
2525.829	FAST_SENDER	N/A
2531.620	RECEIVER	FAST_SENDER
2534.022	FAST_SENDER	N/A
2539.749	RECEIVER	FAST_SENDER
2542.190	FAST_SENDER	N/A
2548.326	RECEIVER	FAST_SENDER
2550.739	FAST_SENDER	N/A
2556.789	RECEIVER	FAST_SENDER
2559.201	FAST_SENDER	N/A
2559.982	RECEIVER	FAST_SENDER
2562.398	FAST_SENDER	N/A
2568.625	RECEIVER	FAST_SENDER
2571.039	FAST_SENDER	N/A
2571.804	RECEIVER	FAST_SENDER
2574.248	FAST_SENDER	N/A
2580.103	RECEIVER	FAST_SENDER
2582.533	FAST_SENDER	N/A
2583.289	RECEIVER	FAST_SENDER
2585.721	FAST_SENDER	N/A
2585.920	SLOW_SENDER1	N/A
2591.478	RECEIVER	FAST_SENDER
2593.896	FAST_SENDER	N/A
2594.645	RECEIVER	FAST_SENDER
2596.782	RECEIVER	SLOW_SENDER1
2597.057	FAST_SENDER	N/A
2602.228	SLOW_SENDER1	N/A
2602.875	RECEIVER	FAST_SENDER
2605.280	FAST_SENDER	N/A
2606.350	RECEIVER	SLOW_SENDER1
2611.047	RECEIVER	FAST_SENDER
2611.789	SLOW_SENDER1	N/A
2612.565	RECEIVER	SLOW_SENDER1
2613.496	FAST_SENDER	N/A
2617.993	SLOW_SENDER1	N/A
2619.384	RECEIVER	FAST_SENDER
2621.795	FAST_SENDER	N/A
2622.007	RECEIVER	SLOW_SENDER1
2627.741	RECEIVER	FAST_SENDER
2629.440	SLOW_SENDER1	N/A
2630.159	FAST_SENDER	N/A
2630.179	RECEIVER	SLOW_SENDER1
2635.738	RECEIVER	FAST_SENDER
2641.756	SLOW_SENDER1	N/A
2642.507	RECEIVER	SLOW_SENDER1
2642.722	FAST_SENDER	N/A
2648.755	RECEIVER	FAST_SENDER
2649.946	SLOW_SENDER1	N/A
2650.745	RECEIVER	SLOW_SENDER1
2651.191	FAST_SENDER	N/A
2656.672	RECEIVER	FAST_SENDER
2658.156	SLOW_SENDER1	N/A
2658.936	RECEIVER	SLOW_SENDER1
2659.111	FAST_SENDER	N/A
2665.038	RECEIVER	FAST_SENDER
2666.366	SLOW_SENDER1	N/A
2667.096	RECEIVER	SLOW_SENDER1
2667.471	FAST_SENDER	N/A
2673.557	RECEIVER	FAST_SENDER
2674.522	SLOW_SENDER1	N/A
2675.229	RECEIVER	SLOW_SENDER1
2675.974	FAST_SENDER	N/A
2682.119	RECEIVER	FAST_SENDER
2682.638	SLOW_SENDER1	N/A
2683.443	RECEIVER	SLOW_SENDER1
2684.549	FAST_SENDER	N/A
2690.846	SLOW_SENDER1	N/A
2690.938	RECEIVER	FAST_SENDER
2691.595	RECEIVER	SLOW_SENDER1
2693.375	FAST_SENDER	N/A
2699.354	RECEIVER	FAST_SENDER
2701.763	FAST_SENDER	N/A
2707.610	RECEIVER	FAST_SENDER
2710.010	FAST_SENDER	N/A
2715.784	RECEIVER	FAST_SENDER
2718.229	FAST_SENDER	N/A
2724.029	RECEIVER	FAST_SENDER
2726.452	FAST_SENDER	N/A
2732.767	RECEIVER	FAST_SENDER
2739.759	FAST_SENDER	N/A
2745.530	RECEIVER	FAST_SENDER
2747.944	FAST_SENDER	N/A
2754.009	RECEIVER	FAST_SENDER
2756.420	FAST_SENDER	N/A
2761.930	RECEIVER	FAST_SENDER
2764.379	FAST_SENDER	N/A
2770.212	RECEIVER	FAST_SENDER
2772.622	FAST_SENDER	N/A
2778.425	RECEIVER	FAST_SENDER
2780.868	FAST_SENDER	N/A
2786.848	RECEIVER	FAST_SENDER
2789.291	FAST_SENDER	N/A
2794.917	RECEIVER	FAST_SENDER
2801.664	FAST_SENDER	N/A
2807.514	RECEIVER	FAST_SENDER
2809.964	FAST_SENDER	N/A
2815.797	RECEIVER	FAST_SENDER
2818.204	FAST_SENDER	N/A
2824.279	RECEIVER	FAST_SENDER
2826.719	FAST_SENDER	N/A
2832.860	RECEIVER	FAST_SENDER
2835.278	FAST_SENDER	N/A
2841.008	RECEIVER	FAST_SENDER
2843.445	FAST_SENDER	N/A
2849.492	RECEIVER	FAST_SENDER
2851.942	FAST_SENDER	N/A
2852.675	RECEIVER	FAST_SENDER
2855.103	FAST_SENDER	N/A
2861.086	RECEIVER	FAST_SENDER
2863.534	FAST_SENDER	N/A
2864.313	RECEIVER	FAST_SENDER
2866.743	FAST_SENDER	N/A
2872.736	RECEIVER	FAST_SENDER
2875.142	FAST_SENDER	N/A
2875.898	RECEIVER	FAST_SENDER
2878.321	FAST_SENDER	N/A
2884.344	RECEIVER	FAST_SENDER
2886.749	FAST_SENDER	N/A
2887.521	RECEIVER	FAST_SENDER
2889.939	FAST_SENDER	N/A
2896.065	RECEIVER	FAST_SENDER
2898.497	FAST_SENDER	N/A
2899.275	RECEIVER	FAST_SENDER
2901.725	FAST_SENDER	N/A
2907.621	RECEIVER	FAST_SENDER
2910.063	FAST_SENDER	N/A
2910.870	RECEIVER	FAST_SENDER
2913.295	FAST_SENDER	N/A
2919.140	RECEIVER	FAST_SENDER
2921.584	FAST_SENDER	N/A
2922.365	RECEIVER	FAST_SENDER
2924.771	FAST_SENDER	N/A
2930.546	RECEIVER	FAST_SENDER
2932.966	FAST_SENDER	N/A
2933.777	RECEIVER	FAST_SENDER
2936.180	FAST_SENDER	N/A
2941.786	RECEIVER	FAST_SENDER
2944.225	FAST_SENDER	N/A
2944.953	RECEIVER	FAST_SENDER
2947.370	FAST_SENDER	N/A
2953.607	RECEIVER	FAST_SENDER
2956.015	FAST_SENDER	N/A
2956.754	RECEIVER	FAST_SENDER
2959.192	FAST_SENDER	N/A
2965.489	RECEIVER	FAST_SENDER
2967.912	FAST_SENDER	N/A
2968.684	RECEIVER	FAST_SENDER
2971.096	FAST_SENDER	N/A
2977.033	RECEIVER	FAST_SENDER
2979.474	FAST_SENDER	N/A
2980.241	RECEIVER	FAST_SENDER
2982.645	FAST_SENDER	N/A
2988.413	RECEIVER	FAST_SENDER
2990.839	FAST_SENDER	N/A
2991.612	RECEIVER	FAST_SENDER
2994.038	FAST_SENDER	N/A
3000.165	RECEIVER	FAST_SENDER
3002.566	FAST_SENDER	N/A
3003.333	RECEIVER	FAST_SENDER
3005.764	FAST_SENDER	N/A
3011.839	RECEIVER	FAST_SENDER
3014.245	FAST_SENDER	N/A
3015.000	RECEIVER	FAST_SENDER
3015.820	SLOW_SENDER1	N/A
3017.441	FAST_SENDER	N/A
3021.733	RECEIVER	SLOW_SENDER1
3024.155	SLOW_SENDER1	N/A
3026.592	RECEIVER	SLOW_SENDER1
3027.839	RECEIVER	FAST_SENDER
3030.245	FAST_SENDER	N/A
3032.017	SLOW_SENDER1	N/A
3033.355	RECEIVER	SLOW_SENDER1
3036.258	RECEIVER	FAST_SENDER
3038.698	FAST_SENDER	N/A
3038.797	SLOW_SENDER1	N/A
3040.085	RECEIVER	SLOW_SENDER1
3044.794	RECEIVER	FAST_SENDER
3045.506	SLOW_SENDER1	N/A
3046.246	RECEIVER	SLOW_SENDER1
3047.201	FAST_SENDER	N/A
3051.687	SLOW_SENDER1	N/A
3052.435	RECEIVER	SLOW_SENDER1
3053.118	RECEIVER	FAST_SENDER
3055.531	FAST_SENDER	N/A
3057.871	SLOW_SENDER1	N/A
3058.669	RECEIVER	SLOW_SENDER1
3061.577	RECEIVER	FAST_SENDER
3064.004	FAST_SENDER	N/A
3066.080	SLOW_SENDER1	N/A
3066.817	RECEIVER	SLOW_SENDER1
3074.244	SLOW_SENDER1	N/A
3075.013	RECEIVER	SLOW_SENDER1
3077.617	FAST_SENDER	N/A
3083.578	RECEIVER	FAST_SENDER
3085.982	FAST_SENDER	N/A
3086.464	SLOW_SENDER1	N/A
3087.209	RECEIVER	SLOW_SENDER1
3091.986	RECEIVER	FAST_SENDER
3094.410	FAST_SENDER	N/A
3094.654	SLOW_SENDER1	N/A
3095.402	RECEIVER	SLOW_SENDER1
3100.570	RECEIVER	FAST_SENDER
3102.822	SLOW_SENDER1	N/A
3102.974	FAST_SENDER	N/A
3103.545	RECEIVER	SLOW_SENDER1
3109.324	RECEIVER	FAST_SENDER
3110.985	SLOW_SENDER1	N/A
3111.733	RECEIVER	SLOW_SENDER1
3111.750	FAST_SENDER	N/A
3119.177	SLOW_SENDER1	N/A
3119.943	RECEIVER	SLOW_SENDER1
3122.079	RECEIVER	FAST_SENDER
3124.157	FAST_SENDER	N/A
3127.358	SLOW_SENDER1	N/A
3128.086	RECEIVER	SLOW_SENDER1
3130.029	RECEIVER	FAST_SENDER
3132.446	FAST_SENDER	N/A
3135.486	SLOW_SENDER1	N/A
3136.244	RECEIVER	SLOW_SENDER1
3143.101	RECEIVER	FAST_SENDER
3143.662	SLOW_SENDER1	N/A
3144.440	RECEIVER	SLOW_SENDER1
3145.534	FAST_SENDER	N/A
3151.623	RECEIVER	FAST_SENDER
3151.861	SLOW_SENDER1	N/A
3154.024	FAST_SENDER	N/A
3159.708	RECEIVER	FAST_SENDER
3162.143	FAST_SENDER	N/A
3168.157	RECEIVER	FAST_SENDER
3170.587	FAST_SENDER	N/A
3176.329	RECEIVER	FAST_SENDER
3178.755	FAST_SENDER	N/A
3184.906	RECEIVER	FAST_SENDER
3187.332	FAST_SENDER	N/A
3193.144	RECEIVER	FAST_SENDER
3195.570	FAST_SENDER	N/A
3201.153	RECEIVER	FAST_SENDER
3203.589	FAST_SENDER	N/A
3209.421	RECEIVER	FAST_SENDER
3211.822	FAST_SENDER	N/A
3217.478	RECEIVER	FAST_SENDER
3219.907	FAST_SENDER	N/A
3225.830	RECEIVER	FAST_SENDER
3228.263	FAST_SENDER	N/A
3234.197	RECEIVER	FAST_SENDER
3236.621	FAST_SENDER	N/A
3242.579	RECEIVER	FAST_SENDER
3244.982	FAST_SENDER	N/A
3250.923	RECEIVER	FAST_SENDER
3253.360	FAST_SENDER	N/A
3259.523	RECEIVER	FAST_SENDER
3261.945	FAST_SENDER	N/A
3267.666	RECEIVER	FAST_SENDER
3270.100	FAST_SENDER	N/A
3276.100	RECEIVER	FAST_SENDER
3278.536	FAST_SENDER	N/A
3288.556	RECEIVER	FAST_SENDER
3290.979	FAST_SENDER	N/A
3296.942	RECEIVER	FAST_SENDER
3299.345	FAST_SENDER	N/A
3305.684	RECEIVER	FAST_SENDER
3308.114	FAST_SENDER	N/A
3313.726	RECEIVER	FAST_SENDER
3316.127	FAST_SENDER	N/A
3321.875	RECEIVER	FAST_SENDER
3324.293	FAST_SENDER	N/A
3330.159	RECEIVER	FAST_SENDER
3332.589	FAST_SENDER	N/A
3338.497	RECEIVER	FAST_SENDER
3340.924	FAST_SENDER	N/A
3346.606	RECEIVER	FAST_SENDER
3349.025	FAST_SENDER	N/A
3354.899	RECEIVER	FAST_SENDER
3357.328	FAST_SENDER	N/A
3363.530	RECEIVER	FAST_SENDER
3365.954	FAST_SENDER	N/A
3371.967	RECEIVER	FAST_SENDER
3374.383	FAST_SENDER	N/A
3379.988	RECEIVER	FAST_SENDER
3382.422	FAST_SENDER	N/A
3388.426	RECEIVER	FAST_SENDER
3390.836	FAST_SENDER	N/A
3396.834	RECEIVER	FAST_SENDER
3399.271	FAST_SENDER	N/A
3405.467	RECEIVER	FAST_SENDER
3407.912	FAST_SENDER	N/A
3414.322	RECEIVER	FAST_SENDER
3416.765	FAST_SENDER	N/A
3417.528	RECEIVER	FAST_SENDER
3419.948	FAST_SENDER	N/A
3425.706	RECEIVER	FAST_SENDER
3428.148	FAST_SENDER	N/A
3428.905	RECEIVER	FAST_SENDER
3431.344	FAST_SENDER	N/A
3437.301	RECEIVER	FAST_SENDER
3439.741	FAST_SENDER	N/A
3440.491	RECEIVER	FAST_SENDER
3442.894	FAST_SENDER	N/A
3448.572	RECEIVER	FAST_SENDER
3451.019	FAST_SENDER	N/A
3451.803	RECEIVER	FAST_SENDER
3454.208	FAST_SENDER	N/A
3459.961	RECEIVER	FAST_SENDER
3462.394	FAST_SENDER	N/A
3463.166	RECEIVER	FAST_SENDER
3465.590	FAST_SENDER	N/A
3471.928	RECEIVER	FAST_SENDER
3474.333	FAST_SENDER	N/A
3475.102	RECEIVER	FAST_SENDER
3477.512	FAST_SENDER	N/A
3477.840	SLOW_SENDER1	N/A
3483.393	RECEIVER	FAST_SENDER
3490.736	FAST_SENDER	N/A
3491.518	RECEIVER	FAST_SENDER
3493.581	SLOW_SENDER1	N/A
3493.962	FAST_SENDER	N/A
3494.387	RECEIVER	SLOW_SENDER1
3500.084	RECEIVER	FAST_SENDER
3501.593	SLOW_SENDER1	N/A
3502.326	RECEIVER	SLOW_SENDER1
3502.519	FAST_SENDER	N/A
3507.738	SLOW_SENDER1	N/A
3508.347	RECEIVER	FAST_SENDER
3509.047	RECEIVER	SLOW_SENDER1
3510.787	FAST_SENDER	N/A
3514.450	SLOW_SENDER1	N/A
3515.193	RECEIVER	SLOW_SENDER1
3516.801	RECEIVER	FAST_SENDER
3519.244	FAST_SENDER	N/A
3520.640	SLOW_SENDER1	N/A
3521.429	RECEIVER	SLOW_SENDER1
3528.857	SLOW_SENDER1	N/A
3529.638	RECEIVER	SLOW_SENDER1
3530.874	RECEIVER	FAST_SENDER
3533.290	FAST_SENDER	N/A
3537.046	SLOW_SENDER1	N/A
3537.831	RECEIVER	SLOW_SENDER1
3539.281	RECEIVER	FAST_SENDER
3541.726	FAST_SENDER	N/A
3545.267	SLOW_SENDER1	N/A
3546.055	RECEIVER	SLOW_SENDER1
3552.403	RECEIVER	FAST_SENDER
3553.485	SLOW_SENDER1	N/A
3554.244	RECEIVER	SLOW_SENDER1
3554.832	FAST_SENDER	N/A
3560.540	RECEIVER	FAST_SENDER
3561.674	SLOW_SENDER1	N/A
3562.445	RECEIVER	SLOW_SENDER1
3562.977	FAST_SENDER	N/A
3568.962	RECEIVER	FAST_SENDER
3569.856	SLOW_SENDER1	N/A
3570.653	RECEIVER	SLOW_SENDER1
3571.406	FAST_SENDER	N/A
3577.330	RECEIVER	FAST_SENDER
3578.088	SLOW_SENDER1	N/A
3579.752	FAST_SENDER	N/A
3583.077	RECEIVER	SLOW_SENDER1
3586.200	RECEIVER	FAST_SENDER
3588.639	FAST_SENDER	N/A
3590.479	SLOW_SENDER1	N/A
3591.780	RECEIVER	SLOW_SENDER1
3594.819	RECEIVER	FAST_SENDER
3597.253	FAST_SENDER	N/A
3599.218	SLOW_SENDER1	N/A
3599.970	RECEIVER	SLOW_SENDER1
3603.733	RECEIVER	FAST_SENDER
3606.168	FAST_SENDER	N/A
3607.414	SLOW_SENDER1	N/A
3608.169	RECEIVER	SLOW_SENDER1
3612.495	RECEIVER	FAST_SENDER
3619.416	FAST_SENDER	N/A
3625.417	RECEIVER	FAST_SENDER
3627.851	FAST_SENDER	N/A
3634.066	RECEIVER	FAST_SENDER
3636.492	FAST_SENDER	N/A
3642.536	RECEIVER	FAST_SENDER
3644.939	FAST_SENDER	N/A
3650.956	RECEIVER	FAST_SENDER
3653.368	FAST_SENDER	N/A
3659.298	RECEIVER	FAST_SENDER
3661.748	FAST_SENDER	N/A
3668.066	RECEIVER	FAST_SENDER
3670.485	FAST_SENDER	N/A
3676.423	RECEIVER	FAST_SENDER
3678.824	FAST_SENDER	N/A
3684.864	RECEIVER	FAST_SENDER
3687.312	FAST_SENDER	N/A
3693.402	RECEIVER	FAST_SENDER
3695.843	FAST_SENDER	N/A
3701.631	RECEIVER	FAST_SENDER
3704.061	FAST_SENDER	N/A
3710.144	RECEIVER	FAST_SENDER
3712.581	FAST_SENDER	N/A
3718.245	RECEIVER	FAST_SENDER
3720.671	FAST_SENDER	N/A
3726.467	RECEIVER	FAST_SENDER
3728.877	FAST_SENDER	N/A
3734.935	RECEIVER	FAST_SENDER
3737.385	FAST_SENDER	N/A
3743.700	RECEIVER	FAST_SENDER
3746.115	FAST_SENDER	N/A
3751.786	RECEIVER	FAST_SENDER
3754.224	FAST_SENDER	N/A
3760.097	RECEIVER	FAST_SENDER
3762.545	FAST_SENDER	N/A
3768.505	RECEIVER	FAST_SENDER
3770.950	FAST_SENDER	N/A
3776.847	RECEIVER	FAST_SENDER
3779.288	FAST_SENDER	N/A
3785.417	RECEIVER	FAST_SENDER
3787.862	FAST_SENDER	N/A
3793.781	RECEIVER	FAST_SENDER
3796.206	FAST_SENDER	N/A
3802.527	RECEIVER	FAST_SENDER
3804.964	FAST_SENDER	N/A
3807.499	RECEIVER	FAST_SENDER
3809.924	FAST_SENDER	N/A
3815.722	RECEIVER	FAST_SENDER
3818.131	FAST_SENDER	N/A
3824.347	RECEIVER	FAST_SENDER
3826.752	FAST_SENDER	N/A
3832.697	RECEIVER	FAST_SENDER
3835.137	FAST_SENDER	N/A
3841.168	RECEIVER	FAST_SENDER
3843.582	FAST_SENDER	N/A
3849.516	RECEIVER	FAST_SENDER
3851.921	FAST_SENDER	N/A
3852.636	RECEIVER	FAST_SENDER
3855.070	FAST_SENDER	N/A
3861.351	RECEIVER	FAST_SENDER
3863.800	FAST_SENDER	N/A
3864.556	RECEIVER	FAST_SENDER
3866.964	FAST_SENDER	N/A
3873.038	RECEIVER	FAST_SENDER
3875.478	FAST_SENDER	N/A
3876.195	RECEIVER	FAST_SENDER
3878.641	FAST_SENDER	N/A
3889.079	RECEIVER	FAST_SENDER
3891.490	FAST_SENDER	N/A
3897.366	RECEIVER	FAST_SENDER
3899.789	FAST_SENDER	N/A
3905.786	RECEIVER	FAST_SENDER
3908.220	FAST_SENDER	N/A
3914.257	RECEIVER	FAST_SENDER
3916.691	FAST_SENDER	N/A
3917.451	RECEIVER	FAST_SENDER
3925.164	FAST_SENDER	N/A
3925.916	RECEIVER	FAST_SENDER
3928.357	FAST_SENDER	N/A
3932.490	SLOW_SENDER1	N/A
3934.034	RECEIVER	FAST_SENDER
3934.941	RECEIVER	SLOW_SENDER1
3936.460	FAST_SENDER	N/A
3937.369	SLOW_SENDER1	N/A
3943.175	RECEIVER	FAST_SENDER
3945.616	FAST_SENDER	N/A
3950.596	SLOW_SENDER1	N/A
3951.358	RECEIVER	SLOW_SENDER1
3956.767	SLOW_SENDER1	N/A
3958.926	FAST_SENDER	N/A
3959.256	RECEIVER	SLOW_SENDER1
3968.852	SLOW_SENDER1	N/A
3972.216	FAST_SENDER	N/A
3972.994	RECEIVER	FAST_SENDER
3981.101	FAST_SENDER	N/A
3982.207	SLOW_SENDER1	N/A
3982.973	RECEIVER	SLOW_SENDER1
3986.767	RECEIVER	FAST_SENDER
3989.215	FAST_SENDER	N/A
3993.320	SLOW_SENDER1	N/A
3994.054	RECEIVER	SLOW_SENDER1
3995.210	RECEIVER	FAST_SENDER
3997.645	FAST_SENDER	N/A
4001.503	SLOW_SENDER1	N/A
4002.225	RECEIVER	SLOW_SENDER1
4008.140	RECEIVER	FAST_SENDER
4009.632	SLOW_SENDER1	N/A
4010.393	RECEIVER	SLOW_SENDER1
4010.560	FAST_SENDER	N/A
4016.688	RECEIVER	FAST_SENDER
4019.129	FAST_SENDER	N/A
4025.261	RECEIVER	FAST_SENDER
4027.682	FAST_SENDER	N/A
4033.674	RECEIVER	FAST_SENDER
4036.117	FAST_SENDER	N/A
4042.055	RECEIVER	FAST_SENDER
4044.459	FAST_SENDER	N/A
4050.595	RECEIVER	FAST_SENDER
4053.010	FAST_SENDER	N/A
4058.537	RECEIVER	FAST_SENDER
4060.954	FAST_SENDER	N/A
4066.750	RECEIVER	FAST_SENDER
4069.171	FAST_SENDER	N/A
4075.254	RECEIVER	FAST_SENDER
4077.682	FAST_SENDER	N/A
4083.678	RECEIVER	FAST_SENDER
4086.095	FAST_SENDER	N/A
4091.991	RECEIVER	FAST_SENDER
4094.396	FAST_SENDER	N/A
4100.275	RECEIVER	FAST_SENDER
4102.699	FAST_SENDER	N/A
4103.474	RECEIVER	FAST_SENDER
4105.915	FAST_SENDER	N/A
4112.257	RECEIVER	FAST_SENDER
4114.673	FAST_SENDER	N/A
4115.402	RECEIVER	FAST_SENDER
4117.809	FAST_SENDER	N/A
4123.962	RECEIVER	FAST_SENDER
4126.367	FAST_SENDER	N/A
4127.101	RECEIVER	FAST_SENDER
4129.526	FAST_SENDER	N/A
4135.285	RECEIVER	FAST_SENDER
4137.722	FAST_SENDER	N/A
4138.515	RECEIVER	FAST_SENDER
4140.946	FAST_SENDER	N/A
4146.529	RECEIVER	FAST_SENDER
4148.977	FAST_SENDER	N/A
4149.702	RECEIVER	FAST_SENDER
4152.106	FAST_SENDER	N/A
4157.908	RECEIVER	FAST_SENDER
4160.337	FAST_SENDER	N/A
4161.121	RECEIVER	FAST_SENDER
4163.539	FAST_SENDER	N/A
4169.379	RECEIVER	FAST_SENDER
4171.779	FAST_SENDER	N/A
4172.565	RECEIVER	FAST_SENDER
4174.993	FAST_SENDER	N/A
4180.607	RECEIVER	FAST_SENDER
4183.019	FAST_SENDER	N/A
4183.796	RECEIVER	FAST_SENDER
4186.227	FAST_SENDER	N/A
4192.236	RECEIVER	FAST_SENDER
4194.676	FAST_SENDER	N/A
4195.449	RECEIVER	FAST_SENDER
4197.880	FAST_SENDER	N/A
4203.881	RECEIVER	FAST_SENDER
4206.306	FAST_SENDER	N/A
4207.061	RECEIVER	FAST_SENDER
4209.492	FAST_SENDER	N/A
4215.603	RECEIVER	FAST_SENDER
4218.022	FAST_SENDER	N/A
4218.788	RECEIVER	FAST_SENDER
4221.199	FAST_SENDER	N/A
4227.297	RECEIVER	FAST_SENDER
4229.707	FAST_SENDER	N/A
4231.858	RECEIVER	FAST_SENDER
4234.283	FAST_SENDER	N/A
4244.599	RECEIVER	FAST_SENDER
4247.042	FAST_SENDER	N/A
4253.120	RECEIVER	FAST_SENDER
4255.532	FAST_SENDER	N/A
4266.114	RECEIVER	FAST_SENDER
4268.542	FAST_SENDER	N/A
4274.219	RECEIVER	FAST_SENDER
4276.631	FAST_SENDER	N/A
4283.016	RECEIVER	FAST_SENDER
4285.460	FAST_SENDER	N/A
4291.728	RECEIVER	FAST_SENDER
4294.141	FAST_SENDER	N/A
4299.889	RECEIVER	FAST_SENDER
4302.303	FAST_SENDER	N/A
4308.327	RECEIVER	FAST_SENDER
4310.750	FAST_SENDER	N/A
4316.280	RECEIVER	FAST_SENDER
4318.725	FAST_SENDER	N/A
4324.820	RECEIVER	FAST_SENDER
4327.252	FAST_SENDER	N/A
4328.001	RECEIVER	FAST_SENDER
4330.424	FAST_SENDER	N/A
4334.850	SLOW_SENDER1	N/A
4336.193	RECEIVER	FAST_SENDER
4337.030	RECEIVER	SLOW_SENDER1
4338.602	FAST_SENDER	N/A
4339.435	SLOW_SENDER1	N/A
4344.489	RECEIVER	FAST_SENDER
4345.366	RECEIVER	SLOW_SENDER1
4346.904	FAST_SENDER	N/A
4350.812	SLOW_SENDER1	N/A
4351.570	RECEIVER	SLOW_SENDER1
4352.954	RECEIVER	FAST_SENDER
4355.355	FAST_SENDER	N/A
4356.994	SLOW_SENDER1	N/A
4357.777	RECEIVER	SLOW_SENDER1
4362.268	RECEIVER	FAST_SENDER
4363.208	SLOW_SENDER1	N/A
4363.980	RECEIVER	SLOW_SENDER1
4364.673	FAST_SENDER	N/A
4369.425	SLOW_SENDER1	N/A
4370.207	RECEIVER	SLOW_SENDER1
4375.192	RECEIVER	FAST_SENDER
4375.641	SLOW_SENDER1	N/A
4376.436	RECEIVER	SLOW_SENDER1
4377.641	FAST_SENDER	N/A
4383.294	RECEIVER	FAST_SENDER
4383.850	SLOW_SENDER1	N/A
4384.611	RECEIVER	SLOW_SENDER1
4385.705	FAST_SENDER	N/A
4391.954	RECEIVER	FAST_SENDER
4392.058	SLOW_SENDER1	N/A
4392.802	RECEIVER	SLOW_SENDER1
4394.384	FAST_SENDER	N/A
4400.120	RECEIVER	FAST_SENDER
4400.216	SLOW_SENDER1	N/A
4400.967	RECEIVER	SLOW_SENDER1
4402.525	FAST_SENDER	N/A
4408.367	SLOW_SENDER1	N/A
4408.617	RECEIVER	FAST_SENDER
4411.059	FAST_SENDER	N/A
4412.379	RECEIVER	SLOW_SENDER1
4417.153	RECEIVER	FAST_SENDER
4419.587	FAST_SENDER	N/A
4419.796	SLOW_SENDER1	N/A
4423.744	RECEIVER	SLOW_SENDER1
4425.580	RECEIVER	FAST_SENDER
4428.029	FAST_SENDER	N/A
4431.178	SLOW_SENDER1	N/A
4431.951	RECEIVER	SLOW_SENDER1
4433.550	RECEIVER	FAST_SENDER
4435.976	FAST_SENDER	N/A
4439.382	SLOW_SENDER1	N/A
4440.146	RECEIVER	SLOW_SENDER1
4441.956	RECEIVER	FAST_SENDER
4444.388	FAST_SENDER	N/A
4447.556	SLOW_SENDER1	N/A
4448.344	RECEIVER	SLOW_SENDER1
4450.048	RECEIVER	FAST_SENDER
4452.494	FAST_SENDER	N/A
4462.563	RECEIVER	FAST_SENDER
4465.007	FAST_SENDER	N/A
4470.815	RECEIVER	FAST_SENDER
4473.238	FAST_SENDER	N/A
4479.648	RECEIVER	FAST_SENDER
4482.048	FAST_SENDER	N/A
4487.993	RECEIVER	FAST_SENDER
4490.430	FAST_SENDER	N/A
4496.321	RECEIVER	FAST_SENDER
4498.726	FAST_SENDER	N/A
4504.509	RECEIVER	FAST_SENDER
4506.918	FAST_SENDER	N/A
4512.623	RECEIVER	FAST_SENDER
4515.026	FAST_SENDER	N/A
4525.713	RECEIVER	FAST_SENDER
4528.152	FAST_SENDER	N/A
4533.991	RECEIVER	FAST_SENDER
4536.395	FAST_SENDER	N/A
4542.569	RECEIVER	FAST_SENDER
4544.969	FAST_SENDER	N/A
4551.057	RECEIVER	FAST_SENDER
4553.465	FAST_SENDER	N/A
4559.031	RECEIVER	FAST_SENDER
4561.440	FAST_SENDER	N/A
4567.554	RECEIVER	FAST_SENDER
4569.982	FAST_SENDER	N/A
4576.003	RECEIVER	FAST_SENDER
4582.785	FAST_SENDER	N/A
4588.669	RECEIVER	FAST_SENDER
4591.107	FAST_SENDER	N/A
4596.814	RECEIVER	FAST_SENDER
4599.238	FAST_SENDER	N/A
4605.427	RECEIVER	FAST_SENDER
4607.829	FAST_SENDER	N/A
4608.581	RECEIVER	FAST_SENDER
4610.996	FAST_SENDER	N/A
4616.968	RECEIVER	FAST_SENDER
4619.388	FAST_SENDER	N/A
4620.141	RECEIVER	FAST_SENDER
4622.578	FAST_SENDER	N/A
4628.612	RECEIVER	FAST_SENDER
4631.018	FAST_SENDER	N/A
4631.758	RECEIVER	FAST_SENDER
4634.201	FAST_SENDER	N/A
4639.941	RECEIVER	FAST_SENDER
4642.383	FAST_SENDER	N/A
4644.873	RECEIVER	FAST_SENDER
4647.309	FAST_SENDER	N/A
4652.984	RECEIVER	FAST_SENDER
4655.419	FAST_SENDER	N/A
4661.206	RECEIVER	FAST_SENDER
4663.633	FAST_SENDER	N/A
4669.593	RECEIVER	FAST_SENDER
4672.042	FAST_SENDER	N/A
4677.890	RECEIVER	FAST_SENDER
4680.293	FAST_SENDER	N/A
4681.095	RECEIVER	FAST_SENDER
4683.515	FAST_SENDER	N/A
4689.356	RECEIVER	FAST_SENDER
4691.769	FAST_SENDER	N/A
4692.531	RECEIVER	FAST_SENDER
4694.946	FAST_SENDER	N/A
4701.009	RECEIVER	FAST_SENDER
4703.444	FAST_SENDER	N/A
4704.224	RECEIVER	FAST_SENDER
4706.652	FAST_SENDER	N/A
4712.711	RECEIVER	FAST_SENDER
4715.126	FAST_SENDER	N/A
4715.927	RECEIVER	FAST_SENDER
4718.366	FAST_SENDER	N/A
4724.660	RECEIVER	FAST_SENDER
4727.108	FAST_SENDER	N/A
4727.879	RECEIVER	FAST_SENDER
4730.280	FAST_SENDER	N/A
4736.017	RECEIVER	FAST_SENDER
4738.419	FAST_SENDER	N/A
4739.197	RECEIVER	FAST_SENDER
4741.628	FAST_SENDER	N/A
4747.517	RECEIVER	FAST_SENDER
4749.923	FAST_SENDER	N/A
4750.661	RECEIVER	FAST_SENDER
4753.102	FAST_SENDER	N/A
4759.332	RECEIVER	FAST_SENDER
4761.752	FAST_SENDER	N/A
4762.513	RECEIVER	FAST_SENDER
4764.961	FAST_SENDER	N/A
4771.165	RECEIVER	FAST_SENDER
4772.910	SLOW_SENDER1	N/A
4773.584	FAST_SENDER	N/A
4773.691	RECEIVER	SLOW_SENDER1
4776.138	SLOW_SENDER1	N/A
4779.551	RECEIVER	FAST_SENDER
4781.998	FAST_SENDER	N/A
4782.787	RECEIVER	FAST_SENDER
4785.229	FAST_SENDER	N/A
4787.362	RECEIVER	FAST_SENDER
4789.790	FAST_SENDER	N/A
4792.221	SLOW_SENDER1	N/A
4792.970	RECEIVER	SLOW_SENDER1
4795.373	RECEIVER	FAST_SENDER
4797.822	FAST_SENDER	N/A
4798.389	SLOW_SENDER1	N/A
4799.155	RECEIVER	SLOW_SENDER1
4803.739	RECEIVER	FAST_SENDER
4804.601	SLOW_SENDER1	N/A
4805.372	RECEIVER	SLOW_SENDER1
4806.176	FAST_SENDER	N/A
4810.801	SLOW_SENDER1	N/A
4811.553	RECEIVER	SLOW_SENDER1
4812.402	RECEIVER	FAST_SENDER
4814.827	FAST_SENDER	N/A
4817.000	SLOW_SENDER1	N/A
4817.783	RECEIVER	SLOW_SENDER1
4821.350	RECEIVER	FAST_SENDER
4823.753	FAST_SENDER	N/A
4825.187	SLOW_SENDER1	N/A
4826.522	RECEIVER	SLOW_SENDER1
4829.620	RECEIVER	FAST_SENDER
4832.040	FAST_SENDER	N/A
4833.965	SLOW_SENDER1	N/A
4835.278	RECEIVER	SLOW_SENDER1
4838.246	RECEIVER	FAST_SENDER
4840.696	FAST_SENDER	N/A
4842.689	SLOW_SENDER1	N/A
4843.454	RECEIVER	SLOW_SENDER1
4846.797	RECEIVER	FAST_SENDER
4849.247	FAST_SENDER	N/A
4850.899	SLOW_SENDER1	N/A
4851.703	RECEIVER	SLOW_SENDER1
4855.088	RECEIVER	FAST_SENDER
4857.499	FAST_SENDER	N/A
4859.109	SLOW_SENDER1	N/A
4859.840	RECEIVER	SLOW_SENDER1
4863.125	RECEIVER	FAST_SENDER
4865.550	FAST_SENDER	N/A
4867.289	SLOW_SENDER1	N/A
4868.016	RECEIVER	SLOW_SENDER1
4872.227	RECEIVER	FAST_SENDER
4874.636	FAST_SENDER	N/A
4875.430	SLOW_SENDER1	N/A
4876.179	RECEIVER	SLOW_SENDER1
4880.688	RECEIVER	FAST_SENDER
4883.131	FAST_SENDER	N/A
4883.587	SLOW_SENDER1	N/A
4884.349	RECEIVER	SLOW_SENDER1
4889.744	RECEIVER	FAST_SENDER
4891.783	SLOW_SENDER1	N/A
4892.525	RECEIVER	SLOW_SENDER1
4896.892	FAST_SENDER	N/A
4899.932	SLOW_SENDER1	N/A
4900.682	RECEIVER	SLOW_SENDER1
4902.658	RECEIVER	FAST_SENDER
4905.061	FAST_SENDER	N/A
4908.084	SLOW_SENDER1	N/A
4908.846	RECEIVER	SLOW_SENDER1
4916.259	SLOW_SENDER1	N/A
4917.021	RECEIVER	SLOW_SENDER1
4917.327	FAST_SENDER	N/A
4923.110	RECEIVER	FAST_SENDER
4924.455	SLOW_SENDER1	N/A
4925.196	RECEIVER	SLOW_SENDER1
4925.529	FAST_SENDER	N/A
4931.203	RECEIVER	FAST_SENDER
4932.601	SLOW_SENDER1	N/A
4933.343	RECEIVER	SLOW_SENDER1
4933.616	FAST_SENDER	N/A
4939.663	RECEIVER	FAST_SENDER
4942.109	FAST_SENDER	N/A
4948.169	RECEIVER	FAST_SENDER
4950.585	FAST_SENDER	N/A
4956.482	RECEIVER	FAST_SENDER
4958.884	FAST_SENDER	N/A
4964.690	RECEIVER	FAST_SENDER
4967.132	FAST_SENDER	N/A
4972.744	RECEIVER	FAST_SENDER
4979.859	FAST_SENDER	N/A
4986.216	RECEIVER	FAST_SENDER
4988.657	FAST_SENDER	N/A
4994.666	RECEIVER	FAST_SENDER
4997.115	FAST_SENDER	N/A
5002.939	RECEIVER	FAST_SENDER
5005.357	FAST_SENDER	N/A
5015.560	RECEIVER	FAST_SENDER
5017.991	FAST_SENDER	N/A
5024.287	RECEIVER	FAST_SENDER
5026.734	FAST_SENDER	N/A
5032.351	RECEIVER	FAST_SENDER
5034.751	FAST_SENDER	N/A
5040.674	RECEIVER	FAST_SENDER
5043.086	FAST_SENDER	N/A
5048.917	RECEIVER	FAST_SENDER
5051.367	FAST_SENDER	N/A
5057.351	RECEIVER	FAST_SENDER
5059.782	FAST_SENDER	N/A
5065.522	RECEIVER	FAST_SENDER
5067.957	FAST_SENDER	N/A
5073.698	RECEIVER	FAST_SENDER
5076.102	FAST_SENDER	N/A
5081.952	RECEIVER	FAST_SENDER
5084.401	FAST_SENDER	N/A
5090.482	RECEIVER	FAST_SENDER
5092.884	FAST_SENDER	N/A
5098.797	RECEIVER	FAST_SENDER
5101.216	FAST_SENDER	N/A
5107.447	RECEIVER	FAST_SENDER
5109.869	FAST_SENDER	N/A
5110.624	RECEIVER	FAST_SENDER
5113.026	FAST_SENDER	N/A
5119.145	RECEIVER	FAST_SENDER
5121.581	FAST_SENDER	N/A
5122.336	RECEIVER	FAST_SENDER
5124.775	FAST_SENDER	N/A
5135.641	RECEIVER	FAST_SENDER
5137.701	FAST_SENDER	N/A
5143.496	RECEIVER	FAST_SENDER
5145.938	FAST_SENDER	N/A
5151.841	RECEIVER	FAST_SENDER
5154.267	FAST_SENDER	N/A
5160.171	RECEIVER	FAST_SENDER
5162.574	FAST_SENDER	N/A
5163.366	RECEIVER	FAST_SENDER
5165.774	FAST_SENDER	N/A
5171.912	RECEIVER	FAST_SENDER
5174.350	FAST_SENDER	N/A
5175.170	RECEIVER	FAST_SENDER
5182.375	FAST_SENDER	N/A
5188.359	RECEIVER	FAST_SENDER
5190.783	FAST_SENDER	N/A
5193.325	RECEIVER	FAST_SENDER
5195.729	FAST_SENDER	N/A
5201.575	RECEIVER	FAST_SENDER
5203.980	FAST_SENDER	N/A
5209.940	RECEIVER	FAST_SENDER
5212.378	FAST_SENDER	N/A
5218.316	RECEIVER	FAST_SENDER
5220.752	FAST_SENDER	N/A
5227.017	RECEIVER	FAST_SENDER
5229.467	FAST_SENDER	N/A
5235.727	RECEIVER	FAST_SENDER
5238.166	FAST_SENDER	N/A
5238.942	RECEIVER	FAST_SENDER
5241.354	FAST_SENDER	N/A
5247.200	RECEIVER	FAST_SENDER
5249.647	FAST_SENDER	N/A
5250.394	RECEIVER	FAST_SENDER
5252.806	FAST_SENDER	N/A
5257.910	SLOW_SENDER1	N/A
5258.825	RECEIVER	FAST_SENDER
5260.309	RECEIVER	SLOW_SENDER1
5261.225	FAST_SENDER	N/A
5262.743	SLOW_SENDER1	N/A
5267.627	RECEIVER	FAST_SENDER
5270.071	FAST_SENDER	N/A
5270.621	RECEIVER	SLOW_SENDER1
5276.003	RECEIVER	FAST_SENDER
5276.037	SLOW_SENDER1	N/A
5276.790	RECEIVER	SLOW_SENDER1
5278.446	FAST_SENDER	N/A
5282.201	SLOW_SENDER1	N/A
5283.008	RECEIVER	SLOW_SENDER1
5284.231	RECEIVER	FAST_SENDER
5286.681	FAST_SENDER	N/A
5288.410	SLOW_SENDER1	N/A
5289.165	RECEIVER	SLOW_SENDER1
5292.561	RECEIVER	FAST_SENDER
5294.606	SLOW_SENDER1	N/A
5294.973	FAST_SENDER	N/A
5295.326	RECEIVER	SLOW_SENDER1
5301.096	RECEIVER	FAST_SENDER
5303.521	FAST_SENDER	N/A
5305.906	SLOW_SENDER1	N/A
5306.623	RECEIVER	SLOW_SENDER1
5309.110	RECEIVER	FAST_SENDER
5311.549	FAST_SENDER	N/A
5314.060	SLOW_SENDER1	N/A
5314.837	RECEIVER	SLOW_SENDER1
5317.434	RECEIVER	FAST_SENDER
5319.836	FAST_SENDER	N/A
5322.287	SLOW_SENDER1	N/A
5323.101	RECEIVER	SLOW_SENDER1
5325.442	RECEIVER	FAST_SENDER
5327.876	FAST_SENDER	N/A
5330.547	SLOW_SENDER1	N/A
5331.327	RECEIVER	SLOW_SENDER1
5333.725	RECEIVER	FAST_SENDER
5336.172	FAST_SENDER	N/A
5338.769	SLOW_SENDER1	N/A
5339.528	RECEIVER	SLOW_SENDER1
5342.465	RECEIVER	FAST_SENDER
5344.887	FAST_SENDER	N/A
5346.960	SLOW_SENDER1	N/A
5347.678	RECEIVER	SLOW_SENDER1
5351.397	RECEIVER	FAST_SENDER
5353.833	FAST_SENDER	N/A
5355.093	SLOW_SENDER1	N/A
5355.885	RECEIVER	SLOW_SENDER1
5359.394	RECEIVER	FAST_SENDER
5361.813	FAST_SENDER	N/A
5363.297	SLOW_SENDER1	N/A
5364.592	RECEIVER	SLOW_SENDER1
5367.469	RECEIVER	FAST_SENDER
5369.917	FAST_SENDER	N/A
5371.993	SLOW_SENDER1	N/A
5375.770	RECEIVER	FAST_SENDER
5378.218	FAST_SENDER	N/A
5383.954	RECEIVER	FAST_SENDER
5386.380	FAST_SENDER	N/A
5392.196	RECEIVER	FAST_SENDER
5394.603	FAST_SENDER	N/A
5400.613	RECEIVER	FAST_SENDER
5403.020	FAST_SENDER	N/A
5409.140	RECEIVER	FAST_SENDER
5411.541	FAST_SENDER	N/A
5417.951	RECEIVER	FAST_SENDER
5420.365	FAST_SENDER	N/A
5426.100	RECEIVER	FAST_SENDER
5428.525	FAST_SENDER	N/A
5438.860	RECEIVER	FAST_SENDER
5441.265	FAST_SENDER	N/A
5447.133	RECEIVER	FAST_SENDER
5449.548	FAST_SENDER	N/A
5455.294	RECEIVER	FAST_SENDER
5457.735	FAST_SENDER	N/A
5463.261	RECEIVER	FAST_SENDER
5465.671	FAST_SENDER	N/A
5471.604	RECEIVER	FAST_SENDER
5474.014	FAST_SENDER	N/A
5479.796	RECEIVER	FAST_SENDER
5482.212	FAST_SENDER	N/A
5488.031	RECEIVER	FAST_SENDER
5490.452	FAST_SENDER	N/A
5496.269	RECEIVER	FAST_SENDER
5498.708	FAST_SENDER	N/A
5504.416	RECEIVER	FAST_SENDER
5506.846	FAST_SENDER	N/A
5512.983	RECEIVER	FAST_SENDER
5515.391	FAST_SENDER	N/A
5521.044	RECEIVER	FAST_SENDER
5523.469	FAST_SENDER	N/A
5528.996	RECEIVER	FAST_SENDER
5531.412	FAST_SENDER	N/A
5537.428	RECEIVER	FAST_SENDER
5539.833	FAST_SENDER	N/A
5542.241	RECEIVER	FAST_SENDER
5544.678	FAST_SENDER	N/A
5550.560	RECEIVER	FAST_SENDER
5552.961	FAST_SENDER	N/A
5558.485	RECEIVER	FAST_SENDER
5560.891	FAST_SENDER	N/A
5572.964	FAST_SENDER	N/A
5583.152	RECEIVER	FAST_SENDER
5585.577	FAST_SENDER	N/A
5591.358	RECEIVER	FAST_SENDER
5593.784	FAST_SENDER	N/A
5599.423	RECEIVER	FAST_SENDER
5601.830	FAST_SENDER	N/A
5602.565	RECEIVER	FAST_SENDER
5605.009	FAST_SENDER	N/A
5611.033	RECEIVER	FAST_SENDER
5613.451	FAST_SENDER	N/A
5614.208	RECEIVER	FAST_SENDER
5616.634	FAST_SENDER	N/A
5622.581	RECEIVER	FAST_SENDER
5625.022	FAST_SENDER	N/A
5625.779	RECEIVER	FAST_SENDER
5628.219	FAST_SENDER	N/A
5634.620	RECEIVER	FAST_SENDER
5637.049	FAST_SENDER	N/A
5637.837	RECEIVER	FAST_SENDER
5640.269	FAST_SENDER	N/A
5646.166	RECEIVER	FAST_SENDER
5648.595	FAST_SENDER	N/A
5649.394	RECEIVER	FAST_SENDER
5651.799	FAST_SENDER	N/A
5657.926	RECEIVER	FAST_SENDER
5660.354	FAST_SENDER	N/A
5661.132	RECEIVER	FAST_SENDER
5663.551	FAST_SENDER	N/A
5669.555	RECEIVER	FAST_SENDER
5671.983	FAST_SENDER	N/A
5672.747	RECEIVER	FAST_SENDER
5675.176	FAST_SENDER	N/A
5685.781	RECEIVER	FAST_SENDER
5688.191	FAST_SENDER	N/A
5694.167	RECEIVER	FAST_SENDER
5696.605	FAST_SENDER	N/A
5697.338	RECEIVER	FAST_SENDER
5699.010	SLOW_SENDER1	N/A
5699.766	FAST_SENDER	N/A
5705.628	RECEIVER	SLOW_SENDER1
5708.075	SLOW_SENDER1	N/A
5708.840	RECEIVER	SLOW_SENDER1
5710.850	RECEIVER	FAST_SENDER
5711.256	SLOW_SENDER1	N/A
5713.276	FAST_SENDER	N/A
5715.506	RECEIVER	SLOW_SENDER1
5719.800	RECEIVER	FAST_SENDER
5720.928	SLOW_SENDER1	N/A
5721.719	RECEIVER	SLOW_SENDER1
5722.212	FAST_SENDER	N/A
5727.139	SLOW_SENDER1	N/A
5727.891	RECEIVER	SLOW_SENDER1
5732.986	RECEIVER	FAST_SENDER
5733.338	SLOW_SENDER1	N/A
5734.154	RECEIVER	SLOW_SENDER1
5735.426	FAST_SENDER	N/A
5741.281	RECEIVER	FAST_SENDER
5741.561	SLOW_SENDER1	N/A
5742.288	RECEIVER	SLOW_SENDER1
5743.725	FAST_SENDER	N/A
5749.670	RECEIVER	FAST_SENDER
5749.701	SLOW_SENDER1	N/A
5750.451	RECEIVER	SLOW_SENDER1
5752.078	FAST_SENDER	N/A
5757.900	SLOW_SENDER1	N/A
5758.667	RECEIVER	SLOW_SENDER1
5762.808	RECEIVER	FAST_SENDER
5765.241	FAST_SENDER	N/A
5766.088	SLOW_SENDER1	N/A
5766.875	RECEIVER	SLOW_SENDER1
5770.967	RECEIVER	FAST_SENDER
5773.406	FAST_SENDER	N/A
5774.308	SLOW_SENDER1	N/A
5775.041	RECEIVER	SLOW_SENDER1
5783.912	RECEIVER	FAST_SENDER
5786.015	FAST_SENDER	N/A
5786.033	SLOW_SENDER1	N/A
5787.318	RECEIVER	SLOW_SENDER1
5792.228	RECEIVER	FAST_SENDER
5794.664	FAST_SENDER	N/A
5794.743	SLOW_SENDER1	N/A
5796.027	RECEIVER	SLOW_SENDER1
5800.714	RECEIVER	FAST_SENDER
5803.162	FAST_SENDER	N/A
5803.453	SLOW_SENDER1	N/A
5804.262	RECEIVER	SLOW_SENDER1
5809.026	RECEIVER	FAST_SENDER
5811.469	FAST_SENDER	N/A
5811.669	SLOW_SENDER1	N/A
5812.990	RECEIVER	SLOW_SENDER1
5817.540	RECEIVER	FAST_SENDER
5819.963	FAST_SENDER	N/A
5820.401	SLOW_SENDER1	N/A
5821.160	RECEIVER	SLOW_SENDER1
5826.416	RECEIVER	FAST_SENDER
5828.607	SLOW_SENDER1	N/A
5828.833	FAST_SENDER	N/A
5829.349	RECEIVER	SLOW_SENDER1
5835.073	RECEIVER	FAST_SENDER
5837.521	FAST_SENDER	N/A
5843.215	RECEIVER	FAST_SENDER
5850.227	FAST_SENDER	N/A
5856.042	RECEIVER	FAST_SENDER
5858.490	FAST_SENDER	N/A
5864.038	RECEIVER	FAST_SENDER
5866.451	FAST_SENDER	N/A
5872.473	RECEIVER	FAST_SENDER
5874.910	FAST_SENDER	N/A
5880.714	RECEIVER	FAST_SENDER
5883.149	FAST_SENDER	N/A
5889.081	RECEIVER	FAST_SENDER
5891.492	FAST_SENDER	N/A
5897.196	RECEIVER	FAST_SENDER
5899.624	FAST_SENDER	N/A
5905.331	RECEIVER	FAST_SENDER
5907.735	FAST_SENDER	N/A
5913.784	RECEIVER	FAST_SENDER
5916.227	FAST_SENDER	N/A
5922.420	RECEIVER	FAST_SENDER
5924.826	FAST_SENDER	N/A
5930.793	RECEIVER	FAST_SENDER
5933.239	FAST_SENDER	N/A
5939.037	RECEIVER	FAST_SENDER
5941.481	FAST_SENDER	N/A
5947.412	RECEIVER	FAST_SENDER
5949.858	FAST_SENDER	N/A
5955.876	RECEIVER	FAST_SENDER
5958.298	FAST_SENDER	N/A
5964.086	RECEIVER	FAST_SENDER
5966.505	FAST_SENDER	N/A
5972.404	RECEIVER	FAST_SENDER
5974.827	FAST_SENDER	N/A
5980.993	RECEIVER	FAST_SENDER
5983.418	FAST_SENDER	N/A
5984.171	RECEIVER	FAST_SENDER
5986.589	FAST_SENDER	N/A
5992.620	RECEIVER	FAST_SENDER
5995.020	FAST_SENDER	N/A
5995.770	RECEIVER	FAST_SENDER
5998.176	FAST_SENDER	N/A
6009.039	RECEIVER	FAST_SENDER
6011.479	FAST_SENDER	N/A
6017.294	RECEIVER	FAST_SENDER
6019.743	FAST_SENDER	N/A
6025.522	RECEIVER	FAST_SENDER
6027.966	FAST_SENDER	N/A
6038.388	RECEIVER	FAST_SENDER
6040.423	FAST_SENDER	N/A
6046.748	RECEIVER	FAST_SENDER
6049.175	FAST_SENDER	N/A
6055.188	RECEIVER	FAST_SENDER
6057.600	FAST_SENDER	N/A
6063.240	RECEIVER	FAST_SENDER
6065.664	FAST_SENDER	N/A
6071.515	RECEIVER	FAST_SENDER
6073.940	FAST_SENDER	N/A
6074.683	RECEIVER	FAST_SENDER
6077.120	FAST_SENDER	N/A
6083.115	RECEIVER	FAST_SENDER
6085.530	FAST_SENDER	N/A
6086.255	RECEIVER	FAST_SENDER
6088.690	FAST_SENDER	N/A
6094.382	RECEIVER	FAST_SENDER
6096.815	FAST_SENDER	N/A
6097.553	RECEIVER	FAST_SENDER
6099.974	FAST_SENDER	N/A
6105.751	RECEIVER	FAST_SENDER
6108.201	FAST_SENDER	N/A
6108.936	RECEIVER	FAST_SENDER
6111.345	FAST_SENDER	N/A
6117.371	RECEIVER	FAST_SENDER
6119.811	FAST_SENDER	N/A
6120.603	RECEIVER	FAST_SENDER
6123.016	FAST_SENDER	N/A
[truncated: 9,477 more rows]
