# Supplementary material for: CATO: Wake-Up reCeiver-bAsed communicaTiOn for Batteryless Devices
Source: Sensors (Basel). 2025 Nov 7;25(22):6813. doi: 10.3390/s25226813 (PMC12655924; doi:10.3390/s25226813)
Supplement: Supplementary file 1 [file sensors-25-06813-s001.zip › File S1_Experimental_and_Simulation_Data/simulation/capsweep/cap160/mac_competing_nodes_both.csv]

time_s	node_id	received_from
2.700	FAST_SENDER	N/A
2.700	SLOW_SENDER1	N/A
8.447	RECEIVER	FAST_SENDER
10.878	FAST_SENDER	N/A
11.660	RECEIVER	FAST_SENDER
13.801	RECEIVER	SLOW_SENDER1
14.110	FAST_SENDER	N/A
14.860	RECEIVER	FAST_SENDER
16.232	SLOW_SENDER1	N/A
17.290	FAST_SENDER	N/A
22.208	RECEIVER	SLOW_SENDER1
24.630	SLOW_SENDER1	N/A
25.432	RECEIVER	SLOW_SENDER1
27.869	SLOW_SENDER1	N/A
28.255	RECEIVER	FAST_SENDER
30.268	RECEIVER	SLOW_SENDER1
30.698	FAST_SENDER	N/A
32.684	SLOW_SENDER1	N/A
37.159	RECEIVER	FAST_SENDER
39.588	FAST_SENDER	N/A
40.310	RECEIVER	FAST_SENDER
42.719	FAST_SENDER	N/A
43.321	RECEIVER	SLOW_SENDER1
43.996	RECEIVER	FAST_SENDER
46.441	FAST_SENDER	N/A
48.735	SLOW_SENDER1	N/A
49.478	RECEIVER	SLOW_SENDER1
54.912	SLOW_SENDER1	N/A
57.491	RECEIVER	SLOW_SENDER1
58.528	FAST_SENDER	N/A
62.899	SLOW_SENDER1	N/A
63.669	RECEIVER	SLOW_SENDER1
69.086	SLOW_SENDER1	N/A
71.261	RECEIVER	SLOW_SENDER1
71.743	FAST_SENDER	N/A
77.273	RECEIVER	FAST_SENDER
78.710	SLOW_SENDER1	N/A
79.697	FAST_SENDER	N/A
80.464	RECEIVER	FAST_SENDER
82.685	RECEIVER	SLOW_SENDER1
82.895	FAST_SENDER	N/A
84.895	FAST_SENDER	N/A
86.895	FAST_SENDER	N/A
88.895	FAST_SENDER	N/A
90.125	SLOW_SENDER1	N/A
90.895	FAST_SENDER	N/A
92.667	RECEIVER	SLOW_SENDER1
92.895	FAST_SENDER	N/A
94.895	FAST_SENDER	N/A
96.895	FAST_SENDER	N/A
100.091	SLOW_SENDER1	N/A
100.830	RECEIVER	SLOW_SENDER1
108.249	SLOW_SENDER1	N/A
109.636	FAST_SENDER	N/A
110.372	RECEIVER	FAST_SENDER
112.713	RECEIVER	SLOW_SENDER1
112.814	FAST_SENDER	N/A
114.814	FAST_SENDER	N/A
116.814	FAST_SENDER	N/A
118.814	FAST_SENDER	N/A
120.122	SLOW_SENDER1	N/A
120.814	FAST_SENDER	N/A
122.814	FAST_SENDER	N/A
124.814	FAST_SENDER	N/A
126.814	FAST_SENDER	N/A
127.595	RECEIVER	FAST_SENDER
130.008	FAST_SENDER	N/A
135.901	RECEIVER	FAST_SENDER
138.349	FAST_SENDER	N/A
139.140	RECEIVER	FAST_SENDER
141.555	FAST_SENDER	N/A
147.621	RECEIVER	FAST_SENDER
150.038	FAST_SENDER	N/A
150.769	RECEIVER	FAST_SENDER
153.196	FAST_SENDER	N/A
159.470	RECEIVER	FAST_SENDER
161.887	FAST_SENDER	N/A
162.653	RECEIVER	FAST_SENDER
170.375	FAST_SENDER	N/A
171.137	RECEIVER	FAST_SENDER
173.554	FAST_SENDER	N/A
179.575	RECEIVER	FAST_SENDER
181.988	FAST_SENDER	N/A
182.754	RECEIVER	FAST_SENDER
185.195	FAST_SENDER	N/A
191.212	RECEIVER	FAST_SENDER
193.655	FAST_SENDER	N/A
194.421	RECEIVER	FAST_SENDER
196.867	FAST_SENDER	N/A
202.833	RECEIVER	FAST_SENDER
205.278	FAST_SENDER	N/A
206.023	RECEIVER	FAST_SENDER
208.441	FAST_SENDER	N/A
214.330	RECEIVER	FAST_SENDER
216.771	FAST_SENDER	N/A
217.544	RECEIVER	FAST_SENDER
219.994	FAST_SENDER	N/A
225.701	RECEIVER	FAST_SENDER
228.151	FAST_SENDER	N/A
228.895	RECEIVER	FAST_SENDER
231.334	FAST_SENDER	N/A
237.315	RECEIVER	FAST_SENDER
239.754	FAST_SENDER	N/A
240.539	RECEIVER	FAST_SENDER
242.949	FAST_SENDER	N/A
249.173	RECEIVER	FAST_SENDER
251.585	FAST_SENDER	N/A
252.371	RECEIVER	FAST_SENDER
254.795	FAST_SENDER	N/A
261.046	RECEIVER	FAST_SENDER
263.482	FAST_SENDER	N/A
264.290	RECEIVER	FAST_SENDER
266.710	FAST_SENDER	N/A
272.360	RECEIVER	FAST_SENDER
274.799	FAST_SENDER	N/A
275.580	RECEIVER	FAST_SENDER
278.012	FAST_SENDER	N/A
283.963	RECEIVER	FAST_SENDER
286.389	FAST_SENDER	N/A
287.146	RECEIVER	FAST_SENDER
289.575	FAST_SENDER	N/A
295.542	RECEIVER	FAST_SENDER
297.977	FAST_SENDER	N/A
298.749	RECEIVER	FAST_SENDER
301.183	FAST_SENDER	N/A
311.661	RECEIVER	FAST_SENDER
314.109	FAST_SENDER	N/A
314.878	RECEIVER	FAST_SENDER
317.293	FAST_SENDER	N/A
323.125	RECEIVER	FAST_SENDER
325.569	FAST_SENDER	N/A
326.341	RECEIVER	FAST_SENDER
328.765	FAST_SENDER	N/A
334.645	RECEIVER	FAST_SENDER
337.052	FAST_SENDER	N/A
337.794	RECEIVER	FAST_SENDER
340.214	FAST_SENDER	N/A
346.098	RECEIVER	FAST_SENDER
348.541	FAST_SENDER	N/A
349.343	RECEIVER	FAST_SENDER
351.778	FAST_SENDER	N/A
357.355	RECEIVER	FAST_SENDER
359.792	FAST_SENDER	N/A
360.558	RECEIVER	FAST_SENDER
362.992	FAST_SENDER	N/A
368.898	RECEIVER	FAST_SENDER
371.347	FAST_SENDER	N/A
372.102	RECEIVER	FAST_SENDER
374.517	FAST_SENDER	N/A
380.700	RECEIVER	FAST_SENDER
383.131	FAST_SENDER	N/A
383.866	RECEIVER	FAST_SENDER
386.267	FAST_SENDER	N/A
391.850	RECEIVER	FAST_SENDER
394.295	FAST_SENDER	N/A
395.024	RECEIVER	FAST_SENDER
397.472	FAST_SENDER	N/A
403.218	RECEIVER	FAST_SENDER
405.627	FAST_SENDER	N/A
406.378	RECEIVER	FAST_SENDER
408.824	FAST_SENDER	N/A
414.862	RECEIVER	FAST_SENDER
417.292	FAST_SENDER	N/A
418.050	RECEIVER	FAST_SENDER
420.479	FAST_SENDER	N/A
426.015	RECEIVER	FAST_SENDER
428.463	FAST_SENDER	N/A
429.210	RECEIVER	FAST_SENDER
431.636	FAST_SENDER	N/A
437.338	RECEIVER	FAST_SENDER
439.746	FAST_SENDER	N/A
440.527	RECEIVER	FAST_SENDER
442.973	FAST_SENDER	N/A
448.894	RECEIVER	FAST_SENDER
451.324	FAST_SENDER	N/A
452.048	RECEIVER	FAST_SENDER
454.480	FAST_SENDER	N/A
460.473	RECEIVER	FAST_SENDER
462.906	FAST_SENDER	N/A
463.644	RECEIVER	FAST_SENDER
466.089	FAST_SENDER	N/A
466.400	SLOW_SENDER1	N/A
472.339	RECEIVER	FAST_SENDER
474.780	FAST_SENDER	N/A
475.548	RECEIVER	FAST_SENDER
477.103	RECEIVER	SLOW_SENDER1
477.990	FAST_SENDER	N/A
478.784	RECEIVER	FAST_SENDER
481.195	FAST_SENDER	N/A
482.534	SLOW_SENDER1	N/A
486.659	RECEIVER	SLOW_SENDER1
492.086	SLOW_SENDER1	N/A
494.166	FAST_SENDER	N/A
494.187	RECEIVER	SLOW_SENDER1
496.166	FAST_SENDER	N/A
498.166	FAST_SENDER	N/A
500.166	FAST_SENDER	N/A
501.588	SLOW_SENDER1	N/A
502.166	FAST_SENDER	N/A
502.326	RECEIVER	SLOW_SENDER1
504.166	FAST_SENDER	N/A
506.166	FAST_SENDER	N/A
508.166	FAST_SENDER	N/A
508.900	RECEIVER	FAST_SENDER
509.773	SLOW_SENDER1	N/A
510.550	RECEIVER	SLOW_SENDER1
511.315	FAST_SENDER	N/A
512.020	RECEIVER	FAST_SENDER
514.454	FAST_SENDER	N/A
517.990	SLOW_SENDER1	N/A
518.751	RECEIVER	SLOW_SENDER1
526.186	SLOW_SENDER1	N/A
526.946	FAST_SENDER	N/A
527.719	RECEIVER	FAST_SENDER
529.991	RECEIVER	SLOW_SENDER1
530.156	FAST_SENDER	N/A
532.156	FAST_SENDER	N/A
534.156	FAST_SENDER	N/A
536.156	FAST_SENDER	N/A
537.415	SLOW_SENDER1	N/A
538.156	FAST_SENDER	N/A
539.634	RECEIVER	SLOW_SENDER1
540.156	FAST_SENDER	N/A
542.156	FAST_SENDER	N/A
544.156	FAST_SENDER	N/A
547.064	SLOW_SENDER1	N/A
547.864	RECEIVER	SLOW_SENDER1
555.269	SLOW_SENDER1	N/A
556.387	FAST_SENDER	N/A
557.157	RECEIVER	FAST_SENDER
559.580	FAST_SENDER	N/A
561.580	FAST_SENDER	N/A
563.580	FAST_SENDER	N/A
565.580	FAST_SENDER	N/A
567.580	FAST_SENDER	N/A
569.580	FAST_SENDER	N/A
571.580	FAST_SENDER	N/A
573.580	FAST_SENDER	N/A
579.591	RECEIVER	FAST_SENDER
582.023	FAST_SENDER	N/A
582.758	RECEIVER	FAST_SENDER
585.178	FAST_SENDER	N/A
591.169	RECEIVER	FAST_SENDER
593.583	FAST_SENDER	N/A
594.379	RECEIVER	FAST_SENDER
596.828	FAST_SENDER	N/A
602.805	RECEIVER	FAST_SENDER
605.245	FAST_SENDER	N/A
605.973	RECEIVER	FAST_SENDER
608.400	FAST_SENDER	N/A
614.417	RECEIVER	FAST_SENDER
616.850	FAST_SENDER	N/A
617.595	RECEIVER	FAST_SENDER
620.041	FAST_SENDER	N/A
626.131	RECEIVER	FAST_SENDER
628.570	FAST_SENDER	N/A
629.319	RECEIVER	FAST_SENDER
631.725	FAST_SENDER	N/A
637.443	RECEIVER	FAST_SENDER
639.852	FAST_SENDER	N/A
640.583	RECEIVER	FAST_SENDER
642.995	FAST_SENDER	N/A
653.637	RECEIVER	FAST_SENDER
656.081	FAST_SENDER	N/A
656.835	RECEIVER	FAST_SENDER
659.246	FAST_SENDER	N/A
665.364	RECEIVER	FAST_SENDER
667.792	FAST_SENDER	N/A
668.571	RECEIVER	FAST_SENDER
670.975	FAST_SENDER	N/A
676.889	RECEIVER	FAST_SENDER
679.297	FAST_SENDER	N/A
680.086	RECEIVER	FAST_SENDER
682.498	FAST_SENDER	N/A
693.412	RECEIVER	FAST_SENDER
695.830	FAST_SENDER	N/A
696.552	RECEIVER	FAST_SENDER
698.975	FAST_SENDER	N/A
704.814	RECEIVER	FAST_SENDER
707.216	FAST_SENDER	N/A
707.993	RECEIVER	FAST_SENDER
710.420	FAST_SENDER	N/A
723.034	FAST_SENDER	N/A
728.878	RECEIVER	FAST_SENDER
731.308	FAST_SENDER	N/A
732.062	RECEIVER	FAST_SENDER
734.472	FAST_SENDER	N/A
740.234	RECEIVER	FAST_SENDER
742.656	FAST_SENDER	N/A
755.178	FAST_SENDER	N/A
755.915	RECEIVER	FAST_SENDER
758.344	FAST_SENDER	N/A
764.119	RECEIVER	FAST_SENDER
766.548	FAST_SENDER	N/A
767.335	RECEIVER	FAST_SENDER
769.765	FAST_SENDER	N/A
775.330	RECEIVER	FAST_SENDER
777.730	FAST_SENDER	N/A
778.511	RECEIVER	FAST_SENDER
780.939	FAST_SENDER	N/A
787.009	RECEIVER	FAST_SENDER
789.435	FAST_SENDER	N/A
790.212	RECEIVER	FAST_SENDER
792.642	FAST_SENDER	N/A
798.896	RECEIVER	FAST_SENDER
801.301	FAST_SENDER	N/A
802.066	RECEIVER	FAST_SENDER
804.477	FAST_SENDER	N/A
810.472	RECEIVER	FAST_SENDER
812.883	FAST_SENDER	N/A
813.658	RECEIVER	FAST_SENDER
816.101	FAST_SENDER	N/A
822.304	RECEIVER	FAST_SENDER
824.748	FAST_SENDER	N/A
825.522	RECEIVER	FAST_SENDER
827.928	FAST_SENDER	N/A
833.539	RECEIVER	FAST_SENDER
835.976	FAST_SENDER	N/A
836.738	RECEIVER	FAST_SENDER
839.138	FAST_SENDER	N/A
845.111	RECEIVER	FAST_SENDER
847.520	FAST_SENDER	N/A
848.279	RECEIVER	FAST_SENDER
850.716	FAST_SENDER	N/A
856.435	RECEIVER	FAST_SENDER
858.843	FAST_SENDER	N/A
859.586	RECEIVER	FAST_SENDER
862.026	FAST_SENDER	N/A
868.268	RECEIVER	FAST_SENDER
870.707	FAST_SENDER	N/A
871.477	RECEIVER	FAST_SENDER
873.920	FAST_SENDER	N/A
880.224	RECEIVER	FAST_SENDER
882.660	FAST_SENDER	N/A
883.439	RECEIVER	FAST_SENDER
885.888	FAST_SENDER	N/A
891.909	RECEIVER	FAST_SENDER
894.315	FAST_SENDER	N/A
895.037	RECEIVER	FAST_SENDER
897.462	FAST_SENDER	N/A
903.037	RECEIVER	FAST_SENDER
903.750	SLOW_SENDER1	N/A
905.485	FAST_SENDER	N/A
905.954	RECEIVER	SLOW_SENDER1
908.379	SLOW_SENDER1	N/A
911.194	RECEIVER	FAST_SENDER
913.643	FAST_SENDER	N/A
914.408	RECEIVER	FAST_SENDER
916.858	FAST_SENDER	N/A
920.973	SLOW_SENDER1	N/A
921.735	RECEIVER	SLOW_SENDER1
927.180	SLOW_SENDER1	N/A
929.336	RECEIVER	SLOW_SENDER1
929.381	FAST_SENDER	N/A
934.777	SLOW_SENDER1	N/A
935.394	RECEIVER	FAST_SENDER
937.830	FAST_SENDER	N/A
937.845	RECEIVER	SLOW_SENDER1
943.488	RECEIVER	FAST_SENDER
945.269	SLOW_SENDER1	N/A
945.906	FAST_SENDER	N/A
946.670	RECEIVER	FAST_SENDER
949.086	FAST_SENDER	N/A
949.207	RECEIVER	SLOW_SENDER1
951.086	FAST_SENDER	N/A
953.086	FAST_SENDER	N/A
955.086	FAST_SENDER	N/A
956.619	SLOW_SENDER1	N/A
957.086	FAST_SENDER	N/A
959.086	FAST_SENDER	N/A
959.175	RECEIVER	SLOW_SENDER1
961.086	FAST_SENDER	N/A
963.086	FAST_SENDER	N/A
966.607	SLOW_SENDER1	N/A
967.328	RECEIVER	SLOW_SENDER1
974.755	SLOW_SENDER1	N/A
975.451	FAST_SENDER	N/A
976.202	RECEIVER	FAST_SENDER
978.560	RECEIVER	SLOW_SENDER1
978.608	FAST_SENDER	N/A
980.608	FAST_SENDER	N/A
982.608	FAST_SENDER	N/A
984.608	FAST_SENDER	N/A
986.608	FAST_SENDER	N/A
988.608	FAST_SENDER	N/A
990.608	FAST_SENDER	N/A
992.608	FAST_SENDER	N/A
993.357	RECEIVER	FAST_SENDER
1000.698	FAST_SENDER	N/A
1001.459	RECEIVER	FAST_SENDER
1003.884	FAST_SENDER	N/A
1010.187	RECEIVER	FAST_SENDER
1016.815	FAST_SENDER	N/A
1017.559	RECEIVER	FAST_SENDER
1019.967	FAST_SENDER	N/A
1025.806	RECEIVER	FAST_SENDER
1028.229	FAST_SENDER	N/A
1028.994	RECEIVER	FAST_SENDER
1031.415	FAST_SENDER	N/A
1036.961	RECEIVER	FAST_SENDER
1043.835	FAST_SENDER	N/A
1044.615	RECEIVER	FAST_SENDER
1047.038	FAST_SENDER	N/A
1052.939	RECEIVER	FAST_SENDER
1055.345	FAST_SENDER	N/A
1056.101	RECEIVER	FAST_SENDER
1058.549	FAST_SENDER	N/A
1064.488	RECEIVER	FAST_SENDER
1066.932	FAST_SENDER	N/A
1067.685	RECEIVER	FAST_SENDER
1070.108	FAST_SENDER	N/A
1075.612	RECEIVER	FAST_SENDER
1078.035	FAST_SENDER	N/A
1078.785	RECEIVER	FAST_SENDER
1081.214	FAST_SENDER	N/A
1086.922	RECEIVER	FAST_SENDER
1089.346	FAST_SENDER	N/A
1090.123	RECEIVER	FAST_SENDER
1092.528	FAST_SENDER	N/A
1098.130	RECEIVER	FAST_SENDER
1100.554	FAST_SENDER	N/A
1101.303	RECEIVER	FAST_SENDER
1103.743	FAST_SENDER	N/A
1109.745	RECEIVER	FAST_SENDER
1112.194	FAST_SENDER	N/A
1112.960	RECEIVER	FAST_SENDER
1115.403	FAST_SENDER	N/A
1121.331	RECEIVER	FAST_SENDER
1123.765	FAST_SENDER	N/A
1124.541	RECEIVER	FAST_SENDER
1126.979	FAST_SENDER	N/A
1132.862	RECEIVER	FAST_SENDER
1135.304	FAST_SENDER	N/A
1136.062	RECEIVER	FAST_SENDER
1138.476	FAST_SENDER	N/A
1144.367	RECEIVER	FAST_SENDER
1146.799	FAST_SENDER	N/A
1147.570	RECEIVER	FAST_SENDER
1150.001	FAST_SENDER	N/A
1155.756	RECEIVER	FAST_SENDER
1158.186	FAST_SENDER	N/A
1158.975	RECEIVER	FAST_SENDER
1161.377	FAST_SENDER	N/A
1167.349	RECEIVER	FAST_SENDER
1169.783	FAST_SENDER	N/A
1170.517	RECEIVER	FAST_SENDER
1172.960	FAST_SENDER	N/A
1183.444	RECEIVER	FAST_SENDER
1185.891	FAST_SENDER	N/A
1186.675	RECEIVER	FAST_SENDER
1189.115	FAST_SENDER	N/A
1195.194	RECEIVER	FAST_SENDER
1197.611	FAST_SENDER	N/A
1198.336	RECEIVER	FAST_SENDER
1200.770	FAST_SENDER	N/A
1206.600	RECEIVER	FAST_SENDER
1209.015	FAST_SENDER	N/A
1209.747	RECEIVER	FAST_SENDER
1212.169	FAST_SENDER	N/A
1217.713	RECEIVER	FAST_SENDER
1220.160	FAST_SENDER	N/A
1220.920	RECEIVER	FAST_SENDER
1223.324	FAST_SENDER	N/A
1229.542	RECEIVER	FAST_SENDER
1231.991	FAST_SENDER	N/A
1232.765	RECEIVER	FAST_SENDER
1235.195	FAST_SENDER	N/A
1241.106	RECEIVER	FAST_SENDER
1243.553	FAST_SENDER	N/A
1244.345	RECEIVER	FAST_SENDER
1246.781	FAST_SENDER	N/A
1252.945	RECEIVER	FAST_SENDER
1255.346	FAST_SENDER	N/A
1256.132	RECEIVER	FAST_SENDER
1258.536	FAST_SENDER	N/A
1264.858	RECEIVER	FAST_SENDER
1267.294	FAST_SENDER	N/A
1268.024	RECEIVER	FAST_SENDER
1270.455	FAST_SENDER	N/A
1276.224	RECEIVER	FAST_SENDER
1282.782	FAST_SENDER	N/A
1283.539	RECEIVER	FAST_SENDER
1285.951	FAST_SENDER	N/A
1292.041	RECEIVER	FAST_SENDER
1294.472	FAST_SENDER	N/A
1296.721	RECEIVER	FAST_SENDER
1299.149	FAST_SENDER	N/A
1305.154	RECEIVER	FAST_SENDER
1307.597	FAST_SENDER	N/A
1308.366	RECEIVER	FAST_SENDER
1310.782	FAST_SENDER	N/A
1316.262	RECEIVER	FAST_SENDER
1318.707	FAST_SENDER	N/A
1319.504	RECEIVER	FAST_SENDER
1321.909	FAST_SENDER	N/A
1324.390	SLOW_SENDER1	N/A
1327.940	RECEIVER	FAST_SENDER
1330.340	FAST_SENDER	N/A
1331.153	RECEIVER	FAST_SENDER
1333.559	FAST_SENDER	N/A
1336.594	SLOW_SENDER1	N/A
1345.505	RECEIVER	FAST_SENDER
1347.304	SLOW_SENDER1	N/A
1347.924	FAST_SENDER	N/A
1349.576	RECEIVER	SLOW_SENDER1
1349.924	FAST_SENDER	N/A
1351.924	FAST_SENDER	N/A
1353.924	FAST_SENDER	N/A
1355.924	FAST_SENDER	N/A
1357.021	SLOW_SENDER1	N/A
1357.792	RECEIVER	SLOW_SENDER1
1357.924	FAST_SENDER	N/A
1359.924	FAST_SENDER	N/A
1361.924	FAST_SENDER	N/A
1362.717	RECEIVER	FAST_SENDER
1365.143	FAST_SENDER	N/A
1365.221	SLOW_SENDER1	N/A
1366.562	RECEIVER	SLOW_SENDER1
1374.007	SLOW_SENDER1	N/A
1376.257	RECEIVER	SLOW_SENDER1
1378.160	FAST_SENDER	N/A
1383.679	SLOW_SENDER1	N/A
1384.256	RECEIVER	FAST_SENDER
1385.938	RECEIVER	SLOW_SENDER1
1386.685	FAST_SENDER	N/A
1392.382	RECEIVER	FAST_SENDER
1393.364	SLOW_SENDER1	N/A
1394.813	FAST_SENDER	N/A
1395.800	RECEIVER	SLOW_SENDER1
1403.228	SLOW_SENDER1	N/A
1404.018	RECEIVER	SLOW_SENDER1
1407.318	FAST_SENDER	N/A
1408.064	RECEIVER	FAST_SENDER
1410.496	FAST_SENDER	N/A
1411.458	SLOW_SENDER1	N/A
1412.210	RECEIVER	SLOW_SENDER1
1419.657	SLOW_SENDER1	N/A
1422.946	FAST_SENDER	N/A
1423.689	RECEIVER	FAST_SENDER
1426.129	FAST_SENDER	N/A
1431.840	RECEIVER	FAST_SENDER
1434.241	FAST_SENDER	N/A
1434.991	RECEIVER	FAST_SENDER
1437.435	FAST_SENDER	N/A
1443.119	RECEIVER	FAST_SENDER
1445.528	FAST_SENDER	N/A
1446.272	RECEIVER	FAST_SENDER
1448.704	FAST_SENDER	N/A
1454.873	RECEIVER	FAST_SENDER
1457.305	FAST_SENDER	N/A
1458.089	RECEIVER	FAST_SENDER
1460.505	FAST_SENDER	N/A
1466.339	RECEIVER	FAST_SENDER
1468.773	FAST_SENDER	N/A
1469.561	RECEIVER	FAST_SENDER
1471.981	FAST_SENDER	N/A
1477.792	RECEIVER	FAST_SENDER
1480.231	FAST_SENDER	N/A
1481.007	RECEIVER	FAST_SENDER
1483.448	FAST_SENDER	N/A
1489.267	RECEIVER	FAST_SENDER
1491.688	FAST_SENDER	N/A
1492.447	RECEIVER	FAST_SENDER
1500.219	FAST_SENDER	N/A
1500.963	RECEIVER	FAST_SENDER
1503.364	FAST_SENDER	N/A
1509.415	RECEIVER	FAST_SENDER
1511.823	FAST_SENDER	N/A
1514.329	RECEIVER	FAST_SENDER
1516.743	FAST_SENDER	N/A
1522.852	RECEIVER	FAST_SENDER
1525.299	FAST_SENDER	N/A
1527.455	RECEIVER	FAST_SENDER
1529.874	FAST_SENDER	N/A
1535.730	RECEIVER	FAST_SENDER
1538.175	FAST_SENDER	N/A
1538.915	RECEIVER	FAST_SENDER
1541.318	FAST_SENDER	N/A
1547.064	RECEIVER	FAST_SENDER
1549.500	FAST_SENDER	N/A
1550.250	RECEIVER	FAST_SENDER
1552.687	FAST_SENDER	N/A
1558.669	RECEIVER	FAST_SENDER
1561.093	FAST_SENDER	N/A
1561.824	RECEIVER	FAST_SENDER
1564.229	FAST_SENDER	N/A
1570.107	RECEIVER	FAST_SENDER
1572.555	FAST_SENDER	N/A
1573.298	RECEIVER	FAST_SENDER
1575.699	FAST_SENDER	N/A
1581.382	RECEIVER	FAST_SENDER
1583.782	FAST_SENDER	N/A
1584.544	RECEIVER	FAST_SENDER
1586.948	FAST_SENDER	N/A
1593.194	RECEIVER	FAST_SENDER
1595.602	FAST_SENDER	N/A
1596.353	RECEIVER	FAST_SENDER
1598.795	FAST_SENDER	N/A
1604.455	RECEIVER	FAST_SENDER
1606.895	FAST_SENDER	N/A
1607.636	RECEIVER	FAST_SENDER
1610.063	FAST_SENDER	N/A
1620.497	RECEIVER	FAST_SENDER
1622.943	FAST_SENDER	N/A
1623.695	RECEIVER	FAST_SENDER
1626.107	FAST_SENDER	N/A
1632.147	RECEIVER	FAST_SENDER
1634.578	FAST_SENDER	N/A
1635.324	RECEIVER	FAST_SENDER
1637.731	FAST_SENDER	N/A
1643.800	RECEIVER	FAST_SENDER
1646.240	FAST_SENDER	N/A
1647.035	RECEIVER	FAST_SENDER
1659.203	FAST_SENDER	N/A
1659.932	RECEIVER	FAST_SENDER
1662.377	FAST_SENDER	N/A
1668.168	RECEIVER	FAST_SENDER
1670.578	FAST_SENDER	N/A
1671.352	RECEIVER	FAST_SENDER
1673.766	FAST_SENDER	N/A
1679.470	RECEIVER	FAST_SENDER
1681.908	FAST_SENDER	N/A
1682.700	RECEIVER	FAST_SENDER
1685.130	FAST_SENDER	N/A
1691.156	RECEIVER	FAST_SENDER
1693.591	FAST_SENDER	N/A
1694.393	RECEIVER	FAST_SENDER
1696.841	FAST_SENDER	N/A
1703.006	RECEIVER	FAST_SENDER
1705.422	FAST_SENDER	N/A
1706.205	RECEIVER	FAST_SENDER
1708.642	FAST_SENDER	N/A
1714.411	RECEIVER	FAST_SENDER
1716.814	FAST_SENDER	N/A
1717.610	RECEIVER	FAST_SENDER
1720.025	FAST_SENDER	N/A
1725.824	RECEIVER	FAST_SENDER
1728.270	FAST_SENDER	N/A
1729.034	RECEIVER	FAST_SENDER
1731.458	FAST_SENDER	N/A
1737.690	RECEIVER	FAST_SENDER
1744.125	FAST_SENDER	N/A
1744.883	RECEIVER	FAST_SENDER
1747.332	FAST_SENDER	N/A
1753.343	RECEIVER	FAST_SENDER
1755.754	FAST_SENDER	N/A
1756.491	RECEIVER	FAST_SENDER
1758.300	SLOW_SENDER1	N/A
1758.929	FAST_SENDER	N/A
1764.335	RECEIVER	SLOW_SENDER1
1766.772	SLOW_SENDER1	N/A
1767.542	RECEIVER	SLOW_SENDER1
1769.861	RECEIVER	FAST_SENDER
1769.954	SLOW_SENDER1	N/A
1770.704	RECEIVER	SLOW_SENDER1
1772.269	FAST_SENDER	N/A
1776.148	SLOW_SENDER1	N/A
1776.906	RECEIVER	SLOW_SENDER1
1782.333	SLOW_SENDER1	N/A
1785.092	FAST_SENDER	N/A
1785.295	RECEIVER	SLOW_SENDER1
1790.511	RECEIVER	FAST_SENDER
1790.722	SLOW_SENDER1	N/A
1792.903	RECEIVER	SLOW_SENDER1
1792.919	FAST_SENDER	N/A
1798.556	RECEIVER	FAST_SENDER
1800.349	SLOW_SENDER1	N/A
1800.967	FAST_SENDER	N/A
1801.722	RECEIVER	FAST_SENDER
1804.144	FAST_SENDER	N/A
1804.332	RECEIVER	SLOW_SENDER1
1806.144	FAST_SENDER	N/A
1808.144	FAST_SENDER	N/A
1810.144	FAST_SENDER	N/A
1811.755	SLOW_SENDER1	N/A
1812.144	FAST_SENDER	N/A
1814.144	FAST_SENDER	N/A
1814.240	RECEIVER	SLOW_SENDER1
1816.144	FAST_SENDER	N/A
1818.144	FAST_SENDER	N/A
1821.687	SLOW_SENDER1	N/A
1822.419	RECEIVER	SLOW_SENDER1
1829.846	SLOW_SENDER1	N/A
1830.630	FAST_SENDER	N/A
1831.368	RECEIVER	FAST_SENDER
1833.521	RECEIVER	SLOW_SENDER1
1833.772	FAST_SENDER	N/A
1835.772	FAST_SENDER	N/A
1837.772	FAST_SENDER	N/A
1839.772	FAST_SENDER	N/A
1840.946	SLOW_SENDER1	N/A
1841.772	FAST_SENDER	N/A
1843.772	FAST_SENDER	N/A
1845.772	FAST_SENDER	N/A
1847.772	FAST_SENDER	N/A
1848.541	RECEIVER	FAST_SENDER
1850.966	FAST_SENDER	N/A
1856.978	RECEIVER	FAST_SENDER
1859.414	FAST_SENDER	N/A
1860.163	RECEIVER	FAST_SENDER
1862.613	FAST_SENDER	N/A
1868.673	RECEIVER	FAST_SENDER
1871.091	FAST_SENDER	N/A
1871.895	RECEIVER	FAST_SENDER
1874.322	FAST_SENDER	N/A
1880.300	RECEIVER	FAST_SENDER
1882.730	FAST_SENDER	N/A
1883.449	RECEIVER	FAST_SENDER
1885.852	FAST_SENDER	N/A
1896.152	RECEIVER	FAST_SENDER
1898.583	FAST_SENDER	N/A
1899.355	RECEIVER	FAST_SENDER
1901.766	FAST_SENDER	N/A
1908.024	RECEIVER	FAST_SENDER
1910.428	FAST_SENDER	N/A
1911.174	RECEIVER	FAST_SENDER
1913.576	FAST_SENDER	N/A
1919.273	RECEIVER	FAST_SENDER
1921.704	FAST_SENDER	N/A
1922.487	RECEIVER	FAST_SENDER
1924.911	FAST_SENDER	N/A
1931.197	RECEIVER	FAST_SENDER
1933.615	FAST_SENDER	N/A
1934.376	RECEIVER	FAST_SENDER
1936.822	FAST_SENDER	N/A
1942.491	RECEIVER	FAST_SENDER
1944.892	FAST_SENDER	N/A
1945.678	RECEIVER	FAST_SENDER
1948.098	FAST_SENDER	N/A
1954.324	RECEIVER	FAST_SENDER
1956.728	FAST_SENDER	N/A
1959.283	RECEIVER	FAST_SENDER
1961.705	FAST_SENDER	N/A
1967.854	RECEIVER	FAST_SENDER
1970.288	FAST_SENDER	N/A
1971.041	RECEIVER	FAST_SENDER
1973.455	FAST_SENDER	N/A
1979.234	RECEIVER	FAST_SENDER
1981.650	FAST_SENDER	N/A
1982.439	RECEIVER	FAST_SENDER
1984.867	FAST_SENDER	N/A
1990.639	RECEIVER	FAST_SENDER
1993.076	FAST_SENDER	N/A
1993.841	RECEIVER	FAST_SENDER
1996.246	FAST_SENDER	N/A
2002.096	RECEIVER	FAST_SENDER
2004.509	FAST_SENDER	N/A
2005.280	RECEIVER	FAST_SENDER
2007.701	FAST_SENDER	N/A
2014.014	RECEIVER	FAST_SENDER
2016.450	FAST_SENDER	N/A
2017.212	RECEIVER	FAST_SENDER
2019.612	FAST_SENDER	N/A
2025.415	RECEIVER	FAST_SENDER
2027.829	FAST_SENDER	N/A
2028.615	RECEIVER	FAST_SENDER
2031.036	FAST_SENDER	N/A
2036.983	RECEIVER	FAST_SENDER
2039.389	FAST_SENDER	N/A
2040.112	RECEIVER	FAST_SENDER
2042.512	FAST_SENDER	N/A
2048.847	RECEIVER	FAST_SENDER
2055.271	FAST_SENDER	N/A
2056.023	RECEIVER	FAST_SENDER
2058.467	FAST_SENDER	N/A
2064.523	RECEIVER	FAST_SENDER
2066.939	FAST_SENDER	N/A
2067.689	RECEIVER	FAST_SENDER
2070.125	FAST_SENDER	N/A
2075.970	RECEIVER	FAST_SENDER
2078.409	FAST_SENDER	N/A
2079.199	RECEIVER	FAST_SENDER
2081.644	FAST_SENDER	N/A
2087.512	RECEIVER	FAST_SENDER
2089.937	FAST_SENDER	N/A
2090.704	RECEIVER	FAST_SENDER
2093.130	FAST_SENDER	N/A
2099.146	RECEIVER	FAST_SENDER
2101.578	FAST_SENDER	N/A
2102.364	RECEIVER	FAST_SENDER
2104.780	FAST_SENDER	N/A
2110.720	RECEIVER	FAST_SENDER
2113.149	FAST_SENDER	N/A
2113.921	RECEIVER	FAST_SENDER
2116.367	FAST_SENDER	N/A
2122.656	RECEIVER	FAST_SENDER
2125.102	FAST_SENDER	N/A
2125.866	RECEIVER	FAST_SENDER
2128.314	FAST_SENDER	N/A
2139.018	RECEIVER	FAST_SENDER
2141.461	FAST_SENDER	N/A
2142.226	RECEIVER	FAST_SENDER
2144.676	FAST_SENDER	N/A
2150.856	RECEIVER	FAST_SENDER
2153.294	FAST_SENDER	N/A
2154.058	RECEIVER	FAST_SENDER
2156.482	FAST_SENDER	N/A
2167.144	RECEIVER	FAST_SENDER
2169.568	FAST_SENDER	N/A
2170.338	RECEIVER	FAST_SENDER
2172.763	FAST_SENDER	N/A
2178.496	RECEIVER	FAST_SENDER
2180.907	FAST_SENDER	N/A
2183.041	RECEIVER	FAST_SENDER
2185.450	FAST_SENDER	N/A
2188.590	SLOW_SENDER1	N/A
2191.235	RECEIVER	FAST_SENDER
2193.641	FAST_SENDER	N/A
2199.633	RECEIVER	SLOW_SENDER1
2204.933	RECEIVER	FAST_SENDER
2205.073	SLOW_SENDER1	N/A
2207.375	FAST_SENDER	N/A
2209.245	RECEIVER	SLOW_SENDER1
2212.896	RECEIVER	FAST_SENDER
2214.686	SLOW_SENDER1	N/A
2215.334	FAST_SENDER	N/A
2215.455	RECEIVER	SLOW_SENDER1
2217.334	FAST_SENDER	N/A
2219.334	FAST_SENDER	N/A
2220.897	SLOW_SENDER1	N/A
2221.334	FAST_SENDER	N/A
2221.658	RECEIVER	SLOW_SENDER1
2223.334	FAST_SENDER	N/A
2225.334	FAST_SENDER	N/A
2227.334	FAST_SENDER	N/A
2229.066	SLOW_SENDER1	N/A
2229.334	FAST_SENDER	N/A
2229.786	RECEIVER	SLOW_SENDER1
2234.780	RECEIVER	FAST_SENDER
2237.200	FAST_SENDER	N/A
2237.222	SLOW_SENDER1	N/A
2238.527	RECEIVER	SLOW_SENDER1
2245.940	SLOW_SENDER1	N/A
2248.989	RECEIVER	FAST_SENDER
2250.531	RECEIVER	SLOW_SENDER1
2251.394	FAST_SENDER	N/A
2253.394	FAST_SENDER	N/A
2255.394	FAST_SENDER	N/A
2257.394	FAST_SENDER	N/A
2257.979	SLOW_SENDER1	N/A
2258.757	RECEIVER	SLOW_SENDER1
2259.394	FAST_SENDER	N/A
2261.394	FAST_SENDER	N/A
2263.394	FAST_SENDER	N/A
2265.394	FAST_SENDER	N/A
2266.181	SLOW_SENDER1	N/A
2266.960	RECEIVER	SLOW_SENDER1
2271.665	RECEIVER	FAST_SENDER
2274.097	FAST_SENDER	N/A
2274.381	SLOW_SENDER1	N/A
2275.186	RECEIVER	SLOW_SENDER1
2280.115	RECEIVER	FAST_SENDER
2282.563	FAST_SENDER	N/A
2282.604	SLOW_SENDER1	N/A
2283.931	RECEIVER	SLOW_SENDER1
2288.717	RECEIVER	FAST_SENDER
2291.159	FAST_SENDER	N/A
2291.358	SLOW_SENDER1	N/A
2292.123	RECEIVER	SLOW_SENDER1
2297.080	RECEIVER	FAST_SENDER
2299.491	FAST_SENDER	N/A
2299.527	SLOW_SENDER1	N/A
2300.846	RECEIVER	SLOW_SENDER1
2305.157	RECEIVER	FAST_SENDER
2307.581	FAST_SENDER	N/A
2308.271	SLOW_SENDER1	N/A
2309.047	RECEIVER	SLOW_SENDER1
2313.777	RECEIVER	FAST_SENDER
2316.454	SLOW_SENDER1	N/A
2320.786	FAST_SENDER	N/A
2326.806	RECEIVER	FAST_SENDER
2329.212	FAST_SENDER	N/A
2334.993	RECEIVER	FAST_SENDER
2337.411	FAST_SENDER	N/A
2343.384	RECEIVER	FAST_SENDER
2350.305	FAST_SENDER	N/A
2356.127	RECEIVER	FAST_SENDER
2358.556	FAST_SENDER	N/A
2364.616	RECEIVER	FAST_SENDER
2367.018	FAST_SENDER	N/A
2372.910	RECEIVER	FAST_SENDER
2375.333	FAST_SENDER	N/A
2381.185	RECEIVER	FAST_SENDER
2383.603	FAST_SENDER	N/A
2389.386	RECEIVER	FAST_SENDER
2391.789	FAST_SENDER	N/A
2397.843	RECEIVER	FAST_SENDER
2400.262	FAST_SENDER	N/A
2406.624	RECEIVER	FAST_SENDER
2409.026	FAST_SENDER	N/A
2414.643	RECEIVER	FAST_SENDER
2417.053	FAST_SENDER	N/A
2423.077	RECEIVER	FAST_SENDER
2425.497	FAST_SENDER	N/A
2431.543	RECEIVER	FAST_SENDER
2433.965	FAST_SENDER	N/A
2439.718	RECEIVER	FAST_SENDER
2442.119	FAST_SENDER	N/A
2448.178	RECEIVER	FAST_SENDER
2450.627	FAST_SENDER	N/A
2456.461	RECEIVER	FAST_SENDER
2458.861	FAST_SENDER	N/A
2464.444	RECEIVER	FAST_SENDER
2466.864	FAST_SENDER	N/A
2472.722	RECEIVER	FAST_SENDER
2475.122	FAST_SENDER	N/A
2481.293	RECEIVER	FAST_SENDER
2487.894	FAST_SENDER	N/A
2488.639	RECEIVER	FAST_SENDER
2491.042	FAST_SENDER	N/A
2496.712	RECEIVER	FAST_SENDER
2499.122	FAST_SENDER	N/A
2499.900	RECEIVER	FAST_SENDER
2507.690	FAST_SENDER	N/A
2508.420	RECEIVER	FAST_SENDER
2510.831	FAST_SENDER	N/A
2516.347	RECEIVER	FAST_SENDER
2518.795	FAST_SENDER	N/A
2519.550	RECEIVER	FAST_SENDER
2521.965	FAST_SENDER	N/A
2527.866	RECEIVER	FAST_SENDER
2530.307	FAST_SENDER	N/A
2531.098	RECEIVER	FAST_SENDER
2533.526	FAST_SENDER	N/A
2539.477	RECEIVER	FAST_SENDER
2541.897	FAST_SENDER	N/A
2542.631	RECEIVER	FAST_SENDER
2545.076	FAST_SENDER	N/A
2551.231	RECEIVER	FAST_SENDER
2553.640	FAST_SENDER	N/A
2554.412	RECEIVER	FAST_SENDER
2556.859	FAST_SENDER	N/A
2567.383	RECEIVER	FAST_SENDER
2569.814	FAST_SENDER	N/A
2575.691	RECEIVER	FAST_SENDER
2578.137	FAST_SENDER	N/A
2578.891	RECEIVER	FAST_SENDER
2581.309	FAST_SENDER	N/A
2587.158	RECEIVER	FAST_SENDER
2589.604	FAST_SENDER	N/A
2590.373	RECEIVER	FAST_SENDER
2592.799	FAST_SENDER	N/A
2598.722	RECEIVER	FAST_SENDER
2601.157	FAST_SENDER	N/A
2601.889	RECEIVER	FAST_SENDER
2604.301	FAST_SENDER	N/A
2610.140	RECEIVER	FAST_SENDER
2612.586	FAST_SENDER	N/A
2613.336	RECEIVER	FAST_SENDER
2615.764	FAST_SENDER	N/A
2621.625	RECEIVER	FAST_SENDER
2624.071	FAST_SENDER	N/A
2624.850	RECEIVER	FAST_SENDER
2627.284	FAST_SENDER	N/A
2632.966	RECEIVER	FAST_SENDER
2635.368	FAST_SENDER	N/A
2636.144	RECEIVER	FAST_SENDER
2638.579	FAST_SENDER	N/A
2644.828	RECEIVER	FAST_SENDER
2647.255	FAST_SENDER	N/A
2647.992	RECEIVER	FAST_SENDER
2650.402	FAST_SENDER	N/A
2656.199	RECEIVER	FAST_SENDER
2658.629	FAST_SENDER	N/A
2659.370	RECEIVER	FAST_SENDER
2661.806	FAST_SENDER	N/A
2663.240	SLOW_SENDER1	N/A
2668.071	RECEIVER	FAST_SENDER
2670.518	FAST_SENDER	N/A
2671.260	RECEIVER	FAST_SENDER
2673.707	FAST_SENDER	N/A
2674.208	RECEIVER	SLOW_SENDER1
2676.272	RECEIVER	FAST_SENDER
2679.610	SLOW_SENDER1	N/A
2683.826	RECEIVER	SLOW_SENDER1
2684.346	FAST_SENDER	N/A
2686.346	FAST_SENDER	N/A
2688.346	FAST_SENDER	N/A
2689.265	SLOW_SENDER1	N/A
2690.049	RECEIVER	SLOW_SENDER1
2690.346	FAST_SENDER	N/A
2692.346	FAST_SENDER	N/A
2694.346	FAST_SENDER	N/A
2695.460	SLOW_SENDER1	N/A
2696.250	RECEIVER	SLOW_SENDER1
2696.346	FAST_SENDER	N/A
2698.346	FAST_SENDER	N/A
2703.692	SLOW_SENDER1	N/A
2704.489	RECEIVER	SLOW_SENDER1
2709.564	RECEIVER	FAST_SENDER
2711.919	SLOW_SENDER1	N/A
2711.990	FAST_SENDER	N/A
2712.639	RECEIVER	SLOW_SENDER1
2718.695	RECEIVER	FAST_SENDER
2720.041	SLOW_SENDER1	N/A
2720.788	RECEIVER	SLOW_SENDER1
2721.117	FAST_SENDER	N/A
2727.199	RECEIVER	FAST_SENDER
2728.217	SLOW_SENDER1	N/A
2728.958	RECEIVER	SLOW_SENDER1
2734.315	FAST_SENDER	N/A
2736.404	SLOW_SENDER1	N/A
2737.169	RECEIVER	SLOW_SENDER1
2740.317	RECEIVER	FAST_SENDER
2742.729	FAST_SENDER	N/A
2744.583	SLOW_SENDER1	N/A
2745.338	RECEIVER	SLOW_SENDER1
2748.787	RECEIVER	FAST_SENDER
2751.192	FAST_SENDER	N/A
2752.768	SLOW_SENDER1	N/A
2753.532	RECEIVER	SLOW_SENDER1
2757.550	RECEIVER	FAST_SENDER
2759.981	FAST_SENDER	N/A
2760.966	SLOW_SENDER1	N/A
2761.687	RECEIVER	SLOW_SENDER1
2766.358	RECEIVER	FAST_SENDER
2768.765	FAST_SENDER	N/A
2769.125	SLOW_SENDER1	N/A
2769.885	RECEIVER	SLOW_SENDER1
2774.653	RECEIVER	FAST_SENDER
2777.090	FAST_SENDER	N/A
2777.288	SLOW_SENDER1	N/A
2778.572	RECEIVER	SLOW_SENDER1
2782.858	RECEIVER	FAST_SENDER
2785.282	FAST_SENDER	N/A
2785.986	SLOW_SENDER1	N/A
2786.766	RECEIVER	SLOW_SENDER1
2791.365	RECEIVER	FAST_SENDER
2793.796	FAST_SENDER	N/A
2795.796	FAST_SENDER	N/A
2797.612	SLOW_SENDER1	N/A
2797.796	FAST_SENDER	N/A
2798.394	RECEIVER	SLOW_SENDER1
2799.796	FAST_SENDER	N/A
2801.796	FAST_SENDER	N/A
2803.796	FAST_SENDER	N/A
2805.796	FAST_SENDER	N/A
2807.796	FAST_SENDER	N/A
2813.774	RECEIVER	FAST_SENDER
2816.180	FAST_SENDER	N/A
2822.181	RECEIVER	FAST_SENDER
2824.630	FAST_SENDER	N/A
2830.732	RECEIVER	FAST_SENDER
2833.143	FAST_SENDER	N/A
2838.990	RECEIVER	FAST_SENDER
2841.404	FAST_SENDER	N/A
2847.392	RECEIVER	FAST_SENDER
2849.825	FAST_SENDER	N/A
2856.042	RECEIVER	FAST_SENDER
2858.483	FAST_SENDER	N/A
2864.173	RECEIVER	FAST_SENDER
2866.597	FAST_SENDER	N/A
2867.335	RECEIVER	FAST_SENDER
2874.812	FAST_SENDER	N/A
2880.420	RECEIVER	FAST_SENDER
2882.840	FAST_SENDER	N/A
2883.569	RECEIVER	FAST_SENDER
2885.983	FAST_SENDER	N/A
2891.821	RECEIVER	FAST_SENDER
2894.238	FAST_SENDER	N/A
2894.985	RECEIVER	FAST_SENDER
2897.414	FAST_SENDER	N/A
2903.727	RECEIVER	FAST_SENDER
2906.128	FAST_SENDER	N/A
2906.902	RECEIVER	FAST_SENDER
2909.339	FAST_SENDER	N/A
2915.402	RECEIVER	FAST_SENDER
2917.809	FAST_SENDER	N/A
2918.544	RECEIVER	FAST_SENDER
2920.972	FAST_SENDER	N/A
2926.820	RECEIVER	FAST_SENDER
2929.246	FAST_SENDER	N/A
2929.983	RECEIVER	FAST_SENDER
2932.422	FAST_SENDER	N/A
2938.591	RECEIVER	FAST_SENDER
2940.996	FAST_SENDER	N/A
2941.755	RECEIVER	FAST_SENDER
2944.202	FAST_SENDER	N/A
2950.494	RECEIVER	FAST_SENDER
2952.905	FAST_SENDER	N/A
2953.674	RECEIVER	FAST_SENDER
2956.082	FAST_SENDER	N/A
2962.116	RECEIVER	FAST_SENDER
2964.535	FAST_SENDER	N/A
2965.330	RECEIVER	FAST_SENDER
2967.765	FAST_SENDER	N/A
2973.324	RECEIVER	FAST_SENDER
2975.756	FAST_SENDER	N/A
2976.536	RECEIVER	FAST_SENDER
2978.956	FAST_SENDER	N/A
2984.738	RECEIVER	FAST_SENDER
2987.159	FAST_SENDER	N/A
2987.935	RECEIVER	FAST_SENDER
2990.342	FAST_SENDER	N/A
2996.323	RECEIVER	FAST_SENDER
2998.725	FAST_SENDER	N/A
2999.537	RECEIVER	FAST_SENDER
3001.939	FAST_SENDER	N/A
3011.940	RECEIVER	FAST_SENDER
3014.348	FAST_SENDER	N/A
3020.198	RECEIVER	FAST_SENDER
3022.648	FAST_SENDER	N/A
3028.481	RECEIVER	FAST_SENDER
3030.888	FAST_SENDER	N/A
3031.652	RECEIVER	FAST_SENDER
3034.087	FAST_SENDER	N/A
3040.143	RECEIVER	FAST_SENDER
3042.582	FAST_SENDER	N/A
3043.352	RECEIVER	FAST_SENDER
3045.770	FAST_SENDER	N/A
3051.500	RECEIVER	FAST_SENDER
3053.937	FAST_SENDER	N/A
3054.735	RECEIVER	FAST_SENDER
3057.156	FAST_SENDER	N/A
3063.390	RECEIVER	FAST_SENDER
3065.818	FAST_SENDER	N/A
3066.596	RECEIVER	FAST_SENDER
3069.031	FAST_SENDER	N/A
3074.977	RECEIVER	FAST_SENDER
3077.407	FAST_SENDER	N/A
3078.144	RECEIVER	FAST_SENDER
3080.591	FAST_SENDER	N/A
3086.086	RECEIVER	FAST_SENDER
3088.509	FAST_SENDER	N/A
3089.251	RECEIVER	FAST_SENDER
3091.699	FAST_SENDER	N/A
3097.356	RECEIVER	FAST_SENDER
3099.774	FAST_SENDER	N/A
3100.547	RECEIVER	FAST_SENDER
3102.986	FAST_SENDER	N/A
3108.759	RECEIVER	FAST_SENDER
3115.636	FAST_SENDER	N/A
3116.377	RECEIVER	FAST_SENDER
3118.819	FAST_SENDER	N/A
3124.990	RECEIVER	FAST_SENDER
3127.433	FAST_SENDER	N/A
3128.192	RECEIVER	FAST_SENDER
3130.623	FAST_SENDER	N/A
3136.532	RECEIVER	FAST_SENDER
3138.954	FAST_SENDER	N/A
3139.683	RECEIVER	FAST_SENDER
3142.098	FAST_SENDER	N/A
3144.380	SLOW_SENDER1	N/A
3148.186	RECEIVER	FAST_SENDER
3150.619	FAST_SENDER	N/A
3151.389	RECEIVER	FAST_SENDER
3153.789	FAST_SENDER	N/A
3155.312	RECEIVER	SLOW_SENDER1
3156.228	RECEIVER	FAST_SENDER
3158.644	FAST_SENDER	N/A
3160.713	SLOW_SENDER1	N/A
3164.876	RECEIVER	FAST_SENDER
3167.305	FAST_SENDER	N/A
3169.305	FAST_SENDER	N/A
3171.305	FAST_SENDER	N/A
3171.993	SLOW_SENDER1	N/A
3173.305	FAST_SENDER	N/A
3174.621	RECEIVER	SLOW_SENDER1
3175.305	FAST_SENDER	N/A
3177.305	FAST_SENDER	N/A
3179.305	FAST_SENDER	N/A
3181.305	FAST_SENDER	N/A
3182.033	SLOW_SENDER1	N/A
3182.788	RECEIVER	SLOW_SENDER1
3183.570	RECEIVER	FAST_SENDER
3186.011	FAST_SENDER	N/A
3190.228	SLOW_SENDER1	N/A
3191.008	RECEIVER	SLOW_SENDER1
3198.441	SLOW_SENDER1	N/A
3198.555	FAST_SENDER	N/A
3199.823	RECEIVER	FAST_SENDER
3202.353	RECEIVER	SLOW_SENDER1
3202.916	FAST_SENDER	N/A
3204.916	FAST_SENDER	N/A
3206.916	FAST_SENDER	N/A
3208.916	FAST_SENDER	N/A
3209.793	SLOW_SENDER1	N/A
3210.916	FAST_SENDER	N/A
3212.308	RECEIVER	SLOW_SENDER1
3212.916	FAST_SENDER	N/A
3214.916	FAST_SENDER	N/A
3216.916	FAST_SENDER	N/A
3219.737	SLOW_SENDER1	N/A
3220.468	RECEIVER	SLOW_SENDER1
3227.874	SLOW_SENDER1	N/A
3229.653	FAST_SENDER	N/A
3230.075	RECEIVER	SLOW_SENDER1
3235.567	RECEIVER	FAST_SENDER
3237.969	FAST_SENDER	N/A
3238.735	RECEIVER	FAST_SENDER
3241.163	FAST_SENDER	N/A
3247.165	RECEIVER	FAST_SENDER
3249.575	FAST_SENDER	N/A
3250.332	RECEIVER	FAST_SENDER
3252.768	FAST_SENDER	N/A
3258.428	RECEIVER	FAST_SENDER
3260.874	FAST_SENDER	N/A
3261.637	RECEIVER	FAST_SENDER
3264.037	FAST_SENDER	N/A
3270.182	RECEIVER	FAST_SENDER
3272.592	FAST_SENDER	N/A
3273.362	RECEIVER	FAST_SENDER
3275.764	FAST_SENDER	N/A
3282.088	RECEIVER	FAST_SENDER
3284.529	FAST_SENDER	N/A
3285.258	RECEIVER	FAST_SENDER
3287.679	FAST_SENDER	N/A
3293.659	RECEIVER	FAST_SENDER
3296.107	FAST_SENDER	N/A
3296.844	RECEIVER	FAST_SENDER
3299.294	FAST_SENDER	N/A
3305.365	RECEIVER	FAST_SENDER
3307.765	FAST_SENDER	N/A
3308.526	RECEIVER	FAST_SENDER
3310.927	FAST_SENDER	N/A
3316.656	RECEIVER	FAST_SENDER
3319.060	FAST_SENDER	N/A
3319.807	RECEIVER	FAST_SENDER
3322.213	FAST_SENDER	N/A
3328.177	RECEIVER	FAST_SENDER
3330.626	FAST_SENDER	N/A
3331.400	RECEIVER	FAST_SENDER
3333.818	FAST_SENDER	N/A
3339.673	RECEIVER	FAST_SENDER
3342.114	FAST_SENDER	N/A
3342.825	RECEIVER	FAST_SENDER
3345.241	FAST_SENDER	N/A
3355.862	RECEIVER	FAST_SENDER
3358.301	FAST_SENDER	N/A
3360.650	RECEIVER	FAST_SENDER
3363.076	FAST_SENDER	N/A
3368.810	RECEIVER	FAST_SENDER
3371.220	FAST_SENDER	N/A
3371.972	RECEIVER	FAST_SENDER
3374.375	FAST_SENDER	N/A
3380.207	RECEIVER	FAST_SENDER
3382.627	FAST_SENDER	N/A
3383.395	RECEIVER	FAST_SENDER
3385.835	FAST_SENDER	N/A
3391.933	RECEIVER	FAST_SENDER
3394.360	FAST_SENDER	N/A
3395.102	RECEIVER	FAST_SENDER
3397.535	FAST_SENDER	N/A
3408.316	RECEIVER	FAST_SENDER
3410.744	FAST_SENDER	N/A
3416.601	RECEIVER	FAST_SENDER
3419.027	FAST_SENDER	N/A
3425.151	RECEIVER	FAST_SENDER
3427.594	FAST_SENDER	N/A
3428.377	RECEIVER	FAST_SENDER
3430.807	FAST_SENDER	N/A
3436.549	RECEIVER	FAST_SENDER
3438.975	FAST_SENDER	N/A
3439.766	RECEIVER	FAST_SENDER
3442.202	FAST_SENDER	N/A
3447.949	RECEIVER	FAST_SENDER
3450.363	FAST_SENDER	N/A
3451.137	RECEIVER	FAST_SENDER
3453.563	FAST_SENDER	N/A
3459.146	RECEIVER	FAST_SENDER
3461.582	FAST_SENDER	N/A
3462.348	RECEIVER	FAST_SENDER
3464.753	FAST_SENDER	N/A
3470.665	RECEIVER	FAST_SENDER
3473.076	FAST_SENDER	N/A
3473.809	RECEIVER	FAST_SENDER
3476.238	FAST_SENDER	N/A
3482.161	RECEIVER	FAST_SENDER
3484.594	FAST_SENDER	N/A
3485.374	RECEIVER	FAST_SENDER
3487.784	FAST_SENDER	N/A
3493.536	RECEIVER	FAST_SENDER
3495.977	FAST_SENDER	N/A
3496.737	RECEIVER	FAST_SENDER
3499.140	FAST_SENDER	N/A
3505.081	RECEIVER	FAST_SENDER
3507.518	FAST_SENDER	N/A
3508.287	RECEIVER	FAST_SENDER
3510.723	FAST_SENDER	N/A
3516.886	RECEIVER	FAST_SENDER
3519.309	FAST_SENDER	N/A
3520.060	RECEIVER	FAST_SENDER
3522.494	FAST_SENDER	N/A
3528.494	RECEIVER	FAST_SENDER
3530.930	FAST_SENDER	N/A
3531.675	RECEIVER	FAST_SENDER
3534.088	FAST_SENDER	N/A
3539.882	RECEIVER	FAST_SENDER
3542.304	FAST_SENDER	N/A
3544.729	RECEIVER	FAST_SENDER
3547.132	FAST_SENDER	N/A
3553.471	RECEIVER	FAST_SENDER
3555.901	FAST_SENDER	N/A
3561.513	RECEIVER	FAST_SENDER
3563.914	FAST_SENDER	N/A
3569.662	RECEIVER	FAST_SENDER
3572.080	FAST_SENDER	N/A
3572.837	RECEIVER	FAST_SENDER
3575.271	FAST_SENDER	N/A
3575.810	SLOW_SENDER1	N/A
3581.647	RECEIVER	FAST_SENDER
3584.071	FAST_SENDER	N/A
3584.800	RECEIVER	FAST_SENDER
3587.157	RECEIVER	SLOW_SENDER1
3587.245	FAST_SENDER	N/A
3592.571	SLOW_SENDER1	N/A
3593.210	RECEIVER	FAST_SENDER
3596.752	RECEIVER	SLOW_SENDER1
3597.475	FAST_SENDER	N/A
3599.475	FAST_SENDER	N/A
3601.475	FAST_SENDER	N/A
3602.174	SLOW_SENDER1	N/A
3602.933	RECEIVER	SLOW_SENDER1
3603.475	FAST_SENDER	N/A
3605.475	FAST_SENDER	N/A
3607.475	FAST_SENDER	N/A
3608.369	SLOW_SENDER1	N/A
3609.087	RECEIVER	SLOW_SENDER1
3609.475	FAST_SENDER	N/A
3611.475	FAST_SENDER	N/A
3616.497	SLOW_SENDER1	N/A
3617.264	RECEIVER	SLOW_SENDER1
3624.622	FAST_SENDER	N/A
3624.680	SLOW_SENDER1	N/A
3625.383	RECEIVER	FAST_SENDER
3629.211	RECEIVER	SLOW_SENDER1
3629.654	FAST_SENDER	N/A
3631.654	FAST_SENDER	N/A
3633.654	FAST_SENDER	N/A
3635.654	FAST_SENDER	N/A
3636.661	SLOW_SENDER1	N/A
3637.654	FAST_SENDER	N/A
3639.024	RECEIVER	SLOW_SENDER1
3639.654	FAST_SENDER	N/A
3641.654	FAST_SENDER	N/A
3643.654	FAST_SENDER	N/A
3646.469	SLOW_SENDER1	N/A
3647.234	RECEIVER	SLOW_SENDER1
3654.677	SLOW_SENDER1	N/A
3656.674	FAST_SENDER	N/A
3657.145	RECEIVER	SLOW_SENDER1
3662.453	RECEIVER	FAST_SENDER
3664.563	SLOW_SENDER1	N/A
3664.886	FAST_SENDER	N/A
3665.649	RECEIVER	FAST_SENDER
3668.088	FAST_SENDER	N/A
3673.816	RECEIVER	FAST_SENDER
3676.228	FAST_SENDER	N/A
3677.018	RECEIVER	FAST_SENDER
3679.465	FAST_SENDER	N/A
3685.244	RECEIVER	FAST_SENDER
3687.650	FAST_SENDER	N/A
3688.409	RECEIVER	FAST_SENDER
3690.842	FAST_SENDER	N/A
3696.915	RECEIVER	FAST_SENDER
3699.360	FAST_SENDER	N/A
3700.095	RECEIVER	FAST_SENDER
3702.500	FAST_SENDER	N/A
3708.319	RECEIVER	FAST_SENDER
3710.724	FAST_SENDER	N/A
3711.468	RECEIVER	FAST_SENDER
3713.912	FAST_SENDER	N/A
3720.006	RECEIVER	FAST_SENDER
3722.450	FAST_SENDER	N/A
3723.231	RECEIVER	FAST_SENDER
3725.674	FAST_SENDER	N/A
3732.003	RECEIVER	FAST_SENDER
3734.433	FAST_SENDER	N/A
3735.173	RECEIVER	FAST_SENDER
3737.575	FAST_SENDER	N/A
3743.378	RECEIVER	FAST_SENDER
3749.892	FAST_SENDER	N/A
3750.633	RECEIVER	FAST_SENDER
3753.059	FAST_SENDER	N/A
3758.772	RECEIVER	FAST_SENDER
3761.191	FAST_SENDER	N/A
3761.916	RECEIVER	FAST_SENDER
3764.345	FAST_SENDER	N/A
3770.381	RECEIVER	FAST_SENDER
3772.828	FAST_SENDER	N/A
3773.639	RECEIVER	FAST_SENDER
3776.046	FAST_SENDER	N/A
3782.149	RECEIVER	FAST_SENDER
3784.595	FAST_SENDER	N/A
3785.376	RECEIVER	FAST_SENDER
3787.784	FAST_SENDER	N/A
3793.574	RECEIVER	FAST_SENDER
3795.983	FAST_SENDER	N/A
3796.767	RECEIVER	FAST_SENDER
3799.203	FAST_SENDER	N/A
3805.356	RECEIVER	FAST_SENDER
3807.802	FAST_SENDER	N/A
3808.590	RECEIVER	FAST_SENDER
3811.020	FAST_SENDER	N/A
3817.017	RECEIVER	FAST_SENDER
3819.418	FAST_SENDER	N/A
3821.792	RECEIVER	FAST_SENDER
3824.215	FAST_SENDER	N/A
3830.204	RECEIVER	FAST_SENDER
3832.615	FAST_SENDER	N/A
3833.409	RECEIVER	FAST_SENDER
3835.842	FAST_SENDER	N/A
3842.127	RECEIVER	FAST_SENDER
3844.562	FAST_SENDER	N/A
3845.335	RECEIVER	FAST_SENDER
3847.741	FAST_SENDER	N/A
3853.428	RECEIVER	FAST_SENDER
3855.854	FAST_SENDER	N/A
3856.602	RECEIVER	FAST_SENDER
3859.022	FAST_SENDER	N/A
3865.240	RECEIVER	FAST_SENDER
3867.683	FAST_SENDER	N/A
3868.481	RECEIVER	FAST_SENDER
3870.888	FAST_SENDER	N/A
3876.784	RECEIVER	FAST_SENDER
3879.217	FAST_SENDER	N/A
3880.009	RECEIVER	FAST_SENDER
3882.456	FAST_SENDER	N/A
3888.266	RECEIVER	FAST_SENDER
3890.670	FAST_SENDER	N/A
3891.453	RECEIVER	FAST_SENDER
3893.865	FAST_SENDER	N/A
3899.941	RECEIVER	FAST_SENDER
3902.372	FAST_SENDER	N/A
3903.131	RECEIVER	FAST_SENDER
3905.542	FAST_SENDER	N/A
3911.439	RECEIVER	FAST_SENDER
3913.889	FAST_SENDER	N/A
3914.684	RECEIVER	FAST_SENDER
3917.094	FAST_SENDER	N/A
3922.887	RECEIVER	FAST_SENDER
3925.325	FAST_SENDER	N/A
3927.686	RECEIVER	FAST_SENDER
3930.104	FAST_SENDER	N/A
3936.353	RECEIVER	FAST_SENDER
3938.759	FAST_SENDER	N/A
3944.280	RECEIVER	FAST_SENDER
3946.682	FAST_SENDER	N/A
3947.501	RECEIVER	FAST_SENDER
3949.918	FAST_SENDER	N/A
3962.410	FAST_SENDER	N/A
3968.214	RECEIVER	FAST_SENDER
3970.648	FAST_SENDER	N/A
3971.366	RECEIVER	FAST_SENDER
3973.814	FAST_SENDER	N/A
3979.904	RECEIVER	FAST_SENDER
3982.345	FAST_SENDER	N/A
3983.080	RECEIVER	FAST_SENDER
3985.489	FAST_SENDER	N/A
3991.355	RECEIVER	FAST_SENDER
3997.994	FAST_SENDER	N/A
3998.804	RECEIVER	FAST_SENDER
4001.204	FAST_SENDER	N/A
4007.225	RECEIVER	FAST_SENDER
4009.627	FAST_SENDER	N/A
4010.383	RECEIVER	FAST_SENDER
4012.821	FAST_SENDER	N/A
4012.850	SLOW_SENDER1	N/A
4019.209	RECEIVER	SLOW_SENDER1
4026.168	FAST_SENDER	N/A
4026.921	RECEIVER	FAST_SENDER
4029.346	FAST_SENDER	N/A
4029.864	SLOW_SENDER1	N/A
4030.631	RECEIVER	SLOW_SENDER1
4032.121	RECEIVER	FAST_SENDER
4034.563	FAST_SENDER	N/A
4036.067	SLOW_SENDER1	N/A
4036.836	RECEIVER	SLOW_SENDER1
4042.274	SLOW_SENDER1	N/A
4044.554	RECEIVER	SLOW_SENDER1
4045.601	RECEIVER	FAST_SENDER
4048.023	FAST_SENDER	N/A
4048.787	RECEIVER	FAST_SENDER
4049.987	SLOW_SENDER1	N/A
4050.802	RECEIVER	SLOW_SENDER1
4051.229	FAST_SENDER	N/A
4053.463	RECEIVER	FAST_SENDER
4055.888	FAST_SENDER	N/A
4056.236	SLOW_SENDER1	N/A
4057.016	RECEIVER	SLOW_SENDER1
4062.151	RECEIVER	FAST_SENDER
4064.447	SLOW_SENDER1	N/A
4064.573	FAST_SENDER	N/A
4068.088	RECEIVER	SLOW_SENDER1
4075.522	SLOW_SENDER1	N/A
4076.262	RECEIVER	SLOW_SENDER1
4077.134	RECEIVER	FAST_SENDER
4079.553	FAST_SENDER	N/A
4081.553	FAST_SENDER	N/A
4083.553	FAST_SENDER	N/A
4083.667	SLOW_SENDER1	N/A
4084.420	RECEIVER	SLOW_SENDER1
4085.553	FAST_SENDER	N/A
4087.553	FAST_SENDER	N/A
4089.553	FAST_SENDER	N/A
4091.553	FAST_SENDER	N/A
4091.860	SLOW_SENDER1	N/A
4092.652	RECEIVER	SLOW_SENDER1
4093.553	FAST_SENDER	N/A
4099.347	RECEIVER	FAST_SENDER
4100.072	SLOW_SENDER1	N/A
4100.838	RECEIVER	SLOW_SENDER1
4101.762	FAST_SENDER	N/A
4107.562	RECEIVER	FAST_SENDER
4109.982	FAST_SENDER	N/A
4111.982	FAST_SENDER	N/A
4113.780	SLOW_SENDER1	N/A
4113.982	FAST_SENDER	N/A
4115.982	FAST_SENDER	N/A
4117.982	FAST_SENDER	N/A
4119.982	FAST_SENDER	N/A
4121.982	FAST_SENDER	N/A
4123.982	FAST_SENDER	N/A
4130.104	RECEIVER	FAST_SENDER
4132.511	FAST_SENDER	N/A
4138.536	RECEIVER	FAST_SENDER
4140.958	FAST_SENDER	N/A
4146.909	RECEIVER	FAST_SENDER
4149.332	FAST_SENDER	N/A
4155.478	RECEIVER	FAST_SENDER
4157.921	FAST_SENDER	N/A
4168.596	RECEIVER	FAST_SENDER
4171.014	FAST_SENDER	N/A
4176.721	RECEIVER	FAST_SENDER
4179.139	FAST_SENDER	N/A
4185.448	RECEIVER	FAST_SENDER
4187.871	FAST_SENDER	N/A
4193.702	RECEIVER	FAST_SENDER
4196.102	FAST_SENDER	N/A
4201.744	RECEIVER	FAST_SENDER
4204.174	FAST_SENDER	N/A
4214.809	RECEIVER	FAST_SENDER
4217.213	FAST_SENDER	N/A
4223.117	RECEIVER	FAST_SENDER
4225.560	FAST_SENDER	N/A
4231.377	RECEIVER	FAST_SENDER
4233.818	FAST_SENDER	N/A
4239.783	RECEIVER	FAST_SENDER
4242.205	FAST_SENDER	N/A
4248.516	RECEIVER	FAST_SENDER
4250.936	FAST_SENDER	N/A
4256.756	RECEIVER	FAST_SENDER
4259.182	FAST_SENDER	N/A
4265.151	RECEIVER	FAST_SENDER
4267.597	FAST_SENDER	N/A
4273.468	RECEIVER	FAST_SENDER
4275.904	FAST_SENDER	N/A
4281.710	RECEIVER	FAST_SENDER
4284.125	FAST_SENDER	N/A
4290.393	RECEIVER	FAST_SENDER
4292.837	FAST_SENDER	N/A
4298.438	RECEIVER	FAST_SENDER
4300.846	FAST_SENDER	N/A
4307.040	RECEIVER	FAST_SENDER
4309.450	FAST_SENDER	N/A
4310.167	RECEIVER	FAST_SENDER
4312.580	FAST_SENDER	N/A
4318.700	RECEIVER	FAST_SENDER
4321.142	FAST_SENDER	N/A
4321.938	RECEIVER	FAST_SENDER
4324.374	FAST_SENDER	N/A
4334.643	RECEIVER	FAST_SENDER
4337.071	FAST_SENDER	N/A
4342.993	RECEIVER	FAST_SENDER
4345.407	FAST_SENDER	N/A
4351.706	RECEIVER	FAST_SENDER
4354.138	FAST_SENDER	N/A
4360.432	RECEIVER	FAST_SENDER
4362.861	FAST_SENDER	N/A
4363.576	RECEIVER	FAST_SENDER
4365.977	FAST_SENDER	N/A
4371.763	RECEIVER	FAST_SENDER
4374.198	FAST_SENDER	N/A
4374.924	RECEIVER	FAST_SENDER
4377.337	FAST_SENDER	N/A
4383.268	RECEIVER	FAST_SENDER
4385.691	FAST_SENDER	N/A
4386.478	RECEIVER	FAST_SENDER
4388.908	FAST_SENDER	N/A
4394.475	RECEIVER	FAST_SENDER
4396.917	FAST_SENDER	N/A
4397.674	RECEIVER	FAST_SENDER
4400.123	FAST_SENDER	N/A
4405.990	RECEIVER	FAST_SENDER
4408.421	FAST_SENDER	N/A
4409.181	RECEIVER	FAST_SENDER
4411.622	FAST_SENDER	N/A
4417.774	RECEIVER	FAST_SENDER
4420.180	FAST_SENDER	N/A
4420.923	RECEIVER	FAST_SENDER
4423.330	FAST_SENDER	N/A
4428.960	RECEIVER	FAST_SENDER
4431.376	FAST_SENDER	N/A
4432.120	RECEIVER	FAST_SENDER
4434.530	FAST_SENDER	N/A
4440.400	RECEIVER	FAST_SENDER
4442.823	FAST_SENDER	N/A
4443.596	RECEIVER	FAST_SENDER
4446.042	FAST_SENDER	N/A
4451.793	RECEIVER	FAST_SENDER
4452.470	SLOW_SENDER1	N/A
4453.210	RECEIVER	SLOW_SENDER1
4454.195	FAST_SENDER	N/A
4455.629	SLOW_SENDER1	N/A
4460.366	RECEIVER	FAST_SENDER
4462.784	FAST_SENDER	N/A
4463.504	RECEIVER	FAST_SENDER
4465.935	FAST_SENDER	N/A
4466.355	RECEIVER	SLOW_SENDER1
4471.714	RECEIVER	FAST_SENDER
4471.802	SLOW_SENDER1	N/A
4472.561	RECEIVER	SLOW_SENDER1
4474.154	FAST_SENDER	N/A
4478.011	SLOW_SENDER1	N/A
4478.796	RECEIVER	SLOW_SENDER1
4480.338	RECEIVER	FAST_SENDER
4482.764	FAST_SENDER	N/A
4484.219	SLOW_SENDER1	N/A
4484.967	RECEIVER	SLOW_SENDER1
4488.870	RECEIVER	FAST_SENDER
4490.397	SLOW_SENDER1	N/A
4491.156	RECEIVER	SLOW_SENDER1
4491.290	FAST_SENDER	N/A
4496.578	SLOW_SENDER1	N/A
4497.326	RECEIVER	SLOW_SENDER1
4502.097	RECEIVER	FAST_SENDER
4502.762	SLOW_SENDER1	N/A
4503.503	RECEIVER	SLOW_SENDER1
4504.527	FAST_SENDER	N/A
4510.473	RECEIVER	FAST_SENDER
4510.913	SLOW_SENDER1	N/A
4511.700	RECEIVER	SLOW_SENDER1
4512.893	FAST_SENDER	N/A
4518.893	RECEIVER	FAST_SENDER
4519.105	SLOW_SENDER1	N/A
4519.920	RECEIVER	SLOW_SENDER1
4521.340	FAST_SENDER	N/A
4527.297	RECEIVER	FAST_SENDER
4527.332	SLOW_SENDER1	N/A
4528.063	RECEIVER	SLOW_SENDER1
4529.700	FAST_SENDER	N/A
4535.281	RECEIVER	FAST_SENDER
4535.477	SLOW_SENDER1	N/A
4536.258	RECEIVER	SLOW_SENDER1
4537.731	FAST_SENDER	N/A
4546.889	SLOW_SENDER1	N/A
4547.638	RECEIVER	SLOW_SENDER1
4549.126	RECEIVER	FAST_SENDER
4551.545	FAST_SENDER	N/A
4553.545	FAST_SENDER	N/A
4555.043	SLOW_SENDER1	N/A
4555.545	FAST_SENDER	N/A
4555.796	RECEIVER	SLOW_SENDER1
4557.545	FAST_SENDER	N/A
4559.545	FAST_SENDER	N/A
4561.545	FAST_SENDER	N/A
4563.235	SLOW_SENDER1	N/A
4563.545	FAST_SENDER	N/A
4563.978	RECEIVER	SLOW_SENDER1
4565.545	FAST_SENDER	N/A
4571.380	SLOW_SENDER1	N/A
4571.633	RECEIVER	FAST_SENDER
4575.673	RECEIVER	SLOW_SENDER1
4579.544	FAST_SENDER	N/A
4581.544	FAST_SENDER	N/A
4583.544	FAST_SENDER	N/A
4585.544	FAST_SENDER	N/A
4587.544	FAST_SENDER	N/A
4589.544	FAST_SENDER	N/A
4591.544	FAST_SENDER	N/A
4593.544	FAST_SENDER	N/A
4599.110	RECEIVER	FAST_SENDER
4601.533	FAST_SENDER	N/A
4607.487	RECEIVER	FAST_SENDER
4609.904	FAST_SENDER	N/A
4615.658	RECEIVER	FAST_SENDER
4618.097	FAST_SENDER	N/A
4624.035	RECEIVER	FAST_SENDER
4630.921	FAST_SENDER	N/A
4636.999	RECEIVER	FAST_SENDER
4639.418	FAST_SENDER	N/A
4645.316	RECEIVER	FAST_SENDER
4647.749	FAST_SENDER	N/A
4653.569	RECEIVER	FAST_SENDER
4655.979	FAST_SENDER	N/A
4661.963	RECEIVER	FAST_SENDER
4664.367	FAST_SENDER	N/A
4670.527	RECEIVER	FAST_SENDER
4672.967	FAST_SENDER	N/A
4678.777	RECEIVER	FAST_SENDER
4681.203	FAST_SENDER	N/A
4681.999	RECEIVER	FAST_SENDER
4684.449	FAST_SENDER	N/A
4690.553	RECEIVER	FAST_SENDER
4692.983	FAST_SENDER	N/A
4693.731	RECEIVER	FAST_SENDER
4696.167	FAST_SENDER	N/A
4702.114	RECEIVER	FAST_SENDER
4704.533	FAST_SENDER	N/A
4705.309	RECEIVER	FAST_SENDER
4707.754	FAST_SENDER	N/A
4713.779	RECEIVER	FAST_SENDER
4716.227	FAST_SENDER	N/A
4716.976	RECEIVER	FAST_SENDER
4719.420	FAST_SENDER	N/A
4725.071	RECEIVER	FAST_SENDER
4727.505	FAST_SENDER	N/A
4728.279	RECEIVER	FAST_SENDER
4730.727	FAST_SENDER	N/A
4736.921	RECEIVER	FAST_SENDER
4739.355	FAST_SENDER	N/A
4740.107	RECEIVER	FAST_SENDER
4742.544	FAST_SENDER	N/A
4748.419	RECEIVER	FAST_SENDER
4750.857	FAST_SENDER	N/A
4751.611	RECEIVER	FAST_SENDER
4754.018	FAST_SENDER	N/A
4759.940	RECEIVER	FAST_SENDER
4762.358	FAST_SENDER	N/A
4764.532	RECEIVER	FAST_SENDER
4766.964	FAST_SENDER	N/A
4772.632	RECEIVER	FAST_SENDER
4775.077	FAST_SENDER	N/A
4775.869	RECEIVER	FAST_SENDER
4778.275	FAST_SENDER	N/A
4784.116	RECEIVER	FAST_SENDER
4786.517	FAST_SENDER	N/A
4787.262	RECEIVER	FAST_SENDER
4789.674	FAST_SENDER	N/A
4795.616	RECEIVER	FAST_SENDER
4798.048	FAST_SENDER	N/A
4798.840	RECEIVER	FAST_SENDER
4801.285	FAST_SENDER	N/A
4807.200	RECEIVER	FAST_SENDER
4809.607	FAST_SENDER	N/A
4810.359	RECEIVER	FAST_SENDER
4812.778	FAST_SENDER	N/A
4818.959	RECEIVER	FAST_SENDER
4821.381	FAST_SENDER	N/A
4822.113	RECEIVER	FAST_SENDER
4824.551	FAST_SENDER	N/A
4830.473	RECEIVER	FAST_SENDER
4832.876	FAST_SENDER	N/A
4833.651	RECEIVER	FAST_SENDER
4836.077	FAST_SENDER	N/A
4841.806	RECEIVER	FAST_SENDER
4844.216	FAST_SENDER	N/A
4844.986	RECEIVER	FAST_SENDER
4847.391	FAST_SENDER	N/A
4853.367	RECEIVER	FAST_SENDER
4855.800	FAST_SENDER	N/A
4856.520	RECEIVER	FAST_SENDER
4858.951	FAST_SENDER	N/A
4864.586	RECEIVER	FAST_SENDER
4867.010	FAST_SENDER	N/A
4867.757	RECEIVER	FAST_SENDER
4870.166	FAST_SENDER	N/A
4876.247	RECEIVER	FAST_SENDER
4878.689	FAST_SENDER	N/A
4881.172	RECEIVER	FAST_SENDER
4883.581	FAST_SENDER	N/A
4889.456	RECEIVER	FAST_SENDER
4895.891	FAST_SENDER	N/A
4896.641	RECEIVER	FAST_SENDER
4899.057	FAST_SENDER	N/A
4904.987	RECEIVER	FAST_SENDER
4907.393	FAST_SENDER	N/A
4908.158	RECEIVER	FAST_SENDER
4910.582	FAST_SENDER	N/A
4916.771	RECEIVER	FAST_SENDER
4919.173	FAST_SENDER	N/A
4919.924	RECEIVER	FAST_SENDER
4921.480	SLOW_SENDER1	N/A
4922.339	FAST_SENDER	N/A
4927.197	RECEIVER	SLOW_SENDER1
4929.634	SLOW_SENDER1	N/A
4930.414	RECEIVER	SLOW_SENDER1
4932.599	RECEIVER	FAST_SENDER
4935.043	FAST_SENDER	N/A
4937.043	FAST_SENDER	N/A
4939.043	FAST_SENDER	N/A
4940.376	SLOW_SENDER1	N/A
4941.043	FAST_SENDER	N/A
4942.644	RECEIVER	SLOW_SENDER1
4943.043	FAST_SENDER	N/A
4945.043	FAST_SENDER	N/A
4947.043	FAST_SENDER	N/A
4949.043	FAST_SENDER	N/A
4950.050	SLOW_SENDER1	N/A
4950.800	RECEIVER	SLOW_SENDER1
4951.610	RECEIVER	FAST_SENDER
4954.020	FAST_SENDER	N/A
4958.217	SLOW_SENDER1	N/A
4958.955	RECEIVER	SLOW_SENDER1
4966.366	SLOW_SENDER1	N/A
4966.510	FAST_SENDER	N/A
4967.800	RECEIVER	FAST_SENDER
4970.397	RECEIVER	SLOW_SENDER1
4970.784	FAST_SENDER	N/A
4972.784	FAST_SENDER	N/A
4974.784	FAST_SENDER	N/A
4976.784	FAST_SENDER	N/A
4977.827	SLOW_SENDER1	N/A
4978.784	FAST_SENDER	N/A
4980.127	RECEIVER	SLOW_SENDER1
4980.784	FAST_SENDER	N/A
4982.784	FAST_SENDER	N/A
4984.784	FAST_SENDER	N/A
4987.566	SLOW_SENDER1	N/A
4988.330	RECEIVER	SLOW_SENDER1
4995.731	SLOW_SENDER1	N/A
4997.034	FAST_SENDER	N/A
4997.784	RECEIVER	FAST_SENDER
4999.712	RECEIVER	SLOW_SENDER1
5000.232	FAST_SENDER	N/A
5001.011	RECEIVER	FAST_SENDER
5003.439	FAST_SENDER	N/A
5009.498	RECEIVER	FAST_SENDER
5011.913	FAST_SENDER	N/A
5012.715	RECEIVER	FAST_SENDER
5015.154	FAST_SENDER	N/A
5021.448	RECEIVER	FAST_SENDER
5023.896	FAST_SENDER	N/A
5024.667	RECEIVER	FAST_SENDER
5027.068	FAST_SENDER	N/A
5032.805	RECEIVER	FAST_SENDER
5035.207	FAST_SENDER	N/A
5035.985	RECEIVER	FAST_SENDER
5043.573	FAST_SENDER	N/A
5044.297	RECEIVER	FAST_SENDER
5046.721	FAST_SENDER	N/A
5052.929	RECEIVER	FAST_SENDER
5055.377	FAST_SENDER	N/A
5056.122	RECEIVER	FAST_SENDER
5058.553	FAST_SENDER	N/A
5064.895	RECEIVER	FAST_SENDER
5067.332	FAST_SENDER	N/A
5068.105	RECEIVER	FAST_SENDER
5070.527	FAST_SENDER	N/A
5076.472	RECEIVER	FAST_SENDER
5078.917	FAST_SENDER	N/A
5079.694	RECEIVER	FAST_SENDER
5087.704	FAST_SENDER	N/A
5088.499	RECEIVER	FAST_SENDER
5090.904	FAST_SENDER	N/A
5096.587	RECEIVER	FAST_SENDER
5099.032	FAST_SENDER	N/A
5099.782	RECEIVER	FAST_SENDER
5102.191	FAST_SENDER	N/A
5107.852	RECEIVER	FAST_SENDER
5110.287	FAST_SENDER	N/A
5111.054	RECEIVER	FAST_SENDER
5113.485	FAST_SENDER	N/A
5119.365	RECEIVER	FAST_SENDER
5121.800	FAST_SENDER	N/A
5122.569	RECEIVER	FAST_SENDER
5124.992	FAST_SENDER	N/A
5131.089	RECEIVER	FAST_SENDER
5133.527	FAST_SENDER	N/A
5135.813	RECEIVER	FAST_SENDER
5138.249	FAST_SENDER	N/A
5143.986	RECEIVER	FAST_SENDER
5146.389	FAST_SENDER	N/A
5152.101	RECEIVER	FAST_SENDER
5154.544	FAST_SENDER	N/A
5160.211	RECEIVER	FAST_SENDER
5162.629	FAST_SENDER	N/A
5163.412	RECEIVER	FAST_SENDER
5165.823	FAST_SENDER	N/A
5171.999	RECEIVER	FAST_SENDER
5174.407	FAST_SENDER	N/A
5175.182	RECEIVER	FAST_SENDER
5177.627	FAST_SENDER	N/A
5184.030	RECEIVER	FAST_SENDER
5186.478	FAST_SENDER	N/A
5187.270	RECEIVER	FAST_SENDER
5189.676	FAST_SENDER	N/A
5195.290	RECEIVER	FAST_SENDER
5197.709	FAST_SENDER	N/A
5198.440	RECEIVER	FAST_SENDER
5206.256	FAST_SENDER	N/A
5207.013	RECEIVER	FAST_SENDER
5209.416	FAST_SENDER	N/A
5215.199	RECEIVER	FAST_SENDER
5217.630	FAST_SENDER	N/A
5218.372	RECEIVER	FAST_SENDER
5220.780	FAST_SENDER	N/A
5227.088	RECEIVER	FAST_SENDER
5229.506	FAST_SENDER	N/A
5230.309	RECEIVER	FAST_SENDER
5237.931	FAST_SENDER	N/A
5248.322	RECEIVER	FAST_SENDER
5250.748	FAST_SENDER	N/A
5251.479	RECEIVER	FAST_SENDER
5253.891	FAST_SENDER	N/A
5259.418	RECEIVER	FAST_SENDER
5261.819	FAST_SENDER	N/A
5262.582	RECEIVER	FAST_SENDER
5264.999	FAST_SENDER	N/A
5271.124	RECEIVER	FAST_SENDER
5273.536	FAST_SENDER	N/A
5274.292	RECEIVER	FAST_SENDER
5276.726	FAST_SENDER	N/A
5282.301	RECEIVER	FAST_SENDER
5284.725	FAST_SENDER	N/A
5285.450	RECEIVER	FAST_SENDER
5287.874	FAST_SENDER	N/A
5293.361	RECEIVER	FAST_SENDER
5295.765	FAST_SENDER	N/A
5296.515	RECEIVER	FAST_SENDER
5298.952	FAST_SENDER	N/A
5305.055	RECEIVER	FAST_SENDER
5307.461	FAST_SENDER	N/A
5308.246	RECEIVER	FAST_SENDER
5310.657	FAST_SENDER	N/A
5316.611	RECEIVER	FAST_SENDER
5319.037	FAST_SENDER	N/A
5319.780	RECEIVER	FAST_SENDER
5322.211	FAST_SENDER	N/A
5327.839	RECEIVER	FAST_SENDER
5330.287	FAST_SENDER	N/A
5331.033	RECEIVER	FAST_SENDER
5333.437	FAST_SENDER	N/A
5339.536	RECEIVER	FAST_SENDER
5341.937	FAST_SENDER	N/A
5342.734	RECEIVER	FAST_SENDER
5345.183	FAST_SENDER	N/A
5345.750	SLOW_SENDER1	N/A
5351.913	RECEIVER	SLOW_SENDER1
5354.325	SLOW_SENDER1	N/A
5355.081	RECEIVER	SLOW_SENDER1
5357.236	RECEIVER	FAST_SENDER
5359.657	FAST_SENDER	N/A
5361.657	FAST_SENDER	N/A
5363.657	FAST_SENDER	N/A
5364.979	SLOW_SENDER1	N/A
5365.657	FAST_SENDER	N/A
5367.504	RECEIVER	SLOW_SENDER1
5367.657	FAST_SENDER	N/A
5369.657	FAST_SENDER	N/A
5371.657	FAST_SENDER	N/A
5373.657	FAST_SENDER	N/A
5374.951	SLOW_SENDER1	N/A
5375.672	RECEIVER	SLOW_SENDER1
5376.924	RECEIVER	FAST_SENDER
5379.349	FAST_SENDER	N/A
5380.087	RECEIVER	FAST_SENDER
5382.499	FAST_SENDER	N/A
5386.203	SLOW_SENDER1	N/A
5386.953	RECEIVER	SLOW_SENDER1
5388.592	RECEIVER	FAST_SENDER
5391.023	FAST_SENDER	N/A
5394.395	SLOW_SENDER1	N/A
5395.164	RECEIVER	SLOW_SENDER1
5396.731	RECEIVER	FAST_SENDER
5399.148	FAST_SENDER	N/A
5402.599	SLOW_SENDER1	N/A
5403.370	RECEIVER	SLOW_SENDER1
5404.738	RECEIVER	FAST_SENDER
5407.187	FAST_SENDER	N/A
5410.775	SLOW_SENDER1	N/A
5411.557	RECEIVER	SLOW_SENDER1
5413.258	RECEIVER	FAST_SENDER
5415.670	FAST_SENDER	N/A
5418.959	SLOW_SENDER1	N/A
5419.762	RECEIVER	SLOW_SENDER1
5421.573	RECEIVER	FAST_SENDER
5423.995	FAST_SENDER	N/A
5427.201	SLOW_SENDER1	N/A
5427.972	RECEIVER	SLOW_SENDER1
5429.571	RECEIVER	FAST_SENDER
5432.007	FAST_SENDER	N/A
5435.413	SLOW_SENDER1	N/A
5436.154	RECEIVER	SLOW_SENDER1
5438.056	RECEIVER	FAST_SENDER
5440.489	FAST_SENDER	N/A
5443.593	SLOW_SENDER1	N/A
5444.362	RECEIVER	SLOW_SENDER1
5446.236	RECEIVER	FAST_SENDER
5448.652	FAST_SENDER	N/A
5451.784	SLOW_SENDER1	N/A
5452.541	RECEIVER	SLOW_SENDER1
5454.456	RECEIVER	FAST_SENDER
5456.883	FAST_SENDER	N/A
5459.978	SLOW_SENDER1	N/A
5460.735	RECEIVER	SLOW_SENDER1
5462.947	RECEIVER	FAST_SENDER
5465.356	FAST_SENDER	N/A
5468.163	SLOW_SENDER1	N/A
5468.913	RECEIVER	SLOW_SENDER1
5471.683	RECEIVER	FAST_SENDER
5474.101	FAST_SENDER	N/A
5480.085	RECEIVER	FAST_SENDER
5482.509	FAST_SENDER	N/A
5488.796	RECEIVER	FAST_SENDER
5491.203	FAST_SENDER	N/A
5497.158	RECEIVER	FAST_SENDER
5499.599	FAST_SENDER	N/A
5505.441	RECEIVER	FAST_SENDER
[truncated: 10,607 more rows]
