# Supplementary material for: CATO: Wake-Up reCeiver-bAsed communicaTiOn for Batteryless Devices
Source: Sensors (Basel). 2025 Nov 7;25(22):6813. doi: 10.3390/s25226813 (PMC12655924; doi:10.3390/s25226813)
Supplement: Supplementary file 1 [file sensors-25-06813-s001.zip › File S1_Experimental_and_Simulation_Data/simulation/capsweep/cap160/mac_competing_nodes_link_reserve.csv]

time_s	node_id	received_from
2.700	FAST_SENDER	N/A
2.700	SLOW_SENDER1	N/A
3.434	RECEIVER	SLOW_SENDER1
5.408	RECEIVER	FAST_SENDER
5.880	SLOW_SENDER1	N/A
6.663	RECEIVER	SLOW_SENDER1
7.849	FAST_SENDER	N/A
8.647	RECEIVER	FAST_SENDER
9.097	SLOW_SENDER1	N/A
9.891	RECEIVER	SLOW_SENDER1
11.088	FAST_SENDER	N/A
11.845	RECEIVER	FAST_SENDER
12.300	SLOW_SENDER1	N/A
13.060	RECEIVER	SLOW_SENDER1
14.248	FAST_SENDER	N/A
15.042	RECEIVER	FAST_SENDER
15.476	SLOW_SENDER1	N/A
16.282	RECEIVER	SLOW_SENDER1
17.478	FAST_SENDER	N/A
18.237	RECEIVER	FAST_SENDER
18.704	SLOW_SENDER1	N/A
19.519	RECEIVER	SLOW_SENDER1
25.634	SLOW_SENDER1	N/A
25.833	FAST_SENDER	N/A
27.187	RECEIVER	FAST_SENDER
28.024	RECEIVER	SLOW_SENDER1
29.616	FAST_SENDER	N/A
30.340	RECEIVER	FAST_SENDER
30.425	SLOW_SENDER1	N/A
31.183	RECEIVER	SLOW_SENDER1
32.748	FAST_SENDER	N/A
33.502	RECEIVER	FAST_SENDER
33.601	SLOW_SENDER1	N/A
34.343	RECEIVER	SLOW_SENDER1
35.909	FAST_SENDER	N/A
36.668	RECEIVER	FAST_SENDER
36.751	SLOW_SENDER1	N/A
37.571	RECEIVER	SLOW_SENDER1
39.072	FAST_SENDER	N/A
39.806	RECEIVER	FAST_SENDER
40.012	SLOW_SENDER1	N/A
40.795	RECEIVER	SLOW_SENDER1
42.239	FAST_SENDER	N/A
42.988	RECEIVER	FAST_SENDER
43.238	SLOW_SENDER1	N/A
43.989	RECEIVER	SLOW_SENDER1
45.418	FAST_SENDER	N/A
46.153	RECEIVER	FAST_SENDER
46.396	SLOW_SENDER1	N/A
47.137	RECEIVER	SLOW_SENDER1
48.592	FAST_SENDER	N/A
49.330	RECEIVER	FAST_SENDER
49.566	SLOW_SENDER1	N/A
50.335	RECEIVER	SLOW_SENDER1
51.735	FAST_SENDER	N/A
52.506	RECEIVER	FAST_SENDER
54.945	FAST_SENDER	N/A
55.730	RECEIVER	FAST_SENDER
55.755	SLOW_SENDER1	N/A
56.534	RECEIVER	SLOW_SENDER1
61.315	FAST_SENDER	N/A
61.940	SLOW_SENDER1	N/A
62.091	RECEIVER	FAST_SENDER
64.309	RECEIVER	SLOW_SENDER1
64.510	FAST_SENDER	N/A
65.246	RECEIVER	FAST_SENDER
67.688	FAST_SENDER	N/A
68.472	RECEIVER	FAST_SENDER
69.734	SLOW_SENDER1	N/A
70.489	RECEIVER	SLOW_SENDER1
70.908	FAST_SENDER	N/A
71.687	RECEIVER	FAST_SENDER
74.090	FAST_SENDER	N/A
74.846	RECEIVER	FAST_SENDER
75.891	SLOW_SENDER1	N/A
76.689	RECEIVER	SLOW_SENDER1
77.294	FAST_SENDER	N/A
78.082	RECEIVER	FAST_SENDER
80.515	FAST_SENDER	N/A
81.287	RECEIVER	FAST_SENDER
82.093	SLOW_SENDER1	N/A
82.827	RECEIVER	SLOW_SENDER1
83.714	FAST_SENDER	N/A
84.446	RECEIVER	FAST_SENDER
86.852	FAST_SENDER	N/A
87.654	RECEIVER	FAST_SENDER
90.095	FAST_SENDER	N/A
90.266	SLOW_SENDER1	N/A
90.819	RECEIVER	FAST_SENDER
92.562	RECEIVER	SLOW_SENDER1
93.266	FAST_SENDER	N/A
93.997	RECEIVER	FAST_SENDER
96.434	FAST_SENDER	N/A
97.183	RECEIVER	FAST_SENDER
99.603	FAST_SENDER	N/A
99.992	SLOW_SENDER1	N/A
100.359	RECEIVER	FAST_SENDER
102.223	RECEIVER	SLOW_SENDER1
105.427	FAST_SENDER	N/A
106.203	RECEIVER	FAST_SENDER
108.646	FAST_SENDER	N/A
109.412	RECEIVER	FAST_SENDER
109.664	SLOW_SENDER1	N/A
110.448	RECEIVER	SLOW_SENDER1
111.858	FAST_SENDER	N/A
112.592	RECEIVER	FAST_SENDER
115.037	FAST_SENDER	N/A
115.783	RECEIVER	FAST_SENDER
117.879	SLOW_SENDER1	N/A
118.201	FAST_SENDER	N/A
118.637	RECEIVER	SLOW_SENDER1
120.712	RECEIVER	FAST_SENDER
123.161	FAST_SENDER	N/A
123.947	RECEIVER	FAST_SENDER
126.061	SLOW_SENDER1	N/A
126.355	FAST_SENDER	N/A
126.822	RECEIVER	SLOW_SENDER1
128.916	RECEIVER	FAST_SENDER
131.355	FAST_SENDER	N/A
132.109	RECEIVER	FAST_SENDER
134.223	SLOW_SENDER1	N/A
134.553	FAST_SENDER	N/A
134.979	RECEIVER	SLOW_SENDER1
138.870	RECEIVER	FAST_SENDER
141.272	FAST_SENDER	N/A
142.065	RECEIVER	FAST_SENDER
144.085	SLOW_SENDER1	N/A
144.482	FAST_SENDER	N/A
144.834	RECEIVER	SLOW_SENDER1
148.996	RECEIVER	FAST_SENDER
151.409	FAST_SENDER	N/A
152.175	RECEIVER	FAST_SENDER
154.356	SLOW_SENDER1	N/A
154.612	FAST_SENDER	N/A
155.131	RECEIVER	SLOW_SENDER1
157.010	RECEIVER	FAST_SENDER
159.436	FAST_SENDER	N/A
160.193	RECEIVER	FAST_SENDER
162.547	SLOW_SENDER1	N/A
162.622	FAST_SENDER	N/A
163.325	RECEIVER	SLOW_SENDER1
165.374	RECEIVER	FAST_SENDER
167.810	FAST_SENDER	N/A
168.603	RECEIVER	FAST_SENDER
170.725	SLOW_SENDER1	N/A
171.022	FAST_SENDER	N/A
171.479	RECEIVER	SLOW_SENDER1
173.444	RECEIVER	FAST_SENDER
175.877	FAST_SENDER	N/A
176.627	RECEIVER	FAST_SENDER
179.038	FAST_SENDER	N/A
179.786	RECEIVER	FAST_SENDER
182.191	FAST_SENDER	N/A
182.953	RECEIVER	FAST_SENDER
185.397	FAST_SENDER	N/A
186.157	RECEIVER	FAST_SENDER
188.583	FAST_SENDER	N/A
189.366	RECEIVER	FAST_SENDER
191.772	FAST_SENDER	N/A
192.507	RECEIVER	FAST_SENDER
194.924	FAST_SENDER	N/A
195.672	RECEIVER	FAST_SENDER
198.103	FAST_SENDER	N/A
198.862	RECEIVER	FAST_SENDER
201.262	FAST_SENDER	N/A
202.052	RECEIVER	FAST_SENDER
204.497	FAST_SENDER	N/A
205.294	RECEIVER	FAST_SENDER
207.707	FAST_SENDER	N/A
208.447	RECEIVER	FAST_SENDER
210.864	FAST_SENDER	N/A
211.643	RECEIVER	FAST_SENDER
214.043	FAST_SENDER	N/A
214.832	RECEIVER	FAST_SENDER
217.232	FAST_SENDER	N/A
218.013	RECEIVER	FAST_SENDER
220.454	FAST_SENDER	N/A
221.208	RECEIVER	FAST_SENDER
223.622	FAST_SENDER	N/A
224.381	RECEIVER	FAST_SENDER
226.805	FAST_SENDER	N/A
227.571	RECEIVER	FAST_SENDER
229.978	FAST_SENDER	N/A
230.738	RECEIVER	FAST_SENDER
233.158	FAST_SENDER	N/A
233.881	RECEIVER	FAST_SENDER
236.283	FAST_SENDER	N/A
237.006	RECEIVER	FAST_SENDER
239.425	FAST_SENDER	N/A
240.239	RECEIVER	FAST_SENDER
244.121	FAST_SENDER	N/A
244.887	RECEIVER	FAST_SENDER
247.295	FAST_SENDER	N/A
248.033	RECEIVER	FAST_SENDER
250.443	FAST_SENDER	N/A
251.220	RECEIVER	FAST_SENDER
253.624	FAST_SENDER	N/A
254.376	RECEIVER	FAST_SENDER
256.809	FAST_SENDER	N/A
259.355	RECEIVER	FAST_SENDER
261.797	FAST_SENDER	N/A
262.525	RECEIVER	FAST_SENDER
264.931	FAST_SENDER	N/A
265.680	RECEIVER	FAST_SENDER
268.119	FAST_SENDER	N/A
268.864	RECEIVER	FAST_SENDER
271.299	FAST_SENDER	N/A
272.064	RECEIVER	FAST_SENDER
274.466	FAST_SENDER	N/A
275.192	RECEIVER	FAST_SENDER
277.632	FAST_SENDER	N/A
278.408	RECEIVER	FAST_SENDER
282.453	FAST_SENDER	N/A
283.245	RECEIVER	FAST_SENDER
285.677	FAST_SENDER	N/A
286.421	RECEIVER	FAST_SENDER
288.830	FAST_SENDER	N/A
289.606	RECEIVER	FAST_SENDER
292.018	FAST_SENDER	N/A
292.791	RECEIVER	FAST_SENDER
295.207	FAST_SENDER	N/A
295.961	RECEIVER	FAST_SENDER
298.377	FAST_SENDER	N/A
299.137	RECEIVER	FAST_SENDER
301.557	FAST_SENDER	N/A
302.292	RECEIVER	FAST_SENDER
304.711	FAST_SENDER	N/A
305.513	RECEIVER	FAST_SENDER
307.956	FAST_SENDER	N/A
308.736	RECEIVER	FAST_SENDER
311.156	FAST_SENDER	N/A
311.923	RECEIVER	FAST_SENDER
314.365	FAST_SENDER	N/A
315.118	RECEIVER	FAST_SENDER
317.549	FAST_SENDER	N/A
319.964	RECEIVER	FAST_SENDER
322.395	FAST_SENDER	N/A
323.160	RECEIVER	FAST_SENDER
325.599	FAST_SENDER	N/A
326.382	RECEIVER	FAST_SENDER
328.819	FAST_SENDER	N/A
329.623	RECEIVER	FAST_SENDER
332.067	FAST_SENDER	N/A
332.794	RECEIVER	FAST_SENDER
335.199	FAST_SENDER	N/A
335.937	RECEIVER	FAST_SENDER
338.354	FAST_SENDER	N/A
339.129	RECEIVER	FAST_SENDER
341.559	FAST_SENDER	N/A
342.285	RECEIVER	FAST_SENDER
344.719	FAST_SENDER	N/A
345.502	RECEIVER	FAST_SENDER
347.904	FAST_SENDER	N/A
348.640	RECEIVER	FAST_SENDER
351.045	FAST_SENDER	N/A
351.792	RECEIVER	FAST_SENDER
354.220	FAST_SENDER	N/A
354.993	RECEIVER	FAST_SENDER
357.428	FAST_SENDER	N/A
358.231	RECEIVER	FAST_SENDER
360.668	FAST_SENDER	N/A
361.429	RECEIVER	FAST_SENDER
363.866	FAST_SENDER	N/A
366.073	RECEIVER	FAST_SENDER
368.497	FAST_SENDER	N/A
369.247	RECEIVER	FAST_SENDER
371.682	FAST_SENDER	N/A
372.468	RECEIVER	FAST_SENDER
374.879	FAST_SENDER	N/A
375.648	RECEIVER	FAST_SENDER
378.088	FAST_SENDER	N/A
378.824	RECEIVER	FAST_SENDER
381.247	FAST_SENDER	N/A
381.995	RECEIVER	FAST_SENDER
384.418	FAST_SENDER	N/A
385.187	RECEIVER	FAST_SENDER
387.610	FAST_SENDER	N/A
388.370	RECEIVER	FAST_SENDER
390.770	FAST_SENDER	N/A
391.530	RECEIVER	FAST_SENDER
393.980	FAST_SENDER	N/A
394.710	RECEIVER	FAST_SENDER
397.136	FAST_SENDER	N/A
397.888	RECEIVER	FAST_SENDER
400.329	FAST_SENDER	N/A
402.631	RECEIVER	FAST_SENDER
405.078	FAST_SENDER	N/A
405.882	RECEIVER	FAST_SENDER
408.321	FAST_SENDER	N/A
409.069	RECEIVER	FAST_SENDER
411.508	FAST_SENDER	N/A
412.251	RECEIVER	FAST_SENDER
414.670	FAST_SENDER	N/A
415.409	RECEIVER	FAST_SENDER
417.825	FAST_SENDER	N/A
418.568	RECEIVER	FAST_SENDER
421.012	FAST_SENDER	N/A
421.794	RECEIVER	FAST_SENDER
424.196	FAST_SENDER	N/A
424.984	RECEIVER	FAST_SENDER
427.404	FAST_SENDER	N/A
428.161	RECEIVER	FAST_SENDER
430.573	FAST_SENDER	N/A
433.111	RECEIVER	FAST_SENDER
435.512	FAST_SENDER	N/A
436.257	RECEIVER	FAST_SENDER
438.676	FAST_SENDER	N/A
439.406	RECEIVER	FAST_SENDER
441.847	FAST_SENDER	N/A
442.575	RECEIVER	FAST_SENDER
444.987	FAST_SENDER	N/A
445.773	RECEIVER	FAST_SENDER
448.177	FAST_SENDER	N/A
448.928	RECEIVER	FAST_SENDER
451.328	FAST_SENDER	N/A
452.098	RECEIVER	FAST_SENDER
454.511	FAST_SENDER	N/A
455.261	RECEIVER	FAST_SENDER
457.685	FAST_SENDER	N/A
458.452	RECEIVER	FAST_SENDER
460.871	FAST_SENDER	N/A
461.672	RECEIVER	FAST_SENDER
464.110	FAST_SENDER	N/A
464.865	RECEIVER	FAST_SENDER
467.311	FAST_SENDER	N/A
468.066	RECEIVER	FAST_SENDER
470.511	FAST_SENDER	N/A
471.223	RECEIVER	FAST_SENDER
473.646	FAST_SENDER	N/A
474.416	RECEIVER	FAST_SENDER
476.861	FAST_SENDER	N/A
477.658	RECEIVER	FAST_SENDER
480.088	FAST_SENDER	N/A
480.877	RECEIVER	FAST_SENDER
483.318	FAST_SENDER	N/A
484.041	RECEIVER	FAST_SENDER
486.453	FAST_SENDER	N/A
487.213	RECEIVER	FAST_SENDER
489.651	FAST_SENDER	N/A
490.416	RECEIVER	FAST_SENDER
492.840	FAST_SENDER	N/A
493.588	RECEIVER	FAST_SENDER
496.034	FAST_SENDER	N/A
496.816	RECEIVER	FAST_SENDER
499.230	FAST_SENDER	N/A
499.999	RECEIVER	FAST_SENDER
502.431	FAST_SENDER	N/A
503.200	RECEIVER	FAST_SENDER
505.617	FAST_SENDER	N/A
506.400	RECEIVER	FAST_SENDER
508.830	FAST_SENDER	N/A
509.584	RECEIVER	FAST_SENDER
511.994	FAST_SENDER	N/A
512.735	RECEIVER	FAST_SENDER
515.161	FAST_SENDER	N/A
515.932	RECEIVER	FAST_SENDER
517.400	SLOW_SENDER1	N/A
518.141	RECEIVER	SLOW_SENDER1
518.354	FAST_SENDER	N/A
519.105	RECEIVER	FAST_SENDER
520.591	SLOW_SENDER1	N/A
521.339	RECEIVER	SLOW_SENDER1
521.525	FAST_SENDER	N/A
522.257	RECEIVER	FAST_SENDER
523.753	SLOW_SENDER1	N/A
524.509	RECEIVER	SLOW_SENDER1
524.694	FAST_SENDER	N/A
525.493	RECEIVER	FAST_SENDER
526.914	SLOW_SENDER1	N/A
527.662	RECEIVER	SLOW_SENDER1
527.935	FAST_SENDER	N/A
528.687	RECEIVER	FAST_SENDER
530.066	SLOW_SENDER1	N/A
530.829	RECEIVER	SLOW_SENDER1
531.132	FAST_SENDER	N/A
531.905	RECEIVER	FAST_SENDER
533.265	SLOW_SENDER1	N/A
537.895	RECEIVER	SLOW_SENDER1
539.313	FAST_SENDER	N/A
541.313	FAST_SENDER	N/A
543.313	FAST_SENDER	N/A
543.317	SLOW_SENDER1	N/A
544.074	RECEIVER	SLOW_SENDER1
545.313	FAST_SENDER	N/A
547.313	FAST_SENDER	N/A
549.313	FAST_SENDER	N/A
549.476	SLOW_SENDER1	N/A
550.245	RECEIVER	SLOW_SENDER1
551.313	FAST_SENDER	N/A
553.313	FAST_SENDER	N/A
554.097	RECEIVER	FAST_SENDER
555.653	SLOW_SENDER1	N/A
556.430	RECEIVER	SLOW_SENDER1
556.539	FAST_SENDER	N/A
557.303	RECEIVER	FAST_SENDER
559.741	FAST_SENDER	N/A
560.469	RECEIVER	FAST_SENDER
562.879	FAST_SENDER	N/A
563.648	RECEIVER	FAST_SENDER
563.862	SLOW_SENDER1	N/A
564.641	RECEIVER	SLOW_SENDER1
566.055	FAST_SENDER	N/A
566.763	RECEIVER	FAST_SENDER
569.166	FAST_SENDER	N/A
569.960	RECEIVER	FAST_SENDER
572.087	SLOW_SENDER1	N/A
572.401	FAST_SENDER	N/A
572.848	RECEIVER	SLOW_SENDER1
574.820	RECEIVER	FAST_SENDER
577.243	FAST_SENDER	N/A
577.979	RECEIVER	FAST_SENDER
580.269	SLOW_SENDER1	N/A
580.387	FAST_SENDER	N/A
581.012	RECEIVER	SLOW_SENDER1
588.428	SLOW_SENDER1	N/A
588.849	FAST_SENDER	N/A
597.015	FAST_SENDER	N/A
599.015	FAST_SENDER	N/A
601.015	FAST_SENDER	N/A
602.316	SLOW_SENDER1	N/A
603.015	FAST_SENDER	N/A
605.015	FAST_SENDER	N/A
607.015	FAST_SENDER	N/A
609.015	FAST_SENDER	N/A
611.015	FAST_SENDER	N/A
613.015	FAST_SENDER	N/A
615.015	FAST_SENDER	N/A
617.015	FAST_SENDER	N/A
619.015	FAST_SENDER	N/A
626.516	FAST_SENDER	N/A
634.134	FAST_SENDER	N/A
641.691	FAST_SENDER	N/A
649.211	FAST_SENDER	N/A
656.722	FAST_SENDER	N/A
664.227	FAST_SENDER	N/A
671.664	FAST_SENDER	N/A
679.419	FAST_SENDER	N/A
687.253	FAST_SENDER	N/A
695.129	FAST_SENDER	N/A
702.436	FAST_SENDER	N/A
710.078	FAST_SENDER	N/A
717.477	FAST_SENDER	N/A
724.891	FAST_SENDER	N/A
732.047	FAST_SENDER	N/A
739.618	FAST_SENDER	N/A
746.982	FAST_SENDER	N/A
754.475	FAST_SENDER	N/A
762.211	FAST_SENDER	N/A
769.534	FAST_SENDER	N/A
776.691	FAST_SENDER	N/A
784.196	FAST_SENDER	N/A
792.165	FAST_SENDER	N/A
799.547	FAST_SENDER	N/A
807.319	FAST_SENDER	N/A
814.866	FAST_SENDER	N/A
822.709	FAST_SENDER	N/A
830.256	FAST_SENDER	N/A
837.198	FAST_SENDER	N/A
844.447	FAST_SENDER	N/A
851.599	FAST_SENDER	N/A
859.155	FAST_SENDER	N/A
866.539	FAST_SENDER	N/A
874.249	FAST_SENDER	N/A
882.075	FAST_SENDER	N/A
889.339	FAST_SENDER	N/A
897.106	FAST_SENDER	N/A
904.715	FAST_SENDER	N/A
912.142	FAST_SENDER	N/A
919.798	FAST_SENDER	N/A
927.165	FAST_SENDER	N/A
927.942	RECEIVER	FAST_SENDER
930.388	FAST_SENDER	N/A
931.135	RECEIVER	FAST_SENDER
933.565	FAST_SENDER	N/A
934.334	RECEIVER	FAST_SENDER
936.767	FAST_SENDER	N/A
937.504	RECEIVER	FAST_SENDER
939.925	FAST_SENDER	N/A
940.738	RECEIVER	FAST_SENDER
943.164	FAST_SENDER	N/A
943.882	RECEIVER	FAST_SENDER
946.312	FAST_SENDER	N/A
947.095	RECEIVER	FAST_SENDER
949.538	FAST_SENDER	N/A
950.320	RECEIVER	FAST_SENDER
952.110	SLOW_SENDER1	N/A
952.753	FAST_SENDER	N/A
952.911	RECEIVER	SLOW_SENDER1
954.860	RECEIVER	FAST_SENDER
955.353	SLOW_SENDER1	N/A
956.088	RECEIVER	SLOW_SENDER1
957.283	FAST_SENDER	N/A
958.073	RECEIVER	FAST_SENDER
958.512	SLOW_SENDER1	N/A
959.249	RECEIVER	SLOW_SENDER1
960.484	FAST_SENDER	N/A
963.085	SLOW_SENDER1	N/A
963.864	RECEIVER	SLOW_SENDER1
968.191	FAST_SENDER	N/A
968.960	RECEIVER	FAST_SENDER
971.034	SLOW_SENDER1	N/A
971.404	FAST_SENDER	N/A
971.784	RECEIVER	SLOW_SENDER1
976.148	RECEIVER	FAST_SENDER
978.584	FAST_SENDER	N/A
979.298	SLOW_SENDER1	N/A
979.340	RECEIVER	FAST_SENDER
980.624	RECEIVER	SLOW_SENDER1
981.741	FAST_SENDER	N/A
982.558	RECEIVER	FAST_SENDER
985.003	FAST_SENDER	N/A
985.736	RECEIVER	FAST_SENDER
986.028	SLOW_SENDER1	N/A
986.758	RECEIVER	SLOW_SENDER1
988.172	FAST_SENDER	N/A
988.926	RECEIVER	FAST_SENDER
991.341	FAST_SENDER	N/A
992.067	RECEIVER	FAST_SENDER
992.189	SLOW_SENDER1	N/A
992.973	RECEIVER	SLOW_SENDER1
994.479	FAST_SENDER	N/A
995.276	RECEIVER	FAST_SENDER
997.703	FAST_SENDER	N/A
998.423	RECEIVER	FAST_SENDER
1000.387	SLOW_SENDER1	N/A
1000.866	FAST_SENDER	N/A
1001.132	RECEIVER	SLOW_SENDER1
1004.774	RECEIVER	FAST_SENDER
1007.197	FAST_SENDER	N/A
1007.971	RECEIVER	FAST_SENDER
1010.371	FAST_SENDER	N/A
1010.470	SLOW_SENDER1	N/A
1011.135	RECEIVER	FAST_SENDER
1013.574	FAST_SENDER	N/A
1013.589	RECEIVER	SLOW_SENDER1
1014.363	RECEIVER	FAST_SENDER
1016.792	FAST_SENDER	N/A
1017.538	RECEIVER	FAST_SENDER
1019.939	FAST_SENDER	N/A
1020.703	RECEIVER	FAST_SENDER
1020.994	SLOW_SENDER1	N/A
1021.772	RECEIVER	SLOW_SENDER1
1023.103	FAST_SENDER	N/A
1023.854	RECEIVER	FAST_SENDER
1027.738	FAST_SENDER	N/A
1028.512	RECEIVER	FAST_SENDER
1029.217	SLOW_SENDER1	N/A
1030.005	RECEIVER	SLOW_SENDER1
1030.917	FAST_SENDER	N/A
1031.717	RECEIVER	FAST_SENDER
1034.159	FAST_SENDER	N/A
1034.917	RECEIVER	FAST_SENDER
1037.329	FAST_SENDER	N/A
1037.440	SLOW_SENDER1	N/A
1038.138	RECEIVER	FAST_SENDER
1040.584	FAST_SENDER	N/A
1041.958	RECEIVER	SLOW_SENDER1
1042.584	FAST_SENDER	N/A
1044.584	FAST_SENDER	N/A
1046.584	FAST_SENDER	N/A
1048.584	FAST_SENDER	N/A
1049.404	SLOW_SENDER1	N/A
1050.201	RECEIVER	SLOW_SENDER1
1050.584	FAST_SENDER	N/A
1052.584	FAST_SENDER	N/A
1054.584	FAST_SENDER	N/A
1055.358	RECEIVER	FAST_SENDER
1057.645	SLOW_SENDER1	N/A
1057.803	FAST_SENDER	N/A
1058.402	RECEIVER	SLOW_SENDER1
1060.499	RECEIVER	FAST_SENDER
1062.918	FAST_SENDER	N/A
1063.698	RECEIVER	FAST_SENDER
1065.828	SLOW_SENDER1	N/A
1066.620	RECEIVER	SLOW_SENDER1
1067.775	FAST_SENDER	N/A
1068.548	RECEIVER	FAST_SENDER
1070.989	FAST_SENDER	N/A
1071.711	RECEIVER	FAST_SENDER
1074.112	FAST_SENDER	N/A
1074.882	RECEIVER	FAST_SENDER
1077.327	FAST_SENDER	N/A
1078.146	RECEIVER	FAST_SENDER
1080.594	FAST_SENDER	N/A
1081.317	RECEIVER	FAST_SENDER
1083.717	FAST_SENDER	N/A
1084.487	RECEIVER	FAST_SENDER
1086.926	FAST_SENDER	N/A
1087.692	RECEIVER	FAST_SENDER
1090.120	FAST_SENDER	N/A
1090.890	RECEIVER	FAST_SENDER
1093.306	FAST_SENDER	N/A
1095.559	RECEIVER	FAST_SENDER
1097.972	FAST_SENDER	N/A
1098.744	RECEIVER	FAST_SENDER
1101.157	FAST_SENDER	N/A
1101.920	RECEIVER	FAST_SENDER
1104.357	FAST_SENDER	N/A
1106.832	RECEIVER	FAST_SENDER
1109.281	FAST_SENDER	N/A
1111.470	RECEIVER	FAST_SENDER
1113.916	FAST_SENDER	N/A
1114.674	RECEIVER	FAST_SENDER
1117.103	FAST_SENDER	N/A
1117.861	RECEIVER	FAST_SENDER
1120.274	FAST_SENDER	N/A
1121.040	RECEIVER	FAST_SENDER
1123.489	FAST_SENDER	N/A
1124.292	RECEIVER	FAST_SENDER
1126.707	FAST_SENDER	N/A
1127.468	RECEIVER	FAST_SENDER
1129.895	FAST_SENDER	N/A
1130.660	RECEIVER	FAST_SENDER
1133.070	FAST_SENDER	N/A
1137.050	RECEIVER	FAST_SENDER
1139.470	FAST_SENDER	N/A
1140.254	RECEIVER	FAST_SENDER
1142.677	FAST_SENDER	N/A
1143.438	RECEIVER	FAST_SENDER
1145.842	FAST_SENDER	N/A
1146.626	RECEIVER	FAST_SENDER
1152.030	FAST_SENDER	N/A
1152.763	RECEIVER	FAST_SENDER
1155.185	FAST_SENDER	N/A
1155.933	RECEIVER	FAST_SENDER
1158.371	FAST_SENDER	N/A
1159.142	RECEIVER	FAST_SENDER
1161.588	FAST_SENDER	N/A
1162.353	RECEIVER	FAST_SENDER
1164.759	FAST_SENDER	N/A
1165.540	RECEIVER	FAST_SENDER
1167.976	FAST_SENDER	N/A
1168.734	RECEIVER	FAST_SENDER
1171.157	FAST_SENDER	N/A
1173.715	RECEIVER	FAST_SENDER
1176.155	FAST_SENDER	N/A
1176.922	RECEIVER	FAST_SENDER
1179.322	FAST_SENDER	N/A
1181.540	RECEIVER	FAST_SENDER
1183.984	FAST_SENDER	N/A
1184.741	RECEIVER	FAST_SENDER
1187.175	FAST_SENDER	N/A
1187.902	RECEIVER	FAST_SENDER
1190.315	FAST_SENDER	N/A
1191.090	RECEIVER	FAST_SENDER
1193.538	FAST_SENDER	N/A
1194.317	RECEIVER	FAST_SENDER
1198.106	FAST_SENDER	N/A
1198.890	RECEIVER	FAST_SENDER
1201.334	FAST_SENDER	N/A
1202.105	RECEIVER	FAST_SENDER
1204.517	FAST_SENDER	N/A
1205.292	RECEIVER	FAST_SENDER
1207.728	FAST_SENDER	N/A
1208.516	RECEIVER	FAST_SENDER
1210.925	FAST_SENDER	N/A
1211.668	RECEIVER	FAST_SENDER
1214.078	FAST_SENDER	N/A
1214.817	RECEIVER	FAST_SENDER
1217.222	FAST_SENDER	N/A
1217.981	RECEIVER	FAST_SENDER
1220.401	FAST_SENDER	N/A
1221.153	RECEIVER	FAST_SENDER
1223.575	FAST_SENDER	N/A
1224.287	RECEIVER	FAST_SENDER
1226.717	FAST_SENDER	N/A
1227.468	RECEIVER	FAST_SENDER
1229.873	FAST_SENDER	N/A
1230.626	RECEIVER	FAST_SENDER
1233.052	FAST_SENDER	N/A
1233.834	RECEIVER	FAST_SENDER
1236.252	FAST_SENDER	N/A
1237.028	RECEIVER	FAST_SENDER
1239.458	FAST_SENDER	N/A
1240.207	RECEIVER	FAST_SENDER
1242.631	FAST_SENDER	N/A
1243.387	RECEIVER	FAST_SENDER
1245.823	FAST_SENDER	N/A
1246.597	RECEIVER	FAST_SENDER
1249.034	FAST_SENDER	N/A
1251.208	RECEIVER	FAST_SENDER
1253.637	FAST_SENDER	N/A
1254.376	RECEIVER	FAST_SENDER
1256.783	FAST_SENDER	N/A
1257.535	RECEIVER	FAST_SENDER
1259.949	FAST_SENDER	N/A
1260.719	RECEIVER	FAST_SENDER
1263.137	FAST_SENDER	N/A
1263.893	RECEIVER	FAST_SENDER
1266.316	FAST_SENDER	N/A
1267.080	RECEIVER	FAST_SENDER
1269.512	FAST_SENDER	N/A
1270.257	RECEIVER	FAST_SENDER
1274.320	FAST_SENDER	N/A
1275.065	RECEIVER	FAST_SENDER
1277.477	FAST_SENDER	N/A
1278.262	RECEIVER	FAST_SENDER
1280.703	FAST_SENDER	N/A
1281.495	RECEIVER	FAST_SENDER
1283.930	FAST_SENDER	N/A
1284.686	RECEIVER	FAST_SENDER
1287.132	FAST_SENDER	N/A
1287.860	RECEIVER	FAST_SENDER
1290.305	FAST_SENDER	N/A
1291.035	RECEIVER	FAST_SENDER
1293.454	FAST_SENDER	N/A
1294.194	RECEIVER	FAST_SENDER
1296.604	FAST_SENDER	N/A
1299.792	FAST_SENDER	N/A
1307.015	FAST_SENDER	N/A
1314.599	FAST_SENDER	N/A
1322.273	FAST_SENDER	N/A
1329.702	FAST_SENDER	N/A
1337.574	FAST_SENDER	N/A
1345.010	FAST_SENDER	N/A
1352.342	FAST_SENDER	N/A
1360.103	FAST_SENDER	N/A
1367.939	FAST_SENDER	N/A
1375.441	FAST_SENDER	N/A
1383.236	FAST_SENDER	N/A
1390.510	FAST_SENDER	N/A
1398.164	FAST_SENDER	N/A
1405.444	FAST_SENDER	N/A
1412.580	SLOW_SENDER1	N/A
1412.929	FAST_SENDER	N/A
1420.295	SLOW_SENDER1	N/A
1420.989	FAST_SENDER	N/A
1429.449	FAST_SENDER	N/A
1430.686	SLOW_SENDER1	N/A
1431.449	FAST_SENDER	N/A
1433.449	FAST_SENDER	N/A
1435.449	FAST_SENDER	N/A
1437.449	FAST_SENDER	N/A
1439.449	FAST_SENDER	N/A
1441.449	FAST_SENDER	N/A
1442.836	SLOW_SENDER1	N/A
1443.449	FAST_SENDER	N/A
1445.449	FAST_SENDER	N/A
1447.449	FAST_SENDER	N/A
1449.449	FAST_SENDER	N/A
1451.449	FAST_SENDER	N/A
1453.449	FAST_SENDER	N/A
1455.044	SLOW_SENDER1	N/A
1455.449	FAST_SENDER	N/A
1457.449	FAST_SENDER	N/A
1459.449	FAST_SENDER	N/A
1461.449	FAST_SENDER	N/A
1463.449	FAST_SENDER	N/A
1465.449	FAST_SENDER	N/A
1467.449	FAST_SENDER	N/A
1469.449	FAST_SENDER	N/A
1471.449	FAST_SENDER	N/A
1473.449	FAST_SENDER	N/A
1481.190	FAST_SENDER	N/A
1488.898	FAST_SENDER	N/A
1496.352	FAST_SENDER	N/A
1503.605	FAST_SENDER	N/A
1510.713	FAST_SENDER	N/A
1518.530	FAST_SENDER	N/A
1526.183	FAST_SENDER	N/A
1533.456	FAST_SENDER	N/A
1541.147	FAST_SENDER	N/A
1548.660	FAST_SENDER	N/A
1556.261	FAST_SENDER	N/A
1563.558	FAST_SENDER	N/A
1570.966	FAST_SENDER	N/A
1578.561	FAST_SENDER	N/A
1585.542	FAST_SENDER	N/A
1592.775	FAST_SENDER	N/A
1600.470	FAST_SENDER	N/A
1608.045	FAST_SENDER	N/A
1615.432	FAST_SENDER	N/A
1622.731	FAST_SENDER	N/A
1630.534	FAST_SENDER	N/A
1638.123	FAST_SENDER	N/A
1642.190	RECEIVER	FAST_SENDER
1644.614	FAST_SENDER	N/A
1645.387	RECEIVER	FAST_SENDER
1647.796	FAST_SENDER	N/A
1648.544	RECEIVER	FAST_SENDER
1650.975	FAST_SENDER	N/A
1651.709	RECEIVER	FAST_SENDER
1654.157	FAST_SENDER	N/A
1656.432	RECEIVER	FAST_SENDER
1658.860	FAST_SENDER	N/A
1659.611	RECEIVER	FAST_SENDER
1662.045	FAST_SENDER	N/A
1662.787	RECEIVER	FAST_SENDER
1665.224	FAST_SENDER	N/A
1665.989	RECEIVER	FAST_SENDER
1668.394	FAST_SENDER	N/A
1669.171	RECEIVER	FAST_SENDER
1671.577	FAST_SENDER	N/A
1672.340	RECEIVER	FAST_SENDER
1674.753	FAST_SENDER	N/A
1675.524	RECEIVER	FAST_SENDER
1677.945	FAST_SENDER	N/A
1678.738	RECEIVER	FAST_SENDER
1681.184	FAST_SENDER	N/A
1681.924	RECEIVER	FAST_SENDER
1684.360	FAST_SENDER	N/A
1685.122	RECEIVER	FAST_SENDER
1687.522	FAST_SENDER	N/A
1688.252	RECEIVER	FAST_SENDER
1690.693	FAST_SENDER	N/A
1691.413	RECEIVER	FAST_SENDER
1693.827	FAST_SENDER	N/A
1694.613	RECEIVER	FAST_SENDER
1697.034	FAST_SENDER	N/A
1697.777	RECEIVER	FAST_SENDER
1700.222	FAST_SENDER	N/A
1701.018	RECEIVER	FAST_SENDER
1704.751	FAST_SENDER	N/A
1705.555	RECEIVER	FAST_SENDER
1707.998	FAST_SENDER	N/A
1708.766	RECEIVER	FAST_SENDER
1711.167	FAST_SENDER	N/A
1711.942	RECEIVER	FAST_SENDER
1714.347	FAST_SENDER	N/A
1715.142	RECEIVER	FAST_SENDER
1717.560	FAST_SENDER	N/A
1718.365	RECEIVER	FAST_SENDER
1720.769	FAST_SENDER	N/A
1721.510	RECEIVER	FAST_SENDER
1723.933	FAST_SENDER	N/A
1724.696	RECEIVER	FAST_SENDER
1727.134	FAST_SENDER	N/A
1727.881	RECEIVER	FAST_SENDER
1730.282	FAST_SENDER	N/A
1732.881	RECEIVER	FAST_SENDER
1735.319	FAST_SENDER	N/A
1736.067	RECEIVER	FAST_SENDER
1738.483	FAST_SENDER	N/A
1739.219	RECEIVER	FAST_SENDER
1741.631	FAST_SENDER	N/A
1742.408	RECEIVER	FAST_SENDER
1744.843	FAST_SENDER	N/A
1745.596	RECEIVER	FAST_SENDER
1748.024	FAST_SENDER	N/A
1748.793	RECEIVER	FAST_SENDER
1751.225	FAST_SENDER	N/A
1751.990	RECEIVER	FAST_SENDER
1754.397	FAST_SENDER	N/A
1755.166	RECEIVER	FAST_SENDER
1757.568	FAST_SENDER	N/A
1758.352	RECEIVER	FAST_SENDER
1760.768	FAST_SENDER	N/A
1761.569	RECEIVER	FAST_SENDER
1764.007	FAST_SENDER	N/A
1764.810	RECEIVER	FAST_SENDER
1767.259	FAST_SENDER	N/A
1769.859	RECEIVER	FAST_SENDER
1772.290	FAST_SENDER	N/A
1773.097	RECEIVER	FAST_SENDER
1775.526	FAST_SENDER	N/A
1776.281	RECEIVER	FAST_SENDER
1778.713	FAST_SENDER	N/A
1779.520	RECEIVER	FAST_SENDER
1781.969	FAST_SENDER	N/A
1782.752	RECEIVER	FAST_SENDER
1785.201	FAST_SENDER	N/A
1787.683	RECEIVER	FAST_SENDER
1790.089	FAST_SENDER	N/A
1790.878	RECEIVER	FAST_SENDER
1793.295	FAST_SENDER	N/A
1794.051	RECEIVER	FAST_SENDER
1796.460	FAST_SENDER	N/A
1798.601	RECEIVER	FAST_SENDER
1801.035	FAST_SENDER	N/A
1801.801	RECEIVER	FAST_SENDER
1804.233	FAST_SENDER	N/A
1804.320	SLOW_SENDER1	N/A
1805.021	RECEIVER	FAST_SENDER
1807.433	FAST_SENDER	N/A
1808.165	RECEIVER	FAST_SENDER
1808.822	RECEIVER	SLOW_SENDER1
1810.590	FAST_SENDER	N/A
1811.239	SLOW_SENDER1	N/A
1811.319	RECEIVER	FAST_SENDER
1811.962	RECEIVER	SLOW_SENDER1
1813.742	FAST_SENDER	N/A
1814.400	SLOW_SENDER1	N/A
1814.501	RECEIVER	FAST_SENDER
1816.636	RECEIVER	SLOW_SENDER1
1816.946	FAST_SENDER	N/A
1817.709	RECEIVER	FAST_SENDER
1820.149	FAST_SENDER	N/A
1822.067	SLOW_SENDER1	N/A
1822.322	RECEIVER	FAST_SENDER
1824.277	RECEIVER	SLOW_SENDER1
1824.755	FAST_SENDER	N/A
1825.523	RECEIVER	FAST_SENDER
1827.964	FAST_SENDER	N/A
1828.715	RECEIVER	FAST_SENDER
1829.677	SLOW_SENDER1	N/A
1831.015	RECEIVER	SLOW_SENDER1
1834.150	FAST_SENDER	N/A
1834.877	RECEIVER	FAST_SENDER
1836.456	SLOW_SENDER1	N/A
1837.161	RECEIVER	SLOW_SENDER1
1837.313	FAST_SENDER	N/A
1839.505	RECEIVER	FAST_SENDER
1841.922	FAST_SENDER	N/A
1842.728	RECEIVER	FAST_SENDER
1844.587	SLOW_SENDER1	N/A
1845.141	FAST_SENDER	N/A
1845.346	RECEIVER	SLOW_SENDER1
1847.617	RECEIVER	FAST_SENDER
1850.021	FAST_SENDER	N/A
1850.779	RECEIVER	FAST_SENDER
1852.773	SLOW_SENDER1	N/A
1853.217	FAST_SENDER	N/A
1853.558	RECEIVER	SLOW_SENDER1
1857.146	RECEIVER	FAST_SENDER
1859.549	FAST_SENDER	N/A
1860.306	RECEIVER	FAST_SENDER
1862.724	FAST_SENDER	N/A
1862.781	SLOW_SENDER1	N/A
1863.503	RECEIVER	FAST_SENDER
1867.554	RECEIVER	SLOW_SENDER1
1867.955	FAST_SENDER	N/A
1869.955	FAST_SENDER	N/A
1871.955	FAST_SENDER	N/A
1873.955	FAST_SENDER	N/A
1874.972	SLOW_SENDER1	N/A
1875.760	RECEIVER	SLOW_SENDER1
1875.955	FAST_SENDER	N/A
1877.955	FAST_SENDER	N/A
1879.955	FAST_SENDER	N/A
1881.955	FAST_SENDER	N/A
1882.775	RECEIVER	FAST_SENDER
1883.187	SLOW_SENDER1	N/A
1883.979	RECEIVER	SLOW_SENDER1
1885.225	FAST_SENDER	N/A
1885.985	RECEIVER	FAST_SENDER
1888.389	FAST_SENDER	N/A
1889.161	RECEIVER	FAST_SENDER
1891.414	SLOW_SENDER1	N/A
1891.611	FAST_SENDER	N/A
1892.142	RECEIVER	SLOW_SENDER1
1892.930	RECEIVER	FAST_SENDER
1895.378	FAST_SENDER	N/A
1896.165	RECEIVER	FAST_SENDER
1898.612	FAST_SENDER	N/A
1899.363	RECEIVER	FAST_SENDER
1901.066	SLOW_SENDER1	N/A
1901.770	FAST_SENDER	N/A
1901.829	RECEIVER	SLOW_SENDER1
1902.514	RECEIVER	FAST_SENDER
1906.625	FAST_SENDER	N/A
1907.376	RECEIVER	FAST_SENDER
1909.278	SLOW_SENDER1	N/A
1909.786	FAST_SENDER	N/A
1910.034	RECEIVER	SLOW_SENDER1
1911.895	RECEIVER	FAST_SENDER
1914.337	FAST_SENDER	N/A
1915.069	RECEIVER	FAST_SENDER
1917.496	FAST_SENDER	N/A
1918.275	RECEIVER	FAST_SENDER
1920.713	FAST_SENDER	N/A
1923.000	RECEIVER	FAST_SENDER
1925.403	FAST_SENDER	N/A
1926.167	RECEIVER	FAST_SENDER
1928.571	FAST_SENDER	N/A
1929.325	RECEIVER	FAST_SENDER
1931.754	FAST_SENDER	N/A
1932.529	RECEIVER	FAST_SENDER
1934.963	FAST_SENDER	N/A
1935.717	RECEIVER	FAST_SENDER
1938.119	FAST_SENDER	N/A
1938.885	RECEIVER	FAST_SENDER
1941.325	FAST_SENDER	N/A
1942.078	RECEIVER	FAST_SENDER
1944.501	FAST_SENDER	N/A
1945.249	RECEIVER	FAST_SENDER
1947.689	FAST_SENDER	N/A
1948.450	RECEIVER	FAST_SENDER
1950.868	FAST_SENDER	N/A
1952.966	RECEIVER	FAST_SENDER
1955.375	FAST_SENDER	N/A
1956.111	RECEIVER	FAST_SENDER
1958.559	FAST_SENDER	N/A
1959.327	RECEIVER	FAST_SENDER
1961.763	FAST_SENDER	N/A
1962.549	RECEIVER	FAST_SENDER
1964.991	FAST_SENDER	N/A
1965.799	RECEIVER	FAST_SENDER
1968.240	FAST_SENDER	N/A
1975.705	FAST_SENDER	N/A
1983.498	FAST_SENDER	N/A
1991.121	FAST_SENDER	N/A
1998.979	FAST_SENDER	N/A
2006.404	FAST_SENDER	N/A
2014.063	FAST_SENDER	N/A
2021.194	FAST_SENDER	N/A
2028.775	FAST_SENDER	N/A
2036.061	FAST_SENDER	N/A
2043.654	FAST_SENDER	N/A
2051.016	FAST_SENDER	N/A
2058.296	FAST_SENDER	N/A
2066.020	FAST_SENDER	N/A
2073.626	FAST_SENDER	N/A
2081.163	FAST_SENDER	N/A
2088.800	FAST_SENDER	N/A
2096.456	FAST_SENDER	N/A
2104.313	FAST_SENDER	N/A
2112.016	FAST_SENDER	N/A
2120.011	FAST_SENDER	N/A
2127.341	FAST_SENDER	N/A
2134.926	FAST_SENDER	N/A
2142.719	FAST_SENDER	N/A
2150.724	FAST_SENDER	N/A
2158.391	FAST_SENDER	N/A
2166.258	FAST_SENDER	N/A
2173.825	FAST_SENDER	N/A
2181.075	FAST_SENDER	N/A
2188.993	FAST_SENDER	N/A
2196.489	FAST_SENDER	N/A
2204.175	FAST_SENDER	N/A
2211.528	FAST_SENDER	N/A
2219.314	FAST_SENDER	N/A
2227.107	FAST_SENDER	N/A
2234.606	FAST_SENDER	N/A
2242.205	FAST_SENDER	N/A
2249.695	FAST_SENDER	N/A
2255.930	SLOW_SENDER1	N/A
2256.809	FAST_SENDER	N/A
2263.307	SLOW_SENDER1	N/A
2264.286	FAST_SENDER	N/A
2272.619	FAST_SENDER	N/A
2274.118	SLOW_SENDER1	N/A
2274.619	FAST_SENDER	N/A
2278.724	FAST_SENDER	N/A
2280.724	FAST_SENDER	N/A
2282.724	FAST_SENDER	N/A
2284.724	FAST_SENDER	N/A
2286.724	FAST_SENDER	N/A
2286.782	SLOW_SENDER1	N/A
2288.724	FAST_SENDER	N/A
2291.566	FAST_SENDER	N/A
2293.566	FAST_SENDER	N/A
2295.566	FAST_SENDER	N/A
2297.566	FAST_SENDER	N/A
2299.566	FAST_SENDER	N/A
2299.839	SLOW_SENDER1	N/A
2301.566	FAST_SENDER	N/A
2303.566	FAST_SENDER	N/A
2305.566	FAST_SENDER	N/A
2312.885	FAST_SENDER	N/A
2313.637	RECEIVER	FAST_SENDER
2317.580	FAST_SENDER	N/A
2318.333	RECEIVER	FAST_SENDER
2320.756	FAST_SENDER	N/A
2321.565	RECEIVER	FAST_SENDER
2323.978	FAST_SENDER	N/A
2324.742	RECEIVER	FAST_SENDER
2327.167	FAST_SENDER	N/A
2327.943	RECEIVER	FAST_SENDER
2330.344	FAST_SENDER	N/A
2331.132	RECEIVER	FAST_SENDER
2333.570	FAST_SENDER	N/A
2334.310	RECEIVER	FAST_SENDER
2336.753	FAST_SENDER	N/A
2337.544	RECEIVER	FAST_SENDER
2339.957	FAST_SENDER	N/A
2340.694	RECEIVER	FAST_SENDER
2343.140	FAST_SENDER	N/A
2343.912	RECEIVER	FAST_SENDER
2346.332	FAST_SENDER	N/A
2347.110	RECEIVER	FAST_SENDER
2349.524	FAST_SENDER	N/A
2350.305	RECEIVER	FAST_SENDER
2352.737	FAST_SENDER	N/A
2353.502	RECEIVER	FAST_SENDER
2355.913	FAST_SENDER	N/A
2356.675	RECEIVER	FAST_SENDER
2359.109	FAST_SENDER	N/A
2359.859	RECEIVER	FAST_SENDER
2362.294	FAST_SENDER	N/A
2363.078	RECEIVER	FAST_SENDER
2365.487	FAST_SENDER	N/A
2366.236	RECEIVER	FAST_SENDER
2370.162	FAST_SENDER	N/A
2370.926	RECEIVER	FAST_SENDER
2373.331	FAST_SENDER	N/A
2374.109	RECEIVER	FAST_SENDER
2376.512	FAST_SENDER	N/A
2377.226	RECEIVER	FAST_SENDER
2379.639	FAST_SENDER	N/A
2380.396	RECEIVER	FAST_SENDER
2382.804	FAST_SENDER	N/A
2383.545	RECEIVER	FAST_SENDER
2387.680	FAST_SENDER	N/A
2388.445	RECEIVER	FAST_SENDER
2390.895	FAST_SENDER	N/A
2391.663	RECEIVER	FAST_SENDER
2394.103	FAST_SENDER	N/A
2394.870	RECEIVER	FAST_SENDER
2397.304	FAST_SENDER	N/A
2398.044	RECEIVER	FAST_SENDER
2400.449	FAST_SENDER	N/A
2401.222	RECEIVER	FAST_SENDER
2403.652	FAST_SENDER	N/A
2404.434	RECEIVER	FAST_SENDER
2406.864	FAST_SENDER	N/A
2407.657	RECEIVER	FAST_SENDER
2410.057	FAST_SENDER	N/A
2410.794	RECEIVER	FAST_SENDER
2413.216	FAST_SENDER	N/A
2413.985	RECEIVER	FAST_SENDER
2416.412	FAST_SENDER	N/A
2417.228	RECEIVER	FAST_SENDER
2419.631	FAST_SENDER	N/A
2420.399	RECEIVER	FAST_SENDER
2422.830	FAST_SENDER	N/A
2423.572	RECEIVER	FAST_SENDER
2425.992	FAST_SENDER	N/A
2426.734	RECEIVER	FAST_SENDER
2429.178	FAST_SENDER	N/A
2429.929	RECEIVER	FAST_SENDER
2432.368	FAST_SENDER	N/A
2433.117	RECEIVER	FAST_SENDER
2435.567	FAST_SENDER	N/A
2436.357	RECEIVER	FAST_SENDER
2438.793	FAST_SENDER	N/A
2439.591	RECEIVER	FAST_SENDER
2442.002	FAST_SENDER	N/A
2442.762	RECEIVER	FAST_SENDER
2445.166	FAST_SENDER	N/A
2445.913	RECEIVER	FAST_SENDER
2450.096	FAST_SENDER	N/A
2450.819	RECEIVER	FAST_SENDER
2453.253	FAST_SENDER	N/A
2454.023	RECEIVER	FAST_SENDER
2456.456	FAST_SENDER	N/A
2457.186	RECEIVER	FAST_SENDER
2459.612	FAST_SENDER	N/A
2460.414	RECEIVER	FAST_SENDER
2462.835	FAST_SENDER	N/A
2463.568	RECEIVER	FAST_SENDER
2465.985	FAST_SENDER	N/A
2466.692	RECEIVER	FAST_SENDER
2469.101	FAST_SENDER	N/A
2469.879	RECEIVER	FAST_SENDER
2473.980	FAST_SENDER	N/A
2474.785	RECEIVER	FAST_SENDER
2477.188	FAST_SENDER	N/A
2477.979	RECEIVER	FAST_SENDER
2480.429	FAST_SENDER	N/A
2481.181	RECEIVER	FAST_SENDER
2483.607	FAST_SENDER	N/A
2484.361	RECEIVER	FAST_SENDER
2486.774	FAST_SENDER	N/A
2487.538	RECEIVER	FAST_SENDER
2489.969	FAST_SENDER	N/A
2490.695	RECEIVER	FAST_SENDER
2493.114	FAST_SENDER	N/A
2493.883	RECEIVER	FAST_SENDER
2496.310	FAST_SENDER	N/A
2497.056	RECEIVER	FAST_SENDER
2499.458	FAST_SENDER	N/A
2500.201	RECEIVER	FAST_SENDER
2502.619	FAST_SENDER	N/A
2503.409	RECEIVER	FAST_SENDER
2505.824	FAST_SENDER	N/A
2506.556	RECEIVER	FAST_SENDER
2508.983	FAST_SENDER	N/A
2509.752	RECEIVER	FAST_SENDER
2512.163	FAST_SENDER	N/A
2514.425	RECEIVER	FAST_SENDER
2516.858	FAST_SENDER	N/A
2517.596	RECEIVER	FAST_SENDER
2520.035	FAST_SENDER	N/A
2520.788	RECEIVER	FAST_SENDER
2523.208	FAST_SENDER	N/A
2523.987	RECEIVER	FAST_SENDER
2526.434	FAST_SENDER	N/A
2527.173	RECEIVER	FAST_SENDER
2529.609	FAST_SENDER	N/A
2530.400	RECEIVER	FAST_SENDER
2532.810	FAST_SENDER	N/A
2533.550	RECEIVER	FAST_SENDER
2535.983	FAST_SENDER	N/A
2536.733	RECEIVER	FAST_SENDER
2539.178	FAST_SENDER	N/A
2539.931	RECEIVER	FAST_SENDER
2542.363	FAST_SENDER	N/A
2543.119	RECEIVER	FAST_SENDER
2545.552	FAST_SENDER	N/A
2546.278	RECEIVER	FAST_SENDER
2548.713	FAST_SENDER	N/A
2549.468	RECEIVER	FAST_SENDER
2551.885	FAST_SENDER	N/A
2552.654	RECEIVER	FAST_SENDER
2555.066	FAST_SENDER	N/A
2555.822	RECEIVER	FAST_SENDER
2558.271	FAST_SENDER	N/A
2559.038	RECEIVER	FAST_SENDER
2561.478	FAST_SENDER	N/A
2562.233	RECEIVER	FAST_SENDER
2564.667	FAST_SENDER	N/A
2565.436	RECEIVER	FAST_SENDER
2567.846	FAST_SENDER	N/A
2568.596	RECEIVER	FAST_SENDER
2571.002	FAST_SENDER	N/A
2571.788	RECEIVER	FAST_SENDER
2574.192	FAST_SENDER	N/A
2574.940	RECEIVER	FAST_SENDER
2577.357	FAST_SENDER	N/A
2578.078	RECEIVER	FAST_SENDER
2580.500	FAST_SENDER	N/A
2581.243	RECEIVER	FAST_SENDER
2583.672	FAST_SENDER	N/A
2584.455	RECEIVER	FAST_SENDER
2586.876	FAST_SENDER	N/A
2587.676	RECEIVER	FAST_SENDER
2590.117	FAST_SENDER	N/A
2590.910	RECEIVER	FAST_SENDER
2593.324	FAST_SENDER	N/A
2594.074	RECEIVER	FAST_SENDER
2596.510	FAST_SENDER	N/A
2597.274	RECEIVER	FAST_SENDER
2601.524	FAST_SENDER	N/A
2602.275	RECEIVER	FAST_SENDER
2604.677	FAST_SENDER	N/A
2605.439	RECEIVER	FAST_SENDER
2607.850	FAST_SENDER	N/A
2608.620	RECEIVER	FAST_SENDER
2611.057	FAST_SENDER	N/A
2611.801	RECEIVER	FAST_SENDER
2614.242	FAST_SENDER	N/A
2615.025	RECEIVER	FAST_SENDER
2617.459	FAST_SENDER	N/A
2618.207	RECEIVER	FAST_SENDER
2620.622	FAST_SENDER	N/A
2621.393	RECEIVER	FAST_SENDER
2623.808	FAST_SENDER	N/A
2624.545	RECEIVER	FAST_SENDER
2626.978	FAST_SENDER	N/A
2627.726	RECEIVER	FAST_SENDER
2630.143	FAST_SENDER	N/A
2630.890	RECEIVER	FAST_SENDER
2633.335	FAST_SENDER	N/A
2634.099	RECEIVER	FAST_SENDER
2636.516	FAST_SENDER	N/A
2637.265	RECEIVER	FAST_SENDER
2639.703	FAST_SENDER	N/A
2640.430	RECEIVER	FAST_SENDER
2642.877	FAST_SENDER	N/A
2643.671	RECEIVER	FAST_SENDER
2646.085	FAST_SENDER	N/A
2646.879	RECEIVER	FAST_SENDER
2648.020	SLOW_SENDER1	N/A
2648.775	RECEIVER	SLOW_SENDER1
2649.294	FAST_SENDER	N/A
2650.081	RECEIVER	FAST_SENDER
2654.255	SLOW_SENDER1	N/A
2654.975	RECEIVER	SLOW_SENDER1
2656.254	FAST_SENDER	N/A
2657.034	RECEIVER	FAST_SENDER
2657.402	SLOW_SENDER1	N/A
2658.213	RECEIVER	SLOW_SENDER1
2659.454	FAST_SENDER	N/A
2660.213	RECEIVER	FAST_SENDER
2662.620	FAST_SENDER	N/A
2663.397	RECEIVER	FAST_SENDER
2663.616	SLOW_SENDER1	N/A
2664.344	RECEIVER	SLOW_SENDER1
2665.836	FAST_SENDER	N/A
2666.632	RECEIVER	FAST_SENDER
2669.077	FAST_SENDER	N/A
2669.761	SLOW_SENDER1	N/A
2669.799	RECEIVER	FAST_SENDER
2670.500	RECEIVER	SLOW_SENDER1
2672.207	FAST_SENDER	N/A
2672.978	RECEIVER	FAST_SENDER
2675.426	FAST_SENDER	N/A
2675.938	SLOW_SENDER1	N/A
2676.177	RECEIVER	FAST_SENDER
2678.893	RECEIVER	SLOW_SENDER1
2682.262	FAST_SENDER	N/A
2683.006	RECEIVER	FAST_SENDER
2684.305	SLOW_SENDER1	N/A
2685.092	RECEIVER	SLOW_SENDER1
2685.436	FAST_SENDER	N/A
2686.189	RECEIVER	FAST_SENDER
2688.634	FAST_SENDER	N/A
2689.427	RECEIVER	FAST_SENDER
2690.521	SLOW_SENDER1	N/A
2691.277	RECEIVER	SLOW_SENDER1
2691.848	FAST_SENDER	N/A
2692.581	RECEIVER	FAST_SENDER
2695.025	FAST_SENDER	N/A
2695.797	RECEIVER	FAST_SENDER
2698.205	FAST_SENDER	N/A
2698.688	SLOW_SENDER1	N/A
2699.457	RECEIVER	SLOW_SENDER1
2700.998	RECEIVER	FAST_SENDER
2703.445	FAST_SENDER	N/A
2704.176	RECEIVER	FAST_SENDER
2706.582	FAST_SENDER	N/A
2706.886	SLOW_SENDER1	N/A
2707.312	RECEIVER	FAST_SENDER
2709.220	RECEIVER	SLOW_SENDER1
2709.721	FAST_SENDER	N/A
2710.506	RECEIVER	FAST_SENDER
2712.931	FAST_SENDER	N/A
2713.684	RECEIVER	FAST_SENDER
2716.090	FAST_SENDER	N/A
2716.652	SLOW_SENDER1	N/A
2716.889	RECEIVER	FAST_SENDER
2719.170	RECEIVER	SLOW_SENDER1
2719.318	FAST_SENDER	N/A
2720.084	RECEIVER	FAST_SENDER
2722.497	FAST_SENDER	N/A
2726.592	SLOW_SENDER1	N/A
2727.400	RECEIVER	SLOW_SENDER1
2730.083	FAST_SENDER	N/A
2730.830	RECEIVER	FAST_SENDER
2733.257	FAST_SENDER	N/A
2734.031	RECEIVER	FAST_SENDER
2734.848	SLOW_SENDER1	N/A
2735.603	RECEIVER	SLOW_SENDER1
2736.480	FAST_SENDER	N/A
2737.200	RECEIVER	FAST_SENDER
2739.648	FAST_SENDER	N/A
2740.416	RECEIVER	FAST_SENDER
2742.858	FAST_SENDER	N/A
2743.039	SLOW_SENDER1	N/A
2743.613	RECEIVER	FAST_SENDER
2745.383	RECEIVER	SLOW_SENDER1
2746.021	FAST_SENDER	N/A
2746.787	RECEIVER	FAST_SENDER
2749.235	FAST_SENDER	N/A
2749.972	RECEIVER	FAST_SENDER
2752.422	FAST_SENDER	N/A
2752.788	SLOW_SENDER1	N/A
2753.208	RECEIVER	FAST_SENDER
2757.541	FAST_SENDER	N/A
2758.299	RECEIVER	FAST_SENDER
2760.721	FAST_SENDER	N/A
2761.487	RECEIVER	FAST_SENDER
2763.895	FAST_SENDER	N/A
2764.634	RECEIVER	FAST_SENDER
2767.046	FAST_SENDER	N/A
2767.838	RECEIVER	FAST_SENDER
2770.247	FAST_SENDER	N/A
2778.157	FAST_SENDER	N/A
2785.621	FAST_SENDER	N/A
2792.975	FAST_SENDER	N/A
2800.675	FAST_SENDER	N/A
2807.965	FAST_SENDER	N/A
2815.372	FAST_SENDER	N/A
2823.333	FAST_SENDER	N/A
2830.389	FAST_SENDER	N/A
2838.023	FAST_SENDER	N/A
2845.606	FAST_SENDER	N/A
2853.352	FAST_SENDER	N/A
2860.692	FAST_SENDER	N/A
2868.044	FAST_SENDER	N/A
2875.779	FAST_SENDER	N/A
2883.193	FAST_SENDER	N/A
2890.822	FAST_SENDER	N/A
2898.604	FAST_SENDER	N/A
2906.205	FAST_SENDER	N/A
2914.091	FAST_SENDER	N/A
2921.760	FAST_SENDER	N/A
2929.472	FAST_SENDER	N/A
2937.053	FAST_SENDER	N/A
2944.625	FAST_SENDER	N/A
2951.910	FAST_SENDER	N/A
2959.483	FAST_SENDER	N/A
2967.101	FAST_SENDER	N/A
2974.823	FAST_SENDER	N/A
2982.126	FAST_SENDER	N/A
2989.659	FAST_SENDER	N/A
2997.011	FAST_SENDER	N/A
3004.462	FAST_SENDER	N/A
3012.112	FAST_SENDER	N/A
3019.790	FAST_SENDER	N/A
3027.237	FAST_SENDER	N/A
3034.984	FAST_SENDER	N/A
3042.407	FAST_SENDER	N/A
3050.133	FAST_SENDER	N/A
3057.862	FAST_SENDER	N/A
3065.339	FAST_SENDER	N/A
3072.958	FAST_SENDER	N/A
3080.279	FAST_SENDER	N/A
3088.024	FAST_SENDER	N/A
3095.254	FAST_SENDER	N/A
3102.230	SLOW_SENDER1	N/A
3103.012	FAST_SENDER	N/A
3109.807	SLOW_SENDER1	N/A
3111.767	FAST_SENDER	N/A
3115.479	RECEIVER	FAST_SENDER
3117.900	FAST_SENDER	N/A
3119.900	FAST_SENDER	N/A
3121.141	SLOW_SENDER1	N/A
3121.900	FAST_SENDER	N/A
3123.403	RECEIVER	SLOW_SENDER1
3123.900	FAST_SENDER	N/A
3125.900	FAST_SENDER	N/A
3127.900	FAST_SENDER	N/A
3129.900	FAST_SENDER	N/A
3130.821	SLOW_SENDER1	N/A
3131.587	RECEIVER	SLOW_SENDER1
3131.900	FAST_SENDER	N/A
3132.681	RECEIVER	FAST_SENDER
3135.117	FAST_SENDER	N/A
3135.850	RECEIVER	FAST_SENDER
3138.293	FAST_SENDER	N/A
3139.020	SLOW_SENDER1	N/A
3139.068	RECEIVER	FAST_SENDER
3140.292	RECEIVER	SLOW_SENDER1
3141.501	FAST_SENDER	N/A
3143.725	RECEIVER	FAST_SENDER
3146.172	FAST_SENDER	N/A
3146.956	RECEIVER	FAST_SENDER
3147.704	SLOW_SENDER1	N/A
3148.459	RECEIVER	SLOW_SENDER1
3149.361	FAST_SENDER	N/A
3150.120	RECEIVER	FAST_SENDER
3152.553	FAST_SENDER	N/A
3153.325	RECEIVER	FAST_SENDER
3155.749	FAST_SENDER	N/A
3155.865	SLOW_SENDER1	N/A
3156.568	RECEIVER	FAST_SENDER
3159.981	RECEIVER	SLOW_SENDER1
3160.786	FAST_SENDER	N/A
3162.786	FAST_SENDER	N/A
3164.786	FAST_SENDER	N/A
3166.786	FAST_SENDER	N/A
3167.391	SLOW_SENDER1	N/A
3168.126	RECEIVER	SLOW_SENDER1
3168.786	FAST_SENDER	N/A
3170.786	FAST_SENDER	N/A
3172.786	FAST_SENDER	N/A
3174.786	FAST_SENDER	N/A
3175.530	RECEIVER	FAST_SENDER
3175.531	SLOW_SENDER1	N/A
3176.314	RECEIVER	SLOW_SENDER1
3177.974	FAST_SENDER	N/A
3178.710	RECEIVER	FAST_SENDER
3181.154	FAST_SENDER	N/A
3181.935	RECEIVER	FAST_SENDER
3183.737	SLOW_SENDER1	N/A
3184.378	FAST_SENDER	N/A
3184.533	RECEIVER	SLOW_SENDER1
3186.832	RECEIVER	FAST_SENDER
3189.242	FAST_SENDER	N/A
3189.953	RECEIVER	FAST_SENDER
3191.963	SLOW_SENDER1	N/A
3192.384	FAST_SENDER	N/A
3192.709	RECEIVER	SLOW_SENDER1
3196.197	RECEIVER	FAST_SENDER
3198.623	FAST_SENDER	N/A
3199.400	RECEIVER	FAST_SENDER
3201.803	FAST_SENDER	N/A
3201.837	SLOW_SENDER1	N/A
3202.555	RECEIVER	FAST_SENDER
3204.983	FAST_SENDER	N/A
3205.727	RECEIVER	FAST_SENDER
3208.174	FAST_SENDER	N/A
3208.973	RECEIVER	FAST_SENDER
3211.416	FAST_SENDER	N/A
3212.186	RECEIVER	FAST_SENDER
3214.609	FAST_SENDER	N/A
3215.397	RECEIVER	FAST_SENDER
3217.825	FAST_SENDER	N/A
3218.623	RECEIVER	FAST_SENDER
3221.043	FAST_SENDER	N/A
3223.198	RECEIVER	FAST_SENDER
3225.614	FAST_SENDER	N/A
3226.408	RECEIVER	FAST_SENDER
3228.817	FAST_SENDER	N/A
3229.601	RECEIVER	FAST_SENDER
3232.037	FAST_SENDER	N/A
3232.810	RECEIVER	FAST_SENDER
3237.008	FAST_SENDER	N/A
3237.796	RECEIVER	FAST_SENDER
3240.226	FAST_SENDER	N/A
3240.996	RECEIVER	FAST_SENDER
3243.432	FAST_SENDER	N/A
3247.174	RECEIVER	FAST_SENDER
3249.579	FAST_SENDER	N/A
3250.321	RECEIVER	FAST_SENDER
3252.739	FAST_SENDER	N/A
3253.546	RECEIVER	FAST_SENDER
3255.987	FAST_SENDER	N/A
3256.737	RECEIVER	FAST_SENDER
3259.160	FAST_SENDER	N/A
3259.920	RECEIVER	FAST_SENDER
3262.362	FAST_SENDER	N/A
3263.155	RECEIVER	FAST_SENDER
3265.590	FAST_SENDER	N/A
3266.356	RECEIVER	FAST_SENDER
3268.806	FAST_SENDER	N/A
3269.540	RECEIVER	FAST_SENDER
3271.947	FAST_SENDER	N/A
3272.674	RECEIVER	FAST_SENDER
3275.110	FAST_SENDER	N/A
3275.880	RECEIVER	FAST_SENDER
3278.296	FAST_SENDER	N/A
3279.048	RECEIVER	FAST_SENDER
3281.493	FAST_SENDER	N/A
3282.254	RECEIVER	FAST_SENDER
3284.671	FAST_SENDER	N/A
3285.465	RECEIVER	FAST_SENDER
3287.906	FAST_SENDER	N/A
3288.647	RECEIVER	FAST_SENDER
3291.086	FAST_SENDER	N/A
3291.857	RECEIVER	FAST_SENDER
3294.276	FAST_SENDER	N/A
3295.060	RECEIVER	FAST_SENDER
3297.510	FAST_SENDER	N/A
3298.298	RECEIVER	FAST_SENDER
3300.702	FAST_SENDER	N/A
3301.494	RECEIVER	FAST_SENDER
3303.938	FAST_SENDER	N/A
3304.672	RECEIVER	FAST_SENDER
3307.107	FAST_SENDER	N/A
3307.858	RECEIVER	FAST_SENDER
3310.289	FAST_SENDER	N/A
3311.054	RECEIVER	FAST_SENDER
3313.503	FAST_SENDER	N/A
3314.248	RECEIVER	FAST_SENDER
3316.670	FAST_SENDER	N/A
3317.428	RECEIVER	FAST_SENDER
3319.844	FAST_SENDER	N/A
3320.626	RECEIVER	FAST_SENDER
3323.031	FAST_SENDER	N/A
3323.835	RECEIVER	FAST_SENDER
3326.263	FAST_SENDER	N/A
3327.034	RECEIVER	FAST_SENDER
3329.450	FAST_SENDER	N/A
3330.201	RECEIVER	FAST_SENDER
3332.646	FAST_SENDER	N/A
3333.438	RECEIVER	FAST_SENDER
3335.865	FAST_SENDER	N/A
3336.610	RECEIVER	FAST_SENDER
3339.028	FAST_SENDER	N/A
3339.808	RECEIVER	FAST_SENDER
3342.255	FAST_SENDER	N/A
3343.027	RECEIVER	FAST_SENDER
3345.433	FAST_SENDER	N/A
3346.185	RECEIVER	FAST_SENDER
3348.587	FAST_SENDER	N/A
3349.352	RECEIVER	FAST_SENDER
3351.754	FAST_SENDER	N/A
3352.573	RECEIVER	FAST_SENDER
3354.990	FAST_SENDER	N/A
3355.739	RECEIVER	FAST_SENDER
3358.181	FAST_SENDER	N/A
3358.928	RECEIVER	FAST_SENDER
3363.141	FAST_SENDER	N/A
3363.930	RECEIVER	FAST_SENDER
3366.339	FAST_SENDER	N/A
3367.096	RECEIVER	FAST_SENDER
3369.501	FAST_SENDER	N/A
3370.276	RECEIVER	FAST_SENDER
3372.710	FAST_SENDER	N/A
3373.494	RECEIVER	FAST_SENDER
3375.901	FAST_SENDER	N/A
3378.022	RECEIVER	FAST_SENDER
3380.460	FAST_SENDER	N/A
3381.224	RECEIVER	FAST_SENDER
3383.657	FAST_SENDER	N/A
3384.417	RECEIVER	FAST_SENDER
3386.866	FAST_SENDER	N/A
3387.598	RECEIVER	FAST_SENDER
3390.031	FAST_SENDER	N/A
3390.805	RECEIVER	FAST_SENDER
3393.206	FAST_SENDER	N/A
3395.314	RECEIVER	FAST_SENDER
3397.752	FAST_SENDER	N/A
3398.473	RECEIVER	FAST_SENDER
3400.884	FAST_SENDER	N/A
3401.669	RECEIVER	FAST_SENDER
3404.110	FAST_SENDER	N/A
3404.903	RECEIVER	FAST_SENDER
3407.314	FAST_SENDER	N/A
3409.675	RECEIVER	FAST_SENDER
3412.113	FAST_SENDER	N/A
3412.867	RECEIVER	FAST_SENDER
3415.292	FAST_SENDER	N/A
3416.024	RECEIVER	FAST_SENDER
3418.428	FAST_SENDER	N/A
3419.221	RECEIVER	FAST_SENDER
3421.642	FAST_SENDER	N/A
3422.408	RECEIVER	FAST_SENDER
3424.822	FAST_SENDER	N/A
3425.633	RECEIVER	FAST_SENDER
3428.072	FAST_SENDER	N/A
3428.843	RECEIVER	FAST_SENDER
3431.283	FAST_SENDER	N/A
3432.040	RECEIVER	FAST_SENDER
3434.481	FAST_SENDER	N/A
3435.249	RECEIVER	FAST_SENDER
3439.357	FAST_SENDER	N/A
3440.144	RECEIVER	FAST_SENDER
3442.580	FAST_SENDER	N/A
3443.389	RECEIVER	FAST_SENDER
3445.794	FAST_SENDER	N/A
3446.557	RECEIVER	FAST_SENDER
3448.992	FAST_SENDER	N/A
3449.775	RECEIVER	FAST_SENDER
3452.201	FAST_SENDER	N/A
3452.988	RECEIVER	FAST_SENDER
3455.413	FAST_SENDER	N/A
3456.205	RECEIVER	FAST_SENDER
3458.616	FAST_SENDER	N/A
3459.369	RECEIVER	FAST_SENDER
3461.783	FAST_SENDER	N/A
3462.524	RECEIVER	FAST_SENDER
3464.949	FAST_SENDER	N/A
3465.705	RECEIVER	FAST_SENDER
3468.139	FAST_SENDER	N/A
3468.953	RECEIVER	FAST_SENDER
3471.358	FAST_SENDER	N/A
3472.096	RECEIVER	FAST_SENDER
3474.505	FAST_SENDER	N/A
3475.290	RECEIVER	FAST_SENDER
3477.702	FAST_SENDER	N/A
3478.482	RECEIVER	FAST_SENDER
3480.918	FAST_SENDER	N/A
3481.694	RECEIVER	FAST_SENDER
3484.137	FAST_SENDER	N/A
3484.900	RECEIVER	FAST_SENDER
3487.342	FAST_SENDER	N/A
3488.088	RECEIVER	FAST_SENDER
3490.518	FAST_SENDER	N/A
3491.267	RECEIVER	FAST_SENDER
3493.692	FAST_SENDER	N/A
3495.818	RECEIVER	FAST_SENDER
3498.242	FAST_SENDER	N/A
3499.028	RECEIVER	FAST_SENDER
3501.432	FAST_SENDER	N/A
3502.234	RECEIVER	FAST_SENDER
3504.634	FAST_SENDER	N/A
3505.410	RECEIVER	FAST_SENDER
3507.829	FAST_SENDER	N/A
3508.614	RECEIVER	FAST_SENDER
3511.039	FAST_SENDER	N/A
3511.780	RECEIVER	FAST_SENDER
3514.187	FAST_SENDER	N/A
3514.968	RECEIVER	FAST_SENDER
3517.392	FAST_SENDER	N/A
3518.153	RECEIVER	FAST_SENDER
3520.575	FAST_SENDER	N/A
3521.314	RECEIVER	FAST_SENDER
3523.756	FAST_SENDER	N/A
3524.516	RECEIVER	FAST_SENDER
3526.939	FAST_SENDER	N/A
3527.710	RECEIVER	FAST_SENDER
3530.155	FAST_SENDER	N/A
3532.319	RECEIVER	FAST_SENDER
3534.729	FAST_SENDER	N/A
3535.500	RECEIVER	FAST_SENDER
3537.941	FAST_SENDER	N/A
3538.735	RECEIVER	FAST_SENDER
3540.390	SLOW_SENDER1	N/A
3541.153	FAST_SENDER	N/A
3541.913	RECEIVER	FAST_SENDER
3542.880	RECEIVER	SLOW_SENDER1
3544.339	FAST_SENDER	N/A
3545.126	RECEIVER	FAST_SENDER
3545.327	SLOW_SENDER1	N/A
3546.078	RECEIVER	SLOW_SENDER1
3547.528	FAST_SENDER	N/A
3548.280	RECEIVER	FAST_SENDER
3548.516	SLOW_SENDER1	N/A
3549.255	RECEIVER	SLOW_SENDER1
3550.724	FAST_SENDER	N/A
3551.658	SLOW_SENDER1	N/A
3558.205	FAST_SENDER	N/A
3560.205	FAST_SENDER	N/A
3562.205	FAST_SENDER	N/A
3563.225	SLOW_SENDER1	N/A
3564.205	FAST_SENDER	N/A
3567.633	FAST_SENDER	N/A
3569.633	FAST_SENDER	N/A
3571.633	FAST_SENDER	N/A
3573.633	FAST_SENDER	N/A
3575.633	FAST_SENDER	N/A
3575.844	SLOW_SENDER1	N/A
3577.633	FAST_SENDER	N/A
3580.531	FAST_SENDER	N/A
3582.531	FAST_SENDER	N/A
3584.531	FAST_SENDER	N/A
3586.531	FAST_SENDER	N/A
3588.531	FAST_SENDER	N/A
3588.885	SLOW_SENDER1	N/A
3590.531	FAST_SENDER	N/A
3593.357	FAST_SENDER	N/A
3595.357	FAST_SENDER	N/A
3597.357	FAST_SENDER	N/A
3599.357	FAST_SENDER	N/A
3601.357	FAST_SENDER	N/A
3603.357	FAST_SENDER	N/A
3605.357	FAST_SENDER	N/A
3607.357	FAST_SENDER	N/A
3614.811	FAST_SENDER	N/A
3622.210	FAST_SENDER	N/A
3630.043	FAST_SENDER	N/A
3637.943	FAST_SENDER	N/A
3645.084	FAST_SENDER	N/A
3652.323	FAST_SENDER	N/A
3659.904	FAST_SENDER	N/A
3667.303	FAST_SENDER	N/A
3675.423	FAST_SENDER	N/A
3682.549	FAST_SENDER	N/A
3690.150	FAST_SENDER	N/A
3698.089	FAST_SENDER	N/A
3706.035	FAST_SENDER	N/A
3713.633	FAST_SENDER	N/A
3721.010	FAST_SENDER	N/A
3729.047	FAST_SENDER	N/A
3736.485	FAST_SENDER	N/A
3743.711	FAST_SENDER	N/A
3750.941	FAST_SENDER	N/A
3758.597	FAST_SENDER	N/A
3766.288	FAST_SENDER	N/A
3773.708	FAST_SENDER	N/A
3780.914	FAST_SENDER	N/A
3788.387	FAST_SENDER	N/A
3796.543	FAST_SENDER	N/A
3803.769	FAST_SENDER	N/A
3811.543	FAST_SENDER	N/A
3819.235	FAST_SENDER	N/A
3826.911	FAST_SENDER	N/A
3834.552	FAST_SENDER	N/A
3842.095	FAST_SENDER	N/A
3849.944	FAST_SENDER	N/A
3857.697	FAST_SENDER	N/A
3864.892	FAST_SENDER	N/A
3872.444	FAST_SENDER	N/A
3879.939	FAST_SENDER	N/A
3887.660	FAST_SENDER	N/A
3895.244	FAST_SENDER	N/A
3896.021	RECEIVER	FAST_SENDER
3898.435	FAST_SENDER	N/A
3899.211	RECEIVER	FAST_SENDER
3901.636	FAST_SENDER	N/A
3902.391	RECEIVER	FAST_SENDER
3904.822	FAST_SENDER	N/A
3905.599	RECEIVER	FAST_SENDER
3908.041	FAST_SENDER	N/A
3908.844	RECEIVER	FAST_SENDER
3911.263	FAST_SENDER	N/A
3912.029	RECEIVER	FAST_SENDER
3914.440	FAST_SENDER	N/A
3915.201	RECEIVER	FAST_SENDER
3917.631	FAST_SENDER	N/A
3918.373	RECEIVER	FAST_SENDER
3920.783	FAST_SENDER	N/A
3921.534	RECEIVER	FAST_SENDER
3923.983	FAST_SENDER	N/A
3924.743	RECEIVER	FAST_SENDER
3927.163	FAST_SENDER	N/A
3927.949	RECEIVER	FAST_SENDER
3930.354	FAST_SENDER	N/A
3931.103	RECEIVER	FAST_SENDER
3933.546	FAST_SENDER	N/A
3934.283	RECEIVER	FAST_SENDER
3936.730	FAST_SENDER	N/A
3937.545	RECEIVER	FAST_SENDER
3938.140	SLOW_SENDER1	N/A
3938.868	RECEIVER	SLOW_SENDER1
3939.957	FAST_SENDER	N/A
3940.692	RECEIVER	FAST_SENDER
3941.303	SLOW_SENDER1	N/A
3942.034	RECEIVER	SLOW_SENDER1
3943.095	FAST_SENDER	N/A
3945.331	RECEIVER	FAST_SENDER
3945.934	SLOW_SENDER1	N/A
3946.678	RECEIVER	SLOW_SENDER1
3947.780	FAST_SENDER	N/A
3948.550	RECEIVER	FAST_SENDER
3949.122	SLOW_SENDER1	N/A
3949.912	RECEIVER	SLOW_SENDER1
3950.986	FAST_SENDER	N/A
3953.119	RECEIVER	FAST_SENDER
3955.545	FAST_SENDER	N/A
3957.545	FAST_SENDER	N/A
3959.545	FAST_SENDER	N/A
3960.462	SLOW_SENDER1	N/A
3961.172	RECEIVER	SLOW_SENDER1
3961.545	FAST_SENDER	N/A
3963.545	FAST_SENDER	N/A
3965.545	FAST_SENDER	N/A
3966.593	SLOW_SENDER1	N/A
3967.386	RECEIVER	SLOW_SENDER1
3967.545	FAST_SENDER	N/A
3969.545	FAST_SENDER	N/A
3970.343	RECEIVER	FAST_SENDER
3972.768	FAST_SENDER	N/A
3972.813	SLOW_SENDER1	N/A
3973.580	RECEIVER	FAST_SENDER
3975.714	RECEIVER	SLOW_SENDER1
3975.980	FAST_SENDER	N/A
3976.704	RECEIVER	FAST_SENDER
3979.115	FAST_SENDER	N/A
3979.852	RECEIVER	FAST_SENDER
3982.275	FAST_SENDER	N/A
3983.005	RECEIVER	FAST_SENDER
3983.162	SLOW_SENDER1	N/A
3983.910	RECEIVER	SLOW_SENDER1
3985.447	FAST_SENDER	N/A
3986.207	RECEIVER	FAST_SENDER
3988.636	FAST_SENDER	N/A
3989.387	RECEIVER	FAST_SENDER
3991.327	SLOW_SENDER1	N/A
3991.826	FAST_SENDER	N/A
3992.079	RECEIVER	SLOW_SENDER1
3994.294	RECEIVER	FAST_SENDER
3996.738	FAST_SENDER	N/A
3997.472	RECEIVER	FAST_SENDER
3999.511	SLOW_SENDER1	N/A
3999.899	FAST_SENDER	N/A
4000.287	RECEIVER	SLOW_SENDER1
4003.718	RECEIVER	FAST_SENDER
4006.163	FAST_SENDER	N/A
4006.905	RECEIVER	FAST_SENDER
4009.309	FAST_SENDER	N/A
4009.513	SLOW_SENDER1	N/A
4010.091	RECEIVER	FAST_SENDER
4011.736	RECEIVER	SLOW_SENDER1
4012.525	FAST_SENDER	N/A
4013.320	RECEIVER	FAST_SENDER
4017.182	FAST_SENDER	N/A
4017.957	RECEIVER	FAST_SENDER
4019.185	SLOW_SENDER1	N/A
4019.946	RECEIVER	SLOW_SENDER1
4020.368	FAST_SENDER	N/A
4021.174	RECEIVER	FAST_SENDER
4023.613	FAST_SENDER	N/A
4024.378	RECEIVER	FAST_SENDER
4026.808	FAST_SENDER	N/A
4027.393	SLOW_SENDER1	N/A
4027.536	RECEIVER	FAST_SENDER
4029.700	RECEIVER	SLOW_SENDER1
4029.958	FAST_SENDER	N/A
4030.706	RECEIVER	FAST_SENDER
4033.118	FAST_SENDER	N/A
4033.858	RECEIVER	FAST_SENDER
4036.304	FAST_SENDER	N/A
4037.083	RECEIVER	FAST_SENDER
4037.117	SLOW_SENDER1	N/A
4037.902	RECEIVER	SLOW_SENDER1
4039.495	FAST_SENDER	N/A
4040.287	RECEIVER	FAST_SENDER
4042.687	FAST_SENDER	N/A
4043.440	RECEIVER	FAST_SENDER
4045.323	SLOW_SENDER1	N/A
4045.861	FAST_SENDER	N/A
4046.599	RECEIVER	FAST_SENDER
4049.033	FAST_SENDER	N/A
4049.808	RECEIVER	FAST_SENDER
4052.256	FAST_SENDER	N/A
4053.036	RECEIVER	FAST_SENDER
4055.476	FAST_SENDER	N/A
4059.351	RECEIVER	FAST_SENDER
4061.788	FAST_SENDER	N/A
4062.578	RECEIVER	FAST_SENDER
4064.978	FAST_SENDER	N/A
4065.705	RECEIVER	FAST_SENDER
4068.143	FAST_SENDER	N/A
4068.897	RECEIVER	FAST_SENDER
4071.304	FAST_SENDER	N/A
4072.041	RECEIVER	FAST_SENDER
4074.467	FAST_SENDER	N/A
4075.225	RECEIVER	FAST_SENDER
4077.643	FAST_SENDER	N/A
4078.377	RECEIVER	FAST_SENDER
4080.784	FAST_SENDER	N/A
4081.572	RECEIVER	FAST_SENDER
4083.989	FAST_SENDER	N/A
4084.756	RECEIVER	FAST_SENDER
4087.181	FAST_SENDER	N/A
4087.964	RECEIVER	FAST_SENDER
4090.401	FAST_SENDER	N/A
4091.139	RECEIVER	FAST_SENDER
4093.542	FAST_SENDER	N/A
4094.298	RECEIVER	FAST_SENDER
4096.709	FAST_SENDER	N/A
4097.482	RECEIVER	FAST_SENDER
4099.885	FAST_SENDER	N/A
4100.628	RECEIVER	FAST_SENDER
4103.045	FAST_SENDER	N/A
4103.814	RECEIVER	FAST_SENDER
4106.232	FAST_SENDER	N/A
4107.038	RECEIVER	FAST_SENDER
4109.453	FAST_SENDER	N/A
4110.226	RECEIVER	FAST_SENDER
4112.638	FAST_SENDER	N/A
4113.412	RECEIVER	FAST_SENDER
4115.825	FAST_SENDER	N/A
4116.596	RECEIVER	FAST_SENDER
4119.015	FAST_SENDER	N/A
4119.772	RECEIVER	FAST_SENDER
4122.213	FAST_SENDER	N/A
4122.977	RECEIVER	FAST_SENDER
4125.387	FAST_SENDER	N/A
4126.134	RECEIVER	FAST_SENDER
4130.035	FAST_SENDER	N/A
4130.805	RECEIVER	FAST_SENDER
4133.210	FAST_SENDER	N/A
4133.930	RECEIVER	FAST_SENDER
4136.357	FAST_SENDER	N/A
4137.128	RECEIVER	FAST_SENDER
4139.537	FAST_SENDER	N/A
4140.312	RECEIVER	FAST_SENDER
4142.757	FAST_SENDER	N/A
4143.528	RECEIVER	FAST_SENDER
4145.974	FAST_SENDER	N/A
4146.700	RECEIVER	FAST_SENDER
4149.133	FAST_SENDER	N/A
4149.902	RECEIVER	FAST_SENDER
4152.342	FAST_SENDER	N/A
4154.721	RECEIVER	FAST_SENDER
4157.152	FAST_SENDER	N/A
4157.918	RECEIVER	FAST_SENDER
4160.329	FAST_SENDER	N/A
4161.089	RECEIVER	FAST_SENDER
4165.059	FAST_SENDER	N/A
4165.812	RECEIVER	FAST_SENDER
4168.239	FAST_SENDER	N/A
4170.387	RECEIVER	FAST_SENDER
4172.822	FAST_SENDER	N/A
4173.615	RECEIVER	FAST_SENDER
4176.024	FAST_SENDER	N/A
4176.754	RECEIVER	FAST_SENDER
4179.196	FAST_SENDER	N/A
4179.950	RECEIVER	FAST_SENDER
4182.354	FAST_SENDER	N/A
4183.111	RECEIVER	FAST_SENDER
4185.520	FAST_SENDER	N/A
4186.256	RECEIVER	FAST_SENDER
4190.473	FAST_SENDER	N/A
4191.207	RECEIVER	FAST_SENDER
4193.648	FAST_SENDER	N/A
4194.441	RECEIVER	FAST_SENDER
4196.859	FAST_SENDER	N/A
4197.622	RECEIVER	FAST_SENDER
4200.026	FAST_SENDER	N/A
4200.771	RECEIVER	FAST_SENDER
4203.183	FAST_SENDER	N/A
4203.906	RECEIVER	FAST_SENDER
4206.319	FAST_SENDER	N/A
4207.056	RECEIVER	FAST_SENDER
4209.474	FAST_SENDER	N/A
4210.227	RECEIVER	FAST_SENDER
4212.648	FAST_SENDER	N/A
4213.426	RECEIVER	FAST_SENDER
4215.863	FAST_SENDER	N/A
4216.630	RECEIVER	FAST_SENDER
4219.047	FAST_SENDER	N/A
4219.805	RECEIVER	FAST_SENDER
4222.210	FAST_SENDER	N/A
4222.989	RECEIVER	FAST_SENDER
4225.434	FAST_SENDER	N/A
4226.200	RECEIVER	FAST_SENDER
4230.040	FAST_SENDER	N/A
4230.790	RECEIVER	FAST_SENDER
4233.207	FAST_SENDER	N/A
4233.934	RECEIVER	FAST_SENDER
4236.344	FAST_SENDER	N/A
4237.118	RECEIVER	FAST_SENDER
4239.562	FAST_SENDER	N/A
4240.300	RECEIVER	FAST_SENDER
4242.711	FAST_SENDER	N/A
4243.469	RECEIVER	FAST_SENDER
4245.876	FAST_SENDER	N/A
4246.627	RECEIVER	FAST_SENDER
4249.035	FAST_SENDER	N/A
4249.797	RECEIVER	FAST_SENDER
4252.238	FAST_SENDER	N/A
4252.985	RECEIVER	FAST_SENDER
4255.395	FAST_SENDER	N/A
4256.112	RECEIVER	FAST_SENDER
4258.556	FAST_SENDER	N/A
4259.336	RECEIVER	FAST_SENDER
4261.783	FAST_SENDER	N/A
4262.569	RECEIVER	FAST_SENDER
4264.971	FAST_SENDER	N/A
4265.686	RECEIVER	FAST_SENDER
4269.707	FAST_SENDER	N/A
4270.465	RECEIVER	FAST_SENDER
4272.894	FAST_SENDER	N/A
4273.662	RECEIVER	FAST_SENDER
4276.094	FAST_SENDER	N/A
4276.875	RECEIVER	FAST_SENDER
4279.287	FAST_SENDER	N/A
4280.067	RECEIVER	FAST_SENDER
4282.470	FAST_SENDER	N/A
4283.235	RECEIVER	FAST_SENDER
4285.659	FAST_SENDER	N/A
4286.465	RECEIVER	FAST_SENDER
4288.915	FAST_SENDER	N/A
[truncated: 13,913 more rows]
