# Supplementary material for: CATO: Wake-Up reCeiver-bAsed communicaTiOn for Batteryless Devices
Source: Sensors (Basel). 2025 Nov 7;25(22):6813. doi: 10.3390/s25226813 (PMC12655924; doi:10.3390/s25226813)
Supplement: Supplementary file 1 [file sensors-25-06813-s001.zip › File S1_Experimental_and_Simulation_Data/simulation/capsweep/cap160/mac_competing_nodes_none.csv]

time_s	node_id	received_from
2.700	FAST_SENDER	N/A
2.700	SLOW_SENDER1	N/A
3.434	RECEIVER	SLOW_SENDER1
5.408	RECEIVER	FAST_SENDER
5.880	SLOW_SENDER1	N/A
6.663	RECEIVER	SLOW_SENDER1
7.849	FAST_SENDER	N/A
8.647	RECEIVER	FAST_SENDER
9.097	SLOW_SENDER1	N/A
9.891	RECEIVER	SLOW_SENDER1
11.088	FAST_SENDER	N/A
11.845	RECEIVER	FAST_SENDER
12.300	SLOW_SENDER1	N/A
13.060	RECEIVER	SLOW_SENDER1
14.248	FAST_SENDER	N/A
15.042	RECEIVER	FAST_SENDER
15.476	SLOW_SENDER1	N/A
16.282	RECEIVER	SLOW_SENDER1
17.478	FAST_SENDER	N/A
18.237	RECEIVER	FAST_SENDER
18.704	SLOW_SENDER1	N/A
19.519	RECEIVER	SLOW_SENDER1
25.673	FAST_SENDER	N/A
26.476	RECEIVER	FAST_SENDER
27.082	SLOW_SENDER1	N/A
27.850	RECEIVER	SLOW_SENDER1
28.905	FAST_SENDER	N/A
29.629	RECEIVER	FAST_SENDER
30.251	SLOW_SENDER1	N/A
31.008	RECEIVER	SLOW_SENDER1
32.037	FAST_SENDER	N/A
32.790	RECEIVER	FAST_SENDER
33.426	SLOW_SENDER1	N/A
34.169	RECEIVER	SLOW_SENDER1
35.197	FAST_SENDER	N/A
35.956	RECEIVER	FAST_SENDER
36.577	SLOW_SENDER1	N/A
37.397	RECEIVER	SLOW_SENDER1
38.360	FAST_SENDER	N/A
39.094	RECEIVER	FAST_SENDER
39.838	SLOW_SENDER1	N/A
40.621	RECEIVER	SLOW_SENDER1
41.527	FAST_SENDER	N/A
42.277	RECEIVER	FAST_SENDER
43.064	SLOW_SENDER1	N/A
43.815	RECEIVER	SLOW_SENDER1
44.707	FAST_SENDER	N/A
45.442	RECEIVER	FAST_SENDER
46.222	SLOW_SENDER1	N/A
46.962	RECEIVER	SLOW_SENDER1
47.881	FAST_SENDER	N/A
48.618	RECEIVER	FAST_SENDER
49.391	SLOW_SENDER1	N/A
50.691	RECEIVER	SLOW_SENDER1
52.460	FAST_SENDER	N/A
53.245	RECEIVER	FAST_SENDER
55.657	FAST_SENDER	N/A
56.130	SLOW_SENDER1	N/A
56.424	RECEIVER	FAST_SENDER
60.380	RECEIVER	SLOW_SENDER1
60.914	FAST_SENDER	N/A
61.690	RECEIVER	FAST_SENDER
64.103	FAST_SENDER	N/A
64.866	RECEIVER	FAST_SENDER
65.798	SLOW_SENDER1	N/A
66.591	RECEIVER	SLOW_SENDER1
67.299	FAST_SENDER	N/A
68.039	RECEIVER	FAST_SENDER
72.013	SLOW_SENDER1	N/A
72.129	FAST_SENDER	N/A
72.811	RECEIVER	SLOW_SENDER1
75.266	RECEIVER	FAST_SENDER
77.681	FAST_SENDER	N/A
78.456	RECEIVER	FAST_SENDER
80.244	SLOW_SENDER1	N/A
80.887	FAST_SENDER	N/A
80.988	RECEIVER	SLOW_SENDER1
81.605	RECEIVER	FAST_SENDER
84.032	FAST_SENDER	N/A
84.804	RECEIVER	FAST_SENDER
87.252	FAST_SENDER	N/A
88.011	RECEIVER	FAST_SENDER
88.427	SLOW_SENDER1	N/A
89.192	RECEIVER	SLOW_SENDER1
90.428	FAST_SENDER	N/A
91.220	RECEIVER	FAST_SENDER
93.622	FAST_SENDER	N/A
94.379	RECEIVER	FAST_SENDER
96.619	SLOW_SENDER1	N/A
96.798	FAST_SENDER	N/A
97.376	RECEIVER	SLOW_SENDER1
99.514	RECEIVER	FAST_SENDER
101.956	FAST_SENDER	N/A
102.722	RECEIVER	FAST_SENDER
104.806	SLOW_SENDER1	N/A
105.139	FAST_SENDER	N/A
105.569	RECEIVER	SLOW_SENDER1
108.248	RECEIVER	FAST_SENDER
110.679	FAST_SENDER	N/A
111.413	RECEIVER	FAST_SENDER
113.858	FAST_SENDER	N/A
114.603	RECEIVER	FAST_SENDER
114.960	SLOW_SENDER1	N/A
115.721	RECEIVER	SLOW_SENDER1
117.021	FAST_SENDER	N/A
117.804	RECEIVER	FAST_SENDER
120.245	FAST_SENDER	N/A
121.018	RECEIVER	FAST_SENDER
123.145	SLOW_SENDER1	N/A
123.468	FAST_SENDER	N/A
123.878	RECEIVER	SLOW_SENDER1
127.615	RECEIVER	FAST_SENDER
130.023	FAST_SENDER	N/A
130.812	RECEIVER	FAST_SENDER
133.004	SLOW_SENDER1	N/A
133.253	FAST_SENDER	N/A
134.040	RECEIVER	FAST_SENDER
135.475	RECEIVER	SLOW_SENDER1
136.475	FAST_SENDER	N/A
137.223	RECEIVER	FAST_SENDER
139.669	FAST_SENDER	N/A
140.440	RECEIVER	FAST_SENDER
142.848	FAST_SENDER	N/A
142.883	SLOW_SENDER1	N/A
143.640	RECEIVER	FAST_SENDER
145.972	RECEIVER	SLOW_SENDER1
146.076	FAST_SENDER	N/A
146.834	RECEIVER	FAST_SENDER
149.267	FAST_SENDER	N/A
150.032	RECEIVER	FAST_SENDER
152.447	FAST_SENDER	N/A
153.236	RECEIVER	FAST_SENDER
153.394	SLOW_SENDER1	N/A
154.152	RECEIVER	SLOW_SENDER1
155.670	FAST_SENDER	N/A
156.419	RECEIVER	FAST_SENDER
158.864	FAST_SENDER	N/A
159.624	RECEIVER	FAST_SENDER
161.591	SLOW_SENDER1	N/A
162.060	FAST_SENDER	N/A
162.319	RECEIVER	SLOW_SENDER1
164.281	RECEIVER	FAST_SENDER
166.717	FAST_SENDER	N/A
167.510	RECEIVER	FAST_SENDER
169.929	FAST_SENDER	N/A
170.649	RECEIVER	FAST_SENDER
173.096	FAST_SENDER	N/A
173.881	RECEIVER	FAST_SENDER
176.329	FAST_SENDER	N/A
177.099	RECEIVER	FAST_SENDER
179.514	FAST_SENDER	N/A
180.284	RECEIVER	FAST_SENDER
182.685	FAST_SENDER	N/A
183.414	RECEIVER	FAST_SENDER
185.858	FAST_SENDER	N/A
186.630	RECEIVER	FAST_SENDER
189.054	FAST_SENDER	N/A
189.811	RECEIVER	FAST_SENDER
192.254	FAST_SENDER	N/A
193.000	RECEIVER	FAST_SENDER
195.407	FAST_SENDER	N/A
196.149	RECEIVER	FAST_SENDER
198.569	FAST_SENDER	N/A
199.302	RECEIVER	FAST_SENDER
201.747	FAST_SENDER	N/A
202.512	RECEIVER	FAST_SENDER
204.955	FAST_SENDER	N/A
205.757	RECEIVER	FAST_SENDER
208.192	FAST_SENDER	N/A
208.940	RECEIVER	FAST_SENDER
211.344	FAST_SENDER	N/A
212.108	RECEIVER	FAST_SENDER
214.545	FAST_SENDER	N/A
215.311	RECEIVER	FAST_SENDER
217.745	FAST_SENDER	N/A
218.482	RECEIVER	FAST_SENDER
220.929	FAST_SENDER	N/A
221.660	RECEIVER	FAST_SENDER
224.109	FAST_SENDER	N/A
224.863	RECEIVER	FAST_SENDER
227.278	FAST_SENDER	N/A
228.027	RECEIVER	FAST_SENDER
230.472	FAST_SENDER	N/A
231.209	RECEIVER	FAST_SENDER
233.640	FAST_SENDER	N/A
234.375	RECEIVER	FAST_SENDER
236.776	FAST_SENDER	N/A
237.504	RECEIVER	FAST_SENDER
239.905	FAST_SENDER	N/A
240.705	RECEIVER	FAST_SENDER
244.858	FAST_SENDER	N/A
245.596	RECEIVER	FAST_SENDER
248.029	FAST_SENDER	N/A
248.778	RECEIVER	FAST_SENDER
251.187	FAST_SENDER	N/A
251.938	RECEIVER	FAST_SENDER
254.384	FAST_SENDER	N/A
255.132	RECEIVER	FAST_SENDER
257.553	FAST_SENDER	N/A
258.363	RECEIVER	FAST_SENDER
260.793	FAST_SENDER	N/A
261.552	RECEIVER	FAST_SENDER
263.981	FAST_SENDER	N/A
266.094	RECEIVER	FAST_SENDER
268.538	FAST_SENDER	N/A
269.319	RECEIVER	FAST_SENDER
271.725	FAST_SENDER	N/A
272.504	RECEIVER	FAST_SENDER
274.922	FAST_SENDER	N/A
275.645	RECEIVER	FAST_SENDER
278.053	FAST_SENDER	N/A
278.825	RECEIVER	FAST_SENDER
282.945	FAST_SENDER	N/A
283.723	RECEIVER	FAST_SENDER
286.165	FAST_SENDER	N/A
286.939	RECEIVER	FAST_SENDER
289.341	FAST_SENDER	N/A
290.120	RECEIVER	FAST_SENDER
292.535	FAST_SENDER	N/A
293.295	RECEIVER	FAST_SENDER
295.732	FAST_SENDER	N/A
296.502	RECEIVER	FAST_SENDER
298.908	FAST_SENDER	N/A
299.664	RECEIVER	FAST_SENDER
302.096	FAST_SENDER	N/A
302.838	RECEIVER	FAST_SENDER
305.255	FAST_SENDER	N/A
306.047	RECEIVER	FAST_SENDER
308.482	FAST_SENDER	N/A
309.248	RECEIVER	FAST_SENDER
311.690	FAST_SENDER	N/A
312.456	RECEIVER	FAST_SENDER
314.879	FAST_SENDER	N/A
315.660	RECEIVER	FAST_SENDER
318.066	FAST_SENDER	N/A
318.861	RECEIVER	FAST_SENDER
321.297	FAST_SENDER	N/A
322.051	RECEIVER	FAST_SENDER
324.473	FAST_SENDER	N/A
326.738	RECEIVER	FAST_SENDER
329.157	FAST_SENDER	N/A
329.975	RECEIVER	FAST_SENDER
332.402	FAST_SENDER	N/A
333.155	RECEIVER	FAST_SENDER
335.556	FAST_SENDER	N/A
336.310	RECEIVER	FAST_SENDER
338.711	FAST_SENDER	N/A
339.450	RECEIVER	FAST_SENDER
341.897	FAST_SENDER	N/A
342.630	RECEIVER	FAST_SENDER
345.045	FAST_SENDER	N/A
345.822	RECEIVER	FAST_SENDER
348.262	FAST_SENDER	N/A
348.967	RECEIVER	FAST_SENDER
351.401	FAST_SENDER	N/A
352.142	RECEIVER	FAST_SENDER
354.554	FAST_SENDER	N/A
355.315	RECEIVER	FAST_SENDER
357.750	FAST_SENDER	N/A
358.543	RECEIVER	FAST_SENDER
360.992	FAST_SENDER	N/A
361.765	RECEIVER	FAST_SENDER
364.183	FAST_SENDER	N/A
364.940	RECEIVER	FAST_SENDER
367.358	FAST_SENDER	N/A
368.108	RECEIVER	FAST_SENDER
370.522	FAST_SENDER	N/A
372.990	RECEIVER	FAST_SENDER
375.421	FAST_SENDER	N/A
376.161	RECEIVER	FAST_SENDER
378.606	FAST_SENDER	N/A
379.368	RECEIVER	FAST_SENDER
381.780	FAST_SENDER	N/A
382.499	RECEIVER	FAST_SENDER
384.943	FAST_SENDER	N/A
385.725	RECEIVER	FAST_SENDER
388.142	FAST_SENDER	N/A
388.904	RECEIVER	FAST_SENDER
391.332	FAST_SENDER	N/A
392.088	RECEIVER	FAST_SENDER
394.505	FAST_SENDER	N/A
395.271	RECEIVER	FAST_SENDER
397.678	FAST_SENDER	N/A
398.443	RECEIVER	FAST_SENDER
400.853	FAST_SENDER	N/A
401.637	RECEIVER	FAST_SENDER
404.077	FAST_SENDER	N/A
404.858	RECEIVER	FAST_SENDER
407.288	FAST_SENDER	N/A
409.858	RECEIVER	FAST_SENDER
412.293	FAST_SENDER	N/A
413.018	RECEIVER	FAST_SENDER
415.458	FAST_SENDER	N/A
416.186	RECEIVER	FAST_SENDER
418.613	FAST_SENDER	N/A
419.373	RECEIVER	FAST_SENDER
421.785	FAST_SENDER	N/A
422.566	RECEIVER	FAST_SENDER
424.999	FAST_SENDER	N/A
425.745	RECEIVER	FAST_SENDER
428.191	FAST_SENDER	N/A
428.960	RECEIVER	FAST_SENDER
431.378	FAST_SENDER	N/A
432.155	RECEIVER	FAST_SENDER
434.594	FAST_SENDER	N/A
435.343	RECEIVER	FAST_SENDER
437.749	FAST_SENDER	N/A
440.034	RECEIVER	FAST_SENDER
442.446	FAST_SENDER	N/A
443.190	RECEIVER	FAST_SENDER
445.603	FAST_SENDER	N/A
446.361	RECEIVER	FAST_SENDER
448.802	FAST_SENDER	N/A
449.505	RECEIVER	FAST_SENDER
451.955	FAST_SENDER	N/A
452.699	RECEIVER	FAST_SENDER
455.143	FAST_SENDER	N/A
455.896	RECEIVER	FAST_SENDER
458.307	FAST_SENDER	N/A
459.065	RECEIVER	FAST_SENDER
461.501	FAST_SENDER	N/A
462.305	RECEIVER	FAST_SENDER
464.733	FAST_SENDER	N/A
465.512	RECEIVER	FAST_SENDER
467.916	FAST_SENDER	N/A
468.666	RECEIVER	FAST_SENDER
471.105	FAST_SENDER	N/A
471.838	RECEIVER	FAST_SENDER
474.246	FAST_SENDER	N/A
475.035	RECEIVER	FAST_SENDER
477.447	FAST_SENDER	N/A
478.261	RECEIVER	FAST_SENDER
480.689	FAST_SENDER	N/A
481.464	RECEIVER	FAST_SENDER
483.910	FAST_SENDER	N/A
484.657	RECEIVER	FAST_SENDER
487.065	FAST_SENDER	N/A
487.832	RECEIVER	FAST_SENDER
490.241	FAST_SENDER	N/A
491.009	RECEIVER	FAST_SENDER
493.442	FAST_SENDER	N/A
494.196	RECEIVER	FAST_SENDER
496.605	FAST_SENDER	N/A
497.408	RECEIVER	FAST_SENDER
499.825	FAST_SENDER	N/A
500.606	RECEIVER	FAST_SENDER
503.020	FAST_SENDER	N/A
503.779	RECEIVER	FAST_SENDER
506.216	FAST_SENDER	N/A
506.987	RECEIVER	FAST_SENDER
508.160	SLOW_SENDER1	N/A
508.929	RECEIVER	SLOW_SENDER1
509.420	FAST_SENDER	N/A
510.162	RECEIVER	FAST_SENDER
511.338	SLOW_SENDER1	N/A
512.105	RECEIVER	SLOW_SENDER1
512.578	FAST_SENDER	N/A
513.337	RECEIVER	FAST_SENDER
514.545	SLOW_SENDER1	N/A
515.281	RECEIVER	SLOW_SENDER1
515.744	FAST_SENDER	N/A
516.481	RECEIVER	FAST_SENDER
517.729	SLOW_SENDER1	N/A
518.452	RECEIVER	SLOW_SENDER1
518.910	FAST_SENDER	N/A
519.667	RECEIVER	FAST_SENDER
520.875	SLOW_SENDER1	N/A
521.662	RECEIVER	SLOW_SENDER1
522.096	FAST_SENDER	N/A
522.870	RECEIVER	FAST_SENDER
524.092	SLOW_SENDER1	N/A
524.860	RECEIVER	SLOW_SENDER1
525.273	FAST_SENDER	N/A
526.054	RECEIVER	FAST_SENDER
530.112	FAST_SENDER	N/A
530.260	SLOW_SENDER1	N/A
530.913	RECEIVER	FAST_SENDER
533.219	RECEIVER	SLOW_SENDER1
533.339	FAST_SENDER	N/A
534.097	RECEIVER	FAST_SENDER
536.539	FAST_SENDER	N/A
537.279	RECEIVER	FAST_SENDER
538.663	SLOW_SENDER1	N/A
541.106	RECEIVER	SLOW_SENDER1
541.257	FAST_SENDER	N/A
542.031	RECEIVER	FAST_SENDER
544.474	FAST_SENDER	N/A
545.236	RECEIVER	FAST_SENDER
546.517	SLOW_SENDER1	N/A
547.294	RECEIVER	SLOW_SENDER1
547.672	FAST_SENDER	N/A
548.446	RECEIVER	FAST_SENDER
550.852	FAST_SENDER	N/A
551.613	RECEIVER	FAST_SENDER
554.021	FAST_SENDER	N/A
554.738	SLOW_SENDER1	N/A
554.779	RECEIVER	FAST_SENDER
556.040	RECEIVER	SLOW_SENDER1
557.216	FAST_SENDER	N/A
557.955	RECEIVER	FAST_SENDER
560.404	FAST_SENDER	N/A
561.193	RECEIVER	FAST_SENDER
563.440	SLOW_SENDER1	N/A
563.602	FAST_SENDER	N/A
564.203	RECEIVER	SLOW_SENDER1
565.959	RECEIVER	FAST_SENDER
568.370	FAST_SENDER	N/A
571.518	FAST_SENDER	N/A
571.614	SLOW_SENDER1	N/A
579.659	FAST_SENDER	N/A
584.801	SLOW_SENDER1	N/A
587.586	FAST_SENDER	N/A
595.622	FAST_SENDER	N/A
603.309	FAST_SENDER	N/A
610.404	FAST_SENDER	N/A
617.757	FAST_SENDER	N/A
625.460	FAST_SENDER	N/A
632.685	FAST_SENDER	N/A
640.109	FAST_SENDER	N/A
647.830	FAST_SENDER	N/A
655.422	FAST_SENDER	N/A
663.457	FAST_SENDER	N/A
670.760	FAST_SENDER	N/A
678.387	FAST_SENDER	N/A
685.757	FAST_SENDER	N/A
693.287	FAST_SENDER	N/A
700.503	FAST_SENDER	N/A
708.153	FAST_SENDER	N/A
715.420	FAST_SENDER	N/A
723.274	FAST_SENDER	N/A
731.201	FAST_SENDER	N/A
738.602	FAST_SENDER	N/A
745.837	FAST_SENDER	N/A
753.301	FAST_SENDER	N/A
760.941	FAST_SENDER	N/A
768.308	FAST_SENDER	N/A
775.840	FAST_SENDER	N/A
783.428	FAST_SENDER	N/A
790.862	FAST_SENDER	N/A
798.443	FAST_SENDER	N/A
805.564	FAST_SENDER	N/A
812.908	FAST_SENDER	N/A
820.438	FAST_SENDER	N/A
827.962	FAST_SENDER	N/A
835.681	FAST_SENDER	N/A
843.653	FAST_SENDER	N/A
851.085	FAST_SENDER	N/A
858.693	FAST_SENDER	N/A
866.353	FAST_SENDER	N/A
873.810	FAST_SENDER	N/A
881.321	FAST_SENDER	N/A
889.121	FAST_SENDER	N/A
896.468	FAST_SENDER	N/A
904.359	FAST_SENDER	N/A
911.711	FAST_SENDER	N/A
914.214	RECEIVER	FAST_SENDER
916.617	FAST_SENDER	N/A
917.365	RECEIVER	FAST_SENDER
919.792	FAST_SENDER	N/A
920.602	RECEIVER	FAST_SENDER
923.022	FAST_SENDER	N/A
923.824	RECEIVER	FAST_SENDER
926.266	FAST_SENDER	N/A
927.049	RECEIVER	FAST_SENDER
929.455	FAST_SENDER	N/A
930.170	RECEIVER	FAST_SENDER
932.593	FAST_SENDER	N/A
933.328	RECEIVER	FAST_SENDER
935.752	FAST_SENDER	N/A
936.542	RECEIVER	FAST_SENDER
937.360	SLOW_SENDER1	N/A
938.953	FAST_SENDER	N/A
939.605	RECEIVER	SLOW_SENDER1
941.766	RECEIVER	FAST_SENDER
942.017	SLOW_SENDER1	N/A
942.772	RECEIVER	SLOW_SENDER1
944.195	FAST_SENDER	N/A
944.955	RECEIVER	FAST_SENDER
945.211	SLOW_SENDER1	N/A
945.993	RECEIVER	SLOW_SENDER1
948.442	SLOW_SENDER1	N/A
949.210	RECEIVER	SLOW_SENDER1
950.644	FAST_SENDER	N/A
951.427	RECEIVER	FAST_SENDER
951.657	SLOW_SENDER1	N/A
952.463	RECEIVER	SLOW_SENDER1
953.836	FAST_SENDER	N/A
954.630	RECEIVER	FAST_SENDER
957.037	FAST_SENDER	N/A
957.776	RECEIVER	FAST_SENDER
957.912	SLOW_SENDER1	N/A
958.669	RECEIVER	SLOW_SENDER1
960.226	FAST_SENDER	N/A
961.041	RECEIVER	FAST_SENDER
963.446	FAST_SENDER	N/A
964.117	SLOW_SENDER1	N/A
964.211	RECEIVER	FAST_SENDER
964.860	RECEIVER	SLOW_SENDER1
966.629	FAST_SENDER	N/A
967.379	RECEIVER	FAST_SENDER
969.782	FAST_SENDER	N/A
970.275	SLOW_SENDER1	N/A
970.556	RECEIVER	FAST_SENDER
972.520	RECEIVER	SLOW_SENDER1
976.861	FAST_SENDER	N/A
977.598	RECEIVER	FAST_SENDER
977.944	SLOW_SENDER1	N/A
978.700	RECEIVER	SLOW_SENDER1
980.021	FAST_SENDER	N/A
980.805	RECEIVER	FAST_SENDER
983.251	FAST_SENDER	N/A
984.008	RECEIVER	FAST_SENDER
986.133	SLOW_SENDER1	N/A
986.450	FAST_SENDER	N/A
986.912	RECEIVER	SLOW_SENDER1
988.999	RECEIVER	FAST_SENDER
991.415	FAST_SENDER	N/A
992.190	RECEIVER	FAST_SENDER
994.312	SLOW_SENDER1	N/A
994.612	FAST_SENDER	N/A
995.087	RECEIVER	SLOW_SENDER1
996.965	RECEIVER	FAST_SENDER
999.379	FAST_SENDER	N/A
1000.108	RECEIVER	FAST_SENDER
1002.500	SLOW_SENDER1	N/A
1002.558	FAST_SENDER	N/A
1003.289	RECEIVER	SLOW_SENDER1
1005.339	RECEIVER	FAST_SENDER
1007.742	FAST_SENDER	N/A
1008.508	RECEIVER	FAST_SENDER
1010.698	SLOW_SENDER1	N/A
1010.949	FAST_SENDER	N/A
1011.456	RECEIVER	SLOW_SENDER1
1013.514	RECEIVER	FAST_SENDER
1015.928	FAST_SENDER	N/A
1016.720	RECEIVER	FAST_SENDER
1018.904	SLOW_SENDER1	N/A
1019.165	FAST_SENDER	N/A
1019.703	RECEIVER	SLOW_SENDER1
1021.703	RECEIVER	FAST_SENDER
1024.119	FAST_SENDER	N/A
1024.934	RECEIVER	FAST_SENDER
1027.148	SLOW_SENDER1	N/A
1027.379	FAST_SENDER	N/A
1027.918	RECEIVER	SLOW_SENDER1
1029.611	RECEIVER	FAST_SENDER
1032.049	FAST_SENDER	N/A
1032.827	RECEIVER	FAST_SENDER
1035.246	FAST_SENDER	N/A
1035.364	SLOW_SENDER1	N/A
1036.026	RECEIVER	FAST_SENDER
1038.018	RECEIVER	SLOW_SENDER1
1038.469	FAST_SENDER	N/A
1039.251	RECEIVER	FAST_SENDER
1041.678	FAST_SENDER	N/A
1042.418	RECEIVER	FAST_SENDER
1045.458	SLOW_SENDER1	N/A
1046.276	RECEIVER	SLOW_SENDER1
1046.293	FAST_SENDER	N/A
1048.620	RECEIVER	FAST_SENDER
1051.036	FAST_SENDER	N/A
1051.826	RECEIVER	FAST_SENDER
1053.724	SLOW_SENDER1	N/A
1054.266	FAST_SENDER	N/A
1054.467	RECEIVER	SLOW_SENDER1
1056.652	RECEIVER	FAST_SENDER
1059.091	FAST_SENDER	N/A
1061.679	RECEIVER	FAST_SENDER
1061.899	SLOW_SENDER1	N/A
1062.642	RECEIVER	SLOW_SENDER1
1064.092	FAST_SENDER	N/A
1064.863	RECEIVER	FAST_SENDER
1067.277	FAST_SENDER	N/A
1068.053	RECEIVER	FAST_SENDER
1070.082	SLOW_SENDER1	N/A
1070.454	FAST_SENDER	N/A
1070.870	RECEIVER	SLOW_SENDER1
1076.045	RECEIVER	FAST_SENDER
1078.458	FAST_SENDER	N/A
1079.248	RECEIVER	FAST_SENDER
1081.671	FAST_SENDER	N/A
1082.426	RECEIVER	FAST_SENDER
1084.866	FAST_SENDER	N/A
1085.597	RECEIVER	FAST_SENDER
1088.031	FAST_SENDER	N/A
1088.801	RECEIVER	FAST_SENDER
1091.247	FAST_SENDER	N/A
1091.994	RECEIVER	FAST_SENDER
1094.424	FAST_SENDER	N/A
1095.180	RECEIVER	FAST_SENDER
1097.603	FAST_SENDER	N/A
1098.383	RECEIVER	FAST_SENDER
1103.967	FAST_SENDER	N/A
1104.745	RECEIVER	FAST_SENDER
1107.149	FAST_SENDER	N/A
1109.629	RECEIVER	FAST_SENDER
1112.075	FAST_SENDER	N/A
1112.840	RECEIVER	FAST_SENDER
1115.246	FAST_SENDER	N/A
1117.750	RECEIVER	FAST_SENDER
1120.158	FAST_SENDER	N/A
1120.911	RECEIVER	FAST_SENDER
1123.357	FAST_SENDER	N/A
1124.134	RECEIVER	FAST_SENDER
1126.574	FAST_SENDER	N/A
1127.342	RECEIVER	FAST_SENDER
1129.742	FAST_SENDER	N/A
1130.493	RECEIVER	FAST_SENDER
1132.918	FAST_SENDER	N/A
1133.691	RECEIVER	FAST_SENDER
1136.110	FAST_SENDER	N/A
1136.884	RECEIVER	FAST_SENDER
1139.288	FAST_SENDER	N/A
1140.036	RECEIVER	FAST_SENDER
1142.472	FAST_SENDER	N/A
1143.278	RECEIVER	FAST_SENDER
1145.721	FAST_SENDER	N/A
1146.434	RECEIVER	FAST_SENDER
1150.697	FAST_SENDER	N/A
1151.491	RECEIVER	FAST_SENDER
1153.923	FAST_SENDER	N/A
1154.682	RECEIVER	FAST_SENDER
1157.089	FAST_SENDER	N/A
1157.859	RECEIVER	FAST_SENDER
1160.294	FAST_SENDER	N/A
1161.055	RECEIVER	FAST_SENDER
1163.475	FAST_SENDER	N/A
1164.196	RECEIVER	FAST_SENDER
1166.608	FAST_SENDER	N/A
1167.348	RECEIVER	FAST_SENDER
1169.760	FAST_SENDER	N/A
1170.547	RECEIVER	FAST_SENDER
1172.951	FAST_SENDER	N/A
1173.684	RECEIVER	FAST_SENDER
1176.093	FAST_SENDER	N/A
1176.849	RECEIVER	FAST_SENDER
1179.281	FAST_SENDER	N/A
1179.988	RECEIVER	FAST_SENDER
1182.431	FAST_SENDER	N/A
1183.166	RECEIVER	FAST_SENDER
1185.609	FAST_SENDER	N/A
1187.911	RECEIVER	FAST_SENDER
1190.341	FAST_SENDER	N/A
1191.089	RECEIVER	FAST_SENDER
1193.513	FAST_SENDER	N/A
1194.269	RECEIVER	FAST_SENDER
1196.705	FAST_SENDER	N/A
1197.479	RECEIVER	FAST_SENDER
1199.916	FAST_SENDER	N/A
1200.668	RECEIVER	FAST_SENDER
1203.085	FAST_SENDER	N/A
1203.859	RECEIVER	FAST_SENDER
1206.277	FAST_SENDER	N/A
1207.021	RECEIVER	FAST_SENDER
1209.422	FAST_SENDER	N/A
1210.199	RECEIVER	FAST_SENDER
1212.621	FAST_SENDER	N/A
1213.362	RECEIVER	FAST_SENDER
1215.784	FAST_SENDER	N/A
1216.555	RECEIVER	FAST_SENDER
1218.967	FAST_SENDER	N/A
1219.748	RECEIVER	FAST_SENDER
1222.165	FAST_SENDER	N/A
1222.903	RECEIVER	FAST_SENDER
1226.945	FAST_SENDER	N/A
1227.710	RECEIVER	FAST_SENDER
1230.123	FAST_SENDER	N/A
1230.940	RECEIVER	FAST_SENDER
1233.374	FAST_SENDER	N/A
1234.161	RECEIVER	FAST_SENDER
1236.587	FAST_SENDER	N/A
1239.099	RECEIVER	FAST_SENDER
1241.544	FAST_SENDER	N/A
1242.274	RECEIVER	FAST_SENDER
1244.693	FAST_SENDER	N/A
1245.432	RECEIVER	FAST_SENDER
1247.842	FAST_SENDER	N/A
1248.616	RECEIVER	FAST_SENDER
1251.030	FAST_SENDER	N/A
1253.382	RECEIVER	FAST_SENDER
1255.791	FAST_SENDER	N/A
1256.565	RECEIVER	FAST_SENDER
1259.011	FAST_SENDER	N/A
1262.210	FAST_SENDER	N/A
1269.883	FAST_SENDER	N/A
1277.313	FAST_SENDER	N/A
1285.184	FAST_SENDER	N/A
1292.621	FAST_SENDER	N/A
1299.953	FAST_SENDER	N/A
1307.714	FAST_SENDER	N/A
1315.550	FAST_SENDER	N/A
1323.051	FAST_SENDER	N/A
1330.847	FAST_SENDER	N/A
1338.121	FAST_SENDER	N/A
1345.775	FAST_SENDER	N/A
1353.055	FAST_SENDER	N/A
1360.539	FAST_SENDER	N/A
1367.893	FAST_SENDER	N/A
1375.488	FAST_SENDER	N/A
1383.102	FAST_SENDER	N/A
1390.658	FAST_SENDER	N/A
1397.757	FAST_SENDER	N/A
1405.127	FAST_SENDER	N/A
1412.261	FAST_SENDER	N/A
1419.585	FAST_SENDER	N/A
1420.700	SLOW_SENDER1	N/A
1427.414	FAST_SENDER	N/A
1429.148	SLOW_SENDER1	N/A
1435.253	FAST_SENDER	N/A
1439.567	SLOW_SENDER1	N/A
1443.095	FAST_SENDER	N/A
1451.080	FAST_SENDER	N/A
1452.469	SLOW_SENDER1	N/A
1459.763	FAST_SENDER	N/A
1466.718	SLOW_SENDER1	N/A
1466.732	FAST_SENDER	N/A
1475.574	FAST_SENDER	N/A
1482.941	FAST_SENDER	N/A
1490.458	FAST_SENDER	N/A
1498.118	FAST_SENDER	N/A
1505.888	FAST_SENDER	N/A
1513.379	FAST_SENDER	N/A
1520.776	FAST_SENDER	N/A
1528.620	FAST_SENDER	N/A
1536.472	FAST_SENDER	N/A
1544.140	FAST_SENDER	N/A
1551.841	FAST_SENDER	N/A
1559.142	FAST_SENDER	N/A
1566.777	FAST_SENDER	N/A
1574.110	FAST_SENDER	N/A
1581.312	FAST_SENDER	N/A
1588.765	FAST_SENDER	N/A
1596.247	FAST_SENDER	N/A
1603.611	FAST_SENDER	N/A
1604.341	RECEIVER	FAST_SENDER
1606.753	FAST_SENDER	N/A
1607.510	RECEIVER	FAST_SENDER
1609.911	FAST_SENDER	N/A
1610.669	RECEIVER	FAST_SENDER
1613.110	FAST_SENDER	N/A
1613.866	RECEIVER	FAST_SENDER
1616.282	FAST_SENDER	N/A
1617.085	RECEIVER	FAST_SENDER
1619.525	FAST_SENDER	N/A
1620.252	RECEIVER	FAST_SENDER
1622.657	FAST_SENDER	N/A
1623.418	RECEIVER	FAST_SENDER
1625.867	FAST_SENDER	N/A
1626.670	RECEIVER	FAST_SENDER
1629.073	FAST_SENDER	N/A
1629.818	RECEIVER	FAST_SENDER
1632.267	FAST_SENDER	N/A
1634.795	RECEIVER	FAST_SENDER
1637.225	FAST_SENDER	N/A
1638.000	RECEIVER	FAST_SENDER
1640.416	FAST_SENDER	N/A
1641.166	RECEIVER	FAST_SENDER
1643.602	FAST_SENDER	N/A
1644.374	RECEIVER	FAST_SENDER
1646.794	FAST_SENDER	N/A
1647.526	RECEIVER	FAST_SENDER
1649.965	FAST_SENDER	N/A
1652.575	RECEIVER	FAST_SENDER
1654.995	FAST_SENDER	N/A
1655.743	RECEIVER	FAST_SENDER
1659.681	FAST_SENDER	N/A
1662.041	RECEIVER	FAST_SENDER
1664.466	FAST_SENDER	N/A
1665.237	RECEIVER	FAST_SENDER
1667.669	FAST_SENDER	N/A
1668.455	RECEIVER	FAST_SENDER
1670.871	FAST_SENDER	N/A
1671.644	RECEIVER	FAST_SENDER
1674.059	FAST_SENDER	N/A
1676.521	RECEIVER	FAST_SENDER
1678.936	FAST_SENDER	N/A
1679.747	RECEIVER	FAST_SENDER
1682.187	FAST_SENDER	N/A
1682.999	RECEIVER	FAST_SENDER
1685.442	FAST_SENDER	N/A
1686.263	RECEIVER	FAST_SENDER
1688.669	FAST_SENDER	N/A
1689.480	RECEIVER	FAST_SENDER
1691.915	FAST_SENDER	N/A
1694.108	RECEIVER	FAST_SENDER
1696.545	FAST_SENDER	N/A
1697.361	RECEIVER	FAST_SENDER
1699.765	FAST_SENDER	N/A
1702.411	RECEIVER	FAST_SENDER
1704.843	FAST_SENDER	N/A
1705.572	RECEIVER	FAST_SENDER
1708.010	FAST_SENDER	N/A
1708.774	RECEIVER	FAST_SENDER
1711.198	FAST_SENDER	N/A
1711.943	RECEIVER	FAST_SENDER
1714.379	FAST_SENDER	N/A
1716.751	RECEIVER	FAST_SENDER
1719.175	FAST_SENDER	N/A
1719.945	RECEIVER	FAST_SENDER
1722.370	FAST_SENDER	N/A
1723.142	RECEIVER	FAST_SENDER
1725.554	FAST_SENDER	N/A
1726.329	RECEIVER	FAST_SENDER
1728.740	FAST_SENDER	N/A
1730.874	RECEIVER	FAST_SENDER
1733.283	FAST_SENDER	N/A
1734.005	RECEIVER	FAST_SENDER
1736.427	FAST_SENDER	N/A
1737.159	RECEIVER	FAST_SENDER
1739.573	FAST_SENDER	N/A
1740.359	RECEIVER	FAST_SENDER
1742.765	FAST_SENDER	N/A
1743.536	RECEIVER	FAST_SENDER
1745.965	FAST_SENDER	N/A
1746.766	RECEIVER	FAST_SENDER
1749.186	FAST_SENDER	N/A
1749.965	RECEIVER	FAST_SENDER
1752.409	FAST_SENDER	N/A
1753.151	RECEIVER	FAST_SENDER
1755.593	FAST_SENDER	N/A
1756.353	RECEIVER	FAST_SENDER
1758.766	FAST_SENDER	N/A
1759.489	RECEIVER	FAST_SENDER
1761.898	FAST_SENDER	N/A
1762.691	RECEIVER	FAST_SENDER
1765.099	FAST_SENDER	N/A
1765.850	RECEIVER	FAST_SENDER
1768.288	FAST_SENDER	N/A
1769.058	RECEIVER	FAST_SENDER
1771.500	FAST_SENDER	N/A
1772.261	RECEIVER	FAST_SENDER
1774.669	FAST_SENDER	N/A
1776.859	RECEIVER	FAST_SENDER
1779.261	FAST_SENDER	N/A
1779.989	RECEIVER	FAST_SENDER
1782.423	FAST_SENDER	N/A
1783.179	RECEIVER	FAST_SENDER
1785.598	FAST_SENDER	N/A
1786.380	RECEIVER	FAST_SENDER
1788.829	FAST_SENDER	N/A
1789.575	RECEIVER	FAST_SENDER
1791.994	FAST_SENDER	N/A
1792.769	RECEIVER	FAST_SENDER
1795.218	FAST_SENDER	N/A
1795.965	RECEIVER	FAST_SENDER
1798.373	FAST_SENDER	N/A
1799.144	RECEIVER	FAST_SENDER
1801.588	FAST_SENDER	N/A
1802.389	RECEIVER	FAST_SENDER
1804.824	FAST_SENDER	N/A
1805.567	RECEIVER	FAST_SENDER
1808.007	FAST_SENDER	N/A
1808.786	RECEIVER	FAST_SENDER
1811.207	FAST_SENDER	N/A
1811.994	RECEIVER	FAST_SENDER
1815.741	FAST_SENDER	N/A
1816.549	RECEIVER	FAST_SENDER
1816.900	SLOW_SENDER1	N/A
1817.672	RECEIVER	SLOW_SENDER1
1818.967	FAST_SENDER	N/A
1819.728	RECEIVER	FAST_SENDER
1820.119	SLOW_SENDER1	N/A
1820.907	RECEIVER	SLOW_SENDER1
1822.146	FAST_SENDER	N/A
1822.966	RECEIVER	FAST_SENDER
1823.334	SLOW_SENDER1	N/A
1824.125	RECEIVER	SLOW_SENDER1
1825.416	FAST_SENDER	N/A
1826.560	SLOW_SENDER1	N/A
1827.289	RECEIVER	SLOW_SENDER1
1829.207	RECEIVER	FAST_SENDER
1831.649	FAST_SENDER	N/A
1832.429	RECEIVER	FAST_SENDER
1834.872	FAST_SENDER	N/A
1835.655	RECEIVER	FAST_SENDER
1836.445	SLOW_SENDER1	N/A
1837.172	RECEIVER	SLOW_SENDER1
1838.055	FAST_SENDER	N/A
1838.835	RECEIVER	FAST_SENDER
1841.248	FAST_SENDER	N/A
1842.021	RECEIVER	FAST_SENDER
1842.618	SLOW_SENDER1	N/A
1844.450	FAST_SENDER	N/A
1845.139	RECEIVER	SLOW_SENDER1
1847.137	RECEIVER	FAST_SENDER
1849.569	FAST_SENDER	N/A
1850.332	RECEIVER	FAST_SENDER
1850.544	SLOW_SENDER1	N/A
1851.297	RECEIVER	SLOW_SENDER1
1852.750	FAST_SENDER	N/A
1853.531	RECEIVER	FAST_SENDER
1855.951	FAST_SENDER	N/A
1856.710	RECEIVER	FAST_SENDER
1856.724	SLOW_SENDER1	N/A
1857.488	RECEIVER	SLOW_SENDER1
1859.113	FAST_SENDER	N/A
1859.867	RECEIVER	FAST_SENDER
1862.296	FAST_SENDER	N/A
1863.070	RECEIVER	FAST_SENDER
1864.892	SLOW_SENDER1	N/A
1865.504	FAST_SENDER	N/A
1865.621	RECEIVER	SLOW_SENDER1
1867.700	RECEIVER	FAST_SENDER
1870.114	FAST_SENDER	N/A
1870.871	RECEIVER	FAST_SENDER
1873.062	SLOW_SENDER1	N/A
1873.273	FAST_SENDER	N/A
1873.838	RECEIVER	SLOW_SENDER1
1874.564	RECEIVER	FAST_SENDER
1876.965	FAST_SENDER	N/A
1877.723	RECEIVER	FAST_SENDER
1880.132	FAST_SENDER	N/A
1880.868	RECEIVER	FAST_SENDER
1881.265	SLOW_SENDER1	N/A
1882.034	RECEIVER	SLOW_SENDER1
1885.179	FAST_SENDER	N/A
1885.987	RECEIVER	FAST_SENDER
1889.468	SLOW_SENDER1	N/A
1890.077	FAST_SENDER	N/A
1890.240	RECEIVER	SLOW_SENDER1
1892.309	RECEIVER	FAST_SENDER
1894.744	FAST_SENDER	N/A
1895.517	RECEIVER	FAST_SENDER
1897.652	SLOW_SENDER1	N/A
1897.937	FAST_SENDER	N/A
1898.430	RECEIVER	SLOW_SENDER1
1900.378	RECEIVER	FAST_SENDER
1902.804	FAST_SENDER	N/A
1903.540	RECEIVER	FAST_SENDER
1905.842	SLOW_SENDER1	N/A
1905.972	FAST_SENDER	N/A
1906.587	RECEIVER	SLOW_SENDER1
1907.304	RECEIVER	FAST_SENDER
1909.721	FAST_SENDER	N/A
1910.497	RECEIVER	FAST_SENDER
1912.926	FAST_SENDER	N/A
1913.692	RECEIVER	FAST_SENDER
1913.987	SLOW_SENDER1	N/A
1914.742	RECEIVER	SLOW_SENDER1
1916.108	FAST_SENDER	N/A
1919.286	FAST_SENDER	N/A
1922.149	SLOW_SENDER1	N/A
1926.948	FAST_SENDER	N/A
1934.481	FAST_SENDER	N/A
1934.964	SLOW_SENDER1	N/A
1942.000	FAST_SENDER	N/A
1949.528	FAST_SENDER	N/A
1956.847	FAST_SENDER	N/A
1964.250	FAST_SENDER	N/A
1971.450	FAST_SENDER	N/A
1978.897	FAST_SENDER	N/A
1986.567	FAST_SENDER	N/A
1993.939	FAST_SENDER	N/A
2001.831	FAST_SENDER	N/A
2009.153	FAST_SENDER	N/A
2016.649	FAST_SENDER	N/A
2024.461	FAST_SENDER	N/A
2032.189	FAST_SENDER	N/A
2039.724	FAST_SENDER	N/A
2047.391	FAST_SENDER	N/A
2055.138	FAST_SENDER	N/A
2062.449	FAST_SENDER	N/A
2070.231	FAST_SENDER	N/A
2077.944	FAST_SENDER	N/A
2085.601	FAST_SENDER	N/A
2092.685	FAST_SENDER	N/A
2100.696	FAST_SENDER	N/A
2108.166	FAST_SENDER	N/A
2115.538	FAST_SENDER	N/A
2123.067	FAST_SENDER	N/A
2130.519	FAST_SENDER	N/A
2137.824	FAST_SENDER	N/A
2145.430	FAST_SENDER	N/A
2152.830	FAST_SENDER	N/A
2160.757	FAST_SENDER	N/A
2168.796	FAST_SENDER	N/A
2176.594	FAST_SENDER	N/A
2184.548	FAST_SENDER	N/A
2192.045	FAST_SENDER	N/A
2199.296	FAST_SENDER	N/A
2206.627	FAST_SENDER	N/A
2214.235	FAST_SENDER	N/A
2222.055	FAST_SENDER	N/A
2229.862	FAST_SENDER	N/A
2237.279	FAST_SENDER	N/A
2244.963	FAST_SENDER	N/A
2252.497	FAST_SENDER	N/A
2259.909	FAST_SENDER	N/A
2262.187	RECEIVER	FAST_SENDER
2264.636	FAST_SENDER	N/A
2265.358	RECEIVER	FAST_SENDER
2267.796	FAST_SENDER	N/A
2268.559	RECEIVER	FAST_SENDER
2271.004	FAST_SENDER	N/A
2271.773	RECEIVER	FAST_SENDER
2274.199	FAST_SENDER	N/A
2274.960	RECEIVER	FAST_SENDER
2277.387	FAST_SENDER	N/A
2278.096	RECEIVER	FAST_SENDER
2280.504	FAST_SENDER	N/A
2281.249	RECEIVER	FAST_SENDER
2282.660	SLOW_SENDER1	N/A
2283.369	RECEIVER	SLOW_SENDER1
2283.671	FAST_SENDER	N/A
2284.435	RECEIVER	FAST_SENDER
2285.808	SLOW_SENDER1	N/A
2286.589	RECEIVER	SLOW_SENDER1
2286.847	FAST_SENDER	N/A
2287.614	RECEIVER	FAST_SENDER
2289.002	SLOW_SENDER1	N/A
2289.768	RECEIVER	SLOW_SENDER1
2290.055	FAST_SENDER	N/A
2290.803	RECEIVER	FAST_SENDER
2293.208	FAST_SENDER	N/A
2293.995	RECEIVER	FAST_SENDER
2296.407	FAST_SENDER	N/A
2297.177	RECEIVER	FAST_SENDER
2298.385	SLOW_SENDER1	N/A
2299.124	RECEIVER	SLOW_SENDER1
2299.595	FAST_SENDER	N/A
2300.351	RECEIVER	FAST_SENDER
2302.788	FAST_SENDER	N/A
2303.566	RECEIVER	FAST_SENDER
2304.566	SLOW_SENDER1	N/A
2305.344	RECEIVER	SLOW_SENDER1
2305.993	FAST_SENDER	N/A
2306.727	RECEIVER	FAST_SENDER
2309.163	FAST_SENDER	N/A
2309.920	RECEIVER	FAST_SENDER
2310.784	SLOW_SENDER1	N/A
2311.554	RECEIVER	SLOW_SENDER1
2312.333	FAST_SENDER	N/A
2313.114	RECEIVER	FAST_SENDER
2316.978	SLOW_SENDER1	N/A
2317.264	FAST_SENDER	N/A
2317.765	RECEIVER	SLOW_SENDER1
2319.749	RECEIVER	FAST_SENDER
2322.152	FAST_SENDER	N/A
2322.949	RECEIVER	FAST_SENDER
2323.166	SLOW_SENDER1	N/A
2325.302	RECEIVER	SLOW_SENDER1
2325.373	FAST_SENDER	N/A
2326.154	RECEIVER	FAST_SENDER
2328.597	FAST_SENDER	N/A
2329.325	RECEIVER	FAST_SENDER
2331.740	FAST_SENDER	N/A
2332.535	RECEIVER	FAST_SENDER
2332.729	SLOW_SENDER1	N/A
2333.458	RECEIVER	SLOW_SENDER1
2334.955	FAST_SENDER	N/A
2335.663	RECEIVER	FAST_SENDER
2338.105	FAST_SENDER	N/A
2338.881	RECEIVER	FAST_SENDER
2340.872	SLOW_SENDER1	N/A
2341.298	FAST_SENDER	N/A
2341.618	RECEIVER	SLOW_SENDER1
2343.487	RECEIVER	FAST_SENDER
2345.888	FAST_SENDER	N/A
2346.661	RECEIVER	FAST_SENDER
2349.077	FAST_SENDER	N/A
2349.816	RECEIVER	FAST_SENDER
2352.225	FAST_SENDER	N/A
2353.004	RECEIVER	FAST_SENDER
2353.269	SLOW_SENDER1	N/A
2354.043	RECEIVER	SLOW_SENDER1
2355.416	FAST_SENDER	N/A
2356.161	RECEIVER	FAST_SENDER
2358.571	FAST_SENDER	N/A
2359.343	RECEIVER	FAST_SENDER
2361.443	SLOW_SENDER1	N/A
2361.788	FAST_SENDER	N/A
2362.210	RECEIVER	SLOW_SENDER1
2365.981	RECEIVER	FAST_SENDER
2368.391	FAST_SENDER	N/A
2369.134	RECEIVER	FAST_SENDER
2371.166	SLOW_SENDER1	N/A
2371.581	FAST_SENDER	N/A
2371.916	RECEIVER	SLOW_SENDER1
2373.838	RECEIVER	FAST_SENDER
2376.269	FAST_SENDER	N/A
2377.019	RECEIVER	FAST_SENDER
2379.464	FAST_SENDER	N/A
2380.217	RECEIVER	FAST_SENDER
2382.649	FAST_SENDER	N/A
2383.299	SLOW_SENDER1	N/A
2383.406	RECEIVER	FAST_SENDER
2385.414	RECEIVER	SLOW_SENDER1
2385.816	FAST_SENDER	N/A
2386.578	RECEIVER	FAST_SENDER
2389.013	FAST_SENDER	N/A
2389.774	RECEIVER	FAST_SENDER
2392.203	FAST_SENDER	N/A
2392.851	SLOW_SENDER1	N/A
2392.994	RECEIVER	FAST_SENDER
2395.396	FAST_SENDER	N/A
2396.160	RECEIVER	FAST_SENDER
2398.560	FAST_SENDER	N/A
2399.321	RECEIVER	FAST_SENDER
2401.729	FAST_SENDER	N/A
2402.469	RECEIVER	FAST_SENDER
2404.892	FAST_SENDER	N/A
2405.658	RECEIVER	FAST_SENDER
2408.108	FAST_SENDER	N/A
2408.843	RECEIVER	FAST_SENDER
2411.269	FAST_SENDER	N/A
2411.993	RECEIVER	FAST_SENDER
2414.400	FAST_SENDER	N/A
2415.165	RECEIVER	FAST_SENDER
2417.600	FAST_SENDER	N/A
2418.364	RECEIVER	FAST_SENDER
2420.804	FAST_SENDER	N/A
2421.602	RECEIVER	FAST_SENDER
2424.041	FAST_SENDER	N/A
2424.811	RECEIVER	FAST_SENDER
2427.229	FAST_SENDER	N/A
2427.998	RECEIVER	FAST_SENDER
2430.398	FAST_SENDER	N/A
2431.200	RECEIVER	FAST_SENDER
2433.637	FAST_SENDER	N/A
2434.436	RECEIVER	FAST_SENDER
2436.857	FAST_SENDER	N/A
2437.596	RECEIVER	FAST_SENDER
2440.046	FAST_SENDER	N/A
2440.779	RECEIVER	FAST_SENDER
2443.207	FAST_SENDER	N/A
2443.984	RECEIVER	FAST_SENDER
2446.419	FAST_SENDER	N/A
2447.174	RECEIVER	FAST_SENDER
2449.622	FAST_SENDER	N/A
2450.402	RECEIVER	FAST_SENDER
2452.832	FAST_SENDER	N/A
2453.569	RECEIVER	FAST_SENDER
2456.016	FAST_SENDER	N/A
2456.756	RECEIVER	FAST_SENDER
2459.162	FAST_SENDER	N/A
2459.918	RECEIVER	FAST_SENDER
2462.341	FAST_SENDER	N/A
2463.083	RECEIVER	FAST_SENDER
2465.531	FAST_SENDER	N/A
2466.294	RECEIVER	FAST_SENDER
2468.699	FAST_SENDER	N/A
2469.471	RECEIVER	FAST_SENDER
2471.889	FAST_SENDER	N/A
2472.662	RECEIVER	FAST_SENDER
2476.774	FAST_SENDER	N/A
2477.552	RECEIVER	FAST_SENDER
2480.002	FAST_SENDER	N/A
2480.773	RECEIVER	FAST_SENDER
2483.173	FAST_SENDER	N/A
2483.944	RECEIVER	FAST_SENDER
2486.386	FAST_SENDER	N/A
2487.193	RECEIVER	FAST_SENDER
2489.618	FAST_SENDER	N/A
2490.369	RECEIVER	FAST_SENDER
2492.804	FAST_SENDER	N/A
2493.592	RECEIVER	FAST_SENDER
2496.036	FAST_SENDER	N/A
2496.817	RECEIVER	FAST_SENDER
2499.223	FAST_SENDER	N/A
2501.372	RECEIVER	FAST_SENDER
2503.822	FAST_SENDER	N/A
2504.594	RECEIVER	FAST_SENDER
2507.039	FAST_SENDER	N/A
2507.800	RECEIVER	FAST_SENDER
2510.208	FAST_SENDER	N/A
2510.965	RECEIVER	FAST_SENDER
2513.387	FAST_SENDER	N/A
2514.188	RECEIVER	FAST_SENDER
2516.593	FAST_SENDER	N/A
2517.348	RECEIVER	FAST_SENDER
2519.787	FAST_SENDER	N/A
2520.553	RECEIVER	FAST_SENDER
2522.972	FAST_SENDER	N/A
2523.696	RECEIVER	FAST_SENDER
2526.103	FAST_SENDER	N/A
2526.863	RECEIVER	FAST_SENDER
2529.307	FAST_SENDER	N/A
2530.067	RECEIVER	FAST_SENDER
2532.496	FAST_SENDER	N/A
2533.237	RECEIVER	FAST_SENDER
2535.671	FAST_SENDER	N/A
2536.411	RECEIVER	FAST_SENDER
2538.829	FAST_SENDER	N/A
2541.262	RECEIVER	FAST_SENDER
2543.703	FAST_SENDER	N/A
2544.470	RECEIVER	FAST_SENDER
2546.874	FAST_SENDER	N/A
2547.629	RECEIVER	FAST_SENDER
2550.056	FAST_SENDER	N/A
2550.839	RECEIVER	FAST_SENDER
2553.265	FAST_SENDER	N/A
2554.038	RECEIVER	FAST_SENDER
2556.464	FAST_SENDER	N/A
2557.251	RECEIVER	FAST_SENDER
2559.677	FAST_SENDER	N/A
2560.416	RECEIVER	FAST_SENDER
2562.817	FAST_SENDER	N/A
2563.584	RECEIVER	FAST_SENDER
2566.015	FAST_SENDER	N/A
2566.763	RECEIVER	FAST_SENDER
2569.203	FAST_SENDER	N/A
2570.010	RECEIVER	FAST_SENDER
2572.416	FAST_SENDER	N/A
2573.172	RECEIVER	FAST_SENDER
2575.613	FAST_SENDER	N/A
2576.406	RECEIVER	FAST_SENDER
2580.134	FAST_SENDER	N/A
2583.881	RECEIVER	FAST_SENDER
2586.313	FAST_SENDER	N/A
2587.098	RECEIVER	FAST_SENDER
2589.523	FAST_SENDER	N/A
2590.275	RECEIVER	FAST_SENDER
2592.681	FAST_SENDER	N/A
2593.459	RECEIVER	FAST_SENDER
2595.908	FAST_SENDER	N/A
2596.693	RECEIVER	FAST_SENDER
2599.135	FAST_SENDER	N/A
2599.871	RECEIVER	FAST_SENDER
2604.047	FAST_SENDER	N/A
2606.364	RECEIVER	FAST_SENDER
2608.800	FAST_SENDER	N/A
2609.581	RECEIVER	FAST_SENDER
2611.994	FAST_SENDER	N/A
2612.760	RECEIVER	FAST_SENDER
2615.208	FAST_SENDER	N/A
2615.984	RECEIVER	FAST_SENDER
2618.394	FAST_SENDER	N/A
2619.174	RECEIVER	FAST_SENDER
2621.585	FAST_SENDER	N/A
2622.346	RECEIVER	FAST_SENDER
2624.767	FAST_SENDER	N/A
2625.549	RECEIVER	FAST_SENDER
2627.996	FAST_SENDER	N/A
2628.747	RECEIVER	FAST_SENDER
2631.155	FAST_SENDER	N/A
2631.943	RECEIVER	FAST_SENDER
2634.368	FAST_SENDER	N/A
2635.112	RECEIVER	FAST_SENDER
2637.541	FAST_SENDER	N/A
2638.296	RECEIVER	FAST_SENDER
2640.708	FAST_SENDER	N/A
2641.501	RECEIVER	FAST_SENDER
2643.904	FAST_SENDER	N/A
2644.684	RECEIVER	FAST_SENDER
2647.134	FAST_SENDER	N/A
2647.862	RECEIVER	FAST_SENDER
2650.299	FAST_SENDER	N/A
2651.038	RECEIVER	FAST_SENDER
2653.477	FAST_SENDER	N/A
2654.252	RECEIVER	FAST_SENDER
2656.688	FAST_SENDER	N/A
2657.421	RECEIVER	FAST_SENDER
2659.842	FAST_SENDER	N/A
2660.566	RECEIVER	FAST_SENDER
2663.011	FAST_SENDER	N/A
2663.762	RECEIVER	FAST_SENDER
2666.209	FAST_SENDER	N/A
2666.985	RECEIVER	FAST_SENDER
2669.423	FAST_SENDER	N/A
2671.964	RECEIVER	FAST_SENDER
2674.387	FAST_SENDER	N/A
2676.925	RECEIVER	FAST_SENDER
2679.333	FAST_SENDER	N/A
2680.117	RECEIVER	FAST_SENDER
2682.517	FAST_SENDER	N/A
2683.298	RECEIVER	FAST_SENDER
2685.730	FAST_SENDER	N/A
2688.917	FAST_SENDER	N/A
2696.408	FAST_SENDER	N/A
2703.776	FAST_SENDER	N/A
2711.692	FAST_SENDER	N/A
2718.897	FAST_SENDER	N/A
2726.306	FAST_SENDER	N/A
2734.037	FAST_SENDER	N/A
2740.590	SLOW_SENDER1	N/A
2742.117	FAST_SENDER	N/A
2749.604	FAST_SENDER	N/A
2749.769	SLOW_SENDER1	N/A
2757.006	FAST_SENDER	N/A
2760.148	SLOW_SENDER1	N/A
2765.599	FAST_SENDER	N/A
2773.524	FAST_SENDER	N/A
2773.980	SLOW_SENDER1	N/A
2782.104	FAST_SENDER	N/A
2787.365	SLOW_SENDER1	N/A
2790.053	FAST_SENDER	N/A
2797.642	FAST_SENDER	N/A
2805.022	FAST_SENDER	N/A
2812.593	FAST_SENDER	N/A
2820.309	FAST_SENDER	N/A
2827.904	FAST_SENDER	N/A
2835.209	FAST_SENDER	N/A
2842.282	FAST_SENDER	N/A
2849.600	FAST_SENDER	N/A
2857.409	FAST_SENDER	N/A
2865.124	FAST_SENDER	N/A
2872.539	FAST_SENDER	N/A
2880.370	FAST_SENDER	N/A
2888.006	FAST_SENDER	N/A
2895.645	FAST_SENDER	N/A
2902.993	FAST_SENDER	N/A
2910.425	FAST_SENDER	N/A
2918.219	FAST_SENDER	N/A
2925.443	FAST_SENDER	N/A
2932.845	FAST_SENDER	N/A
2940.228	FAST_SENDER	N/A
2947.826	FAST_SENDER	N/A
2955.290	FAST_SENDER	N/A
2963.254	FAST_SENDER	N/A
2970.680	FAST_SENDER	N/A
2978.508	FAST_SENDER	N/A
2985.927	FAST_SENDER	N/A
2993.872	FAST_SENDER	N/A
3001.342	FAST_SENDER	N/A
3008.614	FAST_SENDER	N/A
3016.352	FAST_SENDER	N/A
3023.582	FAST_SENDER	N/A
3031.272	FAST_SENDER	N/A
3032.048	RECEIVER	FAST_SENDER
3034.493	FAST_SENDER	N/A
3036.601	RECEIVER	FAST_SENDER
3039.034	FAST_SENDER	N/A
3039.798	RECEIVER	FAST_SENDER
3042.202	FAST_SENDER	N/A
3042.917	RECEIVER	FAST_SENDER
3045.327	FAST_SENDER	N/A
3046.130	RECEIVER	FAST_SENDER
3048.577	FAST_SENDER	N/A
3049.322	RECEIVER	FAST_SENDER
3051.748	FAST_SENDER	N/A
3052.521	RECEIVER	FAST_SENDER
3054.946	FAST_SENDER	N/A
3055.728	RECEIVER	FAST_SENDER
3058.172	FAST_SENDER	N/A
3058.969	RECEIVER	FAST_SENDER
3061.401	FAST_SENDER	N/A
3063.777	RECEIVER	FAST_SENDER
3066.179	FAST_SENDER	N/A
3066.941	RECEIVER	FAST_SENDER
3069.348	FAST_SENDER	N/A
3070.113	RECEIVER	FAST_SENDER
3072.525	FAST_SENDER	N/A
3073.254	RECEIVER	FAST_SENDER
3075.683	FAST_SENDER	N/A
3076.428	RECEIVER	FAST_SENDER
3078.829	FAST_SENDER	N/A
3079.563	RECEIVER	FAST_SENDER
3082.003	FAST_SENDER	N/A
3082.751	RECEIVER	FAST_SENDER
3085.152	FAST_SENDER	N/A
3085.919	RECEIVER	FAST_SENDER
3088.338	FAST_SENDER	N/A
3089.104	RECEIVER	FAST_SENDER
3091.526	FAST_SENDER	N/A
3092.337	RECEIVER	FAST_SENDER
3094.782	FAST_SENDER	N/A
3095.545	RECEIVER	FAST_SENDER
3097.974	FAST_SENDER	N/A
3098.755	RECEIVER	FAST_SENDER
3101.173	FAST_SENDER	N/A
3101.962	RECEIVER	FAST_SENDER
3104.399	FAST_SENDER	N/A
3105.128	RECEIVER	FAST_SENDER
3107.544	FAST_SENDER	N/A
3108.301	RECEIVER	FAST_SENDER
3110.748	FAST_SENDER	N/A
3114.761	RECEIVER	FAST_SENDER
3117.201	FAST_SENDER	N/A
3117.968	RECEIVER	FAST_SENDER
3120.396	FAST_SENDER	N/A
3121.186	RECEIVER	FAST_SENDER
3123.629	FAST_SENDER	N/A
3124.382	RECEIVER	FAST_SENDER
3126.823	FAST_SENDER	N/A
3127.589	RECEIVER	FAST_SENDER
3130.006	FAST_SENDER	N/A
3130.785	RECEIVER	FAST_SENDER
3133.206	FAST_SENDER	N/A
3133.945	RECEIVER	FAST_SENDER
3136.356	FAST_SENDER	N/A
3136.840	SLOW_SENDER1	N/A
3137.153	RECEIVER	FAST_SENDER
3139.576	RECEIVER	SLOW_SENDER1
3141.301	FAST_SENDER	N/A
3142.020	SLOW_SENDER1	N/A
3142.098	RECEIVER	FAST_SENDER
3142.806	RECEIVER	SLOW_SENDER1
3144.511	FAST_SENDER	N/A
3145.212	SLOW_SENDER1	N/A
3145.230	RECEIVER	FAST_SENDER
3145.961	RECEIVER	SLOW_SENDER1
3147.652	FAST_SENDER	N/A
3148.387	SLOW_SENDER1	N/A
3148.400	RECEIVER	FAST_SENDER
3149.188	RECEIVER	SLOW_SENDER1
3150.820	FAST_SENDER	N/A
3151.558	RECEIVER	FAST_SENDER
3154.001	FAST_SENDER	N/A
3154.624	SLOW_SENDER1	N/A
3154.771	RECEIVER	FAST_SENDER
3157.119	RECEIVER	SLOW_SENDER1
3157.185	FAST_SENDER	N/A
3157.969	RECEIVER	FAST_SENDER
3160.419	FAST_SENDER	N/A
3161.207	RECEIVER	FAST_SENDER
3162.538	SLOW_SENDER1	N/A
3163.329	RECEIVER	SLOW_SENDER1
3163.611	FAST_SENDER	N/A
3165.969	RECEIVER	FAST_SENDER
3168.405	FAST_SENDER	N/A
3169.167	RECEIVER	FAST_SENDER
3170.499	SLOW_SENDER1	N/A
3174.387	RECEIVER	SLOW_SENDER1
3175.306	FAST_SENDER	N/A
3176.045	RECEIVER	FAST_SENDER
3178.471	FAST_SENDER	N/A
3179.245	RECEIVER	FAST_SENDER
3181.693	FAST_SENDER	N/A
3181.821	SLOW_SENDER1	N/A
3183.104	RECEIVER	SLOW_SENDER1
3184.038	RECEIVER	FAST_SENDER
3186.464	FAST_SENDER	N/A
3187.207	RECEIVER	FAST_SENDER
3189.630	FAST_SENDER	N/A
3190.368	RECEIVER	FAST_SENDER
3190.521	SLOW_SENDER1	N/A
3191.276	RECEIVER	SLOW_SENDER1
3192.781	FAST_SENDER	N/A
3193.568	RECEIVER	FAST_SENDER
3196.008	FAST_SENDER	N/A
3196.772	RECEIVER	FAST_SENDER
3198.726	SLOW_SENDER1	N/A
3199.215	FAST_SENDER	N/A
3199.474	RECEIVER	SLOW_SENDER1
3201.366	RECEIVER	FAST_SENDER
3203.800	FAST_SENDER	N/A
3204.518	RECEIVER	FAST_SENDER
3206.879	SLOW_SENDER1	N/A
3206.966	FAST_SENDER	N/A
3207.646	RECEIVER	SLOW_SENDER1
3209.971	RECEIVER	FAST_SENDER
3212.400	FAST_SENDER	N/A
3213.143	RECEIVER	FAST_SENDER
3215.080	SLOW_SENDER1	N/A
3215.555	FAST_SENDER	N/A
3215.867	RECEIVER	SLOW_SENDER1
3217.681	RECEIVER	FAST_SENDER
3220.093	FAST_SENDER	N/A
3220.848	RECEIVER	FAST_SENDER
3223.280	FAST_SENDER	N/A
3224.027	RECEIVER	FAST_SENDER
3226.434	FAST_SENDER	N/A
3227.169	RECEIVER	FAST_SENDER
3227.385	SLOW_SENDER1	N/A
3228.163	RECEIVER	SLOW_SENDER1
3229.601	FAST_SENDER	N/A
3230.390	RECEIVER	FAST_SENDER
3232.818	FAST_SENDER	N/A
3233.551	RECEIVER	FAST_SENDER
3235.600	SLOW_SENDER1	N/A
3235.989	FAST_SENDER	N/A
3236.327	RECEIVER	SLOW_SENDER1
3238.417	RECEIVER	FAST_SENDER
3242.965	FAST_SENDER	N/A
3243.729	RECEIVER	FAST_SENDER
3246.161	FAST_SENDER	N/A
3246.942	RECEIVER	FAST_SENDER
3249.360	FAST_SENDER	N/A
3250.131	RECEIVER	FAST_SENDER
3252.564	FAST_SENDER	N/A
3253.359	RECEIVER	FAST_SENDER
3255.781	FAST_SENDER	N/A
3256.545	RECEIVER	FAST_SENDER
3258.987	FAST_SENDER	N/A
3259.803	RECEIVER	FAST_SENDER
3262.237	FAST_SENDER	N/A
3262.991	RECEIVER	FAST_SENDER
3265.409	FAST_SENDER	N/A
3266.179	RECEIVER	FAST_SENDER
3268.622	FAST_SENDER	N/A
3269.412	RECEIVER	FAST_SENDER
3271.843	FAST_SENDER	N/A
3274.315	RECEIVER	FAST_SENDER
3276.737	FAST_SENDER	N/A
3277.484	RECEIVER	FAST_SENDER
3279.920	FAST_SENDER	N/A
3280.657	RECEIVER	FAST_SENDER
3283.107	FAST_SENDER	N/A
3285.329	RECEIVER	FAST_SENDER
3287.773	FAST_SENDER	N/A
3288.512	RECEIVER	FAST_SENDER
3290.917	FAST_SENDER	N/A
3291.702	RECEIVER	FAST_SENDER
3294.120	FAST_SENDER	N/A
3294.873	RECEIVER	FAST_SENDER
3297.313	FAST_SENDER	N/A
3298.105	RECEIVER	FAST_SENDER
3300.525	FAST_SENDER	N/A
3301.308	RECEIVER	FAST_SENDER
3303.722	FAST_SENDER	N/A
3304.492	RECEIVER	FAST_SENDER
3306.907	FAST_SENDER	N/A
3307.673	RECEIVER	FAST_SENDER
3310.078	FAST_SENDER	N/A
3310.793	RECEIVER	FAST_SENDER
3313.227	FAST_SENDER	N/A
3314.016	RECEIVER	FAST_SENDER
3318.138	FAST_SENDER	N/A
3318.893	RECEIVER	FAST_SENDER
3321.301	FAST_SENDER	N/A
3322.075	RECEIVER	FAST_SENDER
3324.509	FAST_SENDER	N/A
3325.280	RECEIVER	FAST_SENDER
3327.720	FAST_SENDER	N/A
3328.437	RECEIVER	FAST_SENDER
3330.883	FAST_SENDER	N/A
3331.646	RECEIVER	FAST_SENDER
3334.083	FAST_SENDER	N/A
3334.831	RECEIVER	FAST_SENDER
3337.262	FAST_SENDER	N/A
3338.020	RECEIVER	FAST_SENDER
3340.429	FAST_SENDER	N/A
3341.198	RECEIVER	FAST_SENDER
3343.634	FAST_SENDER	N/A
3344.417	RECEIVER	FAST_SENDER
3346.846	FAST_SENDER	N/A
3347.619	RECEIVER	FAST_SENDER
3350.038	FAST_SENDER	N/A
3350.814	RECEIVER	FAST_SENDER
3353.229	FAST_SENDER	N/A
3354.018	RECEIVER	FAST_SENDER
3356.466	FAST_SENDER	N/A
3358.890	RECEIVER	FAST_SENDER
3361.332	FAST_SENDER	N/A
3362.084	RECEIVER	FAST_SENDER
3364.488	FAST_SENDER	N/A
3365.292	RECEIVER	FAST_SENDER
3367.718	FAST_SENDER	N/A
3368.481	RECEIVER	FAST_SENDER
3370.886	FAST_SENDER	N/A
3378.559	FAST_SENDER	N/A
3385.751	FAST_SENDER	N/A
3393.287	FAST_SENDER	N/A
3400.699	FAST_SENDER	N/A
3408.093	FAST_SENDER	N/A
3415.707	FAST_SENDER	N/A
3423.664	FAST_SENDER	N/A
3431.421	FAST_SENDER	N/A
3439.261	FAST_SENDER	N/A
3446.881	FAST_SENDER	N/A
3454.260	FAST_SENDER	N/A
3462.118	FAST_SENDER	N/A
3469.752	FAST_SENDER	N/A
3477.914	FAST_SENDER	N/A
3485.602	FAST_SENDER	N/A
3493.353	FAST_SENDER	N/A
3500.454	FAST_SENDER	N/A
3508.151	FAST_SENDER	N/A
3515.964	FAST_SENDER	N/A
3523.356	FAST_SENDER	N/A
3530.830	FAST_SENDER	N/A
3538.949	FAST_SENDER	N/A
3546.545	FAST_SENDER	N/A
3553.630	FAST_SENDER	N/A
3560.887	FAST_SENDER	N/A
3568.019	FAST_SENDER	N/A
3575.718	FAST_SENDER	N/A
3583.019	FAST_SENDER	N/A
3585.240	SLOW_SENDER1	N/A
3590.463	FAST_SENDER	N/A
3593.142	SLOW_SENDER1	N/A
3598.165	FAST_SENDER	N/A
3604.276	SLOW_SENDER1	N/A
3605.792	FAST_SENDER	N/A
3613.726	FAST_SENDER	N/A
3617.014	SLOW_SENDER1	N/A
3621.967	FAST_SENDER	N/A
3629.087	SLOW_SENDER1	N/A
3629.195	FAST_SENDER	N/A
3636.953	FAST_SENDER	N/A
3644.393	FAST_SENDER	N/A
3651.976	FAST_SENDER	N/A
3660.052	FAST_SENDER	N/A
3667.801	FAST_SENDER	N/A
3675.498	FAST_SENDER	N/A
3683.135	FAST_SENDER	N/A
3691.115	FAST_SENDER	N/A
3698.781	FAST_SENDER	N/A
3706.072	FAST_SENDER	N/A
3713.805	FAST_SENDER	N/A
3716.182	RECEIVER	FAST_SENDER
3718.601	FAST_SENDER	N/A
3719.391	RECEIVER	FAST_SENDER
3721.805	FAST_SENDER	N/A
3722.590	RECEIVER	FAST_SENDER
3725.035	FAST_SENDER	N/A
3725.777	RECEIVER	FAST_SENDER
3728.201	FAST_SENDER	N/A
3728.943	RECEIVER	FAST_SENDER
3731.377	FAST_SENDER	N/A
3732.083	RECEIVER	FAST_SENDER
3734.511	FAST_SENDER	N/A
3735.268	RECEIVER	FAST_SENDER
3737.680	FAST_SENDER	N/A
3738.431	RECEIVER	FAST_SENDER
3740.843	FAST_SENDER	N/A
3741.621	RECEIVER	FAST_SENDER
3744.070	FAST_SENDER	N/A
3744.815	RECEIVER	FAST_SENDER
3747.259	FAST_SENDER	N/A
3748.029	RECEIVER	FAST_SENDER
3750.465	FAST_SENDER	N/A
3751.255	RECEIVER	FAST_SENDER
3753.668	FAST_SENDER	N/A
3754.415	RECEIVER	FAST_SENDER
3756.832	FAST_SENDER	N/A
3757.562	RECEIVER	FAST_SENDER
3759.976	FAST_SENDER	N/A
3760.757	RECEIVER	FAST_SENDER
3763.182	FAST_SENDER	N/A
3765.303	RECEIVER	FAST_SENDER
3767.704	FAST_SENDER	N/A
3768.434	RECEIVER	FAST_SENDER
3770.844	FAST_SENDER	N/A
3771.641	RECEIVER	FAST_SENDER
3774.059	FAST_SENDER	N/A
3774.852	RECEIVER	FAST_SENDER
3777.302	FAST_SENDER	N/A
3778.100	RECEIVER	FAST_SENDER
3780.500	FAST_SENDER	N/A
3781.274	RECEIVER	FAST_SENDER
3783.696	FAST_SENDER	N/A
3784.441	RECEIVER	FAST_SENDER
3786.854	FAST_SENDER	N/A
3787.595	RECEIVER	FAST_SENDER
3790.004	FAST_SENDER	N/A
3790.751	RECEIVER	FAST_SENDER
3793.156	FAST_SENDER	N/A
3793.927	RECEIVER	FAST_SENDER
3796.332	FAST_SENDER	N/A
3797.081	RECEIVER	FAST_SENDER
3799.517	FAST_SENDER	N/A
3800.272	RECEIVER	FAST_SENDER
3802.687	FAST_SENDER	N/A
3803.433	RECEIVER	FAST_SENDER
3805.879	FAST_SENDER	N/A
3806.668	RECEIVER	FAST_SENDER
3809.099	FAST_SENDER	N/A
3809.857	RECEIVER	FAST_SENDER
3812.281	FAST_SENDER	N/A
3813.025	RECEIVER	FAST_SENDER
3815.426	FAST_SENDER	N/A
3816.233	RECEIVER	FAST_SENDER
3818.674	FAST_SENDER	N/A
3819.446	RECEIVER	FAST_SENDER
3821.895	FAST_SENDER	N/A
3822.658	RECEIVER	FAST_SENDER
3825.063	FAST_SENDER	N/A
3825.835	RECEIVER	FAST_SENDER
3828.280	FAST_SENDER	N/A
3829.023	RECEIVER	FAST_SENDER
3831.427	FAST_SENDER	N/A
3832.193	RECEIVER	FAST_SENDER
3834.632	FAST_SENDER	N/A
3835.380	RECEIVER	FAST_SENDER
3837.801	FAST_SENDER	N/A
3838.592	RECEIVER	FAST_SENDER
3841.032	FAST_SENDER	N/A
3841.789	RECEIVER	FAST_SENDER
3844.199	FAST_SENDER	N/A
3844.956	RECEIVER	FAST_SENDER
3847.404	FAST_SENDER	N/A
3848.153	RECEIVER	FAST_SENDER
3850.571	FAST_SENDER	N/A
3851.358	RECEIVER	FAST_SENDER
3853.800	FAST_SENDER	N/A
3854.617	RECEIVER	FAST_SENDER
3857.034	FAST_SENDER	N/A
3857.794	RECEIVER	FAST_SENDER
3860.198	FAST_SENDER	N/A
3860.951	RECEIVER	FAST_SENDER
3863.371	FAST_SENDER	N/A
3864.146	RECEIVER	FAST_SENDER
3866.563	FAST_SENDER	N/A
3867.310	RECEIVER	FAST_SENDER
3869.722	FAST_SENDER	N/A
3870.462	RECEIVER	FAST_SENDER
3872.908	FAST_SENDER	N/A
3873.687	RECEIVER	FAST_SENDER
3876.099	FAST_SENDER	N/A
3878.515	RECEIVER	FAST_SENDER
3880.951	FAST_SENDER	N/A
3881.711	RECEIVER	FAST_SENDER
3884.131	FAST_SENDER	N/A
3884.872	RECEIVER	FAST_SENDER
3887.301	FAST_SENDER	N/A
3888.048	RECEIVER	FAST_SENDER
3890.484	FAST_SENDER	N/A
3891.270	RECEIVER	FAST_SENDER
3893.707	FAST_SENDER	N/A
3896.028	RECEIVER	FAST_SENDER
3898.472	FAST_SENDER	N/A
3899.253	RECEIVER	FAST_SENDER
3901.656	FAST_SENDER	N/A
3902.435	RECEIVER	FAST_SENDER
3904.873	FAST_SENDER	N/A
3905.592	RECEIVER	FAST_SENDER
3908.004	FAST_SENDER	N/A
3908.786	RECEIVER	FAST_SENDER
3911.193	FAST_SENDER	N/A
3911.941	RECEIVER	FAST_SENDER
3914.341	FAST_SENDER	N/A
3915.118	RECEIVER	FAST_SENDER
3917.526	FAST_SENDER	N/A
3918.289	RECEIVER	FAST_SENDER
3920.689	FAST_SENDER	N/A
3921.438	RECEIVER	FAST_SENDER
3923.887	FAST_SENDER	N/A
3924.630	RECEIVER	FAST_SENDER
3927.077	FAST_SENDER	N/A
3927.871	RECEIVER	FAST_SENDER
3930.288	FAST_SENDER	N/A
3931.060	RECEIVER	FAST_SENDER
3933.467	FAST_SENDER	N/A
3934.224	RECEIVER	FAST_SENDER
3936.632	FAST_SENDER	N/A
3937.386	RECEIVER	FAST_SENDER
3939.830	FAST_SENDER	N/A
3940.559	RECEIVER	FAST_SENDER
3942.982	FAST_SENDER	N/A
3943.746	RECEIVER	FAST_SENDER
3946.169	FAST_SENDER	N/A
3946.958	RECEIVER	FAST_SENDER
3949.405	FAST_SENDER	N/A
3950.208	RECEIVER	FAST_SENDER
3952.608	FAST_SENDER	N/A
3953.385	RECEIVER	FAST_SENDER
3955.803	FAST_SENDER	N/A
3956.563	RECEIVER	FAST_SENDER
3959.000	FAST_SENDER	N/A
3959.741	RECEIVER	FAST_SENDER
3962.172	FAST_SENDER	N/A
3962.972	RECEIVER	FAST_SENDER
3965.377	FAST_SENDER	N/A
3966.132	RECEIVER	FAST_SENDER
3968.542	FAST_SENDER	N/A
3969.300	RECEIVER	FAST_SENDER
3971.709	FAST_SENDER	N/A
3972.465	RECEIVER	FAST_SENDER
3974.887	FAST_SENDER	N/A
3975.618	RECEIVER	FAST_SENDER
3978.021	FAST_SENDER	N/A
3978.810	RECEIVER	FAST_SENDER
3979.090	SLOW_SENDER1	N/A
3979.835	RECEIVER	SLOW_SENDER1
3981.227	FAST_SENDER	N/A
3982.001	RECEIVER	FAST_SENDER
3982.279	SLOW_SENDER1	N/A
3983.011	RECEIVER	SLOW_SENDER1
3984.441	FAST_SENDER	N/A
3985.184	RECEIVER	FAST_SENDER
3985.434	SLOW_SENDER1	N/A
3986.216	RECEIVER	SLOW_SENDER1
3987.633	FAST_SENDER	N/A
3988.366	RECEIVER	FAST_SENDER
3988.640	SLOW_SENDER1	N/A
3989.401	RECEIVER	SLOW_SENDER1
3990.786	FAST_SENDER	N/A
3991.539	RECEIVER	FAST_SENDER
3991.826	SLOW_SENDER1	N/A
3992.563	RECEIVER	SLOW_SENDER1
3993.945	FAST_SENDER	N/A
3994.704	RECEIVER	FAST_SENDER
3994.970	SLOW_SENDER1	N/A
3995.750	RECEIVER	SLOW_SENDER1
3997.132	FAST_SENDER	N/A
3997.913	RECEIVER	FAST_SENDER
4000.357	FAST_SENDER	N/A
4001.191	SLOW_SENDER1	N/A
4001.951	RECEIVER	SLOW_SENDER1
4004.169	RECEIVER	FAST_SENDER
4006.600	FAST_SENDER	N/A
4007.338	RECEIVER	FAST_SENDER
4007.376	SLOW_SENDER1	N/A
4008.152	RECEIVER	SLOW_SENDER1
4009.749	FAST_SENDER	N/A
4010.487	RECEIVER	FAST_SENDER
4012.905	FAST_SENDER	N/A
4013.574	SLOW_SENDER1	N/A
4013.691	RECEIVER	FAST_SENDER
4016.023	RECEIVER	SLOW_SENDER1
4016.109	FAST_SENDER	N/A
4016.860	RECEIVER	FAST_SENDER
4019.275	FAST_SENDER	N/A
4020.000	RECEIVER	FAST_SENDER
4021.425	SLOW_SENDER1	N/A
4022.149	RECEIVER	SLOW_SENDER1
4022.449	FAST_SENDER	N/A
4023.203	RECEIVER	FAST_SENDER
4025.640	FAST_SENDER	N/A
4026.423	RECEIVER	FAST_SENDER
4027.569	SLOW_SENDER1	N/A
4028.851	FAST_SENDER	N/A
4029.574	RECEIVER	FAST_SENDER
4031.671	RECEIVER	SLOW_SENDER1
4031.979	FAST_SENDER	N/A
4032.735	RECEIVER	FAST_SENDER
4035.177	FAST_SENDER	N/A
4035.971	RECEIVER	FAST_SENDER
4038.372	FAST_SENDER	N/A
4039.085	SLOW_SENDER1	N/A
4039.133	RECEIVER	FAST_SENDER
4040.354	RECEIVER	SLOW_SENDER1
4041.543	FAST_SENDER	N/A
4042.329	RECEIVER	FAST_SENDER
4044.749	FAST_SENDER	N/A
4045.481	RECEIVER	FAST_SENDER
4047.797	SLOW_SENDER1	N/A
4047.929	FAST_SENDER	N/A
4048.531	RECEIVER	SLOW_SENDER1
4049.219	RECEIVER	FAST_SENDER
4051.644	FAST_SENDER	N/A
4052.432	RECEIVER	FAST_SENDER
4054.848	FAST_SENDER	N/A
4055.592	RECEIVER	FAST_SENDER
4055.940	SLOW_SENDER1	N/A
4056.686	RECEIVER	SLOW_SENDER1
4058.015	FAST_SENDER	N/A
4058.803	RECEIVER	FAST_SENDER
4061.211	FAST_SENDER	N/A
4061.975	RECEIVER	FAST_SENDER
4064.125	SLOW_SENDER1	N/A
4064.376	FAST_SENDER	N/A
4064.867	RECEIVER	SLOW_SENDER1
4066.600	RECEIVER	FAST_SENDER
4069.047	FAST_SENDER	N/A
4069.809	RECEIVER	FAST_SENDER
4072.244	FAST_SENDER	N/A
4072.287	SLOW_SENDER1	N/A
4073.007	RECEIVER	FAST_SENDER
4075.244	RECEIVER	SLOW_SENDER1
4075.419	FAST_SENDER	N/A
4076.181	RECEIVER	FAST_SENDER
4080.492	FAST_SENDER	N/A
4081.294	RECEIVER	FAST_SENDER
4082.663	SLOW_SENDER1	N/A
4083.444	RECEIVER	SLOW_SENDER1
4083.726	FAST_SENDER	N/A
4084.471	RECEIVER	FAST_SENDER
4086.899	FAST_SENDER	N/A
4087.644	RECEIVER	FAST_SENDER
4090.048	FAST_SENDER	N/A
4090.778	RECEIVER	FAST_SENDER
4090.889	SLOW_SENDER1	N/A
4091.651	RECEIVER	SLOW_SENDER1
4093.196	FAST_SENDER	N/A
4093.977	RECEIVER	FAST_SENDER
4096.426	FAST_SENDER	N/A
4097.151	RECEIVER	FAST_SENDER
4099.069	SLOW_SENDER1	N/A
4099.575	FAST_SENDER	N/A
4099.853	RECEIVER	SLOW_SENDER1
4104.194	RECEIVER	FAST_SENDER
4106.634	FAST_SENDER	N/A
4107.438	RECEIVER	FAST_SENDER
4109.875	FAST_SENDER	N/A
4110.648	RECEIVER	FAST_SENDER
4113.070	FAST_SENDER	N/A
4113.873	RECEIVER	FAST_SENDER
4116.281	FAST_SENDER	N/A
4117.063	RECEIVER	FAST_SENDER
4119.508	FAST_SENDER	N/A
4120.286	RECEIVER	FAST_SENDER
4122.726	FAST_SENDER	N/A
4123.545	RECEIVER	FAST_SENDER
4125.965	FAST_SENDER	N/A
4126.758	RECEIVER	FAST_SENDER
4129.200	FAST_SENDER	N/A
4129.970	RECEIVER	FAST_SENDER
4132.377	FAST_SENDER	N/A
4133.137	RECEIVER	FAST_SENDER
4135.551	FAST_SENDER	N/A
4138.712	FAST_SENDER	N/A
4145.846	FAST_SENDER	N/A
4153.688	FAST_SENDER	N/A
4161.188	FAST_SENDER	N/A
4169.110	FAST_SENDER	N/A
4176.986	FAST_SENDER	N/A
4185.009	FAST_SENDER	N/A
4192.163	FAST_SENDER	N/A
4200.193	FAST_SENDER	N/A
4207.629	FAST_SENDER	N/A
4215.480	FAST_SENDER	N/A
4223.310	FAST_SENDER	N/A
4231.333	FAST_SENDER	N/A
4239.073	FAST_SENDER	N/A
4246.546	FAST_SENDER	N/A
4254.239	FAST_SENDER	N/A
4261.946	FAST_SENDER	N/A
4269.161	FAST_SENDER	N/A
4276.811	FAST_SENDER	N/A
4284.918	FAST_SENDER	N/A
4293.018	FAST_SENDER	N/A
4300.722	FAST_SENDER	N/A
4308.094	FAST_SENDER	N/A
4315.233	FAST_SENDER	N/A
4322.303	FAST_SENDER	N/A
4329.986	FAST_SENDER	N/A
4337.570	FAST_SENDER	N/A
4344.748	FAST_SENDER	N/A
4352.175	FAST_SENDER	N/A
4359.215	FAST_SENDER	N/A
4366.941	FAST_SENDER	N/A
4374.350	FAST_SENDER	N/A
4381.784	FAST_SENDER	N/A
4389.577	FAST_SENDER	N/A
4397.446	FAST_SENDER	N/A
4404.749	FAST_SENDER	N/A
4412.933	FAST_SENDER	N/A
4420.885	FAST_SENDER	N/A
4428.822	FAST_SENDER	N/A
4436.532	FAST_SENDER	N/A
4444.075	FAST_SENDER	N/A
4447.690	SLOW_SENDER1	N/A
4451.971	FAST_SENDER	N/A
4455.013	SLOW_SENDER1	N/A
4460.106	FAST_SENDER	N/A
4465.785	SLOW_SENDER1	N/A
4467.792	FAST_SENDER	N/A
4475.676	FAST_SENDER	N/A
4478.923	SLOW_SENDER1	N/A
4481.379	RECEIVER	SLOW_SENDER1
4482.843	FAST_SENDER	N/A
4483.649	RECEIVER	FAST_SENDER
4486.083	FAST_SENDER	N/A
4486.876	RECEIVER	FAST_SENDER
4488.787	SLOW_SENDER1	N/A
4489.297	FAST_SENDER	N/A
4489.526	RECEIVER	SLOW_SENDER1
4493.342	RECEIVER	FAST_SENDER
4495.779	FAST_SENDER	N/A
4496.566	RECEIVER	FAST_SENDER
4496.938	SLOW_SENDER1	N/A
4497.677	RECEIVER	SLOW_SENDER1
4498.989	FAST_SENDER	N/A
4499.724	RECEIVER	FAST_SENDER
4502.164	FAST_SENDER	N/A
4502.948	RECEIVER	FAST_SENDER
4505.112	SLOW_SENDER1	N/A
4505.365	FAST_SENDER	N/A
4505.871	RECEIVER	SLOW_SENDER1
4507.581	RECEIVER	FAST_SENDER
4510.024	FAST_SENDER	N/A
4510.822	RECEIVER	FAST_SENDER
4513.247	FAST_SENDER	N/A
4513.310	SLOW_SENDER1	N/A
4513.985	RECEIVER	FAST_SENDER
4516.344	RECEIVER	SLOW_SENDER1
4517.982	FAST_SENDER	N/A
4518.731	RECEIVER	FAST_SENDER
4521.155	FAST_SENDER	N/A
4521.903	RECEIVER	FAST_SENDER
4523.748	SLOW_SENDER1	N/A
4524.473	RECEIVER	SLOW_SENDER1
4525.873	FAST_SENDER	N/A
4526.653	RECEIVER	FAST_SENDER
4529.075	FAST_SENDER	N/A
4529.863	RECEIVER	FAST_SENDER
4531.917	SLOW_SENDER1	N/A
4532.312	FAST_SENDER	N/A
4532.649	RECEIVER	SLOW_SENDER1
4536.298	RECEIVER	FAST_SENDER
4538.722	FAST_SENDER	N/A
4539.506	RECEIVER	FAST_SENDER
4541.950	FAST_SENDER	N/A
4542.728	RECEIVER	FAST_SENDER
4545.135	FAST_SENDER	N/A
4545.894	RECEIVER	FAST_SENDER
4548.317	FAST_SENDER	N/A
4549.045	RECEIVER	FAST_SENDER
4551.486	FAST_SENDER	N/A
4552.258	RECEIVER	FAST_SENDER
4554.682	FAST_SENDER	N/A
4555.485	RECEIVER	FAST_SENDER
4557.898	FAST_SENDER	N/A
4558.666	RECEIVER	FAST_SENDER
4561.112	FAST_SENDER	N/A
4561.907	RECEIVER	FAST_SENDER
4564.346	FAST_SENDER	N/A
4565.113	RECEIVER	FAST_SENDER
4567.560	FAST_SENDER	N/A
4568.376	RECEIVER	FAST_SENDER
4570.815	FAST_SENDER	N/A
4571.609	RECEIVER	FAST_SENDER
4574.014	FAST_SENDER	N/A
4574.820	RECEIVER	FAST_SENDER
4577.267	FAST_SENDER	N/A
4578.003	RECEIVER	FAST_SENDER
4580.436	FAST_SENDER	N/A
[truncated: 13,172 more rows]
