# Supplementary material for: CATO: Wake-Up reCeiver-bAsed communicaTiOn for Batteryless Devices
Source: Sensors (Basel). 2025 Nov 7;25(22):6813. doi: 10.3390/s25226813 (PMC12655924; doi:10.3390/s25226813)
Supplement: Supplementary file 1 [file sensors-25-06813-s001.zip › File S1_Experimental_and_Simulation_Data/simulation/capsweep/cap160/mac_competing_nodes_priority.csv]

time_s	node_id	received_from
2.700	FAST_SENDER	N/A
2.700	SLOW_SENDER1	N/A
8.447	RECEIVER	FAST_SENDER
10.878	FAST_SENDER	N/A
11.660	RECEIVER	FAST_SENDER
13.801	RECEIVER	SLOW_SENDER1
14.110	FAST_SENDER	N/A
14.860	RECEIVER	FAST_SENDER
16.232	SLOW_SENDER1	N/A
17.290	FAST_SENDER	N/A
22.208	RECEIVER	SLOW_SENDER1
24.630	SLOW_SENDER1	N/A
25.432	RECEIVER	SLOW_SENDER1
27.869	SLOW_SENDER1	N/A
28.255	RECEIVER	FAST_SENDER
30.268	RECEIVER	SLOW_SENDER1
30.698	FAST_SENDER	N/A
32.684	SLOW_SENDER1	N/A
37.409	RECEIVER	FAST_SENDER
39.838	FAST_SENDER	N/A
40.560	RECEIVER	FAST_SENDER
42.969	FAST_SENDER	N/A
43.307	RECEIVER	SLOW_SENDER1
45.242	RECEIVER	FAST_SENDER
47.649	FAST_SENDER	N/A
48.641	SLOW_SENDER1	N/A
49.398	RECEIVER	SLOW_SENDER1
53.696	RECEIVER	FAST_SENDER
56.142	FAST_SENDER	N/A
56.555	SLOW_SENDER1	N/A
56.899	RECEIVER	FAST_SENDER
60.319	RECEIVER	SLOW_SENDER1
67.758	SLOW_SENDER1	N/A
68.670	FAST_SENDER	N/A
69.423	RECEIVER	FAST_SENDER
71.419	RECEIVER	SLOW_SENDER1
78.826	SLOW_SENDER1	N/A
81.386	RECEIVER	SLOW_SENDER1
82.269	FAST_SENDER	N/A
88.388	RECEIVER	FAST_SENDER
88.810	SLOW_SENDER1	N/A
91.101	RECEIVER	SLOW_SENDER1
95.025	FAST_SENDER	N/A
100.917	RECEIVER	FAST_SENDER
102.523	SLOW_SENDER1	N/A
103.362	FAST_SENDER	N/A
104.132	RECEIVER	FAST_SENDER
106.573	FAST_SENDER	N/A
112.552	RECEIVER	FAST_SENDER
114.953	FAST_SENDER	N/A
115.705	RECEIVER	FAST_SENDER
118.109	FAST_SENDER	N/A
123.931	RECEIVER	FAST_SENDER
126.362	FAST_SENDER	N/A
127.124	RECEIVER	FAST_SENDER
129.541	FAST_SENDER	N/A
135.617	RECEIVER	FAST_SENDER
138.054	FAST_SENDER	N/A
138.803	RECEIVER	FAST_SENDER
146.187	FAST_SENDER	N/A
146.974	RECEIVER	FAST_SENDER
149.378	FAST_SENDER	N/A
155.441	RECEIVER	FAST_SENDER
157.883	FAST_SENDER	N/A
158.633	RECEIVER	FAST_SENDER
161.077	FAST_SENDER	N/A
167.231	RECEIVER	FAST_SENDER
169.647	FAST_SENDER	N/A
170.415	RECEIVER	FAST_SENDER
172.834	FAST_SENDER	N/A
178.776	RECEIVER	FAST_SENDER
181.203	FAST_SENDER	N/A
181.980	RECEIVER	FAST_SENDER
184.403	FAST_SENDER	N/A
190.486	RECEIVER	FAST_SENDER
192.887	FAST_SENDER	N/A
193.672	RECEIVER	FAST_SENDER
196.077	FAST_SENDER	N/A
201.985	RECEIVER	FAST_SENDER
204.431	FAST_SENDER	N/A
205.205	RECEIVER	FAST_SENDER
207.655	FAST_SENDER	N/A
213.815	RECEIVER	FAST_SENDER
216.223	FAST_SENDER	N/A
216.971	RECEIVER	FAST_SENDER
219.417	FAST_SENDER	N/A
225.096	RECEIVER	FAST_SENDER
227.545	FAST_SENDER	N/A
228.346	RECEIVER	FAST_SENDER
230.792	FAST_SENDER	N/A
236.862	RECEIVER	FAST_SENDER
239.283	FAST_SENDER	N/A
240.057	RECEIVER	FAST_SENDER
242.494	FAST_SENDER	N/A
248.445	RECEIVER	FAST_SENDER
250.851	FAST_SENDER	N/A
251.610	RECEIVER	FAST_SENDER
254.042	FAST_SENDER	N/A
259.881	RECEIVER	FAST_SENDER
262.288	FAST_SENDER	N/A
263.068	RECEIVER	FAST_SENDER
265.490	FAST_SENDER	N/A
271.475	RECEIVER	FAST_SENDER
273.905	FAST_SENDER	N/A
274.706	RECEIVER	FAST_SENDER
277.139	FAST_SENDER	N/A
287.361	RECEIVER	FAST_SENDER
289.769	FAST_SENDER	N/A
290.562	RECEIVER	FAST_SENDER
292.985	FAST_SENDER	N/A
299.054	RECEIVER	FAST_SENDER
301.464	FAST_SENDER	N/A
302.196	RECEIVER	FAST_SENDER
304.617	FAST_SENDER	N/A
310.492	RECEIVER	FAST_SENDER
312.915	FAST_SENDER	N/A
313.716	RECEIVER	FAST_SENDER
316.161	FAST_SENDER	N/A
322.016	RECEIVER	FAST_SENDER
324.441	FAST_SENDER	N/A
325.189	RECEIVER	FAST_SENDER
327.630	FAST_SENDER	N/A
333.380	RECEIVER	FAST_SENDER
335.785	FAST_SENDER	N/A
336.529	RECEIVER	FAST_SENDER
338.974	FAST_SENDER	N/A
344.631	RECEIVER	FAST_SENDER
347.055	FAST_SENDER	N/A
347.793	RECEIVER	FAST_SENDER
350.217	FAST_SENDER	N/A
355.805	RECEIVER	FAST_SENDER
358.248	FAST_SENDER	N/A
359.008	RECEIVER	FAST_SENDER
361.411	FAST_SENDER	N/A
367.263	RECEIVER	FAST_SENDER
369.668	FAST_SENDER	N/A
370.417	RECEIVER	FAST_SENDER
372.829	FAST_SENDER	N/A
378.448	RECEIVER	FAST_SENDER
380.894	FAST_SENDER	N/A
381.639	RECEIVER	FAST_SENDER
384.081	FAST_SENDER	N/A
389.600	RECEIVER	FAST_SENDER
392.039	FAST_SENDER	N/A
392.784	RECEIVER	FAST_SENDER
395.219	FAST_SENDER	N/A
400.972	RECEIVER	FAST_SENDER
403.412	FAST_SENDER	N/A
404.188	RECEIVER	FAST_SENDER
406.614	FAST_SENDER	N/A
412.923	RECEIVER	FAST_SENDER
415.355	FAST_SENDER	N/A
416.098	RECEIVER	FAST_SENDER
418.507	FAST_SENDER	N/A
424.497	RECEIVER	FAST_SENDER
426.913	FAST_SENDER	N/A
427.667	RECEIVER	FAST_SENDER
430.083	FAST_SENDER	N/A
435.733	RECEIVER	FAST_SENDER
438.152	FAST_SENDER	N/A
438.954	RECEIVER	FAST_SENDER
441.397	FAST_SENDER	N/A
450.270	SLOW_SENDER1	N/A
452.014	RECEIVER	FAST_SENDER
452.813	RECEIVER	SLOW_SENDER1
454.445	FAST_SENDER	N/A
455.224	SLOW_SENDER1	N/A
460.432	RECEIVER	FAST_SENDER
462.881	FAST_SENDER	N/A
463.003	RECEIVER	SLOW_SENDER1
468.438	SLOW_SENDER1	N/A
468.630	RECEIVER	FAST_SENDER
470.634	RECEIVER	SLOW_SENDER1
471.039	FAST_SENDER	N/A
476.060	SLOW_SENDER1	N/A
476.499	RECEIVER	FAST_SENDER
478.434	RECEIVER	SLOW_SENDER1
478.911	FAST_SENDER	N/A
485.018	RECEIVER	FAST_SENDER
485.869	SLOW_SENDER1	N/A
487.455	FAST_SENDER	N/A
488.076	RECEIVER	SLOW_SENDER1
493.892	RECEIVER	FAST_SENDER
495.490	SLOW_SENDER1	N/A
497.676	RECEIVER	SLOW_SENDER1
500.398	FAST_SENDER	N/A
505.088	SLOW_SENDER1	N/A
505.864	RECEIVER	SLOW_SENDER1
510.716	RECEIVER	FAST_SENDER
513.122	FAST_SENDER	N/A
513.870	RECEIVER	FAST_SENDER
515.249	SLOW_SENDER1	N/A
516.036	RECEIVER	SLOW_SENDER1
516.302	FAST_SENDER	N/A
517.075	RECEIVER	FAST_SENDER
519.522	FAST_SENDER	N/A
523.455	SLOW_SENDER1	N/A
524.203	RECEIVER	SLOW_SENDER1
531.642	SLOW_SENDER1	N/A
532.164	FAST_SENDER	N/A
532.892	RECEIVER	FAST_SENDER
535.297	FAST_SENDER	N/A
536.318	RECEIVER	SLOW_SENDER1
537.442	RECEIVER	FAST_SENDER
539.853	FAST_SENDER	N/A
543.761	SLOW_SENDER1	N/A
544.551	RECEIVER	SLOW_SENDER1
552.267	FAST_SENDER	N/A
553.005	RECEIVER	FAST_SENDER
555.421	FAST_SENDER	N/A
561.327	RECEIVER	FAST_SENDER
563.767	FAST_SENDER	N/A
564.496	RECEIVER	FAST_SENDER
566.897	FAST_SENDER	N/A
572.349	RECEIVER	FAST_SENDER
574.781	FAST_SENDER	N/A
577.108	RECEIVER	FAST_SENDER
579.527	FAST_SENDER	N/A
585.801	RECEIVER	FAST_SENDER
588.247	FAST_SENDER	N/A
589.002	RECEIVER	FAST_SENDER
591.447	FAST_SENDER	N/A
601.812	RECEIVER	FAST_SENDER
604.257	FAST_SENDER	N/A
605.040	RECEIVER	FAST_SENDER
607.461	FAST_SENDER	N/A
617.813	RECEIVER	FAST_SENDER
620.251	FAST_SENDER	N/A
621.016	RECEIVER	FAST_SENDER
623.440	FAST_SENDER	N/A
629.715	RECEIVER	FAST_SENDER
632.129	FAST_SENDER	N/A
632.898	RECEIVER	FAST_SENDER
635.330	FAST_SENDER	N/A
641.174	RECEIVER	FAST_SENDER
643.604	FAST_SENDER	N/A
644.359	RECEIVER	FAST_SENDER
646.769	FAST_SENDER	N/A
652.531	RECEIVER	FAST_SENDER
654.953	FAST_SENDER	N/A
655.694	RECEIVER	FAST_SENDER
658.144	FAST_SENDER	N/A
663.768	RECEIVER	FAST_SENDER
666.182	FAST_SENDER	N/A
666.914	RECEIVER	FAST_SENDER
669.351	FAST_SENDER	N/A
681.903	FAST_SENDER	N/A
687.468	RECEIVER	FAST_SENDER
689.868	FAST_SENDER	N/A
690.649	RECEIVER	FAST_SENDER
693.077	FAST_SENDER	N/A
699.147	RECEIVER	FAST_SENDER
701.573	FAST_SENDER	N/A
702.350	RECEIVER	FAST_SENDER
704.780	FAST_SENDER	N/A
711.034	RECEIVER	FAST_SENDER
713.439	FAST_SENDER	N/A
714.203	RECEIVER	FAST_SENDER
716.614	FAST_SENDER	N/A
722.610	RECEIVER	FAST_SENDER
725.021	FAST_SENDER	N/A
725.795	RECEIVER	FAST_SENDER
728.238	FAST_SENDER	N/A
734.441	RECEIVER	FAST_SENDER
736.885	FAST_SENDER	N/A
737.659	RECEIVER	FAST_SENDER
740.065	FAST_SENDER	N/A
745.676	RECEIVER	FAST_SENDER
748.113	FAST_SENDER	N/A
748.876	RECEIVER	FAST_SENDER
751.276	FAST_SENDER	N/A
757.249	RECEIVER	FAST_SENDER
759.658	FAST_SENDER	N/A
760.417	RECEIVER	FAST_SENDER
762.854	FAST_SENDER	N/A
768.573	RECEIVER	FAST_SENDER
770.981	FAST_SENDER	N/A
771.724	RECEIVER	FAST_SENDER
774.164	FAST_SENDER	N/A
780.406	RECEIVER	FAST_SENDER
782.845	FAST_SENDER	N/A
783.614	RECEIVER	FAST_SENDER
786.057	FAST_SENDER	N/A
792.361	RECEIVER	FAST_SENDER
794.797	FAST_SENDER	N/A
795.576	RECEIVER	FAST_SENDER
798.025	FAST_SENDER	N/A
804.046	RECEIVER	FAST_SENDER
806.452	FAST_SENDER	N/A
807.175	RECEIVER	FAST_SENDER
809.600	FAST_SENDER	N/A
815.175	RECEIVER	FAST_SENDER
817.623	FAST_SENDER	N/A
818.384	RECEIVER	FAST_SENDER
820.796	FAST_SENDER	N/A
826.275	RECEIVER	FAST_SENDER
828.686	FAST_SENDER	N/A
830.844	RECEIVER	FAST_SENDER
833.293	FAST_SENDER	N/A
839.390	RECEIVER	FAST_SENDER
841.830	FAST_SENDER	N/A
842.566	RECEIVER	FAST_SENDER
844.994	FAST_SENDER	N/A
850.726	RECEIVER	FAST_SENDER
853.132	FAST_SENDER	N/A
853.896	RECEIVER	FAST_SENDER
856.337	FAST_SENDER	N/A
862.350	RECEIVER	FAST_SENDER
864.759	FAST_SENDER	N/A
877.744	FAST_SENDER	N/A
878.504	RECEIVER	FAST_SENDER
880.942	FAST_SENDER	N/A
886.910	RECEIVER	FAST_SENDER
889.331	FAST_SENDER	N/A
890.070	RECEIVER	FAST_SENDER
890.480	SLOW_SENDER1	N/A
892.494	FAST_SENDER	N/A
897.015	RECEIVER	SLOW_SENDER1
899.420	SLOW_SENDER1	N/A
900.160	RECEIVER	SLOW_SENDER1
902.587	SLOW_SENDER1	N/A
902.886	RECEIVER	FAST_SENDER
904.819	RECEIVER	SLOW_SENDER1
905.258	FAST_SENDER	N/A
910.250	SLOW_SENDER1	N/A
910.948	RECEIVER	FAST_SENDER
912.952	RECEIVER	SLOW_SENDER1
913.396	FAST_SENDER	N/A
918.394	SLOW_SENDER1	N/A
919.170	RECEIVER	SLOW_SENDER1
924.072	RECEIVER	FAST_SENDER
926.230	SLOW_SENDER1	N/A
926.487	FAST_SENDER	N/A
927.259	RECEIVER	FAST_SENDER
929.661	FAST_SENDER	N/A
930.082	RECEIVER	SLOW_SENDER1
931.825	RECEIVER	FAST_SENDER
934.230	FAST_SENDER	N/A
937.492	SLOW_SENDER1	N/A
938.237	RECEIVER	SLOW_SENDER1
945.683	SLOW_SENDER1	N/A
946.852	FAST_SENDER	N/A
947.631	RECEIVER	FAST_SENDER
949.623	RECEIVER	SLOW_SENDER1
950.076	FAST_SENDER	N/A
950.830	RECEIVER	FAST_SENDER
957.067	SLOW_SENDER1	N/A
958.150	FAST_SENDER	N/A
958.926	RECEIVER	FAST_SENDER
961.404	RECEIVER	SLOW_SENDER1
968.818	SLOW_SENDER1	N/A
970.771	FAST_SENDER	N/A
971.503	RECEIVER	FAST_SENDER
973.928	FAST_SENDER	N/A
979.659	RECEIVER	FAST_SENDER
982.070	FAST_SENDER	N/A
982.850	RECEIVER	FAST_SENDER
985.278	FAST_SENDER	N/A
991.452	RECEIVER	FAST_SENDER
993.901	FAST_SENDER	N/A
994.654	RECEIVER	FAST_SENDER
997.084	FAST_SENDER	N/A
1002.995	RECEIVER	FAST_SENDER
1005.414	FAST_SENDER	N/A
1006.173	RECEIVER	FAST_SENDER
1008.603	FAST_SENDER	N/A
1014.501	RECEIVER	FAST_SENDER
1016.902	FAST_SENDER	N/A
1017.642	RECEIVER	FAST_SENDER
1020.055	FAST_SENDER	N/A
1026.019	RECEIVER	FAST_SENDER
1028.456	FAST_SENDER	N/A
1029.187	RECEIVER	FAST_SENDER
1031.617	FAST_SENDER	N/A
1037.533	RECEIVER	FAST_SENDER
1039.965	FAST_SENDER	N/A
1040.741	RECEIVER	FAST_SENDER
1043.179	FAST_SENDER	N/A
1049.047	RECEIVER	FAST_SENDER
1051.486	FAST_SENDER	N/A
1052.257	RECEIVER	FAST_SENDER
1054.660	FAST_SENDER	N/A
1060.687	RECEIVER	FAST_SENDER
1063.107	FAST_SENDER	N/A
1063.909	RECEIVER	FAST_SENDER
1066.351	FAST_SENDER	N/A
1076.564	RECEIVER	FAST_SENDER
1078.965	FAST_SENDER	N/A
1079.724	RECEIVER	FAST_SENDER
1082.174	FAST_SENDER	N/A
1087.882	RECEIVER	FAST_SENDER
1090.290	FAST_SENDER	N/A
1091.016	RECEIVER	FAST_SENDER
1093.427	FAST_SENDER	N/A
1099.281	RECEIVER	FAST_SENDER
1101.692	FAST_SENDER	N/A
1102.481	RECEIVER	FAST_SENDER
1104.919	FAST_SENDER	N/A
1110.942	RECEIVER	FAST_SENDER
1113.357	FAST_SENDER	N/A
1114.125	RECEIVER	FAST_SENDER
1116.572	FAST_SENDER	N/A
1122.290	RECEIVER	FAST_SENDER
1124.739	FAST_SENDER	N/A
1125.533	RECEIVER	FAST_SENDER
1127.940	FAST_SENDER	N/A
1134.039	RECEIVER	FAST_SENDER
1136.487	FAST_SENDER	N/A
1137.303	RECEIVER	FAST_SENDER
1139.708	FAST_SENDER	N/A
1145.407	RECEIVER	FAST_SENDER
1147.822	FAST_SENDER	N/A
1148.571	RECEIVER	FAST_SENDER
1150.974	FAST_SENDER	N/A
1157.119	RECEIVER	FAST_SENDER
1159.531	FAST_SENDER	N/A
1160.328	RECEIVER	FAST_SENDER
1167.661	FAST_SENDER	N/A
1168.403	RECEIVER	FAST_SENDER
1170.831	FAST_SENDER	N/A
1176.836	RECEIVER	FAST_SENDER
1179.279	FAST_SENDER	N/A
1180.048	RECEIVER	FAST_SENDER
1182.464	FAST_SENDER	N/A
1187.944	RECEIVER	FAST_SENDER
1190.389	FAST_SENDER	N/A
1191.186	RECEIVER	FAST_SENDER
1193.591	FAST_SENDER	N/A
1199.730	RECEIVER	FAST_SENDER
1202.131	FAST_SENDER	N/A
1202.895	RECEIVER	FAST_SENDER
1205.295	FAST_SENDER	N/A
1211.414	RECEIVER	FAST_SENDER
1213.823	FAST_SENDER	N/A
1214.619	RECEIVER	FAST_SENDER
1217.025	FAST_SENDER	N/A
1222.820	RECEIVER	FAST_SENDER
1225.255	FAST_SENDER	N/A
1226.054	RECEIVER	FAST_SENDER
1228.496	FAST_SENDER	N/A
1234.433	RECEIVER	FAST_SENDER
1236.877	FAST_SENDER	N/A
1239.040	RECEIVER	FAST_SENDER
1241.463	FAST_SENDER	N/A
1252.545	RECEIVER	FAST_SENDER
1254.990	FAST_SENDER	N/A
1257.549	RECEIVER	FAST_SENDER
1259.975	FAST_SENDER	N/A
1266.168	RECEIVER	FAST_SENDER
1268.595	FAST_SENDER	N/A
1269.361	RECEIVER	FAST_SENDER
1271.790	FAST_SENDER	N/A
1284.544	FAST_SENDER	N/A
1290.087	RECEIVER	FAST_SENDER
1292.516	FAST_SENDER	N/A
1293.334	RECEIVER	FAST_SENDER
1295.782	FAST_SENDER	N/A
1301.513	RECEIVER	FAST_SENDER
1303.953	FAST_SENDER	N/A
1304.744	RECEIVER	FAST_SENDER
1307.159	FAST_SENDER	N/A
1312.997	RECEIVER	FAST_SENDER
1315.436	FAST_SENDER	N/A
1315.630	SLOW_SENDER1	N/A
1316.219	RECEIVER	FAST_SENDER
1318.650	FAST_SENDER	N/A
1321.467	RECEIVER	SLOW_SENDER1
1323.916	SLOW_SENDER1	N/A
1324.634	RECEIVER	SLOW_SENDER1
1327.078	SLOW_SENDER1	N/A
1330.056	RECEIVER	FAST_SENDER
1332.460	FAST_SENDER	N/A
1333.261	RECEIVER	FAST_SENDER
1335.676	FAST_SENDER	N/A
1338.928	SLOW_SENDER1	N/A
1339.693	RECEIVER	SLOW_SENDER1
1345.103	SLOW_SENDER1	N/A
1347.760	RECEIVER	SLOW_SENDER1
1348.312	FAST_SENDER	N/A
1354.252	RECEIVER	FAST_SENDER
1355.206	SLOW_SENDER1	N/A
1356.675	FAST_SENDER	N/A
1357.464	RECEIVER	FAST_SENDER
1359.902	FAST_SENDER	N/A
1366.044	RECEIVER	FAST_SENDER
1368.300	SLOW_SENDER1	N/A
1368.458	FAST_SENDER	N/A
1369.263	RECEIVER	FAST_SENDER
1371.669	FAST_SENDER	N/A
1372.183	RECEIVER	SLOW_SENDER1
1377.789	RECEIVER	FAST_SENDER
1379.623	SLOW_SENDER1	N/A
1380.229	FAST_SENDER	N/A
1380.362	RECEIVER	SLOW_SENDER1
1386.004	RECEIVER	FAST_SENDER
1387.806	SLOW_SENDER1	N/A
1388.423	FAST_SENDER	N/A
1388.565	RECEIVER	SLOW_SENDER1
1394.372	RECEIVER	FAST_SENDER
1395.978	SLOW_SENDER1	N/A
1396.691	RECEIVER	SLOW_SENDER1
1396.815	FAST_SENDER	N/A
1402.892	RECEIVER	FAST_SENDER
1404.138	SLOW_SENDER1	N/A
1405.324	FAST_SENDER	N/A
1410.960	RECEIVER	FAST_SENDER
1413.395	FAST_SENDER	N/A
1419.088	RECEIVER	FAST_SENDER
1421.500	FAST_SENDER	N/A
1427.124	RECEIVER	FAST_SENDER
1429.528	FAST_SENDER	N/A
1435.243	RECEIVER	FAST_SENDER
1437.675	FAST_SENDER	N/A
1443.521	RECEIVER	FAST_SENDER
1445.964	FAST_SENDER	N/A
1446.747	RECEIVER	FAST_SENDER
1449.197	FAST_SENDER	N/A
1455.336	RECEIVER	FAST_SENDER
1457.752	FAST_SENDER	N/A
1458.498	RECEIVER	FAST_SENDER
1460.924	FAST_SENDER	N/A
1466.815	RECEIVER	FAST_SENDER
1469.244	FAST_SENDER	N/A
1469.984	RECEIVER	FAST_SENDER
1472.391	FAST_SENDER	N/A
1477.987	RECEIVER	FAST_SENDER
1480.405	FAST_SENDER	N/A
1481.161	RECEIVER	FAST_SENDER
1483.584	FAST_SENDER	N/A
1493.950	RECEIVER	FAST_SENDER
1496.377	FAST_SENDER	N/A
1502.197	RECEIVER	FAST_SENDER
1504.610	FAST_SENDER	N/A
1510.835	RECEIVER	FAST_SENDER
1513.261	FAST_SENDER	N/A
1514.018	RECEIVER	FAST_SENDER
1516.427	FAST_SENDER	N/A
1522.467	RECEIVER	FAST_SENDER
1524.877	FAST_SENDER	N/A
1527.086	RECEIVER	FAST_SENDER
1529.500	FAST_SENDER	N/A
1535.204	RECEIVER	FAST_SENDER
1537.642	FAST_SENDER	N/A
1548.609	RECEIVER	FAST_SENDER
1551.041	FAST_SENDER	N/A
1557.214	RECEIVER	FAST_SENDER
1559.639	FAST_SENDER	N/A
1566.006	RECEIVER	FAST_SENDER
1572.826	FAST_SENDER	N/A
1578.629	RECEIVER	FAST_SENDER
1581.059	FAST_SENDER	N/A
1586.974	RECEIVER	FAST_SENDER
1589.422	FAST_SENDER	N/A
1594.891	RECEIVER	FAST_SENDER
1597.317	FAST_SENDER	N/A
1603.625	RECEIVER	FAST_SENDER
1606.025	FAST_SENDER	N/A
1612.227	RECEIVER	FAST_SENDER
1614.660	FAST_SENDER	N/A
1615.403	RECEIVER	FAST_SENDER
1617.814	FAST_SENDER	N/A
1623.820	RECEIVER	FAST_SENDER
1626.229	FAST_SENDER	N/A
1626.974	RECEIVER	FAST_SENDER
1629.381	FAST_SENDER	N/A
1635.226	RECEIVER	FAST_SENDER
1637.664	FAST_SENDER	N/A
1638.422	RECEIVER	FAST_SENDER
1640.842	FAST_SENDER	N/A
1646.544	RECEIVER	FAST_SENDER
1648.966	FAST_SENDER	N/A
1649.738	RECEIVER	FAST_SENDER
1652.183	FAST_SENDER	N/A
1658.155	RECEIVER	FAST_SENDER
1660.585	FAST_SENDER	N/A
1661.408	RECEIVER	FAST_SENDER
1668.736	FAST_SENDER	N/A
1669.465	RECEIVER	FAST_SENDER
1671.878	FAST_SENDER	N/A
1677.854	RECEIVER	FAST_SENDER
1680.269	FAST_SENDER	N/A
1681.009	RECEIVER	FAST_SENDER
1683.420	FAST_SENDER	N/A
1689.288	RECEIVER	FAST_SENDER
1691.730	FAST_SENDER	N/A
1692.494	RECEIVER	FAST_SENDER
1694.917	FAST_SENDER	N/A
1701.094	RECEIVER	FAST_SENDER
1703.526	FAST_SENDER	N/A
1704.258	RECEIVER	FAST_SENDER
1706.669	FAST_SENDER	N/A
1712.463	RECEIVER	FAST_SENDER
1714.889	FAST_SENDER	N/A
1715.615	RECEIVER	FAST_SENDER
1718.019	FAST_SENDER	N/A
1723.729	RECEIVER	FAST_SENDER
1726.177	FAST_SENDER	N/A
1728.445	RECEIVER	FAST_SENDER
1730.883	FAST_SENDER	N/A
1736.927	RECEIVER	FAST_SENDER
1739.357	FAST_SENDER	N/A
1742.550	SLOW_SENDER1	N/A
1745.585	RECEIVER	FAST_SENDER
1748.024	FAST_SENDER	N/A
1749.242	RECEIVER	SLOW_SENDER1
1751.662	SLOW_SENDER1	N/A
1754.462	RECEIVER	FAST_SENDER
1755.448	RECEIVER	SLOW_SENDER1
1756.888	FAST_SENDER	N/A
1760.854	SLOW_SENDER1	N/A
1761.625	RECEIVER	SLOW_SENDER1
1763.043	RECEIVER	FAST_SENDER
1765.446	FAST_SENDER	N/A
1767.061	SLOW_SENDER1	N/A
1767.807	RECEIVER	SLOW_SENDER1
1770.912	RECEIVER	FAST_SENDER
1773.229	SLOW_SENDER1	N/A
1773.333	FAST_SENDER	N/A
1774.008	RECEIVER	SLOW_SENDER1
1779.453	SLOW_SENDER1	N/A
1780.013	RECEIVER	FAST_SENDER
1782.414	FAST_SENDER	N/A
1783.127	RECEIVER	SLOW_SENDER1
1788.614	RECEIVER	FAST_SENDER
1790.560	SLOW_SENDER1	N/A
1791.045	FAST_SENDER	N/A
1791.355	RECEIVER	SLOW_SENDER1
1797.105	RECEIVER	FAST_SENDER
1799.525	FAST_SENDER	N/A
1802.051	SLOW_SENDER1	N/A
1805.727	RECEIVER	FAST_SENDER
1808.130	FAST_SENDER	N/A
1814.200	RECEIVER	FAST_SENDER
1814.631	SLOW_SENDER1	N/A
1815.405	RECEIVER	SLOW_SENDER1
1816.601	FAST_SENDER	N/A
1822.803	RECEIVER	FAST_SENDER
1822.820	SLOW_SENDER1	N/A
1823.555	RECEIVER	SLOW_SENDER1
1825.239	FAST_SENDER	N/A
1831.188	RECEIVER	FAST_SENDER
1833.608	FAST_SENDER	N/A
1844.247	RECEIVER	FAST_SENDER
1846.687	FAST_SENDER	N/A
1852.509	RECEIVER	FAST_SENDER
1854.910	FAST_SENDER	N/A
1860.831	RECEIVER	FAST_SENDER
1863.247	FAST_SENDER	N/A
1869.525	RECEIVER	FAST_SENDER
1871.930	FAST_SENDER	N/A
1878.041	RECEIVER	FAST_SENDER
1880.444	FAST_SENDER	N/A
1886.806	RECEIVER	FAST_SENDER
1889.238	FAST_SENDER	N/A
1895.402	RECEIVER	FAST_SENDER
1897.825	FAST_SENDER	N/A
1903.840	RECEIVER	FAST_SENDER
1906.269	FAST_SENDER	N/A
1917.321	RECEIVER	FAST_SENDER
1919.749	FAST_SENDER	N/A
1925.609	RECEIVER	FAST_SENDER
1928.035	FAST_SENDER	N/A
1934.051	RECEIVER	FAST_SENDER
1936.483	FAST_SENDER	N/A
1942.543	RECEIVER	FAST_SENDER
1944.958	FAST_SENDER	N/A
1951.052	RECEIVER	FAST_SENDER
1953.498	FAST_SENDER	N/A
1959.787	RECEIVER	FAST_SENDER
1962.233	FAST_SENDER	N/A
1968.233	RECEIVER	FAST_SENDER
1970.641	FAST_SENDER	N/A
1981.680	RECEIVER	FAST_SENDER
1984.130	FAST_SENDER	N/A
1990.310	RECEIVER	FAST_SENDER
1997.136	FAST_SENDER	N/A
2002.887	RECEIVER	FAST_SENDER
2005.293	FAST_SENDER	N/A
2015.871	RECEIVER	FAST_SENDER
2018.314	FAST_SENDER	N/A
2024.269	RECEIVER	FAST_SENDER
2026.694	FAST_SENDER	N/A
2032.583	RECEIVER	FAST_SENDER
2034.984	FAST_SENDER	N/A
2040.546	RECEIVER	FAST_SENDER
2042.987	FAST_SENDER	N/A
2053.565	RECEIVER	FAST_SENDER
2055.993	FAST_SENDER	N/A
2061.912	RECEIVER	FAST_SENDER
2064.340	FAST_SENDER	N/A
2070.214	RECEIVER	FAST_SENDER
2072.641	FAST_SENDER	N/A
2078.951	RECEIVER	FAST_SENDER
2081.382	FAST_SENDER	N/A
2087.583	RECEIVER	FAST_SENDER
2089.993	FAST_SENDER	N/A
2095.879	RECEIVER	FAST_SENDER
2098.305	FAST_SENDER	N/A
2104.153	RECEIVER	FAST_SENDER
2106.590	FAST_SENDER	N/A
2112.485	RECEIVER	FAST_SENDER
2114.921	FAST_SENDER	N/A
2120.788	RECEIVER	FAST_SENDER
2123.226	FAST_SENDER	N/A
2124.010	RECEIVER	FAST_SENDER
2126.459	FAST_SENDER	N/A
2132.205	RECEIVER	FAST_SENDER
2134.616	FAST_SENDER	N/A
2135.391	RECEIVER	FAST_SENDER
2137.822	FAST_SENDER	N/A
2143.602	RECEIVER	FAST_SENDER
2146.049	FAST_SENDER	N/A
2146.793	RECEIVER	FAST_SENDER
2149.236	FAST_SENDER	N/A
2154.843	RECEIVER	FAST_SENDER
2157.293	FAST_SENDER	N/A
2158.104	RECEIVER	FAST_SENDER
2160.548	FAST_SENDER	N/A
2166.595	RECEIVER	FAST_SENDER
2169.010	FAST_SENDER	N/A
2169.420	SLOW_SENDER1	N/A
2169.783	RECEIVER	FAST_SENDER
2177.357	FAST_SENDER	N/A
2178.145	RECEIVER	FAST_SENDER
2180.592	FAST_SENDER	N/A
2180.601	RECEIVER	SLOW_SENDER1
2186.008	SLOW_SENDER1	N/A
2186.316	RECEIVER	FAST_SENDER
2190.103	RECEIVER	SLOW_SENDER1
2194.033	FAST_SENDER	N/A
2195.548	SLOW_SENDER1	N/A
2196.311	RECEIVER	SLOW_SENDER1
2200.614	RECEIVER	FAST_SENDER
2201.716	SLOW_SENDER1	N/A
2202.487	RECEIVER	SLOW_SENDER1
2203.052	FAST_SENDER	N/A
2207.905	SLOW_SENDER1	N/A
2208.643	RECEIVER	SLOW_SENDER1
2213.501	RECEIVER	FAST_SENDER
2215.935	FAST_SENDER	N/A
2216.074	SLOW_SENDER1	N/A
2217.355	RECEIVER	SLOW_SENDER1
2222.034	RECEIVER	FAST_SENDER
2224.761	SLOW_SENDER1	N/A
2225.509	RECEIVER	SLOW_SENDER1
2228.682	FAST_SENDER	N/A
2232.949	SLOW_SENDER1	N/A
2233.679	RECEIVER	SLOW_SENDER1
2234.692	RECEIVER	FAST_SENDER
2237.107	FAST_SENDER	N/A
2241.117	SLOW_SENDER1	N/A
2241.918	RECEIVER	SLOW_SENDER1
2243.378	RECEIVER	FAST_SENDER
2245.825	FAST_SENDER	N/A
2249.368	SLOW_SENDER1	N/A
2250.157	RECEIVER	SLOW_SENDER1
2251.694	RECEIVER	FAST_SENDER
2254.140	FAST_SENDER	N/A
2257.569	SLOW_SENDER1	N/A
2258.339	RECEIVER	SLOW_SENDER1
2260.076	RECEIVER	FAST_SENDER
2262.523	FAST_SENDER	N/A
2265.745	SLOW_SENDER1	N/A
2266.505	RECEIVER	SLOW_SENDER1
2268.527	RECEIVER	FAST_SENDER
2273.918	SLOW_SENDER1	N/A
2274.689	RECEIVER	SLOW_SENDER1
2275.284	FAST_SENDER	N/A
2281.139	RECEIVER	FAST_SENDER
2282.139	SLOW_SENDER1	N/A
2282.905	RECEIVER	SLOW_SENDER1
2283.554	FAST_SENDER	N/A
2293.771	SLOW_SENDER1	N/A
2293.860	RECEIVER	FAST_SENDER
2294.521	RECEIVER	SLOW_SENDER1
2296.283	FAST_SENDER	N/A
2301.823	RECEIVER	FAST_SENDER
2301.941	SLOW_SENDER1	N/A
2302.707	RECEIVER	SLOW_SENDER1
2304.244	FAST_SENDER	N/A
2310.146	SLOW_SENDER1	N/A
2310.377	RECEIVER	FAST_SENDER
2312.794	FAST_SENDER	N/A
2318.649	RECEIVER	FAST_SENDER
2321.054	FAST_SENDER	N/A
2326.855	RECEIVER	FAST_SENDER
2329.261	FAST_SENDER	N/A
2335.217	RECEIVER	FAST_SENDER
2337.643	FAST_SENDER	N/A
2343.908	RECEIVER	FAST_SENDER
2346.345	FAST_SENDER	N/A
2352.285	RECEIVER	FAST_SENDER
2359.307	FAST_SENDER	N/A
2369.547	RECEIVER	FAST_SENDER
2371.987	FAST_SENDER	N/A
2377.674	RECEIVER	FAST_SENDER
2384.841	FAST_SENDER	N/A
2390.428	RECEIVER	FAST_SENDER
2392.849	FAST_SENDER	N/A
2398.911	RECEIVER	FAST_SENDER
2401.314	FAST_SENDER	N/A
2407.129	RECEIVER	FAST_SENDER
2409.560	FAST_SENDER	N/A
2415.566	RECEIVER	FAST_SENDER
2417.966	FAST_SENDER	N/A
2424.202	RECEIVER	FAST_SENDER
2426.637	FAST_SENDER	N/A
2432.592	RECEIVER	FAST_SENDER
2435.016	FAST_SENDER	N/A
2441.209	RECEIVER	FAST_SENDER
2443.642	FAST_SENDER	N/A
2449.079	RECEIVER	FAST_SENDER
2451.498	FAST_SENDER	N/A
2457.731	RECEIVER	FAST_SENDER
2460.150	FAST_SENDER	N/A
2465.907	RECEIVER	FAST_SENDER
2468.335	FAST_SENDER	N/A
2474.055	RECEIVER	FAST_SENDER
2476.464	FAST_SENDER	N/A
2482.434	RECEIVER	FAST_SENDER
2484.840	FAST_SENDER	N/A
2490.494	RECEIVER	FAST_SENDER
2492.941	FAST_SENDER	N/A
2498.769	RECEIVER	FAST_SENDER
2501.195	FAST_SENDER	N/A
2507.541	RECEIVER	FAST_SENDER
2509.965	FAST_SENDER	N/A
2516.119	RECEIVER	FAST_SENDER
2518.553	FAST_SENDER	N/A
2519.318	RECEIVER	FAST_SENDER
2521.757	FAST_SENDER	N/A
2527.665	RECEIVER	FAST_SENDER
2530.107	FAST_SENDER	N/A
2530.907	RECEIVER	FAST_SENDER
2533.335	FAST_SENDER	N/A
2539.587	RECEIVER	FAST_SENDER
2542.011	FAST_SENDER	N/A
2542.759	RECEIVER	FAST_SENDER
2545.160	FAST_SENDER	N/A
2551.258	RECEIVER	FAST_SENDER
2553.688	FAST_SENDER	N/A
2554.449	RECEIVER	FAST_SENDER
2556.850	FAST_SENDER	N/A
2562.982	RECEIVER	FAST_SENDER
2565.422	FAST_SENDER	N/A
2566.208	RECEIVER	FAST_SENDER
2568.628	FAST_SENDER	N/A
2574.976	RECEIVER	FAST_SENDER
2577.393	FAST_SENDER	N/A
2578.197	RECEIVER	FAST_SENDER
2580.625	FAST_SENDER	N/A
2586.360	RECEIVER	FAST_SENDER
2588.783	FAST_SENDER	N/A
2589.550	RECEIVER	FAST_SENDER
2591.987	FAST_SENDER	N/A
2598.051	RECEIVER	FAST_SENDER
2600.482	FAST_SENDER	N/A
2601.224	RECEIVER	FAST_SENDER
2603.661	FAST_SENDER	N/A
2609.361	RECEIVER	FAST_SENDER
2611.810	FAST_SENDER	N/A
2612.531	RECEIVER	FAST_SENDER
2614.969	FAST_SENDER	N/A
2621.279	RECEIVER	FAST_SENDER
2627.933	FAST_SENDER	N/A
2628.711	RECEIVER	FAST_SENDER
2631.114	FAST_SENDER	N/A
2636.697	RECEIVER	FAST_SENDER
2639.105	FAST_SENDER	N/A
2639.847	RECEIVER	FAST_SENDER
2642.287	FAST_SENDER	N/A
2648.138	RECEIVER	FAST_SENDER
2650.588	FAST_SENDER	N/A
2651.355	RECEIVER	FAST_SENDER
2653.795	FAST_SENDER	N/A
2656.610	SLOW_SENDER1	N/A
2659.946	RECEIVER	FAST_SENDER
2662.376	FAST_SENDER	N/A
2663.139	RECEIVER	FAST_SENDER
2665.583	FAST_SENDER	N/A
2666.895	RECEIVER	SLOW_SENDER1
2668.310	RECEIVER	FAST_SENDER
2669.337	SLOW_SENDER1	N/A
2670.747	FAST_SENDER	N/A
2674.095	RECEIVER	SLOW_SENDER1
2679.501	SLOW_SENDER1	N/A
2681.769	RECEIVER	SLOW_SENDER1
2684.201	FAST_SENDER	N/A
2691.409	SLOW_SENDER1	N/A
2693.696	RECEIVER	SLOW_SENDER1
2694.995	RECEIVER	FAST_SENDER
2697.400	FAST_SENDER	N/A
2698.147	RECEIVER	FAST_SENDER
2700.574	FAST_SENDER	N/A
2701.137	SLOW_SENDER1	N/A
2701.910	RECEIVER	SLOW_SENDER1
2703.006	RECEIVER	FAST_SENDER
2705.454	FAST_SENDER	N/A
2709.310	SLOW_SENDER1	N/A
2710.033	RECEIVER	SLOW_SENDER1
2711.114	RECEIVER	FAST_SENDER
2713.532	FAST_SENDER	N/A
2717.434	SLOW_SENDER1	N/A
2718.229	RECEIVER	SLOW_SENDER1
2719.231	RECEIVER	FAST_SENDER
2721.648	FAST_SENDER	N/A
2725.669	SLOW_SENDER1	N/A
2726.430	RECEIVER	SLOW_SENDER1
2727.545	RECEIVER	FAST_SENDER
2729.961	FAST_SENDER	N/A
2733.854	SLOW_SENDER1	N/A
2734.633	RECEIVER	SLOW_SENDER1
2735.571	RECEIVER	FAST_SENDER
2737.971	FAST_SENDER	N/A
2742.045	SLOW_SENDER1	N/A
2742.817	RECEIVER	SLOW_SENDER1
2743.721	RECEIVER	FAST_SENDER
2746.127	FAST_SENDER	N/A
2750.262	SLOW_SENDER1	N/A
2751.027	RECEIVER	SLOW_SENDER1
2751.891	RECEIVER	FAST_SENDER
2754.321	FAST_SENDER	N/A
2758.468	SLOW_SENDER1	N/A
2759.223	RECEIVER	SLOW_SENDER1
2764.585	RECEIVER	FAST_SENDER
2766.650	SLOW_SENDER1	N/A
2767.004	FAST_SENDER	N/A
2767.424	RECEIVER	SLOW_SENDER1
2773.048	RECEIVER	FAST_SENDER
2775.465	FAST_SENDER	N/A
2778.438	SLOW_SENDER1	N/A
2779.214	RECEIVER	SLOW_SENDER1
2781.196	RECEIVER	FAST_SENDER
2783.631	FAST_SENDER	N/A
2789.494	RECEIVER	FAST_SENDER
2791.935	FAST_SENDER	N/A
2798.116	RECEIVER	FAST_SENDER
2800.562	FAST_SENDER	N/A
2806.328	RECEIVER	FAST_SENDER
2808.756	FAST_SENDER	N/A
2814.249	RECEIVER	FAST_SENDER
2816.655	FAST_SENDER	N/A
2822.403	RECEIVER	FAST_SENDER
2824.847	FAST_SENDER	N/A
2830.994	RECEIVER	FAST_SENDER
2833.427	FAST_SENDER	N/A
2839.136	RECEIVER	FAST_SENDER
2841.558	FAST_SENDER	N/A
2847.781	RECEIVER	FAST_SENDER
2850.184	FAST_SENDER	N/A
2855.876	RECEIVER	FAST_SENDER
2858.310	FAST_SENDER	N/A
2859.092	RECEIVER	FAST_SENDER
2861.515	FAST_SENDER	N/A
2867.587	RECEIVER	FAST_SENDER
2870.005	FAST_SENDER	N/A
2870.773	RECEIVER	FAST_SENDER
2873.217	FAST_SENDER	N/A
2879.029	RECEIVER	FAST_SENDER
2881.452	FAST_SENDER	N/A
2882.223	RECEIVER	FAST_SENDER
2884.626	FAST_SENDER	N/A
2890.619	RECEIVER	FAST_SENDER
2893.025	FAST_SENDER	N/A
2893.820	RECEIVER	FAST_SENDER
2896.225	FAST_SENDER	N/A
2902.404	RECEIVER	FAST_SENDER
2904.823	FAST_SENDER	N/A
2905.565	RECEIVER	FAST_SENDER
2908.007	FAST_SENDER	N/A
2914.178	RECEIVER	FAST_SENDER
2916.621	FAST_SENDER	N/A
2917.380	RECEIVER	FAST_SENDER
2919.811	FAST_SENDER	N/A
2925.720	RECEIVER	FAST_SENDER
2928.142	FAST_SENDER	N/A
2928.871	RECEIVER	FAST_SENDER
2931.286	FAST_SENDER	N/A
2937.353	RECEIVER	FAST_SENDER
2939.787	FAST_SENDER	N/A
2940.529	RECEIVER	FAST_SENDER
2942.962	FAST_SENDER	N/A
2949.134	RECEIVER	FAST_SENDER
2951.574	FAST_SENDER	N/A
2952.376	RECEIVER	FAST_SENDER
2954.777	FAST_SENDER	N/A
2960.400	RECEIVER	FAST_SENDER
2962.810	FAST_SENDER	N/A
2963.606	RECEIVER	FAST_SENDER
2966.007	FAST_SENDER	N/A
2971.655	RECEIVER	FAST_SENDER
2974.068	FAST_SENDER	N/A
2974.858	RECEIVER	FAST_SENDER
2977.298	FAST_SENDER	N/A
2983.124	RECEIVER	FAST_SENDER
2985.564	FAST_SENDER	N/A
2986.321	RECEIVER	FAST_SENDER
2988.762	FAST_SENDER	N/A
2994.698	RECEIVER	FAST_SENDER
3001.417	FAST_SENDER	N/A
3002.184	RECEIVER	FAST_SENDER
3004.596	FAST_SENDER	N/A
3010.182	RECEIVER	FAST_SENDER
3012.604	FAST_SENDER	N/A
3013.385	RECEIVER	FAST_SENDER
3015.827	FAST_SENDER	N/A
3021.644	RECEIVER	FAST_SENDER
3024.091	FAST_SENDER	N/A
3024.822	RECEIVER	FAST_SENDER
3027.228	FAST_SENDER	N/A
3032.788	RECEIVER	FAST_SENDER
3035.231	FAST_SENDER	N/A
3035.995	RECEIVER	FAST_SENDER
3038.444	FAST_SENDER	N/A
3044.490	RECEIVER	FAST_SENDER
3046.923	FAST_SENDER	N/A
3047.716	RECEIVER	FAST_SENDER
3050.158	FAST_SENDER	N/A
3056.217	RECEIVER	FAST_SENDER
3058.630	FAST_SENDER	N/A
3059.392	RECEIVER	FAST_SENDER
3061.813	FAST_SENDER	N/A
3067.898	RECEIVER	FAST_SENDER
3070.311	FAST_SENDER	N/A
3071.077	RECEIVER	FAST_SENDER
3073.525	FAST_SENDER	N/A
3079.126	RECEIVER	FAST_SENDER
3081.537	FAST_SENDER	N/A
3083.775	RECEIVER	FAST_SENDER
3086.193	FAST_SENDER	N/A
3092.183	RECEIVER	FAST_SENDER
3094.610	FAST_SENDER	N/A
3095.368	RECEIVER	FAST_SENDER
3097.777	FAST_SENDER	N/A
3103.529	RECEIVER	FAST_SENDER
3105.944	FAST_SENDER	N/A
3106.687	RECEIVER	FAST_SENDER
3109.116	FAST_SENDER	N/A
3115.118	RECEIVER	FAST_SENDER
3117.547	FAST_SENDER	N/A
3118.305	RECEIVER	FAST_SENDER
3120.727	FAST_SENDER	N/A
3125.060	SLOW_SENDER1	N/A
3126.556	RECEIVER	FAST_SENDER
3128.998	FAST_SENDER	N/A
3129.805	RECEIVER	FAST_SENDER
3130.656	RECEIVER	SLOW_SENDER1
3132.229	FAST_SENDER	N/A
3133.103	SLOW_SENDER1	N/A
3136.765	RECEIVER	SLOW_SENDER1
3138.283	RECEIVER	FAST_SENDER
3142.205	SLOW_SENDER1	N/A
3142.990	RECEIVER	SLOW_SENDER1
3145.632	FAST_SENDER	N/A
3148.429	SLOW_SENDER1	N/A
3149.175	RECEIVER	SLOW_SENDER1
3151.704	RECEIVER	FAST_SENDER
3154.131	FAST_SENDER	N/A
3154.590	SLOW_SENDER1	N/A
3155.337	RECEIVER	SLOW_SENDER1
3160.434	RECEIVER	FAST_SENDER
3160.784	SLOW_SENDER1	N/A
3161.542	RECEIVER	SLOW_SENDER1
3166.976	SLOW_SENDER1	N/A
3167.517	FAST_SENDER	N/A
3171.070	RECEIVER	SLOW_SENDER1
3173.589	RECEIVER	FAST_SENDER
3176.011	FAST_SENDER	N/A
3178.491	SLOW_SENDER1	N/A
3179.257	RECEIVER	SLOW_SENDER1
3181.723	RECEIVER	FAST_SENDER
3184.162	FAST_SENDER	N/A
3186.657	SLOW_SENDER1	N/A
3187.416	RECEIVER	SLOW_SENDER1
3194.675	RECEIVER	FAST_SENDER
3194.849	SLOW_SENDER1	N/A
3195.587	RECEIVER	SLOW_SENDER1
3197.109	FAST_SENDER	N/A
3203.013	SLOW_SENDER1	N/A
3203.242	RECEIVER	FAST_SENDER
3205.682	FAST_SENDER	N/A
3206.835	RECEIVER	SLOW_SENDER1
3211.831	RECEIVER	FAST_SENDER
3214.242	FAST_SENDER	N/A
3214.280	SLOW_SENDER1	N/A
3215.589	RECEIVER	SLOW_SENDER1
3220.575	RECEIVER	FAST_SENDER
3222.977	FAST_SENDER	N/A
3222.990	SLOW_SENDER1	N/A
3224.314	RECEIVER	SLOW_SENDER1
3229.149	RECEIVER	FAST_SENDER
3231.578	FAST_SENDER	N/A
3231.737	SLOW_SENDER1	N/A
3232.474	RECEIVER	SLOW_SENDER1
3237.631	RECEIVER	FAST_SENDER
3239.889	SLOW_SENDER1	N/A
3240.060	FAST_SENDER	N/A
3240.601	RECEIVER	SLOW_SENDER1
3245.943	RECEIVER	FAST_SENDER
3248.377	FAST_SENDER	N/A
3254.662	RECEIVER	FAST_SENDER
3257.068	FAST_SENDER	N/A
3262.938	RECEIVER	FAST_SENDER
3265.355	FAST_SENDER	N/A
3271.450	RECEIVER	FAST_SENDER
3273.853	FAST_SENDER	N/A
3279.499	RECEIVER	FAST_SENDER
3281.922	FAST_SENDER	N/A
3287.885	RECEIVER	FAST_SENDER
3290.288	FAST_SENDER	N/A
3296.627	RECEIVER	FAST_SENDER
3299.057	FAST_SENDER	N/A
3304.669	RECEIVER	FAST_SENDER
3307.070	FAST_SENDER	N/A
3312.818	RECEIVER	FAST_SENDER
3315.236	FAST_SENDER	N/A
3321.102	RECEIVER	FAST_SENDER
3323.532	FAST_SENDER	N/A
3329.440	RECEIVER	FAST_SENDER
3331.867	FAST_SENDER	N/A
3337.549	RECEIVER	FAST_SENDER
3339.968	FAST_SENDER	N/A
3345.842	RECEIVER	FAST_SENDER
3348.271	FAST_SENDER	N/A
3354.473	RECEIVER	FAST_SENDER
3356.897	FAST_SENDER	N/A
3362.910	RECEIVER	FAST_SENDER
3365.326	FAST_SENDER	N/A
3370.931	RECEIVER	FAST_SENDER
3373.365	FAST_SENDER	N/A
3379.369	RECEIVER	FAST_SENDER
3381.779	FAST_SENDER	N/A
3387.777	RECEIVER	FAST_SENDER
3390.214	FAST_SENDER	N/A
3396.410	RECEIVER	FAST_SENDER
3398.855	FAST_SENDER	N/A
3409.991	RECEIVER	FAST_SENDER
3412.412	FAST_SENDER	N/A
3418.203	RECEIVER	FAST_SENDER
3420.621	FAST_SENDER	N/A
3426.801	RECEIVER	FAST_SENDER
3429.237	FAST_SENDER	N/A
3435.239	RECEIVER	FAST_SENDER
3437.672	FAST_SENDER	N/A
3438.403	RECEIVER	FAST_SENDER
3440.815	FAST_SENDER	N/A
3446.813	RECEIVER	FAST_SENDER
3449.243	FAST_SENDER	N/A
3449.986	RECEIVER	FAST_SENDER
3452.413	FAST_SENDER	N/A
3458.001	RECEIVER	FAST_SENDER
3460.440	FAST_SENDER	N/A
3461.207	RECEIVER	FAST_SENDER
3463.657	FAST_SENDER	N/A
3469.527	RECEIVER	FAST_SENDER
3471.960	FAST_SENDER	N/A
3472.724	RECEIVER	FAST_SENDER
3475.128	FAST_SENDER	N/A
3480.732	RECEIVER	FAST_SENDER
3483.179	FAST_SENDER	N/A
3483.924	RECEIVER	FAST_SENDER
3486.350	FAST_SENDER	N/A
3492.469	RECEIVER	FAST_SENDER
3494.913	FAST_SENDER	N/A
3495.710	RECEIVER	FAST_SENDER
3498.142	FAST_SENDER	N/A
3503.938	RECEIVER	FAST_SENDER
3506.369	FAST_SENDER	N/A
3507.104	RECEIVER	FAST_SENDER
3509.528	FAST_SENDER	N/A
3515.118	RECEIVER	FAST_SENDER
3517.530	FAST_SENDER	N/A
3518.252	RECEIVER	FAST_SENDER
3520.656	FAST_SENDER	N/A
3526.800	RECEIVER	FAST_SENDER
3529.224	FAST_SENDER	N/A
3529.992	RECEIVER	FAST_SENDER
3532.392	FAST_SENDER	N/A
3538.481	RECEIVER	FAST_SENDER
3540.919	FAST_SENDER	N/A
3541.705	RECEIVER	FAST_SENDER
3544.133	FAST_SENDER	N/A
3550.172	RECEIVER	FAST_SENDER
3552.580	FAST_SENDER	N/A
3553.321	RECEIVER	FAST_SENDER
3555.723	FAST_SENDER	N/A
3562.044	RECEIVER	FAST_SENDER
3564.454	FAST_SENDER	N/A
3566.951	RECEIVER	FAST_SENDER
3569.379	FAST_SENDER	N/A
3575.676	RECEIVER	FAST_SENDER
3578.117	FAST_SENDER	N/A
3586.650	SLOW_SENDER1	N/A
3588.664	RECEIVER	FAST_SENDER
3591.082	FAST_SENDER	N/A
3592.658	RECEIVER	SLOW_SENDER1
3595.097	SLOW_SENDER1	N/A
3597.482	RECEIVER	FAST_SENDER
3599.049	RECEIVER	SLOW_SENDER1
3599.916	FAST_SENDER	N/A
3604.466	SLOW_SENDER1	N/A
3605.195	RECEIVER	SLOW_SENDER1
3610.249	RECEIVER	FAST_SENDER
3610.621	SLOW_SENDER1	N/A
3611.423	RECEIVER	SLOW_SENDER1
3612.677	FAST_SENDER	N/A
3616.825	SLOW_SENDER1	N/A
3617.591	RECEIVER	SLOW_SENDER1
3618.722	RECEIVER	FAST_SENDER
3621.160	FAST_SENDER	N/A
3623.005	SLOW_SENDER1	N/A
3623.820	RECEIVER	SLOW_SENDER1
3627.156	RECEIVER	FAST_SENDER
3629.249	SLOW_SENDER1	N/A
3629.589	FAST_SENDER	N/A
3630.009	RECEIVER	SLOW_SENDER1
3635.540	RECEIVER	FAST_SENDER
3637.444	SLOW_SENDER1	N/A
3638.204	RECEIVER	SLOW_SENDER1
3642.175	FAST_SENDER	N/A
3645.619	SLOW_SENDER1	N/A
3646.401	RECEIVER	SLOW_SENDER1
3647.919	RECEIVER	FAST_SENDER
3650.347	FAST_SENDER	N/A
3653.806	SLOW_SENDER1	N/A
3654.557	RECEIVER	SLOW_SENDER1
3656.079	RECEIVER	FAST_SENDER
3658.506	FAST_SENDER	N/A
3662.002	SLOW_SENDER1	N/A
3662.782	RECEIVER	SLOW_SENDER1
3664.327	RECEIVER	FAST_SENDER
3666.733	FAST_SENDER	N/A
3670.229	SLOW_SENDER1	N/A
3670.993	RECEIVER	SLOW_SENDER1
3672.309	RECEIVER	FAST_SENDER
3674.726	FAST_SENDER	N/A
3678.395	SLOW_SENDER1	N/A
3679.143	RECEIVER	SLOW_SENDER1
3680.627	RECEIVER	FAST_SENDER
3683.073	FAST_SENDER	N/A
3686.588	SLOW_SENDER1	N/A
3687.345	RECEIVER	SLOW_SENDER1
3689.001	RECEIVER	FAST_SENDER
3691.435	FAST_SENDER	N/A
3694.750	SLOW_SENDER1	N/A
3695.478	RECEIVER	SLOW_SENDER1
3697.186	RECEIVER	FAST_SENDER
3699.598	FAST_SENDER	N/A
3702.912	SLOW_SENDER1	N/A
3703.722	RECEIVER	SLOW_SENDER1
3705.375	RECEIVER	FAST_SENDER
3707.805	FAST_SENDER	N/A
3711.122	SLOW_SENDER1	N/A
3711.878	RECEIVER	SLOW_SENDER1
3713.236	RECEIVER	FAST_SENDER
3721.039	FAST_SENDER	N/A
3722.806	SLOW_SENDER1	N/A
3723.557	RECEIVER	SLOW_SENDER1
3726.997	RECEIVER	FAST_SENDER
3729.433	FAST_SENDER	N/A
3730.959	SLOW_SENDER1	N/A
3731.698	RECEIVER	SLOW_SENDER1
3736.145	RECEIVER	FAST_SENDER
3738.548	FAST_SENDER	N/A
3744.756	RECEIVER	FAST_SENDER
3751.411	FAST_SENDER	N/A
3757.554	RECEIVER	FAST_SENDER
3759.972	FAST_SENDER	N/A
3770.668	RECEIVER	FAST_SENDER
3773.103	FAST_SENDER	N/A
3779.083	RECEIVER	FAST_SENDER
3781.508	FAST_SENDER	N/A
3787.319	RECEIVER	FAST_SENDER
3789.733	FAST_SENDER	N/A
3795.608	RECEIVER	FAST_SENDER
3798.042	FAST_SENDER	N/A
3804.017	RECEIVER	FAST_SENDER
3806.426	FAST_SENDER	N/A
3812.468	RECEIVER	FAST_SENDER
3814.904	FAST_SENDER	N/A
3821.099	RECEIVER	FAST_SENDER
3823.541	FAST_SENDER	N/A
3829.366	RECEIVER	FAST_SENDER
3831.791	FAST_SENDER	N/A
3837.548	RECEIVER	FAST_SENDER
3839.964	FAST_SENDER	N/A
3845.819	RECEIVER	FAST_SENDER
3848.262	FAST_SENDER	N/A
3854.360	RECEIVER	FAST_SENDER
3856.778	FAST_SENDER	N/A
3862.636	RECEIVER	FAST_SENDER
3865.065	FAST_SENDER	N/A
3870.806	RECEIVER	FAST_SENDER
3873.229	FAST_SENDER	N/A
3879.198	RECEIVER	FAST_SENDER
3881.603	FAST_SENDER	N/A
3887.563	RECEIVER	FAST_SENDER
3890.004	FAST_SENDER	N/A
3895.859	RECEIVER	FAST_SENDER
3898.271	FAST_SENDER	N/A
3908.952	RECEIVER	FAST_SENDER
3911.354	FAST_SENDER	N/A
3917.370	RECEIVER	FAST_SENDER
3919.814	FAST_SENDER	N/A
3925.264	RECEIVER	FAST_SENDER
3927.679	FAST_SENDER	N/A
3933.617	RECEIVER	FAST_SENDER
3936.056	FAST_SENDER	N/A
3941.665	RECEIVER	FAST_SENDER
3944.070	FAST_SENDER	N/A
3950.189	RECEIVER	FAST_SENDER
3957.067	FAST_SENDER	N/A
3963.032	RECEIVER	FAST_SENDER
3965.454	FAST_SENDER	N/A
3971.765	RECEIVER	FAST_SENDER
3974.185	FAST_SENDER	N/A
3980.005	RECEIVER	FAST_SENDER
3982.431	FAST_SENDER	N/A
3993.041	RECEIVER	FAST_SENDER
3995.473	FAST_SENDER	N/A
4001.421	RECEIVER	FAST_SENDER
4003.853	FAST_SENDER	N/A
4009.359	RECEIVER	FAST_SENDER
4011.797	FAST_SENDER	N/A
4018.142	RECEIVER	FAST_SENDER
4020.554	FAST_SENDER	N/A
4030.947	RECEIVER	FAST_SENDER
4033.389	FAST_SENDER	N/A
4039.016	RECEIVER	FAST_SENDER
4041.429	FAST_SENDER	N/A
4047.549	RECEIVER	FAST_SENDER
4049.991	FAST_SENDER	N/A
4056.120	RECEIVER	FAST_SENDER
4058.556	FAST_SENDER	N/A
4064.271	RECEIVER	FAST_SENDER
4066.673	FAST_SENDER	N/A
4072.918	RECEIVER	FAST_SENDER
4075.361	FAST_SENDER	N/A
4077.490	SLOW_SENDER1	N/A
4082.023	RECEIVER	FAST_SENDER
4083.263	RECEIVER	SLOW_SENDER1
4084.431	FAST_SENDER	N/A
4085.671	SLOW_SENDER1	N/A
4089.137	RECEIVER	SLOW_SENDER1
4090.505	RECEIVER	FAST_SENDER
4092.930	FAST_SENDER	N/A
4094.537	SLOW_SENDER1	N/A
4095.295	RECEIVER	SLOW_SENDER1
4099.585	RECEIVER	FAST_SENDER
4100.739	SLOW_SENDER1	N/A
4101.472	RECEIVER	SLOW_SENDER1
4102.014	FAST_SENDER	N/A
4106.872	SLOW_SENDER1	N/A
4107.605	RECEIVER	SLOW_SENDER1
4112.630	RECEIVER	FAST_SENDER
4115.047	FAST_SENDER	N/A
4118.918	SLOW_SENDER1	N/A
4119.662	RECEIVER	SLOW_SENDER1
4120.734	RECEIVER	FAST_SENDER
4123.150	FAST_SENDER	N/A
4127.069	SLOW_SENDER1	N/A
4127.813	RECEIVER	SLOW_SENDER1
4128.780	RECEIVER	FAST_SENDER
4131.189	FAST_SENDER	N/A
4135.223	SLOW_SENDER1	N/A
4135.996	RECEIVER	SLOW_SENDER1
4136.894	RECEIVER	FAST_SENDER
4139.306	FAST_SENDER	N/A
4143.442	SLOW_SENDER1	N/A
4144.199	RECEIVER	SLOW_SENDER1
4149.612	RECEIVER	FAST_SENDER
4151.603	SLOW_SENDER1	N/A
4152.028	FAST_SENDER	N/A
4152.401	RECEIVER	SLOW_SENDER1
4158.279	RECEIVER	FAST_SENDER
4160.707	FAST_SENDER	N/A
4162.914	SLOW_SENDER1	N/A
4163.674	RECEIVER	SLOW_SENDER1
4166.366	RECEIVER	FAST_SENDER
4168.797	FAST_SENDER	N/A
4171.086	SLOW_SENDER1	N/A
4171.877	RECEIVER	SLOW_SENDER1
4175.396	RECEIVER	FAST_SENDER
4177.825	FAST_SENDER	N/A
4179.313	SLOW_SENDER1	N/A
4180.074	RECEIVER	SLOW_SENDER1
4184.470	RECEIVER	FAST_SENDER
4186.896	FAST_SENDER	N/A
4187.499	SLOW_SENDER1	N/A
4188.303	RECEIVER	SLOW_SENDER1
4193.095	RECEIVER	FAST_SENDER
4195.506	FAST_SENDER	N/A
4195.739	SLOW_SENDER1	N/A
4196.484	RECEIVER	SLOW_SENDER1
4201.262	RECEIVER	FAST_SENDER
4203.685	FAST_SENDER	N/A
4203.906	SLOW_SENDER1	N/A
4204.670	RECEIVER	SLOW_SENDER1
4209.471	RECEIVER	FAST_SENDER
4211.902	FAST_SENDER	N/A
4212.106	SLOW_SENDER1	N/A
4217.785	RECEIVER	FAST_SENDER
4220.187	FAST_SENDER	N/A
4225.678	RECEIVER	FAST_SENDER
4228.083	FAST_SENDER	N/A
4233.940	RECEIVER	FAST_SENDER
4236.376	FAST_SENDER	N/A
4242.257	RECEIVER	FAST_SENDER
4244.682	FAST_SENDER	N/A
4250.491	RECEIVER	FAST_SENDER
4252.926	FAST_SENDER	N/A
4258.750	RECEIVER	FAST_SENDER
4261.155	FAST_SENDER	N/A
4271.991	RECEIVER	FAST_SENDER
4274.421	FAST_SENDER	N/A
4280.079	RECEIVER	FAST_SENDER
4282.506	FAST_SENDER	N/A
4288.662	RECEIVER	FAST_SENDER
4291.105	FAST_SENDER	N/A
4297.143	RECEIVER	FAST_SENDER
4299.549	FAST_SENDER	N/A
4305.279	RECEIVER	FAST_SENDER
4307.693	FAST_SENDER	N/A
4313.886	RECEIVER	FAST_SENDER
4316.289	FAST_SENDER	N/A
4322.341	RECEIVER	FAST_SENDER
4324.757	FAST_SENDER	N/A
4330.886	RECEIVER	FAST_SENDER
4333.330	FAST_SENDER	N/A
4339.128	RECEIVER	FAST_SENDER
4341.570	FAST_SENDER	N/A
4347.524	RECEIVER	FAST_SENDER
4349.945	FAST_SENDER	N/A
4355.904	RECEIVER	FAST_SENDER
4358.333	FAST_SENDER	N/A
4364.095	RECEIVER	FAST_SENDER
4366.509	FAST_SENDER	N/A
4367.272	RECEIVER	FAST_SENDER
4369.714	FAST_SENDER	N/A
4375.705	RECEIVER	FAST_SENDER
4378.129	FAST_SENDER	N/A
4378.883	RECEIVER	FAST_SENDER
4381.314	FAST_SENDER	N/A
4387.321	RECEIVER	FAST_SENDER
4389.771	FAST_SENDER	N/A
4390.529	RECEIVER	FAST_SENDER
4392.949	FAST_SENDER	N/A
4398.867	RECEIVER	FAST_SENDER
4401.310	FAST_SENDER	N/A
4402.035	RECEIVER	FAST_SENDER
4404.472	FAST_SENDER	N/A
4410.406	RECEIVER	FAST_SENDER
4412.840	FAST_SENDER	N/A
4413.600	RECEIVER	FAST_SENDER
4416.042	FAST_SENDER	N/A
4422.239	RECEIVER	FAST_SENDER
4424.647	FAST_SENDER	N/A
4425.403	RECEIVER	FAST_SENDER
4427.822	FAST_SENDER	N/A
4433.951	RECEIVER	FAST_SENDER
4436.387	FAST_SENDER	N/A
4437.162	RECEIVER	FAST_SENDER
4439.573	FAST_SENDER	N/A
4445.669	RECEIVER	FAST_SENDER
4448.118	FAST_SENDER	N/A
4448.848	RECEIVER	FAST_SENDER
4451.260	FAST_SENDER	N/A
4457.330	RECEIVER	FAST_SENDER
4459.756	FAST_SENDER	N/A
4460.508	RECEIVER	FAST_SENDER
4462.943	FAST_SENDER	N/A
4468.620	RECEIVER	FAST_SENDER
4471.052	FAST_SENDER	N/A
4471.830	RECEIVER	FAST_SENDER
4474.232	FAST_SENDER	N/A
4480.401	RECEIVER	FAST_SENDER
4482.807	FAST_SENDER	N/A
4495.163	FAST_SENDER	N/A
4507.785	FAST_SENDER	N/A
4508.553	RECEIVER	FAST_SENDER
4510.971	FAST_SENDER	N/A
4516.905	RECEIVER	FAST_SENDER
4519.317	FAST_SENDER	N/A
4520.092	RECEIVER	FAST_SENDER
4522.505	FAST_SENDER	N/A
4528.208	RECEIVER	FAST_SENDER
4530.649	FAST_SENDER	N/A
4531.413	RECEIVER	FAST_SENDER
4533.823	FAST_SENDER	N/A
4544.268	RECEIVER	FAST_SENDER
4546.713	FAST_SENDER	N/A
4547.456	RECEIVER	FAST_SENDER
4549.859	FAST_SENDER	N/A
4550.520	SLOW_SENDER1	N/A
4556.476	RECEIVER	FAST_SENDER
4558.921	FAST_SENDER	N/A
4559.671	RECEIVER	FAST_SENDER
4561.728	RECEIVER	SLOW_SENDER1
4562.091	FAST_SENDER	N/A
4562.811	RECEIVER	FAST_SENDER
4564.161	SLOW_SENDER1	N/A
4565.242	FAST_SENDER	N/A
4568.005	RECEIVER	SLOW_SENDER1
4573.412	SLOW_SENDER1	N/A
4575.797	RECEIVER	SLOW_SENDER1
4578.087	FAST_SENDER	N/A
4581.232	SLOW_SENDER1	N/A
4581.962	RECEIVER	SLOW_SENDER1
4589.404	SLOW_SENDER1	N/A
4590.594	FAST_SENDER	N/A
4591.351	RECEIVER	FAST_SENDER
4593.051	RECEIVER	SLOW_SENDER1
4593.769	FAST_SENDER	N/A
4594.507	RECEIVER	FAST_SENDER
4596.925	FAST_SENDER	N/A
4600.473	SLOW_SENDER1	N/A
4601.254	RECEIVER	SLOW_SENDER1
4608.662	SLOW_SENDER1	N/A
4609.430	FAST_SENDER	N/A
4610.151	RECEIVER	FAST_SENDER
4612.269	RECEIVER	SLOW_SENDER1
4612.564	FAST_SENDER	N/A
4613.331	RECEIVER	FAST_SENDER
4615.755	FAST_SENDER	N/A
4619.693	SLOW_SENDER1	N/A
4620.427	RECEIVER	SLOW_SENDER1
4627.873	SLOW_SENDER1	N/A
4628.308	FAST_SENDER	N/A
4629.102	RECEIVER	FAST_SENDER
4631.508	FAST_SENDER	N/A
4631.850	RECEIVER	SLOW_SENDER1
4633.657	RECEIVER	FAST_SENDER
4636.100	FAST_SENDER	N/A
4642.054	RECEIVER	FAST_SENDER
4644.502	FAST_SENDER	N/A
4645.236	RECEIVER	FAST_SENDER
4647.674	FAST_SENDER	N/A
4653.570	RECEIVER	FAST_SENDER
4655.986	FAST_SENDER	N/A
4656.729	RECEIVER	FAST_SENDER
4659.152	FAST_SENDER	N/A
4665.030	RECEIVER	FAST_SENDER
4667.438	FAST_SENDER	N/A
4668.203	RECEIVER	FAST_SENDER
4670.604	FAST_SENDER	N/A
4676.454	RECEIVER	FAST_SENDER
4678.872	FAST_SENDER	N/A
4679.647	RECEIVER	FAST_SENDER
4682.079	FAST_SENDER	N/A
4688.038	RECEIVER	FAST_SENDER
4690.470	FAST_SENDER	N/A
4691.222	RECEIVER	FAST_SENDER
4693.641	FAST_SENDER	N/A
4699.756	RECEIVER	FAST_SENDER
4706.493	FAST_SENDER	N/A
4707.288	RECEIVER	FAST_SENDER
4709.714	FAST_SENDER	N/A
4715.526	RECEIVER	FAST_SENDER
4717.953	FAST_SENDER	N/A
4718.683	RECEIVER	FAST_SENDER
4721.085	FAST_SENDER	N/A
4727.199	RECEIVER	FAST_SENDER
4729.640	FAST_SENDER	N/A
4730.435	RECEIVER	FAST_SENDER
4732.862	FAST_SENDER	N/A
4738.464	RECEIVER	FAST_SENDER
4740.904	FAST_SENDER	N/A
4741.708	RECEIVER	FAST_SENDER
4744.138	FAST_SENDER	N/A
4749.951	RECEIVER	FAST_SENDER
4752.395	FAST_SENDER	N/A
4753.195	RECEIVER	FAST_SENDER
4755.606	FAST_SENDER	N/A
4761.839	RECEIVER	FAST_SENDER
4764.271	FAST_SENDER	N/A
4765.063	RECEIVER	FAST_SENDER
4772.763	FAST_SENDER	N/A
4773.557	RECEIVER	FAST_SENDER
4775.988	FAST_SENDER	N/A
4782.202	RECEIVER	FAST_SENDER
4784.630	FAST_SENDER	N/A
4785.386	RECEIVER	FAST_SENDER
4787.797	FAST_SENDER	N/A
4793.779	RECEIVER	FAST_SENDER
4796.228	FAST_SENDER	N/A
4797.018	RECEIVER	FAST_SENDER
4799.439	FAST_SENDER	N/A
4805.585	RECEIVER	FAST_SENDER
4808.022	FAST_SENDER	N/A
4808.793	RECEIVER	FAST_SENDER
4816.479	FAST_SENDER	N/A
4817.283	RECEIVER	FAST_SENDER
4819.695	FAST_SENDER	N/A
4825.819	RECEIVER	FAST_SENDER
4828.261	FAST_SENDER	N/A
4828.993	RECEIVER	FAST_SENDER
4831.414	FAST_SENDER	N/A
4837.356	RECEIVER	FAST_SENDER
4839.797	FAST_SENDER	N/A
4840.608	RECEIVER	FAST_SENDER
4843.043	FAST_SENDER	N/A
4848.666	RECEIVER	FAST_SENDER
4851.102	FAST_SENDER	N/A
4851.857	RECEIVER	FAST_SENDER
4854.305	FAST_SENDER	N/A
4860.497	RECEIVER	FAST_SENDER
4862.912	FAST_SENDER	N/A
4863.715	RECEIVER	FAST_SENDER
4866.137	FAST_SENDER	N/A
4872.262	RECEIVER	FAST_SENDER
4874.692	FAST_SENDER	N/A
4875.460	RECEIVER	FAST_SENDER
4877.899	FAST_SENDER	N/A
4883.613	RECEIVER	FAST_SENDER
4890.177	FAST_SENDER	N/A
4890.954	RECEIVER	FAST_SENDER
4893.373	FAST_SENDER	N/A
4899.514	RECEIVER	FAST_SENDER
4901.917	FAST_SENDER	N/A
4902.654	RECEIVER	FAST_SENDER
4905.064	FAST_SENDER	N/A
4910.886	RECEIVER	FAST_SENDER
4913.294	FAST_SENDER	N/A
4914.040	RECEIVER	FAST_SENDER
4916.488	FAST_SENDER	N/A
4922.577	RECEIVER	FAST_SENDER
4924.981	FAST_SENDER	N/A
4925.792	RECEIVER	FAST_SENDER
4928.227	FAST_SENDER	N/A
4934.153	RECEIVER	FAST_SENDER
4936.577	FAST_SENDER	N/A
4937.340	RECEIVER	FAST_SENDER
4939.766	FAST_SENDER	N/A
4945.372	RECEIVER	FAST_SENDER
4947.773	FAST_SENDER	N/A
4948.516	RECEIVER	FAST_SENDER
4950.917	FAST_SENDER	N/A
4956.846	RECEIVER	FAST_SENDER
4959.283	FAST_SENDER	N/A
4960.046	RECEIVER	FAST_SENDER
4967.570	FAST_SENDER	N/A
4968.339	RECEIVER	FAST_SENDER
4970.758	FAST_SENDER	N/A
4976.469	RECEIVER	FAST_SENDER
4978.870	FAST_SENDER	N/A
4979.390	SLOW_SENDER1	N/A
4979.603	RECEIVER	FAST_SENDER
4982.038	FAST_SENDER	N/A
4984.946	RECEIVER	SLOW_SENDER1
4987.364	SLOW_SENDER1	N/A
4988.165	RECEIVER	SLOW_SENDER1
4988.831	RECEIVER	FAST_SENDER
4990.576	SLOW_SENDER1	N/A
4991.238	FAST_SENDER	N/A
4991.364	RECEIVER	SLOW_SENDER1
4996.729	RECEIVER	FAST_SENDER
4996.790	SLOW_SENDER1	N/A
4999.175	FAST_SENDER	N/A
4999.303	RECEIVER	SLOW_SENDER1
5004.725	SLOW_SENDER1	N/A
5005.109	RECEIVER	FAST_SENDER
5006.883	RECEIVER	SLOW_SENDER1
5012.332	SLOW_SENDER1	N/A
5013.127	FAST_SENDER	N/A
5013.924	RECEIVER	FAST_SENDER
5016.053	RECEIVER	SLOW_SENDER1
5016.353	FAST_SENDER	N/A
5022.348	RECEIVER	FAST_SENDER
5023.466	SLOW_SENDER1	N/A
5024.237	RECEIVER	SLOW_SENDER1
5024.763	FAST_SENDER	N/A
5030.795	RECEIVER	FAST_SENDER
5031.670	SLOW_SENDER1	N/A
5032.392	RECEIVER	SLOW_SENDER1
5037.745	FAST_SENDER	N/A
5039.800	SLOW_SENDER1	N/A
5040.538	RECEIVER	SLOW_SENDER1
5044.146	RECEIVER	FAST_SENDER
5047.966	SLOW_SENDER1	N/A
5051.103	FAST_SENDER	N/A
5052.388	RECEIVER	SLOW_SENDER1
5057.496	RECEIVER	FAST_SENDER
5059.802	SLOW_SENDER1	N/A
5059.898	FAST_SENDER	N/A
5060.542	RECEIVER	SLOW_SENDER1
5066.217	RECEIVER	FAST_SENDER
5067.946	SLOW_SENDER1	N/A
5068.625	FAST_SENDER	N/A
5068.752	RECEIVER	SLOW_SENDER1
5074.565	RECEIVER	FAST_SENDER
5076.186	SLOW_SENDER1	N/A
5076.957	RECEIVER	SLOW_SENDER1
5076.997	FAST_SENDER	N/A
5083.276	RECEIVER	FAST_SENDER
5084.376	SLOW_SENDER1	N/A
5085.115	RECEIVER	SLOW_SENDER1
5085.699	FAST_SENDER	N/A
5091.609	RECEIVER	FAST_SENDER
5092.550	SLOW_SENDER1	N/A
5093.293	RECEIVER	SLOW_SENDER1
5094.026	FAST_SENDER	N/A
5100.170	RECEIVER	FAST_SENDER
5102.610	FAST_SENDER	N/A
5108.393	RECEIVER	FAST_SENDER
5110.814	FAST_SENDER	N/A
5116.896	RECEIVER	FAST_SENDER
5119.329	FAST_SENDER	N/A
5125.033	RECEIVER	FAST_SENDER
5127.435	FAST_SENDER	N/A
5133.581	RECEIVER	FAST_SENDER
5135.991	FAST_SENDER	N/A
5142.055	RECEIVER	FAST_SENDER
5144.502	FAST_SENDER	N/A
5150.672	RECEIVER	FAST_SENDER
5153.102	FAST_SENDER	N/A
5159.245	RECEIVER	FAST_SENDER
5161.647	FAST_SENDER	N/A
5167.625	RECEIVER	FAST_SENDER
5170.073	FAST_SENDER	N/A
5175.733	RECEIVER	FAST_SENDER
5178.144	FAST_SENDER	N/A
5178.911	RECEIVER	FAST_SENDER
5181.354	FAST_SENDER	N/A
5187.579	RECEIVER	FAST_SENDER
5189.998	FAST_SENDER	N/A
5190.778	RECEIVER	FAST_SENDER
5193.228	FAST_SENDER	N/A
5199.215	RECEIVER	FAST_SENDER
5201.653	FAST_SENDER	N/A
5202.439	RECEIVER	FAST_SENDER
5204.879	FAST_SENDER	N/A
5211.148	RECEIVER	FAST_SENDER
5213.570	FAST_SENDER	N/A
5214.346	RECEIVER	FAST_SENDER
5216.767	FAST_SENDER	N/A
5222.501	RECEIVER	FAST_SENDER
5224.922	FAST_SENDER	N/A
5225.685	RECEIVER	FAST_SENDER
5228.122	FAST_SENDER	N/A
5233.842	RECEIVER	FAST_SENDER
5236.269	FAST_SENDER	N/A
5237.050	RECEIVER	FAST_SENDER
5239.456	FAST_SENDER	N/A
5245.247	RECEIVER	FAST_SENDER
5252.152	FAST_SENDER	N/A
5252.942	RECEIVER	FAST_SENDER
5255.379	FAST_SENDER	N/A
5261.160	RECEIVER	FAST_SENDER
5263.610	FAST_SENDER	N/A
5264.386	RECEIVER	FAST_SENDER
5266.802	FAST_SENDER	N/A
5272.701	RECEIVER	FAST_SENDER
5275.136	FAST_SENDER	N/A
5275.907	RECEIVER	FAST_SENDER
5278.322	FAST_SENDER	N/A
5284.492	RECEIVER	FAST_SENDER
5286.894	FAST_SENDER	N/A
5287.680	RECEIVER	FAST_SENDER
5290.122	FAST_SENDER	N/A
5295.650	RECEIVER	FAST_SENDER
5298.058	FAST_SENDER	N/A
5298.775	RECEIVER	FAST_SENDER
5301.194	FAST_SENDER	N/A
5307.431	RECEIVER	FAST_SENDER
5309.874	FAST_SENDER	N/A
5310.622	RECEIVER	FAST_SENDER
5313.035	FAST_SENDER	N/A
5318.574	RECEIVER	FAST_SENDER
5320.978	FAST_SENDER	N/A
5321.722	RECEIVER	FAST_SENDER
5324.142	FAST_SENDER	N/A
5329.964	RECEIVER	FAST_SENDER
5336.838	FAST_SENDER	N/A
5337.557	RECEIVER	FAST_SENDER
5339.987	FAST_SENDER	N/A
5346.245	RECEIVER	FAST_SENDER
5348.652	FAST_SENDER	N/A
5350.886	RECEIVER	FAST_SENDER
5353.322	FAST_SENDER	N/A
5359.302	RECEIVER	FAST_SENDER
5361.726	FAST_SENDER	N/A
5362.525	RECEIVER	FAST_SENDER
5364.960	FAST_SENDER	N/A
5370.540	RECEIVER	FAST_SENDER
5372.943	FAST_SENDER	N/A
5373.710	RECEIVER	FAST_SENDER
5376.124	FAST_SENDER	N/A
5381.701	RECEIVER	FAST_SENDER
5384.137	FAST_SENDER	N/A
5384.897	RECEIVER	FAST_SENDER
5387.331	FAST_SENDER	N/A
5393.249	RECEIVER	FAST_SENDER
5395.668	FAST_SENDER	N/A
5396.422	RECEIVER	FAST_SENDER
5398.863	FAST_SENDER	N/A
5404.581	RECEIVER	FAST_SENDER
5407.029	FAST_SENDER	N/A
5407.784	RECEIVER	FAST_SENDER
5410.231	FAST_SENDER	N/A
5416.331	RECEIVER	FAST_SENDER
5418.746	FAST_SENDER	N/A
5421.020	RECEIVER	FAST_SENDER
5423.470	FAST_SENDER	N/A
5428.929	RECEIVER	FAST_SENDER
5431.331	FAST_SENDER	N/A
5437.100	RECEIVER	FAST_SENDER
5439.240	SLOW_SENDER1	N/A
5439.517	FAST_SENDER	N/A
5445.547	RECEIVER	SLOW_SENDER1
5452.659	SLOW_SENDER1	N/A
5453.269	FAST_SENDER	N/A
5453.414	RECEIVER	SLOW_SENDER1
5458.838	SLOW_SENDER1	N/A
5459.096	RECEIVER	FAST_SENDER
5461.150	RECEIVER	SLOW_SENDER1
5466.587	SLOW_SENDER1	N/A
5466.804	FAST_SENDER	N/A
5467.562	RECEIVER	FAST_SENDER
5469.962	FAST_SENDER	N/A
5470.385	RECEIVER	SLOW_SENDER1
5475.840	RECEIVER	FAST_SENDER
5478.253	FAST_SENDER	N/A
5479.963	SLOW_SENDER1	N/A
5481.232	RECEIVER	SLOW_SENDER1
5484.082	RECEIVER	FAST_SENDER
5486.494	FAST_SENDER	N/A
5488.657	SLOW_SENDER1	N/A
5489.394	RECEIVER	SLOW_SENDER1
5492.213	RECEIVER	FAST_SENDER
5494.652	FAST_SENDER	N/A
5496.797	SLOW_SENDER1	N/A
5497.540	RECEIVER	SLOW_SENDER1
5500.566	RECEIVER	FAST_SENDER
5503.013	FAST_SENDER	N/A
5504.943	SLOW_SENDER1	N/A
5505.696	RECEIVER	SLOW_SENDER1
5509.210	RECEIVER	FAST_SENDER
5511.619	FAST_SENDER	N/A
5513.104	SLOW_SENDER1	N/A
5513.853	RECEIVER	SLOW_SENDER1
5517.929	RECEIVER	FAST_SENDER
5520.345	FAST_SENDER	N/A
5521.257	SLOW_SENDER1	N/A
5522.025	RECEIVER	SLOW_SENDER1
5526.116	RECEIVER	FAST_SENDER
5528.566	FAST_SENDER	N/A
5529.471	SLOW_SENDER1	N/A
5530.232	RECEIVER	SLOW_SENDER1
5534.619	RECEIVER	FAST_SENDER
5537.020	FAST_SENDER	N/A
5537.648	SLOW_SENDER1	N/A
5538.406	RECEIVER	SLOW_SENDER1
5543.083	RECEIVER	FAST_SENDER
5545.484	FAST_SENDER	N/A
5545.812	SLOW_SENDER1	N/A
5546.579	RECEIVER	SLOW_SENDER1
5551.469	RECEIVER	FAST_SENDER
5553.901	FAST_SENDER	N/A
5553.981	SLOW_SENDER1	N/A
5555.269	RECEIVER	SLOW_SENDER1
5559.865	RECEIVER	FAST_SENDER
5562.314	FAST_SENDER	N/A
5562.695	SLOW_SENDER1	N/A
5563.456	RECEIVER	SLOW_SENDER1
5568.331	RECEIVER	FAST_SENDER
5570.733	FAST_SENDER	N/A
5570.873	SLOW_SENDER1	N/A
5572.191	RECEIVER	SLOW_SENDER1
5576.639	RECEIVER	FAST_SENDER
5579.073	FAST_SENDER	N/A
5579.622	SLOW_SENDER1	N/A
5580.400	RECEIVER	SLOW_SENDER1
5585.754	RECEIVER	FAST_SENDER
5587.849	SLOW_SENDER1	N/A
5588.183	FAST_SENDER	N/A
5588.628	RECEIVER	SLOW_SENDER1
5594.093	RECEIVER	FAST_SENDER
5601.277	FAST_SENDER	N/A
5606.935	RECEIVER	FAST_SENDER
5609.350	FAST_SENDER	N/A
5615.288	RECEIVER	FAST_SENDER
5617.724	FAST_SENDER	N/A
5623.437	RECEIVER	FAST_SENDER
5625.874	FAST_SENDER	N/A
5631.945	RECEIVER	FAST_SENDER
5634.372	FAST_SENDER	N/A
5640.159	RECEIVER	FAST_SENDER
5642.567	FAST_SENDER	N/A
5648.326	RECEIVER	FAST_SENDER
5650.767	FAST_SENDER	N/A
5656.843	RECEIVER	FAST_SENDER
5664.071	FAST_SENDER	N/A
5670.011	RECEIVER	FAST_SENDER
5672.456	FAST_SENDER	N/A
5678.418	RECEIVER	FAST_SENDER
5680.822	FAST_SENDER	N/A
5686.717	RECEIVER	FAST_SENDER
5689.119	FAST_SENDER	N/A
5695.083	RECEIVER	FAST_SENDER
5697.518	FAST_SENDER	N/A
5703.305	RECEIVER	FAST_SENDER
5705.752	FAST_SENDER	N/A
5711.868	RECEIVER	FAST_SENDER
5714.316	FAST_SENDER	N/A
5720.147	RECEIVER	FAST_SENDER
5722.550	FAST_SENDER	N/A
5728.117	RECEIVER	FAST_SENDER
5730.530	FAST_SENDER	N/A
5731.294	RECEIVER	FAST_SENDER
5733.744	FAST_SENDER	N/A
5739.896	RECEIVER	FAST_SENDER
5742.343	FAST_SENDER	N/A
5743.106	RECEIVER	FAST_SENDER
5745.541	FAST_SENDER	N/A
5751.643	RECEIVER	FAST_SENDER
5754.083	FAST_SENDER	N/A
5754.881	RECEIVER	FAST_SENDER
5757.299	FAST_SENDER	N/A
5763.141	RECEIVER	FAST_SENDER
5765.542	FAST_SENDER	N/A
5766.276	RECEIVER	FAST_SENDER
5768.684	FAST_SENDER	N/A
5774.456	RECEIVER	FAST_SENDER
5776.876	FAST_SENDER	N/A
5779.407	RECEIVER	FAST_SENDER
5781.815	FAST_SENDER	N/A
5787.955	RECEIVER	FAST_SENDER
5794.996	FAST_SENDER	N/A
5801.035	RECEIVER	FAST_SENDER
5803.461	FAST_SENDER	N/A
5809.584	RECEIVER	FAST_SENDER
5812.032	FAST_SENDER	N/A
5817.576	RECEIVER	FAST_SENDER
5820.017	FAST_SENDER	N/A
5826.284	RECEIVER	FAST_SENDER
5828.695	FAST_SENDER	N/A
5829.478	RECEIVER	FAST_SENDER
5831.882	FAST_SENDER	N/A
5837.939	RECEIVER	FAST_SENDER
5840.367	FAST_SENDER	N/A
5841.155	RECEIVER	FAST_SENDER
5843.593	FAST_SENDER	N/A
5849.566	RECEIVER	FAST_SENDER
5852.010	FAST_SENDER	N/A
5852.762	RECEIVER	FAST_SENDER
5855.195	FAST_SENDER	N/A
5861.281	RECEIVER	FAST_SENDER
5863.715	FAST_SENDER	N/A
5864.485	RECEIVER	FAST_SENDER
5866.914	FAST_SENDER	N/A
5872.411	RECEIVER	FAST_SENDER
5874.826	FAST_SENDER	N/A
5875.595	RECEIVER	FAST_SENDER
5877.995	FAST_SENDER	N/A
5883.949	RECEIVER	FAST_SENDER
5886.372	FAST_SENDER	N/A
5887.146	RECEIVER	FAST_SENDER
5889.552	FAST_SENDER	N/A
5895.504	RECEIVER	FAST_SENDER
5897.924	FAST_SENDER	N/A
5898.686	RECEIVER	FAST_SENDER
5901.121	FAST_SENDER	N/A
5907.118	RECEIVER	FAST_SENDER
5909.521	FAST_SENDER	N/A
5910.252	RECEIVER	FAST_SENDER
5912.671	FAST_SENDER	N/A
5918.470	RECEIVER	FAST_SENDER
5920.899	FAST_SENDER	N/A
5921.645	RECEIVER	FAST_SENDER
5924.086	FAST_SENDER	N/A
5930.130	RECEIVER	FAST_SENDER
5932.575	FAST_SENDER	N/A
5933.335	RECEIVER	FAST_SENDER
5934.250	SLOW_SENDER1	N/A
5940.823	FAST_SENDER	N/A
5941.608	RECEIVER	FAST_SENDER
5944.025	FAST_SENDER	N/A
5945.158	RECEIVER	SLOW_SENDER1
5950.229	RECEIVER	FAST_SENDER
5950.601	SLOW_SENDER1	N/A
5952.678	FAST_SENDER	N/A
5954.945	RECEIVER	SLOW_SENDER1
5958.629	RECEIVER	FAST_SENDER
5960.356	SLOW_SENDER1	N/A
5961.064	FAST_SENDER	N/A
5961.098	RECEIVER	SLOW_SENDER1
5966.521	SLOW_SENDER1	N/A
5967.235	RECEIVER	FAST_SENDER
5969.655	FAST_SENDER	N/A
5970.981	RECEIVER	SLOW_SENDER1
5976.048	RECEIVER	FAST_SENDER
5978.406	SLOW_SENDER1	N/A
5978.451	FAST_SENDER	N/A
5979.190	RECEIVER	SLOW_SENDER1
5984.717	RECEIVER	FAST_SENDER
5986.613	SLOW_SENDER1	N/A
5987.143	FAST_SENDER	N/A
5987.384	RECEIVER	SLOW_SENDER1
5993.029	RECEIVER	FAST_SENDER
[truncated: 9,578 more rows]
