# Supplementary material for: CATO: Wake-Up reCeiver-bAsed communicaTiOn for Batteryless Devices
Source: Sensors (Basel). 2025 Nov 7;25(22):6813. doi: 10.3390/s25226813 (PMC12655924; doi:10.3390/s25226813)
Supplement: Supplementary file 1 [file sensors-25-06813-s001.zip › File S1_Experimental_and_Simulation_Data/simulation/capsweep/cap170/mac_competing_nodes_both.csv]

time_s	node_id	received_from
2.700	FAST_SENDER	N/A
2.700	SLOW_SENDER1	N/A
8.447	RECEIVER	FAST_SENDER
10.878	FAST_SENDER	N/A
11.660	RECEIVER	FAST_SENDER
13.801	RECEIVER	SLOW_SENDER1
14.110	FAST_SENDER	N/A
14.860	RECEIVER	FAST_SENDER
16.232	SLOW_SENDER1	N/A
17.290	FAST_SENDER	N/A
22.208	RECEIVER	SLOW_SENDER1
24.630	SLOW_SENDER1	N/A
25.432	RECEIVER	SLOW_SENDER1
27.869	SLOW_SENDER1	N/A
28.255	RECEIVER	FAST_SENDER
30.268	RECEIVER	SLOW_SENDER1
30.698	FAST_SENDER	N/A
32.684	SLOW_SENDER1	N/A
37.159	RECEIVER	FAST_SENDER
39.588	FAST_SENDER	N/A
40.310	RECEIVER	FAST_SENDER
42.719	FAST_SENDER	N/A
43.321	RECEIVER	SLOW_SENDER1
43.996	RECEIVER	FAST_SENDER
45.735	SLOW_SENDER1	N/A
46.441	FAST_SENDER	N/A
49.315	RECEIVER	SLOW_SENDER1
54.763	SLOW_SENDER1	N/A
56.983	RECEIVER	SLOW_SENDER1
59.403	FAST_SENDER	N/A
61.403	FAST_SENDER	N/A
63.403	FAST_SENDER	N/A
65.403	FAST_SENDER	N/A
66.561	SLOW_SENDER1	N/A
67.403	FAST_SENDER	N/A
68.842	RECEIVER	SLOW_SENDER1
69.403	FAST_SENDER	N/A
71.403	FAST_SENDER	N/A
73.403	FAST_SENDER	N/A
76.247	SLOW_SENDER1	N/A
76.982	RECEIVER	SLOW_SENDER1
84.404	SLOW_SENDER1	N/A
86.058	FAST_SENDER	N/A
86.718	RECEIVER	SLOW_SENDER1
92.615	RECEIVER	FAST_SENDER
94.125	SLOW_SENDER1	N/A
95.049	FAST_SENDER	N/A
95.817	RECEIVER	FAST_SENDER
98.440	RECEIVER	SLOW_SENDER1
105.887	SLOW_SENDER1	N/A
108.415	RECEIVER	SLOW_SENDER1
110.654	FAST_SENDER	N/A
112.654	FAST_SENDER	N/A
114.654	FAST_SENDER	N/A
116.654	FAST_SENDER	N/A
118.654	FAST_SENDER	N/A
120.654	FAST_SENDER	N/A
122.654	FAST_SENDER	N/A
124.654	FAST_SENDER	N/A
130.216	RECEIVER	FAST_SENDER
132.619	FAST_SENDER	N/A
133.376	RECEIVER	FAST_SENDER
135.824	FAST_SENDER	N/A
141.662	RECEIVER	FAST_SENDER
144.095	FAST_SENDER	N/A
144.867	RECEIVER	FAST_SENDER
147.294	FAST_SENDER	N/A
153.090	RECEIVER	FAST_SENDER
155.496	FAST_SENDER	N/A
156.297	RECEIVER	FAST_SENDER
158.738	FAST_SENDER	N/A
164.521	RECEIVER	FAST_SENDER
166.959	FAST_SENDER	N/A
167.714	RECEIVER	FAST_SENDER
170.140	FAST_SENDER	N/A
176.137	RECEIVER	FAST_SENDER
182.565	FAST_SENDER	N/A
183.379	RECEIVER	FAST_SENDER
185.792	FAST_SENDER	N/A
192.008	RECEIVER	FAST_SENDER
194.454	FAST_SENDER	N/A
195.230	RECEIVER	FAST_SENDER
197.673	FAST_SENDER	N/A
203.800	RECEIVER	FAST_SENDER
206.231	FAST_SENDER	N/A
206.965	RECEIVER	FAST_SENDER
209.410	FAST_SENDER	N/A
215.070	RECEIVER	FAST_SENDER
217.494	FAST_SENDER	N/A
218.276	RECEIVER	FAST_SENDER
220.717	FAST_SENDER	N/A
227.110	RECEIVER	FAST_SENDER
229.533	FAST_SENDER	N/A
230.255	RECEIVER	FAST_SENDER
232.705	FAST_SENDER	N/A
238.661	RECEIVER	FAST_SENDER
241.105	FAST_SENDER	N/A
241.865	RECEIVER	FAST_SENDER
244.304	FAST_SENDER	N/A
250.016	RECEIVER	FAST_SENDER
252.448	FAST_SENDER	N/A
253.196	RECEIVER	FAST_SENDER
255.608	FAST_SENDER	N/A
261.674	RECEIVER	FAST_SENDER
264.117	FAST_SENDER	N/A
264.893	RECEIVER	FAST_SENDER
267.329	FAST_SENDER	N/A
273.358	RECEIVER	FAST_SENDER
275.763	FAST_SENDER	N/A
276.515	RECEIVER	FAST_SENDER
278.954	FAST_SENDER	N/A
285.061	RECEIVER	FAST_SENDER
287.491	FAST_SENDER	N/A
288.251	RECEIVER	FAST_SENDER
290.677	FAST_SENDER	N/A
296.411	RECEIVER	FAST_SENDER
298.835	FAST_SENDER	N/A
299.553	RECEIVER	FAST_SENDER
301.988	FAST_SENDER	N/A
308.098	RECEIVER	FAST_SENDER
310.503	FAST_SENDER	N/A
313.073	RECEIVER	FAST_SENDER
315.521	FAST_SENDER	N/A
321.448	RECEIVER	FAST_SENDER
323.849	FAST_SENDER	N/A
324.578	RECEIVER	FAST_SENDER
327.022	FAST_SENDER	N/A
332.943	RECEIVER	FAST_SENDER
335.386	FAST_SENDER	N/A
336.131	RECEIVER	FAST_SENDER
338.538	FAST_SENDER	N/A
344.255	RECEIVER	FAST_SENDER
346.700	FAST_SENDER	N/A
347.465	RECEIVER	FAST_SENDER
349.908	FAST_SENDER	N/A
356.009	RECEIVER	FAST_SENDER
358.414	FAST_SENDER	N/A
359.178	RECEIVER	FAST_SENDER
361.615	FAST_SENDER	N/A
372.062	RECEIVER	FAST_SENDER
374.465	FAST_SENDER	N/A
375.230	RECEIVER	FAST_SENDER
377.632	FAST_SENDER	N/A
383.560	RECEIVER	FAST_SENDER
385.971	FAST_SENDER	N/A
386.735	RECEIVER	FAST_SENDER
389.136	FAST_SENDER	N/A
394.653	RECEIVER	FAST_SENDER
397.100	FAST_SENDER	N/A
397.887	RECEIVER	FAST_SENDER
400.304	FAST_SENDER	N/A
406.183	RECEIVER	FAST_SENDER
408.624	FAST_SENDER	N/A
409.344	RECEIVER	FAST_SENDER
411.779	FAST_SENDER	N/A
418.017	RECEIVER	FAST_SENDER
420.463	FAST_SENDER	N/A
421.246	RECEIVER	FAST_SENDER
423.648	FAST_SENDER	N/A
429.388	RECEIVER	FAST_SENDER
431.832	FAST_SENDER	N/A
432.614	RECEIVER	FAST_SENDER
435.020	FAST_SENDER	N/A
440.853	RECEIVER	FAST_SENDER
443.261	FAST_SENDER	N/A
444.033	RECEIVER	FAST_SENDER
446.465	FAST_SENDER	N/A
452.646	RECEIVER	FAST_SENDER
455.088	FAST_SENDER	N/A
455.861	RECEIVER	FAST_SENDER
458.263	FAST_SENDER	N/A
464.158	RECEIVER	FAST_SENDER
466.595	FAST_SENDER	N/A
467.365	RECEIVER	FAST_SENDER
469.771	FAST_SENDER	N/A
476.750	SLOW_SENDER1	N/A
480.597	RECEIVER	FAST_SENDER
483.002	FAST_SENDER	N/A
483.768	RECEIVER	FAST_SENDER
486.191	FAST_SENDER	N/A
487.471	RECEIVER	SLOW_SENDER1
488.890	RECEIVER	FAST_SENDER
489.903	SLOW_SENDER1	N/A
491.321	FAST_SENDER	N/A
494.032	RECEIVER	SLOW_SENDER1
499.476	SLOW_SENDER1	N/A
501.858	RECEIVER	SLOW_SENDER1
504.375	FAST_SENDER	N/A
505.152	RECEIVER	FAST_SENDER
507.592	FAST_SENDER	N/A
511.648	SLOW_SENDER1	N/A
512.389	RECEIVER	SLOW_SENDER1
519.801	SLOW_SENDER1	N/A
519.944	FAST_SENDER	N/A
521.281	RECEIVER	FAST_SENDER
524.080	RECEIVER	SLOW_SENDER1
524.598	FAST_SENDER	N/A
526.598	FAST_SENDER	N/A
528.598	FAST_SENDER	N/A
530.598	FAST_SENDER	N/A
531.494	SLOW_SENDER1	N/A
532.598	FAST_SENDER	N/A
533.615	RECEIVER	SLOW_SENDER1
534.598	FAST_SENDER	N/A
536.598	FAST_SENDER	N/A
538.598	FAST_SENDER	N/A
541.024	SLOW_SENDER1	N/A
541.780	RECEIVER	SLOW_SENDER1
549.188	SLOW_SENDER1	N/A
551.485	RECEIVER	SLOW_SENDER1
551.838	FAST_SENDER	N/A
557.794	RECEIVER	FAST_SENDER
558.908	SLOW_SENDER1	N/A
560.194	FAST_SENDER	N/A
560.959	RECEIVER	FAST_SENDER
568.337	FAST_SENDER	N/A
569.124	RECEIVER	FAST_SENDER
571.538	FAST_SENDER	N/A
577.754	RECEIVER	FAST_SENDER
580.189	FAST_SENDER	N/A
580.914	RECEIVER	FAST_SENDER
583.354	FAST_SENDER	N/A
589.121	RECEIVER	FAST_SENDER
591.533	FAST_SENDER	N/A
592.314	RECEIVER	FAST_SENDER
594.747	FAST_SENDER	N/A
600.668	RECEIVER	FAST_SENDER
603.086	FAST_SENDER	N/A
603.863	RECEIVER	FAST_SENDER
606.302	FAST_SENDER	N/A
611.992	RECEIVER	FAST_SENDER
614.399	FAST_SENDER	N/A
615.160	RECEIVER	FAST_SENDER
617.569	FAST_SENDER	N/A
623.235	RECEIVER	FAST_SENDER
625.637	FAST_SENDER	N/A
628.191	RECEIVER	FAST_SENDER
630.635	FAST_SENDER	N/A
636.315	RECEIVER	FAST_SENDER
638.751	FAST_SENDER	N/A
639.555	RECEIVER	FAST_SENDER
641.983	FAST_SENDER	N/A
652.121	RECEIVER	FAST_SENDER
654.527	FAST_SENDER	N/A
655.257	RECEIVER	FAST_SENDER
657.701	FAST_SENDER	N/A
668.332	RECEIVER	FAST_SENDER
670.778	FAST_SENDER	N/A
671.525	RECEIVER	FAST_SENDER
673.933	FAST_SENDER	N/A
679.689	RECEIVER	FAST_SENDER
682.122	FAST_SENDER	N/A
694.378	FAST_SENDER	N/A
695.147	RECEIVER	FAST_SENDER
697.576	FAST_SENDER	N/A
703.536	RECEIVER	FAST_SENDER
705.972	FAST_SENDER	N/A
706.736	RECEIVER	FAST_SENDER
709.173	FAST_SENDER	N/A
714.790	RECEIVER	FAST_SENDER
717.193	FAST_SENDER	N/A
717.965	RECEIVER	FAST_SENDER
720.384	FAST_SENDER	N/A
726.293	RECEIVER	FAST_SENDER
728.707	FAST_SENDER	N/A
729.452	RECEIVER	FAST_SENDER
731.854	FAST_SENDER	N/A
737.824	RECEIVER	FAST_SENDER
740.272	FAST_SENDER	N/A
741.038	RECEIVER	FAST_SENDER
743.481	FAST_SENDER	N/A
749.300	RECEIVER	FAST_SENDER
751.708	FAST_SENDER	N/A
752.501	RECEIVER	FAST_SENDER
754.933	FAST_SENDER	N/A
761.250	RECEIVER	FAST_SENDER
763.682	FAST_SENDER	N/A
764.468	RECEIVER	FAST_SENDER
766.895	FAST_SENDER	N/A
772.649	RECEIVER	FAST_SENDER
775.082	FAST_SENDER	N/A
775.856	RECEIVER	FAST_SENDER
778.277	FAST_SENDER	N/A
784.037	RECEIVER	FAST_SENDER
786.477	FAST_SENDER	N/A
787.261	RECEIVER	FAST_SENDER
789.672	FAST_SENDER	N/A
795.725	RECEIVER	FAST_SENDER
798.159	FAST_SENDER	N/A
798.873	RECEIVER	FAST_SENDER
801.323	FAST_SENDER	N/A
807.415	RECEIVER	FAST_SENDER
809.819	FAST_SENDER	N/A
810.528	RECEIVER	FAST_SENDER
812.962	FAST_SENDER	N/A
818.997	RECEIVER	FAST_SENDER
821.418	FAST_SENDER	N/A
822.159	RECEIVER	FAST_SENDER
824.570	FAST_SENDER	N/A
830.081	RECEIVER	FAST_SENDER
832.498	FAST_SENDER	N/A
833.285	RECEIVER	FAST_SENDER
835.696	FAST_SENDER	N/A
841.849	RECEIVER	FAST_SENDER
844.293	FAST_SENDER	N/A
845.093	RECEIVER	FAST_SENDER
847.501	FAST_SENDER	N/A
853.472	RECEIVER	FAST_SENDER
855.884	FAST_SENDER	N/A
856.654	RECEIVER	FAST_SENDER
859.073	FAST_SENDER	N/A
864.621	RECEIVER	FAST_SENDER
867.021	FAST_SENDER	N/A
867.746	RECEIVER	FAST_SENDER
870.187	FAST_SENDER	N/A
876.093	RECEIVER	FAST_SENDER
878.513	FAST_SENDER	N/A
880.691	RECEIVER	FAST_SENDER
883.131	FAST_SENDER	N/A
888.686	RECEIVER	FAST_SENDER
891.134	FAST_SENDER	N/A
891.929	RECEIVER	FAST_SENDER
894.378	FAST_SENDER	N/A
899.991	RECEIVER	FAST_SENDER
902.396	FAST_SENDER	N/A
903.158	RECEIVER	FAST_SENDER
905.603	FAST_SENDER	N/A
911.617	RECEIVER	FAST_SENDER
914.057	FAST_SENDER	N/A
914.827	RECEIVER	FAST_SENDER
917.241	FAST_SENDER	N/A
923.313	RECEIVER	FAST_SENDER
925.758	FAST_SENDER	N/A
926.549	RECEIVER	FAST_SENDER
928.620	SLOW_SENDER1	N/A
928.995	FAST_SENDER	N/A
935.191	RECEIVER	SLOW_SENDER1
937.607	SLOW_SENDER1	N/A
938.360	RECEIVER	SLOW_SENDER1
940.083	RECEIVER	FAST_SENDER
940.788	SLOW_SENDER1	N/A
941.565	RECEIVER	SLOW_SENDER1
942.485	FAST_SENDER	N/A
944.015	SLOW_SENDER1	N/A
948.212	RECEIVER	FAST_SENDER
950.630	FAST_SENDER	N/A
952.630	FAST_SENDER	N/A
954.630	FAST_SENDER	N/A
954.975	SLOW_SENDER1	N/A
956.630	FAST_SENDER	N/A
957.332	RECEIVER	SLOW_SENDER1
958.630	FAST_SENDER	N/A
960.630	FAST_SENDER	N/A
962.630	FAST_SENDER	N/A
964.630	FAST_SENDER	N/A
964.756	SLOW_SENDER1	N/A
966.062	RECEIVER	SLOW_SENDER1
967.119	RECEIVER	FAST_SENDER
969.561	FAST_SENDER	N/A
973.466	SLOW_SENDER1	N/A
974.241	RECEIVER	SLOW_SENDER1
981.641	SLOW_SENDER1	N/A
982.258	FAST_SENDER	N/A
983.012	RECEIVER	FAST_SENDER
985.322	RECEIVER	SLOW_SENDER1
986.050	FAST_SENDER	N/A
988.050	FAST_SENDER	N/A
990.050	FAST_SENDER	N/A
992.050	FAST_SENDER	N/A
992.745	SLOW_SENDER1	N/A
994.050	FAST_SENDER	N/A
994.889	RECEIVER	SLOW_SENDER1
997.140	FAST_SENDER	N/A
999.140	FAST_SENDER	N/A
1001.140	FAST_SENDER	N/A
1003.140	FAST_SENDER	N/A
1003.726	SLOW_SENDER1	N/A
1005.140	FAST_SENDER	N/A
1006.252	RECEIVER	SLOW_SENDER1
1007.140	FAST_SENDER	N/A
1009.140	FAST_SENDER	N/A
1011.140	FAST_SENDER	N/A
1017.228	RECEIVER	FAST_SENDER
1019.660	FAST_SENDER	N/A
1020.384	RECEIVER	FAST_SENDER
1022.792	FAST_SENDER	N/A
1033.552	RECEIVER	FAST_SENDER
1035.996	FAST_SENDER	N/A
1036.749	RECEIVER	FAST_SENDER
1039.172	FAST_SENDER	N/A
1044.676	RECEIVER	FAST_SENDER
1047.099	FAST_SENDER	N/A
1047.849	RECEIVER	FAST_SENDER
1050.278	FAST_SENDER	N/A
1055.986	RECEIVER	FAST_SENDER
1058.410	FAST_SENDER	N/A
1059.188	RECEIVER	FAST_SENDER
1061.593	FAST_SENDER	N/A
1067.195	RECEIVER	FAST_SENDER
1069.619	FAST_SENDER	N/A
1070.367	RECEIVER	FAST_SENDER
1072.807	FAST_SENDER	N/A
1078.809	RECEIVER	FAST_SENDER
1081.258	FAST_SENDER	N/A
1082.024	RECEIVER	FAST_SENDER
1084.467	FAST_SENDER	N/A
1090.395	RECEIVER	FAST_SENDER
1092.829	FAST_SENDER	N/A
1093.605	RECEIVER	FAST_SENDER
1096.043	FAST_SENDER	N/A
1101.926	RECEIVER	FAST_SENDER
1104.368	FAST_SENDER	N/A
1105.126	RECEIVER	FAST_SENDER
1107.540	FAST_SENDER	N/A
1113.431	RECEIVER	FAST_SENDER
1115.863	FAST_SENDER	N/A
1116.634	RECEIVER	FAST_SENDER
1119.065	FAST_SENDER	N/A
1124.820	RECEIVER	FAST_SENDER
1127.250	FAST_SENDER	N/A
1128.040	RECEIVER	FAST_SENDER
1130.442	FAST_SENDER	N/A
1136.414	RECEIVER	FAST_SENDER
1138.848	FAST_SENDER	N/A
1139.581	RECEIVER	FAST_SENDER
1142.024	FAST_SENDER	N/A
1148.095	RECEIVER	FAST_SENDER
1150.511	FAST_SENDER	N/A
1151.315	RECEIVER	FAST_SENDER
1153.755	FAST_SENDER	N/A
1164.557	RECEIVER	FAST_SENDER
1166.974	FAST_SENDER	N/A
1167.699	RECEIVER	FAST_SENDER
1170.133	FAST_SENDER	N/A
1175.963	RECEIVER	FAST_SENDER
1178.378	FAST_SENDER	N/A
1179.110	RECEIVER	FAST_SENDER
1181.532	FAST_SENDER	N/A
1187.076	RECEIVER	FAST_SENDER
1189.523	FAST_SENDER	N/A
1190.283	RECEIVER	FAST_SENDER
1192.687	FAST_SENDER	N/A
1198.905	RECEIVER	FAST_SENDER
1201.354	FAST_SENDER	N/A
1202.129	RECEIVER	FAST_SENDER
1204.559	FAST_SENDER	N/A
1210.470	RECEIVER	FAST_SENDER
1212.917	FAST_SENDER	N/A
1213.708	RECEIVER	FAST_SENDER
1216.144	FAST_SENDER	N/A
1222.308	RECEIVER	FAST_SENDER
1224.709	FAST_SENDER	N/A
1225.495	RECEIVER	FAST_SENDER
1227.899	FAST_SENDER	N/A
1234.221	RECEIVER	FAST_SENDER
1236.657	FAST_SENDER	N/A
1237.387	RECEIVER	FAST_SENDER
1239.818	FAST_SENDER	N/A
1245.587	RECEIVER	FAST_SENDER
1247.999	FAST_SENDER	N/A
1248.782	RECEIVER	FAST_SENDER
1256.471	FAST_SENDER	N/A
1257.245	RECEIVER	FAST_SENDER
1259.657	FAST_SENDER	N/A
1265.455	RECEIVER	FAST_SENDER
1267.888	FAST_SENDER	N/A
1268.673	RECEIVER	FAST_SENDER
1271.119	FAST_SENDER	N/A
1277.052	RECEIVER	FAST_SENDER
1279.489	FAST_SENDER	N/A
1280.265	RECEIVER	FAST_SENDER
1282.704	FAST_SENDER	N/A
1288.745	RECEIVER	FAST_SENDER
1291.179	FAST_SENDER	N/A
1291.923	RECEIVER	FAST_SENDER
1294.348	FAST_SENDER	N/A
1300.238	RECEIVER	FAST_SENDER
1302.688	FAST_SENDER	N/A
1303.459	RECEIVER	FAST_SENDER
1305.882	FAST_SENDER	N/A
1311.876	RECEIVER	FAST_SENDER
1314.321	FAST_SENDER	N/A
1315.109	RECEIVER	FAST_SENDER
1317.528	FAST_SENDER	N/A
1323.581	RECEIVER	FAST_SENDER
1325.995	FAST_SENDER	N/A
1328.624	RECEIVER	FAST_SENDER
1331.070	FAST_SENDER	N/A
1341.825	RECEIVER	FAST_SENDER
1344.273	FAST_SENDER	N/A
1346.841	RECEIVER	FAST_SENDER
1349.282	FAST_SENDER	N/A
1355.250	RECEIVER	FAST_SENDER
1357.672	FAST_SENDER	N/A
1358.415	RECEIVER	FAST_SENDER
1360.865	FAST_SENDER	N/A
1373.227	FAST_SENDER	N/A
1373.560	SLOW_SENDER1	N/A
1379.295	RECEIVER	FAST_SENDER
1381.739	FAST_SENDER	N/A
1382.560	RECEIVER	FAST_SENDER
1384.651	RECEIVER	SLOW_SENDER1
1384.988	FAST_SENDER	N/A
1385.778	RECEIVER	FAST_SENDER
1387.067	SLOW_SENDER1	N/A
1388.218	FAST_SENDER	N/A
1391.014	RECEIVER	SLOW_SENDER1
1396.427	SLOW_SENDER1	N/A
1398.649	RECEIVER	SLOW_SENDER1
1399.336	RECEIVER	FAST_SENDER
1401.777	FAST_SENDER	N/A
1403.777	FAST_SENDER	N/A
1404.060	SLOW_SENDER1	N/A
1405.777	FAST_SENDER	N/A
1406.613	RECEIVER	SLOW_SENDER1
1407.777	FAST_SENDER	N/A
1409.777	FAST_SENDER	N/A
1411.777	FAST_SENDER	N/A
1413.777	FAST_SENDER	N/A
1414.021	SLOW_SENDER1	N/A
1414.811	RECEIVER	SLOW_SENDER1
1415.777	FAST_SENDER	N/A
1416.520	RECEIVER	FAST_SENDER
1418.961	FAST_SENDER	N/A
1422.257	SLOW_SENDER1	N/A
1423.057	RECEIVER	SLOW_SENDER1
1430.502	SLOW_SENDER1	N/A
1431.398	FAST_SENDER	N/A
1432.182	RECEIVER	FAST_SENDER
1435.166	RECEIVER	SLOW_SENDER1
1435.690	FAST_SENDER	N/A
1437.690	FAST_SENDER	N/A
1439.690	FAST_SENDER	N/A
1441.690	FAST_SENDER	N/A
1442.581	SLOW_SENDER1	N/A
1443.690	FAST_SENDER	N/A
1445.044	RECEIVER	SLOW_SENDER1
1445.690	FAST_SENDER	N/A
1447.690	FAST_SENDER	N/A
1449.690	FAST_SENDER	N/A
1452.464	SLOW_SENDER1	N/A
1453.226	RECEIVER	SLOW_SENDER1
1460.665	SLOW_SENDER1	N/A
1462.219	FAST_SENDER	N/A
1462.838	RECEIVER	SLOW_SENDER1
1468.460	RECEIVER	FAST_SENDER
1470.249	SLOW_SENDER1	N/A
1470.898	FAST_SENDER	N/A
1471.670	RECEIVER	FAST_SENDER
1479.264	FAST_SENDER	N/A
1480.044	RECEIVER	FAST_SENDER
1482.452	FAST_SENDER	N/A
1488.583	RECEIVER	FAST_SENDER
1491.023	FAST_SENDER	N/A
1491.791	RECEIVER	FAST_SENDER
1494.191	FAST_SENDER	N/A
1499.976	RECEIVER	FAST_SENDER
1502.395	FAST_SENDER	N/A
1503.169	RECEIVER	FAST_SENDER
1505.573	FAST_SENDER	N/A
1511.519	RECEIVER	FAST_SENDER
1513.962	FAST_SENDER	N/A
1514.675	RECEIVER	FAST_SENDER
1517.122	FAST_SENDER	N/A
1523.199	RECEIVER	FAST_SENDER
1525.631	FAST_SENDER	N/A
1526.390	RECEIVER	FAST_SENDER
1528.797	FAST_SENDER	N/A
1534.931	RECEIVER	FAST_SENDER
1537.351	FAST_SENDER	N/A
1538.071	RECEIVER	FAST_SENDER
1540.483	FAST_SENDER	N/A
1546.107	RECEIVER	FAST_SENDER
1548.511	FAST_SENDER	N/A
1549.245	RECEIVER	FAST_SENDER
1551.654	FAST_SENDER	N/A
1557.629	RECEIVER	FAST_SENDER
1560.072	FAST_SENDER	N/A
1560.807	RECEIVER	FAST_SENDER
1563.250	FAST_SENDER	N/A
1569.353	RECEIVER	FAST_SENDER
1571.797	FAST_SENDER	N/A
1572.562	RECEIVER	FAST_SENDER
1574.978	FAST_SENDER	N/A
1581.044	RECEIVER	FAST_SENDER
1583.452	FAST_SENDER	N/A
1584.206	RECEIVER	FAST_SENDER
1586.635	FAST_SENDER	N/A
1592.299	RECEIVER	FAST_SENDER
1594.713	FAST_SENDER	N/A
1595.483	RECEIVER	FAST_SENDER
1597.901	FAST_SENDER	N/A
1603.767	RECEIVER	FAST_SENDER
1606.199	FAST_SENDER	N/A
1606.945	RECEIVER	FAST_SENDER
1609.372	FAST_SENDER	N/A
1615.347	RECEIVER	FAST_SENDER
1617.759	FAST_SENDER	N/A
1618.543	RECEIVER	FAST_SENDER
1630.611	FAST_SENDER	N/A
1631.352	RECEIVER	FAST_SENDER
1633.769	FAST_SENDER	N/A
1639.314	RECEIVER	FAST_SENDER
1641.745	FAST_SENDER	N/A
1642.491	RECEIVER	FAST_SENDER
1644.941	FAST_SENDER	N/A
1650.950	RECEIVER	FAST_SENDER
1653.352	FAST_SENDER	N/A
1654.157	RECEIVER	FAST_SENDER
1656.583	FAST_SENDER	N/A
1662.488	RECEIVER	FAST_SENDER
1664.900	FAST_SENDER	N/A
1665.705	RECEIVER	FAST_SENDER
1668.142	FAST_SENDER	N/A
1673.836	RECEIVER	FAST_SENDER
1676.255	FAST_SENDER	N/A
1677.014	RECEIVER	FAST_SENDER
1679.452	FAST_SENDER	N/A
1685.273	RECEIVER	FAST_SENDER
1687.707	FAST_SENDER	N/A
1688.469	RECEIVER	FAST_SENDER
1690.917	FAST_SENDER	N/A
1696.812	RECEIVER	FAST_SENDER
1699.212	FAST_SENDER	N/A
1699.966	RECEIVER	FAST_SENDER
1702.403	FAST_SENDER	N/A
1708.547	RECEIVER	FAST_SENDER
1715.104	FAST_SENDER	N/A
1715.865	RECEIVER	FAST_SENDER
1718.277	FAST_SENDER	N/A
1724.551	RECEIVER	FAST_SENDER
1726.959	FAST_SENDER	N/A
1727.698	RECEIVER	FAST_SENDER
1730.107	FAST_SENDER	N/A
1736.164	RECEIVER	FAST_SENDER
1738.581	FAST_SENDER	N/A
1739.309	RECEIVER	FAST_SENDER
1741.719	FAST_SENDER	N/A
1748.036	RECEIVER	FAST_SENDER
1750.448	FAST_SENDER	N/A
1751.210	RECEIVER	FAST_SENDER
1753.618	FAST_SENDER	N/A
1759.712	RECEIVER	FAST_SENDER
1762.145	FAST_SENDER	N/A
1762.903	RECEIVER	FAST_SENDER
1765.330	FAST_SENDER	N/A
1771.208	RECEIVER	FAST_SENDER
1773.654	FAST_SENDER	N/A
1774.398	RECEIVER	FAST_SENDER
1776.799	FAST_SENDER	N/A
1782.881	RECEIVER	FAST_SENDER
1785.284	FAST_SENDER	N/A
1786.049	RECEIVER	FAST_SENDER
1788.464	FAST_SENDER	N/A
1794.186	RECEIVER	FAST_SENDER
1796.613	FAST_SENDER	N/A
1797.359	RECEIVER	FAST_SENDER
1799.775	FAST_SENDER	N/A
1805.541	RECEIVER	FAST_SENDER
1807.972	FAST_SENDER	N/A
1808.777	RECEIVER	FAST_SENDER
1811.185	FAST_SENDER	N/A
1816.782	RECEIVER	FAST_SENDER
1819.205	FAST_SENDER	N/A
1819.937	RECEIVER	FAST_SENDER
1822.366	FAST_SENDER	N/A
1827.885	RECEIVER	FAST_SENDER
1830.090	SLOW_SENDER1	N/A
1830.297	FAST_SENDER	N/A
1830.842	RECEIVER	SLOW_SENDER1
1833.243	SLOW_SENDER1	N/A
1836.477	RECEIVER	FAST_SENDER
1838.902	FAST_SENDER	N/A
1841.330	RECEIVER	FAST_SENDER
1843.758	FAST_SENDER	N/A
1844.434	RECEIVER	SLOW_SENDER1
1846.603	RECEIVER	FAST_SENDER
1849.030	FAST_SENDER	N/A
1849.856	SLOW_SENDER1	N/A
1850.643	RECEIVER	SLOW_SENDER1
1851.427	RECEIVER	FAST_SENDER
1853.831	FAST_SENDER	N/A
1856.063	SLOW_SENDER1	N/A
1856.844	RECEIVER	SLOW_SENDER1
1862.264	SLOW_SENDER1	N/A
1864.554	RECEIVER	SLOW_SENDER1
1865.818	FAST_SENDER	N/A
1870.002	SLOW_SENDER1	N/A
1870.757	RECEIVER	SLOW_SENDER1
1876.171	SLOW_SENDER1	N/A
1879.976	RECEIVER	SLOW_SENDER1
1880.781	FAST_SENDER	N/A
1882.781	FAST_SENDER	N/A
1884.781	FAST_SENDER	N/A
1886.781	FAST_SENDER	N/A
1887.390	SLOW_SENDER1	N/A
1888.781	FAST_SENDER	N/A
1889.950	RECEIVER	SLOW_SENDER1
1890.781	FAST_SENDER	N/A
1892.781	FAST_SENDER	N/A
1894.781	FAST_SENDER	N/A
1897.385	SLOW_SENDER1	N/A
1898.136	RECEIVER	SLOW_SENDER1
1905.571	SLOW_SENDER1	N/A
1907.011	FAST_SENDER	N/A
1907.733	RECEIVER	FAST_SENDER
1910.707	RECEIVER	SLOW_SENDER1
1911.248	FAST_SENDER	N/A
1913.248	FAST_SENDER	N/A
1915.248	FAST_SENDER	N/A
1917.248	FAST_SENDER	N/A
1918.157	SLOW_SENDER1	N/A
1919.248	FAST_SENDER	N/A
1920.553	RECEIVER	SLOW_SENDER1
1921.248	FAST_SENDER	N/A
1923.248	FAST_SENDER	N/A
1925.248	FAST_SENDER	N/A
1927.957	SLOW_SENDER1	N/A
1931.399	RECEIVER	FAST_SENDER
1933.838	FAST_SENDER	N/A
1934.625	RECEIVER	FAST_SENDER
1937.049	FAST_SENDER	N/A
1942.892	RECEIVER	FAST_SENDER
1945.323	FAST_SENDER	N/A
1947.462	RECEIVER	FAST_SENDER
1949.878	FAST_SENDER	N/A
1956.053	RECEIVER	FAST_SENDER
1958.487	FAST_SENDER	N/A
1959.229	RECEIVER	FAST_SENDER
1961.666	FAST_SENDER	N/A
1967.600	RECEIVER	FAST_SENDER
1970.006	FAST_SENDER	N/A
1970.769	RECEIVER	FAST_SENDER
1973.182	FAST_SENDER	N/A
1979.296	RECEIVER	FAST_SENDER
1981.742	FAST_SENDER	N/A
1982.482	RECEIVER	FAST_SENDER
1984.918	FAST_SENDER	N/A
1990.447	RECEIVER	FAST_SENDER
1992.888	FAST_SENDER	N/A
1993.609	RECEIVER	FAST_SENDER
1996.023	FAST_SENDER	N/A
2002.050	RECEIVER	FAST_SENDER
2004.495	FAST_SENDER	N/A
2005.291	RECEIVER	FAST_SENDER
2012.511	FAST_SENDER	N/A
2013.313	RECEIVER	FAST_SENDER
2015.761	FAST_SENDER	N/A
2021.213	RECEIVER	FAST_SENDER
2023.651	FAST_SENDER	N/A
2024.416	RECEIVER	FAST_SENDER
2026.858	FAST_SENDER	N/A
2032.451	RECEIVER	FAST_SENDER
2034.870	FAST_SENDER	N/A
2035.641	RECEIVER	FAST_SENDER
2038.049	FAST_SENDER	N/A
2044.000	RECEIVER	FAST_SENDER
2046.438	FAST_SENDER	N/A
2047.186	RECEIVER	FAST_SENDER
2049.602	FAST_SENDER	N/A
2055.178	RECEIVER	FAST_SENDER
2057.613	FAST_SENDER	N/A
2058.367	RECEIVER	FAST_SENDER
2060.795	FAST_SENDER	N/A
2071.246	RECEIVER	FAST_SENDER
2073.680	FAST_SENDER	N/A
2074.428	RECEIVER	FAST_SENDER
2076.861	FAST_SENDER	N/A
2082.968	RECEIVER	FAST_SENDER
2085.410	FAST_SENDER	N/A
2086.224	RECEIVER	FAST_SENDER
2088.672	FAST_SENDER	N/A
2094.930	RECEIVER	FAST_SENDER
2097.359	FAST_SENDER	N/A
2098.114	RECEIVER	FAST_SENDER
2100.546	FAST_SENDER	N/A
2106.926	RECEIVER	FAST_SENDER
2109.375	FAST_SENDER	N/A
2110.171	RECEIVER	FAST_SENDER
2112.601	FAST_SENDER	N/A
2118.541	RECEIVER	FAST_SENDER
2120.957	FAST_SENDER	N/A
2123.139	RECEIVER	FAST_SENDER
2125.556	FAST_SENDER	N/A
2136.285	RECEIVER	FAST_SENDER
2138.717	FAST_SENDER	N/A
2139.476	RECEIVER	FAST_SENDER
2141.908	FAST_SENDER	N/A
2152.373	RECEIVER	FAST_SENDER
2154.774	FAST_SENDER	N/A
2160.336	RECEIVER	FAST_SENDER
2162.777	FAST_SENDER	N/A
2168.644	RECEIVER	FAST_SENDER
2171.075	FAST_SENDER	N/A
2177.175	RECEIVER	FAST_SENDER
2179.584	FAST_SENDER	N/A
2180.368	RECEIVER	FAST_SENDER
2182.780	FAST_SENDER	N/A
2193.170	RECEIVER	FAST_SENDER
2195.618	FAST_SENDER	N/A
2201.616	RECEIVER	FAST_SENDER
2204.057	FAST_SENDER	N/A
2209.873	RECEIVER	FAST_SENDER
2212.309	FAST_SENDER	N/A
2217.994	RECEIVER	FAST_SENDER
2220.427	FAST_SENDER	N/A
2226.382	RECEIVER	FAST_SENDER
2228.816	FAST_SENDER	N/A
2229.577	RECEIVER	FAST_SENDER
2232.013	FAST_SENDER	N/A
2237.880	RECEIVER	FAST_SENDER
2240.318	FAST_SENDER	N/A
2241.102	RECEIVER	FAST_SENDER
2243.551	FAST_SENDER	N/A
2249.297	RECEIVER	FAST_SENDER
2251.708	FAST_SENDER	N/A
2252.483	RECEIVER	FAST_SENDER
2254.914	FAST_SENDER	N/A
2260.694	RECEIVER	FAST_SENDER
2263.141	FAST_SENDER	N/A
2263.885	RECEIVER	FAST_SENDER
2266.328	FAST_SENDER	N/A
2271.935	RECEIVER	FAST_SENDER
2274.385	FAST_SENDER	N/A
2275.196	RECEIVER	FAST_SENDER
2277.640	FAST_SENDER	N/A
2283.687	RECEIVER	FAST_SENDER
2286.102	FAST_SENDER	N/A
2286.843	RECEIVER	FAST_SENDER
2287.900	SLOW_SENDER1	N/A
2289.284	FAST_SENDER	N/A
2294.115	RECEIVER	SLOW_SENDER1
2296.562	SLOW_SENDER1	N/A
2297.366	RECEIVER	SLOW_SENDER1
2299.773	SLOW_SENDER1	N/A
2299.920	RECEIVER	FAST_SENDER
2302.333	FAST_SENDER	N/A
2304.194	RECEIVER	SLOW_SENDER1
2309.004	RECEIVER	FAST_SENDER
2309.605	SLOW_SENDER1	N/A
2310.334	RECEIVER	SLOW_SENDER1
2311.410	FAST_SENDER	N/A
2313.410	FAST_SENDER	N/A
2315.410	FAST_SENDER	N/A
2315.783	SLOW_SENDER1	N/A
2317.410	FAST_SENDER	N/A
2319.517	RECEIVER	SLOW_SENDER1
2320.217	FAST_SENDER	N/A
2322.217	FAST_SENDER	N/A
2324.217	FAST_SENDER	N/A
2326.217	FAST_SENDER	N/A
2326.942	SLOW_SENDER1	N/A
2327.733	RECEIVER	SLOW_SENDER1
2328.217	FAST_SENDER	N/A
2330.217	FAST_SENDER	N/A
2332.217	FAST_SENDER	N/A
2334.217	FAST_SENDER	N/A
2335.154	SLOW_SENDER1	N/A
2335.885	RECEIVER	SLOW_SENDER1
2340.230	RECEIVER	FAST_SENDER
2342.661	FAST_SENDER	N/A
2343.296	SLOW_SENDER1	N/A
2344.075	RECEIVER	SLOW_SENDER1
2348.614	RECEIVER	FAST_SENDER
2351.523	SLOW_SENDER1	N/A
2352.300	RECEIVER	SLOW_SENDER1
2355.730	FAST_SENDER	N/A
2359.717	SLOW_SENDER1	N/A
2360.448	RECEIVER	SLOW_SENDER1
2361.553	RECEIVER	FAST_SENDER
2363.991	FAST_SENDER	N/A
2367.888	SLOW_SENDER1	N/A
2368.677	RECEIVER	SLOW_SENDER1
2369.737	RECEIVER	FAST_SENDER
2372.187	FAST_SENDER	N/A
2376.111	SLOW_SENDER1	N/A
2378.458	RECEIVER	FAST_SENDER
2380.066	RECEIVER	SLOW_SENDER1
2380.871	FAST_SENDER	N/A
2382.871	FAST_SENDER	N/A
2384.871	FAST_SENDER	N/A
2386.871	FAST_SENDER	N/A
2387.512	SLOW_SENDER1	N/A
2388.281	RECEIVER	SLOW_SENDER1
2388.871	FAST_SENDER	N/A
2390.871	FAST_SENDER	N/A
2392.871	FAST_SENDER	N/A
2394.871	FAST_SENDER	N/A
2395.713	SLOW_SENDER1	N/A
2396.467	RECEIVER	SLOW_SENDER1
2401.102	RECEIVER	FAST_SENDER
2403.511	FAST_SENDER	N/A
2403.879	SLOW_SENDER1	N/A
2404.627	RECEIVER	SLOW_SENDER1
2409.076	RECEIVER	FAST_SENDER
2411.502	FAST_SENDER	N/A
2412.065	SLOW_SENDER1	N/A
2412.812	RECEIVER	SLOW_SENDER1
2417.791	RECEIVER	FAST_SENDER
2420.206	FAST_SENDER	N/A
2426.212	RECEIVER	FAST_SENDER
2428.625	FAST_SENDER	N/A
2434.601	RECEIVER	FAST_SENDER
2437.042	FAST_SENDER	N/A
2443.009	RECEIVER	FAST_SENDER
2445.429	FAST_SENDER	N/A
2450.969	RECEIVER	FAST_SENDER
2453.390	FAST_SENDER	N/A
2459.332	RECEIVER	FAST_SENDER
2461.766	FAST_SENDER	N/A
2472.305	RECEIVER	FAST_SENDER
2474.711	FAST_SENDER	N/A
2480.281	RECEIVER	FAST_SENDER
2482.701	FAST_SENDER	N/A
2488.303	RECEIVER	FAST_SENDER
2490.743	FAST_SENDER	N/A
2496.979	RECEIVER	FAST_SENDER
2499.415	FAST_SENDER	N/A
2505.049	RECEIVER	FAST_SENDER
2507.460	FAST_SENDER	N/A
2513.725	RECEIVER	FAST_SENDER
2516.159	FAST_SENDER	N/A
2522.091	RECEIVER	FAST_SENDER
2524.517	FAST_SENDER	N/A
2530.464	RECEIVER	FAST_SENDER
2532.895	FAST_SENDER	N/A
2538.772	RECEIVER	FAST_SENDER
2541.218	FAST_SENDER	N/A
2547.104	RECEIVER	FAST_SENDER
2549.545	FAST_SENDER	N/A
2555.751	RECEIVER	FAST_SENDER
2558.177	FAST_SENDER	N/A
2558.930	RECEIVER	FAST_SENDER
2561.357	FAST_SENDER	N/A
2567.346	RECEIVER	FAST_SENDER
2569.758	FAST_SENDER	N/A
2570.530	RECEIVER	FAST_SENDER
2572.939	FAST_SENDER	N/A
2579.261	RECEIVER	FAST_SENDER
2581.689	FAST_SENDER	N/A
2582.475	RECEIVER	FAST_SENDER
2584.876	FAST_SENDER	N/A
2591.261	RECEIVER	FAST_SENDER
2593.695	FAST_SENDER	N/A
2594.447	RECEIVER	FAST_SENDER
2596.847	FAST_SENDER	N/A
2602.552	RECEIVER	FAST_SENDER
2604.987	FAST_SENDER	N/A
2605.790	RECEIVER	FAST_SENDER
2608.227	FAST_SENDER	N/A
2614.227	RECEIVER	FAST_SENDER
2616.637	FAST_SENDER	N/A
2617.376	RECEIVER	FAST_SENDER
2619.803	FAST_SENDER	N/A
2625.934	RECEIVER	FAST_SENDER
2628.370	FAST_SENDER	N/A
2629.129	RECEIVER	FAST_SENDER
2631.572	FAST_SENDER	N/A
2637.509	RECEIVER	FAST_SENDER
2643.943	FAST_SENDER	N/A
2644.732	RECEIVER	FAST_SENDER
2647.138	FAST_SENDER	N/A
2653.272	RECEIVER	FAST_SENDER
2655.719	FAST_SENDER	N/A
2656.489	RECEIVER	FAST_SENDER
2658.913	FAST_SENDER	N/A
2665.067	RECEIVER	FAST_SENDER
2667.501	FAST_SENDER	N/A
2668.266	RECEIVER	FAST_SENDER
2670.705	FAST_SENDER	N/A
2676.613	RECEIVER	FAST_SENDER
2679.055	FAST_SENDER	N/A
2679.855	RECEIVER	FAST_SENDER
2682.283	FAST_SENDER	N/A
2688.535	RECEIVER	FAST_SENDER
2690.959	FAST_SENDER	N/A
2691.707	RECEIVER	FAST_SENDER
2694.108	FAST_SENDER	N/A
2700.206	RECEIVER	FAST_SENDER
2702.636	FAST_SENDER	N/A
2703.397	RECEIVER	FAST_SENDER
2705.798	FAST_SENDER	N/A
2711.930	RECEIVER	FAST_SENDER
2714.370	FAST_SENDER	N/A
2715.156	RECEIVER	FAST_SENDER
2717.576	FAST_SENDER	N/A
2723.924	RECEIVER	FAST_SENDER
2726.341	FAST_SENDER	N/A
2727.145	RECEIVER	FAST_SENDER
2729.573	FAST_SENDER	N/A
2735.308	RECEIVER	FAST_SENDER
2737.731	FAST_SENDER	N/A
2738.498	RECEIVER	FAST_SENDER
2746.245	FAST_SENDER	N/A
2747.004	RECEIVER	FAST_SENDER
2749.426	FAST_SENDER	N/A
2755.311	RECEIVER	FAST_SENDER
2757.742	FAST_SENDER	N/A
2758.510	RECEIVER	FAST_SENDER
2760.921	FAST_SENDER	N/A
2767.182	RECEIVER	FAST_SENDER
2769.589	FAST_SENDER	N/A
2770.340	RECEIVER	FAST_SENDER
2777.842	FAST_SENDER	N/A
2778.586	RECEIVER	FAST_SENDER
2780.000	SLOW_SENDER1	N/A
2781.008	FAST_SENDER	N/A
2785.753	RECEIVER	SLOW_SENDER1
2792.675	SLOW_SENDER1	N/A
2793.442	RECEIVER	SLOW_SENDER1
2793.483	FAST_SENDER	N/A
2798.876	SLOW_SENDER1	N/A
2799.151	RECEIVER	FAST_SENDER
2802.891	RECEIVER	SLOW_SENDER1
2807.069	FAST_SENDER	N/A
2808.309	SLOW_SENDER1	N/A
2809.065	RECEIVER	SLOW_SENDER1
2809.069	FAST_SENDER	N/A
2811.069	FAST_SENDER	N/A
2813.069	FAST_SENDER	N/A
2814.502	SLOW_SENDER1	N/A
2815.069	FAST_SENDER	N/A
2815.280	RECEIVER	SLOW_SENDER1
2817.069	FAST_SENDER	N/A
2819.069	FAST_SENDER	N/A
2821.069	FAST_SENDER	N/A
2822.707	SLOW_SENDER1	N/A
2823.475	RECEIVER	SLOW_SENDER1
2827.789	RECEIVER	FAST_SENDER
2830.202	FAST_SENDER	N/A
2830.895	SLOW_SENDER1	N/A
2831.634	RECEIVER	SLOW_SENDER1
2836.431	RECEIVER	FAST_SENDER
2838.880	FAST_SENDER	N/A
2839.062	SLOW_SENDER1	N/A
2839.791	RECEIVER	SLOW_SENDER1
2844.824	RECEIVER	FAST_SENDER
2847.232	SLOW_SENDER1	N/A
2847.265	FAST_SENDER	N/A
2847.979	RECEIVER	SLOW_SENDER1
2853.577	RECEIVER	FAST_SENDER
2855.396	SLOW_SENDER1	N/A
2856.020	FAST_SENDER	N/A
2856.124	RECEIVER	SLOW_SENDER1
2862.080	RECEIVER	FAST_SENDER
2863.571	SLOW_SENDER1	N/A
2864.279	RECEIVER	SLOW_SENDER1
2864.494	FAST_SENDER	N/A
2870.273	RECEIVER	FAST_SENDER
2871.721	SLOW_SENDER1	N/A
2872.493	RECEIVER	SLOW_SENDER1
2872.702	FAST_SENDER	N/A
2878.353	RECEIVER	FAST_SENDER
2879.939	SLOW_SENDER1	N/A
2880.680	RECEIVER	SLOW_SENDER1
2880.790	FAST_SENDER	N/A
2886.435	RECEIVER	FAST_SENDER
2888.122	SLOW_SENDER1	N/A
2888.863	FAST_SENDER	N/A
2888.884	RECEIVER	SLOW_SENDER1
2894.517	RECEIVER	FAST_SENDER
2896.317	SLOW_SENDER1	N/A
2896.956	FAST_SENDER	N/A
2897.107	RECEIVER	SLOW_SENDER1
2902.489	RECEIVER	FAST_SENDER
2904.515	SLOW_SENDER1	N/A
2904.936	FAST_SENDER	N/A
2905.294	RECEIVER	SLOW_SENDER1
2910.480	RECEIVER	FAST_SENDER
2912.895	FAST_SENDER	N/A
2914.895	FAST_SENDER	N/A
2916.895	FAST_SENDER	N/A
2917.019	SLOW_SENDER1	N/A
2917.810	RECEIVER	SLOW_SENDER1
2918.895	FAST_SENDER	N/A
2920.895	FAST_SENDER	N/A
2922.895	FAST_SENDER	N/A
2924.895	FAST_SENDER	N/A
2925.241	SLOW_SENDER1	N/A
2925.981	RECEIVER	SLOW_SENDER1
2926.895	FAST_SENDER	N/A
2932.872	RECEIVER	FAST_SENDER
2933.410	SLOW_SENDER1	N/A
2934.173	RECEIVER	SLOW_SENDER1
2935.277	FAST_SENDER	N/A
2940.979	RECEIVER	FAST_SENDER
2943.399	FAST_SENDER	N/A
2949.310	RECEIVER	FAST_SENDER
2951.755	FAST_SENDER	N/A
2957.656	RECEIVER	FAST_SENDER
2960.071	FAST_SENDER	N/A
2965.578	RECEIVER	FAST_SENDER
2967.986	FAST_SENDER	N/A
2973.836	RECEIVER	FAST_SENDER
2976.286	FAST_SENDER	N/A
2986.454	RECEIVER	FAST_SENDER
2988.885	FAST_SENDER	N/A
2994.898	RECEIVER	FAST_SENDER
2997.328	FAST_SENDER	N/A
3003.512	RECEIVER	FAST_SENDER
3005.938	FAST_SENDER	N/A
3011.845	RECEIVER	FAST_SENDER
3014.288	FAST_SENDER	N/A
3020.301	RECEIVER	FAST_SENDER
3027.136	FAST_SENDER	N/A
3032.964	RECEIVER	FAST_SENDER
3035.398	FAST_SENDER	N/A
3041.291	RECEIVER	FAST_SENDER
3043.692	FAST_SENDER	N/A
3049.272	RECEIVER	FAST_SENDER
3051.685	FAST_SENDER	N/A
3057.718	RECEIVER	FAST_SENDER
3060.167	FAST_SENDER	N/A
3066.097	RECEIVER	FAST_SENDER
3068.498	FAST_SENDER	N/A
3069.283	RECEIVER	FAST_SENDER
3071.733	FAST_SENDER	N/A
3078.096	RECEIVER	FAST_SENDER
3080.511	FAST_SENDER	N/A
3081.310	RECEIVER	FAST_SENDER
3083.752	FAST_SENDER	N/A
3089.500	RECEIVER	FAST_SENDER
3091.926	FAST_SENDER	N/A
3092.696	RECEIVER	FAST_SENDER
3095.138	FAST_SENDER	N/A
3100.691	RECEIVER	FAST_SENDER
3103.141	FAST_SENDER	N/A
3103.913	RECEIVER	FAST_SENDER
3106.358	FAST_SENDER	N/A
3111.920	RECEIVER	FAST_SENDER
3114.342	FAST_SENDER	N/A
3115.143	RECEIVER	FAST_SENDER
3117.548	FAST_SENDER	N/A
3123.537	RECEIVER	FAST_SENDER
3125.956	FAST_SENDER	N/A
3126.680	RECEIVER	FAST_SENDER
3129.087	FAST_SENDER	N/A
3135.314	RECEIVER	FAST_SENDER
3137.743	FAST_SENDER	N/A
3138.484	RECEIVER	FAST_SENDER
3140.918	FAST_SENDER	N/A
3146.678	RECEIVER	FAST_SENDER
3149.124	FAST_SENDER	N/A
3149.896	RECEIVER	FAST_SENDER
3152.312	FAST_SENDER	N/A
3157.861	RECEIVER	FAST_SENDER
3160.292	FAST_SENDER	N/A
3161.054	RECEIVER	FAST_SENDER
3163.472	FAST_SENDER	N/A
3169.639	RECEIVER	FAST_SENDER
3172.051	FAST_SENDER	N/A
3172.778	RECEIVER	FAST_SENDER
3175.190	FAST_SENDER	N/A
3181.181	RECEIVER	FAST_SENDER
3183.623	FAST_SENDER	N/A
3184.385	RECEIVER	FAST_SENDER
3186.814	FAST_SENDER	N/A
3193.079	RECEIVER	FAST_SENDER
3195.485	FAST_SENDER	N/A
3196.211	RECEIVER	FAST_SENDER
3198.620	FAST_SENDER	N/A
3204.696	RECEIVER	FAST_SENDER
3207.145	FAST_SENDER	N/A
3207.906	RECEIVER	FAST_SENDER
3210.346	FAST_SENDER	N/A
3216.177	RECEIVER	FAST_SENDER
3222.971	FAST_SENDER	N/A
3223.724	RECEIVER	FAST_SENDER
3226.134	FAST_SENDER	N/A
3232.125	RECEIVER	FAST_SENDER
3234.531	FAST_SENDER	N/A
3235.329	RECEIVER	FAST_SENDER
3237.775	FAST_SENDER	N/A
3243.699	RECEIVER	FAST_SENDER
3246.143	FAST_SENDER	N/A
3246.901	RECEIVER	FAST_SENDER
3249.311	FAST_SENDER	N/A
3255.134	RECEIVER	FAST_SENDER
3257.574	FAST_SENDER	N/A
3258.373	RECEIVER	FAST_SENDER
3266.002	FAST_SENDER	N/A
3266.730	RECEIVER	FAST_SENDER
3269.164	FAST_SENDER	N/A
3275.326	RECEIVER	FAST_SENDER
3277.776	FAST_SENDER	N/A
3278.517	RECEIVER	FAST_SENDER
3280.963	FAST_SENDER	N/A
3286.585	RECEIVER	FAST_SENDER
3288.997	FAST_SENDER	N/A
3289.754	RECEIVER	FAST_SENDER
3292.201	FAST_SENDER	N/A
3297.871	RECEIVER	FAST_SENDER
3300.282	FAST_SENDER	N/A
3301.058	RECEIVER	FAST_SENDER
3301.110	SLOW_SENDER1	N/A
3303.477	FAST_SENDER	N/A
3307.604	RECEIVER	SLOW_SENDER1
3310.052	SLOW_SENDER1	N/A
3310.775	RECEIVER	SLOW_SENDER1
3313.215	SLOW_SENDER1	N/A
3313.935	RECEIVER	FAST_SENDER
3316.177	RECEIVER	SLOW_SENDER1
3316.382	FAST_SENDER	N/A
3321.577	SLOW_SENDER1	N/A
3322.266	RECEIVER	FAST_SENDER
3324.504	RECEIVER	SLOW_SENDER1
3324.682	FAST_SENDER	N/A
3329.944	SLOW_SENDER1	N/A
3331.350	RECEIVER	FAST_SENDER
3334.333	RECEIVER	SLOW_SENDER1
3334.864	FAST_SENDER	N/A
3336.864	FAST_SENDER	N/A
3338.864	FAST_SENDER	N/A
3340.864	FAST_SENDER	N/A
3341.773	SLOW_SENDER1	N/A
3342.536	RECEIVER	SLOW_SENDER1
3342.864	FAST_SENDER	N/A
3344.864	FAST_SENDER	N/A
3346.864	FAST_SENDER	N/A
3348.864	FAST_SENDER	N/A
3349.947	SLOW_SENDER1	N/A
3350.673	RECEIVER	SLOW_SENDER1
3354.841	RECEIVER	FAST_SENDER
3357.243	FAST_SENDER	N/A
3359.243	FAST_SENDER	N/A
3361.243	FAST_SENDER	N/A
3361.591	SLOW_SENDER1	N/A
3362.357	RECEIVER	SLOW_SENDER1
3363.243	FAST_SENDER	N/A
3365.243	FAST_SENDER	N/A
3367.243	FAST_SENDER	N/A
3369.243	FAST_SENDER	N/A
3369.757	SLOW_SENDER1	N/A
3371.243	FAST_SENDER	N/A
3374.355	RECEIVER	SLOW_SENDER1
3377.843	RECEIVER	FAST_SENDER
3380.246	FAST_SENDER	N/A
3381.788	SLOW_SENDER1	N/A
3382.246	FAST_SENDER	N/A
3384.246	FAST_SENDER	N/A
3386.246	FAST_SENDER	N/A
3388.246	FAST_SENDER	N/A
3390.246	FAST_SENDER	N/A
3392.246	FAST_SENDER	N/A
3394.246	FAST_SENDER	N/A
3400.217	RECEIVER	FAST_SENDER
3402.630	FAST_SENDER	N/A
3408.847	RECEIVER	FAST_SENDER
3411.287	FAST_SENDER	N/A
3417.320	RECEIVER	FAST_SENDER
3419.765	FAST_SENDER	N/A
3425.483	RECEIVER	FAST_SENDER
3427.928	FAST_SENDER	N/A
3434.010	RECEIVER	FAST_SENDER
3436.445	FAST_SENDER	N/A
3442.378	RECEIVER	FAST_SENDER
3444.801	FAST_SENDER	N/A
3450.688	RECEIVER	FAST_SENDER
3453.094	FAST_SENDER	N/A
3458.936	RECEIVER	FAST_SENDER
3461.357	FAST_SENDER	N/A
3467.307	RECEIVER	FAST_SENDER
3469.740	FAST_SENDER	N/A
3470.518	RECEIVER	FAST_SENDER
3472.940	FAST_SENDER	N/A
3478.868	RECEIVER	FAST_SENDER
3481.292	FAST_SENDER	N/A
3482.065	RECEIVER	FAST_SENDER
3484.487	FAST_SENDER	N/A
3490.569	RECEIVER	FAST_SENDER
3492.972	FAST_SENDER	N/A
3493.739	RECEIVER	FAST_SENDER
3496.178	FAST_SENDER	N/A
3502.063	RECEIVER	FAST_SENDER
3504.496	FAST_SENDER	N/A
3505.233	RECEIVER	FAST_SENDER
3507.646	FAST_SENDER	N/A
3513.430	RECEIVER	FAST_SENDER
3515.831	FAST_SENDER	N/A
3516.609	RECEIVER	FAST_SENDER
3519.055	FAST_SENDER	N/A
3524.938	RECEIVER	FAST_SENDER
3527.365	FAST_SENDER	N/A
3529.672	RECEIVER	FAST_SENDER
3532.099	FAST_SENDER	N/A
3538.103	RECEIVER	FAST_SENDER
3540.529	FAST_SENDER	N/A
3546.706	RECEIVER	FAST_SENDER
3549.136	FAST_SENDER	N/A
3554.990	RECEIVER	FAST_SENDER
3557.409	FAST_SENDER	N/A
3558.174	RECEIVER	FAST_SENDER
3560.577	FAST_SENDER	N/A
3566.421	RECEIVER	FAST_SENDER
3568.835	FAST_SENDER	N/A
3569.639	RECEIVER	FAST_SENDER
3572.040	FAST_SENDER	N/A
3577.813	RECEIVER	FAST_SENDER
3580.234	FAST_SENDER	N/A
3581.005	RECEIVER	FAST_SENDER
3583.406	FAST_SENDER	N/A
3589.233	RECEIVER	FAST_SENDER
3591.638	FAST_SENDER	N/A
3592.422	RECEIVER	FAST_SENDER
3594.853	FAST_SENDER	N/A
3600.391	RECEIVER	FAST_SENDER
3602.821	FAST_SENDER	N/A
3603.593	RECEIVER	FAST_SENDER
3606.032	FAST_SENDER	N/A
3612.042	RECEIVER	FAST_SENDER
3614.479	FAST_SENDER	N/A
3615.272	RECEIVER	FAST_SENDER
3617.707	FAST_SENDER	N/A
3623.636	RECEIVER	FAST_SENDER
3626.078	FAST_SENDER	N/A
3626.807	RECEIVER	FAST_SENDER
3629.222	FAST_SENDER	N/A
3635.002	RECEIVER	FAST_SENDER
3637.435	FAST_SENDER	N/A
3638.180	RECEIVER	FAST_SENDER
3640.594	FAST_SENDER	N/A
3646.523	RECEIVER	FAST_SENDER
3648.946	FAST_SENDER	N/A
3649.663	RECEIVER	FAST_SENDER
3652.102	FAST_SENDER	N/A
3658.058	RECEIVER	FAST_SENDER
3660.473	FAST_SENDER	N/A
3661.215	RECEIVER	FAST_SENDER
3663.656	FAST_SENDER	N/A
3669.873	RECEIVER	FAST_SENDER
3672.315	FAST_SENDER	N/A
3673.090	RECEIVER	FAST_SENDER
3675.531	FAST_SENDER	N/A
3681.029	RECEIVER	FAST_SENDER
3683.463	FAST_SENDER	N/A
3684.179	RECEIVER	FAST_SENDER
3686.584	FAST_SENDER	N/A
3692.740	RECEIVER	FAST_SENDER
3695.155	FAST_SENDER	N/A
3695.915	RECEIVER	FAST_SENDER
3698.344	FAST_SENDER	N/A
3704.402	RECEIVER	FAST_SENDER
3706.832	FAST_SENDER	N/A
3707.618	RECEIVER	FAST_SENDER
3710.063	FAST_SENDER	N/A
3715.595	RECEIVER	FAST_SENDER
3718.008	FAST_SENDER	N/A
3718.767	RECEIVER	FAST_SENDER
3721.191	FAST_SENDER	N/A
3726.949	RECEIVER	FAST_SENDER
3729.359	FAST_SENDER	N/A
3730.126	RECEIVER	FAST_SENDER
3732.545	FAST_SENDER	N/A
3738.287	RECEIVER	FAST_SENDER
3740.721	FAST_SENDER	N/A
3741.488	RECEIVER	FAST_SENDER
3743.935	FAST_SENDER	N/A
3749.896	RECEIVER	FAST_SENDER
3750.960	SLOW_SENDER1	N/A
3751.721	RECEIVER	SLOW_SENDER1
3752.341	FAST_SENDER	N/A
3754.167	SLOW_SENDER1	N/A
3758.096	RECEIVER	FAST_SENDER
3760.505	FAST_SENDER	N/A
3761.260	RECEIVER	FAST_SENDER
3763.689	FAST_SENDER	N/A
3764.706	RECEIVER	SLOW_SENDER1
3769.586	RECEIVER	FAST_SENDER
3770.152	SLOW_SENDER1	N/A
3770.927	RECEIVER	SLOW_SENDER1
3772.008	FAST_SENDER	N/A
3778.357	RECEIVER	FAST_SENDER
3780.368	SLOW_SENDER1	N/A
3780.761	FAST_SENDER	N/A
3781.135	RECEIVER	SLOW_SENDER1
3782.761	FAST_SENDER	N/A
3784.761	FAST_SENDER	N/A
3786.584	SLOW_SENDER1	N/A
3786.761	FAST_SENDER	N/A
3787.344	RECEIVER	SLOW_SENDER1
3788.761	FAST_SENDER	N/A
3790.761	FAST_SENDER	N/A
3792.761	FAST_SENDER	N/A
3794.747	SLOW_SENDER1	N/A
3794.761	FAST_SENDER	N/A
3795.555	RECEIVER	SLOW_SENDER1
3801.010	RECEIVER	FAST_SENDER
3802.990	SLOW_SENDER1	N/A
3803.412	FAST_SENDER	N/A
3803.718	RECEIVER	SLOW_SENDER1
3809.300	RECEIVER	FAST_SENDER
3816.723	SLOW_SENDER1	N/A
3816.863	FAST_SENDER	N/A
3817.495	RECEIVER	SLOW_SENDER1
3818.863	FAST_SENDER	N/A
3820.863	FAST_SENDER	N/A
3822.863	FAST_SENDER	N/A
3824.863	FAST_SENDER	N/A
3824.928	SLOW_SENDER1	N/A
3826.863	FAST_SENDER	N/A
3829.385	RECEIVER	SLOW_SENDER1
3829.779	FAST_SENDER	N/A
3831.779	FAST_SENDER	N/A
3833.779	FAST_SENDER	N/A
3835.779	FAST_SENDER	N/A
3836.817	SLOW_SENDER1	N/A
3837.586	RECEIVER	SLOW_SENDER1
3837.779	FAST_SENDER	N/A
3839.779	FAST_SENDER	N/A
3841.779	FAST_SENDER	N/A
3843.779	FAST_SENDER	N/A
3844.990	SLOW_SENDER1	N/A
3845.750	RECEIVER	SLOW_SENDER1
3856.478	FAST_SENDER	N/A
3862.478	RECEIVER	FAST_SENDER
3864.925	FAST_SENDER	N/A
3871.063	RECEIVER	FAST_SENDER
3873.497	FAST_SENDER	N/A
3879.295	RECEIVER	FAST_SENDER
3886.513	FAST_SENDER	N/A
3892.530	RECEIVER	FAST_SENDER
3894.942	FAST_SENDER	N/A
3900.872	RECEIVER	FAST_SENDER
3903.322	FAST_SENDER	N/A
3909.640	RECEIVER	FAST_SENDER
3912.059	FAST_SENDER	N/A
3924.730	FAST_SENDER	N/A
3930.963	RECEIVER	FAST_SENDER
3933.370	FAST_SENDER	N/A
3939.114	RECEIVER	FAST_SENDER
3941.536	FAST_SENDER	N/A
3947.075	RECEIVER	FAST_SENDER
3949.513	FAST_SENDER	N/A
3955.390	RECEIVER	FAST_SENDER
3957.839	FAST_SENDER	N/A
3963.611	RECEIVER	FAST_SENDER
3966.012	FAST_SENDER	N/A
3971.767	RECEIVER	FAST_SENDER
3974.174	FAST_SENDER	N/A
3980.033	RECEIVER	FAST_SENDER
3982.470	FAST_SENDER	N/A
3988.295	RECEIVER	FAST_SENDER
3990.733	FAST_SENDER	N/A
3996.566	RECEIVER	FAST_SENDER
3998.970	FAST_SENDER	N/A
4004.983	RECEIVER	FAST_SENDER
4007.397	FAST_SENDER	N/A
4008.209	RECEIVER	FAST_SENDER
4010.648	FAST_SENDER	N/A
4016.839	RECEIVER	FAST_SENDER
4019.280	FAST_SENDER	N/A
4020.048	RECEIVER	FAST_SENDER
4022.485	FAST_SENDER	N/A
4028.292	RECEIVER	FAST_SENDER
4030.728	FAST_SENDER	N/A
4031.537	RECEIVER	FAST_SENDER
4033.942	FAST_SENDER	N/A
4040.104	RECEIVER	FAST_SENDER
4042.530	FAST_SENDER	N/A
4043.317	RECEIVER	FAST_SENDER
4045.742	FAST_SENDER	N/A
4051.553	RECEIVER	FAST_SENDER
4053.967	FAST_SENDER	N/A
4054.708	RECEIVER	FAST_SENDER
4062.310	FAST_SENDER	N/A
4064.447	RECEIVER	FAST_SENDER
4066.856	FAST_SENDER	N/A
4072.898	RECEIVER	FAST_SENDER
4075.334	FAST_SENDER	N/A
4081.529	RECEIVER	FAST_SENDER
4083.971	FAST_SENDER	N/A
4089.796	RECEIVER	FAST_SENDER
4092.221	FAST_SENDER	N/A
4097.978	RECEIVER	FAST_SENDER
4100.394	FAST_SENDER	N/A
4106.249	RECEIVER	FAST_SENDER
4108.692	FAST_SENDER	N/A
4109.461	RECEIVER	FAST_SENDER
4111.908	FAST_SENDER	N/A
4117.762	RECEIVER	FAST_SENDER
4120.197	FAST_SENDER	N/A
4120.969	RECEIVER	FAST_SENDER
4123.398	FAST_SENDER	N/A
4129.139	RECEIVER	FAST_SENDER
4131.562	FAST_SENDER	N/A
4132.339	RECEIVER	FAST_SENDER
4134.767	FAST_SENDER	N/A
4140.707	RECEIVER	FAST_SENDER
4143.117	FAST_SENDER	N/A
4143.888	RECEIVER	FAST_SENDER
4146.329	FAST_SENDER	N/A
4152.184	RECEIVER	FAST_SENDER
4154.596	FAST_SENDER	N/A
4155.366	RECEIVER	FAST_SENDER
4157.784	FAST_SENDER	N/A
4164.093	RECEIVER	FAST_SENDER
4166.516	FAST_SENDER	N/A
4167.275	RECEIVER	FAST_SENDER
4169.676	FAST_SENDER	N/A
4175.509	RECEIVER	FAST_SENDER
4177.926	FAST_SENDER	N/A
4178.706	RECEIVER	FAST_SENDER
4181.136	FAST_SENDER	N/A
4187.069	RECEIVER	FAST_SENDER
4189.479	FAST_SENDER	N/A
4190.247	RECEIVER	FAST_SENDER
4192.690	FAST_SENDER	N/A
4198.430	RECEIVER	FAST_SENDER
4200.858	FAST_SENDER	N/A
4201.635	RECEIVER	FAST_SENDER
4204.063	FAST_SENDER	N/A
4210.040	RECEIVER	FAST_SENDER
4212.472	FAST_SENDER	N/A
4213.222	RECEIVER	FAST_SENDER
4214.550	SLOW_SENDER1	N/A
4215.671	FAST_SENDER	N/A
4220.610	RECEIVER	SLOW_SENDER1
4223.039	SLOW_SENDER1	N/A
4223.799	RECEIVER	SLOW_SENDER1
4226.229	SLOW_SENDER1	N/A
4226.239	RECEIVER	FAST_SENDER
4228.685	FAST_SENDER	N/A
4230.176	RECEIVER	SLOW_SENDER1
4235.054	RECEIVER	FAST_SENDER
4235.608	SLOW_SENDER1	N/A
4236.361	RECEIVER	SLOW_SENDER1
4237.470	FAST_SENDER	N/A
4239.470	FAST_SENDER	N/A
4241.470	FAST_SENDER	N/A
4241.804	SLOW_SENDER1	N/A
4242.624	RECEIVER	SLOW_SENDER1
4243.470	FAST_SENDER	N/A
4245.470	FAST_SENDER	N/A
4247.470	FAST_SENDER	N/A
4248.068	SLOW_SENDER1	N/A
4248.801	RECEIVER	SLOW_SENDER1
4249.470	FAST_SENDER	N/A
4251.470	FAST_SENDER	N/A
4254.202	SLOW_SENDER1	N/A
4255.002	RECEIVER	SLOW_SENDER1
4257.470	RECEIVER	FAST_SENDER
4259.880	FAST_SENDER	N/A
4262.444	SLOW_SENDER1	N/A
4263.243	RECEIVER	SLOW_SENDER1
4265.490	RECEIVER	FAST_SENDER
4267.932	FAST_SENDER	N/A
4270.663	SLOW_SENDER1	N/A
4271.416	RECEIVER	SLOW_SENDER1
4274.073	RECEIVER	FAST_SENDER
4276.495	FAST_SENDER	N/A
4278.852	SLOW_SENDER1	N/A
4279.614	RECEIVER	SLOW_SENDER1
4282.629	RECEIVER	FAST_SENDER
4285.072	FAST_SENDER	N/A
4287.048	SLOW_SENDER1	N/A
4287.810	RECEIVER	SLOW_SENDER1
4291.268	RECEIVER	FAST_SENDER
4293.669	FAST_SENDER	N/A
4295.255	SLOW_SENDER1	N/A
4295.963	RECEIVER	SLOW_SENDER1
4300.273	RECEIVER	FAST_SENDER
4302.681	FAST_SENDER	N/A
4303.369	SLOW_SENDER1	N/A
4304.092	RECEIVER	SLOW_SENDER1
4308.655	RECEIVER	FAST_SENDER
4311.088	FAST_SENDER	N/A
4311.505	SLOW_SENDER1	N/A
4312.272	RECEIVER	SLOW_SENDER1
4317.349	RECEIVER	FAST_SENDER
4319.704	SLOW_SENDER1	N/A
4319.749	FAST_SENDER	N/A
4323.240	RECEIVER	SLOW_SENDER1
4326.612	RECEIVER	FAST_SENDER
4329.054	FAST_SENDER	N/A
4330.671	SLOW_SENDER1	N/A
4331.054	FAST_SENDER	N/A
4331.489	RECEIVER	SLOW_SENDER1
4333.054	FAST_SENDER	N/A
4335.054	FAST_SENDER	N/A
4337.054	FAST_SENDER	N/A
4338.906	SLOW_SENDER1	N/A
4339.054	FAST_SENDER	N/A
4339.698	RECEIVER	SLOW_SENDER1
4341.054	FAST_SENDER	N/A
4343.326	FAST_SENDER	N/A
4345.326	FAST_SENDER	N/A
4347.326	FAST_SENDER	N/A
4349.326	FAST_SENDER	N/A
4351.326	FAST_SENDER	N/A
4353.326	FAST_SENDER	N/A
4355.326	FAST_SENDER	N/A
4357.326	FAST_SENDER	N/A
4362.872	RECEIVER	FAST_SENDER
4365.275	FAST_SENDER	N/A
4371.241	RECEIVER	FAST_SENDER
4373.679	FAST_SENDER	N/A
4379.264	RECEIVER	FAST_SENDER
4381.673	FAST_SENDER	N/A
4387.773	RECEIVER	FAST_SENDER
4390.177	FAST_SENDER	N/A
4395.712	RECEIVER	FAST_SENDER
4398.162	FAST_SENDER	N/A
4404.145	RECEIVER	FAST_SENDER
4406.574	FAST_SENDER	N/A
4412.212	RECEIVER	FAST_SENDER
4414.619	FAST_SENDER	N/A
4420.487	RECEIVER	FAST_SENDER
4422.889	FAST_SENDER	N/A
4428.891	RECEIVER	FAST_SENDER
4431.330	FAST_SENDER	N/A
4437.032	RECEIVER	FAST_SENDER
4439.477	FAST_SENDER	N/A
4445.402	RECEIVER	FAST_SENDER
4447.831	FAST_SENDER	N/A
4453.759	RECEIVER	FAST_SENDER
4456.208	FAST_SENDER	N/A
4456.956	RECEIVER	FAST_SENDER
4459.382	FAST_SENDER	N/A
4465.552	RECEIVER	FAST_SENDER
4467.990	FAST_SENDER	N/A
4468.741	RECEIVER	FAST_SENDER
4471.152	FAST_SENDER	N/A
4476.932	RECEIVER	FAST_SENDER
4479.340	FAST_SENDER	N/A
4480.134	RECEIVER	FAST_SENDER
4482.557	FAST_SENDER	N/A
4488.542	RECEIVER	FAST_SENDER
4490.944	FAST_SENDER	N/A
4491.727	RECEIVER	FAST_SENDER
4494.158	FAST_SENDER	N/A
4500.041	RECEIVER	FAST_SENDER
4502.443	FAST_SENDER	N/A
4503.195	RECEIVER	FAST_SENDER
4505.600	FAST_SENDER	N/A
4511.041	RECEIVER	FAST_SENDER
4513.485	FAST_SENDER	N/A
4514.218	RECEIVER	FAST_SENDER
4516.654	FAST_SENDER	N/A
4522.535	RECEIVER	FAST_SENDER
4524.960	FAST_SENDER	N/A
4525.751	RECEIVER	FAST_SENDER
4528.165	FAST_SENDER	N/A
4534.263	RECEIVER	FAST_SENDER
4536.677	FAST_SENDER	N/A
4537.427	RECEIVER	FAST_SENDER
4539.832	FAST_SENDER	N/A
4545.927	RECEIVER	FAST_SENDER
4548.366	FAST_SENDER	N/A
4549.109	RECEIVER	FAST_SENDER
4551.511	FAST_SENDER	N/A
4557.573	RECEIVER	FAST_SENDER
4560.017	FAST_SENDER	N/A
4560.816	RECEIVER	FAST_SENDER
4563.257	FAST_SENDER	N/A
4569.367	RECEIVER	FAST_SENDER
4571.815	FAST_SENDER	N/A
4573.937	RECEIVER	FAST_SENDER
4576.359	FAST_SENDER	N/A
4582.137	RECEIVER	FAST_SENDER
4584.575	FAST_SENDER	N/A
4590.191	RECEIVER	FAST_SENDER
4592.626	FAST_SENDER	N/A
4598.610	RECEIVER	FAST_SENDER
4601.049	FAST_SENDER	N/A
4607.035	RECEIVER	FAST_SENDER
4609.462	FAST_SENDER	N/A
4610.242	RECEIVER	FAST_SENDER
4612.684	FAST_SENDER	N/A
4623.111	RECEIVER	FAST_SENDER
4625.544	FAST_SENDER	N/A
4631.364	RECEIVER	FAST_SENDER
4633.774	FAST_SENDER	N/A
4639.758	RECEIVER	FAST_SENDER
4642.162	FAST_SENDER	N/A
4648.322	RECEIVER	FAST_SENDER
4655.123	FAST_SENDER	N/A
4655.898	RECEIVER	FAST_SENDER
4658.309	FAST_SENDER	N/A
4664.430	RECEIVER	FAST_SENDER
4666.869	FAST_SENDER	N/A
4667.634	RECEIVER	FAST_SENDER
4670.064	FAST_SENDER	N/A
4675.678	RECEIVER	FAST_SENDER
4678.090	FAST_SENDER	N/A
4678.843	RECEIVER	FAST_SENDER
4681.248	FAST_SENDER	N/A
4686.848	RECEIVER	FAST_SENDER
4689.268	FAST_SENDER	N/A
4690.024	RECEIVER	FAST_SENDER
4692.453	FAST_SENDER	N/A
4698.471	RECEIVER	FAST_SENDER
4700.891	FAST_SENDER	N/A
4701.633	RECEIVER	FAST_SENDER
4704.062	FAST_SENDER	N/A
4708.440	SLOW_SENDER1	N/A
4709.915	RECEIVER	FAST_SENDER
4711.004	RECEIVER	SLOW_SENDER1
4712.338	FAST_SENDER	N/A
4713.448	SLOW_SENDER1	N/A
4718.487	RECEIVER	FAST_SENDER
4720.925	FAST_SENDER	N/A
4720.932	RECEIVER	SLOW_SENDER1
4726.358	SLOW_SENDER1	N/A
4726.941	RECEIVER	FAST_SENDER
4728.779	RECEIVER	SLOW_SENDER1
4729.341	FAST_SENDER	N/A
4734.212	SLOW_SENDER1	N/A
4735.000	RECEIVER	SLOW_SENDER1
4740.406	SLOW_SENDER1	N/A
4742.048	FAST_SENDER	N/A
4742.811	RECEIVER	FAST_SENDER
4744.833	RECEIVER	SLOW_SENDER1
4745.676	FAST_SENDER	N/A
4747.676	FAST_SENDER	N/A
4749.676	FAST_SENDER	N/A
4751.676	FAST_SENDER	N/A
4752.250	SLOW_SENDER1	N/A
4753.676	FAST_SENDER	N/A
4754.690	RECEIVER	SLOW_SENDER1
4756.929	FAST_SENDER	N/A
4758.929	FAST_SENDER	N/A
4760.929	FAST_SENDER	N/A
4762.929	FAST_SENDER	N/A
4763.859	SLOW_SENDER1	N/A
4764.929	FAST_SENDER	N/A
4766.070	RECEIVER	SLOW_SENDER1
4766.929	FAST_SENDER	N/A
4768.929	FAST_SENDER	N/A
4770.929	FAST_SENDER	N/A
4773.483	SLOW_SENDER1	N/A
4774.239	RECEIVER	SLOW_SENDER1
4776.612	RECEIVER	FAST_SENDER
4779.027	FAST_SENDER	N/A
4783.403	SLOW_SENDER1	N/A
4784.173	RECEIVER	SLOW_SENDER1
4791.578	SLOW_SENDER1	N/A
4791.859	FAST_SENDER	N/A
4792.623	RECEIVER	FAST_SENDER
4795.048	FAST_SENDER	N/A
4801.052	RECEIVER	FAST_SENDER
4803.457	FAST_SENDER	N/A
4804.206	RECEIVER	FAST_SENDER
4806.626	FAST_SENDER	N/A
4812.754	RECEIVER	FAST_SENDER
4815.185	FAST_SENDER	N/A
4815.951	RECEIVER	FAST_SENDER
4818.362	FAST_SENDER	N/A
4824.380	RECEIVER	FAST_SENDER
4826.789	FAST_SENDER	N/A
4827.542	RECEIVER	FAST_SENDER
4829.969	FAST_SENDER	N/A
4835.860	RECEIVER	FAST_SENDER
4838.294	FAST_SENDER	N/A
4839.044	RECEIVER	FAST_SENDER
4841.448	FAST_SENDER	N/A
4847.499	RECEIVER	FAST_SENDER
4854.137	FAST_SENDER	N/A
4854.874	RECEIVER	FAST_SENDER
4857.285	FAST_SENDER	N/A
4863.289	RECEIVER	FAST_SENDER
4865.707	FAST_SENDER	N/A
4866.493	RECEIVER	FAST_SENDER
4868.935	FAST_SENDER	N/A
4874.776	RECEIVER	FAST_SENDER
4877.210	FAST_SENDER	N/A
4877.934	RECEIVER	FAST_SENDER
4880.346	FAST_SENDER	N/A
4886.295	RECEIVER	FAST_SENDER
4888.714	FAST_SENDER	N/A
4889.487	RECEIVER	FAST_SENDER
4891.920	FAST_SENDER	N/A
4897.852	RECEIVER	FAST_SENDER
4904.331	FAST_SENDER	N/A
4905.110	RECEIVER	FAST_SENDER
4907.555	FAST_SENDER	N/A
4913.225	RECEIVER	FAST_SENDER
4915.675	FAST_SENDER	N/A
4916.426	RECEIVER	FAST_SENDER
4918.843	FAST_SENDER	N/A
4924.440	RECEIVER	FAST_SENDER
4926.884	FAST_SENDER	N/A
4927.622	RECEIVER	FAST_SENDER
4930.033	FAST_SENDER	N/A
4935.581	RECEIVER	FAST_SENDER
4937.989	FAST_SENDER	N/A
4938.751	RECEIVER	FAST_SENDER
4941.192	FAST_SENDER	N/A
4946.755	RECEIVER	FAST_SENDER
4949.199	FAST_SENDER	N/A
4949.979	RECEIVER	FAST_SENDER
4952.426	FAST_SENDER	N/A
4958.294	RECEIVER	FAST_SENDER
4960.717	FAST_SENDER	N/A
4963.017	RECEIVER	FAST_SENDER
4965.419	FAST_SENDER	N/A
4971.313	RECEIVER	FAST_SENDER
4973.757	FAST_SENDER	N/A
4974.516	RECEIVER	FAST_SENDER
4981.952	FAST_SENDER	N/A
4982.758	RECEIVER	FAST_SENDER
4985.208	FAST_SENDER	N/A
4991.377	RECEIVER	FAST_SENDER
4993.796	FAST_SENDER	N/A
4994.539	RECEIVER	FAST_SENDER
4996.975	FAST_SENDER	N/A
5002.849	RECEIVER	FAST_SENDER
5005.278	FAST_SENDER	N/A
5006.063	RECEIVER	FAST_SENDER
5008.468	FAST_SENDER	N/A
5014.618	RECEIVER	FAST_SENDER
5017.022	FAST_SENDER	N/A
5017.790	RECEIVER	FAST_SENDER
5020.192	FAST_SENDER	N/A
5026.383	RECEIVER	FAST_SENDER
5028.792	FAST_SENDER	N/A
5029.584	RECEIVER	FAST_SENDER
5032.012	FAST_SENDER	N/A
5038.306	RECEIVER	FAST_SENDER
5040.756	FAST_SENDER	N/A
5041.538	RECEIVER	FAST_SENDER
5043.985	FAST_SENDER	N/A
5050.006	RECEIVER	FAST_SENDER
5056.494	FAST_SENDER	N/A
5057.313	RECEIVER	FAST_SENDER
5059.733	FAST_SENDER	N/A
5065.955	RECEIVER	FAST_SENDER
5068.362	FAST_SENDER	N/A
5069.122	RECEIVER	FAST_SENDER
5071.536	FAST_SENDER	N/A
5077.411	RECEIVER	FAST_SENDER
5079.827	FAST_SENDER	N/A
5080.599	RECEIVER	FAST_SENDER
5083.036	FAST_SENDER	N/A
5088.941	RECEIVER	FAST_SENDER
5091.357	FAST_SENDER	N/A
5092.129	RECEIVER	FAST_SENDER
5094.551	FAST_SENDER	N/A
5100.591	RECEIVER	FAST_SENDER
5107.393	FAST_SENDER	N/A
5108.197	RECEIVER	FAST_SENDER
5110.609	FAST_SENDER	N/A
5116.733	RECEIVER	FAST_SENDER
5119.175	FAST_SENDER	N/A
5119.908	RECEIVER	FAST_SENDER
5122.329	FAST_SENDER	N/A
5128.271	RECEIVER	FAST_SENDER
5130.712	FAST_SENDER	N/A
5131.522	RECEIVER	FAST_SENDER
5133.957	FAST_SENDER	N/A
5144.385	RECEIVER	FAST_SENDER
5146.805	FAST_SENDER	N/A
5147.579	RECEIVER	FAST_SENDER
5150.023	FAST_SENDER	N/A
5156.032	RECEIVER	FAST_SENDER
5158.479	FAST_SENDER	N/A
5159.273	RECEIVER	FAST_SENDER
5161.290	SLOW_SENDER1	N/A
5161.721	FAST_SENDER	N/A
5167.145	RECEIVER	SLOW_SENDER1
5169.570	SLOW_SENDER1	N/A
5170.337	RECEIVER	SLOW_SENDER1
5172.467	RECEIVER	FAST_SENDER
5172.756	SLOW_SENDER1	N/A
5173.522	RECEIVER	SLOW_SENDER1
5174.895	FAST_SENDER	N/A
5178.939	SLOW_SENDER1	N/A
5181.010	RECEIVER	FAST_SENDER
5183.580	RECEIVER	SLOW_SENDER1
5187.859	FAST_SENDER	N/A
5188.994	SLOW_SENDER1	N/A
5189.793	RECEIVER	SLOW_SENDER1
5189.859	FAST_SENDER	N/A
5191.859	FAST_SENDER	N/A
5193.859	FAST_SENDER	N/A
5195.237	SLOW_SENDER1	N/A
5195.859	FAST_SENDER	N/A
5196.025	RECEIVER	SLOW_SENDER1
5197.859	FAST_SENDER	N/A
5199.859	FAST_SENDER	N/A
5201.859	FAST_SENDER	N/A
5203.470	SLOW_SENDER1	N/A
5204.250	RECEIVER	SLOW_SENDER1
5208.517	RECEIVER	FAST_SENDER
5210.924	FAST_SENDER	N/A
5211.682	SLOW_SENDER1	N/A
5212.443	RECEIVER	SLOW_SENDER1
5219.875	SLOW_SENDER1	N/A
5220.583	RECEIVER	SLOW_SENDER1
5221.273	RECEIVER	FAST_SENDER
5223.676	FAST_SENDER	N/A
5228.002	SLOW_SENDER1	N/A
5228.772	RECEIVER	SLOW_SENDER1
5229.574	RECEIVER	FAST_SENDER
5231.999	FAST_SENDER	N/A
5236.186	SLOW_SENDER1	N/A
5236.920	RECEIVER	SLOW_SENDER1
5237.891	RECEIVER	FAST_SENDER
5240.301	FAST_SENDER	N/A
5244.366	SLOW_SENDER1	N/A
5245.098	RECEIVER	SLOW_SENDER1
5246.229	RECEIVER	FAST_SENDER
5248.648	FAST_SENDER	N/A
5252.536	SLOW_SENDER1	N/A
5253.316	RECEIVER	SLOW_SENDER1
5254.682	RECEIVER	FAST_SENDER
5262.338	FAST_SENDER	N/A
5263.997	SLOW_SENDER1	N/A
5264.338	FAST_SENDER	N/A
5264.741	RECEIVER	SLOW_SENDER1
5266.338	FAST_SENDER	N/A
5268.338	FAST_SENDER	N/A
5270.338	FAST_SENDER	N/A
5272.172	SLOW_SENDER1	N/A
5272.338	FAST_SENDER	N/A
5272.946	RECEIVER	SLOW_SENDER1
5274.338	FAST_SENDER	N/A
5276.338	FAST_SENDER	N/A
5280.355	SLOW_SENDER1	N/A
5281.101	RECEIVER	SLOW_SENDER1
5282.424	RECEIVER	FAST_SENDER
5284.866	FAST_SENDER	N/A
5288.505	SLOW_SENDER1	N/A
5289.302	RECEIVER	SLOW_SENDER1
5290.503	RECEIVER	FAST_SENDER
5292.932	FAST_SENDER	N/A
5296.751	SLOW_SENDER1	N/A
5297.508	RECEIVER	SLOW_SENDER1
5298.802	RECEIVER	FAST_SENDER
5301.215	FAST_SENDER	N/A
5304.923	SLOW_SENDER1	N/A
5305.693	RECEIVER	SLOW_SENDER1
5307.212	RECEIVER	FAST_SENDER
5309.645	FAST_SENDER	N/A
5313.108	SLOW_SENDER1	N/A
5313.905	RECEIVER	SLOW_SENDER1
5315.611	RECEIVER	FAST_SENDER
5318.021	FAST_SENDER	N/A
5323.584	RECEIVER	FAST_SENDER
5326.006	FAST_SENDER	N/A
5331.689	RECEIVER	FAST_SENDER
5334.101	FAST_SENDER	N/A
5340.218	RECEIVER	FAST_SENDER
5342.660	FAST_SENDER	N/A
5348.386	RECEIVER	FAST_SENDER
5350.815	FAST_SENDER	N/A
5356.946	RECEIVER	FAST_SENDER
5359.363	FAST_SENDER	N/A
5364.968	RECEIVER	FAST_SENDER
5367.373	FAST_SENDER	N/A
5373.748	RECEIVER	FAST_SENDER
5376.182	FAST_SENDER	N/A
5386.770	RECEIVER	FAST_SENDER
5389.197	FAST_SENDER	N/A
5395.250	RECEIVER	FAST_SENDER
5397.679	FAST_SENDER	N/A
5403.405	RECEIVER	FAST_SENDER
5410.519	FAST_SENDER	N/A
5416.486	RECEIVER	FAST_SENDER
5418.917	FAST_SENDER	N/A
5425.151	RECEIVER	FAST_SENDER
5427.553	FAST_SENDER	N/A
5433.479	RECEIVER	FAST_SENDER
5435.921	FAST_SENDER	N/A
5441.809	RECEIVER	FAST_SENDER
5444.228	FAST_SENDER	N/A
5450.022	RECEIVER	FAST_SENDER
5452.471	FAST_SENDER	N/A
5453.222	RECEIVER	FAST_SENDER
5455.632	FAST_SENDER	N/A
5461.696	RECEIVER	FAST_SENDER
5464.143	FAST_SENDER	N/A
5464.921	RECEIVER	FAST_SENDER
5467.357	FAST_SENDER	N/A
5473.110	RECEIVER	FAST_SENDER
5475.537	FAST_SENDER	N/A
5476.261	RECEIVER	FAST_SENDER
5478.663	FAST_SENDER	N/A
5484.641	RECEIVER	FAST_SENDER
5487.089	FAST_SENDER	N/A
5487.826	RECEIVER	FAST_SENDER
5490.251	FAST_SENDER	N/A
5496.018	RECEIVER	FAST_SENDER
5498.461	FAST_SENDER	N/A
5499.242	RECEIVER	FAST_SENDER
5501.691	FAST_SENDER	N/A
5507.576	RECEIVER	FAST_SENDER
5510.026	FAST_SENDER	N/A
5510.834	RECEIVER	FAST_SENDER
5513.236	FAST_SENDER	N/A
5519.582	RECEIVER	FAST_SENDER
5522.022	FAST_SENDER	N/A
5522.807	RECEIVER	FAST_SENDER
5525.249	FAST_SENDER	N/A
5535.728	RECEIVER	FAST_SENDER
5538.148	FAST_SENDER	N/A
5544.071	RECEIVER	FAST_SENDER
5546.484	FAST_SENDER	N/A
5552.281	RECEIVER	FAST_SENDER
5554.701	FAST_SENDER	N/A
[truncated: 10,543 more rows]
