# Supplementary material for: CATO: Wake-Up reCeiver-bAsed communicaTiOn for Batteryless Devices
Source: Sensors (Basel). 2025 Nov 7;25(22):6813. doi: 10.3390/s25226813 (PMC12655924; doi:10.3390/s25226813)
Supplement: Supplementary file 1 [file sensors-25-06813-s001.zip › File S1_Experimental_and_Simulation_Data/simulation/capsweep/cap170/mac_competing_nodes_link_reserve.csv]

time_s	node_id	received_from
2.700	FAST_SENDER	N/A
2.700	SLOW_SENDER1	N/A
3.434	RECEIVER	SLOW_SENDER1
5.408	RECEIVER	FAST_SENDER
5.880	SLOW_SENDER1	N/A
6.663	RECEIVER	SLOW_SENDER1
7.849	FAST_SENDER	N/A
8.647	RECEIVER	FAST_SENDER
9.097	SLOW_SENDER1	N/A
9.891	RECEIVER	SLOW_SENDER1
11.088	FAST_SENDER	N/A
11.845	RECEIVER	FAST_SENDER
12.300	SLOW_SENDER1	N/A
13.060	RECEIVER	SLOW_SENDER1
14.248	FAST_SENDER	N/A
15.042	RECEIVER	FAST_SENDER
15.476	SLOW_SENDER1	N/A
16.282	RECEIVER	SLOW_SENDER1
17.478	FAST_SENDER	N/A
18.237	RECEIVER	FAST_SENDER
18.704	SLOW_SENDER1	N/A
19.519	RECEIVER	SLOW_SENDER1
25.634	SLOW_SENDER1	N/A
25.833	FAST_SENDER	N/A
27.187	RECEIVER	FAST_SENDER
28.024	RECEIVER	SLOW_SENDER1
29.616	FAST_SENDER	N/A
30.340	RECEIVER	FAST_SENDER
30.425	SLOW_SENDER1	N/A
31.183	RECEIVER	SLOW_SENDER1
32.748	FAST_SENDER	N/A
33.502	RECEIVER	FAST_SENDER
33.601	SLOW_SENDER1	N/A
34.343	RECEIVER	SLOW_SENDER1
35.909	FAST_SENDER	N/A
36.668	RECEIVER	FAST_SENDER
36.751	SLOW_SENDER1	N/A
37.571	RECEIVER	SLOW_SENDER1
39.072	FAST_SENDER	N/A
39.806	RECEIVER	FAST_SENDER
40.012	SLOW_SENDER1	N/A
40.795	RECEIVER	SLOW_SENDER1
42.239	FAST_SENDER	N/A
42.988	RECEIVER	FAST_SENDER
43.238	SLOW_SENDER1	N/A
43.989	RECEIVER	SLOW_SENDER1
45.418	FAST_SENDER	N/A
46.153	RECEIVER	FAST_SENDER
46.396	SLOW_SENDER1	N/A
47.137	RECEIVER	SLOW_SENDER1
48.592	FAST_SENDER	N/A
49.330	RECEIVER	FAST_SENDER
49.566	SLOW_SENDER1	N/A
50.335	RECEIVER	SLOW_SENDER1
51.735	FAST_SENDER	N/A
52.506	RECEIVER	FAST_SENDER
52.755	SLOW_SENDER1	N/A
53.540	RECEIVER	SLOW_SENDER1
54.945	FAST_SENDER	N/A
55.710	RECEIVER	FAST_SENDER
59.740	FAST_SENDER	N/A
60.409	SLOW_SENDER1	N/A
60.467	RECEIVER	FAST_SENDER
61.194	RECEIVER	SLOW_SENDER1
62.885	FAST_SENDER	N/A
63.621	RECEIVER	FAST_SENDER
66.063	FAST_SENDER	N/A
66.619	SLOW_SENDER1	N/A
66.833	RECEIVER	FAST_SENDER
68.817	RECEIVER	SLOW_SENDER1
69.255	FAST_SENDER	N/A
69.966	RECEIVER	FAST_SENDER
72.378	FAST_SENDER	N/A
73.181	RECEIVER	FAST_SENDER
74.262	SLOW_SENDER1	N/A
75.034	RECEIVER	SLOW_SENDER1
75.614	FAST_SENDER	N/A
76.389	RECEIVER	FAST_SENDER
78.811	FAST_SENDER	N/A
79.583	RECEIVER	FAST_SENDER
80.484	SLOW_SENDER1	N/A
81.237	RECEIVER	SLOW_SENDER1
81.984	FAST_SENDER	N/A
82.743	RECEIVER	FAST_SENDER
85.175	FAST_SENDER	N/A
85.949	RECEIVER	FAST_SENDER
88.380	FAST_SENDER	N/A
88.641	SLOW_SENDER1	N/A
89.111	RECEIVER	FAST_SENDER
91.114	RECEIVER	SLOW_SENDER1
91.538	FAST_SENDER	N/A
92.296	RECEIVER	FAST_SENDER
94.718	FAST_SENDER	N/A
95.472	RECEIVER	FAST_SENDER
97.874	FAST_SENDER	N/A
98.540	SLOW_SENDER1	N/A
98.675	RECEIVER	FAST_SENDER
101.066	RECEIVER	SLOW_SENDER1
101.088	FAST_SENDER	N/A
101.885	RECEIVER	FAST_SENDER
104.326	FAST_SENDER	N/A
105.116	RECEIVER	FAST_SENDER
107.520	FAST_SENDER	N/A
108.321	RECEIVER	FAST_SENDER
108.483	SLOW_SENDER1	N/A
109.271	RECEIVER	SLOW_SENDER1
110.751	FAST_SENDER	N/A
111.518	RECEIVER	FAST_SENDER
113.956	FAST_SENDER	N/A
114.694	RECEIVER	FAST_SENDER
116.681	SLOW_SENDER1	N/A
117.118	FAST_SENDER	N/A
117.442	RECEIVER	SLOW_SENDER1
121.026	RECEIVER	FAST_SENDER
123.440	FAST_SENDER	N/A
124.230	RECEIVER	FAST_SENDER
126.645	FAST_SENDER	N/A
126.804	SLOW_SENDER1	N/A
127.372	RECEIVER	FAST_SENDER
129.340	RECEIVER	SLOW_SENDER1
129.808	FAST_SENDER	N/A
132.045	RECEIVER	FAST_SENDER
134.494	FAST_SENDER	N/A
135.286	RECEIVER	FAST_SENDER
136.779	SLOW_SENDER1	N/A
137.496	RECEIVER	SLOW_SENDER1
137.703	FAST_SENDER	N/A
138.469	RECEIVER	FAST_SENDER
140.909	FAST_SENDER	N/A
141.673	RECEIVER	FAST_SENDER
144.091	FAST_SENDER	N/A
144.900	RECEIVER	FAST_SENDER
144.937	SLOW_SENDER1	N/A
145.705	RECEIVER	SLOW_SENDER1
147.337	FAST_SENDER	N/A
148.100	RECEIVER	FAST_SENDER
150.513	FAST_SENDER	N/A
151.278	RECEIVER	FAST_SENDER
153.122	SLOW_SENDER1	N/A
153.715	FAST_SENDER	N/A
153.897	RECEIVER	SLOW_SENDER1
156.113	RECEIVER	FAST_SENDER
158.539	FAST_SENDER	N/A
159.296	RECEIVER	FAST_SENDER
161.313	SLOW_SENDER1	N/A
161.725	FAST_SENDER	N/A
162.067	RECEIVER	SLOW_SENDER1
166.084	RECEIVER	FAST_SENDER
168.489	FAST_SENDER	N/A
169.273	RECEIVER	FAST_SENDER
171.707	FAST_SENDER	N/A
172.507	RECEIVER	FAST_SENDER
174.942	FAST_SENDER	N/A
175.676	RECEIVER	FAST_SENDER
178.120	FAST_SENDER	N/A
178.837	RECEIVER	FAST_SENDER
181.257	FAST_SENDER	N/A
182.048	RECEIVER	FAST_SENDER
184.473	FAST_SENDER	N/A
185.235	RECEIVER	FAST_SENDER
187.639	FAST_SENDER	N/A
188.411	RECEIVER	FAST_SENDER
190.845	FAST_SENDER	N/A
191.573	RECEIVER	FAST_SENDER
193.986	FAST_SENDER	N/A
194.748	RECEIVER	FAST_SENDER
197.149	FAST_SENDER	N/A
197.901	RECEIVER	FAST_SENDER
200.345	FAST_SENDER	N/A
201.145	RECEIVER	FAST_SENDER
203.577	FAST_SENDER	N/A
204.351	RECEIVER	FAST_SENDER
206.761	FAST_SENDER	N/A
207.500	RECEIVER	FAST_SENDER
209.930	FAST_SENDER	N/A
210.680	RECEIVER	FAST_SENDER
213.107	FAST_SENDER	N/A
213.864	RECEIVER	FAST_SENDER
216.270	FAST_SENDER	N/A
217.076	RECEIVER	FAST_SENDER
219.479	FAST_SENDER	N/A
220.244	RECEIVER	FAST_SENDER
222.646	FAST_SENDER	N/A
223.410	RECEIVER	FAST_SENDER
227.506	FAST_SENDER	N/A
228.270	RECEIVER	FAST_SENDER
230.671	FAST_SENDER	N/A
231.386	RECEIVER	FAST_SENDER
233.799	FAST_SENDER	N/A
234.526	RECEIVER	FAST_SENDER
236.973	FAST_SENDER	N/A
237.760	RECEIVER	FAST_SENDER
240.177	FAST_SENDER	N/A
240.934	RECEIVER	FAST_SENDER
243.334	FAST_SENDER	N/A
244.094	RECEIVER	FAST_SENDER
246.535	FAST_SENDER	N/A
247.255	RECEIVER	FAST_SENDER
249.690	FAST_SENDER	N/A
250.445	RECEIVER	FAST_SENDER
252.883	FAST_SENDER	N/A
253.641	RECEIVER	FAST_SENDER
256.087	FAST_SENDER	N/A
258.492	RECEIVER	FAST_SENDER
260.921	FAST_SENDER	N/A
261.636	RECEIVER	FAST_SENDER
265.500	FAST_SENDER	N/A
266.246	RECEIVER	FAST_SENDER
268.672	FAST_SENDER	N/A
269.411	RECEIVER	FAST_SENDER
271.822	FAST_SENDER	N/A
272.576	RECEIVER	FAST_SENDER
274.984	FAST_SENDER	N/A
275.765	RECEIVER	FAST_SENDER
278.211	FAST_SENDER	N/A
279.001	RECEIVER	FAST_SENDER
281.418	FAST_SENDER	N/A
282.216	RECEIVER	FAST_SENDER
284.646	FAST_SENDER	N/A
285.370	RECEIVER	FAST_SENDER
287.802	FAST_SENDER	N/A
288.554	RECEIVER	FAST_SENDER
290.996	FAST_SENDER	N/A
291.755	RECEIVER	FAST_SENDER
294.188	FAST_SENDER	N/A
294.927	RECEIVER	FAST_SENDER
297.372	FAST_SENDER	N/A
298.124	RECEIVER	FAST_SENDER
300.553	FAST_SENDER	N/A
301.288	RECEIVER	FAST_SENDER
303.723	FAST_SENDER	N/A
304.528	RECEIVER	FAST_SENDER
306.933	FAST_SENDER	N/A
307.715	RECEIVER	FAST_SENDER
310.140	FAST_SENDER	N/A
310.922	RECEIVER	FAST_SENDER
313.345	FAST_SENDER	N/A
314.101	RECEIVER	FAST_SENDER
316.547	FAST_SENDER	N/A
318.994	RECEIVER	FAST_SENDER
321.416	FAST_SENDER	N/A
322.190	RECEIVER	FAST_SENDER
324.620	FAST_SENDER	N/A
325.403	RECEIVER	FAST_SENDER
327.852	FAST_SENDER	N/A
328.651	RECEIVER	FAST_SENDER
331.051	FAST_SENDER	N/A
331.773	RECEIVER	FAST_SENDER
334.208	FAST_SENDER	N/A
334.935	RECEIVER	FAST_SENDER
337.338	FAST_SENDER	N/A
338.129	RECEIVER	FAST_SENDER
340.538	FAST_SENDER	N/A
341.289	RECEIVER	FAST_SENDER
343.721	FAST_SENDER	N/A
344.476	RECEIVER	FAST_SENDER
346.881	FAST_SENDER	N/A
347.620	RECEIVER	FAST_SENDER
350.029	FAST_SENDER	N/A
350.785	RECEIVER	FAST_SENDER
353.200	FAST_SENDER	N/A
353.986	RECEIVER	FAST_SENDER
356.431	FAST_SENDER	N/A
357.232	RECEIVER	FAST_SENDER
359.651	FAST_SENDER	N/A
360.424	RECEIVER	FAST_SENDER
362.847	FAST_SENDER	N/A
365.107	RECEIVER	FAST_SENDER
367.521	FAST_SENDER	N/A
368.295	RECEIVER	FAST_SENDER
370.740	FAST_SENDER	N/A
371.498	RECEIVER	FAST_SENDER
373.926	FAST_SENDER	N/A
374.714	RECEIVER	FAST_SENDER
377.149	FAST_SENDER	N/A
377.885	RECEIVER	FAST_SENDER
380.286	FAST_SENDER	N/A
381.054	RECEIVER	FAST_SENDER
383.495	FAST_SENDER	N/A
384.252	RECEIVER	FAST_SENDER
386.693	FAST_SENDER	N/A
387.424	RECEIVER	FAST_SENDER
389.856	FAST_SENDER	N/A
390.636	RECEIVER	FAST_SENDER
393.068	FAST_SENDER	N/A
393.802	RECEIVER	FAST_SENDER
396.222	FAST_SENDER	N/A
396.990	RECEIVER	FAST_SENDER
399.432	FAST_SENDER	N/A
401.942	RECEIVER	FAST_SENDER
404.372	FAST_SENDER	N/A
405.182	RECEIVER	FAST_SENDER
407.607	FAST_SENDER	N/A
408.379	RECEIVER	FAST_SENDER
410.780	FAST_SENDER	N/A
411.539	RECEIVER	FAST_SENDER
413.948	FAST_SENDER	N/A
414.694	RECEIVER	FAST_SENDER
417.141	FAST_SENDER	N/A
417.898	RECEIVER	FAST_SENDER
420.311	FAST_SENDER	N/A
421.071	RECEIVER	FAST_SENDER
423.474	FAST_SENDER	N/A
424.264	RECEIVER	FAST_SENDER
426.712	FAST_SENDER	N/A
427.447	RECEIVER	FAST_SENDER
429.877	FAST_SENDER	N/A
432.352	RECEIVER	FAST_SENDER
434.758	FAST_SENDER	N/A
435.510	RECEIVER	FAST_SENDER
437.917	FAST_SENDER	N/A
438.679	RECEIVER	FAST_SENDER
441.088	FAST_SENDER	N/A
441.818	RECEIVER	FAST_SENDER
444.230	FAST_SENDER	N/A
444.997	RECEIVER	FAST_SENDER
447.399	FAST_SENDER	N/A
448.147	RECEIVER	FAST_SENDER
450.593	FAST_SENDER	N/A
451.348	RECEIVER	FAST_SENDER
453.763	FAST_SENDER	N/A
454.515	RECEIVER	FAST_SENDER
456.946	FAST_SENDER	N/A
457.709	RECEIVER	FAST_SENDER
460.157	FAST_SENDER	N/A
460.949	RECEIVER	FAST_SENDER
463.364	FAST_SENDER	N/A
464.138	RECEIVER	FAST_SENDER
466.551	FAST_SENDER	N/A
467.339	RECEIVER	FAST_SENDER
469.745	FAST_SENDER	N/A
470.475	RECEIVER	FAST_SENDER
472.919	FAST_SENDER	N/A
473.695	RECEIVER	FAST_SENDER
476.138	FAST_SENDER	N/A
476.921	RECEIVER	FAST_SENDER
479.359	FAST_SENDER	N/A
480.157	RECEIVER	FAST_SENDER
482.575	FAST_SENDER	N/A
483.297	RECEIVER	FAST_SENDER
485.720	FAST_SENDER	N/A
486.488	RECEIVER	FAST_SENDER
488.919	FAST_SENDER	N/A
489.684	RECEIVER	FAST_SENDER
492.086	FAST_SENDER	N/A
492.863	RECEIVER	FAST_SENDER
495.290	FAST_SENDER	N/A
496.048	RECEIVER	FAST_SENDER
498.494	FAST_SENDER	N/A
499.255	RECEIVER	FAST_SENDER
501.675	FAST_SENDER	N/A
502.440	RECEIVER	FAST_SENDER
504.867	FAST_SENDER	N/A
505.651	RECEIVER	FAST_SENDER
508.067	FAST_SENDER	N/A
508.806	RECEIVER	FAST_SENDER
511.237	FAST_SENDER	N/A
511.981	RECEIVER	FAST_SENDER
514.431	FAST_SENDER	N/A
515.193	RECEIVER	FAST_SENDER
517.621	FAST_SENDER	N/A
518.388	RECEIVER	FAST_SENDER
520.795	FAST_SENDER	N/A
521.562	RECEIVER	FAST_SENDER
523.975	FAST_SENDER	N/A
524.724	RECEIVER	FAST_SENDER
527.139	FAST_SENDER	N/A
527.898	RECEIVER	FAST_SENDER
530.316	FAST_SENDER	N/A
531.059	RECEIVER	FAST_SENDER
531.090	SLOW_SENDER1	N/A
531.889	RECEIVER	SLOW_SENDER1
533.497	FAST_SENDER	N/A
534.228	RECEIVER	FAST_SENDER
534.297	SLOW_SENDER1	N/A
535.060	RECEIVER	SLOW_SENDER1
536.662	FAST_SENDER	N/A
537.430	RECEIVER	FAST_SENDER
537.508	SLOW_SENDER1	N/A
538.284	RECEIVER	SLOW_SENDER1
539.872	FAST_SENDER	N/A
540.651	RECEIVER	FAST_SENDER
540.713	SLOW_SENDER1	N/A
541.485	RECEIVER	SLOW_SENDER1
543.083	FAST_SENDER	N/A
543.841	RECEIVER	FAST_SENDER
543.929	SLOW_SENDER1	N/A
544.669	RECEIVER	SLOW_SENDER1
547.090	SLOW_SENDER1	N/A
547.848	RECEIVER	SLOW_SENDER1
548.029	FAST_SENDER	N/A
548.798	RECEIVER	FAST_SENDER
551.206	FAST_SENDER	N/A
551.989	RECEIVER	FAST_SENDER
553.250	SLOW_SENDER1	N/A
554.026	RECEIVER	SLOW_SENDER1
554.431	FAST_SENDER	N/A
555.195	RECEIVER	FAST_SENDER
557.633	FAST_SENDER	N/A
558.362	RECEIVER	FAST_SENDER
559.458	SLOW_SENDER1	N/A
560.227	RECEIVER	SLOW_SENDER1
560.772	FAST_SENDER	N/A
561.551	RECEIVER	FAST_SENDER
563.997	FAST_SENDER	N/A
564.705	RECEIVER	FAST_SENDER
565.634	SLOW_SENDER1	N/A
566.427	RECEIVER	SLOW_SENDER1
567.108	FAST_SENDER	N/A
567.848	RECEIVER	FAST_SENDER
570.281	FAST_SENDER	N/A
571.036	RECEIVER	FAST_SENDER
571.868	SLOW_SENDER1	N/A
572.595	RECEIVER	SLOW_SENDER1
573.447	FAST_SENDER	N/A
574.160	RECEIVER	FAST_SENDER
576.588	FAST_SENDER	N/A
577.352	RECEIVER	FAST_SENDER
578.022	SLOW_SENDER1	N/A
578.807	RECEIVER	SLOW_SENDER1
579.801	FAST_SENDER	N/A
580.586	RECEIVER	FAST_SENDER
583.029	FAST_SENDER	N/A
585.029	FAST_SENDER	N/A
587.029	FAST_SENDER	N/A
589.029	FAST_SENDER	N/A
589.382	SLOW_SENDER1	N/A
590.154	RECEIVER	SLOW_SENDER1
591.029	FAST_SENDER	N/A
593.029	FAST_SENDER	N/A
595.029	FAST_SENDER	N/A
597.029	FAST_SENDER	N/A
597.590	SLOW_SENDER1	N/A
597.845	RECEIVER	FAST_SENDER
601.795	RECEIVER	SLOW_SENDER1
602.235	FAST_SENDER	N/A
604.235	FAST_SENDER	N/A
606.235	FAST_SENDER	N/A
608.235	FAST_SENDER	N/A
610.235	FAST_SENDER	N/A
610.587	SLOW_SENDER1	N/A
611.360	RECEIVER	SLOW_SENDER1
612.235	FAST_SENDER	N/A
614.235	FAST_SENDER	N/A
616.235	FAST_SENDER	N/A
616.973	RECEIVER	FAST_SENDER
618.809	SLOW_SENDER1	N/A
619.540	RECEIVER	SLOW_SENDER1
620.854	FAST_SENDER	N/A
621.595	RECEIVER	FAST_SENDER
624.043	FAST_SENDER	N/A
626.947	SLOW_SENDER1	N/A
631.905	FAST_SENDER	N/A
633.905	FAST_SENDER	N/A
635.905	FAST_SENDER	N/A
637.905	FAST_SENDER	N/A
639.905	FAST_SENDER	N/A
641.905	FAST_SENDER	N/A
643.905	FAST_SENDER	N/A
645.905	FAST_SENDER	N/A
653.962	FAST_SENDER	N/A
661.303	FAST_SENDER	N/A
668.899	FAST_SENDER	N/A
676.881	FAST_SENDER	N/A
684.719	FAST_SENDER	N/A
692.198	FAST_SENDER	N/A
699.806	FAST_SENDER	N/A
707.426	FAST_SENDER	N/A
714.507	FAST_SENDER	N/A
721.700	FAST_SENDER	N/A
728.893	FAST_SENDER	N/A
736.002	FAST_SENDER	N/A
743.370	FAST_SENDER	N/A
750.878	FAST_SENDER	N/A
758.381	FAST_SENDER	N/A
766.040	FAST_SENDER	N/A
773.229	FAST_SENDER	N/A
780.847	FAST_SENDER	N/A
788.379	FAST_SENDER	N/A
795.823	FAST_SENDER	N/A
803.392	FAST_SENDER	N/A
810.721	FAST_SENDER	N/A
817.783	FAST_SENDER	N/A
825.195	FAST_SENDER	N/A
832.611	FAST_SENDER	N/A
839.683	FAST_SENDER	N/A
846.864	FAST_SENDER	N/A
854.680	FAST_SENDER	N/A
862.487	FAST_SENDER	N/A
870.024	FAST_SENDER	N/A
877.593	FAST_SENDER	N/A
885.305	FAST_SENDER	N/A
892.604	FAST_SENDER	N/A
900.306	FAST_SENDER	N/A
907.910	FAST_SENDER	N/A
915.326	FAST_SENDER	N/A
922.803	FAST_SENDER	N/A
930.359	FAST_SENDER	N/A
938.109	FAST_SENDER	N/A
945.993	FAST_SENDER	N/A
953.108	FAST_SENDER	N/A
960.614	FAST_SENDER	N/A
967.794	FAST_SENDER	N/A
975.554	FAST_SENDER	N/A
983.212	FAST_SENDER	N/A
990.988	FAST_SENDER	N/A
991.756	RECEIVER	FAST_SENDER
994.203	FAST_SENDER	N/A
994.986	RECEIVER	FAST_SENDER
997.395	FAST_SENDER	N/A
997.990	SLOW_SENDER1	N/A
998.214	RECEIVER	FAST_SENDER
1000.471	RECEIVER	SLOW_SENDER1
1000.650	FAST_SENDER	N/A
1001.407	RECEIVER	FAST_SENDER
1002.891	SLOW_SENDER1	N/A
1003.685	RECEIVER	SLOW_SENDER1
1003.856	FAST_SENDER	N/A
1004.589	RECEIVER	FAST_SENDER
1006.129	SLOW_SENDER1	N/A
1006.867	RECEIVER	SLOW_SENDER1
1007.018	FAST_SENDER	N/A
1007.773	RECEIVER	FAST_SENDER
1009.281	SLOW_SENDER1	N/A
1009.993	RECEIVER	SLOW_SENDER1
1010.195	FAST_SENDER	N/A
1010.975	RECEIVER	FAST_SENDER
1012.418	SLOW_SENDER1	N/A
1013.185	RECEIVER	SLOW_SENDER1
1013.406	FAST_SENDER	N/A
1014.148	RECEIVER	FAST_SENDER
1016.552	FAST_SENDER	N/A
1017.319	RECEIVER	FAST_SENDER
1018.628	SLOW_SENDER1	N/A
1019.371	RECEIVER	SLOW_SENDER1
1019.737	FAST_SENDER	N/A
1020.501	RECEIVER	FAST_SENDER
1022.935	FAST_SENDER	N/A
1023.726	RECEIVER	FAST_SENDER
1024.799	SLOW_SENDER1	N/A
1025.568	RECEIVER	SLOW_SENDER1
1026.169	FAST_SENDER	N/A
1026.926	RECEIVER	FAST_SENDER
1029.326	FAST_SENDER	N/A
1030.123	RECEIVER	FAST_SENDER
1030.984	SLOW_SENDER1	N/A
1031.781	RECEIVER	SLOW_SENDER1
1032.568	FAST_SENDER	N/A
1033.357	RECEIVER	FAST_SENDER
1037.186	SLOW_SENDER1	N/A
1037.332	FAST_SENDER	N/A
1037.950	RECEIVER	SLOW_SENDER1
1038.645	RECEIVER	FAST_SENDER
1041.090	FAST_SENDER	N/A
1041.841	RECEIVER	FAST_SENDER
1043.356	SLOW_SENDER1	N/A
1044.151	RECEIVER	SLOW_SENDER1
1044.250	FAST_SENDER	N/A
1045.024	RECEIVER	FAST_SENDER
1047.429	FAST_SENDER	N/A
1048.218	RECEIVER	FAST_SENDER
1049.557	SLOW_SENDER1	N/A
1050.357	RECEIVER	SLOW_SENDER1
1050.653	FAST_SENDER	N/A
1053.098	RECEIVER	FAST_SENDER
1055.535	FAST_SENDER	N/A
1056.350	RECEIVER	FAST_SENDER
1057.799	SLOW_SENDER1	N/A
1058.603	RECEIVER	SLOW_SENDER1
1058.751	FAST_SENDER	N/A
1059.527	RECEIVER	FAST_SENDER
1061.968	FAST_SENDER	N/A
1062.784	RECEIVER	FAST_SENDER
1065.230	FAST_SENDER	N/A
1066.016	RECEIVER	FAST_SENDER
1066.026	SLOW_SENDER1	N/A
1066.792	RECEIVER	SLOW_SENDER1
1070.219	FAST_SENDER	N/A
1070.987	RECEIVER	FAST_SENDER
1073.414	FAST_SENDER	N/A
1074.180	RECEIVER	FAST_SENDER
1074.218	SLOW_SENDER1	N/A
1074.980	RECEIVER	SLOW_SENDER1
1076.609	FAST_SENDER	N/A
1077.382	RECEIVER	FAST_SENDER
1079.823	FAST_SENDER	N/A
1080.545	RECEIVER	FAST_SENDER
1082.424	SLOW_SENDER1	N/A
1082.946	FAST_SENDER	N/A
1083.209	RECEIVER	SLOW_SENDER1
1087.040	RECEIVER	FAST_SENDER
1089.480	FAST_SENDER	N/A
1091.723	RECEIVER	FAST_SENDER
1092.715	SLOW_SENDER1	N/A
1093.445	RECEIVER	SLOW_SENDER1
1094.155	FAST_SENDER	N/A
1094.935	RECEIVER	FAST_SENDER
1097.385	FAST_SENDER	N/A
1099.592	RECEIVER	FAST_SENDER
1100.884	SLOW_SENDER1	N/A
1102.032	FAST_SENDER	N/A
1102.774	RECEIVER	FAST_SENDER
1104.506	RECEIVER	SLOW_SENDER1
1105.223	FAST_SENDER	N/A
1107.223	FAST_SENDER	N/A
1109.223	FAST_SENDER	N/A
1111.223	FAST_SENDER	N/A
1111.950	SLOW_SENDER1	N/A
1112.741	RECEIVER	SLOW_SENDER1
1113.223	FAST_SENDER	N/A
1115.223	FAST_SENDER	N/A
1117.223	FAST_SENDER	N/A
1119.223	FAST_SENDER	N/A
1119.994	RECEIVER	FAST_SENDER
1120.144	SLOW_SENDER1	N/A
1120.888	RECEIVER	SLOW_SENDER1
1122.403	FAST_SENDER	N/A
1123.210	RECEIVER	FAST_SENDER
1125.649	FAST_SENDER	N/A
1128.320	SLOW_SENDER1	N/A
1129.096	RECEIVER	SLOW_SENDER1
1131.336	RECEIVER	FAST_SENDER
1133.751	FAST_SENDER	N/A
1134.524	RECEIVER	FAST_SENDER
1136.506	SLOW_SENDER1	N/A
1136.956	FAST_SENDER	N/A
1137.267	RECEIVER	SLOW_SENDER1
1139.104	RECEIVER	FAST_SENDER
1141.536	FAST_SENDER	N/A
1142.301	RECEIVER	FAST_SENDER
1144.739	FAST_SENDER	N/A
1145.484	RECEIVER	FAST_SENDER
1147.895	FAST_SENDER	N/A
1148.640	RECEIVER	FAST_SENDER
1151.084	FAST_SENDER	N/A
1151.843	RECEIVER	FAST_SENDER
1154.287	FAST_SENDER	N/A
1156.714	RECEIVER	FAST_SENDER
1159.151	FAST_SENDER	N/A
1159.894	RECEIVER	FAST_SENDER
1165.587	FAST_SENDER	N/A
1166.369	RECEIVER	FAST_SENDER
1168.807	FAST_SENDER	N/A
1169.576	RECEIVER	FAST_SENDER
1172.004	FAST_SENDER	N/A
1172.756	RECEIVER	FAST_SENDER
1175.173	FAST_SENDER	N/A
1175.977	RECEIVER	FAST_SENDER
1178.380	FAST_SENDER	N/A
1179.162	RECEIVER	FAST_SENDER
1181.581	FAST_SENDER	N/A
1182.307	RECEIVER	FAST_SENDER
1184.736	FAST_SENDER	N/A
1185.527	RECEIVER	FAST_SENDER
1187.972	FAST_SENDER	N/A
1188.713	RECEIVER	FAST_SENDER
1191.116	FAST_SENDER	N/A
1191.865	RECEIVER	FAST_SENDER
1194.287	FAST_SENDER	N/A
1195.084	RECEIVER	FAST_SENDER
1197.520	FAST_SENDER	N/A
1198.269	RECEIVER	FAST_SENDER
1200.706	FAST_SENDER	N/A
1201.490	RECEIVER	FAST_SENDER
1203.898	FAST_SENDER	N/A
1204.677	RECEIVER	FAST_SENDER
1207.101	FAST_SENDER	N/A
1207.832	RECEIVER	FAST_SENDER
1210.237	FAST_SENDER	N/A
1210.973	RECEIVER	FAST_SENDER
1213.394	FAST_SENDER	N/A
1214.155	RECEIVER	FAST_SENDER
1216.603	FAST_SENDER	N/A
1217.346	RECEIVER	FAST_SENDER
1219.747	FAST_SENDER	N/A
1220.485	RECEIVER	FAST_SENDER
1222.911	FAST_SENDER	N/A
1223.638	RECEIVER	FAST_SENDER
1226.038	FAST_SENDER	N/A
1226.800	RECEIVER	FAST_SENDER
1229.204	FAST_SENDER	N/A
1229.985	RECEIVER	FAST_SENDER
1232.428	FAST_SENDER	N/A
1234.570	RECEIVER	FAST_SENDER
1236.972	FAST_SENDER	N/A
1237.743	RECEIVER	FAST_SENDER
1241.674	FAST_SENDER	N/A
1242.443	RECEIVER	FAST_SENDER
1244.864	FAST_SENDER	N/A
1245.628	RECEIVER	FAST_SENDER
1248.059	FAST_SENDER	N/A
1248.780	RECEIVER	FAST_SENDER
1251.216	FAST_SENDER	N/A
1251.959	RECEIVER	FAST_SENDER
1254.405	FAST_SENDER	N/A
1255.156	RECEIVER	FAST_SENDER
1257.568	FAST_SENDER	N/A
1258.332	RECEIVER	FAST_SENDER
1260.764	FAST_SENDER	N/A
1261.535	RECEIVER	FAST_SENDER
1263.966	FAST_SENDER	N/A
1264.712	RECEIVER	FAST_SENDER
1267.119	FAST_SENDER	N/A
1267.906	RECEIVER	FAST_SENDER
1270.330	FAST_SENDER	N/A
1271.070	RECEIVER	FAST_SENDER
1273.510	FAST_SENDER	N/A
1274.305	RECEIVER	FAST_SENDER
1276.753	FAST_SENDER	N/A
1277.538	RECEIVER	FAST_SENDER
1279.973	FAST_SENDER	N/A
1280.744	RECEIVER	FAST_SENDER
1283.150	FAST_SENDER	N/A
1285.398	RECEIVER	FAST_SENDER
1287.803	FAST_SENDER	N/A
1288.523	RECEIVER	FAST_SENDER
1290.954	FAST_SENDER	N/A
1291.700	RECEIVER	FAST_SENDER
1294.150	FAST_SENDER	N/A
1294.935	RECEIVER	FAST_SENDER
1297.347	FAST_SENDER	N/A
1299.587	RECEIVER	FAST_SENDER
1302.024	FAST_SENDER	N/A
1302.806	RECEIVER	FAST_SENDER
1305.215	FAST_SENDER	N/A
1305.990	RECEIVER	FAST_SENDER
1308.437	FAST_SENDER	N/A
1309.201	RECEIVER	FAST_SENDER
1311.649	FAST_SENDER	N/A
1312.455	RECEIVER	FAST_SENDER
1314.864	FAST_SENDER	N/A
1315.636	RECEIVER	FAST_SENDER
1318.079	FAST_SENDER	N/A
1318.842	RECEIVER	FAST_SENDER
1321.255	FAST_SENDER	N/A
1322.052	RECEIVER	FAST_SENDER
1324.474	FAST_SENDER	N/A
1325.220	RECEIVER	FAST_SENDER
1327.641	FAST_SENDER	N/A
1328.394	RECEIVER	FAST_SENDER
1330.824	FAST_SENDER	N/A
1331.605	RECEIVER	FAST_SENDER
1334.005	FAST_SENDER	N/A
1334.774	RECEIVER	FAST_SENDER
1337.222	FAST_SENDER	N/A
1337.983	RECEIVER	FAST_SENDER
1340.383	FAST_SENDER	N/A
1341.159	RECEIVER	FAST_SENDER
1343.585	FAST_SENDER	N/A
1344.384	RECEIVER	FAST_SENDER
1346.832	FAST_SENDER	N/A
1347.570	RECEIVER	FAST_SENDER
1349.970	FAST_SENDER	N/A
1353.177	FAST_SENDER	N/A
1360.759	FAST_SENDER	N/A
1368.264	FAST_SENDER	N/A
1375.419	FAST_SENDER	N/A
1383.230	FAST_SENDER	N/A
1390.941	FAST_SENDER	N/A
1398.714	FAST_SENDER	N/A
1406.574	FAST_SENDER	N/A
1414.368	FAST_SENDER	N/A
1421.257	FAST_SENDER	N/A
1428.344	FAST_SENDER	N/A
1435.488	FAST_SENDER	N/A
1442.805	FAST_SENDER	N/A
1450.564	FAST_SENDER	N/A
1457.974	FAST_SENDER	N/A
1465.384	FAST_SENDER	N/A
1472.621	FAST_SENDER	N/A
1479.778	FAST_SENDER	N/A
1487.617	FAST_SENDER	N/A
1495.445	FAST_SENDER	N/A
1503.020	FAST_SENDER	N/A
1506.460	SLOW_SENDER1	N/A
1510.696	FAST_SENDER	N/A
1515.641	SLOW_SENDER1	N/A
1518.217	FAST_SENDER	N/A
1520.217	FAST_SENDER	N/A
1522.217	FAST_SENDER	N/A
1524.217	FAST_SENDER	N/A
1526.214	SLOW_SENDER1	N/A
1526.217	FAST_SENDER	N/A
1528.217	FAST_SENDER	N/A
1530.217	FAST_SENDER	N/A
1532.217	FAST_SENDER	N/A
1534.217	FAST_SENDER	N/A
1536.217	FAST_SENDER	N/A
1538.217	FAST_SENDER	N/A
1538.922	SLOW_SENDER1	N/A
1540.217	FAST_SENDER	N/A
1542.217	FAST_SENDER	N/A
1544.217	FAST_SENDER	N/A
1546.217	FAST_SENDER	N/A
1548.217	FAST_SENDER	N/A
1550.217	FAST_SENDER	N/A
1551.809	SLOW_SENDER1	N/A
1552.217	FAST_SENDER	N/A
1554.217	FAST_SENDER	N/A
1556.217	FAST_SENDER	N/A
1558.217	FAST_SENDER	N/A
1560.217	FAST_SENDER	N/A
1562.217	FAST_SENDER	N/A
1564.217	FAST_SENDER	N/A
1566.217	FAST_SENDER	N/A
1568.217	FAST_SENDER	N/A
1575.648	FAST_SENDER	N/A
1583.482	FAST_SENDER	N/A
1591.057	FAST_SENDER	N/A
1598.625	FAST_SENDER	N/A
1606.154	FAST_SENDER	N/A
1614.159	FAST_SENDER	N/A
1621.435	FAST_SENDER	N/A
1629.230	FAST_SENDER	N/A
1636.853	FAST_SENDER	N/A
1644.353	FAST_SENDER	N/A
1651.964	FAST_SENDER	N/A
1659.745	FAST_SENDER	N/A
1667.118	FAST_SENDER	N/A
1674.725	FAST_SENDER	N/A
1682.450	FAST_SENDER	N/A
1689.421	FAST_SENDER	N/A
1696.651	FAST_SENDER	N/A
1704.192	FAST_SENDER	N/A
1711.575	FAST_SENDER	N/A
1717.703	RECEIVER	FAST_SENDER
1720.103	FAST_SENDER	N/A
1720.879	RECEIVER	FAST_SENDER
1723.317	FAST_SENDER	N/A
1724.082	RECEIVER	FAST_SENDER
1726.524	FAST_SENDER	N/A
1727.271	RECEIVER	FAST_SENDER
1729.681	FAST_SENDER	N/A
1730.453	RECEIVER	FAST_SENDER
1732.872	FAST_SENDER	N/A
1733.643	RECEIVER	FAST_SENDER
1736.051	FAST_SENDER	N/A
1736.807	RECEIVER	FAST_SENDER
1739.255	FAST_SENDER	N/A
1740.042	RECEIVER	FAST_SENDER
1742.480	FAST_SENDER	N/A
1744.663	RECEIVER	FAST_SENDER
1747.064	FAST_SENDER	N/A
1747.813	RECEIVER	FAST_SENDER
1750.251	FAST_SENDER	N/A
1751.035	RECEIVER	FAST_SENDER
1753.445	FAST_SENDER	N/A
1754.229	RECEIVER	FAST_SENDER
1756.642	FAST_SENDER	N/A
1757.437	RECEIVER	FAST_SENDER
1759.860	FAST_SENDER	N/A
1762.031	RECEIVER	FAST_SENDER
1764.433	FAST_SENDER	N/A
1765.216	RECEIVER	FAST_SENDER
1767.632	FAST_SENDER	N/A
1768.433	RECEIVER	FAST_SENDER
1770.871	FAST_SENDER	N/A
1773.448	RECEIVER	FAST_SENDER
1775.896	FAST_SENDER	N/A
1776.676	RECEIVER	FAST_SENDER
1779.107	FAST_SENDER	N/A
1779.914	RECEIVER	FAST_SENDER
1782.343	FAST_SENDER	N/A
1783.098	RECEIVER	FAST_SENDER
1785.530	FAST_SENDER	N/A
1788.075	RECEIVER	FAST_SENDER
1790.508	FAST_SENDER	N/A
1791.330	RECEIVER	FAST_SENDER
1793.769	FAST_SENDER	N/A
1794.524	RECEIVER	FAST_SENDER
1796.930	FAST_SENDER	N/A
1797.719	RECEIVER	FAST_SENDER
1800.136	FAST_SENDER	N/A
1800.892	RECEIVER	FAST_SENDER
1803.301	FAST_SENDER	N/A
1805.442	RECEIVER	FAST_SENDER
1807.876	FAST_SENDER	N/A
1808.641	RECEIVER	FAST_SENDER
1811.073	FAST_SENDER	N/A
1813.586	RECEIVER	FAST_SENDER
1816.009	FAST_SENDER	N/A
1816.770	RECEIVER	FAST_SENDER
1819.195	FAST_SENDER	N/A
1819.925	RECEIVER	FAST_SENDER
1822.370	FAST_SENDER	N/A
1823.103	RECEIVER	FAST_SENDER
1825.504	FAST_SENDER	N/A
1827.628	RECEIVER	FAST_SENDER
1830.066	FAST_SENDER	N/A
1830.825	RECEIVER	FAST_SENDER
1833.255	FAST_SENDER	N/A
1834.019	RECEIVER	FAST_SENDER
1836.460	FAST_SENDER	N/A
1837.238	RECEIVER	FAST_SENDER
1839.666	FAST_SENDER	N/A
1842.159	RECEIVER	FAST_SENDER
1844.568	FAST_SENDER	N/A
1845.352	RECEIVER	FAST_SENDER
1847.764	FAST_SENDER	N/A
1848.511	RECEIVER	FAST_SENDER
1852.300	FAST_SENDER	N/A
1853.051	RECEIVER	FAST_SENDER
1855.475	FAST_SENDER	N/A
1856.240	RECEIVER	FAST_SENDER
1860.403	FAST_SENDER	N/A
1861.128	RECEIVER	FAST_SENDER
1863.546	FAST_SENDER	N/A
1864.284	RECEIVER	FAST_SENDER
1866.688	FAST_SENDER	N/A
1867.447	RECEIVER	FAST_SENDER
1869.856	FAST_SENDER	N/A
1870.618	RECEIVER	FAST_SENDER
1873.035	FAST_SENDER	N/A
1873.841	RECEIVER	FAST_SENDER
1876.254	FAST_SENDER	N/A
1877.008	RECEIVER	FAST_SENDER
1879.432	FAST_SENDER	N/A
1880.232	RECEIVER	FAST_SENDER
1882.671	FAST_SENDER	N/A
1884.800	RECEIVER	FAST_SENDER
1887.238	FAST_SENDER	N/A
1888.021	RECEIVER	FAST_SENDER
1890.470	FAST_SENDER	N/A
1891.229	RECEIVER	FAST_SENDER
1893.639	FAST_SENDER	N/A
1894.449	RECEIVER	FAST_SENDER
1896.860	FAST_SENDER	N/A
1897.636	RECEIVER	FAST_SENDER
1900.067	FAST_SENDER	N/A
1900.815	RECEIVER	FAST_SENDER
1903.232	FAST_SENDER	N/A
1904.024	RECEIVER	FAST_SENDER
1908.208	FAST_SENDER	N/A
1908.983	RECEIVER	FAST_SENDER
1911.397	FAST_SENDER	N/A
1912.154	RECEIVER	FAST_SENDER
1914.604	FAST_SENDER	N/A
1915.415	RECEIVER	FAST_SENDER
1917.859	FAST_SENDER	N/A
1918.647	RECEIVER	FAST_SENDER
1922.100	SLOW_SENDER1	N/A
1922.804	FAST_SENDER	N/A
1922.841	RECEIVER	SLOW_SENDER1
1923.554	RECEIVER	FAST_SENDER
1925.282	SLOW_SENDER1	N/A
1925.967	FAST_SENDER	N/A
1926.058	RECEIVER	SLOW_SENDER1
1926.730	RECEIVER	FAST_SENDER
1928.483	SLOW_SENDER1	N/A
1929.177	FAST_SENDER	N/A
1929.262	RECEIVER	SLOW_SENDER1
1929.957	RECEIVER	FAST_SENDER
1931.709	SLOW_SENDER1	N/A
1932.357	FAST_SENDER	N/A
1933.121	RECEIVER	FAST_SENDER
1933.920	RECEIVER	SLOW_SENDER1
1935.570	FAST_SENDER	N/A
1936.321	RECEIVER	FAST_SENDER
1936.353	SLOW_SENDER1	N/A
1937.085	RECEIVER	SLOW_SENDER1
1938.764	FAST_SENDER	N/A
1939.498	RECEIVER	FAST_SENDER
1941.900	FAST_SENDER	N/A
1942.530	SLOW_SENDER1	N/A
1942.702	RECEIVER	FAST_SENDER
1946.623	FAST_SENDER	N/A
1948.093	RECEIVER	SLOW_SENDER1
1948.623	FAST_SENDER	N/A
1950.623	FAST_SENDER	N/A
1952.623	FAST_SENDER	N/A
1953.496	SLOW_SENDER1	N/A
1954.260	RECEIVER	SLOW_SENDER1
1954.623	FAST_SENDER	N/A
1956.623	FAST_SENDER	N/A
1958.623	FAST_SENDER	N/A
1960.623	FAST_SENDER	N/A
1961.377	RECEIVER	FAST_SENDER
1961.664	SLOW_SENDER1	N/A
1962.438	RECEIVER	SLOW_SENDER1
1963.806	FAST_SENDER	N/A
1964.560	RECEIVER	FAST_SENDER
1966.962	FAST_SENDER	N/A
1967.728	RECEIVER	FAST_SENDER
1969.872	SLOW_SENDER1	N/A
1970.168	FAST_SENDER	N/A
1970.631	RECEIVER	SLOW_SENDER1
1972.297	RECEIVER	FAST_SENDER
1974.724	FAST_SENDER	N/A
1975.476	RECEIVER	FAST_SENDER
1977.877	FAST_SENDER	N/A
1978.056	SLOW_SENDER1	N/A
1978.608	RECEIVER	FAST_SENDER
1980.196	RECEIVER	SLOW_SENDER1
1981.046	FAST_SENDER	N/A
1981.843	RECEIVER	FAST_SENDER
1984.262	FAST_SENDER	N/A
1985.082	RECEIVER	FAST_SENDER
1987.527	FAST_SENDER	N/A
1987.609	SLOW_SENDER1	N/A
1988.289	RECEIVER	FAST_SENDER
1990.394	RECEIVER	SLOW_SENDER1
1990.693	FAST_SENDER	N/A
1991.443	RECEIVER	FAST_SENDER
1993.865	FAST_SENDER	N/A
1994.644	RECEIVER	FAST_SENDER
1997.076	FAST_SENDER	N/A
1997.838	SLOW_SENDER1	N/A
1997.846	RECEIVER	FAST_SENDER
1998.584	RECEIVER	SLOW_SENDER1
2000.274	FAST_SENDER	N/A
2001.071	RECEIVER	FAST_SENDER
2003.497	FAST_SENDER	N/A
2005.642	RECEIVER	FAST_SENDER
2006.016	SLOW_SENDER1	N/A
2006.765	RECEIVER	SLOW_SENDER1
2008.043	FAST_SENDER	N/A
2008.809	RECEIVER	FAST_SENDER
2011.258	FAST_SENDER	N/A
2012.044	RECEIVER	FAST_SENDER
2014.200	SLOW_SENDER1	N/A
2014.947	RECEIVER	SLOW_SENDER1
2015.852	FAST_SENDER	N/A
2016.613	RECEIVER	FAST_SENDER
2019.033	FAST_SENDER	N/A
2019.756	RECEIVER	FAST_SENDER
2022.192	FAST_SENDER	N/A
2022.354	SLOW_SENDER1	N/A
2022.930	RECEIVER	FAST_SENDER
2025.046	RECEIVER	SLOW_SENDER1
2025.346	FAST_SENDER	N/A
2026.087	RECEIVER	FAST_SENDER
2028.507	FAST_SENDER	N/A
2029.251	RECEIVER	FAST_SENDER
2031.656	FAST_SENDER	N/A
2032.442	RECEIVER	FAST_SENDER
2032.482	SLOW_SENDER1	N/A
2033.249	RECEIVER	SLOW_SENDER1
2034.863	FAST_SENDER	N/A
2035.636	RECEIVER	FAST_SENDER
2038.070	FAST_SENDER	N/A
2038.838	RECEIVER	FAST_SENDER
2040.688	SLOW_SENDER1	N/A
2041.265	FAST_SENDER	N/A
2041.419	RECEIVER	SLOW_SENDER1
2045.783	FAST_SENDER	N/A
2048.857	SLOW_SENDER1	N/A
2053.308	FAST_SENDER	N/A
2061.309	FAST_SENDER	N/A
2069.389	FAST_SENDER	N/A
2076.955	FAST_SENDER	N/A
2083.994	FAST_SENDER	N/A
2091.974	FAST_SENDER	N/A
2099.438	FAST_SENDER	N/A
2107.153	FAST_SENDER	N/A
2114.508	FAST_SENDER	N/A
2122.509	FAST_SENDER	N/A
2130.008	FAST_SENDER	N/A
2137.446	FAST_SENDER	N/A
2145.037	FAST_SENDER	N/A
2152.766	FAST_SENDER	N/A
2160.460	FAST_SENDER	N/A
2168.382	FAST_SENDER	N/A
2175.484	FAST_SENDER	N/A
2183.482	FAST_SENDER	N/A
2190.907	FAST_SENDER	N/A
2198.513	FAST_SENDER	N/A
2205.941	FAST_SENDER	N/A
2213.695	FAST_SENDER	N/A
2221.797	FAST_SENDER	N/A
2229.100	FAST_SENDER	N/A
2236.913	FAST_SENDER	N/A
2244.332	FAST_SENDER	N/A
2251.938	FAST_SENDER	N/A
2259.675	FAST_SENDER	N/A
2267.616	FAST_SENDER	N/A
2275.027	FAST_SENDER	N/A
2282.991	FAST_SENDER	N/A
2290.454	FAST_SENDER	N/A
2298.313	FAST_SENDER	N/A
2305.664	FAST_SENDER	N/A
2313.246	FAST_SENDER	N/A
2320.779	FAST_SENDER	N/A
2328.545	FAST_SENDER	N/A
2336.305	FAST_SENDER	N/A
2343.802	FAST_SENDER	N/A
2351.256	FAST_SENDER	N/A
2359.332	FAST_SENDER	N/A
2366.966	FAST_SENDER	N/A
2373.905	FAST_SENDER	N/A
2381.213	FAST_SENDER	N/A
2388.798	FAST_SENDER	N/A
2396.516	FAST_SENDER	N/A
2403.862	FAST_SENDER	N/A
2409.591	RECEIVER	FAST_SENDER
2411.991	FAST_SENDER	N/A
2412.727	RECEIVER	FAST_SENDER
2415.149	FAST_SENDER	N/A
2415.918	RECEIVER	FAST_SENDER
2417.700	SLOW_SENDER1	N/A
2418.345	FAST_SENDER	N/A
2418.470	RECEIVER	SLOW_SENDER1
2420.605	RECEIVER	FAST_SENDER
2420.897	SLOW_SENDER1	N/A
2421.658	RECEIVER	SLOW_SENDER1
2423.014	FAST_SENDER	N/A
2423.773	RECEIVER	FAST_SENDER
2424.073	SLOW_SENDER1	N/A
2424.842	RECEIVER	SLOW_SENDER1
2426.204	FAST_SENDER	N/A
2427.007	RECEIVER	FAST_SENDER
2427.250	SLOW_SENDER1	N/A
2428.053	RECEIVER	SLOW_SENDER1
2429.443	FAST_SENDER	N/A
2430.203	RECEIVER	FAST_SENDER
2430.492	SLOW_SENDER1	N/A
2431.240	RECEIVER	SLOW_SENDER1
2432.604	FAST_SENDER	N/A
2433.383	RECEIVER	FAST_SENDER
2433.674	SLOW_SENDER1	N/A
2434.422	RECEIVER	SLOW_SENDER1
2435.816	FAST_SENDER	N/A
2436.578	RECEIVER	FAST_SENDER
2438.992	FAST_SENDER	N/A
2439.839	SLOW_SENDER1	N/A
2440.569	RECEIVER	SLOW_SENDER1
2441.469	RECEIVER	FAST_SENDER
2443.890	FAST_SENDER	N/A
2444.622	RECEIVER	FAST_SENDER
2445.995	SLOW_SENDER1	N/A
2448.442	RECEIVER	SLOW_SENDER1
2448.549	FAST_SENDER	N/A
2449.310	RECEIVER	FAST_SENDER
2451.760	FAST_SENDER	N/A
2452.531	RECEIVER	FAST_SENDER
2453.864	SLOW_SENDER1	N/A
2454.623	RECEIVER	SLOW_SENDER1
2454.979	FAST_SENDER	N/A
2455.767	RECEIVER	FAST_SENDER
2458.177	FAST_SENDER	N/A
2458.944	RECEIVER	FAST_SENDER
2460.031	SLOW_SENDER1	N/A
2460.777	RECEIVER	SLOW_SENDER1
2461.369	FAST_SENDER	N/A
2462.120	RECEIVER	FAST_SENDER
2464.562	FAST_SENDER	N/A
2465.328	RECEIVER	FAST_SENDER
2466.192	SLOW_SENDER1	N/A
2466.919	RECEIVER	SLOW_SENDER1
2467.755	FAST_SENDER	N/A
2468.516	RECEIVER	FAST_SENDER
2470.940	FAST_SENDER	N/A
2471.713	RECEIVER	FAST_SENDER
2474.121	FAST_SENDER	N/A
2474.338	SLOW_SENDER1	N/A
2474.894	RECEIVER	FAST_SENDER
2476.553	RECEIVER	SLOW_SENDER1
2477.317	FAST_SENDER	N/A
2478.107	RECEIVER	FAST_SENDER
2480.517	FAST_SENDER	N/A
2481.261	RECEIVER	FAST_SENDER
2483.708	FAST_SENDER	N/A
2483.982	SLOW_SENDER1	N/A
2484.458	RECEIVER	FAST_SENDER
2486.517	RECEIVER	SLOW_SENDER1
2486.899	FAST_SENDER	N/A
2487.690	RECEIVER	FAST_SENDER
2490.100	FAST_SENDER	N/A
2490.839	RECEIVER	FAST_SENDER
2493.272	FAST_SENDER	N/A
2493.953	SLOW_SENDER1	N/A
2494.022	RECEIVER	FAST_SENDER
2494.703	RECEIVER	SLOW_SENDER1
2496.471	FAST_SENDER	N/A
2497.228	RECEIVER	FAST_SENDER
2499.661	FAST_SENDER	N/A
2500.387	RECEIVER	FAST_SENDER
2502.135	SLOW_SENDER1	N/A
2502.822	FAST_SENDER	N/A
2502.889	RECEIVER	SLOW_SENDER1
2503.575	RECEIVER	FAST_SENDER
2505.987	FAST_SENDER	N/A
2506.743	RECEIVER	FAST_SENDER
2509.192	FAST_SENDER	N/A
2509.959	RECEIVER	FAST_SENDER
2510.332	SLOW_SENDER1	N/A
2511.087	RECEIVER	SLOW_SENDER1
2512.399	FAST_SENDER	N/A
2513.167	RECEIVER	FAST_SENDER
2515.577	FAST_SENDER	N/A
2516.328	RECEIVER	FAST_SENDER
2518.521	SLOW_SENDER1	N/A
2518.734	FAST_SENDER	N/A
2519.264	RECEIVER	SLOW_SENDER1
2520.832	RECEIVER	FAST_SENDER
2523.238	FAST_SENDER	N/A
2523.965	RECEIVER	FAST_SENDER
2526.375	FAST_SENDER	N/A
2526.714	SLOW_SENDER1	N/A
2527.165	RECEIVER	FAST_SENDER
2529.059	RECEIVER	SLOW_SENDER1
2529.584	FAST_SENDER	N/A
2530.377	RECEIVER	FAST_SENDER
2532.791	FAST_SENDER	N/A
2533.542	RECEIVER	FAST_SENDER
2535.978	FAST_SENDER	N/A
2536.500	SLOW_SENDER1	N/A
2536.745	RECEIVER	FAST_SENDER
2538.918	RECEIVER	SLOW_SENDER1
2539.182	FAST_SENDER	N/A
2539.955	RECEIVER	FAST_SENDER
2542.379	FAST_SENDER	N/A
2543.122	RECEIVER	FAST_SENDER
2545.556	FAST_SENDER	N/A
2546.321	SLOW_SENDER1	N/A
2546.338	RECEIVER	FAST_SENDER
2547.109	RECEIVER	SLOW_SENDER1
2548.761	FAST_SENDER	N/A
2549.545	RECEIVER	FAST_SENDER
2551.963	FAST_SENDER	N/A
2552.731	RECEIVER	FAST_SENDER
2554.531	SLOW_SENDER1	N/A
2555.175	FAST_SENDER	N/A
2555.250	RECEIVER	SLOW_SENDER1
2555.931	RECEIVER	FAST_SENDER
2558.354	FAST_SENDER	N/A
2559.096	RECEIVER	FAST_SENDER
2561.544	FAST_SENDER	N/A
2562.306	RECEIVER	FAST_SENDER
2564.711	FAST_SENDER	N/A
2565.483	RECEIVER	FAST_SENDER
2567.901	FAST_SENDER	N/A
2568.675	RECEIVER	FAST_SENDER
2571.114	FAST_SENDER	N/A
2571.863	RECEIVER	FAST_SENDER
2574.295	FAST_SENDER	N/A
2575.073	RECEIVER	FAST_SENDER
2577.523	FAST_SENDER	N/A
2578.294	RECEIVER	FAST_SENDER
2580.694	FAST_SENDER	N/A
2581.465	RECEIVER	FAST_SENDER
2583.907	FAST_SENDER	N/A
2584.714	RECEIVER	FAST_SENDER
2587.139	FAST_SENDER	N/A
2587.890	RECEIVER	FAST_SENDER
2590.325	FAST_SENDER	N/A
2591.113	RECEIVER	FAST_SENDER
2593.557	FAST_SENDER	N/A
2594.338	RECEIVER	FAST_SENDER
2596.744	FAST_SENDER	N/A
2598.893	RECEIVER	FAST_SENDER
2601.343	FAST_SENDER	N/A
2602.115	RECEIVER	FAST_SENDER
2606.287	FAST_SENDER	N/A
2607.045	RECEIVER	FAST_SENDER
2609.467	FAST_SENDER	N/A
2610.268	RECEIVER	FAST_SENDER
2612.673	FAST_SENDER	N/A
2613.428	RECEIVER	FAST_SENDER
2615.867	FAST_SENDER	N/A
2616.632	RECEIVER	FAST_SENDER
2619.051	FAST_SENDER	N/A
2619.775	RECEIVER	FAST_SENDER
2622.182	FAST_SENDER	N/A
2622.943	RECEIVER	FAST_SENDER
2627.138	FAST_SENDER	N/A
2627.880	RECEIVER	FAST_SENDER
2630.314	FAST_SENDER	N/A
2631.054	RECEIVER	FAST_SENDER
2633.472	FAST_SENDER	N/A
2635.904	RECEIVER	FAST_SENDER
2638.345	FAST_SENDER	N/A
2639.112	RECEIVER	FAST_SENDER
2641.516	FAST_SENDER	N/A
2642.271	RECEIVER	FAST_SENDER
2644.698	FAST_SENDER	N/A
2645.482	RECEIVER	FAST_SENDER
2647.908	FAST_SENDER	N/A
2648.681	RECEIVER	FAST_SENDER
2651.107	FAST_SENDER	N/A
2651.893	RECEIVER	FAST_SENDER
2654.319	FAST_SENDER	N/A
2655.058	RECEIVER	FAST_SENDER
2657.459	FAST_SENDER	N/A
2658.226	RECEIVER	FAST_SENDER
2660.657	FAST_SENDER	N/A
2661.406	RECEIVER	FAST_SENDER
2663.846	FAST_SENDER	N/A
2664.653	RECEIVER	FAST_SENDER
2667.059	FAST_SENDER	N/A
2667.814	RECEIVER	FAST_SENDER
2670.255	FAST_SENDER	N/A
2671.048	RECEIVER	FAST_SENDER
2673.451	FAST_SENDER	N/A
2674.195	RECEIVER	FAST_SENDER
2676.600	FAST_SENDER	N/A
2677.319	RECEIVER	FAST_SENDER
2679.741	FAST_SENDER	N/A
2680.538	RECEIVER	FAST_SENDER
2682.970	FAST_SENDER	N/A
2683.755	RECEIVER	FAST_SENDER
2686.180	FAST_SENDER	N/A
2686.932	RECEIVER	FAST_SENDER
2689.338	FAST_SENDER	N/A
2690.116	RECEIVER	FAST_SENDER
2692.565	FAST_SENDER	N/A
2693.350	RECEIVER	FAST_SENDER
2695.792	FAST_SENDER	N/A
2696.528	RECEIVER	FAST_SENDER
2698.968	FAST_SENDER	N/A
2699.728	RECEIVER	FAST_SENDER
2702.157	FAST_SENDER	N/A
2702.890	RECEIVER	FAST_SENDER
2705.318	FAST_SENDER	N/A
2707.799	RECEIVER	FAST_SENDER
2710.212	FAST_SENDER	N/A
2710.978	RECEIVER	FAST_SENDER
2713.426	FAST_SENDER	N/A
2714.203	RECEIVER	FAST_SENDER
2716.613	FAST_SENDER	N/A
2717.393	RECEIVER	FAST_SENDER
2719.804	FAST_SENDER	N/A
2720.564	RECEIVER	FAST_SENDER
2722.985	FAST_SENDER	N/A
2723.767	RECEIVER	FAST_SENDER
2726.214	FAST_SENDER	N/A
2726.965	RECEIVER	FAST_SENDER
2729.373	FAST_SENDER	N/A
2730.161	RECEIVER	FAST_SENDER
2732.586	FAST_SENDER	N/A
2733.331	RECEIVER	FAST_SENDER
2735.760	FAST_SENDER	N/A
2736.514	RECEIVER	FAST_SENDER
2738.926	FAST_SENDER	N/A
2739.719	RECEIVER	FAST_SENDER
2742.122	FAST_SENDER	N/A
2742.902	RECEIVER	FAST_SENDER
2745.352	FAST_SENDER	N/A
2746.080	RECEIVER	FAST_SENDER
2748.517	FAST_SENDER	N/A
2749.257	RECEIVER	FAST_SENDER
2751.696	FAST_SENDER	N/A
2752.471	RECEIVER	FAST_SENDER
2754.907	FAST_SENDER	N/A
2755.639	RECEIVER	FAST_SENDER
2758.060	FAST_SENDER	N/A
2758.784	RECEIVER	FAST_SENDER
2761.229	FAST_SENDER	N/A
2761.980	RECEIVER	FAST_SENDER
2764.427	FAST_SENDER	N/A
2765.204	RECEIVER	FAST_SENDER
2767.642	FAST_SENDER	N/A
2768.406	RECEIVER	FAST_SENDER
2770.826	FAST_SENDER	N/A
2773.193	RECEIVER	FAST_SENDER
2775.597	FAST_SENDER	N/A
2777.783	RECEIVER	FAST_SENDER
2780.183	FAST_SENDER	N/A
2780.964	RECEIVER	FAST_SENDER
2783.396	FAST_SENDER	N/A
2784.183	RECEIVER	FAST_SENDER
2786.583	FAST_SENDER	N/A
2787.380	RECEIVER	FAST_SENDER
2789.780	FAST_SENDER	N/A
2790.530	RECEIVER	FAST_SENDER
2792.966	FAST_SENDER	N/A
2793.732	RECEIVER	FAST_SENDER
2796.147	FAST_SENDER	N/A
2796.891	RECEIVER	FAST_SENDER
2799.321	FAST_SENDER	N/A
2800.108	RECEIVER	FAST_SENDER
2802.544	FAST_SENDER	N/A
2803.249	RECEIVER	FAST_SENDER
2805.677	FAST_SENDER	N/A
2808.098	RECEIVER	FAST_SENDER
2810.538	FAST_SENDER	N/A
2811.301	RECEIVER	FAST_SENDER
2813.712	FAST_SENDER	N/A
2814.469	RECEIVER	FAST_SENDER
2816.873	FAST_SENDER	N/A
2817.633	RECEIVER	FAST_SENDER
2820.047	FAST_SENDER	N/A
2820.823	RECEIVER	FAST_SENDER
2823.264	FAST_SENDER	N/A
2830.773	FAST_SENDER	N/A
2838.229	FAST_SENDER	N/A
2845.474	FAST_SENDER	N/A
2852.936	FAST_SENDER	N/A
2860.618	FAST_SENDER	N/A
2868.006	FAST_SENDER	N/A
2875.830	FAST_SENDER	N/A
2883.351	FAST_SENDER	N/A
2891.225	FAST_SENDER	N/A
2898.329	FAST_SENDER	N/A
2906.069	FAST_SENDER	N/A
2913.743	FAST_SENDER	N/A
2921.361	FAST_SENDER	N/A
2922.540	SLOW_SENDER1	N/A
2929.850	FAST_SENDER	N/A
2930.748	SLOW_SENDER1	N/A
2938.771	FAST_SENDER	N/A
2940.771	FAST_SENDER	N/A
2941.490	SLOW_SENDER1	N/A
2942.771	FAST_SENDER	N/A
2944.771	FAST_SENDER	N/A
2946.771	FAST_SENDER	N/A
2948.771	FAST_SENDER	N/A
2950.771	FAST_SENDER	N/A
2952.771	FAST_SENDER	N/A
2953.987	SLOW_SENDER1	N/A
2954.771	FAST_SENDER	N/A
2956.771	FAST_SENDER	N/A
2958.771	FAST_SENDER	N/A
2960.771	FAST_SENDER	N/A
2962.771	FAST_SENDER	N/A
2964.771	FAST_SENDER	N/A
2966.396	SLOW_SENDER1	N/A
2966.771	FAST_SENDER	N/A
2968.771	FAST_SENDER	N/A
2970.771	FAST_SENDER	N/A
2972.771	FAST_SENDER	N/A
2974.771	FAST_SENDER	N/A
2976.771	FAST_SENDER	N/A
2978.771	FAST_SENDER	N/A
2980.771	FAST_SENDER	N/A
2982.771	FAST_SENDER	N/A
2989.871	FAST_SENDER	N/A
2997.227	FAST_SENDER	N/A
3004.644	FAST_SENDER	N/A
3011.858	FAST_SENDER	N/A
3019.695	FAST_SENDER	N/A
3027.452	FAST_SENDER	N/A
3035.108	FAST_SENDER	N/A
3042.571	FAST_SENDER	N/A
3050.199	FAST_SENDER	N/A
3057.792	FAST_SENDER	N/A
3065.179	FAST_SENDER	N/A
3072.884	FAST_SENDER	N/A
3080.513	FAST_SENDER	N/A
3088.299	FAST_SENDER	N/A
3096.106	FAST_SENDER	N/A
3104.355	FAST_SENDER	N/A
3111.868	FAST_SENDER	N/A
3119.214	FAST_SENDER	N/A
3126.717	FAST_SENDER	N/A
3134.508	FAST_SENDER	N/A
3141.654	FAST_SENDER	N/A
3149.697	FAST_SENDER	N/A
3157.253	FAST_SENDER	N/A
3165.050	FAST_SENDER	N/A
3172.378	FAST_SENDER	N/A
3179.666	FAST_SENDER	N/A
3187.270	FAST_SENDER	N/A
3192.942	RECEIVER	FAST_SENDER
3195.385	FAST_SENDER	N/A
3196.180	RECEIVER	FAST_SENDER
3198.624	FAST_SENDER	N/A
3199.411	RECEIVER	FAST_SENDER
3201.841	FAST_SENDER	N/A
3202.580	RECEIVER	FAST_SENDER
3204.982	FAST_SENDER	N/A
3205.744	RECEIVER	FAST_SENDER
3208.151	FAST_SENDER	N/A
3208.916	RECEIVER	FAST_SENDER
3211.328	FAST_SENDER	N/A
3212.057	RECEIVER	FAST_SENDER
3214.486	FAST_SENDER	N/A
3215.231	RECEIVER	FAST_SENDER
3217.632	FAST_SENDER	N/A
3219.770	RECEIVER	FAST_SENDER
3222.206	FAST_SENDER	N/A
3225.885	RECEIVER	FAST_SENDER
3228.285	FAST_SENDER	N/A
3229.080	RECEIVER	FAST_SENDER
3231.521	FAST_SENDER	N/A
3232.297	RECEIVER	FAST_SENDER
3234.735	FAST_SENDER	N/A
3235.521	RECEIVER	FAST_SENDER
3237.949	FAST_SENDER	N/A
3238.729	RECEIVER	FAST_SENDER
3241.172	FAST_SENDER	N/A
3241.927	RECEIVER	FAST_SENDER
3244.335	FAST_SENDER	N/A
3245.076	RECEIVER	FAST_SENDER
3247.478	FAST_SENDER	N/A
3248.260	RECEIVER	FAST_SENDER
3250.701	FAST_SENDER	N/A
3251.479	RECEIVER	FAST_SENDER
3253.889	FAST_SENDER	N/A
3254.690	RECEIVER	FAST_SENDER
3257.108	FAST_SENDER	N/A
3257.895	RECEIVER	FAST_SENDER
3260.339	FAST_SENDER	N/A
3261.122	RECEIVER	FAST_SENDER
3263.537	FAST_SENDER	N/A
3264.325	RECEIVER	FAST_SENDER
3266.741	FAST_SENDER	N/A
3267.476	RECEIVER	FAST_SENDER
3269.925	FAST_SENDER	N/A
3270.668	RECEIVER	FAST_SENDER
3274.596	FAST_SENDER	N/A
3275.406	RECEIVER	FAST_SENDER
3277.809	FAST_SENDER	N/A
3278.576	RECEIVER	FAST_SENDER
3281.025	FAST_SENDER	N/A
3281.785	RECEIVER	FAST_SENDER
3284.188	FAST_SENDER	N/A
3284.996	RECEIVER	FAST_SENDER
3287.430	FAST_SENDER	N/A
3288.212	RECEIVER	FAST_SENDER
3290.629	FAST_SENDER	N/A
3291.357	RECEIVER	FAST_SENDER
3293.759	FAST_SENDER	N/A
3294.512	RECEIVER	FAST_SENDER
3296.923	FAST_SENDER	N/A
3297.693	RECEIVER	FAST_SENDER
3300.103	FAST_SENDER	N/A
3300.886	RECEIVER	FAST_SENDER
3303.327	FAST_SENDER	N/A
3304.066	RECEIVER	FAST_SENDER
3306.488	FAST_SENDER	N/A
3307.293	RECEIVER	FAST_SENDER
3309.729	FAST_SENDER	N/A
3310.484	RECEIVER	FAST_SENDER
3312.932	FAST_SENDER	N/A
3313.691	RECEIVER	FAST_SENDER
3316.123	FAST_SENDER	N/A
3316.925	RECEIVER	FAST_SENDER
3319.349	FAST_SENDER	N/A
3320.108	RECEIVER	FAST_SENDER
3322.554	FAST_SENDER	N/A
3323.349	RECEIVER	FAST_SENDER
3325.756	FAST_SENDER	N/A
3326.519	RECEIVER	FAST_SENDER
3328.951	FAST_SENDER	N/A
3329.709	RECEIVER	FAST_SENDER
3332.122	FAST_SENDER	N/A
3332.914	RECEIVER	FAST_SENDER
3335.315	FAST_SENDER	N/A
3336.069	RECEIVER	FAST_SENDER
3337.710	SLOW_SENDER1	N/A
3338.462	RECEIVER	SLOW_SENDER1
3338.498	FAST_SENDER	N/A
3339.268	RECEIVER	FAST_SENDER
3340.870	SLOW_SENDER1	N/A
3341.704	FAST_SENDER	N/A
3342.478	RECEIVER	FAST_SENDER
3343.291	RECEIVER	SLOW_SENDER1
3344.912	FAST_SENDER	N/A
3345.686	RECEIVER	FAST_SENDER
3345.717	SLOW_SENDER1	N/A
3346.490	RECEIVER	SLOW_SENDER1
3348.134	FAST_SENDER	N/A
3348.893	SLOW_SENDER1	N/A
3348.894	RECEIVER	FAST_SENDER
3351.239	RECEIVER	SLOW_SENDER1
3351.332	FAST_SENDER	N/A
3352.621	RECEIVER	FAST_SENDER
3355.029	FAST_SENDER	N/A
3357.029	FAST_SENDER	N/A
3359.029	FAST_SENDER	N/A
3360.191	SLOW_SENDER1	N/A
3361.029	FAST_SENDER	N/A
3362.681	RECEIVER	SLOW_SENDER1
3363.029	FAST_SENDER	N/A
3365.029	FAST_SENDER	N/A
3367.029	FAST_SENDER	N/A
3369.029	FAST_SENDER	N/A
3369.790	RECEIVER	FAST_SENDER
3370.124	SLOW_SENDER1	N/A
3370.873	RECEIVER	SLOW_SENDER1
3372.223	FAST_SENDER	N/A
3372.987	RECEIVER	FAST_SENDER
3375.395	FAST_SENDER	N/A
3376.150	RECEIVER	FAST_SENDER
3378.303	SLOW_SENDER1	N/A
3378.581	FAST_SENDER	N/A
3379.087	RECEIVER	SLOW_SENDER1
3381.063	RECEIVER	FAST_SENDER
3383.472	FAST_SENDER	N/A
3384.241	RECEIVER	FAST_SENDER
3386.509	SLOW_SENDER1	N/A
3386.671	FAST_SENDER	N/A
3387.274	RECEIVER	SLOW_SENDER1
3389.395	RECEIVER	FAST_SENDER
3391.828	FAST_SENDER	N/A
3392.601	RECEIVER	FAST_SENDER
3394.717	SLOW_SENDER1	N/A
3395.002	FAST_SENDER	N/A
3395.465	RECEIVER	SLOW_SENDER1
3397.439	RECEIVER	FAST_SENDER
3399.850	FAST_SENDER	N/A
3400.635	RECEIVER	FAST_SENDER
3402.868	SLOW_SENDER1	N/A
3403.076	FAST_SENDER	N/A
3403.622	RECEIVER	SLOW_SENDER1
3405.437	RECEIVER	FAST_SENDER
3407.875	FAST_SENDER	N/A
3408.628	RECEIVER	FAST_SENDER
3411.072	SLOW_SENDER1	N/A
3411.866	RECEIVER	SLOW_SENDER1
3412.587	FAST_SENDER	N/A
3413.353	RECEIVER	FAST_SENDER
3415.767	FAST_SENDER	N/A
3416.578	RECEIVER	FAST_SENDER
3419.017	FAST_SENDER	N/A
3419.287	SLOW_SENDER1	N/A
3419.796	RECEIVER	FAST_SENDER
3422.240	FAST_SENDER	N/A
3423.332	RECEIVER	SLOW_SENDER1
3424.240	FAST_SENDER	N/A
3426.240	FAST_SENDER	N/A
3428.240	FAST_SENDER	N/A
3430.240	FAST_SENDER	N/A
3430.769	SLOW_SENDER1	N/A
3431.548	RECEIVER	SLOW_SENDER1
3432.240	FAST_SENDER	N/A
3434.240	FAST_SENDER	N/A
3436.240	FAST_SENDER	N/A
3437.028	RECEIVER	FAST_SENDER
3438.948	SLOW_SENDER1	N/A
3439.464	FAST_SENDER	N/A
3439.729	RECEIVER	SLOW_SENDER1
3441.766	RECEIVER	FAST_SENDER
3444.192	FAST_SENDER	N/A
3446.192	FAST_SENDER	N/A
3448.192	FAST_SENDER	N/A
3450.192	FAST_SENDER	N/A
3452.192	FAST_SENDER	N/A
3454.192	FAST_SENDER	N/A
3456.192	FAST_SENDER	N/A
3458.192	FAST_SENDER	N/A
3458.971	RECEIVER	FAST_SENDER
3461.397	FAST_SENDER	N/A
3462.156	RECEIVER	FAST_SENDER
3464.573	FAST_SENDER	N/A
3465.336	RECEIVER	FAST_SENDER
3467.757	FAST_SENDER	N/A
3468.531	RECEIVER	FAST_SENDER
3470.949	FAST_SENDER	N/A
3471.722	RECEIVER	FAST_SENDER
3474.172	FAST_SENDER	N/A
3476.309	RECEIVER	FAST_SENDER
3478.718	FAST_SENDER	N/A
3479.503	RECEIVER	FAST_SENDER
3481.915	FAST_SENDER	N/A
3482.695	RECEIVER	FAST_SENDER
3485.131	FAST_SENDER	N/A
3487.581	RECEIVER	FAST_SENDER
3490.020	FAST_SENDER	N/A
3490.805	RECEIVER	FAST_SENDER
3493.217	FAST_SENDER	N/A
3493.964	RECEIVER	FAST_SENDER
3496.404	FAST_SENDER	N/A
3497.131	RECEIVER	FAST_SENDER
3499.532	FAST_SENDER	N/A
3500.329	RECEIVER	FAST_SENDER
3502.753	FAST_SENDER	N/A
3503.539	RECEIVER	FAST_SENDER
3505.943	FAST_SENDER	N/A
3506.744	RECEIVER	FAST_SENDER
3509.144	FAST_SENDER	N/A
3509.921	RECEIVER	FAST_SENDER
3512.340	FAST_SENDER	N/A
3513.125	RECEIVER	FAST_SENDER
3515.550	FAST_SENDER	N/A
3516.291	RECEIVER	FAST_SENDER
3518.698	FAST_SENDER	N/A
3519.479	RECEIVER	FAST_SENDER
3521.903	FAST_SENDER	N/A
3522.663	RECEIVER	FAST_SENDER
3525.085	FAST_SENDER	N/A
3525.825	RECEIVER	FAST_SENDER
3528.267	FAST_SENDER	N/A
3529.027	RECEIVER	FAST_SENDER
3531.450	FAST_SENDER	N/A
3532.221	RECEIVER	FAST_SENDER
3534.666	FAST_SENDER	N/A
3535.416	RECEIVER	FAST_SENDER
3537.859	FAST_SENDER	N/A
3538.612	RECEIVER	FAST_SENDER
3541.050	FAST_SENDER	N/A
3541.843	RECEIVER	FAST_SENDER
3544.264	FAST_SENDER	N/A
3545.043	RECEIVER	FAST_SENDER
3547.456	FAST_SENDER	N/A
3548.234	RECEIVER	FAST_SENDER
3550.660	FAST_SENDER	N/A
3551.393	RECEIVER	FAST_SENDER
3553.840	FAST_SENDER	N/A
3554.627	RECEIVER	FAST_SENDER
3557.029	FAST_SENDER	N/A
3557.781	RECEIVER	FAST_SENDER
3560.219	FAST_SENDER	N/A
3562.355	RECEIVER	FAST_SENDER
3564.755	FAST_SENDER	N/A
3565.481	RECEIVER	FAST_SENDER
3567.898	FAST_SENDER	N/A
3568.677	RECEIVER	FAST_SENDER
3571.107	FAST_SENDER	N/A
3571.867	RECEIVER	FAST_SENDER
3574.297	FAST_SENDER	N/A
3576.773	RECEIVER	FAST_SENDER
3579.177	FAST_SENDER	N/A
3579.968	RECEIVER	FAST_SENDER
3582.373	FAST_SENDER	N/A
3583.130	RECEIVER	FAST_SENDER
3585.573	FAST_SENDER	N/A
3586.340	RECEIVER	FAST_SENDER
3588.749	FAST_SENDER	N/A
3589.536	RECEIVER	FAST_SENDER
3591.977	FAST_SENDER	N/A
3592.721	RECEIVER	FAST_SENDER
3595.159	FAST_SENDER	N/A
3595.959	RECEIVER	FAST_SENDER
3598.381	FAST_SENDER	N/A
3599.139	RECEIVER	FAST_SENDER
3601.585	FAST_SENDER	N/A
3602.318	RECEIVER	FAST_SENDER
3604.738	FAST_SENDER	N/A
3605.528	RECEIVER	FAST_SENDER
3607.928	FAST_SENDER	N/A
3608.727	RECEIVER	FAST_SENDER
3611.153	FAST_SENDER	N/A
3611.913	RECEIVER	FAST_SENDER
3614.343	FAST_SENDER	N/A
3616.766	RECEIVER	FAST_SENDER
3619.198	FAST_SENDER	N/A
3619.927	RECEIVER	FAST_SENDER
3622.365	FAST_SENDER	N/A
3623.143	RECEIVER	FAST_SENDER
3625.575	FAST_SENDER	N/A
3626.293	RECEIVER	FAST_SENDER
3628.694	FAST_SENDER	N/A
3629.462	RECEIVER	FAST_SENDER
3631.900	FAST_SENDER	N/A
3634.460	RECEIVER	FAST_SENDER
3636.904	FAST_SENDER	N/A
3637.638	RECEIVER	FAST_SENDER
3640.039	FAST_SENDER	N/A
3640.850	RECEIVER	FAST_SENDER
3643.258	FAST_SENDER	N/A
3644.058	RECEIVER	FAST_SENDER
3646.500	FAST_SENDER	N/A
3647.251	RECEIVER	FAST_SENDER
3649.661	FAST_SENDER	N/A
3650.378	RECEIVER	FAST_SENDER
3652.791	FAST_SENDER	N/A
3653.591	RECEIVER	FAST_SENDER
3656.011	FAST_SENDER	N/A
3656.772	RECEIVER	FAST_SENDER
3659.214	FAST_SENDER	N/A
3660.010	RECEIVER	FAST_SENDER
3662.446	FAST_SENDER	N/A
3663.199	RECEIVER	FAST_SENDER
3665.635	FAST_SENDER	N/A
3666.400	RECEIVER	FAST_SENDER
3668.822	FAST_SENDER	N/A
3669.573	RECEIVER	FAST_SENDER
3671.975	FAST_SENDER	N/A
3675.196	FAST_SENDER	N/A
3682.996	FAST_SENDER	N/A
3690.546	FAST_SENDER	N/A
3697.649	FAST_SENDER	N/A
3704.924	FAST_SENDER	N/A
3712.255	FAST_SENDER	N/A
3719.907	FAST_SENDER	N/A
3727.651	FAST_SENDER	N/A
3735.070	FAST_SENDER	N/A
3742.854	FAST_SENDER	N/A
3750.272	FAST_SENDER	N/A
3757.999	FAST_SENDER	N/A
3765.103	FAST_SENDER	N/A
3772.285	FAST_SENDER	N/A
3779.538	FAST_SENDER	N/A
3786.771	FAST_SENDER	N/A
3794.096	FAST_SENDER	N/A
3801.235	FAST_SENDER	N/A
3808.660	FAST_SENDER	N/A
3810.960	SLOW_SENDER1	N/A
3817.400	FAST_SENDER	N/A
3818.244	SLOW_SENDER1	N/A
3826.448	FAST_SENDER	N/A
3828.448	FAST_SENDER	N/A
3828.668	SLOW_SENDER1	N/A
3830.448	FAST_SENDER	N/A
3832.448	FAST_SENDER	N/A
3834.448	FAST_SENDER	N/A
3836.448	FAST_SENDER	N/A
3838.448	FAST_SENDER	N/A
3840.448	FAST_SENDER	N/A
3841.586	SLOW_SENDER1	N/A
3842.448	FAST_SENDER	N/A
3844.448	FAST_SENDER	N/A
3846.448	FAST_SENDER	N/A
3848.448	FAST_SENDER	N/A
3850.448	FAST_SENDER	N/A
3852.448	FAST_SENDER	N/A
3854.448	FAST_SENDER	N/A
3854.471	SLOW_SENDER1	N/A
3856.448	FAST_SENDER	N/A
3858.448	FAST_SENDER	N/A
3860.448	FAST_SENDER	N/A
3862.448	FAST_SENDER	N/A
3864.448	FAST_SENDER	N/A
3866.448	FAST_SENDER	N/A
3868.448	FAST_SENDER	N/A
3870.448	FAST_SENDER	N/A
3872.448	FAST_SENDER	N/A
3880.018	FAST_SENDER	N/A
3887.895	FAST_SENDER	N/A
3895.534	FAST_SENDER	N/A
3903.093	FAST_SENDER	N/A
3910.684	FAST_SENDER	N/A
3918.126	FAST_SENDER	N/A
3925.988	FAST_SENDER	N/A
3932.912	FAST_SENDER	N/A
3940.271	FAST_SENDER	N/A
3947.908	FAST_SENDER	N/A
3955.679	FAST_SENDER	N/A
3963.458	FAST_SENDER	N/A
3970.661	FAST_SENDER	N/A
3978.449	FAST_SENDER	N/A
3985.488	FAST_SENDER	N/A
3993.300	FAST_SENDER	N/A
4000.693	FAST_SENDER	N/A
4008.151	FAST_SENDER	N/A
4015.330	FAST_SENDER	N/A
4022.731	FAST_SENDER	N/A
4029.859	FAST_SENDER	N/A
4037.559	FAST_SENDER	N/A
4039.889	RECEIVER	FAST_SENDER
4042.290	FAST_SENDER	N/A
4043.097	RECEIVER	FAST_SENDER
4045.538	FAST_SENDER	N/A
4046.311	RECEIVER	FAST_SENDER
4048.760	FAST_SENDER	N/A
4049.523	RECEIVER	FAST_SENDER
4051.928	FAST_SENDER	N/A
4052.700	RECEIVER	FAST_SENDER
4055.145	FAST_SENDER	N/A
4055.887	RECEIVER	FAST_SENDER
4058.291	FAST_SENDER	N/A
4059.057	RECEIVER	FAST_SENDER
4061.496	FAST_SENDER	N/A
4062.245	RECEIVER	FAST_SENDER
4064.666	FAST_SENDER	N/A
4065.457	RECEIVER	FAST_SENDER
4067.897	FAST_SENDER	N/A
4068.654	RECEIVER	FAST_SENDER
4071.064	FAST_SENDER	N/A
4071.820	RECEIVER	FAST_SENDER
4074.268	FAST_SENDER	N/A
4075.017	RECEIVER	FAST_SENDER
4077.435	FAST_SENDER	N/A
4078.223	RECEIVER	FAST_SENDER
4080.665	FAST_SENDER	N/A
4081.482	RECEIVER	FAST_SENDER
4083.899	FAST_SENDER	N/A
4084.659	RECEIVER	FAST_SENDER
4087.063	FAST_SENDER	N/A
4087.815	RECEIVER	FAST_SENDER
4090.235	FAST_SENDER	N/A
4091.010	RECEIVER	FAST_SENDER
4093.427	FAST_SENDER	N/A
4094.175	RECEIVER	FAST_SENDER
4096.587	FAST_SENDER	N/A
4097.327	RECEIVER	FAST_SENDER
4101.559	FAST_SENDER	N/A
4102.344	RECEIVER	FAST_SENDER
4104.765	FAST_SENDER	N/A
4105.557	RECEIVER	FAST_SENDER
4107.957	FAST_SENDER	N/A
4108.710	RECEIVER	FAST_SENDER
4111.131	FAST_SENDER	N/A
4111.887	RECEIVER	FAST_SENDER
4114.291	FAST_SENDER	N/A
4115.080	RECEIVER	FAST_SENDER
4117.500	FAST_SENDER	N/A
4118.300	RECEIVER	FAST_SENDER
4120.723	FAST_SENDER	N/A
4121.478	RECEIVER	FAST_SENDER
4123.922	FAST_SENDER	N/A
4124.703	RECEIVER	FAST_SENDER
4127.106	FAST_SENDER	N/A
4127.884	RECEIVER	FAST_SENDER
4130.322	FAST_SENDER	N/A
4131.042	RECEIVER	FAST_SENDER
4133.454	FAST_SENDER	N/A
4135.825	RECEIVER	FAST_SENDER
4138.245	FAST_SENDER	N/A
4138.985	RECEIVER	FAST_SENDER
4141.413	FAST_SENDER	N/A
4142.158	RECEIVER	FAST_SENDER
4144.600	FAST_SENDER	N/A
4145.312	RECEIVER	FAST_SENDER
4147.727	FAST_SENDER	N/A
4148.511	RECEIVER	FAST_SENDER
4150.944	FAST_SENDER	N/A
4153.524	RECEIVER	FAST_SENDER
4155.941	FAST_SENDER	N/A
4156.713	RECEIVER	FAST_SENDER
4159.120	FAST_SENDER	N/A
4159.876	RECEIVER	FAST_SENDER
4162.284	FAST_SENDER	N/A
4163.038	RECEIVER	FAST_SENDER
4165.482	FAST_SENDER	N/A
4166.211	RECEIVER	FAST_SENDER
4168.634	FAST_SENDER	N/A
4169.399	RECEIVER	FAST_SENDER
4171.822	FAST_SENDER	N/A
4172.611	RECEIVER	FAST_SENDER
4175.058	FAST_SENDER	N/A
4175.860	RECEIVER	FAST_SENDER
4178.260	FAST_SENDER	N/A
4179.037	RECEIVER	FAST_SENDER
4181.455	FAST_SENDER	N/A
4182.215	RECEIVER	FAST_SENDER
4184.652	FAST_SENDER	N/A
4185.393	RECEIVER	FAST_SENDER
4187.824	FAST_SENDER	N/A
4188.625	RECEIVER	FAST_SENDER
4191.030	FAST_SENDER	N/A
4191.784	RECEIVER	FAST_SENDER
4194.194	FAST_SENDER	N/A
4194.952	RECEIVER	FAST_SENDER
4197.361	FAST_SENDER	N/A
4198.117	RECEIVER	FAST_SENDER
4200.539	FAST_SENDER	N/A
4201.270	RECEIVER	FAST_SENDER
4203.673	FAST_SENDER	N/A
4204.463	RECEIVER	FAST_SENDER
4206.880	FAST_SENDER	N/A
4207.625	RECEIVER	FAST_SENDER
4210.069	FAST_SENDER	N/A
4210.843	RECEIVER	FAST_SENDER
4213.283	FAST_SENDER	N/A
4214.015	RECEIVER	FAST_SENDER
4216.438	FAST_SENDER	N/A
4217.180	RECEIVER	FAST_SENDER
4219.629	FAST_SENDER	N/A
4220.412	RECEIVER	FAST_SENDER
4222.836	FAST_SENDER	N/A
4223.569	RECEIVER	FAST_SENDER
4225.960	SLOW_SENDER1	N/A
4225.989	FAST_SENDER	N/A
4226.735	RECEIVER	SLOW_SENDER1
4228.686	RECEIVER	FAST_SENDER
4229.173	SLOW_SENDER1	N/A
4229.925	RECEIVER	SLOW_SENDER1
4231.093	FAST_SENDER	N/A
4231.836	RECEIVER	FAST_SENDER
4232.334	SLOW_SENDER1	N/A
4233.134	RECEIVER	SLOW_SENDER1
4234.275	FAST_SENDER	N/A
4235.046	RECEIVER	FAST_SENDER
4235.562	SLOW_SENDER1	N/A
4236.322	RECEIVER	SLOW_SENDER1
4237.463	FAST_SENDER	N/A
4238.207	RECEIVER	FAST_SENDER
4238.729	SLOW_SENDER1	N/A
4239.479	RECEIVER	SLOW_SENDER1
4240.618	FAST_SENDER	N/A
4241.383	RECEIVER	FAST_SENDER
4241.895	SLOW_SENDER1	N/A
4242.657	RECEIVER	SLOW_SENDER1
4243.821	FAST_SENDER	N/A
4244.586	RECEIVER	FAST_SENDER
4247.010	FAST_SENDER	N/A
4247.791	RECEIVER	FAST_SENDER
4248.063	SLOW_SENDER1	N/A
4248.793	RECEIVER	SLOW_SENDER1
4250.229	FAST_SENDER	N/A
4250.980	RECEIVER	FAST_SENDER
4253.395	FAST_SENDER	N/A
4254.195	SLOW_SENDER1	N/A
4254.956	RECEIVER	SLOW_SENDER1
4257.106	RECEIVER	FAST_SENDER
4260.374	SLOW_SENDER1	N/A
4261.129	RECEIVER	SLOW_SENDER1
4261.266	FAST_SENDER	N/A
4262.006	RECEIVER	FAST_SENDER
4264.449	FAST_SENDER	N/A
4265.232	RECEIVER	FAST_SENDER
4266.535	SLOW_SENDER1	N/A
4267.291	RECEIVER	SLOW_SENDER1
4267.646	FAST_SENDER	N/A
4268.440	RECEIVER	FAST_SENDER
4270.841	FAST_SENDER	N/A
4271.601	RECEIVER	FAST_SENDER
4272.733	SLOW_SENDER1	N/A
4273.462	RECEIVER	SLOW_SENDER1
4274.011	FAST_SENDER	N/A
4274.797	RECEIVER	FAST_SENDER
4277.217	FAST_SENDER	N/A
4277.949	RECEIVER	FAST_SENDER
4278.905	SLOW_SENDER1	N/A
4279.639	RECEIVER	SLOW_SENDER1
4284.288	FAST_SENDER	N/A
4285.034	RECEIVER	FAST_SENDER
[truncated: 14,022 more rows]
