# Supplementary material for: CATO: Wake-Up reCeiver-bAsed communicaTiOn for Batteryless Devices
Source: Sensors (Basel). 2025 Nov 7;25(22):6813. doi: 10.3390/s25226813 (PMC12655924; doi:10.3390/s25226813)
Supplement: Supplementary file 1 [file sensors-25-06813-s001.zip › File S1_Experimental_and_Simulation_Data/simulation/capsweep/cap170/mac_competing_nodes_none.csv]

time_s	node_id	received_from
2.700	FAST_SENDER	N/A
2.700	SLOW_SENDER1	N/A
3.434	RECEIVER	SLOW_SENDER1
5.408	RECEIVER	FAST_SENDER
5.880	SLOW_SENDER1	N/A
6.663	RECEIVER	SLOW_SENDER1
7.849	FAST_SENDER	N/A
8.647	RECEIVER	FAST_SENDER
9.097	SLOW_SENDER1	N/A
9.891	RECEIVER	SLOW_SENDER1
11.088	FAST_SENDER	N/A
11.845	RECEIVER	FAST_SENDER
12.300	SLOW_SENDER1	N/A
13.060	RECEIVER	SLOW_SENDER1
14.248	FAST_SENDER	N/A
15.042	RECEIVER	FAST_SENDER
15.476	SLOW_SENDER1	N/A
16.282	RECEIVER	SLOW_SENDER1
17.478	FAST_SENDER	N/A
18.237	RECEIVER	FAST_SENDER
18.704	SLOW_SENDER1	N/A
19.519	RECEIVER	SLOW_SENDER1
25.673	FAST_SENDER	N/A
26.476	RECEIVER	FAST_SENDER
27.082	SLOW_SENDER1	N/A
27.850	RECEIVER	SLOW_SENDER1
28.905	FAST_SENDER	N/A
29.629	RECEIVER	FAST_SENDER
30.251	SLOW_SENDER1	N/A
31.008	RECEIVER	SLOW_SENDER1
32.037	FAST_SENDER	N/A
32.790	RECEIVER	FAST_SENDER
33.426	SLOW_SENDER1	N/A
34.169	RECEIVER	SLOW_SENDER1
35.197	FAST_SENDER	N/A
35.956	RECEIVER	FAST_SENDER
36.577	SLOW_SENDER1	N/A
37.397	RECEIVER	SLOW_SENDER1
38.360	FAST_SENDER	N/A
39.094	RECEIVER	FAST_SENDER
39.838	SLOW_SENDER1	N/A
40.621	RECEIVER	SLOW_SENDER1
41.527	FAST_SENDER	N/A
42.277	RECEIVER	FAST_SENDER
43.064	SLOW_SENDER1	N/A
43.815	RECEIVER	SLOW_SENDER1
44.707	FAST_SENDER	N/A
45.442	RECEIVER	FAST_SENDER
46.222	SLOW_SENDER1	N/A
46.962	RECEIVER	SLOW_SENDER1
47.881	FAST_SENDER	N/A
48.618	RECEIVER	FAST_SENDER
49.391	SLOW_SENDER1	N/A
50.691	RECEIVER	SLOW_SENDER1
52.460	FAST_SENDER	N/A
53.130	SLOW_SENDER1	N/A
53.245	RECEIVER	FAST_SENDER
55.327	RECEIVER	SLOW_SENDER1
55.685	FAST_SENDER	N/A
56.461	RECEIVER	FAST_SENDER
58.900	FAST_SENDER	N/A
59.680	RECEIVER	FAST_SENDER
62.105	FAST_SENDER	N/A
62.842	RECEIVER	FAST_SENDER
64.246	SLOW_SENDER1	N/A
65.031	RECEIVER	SLOW_SENDER1
65.284	FAST_SENDER	N/A
66.039	RECEIVER	FAST_SENDER
68.441	FAST_SENDER	N/A
69.219	RECEIVER	FAST_SENDER
70.467	SLOW_SENDER1	N/A
71.223	RECEIVER	SLOW_SENDER1
71.622	FAST_SENDER	N/A
72.419	RECEIVER	FAST_SENDER
74.823	FAST_SENDER	N/A
75.611	RECEIVER	FAST_SENDER
78.044	FAST_SENDER	N/A
78.671	SLOW_SENDER1	N/A
78.813	RECEIVER	FAST_SENDER
80.773	RECEIVER	SLOW_SENDER1
81.242	FAST_SENDER	N/A
82.001	RECEIVER	FAST_SENDER
84.433	FAST_SENDER	N/A
85.206	RECEIVER	FAST_SENDER
87.637	FAST_SENDER	N/A
88.177	SLOW_SENDER1	N/A
88.368	RECEIVER	FAST_SENDER
90.650	RECEIVER	SLOW_SENDER1
90.795	FAST_SENDER	N/A
91.553	RECEIVER	FAST_SENDER
93.975	FAST_SENDER	N/A
94.730	RECEIVER	FAST_SENDER
97.132	FAST_SENDER	N/A
97.933	RECEIVER	FAST_SENDER
98.076	SLOW_SENDER1	N/A
98.863	RECEIVER	SLOW_SENDER1
100.382	FAST_SENDER	N/A
101.133	RECEIVER	FAST_SENDER
103.578	FAST_SENDER	N/A
104.357	RECEIVER	FAST_SENDER
106.267	SLOW_SENDER1	N/A
106.799	FAST_SENDER	N/A
107.039	RECEIVER	SLOW_SENDER1
109.218	RECEIVER	FAST_SENDER
111.628	FAST_SENDER	N/A
112.395	RECEIVER	FAST_SENDER
114.485	SLOW_SENDER1	N/A
114.833	FAST_SENDER	N/A
115.227	RECEIVER	SLOW_SENDER1
119.546	RECEIVER	FAST_SENDER
121.954	FAST_SENDER	N/A
122.715	RECEIVER	FAST_SENDER
124.457	SLOW_SENDER1	N/A
125.129	FAST_SENDER	N/A
125.246	RECEIVER	SLOW_SENDER1
127.594	RECEIVER	FAST_SENDER
130.038	FAST_SENDER	N/A
132.278	RECEIVER	FAST_SENDER
132.651	SLOW_SENDER1	N/A
133.427	RECEIVER	SLOW_SENDER1
134.690	FAST_SENDER	N/A
135.482	RECEIVER	FAST_SENDER
137.899	FAST_SENDER	N/A
138.616	RECEIVER	FAST_SENDER
140.876	SLOW_SENDER1	N/A
141.057	FAST_SENDER	N/A
141.658	RECEIVER	SLOW_SENDER1
143.551	RECEIVER	FAST_SENDER
145.995	FAST_SENDER	N/A
146.781	RECEIVER	FAST_SENDER
149.101	SLOW_SENDER1	N/A
149.203	FAST_SENDER	N/A
149.887	RECEIVER	SLOW_SENDER1
152.051	RECEIVER	FAST_SENDER
154.488	FAST_SENDER	N/A
155.262	RECEIVER	FAST_SENDER
157.300	SLOW_SENDER1	N/A
157.678	FAST_SENDER	N/A
158.081	RECEIVER	SLOW_SENDER1
159.798	RECEIVER	FAST_SENDER
162.207	FAST_SENDER	N/A
162.955	RECEIVER	FAST_SENDER
165.379	FAST_SENDER	N/A
166.155	RECEIVER	FAST_SENDER
168.603	FAST_SENDER	N/A
169.325	RECEIVER	FAST_SENDER
171.738	FAST_SENDER	N/A
172.529	RECEIVER	FAST_SENDER
174.964	FAST_SENDER	N/A
175.759	RECEIVER	FAST_SENDER
178.175	FAST_SENDER	N/A
178.937	RECEIVER	FAST_SENDER
181.358	FAST_SENDER	N/A
182.081	RECEIVER	FAST_SENDER
184.489	FAST_SENDER	N/A
185.282	RECEIVER	FAST_SENDER
187.705	FAST_SENDER	N/A
188.449	RECEIVER	FAST_SENDER
190.889	FAST_SENDER	N/A
191.653	RECEIVER	FAST_SENDER
194.063	FAST_SENDER	N/A
194.795	RECEIVER	FAST_SENDER
197.216	FAST_SENDER	N/A
197.958	RECEIVER	FAST_SENDER
200.374	FAST_SENDER	N/A
201.143	RECEIVER	FAST_SENDER
203.566	FAST_SENDER	N/A
204.368	RECEIVER	FAST_SENDER
206.813	FAST_SENDER	N/A
207.555	RECEIVER	FAST_SENDER
209.986	FAST_SENDER	N/A
210.734	RECEIVER	FAST_SENDER
213.159	FAST_SENDER	N/A
213.907	RECEIVER	FAST_SENDER
216.348	FAST_SENDER	N/A
217.072	RECEIVER	FAST_SENDER
219.505	FAST_SENDER	N/A
220.276	RECEIVER	FAST_SENDER
222.681	FAST_SENDER	N/A
223.424	RECEIVER	FAST_SENDER
225.869	FAST_SENDER	N/A
226.636	RECEIVER	FAST_SENDER
229.036	FAST_SENDER	N/A
229.779	RECEIVER	FAST_SENDER
232.203	FAST_SENDER	N/A
232.941	RECEIVER	FAST_SENDER
235.365	FAST_SENDER	N/A
236.079	RECEIVER	FAST_SENDER
238.495	FAST_SENDER	N/A
239.259	RECEIVER	FAST_SENDER
243.397	FAST_SENDER	N/A
244.132	RECEIVER	FAST_SENDER
246.567	FAST_SENDER	N/A
247.334	RECEIVER	FAST_SENDER
249.739	FAST_SENDER	N/A
250.488	RECEIVER	FAST_SENDER
252.900	FAST_SENDER	N/A
253.668	RECEIVER	FAST_SENDER
256.078	FAST_SENDER	N/A
256.868	RECEIVER	FAST_SENDER
259.314	FAST_SENDER	N/A
261.683	RECEIVER	FAST_SENDER
264.088	FAST_SENDER	N/A
264.799	RECEIVER	FAST_SENDER
267.205	FAST_SENDER	N/A
268.017	RECEIVER	FAST_SENDER
270.428	FAST_SENDER	N/A
271.190	RECEIVER	FAST_SENDER
273.624	FAST_SENDER	N/A
274.346	RECEIVER	FAST_SENDER
276.759	FAST_SENDER	N/A
277.511	RECEIVER	FAST_SENDER
281.737	FAST_SENDER	N/A
282.502	RECEIVER	FAST_SENDER
284.944	FAST_SENDER	N/A
285.729	RECEIVER	FAST_SENDER
288.154	FAST_SENDER	N/A
288.894	RECEIVER	FAST_SENDER
291.338	FAST_SENDER	N/A
292.099	RECEIVER	FAST_SENDER
294.512	FAST_SENDER	N/A
295.282	RECEIVER	FAST_SENDER
297.712	FAST_SENDER	N/A
298.475	RECEIVER	FAST_SENDER
300.878	FAST_SENDER	N/A
301.644	RECEIVER	FAST_SENDER
304.046	FAST_SENDER	N/A
304.808	RECEIVER	FAST_SENDER
307.256	FAST_SENDER	N/A
308.023	RECEIVER	FAST_SENDER
310.460	FAST_SENDER	N/A
311.229	RECEIVER	FAST_SENDER
313.660	FAST_SENDER	N/A
314.438	RECEIVER	FAST_SENDER
316.873	FAST_SENDER	N/A
317.652	RECEIVER	FAST_SENDER
320.084	FAST_SENDER	N/A
322.296	RECEIVER	FAST_SENDER
324.737	FAST_SENDER	N/A
325.511	RECEIVER	FAST_SENDER
327.959	FAST_SENDER	N/A
328.755	RECEIVER	FAST_SENDER
331.204	FAST_SENDER	N/A
331.963	RECEIVER	FAST_SENDER
334.391	FAST_SENDER	N/A
335.129	RECEIVER	FAST_SENDER
337.547	FAST_SENDER	N/A
338.265	RECEIVER	FAST_SENDER
340.692	FAST_SENDER	N/A
341.457	RECEIVER	FAST_SENDER
343.865	FAST_SENDER	N/A
344.638	RECEIVER	FAST_SENDER
347.064	FAST_SENDER	N/A
347.794	RECEIVER	FAST_SENDER
350.195	FAST_SENDER	N/A
350.928	RECEIVER	FAST_SENDER
353.359	FAST_SENDER	N/A
354.107	RECEIVER	FAST_SENDER
356.537	FAST_SENDER	N/A
357.336	RECEIVER	FAST_SENDER
359.765	FAST_SENDER	N/A
360.548	RECEIVER	FAST_SENDER
362.982	FAST_SENDER	N/A
363.751	RECEIVER	FAST_SENDER
366.165	FAST_SENDER	N/A
368.287	RECEIVER	FAST_SENDER
370.696	FAST_SENDER	N/A
371.495	RECEIVER	FAST_SENDER
373.925	FAST_SENDER	N/A
374.680	RECEIVER	FAST_SENDER
377.088	FAST_SENDER	N/A
377.888	RECEIVER	FAST_SENDER
380.293	FAST_SENDER	N/A
381.022	RECEIVER	FAST_SENDER
383.428	FAST_SENDER	N/A
384.217	RECEIVER	FAST_SENDER
386.646	FAST_SENDER	N/A
387.418	RECEIVER	FAST_SENDER
389.827	FAST_SENDER	N/A
390.574	RECEIVER	FAST_SENDER
392.999	FAST_SENDER	N/A
393.789	RECEIVER	FAST_SENDER
396.195	FAST_SENDER	N/A
396.943	RECEIVER	FAST_SENDER
399.375	FAST_SENDER	N/A
400.163	RECEIVER	FAST_SENDER
402.582	FAST_SENDER	N/A
405.069	RECEIVER	FAST_SENDER
407.508	FAST_SENDER	N/A
408.299	RECEIVER	FAST_SENDER
410.699	FAST_SENDER	N/A
411.458	RECEIVER	FAST_SENDER
413.861	FAST_SENDER	N/A
414.611	RECEIVER	FAST_SENDER
417.020	FAST_SENDER	N/A
417.797	RECEIVER	FAST_SENDER
420.202	FAST_SENDER	N/A
420.965	RECEIVER	FAST_SENDER
423.408	FAST_SENDER	N/A
424.131	RECEIVER	FAST_SENDER
426.574	FAST_SENDER	N/A
427.368	RECEIVER	FAST_SENDER
429.779	FAST_SENDER	N/A
430.530	RECEIVER	FAST_SENDER
432.972	FAST_SENDER	N/A
435.507	RECEIVER	FAST_SENDER
437.927	FAST_SENDER	N/A
438.664	RECEIVER	FAST_SENDER
441.080	FAST_SENDER	N/A
441.836	RECEIVER	FAST_SENDER
444.248	FAST_SENDER	N/A
444.978	RECEIVER	FAST_SENDER
447.418	FAST_SENDER	N/A
448.147	RECEIVER	FAST_SENDER
450.548	FAST_SENDER	N/A
451.322	RECEIVER	FAST_SENDER
453.722	FAST_SENDER	N/A
454.474	RECEIVER	FAST_SENDER
456.906	FAST_SENDER	N/A
457.666	RECEIVER	FAST_SENDER
460.081	FAST_SENDER	N/A
460.867	RECEIVER	FAST_SENDER
463.313	FAST_SENDER	N/A
464.081	RECEIVER	FAST_SENDER
466.524	FAST_SENDER	N/A
467.283	RECEIVER	FAST_SENDER
469.694	FAST_SENDER	N/A
470.466	RECEIVER	FAST_SENDER
472.868	FAST_SENDER	N/A
473.639	RECEIVER	FAST_SENDER
476.072	FAST_SENDER	N/A
476.865	RECEIVER	FAST_SENDER
479.310	FAST_SENDER	N/A
480.093	RECEIVER	FAST_SENDER
482.514	FAST_SENDER	N/A
483.299	RECEIVER	FAST_SENDER
485.705	FAST_SENDER	N/A
486.443	RECEIVER	FAST_SENDER
488.882	FAST_SENDER	N/A
489.655	RECEIVER	FAST_SENDER
492.071	FAST_SENDER	N/A
492.815	RECEIVER	FAST_SENDER
495.255	FAST_SENDER	N/A
496.031	RECEIVER	FAST_SENDER
498.480	FAST_SENDER	N/A
499.248	RECEIVER	FAST_SENDER
501.677	FAST_SENDER	N/A
502.435	RECEIVER	FAST_SENDER
504.857	FAST_SENDER	N/A
505.623	RECEIVER	FAST_SENDER
508.059	FAST_SENDER	N/A
508.823	RECEIVER	FAST_SENDER
511.260	FAST_SENDER	N/A
512.004	RECEIVER	FAST_SENDER
514.411	FAST_SENDER	N/A
515.195	RECEIVER	FAST_SENDER
517.598	FAST_SENDER	N/A
518.370	RECEIVER	FAST_SENDER
520.789	FAST_SENDER	N/A
521.549	RECEIVER	FAST_SENDER
523.950	FAST_SENDER	N/A
524.710	RECEIVER	FAST_SENDER
527.124	FAST_SENDER	N/A
527.869	RECEIVER	FAST_SENDER
528.230	SLOW_SENDER1	N/A
528.997	RECEIVER	SLOW_SENDER1
530.271	FAST_SENDER	N/A
531.029	RECEIVER	FAST_SENDER
531.416	SLOW_SENDER1	N/A
532.182	RECEIVER	SLOW_SENDER1
533.477	FAST_SENDER	N/A
534.215	RECEIVER	FAST_SENDER
534.625	SLOW_SENDER1	N/A
535.416	RECEIVER	SLOW_SENDER1
536.648	FAST_SENDER	N/A
537.441	RECEIVER	FAST_SENDER
537.824	SLOW_SENDER1	N/A
538.603	RECEIVER	SLOW_SENDER1
539.873	FAST_SENDER	N/A
540.646	RECEIVER	FAST_SENDER
541.051	SLOW_SENDER1	N/A
541.836	RECEIVER	SLOW_SENDER1
543.078	FAST_SENDER	N/A
543.846	RECEIVER	FAST_SENDER
544.263	SLOW_SENDER1	N/A
545.006	RECEIVER	SLOW_SENDER1
546.274	FAST_SENDER	N/A
547.048	RECEIVER	FAST_SENDER
550.439	SLOW_SENDER1	N/A
550.959	FAST_SENDER	N/A
551.230	RECEIVER	SLOW_SENDER1
554.865	RECEIVER	FAST_SENDER
559.878	FAST_SENDER	N/A
560.617	RECEIVER	FAST_SENDER
562.172	SLOW_SENDER1	N/A
562.961	RECEIVER	SLOW_SENDER1
563.066	FAST_SENDER	N/A
563.825	RECEIVER	FAST_SENDER
566.262	FAST_SENDER	N/A
566.986	RECEIVER	FAST_SENDER
569.409	FAST_SENDER	N/A
570.146	RECEIVER	FAST_SENDER
570.370	SLOW_SENDER1	N/A
571.113	RECEIVER	SLOW_SENDER1
572.554	FAST_SENDER	N/A
573.322	RECEIVER	FAST_SENDER
575.755	FAST_SENDER	N/A
578.141	RECEIVER	FAST_SENDER
578.553	SLOW_SENDER1	N/A
579.358	RECEIVER	SLOW_SENDER1
580.556	FAST_SENDER	N/A
581.308	RECEIVER	FAST_SENDER
583.733	FAST_SENDER	N/A
584.538	RECEIVER	FAST_SENDER
586.796	SLOW_SENDER1	N/A
586.982	FAST_SENDER	N/A
587.544	RECEIVER	SLOW_SENDER1
594.345	FAST_SENDER	N/A
594.963	SLOW_SENDER1	N/A
601.803	FAST_SENDER	N/A
607.453	SLOW_SENDER1	N/A
609.324	FAST_SENDER	N/A
617.375	FAST_SENDER	N/A
620.480	SLOW_SENDER1	N/A
624.788	FAST_SENDER	N/A
632.510	FAST_SENDER	N/A
640.101	FAST_SENDER	N/A
648.136	FAST_SENDER	N/A
655.440	FAST_SENDER	N/A
663.066	FAST_SENDER	N/A
670.437	FAST_SENDER	N/A
677.966	FAST_SENDER	N/A
685.183	FAST_SENDER	N/A
692.833	FAST_SENDER	N/A
700.099	FAST_SENDER	N/A
707.954	FAST_SENDER	N/A
715.880	FAST_SENDER	N/A
723.282	FAST_SENDER	N/A
730.516	FAST_SENDER	N/A
737.980	FAST_SENDER	N/A
745.621	FAST_SENDER	N/A
752.987	FAST_SENDER	N/A
760.520	FAST_SENDER	N/A
768.107	FAST_SENDER	N/A
775.541	FAST_SENDER	N/A
783.123	FAST_SENDER	N/A
790.243	FAST_SENDER	N/A
797.588	FAST_SENDER	N/A
805.117	FAST_SENDER	N/A
812.642	FAST_SENDER	N/A
820.361	FAST_SENDER	N/A
828.332	FAST_SENDER	N/A
835.765	FAST_SENDER	N/A
843.372	FAST_SENDER	N/A
851.033	FAST_SENDER	N/A
858.490	FAST_SENDER	N/A
866.000	FAST_SENDER	N/A
873.801	FAST_SENDER	N/A
881.147	FAST_SENDER	N/A
889.039	FAST_SENDER	N/A
896.390	FAST_SENDER	N/A
903.910	FAST_SENDER	N/A
911.776	FAST_SENDER	N/A
919.704	FAST_SENDER	N/A
927.005	FAST_SENDER	N/A
934.673	FAST_SENDER	N/A
941.929	FAST_SENDER	N/A
949.290	FAST_SENDER	N/A
956.933	FAST_SENDER	N/A
957.736	RECEIVER	FAST_SENDER
960.162	FAST_SENDER	N/A
960.944	RECEIVER	FAST_SENDER
963.359	FAST_SENDER	N/A
964.127	RECEIVER	FAST_SENDER
966.574	FAST_SENDER	N/A
967.356	RECEIVER	FAST_SENDER
969.765	FAST_SENDER	N/A
970.571	RECEIVER	FAST_SENDER
973.020	FAST_SENDER	N/A
973.814	RECEIVER	FAST_SENDER
976.221	FAST_SENDER	N/A
976.961	RECEIVER	FAST_SENDER
979.411	FAST_SENDER	N/A
980.167	RECEIVER	FAST_SENDER
984.426	FAST_SENDER	N/A
985.191	RECEIVER	FAST_SENDER
987.591	FAST_SENDER	N/A
988.345	RECEIVER	FAST_SENDER
989.280	SLOW_SENDER1	N/A
990.029	RECEIVER	SLOW_SENDER1
990.760	FAST_SENDER	N/A
991.496	RECEIVER	FAST_SENDER
992.432	SLOW_SENDER1	N/A
993.189	RECEIVER	SLOW_SENDER1
993.946	FAST_SENDER	N/A
994.743	RECEIVER	FAST_SENDER
995.601	SLOW_SENDER1	N/A
996.348	RECEIVER	SLOW_SENDER1
997.167	FAST_SENDER	N/A
997.907	RECEIVER	FAST_SENDER
998.779	SLOW_SENDER1	N/A
999.539	RECEIVER	SLOW_SENDER1
1000.319	FAST_SENDER	N/A
1001.117	RECEIVER	FAST_SENDER
1001.960	SLOW_SENDER1	N/A
1002.739	RECEIVER	SLOW_SENDER1
1003.536	FAST_SENDER	N/A
1004.310	RECEIVER	FAST_SENDER
1005.162	SLOW_SENDER1	N/A
1005.926	RECEIVER	SLOW_SENDER1
1006.710	FAST_SENDER	N/A
1007.492	RECEIVER	FAST_SENDER
1009.938	FAST_SENDER	N/A
1010.689	RECEIVER	FAST_SENDER
1011.360	SLOW_SENDER1	N/A
1012.124	RECEIVER	SLOW_SENDER1
1013.133	FAST_SENDER	N/A
1015.241	RECEIVER	FAST_SENDER
1017.537	SLOW_SENDER1	N/A
1017.641	FAST_SENDER	N/A
1018.314	RECEIVER	SLOW_SENDER1
1021.716	RECEIVER	FAST_SENDER
1024.162	FAST_SENDER	N/A
1024.908	RECEIVER	FAST_SENDER
1027.358	FAST_SENDER	N/A
1028.167	RECEIVER	FAST_SENDER
1029.343	SLOW_SENDER1	N/A
1030.116	RECEIVER	SLOW_SENDER1
1030.613	FAST_SENDER	N/A
1031.397	RECEIVER	FAST_SENDER
1035.364	FAST_SENDER	N/A
1036.138	RECEIVER	FAST_SENDER
1037.560	SLOW_SENDER1	N/A
1038.319	RECEIVER	SLOW_SENDER1
1038.579	FAST_SENDER	N/A
1039.377	RECEIVER	FAST_SENDER
1041.799	FAST_SENDER	N/A
1042.542	RECEIVER	FAST_SENDER
1044.992	FAST_SENDER	N/A
1045.758	SLOW_SENDER1	N/A
1046.510	RECEIVER	SLOW_SENDER1
1047.545	RECEIVER	FAST_SENDER
1049.971	FAST_SENDER	N/A
1050.756	RECEIVER	FAST_SENDER
1053.159	FAST_SENDER	N/A
1053.923	SLOW_SENDER1	N/A
1054.686	RECEIVER	SLOW_SENDER1
1057.142	RECEIVER	FAST_SENDER
1059.570	FAST_SENDER	N/A
1060.275	RECEIVER	FAST_SENDER
1062.131	SLOW_SENDER1	N/A
1062.691	FAST_SENDER	N/A
1062.922	RECEIVER	SLOW_SENDER1
1064.940	RECEIVER	FAST_SENDER
1067.372	FAST_SENDER	N/A
1068.102	RECEIVER	FAST_SENDER
1070.351	SLOW_SENDER1	N/A
1072.316	FAST_SENDER	N/A
1073.076	RECEIVER	FAST_SENDER
1074.623	RECEIVER	SLOW_SENDER1
1075.516	FAST_SENDER	N/A
1076.264	RECEIVER	FAST_SENDER
1078.672	FAST_SENDER	N/A
1079.462	RECEIVER	FAST_SENDER
1081.908	FAST_SENDER	N/A
1082.072	SLOW_SENDER1	N/A
1082.663	RECEIVER	FAST_SENDER
1084.420	RECEIVER	SLOW_SENDER1
1085.072	FAST_SENDER	N/A
1085.851	RECEIVER	FAST_SENDER
1088.280	FAST_SENDER	N/A
1089.045	RECEIVER	FAST_SENDER
1091.491	FAST_SENDER	N/A
1091.854	SLOW_SENDER1	N/A
1092.260	RECEIVER	FAST_SENDER
1095.865	RECEIVER	SLOW_SENDER1
1096.282	FAST_SENDER	N/A
1097.038	RECEIVER	FAST_SENDER
1099.461	FAST_SENDER	N/A
1101.845	RECEIVER	FAST_SENDER
1103.295	SLOW_SENDER1	N/A
1104.044	RECEIVER	SLOW_SENDER1
1104.253	FAST_SENDER	N/A
1104.985	RECEIVER	FAST_SENDER
1107.406	FAST_SENDER	N/A
1108.165	RECEIVER	FAST_SENDER
1113.815	FAST_SENDER	N/A
1114.558	RECEIVER	FAST_SENDER
1116.998	FAST_SENDER	N/A
1117.747	RECEIVER	FAST_SENDER
1120.187	FAST_SENDER	N/A
1120.953	RECEIVER	FAST_SENDER
1123.391	FAST_SENDER	N/A
1124.178	RECEIVER	FAST_SENDER
1126.592	FAST_SENDER	N/A
1127.339	RECEIVER	FAST_SENDER
1129.783	FAST_SENDER	N/A
1130.528	RECEIVER	FAST_SENDER
1132.975	FAST_SENDER	N/A
1133.721	RECEIVER	FAST_SENDER
1136.159	FAST_SENDER	N/A
1136.900	RECEIVER	FAST_SENDER
1139.313	FAST_SENDER	N/A
1140.084	RECEIVER	FAST_SENDER
1142.508	FAST_SENDER	N/A
1143.324	RECEIVER	FAST_SENDER
1145.735	FAST_SENDER	N/A
1146.486	RECEIVER	FAST_SENDER
1148.891	FAST_SENDER	N/A
1149.668	RECEIVER	FAST_SENDER
1152.095	FAST_SENDER	N/A
1152.888	RECEIVER	FAST_SENDER
1156.834	FAST_SENDER	N/A
1157.596	RECEIVER	FAST_SENDER
1160.046	FAST_SENDER	N/A
1160.794	RECEIVER	FAST_SENDER
1163.205	FAST_SENDER	N/A
1165.313	RECEIVER	FAST_SENDER
1167.734	FAST_SENDER	N/A
1168.495	RECEIVER	FAST_SENDER
1170.943	FAST_SENDER	N/A
1171.686	RECEIVER	FAST_SENDER
1174.087	FAST_SENDER	N/A
1174.824	RECEIVER	FAST_SENDER
1177.250	FAST_SENDER	N/A
1177.977	RECEIVER	FAST_SENDER
1180.377	FAST_SENDER	N/A
1181.140	RECEIVER	FAST_SENDER
1183.544	FAST_SENDER	N/A
1184.325	RECEIVER	FAST_SENDER
1186.768	FAST_SENDER	N/A
1187.528	RECEIVER	FAST_SENDER
1189.936	FAST_SENDER	N/A
1190.687	RECEIVER	FAST_SENDER
1193.129	FAST_SENDER	N/A
1193.889	RECEIVER	FAST_SENDER
1196.291	FAST_SENDER	N/A
1197.092	RECEIVER	FAST_SENDER
1199.532	FAST_SENDER	N/A
1200.272	RECEIVER	FAST_SENDER
1202.699	FAST_SENDER	N/A
1203.463	RECEIVER	FAST_SENDER
1205.868	FAST_SENDER	N/A
1206.607	RECEIVER	FAST_SENDER
1209.038	FAST_SENDER	N/A
1209.812	RECEIVER	FAST_SENDER
1212.234	FAST_SENDER	N/A
1212.978	RECEIVER	FAST_SENDER
1215.407	FAST_SENDER	N/A
1217.831	RECEIVER	FAST_SENDER
1220.262	FAST_SENDER	N/A
1221.008	RECEIVER	FAST_SENDER
1223.415	FAST_SENDER	N/A
1224.202	RECEIVER	FAST_SENDER
1226.626	FAST_SENDER	N/A
1227.366	RECEIVER	FAST_SENDER
1229.806	FAST_SENDER	N/A
1232.423	RECEIVER	FAST_SENDER
1236.461	FAST_SENDER	N/A
1237.202	RECEIVER	FAST_SENDER
1239.619	FAST_SENDER	N/A
1240.376	RECEIVER	FAST_SENDER
1242.781	FAST_SENDER	N/A
1243.501	RECEIVER	FAST_SENDER
1245.932	FAST_SENDER	N/A
1246.678	RECEIVER	FAST_SENDER
1249.128	FAST_SENDER	N/A
1249.912	RECEIVER	FAST_SENDER
1252.324	FAST_SENDER	N/A
1253.051	RECEIVER	FAST_SENDER
1255.453	FAST_SENDER	N/A
1256.258	RECEIVER	FAST_SENDER
1258.684	FAST_SENDER	N/A
1259.454	RECEIVER	FAST_SENDER
1261.889	FAST_SENDER	N/A
1262.675	RECEIVER	FAST_SENDER
1265.087	FAST_SENDER	N/A
1265.892	RECEIVER	FAST_SENDER
1268.329	FAST_SENDER	N/A
1269.090	RECEIVER	FAST_SENDER
1271.500	FAST_SENDER	N/A
1272.320	RECEIVER	FAST_SENDER
1274.739	FAST_SENDER	N/A
1275.498	RECEIVER	FAST_SENDER
1277.936	FAST_SENDER	N/A
1278.686	RECEIVER	FAST_SENDER
1281.104	FAST_SENDER	N/A
1281.867	RECEIVER	FAST_SENDER
1284.301	FAST_SENDER	N/A
1285.063	RECEIVER	FAST_SENDER
1287.511	FAST_SENDER	N/A
1288.248	RECEIVER	FAST_SENDER
1290.693	FAST_SENDER	N/A
1291.473	RECEIVER	FAST_SENDER
1293.873	FAST_SENDER	N/A
1294.627	RECEIVER	FAST_SENDER
1297.064	FAST_SENDER	N/A
1297.852	RECEIVER	FAST_SENDER
1300.293	FAST_SENDER	N/A
1301.084	RECEIVER	FAST_SENDER
1303.503	FAST_SENDER	N/A
1304.240	RECEIVER	FAST_SENDER
1306.666	FAST_SENDER	N/A
1307.459	RECEIVER	FAST_SENDER
1309.885	FAST_SENDER	N/A
1310.678	RECEIVER	FAST_SENDER
1313.094	FAST_SENDER	N/A
1313.823	RECEIVER	FAST_SENDER
1316.243	FAST_SENDER	N/A
1317.028	RECEIVER	FAST_SENDER
1319.459	FAST_SENDER	N/A
1320.197	RECEIVER	FAST_SENDER
1322.616	FAST_SENDER	N/A
1323.337	RECEIVER	FAST_SENDER
1325.757	FAST_SENDER	N/A
1333.775	FAST_SENDER	N/A
1341.175	FAST_SENDER	N/A
1348.911	FAST_SENDER	N/A
1356.402	FAST_SENDER	N/A
1364.047	FAST_SENDER	N/A
1371.649	FAST_SENDER	N/A
1379.124	FAST_SENDER	N/A
1386.540	FAST_SENDER	N/A
1394.315	FAST_SENDER	N/A
1402.261	FAST_SENDER	N/A
1410.062	FAST_SENDER	N/A
1417.440	FAST_SENDER	N/A
1424.726	FAST_SENDER	N/A
1432.325	FAST_SENDER	N/A
1439.943	FAST_SENDER	N/A
1447.272	FAST_SENDER	N/A
1455.223	FAST_SENDER	N/A
1462.935	FAST_SENDER	N/A
1470.513	FAST_SENDER	N/A
1471.260	SLOW_SENDER1	N/A
1478.320	FAST_SENDER	N/A
1478.469	SLOW_SENDER1	N/A
1487.099	FAST_SENDER	N/A
1489.439	SLOW_SENDER1	N/A
1494.567	FAST_SENDER	N/A
1502.265	SLOW_SENDER1	N/A
1502.457	FAST_SENDER	N/A
1510.258	FAST_SENDER	N/A
1515.098	SLOW_SENDER1	N/A
1518.239	FAST_SENDER	N/A
1526.658	FAST_SENDER	N/A
1527.496	SLOW_SENDER1	N/A
1534.292	FAST_SENDER	N/A
1541.910	FAST_SENDER	N/A
1549.368	FAST_SENDER	N/A
1556.618	FAST_SENDER	N/A
1564.282	FAST_SENDER	N/A
1571.738	FAST_SENDER	N/A
1579.428	FAST_SENDER	N/A
1587.050	FAST_SENDER	N/A
1594.461	FAST_SENDER	N/A
1602.354	FAST_SENDER	N/A
1609.345	FAST_SENDER	N/A
1617.027	FAST_SENDER	N/A
1624.322	FAST_SENDER	N/A
1632.059	FAST_SENDER	N/A
1639.683	FAST_SENDER	N/A
1647.649	FAST_SENDER	N/A
1655.123	FAST_SENDER	N/A
1662.677	FAST_SENDER	N/A
1670.032	FAST_SENDER	N/A
1677.835	FAST_SENDER	N/A
1685.180	FAST_SENDER	N/A
1693.299	FAST_SENDER	N/A
1694.117	RECEIVER	FAST_SENDER
1696.565	FAST_SENDER	N/A
1697.345	RECEIVER	FAST_SENDER
1699.790	FAST_SENDER	N/A
1702.168	RECEIVER	FAST_SENDER
1704.600	FAST_SENDER	N/A
1705.406	RECEIVER	FAST_SENDER
1707.855	FAST_SENDER	N/A
1708.638	RECEIVER	FAST_SENDER
1711.087	FAST_SENDER	N/A
1711.884	RECEIVER	FAST_SENDER
1714.314	FAST_SENDER	N/A
1715.060	RECEIVER	FAST_SENDER
1717.507	FAST_SENDER	N/A
1718.258	RECEIVER	FAST_SENDER
1720.674	FAST_SENDER	N/A
1721.434	RECEIVER	FAST_SENDER
1723.840	FAST_SENDER	N/A
1724.575	RECEIVER	FAST_SENDER
1727.009	FAST_SENDER	N/A
1727.775	RECEIVER	FAST_SENDER
1730.207	FAST_SENDER	N/A
1730.979	RECEIVER	FAST_SENDER
1733.411	FAST_SENDER	N/A
1734.170	RECEIVER	FAST_SENDER
1736.602	FAST_SENDER	N/A
1737.334	RECEIVER	FAST_SENDER
1739.740	FAST_SENDER	N/A
1740.507	RECEIVER	FAST_SENDER
1742.924	FAST_SENDER	N/A
1743.654	RECEIVER	FAST_SENDER
1746.060	FAST_SENDER	N/A
1748.230	RECEIVER	FAST_SENDER
1750.671	FAST_SENDER	N/A
1751.447	RECEIVER	FAST_SENDER
1753.857	FAST_SENDER	N/A
1754.660	RECEIVER	FAST_SENDER
1757.091	FAST_SENDER	N/A
1757.853	RECEIVER	FAST_SENDER
1760.293	FAST_SENDER	N/A
1761.055	RECEIVER	FAST_SENDER
1763.464	FAST_SENDER	N/A
1764.249	RECEIVER	FAST_SENDER
1766.661	FAST_SENDER	N/A
1767.408	RECEIVER	FAST_SENDER
1769.808	FAST_SENDER	N/A
1770.576	RECEIVER	FAST_SENDER
1773.017	FAST_SENDER	N/A
1773.768	RECEIVER	FAST_SENDER
1776.192	FAST_SENDER	N/A
1780.320	RECEIVER	FAST_SENDER
1782.755	FAST_SENDER	N/A
1783.479	RECEIVER	FAST_SENDER
1785.897	FAST_SENDER	N/A
1786.636	RECEIVER	FAST_SENDER
1789.040	FAST_SENDER	N/A
1789.799	RECEIVER	FAST_SENDER
1792.208	FAST_SENDER	N/A
1792.970	RECEIVER	FAST_SENDER
1795.387	FAST_SENDER	N/A
1796.193	RECEIVER	FAST_SENDER
1798.606	FAST_SENDER	N/A
1799.360	RECEIVER	FAST_SENDER
1801.784	FAST_SENDER	N/A
1802.584	RECEIVER	FAST_SENDER
1805.023	FAST_SENDER	N/A
1807.152	RECEIVER	FAST_SENDER
1809.590	FAST_SENDER	N/A
1810.373	RECEIVER	FAST_SENDER
1812.822	FAST_SENDER	N/A
1813.581	RECEIVER	FAST_SENDER
1815.991	FAST_SENDER	N/A
1816.801	RECEIVER	FAST_SENDER
1819.212	FAST_SENDER	N/A
1819.987	RECEIVER	FAST_SENDER
1822.418	FAST_SENDER	N/A
1823.167	RECEIVER	FAST_SENDER
1825.584	FAST_SENDER	N/A
1826.376	RECEIVER	FAST_SENDER
1828.823	FAST_SENDER	N/A
1829.567	RECEIVER	FAST_SENDER
1832.010	FAST_SENDER	N/A
1832.785	RECEIVER	FAST_SENDER
1835.199	FAST_SENDER	N/A
1837.527	RECEIVER	FAST_SENDER
1841.779	FAST_SENDER	N/A
1842.578	RECEIVER	FAST_SENDER
1845.009	FAST_SENDER	N/A
1845.744	RECEIVER	FAST_SENDER
1849.782	FAST_SENDER	N/A
1850.538	RECEIVER	FAST_SENDER
1852.951	FAST_SENDER	N/A
1853.715	RECEIVER	FAST_SENDER
1856.163	FAST_SENDER	N/A
1856.947	RECEIVER	FAST_SENDER
1859.383	FAST_SENDER	N/A
1860.186	RECEIVER	FAST_SENDER
1862.593	FAST_SENDER	N/A
1863.327	RECEIVER	FAST_SENDER
1865.738	FAST_SENDER	N/A
1866.505	RECEIVER	FAST_SENDER
1868.954	FAST_SENDER	N/A
1869.715	RECEIVER	FAST_SENDER
1872.148	FAST_SENDER	N/A
1872.899	RECEIVER	FAST_SENDER
1875.342	FAST_SENDER	N/A
1876.074	RECEIVER	FAST_SENDER
1878.519	FAST_SENDER	N/A
1879.252	RECEIVER	FAST_SENDER
1881.654	FAST_SENDER	N/A
1882.422	RECEIVER	FAST_SENDER
1884.864	FAST_SENDER	N/A
1885.596	RECEIVER	FAST_SENDER
1888.023	FAST_SENDER	N/A
1888.802	RECEIVER	FAST_SENDER
1891.240	FAST_SENDER	N/A
1892.011	RECEIVER	FAST_SENDER
1895.520	SLOW_SENDER1	N/A
1895.908	FAST_SENDER	N/A
1896.266	RECEIVER	SLOW_SENDER1
1899.841	RECEIVER	FAST_SENDER
1904.093	FAST_SENDER	N/A
1904.158	SLOW_SENDER1	N/A
1904.847	RECEIVER	FAST_SENDER
1906.798	RECEIVER	SLOW_SENDER1
1907.268	FAST_SENDER	N/A
1908.004	RECEIVER	FAST_SENDER
1910.452	FAST_SENDER	N/A
1911.220	RECEIVER	FAST_SENDER
1912.207	SLOW_SENDER1	N/A
1912.993	RECEIVER	SLOW_SENDER1
1913.656	FAST_SENDER	N/A
1914.464	RECEIVER	FAST_SENDER
1916.905	FAST_SENDER	N/A
1917.638	RECEIVER	FAST_SENDER
1918.435	SLOW_SENDER1	N/A
1919.208	RECEIVER	SLOW_SENDER1
1920.050	FAST_SENDER	N/A
1920.811	RECEIVER	FAST_SENDER
1923.257	FAST_SENDER	N/A
1924.011	RECEIVER	FAST_SENDER
1926.423	FAST_SENDER	N/A
1927.210	RECEIVER	FAST_SENDER
1928.375	SLOW_SENDER1	N/A
1929.104	RECEIVER	SLOW_SENDER1
1929.659	FAST_SENDER	N/A
1930.390	RECEIVER	FAST_SENDER
1932.828	FAST_SENDER	N/A
1933.579	RECEIVER	FAST_SENDER
1934.531	SLOW_SENDER1	N/A
1935.314	RECEIVER	SLOW_SENDER1
1936.021	FAST_SENDER	N/A
1936.799	RECEIVER	FAST_SENDER
1939.225	FAST_SENDER	N/A
1939.953	RECEIVER	FAST_SENDER
1942.398	FAST_SENDER	N/A
1942.728	SLOW_SENDER1	N/A
1943.132	RECEIVER	FAST_SENDER
1946.874	RECEIVER	SLOW_SENDER1
1947.275	FAST_SENDER	N/A
1948.045	RECEIVER	FAST_SENDER
1950.481	FAST_SENDER	N/A
1951.222	RECEIVER	FAST_SENDER
1953.642	FAST_SENDER	N/A
1954.315	SLOW_SENDER1	N/A
1954.385	RECEIVER	FAST_SENDER
1955.081	RECEIVER	SLOW_SENDER1
1956.823	FAST_SENDER	N/A
1959.035	RECEIVER	FAST_SENDER
1961.471	FAST_SENDER	N/A
1962.244	RECEIVER	FAST_SENDER
1962.502	SLOW_SENDER1	N/A
1963.254	RECEIVER	SLOW_SENDER1
1964.685	FAST_SENDER	N/A
1965.439	RECEIVER	FAST_SENDER
1967.845	FAST_SENDER	N/A
1968.572	RECEIVER	FAST_SENDER
1970.666	SLOW_SENDER1	N/A
1970.981	FAST_SENDER	N/A
1971.445	RECEIVER	SLOW_SENDER1
1973.212	RECEIVER	FAST_SENDER
1975.656	FAST_SENDER	N/A
1976.426	RECEIVER	FAST_SENDER
1978.867	FAST_SENDER	N/A
1978.872	SLOW_SENDER1	N/A
1979.645	RECEIVER	FAST_SENDER
1981.888	RECEIVER	SLOW_SENDER1
1982.086	FAST_SENDER	N/A
1982.854	RECEIVER	FAST_SENDER
1985.265	FAST_SENDER	N/A
1986.036	RECEIVER	FAST_SENDER
1988.479	FAST_SENDER	N/A
1989.288	SLOW_SENDER1	N/A
1990.025	RECEIVER	SLOW_SENDER1
1990.908	RECEIVER	FAST_SENDER
1993.355	FAST_SENDER	N/A
1994.119	RECEIVER	FAST_SENDER
1996.557	FAST_SENDER	N/A
1997.284	RECEIVER	FAST_SENDER
1997.434	SLOW_SENDER1	N/A
1998.231	RECEIVER	SLOW_SENDER1
1999.699	FAST_SENDER	N/A
2000.447	RECEIVER	FAST_SENDER
2002.892	FAST_SENDER	N/A
2003.651	RECEIVER	FAST_SENDER
2005.674	SLOW_SENDER1	N/A
2006.081	FAST_SENDER	N/A
2006.442	RECEIVER	SLOW_SENDER1
2008.357	RECEIVER	FAST_SENDER
2010.793	FAST_SENDER	N/A
2011.563	RECEIVER	FAST_SENDER
2013.977	FAST_SENDER	N/A
2016.511	RECEIVER	FAST_SENDER
2018.027	SLOW_SENDER1	N/A
2018.911	FAST_SENDER	N/A
2019.681	RECEIVER	FAST_SENDER
2022.112	FAST_SENDER	N/A
2022.925	RECEIVER	FAST_SENDER
2025.360	FAST_SENDER	N/A
2026.112	RECEIVER	FAST_SENDER
2028.551	FAST_SENDER	N/A
2029.300	RECEIVER	FAST_SENDER
2033.372	FAST_SENDER	N/A
2034.141	RECEIVER	FAST_SENDER
2036.574	FAST_SENDER	N/A
2037.294	RECEIVER	FAST_SENDER
2039.695	FAST_SENDER	N/A
2040.421	RECEIVER	FAST_SENDER
2042.840	FAST_SENDER	N/A
2043.628	RECEIVER	FAST_SENDER
2046.064	FAST_SENDER	N/A
2046.867	RECEIVER	FAST_SENDER
2049.286	FAST_SENDER	N/A
2050.054	RECEIVER	FAST_SENDER
2052.466	FAST_SENDER	N/A
2053.204	RECEIVER	FAST_SENDER
2055.632	FAST_SENDER	N/A
2056.378	RECEIVER	FAST_SENDER
2058.790	FAST_SENDER	N/A
2059.576	RECEIVER	FAST_SENDER
2061.985	FAST_SENDER	N/A
2062.756	RECEIVER	FAST_SENDER
2065.176	FAST_SENDER	N/A
2065.961	RECEIVER	FAST_SENDER
2068.367	FAST_SENDER	N/A
2069.118	RECEIVER	FAST_SENDER
2071.522	FAST_SENDER	N/A
2072.283	RECEIVER	FAST_SENDER
2074.730	FAST_SENDER	N/A
2075.519	RECEIVER	FAST_SENDER
2077.925	FAST_SENDER	N/A
2078.699	RECEIVER	FAST_SENDER
2081.125	FAST_SENDER	N/A
2081.880	RECEIVER	FAST_SENDER
2084.327	FAST_SENDER	N/A
2085.097	RECEIVER	FAST_SENDER
2087.521	FAST_SENDER	N/A
2088.326	RECEIVER	FAST_SENDER
2090.754	FAST_SENDER	N/A
2091.502	RECEIVER	FAST_SENDER
2095.613	FAST_SENDER	N/A
2096.397	RECEIVER	FAST_SENDER
2098.808	FAST_SENDER	N/A
2099.598	RECEIVER	FAST_SENDER
2102.040	FAST_SENDER	N/A
2102.840	RECEIVER	FAST_SENDER
2105.268	FAST_SENDER	N/A
2106.074	RECEIVER	FAST_SENDER
2108.511	FAST_SENDER	N/A
2109.270	RECEIVER	FAST_SENDER
2111.694	FAST_SENDER	N/A
2112.441	RECEIVER	FAST_SENDER
2114.842	FAST_SENDER	N/A
2115.597	RECEIVER	FAST_SENDER
2119.643	FAST_SENDER	N/A
2120.405	RECEIVER	FAST_SENDER
2122.806	FAST_SENDER	N/A
2123.597	RECEIVER	FAST_SENDER
2126.040	FAST_SENDER	N/A
2126.780	RECEIVER	FAST_SENDER
2129.220	FAST_SENDER	N/A
2130.006	RECEIVER	FAST_SENDER
2132.426	FAST_SENDER	N/A
2133.182	RECEIVER	FAST_SENDER
2135.632	FAST_SENDER	N/A
2136.385	RECEIVER	FAST_SENDER
2138.802	FAST_SENDER	N/A
2139.606	RECEIVER	FAST_SENDER
2142.034	FAST_SENDER	N/A
2142.768	RECEIVER	FAST_SENDER
2145.184	FAST_SENDER	N/A
2145.966	RECEIVER	FAST_SENDER
2148.389	FAST_SENDER	N/A
2151.593	FAST_SENDER	N/A
2159.127	FAST_SENDER	N/A
2166.540	FAST_SENDER	N/A
2174.328	FAST_SENDER	N/A
2181.490	FAST_SENDER	N/A
2188.853	FAST_SENDER	N/A
2195.859	FAST_SENDER	N/A
2203.331	FAST_SENDER	N/A
2210.823	FAST_SENDER	N/A
2218.426	FAST_SENDER	N/A
2225.835	FAST_SENDER	N/A
2233.654	FAST_SENDER	N/A
2241.132	FAST_SENDER	N/A
2248.874	FAST_SENDER	N/A
2256.200	FAST_SENDER	N/A
2263.555	FAST_SENDER	N/A
2271.145	FAST_SENDER	N/A
2279.192	FAST_SENDER	N/A
2286.205	FAST_SENDER	N/A
2293.730	FAST_SENDER	N/A
2301.197	FAST_SENDER	N/A
2308.620	FAST_SENDER	N/A
2316.026	FAST_SENDER	N/A
2323.443	FAST_SENDER	N/A
2331.273	FAST_SENDER	N/A
2338.740	FAST_SENDER	N/A
2346.091	FAST_SENDER	N/A
2353.248	FAST_SENDER	N/A
2361.015	FAST_SENDER	N/A
2368.556	FAST_SENDER	N/A
2375.878	FAST_SENDER	N/A
2377.920	SLOW_SENDER1	N/A
2384.400	FAST_SENDER	N/A
2386.367	SLOW_SENDER1	N/A
2392.973	FAST_SENDER	N/A
2397.915	SLOW_SENDER1	N/A
2400.606	FAST_SENDER	N/A
2408.065	FAST_SENDER	N/A
2411.702	SLOW_SENDER1	N/A
2416.658	FAST_SENDER	N/A
2423.973	FAST_SENDER	N/A
2425.151	SLOW_SENDER1	N/A
2432.025	FAST_SENDER	N/A
2437.989	SLOW_SENDER1	N/A
2439.978	FAST_SENDER	N/A
2447.440	FAST_SENDER	N/A
2455.097	FAST_SENDER	N/A
2462.410	FAST_SENDER	N/A
2469.830	FAST_SENDER	N/A
2477.522	FAST_SENDER	N/A
2485.249	FAST_SENDER	N/A
2492.785	FAST_SENDER	N/A
2500.375	FAST_SENDER	N/A
2507.577	FAST_SENDER	N/A
2515.126	FAST_SENDER	N/A
2515.918	RECEIVER	FAST_SENDER
2518.337	FAST_SENDER	N/A
2519.078	RECEIVER	FAST_SENDER
2521.520	FAST_SENDER	N/A
2522.302	RECEIVER	FAST_SENDER
2524.741	FAST_SENDER	N/A
2525.531	RECEIVER	FAST_SENDER
2527.974	FAST_SENDER	N/A
2528.734	RECEIVER	FAST_SENDER
2531.165	FAST_SENDER	N/A
2531.967	RECEIVER	FAST_SENDER
2534.368	FAST_SENDER	N/A
2535.138	RECEIVER	FAST_SENDER
2537.560	FAST_SENDER	N/A
2538.289	RECEIVER	FAST_SENDER
2540.704	FAST_SENDER	N/A
2541.474	RECEIVER	FAST_SENDER
2549.056	FAST_SENDER	N/A
2549.843	RECEIVER	FAST_SENDER
2552.285	FAST_SENDER	N/A
2553.003	RECEIVER	FAST_SENDER
2555.443	FAST_SENDER	N/A
2556.246	RECEIVER	FAST_SENDER
2558.647	FAST_SENDER	N/A
2560.744	RECEIVER	FAST_SENDER
2563.168	FAST_SENDER	N/A
2563.943	RECEIVER	FAST_SENDER
2566.365	FAST_SENDER	N/A
2567.122	RECEIVER	FAST_SENDER
2569.526	FAST_SENDER	N/A
2570.290	RECEIVER	FAST_SENDER
2572.718	FAST_SENDER	N/A
2573.454	RECEIVER	FAST_SENDER
2575.904	FAST_SENDER	N/A
2576.707	RECEIVER	FAST_SENDER
2579.119	FAST_SENDER	N/A
2579.884	RECEIVER	FAST_SENDER
2582.321	FAST_SENDER	N/A
2583.065	RECEIVER	FAST_SENDER
2585.495	FAST_SENDER	N/A
2586.281	RECEIVER	FAST_SENDER
2588.710	FAST_SENDER	N/A
2589.462	RECEIVER	FAST_SENDER
2591.907	FAST_SENDER	N/A
2592.701	RECEIVER	FAST_SENDER
2595.122	FAST_SENDER	N/A
2595.878	RECEIVER	FAST_SENDER
2598.289	FAST_SENDER	N/A
2599.022	RECEIVER	FAST_SENDER
2601.466	FAST_SENDER	N/A
2602.238	RECEIVER	FAST_SENDER
2604.646	FAST_SENDER	N/A
2605.448	RECEIVER	FAST_SENDER
2607.892	FAST_SENDER	N/A
2608.656	RECEIVER	FAST_SENDER
2611.064	FAST_SENDER	N/A
2611.873	RECEIVER	FAST_SENDER
2614.297	FAST_SENDER	N/A
2615.018	RECEIVER	FAST_SENDER
2617.448	FAST_SENDER	N/A
2618.163	RECEIVER	FAST_SENDER
2620.572	FAST_SENDER	N/A
2621.366	RECEIVER	FAST_SENDER
2623.797	FAST_SENDER	N/A
2626.074	RECEIVER	FAST_SENDER
2628.494	FAST_SENDER	N/A
2630.625	RECEIVER	FAST_SENDER
2633.053	FAST_SENDER	N/A
2633.852	RECEIVER	FAST_SENDER
2636.280	FAST_SENDER	N/A
2637.033	RECEIVER	FAST_SENDER
2639.443	FAST_SENDER	N/A
2640.200	RECEIVER	FAST_SENDER
2642.636	FAST_SENDER	N/A
2643.385	RECEIVER	FAST_SENDER
2645.791	FAST_SENDER	N/A
2646.589	RECEIVER	FAST_SENDER
2649.035	FAST_SENDER	N/A
2649.799	RECEIVER	FAST_SENDER
2653.606	FAST_SENDER	N/A
2654.364	RECEIVER	FAST_SENDER
2656.774	FAST_SENDER	N/A
2659.196	RECEIVER	FAST_SENDER
2661.644	FAST_SENDER	N/A
2662.412	RECEIVER	FAST_SENDER
2664.854	FAST_SENDER	N/A
2665.632	RECEIVER	FAST_SENDER
2668.049	FAST_SENDER	N/A
2668.799	RECEIVER	FAST_SENDER
2671.249	FAST_SENDER	N/A
2671.977	RECEIVER	FAST_SENDER
2677.916	FAST_SENDER	N/A
2678.677	RECEIVER	FAST_SENDER
2681.089	FAST_SENDER	N/A
2681.901	RECEIVER	FAST_SENDER
2684.301	FAST_SENDER	N/A
2685.062	RECEIVER	FAST_SENDER
2687.463	FAST_SENDER	N/A
2688.229	RECEIVER	FAST_SENDER
2690.643	FAST_SENDER	N/A
2691.437	RECEIVER	FAST_SENDER
2693.841	FAST_SENDER	N/A
2694.589	RECEIVER	FAST_SENDER
2696.995	FAST_SENDER	N/A
2697.756	RECEIVER	FAST_SENDER
2700.198	FAST_SENDER	N/A
2700.967	RECEIVER	FAST_SENDER
2703.416	FAST_SENDER	N/A
2704.190	RECEIVER	FAST_SENDER
2706.608	FAST_SENDER	N/A
2707.363	RECEIVER	FAST_SENDER
2709.793	FAST_SENDER	N/A
2710.576	RECEIVER	FAST_SENDER
2713.017	FAST_SENDER	N/A
2715.121	RECEIVER	FAST_SENDER
2717.557	FAST_SENDER	N/A
2718.292	RECEIVER	FAST_SENDER
2720.739	FAST_SENDER	N/A
2721.521	RECEIVER	FAST_SENDER
2723.960	FAST_SENDER	N/A
2724.729	RECEIVER	FAST_SENDER
2727.167	FAST_SENDER	N/A
2727.913	RECEIVER	FAST_SENDER
2730.328	FAST_SENDER	N/A
2731.097	RECEIVER	FAST_SENDER
2733.524	FAST_SENDER	N/A
2734.281	RECEIVER	FAST_SENDER
2736.681	FAST_SENDER	N/A
2737.447	RECEIVER	FAST_SENDER
2739.887	FAST_SENDER	N/A
2740.614	RECEIVER	FAST_SENDER
2743.014	FAST_SENDER	N/A
2743.780	RECEIVER	FAST_SENDER
2746.197	FAST_SENDER	N/A
2746.997	RECEIVER	FAST_SENDER
2749.421	FAST_SENDER	N/A
2750.179	RECEIVER	FAST_SENDER
2752.597	FAST_SENDER	N/A
2753.339	RECEIVER	FAST_SENDER
2755.773	FAST_SENDER	N/A
2756.523	RECEIVER	FAST_SENDER
2758.959	FAST_SENDER	N/A
2759.740	RECEIVER	FAST_SENDER
2762.183	FAST_SENDER	N/A
2764.502	RECEIVER	FAST_SENDER
2766.903	FAST_SENDER	N/A
2767.670	RECEIVER	FAST_SENDER
2770.070	FAST_SENDER	N/A
2770.827	RECEIVER	FAST_SENDER
2773.266	FAST_SENDER	N/A
2774.033	RECEIVER	FAST_SENDER
2776.448	FAST_SENDER	N/A
2777.207	RECEIVER	FAST_SENDER
2779.640	FAST_SENDER	N/A
2780.402	RECEIVER	FAST_SENDER
2782.804	FAST_SENDER	N/A
2783.554	RECEIVER	FAST_SENDER
2785.973	FAST_SENDER	N/A
2786.743	RECEIVER	FAST_SENDER
2789.180	FAST_SENDER	N/A
2789.947	RECEIVER	FAST_SENDER
2792.354	FAST_SENDER	N/A
2793.144	RECEIVER	FAST_SENDER
2795.567	FAST_SENDER	N/A
2796.323	RECEIVER	FAST_SENDER
2798.760	FAST_SENDER	N/A
2799.541	RECEIVER	FAST_SENDER
2801.947	FAST_SENDER	N/A
2802.723	RECEIVER	FAST_SENDER
2805.149	FAST_SENDER	N/A
2805.905	RECEIVER	FAST_SENDER
2806.180	SLOW_SENDER1	N/A
2806.946	RECEIVER	SLOW_SENDER1
2808.337	FAST_SENDER	N/A
2809.092	RECEIVER	FAST_SENDER
2809.393	SLOW_SENDER1	N/A
2810.150	RECEIVER	SLOW_SENDER1
2811.506	FAST_SENDER	N/A
2812.281	RECEIVER	FAST_SENDER
2812.552	SLOW_SENDER1	N/A
2814.673	RECEIVER	SLOW_SENDER1
2814.728	FAST_SENDER	N/A
2815.509	RECEIVER	FAST_SENDER
2817.106	SLOW_SENDER1	N/A
2817.843	RECEIVER	SLOW_SENDER1
2817.919	FAST_SENDER	N/A
2818.679	RECEIVER	FAST_SENDER
2820.267	SLOW_SENDER1	N/A
2821.027	RECEIVER	SLOW_SENDER1
2821.120	FAST_SENDER	N/A
2821.847	RECEIVER	FAST_SENDER
2824.287	FAST_SENDER	N/A
2825.050	RECEIVER	FAST_SENDER
2826.430	SLOW_SENDER1	N/A
2827.199	RECEIVER	SLOW_SENDER1
2827.487	FAST_SENDER	N/A
2828.291	RECEIVER	FAST_SENDER
2830.713	FAST_SENDER	N/A
2831.482	RECEIVER	FAST_SENDER
2832.635	SLOW_SENDER1	N/A
2833.386	RECEIVER	SLOW_SENDER1
2833.905	FAST_SENDER	N/A
2834.670	RECEIVER	FAST_SENDER
2837.112	FAST_SENDER	N/A
2837.855	RECEIVER	FAST_SENDER
2838.820	SLOW_SENDER1	N/A
2839.565	RECEIVER	SLOW_SENDER1
2840.291	FAST_SENDER	N/A
2841.041	RECEIVER	FAST_SENDER
2843.472	FAST_SENDER	N/A
2844.215	RECEIVER	FAST_SENDER
2844.978	SLOW_SENDER1	N/A
2845.735	RECEIVER	SLOW_SENDER1
2846.637	FAST_SENDER	N/A
2847.356	RECEIVER	FAST_SENDER
2849.806	FAST_SENDER	N/A
2850.584	RECEIVER	FAST_SENDER
2851.185	SLOW_SENDER1	N/A
2851.948	RECEIVER	SLOW_SENDER1
2853.000	FAST_SENDER	N/A
2853.744	RECEIVER	FAST_SENDER
2856.190	FAST_SENDER	N/A
2856.928	RECEIVER	FAST_SENDER
2857.353	SLOW_SENDER1	N/A
2858.111	RECEIVER	SLOW_SENDER1
2859.355	FAST_SENDER	N/A
2860.117	RECEIVER	FAST_SENDER
2862.523	FAST_SENDER	N/A
2863.304	RECEIVER	FAST_SENDER
2863.525	SLOW_SENDER1	N/A
2864.313	RECEIVER	SLOW_SENDER1
2865.743	FAST_SENDER	N/A
2866.504	RECEIVER	FAST_SENDER
2868.952	FAST_SENDER	N/A
2869.712	RECEIVER	FAST_SENDER
2871.736	SLOW_SENDER1	N/A
2872.127	FAST_SENDER	N/A
2872.514	RECEIVER	SLOW_SENDER1
2876.392	RECEIVER	FAST_SENDER
2878.828	FAST_SENDER	N/A
2879.563	RECEIVER	FAST_SENDER
2881.663	SLOW_SENDER1	N/A
2881.974	FAST_SENDER	N/A
2882.422	RECEIVER	SLOW_SENDER1
2885.738	RECEIVER	FAST_SENDER
2888.143	FAST_SENDER	N/A
2888.860	RECEIVER	FAST_SENDER
2891.309	FAST_SENDER	N/A
2892.063	RECEIVER	FAST_SENDER
2894.503	FAST_SENDER	N/A
2895.285	RECEIVER	FAST_SENDER
2895.530	SLOW_SENDER1	N/A
2896.300	RECEIVER	SLOW_SENDER1
2897.735	FAST_SENDER	N/A
2898.516	RECEIVER	FAST_SENDER
2900.965	FAST_SENDER	N/A
2901.756	RECEIVER	FAST_SENDER
2903.735	SLOW_SENDER1	N/A
2904.193	FAST_SENDER	N/A
2904.502	RECEIVER	SLOW_SENDER1
2908.231	RECEIVER	FAST_SENDER
2910.649	FAST_SENDER	N/A
2917.586	SLOW_SENDER1	N/A
2918.148	FAST_SENDER	N/A
2925.574	FAST_SENDER	N/A
2933.221	FAST_SENDER	N/A
2940.956	FAST_SENDER	N/A
2948.909	FAST_SENDER	N/A
2956.232	FAST_SENDER	N/A
2963.246	FAST_SENDER	N/A
2970.958	FAST_SENDER	N/A
2978.718	FAST_SENDER	N/A
2986.465	FAST_SENDER	N/A
2993.716	FAST_SENDER	N/A
3001.284	FAST_SENDER	N/A
3008.552	FAST_SENDER	N/A
3015.923	FAST_SENDER	N/A
3023.194	FAST_SENDER	N/A
3031.381	FAST_SENDER	N/A
3039.159	FAST_SENDER	N/A
3046.719	FAST_SENDER	N/A
3054.186	FAST_SENDER	N/A
3062.087	FAST_SENDER	N/A
3069.833	FAST_SENDER	N/A
3077.545	FAST_SENDER	N/A
3085.224	FAST_SENDER	N/A
3092.844	FAST_SENDER	N/A
3100.575	FAST_SENDER	N/A
3108.587	FAST_SENDER	N/A
3115.901	FAST_SENDER	N/A
3123.539	FAST_SENDER	N/A
3131.171	FAST_SENDER	N/A
3139.004	FAST_SENDER	N/A
3146.800	FAST_SENDER	N/A
3154.925	FAST_SENDER	N/A
3162.606	FAST_SENDER	N/A
3170.199	FAST_SENDER	N/A
3177.451	FAST_SENDER	N/A
3184.870	FAST_SENDER	N/A
3192.872	FAST_SENDER	N/A
3200.491	FAST_SENDER	N/A
3208.201	FAST_SENDER	N/A
3216.284	FAST_SENDER	N/A
3223.762	FAST_SENDER	N/A
3231.326	FAST_SENDER	N/A
3238.859	FAST_SENDER	N/A
3246.581	FAST_SENDER	N/A
3254.238	FAST_SENDER	N/A
3261.721	FAST_SENDER	N/A
3269.043	FAST_SENDER	N/A
3276.732	FAST_SENDER	N/A
3278.928	RECEIVER	FAST_SENDER
3281.365	FAST_SENDER	N/A
3282.092	RECEIVER	FAST_SENDER
3284.530	FAST_SENDER	N/A
3285.288	RECEIVER	FAST_SENDER
3285.740	SLOW_SENDER1	N/A
3286.463	RECEIVER	SLOW_SENDER1
3287.697	FAST_SENDER	N/A
3288.498	RECEIVER	FAST_SENDER
3288.883	SLOW_SENDER1	N/A
3289.665	RECEIVER	SLOW_SENDER1
3290.911	FAST_SENDER	N/A
3291.678	RECEIVER	FAST_SENDER
3292.115	SLOW_SENDER1	N/A
3292.870	RECEIVER	SLOW_SENDER1
3294.078	FAST_SENDER	N/A
3294.793	RECEIVER	FAST_SENDER
3295.297	SLOW_SENDER1	N/A
3296.071	RECEIVER	SLOW_SENDER1
3297.225	FAST_SENDER	N/A
3297.966	RECEIVER	FAST_SENDER
3298.507	SLOW_SENDER1	N/A
3299.300	RECEIVER	SLOW_SENDER1
3300.408	FAST_SENDER	N/A
3301.171	RECEIVER	FAST_SENDER
3301.745	SLOW_SENDER1	N/A
3302.527	RECEIVER	SLOW_SENDER1
3303.603	FAST_SENDER	N/A
3304.374	RECEIVER	FAST_SENDER
3306.807	FAST_SENDER	N/A
3307.602	RECEIVER	FAST_SENDER
3307.945	SLOW_SENDER1	N/A
3308.709	RECEIVER	SLOW_SENDER1
3310.024	FAST_SENDER	N/A
3310.839	RECEIVER	FAST_SENDER
3313.273	FAST_SENDER	N/A
3314.027	RECEIVER	FAST_SENDER
3314.151	SLOW_SENDER1	N/A
3314.921	RECEIVER	SLOW_SENDER1
3316.445	FAST_SENDER	N/A
3317.236	RECEIVER	FAST_SENDER
3320.364	SLOW_SENDER1	N/A
3321.108	RECEIVER	SLOW_SENDER1
3321.308	FAST_SENDER	N/A
3323.725	RECEIVER	FAST_SENDER
3326.175	FAST_SENDER	N/A
3326.533	SLOW_SENDER1	N/A
3326.943	RECEIVER	FAST_SENDER
3328.668	RECEIVER	SLOW_SENDER1
3333.122	FAST_SENDER	N/A
3333.918	RECEIVER	FAST_SENDER
3334.102	SLOW_SENDER1	N/A
3334.875	RECEIVER	SLOW_SENDER1
3336.352	FAST_SENDER	N/A
3337.137	RECEIVER	FAST_SENDER
3339.549	FAST_SENDER	N/A
3340.296	RECEIVER	FAST_SENDER
3342.314	SLOW_SENDER1	N/A
3342.736	FAST_SENDER	N/A
3343.074	RECEIVER	SLOW_SENDER1
3346.987	RECEIVER	FAST_SENDER
3349.430	FAST_SENDER	N/A
3350.205	RECEIVER	FAST_SENDER
3352.623	FAST_SENDER	N/A
3354.795	RECEIVER	FAST_SENDER
3355.229	SLOW_SENDER1	N/A
3356.009	RECEIVER	SLOW_SENDER1
3360.078	FAST_SENDER	N/A
3360.861	RECEIVER	FAST_SENDER
3363.304	FAST_SENDER	N/A
3364.057	RECEIVER	FAST_SENDER
3366.495	FAST_SENDER	N/A
3367.288	RECEIVER	FAST_SENDER
3368.499	SLOW_SENDER1	N/A
3369.279	RECEIVER	SLOW_SENDER1
3369.709	FAST_SENDER	N/A
3370.487	RECEIVER	FAST_SENDER
3372.913	FAST_SENDER	N/A
3373.646	RECEIVER	FAST_SENDER
3376.093	FAST_SENDER	N/A
3376.692	SLOW_SENDER1	N/A
3376.856	RECEIVER	FAST_SENDER
3379.011	RECEIVER	SLOW_SENDER1
3379.297	FAST_SENDER	N/A
3380.089	RECEIVER	FAST_SENDER
3382.489	FAST_SENDER	N/A
3383.215	RECEIVER	FAST_SENDER
3385.632	FAST_SENDER	N/A
3386.412	RECEIVER	FAST_SENDER
3386.412	SLOW_SENDER1	N/A
3387.172	RECEIVER	SLOW_SENDER1
3388.842	FAST_SENDER	N/A
3389.618	RECEIVER	FAST_SENDER
3392.028	FAST_SENDER	N/A
3392.795	RECEIVER	FAST_SENDER
3394.602	SLOW_SENDER1	N/A
3395.238	FAST_SENDER	N/A
3395.354	RECEIVER	SLOW_SENDER1
3397.767	RECEIVER	FAST_SENDER
3400.176	FAST_SENDER	N/A
3400.963	RECEIVER	FAST_SENDER
3402.766	SLOW_SENDER1	N/A
3403.404	FAST_SENDER	N/A
3403.510	RECEIVER	SLOW_SENDER1
3405.869	RECEIVER	FAST_SENDER
3408.269	FAST_SENDER	N/A
3409.055	RECEIVER	FAST_SENDER
3411.481	FAST_SENDER	N/A
3412.217	RECEIVER	FAST_SENDER
3414.634	FAST_SENDER	N/A
3415.400	RECEIVER	FAST_SENDER
3417.839	FAST_SENDER	N/A
3418.629	RECEIVER	FAST_SENDER
3421.043	FAST_SENDER	N/A
3421.814	RECEIVER	FAST_SENDER
3424.239	FAST_SENDER	N/A
3425.042	RECEIVER	FAST_SENDER
3427.453	FAST_SENDER	N/A
3428.189	RECEIVER	FAST_SENDER
3430.603	FAST_SENDER	N/A
3432.856	RECEIVER	FAST_SENDER
3435.257	FAST_SENDER	N/A
3435.972	RECEIVER	FAST_SENDER
3438.415	FAST_SENDER	N/A
3439.189	RECEIVER	FAST_SENDER
3441.589	FAST_SENDER	N/A
3442.405	RECEIVER	FAST_SENDER
3444.852	FAST_SENDER	N/A
3445.605	RECEIVER	FAST_SENDER
3448.019	FAST_SENDER	N/A
3448.793	RECEIVER	FAST_SENDER
3451.241	FAST_SENDER	N/A
3452.013	RECEIVER	FAST_SENDER
3454.460	FAST_SENDER	N/A
3455.230	RECEIVER	FAST_SENDER
3457.649	FAST_SENDER	N/A
3458.363	RECEIVER	FAST_SENDER
3460.773	FAST_SENDER	N/A
3461.544	RECEIVER	FAST_SENDER
3463.986	FAST_SENDER	N/A
3464.743	RECEIVER	FAST_SENDER
3467.168	FAST_SENDER	N/A
3467.947	RECEIVER	FAST_SENDER
3470.397	FAST_SENDER	N/A
3471.134	RECEIVER	FAST_SENDER
3473.575	FAST_SENDER	N/A
3474.333	RECEIVER	FAST_SENDER
3476.775	FAST_SENDER	N/A
3477.519	RECEIVER	FAST_SENDER
3479.940	FAST_SENDER	N/A
3480.732	RECEIVER	FAST_SENDER
3483.146	FAST_SENDER	N/A
3483.884	RECEIVER	FAST_SENDER
3486.327	FAST_SENDER	N/A
3487.097	RECEIVER	FAST_SENDER
3489.540	FAST_SENDER	N/A
3490.330	RECEIVER	FAST_SENDER
3492.734	FAST_SENDER	N/A
3493.538	RECEIVER	FAST_SENDER
3495.978	FAST_SENDER	N/A
3496.713	RECEIVER	FAST_SENDER
3499.128	FAST_SENDER	N/A
3499.835	RECEIVER	FAST_SENDER
3502.241	FAST_SENDER	N/A
3502.989	RECEIVER	FAST_SENDER
3505.406	FAST_SENDER	N/A
3506.146	RECEIVER	FAST_SENDER
3508.586	FAST_SENDER	N/A
3509.300	RECEIVER	FAST_SENDER
3511.721	FAST_SENDER	N/A
3512.488	RECEIVER	FAST_SENDER
3514.930	FAST_SENDER	N/A
3515.687	RECEIVER	FAST_SENDER
3518.115	FAST_SENDER	N/A
3518.897	RECEIVER	FAST_SENDER
3521.329	FAST_SENDER	N/A
3522.066	RECEIVER	FAST_SENDER
3524.483	FAST_SENDER	N/A
3525.234	RECEIVER	FAST_SENDER
3527.679	FAST_SENDER	N/A
3528.458	RECEIVER	FAST_SENDER
3530.863	FAST_SENDER	N/A
3531.603	RECEIVER	FAST_SENDER
3534.050	FAST_SENDER	N/A
3534.797	RECEIVER	FAST_SENDER
3537.221	FAST_SENDER	N/A
3537.995	RECEIVER	FAST_SENDER
3540.436	FAST_SENDER	N/A
3541.226	RECEIVER	FAST_SENDER
3543.672	FAST_SENDER	N/A
3544.436	RECEIVER	FAST_SENDER
3546.852	FAST_SENDER	N/A
3547.581	RECEIVER	FAST_SENDER
3549.988	FAST_SENDER	N/A
3550.750	RECEIVER	FAST_SENDER
3553.183	FAST_SENDER	N/A
3553.921	RECEIVER	FAST_SENDER
3556.326	FAST_SENDER	N/A
3557.060	RECEIVER	FAST_SENDER
3559.485	FAST_SENDER	N/A
3560.233	RECEIVER	FAST_SENDER
3562.649	FAST_SENDER	N/A
3563.409	RECEIVER	FAST_SENDER
3565.846	FAST_SENDER	N/A
3568.385	RECEIVER	FAST_SENDER
3570.791	FAST_SENDER	N/A
3571.514	RECEIVER	FAST_SENDER
3573.940	FAST_SENDER	N/A
3574.698	RECEIVER	FAST_SENDER
3577.100	FAST_SENDER	N/A
3579.253	RECEIVER	FAST_SENDER
3581.673	FAST_SENDER	N/A
3582.443	RECEIVER	FAST_SENDER
3584.872	FAST_SENDER	N/A
3585.655	RECEIVER	FAST_SENDER
3588.073	FAST_SENDER	N/A
3588.804	RECEIVER	FAST_SENDER
3591.217	FAST_SENDER	N/A
3591.979	RECEIVER	FAST_SENDER
3594.379	FAST_SENDER	N/A
3595.165	RECEIVER	FAST_SENDER
3597.593	FAST_SENDER	N/A
3599.766	RECEIVER	FAST_SENDER
3602.206	FAST_SENDER	N/A
3602.966	RECEIVER	FAST_SENDER
3605.416	FAST_SENDER	N/A
3606.165	RECEIVER	FAST_SENDER
3608.610	FAST_SENDER	N/A
3609.394	RECEIVER	FAST_SENDER
3611.817	FAST_SENDER	N/A
3612.598	RECEIVER	FAST_SENDER
3615.024	FAST_SENDER	N/A
3615.798	RECEIVER	FAST_SENDER
3618.241	FAST_SENDER	N/A
3618.995	RECEIVER	FAST_SENDER
3621.429	FAST_SENDER	N/A
3622.216	RECEIVER	FAST_SENDER
3624.636	FAST_SENDER	N/A
3625.395	RECEIVER	FAST_SENDER
3627.817	FAST_SENDER	N/A
3628.613	RECEIVER	FAST_SENDER
3631.063	FAST_SENDER	N/A
3631.840	RECEIVER	FAST_SENDER
3634.249	FAST_SENDER	N/A
3634.992	RECEIVER	FAST_SENDER
3637.433	FAST_SENDER	N/A
3638.191	RECEIVER	FAST_SENDER
3640.599	FAST_SENDER	N/A
3641.328	RECEIVER	FAST_SENDER
3643.731	FAST_SENDER	N/A
3644.528	RECEIVER	FAST_SENDER
3646.953	FAST_SENDER	N/A
3647.718	RECEIVER	FAST_SENDER
3650.150	FAST_SENDER	N/A
3652.287	RECEIVER	FAST_SENDER
3654.730	FAST_SENDER	N/A
3655.467	RECEIVER	FAST_SENDER
3657.914	FAST_SENDER	N/A
3658.729	RECEIVER	FAST_SENDER
3661.141	FAST_SENDER	N/A
3661.869	RECEIVER	FAST_SENDER
3664.304	FAST_SENDER	N/A
3665.039	RECEIVER	FAST_SENDER
3667.442	FAST_SENDER	N/A
3668.173	RECEIVER	FAST_SENDER
3670.587	FAST_SENDER	N/A
3671.352	RECEIVER	FAST_SENDER
3673.753	FAST_SENDER	N/A
3674.520	RECEIVER	FAST_SENDER
3676.970	FAST_SENDER	N/A
3677.751	RECEIVER	FAST_SENDER
3680.155	FAST_SENDER	N/A
3680.931	RECEIVER	FAST_SENDER
3683.378	FAST_SENDER	N/A
3684.152	RECEIVER	FAST_SENDER
3686.590	FAST_SENDER	N/A
3687.352	RECEIVER	FAST_SENDER
3689.770	FAST_SENDER	N/A
3690.528	RECEIVER	FAST_SENDER
3692.934	FAST_SENDER	N/A
3693.699	RECEIVER	FAST_SENDER
3696.133	FAST_SENDER	N/A
3696.907	RECEIVER	FAST_SENDER
3699.307	FAST_SENDER	N/A
3700.082	RECEIVER	FAST_SENDER
3702.483	FAST_SENDER	N/A
3703.214	RECEIVER	FAST_SENDER
3710.044	FAST_SENDER	N/A
3717.972	FAST_SENDER	N/A
3725.374	FAST_SENDER	N/A
3732.739	FAST_SENDER	N/A
3739.768	FAST_SENDER	N/A
3747.262	FAST_SENDER	N/A
3754.971	FAST_SENDER	N/A
3762.472	FAST_SENDER	N/A
3770.181	FAST_SENDER	N/A
3770.920	SLOW_SENDER1	N/A
3778.726	SLOW_SENDER1	N/A
3778.896	FAST_SENDER	N/A
3787.158	FAST_SENDER	N/A
3790.298	SLOW_SENDER1	N/A
3794.557	FAST_SENDER	N/A
3802.512	FAST_SENDER	N/A
3804.269	SLOW_SENDER1	N/A
3809.774	FAST_SENDER	N/A
3817.252	FAST_SENDER	N/A
3817.434	SLOW_SENDER1	N/A
3825.511	FAST_SENDER	N/A
3833.175	FAST_SENDER	N/A
3841.035	FAST_SENDER	N/A
3848.453	FAST_SENDER	N/A
3855.895	FAST_SENDER	N/A
3863.491	FAST_SENDER	N/A
3870.882	FAST_SENDER	N/A
3878.709	FAST_SENDER	N/A
3886.012	FAST_SENDER	N/A
3893.884	FAST_SENDER	N/A
3901.405	FAST_SENDER	N/A
3909.201	FAST_SENDER	N/A
3916.618	FAST_SENDER	N/A
3924.296	FAST_SENDER	N/A
3931.568	FAST_SENDER	N/A
3938.790	FAST_SENDER	N/A
3946.184	FAST_SENDER	N/A
3954.068	FAST_SENDER	N/A
3961.711	FAST_SENDER	N/A
3969.527	FAST_SENDER	N/A
3976.859	FAST_SENDER	N/A
3983.910	FAST_SENDER	N/A
3991.417	FAST_SENDER	N/A
3999.381	FAST_SENDER	N/A
4006.905	FAST_SENDER	N/A
4014.284	FAST_SENDER	N/A
4021.995	FAST_SENDER	N/A
4029.663	FAST_SENDER	N/A
4036.971	FAST_SENDER	N/A
4044.508	FAST_SENDER	N/A
4051.961	FAST_SENDER	N/A
4059.617	FAST_SENDER	N/A
4067.324	FAST_SENDER	N/A
4071.309	RECEIVER	FAST_SENDER
4073.752	FAST_SENDER	N/A
4074.496	RECEIVER	FAST_SENDER
4076.932	FAST_SENDER	N/A
4077.657	RECEIVER	FAST_SENDER
4080.073	FAST_SENDER	N/A
4080.835	RECEIVER	FAST_SENDER
4083.270	FAST_SENDER	N/A
4084.027	RECEIVER	FAST_SENDER
4086.443	FAST_SENDER	N/A
4087.199	RECEIVER	FAST_SENDER
4089.626	FAST_SENDER	N/A
4090.375	RECEIVER	FAST_SENDER
4092.796	FAST_SENDER	N/A
4093.523	RECEIVER	FAST_SENDER
4095.972	FAST_SENDER	N/A
4096.719	RECEIVER	FAST_SENDER
4099.149	FAST_SENDER	N/A
4099.878	RECEIVER	FAST_SENDER
4102.281	FAST_SENDER	N/A
4103.083	RECEIVER	FAST_SENDER
4105.503	FAST_SENDER	N/A
4106.284	RECEIVER	FAST_SENDER
4108.720	FAST_SENDER	N/A
4109.423	RECEIVER	FAST_SENDER
4111.836	FAST_SENDER	N/A
4112.599	RECEIVER	FAST_SENDER
4115.014	FAST_SENDER	N/A
4115.757	RECEIVER	FAST_SENDER
4118.204	FAST_SENDER	N/A
4118.966	RECEIVER	FAST_SENDER
4121.401	FAST_SENDER	N/A
4122.180	RECEIVER	FAST_SENDER
4124.608	FAST_SENDER	N/A
4125.376	RECEIVER	FAST_SENDER
4127.808	FAST_SENDER	N/A
4128.568	RECEIVER	FAST_SENDER
4130.983	FAST_SENDER	N/A
4131.784	RECEIVER	FAST_SENDER
4134.223	FAST_SENDER	N/A
4135.021	RECEIVER	FAST_SENDER
4137.468	FAST_SENDER	N/A
4138.246	RECEIVER	FAST_SENDER
4140.694	FAST_SENDER	N/A
4141.465	RECEIVER	FAST_SENDER
4143.866	FAST_SENDER	N/A
4147.602	RECEIVER	FAST_SENDER
4150.004	FAST_SENDER	N/A
4150.783	RECEIVER	FAST_SENDER
4154.827	FAST_SENDER	N/A
4155.622	RECEIVER	FAST_SENDER
4158.028	FAST_SENDER	N/A
4158.766	RECEIVER	FAST_SENDER
4161.207	FAST_SENDER	N/A
4161.982	RECEIVER	FAST_SENDER
4164.424	FAST_SENDER	N/A
4165.220	RECEIVER	FAST_SENDER
4167.640	FAST_SENDER	N/A
4168.401	RECEIVER	FAST_SENDER
4170.849	FAST_SENDER	N/A
4171.649	RECEIVER	FAST_SENDER
4174.085	FAST_SENDER	N/A
4174.857	RECEIVER	FAST_SENDER
4177.276	FAST_SENDER	N/A
4178.057	RECEIVER	FAST_SENDER
4180.497	FAST_SENDER	N/A
4181.264	RECEIVER	FAST_SENDER
4183.706	FAST_SENDER	N/A
4184.507	RECEIVER	FAST_SENDER
4188.689	FAST_SENDER	N/A
4189.481	RECEIVER	FAST_SENDER
4190.710	SLOW_SENDER1	N/A
4191.505	RECEIVER	SLOW_SENDER1
4191.917	FAST_SENDER	N/A
4192.674	RECEIVER	FAST_SENDER
4193.910	SLOW_SENDER1	N/A
4194.644	RECEIVER	SLOW_SENDER1
4195.094	FAST_SENDER	N/A
4195.843	RECEIVER	FAST_SENDER
4197.089	SLOW_SENDER1	N/A
4199.569	RECEIVER	SLOW_SENDER1
4199.682	FAST_SENDER	N/A
4200.467	RECEIVER	FAST_SENDER
4201.980	SLOW_SENDER1	N/A
4202.751	RECEIVER	SLOW_SENDER1
4202.883	FAST_SENDER	N/A
4203.660	RECEIVER	FAST_SENDER
4205.173	SLOW_SENDER1	N/A
4205.962	RECEIVER	SLOW_SENDER1
4206.084	FAST_SENDER	N/A
4206.854	RECEIVER	FAST_SENDER
4209.301	FAST_SENDER	N/A
4210.070	RECEIVER	FAST_SENDER
4211.406	SLOW_SENDER1	N/A
4212.216	RECEIVER	SLOW_SENDER1
4212.484	FAST_SENDER	N/A
4213.248	RECEIVER	FAST_SENDER
4215.652	FAST_SENDER	N/A
4216.407	RECEIVER	FAST_SENDER
4217.652	SLOW_SENDER1	N/A
4218.411	RECEIVER	SLOW_SENDER1
4218.810	FAST_SENDER	N/A
4219.619	RECEIVER	FAST_SENDER
4222.062	FAST_SENDER	N/A
4222.797	RECEIVER	FAST_SENDER
4223.829	SLOW_SENDER1	N/A
4225.217	FAST_SENDER	N/A
4226.005	RECEIVER	FAST_SENDER
4228.425	FAST_SENDER	N/A
4229.241	RECEIVER	FAST_SENDER
4231.667	FAST_SENDER	N/A
4232.406	RECEIVER	FAST_SENDER
4234.853	FAST_SENDER	N/A
4235.647	RECEIVER	FAST_SENDER
4236.922	SLOW_SENDER1	N/A
4237.679	RECEIVER	SLOW_SENDER1
4238.095	FAST_SENDER	N/A
4238.880	RECEIVER	FAST_SENDER
4241.327	FAST_SENDER	N/A
4242.076	RECEIVER	FAST_SENDER
4244.501	FAST_SENDER	N/A
4245.128	SLOW_SENDER1	N/A
4245.211	RECEIVER	FAST_SENDER
4245.894	RECEIVER	SLOW_SENDER1
4247.630	FAST_SENDER	N/A
4248.405	RECEIVER	FAST_SENDER
4250.837	FAST_SENDER	N/A
4251.614	RECEIVER	FAST_SENDER
4253.297	SLOW_SENDER1	N/A
4254.032	RECEIVER	SLOW_SENDER1
4254.054	FAST_SENDER	N/A
4254.781	RECEIVER	FAST_SENDER
4257.205	FAST_SENDER	N/A
4257.988	RECEIVER	FAST_SENDER
4260.409	FAST_SENDER	N/A
4261.140	RECEIVER	FAST_SENDER
4261.446	SLOW_SENDER1	N/A
4262.223	RECEIVER	SLOW_SENDER1
4263.542	FAST_SENDER	N/A
4264.328	RECEIVER	FAST_SENDER
4266.777	FAST_SENDER	N/A
4267.542	RECEIVER	FAST_SENDER
4269.651	SLOW_SENDER1	N/A
4269.976	FAST_SENDER	N/A
4270.431	RECEIVER	SLOW_SENDER1
4272.438	RECEIVER	FAST_SENDER
4274.845	FAST_SENDER	N/A
4275.610	RECEIVER	FAST_SENDER
4277.863	SLOW_SENDER1	N/A
4278.032	FAST_SENDER	N/A
4278.592	RECEIVER	SLOW_SENDER1
4280.411	RECEIVER	FAST_SENDER
4282.830	FAST_SENDER	N/A
4283.552	RECEIVER	FAST_SENDER
4285.955	FAST_SENDER	N/A
4286.004	SLOW_SENDER1	N/A
4286.721	RECEIVER	FAST_SENDER
4290.448	RECEIVER	SLOW_SENDER1
4294.602	FAST_SENDER	N/A
4295.326	RECEIVER	FAST_SENDER
4297.750	FAST_SENDER	N/A
4297.859	SLOW_SENDER1	N/A
4298.503	RECEIVER	FAST_SENDER
4300.587	RECEIVER	SLOW_SENDER1
4300.941	FAST_SENDER	N/A
4301.725	RECEIVER	FAST_SENDER
4304.168	FAST_SENDER	N/A
4306.514	RECEIVER	FAST_SENDER
4307.996	SLOW_SENDER1	N/A
4308.781	RECEIVER	SLOW_SENDER1
4308.920	FAST_SENDER	N/A
4309.666	RECEIVER	FAST_SENDER
4312.073	FAST_SENDER	N/A
4312.861	RECEIVER	FAST_SENDER
4315.297	FAST_SENDER	N/A
4316.055	RECEIVER	FAST_SENDER
4318.457	FAST_SENDER	N/A
4319.218	RECEIVER	FAST_SENDER
4321.664	FAST_SENDER	N/A
4322.425	RECEIVER	FAST_SENDER
4324.843	FAST_SENDER	N/A
4325.594	RECEIVER	FAST_SENDER
4328.019	FAST_SENDER	N/A
4330.416	RECEIVER	FAST_SENDER
4332.862	FAST_SENDER	N/A
4333.616	RECEIVER	FAST_SENDER
4336.060	FAST_SENDER	N/A
4336.866	RECEIVER	FAST_SENDER
4339.307	FAST_SENDER	N/A
4340.095	RECEIVER	FAST_SENDER
4342.512	FAST_SENDER	N/A
4343.284	RECEIVER	FAST_SENDER
4345.733	FAST_SENDER	N/A
4346.475	RECEIVER	FAST_SENDER
4348.889	FAST_SENDER	N/A
4349.636	RECEIVER	FAST_SENDER
4352.054	FAST_SENDER	N/A
4352.801	RECEIVER	FAST_SENDER
4355.212	FAST_SENDER	N/A
4355.974	RECEIVER	FAST_SENDER
4358.411	FAST_SENDER	N/A
4359.185	RECEIVER	FAST_SENDER
4361.629	FAST_SENDER	N/A
4362.409	RECEIVER	FAST_SENDER
4364.841	FAST_SENDER	N/A
4367.370	RECEIVER	FAST_SENDER
4369.780	FAST_SENDER	N/A
4370.543	RECEIVER	FAST_SENDER
4372.943	FAST_SENDER	N/A
4373.699	RECEIVER	FAST_SENDER
4376.121	FAST_SENDER	N/A
4376.892	RECEIVER	FAST_SENDER
4379.304	FAST_SENDER	N/A
4380.041	RECEIVER	FAST_SENDER
4382.453	FAST_SENDER	N/A
4383.239	RECEIVER	FAST_SENDER
4385.689	FAST_SENDER	N/A
4386.439	RECEIVER	FAST_SENDER
4388.881	FAST_SENDER	N/A
4389.607	RECEIVER	FAST_SENDER
4392.038	FAST_SENDER	N/A
4392.782	RECEIVER	FAST_SENDER
4395.211	FAST_SENDER	N/A
4395.979	RECEIVER	FAST_SENDER
4398.414	FAST_SENDER	N/A
4399.150	RECEIVER	FAST_SENDER
4401.567	FAST_SENDER	N/A
4402.294	RECEIVER	FAST_SENDER
4404.698	FAST_SENDER	N/A
4405.469	RECEIVER	FAST_SENDER
4407.874	FAST_SENDER	N/A
[truncated: 13,287 more rows]
