# Supplementary material for: CATO: Wake-Up reCeiver-bAsed communicaTiOn for Batteryless Devices
Source: Sensors (Basel). 2025 Nov 7;25(22):6813. doi: 10.3390/s25226813 (PMC12655924; doi:10.3390/s25226813)
Supplement: Supplementary file 1 [file sensors-25-06813-s001.zip › File S1_Experimental_and_Simulation_Data/simulation/capsweep/cap170/mac_competing_nodes_priority.csv]

time_s	node_id	received_from
2.700	FAST_SENDER	N/A
2.700	SLOW_SENDER1	N/A
8.447	RECEIVER	FAST_SENDER
10.878	FAST_SENDER	N/A
11.660	RECEIVER	FAST_SENDER
13.801	RECEIVER	SLOW_SENDER1
14.110	FAST_SENDER	N/A
14.860	RECEIVER	FAST_SENDER
16.232	SLOW_SENDER1	N/A
17.290	FAST_SENDER	N/A
22.208	RECEIVER	SLOW_SENDER1
24.630	SLOW_SENDER1	N/A
25.432	RECEIVER	SLOW_SENDER1
27.869	SLOW_SENDER1	N/A
28.255	RECEIVER	FAST_SENDER
30.268	RECEIVER	SLOW_SENDER1
30.698	FAST_SENDER	N/A
32.684	SLOW_SENDER1	N/A
37.409	RECEIVER	FAST_SENDER
39.838	FAST_SENDER	N/A
40.560	RECEIVER	FAST_SENDER
42.969	FAST_SENDER	N/A
43.307	RECEIVER	SLOW_SENDER1
45.242	RECEIVER	FAST_SENDER
45.641	SLOW_SENDER1	N/A
47.649	FAST_SENDER	N/A
50.206	RECEIVER	SLOW_SENDER1
55.610	SLOW_SENDER1	N/A
58.729	RECEIVER	SLOW_SENDER1
60.170	FAST_SENDER	N/A
64.145	SLOW_SENDER1	N/A
64.872	RECEIVER	SLOW_SENDER1
72.299	SLOW_SENDER1	N/A
72.696	FAST_SENDER	N/A
73.452	RECEIVER	FAST_SENDER
75.857	FAST_SENDER	N/A
76.263	RECEIVER	SLOW_SENDER1
78.071	RECEIVER	FAST_SENDER
80.482	FAST_SENDER	N/A
85.746	SLOW_SENDER1	N/A
86.514	RECEIVER	SLOW_SENDER1
93.953	SLOW_SENDER1	N/A
94.039	FAST_SENDER	N/A
95.353	RECEIVER	FAST_SENDER
97.767	RECEIVER	SLOW_SENDER1
97.777	FAST_SENDER	N/A
98.581	RECEIVER	FAST_SENDER
100.990	FAST_SENDER	N/A
106.322	SLOW_SENDER1	N/A
106.856	RECEIVER	FAST_SENDER
108.916	RECEIVER	SLOW_SENDER1
109.301	FAST_SENDER	N/A
115.567	RECEIVER	FAST_SENDER
116.320	SLOW_SENDER1	N/A
117.994	FAST_SENDER	N/A
118.750	RECEIVER	FAST_SENDER
121.155	FAST_SENDER	N/A
127.256	RECEIVER	FAST_SENDER
129.661	FAST_SENDER	N/A
130.400	RECEIVER	FAST_SENDER
142.962	FAST_SENDER	N/A
143.723	RECEIVER	FAST_SENDER
146.140	FAST_SENDER	N/A
152.161	RECEIVER	FAST_SENDER
154.574	FAST_SENDER	N/A
155.340	RECEIVER	FAST_SENDER
157.781	FAST_SENDER	N/A
163.798	RECEIVER	FAST_SENDER
166.241	FAST_SENDER	N/A
167.007	RECEIVER	FAST_SENDER
169.453	FAST_SENDER	N/A
175.419	RECEIVER	FAST_SENDER
177.864	FAST_SENDER	N/A
178.609	RECEIVER	FAST_SENDER
181.027	FAST_SENDER	N/A
186.916	RECEIVER	FAST_SENDER
189.357	FAST_SENDER	N/A
190.130	RECEIVER	FAST_SENDER
192.580	FAST_SENDER	N/A
198.287	RECEIVER	FAST_SENDER
200.737	FAST_SENDER	N/A
201.481	RECEIVER	FAST_SENDER
203.920	FAST_SENDER	N/A
209.901	RECEIVER	FAST_SENDER
212.340	FAST_SENDER	N/A
213.125	RECEIVER	FAST_SENDER
215.535	FAST_SENDER	N/A
221.759	RECEIVER	FAST_SENDER
224.171	FAST_SENDER	N/A
224.957	RECEIVER	FAST_SENDER
227.381	FAST_SENDER	N/A
233.632	RECEIVER	FAST_SENDER
236.068	FAST_SENDER	N/A
236.876	RECEIVER	FAST_SENDER
239.296	FAST_SENDER	N/A
244.946	RECEIVER	FAST_SENDER
247.385	FAST_SENDER	N/A
248.166	RECEIVER	FAST_SENDER
250.598	FAST_SENDER	N/A
256.549	RECEIVER	FAST_SENDER
258.975	FAST_SENDER	N/A
259.733	RECEIVER	FAST_SENDER
262.162	FAST_SENDER	N/A
268.129	RECEIVER	FAST_SENDER
270.564	FAST_SENDER	N/A
271.335	RECEIVER	FAST_SENDER
273.769	FAST_SENDER	N/A
279.459	RECEIVER	FAST_SENDER
281.893	FAST_SENDER	N/A
282.693	RECEIVER	FAST_SENDER
285.128	FAST_SENDER	N/A
291.079	RECEIVER	FAST_SENDER
293.499	FAST_SENDER	N/A
294.290	RECEIVER	FAST_SENDER
296.715	FAST_SENDER	N/A
302.432	RECEIVER	FAST_SENDER
304.866	FAST_SENDER	N/A
305.594	RECEIVER	FAST_SENDER
308.007	FAST_SENDER	N/A
313.633	RECEIVER	FAST_SENDER
316.077	FAST_SENDER	N/A
316.877	RECEIVER	FAST_SENDER
319.309	FAST_SENDER	N/A
325.165	RECEIVER	FAST_SENDER
327.595	FAST_SENDER	N/A
328.346	RECEIVER	FAST_SENDER
330.773	FAST_SENDER	N/A
336.631	RECEIVER	FAST_SENDER
339.034	FAST_SENDER	N/A
339.798	RECEIVER	FAST_SENDER
342.200	FAST_SENDER	N/A
348.128	RECEIVER	FAST_SENDER
350.539	FAST_SENDER	N/A
351.303	RECEIVER	FAST_SENDER
353.704	FAST_SENDER	N/A
359.221	RECEIVER	FAST_SENDER
361.668	FAST_SENDER	N/A
362.455	RECEIVER	FAST_SENDER
364.872	FAST_SENDER	N/A
370.751	RECEIVER	FAST_SENDER
373.192	FAST_SENDER	N/A
373.912	RECEIVER	FAST_SENDER
376.347	FAST_SENDER	N/A
382.585	RECEIVER	FAST_SENDER
385.031	FAST_SENDER	N/A
385.815	RECEIVER	FAST_SENDER
388.217	FAST_SENDER	N/A
393.957	RECEIVER	FAST_SENDER
396.401	FAST_SENDER	N/A
397.182	RECEIVER	FAST_SENDER
399.588	FAST_SENDER	N/A
405.421	RECEIVER	FAST_SENDER
407.829	FAST_SENDER	N/A
408.601	RECEIVER	FAST_SENDER
411.033	FAST_SENDER	N/A
417.214	RECEIVER	FAST_SENDER
419.656	FAST_SENDER	N/A
420.429	RECEIVER	FAST_SENDER
422.831	FAST_SENDER	N/A
428.726	RECEIVER	FAST_SENDER
431.163	FAST_SENDER	N/A
431.933	RECEIVER	FAST_SENDER
434.339	FAST_SENDER	N/A
445.095	RECEIVER	FAST_SENDER
447.530	FAST_SENDER	N/A
448.335	RECEIVER	FAST_SENDER
450.740	FAST_SENDER	N/A
456.862	RECEIVER	FAST_SENDER
459.285	FAST_SENDER	N/A
460.042	RECEIVER	FAST_SENDER
462.488	FAST_SENDER	N/A
468.472	RECEIVER	FAST_SENDER
470.884	FAST_SENDER	N/A
471.684	RECEIVER	FAST_SENDER
474.103	FAST_SENDER	N/A
480.294	RECEIVER	FAST_SENDER
482.695	FAST_SENDER	N/A
483.449	RECEIVER	FAST_SENDER
484.300	SLOW_SENDER1	N/A
485.850	FAST_SENDER	N/A
490.074	RECEIVER	SLOW_SENDER1
492.514	SLOW_SENDER1	N/A
493.253	RECEIVER	SLOW_SENDER1
495.662	SLOW_SENDER1	N/A
495.879	RECEIVER	FAST_SENDER
498.136	RECEIVER	SLOW_SENDER1
498.309	FAST_SENDER	N/A
503.585	SLOW_SENDER1	N/A
504.113	RECEIVER	FAST_SENDER
505.908	RECEIVER	SLOW_SENDER1
506.517	FAST_SENDER	N/A
511.343	SLOW_SENDER1	N/A
512.120	RECEIVER	SLOW_SENDER1
517.560	SLOW_SENDER1	N/A
519.435	FAST_SENDER	N/A
519.858	RECEIVER	SLOW_SENDER1
529.327	SLOW_SENDER1	N/A
531.472	RECEIVER	SLOW_SENDER1
531.902	FAST_SENDER	N/A
537.933	RECEIVER	FAST_SENDER
538.904	SLOW_SENDER1	N/A
540.380	FAST_SENDER	N/A
541.146	RECEIVER	FAST_SENDER
543.080	RECEIVER	SLOW_SENDER1
543.581	FAST_SENDER	N/A
544.320	RECEIVER	FAST_SENDER
546.736	FAST_SENDER	N/A
550.499	SLOW_SENDER1	N/A
551.281	RECEIVER	SLOW_SENDER1
558.683	SLOW_SENDER1	N/A
559.476	FAST_SENDER	N/A
560.211	RECEIVER	FAST_SENDER
562.641	FAST_SENDER	N/A
562.985	RECEIVER	SLOW_SENDER1
564.874	RECEIVER	FAST_SENDER
571.239	FAST_SENDER	N/A
572.332	SLOW_SENDER1	N/A
573.367	RECEIVER	FAST_SENDER
575.813	FAST_SENDER	N/A
581.791	RECEIVER	FAST_SENDER
584.222	FAST_SENDER	N/A
584.984	RECEIVER	FAST_SENDER
587.432	FAST_SENDER	N/A
593.316	RECEIVER	FAST_SENDER
595.729	FAST_SENDER	N/A
596.518	RECEIVER	FAST_SENDER
598.924	FAST_SENDER	N/A
609.361	RECEIVER	FAST_SENDER
611.789	FAST_SENDER	N/A
612.565	RECEIVER	FAST_SENDER
615.011	FAST_SENDER	N/A
620.708	RECEIVER	FAST_SENDER
623.117	FAST_SENDER	N/A
623.885	RECEIVER	FAST_SENDER
626.318	FAST_SENDER	N/A
631.913	RECEIVER	FAST_SENDER
634.330	FAST_SENDER	N/A
635.111	RECEIVER	FAST_SENDER
637.525	FAST_SENDER	N/A
650.194	FAST_SENDER	N/A
656.268	RECEIVER	FAST_SENDER
658.675	FAST_SENDER	N/A
659.459	RECEIVER	FAST_SENDER
661.862	FAST_SENDER	N/A
667.708	RECEIVER	FAST_SENDER
670.109	FAST_SENDER	N/A
682.415	FAST_SENDER	N/A
683.175	RECEIVER	FAST_SENDER
685.593	FAST_SENDER	N/A
691.707	RECEIVER	FAST_SENDER
694.115	FAST_SENDER	N/A
694.846	RECEIVER	FAST_SENDER
697.280	FAST_SENDER	N/A
703.212	RECEIVER	FAST_SENDER
705.654	FAST_SENDER	N/A
706.430	RECEIVER	FAST_SENDER
708.859	FAST_SENDER	N/A
714.883	RECEIVER	FAST_SENDER
717.327	FAST_SENDER	N/A
718.085	RECEIVER	FAST_SENDER
720.527	FAST_SENDER	N/A
726.229	RECEIVER	FAST_SENDER
728.651	FAST_SENDER	N/A
729.408	RECEIVER	FAST_SENDER
731.810	FAST_SENDER	N/A
737.470	RECEIVER	FAST_SENDER
739.912	FAST_SENDER	N/A
740.688	RECEIVER	FAST_SENDER
743.120	FAST_SENDER	N/A
749.313	RECEIVER	FAST_SENDER
751.723	FAST_SENDER	N/A
752.493	RECEIVER	FAST_SENDER
754.900	FAST_SENDER	N/A
761.100	RECEIVER	FAST_SENDER
763.503	FAST_SENDER	N/A
764.296	RECEIVER	FAST_SENDER
766.737	FAST_SENDER	N/A
772.569	RECEIVER	FAST_SENDER
774.980	FAST_SENDER	N/A
775.707	RECEIVER	FAST_SENDER
778.134	FAST_SENDER	N/A
783.900	RECEIVER	FAST_SENDER
786.349	FAST_SENDER	N/A
787.133	RECEIVER	FAST_SENDER
789.560	FAST_SENDER	N/A
795.572	RECEIVER	FAST_SENDER
798.010	FAST_SENDER	N/A
798.762	RECEIVER	FAST_SENDER
801.187	FAST_SENDER	N/A
807.425	RECEIVER	FAST_SENDER
809.861	FAST_SENDER	N/A
810.600	RECEIVER	FAST_SENDER
813.042	FAST_SENDER	N/A
818.716	RECEIVER	FAST_SENDER
821.127	FAST_SENDER	N/A
823.276	RECEIVER	FAST_SENDER
825.724	FAST_SENDER	N/A
831.389	RECEIVER	FAST_SENDER
833.795	FAST_SENDER	N/A
834.548	RECEIVER	FAST_SENDER
836.959	FAST_SENDER	N/A
842.622	RECEIVER	FAST_SENDER
845.045	FAST_SENDER	N/A
845.819	RECEIVER	FAST_SENDER
848.269	FAST_SENDER	N/A
854.292	RECEIVER	FAST_SENDER
856.703	FAST_SENDER	N/A
857.491	RECEIVER	FAST_SENDER
859.901	FAST_SENDER	N/A
865.447	RECEIVER	FAST_SENDER
867.891	FAST_SENDER	N/A
868.654	RECEIVER	FAST_SENDER
871.071	FAST_SENDER	N/A
877.041	RECEIVER	FAST_SENDER
879.465	FAST_SENDER	N/A
880.242	RECEIVER	FAST_SENDER
882.656	FAST_SENDER	N/A
888.511	RECEIVER	FAST_SENDER
890.948	FAST_SENDER	N/A
891.690	RECEIVER	FAST_SENDER
894.106	FAST_SENDER	N/A
899.947	RECEIVER	FAST_SENDER
902.374	FAST_SENDER	N/A
903.144	RECEIVER	FAST_SENDER
905.563	FAST_SENDER	N/A
911.107	RECEIVER	FAST_SENDER
913.534	FAST_SENDER	N/A
914.285	RECEIVER	FAST_SENDER
916.704	FAST_SENDER	N/A
922.362	RECEIVER	FAST_SENDER
924.769	FAST_SENDER	N/A
925.518	RECEIVER	FAST_SENDER
927.922	FAST_SENDER	N/A
933.612	RECEIVER	FAST_SENDER
936.054	FAST_SENDER	N/A
936.799	RECEIVER	FAST_SENDER
939.243	FAST_SENDER	N/A
940.270	SLOW_SENDER1	N/A
945.299	RECEIVER	FAST_SENDER
947.728	FAST_SENDER	N/A
948.489	RECEIVER	FAST_SENDER
950.432	RECEIVER	SLOW_SENDER1
950.897	FAST_SENDER	N/A
951.649	RECEIVER	FAST_SENDER
952.867	SLOW_SENDER1	N/A
954.067	FAST_SENDER	N/A
957.196	RECEIVER	SLOW_SENDER1
962.640	SLOW_SENDER1	N/A
966.818	FAST_SENDER	N/A
967.613	RECEIVER	FAST_SENDER
970.061	FAST_SENDER	N/A
975.275	SLOW_SENDER1	N/A
975.993	RECEIVER	FAST_SENDER
977.909	RECEIVER	SLOW_SENDER1
978.422	FAST_SENDER	N/A
984.522	RECEIVER	FAST_SENDER
985.310	SLOW_SENDER1	N/A
986.944	FAST_SENDER	N/A
987.463	RECEIVER	SLOW_SENDER1
992.844	RECEIVER	FAST_SENDER
994.877	SLOW_SENDER1	N/A
995.255	FAST_SENDER	N/A
996.014	RECEIVER	FAST_SENDER
998.436	FAST_SENDER	N/A
998.675	RECEIVER	SLOW_SENDER1
1001.001	RECEIVER	FAST_SENDER
1003.450	FAST_SENDER	N/A
1008.327	SLOW_SENDER1	N/A
1009.105	RECEIVER	SLOW_SENDER1
1014.662	RECEIVER	FAST_SENDER
1017.094	FAST_SENDER	N/A
1017.869	RECEIVER	FAST_SENDER
1020.284	FAST_SENDER	N/A
1025.812	RECEIVER	FAST_SENDER
1028.235	FAST_SENDER	N/A
1029.007	RECEIVER	FAST_SENDER
1031.437	FAST_SENDER	N/A
1037.334	RECEIVER	FAST_SENDER
1039.744	FAST_SENDER	N/A
1040.522	RECEIVER	FAST_SENDER
1042.968	FAST_SENDER	N/A
1049.001	RECEIVER	FAST_SENDER
1051.434	FAST_SENDER	N/A
1052.171	RECEIVER	FAST_SENDER
1054.592	FAST_SENDER	N/A
1060.653	RECEIVER	FAST_SENDER
1063.083	FAST_SENDER	N/A
1065.491	RECEIVER	FAST_SENDER
1067.911	FAST_SENDER	N/A
1074.131	RECEIVER	FAST_SENDER
1076.537	FAST_SENDER	N/A
1077.252	RECEIVER	FAST_SENDER
1079.675	FAST_SENDER	N/A
1085.386	RECEIVER	FAST_SENDER
1087.797	FAST_SENDER	N/A
1088.534	RECEIVER	FAST_SENDER
1090.945	FAST_SENDER	N/A
1096.621	RECEIVER	FAST_SENDER
1099.050	FAST_SENDER	N/A
1099.805	RECEIVER	FAST_SENDER
1102.244	FAST_SENDER	N/A
1108.149	RECEIVER	FAST_SENDER
1110.578	FAST_SENDER	N/A
1111.348	RECEIVER	FAST_SENDER
1113.792	FAST_SENDER	N/A
1119.743	RECEIVER	FAST_SENDER
1122.156	FAST_SENDER	N/A
1122.931	RECEIVER	FAST_SENDER
1125.379	FAST_SENDER	N/A
1131.689	RECEIVER	FAST_SENDER
1134.109	FAST_SENDER	N/A
1134.866	RECEIVER	FAST_SENDER
1137.315	FAST_SENDER	N/A
1143.620	RECEIVER	FAST_SENDER
1146.049	FAST_SENDER	N/A
1146.787	RECEIVER	FAST_SENDER
1149.201	FAST_SENDER	N/A
1154.949	RECEIVER	FAST_SENDER
1157.374	FAST_SENDER	N/A
1158.153	RECEIVER	FAST_SENDER
1165.670	FAST_SENDER	N/A
1166.417	RECEIVER	FAST_SENDER
1168.848	FAST_SENDER	N/A
1179.180	RECEIVER	FAST_SENDER
1181.614	FAST_SENDER	N/A
1182.405	RECEIVER	FAST_SENDER
1184.848	FAST_SENDER	N/A
1190.659	RECEIVER	FAST_SENDER
1193.059	FAST_SENDER	N/A
1193.857	RECEIVER	FAST_SENDER
1196.302	FAST_SENDER	N/A
1202.273	RECEIVER	FAST_SENDER
1204.702	FAST_SENDER	N/A
1205.448	RECEIVER	FAST_SENDER
1207.849	FAST_SENDER	N/A
1213.598	RECEIVER	FAST_SENDER
1216.043	FAST_SENDER	N/A
1216.794	RECEIVER	FAST_SENDER
1219.203	FAST_SENDER	N/A
1225.137	RECEIVER	FAST_SENDER
1227.542	FAST_SENDER	N/A
1230.093	RECEIVER	FAST_SENDER
1232.541	FAST_SENDER	N/A
1243.243	RECEIVER	FAST_SENDER
1245.687	FAST_SENDER	N/A
1247.850	RECEIVER	FAST_SENDER
1250.273	FAST_SENDER	N/A
1256.615	RECEIVER	FAST_SENDER
1259.061	FAST_SENDER	N/A
1259.847	RECEIVER	FAST_SENDER
1262.293	FAST_SENDER	N/A
1275.066	FAST_SENDER	N/A
1281.196	RECEIVER	FAST_SENDER
1283.599	FAST_SENDER	N/A
1284.345	RECEIVER	FAST_SENDER
1286.785	FAST_SENDER	N/A
1292.732	RECEIVER	FAST_SENDER
1295.141	FAST_SENDER	N/A
1295.894	RECEIVER	FAST_SENDER
1298.323	FAST_SENDER	N/A
1304.733	RECEIVER	FAST_SENDER
1307.138	FAST_SENDER	N/A
1307.874	RECEIVER	FAST_SENDER
1310.314	FAST_SENDER	N/A
1316.292	RECEIVER	FAST_SENDER
1318.724	FAST_SENDER	N/A
1320.937	RECEIVER	FAST_SENDER
1323.384	FAST_SENDER	N/A
1329.407	RECEIVER	FAST_SENDER
1331.847	FAST_SENDER	N/A
1332.619	RECEIVER	FAST_SENDER
1335.033	FAST_SENDER	N/A
1340.543	RECEIVER	FAST_SENDER
1342.987	FAST_SENDER	N/A
1343.778	RECEIVER	FAST_SENDER
1346.181	FAST_SENDER	N/A
1351.848	RECEIVER	FAST_SENDER
1354.280	FAST_SENDER	N/A
1355.087	RECEIVER	FAST_SENDER
1357.526	FAST_SENDER	N/A
1363.567	RECEIVER	FAST_SENDER
1365.983	FAST_SENDER	N/A
1366.763	RECEIVER	FAST_SENDER
1369.168	FAST_SENDER	N/A
1375.108	RECEIVER	FAST_SENDER
1377.528	FAST_SENDER	N/A
1377.870	SLOW_SENDER1	N/A
1378.258	RECEIVER	FAST_SENDER
1384.465	RECEIVER	SLOW_SENDER1
1391.495	FAST_SENDER	N/A
1391.885	SLOW_SENDER1	N/A
1392.267	RECEIVER	FAST_SENDER
1395.990	RECEIVER	SLOW_SENDER1
1401.430	SLOW_SENDER1	N/A
1403.790	RECEIVER	SLOW_SENDER1
1403.982	FAST_SENDER	N/A
1409.208	SLOW_SENDER1	N/A
1410.137	RECEIVER	FAST_SENDER
1411.409	RECEIVER	SLOW_SENDER1
1412.562	FAST_SENDER	N/A
1418.828	SLOW_SENDER1	N/A
1419.603	RECEIVER	SLOW_SENDER1
1424.906	FAST_SENDER	N/A
1425.646	RECEIVER	FAST_SENDER
1427.051	SLOW_SENDER1	N/A
1427.801	RECEIVER	SLOW_SENDER1
1428.049	FAST_SENDER	N/A
1428.847	RECEIVER	FAST_SENDER
1435.223	SLOW_SENDER1	N/A
1436.479	FAST_SENDER	N/A
1437.232	RECEIVER	FAST_SENDER
1438.828	RECEIVER	SLOW_SENDER1
1439.652	FAST_SENDER	N/A
1445.388	RECEIVER	FAST_SENDER
1447.810	FAST_SENDER	N/A
1448.057	SLOW_SENDER1	N/A
1448.790	RECEIVER	SLOW_SENDER1
1453.551	RECEIVER	FAST_SENDER
1455.977	FAST_SENDER	N/A
1456.222	SLOW_SENDER1	N/A
1457.029	RECEIVER	SLOW_SENDER1
1461.843	RECEIVER	FAST_SENDER
1464.267	FAST_SENDER	N/A
1464.479	SLOW_SENDER1	N/A
1465.764	RECEIVER	SLOW_SENDER1
1470.250	RECEIVER	FAST_SENDER
1472.667	FAST_SENDER	N/A
1473.190	SLOW_SENDER1	N/A
1473.943	RECEIVER	SLOW_SENDER1
1478.814	RECEIVER	FAST_SENDER
1481.236	FAST_SENDER	N/A
1481.379	SLOW_SENDER1	N/A
1482.676	RECEIVER	SLOW_SENDER1
1487.204	RECEIVER	FAST_SENDER
1489.615	FAST_SENDER	N/A
1490.108	SLOW_SENDER1	N/A
1490.867	RECEIVER	SLOW_SENDER1
1495.858	RECEIVER	FAST_SENDER
1498.307	FAST_SENDER	N/A
1504.551	RECEIVER	FAST_SENDER
1511.068	FAST_SENDER	N/A
1517.108	RECEIVER	FAST_SENDER
1519.518	FAST_SENDER	N/A
1525.113	RECEIVER	FAST_SENDER
1527.541	FAST_SENDER	N/A
1533.097	RECEIVER	FAST_SENDER
1535.543	FAST_SENDER	N/A
1541.717	RECEIVER	FAST_SENDER
1544.149	FAST_SENDER	N/A
1546.625	RECEIVER	FAST_SENDER
1549.073	FAST_SENDER	N/A
1555.238	RECEIVER	FAST_SENDER
1557.654	FAST_SENDER	N/A
1563.815	RECEIVER	FAST_SENDER
1566.240	FAST_SENDER	N/A
1572.031	RECEIVER	FAST_SENDER
1574.446	FAST_SENDER	N/A
1580.245	RECEIVER	FAST_SENDER
1582.691	FAST_SENDER	N/A
1588.673	RECEIVER	FAST_SENDER
1591.103	FAST_SENDER	N/A
1596.857	RECEIVER	FAST_SENDER
1599.269	FAST_SENDER	N/A
1600.061	RECEIVER	FAST_SENDER
1602.507	FAST_SENDER	N/A
1608.334	RECEIVER	FAST_SENDER
1610.743	FAST_SENDER	N/A
1611.539	RECEIVER	FAST_SENDER
1618.942	FAST_SENDER	N/A
1624.897	RECEIVER	FAST_SENDER
1627.299	FAST_SENDER	N/A
1628.058	RECEIVER	FAST_SENDER
1630.485	FAST_SENDER	N/A
1636.237	RECEIVER	FAST_SENDER
1638.666	FAST_SENDER	N/A
1639.456	RECEIVER	FAST_SENDER
1641.871	FAST_SENDER	N/A
1647.928	RECEIVER	FAST_SENDER
1650.377	FAST_SENDER	N/A
1651.184	RECEIVER	FAST_SENDER
1653.611	FAST_SENDER	N/A
1659.490	RECEIVER	FAST_SENDER
1661.899	FAST_SENDER	N/A
1662.622	RECEIVER	FAST_SENDER
1665.035	FAST_SENDER	N/A
1670.843	RECEIVER	FAST_SENDER
1673.272	FAST_SENDER	N/A
1674.016	RECEIVER	FAST_SENDER
1676.423	FAST_SENDER	N/A
1682.268	RECEIVER	FAST_SENDER
1684.701	FAST_SENDER	N/A
1685.482	RECEIVER	FAST_SENDER
1687.928	FAST_SENDER	N/A
1693.462	RECEIVER	FAST_SENDER
1695.862	FAST_SENDER	N/A
1696.616	RECEIVER	FAST_SENDER
1699.021	FAST_SENDER	N/A
1704.792	RECEIVER	FAST_SENDER
1707.198	FAST_SENDER	N/A
1709.387	RECEIVER	FAST_SENDER
1711.812	FAST_SENDER	N/A
1717.985	RECEIVER	FAST_SENDER
1720.413	FAST_SENDER	N/A
1726.218	RECEIVER	FAST_SENDER
1728.625	FAST_SENDER	N/A
1734.731	RECEIVER	FAST_SENDER
1737.137	FAST_SENDER	N/A
1743.078	RECEIVER	FAST_SENDER
1745.479	FAST_SENDER	N/A
1746.255	RECEIVER	FAST_SENDER
1748.698	FAST_SENDER	N/A
1754.808	RECEIVER	FAST_SENDER
1757.242	FAST_SENDER	N/A
1757.988	RECEIVER	FAST_SENDER
1765.631	FAST_SENDER	N/A
1767.989	RECEIVER	FAST_SENDER
1770.394	FAST_SENDER	N/A
1776.733	RECEIVER	FAST_SENDER
1779.167	FAST_SENDER	N/A
1784.932	RECEIVER	FAST_SENDER
1787.361	FAST_SENDER	N/A
1793.396	RECEIVER	FAST_SENDER
1795.831	FAST_SENDER	N/A
1801.640	RECEIVER	FAST_SENDER
1804.075	FAST_SENDER	N/A
1809.825	RECEIVER	FAST_SENDER
1812.233	FAST_SENDER	N/A
1812.987	RECEIVER	FAST_SENDER
1815.429	FAST_SENDER	N/A
1821.535	RECEIVER	FAST_SENDER
1823.979	FAST_SENDER	N/A
1824.743	RECEIVER	FAST_SENDER
1827.159	FAST_SENDER	N/A
1833.223	RECEIVER	FAST_SENDER
1835.667	FAST_SENDER	N/A
1836.421	RECEIVER	FAST_SENDER
1838.857	FAST_SENDER	N/A
1844.699	RECEIVER	FAST_SENDER
1847.115	FAST_SENDER	N/A
1847.876	RECEIVER	FAST_SENDER
1850.320	FAST_SENDER	N/A
1856.190	RECEIVER	FAST_SENDER
1858.140	SLOW_SENDER1	N/A
1858.610	FAST_SENDER	N/A
1858.875	RECEIVER	SLOW_SENDER1
1866.830	SLOW_SENDER1	N/A
1867.571	RECEIVER	SLOW_SENDER1
1869.522	RECEIVER	FAST_SENDER
1870.016	SLOW_SENDER1	N/A
1871.927	FAST_SENDER	N/A
1874.172	RECEIVER	SLOW_SENDER1
1877.607	RECEIVER	FAST_SENDER
1879.575	SLOW_SENDER1	N/A
1880.049	FAST_SENDER	N/A
1880.322	RECEIVER	SLOW_SENDER1
1886.172	RECEIVER	FAST_SENDER
1888.603	FAST_SENDER	N/A
1889.193	SLOW_SENDER1	N/A
1889.894	RECEIVER	SLOW_SENDER1
1895.344	RECEIVER	FAST_SENDER
1897.299	SLOW_SENDER1	N/A
1897.786	FAST_SENDER	N/A
1898.040	RECEIVER	SLOW_SENDER1
1903.797	RECEIVER	FAST_SENDER
1906.242	FAST_SENDER	N/A
1909.062	SLOW_SENDER1	N/A
1909.791	RECEIVER	SLOW_SENDER1
1912.148	RECEIVER	FAST_SENDER
1914.574	FAST_SENDER	N/A
1917.216	SLOW_SENDER1	N/A
1917.987	RECEIVER	SLOW_SENDER1
1920.605	RECEIVER	FAST_SENDER
1923.021	FAST_SENDER	N/A
1925.419	SLOW_SENDER1	N/A
1926.198	RECEIVER	SLOW_SENDER1
1928.837	RECEIVER	FAST_SENDER
1931.283	FAST_SENDER	N/A
1933.627	SLOW_SENDER1	N/A
1934.440	RECEIVER	SLOW_SENDER1
1937.613	RECEIVER	FAST_SENDER
1940.061	FAST_SENDER	N/A
1941.886	SLOW_SENDER1	N/A
1943.208	RECEIVER	SLOW_SENDER1
1945.956	RECEIVER	FAST_SENDER
1948.360	FAST_SENDER	N/A
1950.645	SLOW_SENDER1	N/A
1951.416	RECEIVER	SLOW_SENDER1
1958.822	SLOW_SENDER1	N/A
1959.565	RECEIVER	SLOW_SENDER1
1962.027	FAST_SENDER	N/A
1966.993	SLOW_SENDER1	N/A
1967.736	RECEIVER	SLOW_SENDER1
1974.831	FAST_SENDER	N/A
1978.653	SLOW_SENDER1	N/A
1979.424	RECEIVER	SLOW_SENDER1
1980.373	RECEIVER	FAST_SENDER
1982.774	FAST_SENDER	N/A
1988.336	RECEIVER	FAST_SENDER
1990.777	FAST_SENDER	N/A
1996.644	RECEIVER	FAST_SENDER
1999.075	FAST_SENDER	N/A
2005.175	RECEIVER	FAST_SENDER
2007.584	FAST_SENDER	N/A
2013.409	RECEIVER	FAST_SENDER
2015.809	FAST_SENDER	N/A
2026.711	RECEIVER	FAST_SENDER
2029.142	FAST_SENDER	N/A
2035.343	RECEIVER	FAST_SENDER
2037.753	FAST_SENDER	N/A
2043.639	RECEIVER	FAST_SENDER
2046.065	FAST_SENDER	N/A
2051.913	RECEIVER	FAST_SENDER
2054.350	FAST_SENDER	N/A
2060.245	RECEIVER	FAST_SENDER
2062.681	FAST_SENDER	N/A
2068.548	RECEIVER	FAST_SENDER
2070.986	FAST_SENDER	N/A
2077.022	RECEIVER	FAST_SENDER
2079.432	FAST_SENDER	N/A
2085.454	RECEIVER	FAST_SENDER
2087.885	FAST_SENDER	N/A
2093.665	RECEIVER	FAST_SENDER
2096.112	FAST_SENDER	N/A
2102.070	RECEIVER	FAST_SENDER
2104.484	FAST_SENDER	N/A
2110.665	RECEIVER	FAST_SENDER
2113.109	FAST_SENDER	N/A
2119.156	RECEIVER	FAST_SENDER
2121.571	FAST_SENDER	N/A
2127.599	RECEIVER	FAST_SENDER
2130.012	FAST_SENDER	N/A
2135.755	RECEIVER	FAST_SENDER
2138.202	FAST_SENDER	N/A
2144.434	RECEIVER	FAST_SENDER
2146.834	FAST_SENDER	N/A
2152.827	RECEIVER	FAST_SENDER
2155.240	FAST_SENDER	N/A
2161.273	RECEIVER	FAST_SENDER
2163.692	FAST_SENDER	N/A
2164.446	RECEIVER	FAST_SENDER
2166.852	FAST_SENDER	N/A
2172.633	RECEIVER	FAST_SENDER
2175.051	FAST_SENDER	N/A
2175.804	RECEIVER	FAST_SENDER
2178.231	FAST_SENDER	N/A
2184.238	RECEIVER	FAST_SENDER
2186.641	FAST_SENDER	N/A
2187.406	RECEIVER	FAST_SENDER
2194.774	FAST_SENDER	N/A
2195.565	RECEIVER	FAST_SENDER
2197.965	FAST_SENDER	N/A
2203.522	RECEIVER	FAST_SENDER
2210.026	FAST_SENDER	N/A
2210.765	RECEIVER	FAST_SENDER
2213.198	FAST_SENDER	N/A
2223.601	RECEIVER	FAST_SENDER
2226.001	FAST_SENDER	N/A
2231.900	RECEIVER	FAST_SENDER
2234.348	FAST_SENDER	N/A
2240.658	RECEIVER	FAST_SENDER
2243.093	FAST_SENDER	N/A
2243.865	RECEIVER	FAST_SENDER
2246.269	FAST_SENDER	N/A
2252.531	RECEIVER	FAST_SENDER
2254.965	FAST_SENDER	N/A
2255.758	RECEIVER	FAST_SENDER
2258.176	FAST_SENDER	N/A
2264.234	RECEIVER	FAST_SENDER
2266.646	FAST_SENDER	N/A
2267.433	RECEIVER	FAST_SENDER
2269.882	FAST_SENDER	N/A
2275.631	RECEIVER	FAST_SENDER
2278.069	FAST_SENDER	N/A
2278.819	RECEIVER	FAST_SENDER
2281.261	FAST_SENDER	N/A
2287.114	RECEIVER	FAST_SENDER
2289.540	FAST_SENDER	N/A
2290.268	RECEIVER	FAST_SENDER
2292.713	FAST_SENDER	N/A
2298.718	RECEIVER	FAST_SENDER
2301.118	FAST_SENDER	N/A
2301.872	RECEIVER	FAST_SENDER
2309.520	FAST_SENDER	N/A
2310.290	RECEIVER	FAST_SENDER
2312.726	FAST_SENDER	N/A
2322.839	RECEIVER	FAST_SENDER
2325.256	FAST_SENDER	N/A
2331.021	RECEIVER	FAST_SENDER
2333.457	FAST_SENDER	N/A
2339.622	RECEIVER	FAST_SENDER
2346.483	FAST_SENDER	N/A
2346.650	SLOW_SENDER1	N/A
2352.103	RECEIVER	FAST_SENDER
2354.552	FAST_SENDER	N/A
2357.706	RECEIVER	SLOW_SENDER1
2360.134	SLOW_SENDER1	N/A
2360.639	RECEIVER	FAST_SENDER
2363.076	FAST_SENDER	N/A
2363.788	RECEIVER	SLOW_SENDER1
2369.215	SLOW_SENDER1	N/A
2369.756	RECEIVER	FAST_SENDER
2370.527	RECEIVER	SLOW_SENDER1
2372.165	FAST_SENDER	N/A
2378.287	RECEIVER	FAST_SENDER
2381.461	SLOW_SENDER1	N/A
2382.243	RECEIVER	SLOW_SENDER1
2384.685	FAST_SENDER	N/A
2390.965	RECEIVER	FAST_SENDER
2393.053	SLOW_SENDER1	N/A
2393.391	FAST_SENDER	N/A
2393.808	RECEIVER	SLOW_SENDER1
2399.654	RECEIVER	FAST_SENDER
2402.096	FAST_SENDER	N/A
2404.356	SLOW_SENDER1	N/A
2405.130	RECEIVER	SLOW_SENDER1
2408.858	RECEIVER	FAST_SENDER
2411.304	FAST_SENDER	N/A
2412.531	SLOW_SENDER1	N/A
2413.296	RECEIVER	SLOW_SENDER1
2417.206	RECEIVER	FAST_SENDER
2419.608	FAST_SENDER	N/A
2420.701	SLOW_SENDER1	N/A
2421.503	RECEIVER	SLOW_SENDER1
2429.874	RECEIVER	FAST_SENDER
2432.306	FAST_SENDER	N/A
2438.124	RECEIVER	FAST_SENDER
2440.562	FAST_SENDER	N/A
2446.216	RECEIVER	FAST_SENDER
2448.666	FAST_SENDER	N/A
2454.845	RECEIVER	FAST_SENDER
2457.292	FAST_SENDER	N/A
2463.442	RECEIVER	FAST_SENDER
2465.871	FAST_SENDER	N/A
2471.975	RECEIVER	FAST_SENDER
2474.414	FAST_SENDER	N/A
2480.262	RECEIVER	FAST_SENDER
2482.695	FAST_SENDER	N/A
2488.699	RECEIVER	FAST_SENDER
2491.141	FAST_SENDER	N/A
2497.327	RECEIVER	FAST_SENDER
2499.746	FAST_SENDER	N/A
2505.628	RECEIVER	FAST_SENDER
2508.069	FAST_SENDER	N/A
2514.210	RECEIVER	FAST_SENDER
2516.632	FAST_SENDER	N/A
2517.380	RECEIVER	FAST_SENDER
2519.809	FAST_SENDER	N/A
2525.891	RECEIVER	FAST_SENDER
2528.327	FAST_SENDER	N/A
2529.068	RECEIVER	FAST_SENDER
2531.514	FAST_SENDER	N/A
2537.594	RECEIVER	FAST_SENDER
2544.400	FAST_SENDER	N/A
2545.143	RECEIVER	FAST_SENDER
2547.557	FAST_SENDER	N/A
2553.863	RECEIVER	FAST_SENDER
2556.286	FAST_SENDER	N/A
2557.051	RECEIVER	FAST_SENDER
2559.481	FAST_SENDER	N/A
2565.525	RECEIVER	FAST_SENDER
2567.939	FAST_SENDER	N/A
2568.701	RECEIVER	FAST_SENDER
2571.131	FAST_SENDER	N/A
2577.067	RECEIVER	FAST_SENDER
2579.473	FAST_SENDER	N/A
2580.251	RECEIVER	FAST_SENDER
2582.664	FAST_SENDER	N/A
2588.883	RECEIVER	FAST_SENDER
2591.324	FAST_SENDER	N/A
2592.046	RECEIVER	FAST_SENDER
2594.451	FAST_SENDER	N/A
2600.315	RECEIVER	FAST_SENDER
2602.716	FAST_SENDER	N/A
2603.492	RECEIVER	FAST_SENDER
2605.920	FAST_SENDER	N/A
2611.773	RECEIVER	FAST_SENDER
2614.184	FAST_SENDER	N/A
2614.954	RECEIVER	FAST_SENDER
2617.392	FAST_SENDER	N/A
2623.329	RECEIVER	FAST_SENDER
2625.749	FAST_SENDER	N/A
2626.521	RECEIVER	FAST_SENDER
2628.954	FAST_SENDER	N/A
2635.105	RECEIVER	FAST_SENDER
2637.527	FAST_SENDER	N/A
2638.292	RECEIVER	FAST_SENDER
2645.996	FAST_SENDER	N/A
2646.764	RECEIVER	FAST_SENDER
2649.195	FAST_SENDER	N/A
2654.889	RECEIVER	FAST_SENDER
2657.333	FAST_SENDER	N/A
2658.084	RECEIVER	FAST_SENDER
2660.523	FAST_SENDER	N/A
2666.556	RECEIVER	FAST_SENDER
2668.992	FAST_SENDER	N/A
2669.790	RECEIVER	FAST_SENDER
2676.990	FAST_SENDER	N/A
2677.769	RECEIVER	FAST_SENDER
2680.202	FAST_SENDER	N/A
2686.084	RECEIVER	FAST_SENDER
2688.498	FAST_SENDER	N/A
2689.299	RECEIVER	FAST_SENDER
2691.705	FAST_SENDER	N/A
2697.837	RECEIVER	FAST_SENDER
2700.257	FAST_SENDER	N/A
2700.987	RECEIVER	FAST_SENDER
2703.387	FAST_SENDER	N/A
2709.274	RECEIVER	FAST_SENDER
2711.696	FAST_SENDER	N/A
2712.456	RECEIVER	FAST_SENDER
2714.906	FAST_SENDER	N/A
2720.857	RECEIVER	FAST_SENDER
2723.265	FAST_SENDER	N/A
2724.053	RECEIVER	FAST_SENDER
2726.463	FAST_SENDER	N/A
2732.262	RECEIVER	FAST_SENDER
2734.677	FAST_SENDER	N/A
2735.428	RECEIVER	FAST_SENDER
2737.870	FAST_SENDER	N/A
2743.799	RECEIVER	FAST_SENDER
2746.218	FAST_SENDER	N/A
2746.979	RECEIVER	FAST_SENDER
2749.403	FAST_SENDER	N/A
2755.050	RECEIVER	FAST_SENDER
2757.495	FAST_SENDER	N/A
2758.266	RECEIVER	FAST_SENDER
2760.678	FAST_SENDER	N/A
2766.719	RECEIVER	FAST_SENDER
2769.158	FAST_SENDER	N/A
2769.911	RECEIVER	FAST_SENDER
2772.331	FAST_SENDER	N/A
2778.479	RECEIVER	FAST_SENDER
2780.915	FAST_SENDER	N/A
2781.706	RECEIVER	FAST_SENDER
2789.132	FAST_SENDER	N/A
2789.943	RECEIVER	FAST_SENDER
2792.348	FAST_SENDER	N/A
2794.660	SLOW_SENDER1	N/A
2798.259	RECEIVER	FAST_SENDER
2800.696	FAST_SENDER	N/A
2801.465	RECEIVER	FAST_SENDER
2803.877	FAST_SENDER	N/A
2804.913	RECEIVER	SLOW_SENDER1
2806.472	RECEIVER	FAST_SENDER
2806.986	SLOW_SENDER1	N/A
2808.887	FAST_SENDER	N/A
2811.315	RECEIVER	SLOW_SENDER1
2816.743	SLOW_SENDER1	N/A
2819.365	RECEIVER	SLOW_SENDER1
2821.282	FAST_SENDER	N/A
2824.787	SLOW_SENDER1	N/A
2825.570	RECEIVER	SLOW_SENDER1
2832.991	SLOW_SENDER1	N/A
2833.984	FAST_SENDER	N/A
2834.754	RECEIVER	FAST_SENDER
2837.043	RECEIVER	SLOW_SENDER1
2837.172	FAST_SENDER	N/A
2837.964	RECEIVER	FAST_SENDER
2840.407	FAST_SENDER	N/A
2844.487	SLOW_SENDER1	N/A
2845.260	RECEIVER	SLOW_SENDER1
2852.670	SLOW_SENDER1	N/A
2853.090	FAST_SENDER	N/A
2853.886	RECEIVER	FAST_SENDER
2856.334	FAST_SENDER	N/A
2856.725	RECEIVER	SLOW_SENDER1
2858.818	RECEIVER	FAST_SENDER
2865.376	FAST_SENDER	N/A
2866.123	RECEIVER	FAST_SENDER
2866.280	SLOW_SENDER1	N/A
2867.044	RECEIVER	SLOW_SENDER1
2868.568	FAST_SENDER	N/A
2874.402	RECEIVER	FAST_SENDER
2874.461	SLOW_SENDER1	N/A
2875.255	RECEIVER	SLOW_SENDER1
2876.849	FAST_SENDER	N/A
2882.635	RECEIVER	FAST_SENDER
2882.669	SLOW_SENDER1	N/A
2883.473	RECEIVER	SLOW_SENDER1
2885.068	FAST_SENDER	N/A
2890.915	SLOW_SENDER1	N/A
2891.184	RECEIVER	FAST_SENDER
2898.443	FAST_SENDER	N/A
2904.624	RECEIVER	FAST_SENDER
2907.069	FAST_SENDER	N/A
2912.631	RECEIVER	FAST_SENDER
2915.053	FAST_SENDER	N/A
2920.936	RECEIVER	FAST_SENDER
2923.375	FAST_SENDER	N/A
2924.140	RECEIVER	FAST_SENDER
2926.559	FAST_SENDER	N/A
2932.128	RECEIVER	FAST_SENDER
2934.572	FAST_SENDER	N/A
2935.333	RECEIVER	FAST_SENDER
2937.762	FAST_SENDER	N/A
2943.711	RECEIVER	FAST_SENDER
2946.129	FAST_SENDER	N/A
2946.929	RECEIVER	FAST_SENDER
2949.375	FAST_SENDER	N/A
2955.372	RECEIVER	FAST_SENDER
2957.775	FAST_SENDER	N/A
2958.559	RECEIVER	FAST_SENDER
2960.990	FAST_SENDER	N/A
2966.878	RECEIVER	FAST_SENDER
2969.325	FAST_SENDER	N/A
2970.092	RECEIVER	FAST_SENDER
2972.504	FAST_SENDER	N/A
2978.090	RECEIVER	FAST_SENDER
2980.512	FAST_SENDER	N/A
2981.293	RECEIVER	FAST_SENDER
2983.735	FAST_SENDER	N/A
2989.552	RECEIVER	FAST_SENDER
2991.999	FAST_SENDER	N/A
2992.730	RECEIVER	FAST_SENDER
2995.136	FAST_SENDER	N/A
3005.268	RECEIVER	FAST_SENDER
3007.700	FAST_SENDER	N/A
3013.848	RECEIVER	FAST_SENDER
3016.254	FAST_SENDER	N/A
3022.521	RECEIVER	FAST_SENDER
3024.963	FAST_SENDER	N/A
3030.992	RECEIVER	FAST_SENDER
3033.421	FAST_SENDER	N/A
3034.154	RECEIVER	FAST_SENDER
3036.582	FAST_SENDER	N/A
3042.442	RECEIVER	FAST_SENDER
3044.883	FAST_SENDER	N/A
3045.690	RECEIVER	FAST_SENDER
3048.093	FAST_SENDER	N/A
3053.991	RECEIVER	FAST_SENDER
3056.404	FAST_SENDER	N/A
3057.192	RECEIVER	FAST_SENDER
3059.610	FAST_SENDER	N/A
3065.600	RECEIVER	FAST_SENDER
3068.027	FAST_SENDER	N/A
3070.363	RECEIVER	FAST_SENDER
3072.792	FAST_SENDER	N/A
3078.387	RECEIVER	FAST_SENDER
3080.790	FAST_SENDER	N/A
3086.972	RECEIVER	FAST_SENDER
3089.409	FAST_SENDER	N/A
3095.497	RECEIVER	FAST_SENDER
3097.933	FAST_SENDER	N/A
3103.590	RECEIVER	FAST_SENDER
3106.035	FAST_SENDER	N/A
3106.786	RECEIVER	FAST_SENDER
3114.636	FAST_SENDER	N/A
3120.526	RECEIVER	FAST_SENDER
3122.930	FAST_SENDER	N/A
3123.653	RECEIVER	FAST_SENDER
3126.093	FAST_SENDER	N/A
3136.555	RECEIVER	FAST_SENDER
3138.955	FAST_SENDER	N/A
3144.818	RECEIVER	FAST_SENDER
3147.254	FAST_SENDER	N/A
3153.132	RECEIVER	FAST_SENDER
3155.562	FAST_SENDER	N/A
3166.165	RECEIVER	FAST_SENDER
3168.234	FAST_SENDER	N/A
3174.229	RECEIVER	FAST_SENDER
3176.675	FAST_SENDER	N/A
3182.521	RECEIVER	FAST_SENDER
3184.954	FAST_SENDER	N/A
3190.995	RECEIVER	FAST_SENDER
3193.417	FAST_SENDER	N/A
3194.173	RECEIVER	FAST_SENDER
3196.574	FAST_SENDER	N/A
3202.462	RECEIVER	FAST_SENDER
3204.901	FAST_SENDER	N/A
3205.668	RECEIVER	FAST_SENDER
3208.083	FAST_SENDER	N/A
3214.245	RECEIVER	FAST_SENDER
3216.647	FAST_SENDER	N/A
3219.042	RECEIVER	FAST_SENDER
3221.468	FAST_SENDER	N/A
3227.619	RECEIVER	FAST_SENDER
3230.045	FAST_SENDER	N/A
3235.857	RECEIVER	FAST_SENDER
3238.283	FAST_SENDER	N/A
3243.866	RECEIVER	FAST_SENDER
3246.302	FAST_SENDER	N/A
3252.134	RECEIVER	FAST_SENDER
3254.535	FAST_SENDER	N/A
3260.350	SLOW_SENDER1	N/A
3264.558	RECEIVER	FAST_SENDER
3266.523	RECEIVER	SLOW_SENDER1
3266.995	FAST_SENDER	N/A
3268.967	SLOW_SENDER1	N/A
3272.935	RECEIVER	SLOW_SENDER1
3277.842	RECEIVER	FAST_SENDER
3280.284	FAST_SENDER	N/A
3280.367	SLOW_SENDER1	N/A
3281.677	RECEIVER	SLOW_SENDER1
3286.465	RECEIVER	FAST_SENDER
3287.100	SLOW_SENDER1	N/A
3287.852	RECEIVER	SLOW_SENDER1
3288.914	FAST_SENDER	N/A
3293.275	SLOW_SENDER1	N/A
3294.026	RECEIVER	SLOW_SENDER1
3295.001	RECEIVER	FAST_SENDER
3297.421	FAST_SENDER	N/A
3299.444	SLOW_SENDER1	N/A
3300.213	RECEIVER	SLOW_SENDER1
3303.665	RECEIVER	FAST_SENDER
3306.115	FAST_SENDER	N/A
3307.635	SLOW_SENDER1	N/A
3308.401	RECEIVER	SLOW_SENDER1
3311.988	RECEIVER	FAST_SENDER
3314.393	FAST_SENDER	N/A
3315.817	SLOW_SENDER1	N/A
3316.568	RECEIVER	SLOW_SENDER1
3320.755	RECEIVER	FAST_SENDER
3323.189	FAST_SENDER	N/A
3326.930	SLOW_SENDER1	N/A
3327.687	RECEIVER	SLOW_SENDER1
3329.335	RECEIVER	FAST_SENDER
3331.762	FAST_SENDER	N/A
3335.111	SLOW_SENDER1	N/A
3335.872	RECEIVER	SLOW_SENDER1
3337.426	RECEIVER	FAST_SENDER
3339.843	FAST_SENDER	N/A
3343.291	SLOW_SENDER1	N/A
3344.066	RECEIVER	SLOW_SENDER1
3345.861	RECEIVER	FAST_SENDER
3348.285	FAST_SENDER	N/A
3351.516	SLOW_SENDER1	N/A
3352.298	RECEIVER	SLOW_SENDER1
3354.234	RECEIVER	FAST_SENDER
3356.642	FAST_SENDER	N/A
3359.714	SLOW_SENDER1	N/A
3360.502	RECEIVER	SLOW_SENDER1
3362.867	RECEIVER	FAST_SENDER
3365.277	FAST_SENDER	N/A
3367.918	SLOW_SENDER1	N/A
3368.686	RECEIVER	SLOW_SENDER1
3371.309	RECEIVER	FAST_SENDER
3373.737	FAST_SENDER	N/A
3376.123	SLOW_SENDER1	N/A
3376.914	RECEIVER	SLOW_SENDER1
3379.869	RECEIVER	FAST_SENDER
3382.312	FAST_SENDER	N/A
3384.363	SLOW_SENDER1	N/A
3385.131	RECEIVER	SLOW_SENDER1
3388.600	RECEIVER	FAST_SENDER
3391.014	FAST_SENDER	N/A
3392.546	SLOW_SENDER1	N/A
3393.854	RECEIVER	SLOW_SENDER1
3397.428	RECEIVER	FAST_SENDER
3399.861	FAST_SENDER	N/A
3401.297	SLOW_SENDER1	N/A
3402.593	RECEIVER	SLOW_SENDER1
3405.333	RECEIVER	FAST_SENDER
3407.763	FAST_SENDER	N/A
3410.037	SLOW_SENDER1	N/A
3410.795	RECEIVER	SLOW_SENDER1
3413.522	RECEIVER	FAST_SENDER
3415.972	FAST_SENDER	N/A
3421.895	RECEIVER	FAST_SENDER
3424.336	FAST_SENDER	N/A
3429.834	RECEIVER	FAST_SENDER
3432.268	FAST_SENDER	N/A
3437.852	RECEIVER	FAST_SENDER
3440.293	FAST_SENDER	N/A
3446.023	RECEIVER	FAST_SENDER
3448.452	FAST_SENDER	N/A
3454.510	RECEIVER	FAST_SENDER
3456.940	FAST_SENDER	N/A
3463.156	RECEIVER	FAST_SENDER
3465.565	FAST_SENDER	N/A
3471.395	RECEIVER	FAST_SENDER
3473.819	FAST_SENDER	N/A
3479.577	RECEIVER	FAST_SENDER
3481.987	FAST_SENDER	N/A
3487.823	RECEIVER	FAST_SENDER
3490.252	FAST_SENDER	N/A
3496.288	RECEIVER	FAST_SENDER
3498.735	FAST_SENDER	N/A
3504.696	RECEIVER	FAST_SENDER
3507.141	FAST_SENDER	N/A
3513.314	RECEIVER	FAST_SENDER
3515.722	FAST_SENDER	N/A
3521.512	RECEIVER	FAST_SENDER
3523.921	FAST_SENDER	N/A
3530.147	RECEIVER	FAST_SENDER
3532.592	FAST_SENDER	N/A
3538.740	RECEIVER	FAST_SENDER
3541.170	FAST_SENDER	N/A
3547.167	RECEIVER	FAST_SENDER
3549.568	FAST_SENDER	N/A
3559.920	RECEIVER	FAST_SENDER
3562.357	FAST_SENDER	N/A
3568.337	RECEIVER	FAST_SENDER
3570.770	FAST_SENDER	N/A
3583.785	FAST_SENDER	N/A
3589.494	RECEIVER	FAST_SENDER
3591.896	FAST_SENDER	N/A
3597.510	RECEIVER	FAST_SENDER
3599.920	FAST_SENDER	N/A
3606.022	RECEIVER	FAST_SENDER
3608.444	FAST_SENDER	N/A
3614.623	RECEIVER	FAST_SENDER
3617.071	FAST_SENDER	N/A
3623.212	RECEIVER	FAST_SENDER
3625.636	FAST_SENDER	N/A
3631.847	RECEIVER	FAST_SENDER
3634.254	FAST_SENDER	N/A
3640.271	RECEIVER	FAST_SENDER
3642.684	FAST_SENDER	N/A
3648.375	RECEIVER	FAST_SENDER
3650.804	FAST_SENDER	N/A
3656.620	RECEIVER	FAST_SENDER
3659.056	FAST_SENDER	N/A
3665.311	RECEIVER	FAST_SENDER
3671.815	FAST_SENDER	N/A
3672.585	RECEIVER	FAST_SENDER
3675.023	FAST_SENDER	N/A
3680.923	RECEIVER	FAST_SENDER
3683.357	FAST_SENDER	N/A
3684.151	RECEIVER	FAST_SENDER
3686.597	FAST_SENDER	N/A
3692.112	RECEIVER	FAST_SENDER
3694.520	FAST_SENDER	N/A
3695.300	RECEIVER	FAST_SENDER
3697.750	FAST_SENDER	N/A
3703.486	RECEIVER	FAST_SENDER
3705.901	FAST_SENDER	N/A
3718.669	FAST_SENDER	N/A
3719.433	RECEIVER	FAST_SENDER
3721.841	FAST_SENDER	N/A
3728.050	RECEIVER	FAST_SENDER
3730.488	FAST_SENDER	N/A
3731.247	RECEIVER	FAST_SENDER
3733.676	FAST_SENDER	N/A
3739.305	RECEIVER	FAST_SENDER
3741.741	FAST_SENDER	N/A
3742.489	RECEIVER	FAST_SENDER
3744.932	FAST_SENDER	N/A
3750.844	RECEIVER	FAST_SENDER
3753.281	FAST_SENDER	N/A
3754.007	RECEIVER	FAST_SENDER
3756.445	FAST_SENDER	N/A
3761.973	RECEIVER	FAST_SENDER
3764.393	FAST_SENDER	N/A
3765.195	RECEIVER	FAST_SENDER
3767.608	FAST_SENDER	N/A
3774.032	RECEIVER	FAST_SENDER
3776.432	FAST_SENDER	N/A
3777.187	RECEIVER	FAST_SENDER
3778.100	SLOW_SENDER1	N/A
3779.614	FAST_SENDER	N/A
3785.786	RECEIVER	FAST_SENDER
3788.234	FAST_SENDER	N/A
3789.001	RECEIVER	FAST_SENDER
3790.053	SLOW_SENDER1	N/A
3791.439	FAST_SENDER	N/A
3794.709	RECEIVER	SLOW_SENDER1
3800.109	SLOW_SENDER1	N/A
3804.960	FAST_SENDER	N/A
3805.712	RECEIVER	SLOW_SENDER1
3811.826	RECEIVER	FAST_SENDER
3813.138	SLOW_SENDER1	N/A
3813.909	RECEIVER	SLOW_SENDER1
3814.263	FAST_SENDER	N/A
3820.258	RECEIVER	FAST_SENDER
3821.331	SLOW_SENDER1	N/A
3822.083	RECEIVER	SLOW_SENDER1
3822.708	FAST_SENDER	N/A
3828.615	RECEIVER	FAST_SENDER
3829.519	SLOW_SENDER1	N/A
3830.277	RECEIVER	SLOW_SENDER1
3831.049	FAST_SENDER	N/A
3837.278	RECEIVER	FAST_SENDER
3837.691	SLOW_SENDER1	N/A
3838.468	RECEIVER	SLOW_SENDER1
3839.697	FAST_SENDER	N/A
3846.104	RECEIVER	FAST_SENDER
3848.541	FAST_SENDER	N/A
3849.153	SLOW_SENDER1	N/A
3849.970	RECEIVER	SLOW_SENDER1
3854.438	RECEIVER	FAST_SENDER
3856.839	FAST_SENDER	N/A
3860.332	SLOW_SENDER1	N/A
3861.110	RECEIVER	SLOW_SENDER1
3862.903	RECEIVER	FAST_SENDER
3865.314	FAST_SENDER	N/A
3868.521	SLOW_SENDER1	N/A
3869.297	RECEIVER	SLOW_SENDER1
3871.199	RECEIVER	FAST_SENDER
3873.604	FAST_SENDER	N/A
3879.564	RECEIVER	FAST_SENDER
3882.005	FAST_SENDER	N/A
3892.336	RECEIVER	FAST_SENDER
3894.762	FAST_SENDER	N/A
3900.847	RECEIVER	FAST_SENDER
3903.249	FAST_SENDER	N/A
3909.265	RECEIVER	FAST_SENDER
3911.709	FAST_SENDER	N/A
3917.159	RECEIVER	FAST_SENDER
3919.574	FAST_SENDER	N/A
3925.512	RECEIVER	FAST_SENDER
3932.622	FAST_SENDER	N/A
3938.526	RECEIVER	FAST_SENDER
3940.969	FAST_SENDER	N/A
3946.786	RECEIVER	FAST_SENDER
3949.227	FAST_SENDER	N/A
3955.192	RECEIVER	FAST_SENDER
3957.614	FAST_SENDER	N/A
3963.925	RECEIVER	FAST_SENDER
3966.345	FAST_SENDER	N/A
3976.762	RECEIVER	FAST_SENDER
3979.184	FAST_SENDER	N/A
3985.245	RECEIVER	FAST_SENDER
3987.677	FAST_SENDER	N/A
3993.625	RECEIVER	FAST_SENDER
3996.057	FAST_SENDER	N/A
4001.563	RECEIVER	FAST_SENDER
4004.001	FAST_SENDER	N/A
4015.073	RECEIVER	FAST_SENDER
4017.474	FAST_SENDER	N/A
4023.523	RECEIVER	FAST_SENDER
4025.965	FAST_SENDER	N/A
4031.592	RECEIVER	FAST_SENDER
4034.005	FAST_SENDER	N/A
4040.125	RECEIVER	FAST_SENDER
4042.567	FAST_SENDER	N/A
4048.696	RECEIVER	FAST_SENDER
4051.132	FAST_SENDER	N/A
4056.847	RECEIVER	FAST_SENDER
4059.249	FAST_SENDER	N/A
4065.494	RECEIVER	FAST_SENDER
4067.937	FAST_SENDER	N/A
4074.210	RECEIVER	FAST_SENDER
4076.655	FAST_SENDER	N/A
4077.459	RECEIVER	FAST_SENDER
4079.860	FAST_SENDER	N/A
4085.503	RECEIVER	FAST_SENDER
4087.944	FAST_SENDER	N/A
4088.674	RECEIVER	FAST_SENDER
4091.082	FAST_SENDER	N/A
4096.870	RECEIVER	FAST_SENDER
4099.283	FAST_SENDER	N/A
4100.074	RECEIVER	FAST_SENDER
4102.507	FAST_SENDER	N/A
4108.611	RECEIVER	FAST_SENDER
4111.028	FAST_SENDER	N/A
4111.761	RECEIVER	FAST_SENDER
4114.179	FAST_SENDER	N/A
4120.036	RECEIVER	FAST_SENDER
4122.453	FAST_SENDER	N/A
4123.230	RECEIVER	FAST_SENDER
4125.634	FAST_SENDER	N/A
4131.682	RECEIVER	FAST_SENDER
4134.132	FAST_SENDER	N/A
4134.920	RECEIVER	FAST_SENDER
4137.338	FAST_SENDER	N/A
4143.073	RECEIVER	FAST_SENDER
4145.479	FAST_SENDER	N/A
4146.253	RECEIVER	FAST_SENDER
4148.656	FAST_SENDER	N/A
4154.622	RECEIVER	FAST_SENDER
4157.060	FAST_SENDER	N/A
4157.793	RECEIVER	FAST_SENDER
4160.199	FAST_SENDER	N/A
4166.002	RECEIVER	FAST_SENDER
4168.425	FAST_SENDER	N/A
4169.152	RECEIVER	FAST_SENDER
4171.556	FAST_SENDER	N/A
4177.091	RECEIVER	FAST_SENDER
4179.541	FAST_SENDER	N/A
4180.308	RECEIVER	FAST_SENDER
4182.724	FAST_SENDER	N/A
4188.831	RECEIVER	FAST_SENDER
4191.234	FAST_SENDER	N/A
4191.965	RECEIVER	FAST_SENDER
4194.372	FAST_SENDER	N/A
4200.240	RECEIVER	FAST_SENDER
4202.642	FAST_SENDER	N/A
4203.404	RECEIVER	FAST_SENDER
4205.815	FAST_SENDER	N/A
4211.801	RECEIVER	FAST_SENDER
4214.218	FAST_SENDER	N/A
4215.002	RECEIVER	FAST_SENDER
4217.447	FAST_SENDER	N/A
4223.372	RECEIVER	FAST_SENDER
4225.801	FAST_SENDER	N/A
4226.558	RECEIVER	FAST_SENDER
4228.988	FAST_SENDER	N/A
4235.136	RECEIVER	FAST_SENDER
4236.760	SLOW_SENDER1	N/A
4237.554	RECEIVER	SLOW_SENDER1
4237.562	FAST_SENDER	N/A
4239.985	SLOW_SENDER1	N/A
4245.868	RECEIVER	SLOW_SENDER1
4247.896	RECEIVER	FAST_SENDER
4248.290	SLOW_SENDER1	N/A
4250.341	FAST_SENDER	N/A
4256.112	RECEIVER	FAST_SENDER
4258.518	FAST_SENDER	N/A
4259.977	SLOW_SENDER1	N/A
4260.754	RECEIVER	SLOW_SENDER1
4264.311	RECEIVER	FAST_SENDER
4266.755	FAST_SENDER	N/A
4271.096	SLOW_SENDER1	N/A
4271.887	RECEIVER	SLOW_SENDER1
4272.783	RECEIVER	FAST_SENDER
4275.208	FAST_SENDER	N/A
4279.296	SLOW_SENDER1	N/A
4280.086	RECEIVER	SLOW_SENDER1
4280.980	RECEIVER	FAST_SENDER
4283.394	FAST_SENDER	N/A
4287.521	SLOW_SENDER1	N/A
4288.312	RECEIVER	SLOW_SENDER1
4289.195	RECEIVER	FAST_SENDER
4291.634	FAST_SENDER	N/A
4295.730	SLOW_SENDER1	N/A
4296.465	RECEIVER	SLOW_SENDER1
4297.369	RECEIVER	FAST_SENDER
4299.813	FAST_SENDER	N/A
4303.909	SLOW_SENDER1	N/A
4304.669	RECEIVER	SLOW_SENDER1
4305.930	RECEIVER	FAST_SENDER
4308.378	FAST_SENDER	N/A
4312.094	SLOW_SENDER1	N/A
4312.831	RECEIVER	SLOW_SENDER1
4313.937	RECEIVER	FAST_SENDER
4316.379	FAST_SENDER	N/A
4320.254	SLOW_SENDER1	N/A
4321.013	RECEIVER	SLOW_SENDER1
4322.321	RECEIVER	FAST_SENDER
4324.760	FAST_SENDER	N/A
4328.442	SLOW_SENDER1	N/A
4329.230	RECEIVER	SLOW_SENDER1
4330.681	RECEIVER	FAST_SENDER
4333.090	FAST_SENDER	N/A
4336.646	SLOW_SENDER1	N/A
4337.454	RECEIVER	SLOW_SENDER1
4339.157	RECEIVER	FAST_SENDER
4341.573	FAST_SENDER	N/A
4344.873	SLOW_SENDER1	N/A
4345.658	RECEIVER	SLOW_SENDER1
4347.503	RECEIVER	FAST_SENDER
4349.913	FAST_SENDER	N/A
4353.075	SLOW_SENDER1	N/A
4353.818	RECEIVER	SLOW_SENDER1
4355.964	RECEIVER	FAST_SENDER
4358.395	FAST_SENDER	N/A
4361.222	SLOW_SENDER1	N/A
4361.998	RECEIVER	SLOW_SENDER1
4364.451	RECEIVER	FAST_SENDER
4366.877	FAST_SENDER	N/A
4369.413	SLOW_SENDER1	N/A
4370.202	RECEIVER	SLOW_SENDER1
4373.065	RECEIVER	FAST_SENDER
4375.495	FAST_SENDER	N/A
4377.622	SLOW_SENDER1	N/A
4378.403	RECEIVER	SLOW_SENDER1
4381.236	RECEIVER	FAST_SENDER
4383.655	FAST_SENDER	N/A
4385.815	SLOW_SENDER1	N/A
4386.572	RECEIVER	SLOW_SENDER1
4390.302	RECEIVER	FAST_SENDER
4392.750	FAST_SENDER	N/A
4398.867	RECEIVER	FAST_SENDER
4401.284	FAST_SENDER	N/A
4407.239	RECEIVER	FAST_SENDER
4409.687	FAST_SENDER	N/A
4415.881	RECEIVER	FAST_SENDER
4418.315	FAST_SENDER	N/A
4424.468	RECEIVER	FAST_SENDER
4426.868	FAST_SENDER	N/A
4432.768	RECEIVER	FAST_SENDER
4435.175	FAST_SENDER	N/A
4441.097	RECEIVER	FAST_SENDER
4443.515	FAST_SENDER	N/A
4455.850	FAST_SENDER	N/A
4468.818	FAST_SENDER	N/A
4474.641	RECEIVER	FAST_SENDER
4477.081	FAST_SENDER	N/A
4482.616	RECEIVER	FAST_SENDER
4485.028	FAST_SENDER	N/A
4490.970	RECEIVER	FAST_SENDER
4493.402	FAST_SENDER	N/A
4499.441	RECEIVER	FAST_SENDER
4501.878	FAST_SENDER	N/A
4507.503	RECEIVER	FAST_SENDER
4509.922	FAST_SENDER	N/A
4510.720	RECEIVER	FAST_SENDER
4518.204	FAST_SENDER	N/A
4524.080	RECEIVER	FAST_SENDER
4526.485	FAST_SENDER	N/A
4527.205	RECEIVER	FAST_SENDER
4529.632	FAST_SENDER	N/A
4535.433	RECEIVER	FAST_SENDER
4537.878	FAST_SENDER	N/A
4538.649	RECEIVER	FAST_SENDER
4541.095	FAST_SENDER	N/A
4546.896	RECEIVER	FAST_SENDER
4549.336	FAST_SENDER	N/A
4550.107	RECEIVER	FAST_SENDER
4552.515	FAST_SENDER	N/A
4558.323	RECEIVER	FAST_SENDER
4560.761	FAST_SENDER	N/A
4561.494	RECEIVER	FAST_SENDER
4563.932	FAST_SENDER	N/A
4569.833	RECEIVER	FAST_SENDER
4572.234	FAST_SENDER	N/A
4573.039	RECEIVER	FAST_SENDER
4575.474	FAST_SENDER	N/A
4581.305	RECEIVER	FAST_SENDER
4583.747	FAST_SENDER	N/A
4584.501	RECEIVER	FAST_SENDER
4586.905	FAST_SENDER	N/A
4592.595	RECEIVER	FAST_SENDER
4595.039	FAST_SENDER	N/A
4595.795	RECEIVER	FAST_SENDER
4598.228	FAST_SENDER	N/A
4604.222	RECEIVER	FAST_SENDER
4606.640	FAST_SENDER	N/A
4607.403	RECEIVER	FAST_SENDER
4609.807	FAST_SENDER	N/A
4619.838	RECEIVER	FAST_SENDER
4622.241	FAST_SENDER	N/A
4628.083	RECEIVER	FAST_SENDER
4630.507	FAST_SENDER	N/A
4636.581	RECEIVER	FAST_SENDER
4639.027	FAST_SENDER	N/A
4639.778	RECEIVER	FAST_SENDER
4642.218	FAST_SENDER	N/A
4648.257	RECEIVER	FAST_SENDER
4650.663	FAST_SENDER	N/A
4651.439	RECEIVER	FAST_SENDER
4653.854	FAST_SENDER	N/A
4659.514	RECEIVER	FAST_SENDER
4661.928	FAST_SENDER	N/A
4662.711	RECEIVER	FAST_SENDER
4665.123	FAST_SENDER	N/A
4670.710	RECEIVER	FAST_SENDER
4673.119	FAST_SENDER	N/A
4673.863	RECEIVER	FAST_SENDER
4676.263	FAST_SENDER	N/A
4682.175	RECEIVER	FAST_SENDER
4684.577	FAST_SENDER	N/A
4685.360	RECEIVER	FAST_SENDER
4687.798	FAST_SENDER	N/A
4694.106	RECEIVER	FAST_SENDER
4696.509	FAST_SENDER	N/A
4697.268	RECEIVER	FAST_SENDER
4699.688	FAST_SENDER	N/A
4705.556	RECEIVER	FAST_SENDER
4707.971	FAST_SENDER	N/A
4708.740	RECEIVER	FAST_SENDER
4711.184	FAST_SENDER	N/A
4717.021	RECEIVER	FAST_SENDER
4719.462	FAST_SENDER	N/A
4720.243	RECEIVER	FAST_SENDER
4722.683	FAST_SENDER	N/A
4728.979	RECEIVER	FAST_SENDER
4731.405	FAST_SENDER	N/A
4732.196	RECEIVER	FAST_SENDER
4734.612	FAST_SENDER	N/A
4740.622	RECEIVER	FAST_SENDER
4743.024	FAST_SENDER	N/A
4743.770	RECEIVER	FAST_SENDER
4746.215	FAST_SENDER	N/A
4752.126	RECEIVER	FAST_SENDER
4753.850	SLOW_SENDER1	N/A
4754.553	FAST_SENDER	N/A
4754.580	RECEIVER	SLOW_SENDER1
4756.994	SLOW_SENDER1	N/A
4760.407	RECEIVER	FAST_SENDER
4762.834	FAST_SENDER	N/A
4763.625	RECEIVER	FAST_SENDER
4766.062	FAST_SENDER	N/A
4768.747	RECEIVER	SLOW_SENDER1
4774.179	SLOW_SENDER1	N/A
4779.422	FAST_SENDER	N/A
4780.203	RECEIVER	FAST_SENDER
4782.634	FAST_SENDER	N/A
4785.896	SLOW_SENDER1	N/A
4786.642	RECEIVER	SLOW_SENDER1
4788.817	RECEIVER	FAST_SENDER
4791.258	FAST_SENDER	N/A
4797.441	SLOW_SENDER1	N/A
4797.506	RECEIVER	FAST_SENDER
4798.211	RECEIVER	SLOW_SENDER1
4799.937	FAST_SENDER	N/A
4805.621	SLOW_SENDER1	N/A
4805.994	RECEIVER	FAST_SENDER
4809.701	RECEIVER	SLOW_SENDER1
4814.015	FAST_SENDER	N/A
4817.139	SLOW_SENDER1	N/A
4817.870	RECEIVER	SLOW_SENDER1
4820.071	RECEIVER	FAST_SENDER
4822.475	FAST_SENDER	N/A
4825.296	SLOW_SENDER1	N/A
4826.099	RECEIVER	SLOW_SENDER1
4828.479	RECEIVER	FAST_SENDER
4833.500	SLOW_SENDER1	N/A
4834.269	RECEIVER	SLOW_SENDER1
4835.692	FAST_SENDER	N/A
4841.690	SLOW_SENDER1	N/A
4842.050	RECEIVER	FAST_SENDER
4850.024	FAST_SENDER	N/A
4855.809	RECEIVER	FAST_SENDER
4858.220	FAST_SENDER	N/A
4863.810	RECEIVER	FAST_SENDER
4866.259	FAST_SENDER	N/A
4872.168	RECEIVER	FAST_SENDER
4874.570	FAST_SENDER	N/A
4880.273	RECEIVER	FAST_SENDER
4882.682	FAST_SENDER	N/A
4888.554	RECEIVER	FAST_SENDER
4890.994	FAST_SENDER	N/A
4897.339	RECEIVER	FAST_SENDER
4904.398	FAST_SENDER	N/A
4910.485	RECEIVER	FAST_SENDER
4912.904	FAST_SENDER	N/A
4918.836	RECEIVER	FAST_SENDER
4921.246	FAST_SENDER	N/A
4926.854	RECEIVER	FAST_SENDER
4929.285	FAST_SENDER	N/A
4935.046	RECEIVER	FAST_SENDER
4937.480	FAST_SENDER	N/A
4943.411	RECEIVER	FAST_SENDER
4945.845	FAST_SENDER	N/A
4951.628	RECEIVER	FAST_SENDER
4954.047	FAST_SENDER	N/A
4959.758	RECEIVER	FAST_SENDER
4966.498	FAST_SENDER	N/A
4972.080	RECEIVER	FAST_SENDER
4974.523	FAST_SENDER	N/A
4975.311	RECEIVER	FAST_SENDER
4977.714	FAST_SENDER	N/A
4983.658	RECEIVER	FAST_SENDER
4986.083	FAST_SENDER	N/A
4986.850	RECEIVER	FAST_SENDER
4989.286	FAST_SENDER	N/A
4995.386	RECEIVER	FAST_SENDER
4997.795	FAST_SENDER	N/A
4998.572	RECEIVER	FAST_SENDER
5000.988	FAST_SENDER	N/A
5007.076	RECEIVER	FAST_SENDER
5009.498	FAST_SENDER	N/A
5010.308	RECEIVER	FAST_SENDER
5012.721	FAST_SENDER	N/A
5018.555	RECEIVER	FAST_SENDER
5020.988	FAST_SENDER	N/A
5023.381	RECEIVER	FAST_SENDER
5025.809	FAST_SENDER	N/A
5031.410	RECEIVER	FAST_SENDER
5033.823	FAST_SENDER	N/A
5039.818	RECEIVER	FAST_SENDER
5042.233	FAST_SENDER	N/A
5048.237	RECEIVER	FAST_SENDER
5050.654	FAST_SENDER	N/A
5056.625	RECEIVER	FAST_SENDER
5059.033	FAST_SENDER	N/A
5065.007	RECEIVER	FAST_SENDER
5067.428	FAST_SENDER	N/A
5068.192	RECEIVER	FAST_SENDER
5070.607	FAST_SENDER	N/A
5076.446	RECEIVER	FAST_SENDER
5078.896	FAST_SENDER	N/A
5079.651	RECEIVER	FAST_SENDER
5082.094	FAST_SENDER	N/A
5087.639	RECEIVER	FAST_SENDER
5094.170	FAST_SENDER	N/A
5094.945	RECEIVER	FAST_SENDER
5097.364	FAST_SENDER	N/A
5103.034	RECEIVER	FAST_SENDER
5105.473	FAST_SENDER	N/A
5106.201	RECEIVER	FAST_SENDER
5108.647	FAST_SENDER	N/A
5114.866	RECEIVER	FAST_SENDER
5117.310	FAST_SENDER	N/A
5118.030	RECEIVER	FAST_SENDER
5120.467	FAST_SENDER	N/A
5126.310	RECEIVER	FAST_SENDER
5133.095	FAST_SENDER	N/A
5133.881	RECEIVER	FAST_SENDER
5136.304	FAST_SENDER	N/A
5146.666	RECEIVER	FAST_SENDER
5149.084	FAST_SENDER	N/A
5149.861	RECEIVER	FAST_SENDER
5152.264	FAST_SENDER	N/A
5158.182	RECEIVER	FAST_SENDER
5160.625	FAST_SENDER	N/A
5161.423	RECEIVER	FAST_SENDER
5163.848	FAST_SENDER	N/A
5174.381	RECEIVER	FAST_SENDER
5176.797	FAST_SENDER	N/A
5182.599	RECEIVER	FAST_SENDER
5185.023	FAST_SENDER	N/A
5190.865	RECEIVER	FAST_SENDER
5193.315	FAST_SENDER	N/A
5199.262	RECEIVER	FAST_SENDER
5201.684	FAST_SENDER	N/A
5202.473	RECEIVER	FAST_SENDER
5204.922	FAST_SENDER	N/A
5210.527	RECEIVER	FAST_SENDER
5212.450	SLOW_SENDER1	N/A
5212.945	FAST_SENDER	N/A
5213.239	RECEIVER	SLOW_SENDER1
5221.075	SLOW_SENDER1	N/A
5224.119	RECEIVER	FAST_SENDER
5224.831	RECEIVER	SLOW_SENDER1
5226.530	FAST_SENDER	N/A
5230.261	SLOW_SENDER1	N/A
5231.046	RECEIVER	SLOW_SENDER1
5232.746	RECEIVER	FAST_SENDER
5235.192	FAST_SENDER	N/A
5236.463	SLOW_SENDER1	N/A
5237.278	RECEIVER	SLOW_SENDER1
5241.428	RECEIVER	FAST_SENDER
5242.717	SLOW_SENDER1	N/A
5243.528	RECEIVER	SLOW_SENDER1
5243.873	FAST_SENDER	N/A
5248.933	SLOW_SENDER1	N/A
5252.539	RECEIVER	SLOW_SENDER1
5254.514	RECEIVER	FAST_SENDER
5256.951	FAST_SENDER	N/A
5259.960	SLOW_SENDER1	N/A
5262.705	RECEIVER	FAST_SENDER
5264.188	RECEIVER	SLOW_SENDER1
5265.137	FAST_SENDER	N/A
5271.240	RECEIVER	FAST_SENDER
5271.613	SLOW_SENDER1	N/A
5272.382	RECEIVER	SLOW_SENDER1
5273.677	FAST_SENDER	N/A
5279.798	SLOW_SENDER1	N/A
5280.070	RECEIVER	FAST_SENDER
5283.716	RECEIVER	SLOW_SENDER1
5286.936	FAST_SENDER	N/A
5291.151	SLOW_SENDER1	N/A
5291.922	RECEIVER	SLOW_SENDER1
5293.122	RECEIVER	FAST_SENDER
5295.564	FAST_SENDER	N/A
5299.324	SLOW_SENDER1	N/A
5300.097	RECEIVER	SLOW_SENDER1
5301.036	RECEIVER	FAST_SENDER
5303.455	FAST_SENDER	N/A
5307.505	SLOW_SENDER1	N/A
5308.283	RECEIVER	SLOW_SENDER1
5309.662	RECEIVER	FAST_SENDER
5312.075	FAST_SENDER	N/A
5315.726	SLOW_SENDER1	N/A
5316.494	RECEIVER	SLOW_SENDER1
5317.590	RECEIVER	FAST_SENDER
5320.010	FAST_SENDER	N/A
5323.898	SLOW_SENDER1	N/A
5324.699	RECEIVER	SLOW_SENDER1
5325.810	RECEIVER	FAST_SENDER
5328.226	FAST_SENDER	N/A
5334.443	RECEIVER	FAST_SENDER
5336.846	FAST_SENDER	N/A
5342.477	RECEIVER	FAST_SENDER
5344.913	FAST_SENDER	N/A
5350.893	RECEIVER	FAST_SENDER
5353.317	FAST_SENDER	N/A
5359.413	RECEIVER	FAST_SENDER
5361.823	FAST_SENDER	N/A
5367.396	RECEIVER	FAST_SENDER
5369.810	FAST_SENDER	N/A
5375.387	RECEIVER	FAST_SENDER
5377.823	FAST_SENDER	N/A
5383.711	RECEIVER	FAST_SENDER
5386.112	FAST_SENDER	N/A
5391.791	RECEIVER	FAST_SENDER
5394.232	FAST_SENDER	N/A
5399.950	RECEIVER	FAST_SENDER
5402.398	FAST_SENDER	N/A
5408.428	RECEIVER	FAST_SENDER
5410.848	FAST_SENDER	N/A
5416.882	RECEIVER	FAST_SENDER
5419.306	FAST_SENDER	N/A
5425.236	RECEIVER	FAST_SENDER
5427.656	FAST_SENDER	N/A
5433.367	RECEIVER	FAST_SENDER
5435.771	FAST_SENDER	N/A
5441.864	RECEIVER	FAST_SENDER
5444.286	FAST_SENDER	N/A
5450.471	RECEIVER	FAST_SENDER
5452.871	FAST_SENDER	N/A
5458.947	RECEIVER	FAST_SENDER
5461.371	FAST_SENDER	N/A
5466.968	RECEIVER	FAST_SENDER
5469.377	FAST_SENDER	N/A
5475.330	RECEIVER	FAST_SENDER
5477.743	FAST_SENDER	N/A
5483.561	RECEIVER	FAST_SENDER
5485.961	FAST_SENDER	N/A
5491.765	RECEIVER	FAST_SENDER
5494.215	FAST_SENDER	N/A
5499.879	RECEIVER	FAST_SENDER
5502.292	FAST_SENDER	N/A
5503.049	RECEIVER	FAST_SENDER
5505.454	FAST_SENDER	N/A
5511.289	RECEIVER	FAST_SENDER
5513.701	FAST_SENDER	N/A
5514.441	RECEIVER	FAST_SENDER
5516.883	FAST_SENDER	N/A
5522.400	RECEIVER	FAST_SENDER
5524.839	FAST_SENDER	N/A
5527.049	RECEIVER	FAST_SENDER
5529.461	FAST_SENDER	N/A
5535.133	RECEIVER	FAST_SENDER
5537.555	FAST_SENDER	N/A
5543.265	RECEIVER	FAST_SENDER
5545.703	FAST_SENDER	N/A
5551.605	RECEIVER	FAST_SENDER
5554.019	FAST_SENDER	N/A
5559.653	RECEIVER	FAST_SENDER
5562.053	FAST_SENDER	N/A
5568.026	RECEIVER	FAST_SENDER
5570.475	FAST_SENDER	N/A
5571.258	RECEIVER	FAST_SENDER
5573.685	FAST_SENDER	N/A
5584.035	RECEIVER	FAST_SENDER
5586.437	FAST_SENDER	N/A
5587.168	RECEIVER	FAST_SENDER
5589.617	FAST_SENDER	N/A
5595.650	RECEIVER	FAST_SENDER
5598.057	FAST_SENDER	N/A
5600.336	RECEIVER	FAST_SENDER
5602.762	FAST_SENDER	N/A
5608.460	RECEIVER	FAST_SENDER
5610.892	FAST_SENDER	N/A
5616.397	RECEIVER	FAST_SENDER
5618.810	FAST_SENDER	N/A
5624.743	RECEIVER	FAST_SENDER
5627.147	FAST_SENDER	N/A
5633.280	RECEIVER	FAST_SENDER
5635.721	FAST_SENDER	N/A
5636.471	RECEIVER	FAST_SENDER
5638.876	FAST_SENDER	N/A
5644.864	RECEIVER	FAST_SENDER
5647.313	FAST_SENDER	N/A
5648.088	RECEIVER	FAST_SENDER
5650.531	FAST_SENDER	N/A
5656.860	RECEIVER	FAST_SENDER
5659.276	FAST_SENDER	N/A
5660.052	RECEIVER	FAST_SENDER
5662.483	FAST_SENDER	N/A
5668.651	RECEIVER	FAST_SENDER
5671.072	FAST_SENDER	N/A
5671.843	RECEIVER	FAST_SENDER
5674.284	FAST_SENDER	N/A
5680.079	RECEIVER	FAST_SENDER
5682.508	FAST_SENDER	N/A
5683.259	RECEIVER	FAST_SENDER
5685.696	FAST_SENDER	N/A
5691.539	RECEIVER	FAST_SENDER
5691.550	SLOW_SENDER1	N/A
5692.297	RECEIVER	SLOW_SENDER1
5694.714	SLOW_SENDER1	N/A
5698.639	FAST_SENDER	N/A
5700.535	RECEIVER	SLOW_SENDER1
5704.358	RECEIVER	FAST_SENDER
5706.773	FAST_SENDER	N/A
5711.263	SLOW_SENDER1	N/A
5712.030	RECEIVER	SLOW_SENDER1
5712.843	RECEIVER	FAST_SENDER
5715.292	FAST_SENDER	N/A
5717.477	SLOW_SENDER1	N/A
5718.257	RECEIVER	SLOW_SENDER1
5721.161	RECEIVER	FAST_SENDER
5723.588	FAST_SENDER	N/A
5723.702	SLOW_SENDER1	N/A
5724.977	RECEIVER	SLOW_SENDER1
5729.162	RECEIVER	FAST_SENDER
5730.424	SLOW_SENDER1	N/A
5731.194	RECEIVER	SLOW_SENDER1
5735.968	FAST_SENDER	N/A
5736.601	SLOW_SENDER1	N/A
5737.329	RECEIVER	SLOW_SENDER1
5741.974	RECEIVER	FAST_SENDER
5742.759	SLOW_SENDER1	N/A
5743.564	RECEIVER	SLOW_SENDER1
5744.392	FAST_SENDER	N/A
5749.012	SLOW_SENDER1	N/A
5749.827	RECEIVER	SLOW_SENDER1
5754.765	RECEIVER	FAST_SENDER
5757.173	FAST_SENDER	N/A
5760.294	SLOW_SENDER1	N/A
5761.114	RECEIVER	SLOW_SENDER1
5767.886	RECEIVER	FAST_SENDER
5768.524	SLOW_SENDER1	N/A
5769.320	RECEIVER	SLOW_SENDER1
5770.307	FAST_SENDER	N/A
5776.516	RECEIVER	FAST_SENDER
5776.753	SLOW_SENDER1	N/A
5777.521	RECEIVER	SLOW_SENDER1
5778.916	FAST_SENDER	N/A
5784.577	RECEIVER	FAST_SENDER
5784.960	SLOW_SENDER1	N/A
5785.731	RECEIVER	SLOW_SENDER1
5787.009	FAST_SENDER	N/A
5792.705	RECEIVER	FAST_SENDER
5793.148	SLOW_SENDER1	N/A
5793.916	RECEIVER	SLOW_SENDER1
5795.111	FAST_SENDER	N/A
5800.627	RECEIVER	FAST_SENDER
5801.361	SLOW_SENDER1	N/A
5802.135	RECEIVER	SLOW_SENDER1
5803.034	FAST_SENDER	N/A
5808.837	RECEIVER	FAST_SENDER
5809.561	SLOW_SENDER1	N/A
5810.367	RECEIVER	SLOW_SENDER1
5811.275	FAST_SENDER	N/A
5817.520	RECEIVER	FAST_SENDER
5817.813	SLOW_SENDER1	N/A
5818.607	RECEIVER	SLOW_SENDER1
5819.958	FAST_SENDER	N/A
5826.035	SLOW_SENDER1	N/A
5826.210	RECEIVER	FAST_SENDER
5828.633	FAST_SENDER	N/A
5830.104	RECEIVER	SLOW_SENDER1
5834.715	RECEIVER	FAST_SENDER
5837.128	FAST_SENDER	N/A
5843.277	RECEIVER	FAST_SENDER
5845.710	FAST_SENDER	N/A
5851.796	RECEIVER	FAST_SENDER
5854.230	FAST_SENDER	N/A
5860.171	RECEIVER	FAST_SENDER
5862.572	FAST_SENDER	N/A
5868.549	RECEIVER	FAST_SENDER
5870.950	FAST_SENDER	N/A
5876.904	RECEIVER	FAST_SENDER
5879.327	FAST_SENDER	N/A
5885.217	RECEIVER	FAST_SENDER
5887.629	FAST_SENDER	N/A
5893.519	RECEIVER	FAST_SENDER
5895.954	FAST_SENDER	N/A
5901.951	RECEIVER	FAST_SENDER
5908.722	FAST_SENDER	N/A
5914.521	RECEIVER	FAST_SENDER
5916.950	FAST_SENDER	N/A
5922.809	RECEIVER	FAST_SENDER
5925.249	FAST_SENDER	N/A
5931.525	RECEIVER	FAST_SENDER
5933.951	FAST_SENDER	N/A
5944.323	RECEIVER	FAST_SENDER
5946.769	FAST_SENDER	N/A
5952.566	RECEIVER	FAST_SENDER
5955.010	FAST_SENDER	N/A
5960.941	RECEIVER	FAST_SENDER
5963.387	FAST_SENDER	N/A
5969.405	RECEIVER	FAST_SENDER
5971.827	FAST_SENDER	N/A
5977.615	RECEIVER	FAST_SENDER
5980.034	FAST_SENDER	N/A
5985.933	RECEIVER	FAST_SENDER
5988.356	FAST_SENDER	N/A
5994.522	RECEIVER	FAST_SENDER
5996.947	FAST_SENDER	N/A
6002.868	RECEIVER	FAST_SENDER
6005.304	FAST_SENDER	N/A
6015.640	RECEIVER	FAST_SENDER
6018.083	FAST_SENDER	N/A
6024.199	RECEIVER	FAST_SENDER
6026.639	FAST_SENDER	N/A
6032.454	RECEIVER	FAST_SENDER
6034.903	FAST_SENDER	N/A
6045.295	RECEIVER	FAST_SENDER
6047.744	FAST_SENDER	N/A
6053.342	RECEIVER	FAST_SENDER
6055.788	FAST_SENDER	N/A
6061.697	RECEIVER	FAST_SENDER
6064.113	FAST_SENDER	N/A
6070.115	RECEIVER	FAST_SENDER
6072.524	FAST_SENDER	N/A
6078.057	RECEIVER	FAST_SENDER
6080.483	FAST_SENDER	N/A
6086.299	RECEIVER	FAST_SENDER
6088.717	FAST_SENDER	N/A
6094.435	RECEIVER	FAST_SENDER
6096.873	FAST_SENDER	N/A
6102.761	RECEIVER	FAST_SENDER
6105.211	FAST_SENDER	N/A
6110.875	RECEIVER	FAST_SENDER
6113.296	FAST_SENDER	N/A
6119.029	RECEIVER	FAST_SENDER
6121.445	FAST_SENDER	N/A
6122.250	RECEIVER	FAST_SENDER
6124.658	FAST_SENDER	N/A
6130.522	RECEIVER	FAST_SENDER
6132.965	FAST_SENDER	N/A
6133.750	RECEIVER	FAST_SENDER
6136.182	FAST_SENDER	N/A
6142.308	RECEIVER	FAST_SENDER
6144.720	FAST_SENDER	N/A
6145.480	RECEIVER	FAST_SENDER
6147.905	FAST_SENDER	N/A
6153.988	RECEIVER	FAST_SENDER
6156.436	FAST_SENDER	N/A
6157.186	RECEIVER	FAST_SENDER
6159.635	FAST_SENDER	N/A
6165.716	RECEIVER	FAST_SENDER
6168.156	FAST_SENDER	N/A
[truncated: 9,551 more rows]
