# Supplementary material for: CATO: Wake-Up reCeiver-bAsed communicaTiOn for Batteryless Devices
Source: Sensors (Basel). 2025 Nov 7;25(22):6813. doi: 10.3390/s25226813 (PMC12655924; doi:10.3390/s25226813)
Supplement: Supplementary file 1 [file sensors-25-06813-s001.zip › File S1_Experimental_and_Simulation_Data/simulation/capsweep/cap180/mac_competing_nodes_both.csv]

time_s	node_id	received_from
2.700	FAST_SENDER	N/A
2.700	SLOW_SENDER1	N/A
8.447	RECEIVER	FAST_SENDER
10.878	FAST_SENDER	N/A
11.660	RECEIVER	FAST_SENDER
13.801	RECEIVER	SLOW_SENDER1
14.110	FAST_SENDER	N/A
14.860	RECEIVER	FAST_SENDER
16.232	SLOW_SENDER1	N/A
17.290	FAST_SENDER	N/A
22.208	RECEIVER	SLOW_SENDER1
24.630	SLOW_SENDER1	N/A
25.432	RECEIVER	SLOW_SENDER1
27.869	SLOW_SENDER1	N/A
28.255	RECEIVER	FAST_SENDER
30.268	RECEIVER	SLOW_SENDER1
30.698	FAST_SENDER	N/A
32.684	SLOW_SENDER1	N/A
37.159	RECEIVER	FAST_SENDER
39.588	FAST_SENDER	N/A
40.310	RECEIVER	FAST_SENDER
42.719	FAST_SENDER	N/A
43.321	RECEIVER	SLOW_SENDER1
43.996	RECEIVER	FAST_SENDER
45.735	SLOW_SENDER1	N/A
46.441	FAST_SENDER	N/A
49.315	RECEIVER	SLOW_SENDER1
54.763	SLOW_SENDER1	N/A
56.983	RECEIVER	SLOW_SENDER1
59.403	FAST_SENDER	N/A
61.403	FAST_SENDER	N/A
63.403	FAST_SENDER	N/A
64.561	SLOW_SENDER1	N/A
65.403	FAST_SENDER	N/A
66.842	RECEIVER	SLOW_SENDER1
67.403	FAST_SENDER	N/A
69.403	FAST_SENDER	N/A
71.403	FAST_SENDER	N/A
73.403	FAST_SENDER	N/A
74.247	SLOW_SENDER1	N/A
74.987	RECEIVER	SLOW_SENDER1
75.966	RECEIVER	FAST_SENDER
78.390	FAST_SENDER	N/A
82.389	SLOW_SENDER1	N/A
83.168	RECEIVER	SLOW_SENDER1
90.575	SLOW_SENDER1	N/A
91.388	FAST_SENDER	N/A
92.187	RECEIVER	FAST_SENDER
94.409	RECEIVER	SLOW_SENDER1
101.817	SLOW_SENDER1	N/A
104.146	RECEIVER	SLOW_SENDER1
104.506	FAST_SENDER	N/A
106.506	FAST_SENDER	N/A
108.506	FAST_SENDER	N/A
110.506	FAST_SENDER	N/A
111.588	SLOW_SENDER1	N/A
112.373	RECEIVER	SLOW_SENDER1
112.506	FAST_SENDER	N/A
114.506	FAST_SENDER	N/A
116.506	FAST_SENDER	N/A
118.506	FAST_SENDER	N/A
119.261	RECEIVER	FAST_SENDER
119.809	SLOW_SENDER1	N/A
120.587	RECEIVER	SLOW_SENDER1
121.663	FAST_SENDER	N/A
122.420	RECEIVER	FAST_SENDER
124.868	FAST_SENDER	N/A
127.990	SLOW_SENDER1	N/A
128.778	RECEIVER	SLOW_SENDER1
136.211	SLOW_SENDER1	N/A
137.305	FAST_SENDER	N/A
138.026	RECEIVER	FAST_SENDER
140.430	FAST_SENDER	N/A
146.252	RECEIVER	FAST_SENDER
148.683	FAST_SENDER	N/A
149.445	RECEIVER	FAST_SENDER
151.862	FAST_SENDER	N/A
157.937	RECEIVER	FAST_SENDER
160.374	FAST_SENDER	N/A
161.124	RECEIVER	FAST_SENDER
163.544	FAST_SENDER	N/A
169.467	RECEIVER	FAST_SENDER
171.909	FAST_SENDER	N/A
172.675	RECEIVER	FAST_SENDER
175.092	FAST_SENDER	N/A
181.401	RECEIVER	FAST_SENDER
183.805	FAST_SENDER	N/A
184.606	RECEIVER	FAST_SENDER
187.036	FAST_SENDER	N/A
193.012	RECEIVER	FAST_SENDER
195.450	FAST_SENDER	N/A
196.188	RECEIVER	FAST_SENDER
198.612	FAST_SENDER	N/A
204.569	RECEIVER	FAST_SENDER
206.974	FAST_SENDER	N/A
207.774	RECEIVER	FAST_SENDER
210.198	FAST_SENDER	N/A
216.178	RECEIVER	FAST_SENDER
218.619	FAST_SENDER	N/A
219.371	RECEIVER	FAST_SENDER
221.785	FAST_SENDER	N/A
227.686	RECEIVER	FAST_SENDER
230.127	FAST_SENDER	N/A
230.892	RECEIVER	FAST_SENDER
233.330	FAST_SENDER	N/A
239.491	RECEIVER	FAST_SENDER
241.893	FAST_SENDER	N/A
242.686	RECEIVER	FAST_SENDER
245.103	FAST_SENDER	N/A
250.849	RECEIVER	FAST_SENDER
253.293	FAST_SENDER	N/A
254.079	RECEIVER	FAST_SENDER
256.501	FAST_SENDER	N/A
262.695	RECEIVER	FAST_SENDER
265.110	FAST_SENDER	N/A
265.899	RECEIVER	FAST_SENDER
268.333	FAST_SENDER	N/A
274.295	RECEIVER	FAST_SENDER
276.740	FAST_SENDER	N/A
277.500	RECEIVER	FAST_SENDER
279.936	FAST_SENDER	N/A
285.448	RECEIVER	FAST_SENDER
287.872	FAST_SENDER	N/A
288.648	RECEIVER	FAST_SENDER
291.096	FAST_SENDER	N/A
301.402	RECEIVER	FAST_SENDER
303.835	FAST_SENDER	N/A
304.585	RECEIVER	FAST_SENDER
306.996	FAST_SENDER	N/A
312.680	RECEIVER	FAST_SENDER
315.124	FAST_SENDER	N/A
315.884	RECEIVER	FAST_SENDER
318.310	FAST_SENDER	N/A
324.163	RECEIVER	FAST_SENDER
326.580	FAST_SENDER	N/A
327.327	RECEIVER	FAST_SENDER
329.758	FAST_SENDER	N/A
335.366	RECEIVER	FAST_SENDER
337.811	FAST_SENDER	N/A
338.608	RECEIVER	FAST_SENDER
341.021	FAST_SENDER	N/A
346.922	RECEIVER	FAST_SENDER
349.322	FAST_SENDER	N/A
350.112	RECEIVER	FAST_SENDER
352.512	FAST_SENDER	N/A
358.663	RECEIVER	FAST_SENDER
361.077	FAST_SENDER	N/A
361.837	RECEIVER	FAST_SENDER
364.261	FAST_SENDER	N/A
369.783	RECEIVER	FAST_SENDER
372.203	FAST_SENDER	N/A
372.926	RECEIVER	FAST_SENDER
375.328	FAST_SENDER	N/A
381.134	RECEIVER	FAST_SENDER
383.552	FAST_SENDER	N/A
384.311	RECEIVER	FAST_SENDER
386.719	FAST_SENDER	N/A
392.537	RECEIVER	FAST_SENDER
394.947	FAST_SENDER	N/A
395.724	RECEIVER	FAST_SENDER
398.128	FAST_SENDER	N/A
404.029	RECEIVER	FAST_SENDER
406.456	FAST_SENDER	N/A
407.226	RECEIVER	FAST_SENDER
409.631	FAST_SENDER	N/A
415.212	RECEIVER	FAST_SENDER
417.623	FAST_SENDER	N/A
418.386	RECEIVER	FAST_SENDER
420.820	FAST_SENDER	N/A
426.381	RECEIVER	FAST_SENDER
428.823	FAST_SENDER	N/A
429.612	RECEIVER	FAST_SENDER
432.062	FAST_SENDER	N/A
438.270	RECEIVER	FAST_SENDER
440.695	FAST_SENDER	N/A
441.435	RECEIVER	FAST_SENDER
443.879	FAST_SENDER	N/A
449.565	RECEIVER	FAST_SENDER
451.995	FAST_SENDER	N/A
452.758	RECEIVER	FAST_SENDER
455.161	FAST_SENDER	N/A
465.375	RECEIVER	FAST_SENDER
467.818	FAST_SENDER	N/A
468.598	RECEIVER	FAST_SENDER
471.018	FAST_SENDER	N/A
477.158	RECEIVER	FAST_SENDER
479.589	FAST_SENDER	N/A
480.383	RECEIVER	FAST_SENDER
482.794	FAST_SENDER	N/A
488.940	RECEIVER	FAST_SENDER
491.388	FAST_SENDER	N/A
492.185	RECEIVER	FAST_SENDER
494.634	FAST_SENDER	N/A
500.739	RECEIVER	FAST_SENDER
503.157	FAST_SENDER	N/A
503.875	RECEIVER	FAST_SENDER
506.302	FAST_SENDER	N/A
512.123	RECEIVER	FAST_SENDER
514.549	FAST_SENDER	N/A
515.278	RECEIVER	FAST_SENDER
517.679	FAST_SENDER	N/A
523.448	RECEIVER	FAST_SENDER
525.878	FAST_SENDER	N/A
526.677	RECEIVER	FAST_SENDER
527.380	SLOW_SENDER1	N/A
529.106	FAST_SENDER	N/A
533.936	RECEIVER	SLOW_SENDER1
536.350	SLOW_SENDER1	N/A
537.144	RECEIVER	SLOW_SENDER1
539.575	SLOW_SENDER1	N/A
540.152	RECEIVER	FAST_SENDER
541.995	RECEIVER	SLOW_SENDER1
542.592	FAST_SENDER	N/A
547.396	SLOW_SENDER1	N/A
548.152	RECEIVER	SLOW_SENDER1
553.561	SLOW_SENDER1	N/A
555.520	FAST_SENDER	N/A
555.909	RECEIVER	SLOW_SENDER1
563.453	SLOW_SENDER1	N/A
565.884	RECEIVER	SLOW_SENDER1
568.284	FAST_SENDER	N/A
573.319	SLOW_SENDER1	N/A
574.066	RECEIVER	SLOW_SENDER1
581.482	SLOW_SENDER1	N/A
581.503	FAST_SENDER	N/A
582.844	RECEIVER	FAST_SENDER
585.246	FAST_SENDER	N/A
585.531	RECEIVER	SLOW_SENDER1
587.246	FAST_SENDER	N/A
589.246	FAST_SENDER	N/A
591.246	FAST_SENDER	N/A
592.942	SLOW_SENDER1	N/A
593.246	FAST_SENDER	N/A
595.192	RECEIVER	SLOW_SENDER1
595.246	FAST_SENDER	N/A
597.246	FAST_SENDER	N/A
599.246	FAST_SENDER	N/A
602.640	SLOW_SENDER1	N/A
603.377	RECEIVER	SLOW_SENDER1
610.793	SLOW_SENDER1	N/A
611.665	FAST_SENDER	N/A
612.423	RECEIVER	FAST_SENDER
614.422	RECEIVER	SLOW_SENDER1
614.827	FAST_SENDER	N/A
616.827	FAST_SENDER	N/A
618.827	FAST_SENDER	N/A
620.827	FAST_SENDER	N/A
621.868	SLOW_SENDER1	N/A
622.827	FAST_SENDER	N/A
624.827	FAST_SENDER	N/A
626.827	FAST_SENDER	N/A
628.827	FAST_SENDER	N/A
629.579	RECEIVER	FAST_SENDER
632.011	FAST_SENDER	N/A
637.844	RECEIVER	FAST_SENDER
640.290	FAST_SENDER	N/A
641.058	RECEIVER	FAST_SENDER
643.501	FAST_SENDER	N/A
649.478	RECEIVER	FAST_SENDER
651.880	FAST_SENDER	N/A
652.650	RECEIVER	FAST_SENDER
655.083	FAST_SENDER	N/A
661.425	RECEIVER	FAST_SENDER
663.846	FAST_SENDER	N/A
664.632	RECEIVER	FAST_SENDER
667.038	FAST_SENDER	N/A
672.974	RECEIVER	FAST_SENDER
675.390	FAST_SENDER	N/A
676.134	RECEIVER	FAST_SENDER
678.574	FAST_SENDER	N/A
684.933	RECEIVER	FAST_SENDER
687.362	FAST_SENDER	N/A
688.120	RECEIVER	FAST_SENDER
690.542	FAST_SENDER	N/A
696.507	RECEIVER	FAST_SENDER
698.944	FAST_SENDER	N/A
699.688	RECEIVER	FAST_SENDER
702.095	FAST_SENDER	N/A
714.455	FAST_SENDER	N/A
720.049	RECEIVER	FAST_SENDER
722.462	FAST_SENDER	N/A
723.211	RECEIVER	FAST_SENDER
725.626	FAST_SENDER	N/A
731.429	RECEIVER	FAST_SENDER
733.867	FAST_SENDER	N/A
734.666	RECEIVER	FAST_SENDER
737.074	FAST_SENDER	N/A
742.869	RECEIVER	FAST_SENDER
745.317	FAST_SENDER	N/A
746.084	RECEIVER	FAST_SENDER
748.526	FAST_SENDER	N/A
754.448	RECEIVER	FAST_SENDER
756.880	FAST_SENDER	N/A
757.653	RECEIVER	FAST_SENDER
760.097	FAST_SENDER	N/A
766.288	RECEIVER	FAST_SENDER
768.709	FAST_SENDER	N/A
769.486	RECEIVER	FAST_SENDER
771.908	FAST_SENDER	N/A
777.718	RECEIVER	FAST_SENDER
780.126	FAST_SENDER	N/A
780.909	RECEIVER	FAST_SENDER
783.351	FAST_SENDER	N/A
789.450	RECEIVER	FAST_SENDER
791.888	FAST_SENDER	N/A
792.616	RECEIVER	FAST_SENDER
795.026	FAST_SENDER	N/A
800.647	RECEIVER	FAST_SENDER
803.093	FAST_SENDER	N/A
803.801	RECEIVER	FAST_SENDER
806.204	FAST_SENDER	N/A
812.510	RECEIVER	FAST_SENDER
814.943	FAST_SENDER	N/A
815.698	RECEIVER	FAST_SENDER
818.109	FAST_SENDER	N/A
823.964	RECEIVER	FAST_SENDER
826.392	FAST_SENDER	N/A
827.157	RECEIVER	FAST_SENDER
829.606	FAST_SENDER	N/A
835.641	RECEIVER	FAST_SENDER
838.056	FAST_SENDER	N/A
838.861	RECEIVER	FAST_SENDER
841.299	FAST_SENDER	N/A
847.488	RECEIVER	FAST_SENDER
849.932	FAST_SENDER	N/A
850.692	RECEIVER	FAST_SENDER
853.128	FAST_SENDER	N/A
859.162	RECEIVER	FAST_SENDER
861.586	FAST_SENDER	N/A
862.310	RECEIVER	FAST_SENDER
864.721	FAST_SENDER	N/A
870.595	RECEIVER	FAST_SENDER
873.008	FAST_SENDER	N/A
875.190	RECEIVER	FAST_SENDER
877.596	FAST_SENDER	N/A
883.328	RECEIVER	FAST_SENDER
885.741	FAST_SENDER	N/A
886.561	RECEIVER	FAST_SENDER
888.984	FAST_SENDER	N/A
895.325	RECEIVER	FAST_SENDER
897.746	FAST_SENDER	N/A
910.172	FAST_SENDER	N/A
910.900	RECEIVER	FAST_SENDER
913.335	FAST_SENDER	N/A
919.185	RECEIVER	FAST_SENDER
921.626	FAST_SENDER	N/A
922.366	RECEIVER	FAST_SENDER
924.802	FAST_SENDER	N/A
931.093	RECEIVER	FAST_SENDER
933.538	FAST_SENDER	N/A
934.309	RECEIVER	FAST_SENDER
936.731	FAST_SENDER	N/A
942.744	RECEIVER	FAST_SENDER
945.160	FAST_SENDER	N/A
945.918	RECEIVER	FAST_SENDER
948.345	FAST_SENDER	N/A
954.317	RECEIVER	FAST_SENDER
956.756	FAST_SENDER	N/A
957.520	RECEIVER	FAST_SENDER
959.927	FAST_SENDER	N/A
965.541	RECEIVER	FAST_SENDER
967.969	FAST_SENDER	N/A
968.713	RECEIVER	FAST_SENDER
971.119	FAST_SENDER	N/A
976.789	RECEIVER	FAST_SENDER
979.210	FAST_SENDER	N/A
979.966	RECEIVER	FAST_SENDER
982.414	FAST_SENDER	N/A
988.319	RECEIVER	FAST_SENDER
990.737	FAST_SENDER	N/A
991.516	RECEIVER	FAST_SENDER
993.941	FAST_SENDER	N/A
999.854	RECEIVER	FAST_SENDER
1002.262	FAST_SENDER	N/A
1003.016	RECEIVER	FAST_SENDER
1005.431	FAST_SENDER	N/A
1011.330	SLOW_SENDER1	N/A
1011.347	RECEIVER	FAST_SENDER
1012.074	RECEIVER	SLOW_SENDER1
1013.768	FAST_SENDER	N/A
1014.481	SLOW_SENDER1	N/A
1019.438	RECEIVER	FAST_SENDER
1021.855	FAST_SENDER	N/A
1022.603	RECEIVER	FAST_SENDER
1025.008	FAST_SENDER	N/A
1025.604	RECEIVER	SLOW_SENDER1
1031.009	SLOW_SENDER1	N/A
1033.482	RECEIVER	SLOW_SENDER1
1037.580	FAST_SENDER	N/A
1038.911	SLOW_SENDER1	N/A
1039.630	RECEIVER	SLOW_SENDER1
1040.294	RECEIVER	FAST_SENDER
1042.723	FAST_SENDER	N/A
1045.034	SLOW_SENDER1	N/A
1045.758	RECEIVER	SLOW_SENDER1
1051.182	SLOW_SENDER1	N/A
1053.299	RECEIVER	SLOW_SENDER1
1055.698	FAST_SENDER	N/A
1058.724	SLOW_SENDER1	N/A
1059.501	RECEIVER	SLOW_SENDER1
1066.912	SLOW_SENDER1	N/A
1068.295	FAST_SENDER	N/A
1069.107	RECEIVER	FAST_SENDER
1071.327	RECEIVER	SLOW_SENDER1
1078.734	SLOW_SENDER1	N/A
1081.473	FAST_SENDER	N/A
1081.748	RECEIVER	SLOW_SENDER1
1083.473	FAST_SENDER	N/A
1085.473	FAST_SENDER	N/A
1087.473	FAST_SENDER	N/A
1089.164	SLOW_SENDER1	N/A
1089.473	FAST_SENDER	N/A
1089.928	RECEIVER	SLOW_SENDER1
1091.473	FAST_SENDER	N/A
1093.473	FAST_SENDER	N/A
1095.473	FAST_SENDER	N/A
1099.091	SLOW_SENDER1	N/A
1099.842	RECEIVER	SLOW_SENDER1
1107.274	SLOW_SENDER1	N/A
1108.029	FAST_SENDER	N/A
1108.764	RECEIVER	FAST_SENDER
1111.194	FAST_SENDER	N/A
1111.197	RECEIVER	SLOW_SENDER1
1113.194	FAST_SENDER	N/A
1115.194	FAST_SENDER	N/A
1117.194	FAST_SENDER	N/A
1119.194	FAST_SENDER	N/A
1121.194	FAST_SENDER	N/A
1123.194	FAST_SENDER	N/A
1125.194	FAST_SENDER	N/A
1125.954	RECEIVER	FAST_SENDER
1128.369	FAST_SENDER	N/A
1138.936	RECEIVER	FAST_SENDER
1141.379	FAST_SENDER	N/A
1143.947	RECEIVER	FAST_SENDER
1146.354	FAST_SENDER	N/A
1152.439	RECEIVER	FAST_SENDER
1154.879	FAST_SENDER	N/A
1155.685	RECEIVER	FAST_SENDER
1158.102	FAST_SENDER	N/A
1164.070	RECEIVER	FAST_SENDER
1166.504	FAST_SENDER	N/A
1167.241	RECEIVER	FAST_SENDER
1169.668	FAST_SENDER	N/A
1175.482	RECEIVER	FAST_SENDER
1177.904	FAST_SENDER	N/A
1178.638	RECEIVER	FAST_SENDER
1181.039	FAST_SENDER	N/A
1187.248	RECEIVER	FAST_SENDER
1189.652	FAST_SENDER	N/A
1190.439	RECEIVER	FAST_SENDER
1192.868	FAST_SENDER	N/A
1199.239	RECEIVER	FAST_SENDER
1201.669	FAST_SENDER	N/A
1202.438	RECEIVER	FAST_SENDER
1204.857	FAST_SENDER	N/A
1211.177	RECEIVER	FAST_SENDER
1213.613	FAST_SENDER	N/A
1214.415	RECEIVER	FAST_SENDER
1216.851	FAST_SENDER	N/A
1222.635	RECEIVER	FAST_SENDER
1229.085	FAST_SENDER	N/A
1229.901	RECEIVER	FAST_SENDER
1232.306	FAST_SENDER	N/A
1238.005	RECEIVER	FAST_SENDER
1240.420	FAST_SENDER	N/A
1241.169	RECEIVER	FAST_SENDER
1243.572	FAST_SENDER	N/A
1249.717	RECEIVER	FAST_SENDER
1252.129	FAST_SENDER	N/A
1252.926	RECEIVER	FAST_SENDER
1255.350	FAST_SENDER	N/A
1261.104	RECEIVER	FAST_SENDER
1263.516	FAST_SENDER	N/A
1264.276	RECEIVER	FAST_SENDER
1266.697	FAST_SENDER	N/A
1272.682	RECEIVER	FAST_SENDER
1275.105	FAST_SENDER	N/A
1275.879	RECEIVER	FAST_SENDER
1278.279	FAST_SENDER	N/A
1284.088	RECEIVER	FAST_SENDER
1286.534	FAST_SENDER	N/A
1287.286	RECEIVER	FAST_SENDER
1289.730	FAST_SENDER	N/A
1295.565	RECEIVER	FAST_SENDER
1297.995	FAST_SENDER	N/A
1298.708	RECEIVER	FAST_SENDER
1301.133	FAST_SENDER	N/A
1311.553	RECEIVER	FAST_SENDER
1313.959	FAST_SENDER	N/A
1314.733	RECEIVER	FAST_SENDER
1317.138	FAST_SENDER	N/A
1323.404	RECEIVER	FAST_SENDER
1325.846	FAST_SENDER	N/A
1328.291	RECEIVER	FAST_SENDER
1330.728	FAST_SENDER	N/A
1336.669	RECEIVER	FAST_SENDER
1339.092	FAST_SENDER	N/A
1339.868	RECEIVER	FAST_SENDER
1342.309	FAST_SENDER	N/A
1355.499	FAST_SENDER	N/A
1361.467	RECEIVER	FAST_SENDER
1363.889	FAST_SENDER	N/A
1364.632	RECEIVER	FAST_SENDER
1367.082	FAST_SENDER	N/A
1372.900	RECEIVER	FAST_SENDER
1375.340	FAST_SENDER	N/A
1376.122	RECEIVER	FAST_SENDER
1378.549	FAST_SENDER	N/A
1384.092	RECEIVER	FAST_SENDER
1386.521	FAST_SENDER	N/A
1387.339	RECEIVER	FAST_SENDER
1389.787	FAST_SENDER	N/A
1395.518	RECEIVER	FAST_SENDER
1397.958	FAST_SENDER	N/A
1400.451	RECEIVER	FAST_SENDER
1402.862	FAST_SENDER	N/A
1408.734	RECEIVER	FAST_SENDER
1411.181	FAST_SENDER	N/A
1411.969	RECEIVER	FAST_SENDER
1414.382	FAST_SENDER	N/A
1420.485	RECEIVER	FAST_SENDER
1422.898	FAST_SENDER	N/A
1423.675	RECEIVER	FAST_SENDER
1426.076	FAST_SENDER	N/A
1432.328	RECEIVER	FAST_SENDER
1434.731	FAST_SENDER	N/A
1435.502	RECEIVER	FAST_SENDER
1437.911	FAST_SENDER	N/A
1443.738	RECEIVER	FAST_SENDER
1446.177	FAST_SENDER	N/A
1446.926	RECEIVER	FAST_SENDER
1449.358	FAST_SENDER	N/A
1455.419	RECEIVER	FAST_SENDER
1457.824	FAST_SENDER	N/A
1458.580	RECEIVER	FAST_SENDER
1461.014	FAST_SENDER	N/A
1466.959	RECEIVER	FAST_SENDER
1473.598	FAST_SENDER	N/A
1474.382	RECEIVER	FAST_SENDER
1476.807	FAST_SENDER	N/A
1482.620	RECEIVER	FAST_SENDER
1485.047	FAST_SENDER	N/A
1485.780	RECEIVER	FAST_SENDER
1488.202	FAST_SENDER	N/A
1494.073	RECEIVER	FAST_SENDER
1496.519	FAST_SENDER	N/A
1497.284	RECEIVER	FAST_SENDER
1499.690	FAST_SENDER	N/A
1499.840	SLOW_SENDER1	N/A
1505.897	RECEIVER	FAST_SENDER
1512.949	SLOW_SENDER1	N/A
1513.565	FAST_SENDER	N/A
1513.708	RECEIVER	SLOW_SENDER1
1519.133	SLOW_SENDER1	N/A
1522.811	RECEIVER	SLOW_SENDER1
1526.859	FAST_SENDER	N/A
1528.259	SLOW_SENDER1	N/A
1528.859	FAST_SENDER	N/A
1530.468	RECEIVER	SLOW_SENDER1
1530.859	FAST_SENDER	N/A
1532.859	FAST_SENDER	N/A
1534.859	FAST_SENDER	N/A
1536.859	FAST_SENDER	N/A
1537.873	SLOW_SENDER1	N/A
1538.650	RECEIVER	SLOW_SENDER1
1538.859	FAST_SENDER	N/A
1540.859	FAST_SENDER	N/A
1541.652	RECEIVER	FAST_SENDER
1544.072	FAST_SENDER	N/A
1546.077	SLOW_SENDER1	N/A
1546.889	RECEIVER	SLOW_SENDER1
1550.342	RECEIVER	FAST_SENDER
1552.747	FAST_SENDER	N/A
1553.506	RECEIVER	FAST_SENDER
1555.667	SLOW_SENDER1	N/A
1555.926	FAST_SENDER	N/A
1556.420	RECEIVER	SLOW_SENDER1
1558.106	RECEIVER	FAST_SENDER
1560.538	FAST_SENDER	N/A
1563.821	SLOW_SENDER1	N/A
1564.557	RECEIVER	SLOW_SENDER1
1572.000	SLOW_SENDER1	N/A
1573.018	FAST_SENDER	N/A
1573.766	RECEIVER	FAST_SENDER
1575.710	RECEIVER	SLOW_SENDER1
1585.373	SLOW_SENDER1	N/A
1586.540	FAST_SENDER	N/A
1588.540	FAST_SENDER	N/A
1589.192	RECEIVER	SLOW_SENDER1
1590.540	FAST_SENDER	N/A
1592.540	FAST_SENDER	N/A
1594.540	FAST_SENDER	N/A
1596.540	FAST_SENDER	N/A
1598.540	FAST_SENDER	N/A
1600.540	FAST_SENDER	N/A
1602.540	FAST_SENDER	N/A
1603.317	RECEIVER	FAST_SENDER
1605.739	FAST_SENDER	N/A
1611.557	RECEIVER	FAST_SENDER
1618.079	FAST_SENDER	N/A
1618.844	RECEIVER	FAST_SENDER
1626.143	FAST_SENDER	N/A
1626.883	RECEIVER	FAST_SENDER
1629.323	FAST_SENDER	N/A
1635.736	RECEIVER	FAST_SENDER
1638.171	FAST_SENDER	N/A
1638.942	RECEIVER	FAST_SENDER
1641.348	FAST_SENDER	N/A
1647.015	RECEIVER	FAST_SENDER
1649.416	FAST_SENDER	N/A
1650.161	RECEIVER	FAST_SENDER
1652.601	FAST_SENDER	N/A
1658.967	RECEIVER	FAST_SENDER
1661.385	FAST_SENDER	N/A
1662.130	RECEIVER	FAST_SENDER
1664.567	FAST_SENDER	N/A
1670.378	RECEIVER	FAST_SENDER
1672.825	FAST_SENDER	N/A
1673.589	RECEIVER	FAST_SENDER
1676.037	FAST_SENDER	N/A
1681.958	RECEIVER	FAST_SENDER
1684.401	FAST_SENDER	N/A
1685.164	RECEIVER	FAST_SENDER
1687.577	FAST_SENDER	N/A
1693.599	RECEIVER	FAST_SENDER
1696.020	FAST_SENDER	N/A
1696.773	RECEIVER	FAST_SENDER
1704.654	FAST_SENDER	N/A
1705.433	RECEIVER	FAST_SENDER
1707.833	FAST_SENDER	N/A
1713.674	RECEIVER	FAST_SENDER
1716.115	FAST_SENDER	N/A
1716.906	RECEIVER	FAST_SENDER
1719.325	FAST_SENDER	N/A
1725.040	RECEIVER	FAST_SENDER
1727.466	FAST_SENDER	N/A
1729.882	RECEIVER	FAST_SENDER
1732.293	FAST_SENDER	N/A
1738.299	RECEIVER	FAST_SENDER
1740.708	FAST_SENDER	N/A
1741.454	RECEIVER	FAST_SENDER
1743.861	FAST_SENDER	N/A
1749.706	RECEIVER	FAST_SENDER
1752.144	FAST_SENDER	N/A
1752.902	RECEIVER	FAST_SENDER
1755.322	FAST_SENDER	N/A
1761.024	RECEIVER	FAST_SENDER
1763.446	FAST_SENDER	N/A
1764.218	RECEIVER	FAST_SENDER
1766.663	FAST_SENDER	N/A
1772.635	RECEIVER	FAST_SENDER
1775.065	FAST_SENDER	N/A
1775.888	RECEIVER	FAST_SENDER
1778.320	FAST_SENDER	N/A
1783.727	RECEIVER	FAST_SENDER
1786.135	FAST_SENDER	N/A
1786.855	RECEIVER	FAST_SENDER
1789.268	FAST_SENDER	N/A
1795.195	RECEIVER	FAST_SENDER
1797.604	FAST_SENDER	N/A
1798.358	RECEIVER	FAST_SENDER
1800.770	FAST_SENDER	N/A
1806.742	RECEIVER	FAST_SENDER
1809.171	FAST_SENDER	N/A
1809.944	RECEIVER	FAST_SENDER
1812.382	FAST_SENDER	N/A
1818.632	RECEIVER	FAST_SENDER
1821.055	FAST_SENDER	N/A
1821.787	RECEIVER	FAST_SENDER
1824.214	FAST_SENDER	N/A
1829.827	RECEIVER	FAST_SENDER
1832.247	FAST_SENDER	N/A
1834.344	RECEIVER	FAST_SENDER
1840.362	FAST_SENDER	N/A
1841.131	RECEIVER	FAST_SENDER
1843.556	FAST_SENDER	N/A
1849.568	RECEIVER	FAST_SENDER
1852.004	FAST_SENDER	N/A
1852.753	RECEIVER	FAST_SENDER
1855.203	FAST_SENDER	N/A
1861.263	RECEIVER	FAST_SENDER
1863.681	FAST_SENDER	N/A
1864.484	RECEIVER	FAST_SENDER
1866.911	FAST_SENDER	N/A
1872.889	RECEIVER	FAST_SENDER
1875.319	FAST_SENDER	N/A
1876.039	RECEIVER	FAST_SENDER
1878.442	FAST_SENDER	N/A
1884.198	RECEIVER	FAST_SENDER
1886.604	FAST_SENDER	N/A
1887.377	RECEIVER	FAST_SENDER
1889.816	FAST_SENDER	N/A
1895.753	RECEIVER	FAST_SENDER
1898.156	FAST_SENDER	N/A
1898.902	RECEIVER	FAST_SENDER
1901.307	FAST_SENDER	N/A
1906.935	RECEIVER	FAST_SENDER
1909.356	FAST_SENDER	N/A
1910.116	RECEIVER	FAST_SENDER
1912.548	FAST_SENDER	N/A
1918.696	RECEIVER	FAST_SENDER
1921.143	FAST_SENDER	N/A
1921.896	RECEIVER	FAST_SENDER
1924.301	FAST_SENDER	N/A
1930.226	RECEIVER	FAST_SENDER
1932.630	FAST_SENDER	N/A
1933.357	RECEIVER	FAST_SENDER
1935.788	FAST_SENDER	N/A
1941.948	RECEIVER	FAST_SENDER
1944.389	FAST_SENDER	N/A
1945.134	RECEIVER	FAST_SENDER
1947.583	FAST_SENDER	N/A
1953.476	RECEIVER	FAST_SENDER
1955.909	FAST_SENDER	N/A
1958.266	RECEIVER	FAST_SENDER
1960.675	FAST_SENDER	N/A
1966.519	RECEIVER	FAST_SENDER
1968.967	FAST_SENDER	N/A
1969.736	RECEIVER	FAST_SENDER
1972.184	FAST_SENDER	N/A
1977.800	SLOW_SENDER1	N/A
1977.910	RECEIVER	FAST_SENDER
1980.259	RECEIVER	SLOW_SENDER1
1980.327	FAST_SENDER	N/A
1982.664	SLOW_SENDER1	N/A
1986.206	RECEIVER	FAST_SENDER
1988.627	FAST_SENDER	N/A
1989.430	RECEIVER	FAST_SENDER
1991.835	FAST_SENDER	N/A
1995.406	SLOW_SENDER1	N/A
1996.136	RECEIVER	SLOW_SENDER1
2001.548	SLOW_SENDER1	N/A
2003.799	RECEIVER	SLOW_SENDER1
2005.057	FAST_SENDER	N/A
2009.220	SLOW_SENDER1	N/A
2010.017	RECEIVER	SLOW_SENDER1
2015.423	SLOW_SENDER1	N/A
2017.473	FAST_SENDER	N/A
2017.703	RECEIVER	SLOW_SENDER1
2023.383	RECEIVER	FAST_SENDER
2025.151	SLOW_SENDER1	N/A
2025.827	FAST_SENDER	N/A
2026.616	RECEIVER	FAST_SENDER
2028.962	RECEIVER	SLOW_SENDER1
2029.063	FAST_SENDER	N/A
2031.063	FAST_SENDER	N/A
2033.063	FAST_SENDER	N/A
2035.063	FAST_SENDER	N/A
2036.398	SLOW_SENDER1	N/A
2037.063	FAST_SENDER	N/A
2038.719	RECEIVER	SLOW_SENDER1
2039.063	FAST_SENDER	N/A
2041.063	FAST_SENDER	N/A
2043.063	FAST_SENDER	N/A
2046.148	SLOW_SENDER1	N/A
2046.939	RECEIVER	SLOW_SENDER1
2054.359	SLOW_SENDER1	N/A
2056.016	FAST_SENDER	N/A
2056.464	RECEIVER	SLOW_SENDER1
2061.914	RECEIVER	FAST_SENDER
2063.890	SLOW_SENDER1	N/A
2064.327	FAST_SENDER	N/A
2065.097	RECEIVER	FAST_SENDER
2067.533	FAST_SENDER	N/A
2069.533	FAST_SENDER	N/A
2071.533	FAST_SENDER	N/A
2073.533	FAST_SENDER	N/A
2075.533	FAST_SENDER	N/A
2077.533	FAST_SENDER	N/A
2079.533	FAST_SENDER	N/A
2081.533	FAST_SENDER	N/A
2087.503	RECEIVER	FAST_SENDER
2089.941	FAST_SENDER	N/A
2090.744	RECEIVER	FAST_SENDER
2093.193	FAST_SENDER	N/A
2099.617	RECEIVER	FAST_SENDER
2102.062	FAST_SENDER	N/A
2102.819	RECEIVER	FAST_SENDER
2105.224	FAST_SENDER	N/A
2111.433	RECEIVER	FAST_SENDER
2113.866	FAST_SENDER	N/A
2114.688	RECEIVER	FAST_SENDER
2117.127	FAST_SENDER	N/A
2127.704	RECEIVER	FAST_SENDER
2130.120	FAST_SENDER	N/A
2130.880	RECEIVER	FAST_SENDER
2133.286	FAST_SENDER	N/A
2139.207	RECEIVER	FAST_SENDER
2141.639	FAST_SENDER	N/A
2144.152	RECEIVER	FAST_SENDER
2146.575	FAST_SENDER	N/A
2152.538	RECEIVER	FAST_SENDER
2154.983	FAST_SENDER	N/A
2155.716	RECEIVER	FAST_SENDER
2158.117	FAST_SENDER	N/A
2168.375	RECEIVER	FAST_SENDER
2170.805	FAST_SENDER	N/A
2171.569	RECEIVER	FAST_SENDER
2174.010	FAST_SENDER	N/A
2184.763	RECEIVER	FAST_SENDER
2187.172	FAST_SENDER	N/A
2187.956	RECEIVER	FAST_SENDER
2190.368	FAST_SENDER	N/A
2196.164	RECEIVER	FAST_SENDER
2198.605	FAST_SENDER	N/A
2199.356	RECEIVER	FAST_SENDER
2201.780	FAST_SENDER	N/A
2207.909	RECEIVER	FAST_SENDER
2210.344	FAST_SENDER	N/A
2211.069	RECEIVER	FAST_SENDER
2213.487	FAST_SENDER	N/A
2219.291	RECEIVER	FAST_SENDER
2221.700	FAST_SENDER	N/A
2222.462	RECEIVER	FAST_SENDER
2224.879	FAST_SENDER	N/A
2230.819	RECEIVER	FAST_SENDER
2233.243	FAST_SENDER	N/A
2234.042	RECEIVER	FAST_SENDER
2236.481	FAST_SENDER	N/A
2242.447	RECEIVER	FAST_SENDER
2244.857	FAST_SENDER	N/A
2245.668	RECEIVER	FAST_SENDER
2248.084	FAST_SENDER	N/A
2254.060	RECEIVER	FAST_SENDER
2256.474	FAST_SENDER	N/A
2257.236	RECEIVER	FAST_SENDER
2259.652	FAST_SENDER	N/A
2265.751	RECEIVER	FAST_SENDER
2272.233	FAST_SENDER	N/A
2273.005	RECEIVER	FAST_SENDER
2275.453	FAST_SENDER	N/A
2281.361	RECEIVER	FAST_SENDER
2283.810	FAST_SENDER	N/A
2286.440	RECEIVER	FAST_SENDER
2292.487	FAST_SENDER	N/A
2298.560	RECEIVER	FAST_SENDER
2300.998	FAST_SENDER	N/A
2307.092	RECEIVER	FAST_SENDER
2309.527	FAST_SENDER	N/A
2315.672	RECEIVER	FAST_SENDER
2318.079	FAST_SENDER	N/A
2318.842	RECEIVER	FAST_SENDER
2321.256	FAST_SENDER	N/A
2327.298	RECEIVER	FAST_SENDER
2329.709	FAST_SENDER	N/A
2330.460	RECEIVER	FAST_SENDER
2332.870	FAST_SENDER	N/A
2338.619	RECEIVER	FAST_SENDER
2341.026	FAST_SENDER	N/A
2341.786	RECEIVER	FAST_SENDER
2344.191	FAST_SENDER	N/A
2350.253	RECEIVER	FAST_SENDER
2352.693	FAST_SENDER	N/A
2353.424	RECEIVER	FAST_SENDER
2355.835	FAST_SENDER	N/A
2361.524	RECEIVER	FAST_SENDER
2363.973	FAST_SENDER	N/A
2364.739	RECEIVER	FAST_SENDER
2367.187	FAST_SENDER	N/A
2373.271	RECEIVER	FAST_SENDER
2375.711	FAST_SENDER	N/A
2376.457	RECEIVER	FAST_SENDER
2388.632	FAST_SENDER	N/A
2394.438	RECEIVER	FAST_SENDER
2396.850	FAST_SENDER	N/A
2402.918	RECEIVER	FAST_SENDER
2405.367	FAST_SENDER	N/A
2411.667	RECEIVER	FAST_SENDER
2414.071	FAST_SENDER	N/A
2414.823	RECEIVER	FAST_SENDER
2422.516	FAST_SENDER	N/A
2423.285	RECEIVER	FAST_SENDER
2425.717	FAST_SENDER	N/A
2431.520	RECEIVER	FAST_SENDER
2433.967	FAST_SENDER	N/A
2434.753	RECEIVER	FAST_SENDER
2437.162	FAST_SENDER	N/A
2442.990	RECEIVER	FAST_SENDER
2445.390	FAST_SENDER	N/A
2446.168	RECEIVER	FAST_SENDER
2448.594	FAST_SENDER	N/A
2454.663	RECEIVER	FAST_SENDER
2456.620	SLOW_SENDER1	N/A
2457.083	FAST_SENDER	N/A
2457.378	RECEIVER	SLOW_SENDER1
2462.699	RECEIVER	FAST_SENDER
2465.099	FAST_SENDER	N/A
2465.888	RECEIVER	FAST_SENDER
2468.322	FAST_SENDER	N/A
2470.215	SLOW_SENDER1	N/A
2473.926	RECEIVER	SLOW_SENDER1
2479.182	RECEIVER	FAST_SENDER
2479.370	SLOW_SENDER1	N/A
2480.138	RECEIVER	SLOW_SENDER1
2481.616	FAST_SENDER	N/A
2483.616	FAST_SENDER	N/A
2485.616	FAST_SENDER	N/A
2487.616	FAST_SENDER	N/A
2489.616	FAST_SENDER	N/A
2491.616	FAST_SENDER	N/A
2492.002	SLOW_SENDER1	N/A
2492.777	RECEIVER	SLOW_SENDER1
2493.616	FAST_SENDER	N/A
2495.616	FAST_SENDER	N/A
2497.616	FAST_SENDER	N/A
2500.197	SLOW_SENDER1	N/A
2500.971	RECEIVER	SLOW_SENDER1
2503.229	RECEIVER	FAST_SENDER
2505.666	FAST_SENDER	N/A
2508.411	SLOW_SENDER1	N/A
2509.194	RECEIVER	SLOW_SENDER1
2511.745	RECEIVER	FAST_SENDER
2514.156	FAST_SENDER	N/A
2516.594	SLOW_SENDER1	N/A
2517.357	RECEIVER	SLOW_SENDER1
2520.139	RECEIVER	FAST_SENDER
2522.583	FAST_SENDER	N/A
2524.791	SLOW_SENDER1	N/A
2525.559	RECEIVER	SLOW_SENDER1
2529.004	RECEIVER	FAST_SENDER
2531.448	FAST_SENDER	N/A
2532.959	SLOW_SENDER1	N/A
2537.149	RECEIVER	SLOW_SENDER1
2542.214	RECEIVER	FAST_SENDER
2544.551	SLOW_SENDER1	N/A
2544.620	FAST_SENDER	N/A
2545.316	RECEIVER	SLOW_SENDER1
2546.620	FAST_SENDER	N/A
2548.620	FAST_SENDER	N/A
2550.620	FAST_SENDER	N/A
2552.620	FAST_SENDER	N/A
2552.749	SLOW_SENDER1	N/A
2553.491	RECEIVER	SLOW_SENDER1
2554.620	FAST_SENDER	N/A
2556.620	FAST_SENDER	N/A
2558.620	FAST_SENDER	N/A
2560.920	SLOW_SENDER1	N/A
2561.677	RECEIVER	SLOW_SENDER1
2564.667	RECEIVER	FAST_SENDER
2567.113	FAST_SENDER	N/A
2569.079	SLOW_SENDER1	N/A
2569.865	RECEIVER	SLOW_SENDER1
2573.216	RECEIVER	FAST_SENDER
2575.617	FAST_SENDER	N/A
2577.293	SLOW_SENDER1	N/A
2578.098	RECEIVER	SLOW_SENDER1
2582.409	RECEIVER	FAST_SENDER
2584.809	FAST_SENDER	N/A
2585.506	SLOW_SENDER1	N/A
2586.241	RECEIVER	SLOW_SENDER1
2590.766	RECEIVER	FAST_SENDER
2593.206	FAST_SENDER	N/A
2599.027	RECEIVER	FAST_SENDER
2601.454	FAST_SENDER	N/A
2607.306	RECEIVER	FAST_SENDER
2609.738	FAST_SENDER	N/A
2615.556	RECEIVER	FAST_SENDER
2617.994	FAST_SENDER	N/A
2623.648	RECEIVER	FAST_SENDER
2626.098	FAST_SENDER	N/A
2632.277	RECEIVER	FAST_SENDER
2634.724	FAST_SENDER	N/A
2640.874	RECEIVER	FAST_SENDER
2643.303	FAST_SENDER	N/A
2649.408	RECEIVER	FAST_SENDER
2651.847	FAST_SENDER	N/A
2662.398	RECEIVER	FAST_SENDER
2664.809	FAST_SENDER	N/A
2671.121	RECEIVER	FAST_SENDER
2673.549	FAST_SENDER	N/A
2679.801	RECEIVER	FAST_SENDER
2682.225	FAST_SENDER	N/A
2687.905	RECEIVER	FAST_SENDER
2690.332	FAST_SENDER	N/A
2696.529	RECEIVER	FAST_SENDER
2698.930	FAST_SENDER	N/A
2705.062	RECEIVER	FAST_SENDER
2712.247	FAST_SENDER	N/A
2718.595	RECEIVER	FAST_SENDER
2721.012	FAST_SENDER	N/A
2727.118	RECEIVER	FAST_SENDER
2729.534	FAST_SENDER	N/A
2735.347	RECEIVER	FAST_SENDER
2737.784	FAST_SENDER	N/A
2738.551	RECEIVER	FAST_SENDER
2740.986	FAST_SENDER	N/A
2746.758	RECEIVER	FAST_SENDER
2753.548	FAST_SENDER	N/A
2754.298	RECEIVER	FAST_SENDER
2756.733	FAST_SENDER	N/A
2762.440	RECEIVER	FAST_SENDER
2764.852	FAST_SENDER	N/A
2765.635	RECEIVER	FAST_SENDER
2768.081	FAST_SENDER	N/A
2773.923	RECEIVER	FAST_SENDER
2776.326	FAST_SENDER	N/A
2777.040	RECEIVER	FAST_SENDER
2779.453	FAST_SENDER	N/A
2785.294	RECEIVER	FAST_SENDER
2787.734	FAST_SENDER	N/A
2788.480	RECEIVER	FAST_SENDER
2790.896	FAST_SENDER	N/A
2797.071	RECEIVER	FAST_SENDER
2799.511	FAST_SENDER	N/A
2800.279	RECEIVER	FAST_SENDER
2802.713	FAST_SENDER	N/A
2808.391	RECEIVER	FAST_SENDER
2810.821	FAST_SENDER	N/A
2811.603	RECEIVER	FAST_SENDER
2814.033	FAST_SENDER	N/A
2819.882	RECEIVER	FAST_SENDER
2822.304	FAST_SENDER	N/A
2823.073	RECEIVER	FAST_SENDER
2825.500	FAST_SENDER	N/A
2831.452	RECEIVER	FAST_SENDER
2833.883	FAST_SENDER	N/A
2834.625	RECEIVER	FAST_SENDER
2837.045	FAST_SENDER	N/A
2843.043	RECEIVER	FAST_SENDER
2845.482	FAST_SENDER	N/A
2846.231	RECEIVER	FAST_SENDER
2848.681	FAST_SENDER	N/A
2854.873	RECEIVER	FAST_SENDER
2857.284	FAST_SENDER	N/A
2858.044	RECEIVER	FAST_SENDER
2860.448	FAST_SENDER	N/A
2866.609	RECEIVER	FAST_SENDER
2873.284	FAST_SENDER	N/A
2874.031	RECEIVER	FAST_SENDER
2876.458	FAST_SENDER	N/A
2882.698	RECEIVER	FAST_SENDER
2885.113	FAST_SENDER	N/A
2885.908	RECEIVER	FAST_SENDER
2888.328	FAST_SENDER	N/A
2893.858	RECEIVER	FAST_SENDER
2896.300	FAST_SENDER	N/A
2897.076	RECEIVER	FAST_SENDER
2899.493	FAST_SENDER	N/A
2905.278	RECEIVER	FAST_SENDER
2907.724	FAST_SENDER	N/A
2908.518	RECEIVER	FAST_SENDER
2910.919	FAST_SENDER	N/A
2917.122	RECEIVER	FAST_SENDER
2923.953	FAST_SENDER	N/A
2924.700	RECEIVER	FAST_SENDER
2927.115	FAST_SENDER	N/A
2933.143	RECEIVER	FAST_SENDER
2935.570	FAST_SENDER	N/A
2936.296	RECEIVER	FAST_SENDER
2938.715	FAST_SENDER	N/A
2944.568	RECEIVER	FAST_SENDER
2946.976	FAST_SENDER	N/A
2947.709	RECEIVER	FAST_SENDER
2950.154	FAST_SENDER	N/A
2955.863	RECEIVER	FAST_SENDER
2958.296	FAST_SENDER	N/A
2959.033	RECEIVER	FAST_SENDER
2961.472	FAST_SENDER	N/A
2967.557	RECEIVER	FAST_SENDER
2970.004	FAST_SENDER	N/A
2970.743	RECEIVER	FAST_SENDER
2973.179	FAST_SENDER	N/A
2974.970	SLOW_SENDER1	N/A
2979.034	RECEIVER	FAST_SENDER
2981.479	FAST_SENDER	N/A
2982.234	RECEIVER	FAST_SENDER
2984.662	FAST_SENDER	N/A
2986.058	RECEIVER	SLOW_SENDER1
2986.849	RECEIVER	FAST_SENDER
2988.493	SLOW_SENDER1	N/A
2989.266	FAST_SENDER	N/A
2992.389	RECEIVER	SLOW_SENDER1
2997.829	SLOW_SENDER1	N/A
3000.238	RECEIVER	SLOW_SENDER1
3002.901	FAST_SENDER	N/A
3004.901	FAST_SENDER	N/A
3005.646	SLOW_SENDER1	N/A
3006.386	RECEIVER	SLOW_SENDER1
3006.901	FAST_SENDER	N/A
3008.901	FAST_SENDER	N/A
3010.901	FAST_SENDER	N/A
3012.901	FAST_SENDER	N/A
3013.809	SLOW_SENDER1	N/A
3014.901	FAST_SENDER	N/A
3016.359	RECEIVER	SLOW_SENDER1
3016.901	FAST_SENDER	N/A
3022.548	RECEIVER	FAST_SENDER
3023.779	SLOW_SENDER1	N/A
3024.979	FAST_SENDER	N/A
3025.762	RECEIVER	FAST_SENDER
3028.032	RECEIVER	SLOW_SENDER1
3035.447	SLOW_SENDER1	N/A
3038.034	RECEIVER	SLOW_SENDER1
3038.140	FAST_SENDER	N/A
3040.140	FAST_SENDER	N/A
3042.140	FAST_SENDER	N/A
3044.140	FAST_SENDER	N/A
3046.140	FAST_SENDER	N/A
3047.193	SLOW_SENDER1	N/A
3048.140	FAST_SENDER	N/A
3049.518	RECEIVER	SLOW_SENDER1
3050.140	FAST_SENDER	N/A
3052.140	FAST_SENDER	N/A
3054.140	FAST_SENDER	N/A
3056.952	SLOW_SENDER1	N/A
3057.741	RECEIVER	SLOW_SENDER1
3065.163	SLOW_SENDER1	N/A
3066.910	FAST_SENDER	N/A
3067.678	RECEIVER	FAST_SENDER
3070.122	FAST_SENDER	N/A
3075.934	RECEIVER	FAST_SENDER
3078.357	FAST_SENDER	N/A
3079.129	RECEIVER	FAST_SENDER
3081.532	FAST_SENDER	N/A
3087.525	RECEIVER	FAST_SENDER
3089.931	FAST_SENDER	N/A
3090.726	RECEIVER	FAST_SENDER
3093.131	FAST_SENDER	N/A
3099.310	RECEIVER	FAST_SENDER
3101.729	FAST_SENDER	N/A
3102.470	RECEIVER	FAST_SENDER
3104.912	FAST_SENDER	N/A
3111.083	RECEIVER	FAST_SENDER
3113.526	FAST_SENDER	N/A
3114.285	RECEIVER	FAST_SENDER
3116.716	FAST_SENDER	N/A
3122.625	RECEIVER	FAST_SENDER
3125.047	FAST_SENDER	N/A
3125.776	RECEIVER	FAST_SENDER
3128.191	FAST_SENDER	N/A
3134.258	RECEIVER	FAST_SENDER
3136.692	FAST_SENDER	N/A
3137.435	RECEIVER	FAST_SENDER
3139.868	FAST_SENDER	N/A
3146.040	RECEIVER	FAST_SENDER
3148.480	FAST_SENDER	N/A
3149.282	RECEIVER	FAST_SENDER
3151.683	FAST_SENDER	N/A
3157.306	RECEIVER	FAST_SENDER
3159.716	FAST_SENDER	N/A
3160.511	RECEIVER	FAST_SENDER
3162.912	FAST_SENDER	N/A
3168.560	RECEIVER	FAST_SENDER
3170.973	FAST_SENDER	N/A
3171.763	RECEIVER	FAST_SENDER
3174.203	FAST_SENDER	N/A
3180.029	RECEIVER	FAST_SENDER
3182.469	FAST_SENDER	N/A
3183.226	RECEIVER	FAST_SENDER
3185.667	FAST_SENDER	N/A
3191.603	RECEIVER	FAST_SENDER
3194.036	FAST_SENDER	N/A
3194.809	RECEIVER	FAST_SENDER
3197.239	FAST_SENDER	N/A
3202.996	RECEIVER	FAST_SENDER
3205.429	FAST_SENDER	N/A
3206.189	RECEIVER	FAST_SENDER
3208.627	FAST_SENDER	N/A
3214.810	RECEIVER	FAST_SENDER
3217.250	FAST_SENDER	N/A
3218.004	RECEIVER	FAST_SENDER
3229.918	FAST_SENDER	N/A
3230.705	RECEIVER	FAST_SENDER
3233.121	FAST_SENDER	N/A
3239.024	RECEIVER	FAST_SENDER
3241.456	FAST_SENDER	N/A
3242.251	RECEIVER	FAST_SENDER
3244.680	FAST_SENDER	N/A
3250.484	RECEIVER	FAST_SENDER
3252.906	FAST_SENDER	N/A
3253.677	RECEIVER	FAST_SENDER
3256.090	FAST_SENDER	N/A
3262.057	RECEIVER	FAST_SENDER
3268.920	FAST_SENDER	N/A
3269.686	RECEIVER	FAST_SENDER
3272.134	FAST_SENDER	N/A
3277.735	RECEIVER	FAST_SENDER
3280.146	FAST_SENDER	N/A
3280.906	RECEIVER	FAST_SENDER
3283.327	FAST_SENDER	N/A
3289.408	RECEIVER	FAST_SENDER
3291.816	FAST_SENDER	N/A
3294.174	RECEIVER	FAST_SENDER
3296.583	FAST_SENDER	N/A
3302.335	RECEIVER	FAST_SENDER
3304.750	FAST_SENDER	N/A
3305.493	RECEIVER	FAST_SENDER
3307.922	FAST_SENDER	N/A
3313.924	RECEIVER	FAST_SENDER
3316.353	FAST_SENDER	N/A
3317.111	RECEIVER	FAST_SENDER
3319.533	FAST_SENDER	N/A
3325.368	RECEIVER	FAST_SENDER
3327.780	FAST_SENDER	N/A
3328.573	RECEIVER	FAST_SENDER
3330.982	FAST_SENDER	N/A
3337.123	RECEIVER	FAST_SENDER
3339.570	FAST_SENDER	N/A
3340.323	RECEIVER	FAST_SENDER
3342.746	FAST_SENDER	N/A
3348.667	RECEIVER	FAST_SENDER
3351.107	FAST_SENDER	N/A
3353.230	RECEIVER	FAST_SENDER
3355.662	FAST_SENDER	N/A
3361.411	RECEIVER	FAST_SENDER
3363.811	FAST_SENDER	N/A
3364.561	RECEIVER	FAST_SENDER
3366.997	FAST_SENDER	N/A
3372.875	RECEIVER	FAST_SENDER
3375.305	FAST_SENDER	N/A
3376.092	RECEIVER	FAST_SENDER
3378.528	FAST_SENDER	N/A
3388.917	RECEIVER	FAST_SENDER
3391.357	FAST_SENDER	N/A
3392.120	RECEIVER	FAST_SENDER
3394.531	FAST_SENDER	N/A
3400.205	RECEIVER	FAST_SENDER
3402.619	FAST_SENDER	N/A
3405.106	RECEIVER	FAST_SENDER
3407.554	FAST_SENDER	N/A
3413.406	RECEIVER	FAST_SENDER
3415.820	FAST_SENDER	N/A
3421.627	RECEIVER	FAST_SENDER
3424.049	FAST_SENDER	N/A
3429.688	RECEIVER	FAST_SENDER
3432.097	FAST_SENDER	N/A
3442.212	RECEIVER	FAST_SENDER
3444.645	FAST_SENDER	N/A
3450.645	RECEIVER	FAST_SENDER
3453.052	FAST_SENDER	N/A
3454.610	SLOW_SENDER1	N/A
3459.347	RECEIVER	FAST_SENDER
3460.737	RECEIVER	SLOW_SENDER1
3461.765	FAST_SENDER	N/A
3463.167	SLOW_SENDER1	N/A
3467.741	RECEIVER	FAST_SENDER
3470.170	FAST_SENDER	N/A
3476.142	RECEIVER	FAST_SENDER
3476.649	SLOW_SENDER1	N/A
3477.369	RECEIVER	SLOW_SENDER1
3478.571	FAST_SENDER	N/A
3482.794	SLOW_SENDER1	N/A
3483.558	RECEIVER	SLOW_SENDER1
3484.515	RECEIVER	FAST_SENDER
3486.916	FAST_SENDER	N/A
3488.987	SLOW_SENDER1	N/A
3489.770	RECEIVER	SLOW_SENDER1
3493.317	RECEIVER	FAST_SENDER
3495.206	SLOW_SENDER1	N/A
3495.739	FAST_SENDER	N/A
3495.949	RECEIVER	SLOW_SENDER1
3501.371	SLOW_SENDER1	N/A
3501.715	RECEIVER	FAST_SENDER
3506.955	RECEIVER	SLOW_SENDER1
3509.634	FAST_SENDER	N/A
3511.634	FAST_SENDER	N/A
3513.634	FAST_SENDER	N/A
3514.017	SLOW_SENDER1	N/A
3514.790	RECEIVER	SLOW_SENDER1
3515.634	FAST_SENDER	N/A
3517.634	FAST_SENDER	N/A
3519.634	FAST_SENDER	N/A
3521.634	FAST_SENDER	N/A
3522.192	SLOW_SENDER1	N/A
3522.949	RECEIVER	SLOW_SENDER1
3523.634	FAST_SENDER	N/A
3529.309	RECEIVER	FAST_SENDER
3530.367	SLOW_SENDER1	N/A
3531.150	RECEIVER	SLOW_SENDER1
3531.746	FAST_SENDER	N/A
3537.641	RECEIVER	FAST_SENDER
3538.557	SLOW_SENDER1	N/A
3539.322	RECEIVER	SLOW_SENDER1
3540.064	FAST_SENDER	N/A
3546.068	RECEIVER	FAST_SENDER
3546.749	SLOW_SENDER1	N/A
3547.541	RECEIVER	SLOW_SENDER1
3548.494	FAST_SENDER	N/A
3555.560	RECEIVER	FAST_SENDER
3557.979	FAST_SENDER	N/A
3559.005	SLOW_SENDER1	N/A
3559.747	RECEIVER	SLOW_SENDER1
3559.979	FAST_SENDER	N/A
3561.979	FAST_SENDER	N/A
3563.979	FAST_SENDER	N/A
3565.979	FAST_SENDER	N/A
3567.164	SLOW_SENDER1	N/A
3567.941	RECEIVER	SLOW_SENDER1
3567.979	FAST_SENDER	N/A
3569.979	FAST_SENDER	N/A
3571.979	FAST_SENDER	N/A
3575.370	SLOW_SENDER1	N/A
3578.181	RECEIVER	FAST_SENDER
3580.605	FAST_SENDER	N/A
3586.618	RECEIVER	FAST_SENDER
3589.034	FAST_SENDER	N/A
3594.639	RECEIVER	FAST_SENDER
3597.073	FAST_SENDER	N/A
3603.077	RECEIVER	FAST_SENDER
3605.487	FAST_SENDER	N/A
3611.485	RECEIVER	FAST_SENDER
3613.922	FAST_SENDER	N/A
3620.118	RECEIVER	FAST_SENDER
3622.563	FAST_SENDER	N/A
3628.973	RECEIVER	FAST_SENDER
3631.416	FAST_SENDER	N/A
3637.239	RECEIVER	FAST_SENDER
3639.655	FAST_SENDER	N/A
3645.667	RECEIVER	FAST_SENDER
3648.106	FAST_SENDER	N/A
3654.063	RECEIVER	FAST_SENDER
3656.503	FAST_SENDER	N/A
3662.231	RECEIVER	FAST_SENDER
3664.643	FAST_SENDER	N/A
3671.004	RECEIVER	FAST_SENDER
3673.409	FAST_SENDER	N/A
3679.162	RECEIVER	FAST_SENDER
3681.595	FAST_SENDER	N/A
3687.668	RECEIVER	FAST_SENDER
3690.113	FAST_SENDER	N/A
3695.651	RECEIVER	FAST_SENDER
3698.061	FAST_SENDER	N/A
3703.566	RECEIVER	FAST_SENDER
3706.010	FAST_SENDER	N/A
3706.793	RECEIVER	FAST_SENDER
3709.216	FAST_SENDER	N/A
3715.336	RECEIVER	FAST_SENDER
3717.779	FAST_SENDER	N/A
3718.574	RECEIVER	FAST_SENDER
3721.018	FAST_SENDER	N/A
3727.044	RECEIVER	FAST_SENDER
3729.446	FAST_SENDER	N/A
3730.209	RECEIVER	FAST_SENDER
3732.616	FAST_SENDER	N/A
3738.366	RECEIVER	FAST_SENDER
3740.795	FAST_SENDER	N/A
3741.540	RECEIVER	FAST_SENDER
3743.941	FAST_SENDER	N/A
3749.783	RECEIVER	FAST_SENDER
3752.184	FAST_SENDER	N/A
3752.951	RECEIVER	FAST_SENDER
3755.370	FAST_SENDER	N/A
3761.080	RECEIVER	FAST_SENDER
3763.525	FAST_SENDER	N/A
3764.288	RECEIVER	FAST_SENDER
3766.717	FAST_SENDER	N/A
3772.649	RECEIVER	FAST_SENDER
3775.086	FAST_SENDER	N/A
3775.814	RECEIVER	FAST_SENDER
3778.230	FAST_SENDER	N/A
3784.176	RECEIVER	FAST_SENDER
3790.730	FAST_SENDER	N/A
3791.503	RECEIVER	FAST_SENDER
3793.948	FAST_SENDER	N/A
3804.621	RECEIVER	FAST_SENDER
3807.043	FAST_SENDER	N/A
3807.818	RECEIVER	FAST_SENDER
3810.247	FAST_SENDER	N/A
3815.968	RECEIVER	FAST_SENDER
3818.391	FAST_SENDER	N/A
3819.153	RECEIVER	FAST_SENDER
3821.590	FAST_SENDER	N/A
3827.570	RECEIVER	FAST_SENDER
3830.003	FAST_SENDER	N/A
3830.747	RECEIVER	FAST_SENDER
3833.191	FAST_SENDER	N/A
3839.340	RECEIVER	FAST_SENDER
3841.746	FAST_SENDER	N/A
3854.184	FAST_SENDER	N/A
3854.954	RECEIVER	FAST_SENDER
3857.364	FAST_SENDER	N/A
3863.466	RECEIVER	FAST_SENDER
3865.888	FAST_SENDER	N/A
3872.067	RECEIVER	FAST_SENDER
3874.515	FAST_SENDER	N/A
3880.656	RECEIVER	FAST_SENDER
3883.080	FAST_SENDER	N/A
3889.291	RECEIVER	FAST_SENDER
3891.698	FAST_SENDER	N/A
3897.715	RECEIVER	FAST_SENDER
3900.128	FAST_SENDER	N/A
3905.819	RECEIVER	FAST_SENDER
3908.248	FAST_SENDER	N/A
3910.631	RECEIVER	FAST_SENDER
3913.078	FAST_SENDER	N/A
3919.216	RECEIVER	FAST_SENDER
3921.650	FAST_SENDER	N/A
3927.448	RECEIVER	FAST_SENDER
3929.896	FAST_SENDER	N/A
3935.729	RECEIVER	FAST_SENDER
3938.167	FAST_SENDER	N/A
3943.964	RECEIVER	FAST_SENDER
3946.398	FAST_SENDER	N/A
3952.466	RECEIVER	FAST_SENDER
3954.907	FAST_SENDER	N/A
3955.664	RECEIVER	FAST_SENDER
3956.750	SLOW_SENDER1	N/A
3958.083	FAST_SENDER	N/A
3962.681	RECEIVER	SLOW_SENDER1
3965.090	SLOW_SENDER1	N/A
3965.854	RECEIVER	SLOW_SENDER1
3968.276	SLOW_SENDER1	N/A
3968.985	RECEIVER	FAST_SENDER
3971.426	FAST_SENDER	N/A
3972.415	RECEIVER	SLOW_SENDER1
3973.426	FAST_SENDER	N/A
3975.426	FAST_SENDER	N/A
3977.426	FAST_SENDER	N/A
3977.853	SLOW_SENDER1	N/A
3978.617	RECEIVER	SLOW_SENDER1
3979.426	FAST_SENDER	N/A
3981.426	FAST_SENDER	N/A
3983.426	FAST_SENDER	N/A
3984.050	SLOW_SENDER1	N/A
3984.811	RECEIVER	SLOW_SENDER1
3985.426	FAST_SENDER	N/A
3990.260	SLOW_SENDER1	N/A
3991.004	RECEIVER	SLOW_SENDER1
3995.536	RECEIVER	FAST_SENDER
3996.430	SLOW_SENDER1	N/A
3997.167	RECEIVER	SLOW_SENDER1
3997.619	FAST_SENDER	N/A
4002.577	SLOW_SENDER1	N/A
4003.363	RECEIVER	SLOW_SENDER1
4008.505	RECEIVER	FAST_SENDER
4010.774	SLOW_SENDER1	N/A
4010.905	FAST_SENDER	N/A
4011.529	RECEIVER	SLOW_SENDER1
4017.196	RECEIVER	FAST_SENDER
4018.954	SLOW_SENDER1	N/A
4019.632	FAST_SENDER	N/A
4019.695	RECEIVER	SLOW_SENDER1
4026.002	RECEIVER	FAST_SENDER
4027.109	SLOW_SENDER1	N/A
4027.890	RECEIVER	SLOW_SENDER1
4028.434	FAST_SENDER	N/A
4034.493	RECEIVER	FAST_SENDER
4035.308	SLOW_SENDER1	N/A
4036.072	RECEIVER	SLOW_SENDER1
4036.915	FAST_SENDER	N/A
4043.514	SLOW_SENDER1	N/A
4044.288	RECEIVER	SLOW_SENDER1
4047.625	RECEIVER	FAST_SENDER
4050.071	FAST_SENDER	N/A
4051.713	SLOW_SENDER1	N/A
4056.021	RECEIVER	SLOW_SENDER1
4061.242	RECEIVER	FAST_SENDER
4063.421	SLOW_SENDER1	N/A
4063.676	FAST_SENDER	N/A
4064.235	RECEIVER	SLOW_SENDER1
4065.676	FAST_SENDER	N/A
4067.676	FAST_SENDER	N/A
4069.676	FAST_SENDER	N/A
4071.640	SLOW_SENDER1	N/A
4071.676	FAST_SENDER	N/A
4072.378	RECEIVER	SLOW_SENDER1
4073.676	FAST_SENDER	N/A
4075.676	FAST_SENDER	N/A
4077.676	FAST_SENDER	N/A
4079.787	SLOW_SENDER1	N/A
4080.546	RECEIVER	SLOW_SENDER1
4083.924	RECEIVER	FAST_SENDER
4086.367	FAST_SENDER	N/A
4087.982	SLOW_SENDER1	N/A
4088.743	RECEIVER	SLOW_SENDER1
4093.001	RECEIVER	FAST_SENDER
4095.426	FAST_SENDER	N/A
4096.158	SLOW_SENDER1	N/A
4096.936	RECEIVER	SLOW_SENDER1
4101.360	RECEIVER	FAST_SENDER
4103.800	FAST_SENDER	N/A
4104.360	SLOW_SENDER1	N/A
4105.096	RECEIVER	SLOW_SENDER1
4110.041	RECEIVER	FAST_SENDER
4112.442	FAST_SENDER	N/A
4112.530	SLOW_SENDER1	N/A
4113.840	RECEIVER	SLOW_SENDER1
4118.497	RECEIVER	FAST_SENDER
4120.908	FAST_SENDER	N/A
4126.978	RECEIVER	FAST_SENDER
4129.406	FAST_SENDER	N/A
4135.346	RECEIVER	FAST_SENDER
4137.756	FAST_SENDER	N/A
4144.001	RECEIVER	FAST_SENDER
4146.419	FAST_SENDER	N/A
4152.126	RECEIVER	FAST_SENDER
4154.544	FAST_SENDER	N/A
4160.853	RECEIVER	FAST_SENDER
4163.276	FAST_SENDER	N/A
4173.827	RECEIVER	FAST_SENDER
4176.230	FAST_SENDER	N/A
4181.972	RECEIVER	FAST_SENDER
4184.392	FAST_SENDER	N/A
4190.508	RECEIVER	FAST_SENDER
4192.912	FAST_SENDER	N/A
4198.816	RECEIVER	FAST_SENDER
4201.259	FAST_SENDER	N/A
4207.076	RECEIVER	FAST_SENDER
4209.517	FAST_SENDER	N/A
4215.482	RECEIVER	FAST_SENDER
4217.904	FAST_SENDER	N/A
4224.215	RECEIVER	FAST_SENDER
4226.635	FAST_SENDER	N/A
4232.455	RECEIVER	FAST_SENDER
4234.881	FAST_SENDER	N/A
4240.850	RECEIVER	FAST_SENDER
4243.296	FAST_SENDER	N/A
4249.167	RECEIVER	FAST_SENDER
4251.603	FAST_SENDER	N/A
4257.409	RECEIVER	FAST_SENDER
4259.824	FAST_SENDER	N/A
4266.092	RECEIVER	FAST_SENDER
4268.536	FAST_SENDER	N/A
4274.137	RECEIVER	FAST_SENDER
4276.545	FAST_SENDER	N/A
4282.739	RECEIVER	FAST_SENDER
4285.149	FAST_SENDER	N/A
4290.797	RECEIVER	FAST_SENDER
4293.217	FAST_SENDER	N/A
4299.341	RECEIVER	FAST_SENDER
4301.777	FAST_SENDER	N/A
4302.530	RECEIVER	FAST_SENDER
4304.966	FAST_SENDER	N/A
4310.681	RECEIVER	FAST_SENDER
4313.083	FAST_SENDER	N/A
4313.871	RECEIVER	FAST_SENDER
4316.305	FAST_SENDER	N/A
4322.320	RECEIVER	FAST_SENDER
4324.765	FAST_SENDER	N/A
4325.519	RECEIVER	FAST_SENDER
4327.964	FAST_SENDER	N/A
4333.863	RECEIVER	FAST_SENDER
4336.263	FAST_SENDER	N/A
4336.973	RECEIVER	FAST_SENDER
4339.414	FAST_SENDER	N/A
4344.938	RECEIVER	FAST_SENDER
4347.342	FAST_SENDER	N/A
4348.074	RECEIVER	FAST_SENDER
4350.487	FAST_SENDER	N/A
4356.611	RECEIVER	FAST_SENDER
4359.055	FAST_SENDER	N/A
4359.831	RECEIVER	FAST_SENDER
4362.248	FAST_SENDER	N/A
4367.875	RECEIVER	FAST_SENDER
4370.275	FAST_SENDER	N/A
4371.047	RECEIVER	FAST_SENDER
4373.464	FAST_SENDER	N/A
4379.252	RECEIVER	FAST_SENDER
4381.681	FAST_SENDER	N/A
4382.472	RECEIVER	FAST_SENDER
4384.922	FAST_SENDER	N/A
4390.714	RECEIVER	FAST_SENDER
4393.143	FAST_SENDER	N/A
4395.284	RECEIVER	FAST_SENDER
4397.700	FAST_SENDER	N/A
4403.306	RECEIVER	FAST_SENDER
4405.716	FAST_SENDER	N/A
4411.586	RECEIVER	FAST_SENDER
4414.009	FAST_SENDER	N/A
4414.782	RECEIVER	FAST_SENDER
4417.228	FAST_SENDER	N/A
4422.979	RECEIVER	FAST_SENDER
4425.381	FAST_SENDER	N/A
4426.121	RECEIVER	FAST_SENDER
4428.540	FAST_SENDER	N/A
4434.824	RECEIVER	FAST_SENDER
4437.263	FAST_SENDER	N/A
4438.054	RECEIVER	FAST_SENDER
4440.474	FAST_SENDER	N/A
4445.930	RECEIVER	FAST_SENDER
4448.359	FAST_SENDER	N/A
4449.104	RECEIVER	FAST_SENDER
4451.551	FAST_SENDER	N/A
4457.486	RECEIVER	FAST_SENDER
4459.903	FAST_SENDER	N/A
4460.698	RECEIVER	FAST_SENDER
4463.104	FAST_SENDER	N/A
4469.188	RECEIVER	FAST_SENDER
4471.600	FAST_SENDER	N/A
4472.384	RECEIVER	FAST_SENDER
4474.811	FAST_SENDER	N/A
4480.735	RECEIVER	FAST_SENDER
4483.160	FAST_SENDER	N/A
4483.942	RECEIVER	FAST_SENDER
4486.349	FAST_SENDER	N/A
4492.485	RECEIVER	FAST_SENDER
4494.921	FAST_SENDER	N/A
4495.677	RECEIVER	FAST_SENDER
4498.113	FAST_SENDER	N/A
4502.490	SLOW_SENDER1	N/A
4503.775	RECEIVER	FAST_SENDER
4505.097	RECEIVER	SLOW_SENDER1
4506.178	FAST_SENDER	N/A
4507.522	SLOW_SENDER1	N/A
4511.882	RECEIVER	FAST_SENDER
4514.296	FAST_SENDER	N/A
4515.073	RECEIVER	FAST_SENDER
4517.475	FAST_SENDER	N/A
4520.363	SLOW_SENDER1	N/A
4521.084	RECEIVER	SLOW_SENDER1
4526.489	SLOW_SENDER1	N/A
4528.691	RECEIVER	SLOW_SENDER1
4529.989	FAST_SENDER	N/A
4534.103	SLOW_SENDER1	N/A
4534.847	RECEIVER	SLOW_SENDER1
4540.291	SLOW_SENDER1	N/A
4542.701	RECEIVER	SLOW_SENDER1
4543.805	FAST_SENDER	N/A
4549.669	RECEIVER	FAST_SENDER
4550.130	SLOW_SENDER1	N/A
4552.119	FAST_SENDER	N/A
4552.444	RECEIVER	SLOW_SENDER1
4557.955	RECEIVER	FAST_SENDER
4560.396	FAST_SENDER	N/A
4562.396	FAST_SENDER	N/A
4563.866	SLOW_SENDER1	N/A
4564.396	FAST_SENDER	N/A
4564.626	RECEIVER	SLOW_SENDER1
4566.396	FAST_SENDER	N/A
4568.396	FAST_SENDER	N/A
4570.396	FAST_SENDER	N/A
4572.051	SLOW_SENDER1	N/A
4572.396	FAST_SENDER	N/A
4572.822	RECEIVER	SLOW_SENDER1
4574.396	FAST_SENDER	N/A
4580.195	RECEIVER	FAST_SENDER
4582.600	FAST_SENDER	N/A
4584.600	FAST_SENDER	N/A
4584.659	SLOW_SENDER1	N/A
4585.407	RECEIVER	SLOW_SENDER1
4586.600	FAST_SENDER	N/A
4588.600	FAST_SENDER	N/A
4590.600	FAST_SENDER	N/A
4592.600	FAST_SENDER	N/A
4592.843	SLOW_SENDER1	N/A
4593.598	RECEIVER	SLOW_SENDER1
4594.600	FAST_SENDER	N/A
4596.600	FAST_SENDER	N/A
4601.013	SLOW_SENDER1	N/A
4601.802	RECEIVER	SLOW_SENDER1
4602.571	RECEIVER	FAST_SENDER
4604.995	FAST_SENDER	N/A
4609.233	SLOW_SENDER1	N/A
4610.039	RECEIVER	SLOW_SENDER1
4615.110	RECEIVER	FAST_SENDER
4617.526	FAST_SENDER	N/A
4623.507	RECEIVER	FAST_SENDER
4625.924	FAST_SENDER	N/A
4631.737	RECEIVER	FAST_SENDER
4634.171	FAST_SENDER	N/A
4639.816	RECEIVER	FAST_SENDER
4642.247	FAST_SENDER	N/A
4648.326	RECEIVER	FAST_SENDER
4655.204	FAST_SENDER	N/A
4661.441	RECEIVER	FAST_SENDER
4663.861	FAST_SENDER	N/A
4669.761	RECEIVER	FAST_SENDER
4672.197	FAST_SENDER	N/A
4672.962	RECEIVER	FAST_SENDER
4675.374	FAST_SENDER	N/A
4681.349	RECEIVER	FAST_SENDER
4683.794	FAST_SENDER	N/A
4684.550	RECEIVER	FAST_SENDER
4686.976	FAST_SENDER	N/A
4693.287	RECEIVER	FAST_SENDER
4695.731	FAST_SENDER	N/A
4696.470	RECEIVER	FAST_SENDER
4698.887	FAST_SENDER	N/A
4704.842	RECEIVER	FAST_SENDER
4707.290	FAST_SENDER	N/A
4708.071	RECEIVER	FAST_SENDER
4710.511	FAST_SENDER	N/A
4716.387	RECEIVER	FAST_SENDER
4718.824	FAST_SENDER	N/A
4719.614	RECEIVER	FAST_SENDER
4722.014	FAST_SENDER	N/A
4727.914	RECEIVER	FAST_SENDER
4730.321	FAST_SENDER	N/A
4731.057	RECEIVER	FAST_SENDER
4733.483	FAST_SENDER	N/A
4739.403	RECEIVER	FAST_SENDER
4741.810	FAST_SENDER	N/A
4742.598	RECEIVER	FAST_SENDER
4745.015	FAST_SENDER	N/A
4750.750	RECEIVER	FAST_SENDER
4753.187	FAST_SENDER	N/A
4753.925	RECEIVER	FAST_SENDER
4756.328	FAST_SENDER	N/A
4762.260	RECEIVER	FAST_SENDER
4764.663	FAST_SENDER	N/A
4765.406	RECEIVER	FAST_SENDER
4767.823	FAST_SENDER	N/A
4773.805	RECEIVER	FAST_SENDER
4776.220	FAST_SENDER	N/A
4776.994	RECEIVER	FAST_SENDER
4779.406	FAST_SENDER	N/A
4785.342	RECEIVER	FAST_SENDER
4787.761	FAST_SENDER	N/A
4788.517	RECEIVER	FAST_SENDER
4790.958	FAST_SENDER	N/A
4796.832	RECEIVER	FAST_SENDER
4799.247	FAST_SENDER	N/A
4799.999	RECEIVER	FAST_SENDER
4802.407	FAST_SENDER	N/A
4808.278	RECEIVER	FAST_SENDER
4810.705	FAST_SENDER	N/A
4811.476	RECEIVER	FAST_SENDER
4813.885	FAST_SENDER	N/A
4819.947	RECEIVER	FAST_SENDER
4822.393	FAST_SENDER	N/A
4823.119	RECEIVER	FAST_SENDER
4825.552	FAST_SENDER	N/A
4836.201	RECEIVER	FAST_SENDER
4838.632	FAST_SENDER	N/A
4844.267	RECEIVER	FAST_SENDER
4846.691	FAST_SENDER	N/A
4847.438	RECEIVER	FAST_SENDER
4849.847	FAST_SENDER	N/A
4855.928	RECEIVER	FAST_SENDER
4858.370	FAST_SENDER	N/A
4859.157	RECEIVER	FAST_SENDER
4861.591	FAST_SENDER	N/A
4867.153	RECEIVER	FAST_SENDER
4869.578	FAST_SENDER	N/A
4870.307	RECEIVER	FAST_SENDER
4872.727	FAST_SENDER	N/A
4878.452	RECEIVER	FAST_SENDER
4880.865	FAST_SENDER	N/A
4881.615	RECEIVER	FAST_SENDER
4884.029	FAST_SENDER	N/A
4890.262	RECEIVER	FAST_SENDER
4892.696	FAST_SENDER	N/A
4893.405	RECEIVER	FAST_SENDER
4895.816	FAST_SENDER	N/A
4901.417	RECEIVER	FAST_SENDER
4903.820	FAST_SENDER	N/A
4904.560	RECEIVER	FAST_SENDER
4912.140	FAST_SENDER	N/A
4912.907	RECEIVER	FAST_SENDER
4915.324	FAST_SENDER	N/A
4921.252	RECEIVER	FAST_SENDER
4923.697	FAST_SENDER	N/A
4924.464	RECEIVER	FAST_SENDER
4926.870	FAST_SENDER	N/A
4932.862	RECEIVER	FAST_SENDER
4935.279	FAST_SENDER	N/A
4937.433	RECEIVER	FAST_SENDER
4939.847	FAST_SENDER	N/A
4945.842	RECEIVER	FAST_SENDER
4948.246	FAST_SENDER	N/A
4953.829	RECEIVER	FAST_SENDER
4956.229	FAST_SENDER	N/A
4962.141	RECEIVER	FAST_SENDER
4964.543	FAST_SENDER	N/A
4970.783	RECEIVER	FAST_SENDER
4973.230	FAST_SENDER	N/A
4973.953	RECEIVER	FAST_SENDER
4981.342	FAST_SENDER	N/A
4987.093	RECEIVER	FAST_SENDER
4989.525	FAST_SENDER	N/A
4990.306	RECEIVER	FAST_SENDER
4992.718	FAST_SENDER	N/A
4998.491	RECEIVER	FAST_SENDER
4998.710	SLOW_SENDER1	N/A
4999.516	RECEIVER	SLOW_SENDER1
5000.915	FAST_SENDER	N/A
5001.966	SLOW_SENDER1	N/A
5006.924	RECEIVER	FAST_SENDER
5007.918	RECEIVER	SLOW_SENDER1
5009.360	FAST_SENDER	N/A
5010.343	SLOW_SENDER1	N/A
5014.679	RECEIVER	SLOW_SENDER1
5019.525	RECEIVER	FAST_SENDER
5021.958	FAST_SENDER	N/A
5022.264	SLOW_SENDER1	N/A
5023.041	RECEIVER	SLOW_SENDER1
5023.958	FAST_SENDER	N/A
5025.958	FAST_SENDER	N/A
5027.958	FAST_SENDER	N/A
5028.450	SLOW_SENDER1	N/A
5029.242	RECEIVER	SLOW_SENDER1
5029.958	FAST_SENDER	N/A
5031.958	FAST_SENDER	N/A
5033.958	FAST_SENDER	N/A
5034.670	SLOW_SENDER1	N/A
5035.472	RECEIVER	SLOW_SENDER1
5035.958	FAST_SENDER	N/A
5042.010	RECEIVER	FAST_SENDER
5042.915	SLOW_SENDER1	N/A
5043.692	RECEIVER	SLOW_SENDER1
5044.457	FAST_SENDER	N/A
5051.233	RECEIVER	FAST_SENDER
5053.678	FAST_SENDER	N/A
5055.056	SLOW_SENDER1	N/A
5055.678	FAST_SENDER	N/A
5055.802	RECEIVER	SLOW_SENDER1
5057.678	FAST_SENDER	N/A
5059.678	FAST_SENDER	N/A
5061.678	FAST_SENDER	N/A
5063.230	SLOW_SENDER1	N/A
5063.678	FAST_SENDER	N/A
5063.986	RECEIVER	SLOW_SENDER1
5065.678	FAST_SENDER	N/A
5067.678	FAST_SENDER	N/A
5071.397	SLOW_SENDER1	N/A
5072.145	RECEIVER	SLOW_SENDER1
5073.702	RECEIVER	FAST_SENDER
5076.123	FAST_SENDER	N/A
5079.594	SLOW_SENDER1	N/A
5080.341	RECEIVER	SLOW_SENDER1
5082.293	RECEIVER	FAST_SENDER
5084.722	FAST_SENDER	N/A
5087.778	SLOW_SENDER1	N/A
5088.531	RECEIVER	SLOW_SENDER1
5090.948	RECEIVER	FAST_SENDER
5093.373	FAST_SENDER	N/A
5095.978	SLOW_SENDER1	N/A
5096.767	RECEIVER	SLOW_SENDER1
5099.561	RECEIVER	FAST_SENDER
5101.979	FAST_SENDER	N/A
5104.181	SLOW_SENDER1	N/A
5104.960	RECEIVER	SLOW_SENDER1
5108.555	RECEIVER	FAST_SENDER
5110.975	FAST_SENDER	N/A
5112.403	SLOW_SENDER1	N/A
5113.190	RECEIVER	SLOW_SENDER1
5116.933	RECEIVER	FAST_SENDER
5119.383	FAST_SENDER	N/A
5120.610	SLOW_SENDER1	N/A
5121.352	RECEIVER	SLOW_SENDER1
5125.717	RECEIVER	FAST_SENDER
5128.167	FAST_SENDER	N/A
5128.799	SLOW_SENDER1	N/A
5129.584	RECEIVER	SLOW_SENDER1
5134.143	RECEIVER	FAST_SENDER
5136.554	FAST_SENDER	N/A
5137.012	SLOW_SENDER1	N/A
5137.778	RECEIVER	SLOW_SENDER1
5142.747	RECEIVER	FAST_SENDER
5145.181	SLOW_SENDER1	N/A
5145.950	RECEIVER	SLOW_SENDER1
5149.626	FAST_SENDER	N/A
5153.383	SLOW_SENDER1	N/A
5154.138	RECEIVER	SLOW_SENDER1
5155.715	RECEIVER	FAST_SENDER
5162.940	FAST_SENDER	N/A
5168.869	RECEIVER	FAST_SENDER
5171.319	FAST_SENDER	N/A
5177.406	RECEIVER	FAST_SENDER
5179.825	FAST_SENDER	N/A
5185.757	RECEIVER	FAST_SENDER
5188.167	FAST_SENDER	N/A
5193.775	RECEIVER	FAST_SENDER
5196.206	FAST_SENDER	N/A
5201.967	RECEIVER	FAST_SENDER
5204.401	FAST_SENDER	N/A
5210.332	RECEIVER	FAST_SENDER
5212.766	FAST_SENDER	N/A
5218.549	RECEIVER	FAST_SENDER
5220.968	FAST_SENDER	N/A
5226.679	RECEIVER	FAST_SENDER
5229.080	FAST_SENDER	N/A
5234.655	RECEIVER	FAST_SENDER
5237.064	FAST_SENDER	N/A
5243.313	RECEIVER	FAST_SENDER
5245.716	FAST_SENDER	N/A
5251.660	RECEIVER	FAST_SENDER
5254.085	FAST_SENDER	N/A
5260.114	RECEIVER	FAST_SENDER
5262.556	FAST_SENDER	N/A
5268.388	RECEIVER	FAST_SENDER
5270.804	FAST_SENDER	N/A
5276.892	RECEIVER	FAST_SENDER
5279.314	FAST_SENDER	N/A
5285.325	RECEIVER	FAST_SENDER
5287.757	FAST_SENDER	N/A
5288.569	RECEIVER	FAST_SENDER
5291.002	FAST_SENDER	N/A
5296.926	RECEIVER	FAST_SENDER
5299.327	FAST_SENDER	N/A
5300.072	RECEIVER	FAST_SENDER
5302.512	FAST_SENDER	N/A
5308.413	RECEIVER	FAST_SENDER
5310.853	FAST_SENDER	N/A
5311.618	RECEIVER	FAST_SENDER
5314.038	FAST_SENDER	N/A
5320.198	RECEIVER	FAST_SENDER
5322.630	FAST_SENDER	N/A
5323.391	RECEIVER	FAST_SENDER
5325.799	FAST_SENDER	N/A
5331.725	RECEIVER	FAST_SENDER
5334.149	FAST_SENDER	N/A
5334.895	RECEIVER	FAST_SENDER
5337.340	FAST_SENDER	N/A
5342.930	RECEIVER	FAST_SENDER
5345.377	FAST_SENDER	N/A
5346.172	RECEIVER	FAST_SENDER
5348.577	FAST_SENDER	N/A
5354.411	RECEIVER	FAST_SENDER
5356.849	FAST_SENDER	N/A
5357.619	RECEIVER	FAST_SENDER
5360.042	FAST_SENDER	N/A
5365.750	RECEIVER	FAST_SENDER
5368.154	FAST_SENDER	N/A
5368.899	RECEIVER	FAST_SENDER
5371.330	FAST_SENDER	N/A
5376.951	RECEIVER	FAST_SENDER
5379.385	FAST_SENDER	N/A
5380.178	RECEIVER	FAST_SENDER
5382.599	FAST_SENDER	N/A
5388.423	RECEIVER	FAST_SENDER
5390.842	FAST_SENDER	N/A
5391.637	RECEIVER	FAST_SENDER
5394.074	FAST_SENDER	N/A
5400.076	RECEIVER	FAST_SENDER
5402.511	FAST_SENDER	N/A
5403.246	RECEIVER	FAST_SENDER
5405.686	FAST_SENDER	N/A
5411.471	RECEIVER	FAST_SENDER
5413.907	FAST_SENDER	N/A
5414.673	RECEIVER	FAST_SENDER
5417.077	FAST_SENDER	N/A
5423.365	RECEIVER	FAST_SENDER
5429.977	FAST_SENDER	N/A
5430.746	RECEIVER	FAST_SENDER
5433.168	FAST_SENDER	N/A
5439.175	RECEIVER	FAST_SENDER
5441.584	FAST_SENDER	N/A
5442.341	RECEIVER	FAST_SENDER
5444.778	FAST_SENDER	N/A
5450.526	RECEIVER	FAST_SENDER
5452.940	FAST_SENDER	N/A
5453.698	RECEIVER	FAST_SENDER
5456.126	FAST_SENDER	N/A
5466.817	RECEIVER	FAST_SENDER
5469.253	FAST_SENDER	N/A
5469.966	RECEIVER	FAST_SENDER
5472.396	FAST_SENDER	N/A
5478.539	RECEIVER	FAST_SENDER
5480.941	FAST_SENDER	N/A
5481.716	RECEIVER	FAST_SENDER
5484.148	FAST_SENDER	N/A
5494.834	RECEIVER	FAST_SENDER
5497.258	FAST_SENDER	N/A
5503.129	RECEIVER	FAST_SENDER
5505.559	FAST_SENDER	N/A
5511.751	RECEIVER	FAST_SENDER
5514.168	FAST_SENDER	N/A
5520.566	RECEIVER	FAST_SENDER
5523.016	FAST_SENDER	N/A
5523.821	RECEIVER	FAST_SENDER
5531.543	FAST_SENDER	N/A
5537.267	RECEIVER	FAST_SENDER
5539.688	FAST_SENDER	N/A
5540.457	RECEIVER	FAST_SENDER
5542.868	FAST_SENDER	N/A
5543.120	SLOW_SENDER1	N/A
5548.941	RECEIVER	FAST_SENDER
5551.360	FAST_SENDER	N/A
5552.156	RECEIVER	FAST_SENDER
5554.028	RECEIVER	SLOW_SENDER1
5554.571	FAST_SENDER	N/A
5556.080	SLOW_SENDER1	N/A
5560.283	RECEIVER	FAST_SENDER
5561.013	RECEIVER	SLOW_SENDER1
5562.726	FAST_SENDER	N/A
5564.726	FAST_SENDER	N/A
5566.441	SLOW_SENDER1	N/A
5566.726	FAST_SENDER	N/A
5567.239	RECEIVER	SLOW_SENDER1
5568.726	FAST_SENDER	N/A
5570.726	FAST_SENDER	N/A
5572.657	SLOW_SENDER1	N/A
5572.726	FAST_SENDER	N/A
5573.428	RECEIVER	SLOW_SENDER1
5574.726	FAST_SENDER	N/A
5576.726	FAST_SENDER	N/A
5578.838	SLOW_SENDER1	N/A
5582.609	RECEIVER	FAST_SENDER
5584.660	RECEIVER	SLOW_SENDER1
5585.040	FAST_SENDER	N/A
5587.040	FAST_SENDER	N/A
5589.040	FAST_SENDER	N/A
5591.040	FAST_SENDER	N/A
5592.107	SLOW_SENDER1	N/A
5593.040	FAST_SENDER	N/A
5595.040	FAST_SENDER	N/A
5596.339	RECEIVER	SLOW_SENDER1
5597.040	FAST_SENDER	N/A
5599.040	FAST_SENDER	N/A
5601.040	FAST_SENDER	N/A
5603.040	FAST_SENDER	N/A
5603.751	SLOW_SENDER1	N/A
5604.503	RECEIVER	SLOW_SENDER1
5605.040	FAST_SENDER	N/A
5607.040	FAST_SENDER	N/A
5609.040	FAST_SENDER	N/A
5611.930	SLOW_SENDER1	N/A
[truncated: 10,566 more rows]
