# Supplementary material for: CATO: Wake-Up reCeiver-bAsed communicaTiOn for Batteryless Devices
Source: Sensors (Basel). 2025 Nov 7;25(22):6813. doi: 10.3390/s25226813 (PMC12655924; doi:10.3390/s25226813)
Supplement: Supplementary file 1 [file sensors-25-06813-s001.zip › File S1_Experimental_and_Simulation_Data/simulation/capsweep/cap180/mac_competing_nodes_link_reserve.csv]

time_s	node_id	received_from
2.700	FAST_SENDER	N/A
2.700	SLOW_SENDER1	N/A
3.434	RECEIVER	SLOW_SENDER1
5.408	RECEIVER	FAST_SENDER
5.880	SLOW_SENDER1	N/A
6.663	RECEIVER	SLOW_SENDER1
7.849	FAST_SENDER	N/A
8.647	RECEIVER	FAST_SENDER
9.097	SLOW_SENDER1	N/A
9.891	RECEIVER	SLOW_SENDER1
11.088	FAST_SENDER	N/A
11.845	RECEIVER	FAST_SENDER
12.300	SLOW_SENDER1	N/A
13.060	RECEIVER	SLOW_SENDER1
14.248	FAST_SENDER	N/A
15.042	RECEIVER	FAST_SENDER
15.476	SLOW_SENDER1	N/A
16.282	RECEIVER	SLOW_SENDER1
17.478	FAST_SENDER	N/A
18.237	RECEIVER	FAST_SENDER
18.704	SLOW_SENDER1	N/A
19.519	RECEIVER	SLOW_SENDER1
25.634	SLOW_SENDER1	N/A
25.833	FAST_SENDER	N/A
27.187	RECEIVER	FAST_SENDER
28.024	RECEIVER	SLOW_SENDER1
29.616	FAST_SENDER	N/A
30.340	RECEIVER	FAST_SENDER
30.425	SLOW_SENDER1	N/A
31.183	RECEIVER	SLOW_SENDER1
32.748	FAST_SENDER	N/A
33.502	RECEIVER	FAST_SENDER
33.601	SLOW_SENDER1	N/A
34.343	RECEIVER	SLOW_SENDER1
35.909	FAST_SENDER	N/A
36.668	RECEIVER	FAST_SENDER
36.751	SLOW_SENDER1	N/A
37.571	RECEIVER	SLOW_SENDER1
39.072	FAST_SENDER	N/A
39.806	RECEIVER	FAST_SENDER
40.012	SLOW_SENDER1	N/A
40.795	RECEIVER	SLOW_SENDER1
42.239	FAST_SENDER	N/A
42.988	RECEIVER	FAST_SENDER
43.238	SLOW_SENDER1	N/A
43.989	RECEIVER	SLOW_SENDER1
45.418	FAST_SENDER	N/A
46.153	RECEIVER	FAST_SENDER
46.396	SLOW_SENDER1	N/A
47.137	RECEIVER	SLOW_SENDER1
48.592	FAST_SENDER	N/A
49.330	RECEIVER	FAST_SENDER
49.566	SLOW_SENDER1	N/A
50.335	RECEIVER	SLOW_SENDER1
51.735	FAST_SENDER	N/A
52.506	RECEIVER	FAST_SENDER
52.755	SLOW_SENDER1	N/A
53.540	RECEIVER	SLOW_SENDER1
54.945	FAST_SENDER	N/A
55.710	RECEIVER	FAST_SENDER
59.740	FAST_SENDER	N/A
60.409	SLOW_SENDER1	N/A
60.467	RECEIVER	FAST_SENDER
61.194	RECEIVER	SLOW_SENDER1
62.885	FAST_SENDER	N/A
63.621	RECEIVER	FAST_SENDER
66.063	FAST_SENDER	N/A
66.619	SLOW_SENDER1	N/A
66.833	RECEIVER	FAST_SENDER
68.817	RECEIVER	SLOW_SENDER1
69.255	FAST_SENDER	N/A
69.966	RECEIVER	FAST_SENDER
72.378	FAST_SENDER	N/A
73.181	RECEIVER	FAST_SENDER
74.262	SLOW_SENDER1	N/A
75.034	RECEIVER	SLOW_SENDER1
75.614	FAST_SENDER	N/A
76.389	RECEIVER	FAST_SENDER
78.811	FAST_SENDER	N/A
79.583	RECEIVER	FAST_SENDER
80.484	SLOW_SENDER1	N/A
81.237	RECEIVER	SLOW_SENDER1
81.984	FAST_SENDER	N/A
82.743	RECEIVER	FAST_SENDER
85.175	FAST_SENDER	N/A
85.949	RECEIVER	FAST_SENDER
86.641	SLOW_SENDER1	N/A
87.402	RECEIVER	SLOW_SENDER1
88.380	FAST_SENDER	N/A
89.173	RECEIVER	FAST_SENDER
91.603	FAST_SENDER	N/A
92.334	RECEIVER	FAST_SENDER
92.819	SLOW_SENDER1	N/A
93.568	RECEIVER	SLOW_SENDER1
94.771	FAST_SENDER	N/A
95.517	RECEIVER	FAST_SENDER
97.962	FAST_SENDER	N/A
98.746	RECEIVER	FAST_SENDER
100.988	SLOW_SENDER1	N/A
101.188	FAST_SENDER	N/A
101.767	RECEIVER	SLOW_SENDER1
103.909	RECEIVER	FAST_SENDER
106.352	FAST_SENDER	N/A
107.119	RECEIVER	FAST_SENDER
109.212	SLOW_SENDER1	N/A
109.565	FAST_SENDER	N/A
109.962	RECEIVER	SLOW_SENDER1
113.413	RECEIVER	FAST_SENDER
115.837	FAST_SENDER	N/A
116.628	RECEIVER	FAST_SENDER
119.033	FAST_SENDER	N/A
119.069	SLOW_SENDER1	N/A
119.807	RECEIVER	FAST_SENDER
122.128	RECEIVER	SLOW_SENDER1
122.215	FAST_SENDER	N/A
122.999	RECEIVER	FAST_SENDER
125.404	FAST_SENDER	N/A
126.151	RECEIVER	FAST_SENDER
128.587	FAST_SENDER	N/A
129.332	RECEIVER	FAST_SENDER
129.529	SLOW_SENDER1	N/A
130.303	RECEIVER	SLOW_SENDER1
131.778	FAST_SENDER	N/A
134.267	RECEIVER	FAST_SENDER
136.708	FAST_SENDER	N/A
137.436	RECEIVER	FAST_SENDER
137.753	SLOW_SENDER1	N/A
138.546	RECEIVER	SLOW_SENDER1
139.838	FAST_SENDER	N/A
140.611	RECEIVER	FAST_SENDER
143.030	FAST_SENDER	N/A
143.824	RECEIVER	FAST_SENDER
145.963	SLOW_SENDER1	N/A
146.268	FAST_SENDER	N/A
146.751	RECEIVER	SLOW_SENDER1
148.794	RECEIVER	FAST_SENDER
151.215	FAST_SENDER	N/A
151.989	RECEIVER	FAST_SENDER
154.168	SLOW_SENDER1	N/A
154.426	FAST_SENDER	N/A
154.936	RECEIVER	SLOW_SENDER1
156.897	RECEIVER	FAST_SENDER
159.342	FAST_SENDER	N/A
160.101	RECEIVER	FAST_SENDER
162.366	SLOW_SENDER1	N/A
162.537	FAST_SENDER	N/A
163.109	RECEIVER	SLOW_SENDER1
165.146	RECEIVER	FAST_SENDER
167.580	FAST_SENDER	N/A
168.334	RECEIVER	FAST_SENDER
170.516	SLOW_SENDER1	N/A
170.739	FAST_SENDER	N/A
171.303	RECEIVER	SLOW_SENDER1
174.835	RECEIVER	FAST_SENDER
179.378	FAST_SENDER	N/A
181.378	FAST_SENDER	N/A
183.378	FAST_SENDER	N/A
185.378	FAST_SENDER	N/A
187.378	FAST_SENDER	N/A
189.378	FAST_SENDER	N/A
191.378	FAST_SENDER	N/A
193.378	FAST_SENDER	N/A
194.149	RECEIVER	FAST_SENDER
196.583	FAST_SENDER	N/A
197.312	RECEIVER	FAST_SENDER
199.725	FAST_SENDER	N/A
200.487	RECEIVER	FAST_SENDER
202.888	FAST_SENDER	N/A
203.640	RECEIVER	FAST_SENDER
206.084	FAST_SENDER	N/A
206.884	RECEIVER	FAST_SENDER
209.316	FAST_SENDER	N/A
210.089	RECEIVER	FAST_SENDER
212.499	FAST_SENDER	N/A
213.239	RECEIVER	FAST_SENDER
215.669	FAST_SENDER	N/A
216.419	RECEIVER	FAST_SENDER
218.846	FAST_SENDER	N/A
219.603	RECEIVER	FAST_SENDER
222.009	FAST_SENDER	N/A
222.815	RECEIVER	FAST_SENDER
225.218	FAST_SENDER	N/A
225.982	RECEIVER	FAST_SENDER
228.384	FAST_SENDER	N/A
229.149	RECEIVER	FAST_SENDER
231.585	FAST_SENDER	N/A
232.335	RECEIVER	FAST_SENDER
234.746	FAST_SENDER	N/A
235.510	RECEIVER	FAST_SENDER
239.219	FAST_SENDER	N/A
239.946	RECEIVER	FAST_SENDER
242.393	FAST_SENDER	N/A
243.180	RECEIVER	FAST_SENDER
245.597	FAST_SENDER	N/A
246.353	RECEIVER	FAST_SENDER
248.753	FAST_SENDER	N/A
249.514	RECEIVER	FAST_SENDER
251.955	FAST_SENDER	N/A
252.675	RECEIVER	FAST_SENDER
255.110	FAST_SENDER	N/A
255.865	RECEIVER	FAST_SENDER
258.303	FAST_SENDER	N/A
260.643	RECEIVER	FAST_SENDER
263.073	FAST_SENDER	N/A
263.831	RECEIVER	FAST_SENDER
266.260	FAST_SENDER	N/A
266.976	RECEIVER	FAST_SENDER
269.378	FAST_SENDER	N/A
270.162	RECEIVER	FAST_SENDER
272.610	FAST_SENDER	N/A
273.356	RECEIVER	FAST_SENDER
277.339	FAST_SENDER	N/A
278.093	RECEIVER	FAST_SENDER
280.501	FAST_SENDER	N/A
281.282	RECEIVER	FAST_SENDER
283.728	FAST_SENDER	N/A
284.517	RECEIVER	FAST_SENDER
286.934	FAST_SENDER	N/A
287.733	RECEIVER	FAST_SENDER
290.163	FAST_SENDER	N/A
290.887	RECEIVER	FAST_SENDER
293.319	FAST_SENDER	N/A
294.071	RECEIVER	FAST_SENDER
296.513	FAST_SENDER	N/A
297.272	RECEIVER	FAST_SENDER
299.705	FAST_SENDER	N/A
300.443	RECEIVER	FAST_SENDER
302.888	FAST_SENDER	N/A
303.641	RECEIVER	FAST_SENDER
306.070	FAST_SENDER	N/A
306.805	RECEIVER	FAST_SENDER
309.240	FAST_SENDER	N/A
310.045	RECEIVER	FAST_SENDER
312.450	FAST_SENDER	N/A
313.232	RECEIVER	FAST_SENDER
315.657	FAST_SENDER	N/A
316.438	RECEIVER	FAST_SENDER
318.861	FAST_SENDER	N/A
321.059	RECEIVER	FAST_SENDER
323.495	FAST_SENDER	N/A
324.250	RECEIVER	FAST_SENDER
326.672	FAST_SENDER	N/A
327.446	RECEIVER	FAST_SENDER
329.876	FAST_SENDER	N/A
330.659	RECEIVER	FAST_SENDER
333.108	FAST_SENDER	N/A
333.907	RECEIVER	FAST_SENDER
336.307	FAST_SENDER	N/A
337.028	RECEIVER	FAST_SENDER
339.463	FAST_SENDER	N/A
340.191	RECEIVER	FAST_SENDER
342.594	FAST_SENDER	N/A
343.385	RECEIVER	FAST_SENDER
345.794	FAST_SENDER	N/A
346.545	RECEIVER	FAST_SENDER
348.977	FAST_SENDER	N/A
349.732	RECEIVER	FAST_SENDER
352.137	FAST_SENDER	N/A
352.875	RECEIVER	FAST_SENDER
355.284	FAST_SENDER	N/A
356.041	RECEIVER	FAST_SENDER
358.456	FAST_SENDER	N/A
359.242	RECEIVER	FAST_SENDER
361.687	FAST_SENDER	N/A
362.488	RECEIVER	FAST_SENDER
364.907	FAST_SENDER	N/A
367.178	RECEIVER	FAST_SENDER
369.596	FAST_SENDER	N/A
370.346	RECEIVER	FAST_SENDER
372.760	FAST_SENDER	N/A
373.533	RECEIVER	FAST_SENDER
375.978	FAST_SENDER	N/A
376.737	RECEIVER	FAST_SENDER
379.165	FAST_SENDER	N/A
379.953	RECEIVER	FAST_SENDER
382.388	FAST_SENDER	N/A
383.124	RECEIVER	FAST_SENDER
385.525	FAST_SENDER	N/A
386.293	RECEIVER	FAST_SENDER
388.734	FAST_SENDER	N/A
389.490	RECEIVER	FAST_SENDER
391.931	FAST_SENDER	N/A
392.663	RECEIVER	FAST_SENDER
395.095	FAST_SENDER	N/A
395.875	RECEIVER	FAST_SENDER
398.307	FAST_SENDER	N/A
399.041	RECEIVER	FAST_SENDER
401.461	FAST_SENDER	N/A
403.687	RECEIVER	FAST_SENDER
406.127	FAST_SENDER	N/A
406.908	RECEIVER	FAST_SENDER
409.338	FAST_SENDER	N/A
410.147	RECEIVER	FAST_SENDER
412.572	FAST_SENDER	N/A
413.345	RECEIVER	FAST_SENDER
415.746	FAST_SENDER	N/A
416.505	RECEIVER	FAST_SENDER
418.914	FAST_SENDER	N/A
419.660	RECEIVER	FAST_SENDER
422.107	FAST_SENDER	N/A
422.864	RECEIVER	FAST_SENDER
425.277	FAST_SENDER	N/A
426.036	RECEIVER	FAST_SENDER
428.439	FAST_SENDER	N/A
429.230	RECEIVER	FAST_SENDER
431.678	FAST_SENDER	N/A
433.959	RECEIVER	FAST_SENDER
436.398	FAST_SENDER	N/A
437.147	RECEIVER	FAST_SENDER
439.553	FAST_SENDER	N/A
440.305	RECEIVER	FAST_SENDER
442.712	FAST_SENDER	N/A
443.473	RECEIVER	FAST_SENDER
445.882	FAST_SENDER	N/A
446.612	RECEIVER	FAST_SENDER
449.024	FAST_SENDER	N/A
449.792	RECEIVER	FAST_SENDER
452.194	FAST_SENDER	N/A
452.942	RECEIVER	FAST_SENDER
455.388	FAST_SENDER	N/A
456.143	RECEIVER	FAST_SENDER
458.558	FAST_SENDER	N/A
459.310	RECEIVER	FAST_SENDER
461.741	FAST_SENDER	N/A
462.503	RECEIVER	FAST_SENDER
464.951	FAST_SENDER	N/A
465.744	RECEIVER	FAST_SENDER
468.159	FAST_SENDER	N/A
468.933	RECEIVER	FAST_SENDER
471.346	FAST_SENDER	N/A
472.134	RECEIVER	FAST_SENDER
474.540	FAST_SENDER	N/A
475.270	RECEIVER	FAST_SENDER
477.714	FAST_SENDER	N/A
478.489	RECEIVER	FAST_SENDER
480.932	FAST_SENDER	N/A
481.716	RECEIVER	FAST_SENDER
484.154	FAST_SENDER	N/A
484.952	RECEIVER	FAST_SENDER
487.370	FAST_SENDER	N/A
488.092	RECEIVER	FAST_SENDER
490.515	FAST_SENDER	N/A
491.283	RECEIVER	FAST_SENDER
493.714	FAST_SENDER	N/A
494.478	RECEIVER	FAST_SENDER
496.880	FAST_SENDER	N/A
497.658	RECEIVER	FAST_SENDER
500.085	FAST_SENDER	N/A
500.843	RECEIVER	FAST_SENDER
503.289	FAST_SENDER	N/A
504.050	RECEIVER	FAST_SENDER
506.470	FAST_SENDER	N/A
507.235	RECEIVER	FAST_SENDER
509.662	FAST_SENDER	N/A
510.445	RECEIVER	FAST_SENDER
512.861	FAST_SENDER	N/A
513.601	RECEIVER	FAST_SENDER
516.032	FAST_SENDER	N/A
516.776	RECEIVER	FAST_SENDER
519.226	FAST_SENDER	N/A
519.988	RECEIVER	FAST_SENDER
522.416	FAST_SENDER	N/A
523.183	RECEIVER	FAST_SENDER
525.590	FAST_SENDER	N/A
526.356	RECEIVER	FAST_SENDER
528.769	FAST_SENDER	N/A
529.519	RECEIVER	FAST_SENDER
531.934	FAST_SENDER	N/A
532.693	RECEIVER	FAST_SENDER
535.111	FAST_SENDER	N/A
535.854	RECEIVER	FAST_SENDER
538.292	FAST_SENDER	N/A
539.091	RECEIVER	FAST_SENDER
541.499	FAST_SENDER	N/A
542.230	RECEIVER	FAST_SENDER
544.664	FAST_SENDER	N/A
545.428	RECEIVER	FAST_SENDER
547.876	FAST_SENDER	N/A
548.643	RECEIVER	FAST_SENDER
551.085	FAST_SENDER	N/A
551.861	RECEIVER	FAST_SENDER
554.290	FAST_SENDER	N/A
555.069	RECEIVER	FAST_SENDER
557.501	FAST_SENDER	N/A
558.273	RECEIVER	FAST_SENDER
562.471	FAST_SENDER	N/A
563.211	RECEIVER	FAST_SENDER
565.632	FAST_SENDER	N/A
565.760	SLOW_SENDER1	N/A
566.409	RECEIVER	FAST_SENDER
568.772	RECEIVER	SLOW_SENDER1
570.315	FAST_SENDER	N/A
571.078	RECEIVER	FAST_SENDER
571.215	SLOW_SENDER1	N/A
571.992	RECEIVER	SLOW_SENDER1
573.514	FAST_SENDER	N/A
574.288	RECEIVER	FAST_SENDER
574.436	SLOW_SENDER1	N/A
575.196	RECEIVER	SLOW_SENDER1
576.694	FAST_SENDER	N/A
577.452	RECEIVER	FAST_SENDER
577.604	SLOW_SENDER1	N/A
578.366	RECEIVER	SLOW_SENDER1
579.889	FAST_SENDER	N/A
580.628	RECEIVER	FAST_SENDER
580.766	SLOW_SENDER1	N/A
581.555	RECEIVER	SLOW_SENDER1
583.077	FAST_SENDER	N/A
583.836	RECEIVER	FAST_SENDER
586.273	FAST_SENDER	N/A
586.964	SLOW_SENDER1	N/A
586.998	RECEIVER	FAST_SENDER
587.701	RECEIVER	SLOW_SENDER1
589.421	FAST_SENDER	N/A
590.164	RECEIVER	FAST_SENDER
592.604	FAST_SENDER	N/A
593.109	SLOW_SENDER1	N/A
593.895	RECEIVER	SLOW_SENDER1
595.334	RECEIVER	FAST_SENDER
597.777	FAST_SENDER	N/A
598.530	RECEIVER	FAST_SENDER
600.979	FAST_SENDER	N/A
601.467	SLOW_SENDER1	N/A
601.752	RECEIVER	FAST_SENDER
605.839	RECEIVER	SLOW_SENDER1
607.565	FAST_SENDER	N/A
609.565	FAST_SENDER	N/A
611.565	FAST_SENDER	N/A
613.279	SLOW_SENDER1	N/A
613.565	FAST_SENDER	N/A
614.052	RECEIVER	SLOW_SENDER1
615.565	FAST_SENDER	N/A
617.565	FAST_SENDER	N/A
619.565	FAST_SENDER	N/A
621.501	SLOW_SENDER1	N/A
621.565	FAST_SENDER	N/A
622.240	RECEIVER	SLOW_SENDER1
626.124	RECEIVER	FAST_SENDER
628.531	FAST_SENDER	N/A
629.271	RECEIVER	FAST_SENDER
629.640	SLOW_SENDER1	N/A
630.434	RECEIVER	SLOW_SENDER1
631.719	FAST_SENDER	N/A
632.496	RECEIVER	FAST_SENDER
634.908	FAST_SENDER	N/A
637.201	RECEIVER	FAST_SENDER
637.883	SLOW_SENDER1	N/A
638.651	RECEIVER	SLOW_SENDER1
639.637	FAST_SENDER	N/A
640.365	RECEIVER	FAST_SENDER
642.800	FAST_SENDER	N/A
643.583	RECEIVER	FAST_SENDER
645.986	FAST_SENDER	N/A
646.096	SLOW_SENDER1	N/A
646.741	RECEIVER	FAST_SENDER
648.991	RECEIVER	SLOW_SENDER1
649.158	FAST_SENDER	N/A
656.436	SLOW_SENDER1	N/A
657.270	FAST_SENDER	N/A
665.393	FAST_SENDER	N/A
667.393	FAST_SENDER	N/A
669.393	FAST_SENDER	N/A
669.405	SLOW_SENDER1	N/A
671.393	FAST_SENDER	N/A
673.393	FAST_SENDER	N/A
675.393	FAST_SENDER	N/A
677.393	FAST_SENDER	N/A
679.393	FAST_SENDER	N/A
687.287	FAST_SENDER	N/A
694.761	FAST_SENDER	N/A
702.060	FAST_SENDER	N/A
709.205	FAST_SENDER	N/A
716.506	FAST_SENDER	N/A
723.878	FAST_SENDER	N/A
731.612	FAST_SENDER	N/A
739.096	FAST_SENDER	N/A
746.358	FAST_SENDER	N/A
753.523	FAST_SENDER	N/A
760.917	FAST_SENDER	N/A
768.469	FAST_SENDER	N/A
775.767	FAST_SENDER	N/A
783.303	FAST_SENDER	N/A
791.015	FAST_SENDER	N/A
798.455	FAST_SENDER	N/A
806.225	FAST_SENDER	N/A
813.878	FAST_SENDER	N/A
820.943	FAST_SENDER	N/A
828.287	FAST_SENDER	N/A
836.104	FAST_SENDER	N/A
844.179	FAST_SENDER	N/A
851.863	FAST_SENDER	N/A
859.416	FAST_SENDER	N/A
867.172	FAST_SENDER	N/A
874.245	FAST_SENDER	N/A
881.959	FAST_SENDER	N/A
889.286	FAST_SENDER	N/A
896.536	FAST_SENDER	N/A
904.172	FAST_SENDER	N/A
912.075	FAST_SENDER	N/A
919.899	FAST_SENDER	N/A
927.768	FAST_SENDER	N/A
934.952	FAST_SENDER	N/A
942.443	FAST_SENDER	N/A
949.626	FAST_SENDER	N/A
957.237	FAST_SENDER	N/A
964.888	FAST_SENDER	N/A
972.818	FAST_SENDER	N/A
980.604	FAST_SENDER	N/A
988.660	FAST_SENDER	N/A
996.145	FAST_SENDER	N/A
1003.615	FAST_SENDER	N/A
1010.782	FAST_SENDER	N/A
1018.269	FAST_SENDER	N/A
1026.117	FAST_SENDER	N/A
1033.727	FAST_SENDER	N/A
1037.630	RECEIVER	FAST_SENDER
1040.058	FAST_SENDER	N/A
1040.822	RECEIVER	FAST_SENDER
1043.256	FAST_SENDER	N/A
1044.047	RECEIVER	FAST_SENDER
1046.490	FAST_SENDER	N/A
1047.259	RECEIVER	FAST_SENDER
1049.675	FAST_SENDER	N/A
1050.431	RECEIVER	FAST_SENDER
1052.831	FAST_SENDER	N/A
1053.628	RECEIVER	FAST_SENDER
1056.073	FAST_SENDER	N/A
1056.871	RECEIVER	FAST_SENDER
1059.276	FAST_SENDER	N/A
1059.410	SLOW_SENDER1	N/A
1060.720	RECEIVER	SLOW_SENDER1
1061.698	RECEIVER	FAST_SENDER
1063.133	SLOW_SENDER1	N/A
1063.846	RECEIVER	SLOW_SENDER1
1064.128	FAST_SENDER	N/A
1064.941	RECEIVER	FAST_SENDER
1066.271	SLOW_SENDER1	N/A
1067.006	RECEIVER	SLOW_SENDER1
1067.347	FAST_SENDER	N/A
1068.081	RECEIVER	FAST_SENDER
1069.449	SLOW_SENDER1	N/A
1070.220	RECEIVER	SLOW_SENDER1
1070.510	FAST_SENDER	N/A
1071.268	RECEIVER	FAST_SENDER
1072.666	SLOW_SENDER1	N/A
1073.452	RECEIVER	SLOW_SENDER1
1073.716	FAST_SENDER	N/A
1074.485	RECEIVER	FAST_SENDER
1075.887	SLOW_SENDER1	N/A
1076.703	RECEIVER	SLOW_SENDER1
1076.922	FAST_SENDER	N/A
1077.726	RECEIVER	FAST_SENDER
1080.149	FAST_SENDER	N/A
1080.925	RECEIVER	FAST_SENDER
1082.104	SLOW_SENDER1	N/A
1082.920	RECEIVER	SLOW_SENDER1
1083.366	FAST_SENDER	N/A
1084.152	RECEIVER	FAST_SENDER
1086.598	FAST_SENDER	N/A
1087.364	RECEIVER	FAST_SENDER
1088.366	SLOW_SENDER1	N/A
1089.155	RECEIVER	SLOW_SENDER1
1089.790	FAST_SENDER	N/A
1091.991	RECEIVER	FAST_SENDER
1094.434	FAST_SENDER	N/A
1094.585	SLOW_SENDER1	N/A
1095.176	RECEIVER	FAST_SENDER
1096.457	RECEIVER	SLOW_SENDER1
1097.593	FAST_SENDER	N/A
1100.051	RECEIVER	FAST_SENDER
1101.889	SLOW_SENDER1	N/A
1102.452	FAST_SENDER	N/A
1103.243	RECEIVER	FAST_SENDER
1104.836	RECEIVER	SLOW_SENDER1
1105.691	FAST_SENDER	N/A
1106.427	RECEIVER	FAST_SENDER
1108.867	FAST_SENDER	N/A
1109.658	RECEIVER	FAST_SENDER
1110.241	SLOW_SENDER1	N/A
1110.999	RECEIVER	SLOW_SENDER1
1112.073	FAST_SENDER	N/A
1112.803	RECEIVER	FAST_SENDER
1115.242	FAST_SENDER	N/A
1116.023	RECEIVER	FAST_SENDER
1118.431	SLOW_SENDER1	N/A
1118.473	FAST_SENDER	N/A
1121.215	RECEIVER	FAST_SENDER
1123.529	RECEIVER	SLOW_SENDER1
1123.629	FAST_SENDER	N/A
1125.629	FAST_SENDER	N/A
1127.629	FAST_SENDER	N/A
1129.629	FAST_SENDER	N/A
1130.939	SLOW_SENDER1	N/A
1131.629	FAST_SENDER	N/A
1131.712	RECEIVER	SLOW_SENDER1
1133.629	FAST_SENDER	N/A
1135.629	FAST_SENDER	N/A
1137.629	FAST_SENDER	N/A
1138.387	RECEIVER	FAST_SENDER
1139.158	SLOW_SENDER1	N/A
1139.916	RECEIVER	SLOW_SENDER1
1140.816	FAST_SENDER	N/A
1141.582	RECEIVER	FAST_SENDER
1144.031	FAST_SENDER	N/A
1144.834	RECEIVER	FAST_SENDER
1147.249	FAST_SENDER	N/A
1147.329	SLOW_SENDER1	N/A
1148.006	RECEIVER	FAST_SENDER
1150.192	RECEIVER	SLOW_SENDER1
1150.452	FAST_SENDER	N/A
1151.183	RECEIVER	FAST_SENDER
1153.617	FAST_SENDER	N/A
1155.935	RECEIVER	FAST_SENDER
1157.632	SLOW_SENDER1	N/A
1158.358	FAST_SENDER	N/A
1158.393	RECEIVER	SLOW_SENDER1
1160.711	RECEIVER	FAST_SENDER
1163.142	FAST_SENDER	N/A
1163.911	RECEIVER	FAST_SENDER
1165.797	SLOW_SENDER1	N/A
1166.334	FAST_SENDER	N/A
1166.532	RECEIVER	SLOW_SENDER1
1168.625	RECEIVER	FAST_SENDER
1172.817	FAST_SENDER	N/A
1173.582	RECEIVER	FAST_SENDER
1173.953	SLOW_SENDER1	N/A
1174.733	RECEIVER	SLOW_SENDER1
1175.988	FAST_SENDER	N/A
1176.747	RECEIVER	FAST_SENDER
1179.170	FAST_SENDER	N/A
1179.957	RECEIVER	FAST_SENDER
1182.169	SLOW_SENDER1	N/A
1182.375	FAST_SENDER	N/A
1182.937	RECEIVER	SLOW_SENDER1
1184.482	RECEIVER	FAST_SENDER
1186.929	FAST_SENDER	N/A
1188.929	FAST_SENDER	N/A
1190.929	FAST_SENDER	N/A
1192.929	FAST_SENDER	N/A
1194.929	FAST_SENDER	N/A
1196.929	FAST_SENDER	N/A
1198.929	FAST_SENDER	N/A
1200.929	FAST_SENDER	N/A
1201.711	RECEIVER	FAST_SENDER
1204.130	FAST_SENDER	N/A
1204.856	RECEIVER	FAST_SENDER
1207.285	FAST_SENDER	N/A
1208.076	RECEIVER	FAST_SENDER
1210.521	FAST_SENDER	N/A
1211.262	RECEIVER	FAST_SENDER
1213.665	FAST_SENDER	N/A
1214.414	RECEIVER	FAST_SENDER
1218.463	FAST_SENDER	N/A
1219.212	RECEIVER	FAST_SENDER
1221.649	FAST_SENDER	N/A
1222.433	RECEIVER	FAST_SENDER
1224.841	FAST_SENDER	N/A
1227.418	RECEIVER	FAST_SENDER
1229.829	FAST_SENDER	N/A
1230.550	RECEIVER	FAST_SENDER
1232.976	FAST_SENDER	N/A
1233.711	RECEIVER	FAST_SENDER
1236.147	FAST_SENDER	N/A
1236.909	RECEIVER	FAST_SENDER
1239.330	FAST_SENDER	N/A
1240.051	RECEIVER	FAST_SENDER
1242.455	FAST_SENDER	N/A
1243.229	RECEIVER	FAST_SENDER
1245.634	FAST_SENDER	N/A
1246.378	RECEIVER	FAST_SENDER
1248.790	FAST_SENDER	N/A
1249.551	RECEIVER	FAST_SENDER
1251.990	FAST_SENDER	N/A
1252.793	RECEIVER	FAST_SENDER
1255.195	FAST_SENDER	N/A
1255.963	RECEIVER	FAST_SENDER
1258.365	FAST_SENDER	N/A
1259.136	RECEIVER	FAST_SENDER
1261.553	FAST_SENDER	N/A
1262.301	RECEIVER	FAST_SENDER
1264.750	FAST_SENDER	N/A
1265.518	RECEIVER	FAST_SENDER
1267.939	FAST_SENDER	N/A
1268.704	RECEIVER	FAST_SENDER
1271.135	FAST_SENDER	N/A
1271.856	RECEIVER	FAST_SENDER
1274.292	FAST_SENDER	N/A
1275.035	RECEIVER	FAST_SENDER
1277.481	FAST_SENDER	N/A
1279.777	RECEIVER	FAST_SENDER
1282.206	FAST_SENDER	N/A
1282.962	RECEIVER	FAST_SENDER
1285.396	FAST_SENDER	N/A
1286.162	RECEIVER	FAST_SENDER
1288.573	FAST_SENDER	N/A
1289.321	RECEIVER	FAST_SENDER
1291.764	FAST_SENDER	N/A
1294.078	RECEIVER	FAST_SENDER
1298.302	FAST_SENDER	N/A
1299.086	RECEIVER	FAST_SENDER
1301.521	FAST_SENDER	N/A
1302.292	RECEIVER	FAST_SENDER
1304.698	FAST_SENDER	N/A
1305.464	RECEIVER	FAST_SENDER
1307.873	FAST_SENDER	N/A
1308.608	RECEIVER	FAST_SENDER
1311.009	FAST_SENDER	N/A
1311.755	RECEIVER	FAST_SENDER
1314.195	FAST_SENDER	N/A
1314.958	RECEIVER	FAST_SENDER
1317.408	FAST_SENDER	N/A
1318.138	RECEIVER	FAST_SENDER
1320.556	FAST_SENDER	N/A
1321.300	RECEIVER	FAST_SENDER
1323.737	FAST_SENDER	N/A
1324.519	RECEIVER	FAST_SENDER
1326.928	FAST_SENDER	N/A
1327.704	RECEIVER	FAST_SENDER
1330.151	FAST_SENDER	N/A
1330.915	RECEIVER	FAST_SENDER
1333.363	FAST_SENDER	N/A
1334.169	RECEIVER	FAST_SENDER
1336.578	FAST_SENDER	N/A
1337.349	RECEIVER	FAST_SENDER
1339.792	FAST_SENDER	N/A
1340.555	RECEIVER	FAST_SENDER
1342.968	FAST_SENDER	N/A
1343.766	RECEIVER	FAST_SENDER
1346.188	FAST_SENDER	N/A
1346.934	RECEIVER	FAST_SENDER
1349.355	FAST_SENDER	N/A
1350.108	RECEIVER	FAST_SENDER
1352.538	FAST_SENDER	N/A
1353.318	RECEIVER	FAST_SENDER
1355.718	FAST_SENDER	N/A
1356.487	RECEIVER	FAST_SENDER
1358.935	FAST_SENDER	N/A
1359.697	RECEIVER	FAST_SENDER
1362.097	FAST_SENDER	N/A
1362.873	RECEIVER	FAST_SENDER
1365.299	FAST_SENDER	N/A
1366.098	RECEIVER	FAST_SENDER
1368.546	FAST_SENDER	N/A
1369.283	RECEIVER	FAST_SENDER
1371.683	FAST_SENDER	N/A
1372.441	RECEIVER	FAST_SENDER
1374.890	FAST_SENDER	N/A
1375.684	RECEIVER	FAST_SENDER
1378.117	FAST_SENDER	N/A
1378.859	RECEIVER	FAST_SENDER
1381.270	FAST_SENDER	N/A
1382.006	RECEIVER	FAST_SENDER
1384.444	FAST_SENDER	N/A
1385.220	RECEIVER	FAST_SENDER
1387.629	FAST_SENDER	N/A
1388.374	RECEIVER	FAST_SENDER
1390.781	FAST_SENDER	N/A
1393.066	RECEIVER	FAST_SENDER
1395.503	FAST_SENDER	N/A
1396.272	RECEIVER	FAST_SENDER
1398.719	FAST_SENDER	N/A
1399.471	RECEIVER	FAST_SENDER
1401.896	FAST_SENDER	N/A
1402.625	RECEIVER	FAST_SENDER
1405.051	FAST_SENDER	N/A
1405.826	RECEIVER	FAST_SENDER
1408.250	FAST_SENDER	N/A
1409.028	RECEIVER	FAST_SENDER
1411.446	FAST_SENDER	N/A
1412.241	RECEIVER	FAST_SENDER
1414.649	FAST_SENDER	N/A
1415.426	RECEIVER	FAST_SENDER
1417.875	FAST_SENDER	N/A
1418.660	RECEIVER	FAST_SENDER
1421.060	FAST_SENDER	N/A
1421.809	RECEIVER	FAST_SENDER
1424.215	FAST_SENDER	N/A
1424.944	RECEIVER	FAST_SENDER
1427.357	FAST_SENDER	N/A
1429.576	RECEIVER	FAST_SENDER
1431.984	FAST_SENDER	N/A
1432.720	RECEIVER	FAST_SENDER
1435.129	FAST_SENDER	N/A
1435.883	RECEIVER	FAST_SENDER
1438.295	FAST_SENDER	N/A
1439.047	RECEIVER	FAST_SENDER
1441.469	FAST_SENDER	N/A
1442.231	RECEIVER	FAST_SENDER
1446.303	FAST_SENDER	N/A
1454.268	FAST_SENDER	N/A
1461.373	FAST_SENDER	N/A
1468.720	FAST_SENDER	N/A
1476.118	FAST_SENDER	N/A
1483.848	FAST_SENDER	N/A
1491.219	FAST_SENDER	N/A
1499.109	FAST_SENDER	N/A
1506.500	FAST_SENDER	N/A
1514.141	FAST_SENDER	N/A
1521.691	FAST_SENDER	N/A
1529.060	FAST_SENDER	N/A
1536.703	FAST_SENDER	N/A
1544.405	FAST_SENDER	N/A
1551.785	FAST_SENDER	N/A
1559.185	FAST_SENDER	N/A
1567.031	FAST_SENDER	N/A
1574.556	FAST_SENDER	N/A
1575.020	SLOW_SENDER1	N/A
1582.959	SLOW_SENDER1	N/A
1583.186	FAST_SENDER	N/A
1590.844	FAST_SENDER	N/A
1592.844	FAST_SENDER	N/A
1594.749	SLOW_SENDER1	N/A
1594.844	FAST_SENDER	N/A
1596.844	FAST_SENDER	N/A
1598.844	FAST_SENDER	N/A
1600.844	FAST_SENDER	N/A
1602.844	FAST_SENDER	N/A
1604.844	FAST_SENDER	N/A
1606.844	FAST_SENDER	N/A
1607.513	SLOW_SENDER1	N/A
1608.844	FAST_SENDER	N/A
1610.844	FAST_SENDER	N/A
1612.844	FAST_SENDER	N/A
1614.844	FAST_SENDER	N/A
1616.844	FAST_SENDER	N/A
1618.844	FAST_SENDER	N/A
1619.877	SLOW_SENDER1	N/A
1620.844	FAST_SENDER	N/A
1622.844	FAST_SENDER	N/A
1624.844	FAST_SENDER	N/A
1626.844	FAST_SENDER	N/A
1628.844	FAST_SENDER	N/A
1630.844	FAST_SENDER	N/A
1632.844	FAST_SENDER	N/A
1634.844	FAST_SENDER	N/A
1636.844	FAST_SENDER	N/A
1644.176	FAST_SENDER	N/A
1651.379	FAST_SENDER	N/A
1658.831	FAST_SENDER	N/A
1666.313	FAST_SENDER	N/A
1673.678	FAST_SENDER	N/A
1681.197	FAST_SENDER	N/A
1688.785	FAST_SENDER	N/A
1696.634	FAST_SENDER	N/A
1704.042	FAST_SENDER	N/A
1711.668	FAST_SENDER	N/A
1719.133	FAST_SENDER	N/A
1726.799	FAST_SENDER	N/A
1734.271	FAST_SENDER	N/A
1742.409	FAST_SENDER	N/A
1749.510	FAST_SENDER	N/A
1757.163	FAST_SENDER	N/A
1764.748	FAST_SENDER	N/A
1772.228	FAST_SENDER	N/A
1780.045	FAST_SENDER	N/A
1788.133	FAST_SENDER	N/A
1796.216	FAST_SENDER	N/A
1803.969	FAST_SENDER	N/A
1812.124	FAST_SENDER	N/A
1819.723	FAST_SENDER	N/A
1826.975	FAST_SENDER	N/A
1834.347	FAST_SENDER	N/A
1835.114	RECEIVER	FAST_SENDER
1837.557	FAST_SENDER	N/A
1838.308	RECEIVER	FAST_SENDER
1840.731	FAST_SENDER	N/A
1841.492	RECEIVER	FAST_SENDER
1843.917	FAST_SENDER	N/A
1844.647	RECEIVER	FAST_SENDER
1847.092	FAST_SENDER	N/A
1847.825	RECEIVER	FAST_SENDER
1850.226	FAST_SENDER	N/A
1850.966	RECEIVER	FAST_SENDER
1853.373	FAST_SENDER	N/A
1854.141	RECEIVER	FAST_SENDER
1856.582	FAST_SENDER	N/A
1857.359	RECEIVER	FAST_SENDER
1859.769	FAST_SENDER	N/A
1860.572	RECEIVER	FAST_SENDER
1863.003	FAST_SENDER	N/A
1863.765	RECEIVER	FAST_SENDER
1866.205	FAST_SENDER	N/A
1866.967	RECEIVER	FAST_SENDER
1869.376	FAST_SENDER	N/A
1873.200	RECEIVER	FAST_SENDER
1875.600	FAST_SENDER	N/A
1876.368	RECEIVER	FAST_SENDER
1878.809	FAST_SENDER	N/A
1879.561	RECEIVER	FAST_SENDER
1881.984	FAST_SENDER	N/A
1882.750	RECEIVER	FAST_SENDER
1885.189	FAST_SENDER	N/A
1885.957	RECEIVER	FAST_SENDER
1888.392	FAST_SENDER	N/A
1889.116	RECEIVER	FAST_SENDER
1891.534	FAST_SENDER	N/A
1892.272	RECEIVER	FAST_SENDER
1894.676	FAST_SENDER	N/A
1895.435	RECEIVER	FAST_SENDER
1897.844	FAST_SENDER	N/A
1898.607	RECEIVER	FAST_SENDER
1901.024	FAST_SENDER	N/A
1901.830	RECEIVER	FAST_SENDER
1904.243	FAST_SENDER	N/A
1904.997	RECEIVER	FAST_SENDER
1907.421	FAST_SENDER	N/A
1908.220	RECEIVER	FAST_SENDER
1910.659	FAST_SENDER	N/A
1911.382	RECEIVER	FAST_SENDER
1913.831	FAST_SENDER	N/A
1914.615	RECEIVER	FAST_SENDER
1917.025	FAST_SENDER	N/A
1917.836	RECEIVER	FAST_SENDER
1921.744	FAST_SENDER	N/A
1922.500	RECEIVER	FAST_SENDER
1924.914	FAST_SENDER	N/A
1925.676	RECEIVER	FAST_SENDER
1931.168	FAST_SENDER	N/A
1931.912	RECEIVER	FAST_SENDER
1934.355	FAST_SENDER	N/A
1935.130	RECEIVER	FAST_SENDER
1937.544	FAST_SENDER	N/A
1938.301	RECEIVER	FAST_SENDER
1940.751	FAST_SENDER	N/A
1941.563	RECEIVER	FAST_SENDER
1944.007	FAST_SENDER	N/A
1944.794	RECEIVER	FAST_SENDER
1947.235	FAST_SENDER	N/A
1948.014	RECEIVER	FAST_SENDER
1950.429	FAST_SENDER	N/A
1951.170	RECEIVER	FAST_SENDER
1953.611	FAST_SENDER	N/A
1954.361	RECEIVER	FAST_SENDER
1956.774	FAST_SENDER	N/A
1959.006	RECEIVER	FAST_SENDER
1961.454	FAST_SENDER	N/A
1962.238	RECEIVER	FAST_SENDER
1964.674	FAST_SENDER	N/A
1965.477	RECEIVER	FAST_SENDER
1967.884	FAST_SENDER	N/A
1968.618	RECEIVER	FAST_SENDER
1971.029	FAST_SENDER	N/A
1971.795	RECEIVER	FAST_SENDER
1974.244	FAST_SENDER	N/A
1975.006	RECEIVER	FAST_SENDER
1979.095	FAST_SENDER	N/A
1979.828	RECEIVER	FAST_SENDER
1982.273	FAST_SENDER	N/A
1983.006	RECEIVER	FAST_SENDER
1985.408	FAST_SENDER	N/A
1986.175	RECEIVER	FAST_SENDER
1988.617	FAST_SENDER	N/A
1989.349	RECEIVER	FAST_SENDER
1993.430	FAST_SENDER	N/A
1994.201	RECEIVER	FAST_SENDER
1996.619	FAST_SENDER	N/A
1997.343	RECEIVER	FAST_SENDER
1999.781	FAST_SENDER	N/A
2000.500	RECEIVER	FAST_SENDER
2002.923	FAST_SENDER	N/A
2003.718	RECEIVER	FAST_SENDER
2006.147	FAST_SENDER	N/A
2006.937	RECEIVER	FAST_SENDER
2009.337	FAST_SENDER	N/A
2010.094	RECEIVER	FAST_SENDER
2012.500	FAST_SENDER	N/A
2013.301	RECEIVER	FAST_SENDER
2013.770	SLOW_SENDER1	N/A
2014.526	RECEIVER	SLOW_SENDER1
2015.715	FAST_SENDER	N/A
2016.492	RECEIVER	FAST_SENDER
2016.928	SLOW_SENDER1	N/A
2017.679	RECEIVER	SLOW_SENDER1
2018.919	FAST_SENDER	N/A
2019.677	RECEIVER	FAST_SENDER
2020.080	SLOW_SENDER1	N/A
2022.086	FAST_SENDER	N/A
2022.219	RECEIVER	SLOW_SENDER1
2024.552	RECEIVER	FAST_SENDER
2024.667	SLOW_SENDER1	N/A
2025.475	RECEIVER	SLOW_SENDER1
2027.916	SLOW_SENDER1	N/A
2028.665	RECEIVER	SLOW_SENDER1
2030.208	FAST_SENDER	N/A
2030.978	RECEIVER	FAST_SENDER
2033.406	FAST_SENDER	N/A
2034.152	RECEIVER	FAST_SENDER
2035.669	SLOW_SENDER1	N/A
2036.466	RECEIVER	SLOW_SENDER1
2036.584	FAST_SENDER	N/A
2037.320	RECEIVER	FAST_SENDER
2039.752	FAST_SENDER	N/A
2040.498	RECEIVER	FAST_SENDER
2041.892	SLOW_SENDER1	N/A
2042.668	RECEIVER	SLOW_SENDER1
2042.926	FAST_SENDER	N/A
2043.702	RECEIVER	FAST_SENDER
2046.131	FAST_SENDER	N/A
2046.897	RECEIVER	FAST_SENDER
2048.085	SLOW_SENDER1	N/A
2048.840	RECEIVER	SLOW_SENDER1
2049.313	FAST_SENDER	N/A
2050.074	RECEIVER	FAST_SENDER
2052.491	FAST_SENDER	N/A
2053.219	RECEIVER	FAST_SENDER
2054.247	SLOW_SENDER1	N/A
2055.032	RECEIVER	SLOW_SENDER1
2055.631	FAST_SENDER	N/A
2056.353	RECEIVER	FAST_SENDER
2058.792	FAST_SENDER	N/A
2059.570	RECEIVER	FAST_SENDER
2060.432	SLOW_SENDER1	N/A
2061.188	RECEIVER	SLOW_SENDER1
2062.002	FAST_SENDER	N/A
2062.732	RECEIVER	FAST_SENDER
2065.164	FAST_SENDER	N/A
2065.920	RECEIVER	FAST_SENDER
2066.604	SLOW_SENDER1	N/A
2067.347	RECEIVER	SLOW_SENDER1
2068.368	FAST_SENDER	N/A
2069.140	RECEIVER	FAST_SENDER
2071.571	FAST_SENDER	N/A
2072.353	RECEIVER	FAST_SENDER
2074.769	FAST_SENDER	N/A
2074.791	SLOW_SENDER1	N/A
2075.511	RECEIVER	FAST_SENDER
2077.766	RECEIVER	SLOW_SENDER1
2077.922	FAST_SENDER	N/A
2078.695	RECEIVER	FAST_SENDER
2081.111	FAST_SENDER	N/A
2081.863	RECEIVER	FAST_SENDER
2084.269	FAST_SENDER	N/A
2085.171	SLOW_SENDER1	N/A
2085.937	RECEIVER	SLOW_SENDER1
2086.859	RECEIVER	FAST_SENDER
2089.300	FAST_SENDER	N/A
2090.092	RECEIVER	FAST_SENDER
2092.542	FAST_SENDER	N/A
2093.288	RECEIVER	FAST_SENDER
2093.369	SLOW_SENDER1	N/A
2094.131	RECEIVER	SLOW_SENDER1
2095.702	FAST_SENDER	N/A
2096.497	RECEIVER	FAST_SENDER
2098.911	FAST_SENDER	N/A
2099.668	RECEIVER	FAST_SENDER
2101.532	SLOW_SENDER1	N/A
2102.069	FAST_SENDER	N/A
2102.282	RECEIVER	SLOW_SENDER1
2104.213	RECEIVER	FAST_SENDER
2106.637	FAST_SENDER	N/A
2107.358	RECEIVER	FAST_SENDER
2109.729	SLOW_SENDER1	N/A
2109.798	FAST_SENDER	N/A
2110.503	RECEIVER	SLOW_SENDER1
2112.849	RECEIVER	FAST_SENDER
2117.905	SLOW_SENDER1	N/A
2118.248	FAST_SENDER	N/A
2118.696	RECEIVER	SLOW_SENDER1
2122.332	RECEIVER	FAST_SENDER
2126.105	FAST_SENDER	N/A
2128.105	FAST_SENDER	N/A
2130.105	FAST_SENDER	N/A
2130.410	SLOW_SENDER1	N/A
2131.223	RECEIVER	SLOW_SENDER1
2132.105	FAST_SENDER	N/A
2134.105	FAST_SENDER	N/A
2136.105	FAST_SENDER	N/A
2138.105	FAST_SENDER	N/A
2138.658	SLOW_SENDER1	N/A
2139.409	RECEIVER	SLOW_SENDER1
2140.105	FAST_SENDER	N/A
2140.854	RECEIVER	FAST_SENDER
2143.278	FAST_SENDER	N/A
2144.085	RECEIVER	FAST_SENDER
2146.524	FAST_SENDER	N/A
2146.848	SLOW_SENDER1	N/A
2147.293	RECEIVER	FAST_SENDER
2148.962	RECEIVER	SLOW_SENDER1
2149.721	FAST_SENDER	N/A
2150.463	RECEIVER	FAST_SENDER
2152.904	FAST_SENDER	N/A
2153.703	RECEIVER	FAST_SENDER
2156.143	FAST_SENDER	N/A
2156.372	SLOW_SENDER1	N/A
2156.905	RECEIVER	FAST_SENDER
2159.332	FAST_SENDER	N/A
2160.069	RECEIVER	FAST_SENDER
2162.479	FAST_SENDER	N/A
2163.219	RECEIVER	FAST_SENDER
2165.646	FAST_SENDER	N/A
2166.427	RECEIVER	FAST_SENDER
2168.857	FAST_SENDER	N/A
2169.598	RECEIVER	FAST_SENDER
2173.738	FAST_SENDER	N/A
2174.503	RECEIVER	FAST_SENDER
2176.910	FAST_SENDER	N/A
2177.677	RECEIVER	FAST_SENDER
2180.080	FAST_SENDER	N/A
2180.864	RECEIVER	FAST_SENDER
2183.308	FAST_SENDER	N/A
2184.068	RECEIVER	FAST_SENDER
2186.489	FAST_SENDER	N/A
2187.263	RECEIVER	FAST_SENDER
2189.665	FAST_SENDER	N/A
2190.444	RECEIVER	FAST_SENDER
2192.873	FAST_SENDER	N/A
2193.656	RECEIVER	FAST_SENDER
2197.819	FAST_SENDER	N/A
2198.580	RECEIVER	FAST_SENDER
2201.020	FAST_SENDER	N/A
2201.819	RECEIVER	FAST_SENDER
2204.245	FAST_SENDER	N/A
2205.000	RECEIVER	FAST_SENDER
2207.444	FAST_SENDER	N/A
2208.248	RECEIVER	FAST_SENDER
2210.684	FAST_SENDER	N/A
2211.472	RECEIVER	FAST_SENDER
2213.918	FAST_SENDER	N/A
2214.688	RECEIVER	FAST_SENDER
2217.112	FAST_SENDER	N/A
2217.886	RECEIVER	FAST_SENDER
2220.287	FAST_SENDER	N/A
2221.048	RECEIVER	FAST_SENDER
2223.450	FAST_SENDER	N/A
2224.231	RECEIVER	FAST_SENDER
2226.644	FAST_SENDER	N/A
2227.383	RECEIVER	FAST_SENDER
2229.824	FAST_SENDER	N/A
2230.574	RECEIVER	FAST_SENDER
2233.024	FAST_SENDER	N/A
2233.782	RECEIVER	FAST_SENDER
2236.195	FAST_SENDER	N/A
2236.979	RECEIVER	FAST_SENDER
2239.416	FAST_SENDER	N/A
2240.173	RECEIVER	FAST_SENDER
2242.585	FAST_SENDER	N/A
2243.366	RECEIVER	FAST_SENDER
2245.782	FAST_SENDER	N/A
2246.574	RECEIVER	FAST_SENDER
2249.013	FAST_SENDER	N/A
2249.755	RECEIVER	FAST_SENDER
2252.169	FAST_SENDER	N/A
2252.935	RECEIVER	FAST_SENDER
2255.379	FAST_SENDER	N/A
2256.145	RECEIVER	FAST_SENDER
2258.568	FAST_SENDER	N/A
2259.333	RECEIVER	FAST_SENDER
2261.763	FAST_SENDER	N/A
2262.519	RECEIVER	FAST_SENDER
2264.951	FAST_SENDER	N/A
2265.700	RECEIVER	FAST_SENDER
2268.114	FAST_SENDER	N/A
2268.877	RECEIVER	FAST_SENDER
2271.307	FAST_SENDER	N/A
2272.081	RECEIVER	FAST_SENDER
2274.499	FAST_SENDER	N/A
2275.246	RECEIVER	FAST_SENDER
2277.652	FAST_SENDER	N/A
2278.430	RECEIVER	FAST_SENDER
2280.843	FAST_SENDER	N/A
2281.621	RECEIVER	FAST_SENDER
2284.057	FAST_SENDER	N/A
2286.221	RECEIVER	FAST_SENDER
2288.624	FAST_SENDER	N/A
2289.339	RECEIVER	FAST_SENDER
2291.752	FAST_SENDER	N/A
2292.509	RECEIVER	FAST_SENDER
2294.917	FAST_SENDER	N/A
2295.658	RECEIVER	FAST_SENDER
2298.098	FAST_SENDER	N/A
2298.844	RECEIVER	FAST_SENDER
2301.260	FAST_SENDER	N/A
2302.025	RECEIVER	FAST_SENDER
2304.475	FAST_SENDER	N/A
2305.243	RECEIVER	FAST_SENDER
2307.683	FAST_SENDER	N/A
2308.450	RECEIVER	FAST_SENDER
2310.884	FAST_SENDER	N/A
2311.624	RECEIVER	FAST_SENDER
2314.029	FAST_SENDER	N/A
2314.802	RECEIVER	FAST_SENDER
2317.232	FAST_SENDER	N/A
2318.014	RECEIVER	FAST_SENDER
2320.444	FAST_SENDER	N/A
2327.704	FAST_SENDER	N/A
2335.499	FAST_SENDER	N/A
2342.852	FAST_SENDER	N/A
2350.238	FAST_SENDER	N/A
2358.028	FAST_SENDER	N/A
2365.998	FAST_SENDER	N/A
2373.218	FAST_SENDER	N/A
2380.757	FAST_SENDER	N/A
2388.406	FAST_SENDER	N/A
2395.870	FAST_SENDER	N/A
2403.039	FAST_SENDER	N/A
2410.633	FAST_SENDER	N/A
2418.288	FAST_SENDER	N/A
2425.757	FAST_SENDER	N/A
2433.075	FAST_SENDER	N/A
2440.357	FAST_SENDER	N/A
2447.732	FAST_SENDER	N/A
2455.471	FAST_SENDER	N/A
2463.073	FAST_SENDER	N/A
2471.232	FAST_SENDER	N/A
2478.978	FAST_SENDER	N/A
2486.565	FAST_SENDER	N/A
2494.162	FAST_SENDER	N/A
2501.368	FAST_SENDER	N/A
2508.845	FAST_SENDER	N/A
2516.184	FAST_SENDER	N/A
2523.645	FAST_SENDER	N/A
2530.989	FAST_SENDER	N/A
2538.983	FAST_SENDER	N/A
2546.150	SLOW_SENDER1	N/A
2546.303	FAST_SENDER	N/A
2553.774	FAST_SENDER	N/A
2554.385	SLOW_SENDER1	N/A
2561.441	FAST_SENDER	N/A
2563.441	FAST_SENDER	N/A
2565.054	SLOW_SENDER1	N/A
2565.441	FAST_SENDER	N/A
2567.441	FAST_SENDER	N/A
2569.441	FAST_SENDER	N/A
2571.441	FAST_SENDER	N/A
2573.441	FAST_SENDER	N/A
2575.441	FAST_SENDER	N/A
2577.441	FAST_SENDER	N/A
2577.992	SLOW_SENDER1	N/A
2579.441	FAST_SENDER	N/A
2581.441	FAST_SENDER	N/A
2583.441	FAST_SENDER	N/A
2585.441	FAST_SENDER	N/A
2587.441	FAST_SENDER	N/A
2589.441	FAST_SENDER	N/A
2590.869	SLOW_SENDER1	N/A
2591.441	FAST_SENDER	N/A
2595.461	FAST_SENDER	N/A
2597.461	FAST_SENDER	N/A
2599.461	FAST_SENDER	N/A
2601.461	FAST_SENDER	N/A
2603.461	FAST_SENDER	N/A
2605.461	FAST_SENDER	N/A
2607.461	FAST_SENDER	N/A
2609.461	FAST_SENDER	N/A
2617.137	FAST_SENDER	N/A
2624.644	FAST_SENDER	N/A
2631.645	FAST_SENDER	N/A
2638.905	FAST_SENDER	N/A
2646.438	FAST_SENDER	N/A
2654.162	FAST_SENDER	N/A
2662.428	FAST_SENDER	N/A
2670.380	FAST_SENDER	N/A
2677.861	FAST_SENDER	N/A
2685.564	FAST_SENDER	N/A
2693.210	FAST_SENDER	N/A
2701.190	FAST_SENDER	N/A
2708.724	FAST_SENDER	N/A
2709.443	RECEIVER	FAST_SENDER
2711.883	FAST_SENDER	N/A
2712.685	RECEIVER	FAST_SENDER
2715.086	FAST_SENDER	N/A
2715.807	RECEIVER	FAST_SENDER
2718.223	FAST_SENDER	N/A
2718.987	RECEIVER	FAST_SENDER
2721.397	FAST_SENDER	N/A
2722.192	RECEIVER	FAST_SENDER
2724.593	FAST_SENDER	N/A
2725.335	RECEIVER	FAST_SENDER
2727.753	FAST_SENDER	N/A
2728.512	RECEIVER	FAST_SENDER
2730.925	FAST_SENDER	N/A
2731.715	RECEIVER	FAST_SENDER
2734.155	FAST_SENDER	N/A
2734.934	RECEIVER	FAST_SENDER
2737.360	FAST_SENDER	N/A
2738.109	RECEIVER	FAST_SENDER
2740.549	FAST_SENDER	N/A
2741.306	RECEIVER	FAST_SENDER
2743.747	FAST_SENDER	N/A
2744.520	RECEIVER	FAST_SENDER
2746.940	FAST_SENDER	N/A
2747.720	RECEIVER	FAST_SENDER
2750.153	FAST_SENDER	N/A
2750.926	RECEIVER	FAST_SENDER
2754.937	FAST_SENDER	N/A
2757.469	RECEIVER	FAST_SENDER
2759.877	FAST_SENDER	N/A
2760.679	RECEIVER	FAST_SENDER
2763.123	FAST_SENDER	N/A
2763.886	RECEIVER	FAST_SENDER
2766.294	FAST_SENDER	N/A
2767.104	RECEIVER	FAST_SENDER
2769.528	FAST_SENDER	N/A
2770.249	RECEIVER	FAST_SENDER
2772.679	FAST_SENDER	N/A
2773.394	RECEIVER	FAST_SENDER
2777.320	FAST_SENDER	N/A
2778.102	RECEIVER	FAST_SENDER
2780.531	FAST_SENDER	N/A
2781.304	RECEIVER	FAST_SENDER
2783.706	FAST_SENDER	N/A
2784.472	RECEIVER	FAST_SENDER
2786.900	FAST_SENDER	N/A
2787.700	RECEIVER	FAST_SENDER
2790.128	FAST_SENDER	N/A
2790.881	RECEIVER	FAST_SENDER
2793.291	FAST_SENDER	N/A
2794.048	RECEIVER	FAST_SENDER
2796.484	FAST_SENDER	N/A
2797.233	RECEIVER	FAST_SENDER
2799.639	FAST_SENDER	N/A
2800.437	RECEIVER	FAST_SENDER
2802.883	FAST_SENDER	N/A
2803.647	RECEIVER	FAST_SENDER
2806.047	FAST_SENDER	N/A
2806.845	RECEIVER	FAST_SENDER
2809.289	FAST_SENDER	N/A
2810.047	RECEIVER	FAST_SENDER
2812.457	FAST_SENDER	N/A
2813.226	RECEIVER	FAST_SENDER
2815.628	FAST_SENDER	N/A
2816.403	RECEIVER	FAST_SENDER
2818.843	FAST_SENDER	N/A
2821.366	RECEIVER	FAST_SENDER
2823.783	FAST_SENDER	N/A
2826.106	RECEIVER	FAST_SENDER
2828.511	FAST_SENDER	N/A
2829.277	RECEIVER	FAST_SENDER
2831.725	FAST_SENDER	N/A
2832.462	RECEIVER	FAST_SENDER
2834.912	FAST_SENDER	N/A
2835.672	RECEIVER	FAST_SENDER
2838.084	FAST_SENDER	N/A
2838.896	RECEIVER	FAST_SENDER
2841.296	FAST_SENDER	N/A
2842.058	RECEIVER	FAST_SENDER
2844.459	FAST_SENDER	N/A
2845.225	RECEIVER	FAST_SENDER
2847.639	FAST_SENDER	N/A
2848.433	RECEIVER	FAST_SENDER
2850.837	FAST_SENDER	N/A
2851.584	RECEIVER	FAST_SENDER
2853.990	FAST_SENDER	N/A
2856.202	RECEIVER	FAST_SENDER
2858.621	FAST_SENDER	N/A
2859.420	RECEIVER	FAST_SENDER
2861.844	FAST_SENDER	N/A
2862.631	RECEIVER	FAST_SENDER
2865.040	FAST_SENDER	N/A
2865.803	RECEIVER	FAST_SENDER
2868.225	FAST_SENDER	N/A
2868.997	RECEIVER	FAST_SENDER
2871.399	FAST_SENDER	N/A
2873.639	RECEIVER	FAST_SENDER
2876.041	FAST_SENDER	N/A
2876.839	RECEIVER	FAST_SENDER
2879.278	FAST_SENDER	N/A
2880.032	RECEIVER	FAST_SENDER
2882.459	FAST_SENDER	N/A
2883.221	RECEIVER	FAST_SENDER
2885.647	FAST_SENDER	N/A
2886.409	RECEIVER	FAST_SENDER
2888.825	FAST_SENDER	N/A
2889.585	RECEIVER	FAST_SENDER
2891.995	FAST_SENDER	N/A
2892.747	RECEIVER	FAST_SENDER
2895.150	FAST_SENDER	N/A
2895.952	RECEIVER	FAST_SENDER
2898.354	FAST_SENDER	N/A
2899.084	RECEIVER	FAST_SENDER
2901.504	FAST_SENDER	N/A
2902.272	RECEIVER	FAST_SENDER
2904.712	FAST_SENDER	N/A
2905.463	RECEIVER	FAST_SENDER
2907.909	FAST_SENDER	N/A
2908.653	RECEIVER	FAST_SENDER
2911.080	FAST_SENDER	N/A
2913.490	RECEIVER	FAST_SENDER
2915.926	FAST_SENDER	N/A
2916.708	RECEIVER	FAST_SENDER
2919.151	FAST_SENDER	N/A
2919.935	RECEIVER	FAST_SENDER
2922.363	FAST_SENDER	N/A
2923.078	RECEIVER	FAST_SENDER
2925.526	FAST_SENDER	N/A
2926.244	RECEIVER	FAST_SENDER
2928.670	FAST_SENDER	N/A
2929.444	RECEIVER	FAST_SENDER
2931.879	FAST_SENDER	N/A
2932.606	RECEIVER	FAST_SENDER
2935.049	FAST_SENDER	N/A
2935.832	RECEIVER	FAST_SENDER
2938.262	FAST_SENDER	N/A
2938.975	RECEIVER	FAST_SENDER
2941.409	FAST_SENDER	N/A
2942.147	RECEIVER	FAST_SENDER
2944.573	FAST_SENDER	N/A
2945.364	RECEIVER	FAST_SENDER
2947.800	FAST_SENDER	N/A
2948.557	RECEIVER	FAST_SENDER
2950.983	FAST_SENDER	N/A
2951.736	RECEIVER	FAST_SENDER
2954.150	FAST_SENDER	N/A
2954.923	RECEIVER	FAST_SENDER
2957.349	FAST_SENDER	N/A
2958.127	RECEIVER	FAST_SENDER
2960.533	FAST_SENDER	N/A
2962.894	RECEIVER	FAST_SENDER
2965.326	FAST_SENDER	N/A
2966.092	RECEIVER	FAST_SENDER
2968.539	FAST_SENDER	N/A
2969.295	RECEIVER	FAST_SENDER
2971.709	FAST_SENDER	N/A
2972.466	RECEIVER	FAST_SENDER
2974.868	FAST_SENDER	N/A
2975.643	RECEIVER	FAST_SENDER
2978.090	FAST_SENDER	N/A
2978.829	RECEIVER	FAST_SENDER
2981.266	FAST_SENDER	N/A
2982.030	RECEIVER	FAST_SENDER
2984.474	FAST_SENDER	N/A
2984.940	SLOW_SENDER1	N/A
2985.210	RECEIVER	FAST_SENDER
2989.312	RECEIVER	SLOW_SENDER1
2989.535	FAST_SENDER	N/A
2990.293	RECEIVER	FAST_SENDER
2991.713	SLOW_SENDER1	N/A
2992.490	RECEIVER	SLOW_SENDER1
2992.735	FAST_SENDER	N/A
2993.520	RECEIVER	FAST_SENDER
2995.942	FAST_SENDER	N/A
2996.707	RECEIVER	FAST_SENDER
2999.148	FAST_SENDER	N/A
3001.067	SLOW_SENDER1	N/A
3001.487	RECEIVER	FAST_SENDER
3003.178	RECEIVER	SLOW_SENDER1
3007.424	FAST_SENDER	N/A
3008.182	RECEIVER	FAST_SENDER
3008.606	SLOW_SENDER1	N/A
3009.324	RECEIVER	SLOW_SENDER1
3010.632	FAST_SENDER	N/A
3011.410	RECEIVER	FAST_SENDER
3013.826	FAST_SENDER	N/A
3014.589	RECEIVER	FAST_SENDER
3014.774	SLOW_SENDER1	N/A
3015.518	RECEIVER	SLOW_SENDER1
3016.994	FAST_SENDER	N/A
3017.732	RECEIVER	FAST_SENDER
3020.159	FAST_SENDER	N/A
3020.916	RECEIVER	FAST_SENDER
3020.964	SLOW_SENDER1	N/A
3021.726	RECEIVER	SLOW_SENDER1
3023.330	FAST_SENDER	N/A
3024.111	RECEIVER	FAST_SENDER
3026.551	FAST_SENDER	N/A
3027.132	SLOW_SENDER1	N/A
3027.326	RECEIVER	FAST_SENDER
3029.488	RECEIVER	SLOW_SENDER1
3029.740	FAST_SENDER	N/A
3030.510	RECEIVER	FAST_SENDER
3032.920	FAST_SENDER	N/A
3033.680	RECEIVER	FAST_SENDER
3036.099	FAST_SENDER	N/A
3036.841	RECEIVER	FAST_SENDER
3036.915	SLOW_SENDER1	N/A
3037.692	RECEIVER	SLOW_SENDER1
3039.258	FAST_SENDER	N/A
3040.034	RECEIVER	FAST_SENDER
3044.214	FAST_SENDER	N/A
3044.998	RECEIVER	FAST_SENDER
3045.121	SLOW_SENDER1	N/A
3045.904	RECEIVER	SLOW_SENDER1
3047.406	FAST_SENDER	N/A
3048.124	RECEIVER	FAST_SENDER
3050.532	FAST_SENDER	N/A
3051.312	RECEIVER	FAST_SENDER
3053.320	SLOW_SENDER1	N/A
3053.746	FAST_SENDER	N/A
3054.081	RECEIVER	SLOW_SENDER1
3058.119	RECEIVER	FAST_SENDER
3060.558	FAST_SENDER	N/A
3061.344	RECEIVER	FAST_SENDER
3063.267	SLOW_SENDER1	N/A
3063.770	FAST_SENDER	N/A
3064.025	RECEIVER	SLOW_SENDER1
3066.074	RECEIVER	FAST_SENDER
3068.483	FAST_SENDER	N/A
3069.270	RECEIVER	FAST_SENDER
3071.474	SLOW_SENDER1	N/A
3071.688	FAST_SENDER	N/A
3072.231	RECEIVER	SLOW_SENDER1
3073.937	RECEIVER	FAST_SENDER
3076.351	FAST_SENDER	N/A
3077.126	RECEIVER	FAST_SENDER
3079.559	FAST_SENDER	N/A
3079.647	SLOW_SENDER1	N/A
3080.303	RECEIVER	FAST_SENDER
3082.665	RECEIVER	SLOW_SENDER1
3082.746	FAST_SENDER	N/A
3083.480	RECEIVER	FAST_SENDER
3085.880	FAST_SENDER	N/A
3086.668	RECEIVER	FAST_SENDER
3089.092	FAST_SENDER	N/A
3089.877	RECEIVER	FAST_SENDER
3090.076	SLOW_SENDER1	N/A
3090.819	RECEIVER	SLOW_SENDER1
3092.317	FAST_SENDER	N/A
3093.065	RECEIVER	FAST_SENDER
3095.496	FAST_SENDER	N/A
3096.303	RECEIVER	FAST_SENDER
3098.240	SLOW_SENDER1	N/A
3098.708	FAST_SENDER	N/A
3099.523	RECEIVER	FAST_SENDER
3101.026	RECEIVER	SLOW_SENDER1
3101.928	FAST_SENDER	N/A
3102.692	RECEIVER	FAST_SENDER
3105.096	FAST_SENDER	N/A
3105.812	RECEIVER	FAST_SENDER
3108.222	FAST_SENDER	N/A
3108.459	SLOW_SENDER1	N/A
3109.031	RECEIVER	FAST_SENDER
3110.763	RECEIVER	SLOW_SENDER1
3111.445	FAST_SENDER	N/A
3112.226	RECEIVER	FAST_SENDER
3114.669	FAST_SENDER	N/A
3115.463	RECEIVER	FAST_SENDER
3117.907	FAST_SENDER	N/A
3118.207	SLOW_SENDER1	N/A
3118.694	RECEIVER	FAST_SENDER
3121.124	FAST_SENDER	N/A
3121.864	RECEIVER	FAST_SENDER
3124.266	FAST_SENDER	N/A
3125.028	RECEIVER	FAST_SENDER
3127.435	FAST_SENDER	N/A
3128.200	RECEIVER	FAST_SENDER
3130.612	FAST_SENDER	N/A
3131.340	RECEIVER	FAST_SENDER
3133.769	FAST_SENDER	N/A
3134.514	RECEIVER	FAST_SENDER
3136.915	FAST_SENDER	N/A
3137.650	RECEIVER	FAST_SENDER
3140.090	FAST_SENDER	N/A
3140.838	RECEIVER	FAST_SENDER
3143.239	FAST_SENDER	N/A
3144.006	RECEIVER	FAST_SENDER
3146.425	FAST_SENDER	N/A
3154.337	FAST_SENDER	N/A
3162.113	FAST_SENDER	N/A
3169.806	FAST_SENDER	N/A
3177.355	FAST_SENDER	N/A
3184.896	FAST_SENDER	N/A
3192.639	FAST_SENDER	N/A
3200.195	FAST_SENDER	N/A
3207.396	FAST_SENDER	N/A
3215.209	FAST_SENDER	N/A
3222.699	FAST_SENDER	N/A
3230.418	FAST_SENDER	N/A
3237.838	FAST_SENDER	N/A
3245.236	FAST_SENDER	N/A
3253.056	FAST_SENDER	N/A
3260.843	FAST_SENDER	N/A
3268.333	FAST_SENDER	N/A
3276.040	FAST_SENDER	N/A
3283.673	FAST_SENDER	N/A
3291.175	FAST_SENDER	N/A
3298.995	FAST_SENDER	N/A
3306.663	FAST_SENDER	N/A
3314.394	FAST_SENDER	N/A
3321.714	FAST_SENDER	N/A
3329.204	FAST_SENDER	N/A
3336.803	FAST_SENDER	N/A
3343.813	FAST_SENDER	N/A
3351.921	FAST_SENDER	N/A
3359.766	FAST_SENDER	N/A
3367.240	FAST_SENDER	N/A
3374.426	FAST_SENDER	N/A
3382.306	FAST_SENDER	N/A
3389.958	FAST_SENDER	N/A
3397.843	FAST_SENDER	N/A
3405.295	FAST_SENDER	N/A
3412.609	FAST_SENDER	N/A
3420.262	FAST_SENDER	N/A
3428.495	FAST_SENDER	N/A
3436.103	FAST_SENDER	N/A
3443.955	FAST_SENDER	N/A
3451.539	FAST_SENDER	N/A
3459.181	FAST_SENDER	N/A
3466.993	FAST_SENDER	N/A
3474.916	FAST_SENDER	N/A
3482.684	FAST_SENDER	N/A
3490.655	FAST_SENDER	N/A
3498.129	FAST_SENDER	N/A
3499.520	SLOW_SENDER1	N/A
3506.759	FAST_SENDER	N/A
3507.873	SLOW_SENDER1	N/A
3514.392	FAST_SENDER	N/A
3516.392	FAST_SENDER	N/A
3518.392	FAST_SENDER	N/A
3519.868	SLOW_SENDER1	N/A
3520.392	FAST_SENDER	N/A
3524.433	FAST_SENDER	N/A
3526.433	FAST_SENDER	N/A
3528.433	FAST_SENDER	N/A
3530.433	FAST_SENDER	N/A
3532.433	FAST_SENDER	N/A
3532.470	SLOW_SENDER1	N/A
3534.433	FAST_SENDER	N/A
3534.839	RECEIVER	SLOW_SENDER1
3536.433	FAST_SENDER	N/A
3538.433	FAST_SENDER	N/A
3539.166	RECEIVER	FAST_SENDER
3541.596	FAST_SENDER	N/A
3542.264	SLOW_SENDER1	N/A
3542.385	RECEIVER	FAST_SENDER
3544.431	RECEIVER	SLOW_SENDER1
3544.835	FAST_SENDER	N/A
3545.611	RECEIVER	FAST_SENDER
3548.030	FAST_SENDER	N/A
3548.815	RECEIVER	FAST_SENDER
3551.240	FAST_SENDER	N/A
3551.831	SLOW_SENDER1	N/A
3551.987	RECEIVER	FAST_SENDER
3554.270	RECEIVER	SLOW_SENDER1
3556.514	FAST_SENDER	N/A
3558.514	FAST_SENDER	N/A
3560.514	FAST_SENDER	N/A
3562.514	FAST_SENDER	N/A
3564.514	FAST_SENDER	N/A
3564.790	SLOW_SENDER1	N/A
3565.567	RECEIVER	SLOW_SENDER1
3566.514	FAST_SENDER	N/A
3568.514	FAST_SENDER	N/A
3570.514	FAST_SENDER	N/A
3571.297	RECEIVER	FAST_SENDER
3573.726	FAST_SENDER	N/A
3574.499	RECEIVER	FAST_SENDER
3576.918	FAST_SENDER	N/A
3577.694	RECEIVER	FAST_SENDER
3580.109	FAST_SENDER	N/A
3582.658	RECEIVER	FAST_SENDER
3585.092	FAST_SENDER	N/A
3585.853	RECEIVER	FAST_SENDER
3588.295	FAST_SENDER	N/A
3589.047	RECEIVER	FAST_SENDER
3591.451	FAST_SENDER	N/A
3592.255	RECEIVER	FAST_SENDER
3594.681	FAST_SENDER	N/A
3595.444	RECEIVER	FAST_SENDER
3597.849	FAST_SENDER	N/A
3600.174	RECEIVER	FAST_SENDER
3602.599	FAST_SENDER	N/A
3603.327	RECEIVER	FAST_SENDER
3605.737	FAST_SENDER	N/A
3606.488	RECEIVER	FAST_SENDER
3608.937	FAST_SENDER	N/A
3609.676	RECEIVER	FAST_SENDER
3612.116	FAST_SENDER	N/A
3612.898	RECEIVER	FAST_SENDER
3615.321	FAST_SENDER	N/A
3616.069	RECEIVER	FAST_SENDER
3618.510	FAST_SENDER	N/A
3619.263	RECEIVER	FAST_SENDER
3621.697	FAST_SENDER	N/A
3622.467	RECEIVER	FAST_SENDER
3624.877	FAST_SENDER	N/A
3625.636	RECEIVER	FAST_SENDER
3628.085	FAST_SENDER	N/A
3628.873	RECEIVER	FAST_SENDER
3631.277	FAST_SENDER	N/A
3632.052	RECEIVER	FAST_SENDER
3634.486	FAST_SENDER	N/A
3635.274	RECEIVER	FAST_SENDER
3637.674	FAST_SENDER	N/A
3638.460	RECEIVER	FAST_SENDER
3640.886	FAST_SENDER	N/A
3641.622	RECEIVER	FAST_SENDER
3644.039	FAST_SENDER	N/A
3644.805	RECEIVER	FAST_SENDER
3647.244	FAST_SENDER	N/A
3648.034	RECEIVER	FAST_SENDER
3650.448	FAST_SENDER	N/A
3651.219	RECEIVER	FAST_SENDER
3653.644	FAST_SENDER	N/A
3654.447	RECEIVER	FAST_SENDER
3656.858	FAST_SENDER	N/A
3657.594	RECEIVER	FAST_SENDER
3660.008	FAST_SENDER	N/A
3660.777	RECEIVER	FAST_SENDER
3663.214	FAST_SENDER	N/A
3663.941	RECEIVER	FAST_SENDER
3666.353	FAST_SENDER	N/A
3667.110	RECEIVER	FAST_SENDER
3669.539	FAST_SENDER	N/A
3670.304	RECEIVER	FAST_SENDER
3672.748	FAST_SENDER	N/A
3673.566	RECEIVER	FAST_SENDER
3675.982	FAST_SENDER	N/A
3676.702	RECEIVER	FAST_SENDER
3679.128	FAST_SENDER	N/A
3679.912	RECEIVER	FAST_SENDER
3682.346	FAST_SENDER	N/A
3683.154	RECEIVER	FAST_SENDER
3685.586	FAST_SENDER	N/A
3686.323	RECEIVER	FAST_SENDER
3688.726	FAST_SENDER	N/A
3689.451	RECEIVER	FAST_SENDER
3691.865	FAST_SENDER	N/A
3692.655	RECEIVER	FAST_SENDER
3695.076	FAST_SENDER	N/A
3697.431	RECEIVER	FAST_SENDER
3699.881	FAST_SENDER	N/A
3700.618	RECEIVER	FAST_SENDER
3703.059	FAST_SENDER	N/A
3703.817	RECEIVER	FAST_SENDER
3706.259	FAST_SENDER	N/A
3707.003	RECEIVER	FAST_SENDER
3709.424	FAST_SENDER	N/A
3710.216	RECEIVER	FAST_SENDER
3712.630	FAST_SENDER	N/A
3713.368	RECEIVER	FAST_SENDER
3715.811	FAST_SENDER	N/A
3716.581	RECEIVER	FAST_SENDER
3719.024	FAST_SENDER	N/A
3719.814	RECEIVER	FAST_SENDER
3722.218	FAST_SENDER	N/A
3723.022	RECEIVER	FAST_SENDER
3725.462	FAST_SENDER	N/A
3726.197	RECEIVER	FAST_SENDER
3728.612	FAST_SENDER	N/A
3729.319	RECEIVER	FAST_SENDER
3731.725	FAST_SENDER	N/A
3732.473	RECEIVER	FAST_SENDER
3734.890	FAST_SENDER	N/A
3735.630	RECEIVER	FAST_SENDER
3738.070	FAST_SENDER	N/A
3738.784	RECEIVER	FAST_SENDER
3741.205	FAST_SENDER	N/A
3741.972	RECEIVER	FAST_SENDER
3744.414	FAST_SENDER	N/A
3745.171	RECEIVER	FAST_SENDER
3747.599	FAST_SENDER	N/A
3748.381	RECEIVER	FAST_SENDER
3750.813	FAST_SENDER	N/A
3751.550	RECEIVER	FAST_SENDER
3753.967	FAST_SENDER	N/A
3754.718	RECEIVER	FAST_SENDER
3757.163	FAST_SENDER	N/A
3757.942	RECEIVER	FAST_SENDER
3760.347	FAST_SENDER	N/A
3761.087	RECEIVER	FAST_SENDER
3763.534	FAST_SENDER	N/A
3764.281	RECEIVER	FAST_SENDER
3766.705	FAST_SENDER	N/A
3767.479	RECEIVER	FAST_SENDER
3769.920	FAST_SENDER	N/A
3770.711	RECEIVER	FAST_SENDER
3773.157	FAST_SENDER	N/A
3773.920	RECEIVER	FAST_SENDER
3776.336	FAST_SENDER	N/A
3777.065	RECEIVER	FAST_SENDER
3779.472	FAST_SENDER	N/A
3780.234	RECEIVER	FAST_SENDER
3782.667	FAST_SENDER	N/A
3783.405	RECEIVER	FAST_SENDER
3785.810	FAST_SENDER	N/A
3786.544	RECEIVER	FAST_SENDER
3788.969	FAST_SENDER	N/A
3789.717	RECEIVER	FAST_SENDER
3792.133	FAST_SENDER	N/A
3792.893	RECEIVER	FAST_SENDER
3795.330	FAST_SENDER	N/A
3796.123	RECEIVER	FAST_SENDER
3798.554	FAST_SENDER	N/A
3799.284	RECEIVER	FAST_SENDER
3801.698	FAST_SENDER	N/A
3802.426	RECEIVER	FAST_SENDER
3804.874	FAST_SENDER	N/A
3805.600	RECEIVER	FAST_SENDER
3808.004	FAST_SENDER	N/A
3808.785	RECEIVER	FAST_SENDER
3811.205	FAST_SENDER	N/A
3811.974	RECEIVER	FAST_SENDER
3814.403	FAST_SENDER	N/A
3815.186	RECEIVER	FAST_SENDER
3817.604	FAST_SENDER	N/A
3818.335	RECEIVER	FAST_SENDER
3820.748	FAST_SENDER	N/A
3821.511	RECEIVER	FAST_SENDER
3823.911	FAST_SENDER	N/A
3824.697	RECEIVER	FAST_SENDER
3827.125	FAST_SENDER	N/A
3827.885	RECEIVER	FAST_SENDER
3830.293	FAST_SENDER	N/A
3832.770	RECEIVER	FAST_SENDER
3835.220	FAST_SENDER	N/A
3835.969	RECEIVER	FAST_SENDER
3838.414	FAST_SENDER	N/A
3839.198	RECEIVER	FAST_SENDER
3841.621	FAST_SENDER	N/A
3844.114	RECEIVER	FAST_SENDER
3846.545	FAST_SENDER	N/A
3847.322	RECEIVER	FAST_SENDER
3849.736	FAST_SENDER	N/A
3850.511	RECEIVER	FAST_SENDER
3852.936	FAST_SENDER	N/A
3853.691	RECEIVER	FAST_SENDER
3856.122	FAST_SENDER	N/A
3856.899	RECEIVER	FAST_SENDER
3859.341	FAST_SENDER	N/A
3860.145	RECEIVER	FAST_SENDER
3862.564	FAST_SENDER	N/A
3864.738	RECEIVER	FAST_SENDER
3867.179	FAST_SENDER	N/A
3867.937	RECEIVER	FAST_SENDER
3870.345	FAST_SENDER	N/A
3871.074	RECEIVER	FAST_SENDER
3873.477	FAST_SENDER	N/A
3874.274	RECEIVER	FAST_SENDER
3876.699	FAST_SENDER	N/A
3877.464	RECEIVER	FAST_SENDER
3879.896	FAST_SENDER	N/A
3880.624	RECEIVER	FAST_SENDER
3883.043	FAST_SENDER	N/A
3883.833	RECEIVER	FAST_SENDER
3886.247	FAST_SENDER	N/A
3887.032	RECEIVER	FAST_SENDER
3889.477	FAST_SENDER	N/A
3890.219	RECEIVER	FAST_SENDER
3892.643	FAST_SENDER	N/A
3893.384	RECEIVER	FAST_SENDER
3895.818	FAST_SENDER	N/A
3896.525	RECEIVER	FAST_SENDER
3900.587	FAST_SENDER	N/A
3901.339	RECEIVER	FAST_SENDER
3903.751	FAST_SENDER	N/A
3904.529	RECEIVER	FAST_SENDER
3906.978	FAST_SENDER	N/A
3907.722	RECEIVER	FAST_SENDER
3910.166	FAST_SENDER	N/A
3910.936	RECEIVER	FAST_SENDER
3913.372	FAST_SENDER	N/A
3915.846	RECEIVER	FAST_SENDER
3918.264	FAST_SENDER	N/A
3919.023	RECEIVER	FAST_SENDER
3921.429	FAST_SENDER	N/A
3922.194	RECEIVER	FAST_SENDER
3924.628	FAST_SENDER	N/A
3925.402	RECEIVER	FAST_SENDER
3927.802	FAST_SENDER	N/A
3928.577	RECEIVER	FAST_SENDER
3930.978	FAST_SENDER	N/A
3931.708	RECEIVER	FAST_SENDER
3934.118	FAST_SENDER	N/A
3934.916	RECEIVER	FAST_SENDER
3937.334	FAST_SENDER	N/A
3938.127	RECEIVER	FAST_SENDER
3940.577	FAST_SENDER	N/A
3941.375	RECEIVER	FAST_SENDER
3943.775	FAST_SENDER	N/A
3944.548	RECEIVER	FAST_SENDER
3946.970	FAST_SENDER	N/A
3947.715	RECEIVER	FAST_SENDER
3950.128	FAST_SENDER	N/A
3950.869	RECEIVER	FAST_SENDER
3953.278	FAST_SENDER	N/A
3954.026	RECEIVER	FAST_SENDER
3954.250	SLOW_SENDER1	N/A
3955.021	RECEIVER	SLOW_SENDER1
3956.431	FAST_SENDER	N/A
3957.179	RECEIVER	FAST_SENDER
3957.426	SLOW_SENDER1	N/A
3958.181	RECEIVER	SLOW_SENDER1
3959.615	FAST_SENDER	N/A
3960.361	RECEIVER	FAST_SENDER
3960.596	SLOW_SENDER1	N/A
3961.385	RECEIVER	SLOW_SENDER1
3962.807	FAST_SENDER	N/A
3963.565	RECEIVER	FAST_SENDER
3963.816	SLOW_SENDER1	N/A
3964.559	RECEIVER	SLOW_SENDER1
3965.989	FAST_SENDER	N/A
3966.796	RECEIVER	FAST_SENDER
3966.960	SLOW_SENDER1	N/A
3967.732	RECEIVER	SLOW_SENDER1
3969.237	FAST_SENDER	N/A
3970.001	RECEIVER	FAST_SENDER
3970.181	SLOW_SENDER1	N/A
3970.954	RECEIVER	SLOW_SENDER1
3972.406	FAST_SENDER	N/A
3973.148	RECEIVER	FAST_SENDER
3975.552	FAST_SENDER	N/A
3976.318	RECEIVER	FAST_SENDER
3976.399	SLOW_SENDER1	N/A
3977.147	RECEIVER	SLOW_SENDER1
3978.757	FAST_SENDER	N/A
3979.548	RECEIVER	FAST_SENDER
3981.988	FAST_SENDER	N/A
3982.568	SLOW_SENDER1	N/A
3982.729	RECEIVER	FAST_SENDER
3984.773	RECEIVER	SLOW_SENDER1
3985.169	FAST_SENDER	N/A
3985.931	RECEIVER	FAST_SENDER
3988.378	FAST_SENDER	N/A
3989.184	RECEIVER	FAST_SENDER
3990.184	SLOW_SENDER1	N/A
3990.949	RECEIVER	SLOW_SENDER1
3991.623	FAST_SENDER	N/A
3992.367	RECEIVER	FAST_SENDER
3994.781	FAST_SENDER	N/A
3995.548	RECEIVER	FAST_SENDER
3996.379	SLOW_SENDER1	N/A
3997.132	RECEIVER	SLOW_SENDER1
3997.960	FAST_SENDER	N/A
3998.711	RECEIVER	FAST_SENDER
4001.111	FAST_SENDER	N/A
4001.920	RECEIVER	FAST_SENDER
4002.537	SLOW_SENDER1	N/A
4003.294	RECEIVER	SLOW_SENDER1
4007.926	FAST_SENDER	N/A
4008.680	RECEIVER	FAST_SENDER
4008.736	SLOW_SENDER1	N/A
4009.492	RECEIVER	SLOW_SENDER1
4011.101	FAST_SENDER	N/A
4011.889	RECEIVER	FAST_SENDER
4014.309	FAST_SENDER	N/A
4015.109	RECEIVER	FAST_SENDER
4016.896	SLOW_SENDER1	N/A
4017.532	FAST_SENDER	N/A
4017.684	RECEIVER	SLOW_SENDER1
4019.900	RECEIVER	FAST_SENDER
4022.308	FAST_SENDER	N/A
4023.073	RECEIVER	FAST_SENDER
4025.118	SLOW_SENDER1	N/A
4025.482	FAST_SENDER	N/A
4025.866	RECEIVER	SLOW_SENDER1
4033.610	FAST_SENDER	N/A
4035.610	FAST_SENDER	N/A
4037.610	FAST_SENDER	N/A
4037.651	SLOW_SENDER1	N/A
4039.610	FAST_SENDER	N/A
4042.050	FAST_SENDER	N/A
4044.050	FAST_SENDER	N/A
4046.050	FAST_SENDER	N/A
4048.050	FAST_SENDER	N/A
4050.050	FAST_SENDER	N/A
4050.105	SLOW_SENDER1	N/A
4052.050	FAST_SENDER	N/A
4054.909	FAST_SENDER	N/A
4056.909	FAST_SENDER	N/A
4058.909	FAST_SENDER	N/A
4060.909	FAST_SENDER	N/A
4062.909	FAST_SENDER	N/A
4064.909	FAST_SENDER	N/A
4066.909	FAST_SENDER	N/A
4068.909	FAST_SENDER	N/A
4076.429	FAST_SENDER	N/A
4083.788	FAST_SENDER	N/A
4091.225	FAST_SENDER	N/A
4098.744	FAST_SENDER	N/A
4106.096	FAST_SENDER	N/A
4113.393	FAST_SENDER	N/A
4120.959	FAST_SENDER	N/A
4128.361	FAST_SENDER	N/A
4135.690	FAST_SENDER	N/A
4143.060	FAST_SENDER	N/A
4150.688	FAST_SENDER	N/A
4158.448	FAST_SENDER	N/A
4165.696	FAST_SENDER	N/A
4173.242	FAST_SENDER	N/A
4180.320	FAST_SENDER	N/A
4187.946	FAST_SENDER	N/A
4195.544	FAST_SENDER	N/A
4202.850	FAST_SENDER	N/A
4210.321	FAST_SENDER	N/A
4218.012	FAST_SENDER	N/A
4225.709	FAST_SENDER	N/A
4232.794	FAST_SENDER	N/A
4240.350	FAST_SENDER	N/A
4248.012	FAST_SENDER	N/A
4255.211	FAST_SENDER	N/A
4263.054	FAST_SENDER	N/A
4270.719	FAST_SENDER	N/A
4277.889	FAST_SENDER	N/A
4285.417	FAST_SENDER	N/A
4292.475	FAST_SENDER	N/A
4300.176	FAST_SENDER	N/A
4307.558	FAST_SENDER	N/A
4315.048	FAST_SENDER	N/A
4322.305	FAST_SENDER	N/A
4330.076	FAST_SENDER	N/A
4337.785	FAST_SENDER	N/A
4345.266	FAST_SENDER	N/A
4353.352	FAST_SENDER	N/A
4361.420	FAST_SENDER	N/A
4369.084	FAST_SENDER	N/A
4376.406	FAST_SENDER	N/A
4384.227	FAST_SENDER	N/A
4392.038	FAST_SENDER	N/A
4399.604	FAST_SENDER	N/A
[truncated: 13,993 more rows]
