# Supplementary material for: CATO: Wake-Up reCeiver-bAsed communicaTiOn for Batteryless Devices
Source: Sensors (Basel). 2025 Nov 7;25(22):6813. doi: 10.3390/s25226813 (PMC12655924; doi:10.3390/s25226813)
Supplement: Supplementary file 1 [file sensors-25-06813-s001.zip › File S1_Experimental_and_Simulation_Data/simulation/capsweep/cap180/mac_competing_nodes_none.csv]

time_s	node_id	received_from
2.700	FAST_SENDER	N/A
2.700	SLOW_SENDER1	N/A
3.434	RECEIVER	SLOW_SENDER1
5.408	RECEIVER	FAST_SENDER
5.880	SLOW_SENDER1	N/A
6.663	RECEIVER	SLOW_SENDER1
7.849	FAST_SENDER	N/A
8.647	RECEIVER	FAST_SENDER
9.097	SLOW_SENDER1	N/A
9.891	RECEIVER	SLOW_SENDER1
11.088	FAST_SENDER	N/A
11.845	RECEIVER	FAST_SENDER
12.300	SLOW_SENDER1	N/A
13.060	RECEIVER	SLOW_SENDER1
14.248	FAST_SENDER	N/A
15.042	RECEIVER	FAST_SENDER
15.476	SLOW_SENDER1	N/A
16.282	RECEIVER	SLOW_SENDER1
17.478	FAST_SENDER	N/A
18.237	RECEIVER	FAST_SENDER
18.704	SLOW_SENDER1	N/A
19.519	RECEIVER	SLOW_SENDER1
25.673	FAST_SENDER	N/A
26.476	RECEIVER	FAST_SENDER
27.082	SLOW_SENDER1	N/A
27.850	RECEIVER	SLOW_SENDER1
28.905	FAST_SENDER	N/A
29.629	RECEIVER	FAST_SENDER
30.251	SLOW_SENDER1	N/A
31.008	RECEIVER	SLOW_SENDER1
32.037	FAST_SENDER	N/A
32.790	RECEIVER	FAST_SENDER
33.426	SLOW_SENDER1	N/A
34.169	RECEIVER	SLOW_SENDER1
35.197	FAST_SENDER	N/A
35.956	RECEIVER	FAST_SENDER
36.577	SLOW_SENDER1	N/A
37.397	RECEIVER	SLOW_SENDER1
38.360	FAST_SENDER	N/A
39.094	RECEIVER	FAST_SENDER
39.838	SLOW_SENDER1	N/A
40.621	RECEIVER	SLOW_SENDER1
41.527	FAST_SENDER	N/A
42.277	RECEIVER	FAST_SENDER
43.064	SLOW_SENDER1	N/A
43.815	RECEIVER	SLOW_SENDER1
44.707	FAST_SENDER	N/A
45.442	RECEIVER	FAST_SENDER
46.222	SLOW_SENDER1	N/A
46.962	RECEIVER	SLOW_SENDER1
47.881	FAST_SENDER	N/A
48.618	RECEIVER	FAST_SENDER
49.391	SLOW_SENDER1	N/A
50.691	RECEIVER	SLOW_SENDER1
52.460	FAST_SENDER	N/A
53.130	SLOW_SENDER1	N/A
53.245	RECEIVER	FAST_SENDER
55.327	RECEIVER	SLOW_SENDER1
55.685	FAST_SENDER	N/A
56.461	RECEIVER	FAST_SENDER
58.900	FAST_SENDER	N/A
59.680	RECEIVER	FAST_SENDER
62.105	FAST_SENDER	N/A
62.842	RECEIVER	FAST_SENDER
64.246	SLOW_SENDER1	N/A
65.031	RECEIVER	SLOW_SENDER1
65.284	FAST_SENDER	N/A
66.039	RECEIVER	FAST_SENDER
68.441	FAST_SENDER	N/A
69.219	RECEIVER	FAST_SENDER
70.467	SLOW_SENDER1	N/A
71.223	RECEIVER	SLOW_SENDER1
71.622	FAST_SENDER	N/A
72.419	RECEIVER	FAST_SENDER
74.823	FAST_SENDER	N/A
75.611	RECEIVER	FAST_SENDER
76.671	SLOW_SENDER1	N/A
77.443	RECEIVER	SLOW_SENDER1
78.044	FAST_SENDER	N/A
78.779	RECEIVER	FAST_SENDER
81.218	FAST_SENDER	N/A
81.950	RECEIVER	FAST_SENDER
82.870	SLOW_SENDER1	N/A
83.671	RECEIVER	SLOW_SENDER1
84.356	FAST_SENDER	N/A
85.105	RECEIVER	FAST_SENDER
87.511	FAST_SENDER	N/A
88.282	RECEIVER	FAST_SENDER
90.720	FAST_SENDER	N/A
91.112	SLOW_SENDER1	N/A
91.479	RECEIVER	FAST_SENDER
93.377	RECEIVER	SLOW_SENDER1
98.040	FAST_SENDER	N/A
98.806	RECEIVER	FAST_SENDER
100.779	SLOW_SENDER1	N/A
101.247	FAST_SENDER	N/A
101.544	RECEIVER	SLOW_SENDER1
105.332	RECEIVER	FAST_SENDER
107.748	FAST_SENDER	N/A
108.510	RECEIVER	FAST_SENDER
110.934	FAST_SENDER	N/A
111.716	RECEIVER	FAST_SENDER
114.157	FAST_SENDER	N/A
114.705	SLOW_SENDER1	N/A
114.957	RECEIVER	FAST_SENDER
118.953	RECEIVER	SLOW_SENDER1
119.138	FAST_SENDER	N/A
119.924	RECEIVER	FAST_SENDER
122.332	FAST_SENDER	N/A
124.882	RECEIVER	FAST_SENDER
126.367	SLOW_SENDER1	N/A
127.158	RECEIVER	SLOW_SENDER1
127.332	FAST_SENDER	N/A
128.107	RECEIVER	FAST_SENDER
130.515	FAST_SENDER	N/A
131.263	RECEIVER	FAST_SENDER
133.709	FAST_SENDER	N/A
134.479	RECEIVER	FAST_SENDER
134.593	SLOW_SENDER1	N/A
135.355	RECEIVER	SLOW_SENDER1
136.887	FAST_SENDER	N/A
137.688	RECEIVER	FAST_SENDER
140.134	FAST_SENDER	N/A
140.884	RECEIVER	FAST_SENDER
142.804	SLOW_SENDER1	N/A
143.329	FAST_SENDER	N/A
143.559	RECEIVER	SLOW_SENDER1
145.590	RECEIVER	FAST_SENDER
148.024	FAST_SENDER	N/A
148.782	RECEIVER	FAST_SENDER
150.998	SLOW_SENDER1	N/A
151.221	FAST_SENDER	N/A
151.766	RECEIVER	SLOW_SENDER1
153.657	RECEIVER	FAST_SENDER
156.066	FAST_SENDER	N/A
156.791	RECEIVER	FAST_SENDER
159.166	SLOW_SENDER1	N/A
159.198	FAST_SENDER	N/A
159.931	RECEIVER	SLOW_SENDER1
162.168	RECEIVER	FAST_SENDER
164.573	FAST_SENDER	N/A
165.356	RECEIVER	FAST_SENDER
167.790	FAST_SENDER	N/A
168.591	RECEIVER	FAST_SENDER
171.026	FAST_SENDER	N/A
171.760	RECEIVER	FAST_SENDER
174.204	FAST_SENDER	N/A
174.921	RECEIVER	FAST_SENDER
177.341	FAST_SENDER	N/A
178.132	RECEIVER	FAST_SENDER
180.557	FAST_SENDER	N/A
181.319	RECEIVER	FAST_SENDER
183.723	FAST_SENDER	N/A
184.495	RECEIVER	FAST_SENDER
186.929	FAST_SENDER	N/A
187.657	RECEIVER	FAST_SENDER
190.070	FAST_SENDER	N/A
190.832	RECEIVER	FAST_SENDER
193.233	FAST_SENDER	N/A
193.985	RECEIVER	FAST_SENDER
196.429	FAST_SENDER	N/A
197.229	RECEIVER	FAST_SENDER
199.661	FAST_SENDER	N/A
200.435	RECEIVER	FAST_SENDER
202.845	FAST_SENDER	N/A
203.584	RECEIVER	FAST_SENDER
206.014	FAST_SENDER	N/A
206.764	RECEIVER	FAST_SENDER
209.191	FAST_SENDER	N/A
209.948	RECEIVER	FAST_SENDER
212.354	FAST_SENDER	N/A
213.160	RECEIVER	FAST_SENDER
215.563	FAST_SENDER	N/A
216.328	RECEIVER	FAST_SENDER
218.730	FAST_SENDER	N/A
219.494	RECEIVER	FAST_SENDER
223.590	FAST_SENDER	N/A
224.354	RECEIVER	FAST_SENDER
226.755	FAST_SENDER	N/A
227.470	RECEIVER	FAST_SENDER
229.883	FAST_SENDER	N/A
230.610	RECEIVER	FAST_SENDER
233.057	FAST_SENDER	N/A
233.844	RECEIVER	FAST_SENDER
236.261	FAST_SENDER	N/A
237.018	RECEIVER	FAST_SENDER
239.418	FAST_SENDER	N/A
240.178	RECEIVER	FAST_SENDER
242.619	FAST_SENDER	N/A
243.339	RECEIVER	FAST_SENDER
245.774	FAST_SENDER	N/A
246.529	RECEIVER	FAST_SENDER
248.967	FAST_SENDER	N/A
249.725	RECEIVER	FAST_SENDER
252.171	FAST_SENDER	N/A
254.576	RECEIVER	FAST_SENDER
257.005	FAST_SENDER	N/A
257.720	RECEIVER	FAST_SENDER
261.584	FAST_SENDER	N/A
262.330	RECEIVER	FAST_SENDER
264.756	FAST_SENDER	N/A
265.495	RECEIVER	FAST_SENDER
267.906	FAST_SENDER	N/A
268.660	RECEIVER	FAST_SENDER
271.068	FAST_SENDER	N/A
271.849	RECEIVER	FAST_SENDER
274.295	FAST_SENDER	N/A
275.085	RECEIVER	FAST_SENDER
277.502	FAST_SENDER	N/A
278.300	RECEIVER	FAST_SENDER
280.730	FAST_SENDER	N/A
281.454	RECEIVER	FAST_SENDER
283.886	FAST_SENDER	N/A
284.638	RECEIVER	FAST_SENDER
287.080	FAST_SENDER	N/A
287.839	RECEIVER	FAST_SENDER
290.272	FAST_SENDER	N/A
291.011	RECEIVER	FAST_SENDER
293.456	FAST_SENDER	N/A
294.208	RECEIVER	FAST_SENDER
296.637	FAST_SENDER	N/A
297.372	RECEIVER	FAST_SENDER
299.807	FAST_SENDER	N/A
300.612	RECEIVER	FAST_SENDER
303.017	FAST_SENDER	N/A
303.799	RECEIVER	FAST_SENDER
306.224	FAST_SENDER	N/A
307.006	RECEIVER	FAST_SENDER
309.429	FAST_SENDER	N/A
310.185	RECEIVER	FAST_SENDER
312.631	FAST_SENDER	N/A
315.078	RECEIVER	FAST_SENDER
317.500	FAST_SENDER	N/A
318.274	RECEIVER	FAST_SENDER
320.704	FAST_SENDER	N/A
321.487	RECEIVER	FAST_SENDER
323.936	FAST_SENDER	N/A
324.735	RECEIVER	FAST_SENDER
327.135	FAST_SENDER	N/A
327.857	RECEIVER	FAST_SENDER
330.292	FAST_SENDER	N/A
331.019	RECEIVER	FAST_SENDER
333.422	FAST_SENDER	N/A
334.213	RECEIVER	FAST_SENDER
336.622	FAST_SENDER	N/A
337.373	RECEIVER	FAST_SENDER
339.805	FAST_SENDER	N/A
340.560	RECEIVER	FAST_SENDER
342.965	FAST_SENDER	N/A
343.704	RECEIVER	FAST_SENDER
346.113	FAST_SENDER	N/A
346.869	RECEIVER	FAST_SENDER
349.284	FAST_SENDER	N/A
350.070	RECEIVER	FAST_SENDER
352.515	FAST_SENDER	N/A
353.316	RECEIVER	FAST_SENDER
355.735	FAST_SENDER	N/A
356.508	RECEIVER	FAST_SENDER
358.931	FAST_SENDER	N/A
361.191	RECEIVER	FAST_SENDER
363.605	FAST_SENDER	N/A
364.379	RECEIVER	FAST_SENDER
366.824	FAST_SENDER	N/A
367.582	RECEIVER	FAST_SENDER
370.010	FAST_SENDER	N/A
370.798	RECEIVER	FAST_SENDER
373.233	FAST_SENDER	N/A
373.969	RECEIVER	FAST_SENDER
376.370	FAST_SENDER	N/A
377.138	RECEIVER	FAST_SENDER
379.579	FAST_SENDER	N/A
380.336	RECEIVER	FAST_SENDER
382.777	FAST_SENDER	N/A
383.508	RECEIVER	FAST_SENDER
385.940	FAST_SENDER	N/A
386.720	RECEIVER	FAST_SENDER
389.152	FAST_SENDER	N/A
389.886	RECEIVER	FAST_SENDER
392.306	FAST_SENDER	N/A
393.074	RECEIVER	FAST_SENDER
395.516	FAST_SENDER	N/A
398.026	RECEIVER	FAST_SENDER
400.456	FAST_SENDER	N/A
401.266	RECEIVER	FAST_SENDER
403.691	FAST_SENDER	N/A
404.463	RECEIVER	FAST_SENDER
406.864	FAST_SENDER	N/A
407.623	RECEIVER	FAST_SENDER
410.032	FAST_SENDER	N/A
410.778	RECEIVER	FAST_SENDER
413.225	FAST_SENDER	N/A
413.982	RECEIVER	FAST_SENDER
416.395	FAST_SENDER	N/A
417.155	RECEIVER	FAST_SENDER
419.558	FAST_SENDER	N/A
420.348	RECEIVER	FAST_SENDER
422.796	FAST_SENDER	N/A
423.531	RECEIVER	FAST_SENDER
425.961	FAST_SENDER	N/A
428.436	RECEIVER	FAST_SENDER
430.842	FAST_SENDER	N/A
431.594	RECEIVER	FAST_SENDER
434.001	FAST_SENDER	N/A
434.763	RECEIVER	FAST_SENDER
437.172	FAST_SENDER	N/A
437.902	RECEIVER	FAST_SENDER
440.314	FAST_SENDER	N/A
441.081	RECEIVER	FAST_SENDER
443.483	FAST_SENDER	N/A
444.231	RECEIVER	FAST_SENDER
446.677	FAST_SENDER	N/A
447.432	RECEIVER	FAST_SENDER
449.847	FAST_SENDER	N/A
450.599	RECEIVER	FAST_SENDER
453.030	FAST_SENDER	N/A
453.793	RECEIVER	FAST_SENDER
456.241	FAST_SENDER	N/A
457.033	RECEIVER	FAST_SENDER
459.448	FAST_SENDER	N/A
460.222	RECEIVER	FAST_SENDER
462.635	FAST_SENDER	N/A
463.423	RECEIVER	FAST_SENDER
465.829	FAST_SENDER	N/A
466.559	RECEIVER	FAST_SENDER
469.003	FAST_SENDER	N/A
469.779	RECEIVER	FAST_SENDER
472.222	FAST_SENDER	N/A
473.005	RECEIVER	FAST_SENDER
475.443	FAST_SENDER	N/A
476.241	RECEIVER	FAST_SENDER
478.659	FAST_SENDER	N/A
479.381	RECEIVER	FAST_SENDER
481.804	FAST_SENDER	N/A
482.572	RECEIVER	FAST_SENDER
485.003	FAST_SENDER	N/A
485.768	RECEIVER	FAST_SENDER
488.170	FAST_SENDER	N/A
488.947	RECEIVER	FAST_SENDER
491.374	FAST_SENDER	N/A
492.132	RECEIVER	FAST_SENDER
494.578	FAST_SENDER	N/A
495.339	RECEIVER	FAST_SENDER
497.759	FAST_SENDER	N/A
498.524	RECEIVER	FAST_SENDER
500.951	FAST_SENDER	N/A
501.735	RECEIVER	FAST_SENDER
504.151	FAST_SENDER	N/A
504.890	RECEIVER	FAST_SENDER
507.321	FAST_SENDER	N/A
508.065	RECEIVER	FAST_SENDER
510.515	FAST_SENDER	N/A
511.277	RECEIVER	FAST_SENDER
513.705	FAST_SENDER	N/A
514.472	RECEIVER	FAST_SENDER
516.879	FAST_SENDER	N/A
517.646	RECEIVER	FAST_SENDER
520.059	FAST_SENDER	N/A
520.808	RECEIVER	FAST_SENDER
523.223	FAST_SENDER	N/A
523.982	RECEIVER	FAST_SENDER
526.400	FAST_SENDER	N/A
527.143	RECEIVER	FAST_SENDER
529.581	FAST_SENDER	N/A
530.380	RECEIVER	FAST_SENDER
532.788	FAST_SENDER	N/A
533.520	RECEIVER	FAST_SENDER
535.954	FAST_SENDER	N/A
536.717	RECEIVER	FAST_SENDER
539.165	FAST_SENDER	N/A
539.932	RECEIVER	FAST_SENDER
542.374	FAST_SENDER	N/A
543.150	RECEIVER	FAST_SENDER
547.208	FAST_SENDER	N/A
547.980	RECEIVER	FAST_SENDER
548.470	SLOW_SENDER1	N/A
549.228	RECEIVER	SLOW_SENDER1
550.424	FAST_SENDER	N/A
551.164	RECEIVER	FAST_SENDER
551.670	SLOW_SENDER1	N/A
552.446	RECEIVER	SLOW_SENDER1
553.585	FAST_SENDER	N/A
554.343	RECEIVER	FAST_SENDER
554.868	SLOW_SENDER1	N/A
555.637	RECEIVER	SLOW_SENDER1
556.745	FAST_SENDER	N/A
557.528	RECEIVER	FAST_SENDER
558.045	SLOW_SENDER1	N/A
558.821	RECEIVER	SLOW_SENDER1
559.970	FAST_SENDER	N/A
560.734	RECEIVER	FAST_SENDER
561.253	SLOW_SENDER1	N/A
561.981	RECEIVER	SLOW_SENDER1
563.172	FAST_SENDER	N/A
563.941	RECEIVER	FAST_SENDER
564.391	SLOW_SENDER1	N/A
565.171	RECEIVER	SLOW_SENDER1
566.348	FAST_SENDER	N/A
567.056	RECEIVER	FAST_SENDER
569.459	FAST_SENDER	N/A
570.253	RECEIVER	FAST_SENDER
570.617	SLOW_SENDER1	N/A
571.357	RECEIVER	SLOW_SENDER1
572.694	FAST_SENDER	N/A
573.449	RECEIVER	FAST_SENDER
575.860	FAST_SENDER	N/A
576.587	RECEIVER	FAST_SENDER
576.790	SLOW_SENDER1	N/A
577.502	RECEIVER	SLOW_SENDER1
579.014	FAST_SENDER	N/A
579.778	RECEIVER	FAST_SENDER
582.227	FAST_SENDER	N/A
582.930	SLOW_SENDER1	N/A
583.011	RECEIVER	FAST_SENDER
585.422	RECEIVER	SLOW_SENDER1
585.437	FAST_SENDER	N/A
586.205	RECEIVER	FAST_SENDER
588.655	FAST_SENDER	N/A
589.427	RECEIVER	FAST_SENDER
590.865	SLOW_SENDER1	N/A
591.644	RECEIVER	SLOW_SENDER1
591.863	FAST_SENDER	N/A
592.619	RECEIVER	FAST_SENDER
595.045	FAST_SENDER	N/A
597.093	SLOW_SENDER1	N/A
597.516	RECEIVER	FAST_SENDER
599.414	RECEIVER	SLOW_SENDER1
599.916	FAST_SENDER	N/A
600.679	RECEIVER	FAST_SENDER
603.127	FAST_SENDER	N/A
603.888	RECEIVER	FAST_SENDER
606.300	FAST_SENDER	N/A
606.818	SLOW_SENDER1	N/A
607.012	RECEIVER	FAST_SENDER
609.452	FAST_SENDER	N/A
618.118	FAST_SENDER	N/A
619.448	SLOW_SENDER1	N/A
625.956	FAST_SENDER	N/A
632.946	SLOW_SENDER1	N/A
633.791	FAST_SENDER	N/A
641.333	FAST_SENDER	N/A
649.051	FAST_SENDER	N/A
656.559	FAST_SENDER	N/A
664.215	FAST_SENDER	N/A
671.604	FAST_SENDER	N/A
679.000	FAST_SENDER	N/A
686.259	FAST_SENDER	N/A
693.483	FAST_SENDER	N/A
701.001	FAST_SENDER	N/A
708.153	FAST_SENDER	N/A
715.246	FAST_SENDER	N/A
722.575	FAST_SENDER	N/A
730.313	FAST_SENDER	N/A
737.329	FAST_SENDER	N/A
744.976	FAST_SENDER	N/A
752.671	FAST_SENDER	N/A
760.124	FAST_SENDER	N/A
767.647	FAST_SENDER	N/A
774.794	FAST_SENDER	N/A
781.895	FAST_SENDER	N/A
789.038	FAST_SENDER	N/A
796.556	FAST_SENDER	N/A
803.773	FAST_SENDER	N/A
811.415	FAST_SENDER	N/A
819.246	FAST_SENDER	N/A
826.929	FAST_SENDER	N/A
834.729	FAST_SENDER	N/A
842.433	FAST_SENDER	N/A
850.186	FAST_SENDER	N/A
857.658	FAST_SENDER	N/A
865.142	FAST_SENDER	N/A
872.905	FAST_SENDER	N/A
880.386	FAST_SENDER	N/A
887.947	FAST_SENDER	N/A
895.168	FAST_SENDER	N/A
902.996	FAST_SENDER	N/A
910.574	FAST_SENDER	N/A
917.867	FAST_SENDER	N/A
925.213	FAST_SENDER	N/A
932.415	FAST_SENDER	N/A
939.896	FAST_SENDER	N/A
947.758	FAST_SENDER	N/A
955.334	FAST_SENDER	N/A
962.878	FAST_SENDER	N/A
970.803	FAST_SENDER	N/A
978.771	FAST_SENDER	N/A
986.548	FAST_SENDER	N/A
993.672	FAST_SENDER	N/A
998.720	RECEIVER	FAST_SENDER
1001.134	FAST_SENDER	N/A
1001.931	RECEIVER	FAST_SENDER
1004.358	FAST_SENDER	N/A
1005.079	RECEIVER	FAST_SENDER
1007.522	FAST_SENDER	N/A
1008.269	RECEIVER	FAST_SENDER
1010.685	FAST_SENDER	N/A
1011.441	RECEIVER	FAST_SENDER
1013.861	FAST_SENDER	N/A
1014.638	RECEIVER	FAST_SENDER
1017.084	FAST_SENDER	N/A
1019.624	RECEIVER	FAST_SENDER
1022.066	FAST_SENDER	N/A
1022.808	RECEIVER	FAST_SENDER
1025.220	SLOW_SENDER1	N/A
1025.245	FAST_SENDER	N/A
1026.000	RECEIVER	SLOW_SENDER1
1028.059	RECEIVER	FAST_SENDER
1028.445	SLOW_SENDER1	N/A
1029.233	RECEIVER	SLOW_SENDER1
1030.481	FAST_SENDER	N/A
1031.214	RECEIVER	FAST_SENDER
1031.649	SLOW_SENDER1	N/A
1032.379	RECEIVER	SLOW_SENDER1
1033.651	FAST_SENDER	N/A
1034.459	RECEIVER	FAST_SENDER
1034.785	SLOW_SENDER1	N/A
1035.519	RECEIVER	SLOW_SENDER1
1036.899	FAST_SENDER	N/A
1039.452	SLOW_SENDER1	N/A
1039.453	RECEIVER	FAST_SENDER
1040.233	RECEIVER	SLOW_SENDER1
1041.872	FAST_SENDER	N/A
1042.650	RECEIVER	FAST_SENDER
1045.064	FAST_SENDER	N/A
1045.678	SLOW_SENDER1	N/A
1045.864	RECEIVER	FAST_SENDER
1048.308	FAST_SENDER	N/A
1049.101	RECEIVER	FAST_SENDER
1049.861	RECEIVER	SLOW_SENDER1
1051.527	FAST_SENDER	N/A
1052.343	RECEIVER	FAST_SENDER
1055.309	SLOW_SENDER1	N/A
1057.806	RECEIVER	SLOW_SENDER1
1057.843	FAST_SENDER	N/A
1058.623	RECEIVER	FAST_SENDER
1061.060	FAST_SENDER	N/A
1061.816	RECEIVER	FAST_SENDER
1063.225	SLOW_SENDER1	N/A
1064.018	RECEIVER	SLOW_SENDER1
1064.229	FAST_SENDER	N/A
1065.014	RECEIVER	FAST_SENDER
1067.417	FAST_SENDER	N/A
1068.132	RECEIVER	FAST_SENDER
1070.563	FAST_SENDER	N/A
1071.350	RECEIVER	FAST_SENDER
1071.444	SLOW_SENDER1	N/A
1073.800	FAST_SENDER	N/A
1074.518	RECEIVER	FAST_SENDER
1076.174	RECEIVER	SLOW_SENDER1
1076.940	FAST_SENDER	N/A
1077.686	RECEIVER	FAST_SENDER
1081.737	FAST_SENDER	N/A
1082.542	RECEIVER	FAST_SENDER
1083.603	SLOW_SENDER1	N/A
1084.375	RECEIVER	SLOW_SENDER1
1084.955	FAST_SENDER	N/A
1085.718	RECEIVER	FAST_SENDER
1088.155	FAST_SENDER	N/A
1088.914	RECEIVER	FAST_SENDER
1091.354	FAST_SENDER	N/A
1091.788	SLOW_SENDER1	N/A
1092.143	RECEIVER	FAST_SENDER
1096.196	FAST_SENDER	N/A
1096.938	RECEIVER	FAST_SENDER
1099.387	FAST_SENDER	N/A
1101.940	RECEIVER	FAST_SENDER
1104.311	SLOW_SENDER1	N/A
1104.353	FAST_SENDER	N/A
1105.079	RECEIVER	SLOW_SENDER1
1107.101	RECEIVER	FAST_SENDER
1109.516	FAST_SENDER	N/A
1110.291	RECEIVER	FAST_SENDER
1112.495	SLOW_SENDER1	N/A
1112.711	FAST_SENDER	N/A
1113.281	RECEIVER	SLOW_SENDER1
1115.099	RECEIVER	FAST_SENDER
1117.522	FAST_SENDER	N/A
1118.301	RECEIVER	FAST_SENDER
1120.695	SLOW_SENDER1	N/A
1120.732	FAST_SENDER	N/A
1121.449	RECEIVER	SLOW_SENDER1
1123.611	RECEIVER	FAST_SENDER
1126.033	FAST_SENDER	N/A
1126.781	RECEIVER	FAST_SENDER
1128.854	SLOW_SENDER1	N/A
1129.219	FAST_SENDER	N/A
1129.634	RECEIVER	SLOW_SENDER1
1133.376	RECEIVER	FAST_SENDER
1135.799	FAST_SENDER	N/A
1136.586	RECEIVER	FAST_SENDER
1139.004	FAST_SENDER	N/A
1139.779	RECEIVER	FAST_SENDER
1142.212	FAST_SENDER	N/A
1142.972	RECEIVER	FAST_SENDER
1145.381	FAST_SENDER	N/A
1146.161	RECEIVER	FAST_SENDER
1148.605	FAST_SENDER	N/A
1150.891	RECEIVER	FAST_SENDER
1153.295	FAST_SENDER	N/A
1154.043	RECEIVER	FAST_SENDER
1156.479	FAST_SENDER	N/A
1157.284	RECEIVER	FAST_SENDER
1159.727	FAST_SENDER	N/A
1160.440	RECEIVER	FAST_SENDER
1162.887	FAST_SENDER	N/A
1163.629	RECEIVER	FAST_SENDER
1166.075	FAST_SENDER	N/A
1166.869	RECEIVER	FAST_SENDER
1169.301	FAST_SENDER	N/A
1170.060	RECEIVER	FAST_SENDER
1172.467	FAST_SENDER	N/A
1173.237	RECEIVER	FAST_SENDER
1177.345	FAST_SENDER	N/A
1178.065	RECEIVER	FAST_SENDER
1180.477	FAST_SENDER	N/A
1181.218	RECEIVER	FAST_SENDER
1183.630	FAST_SENDER	N/A
1184.417	RECEIVER	FAST_SENDER
1186.821	FAST_SENDER	N/A
1187.554	RECEIVER	FAST_SENDER
1189.963	FAST_SENDER	N/A
1190.719	RECEIVER	FAST_SENDER
1193.151	FAST_SENDER	N/A
1193.857	RECEIVER	FAST_SENDER
1196.300	FAST_SENDER	N/A
1197.036	RECEIVER	FAST_SENDER
1199.479	FAST_SENDER	N/A
1201.781	RECEIVER	FAST_SENDER
1204.211	FAST_SENDER	N/A
1204.959	RECEIVER	FAST_SENDER
1207.383	FAST_SENDER	N/A
1208.139	RECEIVER	FAST_SENDER
1210.575	FAST_SENDER	N/A
1211.349	RECEIVER	FAST_SENDER
1213.786	FAST_SENDER	N/A
1215.960	RECEIVER	FAST_SENDER
1218.389	FAST_SENDER	N/A
1219.128	RECEIVER	FAST_SENDER
1221.535	FAST_SENDER	N/A
1222.287	RECEIVER	FAST_SENDER
1224.701	FAST_SENDER	N/A
1225.471	RECEIVER	FAST_SENDER
1227.889	FAST_SENDER	N/A
1228.645	RECEIVER	FAST_SENDER
1231.068	FAST_SENDER	N/A
1231.832	RECEIVER	FAST_SENDER
1234.264	FAST_SENDER	N/A
1235.009	RECEIVER	FAST_SENDER
1237.436	FAST_SENDER	N/A
1238.209	RECEIVER	FAST_SENDER
1240.639	FAST_SENDER	N/A
1241.384	RECEIVER	FAST_SENDER
1243.796	FAST_SENDER	N/A
1244.580	RECEIVER	FAST_SENDER
1247.021	FAST_SENDER	N/A
1247.813	RECEIVER	FAST_SENDER
1250.248	FAST_SENDER	N/A
1251.004	RECEIVER	FAST_SENDER
1255.218	FAST_SENDER	N/A
1255.949	RECEIVER	FAST_SENDER
1258.368	FAST_SENDER	N/A
1259.107	RECEIVER	FAST_SENDER
1261.517	FAST_SENDER	N/A
1262.291	RECEIVER	FAST_SENDER
1264.705	FAST_SENDER	N/A
1265.473	RECEIVER	FAST_SENDER
1267.876	FAST_SENDER	N/A
1268.596	RECEIVER	FAST_SENDER
1271.034	FAST_SENDER	N/A
1271.826	RECEIVER	FAST_SENDER
1274.256	FAST_SENDER	N/A
1275.040	RECEIVER	FAST_SENDER
1277.455	FAST_SENDER	N/A
1278.225	RECEIVER	FAST_SENDER
1280.660	FAST_SENDER	N/A
1281.462	RECEIVER	FAST_SENDER
1283.910	FAST_SENDER	N/A
1284.648	RECEIVER	FAST_SENDER
1287.096	FAST_SENDER	N/A
1287.888	RECEIVER	FAST_SENDER
1290.304	FAST_SENDER	N/A
1291.088	RECEIVER	FAST_SENDER
1293.525	FAST_SENDER	N/A
1294.262	RECEIVER	FAST_SENDER
1296.687	FAST_SENDER	N/A
1297.461	RECEIVER	FAST_SENDER
1299.864	FAST_SENDER	N/A
1300.660	RECEIVER	FAST_SENDER
1303.075	FAST_SENDER	N/A
1303.848	RECEIVER	FAST_SENDER
1306.256	FAST_SENDER	N/A
1307.012	RECEIVER	FAST_SENDER
1309.458	FAST_SENDER	N/A
1310.221	RECEIVER	FAST_SENDER
1312.645	FAST_SENDER	N/A
1315.264	RECEIVER	FAST_SENDER
1317.691	FAST_SENDER	N/A
1318.405	RECEIVER	FAST_SENDER
1320.842	FAST_SENDER	N/A
1321.617	RECEIVER	FAST_SENDER
1324.055	FAST_SENDER	N/A
1324.847	RECEIVER	FAST_SENDER
1327.281	FAST_SENDER	N/A
1328.008	RECEIVER	FAST_SENDER
1330.423	FAST_SENDER	N/A
1331.180	RECEIVER	FAST_SENDER
1333.624	FAST_SENDER	N/A
1334.371	RECEIVER	FAST_SENDER
1336.790	FAST_SENDER	N/A
1337.523	RECEIVER	FAST_SENDER
1339.928	FAST_SENDER	N/A
1340.667	RECEIVER	FAST_SENDER
1343.107	FAST_SENDER	N/A
1343.915	RECEIVER	FAST_SENDER
1346.317	FAST_SENDER	N/A
1347.076	RECEIVER	FAST_SENDER
1349.503	FAST_SENDER	N/A
1351.662	RECEIVER	FAST_SENDER
1354.106	FAST_SENDER	N/A
1354.870	RECEIVER	FAST_SENDER
1357.303	FAST_SENDER	N/A
1358.061	RECEIVER	FAST_SENDER
1360.488	FAST_SENDER	N/A
1361.259	RECEIVER	FAST_SENDER
1363.660	FAST_SENDER	N/A
1364.474	RECEIVER	FAST_SENDER
1366.920	FAST_SENDER	N/A
1367.664	RECEIVER	FAST_SENDER
1370.065	FAST_SENDER	N/A
1372.608	RECEIVER	FAST_SENDER
1375.018	FAST_SENDER	N/A
1375.740	RECEIVER	FAST_SENDER
1378.153	FAST_SENDER	N/A
1385.589	FAST_SENDER	N/A
1393.079	FAST_SENDER	N/A
1400.631	FAST_SENDER	N/A
1408.596	FAST_SENDER	N/A
1415.701	FAST_SENDER	N/A
1423.048	FAST_SENDER	N/A
1430.446	FAST_SENDER	N/A
1438.176	FAST_SENDER	N/A
1445.546	FAST_SENDER	N/A
1453.437	FAST_SENDER	N/A
1460.828	FAST_SENDER	N/A
1468.469	FAST_SENDER	N/A
1476.019	FAST_SENDER	N/A
1483.387	FAST_SENDER	N/A
1491.031	FAST_SENDER	N/A
1498.733	FAST_SENDER	N/A
1506.113	FAST_SENDER	N/A
1513.513	FAST_SENDER	N/A
1519.930	SLOW_SENDER1	N/A
1521.358	FAST_SENDER	N/A
1527.794	SLOW_SENDER1	N/A
1529.359	FAST_SENDER	N/A
1537.132	FAST_SENDER	N/A
1539.345	SLOW_SENDER1	N/A
1545.842	FAST_SENDER	N/A
1552.737	SLOW_SENDER1	N/A
1553.479	FAST_SENDER	N/A
1560.983	FAST_SENDER	N/A
1566.825	SLOW_SENDER1	N/A
1568.262	FAST_SENDER	N/A
1576.044	FAST_SENDER	N/A
1580.328	SLOW_SENDER1	N/A
1583.720	FAST_SENDER	N/A
1590.950	FAST_SENDER	N/A
1598.491	FAST_SENDER	N/A
1605.874	FAST_SENDER	N/A
1614.072	FAST_SENDER	N/A
1622.245	FAST_SENDER	N/A
1629.732	FAST_SENDER	N/A
1637.383	FAST_SENDER	N/A
1644.797	FAST_SENDER	N/A
1652.532	FAST_SENDER	N/A
1659.869	FAST_SENDER	N/A
1667.697	FAST_SENDER	N/A
1675.164	FAST_SENDER	N/A
1682.800	FAST_SENDER	N/A
1690.927	FAST_SENDER	N/A
1698.737	FAST_SENDER	N/A
1706.372	FAST_SENDER	N/A
1714.073	FAST_SENDER	N/A
1722.091	FAST_SENDER	N/A
1729.725	FAST_SENDER	N/A
1736.875	FAST_SENDER	N/A
1744.412	FAST_SENDER	N/A
1752.084	FAST_SENDER	N/A
1759.277	FAST_SENDER	N/A
1766.231	FAST_SENDER	N/A
1767.018	RECEIVER	FAST_SENDER
1769.424	FAST_SENDER	N/A
1770.195	RECEIVER	FAST_SENDER
1772.624	FAST_SENDER	N/A
1775.195	RECEIVER	FAST_SENDER
1777.619	FAST_SENDER	N/A
1778.392	RECEIVER	FAST_SENDER
1780.822	FAST_SENDER	N/A
1781.595	RECEIVER	FAST_SENDER
1784.028	FAST_SENDER	N/A
1784.786	RECEIVER	FAST_SENDER
1787.188	FAST_SENDER	N/A
1787.922	RECEIVER	FAST_SENDER
1790.360	FAST_SENDER	N/A
1791.139	RECEIVER	FAST_SENDER
1793.539	FAST_SENDER	N/A
1794.321	RECEIVER	FAST_SENDER
1796.734	FAST_SENDER	N/A
1797.538	RECEIVER	FAST_SENDER
1799.941	FAST_SENDER	N/A
1800.678	RECEIVER	FAST_SENDER
1803.090	FAST_SENDER	N/A
1805.183	RECEIVER	FAST_SENDER
1807.585	FAST_SENDER	N/A
1808.341	RECEIVER	FAST_SENDER
1810.761	FAST_SENDER	N/A
1811.515	RECEIVER	FAST_SENDER
1813.952	FAST_SENDER	N/A
1814.734	RECEIVER	FAST_SENDER
1817.139	FAST_SENDER	N/A
1817.900	RECEIVER	FAST_SENDER
1820.327	FAST_SENDER	N/A
1821.136	RECEIVER	FAST_SENDER
1823.557	FAST_SENDER	N/A
1824.314	RECEIVER	FAST_SENDER
1826.719	FAST_SENDER	N/A
1827.494	RECEIVER	FAST_SENDER
1829.942	FAST_SENDER	N/A
1830.720	RECEIVER	FAST_SENDER
1833.144	FAST_SENDER	N/A
1833.933	RECEIVER	FAST_SENDER
1836.376	FAST_SENDER	N/A
1837.117	RECEIVER	FAST_SENDER
1839.567	FAST_SENDER	N/A
1840.302	RECEIVER	FAST_SENDER
1842.734	FAST_SENDER	N/A
1843.509	RECEIVER	FAST_SENDER
1845.943	FAST_SENDER	N/A
1846.696	RECEIVER	FAST_SENDER
1849.122	FAST_SENDER	N/A
1849.894	RECEIVER	FAST_SENDER
1852.342	FAST_SENDER	N/A
1853.087	RECEIVER	FAST_SENDER
1855.514	FAST_SENDER	N/A
1856.318	RECEIVER	FAST_SENDER
1858.767	FAST_SENDER	N/A
1859.559	RECEIVER	FAST_SENDER
1862.001	FAST_SENDER	N/A
1862.790	RECEIVER	FAST_SENDER
1865.219	FAST_SENDER	N/A
1865.953	RECEIVER	FAST_SENDER
1868.371	FAST_SENDER	N/A
1869.154	RECEIVER	FAST_SENDER
1871.565	FAST_SENDER	N/A
1872.323	RECEIVER	FAST_SENDER
1874.765	FAST_SENDER	N/A
1875.546	RECEIVER	FAST_SENDER
1881.092	FAST_SENDER	N/A
1881.843	RECEIVER	FAST_SENDER
1884.250	FAST_SENDER	N/A
1885.013	RECEIVER	FAST_SENDER
1888.912	FAST_SENDER	N/A
1889.680	RECEIVER	FAST_SENDER
1892.091	FAST_SENDER	N/A
1892.842	RECEIVER	FAST_SENDER
1895.252	FAST_SENDER	N/A
1895.989	RECEIVER	FAST_SENDER
1898.415	FAST_SENDER	N/A
1899.195	RECEIVER	FAST_SENDER
1901.602	FAST_SENDER	N/A
1902.361	RECEIVER	FAST_SENDER
1904.766	FAST_SENDER	N/A
1905.532	RECEIVER	FAST_SENDER
1907.971	FAST_SENDER	N/A
1908.733	RECEIVER	FAST_SENDER
1911.173	FAST_SENDER	N/A
1911.904	RECEIVER	FAST_SENDER
1914.315	FAST_SENDER	N/A
1915.063	RECEIVER	FAST_SENDER
1917.466	FAST_SENDER	N/A
1918.238	RECEIVER	FAST_SENDER
1920.687	FAST_SENDER	N/A
1921.453	RECEIVER	FAST_SENDER
1923.901	FAST_SENDER	N/A
1924.628	RECEIVER	FAST_SENDER
1927.069	FAST_SENDER	N/A
1927.847	RECEIVER	FAST_SENDER
1930.287	FAST_SENDER	N/A
1931.034	RECEIVER	FAST_SENDER
1935.053	FAST_SENDER	N/A
1935.809	RECEIVER	FAST_SENDER
1938.230	FAST_SENDER	N/A
1939.004	RECEIVER	FAST_SENDER
1941.404	FAST_SENDER	N/A
1942.149	RECEIVER	FAST_SENDER
1944.561	FAST_SENDER	N/A
1945.316	RECEIVER	FAST_SENDER
1949.599	FAST_SENDER	N/A
1950.417	RECEIVER	FAST_SENDER
1952.852	FAST_SENDER	N/A
1953.625	RECEIVER	FAST_SENDER
1956.029	FAST_SENDER	N/A
1956.781	RECEIVER	FAST_SENDER
1959.226	FAST_SENDER	N/A
1959.973	RECEIVER	FAST_SENDER
1962.407	FAST_SENDER	N/A
1963.199	RECEIVER	FAST_SENDER
1965.617	FAST_SENDER	N/A
1966.386	RECEIVER	FAST_SENDER
1968.818	FAST_SENDER	N/A
1969.573	RECEIVER	FAST_SENDER
1969.970	SLOW_SENDER1	N/A
1970.757	RECEIVER	SLOW_SENDER1
1971.985	FAST_SENDER	N/A
1972.714	RECEIVER	FAST_SENDER
1973.206	SLOW_SENDER1	N/A
1975.141	FAST_SENDER	N/A
1975.411	RECEIVER	SLOW_SENDER1
1977.462	RECEIVER	FAST_SENDER
1984.090	FAST_SENDER	N/A
1984.812	RECEIVER	FAST_SENDER
1984.928	SLOW_SENDER1	N/A
1985.706	RECEIVER	SLOW_SENDER1
1990.248	FAST_SENDER	N/A
1991.024	RECEIVER	FAST_SENDER
1991.106	SLOW_SENDER1	N/A
1991.850	RECEIVER	SLOW_SENDER1
1993.437	FAST_SENDER	N/A
1994.197	RECEIVER	FAST_SENDER
1996.614	FAST_SENDER	N/A
1997.253	SLOW_SENDER1	N/A
1998.017	RECEIVER	SLOW_SENDER1
1998.964	RECEIVER	FAST_SENDER
2001.398	FAST_SENDER	N/A
2002.166	RECEIVER	FAST_SENDER
2003.456	SLOW_SENDER1	N/A
2004.186	RECEIVER	SLOW_SENDER1
2004.593	FAST_SENDER	N/A
2005.354	RECEIVER	FAST_SENDER
2007.758	FAST_SENDER	N/A
2008.490	RECEIVER	FAST_SENDER
2009.597	SLOW_SENDER1	N/A
2010.352	RECEIVER	SLOW_SENDER1
2010.938	FAST_SENDER	N/A
2011.690	RECEIVER	FAST_SENDER
2014.134	FAST_SENDER	N/A
2014.904	RECEIVER	FAST_SENDER
2015.767	SLOW_SENDER1	N/A
2016.559	RECEIVER	SLOW_SENDER1
2017.345	FAST_SENDER	N/A
2018.154	RECEIVER	FAST_SENDER
2020.572	FAST_SENDER	N/A
2021.307	RECEIVER	FAST_SENDER
2021.987	SLOW_SENDER1	N/A
2022.721	RECEIVER	SLOW_SENDER1
2023.726	FAST_SENDER	N/A
2026.232	RECEIVER	FAST_SENDER
2028.166	SLOW_SENDER1	N/A
2028.666	FAST_SENDER	N/A
2028.917	RECEIVER	SLOW_SENDER1
2031.239	RECEIVER	FAST_SENDER
2033.677	FAST_SENDER	N/A
2034.404	RECEIVER	FAST_SENDER
2036.320	SLOW_SENDER1	N/A
2036.819	FAST_SENDER	N/A
2037.116	RECEIVER	SLOW_SENDER1
2040.812	RECEIVER	FAST_SENDER
2043.254	FAST_SENDER	N/A
2044.032	RECEIVER	FAST_SENDER
2046.183	SLOW_SENDER1	N/A
2046.438	FAST_SENDER	N/A
2046.945	RECEIVER	SLOW_SENDER1
2050.601	RECEIVER	FAST_SENDER
2053.003	FAST_SENDER	N/A
2053.736	RECEIVER	FAST_SENDER
2055.984	SLOW_SENDER1	N/A
2056.182	FAST_SENDER	N/A
2056.762	RECEIVER	SLOW_SENDER1
2058.038	RECEIVER	FAST_SENDER
2060.454	FAST_SENDER	N/A
2061.247	RECEIVER	FAST_SENDER
2063.674	FAST_SENDER	N/A
2064.204	SLOW_SENDER1	N/A
2064.430	RECEIVER	FAST_SENDER
2066.709	RECEIVER	SLOW_SENDER1
2066.876	FAST_SENDER	N/A
2067.596	RECEIVER	FAST_SENDER
2069.997	FAST_SENDER	N/A
2070.785	RECEIVER	FAST_SENDER
2073.221	FAST_SENDER	N/A
2074.023	RECEIVER	FAST_SENDER
2075.756	SLOW_SENDER1	N/A
2076.442	FAST_SENDER	N/A
2076.524	RECEIVER	SLOW_SENDER1
2077.185	RECEIVER	FAST_SENDER
2081.199	FAST_SENDER	N/A
2081.986	RECEIVER	FAST_SENDER
2083.929	SLOW_SENDER1	N/A
2084.395	FAST_SENDER	N/A
2084.684	RECEIVER	SLOW_SENDER1
2088.439	RECEIVER	FAST_SENDER
2090.864	FAST_SENDER	N/A
2091.631	RECEIVER	FAST_SENDER
2094.042	FAST_SENDER	N/A
2094.103	SLOW_SENDER1	N/A
2094.802	RECEIVER	FAST_SENDER
2096.781	RECEIVER	SLOW_SENDER1
2097.249	FAST_SENDER	N/A
2098.014	RECEIVER	FAST_SENDER
2100.459	FAST_SENDER	N/A
2101.212	RECEIVER	FAST_SENDER
2103.651	FAST_SENDER	N/A
2104.428	RECEIVER	FAST_SENDER
2106.832	FAST_SENDER	N/A
2107.638	RECEIVER	FAST_SENDER
2110.071	FAST_SENDER	N/A
2110.802	RECEIVER	FAST_SENDER
2113.245	FAST_SENDER	N/A
2114.050	RECEIVER	FAST_SENDER
2116.492	FAST_SENDER	N/A
2118.914	RECEIVER	FAST_SENDER
2121.351	FAST_SENDER	N/A
2122.111	RECEIVER	FAST_SENDER
2124.535	FAST_SENDER	N/A
2125.282	RECEIVER	FAST_SENDER
2127.683	FAST_SENDER	N/A
2128.437	RECEIVER	FAST_SENDER
2130.864	FAST_SENDER	N/A
2131.635	RECEIVER	FAST_SENDER
2134.065	FAST_SENDER	N/A
2134.826	RECEIVER	FAST_SENDER
2137.227	FAST_SENDER	N/A
2138.018	RECEIVER	FAST_SENDER
2140.461	FAST_SENDER	N/A
2141.202	RECEIVER	FAST_SENDER
2145.386	FAST_SENDER	N/A
2146.142	RECEIVER	FAST_SENDER
2148.592	FAST_SENDER	N/A
2149.344	RECEIVER	FAST_SENDER
2151.761	FAST_SENDER	N/A
2152.565	RECEIVER	FAST_SENDER
2154.993	FAST_SENDER	N/A
2155.727	RECEIVER	FAST_SENDER
2158.143	FAST_SENDER	N/A
2158.926	RECEIVER	FAST_SENDER
2161.349	FAST_SENDER	N/A
2162.116	RECEIVER	FAST_SENDER
2164.553	FAST_SENDER	N/A
2165.320	RECEIVER	FAST_SENDER
2169.413	FAST_SENDER	N/A
2170.154	RECEIVER	FAST_SENDER
2172.591	FAST_SENDER	N/A
2173.347	RECEIVER	FAST_SENDER
2175.764	FAST_SENDER	N/A
2176.532	RECEIVER	FAST_SENDER
2178.981	FAST_SENDER	N/A
2179.703	RECEIVER	FAST_SENDER
2182.141	FAST_SENDER	N/A
2182.904	RECEIVER	FAST_SENDER
2185.349	FAST_SENDER	N/A
2186.118	RECEIVER	FAST_SENDER
2188.544	FAST_SENDER	N/A
2189.305	RECEIVER	FAST_SENDER
2191.732	FAST_SENDER	N/A
2192.441	RECEIVER	FAST_SENDER
2194.849	FAST_SENDER	N/A
2195.594	RECEIVER	FAST_SENDER
2198.016	FAST_SENDER	N/A
2198.725	RECEIVER	FAST_SENDER
2201.164	FAST_SENDER	N/A
2201.928	RECEIVER	FAST_SENDER
2204.340	FAST_SENDER	N/A
2205.121	RECEIVER	FAST_SENDER
2207.534	FAST_SENDER	N/A
2208.301	RECEIVER	FAST_SENDER
2210.742	FAST_SENDER	N/A
2211.509	RECEIVER	FAST_SENDER
2213.936	FAST_SENDER	N/A
2214.693	RECEIVER	FAST_SENDER
2217.104	FAST_SENDER	N/A
2217.849	RECEIVER	FAST_SENDER
2220.289	FAST_SENDER	N/A
2221.058	RECEIVER	FAST_SENDER
2223.497	FAST_SENDER	N/A
2226.713	FAST_SENDER	N/A
2234.179	FAST_SENDER	N/A
2241.786	FAST_SENDER	N/A
2249.526	FAST_SENDER	N/A
2257.230	FAST_SENDER	N/A
2264.971	FAST_SENDER	N/A
2272.686	FAST_SENDER	N/A
2280.142	FAST_SENDER	N/A
2287.753	FAST_SENDER	N/A
2295.686	FAST_SENDER	N/A
2303.437	FAST_SENDER	N/A
2310.407	FAST_SENDER	N/A
2318.183	FAST_SENDER	N/A
2326.169	FAST_SENDER	N/A
2333.827	FAST_SENDER	N/A
2341.459	FAST_SENDER	N/A
2349.012	FAST_SENDER	N/A
2356.419	FAST_SENDER	N/A
2363.831	FAST_SENDER	N/A
2371.000	FAST_SENDER	N/A
2378.599	FAST_SENDER	N/A
2385.628	FAST_SENDER	N/A
2393.333	FAST_SENDER	N/A
2401.067	FAST_SENDER	N/A
2408.855	FAST_SENDER	N/A
2416.262	FAST_SENDER	N/A
2423.791	FAST_SENDER	N/A
2431.593	FAST_SENDER	N/A
2439.678	FAST_SENDER	N/A
2446.828	FAST_SENDER	N/A
2454.262	FAST_SENDER	N/A
2462.001	FAST_SENDER	N/A
2469.429	FAST_SENDER	N/A
2477.169	FAST_SENDER	N/A
2484.631	FAST_SENDER	N/A
2485.520	SLOW_SENDER1	N/A
2492.340	FAST_SENDER	N/A
2494.268	SLOW_SENDER1	N/A
2500.421	FAST_SENDER	N/A
2505.191	SLOW_SENDER1	N/A
2507.955	FAST_SENDER	N/A
2515.548	FAST_SENDER	N/A
2517.915	SLOW_SENDER1	N/A
2524.135	FAST_SENDER	N/A
2531.041	SLOW_SENDER1	N/A
2531.550	FAST_SENDER	N/A
2539.180	FAST_SENDER	N/A
2544.338	SLOW_SENDER1	N/A
2546.388	FAST_SENDER	N/A
2554.162	FAST_SENDER	N/A
2561.620	FAST_SENDER	N/A
2568.866	FAST_SENDER	N/A
2576.563	FAST_SENDER	N/A
2583.649	FAST_SENDER	N/A
2591.101	FAST_SENDER	N/A
2598.692	FAST_SENDER	N/A
2606.159	FAST_SENDER	N/A
2611.893	RECEIVER	FAST_SENDER
2614.323	FAST_SENDER	N/A
2615.040	RECEIVER	FAST_SENDER
2617.462	FAST_SENDER	N/A
2618.242	RECEIVER	FAST_SENDER
2620.675	FAST_SENDER	N/A
2621.435	RECEIVER	FAST_SENDER
2623.873	FAST_SENDER	N/A
2624.646	RECEIVER	FAST_SENDER
2627.078	FAST_SENDER	N/A
2629.301	RECEIVER	FAST_SENDER
2631.725	FAST_SENDER	N/A
2632.446	RECEIVER	FAST_SENDER
2634.876	FAST_SENDER	N/A
2635.591	RECEIVER	FAST_SENDER
2638.000	FAST_SENDER	N/A
2638.795	RECEIVER	FAST_SENDER
2641.226	FAST_SENDER	N/A
2642.008	RECEIVER	FAST_SENDER
2644.437	FAST_SENDER	N/A
2645.210	RECEIVER	FAST_SENDER
2647.612	FAST_SENDER	N/A
2648.378	RECEIVER	FAST_SENDER
2650.806	FAST_SENDER	N/A
2651.605	RECEIVER	FAST_SENDER
2654.033	FAST_SENDER	N/A
2654.787	RECEIVER	FAST_SENDER
2657.197	FAST_SENDER	N/A
2657.954	RECEIVER	FAST_SENDER
2660.390	FAST_SENDER	N/A
2661.139	RECEIVER	FAST_SENDER
2663.545	FAST_SENDER	N/A
2664.343	RECEIVER	FAST_SENDER
2666.789	FAST_SENDER	N/A
2669.329	RECEIVER	FAST_SENDER
2671.756	FAST_SENDER	N/A
2672.530	RECEIVER	FAST_SENDER
2674.979	FAST_SENDER	N/A
2675.734	RECEIVER	FAST_SENDER
2678.170	FAST_SENDER	N/A
2678.890	RECEIVER	FAST_SENDER
2681.338	FAST_SENDER	N/A
2682.106	RECEIVER	FAST_SENDER
2684.548	FAST_SENDER	N/A
2685.326	RECEIVER	FAST_SENDER
2687.743	FAST_SENDER	N/A
2688.493	RECEIVER	FAST_SENDER
2690.943	FAST_SENDER	N/A
2691.671	RECEIVER	FAST_SENDER
2694.105	FAST_SENDER	N/A
2694.869	RECEIVER	FAST_SENDER
2697.296	FAST_SENDER	N/A
2698.066	RECEIVER	FAST_SENDER
2700.516	FAST_SENDER	N/A
2701.257	RECEIVER	FAST_SENDER
2703.703	FAST_SENDER	N/A
2704.441	RECEIVER	FAST_SENDER
2706.861	FAST_SENDER	N/A
2707.612	RECEIVER	FAST_SENDER
2710.024	FAST_SENDER	N/A
2710.781	RECEIVER	FAST_SENDER
2714.983	FAST_SENDER	N/A
2717.135	RECEIVER	FAST_SENDER
2719.577	FAST_SENDER	N/A
2720.346	RECEIVER	FAST_SENDER
2722.795	FAST_SENDER	N/A
2723.569	RECEIVER	FAST_SENDER
2725.987	FAST_SENDER	N/A
2726.742	RECEIVER	FAST_SENDER
2729.172	FAST_SENDER	N/A
2729.954	RECEIVER	FAST_SENDER
2732.395	FAST_SENDER	N/A
2733.106	RECEIVER	FAST_SENDER
2737.035	FAST_SENDER	N/A
2737.833	RECEIVER	FAST_SENDER
2740.272	FAST_SENDER	N/A
2741.025	RECEIVER	FAST_SENDER
2743.452	FAST_SENDER	N/A
2744.214	RECEIVER	FAST_SENDER
2746.640	FAST_SENDER	N/A
2747.402	RECEIVER	FAST_SENDER
2749.818	FAST_SENDER	N/A
2750.579	RECEIVER	FAST_SENDER
2752.989	FAST_SENDER	N/A
2753.741	RECEIVER	FAST_SENDER
2756.144	FAST_SENDER	N/A
2756.946	RECEIVER	FAST_SENDER
2759.348	FAST_SENDER	N/A
2760.077	RECEIVER	FAST_SENDER
2762.497	FAST_SENDER	N/A
2763.265	RECEIVER	FAST_SENDER
2765.705	FAST_SENDER	N/A
2766.457	RECEIVER	FAST_SENDER
2768.903	FAST_SENDER	N/A
2769.647	RECEIVER	FAST_SENDER
2772.074	FAST_SENDER	N/A
2774.484	RECEIVER	FAST_SENDER
2776.920	FAST_SENDER	N/A
2777.701	RECEIVER	FAST_SENDER
2780.144	FAST_SENDER	N/A
2780.928	RECEIVER	FAST_SENDER
2783.356	FAST_SENDER	N/A
2784.071	RECEIVER	FAST_SENDER
2786.519	FAST_SENDER	N/A
2787.238	RECEIVER	FAST_SENDER
2789.664	FAST_SENDER	N/A
2790.438	RECEIVER	FAST_SENDER
2792.873	FAST_SENDER	N/A
2793.599	RECEIVER	FAST_SENDER
2796.042	FAST_SENDER	N/A
2796.825	RECEIVER	FAST_SENDER
2799.255	FAST_SENDER	N/A
2799.968	RECEIVER	FAST_SENDER
2802.402	FAST_SENDER	N/A
2803.141	RECEIVER	FAST_SENDER
2805.567	FAST_SENDER	N/A
2806.358	RECEIVER	FAST_SENDER
2808.794	FAST_SENDER	N/A
2809.551	RECEIVER	FAST_SENDER
2811.977	FAST_SENDER	N/A
2812.729	RECEIVER	FAST_SENDER
2815.143	FAST_SENDER	N/A
2815.916	RECEIVER	FAST_SENDER
2818.342	FAST_SENDER	N/A
2819.121	RECEIVER	FAST_SENDER
2821.527	FAST_SENDER	N/A
2822.296	RECEIVER	FAST_SENDER
2824.732	FAST_SENDER	N/A
2825.498	RECEIVER	FAST_SENDER
2827.903	FAST_SENDER	N/A
2828.707	RECEIVER	FAST_SENDER
2831.108	FAST_SENDER	N/A
2831.863	RECEIVER	FAST_SENDER
2834.274	FAST_SENDER	N/A
2835.007	RECEIVER	FAST_SENDER
2837.436	FAST_SENDER	N/A
2838.234	RECEIVER	FAST_SENDER
2840.635	FAST_SENDER	N/A
2841.413	RECEIVER	FAST_SENDER
2843.846	FAST_SENDER	N/A
2844.626	RECEIVER	FAST_SENDER
2847.036	FAST_SENDER	N/A
2847.773	RECEIVER	FAST_SENDER
2850.197	FAST_SENDER	N/A
2850.957	RECEIVER	FAST_SENDER
2853.398	FAST_SENDER	N/A
2854.159	RECEIVER	FAST_SENDER
2856.562	FAST_SENDER	N/A
2857.289	RECEIVER	FAST_SENDER
2859.729	FAST_SENDER	N/A
2860.492	RECEIVER	FAST_SENDER
2862.929	FAST_SENDER	N/A
2863.697	RECEIVER	FAST_SENDER
2866.133	FAST_SENDER	N/A
2866.937	RECEIVER	FAST_SENDER
2869.359	FAST_SENDER	N/A
2870.128	RECEIVER	FAST_SENDER
2872.551	FAST_SENDER	N/A
2873.302	RECEIVER	FAST_SENDER
2875.736	FAST_SENDER	N/A
2876.501	RECEIVER	FAST_SENDER
2878.943	FAST_SENDER	N/A
2879.686	RECEIVER	FAST_SENDER
2882.122	FAST_SENDER	N/A
2882.867	RECEIVER	FAST_SENDER
2885.280	FAST_SENDER	N/A
2886.031	RECEIVER	FAST_SENDER
2888.462	FAST_SENDER	N/A
2889.205	RECEIVER	FAST_SENDER
2891.627	FAST_SENDER	N/A
2892.384	RECEIVER	FAST_SENDER
2894.834	FAST_SENDER	N/A
2895.552	RECEIVER	FAST_SENDER
2898.002	FAST_SENDER	N/A
2898.780	RECEIVER	FAST_SENDER
2901.196	FAST_SENDER	N/A
2901.960	RECEIVER	FAST_SENDER
2904.365	FAST_SENDER	N/A
2905.109	RECEIVER	FAST_SENDER
2907.555	FAST_SENDER	N/A
2908.293	RECEIVER	FAST_SENDER
2910.720	FAST_SENDER	N/A
2911.477	RECEIVER	FAST_SENDER
2913.891	FAST_SENDER	N/A
2914.653	RECEIVER	FAST_SENDER
2917.059	FAST_SENDER	N/A
2917.840	RECEIVER	FAST_SENDER
2920.280	FAST_SENDER	N/A
2921.068	RECEIVER	FAST_SENDER
2923.491	FAST_SENDER	N/A
2924.251	RECEIVER	FAST_SENDER
2926.699	FAST_SENDER	N/A
2929.069	RECEIVER	FAST_SENDER
2931.479	FAST_SENDER	N/A
2932.239	RECEIVER	FAST_SENDER
2934.658	FAST_SENDER	N/A
2935.400	RECEIVER	FAST_SENDER
2935.720	SLOW_SENDER1	N/A
2936.497	RECEIVER	SLOW_SENDER1
2937.817	FAST_SENDER	N/A
2938.593	RECEIVER	FAST_SENDER
2938.926	SLOW_SENDER1	N/A
2939.642	RECEIVER	SLOW_SENDER1
2941.043	FAST_SENDER	N/A
2941.827	RECEIVER	FAST_SENDER
2942.066	SLOW_SENDER1	N/A
2942.848	RECEIVER	SLOW_SENDER1
2944.235	FAST_SENDER	N/A
2944.953	RECEIVER	FAST_SENDER
2945.264	SLOW_SENDER1	N/A
2946.044	RECEIVER	SLOW_SENDER1
2947.361	FAST_SENDER	N/A
2948.149	RECEIVER	FAST_SENDER
2948.478	SLOW_SENDER1	N/A
2949.220	RECEIVER	SLOW_SENDER1
2950.565	FAST_SENDER	N/A
2951.343	RECEIVER	FAST_SENDER
2951.630	SLOW_SENDER1	N/A
2952.399	RECEIVER	SLOW_SENDER1
2953.752	FAST_SENDER	N/A
2954.555	RECEIVER	FAST_SENDER
2956.983	FAST_SENDER	N/A
2957.734	RECEIVER	FAST_SENDER
2957.836	SLOW_SENDER1	N/A
2958.622	RECEIVER	SLOW_SENDER1
2960.179	FAST_SENDER	N/A
2960.944	RECEIVER	FAST_SENDER
2963.387	FAST_SENDER	N/A
2964.071	SLOW_SENDER1	N/A
2964.149	RECEIVER	FAST_SENDER
2964.804	RECEIVER	SLOW_SENDER1
2966.591	FAST_SENDER	N/A
2967.336	RECEIVER	FAST_SENDER
2969.778	FAST_SENDER	N/A
2970.220	SLOW_SENDER1	N/A
2970.557	RECEIVER	FAST_SENDER
2972.409	RECEIVER	SLOW_SENDER1
2976.922	FAST_SENDER	N/A
2977.639	RECEIVER	FAST_SENDER
2977.849	SLOW_SENDER1	N/A
2978.645	RECEIVER	SLOW_SENDER1
2980.078	FAST_SENDER	N/A
2980.839	RECEIVER	FAST_SENDER
2983.254	FAST_SENDER	N/A
2983.996	RECEIVER	FAST_SENDER
2984.072	SLOW_SENDER1	N/A
2984.838	RECEIVER	SLOW_SENDER1
2986.437	FAST_SENDER	N/A
2987.188	RECEIVER	FAST_SENDER
2989.630	FAST_SENDER	N/A
2990.288	SLOW_SENDER1	N/A
2990.405	RECEIVER	FAST_SENDER
2992.436	RECEIVER	SLOW_SENDER1
2992.810	FAST_SENDER	N/A
2993.552	RECEIVER	FAST_SENDER
2995.963	FAST_SENDER	N/A
2996.679	RECEIVER	FAST_SENDER
2999.112	FAST_SENDER	N/A
2999.873	SLOW_SENDER1	N/A
2999.926	RECEIVER	FAST_SENDER
3000.621	RECEIVER	SLOW_SENDER1
3002.349	FAST_SENDER	N/A
3003.128	RECEIVER	FAST_SENDER
3005.569	FAST_SENDER	N/A
3006.353	RECEIVER	FAST_SENDER
3008.023	SLOW_SENDER1	N/A
3008.795	FAST_SENDER	N/A
3008.809	RECEIVER	SLOW_SENDER1
3009.566	RECEIVER	FAST_SENDER
3011.970	FAST_SENDER	N/A
3012.709	RECEIVER	FAST_SENDER
3015.137	FAST_SENDER	N/A
3016.248	SLOW_SENDER1	N/A
3016.998	RECEIVER	SLOW_SENDER1
3020.349	RECEIVER	FAST_SENDER
3022.785	FAST_SENDER	N/A
3023.515	RECEIVER	FAST_SENDER
3025.939	FAST_SENDER	N/A
3026.013	SLOW_SENDER1	N/A
3026.674	RECEIVER	FAST_SENDER
3028.917	RECEIVER	SLOW_SENDER1
3029.121	FAST_SENDER	N/A
3031.607	RECEIVER	FAST_SENDER
3034.035	FAST_SENDER	N/A
3034.814	RECEIVER	FAST_SENDER
3036.362	SLOW_SENDER1	N/A
3037.118	RECEIVER	SLOW_SENDER1
3037.257	FAST_SENDER	N/A
3037.998	RECEIVER	FAST_SENDER
3040.400	FAST_SENDER	N/A
3041.182	RECEIVER	FAST_SENDER
3043.623	FAST_SENDER	N/A
3044.402	RECEIVER	FAST_SENDER
3044.526	SLOW_SENDER1	N/A
3046.812	FAST_SENDER	N/A
3055.278	FAST_SENDER	N/A
3058.454	SLOW_SENDER1	N/A
3063.449	FAST_SENDER	N/A
3071.236	FAST_SENDER	N/A
3078.935	FAST_SENDER	N/A
3086.885	FAST_SENDER	N/A
3094.087	FAST_SENDER	N/A
3101.667	FAST_SENDER	N/A
3109.215	FAST_SENDER	N/A
3116.958	FAST_SENDER	N/A
3124.946	FAST_SENDER	N/A
3132.797	FAST_SENDER	N/A
3140.320	FAST_SENDER	N/A
3147.917	FAST_SENDER	N/A
3155.206	FAST_SENDER	N/A
3162.567	FAST_SENDER	N/A
3170.551	FAST_SENDER	N/A
3178.400	FAST_SENDER	N/A
3185.811	FAST_SENDER	N/A
3193.615	FAST_SENDER	N/A
3201.355	FAST_SENDER	N/A
3208.964	FAST_SENDER	N/A
3216.632	FAST_SENDER	N/A
3224.381	FAST_SENDER	N/A
3232.327	FAST_SENDER	N/A
3239.496	FAST_SENDER	N/A
3247.106	FAST_SENDER	N/A
3254.463	FAST_SENDER	N/A
3262.032	FAST_SENDER	N/A
3269.597	FAST_SENDER	N/A
3277.193	FAST_SENDER	N/A
3284.539	FAST_SENDER	N/A
3291.776	FAST_SENDER	N/A
3299.222	FAST_SENDER	N/A
3307.395	FAST_SENDER	N/A
3315.144	FAST_SENDER	N/A
3322.993	FAST_SENDER	N/A
3330.399	FAST_SENDER	N/A
3337.898	FAST_SENDER	N/A
3345.572	FAST_SENDER	N/A
3353.429	FAST_SENDER	N/A
3360.870	FAST_SENDER	N/A
3368.582	FAST_SENDER	N/A
3376.261	FAST_SENDER	N/A
3384.005	FAST_SENDER	N/A
3392.051	FAST_SENDER	N/A
3399.188	FAST_SENDER	N/A
3406.581	FAST_SENDER	N/A
3414.693	FAST_SENDER	N/A
3422.586	FAST_SENDER	N/A
3430.262	FAST_SENDER	N/A
3432.591	RECEIVER	FAST_SENDER
3435.013	FAST_SENDER	N/A
3435.752	RECEIVER	FAST_SENDER
3438.194	FAST_SENDER	N/A
3438.954	RECEIVER	FAST_SENDER
3441.377	FAST_SENDER	N/A
3442.149	RECEIVER	FAST_SENDER
3446.354	FAST_SENDER	N/A
3447.107	RECEIVER	FAST_SENDER
3448.120	SLOW_SENDER1	N/A
3448.912	RECEIVER	SLOW_SENDER1
3449.545	FAST_SENDER	N/A
3450.324	RECEIVER	FAST_SENDER
3451.333	SLOW_SENDER1	N/A
3452.111	RECEIVER	SLOW_SENDER1
3452.737	FAST_SENDER	N/A
3454.537	SLOW_SENDER1	N/A
3455.037	RECEIVER	FAST_SENDER
3456.651	RECEIVER	SLOW_SENDER1
3457.463	FAST_SENDER	N/A
3458.215	RECEIVER	FAST_SENDER
3459.089	SLOW_SENDER1	N/A
3459.828	RECEIVER	SLOW_SENDER1
3460.659	FAST_SENDER	N/A
3461.408	RECEIVER	FAST_SENDER
3462.231	SLOW_SENDER1	N/A
3462.991	RECEIVER	SLOW_SENDER1
3463.823	FAST_SENDER	N/A
3464.603	RECEIVER	FAST_SENDER
3467.042	FAST_SENDER	N/A
3467.803	RECEIVER	FAST_SENDER
3468.411	SLOW_SENDER1	N/A
3469.202	RECEIVER	SLOW_SENDER1
3470.207	FAST_SENDER	N/A
3472.659	RECEIVER	FAST_SENDER
3475.100	FAST_SENDER	N/A
3475.888	RECEIVER	FAST_SENDER
3478.288	FAST_SENDER	N/A
3479.073	RECEIVER	FAST_SENDER
3480.043	SLOW_SENDER1	N/A
3480.779	RECEIVER	SLOW_SENDER1
3481.499	FAST_SENDER	N/A
3482.265	RECEIVER	FAST_SENDER
3484.704	FAST_SENDER	N/A
3485.495	RECEIVER	FAST_SENDER
3486.196	SLOW_SENDER1	N/A
3486.967	RECEIVER	SLOW_SENDER1
3487.909	FAST_SENDER	N/A
3488.711	RECEIVER	FAST_SENDER
3491.122	FAST_SENDER	N/A
3491.858	RECEIVER	FAST_SENDER
3494.272	FAST_SENDER	N/A
3494.392	SLOW_SENDER1	N/A
3495.041	RECEIVER	FAST_SENDER
3496.998	RECEIVER	SLOW_SENDER1
3497.473	FAST_SENDER	N/A
3498.247	RECEIVER	FAST_SENDER
3500.647	FAST_SENDER	N/A
3501.464	RECEIVER	FAST_SENDER
3503.911	FAST_SENDER	N/A
3504.441	SLOW_SENDER1	N/A
3504.665	RECEIVER	FAST_SENDER
3506.807	RECEIVER	SLOW_SENDER1
3507.066	FAST_SENDER	N/A
3507.874	RECEIVER	FAST_SENDER
3510.306	FAST_SENDER	N/A
3511.042	RECEIVER	FAST_SENDER
3513.445	FAST_SENDER	N/A
3514.170	RECEIVER	FAST_SENDER
3514.241	SLOW_SENDER1	N/A
3515.032	RECEIVER	SLOW_SENDER1
3516.584	FAST_SENDER	N/A
3517.365	RECEIVER	FAST_SENDER
3519.786	FAST_SENDER	N/A
3520.591	RECEIVER	FAST_SENDER
3522.453	SLOW_SENDER1	N/A
3522.998	FAST_SENDER	N/A
3523.230	RECEIVER	SLOW_SENDER1
3525.493	RECEIVER	FAST_SENDER
3527.914	FAST_SENDER	N/A
3528.706	RECEIVER	FAST_SENDER
3530.636	SLOW_SENDER1	N/A
3531.120	FAST_SENDER	N/A
3531.403	RECEIVER	SLOW_SENDER1
3535.239	RECEIVER	FAST_SENDER
3537.668	FAST_SENDER	N/A
3538.416	RECEIVER	FAST_SENDER
3540.833	FAST_SENDER	N/A
3541.573	RECEIVER	FAST_SENDER
3544.013	FAST_SENDER	N/A
3544.309	SLOW_SENDER1	N/A
3544.735	RECEIVER	FAST_SENDER
3546.678	RECEIVER	SLOW_SENDER1
3547.148	FAST_SENDER	N/A
3549.538	RECEIVER	FAST_SENDER
3551.970	FAST_SENDER	N/A
3552.707	RECEIVER	FAST_SENDER
3554.094	SLOW_SENDER1	N/A
3554.844	RECEIVER	SLOW_SENDER1
3555.124	FAST_SENDER	N/A
3555.881	RECEIVER	FAST_SENDER
3558.330	FAST_SENDER	N/A
3559.048	RECEIVER	FAST_SENDER
3561.480	FAST_SENDER	N/A
3562.227	RECEIVER	FAST_SENDER
3564.658	FAST_SENDER	N/A
3565.418	RECEIVER	FAST_SENDER
3567.859	FAST_SENDER	N/A
3568.677	RECEIVER	FAST_SENDER
3571.094	FAST_SENDER	N/A
3571.886	RECEIVER	FAST_SENDER
3574.292	FAST_SENDER	N/A
3575.035	RECEIVER	FAST_SENDER
3577.442	FAST_SENDER	N/A
3578.195	RECEIVER	FAST_SENDER
3580.611	FAST_SENDER	N/A
3581.355	RECEIVER	FAST_SENDER
3583.771	FAST_SENDER	N/A
3584.515	RECEIVER	FAST_SENDER
3586.925	FAST_SENDER	N/A
3587.693	RECEIVER	FAST_SENDER
3590.102	FAST_SENDER	N/A
3590.852	RECEIVER	FAST_SENDER
3593.275	FAST_SENDER	N/A
3594.048	RECEIVER	FAST_SENDER
3596.494	FAST_SENDER	N/A
3598.790	RECEIVER	FAST_SENDER
3601.194	FAST_SENDER	N/A
3601.957	RECEIVER	FAST_SENDER
3604.368	FAST_SENDER	N/A
3605.090	RECEIVER	FAST_SENDER
3607.540	FAST_SENDER	N/A
3608.306	RECEIVER	FAST_SENDER
3610.722	FAST_SENDER	N/A
3611.502	RECEIVER	FAST_SENDER
3613.931	FAST_SENDER	N/A
3614.697	RECEIVER	FAST_SENDER
3617.100	FAST_SENDER	N/A
3617.831	RECEIVER	FAST_SENDER
3620.238	FAST_SENDER	N/A
3620.983	RECEIVER	FAST_SENDER
3623.396	FAST_SENDER	N/A
3624.189	RECEIVER	FAST_SENDER
3626.591	FAST_SENDER	N/A
3627.353	RECEIVER	FAST_SENDER
3629.764	FAST_SENDER	N/A
3630.515	RECEIVER	FAST_SENDER
3632.954	FAST_SENDER	N/A
3633.720	RECEIVER	FAST_SENDER
3636.137	FAST_SENDER	N/A
3636.921	RECEIVER	FAST_SENDER
3639.366	FAST_SENDER	N/A
3640.130	RECEIVER	FAST_SENDER
3642.566	FAST_SENDER	N/A
3643.338	RECEIVER	FAST_SENDER
3645.767	FAST_SENDER	N/A
3646.524	RECEIVER	FAST_SENDER
3648.954	FAST_SENDER	N/A
3649.723	RECEIVER	FAST_SENDER
3652.172	FAST_SENDER	N/A
3652.920	RECEIVER	FAST_SENDER
3655.346	FAST_SENDER	N/A
3656.140	RECEIVER	FAST_SENDER
3658.571	FAST_SENDER	N/A
3659.354	RECEIVER	FAST_SENDER
3661.792	FAST_SENDER	N/A
3662.542	RECEIVER	FAST_SENDER
3664.953	FAST_SENDER	N/A
3665.722	RECEIVER	FAST_SENDER
3668.143	FAST_SENDER	N/A
3668.878	RECEIVER	FAST_SENDER
3671.286	FAST_SENDER	N/A
3672.080	RECEIVER	FAST_SENDER
3674.503	FAST_SENDER	N/A
3675.259	RECEIVER	FAST_SENDER
3677.692	FAST_SENDER	N/A
3678.450	RECEIVER	FAST_SENDER
3680.852	FAST_SENDER	N/A
3681.636	RECEIVER	FAST_SENDER
3684.067	FAST_SENDER	N/A
3684.826	RECEIVER	FAST_SENDER
3687.262	FAST_SENDER	N/A
3688.049	RECEIVER	FAST_SENDER
3690.451	FAST_SENDER	N/A
3691.203	RECEIVER	FAST_SENDER
3693.608	FAST_SENDER	N/A
3694.329	RECEIVER	FAST_SENDER
3696.734	FAST_SENDER	N/A
3697.466	RECEIVER	FAST_SENDER
3699.910	FAST_SENDER	N/A
3700.643	RECEIVER	FAST_SENDER
3703.079	FAST_SENDER	N/A
3703.870	RECEIVER	FAST_SENDER
3706.279	FAST_SENDER	N/A
3707.038	RECEIVER	FAST_SENDER
3709.463	FAST_SENDER	N/A
3710.254	RECEIVER	FAST_SENDER
3712.668	FAST_SENDER	N/A
3713.459	RECEIVER	FAST_SENDER
3715.894	FAST_SENDER	N/A
3716.647	RECEIVER	FAST_SENDER
3719.061	FAST_SENDER	N/A
3719.810	RECEIVER	FAST_SENDER
3722.215	FAST_SENDER	N/A
3723.005	RECEIVER	FAST_SENDER
3725.423	FAST_SENDER	N/A
3726.176	RECEIVER	FAST_SENDER
3728.615	FAST_SENDER	N/A
3729.359	RECEIVER	FAST_SENDER
3731.761	FAST_SENDER	N/A
3732.496	RECEIVER	FAST_SENDER
3734.940	FAST_SENDER	N/A
3735.710	RECEIVER	FAST_SENDER
3738.154	FAST_SENDER	N/A
3738.953	RECEIVER	FAST_SENDER
3741.394	FAST_SENDER	N/A
3742.154	RECEIVER	FAST_SENDER
3744.579	FAST_SENDER	N/A
3745.350	RECEIVER	FAST_SENDER
3747.798	FAST_SENDER	N/A
3748.523	RECEIVER	FAST_SENDER
3750.934	FAST_SENDER	N/A
3751.671	RECEIVER	FAST_SENDER
3754.094	FAST_SENDER	N/A
3754.824	RECEIVER	FAST_SENDER
3757.266	FAST_SENDER	N/A
3758.013	RECEIVER	FAST_SENDER
3760.430	FAST_SENDER	N/A
3761.189	RECEIVER	FAST_SENDER
3763.618	FAST_SENDER	N/A
3766.041	RECEIVER	FAST_SENDER
3770.000	FAST_SENDER	N/A
3770.741	RECEIVER	FAST_SENDER
3773.185	FAST_SENDER	N/A
3773.919	RECEIVER	FAST_SENDER
3776.346	FAST_SENDER	N/A
3777.126	RECEIVER	FAST_SENDER
3779.568	FAST_SENDER	N/A
3780.342	RECEIVER	FAST_SENDER
3782.773	FAST_SENDER	N/A
3783.552	RECEIVER	FAST_SENDER
3785.973	FAST_SENDER	N/A
3786.739	RECEIVER	FAST_SENDER
3789.162	FAST_SENDER	N/A
3789.909	RECEIVER	FAST_SENDER
3792.338	FAST_SENDER	N/A
3793.087	RECEIVER	FAST_SENDER
3795.510	FAST_SENDER	N/A
3796.282	RECEIVER	FAST_SENDER
3798.696	FAST_SENDER	N/A
3799.459	RECEIVER	FAST_SENDER
3801.901	FAST_SENDER	N/A
3802.669	RECEIVER	FAST_SENDER
3805.095	FAST_SENDER	N/A
3805.849	RECEIVER	FAST_SENDER
3808.273	FAST_SENDER	N/A
3809.026	RECEIVER	FAST_SENDER
3811.457	FAST_SENDER	N/A
3812.239	RECEIVER	FAST_SENDER
3814.666	FAST_SENDER	N/A
3815.478	RECEIVER	FAST_SENDER
3817.928	FAST_SENDER	N/A
3818.687	RECEIVER	FAST_SENDER
3821.107	FAST_SENDER	N/A
3821.851	RECEIVER	FAST_SENDER
3824.273	FAST_SENDER	N/A
3825.031	RECEIVER	FAST_SENDER
3827.474	FAST_SENDER	N/A
3831.331	RECEIVER	FAST_SENDER
3833.762	FAST_SENDER	N/A
3834.553	RECEIVER	FAST_SENDER
3836.987	FAST_SENDER	N/A
3841.116	RECEIVER	FAST_SENDER
3843.545	FAST_SENDER	N/A
3844.307	RECEIVER	FAST_SENDER
3846.715	FAST_SENDER	N/A
3847.471	RECEIVER	FAST_SENDER
3849.890	FAST_SENDER	N/A
3850.661	RECEIVER	FAST_SENDER
3853.095	FAST_SENDER	N/A
3853.890	RECEIVER	FAST_SENDER
3856.326	FAST_SENDER	N/A
3857.100	RECEIVER	FAST_SENDER
3859.511	FAST_SENDER	N/A
3860.299	RECEIVER	FAST_SENDER
3862.733	FAST_SENDER	N/A
3863.477	RECEIVER	FAST_SENDER
3865.926	FAST_SENDER	N/A
3866.657	RECEIVER	FAST_SENDER
3869.069	FAST_SENDER	N/A
3869.842	RECEIVER	FAST_SENDER
3872.273	FAST_SENDER	N/A
3873.002	RECEIVER	FAST_SENDER
3875.428	FAST_SENDER	N/A
3876.180	RECEIVER	FAST_SENDER
3878.615	FAST_SENDER	N/A
3879.378	RECEIVER	FAST_SENDER
3881.789	FAST_SENDER	N/A
3882.510	RECEIVER	FAST_SENDER
3884.942	FAST_SENDER	N/A
3887.230	RECEIVER	FAST_SENDER
3889.655	FAST_SENDER	N/A
3890.437	RECEIVER	FAST_SENDER
3892.874	FAST_SENDER	N/A
3893.612	RECEIVER	FAST_SENDER
3896.015	FAST_SENDER	N/A
3896.771	RECEIVER	FAST_SENDER
3899.182	FAST_SENDER	N/A
3899.955	RECEIVER	FAST_SENDER
3902.358	FAST_SENDER	N/A
3903.102	RECEIVER	FAST_SENDER
3905.519	FAST_SENDER	N/A
3906.287	RECEIVER	FAST_SENDER
3908.705	FAST_SENDER	N/A
3909.511	RECEIVER	FAST_SENDER
3913.388	FAST_SENDER	N/A
3914.162	RECEIVER	FAST_SENDER
3916.575	FAST_SENDER	N/A
3917.346	RECEIVER	FAST_SENDER
3919.765	FAST_SENDER	N/A
3920.522	RECEIVER	FAST_SENDER
3922.963	FAST_SENDER	N/A
3923.727	RECEIVER	FAST_SENDER
3926.137	FAST_SENDER	N/A
3926.884	RECEIVER	FAST_SENDER
3929.299	FAST_SENDER	N/A
3930.051	RECEIVER	FAST_SENDER
3932.459	FAST_SENDER	N/A
3933.229	RECEIVER	FAST_SENDER
3935.634	FAST_SENDER	N/A
3936.355	RECEIVER	FAST_SENDER
3938.782	FAST_SENDER	N/A
3939.553	RECEIVER	FAST_SENDER
3941.962	FAST_SENDER	N/A
3942.736	RECEIVER	FAST_SENDER
3943.500	SLOW_SENDER1	N/A
3944.277	RECEIVER	SLOW_SENDER1
3946.678	SLOW_SENDER1	N/A
3947.473	RECEIVER	SLOW_SENDER1
3948.303	FAST_SENDER	N/A
3949.023	RECEIVER	FAST_SENDER
3949.906	SLOW_SENDER1	N/A
3950.672	RECEIVER	SLOW_SENDER1
3951.454	FAST_SENDER	N/A
3952.213	RECEIVER	FAST_SENDER
3953.083	SLOW_SENDER1	N/A
3953.830	RECEIVER	SLOW_SENDER1
3954.637	FAST_SENDER	N/A
3956.239	SLOW_SENDER1	N/A
3963.759	FAST_SENDER	N/A
3967.371	SLOW_SENDER1	N/A
3971.111	FAST_SENDER	N/A
3978.628	FAST_SENDER	N/A
3980.244	SLOW_SENDER1	N/A
3986.623	FAST_SENDER	N/A
3993.345	SLOW_SENDER1	N/A
3993.904	FAST_SENDER	N/A
4002.265	FAST_SENDER	N/A
4006.199	SLOW_SENDER1	N/A
4010.127	FAST_SENDER	N/A
4017.547	FAST_SENDER	N/A
4025.088	FAST_SENDER	N/A
4032.993	FAST_SENDER	N/A
4040.307	FAST_SENDER	N/A
4047.674	FAST_SENDER	N/A
4055.814	FAST_SENDER	N/A
4063.059	FAST_SENDER	N/A
4070.607	FAST_SENDER	N/A
4078.243	FAST_SENDER	N/A
4085.803	FAST_SENDER	N/A
4093.902	FAST_SENDER	N/A
4101.591	FAST_SENDER	N/A
4108.780	FAST_SENDER	N/A
4116.333	FAST_SENDER	N/A
4124.084	FAST_SENDER	N/A
4131.125	FAST_SENDER	N/A
4139.046	FAST_SENDER	N/A
4146.885	FAST_SENDER	N/A
4154.506	FAST_SENDER	N/A
4162.368	FAST_SENDER	N/A
4170.506	FAST_SENDER	N/A
4178.466	FAST_SENDER	N/A
4185.708	FAST_SENDER	N/A
4193.224	FAST_SENDER	N/A
4200.813	FAST_SENDER	N/A
4208.474	FAST_SENDER	N/A
4216.116	FAST_SENDER	N/A
4223.993	FAST_SENDER	N/A
4231.843	FAST_SENDER	N/A
4239.430	FAST_SENDER	N/A
4246.531	FAST_SENDER	N/A
4254.297	FAST_SENDER	N/A
4262.130	FAST_SENDER	N/A
4270.206	FAST_SENDER	N/A
4277.779	FAST_SENDER	N/A
4285.752	FAST_SENDER	N/A
4293.036	FAST_SENDER	N/A
4300.552	FAST_SENDER	N/A
4308.295	FAST_SENDER	N/A
4315.977	FAST_SENDER	N/A
4323.302	FAST_SENDER	N/A
4330.377	FAST_SENDER	N/A
4338.145	FAST_SENDER	N/A
4343.779	RECEIVER	FAST_SENDER
4346.191	FAST_SENDER	N/A
4346.931	RECEIVER	FAST_SENDER
4349.356	FAST_SENDER	N/A
4350.118	RECEIVER	FAST_SENDER
4352.550	FAST_SENDER	N/A
4353.270	RECEIVER	FAST_SENDER
4355.704	FAST_SENDER	N/A
4356.412	RECEIVER	FAST_SENDER
4358.831	FAST_SENDER	N/A
4359.553	RECEIVER	FAST_SENDER
4363.383	FAST_SENDER	N/A
4364.152	RECEIVER	FAST_SENDER
4366.566	FAST_SENDER	N/A
4367.327	RECEIVER	FAST_SENDER
4369.752	FAST_SENDER	N/A
4371.935	RECEIVER	FAST_SENDER
4374.358	FAST_SENDER	N/A
4375.128	RECEIVER	FAST_SENDER
4377.543	FAST_SENDER	N/A
4378.270	RECEIVER	FAST_SENDER
4380.685	FAST_SENDER	N/A
4381.438	RECEIVER	FAST_SENDER
4383.869	FAST_SENDER	N/A
4384.619	RECEIVER	FAST_SENDER
4388.699	FAST_SENDER	N/A
4389.491	RECEIVER	FAST_SENDER
4391.920	FAST_SENDER	N/A
4392.683	RECEIVER	FAST_SENDER
4395.101	FAST_SENDER	N/A
4395.901	RECEIVER	FAST_SENDER
4397.750	SLOW_SENDER1	N/A
4398.310	FAST_SENDER	N/A
4398.478	RECEIVER	SLOW_SENDER1
4400.797	RECEIVER	FAST_SENDER
4400.904	SLOW_SENDER1	N/A
4401.660	RECEIVER	SLOW_SENDER1
4403.199	FAST_SENDER	N/A
4403.958	RECEIVER	FAST_SENDER
4404.095	SLOW_SENDER1	N/A
4404.869	RECEIVER	SLOW_SENDER1
4406.400	FAST_SENDER	N/A
4407.140	RECEIVER	FAST_SENDER
4407.271	SLOW_SENDER1	N/A
4408.064	RECEIVER	SLOW_SENDER1
4409.569	FAST_SENDER	N/A
4410.323	RECEIVER	FAST_SENDER
4410.510	SLOW_SENDER1	N/A
4411.316	RECEIVER	SLOW_SENDER1
4412.767	FAST_SENDER	N/A
4413.554	RECEIVER	FAST_SENDER
4413.757	SLOW_SENDER1	N/A
4414.530	RECEIVER	SLOW_SENDER1
4415.971	FAST_SENDER	N/A
4416.713	RECEIVER	FAST_SENDER
4419.127	FAST_SENDER	N/A
4419.875	RECEIVER	FAST_SENDER
4419.979	SLOW_SENDER1	N/A
4422.153	RECEIVER	SLOW_SENDER1
4422.293	FAST_SENDER	N/A
4423.057	RECEIVER	FAST_SENDER
4427.171	FAST_SENDER	N/A
4427.577	SLOW_SENDER1	N/A
4427.936	RECEIVER	FAST_SENDER
4430.282	RECEIVER	SLOW_SENDER1
4433.518	FAST_SENDER	N/A
4434.278	RECEIVER	FAST_SENDER
4436.725	FAST_SENDER	N/A
4437.520	RECEIVER	FAST_SENDER
4439.925	FAST_SENDER	N/A
4440.693	RECEIVER	FAST_SENDER
4440.894	SLOW_SENDER1	N/A
4441.623	RECEIVER	SLOW_SENDER1
4443.094	FAST_SENDER	N/A
4443.864	RECEIVER	FAST_SENDER
4446.287	FAST_SENDER	N/A
4447.053	RECEIVER	FAST_SENDER
4449.061	SLOW_SENDER1	N/A
4449.455	FAST_SENDER	N/A
4449.790	RECEIVER	SLOW_SENDER1
4453.761	RECEIVER	FAST_SENDER
4456.205	FAST_SENDER	N/A
4456.976	RECEIVER	FAST_SENDER
4459.395	FAST_SENDER	N/A
4460.190	RECEIVER	FAST_SENDER
4462.627	FAST_SENDER	N/A
4463.307	SLOW_SENDER1	N/A
4463.413	RECEIVER	FAST_SENDER
4465.542	RECEIVER	SLOW_SENDER1
4465.835	FAST_SENDER	N/A
4466.631	RECEIVER	FAST_SENDER
4469.049	FAST_SENDER	N/A
4469.827	RECEIVER	FAST_SENDER
4472.230	FAST_SENDER	N/A
4472.950	SLOW_SENDER1	N/A
4473.014	RECEIVER	FAST_SENDER
4473.698	RECEIVER	SLOW_SENDER1
4475.445	FAST_SENDER	N/A
4476.243	RECEIVER	FAST_SENDER
4478.668	FAST_SENDER	N/A
4479.414	RECEIVER	FAST_SENDER
4481.141	SLOW_SENDER1	N/A
4481.833	FAST_SENDER	N/A
4481.912	RECEIVER	SLOW_SENDER1
4482.589	RECEIVER	FAST_SENDER
4485.024	FAST_SENDER	N/A
4485.773	RECEIVER	FAST_SENDER
4488.189	FAST_SENDER	N/A
4488.955	RECEIVER	FAST_SENDER
4491.405	FAST_SENDER	N/A
[truncated: 13,236 more rows]
