# Supplementary material for: CATO: Wake-Up reCeiver-bAsed communicaTiOn for Batteryless Devices
Source: Sensors (Basel). 2025 Nov 7;25(22):6813. doi: 10.3390/s25226813 (PMC12655924; doi:10.3390/s25226813)
Supplement: Supplementary file 1 [file sensors-25-06813-s001.zip › File S1_Experimental_and_Simulation_Data/simulation/capsweep/cap180/mac_competing_nodes_priority.csv]

time_s	node_id	received_from
2.700	FAST_SENDER	N/A
2.700	SLOW_SENDER1	N/A
8.447	RECEIVER	FAST_SENDER
10.878	FAST_SENDER	N/A
11.660	RECEIVER	FAST_SENDER
13.801	RECEIVER	SLOW_SENDER1
14.110	FAST_SENDER	N/A
14.860	RECEIVER	FAST_SENDER
16.232	SLOW_SENDER1	N/A
17.290	FAST_SENDER	N/A
22.208	RECEIVER	SLOW_SENDER1
24.630	SLOW_SENDER1	N/A
25.432	RECEIVER	SLOW_SENDER1
27.869	SLOW_SENDER1	N/A
28.255	RECEIVER	FAST_SENDER
30.268	RECEIVER	SLOW_SENDER1
30.698	FAST_SENDER	N/A
32.684	SLOW_SENDER1	N/A
37.409	RECEIVER	FAST_SENDER
39.838	FAST_SENDER	N/A
40.560	RECEIVER	FAST_SENDER
42.969	FAST_SENDER	N/A
43.307	RECEIVER	SLOW_SENDER1
45.242	RECEIVER	FAST_SENDER
45.641	SLOW_SENDER1	N/A
47.649	FAST_SENDER	N/A
50.206	RECEIVER	SLOW_SENDER1
55.610	SLOW_SENDER1	N/A
58.729	RECEIVER	SLOW_SENDER1
60.170	FAST_SENDER	N/A
64.145	SLOW_SENDER1	N/A
64.872	RECEIVER	SLOW_SENDER1
70.299	SLOW_SENDER1	N/A
72.644	RECEIVER	SLOW_SENDER1
72.947	FAST_SENDER	N/A
78.754	RECEIVER	FAST_SENDER
80.049	SLOW_SENDER1	N/A
81.193	FAST_SENDER	N/A
81.939	RECEIVER	FAST_SENDER
84.252	RECEIVER	SLOW_SENDER1
84.385	FAST_SENDER	N/A
85.183	RECEIVER	FAST_SENDER
87.630	FAST_SENDER	N/A
91.675	SLOW_SENDER1	N/A
92.455	RECEIVER	SLOW_SENDER1
99.880	SLOW_SENDER1	N/A
99.983	FAST_SENDER	N/A
101.328	RECEIVER	FAST_SENDER
103.750	FAST_SENDER	N/A
103.833	RECEIVER	SLOW_SENDER1
104.469	RECEIVER	FAST_SENDER
106.914	FAST_SENDER	N/A
111.236	SLOW_SENDER1	N/A
112.027	RECEIVER	SLOW_SENDER1
119.442	SLOW_SENDER1	N/A
119.879	FAST_SENDER	N/A
120.661	RECEIVER	FAST_SENDER
123.066	FAST_SENDER	N/A
123.585	RECEIVER	SLOW_SENDER1
125.198	RECEIVER	FAST_SENDER
127.645	FAST_SENDER	N/A
131.026	SLOW_SENDER1	N/A
133.721	RECEIVER	FAST_SENDER
136.158	FAST_SENDER	N/A
136.907	RECEIVER	FAST_SENDER
139.327	FAST_SENDER	N/A
145.250	RECEIVER	FAST_SENDER
147.692	FAST_SENDER	N/A
148.458	RECEIVER	FAST_SENDER
150.875	FAST_SENDER	N/A
157.184	RECEIVER	FAST_SENDER
159.588	FAST_SENDER	N/A
160.389	RECEIVER	FAST_SENDER
162.819	FAST_SENDER	N/A
168.795	RECEIVER	FAST_SENDER
171.233	FAST_SENDER	N/A
171.971	RECEIVER	FAST_SENDER
174.395	FAST_SENDER	N/A
180.352	RECEIVER	FAST_SENDER
182.757	FAST_SENDER	N/A
183.557	RECEIVER	FAST_SENDER
185.981	FAST_SENDER	N/A
191.961	RECEIVER	FAST_SENDER
194.402	FAST_SENDER	N/A
195.154	RECEIVER	FAST_SENDER
197.568	FAST_SENDER	N/A
203.469	RECEIVER	FAST_SENDER
205.910	FAST_SENDER	N/A
206.675	RECEIVER	FAST_SENDER
209.113	FAST_SENDER	N/A
215.274	RECEIVER	FAST_SENDER
217.676	FAST_SENDER	N/A
218.469	RECEIVER	FAST_SENDER
220.886	FAST_SENDER	N/A
226.632	RECEIVER	FAST_SENDER
229.076	FAST_SENDER	N/A
229.862	RECEIVER	FAST_SENDER
232.284	FAST_SENDER	N/A
238.478	RECEIVER	FAST_SENDER
240.893	FAST_SENDER	N/A
241.682	RECEIVER	FAST_SENDER
244.116	FAST_SENDER	N/A
250.078	RECEIVER	FAST_SENDER
252.523	FAST_SENDER	N/A
253.283	RECEIVER	FAST_SENDER
255.719	FAST_SENDER	N/A
261.231	RECEIVER	FAST_SENDER
263.655	FAST_SENDER	N/A
264.431	RECEIVER	FAST_SENDER
266.879	FAST_SENDER	N/A
272.532	RECEIVER	FAST_SENDER
274.967	FAST_SENDER	N/A
275.762	RECEIVER	FAST_SENDER
278.178	FAST_SENDER	N/A
283.896	RECEIVER	FAST_SENDER
286.304	FAST_SENDER	N/A
287.097	RECEIVER	FAST_SENDER
289.520	FAST_SENDER	N/A
295.589	RECEIVER	FAST_SENDER
297.999	FAST_SENDER	N/A
298.731	RECEIVER	FAST_SENDER
301.152	FAST_SENDER	N/A
307.027	RECEIVER	FAST_SENDER
309.450	FAST_SENDER	N/A
310.251	RECEIVER	FAST_SENDER
312.696	FAST_SENDER	N/A
318.551	RECEIVER	FAST_SENDER
320.976	FAST_SENDER	N/A
321.725	RECEIVER	FAST_SENDER
324.166	FAST_SENDER	N/A
329.916	RECEIVER	FAST_SENDER
332.321	FAST_SENDER	N/A
333.064	RECEIVER	FAST_SENDER
335.509	FAST_SENDER	N/A
341.166	RECEIVER	FAST_SENDER
343.590	FAST_SENDER	N/A
344.328	RECEIVER	FAST_SENDER
346.752	FAST_SENDER	N/A
352.340	RECEIVER	FAST_SENDER
354.783	FAST_SENDER	N/A
355.543	RECEIVER	FAST_SENDER
357.946	FAST_SENDER	N/A
363.798	RECEIVER	FAST_SENDER
366.203	FAST_SENDER	N/A
366.952	RECEIVER	FAST_SENDER
369.364	FAST_SENDER	N/A
374.983	RECEIVER	FAST_SENDER
377.429	FAST_SENDER	N/A
378.175	RECEIVER	FAST_SENDER
380.617	FAST_SENDER	N/A
386.136	RECEIVER	FAST_SENDER
388.575	FAST_SENDER	N/A
389.319	RECEIVER	FAST_SENDER
391.754	FAST_SENDER	N/A
397.507	RECEIVER	FAST_SENDER
399.947	FAST_SENDER	N/A
400.723	RECEIVER	FAST_SENDER
403.149	FAST_SENDER	N/A
409.458	RECEIVER	FAST_SENDER
411.890	FAST_SENDER	N/A
412.633	RECEIVER	FAST_SENDER
415.042	FAST_SENDER	N/A
421.032	RECEIVER	FAST_SENDER
423.448	FAST_SENDER	N/A
424.202	RECEIVER	FAST_SENDER
426.618	FAST_SENDER	N/A
436.654	RECEIVER	FAST_SENDER
439.102	FAST_SENDER	N/A
439.869	RECEIVER	FAST_SENDER
442.306	FAST_SENDER	N/A
448.263	RECEIVER	FAST_SENDER
450.698	FAST_SENDER	N/A
451.478	RECEIVER	FAST_SENDER
453.910	FAST_SENDER	N/A
459.763	RECEIVER	FAST_SENDER
462.202	FAST_SENDER	N/A
462.985	RECEIVER	FAST_SENDER
465.422	FAST_SENDER	N/A
471.756	RECEIVER	FAST_SENDER
474.161	FAST_SENDER	N/A
474.899	RECEIVER	FAST_SENDER
477.316	FAST_SENDER	N/A
483.279	RECEIVER	FAST_SENDER
485.713	FAST_SENDER	N/A
486.496	RECEIVER	FAST_SENDER
488.898	FAST_SENDER	N/A
494.376	RECEIVER	FAST_SENDER
496.804	FAST_SENDER	N/A
497.576	RECEIVER	FAST_SENDER
500.011	FAST_SENDER	N/A
506.118	RECEIVER	FAST_SENDER
508.555	FAST_SENDER	N/A
509.299	RECEIVER	FAST_SENDER
511.703	FAST_SENDER	N/A
517.499	RECEIVER	FAST_SENDER
519.929	FAST_SENDER	N/A
520.510	SLOW_SENDER1	N/A
520.665	RECEIVER	FAST_SENDER
523.110	FAST_SENDER	N/A
526.425	RECEIVER	SLOW_SENDER1
528.854	SLOW_SENDER1	N/A
529.615	RECEIVER	SLOW_SENDER1
532.015	SLOW_SENDER1	N/A
533.396	RECEIVER	FAST_SENDER
534.271	RECEIVER	SLOW_SENDER1
535.802	FAST_SENDER	N/A
539.703	SLOW_SENDER1	N/A
540.476	RECEIVER	SLOW_SENDER1
545.923	SLOW_SENDER1	N/A
548.622	FAST_SENDER	N/A
548.783	RECEIVER	SLOW_SENDER1
550.917	RECEIVER	FAST_SENDER
553.329	FAST_SENDER	N/A
555.568	SLOW_SENDER1	N/A
556.332	RECEIVER	SLOW_SENDER1
563.778	SLOW_SENDER1	N/A
565.803	FAST_SENDER	N/A
566.037	RECEIVER	SLOW_SENDER1
571.419	RECEIVER	FAST_SENDER
573.458	SLOW_SENDER1	N/A
573.835	FAST_SENDER	N/A
574.580	RECEIVER	FAST_SENDER
576.992	FAST_SENDER	N/A
577.581	RECEIVER	SLOW_SENDER1
580.596	RECEIVER	FAST_SENDER
583.011	FAST_SENDER	N/A
585.031	SLOW_SENDER1	N/A
585.781	RECEIVER	SLOW_SENDER1
593.227	SLOW_SENDER1	N/A
596.508	FAST_SENDER	N/A
597.280	RECEIVER	FAST_SENDER
598.028	RECEIVER	SLOW_SENDER1
599.682	FAST_SENDER	N/A
600.475	RECEIVER	FAST_SENDER
602.920	FAST_SENDER	N/A
605.461	SLOW_SENDER1	N/A
606.246	RECEIVER	SLOW_SENDER1
613.652	SLOW_SENDER1	N/A
615.381	FAST_SENDER	N/A
615.867	RECEIVER	SLOW_SENDER1
620.971	RECEIVER	FAST_SENDER
623.291	SLOW_SENDER1	N/A
623.388	FAST_SENDER	N/A
624.701	RECEIVER	FAST_SENDER
627.121	FAST_SENDER	N/A
633.086	RECEIVER	FAST_SENDER
635.523	FAST_SENDER	N/A
636.267	RECEIVER	FAST_SENDER
638.674	FAST_SENDER	N/A
644.413	RECEIVER	FAST_SENDER
646.832	FAST_SENDER	N/A
647.591	RECEIVER	FAST_SENDER
649.992	FAST_SENDER	N/A
655.745	RECEIVER	FAST_SENDER
658.147	FAST_SENDER	N/A
660.602	RECEIVER	FAST_SENDER
663.007	FAST_SENDER	N/A
669.316	RECEIVER	FAST_SENDER
671.720	FAST_SENDER	N/A
672.471	RECEIVER	FAST_SENDER
674.916	FAST_SENDER	N/A
680.814	RECEIVER	FAST_SENDER
683.255	FAST_SENDER	N/A
684.044	RECEIVER	FAST_SENDER
686.470	FAST_SENDER	N/A
692.493	RECEIVER	FAST_SENDER
694.898	FAST_SENDER	N/A
695.655	RECEIVER	FAST_SENDER
698.075	FAST_SENDER	N/A
704.289	RECEIVER	FAST_SENDER
706.699	FAST_SENDER	N/A
707.433	RECEIVER	FAST_SENDER
709.879	FAST_SENDER	N/A
715.891	RECEIVER	FAST_SENDER
718.327	FAST_SENDER	N/A
719.113	RECEIVER	FAST_SENDER
721.520	FAST_SENDER	N/A
727.321	RECEIVER	FAST_SENDER
729.754	FAST_SENDER	N/A
730.526	RECEIVER	FAST_SENDER
732.950	FAST_SENDER	N/A
738.519	RECEIVER	FAST_SENDER
740.945	FAST_SENDER	N/A
741.712	RECEIVER	FAST_SENDER
744.124	FAST_SENDER	N/A
749.826	RECEIVER	FAST_SENDER
752.226	FAST_SENDER	N/A
752.960	RECEIVER	FAST_SENDER
755.360	FAST_SENDER	N/A
761.138	RECEIVER	FAST_SENDER
763.585	FAST_SENDER	N/A
764.364	RECEIVER	FAST_SENDER
766.783	FAST_SENDER	N/A
773.041	RECEIVER	FAST_SENDER
775.441	FAST_SENDER	N/A
776.239	RECEIVER	FAST_SENDER
778.680	FAST_SENDER	N/A
784.316	RECEIVER	FAST_SENDER
786.718	FAST_SENDER	N/A
787.459	RECEIVER	FAST_SENDER
789.859	FAST_SENDER	N/A
795.289	RECEIVER	FAST_SENDER
797.729	FAST_SENDER	N/A
798.502	RECEIVER	FAST_SENDER
800.951	FAST_SENDER	N/A
811.251	RECEIVER	FAST_SENDER
813.660	FAST_SENDER	N/A
814.378	RECEIVER	FAST_SENDER
816.804	FAST_SENDER	N/A
823.189	RECEIVER	FAST_SENDER
825.593	FAST_SENDER	N/A
826.374	RECEIVER	FAST_SENDER
828.795	FAST_SENDER	N/A
834.631	RECEIVER	FAST_SENDER
837.076	FAST_SENDER	N/A
837.804	RECEIVER	FAST_SENDER
840.239	FAST_SENDER	N/A
846.089	RECEIVER	FAST_SENDER
848.530	FAST_SENDER	N/A
849.270	RECEIVER	FAST_SENDER
851.706	FAST_SENDER	N/A
857.997	RECEIVER	FAST_SENDER
860.442	FAST_SENDER	N/A
861.212	RECEIVER	FAST_SENDER
863.634	FAST_SENDER	N/A
869.647	RECEIVER	FAST_SENDER
872.063	FAST_SENDER	N/A
872.821	RECEIVER	FAST_SENDER
875.248	FAST_SENDER	N/A
881.220	RECEIVER	FAST_SENDER
883.659	FAST_SENDER	N/A
884.423	RECEIVER	FAST_SENDER
886.830	FAST_SENDER	N/A
892.444	RECEIVER	FAST_SENDER
894.872	FAST_SENDER	N/A
895.617	RECEIVER	FAST_SENDER
898.023	FAST_SENDER	N/A
903.693	RECEIVER	FAST_SENDER
906.114	FAST_SENDER	N/A
906.870	RECEIVER	FAST_SENDER
909.318	FAST_SENDER	N/A
915.223	RECEIVER	FAST_SENDER
917.641	FAST_SENDER	N/A
918.420	RECEIVER	FAST_SENDER
920.845	FAST_SENDER	N/A
926.758	RECEIVER	FAST_SENDER
929.166	FAST_SENDER	N/A
929.919	RECEIVER	FAST_SENDER
932.334	FAST_SENDER	N/A
938.250	RECEIVER	FAST_SENDER
940.671	FAST_SENDER	N/A
941.415	RECEIVER	FAST_SENDER
943.822	FAST_SENDER	N/A
949.722	RECEIVER	FAST_SENDER
952.170	FAST_SENDER	N/A
952.934	RECEIVER	FAST_SENDER
955.351	FAST_SENDER	N/A
961.425	RECEIVER	FAST_SENDER
963.872	FAST_SENDER	N/A
964.626	RECEIVER	FAST_SENDER
967.071	FAST_SENDER	N/A
972.821	RECEIVER	FAST_SENDER
979.292	FAST_SENDER	N/A
981.398	RECEIVER	FAST_SENDER
983.799	FAST_SENDER	N/A
994.502	RECEIVER	FAST_SENDER
996.909	FAST_SENDER	N/A
997.660	RECEIVER	FAST_SENDER
1005.425	FAST_SENDER	N/A
1006.171	RECEIVER	FAST_SENDER
1008.576	FAST_SENDER	N/A
1013.860	SLOW_SENDER1	N/A
1014.508	RECEIVER	FAST_SENDER
1016.583	RECEIVER	SLOW_SENDER1
1016.956	FAST_SENDER	N/A
1019.032	SLOW_SENDER1	N/A
1022.909	RECEIVER	FAST_SENDER
1025.343	FAST_SENDER	N/A
1026.127	RECEIVER	FAST_SENDER
1031.652	SLOW_SENDER1	N/A
1033.870	FAST_SENDER	N/A
1033.873	RECEIVER	SLOW_SENDER1
1039.275	SLOW_SENDER1	N/A
1039.835	RECEIVER	FAST_SENDER
1042.208	RECEIVER	SLOW_SENDER1
1042.266	FAST_SENDER	N/A
1047.628	SLOW_SENDER1	N/A
1048.213	RECEIVER	FAST_SENDER
1050.093	RECEIVER	SLOW_SENDER1
1050.643	FAST_SENDER	N/A
1056.604	RECEIVER	FAST_SENDER
1057.527	SLOW_SENDER1	N/A
1059.021	FAST_SENDER	N/A
1059.677	RECEIVER	SLOW_SENDER1
1065.831	RECEIVER	FAST_SENDER
1067.120	SLOW_SENDER1	N/A
1068.248	FAST_SENDER	N/A
1068.974	RECEIVER	FAST_SENDER
1071.265	RECEIVER	SLOW_SENDER1
1071.397	FAST_SENDER	N/A
1072.163	RECEIVER	FAST_SENDER
1074.578	FAST_SENDER	N/A
1078.692	SLOW_SENDER1	N/A
1079.426	RECEIVER	SLOW_SENDER1
1086.827	SLOW_SENDER1	N/A
1087.046	FAST_SENDER	N/A
1088.335	RECEIVER	FAST_SENDER
1090.746	FAST_SENDER	N/A
1090.792	RECEIVER	SLOW_SENDER1
1092.056	RECEIVER	FAST_SENDER
1094.500	FAST_SENDER	N/A
1098.221	SLOW_SENDER1	N/A
1099.017	RECEIVER	SLOW_SENDER1
1106.430	SLOW_SENDER1	N/A
1106.929	FAST_SENDER	N/A
1107.733	RECEIVER	FAST_SENDER
1115.083	FAST_SENDER	N/A
1115.877	RECEIVER	FAST_SENDER
1118.321	FAST_SENDER	N/A
1124.062	RECEIVER	FAST_SENDER
1126.476	FAST_SENDER	N/A
1127.232	RECEIVER	FAST_SENDER
1129.654	FAST_SENDER	N/A
1135.353	RECEIVER	FAST_SENDER
1137.784	FAST_SENDER	N/A
1138.551	RECEIVER	FAST_SENDER
1140.994	FAST_SENDER	N/A
1146.693	RECEIVER	FAST_SENDER
1149.111	FAST_SENDER	N/A
1149.853	RECEIVER	FAST_SENDER
1152.281	FAST_SENDER	N/A
1162.805	RECEIVER	FAST_SENDER
1165.228	FAST_SENDER	N/A
1166.002	RECEIVER	FAST_SENDER
1168.402	FAST_SENDER	N/A
1174.211	RECEIVER	FAST_SENDER
1176.657	FAST_SENDER	N/A
1177.408	RECEIVER	FAST_SENDER
1179.852	FAST_SENDER	N/A
1185.687	RECEIVER	FAST_SENDER
1188.117	FAST_SENDER	N/A
1188.830	RECEIVER	FAST_SENDER
1191.255	FAST_SENDER	N/A
1197.190	RECEIVER	FAST_SENDER
1199.633	FAST_SENDER	N/A
1200.368	RECEIVER	FAST_SENDER
1202.797	FAST_SENDER	N/A
1208.745	RECEIVER	FAST_SENDER
1211.193	FAST_SENDER	N/A
1213.715	RECEIVER	FAST_SENDER
1216.127	FAST_SENDER	N/A
1226.781	RECEIVER	FAST_SENDER
1229.204	FAST_SENDER	N/A
1231.790	RECEIVER	FAST_SENDER
1234.234	FAST_SENDER	N/A
1240.581	RECEIVER	FAST_SENDER
1243.003	FAST_SENDER	N/A
1243.788	RECEIVER	FAST_SENDER
1246.234	FAST_SENDER	N/A
1258.731	FAST_SENDER	N/A
1264.359	RECEIVER	FAST_SENDER
1266.785	FAST_SENDER	N/A
1267.571	RECEIVER	FAST_SENDER
1269.974	FAST_SENDER	N/A
1275.799	RECEIVER	FAST_SENDER
1278.249	FAST_SENDER	N/A
1279.069	RECEIVER	FAST_SENDER
1281.497	FAST_SENDER	N/A
1287.141	RECEIVER	FAST_SENDER
1289.581	FAST_SENDER	N/A
1290.340	RECEIVER	FAST_SENDER
1292.751	FAST_SENDER	N/A
1298.623	RECEIVER	FAST_SENDER
1301.070	FAST_SENDER	N/A
1303.628	RECEIVER	FAST_SENDER
1306.057	FAST_SENDER	N/A
1312.002	RECEIVER	FAST_SENDER
1314.407	FAST_SENDER	N/A
1315.146	RECEIVER	FAST_SENDER
1317.584	FAST_SENDER	N/A
1323.639	RECEIVER	FAST_SENDER
1326.054	FAST_SENDER	N/A
1326.799	RECEIVER	FAST_SENDER
1329.203	FAST_SENDER	N/A
1335.320	RECEIVER	FAST_SENDER
1337.749	FAST_SENDER	N/A
1338.515	RECEIVER	FAST_SENDER
1340.961	FAST_SENDER	N/A
1346.877	RECEIVER	FAST_SENDER
1349.292	FAST_SENDER	N/A
1350.065	RECEIVER	FAST_SENDER
1357.671	FAST_SENDER	N/A
1358.433	RECEIVER	FAST_SENDER
1360.872	FAST_SENDER	N/A
1371.708	RECEIVER	FAST_SENDER
1374.119	FAST_SENDER	N/A
1374.864	RECEIVER	FAST_SENDER
1377.308	FAST_SENDER	N/A
1383.387	RECEIVER	FAST_SENDER
1385.829	FAST_SENDER	N/A
1386.573	RECEIVER	FAST_SENDER
1388.974	FAST_SENDER	N/A
1395.025	RECEIVER	FAST_SENDER
1397.433	FAST_SENDER	N/A
1398.215	RECEIVER	FAST_SENDER
1400.653	FAST_SENDER	N/A
1406.495	RECEIVER	FAST_SENDER
1408.912	FAST_SENDER	N/A
1409.716	RECEIVER	FAST_SENDER
1412.119	FAST_SENDER	N/A
1422.569	RECEIVER	FAST_SENDER
1424.993	FAST_SENDER	N/A
1425.808	RECEIVER	FAST_SENDER
1428.219	FAST_SENDER	N/A
1438.320	RECEIVER	FAST_SENDER
1440.756	FAST_SENDER	N/A
1446.772	RECEIVER	FAST_SENDER
1449.180	FAST_SENDER	N/A
1449.959	RECEIVER	FAST_SENDER
1452.382	FAST_SENDER	N/A
1457.935	RECEIVER	FAST_SENDER
1460.356	FAST_SENDER	N/A
1461.118	RECEIVER	FAST_SENDER
1468.805	FAST_SENDER	N/A
1474.531	RECEIVER	FAST_SENDER
1476.943	FAST_SENDER	N/A
1477.705	RECEIVER	FAST_SENDER
1480.144	FAST_SENDER	N/A
1486.039	RECEIVER	FAST_SENDER
1488.441	FAST_SENDER	N/A
1489.212	RECEIVER	FAST_SENDER
1491.629	FAST_SENDER	N/A
1496.670	SLOW_SENDER1	N/A
1498.110	RECEIVER	FAST_SENDER
1498.852	RECEIVER	SLOW_SENDER1
1500.537	FAST_SENDER	N/A
1504.661	SLOW_SENDER1	N/A
1506.517	RECEIVER	FAST_SENDER
1508.506	RECEIVER	SLOW_SENDER1
1513.933	SLOW_SENDER1	N/A
1513.946	FAST_SENDER	N/A
1514.715	RECEIVER	SLOW_SENDER1
1520.123	SLOW_SENDER1	N/A
1520.579	RECEIVER	FAST_SENDER
1524.169	RECEIVER	SLOW_SENDER1
1528.328	FAST_SENDER	N/A
1529.578	SLOW_SENDER1	N/A
1530.296	RECEIVER	SLOW_SENDER1
1537.736	SLOW_SENDER1	N/A
1538.449	RECEIVER	FAST_SENDER
1540.937	FAST_SENDER	N/A
1542.147	RECEIVER	SLOW_SENDER1
1549.582	SLOW_SENDER1	N/A
1550.387	RECEIVER	SLOW_SENDER1
1552.034	RECEIVER	FAST_SENDER
1554.444	FAST_SENDER	N/A
1557.824	SLOW_SENDER1	N/A
1560.529	RECEIVER	FAST_SENDER
1562.042	RECEIVER	SLOW_SENDER1
1562.954	FAST_SENDER	N/A
1568.873	RECEIVER	FAST_SENDER
1569.445	SLOW_SENDER1	N/A
1570.201	RECEIVER	SLOW_SENDER1
1571.281	FAST_SENDER	N/A
1577.263	RECEIVER	FAST_SENDER
1577.647	SLOW_SENDER1	N/A
1578.420	RECEIVER	SLOW_SENDER1
1579.693	FAST_SENDER	N/A
1585.626	RECEIVER	FAST_SENDER
1585.824	SLOW_SENDER1	N/A
1586.592	RECEIVER	SLOW_SENDER1
1588.072	FAST_SENDER	N/A
1593.767	RECEIVER	FAST_SENDER
1594.000	SLOW_SENDER1	N/A
1594.741	RECEIVER	SLOW_SENDER1
1596.188	FAST_SENDER	N/A
1601.771	RECEIVER	FAST_SENDER
1602.158	SLOW_SENDER1	N/A
1602.928	RECEIVER	SLOW_SENDER1
1604.220	FAST_SENDER	N/A
1610.000	RECEIVER	FAST_SENDER
1612.424	FAST_SENDER	N/A
1618.503	RECEIVER	FAST_SENDER
1620.911	FAST_SENDER	N/A
1627.145	RECEIVER	FAST_SENDER
1629.545	FAST_SENDER	N/A
1635.003	RECEIVER	FAST_SENDER
1637.416	FAST_SENDER	N/A
1643.392	RECEIVER	FAST_SENDER
1645.807	FAST_SENDER	N/A
1651.406	RECEIVER	FAST_SENDER
1653.840	FAST_SENDER	N/A
1659.898	RECEIVER	FAST_SENDER
1662.321	FAST_SENDER	N/A
1668.498	RECEIVER	FAST_SENDER
1670.930	FAST_SENDER	N/A
1676.662	RECEIVER	FAST_SENDER
1679.075	FAST_SENDER	N/A
1684.806	RECEIVER	FAST_SENDER
1687.210	FAST_SENDER	N/A
1692.920	RECEIVER	FAST_SENDER
1699.830	FAST_SENDER	N/A
1705.787	RECEIVER	FAST_SENDER
1708.212	FAST_SENDER	N/A
1713.915	RECEIVER	FAST_SENDER
1716.363	FAST_SENDER	N/A
1722.107	RECEIVER	FAST_SENDER
1724.534	FAST_SENDER	N/A
1730.394	RECEIVER	FAST_SENDER
1732.837	FAST_SENDER	N/A
1738.947	RECEIVER	FAST_SENDER
1741.381	FAST_SENDER	N/A
1747.384	RECEIVER	FAST_SENDER
1749.825	FAST_SENDER	N/A
1760.491	RECEIVER	FAST_SENDER
1762.937	FAST_SENDER	N/A
1768.957	RECEIVER	FAST_SENDER
1771.368	FAST_SENDER	N/A
1777.118	RECEIVER	FAST_SENDER
1779.532	FAST_SENDER	N/A
1785.649	RECEIVER	FAST_SENDER
1788.085	FAST_SENDER	N/A
1793.922	RECEIVER	FAST_SENDER
1796.322	FAST_SENDER	N/A
1802.212	RECEIVER	FAST_SENDER
1804.635	FAST_SENDER	N/A
1810.830	RECEIVER	FAST_SENDER
1813.273	FAST_SENDER	N/A
1823.782	RECEIVER	FAST_SENDER
1826.232	FAST_SENDER	N/A
1832.308	RECEIVER	FAST_SENDER
1834.744	FAST_SENDER	N/A
1840.586	RECEIVER	FAST_SENDER
1843.002	FAST_SENDER	N/A
1849.068	RECEIVER	FAST_SENDER
1851.494	FAST_SENDER	N/A
1857.465	RECEIVER	FAST_SENDER
1859.876	FAST_SENDER	N/A
1865.550	RECEIVER	FAST_SENDER
1867.958	FAST_SENDER	N/A
1873.907	RECEIVER	FAST_SENDER
1876.327	FAST_SENDER	N/A
1882.469	RECEIVER	FAST_SENDER
1884.885	FAST_SENDER	N/A
1890.981	RECEIVER	FAST_SENDER
1893.411	FAST_SENDER	N/A
1898.949	RECEIVER	FAST_SENDER
1901.392	FAST_SENDER	N/A
1907.458	RECEIVER	FAST_SENDER
1909.872	FAST_SENDER	N/A
1915.546	RECEIVER	FAST_SENDER
1917.977	FAST_SENDER	N/A
1923.890	RECEIVER	FAST_SENDER
1926.334	FAST_SENDER	N/A
1932.390	RECEIVER	FAST_SENDER
1934.806	FAST_SENDER	N/A
1945.370	RECEIVER	FAST_SENDER
1947.799	FAST_SENDER	N/A
1954.118	RECEIVER	FAST_SENDER
1956.538	FAST_SENDER	N/A
1962.402	RECEIVER	FAST_SENDER
1964.826	FAST_SENDER	N/A
1970.856	RECEIVER	FAST_SENDER
1973.299	FAST_SENDER	N/A
1979.465	RECEIVER	FAST_SENDER
1981.901	FAST_SENDER	N/A
1987.852	RECEIVER	FAST_SENDER
1990.267	FAST_SENDER	N/A
1991.078	RECEIVER	FAST_SENDER
1993.518	FAST_SENDER	N/A
1994.260	SLOW_SENDER1	N/A
2004.724	RECEIVER	FAST_SENDER
2007.156	FAST_SENDER	N/A
2007.161	SLOW_SENDER1	N/A
2011.765	RECEIVER	SLOW_SENDER1
2013.987	RECEIVER	FAST_SENDER
2016.411	FAST_SENDER	N/A
2017.203	SLOW_SENDER1	N/A
2017.949	RECEIVER	SLOW_SENDER1
2022.130	RECEIVER	FAST_SENDER
2023.380	SLOW_SENDER1	N/A
2024.165	RECEIVER	SLOW_SENDER1
2024.550	FAST_SENDER	N/A
2029.581	SLOW_SENDER1	N/A
2030.312	RECEIVER	SLOW_SENDER1
2035.516	RECEIVER	FAST_SENDER
2035.718	SLOW_SENDER1	N/A
2037.929	FAST_SENDER	N/A
2039.417	RECEIVER	SLOW_SENDER1
2046.823	SLOW_SENDER1	N/A
2047.624	RECEIVER	SLOW_SENDER1
2048.807	RECEIVER	FAST_SENDER
2051.251	FAST_SENDER	N/A
2055.044	SLOW_SENDER1	N/A
2055.804	RECEIVER	SLOW_SENDER1
2057.332	RECEIVER	FAST_SENDER
2059.741	FAST_SENDER	N/A
2063.217	SLOW_SENDER1	N/A
2063.968	RECEIVER	SLOW_SENDER1
2065.646	RECEIVER	FAST_SENDER
2068.088	FAST_SENDER	N/A
2071.406	SLOW_SENDER1	N/A
2072.141	RECEIVER	SLOW_SENDER1
2073.602	RECEIVER	FAST_SENDER
2076.004	FAST_SENDER	N/A
2079.545	SLOW_SENDER1	N/A
2080.299	RECEIVER	SLOW_SENDER1
2081.980	RECEIVER	FAST_SENDER
2084.385	FAST_SENDER	N/A
2087.736	SLOW_SENDER1	N/A
2088.544	RECEIVER	SLOW_SENDER1
2090.268	RECEIVER	FAST_SENDER
2092.673	FAST_SENDER	N/A
2095.965	SLOW_SENDER1	N/A
2096.743	RECEIVER	SLOW_SENDER1
2099.036	RECEIVER	FAST_SENDER
2101.479	FAST_SENDER	N/A
2104.167	SLOW_SENDER1	N/A
2104.902	RECEIVER	SLOW_SENDER1
2107.609	RECEIVER	FAST_SENDER
2110.043	FAST_SENDER	N/A
2112.334	SLOW_SENDER1	N/A
2113.097	RECEIVER	SLOW_SENDER1
2116.061	RECEIVER	FAST_SENDER
2118.488	FAST_SENDER	N/A
2120.545	SLOW_SENDER1	N/A
2121.333	RECEIVER	SLOW_SENDER1
2125.204	RECEIVER	FAST_SENDER
2127.619	FAST_SENDER	N/A
2128.774	SLOW_SENDER1	N/A
2129.535	RECEIVER	SLOW_SENDER1
2140.396	FAST_SENDER	N/A
2140.445	SLOW_SENDER1	N/A
2141.765	RECEIVER	SLOW_SENDER1
2146.345	RECEIVER	FAST_SENDER
2153.245	FAST_SENDER	N/A
2158.986	RECEIVER	FAST_SENDER
2161.396	FAST_SENDER	N/A
2167.145	RECEIVER	FAST_SENDER
2173.917	FAST_SENDER	N/A
2179.979	RECEIVER	FAST_SENDER
2182.419	FAST_SENDER	N/A
2188.119	RECEIVER	FAST_SENDER
2190.522	FAST_SENDER	N/A
2196.751	RECEIVER	FAST_SENDER
2199.199	FAST_SENDER	N/A
2209.973	RECEIVER	FAST_SENDER
2212.390	FAST_SENDER	N/A
2218.381	RECEIVER	FAST_SENDER
2220.805	FAST_SENDER	N/A
2226.784	RECEIVER	FAST_SENDER
2229.222	FAST_SENDER	N/A
2234.956	RECEIVER	FAST_SENDER
2237.390	FAST_SENDER	N/A
2243.843	RECEIVER	FAST_SENDER
2246.290	FAST_SENDER	N/A
2252.188	RECEIVER	FAST_SENDER
2254.600	FAST_SENDER	N/A
2260.813	RECEIVER	FAST_SENDER
2263.245	FAST_SENDER	N/A
2269.048	RECEIVER	FAST_SENDER
2271.495	FAST_SENDER	N/A
2277.495	RECEIVER	FAST_SENDER
2279.908	FAST_SENDER	N/A
2285.714	RECEIVER	FAST_SENDER
2288.140	FAST_SENDER	N/A
2294.209	RECEIVER	FAST_SENDER
2301.150	FAST_SENDER	N/A
2307.156	RECEIVER	FAST_SENDER
2309.569	FAST_SENDER	N/A
2315.545	RECEIVER	FAST_SENDER
2317.986	FAST_SENDER	N/A
2323.953	RECEIVER	FAST_SENDER
2326.373	FAST_SENDER	N/A
2331.913	RECEIVER	FAST_SENDER
2338.879	FAST_SENDER	N/A
2345.001	RECEIVER	FAST_SENDER
2347.428	FAST_SENDER	N/A
2353.074	RECEIVER	FAST_SENDER
2355.478	FAST_SENDER	N/A
2361.451	RECEIVER	FAST_SENDER
2363.866	FAST_SENDER	N/A
2369.767	RECEIVER	FAST_SENDER
2372.208	FAST_SENDER	N/A
2378.335	RECEIVER	FAST_SENDER
2380.753	FAST_SENDER	N/A
2390.844	RECEIVER	FAST_SENDER
2393.287	FAST_SENDER	N/A
2399.356	RECEIVER	FAST_SENDER
2401.800	FAST_SENDER	N/A
2407.947	RECEIVER	FAST_SENDER
2410.361	FAST_SENDER	N/A
2416.257	RECEIVER	FAST_SENDER
2418.659	FAST_SENDER	N/A
2424.972	RECEIVER	FAST_SENDER
2427.390	FAST_SENDER	N/A
2433.239	RECEIVER	FAST_SENDER
2435.685	FAST_SENDER	N/A
2441.714	RECEIVER	FAST_SENDER
2444.141	FAST_SENDER	N/A
2450.130	RECEIVER	FAST_SENDER
2452.542	FAST_SENDER	N/A
2458.381	RECEIVER	FAST_SENDER
2460.827	FAST_SENDER	N/A
2461.578	RECEIVER	FAST_SENDER
2464.006	FAST_SENDER	N/A
2469.867	RECEIVER	FAST_SENDER
2476.698	FAST_SENDER	N/A
2477.467	RECEIVER	FAST_SENDER
2479.900	FAST_SENDER	N/A
2485.337	RECEIVER	FAST_SENDER
2487.756	FAST_SENDER	N/A
2488.544	RECEIVER	FAST_SENDER
2496.379	FAST_SENDER	N/A
2497.110	RECEIVER	FAST_SENDER
2499.537	FAST_SENDER	N/A
2505.389	RECEIVER	FAST_SENDER
2507.821	FAST_SENDER	N/A
2508.552	RECEIVER	FAST_SENDER
2510.985	FAST_SENDER	N/A
2517.005	RECEIVER	FAST_SENDER
2519.423	FAST_SENDER	N/A
2521.550	RECEIVER	FAST_SENDER
2523.997	FAST_SENDER	N/A
2529.825	RECEIVER	FAST_SENDER
2530.550	SLOW_SENDER1	N/A
2532.251	FAST_SENDER	N/A
2537.320	RECEIVER	SLOW_SENDER1
2538.120	RECEIVER	FAST_SENDER
2539.748	SLOW_SENDER1	N/A
2540.554	FAST_SENDER	N/A
2544.055	RECEIVER	SLOW_SENDER1
2547.202	RECEIVER	FAST_SENDER
2549.494	SLOW_SENDER1	N/A
2549.630	FAST_SENDER	N/A
2550.303	RECEIVER	SLOW_SENDER1
2555.722	SLOW_SENDER1	N/A
2556.167	RECEIVER	FAST_SENDER
2558.608	FAST_SENDER	N/A
2559.316	RECEIVER	SLOW_SENDER1
2564.738	SLOW_SENDER1	N/A
2565.218	RECEIVER	FAST_SENDER
2567.639	FAST_SENDER	N/A
2568.594	RECEIVER	SLOW_SENDER1
2573.459	RECEIVER	FAST_SENDER
2575.902	FAST_SENDER	N/A
2576.006	SLOW_SENDER1	N/A
2577.295	RECEIVER	SLOW_SENDER1
2582.079	RECEIVER	FAST_SENDER
2584.499	FAST_SENDER	N/A
2584.709	SLOW_SENDER1	N/A
2586.005	RECEIVER	SLOW_SENDER1
2590.632	RECEIVER	FAST_SENDER
2593.043	FAST_SENDER	N/A
2593.435	SLOW_SENDER1	N/A
2594.186	RECEIVER	SLOW_SENDER1
2599.166	RECEIVER	FAST_SENDER
2601.575	FAST_SENDER	N/A
2601.616	SLOW_SENDER1	N/A
2606.361	RECEIVER	SLOW_SENDER1
2608.180	RECEIVER	FAST_SENDER
2610.585	FAST_SENDER	N/A
2613.802	SLOW_SENDER1	N/A
2614.526	RECEIVER	SLOW_SENDER1
2616.500	RECEIVER	FAST_SENDER
2618.928	FAST_SENDER	N/A
2621.927	SLOW_SENDER1	N/A
2622.712	RECEIVER	SLOW_SENDER1
2624.767	RECEIVER	FAST_SENDER
2627.205	FAST_SENDER	N/A
2630.123	SLOW_SENDER1	N/A
2630.856	RECEIVER	SLOW_SENDER1
2633.181	RECEIVER	FAST_SENDER
2635.614	FAST_SENDER	N/A
2638.276	SLOW_SENDER1	N/A
2639.019	RECEIVER	SLOW_SENDER1
2641.787	RECEIVER	FAST_SENDER
2644.221	FAST_SENDER	N/A
2646.441	SLOW_SENDER1	N/A
2647.197	RECEIVER	SLOW_SENDER1
2650.431	RECEIVER	FAST_SENDER
2652.840	FAST_SENDER	N/A
2654.609	SLOW_SENDER1	N/A
2655.335	RECEIVER	SLOW_SENDER1
2658.912	RECEIVER	FAST_SENDER
2661.336	FAST_SENDER	N/A
2667.448	RECEIVER	FAST_SENDER
2669.897	FAST_SENDER	N/A
2675.938	RECEIVER	FAST_SENDER
2678.359	FAST_SENDER	N/A
2684.247	RECEIVER	FAST_SENDER
2686.652	FAST_SENDER	N/A
2692.416	RECEIVER	FAST_SENDER
2694.859	FAST_SENDER	N/A
2700.467	RECEIVER	FAST_SENDER
2702.887	FAST_SENDER	N/A
2708.417	RECEIVER	FAST_SENDER
2710.859	FAST_SENDER	N/A
2716.638	RECEIVER	FAST_SENDER
2719.067	FAST_SENDER	N/A
2725.380	RECEIVER	FAST_SENDER
2727.781	FAST_SENDER	N/A
2733.984	RECEIVER	FAST_SENDER
2736.426	FAST_SENDER	N/A
2742.071	RECEIVER	FAST_SENDER
2744.499	FAST_SENDER	N/A
2750.347	RECEIVER	FAST_SENDER
2752.773	FAST_SENDER	N/A
2758.682	RECEIVER	FAST_SENDER
2761.115	FAST_SENDER	N/A
2766.643	RECEIVER	FAST_SENDER
2769.090	FAST_SENDER	N/A
2775.382	RECEIVER	FAST_SENDER
2777.793	FAST_SENDER	N/A
2783.323	RECEIVER	FAST_SENDER
2785.764	FAST_SENDER	N/A
2791.565	RECEIVER	FAST_SENDER
2794.000	FAST_SENDER	N/A
2799.559	RECEIVER	FAST_SENDER
2801.991	FAST_SENDER	N/A
2808.111	RECEIVER	FAST_SENDER
2814.688	FAST_SENDER	N/A
2815.414	RECEIVER	FAST_SENDER
2817.849	FAST_SENDER	N/A
2823.803	RECEIVER	FAST_SENDER
2826.215	FAST_SENDER	N/A
2826.971	RECEIVER	FAST_SENDER
2829.420	FAST_SENDER	N/A
2835.631	RECEIVER	FAST_SENDER
2838.065	FAST_SENDER	N/A
2838.833	RECEIVER	FAST_SENDER
2841.243	FAST_SENDER	N/A
2847.009	RECEIVER	FAST_SENDER
2849.413	FAST_SENDER	N/A
2850.161	RECEIVER	FAST_SENDER
2852.578	FAST_SENDER	N/A
2858.255	RECEIVER	FAST_SENDER
2864.961	FAST_SENDER	N/A
2865.725	RECEIVER	FAST_SENDER
2868.165	FAST_SENDER	N/A
2874.306	RECEIVER	FAST_SENDER
2876.724	FAST_SENDER	N/A
2877.493	RECEIVER	FAST_SENDER
2879.893	FAST_SENDER	N/A
2886.171	RECEIVER	FAST_SENDER
2888.592	FAST_SENDER	N/A
2889.331	RECEIVER	FAST_SENDER
2891.781	FAST_SENDER	N/A
2897.596	RECEIVER	FAST_SENDER
2900.031	FAST_SENDER	N/A
2900.787	RECEIVER	FAST_SENDER
2903.235	FAST_SENDER	N/A
2909.276	RECEIVER	FAST_SENDER
2911.723	FAST_SENDER	N/A
2912.463	RECEIVER	FAST_SENDER
2914.869	FAST_SENDER	N/A
2920.607	RECEIVER	FAST_SENDER
2923.055	FAST_SENDER	N/A
2923.817	RECEIVER	FAST_SENDER
2926.222	FAST_SENDER	N/A
2932.313	RECEIVER	FAST_SENDER
2934.752	FAST_SENDER	N/A
2935.501	RECEIVER	FAST_SENDER
2937.933	FAST_SENDER	N/A
2944.353	RECEIVER	FAST_SENDER
2946.753	FAST_SENDER	N/A
2947.524	RECEIVER	FAST_SENDER
2949.966	FAST_SENDER	N/A
2956.066	RECEIVER	FAST_SENDER
2958.501	FAST_SENDER	N/A
2959.290	RECEIVER	FAST_SENDER
2961.734	FAST_SENDER	N/A
2967.590	RECEIVER	FAST_SENDER
2970.017	FAST_SENDER	N/A
2970.796	RECEIVER	FAST_SENDER
2973.216	FAST_SENDER	N/A
2979.143	RECEIVER	FAST_SENDER
2981.550	FAST_SENDER	N/A
2982.327	RECEIVER	FAST_SENDER
2984.766	FAST_SENDER	N/A
2990.451	RECEIVER	FAST_SENDER
2992.896	FAST_SENDER	N/A
2995.124	RECEIVER	FAST_SENDER
2997.531	FAST_SENDER	N/A
3003.758	RECEIVER	FAST_SENDER
3006.187	FAST_SENDER	N/A
3006.928	RECEIVER	FAST_SENDER
3009.362	FAST_SENDER	N/A
3015.122	RECEIVER	FAST_SENDER
3017.568	FAST_SENDER	N/A
3018.340	RECEIVER	FAST_SENDER
3020.756	FAST_SENDER	N/A
3026.305	RECEIVER	FAST_SENDER
3028.736	FAST_SENDER	N/A
3031.102	RECEIVER	FAST_SENDER
3033.528	FAST_SENDER	N/A
3039.655	RECEIVER	FAST_SENDER
3042.056	FAST_SENDER	N/A
3044.120	SLOW_SENDER1	N/A
3047.992	RECEIVER	FAST_SENDER
3050.141	RECEIVER	SLOW_SENDER1
3050.398	FAST_SENDER	N/A
3052.582	SLOW_SENDER1	N/A
3061.589	RECEIVER	FAST_SENDER
3063.642	FAST_SENDER	N/A
3063.945	SLOW_SENDER1	N/A
3064.680	RECEIVER	SLOW_SENDER1
3069.829	RECEIVER	FAST_SENDER
3070.086	SLOW_SENDER1	N/A
3072.271	FAST_SENDER	N/A
3074.851	RECEIVER	SLOW_SENDER1
3078.079	RECEIVER	FAST_SENDER
3080.525	FAST_SENDER	N/A
3082.257	SLOW_SENDER1	N/A
3082.990	RECEIVER	SLOW_SENDER1
3087.391	RECEIVER	FAST_SENDER
3089.801	FAST_SENDER	N/A
3090.438	SLOW_SENDER1	N/A
3091.174	RECEIVER	SLOW_SENDER1
3095.782	RECEIVER	FAST_SENDER
3098.223	FAST_SENDER	N/A
3098.622	SLOW_SENDER1	N/A
3099.365	RECEIVER	SLOW_SENDER1
3104.490	RECEIVER	FAST_SENDER
3106.790	SLOW_SENDER1	N/A
3106.890	FAST_SENDER	N/A
3107.566	RECEIVER	SLOW_SENDER1
3115.016	SLOW_SENDER1	N/A
3115.744	RECEIVER	SLOW_SENDER1
3120.059	FAST_SENDER	N/A
3123.181	SLOW_SENDER1	N/A
3123.975	RECEIVER	SLOW_SENDER1
3125.741	RECEIVER	FAST_SENDER
3128.147	FAST_SENDER	N/A
3131.379	SLOW_SENDER1	N/A
3132.149	RECEIVER	SLOW_SENDER1
3134.116	RECEIVER	FAST_SENDER
3136.534	FAST_SENDER	N/A
3139.598	SLOW_SENDER1	N/A
3140.380	RECEIVER	SLOW_SENDER1
3142.317	RECEIVER	FAST_SENDER
3144.733	FAST_SENDER	N/A
3147.821	SLOW_SENDER1	N/A
3148.619	RECEIVER	SLOW_SENDER1
3155.257	RECEIVER	FAST_SENDER
3156.058	SLOW_SENDER1	N/A
3156.804	RECEIVER	SLOW_SENDER1
3157.695	FAST_SENDER	N/A
3163.558	RECEIVER	FAST_SENDER
3164.219	SLOW_SENDER1	N/A
3164.985	RECEIVER	SLOW_SENDER1
3165.958	FAST_SENDER	N/A
3171.412	RECEIVER	FAST_SENDER
3172.425	SLOW_SENDER1	N/A
3173.225	RECEIVER	SLOW_SENDER1
3173.829	FAST_SENDER	N/A
3180.649	SLOW_SENDER1	N/A
3181.391	RECEIVER	SLOW_SENDER1
3184.489	RECEIVER	FAST_SENDER
3186.910	FAST_SENDER	N/A
3188.824	SLOW_SENDER1	N/A
3190.111	RECEIVER	SLOW_SENDER1
3193.136	RECEIVER	FAST_SENDER
3195.536	FAST_SENDER	N/A
3197.512	SLOW_SENDER1	N/A
3198.276	RECEIVER	SLOW_SENDER1
3201.887	RECEIVER	FAST_SENDER
3204.328	FAST_SENDER	N/A
3205.676	SLOW_SENDER1	N/A
3206.417	RECEIVER	SLOW_SENDER1
3210.548	RECEIVER	FAST_SENDER
3212.981	FAST_SENDER	N/A
3213.836	SLOW_SENDER1	N/A
3218.926	RECEIVER	FAST_SENDER
3221.366	FAST_SENDER	N/A
3227.399	RECEIVER	FAST_SENDER
3229.844	FAST_SENDER	N/A
3235.562	RECEIVER	FAST_SENDER
3238.007	FAST_SENDER	N/A
3244.089	RECEIVER	FAST_SENDER
3246.524	FAST_SENDER	N/A
3252.457	RECEIVER	FAST_SENDER
3254.880	FAST_SENDER	N/A
3260.767	RECEIVER	FAST_SENDER
3263.173	FAST_SENDER	N/A
3269.015	RECEIVER	FAST_SENDER
3271.436	FAST_SENDER	N/A
3277.386	RECEIVER	FAST_SENDER
3279.819	FAST_SENDER	N/A
3285.891	RECEIVER	FAST_SENDER
3288.314	FAST_SENDER	N/A
3294.419	RECEIVER	FAST_SENDER
3296.841	FAST_SENDER	N/A
3302.923	RECEIVER	FAST_SENDER
3305.326	FAST_SENDER	N/A
3311.298	RECEIVER	FAST_SENDER
3313.726	FAST_SENDER	N/A
3319.728	RECEIVER	FAST_SENDER
3322.141	FAST_SENDER	N/A
3327.926	RECEIVER	FAST_SENDER
3330.327	FAST_SENDER	N/A
3336.543	RECEIVER	FAST_SENDER
3338.982	FAST_SENDER	N/A
3344.775	RECEIVER	FAST_SENDER
3347.222	FAST_SENDER	N/A
3353.172	RECEIVER	FAST_SENDER
3355.608	FAST_SENDER	N/A
3361.710	RECEIVER	FAST_SENDER
3364.124	FAST_SENDER	N/A
3370.022	RECEIVER	FAST_SENDER
3372.464	FAST_SENDER	N/A
3378.489	RECEIVER	FAST_SENDER
3380.903	FAST_SENDER	N/A
3386.868	RECEIVER	FAST_SENDER
3389.304	FAST_SENDER	N/A
3394.890	RECEIVER	FAST_SENDER
3397.312	FAST_SENDER	N/A
3407.602	RECEIVER	FAST_SENDER
3410.033	FAST_SENDER	N/A
3415.711	RECEIVER	FAST_SENDER
3418.142	FAST_SENDER	N/A
3423.680	RECEIVER	FAST_SENDER
3426.110	FAST_SENDER	N/A
3432.088	RECEIVER	FAST_SENDER
3434.514	FAST_SENDER	N/A
3440.381	RECEIVER	FAST_SENDER
3442.816	FAST_SENDER	N/A
3448.745	RECEIVER	FAST_SENDER
3451.187	FAST_SENDER	N/A
3456.811	RECEIVER	FAST_SENDER
3459.225	FAST_SENDER	N/A
3465.156	RECEIVER	FAST_SENDER
3467.570	FAST_SENDER	N/A
3473.499	RECEIVER	FAST_SENDER
3475.922	FAST_SENDER	N/A
3481.755	RECEIVER	FAST_SENDER
3484.182	FAST_SENDER	N/A
3490.121	RECEIVER	FAST_SENDER
3492.562	FAST_SENDER	N/A
3498.779	RECEIVER	FAST_SENDER
3501.221	FAST_SENDER	N/A
3507.055	RECEIVER	FAST_SENDER
3509.457	FAST_SENDER	N/A
3515.542	RECEIVER	FAST_SENDER
3517.947	FAST_SENDER	N/A
3524.103	RECEIVER	FAST_SENDER
3526.518	FAST_SENDER	N/A
3527.278	RECEIVER	FAST_SENDER
3529.707	FAST_SENDER	N/A
3535.765	RECEIVER	FAST_SENDER
3538.195	FAST_SENDER	N/A
3538.981	RECEIVER	FAST_SENDER
3541.426	FAST_SENDER	N/A
3546.958	RECEIVER	FAST_SENDER
3549.371	FAST_SENDER	N/A
3550.130	RECEIVER	FAST_SENDER
3552.554	FAST_SENDER	N/A
3562.822	RECEIVER	FAST_SENDER
3565.248	FAST_SENDER	N/A
3570.903	RECEIVER	FAST_SENDER
3573.331	FAST_SENDER	N/A
3584.383	RECEIVER	FAST_SENDER
3586.790	FAST_SENDER	N/A
3592.893	RECEIVER	FAST_SENDER
3595.339	FAST_SENDER	N/A
3604.130	SLOW_SENDER1	N/A
3605.604	RECEIVER	FAST_SENDER
3608.045	FAST_SENDER	N/A
3610.006	RECEIVER	SLOW_SENDER1
3614.137	RECEIVER	FAST_SENDER
3616.580	FAST_SENDER	N/A
3617.843	SLOW_SENDER1	N/A
3621.478	RECEIVER	SLOW_SENDER1
3622.682	RECEIVER	FAST_SENDER
3625.130	FAST_SENDER	N/A
3626.889	SLOW_SENDER1	N/A
3627.666	RECEIVER	SLOW_SENDER1
3631.145	RECEIVER	FAST_SENDER
3633.108	SLOW_SENDER1	N/A
3633.580	FAST_SENDER	N/A
3633.911	RECEIVER	SLOW_SENDER1
3639.230	RECEIVER	FAST_SENDER
3641.650	FAST_SENDER	N/A
3645.623	SLOW_SENDER1	N/A
3646.362	RECEIVER	SLOW_SENDER1
3647.928	RECEIVER	FAST_SENDER
3650.335	FAST_SENDER	N/A
3653.805	SLOW_SENDER1	N/A
3656.791	RECEIVER	FAST_SENDER
3657.773	RECEIVER	SLOW_SENDER1
3659.238	FAST_SENDER	N/A
3665.161	RECEIVER	FAST_SENDER
3665.205	SLOW_SENDER1	N/A
3665.960	RECEIVER	SLOW_SENDER1
3667.573	FAST_SENDER	N/A
3673.396	SLOW_SENDER1	N/A
3673.776	RECEIVER	FAST_SENDER
3677.405	RECEIVER	SLOW_SENDER1
3681.426	FAST_SENDER	N/A
3684.839	SLOW_SENDER1	N/A
3687.776	RECEIVER	FAST_SENDER
3690.179	FAST_SENDER	N/A
3696.428	RECEIVER	FAST_SENDER
3698.834	FAST_SENDER	N/A
3704.355	RECEIVER	FAST_SENDER
3706.757	FAST_SENDER	N/A
3712.860	RECEIVER	FAST_SENDER
3720.064	FAST_SENDER	N/A
3726.018	RECEIVER	FAST_SENDER
3728.427	FAST_SENDER	N/A
3733.995	RECEIVER	FAST_SENDER
3736.429	FAST_SENDER	N/A
3742.135	RECEIVER	FAST_SENDER
3744.569	FAST_SENDER	N/A
3750.501	RECEIVER	FAST_SENDER
3752.904	FAST_SENDER	N/A
3758.830	RECEIVER	FAST_SENDER
3761.260	FAST_SENDER	N/A
3766.716	RECEIVER	FAST_SENDER
3769.154	FAST_SENDER	N/A
3774.765	RECEIVER	FAST_SENDER
3777.206	FAST_SENDER	N/A
3787.727	RECEIVER	FAST_SENDER
3790.165	FAST_SENDER	N/A
3795.998	RECEIVER	FAST_SENDER
3798.402	FAST_SENDER	N/A
3804.415	RECEIVER	FAST_SENDER
3806.829	FAST_SENDER	N/A
3813.066	RECEIVER	FAST_SENDER
3815.506	FAST_SENDER	N/A
3821.497	RECEIVER	FAST_SENDER
3823.934	FAST_SENDER	N/A
3829.741	RECEIVER	FAST_SENDER
3832.177	FAST_SENDER	N/A
3838.174	RECEIVER	FAST_SENDER
3840.609	FAST_SENDER	N/A
3846.588	RECEIVER	FAST_SENDER
3849.013	FAST_SENDER	N/A
3854.824	RECEIVER	FAST_SENDER
3857.238	FAST_SENDER	N/A
3867.662	RECEIVER	FAST_SENDER
3870.112	FAST_SENDER	N/A
3875.887	RECEIVER	FAST_SENDER
3878.335	FAST_SENDER	N/A
3884.242	RECEIVER	FAST_SENDER
3886.676	FAST_SENDER	N/A
3892.926	RECEIVER	FAST_SENDER
3895.338	FAST_SENDER	N/A
3901.405	RECEIVER	FAST_SENDER
3903.806	FAST_SENDER	N/A
3914.316	RECEIVER	FAST_SENDER
3916.756	FAST_SENDER	N/A
3922.611	RECEIVER	FAST_SENDER
3925.058	FAST_SENDER	N/A
3930.912	RECEIVER	FAST_SENDER
3933.347	FAST_SENDER	N/A
3939.300	RECEIVER	FAST_SENDER
3941.711	FAST_SENDER	N/A
3947.781	RECEIVER	FAST_SENDER
3950.209	FAST_SENDER	N/A
3956.149	RECEIVER	FAST_SENDER
3958.559	FAST_SENDER	N/A
3964.804	RECEIVER	FAST_SENDER
3967.222	FAST_SENDER	N/A
3972.929	RECEIVER	FAST_SENDER
3975.347	FAST_SENDER	N/A
3981.656	RECEIVER	FAST_SENDER
3984.079	FAST_SENDER	N/A
3989.910	RECEIVER	FAST_SENDER
3992.310	FAST_SENDER	N/A
3997.952	RECEIVER	FAST_SENDER
4000.382	FAST_SENDER	N/A
4006.316	RECEIVER	FAST_SENDER
4008.726	FAST_SENDER	N/A
4009.493	RECEIVER	FAST_SENDER
4011.936	FAST_SENDER	N/A
4017.676	RECEIVER	FAST_SENDER
4020.104	FAST_SENDER	N/A
4020.881	RECEIVER	FAST_SENDER
4023.309	FAST_SENDER	N/A
4034.013	RECEIVER	FAST_SENDER
4036.435	FAST_SENDER	N/A
4042.746	RECEIVER	FAST_SENDER
4049.739	FAST_SENDER	N/A
4055.731	RECEIVER	FAST_SENDER
4058.161	FAST_SENDER	N/A
4064.344	RECEIVER	FAST_SENDER
4066.759	FAST_SENDER	N/A
4067.515	RECEIVER	FAST_SENDER
4069.951	FAST_SENDER	N/A
4075.757	RECEIVER	FAST_SENDER
4076.950	SLOW_SENDER1	N/A
4077.703	RECEIVER	SLOW_SENDER1
4078.172	FAST_SENDER	N/A
4080.146	SLOW_SENDER1	N/A
4084.305	RECEIVER	FAST_SENDER
4086.713	FAST_SENDER	N/A
4087.514	RECEIVER	FAST_SENDER
4089.929	FAST_SENDER	N/A
4090.894	RECEIVER	SLOW_SENDER1
4095.915	RECEIVER	FAST_SENDER
4096.307	SLOW_SENDER1	N/A
4097.083	RECEIVER	SLOW_SENDER1
4098.341	FAST_SENDER	N/A
4102.518	SLOW_SENDER1	N/A
4103.309	RECEIVER	SLOW_SENDER1
4104.214	RECEIVER	FAST_SENDER
4106.642	FAST_SENDER	N/A
4108.715	SLOW_SENDER1	N/A
4109.482	RECEIVER	SLOW_SENDER1
4112.252	RECEIVER	FAST_SENDER
4114.896	SLOW_SENDER1	N/A
4119.200	RECEIVER	SLOW_SENDER1
4119.367	FAST_SENDER	N/A
4124.795	RECEIVER	FAST_SENDER
4126.629	SLOW_SENDER1	N/A
4127.196	FAST_SENDER	N/A
4127.380	RECEIVER	SLOW_SENDER1
4132.758	RECEIVER	FAST_SENDER
4134.820	SLOW_SENDER1	N/A
4135.194	FAST_SENDER	N/A
4135.600	RECEIVER	SLOW_SENDER1
4141.360	RECEIVER	FAST_SENDER
4143.028	SLOW_SENDER1	N/A
4143.754	RECEIVER	SLOW_SENDER1
4143.760	FAST_SENDER	N/A
4149.649	RECEIVER	FAST_SENDER
4151.196	SLOW_SENDER1	N/A
4151.942	RECEIVER	SLOW_SENDER1
4152.081	FAST_SENDER	N/A
4158.188	RECEIVER	FAST_SENDER
4160.617	FAST_SENDER	N/A
4162.802	SLOW_SENDER1	N/A
4163.576	RECEIVER	SLOW_SENDER1
4166.121	RECEIVER	FAST_SENDER
4168.564	FAST_SENDER	N/A
4170.979	SLOW_SENDER1	N/A
4171.712	RECEIVER	SLOW_SENDER1
4174.469	RECEIVER	FAST_SENDER
4176.878	FAST_SENDER	N/A
4179.118	SLOW_SENDER1	N/A
4179.850	RECEIVER	SLOW_SENDER1
4183.332	RECEIVER	FAST_SENDER
4185.734	FAST_SENDER	N/A
4187.276	SLOW_SENDER1	N/A
4188.039	RECEIVER	SLOW_SENDER1
4191.431	RECEIVER	FAST_SENDER
4193.878	FAST_SENDER	N/A
4195.461	SLOW_SENDER1	N/A
4199.485	RECEIVER	FAST_SENDER
4207.240	FAST_SENDER	N/A
4213.266	RECEIVER	FAST_SENDER
4215.711	FAST_SENDER	N/A
4226.258	RECEIVER	FAST_SENDER
4228.689	FAST_SENDER	N/A
4234.690	RECEIVER	FAST_SENDER
4237.115	FAST_SENDER	N/A
4243.069	RECEIVER	FAST_SENDER
4245.511	FAST_SENDER	N/A
4251.640	RECEIVER	FAST_SENDER
4254.051	FAST_SENDER	N/A
4260.149	RECEIVER	FAST_SENDER
4262.559	FAST_SENDER	N/A
4268.506	RECEIVER	FAST_SENDER
4270.926	FAST_SENDER	N/A
4276.714	RECEIVER	FAST_SENDER
4279.157	FAST_SENDER	N/A
4285.235	RECEIVER	FAST_SENDER
4287.647	FAST_SENDER	N/A
4293.604	RECEIVER	FAST_SENDER
4296.007	FAST_SENDER	N/A
4301.830	RECEIVER	FAST_SENDER
4304.231	FAST_SENDER	N/A
4310.311	RECEIVER	FAST_SENDER
4312.715	FAST_SENDER	N/A
4319.057	RECEIVER	FAST_SENDER
4321.495	FAST_SENDER	N/A
4327.244	RECEIVER	FAST_SENDER
4329.650	FAST_SENDER	N/A
4335.569	RECEIVER	FAST_SENDER
4337.969	FAST_SENDER	N/A
4343.616	RECEIVER	FAST_SENDER
4346.026	FAST_SENDER	N/A
4352.119	RECEIVER	FAST_SENDER
4354.569	FAST_SENDER	N/A
4360.342	RECEIVER	FAST_SENDER
4362.764	FAST_SENDER	N/A
4368.421	RECEIVER	FAST_SENDER
4370.830	FAST_SENDER	N/A
4376.518	RECEIVER	FAST_SENDER
4378.923	FAST_SENDER	N/A
4385.049	RECEIVER	FAST_SENDER
4387.464	FAST_SENDER	N/A
4393.466	RECEIVER	FAST_SENDER
4395.897	FAST_SENDER	N/A
4401.626	RECEIVER	FAST_SENDER
4404.027	FAST_SENDER	N/A
4410.336	RECEIVER	FAST_SENDER
4412.785	FAST_SENDER	N/A
4423.269	RECEIVER	FAST_SENDER
4425.674	FAST_SENDER	N/A
4431.543	RECEIVER	FAST_SENDER
4433.959	FAST_SENDER	N/A
4440.095	RECEIVER	FAST_SENDER
4442.509	FAST_SENDER	N/A
4448.162	RECEIVER	FAST_SENDER
4450.573	FAST_SENDER	N/A
4456.694	RECEIVER	FAST_SENDER
4459.133	FAST_SENDER	N/A
4459.898	RECEIVER	FAST_SENDER
4462.328	FAST_SENDER	N/A
4467.942	RECEIVER	FAST_SENDER
4470.354	FAST_SENDER	N/A
4471.107	RECEIVER	FAST_SENDER
4473.512	FAST_SENDER	N/A
4479.112	RECEIVER	FAST_SENDER
4481.532	FAST_SENDER	N/A
4482.288	RECEIVER	FAST_SENDER
4484.717	FAST_SENDER	N/A
4490.735	RECEIVER	FAST_SENDER
4493.155	FAST_SENDER	N/A
4493.897	RECEIVER	FAST_SENDER
4496.326	FAST_SENDER	N/A
4502.182	RECEIVER	FAST_SENDER
4504.619	FAST_SENDER	N/A
4505.402	RECEIVER	FAST_SENDER
4507.824	FAST_SENDER	N/A
4513.969	RECEIVER	FAST_SENDER
4516.377	FAST_SENDER	N/A
4517.142	RECEIVER	FAST_SENDER
4519.551	FAST_SENDER	N/A
4525.366	RECEIVER	FAST_SENDER
4527.786	FAST_SENDER	N/A
4528.526	RECEIVER	FAST_SENDER
4530.954	FAST_SENDER	N/A
4541.191	RECEIVER	FAST_SENDER
4543.640	FAST_SENDER	N/A
4549.870	RECEIVER	FAST_SENDER
4552.287	FAST_SENDER	N/A
4558.231	RECEIVER	FAST_SENDER
4560.639	FAST_SENDER	N/A
4561.393	RECEIVER	FAST_SENDER
4563.837	FAST_SENDER	N/A
4569.645	RECEIVER	FAST_SENDER
4572.068	FAST_SENDER	N/A
4572.857	RECEIVER	FAST_SENDER
4575.304	FAST_SENDER	N/A
4581.251	RECEIVER	FAST_SENDER
4583.669	FAST_SENDER	N/A
4584.430	RECEIVER	FAST_SENDER
4586.867	FAST_SENDER	N/A
4589.890	SLOW_SENDER1	N/A
4592.691	RECEIVER	FAST_SENDER
4595.101	FAST_SENDER	N/A
4595.859	RECEIVER	FAST_SENDER
4596.549	RECEIVER	SLOW_SENDER1
4598.267	FAST_SENDER	N/A
4598.971	SLOW_SENDER1	N/A
4608.970	RECEIVER	FAST_SENDER
4609.491	SLOW_SENDER1	N/A
4611.416	FAST_SENDER	N/A
4611.627	RECEIVER	SLOW_SENDER1
4617.076	SLOW_SENDER1	N/A
4617.798	RECEIVER	SLOW_SENDER1
4622.199	RECEIVER	FAST_SENDER
4623.207	SLOW_SENDER1	N/A
4623.940	RECEIVER	SLOW_SENDER1
4624.637	FAST_SENDER	N/A
4631.378	SLOW_SENDER1	N/A
4632.133	RECEIVER	SLOW_SENDER1
4635.159	RECEIVER	FAST_SENDER
4637.593	FAST_SENDER	N/A
4639.575	SLOW_SENDER1	N/A
4640.300	RECEIVER	SLOW_SENDER1
4643.990	RECEIVER	FAST_SENDER
4646.421	FAST_SENDER	N/A
4647.727	SLOW_SENDER1	N/A
4648.518	RECEIVER	SLOW_SENDER1
4652.748	RECEIVER	FAST_SENDER
4655.189	FAST_SENDER	N/A
4655.940	SLOW_SENDER1	N/A
4656.717	RECEIVER	SLOW_SENDER1
4661.047	RECEIVER	FAST_SENDER
4663.460	FAST_SENDER	N/A
4664.151	SLOW_SENDER1	N/A
4664.914	RECEIVER	SLOW_SENDER1
4669.159	RECEIVER	FAST_SENDER
4671.580	FAST_SENDER	N/A
4672.317	SLOW_SENDER1	N/A
4673.095	RECEIVER	SLOW_SENDER1
4677.502	RECEIVER	FAST_SENDER
4679.907	FAST_SENDER	N/A
4680.525	SLOW_SENDER1	N/A
4681.306	RECEIVER	SLOW_SENDER1
4685.577	RECEIVER	FAST_SENDER
4688.027	FAST_SENDER	N/A
4688.723	SLOW_SENDER1	N/A
4689.457	RECEIVER	SLOW_SENDER1
4693.910	RECEIVER	FAST_SENDER
4696.354	FAST_SENDER	N/A
4696.864	SLOW_SENDER1	N/A
4697.589	RECEIVER	SLOW_SENDER1
4702.927	RECEIVER	FAST_SENDER
4705.016	SLOW_SENDER1	N/A
4705.352	FAST_SENDER	N/A
4705.772	RECEIVER	SLOW_SENDER1
4716.601	RECEIVER	FAST_SENDER
4717.267	SLOW_SENDER1	N/A
4718.029	RECEIVER	SLOW_SENDER1
4719.014	FAST_SENDER	N/A
4725.077	RECEIVER	FAST_SENDER
4725.444	SLOW_SENDER1	N/A
4726.223	RECEIVER	SLOW_SENDER1
4727.512	FAST_SENDER	N/A
4733.571	RECEIVER	FAST_SENDER
4733.651	SLOW_SENDER1	N/A
4734.453	RECEIVER	SLOW_SENDER1
4735.986	FAST_SENDER	N/A
4741.892	SLOW_SENDER1	N/A
4742.273	RECEIVER	FAST_SENDER
4749.856	FAST_SENDER	N/A
4755.593	RECEIVER	FAST_SENDER
4757.995	FAST_SENDER	N/A
4763.919	RECEIVER	FAST_SENDER
4766.345	FAST_SENDER	N/A
4772.310	RECEIVER	FAST_SENDER
4774.751	FAST_SENDER	N/A
4780.981	RECEIVER	FAST_SENDER
4783.401	FAST_SENDER	N/A
4789.639	RECEIVER	FAST_SENDER
4792.075	FAST_SENDER	N/A
4798.075	RECEIVER	FAST_SENDER
4800.515	FAST_SENDER	N/A
4806.496	RECEIVER	FAST_SENDER
4808.938	FAST_SENDER	N/A
4815.270	RECEIVER	FAST_SENDER
4817.706	FAST_SENDER	N/A
4823.598	RECEIVER	FAST_SENDER
4826.018	FAST_SENDER	N/A
4832.011	RECEIVER	FAST_SENDER
4834.420	FAST_SENDER	N/A
4840.081	RECEIVER	FAST_SENDER
4842.516	FAST_SENDER	N/A
4848.348	RECEIVER	FAST_SENDER
4850.778	FAST_SENDER	N/A
4856.784	RECEIVER	FAST_SENDER
4863.777	FAST_SENDER	N/A
4870.064	RECEIVER	FAST_SENDER
4872.513	FAST_SENDER	N/A
4878.552	RECEIVER	FAST_SENDER
4880.978	FAST_SENDER	N/A
4886.499	RECEIVER	FAST_SENDER
4888.941	FAST_SENDER	N/A
4894.791	RECEIVER	FAST_SENDER
4897.231	FAST_SENDER	N/A
4903.293	RECEIVER	FAST_SENDER
4905.714	FAST_SENDER	N/A
4912.040	RECEIVER	FAST_SENDER
4914.461	FAST_SENDER	N/A
4927.714	FAST_SENDER	N/A
4933.932	RECEIVER	FAST_SENDER
4936.371	FAST_SENDER	N/A
4937.110	RECEIVER	FAST_SENDER
4939.515	FAST_SENDER	N/A
4945.594	RECEIVER	FAST_SENDER
4948.022	FAST_SENDER	N/A
4948.788	RECEIVER	FAST_SENDER
4956.410	FAST_SENDER	N/A
4957.137	RECEIVER	FAST_SENDER
4959.561	FAST_SENDER	N/A
4965.653	RECEIVER	FAST_SENDER
4968.055	FAST_SENDER	N/A
4968.832	RECEIVER	FAST_SENDER
4971.260	FAST_SENDER	N/A
4977.619	RECEIVER	FAST_SENDER
4980.053	FAST_SENDER	N/A
4980.859	RECEIVER	FAST_SENDER
4983.268	FAST_SENDER	N/A
4989.179	RECEIVER	FAST_SENDER
4991.604	FAST_SENDER	N/A
4992.367	RECEIVER	FAST_SENDER
4999.774	FAST_SENDER	N/A
5000.524	RECEIVER	FAST_SENDER
5002.927	FAST_SENDER	N/A
5008.649	RECEIVER	FAST_SENDER
5011.062	FAST_SENDER	N/A
5011.811	RECEIVER	FAST_SENDER
5014.253	FAST_SENDER	N/A
5020.013	RECEIVER	FAST_SENDER
5022.436	FAST_SENDER	N/A
5023.206	RECEIVER	FAST_SENDER
5025.621	FAST_SENDER	N/A
5031.269	RECEIVER	FAST_SENDER
5033.700	FAST_SENDER	N/A
5034.450	RECEIVER	FAST_SENDER
5036.885	FAST_SENDER	N/A
5042.830	RECEIVER	FAST_SENDER
5045.259	FAST_SENDER	N/A
5046.022	RECEIVER	FAST_SENDER
5048.440	FAST_SENDER	N/A
5054.438	RECEIVER	FAST_SENDER
5056.845	FAST_SENDER	N/A
5057.634	RECEIVER	FAST_SENDER
5060.070	FAST_SENDER	N/A
5065.555	RECEIVER	FAST_SENDER
5072.408	FAST_SENDER	N/A
5073.165	RECEIVER	FAST_SENDER
5075.613	FAST_SENDER	N/A
5081.305	RECEIVER	FAST_SENDER
5083.747	FAST_SENDER	N/A
5084.534	RECEIVER	FAST_SENDER
5086.935	FAST_SENDER	N/A
5093.212	RECEIVER	FAST_SENDER
5095.641	FAST_SENDER	N/A
5096.402	RECEIVER	FAST_SENDER
5098.830	FAST_SENDER	N/A
5104.431	RECEIVER	FAST_SENDER
5106.844	FAST_SENDER	N/A
5107.599	RECEIVER	FAST_SENDER
5110.018	FAST_SENDER	N/A
5115.997	RECEIVER	FAST_SENDER
5118.430	FAST_SENDER	N/A
5119.234	RECEIVER	FAST_SENDER
5121.651	FAST_SENDER	N/A
5127.622	RECEIVER	FAST_SENDER
5130.030	FAST_SENDER	N/A
5130.782	RECEIVER	FAST_SENDER
5131.940	SLOW_SENDER1	N/A
5133.193	FAST_SENDER	N/A
5138.021	RECEIVER	SLOW_SENDER1
5140.457	SLOW_SENDER1	N/A
5143.052	RECEIVER	SLOW_SENDER1
5145.777	FAST_SENDER	N/A
5149.778	SLOW_SENDER1	N/A
5150.554	RECEIVER	SLOW_SENDER1
5151.854	RECEIVER	FAST_SENDER
5154.269	FAST_SENDER	N/A
5155.973	SLOW_SENDER1	N/A
5156.771	RECEIVER	SLOW_SENDER1
5160.261	RECEIVER	FAST_SENDER
5162.179	SLOW_SENDER1	N/A
5162.695	FAST_SENDER	N/A
5162.949	RECEIVER	SLOW_SENDER1
5168.351	SLOW_SENDER1	N/A
5168.537	RECEIVER	FAST_SENDER
5170.956	FAST_SENDER	N/A
5172.608	RECEIVER	SLOW_SENDER1
5177.064	RECEIVER	FAST_SENDER
5179.504	FAST_SENDER	N/A
5180.024	SLOW_SENDER1	N/A
5180.779	RECEIVER	SLOW_SENDER1
5186.016	RECEIVER	FAST_SENDER
5188.198	SLOW_SENDER1	N/A
5188.455	FAST_SENDER	N/A
5188.995	RECEIVER	SLOW_SENDER1
5194.200	RECEIVER	FAST_SENDER
5196.420	SLOW_SENDER1	N/A
5196.622	FAST_SENDER	N/A
5197.177	RECEIVER	SLOW_SENDER1
5202.456	RECEIVER	FAST_SENDER
5204.612	SLOW_SENDER1	N/A
5204.893	FAST_SENDER	N/A
5205.354	RECEIVER	SLOW_SENDER1
5210.949	RECEIVER	FAST_SENDER
5212.757	SLOW_SENDER1	N/A
5213.377	FAST_SENDER	N/A
5213.517	RECEIVER	SLOW_SENDER1
5219.709	RECEIVER	FAST_SENDER
5220.955	SLOW_SENDER1	N/A
5221.705	RECEIVER	SLOW_SENDER1
5222.110	FAST_SENDER	N/A
5227.852	RECEIVER	FAST_SENDER
5229.154	SLOW_SENDER1	N/A
5230.273	FAST_SENDER	N/A
5232.984	RECEIVER	SLOW_SENDER1
5240.408	SLOW_SENDER1	N/A
5241.346	RECEIVER	FAST_SENDER
5243.784	FAST_SENDER	N/A
5244.265	RECEIVER	SLOW_SENDER1
5250.028	RECEIVER	FAST_SENDER
5252.478	FAST_SENDER	N/A
5258.521	RECEIVER	FAST_SENDER
5260.966	FAST_SENDER	N/A
5266.890	RECEIVER	FAST_SENDER
5269.337	FAST_SENDER	N/A
5275.131	RECEIVER	FAST_SENDER
5277.571	FAST_SENDER	N/A
5283.356	RECEIVER	FAST_SENDER
5285.757	FAST_SENDER	N/A
5291.676	RECEIVER	FAST_SENDER
5294.123	FAST_SENDER	N/A
5299.919	RECEIVER	FAST_SENDER
5302.329	FAST_SENDER	N/A
5308.703	RECEIVER	FAST_SENDER
5311.146	FAST_SENDER	N/A
5321.688	RECEIVER	FAST_SENDER
5324.131	FAST_SENDER	N/A
5329.772	RECEIVER	FAST_SENDER
5332.180	FAST_SENDER	N/A
5338.099	RECEIVER	FAST_SENDER
5340.549	FAST_SENDER	N/A
5346.551	RECEIVER	FAST_SENDER
5348.992	FAST_SENDER	N/A
5354.916	RECEIVER	FAST_SENDER
5357.343	FAST_SENDER	N/A
5362.810	RECEIVER	FAST_SENDER
5365.223	FAST_SENDER	N/A
5371.095	RECEIVER	FAST_SENDER
5373.496	FAST_SENDER	N/A
5379.380	RECEIVER	FAST_SENDER
5381.813	FAST_SENDER	N/A
5392.139	RECEIVER	FAST_SENDER
5394.582	FAST_SENDER	N/A
5400.754	RECEIVER	FAST_SENDER
5403.184	FAST_SENDER	N/A
5409.442	RECEIVER	FAST_SENDER
5411.849	FAST_SENDER	N/A
5417.851	RECEIVER	FAST_SENDER
5420.294	FAST_SENDER	N/A
5426.216	RECEIVER	FAST_SENDER
5428.647	FAST_SENDER	N/A
5434.488	RECEIVER	FAST_SENDER
5436.897	FAST_SENDER	N/A
5442.781	RECEIVER	FAST_SENDER
5445.181	FAST_SENDER	N/A
5450.872	RECEIVER	FAST_SENDER
5453.282	FAST_SENDER	N/A
5459.492	RECEIVER	FAST_SENDER
5461.898	FAST_SENDER	N/A
5467.596	RECEIVER	FAST_SENDER
5470.028	FAST_SENDER	N/A
5475.733	RECEIVER	FAST_SENDER
5478.143	FAST_SENDER	N/A
5484.457	RECEIVER	FAST_SENDER
5486.904	FAST_SENDER	N/A
5492.678	RECEIVER	FAST_SENDER
5495.128	FAST_SENDER	N/A
5495.855	RECEIVER	FAST_SENDER
5503.166	FAST_SENDER	N/A
5508.695	RECEIVER	FAST_SENDER
5511.142	FAST_SENDER	N/A
5511.933	RECEIVER	FAST_SENDER
5514.355	FAST_SENDER	N/A
5520.540	RECEIVER	FAST_SENDER
5522.940	FAST_SENDER	N/A
5523.706	RECEIVER	FAST_SENDER
5526.145	FAST_SENDER	N/A
5531.850	RECEIVER	FAST_SENDER
5534.270	FAST_SENDER	N/A
5535.001	RECEIVER	FAST_SENDER
5537.410	FAST_SENDER	N/A
5543.363	RECEIVER	FAST_SENDER
5545.776	FAST_SENDER	N/A
5546.501	RECEIVER	FAST_SENDER
5548.932	FAST_SENDER	N/A
5554.698	RECEIVER	FAST_SENDER
5557.139	FAST_SENDER	N/A
5557.888	RECEIVER	FAST_SENDER
5560.338	FAST_SENDER	N/A
5566.002	RECEIVER	FAST_SENDER
5568.415	FAST_SENDER	N/A
5569.173	RECEIVER	FAST_SENDER
5571.578	FAST_SENDER	N/A
5577.413	RECEIVER	FAST_SENDER
5583.921	FAST_SENDER	N/A
5584.690	RECEIVER	FAST_SENDER
5587.110	FAST_SENDER	N/A
5592.849	RECEIVER	FAST_SENDER
5595.258	FAST_SENDER	N/A
5596.016	RECEIVER	FAST_SENDER
5598.455	FAST_SENDER	N/A
5604.163	RECEIVER	FAST_SENDER
5606.593	FAST_SENDER	N/A
5607.342	RECEIVER	FAST_SENDER
5609.783	FAST_SENDER	N/A
5615.373	RECEIVER	FAST_SENDER
5617.782	FAST_SENDER	N/A
5618.540	RECEIVER	FAST_SENDER
5620.965	FAST_SENDER	N/A
5626.492	RECEIVER	FAST_SENDER
5628.908	FAST_SENDER	N/A
5629.663	RECEIVER	FAST_SENDER
5632.091	FAST_SENDER	N/A
5634.470	SLOW_SENDER1	N/A
5638.342	RECEIVER	FAST_SENDER
5640.772	FAST_SENDER	N/A
5641.527	RECEIVER	FAST_SENDER
5643.928	FAST_SENDER	N/A
5645.113	RECEIVER	SLOW_SENDER1
5646.747	RECEIVER	FAST_SENDER
5647.556	SLOW_SENDER1	N/A
5649.185	FAST_SENDER	N/A
5652.000	RECEIVER	SLOW_SENDER1
5657.427	SLOW_SENDER1	N/A
5659.865	RECEIVER	SLOW_SENDER1
5661.715	FAST_SENDER	N/A
5665.291	SLOW_SENDER1	N/A
5666.098	RECEIVER	SLOW_SENDER1
5673.505	SLOW_SENDER1	N/A
5673.745	FAST_SENDER	N/A
5674.514	RECEIVER	FAST_SENDER
5676.951	FAST_SENDER	N/A
5677.113	RECEIVER	SLOW_SENDER1
5679.267	RECEIVER	FAST_SENDER
5681.683	FAST_SENDER	N/A
5684.539	SLOW_SENDER1	N/A
5685.310	RECEIVER	SLOW_SENDER1
5692.737	SLOW_SENDER1	N/A
5694.329	FAST_SENDER	N/A
5695.010	RECEIVER	SLOW_SENDER1
5704.130	SLOW_SENDER1	N/A
5706.667	RECEIVER	SLOW_SENDER1
5707.545	FAST_SENDER	N/A
5713.352	RECEIVER	FAST_SENDER
5714.079	SLOW_SENDER1	N/A
5715.785	FAST_SENDER	N/A
5716.532	RECEIVER	FAST_SENDER
5718.792	RECEIVER	SLOW_SENDER1
5718.934	FAST_SENDER	N/A
5719.734	RECEIVER	FAST_SENDER
5722.161	FAST_SENDER	N/A
5726.229	SLOW_SENDER1	N/A
5728.223	RECEIVER	FAST_SENDER
5730.653	FAST_SENDER	N/A
5731.402	RECEIVER	FAST_SENDER
5733.810	FAST_SENDER	N/A
5739.569	RECEIVER	FAST_SENDER
5742.010	FAST_SENDER	N/A
5742.758	RECEIVER	FAST_SENDER
5745.195	FAST_SENDER	N/A
5751.460	RECEIVER	FAST_SENDER
5753.909	FAST_SENDER	N/A
5754.654	RECEIVER	FAST_SENDER
5757.090	FAST_SENDER	N/A
5763.158	RECEIVER	FAST_SENDER
5765.585	FAST_SENDER	N/A
5766.339	RECEIVER	FAST_SENDER
5768.743	FAST_SENDER	N/A
5774.638	RECEIVER	FAST_SENDER
5781.051	FAST_SENDER	N/A
5781.795	RECEIVER	FAST_SENDER
5784.241	FAST_SENDER	N/A
5790.349	RECEIVER	FAST_SENDER
5792.751	FAST_SENDER	N/A
5793.554	RECEIVER	FAST_SENDER
5796.000	FAST_SENDER	N/A
5802.124	RECEIVER	FAST_SENDER
5804.531	FAST_SENDER	N/A
5805.261	RECEIVER	FAST_SENDER
5807.701	FAST_SENDER	N/A
5813.780	RECEIVER	FAST_SENDER
5816.193	FAST_SENDER	N/A
5816.955	RECEIVER	FAST_SENDER
5819.379	FAST_SENDER	N/A
5825.258	RECEIVER	FAST_SENDER
5827.707	FAST_SENDER	N/A
5828.527	RECEIVER	FAST_SENDER
5830.937	FAST_SENDER	N/A
5836.854	RECEIVER	FAST_SENDER
5839.299	FAST_SENDER	N/A
5840.091	RECEIVER	FAST_SENDER
5842.519	FAST_SENDER	N/A
5848.724	RECEIVER	FAST_SENDER
5851.146	FAST_SENDER	N/A
5851.906	RECEIVER	FAST_SENDER
5854.306	FAST_SENDER	N/A
5860.107	RECEIVER	FAST_SENDER
5862.528	FAST_SENDER	N/A
5863.282	RECEIVER	FAST_SENDER
5865.690	FAST_SENDER	N/A
5871.654	RECEIVER	FAST_SENDER
5874.068	FAST_SENDER	N/A
5874.840	RECEIVER	FAST_SENDER
5877.247	FAST_SENDER	N/A
5883.059	RECEIVER	FAST_SENDER
5885.484	FAST_SENDER	N/A
5886.248	RECEIVER	FAST_SENDER
5893.728	FAST_SENDER	N/A
5894.534	RECEIVER	FAST_SENDER
5896.980	FAST_SENDER	N/A
5903.225	RECEIVER	FAST_SENDER
5905.663	FAST_SENDER	N/A
5906.456	RECEIVER	FAST_SENDER
5908.884	FAST_SENDER	N/A
5915.112	RECEIVER	FAST_SENDER
5917.540	FAST_SENDER	N/A
5918.298	RECEIVER	FAST_SENDER
5920.704	FAST_SENDER	N/A
5926.888	RECEIVER	FAST_SENDER
5929.288	FAST_SENDER	N/A
5930.042	RECEIVER	FAST_SENDER
5937.517	FAST_SENDER	N/A
5938.329	RECEIVER	FAST_SENDER
5940.777	FAST_SENDER	N/A
5946.945	RECEIVER	FAST_SENDER
5949.384	FAST_SENDER	N/A
5950.145	RECEIVER	FAST_SENDER
5952.560	FAST_SENDER	N/A
5962.793	RECEIVER	FAST_SENDER
5965.220	FAST_SENDER	N/A
5965.970	RECEIVER	FAST_SENDER
5968.407	FAST_SENDER	N/A
5974.422	RECEIVER	FAST_SENDER
5976.865	FAST_SENDER	N/A
5977.635	RECEIVER	FAST_SENDER
5980.074	FAST_SENDER	N/A
5986.068	RECEIVER	FAST_SENDER
5988.475	FAST_SENDER	N/A
5989.232	RECEIVER	FAST_SENDER
5991.646	FAST_SENDER	N/A
5997.279	RECEIVER	FAST_SENDER
5999.717	FAST_SENDER	N/A
6000.457	RECEIVER	FAST_SENDER
6002.888	FAST_SENDER	N/A
6008.604	RECEIVER	FAST_SENDER
6011.008	FAST_SENDER	N/A
6011.782	RECEIVER	FAST_SENDER
6014.187	FAST_SENDER	N/A
6019.839	RECEIVER	FAST_SENDER
6022.286	FAST_SENDER	N/A
6023.042	RECEIVER	FAST_SENDER
6025.480	FAST_SENDER	N/A
6036.087	RECEIVER	FAST_SENDER
6038.537	FAST_SENDER	N/A
6044.814	RECEIVER	FAST_SENDER
6047.257	FAST_SENDER	N/A
6053.475	RECEIVER	FAST_SENDER
6060.218	FAST_SENDER	N/A
6060.952	RECEIVER	FAST_SENDER
6063.391	FAST_SENDER	N/A
6068.894	RECEIVER	FAST_SENDER
6071.309	FAST_SENDER	N/A
6072.089	RECEIVER	FAST_SENDER
6074.495	FAST_SENDER	N/A
6080.553	RECEIVER	FAST_SENDER
6082.964	FAST_SENDER	N/A
6083.719	RECEIVER	FAST_SENDER
6086.153	FAST_SENDER	N/A
6092.008	RECEIVER	FAST_SENDER
6094.437	FAST_SENDER	N/A
6095.181	RECEIVER	FAST_SENDER
6097.613	FAST_SENDER	N/A
6103.546	RECEIVER	FAST_SENDER
6105.969	FAST_SENDER	N/A
6106.696	RECEIVER	FAST_SENDER
6107.510	SLOW_SENDER1	N/A
6109.136	FAST_SENDER	N/A
6114.007	RECEIVER	SLOW_SENDER1
6116.443	SLOW_SENDER1	N/A
6117.259	RECEIVER	SLOW_SENDER1
6119.667	SLOW_SENDER1	N/A
6120.187	RECEIVER	FAST_SENDER
6122.122	RECEIVER	SLOW_SENDER1
6122.633	FAST_SENDER	N/A
6127.568	SLOW_SENDER1	N/A
6128.334	RECEIVER	SLOW_SENDER1
6133.749	SLOW_SENDER1	N/A
6135.773	FAST_SENDER	N/A
6135.886	RECEIVER	SLOW_SENDER1
6141.327	SLOW_SENDER1	N/A
6141.826	RECEIVER	FAST_SENDER
6143.802	RECEIVER	SLOW_SENDER1
6148.669	FAST_SENDER	N/A
6151.229	SLOW_SENDER1	N/A
6151.972	RECEIVER	SLOW_SENDER1
6154.661	RECEIVER	FAST_SENDER
6157.064	FAST_SENDER	N/A
6159.375	SLOW_SENDER1	N/A
6160.118	RECEIVER	SLOW_SENDER1
6163.029	RECEIVER	FAST_SENDER
6165.457	FAST_SENDER	N/A
6167.525	SLOW_SENDER1	N/A
6168.295	RECEIVER	SLOW_SENDER1
6176.774	RECEIVER	FAST_SENDER
6178.845	SLOW_SENDER1	N/A
6179.187	FAST_SENDER	N/A
6179.607	RECEIVER	SLOW_SENDER1
6185.744	RECEIVER	FAST_SENDER
6188.151	FAST_SENDER	N/A
6190.668	SLOW_SENDER1	N/A
6191.449	RECEIVER	SLOW_SENDER1
6194.400	RECEIVER	FAST_SENDER
6196.850	FAST_SENDER	N/A
6198.867	SLOW_SENDER1	N/A
6199.642	RECEIVER	SLOW_SENDER1
6203.503	RECEIVER	FAST_SENDER
6205.908	FAST_SENDER	N/A
6207.065	SLOW_SENDER1	N/A
6207.800	RECEIVER	SLOW_SENDER1
6211.695	RECEIVER	FAST_SENDER
6214.119	FAST_SENDER	N/A
6218.366	SLOW_SENDER1	N/A
6219.135	RECEIVER	SLOW_SENDER1
6220.197	RECEIVER	FAST_SENDER
6222.622	FAST_SENDER	N/A
6226.541	SLOW_SENDER1	N/A
6227.307	RECEIVER	SLOW_SENDER1
6228.564	RECEIVER	FAST_SENDER
6231.000	FAST_SENDER	N/A
[truncated: 9,442 more rows]
