# Supplementary material for: CATO: Wake-Up reCeiver-bAsed communicaTiOn for Batteryless Devices
Source: Sensors (Basel). 2025 Nov 7;25(22):6813. doi: 10.3390/s25226813 (PMC12655924; doi:10.3390/s25226813)
Supplement: Supplementary file 1 [file sensors-25-06813-s001.zip › File S1_Experimental_and_Simulation_Data/simulation/capsweep/cap190/mac_competing_nodes_both.csv]

time_s	node_id	received_from
2.700	FAST_SENDER	N/A
2.700	SLOW_SENDER1	N/A
8.447	RECEIVER	FAST_SENDER
10.878	FAST_SENDER	N/A
11.660	RECEIVER	FAST_SENDER
13.801	RECEIVER	SLOW_SENDER1
14.110	FAST_SENDER	N/A
14.860	RECEIVER	FAST_SENDER
16.232	SLOW_SENDER1	N/A
17.290	FAST_SENDER	N/A
22.208	RECEIVER	SLOW_SENDER1
24.630	SLOW_SENDER1	N/A
25.432	RECEIVER	SLOW_SENDER1
27.869	SLOW_SENDER1	N/A
28.255	RECEIVER	FAST_SENDER
30.268	RECEIVER	SLOW_SENDER1
30.698	FAST_SENDER	N/A
32.684	SLOW_SENDER1	N/A
37.159	RECEIVER	FAST_SENDER
39.588	FAST_SENDER	N/A
40.310	RECEIVER	FAST_SENDER
42.719	FAST_SENDER	N/A
43.321	RECEIVER	SLOW_SENDER1
43.996	RECEIVER	FAST_SENDER
45.735	SLOW_SENDER1	N/A
46.441	FAST_SENDER	N/A
51.235	RECEIVER	SLOW_SENDER1
56.680	SLOW_SENDER1	N/A
58.891	RECEIVER	SLOW_SENDER1
59.267	FAST_SENDER	N/A
64.314	SLOW_SENDER1	N/A
65.102	RECEIVER	SLOW_SENDER1
70.509	SLOW_SENDER1	N/A
72.181	FAST_SENDER	N/A
72.939	RECEIVER	FAST_SENDER
75.039	RECEIVER	SLOW_SENDER1
75.341	FAST_SENDER	N/A
77.341	FAST_SENDER	N/A
79.341	FAST_SENDER	N/A
81.341	FAST_SENDER	N/A
82.455	SLOW_SENDER1	N/A
83.341	FAST_SENDER	N/A
84.769	RECEIVER	SLOW_SENDER1
85.341	FAST_SENDER	N/A
87.341	FAST_SENDER	N/A
89.341	FAST_SENDER	N/A
92.208	SLOW_SENDER1	N/A
92.988	RECEIVER	SLOW_SENDER1
100.422	SLOW_SENDER1	N/A
102.092	FAST_SENDER	N/A
102.841	RECEIVER	SLOW_SENDER1
108.459	RECEIVER	FAST_SENDER
110.249	SLOW_SENDER1	N/A
112.496	RECEIVER	SLOW_SENDER1
114.982	FAST_SENDER	N/A
119.932	SLOW_SENDER1	N/A
120.502	RECEIVER	FAST_SENDER
122.200	RECEIVER	SLOW_SENDER1
122.903	FAST_SENDER	N/A
128.907	RECEIVER	FAST_SENDER
129.633	SLOW_SENDER1	N/A
131.329	FAST_SENDER	N/A
131.969	RECEIVER	SLOW_SENDER1
137.446	RECEIVER	FAST_SENDER
139.374	SLOW_SENDER1	N/A
139.887	FAST_SENDER	N/A
142.485	RECEIVER	FAST_SENDER
148.491	FAST_SENDER	N/A
149.240	RECEIVER	FAST_SENDER
151.660	FAST_SENDER	N/A
157.583	RECEIVER	FAST_SENDER
160.025	FAST_SENDER	N/A
160.791	RECEIVER	FAST_SENDER
163.208	FAST_SENDER	N/A
169.517	RECEIVER	FAST_SENDER
171.921	FAST_SENDER	N/A
172.722	RECEIVER	FAST_SENDER
175.152	FAST_SENDER	N/A
181.128	RECEIVER	FAST_SENDER
183.566	FAST_SENDER	N/A
184.304	RECEIVER	FAST_SENDER
186.728	FAST_SENDER	N/A
192.685	RECEIVER	FAST_SENDER
195.090	FAST_SENDER	N/A
195.891	RECEIVER	FAST_SENDER
198.315	FAST_SENDER	N/A
204.295	RECEIVER	FAST_SENDER
206.736	FAST_SENDER	N/A
207.487	RECEIVER	FAST_SENDER
209.901	FAST_SENDER	N/A
215.802	RECEIVER	FAST_SENDER
218.243	FAST_SENDER	N/A
219.008	RECEIVER	FAST_SENDER
221.446	FAST_SENDER	N/A
227.607	RECEIVER	FAST_SENDER
230.009	FAST_SENDER	N/A
230.802	RECEIVER	FAST_SENDER
233.219	FAST_SENDER	N/A
238.965	RECEIVER	FAST_SENDER
241.409	FAST_SENDER	N/A
242.195	RECEIVER	FAST_SENDER
244.617	FAST_SENDER	N/A
250.811	RECEIVER	FAST_SENDER
253.226	FAST_SENDER	N/A
254.015	RECEIVER	FAST_SENDER
256.449	FAST_SENDER	N/A
262.411	RECEIVER	FAST_SENDER
264.856	FAST_SENDER	N/A
265.616	RECEIVER	FAST_SENDER
268.052	FAST_SENDER	N/A
273.564	RECEIVER	FAST_SENDER
275.988	FAST_SENDER	N/A
276.764	RECEIVER	FAST_SENDER
279.212	FAST_SENDER	N/A
284.865	RECEIVER	FAST_SENDER
287.300	FAST_SENDER	N/A
288.095	RECEIVER	FAST_SENDER
290.511	FAST_SENDER	N/A
296.229	RECEIVER	FAST_SENDER
298.637	FAST_SENDER	N/A
299.430	RECEIVER	FAST_SENDER
301.853	FAST_SENDER	N/A
307.922	RECEIVER	FAST_SENDER
310.332	FAST_SENDER	N/A
311.064	RECEIVER	FAST_SENDER
313.485	FAST_SENDER	N/A
319.360	RECEIVER	FAST_SENDER
321.783	FAST_SENDER	N/A
322.585	RECEIVER	FAST_SENDER
325.030	FAST_SENDER	N/A
330.885	RECEIVER	FAST_SENDER
333.310	FAST_SENDER	N/A
334.058	RECEIVER	FAST_SENDER
336.499	FAST_SENDER	N/A
342.249	RECEIVER	FAST_SENDER
344.654	FAST_SENDER	N/A
345.397	RECEIVER	FAST_SENDER
347.842	FAST_SENDER	N/A
353.499	RECEIVER	FAST_SENDER
355.923	FAST_SENDER	N/A
356.661	RECEIVER	FAST_SENDER
359.085	FAST_SENDER	N/A
364.673	RECEIVER	FAST_SENDER
367.116	FAST_SENDER	N/A
367.876	RECEIVER	FAST_SENDER
370.279	FAST_SENDER	N/A
376.131	RECEIVER	FAST_SENDER
378.536	FAST_SENDER	N/A
380.737	RECEIVER	FAST_SENDER
383.141	FAST_SENDER	N/A
389.042	RECEIVER	FAST_SENDER
391.469	FAST_SENDER	N/A
392.240	RECEIVER	FAST_SENDER
394.645	FAST_SENDER	N/A
400.226	RECEIVER	FAST_SENDER
402.637	FAST_SENDER	N/A
403.399	RECEIVER	FAST_SENDER
405.833	FAST_SENDER	N/A
416.135	RECEIVER	FAST_SENDER
418.561	FAST_SENDER	N/A
419.364	RECEIVER	FAST_SENDER
421.798	FAST_SENDER	N/A
427.953	RECEIVER	FAST_SENDER
430.362	FAST_SENDER	N/A
431.138	RECEIVER	FAST_SENDER
433.550	FAST_SENDER	N/A
439.273	RECEIVER	FAST_SENDER
441.689	FAST_SENDER	N/A
443.830	RECEIVER	FAST_SENDER
446.232	FAST_SENDER	N/A
452.330	RECEIVER	FAST_SENDER
454.767	FAST_SENDER	N/A
455.536	RECEIVER	FAST_SENDER
457.967	FAST_SENDER	N/A
464.171	RECEIVER	FAST_SENDER
466.603	FAST_SENDER	N/A
467.353	RECEIVER	FAST_SENDER
469.784	FAST_SENDER	N/A
476.014	RECEIVER	FAST_SENDER
478.451	FAST_SENDER	N/A
479.256	RECEIVER	FAST_SENDER
481.700	FAST_SENDER	N/A
487.408	RECEIVER	FAST_SENDER
489.825	FAST_SENDER	N/A
490.599	RECEIVER	FAST_SENDER
493.029	FAST_SENDER	N/A
498.877	RECEIVER	FAST_SENDER
501.279	FAST_SENDER	N/A
502.015	RECEIVER	FAST_SENDER
504.420	FAST_SENDER	N/A
510.423	RECEIVER	FAST_SENDER
512.858	FAST_SENDER	N/A
513.661	RECEIVER	FAST_SENDER
516.098	FAST_SENDER	N/A
522.199	RECEIVER	FAST_SENDER
524.603	FAST_SENDER	N/A
525.355	RECEIVER	FAST_SENDER
527.764	FAST_SENDER	N/A
533.843	RECEIVER	FAST_SENDER
536.251	FAST_SENDER	N/A
537.052	RECEIVER	FAST_SENDER
539.457	FAST_SENDER	N/A
545.174	RECEIVER	FAST_SENDER
547.603	FAST_SENDER	N/A
548.375	RECEIVER	FAST_SENDER
550.784	FAST_SENDER	N/A
551.550	SLOW_SENDER1	N/A
556.843	RECEIVER	FAST_SENDER
559.253	FAST_SENDER	N/A
560.036	RECEIVER	FAST_SENDER
562.039	RECEIVER	SLOW_SENDER1
562.473	FAST_SENDER	N/A
563.264	RECEIVER	FAST_SENDER
564.478	SLOW_SENDER1	N/A
565.664	FAST_SENDER	N/A
568.978	RECEIVER	SLOW_SENDER1
574.390	SLOW_SENDER1	N/A
576.827	RECEIVER	SLOW_SENDER1
578.748	FAST_SENDER	N/A
580.748	FAST_SENDER	N/A
582.275	SLOW_SENDER1	N/A
582.748	FAST_SENDER	N/A
583.010	RECEIVER	SLOW_SENDER1
584.748	FAST_SENDER	N/A
586.748	FAST_SENDER	N/A
588.440	SLOW_SENDER1	N/A
588.748	FAST_SENDER	N/A
590.748	FAST_SENDER	N/A
590.915	RECEIVER	SLOW_SENDER1
592.748	FAST_SENDER	N/A
598.321	SLOW_SENDER1	N/A
598.434	RECEIVER	FAST_SENDER
600.554	RECEIVER	SLOW_SENDER1
600.846	FAST_SENDER	N/A
606.738	RECEIVER	FAST_SENDER
607.995	SLOW_SENDER1	N/A
609.182	FAST_SENDER	N/A
609.941	RECEIVER	FAST_SENDER
612.022	RECEIVER	SLOW_SENDER1
612.356	FAST_SENDER	N/A
614.356	FAST_SENDER	N/A
616.356	FAST_SENDER	N/A
618.356	FAST_SENDER	N/A
619.450	SLOW_SENDER1	N/A
620.356	FAST_SENDER	N/A
621.710	RECEIVER	SLOW_SENDER1
622.356	FAST_SENDER	N/A
624.356	FAST_SENDER	N/A
626.356	FAST_SENDER	N/A
629.123	SLOW_SENDER1	N/A
629.853	RECEIVER	SLOW_SENDER1
637.297	SLOW_SENDER1	N/A
638.771	FAST_SENDER	N/A
639.538	RECEIVER	FAST_SENDER
641.616	RECEIVER	SLOW_SENDER1
641.984	FAST_SENDER	N/A
643.984	FAST_SENDER	N/A
645.984	FAST_SENDER	N/A
647.984	FAST_SENDER	N/A
649.984	FAST_SENDER	N/A
651.984	FAST_SENDER	N/A
653.984	FAST_SENDER	N/A
655.984	FAST_SENDER	N/A
656.751	RECEIVER	FAST_SENDER
659.160	FAST_SENDER	N/A
665.209	RECEIVER	FAST_SENDER
667.618	FAST_SENDER	N/A
668.420	RECEIVER	FAST_SENDER
670.837	FAST_SENDER	N/A
676.856	RECEIVER	FAST_SENDER
679.293	FAST_SENDER	N/A
680.064	RECEIVER	FAST_SENDER
682.497	FAST_SENDER	N/A
688.172	RECEIVER	FAST_SENDER
690.588	FAST_SENDER	N/A
691.355	RECEIVER	FAST_SENDER
693.795	FAST_SENDER	N/A
704.001	RECEIVER	FAST_SENDER
706.414	FAST_SENDER	N/A
707.163	RECEIVER	FAST_SENDER
709.578	FAST_SENDER	N/A
715.381	RECEIVER	FAST_SENDER
717.819	FAST_SENDER	N/A
718.619	RECEIVER	FAST_SENDER
721.027	FAST_SENDER	N/A
726.822	RECEIVER	FAST_SENDER
729.270	FAST_SENDER	N/A
730.037	RECEIVER	FAST_SENDER
732.479	FAST_SENDER	N/A
738.401	RECEIVER	FAST_SENDER
740.833	FAST_SENDER	N/A
741.605	RECEIVER	FAST_SENDER
744.049	FAST_SENDER	N/A
750.241	RECEIVER	FAST_SENDER
752.662	FAST_SENDER	N/A
753.438	RECEIVER	FAST_SENDER
755.860	FAST_SENDER	N/A
761.670	RECEIVER	FAST_SENDER
764.078	FAST_SENDER	N/A
764.861	RECEIVER	FAST_SENDER
767.303	FAST_SENDER	N/A
773.402	RECEIVER	FAST_SENDER
775.840	FAST_SENDER	N/A
776.569	RECEIVER	FAST_SENDER
778.979	FAST_SENDER	N/A
784.600	RECEIVER	FAST_SENDER
787.046	FAST_SENDER	N/A
787.754	RECEIVER	FAST_SENDER
790.157	FAST_SENDER	N/A
796.463	RECEIVER	FAST_SENDER
798.896	FAST_SENDER	N/A
799.651	RECEIVER	FAST_SENDER
802.062	FAST_SENDER	N/A
807.917	RECEIVER	FAST_SENDER
810.345	FAST_SENDER	N/A
811.109	RECEIVER	FAST_SENDER
813.558	FAST_SENDER	N/A
819.593	RECEIVER	FAST_SENDER
822.008	FAST_SENDER	N/A
822.813	RECEIVER	FAST_SENDER
825.251	FAST_SENDER	N/A
831.440	RECEIVER	FAST_SENDER
833.884	FAST_SENDER	N/A
834.644	RECEIVER	FAST_SENDER
837.080	FAST_SENDER	N/A
843.114	RECEIVER	FAST_SENDER
845.538	FAST_SENDER	N/A
846.263	RECEIVER	FAST_SENDER
848.674	FAST_SENDER	N/A
854.548	RECEIVER	FAST_SENDER
856.961	FAST_SENDER	N/A
857.695	RECEIVER	FAST_SENDER
860.095	FAST_SENDER	N/A
865.771	RECEIVER	FAST_SENDER
868.177	FAST_SENDER	N/A
868.951	RECEIVER	FAST_SENDER
871.400	FAST_SENDER	N/A
877.497	RECEIVER	FAST_SENDER
879.937	FAST_SENDER	N/A
880.673	RECEIVER	FAST_SENDER
883.101	FAST_SENDER	N/A
888.833	RECEIVER	FAST_SENDER
891.239	FAST_SENDER	N/A
892.003	RECEIVER	FAST_SENDER
894.444	FAST_SENDER	N/A
900.457	RECEIVER	FAST_SENDER
902.866	FAST_SENDER	N/A
903.672	RECEIVER	FAST_SENDER
906.121	FAST_SENDER	N/A
911.878	RECEIVER	FAST_SENDER
914.303	FAST_SENDER	N/A
915.064	RECEIVER	FAST_SENDER
917.477	FAST_SENDER	N/A
923.415	RECEIVER	FAST_SENDER
925.841	FAST_SENDER	N/A
926.595	RECEIVER	FAST_SENDER
929.043	FAST_SENDER	N/A
935.078	RECEIVER	FAST_SENDER
937.483	FAST_SENDER	N/A
938.204	RECEIVER	FAST_SENDER
940.631	FAST_SENDER	N/A
946.330	RECEIVER	FAST_SENDER
948.747	FAST_SENDER	N/A
949.476	RECEIVER	FAST_SENDER
951.907	FAST_SENDER	N/A
957.617	RECEIVER	FAST_SENDER
960.035	FAST_SENDER	N/A
960.787	RECEIVER	FAST_SENDER
963.233	FAST_SENDER	N/A
969.312	RECEIVER	FAST_SENDER
971.761	FAST_SENDER	N/A
972.501	RECEIVER	FAST_SENDER
974.921	FAST_SENDER	N/A
980.483	RECEIVER	FAST_SENDER
982.892	FAST_SENDER	N/A
983.652	RECEIVER	FAST_SENDER
986.060	FAST_SENDER	N/A
992.306	RECEIVER	FAST_SENDER
994.724	FAST_SENDER	N/A
995.441	RECEIVER	FAST_SENDER
997.861	FAST_SENDER	N/A
1003.874	RECEIVER	FAST_SENDER
1006.318	FAST_SENDER	N/A
1007.075	RECEIVER	FAST_SENDER
1009.507	FAST_SENDER	N/A
1015.099	RECEIVER	FAST_SENDER
1017.504	FAST_SENDER	N/A
1018.281	RECEIVER	FAST_SENDER
1025.869	FAST_SENDER	N/A
1026.633	RECEIVER	FAST_SENDER
1029.040	FAST_SENDER	N/A
1034.682	RECEIVER	FAST_SENDER
1041.379	FAST_SENDER	N/A
1043.608	RECEIVER	FAST_SENDER
1046.029	FAST_SENDER	N/A
1051.839	RECEIVER	FAST_SENDER
1051.920	SLOW_SENDER1	N/A
1052.654	RECEIVER	SLOW_SENDER1
1054.257	FAST_SENDER	N/A
1060.356	SLOW_SENDER1	N/A
1061.122	RECEIVER	SLOW_SENDER1
1063.565	SLOW_SENDER1	N/A
1064.719	RECEIVER	FAST_SENDER
1066.322	RECEIVER	SLOW_SENDER1
1067.129	FAST_SENDER	N/A
1071.748	SLOW_SENDER1	N/A
1072.508	RECEIVER	SLOW_SENDER1
1077.924	SLOW_SENDER1	N/A
1080.163	RECEIVER	SLOW_SENDER1
1080.586	FAST_SENDER	N/A
1085.574	SLOW_SENDER1	N/A
1086.351	RECEIVER	SLOW_SENDER1
1091.782	SLOW_SENDER1	N/A
1093.667	FAST_SENDER	N/A
1093.900	RECEIVER	SLOW_SENDER1
1099.340	RECEIVER	FAST_SENDER
1099.340	SLOW_SENDER1	N/A
1101.543	RECEIVER	SLOW_SENDER1
1101.779	FAST_SENDER	N/A
1108.101	RECEIVER	FAST_SENDER
1108.951	SLOW_SENDER1	N/A
1110.508	FAST_SENDER	N/A
1111.252	RECEIVER	SLOW_SENDER1
1117.354	RECEIVER	FAST_SENDER
1118.672	SLOW_SENDER1	N/A
1119.796	FAST_SENDER	N/A
1120.499	RECEIVER	FAST_SENDER
1122.568	RECEIVER	SLOW_SENDER1
1129.987	SLOW_SENDER1	N/A
1132.147	RECEIVER	SLOW_SENDER1
1132.206	FAST_SENDER	N/A
1134.206	FAST_SENDER	N/A
1136.206	FAST_SENDER	N/A
1138.206	FAST_SENDER	N/A
1139.579	SLOW_SENDER1	N/A
1140.206	FAST_SENDER	N/A
1140.355	RECEIVER	SLOW_SENDER1
1142.206	FAST_SENDER	N/A
1144.206	FAST_SENDER	N/A
1146.206	FAST_SENDER	N/A
1146.943	RECEIVER	FAST_SENDER
1147.770	SLOW_SENDER1	N/A
1148.556	RECEIVER	SLOW_SENDER1
1149.391	FAST_SENDER	N/A
1150.182	RECEIVER	FAST_SENDER
1152.598	FAST_SENDER	N/A
1156.000	SLOW_SENDER1	N/A
1156.784	RECEIVER	SLOW_SENDER1
1164.224	SLOW_SENDER1	N/A
1165.461	FAST_SENDER	N/A
1166.267	RECEIVER	FAST_SENDER
1168.703	FAST_SENDER	N/A
1174.487	RECEIVER	FAST_SENDER
1176.891	FAST_SENDER	N/A
1177.708	RECEIVER	FAST_SENDER
1180.153	FAST_SENDER	N/A
1185.930	RECEIVER	FAST_SENDER
1188.361	FAST_SENDER	N/A
1189.115	RECEIVER	FAST_SENDER
1191.530	FAST_SENDER	N/A
1197.102	RECEIVER	FAST_SENDER
1199.516	FAST_SENDER	N/A
1200.313	RECEIVER	FAST_SENDER
1202.740	FAST_SENDER	N/A
1208.612	RECEIVER	FAST_SENDER
1211.028	FAST_SENDER	N/A
1211.784	RECEIVER	FAST_SENDER
1214.204	FAST_SENDER	N/A
1225.201	RECEIVER	FAST_SENDER
1227.643	FAST_SENDER	N/A
1228.385	RECEIVER	FAST_SENDER
1230.822	FAST_SENDER	N/A
1237.076	RECEIVER	FAST_SENDER
1239.519	FAST_SENDER	N/A
1240.286	RECEIVER	FAST_SENDER
1242.720	FAST_SENDER	N/A
1248.560	RECEIVER	FAST_SENDER
1250.974	FAST_SENDER	N/A
1251.703	RECEIVER	FAST_SENDER
1254.153	FAST_SENDER	N/A
1260.202	RECEIVER	FAST_SENDER
1262.647	FAST_SENDER	N/A
1263.381	RECEIVER	FAST_SENDER
1265.826	FAST_SENDER	N/A
1271.870	RECEIVER	FAST_SENDER
1274.315	FAST_SENDER	N/A
1276.592	RECEIVER	FAST_SENDER
1279.042	FAST_SENDER	N/A
1290.021	RECEIVER	FAST_SENDER
1292.447	FAST_SENDER	N/A
1294.767	RECEIVER	FAST_SENDER
1297.212	FAST_SENDER	N/A
1303.104	RECEIVER	FAST_SENDER
1305.543	FAST_SENDER	N/A
1306.341	RECEIVER	FAST_SENDER
1308.763	FAST_SENDER	N/A
1321.640	FAST_SENDER	N/A
1327.540	RECEIVER	FAST_SENDER
1329.972	FAST_SENDER	N/A
1330.731	RECEIVER	FAST_SENDER
1333.144	FAST_SENDER	N/A
1338.854	RECEIVER	FAST_SENDER
1341.297	FAST_SENDER	N/A
1342.100	RECEIVER	FAST_SENDER
1344.503	FAST_SENDER	N/A
1350.173	RECEIVER	FAST_SENDER
1352.602	FAST_SENDER	N/A
1353.348	RECEIVER	FAST_SENDER
1355.780	FAST_SENDER	N/A
1361.534	RECEIVER	FAST_SENDER
1363.947	FAST_SENDER	N/A
1366.349	RECEIVER	FAST_SENDER
1368.757	FAST_SENDER	N/A
1374.937	RECEIVER	FAST_SENDER
1377.386	FAST_SENDER	N/A
1378.133	RECEIVER	FAST_SENDER
1380.541	FAST_SENDER	N/A
1386.872	RECEIVER	FAST_SENDER
1389.313	FAST_SENDER	N/A
1390.033	RECEIVER	FAST_SENDER
1398.013	FAST_SENDER	N/A
1398.774	RECEIVER	FAST_SENDER
1401.201	FAST_SENDER	N/A
1406.970	RECEIVER	FAST_SENDER
1409.385	FAST_SENDER	N/A
1410.161	RECEIVER	FAST_SENDER
1412.581	FAST_SENDER	N/A
1418.687	RECEIVER	FAST_SENDER
1421.091	FAST_SENDER	N/A
1421.875	RECEIVER	FAST_SENDER
1424.300	FAST_SENDER	N/A
1434.676	RECEIVER	FAST_SENDER
1437.083	FAST_SENDER	N/A
1437.860	RECEIVER	FAST_SENDER
1440.264	FAST_SENDER	N/A
1446.263	RECEIVER	FAST_SENDER
1448.668	FAST_SENDER	N/A
1449.395	RECEIVER	FAST_SENDER
1451.836	FAST_SENDER	N/A
1457.697	RECEIVER	FAST_SENDER
1460.143	FAST_SENDER	N/A
1460.920	RECEIVER	FAST_SENDER
1463.360	FAST_SENDER	N/A
1469.109	RECEIVER	FAST_SENDER
1471.534	FAST_SENDER	N/A
1472.307	RECEIVER	FAST_SENDER
1474.726	FAST_SENDER	N/A
1485.003	RECEIVER	FAST_SENDER
1487.451	FAST_SENDER	N/A
1488.231	RECEIVER	FAST_SENDER
1490.636	FAST_SENDER	N/A
1501.497	RECEIVER	FAST_SENDER
1503.535	FAST_SENDER	N/A
1504.284	RECEIVER	FAST_SENDER
1506.721	FAST_SENDER	N/A
1512.703	RECEIVER	FAST_SENDER
1515.127	FAST_SENDER	N/A
1515.858	RECEIVER	FAST_SENDER
1518.263	FAST_SENDER	N/A
1524.141	RECEIVER	FAST_SENDER
1526.589	FAST_SENDER	N/A
1527.333	RECEIVER	FAST_SENDER
1529.734	FAST_SENDER	N/A
1535.417	RECEIVER	FAST_SENDER
1537.817	FAST_SENDER	N/A
1538.579	RECEIVER	FAST_SENDER
1540.983	FAST_SENDER	N/A
1547.229	RECEIVER	FAST_SENDER
1549.637	FAST_SENDER	N/A
1550.388	RECEIVER	FAST_SENDER
1552.830	FAST_SENDER	N/A
1558.490	RECEIVER	FAST_SENDER
1560.930	FAST_SENDER	N/A
1561.670	RECEIVER	FAST_SENDER
1564.097	FAST_SENDER	N/A
1569.853	RECEIVER	FAST_SENDER
1572.284	FAST_SENDER	N/A
1573.058	RECEIVER	FAST_SENDER
1575.480	FAST_SENDER	N/A
1576.890	SLOW_SENDER1	N/A
1581.889	RECEIVER	FAST_SENDER
1584.300	FAST_SENDER	N/A
1585.088	RECEIVER	FAST_SENDER
1587.252	RECEIVER	SLOW_SENDER1
1587.512	FAST_SENDER	N/A
1588.307	RECEIVER	FAST_SENDER
1589.692	SLOW_SENDER1	N/A
1590.755	FAST_SENDER	N/A
1593.611	RECEIVER	SLOW_SENDER1
1599.033	SLOW_SENDER1	N/A
1601.206	RECEIVER	SLOW_SENDER1
1603.441	FAST_SENDER	N/A
1605.441	FAST_SENDER	N/A
1606.656	SLOW_SENDER1	N/A
1607.440	RECEIVER	SLOW_SENDER1
1607.441	FAST_SENDER	N/A
1609.441	FAST_SENDER	N/A
1611.441	FAST_SENDER	N/A
1612.852	SLOW_SENDER1	N/A
1613.441	FAST_SENDER	N/A
1615.092	RECEIVER	SLOW_SENDER1
1615.441	FAST_SENDER	N/A
1617.441	FAST_SENDER	N/A
1622.529	SLOW_SENDER1	N/A
1623.284	RECEIVER	FAST_SENDER
1625.322	RECEIVER	SLOW_SENDER1
1625.716	FAST_SENDER	N/A
1631.410	RECEIVER	FAST_SENDER
1632.759	SLOW_SENDER1	N/A
1633.829	FAST_SENDER	N/A
1634.598	RECEIVER	FAST_SENDER
1636.652	RECEIVER	SLOW_SENDER1
1644.084	SLOW_SENDER1	N/A
1646.253	FAST_SENDER	N/A
1646.646	RECEIVER	SLOW_SENDER1
1648.253	FAST_SENDER	N/A
1650.253	FAST_SENDER	N/A
1652.253	FAST_SENDER	N/A
1654.046	SLOW_SENDER1	N/A
1654.253	FAST_SENDER	N/A
1654.800	RECEIVER	SLOW_SENDER1
1656.253	FAST_SENDER	N/A
1658.253	FAST_SENDER	N/A
1660.253	FAST_SENDER	N/A
1661.041	RECEIVER	FAST_SENDER
1662.237	SLOW_SENDER1	N/A
1663.028	RECEIVER	SLOW_SENDER1
1663.482	FAST_SENDER	N/A
1664.219	RECEIVER	FAST_SENDER
1666.645	FAST_SENDER	N/A
1670.447	SLOW_SENDER1	N/A
1671.241	RECEIVER	SLOW_SENDER1
1678.657	SLOW_SENDER1	N/A
1679.306	FAST_SENDER	N/A
1680.084	RECEIVER	FAST_SENDER
1682.505	FAST_SENDER	N/A
1688.156	RECEIVER	FAST_SENDER
1690.575	FAST_SENDER	N/A
1691.383	RECEIVER	FAST_SENDER
1693.821	FAST_SENDER	N/A
1699.882	RECEIVER	FAST_SENDER
1702.284	FAST_SENDER	N/A
1703.067	RECEIVER	FAST_SENDER
1705.489	FAST_SENDER	N/A
1711.595	RECEIVER	FAST_SENDER
1714.036	FAST_SENDER	N/A
1714.768	RECEIVER	FAST_SENDER
1717.198	FAST_SENDER	N/A
1723.410	RECEIVER	FAST_SENDER
1725.810	FAST_SENDER	N/A
1726.566	RECEIVER	FAST_SENDER
1728.974	FAST_SENDER	N/A
1734.649	RECEIVER	FAST_SENDER
1737.057	FAST_SENDER	N/A
1737.792	RECEIVER	FAST_SENDER
1745.102	FAST_SENDER	N/A
1745.857	RECEIVER	FAST_SENDER
1748.299	FAST_SENDER	N/A
1754.279	RECEIVER	FAST_SENDER
1756.716	FAST_SENDER	N/A
1757.466	RECEIVER	FAST_SENDER
1759.898	FAST_SENDER	N/A
1765.630	RECEIVER	FAST_SENDER
1768.043	FAST_SENDER	N/A
1768.777	RECEIVER	FAST_SENDER
1771.203	FAST_SENDER	N/A
1776.824	RECEIVER	FAST_SENDER
1779.248	FAST_SENDER	N/A
1779.991	RECEIVER	FAST_SENDER
1782.439	FAST_SENDER	N/A
1792.987	RECEIVER	FAST_SENDER
1795.431	FAST_SENDER	N/A
1796.183	RECEIVER	FAST_SENDER
1798.613	FAST_SENDER	N/A
1804.813	RECEIVER	FAST_SENDER
1807.236	FAST_SENDER	N/A
1807.992	RECEIVER	FAST_SENDER
1810.442	FAST_SENDER	N/A
1816.456	RECEIVER	FAST_SENDER
1818.876	FAST_SENDER	N/A
1819.660	RECEIVER	FAST_SENDER
1822.064	FAST_SENDER	N/A
1827.611	RECEIVER	FAST_SENDER
1830.031	FAST_SENDER	N/A
1830.781	RECEIVER	FAST_SENDER
1833.212	FAST_SENDER	N/A
1839.134	RECEIVER	FAST_SENDER
1841.580	FAST_SENDER	N/A
1842.359	RECEIVER	FAST_SENDER
1844.763	FAST_SENDER	N/A
1854.768	RECEIVER	FAST_SENDER
1857.189	FAST_SENDER	N/A
1857.949	RECEIVER	FAST_SENDER
1860.381	FAST_SENDER	N/A
1866.529	RECEIVER	FAST_SENDER
1868.976	FAST_SENDER	N/A
1869.730	RECEIVER	FAST_SENDER
1872.135	FAST_SENDER	N/A
1878.060	RECEIVER	FAST_SENDER
1880.464	FAST_SENDER	N/A
1881.191	RECEIVER	FAST_SENDER
1883.622	FAST_SENDER	N/A
1889.782	RECEIVER	FAST_SENDER
1892.223	FAST_SENDER	N/A
1892.967	RECEIVER	FAST_SENDER
1895.416	FAST_SENDER	N/A
1901.309	RECEIVER	FAST_SENDER
1903.742	FAST_SENDER	N/A
1904.499	RECEIVER	FAST_SENDER
1906.933	FAST_SENDER	N/A
1912.603	RECEIVER	FAST_SENDER
1915.006	FAST_SENDER	N/A
1917.580	RECEIVER	FAST_SENDER
1920.028	FAST_SENDER	N/A
1925.754	RECEIVER	FAST_SENDER
1928.169	FAST_SENDER	N/A
1928.925	RECEIVER	FAST_SENDER
1931.372	FAST_SENDER	N/A
1937.164	RECEIVER	FAST_SENDER
1939.608	FAST_SENDER	N/A
1940.366	RECEIVER	FAST_SENDER
1942.812	FAST_SENDER	N/A
1948.915	RECEIVER	FAST_SENDER
1951.320	FAST_SENDER	N/A
1952.082	RECEIVER	FAST_SENDER
1954.495	FAST_SENDER	N/A
1959.967	RECEIVER	FAST_SENDER
1962.370	FAST_SENDER	N/A
1963.091	RECEIVER	FAST_SENDER
1965.533	FAST_SENDER	N/A
1971.260	RECEIVER	FAST_SENDER
1973.689	FAST_SENDER	N/A
1974.431	RECEIVER	FAST_SENDER
1976.843	FAST_SENDER	N/A
1982.762	RECEIVER	FAST_SENDER
1985.210	FAST_SENDER	N/A
1985.958	RECEIVER	FAST_SENDER
1988.358	FAST_SENDER	N/A
1994.240	RECEIVER	FAST_SENDER
1996.682	FAST_SENDER	N/A
1997.429	RECEIVER	FAST_SENDER
1999.839	FAST_SENDER	N/A
2005.701	RECEIVER	FAST_SENDER
2008.109	FAST_SENDER	N/A
2008.866	RECEIVER	FAST_SENDER
2016.609	FAST_SENDER	N/A
2017.361	RECEIVER	FAST_SENDER
2019.762	FAST_SENDER	N/A
2025.710	RECEIVER	FAST_SENDER
2028.120	FAST_SENDER	N/A
2028.904	RECEIVER	FAST_SENDER
2031.317	FAST_SENDER	N/A
2041.718	RECEIVER	FAST_SENDER
2044.120	FAST_SENDER	N/A
2044.903	RECEIVER	FAST_SENDER
2047.319	FAST_SENDER	N/A
2053.648	RECEIVER	FAST_SENDER
2056.097	FAST_SENDER	N/A
2056.915	RECEIVER	FAST_SENDER
2059.363	FAST_SENDER	N/A
2065.543	RECEIVER	FAST_SENDER
2067.948	FAST_SENDER	N/A
2068.744	RECEIVER	FAST_SENDER
2071.187	FAST_SENDER	N/A
2077.489	RECEIVER	FAST_SENDER
2079.928	FAST_SENDER	N/A
2080.682	RECEIVER	FAST_SENDER
2083.088	FAST_SENDER	N/A
2089.144	RECEIVER	FAST_SENDER
2091.330	SLOW_SENDER1	N/A
2091.553	FAST_SENDER	N/A
2092.288	RECEIVER	FAST_SENDER
2094.722	FAST_SENDER	N/A
2097.799	RECEIVER	SLOW_SENDER1
2100.222	SLOW_SENDER1	N/A
2100.614	RECEIVER	FAST_SENDER
2105.959	RECEIVER	SLOW_SENDER1
2107.775	FAST_SENDER	N/A
2111.365	SLOW_SENDER1	N/A
2112.125	RECEIVER	SLOW_SENDER1
2113.646	RECEIVER	FAST_SENDER
2116.087	FAST_SENDER	N/A
2117.555	SLOW_SENDER1	N/A
2118.329	RECEIVER	SLOW_SENDER1
2123.736	SLOW_SENDER1	N/A
2124.496	RECEIVER	SLOW_SENDER1
2127.035	RECEIVER	FAST_SENDER
2129.444	FAST_SENDER	N/A
2129.909	SLOW_SENDER1	N/A
2130.671	RECEIVER	SLOW_SENDER1
2135.992	RECEIVER	FAST_SENDER
2136.095	SLOW_SENDER1	N/A
2136.837	RECEIVER	SLOW_SENDER1
2138.433	FAST_SENDER	N/A
2142.247	SLOW_SENDER1	N/A
2144.934	RECEIVER	FAST_SENDER
2146.609	RECEIVER	SLOW_SENDER1
2147.353	FAST_SENDER	N/A
2149.353	FAST_SENDER	N/A
2151.353	FAST_SENDER	N/A
2153.353	FAST_SENDER	N/A
2154.058	SLOW_SENDER1	N/A
2154.804	RECEIVER	SLOW_SENDER1
2155.353	FAST_SENDER	N/A
2157.353	FAST_SENDER	N/A
2159.353	FAST_SENDER	N/A
2161.353	FAST_SENDER	N/A
2162.223	SLOW_SENDER1	N/A
2163.031	RECEIVER	SLOW_SENDER1
2167.130	RECEIVER	FAST_SENDER
2169.574	FAST_SENDER	N/A
2170.435	SLOW_SENDER1	N/A
2171.213	RECEIVER	SLOW_SENDER1
2175.867	RECEIVER	FAST_SENDER
2178.288	FAST_SENDER	N/A
2178.637	SLOW_SENDER1	N/A
2179.428	RECEIVER	SLOW_SENDER1
2184.564	RECEIVER	FAST_SENDER
2186.845	SLOW_SENDER1	N/A
2186.973	FAST_SENDER	N/A
2191.020	RECEIVER	SLOW_SENDER1
2193.228	RECEIVER	FAST_SENDER
2195.645	FAST_SENDER	N/A
2197.645	FAST_SENDER	N/A
2198.468	SLOW_SENDER1	N/A
2199.267	RECEIVER	SLOW_SENDER1
2199.645	FAST_SENDER	N/A
2201.645	FAST_SENDER	N/A
2203.645	FAST_SENDER	N/A
2205.645	FAST_SENDER	N/A
2206.698	SLOW_SENDER1	N/A
2207.432	RECEIVER	SLOW_SENDER1
2207.645	FAST_SENDER	N/A
2209.645	FAST_SENDER	N/A
2214.855	SLOW_SENDER1	N/A
2215.561	RECEIVER	FAST_SENDER
2218.003	FAST_SENDER	N/A
2220.003	FAST_SENDER	N/A
2222.003	FAST_SENDER	N/A
2224.003	FAST_SENDER	N/A
2226.003	FAST_SENDER	N/A
2228.003	FAST_SENDER	N/A
2230.003	FAST_SENDER	N/A
2232.003	FAST_SENDER	N/A
2238.286	RECEIVER	FAST_SENDER
2240.693	FAST_SENDER	N/A
2251.034	RECEIVER	FAST_SENDER
2253.078	FAST_SENDER	N/A
2259.072	RECEIVER	FAST_SENDER
2261.480	FAST_SENDER	N/A
2267.033	RECEIVER	FAST_SENDER
2269.482	FAST_SENDER	N/A
2279.560	RECEIVER	FAST_SENDER
2281.999	FAST_SENDER	N/A
2288.004	RECEIVER	FAST_SENDER
2290.415	FAST_SENDER	N/A
2296.104	RECEIVER	FAST_SENDER
2303.367	FAST_SENDER	N/A
2309.451	RECEIVER	FAST_SENDER
2311.891	FAST_SENDER	N/A
2317.741	RECEIVER	FAST_SENDER
2320.159	FAST_SENDER	N/A
2326.036	RECEIVER	FAST_SENDER
2328.436	FAST_SENDER	N/A
2334.335	RECEIVER	FAST_SENDER
2336.783	FAST_SENDER	N/A
2343.093	RECEIVER	FAST_SENDER
2345.528	FAST_SENDER	N/A
2351.446	RECEIVER	FAST_SENDER
2353.891	FAST_SENDER	N/A
2359.812	RECEIVER	FAST_SENDER
2362.230	FAST_SENDER	N/A
2368.288	RECEIVER	FAST_SENDER
2370.700	FAST_SENDER	N/A
2377.046	RECEIVER	FAST_SENDER
2379.473	FAST_SENDER	N/A
2385.387	RECEIVER	FAST_SENDER
2387.829	FAST_SENDER	N/A
2393.682	RECEIVER	FAST_SENDER
2396.108	FAST_SENDER	N/A
2402.117	RECEIVER	FAST_SENDER
2404.564	FAST_SENDER	N/A
2410.150	RECEIVER	FAST_SENDER
2412.593	FAST_SENDER	N/A
2418.325	RECEIVER	FAST_SENDER
2420.745	FAST_SENDER	N/A
2426.649	RECEIVER	FAST_SENDER
2429.052	FAST_SENDER	N/A
2434.722	RECEIVER	FAST_SENDER
2441.615	FAST_SENDER	N/A
2447.780	RECEIVER	FAST_SENDER
2450.192	FAST_SENDER	N/A
2450.945	RECEIVER	FAST_SENDER
2458.139	FAST_SENDER	N/A
2463.903	RECEIVER	FAST_SENDER
2466.347	FAST_SENDER	N/A
2467.117	RECEIVER	FAST_SENDER
2469.558	FAST_SENDER	N/A
2475.685	RECEIVER	FAST_SENDER
2478.103	FAST_SENDER	N/A
2478.837	RECEIVER	FAST_SENDER
2481.257	FAST_SENDER	N/A
2487.239	RECEIVER	FAST_SENDER
2489.673	FAST_SENDER	N/A
2490.410	RECEIVER	FAST_SENDER
2492.819	FAST_SENDER	N/A
2499.147	RECEIVER	FAST_SENDER
2501.585	FAST_SENDER	N/A
2502.312	RECEIVER	FAST_SENDER
2504.727	FAST_SENDER	N/A
2510.892	RECEIVER	FAST_SENDER
2513.337	FAST_SENDER	N/A
2514.095	RECEIVER	FAST_SENDER
2516.525	FAST_SENDER	N/A
2522.172	RECEIVER	FAST_SENDER
2524.605	FAST_SENDER	N/A
2527.148	RECEIVER	FAST_SENDER
2529.574	FAST_SENDER	N/A
2535.497	RECEIVER	FAST_SENDER
2537.932	FAST_SENDER	N/A
2543.512	RECEIVER	FAST_SENDER
2545.921	FAST_SENDER	N/A
2552.243	RECEIVER	FAST_SENDER
2554.671	FAST_SENDER	N/A
2555.457	RECEIVER	FAST_SENDER
2557.858	FAST_SENDER	N/A
2564.243	RECEIVER	FAST_SENDER
2566.677	FAST_SENDER	N/A
2567.428	RECEIVER	FAST_SENDER
2569.828	FAST_SENDER	N/A
2575.533	RECEIVER	FAST_SENDER
2577.968	FAST_SENDER	N/A
2578.772	RECEIVER	FAST_SENDER
2581.209	FAST_SENDER	N/A
2587.209	RECEIVER	FAST_SENDER
2589.619	FAST_SENDER	N/A
2590.358	RECEIVER	FAST_SENDER
2592.785	FAST_SENDER	N/A
2598.916	RECEIVER	FAST_SENDER
2601.352	FAST_SENDER	N/A
2602.111	RECEIVER	FAST_SENDER
2604.554	FAST_SENDER	N/A
2610.491	RECEIVER	FAST_SENDER
2612.894	FAST_SENDER	N/A
2613.678	RECEIVER	FAST_SENDER
2616.122	FAST_SENDER	N/A
2621.890	RECEIVER	FAST_SENDER
2624.292	FAST_SENDER	N/A
2625.071	RECEIVER	FAST_SENDER
2627.500	FAST_SENDER	N/A
2628.250	SLOW_SENDER1	N/A
2633.794	RECEIVER	FAST_SENDER
2641.228	SLOW_SENDER1	N/A
2641.402	FAST_SENDER	N/A
2642.033	RECEIVER	SLOW_SENDER1
2647.475	SLOW_SENDER1	N/A
2651.519	RECEIVER	SLOW_SENDER1
2652.194	RECEIVER	FAST_SENDER
2654.596	FAST_SENDER	N/A
2656.596	FAST_SENDER	N/A
2656.920	SLOW_SENDER1	N/A
2657.701	RECEIVER	SLOW_SENDER1
2658.596	FAST_SENDER	N/A
2660.596	FAST_SENDER	N/A
2662.596	FAST_SENDER	N/A
2663.114	SLOW_SENDER1	N/A
2663.853	RECEIVER	SLOW_SENDER1
2664.596	FAST_SENDER	N/A
2666.596	FAST_SENDER	N/A
2668.596	FAST_SENDER	N/A
2669.294	SLOW_SENDER1	N/A
2670.099	RECEIVER	SLOW_SENDER1
2674.449	RECEIVER	FAST_SENDER
2675.512	SLOW_SENDER1	N/A
2676.270	RECEIVER	SLOW_SENDER1
2676.886	FAST_SENDER	N/A
2682.893	RECEIVER	FAST_SENDER
2683.682	SLOW_SENDER1	N/A
2685.332	FAST_SENDER	N/A
2687.478	RECEIVER	SLOW_SENDER1
2691.570	RECEIVER	FAST_SENDER
2694.001	FAST_SENDER	N/A
2696.001	FAST_SENDER	N/A
2697.211	SLOW_SENDER1	N/A
2697.952	RECEIVER	SLOW_SENDER1
2698.001	FAST_SENDER	N/A
2700.001	FAST_SENDER	N/A
2702.001	FAST_SENDER	N/A
2704.001	FAST_SENDER	N/A
2705.389	SLOW_SENDER1	N/A
2706.001	FAST_SENDER	N/A
2706.145	RECEIVER	SLOW_SENDER1
2708.001	FAST_SENDER	N/A
2713.562	SLOW_SENDER1	N/A
2714.180	RECEIVER	FAST_SENDER
2714.882	RECEIVER	SLOW_SENDER1
2716.592	FAST_SENDER	N/A
2722.327	SLOW_SENDER1	N/A
2722.371	RECEIVER	FAST_SENDER
2723.576	RECEIVER	SLOW_SENDER1
2724.798	FAST_SENDER	N/A
2730.401	RECEIVER	FAST_SENDER
2730.984	SLOW_SENDER1	N/A
2731.748	RECEIVER	SLOW_SENDER1
2732.840	FAST_SENDER	N/A
2738.888	RECEIVER	FAST_SENDER
2739.160	SLOW_SENDER1	N/A
2739.926	RECEIVER	SLOW_SENDER1
2741.329	FAST_SENDER	N/A
2747.031	RECEIVER	FAST_SENDER
2747.353	SLOW_SENDER1	N/A
2748.122	RECEIVER	SLOW_SENDER1
2749.471	FAST_SENDER	N/A
2755.561	SLOW_SENDER1	N/A
2756.301	RECEIVER	SLOW_SENDER1
2759.961	RECEIVER	FAST_SENDER
2762.398	FAST_SENDER	N/A
2763.743	SLOW_SENDER1	N/A
2764.512	RECEIVER	SLOW_SENDER1
2768.380	RECEIVER	FAST_SENDER
2770.824	FAST_SENDER	N/A
2772.824	FAST_SENDER	N/A
2774.824	FAST_SENDER	N/A
2776.824	FAST_SENDER	N/A
2778.824	FAST_SENDER	N/A
2780.824	FAST_SENDER	N/A
2782.824	FAST_SENDER	N/A
2784.824	FAST_SENDER	N/A
2790.918	RECEIVER	FAST_SENDER
2793.368	FAST_SENDER	N/A
2799.560	RECEIVER	FAST_SENDER
2801.971	FAST_SENDER	N/A
2807.452	RECEIVER	FAST_SENDER
2809.891	FAST_SENDER	N/A
2815.913	RECEIVER	FAST_SENDER
2818.347	FAST_SENDER	N/A
2824.223	RECEIVER	FAST_SENDER
2831.314	FAST_SENDER	N/A
2837.044	RECEIVER	FAST_SENDER
2839.453	FAST_SENDER	N/A
2845.598	RECEIVER	FAST_SENDER
2848.028	FAST_SENDER	N/A
2854.015	RECEIVER	FAST_SENDER
2856.465	FAST_SENDER	N/A
2857.216	RECEIVER	FAST_SENDER
2859.642	FAST_SENDER	N/A
2865.311	RECEIVER	FAST_SENDER
2867.742	FAST_SENDER	N/A
2868.468	RECEIVER	FAST_SENDER
2870.887	FAST_SENDER	N/A
2876.974	RECEIVER	FAST_SENDER
2879.376	FAST_SENDER	N/A
2880.119	RECEIVER	FAST_SENDER
2882.537	FAST_SENDER	N/A
2888.342	RECEIVER	FAST_SENDER
2890.769	FAST_SENDER	N/A
2891.538	RECEIVER	FAST_SENDER
2893.949	FAST_SENDER	N/A
2899.834	RECEIVER	FAST_SENDER
2902.244	FAST_SENDER	N/A
2902.987	RECEIVER	FAST_SENDER
2905.434	FAST_SENDER	N/A
2911.342	RECEIVER	FAST_SENDER
2913.756	FAST_SENDER	N/A
2914.548	RECEIVER	FAST_SENDER
2916.979	FAST_SENDER	N/A
2922.770	RECEIVER	FAST_SENDER
2925.190	FAST_SENDER	N/A
2926.001	RECEIVER	FAST_SENDER
2928.406	FAST_SENDER	N/A
2934.410	RECEIVER	FAST_SENDER
2936.811	FAST_SENDER	N/A
2937.576	RECEIVER	FAST_SENDER
2940.013	FAST_SENDER	N/A
2945.955	RECEIVER	FAST_SENDER
2948.384	FAST_SENDER	N/A
2949.175	RECEIVER	FAST_SENDER
2951.616	FAST_SENDER	N/A
2957.797	RECEIVER	FAST_SENDER
2960.243	FAST_SENDER	N/A
2960.973	RECEIVER	FAST_SENDER
2963.400	FAST_SENDER	N/A
2969.181	RECEIVER	FAST_SENDER
2971.581	FAST_SENDER	N/A
2972.335	RECEIVER	FAST_SENDER
2974.741	FAST_SENDER	N/A
2980.489	RECEIVER	FAST_SENDER
2982.933	FAST_SENDER	N/A
2983.704	RECEIVER	FAST_SENDER
2986.152	FAST_SENDER	N/A
2992.322	RECEIVER	FAST_SENDER
2994.737	FAST_SENDER	N/A
2995.486	RECEIVER	FAST_SENDER
2997.908	FAST_SENDER	N/A
3004.131	RECEIVER	FAST_SENDER
3006.534	FAST_SENDER	N/A
3007.307	RECEIVER	FAST_SENDER
3009.731	FAST_SENDER	N/A
3015.622	RECEIVER	FAST_SENDER
3018.045	FAST_SENDER	N/A
3018.833	RECEIVER	FAST_SENDER
3021.255	FAST_SENDER	N/A
3027.216	RECEIVER	FAST_SENDER
3029.660	FAST_SENDER	N/A
3030.380	RECEIVER	FAST_SENDER
3032.807	FAST_SENDER	N/A
3038.789	RECEIVER	FAST_SENDER
3041.192	FAST_SENDER	N/A
3041.951	RECEIVER	FAST_SENDER
3044.365	FAST_SENDER	N/A
3050.070	RECEIVER	FAST_SENDER
3052.475	FAST_SENDER	N/A
3053.253	RECEIVER	FAST_SENDER
3055.680	FAST_SENDER	N/A
3061.453	RECEIVER	FAST_SENDER
3068.297	FAST_SENDER	N/A
3069.097	RECEIVER	FAST_SENDER
3071.539	FAST_SENDER	N/A
3077.287	RECEIVER	FAST_SENDER
3079.713	FAST_SENDER	N/A
3080.483	RECEIVER	FAST_SENDER
3082.925	FAST_SENDER	N/A
3088.478	RECEIVER	FAST_SENDER
3090.928	FAST_SENDER	N/A
3091.699	RECEIVER	FAST_SENDER
3094.144	FAST_SENDER	N/A
3099.706	RECEIVER	FAST_SENDER
3102.128	FAST_SENDER	N/A
3102.929	RECEIVER	FAST_SENDER
3105.334	FAST_SENDER	N/A
3111.323	RECEIVER	FAST_SENDER
3113.742	FAST_SENDER	N/A
3114.466	RECEIVER	FAST_SENDER
3116.873	FAST_SENDER	N/A
3123.100	RECEIVER	FAST_SENDER
3125.529	FAST_SENDER	N/A
3126.271	RECEIVER	FAST_SENDER
3128.705	FAST_SENDER	N/A
3134.465	RECEIVER	FAST_SENDER
3136.911	FAST_SENDER	N/A
3137.683	RECEIVER	FAST_SENDER
3140.099	FAST_SENDER	N/A
3145.648	RECEIVER	FAST_SENDER
3148.079	FAST_SENDER	N/A
3148.840	RECEIVER	FAST_SENDER
3151.258	FAST_SENDER	N/A
3157.425	RECEIVER	FAST_SENDER
3159.837	FAST_SENDER	N/A
3160.564	RECEIVER	FAST_SENDER
3162.976	FAST_SENDER	N/A
3168.967	RECEIVER	FAST_SENDER
3171.409	FAST_SENDER	N/A
3172.171	RECEIVER	FAST_SENDER
3174.600	FAST_SENDER	N/A
3177.060	SLOW_SENDER1	N/A
3180.629	RECEIVER	FAST_SENDER
3183.038	FAST_SENDER	N/A
3183.834	RECEIVER	FAST_SENDER
3186.266	FAST_SENDER	N/A
3187.686	RECEIVER	SLOW_SENDER1
3188.621	RECEIVER	FAST_SENDER
3190.126	SLOW_SENDER1	N/A
3191.054	FAST_SENDER	N/A
3194.503	RECEIVER	SLOW_SENDER1
3199.939	SLOW_SENDER1	N/A
3203.866	RECEIVER	SLOW_SENDER1
3204.397	FAST_SENDER	N/A
3206.397	FAST_SENDER	N/A
3208.397	FAST_SENDER	N/A
3210.397	FAST_SENDER	N/A
3211.279	SLOW_SENDER1	N/A
3212.397	FAST_SENDER	N/A
3213.805	RECEIVER	SLOW_SENDER1
3214.397	FAST_SENDER	N/A
3216.397	FAST_SENDER	N/A
3218.397	FAST_SENDER	N/A
3221.208	SLOW_SENDER1	N/A
3221.942	RECEIVER	SLOW_SENDER1
3229.355	SLOW_SENDER1	N/A
3230.954	FAST_SENDER	N/A
3231.732	RECEIVER	FAST_SENDER
3234.031	RECEIVER	SLOW_SENDER1
3234.140	FAST_SENDER	N/A
3236.140	FAST_SENDER	N/A
3238.140	FAST_SENDER	N/A
3240.140	FAST_SENDER	N/A
3241.436	SLOW_SENDER1	N/A
3242.140	FAST_SENDER	N/A
3243.860	RECEIVER	SLOW_SENDER1
3244.140	FAST_SENDER	N/A
3246.140	FAST_SENDER	N/A
3248.140	FAST_SENDER	N/A
3251.287	SLOW_SENDER1	N/A
3252.028	RECEIVER	SLOW_SENDER1
3259.474	SLOW_SENDER1	N/A
3260.957	FAST_SENDER	N/A
3261.723	RECEIVER	FAST_SENDER
3263.540	RECEIVER	SLOW_SENDER1
3264.137	FAST_SENDER	N/A
3264.876	RECEIVER	FAST_SENDER
3267.288	FAST_SENDER	N/A
3270.948	SLOW_SENDER1	N/A
3271.754	RECEIVER	SLOW_SENDER1
3279.901	FAST_SENDER	N/A
3280.665	RECEIVER	FAST_SENDER
3283.085	FAST_SENDER	N/A
3289.191	RECEIVER	FAST_SENDER
3291.599	FAST_SENDER	N/A
3292.382	RECEIVER	FAST_SENDER
3294.782	FAST_SENDER	N/A
3300.901	RECEIVER	FAST_SENDER
3303.301	FAST_SENDER	N/A
3304.097	RECEIVER	FAST_SENDER
3306.497	FAST_SENDER	N/A
3317.123	RECEIVER	FAST_SENDER
3319.563	FAST_SENDER	N/A
3321.966	RECEIVER	FAST_SENDER
3324.402	FAST_SENDER	N/A
3330.127	RECEIVER	FAST_SENDER
3332.561	FAST_SENDER	N/A
3333.347	RECEIVER	FAST_SENDER
3335.752	FAST_SENDER	N/A
3341.502	RECEIVER	FAST_SENDER
3343.910	FAST_SENDER	N/A
3344.679	RECEIVER	FAST_SENDER
3347.115	FAST_SENDER	N/A
3353.450	RECEIVER	FAST_SENDER
3355.858	FAST_SENDER	N/A
3356.616	RECEIVER	FAST_SENDER
3359.030	FAST_SENDER	N/A
3369.362	RECEIVER	FAST_SENDER
3371.762	FAST_SENDER	N/A
3372.537	RECEIVER	FAST_SENDER
3374.978	FAST_SENDER	N/A
3380.559	RECEIVER	FAST_SENDER
3382.973	FAST_SENDER	N/A
3383.761	RECEIVER	FAST_SENDER
3386.194	FAST_SENDER	N/A
3392.194	RECEIVER	FAST_SENDER
3394.601	FAST_SENDER	N/A
3395.384	RECEIVER	FAST_SENDER
3397.798	FAST_SENDER	N/A
3408.903	RECEIVER	FAST_SENDER
3411.314	FAST_SENDER	N/A
3417.472	RECEIVER	FAST_SENDER
3419.909	FAST_SENDER	N/A
3425.862	RECEIVER	FAST_SENDER
3428.303	FAST_SENDER	N/A
3434.252	RECEIVER	FAST_SENDER
3436.667	FAST_SENDER	N/A
3437.431	RECEIVER	FAST_SENDER
3439.837	FAST_SENDER	N/A
3445.679	RECEIVER	FAST_SENDER
3448.100	FAST_SENDER	N/A
3448.843	RECEIVER	FAST_SENDER
3451.270	FAST_SENDER	N/A
3457.058	RECEIVER	FAST_SENDER
3459.480	FAST_SENDER	N/A
3460.259	RECEIVER	FAST_SENDER
3462.682	FAST_SENDER	N/A
3468.787	RECEIVER	FAST_SENDER
3471.209	FAST_SENDER	N/A
3471.974	RECEIVER	FAST_SENDER
3474.415	FAST_SENDER	N/A
3480.138	RECEIVER	FAST_SENDER
3482.577	FAST_SENDER	N/A
3483.310	RECEIVER	FAST_SENDER
3485.738	FAST_SENDER	N/A
3491.740	RECEIVER	FAST_SENDER
3494.153	FAST_SENDER	N/A
3494.939	RECEIVER	FAST_SENDER
3497.356	FAST_SENDER	N/A
3502.879	RECEIVER	FAST_SENDER
3505.325	FAST_SENDER	N/A
3507.487	RECEIVER	FAST_SENDER
3509.897	FAST_SENDER	N/A
3515.820	RECEIVER	FAST_SENDER
3518.247	FAST_SENDER	N/A
3524.251	RECEIVER	FAST_SENDER
3526.677	FAST_SENDER	N/A
3532.854	RECEIVER	FAST_SENDER
3535.284	FAST_SENDER	N/A
3541.138	RECEIVER	FAST_SENDER
3543.557	FAST_SENDER	N/A
3544.322	RECEIVER	FAST_SENDER
3546.725	FAST_SENDER	N/A
3552.569	RECEIVER	FAST_SENDER
3554.983	FAST_SENDER	N/A
3555.788	RECEIVER	FAST_SENDER
3558.189	FAST_SENDER	N/A
3563.962	RECEIVER	FAST_SENDER
3566.383	FAST_SENDER	N/A
3567.154	RECEIVER	FAST_SENDER
3569.555	FAST_SENDER	N/A
3575.382	RECEIVER	FAST_SENDER
3577.787	FAST_SENDER	N/A
3578.571	RECEIVER	FAST_SENDER
3581.002	FAST_SENDER	N/A
3586.540	RECEIVER	FAST_SENDER
3588.970	FAST_SENDER	N/A
3589.741	RECEIVER	FAST_SENDER
3592.180	FAST_SENDER	N/A
3598.190	RECEIVER	FAST_SENDER
3600.627	FAST_SENDER	N/A
3601.420	RECEIVER	FAST_SENDER
3603.855	FAST_SENDER	N/A
3609.784	RECEIVER	FAST_SENDER
3612.226	FAST_SENDER	N/A
3612.956	RECEIVER	FAST_SENDER
3615.371	FAST_SENDER	N/A
3621.151	RECEIVER	FAST_SENDER
3623.584	FAST_SENDER	N/A
3624.329	RECEIVER	FAST_SENDER
3626.743	FAST_SENDER	N/A
3632.672	RECEIVER	FAST_SENDER
3635.095	FAST_SENDER	N/A
3635.812	RECEIVER	FAST_SENDER
3638.251	FAST_SENDER	N/A
3648.919	RECEIVER	FAST_SENDER
3651.340	FAST_SENDER	N/A
3657.502	RECEIVER	FAST_SENDER
3659.907	FAST_SENDER	N/A
3665.796	RECEIVER	FAST_SENDER
3668.203	FAST_SENDER	N/A
3673.991	RECEIVER	FAST_SENDER
3676.402	FAST_SENDER	N/A
3677.118	RECEIVER	FAST_SENDER
3679.551	FAST_SENDER	N/A
3681.730	SLOW_SENDER1	N/A
3685.829	RECEIVER	FAST_SENDER
3688.272	FAST_SENDER	N/A
3689.069	RECEIVER	FAST_SENDER
3691.501	FAST_SENDER	N/A
3692.601	RECEIVER	SLOW_SENDER1
3695.003	SLOW_SENDER1	N/A
3697.346	RECEIVER	FAST_SENDER
3698.683	RECEIVER	SLOW_SENDER1
3699.749	FAST_SENDER	N/A
3701.749	FAST_SENDER	N/A
3703.749	FAST_SENDER	N/A
3704.095	SLOW_SENDER1	N/A
3704.816	RECEIVER	SLOW_SENDER1
3705.749	FAST_SENDER	N/A
3707.749	FAST_SENDER	N/A
3709.749	FAST_SENDER	N/A
3711.749	FAST_SENDER	N/A
3713.749	FAST_SENDER	N/A
3715.406	SLOW_SENDER1	N/A
3715.749	FAST_SENDER	N/A
3716.174	RECEIVER	SLOW_SENDER1
3717.749	FAST_SENDER	N/A
3719.749	FAST_SENDER	N/A
3721.749	FAST_SENDER	N/A
3723.593	SLOW_SENDER1	N/A
3724.396	RECEIVER	SLOW_SENDER1
3727.983	RECEIVER	FAST_SENDER
3730.428	FAST_SENDER	N/A
3731.803	SLOW_SENDER1	N/A
3732.578	RECEIVER	SLOW_SENDER1
3736.197	RECEIVER	FAST_SENDER
3738.613	FAST_SENDER	N/A
3740.015	SLOW_SENDER1	N/A
3740.768	RECEIVER	SLOW_SENDER1
3749.941	RECEIVER	FAST_SENDER
3751.966	SLOW_SENDER1	N/A
3752.356	FAST_SENDER	N/A
3754.356	FAST_SENDER	N/A
3756.001	RECEIVER	SLOW_SENDER1
3756.356	FAST_SENDER	N/A
3758.356	FAST_SENDER	N/A
3760.356	FAST_SENDER	N/A
3762.356	FAST_SENDER	N/A
3764.356	FAST_SENDER	N/A
3765.243	SLOW_SENDER1	N/A
3765.985	RECEIVER	SLOW_SENDER1
3766.356	FAST_SENDER	N/A
3768.356	FAST_SENDER	N/A
3770.356	FAST_SENDER	N/A
3773.425	SLOW_SENDER1	N/A
3774.192	RECEIVER	SLOW_SENDER1
3776.303	RECEIVER	FAST_SENDER
3778.706	FAST_SENDER	N/A
3781.641	SLOW_SENDER1	N/A
3782.423	RECEIVER	SLOW_SENDER1
3784.938	RECEIVER	FAST_SENDER
3787.340	FAST_SENDER	N/A
3789.840	SLOW_SENDER1	N/A
3790.610	RECEIVER	SLOW_SENDER1
3792.967	RECEIVER	FAST_SENDER
3795.408	FAST_SENDER	N/A
3798.020	SLOW_SENDER1	N/A
3798.824	RECEIVER	SLOW_SENDER1
3801.055	RECEIVER	FAST_SENDER
3803.494	FAST_SENDER	N/A
3809.224	RECEIVER	FAST_SENDER
3811.674	FAST_SENDER	N/A
3817.640	RECEIVER	FAST_SENDER
3820.084	FAST_SENDER	N/A
3825.881	RECEIVER	FAST_SENDER
3828.312	FAST_SENDER	N/A
3834.548	RECEIVER	FAST_SENDER
3836.970	FAST_SENDER	N/A
3842.692	RECEIVER	FAST_SENDER
3845.097	FAST_SENDER	N/A
3851.317	RECEIVER	FAST_SENDER
3853.733	FAST_SENDER	N/A
3859.829	RECEIVER	FAST_SENDER
3862.256	FAST_SENDER	N/A
3868.085	RECEIVER	FAST_SENDER
3870.532	FAST_SENDER	N/A
3880.832	RECEIVER	FAST_SENDER
3883.240	FAST_SENDER	N/A
3889.233	RECEIVER	FAST_SENDER
3891.641	FAST_SENDER	N/A
3897.664	RECEIVER	FAST_SENDER
3900.069	FAST_SENDER	N/A
3906.302	RECEIVER	FAST_SENDER
3913.166	FAST_SENDER	N/A
3919.159	RECEIVER	FAST_SENDER
3921.563	FAST_SENDER	N/A
3927.688	RECEIVER	FAST_SENDER
3930.121	FAST_SENDER	N/A
3936.044	RECEIVER	FAST_SENDER
3938.477	FAST_SENDER	N/A
3939.250	RECEIVER	FAST_SENDER
3941.651	FAST_SENDER	N/A
3947.406	RECEIVER	FAST_SENDER
3949.813	FAST_SENDER	N/A
3950.549	RECEIVER	FAST_SENDER
3952.981	FAST_SENDER	N/A
3959.214	RECEIVER	FAST_SENDER
3961.642	FAST_SENDER	N/A
3962.376	RECEIVER	FAST_SENDER
3964.814	FAST_SENDER	N/A
3970.647	RECEIVER	FAST_SENDER
3973.051	FAST_SENDER	N/A
3973.844	RECEIVER	FAST_SENDER
3976.265	FAST_SENDER	N/A
3982.088	RECEIVER	FAST_SENDER
3984.527	FAST_SENDER	N/A
3985.297	RECEIVER	FAST_SENDER
3987.737	FAST_SENDER	N/A
3993.728	RECEIVER	FAST_SENDER
3996.165	FAST_SENDER	N/A
3996.944	RECEIVER	FAST_SENDER
3999.344	FAST_SENDER	N/A
4005.381	RECEIVER	FAST_SENDER
4007.786	FAST_SENDER	N/A
4008.549	RECEIVER	FAST_SENDER
4010.984	FAST_SENDER	N/A
4016.964	RECEIVER	FAST_SENDER
4019.389	FAST_SENDER	N/A
4020.182	RECEIVER	FAST_SENDER
4022.593	FAST_SENDER	N/A
4028.314	RECEIVER	FAST_SENDER
4030.739	FAST_SENDER	N/A
4031.494	RECEIVER	FAST_SENDER
4033.928	FAST_SENDER	N/A
4039.903	RECEIVER	FAST_SENDER
4042.312	FAST_SENDER	N/A
4044.857	RECEIVER	FAST_SENDER
4051.015	FAST_SENDER	N/A
4061.972	RECEIVER	FAST_SENDER
4064.402	FAST_SENDER	N/A
4070.425	RECEIVER	FAST_SENDER
4072.855	FAST_SENDER	N/A
4078.726	RECEIVER	FAST_SENDER
4081.166	FAST_SENDER	N/A
4087.021	RECEIVER	FAST_SENDER
4089.468	FAST_SENDER	N/A
4095.322	RECEIVER	FAST_SENDER
4097.757	FAST_SENDER	N/A
4103.710	RECEIVER	FAST_SENDER
4106.121	FAST_SENDER	N/A
4112.191	RECEIVER	FAST_SENDER
4114.619	FAST_SENDER	N/A
4120.559	RECEIVER	FAST_SENDER
4122.969	FAST_SENDER	N/A
4123.740	RECEIVER	FAST_SENDER
4126.181	FAST_SENDER	N/A
4132.036	RECEIVER	FAST_SENDER
4134.448	FAST_SENDER	N/A
4135.218	RECEIVER	FAST_SENDER
4137.636	FAST_SENDER	N/A
4143.945	RECEIVER	FAST_SENDER
4146.368	FAST_SENDER	N/A
4147.127	RECEIVER	FAST_SENDER
4149.528	FAST_SENDER	N/A
4155.361	RECEIVER	FAST_SENDER
4157.778	FAST_SENDER	N/A
4158.557	RECEIVER	FAST_SENDER
4160.987	FAST_SENDER	N/A
4166.921	RECEIVER	FAST_SENDER
4169.331	FAST_SENDER	N/A
4170.098	RECEIVER	FAST_SENDER
4172.541	FAST_SENDER	N/A
4178.281	RECEIVER	FAST_SENDER
4180.709	FAST_SENDER	N/A
4181.487	RECEIVER	FAST_SENDER
4183.915	FAST_SENDER	N/A
4189.892	RECEIVER	FAST_SENDER
4192.324	FAST_SENDER	N/A
4193.074	RECEIVER	FAST_SENDER
4195.523	FAST_SENDER	N/A
4201.398	RECEIVER	FAST_SENDER
4203.833	FAST_SENDER	N/A
4204.598	RECEIVER	FAST_SENDER
4207.027	FAST_SENDER	N/A
4208.640	SLOW_SENDER1	N/A
4213.432	RECEIVER	FAST_SENDER
4215.836	FAST_SENDER	N/A
4216.605	RECEIVER	FAST_SENDER
4219.042	FAST_SENDER	N/A
4219.671	RECEIVER	SLOW_SENDER1
4220.345	RECEIVER	FAST_SENDER
4222.072	SLOW_SENDER1	N/A
4222.774	FAST_SENDER	N/A
4226.400	RECEIVER	SLOW_SENDER1
4228.814	RECEIVER	FAST_SENDER
4231.248	FAST_SENDER	N/A
4231.826	SLOW_SENDER1	N/A
4232.634	RECEIVER	SLOW_SENDER1
4233.248	FAST_SENDER	N/A
4235.248	FAST_SENDER	N/A
4237.248	FAST_SENDER	N/A
4238.066	SLOW_SENDER1	N/A
4239.248	FAST_SENDER	N/A
4241.248	FAST_SENDER	N/A
4241.732	RECEIVER	SLOW_SENDER1
4243.248	FAST_SENDER	N/A
4245.248	FAST_SENDER	N/A
4247.248	FAST_SENDER	N/A
4249.146	SLOW_SENDER1	N/A
4249.248	FAST_SENDER	N/A
4249.936	RECEIVER	SLOW_SENDER1
4251.248	FAST_SENDER	N/A
4253.248	FAST_SENDER	N/A
4255.248	FAST_SENDER	N/A
4257.357	SLOW_SENDER1	N/A
4258.139	RECEIVER	SLOW_SENDER1
4261.422	RECEIVER	FAST_SENDER
4263.828	FAST_SENDER	N/A
4265.549	SLOW_SENDER1	N/A
4266.851	RECEIVER	SLOW_SENDER1
4269.675	RECEIVER	FAST_SENDER
4272.089	FAST_SENDER	N/A
4274.299	SLOW_SENDER1	N/A
4275.098	RECEIVER	SLOW_SENDER1
4278.628	RECEIVER	FAST_SENDER
4281.068	FAST_SENDER	N/A
4282.502	SLOW_SENDER1	N/A
4286.900	RECEIVER	SLOW_SENDER1
4287.587	RECEIVER	FAST_SENDER
4289.991	FAST_SENDER	N/A
4291.991	FAST_SENDER	N/A
4293.991	FAST_SENDER	N/A
4294.302	SLOW_SENDER1	N/A
4295.034	RECEIVER	SLOW_SENDER1
4295.991	FAST_SENDER	N/A
4297.991	FAST_SENDER	N/A
4299.991	FAST_SENDER	N/A
4301.991	FAST_SENDER	N/A
4302.447	SLOW_SENDER1	N/A
4303.238	RECEIVER	SLOW_SENDER1
4303.991	FAST_SENDER	N/A
4309.957	RECEIVER	FAST_SENDER
4312.399	FAST_SENDER	N/A
4314.399	FAST_SENDER	N/A
4314.647	SLOW_SENDER1	N/A
4315.404	RECEIVER	SLOW_SENDER1
4316.399	FAST_SENDER	N/A
4318.399	FAST_SENDER	N/A
4320.399	FAST_SENDER	N/A
4322.399	FAST_SENDER	N/A
4322.853	SLOW_SENDER1	N/A
4323.571	RECEIVER	SLOW_SENDER1
4324.399	FAST_SENDER	N/A
4326.399	FAST_SENDER	N/A
4332.447	RECEIVER	FAST_SENDER
4334.865	FAST_SENDER	N/A
4341.186	RECEIVER	FAST_SENDER
4343.634	FAST_SENDER	N/A
4349.240	RECEIVER	FAST_SENDER
4351.685	FAST_SENDER	N/A
4357.627	RECEIVER	FAST_SENDER
4360.027	FAST_SENDER	N/A
4365.841	RECEIVER	FAST_SENDER
4368.277	FAST_SENDER	N/A
4374.511	RECEIVER	FAST_SENDER
4376.917	FAST_SENDER	N/A
4382.713	RECEIVER	FAST_SENDER
4385.115	FAST_SENDER	N/A
4390.739	RECEIVER	FAST_SENDER
4393.162	FAST_SENDER	N/A
4399.323	RECEIVER	FAST_SENDER
4401.754	FAST_SENDER	N/A
4407.559	RECEIVER	FAST_SENDER
4409.992	FAST_SENDER	N/A
4415.791	RECEIVER	FAST_SENDER
4418.231	FAST_SENDER	N/A
4418.991	RECEIVER	FAST_SENDER
4421.441	FAST_SENDER	N/A
4427.628	RECEIVER	FAST_SENDER
4430.050	FAST_SENDER	N/A
4430.832	RECEIVER	FAST_SENDER
4433.258	FAST_SENDER	N/A
4439.406	RECEIVER	FAST_SENDER
4441.840	FAST_SENDER	N/A
4442.627	RECEIVER	FAST_SENDER
4445.047	FAST_SENDER	N/A
4451.024	RECEIVER	FAST_SENDER
4453.474	FAST_SENDER	N/A
4454.251	RECEIVER	FAST_SENDER
4456.660	FAST_SENDER	N/A
4462.606	RECEIVER	FAST_SENDER
4465.014	FAST_SENDER	N/A
4465.743	RECEIVER	FAST_SENDER
4468.146	FAST_SENDER	N/A
4474.321	RECEIVER	FAST_SENDER
4476.753	FAST_SENDER	N/A
4477.480	RECEIVER	FAST_SENDER
4479.899	FAST_SENDER	N/A
4485.913	RECEIVER	FAST_SENDER
4488.358	FAST_SENDER	N/A
4489.101	RECEIVER	FAST_SENDER
4491.525	FAST_SENDER	N/A
4497.552	RECEIVER	FAST_SENDER
4499.980	FAST_SENDER	N/A
4500.737	RECEIVER	FAST_SENDER
4503.149	FAST_SENDER	N/A
4508.734	RECEIVER	FAST_SENDER
4511.183	FAST_SENDER	N/A
4511.927	RECEIVER	FAST_SENDER
4514.371	FAST_SENDER	N/A
4520.639	RECEIVER	FAST_SENDER
4523.052	FAST_SENDER	N/A
4523.799	RECEIVER	FAST_SENDER
4526.216	FAST_SENDER	N/A
4531.854	RECEIVER	FAST_SENDER
4534.279	FAST_SENDER	N/A
4535.040	RECEIVER	FAST_SENDER
4537.463	FAST_SENDER	N/A
4542.993	RECEIVER	FAST_SENDER
4545.438	FAST_SENDER	N/A
4546.215	RECEIVER	FAST_SENDER
4548.659	FAST_SENDER	N/A
4554.893	RECEIVER	FAST_SENDER
4557.316	FAST_SENDER	N/A
4558.106	RECEIVER	FAST_SENDER
4560.518	FAST_SENDER	N/A
4566.182	RECEIVER	FAST_SENDER
4568.603	FAST_SENDER	N/A
4569.356	RECEIVER	FAST_SENDER
4571.766	FAST_SENDER	N/A
4577.615	RECEIVER	FAST_SENDER
4580.019	FAST_SENDER	N/A
4580.792	RECEIVER	FAST_SENDER
4583.201	FAST_SENDER	N/A
4589.412	RECEIVER	FAST_SENDER
4591.819	FAST_SENDER	N/A
4592.577	RECEIVER	FAST_SENDER
4594.989	FAST_SENDER	N/A
4600.907	RECEIVER	FAST_SENDER
4603.339	FAST_SENDER	N/A
4604.121	RECEIVER	FAST_SENDER
4606.556	FAST_SENDER	N/A
4612.366	RECEIVER	FAST_SENDER
4614.771	FAST_SENDER	N/A
4615.501	RECEIVER	FAST_SENDER
4617.940	FAST_SENDER	N/A
4623.890	RECEIVER	FAST_SENDER
4626.339	FAST_SENDER	N/A
4627.133	RECEIVER	FAST_SENDER
4629.547	FAST_SENDER	N/A
4635.200	RECEIVER	FAST_SENDER
4637.611	FAST_SENDER	N/A
4638.372	RECEIVER	FAST_SENDER
4646.398	FAST_SENDER	N/A
4647.158	RECEIVER	FAST_SENDER
4649.562	FAST_SENDER	N/A
4655.341	RECEIVER	FAST_SENDER
4657.758	FAST_SENDER	N/A
4658.505	RECEIVER	FAST_SENDER
4660.917	FAST_SENDER	N/A
4666.817	RECEIVER	FAST_SENDER
4669.229	FAST_SENDER	N/A
4670.014	RECEIVER	FAST_SENDER
4672.435	FAST_SENDER	N/A
4678.227	RECEIVER	FAST_SENDER
4680.648	FAST_SENDER	N/A
4681.405	RECEIVER	FAST_SENDER
4683.809	FAST_SENDER	N/A
4689.840	RECEIVER	FAST_SENDER
4692.263	FAST_SENDER	N/A
4693.018	RECEIVER	FAST_SENDER
4695.462	FAST_SENDER	N/A
4701.230	RECEIVER	FAST_SENDER
4703.668	FAST_SENDER	N/A
4704.387	RECEIVER	FAST_SENDER
4706.799	FAST_SENDER	N/A
4712.594	RECEIVER	FAST_SENDER
4714.994	FAST_SENDER	N/A
4715.771	RECEIVER	FAST_SENDER
4718.179	FAST_SENDER	N/A
4723.995	RECEIVER	FAST_SENDER
4726.444	FAST_SENDER	N/A
4727.187	RECEIVER	FAST_SENDER
4729.634	FAST_SENDER	N/A
4734.010	SLOW_SENDER1	N/A
4735.551	RECEIVER	FAST_SENDER
4737.968	FAST_SENDER	N/A
4746.411	SLOW_SENDER1	N/A
4747.179	RECEIVER	SLOW_SENDER1
4748.593	RECEIVER	FAST_SENDER
4751.008	FAST_SENDER	N/A
4752.597	SLOW_SENDER1	N/A
4756.548	RECEIVER	SLOW_SENDER1
4757.794	RECEIVER	FAST_SENDER
4760.235	FAST_SENDER	N/A
4761.967	SLOW_SENDER1	N/A
4762.235	FAST_SENDER	N/A
4762.731	RECEIVER	SLOW_SENDER1
4764.235	FAST_SENDER	N/A
4766.235	FAST_SENDER	N/A
4768.141	SLOW_SENDER1	N/A
4768.235	FAST_SENDER	N/A
4768.888	RECEIVER	SLOW_SENDER1
4770.235	FAST_SENDER	N/A
4772.235	FAST_SENDER	N/A
4774.235	FAST_SENDER	N/A
4774.303	SLOW_SENDER1	N/A
4775.580	RECEIVER	SLOW_SENDER1
4779.750	RECEIVER	FAST_SENDER
4781.025	SLOW_SENDER1	N/A
4781.797	RECEIVER	SLOW_SENDER1
4782.177	FAST_SENDER	N/A
4788.239	RECEIVER	FAST_SENDER
4789.206	SLOW_SENDER1	N/A
4789.932	RECEIVER	SLOW_SENDER1
4790.685	FAST_SENDER	N/A
4796.725	RECEIVER	FAST_SENDER
4797.365	SLOW_SENDER1	N/A
4798.114	RECEIVER	SLOW_SENDER1
4799.133	FAST_SENDER	N/A
4805.030	RECEIVER	FAST_SENDER
4805.523	SLOW_SENDER1	N/A
4806.241	RECEIVER	SLOW_SENDER1
4807.468	FAST_SENDER	N/A
4813.210	RECEIVER	FAST_SENDER
4813.683	SLOW_SENDER1	N/A
4814.476	RECEIVER	SLOW_SENDER1
4815.645	FAST_SENDER	N/A
4821.520	RECEIVER	FAST_SENDER
4821.885	SLOW_SENDER1	N/A
4822.642	RECEIVER	SLOW_SENDER1
4823.924	FAST_SENDER	N/A
4829.949	RECEIVER	FAST_SENDER
4830.051	SLOW_SENDER1	N/A
4832.382	FAST_SENDER	N/A
4834.111	RECEIVER	SLOW_SENDER1
4838.967	RECEIVER	FAST_SENDER
4841.382	FAST_SENDER	N/A
4841.519	SLOW_SENDER1	N/A
4842.244	RECEIVER	SLOW_SENDER1
4843.382	FAST_SENDER	N/A
4845.382	FAST_SENDER	N/A
4847.382	FAST_SENDER	N/A
4849.382	FAST_SENDER	N/A
4849.693	SLOW_SENDER1	N/A
4850.417	RECEIVER	SLOW_SENDER1
4851.382	FAST_SENDER	N/A
4853.382	FAST_SENDER	N/A
4855.382	FAST_SENDER	N/A
4857.837	SLOW_SENDER1	N/A
4858.621	RECEIVER	SLOW_SENDER1
4861.361	RECEIVER	FAST_SENDER
4863.767	FAST_SENDER	N/A
4866.049	SLOW_SENDER1	N/A
4866.831	RECEIVER	SLOW_SENDER1
4869.705	RECEIVER	FAST_SENDER
4872.147	FAST_SENDER	N/A
4874.245	SLOW_SENDER1	N/A
4874.976	RECEIVER	SLOW_SENDER1
4878.329	RECEIVER	FAST_SENDER
4880.772	FAST_SENDER	N/A
4882.386	SLOW_SENDER1	N/A
4883.147	RECEIVER	SLOW_SENDER1
4887.525	RECEIVER	FAST_SENDER
4889.963	FAST_SENDER	N/A
4890.558	SLOW_SENDER1	N/A
4891.294	RECEIVER	SLOW_SENDER1
4895.615	RECEIVER	FAST_SENDER
4898.017	FAST_SENDER	N/A
4904.257	RECEIVER	FAST_SENDER
4906.704	FAST_SENDER	N/A
4912.174	RECEIVER	FAST_SENDER
4914.594	FAST_SENDER	N/A
4920.462	RECEIVER	FAST_SENDER
4922.877	FAST_SENDER	N/A
4929.057	RECEIVER	FAST_SENDER
4931.488	FAST_SENDER	N/A
4937.362	RECEIVER	FAST_SENDER
4939.802	FAST_SENDER	N/A
4946.098	RECEIVER	FAST_SENDER
4948.524	FAST_SENDER	N/A
4954.336	RECEIVER	FAST_SENDER
4956.763	FAST_SENDER	N/A
4962.423	RECEIVER	FAST_SENDER
4964.868	FAST_SENDER	N/A
4970.779	RECEIVER	FAST_SENDER
4973.206	FAST_SENDER	N/A
4978.808	RECEIVER	FAST_SENDER
4981.248	FAST_SENDER	N/A
4987.313	RECEIVER	FAST_SENDER
4994.396	FAST_SENDER	N/A
5000.391	RECEIVER	FAST_SENDER
5002.822	FAST_SENDER	N/A
5009.060	RECEIVER	FAST_SENDER
5011.504	FAST_SENDER	N/A
5012.278	RECEIVER	FAST_SENDER
5014.725	FAST_SENDER	N/A
5021.107	RECEIVER	FAST_SENDER
5023.543	FAST_SENDER	N/A
5024.296	RECEIVER	FAST_SENDER
5026.720	FAST_SENDER	N/A
5032.442	RECEIVER	FAST_SENDER
5034.883	FAST_SENDER	N/A
5035.621	RECEIVER	FAST_SENDER
5043.592	FAST_SENDER	N/A
5054.196	RECEIVER	FAST_SENDER
5056.621	FAST_SENDER	N/A
5062.680	RECEIVER	FAST_SENDER
5065.086	FAST_SENDER	N/A
5071.105	RECEIVER	FAST_SENDER
5073.546	FAST_SENDER	N/A
5079.741	RECEIVER	FAST_SENDER
5082.162	FAST_SENDER	N/A
5082.897	RECEIVER	FAST_SENDER
5085.333	FAST_SENDER	N/A
5091.552	RECEIVER	FAST_SENDER
5093.987	FAST_SENDER	N/A
5096.209	RECEIVER	FAST_SENDER
5098.656	FAST_SENDER	N/A
5104.653	RECEIVER	FAST_SENDER
5107.097	FAST_SENDER	N/A
5113.106	RECEIVER	FAST_SENDER
5115.553	FAST_SENDER	N/A
5121.694	RECEIVER	FAST_SENDER
5124.143	FAST_SENDER	N/A
5130.337	RECEIVER	FAST_SENDER
5132.762	FAST_SENDER	N/A
5138.686	RECEIVER	FAST_SENDER
5141.089	FAST_SENDER	N/A
5141.864	RECEIVER	FAST_SENDER
5144.296	FAST_SENDER	N/A
5150.274	RECEIVER	FAST_SENDER
5152.688	FAST_SENDER	N/A
5153.415	RECEIVER	FAST_SENDER
5155.839	FAST_SENDER	N/A
5161.931	RECEIVER	FAST_SENDER
5164.333	FAST_SENDER	N/A
5165.111	RECEIVER	FAST_SENDER
5167.539	FAST_SENDER	N/A
5173.897	RECEIVER	FAST_SENDER
5176.331	FAST_SENDER	N/A
5177.138	RECEIVER	FAST_SENDER
5184.639	FAST_SENDER	N/A
5185.405	RECEIVER	FAST_SENDER
5187.827	FAST_SENDER	N/A
5193.595	RECEIVER	FAST_SENDER
5195.997	FAST_SENDER	N/A
5196.746	RECEIVER	FAST_SENDER
5199.149	FAST_SENDER	N/A
5204.871	RECEIVER	FAST_SENDER
5207.284	FAST_SENDER	N/A
5208.033	RECEIVER	FAST_SENDER
5215.819	FAST_SENDER	N/A
5216.553	RECEIVER	FAST_SENDER
5218.999	FAST_SENDER	N/A
5224.646	RECEIVER	FAST_SENDER
5227.085	FAST_SENDER	N/A
5227.817	RECEIVER	FAST_SENDER
5230.255	FAST_SENDER	N/A
5236.215	RECEIVER	FAST_SENDER
5238.644	FAST_SENDER	N/A
5239.424	RECEIVER	FAST_SENDER
5241.870	FAST_SENDER	N/A
5247.930	RECEIVER	FAST_SENDER
5250.346	FAST_SENDER	N/A
5251.093	RECEIVER	FAST_SENDER
5253.531	FAST_SENDER	N/A
5259.341	RECEIVER	FAST_SENDER
5261.776	FAST_SENDER	N/A
5262.534	RECEIVER	FAST_SENDER
5264.976	FAST_SENDER	N/A
5270.588	RECEIVER	FAST_SENDER
5273.017	FAST_SENDER	N/A
5273.810	RECEIVER	FAST_SENDER
5276.256	FAST_SENDER	N/A
5282.613	RECEIVER	FAST_SENDER
5285.054	FAST_SENDER	N/A
5285.841	RECEIVER	FAST_SENDER
5288.258	FAST_SENDER	N/A
5294.507	RECEIVER	FAST_SENDER
5296.921	FAST_SENDER	N/A
5297.668	RECEIVER	FAST_SENDER
5300.086	FAST_SENDER	N/A
5303.240	SLOW_SENDER1	N/A
5306.266	RECEIVER	FAST_SENDER
5308.710	FAST_SENDER	N/A
5309.482	RECEIVER	FAST_SENDER
5311.907	FAST_SENDER	N/A
5314.584	RECEIVER	SLOW_SENDER1
5317.012	SLOW_SENDER1	N/A
5317.768	RECEIVER	SLOW_SENDER1
5318.441	RECEIVER	FAST_SENDER
5320.213	SLOW_SENDER1	N/A
5320.869	FAST_SENDER	N/A
5324.849	RECEIVER	SLOW_SENDER1
5326.511	RECEIVER	FAST_SENDER
5328.949	FAST_SENDER	N/A
5330.250	SLOW_SENDER1	N/A
5330.949	FAST_SENDER	N/A
5331.019	RECEIVER	SLOW_SENDER1
5332.949	FAST_SENDER	N/A
5334.949	FAST_SENDER	N/A
5336.442	SLOW_SENDER1	N/A
5336.949	FAST_SENDER	N/A
5337.208	RECEIVER	SLOW_SENDER1
5338.949	FAST_SENDER	N/A
5340.949	FAST_SENDER	N/A
5342.610	SLOW_SENDER1	N/A
5342.949	FAST_SENDER	N/A
5343.339	RECEIVER	SLOW_SENDER1
5348.856	RECEIVER	FAST_SENDER
5354.815	SLOW_SENDER1	N/A
5355.423	FAST_SENDER	N/A
5355.587	RECEIVER	SLOW_SENDER1
5357.423	FAST_SENDER	N/A
5359.423	FAST_SENDER	N/A
5361.423	FAST_SENDER	N/A
5362.999	SLOW_SENDER1	N/A
5363.423	FAST_SENDER	N/A
5363.767	RECEIVER	SLOW_SENDER1
5365.423	FAST_SENDER	N/A
5367.423	FAST_SENDER	N/A
5369.423	FAST_SENDER	N/A
5371.186	SLOW_SENDER1	N/A
5372.505	RECEIVER	SLOW_SENDER1
5375.888	RECEIVER	FAST_SENDER
5378.296	FAST_SENDER	N/A
5379.921	SLOW_SENDER1	N/A
5380.706	RECEIVER	SLOW_SENDER1
5384.710	RECEIVER	FAST_SENDER
5387.123	FAST_SENDER	N/A
5388.142	SLOW_SENDER1	N/A
5388.940	RECEIVER	SLOW_SENDER1
5397.389	RECEIVER	FAST_SENDER
5399.817	SLOW_SENDER1	N/A
5399.822	FAST_SENDER	N/A
5400.552	RECEIVER	SLOW_SENDER1
5401.822	FAST_SENDER	N/A
5403.822	FAST_SENDER	N/A
5405.822	FAST_SENDER	N/A
5407.822	FAST_SENDER	N/A
5407.971	SLOW_SENDER1	N/A
5408.746	RECEIVER	SLOW_SENDER1
5409.822	FAST_SENDER	N/A
5411.822	FAST_SENDER	N/A
5413.822	FAST_SENDER	N/A
5416.148	SLOW_SENDER1	N/A
5416.898	RECEIVER	SLOW_SENDER1
5420.013	RECEIVER	FAST_SENDER
5422.448	FAST_SENDER	N/A
5424.308	SLOW_SENDER1	N/A
5425.120	RECEIVER	SLOW_SENDER1
5428.318	RECEIVER	FAST_SENDER
5430.736	FAST_SENDER	N/A
5432.532	SLOW_SENDER1	N/A
5433.791	RECEIVER	SLOW_SENDER1
5436.575	RECEIVER	FAST_SENDER
5439.019	FAST_SENDER	N/A
5441.215	SLOW_SENDER1	N/A
5441.973	RECEIVER	SLOW_SENDER1
5444.550	RECEIVER	FAST_SENDER
5446.991	FAST_SENDER	N/A
5449.396	SLOW_SENDER1	N/A
5450.199	RECEIVER	SLOW_SENDER1
5452.798	RECEIVER	FAST_SENDER
5455.244	FAST_SENDER	N/A
5457.612	SLOW_SENDER1	N/A
5461.494	RECEIVER	FAST_SENDER
5463.944	FAST_SENDER	N/A
5469.987	RECEIVER	FAST_SENDER
5472.432	FAST_SENDER	N/A
5478.356	RECEIVER	FAST_SENDER
5480.803	FAST_SENDER	N/A
5486.597	RECEIVER	FAST_SENDER
5489.037	FAST_SENDER	N/A
[truncated: 10,640 more rows]
