# Supplementary material for: CATO: Wake-Up reCeiver-bAsed communicaTiOn for Batteryless Devices
Source: Sensors (Basel). 2025 Nov 7;25(22):6813. doi: 10.3390/s25226813 (PMC12655924; doi:10.3390/s25226813)
Supplement: Supplementary file 1 [file sensors-25-06813-s001.zip › File S1_Experimental_and_Simulation_Data/simulation/capsweep/cap190/mac_competing_nodes_link_reserve.csv]

time_s	node_id	received_from
2.700	FAST_SENDER	N/A
2.700	SLOW_SENDER1	N/A
3.434	RECEIVER	SLOW_SENDER1
5.408	RECEIVER	FAST_SENDER
5.880	SLOW_SENDER1	N/A
6.663	RECEIVER	SLOW_SENDER1
7.849	FAST_SENDER	N/A
8.647	RECEIVER	FAST_SENDER
9.097	SLOW_SENDER1	N/A
9.891	RECEIVER	SLOW_SENDER1
11.088	FAST_SENDER	N/A
11.845	RECEIVER	FAST_SENDER
12.300	SLOW_SENDER1	N/A
13.060	RECEIVER	SLOW_SENDER1
14.248	FAST_SENDER	N/A
15.042	RECEIVER	FAST_SENDER
15.476	SLOW_SENDER1	N/A
16.282	RECEIVER	SLOW_SENDER1
17.478	FAST_SENDER	N/A
18.237	RECEIVER	FAST_SENDER
18.704	SLOW_SENDER1	N/A
19.519	RECEIVER	SLOW_SENDER1
25.634	SLOW_SENDER1	N/A
25.833	FAST_SENDER	N/A
27.187	RECEIVER	FAST_SENDER
28.024	RECEIVER	SLOW_SENDER1
29.616	FAST_SENDER	N/A
30.340	RECEIVER	FAST_SENDER
30.425	SLOW_SENDER1	N/A
31.183	RECEIVER	SLOW_SENDER1
32.748	FAST_SENDER	N/A
33.502	RECEIVER	FAST_SENDER
33.601	SLOW_SENDER1	N/A
34.343	RECEIVER	SLOW_SENDER1
35.909	FAST_SENDER	N/A
36.668	RECEIVER	FAST_SENDER
36.751	SLOW_SENDER1	N/A
37.571	RECEIVER	SLOW_SENDER1
39.072	FAST_SENDER	N/A
39.806	RECEIVER	FAST_SENDER
40.012	SLOW_SENDER1	N/A
40.795	RECEIVER	SLOW_SENDER1
42.239	FAST_SENDER	N/A
42.988	RECEIVER	FAST_SENDER
43.238	SLOW_SENDER1	N/A
43.989	RECEIVER	SLOW_SENDER1
45.418	FAST_SENDER	N/A
46.153	RECEIVER	FAST_SENDER
46.396	SLOW_SENDER1	N/A
47.137	RECEIVER	SLOW_SENDER1
48.592	FAST_SENDER	N/A
49.330	RECEIVER	FAST_SENDER
49.566	SLOW_SENDER1	N/A
50.335	RECEIVER	SLOW_SENDER1
51.735	FAST_SENDER	N/A
52.506	RECEIVER	FAST_SENDER
52.755	SLOW_SENDER1	N/A
53.540	RECEIVER	SLOW_SENDER1
54.945	FAST_SENDER	N/A
55.710	RECEIVER	FAST_SENDER
57.409	SLOW_SENDER1	N/A
58.136	RECEIVER	SLOW_SENDER1
59.740	FAST_SENDER	N/A
60.520	RECEIVER	FAST_SENDER
62.945	FAST_SENDER	N/A
63.563	SLOW_SENDER1	N/A
63.712	RECEIVER	FAST_SENDER
65.833	RECEIVER	SLOW_SENDER1
66.145	FAST_SENDER	N/A
66.903	RECEIVER	FAST_SENDER
71.052	FAST_SENDER	N/A
71.242	SLOW_SENDER1	N/A
71.841	RECEIVER	FAST_SENDER
73.933	RECEIVER	SLOW_SENDER1
74.289	FAST_SENDER	N/A
75.058	RECEIVER	FAST_SENDER
77.487	FAST_SENDER	N/A
78.242	RECEIVER	FAST_SENDER
79.368	SLOW_SENDER1	N/A
80.101	RECEIVER	SLOW_SENDER1
80.647	FAST_SENDER	N/A
81.453	RECEIVER	FAST_SENDER
83.858	FAST_SENDER	N/A
84.597	RECEIVER	FAST_SENDER
85.540	SLOW_SENDER1	N/A
86.313	RECEIVER	SLOW_SENDER1
87.044	FAST_SENDER	N/A
87.789	RECEIVER	FAST_SENDER
90.195	FAST_SENDER	N/A
90.956	RECEIVER	FAST_SENDER
91.754	SLOW_SENDER1	N/A
92.492	RECEIVER	SLOW_SENDER1
93.373	FAST_SENDER	N/A
94.187	RECEIVER	FAST_SENDER
96.600	FAST_SENDER	N/A
97.366	RECEIVER	FAST_SENDER
97.922	SLOW_SENDER1	N/A
98.687	RECEIVER	SLOW_SENDER1
99.807	FAST_SENDER	N/A
100.583	RECEIVER	FAST_SENDER
103.026	FAST_SENDER	N/A
103.793	RECEIVER	FAST_SENDER
106.133	SLOW_SENDER1	N/A
106.239	FAST_SENDER	N/A
106.917	RECEIVER	SLOW_SENDER1
109.049	RECEIVER	FAST_SENDER
111.454	FAST_SENDER	N/A
112.205	RECEIVER	FAST_SENDER
114.327	SLOW_SENDER1	N/A
114.626	FAST_SENDER	N/A
115.107	RECEIVER	SLOW_SENDER1
117.135	RECEIVER	FAST_SENDER
119.585	FAST_SENDER	N/A
120.349	RECEIVER	FAST_SENDER
122.534	SLOW_SENDER1	N/A
122.772	FAST_SENDER	N/A
123.304	RECEIVER	SLOW_SENDER1
124.997	RECEIVER	FAST_SENDER
127.409	FAST_SENDER	N/A
128.181	RECEIVER	FAST_SENDER
130.592	FAST_SENDER	N/A
130.745	SLOW_SENDER1	N/A
131.399	RECEIVER	FAST_SENDER
133.512	RECEIVER	SLOW_SENDER1
133.849	FAST_SENDER	N/A
134.597	RECEIVER	FAST_SENDER
137.009	FAST_SENDER	N/A
137.795	RECEIVER	FAST_SENDER
140.219	FAST_SENDER	N/A
140.944	SLOW_SENDER1	N/A
140.975	RECEIVER	FAST_SENDER
141.720	RECEIVER	SLOW_SENDER1
143.418	FAST_SENDER	N/A
144.226	RECEIVER	FAST_SENDER
146.646	FAST_SENDER	N/A
147.420	RECEIVER	FAST_SENDER
149.156	SLOW_SENDER1	N/A
149.825	FAST_SENDER	N/A
149.909	RECEIVER	SLOW_SENDER1
150.621	RECEIVER	FAST_SENDER
153.053	FAST_SENDER	N/A
153.811	RECEIVER	FAST_SENDER
156.241	FAST_SENDER	N/A
157.000	RECEIVER	FAST_SENDER
157.324	SLOW_SENDER1	N/A
158.081	RECEIVER	SLOW_SENDER1
159.426	FAST_SENDER	N/A
161.592	RECEIVER	FAST_SENDER
164.026	FAST_SENDER	N/A
166.026	FAST_SENDER	N/A
168.026	FAST_SENDER	N/A
170.026	FAST_SENDER	N/A
171.396	SLOW_SENDER1	N/A
172.026	FAST_SENDER	N/A
172.182	RECEIVER	SLOW_SENDER1
174.026	FAST_SENDER	N/A
176.026	FAST_SENDER	N/A
178.026	FAST_SENDER	N/A
178.795	RECEIVER	FAST_SENDER
179.630	SLOW_SENDER1	N/A
180.400	RECEIVER	SLOW_SENDER1
181.210	FAST_SENDER	N/A
181.940	RECEIVER	FAST_SENDER
184.384	FAST_SENDER	N/A
185.156	RECEIVER	FAST_SENDER
187.580	FAST_SENDER	N/A
187.801	SLOW_SENDER1	N/A
188.340	RECEIVER	FAST_SENDER
190.746	FAST_SENDER	N/A
191.478	RECEIVER	FAST_SENDER
193.899	FAST_SENDER	N/A
194.641	RECEIVER	FAST_SENDER
197.057	FAST_SENDER	N/A
197.827	RECEIVER	FAST_SENDER
200.250	FAST_SENDER	N/A
201.051	RECEIVER	FAST_SENDER
203.496	FAST_SENDER	N/A
204.238	RECEIVER	FAST_SENDER
206.669	FAST_SENDER	N/A
207.417	RECEIVER	FAST_SENDER
209.842	FAST_SENDER	N/A
210.590	RECEIVER	FAST_SENDER
214.742	FAST_SENDER	N/A
215.512	RECEIVER	FAST_SENDER
217.917	FAST_SENDER	N/A
218.661	RECEIVER	FAST_SENDER
221.106	FAST_SENDER	N/A
221.873	RECEIVER	FAST_SENDER
224.273	FAST_SENDER	N/A
225.016	RECEIVER	FAST_SENDER
227.440	FAST_SENDER	N/A
228.178	RECEIVER	FAST_SENDER
230.602	FAST_SENDER	N/A
231.315	RECEIVER	FAST_SENDER
233.731	FAST_SENDER	N/A
234.496	RECEIVER	FAST_SENDER
236.939	FAST_SENDER	N/A
237.699	RECEIVER	FAST_SENDER
240.102	FAST_SENDER	N/A
240.837	RECEIVER	FAST_SENDER
243.272	FAST_SENDER	N/A
244.039	RECEIVER	FAST_SENDER
246.444	FAST_SENDER	N/A
247.193	RECEIVER	FAST_SENDER
251.071	FAST_SENDER	N/A
251.860	RECEIVER	FAST_SENDER
254.306	FAST_SENDER	N/A
255.052	RECEIVER	FAST_SENDER
257.494	FAST_SENDER	N/A
259.587	RECEIVER	FAST_SENDER
261.993	FAST_SENDER	N/A
262.805	RECEIVER	FAST_SENDER
265.216	FAST_SENDER	N/A
265.978	RECEIVER	FAST_SENDER
268.412	FAST_SENDER	N/A
269.134	RECEIVER	FAST_SENDER
271.547	FAST_SENDER	N/A
272.299	RECEIVER	FAST_SENDER
274.741	FAST_SENDER	N/A
275.530	RECEIVER	FAST_SENDER
277.980	FAST_SENDER	N/A
278.745	RECEIVER	FAST_SENDER
281.187	FAST_SENDER	N/A
281.972	RECEIVER	FAST_SENDER
284.397	FAST_SENDER	N/A
285.137	RECEIVER	FAST_SENDER
287.581	FAST_SENDER	N/A
288.343	RECEIVER	FAST_SENDER
290.756	FAST_SENDER	N/A
291.525	RECEIVER	FAST_SENDER
293.955	FAST_SENDER	N/A
294.718	RECEIVER	FAST_SENDER
297.121	FAST_SENDER	N/A
297.887	RECEIVER	FAST_SENDER
300.289	FAST_SENDER	N/A
301.051	RECEIVER	FAST_SENDER
303.499	FAST_SENDER	N/A
304.266	RECEIVER	FAST_SENDER
306.703	FAST_SENDER	N/A
307.473	RECEIVER	FAST_SENDER
309.904	FAST_SENDER	N/A
310.681	RECEIVER	FAST_SENDER
313.116	FAST_SENDER	N/A
313.895	RECEIVER	FAST_SENDER
316.327	FAST_SENDER	N/A
317.077	RECEIVER	FAST_SENDER
319.508	FAST_SENDER	N/A
322.015	RECEIVER	FAST_SENDER
324.463	FAST_SENDER	N/A
325.260	RECEIVER	FAST_SENDER
327.709	FAST_SENDER	N/A
328.467	RECEIVER	FAST_SENDER
330.895	FAST_SENDER	N/A
331.633	RECEIVER	FAST_SENDER
334.051	FAST_SENDER	N/A
334.769	RECEIVER	FAST_SENDER
337.196	FAST_SENDER	N/A
337.961	RECEIVER	FAST_SENDER
340.369	FAST_SENDER	N/A
341.143	RECEIVER	FAST_SENDER
343.569	FAST_SENDER	N/A
344.298	RECEIVER	FAST_SENDER
346.699	FAST_SENDER	N/A
347.432	RECEIVER	FAST_SENDER
349.863	FAST_SENDER	N/A
350.611	RECEIVER	FAST_SENDER
353.041	FAST_SENDER	N/A
353.840	RECEIVER	FAST_SENDER
356.269	FAST_SENDER	N/A
357.052	RECEIVER	FAST_SENDER
359.486	FAST_SENDER	N/A
360.256	RECEIVER	FAST_SENDER
362.670	FAST_SENDER	N/A
363.409	RECEIVER	FAST_SENDER
365.833	FAST_SENDER	N/A
368.052	RECEIVER	FAST_SENDER
370.482	FAST_SENDER	N/A
371.237	RECEIVER	FAST_SENDER
373.645	FAST_SENDER	N/A
374.445	RECEIVER	FAST_SENDER
376.850	FAST_SENDER	N/A
377.580	RECEIVER	FAST_SENDER
379.986	FAST_SENDER	N/A
380.774	RECEIVER	FAST_SENDER
383.203	FAST_SENDER	N/A
383.975	RECEIVER	FAST_SENDER
386.384	FAST_SENDER	N/A
387.131	RECEIVER	FAST_SENDER
389.556	FAST_SENDER	N/A
390.346	RECEIVER	FAST_SENDER
392.752	FAST_SENDER	N/A
393.501	RECEIVER	FAST_SENDER
395.933	FAST_SENDER	N/A
396.720	RECEIVER	FAST_SENDER
399.139	FAST_SENDER	N/A
399.912	RECEIVER	FAST_SENDER
402.359	FAST_SENDER	N/A
404.867	RECEIVER	FAST_SENDER
407.267	FAST_SENDER	N/A
408.026	RECEIVER	FAST_SENDER
410.429	FAST_SENDER	N/A
411.179	RECEIVER	FAST_SENDER
413.588	FAST_SENDER	N/A
414.366	RECEIVER	FAST_SENDER
416.771	FAST_SENDER	N/A
417.533	RECEIVER	FAST_SENDER
419.976	FAST_SENDER	N/A
420.699	RECEIVER	FAST_SENDER
423.142	FAST_SENDER	N/A
423.936	RECEIVER	FAST_SENDER
426.347	FAST_SENDER	N/A
427.098	RECEIVER	FAST_SENDER
429.540	FAST_SENDER	N/A
430.331	RECEIVER	FAST_SENDER
432.732	FAST_SENDER	N/A
434.989	RECEIVER	FAST_SENDER
437.405	FAST_SENDER	N/A
438.160	RECEIVER	FAST_SENDER
440.572	FAST_SENDER	N/A
441.302	RECEIVER	FAST_SENDER
443.742	FAST_SENDER	N/A
444.471	RECEIVER	FAST_SENDER
446.872	FAST_SENDER	N/A
447.646	RECEIVER	FAST_SENDER
450.046	FAST_SENDER	N/A
450.799	RECEIVER	FAST_SENDER
453.231	FAST_SENDER	N/A
453.990	RECEIVER	FAST_SENDER
456.405	FAST_SENDER	N/A
457.191	RECEIVER	FAST_SENDER
459.637	FAST_SENDER	N/A
460.405	RECEIVER	FAST_SENDER
462.848	FAST_SENDER	N/A
463.607	RECEIVER	FAST_SENDER
466.018	FAST_SENDER	N/A
466.791	RECEIVER	FAST_SENDER
469.193	FAST_SENDER	N/A
469.963	RECEIVER	FAST_SENDER
472.396	FAST_SENDER	N/A
473.189	RECEIVER	FAST_SENDER
475.634	FAST_SENDER	N/A
476.417	RECEIVER	FAST_SENDER
478.838	FAST_SENDER	N/A
479.623	RECEIVER	FAST_SENDER
482.029	FAST_SENDER	N/A
482.768	RECEIVER	FAST_SENDER
485.207	FAST_SENDER	N/A
485.979	RECEIVER	FAST_SENDER
488.395	FAST_SENDER	N/A
489.139	RECEIVER	FAST_SENDER
491.579	FAST_SENDER	N/A
492.355	RECEIVER	FAST_SENDER
494.804	FAST_SENDER	N/A
495.572	RECEIVER	FAST_SENDER
498.001	FAST_SENDER	N/A
498.760	RECEIVER	FAST_SENDER
501.182	FAST_SENDER	N/A
501.947	RECEIVER	FAST_SENDER
504.383	FAST_SENDER	N/A
505.147	RECEIVER	FAST_SENDER
507.584	FAST_SENDER	N/A
508.328	RECEIVER	FAST_SENDER
510.735	FAST_SENDER	N/A
511.519	RECEIVER	FAST_SENDER
513.922	FAST_SENDER	N/A
514.695	RECEIVER	FAST_SENDER
517.114	FAST_SENDER	N/A
517.873	RECEIVER	FAST_SENDER
520.274	FAST_SENDER	N/A
521.034	RECEIVER	FAST_SENDER
523.448	FAST_SENDER	N/A
524.193	RECEIVER	FAST_SENDER
526.595	FAST_SENDER	N/A
527.362	RECEIVER	FAST_SENDER
529.781	FAST_SENDER	N/A
530.539	RECEIVER	FAST_SENDER
532.987	FAST_SENDER	N/A
533.754	RECEIVER	FAST_SENDER
537.917	FAST_SENDER	N/A
538.708	RECEIVER	FAST_SENDER
541.116	FAST_SENDER	N/A
541.909	RECEIVER	FAST_SENDER
545.999	FAST_SENDER	N/A
546.771	RECEIVER	FAST_SENDER
549.203	FAST_SENDER	N/A
549.988	RECEIVER	FAST_SENDER
552.415	FAST_SENDER	N/A
553.183	RECEIVER	FAST_SENDER
557.206	FAST_SENDER	N/A
557.981	RECEIVER	FAST_SENDER
560.402	FAST_SENDER	N/A
561.134	RECEIVER	FAST_SENDER
563.558	FAST_SENDER	N/A
564.317	RECEIVER	FAST_SENDER
566.757	FAST_SENDER	N/A
567.541	RECEIVER	FAST_SENDER
569.952	FAST_SENDER	N/A
570.740	RECEIVER	FAST_SENDER
573.165	FAST_SENDER	N/A
573.935	RECEIVER	FAST_SENDER
576.369	FAST_SENDER	N/A
577.083	RECEIVER	FAST_SENDER
579.533	FAST_SENDER	N/A
580.276	RECEIVER	FAST_SENDER
582.709	FAST_SENDER	N/A
583.499	RECEIVER	FAST_SENDER
585.903	FAST_SENDER	N/A
586.612	RECEIVER	FAST_SENDER
589.046	FAST_SENDER	N/A
589.841	RECEIVER	FAST_SENDER
592.276	FAST_SENDER	N/A
593.025	RECEIVER	FAST_SENDER
595.446	FAST_SENDER	N/A
596.186	RECEIVER	FAST_SENDER
598.597	FAST_SENDER	N/A
599.336	RECEIVER	FAST_SENDER
599.990	SLOW_SENDER1	N/A
600.721	RECEIVER	SLOW_SENDER1
601.747	FAST_SENDER	N/A
604.336	RECEIVER	FAST_SENDER
604.663	SLOW_SENDER1	N/A
606.755	FAST_SENDER	N/A
607.194	RECEIVER	SLOW_SENDER1
608.888	RECEIVER	FAST_SENDER
611.332	FAST_SENDER	N/A
613.790	RECEIVER	FAST_SENDER
616.214	FAST_SENDER	N/A
616.939	RECEIVER	FAST_SENDER
616.955	SLOW_SENDER1	N/A
617.723	RECEIVER	SLOW_SENDER1
619.350	FAST_SENDER	N/A
620.148	RECEIVER	FAST_SENDER
622.561	FAST_SENDER	N/A
623.158	SLOW_SENDER1	N/A
623.283	RECEIVER	FAST_SENDER
625.297	RECEIVER	SLOW_SENDER1
625.708	FAST_SENDER	N/A
627.866	RECEIVER	FAST_SENDER
630.315	FAST_SENDER	N/A
630.708	SLOW_SENDER1	N/A
631.067	RECEIVER	FAST_SENDER
632.921	RECEIVER	SLOW_SENDER1
637.309	FAST_SENDER	N/A
638.037	RECEIVER	FAST_SENDER
638.349	SLOW_SENDER1	N/A
639.131	RECEIVER	SLOW_SENDER1
640.472	FAST_SENDER	N/A
641.227	RECEIVER	FAST_SENDER
643.668	FAST_SENDER	N/A
644.408	RECEIVER	FAST_SENDER
644.534	SLOW_SENDER1	N/A
645.350	RECEIVER	SLOW_SENDER1
646.844	FAST_SENDER	N/A
647.608	RECEIVER	FAST_SENDER
650.053	FAST_SENDER	N/A
650.823	RECEIVER	FAST_SENDER
652.789	SLOW_SENDER1	N/A
653.245	FAST_SENDER	N/A
653.559	RECEIVER	SLOW_SENDER1
657.519	RECEIVER	FAST_SENDER
659.946	FAST_SENDER	N/A
660.716	RECEIVER	FAST_SENDER
662.810	SLOW_SENDER1	N/A
663.135	FAST_SENDER	N/A
663.551	RECEIVER	SLOW_SENDER1
665.495	RECEIVER	FAST_SENDER
667.896	FAST_SENDER	N/A
668.648	RECEIVER	FAST_SENDER
670.962	SLOW_SENDER1	N/A
671.065	FAST_SENDER	N/A
671.691	RECEIVER	SLOW_SENDER1
678.919	FAST_SENDER	N/A
679.101	SLOW_SENDER1	N/A
688.135	FAST_SENDER	N/A
690.135	FAST_SENDER	N/A
692.135	FAST_SENDER	N/A
692.500	SLOW_SENDER1	N/A
694.135	FAST_SENDER	N/A
696.135	FAST_SENDER	N/A
698.135	FAST_SENDER	N/A
700.135	FAST_SENDER	N/A
702.135	FAST_SENDER	N/A
704.135	FAST_SENDER	N/A
706.135	FAST_SENDER	N/A
708.135	FAST_SENDER	N/A
710.135	FAST_SENDER	N/A
717.794	FAST_SENDER	N/A
724.983	FAST_SENDER	N/A
732.601	FAST_SENDER	N/A
740.134	FAST_SENDER	N/A
747.577	FAST_SENDER	N/A
755.147	FAST_SENDER	N/A
762.475	FAST_SENDER	N/A
769.537	FAST_SENDER	N/A
776.950	FAST_SENDER	N/A
784.365	FAST_SENDER	N/A
791.438	FAST_SENDER	N/A
798.618	FAST_SENDER	N/A
806.434	FAST_SENDER	N/A
814.242	FAST_SENDER	N/A
821.778	FAST_SENDER	N/A
829.348	FAST_SENDER	N/A
837.059	FAST_SENDER	N/A
844.358	FAST_SENDER	N/A
852.060	FAST_SENDER	N/A
859.664	FAST_SENDER	N/A
867.081	FAST_SENDER	N/A
874.557	FAST_SENDER	N/A
882.114	FAST_SENDER	N/A
889.863	FAST_SENDER	N/A
897.747	FAST_SENDER	N/A
904.863	FAST_SENDER	N/A
912.368	FAST_SENDER	N/A
919.549	FAST_SENDER	N/A
927.308	FAST_SENDER	N/A
934.966	FAST_SENDER	N/A
942.743	FAST_SENDER	N/A
950.524	FAST_SENDER	N/A
958.488	FAST_SENDER	N/A
966.065	FAST_SENDER	N/A
973.863	FAST_SENDER	N/A
981.111	FAST_SENDER	N/A
988.321	FAST_SENDER	N/A
996.070	FAST_SENDER	N/A
1003.641	FAST_SENDER	N/A
1011.035	FAST_SENDER	N/A
1019.114	FAST_SENDER	N/A
1026.347	FAST_SENDER	N/A
1034.163	FAST_SENDER	N/A
1041.780	FAST_SENDER	N/A
1049.335	FAST_SENDER	N/A
1056.936	FAST_SENDER	N/A
1064.385	FAST_SENDER	N/A
1072.071	FAST_SENDER	N/A
1079.700	FAST_SENDER	N/A
1082.227	RECEIVER	FAST_SENDER
1084.628	FAST_SENDER	N/A
1085.432	RECEIVER	FAST_SENDER
1087.855	FAST_SENDER	N/A
1090.442	RECEIVER	FAST_SENDER
1092.886	FAST_SENDER	N/A
1093.660	RECEIVER	FAST_SENDER
1096.105	FAST_SENDER	N/A
1096.885	RECEIVER	FAST_SENDER
1099.307	FAST_SENDER	N/A
1101.699	RECEIVER	FAST_SENDER
1104.129	FAST_SENDER	N/A
1106.330	RECEIVER	FAST_SENDER
1108.240	SLOW_SENDER1	N/A
1108.773	FAST_SENDER	N/A
1108.985	RECEIVER	SLOW_SENDER1
1111.302	RECEIVER	FAST_SENDER
1111.425	SLOW_SENDER1	N/A
1112.147	RECEIVER	SLOW_SENDER1
1113.743	FAST_SENDER	N/A
1114.512	RECEIVER	FAST_SENDER
1114.548	SLOW_SENDER1	N/A
1115.367	RECEIVER	SLOW_SENDER1
1116.957	FAST_SENDER	N/A
1117.815	SLOW_SENDER1	N/A
1119.082	RECEIVER	FAST_SENDER
1120.635	RECEIVER	SLOW_SENDER1
1121.522	FAST_SENDER	N/A
1122.288	RECEIVER	FAST_SENDER
1123.046	SLOW_SENDER1	N/A
1123.827	RECEIVER	SLOW_SENDER1
1124.698	FAST_SENDER	N/A
1125.485	RECEIVER	FAST_SENDER
1127.898	FAST_SENDER	N/A
1128.641	RECEIVER	FAST_SENDER
1129.274	SLOW_SENDER1	N/A
1130.045	RECEIVER	SLOW_SENDER1
1131.081	FAST_SENDER	N/A
1131.857	RECEIVER	FAST_SENDER
1134.258	FAST_SENDER	N/A
1135.008	RECEIVER	FAST_SENDER
1135.459	SLOW_SENDER1	N/A
1136.250	RECEIVER	SLOW_SENDER1
1137.452	FAST_SENDER	N/A
1138.224	RECEIVER	FAST_SENDER
1140.633	FAST_SENDER	N/A
1141.377	RECEIVER	FAST_SENDER
1141.653	SLOW_SENDER1	N/A
1143.809	FAST_SENDER	N/A
1144.133	RECEIVER	SLOW_SENDER1
1147.580	RECEIVER	FAST_SENDER
1150.014	FAST_SENDER	N/A
1151.798	SLOW_SENDER1	N/A
1152.014	FAST_SENDER	N/A
1152.569	RECEIVER	SLOW_SENDER1
1154.014	FAST_SENDER	N/A
1156.014	FAST_SENDER	N/A
1158.014	FAST_SENDER	N/A
1158.015	SLOW_SENDER1	N/A
1158.762	RECEIVER	SLOW_SENDER1
1160.014	FAST_SENDER	N/A
1162.014	FAST_SENDER	N/A
1164.014	FAST_SENDER	N/A
1164.770	RECEIVER	FAST_SENDER
1166.192	SLOW_SENDER1	N/A
1166.971	RECEIVER	SLOW_SENDER1
1167.193	FAST_SENDER	N/A
1167.962	RECEIVER	FAST_SENDER
1170.385	FAST_SENDER	N/A
1171.124	RECEIVER	FAST_SENDER
1173.531	FAST_SENDER	N/A
1174.309	RECEIVER	FAST_SENDER
1174.402	SLOW_SENDER1	N/A
1175.194	RECEIVER	SLOW_SENDER1
1176.713	FAST_SENDER	N/A
1177.519	RECEIVER	FAST_SENDER
1179.924	FAST_SENDER	N/A
1180.651	RECEIVER	FAST_SENDER
1182.608	SLOW_SENDER1	N/A
1183.399	RECEIVER	SLOW_SENDER1
1187.620	FAST_SENDER	N/A
1188.372	RECEIVER	FAST_SENDER
1190.797	FAST_SENDER	N/A
1191.570	RECEIVER	FAST_SENDER
1192.615	SLOW_SENDER1	N/A
1193.389	RECEIVER	SLOW_SENDER1
1193.989	FAST_SENDER	N/A
1194.737	RECEIVER	FAST_SENDER
1197.173	FAST_SENDER	N/A
1197.978	RECEIVER	FAST_SENDER
1200.421	FAST_SENDER	N/A
1200.793	SLOW_SENDER1	N/A
1202.926	RECEIVER	SLOW_SENDER1
1204.848	RECEIVER	FAST_SENDER
1208.998	FAST_SENDER	N/A
1209.776	RECEIVER	FAST_SENDER
1210.370	SLOW_SENDER1	N/A
1211.101	RECEIVER	SLOW_SENDER1
1212.200	FAST_SENDER	N/A
1212.936	RECEIVER	FAST_SENDER
1215.357	FAST_SENDER	N/A
1216.118	RECEIVER	FAST_SENDER
1218.506	SLOW_SENDER1	N/A
1218.566	FAST_SENDER	N/A
1219.228	RECEIVER	SLOW_SENDER1
1221.251	RECEIVER	FAST_SENDER
1223.656	FAST_SENDER	N/A
1224.401	RECEIVER	FAST_SENDER
1226.637	SLOW_SENDER1	N/A
1226.813	FAST_SENDER	N/A
1227.434	RECEIVER	SLOW_SENDER1
1233.722	RECEIVER	FAST_SENDER
1236.143	FAST_SENDER	N/A
1238.143	FAST_SENDER	N/A
1238.698	SLOW_SENDER1	N/A
1239.462	RECEIVER	SLOW_SENDER1
1240.143	FAST_SENDER	N/A
1242.143	FAST_SENDER	N/A
1244.143	FAST_SENDER	N/A
1246.143	FAST_SENDER	N/A
1246.893	SLOW_SENDER1	N/A
1248.143	FAST_SENDER	N/A
1249.010	RECEIVER	SLOW_SENDER1
1250.143	FAST_SENDER	N/A
1250.920	RECEIVER	FAST_SENDER
1253.342	FAST_SENDER	N/A
1254.083	RECEIVER	FAST_SENDER
1256.505	FAST_SENDER	N/A
1257.275	RECEIVER	FAST_SENDER
1259.687	FAST_SENDER	N/A
1260.468	RECEIVER	FAST_SENDER
1262.885	FAST_SENDER	N/A
1263.624	RECEIVER	FAST_SENDER
1267.665	FAST_SENDER	N/A
1268.431	RECEIVER	FAST_SENDER
1270.844	FAST_SENDER	N/A
1271.661	RECEIVER	FAST_SENDER
1274.095	FAST_SENDER	N/A
1274.882	RECEIVER	FAST_SENDER
1277.308	FAST_SENDER	N/A
1278.065	RECEIVER	FAST_SENDER
1280.474	FAST_SENDER	N/A
1281.236	RECEIVER	FAST_SENDER
1283.658	FAST_SENDER	N/A
1284.380	RECEIVER	FAST_SENDER
1286.790	FAST_SENDER	N/A
1287.556	RECEIVER	FAST_SENDER
1289.958	FAST_SENDER	N/A
1290.750	RECEIVER	FAST_SENDER
1293.178	FAST_SENDER	N/A
1293.904	RECEIVER	FAST_SENDER
1296.313	FAST_SENDER	N/A
1297.087	RECEIVER	FAST_SENDER
1299.533	FAST_SENDER	N/A
1300.287	RECEIVER	FAST_SENDER
1302.732	FAST_SENDER	N/A
1303.513	RECEIVER	FAST_SENDER
1305.945	FAST_SENDER	N/A
1306.733	RECEIVER	FAST_SENDER
1309.171	FAST_SENDER	N/A
1309.949	RECEIVER	FAST_SENDER
1312.374	FAST_SENDER	N/A
1313.169	RECEIVER	FAST_SENDER
1315.618	FAST_SENDER	N/A
1316.357	RECEIVER	FAST_SENDER
1318.796	FAST_SENDER	N/A
1319.576	RECEIVER	FAST_SENDER
1321.984	FAST_SENDER	N/A
1322.739	RECEIVER	FAST_SENDER
1325.168	FAST_SENDER	N/A
1325.920	RECEIVER	FAST_SENDER
1328.352	FAST_SENDER	N/A
1329.094	RECEIVER	FAST_SENDER
1331.524	FAST_SENDER	N/A
1332.305	RECEIVER	FAST_SENDER
1334.733	FAST_SENDER	N/A
1335.478	RECEIVER	FAST_SENDER
1337.906	FAST_SENDER	N/A
1338.676	RECEIVER	FAST_SENDER
1341.125	FAST_SENDER	N/A
1341.926	RECEIVER	FAST_SENDER
1344.353	FAST_SENDER	N/A
1346.489	RECEIVER	FAST_SENDER
1348.901	FAST_SENDER	N/A
1349.693	RECEIVER	FAST_SENDER
1352.139	FAST_SENDER	N/A
1352.908	RECEIVER	FAST_SENDER
1355.316	FAST_SENDER	N/A
1356.055	RECEIVER	FAST_SENDER
1358.464	FAST_SENDER	N/A
1359.260	RECEIVER	FAST_SENDER
1361.681	FAST_SENDER	N/A
1362.422	RECEIVER	FAST_SENDER
1364.839	FAST_SENDER	N/A
1365.566	RECEIVER	FAST_SENDER
1367.976	FAST_SENDER	N/A
1368.763	RECEIVER	FAST_SENDER
1371.212	FAST_SENDER	N/A
1371.982	RECEIVER	FAST_SENDER
1374.394	FAST_SENDER	N/A
1375.156	RECEIVER	FAST_SENDER
1377.564	FAST_SENDER	N/A
1378.314	RECEIVER	FAST_SENDER
1380.758	FAST_SENDER	N/A
1383.163	RECEIVER	FAST_SENDER
1385.578	FAST_SENDER	N/A
1386.355	RECEIVER	FAST_SENDER
1388.794	FAST_SENDER	N/A
1389.528	RECEIVER	FAST_SENDER
1391.977	FAST_SENDER	N/A
1392.783	RECEIVER	FAST_SENDER
1395.210	FAST_SENDER	N/A
1395.909	RECEIVER	FAST_SENDER
1398.359	FAST_SENDER	N/A
1399.091	RECEIVER	FAST_SENDER
1401.501	FAST_SENDER	N/A
1403.625	RECEIVER	FAST_SENDER
1406.040	FAST_SENDER	N/A
1406.785	RECEIVER	FAST_SENDER
1409.191	FAST_SENDER	N/A
1409.935	RECEIVER	FAST_SENDER
1412.362	FAST_SENDER	N/A
1413.108	RECEIVER	FAST_SENDER
1418.625	FAST_SENDER	N/A
1419.406	RECEIVER	FAST_SENDER
1421.852	FAST_SENDER	N/A
1422.627	RECEIVER	FAST_SENDER
1425.027	FAST_SENDER	N/A
1425.785	RECEIVER	FAST_SENDER
1428.185	FAST_SENDER	N/A
1428.939	RECEIVER	FAST_SENDER
1431.344	FAST_SENDER	N/A
1432.089	RECEIVER	FAST_SENDER
1434.499	FAST_SENDER	N/A
1435.237	RECEIVER	FAST_SENDER
1437.643	FAST_SENDER	N/A
1438.362	RECEIVER	FAST_SENDER
1440.787	FAST_SENDER	N/A
1441.525	RECEIVER	FAST_SENDER
1443.954	FAST_SENDER	N/A
1444.743	RECEIVER	FAST_SENDER
1447.170	FAST_SENDER	N/A
1447.950	RECEIVER	FAST_SENDER
1450.361	FAST_SENDER	N/A
1451.140	RECEIVER	FAST_SENDER
1453.556	FAST_SENDER	N/A
1454.313	RECEIVER	FAST_SENDER
1456.730	FAST_SENDER	N/A
1457.534	RECEIVER	FAST_SENDER
1459.960	FAST_SENDER	N/A
1460.709	RECEIVER	FAST_SENDER
1463.131	FAST_SENDER	N/A
1463.918	RECEIVER	FAST_SENDER
1466.357	FAST_SENDER	N/A
1467.102	RECEIVER	FAST_SENDER
1469.538	FAST_SENDER	N/A
1470.313	RECEIVER	FAST_SENDER
1472.759	FAST_SENDER	N/A
1473.507	RECEIVER	FAST_SENDER
1475.907	FAST_SENDER	N/A
1476.648	RECEIVER	FAST_SENDER
1479.064	FAST_SENDER	N/A
1481.581	RECEIVER	FAST_SENDER
1484.022	FAST_SENDER	N/A
1484.797	RECEIVER	FAST_SENDER
1487.220	FAST_SENDER	N/A
1488.008	RECEIVER	FAST_SENDER
1490.413	FAST_SENDER	N/A
1491.188	RECEIVER	FAST_SENDER
1493.638	FAST_SENDER	N/A
1494.357	RECEIVER	FAST_SENDER
1496.791	FAST_SENDER	N/A
1497.523	RECEIVER	FAST_SENDER
1499.951	FAST_SENDER	N/A
1500.680	RECEIVER	FAST_SENDER
1503.109	FAST_SENDER	N/A
1503.872	RECEIVER	FAST_SENDER
1506.317	FAST_SENDER	N/A
1507.094	RECEIVER	FAST_SENDER
1509.529	FAST_SENDER	N/A
1510.335	RECEIVER	FAST_SENDER
1512.736	FAST_SENDER	N/A
1513.487	RECEIVER	FAST_SENDER
1515.922	FAST_SENDER	N/A
1516.654	RECEIVER	FAST_SENDER
1519.088	FAST_SENDER	N/A
1519.824	RECEIVER	FAST_SENDER
1522.232	FAST_SENDER	N/A
1522.985	RECEIVER	FAST_SENDER
1525.427	FAST_SENDER	N/A
1526.220	RECEIVER	FAST_SENDER
1528.651	FAST_SENDER	N/A
1529.448	RECEIVER	FAST_SENDER
1531.892	FAST_SENDER	N/A
1532.657	RECEIVER	FAST_SENDER
1535.073	FAST_SENDER	N/A
1535.820	RECEIVER	FAST_SENDER
1538.270	FAST_SENDER	N/A
1539.045	RECEIVER	FAST_SENDER
1541.489	FAST_SENDER	N/A
1542.243	RECEIVER	FAST_SENDER
1544.679	FAST_SENDER	N/A
1547.841	FAST_SENDER	N/A
1555.271	FAST_SENDER	N/A
1562.880	FAST_SENDER	N/A
1570.209	FAST_SENDER	N/A
1577.489	FAST_SENDER	N/A
1584.901	FAST_SENDER	N/A
1592.686	FAST_SENDER	N/A
1600.355	FAST_SENDER	N/A
1607.742	FAST_SENDER	N/A
1615.565	FAST_SENDER	N/A
1622.864	FAST_SENDER	N/A
1630.666	FAST_SENDER	N/A
1637.583	FAST_SENDER	N/A
1645.491	FAST_SENDER	N/A
1652.841	FAST_SENDER	N/A
1659.100	SLOW_SENDER1	N/A
1660.546	FAST_SENDER	N/A
1666.983	SLOW_SENDER1	N/A
1668.936	FAST_SENDER	N/A
1677.512	FAST_SENDER	N/A
1678.811	SLOW_SENDER1	N/A
1679.512	FAST_SENDER	N/A
1681.512	FAST_SENDER	N/A
1683.512	FAST_SENDER	N/A
1685.512	FAST_SENDER	N/A
1687.512	FAST_SENDER	N/A
1689.512	FAST_SENDER	N/A
1691.512	FAST_SENDER	N/A
1691.615	SLOW_SENDER1	N/A
1693.512	FAST_SENDER	N/A
1695.512	FAST_SENDER	N/A
1697.512	FAST_SENDER	N/A
1699.512	FAST_SENDER	N/A
1701.512	FAST_SENDER	N/A
1703.512	FAST_SENDER	N/A
1704.928	SLOW_SENDER1	N/A
1705.512	FAST_SENDER	N/A
1707.512	FAST_SENDER	N/A
1709.512	FAST_SENDER	N/A
1711.512	FAST_SENDER	N/A
1713.512	FAST_SENDER	N/A
1715.512	FAST_SENDER	N/A
1717.512	FAST_SENDER	N/A
1717.728	SLOW_SENDER1	N/A
1719.512	FAST_SENDER	N/A
1721.512	FAST_SENDER	N/A
1729.588	FAST_SENDER	N/A
1737.706	FAST_SENDER	N/A
1745.218	FAST_SENDER	N/A
1752.961	FAST_SENDER	N/A
1760.747	FAST_SENDER	N/A
1768.175	FAST_SENDER	N/A
1775.726	FAST_SENDER	N/A
1783.093	FAST_SENDER	N/A
1790.996	FAST_SENDER	N/A
1798.782	FAST_SENDER	N/A
1806.198	FAST_SENDER	N/A
1813.492	FAST_SENDER	N/A
1821.447	FAST_SENDER	N/A
1829.221	FAST_SENDER	N/A
1836.626	FAST_SENDER	N/A
1843.820	FAST_SENDER	N/A
1851.527	FAST_SENDER	N/A
1858.865	FAST_SENDER	N/A
1866.603	FAST_SENDER	N/A
1874.690	FAST_SENDER	N/A
1882.197	FAST_SENDER	N/A
1889.852	FAST_SENDER	N/A
1897.714	FAST_SENDER	N/A
1905.648	FAST_SENDER	N/A
1913.915	FAST_SENDER	N/A
1921.790	FAST_SENDER	N/A
1929.343	FAST_SENDER	N/A
1937.197	FAST_SENDER	N/A
1945.275	FAST_SENDER	N/A
1952.756	FAST_SENDER	N/A
1955.329	RECEIVER	FAST_SENDER
1957.762	FAST_SENDER	N/A
1958.514	RECEIVER	FAST_SENDER
1960.957	FAST_SENDER	N/A
1961.689	RECEIVER	FAST_SENDER
1965.860	FAST_SENDER	N/A
1966.627	RECEIVER	FAST_SENDER
1969.069	FAST_SENDER	N/A
1969.801	RECEIVER	FAST_SENDER
1972.228	FAST_SENDER	N/A
1974.612	RECEIVER	FAST_SENDER
1977.032	FAST_SENDER	N/A
1977.791	RECEIVER	FAST_SENDER
1981.578	FAST_SENDER	N/A
1982.332	RECEIVER	FAST_SENDER
1984.761	FAST_SENDER	N/A
1985.536	RECEIVER	FAST_SENDER
1987.970	FAST_SENDER	N/A
1988.724	RECEIVER	FAST_SENDER
1991.126	FAST_SENDER	N/A
1991.892	RECEIVER	FAST_SENDER
1994.332	FAST_SENDER	N/A
1995.085	RECEIVER	FAST_SENDER
1997.508	FAST_SENDER	N/A
1998.256	RECEIVER	FAST_SENDER
2000.696	FAST_SENDER	N/A
2001.457	RECEIVER	FAST_SENDER
2003.875	FAST_SENDER	N/A
2004.626	RECEIVER	FAST_SENDER
2007.062	FAST_SENDER	N/A
2007.807	RECEIVER	FAST_SENDER
2010.210	FAST_SENDER	N/A
2010.978	RECEIVER	FAST_SENDER
2013.391	FAST_SENDER	N/A
2014.188	RECEIVER	FAST_SENDER
2016.607	FAST_SENDER	N/A
2017.428	RECEIVER	FAST_SENDER
2019.873	FAST_SENDER	N/A
2020.680	RECEIVER	FAST_SENDER
2023.082	FAST_SENDER	N/A
2023.837	RECEIVER	FAST_SENDER
2026.241	FAST_SENDER	N/A
2027.022	RECEIVER	FAST_SENDER
2029.432	FAST_SENDER	N/A
2030.219	RECEIVER	FAST_SENDER
2034.312	FAST_SENDER	N/A
2035.063	RECEIVER	FAST_SENDER
2037.496	FAST_SENDER	N/A
2038.281	RECEIVER	FAST_SENDER
2042.208	FAST_SENDER	N/A
2042.969	RECEIVER	FAST_SENDER
2045.370	FAST_SENDER	N/A
2046.119	RECEIVER	FAST_SENDER
2048.554	FAST_SENDER	N/A
2049.320	RECEIVER	FAST_SENDER
2051.769	FAST_SENDER	N/A
2052.554	RECEIVER	FAST_SENDER
2054.966	FAST_SENDER	N/A
2055.715	RECEIVER	FAST_SENDER
2058.115	FAST_SENDER	N/A
2058.863	RECEIVER	FAST_SENDER
2061.270	FAST_SENDER	N/A
2062.031	RECEIVER	FAST_SENDER
2064.451	FAST_SENDER	N/A
2065.174	RECEIVER	FAST_SENDER
2067.610	FAST_SENDER	N/A
2068.348	RECEIVER	FAST_SENDER
2070.748	FAST_SENDER	N/A
2071.536	RECEIVER	FAST_SENDER
2073.970	FAST_SENDER	N/A
2076.376	RECEIVER	FAST_SENDER
2078.792	FAST_SENDER	N/A
2079.522	RECEIVER	FAST_SENDER
2081.954	FAST_SENDER	N/A
2082.710	RECEIVER	FAST_SENDER
2085.158	FAST_SENDER	N/A
2085.901	RECEIVER	FAST_SENDER
2088.345	FAST_SENDER	N/A
2089.117	RECEIVER	FAST_SENDER
2091.548	FAST_SENDER	N/A
2092.331	RECEIVER	FAST_SENDER
2094.747	FAST_SENDER	N/A
2095.490	RECEIVER	FAST_SENDER
2097.900	FAST_SENDER	N/A
2098.648	RECEIVER	FAST_SENDER
2101.081	FAST_SENDER	N/A
2101.795	RECEIVER	FAST_SENDER
2104.217	FAST_SENDER	N/A
2104.980	RECEIVER	FAST_SENDER
2107.407	FAST_SENDER	N/A
2108.122	RECEIVER	FAST_SENDER
2110.571	FAST_SENDER	N/A
2111.338	RECEIVER	FAST_SENDER
2113.770	FAST_SENDER	N/A
2114.556	RECEIVER	FAST_SENDER
2116.997	FAST_SENDER	N/A
2117.789	RECEIVER	FAST_SENDER
2120.239	FAST_SENDER	N/A
2122.663	RECEIVER	FAST_SENDER
2125.104	FAST_SENDER	N/A
2125.854	RECEIVER	FAST_SENDER
2128.281	FAST_SENDER	N/A
2128.860	SLOW_SENDER1	N/A
2129.025	RECEIVER	FAST_SENDER
2130.999	RECEIVER	SLOW_SENDER1
2131.459	FAST_SENDER	N/A
2132.211	RECEIVER	FAST_SENDER
2133.402	SLOW_SENDER1	N/A
2134.161	RECEIVER	SLOW_SENDER1
2134.651	FAST_SENDER	N/A
2135.429	RECEIVER	FAST_SENDER
2136.561	SLOW_SENDER1	N/A
2137.869	RECEIVER	SLOW_SENDER1
2139.600	FAST_SENDER	N/A
2140.283	SLOW_SENDER1	N/A
2140.351	RECEIVER	FAST_SENDER
2141.077	RECEIVER	SLOW_SENDER1
2142.753	FAST_SENDER	N/A
2143.499	SLOW_SENDER1	N/A
2143.523	RECEIVER	FAST_SENDER
2145.912	RECEIVER	SLOW_SENDER1
2145.926	FAST_SENDER	N/A
2146.696	RECEIVER	FAST_SENDER
2149.110	FAST_SENDER	N/A
2149.881	RECEIVER	FAST_SENDER
2151.341	SLOW_SENDER1	N/A
2152.074	RECEIVER	SLOW_SENDER1
2152.283	FAST_SENDER	N/A
2153.061	RECEIVER	FAST_SENDER
2155.503	FAST_SENDER	N/A
2156.279	RECEIVER	FAST_SENDER
2157.520	SLOW_SENDER1	N/A
2158.313	RECEIVER	SLOW_SENDER1
2158.695	FAST_SENDER	N/A
2159.466	RECEIVER	FAST_SENDER
2161.900	FAST_SENDER	N/A
2162.714	RECEIVER	FAST_SENDER
2163.740	SLOW_SENDER1	N/A
2164.520	RECEIVER	SLOW_SENDER1
2165.122	FAST_SENDER	N/A
2165.849	RECEIVER	FAST_SENDER
2169.723	FAST_SENDER	N/A
2169.925	SLOW_SENDER1	N/A
2170.527	RECEIVER	FAST_SENDER
2172.528	RECEIVER	SLOW_SENDER1
2172.964	FAST_SENDER	N/A
2173.716	RECEIVER	FAST_SENDER
2176.124	FAST_SENDER	N/A
2176.871	RECEIVER	FAST_SENDER
2177.933	SLOW_SENDER1	N/A
2178.689	RECEIVER	SLOW_SENDER1
2179.315	FAST_SENDER	N/A
2180.089	RECEIVER	FAST_SENDER
2182.500	FAST_SENDER	N/A
2183.270	RECEIVER	FAST_SENDER
2184.094	SLOW_SENDER1	N/A
2184.814	RECEIVER	SLOW_SENDER1
2185.716	FAST_SENDER	N/A
2186.495	RECEIVER	FAST_SENDER
2188.920	FAST_SENDER	N/A
2189.687	RECEIVER	FAST_SENDER
2192.098	FAST_SENDER	N/A
2192.231	SLOW_SENDER1	N/A
2192.871	RECEIVER	FAST_SENDER
2193.526	RECEIVER	SLOW_SENDER1
2195.318	FAST_SENDER	N/A
2196.087	RECEIVER	FAST_SENDER
2198.513	FAST_SENDER	N/A
2199.312	RECEIVER	FAST_SENDER
2200.949	SLOW_SENDER1	N/A
2201.729	RECEIVER	SLOW_SENDER1
2203.067	FAST_SENDER	N/A
2203.823	RECEIVER	FAST_SENDER
2206.228	FAST_SENDER	N/A
2207.039	RECEIVER	FAST_SENDER
2209.174	SLOW_SENDER1	N/A
2209.478	FAST_SENDER	N/A
2209.961	RECEIVER	SLOW_SENDER1
2212.040	RECEIVER	FAST_SENDER
2216.022	FAST_SENDER	N/A
2216.782	RECEIVER	FAST_SENDER
2217.406	SLOW_SENDER1	N/A
2218.187	RECEIVER	SLOW_SENDER1
2219.184	FAST_SENDER	N/A
2219.923	RECEIVER	FAST_SENDER
2222.364	FAST_SENDER	N/A
2223.114	RECEIVER	FAST_SENDER
2225.564	FAST_SENDER	N/A
2225.600	SLOW_SENDER1	N/A
2226.314	RECEIVER	FAST_SENDER
2228.496	RECEIVER	SLOW_SENDER1
2228.754	FAST_SENDER	N/A
2229.543	RECEIVER	FAST_SENDER
2231.981	FAST_SENDER	N/A
2232.721	RECEIVER	FAST_SENDER
2235.164	FAST_SENDER	N/A
2235.897	SLOW_SENDER1	N/A
2235.954	RECEIVER	FAST_SENDER
2238.123	RECEIVER	SLOW_SENDER1
2238.368	FAST_SENDER	N/A
2239.134	RECEIVER	FAST_SENDER
2241.557	FAST_SENDER	N/A
2242.322	RECEIVER	FAST_SENDER
2244.752	FAST_SENDER	N/A
2245.509	RECEIVER	FAST_SENDER
2245.567	SLOW_SENDER1	N/A
2246.316	RECEIVER	SLOW_SENDER1
2247.941	FAST_SENDER	N/A
2248.703	RECEIVER	FAST_SENDER
2251.133	FAST_SENDER	N/A
2251.907	RECEIVER	FAST_SENDER
2253.730	SLOW_SENDER1	N/A
2254.325	FAST_SENDER	N/A
2254.473	RECEIVER	SLOW_SENDER1
2256.554	RECEIVER	FAST_SENDER
2259.000	FAST_SENDER	N/A
2259.764	RECEIVER	FAST_SENDER
2261.911	SLOW_SENDER1	N/A
2262.169	FAST_SENDER	N/A
2262.664	RECEIVER	SLOW_SENDER1
2264.269	RECEIVER	FAST_SENDER
2266.706	FAST_SENDER	N/A
2267.431	RECEIVER	FAST_SENDER
2269.832	FAST_SENDER	N/A
2270.069	SLOW_SENDER1	N/A
2270.621	RECEIVER	FAST_SENDER
2272.320	RECEIVER	SLOW_SENDER1
2273.033	FAST_SENDER	N/A
2276.985	RECEIVER	FAST_SENDER
2279.419	FAST_SENDER	N/A
2279.770	SLOW_SENDER1	N/A
2280.172	RECEIVER	FAST_SENDER
2287.510	FAST_SENDER	N/A
2288.266	RECEIVER	FAST_SENDER
2290.703	FAST_SENDER	N/A
2291.481	RECEIVER	FAST_SENDER
2293.908	FAST_SENDER	N/A
2294.686	RECEIVER	FAST_SENDER
2297.126	FAST_SENDER	N/A
2297.861	RECEIVER	FAST_SENDER
2300.297	FAST_SENDER	N/A
2301.054	RECEIVER	FAST_SENDER
2303.467	FAST_SENDER	N/A
2304.237	RECEIVER	FAST_SENDER
2306.661	FAST_SENDER	N/A
2307.442	RECEIVER	FAST_SENDER
2309.879	FAST_SENDER	N/A
2310.668	RECEIVER	FAST_SENDER
2313.117	FAST_SENDER	N/A
2313.883	RECEIVER	FAST_SENDER
2316.315	FAST_SENDER	N/A
2317.059	RECEIVER	FAST_SENDER
2319.480	FAST_SENDER	N/A
2320.241	RECEIVER	FAST_SENDER
2322.682	FAST_SENDER	N/A
2323.454	RECEIVER	FAST_SENDER
2325.859	FAST_SENDER	N/A
2326.606	RECEIVER	FAST_SENDER
2329.033	FAST_SENDER	N/A
2329.815	RECEIVER	FAST_SENDER
2332.258	FAST_SENDER	N/A
2332.986	RECEIVER	FAST_SENDER
2335.401	FAST_SENDER	N/A
2336.196	RECEIVER	FAST_SENDER
2338.616	FAST_SENDER	N/A
2339.345	RECEIVER	FAST_SENDER
2341.759	FAST_SENDER	N/A
2342.467	RECEIVER	FAST_SENDER
2344.909	FAST_SENDER	N/A
2347.185	RECEIVER	FAST_SENDER
2349.591	FAST_SENDER	N/A
2350.387	RECEIVER	FAST_SENDER
2352.827	FAST_SENDER	N/A
2353.620	RECEIVER	FAST_SENDER
2356.037	FAST_SENDER	N/A
2356.774	RECEIVER	FAST_SENDER
2359.218	FAST_SENDER	N/A
2359.979	RECEIVER	FAST_SENDER
2362.403	FAST_SENDER	N/A
2363.176	RECEIVER	FAST_SENDER
2365.592	FAST_SENDER	N/A
2366.332	RECEIVER	FAST_SENDER
2368.741	FAST_SENDER	N/A
2369.520	RECEIVER	FAST_SENDER
2371.932	FAST_SENDER	N/A
2372.706	RECEIVER	FAST_SENDER
2375.106	FAST_SENDER	N/A
2375.850	RECEIVER	FAST_SENDER
2378.260	FAST_SENDER	N/A
2379.032	RECEIVER	FAST_SENDER
2381.477	FAST_SENDER	N/A
2382.226	RECEIVER	FAST_SENDER
2384.632	FAST_SENDER	N/A
2385.396	RECEIVER	FAST_SENDER
2389.404	FAST_SENDER	N/A
2390.201	RECEIVER	FAST_SENDER
2392.631	FAST_SENDER	N/A
2393.385	RECEIVER	FAST_SENDER
2395.785	FAST_SENDER	N/A
2396.539	RECEIVER	FAST_SENDER
2398.960	FAST_SENDER	N/A
2399.762	RECEIVER	FAST_SENDER
2402.176	FAST_SENDER	N/A
2402.939	RECEIVER	FAST_SENDER
2405.384	FAST_SENDER	N/A
2406.146	RECEIVER	FAST_SENDER
2409.988	FAST_SENDER	N/A
2410.775	RECEIVER	FAST_SENDER
2413.224	FAST_SENDER	N/A
2413.977	RECEIVER	FAST_SENDER
2416.398	FAST_SENDER	N/A
2417.163	RECEIVER	FAST_SENDER
2419.573	FAST_SENDER	N/A
2420.327	RECEIVER	FAST_SENDER
2422.747	FAST_SENDER	N/A
2423.492	RECEIVER	FAST_SENDER
2425.935	FAST_SENDER	N/A
2426.676	RECEIVER	FAST_SENDER
2429.121	FAST_SENDER	N/A
2432.330	FAST_SENDER	N/A
2439.436	FAST_SENDER	N/A
2447.065	FAST_SENDER	N/A
2455.038	FAST_SENDER	N/A
2462.287	FAST_SENDER	N/A
2469.961	FAST_SENDER	N/A
2478.031	FAST_SENDER	N/A
2485.295	FAST_SENDER	N/A
2493.300	FAST_SENDER	N/A
2501.054	FAST_SENDER	N/A
2508.804	FAST_SENDER	N/A
2516.747	FAST_SENDER	N/A
2524.282	FAST_SENDER	N/A
2531.563	FAST_SENDER	N/A
2539.021	FAST_SENDER	N/A
2546.727	FAST_SENDER	N/A
2554.451	FAST_SENDER	N/A
2561.902	FAST_SENDER	N/A
2569.973	FAST_SENDER	N/A
2577.839	FAST_SENDER	N/A
2585.283	FAST_SENDER	N/A
2593.267	FAST_SENDER	N/A
2601.042	FAST_SENDER	N/A
2608.500	FAST_SENDER	N/A
2615.746	FAST_SENDER	N/A
2623.443	FAST_SENDER	N/A
2630.529	FAST_SENDER	N/A
2637.981	FAST_SENDER	N/A
2645.571	FAST_SENDER	N/A
2653.039	FAST_SENDER	N/A
2660.844	FAST_SENDER	N/A
2668.058	FAST_SENDER	N/A
2675.734	FAST_SENDER	N/A
2683.338	FAST_SENDER	N/A
2690.953	FAST_SENDER	N/A
2692.180	SLOW_SENDER1	N/A
2698.930	FAST_SENDER	N/A
2699.812	SLOW_SENDER1	N/A
2708.033	FAST_SENDER	N/A
2710.033	FAST_SENDER	N/A
2710.792	SLOW_SENDER1	N/A
2712.033	FAST_SENDER	N/A
2714.033	FAST_SENDER	N/A
2716.033	FAST_SENDER	N/A
2718.033	FAST_SENDER	N/A
2720.033	FAST_SENDER	N/A
2722.033	FAST_SENDER	N/A
2723.303	SLOW_SENDER1	N/A
2724.033	FAST_SENDER	N/A
2728.128	FAST_SENDER	N/A
2730.128	FAST_SENDER	N/A
2732.128	FAST_SENDER	N/A
2734.128	FAST_SENDER	N/A
2736.128	FAST_SENDER	N/A
2736.581	SLOW_SENDER1	N/A
2738.128	FAST_SENDER	N/A
2741.321	FAST_SENDER	N/A
2743.321	FAST_SENDER	N/A
2745.321	FAST_SENDER	N/A
2747.321	FAST_SENDER	N/A
2749.321	FAST_SENDER	N/A
2749.391	SLOW_SENDER1	N/A
2751.321	FAST_SENDER	N/A
2753.321	FAST_SENDER	N/A
2755.321	FAST_SENDER	N/A
2762.995	FAST_SENDER	N/A
2770.599	FAST_SENDER	N/A
2778.166	FAST_SENDER	N/A
2785.441	FAST_SENDER	N/A
2793.335	FAST_SENDER	N/A
2800.870	FAST_SENDER	N/A
2808.348	FAST_SENDER	N/A
2815.936	FAST_SENDER	N/A
2823.693	FAST_SENDER	N/A
2831.399	FAST_SENDER	N/A
2838.821	FAST_SENDER	N/A
2839.542	RECEIVER	FAST_SENDER
2841.977	FAST_SENDER	N/A
2842.775	RECEIVER	FAST_SENDER
2845.201	FAST_SENDER	N/A
2845.949	RECEIVER	FAST_SENDER
2848.393	FAST_SENDER	N/A
2849.140	RECEIVER	FAST_SENDER
2851.562	FAST_SENDER	N/A
2852.321	RECEIVER	FAST_SENDER
2854.753	FAST_SENDER	N/A
2855.492	RECEIVER	FAST_SENDER
2857.932	FAST_SENDER	N/A
2858.664	RECEIVER	FAST_SENDER
2861.111	FAST_SENDER	N/A
2861.871	RECEIVER	FAST_SENDER
2864.276	FAST_SENDER	N/A
2865.022	RECEIVER	FAST_SENDER
2867.453	FAST_SENDER	N/A
2868.235	RECEIVER	FAST_SENDER
2870.675	FAST_SENDER	N/A
2871.438	RECEIVER	FAST_SENDER
2873.849	FAST_SENDER	N/A
2876.139	RECEIVER	FAST_SENDER
2878.547	FAST_SENDER	N/A
2879.316	RECEIVER	FAST_SENDER
2881.752	FAST_SENDER	N/A
2882.547	RECEIVER	FAST_SENDER
2884.995	FAST_SENDER	N/A
2885.769	RECEIVER	FAST_SENDER
2888.177	FAST_SENDER	N/A
2888.935	RECEIVER	FAST_SENDER
2891.349	FAST_SENDER	N/A
2892.085	RECEIVER	FAST_SENDER
2894.511	FAST_SENDER	N/A
2895.289	RECEIVER	FAST_SENDER
2897.711	FAST_SENDER	N/A
2898.461	RECEIVER	FAST_SENDER
2900.879	FAST_SENDER	N/A
2901.668	RECEIVER	FAST_SENDER
2904.077	FAST_SENDER	N/A
2904.818	RECEIVER	FAST_SENDER
2907.230	FAST_SENDER	N/A
2907.979	RECEIVER	FAST_SENDER
2910.417	FAST_SENDER	N/A
2911.207	RECEIVER	FAST_SENDER
2913.620	FAST_SENDER	N/A
2914.392	RECEIVER	FAST_SENDER
2916.832	FAST_SENDER	N/A
2917.565	RECEIVER	FAST_SENDER
2920.005	FAST_SENDER	N/A
2920.765	RECEIVER	FAST_SENDER
2923.213	FAST_SENDER	N/A
2923.965	RECEIVER	FAST_SENDER
2926.410	FAST_SENDER	N/A
2927.178	RECEIVER	FAST_SENDER
2929.589	FAST_SENDER	N/A
2930.342	RECEIVER	FAST_SENDER
2932.787	FAST_SENDER	N/A
2935.196	RECEIVER	FAST_SENDER
2937.617	FAST_SENDER	N/A
2938.358	RECEIVER	FAST_SENDER
2940.770	FAST_SENDER	N/A
2941.573	RECEIVER	FAST_SENDER
2944.001	FAST_SENDER	N/A
2944.759	RECEIVER	FAST_SENDER
2947.188	FAST_SENDER	N/A
2947.966	RECEIVER	FAST_SENDER
2950.395	FAST_SENDER	N/A
2951.115	RECEIVER	FAST_SENDER
2953.540	FAST_SENDER	N/A
2954.281	RECEIVER	FAST_SENDER
2956.721	FAST_SENDER	N/A
2957.485	RECEIVER	FAST_SENDER
2959.914	FAST_SENDER	N/A
2960.652	RECEIVER	FAST_SENDER
2963.053	FAST_SENDER	N/A
2963.812	RECEIVER	FAST_SENDER
2966.254	FAST_SENDER	N/A
2967.030	RECEIVER	FAST_SENDER
2969.453	FAST_SENDER	N/A
2970.246	RECEIVER	FAST_SENDER
2972.688	FAST_SENDER	N/A
2973.429	RECEIVER	FAST_SENDER
2975.878	FAST_SENDER	N/A
2976.629	RECEIVER	FAST_SENDER
2979.052	FAST_SENDER	N/A
2979.829	RECEIVER	FAST_SENDER
2982.254	FAST_SENDER	N/A
2983.006	RECEIVER	FAST_SENDER
2985.424	FAST_SENDER	N/A
2986.186	RECEIVER	FAST_SENDER
2988.606	FAST_SENDER	N/A
2989.347	RECEIVER	FAST_SENDER
2991.775	FAST_SENDER	N/A
2992.548	RECEIVER	FAST_SENDER
2994.950	FAST_SENDER	N/A
2995.707	RECEIVER	FAST_SENDER
2998.125	FAST_SENDER	N/A
2998.874	RECEIVER	FAST_SENDER
3001.281	FAST_SENDER	N/A
3002.053	RECEIVER	FAST_SENDER
3004.490	FAST_SENDER	N/A
3005.273	RECEIVER	FAST_SENDER
3007.680	FAST_SENDER	N/A
3008.432	RECEIVER	FAST_SENDER
3010.842	FAST_SENDER	N/A
3011.596	RECEIVER	FAST_SENDER
3014.019	FAST_SENDER	N/A
3014.785	RECEIVER	FAST_SENDER
3017.212	FAST_SENDER	N/A
3017.966	RECEIVER	FAST_SENDER
3020.394	FAST_SENDER	N/A
3021.165	RECEIVER	FAST_SENDER
3023.591	FAST_SENDER	N/A
3024.382	RECEIVER	FAST_SENDER
3026.818	FAST_SENDER	N/A
3027.568	RECEIVER	FAST_SENDER
3029.998	FAST_SENDER	N/A
3030.770	RECEIVER	FAST_SENDER
3033.195	FAST_SENDER	N/A
3033.954	RECEIVER	FAST_SENDER
3036.373	FAST_SENDER	N/A
3037.138	RECEIVER	FAST_SENDER
3039.541	FAST_SENDER	N/A
3040.287	RECEIVER	FAST_SENDER
3042.713	FAST_SENDER	N/A
3043.489	RECEIVER	FAST_SENDER
3045.903	FAST_SENDER	N/A
3046.708	RECEIVER	FAST_SENDER
3049.109	FAST_SENDER	N/A
3049.846	RECEIVER	FAST_SENDER
3052.271	FAST_SENDER	N/A
3053.029	RECEIVER	FAST_SENDER
3055.450	FAST_SENDER	N/A
3056.221	RECEIVER	FAST_SENDER
3058.622	FAST_SENDER	N/A
3059.344	RECEIVER	FAST_SENDER
3061.775	FAST_SENDER	N/A
3062.553	RECEIVER	FAST_SENDER
3064.958	FAST_SENDER	N/A
3065.742	RECEIVER	FAST_SENDER
3068.173	FAST_SENDER	N/A
3068.899	RECEIVER	FAST_SENDER
3071.304	FAST_SENDER	N/A
3072.068	RECEIVER	FAST_SENDER
3074.498	FAST_SENDER	N/A
3075.269	RECEIVER	FAST_SENDER
3079.440	FAST_SENDER	N/A
3080.206	RECEIVER	FAST_SENDER
3082.643	FAST_SENDER	N/A
3083.437	RECEIVER	FAST_SENDER
3085.872	FAST_SENDER	N/A
3088.088	RECEIVER	FAST_SENDER
3090.506	FAST_SENDER	N/A
3091.277	RECEIVER	FAST_SENDER
3093.681	FAST_SENDER	N/A
3094.422	RECEIVER	FAST_SENDER
3096.842	FAST_SENDER	N/A
3097.612	RECEIVER	FAST_SENDER
3100.030	FAST_SENDER	N/A
3100.820	RECEIVER	FAST_SENDER
3103.230	FAST_SENDER	N/A
3103.995	RECEIVER	FAST_SENDER
3106.434	FAST_SENDER	N/A
3107.202	RECEIVER	FAST_SENDER
3109.613	FAST_SENDER	N/A
3110.347	RECEIVER	FAST_SENDER
3112.747	FAST_SENDER	N/A
3113.535	RECEIVER	FAST_SENDER
3115.959	FAST_SENDER	N/A
3116.743	RECEIVER	FAST_SENDER
3119.183	FAST_SENDER	N/A
3119.927	RECEIVER	FAST_SENDER
3122.348	FAST_SENDER	N/A
3123.096	RECEIVER	FAST_SENDER
3125.527	FAST_SENDER	N/A
3126.334	RECEIVER	FAST_SENDER
3128.739	FAST_SENDER	N/A
3129.544	RECEIVER	FAST_SENDER
3131.946	FAST_SENDER	N/A
3132.717	RECEIVER	FAST_SENDER
3135.124	FAST_SENDER	N/A
3135.861	RECEIVER	FAST_SENDER
3138.298	FAST_SENDER	N/A
3139.040	RECEIVER	FAST_SENDER
3141.451	FAST_SENDER	N/A
3142.167	RECEIVER	FAST_SENDER
3144.600	FAST_SENDER	N/A
3145.413	RECEIVER	FAST_SENDER
3147.827	FAST_SENDER	N/A
3148.580	RECEIVER	FAST_SENDER
3150.982	FAST_SENDER	N/A
3151.762	RECEIVER	FAST_SENDER
3154.203	FAST_SENDER	N/A
3154.987	RECEIVER	FAST_SENDER
3157.429	FAST_SENDER	N/A
3158.215	RECEIVER	FAST_SENDER
3160.654	FAST_SENDER	N/A
3161.120	SLOW_SENDER1	N/A
3161.419	RECEIVER	FAST_SENDER
3166.562	RECEIVER	SLOW_SENDER1
3167.191	FAST_SENDER	N/A
3167.969	RECEIVER	FAST_SENDER
3168.988	SLOW_SENDER1	N/A
3169.741	RECEIVER	SLOW_SENDER1
3170.372	FAST_SENDER	N/A
3171.115	RECEIVER	FAST_SENDER
3172.169	SLOW_SENDER1	N/A
3172.968	RECEIVER	SLOW_SENDER1
3173.562	FAST_SENDER	N/A
3174.332	RECEIVER	FAST_SENDER
3176.755	FAST_SENDER	N/A
3177.543	RECEIVER	FAST_SENDER
3178.411	SLOW_SENDER1	N/A
3179.209	RECEIVER	SLOW_SENDER1
3179.971	FAST_SENDER	N/A
3180.707	RECEIVER	FAST_SENDER
3183.125	FAST_SENDER	N/A
3183.852	RECEIVER	FAST_SENDER
3184.629	SLOW_SENDER1	N/A
3185.405	RECEIVER	SLOW_SENDER1
3186.299	FAST_SENDER	N/A
3187.054	RECEIVER	FAST_SENDER
3189.483	FAST_SENDER	N/A
3190.268	RECEIVER	FAST_SENDER
3190.848	SLOW_SENDER1	N/A
3191.653	RECEIVER	SLOW_SENDER1
3192.692	FAST_SENDER	N/A
3193.461	RECEIVER	FAST_SENDER
3195.883	FAST_SENDER	N/A
3196.658	RECEIVER	FAST_SENDER
3197.073	SLOW_SENDER1	N/A
3199.087	FAST_SENDER	N/A
3199.198	RECEIVER	SLOW_SENDER1
3201.403	RECEIVER	FAST_SENDER
3203.840	FAST_SENDER	N/A
3204.611	RECEIVER	FAST_SENDER
3204.613	SLOW_SENDER1	N/A
3205.407	RECEIVER	SLOW_SENDER1
3207.022	FAST_SENDER	N/A
3207.765	RECEIVER	FAST_SENDER
3210.209	FAST_SENDER	N/A
3210.840	SLOW_SENDER1	N/A
3211.007	RECEIVER	FAST_SENDER
3215.018	RECEIVER	SLOW_SENDER1
3215.672	FAST_SENDER	N/A
3217.672	FAST_SENDER	N/A
3219.672	FAST_SENDER	N/A
3221.672	FAST_SENDER	N/A
3222.444	SLOW_SENDER1	N/A
3223.192	RECEIVER	SLOW_SENDER1
3223.672	FAST_SENDER	N/A
3225.672	FAST_SENDER	N/A
3227.672	FAST_SENDER	N/A
3229.672	FAST_SENDER	N/A
3230.473	RECEIVER	FAST_SENDER
3230.612	SLOW_SENDER1	N/A
3231.351	RECEIVER	SLOW_SENDER1
3232.909	FAST_SENDER	N/A
3233.707	RECEIVER	FAST_SENDER
3236.114	FAST_SENDER	N/A
3236.908	RECEIVER	FAST_SENDER
3238.794	SLOW_SENDER1	N/A
3239.314	FAST_SENDER	N/A
3240.090	RECEIVER	FAST_SENDER
3241.751	RECEIVER	SLOW_SENDER1
3242.514	FAST_SENDER	N/A
3243.308	RECEIVER	FAST_SENDER
3245.715	FAST_SENDER	N/A
3246.478	RECEIVER	FAST_SENDER
3248.910	FAST_SENDER	N/A
3249.197	SLOW_SENDER1	N/A
3249.650	RECEIVER	FAST_SENDER
3253.800	FAST_SENDER	N/A
3254.432	RECEIVER	SLOW_SENDER1
3255.800	FAST_SENDER	N/A
3257.800	FAST_SENDER	N/A
3259.800	FAST_SENDER	N/A
3261.800	FAST_SENDER	N/A
3261.863	SLOW_SENDER1	N/A
3262.610	RECEIVER	SLOW_SENDER1
3263.800	FAST_SENDER	N/A
3265.800	FAST_SENDER	N/A
3267.800	FAST_SENDER	N/A
3268.587	RECEIVER	FAST_SENDER
3270.057	SLOW_SENDER1	N/A
3270.831	RECEIVER	SLOW_SENDER1
3271.021	FAST_SENDER	N/A
3271.759	RECEIVER	FAST_SENDER
3274.185	FAST_SENDER	N/A
3274.959	RECEIVER	FAST_SENDER
3277.407	FAST_SENDER	N/A
3278.181	RECEIVER	FAST_SENDER
3278.265	SLOW_SENDER1	N/A
3279.026	RECEIVER	SLOW_SENDER1
3280.584	FAST_SENDER	N/A
3281.378	RECEIVER	FAST_SENDER
3283.824	FAST_SENDER	N/A
3284.558	RECEIVER	FAST_SENDER
3286.964	FAST_SENDER	N/A
3287.697	RECEIVER	FAST_SENDER
3290.105	FAST_SENDER	N/A
3290.885	RECEIVER	FAST_SENDER
3293.335	FAST_SENDER	N/A
3294.116	RECEIVER	FAST_SENDER
3296.524	FAST_SENDER	N/A
3297.319	RECEIVER	FAST_SENDER
3299.734	FAST_SENDER	N/A
3300.514	RECEIVER	FAST_SENDER
3302.919	FAST_SENDER	N/A
3303.693	RECEIVER	FAST_SENDER
3306.132	FAST_SENDER	N/A
3306.868	RECEIVER	FAST_SENDER
3309.275	FAST_SENDER	N/A
3310.039	RECEIVER	FAST_SENDER
3312.461	FAST_SENDER	N/A
3313.252	RECEIVER	FAST_SENDER
3315.674	FAST_SENDER	N/A
3316.433	RECEIVER	FAST_SENDER
3318.837	FAST_SENDER	N/A
3319.586	RECEIVER	FAST_SENDER
3322.024	FAST_SENDER	N/A
3324.258	RECEIVER	FAST_SENDER
3326.661	FAST_SENDER	N/A
3327.472	RECEIVER	FAST_SENDER
3329.872	FAST_SENDER	N/A
3330.624	RECEIVER	FAST_SENDER
3333.054	FAST_SENDER	N/A
3333.801	RECEIVER	FAST_SENDER
3336.203	FAST_SENDER	N/A
3336.959	RECEIVER	FAST_SENDER
3339.397	FAST_SENDER	N/A
3340.118	RECEIVER	FAST_SENDER
3342.529	FAST_SENDER	N/A
3343.314	RECEIVER	FAST_SENDER
3345.755	FAST_SENDER	N/A
3346.549	RECEIVER	FAST_SENDER
3348.960	FAST_SENDER	N/A
3353.759	FAST_SENDER	N/A
3361.036	FAST_SENDER	N/A
3368.664	FAST_SENDER	N/A
3376.429	FAST_SENDER	N/A
3384.218	FAST_SENDER	N/A
3391.968	FAST_SENDER	N/A
3400.127	FAST_SENDER	N/A
3407.727	FAST_SENDER	N/A
3415.747	FAST_SENDER	N/A
3423.138	FAST_SENDER	N/A
3430.805	FAST_SENDER	N/A
3438.517	FAST_SENDER	N/A
3445.921	FAST_SENDER	N/A
3453.783	FAST_SENDER	N/A
3461.322	FAST_SENDER	N/A
3469.047	FAST_SENDER	N/A
3477.042	FAST_SENDER	N/A
3484.332	FAST_SENDER	N/A
3492.005	FAST_SENDER	N/A
3499.440	FAST_SENDER	N/A
3507.047	FAST_SENDER	N/A
3514.738	FAST_SENDER	N/A
3522.390	FAST_SENDER	N/A
3530.111	FAST_SENDER	N/A
3538.145	FAST_SENDER	N/A
3545.873	FAST_SENDER	N/A
3553.426	FAST_SENDER	N/A
3560.707	FAST_SENDER	N/A
3568.369	FAST_SENDER	N/A
3576.070	FAST_SENDER	N/A
3583.916	FAST_SENDER	N/A
3591.702	FAST_SENDER	N/A
3599.368	FAST_SENDER	N/A
3607.117	FAST_SENDER	N/A
3614.504	FAST_SENDER	N/A
3621.996	FAST_SENDER	N/A
3629.522	FAST_SENDER	N/A
3637.256	FAST_SENDER	N/A
3644.590	FAST_SENDER	N/A
3651.945	FAST_SENDER	N/A
3659.859	FAST_SENDER	N/A
3667.286	FAST_SENDER	N/A
3675.082	FAST_SENDER	N/A
3682.588	FAST_SENDER	N/A
3689.370	SLOW_SENDER1	N/A
3690.093	FAST_SENDER	N/A
3696.845	SLOW_SENDER1	N/A
3698.551	FAST_SENDER	N/A
3707.339	FAST_SENDER	N/A
3708.237	SLOW_SENDER1	N/A
3709.339	FAST_SENDER	N/A
3712.985	FAST_SENDER	N/A
3714.985	FAST_SENDER	N/A
3716.985	FAST_SENDER	N/A
3718.985	FAST_SENDER	N/A
3720.738	SLOW_SENDER1	N/A
3720.985	FAST_SENDER	N/A
3725.079	FAST_SENDER	N/A
3727.079	FAST_SENDER	N/A
3729.079	FAST_SENDER	N/A
3731.079	FAST_SENDER	N/A
3733.028	SLOW_SENDER1	N/A
3733.079	FAST_SENDER	N/A
3735.079	FAST_SENDER	N/A
3737.398	FAST_SENDER	N/A
3739.398	FAST_SENDER	N/A
3741.398	FAST_SENDER	N/A
3743.398	FAST_SENDER	N/A
3745.321	SLOW_SENDER1	N/A
3745.398	FAST_SENDER	N/A
3747.398	FAST_SENDER	N/A
3749.398	FAST_SENDER	N/A
3751.398	FAST_SENDER	N/A
3759.098	FAST_SENDER	N/A
3761.496	RECEIVER	FAST_SENDER
3763.896	FAST_SENDER	N/A
3764.622	RECEIVER	FAST_SENDER
3767.064	FAST_SENDER	N/A
3767.821	RECEIVER	FAST_SENDER
3770.270	FAST_SENDER	N/A
3770.988	RECEIVER	FAST_SENDER
3773.420	FAST_SENDER	N/A
3774.167	RECEIVER	FAST_SENDER
3776.598	FAST_SENDER	N/A
3777.358	RECEIVER	FAST_SENDER
3779.799	FAST_SENDER	N/A
3782.428	RECEIVER	FAST_SENDER
3784.846	FAST_SENDER	N/A
3785.595	RECEIVER	FAST_SENDER
3788.024	FAST_SENDER	N/A
3788.740	RECEIVER	FAST_SENDER
3791.146	FAST_SENDER	N/A
3793.392	RECEIVER	FAST_SENDER
3795.808	FAST_SENDER	N/A
3796.553	RECEIVER	FAST_SENDER
3798.963	FAST_SENDER	N/A
3799.731	RECEIVER	FAST_SENDER
3802.140	FAST_SENDER	N/A
3802.890	RECEIVER	FAST_SENDER
3805.313	FAST_SENDER	N/A
3806.086	RECEIVER	FAST_SENDER
3808.532	FAST_SENDER	N/A
3809.278	RECEIVER	FAST_SENDER
3811.690	FAST_SENDER	N/A
3813.820	RECEIVER	FAST_SENDER
3816.231	FAST_SENDER	N/A
3816.954	RECEIVER	FAST_SENDER
3819.404	FAST_SENDER	N/A
3820.170	RECEIVER	FAST_SENDER
3822.586	FAST_SENDER	N/A
3823.366	RECEIVER	FAST_SENDER
3825.795	FAST_SENDER	N/A
3826.560	RECEIVER	FAST_SENDER
3828.963	FAST_SENDER	N/A
3829.694	RECEIVER	FAST_SENDER
3832.101	FAST_SENDER	N/A
3832.847	RECEIVER	FAST_SENDER
3835.260	FAST_SENDER	N/A
3836.053	RECEIVER	FAST_SENDER
3838.455	FAST_SENDER	N/A
3839.217	RECEIVER	FAST_SENDER
3841.628	FAST_SENDER	N/A
3842.379	RECEIVER	FAST_SENDER
3844.818	FAST_SENDER	N/A
3845.583	RECEIVER	FAST_SENDER
3848.000	FAST_SENDER	N/A
3848.785	RECEIVER	FAST_SENDER
3851.230	FAST_SENDER	N/A
3851.994	RECEIVER	FAST_SENDER
3854.430	FAST_SENDER	N/A
3855.202	RECEIVER	FAST_SENDER
3857.631	FAST_SENDER	N/A
3858.388	RECEIVER	FAST_SENDER
3860.818	FAST_SENDER	N/A
3861.586	RECEIVER	FAST_SENDER
3864.035	FAST_SENDER	N/A
3866.204	RECEIVER	FAST_SENDER
3868.645	FAST_SENDER	N/A
3869.450	RECEIVER	FAST_SENDER
3871.886	FAST_SENDER	N/A
3872.642	RECEIVER	FAST_SENDER
3875.078	FAST_SENDER	N/A
3875.835	RECEIVER	FAST_SENDER
3878.250	FAST_SENDER	N/A
3878.995	RECEIVER	FAST_SENDER
3881.417	FAST_SENDER	N/A
3882.132	RECEIVER	FAST_SENDER
3884.577	FAST_SENDER	N/A
3885.354	RECEIVER	FAST_SENDER
3887.777	FAST_SENDER	N/A
3888.552	RECEIVER	FAST_SENDER
3890.988	FAST_SENDER	N/A
3891.710	RECEIVER	FAST_SENDER
3894.141	FAST_SENDER	N/A
3894.910	RECEIVER	FAST_SENDER
3898.809	FAST_SENDER	N/A
3899.540	RECEIVER	FAST_SENDER
3901.945	FAST_SENDER	N/A
3902.704	RECEIVER	FAST_SENDER
3905.104	FAST_SENDER	N/A
3905.836	RECEIVER	FAST_SENDER
3908.238	FAST_SENDER	N/A
3909.000	RECEIVER	FAST_SENDER
3911.427	FAST_SENDER	N/A
3912.173	RECEIVER	FAST_SENDER
3914.609	FAST_SENDER	N/A
3915.395	RECEIVER	FAST_SENDER
3917.823	FAST_SENDER	N/A
3918.592	RECEIVER	FAST_SENDER
3921.011	FAST_SENDER	N/A
3921.789	RECEIVER	FAST_SENDER
3924.221	FAST_SENDER	N/A
3924.990	RECEIVER	FAST_SENDER
3927.419	FAST_SENDER	N/A
3928.159	RECEIVER	FAST_SENDER
3930.594	FAST_SENDER	N/A
3931.314	RECEIVER	FAST_SENDER
3933.764	FAST_SENDER	N/A
3934.526	RECEIVER	FAST_SENDER
3936.966	FAST_SENDER	N/A
3937.727	RECEIVER	FAST_SENDER
3940.157	FAST_SENDER	N/A
3940.867	RECEIVER	FAST_SENDER
3943.288	FAST_SENDER	N/A
3944.081	RECEIVER	FAST_SENDER
3946.508	FAST_SENDER	N/A
3947.305	RECEIVER	FAST_SENDER
3949.730	FAST_SENDER	N/A
3950.531	RECEIVER	FAST_SENDER
3952.974	FAST_SENDER	N/A
3953.721	RECEIVER	FAST_SENDER
3956.158	FAST_SENDER	N/A
3956.929	RECEIVER	FAST_SENDER
3959.335	FAST_SENDER	N/A
3960.066	RECEIVER	FAST_SENDER
3962.488	FAST_SENDER	N/A
3963.235	RECEIVER	FAST_SENDER
3965.649	FAST_SENDER	N/A
3966.402	RECEIVER	FAST_SENDER
3968.840	FAST_SENDER	N/A
3969.596	RECEIVER	FAST_SENDER
3971.999	FAST_SENDER	N/A
3972.752	RECEIVER	FAST_SENDER
3975.187	FAST_SENDER	N/A
3975.942	RECEIVER	FAST_SENDER
3978.358	FAST_SENDER	N/A
3979.149	RECEIVER	FAST_SENDER
3981.588	FAST_SENDER	N/A
3982.328	RECEIVER	FAST_SENDER
3984.772	FAST_SENDER	N/A
3985.507	RECEIVER	FAST_SENDER
3987.934	FAST_SENDER	N/A
3988.714	RECEIVER	FAST_SENDER
3991.156	FAST_SENDER	N/A
3991.930	RECEIVER	FAST_SENDER
3994.361	FAST_SENDER	N/A
3995.140	RECEIVER	FAST_SENDER
3997.561	FAST_SENDER	N/A
3998.326	RECEIVER	FAST_SENDER
4000.749	FAST_SENDER	N/A
4001.497	RECEIVER	FAST_SENDER
4003.926	FAST_SENDER	N/A
4004.675	RECEIVER	FAST_SENDER
4007.098	FAST_SENDER	N/A
4007.870	RECEIVER	FAST_SENDER
4010.284	FAST_SENDER	N/A
4011.047	RECEIVER	FAST_SENDER
4013.489	FAST_SENDER	N/A
4014.256	RECEIVER	FAST_SENDER
4016.682	FAST_SENDER	N/A
4017.437	RECEIVER	FAST_SENDER
4019.861	FAST_SENDER	N/A
4020.614	RECEIVER	FAST_SENDER
4023.045	FAST_SENDER	N/A
4023.827	RECEIVER	FAST_SENDER
4026.254	FAST_SENDER	N/A
4027.066	RECEIVER	FAST_SENDER
4029.516	FAST_SENDER	N/A
4031.781	RECEIVER	FAST_SENDER
4035.856	FAST_SENDER	N/A
4036.621	RECEIVER	FAST_SENDER
4039.033	FAST_SENDER	N/A
4041.443	RECEIVER	FAST_SENDER
4043.874	FAST_SENDER	N/A
4044.666	RECEIVER	FAST_SENDER
4047.100	FAST_SENDER	N/A
4047.860	RECEIVER	FAST_SENDER
4050.302	FAST_SENDER	N/A
4051.097	RECEIVER	FAST_SENDER
4053.526	FAST_SENDER	N/A
4054.288	RECEIVER	FAST_SENDER
4056.696	FAST_SENDER	N/A
4057.452	RECEIVER	FAST_SENDER
4059.871	FAST_SENDER	N/A
4060.642	RECEIVER	FAST_SENDER
4063.076	FAST_SENDER	N/A
4063.871	RECEIVER	FAST_SENDER
4066.307	FAST_SENDER	N/A
4067.081	RECEIVER	FAST_SENDER
4070.975	FAST_SENDER	N/A
4071.719	RECEIVER	FAST_SENDER
4074.168	FAST_SENDER	N/A
4074.898	RECEIVER	FAST_SENDER
4077.310	FAST_SENDER	N/A
4078.083	RECEIVER	FAST_SENDER
4080.514	FAST_SENDER	N/A
4081.244	RECEIVER	FAST_SENDER
4083.670	FAST_SENDER	N/A
4084.422	RECEIVER	FAST_SENDER
4086.857	FAST_SENDER	N/A
4087.620	RECEIVER	FAST_SENDER
4090.031	FAST_SENDER	N/A
4090.751	RECEIVER	FAST_SENDER
4094.850	FAST_SENDER	N/A
4095.637	RECEIVER	FAST_SENDER
4098.082	FAST_SENDER	N/A
4098.873	RECEIVER	FAST_SENDER
4101.279	FAST_SENDER	N/A
4102.002	RECEIVER	FAST_SENDER
4104.442	FAST_SENDER	N/A
4105.205	RECEIVER	FAST_SENDER
4107.606	FAST_SENDER	N/A
4108.351	RECEIVER	FAST_SENDER
4110.763	FAST_SENDER	N/A
4111.515	RECEIVER	FAST_SENDER
4113.948	FAST_SENDER	N/A
4114.726	RECEIVER	FAST_SENDER
4117.158	FAST_SENDER	N/A
4117.951	RECEIVER	FAST_SENDER
4120.396	FAST_SENDER	N/A
4121.141	RECEIVER	FAST_SENDER
4123.578	FAST_SENDER	N/A
4124.347	RECEIVER	FAST_SENDER
4126.754	FAST_SENDER	N/A
4127.506	RECEIVER	FAST_SENDER
4129.925	FAST_SENDER	N/A
4130.723	RECEIVER	FAST_SENDER
4134.782	FAST_SENDER	N/A
4135.514	RECEIVER	FAST_SENDER
4137.952	FAST_SENDER	N/A
4138.672	RECEIVER	FAST_SENDER
4141.117	FAST_SENDER	N/A
4141.860	RECEIVER	FAST_SENDER
4144.263	FAST_SENDER	N/A
4145.038	RECEIVER	FAST_SENDER
4147.464	FAST_SENDER	N/A
4148.206	RECEIVER	FAST_SENDER
4150.623	FAST_SENDER	N/A
4153.183	RECEIVER	FAST_SENDER
4155.629	FAST_SENDER	N/A
4156.356	RECEIVER	FAST_SENDER
4157.650	SLOW_SENDER1	N/A
4158.419	RECEIVER	SLOW_SENDER1
4158.789	FAST_SENDER	N/A
4159.560	RECEIVER	FAST_SENDER
4160.859	SLOW_SENDER1	N/A
4161.608	RECEIVER	SLOW_SENDER1
4161.968	FAST_SENDER	N/A
4162.730	RECEIVER	FAST_SENDER
4164.017	SLOW_SENDER1	N/A
4164.749	RECEIVER	SLOW_SENDER1
4165.168	FAST_SENDER	N/A
4165.886	RECEIVER	FAST_SENDER
4167.187	SLOW_SENDER1	N/A
4167.945	RECEIVER	SLOW_SENDER1
4168.328	FAST_SENDER	N/A
4169.133	RECEIVER	FAST_SENDER
4170.346	SLOW_SENDER1	N/A
4171.139	RECEIVER	SLOW_SENDER1
4171.568	FAST_SENDER	N/A
4173.548	SLOW_SENDER1	N/A
4174.325	RECEIVER	SLOW_SENDER1
4175.092	RECEIVER	FAST_SENDER
4176.729	SLOW_SENDER1	N/A
4177.465	RECEIVER	SLOW_SENDER1
4177.501	FAST_SENDER	N/A
4178.258	RECEIVER	FAST_SENDER
4180.691	FAST_SENDER	N/A
4181.425	RECEIVER	FAST_SENDER
4182.909	SLOW_SENDER1	N/A
4183.702	RECEIVER	SLOW_SENDER1
4183.866	FAST_SENDER	N/A
4184.629	RECEIVER	FAST_SENDER
4187.033	FAST_SENDER	N/A
4187.777	RECEIVER	FAST_SENDER
4189.120	SLOW_SENDER1	N/A
4189.842	RECEIVER	SLOW_SENDER1
4190.190	FAST_SENDER	N/A
4190.927	RECEIVER	FAST_SENDER
4193.345	FAST_SENDER	N/A
4194.098	RECEIVER	FAST_SENDER
4195.255	SLOW_SENDER1	N/A
4196.033	RECEIVER	SLOW_SENDER1
[truncated: 14,035 more rows]
