# Supplementary material for: CATO: Wake-Up reCeiver-bAsed communicaTiOn for Batteryless Devices
Source: Sensors (Basel). 2025 Nov 7;25(22):6813. doi: 10.3390/s25226813 (PMC12655924; doi:10.3390/s25226813)
Supplement: Supplementary file 1 [file sensors-25-06813-s001.zip › File S1_Experimental_and_Simulation_Data/simulation/capsweep/cap190/mac_competing_nodes_none.csv]

time_s	node_id	received_from
2.700	FAST_SENDER	N/A
2.700	SLOW_SENDER1	N/A
3.434	RECEIVER	SLOW_SENDER1
5.408	RECEIVER	FAST_SENDER
5.880	SLOW_SENDER1	N/A
6.663	RECEIVER	SLOW_SENDER1
7.849	FAST_SENDER	N/A
8.647	RECEIVER	FAST_SENDER
9.097	SLOW_SENDER1	N/A
9.891	RECEIVER	SLOW_SENDER1
11.088	FAST_SENDER	N/A
11.845	RECEIVER	FAST_SENDER
12.300	SLOW_SENDER1	N/A
13.060	RECEIVER	SLOW_SENDER1
14.248	FAST_SENDER	N/A
15.042	RECEIVER	FAST_SENDER
15.476	SLOW_SENDER1	N/A
16.282	RECEIVER	SLOW_SENDER1
17.478	FAST_SENDER	N/A
18.237	RECEIVER	FAST_SENDER
18.704	SLOW_SENDER1	N/A
19.519	RECEIVER	SLOW_SENDER1
25.673	FAST_SENDER	N/A
26.476	RECEIVER	FAST_SENDER
27.082	SLOW_SENDER1	N/A
27.850	RECEIVER	SLOW_SENDER1
28.905	FAST_SENDER	N/A
29.629	RECEIVER	FAST_SENDER
30.251	SLOW_SENDER1	N/A
31.008	RECEIVER	SLOW_SENDER1
32.037	FAST_SENDER	N/A
32.790	RECEIVER	FAST_SENDER
33.426	SLOW_SENDER1	N/A
34.169	RECEIVER	SLOW_SENDER1
35.197	FAST_SENDER	N/A
35.956	RECEIVER	FAST_SENDER
36.577	SLOW_SENDER1	N/A
37.397	RECEIVER	SLOW_SENDER1
38.360	FAST_SENDER	N/A
39.094	RECEIVER	FAST_SENDER
39.838	SLOW_SENDER1	N/A
40.621	RECEIVER	SLOW_SENDER1
41.527	FAST_SENDER	N/A
42.277	RECEIVER	FAST_SENDER
43.064	SLOW_SENDER1	N/A
43.815	RECEIVER	SLOW_SENDER1
44.707	FAST_SENDER	N/A
45.442	RECEIVER	FAST_SENDER
46.222	SLOW_SENDER1	N/A
46.962	RECEIVER	SLOW_SENDER1
47.881	FAST_SENDER	N/A
48.618	RECEIVER	FAST_SENDER
49.391	SLOW_SENDER1	N/A
50.691	RECEIVER	SLOW_SENDER1
52.460	FAST_SENDER	N/A
53.130	SLOW_SENDER1	N/A
53.245	RECEIVER	FAST_SENDER
55.327	RECEIVER	SLOW_SENDER1
55.685	FAST_SENDER	N/A
56.461	RECEIVER	FAST_SENDER
58.900	FAST_SENDER	N/A
59.680	RECEIVER	FAST_SENDER
62.105	FAST_SENDER	N/A
62.842	RECEIVER	FAST_SENDER
64.246	SLOW_SENDER1	N/A
65.031	RECEIVER	SLOW_SENDER1
65.284	FAST_SENDER	N/A
66.039	RECEIVER	FAST_SENDER
68.441	FAST_SENDER	N/A
69.219	RECEIVER	FAST_SENDER
70.467	SLOW_SENDER1	N/A
71.223	RECEIVER	SLOW_SENDER1
71.622	FAST_SENDER	N/A
72.419	RECEIVER	FAST_SENDER
74.823	FAST_SENDER	N/A
75.611	RECEIVER	FAST_SENDER
76.671	SLOW_SENDER1	N/A
77.443	RECEIVER	SLOW_SENDER1
78.044	FAST_SENDER	N/A
78.779	RECEIVER	FAST_SENDER
81.218	FAST_SENDER	N/A
81.950	RECEIVER	FAST_SENDER
82.870	SLOW_SENDER1	N/A
83.671	RECEIVER	SLOW_SENDER1
84.356	FAST_SENDER	N/A
85.105	RECEIVER	FAST_SENDER
87.511	FAST_SENDER	N/A
88.282	RECEIVER	FAST_SENDER
89.112	SLOW_SENDER1	N/A
89.867	RECEIVER	SLOW_SENDER1
90.720	FAST_SENDER	N/A
91.478	RECEIVER	FAST_SENDER
93.900	FAST_SENDER	N/A
94.655	RECEIVER	FAST_SENDER
95.293	SLOW_SENDER1	N/A
96.095	RECEIVER	SLOW_SENDER1
97.057	FAST_SENDER	N/A
97.844	RECEIVER	FAST_SENDER
100.248	FAST_SENDER	N/A
100.999	RECEIVER	FAST_SENDER
103.444	FAST_SENDER	N/A
103.544	SLOW_SENDER1	N/A
104.253	RECEIVER	FAST_SENDER
106.254	RECEIVER	SLOW_SENDER1
106.696	FAST_SENDER	N/A
107.484	RECEIVER	FAST_SENDER
109.894	FAST_SENDER	N/A
110.662	RECEIVER	FAST_SENDER
113.100	FAST_SENDER	N/A
113.684	SLOW_SENDER1	N/A
113.844	RECEIVER	FAST_SENDER
116.054	RECEIVER	SLOW_SENDER1
116.265	FAST_SENDER	N/A
117.042	RECEIVER	FAST_SENDER
119.465	FAST_SENDER	N/A
120.225	RECEIVER	FAST_SENDER
122.669	FAST_SENDER	N/A
123.408	RECEIVER	FAST_SENDER
123.481	SLOW_SENDER1	N/A
124.265	RECEIVER	SLOW_SENDER1
125.809	FAST_SENDER	N/A
126.556	RECEIVER	FAST_SENDER
128.992	FAST_SENDER	N/A
129.737	RECEIVER	FAST_SENDER
131.670	SLOW_SENDER1	N/A
132.183	FAST_SENDER	N/A
132.482	RECEIVER	SLOW_SENDER1
136.237	RECEIVER	FAST_SENDER
138.661	FAST_SENDER	N/A
139.417	RECEIVER	FAST_SENDER
141.860	FAST_SENDER	N/A
141.885	SLOW_SENDER1	N/A
142.623	RECEIVER	FAST_SENDER
144.907	RECEIVER	SLOW_SENDER1
145.067	FAST_SENDER	N/A
145.830	RECEIVER	FAST_SENDER
148.243	FAST_SENDER	N/A
149.008	RECEIVER	FAST_SENDER
151.445	FAST_SENDER	N/A
152.232	RECEIVER	FAST_SENDER
152.324	SLOW_SENDER1	N/A
153.100	RECEIVER	SLOW_SENDER1
154.655	FAST_SENDER	N/A
155.427	RECEIVER	FAST_SENDER
157.827	FAST_SENDER	N/A
158.609	RECEIVER	FAST_SENDER
160.531	SLOW_SENDER1	N/A
161.044	FAST_SENDER	N/A
161.271	RECEIVER	SLOW_SENDER1
163.484	RECEIVER	FAST_SENDER
165.918	FAST_SENDER	N/A
166.672	RECEIVER	FAST_SENDER
168.678	SLOW_SENDER1	N/A
169.077	FAST_SENDER	N/A
169.466	RECEIVER	SLOW_SENDER1
171.483	RECEIVER	FAST_SENDER
173.927	FAST_SENDER	N/A
174.657	RECEIVER	FAST_SENDER
177.101	FAST_SENDER	N/A
177.873	RECEIVER	FAST_SENDER
180.297	FAST_SENDER	N/A
181.054	RECEIVER	FAST_SENDER
183.497	FAST_SENDER	N/A
184.242	RECEIVER	FAST_SENDER
186.649	FAST_SENDER	N/A
187.391	RECEIVER	FAST_SENDER
189.811	FAST_SENDER	N/A
190.545	RECEIVER	FAST_SENDER
192.990	FAST_SENDER	N/A
193.755	RECEIVER	FAST_SENDER
196.198	FAST_SENDER	N/A
197.000	RECEIVER	FAST_SENDER
199.435	FAST_SENDER	N/A
200.182	RECEIVER	FAST_SENDER
202.587	FAST_SENDER	N/A
203.350	RECEIVER	FAST_SENDER
207.484	FAST_SENDER	N/A
208.221	RECEIVER	FAST_SENDER
210.668	FAST_SENDER	N/A
211.400	RECEIVER	FAST_SENDER
213.849	FAST_SENDER	N/A
214.603	RECEIVER	FAST_SENDER
217.018	FAST_SENDER	N/A
217.766	RECEIVER	FAST_SENDER
220.211	FAST_SENDER	N/A
220.948	RECEIVER	FAST_SENDER
223.379	FAST_SENDER	N/A
224.114	RECEIVER	FAST_SENDER
226.515	FAST_SENDER	N/A
227.244	RECEIVER	FAST_SENDER
229.645	FAST_SENDER	N/A
230.445	RECEIVER	FAST_SENDER
232.890	FAST_SENDER	N/A
233.619	RECEIVER	FAST_SENDER
236.067	FAST_SENDER	N/A
236.804	RECEIVER	FAST_SENDER
239.237	FAST_SENDER	N/A
239.986	RECEIVER	FAST_SENDER
243.852	FAST_SENDER	N/A
244.600	RECEIVER	FAST_SENDER
247.021	FAST_SENDER	N/A
247.832	RECEIVER	FAST_SENDER
250.262	FAST_SENDER	N/A
251.020	RECEIVER	FAST_SENDER
253.449	FAST_SENDER	N/A
255.562	RECEIVER	FAST_SENDER
258.006	FAST_SENDER	N/A
258.787	RECEIVER	FAST_SENDER
261.193	FAST_SENDER	N/A
261.972	RECEIVER	FAST_SENDER
264.390	FAST_SENDER	N/A
265.114	RECEIVER	FAST_SENDER
267.522	FAST_SENDER	N/A
268.294	RECEIVER	FAST_SENDER
270.726	FAST_SENDER	N/A
271.536	RECEIVER	FAST_SENDER
273.963	FAST_SENDER	N/A
274.741	RECEIVER	FAST_SENDER
277.183	FAST_SENDER	N/A
277.956	RECEIVER	FAST_SENDER
280.358	FAST_SENDER	N/A
281.138	RECEIVER	FAST_SENDER
283.552	FAST_SENDER	N/A
284.313	RECEIVER	FAST_SENDER
286.750	FAST_SENDER	N/A
287.520	RECEIVER	FAST_SENDER
289.926	FAST_SENDER	N/A
290.682	RECEIVER	FAST_SENDER
293.114	FAST_SENDER	N/A
293.855	RECEIVER	FAST_SENDER
296.272	FAST_SENDER	N/A
297.064	RECEIVER	FAST_SENDER
299.499	FAST_SENDER	N/A
300.266	RECEIVER	FAST_SENDER
302.708	FAST_SENDER	N/A
303.474	RECEIVER	FAST_SENDER
305.897	FAST_SENDER	N/A
306.678	RECEIVER	FAST_SENDER
309.084	FAST_SENDER	N/A
309.878	RECEIVER	FAST_SENDER
312.314	FAST_SENDER	N/A
313.068	RECEIVER	FAST_SENDER
315.490	FAST_SENDER	N/A
317.756	RECEIVER	FAST_SENDER
320.175	FAST_SENDER	N/A
320.993	RECEIVER	FAST_SENDER
323.420	FAST_SENDER	N/A
324.173	RECEIVER	FAST_SENDER
326.574	FAST_SENDER	N/A
327.328	RECEIVER	FAST_SENDER
329.729	FAST_SENDER	N/A
330.467	RECEIVER	FAST_SENDER
332.914	FAST_SENDER	N/A
333.648	RECEIVER	FAST_SENDER
336.063	FAST_SENDER	N/A
336.840	RECEIVER	FAST_SENDER
339.280	FAST_SENDER	N/A
339.985	RECEIVER	FAST_SENDER
342.419	FAST_SENDER	N/A
343.160	RECEIVER	FAST_SENDER
345.572	FAST_SENDER	N/A
346.332	RECEIVER	FAST_SENDER
348.767	FAST_SENDER	N/A
349.560	RECEIVER	FAST_SENDER
352.009	FAST_SENDER	N/A
352.783	RECEIVER	FAST_SENDER
355.201	FAST_SENDER	N/A
355.958	RECEIVER	FAST_SENDER
358.376	FAST_SENDER	N/A
359.126	RECEIVER	FAST_SENDER
361.540	FAST_SENDER	N/A
364.007	RECEIVER	FAST_SENDER
366.438	FAST_SENDER	N/A
367.178	RECEIVER	FAST_SENDER
369.623	FAST_SENDER	N/A
370.386	RECEIVER	FAST_SENDER
372.798	FAST_SENDER	N/A
373.517	RECEIVER	FAST_SENDER
375.961	FAST_SENDER	N/A
376.743	RECEIVER	FAST_SENDER
379.160	FAST_SENDER	N/A
379.922	RECEIVER	FAST_SENDER
382.350	FAST_SENDER	N/A
383.105	RECEIVER	FAST_SENDER
385.522	FAST_SENDER	N/A
386.289	RECEIVER	FAST_SENDER
388.696	FAST_SENDER	N/A
389.461	RECEIVER	FAST_SENDER
391.871	FAST_SENDER	N/A
392.655	RECEIVER	FAST_SENDER
395.095	FAST_SENDER	N/A
395.876	RECEIVER	FAST_SENDER
398.306	FAST_SENDER	N/A
400.875	RECEIVER	FAST_SENDER
403.310	FAST_SENDER	N/A
404.035	RECEIVER	FAST_SENDER
406.475	FAST_SENDER	N/A
407.204	RECEIVER	FAST_SENDER
409.631	FAST_SENDER	N/A
410.391	RECEIVER	FAST_SENDER
412.803	FAST_SENDER	N/A
413.584	RECEIVER	FAST_SENDER
416.017	FAST_SENDER	N/A
416.762	RECEIVER	FAST_SENDER
419.208	FAST_SENDER	N/A
419.977	RECEIVER	FAST_SENDER
422.395	FAST_SENDER	N/A
423.173	RECEIVER	FAST_SENDER
425.612	FAST_SENDER	N/A
426.361	RECEIVER	FAST_SENDER
428.767	FAST_SENDER	N/A
431.052	RECEIVER	FAST_SENDER
433.464	FAST_SENDER	N/A
434.208	RECEIVER	FAST_SENDER
436.621	FAST_SENDER	N/A
437.378	RECEIVER	FAST_SENDER
439.819	FAST_SENDER	N/A
440.522	RECEIVER	FAST_SENDER
442.972	FAST_SENDER	N/A
443.717	RECEIVER	FAST_SENDER
446.161	FAST_SENDER	N/A
446.914	RECEIVER	FAST_SENDER
449.325	FAST_SENDER	N/A
450.083	RECEIVER	FAST_SENDER
452.519	FAST_SENDER	N/A
453.322	RECEIVER	FAST_SENDER
455.750	FAST_SENDER	N/A
456.529	RECEIVER	FAST_SENDER
458.933	FAST_SENDER	N/A
459.684	RECEIVER	FAST_SENDER
462.123	FAST_SENDER	N/A
462.856	RECEIVER	FAST_SENDER
465.264	FAST_SENDER	N/A
466.053	RECEIVER	FAST_SENDER
468.465	FAST_SENDER	N/A
469.278	RECEIVER	FAST_SENDER
471.706	FAST_SENDER	N/A
472.481	RECEIVER	FAST_SENDER
474.927	FAST_SENDER	N/A
475.675	RECEIVER	FAST_SENDER
478.083	FAST_SENDER	N/A
478.850	RECEIVER	FAST_SENDER
481.259	FAST_SENDER	N/A
482.027	RECEIVER	FAST_SENDER
484.460	FAST_SENDER	N/A
485.214	RECEIVER	FAST_SENDER
487.623	FAST_SENDER	N/A
488.425	RECEIVER	FAST_SENDER
490.842	FAST_SENDER	N/A
491.624	RECEIVER	FAST_SENDER
494.038	FAST_SENDER	N/A
494.797	RECEIVER	FAST_SENDER
497.234	FAST_SENDER	N/A
498.005	RECEIVER	FAST_SENDER
500.438	FAST_SENDER	N/A
501.207	RECEIVER	FAST_SENDER
503.616	FAST_SENDER	N/A
504.358	RECEIVER	FAST_SENDER
506.774	FAST_SENDER	N/A
507.541	RECEIVER	FAST_SENDER
509.981	FAST_SENDER	N/A
510.740	RECEIVER	FAST_SENDER
513.147	FAST_SENDER	N/A
513.883	RECEIVER	FAST_SENDER
516.331	FAST_SENDER	N/A
517.068	RECEIVER	FAST_SENDER
519.497	FAST_SENDER	N/A
520.220	RECEIVER	FAST_SENDER
522.643	FAST_SENDER	N/A
523.400	RECEIVER	FAST_SENDER
525.829	FAST_SENDER	N/A
526.617	RECEIVER	FAST_SENDER
530.623	FAST_SENDER	N/A
531.390	RECEIVER	FAST_SENDER
533.790	FAST_SENDER	N/A
534.571	RECEIVER	FAST_SENDER
538.629	FAST_SENDER	N/A
539.429	RECEIVER	FAST_SENDER
541.855	FAST_SENDER	N/A
542.632	RECEIVER	FAST_SENDER
545.062	FAST_SENDER	N/A
545.846	RECEIVER	FAST_SENDER
549.953	FAST_SENDER	N/A
550.718	RECEIVER	FAST_SENDER
553.129	FAST_SENDER	N/A
553.898	RECEIVER	FAST_SENDER
556.335	FAST_SENDER	N/A
557.065	RECEIVER	FAST_SENDER
559.476	FAST_SENDER	N/A
560.250	RECEIVER	FAST_SENDER
562.693	FAST_SENDER	N/A
563.455	RECEIVER	FAST_SENDER
565.891	FAST_SENDER	N/A
566.668	RECEIVER	FAST_SENDER
569.112	FAST_SENDER	N/A
569.887	RECEIVER	FAST_SENDER
572.293	FAST_SENDER	N/A
573.053	RECEIVER	FAST_SENDER
575.461	FAST_SENDER	N/A
576.219	RECEIVER	FAST_SENDER
578.656	FAST_SENDER	N/A
579.418	RECEIVER	FAST_SENDER
581.818	FAST_SENDER	N/A
582.557	RECEIVER	FAST_SENDER
583.180	SLOW_SENDER1	N/A
583.969	RECEIVER	SLOW_SENDER1
585.006	FAST_SENDER	N/A
585.766	RECEIVER	FAST_SENDER
586.378	SLOW_SENDER1	N/A
587.102	RECEIVER	SLOW_SENDER1
588.203	FAST_SENDER	N/A
588.939	RECEIVER	FAST_SENDER
589.525	SLOW_SENDER1	N/A
590.268	RECEIVER	SLOW_SENDER1
591.347	FAST_SENDER	N/A
592.115	RECEIVER	FAST_SENDER
592.708	SLOW_SENDER1	N/A
593.487	RECEIVER	SLOW_SENDER1
594.548	FAST_SENDER	N/A
595.317	RECEIVER	FAST_SENDER
595.926	SLOW_SENDER1	N/A
597.760	FAST_SENDER	N/A
598.396	RECEIVER	SLOW_SENDER1
599.090	RECEIVER	FAST_SENDER
601.534	FAST_SENDER	N/A
602.295	RECEIVER	FAST_SENDER
603.845	SLOW_SENDER1	N/A
604.584	RECEIVER	SLOW_SENDER1
604.731	FAST_SENDER	N/A
605.442	RECEIVER	FAST_SENDER
607.866	FAST_SENDER	N/A
610.026	SLOW_SENDER1	N/A
610.150	RECEIVER	FAST_SENDER
612.514	RECEIVER	SLOW_SENDER1
612.590	FAST_SENDER	N/A
613.324	RECEIVER	FAST_SENDER
615.724	FAST_SENDER	N/A
616.483	RECEIVER	FAST_SENDER
617.927	SLOW_SENDER1	N/A
618.648	RECEIVER	SLOW_SENDER1
618.905	FAST_SENDER	N/A
619.679	RECEIVER	FAST_SENDER
624.054	SLOW_SENDER1	N/A
624.820	RECEIVER	SLOW_SENDER1
625.514	FAST_SENDER	N/A
626.279	RECEIVER	FAST_SENDER
628.690	FAST_SENDER	N/A
629.479	RECEIVER	FAST_SENDER
630.241	SLOW_SENDER1	N/A
631.889	FAST_SENDER	N/A
639.503	FAST_SENDER	N/A
642.667	SLOW_SENDER1	N/A
647.674	FAST_SENDER	N/A
655.412	FAST_SENDER	N/A
655.966	SLOW_SENDER1	N/A
663.903	FAST_SENDER	N/A
669.198	SLOW_SENDER1	N/A
671.202	FAST_SENDER	N/A
678.621	FAST_SENDER	N/A
686.488	FAST_SENDER	N/A
694.387	FAST_SENDER	N/A
701.965	FAST_SENDER	N/A
709.230	FAST_SENDER	N/A
716.587	FAST_SENDER	N/A
723.983	FAST_SENDER	N/A
731.782	FAST_SENDER	N/A
739.388	FAST_SENDER	N/A
746.925	FAST_SENDER	N/A
754.745	FAST_SENDER	N/A
762.363	FAST_SENDER	N/A
769.849	FAST_SENDER	N/A
777.614	FAST_SENDER	N/A
785.171	FAST_SENDER	N/A
792.698	FAST_SENDER	N/A
800.681	FAST_SENDER	N/A
808.479	FAST_SENDER	N/A
816.275	FAST_SENDER	N/A
823.851	FAST_SENDER	N/A
831.302	FAST_SENDER	N/A
838.472	FAST_SENDER	N/A
845.846	FAST_SENDER	N/A
853.442	FAST_SENDER	N/A
860.997	FAST_SENDER	N/A
868.796	FAST_SENDER	N/A
876.473	FAST_SENDER	N/A
883.884	FAST_SENDER	N/A
891.980	FAST_SENDER	N/A
899.627	FAST_SENDER	N/A
906.920	FAST_SENDER	N/A
914.539	FAST_SENDER	N/A
921.685	FAST_SENDER	N/A
929.318	FAST_SENDER	N/A
937.354	FAST_SENDER	N/A
945.041	FAST_SENDER	N/A
952.916	FAST_SENDER	N/A
961.120	FAST_SENDER	N/A
968.397	FAST_SENDER	N/A
976.181	FAST_SENDER	N/A
983.826	FAST_SENDER	N/A
991.117	FAST_SENDER	N/A
998.824	FAST_SENDER	N/A
1006.232	FAST_SENDER	N/A
1013.634	FAST_SENDER	N/A
1021.429	FAST_SENDER	N/A
1029.345	FAST_SENDER	N/A
1037.437	FAST_SENDER	N/A
1039.769	RECEIVER	FAST_SENDER
1042.185	FAST_SENDER	N/A
1042.917	RECEIVER	FAST_SENDER
1045.354	FAST_SENDER	N/A
1046.085	RECEIVER	FAST_SENDER
1048.491	FAST_SENDER	N/A
1049.299	RECEIVER	FAST_SENDER
1051.739	FAST_SENDER	N/A
1052.473	RECEIVER	FAST_SENDER
1054.887	FAST_SENDER	N/A
1055.662	RECEIVER	FAST_SENDER
1058.065	FAST_SENDER	N/A
1058.831	RECEIVER	FAST_SENDER
1061.272	FAST_SENDER	N/A
1062.052	RECEIVER	FAST_SENDER
1064.466	FAST_SENDER	N/A
1067.039	RECEIVER	FAST_SENDER
1069.453	FAST_SENDER	N/A
1070.245	RECEIVER	FAST_SENDER
1072.690	FAST_SENDER	N/A
1073.461	RECEIVER	FAST_SENDER
1075.890	FAST_SENDER	N/A
1078.454	RECEIVER	FAST_SENDER
1080.870	FAST_SENDER	N/A
1080.980	SLOW_SENDER1	N/A
1082.338	RECEIVER	SLOW_SENDER1
1083.459	RECEIVER	FAST_SENDER
1084.741	SLOW_SENDER1	N/A
1085.517	RECEIVER	SLOW_SENDER1
1085.870	FAST_SENDER	N/A
1086.648	RECEIVER	FAST_SENDER
1087.955	SLOW_SENDER1	N/A
1088.735	RECEIVER	SLOW_SENDER1
1089.067	FAST_SENDER	N/A
1089.824	RECEIVER	FAST_SENDER
1091.172	SLOW_SENDER1	N/A
1091.964	RECEIVER	SLOW_SENDER1
1092.237	FAST_SENDER	N/A
1094.390	SLOW_SENDER1	N/A
1095.134	RECEIVER	SLOW_SENDER1
1096.614	RECEIVER	FAST_SENDER
1097.557	SLOW_SENDER1	N/A
1098.361	RECEIVER	SLOW_SENDER1
1099.057	FAST_SENDER	N/A
1099.775	RECEIVER	FAST_SENDER
1102.197	FAST_SENDER	N/A
1102.998	RECEIVER	FAST_SENDER
1103.764	SLOW_SENDER1	N/A
1104.510	RECEIVER	SLOW_SENDER1
1105.427	FAST_SENDER	N/A
1106.171	RECEIVER	FAST_SENDER
1108.583	FAST_SENDER	N/A
1109.388	RECEIVER	FAST_SENDER
1109.942	SLOW_SENDER1	N/A
1110.714	RECEIVER	SLOW_SENDER1
1111.801	FAST_SENDER	N/A
1112.564	RECEIVER	FAST_SENDER
1115.001	FAST_SENDER	N/A
1115.761	RECEIVER	FAST_SENDER
1116.127	SLOW_SENDER1	N/A
1116.878	RECEIVER	SLOW_SENDER1
1118.201	FAST_SENDER	N/A
1120.414	RECEIVER	FAST_SENDER
1122.288	SLOW_SENDER1	N/A
1122.860	FAST_SENDER	N/A
1123.057	RECEIVER	SLOW_SENDER1
1125.085	RECEIVER	FAST_SENDER
1127.534	FAST_SENDER	N/A
1128.337	RECEIVER	FAST_SENDER
1128.466	SLOW_SENDER1	N/A
1129.228	RECEIVER	SLOW_SENDER1
1130.752	FAST_SENDER	N/A
1131.517	RECEIVER	FAST_SENDER
1133.927	FAST_SENDER	N/A
1134.655	SLOW_SENDER1	N/A
1134.692	RECEIVER	FAST_SENDER
1135.430	RECEIVER	SLOW_SENDER1
1137.107	FAST_SENDER	N/A
1137.891	RECEIVER	FAST_SENDER
1140.314	FAST_SENDER	N/A
1140.850	SLOW_SENDER1	N/A
1141.054	RECEIVER	FAST_SENDER
1143.194	RECEIVER	SLOW_SENDER1
1143.493	FAST_SENDER	N/A
1144.262	RECEIVER	FAST_SENDER
1146.685	FAST_SENDER	N/A
1147.424	RECEIVER	FAST_SENDER
1149.831	FAST_SENDER	N/A
1150.608	RECEIVER	FAST_SENDER
1150.625	SLOW_SENDER1	N/A
1151.417	RECEIVER	SLOW_SENDER1
1153.012	FAST_SENDER	N/A
1153.818	RECEIVER	FAST_SENDER
1156.223	FAST_SENDER	N/A
1156.951	RECEIVER	FAST_SENDER
1158.831	SLOW_SENDER1	N/A
1159.622	RECEIVER	SLOW_SENDER1
1164.100	FAST_SENDER	N/A
1164.860	RECEIVER	FAST_SENDER
1167.060	SLOW_SENDER1	N/A
1167.269	FAST_SENDER	N/A
1167.838	RECEIVER	SLOW_SENDER1
1171.206	RECEIVER	FAST_SENDER
1173.619	FAST_SENDER	N/A
1174.394	RECEIVER	FAST_SENDER
1175.241	SLOW_SENDER1	N/A
1176.020	RECEIVER	SLOW_SENDER1
1176.842	FAST_SENDER	N/A
1177.594	RECEIVER	FAST_SENDER
1180.012	FAST_SENDER	N/A
1180.796	RECEIVER	FAST_SENDER
1183.240	FAST_SENDER	N/A
1183.425	SLOW_SENDER1	N/A
1183.991	RECEIVER	FAST_SENDER
1185.601	RECEIVER	SLOW_SENDER1
1186.428	FAST_SENDER	N/A
1187.190	RECEIVER	FAST_SENDER
1189.610	FAST_SENDER	N/A
1190.330	RECEIVER	FAST_SENDER
1192.742	FAST_SENDER	N/A
1193.036	SLOW_SENDER1	N/A
1193.473	RECEIVER	FAST_SENDER
1195.318	RECEIVER	SLOW_SENDER1
1195.909	FAST_SENDER	N/A
1196.620	RECEIVER	FAST_SENDER
1199.050	FAST_SENDER	N/A
1199.801	RECEIVER	FAST_SENDER
1202.206	FAST_SENDER	N/A
1202.740	SLOW_SENDER1	N/A
1202.973	RECEIVER	FAST_SENDER
1205.377	FAST_SENDER	N/A
1206.182	RECEIVER	FAST_SENDER
1208.538	RECEIVER	SLOW_SENDER1
1208.590	FAST_SENDER	N/A
1209.336	RECEIVER	FAST_SENDER
1211.762	FAST_SENDER	N/A
1214.229	RECEIVER	FAST_SENDER
1215.954	SLOW_SENDER1	N/A
1216.646	FAST_SENDER	N/A
1216.728	RECEIVER	SLOW_SENDER1
1217.398	RECEIVER	FAST_SENDER
1219.799	FAST_SENDER	N/A
1220.576	RECEIVER	FAST_SENDER
1222.998	FAST_SENDER	N/A
1223.740	RECEIVER	FAST_SENDER
1224.133	SLOW_SENDER1	N/A
1224.903	RECEIVER	SLOW_SENDER1
1226.162	FAST_SENDER	N/A
1226.933	RECEIVER	FAST_SENDER
1230.948	FAST_SENDER	N/A
1231.735	RECEIVER	FAST_SENDER
1234.159	FAST_SENDER	N/A
1234.899	RECEIVER	FAST_SENDER
1237.339	FAST_SENDER	N/A
1238.134	RECEIVER	FAST_SENDER
1240.582	FAST_SENDER	N/A
1241.366	RECEIVER	FAST_SENDER
1243.801	FAST_SENDER	N/A
1244.573	RECEIVER	FAST_SENDER
1246.979	FAST_SENDER	N/A
1247.745	RECEIVER	FAST_SENDER
1250.154	FAST_SENDER	N/A
1250.889	RECEIVER	FAST_SENDER
1253.290	FAST_SENDER	N/A
1254.035	RECEIVER	FAST_SENDER
1256.475	FAST_SENDER	N/A
1257.238	RECEIVER	FAST_SENDER
1259.688	FAST_SENDER	N/A
1260.419	RECEIVER	FAST_SENDER
1262.837	FAST_SENDER	N/A
1263.581	RECEIVER	FAST_SENDER
1266.018	FAST_SENDER	N/A
1266.800	RECEIVER	FAST_SENDER
1269.209	FAST_SENDER	N/A
1269.984	RECEIVER	FAST_SENDER
1272.431	FAST_SENDER	N/A
1273.195	RECEIVER	FAST_SENDER
1275.643	FAST_SENDER	N/A
1276.450	RECEIVER	FAST_SENDER
1278.859	FAST_SENDER	N/A
1279.630	RECEIVER	FAST_SENDER
1282.073	FAST_SENDER	N/A
1282.836	RECEIVER	FAST_SENDER
1285.249	FAST_SENDER	N/A
1286.046	RECEIVER	FAST_SENDER
1288.468	FAST_SENDER	N/A
1289.214	RECEIVER	FAST_SENDER
1291.635	FAST_SENDER	N/A
1292.389	RECEIVER	FAST_SENDER
1294.819	FAST_SENDER	N/A
1295.599	RECEIVER	FAST_SENDER
1297.999	FAST_SENDER	N/A
1298.768	RECEIVER	FAST_SENDER
1301.216	FAST_SENDER	N/A
1301.977	RECEIVER	FAST_SENDER
1304.377	FAST_SENDER	N/A
1306.864	RECEIVER	FAST_SENDER
1309.305	FAST_SENDER	N/A
1310.096	RECEIVER	FAST_SENDER
1312.515	FAST_SENDER	N/A
1313.253	RECEIVER	FAST_SENDER
1315.679	FAST_SENDER	N/A
1316.471	RECEIVER	FAST_SENDER
1318.897	FAST_SENDER	N/A
1319.690	RECEIVER	FAST_SENDER
1322.106	FAST_SENDER	N/A
1322.835	RECEIVER	FAST_SENDER
1325.255	FAST_SENDER	N/A
1326.040	RECEIVER	FAST_SENDER
1328.471	FAST_SENDER	N/A
1329.210	RECEIVER	FAST_SENDER
1331.629	FAST_SENDER	N/A
1332.349	RECEIVER	FAST_SENDER
1334.769	FAST_SENDER	N/A
1335.532	RECEIVER	FAST_SENDER
1337.969	FAST_SENDER	N/A
1338.737	RECEIVER	FAST_SENDER
1341.184	FAST_SENDER	N/A
1343.458	RECEIVER	FAST_SENDER
1345.860	FAST_SENDER	N/A
1346.643	RECEIVER	FAST_SENDER
1349.065	FAST_SENDER	N/A
1349.838	RECEIVER	FAST_SENDER
1352.283	FAST_SENDER	N/A
1353.035	RECEIVER	FAST_SENDER
1355.476	FAST_SENDER	N/A
1356.207	RECEIVER	FAST_SENDER
1358.637	FAST_SENDER	N/A
1359.460	RECEIVER	FAST_SENDER
1361.892	FAST_SENDER	N/A
1363.973	RECEIVER	FAST_SENDER
1366.379	FAST_SENDER	N/A
1367.108	RECEIVER	FAST_SENDER
1369.521	FAST_SENDER	N/A
1370.248	RECEIVER	FAST_SENDER
1372.694	FAST_SENDER	N/A
1373.436	RECEIVER	FAST_SENDER
1375.851	FAST_SENDER	N/A
1378.020	RECEIVER	FAST_SENDER
1381.892	FAST_SENDER	N/A
1382.654	RECEIVER	FAST_SENDER
1385.083	FAST_SENDER	N/A
1385.855	RECEIVER	FAST_SENDER
1388.293	FAST_SENDER	N/A
1389.064	RECEIVER	FAST_SENDER
1391.511	FAST_SENDER	N/A
1392.260	RECEIVER	FAST_SENDER
1394.683	FAST_SENDER	N/A
1395.415	RECEIVER	FAST_SENDER
1397.842	FAST_SENDER	N/A
1398.585	RECEIVER	FAST_SENDER
1400.994	FAST_SENDER	N/A
1404.148	FAST_SENDER	N/A
1411.305	FAST_SENDER	N/A
1419.144	FAST_SENDER	N/A
1426.972	FAST_SENDER	N/A
1434.547	FAST_SENDER	N/A
1442.129	FAST_SENDER	N/A
1449.732	FAST_SENDER	N/A
1457.119	FAST_SENDER	N/A
1464.880	FAST_SENDER	N/A
1472.457	FAST_SENDER	N/A
1480.258	FAST_SENDER	N/A
1487.206	FAST_SENDER	N/A
1494.637	FAST_SENDER	N/A
1502.471	FAST_SENDER	N/A
1510.046	FAST_SENDER	N/A
1517.614	FAST_SENDER	N/A
1525.143	FAST_SENDER	N/A
1533.148	FAST_SENDER	N/A
1540.424	FAST_SENDER	N/A
1548.219	FAST_SENDER	N/A
1555.842	FAST_SENDER	N/A
1563.342	FAST_SENDER	N/A
1570.953	FAST_SENDER	N/A
1578.734	FAST_SENDER	N/A
1586.107	FAST_SENDER	N/A
1593.714	FAST_SENDER	N/A
1601.439	FAST_SENDER	N/A
1608.410	FAST_SENDER	N/A
1615.640	FAST_SENDER	N/A
1623.181	FAST_SENDER	N/A
1630.564	FAST_SENDER	N/A
1634.670	SLOW_SENDER1	N/A
1639.165	FAST_SENDER	N/A
1642.907	SLOW_SENDER1	N/A
1647.615	FAST_SENDER	N/A
1653.409	SLOW_SENDER1	N/A
1655.660	FAST_SENDER	N/A
1663.207	FAST_SENDER	N/A
1666.744	SLOW_SENDER1	N/A
1671.511	FAST_SENDER	N/A
1679.668	FAST_SENDER	N/A
1679.799	SLOW_SENDER1	N/A
1687.459	FAST_SENDER	N/A
1693.212	SLOW_SENDER1	N/A
1695.918	FAST_SENDER	N/A
1703.570	FAST_SENDER	N/A
1711.240	FAST_SENDER	N/A
1718.877	FAST_SENDER	N/A
1726.252	FAST_SENDER	N/A
1733.690	FAST_SENDER	N/A
1740.945	FAST_SENDER	N/A
1748.604	FAST_SENDER	N/A
1756.632	FAST_SENDER	N/A
1764.223	FAST_SENDER	N/A
1771.907	FAST_SENDER	N/A
1779.389	FAST_SENDER	N/A
1786.752	FAST_SENDER	N/A
1794.411	FAST_SENDER	N/A
1801.309	FAST_SENDER	N/A
1808.730	FAST_SENDER	N/A
1811.297	RECEIVER	FAST_SENDER
1813.716	FAST_SENDER	N/A
1814.491	RECEIVER	FAST_SENDER
1816.940	FAST_SENDER	N/A
1817.688	RECEIVER	FAST_SENDER
1820.096	FAST_SENDER	N/A
1820.867	RECEIVER	FAST_SENDER
1823.311	FAST_SENDER	N/A
1824.112	RECEIVER	FAST_SENDER
1826.547	FAST_SENDER	N/A
1827.289	RECEIVER	FAST_SENDER
1829.729	FAST_SENDER	N/A
1830.508	RECEIVER	FAST_SENDER
1832.929	FAST_SENDER	N/A
1833.717	RECEIVER	FAST_SENDER
1836.120	FAST_SENDER	N/A
1836.877	RECEIVER	FAST_SENDER
1839.295	FAST_SENDER	N/A
1840.103	RECEIVER	FAST_SENDER
1842.521	FAST_SENDER	N/A
1843.293	RECEIVER	FAST_SENDER
1845.740	FAST_SENDER	N/A
1846.501	RECEIVER	FAST_SENDER
1848.919	FAST_SENDER	N/A
1849.708	RECEIVER	FAST_SENDER
1852.135	FAST_SENDER	N/A
1852.955	RECEIVER	FAST_SENDER
1855.405	FAST_SENDER	N/A
1857.934	RECEIVER	FAST_SENDER
1860.363	FAST_SENDER	N/A
1861.097	RECEIVER	FAST_SENDER
1863.515	FAST_SENDER	N/A
1864.298	RECEIVER	FAST_SENDER
1868.166	FAST_SENDER	N/A
1868.947	RECEIVER	FAST_SENDER
1871.354	FAST_SENDER	N/A
1872.151	RECEIVER	FAST_SENDER
1876.169	FAST_SENDER	N/A
1876.886	RECEIVER	FAST_SENDER
1879.299	FAST_SENDER	N/A
1880.088	RECEIVER	FAST_SENDER
1882.513	FAST_SENDER	N/A
1883.287	RECEIVER	FAST_SENDER
1885.708	FAST_SENDER	N/A
1886.477	RECEIVER	FAST_SENDER
1888.885	FAST_SENDER	N/A
1889.649	RECEIVER	FAST_SENDER
1892.054	FAST_SENDER	N/A
1892.784	RECEIVER	FAST_SENDER
1895.233	FAST_SENDER	N/A
1895.999	RECEIVER	FAST_SENDER
1898.417	FAST_SENDER	N/A
1899.158	RECEIVER	FAST_SENDER
1901.583	FAST_SENDER	N/A
1902.374	RECEIVER	FAST_SENDER
1904.795	FAST_SENDER	N/A
1905.563	RECEIVER	FAST_SENDER
1907.982	FAST_SENDER	N/A
1908.732	RECEIVER	FAST_SENDER
1911.154	FAST_SENDER	N/A
1911.880	RECEIVER	FAST_SENDER
1914.311	FAST_SENDER	N/A
1915.105	RECEIVER	FAST_SENDER
1917.522	FAST_SENDER	N/A
1918.289	RECEIVER	FAST_SENDER
1922.308	FAST_SENDER	N/A
1923.084	RECEIVER	FAST_SENDER
1925.501	FAST_SENDER	N/A
1926.240	RECEIVER	FAST_SENDER
1928.673	FAST_SENDER	N/A
1929.441	RECEIVER	FAST_SENDER
1931.865	FAST_SENDER	N/A
1932.596	RECEIVER	FAST_SENDER
1936.758	FAST_SENDER	N/A
1937.518	RECEIVER	FAST_SENDER
1939.933	FAST_SENDER	N/A
1940.722	RECEIVER	FAST_SENDER
1943.156	FAST_SENDER	N/A
1943.957	RECEIVER	FAST_SENDER
1946.407	FAST_SENDER	N/A
1947.208	RECEIVER	FAST_SENDER
1949.655	FAST_SENDER	N/A
1950.371	RECEIVER	FAST_SENDER
1952.814	FAST_SENDER	N/A
1953.603	RECEIVER	FAST_SENDER
1956.015	FAST_SENDER	N/A
1958.468	RECEIVER	FAST_SENDER
1960.886	FAST_SENDER	N/A
1961.655	RECEIVER	FAST_SENDER
1964.087	FAST_SENDER	N/A
1964.841	RECEIVER	FAST_SENDER
1967.253	FAST_SENDER	N/A
1968.041	RECEIVER	FAST_SENDER
1970.490	FAST_SENDER	N/A
1971.219	RECEIVER	FAST_SENDER
1973.646	FAST_SENDER	N/A
1974.377	RECEIVER	FAST_SENDER
1976.815	FAST_SENDER	N/A
1977.565	RECEIVER	FAST_SENDER
1980.007	FAST_SENDER	N/A
1980.790	RECEIVER	FAST_SENDER
1983.204	FAST_SENDER	N/A
1983.982	RECEIVER	FAST_SENDER
1986.408	FAST_SENDER	N/A
1987.137	RECEIVER	FAST_SENDER
1991.349	FAST_SENDER	N/A
1992.094	RECEIVER	FAST_SENDER
1994.494	FAST_SENDER	N/A
1995.248	RECEIVER	FAST_SENDER
1999.374	FAST_SENDER	N/A
2001.891	RECEIVER	FAST_SENDER
2004.327	FAST_SENDER	N/A
2005.068	RECEIVER	FAST_SENDER
2007.488	FAST_SENDER	N/A
2008.231	RECEIVER	FAST_SENDER
2010.636	FAST_SENDER	N/A
2011.423	RECEIVER	FAST_SENDER
2013.844	FAST_SENDER	N/A
2014.610	RECEIVER	FAST_SENDER
2017.049	FAST_SENDER	N/A
2017.822	RECEIVER	FAST_SENDER
2020.256	FAST_SENDER	N/A
2021.024	RECEIVER	FAST_SENDER
2023.451	FAST_SENDER	N/A
2024.181	RECEIVER	FAST_SENDER
2026.592	FAST_SENDER	N/A
2027.353	RECEIVER	FAST_SENDER
2029.757	FAST_SENDER	N/A
2030.489	RECEIVER	FAST_SENDER
2032.937	FAST_SENDER	N/A
2033.692	RECEIVER	FAST_SENDER
2036.107	FAST_SENDER	N/A
2036.859	RECEIVER	FAST_SENDER
2039.303	FAST_SENDER	N/A
2040.073	RECEIVER	FAST_SENDER
2042.514	FAST_SENDER	N/A
2045.005	RECEIVER	FAST_SENDER
2047.441	FAST_SENDER	N/A
2048.225	RECEIVER	FAST_SENDER
2050.625	FAST_SENDER	N/A
2051.392	RECEIVER	FAST_SENDER
2053.803	FAST_SENDER	N/A
2054.574	RECEIVER	FAST_SENDER
2057.017	FAST_SENDER	N/A
2057.762	RECEIVER	FAST_SENDER
2060.196	FAST_SENDER	N/A
2060.947	RECEIVER	FAST_SENDER
2063.391	FAST_SENDER	N/A
2064.139	RECEIVER	FAST_SENDER
2066.565	FAST_SENDER	N/A
2067.349	RECEIVER	FAST_SENDER
2069.763	FAST_SENDER	N/A
2070.516	RECEIVER	FAST_SENDER
2072.947	FAST_SENDER	N/A
2073.728	RECEIVER	FAST_SENDER
2076.130	FAST_SENDER	N/A
2076.897	RECEIVER	FAST_SENDER
2079.343	FAST_SENDER	N/A
2080.097	RECEIVER	FAST_SENDER
2082.515	FAST_SENDER	N/A
2083.270	RECEIVER	FAST_SENDER
2085.711	FAST_SENDER	N/A
2086.461	RECEIVER	FAST_SENDER
2088.907	FAST_SENDER	N/A
2089.676	RECEIVER	FAST_SENDER
2092.102	FAST_SENDER	N/A
2092.855	RECEIVER	FAST_SENDER
2095.282	FAST_SENDER	N/A
2096.038	RECEIVER	FAST_SENDER
2098.473	FAST_SENDER	N/A
2099.206	RECEIVER	FAST_SENDER
2101.618	FAST_SENDER	N/A
2102.390	RECEIVER	FAST_SENDER
2104.799	FAST_SENDER	N/A
2105.602	RECEIVER	FAST_SENDER
2106.490	SLOW_SENDER1	N/A
2107.240	RECEIVER	SLOW_SENDER1
2108.048	FAST_SENDER	N/A
2108.834	RECEIVER	FAST_SENDER
2109.668	SLOW_SENDER1	N/A
2110.463	RECEIVER	SLOW_SENDER1
2111.235	FAST_SENDER	N/A
2112.014	RECEIVER	FAST_SENDER
2112.909	SLOW_SENDER1	N/A
2113.660	RECEIVER	SLOW_SENDER1
2114.448	FAST_SENDER	N/A
2115.184	RECEIVER	FAST_SENDER
2116.060	SLOW_SENDER1	N/A
2116.835	RECEIVER	SLOW_SENDER1
2117.586	FAST_SENDER	N/A
2118.389	RECEIVER	FAST_SENDER
2119.270	SLOW_SENDER1	N/A
2120.035	RECEIVER	SLOW_SENDER1
2120.826	FAST_SENDER	N/A
2121.563	RECEIVER	FAST_SENDER
2122.462	SLOW_SENDER1	N/A
2123.202	RECEIVER	SLOW_SENDER1
2123.973	FAST_SENDER	N/A
2124.754	RECEIVER	FAST_SENDER
2125.629	SLOW_SENDER1	N/A
2128.386	RECEIVER	SLOW_SENDER1
2128.758	FAST_SENDER	N/A
2129.478	RECEIVER	FAST_SENDER
2131.895	FAST_SENDER	N/A
2132.674	RECEIVER	FAST_SENDER
2133.832	SLOW_SENDER1	N/A
2136.139	RECEIVER	SLOW_SENDER1
2136.712	FAST_SENDER	N/A
2137.492	RECEIVER	FAST_SENDER
2139.921	FAST_SENDER	N/A
2140.704	RECEIVER	FAST_SENDER
2141.541	SLOW_SENDER1	N/A
2142.295	RECEIVER	SLOW_SENDER1
2143.150	FAST_SENDER	N/A
2143.911	RECEIVER	FAST_SENDER
2146.351	FAST_SENDER	N/A
2147.150	RECEIVER	FAST_SENDER
2147.706	SLOW_SENDER1	N/A
2149.576	FAST_SENDER	N/A
2149.902	RECEIVER	SLOW_SENDER1
2151.993	RECEIVER	FAST_SENDER
2154.423	FAST_SENDER	N/A
2155.143	RECEIVER	FAST_SENDER
2157.584	FAST_SENDER	N/A
2158.329	RECEIVER	FAST_SENDER
2160.778	FAST_SENDER	N/A
2161.116	SLOW_SENDER1	N/A
2161.535	RECEIVER	FAST_SENDER
2163.233	RECEIVER	SLOW_SENDER1
2163.976	FAST_SENDER	N/A
2164.716	RECEIVER	FAST_SENDER
2167.156	FAST_SENDER	N/A
2167.942	RECEIVER	FAST_SENDER
2170.362	FAST_SENDER	N/A
2170.676	SLOW_SENDER1	N/A
2171.156	RECEIVER	FAST_SENDER
2172.920	RECEIVER	SLOW_SENDER1
2173.594	FAST_SENDER	N/A
2174.358	RECEIVER	FAST_SENDER
2176.772	FAST_SENDER	N/A
2177.540	RECEIVER	FAST_SENDER
2179.952	FAST_SENDER	N/A
2180.361	SLOW_SENDER1	N/A
2180.722	RECEIVER	FAST_SENDER
2182.613	RECEIVER	SLOW_SENDER1
2187.270	FAST_SENDER	N/A
2188.033	RECEIVER	FAST_SENDER
2190.018	SLOW_SENDER1	N/A
2190.463	FAST_SENDER	N/A
2190.780	RECEIVER	SLOW_SENDER1
2193.269	RECEIVER	FAST_SENDER
2195.676	FAST_SENDER	N/A
2196.427	RECEIVER	FAST_SENDER
2198.846	FAST_SENDER	N/A
2199.599	RECEIVER	FAST_SENDER
2199.929	SLOW_SENDER1	N/A
2200.651	RECEIVER	SLOW_SENDER1
2202.004	FAST_SENDER	N/A
2202.754	RECEIVER	FAST_SENDER
2205.159	FAST_SENDER	N/A
2205.937	RECEIVER	FAST_SENDER
2208.052	SLOW_SENDER1	N/A
2208.351	FAST_SENDER	N/A
2208.828	RECEIVER	SLOW_SENDER1
2212.441	RECEIVER	FAST_SENDER
2214.859	FAST_SENDER	N/A
2215.585	RECEIVER	FAST_SENDER
2218.009	FAST_SENDER	N/A
2218.790	RECEIVER	FAST_SENDER
2221.210	FAST_SENDER	N/A
2221.997	RECEIVER	FAST_SENDER
2224.409	FAST_SENDER	N/A
2225.178	RECEIVER	FAST_SENDER
2227.596	FAST_SENDER	N/A
2228.335	RECEIVER	FAST_SENDER
2230.777	FAST_SENDER	N/A
2231.533	RECEIVER	FAST_SENDER
2233.970	FAST_SENDER	N/A
2234.749	RECEIVER	FAST_SENDER
2237.176	FAST_SENDER	N/A
2237.954	RECEIVER	FAST_SENDER
2240.394	FAST_SENDER	N/A
2242.591	RECEIVER	FAST_SENDER
2244.997	FAST_SENDER	N/A
2245.766	RECEIVER	FAST_SENDER
2248.180	FAST_SENDER	N/A
2248.933	RECEIVER	FAST_SENDER
2251.361	FAST_SENDER	N/A
2252.162	RECEIVER	FAST_SENDER
2254.595	FAST_SENDER	N/A
2255.403	RECEIVER	FAST_SENDER
2257.835	FAST_SENDER	N/A
2258.573	RECEIVER	FAST_SENDER
2261.014	FAST_SENDER	N/A
2261.769	RECEIVER	FAST_SENDER
2264.172	FAST_SENDER	N/A
2264.968	RECEIVER	FAST_SENDER
2267.392	FAST_SENDER	N/A
2268.130	RECEIVER	FAST_SENDER
2270.535	FAST_SENDER	N/A
2271.296	RECEIVER	FAST_SENDER
2275.459	FAST_SENDER	N/A
2276.235	RECEIVER	FAST_SENDER
2278.683	FAST_SENDER	N/A
2279.434	RECEIVER	FAST_SENDER
2281.836	FAST_SENDER	N/A
2282.558	RECEIVER	FAST_SENDER
2284.959	FAST_SENDER	N/A
2285.742	RECEIVER	FAST_SENDER
2288.160	FAST_SENDER	N/A
2288.920	RECEIVER	FAST_SENDER
2291.326	FAST_SENDER	N/A
2292.122	RECEIVER	FAST_SENDER
2294.562	FAST_SENDER	N/A
2295.355	RECEIVER	FAST_SENDER
2297.772	FAST_SENDER	N/A
2298.509	RECEIVER	FAST_SENDER
2300.953	FAST_SENDER	N/A
2301.714	RECEIVER	FAST_SENDER
2304.138	FAST_SENDER	N/A
2304.911	RECEIVER	FAST_SENDER
2307.327	FAST_SENDER	N/A
2308.067	RECEIVER	FAST_SENDER
2310.476	FAST_SENDER	N/A
2311.255	RECEIVER	FAST_SENDER
2313.667	FAST_SENDER	N/A
2314.441	RECEIVER	FAST_SENDER
2316.841	FAST_SENDER	N/A
2317.585	RECEIVER	FAST_SENDER
2319.995	FAST_SENDER	N/A
2320.767	RECEIVER	FAST_SENDER
2323.212	FAST_SENDER	N/A
2323.961	RECEIVER	FAST_SENDER
2326.367	FAST_SENDER	N/A
2327.131	RECEIVER	FAST_SENDER
2329.554	FAST_SENDER	N/A
2330.318	RECEIVER	FAST_SENDER
2332.759	FAST_SENDER	N/A
2333.556	RECEIVER	FAST_SENDER
2335.986	FAST_SENDER	N/A
2339.140	FAST_SENDER	N/A
2346.689	FAST_SENDER	N/A
2354.329	FAST_SENDER	N/A
2361.315	FAST_SENDER	N/A
2368.966	FAST_SENDER	N/A
2376.274	FAST_SENDER	N/A
2383.969	FAST_SENDER	N/A
2391.713	FAST_SENDER	N/A
2399.628	FAST_SENDER	N/A
2406.972	FAST_SENDER	N/A
2414.149	FAST_SENDER	N/A
2421.293	FAST_SENDER	N/A
2429.062	FAST_SENDER	N/A
2436.972	FAST_SENDER	N/A
2444.524	FAST_SENDER	N/A
2452.358	FAST_SENDER	N/A
2459.574	FAST_SENDER	N/A
2466.993	FAST_SENDER	N/A
2474.572	FAST_SENDER	N/A
2481.934	FAST_SENDER	N/A
2489.482	FAST_SENDER	N/A
2496.998	FAST_SENDER	N/A
2504.316	FAST_SENDER	N/A
2512.450	FAST_SENDER	N/A
2520.163	FAST_SENDER	N/A
2527.720	FAST_SENDER	N/A
2535.347	FAST_SENDER	N/A
2542.569	FAST_SENDER	N/A
2550.458	FAST_SENDER	N/A
2557.682	FAST_SENDER	N/A
2565.329	FAST_SENDER	N/A
2572.847	FAST_SENDER	N/A
2580.250	FAST_SENDER	N/A
2587.897	FAST_SENDER	N/A
2595.752	FAST_SENDER	N/A
2603.210	FAST_SENDER	N/A
2611.017	FAST_SENDER	N/A
2618.754	FAST_SENDER	N/A
2620.630	SLOW_SENDER1	N/A
2627.039	FAST_SENDER	N/A
2629.152	SLOW_SENDER1	N/A
2636.490	FAST_SENDER	N/A
2640.221	SLOW_SENDER1	N/A
2645.047	FAST_SENDER	N/A
2652.535	FAST_SENDER	N/A
2653.184	SLOW_SENDER1	N/A
2660.941	FAST_SENDER	N/A
2665.774	SLOW_SENDER1	N/A
2669.204	FAST_SENDER	N/A
2677.166	FAST_SENDER	N/A
2678.206	SLOW_SENDER1	N/A
2685.143	FAST_SENDER	N/A
2693.056	FAST_SENDER	N/A
2700.817	FAST_SENDER	N/A
2708.381	FAST_SENDER	N/A
2715.581	FAST_SENDER	N/A
2723.515	FAST_SENDER	N/A
2731.370	FAST_SENDER	N/A
2738.839	FAST_SENDER	N/A
2746.421	FAST_SENDER	N/A
2747.204	RECEIVER	FAST_SENDER
2749.643	FAST_SENDER	N/A
2751.992	RECEIVER	FAST_SENDER
2754.418	FAST_SENDER	N/A
2755.180	RECEIVER	FAST_SENDER
2757.596	FAST_SENDER	N/A
2758.356	RECEIVER	FAST_SENDER
2760.766	FAST_SENDER	N/A
2761.518	RECEIVER	FAST_SENDER
2763.921	FAST_SENDER	N/A
2764.723	RECEIVER	FAST_SENDER
2767.125	FAST_SENDER	N/A
2767.855	RECEIVER	FAST_SENDER
2770.275	FAST_SENDER	N/A
2771.043	RECEIVER	FAST_SENDER
2773.483	FAST_SENDER	N/A
2774.234	RECEIVER	FAST_SENDER
2776.680	FAST_SENDER	N/A
2777.424	RECEIVER	FAST_SENDER
2779.851	FAST_SENDER	N/A
2780.593	RECEIVER	FAST_SENDER
2783.026	FAST_SENDER	N/A
2783.805	RECEIVER	FAST_SENDER
2786.226	FAST_SENDER	N/A
2787.040	RECEIVER	FAST_SENDER
2789.462	FAST_SENDER	N/A
2790.217	RECEIVER	FAST_SENDER
2792.618	FAST_SENDER	N/A
2793.384	RECEIVER	FAST_SENDER
2795.784	FAST_SENDER	N/A
2796.541	RECEIVER	FAST_SENDER
2798.980	FAST_SENDER	N/A
2799.748	RECEIVER	FAST_SENDER
2802.163	FAST_SENDER	N/A
2802.922	RECEIVER	FAST_SENDER
2805.355	FAST_SENDER	N/A
2806.117	RECEIVER	FAST_SENDER
2808.519	FAST_SENDER	N/A
2809.268	RECEIVER	FAST_SENDER
2811.687	FAST_SENDER	N/A
2812.457	RECEIVER	FAST_SENDER
2814.894	FAST_SENDER	N/A
2815.662	RECEIVER	FAST_SENDER
2818.069	FAST_SENDER	N/A
2818.859	RECEIVER	FAST_SENDER
2821.282	FAST_SENDER	N/A
2822.038	RECEIVER	FAST_SENDER
2824.475	FAST_SENDER	N/A
2825.255	RECEIVER	FAST_SENDER
2827.661	FAST_SENDER	N/A
2828.437	RECEIVER	FAST_SENDER
2830.863	FAST_SENDER	N/A
2831.620	RECEIVER	FAST_SENDER
2834.052	FAST_SENDER	N/A
2834.818	RECEIVER	FAST_SENDER
2837.265	FAST_SENDER	N/A
2838.020	RECEIVER	FAST_SENDER
2840.434	FAST_SENDER	N/A
2841.191	RECEIVER	FAST_SENDER
2843.593	FAST_SENDER	N/A
2844.368	RECEIVER	FAST_SENDER
2846.815	FAST_SENDER	N/A
2847.555	RECEIVER	FAST_SENDER
2849.992	FAST_SENDER	N/A
2850.756	RECEIVER	FAST_SENDER
2853.200	FAST_SENDER	N/A
2853.931	RECEIVER	FAST_SENDER
2856.341	FAST_SENDER	N/A
2857.093	RECEIVER	FAST_SENDER
2859.506	FAST_SENDER	N/A
2860.290	RECEIVER	FAST_SENDER
2862.711	FAST_SENDER	N/A
2863.457	RECEIVER	FAST_SENDER
2865.869	FAST_SENDER	N/A
2866.640	RECEIVER	FAST_SENDER
2869.043	FAST_SENDER	N/A
2869.825	RECEIVER	FAST_SENDER
2872.259	FAST_SENDER	N/A
2873.030	RECEIVER	FAST_SENDER
2875.480	FAST_SENDER	N/A
2876.249	RECEIVER	FAST_SENDER
2878.655	FAST_SENDER	N/A
2879.427	RECEIVER	FAST_SENDER
2881.844	FAST_SENDER	N/A
2882.632	RECEIVER	FAST_SENDER
2885.049	FAST_SENDER	N/A
2885.807	RECEIVER	FAST_SENDER
2888.232	FAST_SENDER	N/A
2889.016	RECEIVER	FAST_SENDER
2891.419	FAST_SENDER	N/A
2892.170	RECEIVER	FAST_SENDER
2894.577	FAST_SENDER	N/A
2895.356	RECEIVER	FAST_SENDER
2897.779	FAST_SENDER	N/A
2898.514	RECEIVER	FAST_SENDER
2900.947	FAST_SENDER	N/A
2901.722	RECEIVER	FAST_SENDER
2904.125	FAST_SENDER	N/A
2906.715	RECEIVER	FAST_SENDER
2909.131	FAST_SENDER	N/A
2909.894	RECEIVER	FAST_SENDER
2912.299	FAST_SENDER	N/A
2913.043	RECEIVER	FAST_SENDER
2915.489	FAST_SENDER	N/A
2916.228	RECEIVER	FAST_SENDER
2918.655	FAST_SENDER	N/A
2919.412	RECEIVER	FAST_SENDER
2921.826	FAST_SENDER	N/A
2922.588	RECEIVER	FAST_SENDER
2924.994	FAST_SENDER	N/A
2925.774	RECEIVER	FAST_SENDER
2928.214	FAST_SENDER	N/A
2929.002	RECEIVER	FAST_SENDER
2931.425	FAST_SENDER	N/A
2932.185	RECEIVER	FAST_SENDER
2934.633	FAST_SENDER	N/A
2935.394	RECEIVER	FAST_SENDER
2937.809	FAST_SENDER	N/A
2938.561	RECEIVER	FAST_SENDER
2940.966	FAST_SENDER	N/A
2941.713	RECEIVER	FAST_SENDER
2944.141	FAST_SENDER	N/A
2944.890	RECEIVER	FAST_SENDER
2947.325	FAST_SENDER	N/A
2948.083	RECEIVER	FAST_SENDER
2950.516	FAST_SENDER	N/A
2951.288	RECEIVER	FAST_SENDER
2953.694	FAST_SENDER	N/A
2954.448	RECEIVER	FAST_SENDER
2956.897	FAST_SENDER	N/A
2957.637	RECEIVER	FAST_SENDER
2960.072	FAST_SENDER	N/A
2960.809	RECEIVER	FAST_SENDER
2963.219	FAST_SENDER	N/A
2963.962	RECEIVER	FAST_SENDER
2966.411	FAST_SENDER	N/A
2967.158	RECEIVER	FAST_SENDER
2969.602	FAST_SENDER	N/A
2970.373	RECEIVER	FAST_SENDER
2972.791	FAST_SENDER	N/A
2973.508	RECEIVER	FAST_SENDER
2975.957	FAST_SENDER	N/A
2976.711	RECEIVER	FAST_SENDER
2979.151	FAST_SENDER	N/A
2979.932	RECEIVER	FAST_SENDER
2982.382	FAST_SENDER	N/A
2983.153	RECEIVER	FAST_SENDER
2985.588	FAST_SENDER	N/A
2986.369	RECEIVER	FAST_SENDER
2988.818	FAST_SENDER	N/A
2989.609	RECEIVER	FAST_SENDER
2992.046	FAST_SENDER	N/A
2992.833	RECEIVER	FAST_SENDER
2995.254	FAST_SENDER	N/A
2996.025	RECEIVER	FAST_SENDER
2998.444	FAST_SENDER	N/A
2999.176	RECEIVER	FAST_SENDER
3001.594	FAST_SENDER	N/A
3002.360	RECEIVER	FAST_SENDER
3004.793	FAST_SENDER	N/A
3005.574	RECEIVER	FAST_SENDER
3008.010	FAST_SENDER	N/A
3008.743	RECEIVER	FAST_SENDER
3011.186	FAST_SENDER	N/A
3011.960	RECEIVER	FAST_SENDER
3014.393	FAST_SENDER	N/A
3015.125	RECEIVER	FAST_SENDER
3017.537	FAST_SENDER	N/A
3018.286	RECEIVER	FAST_SENDER
3020.730	FAST_SENDER	N/A
3021.516	RECEIVER	FAST_SENDER
3023.946	FAST_SENDER	N/A
3024.688	RECEIVER	FAST_SENDER
3027.115	FAST_SENDER	N/A
3027.873	RECEIVER	FAST_SENDER
3030.278	FAST_SENDER	N/A
3031.078	RECEIVER	FAST_SENDER
3033.517	FAST_SENDER	N/A
3034.285	RECEIVER	FAST_SENDER
3036.735	FAST_SENDER	N/A
3037.520	RECEIVER	FAST_SENDER
3039.925	FAST_SENDER	N/A
3040.634	RECEIVER	FAST_SENDER
3043.067	FAST_SENDER	N/A
3043.831	RECEIVER	FAST_SENDER
3046.235	FAST_SENDER	N/A
3048.358	RECEIVER	FAST_SENDER
3050.802	FAST_SENDER	N/A
3051.586	RECEIVER	FAST_SENDER
3054.009	FAST_SENDER	N/A
3054.744	RECEIVER	FAST_SENDER
3057.188	FAST_SENDER	N/A
3057.969	RECEIVER	FAST_SENDER
3060.412	FAST_SENDER	N/A
3061.206	RECEIVER	FAST_SENDER
3065.388	FAST_SENDER	N/A
3066.127	RECEIVER	FAST_SENDER
3068.529	FAST_SENDER	N/A
3069.291	RECEIVER	FAST_SENDER
3071.698	FAST_SENDER	N/A
3072.464	RECEIVER	FAST_SENDER
3074.876	FAST_SENDER	N/A
3077.004	RECEIVER	FAST_SENDER
3079.416	FAST_SENDER	N/A
3080.137	RECEIVER	FAST_SENDER
3082.541	FAST_SENDER	N/A
3083.314	RECEIVER	FAST_SENDER
3085.750	FAST_SENDER	N/A
3086.480	RECEIVER	FAST_SENDER
3088.904	FAST_SENDER	N/A
3089.672	RECEIVER	FAST_SENDER
3092.072	FAST_SENDER	N/A
3092.868	RECEIVER	FAST_SENDER
3093.410	SLOW_SENDER1	N/A
3095.309	FAST_SENDER	N/A
3095.961	RECEIVER	SLOW_SENDER1
3098.245	RECEIVER	FAST_SENDER
3098.406	SLOW_SENDER1	N/A
3099.161	RECEIVER	SLOW_SENDER1
3100.688	FAST_SENDER	N/A
3101.429	RECEIVER	FAST_SENDER
3101.569	SLOW_SENDER1	N/A
3102.351	RECEIVER	SLOW_SENDER1
3103.831	FAST_SENDER	N/A
3104.792	SLOW_SENDER1	N/A
3106.133	RECEIVER	FAST_SENDER
3107.524	RECEIVER	SLOW_SENDER1
3108.557	FAST_SENDER	N/A
3109.326	RECEIVER	FAST_SENDER
3111.748	FAST_SENDER	N/A
3112.523	RECEIVER	FAST_SENDER
3112.944	SLOW_SENDER1	N/A
3113.703	RECEIVER	SLOW_SENDER1
3114.952	FAST_SENDER	N/A
3115.683	RECEIVER	FAST_SENDER
3118.106	FAST_SENDER	N/A
3118.868	RECEIVER	FAST_SENDER
3119.133	SLOW_SENDER1	N/A
3119.904	RECEIVER	SLOW_SENDER1
3121.305	FAST_SENDER	N/A
3122.098	RECEIVER	FAST_SENDER
3124.531	FAST_SENDER	N/A
3125.274	RECEIVER	FAST_SENDER
3125.315	SLOW_SENDER1	N/A
3126.113	RECEIVER	SLOW_SENDER1
3127.718	FAST_SENDER	N/A
3128.491	RECEIVER	FAST_SENDER
3130.897	FAST_SENDER	N/A
3131.548	SLOW_SENDER1	N/A
3131.617	RECEIVER	FAST_SENDER
3132.306	RECEIVER	SLOW_SENDER1
3134.023	FAST_SENDER	N/A
3134.771	RECEIVER	FAST_SENDER
3137.191	FAST_SENDER	N/A
3137.732	SLOW_SENDER1	N/A
3137.987	RECEIVER	FAST_SENDER
3139.992	RECEIVER	SLOW_SENDER1
3141.776	FAST_SENDER	N/A
3142.547	RECEIVER	FAST_SENDER
3144.966	FAST_SENDER	N/A
3145.431	SLOW_SENDER1	N/A
3145.766	RECEIVER	FAST_SENDER
3149.457	RECEIVER	SLOW_SENDER1
3150.825	FAST_SENDER	N/A
3151.583	RECEIVER	FAST_SENDER
3153.996	FAST_SENDER	N/A
3154.788	RECEIVER	FAST_SENDER
3156.889	SLOW_SENDER1	N/A
3157.189	FAST_SENDER	N/A
3157.650	RECEIVER	SLOW_SENDER1
3159.578	RECEIVER	FAST_SENDER
3162.025	FAST_SENDER	N/A
3162.813	RECEIVER	FAST_SENDER
3165.061	SLOW_SENDER1	N/A
3165.247	FAST_SENDER	N/A
3166.000	RECEIVER	FAST_SENDER
3167.512	RECEIVER	SLOW_SENDER1
3168.410	FAST_SENDER	N/A
3169.206	RECEIVER	FAST_SENDER
3171.644	FAST_SENDER	N/A
3172.375	RECEIVER	FAST_SENDER
3174.792	FAST_SENDER	N/A
3174.923	SLOW_SENDER1	N/A
3175.596	RECEIVER	FAST_SENDER
3177.645	RECEIVER	SLOW_SENDER1
3178.042	FAST_SENDER	N/A
3178.763	RECEIVER	FAST_SENDER
3181.213	FAST_SENDER	N/A
3182.012	RECEIVER	FAST_SENDER
3184.453	FAST_SENDER	N/A
3185.079	SLOW_SENDER1	N/A
3185.220	RECEIVER	FAST_SENDER
3187.587	RECEIVER	SLOW_SENDER1
3187.662	FAST_SENDER	N/A
3188.410	RECEIVER	FAST_SENDER
3190.840	FAST_SENDER	N/A
3191.595	RECEIVER	FAST_SENDER
3194.026	FAST_SENDER	N/A
3196.657	SLOW_SENDER1	N/A
3197.416	RECEIVER	SLOW_SENDER1
3198.157	RECEIVER	FAST_SENDER
3200.595	FAST_SENDER	N/A
3208.285	FAST_SENDER	N/A
3215.710	FAST_SENDER	N/A
3223.232	FAST_SENDER	N/A
3230.785	FAST_SENDER	N/A
3238.412	FAST_SENDER	N/A
3245.650	FAST_SENDER	N/A
3252.905	FAST_SENDER	N/A
3260.699	FAST_SENDER	N/A
3268.710	FAST_SENDER	N/A
3276.318	FAST_SENDER	N/A
3283.707	FAST_SENDER	N/A
3291.470	FAST_SENDER	N/A
3299.177	FAST_SENDER	N/A
3307.134	FAST_SENDER	N/A
3314.480	FAST_SENDER	N/A
3322.262	FAST_SENDER	N/A
3329.539	FAST_SENDER	N/A
3337.101	FAST_SENDER	N/A
3345.069	FAST_SENDER	N/A
3352.509	FAST_SENDER	N/A
3359.892	FAST_SENDER	N/A
3368.058	FAST_SENDER	N/A
3375.502	FAST_SENDER	N/A
3382.928	FAST_SENDER	N/A
3390.640	FAST_SENDER	N/A
3397.981	FAST_SENDER	N/A
3405.771	FAST_SENDER	N/A
3413.410	FAST_SENDER	N/A
3421.059	FAST_SENDER	N/A
3428.908	FAST_SENDER	N/A
3436.659	FAST_SENDER	N/A
3444.151	FAST_SENDER	N/A
3451.179	FAST_SENDER	N/A
3458.915	FAST_SENDER	N/A
3466.289	FAST_SENDER	N/A
3473.831	FAST_SENDER	N/A
3481.321	FAST_SENDER	N/A
3488.845	FAST_SENDER	N/A
3496.816	FAST_SENDER	N/A
3504.427	FAST_SENDER	N/A
3512.040	FAST_SENDER	N/A
3519.638	FAST_SENDER	N/A
3527.328	FAST_SENDER	N/A
3534.682	FAST_SENDER	N/A
3542.791	FAST_SENDER	N/A
3550.183	FAST_SENDER	N/A
3557.886	FAST_SENDER	N/A
3565.013	FAST_SENDER	N/A
3572.784	FAST_SENDER	N/A
3580.408	FAST_SENDER	N/A
3587.888	FAST_SENDER	N/A
3595.525	FAST_SENDER	N/A
3603.326	FAST_SENDER	N/A
3609.930	SLOW_SENDER1	N/A
3610.661	RECEIVER	SLOW_SENDER1
3610.875	FAST_SENDER	N/A
3611.590	RECEIVER	FAST_SENDER
3613.090	SLOW_SENDER1	N/A
3613.857	RECEIVER	SLOW_SENDER1
3613.991	FAST_SENDER	N/A
3614.743	RECEIVER	FAST_SENDER
3618.822	FAST_SENDER	N/A
3619.488	SLOW_SENDER1	N/A
3619.606	RECEIVER	FAST_SENDER
3621.873	RECEIVER	SLOW_SENDER1
3622.036	FAST_SENDER	N/A
3624.133	RECEIVER	FAST_SENDER
3626.565	FAST_SENDER	N/A
3627.290	SLOW_SENDER1	N/A
3627.315	RECEIVER	FAST_SENDER
3628.058	RECEIVER	SLOW_SENDER1
3629.715	FAST_SENDER	N/A
3630.485	RECEIVER	FAST_SENDER
3632.903	FAST_SENDER	N/A
3633.474	SLOW_SENDER1	N/A
3633.713	RECEIVER	FAST_SENDER
3636.039	RECEIVER	SLOW_SENDER1
3636.130	FAST_SENDER	N/A
3636.859	RECEIVER	FAST_SENDER
3639.266	FAST_SENDER	N/A
3640.028	RECEIVER	FAST_SENDER
3641.455	SLOW_SENDER1	N/A
3642.193	RECEIVER	SLOW_SENDER1
3642.461	FAST_SENDER	N/A
3643.195	RECEIVER	FAST_SENDER
3645.620	FAST_SENDER	N/A
3646.367	RECEIVER	FAST_SENDER
3647.598	SLOW_SENDER1	N/A
3648.358	RECEIVER	SLOW_SENDER1
3648.783	FAST_SENDER	N/A
3649.577	RECEIVER	FAST_SENDER
3652.008	FAST_SENDER	N/A
3652.738	RECEIVER	FAST_SENDER
3653.795	SLOW_SENDER1	N/A
3654.524	RECEIVER	SLOW_SENDER1
3655.152	FAST_SENDER	N/A
3655.877	RECEIVER	FAST_SENDER
3658.281	FAST_SENDER	N/A
3659.062	RECEIVER	FAST_SENDER
3659.972	SLOW_SENDER1	N/A
3660.741	RECEIVER	SLOW_SENDER1
3661.482	FAST_SENDER	N/A
3662.265	RECEIVER	FAST_SENDER
3664.683	FAST_SENDER	N/A
3665.415	RECEIVER	FAST_SENDER
3667.828	FAST_SENDER	N/A
3668.170	SLOW_SENDER1	N/A
3668.574	RECEIVER	FAST_SENDER
3672.149	RECEIVER	SLOW_SENDER1
3672.831	FAST_SENDER	N/A
3673.596	RECEIVER	FAST_SENDER
3676.013	FAST_SENDER	N/A
3676.797	RECEIVER	FAST_SENDER
3679.242	FAST_SENDER	N/A
3679.588	SLOW_SENDER1	N/A
3679.993	RECEIVER	FAST_SENDER
3683.701	RECEIVER	SLOW_SENDER1
3684.229	FAST_SENDER	N/A
3684.988	RECEIVER	FAST_SENDER
3687.410	FAST_SENDER	N/A
3688.206	RECEIVER	FAST_SENDER
3690.656	FAST_SENDER	N/A
3691.121	SLOW_SENDER1	N/A
3691.405	RECEIVER	FAST_SENDER
3693.857	RECEIVER	SLOW_SENDER1
3695.608	FAST_SENDER	N/A
3696.402	RECEIVER	FAST_SENDER
3698.825	FAST_SENDER	N/A
3699.581	RECEIVER	FAST_SENDER
3701.265	SLOW_SENDER1	N/A
3702.014	FAST_SENDER	N/A
3702.023	RECEIVER	SLOW_SENDER1
3702.797	RECEIVER	FAST_SENDER
3705.228	FAST_SENDER	N/A
3705.988	RECEIVER	FAST_SENDER
3708.424	FAST_SENDER	N/A
3709.211	RECEIVER	FAST_SENDER
3709.425	SLOW_SENDER1	N/A
3710.177	RECEIVER	SLOW_SENDER1
3711.613	FAST_SENDER	N/A
3712.334	RECEIVER	FAST_SENDER
3714.739	FAST_SENDER	N/A
3715.470	RECEIVER	FAST_SENDER
3717.582	SLOW_SENDER1	N/A
3717.914	FAST_SENDER	N/A
3718.350	RECEIVER	SLOW_SENDER1
3723.490	RECEIVER	FAST_SENDER
3725.922	FAST_SENDER	N/A
3726.691	RECEIVER	FAST_SENDER
3727.200	SLOW_SENDER1	N/A
3727.941	RECEIVER	SLOW_SENDER1
3729.120	FAST_SENDER	N/A
3729.841	RECEIVER	FAST_SENDER
3732.291	FAST_SENDER	N/A
3733.053	RECEIVER	FAST_SENDER
3735.376	SLOW_SENDER1	N/A
3735.493	FAST_SENDER	N/A
3736.136	RECEIVER	SLOW_SENDER1
3738.110	RECEIVER	FAST_SENDER
3740.520	FAST_SENDER	N/A
3741.317	RECEIVER	FAST_SENDER
3743.735	FAST_SENDER	N/A
3744.528	RECEIVER	FAST_SENDER
3746.978	FAST_SENDER	N/A
3747.776	RECEIVER	FAST_SENDER
3750.176	FAST_SENDER	N/A
3750.950	RECEIVER	FAST_SENDER
3753.372	FAST_SENDER	N/A
3754.117	RECEIVER	FAST_SENDER
3756.530	FAST_SENDER	N/A
3757.271	RECEIVER	FAST_SENDER
3759.680	FAST_SENDER	N/A
3760.427	RECEIVER	FAST_SENDER
3762.832	FAST_SENDER	N/A
3763.603	RECEIVER	FAST_SENDER
3766.008	FAST_SENDER	N/A
3766.757	RECEIVER	FAST_SENDER
3769.193	FAST_SENDER	N/A
3769.948	RECEIVER	FAST_SENDER
3772.363	FAST_SENDER	N/A
3776.364	RECEIVER	FAST_SENDER
3778.795	FAST_SENDER	N/A
3779.553	RECEIVER	FAST_SENDER
3781.977	FAST_SENDER	N/A
3785.572	RECEIVER	FAST_SENDER
3788.013	FAST_SENDER	N/A
3788.785	RECEIVER	FAST_SENDER
3791.234	FAST_SENDER	N/A
3791.997	RECEIVER	FAST_SENDER
3794.402	FAST_SENDER	N/A
3795.175	RECEIVER	FAST_SENDER
3797.620	FAST_SENDER	N/A
3798.362	RECEIVER	FAST_SENDER
3800.766	FAST_SENDER	N/A
3801.532	RECEIVER	FAST_SENDER
3805.647	FAST_SENDER	N/A
3806.438	RECEIVER	FAST_SENDER
3808.878	FAST_SENDER	N/A
3809.635	RECEIVER	FAST_SENDER
3812.045	FAST_SENDER	N/A
3812.801	RECEIVER	FAST_SENDER
3815.249	FAST_SENDER	N/A
3815.999	RECEIVER	FAST_SENDER
3818.417	FAST_SENDER	N/A
3819.204	RECEIVER	FAST_SENDER
3821.646	FAST_SENDER	N/A
3822.463	RECEIVER	FAST_SENDER
3824.880	FAST_SENDER	N/A
3825.640	RECEIVER	FAST_SENDER
3828.044	FAST_SENDER	N/A
3828.796	RECEIVER	FAST_SENDER
3831.216	FAST_SENDER	N/A
3831.992	RECEIVER	FAST_SENDER
3834.409	FAST_SENDER	N/A
3836.532	RECEIVER	FAST_SENDER
3838.932	FAST_SENDER	N/A
3839.740	RECEIVER	FAST_SENDER
3842.160	FAST_SENDER	N/A
3842.916	RECEIVER	FAST_SENDER
3845.345	FAST_SENDER	N/A
3846.137	RECEIVER	FAST_SENDER
3848.573	FAST_SENDER	N/A
3849.332	RECEIVER	FAST_SENDER
3851.752	FAST_SENDER	N/A
3852.494	RECEIVER	FAST_SENDER
3854.923	FAST_SENDER	N/A
3855.670	RECEIVER	FAST_SENDER
3858.106	FAST_SENDER	N/A
3858.892	RECEIVER	FAST_SENDER
3861.329	FAST_SENDER	N/A
3862.112	RECEIVER	FAST_SENDER
3864.534	FAST_SENDER	N/A
3865.317	RECEIVER	FAST_SENDER
3867.746	FAST_SENDER	N/A
3868.506	RECEIVER	FAST_SENDER
3870.914	FAST_SENDER	N/A
3871.679	RECEIVER	FAST_SENDER
3874.088	FAST_SENDER	N/A
3874.843	RECEIVER	FAST_SENDER
3877.273	FAST_SENDER	N/A
3878.004	RECEIVER	FAST_SENDER
3880.424	FAST_SENDER	N/A
3881.164	RECEIVER	FAST_SENDER
3883.592	FAST_SENDER	N/A
3884.338	RECEIVER	FAST_SENDER
3886.780	FAST_SENDER	N/A
3887.492	RECEIVER	FAST_SENDER
3889.907	FAST_SENDER	N/A
3890.691	RECEIVER	FAST_SENDER
3893.124	FAST_SENDER	N/A
3893.895	RECEIVER	FAST_SENDER
3896.331	FAST_SENDER	N/A
3897.110	RECEIVER	FAST_SENDER
3899.556	FAST_SENDER	N/A
3900.268	RECEIVER	FAST_SENDER
3902.685	FAST_SENDER	N/A
3903.426	RECEIVER	FAST_SENDER
3905.875	FAST_SENDER	N/A
3906.620	RECEIVER	FAST_SENDER
3909.037	FAST_SENDER	N/A
3909.782	RECEIVER	FAST_SENDER
3912.205	FAST_SENDER	N/A
3912.964	RECEIVER	FAST_SENDER
3915.412	FAST_SENDER	N/A
3916.192	RECEIVER	FAST_SENDER
3918.642	FAST_SENDER	N/A
3919.379	RECEIVER	FAST_SENDER
3921.814	FAST_SENDER	N/A
3922.565	RECEIVER	FAST_SENDER
3925.012	FAST_SENDER	N/A
3925.770	RECEIVER	FAST_SENDER
3928.183	FAST_SENDER	N/A
3928.965	RECEIVER	FAST_SENDER
3931.406	FAST_SENDER	N/A
3932.141	RECEIVER	FAST_SENDER
3934.569	FAST_SENDER	N/A
3935.306	RECEIVER	FAST_SENDER
3937.719	FAST_SENDER	N/A
3938.457	RECEIVER	FAST_SENDER
3942.325	FAST_SENDER	N/A
3943.055	RECEIVER	FAST_SENDER
3945.504	FAST_SENDER	N/A
3947.749	RECEIVER	FAST_SENDER
3950.193	FAST_SENDER	N/A
3950.967	RECEIVER	FAST_SENDER
3953.407	FAST_SENDER	N/A
3954.139	RECEIVER	FAST_SENDER
3956.562	FAST_SENDER	N/A
3957.305	RECEIVER	FAST_SENDER
3959.754	FAST_SENDER	N/A
3960.536	RECEIVER	FAST_SENDER
3962.960	FAST_SENDER	N/A
3965.026	RECEIVER	FAST_SENDER
3967.473	FAST_SENDER	N/A
3968.240	RECEIVER	FAST_SENDER
3970.648	FAST_SENDER	N/A
3971.405	RECEIVER	FAST_SENDER
3973.812	FAST_SENDER	N/A
3974.565	RECEIVER	FAST_SENDER
3978.410	FAST_SENDER	N/A
3979.211	RECEIVER	FAST_SENDER
3981.639	FAST_SENDER	N/A
3982.410	RECEIVER	FAST_SENDER
3984.827	FAST_SENDER	N/A
3985.587	RECEIVER	FAST_SENDER
3987.994	FAST_SENDER	N/A
3988.738	RECEIVER	FAST_SENDER
3991.149	FAST_SENDER	N/A
3991.899	RECEIVER	FAST_SENDER
3994.315	FAST_SENDER	N/A
3995.080	RECEIVER	FAST_SENDER
3997.518	FAST_SENDER	N/A
3998.279	RECEIVER	FAST_SENDER
4002.095	FAST_SENDER	N/A
4002.876	RECEIVER	FAST_SENDER
4005.314	FAST_SENDER	N/A
4006.044	RECEIVER	FAST_SENDER
4008.446	FAST_SENDER	N/A
4009.197	RECEIVER	FAST_SENDER
4011.612	FAST_SENDER	N/A
4012.337	RECEIVER	FAST_SENDER
4014.786	FAST_SENDER	N/A
4015.511	RECEIVER	FAST_SENDER
4017.931	FAST_SENDER	N/A
4018.684	RECEIVER	FAST_SENDER
4021.121	FAST_SENDER	N/A
4021.904	RECEIVER	FAST_SENDER
4024.332	FAST_SENDER	N/A
4025.087	RECEIVER	FAST_SENDER
4027.493	FAST_SENDER	N/A
4028.233	RECEIVER	FAST_SENDER
4030.676	FAST_SENDER	N/A
4031.459	RECEIVER	FAST_SENDER
4033.873	FAST_SENDER	N/A
4034.629	RECEIVER	FAST_SENDER
4037.071	FAST_SENDER	N/A
4037.865	RECEIVER	FAST_SENDER
4041.577	FAST_SENDER	N/A
4042.305	RECEIVER	FAST_SENDER
4044.748	FAST_SENDER	N/A
4045.534	RECEIVER	FAST_SENDER
4047.954	FAST_SENDER	N/A
4048.686	RECEIVER	FAST_SENDER
4051.134	FAST_SENDER	N/A
4051.869	RECEIVER	FAST_SENDER
4054.307	FAST_SENDER	N/A
4055.039	RECEIVER	FAST_SENDER
4057.464	FAST_SENDER	N/A
4058.252	RECEIVER	FAST_SENDER
4060.668	FAST_SENDER	N/A
4061.411	RECEIVER	FAST_SENDER
4063.834	FAST_SENDER	N/A
4064.580	RECEIVER	FAST_SENDER
4067.019	FAST_SENDER	N/A
4067.808	RECEIVER	FAST_SENDER
4070.216	FAST_SENDER	N/A
4070.980	RECEIVER	FAST_SENDER
4073.381	FAST_SENDER	N/A
4074.116	RECEIVER	FAST_SENDER
4076.546	FAST_SENDER	N/A
4077.312	RECEIVER	FAST_SENDER
4081.259	FAST_SENDER	N/A
4083.711	RECEIVER	FAST_SENDER
4086.139	FAST_SENDER	N/A
4086.907	RECEIVER	FAST_SENDER
4089.339	FAST_SENDER	N/A
4090.099	RECEIVER	FAST_SENDER
4092.514	FAST_SENDER	N/A
4093.315	RECEIVER	FAST_SENDER
4095.754	FAST_SENDER	N/A
4096.552	RECEIVER	FAST_SENDER
4098.999	FAST_SENDER	N/A
4099.777	RECEIVER	FAST_SENDER
4102.225	FAST_SENDER	N/A
4102.996	RECEIVER	FAST_SENDER
4106.750	FAST_SENDER	N/A
4107.469	RECEIVER	FAST_SENDER
4109.871	FAST_SENDER	N/A
4110.650	RECEIVER	FAST_SENDER
4113.081	FAST_SENDER	N/A
4113.841	RECEIVER	FAST_SENDER
4116.267	FAST_SENDER	N/A
4117.061	RECEIVER	FAST_SENDER
4119.467	FAST_SENDER	N/A
4120.205	RECEIVER	FAST_SENDER
4122.646	FAST_SENDER	N/A
4123.421	RECEIVER	FAST_SENDER
4125.863	FAST_SENDER	N/A
4128.421	RECEIVER	FAST_SENDER
4130.852	FAST_SENDER	N/A
4131.642	RECEIVER	FAST_SENDER
4134.082	FAST_SENDER	N/A
4134.886	RECEIVER	FAST_SENDER
4137.323	FAST_SENDER	N/A
4138.096	RECEIVER	FAST_SENDER
4140.518	FAST_SENDER	N/A
4146.310	SLOW_SENDER1	N/A
4148.309	FAST_SENDER	N/A
4154.732	SLOW_SENDER1	N/A
4156.316	FAST_SENDER	N/A
4164.864	FAST_SENDER	N/A
4166.844	SLOW_SENDER1	N/A
4173.508	FAST_SENDER	N/A
4179.493	SLOW_SENDER1	N/A
4181.224	FAST_SENDER	N/A
4188.936	FAST_SENDER	N/A
4192.886	SLOW_SENDER1	N/A
4196.036	FAST_SENDER	N/A
4203.673	FAST_SENDER	N/A
4205.565	SLOW_SENDER1	N/A
4212.415	FAST_SENDER	N/A
4220.666	FAST_SENDER	N/A
4228.736	FAST_SENDER	N/A
4235.766	FAST_SENDER	N/A
4243.097	FAST_SENDER	N/A
4250.680	FAST_SENDER	N/A
4257.891	FAST_SENDER	N/A
4265.267	FAST_SENDER	N/A
4272.908	FAST_SENDER	N/A
4280.611	FAST_SENDER	N/A
4288.037	FAST_SENDER	N/A
4295.624	FAST_SENDER	N/A
4302.814	FAST_SENDER	N/A
4310.295	FAST_SENDER	N/A
4317.597	FAST_SENDER	N/A
4325.218	FAST_SENDER	N/A
4332.852	FAST_SENDER	N/A
4339.975	FAST_SENDER	N/A
4347.678	FAST_SENDER	N/A
4355.580	FAST_SENDER	N/A
4363.154	FAST_SENDER	N/A
4370.850	FAST_SENDER	N/A
4378.073	FAST_SENDER	N/A
4385.636	FAST_SENDER	N/A
4393.387	FAST_SENDER	N/A
4400.725	FAST_SENDER	N/A
4408.542	FAST_SENDER	N/A
4415.823	FAST_SENDER	N/A
4423.035	FAST_SENDER	N/A
4430.611	FAST_SENDER	N/A
4438.619	FAST_SENDER	N/A
4445.841	FAST_SENDER	N/A
4453.165	FAST_SENDER	N/A
4460.591	FAST_SENDER	N/A
4468.291	FAST_SENDER	N/A
4475.659	FAST_SENDER	N/A
4483.516	FAST_SENDER	N/A
4490.551	FAST_SENDER	N/A
4498.242	FAST_SENDER	N/A
4506.239	FAST_SENDER	N/A
4513.579	FAST_SENDER	N/A
4521.430	FAST_SENDER	N/A
4528.888	FAST_SENDER	N/A
4536.381	FAST_SENDER	N/A
4544.127	FAST_SENDER	N/A
4551.885	FAST_SENDER	N/A
4552.619	RECEIVER	FAST_SENDER
4555.047	FAST_SENDER	N/A
4555.816	RECEIVER	FAST_SENDER
4558.238	FAST_SENDER	N/A
4559.020	RECEIVER	FAST_SENDER
4561.436	FAST_SENDER	N/A
4562.193	RECEIVER	FAST_SENDER
4564.602	FAST_SENDER	N/A
4566.897	RECEIVER	FAST_SENDER
4569.299	FAST_SENDER	N/A
4570.037	RECEIVER	FAST_SENDER
4572.486	FAST_SENDER	N/A
4573.236	RECEIVER	FAST_SENDER
4575.646	FAST_SENDER	N/A
4576.429	RECEIVER	FAST_SENDER
4578.864	FAST_SENDER	N/A
4579.622	RECEIVER	FAST_SENDER
4582.069	FAST_SENDER	N/A
4582.848	RECEIVER	FAST_SENDER
4585.284	FAST_SENDER	N/A
4585.996	RECEIVER	FAST_SENDER
4588.426	FAST_SENDER	N/A
4589.214	RECEIVER	FAST_SENDER
[truncated: 13,225 more rows]
