# Supplementary material for: CATO: Wake-Up reCeiver-bAsed communicaTiOn for Batteryless Devices
Source: Sensors (Basel). 2025 Nov 7;25(22):6813. doi: 10.3390/s25226813 (PMC12655924; doi:10.3390/s25226813)
Supplement: Supplementary file 1 [file sensors-25-06813-s001.zip › File S1_Experimental_and_Simulation_Data/simulation/capsweep/cap190/mac_competing_nodes_priority.csv]

time_s	node_id	received_from
2.700	FAST_SENDER	N/A
2.700	SLOW_SENDER1	N/A
8.447	RECEIVER	FAST_SENDER
10.878	FAST_SENDER	N/A
11.660	RECEIVER	FAST_SENDER
13.801	RECEIVER	SLOW_SENDER1
14.110	FAST_SENDER	N/A
14.860	RECEIVER	FAST_SENDER
16.232	SLOW_SENDER1	N/A
17.290	FAST_SENDER	N/A
22.208	RECEIVER	SLOW_SENDER1
24.630	SLOW_SENDER1	N/A
25.432	RECEIVER	SLOW_SENDER1
27.869	SLOW_SENDER1	N/A
28.255	RECEIVER	FAST_SENDER
30.268	RECEIVER	SLOW_SENDER1
30.698	FAST_SENDER	N/A
32.684	SLOW_SENDER1	N/A
37.409	RECEIVER	FAST_SENDER
39.838	FAST_SENDER	N/A
40.560	RECEIVER	FAST_SENDER
42.969	FAST_SENDER	N/A
43.307	RECEIVER	SLOW_SENDER1
45.242	RECEIVER	FAST_SENDER
45.641	SLOW_SENDER1	N/A
47.649	FAST_SENDER	N/A
52.208	RECEIVER	SLOW_SENDER1
57.612	SLOW_SENDER1	N/A
60.075	RECEIVER	SLOW_SENDER1
60.171	FAST_SENDER	N/A
65.491	SLOW_SENDER1	N/A
65.868	RECEIVER	FAST_SENDER
68.040	RECEIVER	SLOW_SENDER1
73.442	SLOW_SENDER1	N/A
73.706	FAST_SENDER	N/A
74.467	RECEIVER	FAST_SENDER
76.898	FAST_SENDER	N/A
77.372	RECEIVER	SLOW_SENDER1
79.441	RECEIVER	FAST_SENDER
84.783	SLOW_SENDER1	N/A
85.477	FAST_SENDER	N/A
86.223	RECEIVER	FAST_SENDER
88.547	RECEIVER	SLOW_SENDER1
88.641	FAST_SENDER	N/A
89.447	RECEIVER	FAST_SENDER
91.883	FAST_SENDER	N/A
97.070	SLOW_SENDER1	N/A
97.433	RECEIVER	FAST_SENDER
99.630	RECEIVER	SLOW_SENDER1
105.046	FAST_SENDER	N/A
105.821	RECEIVER	FAST_SENDER
107.078	SLOW_SENDER1	N/A
107.822	RECEIVER	SLOW_SENDER1
108.252	FAST_SENDER	N/A
108.983	RECEIVER	FAST_SENDER
111.410	FAST_SENDER	N/A
115.239	SLOW_SENDER1	N/A
115.998	RECEIVER	SLOW_SENDER1
123.415	SLOW_SENDER1	N/A
124.542	FAST_SENDER	N/A
125.321	RECEIVER	FAST_SENDER
127.557	RECEIVER	SLOW_SENDER1
127.727	FAST_SENDER	N/A
128.465	RECEIVER	FAST_SENDER
130.895	FAST_SENDER	N/A
136.876	RECEIVER	FAST_SENDER
139.317	FAST_SENDER	N/A
140.082	RECEIVER	FAST_SENDER
142.528	FAST_SENDER	N/A
148.527	RECEIVER	FAST_SENDER
150.973	FAST_SENDER	N/A
151.757	RECEIVER	FAST_SENDER
154.188	FAST_SENDER	N/A
160.176	RECEIVER	FAST_SENDER
162.594	FAST_SENDER	N/A
163.355	RECEIVER	FAST_SENDER
165.779	FAST_SENDER	N/A
172.040	RECEIVER	FAST_SENDER
174.490	FAST_SENDER	N/A
175.254	RECEIVER	FAST_SENDER
177.677	FAST_SENDER	N/A
183.693	RECEIVER	FAST_SENDER
186.132	FAST_SENDER	N/A
186.886	RECEIVER	FAST_SENDER
189.330	FAST_SENDER	N/A
195.277	RECEIVER	FAST_SENDER
197.687	FAST_SENDER	N/A
198.492	RECEIVER	FAST_SENDER
200.924	FAST_SENDER	N/A
206.664	RECEIVER	FAST_SENDER
209.088	FAST_SENDER	N/A
209.845	RECEIVER	FAST_SENDER
212.288	FAST_SENDER	N/A
218.310	RECEIVER	FAST_SENDER
220.730	FAST_SENDER	N/A
221.503	RECEIVER	FAST_SENDER
223.908	FAST_SENDER	N/A
229.872	RECEIVER	FAST_SENDER
232.304	FAST_SENDER	N/A
233.062	RECEIVER	FAST_SENDER
235.492	FAST_SENDER	N/A
241.476	RECEIVER	FAST_SENDER
243.905	FAST_SENDER	N/A
244.668	RECEIVER	FAST_SENDER
247.092	FAST_SENDER	N/A
252.983	RECEIVER	FAST_SENDER
255.417	FAST_SENDER	N/A
256.171	RECEIVER	FAST_SENDER
258.576	FAST_SENDER	N/A
264.833	RECEIVER	FAST_SENDER
267.268	FAST_SENDER	N/A
268.003	RECEIVER	FAST_SENDER
270.447	FAST_SENDER	N/A
276.099	RECEIVER	FAST_SENDER
278.524	FAST_SENDER	N/A
279.286	RECEIVER	FAST_SENDER
281.690	FAST_SENDER	N/A
287.838	RECEIVER	FAST_SENDER
290.251	FAST_SENDER	N/A
291.013	RECEIVER	FAST_SENDER
293.414	FAST_SENDER	N/A
299.735	RECEIVER	FAST_SENDER
302.167	FAST_SENDER	N/A
302.940	RECEIVER	FAST_SENDER
305.350	FAST_SENDER	N/A
311.117	RECEIVER	FAST_SENDER
313.544	FAST_SENDER	N/A
314.301	RECEIVER	FAST_SENDER
316.707	FAST_SENDER	N/A
322.644	RECEIVER	FAST_SENDER
325.046	FAST_SENDER	N/A
325.810	RECEIVER	FAST_SENDER
328.246	FAST_SENDER	N/A
334.203	RECEIVER	FAST_SENDER
336.604	FAST_SENDER	N/A
337.320	RECEIVER	FAST_SENDER
339.733	FAST_SENDER	N/A
345.647	RECEIVER	FAST_SENDER
348.064	FAST_SENDER	N/A
348.820	RECEIVER	FAST_SENDER
351.220	FAST_SENDER	N/A
357.333	RECEIVER	FAST_SENDER
359.768	FAST_SENDER	N/A
360.523	RECEIVER	FAST_SENDER
362.961	FAST_SENDER	N/A
369.066	RECEIVER	FAST_SENDER
371.468	FAST_SENDER	N/A
373.809	RECEIVER	FAST_SENDER
376.211	FAST_SENDER	N/A
382.530	RECEIVER	FAST_SENDER
384.956	FAST_SENDER	N/A
385.695	RECEIVER	FAST_SENDER
388.106	FAST_SENDER	N/A
393.713	RECEIVER	FAST_SENDER
396.159	FAST_SENDER	N/A
396.948	RECEIVER	FAST_SENDER
399.365	FAST_SENDER	N/A
409.886	RECEIVER	FAST_SENDER
412.301	FAST_SENDER	N/A
413.062	RECEIVER	FAST_SENDER
415.499	FAST_SENDER	N/A
421.309	RECEIVER	FAST_SENDER
423.741	FAST_SENDER	N/A
424.482	RECEIVER	FAST_SENDER
426.899	FAST_SENDER	N/A
433.032	RECEIVER	FAST_SENDER
435.474	FAST_SENDER	N/A
437.836	RECEIVER	FAST_SENDER
440.259	FAST_SENDER	N/A
446.220	RECEIVER	FAST_SENDER
448.639	FAST_SENDER	N/A
449.419	RECEIVER	FAST_SENDER
451.831	FAST_SENDER	N/A
457.835	RECEIVER	FAST_SENDER
460.262	FAST_SENDER	N/A
461.015	RECEIVER	FAST_SENDER
463.416	FAST_SENDER	N/A
469.161	RECEIVER	FAST_SENDER
471.608	FAST_SENDER	N/A
472.341	RECEIVER	FAST_SENDER
474.756	FAST_SENDER	N/A
480.849	RECEIVER	FAST_SENDER
483.283	FAST_SENDER	N/A
484.025	RECEIVER	FAST_SENDER
486.437	FAST_SENDER	N/A
492.401	RECEIVER	FAST_SENDER
494.850	FAST_SENDER	N/A
495.623	RECEIVER	FAST_SENDER
498.041	FAST_SENDER	N/A
503.868	RECEIVER	FAST_SENDER
510.395	FAST_SENDER	N/A
511.195	RECEIVER	FAST_SENDER
513.625	FAST_SENDER	N/A
519.287	RECEIVER	FAST_SENDER
521.692	FAST_SENDER	N/A
522.421	RECEIVER	FAST_SENDER
524.827	FAST_SENDER	N/A
530.805	RECEIVER	FAST_SENDER
533.214	FAST_SENDER	N/A
533.961	RECEIVER	FAST_SENDER
536.386	FAST_SENDER	N/A
537.820	SLOW_SENDER1	N/A
542.509	RECEIVER	FAST_SENDER
544.949	FAST_SENDER	N/A
545.745	RECEIVER	FAST_SENDER
548.194	FAST_SENDER	N/A
548.271	RECEIVER	SLOW_SENDER1
548.917	RECEIVER	FAST_SENDER
550.710	SLOW_SENDER1	N/A
556.510	RECEIVER	SLOW_SENDER1
556.525	FAST_SENDER	N/A
561.956	SLOW_SENDER1	N/A
562.615	RECEIVER	FAST_SENDER
564.768	RECEIVER	SLOW_SENDER1
565.063	FAST_SENDER	N/A
570.191	SLOW_SENDER1	N/A
570.663	RECEIVER	FAST_SENDER
573.075	FAST_SENDER	N/A
573.827	RECEIVER	FAST_SENDER
576.227	FAST_SENDER	N/A
582.965	SLOW_SENDER1	N/A
583.732	RECEIVER	SLOW_SENDER1
588.752	FAST_SENDER	N/A
589.544	RECEIVER	FAST_SENDER
591.151	SLOW_SENDER1	N/A
591.926	RECEIVER	SLOW_SENDER1
591.959	FAST_SENDER	N/A
592.747	RECEIVER	FAST_SENDER
595.153	FAST_SENDER	N/A
599.339	SLOW_SENDER1	N/A
601.118	RECEIVER	FAST_SENDER
604.824	RECEIVER	SLOW_SENDER1
608.698	FAST_SENDER	N/A
612.236	SLOW_SENDER1	N/A
613.000	RECEIVER	SLOW_SENDER1
620.402	SLOW_SENDER1	N/A
621.052	FAST_SENDER	N/A
621.839	RECEIVER	FAST_SENDER
624.268	FAST_SENDER	N/A
624.321	RECEIVER	SLOW_SENDER1
625.039	RECEIVER	FAST_SENDER
627.472	FAST_SENDER	N/A
639.859	FAST_SENDER	N/A
645.598	RECEIVER	FAST_SENDER
648.017	FAST_SENDER	N/A
648.776	RECEIVER	FAST_SENDER
651.177	FAST_SENDER	N/A
656.930	RECEIVER	FAST_SENDER
659.332	FAST_SENDER	N/A
671.775	FAST_SENDER	N/A
672.574	RECEIVER	FAST_SENDER
674.982	FAST_SENDER	N/A
680.777	RECEIVER	FAST_SENDER
683.225	FAST_SENDER	N/A
683.992	RECEIVER	FAST_SENDER
686.434	FAST_SENDER	N/A
692.356	RECEIVER	FAST_SENDER
694.788	FAST_SENDER	N/A
695.560	RECEIVER	FAST_SENDER
698.004	FAST_SENDER	N/A
704.196	RECEIVER	FAST_SENDER
706.617	FAST_SENDER	N/A
707.393	RECEIVER	FAST_SENDER
709.815	FAST_SENDER	N/A
715.625	RECEIVER	FAST_SENDER
718.033	FAST_SENDER	N/A
718.817	RECEIVER	FAST_SENDER
721.259	FAST_SENDER	N/A
727.358	RECEIVER	FAST_SENDER
729.796	FAST_SENDER	N/A
730.524	RECEIVER	FAST_SENDER
732.934	FAST_SENDER	N/A
738.555	RECEIVER	FAST_SENDER
741.001	FAST_SENDER	N/A
741.709	RECEIVER	FAST_SENDER
744.112	FAST_SENDER	N/A
750.418	RECEIVER	FAST_SENDER
752.851	FAST_SENDER	N/A
753.606	RECEIVER	FAST_SENDER
756.017	FAST_SENDER	N/A
761.872	RECEIVER	FAST_SENDER
764.300	FAST_SENDER	N/A
765.064	RECEIVER	FAST_SENDER
767.513	FAST_SENDER	N/A
773.548	RECEIVER	FAST_SENDER
775.963	FAST_SENDER	N/A
776.768	RECEIVER	FAST_SENDER
779.206	FAST_SENDER	N/A
785.395	RECEIVER	FAST_SENDER
787.839	FAST_SENDER	N/A
788.600	RECEIVER	FAST_SENDER
791.036	FAST_SENDER	N/A
797.070	RECEIVER	FAST_SENDER
799.494	FAST_SENDER	N/A
800.218	RECEIVER	FAST_SENDER
802.629	FAST_SENDER	N/A
808.503	RECEIVER	FAST_SENDER
810.916	FAST_SENDER	N/A
813.098	RECEIVER	FAST_SENDER
815.504	FAST_SENDER	N/A
821.236	RECEIVER	FAST_SENDER
823.649	FAST_SENDER	N/A
824.469	RECEIVER	FAST_SENDER
826.892	FAST_SENDER	N/A
833.233	RECEIVER	FAST_SENDER
835.654	FAST_SENDER	N/A
836.419	RECEIVER	FAST_SENDER
838.830	FAST_SENDER	N/A
844.547	RECEIVER	FAST_SENDER
846.952	FAST_SENDER	N/A
847.718	RECEIVER	FAST_SENDER
850.162	FAST_SENDER	N/A
855.923	RECEIVER	FAST_SENDER
858.363	FAST_SENDER	N/A
859.177	RECEIVER	FAST_SENDER
861.601	FAST_SENDER	N/A
867.259	RECEIVER	FAST_SENDER
869.677	FAST_SENDER	N/A
870.436	RECEIVER	FAST_SENDER
872.873	FAST_SENDER	N/A
878.616	RECEIVER	FAST_SENDER
881.028	FAST_SENDER	N/A
881.819	RECEIVER	FAST_SENDER
884.246	FAST_SENDER	N/A
890.158	RECEIVER	FAST_SENDER
892.566	FAST_SENDER	N/A
893.306	RECEIVER	FAST_SENDER
895.733	FAST_SENDER	N/A
901.343	RECEIVER	FAST_SENDER
903.752	FAST_SENDER	N/A
904.501	RECEIVER	FAST_SENDER
906.908	FAST_SENDER	N/A
912.631	RECEIVER	FAST_SENDER
915.035	FAST_SENDER	N/A
915.820	RECEIVER	FAST_SENDER
918.262	FAST_SENDER	N/A
924.365	RECEIVER	FAST_SENDER
926.765	FAST_SENDER	N/A
927.525	RECEIVER	FAST_SENDER
929.930	FAST_SENDER	N/A
935.689	RECEIVER	FAST_SENDER
938.116	FAST_SENDER	N/A
938.861	RECEIVER	FAST_SENDER
941.311	FAST_SENDER	N/A
947.358	RECEIVER	FAST_SENDER
949.768	FAST_SENDER	N/A
950.534	RECEIVER	FAST_SENDER
952.964	FAST_SENDER	N/A
958.916	RECEIVER	FAST_SENDER
965.351	FAST_SENDER	N/A
966.099	RECEIVER	FAST_SENDER
968.504	FAST_SENDER	N/A
974.649	RECEIVER	FAST_SENDER
977.053	FAST_SENDER	N/A
977.824	RECEIVER	FAST_SENDER
985.367	FAST_SENDER	N/A
986.072	RECEIVER	FAST_SENDER
988.491	FAST_SENDER	N/A
994.024	RECEIVER	FAST_SENDER
996.438	FAST_SENDER	N/A
997.191	RECEIVER	FAST_SENDER
1004.627	FAST_SENDER	N/A
1005.359	RECEIVER	FAST_SENDER
1007.784	FAST_SENDER	N/A
1013.515	RECEIVER	FAST_SENDER
1015.926	FAST_SENDER	N/A
1016.706	RECEIVER	FAST_SENDER
1019.134	FAST_SENDER	N/A
1025.308	RECEIVER	FAST_SENDER
1027.757	FAST_SENDER	N/A
1028.511	RECEIVER	FAST_SENDER
1030.941	FAST_SENDER	N/A
1034.530	SLOW_SENDER1	N/A
1036.838	RECEIVER	FAST_SENDER
1039.254	FAST_SENDER	N/A
1040.036	RECEIVER	FAST_SENDER
1041.057	RECEIVER	SLOW_SENDER1
1042.452	FAST_SENDER	N/A
1043.192	RECEIVER	FAST_SENDER
1043.458	SLOW_SENDER1	N/A
1045.605	FAST_SENDER	N/A
1049.329	RECEIVER	SLOW_SENDER1
1054.759	SLOW_SENDER1	N/A
1057.070	RECEIVER	SLOW_SENDER1
1058.212	FAST_SENDER	N/A
1062.485	SLOW_SENDER1	N/A
1063.248	RECEIVER	SLOW_SENDER1
1068.656	SLOW_SENDER1	N/A
1070.906	RECEIVER	SLOW_SENDER1
1071.348	FAST_SENDER	N/A
1076.322	SLOW_SENDER1	N/A
1077.118	RECEIVER	SLOW_SENDER1
1084.234	FAST_SENDER	N/A
1084.560	SLOW_SENDER1	N/A
1084.970	RECEIVER	FAST_SENDER
1087.370	FAST_SENDER	N/A
1088.792	RECEIVER	SLOW_SENDER1
1089.699	RECEIVER	FAST_SENDER
1092.110	FAST_SENDER	N/A
1096.203	SLOW_SENDER1	N/A
1096.944	RECEIVER	SLOW_SENDER1
1104.346	FAST_SENDER	N/A
1104.373	SLOW_SENDER1	N/A
1105.120	RECEIVER	FAST_SENDER
1107.553	FAST_SENDER	N/A
1109.091	RECEIVER	SLOW_SENDER1
1109.918	RECEIVER	FAST_SENDER
1112.337	FAST_SENDER	N/A
1116.521	SLOW_SENDER1	N/A
1117.312	RECEIVER	SLOW_SENDER1
1124.748	SLOW_SENDER1	N/A
1125.411	FAST_SENDER	N/A
1126.134	RECEIVER	FAST_SENDER
1128.584	FAST_SENDER	N/A
1129.022	RECEIVER	SLOW_SENDER1
1130.730	RECEIVER	FAST_SENDER
1137.223	FAST_SENDER	N/A
1137.949	RECEIVER	FAST_SENDER
1140.361	FAST_SENDER	N/A
1146.220	RECEIVER	FAST_SENDER
1148.647	FAST_SENDER	N/A
1149.368	RECEIVER	FAST_SENDER
1151.811	FAST_SENDER	N/A
1162.064	RECEIVER	FAST_SENDER
1164.497	FAST_SENDER	N/A
1165.282	RECEIVER	FAST_SENDER
1167.728	FAST_SENDER	N/A
1173.662	RECEIVER	FAST_SENDER
1176.099	FAST_SENDER	N/A
1176.874	RECEIVER	FAST_SENDER
1179.313	FAST_SENDER	N/A
1185.354	RECEIVER	FAST_SENDER
1187.788	FAST_SENDER	N/A
1188.532	RECEIVER	FAST_SENDER
1190.957	FAST_SENDER	N/A
1196.847	RECEIVER	FAST_SENDER
1199.297	FAST_SENDER	N/A
1200.068	RECEIVER	FAST_SENDER
1202.491	FAST_SENDER	N/A
1208.485	RECEIVER	FAST_SENDER
1210.930	FAST_SENDER	N/A
1213.438	RECEIVER	FAST_SENDER
1215.852	FAST_SENDER	N/A
1226.453	RECEIVER	FAST_SENDER
1228.898	FAST_SENDER	N/A
1231.472	RECEIVER	FAST_SENDER
1233.916	FAST_SENDER	N/A
1239.825	RECEIVER	FAST_SENDER
1242.270	FAST_SENDER	N/A
1243.044	RECEIVER	FAST_SENDER
1245.485	FAST_SENDER	N/A
1258.212	FAST_SENDER	N/A
1264.044	RECEIVER	FAST_SENDER
1266.487	FAST_SENDER	N/A
1267.228	RECEIVER	FAST_SENDER
1269.645	FAST_SENDER	N/A
1275.828	RECEIVER	FAST_SENDER
1278.241	FAST_SENDER	N/A
1278.976	RECEIVER	FAST_SENDER
1281.399	FAST_SENDER	N/A
1287.761	RECEIVER	FAST_SENDER
1290.164	FAST_SENDER	N/A
1290.882	RECEIVER	FAST_SENDER
1293.304	FAST_SENDER	N/A
1299.413	RECEIVER	FAST_SENDER
1301.845	FAST_SENDER	N/A
1304.100	RECEIVER	FAST_SENDER
1306.536	FAST_SENDER	N/A
1312.413	RECEIVER	FAST_SENDER
1314.821	FAST_SENDER	N/A
1315.591	RECEIVER	FAST_SENDER
1323.440	FAST_SENDER	N/A
1324.213	RECEIVER	FAST_SENDER
1326.659	FAST_SENDER	N/A
1332.804	RECEIVER	FAST_SENDER
1335.217	FAST_SENDER	N/A
1335.983	RECEIVER	FAST_SENDER
1338.432	FAST_SENDER	N/A
1344.472	RECEIVER	FAST_SENDER
1346.899	FAST_SENDER	N/A
1347.664	RECEIVER	FAST_SENDER
1350.074	FAST_SENDER	N/A
1356.055	RECEIVER	FAST_SENDER
1358.475	FAST_SENDER	N/A
1359.258	RECEIVER	FAST_SENDER
1361.681	FAST_SENDER	N/A
1372.042	RECEIVER	FAST_SENDER
1374.473	FAST_SENDER	N/A
1375.242	RECEIVER	FAST_SENDER
1377.665	FAST_SENDER	N/A
1383.423	RECEIVER	FAST_SENDER
1385.827	FAST_SENDER	N/A
1386.620	RECEIVER	FAST_SENDER
1389.034	FAST_SENDER	N/A
1394.953	RECEIVER	FAST_SENDER
1397.394	FAST_SENDER	N/A
1398.173	RECEIVER	FAST_SENDER
1400.581	FAST_SENDER	N/A
1406.713	RECEIVER	FAST_SENDER
1409.153	FAST_SENDER	N/A
1409.920	RECEIVER	FAST_SENDER
1412.320	FAST_SENDER	N/A
1422.867	RECEIVER	FAST_SENDER
1424.928	FAST_SENDER	N/A
1425.669	RECEIVER	FAST_SENDER
1428.082	FAST_SENDER	N/A
1438.808	RECEIVER	FAST_SENDER
1441.211	FAST_SENDER	N/A
1441.960	RECEIVER	FAST_SENDER
1444.382	FAST_SENDER	N/A
1450.441	RECEIVER	FAST_SENDER
1452.878	FAST_SENDER	N/A
1453.662	RECEIVER	FAST_SENDER
1456.070	FAST_SENDER	N/A
1462.195	RECEIVER	FAST_SENDER
1464.600	FAST_SENDER	N/A
1465.336	RECEIVER	FAST_SENDER
1467.757	FAST_SENDER	N/A
1473.982	RECEIVER	FAST_SENDER
1476.383	FAST_SENDER	N/A
1477.120	RECEIVER	FAST_SENDER
1479.546	FAST_SENDER	N/A
1485.017	RECEIVER	FAST_SENDER
1487.421	FAST_SENDER	N/A
1488.203	RECEIVER	FAST_SENDER
1490.646	FAST_SENDER	N/A
1496.184	RECEIVER	FAST_SENDER
1498.626	FAST_SENDER	N/A
1499.386	RECEIVER	FAST_SENDER
1501.788	FAST_SENDER	N/A
1508.083	RECEIVER	FAST_SENDER
1510.510	FAST_SENDER	N/A
1511.274	RECEIVER	FAST_SENDER
1513.679	FAST_SENDER	N/A
1519.755	RECEIVER	FAST_SENDER
1522.177	FAST_SENDER	N/A
1522.920	RECEIVER	FAST_SENDER
1525.349	FAST_SENDER	N/A
1531.426	RECEIVER	FAST_SENDER
1533.837	FAST_SENDER	N/A
1534.585	RECEIVER	FAST_SENDER
1537.028	FAST_SENDER	N/A
1541.420	SLOW_SENDER1	N/A
1542.983	RECEIVER	FAST_SENDER
1545.417	FAST_SENDER	N/A
1546.198	RECEIVER	FAST_SENDER
1547.268	RECEIVER	SLOW_SENDER1
1548.609	FAST_SENDER	N/A
1549.365	RECEIVER	FAST_SENDER
1549.685	SLOW_SENDER1	N/A
1556.843	FAST_SENDER	N/A
1557.014	RECEIVER	SLOW_SENDER1
1562.452	SLOW_SENDER1	N/A
1566.674	RECEIVER	SLOW_SENDER1
1567.723	RECEIVER	FAST_SENDER
1570.132	FAST_SENDER	N/A
1575.554	SLOW_SENDER1	N/A
1576.318	RECEIVER	SLOW_SENDER1
1581.191	RECEIVER	FAST_SENDER
1583.616	FAST_SENDER	N/A
1583.756	SLOW_SENDER1	N/A
1585.045	RECEIVER	SLOW_SENDER1
1589.551	RECEIVER	FAST_SENDER
1591.959	FAST_SENDER	N/A
1592.477	SLOW_SENDER1	N/A
1593.193	RECEIVER	SLOW_SENDER1
1598.349	RECEIVER	FAST_SENDER
1600.630	SLOW_SENDER1	N/A
1600.797	FAST_SENDER	N/A
1601.348	RECEIVER	SLOW_SENDER1
1606.989	RECEIVER	FAST_SENDER
1608.785	SLOW_SENDER1	N/A
1609.422	FAST_SENDER	N/A
1609.527	RECEIVER	SLOW_SENDER1
1615.317	RECEIVER	FAST_SENDER
1617.737	FAST_SENDER	N/A
1620.186	SLOW_SENDER1	N/A
1620.954	RECEIVER	SLOW_SENDER1
1623.710	RECEIVER	FAST_SENDER
1626.135	FAST_SENDER	N/A
1628.401	SLOW_SENDER1	N/A
1629.176	RECEIVER	SLOW_SENDER1
1631.848	RECEIVER	FAST_SENDER
1634.266	FAST_SENDER	N/A
1636.600	SLOW_SENDER1	N/A
1637.352	RECEIVER	SLOW_SENDER1
1641.254	RECEIVER	FAST_SENDER
1643.655	FAST_SENDER	N/A
1644.798	SLOW_SENDER1	N/A
1645.531	RECEIVER	SLOW_SENDER1
1649.589	RECEIVER	FAST_SENDER
1652.004	FAST_SENDER	N/A
1652.944	SLOW_SENDER1	N/A
1653.666	RECEIVER	SLOW_SENDER1
1657.940	RECEIVER	FAST_SENDER
1660.356	FAST_SENDER	N/A
1661.077	SLOW_SENDER1	N/A
1661.826	RECEIVER	SLOW_SENDER1
1666.547	RECEIVER	FAST_SENDER
1668.955	FAST_SENDER	N/A
1669.259	SLOW_SENDER1	N/A
1670.012	RECEIVER	SLOW_SENDER1
1674.774	RECEIVER	FAST_SENDER
1677.203	FAST_SENDER	N/A
1677.412	SLOW_SENDER1	N/A
1678.162	RECEIVER	SLOW_SENDER1
1682.760	RECEIVER	FAST_SENDER
1685.185	FAST_SENDER	N/A
1685.568	SLOW_SENDER1	N/A
1686.359	RECEIVER	SLOW_SENDER1
1691.386	RECEIVER	FAST_SENDER
1693.784	SLOW_SENDER1	N/A
1693.830	FAST_SENDER	N/A
1694.559	RECEIVER	SLOW_SENDER1
1700.564	RECEIVER	FAST_SENDER
1701.976	SLOW_SENDER1	N/A
1702.732	RECEIVER	SLOW_SENDER1
1702.987	FAST_SENDER	N/A
1708.847	RECEIVER	FAST_SENDER
1711.290	FAST_SENDER	N/A
1717.400	RECEIVER	FAST_SENDER
1719.834	FAST_SENDER	N/A
1725.837	RECEIVER	FAST_SENDER
1728.278	FAST_SENDER	N/A
1734.164	RECEIVER	FAST_SENDER
1736.569	FAST_SENDER	N/A
1747.391	RECEIVER	FAST_SENDER
1749.802	FAST_SENDER	N/A
1755.552	RECEIVER	FAST_SENDER
1757.966	FAST_SENDER	N/A
1764.083	RECEIVER	FAST_SENDER
1766.519	FAST_SENDER	N/A
1772.356	RECEIVER	FAST_SENDER
1774.756	FAST_SENDER	N/A
1780.646	RECEIVER	FAST_SENDER
1783.069	FAST_SENDER	N/A
1789.264	RECEIVER	FAST_SENDER
1791.707	FAST_SENDER	N/A
1797.724	RECEIVER	FAST_SENDER
1800.137	FAST_SENDER	N/A
1811.038	RECEIVER	FAST_SENDER
1813.474	FAST_SENDER	N/A
1819.316	RECEIVER	FAST_SENDER
1821.732	FAST_SENDER	N/A
1827.798	RECEIVER	FAST_SENDER
1830.224	FAST_SENDER	N/A
1836.195	RECEIVER	FAST_SENDER
1838.606	FAST_SENDER	N/A
1844.280	RECEIVER	FAST_SENDER
1846.688	FAST_SENDER	N/A
1852.637	RECEIVER	FAST_SENDER
1855.057	FAST_SENDER	N/A
1861.199	RECEIVER	FAST_SENDER
1863.616	FAST_SENDER	N/A
1869.712	RECEIVER	FAST_SENDER
1872.142	FAST_SENDER	N/A
1877.680	RECEIVER	FAST_SENDER
1880.123	FAST_SENDER	N/A
1886.189	RECEIVER	FAST_SENDER
1888.603	FAST_SENDER	N/A
1889.313	RECEIVER	FAST_SENDER
1891.728	FAST_SENDER	N/A
1897.944	RECEIVER	FAST_SENDER
1900.391	FAST_SENDER	N/A
1901.143	RECEIVER	FAST_SENDER
1903.587	FAST_SENDER	N/A
1909.643	RECEIVER	FAST_SENDER
1912.059	FAST_SENDER	N/A
1912.809	RECEIVER	FAST_SENDER
1915.245	FAST_SENDER	N/A
1921.090	RECEIVER	FAST_SENDER
1923.529	FAST_SENDER	N/A
1924.320	RECEIVER	FAST_SENDER
1926.765	FAST_SENDER	N/A
1932.633	RECEIVER	FAST_SENDER
1939.298	FAST_SENDER	N/A
1940.074	RECEIVER	FAST_SENDER
1942.509	FAST_SENDER	N/A
1948.328	RECEIVER	FAST_SENDER
1950.760	FAST_SENDER	N/A
1951.526	RECEIVER	FAST_SENDER
1953.933	FAST_SENDER	N/A
1959.742	RECEIVER	FAST_SENDER
1962.158	FAST_SENDER	N/A
1962.959	RECEIVER	FAST_SENDER
1965.397	FAST_SENDER	N/A
1971.802	RECEIVER	FAST_SENDER
1974.250	FAST_SENDER	N/A
1975.030	RECEIVER	FAST_SENDER
1977.475	FAST_SENDER	N/A
1987.940	RECEIVER	FAST_SENDER
1990.389	FAST_SENDER	N/A
2001.358	RECEIVER	FAST_SENDER
2003.764	FAST_SENDER	N/A
2009.820	RECEIVER	FAST_SENDER
2012.229	FAST_SENDER	N/A
2017.896	RECEIVER	FAST_SENDER
2020.329	FAST_SENDER	N/A
2026.493	RECEIVER	FAST_SENDER
2028.916	FAST_SENDER	N/A
2031.305	RECEIVER	FAST_SENDER
2033.711	FAST_SENDER	N/A
2039.711	RECEIVER	FAST_SENDER
2042.117	FAST_SENDER	N/A
2047.983	RECEIVER	FAST_SENDER
2050.413	FAST_SENDER	N/A
2056.370	RECEIVER	FAST_SENDER
2058.798	FAST_SENDER	N/A
2069.159	RECEIVER	FAST_SENDER
2071.571	FAST_SENDER	N/A
2077.367	RECEIVER	FAST_SENDER
2079.808	FAST_SENDER	N/A
2085.933	RECEIVER	FAST_SENDER
2088.372	FAST_SENDER	N/A
2094.510	RECEIVER	FAST_SENDER
2096.928	FAST_SENDER	N/A
2102.732	RECEIVER	FAST_SENDER
2105.141	FAST_SENDER	N/A
2105.903	RECEIVER	FAST_SENDER
2108.320	FAST_SENDER	N/A
2113.020	SLOW_SENDER1	N/A
2114.270	RECEIVER	FAST_SENDER
2115.794	RECEIVER	SLOW_SENDER1
2116.719	FAST_SENDER	N/A
2118.202	SLOW_SENDER1	N/A
2122.305	RECEIVER	FAST_SENDER
2124.745	FAST_SENDER	N/A
2125.039	RECEIVER	SLOW_SENDER1
2130.640	RECEIVER	FAST_SENDER
2133.074	FAST_SENDER	N/A
2136.265	SLOW_SENDER1	N/A
2137.037	RECEIVER	SLOW_SENDER1
2138.926	RECEIVER	FAST_SENDER
2141.353	FAST_SENDER	N/A
2142.485	SLOW_SENDER1	N/A
2147.187	RECEIVER	SLOW_SENDER1
2152.397	RECEIVER	FAST_SENDER
2152.591	SLOW_SENDER1	N/A
2153.346	RECEIVER	SLOW_SENDER1
2154.808	FAST_SENDER	N/A
2160.759	SLOW_SENDER1	N/A
2160.912	RECEIVER	FAST_SENDER
2163.336	FAST_SENDER	N/A
2164.654	RECEIVER	SLOW_SENDER1
2169.367	RECEIVER	FAST_SENDER
2171.800	FAST_SENDER	N/A
2172.100	SLOW_SENDER1	N/A
2172.834	RECEIVER	SLOW_SENDER1
2178.064	RECEIVER	FAST_SENDER
2180.253	SLOW_SENDER1	N/A
2180.466	FAST_SENDER	N/A
2181.030	RECEIVER	SLOW_SENDER1
2186.351	RECEIVER	FAST_SENDER
2188.448	SLOW_SENDER1	N/A
2188.789	FAST_SENDER	N/A
2189.198	RECEIVER	SLOW_SENDER1
2194.373	RECEIVER	FAST_SENDER
2196.821	FAST_SENDER	N/A
2199.605	SLOW_SENDER1	N/A
2200.383	RECEIVER	SLOW_SENDER1
2202.872	RECEIVER	FAST_SENDER
2205.297	FAST_SENDER	N/A
2207.823	SLOW_SENDER1	N/A
2208.579	RECEIVER	SLOW_SENDER1
2211.223	RECEIVER	FAST_SENDER
2213.626	FAST_SENDER	N/A
2219.567	RECEIVER	FAST_SENDER
2220.369	SLOW_SENDER1	N/A
2221.177	RECEIVER	SLOW_SENDER1
2226.712	FAST_SENDER	N/A
2232.974	RECEIVER	FAST_SENDER
2235.408	FAST_SENDER	N/A
2241.475	RECEIVER	FAST_SENDER
2243.907	FAST_SENDER	N/A
2249.544	RECEIVER	FAST_SENDER
2251.993	FAST_SENDER	N/A
2257.742	RECEIVER	FAST_SENDER
2260.180	FAST_SENDER	N/A
2266.048	RECEIVER	FAST_SENDER
2268.462	FAST_SENDER	N/A
2274.601	RECEIVER	FAST_SENDER
2277.046	FAST_SENDER	N/A
2283.051	RECEIVER	FAST_SENDER
2285.451	FAST_SENDER	N/A
2291.388	RECEIVER	FAST_SENDER
2293.804	FAST_SENDER	N/A
2299.861	RECEIVER	FAST_SENDER
2302.274	FAST_SENDER	N/A
2307.919	RECEIVER	FAST_SENDER
2310.336	FAST_SENDER	N/A
2316.101	RECEIVER	FAST_SENDER
2318.537	FAST_SENDER	N/A
2324.702	RECEIVER	FAST_SENDER
2327.114	FAST_SENDER	N/A
2332.673	RECEIVER	FAST_SENDER
2335.082	FAST_SENDER	N/A
2341.151	RECEIVER	FAST_SENDER
2347.619	FAST_SENDER	N/A
2348.385	RECEIVER	FAST_SENDER
2350.817	FAST_SENDER	N/A
2356.947	RECEIVER	FAST_SENDER
2359.397	FAST_SENDER	N/A
2360.142	RECEIVER	FAST_SENDER
2367.774	FAST_SENDER	N/A
2368.546	RECEIVER	FAST_SENDER
2370.951	FAST_SENDER	N/A
2376.832	RECEIVER	FAST_SENDER
2379.232	FAST_SENDER	N/A
2380.024	RECEIVER	FAST_SENDER
2382.448	FAST_SENDER	N/A
2388.300	RECEIVER	FAST_SENDER
2390.713	FAST_SENDER	N/A
2391.498	RECEIVER	FAST_SENDER
2393.898	FAST_SENDER	N/A
2399.628	RECEIVER	FAST_SENDER
2402.070	FAST_SENDER	N/A
2402.848	RECEIVER	FAST_SENDER
2405.254	FAST_SENDER	N/A
2411.050	RECEIVER	FAST_SENDER
2413.479	FAST_SENDER	N/A
2414.249	RECEIVER	FAST_SENDER
2416.663	FAST_SENDER	N/A
2422.557	RECEIVER	FAST_SENDER
2425.003	FAST_SENDER	N/A
2425.781	RECEIVER	FAST_SENDER
2428.223	FAST_SENDER	N/A
2434.201	RECEIVER	FAST_SENDER
2436.628	FAST_SENDER	N/A
2437.399	RECEIVER	FAST_SENDER
2439.833	FAST_SENDER	N/A
2445.775	RECEIVER	FAST_SENDER
2448.180	FAST_SENDER	N/A
2448.906	RECEIVER	FAST_SENDER
2451.316	FAST_SENDER	N/A
2457.368	RECEIVER	FAST_SENDER
2459.808	FAST_SENDER	N/A
2460.581	RECEIVER	FAST_SENDER
2463.004	FAST_SENDER	N/A
2468.785	RECEIVER	FAST_SENDER
2471.201	FAST_SENDER	N/A
2471.971	RECEIVER	FAST_SENDER
2474.403	FAST_SENDER	N/A
2480.221	RECEIVER	FAST_SENDER
2482.659	FAST_SENDER	N/A
2483.435	RECEIVER	FAST_SENDER
2485.853	FAST_SENDER	N/A
2491.815	RECEIVER	FAST_SENDER
2494.247	FAST_SENDER	N/A
2494.989	RECEIVER	FAST_SENDER
2497.436	FAST_SENDER	N/A
2508.376	RECEIVER	FAST_SENDER
2510.800	FAST_SENDER	N/A
2516.954	RECEIVER	FAST_SENDER
2519.388	FAST_SENDER	N/A
2520.153	RECEIVER	FAST_SENDER
2522.592	FAST_SENDER	N/A
2528.500	RECEIVER	FAST_SENDER
2530.942	FAST_SENDER	N/A
2531.742	RECEIVER	FAST_SENDER
2534.170	FAST_SENDER	N/A
2540.422	RECEIVER	FAST_SENDER
2542.846	FAST_SENDER	N/A
2543.594	RECEIVER	FAST_SENDER
2545.995	FAST_SENDER	N/A
2552.093	RECEIVER	FAST_SENDER
2554.523	FAST_SENDER	N/A
2555.284	RECEIVER	FAST_SENDER
2557.685	FAST_SENDER	N/A
2563.817	RECEIVER	FAST_SENDER
2566.257	FAST_SENDER	N/A
2567.043	RECEIVER	FAST_SENDER
2574.772	FAST_SENDER	N/A
2575.540	RECEIVER	FAST_SENDER
2577.981	FAST_SENDER	N/A
2583.841	RECEIVER	FAST_SENDER
2586.253	FAST_SENDER	N/A
2587.020	RECEIVER	FAST_SENDER
2589.454	FAST_SENDER	N/A
2595.565	RECEIVER	FAST_SENDER
2597.970	FAST_SENDER	N/A
2598.729	RECEIVER	FAST_SENDER
2601.151	FAST_SENDER	N/A
2607.036	RECEIVER	FAST_SENDER
2609.467	FAST_SENDER	N/A
2610.235	RECEIVER	FAST_SENDER
2612.646	FAST_SENDER	N/A
2618.907	RECEIVER	FAST_SENDER
2621.314	FAST_SENDER	N/A
2622.065	RECEIVER	FAST_SENDER
2624.484	FAST_SENDER	N/A
2630.183	RECEIVER	FAST_SENDER
2631.360	SLOW_SENDER1	N/A
2632.110	RECEIVER	SLOW_SENDER1
2632.584	FAST_SENDER	N/A
2634.515	SLOW_SENDER1	N/A
2638.678	RECEIVER	FAST_SENDER
2641.106	FAST_SENDER	N/A
2641.872	RECEIVER	FAST_SENDER
2644.299	FAST_SENDER	N/A
2645.777	RECEIVER	SLOW_SENDER1
2646.617	RECEIVER	FAST_SENDER
2649.037	FAST_SENDER	N/A
2651.201	SLOW_SENDER1	N/A
2654.842	RECEIVER	SLOW_SENDER1
2660.276	SLOW_SENDER1	N/A
2662.507	FAST_SENDER	N/A
2662.862	RECEIVER	SLOW_SENDER1
2672.543	SLOW_SENDER1	N/A
2674.758	RECEIVER	SLOW_SENDER1
2675.134	FAST_SENDER	N/A
2681.323	RECEIVER	FAST_SENDER
2682.194	SLOW_SENDER1	N/A
2683.724	FAST_SENDER	N/A
2686.768	RECEIVER	FAST_SENDER
2689.173	FAST_SENDER	N/A
2694.423	SLOW_SENDER1	N/A
2695.184	RECEIVER	SLOW_SENDER1
2702.377	FAST_SENDER	N/A
2702.610	SLOW_SENDER1	N/A
2703.145	RECEIVER	FAST_SENDER
2705.547	FAST_SENDER	N/A
2706.192	RECEIVER	SLOW_SENDER1
2708.533	RECEIVER	FAST_SENDER
2710.963	FAST_SENDER	N/A
2713.610	SLOW_SENDER1	N/A
2714.401	RECEIVER	SLOW_SENDER1
2721.851	SLOW_SENDER1	N/A
2723.399	FAST_SENDER	N/A
2724.141	RECEIVER	FAST_SENDER
2726.583	FAST_SENDER	N/A
2732.442	RECEIVER	FAST_SENDER
2739.252	FAST_SENDER	N/A
2740.026	RECEIVER	FAST_SENDER
2742.426	FAST_SENDER	N/A
2748.200	RECEIVER	FAST_SENDER
2750.645	FAST_SENDER	N/A
2751.394	RECEIVER	FAST_SENDER
2753.800	FAST_SENDER	N/A
2759.531	RECEIVER	FAST_SENDER
2761.972	FAST_SENDER	N/A
2762.769	RECEIVER	FAST_SENDER
2765.199	FAST_SENDER	N/A
2770.729	RECEIVER	FAST_SENDER
2773.150	FAST_SENDER	N/A
2773.952	RECEIVER	FAST_SENDER
2776.366	FAST_SENDER	N/A
2782.431	RECEIVER	FAST_SENDER
2784.842	FAST_SENDER	N/A
2785.596	RECEIVER	FAST_SENDER
2787.996	FAST_SENDER	N/A
2794.226	RECEIVER	FAST_SENDER
2796.647	FAST_SENDER	N/A
2797.412	RECEIVER	FAST_SENDER
2799.822	FAST_SENDER	N/A
2805.625	RECEIVER	FAST_SENDER
2808.068	FAST_SENDER	N/A
2808.810	RECEIVER	FAST_SENDER
2811.255	FAST_SENDER	N/A
2817.155	RECEIVER	FAST_SENDER
2819.570	FAST_SENDER	N/A
2820.335	RECEIVER	FAST_SENDER
2822.735	FAST_SENDER	N/A
2828.463	RECEIVER	FAST_SENDER
2830.886	FAST_SENDER	N/A
2831.652	RECEIVER	FAST_SENDER
2834.102	FAST_SENDER	N/A
2839.935	RECEIVER	FAST_SENDER
2842.342	FAST_SENDER	N/A
2843.106	RECEIVER	FAST_SENDER
2845.541	FAST_SENDER	N/A
2851.597	RECEIVER	FAST_SENDER
2854.036	FAST_SENDER	N/A
2854.806	RECEIVER	FAST_SENDER
2857.224	FAST_SENDER	N/A
2862.954	RECEIVER	FAST_SENDER
2865.391	FAST_SENDER	N/A
2866.189	RECEIVER	FAST_SENDER
2868.610	FAST_SENDER	N/A
2874.844	RECEIVER	FAST_SENDER
2877.272	FAST_SENDER	N/A
2878.050	RECEIVER	FAST_SENDER
2880.485	FAST_SENDER	N/A
2886.431	RECEIVER	FAST_SENDER
2888.861	FAST_SENDER	N/A
2889.598	RECEIVER	FAST_SENDER
2892.045	FAST_SENDER	N/A
2897.540	RECEIVER	FAST_SENDER
2899.963	FAST_SENDER	N/A
2900.705	RECEIVER	FAST_SENDER
2903.153	FAST_SENDER	N/A
2908.810	RECEIVER	FAST_SENDER
2911.228	FAST_SENDER	N/A
2912.001	RECEIVER	FAST_SENDER
2914.440	FAST_SENDER	N/A
2920.213	RECEIVER	FAST_SENDER
2922.663	FAST_SENDER	N/A
2923.434	RECEIVER	FAST_SENDER
2925.834	FAST_SENDER	N/A
2931.886	RECEIVER	FAST_SENDER
2934.311	FAST_SENDER	N/A
2935.063	RECEIVER	FAST_SENDER
2937.498	FAST_SENDER	N/A
2943.654	RECEIVER	FAST_SENDER
2946.060	FAST_SENDER	N/A
2946.779	RECEIVER	FAST_SENDER
2949.206	FAST_SENDER	N/A
2955.375	RECEIVER	FAST_SENDER
2957.778	FAST_SENDER	N/A
2958.537	RECEIVER	FAST_SENDER
2960.944	FAST_SENDER	N/A
2966.962	RECEIVER	FAST_SENDER
2973.590	FAST_SENDER	N/A
2974.393	RECEIVER	FAST_SENDER
2976.794	FAST_SENDER	N/A
2982.417	RECEIVER	FAST_SENDER
2984.827	FAST_SENDER	N/A
2985.622	RECEIVER	FAST_SENDER
2988.023	FAST_SENDER	N/A
2998.269	RECEIVER	FAST_SENDER
3000.719	FAST_SENDER	N/A
3001.521	RECEIVER	FAST_SENDER
3003.933	FAST_SENDER	N/A
3009.979	RECEIVER	FAST_SENDER
3012.409	FAST_SENDER	N/A
3013.195	RECEIVER	FAST_SENDER
3015.624	FAST_SENDER	N/A
3021.721	RECEIVER	FAST_SENDER
3024.142	FAST_SENDER	N/A
3024.898	RECEIVER	FAST_SENDER
3027.309	FAST_SENDER	N/A
3038.036	RECEIVER	FAST_SENDER
3040.474	FAST_SENDER	N/A
3041.247	RECEIVER	FAST_SENDER
3043.679	FAST_SENDER	N/A
3049.582	RECEIVER	FAST_SENDER
3051.998	FAST_SENDER	N/A
3052.736	RECEIVER	FAST_SENDER
3055.141	FAST_SENDER	N/A
3061.069	RECEIVER	FAST_SENDER
3063.485	FAST_SENDER	N/A
3064.267	RECEIVER	FAST_SENDER
3066.687	FAST_SENDER	N/A
3072.482	RECEIVER	FAST_SENDER
3074.911	FAST_SENDER	N/A
3075.705	RECEIVER	FAST_SENDER
3078.113	FAST_SENDER	N/A
3083.881	RECEIVER	FAST_SENDER
3086.294	FAST_SENDER	N/A
3087.039	RECEIVER	FAST_SENDER
3089.486	FAST_SENDER	N/A
3095.826	RECEIVER	FAST_SENDER
3098.253	FAST_SENDER	N/A
3099.027	RECEIVER	FAST_SENDER
3101.476	FAST_SENDER	N/A
3107.321	RECEIVER	FAST_SENDER
3109.769	FAST_SENDER	N/A
3110.537	RECEIVER	FAST_SENDER
3112.979	FAST_SENDER	N/A
3118.974	RECEIVER	FAST_SENDER
3121.424	FAST_SENDER	N/A
3122.152	RECEIVER	FAST_SENDER
3124.586	FAST_SENDER	N/A
3130.748	RECEIVER	FAST_SENDER
3133.198	FAST_SENDER	N/A
3133.939	RECEIVER	FAST_SENDER
3135.500	SLOW_SENDER1	N/A
3136.385	FAST_SENDER	N/A
3141.241	RECEIVER	SLOW_SENDER1
3143.677	SLOW_SENDER1	N/A
3144.417	RECEIVER	SLOW_SENDER1
3146.829	SLOW_SENDER1	N/A
3146.946	RECEIVER	FAST_SENDER
3149.365	FAST_SENDER	N/A
3150.133	RECEIVER	FAST_SENDER
3152.580	FAST_SENDER	N/A
3157.554	SLOW_SENDER1	N/A
3158.296	RECEIVER	SLOW_SENDER1
3162.959	RECEIVER	FAST_SENDER
3165.403	FAST_SENDER	N/A
3167.288	SLOW_SENDER1	N/A
3168.030	RECEIVER	SLOW_SENDER1
3171.804	RECEIVER	FAST_SENDER
3174.204	FAST_SENDER	N/A
3175.457	SLOW_SENDER1	N/A
3176.226	RECEIVER	SLOW_SENDER1
3183.631	SLOW_SENDER1	N/A
3184.405	RECEIVER	SLOW_SENDER1
3186.827	FAST_SENDER	N/A
3192.968	RECEIVER	FAST_SENDER
3195.342	SLOW_SENDER1	N/A
3195.409	FAST_SENDER	N/A
3196.149	RECEIVER	SLOW_SENDER1
3201.532	RECEIVER	FAST_SENDER
3203.577	SLOW_SENDER1	N/A
3203.944	FAST_SENDER	N/A
3204.351	RECEIVER	SLOW_SENDER1
3210.396	RECEIVER	FAST_SENDER
3212.815	FAST_SENDER	N/A
3215.008	SLOW_SENDER1	N/A
3215.777	RECEIVER	SLOW_SENDER1
3218.853	RECEIVER	FAST_SENDER
3221.276	FAST_SENDER	N/A
3223.184	SLOW_SENDER1	N/A
3223.966	RECEIVER	SLOW_SENDER1
3227.454	RECEIVER	FAST_SENDER
3229.872	FAST_SENDER	N/A
3231.411	SLOW_SENDER1	N/A
3232.759	RECEIVER	SLOW_SENDER1
3240.133	RECEIVER	FAST_SENDER
3240.191	SLOW_SENDER1	N/A
3240.932	RECEIVER	SLOW_SENDER1
3242.568	FAST_SENDER	N/A
3248.373	SLOW_SENDER1	N/A
3248.499	RECEIVER	FAST_SENDER
3250.943	FAST_SENDER	N/A
3256.746	RECEIVER	FAST_SENDER
3259.167	FAST_SENDER	N/A
3264.762	RECEIVER	FAST_SENDER
3267.165	FAST_SENDER	N/A
3273.313	RECEIVER	FAST_SENDER
3275.763	FAST_SENDER	N/A
3286.050	RECEIVER	FAST_SENDER
3288.484	FAST_SENDER	N/A
3294.484	RECEIVER	FAST_SENDER
3296.920	FAST_SENDER	N/A
3302.505	RECEIVER	FAST_SENDER
3304.936	FAST_SENDER	N/A
3310.799	RECEIVER	FAST_SENDER
3313.249	FAST_SENDER	N/A
3319.201	RECEIVER	FAST_SENDER
3321.617	FAST_SENDER	N/A
3327.379	RECEIVER	FAST_SENDER
3329.825	FAST_SENDER	N/A
3335.526	RECEIVER	FAST_SENDER
3337.940	FAST_SENDER	N/A
3343.635	RECEIVER	FAST_SENDER
3346.075	FAST_SENDER	N/A
3352.040	RECEIVER	FAST_SENDER
3354.488	FAST_SENDER	N/A
3360.323	RECEIVER	FAST_SENDER
3362.728	FAST_SENDER	N/A
3368.616	RECEIVER	FAST_SENDER
3371.051	FAST_SENDER	N/A
3377.096	RECEIVER	FAST_SENDER
3379.502	FAST_SENDER	N/A
3385.624	RECEIVER	FAST_SENDER
3388.059	FAST_SENDER	N/A
3393.719	RECEIVER	FAST_SENDER
3396.168	FAST_SENDER	N/A
3402.360	RECEIVER	FAST_SENDER
3404.778	FAST_SENDER	N/A
3410.759	RECEIVER	FAST_SENDER
3413.199	FAST_SENDER	N/A
3424.084	RECEIVER	FAST_SENDER
3426.529	FAST_SENDER	N/A
3432.939	RECEIVER	FAST_SENDER
3435.382	FAST_SENDER	N/A
3441.205	RECEIVER	FAST_SENDER
3443.621	FAST_SENDER	N/A
3449.633	RECEIVER	FAST_SENDER
3452.072	FAST_SENDER	N/A
3458.029	RECEIVER	FAST_SENDER
3460.469	FAST_SENDER	N/A
3466.197	RECEIVER	FAST_SENDER
3468.609	FAST_SENDER	N/A
3474.970	RECEIVER	FAST_SENDER
3477.375	FAST_SENDER	N/A
3483.128	RECEIVER	FAST_SENDER
3485.561	FAST_SENDER	N/A
3491.634	RECEIVER	FAST_SENDER
3494.079	FAST_SENDER	N/A
3499.616	RECEIVER	FAST_SENDER
3502.026	FAST_SENDER	N/A
3507.531	RECEIVER	FAST_SENDER
3509.975	FAST_SENDER	N/A
3516.069	RECEIVER	FAST_SENDER
3518.513	FAST_SENDER	N/A
3524.658	RECEIVER	FAST_SENDER
3527.102	FAST_SENDER	N/A
3533.129	RECEIVER	FAST_SENDER
3535.531	FAST_SENDER	N/A
3541.334	RECEIVER	FAST_SENDER
3543.746	FAST_SENDER	N/A
3544.475	RECEIVER	FAST_SENDER
3546.904	FAST_SENDER	N/A
3552.435	RECEIVER	FAST_SENDER
3554.875	FAST_SENDER	N/A
3555.623	RECEIVER	FAST_SENDER
3558.024	FAST_SENDER	N/A
3563.890	RECEIVER	FAST_SENDER
3566.312	FAST_SENDER	N/A
3567.123	RECEIVER	FAST_SENDER
3569.568	FAST_SENDER	N/A
3580.294	RECEIVER	FAST_SENDER
3582.737	FAST_SENDER	N/A
3588.577	RECEIVER	FAST_SENDER
3590.979	FAST_SENDER	N/A
3601.805	RECEIVER	FAST_SENDER
3604.245	FAST_SENDER	N/A
3610.172	RECEIVER	FAST_SENDER
3612.615	FAST_SENDER	N/A
3625.172	FAST_SENDER	N/A
3630.893	RECEIVER	FAST_SENDER
3633.316	FAST_SENDER	N/A
3639.305	RECEIVER	FAST_SENDER
3641.716	FAST_SENDER	N/A
3647.701	RECEIVER	FAST_SENDER
3650.145	FAST_SENDER	N/A
3656.294	RECEIVER	FAST_SENDER
3658.700	FAST_SENDER	N/A
3661.740	SLOW_SENDER1	N/A
3664.402	RECEIVER	FAST_SENDER
3666.822	FAST_SENDER	N/A
3668.200	RECEIVER	SLOW_SENDER1
3670.617	SLOW_SENDER1	N/A
3675.457	RECEIVER	SLOW_SENDER1
3678.745	RECEIVER	FAST_SENDER
3680.889	SLOW_SENDER1	N/A
3681.169	FAST_SENDER	N/A
3681.691	RECEIVER	SLOW_SENDER1
3687.001	RECEIVER	FAST_SENDER
3687.123	SLOW_SENDER1	N/A
3687.881	RECEIVER	SLOW_SENDER1
3689.433	FAST_SENDER	N/A
3693.294	SLOW_SENDER1	N/A
3694.048	RECEIVER	SLOW_SENDER1
3695.122	RECEIVER	FAST_SENDER
3699.477	SLOW_SENDER1	N/A
3700.259	RECEIVER	SLOW_SENDER1
3701.998	FAST_SENDER	N/A
3705.708	SLOW_SENDER1	N/A
3706.489	RECEIVER	SLOW_SENDER1
3707.886	RECEIVER	FAST_SENDER
3710.324	FAST_SENDER	N/A
3711.900	SLOW_SENDER1	N/A
3712.690	RECEIVER	SLOW_SENDER1
3716.132	RECEIVER	FAST_SENDER
3718.555	FAST_SENDER	N/A
3720.116	SLOW_SENDER1	N/A
3720.836	RECEIVER	SLOW_SENDER1
3725.377	RECEIVER	FAST_SENDER
3727.817	FAST_SENDER	N/A
3728.238	SLOW_SENDER1	N/A
3729.005	RECEIVER	SLOW_SENDER1
3733.673	RECEIVER	FAST_SENDER
3736.112	FAST_SENDER	N/A
3736.450	SLOW_SENDER1	N/A
3737.209	RECEIVER	SLOW_SENDER1
3741.874	RECEIVER	FAST_SENDER
3744.296	FAST_SENDER	N/A
3744.614	SLOW_SENDER1	N/A
3745.354	RECEIVER	SLOW_SENDER1
3750.138	RECEIVER	FAST_SENDER
3752.571	FAST_SENDER	N/A
3752.788	SLOW_SENDER1	N/A
3753.568	RECEIVER	SLOW_SENDER1
3758.816	RECEIVER	FAST_SENDER
3760.968	SLOW_SENDER1	N/A
3761.217	FAST_SENDER	N/A
3761.716	RECEIVER	SLOW_SENDER1
3767.062	RECEIVER	FAST_SENDER
3769.119	SLOW_SENDER1	N/A
3769.494	FAST_SENDER	N/A
3769.934	RECEIVER	SLOW_SENDER1
3775.747	RECEIVER	FAST_SENDER
3778.179	FAST_SENDER	N/A
3782.085	SLOW_SENDER1	N/A
3782.826	RECEIVER	SLOW_SENDER1
3789.173	RECEIVER	FAST_SENDER
3790.268	SLOW_SENDER1	N/A
3791.061	RECEIVER	SLOW_SENDER1
3791.576	FAST_SENDER	N/A
3798.506	SLOW_SENDER1	N/A
3799.301	RECEIVER	SLOW_SENDER1
3802.113	RECEIVER	FAST_SENDER
3804.555	FAST_SENDER	N/A
3806.723	SLOW_SENDER1	N/A
3807.485	RECEIVER	SLOW_SENDER1
3811.105	RECEIVER	FAST_SENDER
3813.531	FAST_SENDER	N/A
3814.920	SLOW_SENDER1	N/A
3815.688	RECEIVER	SLOW_SENDER1
3819.386	RECEIVER	FAST_SENDER
3821.800	FAST_SENDER	N/A
3823.134	SLOW_SENDER1	N/A
3823.876	RECEIVER	SLOW_SENDER1
3827.849	RECEIVER	FAST_SENDER
3830.254	FAST_SENDER	N/A
3831.285	SLOW_SENDER1	N/A
3832.043	RECEIVER	SLOW_SENDER1
3836.127	RECEIVER	FAST_SENDER
3838.563	FAST_SENDER	N/A
3839.461	SLOW_SENDER1	N/A
3840.233	RECEIVER	SLOW_SENDER1
3844.497	RECEIVER	FAST_SENDER
3846.912	FAST_SENDER	N/A
3852.460	RECEIVER	FAST_SENDER
3854.894	FAST_SENDER	N/A
3866.027	RECEIVER	FAST_SENDER
3868.460	FAST_SENDER	N/A
3874.288	RECEIVER	FAST_SENDER
3876.708	FAST_SENDER	N/A
3882.558	RECEIVER	FAST_SENDER
3884.978	FAST_SENDER	N/A
3890.878	RECEIVER	FAST_SENDER
3893.289	FAST_SENDER	N/A
3899.165	RECEIVER	FAST_SENDER
3901.588	FAST_SENDER	N/A
3912.142	RECEIVER	FAST_SENDER
3914.557	FAST_SENDER	N/A
3920.889	RECEIVER	FAST_SENDER
3928.076	FAST_SENDER	N/A
3933.879	RECEIVER	FAST_SENDER
3936.320	FAST_SENDER	N/A
3942.032	RECEIVER	FAST_SENDER
3944.457	FAST_SENDER	N/A
3950.198	RECEIVER	FAST_SENDER
3952.647	FAST_SENDER	N/A
3958.524	RECEIVER	FAST_SENDER
3960.947	FAST_SENDER	N/A
3967.144	RECEIVER	FAST_SENDER
3969.578	FAST_SENDER	N/A
3975.239	RECEIVER	FAST_SENDER
3977.688	FAST_SENDER	N/A
3983.501	RECEIVER	FAST_SENDER
3985.935	FAST_SENDER	N/A
3996.301	RECEIVER	FAST_SENDER
3998.718	FAST_SENDER	N/A
4004.789	RECEIVER	FAST_SENDER
4007.238	FAST_SENDER	N/A
4013.117	RECEIVER	FAST_SENDER
4015.556	FAST_SENDER	N/A
4021.150	RECEIVER	FAST_SENDER
4023.562	FAST_SENDER	N/A
4033.814	RECEIVER	FAST_SENDER
4036.243	FAST_SENDER	N/A
4042.184	RECEIVER	FAST_SENDER
4044.600	FAST_SENDER	N/A
4050.430	RECEIVER	FAST_SENDER
4052.864	FAST_SENDER	N/A
4059.059	RECEIVER	FAST_SENDER
4061.462	FAST_SENDER	N/A
4067.149	RECEIVER	FAST_SENDER
4069.570	FAST_SENDER	N/A
4075.508	RECEIVER	FAST_SENDER
4077.915	FAST_SENDER	N/A
4084.066	RECEIVER	FAST_SENDER
4086.470	FAST_SENDER	N/A
4092.558	RECEIVER	FAST_SENDER
4094.964	FAST_SENDER	N/A
4100.915	RECEIVER	FAST_SENDER
4103.348	FAST_SENDER	N/A
4109.151	RECEIVER	FAST_SENDER
4111.559	FAST_SENDER	N/A
4117.183	RECEIVER	FAST_SENDER
4119.607	FAST_SENDER	N/A
4125.209	RECEIVER	FAST_SENDER
4127.609	FAST_SENDER	N/A
4138.229	RECEIVER	FAST_SENDER
4140.657	FAST_SENDER	N/A
4146.653	RECEIVER	FAST_SENDER
4149.070	FAST_SENDER	N/A
4154.966	RECEIVER	FAST_SENDER
4157.371	FAST_SENDER	N/A
4163.250	RECEIVER	FAST_SENDER
4165.674	FAST_SENDER	N/A
4171.735	RECEIVER	FAST_SENDER
4174.181	FAST_SENDER	N/A
4180.191	RECEIVER	FAST_SENDER
4182.598	FAST_SENDER	N/A
4188.751	RECEIVER	FAST_SENDER
4191.156	FAST_SENDER	N/A
4196.822	RECEIVER	FAST_SENDER
4199.238	FAST_SENDER	N/A
4205.403	RECEIVER	FAST_SENDER
4207.834	FAST_SENDER	N/A
4213.417	RECEIVER	FAST_SENDER
4215.865	FAST_SENDER	N/A
4221.366	RECEIVER	FAST_SENDER
4223.786	FAST_SENDER	N/A
4229.751	RECEIVER	FAST_SENDER
4232.169	FAST_SENDER	N/A
4238.009	RECEIVER	FAST_SENDER
4240.409	FAST_SENDER	N/A
4246.451	RECEIVER	FAST_SENDER
4248.859	FAST_SENDER	N/A
4249.910	SLOW_SENDER1	N/A
4255.191	RECEIVER	FAST_SENDER
4256.013	RECEIVER	SLOW_SENDER1
4257.604	FAST_SENDER	N/A
4258.453	SLOW_SENDER1	N/A
4263.738	RECEIVER	FAST_SENDER
4266.187	FAST_SENDER	N/A
4270.895	SLOW_SENDER1	N/A
4271.685	RECEIVER	SLOW_SENDER1
4276.995	RECEIVER	FAST_SENDER
4277.104	SLOW_SENDER1	N/A
4277.872	RECEIVER	SLOW_SENDER1
4279.406	FAST_SENDER	N/A
4283.293	SLOW_SENDER1	N/A
4284.088	RECEIVER	SLOW_SENDER1
4285.108	RECEIVER	FAST_SENDER
4287.541	FAST_SENDER	N/A
4289.511	SLOW_SENDER1	N/A
4290.272	RECEIVER	SLOW_SENDER1
4293.622	RECEIVER	FAST_SENDER
4295.703	SLOW_SENDER1	N/A
4296.058	FAST_SENDER	N/A
4296.502	RECEIVER	SLOW_SENDER1
4301.853	RECEIVER	FAST_SENDER
4304.289	FAST_SENDER	N/A
4307.341	SLOW_SENDER1	N/A
4308.100	RECEIVER	SLOW_SENDER1
4310.202	RECEIVER	FAST_SENDER
4312.616	FAST_SENDER	N/A
4315.525	SLOW_SENDER1	N/A
4316.278	RECEIVER	SLOW_SENDER1
4318.710	RECEIVER	FAST_SENDER
4321.115	FAST_SENDER	N/A
4323.692	SLOW_SENDER1	N/A
4324.441	RECEIVER	SLOW_SENDER1
4327.263	RECEIVER	FAST_SENDER
4329.665	FAST_SENDER	N/A
4331.880	SLOW_SENDER1	N/A
4332.651	RECEIVER	SLOW_SENDER1
4335.757	RECEIVER	FAST_SENDER
4338.198	FAST_SENDER	N/A
4340.095	SLOW_SENDER1	N/A
4341.407	RECEIVER	SLOW_SENDER1
4344.232	RECEIVER	FAST_SENDER
4346.643	FAST_SENDER	N/A
4348.855	SLOW_SENDER1	N/A
4349.586	RECEIVER	SLOW_SENDER1
4352.470	RECEIVER	FAST_SENDER
4354.887	FAST_SENDER	N/A
4357.028	SLOW_SENDER1	N/A
4357.794	RECEIVER	SLOW_SENDER1
4360.412	RECEIVER	FAST_SENDER
4362.845	FAST_SENDER	N/A
4365.233	SLOW_SENDER1	N/A
4366.008	RECEIVER	SLOW_SENDER1
4368.706	RECEIVER	FAST_SENDER
4371.143	FAST_SENDER	N/A
4373.417	SLOW_SENDER1	N/A
4374.174	RECEIVER	SLOW_SENDER1
4378.081	RECEIVER	FAST_SENDER
4380.512	FAST_SENDER	N/A
4381.609	SLOW_SENDER1	N/A
4382.352	RECEIVER	SLOW_SENDER1
4386.781	RECEIVER	FAST_SENDER
4389.197	FAST_SENDER	N/A
4389.762	SLOW_SENDER1	N/A
4390.518	RECEIVER	SLOW_SENDER1
4395.696	RECEIVER	FAST_SENDER
4397.949	SLOW_SENDER1	N/A
4398.120	FAST_SENDER	N/A
4398.718	RECEIVER	SLOW_SENDER1
4404.671	RECEIVER	FAST_SENDER
4406.144	SLOW_SENDER1	N/A
4406.904	RECEIVER	SLOW_SENDER1
4407.088	FAST_SENDER	N/A
4412.867	RECEIVER	FAST_SENDER
4414.308	SLOW_SENDER1	N/A
4415.055	RECEIVER	SLOW_SENDER1
4415.284	FAST_SENDER	N/A
4421.184	RECEIVER	FAST_SENDER
4422.467	SLOW_SENDER1	N/A
4423.253	RECEIVER	SLOW_SENDER1
4423.596	FAST_SENDER	N/A
4429.388	RECEIVER	FAST_SENDER
4430.674	SLOW_SENDER1	N/A
4431.430	RECEIVER	SLOW_SENDER1
4431.809	FAST_SENDER	N/A
4437.840	RECEIVER	FAST_SENDER
4438.834	SLOW_SENDER1	N/A
4439.589	RECEIVER	SLOW_SENDER1
4440.263	FAST_SENDER	N/A
4446.359	RECEIVER	FAST_SENDER
4448.808	FAST_SENDER	N/A
4454.373	RECEIVER	FAST_SENDER
4456.804	FAST_SENDER	N/A
4462.541	RECEIVER	FAST_SENDER
4464.976	FAST_SENDER	N/A
4477.145	FAST_SENDER	N/A
4483.394	RECEIVER	FAST_SENDER
4485.830	FAST_SENDER	N/A
4491.849	RECEIVER	FAST_SENDER
4494.266	FAST_SENDER	N/A
4500.250	RECEIVER	FAST_SENDER
4502.667	FAST_SENDER	N/A
4508.543	RECEIVER	FAST_SENDER
4515.826	FAST_SENDER	N/A
4521.589	RECEIVER	FAST_SENDER
4524.036	FAST_SENDER	N/A
4529.960	RECEIVER	FAST_SENDER
4532.401	FAST_SENDER	N/A
4538.125	RECEIVER	FAST_SENDER
4540.538	FAST_SENDER	N/A
4546.131	RECEIVER	FAST_SENDER
4548.558	FAST_SENDER	N/A
4554.464	RECEIVER	FAST_SENDER
4556.889	FAST_SENDER	N/A
4563.172	RECEIVER	FAST_SENDER
4565.573	FAST_SENDER	N/A
4571.295	RECEIVER	FAST_SENDER
4573.722	FAST_SENDER	N/A
4579.363	RECEIVER	FAST_SENDER
4581.810	FAST_SENDER	N/A
4587.557	RECEIVER	FAST_SENDER
4589.964	FAST_SENDER	N/A
4595.538	RECEIVER	FAST_SENDER
4597.977	FAST_SENDER	N/A
4598.778	RECEIVER	FAST_SENDER
4601.206	FAST_SENDER	N/A
4607.227	RECEIVER	FAST_SENDER
4609.634	FAST_SENDER	N/A
4610.378	RECEIVER	FAST_SENDER
4612.789	FAST_SENDER	N/A
4618.673	RECEIVER	FAST_SENDER
4621.111	FAST_SENDER	N/A
4621.872	RECEIVER	FAST_SENDER
4624.278	FAST_SENDER	N/A
4630.149	RECEIVER	FAST_SENDER
4632.587	FAST_SENDER	N/A
4634.722	RECEIVER	FAST_SENDER
4637.156	FAST_SENDER	N/A
4642.824	RECEIVER	FAST_SENDER
4645.230	FAST_SENDER	N/A
4651.057	RECEIVER	FAST_SENDER
4653.490	FAST_SENDER	N/A
4659.422	RECEIVER	FAST_SENDER
4661.831	FAST_SENDER	N/A
4667.825	RECEIVER	FAST_SENDER
4670.267	FAST_SENDER	N/A
4676.489	RECEIVER	FAST_SENDER
4678.925	FAST_SENDER	N/A
4679.650	RECEIVER	FAST_SENDER
4682.066	FAST_SENDER	N/A
4688.251	RECEIVER	FAST_SENDER
4690.667	FAST_SENDER	N/A
4691.423	RECEIVER	FAST_SENDER
4693.850	FAST_SENDER	N/A
4699.810	RECEIVER	FAST_SENDER
4702.259	FAST_SENDER	N/A
4703.006	RECEIVER	FAST_SENDER
4705.436	FAST_SENDER	N/A
4711.148	RECEIVER	FAST_SENDER
4713.568	FAST_SENDER	N/A
4714.349	RECEIVER	FAST_SENDER
4716.785	FAST_SENDER	N/A
4722.331	RECEIVER	FAST_SENDER
4724.746	FAST_SENDER	N/A
4725.489	RECEIVER	FAST_SENDER
4727.936	FAST_SENDER	N/A
4734.036	RECEIVER	FAST_SENDER
4736.464	FAST_SENDER	N/A
4737.232	RECEIVER	FAST_SENDER
4739.664	FAST_SENDER	N/A
4750.288	RECEIVER	FAST_SENDER
4752.725	FAST_SENDER	N/A
4758.962	RECEIVER	FAST_SENDER
4761.407	FAST_SENDER	N/A
4767.117	RECEIVER	FAST_SENDER
4769.521	FAST_SENDER	N/A
4775.139	RECEIVER	FAST_SENDER
4777.557	FAST_SENDER	N/A
4778.338	RECEIVER	FAST_SENDER
4780.787	FAST_SENDER	N/A
4786.499	RECEIVER	FAST_SENDER
4788.935	FAST_SENDER	N/A
4791.486	RECEIVER	FAST_SENDER
4793.906	FAST_SENDER	N/A
4800.144	RECEIVER	FAST_SENDER
4802.580	FAST_SENDER	N/A
4808.580	RECEIVER	FAST_SENDER
4815.752	FAST_SENDER	N/A
4822.082	RECEIVER	FAST_SENDER
4824.529	FAST_SENDER	N/A
4830.569	RECEIVER	FAST_SENDER
4832.974	FAST_SENDER	N/A
4838.657	RECEIVER	FAST_SENDER
4841.102	FAST_SENDER	N/A
4846.649	RECEIVER	FAST_SENDER
4849.052	FAST_SENDER	N/A
4849.740	SLOW_SENDER1	N/A
4849.852	RECEIVER	FAST_SENDER
4852.273	FAST_SENDER	N/A
4855.607	RECEIVER	SLOW_SENDER1
4858.042	SLOW_SENDER1	N/A
4858.154	RECEIVER	FAST_SENDER
4864.105	RECEIVER	SLOW_SENDER1
4865.441	FAST_SENDER	N/A
4869.554	SLOW_SENDER1	N/A
4870.286	RECEIVER	SLOW_SENDER1
4871.497	RECEIVER	FAST_SENDER
4875.712	SLOW_SENDER1	N/A
4878.347	FAST_SENDER	N/A
4879.589	RECEIVER	SLOW_SENDER1
4884.514	RECEIVER	FAST_SENDER
4885.025	SLOW_SENDER1	N/A
4885.828	RECEIVER	SLOW_SENDER1
4886.958	FAST_SENDER	N/A
4891.254	SLOW_SENDER1	N/A
4892.048	RECEIVER	SLOW_SENDER1
4892.985	RECEIVER	FAST_SENDER
4895.434	FAST_SENDER	N/A
4899.496	SLOW_SENDER1	N/A
4900.245	RECEIVER	SLOW_SENDER1
4901.588	RECEIVER	FAST_SENDER
4904.037	FAST_SENDER	N/A
4907.670	SLOW_SENDER1	N/A
4908.445	RECEIVER	SLOW_SENDER1
4909.692	RECEIVER	FAST_SENDER
4912.132	FAST_SENDER	N/A
4915.877	SLOW_SENDER1	N/A
4916.605	RECEIVER	SLOW_SENDER1
4918.028	RECEIVER	FAST_SENDER
4920.449	FAST_SENDER	N/A
4924.029	SLOW_SENDER1	N/A
4924.806	RECEIVER	SLOW_SENDER1
4926.053	RECEIVER	FAST_SENDER
4928.502	FAST_SENDER	N/A
4932.234	SLOW_SENDER1	N/A
4933.040	RECEIVER	SLOW_SENDER1
4934.718	RECEIVER	FAST_SENDER
4940.449	SLOW_SENDER1	N/A
4941.211	RECEIVER	SLOW_SENDER1
4941.564	FAST_SENDER	N/A
4947.301	RECEIVER	FAST_SENDER
4948.643	SLOW_SENDER1	N/A
4949.364	RECEIVER	SLOW_SENDER1
4949.720	FAST_SENDER	N/A
4955.468	RECEIVER	FAST_SENDER
4957.877	FAST_SENDER	N/A
4959.744	SLOW_SENDER1	N/A
4961.060	RECEIVER	SLOW_SENDER1
4963.765	RECEIVER	FAST_SENDER
4966.180	FAST_SENDER	N/A
4968.475	SLOW_SENDER1	N/A
4969.244	RECEIVER	SLOW_SENDER1
4971.972	RECEIVER	FAST_SENDER
4974.404	FAST_SENDER	N/A
4976.679	SLOW_SENDER1	N/A
4977.443	RECEIVER	SLOW_SENDER1
4980.438	RECEIVER	FAST_SENDER
4982.847	FAST_SENDER	N/A
4984.861	SLOW_SENDER1	N/A
4985.625	RECEIVER	SLOW_SENDER1
4989.392	RECEIVER	FAST_SENDER
4991.823	FAST_SENDER	N/A
4993.051	SLOW_SENDER1	N/A
4993.835	RECEIVER	SLOW_SENDER1
5001.283	SLOW_SENDER1	N/A
5002.052	RECEIVER	SLOW_SENDER1
5004.431	FAST_SENDER	N/A
5009.494	SLOW_SENDER1	N/A
5010.069	RECEIVER	FAST_SENDER
5010.831	RECEIVER	SLOW_SENDER1
5012.518	FAST_SENDER	N/A
5018.260	SLOW_SENDER1	N/A
5018.386	RECEIVER	FAST_SENDER
5020.801	FAST_SENDER	N/A
5026.734	RECEIVER	FAST_SENDER
5029.153	FAST_SENDER	N/A
5035.132	RECEIVER	FAST_SENDER
5037.565	FAST_SENDER	N/A
5043.597	RECEIVER	FAST_SENDER
5046.022	FAST_SENDER	N/A
5051.582	RECEIVER	FAST_SENDER
5053.993	FAST_SENDER	N/A
5059.875	RECEIVER	FAST_SENDER
5066.755	FAST_SENDER	N/A
5073.139	RECEIVER	FAST_SENDER
5075.582	FAST_SENDER	N/A
5081.127	RECEIVER	FAST_SENDER
5083.541	FAST_SENDER	N/A
5089.458	RECEIVER	FAST_SENDER
5091.875	FAST_SENDER	N/A
5097.372	RECEIVER	FAST_SENDER
5099.778	FAST_SENDER	N/A
5105.832	RECEIVER	FAST_SENDER
5108.263	FAST_SENDER	N/A
5113.976	RECEIVER	FAST_SENDER
5116.415	FAST_SENDER	N/A
5122.520	RECEIVER	FAST_SENDER
5124.956	FAST_SENDER	N/A
5130.755	RECEIVER	FAST_SENDER
5133.163	FAST_SENDER	N/A
5139.194	RECEIVER	FAST_SENDER
5141.597	FAST_SENDER	N/A
5147.515	RECEIVER	FAST_SENDER
5149.958	FAST_SENDER	N/A
5156.059	RECEIVER	FAST_SENDER
5158.478	FAST_SENDER	N/A
5164.697	RECEIVER	FAST_SENDER
5167.132	FAST_SENDER	N/A
5172.869	RECEIVER	FAST_SENDER
5175.295	FAST_SENDER	N/A
5180.936	RECEIVER	FAST_SENDER
5183.344	FAST_SENDER	N/A
5189.482	RECEIVER	FAST_SENDER
5191.920	FAST_SENDER	N/A
5197.893	RECEIVER	FAST_SENDER
5200.299	FAST_SENDER	N/A
5206.207	RECEIVER	FAST_SENDER
5208.607	FAST_SENDER	N/A
5209.351	RECEIVER	FAST_SENDER
5211.792	FAST_SENDER	N/A
5217.684	RECEIVER	FAST_SENDER
5220.119	FAST_SENDER	N/A
5220.879	RECEIVER	FAST_SENDER
5223.284	FAST_SENDER	N/A
5229.244	RECEIVER	FAST_SENDER
5231.682	FAST_SENDER	N/A
5232.449	RECEIVER	FAST_SENDER
5234.885	FAST_SENDER	N/A
5241.165	RECEIVER	FAST_SENDER
5243.605	FAST_SENDER	N/A
5244.401	RECEIVER	FAST_SENDER
5246.851	FAST_SENDER	N/A
5259.578	FAST_SENDER	N/A
5265.502	RECEIVER	FAST_SENDER
5267.949	FAST_SENDER	N/A
5273.743	RECEIVER	FAST_SENDER
5276.183	FAST_SENDER	N/A
5281.968	RECEIVER	FAST_SENDER
5284.369	FAST_SENDER	N/A
5290.288	RECEIVER	FAST_SENDER
5292.735	FAST_SENDER	N/A
5298.531	RECEIVER	FAST_SENDER
5300.941	FAST_SENDER	N/A
5307.315	RECEIVER	FAST_SENDER
5309.758	FAST_SENDER	N/A
5310.511	RECEIVER	FAST_SENDER
5312.939	FAST_SENDER	N/A
5318.801	RECEIVER	FAST_SENDER
5321.211	FAST_SENDER	N/A
5321.957	RECEIVER	FAST_SENDER
5324.382	FAST_SENDER	N/A
5330.317	RECEIVER	FAST_SENDER
5332.760	FAST_SENDER	N/A
5333.567	RECEIVER	FAST_SENDER
5335.977	FAST_SENDER	N/A
5342.228	RECEIVER	FAST_SENDER
5344.667	FAST_SENDER	N/A
5346.863	RECEIVER	FAST_SENDER
5349.289	FAST_SENDER	N/A
5354.756	RECEIVER	FAST_SENDER
5357.169	FAST_SENDER	N/A
5363.041	RECEIVER	FAST_SENDER
5369.775	FAST_SENDER	N/A
5375.508	RECEIVER	FAST_SENDER
5377.914	FAST_SENDER	N/A
5384.262	RECEIVER	FAST_SENDER
5386.689	FAST_SENDER	N/A
5392.752	RECEIVER	FAST_SENDER
5395.198	FAST_SENDER	N/A
5396.012	RECEIVER	FAST_SENDER
5398.415	FAST_SENDER	N/A
5404.046	RECEIVER	FAST_SENDER
5406.482	FAST_SENDER	N/A
5407.276	RECEIVER	FAST_SENDER
5409.685	FAST_SENDER	N/A
5420.408	RECEIVER	FAST_SENDER
5421.240	SLOW_SENDER1	N/A
5422.812	FAST_SENDER	N/A
5427.006	RECEIVER	SLOW_SENDER1
5429.202	RECEIVER	FAST_SENDER
5429.406	SLOW_SENDER1	N/A
5431.610	FAST_SENDER	N/A
5436.089	RECEIVER	SLOW_SENDER1
5437.452	RECEIVER	FAST_SENDER
5439.898	FAST_SENDER	N/A
5441.532	SLOW_SENDER1	N/A
5442.815	RECEIVER	SLOW_SENDER1
5445.530	RECEIVER	FAST_SENDER
5447.959	FAST_SENDER	N/A
5448.228	SLOW_SENDER1	N/A
5449.007	RECEIVER	SLOW_SENDER1
5454.182	RECEIVER	FAST_SENDER
5454.426	SLOW_SENDER1	N/A
5455.238	RECEIVER	SLOW_SENDER1
5456.607	FAST_SENDER	N/A
5460.664	SLOW_SENDER1	N/A
5461.405	RECEIVER	SLOW_SENDER1
5462.431	RECEIVER	FAST_SENDER
5464.863	FAST_SENDER	N/A
5466.812	SLOW_SENDER1	N/A
5467.611	RECEIVER	SLOW_SENDER1
5471.253	RECEIVER	FAST_SENDER
5473.024	SLOW_SENDER1	N/A
5473.654	FAST_SENDER	N/A
5473.838	RECEIVER	SLOW_SENDER1
5479.612	RECEIVER	FAST_SENDER
5481.238	SLOW_SENDER1	N/A
5481.969	RECEIVER	SLOW_SENDER1
5482.037	FAST_SENDER	N/A
5487.840	RECEIVER	FAST_SENDER
5489.394	SLOW_SENDER1	N/A
5490.151	RECEIVER	SLOW_SENDER1
5490.289	FAST_SENDER	N/A
5495.954	RECEIVER	FAST_SENDER
5497.583	SLOW_SENDER1	N/A
5498.291	RECEIVER	SLOW_SENDER1
5498.379	FAST_SENDER	N/A
5504.262	RECEIVER	FAST_SENDER
5505.692	SLOW_SENDER1	N/A
5506.444	RECEIVER	SLOW_SENDER1
5506.702	FAST_SENDER	N/A
5512.415	RECEIVER	FAST_SENDER
5513.889	SLOW_SENDER1	N/A
5514.664	RECEIVER	SLOW_SENDER1
5514.826	FAST_SENDER	N/A
5520.628	RECEIVER	FAST_SENDER
5522.086	SLOW_SENDER1	N/A
5522.849	RECEIVER	SLOW_SENDER1
5523.037	FAST_SENDER	N/A
5528.888	RECEIVER	FAST_SENDER
5530.278	SLOW_SENDER1	N/A
5531.003	RECEIVER	SLOW_SENDER1
5531.308	FAST_SENDER	N/A
5537.404	RECEIVER	FAST_SENDER
5538.440	SLOW_SENDER1	N/A
5539.191	RECEIVER	SLOW_SENDER1
5539.813	FAST_SENDER	N/A
5545.588	RECEIVER	FAST_SENDER
5546.603	SLOW_SENDER1	N/A
5547.330	RECEIVER	SLOW_SENDER1
5547.991	FAST_SENDER	N/A
5553.869	RECEIVER	FAST_SENDER
5554.767	SLOW_SENDER1	N/A
5555.547	RECEIVER	SLOW_SENDER1
5556.300	FAST_SENDER	N/A
5562.586	RECEIVER	FAST_SENDER
5562.975	SLOW_SENDER1	N/A
5565.002	FAST_SENDER	N/A
5567.157	RECEIVER	SLOW_SENDER1
5570.879	RECEIVER	FAST_SENDER
5573.286	FAST_SENDER	N/A
5574.563	SLOW_SENDER1	N/A
5575.346	RECEIVER	SLOW_SENDER1
5579.415	RECEIVER	FAST_SENDER
5581.840	FAST_SENDER	N/A
5582.772	SLOW_SENDER1	N/A
5583.526	RECEIVER	SLOW_SENDER1
5587.874	RECEIVER	FAST_SENDER
5590.276	FAST_SENDER	N/A
5590.927	SLOW_SENDER1	N/A
5591.677	RECEIVER	SLOW_SENDER1
5596.534	RECEIVER	FAST_SENDER
5598.969	FAST_SENDER	N/A
5599.081	SLOW_SENDER1	N/A
5600.395	RECEIVER	SLOW_SENDER1
5604.693	RECEIVER	FAST_SENDER
5607.110	FAST_SENDER	N/A
5607.829	SLOW_SENDER1	N/A
5608.612	RECEIVER	SLOW_SENDER1
5613.292	RECEIVER	FAST_SENDER
5615.741	FAST_SENDER	N/A
5616.055	SLOW_SENDER1	N/A
5621.648	RECEIVER	FAST_SENDER
5624.080	FAST_SENDER	N/A
5629.977	RECEIVER	FAST_SENDER
5632.406	FAST_SENDER	N/A
5638.291	RECEIVER	FAST_SENDER
5640.733	FAST_SENDER	N/A
5646.731	RECEIVER	FAST_SENDER
5649.150	FAST_SENDER	N/A
5655.154	RECEIVER	FAST_SENDER
5657.582	FAST_SENDER	N/A
5663.507	RECEIVER	FAST_SENDER
5665.939	FAST_SENDER	N/A
5671.623	RECEIVER	FAST_SENDER
5678.731	FAST_SENDER	N/A
5684.579	RECEIVER	FAST_SENDER
5686.993	FAST_SENDER	N/A
5692.694	RECEIVER	FAST_SENDER
5695.113	FAST_SENDER	N/A
5701.246	RECEIVER	FAST_SENDER
5703.674	FAST_SENDER	N/A
5710.040	RECEIVER	FAST_SENDER
5712.471	FAST_SENDER	N/A
5718.208	RECEIVER	FAST_SENDER
5720.615	FAST_SENDER	N/A
5726.630	RECEIVER	FAST_SENDER
5729.076	FAST_SENDER	N/A
5735.184	RECEIVER	FAST_SENDER
5742.053	FAST_SENDER	N/A
5755.038	FAST_SENDER	N/A
5760.869	RECEIVER	FAST_SENDER
5763.272	FAST_SENDER	N/A
5764.025	RECEIVER	FAST_SENDER
5766.429	FAST_SENDER	N/A
5772.402	RECEIVER	FAST_SENDER
5774.852	FAST_SENDER	N/A
5775.605	RECEIVER	FAST_SENDER
5778.026	FAST_SENDER	N/A
5784.387	RECEIVER	FAST_SENDER
5786.822	FAST_SENDER	N/A
5787.581	RECEIVER	FAST_SENDER
5790.009	FAST_SENDER	N/A
5796.237	RECEIVER	FAST_SENDER
5798.655	FAST_SENDER	N/A
5799.397	RECEIVER	FAST_SENDER
5801.813	FAST_SENDER	N/A
5807.591	RECEIVER	FAST_SENDER
5809.999	FAST_SENDER	N/A
5810.736	RECEIVER	FAST_SENDER
5813.170	FAST_SENDER	N/A
5819.108	RECEIVER	FAST_SENDER
5821.555	FAST_SENDER	N/A
5822.289	RECEIVER	FAST_SENDER
5824.737	FAST_SENDER	N/A
5830.527	RECEIVER	FAST_SENDER
5832.960	FAST_SENDER	N/A
5833.710	RECEIVER	FAST_SENDER
5836.146	FAST_SENDER	N/A
5842.090	RECEIVER	FAST_SENDER
5844.525	FAST_SENDER	N/A
5845.296	RECEIVER	FAST_SENDER
5847.744	FAST_SENDER	N/A
5853.675	RECEIVER	FAST_SENDER
5856.115	FAST_SENDER	N/A
5856.902	RECEIVER	FAST_SENDER
5864.780	FAST_SENDER	N/A
5865.563	RECEIVER	FAST_SENDER
5867.967	FAST_SENDER	N/A
5874.024	RECEIVER	FAST_SENDER
5876.452	FAST_SENDER	N/A
5877.240	RECEIVER	FAST_SENDER
5879.678	FAST_SENDER	N/A
5885.651	RECEIVER	FAST_SENDER
5888.095	FAST_SENDER	N/A
5888.848	RECEIVER	FAST_SENDER
5891.281	FAST_SENDER	N/A
5897.367	RECEIVER	FAST_SENDER
5899.801	FAST_SENDER	N/A
5900.571	RECEIVER	FAST_SENDER
5903.000	FAST_SENDER	N/A
5908.497	RECEIVER	FAST_SENDER
5910.912	FAST_SENDER	N/A
5911.680	RECEIVER	FAST_SENDER
5914.081	FAST_SENDER	N/A
5920.035	RECEIVER	FAST_SENDER
5922.458	FAST_SENDER	N/A
5923.231	RECEIVER	FAST_SENDER
5925.637	FAST_SENDER	N/A
5931.589	RECEIVER	FAST_SENDER
5934.009	FAST_SENDER	N/A
5934.771	RECEIVER	FAST_SENDER
5937.206	FAST_SENDER	N/A
5943.203	RECEIVER	FAST_SENDER
5945.606	FAST_SENDER	N/A
5946.337	RECEIVER	FAST_SENDER
5948.756	FAST_SENDER	N/A
5954.555	RECEIVER	FAST_SENDER
5956.984	FAST_SENDER	N/A
5959.120	RECEIVER	FAST_SENDER
5961.544	FAST_SENDER	N/A
5967.773	RECEIVER	FAST_SENDER
5970.205	FAST_SENDER	N/A
5975.994	RECEIVER	FAST_SENDER
5978.400	FAST_SENDER	N/A
5979.180	RECEIVER	FAST_SENDER
5981.626	FAST_SENDER	N/A
5987.424	RECEIVER	FAST_SENDER
5989.868	FAST_SENDER	N/A
5990.636	RECEIVER	FAST_SENDER
5993.062	FAST_SENDER	N/A
5999.327	RECEIVER	FAST_SENDER
6005.787	FAST_SENDER	N/A
6006.521	RECEIVER	FAST_SENDER
6008.931	FAST_SENDER	N/A
6014.911	RECEIVER	FAST_SENDER
6017.329	FAST_SENDER	N/A
6018.084	RECEIVER	FAST_SENDER
6018.870	SLOW_SENDER1	N/A
6020.523	FAST_SENDER	N/A
6024.815	RECEIVER	SLOW_SENDER1
6027.235	SLOW_SENDER1	N/A
6028.016	RECEIVER	SLOW_SENDER1
6030.417	SLOW_SENDER1	N/A
6030.877	RECEIVER	FAST_SENDER
6032.774	RECEIVER	SLOW_SENDER1
6033.277	FAST_SENDER	N/A
6038.177	SLOW_SENDER1	N/A
6038.933	RECEIVER	SLOW_SENDER1
6043.970	RECEIVER	FAST_SENDER
6046.370	FAST_SENDER	N/A
6047.429	SLOW_SENDER1	N/A
6052.030	RECEIVER	SLOW_SENDER1
6057.491	RECEIVER	FAST_SENDER
6059.476	SLOW_SENDER1	N/A
6059.899	FAST_SENDER	N/A
6060.261	RECEIVER	SLOW_SENDER1
6066.126	RECEIVER	FAST_SENDER
6068.552	FAST_SENDER	N/A
6070.845	SLOW_SENDER1	N/A
6071.620	RECEIVER	SLOW_SENDER1
[truncated: 9,441 more rows]
