# Supplementary material for: CATO: Wake-Up reCeiver-bAsed communicaTiOn for Batteryless Devices
Source: Sensors (Basel). 2025 Nov 7;25(22):6813. doi: 10.3390/s25226813 (PMC12655924; doi:10.3390/s25226813)
Supplement: Supplementary file 1 [file sensors-25-06813-s001.zip › File S1_Experimental_and_Simulation_Data/simulation/capsweep/cap2/mac_competing_nodes_both.csv]

time_s	node_id	received_from
2.700	FAST_SENDER	N/A
2.700	SLOW_SENDER1	N/A
8.572	RECEIVER	FAST_SENDER
9.872	SLOW_SENDER1	N/A
10.985	FAST_SENDER	N/A
16.989	RECEIVER	FAST_SENDER
17.017	SLOW_SENDER1	N/A
19.439	FAST_SENDER	N/A
24.162	SLOW_SENDER1	N/A
25.407	RECEIVER	FAST_SENDER
27.829	FAST_SENDER	N/A
28.591	RECEIVER	FAST_SENDER
31.033	FAST_SENDER	N/A
31.306	SLOW_SENDER1	N/A
37.305	RECEIVER	FAST_SENDER
38.451	SLOW_SENDER1	N/A
39.717	FAST_SENDER	N/A
45.596	SLOW_SENDER1	N/A
45.942	RECEIVER	FAST_SENDER
48.371	FAST_SENDER	N/A
52.740	SLOW_SENDER1	N/A
54.127	RECEIVER	FAST_SENDER
56.562	FAST_SENDER	N/A
57.343	RECEIVER	FAST_SENDER
59.793	FAST_SENDER	N/A
59.885	SLOW_SENDER1	N/A
67.505	SLOW_SENDER1	N/A
70.747	RECEIVER	FAST_SENDER
73.155	FAST_SENDER	N/A
73.912	RECEIVER	FAST_SENDER
74.650	SLOW_SENDER1	N/A
76.330	FAST_SENDER	N/A
81.795	SLOW_SENDER1	N/A
81.816	RECEIVER	FAST_SENDER
84.236	FAST_SENDER	N/A
88.952	SLOW_SENDER1	N/A
90.154	RECEIVER	FAST_SENDER
92.562	FAST_SENDER	N/A
96.097	SLOW_SENDER1	N/A
98.672	RECEIVER	FAST_SENDER
101.102	FAST_SENDER	N/A
101.853	RECEIVER	FAST_SENDER
103.242	SLOW_SENDER1	N/A
109.081	FAST_SENDER	N/A
110.386	SLOW_SENDER1	N/A
115.134	RECEIVER	FAST_SENDER
117.531	SLOW_SENDER1	N/A
117.554	FAST_SENDER	N/A
124.676	SLOW_SENDER1	N/A
130.730	FAST_SENDER	N/A
131.820	SLOW_SENDER1	N/A
136.494	RECEIVER	FAST_SENDER
138.941	FAST_SENDER	N/A
138.965	SLOW_SENDER1	N/A
144.741	RECEIVER	FAST_SENDER
146.561	SLOW_SENDER1	N/A
147.154	FAST_SENDER	N/A
153.177	RECEIVER	FAST_SENDER
153.706	SLOW_SENDER1	N/A
155.586	FAST_SENDER	N/A
160.850	SLOW_SENDER1	N/A
165.989	RECEIVER	FAST_SENDER
168.422	FAST_SENDER	N/A
168.447	SLOW_SENDER1	N/A
174.457	RECEIVER	FAST_SENDER
176.043	SLOW_SENDER1	N/A
176.888	FAST_SENDER	N/A
182.684	RECEIVER	FAST_SENDER
183.188	SLOW_SENDER1	N/A
185.090	FAST_SENDER	N/A
190.332	SLOW_SENDER1	N/A
191.081	RECEIVER	FAST_SENDER
193.498	FAST_SENDER	N/A
194.291	RECEIVER	FAST_SENDER
196.721	FAST_SENDER	N/A
197.928	SLOW_SENDER1	N/A
202.583	RECEIVER	FAST_SENDER
205.009	FAST_SENDER	N/A
205.073	SLOW_SENDER1	N/A
205.779	RECEIVER	FAST_SENDER
208.228	FAST_SENDER	N/A
212.669	SLOW_SENDER1	N/A
214.115	RECEIVER	FAST_SENDER
216.561	FAST_SENDER	N/A
217.337	RECEIVER	FAST_SENDER
219.780	FAST_SENDER	N/A
219.814	SLOW_SENDER1	N/A
225.971	RECEIVER	FAST_SENDER
227.410	SLOW_SENDER1	N/A
228.381	FAST_SENDER	N/A
234.301	RECEIVER	FAST_SENDER
234.555	SLOW_SENDER1	N/A
236.722	FAST_SENDER	N/A
241.699	SLOW_SENDER1	N/A
242.678	RECEIVER	FAST_SENDER
245.128	FAST_SENDER	N/A
245.892	RECEIVER	FAST_SENDER
248.315	FAST_SENDER	N/A
248.843	SLOW_SENDER1	N/A
254.160	RECEIVER	FAST_SENDER
255.988	SLOW_SENDER1	N/A
256.574	FAST_SENDER	N/A
263.132	SLOW_SENDER1	N/A
269.071	FAST_SENDER	N/A
270.277	SLOW_SENDER1	N/A
275.366	RECEIVER	FAST_SENDER
277.422	SLOW_SENDER1	N/A
277.768	FAST_SENDER	N/A
283.846	RECEIVER	FAST_SENDER
284.567	SLOW_SENDER1	N/A
286.264	FAST_SENDER	N/A
291.711	SLOW_SENDER1	N/A
293.145	RECEIVER	FAST_SENDER
295.550	FAST_SENDER	N/A
296.302	RECEIVER	FAST_SENDER
298.741	FAST_SENDER	N/A
298.856	SLOW_SENDER1	N/A
304.870	RECEIVER	FAST_SENDER
306.453	SLOW_SENDER1	N/A
307.309	FAST_SENDER	N/A
313.597	SLOW_SENDER1	N/A
315.453	FAST_SENDER	N/A
320.742	SLOW_SENDER1	N/A
320.948	RECEIVER	FAST_SENDER
323.382	FAST_SENDER	N/A
327.887	SLOW_SENDER1	N/A
329.079	RECEIVER	FAST_SENDER
331.514	FAST_SENDER	N/A
335.031	SLOW_SENDER1	N/A
337.459	RECEIVER	FAST_SENDER
339.860	FAST_SENDER	N/A
340.589	RECEIVER	FAST_SENDER
342.176	SLOW_SENDER1	N/A
348.366	FAST_SENDER	N/A
349.321	SLOW_SENDER1	N/A
356.465	SLOW_SENDER1	N/A
360.452	FAST_SENDER	N/A
363.610	SLOW_SENDER1	N/A
366.361	RECEIVER	FAST_SENDER
370.754	SLOW_SENDER1	N/A
373.543	FAST_SENDER	N/A
377.899	SLOW_SENDER1	N/A
379.308	RECEIVER	FAST_SENDER
381.749	FAST_SENDER	N/A
382.473	RECEIVER	FAST_SENDER
384.906	FAST_SENDER	N/A
385.044	SLOW_SENDER1	N/A
390.841	RECEIVER	FAST_SENDER
392.640	SLOW_SENDER1	N/A
397.399	FAST_SENDER	N/A
399.784	SLOW_SENDER1	N/A
403.461	RECEIVER	FAST_SENDER
405.885	FAST_SENDER	N/A
406.598	RECEIVER	FAST_SENDER
406.929	SLOW_SENDER1	N/A
409.014	FAST_SENDER	N/A
414.074	SLOW_SENDER1	N/A
421.219	SLOW_SENDER1	N/A
421.805	FAST_SENDER	N/A
427.623	RECEIVER	FAST_SENDER
428.363	SLOW_SENDER1	N/A
430.033	FAST_SENDER	N/A
435.508	SLOW_SENDER1	N/A
436.842	RECEIVER	FAST_SENDER
439.288	FAST_SENDER	N/A
440.033	RECEIVER	FAST_SENDER
442.475	FAST_SENDER	N/A
442.653	SLOW_SENDER1	N/A
448.025	RECEIVER	FAST_SENDER
449.797	SLOW_SENDER1	N/A
450.473	FAST_SENDER	N/A
456.534	RECEIVER	FAST_SENDER
456.942	SLOW_SENDER1	N/A
458.947	FAST_SENDER	N/A
464.087	SLOW_SENDER1	N/A
464.811	RECEIVER	FAST_SENDER
467.245	FAST_SENDER	N/A
468.037	RECEIVER	FAST_SENDER
471.683	SLOW_SENDER1	N/A
475.670	FAST_SENDER	N/A
478.828	SLOW_SENDER1	N/A
481.854	RECEIVER	FAST_SENDER
484.270	FAST_SENDER	N/A
485.030	RECEIVER	FAST_SENDER
485.973	SLOW_SENDER1	N/A
487.450	FAST_SENDER	N/A
493.117	SLOW_SENDER1	N/A
500.209	FAST_SENDER	N/A
500.262	SLOW_SENDER1	N/A
506.162	RECEIVER	FAST_SENDER
507.858	SLOW_SENDER1	N/A
508.597	FAST_SENDER	N/A
514.837	RECEIVER	FAST_SENDER
515.003	SLOW_SENDER1	N/A
517.259	FAST_SENDER	N/A
522.147	SLOW_SENDER1	N/A
529.292	SLOW_SENDER1	N/A
530.456	FAST_SENDER	N/A
535.910	RECEIVER	FAST_SENDER
536.437	SLOW_SENDER1	N/A
538.311	FAST_SENDER	N/A
543.582	SLOW_SENDER1	N/A
544.293	RECEIVER	FAST_SENDER
546.725	FAST_SENDER	N/A
551.178	SLOW_SENDER1	N/A
552.559	RECEIVER	FAST_SENDER
554.990	FAST_SENDER	N/A
555.738	RECEIVER	FAST_SENDER
558.168	FAST_SENDER	N/A
558.322	SLOW_SENDER1	N/A
564.539	RECEIVER	FAST_SENDER
565.918	SLOW_SENDER1	N/A
566.957	FAST_SENDER	N/A
572.547	RECEIVER	FAST_SENDER
573.063	SLOW_SENDER1	N/A
574.956	FAST_SENDER	N/A
580.208	SLOW_SENDER1	N/A
581.152	RECEIVER	FAST_SENDER
583.592	FAST_SENDER	N/A
587.353	SLOW_SENDER1	N/A
589.308	RECEIVER	FAST_SENDER
591.749	FAST_SENDER	N/A
592.505	RECEIVER	FAST_SENDER
594.497	SLOW_SENDER1	N/A
594.946	FAST_SENDER	N/A
600.658	RECEIVER	FAST_SENDER
601.642	SLOW_SENDER1	N/A
603.064	FAST_SENDER	N/A
608.785	SLOW_SENDER1	N/A
608.823	RECEIVER	FAST_SENDER
611.263	FAST_SENDER	N/A
615.924	SLOW_SENDER1	N/A
617.521	RECEIVER	FAST_SENDER
619.956	FAST_SENDER	N/A
623.069	SLOW_SENDER1	N/A
625.768	RECEIVER	FAST_SENDER
628.184	FAST_SENDER	N/A
628.928	RECEIVER	FAST_SENDER
630.214	SLOW_SENDER1	N/A
631.372	FAST_SENDER	N/A
637.186	RECEIVER	FAST_SENDER
637.358	SLOW_SENDER1	N/A
639.634	FAST_SENDER	N/A
644.503	SLOW_SENDER1	N/A
645.585	RECEIVER	FAST_SENDER
647.991	FAST_SENDER	N/A
651.648	SLOW_SENDER1	N/A
653.703	RECEIVER	FAST_SENDER
656.115	FAST_SENDER	N/A
656.845	RECEIVER	FAST_SENDER
658.793	SLOW_SENDER1	N/A
659.285	FAST_SENDER	N/A
665.177	RECEIVER	FAST_SENDER
665.937	SLOW_SENDER1	N/A
667.621	FAST_SENDER	N/A
673.081	SLOW_SENDER1	N/A
673.575	RECEIVER	FAST_SENDER
676.023	FAST_SENDER	N/A
680.226	SLOW_SENDER1	N/A
681.892	RECEIVER	FAST_SENDER
684.303	FAST_SENDER	N/A
685.075	RECEIVER	FAST_SENDER
687.371	SLOW_SENDER1	N/A
687.477	FAST_SENDER	N/A
694.052	RECEIVER	FAST_SENDER
694.515	SLOW_SENDER1	N/A
696.480	FAST_SENDER	N/A
701.660	SLOW_SENDER1	N/A
703.046	RECEIVER	FAST_SENDER
705.469	FAST_SENDER	N/A
706.237	RECEIVER	FAST_SENDER
708.668	FAST_SENDER	N/A
708.805	SLOW_SENDER1	N/A
714.730	RECEIVER	FAST_SENDER
716.401	SLOW_SENDER1	N/A
717.179	FAST_SENDER	N/A
723.198	RECEIVER	FAST_SENDER
723.546	SLOW_SENDER1	N/A
725.635	FAST_SENDER	N/A
730.690	SLOW_SENDER1	N/A
737.835	SLOW_SENDER1	N/A
738.215	FAST_SENDER	N/A
744.288	RECEIVER	FAST_SENDER
744.980	SLOW_SENDER1	N/A
746.716	FAST_SENDER	N/A
752.124	SLOW_SENDER1	N/A
752.626	RECEIVER	FAST_SENDER
755.055	FAST_SENDER	N/A
759.295	SLOW_SENDER1	N/A
760.829	RECEIVER	FAST_SENDER
763.234	FAST_SENDER	N/A
764.033	RECEIVER	FAST_SENDER
766.440	SLOW_SENDER1	N/A
766.475	FAST_SENDER	N/A
772.810	RECEIVER	FAST_SENDER
773.584	SLOW_SENDER1	N/A
775.258	FAST_SENDER	N/A
780.729	SLOW_SENDER1	N/A
781.396	RECEIVER	FAST_SENDER
783.822	FAST_SENDER	N/A
788.324	SLOW_SENDER1	N/A
789.896	RECEIVER	FAST_SENDER
792.301	FAST_SENDER	N/A
795.469	SLOW_SENDER1	N/A
798.213	RECEIVER	FAST_SENDER
800.635	FAST_SENDER	N/A
801.392	RECEIVER	FAST_SENDER
802.614	SLOW_SENDER1	N/A
803.794	FAST_SENDER	N/A
809.758	SLOW_SENDER1	N/A
810.048	RECEIVER	FAST_SENDER
812.484	FAST_SENDER	N/A
816.903	SLOW_SENDER1	N/A
818.667	RECEIVER	FAST_SENDER
821.070	FAST_SENDER	N/A
824.048	SLOW_SENDER1	N/A
827.316	RECEIVER	FAST_SENDER
829.762	FAST_SENDER	N/A
831.192	SLOW_SENDER1	N/A
835.534	RECEIVER	FAST_SENDER
837.969	FAST_SENDER	N/A
838.789	SLOW_SENDER1	N/A
843.837	RECEIVER	FAST_SENDER
845.934	SLOW_SENDER1	N/A
846.260	FAST_SENDER	N/A
853.078	SLOW_SENDER1	N/A
856.299	RECEIVER	FAST_SENDER
858.732	FAST_SENDER	N/A
859.511	RECEIVER	FAST_SENDER
860.223	SLOW_SENDER1	N/A
861.950	FAST_SENDER	N/A
867.368	SLOW_SENDER1	N/A
868.721	RECEIVER	FAST_SENDER
871.146	FAST_SENDER	N/A
871.951	RECEIVER	FAST_SENDER
874.395	FAST_SENDER	N/A
874.512	SLOW_SENDER1	N/A
880.071	RECEIVER	FAST_SENDER
882.108	SLOW_SENDER1	N/A
882.483	FAST_SENDER	N/A
888.365	RECEIVER	FAST_SENDER
889.253	SLOW_SENDER1	N/A
890.769	FAST_SENDER	N/A
896.398	SLOW_SENDER1	N/A
896.739	RECEIVER	FAST_SENDER
899.139	FAST_SENDER	N/A
899.898	RECEIVER	FAST_SENDER
902.320	FAST_SENDER	N/A
903.543	SLOW_SENDER1	N/A
908.135	RECEIVER	FAST_SENDER
910.579	FAST_SENDER	N/A
910.687	SLOW_SENDER1	N/A
911.344	RECEIVER	FAST_SENDER
913.794	FAST_SENDER	N/A
918.283	SLOW_SENDER1	N/A
919.814	RECEIVER	FAST_SENDER
922.259	FAST_SENDER	N/A
923.024	RECEIVER	FAST_SENDER
925.428	SLOW_SENDER1	N/A
925.442	FAST_SENDER	N/A
931.873	RECEIVER	FAST_SENDER
932.573	SLOW_SENDER1	N/A
934.289	FAST_SENDER	N/A
939.717	SLOW_SENDER1	N/A
940.339	RECEIVER	FAST_SENDER
942.763	FAST_SENDER	N/A
946.862	SLOW_SENDER1	N/A
948.406	RECEIVER	FAST_SENDER
950.838	FAST_SENDER	N/A
951.610	RECEIVER	FAST_SENDER
954.007	SLOW_SENDER1	N/A
954.031	FAST_SENDER	N/A
960.405	RECEIVER	FAST_SENDER
961.152	SLOW_SENDER1	N/A
962.853	FAST_SENDER	N/A
968.296	SLOW_SENDER1	N/A
968.700	RECEIVER	FAST_SENDER
971.108	FAST_SENDER	N/A
975.441	SLOW_SENDER1	N/A
977.041	RECEIVER	FAST_SENDER
979.459	FAST_SENDER	N/A
980.182	RECEIVER	FAST_SENDER
982.586	SLOW_SENDER1	N/A
982.600	FAST_SENDER	N/A
988.850	RECEIVER	FAST_SENDER
989.730	SLOW_SENDER1	N/A
991.268	FAST_SENDER	N/A
996.875	SLOW_SENDER1	N/A
997.166	RECEIVER	FAST_SENDER
999.610	FAST_SENDER	N/A
1004.020	SLOW_SENDER1	N/A
1005.493	RECEIVER	FAST_SENDER
1007.927	FAST_SENDER	N/A
1008.666	RECEIVER	FAST_SENDER
1011.095	FAST_SENDER	N/A
1011.164	SLOW_SENDER1	N/A
1016.868	RECEIVER	FAST_SENDER
1018.761	SLOW_SENDER1	N/A
1019.303	FAST_SENDER	N/A
1024.849	RECEIVER	FAST_SENDER
1025.906	SLOW_SENDER1	N/A
1027.294	FAST_SENDER	N/A
1033.050	SLOW_SENDER1	N/A
1033.232	RECEIVER	FAST_SENDER
1040.094	FAST_SENDER	N/A
1040.195	SLOW_SENDER1	N/A
1040.818	RECEIVER	FAST_SENDER
1043.265	FAST_SENDER	N/A
1047.791	SLOW_SENDER1	N/A
1049.325	RECEIVER	FAST_SENDER
1051.769	FAST_SENDER	N/A
1052.522	RECEIVER	FAST_SENDER
1054.936	SLOW_SENDER1	N/A
1054.945	FAST_SENDER	N/A
1061.331	RECEIVER	FAST_SENDER
1062.080	SLOW_SENDER1	N/A
1063.735	FAST_SENDER	N/A
1069.225	SLOW_SENDER1	N/A
1069.618	RECEIVER	FAST_SENDER
1072.039	FAST_SENDER	N/A
1076.370	SLOW_SENDER1	N/A
1077.852	RECEIVER	FAST_SENDER
1080.263	FAST_SENDER	N/A
1081.011	RECEIVER	FAST_SENDER
1083.435	FAST_SENDER	N/A
1083.515	SLOW_SENDER1	N/A
1089.200	RECEIVER	FAST_SENDER
1091.111	SLOW_SENDER1	N/A
1091.628	FAST_SENDER	N/A
1097.658	RECEIVER	FAST_SENDER
1098.255	SLOW_SENDER1	N/A
1100.068	FAST_SENDER	N/A
1105.400	SLOW_SENDER1	N/A
1105.894	RECEIVER	FAST_SENDER
1108.332	FAST_SENDER	N/A
1112.545	SLOW_SENDER1	N/A
1114.233	RECEIVER	FAST_SENDER
1116.649	FAST_SENDER	N/A
1117.397	RECEIVER	FAST_SENDER
1119.689	SLOW_SENDER1	N/A
1124.639	FAST_SENDER	N/A
1126.834	SLOW_SENDER1	N/A
1133.979	SLOW_SENDER1	N/A
1137.203	FAST_SENDER	N/A
1141.124	SLOW_SENDER1	N/A
1148.268	SLOW_SENDER1	N/A
1149.567	FAST_SENDER	N/A
1155.413	SLOW_SENDER1	N/A
1155.488	RECEIVER	FAST_SENDER
1157.909	FAST_SENDER	N/A
1162.558	SLOW_SENDER1	N/A
1163.989	RECEIVER	FAST_SENDER
1166.405	FAST_SENDER	N/A
1167.210	RECEIVER	FAST_SENDER
1169.650	FAST_SENDER	N/A
1169.702	SLOW_SENDER1	N/A
1175.858	RECEIVER	FAST_SENDER
1177.298	SLOW_SENDER1	N/A
1178.264	FAST_SENDER	N/A
1183.997	RECEIVER	FAST_SENDER
1184.443	SLOW_SENDER1	N/A
1186.424	FAST_SENDER	N/A
1191.588	SLOW_SENDER1	N/A
1192.131	RECEIVER	FAST_SENDER
1194.539	FAST_SENDER	N/A
1199.240	SLOW_SENDER1	N/A
1200.277	RECEIVER	FAST_SENDER
1202.716	FAST_SENDER	N/A
1206.385	SLOW_SENDER1	N/A
1208.618	RECEIVER	FAST_SENDER
1211.067	FAST_SENDER	N/A
1213.529	SLOW_SENDER1	N/A
1216.972	RECEIVER	FAST_SENDER
1219.419	FAST_SENDER	N/A
1220.202	RECEIVER	FAST_SENDER
1220.674	SLOW_SENDER1	N/A
1222.611	FAST_SENDER	N/A
1227.819	SLOW_SENDER1	N/A
1228.777	RECEIVER	FAST_SENDER
1231.197	FAST_SENDER	N/A
1234.963	SLOW_SENDER1	N/A
1237.632	RECEIVER	FAST_SENDER
1240.077	FAST_SENDER	N/A
1242.108	SLOW_SENDER1	N/A
1245.521	RECEIVER	FAST_SENDER
1247.936	FAST_SENDER	N/A
1248.685	RECEIVER	FAST_SENDER
1249.253	SLOW_SENDER1	N/A
1251.088	FAST_SENDER	N/A
1256.397	SLOW_SENDER1	N/A
1256.905	RECEIVER	FAST_SENDER
1259.348	FAST_SENDER	N/A
1263.542	SLOW_SENDER1	N/A
1269.473	RECEIVER	FAST_SENDER
1270.686	SLOW_SENDER1	N/A
1271.896	FAST_SENDER	N/A
1277.831	SLOW_SENDER1	N/A
1277.901	RECEIVER	FAST_SENDER
1280.311	FAST_SENDER	N/A
1284.976	SLOW_SENDER1	N/A
1286.489	RECEIVER	FAST_SENDER
1288.923	FAST_SENDER	N/A
1292.120	SLOW_SENDER1	N/A
1295.256	RECEIVER	FAST_SENDER
1297.690	FAST_SENDER	N/A
1298.434	RECEIVER	FAST_SENDER
1299.265	SLOW_SENDER1	N/A
1300.859	FAST_SENDER	N/A
1306.410	SLOW_SENDER1	N/A
1306.603	RECEIVER	FAST_SENDER
1309.043	FAST_SENDER	N/A
1309.777	RECEIVER	FAST_SENDER
1312.191	FAST_SENDER	N/A
1313.554	SLOW_SENDER1	N/A
1318.366	RECEIVER	FAST_SENDER
1320.699	SLOW_SENDER1	N/A
1320.812	FAST_SENDER	N/A
1327.405	RECEIVER	FAST_SENDER
1327.843	SLOW_SENDER1	N/A
1329.819	FAST_SENDER	N/A
1334.988	SLOW_SENDER1	N/A
1336.081	RECEIVER	FAST_SENDER
1338.525	FAST_SENDER	N/A
1339.309	RECEIVER	FAST_SENDER
1341.725	FAST_SENDER	N/A
1342.132	SLOW_SENDER1	N/A
1348.090	RECEIVER	FAST_SENDER
1349.277	SLOW_SENDER1	N/A
1350.536	FAST_SENDER	N/A
1356.422	SLOW_SENDER1	N/A
1356.728	RECEIVER	FAST_SENDER
1359.136	FAST_SENDER	N/A
1363.566	SLOW_SENDER1	N/A
1365.268	RECEIVER	FAST_SENDER
1367.708	FAST_SENDER	N/A
1368.490	RECEIVER	FAST_SENDER
1370.711	SLOW_SENDER1	N/A
1370.917	FAST_SENDER	N/A
1376.470	RECEIVER	FAST_SENDER
1377.856	SLOW_SENDER1	N/A
1378.915	FAST_SENDER	N/A
1385.001	SLOW_SENDER1	N/A
1385.058	RECEIVER	FAST_SENDER
1387.480	FAST_SENDER	N/A
1392.145	SLOW_SENDER1	N/A
1393.601	RECEIVER	FAST_SENDER
1396.033	FAST_SENDER	N/A
1396.764	RECEIVER	FAST_SENDER
1399.203	FAST_SENDER	N/A
1399.290	SLOW_SENDER1	N/A
1405.074	RECEIVER	FAST_SENDER
1406.886	SLOW_SENDER1	N/A
1407.481	FAST_SENDER	N/A
1414.031	SLOW_SENDER1	N/A
1415.593	FAST_SENDER	N/A
1421.175	SLOW_SENDER1	N/A
1421.604	RECEIVER	FAST_SENDER
1424.019	FAST_SENDER	N/A
1428.320	SLOW_SENDER1	N/A
1429.621	RECEIVER	FAST_SENDER
1432.066	FAST_SENDER	N/A
1435.465	SLOW_SENDER1	N/A
1437.810	RECEIVER	FAST_SENDER
1440.226	FAST_SENDER	N/A
1442.610	SLOW_SENDER1	N/A
1449.754	SLOW_SENDER1	N/A
1450.857	RECEIVER	FAST_SENDER
1453.277	FAST_SENDER	N/A
1454.034	RECEIVER	FAST_SENDER
1456.459	FAST_SENDER	N/A
1456.899	SLOW_SENDER1	N/A
1462.395	RECEIVER	FAST_SENDER
1464.044	SLOW_SENDER1	N/A
1464.803	FAST_SENDER	N/A
1470.383	RECEIVER	FAST_SENDER
1471.188	SLOW_SENDER1	N/A
1472.827	FAST_SENDER	N/A
1478.333	SLOW_SENDER1	N/A
1478.788	RECEIVER	FAST_SENDER
1481.225	FAST_SENDER	N/A
1485.478	SLOW_SENDER1	N/A
1487.058	RECEIVER	FAST_SENDER
1489.481	FAST_SENDER	N/A
1490.269	RECEIVER	FAST_SENDER
1492.622	SLOW_SENDER1	N/A
1492.687	FAST_SENDER	N/A
1499.069	RECEIVER	FAST_SENDER
1499.767	SLOW_SENDER1	N/A
1501.486	FAST_SENDER	N/A
1506.912	SLOW_SENDER1	N/A
1507.550	RECEIVER	FAST_SENDER
1509.963	FAST_SENDER	N/A
1514.508	SLOW_SENDER1	N/A
1515.934	RECEIVER	FAST_SENDER
1518.339	FAST_SENDER	N/A
1521.652	SLOW_SENDER1	N/A
1524.419	RECEIVER	FAST_SENDER
1526.855	FAST_SENDER	N/A
1528.797	SLOW_SENDER1	N/A
1532.556	RECEIVER	FAST_SENDER
1534.991	FAST_SENDER	N/A
1535.942	SLOW_SENDER1	N/A
1540.596	RECEIVER	FAST_SENDER
1543.022	FAST_SENDER	N/A
1543.086	SLOW_SENDER1	N/A
1543.780	RECEIVER	FAST_SENDER
1546.200	FAST_SENDER	N/A
1550.683	SLOW_SENDER1	N/A
1551.872	RECEIVER	FAST_SENDER
1554.298	FAST_SENDER	N/A
1555.025	RECEIVER	FAST_SENDER
1557.425	FAST_SENDER	N/A
1557.827	SLOW_SENDER1	N/A
1563.556	RECEIVER	FAST_SENDER
1564.972	SLOW_SENDER1	N/A
1566.006	FAST_SENDER	N/A
1571.559	RECEIVER	FAST_SENDER
1572.116	SLOW_SENDER1	N/A
1573.976	FAST_SENDER	N/A
1579.261	SLOW_SENDER1	N/A
1580.552	RECEIVER	FAST_SENDER
1582.979	FAST_SENDER	N/A
1586.406	SLOW_SENDER1	N/A
1588.747	RECEIVER	FAST_SENDER
1591.161	FAST_SENDER	N/A
1591.931	RECEIVER	FAST_SENDER
1593.550	SLOW_SENDER1	N/A
1594.349	FAST_SENDER	N/A
1600.389	RECEIVER	FAST_SENDER
1600.695	SLOW_SENDER1	N/A
1602.820	FAST_SENDER	N/A
1607.840	SLOW_SENDER1	N/A
1608.754	RECEIVER	FAST_SENDER
1611.179	FAST_SENDER	N/A
1614.984	SLOW_SENDER1	N/A
1617.507	RECEIVER	FAST_SENDER
1619.942	FAST_SENDER	N/A
1622.129	SLOW_SENDER1	N/A
1629.273	SLOW_SENDER1	N/A
1632.787	FAST_SENDER	N/A
1636.418	SLOW_SENDER1	N/A
1638.280	RECEIVER	FAST_SENDER
1640.682	FAST_SENDER	N/A
1643.562	SLOW_SENDER1	N/A
1650.707	SLOW_SENDER1	N/A
1651.038	RECEIVER	FAST_SENDER
1653.484	FAST_SENDER	N/A
1654.237	RECEIVER	FAST_SENDER
1656.682	FAST_SENDER	N/A
1657.852	SLOW_SENDER1	N/A
1662.437	RECEIVER	FAST_SENDER
1664.874	FAST_SENDER	N/A
1664.996	SLOW_SENDER1	N/A
1671.063	RECEIVER	FAST_SENDER
1672.592	SLOW_SENDER1	N/A
1673.479	FAST_SENDER	N/A
1679.501	RECEIVER	FAST_SENDER
1679.737	SLOW_SENDER1	N/A
1681.922	FAST_SENDER	N/A
1686.882	SLOW_SENDER1	N/A
1688.223	RECEIVER	FAST_SENDER
1690.668	FAST_SENDER	N/A
1694.026	SLOW_SENDER1	N/A
1696.567	RECEIVER	FAST_SENDER
1698.991	FAST_SENDER	N/A
1699.795	RECEIVER	FAST_SENDER
1701.171	SLOW_SENDER1	N/A
1702.225	FAST_SENDER	N/A
1707.835	RECEIVER	FAST_SENDER
1708.316	SLOW_SENDER1	N/A
1710.284	FAST_SENDER	N/A
1715.460	SLOW_SENDER1	N/A
1716.472	RECEIVER	FAST_SENDER
1718.892	FAST_SENDER	N/A
1719.677	RECEIVER	FAST_SENDER
1722.108	FAST_SENDER	N/A
1722.605	SLOW_SENDER1	N/A
1727.858	RECEIVER	FAST_SENDER
1729.750	SLOW_SENDER1	N/A
1730.268	FAST_SENDER	N/A
1736.894	SLOW_SENDER1	N/A
1743.312	FAST_SENDER	N/A
1744.039	SLOW_SENDER1	N/A
1749.065	RECEIVER	FAST_SENDER
1751.183	SLOW_SENDER1	N/A
1751.494	FAST_SENDER	N/A
1758.328	SLOW_SENDER1	N/A
1759.981	FAST_SENDER	N/A
1765.473	SLOW_SENDER1	N/A
1766.863	RECEIVER	FAST_SENDER
1769.263	FAST_SENDER	N/A
1772.617	SLOW_SENDER1	N/A
1774.813	RECEIVER	FAST_SENDER
1777.226	FAST_SENDER	N/A
1777.975	RECEIVER	FAST_SENDER
1779.762	SLOW_SENDER1	N/A
1780.402	FAST_SENDER	N/A
1786.001	RECEIVER	FAST_SENDER
1786.907	SLOW_SENDER1	N/A
1788.435	FAST_SENDER	N/A
1794.051	SLOW_SENDER1	N/A
1794.209	RECEIVER	FAST_SENDER
1796.647	FAST_SENDER	N/A
1801.196	SLOW_SENDER1	N/A
1802.907	RECEIVER	FAST_SENDER
1805.307	FAST_SENDER	N/A
1808.340	SLOW_SENDER1	N/A
1815.411	RECEIVER	FAST_SENDER
1815.485	SLOW_SENDER1	N/A
1817.831	FAST_SENDER	N/A
1822.629	SLOW_SENDER1	N/A
1823.579	RECEIVER	FAST_SENDER
1826.027	FAST_SENDER	N/A
1829.774	SLOW_SENDER1	N/A
1831.866	RECEIVER	FAST_SENDER
1836.919	SLOW_SENDER1	N/A
1838.885	FAST_SENDER	N/A
1844.063	SLOW_SENDER1	N/A
1845.078	RECEIVER	FAST_SENDER
1847.500	FAST_SENDER	N/A
1848.286	RECEIVER	FAST_SENDER
1851.208	SLOW_SENDER1	N/A
1855.771	FAST_SENDER	N/A
1858.353	SLOW_SENDER1	N/A
1861.538	RECEIVER	FAST_SENDER
1863.954	FAST_SENDER	N/A
1864.735	RECEIVER	FAST_SENDER
1865.498	SLOW_SENDER1	N/A
1867.143	FAST_SENDER	N/A
1872.642	SLOW_SENDER1	N/A
1873.276	RECEIVER	FAST_SENDER
1879.728	FAST_SENDER	N/A
1880.238	SLOW_SENDER1	N/A
1885.774	RECEIVER	FAST_SENDER
1887.383	SLOW_SENDER1	N/A
1888.185	FAST_SENDER	N/A
1894.528	SLOW_SENDER1	N/A
1896.311	FAST_SENDER	N/A
1901.672	SLOW_SENDER1	N/A
1902.340	RECEIVER	FAST_SENDER
1904.758	FAST_SENDER	N/A
1909.269	SLOW_SENDER1	N/A
1910.701	RECEIVER	FAST_SENDER
1913.120	FAST_SENDER	N/A
1913.829	RECEIVER	FAST_SENDER
1916.252	FAST_SENDER	N/A
1916.413	SLOW_SENDER1	N/A
1922.404	RECEIVER	FAST_SENDER
1923.558	SLOW_SENDER1	N/A
1924.845	FAST_SENDER	N/A
1930.576	RECEIVER	FAST_SENDER
1930.702	SLOW_SENDER1	N/A
1933.026	FAST_SENDER	N/A
1937.847	SLOW_SENDER1	N/A
1939.030	RECEIVER	FAST_SENDER
1941.454	FAST_SENDER	N/A
1944.992	SLOW_SENDER1	N/A
1947.358	RECEIVER	FAST_SENDER
1949.774	FAST_SENDER	N/A
1950.564	RECEIVER	FAST_SENDER
1952.136	SLOW_SENDER1	N/A
1952.992	FAST_SENDER	N/A
1958.963	RECEIVER	FAST_SENDER
1959.281	SLOW_SENDER1	N/A
1961.374	FAST_SENDER	N/A
1966.426	SLOW_SENDER1	N/A
1967.725	RECEIVER	FAST_SENDER
1970.141	FAST_SENDER	N/A
1973.570	SLOW_SENDER1	N/A
1976.019	RECEIVER	FAST_SENDER
1978.465	FAST_SENDER	N/A
1979.205	RECEIVER	FAST_SENDER
1980.715	SLOW_SENDER1	N/A
1981.641	FAST_SENDER	N/A
1987.737	RECEIVER	FAST_SENDER
1987.859	SLOW_SENDER1	N/A
1990.167	FAST_SENDER	N/A
1995.004	SLOW_SENDER1	N/A
1996.123	RECEIVER	FAST_SENDER
1998.539	FAST_SENDER	N/A
2002.148	SLOW_SENDER1	N/A
2004.814	RECEIVER	FAST_SENDER
2007.214	FAST_SENDER	N/A
2008.017	RECEIVER	FAST_SENDER
2009.293	SLOW_SENDER1	N/A
2010.460	FAST_SENDER	N/A
2016.373	RECEIVER	FAST_SENDER
2016.438	SLOW_SENDER1	N/A
2018.817	FAST_SENDER	N/A
2023.582	SLOW_SENDER1	N/A
2024.814	RECEIVER	FAST_SENDER
2027.237	FAST_SENDER	N/A
2030.727	SLOW_SENDER1	N/A
2037.872	SLOW_SENDER1	N/A
2039.743	FAST_SENDER	N/A
2045.017	SLOW_SENDER1	N/A
2046.347	RECEIVER	FAST_SENDER
2048.775	FAST_SENDER	N/A
2052.161	SLOW_SENDER1	N/A
2054.644	RECEIVER	FAST_SENDER
2057.079	FAST_SENDER	N/A
2057.833	RECEIVER	FAST_SENDER
2059.306	SLOW_SENDER1	N/A
2060.261	FAST_SENDER	N/A
2066.427	RECEIVER	FAST_SENDER
2066.451	SLOW_SENDER1	N/A
2068.863	FAST_SENDER	N/A
2073.595	SLOW_SENDER1	N/A
2074.658	RECEIVER	FAST_SENDER
2077.104	FAST_SENDER	N/A
2080.740	SLOW_SENDER1	N/A
2083.393	RECEIVER	FAST_SENDER
2085.841	FAST_SENDER	N/A
2087.885	SLOW_SENDER1	N/A
2091.893	RECEIVER	FAST_SENDER
2094.341	FAST_SENDER	N/A
2095.029	SLOW_SENDER1	N/A
2095.138	RECEIVER	FAST_SENDER
2097.587	FAST_SENDER	N/A
2102.174	SLOW_SENDER1	N/A
2103.856	RECEIVER	FAST_SENDER
2106.263	FAST_SENDER	N/A
2109.318	SLOW_SENDER1	N/A
2112.266	RECEIVER	FAST_SENDER
2114.675	FAST_SENDER	N/A
2115.432	RECEIVER	FAST_SENDER
2116.463	SLOW_SENDER1	N/A
2117.849	FAST_SENDER	N/A
2123.607	SLOW_SENDER1	N/A
2123.742	RECEIVER	FAST_SENDER
2126.174	FAST_SENDER	N/A
2126.933	RECEIVER	FAST_SENDER
2129.365	FAST_SENDER	N/A
2130.752	SLOW_SENDER1	N/A
2135.259	RECEIVER	FAST_SENDER
2137.672	FAST_SENDER	N/A
2137.897	SLOW_SENDER1	N/A
2143.221	RECEIVER	FAST_SENDER
2145.048	SLOW_SENDER1	N/A
2145.662	FAST_SENDER	N/A
2152.193	SLOW_SENDER1	N/A
2154.271	FAST_SENDER	N/A
2159.338	SLOW_SENDER1	N/A
2160.736	RECEIVER	FAST_SENDER
2163.169	FAST_SENDER	N/A
2166.483	SLOW_SENDER1	N/A
2168.759	RECEIVER	FAST_SENDER
2171.200	FAST_SENDER	N/A
2171.951	RECEIVER	FAST_SENDER
2173.627	SLOW_SENDER1	N/A
2174.375	FAST_SENDER	N/A
2180.362	RECEIVER	FAST_SENDER
2180.772	SLOW_SENDER1	N/A
2187.185	FAST_SENDER	N/A
2187.917	SLOW_SENDER1	N/A
2192.956	RECEIVER	FAST_SENDER
2195.061	SLOW_SENDER1	N/A
2195.375	FAST_SENDER	N/A
2201.315	RECEIVER	FAST_SENDER
2202.206	SLOW_SENDER1	N/A
2203.739	FAST_SENDER	N/A
2209.351	SLOW_SENDER1	N/A
2209.826	RECEIVER	FAST_SENDER
2212.264	FAST_SENDER	N/A
2213.047	RECEIVER	FAST_SENDER
2215.496	FAST_SENDER	N/A
2216.530	SLOW_SENDER1	N/A
2223.675	SLOW_SENDER1	N/A
2228.311	FAST_SENDER	N/A
2230.819	SLOW_SENDER1	N/A
2234.381	RECEIVER	FAST_SENDER
2236.830	FAST_SENDER	N/A
2237.613	RECEIVER	FAST_SENDER
2237.964	SLOW_SENDER1	N/A
2240.022	FAST_SENDER	N/A
2245.109	SLOW_SENDER1	N/A
2246.380	RECEIVER	FAST_SENDER
2248.830	FAST_SENDER	N/A
2249.641	RECEIVER	FAST_SENDER
2252.085	FAST_SENDER	N/A
2252.253	SLOW_SENDER1	N/A
2259.398	SLOW_SENDER1	N/A
2264.975	FAST_SENDER	N/A
2266.543	SLOW_SENDER1	N/A
2270.688	RECEIVER	FAST_SENDER
2273.101	FAST_SENDER	N/A
2273.865	RECEIVER	FAST_SENDER
2274.139	SLOW_SENDER1	N/A
2276.313	FAST_SENDER	N/A
2281.284	SLOW_SENDER1	N/A
2282.375	RECEIVER	FAST_SENDER
2284.775	FAST_SENDER	N/A
2288.428	SLOW_SENDER1	N/A
2290.754	RECEIVER	FAST_SENDER
2293.189	FAST_SENDER	N/A
2295.573	SLOW_SENDER1	N/A
2298.911	RECEIVER	FAST_SENDER
2301.356	FAST_SENDER	N/A
2302.718	SLOW_SENDER1	N/A
2309.862	SLOW_SENDER1	N/A
2310.265	FAST_SENDER	N/A
2316.238	RECEIVER	FAST_SENDER
2317.007	SLOW_SENDER1	N/A
2318.658	FAST_SENDER	N/A
2324.152	SLOW_SENDER1	N/A
2324.357	RECEIVER	FAST_SENDER
2326.780	FAST_SENDER	N/A
2331.296	SLOW_SENDER1	N/A
2332.810	RECEIVER	FAST_SENDER
2335.237	FAST_SENDER	N/A
2338.441	SLOW_SENDER1	N/A
2345.586	SLOW_SENDER1	N/A
2347.959	FAST_SENDER	N/A
2352.730	SLOW_SENDER1	N/A
2353.807	RECEIVER	FAST_SENDER
2356.228	FAST_SENDER	N/A
2359.875	SLOW_SENDER1	N/A
2366.430	RECEIVER	FAST_SENDER
2367.020	SLOW_SENDER1	N/A
2368.843	FAST_SENDER	N/A
2374.164	SLOW_SENDER1	N/A
2375.143	RECEIVER	FAST_SENDER
2377.584	FAST_SENDER	N/A
2381.309	SLOW_SENDER1	N/A
2383.184	RECEIVER	FAST_SENDER
2385.596	FAST_SENDER	N/A
2386.357	RECEIVER	FAST_SENDER
2388.454	SLOW_SENDER1	N/A
2388.803	FAST_SENDER	N/A
2394.736	RECEIVER	FAST_SENDER
2395.598	SLOW_SENDER1	N/A
2397.169	FAST_SENDER	N/A
2402.743	SLOW_SENDER1	N/A
2404.062	RECEIVER	FAST_SENDER
2406.494	FAST_SENDER	N/A
2409.887	SLOW_SENDER1	N/A
2412.234	RECEIVER	FAST_SENDER
2414.660	FAST_SENDER	N/A
2417.032	SLOW_SENDER1	N/A
2420.731	RECEIVER	FAST_SENDER
2423.131	FAST_SENDER	N/A
2423.878	RECEIVER	FAST_SENDER
2424.177	SLOW_SENDER1	N/A
2426.285	FAST_SENDER	N/A
2431.321	SLOW_SENDER1	N/A
2431.878	RECEIVER	FAST_SENDER
2434.278	FAST_SENDER	N/A
2435.000	RECEIVER	FAST_SENDER
2437.439	FAST_SENDER	N/A
2438.468	SLOW_SENDER1	N/A
2443.550	RECEIVER	FAST_SENDER
2445.613	SLOW_SENDER1	N/A
2445.970	FAST_SENDER	N/A
2452.089	RECEIVER	FAST_SENDER
2452.757	SLOW_SENDER1	N/A
2454.512	FAST_SENDER	N/A
2459.902	SLOW_SENDER1	N/A
2461.246	RECEIVER	FAST_SENDER
2463.662	FAST_SENDER	N/A
2467.023	SLOW_SENDER1	N/A
2469.344	RECEIVER	FAST_SENDER
2471.748	FAST_SENDER	N/A
2474.168	SLOW_SENDER1	N/A
2477.718	RECEIVER	FAST_SENDER
2480.124	FAST_SENDER	N/A
2480.916	RECEIVER	FAST_SENDER
2481.312	SLOW_SENDER1	N/A
2483.317	FAST_SENDER	N/A
2488.457	SLOW_SENDER1	N/A
2489.554	RECEIVER	FAST_SENDER
2492.004	FAST_SENDER	N/A
2492.749	RECEIVER	FAST_SENDER
2495.602	SLOW_SENDER1	N/A
2500.418	FAST_SENDER	N/A
2502.746	SLOW_SENDER1	N/A
2506.199	RECEIVER	FAST_SENDER
2508.602	FAST_SENDER	N/A
2509.354	RECEIVER	FAST_SENDER
2509.891	SLOW_SENDER1	N/A
2511.794	FAST_SENDER	N/A
2517.036	SLOW_SENDER1	N/A
2517.526	RECEIVER	FAST_SENDER
2519.939	FAST_SENDER	N/A
2524.181	SLOW_SENDER1	N/A
2525.756	RECEIVER	FAST_SENDER
2528.174	FAST_SENDER	N/A
2528.929	RECEIVER	FAST_SENDER
2531.325	SLOW_SENDER1	N/A
2531.370	FAST_SENDER	N/A
2537.473	RECEIVER	FAST_SENDER
2538.470	SLOW_SENDER1	N/A
2539.877	FAST_SENDER	N/A
2545.615	SLOW_SENDER1	N/A
2545.818	RECEIVER	FAST_SENDER
2548.220	FAST_SENDER	N/A
2548.954	RECEIVER	FAST_SENDER
2551.400	FAST_SENDER	N/A
2552.759	SLOW_SENDER1	N/A
2557.582	RECEIVER	FAST_SENDER
2559.904	SLOW_SENDER1	N/A
2560.010	FAST_SENDER	N/A
2567.049	SLOW_SENDER1	N/A
2573.270	FAST_SENDER	N/A
2574.193	SLOW_SENDER1	N/A
2578.997	RECEIVER	FAST_SENDER
2581.338	SLOW_SENDER1	N/A
2581.399	FAST_SENDER	N/A
2588.482	SLOW_SENDER1	N/A
2590.591	FAST_SENDER	N/A
2595.627	SLOW_SENDER1	N/A
2596.304	RECEIVER	FAST_SENDER
2598.720	FAST_SENDER	N/A
2603.223	SLOW_SENDER1	N/A
2604.569	RECEIVER	FAST_SENDER
2607.005	FAST_SENDER	N/A
2607.764	RECEIVER	FAST_SENDER
2610.207	FAST_SENDER	N/A
2610.367	SLOW_SENDER1	N/A
2615.836	RECEIVER	FAST_SENDER
2617.512	SLOW_SENDER1	N/A
2618.283	FAST_SENDER	N/A
2624.657	SLOW_SENDER1	N/A
2630.792	FAST_SENDER	N/A
2631.801	SLOW_SENDER1	N/A
2636.746	RECEIVER	FAST_SENDER
2638.946	SLOW_SENDER1	N/A
2639.174	FAST_SENDER	N/A
2645.114	RECEIVER	FAST_SENDER
2646.091	SLOW_SENDER1	N/A
2647.559	FAST_SENDER	N/A
2653.235	SLOW_SENDER1	N/A
2660.332	FAST_SENDER	N/A
2660.380	SLOW_SENDER1	N/A
2666.523	RECEIVER	FAST_SENDER
2667.976	SLOW_SENDER1	N/A
2668.947	FAST_SENDER	N/A
2674.627	RECEIVER	FAST_SENDER
2675.121	SLOW_SENDER1	N/A
2677.054	FAST_SENDER	N/A
2682.265	SLOW_SENDER1	N/A
2682.647	RECEIVER	FAST_SENDER
2685.076	FAST_SENDER	N/A
2689.410	SLOW_SENDER1	N/A
2691.170	RECEIVER	FAST_SENDER
2693.607	FAST_SENDER	N/A
2696.555	SLOW_SENDER1	N/A
2699.165	RECEIVER	FAST_SENDER
2701.582	FAST_SENDER	N/A
2703.700	SLOW_SENDER1	N/A
2707.544	RECEIVER	FAST_SENDER
2709.990	FAST_SENDER	N/A
2710.763	RECEIVER	FAST_SENDER
2710.844	SLOW_SENDER1	N/A
2713.183	FAST_SENDER	N/A
2717.989	SLOW_SENDER1	N/A
2719.267	RECEIVER	FAST_SENDER
2721.699	FAST_SENDER	N/A
2725.134	SLOW_SENDER1	N/A
2727.375	RECEIVER	FAST_SENDER
2729.792	FAST_SENDER	N/A
2730.560	RECEIVER	FAST_SENDER
2732.278	SLOW_SENDER1	N/A
2733.009	FAST_SENDER	N/A
2738.641	RECEIVER	FAST_SENDER
2739.423	SLOW_SENDER1	N/A
2741.087	FAST_SENDER	N/A
2746.568	SLOW_SENDER1	N/A
2746.947	RECEIVER	FAST_SENDER
2749.352	FAST_SENDER	N/A
2753.712	SLOW_SENDER1	N/A
2755.201	RECEIVER	FAST_SENDER
2757.640	FAST_SENDER	N/A
2758.404	RECEIVER	FAST_SENDER
2760.816	FAST_SENDER	N/A
2760.857	SLOW_SENDER1	N/A
2766.971	RECEIVER	FAST_SENDER
2768.452	SLOW_SENDER1	N/A
2769.411	FAST_SENDER	N/A
2775.268	RECEIVER	FAST_SENDER
2775.597	SLOW_SENDER1	N/A
2777.692	FAST_SENDER	N/A
2782.742	SLOW_SENDER1	N/A
2783.758	RECEIVER	FAST_SENDER
2786.202	FAST_SENDER	N/A
2786.940	RECEIVER	FAST_SENDER
2789.346	FAST_SENDER	N/A
2789.886	SLOW_SENDER1	N/A
2795.422	RECEIVER	FAST_SENDER
2797.031	SLOW_SENDER1	N/A
2797.825	FAST_SENDER	N/A
2804.037	RECEIVER	FAST_SENDER
2804.176	SLOW_SENDER1	N/A
2806.473	FAST_SENDER	N/A
2811.320	SLOW_SENDER1	N/A
2812.621	RECEIVER	FAST_SENDER
2815.049	FAST_SENDER	N/A
2818.465	SLOW_SENDER1	N/A
2821.235	RECEIVER	FAST_SENDER
2823.646	FAST_SENDER	N/A
2825.610	SLOW_SENDER1	N/A
2829.310	RECEIVER	FAST_SENDER
2831.751	FAST_SENDER	N/A
2832.523	RECEIVER	FAST_SENDER
2832.754	SLOW_SENDER1	N/A
2839.899	SLOW_SENDER1	N/A
2844.614	FAST_SENDER	N/A
2847.044	SLOW_SENDER1	N/A
2850.701	RECEIVER	FAST_SENDER
2853.101	FAST_SENDER	N/A
2853.850	RECEIVER	FAST_SENDER
2854.188	SLOW_SENDER1	N/A
2856.287	FAST_SENDER	N/A
2861.333	SLOW_SENDER1	N/A
2861.988	RECEIVER	FAST_SENDER
2864.391	FAST_SENDER	N/A
2865.182	RECEIVER	FAST_SENDER
2867.632	FAST_SENDER	N/A
2868.929	SLOW_SENDER1	N/A
2874.012	RECEIVER	FAST_SENDER
2876.074	SLOW_SENDER1	N/A
2876.454	FAST_SENDER	N/A
2882.313	RECEIVER	FAST_SENDER
2883.219	SLOW_SENDER1	N/A
2884.755	FAST_SENDER	N/A
2890.363	SLOW_SENDER1	N/A
2890.496	RECEIVER	FAST_SENDER
2892.914	FAST_SENDER	N/A
2893.704	RECEIVER	FAST_SENDER
2896.119	FAST_SENDER	N/A
2897.508	SLOW_SENDER1	N/A
2902.223	RECEIVER	FAST_SENDER
2904.653	SLOW_SENDER1	N/A
2904.670	FAST_SENDER	N/A
2911.251	RECEIVER	FAST_SENDER
2911.797	SLOW_SENDER1	N/A
2913.690	FAST_SENDER	N/A
2918.942	SLOW_SENDER1	N/A
2919.428	RECEIVER	FAST_SENDER
2921.842	FAST_SENDER	N/A
2926.087	SLOW_SENDER1	N/A
2927.920	RECEIVER	FAST_SENDER
2930.325	FAST_SENDER	N/A
2931.064	RECEIVER	FAST_SENDER
2933.231	SLOW_SENDER1	N/A
2939.001	FAST_SENDER	N/A
2940.376	SLOW_SENDER1	N/A
2944.961	RECEIVER	FAST_SENDER
2947.368	FAST_SENDER	N/A
2947.520	SLOW_SENDER1	N/A
2953.237	RECEIVER	FAST_SENDER
2955.116	SLOW_SENDER1	N/A
2955.686	FAST_SENDER	N/A
2961.312	RECEIVER	FAST_SENDER
2962.261	SLOW_SENDER1	N/A
2963.712	FAST_SENDER	N/A
2969.405	SLOW_SENDER1	N/A
2969.478	RECEIVER	FAST_SENDER
2971.925	FAST_SENDER	N/A
2976.550	SLOW_SENDER1	N/A
2977.979	RECEIVER	FAST_SENDER
2980.401	FAST_SENDER	N/A
2983.695	SLOW_SENDER1	N/A
2986.217	RECEIVER	FAST_SENDER
2988.657	FAST_SENDER	N/A
2990.839	SLOW_SENDER1	N/A
2994.727	RECEIVER	FAST_SENDER
2997.142	FAST_SENDER	N/A
2997.984	SLOW_SENDER1	N/A
3003.396	RECEIVER	FAST_SENDER
3005.129	SLOW_SENDER1	N/A
3005.839	FAST_SENDER	N/A
3011.330	RECEIVER	FAST_SENDER
3012.273	SLOW_SENDER1	N/A
3013.741	FAST_SENDER	N/A
3019.418	SLOW_SENDER1	N/A
3019.731	RECEIVER	FAST_SENDER
3022.153	FAST_SENDER	N/A
3022.936	RECEIVER	FAST_SENDER
3025.354	FAST_SENDER	N/A
3026.563	SLOW_SENDER1	N/A
3030.917	RECEIVER	FAST_SENDER
3033.326	FAST_SENDER	N/A
3033.707	SLOW_SENDER1	N/A
3034.081	RECEIVER	FAST_SENDER
3036.498	FAST_SENDER	N/A
3040.852	SLOW_SENDER1	N/A
3042.428	RECEIVER	FAST_SENDER
3044.846	FAST_SENDER	N/A
3045.619	RECEIVER	FAST_SENDER
3047.997	SLOW_SENDER1	N/A
3048.058	FAST_SENDER	N/A
3054.777	RECEIVER	FAST_SENDER
3055.141	SLOW_SENDER1	N/A
3057.196	FAST_SENDER	N/A
3062.286	SLOW_SENDER1	N/A
3062.821	RECEIVER	FAST_SENDER
3065.263	FAST_SENDER	N/A
3069.430	SLOW_SENDER1	N/A
3071.372	RECEIVER	FAST_SENDER
3073.816	FAST_SENDER	N/A
3074.597	RECEIVER	FAST_SENDER
3076.575	SLOW_SENDER1	N/A
3077.003	FAST_SENDER	N/A
3082.583	RECEIVER	FAST_SENDER
3083.719	SLOW_SENDER1	N/A
3085.023	FAST_SENDER	N/A
3090.585	RECEIVER	FAST_SENDER
3090.864	SLOW_SENDER1	N/A
3093.007	FAST_SENDER	N/A
3098.009	SLOW_SENDER1	N/A
3099.429	RECEIVER	FAST_SENDER
3101.874	FAST_SENDER	N/A
3105.153	SLOW_SENDER1	N/A
3107.549	RECEIVER	FAST_SENDER
3112.298	SLOW_SENDER1	N/A
3114.050	FAST_SENDER	N/A
3119.443	SLOW_SENDER1	N/A
3119.553	RECEIVER	FAST_SENDER
3121.965	FAST_SENDER	N/A
3126.588	SLOW_SENDER1	N/A
3127.901	RECEIVER	FAST_SENDER
3130.327	FAST_SENDER	N/A
3133.732	SLOW_SENDER1	N/A
3136.520	RECEIVER	FAST_SENDER
3138.951	FAST_SENDER	N/A
3139.713	RECEIVER	FAST_SENDER
3140.877	SLOW_SENDER1	N/A
3142.131	FAST_SENDER	N/A
3148.022	SLOW_SENDER1	N/A
3148.102	RECEIVER	FAST_SENDER
3150.503	FAST_SENDER	N/A
3155.166	SLOW_SENDER1	N/A
3156.375	RECEIVER	FAST_SENDER
3158.813	FAST_SENDER	N/A
3162.311	SLOW_SENDER1	N/A
3165.016	RECEIVER	FAST_SENDER
3167.463	FAST_SENDER	N/A
3168.194	RECEIVER	FAST_SENDER
3169.456	SLOW_SENDER1	N/A
3170.600	FAST_SENDER	N/A
3176.183	RECEIVER	FAST_SENDER
3176.600	SLOW_SENDER1	N/A
3178.614	FAST_SENDER	N/A
3183.745	SLOW_SENDER1	N/A
3184.740	RECEIVER	FAST_SENDER
3187.172	FAST_SENDER	N/A
3190.889	SLOW_SENDER1	N/A
3193.188	RECEIVER	FAST_SENDER
3195.610	FAST_SENDER	N/A
3196.376	RECEIVER	FAST_SENDER
3198.034	SLOW_SENDER1	N/A
3198.789	FAST_SENDER	N/A
3204.449	RECEIVER	FAST_SENDER
3205.179	SLOW_SENDER1	N/A
3206.895	FAST_SENDER	N/A
3212.323	SLOW_SENDER1	N/A
3212.858	RECEIVER	FAST_SENDER
3215.307	FAST_SENDER	N/A
3219.481	SLOW_SENDER1	N/A
3221.192	RECEIVER	FAST_SENDER
3223.613	FAST_SENDER	N/A
3224.395	RECEIVER	FAST_SENDER
3226.626	SLOW_SENDER1	N/A
3226.842	FAST_SENDER	N/A
3232.655	RECEIVER	FAST_SENDER
3233.770	SLOW_SENDER1	N/A
3235.060	FAST_SENDER	N/A
3240.812	RECEIVER	FAST_SENDER
3240.915	SLOW_SENDER1	N/A
3243.227	FAST_SENDER	N/A
3248.059	SLOW_SENDER1	N/A
3249.183	RECEIVER	FAST_SENDER
3251.620	FAST_SENDER	N/A
3252.359	RECEIVER	FAST_SENDER
3254.798	FAST_SENDER	N/A
3255.204	SLOW_SENDER1	N/A
3260.719	RECEIVER	FAST_SENDER
3262.348	SLOW_SENDER1	N/A
3263.125	FAST_SENDER	N/A
3269.132	RECEIVER	FAST_SENDER
3269.493	SLOW_SENDER1	N/A
3271.556	FAST_SENDER	N/A
3276.638	SLOW_SENDER1	N/A
3277.276	RECEIVER	FAST_SENDER
3279.724	FAST_SENDER	N/A
3284.234	SLOW_SENDER1	N/A
3285.274	RECEIVER	FAST_SENDER
3287.676	FAST_SENDER	N/A
3291.378	SLOW_SENDER1	N/A
3293.952	RECEIVER	FAST_SENDER
3296.396	FAST_SENDER	N/A
3297.143	RECEIVER	FAST_SENDER
3298.523	SLOW_SENDER1	N/A
3299.565	FAST_SENDER	N/A
3305.428	RECEIVER	FAST_SENDER
3305.668	SLOW_SENDER1	N/A
3307.828	FAST_SENDER	N/A
3312.812	SLOW_SENDER1	N/A
3314.041	RECEIVER	FAST_SENDER
3316.461	FAST_SENDER	N/A
3319.957	SLOW_SENDER1	N/A
3322.468	RECEIVER	FAST_SENDER
3324.879	FAST_SENDER	N/A
3325.637	RECEIVER	FAST_SENDER
3327.102	SLOW_SENDER1	N/A
3328.041	FAST_SENDER	N/A
3334.146	RECEIVER	FAST_SENDER
3334.246	SLOW_SENDER1	N/A
3336.589	FAST_SENDER	N/A
3341.391	SLOW_SENDER1	N/A
3342.449	RECEIVER	FAST_SENDER
3344.849	FAST_SENDER	N/A
3345.606	RECEIVER	FAST_SENDER
3348.045	FAST_SENDER	N/A
3348.536	SLOW_SENDER1	N/A
3353.700	RECEIVER	FAST_SENDER
3355.680	SLOW_SENDER1	N/A
3356.141	FAST_SENDER	N/A
3361.883	RECEIVER	FAST_SENDER
3362.825	SLOW_SENDER1	N/A
3364.309	FAST_SENDER	N/A
3369.969	SLOW_SENDER1	N/A
3370.231	RECEIVER	FAST_SENDER
3372.654	FAST_SENDER	N/A
3377.114	SLOW_SENDER1	N/A
3378.597	RECEIVER	FAST_SENDER
3381.042	FAST_SENDER	N/A
3381.814	RECEIVER	FAST_SENDER
3384.232	FAST_SENDER	N/A
3384.259	SLOW_SENDER1	N/A
3390.080	RECEIVER	FAST_SENDER
3391.855	SLOW_SENDER1	N/A
3392.481	FAST_SENDER	N/A
3398.434	RECEIVER	FAST_SENDER
3398.999	SLOW_SENDER1	N/A
3400.875	FAST_SENDER	N/A
3406.144	SLOW_SENDER1	N/A
3413.246	FAST_SENDER	N/A
3413.297	SLOW_SENDER1	N/A
3418.961	RECEIVER	FAST_SENDER
3420.894	SLOW_SENDER1	N/A
3421.401	FAST_SENDER	N/A
3428.037	SLOW_SENDER1	N/A
3429.474	FAST_SENDER	N/A
3435.181	SLOW_SENDER1	N/A
3435.533	RECEIVER	FAST_SENDER
3437.983	FAST_SENDER	N/A
3442.326	SLOW_SENDER1	N/A
3449.471	SLOW_SENDER1	N/A
3450.317	FAST_SENDER	N/A
3456.393	RECEIVER	FAST_SENDER
3456.615	SLOW_SENDER1	N/A
3458.811	FAST_SENDER	N/A
3463.760	SLOW_SENDER1	N/A
3464.396	RECEIVER	FAST_SENDER
3466.829	FAST_SENDER	N/A
3471.356	SLOW_SENDER1	N/A
3472.425	RECEIVER	FAST_SENDER
3478.501	SLOW_SENDER1	N/A
3479.208	FAST_SENDER	N/A
3485.152	RECEIVER	FAST_SENDER
3485.646	SLOW_SENDER1	N/A
3487.562	FAST_SENDER	N/A
3492.790	SLOW_SENDER1	N/A
3493.250	RECEIVER	FAST_SENDER
3495.680	FAST_SENDER	N/A
3499.935	SLOW_SENDER1	N/A
3501.760	RECEIVER	FAST_SENDER
3504.190	FAST_SENDER	N/A
3504.947	RECEIVER	FAST_SENDER
3507.080	SLOW_SENDER1	N/A
3507.371	FAST_SENDER	N/A
3513.225	RECEIVER	FAST_SENDER
3514.224	SLOW_SENDER1	N/A
3515.644	FAST_SENDER	N/A
3521.369	SLOW_SENDER1	N/A
3521.541	RECEIVER	FAST_SENDER
3523.969	FAST_SENDER	N/A
3528.514	SLOW_SENDER1	N/A
3529.856	RECEIVER	FAST_SENDER
3532.280	FAST_SENDER	N/A
3533.064	RECEIVER	FAST_SENDER
3535.472	FAST_SENDER	N/A
3535.658	SLOW_SENDER1	N/A
3541.220	RECEIVER	FAST_SENDER
3542.803	SLOW_SENDER1	N/A
3543.651	FAST_SENDER	N/A
3549.843	RECEIVER	FAST_SENDER
3549.947	SLOW_SENDER1	N/A
3552.261	FAST_SENDER	N/A
3557.092	SLOW_SENDER1	N/A
3558.032	RECEIVER	FAST_SENDER
3560.469	FAST_SENDER	N/A
3564.237	SLOW_SENDER1	N/A
3566.680	RECEIVER	FAST_SENDER
3569.117	FAST_SENDER	N/A
3571.381	SLOW_SENDER1	N/A
3578.526	SLOW_SENDER1	N/A
3579.837	RECEIVER	FAST_SENDER
3582.279	FAST_SENDER	N/A
3583.008	RECEIVER	FAST_SENDER
3585.423	FAST_SENDER	N/A
3585.671	SLOW_SENDER1	N/A
3591.602	RECEIVER	FAST_SENDER
3592.815	SLOW_SENDER1	N/A
3594.038	FAST_SENDER	N/A
3599.960	SLOW_SENDER1	N/A
3600.001	RECEIVER	FAST_SENDER
3602.412	FAST_SENDER	N/A
3607.571	SLOW_SENDER1	N/A
3608.113	RECEIVER	FAST_SENDER
3610.540	FAST_SENDER	N/A
3614.716	SLOW_SENDER1	N/A
3616.496	RECEIVER	FAST_SENDER
3618.901	FAST_SENDER	N/A
3619.701	RECEIVER	FAST_SENDER
3621.861	SLOW_SENDER1	N/A
3622.140	FAST_SENDER	N/A
3628.029	RECEIVER	FAST_SENDER
3629.005	SLOW_SENDER1	N/A
3630.436	FAST_SENDER	N/A
3636.150	SLOW_SENDER1	N/A
3636.255	RECEIVER	FAST_SENDER
3638.660	FAST_SENDER	N/A
3639.442	RECEIVER	FAST_SENDER
3641.883	FAST_SENDER	N/A
3643.295	SLOW_SENDER1	N/A
3648.270	RECEIVER	FAST_SENDER
3650.439	SLOW_SENDER1	N/A
3650.695	FAST_SENDER	N/A
3657.584	SLOW_SENDER1	N/A
3663.537	FAST_SENDER	N/A
3664.729	SLOW_SENDER1	N/A
3669.272	RECEIVER	FAST_SENDER
3671.696	FAST_SENDER	N/A
3671.873	SLOW_SENDER1	N/A
3672.442	RECEIVER	FAST_SENDER
3674.854	FAST_SENDER	N/A
3679.018	SLOW_SENDER1	N/A
3680.704	RECEIVER	FAST_SENDER
3683.144	FAST_SENDER	N/A
3683.892	RECEIVER	FAST_SENDER
3686.163	SLOW_SENDER1	N/A
3686.293	FAST_SENDER	N/A
3692.869	RECEIVER	FAST_SENDER
3693.307	SLOW_SENDER1	N/A
3695.316	FAST_SENDER	N/A
3700.452	SLOW_SENDER1	N/A
3706.342	RECEIVER	FAST_SENDER
3707.597	SLOW_SENDER1	N/A
3708.788	FAST_SENDER	N/A
3714.628	RECEIVER	FAST_SENDER
3714.741	SLOW_SENDER1	N/A
3717.030	FAST_SENDER	N/A
3721.886	SLOW_SENDER1	N/A
3722.992	RECEIVER	FAST_SENDER
3725.432	FAST_SENDER	N/A
3726.200	RECEIVER	FAST_SENDER
3728.628	FAST_SENDER	N/A
3729.030	SLOW_SENDER1	N/A
3734.588	RECEIVER	FAST_SENDER
3736.175	SLOW_SENDER1	N/A
3737.024	FAST_SENDER	N/A
3743.084	RECEIVER	FAST_SENDER
3743.319	SLOW_SENDER1	N/A
3745.499	FAST_SENDER	N/A
3750.464	SLOW_SENDER1	N/A
3751.454	RECEIVER	FAST_SENDER
3753.893	FAST_SENDER	N/A
3757.609	SLOW_SENDER1	N/A
3759.837	RECEIVER	FAST_SENDER
3762.272	FAST_SENDER	N/A
3764.753	SLOW_SENDER1	N/A
3768.501	RECEIVER	FAST_SENDER
3770.903	FAST_SENDER	N/A
3771.898	SLOW_SENDER1	N/A
3776.630	RECEIVER	FAST_SENDER
3779.043	SLOW_SENDER1	N/A
3779.050	FAST_SENDER	N/A
3785.479	RECEIVER	FAST_SENDER
3786.188	SLOW_SENDER1	N/A
3787.918	FAST_SENDER	N/A
3793.332	SLOW_SENDER1	N/A
3793.797	RECEIVER	FAST_SENDER
3796.229	FAST_SENDER	N/A
3800.477	SLOW_SENDER1	N/A
3807.622	SLOW_SENDER1	N/A
3808.707	FAST_SENDER	N/A
3814.630	RECEIVER	FAST_SENDER
3814.766	SLOW_SENDER1	N/A
3817.042	FAST_SENDER	N/A
3821.911	SLOW_SENDER1	N/A
3822.824	RECEIVER	FAST_SENDER
3825.246	FAST_SENDER	N/A
3829.056	SLOW_SENDER1	N/A
3830.955	RECEIVER	FAST_SENDER
3833.391	FAST_SENDER	N/A
3836.200	SLOW_SENDER1	N/A
3839.636	RECEIVER	FAST_SENDER
3842.057	FAST_SENDER	N/A
3842.827	RECEIVER	FAST_SENDER
3843.345	SLOW_SENDER1	N/A
3850.489	SLOW_SENDER1	N/A
3850.627	FAST_SENDER	N/A
3857.493	RECEIVER	FAST_SENDER
3857.634	SLOW_SENDER1	N/A
3859.899	FAST_SENDER	N/A
3864.779	SLOW_SENDER1	N/A
3865.987	RECEIVER	FAST_SENDER
3871.923	SLOW_SENDER1	N/A
3872.877	FAST_SENDER	N/A
3878.707	RECEIVER	FAST_SENDER
3879.068	SLOW_SENDER1	N/A
3881.137	FAST_SENDER	N/A
3886.213	SLOW_SENDER1	N/A
3886.722	RECEIVER	FAST_SENDER
3889.157	FAST_SENDER	N/A
3893.376	SLOW_SENDER1	N/A
3895.339	RECEIVER	FAST_SENDER
3897.773	FAST_SENDER	N/A
3898.546	RECEIVER	FAST_SENDER
3900.521	SLOW_SENDER1	N/A
3900.958	FAST_SENDER	N/A
3907.079	RECEIVER	FAST_SENDER
3907.665	SLOW_SENDER1	N/A
3909.491	FAST_SENDER	N/A
3914.810	SLOW_SENDER1	N/A
3915.207	RECEIVER	FAST_SENDER
3917.610	FAST_SENDER	N/A
3918.347	RECEIVER	FAST_SENDER
3920.757	FAST_SENDER	N/A
3921.954	SLOW_SENDER1	N/A
3926.825	RECEIVER	FAST_SENDER
3929.099	SLOW_SENDER1	N/A
3929.236	FAST_SENDER	N/A
3936.244	SLOW_SENDER1	N/A
3938.040	FAST_SENDER	N/A
3943.388	SLOW_SENDER1	N/A
3943.541	RECEIVER	FAST_SENDER
3945.949	FAST_SENDER	N/A
3950.533	SLOW_SENDER1	N/A
3952.260	RECEIVER	FAST_SENDER
3954.698	FAST_SENDER	N/A
3957.678	SLOW_SENDER1	N/A
3960.695	RECEIVER	FAST_SENDER
3963.128	FAST_SENDER	N/A
3964.823	SLOW_SENDER1	N/A
3969.542	RECEIVER	FAST_SENDER
3971.967	SLOW_SENDER1	N/A
3971.978	FAST_SENDER	N/A
3978.437	RECEIVER	FAST_SENDER
3979.112	SLOW_SENDER1	N/A
3985.482	FAST_SENDER	N/A
3986.257	SLOW_SENDER1	N/A
3991.723	RECEIVER	FAST_SENDER
3993.401	SLOW_SENDER1	N/A
3994.148	FAST_SENDER	N/A
4000.546	SLOW_SENDER1	N/A
4002.457	FAST_SENDER	N/A
4007.691	SLOW_SENDER1	N/A
4008.389	RECEIVER	FAST_SENDER
4010.837	FAST_SENDER	N/A
4015.287	SLOW_SENDER1	N/A
4016.740	RECEIVER	FAST_SENDER
4022.432	SLOW_SENDER1	N/A
4023.681	FAST_SENDER	N/A
4029.506	RECEIVER	FAST_SENDER
4029.576	SLOW_SENDER1	N/A
4031.931	FAST_SENDER	N/A
4036.721	SLOW_SENDER1	N/A
4038.191	RECEIVER	FAST_SENDER
4040.595	FAST_SENDER	N/A
4043.866	SLOW_SENDER1	N/A
4046.452	RECEIVER	FAST_SENDER
4048.886	FAST_SENDER	N/A
4051.010	SLOW_SENDER1	N/A
4054.691	RECEIVER	FAST_SENDER
4057.126	FAST_SENDER	N/A
4057.897	RECEIVER	FAST_SENDER
4058.155	SLOW_SENDER1	N/A
4060.326	FAST_SENDER	N/A
4065.300	SLOW_SENDER1	N/A
4066.705	RECEIVER	FAST_SENDER
4069.128	FAST_SENDER	N/A
4069.899	RECEIVER	FAST_SENDER
4072.344	FAST_SENDER	N/A
4072.444	SLOW_SENDER1	N/A
4078.276	RECEIVER	FAST_SENDER
4080.041	SLOW_SENDER1	N/A
4080.691	FAST_SENDER	N/A
4087.185	SLOW_SENDER1	N/A
4088.958	FAST_SENDER	N/A
4094.330	SLOW_SENDER1	N/A
4094.658	RECEIVER	FAST_SENDER
4097.060	FAST_SENDER	N/A
4101.475	SLOW_SENDER1	N/A
4108.619	SLOW_SENDER1	N/A
4109.891	FAST_SENDER	N/A
4115.632	RECEIVER	FAST_SENDER
4115.764	SLOW_SENDER1	N/A
4118.081	FAST_SENDER	N/A
4122.909	SLOW_SENDER1	N/A
4123.993	RECEIVER	FAST_SENDER
4126.433	FAST_SENDER	N/A
4130.053	SLOW_SENDER1	N/A
4132.502	RECEIVER	FAST_SENDER
4134.945	FAST_SENDER	N/A
4137.198	SLOW_SENDER1	N/A
4141.153	RECEIVER	FAST_SENDER
4143.557	FAST_SENDER	N/A
4144.332	RECEIVER	FAST_SENDER
4144.343	SLOW_SENDER1	N/A
4146.766	FAST_SENDER	N/A
4151.487	SLOW_SENDER1	N/A
4152.886	RECEIVER	FAST_SENDER
4158.632	SLOW_SENDER1	N/A
4159.860	FAST_SENDER	N/A
4165.777	SLOW_SENDER1	N/A
4165.852	RECEIVER	FAST_SENDER
4168.277	FAST_SENDER	N/A
4172.921	SLOW_SENDER1	N/A
4174.185	RECEIVER	FAST_SENDER
4180.066	SLOW_SENDER1	N/A
4181.360	FAST_SENDER	N/A
4187.211	SLOW_SENDER1	N/A
4187.316	RECEIVER	FAST_SENDER
4189.759	FAST_SENDER	N/A
4190.578	RECEIVER	FAST_SENDER
4193.022	FAST_SENDER	N/A
4194.355	SLOW_SENDER1	N/A
4201.500	SLOW_SENDER1	N/A
4206.244	FAST_SENDER	N/A
4208.644	SLOW_SENDER1	N/A
4212.255	RECEIVER	FAST_SENDER
4214.662	FAST_SENDER	N/A
4215.394	RECEIVER	FAST_SENDER
4215.789	SLOW_SENDER1	N/A
4217.844	FAST_SENDER	N/A
4222.933	SLOW_SENDER1	N/A
4224.293	RECEIVER	FAST_SENDER
4226.729	FAST_SENDER	N/A
4227.482	RECEIVER	FAST_SENDER
4229.918	FAST_SENDER	N/A
4230.078	SLOW_SENDER1	N/A
4235.783	RECEIVER	FAST_SENDER
4237.223	SLOW_SENDER1	N/A
4238.228	FAST_SENDER	N/A
4244.367	SLOW_SENDER1	N/A
4246.567	FAST_SENDER	N/A
4251.512	SLOW_SENDER1	N/A
4252.963	RECEIVER	FAST_SENDER
4255.364	FAST_SENDER	N/A
4258.657	SLOW_SENDER1	N/A
4261.042	RECEIVER	FAST_SENDER
4263.466	FAST_SENDER	N/A
4264.189	RECEIVER	FAST_SENDER
4265.802	SLOW_SENDER1	N/A
4266.591	FAST_SENDER	N/A
4272.176	RECEIVER	FAST_SENDER
4272.946	SLOW_SENDER1	N/A
4274.612	FAST_SENDER	N/A
4280.091	SLOW_SENDER1	N/A
4280.503	RECEIVER	FAST_SENDER
4282.920	FAST_SENDER	N/A
4287.236	SLOW_SENDER1	N/A
4288.531	RECEIVER	FAST_SENDER
4290.963	FAST_SENDER	N/A
4294.380	SLOW_SENDER1	N/A
4296.445	RECEIVER	FAST_SENDER
4298.876	FAST_SENDER	N/A
4301.525	SLOW_SENDER1	N/A
4305.017	RECEIVER	FAST_SENDER
4307.463	FAST_SENDER	N/A
4308.670	SLOW_SENDER1	N/A
4313.589	RECEIVER	FAST_SENDER
4315.814	SLOW_SENDER1	N/A
4315.995	FAST_SENDER	N/A
4321.937	RECEIVER	FAST_SENDER
4322.959	SLOW_SENDER1	N/A
4324.337	FAST_SENDER	N/A
4330.103	SLOW_SENDER1	N/A
4330.207	RECEIVER	FAST_SENDER
4332.644	FAST_SENDER	N/A
4333.437	RECEIVER	FAST_SENDER
4335.868	FAST_SENDER	N/A
4337.248	SLOW_SENDER1	N/A
4341.932	RECEIVER	FAST_SENDER
4344.343	FAST_SENDER	N/A
4344.393	SLOW_SENDER1	N/A
4345.111	RECEIVER	FAST_SENDER
4347.525	FAST_SENDER	N/A
4351.989	SLOW_SENDER1	N/A
4353.411	RECEIVER	FAST_SENDER
4355.831	FAST_SENDER	N/A
4356.574	RECEIVER	FAST_SENDER
4358.975	FAST_SENDER	N/A
4359.133	SLOW_SENDER1	N/A
4364.736	RECEIVER	FAST_SENDER
4366.278	SLOW_SENDER1	N/A
4367.164	FAST_SENDER	N/A
4373.166	RECEIVER	FAST_SENDER
4373.423	SLOW_SENDER1	N/A
4375.605	FAST_SENDER	N/A
4380.568	SLOW_SENDER1	N/A
4381.782	RECEIVER	FAST_SENDER
4384.194	FAST_SENDER	N/A
4384.979	RECEIVER	FAST_SENDER
4387.406	FAST_SENDER	N/A
4387.712	SLOW_SENDER1	N/A
4393.408	RECEIVER	FAST_SENDER
4394.857	SLOW_SENDER1	N/A
4395.833	FAST_SENDER	N/A
4401.626	RECEIVER	FAST_SENDER
4402.002	SLOW_SENDER1	N/A
4404.057	FAST_SENDER	N/A
4409.146	SLOW_SENDER1	N/A
4409.759	RECEIVER	FAST_SENDER
4412.174	FAST_SENDER	N/A
4416.742	SLOW_SENDER1	N/A
4418.015	RECEIVER	FAST_SENDER
4420.464	FAST_SENDER	N/A
4421.224	RECEIVER	FAST_SENDER
4423.644	FAST_SENDER	N/A
4423.887	SLOW_SENDER1	N/A
4431.037	SLOW_SENDER1	N/A
4436.147	FAST_SENDER	N/A
4438.182	SLOW_SENDER1	N/A
4442.073	RECEIVER	FAST_SENDER
4445.326	SLOW_SENDER1	N/A
4449.073	FAST_SENDER	N/A
4452.470	SLOW_SENDER1	N/A
4454.569	RECEIVER	FAST_SENDER
4456.970	FAST_SENDER	N/A
4459.615	SLOW_SENDER1	N/A
4463.028	RECEIVER	FAST_SENDER
4465.453	FAST_SENDER	N/A
4466.760	SLOW_SENDER1	N/A
4471.456	RECEIVER	FAST_SENDER
4473.869	FAST_SENDER	N/A
4473.904	SLOW_SENDER1	N/A
4479.739	RECEIVER	FAST_SENDER
4481.500	SLOW_SENDER1	N/A
4482.189	FAST_SENDER	N/A
4488.645	SLOW_SENDER1	N/A
4490.287	FAST_SENDER	N/A
4495.790	SLOW_SENDER1	N/A
4496.349	RECEIVER	FAST_SENDER
4498.793	FAST_SENDER	N/A
4503.402	SLOW_SENDER1	N/A
4505.024	RECEIVER	FAST_SENDER
4507.461	FAST_SENDER	N/A
4508.232	RECEIVER	FAST_SENDER
4510.546	SLOW_SENDER1	N/A
4510.638	FAST_SENDER	N/A
4516.817	RECEIVER	FAST_SENDER
4517.691	SLOW_SENDER1	N/A
4519.222	FAST_SENDER	N/A
4524.836	SLOW_SENDER1	N/A
4525.165	RECEIVER	FAST_SENDER
4527.569	FAST_SENDER	N/A
4531.980	SLOW_SENDER1	N/A
4533.282	RECEIVER	FAST_SENDER
4535.721	FAST_SENDER	N/A
4539.125	SLOW_SENDER1	N/A
4541.716	RECEIVER	FAST_SENDER
4544.117	FAST_SENDER	N/A
4546.270	SLOW_SENDER1	N/A
4553.414	SLOW_SENDER1	N/A
4556.759	FAST_SENDER	N/A
4560.559	SLOW_SENDER1	N/A
4562.713	RECEIVER	FAST_SENDER
4565.117	FAST_SENDER	N/A
4565.883	RECEIVER	FAST_SENDER
4567.703	SLOW_SENDER1	N/A
4568.322	FAST_SENDER	N/A
4573.967	RECEIVER	FAST_SENDER
4574.848	SLOW_SENDER1	N/A
4576.398	FAST_SENDER	N/A
4581.992	SLOW_SENDER1	N/A
4582.051	RECEIVER	FAST_SENDER
4588.742	FAST_SENDER	N/A
4589.137	SLOW_SENDER1	N/A
4594.965	RECEIVER	FAST_SENDER
4596.282	SLOW_SENDER1	N/A
4597.385	FAST_SENDER	N/A
4602.999	RECEIVER	FAST_SENDER
4603.426	SLOW_SENDER1	N/A
4605.411	FAST_SENDER	N/A
4610.571	SLOW_SENDER1	N/A
4617.707	FAST_SENDER	N/A
4618.167	SLOW_SENDER1	N/A
4623.491	RECEIVER	FAST_SENDER
4625.312	SLOW_SENDER1	N/A
4625.912	FAST_SENDER	N/A
4632.029	RECEIVER	FAST_SENDER
4632.456	SLOW_SENDER1	N/A
4634.446	FAST_SENDER	N/A
4639.601	SLOW_SENDER1	N/A
4640.291	RECEIVER	FAST_SENDER
4642.727	FAST_SENDER	N/A
4647.197	SLOW_SENDER1	N/A
4648.683	RECEIVER	FAST_SENDER
4654.342	SLOW_SENDER1	N/A
4655.485	FAST_SENDER	N/A
4661.385	RECEIVER	FAST_SENDER
4661.486	SLOW_SENDER1	N/A
4663.792	FAST_SENDER	N/A
4668.631	SLOW_SENDER1	N/A
4670.049	RECEIVER	FAST_SENDER
4672.460	FAST_SENDER	N/A
4675.776	SLOW_SENDER1	N/A
4678.238	RECEIVER	FAST_SENDER
4680.685	FAST_SENDER	N/A
4681.479	RECEIVER	FAST_SENDER
4682.921	SLOW_SENDER1	N/A
4683.896	FAST_SENDER	N/A
4689.408	RECEIVER	FAST_SENDER
4690.065	SLOW_SENDER1	N/A
4691.819	FAST_SENDER	N/A
4697.210	SLOW_SENDER1	N/A
4697.802	RECEIVER	FAST_SENDER
4700.225	FAST_SENDER	N/A
4705.272	SLOW_SENDER1	N/A
4706.384	RECEIVER	FAST_SENDER
4708.829	FAST_SENDER	N/A
4712.417	SLOW_SENDER1	N/A
4714.735	RECEIVER	FAST_SENDER
4717.172	FAST_SENDER	N/A
4717.913	RECEIVER	FAST_SENDER
4719.561	SLOW_SENDER1	N/A
4720.344	FAST_SENDER	N/A
4726.218	RECEIVER	FAST_SENDER
4726.706	SLOW_SENDER1	N/A
4728.633	FAST_SENDER	N/A
4733.851	SLOW_SENDER1	N/A
4734.248	RECEIVER	FAST_SENDER
4736.651	FAST_SENDER	N/A
4740.996	SLOW_SENDER1	N/A
4742.596	RECEIVER	FAST_SENDER
4745.040	FAST_SENDER	N/A
4745.814	RECEIVER	FAST_SENDER
4748.138	SLOW_SENDER1	N/A
4748.254	FAST_SENDER	N/A
4754.595	RECEIVER	FAST_SENDER
4755.283	SLOW_SENDER1	N/A
4757.035	FAST_SENDER	N/A
4762.428	SLOW_SENDER1	N/A
4767.119	RECEIVER	FAST_SENDER
4769.557	FAST_SENDER	N/A
4769.572	SLOW_SENDER1	N/A
4775.112	RECEIVER	FAST_SENDER
4777.168	SLOW_SENDER1	N/A
4777.521	FAST_SENDER	N/A
4784.313	SLOW_SENDER1	N/A
4790.125	FAST_SENDER	N/A
4791.458	SLOW_SENDER1	N/A
4796.193	RECEIVER	FAST_SENDER
4798.603	SLOW_SENDER1	N/A
4798.604	FAST_SENDER	N/A
4804.869	RECEIVER	FAST_SENDER
4805.748	SLOW_SENDER1	N/A
4807.282	FAST_SENDER	N/A
4812.892	SLOW_SENDER1	N/A
4812.976	RECEIVER	FAST_SENDER
4819.877	FAST_SENDER	N/A
4820.037	SLOW_SENDER1	N/A
4825.734	RECEIVER	FAST_SENDER
4827.182	SLOW_SENDER1	N/A
4828.183	FAST_SENDER	N/A
4834.025	RECEIVER	FAST_SENDER
4834.326	SLOW_SENDER1	N/A
4836.449	FAST_SENDER	N/A
4841.471	SLOW_SENDER1	N/A
4842.918	RECEIVER	FAST_SENDER
4845.323	FAST_SENDER	N/A
4846.102	RECEIVER	FAST_SENDER
4848.547	FAST_SENDER	N/A
4848.616	SLOW_SENDER1	N/A
4854.819	RECEIVER	FAST_SENDER
4856.212	SLOW_SENDER1	N/A
4857.220	FAST_SENDER	N/A
4862.880	RECEIVER	FAST_SENDER
4863.357	SLOW_SENDER1	N/A
4865.294	FAST_SENDER	N/A
4870.501	SLOW_SENDER1	N/A
4871.060	RECEIVER	FAST_SENDER
4877.559	FAST_SENDER	N/A
4877.646	SLOW_SENDER1	N/A
4878.291	RECEIVER	FAST_SENDER
4880.691	FAST_SENDER	N/A
4885.242	SLOW_SENDER1	N/A
4886.583	RECEIVER	FAST_SENDER
4888.986	FAST_SENDER	N/A
4889.788	RECEIVER	FAST_SENDER
4892.208	FAST_SENDER	N/A
4892.387	SLOW_SENDER1	N/A
4898.099	RECEIVER	FAST_SENDER
4899.531	SLOW_SENDER1	N/A
4900.522	FAST_SENDER	N/A
4906.296	RECEIVER	FAST_SENDER
4906.676	SLOW_SENDER1	N/A
4908.728	FAST_SENDER	N/A
4913.821	SLOW_SENDER1	N/A
4914.917	RECEIVER	FAST_SENDER
4917.349	FAST_SENDER	N/A
4918.108	RECEIVER	FAST_SENDER
4920.523	FAST_SENDER	N/A
4920.966	SLOW_SENDER1	N/A
4926.886	RECEIVER	FAST_SENDER
4928.110	SLOW_SENDER1	N/A
4929.323	FAST_SENDER	N/A
4935.255	SLOW_SENDER1	N/A
4935.646	RECEIVER	FAST_SENDER
4938.073	FAST_SENDER	N/A
4938.803	RECEIVER	FAST_SENDER
4941.205	FAST_SENDER	N/A
4942.400	SLOW_SENDER1	N/A
4947.215	RECEIVER	FAST_SENDER
4949.544	SLOW_SENDER1	N/A
4949.641	FAST_SENDER	N/A
4956.689	SLOW_SENDER1	N/A
4958.329	FAST_SENDER	N/A
4963.834	SLOW_SENDER1	N/A
4965.187	RECEIVER	FAST_SENDER
4967.614	FAST_SENDER	N/A
4970.978	SLOW_SENDER1	N/A
4973.789	RECEIVER	FAST_SENDER
4976.208	FAST_SENDER	N/A
4978.123	SLOW_SENDER1	N/A
4982.360	RECEIVER	FAST_SENDER
4984.783	FAST_SENDER	N/A
4985.268	SLOW_SENDER1	N/A
4985.563	RECEIVER	FAST_SENDER
4988.003	FAST_SENDER	N/A
4992.412	SLOW_SENDER1	N/A
4994.152	RECEIVER	FAST_SENDER
4996.588	FAST_SENDER	N/A
4999.557	SLOW_SENDER1	N/A
5002.653	RECEIVER	FAST_SENDER
5005.098	FAST_SENDER	N/A
5005.848	RECEIVER	FAST_SENDER
5006.702	SLOW_SENDER1	N/A
5008.257	FAST_SENDER	N/A
5013.846	SLOW_SENDER1	N/A
5014.536	RECEIVER	FAST_SENDER
5016.947	FAST_SENDER	N/A
5021.442	SLOW_SENDER1	N/A
5022.867	RECEIVER	FAST_SENDER
5025.292	FAST_SENDER	N/A
5026.064	RECEIVER	FAST_SENDER
5028.493	FAST_SENDER	N/A
5028.587	SLOW_SENDER1	N/A
5034.574	RECEIVER	FAST_SENDER
5036.183	SLOW_SENDER1	N/A
5037.012	FAST_SENDER	N/A
5043.242	RECEIVER	FAST_SENDER
5043.328	SLOW_SENDER1	N/A
5045.656	FAST_SENDER	N/A
5050.472	SLOW_SENDER1	N/A
5051.900	RECEIVER	FAST_SENDER
5054.341	FAST_SENDER	N/A
5055.151	RECEIVER	FAST_SENDER
5057.586	FAST_SENDER	N/A
5057.617	SLOW_SENDER1	N/A
5065.213	SLOW_SENDER1	N/A
5070.192	FAST_SENDER	N/A
5072.358	SLOW_SENDER1	N/A
5076.218	RECEIVER	FAST_SENDER
5078.644	FAST_SENDER	N/A
5079.502	SLOW_SENDER1	N/A
5084.721	RECEIVER	FAST_SENDER
5086.647	SLOW_SENDER1	N/A
5087.171	FAST_SENDER	N/A
5093.389	RECEIVER	FAST_SENDER
5093.792	SLOW_SENDER1	N/A
5095.828	FAST_SENDER	N/A
5100.937	SLOW_SENDER1	N/A
5101.355	RECEIVER	FAST_SENDER
5103.758	FAST_SENDER	N/A
5108.081	SLOW_SENDER1	N/A
5109.829	RECEIVER	FAST_SENDER
5112.231	FAST_SENDER	N/A
5112.967	RECEIVER	FAST_SENDER
5115.226	SLOW_SENDER1	N/A
5115.394	FAST_SENDER	N/A
5121.523	RECEIVER	FAST_SENDER
5122.371	SLOW_SENDER1	N/A
5123.937	FAST_SENDER	N/A
5129.515	SLOW_SENDER1	N/A
5130.219	RECEIVER	FAST_SENDER
5132.668	FAST_SENDER	N/A
5137.111	SLOW_SENDER1	N/A
5138.874	RECEIVER	FAST_SENDER
5141.306	FAST_SENDER	N/A
5144.256	SLOW_SENDER1	N/A
5147.135	RECEIVER	FAST_SENDER
5149.557	FAST_SENDER	N/A
5150.313	RECEIVER	FAST_SENDER
5151.401	SLOW_SENDER1	N/A
[truncated: 11,891 more rows]
