# Supplementary material for: CATO: Wake-Up reCeiver-bAsed communicaTiOn for Batteryless Devices
Source: Sensors (Basel). 2025 Nov 7;25(22):6813. doi: 10.3390/s25226813 (PMC12655924; doi:10.3390/s25226813)
Supplement: Supplementary file 1 [file sensors-25-06813-s001.zip › File S1_Experimental_and_Simulation_Data/simulation/capsweep/cap2/mac_competing_nodes_link_reserve.csv]

time_s	node_id	received_from
2.700	FAST_SENDER	N/A
2.700	SLOW_SENDER1	N/A
3.443	RECEIVER	FAST_SENDER
5.865	FAST_SENDER	N/A
6.654	RECEIVER	FAST_SENDER
9.067	FAST_SENDER	N/A
9.872	SLOW_SENDER1	N/A
12.283	FAST_SENDER	N/A
16.546	RECEIVER	FAST_SENDER
17.017	SLOW_SENDER1	N/A
18.977	FAST_SENDER	N/A
24.162	SLOW_SENDER1	N/A
26.288	FAST_SENDER	N/A
30.424	RECEIVER	FAST_SENDER
31.306	SLOW_SENDER1	N/A
32.870	FAST_SENDER	N/A
38.451	SLOW_SENDER1	N/A
40.405	FAST_SENDER	N/A
45.596	SLOW_SENDER1	N/A
46.598	FAST_SENDER	N/A
50.882	RECEIVER	FAST_SENDER
52.740	SLOW_SENDER1	N/A
53.311	FAST_SENDER	N/A
59.885	SLOW_SENDER1	N/A
60.613	FAST_SENDER	N/A
67.021	SLOW_SENDER1	N/A
67.711	FAST_SENDER	N/A
73.114	RECEIVER	FAST_SENDER
74.165	SLOW_SENDER1	N/A
75.562	FAST_SENDER	N/A
81.254	RECEIVER	FAST_SENDER
81.310	SLOW_SENDER1	N/A
83.670	FAST_SENDER	N/A
87.773	RECEIVER	FAST_SENDER
88.455	SLOW_SENDER1	N/A
90.178	FAST_SENDER	N/A
95.358	RECEIVER	FAST_SENDER
95.599	SLOW_SENDER1	N/A
97.774	FAST_SENDER	N/A
102.744	SLOW_SENDER1	N/A
104.344	FAST_SENDER	N/A
108.243	RECEIVER	FAST_SENDER
109.889	SLOW_SENDER1	N/A
111.864	FAST_SENDER	N/A
115.647	RECEIVER	FAST_SENDER
117.033	SLOW_SENDER1	N/A
118.072	FAST_SENDER	N/A
124.178	SLOW_SENDER1	N/A
125.840	FAST_SENDER	N/A
131.322	SLOW_SENDER1	N/A
131.381	RECEIVER	FAST_SENDER
133.829	FAST_SENDER	N/A
138.467	SLOW_SENDER1	N/A
141.916	FAST_SENDER	N/A
144.252	RECEIVER	FAST_SENDER
145.612	SLOW_SENDER1	N/A
146.691	FAST_SENDER	N/A
152.556	RECEIVER	FAST_SENDER
152.756	SLOW_SENDER1	N/A
154.973	FAST_SENDER	N/A
159.901	SLOW_SENDER1	N/A
162.617	FAST_SENDER	N/A
164.922	RECEIVER	FAST_SENDER
167.324	FAST_SENDER	N/A
167.497	SLOW_SENDER1	N/A
174.642	SLOW_SENDER1	N/A
175.065	FAST_SENDER	N/A
180.861	RECEIVER	FAST_SENDER
181.787	SLOW_SENDER1	N/A
183.307	FAST_SENDER	N/A
188.931	SLOW_SENDER1	N/A
191.189	FAST_SENDER	N/A
195.077	RECEIVER	FAST_SENDER
196.076	SLOW_SENDER1	N/A
197.518	FAST_SENDER	N/A
203.175	RECEIVER	FAST_SENDER
203.221	SLOW_SENDER1	N/A
205.576	FAST_SENDER	N/A
209.531	RECEIVER	FAST_SENDER
210.365	SLOW_SENDER1	N/A
211.975	FAST_SENDER	N/A
217.510	SLOW_SENDER1	N/A
218.100	RECEIVER	FAST_SENDER
220.535	FAST_SENDER	N/A
223.718	FAST_SENDER	N/A
225.572	SLOW_SENDER1	N/A
227.403	RECEIVER	FAST_SENDER
229.846	FAST_SENDER	N/A
232.717	SLOW_SENDER1	N/A
237.612	FAST_SENDER	N/A
238.376	RECEIVER	FAST_SENDER
239.862	SLOW_SENDER1	N/A
240.789	FAST_SENDER	N/A
246.419	RECEIVER	FAST_SENDER
247.007	SLOW_SENDER1	N/A
248.858	FAST_SENDER	N/A
254.151	SLOW_SENDER1	N/A
256.243	FAST_SENDER	N/A
260.009	RECEIVER	FAST_SENDER
261.296	SLOW_SENDER1	N/A
262.445	FAST_SENDER	N/A
268.441	SLOW_SENDER1	N/A
270.348	FAST_SENDER	N/A
274.274	RECEIVER	FAST_SENDER
275.585	SLOW_SENDER1	N/A
276.675	FAST_SENDER	N/A
282.165	RECEIVER	FAST_SENDER
282.730	SLOW_SENDER1	N/A
284.605	FAST_SENDER	N/A
289.875	SLOW_SENDER1	N/A
289.880	RECEIVER	FAST_SENDER
292.281	FAST_SENDER	N/A
297.046	SLOW_SENDER1	N/A
299.822	FAST_SENDER	N/A
302.203	RECEIVER	FAST_SENDER
304.628	FAST_SENDER	N/A
304.643	SLOW_SENDER1	N/A
312.239	SLOW_SENDER1	N/A
312.316	FAST_SENDER	N/A
319.383	SLOW_SENDER1	N/A
320.691	FAST_SENDER	N/A
326.528	SLOW_SENDER1	N/A
328.163	FAST_SENDER	N/A
330.408	RECEIVER	FAST_SENDER
332.851	FAST_SENDER	N/A
333.673	SLOW_SENDER1	N/A
340.047	FAST_SENDER	N/A
340.784	RECEIVER	FAST_SENDER
340.817	SLOW_SENDER1	N/A
343.194	FAST_SENDER	N/A
347.431	RECEIVER	FAST_SENDER
347.962	SLOW_SENDER1	N/A
349.877	FAST_SENDER	N/A
355.107	SLOW_SENDER1	N/A
356.345	FAST_SENDER	N/A
360.663	RECEIVER	FAST_SENDER
362.252	SLOW_SENDER1	N/A
363.089	FAST_SENDER	N/A
368.389	RECEIVER	FAST_SENDER
369.396	SLOW_SENDER1	N/A
370.815	FAST_SENDER	N/A
376.465	RECEIVER	FAST_SENDER
376.541	SLOW_SENDER1	N/A
378.528	FAST_SENDER	N/A
383.686	SLOW_SENDER1	N/A
384.179	RECEIVER	FAST_SENDER
386.609	FAST_SENDER	N/A
387.372	RECEIVER	FAST_SENDER
390.830	SLOW_SENDER1	N/A
394.224	FAST_SENDER	N/A
395.027	RECEIVER	FAST_SENDER
397.470	FAST_SENDER	N/A
397.975	SLOW_SENDER1	N/A
405.017	FAST_SENDER	N/A
405.120	SLOW_SENDER1	N/A
405.796	RECEIVER	FAST_SENDER
408.232	FAST_SENDER	N/A
408.987	RECEIVER	FAST_SENDER
411.408	FAST_SENDER	N/A
412.716	SLOW_SENDER1	N/A
419.417	FAST_SENDER	N/A
419.861	SLOW_SENDER1	N/A
420.143	RECEIVER	FAST_SENDER
426.761	FAST_SENDER	N/A
427.006	SLOW_SENDER1	N/A
427.501	RECEIVER	FAST_SENDER
429.935	FAST_SENDER	N/A
434.166	SLOW_SENDER1	N/A
436.848	FAST_SENDER	N/A
437.597	RECEIVER	FAST_SENDER
440.027	FAST_SENDER	N/A
441.762	SLOW_SENDER1	N/A
447.536	FAST_SENDER	N/A
448.280	RECEIVER	FAST_SENDER
449.359	SLOW_SENDER1	N/A
450.684	FAST_SENDER	N/A
456.371	RECEIVER	FAST_SENDER
456.504	SLOW_SENDER1	N/A
458.799	FAST_SENDER	N/A
462.665	RECEIVER	FAST_SENDER
463.649	SLOW_SENDER1	N/A
465.071	FAST_SENDER	N/A
470.781	RECEIVER	FAST_SENDER
470.794	SLOW_SENDER1	N/A
473.213	FAST_SENDER	N/A
477.175	RECEIVER	FAST_SENDER
477.938	SLOW_SENDER1	N/A
479.607	FAST_SENDER	N/A
485.083	SLOW_SENDER1	N/A
487.576	FAST_SENDER	N/A
489.934	RECEIVER	FAST_SENDER
492.227	SLOW_SENDER1	N/A
492.335	FAST_SENDER	N/A
499.372	SLOW_SENDER1	N/A
500.169	FAST_SENDER	N/A
505.836	RECEIVER	FAST_SENDER
506.517	SLOW_SENDER1	N/A
507.865	FAST_SENDER	N/A
513.661	SLOW_SENDER1	N/A
515.719	FAST_SENDER	N/A
519.436	RECEIVER	FAST_SENDER
520.806	SLOW_SENDER1	N/A
521.845	FAST_SENDER	N/A
527.135	RECEIVER	FAST_SENDER
527.951	SLOW_SENDER1	N/A
529.535	FAST_SENDER	N/A
534.963	RECEIVER	FAST_SENDER
535.095	SLOW_SENDER1	N/A
537.399	FAST_SENDER	N/A
541.672	RECEIVER	FAST_SENDER
542.240	SLOW_SENDER1	N/A
544.118	FAST_SENDER	N/A
549.384	SLOW_SENDER1	N/A
549.425	RECEIVER	FAST_SENDER
551.837	FAST_SENDER	N/A
556.980	SLOW_SENDER1	N/A
560.359	FAST_SENDER	N/A
562.565	RECEIVER	FAST_SENDER
564.125	SLOW_SENDER1	N/A
565.003	FAST_SENDER	N/A
571.269	SLOW_SENDER1	N/A
572.289	FAST_SENDER	N/A
578.414	SLOW_SENDER1	N/A
578.744	FAST_SENDER	N/A
582.822	RECEIVER	FAST_SENDER
585.232	FAST_SENDER	N/A
585.559	SLOW_SENDER1	N/A
592.703	SLOW_SENDER1	N/A
593.211	FAST_SENDER	N/A
599.848	SLOW_SENDER1	N/A
600.704	FAST_SENDER	N/A
606.993	SLOW_SENDER1	N/A
608.417	FAST_SENDER	N/A
612.646	RECEIVER	FAST_SENDER
614.137	SLOW_SENDER1	N/A
615.079	FAST_SENDER	N/A
621.039	RECEIVER	FAST_SENDER
621.282	SLOW_SENDER1	N/A
623.468	FAST_SENDER	N/A
628.427	SLOW_SENDER1	N/A
629.921	FAST_SENDER	N/A
633.804	RECEIVER	FAST_SENDER
635.571	SLOW_SENDER1	N/A
636.215	FAST_SENDER	N/A
642.716	SLOW_SENDER1	N/A
643.949	FAST_SENDER	N/A
648.151	RECEIVER	FAST_SENDER
649.861	SLOW_SENDER1	N/A
650.595	FAST_SENDER	N/A
656.190	RECEIVER	FAST_SENDER
657.005	SLOW_SENDER1	N/A
658.623	FAST_SENDER	N/A
663.885	RECEIVER	FAST_SENDER
664.150	SLOW_SENDER1	N/A
666.326	FAST_SENDER	N/A
671.294	SLOW_SENDER1	N/A
673.591	FAST_SENDER	N/A
675.763	RECEIVER	FAST_SENDER
678.180	FAST_SENDER	N/A
678.439	SLOW_SENDER1	N/A
685.621	SLOW_SENDER1	N/A
686.011	FAST_SENDER	N/A
692.084	RECEIVER	FAST_SENDER
692.765	SLOW_SENDER1	N/A
694.520	FAST_SENDER	N/A
699.679	RECEIVER	FAST_SENDER
699.910	SLOW_SENDER1	N/A
702.091	FAST_SENDER	N/A
705.972	RECEIVER	FAST_SENDER
707.055	SLOW_SENDER1	N/A
708.376	FAST_SENDER	N/A
713.849	RECEIVER	FAST_SENDER
714.199	SLOW_SENDER1	N/A
716.274	FAST_SENDER	N/A
721.344	SLOW_SENDER1	N/A
721.429	RECEIVER	FAST_SENDER
723.873	FAST_SENDER	N/A
728.488	SLOW_SENDER1	N/A
730.274	FAST_SENDER	N/A
735.633	SLOW_SENDER1	N/A
736.529	FAST_SENDER	N/A
740.681	RECEIVER	FAST_SENDER
742.777	SLOW_SENDER1	N/A
743.095	FAST_SENDER	N/A
749.922	SLOW_SENDER1	N/A
750.607	FAST_SENDER	N/A
757.067	SLOW_SENDER1	N/A
757.913	FAST_SENDER	N/A
763.329	RECEIVER	FAST_SENDER
764.211	SLOW_SENDER1	N/A
765.745	FAST_SENDER	N/A
771.318	RECEIVER	FAST_SENDER
771.356	SLOW_SENDER1	N/A
773.757	FAST_SENDER	N/A
777.300	RECEIVER	FAST_SENDER
778.501	SLOW_SENDER1	N/A
779.727	FAST_SENDER	N/A
784.976	RECEIVER	FAST_SENDER
785.646	SLOW_SENDER1	N/A
787.386	FAST_SENDER	N/A
792.594	RECEIVER	FAST_SENDER
792.790	SLOW_SENDER1	N/A
795.040	FAST_SENDER	N/A
799.935	SLOW_SENDER1	N/A
802.345	FAST_SENDER	N/A
804.680	RECEIVER	FAST_SENDER
807.080	SLOW_SENDER1	N/A
807.088	FAST_SENDER	N/A
814.224	SLOW_SENDER1	N/A
814.890	FAST_SENDER	N/A
820.428	RECEIVER	FAST_SENDER
821.369	SLOW_SENDER1	N/A
822.848	FAST_SENDER	N/A
828.514	SLOW_SENDER1	N/A
830.640	FAST_SENDER	N/A
835.658	SLOW_SENDER1	N/A
837.679	FAST_SENDER	N/A
842.297	FAST_SENDER	N/A
842.803	SLOW_SENDER1	N/A
846.376	RECEIVER	FAST_SENDER
848.795	FAST_SENDER	N/A
849.947	SLOW_SENDER1	N/A
851.961	FAST_SENDER	N/A
857.092	SLOW_SENDER1	N/A
858.092	FAST_SENDER	N/A
862.052	RECEIVER	FAST_SENDER
864.237	SLOW_SENDER1	N/A
864.477	FAST_SENDER	N/A
871.381	SLOW_SENDER1	N/A
872.195	FAST_SENDER	N/A
878.526	SLOW_SENDER1	N/A
880.384	FAST_SENDER	N/A
884.165	RECEIVER	FAST_SENDER
885.671	SLOW_SENDER1	N/A
886.605	FAST_SENDER	N/A
892.815	SLOW_SENDER1	N/A
894.266	FAST_SENDER	N/A
898.420	RECEIVER	FAST_SENDER
899.960	SLOW_SENDER1	N/A
900.868	FAST_SENDER	N/A
907.087	SLOW_SENDER1	N/A
908.720	FAST_SENDER	N/A
912.384	RECEIVER	FAST_SENDER
914.232	SLOW_SENDER1	N/A
914.805	FAST_SENDER	N/A
920.554	RECEIVER	FAST_SENDER
921.376	SLOW_SENDER1	N/A
922.965	FAST_SENDER	N/A
928.521	SLOW_SENDER1	N/A
929.693	FAST_SENDER	N/A
935.666	SLOW_SENDER1	N/A
936.273	FAST_SENDER	N/A
940.267	RECEIVER	FAST_SENDER
942.667	FAST_SENDER	N/A
942.810	SLOW_SENDER1	N/A
950.341	FAST_SENDER	N/A
950.406	SLOW_SENDER1	N/A
951.084	RECEIVER	FAST_SENDER
953.492	FAST_SENDER	N/A
954.218	RECEIVER	FAST_SENDER
956.629	FAST_SENDER	N/A
958.003	SLOW_SENDER1	N/A
964.652	FAST_SENDER	N/A
965.148	SLOW_SENDER1	N/A
965.434	RECEIVER	FAST_SENDER
967.883	FAST_SENDER	N/A
971.087	FAST_SENDER	N/A
972.292	SLOW_SENDER1	N/A
975.267	RECEIVER	FAST_SENDER
977.676	FAST_SENDER	N/A
979.437	SLOW_SENDER1	N/A
984.198	RECEIVER	FAST_SENDER
986.582	SLOW_SENDER1	N/A
986.599	FAST_SENDER	N/A
993.726	SLOW_SENDER1	N/A
995.680	FAST_SENDER	N/A
999.563	RECEIVER	FAST_SENDER
1000.871	SLOW_SENDER1	N/A
1001.978	FAST_SENDER	N/A
1007.769	RECEIVER	FAST_SENDER
1008.016	SLOW_SENDER1	N/A
1010.212	FAST_SENDER	N/A
1015.160	SLOW_SENDER1	N/A
1016.499	FAST_SENDER	N/A
1022.305	SLOW_SENDER1	N/A
1022.864	FAST_SENDER	N/A
1026.797	RECEIVER	FAST_SENDER
1029.234	FAST_SENDER	N/A
1029.449	SLOW_SENDER1	N/A
1036.607	SLOW_SENDER1	N/A
1037.300	FAST_SENDER	N/A
1041.134	RECEIVER	FAST_SENDER
1043.564	FAST_SENDER	N/A
1043.751	SLOW_SENDER1	N/A
1050.896	SLOW_SENDER1	N/A
1051.497	FAST_SENDER	N/A
1057.214	RECEIVER	FAST_SENDER
1058.041	SLOW_SENDER1	N/A
1059.633	FAST_SENDER	N/A
1065.185	SLOW_SENDER1	N/A
1065.627	RECEIVER	FAST_SENDER
1068.072	FAST_SENDER	N/A
1072.330	SLOW_SENDER1	N/A
1075.894	FAST_SENDER	N/A
1076.709	RECEIVER	FAST_SENDER
1079.154	FAST_SENDER	N/A
1079.475	SLOW_SENDER1	N/A
1086.620	SLOW_SENDER1	N/A
1086.935	FAST_SENDER	N/A
1093.764	SLOW_SENDER1	N/A
1094.431	FAST_SENDER	N/A
1100.909	SLOW_SENDER1	N/A
1102.525	FAST_SENDER	N/A
1106.349	RECEIVER	FAST_SENDER
1108.054	SLOW_SENDER1	N/A
1108.799	FAST_SENDER	N/A
1115.198	SLOW_SENDER1	N/A
1116.529	FAST_SENDER	N/A
1122.343	SLOW_SENDER1	N/A
1122.638	FAST_SENDER	N/A
1129.488	SLOW_SENDER1	N/A
1130.291	FAST_SENDER	N/A
1134.913	FAST_SENDER	N/A
1136.632	SLOW_SENDER1	N/A
1138.715	RECEIVER	FAST_SENDER
1141.159	FAST_SENDER	N/A
1144.229	SLOW_SENDER1	N/A
1148.317	FAST_SENDER	N/A
1149.116	RECEIVER	FAST_SENDER
1151.373	SLOW_SENDER1	N/A
1151.550	FAST_SENDER	N/A
1158.518	SLOW_SENDER1	N/A
1158.961	FAST_SENDER	N/A
1165.663	SLOW_SENDER1	N/A
1166.415	FAST_SENDER	N/A
1172.055	RECEIVER	FAST_SENDER
1172.807	SLOW_SENDER1	N/A
1174.118	FAST_SENDER	N/A
1179.694	RECEIVER	FAST_SENDER
1179.952	SLOW_SENDER1	N/A
1182.117	FAST_SENDER	N/A
1187.097	SLOW_SENDER1	N/A
1188.277	FAST_SENDER	N/A
1194.241	SLOW_SENDER1	N/A
1194.725	FAST_SENDER	N/A
1198.775	RECEIVER	FAST_SENDER
1201.183	FAST_SENDER	N/A
1201.386	SLOW_SENDER1	N/A
1208.530	SLOW_SENDER1	N/A
1208.766	FAST_SENDER	N/A
1215.675	SLOW_SENDER1	N/A
1216.467	FAST_SENDER	N/A
1222.819	SLOW_SENDER1	N/A
1224.229	FAST_SENDER	N/A
1227.760	RECEIVER	FAST_SENDER
1229.964	SLOW_SENDER1	N/A
1230.187	FAST_SENDER	N/A
1237.109	SLOW_SENDER1	N/A
1237.554	FAST_SENDER	N/A
1244.253	SLOW_SENDER1	N/A
1245.023	FAST_SENDER	N/A
1251.398	SLOW_SENDER1	N/A
1252.135	FAST_SENDER	N/A
1258.543	SLOW_SENDER1	N/A
1259.298	FAST_SENDER	N/A
1264.790	RECEIVER	FAST_SENDER
1265.688	SLOW_SENDER1	N/A
1267.233	FAST_SENDER	N/A
1272.522	RECEIVER	FAST_SENDER
1272.832	SLOW_SENDER1	N/A
1274.964	FAST_SENDER	N/A
1279.977	SLOW_SENDER1	N/A
1282.780	FAST_SENDER	N/A
1285.050	RECEIVER	FAST_SENDER
1287.468	FAST_SENDER	N/A
1287.573	SLOW_SENDER1	N/A
1290.643	FAST_SENDER	N/A
1294.715	RECEIVER	FAST_SENDER
1295.169	SLOW_SENDER1	N/A
1297.144	FAST_SENDER	N/A
1302.314	SLOW_SENDER1	N/A
1302.528	RECEIVER	FAST_SENDER
1304.591	FAST_SENDER	N/A
1309.459	SLOW_SENDER1	N/A
1311.790	FAST_SENDER	N/A
1312.582	RECEIVER	FAST_SENDER
1315.017	FAST_SENDER	N/A
1316.603	SLOW_SENDER1	N/A
1322.574	FAST_SENDER	N/A
1323.748	SLOW_SENDER1	N/A
1330.250	FAST_SENDER	N/A
1330.892	SLOW_SENDER1	N/A
1331.043	RECEIVER	FAST_SENDER
1333.455	FAST_SENDER	N/A
1334.182	RECEIVER	FAST_SENDER
1336.584	FAST_SENDER	N/A
1338.037	SLOW_SENDER1	N/A
1344.824	FAST_SENDER	N/A
1345.182	SLOW_SENDER1	N/A
1345.602	RECEIVER	FAST_SENDER
1348.039	FAST_SENDER	N/A
1351.243	FAST_SENDER	N/A
1352.326	SLOW_SENDER1	N/A
1355.335	RECEIVER	FAST_SENDER
1357.773	FAST_SENDER	N/A
1359.471	SLOW_SENDER1	N/A
1365.122	FAST_SENDER	N/A
1365.902	RECEIVER	FAST_SENDER
1366.616	SLOW_SENDER1	N/A
1368.302	FAST_SENDER	N/A
1373.760	SLOW_SENDER1	N/A
1373.885	RECEIVER	FAST_SENDER
1376.311	FAST_SENDER	N/A
1380.905	SLOW_SENDER1	N/A
1384.359	FAST_SENDER	N/A
1385.151	RECEIVER	FAST_SENDER
1387.577	FAST_SENDER	N/A
1388.049	SLOW_SENDER1	N/A
1390.760	FAST_SENDER	N/A
1395.194	SLOW_SENDER1	N/A
1396.875	FAST_SENDER	N/A
1400.525	RECEIVER	FAST_SENDER
1402.338	SLOW_SENDER1	N/A
1402.944	FAST_SENDER	N/A
1409.483	SLOW_SENDER1	N/A
1410.771	FAST_SENDER	N/A
1414.696	RECEIVER	FAST_SENDER
1416.628	SLOW_SENDER1	N/A
1417.141	FAST_SENDER	N/A
1423.772	SLOW_SENDER1	N/A
1424.632	FAST_SENDER	N/A
1428.321	RECEIVER	FAST_SENDER
1430.743	FAST_SENDER	N/A
1430.917	SLOW_SENDER1	N/A
1433.875	FAST_SENDER	N/A
1437.801	RECEIVER	FAST_SENDER
1438.062	SLOW_SENDER1	N/A
1440.210	FAST_SENDER	N/A
1445.207	SLOW_SENDER1	N/A
1447.639	FAST_SENDER	N/A
1450.087	RECEIVER	FAST_SENDER
1452.351	SLOW_SENDER1	N/A
1452.533	FAST_SENDER	N/A
1459.496	SLOW_SENDER1	N/A
1460.333	FAST_SENDER	N/A
1465.549	RECEIVER	FAST_SENDER
1466.641	SLOW_SENDER1	N/A
1467.969	FAST_SENDER	N/A
1473.327	RECEIVER	FAST_SENDER
1473.785	SLOW_SENDER1	N/A
1475.773	FAST_SENDER	N/A
1479.818	RECEIVER	FAST_SENDER
1480.930	SLOW_SENDER1	N/A
1482.262	FAST_SENDER	N/A
1487.781	RECEIVER	FAST_SENDER
1488.075	SLOW_SENDER1	N/A
1490.187	FAST_SENDER	N/A
1495.219	SLOW_SENDER1	N/A
1496.705	FAST_SENDER	N/A
1501.001	RECEIVER	FAST_SENDER
1502.364	SLOW_SENDER1	N/A
1503.401	FAST_SENDER	N/A
1508.699	RECEIVER	FAST_SENDER
1509.508	SLOW_SENDER1	N/A
1511.130	FAST_SENDER	N/A
1516.653	SLOW_SENDER1	N/A
1516.657	RECEIVER	FAST_SENDER
1519.107	FAST_SENDER	N/A
1522.597	RECEIVER	FAST_SENDER
1523.826	SLOW_SENDER1	N/A
1525.004	FAST_SENDER	N/A
1530.655	RECEIVER	FAST_SENDER
1530.971	SLOW_SENDER1	N/A
1533.090	FAST_SENDER	N/A
1538.116	SLOW_SENDER1	N/A
1539.597	FAST_SENDER	N/A
1543.486	RECEIVER	FAST_SENDER
1545.260	SLOW_SENDER1	N/A
1545.909	FAST_SENDER	N/A
1552.405	SLOW_SENDER1	N/A
1553.712	FAST_SENDER	N/A
1557.862	RECEIVER	FAST_SENDER
1559.550	SLOW_SENDER1	N/A
1560.301	FAST_SENDER	N/A
1565.922	RECEIVER	FAST_SENDER
1566.695	SLOW_SENDER1	N/A
1568.343	FAST_SENDER	N/A
1573.839	SLOW_SENDER1	N/A
1576.217	FAST_SENDER	N/A
1580.984	SLOW_SENDER1	N/A
1583.760	FAST_SENDER	N/A
1585.988	RECEIVER	FAST_SENDER
1588.424	FAST_SENDER	N/A
1588.580	SLOW_SENDER1	N/A
1591.591	FAST_SENDER	N/A
1595.704	RECEIVER	FAST_SENDER
1596.176	SLOW_SENDER1	N/A
1598.150	FAST_SENDER	N/A
1603.321	SLOW_SENDER1	N/A
1603.619	RECEIVER	FAST_SENDER
1606.060	FAST_SENDER	N/A
1610.466	SLOW_SENDER1	N/A
1613.458	FAST_SENDER	N/A
1614.201	RECEIVER	FAST_SENDER
1616.646	FAST_SENDER	N/A
1617.610	SLOW_SENDER1	N/A
1623.751	FAST_SENDER	N/A
1624.553	RECEIVER	FAST_SENDER
1624.755	SLOW_SENDER1	N/A
1627.001	FAST_SENDER	N/A
1631.362	RECEIVER	FAST_SENDER
1631.899	SLOW_SENDER1	N/A
1633.794	FAST_SENDER	N/A
1639.044	SLOW_SENDER1	N/A
1639.140	RECEIVER	FAST_SENDER
1641.564	FAST_SENDER	N/A
1645.503	RECEIVER	FAST_SENDER
1646.189	SLOW_SENDER1	N/A
1647.951	FAST_SENDER	N/A
1653.333	RECEIVER	FAST_SENDER
1653.333	SLOW_SENDER1	N/A
1655.745	FAST_SENDER	N/A
1658.105	RECEIVER	FAST_SENDER
1660.478	SLOW_SENDER1	N/A
1660.530	FAST_SENDER	N/A
1667.623	SLOW_SENDER1	N/A
1668.595	FAST_SENDER	N/A
1674.767	SLOW_SENDER1	N/A
1674.819	FAST_SENDER	N/A
1679.714	RECEIVER	FAST_SENDER
1681.912	SLOW_SENDER1	N/A
1682.157	FAST_SENDER	N/A
1689.056	SLOW_SENDER1	N/A
1690.563	FAST_SENDER	N/A
1696.201	SLOW_SENDER1	N/A
1697.251	FAST_SENDER	N/A
1703.345	SLOW_SENDER1	N/A
1703.808	FAST_SENDER	N/A
1710.490	SLOW_SENDER1	N/A
1711.479	FAST_SENDER	N/A
1717.582	FAST_SENDER	N/A
1717.635	SLOW_SENDER1	N/A
1721.553	RECEIVER	FAST_SENDER
1723.978	FAST_SENDER	N/A
1725.231	SLOW_SENDER1	N/A
1727.153	FAST_SENDER	N/A
1730.883	RECEIVER	FAST_SENDER
1732.375	SLOW_SENDER1	N/A
1733.297	FAST_SENDER	N/A
1739.520	SLOW_SENDER1	N/A
1741.329	FAST_SENDER	N/A
1745.424	RECEIVER	FAST_SENDER
1746.665	SLOW_SENDER1	N/A
1747.866	FAST_SENDER	N/A
1753.119	RECEIVER	FAST_SENDER
1753.809	SLOW_SENDER1	N/A
1755.560	FAST_SENDER	N/A
1760.889	RECEIVER	FAST_SENDER
1760.954	SLOW_SENDER1	N/A
1763.292	FAST_SENDER	N/A
1766.953	RECEIVER	FAST_SENDER
1768.099	SLOW_SENDER1	N/A
1769.357	FAST_SENDER	N/A
1774.862	RECEIVER	FAST_SENDER
1775.243	SLOW_SENDER1	N/A
1777.311	FAST_SENDER	N/A
1782.388	SLOW_SENDER1	N/A
1783.773	FAST_SENDER	N/A
1789.533	SLOW_SENDER1	N/A
1789.793	FAST_SENDER	N/A
1795.949	FAST_SENDER	N/A
1796.677	SLOW_SENDER1	N/A
1799.899	RECEIVER	FAST_SENDER
1802.317	FAST_SENDER	N/A
1803.822	SLOW_SENDER1	N/A
1810.346	FAST_SENDER	N/A
1810.966	SLOW_SENDER1	N/A
1811.097	RECEIVER	FAST_SENDER
1813.547	FAST_SENDER	N/A
1814.359	RECEIVER	FAST_SENDER
1816.803	FAST_SENDER	N/A
1818.111	SLOW_SENDER1	N/A
1824.368	FAST_SENDER	N/A
1825.168	RECEIVER	FAST_SENDER
1825.256	SLOW_SENDER1	N/A
1827.579	FAST_SENDER	N/A
1831.795	RECEIVER	FAST_SENDER
1832.400	SLOW_SENDER1	N/A
1834.202	FAST_SENDER	N/A
1839.545	SLOW_SENDER1	N/A
1841.817	FAST_SENDER	N/A
1844.377	RECEIVER	FAST_SENDER
1846.690	SLOW_SENDER1	N/A
1846.790	FAST_SENDER	N/A
1853.834	SLOW_SENDER1	N/A
1854.572	FAST_SENDER	N/A
1860.979	SLOW_SENDER1	N/A
1862.528	FAST_SENDER	N/A
1868.123	SLOW_SENDER1	N/A
1868.919	FAST_SENDER	N/A
1875.021	FAST_SENDER	N/A
1875.268	SLOW_SENDER1	N/A
1879.068	RECEIVER	FAST_SENDER
1881.468	FAST_SENDER	N/A
1882.441	SLOW_SENDER1	N/A
1888.923	FAST_SENDER	N/A
1889.586	SLOW_SENDER1	N/A
1889.671	RECEIVER	FAST_SENDER
1892.089	FAST_SENDER	N/A
1896.731	SLOW_SENDER1	N/A
1899.722	FAST_SENDER	N/A
1902.181	RECEIVER	FAST_SENDER
1903.875	SLOW_SENDER1	N/A
1904.596	FAST_SENDER	N/A
1911.020	SLOW_SENDER1	N/A
1912.437	FAST_SENDER	N/A
1918.165	SLOW_SENDER1	N/A
1919.849	FAST_SENDER	N/A
1924.616	FAST_SENDER	N/A
1925.310	SLOW_SENDER1	N/A
1930.873	FAST_SENDER	N/A
1932.454	SLOW_SENDER1	N/A
1934.834	RECEIVER	FAST_SENDER
1937.235	FAST_SENDER	N/A
1939.599	SLOW_SENDER1	N/A
1944.850	FAST_SENDER	N/A
1945.616	RECEIVER	FAST_SENDER
1946.744	SLOW_SENDER1	N/A
1948.032	FAST_SENDER	N/A
1953.795	RECEIVER	FAST_SENDER
1953.888	SLOW_SENDER1	N/A
1956.195	FAST_SENDER	N/A
1959.943	RECEIVER	FAST_SENDER
1961.033	SLOW_SENDER1	N/A
1962.382	FAST_SENDER	N/A
1967.818	RECEIVER	FAST_SENDER
1968.178	SLOW_SENDER1	N/A
1970.221	FAST_SENDER	N/A
1974.464	RECEIVER	FAST_SENDER
1975.322	SLOW_SENDER1	N/A
1976.908	FAST_SENDER	N/A
1982.467	SLOW_SENDER1	N/A
1982.744	RECEIVER	FAST_SENDER
1985.154	FAST_SENDER	N/A
1985.902	RECEIVER	FAST_SENDER
1988.335	FAST_SENDER	N/A
1989.611	SLOW_SENDER1	N/A
1991.471	FAST_SENDER	N/A
1995.234	RECEIVER	FAST_SENDER
1996.756	SLOW_SENDER1	N/A
1997.678	FAST_SENDER	N/A
2003.463	RECEIVER	FAST_SENDER
2003.900	SLOW_SENDER1	N/A
2005.913	FAST_SENDER	N/A
2011.003	RECEIVER	FAST_SENDER
2011.045	SLOW_SENDER1	N/A
2013.048	FAST_SENDER	N/A
2017.116	RECEIVER	FAST_SENDER
2018.190	SLOW_SENDER1	N/A
2019.560	FAST_SENDER	N/A
2024.948	RECEIVER	FAST_SENDER
2025.334	SLOW_SENDER1	N/A
2027.388	FAST_SENDER	N/A
2032.479	SLOW_SENDER1	N/A
2035.114	FAST_SENDER	N/A
2037.379	RECEIVER	FAST_SENDER
2039.624	SLOW_SENDER1	N/A
2042.980	FAST_SENDER	N/A
2045.330	RECEIVER	FAST_SENDER
2046.769	SLOW_SENDER1	N/A
2047.757	FAST_SENDER	N/A
2053.120	RECEIVER	FAST_SENDER
2053.913	SLOW_SENDER1	N/A
2055.566	FAST_SENDER	N/A
2061.058	SLOW_SENDER1	N/A
2063.589	FAST_SENDER	N/A
2068.175	FAST_SENDER	N/A
2068.203	SLOW_SENDER1	N/A
2071.979	RECEIVER	FAST_SENDER
2075.434	FAST_SENDER	N/A
2075.799	SLOW_SENDER1	N/A
2079.490	RECEIVER	FAST_SENDER
2081.930	FAST_SENDER	N/A
2082.943	SLOW_SENDER1	N/A
2089.135	FAST_SENDER	N/A
2089.882	RECEIVER	FAST_SENDER
2090.088	SLOW_SENDER1	N/A
2092.294	FAST_SENDER	N/A
2097.233	SLOW_SENDER1	N/A
2099.586	FAST_SENDER	N/A
2102.079	RECEIVER	FAST_SENDER
2104.378	SLOW_SENDER1	N/A
2104.496	FAST_SENDER	N/A
2110.650	RECEIVER	FAST_SENDER
2111.522	SLOW_SENDER1	N/A
2113.076	FAST_SENDER	N/A
2118.429	RECEIVER	FAST_SENDER
2118.667	SLOW_SENDER1	N/A
2120.875	FAST_SENDER	N/A
2125.812	SLOW_SENDER1	N/A
2127.440	FAST_SENDER	N/A
2132.956	SLOW_SENDER1	N/A
2133.674	FAST_SENDER	N/A
2140.101	SLOW_SENDER1	N/A
2140.278	FAST_SENDER	N/A
2144.068	RECEIVER	FAST_SENDER
2146.470	FAST_SENDER	N/A
2147.246	SLOW_SENDER1	N/A
2153.811	FAST_SENDER	N/A
2154.390	SLOW_SENDER1	N/A
2154.589	RECEIVER	FAST_SENDER
2157.010	FAST_SENDER	N/A
2160.217	FAST_SENDER	N/A
2161.535	SLOW_SENDER1	N/A
2167.549	FAST_SENDER	N/A
2168.679	SLOW_SENDER1	N/A
2170.042	RECEIVER	FAST_SENDER
2172.456	FAST_SENDER	N/A
2175.824	SLOW_SENDER1	N/A
2180.274	FAST_SENDER	N/A
2181.055	RECEIVER	FAST_SENDER
2183.420	SLOW_SENDER1	N/A
2183.487	FAST_SENDER	N/A
2190.564	SLOW_SENDER1	N/A
2192.083	FAST_SENDER	N/A
2195.789	RECEIVER	FAST_SENDER
2197.709	SLOW_SENDER1	N/A
2198.201	FAST_SENDER	N/A
2203.748	RECEIVER	FAST_SENDER
2204.854	SLOW_SENDER1	N/A
2206.175	FAST_SENDER	N/A
2211.409	RECEIVER	FAST_SENDER
2211.998	SLOW_SENDER1	N/A
2213.810	FAST_SENDER	N/A
2219.143	SLOW_SENDER1	N/A
2219.316	RECEIVER	FAST_SENDER
2221.727	FAST_SENDER	N/A
2226.288	SLOW_SENDER1	N/A
2229.471	FAST_SENDER	N/A
2230.245	RECEIVER	FAST_SENDER
2232.675	FAST_SENDER	N/A
2233.432	SLOW_SENDER1	N/A
2235.887	FAST_SENDER	N/A
2239.900	RECEIVER	FAST_SENDER
2240.583	SLOW_SENDER1	N/A
2242.342	FAST_SENDER	N/A
2247.728	SLOW_SENDER1	N/A
2247.874	RECEIVER	FAST_SENDER
2250.314	FAST_SENDER	N/A
2253.484	FAST_SENDER	N/A
2254.872	SLOW_SENDER1	N/A
2257.819	RECEIVER	FAST_SENDER
2260.227	FAST_SENDER	N/A
2262.017	SLOW_SENDER1	N/A
2268.223	FAST_SENDER	N/A
2268.982	RECEIVER	FAST_SENDER
2269.613	SLOW_SENDER1	N/A
2271.386	FAST_SENDER	N/A
2276.758	SLOW_SENDER1	N/A
2276.815	RECEIVER	FAST_SENDER
2279.249	FAST_SENDER	N/A
2283.903	SLOW_SENDER1	N/A
2285.550	FAST_SENDER	N/A
2289.628	RECEIVER	FAST_SENDER
2291.047	SLOW_SENDER1	N/A
2292.042	FAST_SENDER	N/A
2297.599	RECEIVER	FAST_SENDER
2298.192	SLOW_SENDER1	N/A
2300.029	FAST_SENDER	N/A
2305.337	SLOW_SENDER1	N/A
2307.730	FAST_SENDER	N/A
2310.172	RECEIVER	FAST_SENDER
2312.481	SLOW_SENDER1	N/A
2312.614	FAST_SENDER	N/A
2319.626	SLOW_SENDER1	N/A
2320.970	FAST_SENDER	N/A
2324.623	RECEIVER	FAST_SENDER
2326.771	SLOW_SENDER1	N/A
2327.062	FAST_SENDER	N/A
2333.915	SLOW_SENDER1	N/A
2334.384	FAST_SENDER	N/A
2341.060	SLOW_SENDER1	N/A
2341.768	FAST_SENDER	N/A
2347.437	RECEIVER	FAST_SENDER
2348.204	SLOW_SENDER1	N/A
2349.864	FAST_SENDER	N/A
2355.349	SLOW_SENDER1	N/A
2355.412	RECEIVER	FAST_SENDER
2357.841	FAST_SENDER	N/A
2362.493	SLOW_SENDER1	N/A
2364.222	FAST_SENDER	N/A
2369.638	SLOW_SENDER1	N/A
2370.424	FAST_SENDER	N/A
2376.783	SLOW_SENDER1	N/A
2376.789	FAST_SENDER	N/A
2381.229	RECEIVER	FAST_SENDER
2383.644	FAST_SENDER	N/A
2383.927	SLOW_SENDER1	N/A
2391.072	SLOW_SENDER1	N/A
2391.298	FAST_SENDER	N/A
2398.217	SLOW_SENDER1	N/A
2398.476	FAST_SENDER	N/A
2405.362	SLOW_SENDER1	N/A
2405.669	FAST_SENDER	N/A
2412.506	SLOW_SENDER1	N/A
2414.017	FAST_SENDER	N/A
2419.651	SLOW_SENDER1	N/A
2421.729	FAST_SENDER	N/A
2426.670	FAST_SENDER	N/A
2426.796	SLOW_SENDER1	N/A
2432.865	FAST_SENDER	N/A
2434.392	SLOW_SENDER1	N/A
2437.565	RECEIVER	FAST_SENDER
2439.995	FAST_SENDER	N/A
2441.536	SLOW_SENDER1	N/A
2443.179	FAST_SENDER	N/A
2446.990	RECEIVER	FAST_SENDER
2448.681	SLOW_SENDER1	N/A
2449.413	FAST_SENDER	N/A
2455.826	SLOW_SENDER1	N/A
2457.287	FAST_SENDER	N/A
2461.173	RECEIVER	FAST_SENDER
2462.971	SLOW_SENDER1	N/A
2463.600	FAST_SENDER	N/A
2470.115	SLOW_SENDER1	N/A
2471.757	FAST_SENDER	N/A
2476.038	RECEIVER	FAST_SENDER
2477.260	SLOW_SENDER1	N/A
2478.469	FAST_SENDER	N/A
2484.107	RECEIVER	FAST_SENDER
2484.405	SLOW_SENDER1	N/A
2486.534	FAST_SENDER	N/A
2491.549	SLOW_SENDER1	N/A
2494.333	FAST_SENDER	N/A
2496.765	RECEIVER	FAST_SENDER
2499.145	SLOW_SENDER1	N/A
2499.207	FAST_SENDER	N/A
2505.474	RECEIVER	FAST_SENDER
2506.290	SLOW_SENDER1	N/A
2507.882	FAST_SENDER	N/A
2513.435	SLOW_SENDER1	N/A
2515.601	FAST_SENDER	N/A
2519.495	RECEIVER	FAST_SENDER
2520.580	SLOW_SENDER1	N/A
2521.926	FAST_SENDER	N/A
2527.442	RECEIVER	FAST_SENDER
2527.724	SLOW_SENDER1	N/A
2529.872	FAST_SENDER	N/A
2534.869	SLOW_SENDER1	N/A
2536.315	FAST_SENDER	N/A
2540.221	RECEIVER	FAST_SENDER
2542.014	SLOW_SENDER1	N/A
2542.643	FAST_SENDER	N/A
2549.158	SLOW_SENDER1	N/A
2550.779	FAST_SENDER	N/A
2556.303	SLOW_SENDER1	N/A
2557.097	FAST_SENDER	N/A
2560.656	RECEIVER	FAST_SENDER
2563.099	FAST_SENDER	N/A
2563.448	SLOW_SENDER1	N/A
2570.442	FAST_SENDER	N/A
2570.592	SLOW_SENDER1	N/A
2571.220	RECEIVER	FAST_SENDER
2573.649	FAST_SENDER	N/A
2577.452	RECEIVER	FAST_SENDER
2578.189	SLOW_SENDER1	N/A
2579.874	FAST_SENDER	N/A
2585.334	SLOW_SENDER1	N/A
2585.448	RECEIVER	FAST_SENDER
2587.896	FAST_SENDER	N/A
2592.478	SLOW_SENDER1	N/A
2595.889	FAST_SENDER	N/A
2596.659	RECEIVER	FAST_SENDER
2599.061	FAST_SENDER	N/A
2599.623	SLOW_SENDER1	N/A
2602.273	FAST_SENDER	N/A
2606.262	RECEIVER	FAST_SENDER
2606.768	SLOW_SENDER1	N/A
2608.689	FAST_SENDER	N/A
2613.912	SLOW_SENDER1	N/A
2614.319	RECEIVER	FAST_SENDER
2616.734	FAST_SENDER	N/A
2619.906	FAST_SENDER	N/A
2621.057	SLOW_SENDER1	N/A
2624.013	RECEIVER	FAST_SENDER
2626.425	FAST_SENDER	N/A
2628.202	SLOW_SENDER1	N/A
2634.518	FAST_SENDER	N/A
2635.280	RECEIVER	FAST_SENDER
2635.346	SLOW_SENDER1	N/A
2637.722	FAST_SENDER	N/A
2641.862	RECEIVER	FAST_SENDER
2642.491	SLOW_SENDER1	N/A
2644.309	FAST_SENDER	N/A
2649.635	SLOW_SENDER1	N/A
2649.962	RECEIVER	FAST_SENDER
2652.402	FAST_SENDER	N/A
2653.123	RECEIVER	FAST_SENDER
2655.558	FAST_SENDER	N/A
2656.780	SLOW_SENDER1	N/A
2663.284	FAST_SENDER	N/A
2663.924	SLOW_SENDER1	N/A
2664.035	RECEIVER	FAST_SENDER
2666.451	FAST_SENDER	N/A
2669.621	FAST_SENDER	N/A
2671.069	SLOW_SENDER1	N/A
2675.929	FAST_SENDER	N/A
2678.665	SLOW_SENDER1	N/A
2683.734	FAST_SENDER	N/A
2685.810	SLOW_SENDER1	N/A
2685.877	RECEIVER	FAST_SENDER
2688.304	FAST_SENDER	N/A
2692.387	RECEIVER	FAST_SENDER
2692.954	SLOW_SENDER1	N/A
2695.986	FAST_SENDER	N/A
2699.882	RECEIVER	FAST_SENDER
2700.099	SLOW_SENDER1	N/A
2702.330	FAST_SENDER	N/A
2707.243	SLOW_SENDER1	N/A
2709.747	FAST_SENDER	N/A
2714.388	SLOW_SENDER1	N/A
2714.467	FAST_SENDER	N/A
2718.943	RECEIVER	FAST_SENDER
2721.380	FAST_SENDER	N/A
2721.532	SLOW_SENDER1	N/A
2729.105	FAST_SENDER	N/A
2729.128	SLOW_SENDER1	N/A
2729.890	RECEIVER	FAST_SENDER
2732.338	FAST_SENDER	N/A
2735.536	FAST_SENDER	N/A
2736.724	SLOW_SENDER1	N/A
2739.457	RECEIVER	FAST_SENDER
2741.904	FAST_SENDER	N/A
2743.869	SLOW_SENDER1	N/A
2749.337	FAST_SENDER	N/A
2750.134	RECEIVER	FAST_SENDER
2751.014	SLOW_SENDER1	N/A
2752.535	FAST_SENDER	N/A
2758.005	RECEIVER	FAST_SENDER
2758.159	SLOW_SENDER1	N/A
2760.430	FAST_SENDER	N/A
2764.387	RECEIVER	FAST_SENDER
2765.304	SLOW_SENDER1	N/A
2766.790	FAST_SENDER	N/A
2772.309	RECEIVER	FAST_SENDER
2772.448	SLOW_SENDER1	N/A
2774.732	FAST_SENDER	N/A
2778.894	RECEIVER	FAST_SENDER
2779.593	SLOW_SENDER1	N/A
2781.317	FAST_SENDER	N/A
2786.738	SLOW_SENDER1	N/A
2786.944	RECEIVER	FAST_SENDER
2789.380	FAST_SENDER	N/A
2793.882	SLOW_SENDER1	N/A
2797.272	FAST_SENDER	N/A
2798.006	RECEIVER	FAST_SENDER
2800.439	FAST_SENDER	N/A
2801.027	SLOW_SENDER1	N/A
2801.200	RECEIVER	FAST_SENDER
2803.607	FAST_SENDER	N/A
2808.172	SLOW_SENDER1	N/A
2811.348	FAST_SENDER	N/A
2812.109	RECEIVER	FAST_SENDER
2814.536	FAST_SENDER	N/A
2815.284	RECEIVER	FAST_SENDER
2815.316	SLOW_SENDER1	N/A
2817.731	FAST_SENDER	N/A
2822.461	SLOW_SENDER1	N/A
2824.956	FAST_SENDER	N/A
2829.605	SLOW_SENDER1	N/A
2832.653	FAST_SENDER	N/A
2833.413	RECEIVER	FAST_SENDER
2835.828	FAST_SENDER	N/A
2836.750	SLOW_SENDER1	N/A
2842.887	FAST_SENDER	N/A
2843.664	RECEIVER	FAST_SENDER
2843.894	SLOW_SENDER1	N/A
2846.093	FAST_SENDER	N/A
2849.886	RECEIVER	FAST_SENDER
2851.039	SLOW_SENDER1	N/A
2852.311	FAST_SENDER	N/A
2857.615	RECEIVER	FAST_SENDER
2858.184	SLOW_SENDER1	N/A
2860.023	FAST_SENDER	N/A
2865.328	SLOW_SENDER1	N/A
2865.443	RECEIVER	FAST_SENDER
2867.853	FAST_SENDER	N/A
2871.040	FAST_SENDER	N/A
2872.473	SLOW_SENDER1	N/A
2877.714	FAST_SENDER	N/A
2879.618	SLOW_SENDER1	N/A
2881.696	RECEIVER	FAST_SENDER
2884.133	FAST_SENDER	N/A
2886.763	SLOW_SENDER1	N/A
2891.390	FAST_SENDER	N/A
2892.135	RECEIVER	FAST_SENDER
2893.907	SLOW_SENDER1	N/A
2894.577	FAST_SENDER	N/A
2901.052	SLOW_SENDER1	N/A
2902.401	FAST_SENDER	N/A
2906.128	RECEIVER	FAST_SENDER
2908.197	SLOW_SENDER1	N/A
2908.540	FAST_SENDER	N/A
2915.341	SLOW_SENDER1	N/A
2916.281	FAST_SENDER	N/A
2920.316	RECEIVER	FAST_SENDER
2922.486	SLOW_SENDER1	N/A
2922.766	FAST_SENDER	N/A
2929.631	SLOW_SENDER1	N/A
2931.069	FAST_SENDER	N/A
2936.775	SLOW_SENDER1	N/A
2938.690	FAST_SENDER	N/A
2943.563	FAST_SENDER	N/A
2943.920	SLOW_SENDER1	N/A
2947.687	RECEIVER	FAST_SENDER
2950.130	FAST_SENDER	N/A
2951.064	SLOW_SENDER1	N/A
2958.097	FAST_SENDER	N/A
2958.209	SLOW_SENDER1	N/A
2958.837	RECEIVER	FAST_SENDER
2961.246	FAST_SENDER	N/A
2965.805	SLOW_SENDER1	N/A
2968.821	FAST_SENDER	N/A
2971.014	RECEIVER	FAST_SENDER
2972.950	SLOW_SENDER1	N/A
2973.434	FAST_SENDER	N/A
2978.942	RECEIVER	FAST_SENDER
2980.094	SLOW_SENDER1	N/A
2981.366	FAST_SENDER	N/A
2987.239	SLOW_SENDER1	N/A
2987.378	RECEIVER	FAST_SENDER
2989.816	FAST_SENDER	N/A
2994.384	SLOW_SENDER1	N/A
2997.551	FAST_SENDER	N/A
2998.279	RECEIVER	FAST_SENDER
3000.695	FAST_SENDER	N/A
3001.452	RECEIVER	FAST_SENDER
3001.529	SLOW_SENDER1	N/A
3003.899	FAST_SENDER	N/A
3008.124	RECEIVER	FAST_SENDER
3008.673	SLOW_SENDER1	N/A
3010.569	FAST_SENDER	N/A
3015.818	SLOW_SENDER1	N/A
3018.557	FAST_SENDER	N/A
3021.057	RECEIVER	FAST_SENDER
3023.414	SLOW_SENDER1	N/A
3023.475	FAST_SENDER	N/A
3030.559	SLOW_SENDER1	N/A
3031.425	FAST_SENDER	N/A
3037.703	SLOW_SENDER1	N/A
3039.548	FAST_SENDER	N/A
3044.848	SLOW_SENDER1	N/A
3045.959	FAST_SENDER	N/A
3049.473	RECEIVER	FAST_SENDER
3051.993	SLOW_SENDER1	N/A
3053.243	FAST_SENDER	N/A
3059.138	SLOW_SENDER1	N/A
3060.888	FAST_SENDER	N/A
3065.813	FAST_SENDER	N/A
3066.282	SLOW_SENDER1	N/A
3069.978	RECEIVER	FAST_SENDER
3072.402	FAST_SENDER	N/A
3073.426	SLOW_SENDER1	N/A
3080.180	FAST_SENDER	N/A
3080.571	SLOW_SENDER1	N/A
3080.953	RECEIVER	FAST_SENDER
3083.384	FAST_SENDER	N/A
3084.149	RECEIVER	FAST_SENDER
3086.598	FAST_SENDER	N/A
3087.716	SLOW_SENDER1	N/A
3089.766	FAST_SENDER	N/A
3094.860	SLOW_SENDER1	N/A
3096.017	FAST_SENDER	N/A
3102.005	SLOW_SENDER1	N/A
3102.246	FAST_SENDER	N/A
3106.289	RECEIVER	FAST_SENDER
3108.692	FAST_SENDER	N/A
3109.150	SLOW_SENDER1	N/A
3116.294	SLOW_SENDER1	N/A
3116.483	FAST_SENDER	N/A
3123.439	SLOW_SENDER1	N/A
3123.467	FAST_SENDER	N/A
3130.583	SLOW_SENDER1	N/A
3131.536	FAST_SENDER	N/A
3137.728	SLOW_SENDER1	N/A
3139.666	FAST_SENDER	N/A
3144.873	SLOW_SENDER1	N/A
3147.612	FAST_SENDER	N/A
3150.087	RECEIVER	FAST_SENDER
3152.469	SLOW_SENDER1	N/A
3152.496	FAST_SENDER	N/A
3159.613	SLOW_SENDER1	N/A
3161.058	FAST_SENDER	N/A
3166.758	SLOW_SENDER1	N/A
3167.147	FAST_SENDER	N/A
3171.217	RECEIVER	FAST_SENDER
3173.628	FAST_SENDER	N/A
3173.903	SLOW_SENDER1	N/A
3181.048	SLOW_SENDER1	N/A
3181.577	FAST_SENDER	N/A
3188.192	SLOW_SENDER1	N/A
3188.815	FAST_SENDER	N/A
3194.578	RECEIVER	FAST_SENDER
3195.337	SLOW_SENDER1	N/A
3197.020	FAST_SENDER	N/A
3202.482	SLOW_SENDER1	N/A
3205.032	FAST_SENDER	N/A
3209.626	SLOW_SENDER1	N/A
3211.532	FAST_SENDER	N/A
3215.880	RECEIVER	FAST_SENDER
3216.771	SLOW_SENDER1	N/A
3218.314	FAST_SENDER	N/A
3223.916	SLOW_SENDER1	N/A
3224.062	RECEIVER	FAST_SENDER
3226.493	FAST_SENDER	N/A
3231.060	SLOW_SENDER1	N/A
3234.355	FAST_SENDER	N/A
3238.205	SLOW_SENDER1	N/A
3242.015	FAST_SENDER	N/A
3242.820	RECEIVER	FAST_SENDER
3245.264	FAST_SENDER	N/A
3245.350	SLOW_SENDER1	N/A
3246.003	RECEIVER	FAST_SENDER
3248.412	FAST_SENDER	N/A
3252.946	SLOW_SENDER1	N/A
3256.066	FAST_SENDER	N/A
3256.839	RECEIVER	FAST_SENDER
3259.278	FAST_SENDER	N/A
3260.062	RECEIVER	FAST_SENDER
3260.090	SLOW_SENDER1	N/A
3262.474	FAST_SENDER	N/A
3267.235	SLOW_SENDER1	N/A
3268.455	FAST_SENDER	N/A
3274.380	SLOW_SENDER1	N/A
3274.765	FAST_SENDER	N/A
3278.592	RECEIVER	FAST_SENDER
3281.012	FAST_SENDER	N/A
3281.524	SLOW_SENDER1	N/A
3288.519	FAST_SENDER	N/A
3288.669	SLOW_SENDER1	N/A
3289.268	RECEIVER	FAST_SENDER
3291.679	FAST_SENDER	N/A
3296.265	SLOW_SENDER1	N/A
3298.176	FAST_SENDER	N/A
3303.410	SLOW_SENDER1	N/A
3304.606	FAST_SENDER	N/A
3310.554	SLOW_SENDER1	N/A
3311.082	FAST_SENDER	N/A
3315.119	RECEIVER	FAST_SENDER
3317.553	FAST_SENDER	N/A
3317.699	SLOW_SENDER1	N/A
3325.001	FAST_SENDER	N/A
3325.295	SLOW_SENDER1	N/A
3332.040	FAST_SENDER	N/A
3332.440	SLOW_SENDER1	N/A
3332.799	RECEIVER	FAST_SENDER
3335.219	FAST_SENDER	N/A
3339.584	SLOW_SENDER1	N/A
3342.601	FAST_SENDER	N/A
3343.354	RECEIVER	FAST_SENDER
3345.780	FAST_SENDER	N/A
3346.538	RECEIVER	FAST_SENDER
3346.729	SLOW_SENDER1	N/A
3348.966	FAST_SENDER	N/A
3353.874	SLOW_SENDER1	N/A
3355.596	FAST_SENDER	N/A
3359.573	RECEIVER	FAST_SENDER
3361.019	SLOW_SENDER1	N/A
3362.019	FAST_SENDER	N/A
3367.580	RECEIVER	FAST_SENDER
3368.163	SLOW_SENDER1	N/A
3370.029	FAST_SENDER	N/A
3375.308	SLOW_SENDER1	N/A
3375.658	RECEIVER	FAST_SENDER
3378.062	FAST_SENDER	N/A
3382.453	SLOW_SENDER1	N/A
3385.925	FAST_SENDER	N/A
3386.682	RECEIVER	FAST_SENDER
3389.597	SLOW_SENDER1	N/A
3393.910	FAST_SENDER	N/A
3394.630	RECEIVER	FAST_SENDER
3396.742	SLOW_SENDER1	N/A
3397.056	FAST_SENDER	N/A
3403.887	SLOW_SENDER1	N/A
3404.759	FAST_SENDER	N/A
3411.031	SLOW_SENDER1	N/A
3411.858	FAST_SENDER	N/A
3418.176	SLOW_SENDER1	N/A
3419.958	FAST_SENDER	N/A
3424.108	RECEIVER	FAST_SENDER
3425.321	SLOW_SENDER1	N/A
3426.512	FAST_SENDER	N/A
3432.107	RECEIVER	FAST_SENDER
3432.465	SLOW_SENDER1	N/A
3434.550	FAST_SENDER	N/A
3439.610	SLOW_SENDER1	N/A
3441.181	FAST_SENDER	N/A
3444.852	RECEIVER	FAST_SENDER
3446.755	SLOW_SENDER1	N/A
3447.253	FAST_SENDER	N/A
3453.899	SLOW_SENDER1	N/A
3454.509	FAST_SENDER	N/A
3461.044	SLOW_SENDER1	N/A
3461.781	FAST_SENDER	N/A
3468.189	SLOW_SENDER1	N/A
3469.689	FAST_SENDER	N/A
3475.333	SLOW_SENDER1	N/A
3476.134	FAST_SENDER	N/A
3480.012	RECEIVER	FAST_SENDER
3482.436	FAST_SENDER	N/A
3482.478	SLOW_SENDER1	N/A
3490.073	SLOW_SENDER1	N/A
3490.156	FAST_SENDER	N/A
3497.218	SLOW_SENDER1	N/A
3497.918	FAST_SENDER	N/A
3503.255	RECEIVER	FAST_SENDER
3504.363	SLOW_SENDER1	N/A
3505.693	FAST_SENDER	N/A
3511.341	RECEIVER	FAST_SENDER
3511.507	SLOW_SENDER1	N/A
3513.772	FAST_SENDER	N/A
3518.652	SLOW_SENDER1	N/A
3518.680	RECEIVER	FAST_SENDER
3521.099	FAST_SENDER	N/A
3524.900	RECEIVER	FAST_SENDER
3525.796	SLOW_SENDER1	N/A
3527.329	FAST_SENDER	N/A
3532.332	RECEIVER	FAST_SENDER
3532.940	SLOW_SENDER1	N/A
3534.761	FAST_SENDER	N/A
3540.085	SLOW_SENDER1	N/A
3540.244	RECEIVER	FAST_SENDER
3542.661	FAST_SENDER	N/A
3547.229	SLOW_SENDER1	N/A
3550.671	FAST_SENDER	N/A
3551.445	RECEIVER	FAST_SENDER
3553.857	FAST_SENDER	N/A
3554.374	SLOW_SENDER1	N/A
3554.643	RECEIVER	FAST_SENDER
3557.074	FAST_SENDER	N/A
3561.518	SLOW_SENDER1	N/A
3564.627	FAST_SENDER	N/A
3565.386	RECEIVER	FAST_SENDER
3567.808	FAST_SENDER	N/A
3568.663	SLOW_SENDER1	N/A
3571.054	FAST_SENDER	N/A
3575.199	RECEIVER	FAST_SENDER
3575.808	SLOW_SENDER1	N/A
3577.614	FAST_SENDER	N/A
3582.952	SLOW_SENDER1	N/A
3585.037	FAST_SENDER	N/A
3589.116	RECEIVER	FAST_SENDER
3590.097	SLOW_SENDER1	N/A
3591.547	FAST_SENDER	N/A
3597.242	SLOW_SENDER1	N/A
3597.335	RECEIVER	FAST_SENDER
3599.740	FAST_SENDER	N/A
3603.200	RECEIVER	FAST_SENDER
3604.387	SLOW_SENDER1	N/A
3605.602	FAST_SENDER	N/A
3611.531	SLOW_SENDER1	N/A
3613.105	FAST_SENDER	N/A
3618.676	SLOW_SENDER1	N/A
3619.416	FAST_SENDER	N/A
3623.164	RECEIVER	FAST_SENDER
3625.570	FAST_SENDER	N/A
3625.821	SLOW_SENDER1	N/A
3628.737	FAST_SENDER	N/A
3632.917	RECEIVER	FAST_SENDER
3632.965	SLOW_SENDER1	N/A
3635.319	FAST_SENDER	N/A
3640.110	SLOW_SENDER1	N/A
3641.755	FAST_SENDER	N/A
3646.019	RECEIVER	FAST_SENDER
3647.255	SLOW_SENDER1	N/A
3648.456	FAST_SENDER	N/A
3653.582	RECEIVER	FAST_SENDER
3654.399	SLOW_SENDER1	N/A
3656.003	FAST_SENDER	N/A
3661.544	SLOW_SENDER1	N/A
3661.681	RECEIVER	FAST_SENDER
3664.085	FAST_SENDER	N/A
3668.688	SLOW_SENDER1	N/A
3671.788	FAST_SENDER	N/A
3672.546	RECEIVER	FAST_SENDER
3674.970	FAST_SENDER	N/A
3675.713	RECEIVER	FAST_SENDER
3675.833	SLOW_SENDER1	N/A
3678.114	FAST_SENDER	N/A
3682.977	SLOW_SENDER1	N/A
3684.612	FAST_SENDER	N/A
3688.421	RECEIVER	FAST_SENDER
3690.122	SLOW_SENDER1	N/A
3690.826	FAST_SENDER	N/A
3696.232	RECEIVER	FAST_SENDER
3697.267	SLOW_SENDER1	N/A
3698.636	FAST_SENDER	N/A
3704.046	RECEIVER	FAST_SENDER
3704.411	SLOW_SENDER1	N/A
3706.494	FAST_SENDER	N/A
3711.556	SLOW_SENDER1	N/A
3714.384	FAST_SENDER	N/A
3716.649	RECEIVER	FAST_SENDER
3719.079	FAST_SENDER	N/A
3719.152	SLOW_SENDER1	N/A
3726.244	FAST_SENDER	N/A
3726.749	SLOW_SENDER1	N/A
3726.999	RECEIVER	FAST_SENDER
3729.445	FAST_SENDER	N/A
3733.893	SLOW_SENDER1	N/A
3736.923	FAST_SENDER	N/A
3737.682	RECEIVER	FAST_SENDER
3740.102	FAST_SENDER	N/A
3740.843	RECEIVER	FAST_SENDER
3741.038	SLOW_SENDER1	N/A
3743.272	FAST_SENDER	N/A
3748.183	SLOW_SENDER1	N/A
3749.836	FAST_SENDER	N/A
3753.938	RECEIVER	FAST_SENDER
3755.327	SLOW_SENDER1	N/A
3756.341	FAST_SENDER	N/A
3761.708	RECEIVER	FAST_SENDER
3762.472	SLOW_SENDER1	N/A
3763.758	FAST_SENDER	N/A
3769.076	RECEIVER	FAST_SENDER
3769.617	SLOW_SENDER1	N/A
3771.494	FAST_SENDER	N/A
3776.761	SLOW_SENDER1	N/A
3776.855	RECEIVER	FAST_SENDER
3779.280	FAST_SENDER	N/A
3783.906	SLOW_SENDER1	N/A
3785.900	FAST_SENDER	N/A
3789.882	RECEIVER	FAST_SENDER
3791.050	SLOW_SENDER1	N/A
3792.299	FAST_SENDER	N/A
3798.195	SLOW_SENDER1	N/A
3800.197	FAST_SENDER	N/A
3805.340	SLOW_SENDER1	N/A
3806.406	FAST_SENDER	N/A
3812.484	SLOW_SENDER1	N/A
3812.688	FAST_SENDER	N/A
3819.629	SLOW_SENDER1	N/A
3820.004	FAST_SENDER	N/A
3824.592	FAST_SENDER	N/A
3826.774	SLOW_SENDER1	N/A
3832.006	FAST_SENDER	N/A
3833.918	SLOW_SENDER1	N/A
3836.989	FAST_SENDER	N/A
3840.789	RECEIVER	FAST_SENDER
3841.515	SLOW_SENDER1	N/A
3843.229	FAST_SENDER	N/A
3848.418	RECEIVER	FAST_SENDER
3848.659	SLOW_SENDER1	N/A
3850.843	FAST_SENDER	N/A
3854.820	RECEIVER	FAST_SENDER
3855.804	SLOW_SENDER1	N/A
3857.262	FAST_SENDER	N/A
3862.949	SLOW_SENDER1	N/A
3863.116	RECEIVER	FAST_SENDER
3865.525	FAST_SENDER	N/A
3868.698	FAST_SENDER	N/A
3870.093	SLOW_SENDER1	N/A
3872.454	RECEIVER	FAST_SENDER
3874.870	FAST_SENDER	N/A
3877.238	SLOW_SENDER1	N/A
3882.521	FAST_SENDER	N/A
3883.307	RECEIVER	FAST_SENDER
3884.383	SLOW_SENDER1	N/A
3885.749	FAST_SENDER	N/A
3891.527	SLOW_SENDER1	N/A
3893.370	FAST_SENDER	N/A
3897.318	RECEIVER	FAST_SENDER
3898.672	SLOW_SENDER1	N/A
3899.737	FAST_SENDER	N/A
3905.391	RECEIVER	FAST_SENDER
3905.817	SLOW_SENDER1	N/A
3907.837	FAST_SENDER	N/A
3912.961	SLOW_SENDER1	N/A
3915.389	FAST_SENDER	N/A
3917.914	RECEIVER	FAST_SENDER
3920.106	SLOW_SENDER1	N/A
3920.315	FAST_SENDER	N/A
3927.251	SLOW_SENDER1	N/A
3927.485	FAST_SENDER	N/A
3934.395	SLOW_SENDER1	N/A
3934.992	FAST_SENDER	N/A
3941.540	SLOW_SENDER1	N/A
3942.069	FAST_SENDER	N/A
3948.685	SLOW_SENDER1	N/A
3949.492	FAST_SENDER	N/A
3955.547	RECEIVER	FAST_SENDER
3955.829	SLOW_SENDER1	N/A
3957.949	FAST_SENDER	N/A
3962.974	SLOW_SENDER1	N/A
3964.216	FAST_SENDER	N/A
3970.118	SLOW_SENDER1	N/A
3970.553	FAST_SENDER	N/A
3974.611	RECEIVER	FAST_SENDER
3977.026	FAST_SENDER	N/A
3977.263	SLOW_SENDER1	N/A
3984.414	SLOW_SENDER1	N/A
3985.061	FAST_SENDER	N/A
3991.558	SLOW_SENDER1	N/A
3992.960	FAST_SENDER	N/A
3998.703	SLOW_SENDER1	N/A
4000.177	FAST_SENDER	N/A
4002.727	RECEIVER	FAST_SENDER
4005.151	FAST_SENDER	N/A
4005.848	SLOW_SENDER1	N/A
4012.992	SLOW_SENDER1	N/A
4013.020	FAST_SENDER	N/A
4020.137	SLOW_SENDER1	N/A
4021.773	FAST_SENDER	N/A
4027.281	SLOW_SENDER1	N/A
4028.282	FAST_SENDER	N/A
4034.426	SLOW_SENDER1	N/A
4034.775	FAST_SENDER	N/A
4038.996	RECEIVER	FAST_SENDER
4041.403	FAST_SENDER	N/A
4041.570	SLOW_SENDER1	N/A
4048.715	SLOW_SENDER1	N/A
4048.787	FAST_SENDER	N/A
4055.860	SLOW_SENDER1	N/A
4057.715	FAST_SENDER	N/A
4063.004	SLOW_SENDER1	N/A
4064.029	FAST_SENDER	N/A
4068.230	RECEIVER	FAST_SENDER
4070.149	SLOW_SENDER1	N/A
4070.677	FAST_SENDER	N/A
4077.294	SLOW_SENDER1	N/A
4078.914	FAST_SENDER	N/A
4082.696	RECEIVER	FAST_SENDER
4084.439	SLOW_SENDER1	N/A
4085.132	FAST_SENDER	N/A
4090.735	RECEIVER	FAST_SENDER
4091.583	SLOW_SENDER1	N/A
4093.175	FAST_SENDER	N/A
4098.728	SLOW_SENDER1	N/A
4098.985	RECEIVER	FAST_SENDER
4101.427	FAST_SENDER	N/A
4104.584	FAST_SENDER	N/A
4105.873	SLOW_SENDER1	N/A
4108.957	RECEIVER	FAST_SENDER
4111.406	FAST_SENDER	N/A
4113.017	SLOW_SENDER1	N/A
4118.902	FAST_SENDER	N/A
4119.668	RECEIVER	FAST_SENDER
4120.162	SLOW_SENDER1	N/A
4122.087	FAST_SENDER	N/A
4127.307	SLOW_SENDER1	N/A
4128.624	FAST_SENDER	N/A
4132.463	RECEIVER	FAST_SENDER
4134.451	SLOW_SENDER1	N/A
4134.887	FAST_SENDER	N/A
4141.596	SLOW_SENDER1	N/A
4142.263	FAST_SENDER	N/A
4148.740	SLOW_SENDER1	N/A
4150.187	FAST_SENDER	N/A
4154.483	RECEIVER	FAST_SENDER
4155.885	SLOW_SENDER1	N/A
4156.904	FAST_SENDER	N/A
4163.029	SLOW_SENDER1	N/A
4164.604	FAST_SENDER	N/A
4168.130	RECEIVER	FAST_SENDER
4170.174	SLOW_SENDER1	N/A
4170.531	FAST_SENDER	N/A
4177.319	SLOW_SENDER1	N/A
4177.974	FAST_SENDER	N/A
4184.463	SLOW_SENDER1	N/A
4185.558	FAST_SENDER	N/A
4189.546	RECEIVER	FAST_SENDER
4191.608	SLOW_SENDER1	N/A
4191.961	FAST_SENDER	N/A
4198.753	SLOW_SENDER1	N/A
4198.981	FAST_SENDER	N/A
4205.898	SLOW_SENDER1	N/A
4206.691	FAST_SENDER	N/A
4212.009	RECEIVER	FAST_SENDER
4213.042	SLOW_SENDER1	N/A
4214.434	FAST_SENDER	N/A
4219.949	RECEIVER	FAST_SENDER
4220.187	SLOW_SENDER1	N/A
4222.034	FAST_SENDER	N/A
4227.332	SLOW_SENDER1	N/A
4229.902	FAST_SENDER	N/A
4232.230	RECEIVER	FAST_SENDER
4234.476	SLOW_SENDER1	N/A
4234.670	FAST_SENDER	N/A
4241.621	SLOW_SENDER1	N/A
4242.008	FAST_SENDER	N/A
4248.766	SLOW_SENDER1	N/A
4249.644	FAST_SENDER	N/A
4254.943	RECEIVER	FAST_SENDER
4255.910	SLOW_SENDER1	N/A
4257.382	FAST_SENDER	N/A
4262.872	RECEIVER	FAST_SENDER
4263.055	SLOW_SENDER1	N/A
4265.316	FAST_SENDER	N/A
4270.199	SLOW_SENDER1	N/A
4272.731	FAST_SENDER	N/A
4275.252	RECEIVER	FAST_SENDER
4277.344	SLOW_SENDER1	N/A
4277.676	FAST_SENDER	N/A
4284.489	SLOW_SENDER1	N/A
4285.042	FAST_SENDER	N/A
4290.710	RECEIVER	FAST_SENDER
4291.633	SLOW_SENDER1	N/A
4293.111	FAST_SENDER	N/A
4298.501	RECEIVER	FAST_SENDER
4298.778	SLOW_SENDER1	N/A
4300.929	FAST_SENDER	N/A
4305.923	SLOW_SENDER1	N/A
4306.020	RECEIVER	FAST_SENDER
4308.426	FAST_SENDER	N/A
4312.479	RECEIVER	FAST_SENDER
4313.067	SLOW_SENDER1	N/A
4314.910	FAST_SENDER	N/A
4320.178	RECEIVER	FAST_SENDER
4320.212	SLOW_SENDER1	N/A
4322.597	FAST_SENDER	N/A
4327.356	SLOW_SENDER1	N/A
4330.392	FAST_SENDER	N/A
4332.801	RECEIVER	FAST_SENDER
4334.501	SLOW_SENDER1	N/A
4335.241	FAST_SENDER	N/A
4341.645	SLOW_SENDER1	N/A
4343.389	FAST_SENDER	N/A
4347.676	RECEIVER	FAST_SENDER
4348.790	SLOW_SENDER1	N/A
4350.095	FAST_SENDER	N/A
4355.709	RECEIVER	FAST_SENDER
4355.935	SLOW_SENDER1	N/A
4358.142	FAST_SENDER	N/A
4363.079	SLOW_SENDER1	N/A
4364.458	FAST_SENDER	N/A
4368.505	RECEIVER	FAST_SENDER
4370.224	SLOW_SENDER1	N/A
4372.185	FAST_SENDER	N/A
4376.526	RECEIVER	FAST_SENDER
4377.369	SLOW_SENDER1	N/A
4378.927	FAST_SENDER	N/A
4384.424	RECEIVER	FAST_SENDER
4384.514	SLOW_SENDER1	N/A
4386.848	FAST_SENDER	N/A
4391.658	SLOW_SENDER1	N/A
4394.910	FAST_SENDER	N/A
4397.243	RECEIVER	FAST_SENDER
4398.803	SLOW_SENDER1	N/A
4399.654	FAST_SENDER	N/A
4405.948	SLOW_SENDER1	N/A
4407.246	FAST_SENDER	N/A
4413.092	SLOW_SENDER1	N/A
4413.965	FAST_SENDER	N/A
4418.310	RECEIVER	FAST_SENDER
4420.237	SLOW_SENDER1	N/A
4422.082	FAST_SENDER	N/A
4427.382	SLOW_SENDER1	N/A
4428.226	FAST_SENDER	N/A
4434.526	SLOW_SENDER1	N/A
4434.551	FAST_SENDER	N/A
4438.887	RECEIVER	FAST_SENDER
4441.307	FAST_SENDER	N/A
4441.671	SLOW_SENDER1	N/A
4444.500	FAST_SENDER	N/A
4448.316	RECEIVER	FAST_SENDER
4448.815	SLOW_SENDER1	N/A
4450.738	FAST_SENDER	N/A
4455.960	SLOW_SENDER1	N/A
4458.685	FAST_SENDER	N/A
4463.556	SLOW_SENDER1	N/A
4466.281	FAST_SENDER	N/A
4467.047	RECEIVER	FAST_SENDER
4469.455	FAST_SENDER	N/A
4471.152	SLOW_SENDER1	N/A
4477.021	FAST_SENDER	N/A
4477.779	RECEIVER	FAST_SENDER
4478.296	SLOW_SENDER1	N/A
4480.213	FAST_SENDER	N/A
4485.441	SLOW_SENDER1	N/A
4485.502	RECEIVER	FAST_SENDER
4487.904	FAST_SENDER	N/A
4492.586	SLOW_SENDER1	N/A
4495.101	FAST_SENDER	N/A
4499.731	SLOW_SENDER1	N/A
4500.019	FAST_SENDER	N/A
4503.557	RECEIVER	FAST_SENDER
4505.961	FAST_SENDER	N/A
4506.876	SLOW_SENDER1	N/A
4509.125	FAST_SENDER	N/A
4514.020	SLOW_SENDER1	N/A
4515.856	FAST_SENDER	N/A
4521.165	SLOW_SENDER1	N/A
4523.370	FAST_SENDER	N/A
4525.797	RECEIVER	FAST_SENDER
4528.224	FAST_SENDER	N/A
4528.310	SLOW_SENDER1	N/A
4535.776	FAST_SENDER	N/A
4535.906	SLOW_SENDER1	N/A
4536.570	RECEIVER	FAST_SENDER
4538.974	FAST_SENDER	N/A
4543.502	SLOW_SENDER1	N/A
4546.888	FAST_SENDER	N/A
4550.647	SLOW_SENDER1	N/A
4553.967	FAST_SENDER	N/A
4554.727	RECEIVER	FAST_SENDER
4557.161	FAST_SENDER	N/A
4557.791	SLOW_SENDER1	N/A
4564.706	FAST_SENDER	N/A
4564.936	SLOW_SENDER1	N/A
4565.505	RECEIVER	FAST_SENDER
4567.906	FAST_SENDER	N/A
4572.074	SLOW_SENDER1	N/A
4575.447	FAST_SENDER	N/A
4576.224	RECEIVER	FAST_SENDER
4578.643	FAST_SENDER	N/A
4579.219	SLOW_SENDER1	N/A
4586.364	SLOW_SENDER1	N/A
4586.397	FAST_SENDER	N/A
4593.508	SLOW_SENDER1	N/A
4593.986	FAST_SENDER	N/A
4600.653	SLOW_SENDER1	N/A
4601.100	FAST_SENDER	N/A
4607.056	RECEIVER	FAST_SENDER
4607.798	SLOW_SENDER1	N/A
4609.470	FAST_SENDER	N/A
4614.868	RECEIVER	FAST_SENDER
4614.942	SLOW_SENDER1	N/A
4616.936	FAST_SENDER	N/A
4620.950	RECEIVER	FAST_SENDER
4622.087	SLOW_SENDER1	N/A
4623.366	FAST_SENDER	N/A
4628.869	RECEIVER	FAST_SENDER
4629.231	SLOW_SENDER1	N/A
4631.300	FAST_SENDER	N/A
4636.376	SLOW_SENDER1	N/A
4636.420	RECEIVER	FAST_SENDER
4638.826	FAST_SENDER	N/A
4643.972	SLOW_SENDER1	N/A
4644.155	RECEIVER	FAST_SENDER
4646.579	FAST_SENDER	N/A
4649.718	FAST_SENDER	N/A
4651.116	SLOW_SENDER1	N/A
4653.494	RECEIVER	FAST_SENDER
4655.936	FAST_SENDER	N/A
4658.261	SLOW_SENDER1	N/A
4663.300	FAST_SENDER	N/A
4664.076	RECEIVER	FAST_SENDER
4665.406	SLOW_SENDER1	N/A
4666.488	FAST_SENDER	N/A
4671.965	RECEIVER	FAST_SENDER
4672.550	SLOW_SENDER1	N/A
4674.406	FAST_SENDER	N/A
4679.695	SLOW_SENDER1	N/A
4679.903	RECEIVER	FAST_SENDER
4682.328	FAST_SENDER	N/A
4683.041	RECEIVER	FAST_SENDER
4685.449	FAST_SENDER	N/A
4686.840	SLOW_SENDER1	N/A
4693.519	FAST_SENDER	N/A
4693.984	SLOW_SENDER1	N/A
4694.278	RECEIVER	FAST_SENDER
4696.696	FAST_SENDER	N/A
4701.129	SLOW_SENDER1	N/A
4704.143	FAST_SENDER	N/A
4704.845	RECEIVER	FAST_SENDER
4707.270	FAST_SENDER	N/A
4708.033	RECEIVER	FAST_SENDER
4708.274	SLOW_SENDER1	N/A
4710.476	FAST_SENDER	N/A
4715.418	SLOW_SENDER1	N/A
4715.491	RECEIVER	FAST_SENDER
4717.917	FAST_SENDER	N/A
4721.614	RECEIVER	FAST_SENDER
4722.563	SLOW_SENDER1	N/A
4724.046	FAST_SENDER	N/A
4729.708	SLOW_SENDER1	N/A
4730.080	RECEIVER	FAST_SENDER
4732.529	FAST_SENDER	N/A
4736.852	SLOW_SENDER1	N/A
4740.103	FAST_SENDER	N/A
4740.866	RECEIVER	FAST_SENDER
4743.284	FAST_SENDER	N/A
4743.997	SLOW_SENDER1	N/A
4750.928	FAST_SENDER	N/A
4751.141	SLOW_SENDER1	N/A
4758.286	FAST_SENDER	N/A
4758.737	SLOW_SENDER1	N/A
4759.066	RECEIVER	FAST_SENDER
4761.500	FAST_SENDER	N/A
4764.715	FAST_SENDER	N/A
4765.882	SLOW_SENDER1	N/A
4768.244	RECEIVER	FAST_SENDER
4770.673	FAST_SENDER	N/A
4773.027	SLOW_SENDER1	N/A
4778.069	FAST_SENDER	N/A
4778.821	RECEIVER	FAST_SENDER
4780.171	SLOW_SENDER1	N/A
4781.258	FAST_SENDER	N/A
4786.834	RECEIVER	FAST_SENDER
4787.316	SLOW_SENDER1	N/A
4789.254	FAST_SENDER	N/A
4794.461	SLOW_SENDER1	N/A
4795.886	FAST_SENDER	N/A
4801.606	SLOW_SENDER1	N/A
4802.080	FAST_SENDER	N/A
4805.927	RECEIVER	FAST_SENDER
4808.341	FAST_SENDER	N/A
4808.750	SLOW_SENDER1	N/A
4815.895	SLOW_SENDER1	N/A
4816.282	FAST_SENDER	N/A
4823.040	SLOW_SENDER1	N/A
4823.787	FAST_SENDER	N/A
4829.300	RECEIVER	FAST_SENDER
4830.184	SLOW_SENDER1	N/A
4831.747	FAST_SENDER	N/A
4837.148	RECEIVER	FAST_SENDER
4837.329	SLOW_SENDER1	N/A
4839.594	FAST_SENDER	N/A
4843.511	RECEIVER	FAST_SENDER
4844.474	SLOW_SENDER1	N/A
4845.941	FAST_SENDER	N/A
4851.618	SLOW_SENDER1	N/A
4853.924	FAST_SENDER	N/A
4858.763	SLOW_SENDER1	N/A
4862.173	FAST_SENDER	N/A
4864.385	RECEIVER	FAST_SENDER
4865.908	SLOW_SENDER1	N/A
4866.809	FAST_SENDER	N/A
4873.052	SLOW_SENDER1	N/A
4875.242	FAST_SENDER	N/A
4880.197	SLOW_SENDER1	N/A
4881.603	FAST_SENDER	N/A
4887.342	SLOW_SENDER1	N/A
4888.212	FAST_SENDER	N/A
4892.186	RECEIVER	FAST_SENDER
4894.486	SLOW_SENDER1	N/A
4894.616	FAST_SENDER	N/A
4901.631	SLOW_SENDER1	N/A
4902.636	FAST_SENDER	N/A
4906.907	RECEIVER	FAST_SENDER
4908.776	SLOW_SENDER1	N/A
4909.355	FAST_SENDER	N/A
4915.920	SLOW_SENDER1	N/A
4916.708	FAST_SENDER	N/A
4923.065	SLOW_SENDER1	N/A
4924.134	FAST_SENDER	N/A
4930.209	SLOW_SENDER1	N/A
4931.849	FAST_SENDER	N/A
4935.951	RECEIVER	FAST_SENDER
4937.354	SLOW_SENDER1	N/A
4938.380	FAST_SENDER	N/A
4943.785	RECEIVER	FAST_SENDER
4944.499	SLOW_SENDER1	N/A
4946.208	FAST_SENDER	N/A
4951.643	SLOW_SENDER1	N/A
4951.764	RECEIVER	FAST_SENDER
4954.208	FAST_SENDER	N/A
4957.369	FAST_SENDER	N/A
4958.788	SLOW_SENDER1	N/A
4963.833	FAST_SENDER	N/A
4965.933	SLOW_SENDER1	N/A
4968.077	RECEIVER	FAST_SENDER
4970.506	FAST_SENDER	N/A
4973.077	SLOW_SENDER1	N/A
4977.919	FAST_SENDER	N/A
4978.654	RECEIVER	FAST_SENDER
4980.222	SLOW_SENDER1	N/A
4981.063	FAST_SENDER	N/A
4987.366	SLOW_SENDER1	N/A
4989.230	FAST_SENDER	N/A
4994.511	SLOW_SENDER1	N/A
4995.468	FAST_SENDER	N/A
5001.430	FAST_SENDER	N/A
5001.655	SLOW_SENDER1	N/A
5007.690	FAST_SENDER	N/A
5008.801	SLOW_SENDER1	N/A
5011.531	RECEIVER	FAST_SENDER
5013.935	FAST_SENDER	N/A
5015.946	SLOW_SENDER1	N/A
5021.576	FAST_SENDER	N/A
5022.343	RECEIVER	FAST_SENDER
5023.090	SLOW_SENDER1	N/A
5024.752	FAST_SENDER	N/A
5030.235	SLOW_SENDER1	N/A
5030.487	RECEIVER	FAST_SENDER
5032.937	FAST_SENDER	N/A
5037.380	SLOW_SENDER1	N/A
5040.860	FAST_SENDER	N/A
5041.677	RECEIVER	FAST_SENDER
5044.126	FAST_SENDER	N/A
5044.525	SLOW_SENDER1	N/A
5047.295	FAST_SENDER	N/A
5051.669	SLOW_SENDER1	N/A
5054.699	FAST_SENDER	N/A
5058.814	SLOW_SENDER1	N/A
5059.538	FAST_SENDER	N/A
5063.449	RECEIVER	FAST_SENDER
5065.869	FAST_SENDER	N/A
5065.959	SLOW_SENDER1	N/A
5073.555	SLOW_SENDER1	N/A
5073.576	FAST_SENDER	N/A
5080.699	SLOW_SENDER1	N/A
5082.128	FAST_SENDER	N/A
5087.844	SLOW_SENDER1	N/A
5088.339	FAST_SENDER	N/A
5092.582	RECEIVER	FAST_SENDER
5094.989	SLOW_SENDER1	N/A
5095.006	FAST_SENDER	N/A
5101.117	RECEIVER	FAST_SENDER
5102.134	SLOW_SENDER1	N/A
5103.156	FAST_SENDER	N/A
5108.907	RECEIVER	FAST_SENDER
5109.278	SLOW_SENDER1	N/A
5111.348	FAST_SENDER	N/A
5116.423	SLOW_SENDER1	N/A
5116.501	RECEIVER	FAST_SENDER
5118.942	FAST_SENDER	N/A
5122.880	RECEIVER	FAST_SENDER
5123.568	SLOW_SENDER1	N/A
5125.287	FAST_SENDER	N/A
5130.516	RECEIVER	FAST_SENDER
5130.712	SLOW_SENDER1	N/A
5132.954	FAST_SENDER	N/A
5137.857	SLOW_SENDER1	N/A
5138.230	RECEIVER	FAST_SENDER
5140.652	FAST_SENDER	N/A
5145.002	SLOW_SENDER1	N/A
5148.013	FAST_SENDER	N/A
5148.779	RECEIVER	FAST_SENDER
5151.212	FAST_SENDER	N/A
5152.146	SLOW_SENDER1	N/A
5158.664	FAST_SENDER	N/A
5159.291	SLOW_SENDER1	N/A
5159.441	RECEIVER	FAST_SENDER
5161.866	FAST_SENDER	N/A
5166.436	SLOW_SENDER1	N/A
5169.511	FAST_SENDER	N/A
5170.294	RECEIVER	FAST_SENDER
5172.713	FAST_SENDER	N/A
5173.580	SLOW_SENDER1	N/A
5180.173	FAST_SENDER	N/A
5180.725	SLOW_SENDER1	N/A
5180.949	RECEIVER	FAST_SENDER
5183.367	FAST_SENDER	N/A
5186.569	FAST_SENDER	N/A
5187.870	SLOW_SENDER1	N/A
5192.991	FAST_SENDER	N/A
5195.014	SLOW_SENDER1	N/A
5196.825	RECEIVER	FAST_SENDER
5199.260	FAST_SENDER	N/A
5202.159	SLOW_SENDER1	N/A
5202.398	FAST_SENDER	N/A
5208.478	FAST_SENDER	N/A
5209.304	SLOW_SENDER1	N/A
5212.463	RECEIVER	FAST_SENDER
5214.869	FAST_SENDER	N/A
5216.448	SLOW_SENDER1	N/A
5223.059	FAST_SENDER	N/A
5223.593	SLOW_SENDER1	N/A
5223.813	RECEIVER	FAST_SENDER
5226.249	FAST_SENDER	N/A
5229.437	FAST_SENDER	N/A
5230.737	SLOW_SENDER1	N/A
5235.915	FAST_SENDER	N/A
5237.882	SLOW_SENDER1	N/A
5243.641	FAST_SENDER	N/A
5245.027	SLOW_SENDER1	N/A
5251.607	FAST_SENDER	N/A
5252.171	SLOW_SENDER1	N/A
5252.399	RECEIVER	FAST_SENDER
5254.829	FAST_SENDER	N/A
5259.316	SLOW_SENDER1	N/A
5261.860	FAST_SENDER	N/A
5266.461	SLOW_SENDER1	N/A
5269.675	FAST_SENDER	N/A
5270.439	RECEIVER	FAST_SENDER
5273.605	SLOW_SENDER1	N/A
5277.241	FAST_SENDER	N/A
5277.964	RECEIVER	FAST_SENDER
5280.364	FAST_SENDER	N/A
5280.750	SLOW_SENDER1	N/A
5287.868	FAST_SENDER	N/A
5287.894	SLOW_SENDER1	N/A
5288.595	RECEIVER	FAST_SENDER
5291.039	FAST_SENDER	N/A
5291.794	RECEIVER	FAST_SENDER
5294.244	FAST_SENDER	N/A
5295.490	SLOW_SENDER1	N/A
5297.378	FAST_SENDER	N/A
5301.374	RECEIVER	FAST_SENDER
5302.635	SLOW_SENDER1	N/A
5303.823	FAST_SENDER	N/A
5309.568	RECEIVER	FAST_SENDER
5309.779	SLOW_SENDER1	N/A
5312.017	FAST_SENDER	N/A
5316.924	SLOW_SENDER1	N/A
5317.131	RECEIVER	FAST_SENDER
5319.563	FAST_SENDER	N/A
5324.069	SLOW_SENDER1	N/A
[truncated: 11,568 more rows]
