# Supplementary material for: CATO: Wake-Up reCeiver-bAsed communicaTiOn for Batteryless Devices
Source: Sensors (Basel). 2025 Nov 7;25(22):6813. doi: 10.3390/s25226813 (PMC12655924; doi:10.3390/s25226813)
Supplement: Supplementary file 1 [file sensors-25-06813-s001.zip › File S1_Experimental_and_Simulation_Data/simulation/capsweep/cap20/mac_competing_nodes_both.csv]

time_s	node_id	received_from
2.700	FAST_SENDER	N/A
2.700	SLOW_SENDER1	N/A
6.709	RECEIVER	SLOW_SENDER1
14.140	SLOW_SENDER1	N/A
15.100	FAST_SENDER	N/A
17.100	FAST_SENDER	N/A
19.100	FAST_SENDER	N/A
21.100	FAST_SENDER	N/A
23.100	FAST_SENDER	N/A
25.100	FAST_SENDER	N/A
27.100	FAST_SENDER	N/A
29.100	FAST_SENDER	N/A
29.908	RECEIVER	FAST_SENDER
32.337	FAST_SENDER	N/A
38.496	RECEIVER	FAST_SENDER
40.918	FAST_SENDER	N/A
41.679	RECEIVER	FAST_SENDER
44.121	FAST_SENDER	N/A
50.383	RECEIVER	FAST_SENDER
52.786	FAST_SENDER	N/A
53.565	RECEIVER	FAST_SENDER
56.013	FAST_SENDER	N/A
60.584	SLOW_SENDER1	N/A
62.187	RECEIVER	FAST_SENDER
64.630	FAST_SENDER	N/A
70.519	SLOW_SENDER1	N/A
70.781	RECEIVER	FAST_SENDER
77.547	FAST_SENDER	N/A
78.315	RECEIVER	FAST_SENDER
80.716	FAST_SENDER	N/A
86.293	RECEIVER	FAST_SENDER
88.711	FAST_SENDER	N/A
89.465	RECEIVER	FAST_SENDER
91.872	FAST_SENDER	N/A
97.525	RECEIVER	FAST_SENDER
99.929	FAST_SENDER	N/A
100.749	RECEIVER	FAST_SENDER
103.190	FAST_SENDER	N/A
109.204	RECEIVER	FAST_SENDER
111.647	FAST_SENDER	N/A
112.396	RECEIVER	FAST_SENDER
114.826	FAST_SENDER	N/A
116.873	SLOW_SENDER1	N/A
120.334	RECEIVER	FAST_SENDER
122.763	FAST_SENDER	N/A
124.763	FAST_SENDER	N/A
126.763	FAST_SENDER	N/A
128.763	FAST_SENDER	N/A
130.763	FAST_SENDER	N/A
132.763	FAST_SENDER	N/A
134.763	FAST_SENDER	N/A
136.763	FAST_SENDER	N/A
137.500	RECEIVER	FAST_SENDER
139.905	FAST_SENDER	N/A
145.712	RECEIVER	FAST_SENDER
148.151	FAST_SENDER	N/A
148.936	RECEIVER	FAST_SENDER
151.348	FAST_SENDER	N/A
157.248	RECEIVER	FAST_SENDER
159.671	FAST_SENDER	N/A
160.470	RECEIVER	FAST_SENDER
162.917	FAST_SENDER	N/A
165.080	SLOW_SENDER1	N/A
168.569	RECEIVER	FAST_SENDER
171.011	FAST_SENDER	N/A
173.011	FAST_SENDER	N/A
175.011	FAST_SENDER	N/A
177.011	FAST_SENDER	N/A
179.011	FAST_SENDER	N/A
181.011	FAST_SENDER	N/A
183.011	FAST_SENDER	N/A
185.011	FAST_SENDER	N/A
185.795	RECEIVER	FAST_SENDER
188.231	FAST_SENDER	N/A
193.793	RECEIVER	FAST_SENDER
196.196	FAST_SENDER	N/A
196.952	RECEIVER	FAST_SENDER
199.400	FAST_SENDER	N/A
205.238	RECEIVER	FAST_SENDER
207.671	FAST_SENDER	N/A
208.443	RECEIVER	FAST_SENDER
210.870	FAST_SENDER	N/A
213.600	SLOW_SENDER1	N/A
221.362	RECEIVER	FAST_SENDER
223.793	FAST_SENDER	N/A
225.793	FAST_SENDER	N/A
227.793	FAST_SENDER	N/A
229.793	FAST_SENDER	N/A
231.793	FAST_SENDER	N/A
233.793	FAST_SENDER	N/A
235.793	FAST_SENDER	N/A
237.793	FAST_SENDER	N/A
238.554	RECEIVER	FAST_SENDER
240.971	FAST_SENDER	N/A
247.047	RECEIVER	FAST_SENDER
249.484	FAST_SENDER	N/A
250.233	RECEIVER	FAST_SENDER
257.617	FAST_SENDER	N/A
258.404	RECEIVER	FAST_SENDER
261.710	SLOW_SENDER1	N/A
265.719	FAST_SENDER	N/A
271.676	SLOW_SENDER1	N/A
271.875	RECEIVER	FAST_SENDER
274.320	FAST_SENDER	N/A
275.065	RECEIVER	FAST_SENDER
277.483	FAST_SENDER	N/A
283.372	RECEIVER	FAST_SENDER
285.813	FAST_SENDER	N/A
286.586	RECEIVER	FAST_SENDER
289.036	FAST_SENDER	N/A
294.743	RECEIVER	FAST_SENDER
297.193	FAST_SENDER	N/A
297.937	RECEIVER	FAST_SENDER
300.376	FAST_SENDER	N/A
306.357	RECEIVER	FAST_SENDER
308.796	FAST_SENDER	N/A
309.581	RECEIVER	FAST_SENDER
317.269	FAST_SENDER	N/A
317.970	SLOW_SENDER1	N/A
317.986	RECEIVER	FAST_SENDER
320.427	FAST_SENDER	N/A
327.033	RECEIVER	FAST_SENDER
329.470	FAST_SENDER	N/A
331.470	FAST_SENDER	N/A
333.470	FAST_SENDER	N/A
335.470	FAST_SENDER	N/A
337.470	FAST_SENDER	N/A
339.470	FAST_SENDER	N/A
341.470	FAST_SENDER	N/A
343.470	FAST_SENDER	N/A
344.238	RECEIVER	FAST_SENDER
346.655	FAST_SENDER	N/A
352.286	RECEIVER	FAST_SENDER
354.723	FAST_SENDER	N/A
355.509	RECEIVER	FAST_SENDER
357.932	FAST_SENDER	N/A
363.979	RECEIVER	FAST_SENDER
366.230	SLOW_SENDER1	N/A
366.379	FAST_SENDER	N/A
372.421	SLOW_SENDER1	N/A
372.714	RECEIVER	FAST_SENDER
380.252	FAST_SENDER	N/A
381.014	RECEIVER	FAST_SENDER
383.444	FAST_SENDER	N/A
389.552	RECEIVER	FAST_SENDER
391.963	FAST_SENDER	N/A
392.710	RECEIVER	FAST_SENDER
395.115	FAST_SENDER	N/A
401.064	RECEIVER	FAST_SENDER
403.490	FAST_SENDER	N/A
404.273	RECEIVER	FAST_SENDER
406.679	FAST_SENDER	N/A
412.360	RECEIVER	FAST_SENDER
414.791	FAST_SENDER	N/A
415.550	RECEIVER	FAST_SENDER
417.950	FAST_SENDER	N/A
420.698	SLOW_SENDER1	N/A
424.585	RECEIVER	FAST_SENDER
427.002	FAST_SENDER	N/A
429.002	FAST_SENDER	N/A
431.002	FAST_SENDER	N/A
433.002	FAST_SENDER	N/A
435.002	FAST_SENDER	N/A
437.002	FAST_SENDER	N/A
439.002	FAST_SENDER	N/A
441.002	FAST_SENDER	N/A
443.331	RECEIVER	FAST_SENDER
445.772	FAST_SENDER	N/A
451.522	RECEIVER	FAST_SENDER
453.927	FAST_SENDER	N/A
454.671	RECEIVER	FAST_SENDER
457.116	FAST_SENDER	N/A
462.772	RECEIVER	FAST_SENDER
465.196	FAST_SENDER	N/A
465.935	RECEIVER	FAST_SENDER
468.359	FAST_SENDER	N/A
469.164	SLOW_SENDER1	N/A
474.219	RECEIVER	FAST_SENDER
476.667	FAST_SENDER	N/A
478.667	FAST_SENDER	N/A
480.667	FAST_SENDER	N/A
482.667	FAST_SENDER	N/A
484.667	FAST_SENDER	N/A
486.667	FAST_SENDER	N/A
488.667	FAST_SENDER	N/A
490.667	FAST_SENDER	N/A
492.756	RECEIVER	FAST_SENDER
495.197	FAST_SENDER	N/A
501.042	RECEIVER	FAST_SENDER
503.480	FAST_SENDER	N/A
504.238	RECEIVER	FAST_SENDER
506.684	FAST_SENDER	N/A
512.448	RECEIVER	FAST_SENDER
514.856	FAST_SENDER	N/A
515.566	RECEIVER	FAST_SENDER
517.700	SLOW_SENDER1	N/A
518.010	FAST_SENDER	N/A
523.648	RECEIVER	FAST_SENDER
526.056	FAST_SENDER	N/A
528.056	FAST_SENDER	N/A
530.056	FAST_SENDER	N/A
532.056	FAST_SENDER	N/A
534.056	FAST_SENDER	N/A
536.056	FAST_SENDER	N/A
538.056	FAST_SENDER	N/A
540.056	FAST_SENDER	N/A
540.828	RECEIVER	FAST_SENDER
543.260	FAST_SENDER	N/A
549.441	RECEIVER	FAST_SENDER
551.883	FAST_SENDER	N/A
552.656	RECEIVER	FAST_SENDER
555.058	FAST_SENDER	N/A
565.694	RECEIVER	FAST_SENDER
566.010	SLOW_SENDER1	N/A
568.127	FAST_SENDER	N/A
572.193	SLOW_SENDER1	N/A
572.928	RECEIVER	SLOW_SENDER1
580.363	SLOW_SENDER1	N/A
580.911	FAST_SENDER	N/A
581.704	RECEIVER	FAST_SENDER
584.127	FAST_SENDER	N/A
589.898	RECEIVER	FAST_SENDER
592.334	FAST_SENDER	N/A
593.088	RECEIVER	FAST_SENDER
595.510	FAST_SENDER	N/A
601.403	RECEIVER	FAST_SENDER
603.852	FAST_SENDER	N/A
604.652	RECEIVER	FAST_SENDER
607.052	FAST_SENDER	N/A
612.796	RECEIVER	FAST_SENDER
615.199	FAST_SENDER	N/A
615.990	RECEIVER	FAST_SENDER
618.399	FAST_SENDER	N/A
624.286	RECEIVER	FAST_SENDER
626.691	FAST_SENDER	N/A
627.429	RECEIVER	FAST_SENDER
627.750	SLOW_SENDER1	N/A
629.838	FAST_SENDER	N/A
636.096	RECEIVER	FAST_SENDER
638.515	FAST_SENDER	N/A
640.515	FAST_SENDER	N/A
642.515	FAST_SENDER	N/A
644.515	FAST_SENDER	N/A
646.515	FAST_SENDER	N/A
648.515	FAST_SENDER	N/A
650.515	FAST_SENDER	N/A
652.515	FAST_SENDER	N/A
653.288	RECEIVER	FAST_SENDER
655.711	FAST_SENDER	N/A
661.539	RECEIVER	FAST_SENDER
663.974	FAST_SENDER	N/A
664.768	RECEIVER	FAST_SENDER
667.199	FAST_SENDER	N/A
673.330	RECEIVER	FAST_SENDER
675.742	FAST_SENDER	N/A
676.030	SLOW_SENDER1	N/A
676.499	RECEIVER	FAST_SENDER
678.922	FAST_SENDER	N/A
680.922	FAST_SENDER	N/A
682.922	FAST_SENDER	N/A
684.922	FAST_SENDER	N/A
686.922	FAST_SENDER	N/A
688.922	FAST_SENDER	N/A
690.922	FAST_SENDER	N/A
692.922	FAST_SENDER	N/A
699.013	RECEIVER	FAST_SENDER
701.430	FAST_SENDER	N/A
702.197	RECEIVER	FAST_SENDER
704.604	FAST_SENDER	N/A
710.363	RECEIVER	FAST_SENDER
712.803	FAST_SENDER	N/A
713.584	RECEIVER	FAST_SENDER
716.014	FAST_SENDER	N/A
722.196	RECEIVER	FAST_SENDER
724.370	SLOW_SENDER1	N/A
724.597	FAST_SENDER	N/A
725.119	RECEIVER	SLOW_SENDER1
730.528	SLOW_SENDER1	N/A
730.711	RECEIVER	FAST_SENDER
732.949	RECEIVER	SLOW_SENDER1
733.154	FAST_SENDER	N/A
738.908	RECEIVER	FAST_SENDER
741.350	FAST_SENDER	N/A
742.140	RECEIVER	FAST_SENDER
744.541	FAST_SENDER	N/A
754.819	RECEIVER	FAST_SENDER
757.231	FAST_SENDER	N/A
757.961	RECEIVER	FAST_SENDER
760.401	FAST_SENDER	N/A
765.883	RECEIVER	FAST_SENDER
768.283	FAST_SENDER	N/A
769.035	RECEIVER	FAST_SENDER
771.467	FAST_SENDER	N/A
777.300	RECEIVER	FAST_SENDER
778.540	SLOW_SENDER1	N/A
779.309	RECEIVER	SLOW_SENDER1
784.482	FAST_SENDER	N/A
784.752	SLOW_SENDER1	N/A
785.250	RECEIVER	FAST_SENDER
787.658	FAST_SENDER	N/A
793.672	RECEIVER	FAST_SENDER
796.110	FAST_SENDER	N/A
796.908	RECEIVER	FAST_SENDER
799.326	FAST_SENDER	N/A
805.059	RECEIVER	FAST_SENDER
807.490	FAST_SENDER	N/A
808.255	RECEIVER	FAST_SENDER
810.657	FAST_SENDER	N/A
823.052	FAST_SENDER	N/A
829.099	RECEIVER	FAST_SENDER
831.516	FAST_SENDER	N/A
832.299	RECEIVER	FAST_SENDER
832.602	SLOW_SENDER1	N/A
834.729	FAST_SENDER	N/A
840.804	RECEIVER	FAST_SENDER
843.232	FAST_SENDER	N/A
845.232	FAST_SENDER	N/A
847.232	FAST_SENDER	N/A
849.232	FAST_SENDER	N/A
851.232	FAST_SENDER	N/A
853.232	FAST_SENDER	N/A
855.232	FAST_SENDER	N/A
857.232	FAST_SENDER	N/A
858.000	RECEIVER	FAST_SENDER
860.407	FAST_SENDER	N/A
866.403	RECEIVER	FAST_SENDER
868.818	FAST_SENDER	N/A
869.577	RECEIVER	FAST_SENDER
871.995	FAST_SENDER	N/A
878.109	RECEIVER	FAST_SENDER
880.517	FAST_SENDER	N/A
881.248	RECEIVER	FAST_SENDER
882.010	SLOW_SENDER1	N/A
883.682	FAST_SENDER	N/A
889.708	RECEIVER	FAST_SENDER
892.134	FAST_SENDER	N/A
894.134	FAST_SENDER	N/A
896.134	FAST_SENDER	N/A
898.134	FAST_SENDER	N/A
900.134	FAST_SENDER	N/A
902.134	FAST_SENDER	N/A
904.134	FAST_SENDER	N/A
906.134	FAST_SENDER	N/A
906.911	RECEIVER	FAST_SENDER
909.341	FAST_SENDER	N/A
915.595	RECEIVER	FAST_SENDER
918.000	FAST_SENDER	N/A
918.764	RECEIVER	FAST_SENDER
921.175	FAST_SENDER	N/A
927.171	RECEIVER	FAST_SENDER
929.582	FAST_SENDER	N/A
930.357	RECEIVER	FAST_SENDER
931.960	SLOW_SENDER1	N/A
932.800	FAST_SENDER	N/A
939.022	RECEIVER	FAST_SENDER
941.428	FAST_SENDER	N/A
943.428	FAST_SENDER	N/A
945.428	FAST_SENDER	N/A
947.428	FAST_SENDER	N/A
949.428	FAST_SENDER	N/A
951.428	FAST_SENDER	N/A
953.428	FAST_SENDER	N/A
955.428	FAST_SENDER	N/A
956.188	RECEIVER	FAST_SENDER
958.596	FAST_SENDER	N/A
964.472	RECEIVER	FAST_SENDER
966.872	FAST_SENDER	N/A
967.611	RECEIVER	FAST_SENDER
970.060	FAST_SENDER	N/A
975.985	RECEIVER	FAST_SENDER
978.422	FAST_SENDER	N/A
979.146	RECEIVER	FAST_SENDER
980.390	SLOW_SENDER1	N/A
981.569	FAST_SENDER	N/A
987.673	RECEIVER	FAST_SENDER
990.120	FAST_SENDER	N/A
992.120	FAST_SENDER	N/A
994.120	FAST_SENDER	N/A
996.120	FAST_SENDER	N/A
998.120	FAST_SENDER	N/A
1000.120	FAST_SENDER	N/A
1002.120	FAST_SENDER	N/A
1004.120	FAST_SENDER	N/A
1004.900	RECEIVER	FAST_SENDER
1007.319	FAST_SENDER	N/A
1013.577	RECEIVER	FAST_SENDER
1015.977	FAST_SENDER	N/A
1016.775	RECEIVER	FAST_SENDER
1019.216	FAST_SENDER	N/A
1024.852	RECEIVER	FAST_SENDER
1027.254	FAST_SENDER	N/A
1027.995	RECEIVER	FAST_SENDER
1028.600	SLOW_SENDER1	N/A
1030.395	FAST_SENDER	N/A
1035.950	RECEIVER	FAST_SENDER
1038.370	FAST_SENDER	N/A
1040.370	FAST_SENDER	N/A
1042.370	FAST_SENDER	N/A
1044.370	FAST_SENDER	N/A
1046.370	FAST_SENDER	N/A
1048.370	FAST_SENDER	N/A
1050.370	FAST_SENDER	N/A
1052.370	FAST_SENDER	N/A
1053.087	RECEIVER	FAST_SENDER
1055.512	FAST_SENDER	N/A
1061.368	RECEIVER	FAST_SENDER
1063.794	FAST_SENDER	N/A
1064.596	RECEIVER	FAST_SENDER
1067.040	FAST_SENDER	N/A
1073.021	RECEIVER	FAST_SENDER
1075.442	FAST_SENDER	N/A
1076.187	RECEIVER	FAST_SENDER
1077.929	SLOW_SENDER1	N/A
1078.623	FAST_SENDER	N/A
1084.858	RECEIVER	FAST_SENDER
1087.261	FAST_SENDER	N/A
1089.261	FAST_SENDER	N/A
1091.261	FAST_SENDER	N/A
1093.261	FAST_SENDER	N/A
1095.261	FAST_SENDER	N/A
1097.261	FAST_SENDER	N/A
1099.261	FAST_SENDER	N/A
1101.261	FAST_SENDER	N/A
1102.017	RECEIVER	FAST_SENDER
1104.458	FAST_SENDER	N/A
1110.514	RECEIVER	FAST_SENDER
1112.953	FAST_SENDER	N/A
1113.716	RECEIVER	FAST_SENDER
1116.161	FAST_SENDER	N/A
1122.166	RECEIVER	FAST_SENDER
1124.595	FAST_SENDER	N/A
1125.352	RECEIVER	FAST_SENDER
1126.012	SLOW_SENDER1	N/A
1127.768	FAST_SENDER	N/A
1133.749	RECEIVER	FAST_SENDER
1136.188	FAST_SENDER	N/A
1138.188	FAST_SENDER	N/A
1140.188	FAST_SENDER	N/A
1142.188	FAST_SENDER	N/A
1144.188	FAST_SENDER	N/A
1146.188	FAST_SENDER	N/A
1148.188	FAST_SENDER	N/A
1150.188	FAST_SENDER	N/A
1150.952	RECEIVER	FAST_SENDER
1153.359	FAST_SENDER	N/A
1158.973	RECEIVER	FAST_SENDER
1161.401	FAST_SENDER	N/A
1162.145	RECEIVER	FAST_SENDER
1164.551	FAST_SENDER	N/A
1170.221	RECEIVER	FAST_SENDER
1172.642	FAST_SENDER	N/A
1173.399	RECEIVER	FAST_SENDER
1174.280	SLOW_SENDER1	N/A
1175.847	FAST_SENDER	N/A
1182.504	RECEIVER	FAST_SENDER
1184.904	FAST_SENDER	N/A
1186.904	FAST_SENDER	N/A
1188.904	FAST_SENDER	N/A
1190.904	FAST_SENDER	N/A
1192.904	FAST_SENDER	N/A
1194.904	FAST_SENDER	N/A
1196.904	FAST_SENDER	N/A
1198.904	FAST_SENDER	N/A
1199.664	RECEIVER	FAST_SENDER
1202.069	FAST_SENDER	N/A
1207.828	RECEIVER	FAST_SENDER
1210.255	FAST_SENDER	N/A
1211.000	RECEIVER	FAST_SENDER
1213.450	FAST_SENDER	N/A
1219.497	RECEIVER	FAST_SENDER
1221.907	FAST_SENDER	N/A
1222.673	RECEIVER	FAST_SENDER
1222.810	SLOW_SENDER1	N/A
1225.103	FAST_SENDER	N/A
1231.014	RECEIVER	FAST_SENDER
1233.420	FAST_SENDER	N/A
1235.420	FAST_SENDER	N/A
1237.420	FAST_SENDER	N/A
1239.420	FAST_SENDER	N/A
1241.420	FAST_SENDER	N/A
1243.420	FAST_SENDER	N/A
1245.420	FAST_SENDER	N/A
1247.420	FAST_SENDER	N/A
1248.176	RECEIVER	FAST_SENDER
1250.624	FAST_SENDER	N/A
1256.563	RECEIVER	FAST_SENDER
1259.007	FAST_SENDER	N/A
1259.761	RECEIVER	FAST_SENDER
1262.184	FAST_SENDER	N/A
1267.688	RECEIVER	FAST_SENDER
1270.111	FAST_SENDER	N/A
1270.861	RECEIVER	FAST_SENDER
1271.160	SLOW_SENDER1	N/A
1273.290	FAST_SENDER	N/A
1279.048	RECEIVER	FAST_SENDER
1281.479	FAST_SENDER	N/A
1283.479	FAST_SENDER	N/A
1285.479	FAST_SENDER	N/A
1287.479	FAST_SENDER	N/A
1289.479	FAST_SENDER	N/A
1291.479	FAST_SENDER	N/A
1293.479	FAST_SENDER	N/A
1295.479	FAST_SENDER	N/A
1296.211	RECEIVER	FAST_SENDER
1298.636	FAST_SENDER	N/A
1304.367	RECEIVER	FAST_SENDER
1310.879	FAST_SENDER	N/A
1311.639	RECEIVER	FAST_SENDER
1314.084	FAST_SENDER	N/A
1319.742	SLOW_SENDER1	N/A
1320.075	RECEIVER	FAST_SENDER
1328.036	FAST_SENDER	N/A
1328.795	RECEIVER	FAST_SENDER
1329.576	SLOW_SENDER1	N/A
1330.332	RECEIVER	SLOW_SENDER1
1341.182	FAST_SENDER	N/A
1341.922	RECEIVER	FAST_SENDER
1344.335	FAST_SENDER	N/A
1350.299	RECEIVER	FAST_SENDER
1352.736	FAST_SENDER	N/A
1353.467	RECEIVER	FAST_SENDER
1355.897	FAST_SENDER	N/A
1361.813	RECEIVER	FAST_SENDER
1364.245	FAST_SENDER	N/A
1365.021	RECEIVER	FAST_SENDER
1367.459	FAST_SENDER	N/A
1375.962	SLOW_SENDER1	N/A
1379.942	FAST_SENDER	N/A
1381.942	FAST_SENDER	N/A
1383.942	FAST_SENDER	N/A
1385.942	FAST_SENDER	N/A
1387.942	FAST_SENDER	N/A
1389.942	FAST_SENDER	N/A
1391.942	FAST_SENDER	N/A
1393.942	FAST_SENDER	N/A
1399.637	RECEIVER	FAST_SENDER
1402.077	FAST_SENDER	N/A
1402.860	RECEIVER	FAST_SENDER
1405.306	FAST_SENDER	N/A
1411.301	RECEIVER	FAST_SENDER
1413.701	FAST_SENDER	N/A
1414.448	RECEIVER	FAST_SENDER
1416.863	FAST_SENDER	N/A
1422.805	RECEIVER	FAST_SENDER
1424.330	SLOW_SENDER1	N/A
1425.064	RECEIVER	SLOW_SENDER1
1425.216	FAST_SENDER	N/A
1430.476	SLOW_SENDER1	N/A
1430.977	RECEIVER	FAST_SENDER
1432.628	RECEIVER	SLOW_SENDER1
1433.416	FAST_SENDER	N/A
1439.528	RECEIVER	FAST_SENDER
1441.972	FAST_SENDER	N/A
1442.732	RECEIVER	FAST_SENDER
1445.166	FAST_SENDER	N/A
1451.212	RECEIVER	FAST_SENDER
1453.660	FAST_SENDER	N/A
1454.464	RECEIVER	FAST_SENDER
1456.902	FAST_SENDER	N/A
1462.608	RECEIVER	FAST_SENDER
1465.057	FAST_SENDER	N/A
1465.851	RECEIVER	FAST_SENDER
1468.295	FAST_SENDER	N/A
1474.036	RECEIVER	FAST_SENDER
1476.450	FAST_SENDER	N/A
1477.205	RECEIVER	FAST_SENDER
1478.280	SLOW_SENDER1	N/A
1479.627	FAST_SENDER	N/A
1490.895	RECEIVER	FAST_SENDER
1493.299	FAST_SENDER	N/A
1495.299	FAST_SENDER	N/A
1497.299	FAST_SENDER	N/A
1499.299	FAST_SENDER	N/A
1501.299	FAST_SENDER	N/A
1503.299	FAST_SENDER	N/A
1505.299	FAST_SENDER	N/A
1507.299	FAST_SENDER	N/A
1508.073	RECEIVER	FAST_SENDER
1510.485	FAST_SENDER	N/A
1516.283	RECEIVER	FAST_SENDER
1518.716	FAST_SENDER	N/A
1519.501	RECEIVER	FAST_SENDER
1521.947	FAST_SENDER	N/A
1526.770	SLOW_SENDER1	N/A
1527.858	RECEIVER	FAST_SENDER
1529.545	RECEIVER	SLOW_SENDER1
1530.292	FAST_SENDER	N/A
1536.224	RECEIVER	FAST_SENDER
1536.991	SLOW_SENDER1	N/A
1538.637	FAST_SENDER	N/A
1539.402	RECEIVER	FAST_SENDER
1541.816	FAST_SENDER	N/A
1547.799	RECEIVER	FAST_SENDER
1554.424	FAST_SENDER	N/A
1555.220	RECEIVER	FAST_SENDER
1557.626	FAST_SENDER	N/A
1568.185	RECEIVER	FAST_SENDER
1570.633	FAST_SENDER	N/A
1571.419	RECEIVER	FAST_SENDER
1573.854	FAST_SENDER	N/A
1579.831	RECEIVER	FAST_SENDER
1582.232	FAST_SENDER	N/A
1583.036	RECEIVER	FAST_SENDER
1583.490	SLOW_SENDER1	N/A
1585.459	FAST_SENDER	N/A
1591.824	RECEIVER	FAST_SENDER
1594.270	FAST_SENDER	N/A
1596.270	FAST_SENDER	N/A
1598.270	FAST_SENDER	N/A
1600.270	FAST_SENDER	N/A
1602.270	FAST_SENDER	N/A
1604.270	FAST_SENDER	N/A
1606.270	FAST_SENDER	N/A
1608.270	FAST_SENDER	N/A
1609.036	RECEIVER	FAST_SENDER
1611.462	FAST_SENDER	N/A
1617.655	RECEIVER	FAST_SENDER
1620.082	FAST_SENDER	N/A
1620.848	RECEIVER	FAST_SENDER
1623.277	FAST_SENDER	N/A
1629.320	RECEIVER	FAST_SENDER
1631.761	FAST_SENDER	N/A
1632.010	SLOW_SENDER1	N/A
1632.475	RECEIVER	FAST_SENDER
1634.906	FAST_SENDER	N/A
1636.906	FAST_SENDER	N/A
1638.906	FAST_SENDER	N/A
1640.906	FAST_SENDER	N/A
1642.906	FAST_SENDER	N/A
1644.906	FAST_SENDER	N/A
1646.906	FAST_SENDER	N/A
1648.906	FAST_SENDER	N/A
1659.598	RECEIVER	FAST_SENDER
1662.020	FAST_SENDER	N/A
1662.822	RECEIVER	FAST_SENDER
1665.251	FAST_SENDER	N/A
1671.243	RECEIVER	FAST_SENDER
1673.655	FAST_SENDER	N/A
1674.460	RECEIVER	FAST_SENDER
1676.873	FAST_SENDER	N/A
1680.122	SLOW_SENDER1	N/A
1682.732	RECEIVER	FAST_SENDER
1685.137	FAST_SENDER	N/A
1687.137	FAST_SENDER	N/A
1689.137	FAST_SENDER	N/A
1691.137	FAST_SENDER	N/A
1693.137	FAST_SENDER	N/A
1695.137	FAST_SENDER	N/A
1697.137	FAST_SENDER	N/A
1699.137	FAST_SENDER	N/A
1704.995	RECEIVER	FAST_SENDER
1707.414	FAST_SENDER	N/A
1708.172	RECEIVER	FAST_SENDER
1710.587	FAST_SENDER	N/A
1716.188	RECEIVER	FAST_SENDER
1718.622	FAST_SENDER	N/A
1719.401	RECEIVER	FAST_SENDER
1721.830	FAST_SENDER	N/A
1727.994	RECEIVER	FAST_SENDER
1729.680	SLOW_SENDER1	N/A
1730.430	FAST_SENDER	N/A
1731.180	RECEIVER	FAST_SENDER
1733.614	FAST_SENDER	N/A
1735.614	FAST_SENDER	N/A
1737.614	FAST_SENDER	N/A
1739.614	FAST_SENDER	N/A
1741.614	FAST_SENDER	N/A
1743.614	FAST_SENDER	N/A
1745.614	FAST_SENDER	N/A
1747.614	FAST_SENDER	N/A
1753.373	RECEIVER	FAST_SENDER
1755.812	FAST_SENDER	N/A
1756.588	RECEIVER	FAST_SENDER
1759.020	FAST_SENDER	N/A
1765.209	RECEIVER	FAST_SENDER
1767.620	FAST_SENDER	N/A
1768.366	RECEIVER	FAST_SENDER
1770.810	FAST_SENDER	N/A
1776.889	RECEIVER	FAST_SENDER
1778.230	SLOW_SENDER1	N/A
1779.331	FAST_SENDER	N/A
1784.375	SLOW_SENDER1	N/A
1785.407	RECEIVER	FAST_SENDER
1786.565	RECEIVER	SLOW_SENDER1
1792.498	FAST_SENDER	N/A
1793.250	RECEIVER	FAST_SENDER
1795.675	FAST_SENDER	N/A
1801.739	RECEIVER	FAST_SENDER
1804.143	FAST_SENDER	N/A
1810.089	RECEIVER	FAST_SENDER
1812.532	FAST_SENDER	N/A
1813.245	RECEIVER	FAST_SENDER
1815.692	FAST_SENDER	N/A
1821.769	RECEIVER	FAST_SENDER
1824.201	FAST_SENDER	N/A
1824.960	RECEIVER	FAST_SENDER
1827.367	FAST_SENDER	N/A
1832.250	SLOW_SENDER1	N/A
1833.477	RECEIVER	FAST_SENDER
1834.753	RECEIVER	SLOW_SENDER1
1835.882	FAST_SENDER	N/A
1842.107	RECEIVER	FAST_SENDER
1842.174	SLOW_SENDER1	N/A
1844.508	FAST_SENDER	N/A
1845.264	RECEIVER	FAST_SENDER
1847.696	FAST_SENDER	N/A
1853.542	RECEIVER	FAST_SENDER
1860.398	FAST_SENDER	N/A
1861.200	RECEIVER	FAST_SENDER
1863.602	FAST_SENDER	N/A
1869.155	RECEIVER	FAST_SENDER
1871.572	FAST_SENDER	N/A
1872.320	RECEIVER	FAST_SENDER
1874.769	FAST_SENDER	N/A
1885.388	RECEIVER	FAST_SENDER
1887.793	FAST_SENDER	N/A
1888.700	SLOW_SENDER1	N/A
1893.770	RECEIVER	FAST_SENDER
1896.199	FAST_SENDER	N/A
1898.199	FAST_SENDER	N/A
1900.199	FAST_SENDER	N/A
1902.199	FAST_SENDER	N/A
1904.199	FAST_SENDER	N/A
1906.199	FAST_SENDER	N/A
1908.199	FAST_SENDER	N/A
1910.199	FAST_SENDER	N/A
1910.955	RECEIVER	FAST_SENDER
1913.389	FAST_SENDER	N/A
1919.220	RECEIVER	FAST_SENDER
1921.663	FAST_SENDER	N/A
1922.411	RECEIVER	FAST_SENDER
1924.836	FAST_SENDER	N/A
1931.177	RECEIVER	FAST_SENDER
1933.608	FAST_SENDER	N/A
1934.389	RECEIVER	FAST_SENDER
1936.740	SLOW_SENDER1	N/A
1936.800	FAST_SENDER	N/A
1943.200	RECEIVER	FAST_SENDER
1945.640	FAST_SENDER	N/A
1947.640	FAST_SENDER	N/A
1949.640	FAST_SENDER	N/A
1951.640	FAST_SENDER	N/A
1953.640	FAST_SENDER	N/A
1955.640	FAST_SENDER	N/A
1957.640	FAST_SENDER	N/A
1959.640	FAST_SENDER	N/A
1960.403	RECEIVER	FAST_SENDER
1962.853	FAST_SENDER	N/A
1972.962	RECEIVER	FAST_SENDER
1975.388	FAST_SENDER	N/A
1976.158	RECEIVER	FAST_SENDER
1978.593	FAST_SENDER	N/A
1984.647	RECEIVER	FAST_SENDER
1986.290	SLOW_SENDER1	N/A
1987.084	FAST_SENDER	N/A
1992.461	SLOW_SENDER1	N/A
1993.151	RECEIVER	FAST_SENDER
1995.303	RECEIVER	SLOW_SENDER1
1995.588	FAST_SENDER	N/A
2001.379	RECEIVER	FAST_SENDER
2007.881	FAST_SENDER	N/A
2008.651	RECEIVER	FAST_SENDER
2016.221	FAST_SENDER	N/A
2017.010	RECEIVER	FAST_SENDER
2019.451	FAST_SENDER	N/A
2025.529	RECEIVER	FAST_SENDER
2027.955	FAST_SENDER	N/A
2028.747	RECEIVER	FAST_SENDER
2031.173	FAST_SENDER	N/A
2037.071	RECEIVER	FAST_SENDER
2039.491	FAST_SENDER	N/A
2040.276	RECEIVER	FAST_SENDER
2041.027	SLOW_SENDER1	N/A
2042.707	FAST_SENDER	N/A
2048.398	RECEIVER	FAST_SENDER
2050.835	FAST_SENDER	N/A
2052.835	FAST_SENDER	N/A
2054.835	FAST_SENDER	N/A
2056.835	FAST_SENDER	N/A
2058.835	FAST_SENDER	N/A
2060.835	FAST_SENDER	N/A
2062.835	FAST_SENDER	N/A
2064.835	FAST_SENDER	N/A
2065.603	RECEIVER	FAST_SENDER
2068.050	FAST_SENDER	N/A
2073.885	RECEIVER	FAST_SENDER
2076.311	FAST_SENDER	N/A
2077.086	RECEIVER	FAST_SENDER
2079.510	FAST_SENDER	N/A
2085.589	RECEIVER	FAST_SENDER
2087.997	FAST_SENDER	N/A
2088.775	RECEIVER	FAST_SENDER
2089.174	SLOW_SENDER1	N/A
2096.302	FAST_SENDER	N/A
2098.302	FAST_SENDER	N/A
2100.302	FAST_SENDER	N/A
2102.302	FAST_SENDER	N/A
2104.302	FAST_SENDER	N/A
2106.302	FAST_SENDER	N/A
2108.302	FAST_SENDER	N/A
2110.302	FAST_SENDER	N/A
2111.023	RECEIVER	FAST_SENDER
2113.436	FAST_SENDER	N/A
2119.362	RECEIVER	FAST_SENDER
2121.771	FAST_SENDER	N/A
2122.526	RECEIVER	FAST_SENDER
2124.938	FAST_SENDER	N/A
2130.910	RECEIVER	FAST_SENDER
2133.339	FAST_SENDER	N/A
2134.111	RECEIVER	FAST_SENDER
2136.549	FAST_SENDER	N/A
2137.580	SLOW_SENDER1	N/A
2142.524	RECEIVER	FAST_SENDER
2144.951	FAST_SENDER	N/A
2146.951	FAST_SENDER	N/A
2148.951	FAST_SENDER	N/A
2150.951	FAST_SENDER	N/A
2152.951	FAST_SENDER	N/A
2154.951	FAST_SENDER	N/A
2156.951	FAST_SENDER	N/A
2158.951	FAST_SENDER	N/A
2159.694	RECEIVER	FAST_SENDER
2162.103	FAST_SENDER	N/A
2167.926	RECEIVER	FAST_SENDER
2170.333	FAST_SENDER	N/A
2171.095	RECEIVER	FAST_SENDER
2173.496	FAST_SENDER	N/A
2179.576	RECEIVER	FAST_SENDER
2182.014	FAST_SENDER	N/A
2182.764	RECEIVER	FAST_SENDER
2185.208	FAST_SENDER	N/A
2185.610	SLOW_SENDER1	N/A
2191.446	RECEIVER	FAST_SENDER
2193.867	FAST_SENDER	N/A
2195.867	FAST_SENDER	N/A
2197.867	FAST_SENDER	N/A
2199.867	FAST_SENDER	N/A
2201.867	FAST_SENDER	N/A
2203.867	FAST_SENDER	N/A
2205.867	FAST_SENDER	N/A
2207.867	FAST_SENDER	N/A
2208.654	RECEIVER	FAST_SENDER
2211.093	FAST_SENDER	N/A
2216.907	RECEIVER	FAST_SENDER
2219.353	FAST_SENDER	N/A
2220.101	RECEIVER	FAST_SENDER
2222.501	FAST_SENDER	N/A
2228.422	RECEIVER	FAST_SENDER
2230.830	FAST_SENDER	N/A
2231.604	RECEIVER	FAST_SENDER
2234.023	FAST_SENDER	N/A
2234.190	SLOW_SENDER1	N/A
2240.383	RECEIVER	FAST_SENDER
2242.787	FAST_SENDER	N/A
2244.787	FAST_SENDER	N/A
2246.787	FAST_SENDER	N/A
2248.787	FAST_SENDER	N/A
2250.787	FAST_SENDER	N/A
2252.787	FAST_SENDER	N/A
2254.787	FAST_SENDER	N/A
2256.787	FAST_SENDER	N/A
2257.520	RECEIVER	FAST_SENDER
2259.942	FAST_SENDER	N/A
2265.636	RECEIVER	FAST_SENDER
2268.068	FAST_SENDER	N/A
2268.837	RECEIVER	FAST_SENDER
2271.282	FAST_SENDER	N/A
2277.588	RECEIVER	FAST_SENDER
2279.993	FAST_SENDER	N/A
2280.758	RECEIVER	FAST_SENDER
2282.685	SLOW_SENDER1	N/A
2283.163	FAST_SENDER	N/A
2294.308	RECEIVER	FAST_SENDER
2296.751	FAST_SENDER	N/A
2298.751	FAST_SENDER	N/A
2300.751	FAST_SENDER	N/A
2302.751	FAST_SENDER	N/A
2304.751	FAST_SENDER	N/A
2306.751	FAST_SENDER	N/A
2308.751	FAST_SENDER	N/A
2310.751	FAST_SENDER	N/A
2311.522	RECEIVER	FAST_SENDER
2313.937	FAST_SENDER	N/A
2319.713	RECEIVER	FAST_SENDER
2322.133	FAST_SENDER	N/A
2322.919	RECEIVER	FAST_SENDER
2325.327	FAST_SENDER	N/A
2331.342	RECEIVER	FAST_SENDER
2331.756	SLOW_SENDER1	N/A
2332.521	RECEIVER	SLOW_SENDER1
2333.768	FAST_SENDER	N/A
2337.939	SLOW_SENDER1	N/A
2338.681	RECEIVER	SLOW_SENDER1
2346.117	SLOW_SENDER1	N/A
2346.404	FAST_SENDER	N/A
2347.148	RECEIVER	FAST_SENDER
2349.553	FAST_SENDER	N/A
2355.403	RECEIVER	FAST_SENDER
2357.816	FAST_SENDER	N/A
2358.587	RECEIVER	FAST_SENDER
2361.008	FAST_SENDER	N/A
2367.321	RECEIVER	FAST_SENDER
2369.757	FAST_SENDER	N/A
2370.518	RECEIVER	FAST_SENDER
2372.918	FAST_SENDER	N/A
2378.721	RECEIVER	FAST_SENDER
2381.135	FAST_SENDER	N/A
2381.922	RECEIVER	FAST_SENDER
2384.343	FAST_SENDER	N/A
2390.290	RECEIVER	FAST_SENDER
2392.696	FAST_SENDER	N/A
2393.053	SLOW_SENDER1	N/A
2393.429	RECEIVER	FAST_SENDER
2401.679	FAST_SENDER	N/A
2403.679	FAST_SENDER	N/A
2405.679	FAST_SENDER	N/A
2407.679	FAST_SENDER	N/A
2409.679	FAST_SENDER	N/A
2411.679	FAST_SENDER	N/A
2413.679	FAST_SENDER	N/A
2415.679	FAST_SENDER	N/A
2416.462	RECEIVER	FAST_SENDER
2418.894	FAST_SENDER	N/A
2425.058	RECEIVER	FAST_SENDER
2427.481	FAST_SENDER	N/A
2428.248	RECEIVER	FAST_SENDER
2430.672	FAST_SENDER	N/A
2436.612	RECEIVER	FAST_SENDER
2439.060	FAST_SENDER	N/A
2439.850	RECEIVER	FAST_SENDER
2441.590	SLOW_SENDER1	N/A
2442.270	FAST_SENDER	N/A
2448.159	RECEIVER	FAST_SENDER
2450.593	FAST_SENDER	N/A
2452.593	FAST_SENDER	N/A
2454.593	FAST_SENDER	N/A
2456.593	FAST_SENDER	N/A
2458.593	FAST_SENDER	N/A
2460.593	FAST_SENDER	N/A
2462.593	FAST_SENDER	N/A
2464.593	FAST_SENDER	N/A
2465.351	RECEIVER	FAST_SENDER
2467.793	FAST_SENDER	N/A
2478.492	RECEIVER	FAST_SENDER
2480.907	FAST_SENDER	N/A
2481.678	RECEIVER	FAST_SENDER
2484.107	FAST_SENDER	N/A
2489.850	SLOW_SENDER1	N/A
2490.187	RECEIVER	FAST_SENDER
2492.450	RECEIVER	SLOW_SENDER1
2497.835	FAST_SENDER	N/A
2498.564	RECEIVER	FAST_SENDER
2499.881	SLOW_SENDER1	N/A
2501.011	FAST_SENDER	N/A
2507.391	RECEIVER	FAST_SENDER
2509.840	FAST_SENDER	N/A
2510.637	RECEIVER	FAST_SENDER
2513.067	FAST_SENDER	N/A
2519.007	RECEIVER	FAST_SENDER
2521.423	FAST_SENDER	N/A
2522.183	RECEIVER	FAST_SENDER
2524.589	FAST_SENDER	N/A
2535.167	RECEIVER	FAST_SENDER
2537.610	FAST_SENDER	N/A
2543.565	RECEIVER	FAST_SENDER
2545.990	FAST_SENDER	N/A
2546.450	SLOW_SENDER1	N/A
2552.879	RECEIVER	FAST_SENDER
2555.292	FAST_SENDER	N/A
2557.292	FAST_SENDER	N/A
2559.292	FAST_SENDER	N/A
2561.292	FAST_SENDER	N/A
2563.292	FAST_SENDER	N/A
2565.292	FAST_SENDER	N/A
2567.292	FAST_SENDER	N/A
2569.292	FAST_SENDER	N/A
2570.079	RECEIVER	FAST_SENDER
2572.485	FAST_SENDER	N/A
2583.445	RECEIVER	FAST_SENDER
2585.869	FAST_SENDER	N/A
2586.642	RECEIVER	FAST_SENDER
2589.072	FAST_SENDER	N/A
2594.510	SLOW_SENDER1	N/A
2595.185	RECEIVER	FAST_SENDER
2597.585	FAST_SENDER	N/A
2603.415	RECEIVER	FAST_SENDER
2604.682	SLOW_SENDER1	N/A
2605.857	FAST_SENDER	N/A
2606.599	RECEIVER	FAST_SENDER
2609.009	FAST_SENDER	N/A
2619.314	RECEIVER	FAST_SENDER
2621.723	FAST_SENDER	N/A
2627.684	RECEIVER	FAST_SENDER
2630.097	FAST_SENDER	N/A
2636.121	RECEIVER	FAST_SENDER
2638.560	FAST_SENDER	N/A
2644.526	RECEIVER	FAST_SENDER
2646.936	FAST_SENDER	N/A
2647.747	RECEIVER	FAST_SENDER
2650.163	FAST_SENDER	N/A
2651.140	SLOW_SENDER1	N/A
2655.886	RECEIVER	FAST_SENDER
2658.318	FAST_SENDER	N/A
2660.318	FAST_SENDER	N/A
2662.318	FAST_SENDER	N/A
2664.318	FAST_SENDER	N/A
2666.318	FAST_SENDER	N/A
2668.318	FAST_SENDER	N/A
2670.318	FAST_SENDER	N/A
2672.318	FAST_SENDER	N/A
2678.261	RECEIVER	FAST_SENDER
2680.687	FAST_SENDER	N/A
2683.252	RECEIVER	FAST_SENDER
2685.670	FAST_SENDER	N/A
2691.709	RECEIVER	FAST_SENDER
2694.159	FAST_SENDER	N/A
2694.950	RECEIVER	FAST_SENDER
2697.385	FAST_SENDER	N/A
2700.530	SLOW_SENDER1	N/A
2707.618	RECEIVER	FAST_SENDER
2710.043	FAST_SENDER	N/A
2712.043	FAST_SENDER	N/A
2714.043	FAST_SENDER	N/A
2716.043	FAST_SENDER	N/A
2718.043	FAST_SENDER	N/A
2720.043	FAST_SENDER	N/A
2722.043	FAST_SENDER	N/A
2724.043	FAST_SENDER	N/A
2729.943	RECEIVER	FAST_SENDER
2732.390	FAST_SENDER	N/A
2738.340	RECEIVER	FAST_SENDER
2740.754	FAST_SENDER	N/A
2746.796	RECEIVER	FAST_SENDER
2749.207	FAST_SENDER	N/A
2749.877	SLOW_SENDER1	N/A
2749.958	RECEIVER	FAST_SENDER
2752.403	FAST_SENDER	N/A
2754.403	FAST_SENDER	N/A
2756.403	FAST_SENDER	N/A
2758.403	FAST_SENDER	N/A
2760.403	FAST_SENDER	N/A
2762.403	FAST_SENDER	N/A
2764.403	FAST_SENDER	N/A
2766.403	FAST_SENDER	N/A
2772.372	RECEIVER	FAST_SENDER
2774.777	FAST_SENDER	N/A
2775.543	RECEIVER	FAST_SENDER
2777.982	FAST_SENDER	N/A
2783.987	RECEIVER	FAST_SENDER
2786.398	FAST_SENDER	N/A
2787.146	RECEIVER	FAST_SENDER
2789.549	FAST_SENDER	N/A
2797.970	SLOW_SENDER1	N/A
2800.280	RECEIVER	FAST_SENDER
2802.686	FAST_SENDER	N/A
2808.656	RECEIVER	FAST_SENDER
2815.412	FAST_SENDER	N/A
2816.172	RECEIVER	FAST_SENDER
2818.590	FAST_SENDER	N/A
2824.373	RECEIVER	FAST_SENDER
2826.776	FAST_SENDER	N/A
2827.545	RECEIVER	FAST_SENDER
2829.958	FAST_SENDER	N/A
2836.009	RECEIVER	FAST_SENDER
2838.454	FAST_SENDER	N/A
2839.262	RECEIVER	FAST_SENDER
2841.664	FAST_SENDER	N/A
2846.490	SLOW_SENDER1	N/A
2847.799	RECEIVER	FAST_SENDER
2850.245	FAST_SENDER	N/A
2856.048	RECEIVER	FAST_SENDER
2856.753	SLOW_SENDER1	N/A
2858.495	FAST_SENDER	N/A
2859.258	RECEIVER	FAST_SENDER
2861.664	FAST_SENDER	N/A
2867.401	RECEIVER	FAST_SENDER
2869.836	FAST_SENDER	N/A
2870.602	RECEIVER	FAST_SENDER
2873.051	FAST_SENDER	N/A
2878.885	RECEIVER	FAST_SENDER
2885.312	FAST_SENDER	N/A
2886.036	RECEIVER	FAST_SENDER
2888.483	FAST_SENDER	N/A
2894.069	RECEIVER	FAST_SENDER
2896.512	FAST_SENDER	N/A
2897.224	RECEIVER	FAST_SENDER
2899.640	FAST_SENDER	N/A
2903.100	SLOW_SENDER1	N/A
2906.204	RECEIVER	FAST_SENDER
2908.607	FAST_SENDER	N/A
2910.607	FAST_SENDER	N/A
2912.607	FAST_SENDER	N/A
2914.607	FAST_SENDER	N/A
2916.607	FAST_SENDER	N/A
2918.607	FAST_SENDER	N/A
2920.607	FAST_SENDER	N/A
2922.607	FAST_SENDER	N/A
2923.367	RECEIVER	FAST_SENDER
2925.784	FAST_SENDER	N/A
2931.549	RECEIVER	FAST_SENDER
2933.985	FAST_SENDER	N/A
2936.429	RECEIVER	FAST_SENDER
2938.856	FAST_SENDER	N/A
2944.502	RECEIVER	FAST_SENDER
2946.906	FAST_SENDER	N/A
2947.638	RECEIVER	FAST_SENDER
2950.086	FAST_SENDER	N/A
2951.620	SLOW_SENDER1	N/A
2956.131	RECEIVER	FAST_SENDER
2958.557	FAST_SENDER	N/A
2960.557	FAST_SENDER	N/A
2962.557	FAST_SENDER	N/A
2964.557	FAST_SENDER	N/A
2966.557	FAST_SENDER	N/A
2968.557	FAST_SENDER	N/A
2970.557	FAST_SENDER	N/A
2972.557	FAST_SENDER	N/A
2978.822	RECEIVER	FAST_SENDER
2981.259	FAST_SENDER	N/A
2983.479	RECEIVER	FAST_SENDER
2985.880	FAST_SENDER	N/A
2991.736	RECEIVER	FAST_SENDER
2994.137	FAST_SENDER	N/A
3000.027	RECEIVER	FAST_SENDER
3000.584	SLOW_SENDER1	N/A
3002.467	FAST_SENDER	N/A
3008.695	RECEIVER	FAST_SENDER
3011.135	FAST_SENDER	N/A
3013.135	FAST_SENDER	N/A
3015.135	FAST_SENDER	N/A
3017.135	FAST_SENDER	N/A
3019.135	FAST_SENDER	N/A
3021.135	FAST_SENDER	N/A
3023.135	FAST_SENDER	N/A
3025.135	FAST_SENDER	N/A
3025.906	RECEIVER	FAST_SENDER
3033.306	FAST_SENDER	N/A
3034.084	RECEIVER	FAST_SENDER
3036.490	FAST_SENDER	N/A
3042.286	RECEIVER	FAST_SENDER
3048.984	SLOW_SENDER1	N/A
3048.999	FAST_SENDER	N/A
3055.097	RECEIVER	FAST_SENDER
3055.210	SLOW_SENDER1	N/A
3057.506	FAST_SENDER	N/A
3057.767	RECEIVER	SLOW_SENDER1
3063.473	RECEIVER	FAST_SENDER
3065.897	FAST_SENDER	N/A
3066.705	RECEIVER	FAST_SENDER
3069.144	FAST_SENDER	N/A
3074.954	RECEIVER	FAST_SENDER
3077.355	FAST_SENDER	N/A
3078.081	RECEIVER	FAST_SENDER
3080.500	FAST_SENDER	N/A
3086.733	RECEIVER	FAST_SENDER
3089.152	FAST_SENDER	N/A
3089.920	RECEIVER	FAST_SENDER
3092.332	FAST_SENDER	N/A
3098.263	RECEIVER	FAST_SENDER
3100.675	FAST_SENDER	N/A
3101.461	RECEIVER	FAST_SENDER
3103.290	SLOW_SENDER1	N/A
3103.870	FAST_SENDER	N/A
3114.366	RECEIVER	FAST_SENDER
3116.769	FAST_SENDER	N/A
3118.769	FAST_SENDER	N/A
3120.769	FAST_SENDER	N/A
3122.769	FAST_SENDER	N/A
3124.769	FAST_SENDER	N/A
3126.769	FAST_SENDER	N/A
3128.769	FAST_SENDER	N/A
3130.769	FAST_SENDER	N/A
3136.902	RECEIVER	FAST_SENDER
3139.323	FAST_SENDER	N/A
3140.097	RECEIVER	FAST_SENDER
3142.499	FAST_SENDER	N/A
3148.482	RECEIVER	FAST_SENDER
3150.928	FAST_SENDER	N/A
3151.682	RECEIVER	FAST_SENDER
3152.920	SLOW_SENDER1	N/A
3154.093	FAST_SENDER	N/A
3160.510	RECEIVER	FAST_SENDER
3162.952	FAST_SENDER	N/A
3164.952	FAST_SENDER	N/A
3166.952	FAST_SENDER	N/A
3168.952	FAST_SENDER	N/A
3170.952	FAST_SENDER	N/A
3172.952	FAST_SENDER	N/A
3174.952	FAST_SENDER	N/A
3176.952	FAST_SENDER	N/A
3177.753	RECEIVER	FAST_SENDER
3180.181	FAST_SENDER	N/A
3186.433	RECEIVER	FAST_SENDER
3188.857	FAST_SENDER	N/A
3189.604	RECEIVER	FAST_SENDER
3192.005	FAST_SENDER	N/A
3198.103	RECEIVER	FAST_SENDER
3200.533	FAST_SENDER	N/A
3201.294	RECEIVER	FAST_SENDER
3201.510	SLOW_SENDER1	N/A
3203.695	FAST_SENDER	N/A
3209.542	RECEIVER	FAST_SENDER
3211.943	FAST_SENDER	N/A
3213.943	FAST_SENDER	N/A
3215.943	FAST_SENDER	N/A
3217.943	FAST_SENDER	N/A
3219.943	FAST_SENDER	N/A
3221.943	FAST_SENDER	N/A
3223.943	FAST_SENDER	N/A
3225.943	FAST_SENDER	N/A
3226.731	RECEIVER	FAST_SENDER
3229.169	FAST_SENDER	N/A
3235.199	RECEIVER	FAST_SENDER
3237.612	FAST_SENDER	N/A
3238.349	RECEIVER	FAST_SENDER
3240.795	FAST_SENDER	N/A
3246.858	RECEIVER	FAST_SENDER
3250.370	SLOW_SENDER1	N/A
3251.153	RECEIVER	SLOW_SENDER1
3253.558	FAST_SENDER	N/A
3256.585	SLOW_SENDER1	N/A
3257.347	RECEIVER	SLOW_SENDER1
3264.777	SLOW_SENDER1	N/A
3265.987	FAST_SENDER	N/A
3266.708	RECEIVER	FAST_SENDER
3269.146	FAST_SENDER	N/A
3275.456	RECEIVER	FAST_SENDER
3277.882	FAST_SENDER	N/A
3278.644	RECEIVER	FAST_SENDER
3281.071	FAST_SENDER	N/A
3286.581	RECEIVER	FAST_SENDER
3289.003	FAST_SENDER	N/A
3289.712	RECEIVER	FAST_SENDER
3292.151	FAST_SENDER	N/A
3297.870	RECEIVER	FAST_SENDER
3300.283	FAST_SENDER	N/A
3301.050	RECEIVER	FAST_SENDER
3303.491	FAST_SENDER	N/A
3309.266	RECEIVER	FAST_SENDER
3311.210	SLOW_SENDER1	N/A
3311.677	FAST_SENDER	N/A
3311.975	RECEIVER	SLOW_SENDER1
3317.854	RECEIVER	FAST_SENDER
3320.276	FAST_SENDER	N/A
3322.276	FAST_SENDER	N/A
3324.276	FAST_SENDER	N/A
3326.276	FAST_SENDER	N/A
3328.276	FAST_SENDER	N/A
3330.276	FAST_SENDER	N/A
3332.276	FAST_SENDER	N/A
3334.276	FAST_SENDER	N/A
3335.041	RECEIVER	FAST_SENDER
3342.745	FAST_SENDER	N/A
3343.513	RECEIVER	FAST_SENDER
3345.944	FAST_SENDER	N/A
3351.638	RECEIVER	FAST_SENDER
3354.082	FAST_SENDER	N/A
3354.833	RECEIVER	FAST_SENDER
3357.272	FAST_SENDER	N/A
3360.216	SLOW_SENDER1	N/A
3363.305	RECEIVER	FAST_SENDER
3365.716	FAST_SENDER	N/A
3367.716	FAST_SENDER	N/A
3369.716	FAST_SENDER	N/A
3371.716	FAST_SENDER	N/A
3373.716	FAST_SENDER	N/A
3375.716	FAST_SENDER	N/A
3377.716	FAST_SENDER	N/A
3379.716	FAST_SENDER	N/A
3380.476	RECEIVER	FAST_SENDER
3382.880	FAST_SENDER	N/A
3389.041	RECEIVER	FAST_SENDER
3391.471	FAST_SENDER	N/A
3392.194	RECEIVER	FAST_SENDER
3394.628	FAST_SENDER	N/A
3400.504	RECEIVER	FAST_SENDER
3402.930	FAST_SENDER	N/A
3403.732	RECEIVER	FAST_SENDER
3406.153	FAST_SENDER	N/A
3408.647	SLOW_SENDER1	N/A
3411.954	RECEIVER	FAST_SENDER
3414.391	FAST_SENDER	N/A
3416.391	FAST_SENDER	N/A
3418.391	FAST_SENDER	N/A
3420.391	FAST_SENDER	N/A
3422.391	FAST_SENDER	N/A
3424.391	FAST_SENDER	N/A
3426.391	FAST_SENDER	N/A
3428.391	FAST_SENDER	N/A
3429.127	RECEIVER	FAST_SENDER
3431.557	FAST_SENDER	N/A
3437.544	RECEIVER	FAST_SENDER
3439.994	FAST_SENDER	N/A
3440.745	RECEIVER	FAST_SENDER
3443.171	FAST_SENDER	N/A
3448.840	RECEIVER	FAST_SENDER
3451.271	FAST_SENDER	N/A
3451.997	RECEIVER	FAST_SENDER
3454.416	FAST_SENDER	N/A
3456.720	SLOW_SENDER1	N/A
3460.917	RECEIVER	FAST_SENDER
3463.356	FAST_SENDER	N/A
3465.356	FAST_SENDER	N/A
3467.356	FAST_SENDER	N/A
3469.356	FAST_SENDER	N/A
3471.356	FAST_SENDER	N/A
3473.356	FAST_SENDER	N/A
3475.356	FAST_SENDER	N/A
3477.356	FAST_SENDER	N/A
3478.128	RECEIVER	FAST_SENDER
3480.561	FAST_SENDER	N/A
3486.089	RECEIVER	FAST_SENDER
3488.536	FAST_SENDER	N/A
3489.311	RECEIVER	FAST_SENDER
3497.123	FAST_SENDER	N/A
3497.877	RECEIVER	FAST_SENDER
3500.298	FAST_SENDER	N/A
3504.820	SLOW_SENDER1	N/A
3506.306	RECEIVER	FAST_SENDER
3508.741	FAST_SENDER	N/A
3514.502	RECEIVER	FAST_SENDER
3514.647	SLOW_SENDER1	N/A
3516.922	FAST_SENDER	N/A
3517.678	RECEIVER	FAST_SENDER
3520.111	FAST_SENDER	N/A
3525.882	RECEIVER	FAST_SENDER
3528.299	FAST_SENDER	N/A
3529.068	RECEIVER	FAST_SENDER
3531.480	FAST_SENDER	N/A
3537.685	RECEIVER	FAST_SENDER
3540.125	FAST_SENDER	N/A
3540.881	RECEIVER	FAST_SENDER
3543.315	FAST_SENDER	N/A
3549.277	RECEIVER	FAST_SENDER
3551.683	FAST_SENDER	N/A
3552.470	RECEIVER	FAST_SENDER
3554.874	FAST_SENDER	N/A
3560.440	RECEIVER	FAST_SENDER
3561.020	SLOW_SENDER1	N/A
3562.862	FAST_SENDER	N/A
3567.192	SLOW_SENDER1	N/A
3567.992	RECEIVER	SLOW_SENDER1
3575.433	SLOW_SENDER1	N/A
3575.679	FAST_SENDER	N/A
3576.439	RECEIVER	FAST_SENDER
3578.839	FAST_SENDER	N/A
3585.117	RECEIVER	FAST_SENDER
3587.538	FAST_SENDER	N/A
3588.278	RECEIVER	FAST_SENDER
3590.728	FAST_SENDER	N/A
3596.543	RECEIVER	FAST_SENDER
3598.978	FAST_SENDER	N/A
3599.733	RECEIVER	FAST_SENDER
3602.181	FAST_SENDER	N/A
3608.222	RECEIVER	FAST_SENDER
3610.669	FAST_SENDER	N/A
3611.409	RECEIVER	FAST_SENDER
3613.815	FAST_SENDER	N/A
3619.553	RECEIVER	FAST_SENDER
3621.900	SLOW_SENDER1	N/A
3622.001	FAST_SENDER	N/A
3622.662	RECEIVER	SLOW_SENDER1
3628.076	SLOW_SENDER1	N/A
3628.628	RECEIVER	FAST_SENDER
3630.216	RECEIVER	SLOW_SENDER1
3631.033	FAST_SENDER	N/A
3636.806	RECEIVER	FAST_SENDER
3639.248	FAST_SENDER	N/A
3640.030	RECEIVER	FAST_SENDER
3642.469	FAST_SENDER	N/A
3648.751	RECEIVER	FAST_SENDER
3651.182	FAST_SENDER	N/A
3651.984	RECEIVER	FAST_SENDER
3654.385	FAST_SENDER	N/A
3660.401	RECEIVER	FAST_SENDER
3662.816	FAST_SENDER	N/A
3663.587	RECEIVER	FAST_SENDER
3666.027	FAST_SENDER	N/A
3672.206	RECEIVER	FAST_SENDER
3674.639	FAST_SENDER	N/A
3675.426	RECEIVER	FAST_SENDER
3675.820	SLOW_SENDER1	N/A
3677.868	FAST_SENDER	N/A
3683.645	RECEIVER	FAST_SENDER
3686.061	FAST_SENDER	N/A
3688.061	FAST_SENDER	N/A
3690.061	FAST_SENDER	N/A
3692.061	FAST_SENDER	N/A
3694.061	FAST_SENDER	N/A
3696.061	FAST_SENDER	N/A
3698.061	FAST_SENDER	N/A
3700.061	FAST_SENDER	N/A
3700.825	RECEIVER	FAST_SENDER
3703.235	FAST_SENDER	N/A
3708.902	RECEIVER	FAST_SENDER
3711.320	FAST_SENDER	N/A
3712.078	RECEIVER	FAST_SENDER
3719.829	FAST_SENDER	N/A
3720.594	RECEIVER	FAST_SENDER
3723.031	FAST_SENDER	N/A
3723.830	SLOW_SENDER1	N/A
3729.138	RECEIVER	FAST_SENDER
3731.583	FAST_SENDER	N/A
3733.583	FAST_SENDER	N/A
3735.583	FAST_SENDER	N/A
3737.583	FAST_SENDER	N/A
3739.583	FAST_SENDER	N/A
3741.583	FAST_SENDER	N/A
3743.583	FAST_SENDER	N/A
3745.583	FAST_SENDER	N/A
3746.376	RECEIVER	FAST_SENDER
3748.797	FAST_SENDER	N/A
3754.598	RECEIVER	FAST_SENDER
3757.042	FAST_SENDER	N/A
3757.814	RECEIVER	FAST_SENDER
3760.222	FAST_SENDER	N/A
3766.478	RECEIVER	FAST_SENDER
3768.886	FAST_SENDER	N/A
3769.696	RECEIVER	FAST_SENDER
3772.120	FAST_SENDER	N/A
3772.236	SLOW_SENDER1	N/A
3777.725	RECEIVER	FAST_SENDER
3780.156	FAST_SENDER	N/A
3782.156	FAST_SENDER	N/A
3784.156	FAST_SENDER	N/A
3786.156	FAST_SENDER	N/A
3788.156	FAST_SENDER	N/A
3790.156	FAST_SENDER	N/A
3792.156	FAST_SENDER	N/A
3794.156	FAST_SENDER	N/A
3794.938	RECEIVER	FAST_SENDER
3797.367	FAST_SENDER	N/A
3803.032	RECEIVER	FAST_SENDER
3805.460	FAST_SENDER	N/A
3806.259	RECEIVER	FAST_SENDER
3808.687	FAST_SENDER	N/A
3814.304	RECEIVER	FAST_SENDER
3816.740	FAST_SENDER	N/A
3817.489	RECEIVER	FAST_SENDER
3819.895	FAST_SENDER	N/A
3820.720	SLOW_SENDER1	N/A
3826.286	RECEIVER	FAST_SENDER
3828.730	FAST_SENDER	N/A
3830.730	FAST_SENDER	N/A
3832.730	FAST_SENDER	N/A
3834.730	FAST_SENDER	N/A
3836.730	FAST_SENDER	N/A
3838.730	FAST_SENDER	N/A
3840.730	FAST_SENDER	N/A
3842.730	FAST_SENDER	N/A
3843.488	RECEIVER	FAST_SENDER
3845.898	FAST_SENDER	N/A
3851.721	RECEIVER	FAST_SENDER
3854.161	FAST_SENDER	N/A
3854.960	RECEIVER	FAST_SENDER
3857.401	FAST_SENDER	N/A
3863.214	RECEIVER	FAST_SENDER
3865.619	FAST_SENDER	N/A
3866.385	RECEIVER	FAST_SENDER
3868.833	FAST_SENDER	N/A
3869.180	SLOW_SENDER1	N/A
3875.232	RECEIVER	FAST_SENDER
3877.641	FAST_SENDER	N/A
3879.641	FAST_SENDER	N/A
3881.641	FAST_SENDER	N/A
3883.641	FAST_SENDER	N/A
3885.641	FAST_SENDER	N/A
3887.641	FAST_SENDER	N/A
3889.641	FAST_SENDER	N/A
3891.641	FAST_SENDER	N/A
3892.390	RECEIVER	FAST_SENDER
3894.819	FAST_SENDER	N/A
3905.505	RECEIVER	FAST_SENDER
3907.926	FAST_SENDER	N/A
3910.163	RECEIVER	FAST_SENDER
3912.572	FAST_SENDER	N/A
3917.450	SLOW_SENDER1	N/A
3918.693	RECEIVER	FAST_SENDER
3920.134	RECEIVER	SLOW_SENDER1
3921.123	FAST_SENDER	N/A
3926.709	RECEIVER	FAST_SENDER
3927.575	SLOW_SENDER1	N/A
3929.111	FAST_SENDER	N/A
3929.908	RECEIVER	FAST_SENDER
3932.334	FAST_SENDER	N/A
3938.196	RECEIVER	FAST_SENDER
3944.836	FAST_SENDER	N/A
3947.093	RECEIVER	FAST_SENDER
3949.503	FAST_SENDER	N/A
3955.013	RECEIVER	FAST_SENDER
3957.415	FAST_SENDER	N/A
3963.042	RECEIVER	FAST_SENDER
3965.482	FAST_SENDER	N/A
3971.580	RECEIVER	FAST_SENDER
3974.007	FAST_SENDER	N/A
3974.200	SLOW_SENDER1	N/A
3974.750	RECEIVER	FAST_SENDER
3977.183	FAST_SENDER	N/A
3983.260	RECEIVER	FAST_SENDER
3985.661	FAST_SENDER	N/A
3987.661	FAST_SENDER	N/A
3989.661	FAST_SENDER	N/A
3991.661	FAST_SENDER	N/A
3993.661	FAST_SENDER	N/A
3995.661	FAST_SENDER	N/A
3997.661	FAST_SENDER	N/A
3999.661	FAST_SENDER	N/A
4000.427	RECEIVER	FAST_SENDER
4002.827	FAST_SENDER	N/A
4008.894	RECEIVER	FAST_SENDER
4011.309	FAST_SENDER	N/A
4012.068	RECEIVER	FAST_SENDER
4014.501	FAST_SENDER	N/A
4020.233	RECEIVER	FAST_SENDER
4022.652	FAST_SENDER	N/A
4023.190	SLOW_SENDER1	N/A
4023.421	RECEIVER	FAST_SENDER
4027.894	FAST_SENDER	N/A
4029.894	FAST_SENDER	N/A
4031.894	FAST_SENDER	N/A
4033.894	FAST_SENDER	N/A
4035.894	FAST_SENDER	N/A
4037.894	FAST_SENDER	N/A
4039.894	FAST_SENDER	N/A
4041.894	FAST_SENDER	N/A
4047.823	RECEIVER	FAST_SENDER
4050.260	FAST_SENDER	N/A
4051.040	RECEIVER	FAST_SENDER
4053.446	FAST_SENDER	N/A
4059.213	RECEIVER	FAST_SENDER
4061.645	FAST_SENDER	N/A
4062.411	RECEIVER	FAST_SENDER
4064.858	FAST_SENDER	N/A
4070.446	RECEIVER	FAST_SENDER
4071.549	SLOW_SENDER1	N/A
4072.848	FAST_SENDER	N/A
4077.771	SLOW_SENDER1	N/A
4078.535	RECEIVER	SLOW_SENDER1
4085.689	FAST_SENDER	N/A
4085.964	SLOW_SENDER1	N/A
4086.433	RECEIVER	FAST_SENDER
4088.846	FAST_SENDER	N/A
4094.747	RECEIVER	FAST_SENDER
4097.148	FAST_SENDER	N/A
4097.906	RECEIVER	FAST_SENDER
4100.348	FAST_SENDER	N/A
4106.270	RECEIVER	FAST_SENDER
4108.712	FAST_SENDER	N/A
4109.453	RECEIVER	FAST_SENDER
4111.902	FAST_SENDER	N/A
4117.789	RECEIVER	FAST_SENDER
4120.214	FAST_SENDER	N/A
4120.965	RECEIVER	FAST_SENDER
4123.383	FAST_SENDER	N/A
4129.372	RECEIVER	FAST_SENDER
4131.800	FAST_SENDER	N/A
4132.405	SLOW_SENDER1	N/A
4132.553	RECEIVER	FAST_SENDER
4136.893	FAST_SENDER	N/A
4138.893	FAST_SENDER	N/A
4140.893	FAST_SENDER	N/A
4142.893	FAST_SENDER	N/A
4144.893	FAST_SENDER	N/A
4146.893	FAST_SENDER	N/A
4148.893	FAST_SENDER	N/A
4150.893	FAST_SENDER	N/A
4156.568	RECEIVER	FAST_SENDER
4159.005	FAST_SENDER	N/A
4159.788	RECEIVER	FAST_SENDER
4162.195	FAST_SENDER	N/A
4168.090	RECEIVER	FAST_SENDER
4170.513	FAST_SENDER	N/A
4171.278	RECEIVER	FAST_SENDER
4173.705	FAST_SENDER	N/A
4179.709	RECEIVER	FAST_SENDER
4180.640	SLOW_SENDER1	N/A
4181.431	RECEIVER	SLOW_SENDER1
4182.135	FAST_SENDER	N/A
4186.867	SLOW_SENDER1	N/A
4187.626	RECEIVER	SLOW_SENDER1
4192.407	RECEIVER	FAST_SENDER
4194.824	FAST_SENDER	N/A
4195.601	RECEIVER	FAST_SENDER
4197.008	SLOW_SENDER1	N/A
4198.030	FAST_SENDER	N/A
4204.232	RECEIVER	FAST_SENDER
4206.656	FAST_SENDER	N/A
4207.440	RECEIVER	FAST_SENDER
4209.848	FAST_SENDER	N/A
4215.741	RECEIVER	FAST_SENDER
4218.149	FAST_SENDER	N/A
4218.929	RECEIVER	FAST_SENDER
4221.363	FAST_SENDER	N/A
4227.367	RECEIVER	FAST_SENDER
4229.777	FAST_SENDER	N/A
4230.556	RECEIVER	FAST_SENDER
4232.965	FAST_SENDER	N/A
4235.200	SLOW_SENDER1	N/A
4239.656	RECEIVER	FAST_SENDER
4242.094	FAST_SENDER	N/A
4244.094	FAST_SENDER	N/A
4246.094	FAST_SENDER	N/A
4248.094	FAST_SENDER	N/A
4250.094	FAST_SENDER	N/A
4252.094	FAST_SENDER	N/A
4254.094	FAST_SENDER	N/A
4256.094	FAST_SENDER	N/A
4256.887	RECEIVER	FAST_SENDER
4259.322	FAST_SENDER	N/A
4265.251	RECEIVER	FAST_SENDER
4267.693	FAST_SENDER	N/A
4268.422	RECEIVER	FAST_SENDER
4270.837	FAST_SENDER	N/A
4276.617	RECEIVER	FAST_SENDER
4279.050	FAST_SENDER	N/A
4279.795	RECEIVER	FAST_SENDER
4282.209	FAST_SENDER	N/A
4283.620	SLOW_SENDER1	N/A
4288.092	RECEIVER	FAST_SENDER
4290.532	FAST_SENDER	N/A
4292.532	FAST_SENDER	N/A
4294.532	FAST_SENDER	N/A
4296.532	FAST_SENDER	N/A
4298.532	FAST_SENDER	N/A
4300.532	FAST_SENDER	N/A
4302.532	FAST_SENDER	N/A
4304.532	FAST_SENDER	N/A
4305.328	RECEIVER	FAST_SENDER
4307.755	FAST_SENDER	N/A
4313.694	RECEIVER	FAST_SENDER
4316.135	FAST_SENDER	N/A
4316.901	RECEIVER	FAST_SENDER
4319.351	FAST_SENDER	N/A
4325.274	RECEIVER	FAST_SENDER
4327.715	FAST_SENDER	N/A
4328.428	RECEIVER	FAST_SENDER
4330.830	FAST_SENDER	N/A
4332.080	SLOW_SENDER1	N/A
4336.740	RECEIVER	FAST_SENDER
4339.155	FAST_SENDER	N/A
4341.155	FAST_SENDER	N/A
4343.155	FAST_SENDER	N/A
4345.155	FAST_SENDER	N/A
4347.155	FAST_SENDER	N/A
4349.155	FAST_SENDER	N/A
4351.155	FAST_SENDER	N/A
4353.155	FAST_SENDER	N/A
4353.908	RECEIVER	FAST_SENDER
4356.310	FAST_SENDER	N/A
4362.466	RECEIVER	FAST_SENDER
4364.908	FAST_SENDER	N/A
4365.694	RECEIVER	FAST_SENDER
4368.133	FAST_SENDER	N/A
4374.025	RECEIVER	FAST_SENDER
4376.453	FAST_SENDER	N/A
4377.192	RECEIVER	FAST_SENDER
4379.627	FAST_SENDER	N/A
4381.094	SLOW_SENDER1	N/A
4390.505	RECEIVER	FAST_SENDER
4392.925	FAST_SENDER	N/A
4394.925	FAST_SENDER	N/A
4396.925	FAST_SENDER	N/A
4398.925	FAST_SENDER	N/A
4400.925	FAST_SENDER	N/A
4402.925	FAST_SENDER	N/A
4404.925	FAST_SENDER	N/A
4406.925	FAST_SENDER	N/A
4407.649	RECEIVER	FAST_SENDER
4410.078	FAST_SENDER	N/A
4416.114	RECEIVER	FAST_SENDER
4418.561	FAST_SENDER	N/A
4419.373	RECEIVER	FAST_SENDER
4421.780	FAST_SENDER	N/A
4427.883	RECEIVER	FAST_SENDER
4429.440	SLOW_SENDER1	N/A
4430.329	FAST_SENDER	N/A
4431.065	RECEIVER	FAST_SENDER
4433.994	FAST_SENDER	N/A
4435.994	FAST_SENDER	N/A
4437.994	FAST_SENDER	N/A
4439.994	FAST_SENDER	N/A
4441.994	FAST_SENDER	N/A
4443.994	FAST_SENDER	N/A
4445.994	FAST_SENDER	N/A
4447.994	FAST_SENDER	N/A
4453.996	RECEIVER	FAST_SENDER
4456.432	FAST_SENDER	N/A
4457.205	RECEIVER	FAST_SENDER
4459.650	FAST_SENDER	N/A
4465.798	RECEIVER	FAST_SENDER
4468.228	FAST_SENDER	N/A
4468.998	RECEIVER	FAST_SENDER
4471.434	FAST_SENDER	N/A
4477.177	RECEIVER	FAST_SENDER
4477.700	SLOW_SENDER1	N/A
4479.582	FAST_SENDER	N/A
4485.784	RECEIVER	FAST_SENDER
4488.208	FAST_SENDER	N/A
4490.208	FAST_SENDER	N/A
4492.208	FAST_SENDER	N/A
4494.208	FAST_SENDER	N/A
4496.208	FAST_SENDER	N/A
4498.208	FAST_SENDER	N/A
4500.208	FAST_SENDER	N/A
4502.208	FAST_SENDER	N/A
4508.411	RECEIVER	FAST_SENDER
4510.846	FAST_SENDER	N/A
4511.612	RECEIVER	FAST_SENDER
4514.062	FAST_SENDER	N/A
4519.577	RECEIVER	FAST_SENDER
4522.013	FAST_SENDER	N/A
4522.783	RECEIVER	FAST_SENDER
4525.199	FAST_SENDER	N/A
4525.850	SLOW_SENDER1	N/A
4531.298	RECEIVER	FAST_SENDER
4538.080	FAST_SENDER	N/A
4540.080	FAST_SENDER	N/A
4542.080	FAST_SENDER	N/A
4544.080	FAST_SENDER	N/A
4546.080	FAST_SENDER	N/A
4548.080	FAST_SENDER	N/A
4550.080	FAST_SENDER	N/A
4552.080	FAST_SENDER	N/A
4552.835	RECEIVER	FAST_SENDER
4555.283	FAST_SENDER	N/A
4561.424	RECEIVER	FAST_SENDER
4563.848	FAST_SENDER	N/A
4566.263	RECEIVER	FAST_SENDER
4568.696	FAST_SENDER	N/A
4574.380	SLOW_SENDER1	N/A
4574.481	RECEIVER	FAST_SENDER
4575.140	RECEIVER	SLOW_SENDER1
4576.912	FAST_SENDER	N/A
4580.564	SLOW_SENDER1	N/A
4581.315	RECEIVER	SLOW_SENDER1
4588.746	SLOW_SENDER1	N/A
4589.009	FAST_SENDER	N/A
4589.780	RECEIVER	FAST_SENDER
4592.208	FAST_SENDER	N/A
4597.900	RECEIVER	FAST_SENDER
4600.345	FAST_SENDER	N/A
4601.136	RECEIVER	FAST_SENDER
4603.563	FAST_SENDER	N/A
4609.392	RECEIVER	FAST_SENDER
4611.839	FAST_SENDER	N/A
4612.611	RECEIVER	FAST_SENDER
4615.017	FAST_SENDER	N/A
4620.538	RECEIVER	FAST_SENDER
4622.940	FAST_SENDER	N/A
4623.760	RECEIVER	FAST_SENDER
4626.176	FAST_SENDER	N/A
4632.100	RECEIVER	FAST_SENDER
4634.545	FAST_SENDER	N/A
4635.270	RECEIVER	FAST_SENDER
4636.000	SLOW_SENDER1	N/A
4637.716	FAST_SENDER	N/A
4643.896	RECEIVER	FAST_SENDER
4646.335	FAST_SENDER	N/A
4648.335	FAST_SENDER	N/A
4650.335	FAST_SENDER	N/A
4652.335	FAST_SENDER	N/A
4654.335	FAST_SENDER	N/A
4656.335	FAST_SENDER	N/A
4658.335	FAST_SENDER	N/A
4660.335	FAST_SENDER	N/A
4666.429	RECEIVER	FAST_SENDER
4668.841	FAST_SENDER	N/A
4669.605	RECEIVER	FAST_SENDER
4672.041	FAST_SENDER	N/A
4678.162	RECEIVER	FAST_SENDER
4680.574	FAST_SENDER	N/A
4681.336	RECEIVER	FAST_SENDER
4683.773	FAST_SENDER	N/A
4684.900	SLOW_SENDER1	N/A
4689.801	RECEIVER	FAST_SENDER
4692.234	FAST_SENDER	N/A
4694.234	FAST_SENDER	N/A
4696.234	FAST_SENDER	N/A
4698.234	FAST_SENDER	N/A
4700.234	FAST_SENDER	N/A
4702.234	FAST_SENDER	N/A
4704.234	FAST_SENDER	N/A
4706.234	FAST_SENDER	N/A
4707.012	RECEIVER	FAST_SENDER
4709.449	FAST_SENDER	N/A
4715.274	RECEIVER	FAST_SENDER
4717.712	FAST_SENDER	N/A
4719.968	RECEIVER	FAST_SENDER
4722.370	FAST_SENDER	N/A
4728.195	RECEIVER	FAST_SENDER
4730.616	FAST_SENDER	N/A
4731.401	RECEIVER	FAST_SENDER
4733.701	SLOW_SENDER1	N/A
4733.840	FAST_SENDER	N/A
4740.843	RECEIVER	FAST_SENDER
4743.265	FAST_SENDER	N/A
4745.265	FAST_SENDER	N/A
4747.265	FAST_SENDER	N/A
4749.265	FAST_SENDER	N/A
4751.265	FAST_SENDER	N/A
4753.265	FAST_SENDER	N/A
4755.265	FAST_SENDER	N/A
4757.265	FAST_SENDER	N/A
4759.745	RECEIVER	FAST_SENDER
4762.145	FAST_SENDER	N/A
4768.182	RECEIVER	FAST_SENDER
4770.587	FAST_SENDER	N/A
4771.350	RECEIVER	FAST_SENDER
4779.071	FAST_SENDER	N/A
4779.850	RECEIVER	FAST_SENDER
4781.690	SLOW_SENDER1	N/A
4782.276	FAST_SENDER	N/A
4787.976	RECEIVER	FAST_SENDER
4790.386	FAST_SENDER	N/A
4792.386	FAST_SENDER	N/A
4794.386	FAST_SENDER	N/A
4796.386	FAST_SENDER	N/A
4798.386	FAST_SENDER	N/A
4800.386	FAST_SENDER	N/A
4802.386	FAST_SENDER	N/A
4804.386	FAST_SENDER	N/A
4805.191	RECEIVER	FAST_SENDER
4807.635	FAST_SENDER	N/A
4813.204	RECEIVER	FAST_SENDER
4815.622	FAST_SENDER	N/A
4816.375	RECEIVER	FAST_SENDER
4818.815	FAST_SENDER	N/A
4824.846	RECEIVER	FAST_SENDER
4827.260	FAST_SENDER	N/A
4828.030	RECEIVER	FAST_SENDER
4830.370	SLOW_SENDER1	N/A
4830.445	FAST_SENDER	N/A
4836.807	RECEIVER	FAST_SENDER
4839.245	FAST_SENDER	N/A
4841.245	FAST_SENDER	N/A
4843.245	FAST_SENDER	N/A
4845.245	FAST_SENDER	N/A
4847.245	FAST_SENDER	N/A
4849.245	FAST_SENDER	N/A
4851.245	FAST_SENDER	N/A
4853.245	FAST_SENDER	N/A
4855.858	RECEIVER	FAST_SENDER
4858.291	FAST_SENDER	N/A
4864.119	RECEIVER	FAST_SENDER
4866.539	FAST_SENDER	N/A
4867.310	RECEIVER	FAST_SENDER
4869.711	FAST_SENDER	N/A
4875.800	RECEIVER	FAST_SENDER
4878.211	FAST_SENDER	N/A
4878.670	SLOW_SENDER1	N/A
4878.964	RECEIVER	FAST_SENDER
4886.831	FAST_SENDER	N/A
4888.831	FAST_SENDER	N/A
4890.831	FAST_SENDER	N/A
4892.831	FAST_SENDER	N/A
4894.831	FAST_SENDER	N/A
4896.831	FAST_SENDER	N/A
4898.831	FAST_SENDER	N/A
4900.831	FAST_SENDER	N/A
4901.609	RECEIVER	FAST_SENDER
4904.019	FAST_SENDER	N/A
4910.264	RECEIVER	FAST_SENDER
4916.834	FAST_SENDER	N/A
4917.594	RECEIVER	FAST_SENDER
4920.036	FAST_SENDER	N/A
4925.753	RECEIVER	FAST_SENDER
4927.080	SLOW_SENDER1	N/A
4927.843	RECEIVER	SLOW_SENDER1
4928.179	FAST_SENDER	N/A
4933.854	RECEIVER	FAST_SENDER
4936.265	FAST_SENDER	N/A
4938.265	FAST_SENDER	N/A
4940.265	FAST_SENDER	N/A
4942.265	FAST_SENDER	N/A
4944.265	FAST_SENDER	N/A
4946.265	FAST_SENDER	N/A
4948.265	FAST_SENDER	N/A
4950.265	FAST_SENDER	N/A
4951.017	RECEIVER	FAST_SENDER
4953.466	FAST_SENDER	N/A
4959.343	RECEIVER	FAST_SENDER
4961.766	FAST_SENDER	N/A
4962.514	RECEIVER	FAST_SENDER
4964.955	FAST_SENDER	N/A
4970.971	RECEIVER	FAST_SENDER
4973.381	FAST_SENDER	N/A
4974.140	RECEIVER	FAST_SENDER
4975.083	SLOW_SENDER1	N/A
4976.589	FAST_SENDER	N/A
4983.067	RECEIVER	FAST_SENDER
4985.468	FAST_SENDER	N/A
4987.468	FAST_SENDER	N/A
4989.468	FAST_SENDER	N/A
4991.468	FAST_SENDER	N/A
4993.468	FAST_SENDER	N/A
4995.468	FAST_SENDER	N/A
4997.468	FAST_SENDER	N/A
4999.468	FAST_SENDER	N/A
5000.253	RECEIVER	FAST_SENDER
5002.679	FAST_SENDER	N/A
5013.242	RECEIVER	FAST_SENDER
5015.691	FAST_SENDER	N/A
5016.441	RECEIVER	FAST_SENDER
5018.871	FAST_SENDER	N/A
5023.820	SLOW_SENDER1	N/A
5024.928	RECEIVER	FAST_SENDER
5027.366	FAST_SENDER	N/A
5032.872	RECEIVER	FAST_SENDER
5033.686	SLOW_SENDER1	N/A
5035.310	FAST_SENDER	N/A
5036.129	RECEIVER	FAST_SENDER
5038.573	FAST_SENDER	N/A
5044.174	RECEIVER	FAST_SENDER
5046.582	FAST_SENDER	N/A
5047.383	RECEIVER	FAST_SENDER
5049.825	FAST_SENDER	N/A
5059.862	RECEIVER	FAST_SENDER
5062.312	FAST_SENDER	N/A
5068.213	RECEIVER	FAST_SENDER
5070.648	FAST_SENDER	N/A
5071.419	RECEIVER	FAST_SENDER
5073.829	FAST_SENDER	N/A
5079.675	RECEIVER	FAST_SENDER
5080.750	SLOW_SENDER1	N/A
5082.103	FAST_SENDER	N/A
5088.574	RECEIVER	FAST_SENDER
5091.018	FAST_SENDER	N/A
5093.018	FAST_SENDER	N/A
5095.018	FAST_SENDER	N/A
5097.018	FAST_SENDER	N/A
5099.018	FAST_SENDER	N/A
5101.018	FAST_SENDER	N/A
5103.018	FAST_SENDER	N/A
5105.018	FAST_SENDER	N/A
5105.808	RECEIVER	FAST_SENDER
5108.212	FAST_SENDER	N/A
5114.348	RECEIVER	FAST_SENDER
5116.763	FAST_SENDER	N/A
5117.470	RECEIVER	FAST_SENDER
5119.876	FAST_SENDER	N/A
5125.691	RECEIVER	FAST_SENDER
5128.131	FAST_SENDER	N/A
5128.844	RECEIVER	FAST_SENDER
5129.270	SLOW_SENDER1	N/A
5131.265	FAST_SENDER	N/A
5137.384	RECEIVER	FAST_SENDER
5139.802	FAST_SENDER	N/A
5141.802	FAST_SENDER	N/A
5143.802	FAST_SENDER	N/A
5145.802	FAST_SENDER	N/A
5147.802	FAST_SENDER	N/A
5149.802	FAST_SENDER	N/A
5151.802	FAST_SENDER	N/A
5153.802	FAST_SENDER	N/A
5154.534	RECEIVER	FAST_SENDER
5156.952	FAST_SENDER	N/A
5167.578	RECEIVER	FAST_SENDER
5170.010	FAST_SENDER	N/A
5170.756	RECEIVER	FAST_SENDER
5173.187	FAST_SENDER	N/A
5178.680	SLOW_SENDER1	N/A
5179.356	RECEIVER	FAST_SENDER
5183.758	FAST_SENDER	N/A
5185.758	FAST_SENDER	N/A
5187.758	FAST_SENDER	N/A
5189.758	FAST_SENDER	N/A
5191.758	FAST_SENDER	N/A
5193.758	FAST_SENDER	N/A
5195.758	FAST_SENDER	N/A
5197.758	FAST_SENDER	N/A
5203.304	RECEIVER	FAST_SENDER
5205.707	FAST_SENDER	N/A
5206.439	RECEIVER	FAST_SENDER
5208.882	FAST_SENDER	N/A
5214.740	RECEIVER	FAST_SENDER
5217.146	FAST_SENDER	N/A
5217.926	RECEIVER	FAST_SENDER
5220.335	FAST_SENDER	N/A
5226.435	RECEIVER	FAST_SENDER
5227.410	SLOW_SENDER1	N/A
5228.839	FAST_SENDER	N/A
5233.584	SLOW_SENDER1	N/A
5234.346	RECEIVER	SLOW_SENDER1
5241.713	FAST_SENDER	N/A
5241.769	SLOW_SENDER1	N/A
5242.494	RECEIVER	FAST_SENDER
5244.897	FAST_SENDER	N/A
5250.396	RECEIVER	FAST_SENDER
5252.809	FAST_SENDER	N/A
5253.602	RECEIVER	FAST_SENDER
5256.004	FAST_SENDER	N/A
5262.006	RECEIVER	FAST_SENDER
5264.445	FAST_SENDER	N/A
5265.210	RECEIVER	FAST_SENDER
5267.627	FAST_SENDER	N/A
5273.957	RECEIVER	FAST_SENDER
5276.393	FAST_SENDER	N/A
5277.165	RECEIVER	FAST_SENDER
5279.594	FAST_SENDER	N/A
[truncated: 11,664 more rows]
