# Supplementary material for: CATO: Wake-Up reCeiver-bAsed communicaTiOn for Batteryless Devices
Source: Sensors (Basel). 2025 Nov 7;25(22):6813. doi: 10.3390/s25226813 (PMC12655924; doi:10.3390/s25226813)
Supplement: Supplementary file 1 [file sensors-25-06813-s001.zip › File S1_Experimental_and_Simulation_Data/simulation/capsweep/cap20/mac_competing_nodes_link_reserve.csv]

time_s	node_id	received_from
2.700	FAST_SENDER	N/A
2.700	SLOW_SENDER1	N/A
3.434	RECEIVER	SLOW_SENDER1
5.408	RECEIVER	FAST_SENDER
5.880	SLOW_SENDER1	N/A
6.663	RECEIVER	SLOW_SENDER1
7.849	FAST_SENDER	N/A
8.647	RECEIVER	FAST_SENDER
9.097	SLOW_SENDER1	N/A
9.891	RECEIVER	SLOW_SENDER1
11.088	FAST_SENDER	N/A
11.845	RECEIVER	FAST_SENDER
14.248	FAST_SENDER	N/A
15.008	RECEIVER	FAST_SENDER
17.300	SLOW_SENDER1	N/A
17.424	FAST_SENDER	N/A
18.094	RECEIVER	SLOW_SENDER1
20.545	RECEIVER	FAST_SENDER
22.957	FAST_SENDER	N/A
23.758	RECEIVER	FAST_SENDER
25.533	SLOW_SENDER1	N/A
26.195	FAST_SENDER	N/A
26.313	RECEIVER	SLOW_SENDER1
28.687	RECEIVER	FAST_SENDER
32.888	FAST_SENDER	N/A
33.693	RECEIVER	FAST_SENDER
36.124	FAST_SENDER	N/A
38.755	RECEIVER	FAST_SENDER
41.184	FAST_SENDER	N/A
41.952	RECEIVER	FAST_SENDER
44.353	FAST_SENDER	N/A
45.077	RECEIVER	FAST_SENDER
47.485	FAST_SENDER	N/A
48.243	RECEIVER	FAST_SENDER
50.661	FAST_SENDER	N/A
51.414	RECEIVER	FAST_SENDER
53.821	FAST_SENDER	N/A
54.563	RECEIVER	FAST_SENDER
56.971	FAST_SENDER	N/A
57.730	RECEIVER	FAST_SENDER
60.134	FAST_SENDER	N/A
60.954	RECEIVER	FAST_SENDER
63.395	FAST_SENDER	N/A
64.130	RECEIVER	FAST_SENDER
66.563	FAST_SENDER	N/A
67.346	RECEIVER	FAST_SENDER
69.789	FAST_SENDER	N/A
70.538	RECEIVER	FAST_SENDER
71.920	SLOW_SENDER1	N/A
72.968	FAST_SENDER	N/A
80.505	FAST_SENDER	N/A
82.505	FAST_SENDER	N/A
84.505	FAST_SENDER	N/A
86.505	FAST_SENDER	N/A
88.505	FAST_SENDER	N/A
90.505	FAST_SENDER	N/A
92.505	FAST_SENDER	N/A
94.505	FAST_SENDER	N/A
101.763	FAST_SENDER	N/A
109.363	FAST_SENDER	N/A
117.030	FAST_SENDER	N/A
117.816	RECEIVER	FAST_SENDER
120.135	SLOW_SENDER1	N/A
120.255	FAST_SENDER	N/A
120.874	RECEIVER	SLOW_SENDER1
121.569	RECEIVER	FAST_SENDER
123.993	FAST_SENDER	N/A
124.739	RECEIVER	FAST_SENDER
126.301	SLOW_SENDER1	N/A
127.073	RECEIVER	SLOW_SENDER1
127.150	FAST_SENDER	N/A
127.902	RECEIVER	FAST_SENDER
130.337	FAST_SENDER	N/A
131.118	RECEIVER	FAST_SENDER
133.531	FAST_SENDER	N/A
134.243	RECEIVER	FAST_SENDER
134.523	SLOW_SENDER1	N/A
135.313	RECEIVER	SLOW_SENDER1
136.688	FAST_SENDER	N/A
137.479	RECEIVER	FAST_SENDER
139.894	FAST_SENDER	N/A
140.669	RECEIVER	FAST_SENDER
142.761	SLOW_SENDER1	N/A
143.100	FAST_SENDER	N/A
143.522	RECEIVER	SLOW_SENDER1
145.536	RECEIVER	FAST_SENDER
149.427	FAST_SENDER	N/A
150.176	RECEIVER	FAST_SENDER
152.582	FAST_SENDER	N/A
153.354	RECEIVER	FAST_SENDER
155.792	FAST_SENDER	N/A
156.547	RECEIVER	FAST_SENDER
160.577	FAST_SENDER	N/A
168.081	FAST_SENDER	N/A
175.835	FAST_SENDER	N/A
183.938	FAST_SENDER	N/A
189.220	SLOW_SENDER1	N/A
191.884	FAST_SENDER	N/A
193.884	FAST_SENDER	N/A
195.884	FAST_SENDER	N/A
197.884	FAST_SENDER	N/A
199.884	FAST_SENDER	N/A
201.884	FAST_SENDER	N/A
203.884	FAST_SENDER	N/A
205.884	FAST_SENDER	N/A
206.630	RECEIVER	FAST_SENDER
209.048	FAST_SENDER	N/A
209.809	RECEIVER	FAST_SENDER
212.233	FAST_SENDER	N/A
213.015	RECEIVER	FAST_SENDER
215.456	FAST_SENDER	N/A
216.229	RECEIVER	FAST_SENDER
218.679	FAST_SENDER	N/A
219.443	RECEIVER	FAST_SENDER
221.866	FAST_SENDER	N/A
222.588	RECEIVER	FAST_SENDER
226.866	FAST_SENDER	N/A
227.621	RECEIVER	FAST_SENDER
230.065	FAST_SENDER	N/A
230.825	RECEIVER	FAST_SENDER
233.264	FAST_SENDER	N/A
234.049	RECEIVER	FAST_SENDER
236.459	FAST_SENDER	N/A
237.264	RECEIVER	FAST_SENDER
237.297	SLOW_SENDER1	N/A
238.045	RECEIVER	SLOW_SENDER1
239.696	FAST_SENDER	N/A
240.482	RECEIVER	FAST_SENDER
242.906	FAST_SENDER	N/A
243.457	SLOW_SENDER1	N/A
243.698	RECEIVER	FAST_SENDER
249.851	FAST_SENDER	N/A
250.616	RECEIVER	FAST_SENDER
253.031	FAST_SENDER	N/A
253.820	RECEIVER	FAST_SENDER
256.254	FAST_SENDER	N/A
257.013	RECEIVER	FAST_SENDER
259.452	FAST_SENDER	N/A
260.201	RECEIVER	FAST_SENDER
262.646	FAST_SENDER	N/A
263.405	RECEIVER	FAST_SENDER
265.841	FAST_SENDER	N/A
266.593	RECEIVER	FAST_SENDER
268.993	FAST_SENDER	N/A
269.741	RECEIVER	FAST_SENDER
272.165	FAST_SENDER	N/A
275.390	FAST_SENDER	N/A
282.728	FAST_SENDER	N/A
290.520	FAST_SENDER	N/A
291.713	SLOW_SENDER1	N/A
298.219	FAST_SENDER	N/A
300.219	FAST_SENDER	N/A
302.219	FAST_SENDER	N/A
304.219	FAST_SENDER	N/A
306.219	FAST_SENDER	N/A
308.219	FAST_SENDER	N/A
310.219	FAST_SENDER	N/A
312.219	FAST_SENDER	N/A
317.779	RECEIVER	FAST_SENDER
320.199	FAST_SENDER	N/A
320.932	RECEIVER	FAST_SENDER
323.377	FAST_SENDER	N/A
324.143	RECEIVER	FAST_SENDER
326.586	FAST_SENDER	N/A
327.388	RECEIVER	FAST_SENDER
329.823	FAST_SENDER	N/A
330.570	RECEIVER	FAST_SENDER
332.975	FAST_SENDER	N/A
333.738	RECEIVER	FAST_SENDER
336.175	FAST_SENDER	N/A
336.941	RECEIVER	FAST_SENDER
339.375	FAST_SENDER	N/A
340.113	RECEIVER	FAST_SENDER
340.880	SLOW_SENDER1	N/A
341.611	RECEIVER	SLOW_SENDER1
342.560	FAST_SENDER	N/A
343.314	RECEIVER	FAST_SENDER
345.729	FAST_SENDER	N/A
346.477	RECEIVER	FAST_SENDER
347.060	SLOW_SENDER1	N/A
347.797	RECEIVER	SLOW_SENDER1
348.922	FAST_SENDER	N/A
349.657	RECEIVER	FAST_SENDER
352.058	FAST_SENDER	N/A
352.786	RECEIVER	FAST_SENDER
355.187	FAST_SENDER	N/A
355.228	SLOW_SENDER1	N/A
355.990	RECEIVER	FAST_SENDER
358.408	FAST_SENDER	N/A
359.164	RECEIVER	FAST_SENDER
361.564	FAST_SENDER	N/A
366.389	FAST_SENDER	N/A
374.362	FAST_SENDER	N/A
382.232	FAST_SENDER	N/A
389.428	FAST_SENDER	N/A
397.120	FAST_SENDER	N/A
402.220	SLOW_SENDER1	N/A
404.312	FAST_SENDER	N/A
408.453	RECEIVER	FAST_SENDER
410.878	FAST_SENDER	N/A
412.878	FAST_SENDER	N/A
414.878	FAST_SENDER	N/A
416.878	FAST_SENDER	N/A
418.878	FAST_SENDER	N/A
420.878	FAST_SENDER	N/A
422.878	FAST_SENDER	N/A
424.878	FAST_SENDER	N/A
427.064	RECEIVER	FAST_SENDER
429.476	FAST_SENDER	N/A
430.249	RECEIVER	FAST_SENDER
432.665	FAST_SENDER	N/A
433.419	RECEIVER	FAST_SENDER
435.835	FAST_SENDER	N/A
436.596	RECEIVER	FAST_SENDER
439.016	FAST_SENDER	N/A
439.750	RECEIVER	FAST_SENDER
442.169	FAST_SENDER	N/A
442.971	RECEIVER	FAST_SENDER
445.414	FAST_SENDER	N/A
446.194	RECEIVER	FAST_SENDER
448.614	FAST_SENDER	N/A
449.381	RECEIVER	FAST_SENDER
451.823	FAST_SENDER	N/A
452.280	SLOW_SENDER1	N/A
452.601	RECEIVER	FAST_SENDER
454.739	RECEIVER	SLOW_SENDER1
458.545	FAST_SENDER	N/A
459.364	RECEIVER	FAST_SENDER
461.791	FAST_SENDER	N/A
462.151	SLOW_SENDER1	N/A
462.521	RECEIVER	FAST_SENDER
466.785	FAST_SENDER	N/A
467.576	RECEIVER	FAST_SENDER
469.985	FAST_SENDER	N/A
470.736	RECEIVER	FAST_SENDER
473.168	FAST_SENDER	N/A
480.460	FAST_SENDER	N/A
488.217	FAST_SENDER	N/A
495.911	FAST_SENDER	N/A
503.147	FAST_SENDER	N/A
508.610	SLOW_SENDER1	N/A
511.270	FAST_SENDER	N/A
519.185	FAST_SENDER	N/A
521.185	FAST_SENDER	N/A
523.185	FAST_SENDER	N/A
525.185	FAST_SENDER	N/A
527.185	FAST_SENDER	N/A
529.185	FAST_SENDER	N/A
531.185	FAST_SENDER	N/A
533.185	FAST_SENDER	N/A
533.954	RECEIVER	FAST_SENDER
536.377	FAST_SENDER	N/A
537.137	RECEIVER	FAST_SENDER
539.537	FAST_SENDER	N/A
540.297	RECEIVER	FAST_SENDER
542.747	FAST_SENDER	N/A
543.477	RECEIVER	FAST_SENDER
545.903	FAST_SENDER	N/A
546.655	RECEIVER	FAST_SENDER
549.096	FAST_SENDER	N/A
549.879	RECEIVER	FAST_SENDER
552.316	FAST_SENDER	N/A
553.099	RECEIVER	FAST_SENDER
557.000	SLOW_SENDER1	N/A
557.214	FAST_SENDER	N/A
557.759	RECEIVER	SLOW_SENDER1
558.504	RECEIVER	FAST_SENDER
560.913	FAST_SENDER	N/A
561.691	RECEIVER	FAST_SENDER
563.162	SLOW_SENDER1	N/A
563.924	RECEIVER	SLOW_SENDER1
564.096	FAST_SENDER	N/A
564.819	RECEIVER	FAST_SENDER
567.262	FAST_SENDER	N/A
568.056	RECEIVER	FAST_SENDER
570.467	FAST_SENDER	N/A
571.218	RECEIVER	FAST_SENDER
571.367	SLOW_SENDER1	N/A
572.157	RECEIVER	SLOW_SENDER1
573.660	FAST_SENDER	N/A
574.405	RECEIVER	FAST_SENDER
578.340	FAST_SENDER	N/A
579.069	RECEIVER	FAST_SENDER
579.558	SLOW_SENDER1	N/A
580.344	RECEIVER	SLOW_SENDER1
581.481	FAST_SENDER	N/A
582.184	RECEIVER	FAST_SENDER
584.634	FAST_SENDER	N/A
585.378	RECEIVER	FAST_SENDER
587.822	FAST_SENDER	N/A
588.575	RECEIVER	FAST_SENDER
590.986	FAST_SENDER	N/A
594.180	FAST_SENDER	N/A
601.937	FAST_SENDER	N/A
609.746	FAST_SENDER	N/A
617.212	FAST_SENDER	N/A
625.027	FAST_SENDER	N/A
625.880	SLOW_SENDER1	N/A
633.265	FAST_SENDER	N/A
635.265	FAST_SENDER	N/A
637.265	FAST_SENDER	N/A
639.265	FAST_SENDER	N/A
641.265	FAST_SENDER	N/A
643.265	FAST_SENDER	N/A
645.265	FAST_SENDER	N/A
647.265	FAST_SENDER	N/A
648.009	RECEIVER	FAST_SENDER
650.449	FAST_SENDER	N/A
654.807	RECEIVER	FAST_SENDER
657.236	FAST_SENDER	N/A
657.995	RECEIVER	FAST_SENDER
660.417	FAST_SENDER	N/A
661.182	RECEIVER	FAST_SENDER
663.618	FAST_SENDER	N/A
664.382	RECEIVER	FAST_SENDER
666.819	FAST_SENDER	N/A
667.563	RECEIVER	FAST_SENDER
669.970	FAST_SENDER	N/A
670.754	RECEIVER	FAST_SENDER
673.157	FAST_SENDER	N/A
673.930	RECEIVER	FAST_SENDER
673.940	SLOW_SENDER1	N/A
676.349	FAST_SENDER	N/A
677.080	RECEIVER	FAST_SENDER
679.494	FAST_SENDER	N/A
681.494	FAST_SENDER	N/A
683.494	FAST_SENDER	N/A
685.494	FAST_SENDER	N/A
687.494	FAST_SENDER	N/A
689.494	FAST_SENDER	N/A
691.494	FAST_SENDER	N/A
693.494	FAST_SENDER	N/A
694.239	RECEIVER	FAST_SENDER
696.641	FAST_SENDER	N/A
697.408	RECEIVER	FAST_SENDER
699.827	FAST_SENDER	N/A
700.585	RECEIVER	FAST_SENDER
703.033	FAST_SENDER	N/A
703.800	RECEIVER	FAST_SENDER
706.243	FAST_SENDER	N/A
706.981	RECEIVER	FAST_SENDER
709.414	FAST_SENDER	N/A
710.205	RECEIVER	FAST_SENDER
712.613	FAST_SENDER	N/A
713.406	RECEIVER	FAST_SENDER
715.838	FAST_SENDER	N/A
716.617	RECEIVER	FAST_SENDER
719.065	FAST_SENDER	N/A
719.838	RECEIVER	FAST_SENDER
722.270	FAST_SENDER	N/A
722.558	SLOW_SENDER1	N/A
723.038	RECEIVER	FAST_SENDER
724.710	RECEIVER	SLOW_SENDER1
725.477	FAST_SENDER	N/A
726.232	RECEIVER	FAST_SENDER
728.679	FAST_SENDER	N/A
729.448	RECEIVER	FAST_SENDER
731.858	FAST_SENDER	N/A
732.130	SLOW_SENDER1	N/A
732.627	RECEIVER	FAST_SENDER
735.035	FAST_SENDER	N/A
735.818	RECEIVER	FAST_SENDER
738.260	FAST_SENDER	N/A
739.037	RECEIVER	FAST_SENDER
741.469	FAST_SENDER	N/A
742.233	RECEIVER	FAST_SENDER
744.671	FAST_SENDER	N/A
745.399	RECEIVER	FAST_SENDER
747.809	FAST_SENDER	N/A
748.578	RECEIVER	FAST_SENDER
750.985	FAST_SENDER	N/A
751.764	RECEIVER	FAST_SENDER
754.210	FAST_SENDER	N/A
754.919	RECEIVER	FAST_SENDER
757.322	FAST_SENDER	N/A
758.115	RECEIVER	FAST_SENDER
760.556	FAST_SENDER	N/A
761.296	RECEIVER	FAST_SENDER
763.729	FAST_SENDER	N/A
764.484	RECEIVER	FAST_SENDER
766.895	FAST_SENDER	N/A
767.622	RECEIVER	FAST_SENDER
770.049	FAST_SENDER	N/A
770.762	RECEIVER	FAST_SENDER
773.190	FAST_SENDER	N/A
773.954	RECEIVER	FAST_SENDER
776.403	FAST_SENDER	N/A
778.493	SLOW_SENDER1	N/A
779.614	FAST_SENDER	N/A
787.725	FAST_SENDER	N/A
789.725	FAST_SENDER	N/A
791.725	FAST_SENDER	N/A
793.725	FAST_SENDER	N/A
795.725	FAST_SENDER	N/A
797.725	FAST_SENDER	N/A
799.725	FAST_SENDER	N/A
801.725	FAST_SENDER	N/A
809.591	FAST_SENDER	N/A
817.417	FAST_SENDER	N/A
822.171	RECEIVER	FAST_SENDER
824.611	FAST_SENDER	N/A
825.384	RECEIVER	FAST_SENDER
826.803	SLOW_SENDER1	N/A
827.541	RECEIVER	SLOW_SENDER1
827.833	FAST_SENDER	N/A
828.562	RECEIVER	FAST_SENDER
831.002	FAST_SENDER	N/A
831.733	RECEIVER	FAST_SENDER
832.953	SLOW_SENDER1	N/A
833.694	RECEIVER	SLOW_SENDER1
834.140	FAST_SENDER	N/A
834.934	RECEIVER	FAST_SENDER
837.383	FAST_SENDER	N/A
838.161	RECEIVER	FAST_SENDER
840.573	FAST_SENDER	N/A
841.142	SLOW_SENDER1	N/A
841.321	RECEIVER	FAST_SENDER
843.749	FAST_SENDER	N/A
844.517	RECEIVER	FAST_SENDER
846.962	FAST_SENDER	N/A
849.203	RECEIVER	FAST_SENDER
851.643	FAST_SENDER	N/A
852.413	RECEIVER	FAST_SENDER
854.827	FAST_SENDER	N/A
858.898	RECEIVER	FAST_SENDER
861.343	FAST_SENDER	N/A
862.134	RECEIVER	FAST_SENDER
864.580	FAST_SENDER	N/A
865.341	RECEIVER	FAST_SENDER
867.779	FAST_SENDER	N/A
868.532	RECEIVER	FAST_SENDER
870.964	FAST_SENDER	N/A
871.736	RECEIVER	FAST_SENDER
874.157	FAST_SENDER	N/A
874.896	RECEIVER	FAST_SENDER
877.320	FAST_SENDER	N/A
878.073	RECEIVER	FAST_SENDER
880.501	FAST_SENDER	N/A
888.235	FAST_SENDER	N/A
888.727	SLOW_SENDER1	N/A
896.537	FAST_SENDER	N/A
898.537	FAST_SENDER	N/A
900.537	FAST_SENDER	N/A
902.537	FAST_SENDER	N/A
904.537	FAST_SENDER	N/A
906.537	FAST_SENDER	N/A
908.537	FAST_SENDER	N/A
910.537	FAST_SENDER	N/A
917.730	FAST_SENDER	N/A
924.839	FAST_SENDER	N/A
925.636	RECEIVER	FAST_SENDER
928.040	FAST_SENDER	N/A
928.815	RECEIVER	FAST_SENDER
931.221	FAST_SENDER	N/A
931.973	RECEIVER	FAST_SENDER
934.399	FAST_SENDER	N/A
935.140	RECEIVER	FAST_SENDER
937.150	SLOW_SENDER1	N/A
937.574	FAST_SENDER	N/A
937.890	RECEIVER	SLOW_SENDER1
941.606	RECEIVER	FAST_SENDER
944.024	FAST_SENDER	N/A
944.741	RECEIVER	FAST_SENDER
947.057	SLOW_SENDER1	N/A
947.814	RECEIVER	SLOW_SENDER1
948.733	FAST_SENDER	N/A
949.490	RECEIVER	FAST_SENDER
951.922	FAST_SENDER	N/A
952.647	RECEIVER	FAST_SENDER
955.055	FAST_SENDER	N/A
955.258	SLOW_SENDER1	N/A
955.851	RECEIVER	FAST_SENDER
958.256	FAST_SENDER	N/A
959.033	RECEIVER	FAST_SENDER
962.898	FAST_SENDER	N/A
963.653	RECEIVER	FAST_SENDER
966.057	FAST_SENDER	N/A
966.791	RECEIVER	FAST_SENDER
969.192	FAST_SENDER	N/A
969.928	RECEIVER	FAST_SENDER
972.374	FAST_SENDER	N/A
973.137	RECEIVER	FAST_SENDER
975.559	FAST_SENDER	N/A
976.323	RECEIVER	FAST_SENDER
978.724	FAST_SENDER	N/A
986.122	FAST_SENDER	N/A
993.480	FAST_SENDER	N/A
993.760	SLOW_SENDER1	N/A
1001.195	FAST_SENDER	N/A
1003.195	FAST_SENDER	N/A
1005.195	FAST_SENDER	N/A
1007.195	FAST_SENDER	N/A
1009.195	FAST_SENDER	N/A
1011.195	FAST_SENDER	N/A
1013.195	FAST_SENDER	N/A
1015.195	FAST_SENDER	N/A
1023.002	FAST_SENDER	N/A
1023.735	RECEIVER	FAST_SENDER
1026.169	FAST_SENDER	N/A
1026.946	RECEIVER	FAST_SENDER
1029.384	FAST_SENDER	N/A
1030.149	RECEIVER	FAST_SENDER
1032.565	FAST_SENDER	N/A
1033.329	RECEIVER	FAST_SENDER
1035.771	FAST_SENDER	N/A
1036.529	RECEIVER	FAST_SENDER
1038.943	FAST_SENDER	N/A
1039.700	RECEIVER	FAST_SENDER
1042.102	FAST_SENDER	N/A
1042.380	SLOW_SENDER1	N/A
1042.863	RECEIVER	FAST_SENDER
1044.742	RECEIVER	SLOW_SENDER1
1045.293	FAST_SENDER	N/A
1046.030	RECEIVER	FAST_SENDER
1048.450	FAST_SENDER	N/A
1049.224	RECEIVER	FAST_SENDER
1051.645	FAST_SENDER	N/A
1052.174	SLOW_SENDER1	N/A
1052.388	RECEIVER	FAST_SENDER
1054.818	FAST_SENDER	N/A
1055.587	RECEIVER	FAST_SENDER
1058.020	FAST_SENDER	N/A
1058.758	RECEIVER	FAST_SENDER
1061.179	FAST_SENDER	N/A
1061.992	RECEIVER	FAST_SENDER
1064.418	FAST_SENDER	N/A
1065.136	RECEIVER	FAST_SENDER
1067.566	FAST_SENDER	N/A
1068.348	RECEIVER	FAST_SENDER
1070.791	FAST_SENDER	N/A
1071.573	RECEIVER	FAST_SENDER
1074.006	FAST_SENDER	N/A
1074.791	RECEIVER	FAST_SENDER
1077.224	FAST_SENDER	N/A
1077.971	RECEIVER	FAST_SENDER
1080.378	FAST_SENDER	N/A
1081.133	RECEIVER	FAST_SENDER
1083.534	FAST_SENDER	N/A
1084.292	RECEIVER	FAST_SENDER
1086.742	FAST_SENDER	N/A
1087.482	RECEIVER	FAST_SENDER
1089.901	FAST_SENDER	N/A
1090.639	RECEIVER	FAST_SENDER
1093.047	FAST_SENDER	N/A
1093.774	RECEIVER	FAST_SENDER
1096.185	FAST_SENDER	N/A
1096.978	RECEIVER	FAST_SENDER
1098.470	SLOW_SENDER1	N/A
1099.391	FAST_SENDER	N/A
1107.618	FAST_SENDER	N/A
1109.618	FAST_SENDER	N/A
1111.618	FAST_SENDER	N/A
1113.618	FAST_SENDER	N/A
1115.618	FAST_SENDER	N/A
1117.618	FAST_SENDER	N/A
1119.618	FAST_SENDER	N/A
1121.618	FAST_SENDER	N/A
1129.405	FAST_SENDER	N/A
1137.460	FAST_SENDER	N/A
1144.945	FAST_SENDER	N/A
1145.731	RECEIVER	FAST_SENDER
1146.790	SLOW_SENDER1	N/A
1147.607	RECEIVER	SLOW_SENDER1
1148.135	FAST_SENDER	N/A
1148.868	RECEIVER	FAST_SENDER
1151.304	FAST_SENDER	N/A
1152.034	RECEIVER	FAST_SENDER
1153.052	SLOW_SENDER1	N/A
1153.805	RECEIVER	SLOW_SENDER1
1154.465	FAST_SENDER	N/A
1155.192	RECEIVER	FAST_SENDER
1157.604	FAST_SENDER	N/A
1158.387	RECEIVER	FAST_SENDER
1160.801	FAST_SENDER	N/A
1161.220	SLOW_SENDER1	N/A
1161.579	RECEIVER	FAST_SENDER
1165.639	FAST_SENDER	N/A
1166.376	RECEIVER	FAST_SENDER
1168.799	FAST_SENDER	N/A
1169.555	RECEIVER	FAST_SENDER
1171.988	FAST_SENDER	N/A
1172.773	RECEIVER	FAST_SENDER
1175.219	FAST_SENDER	N/A
1175.976	RECEIVER	FAST_SENDER
1178.418	FAST_SENDER	N/A
1179.160	RECEIVER	FAST_SENDER
1181.597	FAST_SENDER	N/A
1182.372	RECEIVER	FAST_SENDER
1184.811	FAST_SENDER	N/A
1185.598	RECEIVER	FAST_SENDER
1188.041	FAST_SENDER	N/A
1188.809	RECEIVER	FAST_SENDER
1191.243	FAST_SENDER	N/A
1191.987	RECEIVER	FAST_SENDER
1194.412	FAST_SENDER	N/A
1195.177	RECEIVER	FAST_SENDER
1197.591	FAST_SENDER	N/A
1198.320	RECEIVER	FAST_SENDER
1200.770	FAST_SENDER	N/A
1201.541	RECEIVER	FAST_SENDER
1203.964	FAST_SENDER	N/A
1204.725	RECEIVER	FAST_SENDER
1207.170	FAST_SENDER	N/A
1207.903	RECEIVER	FAST_SENDER
1207.950	SLOW_SENDER1	N/A
1210.348	FAST_SENDER	N/A
1214.157	SLOW_SENDER1	N/A
1218.819	FAST_SENDER	N/A
1226.581	FAST_SENDER	N/A
1234.338	FAST_SENDER	N/A
1242.519	FAST_SENDER	N/A
1250.341	FAST_SENDER	N/A
1254.135	RECEIVER	FAST_SENDER
1256.564	FAST_SENDER	N/A
1258.852	RECEIVER	FAST_SENDER
1261.284	FAST_SENDER	N/A
1261.824	SLOW_SENDER1	N/A
1262.560	RECEIVER	SLOW_SENDER1
1263.802	RECEIVER	FAST_SENDER
1266.252	FAST_SENDER	N/A
1267.072	RECEIVER	FAST_SENDER
1267.991	SLOW_SENDER1	N/A
1268.696	RECEIVER	SLOW_SENDER1
1269.500	FAST_SENDER	N/A
1270.290	RECEIVER	FAST_SENDER
1272.730	FAST_SENDER	N/A
1276.112	SLOW_SENDER1	N/A
1280.128	FAST_SENDER	N/A
1287.840	FAST_SENDER	N/A
1295.803	FAST_SENDER	N/A
1303.469	FAST_SENDER	N/A
1311.410	FAST_SENDER	N/A
1318.959	FAST_SENDER	N/A
1319.725	RECEIVER	FAST_SENDER
1322.138	FAST_SENDER	N/A
1322.928	RECEIVER	FAST_SENDER
1323.740	SLOW_SENDER1	N/A
1324.494	RECEIVER	SLOW_SENDER1
1325.351	FAST_SENDER	N/A
1326.082	RECEIVER	FAST_SENDER
1328.516	FAST_SENDER	N/A
1329.286	RECEIVER	FAST_SENDER
1329.934	SLOW_SENDER1	N/A
1330.681	RECEIVER	SLOW_SENDER1
1331.732	FAST_SENDER	N/A
1332.488	RECEIVER	FAST_SENDER
1334.911	FAST_SENDER	N/A
1335.691	RECEIVER	FAST_SENDER
1338.111	SLOW_SENDER1	N/A
1338.122	FAST_SENDER	N/A
1338.865	RECEIVER	SLOW_SENDER1
1340.860	RECEIVER	FAST_SENDER
1343.304	FAST_SENDER	N/A
1344.063	RECEIVER	FAST_SENDER
1346.507	FAST_SENDER	N/A
1347.292	RECEIVER	FAST_SENDER
1349.734	FAST_SENDER	N/A
1350.478	RECEIVER	FAST_SENDER
1352.879	FAST_SENDER	N/A
1353.679	RECEIVER	FAST_SENDER
1357.603	FAST_SENDER	N/A
1358.386	RECEIVER	FAST_SENDER
1360.824	FAST_SENDER	N/A
1368.486	FAST_SENDER	N/A
1376.187	FAST_SENDER	N/A
1383.612	FAST_SENDER	N/A
1385.310	SLOW_SENDER1	N/A
1391.703	FAST_SENDER	N/A
1393.703	FAST_SENDER	N/A
1395.703	FAST_SENDER	N/A
1397.703	FAST_SENDER	N/A
1399.703	FAST_SENDER	N/A
1401.703	FAST_SENDER	N/A
1403.703	FAST_SENDER	N/A
1405.703	FAST_SENDER	N/A
1406.500	RECEIVER	FAST_SENDER
1408.936	FAST_SENDER	N/A
1409.685	RECEIVER	FAST_SENDER
1412.122	FAST_SENDER	N/A
1412.907	RECEIVER	FAST_SENDER
1415.315	FAST_SENDER	N/A
1416.093	RECEIVER	FAST_SENDER
1418.517	FAST_SENDER	N/A
1420.682	RECEIVER	FAST_SENDER
1423.108	FAST_SENDER	N/A
1423.842	RECEIVER	FAST_SENDER
1426.278	FAST_SENDER	N/A
1427.040	RECEIVER	FAST_SENDER
1429.461	FAST_SENDER	N/A
1430.182	RECEIVER	FAST_SENDER
1432.586	FAST_SENDER	N/A
1433.361	RECEIVER	FAST_SENDER
1433.389	SLOW_SENDER1	N/A
1434.133	RECEIVER	SLOW_SENDER1
1435.766	FAST_SENDER	N/A
1436.527	RECEIVER	FAST_SENDER
1438.966	FAST_SENDER	N/A
1439.545	SLOW_SENDER1	N/A
1439.720	RECEIVER	FAST_SENDER
1441.720	RECEIVER	SLOW_SENDER1
1442.150	FAST_SENDER	N/A
1442.906	RECEIVER	FAST_SENDER
1445.342	FAST_SENDER	N/A
1446.116	RECEIVER	FAST_SENDER
1448.553	FAST_SENDER	N/A
1456.019	FAST_SENDER	N/A
1463.925	FAST_SENDER	N/A
1471.368	FAST_SENDER	N/A
1478.940	FAST_SENDER	N/A
1486.416	FAST_SENDER	N/A
1487.492	SLOW_SENDER1	N/A
1494.475	FAST_SENDER	N/A
1496.475	FAST_SENDER	N/A
1498.475	FAST_SENDER	N/A
1500.475	FAST_SENDER	N/A
1502.475	FAST_SENDER	N/A
1504.475	FAST_SENDER	N/A
1506.475	FAST_SENDER	N/A
1508.475	FAST_SENDER	N/A
1509.232	RECEIVER	FAST_SENDER
1511.641	FAST_SENDER	N/A
1512.403	RECEIVER	FAST_SENDER
1517.773	FAST_SENDER	N/A
1518.565	RECEIVER	FAST_SENDER
1520.993	FAST_SENDER	N/A
1523.070	RECEIVER	FAST_SENDER
1525.508	FAST_SENDER	N/A
1526.301	RECEIVER	FAST_SENDER
1528.731	FAST_SENDER	N/A
1529.514	RECEIVER	FAST_SENDER
1531.929	FAST_SENDER	N/A
1532.699	RECEIVER	FAST_SENDER
1535.134	FAST_SENDER	N/A
1535.936	RECEIVER	FAST_SENDER
1536.030	SLOW_SENDER1	N/A
1536.768	RECEIVER	SLOW_SENDER1
1538.384	FAST_SENDER	N/A
1540.951	RECEIVER	FAST_SENDER
1542.216	SLOW_SENDER1	N/A
1543.390	FAST_SENDER	N/A
1550.404	SLOW_SENDER1	N/A
1550.798	FAST_SENDER	N/A
1558.423	FAST_SENDER	N/A
1566.259	FAST_SENDER	N/A
1573.761	FAST_SENDER	N/A
1581.556	FAST_SENDER	N/A
1588.830	FAST_SENDER	N/A
1589.626	RECEIVER	FAST_SENDER
1593.535	FAST_SENDER	N/A
1594.262	RECEIVER	FAST_SENDER
1596.672	FAST_SENDER	N/A
1597.458	RECEIVER	FAST_SENDER
1597.880	SLOW_SENDER1	N/A
1598.650	RECEIVER	SLOW_SENDER1
1599.907	FAST_SENDER	N/A
1600.669	RECEIVER	FAST_SENDER
1603.077	FAST_SENDER	N/A
1603.828	RECEIVER	FAST_SENDER
1604.062	SLOW_SENDER1	N/A
1604.826	RECEIVER	SLOW_SENDER1
1606.272	FAST_SENDER	N/A
1607.030	RECEIVER	FAST_SENDER
1609.457	FAST_SENDER	N/A
1610.227	RECEIVER	FAST_SENDER
1612.259	SLOW_SENDER1	N/A
1612.628	FAST_SENDER	N/A
1613.056	RECEIVER	SLOW_SENDER1
1614.723	RECEIVER	FAST_SENDER
1617.145	FAST_SENDER	N/A
1620.274	FAST_SENDER	N/A
1627.644	FAST_SENDER	N/A
1634.779	FAST_SENDER	N/A
1642.102	FAST_SENDER	N/A
1649.916	FAST_SENDER	N/A
1656.947	FAST_SENDER	N/A
1660.380	SLOW_SENDER1	N/A
1662.475	RECEIVER	SLOW_SENDER1
1665.107	FAST_SENDER	N/A
1665.870	RECEIVER	FAST_SENDER
1668.270	FAST_SENDER	N/A
1669.081	RECEIVER	FAST_SENDER
1669.882	SLOW_SENDER1	N/A
1670.649	RECEIVER	SLOW_SENDER1
1671.497	FAST_SENDER	N/A
1672.249	RECEIVER	FAST_SENDER
1674.674	FAST_SENDER	N/A
1675.450	RECEIVER	FAST_SENDER
1677.857	FAST_SENDER	N/A
1678.640	RECEIVER	FAST_SENDER
1682.848	FAST_SENDER	N/A
1683.600	RECEIVER	FAST_SENDER
1686.027	FAST_SENDER	N/A
1686.822	RECEIVER	FAST_SENDER
1689.223	FAST_SENDER	N/A
1689.999	RECEIVER	FAST_SENDER
1692.442	FAST_SENDER	N/A
1693.228	RECEIVER	FAST_SENDER
1695.656	FAST_SENDER	N/A
1696.359	RECEIVER	FAST_SENDER
1698.793	FAST_SENDER	N/A
1699.538	RECEIVER	FAST_SENDER
1701.985	FAST_SENDER	N/A
1702.710	RECEIVER	FAST_SENDER
1705.151	FAST_SENDER	N/A
1705.925	RECEIVER	FAST_SENDER
1708.348	FAST_SENDER	N/A
1709.136	RECEIVER	FAST_SENDER
1711.541	FAST_SENDER	N/A
1716.240	SLOW_SENDER1	N/A
1719.461	FAST_SENDER	N/A
1721.461	FAST_SENDER	N/A
1723.461	FAST_SENDER	N/A
1725.461	FAST_SENDER	N/A
1727.461	FAST_SENDER	N/A
1729.461	FAST_SENDER	N/A
1731.461	FAST_SENDER	N/A
1733.461	FAST_SENDER	N/A
1741.120	FAST_SENDER	N/A
1748.890	FAST_SENDER	N/A
1756.381	FAST_SENDER	N/A
1757.140	RECEIVER	FAST_SENDER
1759.559	FAST_SENDER	N/A
1760.269	RECEIVER	FAST_SENDER
1762.692	FAST_SENDER	N/A
1763.470	RECEIVER	FAST_SENDER
1765.330	SLOW_SENDER1	N/A
1765.903	FAST_SENDER	N/A
1766.132	RECEIVER	SLOW_SENDER1
1768.434	RECEIVER	FAST_SENDER
1770.850	FAST_SENDER	N/A
1771.573	SLOW_SENDER1	N/A
1771.597	RECEIVER	FAST_SENDER
1772.348	RECEIVER	SLOW_SENDER1
1774.047	FAST_SENDER	N/A
1774.801	RECEIVER	FAST_SENDER
1777.237	FAST_SENDER	N/A
1777.979	RECEIVER	FAST_SENDER
1779.792	SLOW_SENDER1	N/A
1780.400	FAST_SENDER	N/A
1780.551	RECEIVER	SLOW_SENDER1
1782.700	RECEIVER	FAST_SENDER
1785.116	FAST_SENDER	N/A
1785.858	RECEIVER	FAST_SENDER
1787.999	SLOW_SENDER1	N/A
1788.294	FAST_SENDER	N/A
1788.755	RECEIVER	SLOW_SENDER1
1790.753	RECEIVER	FAST_SENDER
1793.158	FAST_SENDER	N/A
1793.934	RECEIVER	FAST_SENDER
1796.340	FAST_SENDER	N/A
1797.103	RECEIVER	FAST_SENDER
1799.516	FAST_SENDER	N/A
1800.287	RECEIVER	FAST_SENDER
1802.708	FAST_SENDER	N/A
1803.502	RECEIVER	FAST_SENDER
1805.948	FAST_SENDER	N/A
1806.688	RECEIVER	FAST_SENDER
1809.124	FAST_SENDER	N/A
1816.095	FAST_SENDER	N/A
1823.325	FAST_SENDER	N/A
1830.867	FAST_SENDER	N/A
1834.140	SLOW_SENDER1	N/A
1838.201	FAST_SENDER	N/A
1840.201	FAST_SENDER	N/A
1842.201	FAST_SENDER	N/A
1844.201	FAST_SENDER	N/A
1846.201	FAST_SENDER	N/A
1848.201	FAST_SENDER	N/A
1850.201	FAST_SENDER	N/A
1852.201	FAST_SENDER	N/A
1854.763	RECEIVER	FAST_SENDER
1857.163	FAST_SENDER	N/A
1857.940	RECEIVER	FAST_SENDER
1860.378	FAST_SENDER	N/A
1861.143	RECEIVER	FAST_SENDER
1863.585	FAST_SENDER	N/A
1864.332	RECEIVER	FAST_SENDER
1866.742	FAST_SENDER	N/A
1867.513	RECEIVER	FAST_SENDER
1869.932	FAST_SENDER	N/A
1870.703	RECEIVER	FAST_SENDER
1873.111	FAST_SENDER	N/A
1875.280	RECEIVER	FAST_SENDER
1877.695	FAST_SENDER	N/A
1878.479	RECEIVER	FAST_SENDER
1880.889	FAST_SENDER	N/A
1881.640	RECEIVER	FAST_SENDER
1883.100	SLOW_SENDER1	N/A
1883.849	RECEIVER	SLOW_SENDER1
1884.041	FAST_SENDER	N/A
1884.824	RECEIVER	FAST_SENDER
1887.234	FAST_SENDER	N/A
1888.018	RECEIVER	FAST_SENDER
1889.287	SLOW_SENDER1	N/A
1890.082	RECEIVER	SLOW_SENDER1
1890.431	FAST_SENDER	N/A
1897.505	SLOW_SENDER1	N/A
1897.948	FAST_SENDER	N/A
1906.538	FAST_SENDER	N/A
1914.621	FAST_SENDER	N/A
1922.374	FAST_SENDER	N/A
1930.529	FAST_SENDER	N/A
1936.048	RECEIVER	FAST_SENDER
1938.472	FAST_SENDER	N/A
1940.824	RECEIVER	FAST_SENDER
1943.255	FAST_SENDER	N/A
1943.998	RECEIVER	FAST_SENDER
1945.460	SLOW_SENDER1	N/A
1946.422	FAST_SENDER	N/A
1947.180	RECEIVER	FAST_SENDER
1949.612	FAST_SENDER	N/A
1951.612	FAST_SENDER	N/A
1953.612	FAST_SENDER	N/A
1955.612	FAST_SENDER	N/A
1957.612	FAST_SENDER	N/A
1959.612	FAST_SENDER	N/A
1961.612	FAST_SENDER	N/A
1963.612	FAST_SENDER	N/A
1964.388	RECEIVER	FAST_SENDER
1966.799	FAST_SENDER	N/A
1967.521	RECEIVER	FAST_SENDER
1969.946	FAST_SENDER	N/A
1972.105	RECEIVER	FAST_SENDER
1974.527	FAST_SENDER	N/A
1975.258	RECEIVER	FAST_SENDER
1977.672	FAST_SENDER	N/A
1978.458	RECEIVER	FAST_SENDER
1980.864	FAST_SENDER	N/A
1981.636	RECEIVER	FAST_SENDER
1984.065	FAST_SENDER	N/A
1991.824	FAST_SENDER	N/A
1993.780	SLOW_SENDER1	N/A
1999.762	FAST_SENDER	N/A
2001.762	FAST_SENDER	N/A
2003.762	FAST_SENDER	N/A
2005.762	FAST_SENDER	N/A
2007.762	FAST_SENDER	N/A
2009.762	FAST_SENDER	N/A
2011.762	FAST_SENDER	N/A
2013.762	FAST_SENDER	N/A
2021.718	FAST_SENDER	N/A
2029.491	FAST_SENDER	N/A
2030.234	RECEIVER	FAST_SENDER
2032.644	FAST_SENDER	N/A
2033.371	RECEIVER	FAST_SENDER
2035.807	FAST_SENDER	N/A
2036.512	RECEIVER	FAST_SENDER
2038.938	FAST_SENDER	N/A
2039.686	RECEIVER	FAST_SENDER
2042.081	SLOW_SENDER1	N/A
2042.119	FAST_SENDER	N/A
2042.845	RECEIVER	SLOW_SENDER1
2044.883	RECEIVER	FAST_SENDER
2047.307	FAST_SENDER	N/A
2048.106	RECEIVER	FAST_SENDER
2048.294	SLOW_SENDER1	N/A
2049.017	RECEIVER	SLOW_SENDER1
2050.545	FAST_SENDER	N/A
2051.329	RECEIVER	FAST_SENDER
2053.739	FAST_SENDER	N/A
2054.550	RECEIVER	FAST_SENDER
2056.466	SLOW_SENDER1	N/A
2056.966	FAST_SENDER	N/A
2057.234	RECEIVER	SLOW_SENDER1
2059.280	RECEIVER	FAST_SENDER
2061.696	FAST_SENDER	N/A
2062.448	RECEIVER	FAST_SENDER
2064.897	FAST_SENDER	N/A
2065.680	RECEIVER	FAST_SENDER
2068.089	FAST_SENDER	N/A
2068.894	RECEIVER	FAST_SENDER
2071.295	FAST_SENDER	N/A
2072.054	RECEIVER	FAST_SENDER
2074.475	FAST_SENDER	N/A
2082.742	FAST_SENDER	N/A
2090.617	FAST_SENDER	N/A
2098.170	FAST_SENDER	N/A
2103.960	SLOW_SENDER1	N/A
2106.024	FAST_SENDER	N/A
2113.369	FAST_SENDER	N/A
2115.369	FAST_SENDER	N/A
2117.369	FAST_SENDER	N/A
2119.369	FAST_SENDER	N/A
2121.369	FAST_SENDER	N/A
2123.369	FAST_SENDER	N/A
2125.369	FAST_SENDER	N/A
2127.369	FAST_SENDER	N/A
2128.132	RECEIVER	FAST_SENDER
2130.546	FAST_SENDER	N/A
2131.312	RECEIVER	FAST_SENDER
2133.747	FAST_SENDER	N/A
2134.515	RECEIVER	FAST_SENDER
2136.926	FAST_SENDER	N/A
2137.677	RECEIVER	FAST_SENDER
2140.087	FAST_SENDER	N/A
2140.824	RECEIVER	FAST_SENDER
2143.250	FAST_SENDER	N/A
2144.030	RECEIVER	FAST_SENDER
2146.437	FAST_SENDER	N/A
2147.196	RECEIVER	FAST_SENDER
2151.038	FAST_SENDER	N/A
2151.800	RECEIVER	FAST_SENDER
2152.404	SLOW_SENDER1	N/A
2153.135	RECEIVER	SLOW_SENDER1
2154.240	FAST_SENDER	N/A
2154.987	RECEIVER	FAST_SENDER
2157.390	FAST_SENDER	N/A
2158.162	RECEIVER	FAST_SENDER
2158.546	SLOW_SENDER1	N/A
2160.611	FAST_SENDER	N/A
2160.841	RECEIVER	SLOW_SENDER1
2162.713	RECEIVER	FAST_SENDER
2165.153	FAST_SENDER	N/A
2172.643	FAST_SENDER	N/A
2180.298	FAST_SENDER	N/A
2187.710	FAST_SENDER	N/A
2195.837	FAST_SENDER	N/A
2203.555	FAST_SENDER	N/A
2206.514	SLOW_SENDER1	N/A
2211.987	FAST_SENDER	N/A
2213.987	FAST_SENDER	N/A
2215.987	FAST_SENDER	N/A
2217.987	FAST_SENDER	N/A
2219.987	FAST_SENDER	N/A
2221.987	FAST_SENDER	N/A
2223.987	FAST_SENDER	N/A
2225.987	FAST_SENDER	N/A
2226.756	RECEIVER	FAST_SENDER
2229.188	FAST_SENDER	N/A
2229.942	RECEIVER	FAST_SENDER
2232.354	FAST_SENDER	N/A
2233.142	RECEIVER	FAST_SENDER
2235.591	FAST_SENDER	N/A
2236.320	RECEIVER	FAST_SENDER
2238.747	FAST_SENDER	N/A
2239.478	RECEIVER	FAST_SENDER
2241.916	FAST_SENDER	N/A
2244.027	RECEIVER	FAST_SENDER
2246.453	FAST_SENDER	N/A
2247.223	RECEIVER	FAST_SENDER
2251.462	FAST_SENDER	N/A
2252.212	RECEIVER	FAST_SENDER
2254.627	FAST_SENDER	N/A
2255.240	SLOW_SENDER1	N/A
2255.394	RECEIVER	FAST_SENDER
2257.328	RECEIVER	SLOW_SENDER1
2257.814	FAST_SENDER	N/A
2258.526	RECEIVER	FAST_SENDER
2260.942	FAST_SENDER	N/A
2261.739	RECEIVER	FAST_SENDER
2264.159	FAST_SENDER	N/A
2264.771	SLOW_SENDER1	N/A
2264.925	RECEIVER	FAST_SENDER
2267.341	FAST_SENDER	N/A
2268.071	RECEIVER	FAST_SENDER
2270.503	FAST_SENDER	N/A
2271.260	RECEIVER	FAST_SENDER
2273.708	FAST_SENDER	N/A
2274.451	RECEIVER	FAST_SENDER
2276.895	FAST_SENDER	N/A
2284.423	FAST_SENDER	N/A
2291.742	FAST_SENDER	N/A
2299.146	FAST_SENDER	N/A
2306.345	FAST_SENDER	N/A
2311.140	SLOW_SENDER1	N/A
2313.792	FAST_SENDER	N/A
2315.792	FAST_SENDER	N/A
2317.792	FAST_SENDER	N/A
2319.792	FAST_SENDER	N/A
2321.792	FAST_SENDER	N/A
2323.792	FAST_SENDER	N/A
2325.792	FAST_SENDER	N/A
2327.792	FAST_SENDER	N/A
2328.575	RECEIVER	FAST_SENDER
2330.975	FAST_SENDER	N/A
2331.742	RECEIVER	FAST_SENDER
2334.153	FAST_SENDER	N/A
2334.924	RECEIVER	FAST_SENDER
2337.367	FAST_SENDER	N/A
2338.113	RECEIVER	FAST_SENDER
2340.547	FAST_SENDER	N/A
2341.298	RECEIVER	FAST_SENDER
2343.742	FAST_SENDER	N/A
2344.489	RECEIVER	FAST_SENDER
2346.915	FAST_SENDER	N/A
2347.699	RECEIVER	FAST_SENDER
2351.579	FAST_SENDER	N/A
2352.360	RECEIVER	FAST_SENDER
2354.762	FAST_SENDER	N/A
2355.529	RECEIVER	FAST_SENDER
2359.390	SLOW_SENDER1	N/A
2359.726	FAST_SENDER	N/A
2360.125	RECEIVER	SLOW_SENDER1
2361.897	RECEIVER	FAST_SENDER
2364.323	FAST_SENDER	N/A
2365.094	RECEIVER	FAST_SENDER
2367.508	FAST_SENDER	N/A
2368.278	RECEIVER	FAST_SENDER
2369.976	SLOW_SENDER1	N/A
2370.680	FAST_SENDER	N/A
2370.710	RECEIVER	SLOW_SENDER1
2371.446	RECEIVER	FAST_SENDER
2373.890	FAST_SENDER	N/A
2374.695	RECEIVER	FAST_SENDER
2377.110	FAST_SENDER	N/A
2377.885	RECEIVER	FAST_SENDER
2380.323	FAST_SENDER	N/A
2381.063	RECEIVER	FAST_SENDER
2383.512	FAST_SENDER	N/A
2391.430	FAST_SENDER	N/A
2398.533	FAST_SENDER	N/A
2406.530	FAST_SENDER	N/A
2413.956	FAST_SENDER	N/A
2416.670	SLOW_SENDER1	N/A
2421.429	FAST_SENDER	N/A
2423.429	FAST_SENDER	N/A
2425.429	FAST_SENDER	N/A
2427.429	FAST_SENDER	N/A
2429.429	FAST_SENDER	N/A
2431.429	FAST_SENDER	N/A
2433.429	FAST_SENDER	N/A
2435.429	FAST_SENDER	N/A
2436.181	RECEIVER	FAST_SENDER
2438.619	FAST_SENDER	N/A
2439.395	RECEIVER	FAST_SENDER
2441.813	FAST_SENDER	N/A
2442.536	RECEIVER	FAST_SENDER
2444.986	FAST_SENDER	N/A
2445.758	RECEIVER	FAST_SENDER
2448.190	FAST_SENDER	N/A
2448.932	RECEIVER	FAST_SENDER
2451.379	FAST_SENDER	N/A
2452.130	RECEIVER	FAST_SENDER
2454.577	FAST_SENDER	N/A
2455.346	RECEIVER	FAST_SENDER
2457.775	FAST_SENDER	N/A
2458.540	RECEIVER	FAST_SENDER
2460.985	FAST_SENDER	N/A
2461.738	RECEIVER	FAST_SENDER
2464.177	FAST_SENDER	N/A
2464.950	SLOW_SENDER1	N/A
2464.953	RECEIVER	FAST_SENDER
2465.756	RECEIVER	SLOW_SENDER1
2467.357	FAST_SENDER	N/A
2468.089	RECEIVER	FAST_SENDER
2470.532	FAST_SENDER	N/A
2471.189	SLOW_SENDER1	N/A
2471.340	RECEIVER	FAST_SENDER
2473.613	RECEIVER	SLOW_SENDER1
2473.776	FAST_SENDER	N/A
2474.546	RECEIVER	FAST_SENDER
2476.970	FAST_SENDER	N/A
2477.744	RECEIVER	FAST_SENDER
2481.472	FAST_SENDER	N/A
2482.253	RECEIVER	FAST_SENDER
2484.666	FAST_SENDER	N/A
2485.405	RECEIVER	FAST_SENDER
2487.846	FAST_SENDER	N/A
2488.597	RECEIVER	FAST_SENDER
2491.047	FAST_SENDER	N/A
2491.805	RECEIVER	FAST_SENDER
2494.218	FAST_SENDER	N/A
2495.001	RECEIVER	FAST_SENDER
2497.438	FAST_SENDER	N/A
2498.195	RECEIVER	FAST_SENDER
2500.607	FAST_SENDER	N/A
2508.432	FAST_SENDER	N/A
2515.696	FAST_SENDER	N/A
2519.219	SLOW_SENDER1	N/A
2524.011	FAST_SENDER	N/A
2526.011	FAST_SENDER	N/A
2528.011	FAST_SENDER	N/A
2530.011	FAST_SENDER	N/A
2532.011	FAST_SENDER	N/A
2534.011	FAST_SENDER	N/A
2536.011	FAST_SENDER	N/A
2538.011	FAST_SENDER	N/A
2545.424	FAST_SENDER	N/A
2546.192	RECEIVER	FAST_SENDER
2548.623	FAST_SENDER	N/A
2549.390	RECEIVER	FAST_SENDER
2551.801	FAST_SENDER	N/A
2552.552	RECEIVER	FAST_SENDER
2554.997	FAST_SENDER	N/A
2555.794	RECEIVER	FAST_SENDER
2558.201	FAST_SENDER	N/A
2558.952	RECEIVER	FAST_SENDER
2561.371	FAST_SENDER	N/A
2562.124	RECEIVER	FAST_SENDER
2564.529	FAST_SENDER	N/A
2565.251	RECEIVER	FAST_SENDER
2567.492	SLOW_SENDER1	N/A
2567.652	FAST_SENDER	N/A
2568.225	RECEIVER	SLOW_SENDER1
2570.130	RECEIVER	FAST_SENDER
2572.542	FAST_SENDER	N/A
2573.324	RECEIVER	FAST_SENDER
2573.626	SLOW_SENDER1	N/A
2574.393	RECEIVER	SLOW_SENDER1
2575.737	FAST_SENDER	N/A
2576.503	RECEIVER	FAST_SENDER
2578.930	FAST_SENDER	N/A
2579.687	RECEIVER	FAST_SENDER
2581.834	SLOW_SENDER1	N/A
2582.603	RECEIVER	SLOW_SENDER1
2583.561	FAST_SENDER	N/A
2584.333	RECEIVER	FAST_SENDER
2586.777	FAST_SENDER	N/A
2587.515	RECEIVER	FAST_SENDER
2589.921	FAST_SENDER	N/A
2590.042	SLOW_SENDER1	N/A
2590.708	RECEIVER	FAST_SENDER
2593.135	FAST_SENDER	N/A
2593.952	RECEIVER	FAST_SENDER
2596.355	FAST_SENDER	N/A
2597.123	RECEIVER	FAST_SENDER
2599.554	FAST_SENDER	N/A
2607.163	FAST_SENDER	N/A
2614.668	FAST_SENDER	N/A
2622.633	FAST_SENDER	N/A
2630.358	FAST_SENDER	N/A
2636.403	SLOW_SENDER1	N/A
2638.184	FAST_SENDER	N/A
2645.526	FAST_SENDER	N/A
2647.526	FAST_SENDER	N/A
2649.526	FAST_SENDER	N/A
2651.526	FAST_SENDER	N/A
2653.526	FAST_SENDER	N/A
2655.526	FAST_SENDER	N/A
2657.526	FAST_SENDER	N/A
2659.526	FAST_SENDER	N/A
2660.295	RECEIVER	FAST_SENDER
2662.715	FAST_SENDER	N/A
2663.445	RECEIVER	FAST_SENDER
2665.845	FAST_SENDER	N/A
2666.594	RECEIVER	FAST_SENDER
2669.031	FAST_SENDER	N/A
2669.794	RECEIVER	FAST_SENDER
2672.216	FAST_SENDER	N/A
2672.976	RECEIVER	FAST_SENDER
2675.426	FAST_SENDER	N/A
2676.197	RECEIVER	FAST_SENDER
2678.645	FAST_SENDER	N/A
2679.405	RECEIVER	FAST_SENDER
2681.813	FAST_SENDER	N/A
2682.601	RECEIVER	FAST_SENDER
2685.011	FAST_SENDER	N/A
2685.778	RECEIVER	FAST_SENDER
2685.853	SLOW_SENDER1	N/A
2686.599	RECEIVER	SLOW_SENDER1
2689.782	FAST_SENDER	N/A
2690.547	RECEIVER	FAST_SENDER
2692.014	SLOW_SENDER1	N/A
2692.741	RECEIVER	SLOW_SENDER1
2692.974	FAST_SENDER	N/A
2693.735	RECEIVER	FAST_SENDER
2696.159	FAST_SENDER	N/A
2696.933	RECEIVER	FAST_SENDER
2700.160	SLOW_SENDER1	N/A
2700.760	FAST_SENDER	N/A
2700.895	RECEIVER	SLOW_SENDER1
2703.187	RECEIVER	FAST_SENDER
2705.597	FAST_SENDER	N/A
2706.340	RECEIVER	FAST_SENDER
2708.336	SLOW_SENDER1	N/A
2708.787	FAST_SENDER	N/A
2709.086	RECEIVER	SLOW_SENDER1
2711.275	RECEIVER	FAST_SENDER
2713.694	FAST_SENDER	N/A
2714.489	RECEIVER	FAST_SENDER
2716.924	FAST_SENDER	N/A
2723.911	FAST_SENDER	N/A
2731.561	FAST_SENDER	N/A
2738.870	FAST_SENDER	N/A
2746.564	FAST_SENDER	N/A
2754.309	FAST_SENDER	N/A
2754.777	SLOW_SENDER1	N/A
2762.151	FAST_SENDER	N/A
2764.151	FAST_SENDER	N/A
2766.151	FAST_SENDER	N/A
2768.151	FAST_SENDER	N/A
2770.151	FAST_SENDER	N/A
2772.151	FAST_SENDER	N/A
2774.151	FAST_SENDER	N/A
2776.151	FAST_SENDER	N/A
2776.891	RECEIVER	FAST_SENDER
2779.319	FAST_SENDER	N/A
2780.099	RECEIVER	FAST_SENDER
2782.499	FAST_SENDER	N/A
2783.252	RECEIVER	FAST_SENDER
2785.658	FAST_SENDER	N/A
2786.385	RECEIVER	FAST_SENDER
2788.795	FAST_SENDER	N/A
2789.576	RECEIVER	FAST_SENDER
2792.020	FAST_SENDER	N/A
2792.791	RECEIVER	FAST_SENDER
2795.239	FAST_SENDER	N/A
2796.036	RECEIVER	FAST_SENDER
2798.469	FAST_SENDER	N/A
2799.222	RECEIVER	FAST_SENDER
2801.637	FAST_SENDER	N/A
2802.386	RECEIVER	FAST_SENDER
2803.000	SLOW_SENDER1	N/A
2803.809	RECEIVER	SLOW_SENDER1
2804.808	FAST_SENDER	N/A
2805.593	RECEIVER	FAST_SENDER
2807.996	FAST_SENDER	N/A
2808.769	RECEIVER	FAST_SENDER
2809.238	SLOW_SENDER1	N/A
2809.981	RECEIVER	SLOW_SENDER1
2811.193	FAST_SENDER	N/A
2811.976	RECEIVER	FAST_SENDER
2814.399	FAST_SENDER	N/A
2815.187	RECEIVER	FAST_SENDER
2817.415	SLOW_SENDER1	N/A
2817.609	FAST_SENDER	N/A
2818.182	RECEIVER	SLOW_SENDER1
2819.863	RECEIVER	FAST_SENDER
2822.278	FAST_SENDER	N/A
2823.015	RECEIVER	FAST_SENDER
2825.448	FAST_SENDER	N/A
2825.595	SLOW_SENDER1	N/A
2826.196	RECEIVER	FAST_SENDER
2828.644	FAST_SENDER	N/A
2836.160	FAST_SENDER	N/A
2843.479	FAST_SENDER	N/A
2851.612	FAST_SENDER	N/A
2859.326	FAST_SENDER	N/A
2866.882	FAST_SENDER	N/A
2871.080	RECEIVER	FAST_SENDER
2872.098	SLOW_SENDER1	N/A
2872.829	RECEIVER	SLOW_SENDER1
2873.521	FAST_SENDER	N/A
2874.300	RECEIVER	FAST_SENDER
2876.722	FAST_SENDER	N/A
2878.229	SLOW_SENDER1	N/A
2879.001	RECEIVER	SLOW_SENDER1
2879.728	RECEIVER	FAST_SENDER
2882.161	FAST_SENDER	N/A
2882.948	RECEIVER	FAST_SENDER
2885.390	FAST_SENDER	N/A
2886.108	RECEIVER	FAST_SENDER
2886.435	SLOW_SENDER1	N/A
2887.237	RECEIVER	SLOW_SENDER1
2888.548	FAST_SENDER	N/A
2889.269	RECEIVER	FAST_SENDER
2891.685	FAST_SENDER	N/A
2892.449	RECEIVER	FAST_SENDER
2894.638	SLOW_SENDER1	N/A
2894.859	FAST_SENDER	N/A
2895.434	RECEIVER	SLOW_SENDER1
2896.132	RECEIVER	FAST_SENDER
2898.555	FAST_SENDER	N/A
2906.000	FAST_SENDER	N/A
2913.591	FAST_SENDER	N/A
2921.058	FAST_SENDER	N/A
2928.863	FAST_SENDER	N/A
2936.077	FAST_SENDER	N/A
2940.901	SLOW_SENDER1	N/A
2943.851	RECEIVER	SLOW_SENDER1
2944.292	FAST_SENDER	N/A
2946.780	RECEIVER	FAST_SENDER
2949.196	FAST_SENDER	N/A
2949.933	RECEIVER	FAST_SENDER
2951.259	SLOW_SENDER1	N/A
2951.993	RECEIVER	SLOW_SENDER1
2952.338	FAST_SENDER	N/A
2953.135	RECEIVER	FAST_SENDER
2955.567	FAST_SENDER	N/A
2956.352	RECEIVER	FAST_SENDER
2958.777	FAST_SENDER	N/A
2959.529	RECEIVER	FAST_SENDER
2961.935	FAST_SENDER	N/A
2962.713	RECEIVER	FAST_SENDER
2965.162	FAST_SENDER	N/A
2965.947	RECEIVER	FAST_SENDER
2968.389	FAST_SENDER	N/A
2969.124	RECEIVER	FAST_SENDER
2971.564	FAST_SENDER	N/A
2972.325	RECEIVER	FAST_SENDER
2974.754	FAST_SENDER	N/A
2975.487	RECEIVER	FAST_SENDER
2977.915	FAST_SENDER	N/A
2978.723	RECEIVER	FAST_SENDER
2981.130	FAST_SENDER	N/A
2981.870	RECEIVER	FAST_SENDER
2984.311	FAST_SENDER	N/A
2985.117	RECEIVER	FAST_SENDER
2987.520	FAST_SENDER	N/A
2988.269	RECEIVER	FAST_SENDER
2990.709	FAST_SENDER	N/A
2993.855	FAST_SENDER	N/A
2997.710	SLOW_SENDER1	N/A
3001.823	FAST_SENDER	N/A
3003.823	FAST_SENDER	N/A
3005.823	FAST_SENDER	N/A
3007.823	FAST_SENDER	N/A
3009.823	FAST_SENDER	N/A
3011.823	FAST_SENDER	N/A
3013.823	FAST_SENDER	N/A
3015.823	FAST_SENDER	N/A
3023.297	FAST_SENDER	N/A
3031.338	FAST_SENDER	N/A
3036.956	RECEIVER	FAST_SENDER
3039.385	FAST_SENDER	N/A
3040.143	RECEIVER	FAST_SENDER
3042.565	FAST_SENDER	N/A
3043.331	RECEIVER	FAST_SENDER
3045.739	FAST_SENDER	N/A
3045.885	SLOW_SENDER1	N/A
3046.479	RECEIVER	FAST_SENDER
3047.217	RECEIVER	SLOW_SENDER1
3048.890	FAST_SENDER	N/A
3050.890	FAST_SENDER	N/A
3052.890	FAST_SENDER	N/A
3054.890	FAST_SENDER	N/A
3056.890	FAST_SENDER	N/A
3058.890	FAST_SENDER	N/A
3060.890	FAST_SENDER	N/A
3062.890	FAST_SENDER	N/A
3063.666	RECEIVER	FAST_SENDER
3066.104	FAST_SENDER	N/A
3066.868	RECEIVER	FAST_SENDER
3069.288	FAST_SENDER	N/A
3070.049	RECEIVER	FAST_SENDER
3072.497	FAST_SENDER	N/A
3073.226	RECEIVER	FAST_SENDER
3075.634	FAST_SENDER	N/A
3076.418	RECEIVER	FAST_SENDER
3078.818	FAST_SENDER	N/A
3079.599	RECEIVER	FAST_SENDER
3083.639	FAST_SENDER	N/A
3084.435	RECEIVER	FAST_SENDER
3086.835	FAST_SENDER	N/A
3087.585	RECEIVER	FAST_SENDER
3090.021	FAST_SENDER	N/A
3090.787	RECEIVER	FAST_SENDER
3093.202	FAST_SENDER	N/A
3093.946	RECEIVER	FAST_SENDER
3094.430	SLOW_SENDER1	N/A
3096.376	FAST_SENDER	N/A
3100.653	SLOW_SENDER1	N/A
3103.818	FAST_SENDER	N/A
3111.516	FAST_SENDER	N/A
3118.933	FAST_SENDER	N/A
3126.704	FAST_SENDER	N/A
3133.882	FAST_SENDER	N/A
3141.579	FAST_SENDER	N/A
3142.354	RECEIVER	FAST_SENDER
3144.795	FAST_SENDER	N/A
3145.522	RECEIVER	FAST_SENDER
3147.930	FAST_SENDER	N/A
3148.680	RECEIVER	FAST_SENDER
3149.090	SLOW_SENDER1	N/A
3149.878	RECEIVER	SLOW_SENDER1
3151.094	FAST_SENDER	N/A
3151.833	RECEIVER	FAST_SENDER
3154.277	FAST_SENDER	N/A
3155.053	RECEIVER	FAST_SENDER
3155.311	SLOW_SENDER1	N/A
3156.094	RECEIVER	SLOW_SENDER1
3157.460	FAST_SENDER	N/A
3158.236	RECEIVER	FAST_SENDER
3160.662	FAST_SENDER	N/A
3163.118	RECEIVER	FAST_SENDER
3165.523	FAST_SENDER	N/A
3166.327	RECEIVER	FAST_SENDER
3168.728	FAST_SENDER	N/A
3169.484	RECEIVER	FAST_SENDER
3171.895	FAST_SENDER	N/A
3179.490	FAST_SENDER	N/A
3187.062	FAST_SENDER	N/A
3194.346	FAST_SENDER	N/A
3201.920	FAST_SENDER	N/A
3203.260	SLOW_SENDER1	N/A
3210.464	FAST_SENDER	N/A
3212.464	FAST_SENDER	N/A
3214.464	FAST_SENDER	N/A
3216.464	FAST_SENDER	N/A
3218.464	FAST_SENDER	N/A
3220.464	FAST_SENDER	N/A
3222.464	FAST_SENDER	N/A
3224.464	FAST_SENDER	N/A
3225.232	RECEIVER	FAST_SENDER
3227.655	FAST_SENDER	N/A
3228.406	RECEIVER	FAST_SENDER
3230.840	FAST_SENDER	N/A
3231.605	RECEIVER	FAST_SENDER
3234.047	FAST_SENDER	N/A
3234.790	RECEIVER	FAST_SENDER
3237.226	FAST_SENDER	N/A
3237.972	RECEIVER	FAST_SENDER
3240.385	FAST_SENDER	N/A
3241.135	RECEIVER	FAST_SENDER
3243.566	FAST_SENDER	N/A
3244.309	RECEIVER	FAST_SENDER
3246.731	FAST_SENDER	N/A
3247.488	RECEIVER	FAST_SENDER
3249.938	FAST_SENDER	N/A
3250.656	RECEIVER	FAST_SENDER
3253.106	FAST_SENDER	N/A
3253.260	SLOW_SENDER1	N/A
3253.885	RECEIVER	FAST_SENDER
3254.544	RECEIVER	SLOW_SENDER1
3256.331	FAST_SENDER	N/A
3257.075	RECEIVER	FAST_SENDER
3259.521	FAST_SENDER	N/A
3259.949	SLOW_SENDER1	N/A
3260.263	RECEIVER	FAST_SENDER
3266.299	FAST_SENDER	N/A
3267.074	RECEIVER	FAST_SENDER
3269.488	FAST_SENDER	N/A
3270.278	RECEIVER	FAST_SENDER
3272.695	FAST_SENDER	N/A
3273.449	RECEIVER	FAST_SENDER
3275.891	FAST_SENDER	N/A
3276.619	RECEIVER	FAST_SENDER
3279.064	FAST_SENDER	N/A
3279.805	RECEIVER	FAST_SENDER
3282.219	FAST_SENDER	N/A
3282.988	RECEIVER	FAST_SENDER
3285.416	FAST_SENDER	N/A
3292.769	FAST_SENDER	N/A
3300.391	FAST_SENDER	N/A
3307.590	SLOW_SENDER1	N/A
3307.668	FAST_SENDER	N/A
3316.272	FAST_SENDER	N/A
3318.272	FAST_SENDER	N/A
3320.272	FAST_SENDER	N/A
3322.272	FAST_SENDER	N/A
3324.272	FAST_SENDER	N/A
3326.272	FAST_SENDER	N/A
3328.272	FAST_SENDER	N/A
3330.272	FAST_SENDER	N/A
3331.030	RECEIVER	FAST_SENDER
3333.458	FAST_SENDER	N/A
3334.232	RECEIVER	FAST_SENDER
3336.644	FAST_SENDER	N/A
3337.453	RECEIVER	FAST_SENDER
3339.883	FAST_SENDER	N/A
3340.659	RECEIVER	FAST_SENDER
3343.061	FAST_SENDER	N/A
3343.872	RECEIVER	FAST_SENDER
3346.288	FAST_SENDER	N/A
3347.088	RECEIVER	FAST_SENDER
3349.497	FAST_SENDER	N/A
3350.284	RECEIVER	FAST_SENDER
3352.702	FAST_SENDER	N/A
3353.473	RECEIVER	FAST_SENDER
3355.718	SLOW_SENDER1	N/A
3355.877	FAST_SENDER	N/A
3356.464	RECEIVER	SLOW_SENDER1
3358.514	RECEIVER	FAST_SENDER
3360.950	FAST_SENDER	N/A
3361.683	RECEIVER	FAST_SENDER
3361.878	SLOW_SENDER1	N/A
3362.652	RECEIVER	SLOW_SENDER1
3364.126	FAST_SENDER	N/A
3364.858	RECEIVER	FAST_SENDER
3367.270	FAST_SENDER	N/A
3368.019	RECEIVER	FAST_SENDER
3370.085	SLOW_SENDER1	N/A
3370.463	FAST_SENDER	N/A
3370.884	RECEIVER	SLOW_SENDER1
3377.827	FAST_SENDER	N/A
3385.182	FAST_SENDER	N/A
3392.436	FAST_SENDER	N/A
3399.724	FAST_SENDER	N/A
3407.682	FAST_SENDER	N/A
3415.254	FAST_SENDER	N/A
3417.703	SLOW_SENDER1	N/A
3417.818	RECEIVER	FAST_SENDER
3420.075	RECEIVER	SLOW_SENDER1
3420.257	FAST_SENDER	N/A
3422.622	RECEIVER	FAST_SENDER
3425.046	FAST_SENDER	N/A
3425.801	RECEIVER	FAST_SENDER
3427.477	SLOW_SENDER1	N/A
3428.204	FAST_SENDER	N/A
3428.237	RECEIVER	SLOW_SENDER1
3428.930	RECEIVER	FAST_SENDER
3431.340	FAST_SENDER	N/A
3432.106	RECEIVER	FAST_SENDER
3434.525	FAST_SENDER	N/A
3435.249	RECEIVER	FAST_SENDER
3437.678	FAST_SENDER	N/A
3445.555	FAST_SENDER	N/A
3453.624	FAST_SENDER	N/A
3461.631	FAST_SENDER	N/A
3469.044	FAST_SENDER	N/A
3474.089	SLOW_SENDER1	N/A
3476.858	FAST_SENDER	N/A
3484.602	FAST_SENDER	N/A
3486.602	FAST_SENDER	N/A
3488.602	FAST_SENDER	N/A
3490.602	FAST_SENDER	N/A
3492.602	FAST_SENDER	N/A
3494.602	FAST_SENDER	N/A
3496.602	FAST_SENDER	N/A
3498.602	FAST_SENDER	N/A
3499.371	RECEIVER	FAST_SENDER
3501.793	FAST_SENDER	N/A
3502.568	RECEIVER	FAST_SENDER
3504.997	FAST_SENDER	N/A
3505.756	RECEIVER	FAST_SENDER
3508.186	FAST_SENDER	N/A
3508.917	RECEIVER	FAST_SENDER
3511.340	FAST_SENDER	N/A
3512.102	RECEIVER	FAST_SENDER
3514.539	FAST_SENDER	N/A
3515.310	RECEIVER	FAST_SENDER
3517.721	FAST_SENDER	N/A
3520.048	RECEIVER	FAST_SENDER
3522.490	FAST_SENDER	N/A
3522.850	SLOW_SENDER1	N/A
3523.268	RECEIVER	FAST_SENDER
3525.089	RECEIVER	SLOW_SENDER1
3529.447	FAST_SENDER	N/A
3531.447	FAST_SENDER	N/A
3533.447	FAST_SENDER	N/A
3535.447	FAST_SENDER	N/A
3537.447	FAST_SENDER	N/A
3539.447	FAST_SENDER	N/A
3541.447	FAST_SENDER	N/A
3543.447	FAST_SENDER	N/A
3544.218	RECEIVER	FAST_SENDER
3546.628	FAST_SENDER	N/A
3547.411	RECEIVER	FAST_SENDER
3549.852	FAST_SENDER	N/A
3550.591	RECEIVER	FAST_SENDER
3553.013	FAST_SENDER	N/A
3553.817	RECEIVER	FAST_SENDER
3556.253	FAST_SENDER	N/A
3557.008	RECEIVER	FAST_SENDER
3559.456	FAST_SENDER	N/A
3560.216	RECEIVER	FAST_SENDER
3562.648	FAST_SENDER	N/A
3563.450	RECEIVER	FAST_SENDER
3565.874	FAST_SENDER	N/A
3566.633	RECEIVER	FAST_SENDER
3569.079	FAST_SENDER	N/A
3569.873	RECEIVER	FAST_SENDER
3571.150	SLOW_SENDER1	N/A
3572.280	FAST_SENDER	N/A
3573.038	RECEIVER	FAST_SENDER
3576.924	FAST_SENDER	N/A
3577.345	SLOW_SENDER1	N/A
3577.668	RECEIVER	FAST_SENDER
3579.571	RECEIVER	SLOW_SENDER1
3584.321	FAST_SENDER	N/A
3591.845	FAST_SENDER	N/A
3599.527	FAST_SENDER	N/A
3607.189	FAST_SENDER	N/A
3614.152	FAST_SENDER	N/A
3622.358	FAST_SENDER	N/A
3625.300	SLOW_SENDER1	N/A
3627.491	RECEIVER	SLOW_SENDER1
3630.122	FAST_SENDER	N/A
3630.886	RECEIVER	FAST_SENDER
3633.294	FAST_SENDER	N/A
3634.050	RECEIVER	FAST_SENDER
3634.921	SLOW_SENDER1	N/A
3635.701	RECEIVER	SLOW_SENDER1
3636.481	FAST_SENDER	N/A
3637.265	RECEIVER	FAST_SENDER
3639.672	FAST_SENDER	N/A
3641.793	RECEIVER	FAST_SENDER
3644.231	FAST_SENDER	N/A
3644.995	RECEIVER	FAST_SENDER
3647.428	FAST_SENDER	N/A
3648.188	RECEIVER	FAST_SENDER
3650.637	FAST_SENDER	N/A
3651.369	RECEIVER	FAST_SENDER
3653.802	FAST_SENDER	N/A
3654.576	RECEIVER	FAST_SENDER
3656.977	FAST_SENDER	N/A
3657.731	RECEIVER	FAST_SENDER
3660.163	FAST_SENDER	N/A
3660.910	RECEIVER	FAST_SENDER
3663.317	FAST_SENDER	N/A
3664.052	RECEIVER	FAST_SENDER
3666.484	FAST_SENDER	N/A
3667.262	RECEIVER	FAST_SENDER
3669.699	FAST_SENDER	N/A
3670.489	RECEIVER	FAST_SENDER
3672.917	FAST_SENDER	N/A
3673.650	RECEIVER	FAST_SENDER
3676.088	FAST_SENDER	N/A
3676.841	RECEIVER	FAST_SENDER
3679.266	FAST_SENDER	N/A
3679.998	RECEIVER	FAST_SENDER
3681.430	SLOW_SENDER1	N/A
3682.402	FAST_SENDER	N/A
3690.423	FAST_SENDER	N/A
3692.423	FAST_SENDER	N/A
3694.423	FAST_SENDER	N/A
3696.423	FAST_SENDER	N/A
3698.423	FAST_SENDER	N/A
3700.423	FAST_SENDER	N/A
3702.423	FAST_SENDER	N/A
3704.423	FAST_SENDER	N/A
3712.212	FAST_SENDER	N/A
3719.962	FAST_SENDER	N/A
3728.122	FAST_SENDER	N/A
3728.859	RECEIVER	FAST_SENDER
3729.820	SLOW_SENDER1	N/A
3730.589	RECEIVER	SLOW_SENDER1
3731.298	FAST_SENDER	N/A
3732.094	RECEIVER	FAST_SENDER
3734.524	FAST_SENDER	N/A
3735.303	RECEIVER	FAST_SENDER
3736.015	SLOW_SENDER1	N/A
3736.774	RECEIVER	SLOW_SENDER1
3737.729	FAST_SENDER	N/A
3738.492	RECEIVER	FAST_SENDER
3740.913	FAST_SENDER	N/A
3741.687	RECEIVER	FAST_SENDER
3744.105	FAST_SENDER	N/A
3744.191	SLOW_SENDER1	N/A
3744.892	RECEIVER	FAST_SENDER
3747.336	FAST_SENDER	N/A
3748.075	RECEIVER	FAST_SENDER
3750.480	FAST_SENDER	N/A
3751.265	RECEIVER	FAST_SENDER
3755.178	FAST_SENDER	N/A
3757.673	RECEIVER	FAST_SENDER
3760.092	FAST_SENDER	N/A
3760.869	RECEIVER	FAST_SENDER
3763.304	FAST_SENDER	N/A
3764.055	RECEIVER	FAST_SENDER
3766.465	FAST_SENDER	N/A
3767.217	RECEIVER	FAST_SENDER
3769.618	FAST_SENDER	N/A
3770.380	RECEIVER	FAST_SENDER
3772.829	FAST_SENDER	N/A
3776.045	FAST_SENDER	N/A
3783.757	FAST_SENDER	N/A
3791.260	SLOW_SENDER1	N/A
3791.499	FAST_SENDER	N/A
3799.241	FAST_SENDER	N/A
3801.241	FAST_SENDER	N/A
3803.241	FAST_SENDER	N/A
3805.241	FAST_SENDER	N/A
3807.241	FAST_SENDER	N/A
3809.241	FAST_SENDER	N/A
3811.241	FAST_SENDER	N/A
3813.241	FAST_SENDER	N/A
3820.814	FAST_SENDER	N/A
3821.591	RECEIVER	FAST_SENDER
3824.014	FAST_SENDER	N/A
3824.773	RECEIVER	FAST_SENDER
3827.202	FAST_SENDER	N/A
3827.955	RECEIVER	FAST_SENDER
3830.389	FAST_SENDER	N/A
3831.166	RECEIVER	FAST_SENDER
3833.610	FAST_SENDER	N/A
3836.168	RECEIVER	FAST_SENDER
3838.610	FAST_SENDER	N/A
3839.291	SLOW_SENDER1	N/A
3839.384	RECEIVER	FAST_SENDER
3840.053	RECEIVER	SLOW_SENDER1
3841.802	FAST_SENDER	N/A
3842.554	RECEIVER	FAST_SENDER
3844.995	FAST_SENDER	N/A
3845.487	SLOW_SENDER1	N/A
3845.732	RECEIVER	FAST_SENDER
3847.982	RECEIVER	SLOW_SENDER1
3848.133	FAST_SENDER	N/A
3855.325	FAST_SENDER	N/A
3862.861	FAST_SENDER	N/A
3870.273	FAST_SENDER	N/A
3877.667	FAST_SENDER	N/A
3885.281	FAST_SENDER	N/A
3893.238	FAST_SENDER	N/A
3893.515	SLOW_SENDER1	N/A
3894.032	RECEIVER	FAST_SENDER
3895.605	RECEIVER	SLOW_SENDER1
3896.458	FAST_SENDER	N/A
3897.223	RECEIVER	FAST_SENDER
3899.652	FAST_SENDER	N/A
3900.420	RECEIVER	FAST_SENDER
3902.842	FAST_SENDER	N/A
3903.040	SLOW_SENDER1	N/A
3903.614	RECEIVER	FAST_SENDER
3906.053	FAST_SENDER	N/A
3906.822	RECEIVER	FAST_SENDER
3909.226	FAST_SENDER	N/A
3909.986	RECEIVER	FAST_SENDER
3912.398	FAST_SENDER	N/A
3913.187	RECEIVER	FAST_SENDER
3915.588	FAST_SENDER	N/A
3916.303	RECEIVER	FAST_SENDER
3918.746	FAST_SENDER	N/A
3919.520	RECEIVER	FAST_SENDER
3921.920	FAST_SENDER	N/A
3922.736	RECEIVER	FAST_SENDER
3925.183	FAST_SENDER	N/A
3925.936	RECEIVER	FAST_SENDER
3928.350	FAST_SENDER	N/A
3929.124	RECEIVER	FAST_SENDER
3931.572	FAST_SENDER	N/A
3932.344	RECEIVER	FAST_SENDER
3934.791	FAST_SENDER	N/A
3935.561	RECEIVER	FAST_SENDER
3937.980	FAST_SENDER	N/A
3938.694	RECEIVER	FAST_SENDER
3941.104	FAST_SENDER	N/A
3941.875	RECEIVER	FAST_SENDER
3944.317	FAST_SENDER	N/A
3949.644	SLOW_SENDER1	N/A
3954.397	FAST_SENDER	N/A
3956.397	FAST_SENDER	N/A
3958.397	FAST_SENDER	N/A
3960.397	FAST_SENDER	N/A
3962.397	FAST_SENDER	N/A
3964.397	FAST_SENDER	N/A
3966.397	FAST_SENDER	N/A
3968.397	FAST_SENDER	N/A
3975.872	FAST_SENDER	N/A
3983.662	FAST_SENDER	N/A
3991.316	FAST_SENDER	N/A
3992.092	RECEIVER	FAST_SENDER
3994.539	FAST_SENDER	N/A
3995.270	RECEIVER	FAST_SENDER
3997.699	FAST_SENDER	N/A
3998.070	SLOW_SENDER1	N/A
3998.413	RECEIVER	FAST_SENDER
4003.180	FAST_SENDER	N/A
4005.180	FAST_SENDER	N/A
4007.180	FAST_SENDER	N/A
4009.180	FAST_SENDER	N/A
4011.180	FAST_SENDER	N/A
4013.180	FAST_SENDER	N/A
4015.180	FAST_SENDER	N/A
4017.180	FAST_SENDER	N/A
4017.893	RECEIVER	FAST_SENDER
4020.314	FAST_SENDER	N/A
4021.081	RECEIVER	FAST_SENDER
4023.523	FAST_SENDER	N/A
4024.280	RECEIVER	FAST_SENDER
4026.708	FAST_SENDER	N/A
4027.491	RECEIVER	FAST_SENDER
4029.923	FAST_SENDER	N/A
4030.660	RECEIVER	FAST_SENDER
4033.077	FAST_SENDER	N/A
4033.827	RECEIVER	FAST_SENDER
4036.272	FAST_SENDER	N/A
4037.051	RECEIVER	FAST_SENDER
4039.456	FAST_SENDER	N/A
4040.196	RECEIVER	FAST_SENDER
4042.643	FAST_SENDER	N/A
4043.391	RECEIVER	FAST_SENDER
4045.815	FAST_SENDER	N/A
4046.589	RECEIVER	FAST_SENDER
4046.950	SLOW_SENDER1	N/A
4047.740	RECEIVER	SLOW_SENDER1
4049.030	FAST_SENDER	N/A
4049.793	RECEIVER	FAST_SENDER
4052.209	FAST_SENDER	N/A
4052.938	RECEIVER	FAST_SENDER
4053.186	SLOW_SENDER1	N/A
4053.948	RECEIVER	SLOW_SENDER1
4055.345	FAST_SENDER	N/A
4056.083	RECEIVER	FAST_SENDER
4058.488	FAST_SENDER	N/A
4059.223	RECEIVER	FAST_SENDER
4061.381	SLOW_SENDER1	N/A
4061.648	FAST_SENDER	N/A
4062.135	RECEIVER	SLOW_SENDER1
4064.085	RECEIVER	FAST_SENDER
4066.529	FAST_SENDER	N/A
4069.541	SLOW_SENDER1	N/A
4074.313	FAST_SENDER	N/A
4081.671	FAST_SENDER	N/A
4089.420	FAST_SENDER	N/A
4097.177	FAST_SENDER	N/A
4104.487	FAST_SENDER	N/A
4111.785	FAST_SENDER	N/A
4112.536	RECEIVER	FAST_SENDER
4114.975	FAST_SENDER	N/A
4115.741	RECEIVER	FAST_SENDER
4115.810	SLOW_SENDER1	N/A
4116.594	RECEIVER	SLOW_SENDER1
4118.158	FAST_SENDER	N/A
4120.392	RECEIVER	FAST_SENDER
4122.039	SLOW_SENDER1	N/A
4122.819	FAST_SENDER	N/A
4122.827	RECEIVER	SLOW_SENDER1
4123.592	RECEIVER	FAST_SENDER
4126.017	FAST_SENDER	N/A
4126.776	RECEIVER	FAST_SENDER
4129.198	FAST_SENDER	N/A
4129.994	RECEIVER	FAST_SENDER
4132.444	FAST_SENDER	N/A
4133.221	RECEIVER	FAST_SENDER
4135.630	FAST_SENDER	N/A
4136.373	RECEIVER	FAST_SENDER
4138.814	FAST_SENDER	N/A
4139.572	RECEIVER	FAST_SENDER
4141.980	FAST_SENDER	N/A
4142.709	RECEIVER	FAST_SENDER
4145.112	FAST_SENDER	N/A
4152.717	FAST_SENDER	N/A
4160.158	FAST_SENDER	N/A
4168.021	FAST_SENDER	N/A
4169.790	SLOW_SENDER1	N/A
4175.154	FAST_SENDER	N/A
4177.154	FAST_SENDER	N/A
4179.154	FAST_SENDER	N/A
4181.154	FAST_SENDER	N/A
4183.154	FAST_SENDER	N/A
4185.154	FAST_SENDER	N/A
4187.154	FAST_SENDER	N/A
4189.154	FAST_SENDER	N/A
4191.497	RECEIVER	FAST_SENDER
4193.933	FAST_SENDER	N/A
4197.774	RECEIVER	FAST_SENDER
4200.193	FAST_SENDER	N/A
4200.970	RECEIVER	FAST_SENDER
4203.402	FAST_SENDER	N/A
4207.440	RECEIVER	FAST_SENDER
4209.875	FAST_SENDER	N/A
4210.596	RECEIVER	FAST_SENDER
4213.046	FAST_SENDER	N/A
4213.808	RECEIVER	FAST_SENDER
4216.248	FAST_SENDER	N/A
4217.008	RECEIVER	FAST_SENDER
4217.860	SLOW_SENDER1	N/A
4218.570	RECEIVER	SLOW_SENDER1
4219.438	FAST_SENDER	N/A
4222.553	RECEIVER	FAST_SENDER
4224.994	FAST_SENDER	N/A
4225.754	RECEIVER	FAST_SENDER
4227.575	SLOW_SENDER1	N/A
4228.179	FAST_SENDER	N/A
4228.372	RECEIVER	SLOW_SENDER1
4230.352	RECEIVER	FAST_SENDER
4232.766	FAST_SENDER	N/A
4233.510	RECEIVER	FAST_SENDER
4235.931	FAST_SENDER	N/A
4236.684	RECEIVER	FAST_SENDER
4239.094	FAST_SENDER	N/A
4239.837	RECEIVER	FAST_SENDER
4242.274	FAST_SENDER	N/A
4243.039	RECEIVER	FAST_SENDER
4245.443	FAST_SENDER	N/A
4247.682	RECEIVER	FAST_SENDER
4250.128	FAST_SENDER	N/A
4253.348	FAST_SENDER	N/A
4260.607	FAST_SENDER	N/A
4268.407	FAST_SENDER	N/A
4274.010	SLOW_SENDER1	N/A
4276.123	FAST_SENDER	N/A
4283.756	FAST_SENDER	N/A
4285.756	FAST_SENDER	N/A
4287.756	FAST_SENDER	N/A
4289.756	FAST_SENDER	N/A
4291.756	FAST_SENDER	N/A
4293.756	FAST_SENDER	N/A
4295.756	FAST_SENDER	N/A
4297.756	FAST_SENDER	N/A
4298.499	RECEIVER	FAST_SENDER
4300.903	FAST_SENDER	N/A
4301.713	RECEIVER	FAST_SENDER
4304.144	FAST_SENDER	N/A
4304.886	RECEIVER	FAST_SENDER
4307.326	FAST_SENDER	N/A
4308.103	RECEIVER	FAST_SENDER
4310.518	FAST_SENDER	N/A
4311.271	RECEIVER	FAST_SENDER
4313.697	FAST_SENDER	N/A
4314.493	RECEIVER	FAST_SENDER
4316.943	FAST_SENDER	N/A
4317.732	RECEIVER	FAST_SENDER
4320.152	FAST_SENDER	N/A
4320.892	RECEIVER	FAST_SENDER
4322.697	SLOW_SENDER1	N/A
4323.322	FAST_SENDER	N/A
4323.461	RECEIVER	SLOW_SENDER1
4325.801	RECEIVER	FAST_SENDER
4328.238	FAST_SENDER	N/A
4328.873	SLOW_SENDER1	N/A
4328.963	RECEIVER	FAST_SENDER
4329.655	RECEIVER	SLOW_SENDER1
4331.409	FAST_SENDER	N/A
4332.169	RECEIVER	FAST_SENDER
4334.611	FAST_SENDER	N/A
4335.406	RECEIVER	FAST_SENDER
4337.089	SLOW_SENDER1	N/A
4337.835	FAST_SENDER	N/A
4337.851	RECEIVER	SLOW_SENDER1
4338.591	RECEIVER	FAST_SENDER
4341.010	FAST_SENDER	N/A
4341.780	RECEIVER	FAST_SENDER
4344.214	FAST_SENDER	N/A
4345.010	RECEIVER	FAST_SENDER
4345.259	SLOW_SENDER1	N/A
4346.034	RECEIVER	SLOW_SENDER1
4347.446	FAST_SENDER	N/A
[truncated: 14,272 more rows]
