# Supplementary material for: CATO: Wake-Up reCeiver-bAsed communicaTiOn for Batteryless Devices
Source: Sensors (Basel). 2025 Nov 7;25(22):6813. doi: 10.3390/s25226813 (PMC12655924; doi:10.3390/s25226813)
Supplement: Supplementary file 1 [file sensors-25-06813-s001.zip › File S1_Experimental_and_Simulation_Data/simulation/capsweep/cap20/mac_competing_nodes_none.csv]

time_s	node_id	received_from
2.700	FAST_SENDER	N/A
2.700	SLOW_SENDER1	N/A
3.434	RECEIVER	SLOW_SENDER1
5.408	RECEIVER	FAST_SENDER
5.880	SLOW_SENDER1	N/A
6.663	RECEIVER	SLOW_SENDER1
7.849	FAST_SENDER	N/A
8.647	RECEIVER	FAST_SENDER
9.097	SLOW_SENDER1	N/A
9.891	RECEIVER	SLOW_SENDER1
11.088	FAST_SENDER	N/A
11.845	RECEIVER	FAST_SENDER
14.248	FAST_SENDER	N/A
15.008	RECEIVER	FAST_SENDER
17.300	SLOW_SENDER1	N/A
17.424	FAST_SENDER	N/A
18.094	RECEIVER	SLOW_SENDER1
20.545	RECEIVER	FAST_SENDER
22.957	FAST_SENDER	N/A
23.758	RECEIVER	FAST_SENDER
25.533	SLOW_SENDER1	N/A
26.195	FAST_SENDER	N/A
26.313	RECEIVER	SLOW_SENDER1
28.687	RECEIVER	FAST_SENDER
32.888	FAST_SENDER	N/A
33.693	RECEIVER	FAST_SENDER
36.124	FAST_SENDER	N/A
38.755	RECEIVER	FAST_SENDER
41.184	FAST_SENDER	N/A
41.952	RECEIVER	FAST_SENDER
44.353	FAST_SENDER	N/A
45.077	RECEIVER	FAST_SENDER
47.485	FAST_SENDER	N/A
48.243	RECEIVER	FAST_SENDER
50.661	FAST_SENDER	N/A
51.414	RECEIVER	FAST_SENDER
53.821	FAST_SENDER	N/A
54.563	RECEIVER	FAST_SENDER
56.971	FAST_SENDER	N/A
57.730	RECEIVER	FAST_SENDER
60.134	FAST_SENDER	N/A
60.954	RECEIVER	FAST_SENDER
63.395	FAST_SENDER	N/A
64.130	RECEIVER	FAST_SENDER
66.563	FAST_SENDER	N/A
67.346	RECEIVER	FAST_SENDER
69.789	FAST_SENDER	N/A
70.538	RECEIVER	FAST_SENDER
71.920	SLOW_SENDER1	N/A
72.968	FAST_SENDER	N/A
80.795	FAST_SENDER	N/A
88.631	FAST_SENDER	N/A
96.410	FAST_SENDER	N/A
103.999	FAST_SENDER	N/A
111.777	FAST_SENDER	N/A
117.100	RECEIVER	FAST_SENDER
119.533	FAST_SENDER	N/A
120.326	RECEIVER	FAST_SENDER
120.901	SLOW_SENDER1	N/A
121.642	RECEIVER	SLOW_SENDER1
122.748	FAST_SENDER	N/A
123.490	RECEIVER	FAST_SENDER
125.891	FAST_SENDER	N/A
126.689	RECEIVER	FAST_SENDER
127.079	SLOW_SENDER1	N/A
127.849	RECEIVER	SLOW_SENDER1
129.119	FAST_SENDER	N/A
129.895	RECEIVER	FAST_SENDER
132.330	FAST_SENDER	N/A
133.099	RECEIVER	FAST_SENDER
135.290	SLOW_SENDER1	N/A
135.528	FAST_SENDER	N/A
137.636	RECEIVER	FAST_SENDER
140.075	FAST_SENDER	N/A
140.881	RECEIVER	FAST_SENDER
143.286	FAST_SENDER	N/A
144.026	RECEIVER	FAST_SENDER
148.306	FAST_SENDER	N/A
149.050	RECEIVER	FAST_SENDER
152.883	FAST_SENDER	N/A
153.621	RECEIVER	FAST_SENDER
156.051	FAST_SENDER	N/A
156.865	RECEIVER	FAST_SENDER
159.278	FAST_SENDER	N/A
160.044	RECEIVER	FAST_SENDER
164.234	FAST_SENDER	N/A
165.010	RECEIVER	FAST_SENDER
167.453	FAST_SENDER	N/A
171.579	RECEIVER	FAST_SENDER
174.010	FAST_SENDER	N/A
174.745	RECEIVER	FAST_SENDER
177.190	FAST_SENDER	N/A
177.935	RECEIVER	FAST_SENDER
180.353	FAST_SENDER	N/A
182.237	SLOW_SENDER1	N/A
189.009	FAST_SENDER	N/A
196.394	FAST_SENDER	N/A
204.140	FAST_SENDER	N/A
212.295	FAST_SENDER	N/A
220.103	FAST_SENDER	N/A
225.512	RECEIVER	FAST_SENDER
227.931	FAST_SENDER	N/A
228.725	RECEIVER	FAST_SENDER
231.490	SLOW_SENDER1	N/A
232.248	RECEIVER	SLOW_SENDER1
232.902	FAST_SENDER	N/A
233.667	RECEIVER	FAST_SENDER
236.082	FAST_SENDER	N/A
236.871	RECEIVER	FAST_SENDER
237.681	SLOW_SENDER1	N/A
238.439	RECEIVER	SLOW_SENDER1
239.305	FAST_SENDER	N/A
240.054	RECEIVER	FAST_SENDER
242.499	FAST_SENDER	N/A
243.259	RECEIVER	FAST_SENDER
245.695	FAST_SENDER	N/A
245.878	SLOW_SENDER1	N/A
246.438	RECEIVER	FAST_SENDER
248.851	FAST_SENDER	N/A
249.630	RECEIVER	FAST_SENDER
252.052	FAST_SENDER	N/A
252.837	RECEIVER	FAST_SENDER
255.245	FAST_SENDER	N/A
256.006	RECEIVER	FAST_SENDER
258.436	FAST_SENDER	N/A
259.238	RECEIVER	FAST_SENDER
261.671	FAST_SENDER	N/A
262.421	RECEIVER	FAST_SENDER
264.832	FAST_SENDER	N/A
265.579	RECEIVER	FAST_SENDER
267.984	FAST_SENDER	N/A
268.746	RECEIVER	FAST_SENDER
271.190	FAST_SENDER	N/A
278.895	FAST_SENDER	N/A
286.236	FAST_SENDER	N/A
292.859	SLOW_SENDER1	N/A
293.527	FAST_SENDER	N/A
301.296	FAST_SENDER	N/A
308.533	FAST_SENDER	N/A
316.333	FAST_SENDER	N/A
317.092	RECEIVER	FAST_SENDER
319.516	FAST_SENDER	N/A
320.281	RECEIVER	FAST_SENDER
322.688	FAST_SENDER	N/A
323.448	RECEIVER	FAST_SENDER
325.868	FAST_SENDER	N/A
326.591	RECEIVER	FAST_SENDER
328.993	FAST_SENDER	N/A
329.717	RECEIVER	FAST_SENDER
332.136	FAST_SENDER	N/A
332.950	RECEIVER	FAST_SENDER
335.368	FAST_SENDER	N/A
336.127	RECEIVER	FAST_SENDER
338.535	FAST_SENDER	N/A
339.301	RECEIVER	FAST_SENDER
341.709	FAST_SENDER	N/A
342.446	RECEIVER	FAST_SENDER
342.570	SLOW_SENDER1	N/A
344.802	RECEIVER	SLOW_SENDER1
344.856	FAST_SENDER	N/A
345.646	RECEIVER	FAST_SENDER
348.092	FAST_SENDER	N/A
348.837	RECEIVER	FAST_SENDER
351.279	FAST_SENDER	N/A
352.007	RECEIVER	FAST_SENDER
352.212	SLOW_SENDER1	N/A
352.961	RECEIVER	SLOW_SENDER1
354.413	FAST_SENDER	N/A
361.738	FAST_SENDER	N/A
369.479	FAST_SENDER	N/A
377.233	FAST_SENDER	N/A
384.722	FAST_SENDER	N/A
392.468	FAST_SENDER	N/A
398.640	SLOW_SENDER1	N/A
399.381	RECEIVER	SLOW_SENDER1
399.801	FAST_SENDER	N/A
400.593	RECEIVER	FAST_SENDER
403.028	FAST_SENDER	N/A
403.794	RECEIVER	FAST_SENDER
404.798	SLOW_SENDER1	N/A
405.564	RECEIVER	SLOW_SENDER1
406.236	FAST_SENDER	N/A
407.017	RECEIVER	FAST_SENDER
409.423	FAST_SENDER	N/A
410.217	RECEIVER	FAST_SENDER
412.653	FAST_SENDER	N/A
412.987	SLOW_SENDER1	N/A
413.418	RECEIVER	FAST_SENDER
417.508	FAST_SENDER	N/A
418.312	RECEIVER	FAST_SENDER
420.756	FAST_SENDER	N/A
421.483	RECEIVER	FAST_SENDER
423.888	FAST_SENDER	N/A
424.627	RECEIVER	FAST_SENDER
427.044	FAST_SENDER	N/A
427.818	RECEIVER	FAST_SENDER
430.248	FAST_SENDER	N/A
430.974	RECEIVER	FAST_SENDER
433.408	FAST_SENDER	N/A
434.191	RECEIVER	FAST_SENDER
436.593	FAST_SENDER	N/A
437.329	RECEIVER	FAST_SENDER
439.734	FAST_SENDER	N/A
440.482	RECEIVER	FAST_SENDER
442.910	FAST_SENDER	N/A
443.682	RECEIVER	FAST_SENDER
446.117	FAST_SENDER	N/A
446.920	RECEIVER	FAST_SENDER
449.357	FAST_SENDER	N/A
450.118	RECEIVER	FAST_SENDER
452.555	FAST_SENDER	N/A
453.299	RECEIVER	FAST_SENDER
455.703	FAST_SENDER	N/A
456.456	RECEIVER	FAST_SENDER
458.865	FAST_SENDER	N/A
459.664	RECEIVER	FAST_SENDER
459.940	SLOW_SENDER1	N/A
462.094	FAST_SENDER	N/A
469.419	FAST_SENDER	N/A
476.881	FAST_SENDER	N/A
484.504	FAST_SENDER	N/A
492.298	FAST_SENDER	N/A
499.988	FAST_SENDER	N/A
505.522	RECEIVER	FAST_SENDER
507.941	FAST_SENDER	N/A
508.680	RECEIVER	FAST_SENDER
508.870	SLOW_SENDER1	N/A
509.613	RECEIVER	SLOW_SENDER1
511.096	FAST_SENDER	N/A
513.574	RECEIVER	FAST_SENDER
515.057	SLOW_SENDER1	N/A
515.851	RECEIVER	SLOW_SENDER1
516.017	FAST_SENDER	N/A
516.768	RECEIVER	FAST_SENDER
519.210	FAST_SENDER	N/A
520.000	RECEIVER	FAST_SENDER
523.262	SLOW_SENDER1	N/A
523.732	FAST_SENDER	N/A
530.887	FAST_SENDER	N/A
537.790	FAST_SENDER	N/A
545.290	FAST_SENDER	N/A
552.937	FAST_SENDER	N/A
560.107	FAST_SENDER	N/A
567.632	FAST_SENDER	N/A
568.407	RECEIVER	FAST_SENDER
570.850	FAST_SENDER	N/A
571.110	SLOW_SENDER1	N/A
571.641	RECEIVER	FAST_SENDER
573.647	RECEIVER	SLOW_SENDER1
574.062	FAST_SENDER	N/A
574.829	RECEIVER	FAST_SENDER
577.238	FAST_SENDER	N/A
578.006	RECEIVER	FAST_SENDER
580.439	FAST_SENDER	N/A
581.055	SLOW_SENDER1	N/A
581.194	RECEIVER	FAST_SENDER
583.640	FAST_SENDER	N/A
584.421	RECEIVER	FAST_SENDER
588.315	FAST_SENDER	N/A
590.630	RECEIVER	FAST_SENDER
593.066	FAST_SENDER	N/A
593.830	RECEIVER	FAST_SENDER
596.267	FAST_SENDER	N/A
597.011	RECEIVER	FAST_SENDER
599.418	FAST_SENDER	N/A
600.202	RECEIVER	FAST_SENDER
602.605	FAST_SENDER	N/A
603.378	RECEIVER	FAST_SENDER
605.797	FAST_SENDER	N/A
606.556	RECEIVER	FAST_SENDER
608.957	FAST_SENDER	N/A
609.717	RECEIVER	FAST_SENDER
612.131	FAST_SENDER	N/A
612.876	RECEIVER	FAST_SENDER
615.278	FAST_SENDER	N/A
616.045	RECEIVER	FAST_SENDER
618.464	FAST_SENDER	N/A
619.223	RECEIVER	FAST_SENDER
621.671	FAST_SENDER	N/A
622.437	RECEIVER	FAST_SENDER
624.880	FAST_SENDER	N/A
625.618	RECEIVER	FAST_SENDER
627.540	SLOW_SENDER1	N/A
628.051	FAST_SENDER	N/A
630.530	RECEIVER	FAST_SENDER
632.971	FAST_SENDER	N/A
633.719	SLOW_SENDER1	N/A
640.923	FAST_SENDER	N/A
648.538	FAST_SENDER	N/A
655.976	FAST_SENDER	N/A
663.837	FAST_SENDER	N/A
671.756	FAST_SENDER	N/A
679.430	FAST_SENDER	N/A
680.188	RECEIVER	FAST_SENDER
681.690	SLOW_SENDER1	N/A
682.452	RECEIVER	SLOW_SENDER1
682.625	FAST_SENDER	N/A
683.364	RECEIVER	FAST_SENDER
685.813	FAST_SENDER	N/A
686.602	RECEIVER	FAST_SENDER
687.852	SLOW_SENDER1	N/A
688.611	RECEIVER	SLOW_SENDER1
689.011	FAST_SENDER	N/A
689.735	RECEIVER	FAST_SENDER
692.158	FAST_SENDER	N/A
692.895	RECEIVER	FAST_SENDER
695.303	FAST_SENDER	N/A
696.046	RECEIVER	FAST_SENDER
696.048	SLOW_SENDER1	N/A
696.816	RECEIVER	SLOW_SENDER1
698.486	FAST_SENDER	N/A
699.265	RECEIVER	FAST_SENDER
701.704	FAST_SENDER	N/A
703.992	RECEIVER	FAST_SENDER
704.249	SLOW_SENDER1	N/A
705.001	RECEIVER	SLOW_SENDER1
706.430	FAST_SENDER	N/A
709.669	FAST_SENDER	N/A
716.903	FAST_SENDER	N/A
724.403	FAST_SENDER	N/A
732.022	FAST_SENDER	N/A
739.579	FAST_SENDER	N/A
747.099	FAST_SENDER	N/A
750.440	SLOW_SENDER1	N/A
753.049	RECEIVER	SLOW_SENDER1
755.741	FAST_SENDER	N/A
756.478	RECEIVER	FAST_SENDER
758.905	FAST_SENDER	N/A
759.682	RECEIVER	FAST_SENDER
760.489	SLOW_SENDER1	N/A
761.242	RECEIVER	SLOW_SENDER1
762.100	FAST_SENDER	N/A
762.842	RECEIVER	FAST_SENDER
765.282	FAST_SENDER	N/A
766.052	RECEIVER	FAST_SENDER
768.466	FAST_SENDER	N/A
769.232	RECEIVER	FAST_SENDER
771.655	FAST_SENDER	N/A
772.434	RECEIVER	FAST_SENDER
774.879	FAST_SENDER	N/A
775.671	RECEIVER	FAST_SENDER
778.117	FAST_SENDER	N/A
778.877	RECEIVER	FAST_SENDER
781.315	FAST_SENDER	N/A
782.068	RECEIVER	FAST_SENDER
784.500	FAST_SENDER	N/A
785.272	RECEIVER	FAST_SENDER
787.693	FAST_SENDER	N/A
788.432	RECEIVER	FAST_SENDER
790.856	FAST_SENDER	N/A
791.610	RECEIVER	FAST_SENDER
794.038	FAST_SENDER	N/A
794.820	RECEIVER	FAST_SENDER
797.222	FAST_SENDER	N/A
797.998	RECEIVER	FAST_SENDER
800.448	FAST_SENDER	N/A
801.164	RECEIVER	FAST_SENDER
803.575	FAST_SENDER	N/A
804.325	RECEIVER	FAST_SENDER
806.764	FAST_SENDER	N/A
806.890	SLOW_SENDER1	N/A
807.510	RECEIVER	FAST_SENDER
808.154	RECEIVER	SLOW_SENDER1
809.927	FAST_SENDER	N/A
810.661	RECEIVER	FAST_SENDER
813.072	FAST_SENDER	N/A
813.572	SLOW_SENDER1	N/A
813.843	RECEIVER	FAST_SENDER
820.937	FAST_SENDER	N/A
828.446	FAST_SENDER	N/A
835.948	FAST_SENDER	N/A
843.607	FAST_SENDER	N/A
850.797	FAST_SENDER	N/A
858.414	FAST_SENDER	N/A
860.566	RECEIVER	FAST_SENDER
861.430	SLOW_SENDER1	N/A
862.178	RECEIVER	SLOW_SENDER1
863.012	FAST_SENDER	N/A
863.811	RECEIVER	FAST_SENDER
866.233	FAST_SENDER	N/A
867.027	RECEIVER	FAST_SENDER
867.583	SLOW_SENDER1	N/A
868.354	RECEIVER	SLOW_SENDER1
869.431	FAST_SENDER	N/A
870.174	RECEIVER	FAST_SENDER
872.603	FAST_SENDER	N/A
873.355	RECEIVER	FAST_SENDER
875.757	FAST_SENDER	N/A
875.793	SLOW_SENDER1	N/A
876.478	RECEIVER	FAST_SENDER
878.924	FAST_SENDER	N/A
879.686	RECEIVER	FAST_SENDER
882.108	FAST_SENDER	N/A
882.873	RECEIVER	FAST_SENDER
885.274	FAST_SENDER	N/A
886.023	RECEIVER	FAST_SENDER
888.468	FAST_SENDER	N/A
889.217	RECEIVER	FAST_SENDER
891.625	FAST_SENDER	N/A
892.370	RECEIVER	FAST_SENDER
894.775	FAST_SENDER	N/A
895.515	RECEIVER	FAST_SENDER
897.943	FAST_SENDER	N/A
898.706	RECEIVER	FAST_SENDER
901.156	FAST_SENDER	N/A
901.915	RECEIVER	FAST_SENDER
904.360	FAST_SENDER	N/A
905.162	RECEIVER	FAST_SENDER
907.567	FAST_SENDER	N/A
908.383	RECEIVER	FAST_SENDER
910.793	FAST_SENDER	N/A
911.568	RECEIVER	FAST_SENDER
913.978	FAST_SENDER	N/A
914.755	RECEIVER	FAST_SENDER
917.181	FAST_SENDER	N/A
917.953	RECEIVER	FAST_SENDER
920.383	FAST_SENDER	N/A
921.143	RECEIVER	FAST_SENDER
923.010	SLOW_SENDER1	N/A
923.559	FAST_SENDER	N/A
923.804	RECEIVER	SLOW_SENDER1
928.183	FAST_SENDER	N/A
929.219	SLOW_SENDER1	N/A
936.379	FAST_SENDER	N/A
943.982	FAST_SENDER	N/A
951.399	FAST_SENDER	N/A
958.875	FAST_SENDER	N/A
966.432	FAST_SENDER	N/A
970.580	RECEIVER	FAST_SENDER
974.689	FAST_SENDER	N/A
975.435	RECEIVER	FAST_SENDER
977.580	SLOW_SENDER1	N/A
977.842	FAST_SENDER	N/A
978.302	RECEIVER	SLOW_SENDER1
980.213	RECEIVER	FAST_SENDER
982.624	FAST_SENDER	N/A
983.361	RECEIVER	FAST_SENDER
983.717	SLOW_SENDER1	N/A
984.448	RECEIVER	SLOW_SENDER1
985.772	FAST_SENDER	N/A
986.514	RECEIVER	FAST_SENDER
988.943	FAST_SENDER	N/A
989.698	RECEIVER	FAST_SENDER
991.868	SLOW_SENDER1	N/A
992.137	FAST_SENDER	N/A
992.612	RECEIVER	SLOW_SENDER1
994.660	RECEIVER	FAST_SENDER
997.086	FAST_SENDER	N/A
997.867	RECEIVER	FAST_SENDER
1000.041	SLOW_SENDER1	N/A
1000.282	FAST_SENDER	N/A
1000.837	RECEIVER	SLOW_SENDER1
1002.765	RECEIVER	FAST_SENDER
1005.205	FAST_SENDER	N/A
1013.131	FAST_SENDER	N/A
1021.098	FAST_SENDER	N/A
1028.875	FAST_SENDER	N/A
1036.000	FAST_SENDER	N/A
1043.110	FAST_SENDER	N/A
1046.580	SLOW_SENDER1	N/A
1051.349	FAST_SENDER	N/A
1052.092	RECEIVER	FAST_SENDER
1054.519	FAST_SENDER	N/A
1055.284	RECEIVER	FAST_SENDER
1057.718	FAST_SENDER	N/A
1058.509	RECEIVER	FAST_SENDER
1060.952	FAST_SENDER	N/A
1061.721	RECEIVER	FAST_SENDER
1064.137	FAST_SENDER	N/A
1064.893	RECEIVER	FAST_SENDER
1067.293	FAST_SENDER	N/A
1068.090	RECEIVER	FAST_SENDER
1070.535	FAST_SENDER	N/A
1074.505	RECEIVER	FAST_SENDER
1076.934	FAST_SENDER	N/A
1077.681	RECEIVER	FAST_SENDER
1080.082	FAST_SENDER	N/A
1080.846	RECEIVER	FAST_SENDER
1083.246	FAST_SENDER	N/A
1084.023	RECEIVER	FAST_SENDER
1086.468	FAST_SENDER	N/A
1087.219	RECEIVER	FAST_SENDER
1089.628	FAST_SENDER	N/A
1092.829	FAST_SENDER	N/A
1095.790	SLOW_SENDER1	N/A
1100.909	FAST_SENDER	N/A
1108.590	FAST_SENDER	N/A
1116.603	FAST_SENDER	N/A
1124.752	FAST_SENDER	N/A
1132.169	FAST_SENDER	N/A
1136.327	RECEIVER	FAST_SENDER
1138.735	FAST_SENDER	N/A
1139.528	RECEIVER	FAST_SENDER
1141.971	FAST_SENDER	N/A
1142.712	RECEIVER	FAST_SENDER
1145.020	SLOW_SENDER1	N/A
1145.129	FAST_SENDER	N/A
1145.818	RECEIVER	SLOW_SENDER1
1148.127	RECEIVER	FAST_SENDER
1150.528	FAST_SENDER	N/A
1151.245	SLOW_SENDER1	N/A
1151.297	RECEIVER	FAST_SENDER
1152.061	RECEIVER	SLOW_SENDER1
1153.747	FAST_SENDER	N/A
1155.835	RECEIVER	FAST_SENDER
1158.257	FAST_SENDER	N/A
1159.058	RECEIVER	FAST_SENDER
1159.509	SLOW_SENDER1	N/A
1160.255	RECEIVER	SLOW_SENDER1
1161.487	FAST_SENDER	N/A
1162.232	RECEIVER	FAST_SENDER
1164.644	FAST_SENDER	N/A
1165.449	RECEIVER	FAST_SENDER
1167.687	SLOW_SENDER1	N/A
1167.862	FAST_SENDER	N/A
1168.634	RECEIVER	FAST_SENDER
1171.047	FAST_SENDER	N/A
1174.247	FAST_SENDER	N/A
1182.310	FAST_SENDER	N/A
1190.150	FAST_SENDER	N/A
1197.759	FAST_SENDER	N/A
1205.652	FAST_SENDER	N/A
1206.170	SLOW_SENDER1	N/A
1213.364	FAST_SENDER	N/A
1217.451	RECEIVER	FAST_SENDER
1219.865	FAST_SENDER	N/A
1220.610	RECEIVER	FAST_SENDER
1223.049	FAST_SENDER	N/A
1223.825	RECEIVER	FAST_SENDER
1226.257	FAST_SENDER	N/A
1227.023	RECEIVER	FAST_SENDER
1229.461	FAST_SENDER	N/A
1230.205	RECEIVER	FAST_SENDER
1232.616	FAST_SENDER	N/A
1233.361	RECEIVER	FAST_SENDER
1235.805	FAST_SENDER	N/A
1236.564	RECEIVER	FAST_SENDER
1239.008	FAST_SENDER	N/A
1239.793	RECEIVER	FAST_SENDER
1242.235	FAST_SENDER	N/A
1242.980	RECEIVER	FAST_SENDER
1245.381	FAST_SENDER	N/A
1246.180	RECEIVER	FAST_SENDER
1248.601	FAST_SENDER	N/A
1249.367	RECEIVER	FAST_SENDER
1251.775	FAST_SENDER	N/A
1252.557	RECEIVER	FAST_SENDER
1254.995	FAST_SENDER	N/A
1255.402	SLOW_SENDER1	N/A
1255.731	RECEIVER	FAST_SENDER
1257.632	RECEIVER	SLOW_SENDER1
1262.314	FAST_SENDER	N/A
1263.085	RECEIVER	FAST_SENDER
1265.051	SLOW_SENDER1	N/A
1265.509	FAST_SENDER	N/A
1265.835	RECEIVER	SLOW_SENDER1
1267.658	RECEIVER	FAST_SENDER
1270.076	FAST_SENDER	N/A
1270.860	RECEIVER	FAST_SENDER
1273.304	FAST_SENDER	N/A
1274.075	RECEIVER	FAST_SENDER
1276.487	FAST_SENDER	N/A
1284.115	FAST_SENDER	N/A
1291.317	FAST_SENDER	N/A
1298.535	FAST_SENDER	N/A
1305.595	FAST_SENDER	N/A
1311.556	SLOW_SENDER1	N/A
1313.174	FAST_SENDER	N/A
1321.129	FAST_SENDER	N/A
1321.900	RECEIVER	FAST_SENDER
1324.317	FAST_SENDER	N/A
1325.065	RECEIVER	FAST_SENDER
1327.514	FAST_SENDER	N/A
1328.282	RECEIVER	FAST_SENDER
1330.703	FAST_SENDER	N/A
1331.468	RECEIVER	FAST_SENDER
1333.899	FAST_SENDER	N/A
1334.620	RECEIVER	FAST_SENDER
1337.056	FAST_SENDER	N/A
1337.799	RECEIVER	FAST_SENDER
1340.245	FAST_SENDER	N/A
1340.996	RECEIVER	FAST_SENDER
1344.889	FAST_SENDER	N/A
1345.660	RECEIVER	FAST_SENDER
1348.091	FAST_SENDER	N/A
1348.838	RECEIVER	FAST_SENDER
1351.245	FAST_SENDER	N/A
1352.032	RECEIVER	FAST_SENDER
1354.456	FAST_SENDER	N/A
1355.196	RECEIVER	FAST_SENDER
1357.636	FAST_SENDER	N/A
1358.431	RECEIVER	FAST_SENDER
1360.400	SLOW_SENDER1	N/A
1360.879	FAST_SENDER	N/A
1361.184	RECEIVER	SLOW_SENDER1
1364.799	RECEIVER	FAST_SENDER
1367.209	FAST_SENDER	N/A
1367.983	RECEIVER	FAST_SENDER
1370.397	FAST_SENDER	N/A
1377.621	FAST_SENDER	N/A
1385.204	FAST_SENDER	N/A
1392.878	FAST_SENDER	N/A
1400.308	FAST_SENDER	N/A
1408.179	FAST_SENDER	N/A
1410.360	SLOW_SENDER1	N/A
1415.509	FAST_SENDER	N/A
1416.246	RECEIVER	FAST_SENDER
1418.691	FAST_SENDER	N/A
1419.470	RECEIVER	FAST_SENDER
1421.870	FAST_SENDER	N/A
1422.624	RECEIVER	FAST_SENDER
1426.809	FAST_SENDER	N/A
1427.601	RECEIVER	FAST_SENDER
1430.020	FAST_SENDER	N/A
1430.757	RECEIVER	FAST_SENDER
1433.183	FAST_SENDER	N/A
1433.975	RECEIVER	FAST_SENDER
1436.401	FAST_SENDER	N/A
1437.194	RECEIVER	FAST_SENDER
1439.610	FAST_SENDER	N/A
1440.339	RECEIVER	FAST_SENDER
1442.759	FAST_SENDER	N/A
1443.544	RECEIVER	FAST_SENDER
1445.975	FAST_SENDER	N/A
1446.714	RECEIVER	FAST_SENDER
1449.133	FAST_SENDER	N/A
1451.268	RECEIVER	FAST_SENDER
1453.687	FAST_SENDER	N/A
1454.495	RECEIVER	FAST_SENDER
1456.933	FAST_SENDER	N/A
1457.691	RECEIVER	FAST_SENDER
1459.390	SLOW_SENDER1	N/A
1460.111	FAST_SENDER	N/A
1460.137	RECEIVER	SLOW_SENDER1
1463.316	FAST_SENDER	N/A
1465.539	SLOW_SENDER1	N/A
1470.918	FAST_SENDER	N/A
1478.859	FAST_SENDER	N/A
1486.369	FAST_SENDER	N/A
1493.882	FAST_SENDER	N/A
1501.294	FAST_SENDER	N/A
1506.715	RECEIVER	FAST_SENDER
1509.144	FAST_SENDER	N/A
1509.916	RECEIVER	FAST_SENDER
1512.354	FAST_SENDER	N/A
1513.126	RECEIVER	FAST_SENDER
1513.620	SLOW_SENDER1	N/A
1514.368	RECEIVER	SLOW_SENDER1
1515.573	FAST_SENDER	N/A
1516.305	RECEIVER	FAST_SENDER
1518.732	FAST_SENDER	N/A
1519.475	RECEIVER	FAST_SENDER
1519.791	SLOW_SENDER1	N/A
1520.525	RECEIVER	SLOW_SENDER1
1521.884	FAST_SENDER	N/A
1522.602	RECEIVER	FAST_SENDER
1527.843	FAST_SENDER	N/A
1527.945	SLOW_SENDER1	N/A
1528.610	RECEIVER	FAST_SENDER
1531.021	FAST_SENDER	N/A
1533.373	RECEIVER	FAST_SENDER
1535.780	FAST_SENDER	N/A
1536.563	RECEIVER	FAST_SENDER
1539.011	FAST_SENDER	N/A
1546.397	FAST_SENDER	N/A
1554.039	FAST_SENDER	N/A
1561.588	FAST_SENDER	N/A
1568.957	FAST_SENDER	N/A
1574.910	SLOW_SENDER1	N/A
1576.600	FAST_SENDER	N/A
1584.340	FAST_SENDER	N/A
1585.094	RECEIVER	FAST_SENDER
1587.501	FAST_SENDER	N/A
1588.252	RECEIVER	FAST_SENDER
1590.683	FAST_SENDER	N/A
1591.467	RECEIVER	FAST_SENDER
1593.891	FAST_SENDER	N/A
1594.681	RECEIVER	FAST_SENDER
1597.122	FAST_SENDER	N/A
1597.890	RECEIVER	FAST_SENDER
1600.308	FAST_SENDER	N/A
1601.069	RECEIVER	FAST_SENDER
1603.515	FAST_SENDER	N/A
1604.252	RECEIVER	FAST_SENDER
1608.195	FAST_SENDER	N/A
1608.980	RECEIVER	FAST_SENDER
1611.400	FAST_SENDER	N/A
1612.200	RECEIVER	FAST_SENDER
1614.625	FAST_SENDER	N/A
1615.434	RECEIVER	FAST_SENDER
1617.838	FAST_SENDER	N/A
1618.610	RECEIVER	FAST_SENDER
1621.033	FAST_SENDER	N/A
1621.811	RECEIVER	FAST_SENDER
1624.250	FAST_SENDER	N/A
1624.710	SLOW_SENDER1	N/A
1625.017	RECEIVER	FAST_SENDER
1629.392	FAST_SENDER	N/A
1632.581	FAST_SENDER	N/A
1640.190	FAST_SENDER	N/A
1647.519	FAST_SENDER	N/A
1654.799	FAST_SENDER	N/A
1662.211	FAST_SENDER	N/A
1669.996	FAST_SENDER	N/A
1673.812	SLOW_SENDER1	N/A
1675.293	RECEIVER	FAST_SENDER
1676.313	RECEIVER	SLOW_SENDER1
1677.694	FAST_SENDER	N/A
1678.450	RECEIVER	FAST_SENDER
1680.866	FAST_SENDER	N/A
1681.669	RECEIVER	FAST_SENDER
1683.754	SLOW_SENDER1	N/A
1684.109	FAST_SENDER	N/A
1684.470	RECEIVER	SLOW_SENDER1
1686.705	RECEIVER	FAST_SENDER
1689.153	FAST_SENDER	N/A
1689.901	RECEIVER	FAST_SENDER
1692.301	FAST_SENDER	N/A
1694.496	RECEIVER	FAST_SENDER
1696.914	FAST_SENDER	N/A
1704.126	FAST_SENDER	N/A
1711.668	FAST_SENDER	N/A
1719.525	FAST_SENDER	N/A
1727.037	FAST_SENDER	N/A
1731.174	SLOW_SENDER1	N/A
1734.848	FAST_SENDER	N/A
1742.320	FAST_SENDER	N/A
1746.413	RECEIVER	FAST_SENDER
1748.859	FAST_SENDER	N/A
1749.662	RECEIVER	FAST_SENDER
1752.101	FAST_SENDER	N/A
1752.919	RECEIVER	FAST_SENDER
1755.365	FAST_SENDER	N/A
1756.129	RECEIVER	FAST_SENDER
1758.577	FAST_SENDER	N/A
1759.367	RECEIVER	FAST_SENDER
1761.775	FAST_SENDER	N/A
1762.556	RECEIVER	FAST_SENDER
1764.993	FAST_SENDER	N/A
1765.809	RECEIVER	FAST_SENDER
1768.213	FAST_SENDER	N/A
1769.030	RECEIVER	FAST_SENDER
1771.475	FAST_SENDER	N/A
1772.258	RECEIVER	FAST_SENDER
1774.665	FAST_SENDER	N/A
1775.453	RECEIVER	FAST_SENDER
1777.874	FAST_SENDER	N/A
1778.622	RECEIVER	FAST_SENDER
1780.140	SLOW_SENDER1	N/A
1780.885	RECEIVER	SLOW_SENDER1
1781.050	FAST_SENDER	N/A
1781.793	RECEIVER	FAST_SENDER
1784.217	FAST_SENDER	N/A
1784.987	RECEIVER	FAST_SENDER
1786.316	SLOW_SENDER1	N/A
1787.088	RECEIVER	SLOW_SENDER1
1787.412	FAST_SENDER	N/A
1794.500	SLOW_SENDER1	N/A
1794.676	FAST_SENDER	N/A
1801.747	FAST_SENDER	N/A
1809.025	FAST_SENDER	N/A
1816.684	FAST_SENDER	N/A
1824.480	FAST_SENDER	N/A
1832.081	FAST_SENDER	N/A
1832.815	RECEIVER	FAST_SENDER
1835.253	FAST_SENDER	N/A
1836.032	RECEIVER	FAST_SENDER
1838.432	FAST_SENDER	N/A
1839.214	RECEIVER	FAST_SENDER
1841.627	FAST_SENDER	N/A
1841.730	SLOW_SENDER1	N/A
1842.394	RECEIVER	FAST_SENDER
1844.424	RECEIVER	SLOW_SENDER1
1844.829	FAST_SENDER	N/A
1845.555	RECEIVER	FAST_SENDER
1847.957	FAST_SENDER	N/A
1848.713	RECEIVER	FAST_SENDER
1851.133	FAST_SENDER	N/A
1851.828	SLOW_SENDER1	N/A
1851.887	RECEIVER	FAST_SENDER
1854.324	FAST_SENDER	N/A
1855.070	RECEIVER	FAST_SENDER
1857.504	FAST_SENDER	N/A
1858.266	RECEIVER	FAST_SENDER
1860.702	FAST_SENDER	N/A
1861.489	RECEIVER	FAST_SENDER
1863.893	FAST_SENDER	N/A
1864.650	RECEIVER	FAST_SENDER
1867.088	FAST_SENDER	N/A
1867.871	RECEIVER	FAST_SENDER
1870.320	FAST_SENDER	N/A
1871.079	RECEIVER	FAST_SENDER
1873.489	FAST_SENDER	N/A
1876.710	FAST_SENDER	N/A
1884.152	FAST_SENDER	N/A
1891.686	FAST_SENDER	N/A
1898.220	SLOW_SENDER1	N/A
1899.120	FAST_SENDER	N/A
1907.040	FAST_SENDER	N/A
1914.373	FAST_SENDER	N/A
1919.517	RECEIVER	FAST_SENDER
1921.965	FAST_SENDER	N/A
1924.529	RECEIVER	FAST_SENDER
1926.972	FAST_SENDER	N/A
1927.756	RECEIVER	FAST_SENDER
1930.156	FAST_SENDER	N/A
1930.882	RECEIVER	FAST_SENDER
1933.328	FAST_SENDER	N/A
1934.108	RECEIVER	FAST_SENDER
1936.521	FAST_SENDER	N/A
1937.294	RECEIVER	FAST_SENDER
1939.723	FAST_SENDER	N/A
1940.478	RECEIVER	FAST_SENDER
1942.897	FAST_SENDER	N/A
1943.652	RECEIVER	FAST_SENDER
1946.058	FAST_SENDER	N/A
1946.822	RECEIVER	FAST_SENDER
1947.340	SLOW_SENDER1	N/A
1948.089	RECEIVER	SLOW_SENDER1
1954.689	FAST_SENDER	N/A
1955.437	RECEIVER	FAST_SENDER
1957.353	SLOW_SENDER1	N/A
1957.840	FAST_SENDER	N/A
1965.318	FAST_SENDER	N/A
1973.290	FAST_SENDER	N/A
1980.766	FAST_SENDER	N/A
1988.421	FAST_SENDER	N/A
1995.834	FAST_SENDER	N/A
2003.960	FAST_SENDER	N/A
2004.768	RECEIVER	FAST_SENDER
2004.820	SLOW_SENDER1	N/A
2005.552	RECEIVER	SLOW_SENDER1
2007.209	FAST_SENDER	N/A
2007.983	RECEIVER	FAST_SENDER
2010.427	FAST_SENDER	N/A
2010.964	SLOW_SENDER1	N/A
2011.164	RECEIVER	FAST_SENDER
2013.424	RECEIVER	SLOW_SENDER1
2013.610	FAST_SENDER	N/A
2014.380	RECEIVER	FAST_SENDER
2016.786	FAST_SENDER	N/A
2017.548	RECEIVER	FAST_SENDER
2019.995	FAST_SENDER	N/A
2020.781	RECEIVER	FAST_SENDER
2023.190	FAST_SENDER	N/A
2023.951	RECEIVER	FAST_SENDER
2026.364	FAST_SENDER	N/A
2027.128	RECEIVER	FAST_SENDER
2029.528	FAST_SENDER	N/A
2030.306	RECEIVER	FAST_SENDER
2032.732	FAST_SENDER	N/A
2033.502	RECEIVER	FAST_SENDER
2035.952	FAST_SENDER	N/A
2036.699	RECEIVER	FAST_SENDER
2039.119	FAST_SENDER	N/A
2039.870	RECEIVER	FAST_SENDER
2042.285	FAST_SENDER	N/A
2043.051	RECEIVER	FAST_SENDER
2045.468	FAST_SENDER	N/A
2046.190	RECEIVER	FAST_SENDER
2048.603	FAST_SENDER	N/A
2049.366	RECEIVER	FAST_SENDER
2051.780	FAST_SENDER	N/A
2052.533	RECEIVER	FAST_SENDER
2054.974	FAST_SENDER	N/A
2055.744	RECEIVER	FAST_SENDER
2058.180	FAST_SENDER	N/A
2058.922	RECEIVER	FAST_SENDER
2058.980	SLOW_SENDER1	N/A
2059.723	RECEIVER	SLOW_SENDER1
2061.342	FAST_SENDER	N/A
2064.549	FAST_SENDER	N/A
2065.128	SLOW_SENDER1	N/A
2073.482	FAST_SENDER	N/A
2080.917	FAST_SENDER	N/A
2088.343	FAST_SENDER	N/A
2095.971	FAST_SENDER	N/A
2103.973	FAST_SENDER	N/A
2108.290	RECEIVER	FAST_SENDER
2110.704	FAST_SENDER	N/A
2111.466	RECEIVER	FAST_SENDER
2112.890	SLOW_SENDER1	N/A
2113.685	RECEIVER	SLOW_SENDER1
2113.867	FAST_SENDER	N/A
2114.624	RECEIVER	FAST_SENDER
2117.025	FAST_SENDER	N/A
2117.816	RECEIVER	FAST_SENDER
2119.099	SLOW_SENDER1	N/A
2119.851	RECEIVER	SLOW_SENDER1
2120.219	FAST_SENDER	N/A
2120.978	RECEIVER	FAST_SENDER
2123.378	FAST_SENDER	N/A
2124.157	RECEIVER	FAST_SENDER
2126.601	FAST_SENDER	N/A
2127.291	SLOW_SENDER1	N/A
2127.340	RECEIVER	FAST_SENDER
2128.602	RECEIVER	SLOW_SENDER1
2129.780	FAST_SENDER	N/A
2130.531	RECEIVER	FAST_SENDER
2132.952	FAST_SENDER	N/A
2133.734	RECEIVER	FAST_SENDER
2136.016	SLOW_SENDER1	N/A
2137.662	FAST_SENDER	N/A
2138.441	RECEIVER	FAST_SENDER
2140.845	FAST_SENDER	N/A
2141.613	RECEIVER	FAST_SENDER
2144.044	FAST_SENDER	N/A
2144.807	RECEIVER	FAST_SENDER
2147.256	FAST_SENDER	N/A
2147.969	RECEIVER	FAST_SENDER
2150.369	FAST_SENDER	N/A
2151.139	RECEIVER	FAST_SENDER
2153.570	FAST_SENDER	N/A
2154.383	RECEIVER	FAST_SENDER
2156.818	FAST_SENDER	N/A
2157.569	RECEIVER	FAST_SENDER
2160.008	FAST_SENDER	N/A
2167.851	FAST_SENDER	N/A
2174.430	SLOW_SENDER1	N/A
2175.277	FAST_SENDER	N/A
2183.143	FAST_SENDER	N/A
2190.569	FAST_SENDER	N/A
2198.174	FAST_SENDER	N/A
2205.602	FAST_SENDER	N/A
2206.372	RECEIVER	FAST_SENDER
2208.818	FAST_SENDER	N/A
2209.538	RECEIVER	FAST_SENDER
2211.955	FAST_SENDER	N/A
2212.734	RECEIVER	FAST_SENDER
2215.159	FAST_SENDER	N/A
2215.926	RECEIVER	FAST_SENDER
2218.337	FAST_SENDER	N/A
2219.110	RECEIVER	FAST_SENDER
2223.014	FAST_SENDER	N/A
2223.520	SLOW_SENDER1	N/A
2223.785	RECEIVER	FAST_SENDER
2225.902	RECEIVER	SLOW_SENDER1
2231.910	FAST_SENDER	N/A
2232.716	RECEIVER	FAST_SENDER
2233.340	SLOW_SENDER1	N/A
2234.116	RECEIVER	SLOW_SENDER1
2235.158	FAST_SENDER	N/A
2235.966	RECEIVER	FAST_SENDER
2238.396	FAST_SENDER	N/A
2239.153	RECEIVER	FAST_SENDER
2241.589	FAST_SENDER	N/A
2242.304	RECEIVER	FAST_SENDER
2244.725	FAST_SENDER	N/A
2245.477	RECEIVER	FAST_SENDER
2247.895	FAST_SENDER	N/A
2248.667	RECEIVER	FAST_SENDER
2251.068	FAST_SENDER	N/A
2251.821	RECEIVER	FAST_SENDER
2254.244	FAST_SENDER	N/A
2257.465	FAST_SENDER	N/A
2265.051	FAST_SENDER	N/A
2272.963	FAST_SENDER	N/A
2279.727	SLOW_SENDER1	N/A
2280.739	FAST_SENDER	N/A
2288.795	FAST_SENDER	N/A
2296.367	FAST_SENDER	N/A
2300.251	RECEIVER	FAST_SENDER
2302.682	FAST_SENDER	N/A
2303.449	RECEIVER	FAST_SENDER
2305.860	FAST_SENDER	N/A
2306.611	RECEIVER	FAST_SENDER
2309.056	FAST_SENDER	N/A
2309.852	RECEIVER	FAST_SENDER
2313.624	FAST_SENDER	N/A
2314.377	RECEIVER	FAST_SENDER
2316.782	FAST_SENDER	N/A
2317.504	RECEIVER	FAST_SENDER
2321.268	FAST_SENDER	N/A
2322.047	RECEIVER	FAST_SENDER
2324.461	FAST_SENDER	N/A
2325.204	RECEIVER	FAST_SENDER
2327.653	FAST_SENDER	N/A
2328.428	RECEIVER	FAST_SENDER
2329.139	SLOW_SENDER1	N/A
2329.925	RECEIVER	SLOW_SENDER1
2330.856	FAST_SENDER	N/A
2331.638	RECEIVER	FAST_SENDER
2334.056	FAST_SENDER	N/A
2334.782	RECEIVER	FAST_SENDER
2335.331	SLOW_SENDER1	N/A
2336.112	RECEIVER	SLOW_SENDER1
2337.206	FAST_SENDER	N/A
2337.993	RECEIVER	FAST_SENDER
2340.405	FAST_SENDER	N/A
2341.175	RECEIVER	FAST_SENDER
2343.532	SLOW_SENDER1	N/A
2343.593	FAST_SENDER	N/A
2351.784	FAST_SENDER	N/A
2359.782	FAST_SENDER	N/A
2367.039	FAST_SENDER	N/A
2374.389	FAST_SENDER	N/A
2382.456	FAST_SENDER	N/A
2390.141	SLOW_SENDER1	N/A
2390.293	FAST_SENDER	N/A
2390.888	RECEIVER	SLOW_SENDER1
2391.612	RECEIVER	FAST_SENDER
2394.042	FAST_SENDER	N/A
2394.766	RECEIVER	FAST_SENDER
2396.329	SLOW_SENDER1	N/A
2397.099	RECEIVER	SLOW_SENDER1
2397.200	FAST_SENDER	N/A
2397.930	RECEIVER	FAST_SENDER
2400.356	FAST_SENDER	N/A
2401.158	RECEIVER	FAST_SENDER
2403.579	FAST_SENDER	N/A
2404.311	RECEIVER	FAST_SENDER
2404.532	SLOW_SENDER1	N/A
2405.239	RECEIVER	SLOW_SENDER1
2406.728	FAST_SENDER	N/A
2407.506	RECEIVER	FAST_SENDER
2409.943	FAST_SENDER	N/A
2410.680	RECEIVER	FAST_SENDER
2412.648	SLOW_SENDER1	N/A
2413.110	FAST_SENDER	N/A
2413.416	RECEIVER	SLOW_SENDER1
2415.697	RECEIVER	FAST_SENDER
2418.098	FAST_SENDER	N/A
2418.871	RECEIVER	FAST_SENDER
2421.308	FAST_SENDER	N/A
2422.049	RECEIVER	FAST_SENDER
2424.491	FAST_SENDER	N/A
2425.251	RECEIVER	FAST_SENDER
2427.658	FAST_SENDER	N/A
2428.393	RECEIVER	FAST_SENDER
2430.821	FAST_SENDER	N/A
2431.584	RECEIVER	FAST_SENDER
2434.017	FAST_SENDER	N/A
2434.733	RECEIVER	FAST_SENDER
2437.159	FAST_SENDER	N/A
2437.896	RECEIVER	FAST_SENDER
2442.075	FAST_SENDER	N/A
2442.810	RECEIVER	FAST_SENDER
2445.215	FAST_SENDER	N/A
2448.421	FAST_SENDER	N/A
2456.412	FAST_SENDER	N/A
2459.041	SLOW_SENDER1	N/A
2464.462	FAST_SENDER	N/A
2472.059	FAST_SENDER	N/A
2479.266	FAST_SENDER	N/A
2486.742	FAST_SENDER	N/A
2490.486	RECEIVER	FAST_SENDER
2492.893	FAST_SENDER	N/A
2493.679	RECEIVER	FAST_SENDER
2496.089	FAST_SENDER	N/A
2496.869	RECEIVER	FAST_SENDER
2499.271	FAST_SENDER	N/A
2500.083	RECEIVER	FAST_SENDER
2502.485	FAST_SENDER	N/A
2503.263	RECEIVER	FAST_SENDER
2505.670	FAST_SENDER	N/A
2506.434	RECEIVER	FAST_SENDER
2508.303	SLOW_SENDER1	N/A
2508.858	FAST_SENDER	N/A
2509.035	RECEIVER	SLOW_SENDER1
2511.182	RECEIVER	FAST_SENDER
2513.632	FAST_SENDER	N/A
2514.368	RECEIVER	FAST_SENDER
2514.441	SLOW_SENDER1	N/A
2515.165	RECEIVER	SLOW_SENDER1
2516.794	FAST_SENDER	N/A
2517.558	RECEIVER	FAST_SENDER
2522.572	SLOW_SENDER1	N/A
2523.223	FAST_SENDER	N/A
2523.373	RECEIVER	SLOW_SENDER1
2530.689	FAST_SENDER	N/A
2530.787	SLOW_SENDER1	N/A
2538.508	FAST_SENDER	N/A
2546.025	FAST_SENDER	N/A
2553.702	FAST_SENDER	N/A
2561.208	FAST_SENDER	N/A
2568.210	FAST_SENDER	N/A
2570.538	RECEIVER	FAST_SENDER
2572.941	FAST_SENDER	N/A
2573.699	RECEIVER	FAST_SENDER
2576.113	FAST_SENDER	N/A
2576.876	RECEIVER	FAST_SENDER
2577.217	SLOW_SENDER1	N/A
2577.978	RECEIVER	SLOW_SENDER1
2582.537	FAST_SENDER	N/A
2583.331	RECEIVER	FAST_SENDER
2583.379	SLOW_SENDER1	N/A
2584.135	RECEIVER	SLOW_SENDER1
2585.746	FAST_SENDER	N/A
2586.551	RECEIVER	FAST_SENDER
2588.993	FAST_SENDER	N/A
2589.752	RECEIVER	FAST_SENDER
2591.568	SLOW_SENDER1	N/A
2592.176	FAST_SENDER	N/A
2592.363	RECEIVER	SLOW_SENDER1
2594.290	RECEIVER	FAST_SENDER
2596.712	FAST_SENDER	N/A
2597.441	RECEIVER	FAST_SENDER
2599.807	SLOW_SENDER1	N/A
2599.856	FAST_SENDER	N/A
2600.597	RECEIVER	SLOW_SENDER1
2602.931	RECEIVER	FAST_SENDER
2605.339	FAST_SENDER	N/A
2612.874	FAST_SENDER	N/A
2620.459	FAST_SENDER	N/A
2627.601	FAST_SENDER	N/A
2634.799	FAST_SENDER	N/A
2642.287	FAST_SENDER	N/A
2645.670	SLOW_SENDER1	N/A
2650.808	FAST_SENDER	N/A
2651.592	RECEIVER	FAST_SENDER
2654.023	FAST_SENDER	N/A
2654.784	RECEIVER	FAST_SENDER
2657.202	FAST_SENDER	N/A
2657.986	RECEIVER	FAST_SENDER
2660.433	FAST_SENDER	N/A
2662.760	RECEIVER	FAST_SENDER
2665.161	FAST_SENDER	N/A
2665.929	RECEIVER	FAST_SENDER
2668.360	FAST_SENDER	N/A
2669.108	RECEIVER	FAST_SENDER
2673.302	FAST_SENDER	N/A
2674.057	RECEIVER	FAST_SENDER
2676.498	FAST_SENDER	N/A
2677.291	RECEIVER	FAST_SENDER
2679.694	FAST_SENDER	N/A
2680.438	RECEIVER	FAST_SENDER
2682.843	FAST_SENDER	N/A
2683.563	RECEIVER	FAST_SENDER
2685.985	FAST_SENDER	N/A
2686.781	RECEIVER	FAST_SENDER
2689.213	FAST_SENDER	N/A
2689.998	RECEIVER	FAST_SENDER
2692.423	FAST_SENDER	N/A
2693.175	RECEIVER	FAST_SENDER
2695.605	SLOW_SENDER1	N/A
2697.039	FAST_SENDER	N/A
2704.445	FAST_SENDER	N/A
2712.011	FAST_SENDER	N/A
2719.546	FAST_SENDER	N/A
2726.981	FAST_SENDER	N/A
2735.094	FAST_SENDER	N/A
2742.394	FAST_SENDER	N/A
2743.121	RECEIVER	FAST_SENDER
2744.770	SLOW_SENDER1	N/A
2745.534	RECEIVER	SLOW_SENDER1
2745.555	FAST_SENDER	N/A
2746.325	RECEIVER	FAST_SENDER
2748.775	FAST_SENDER	N/A
2749.516	RECEIVER	FAST_SENDER
2750.961	SLOW_SENDER1	N/A
2751.699	RECEIVER	SLOW_SENDER1
2751.962	FAST_SENDER	N/A
2752.712	RECEIVER	FAST_SENDER
2755.124	FAST_SENDER	N/A
2755.882	RECEIVER	FAST_SENDER
2758.329	FAST_SENDER	N/A
2759.061	RECEIVER	FAST_SENDER
2759.119	SLOW_SENDER1	N/A
2759.847	RECEIVER	SLOW_SENDER1
2761.485	FAST_SENDER	N/A
2762.261	RECEIVER	FAST_SENDER
2764.680	FAST_SENDER	N/A
2765.479	RECEIVER	FAST_SENDER
2767.258	SLOW_SENDER1	N/A
2767.903	FAST_SENDER	N/A
2768.044	RECEIVER	SLOW_SENDER1
2770.186	RECEIVER	FAST_SENDER
2772.634	FAST_SENDER	N/A
2773.363	RECEIVER	FAST_SENDER
2775.771	FAST_SENDER	N/A
2776.555	RECEIVER	FAST_SENDER
2778.955	FAST_SENDER	N/A
2779.736	RECEIVER	FAST_SENDER
2782.168	FAST_SENDER	N/A
2782.955	RECEIVER	FAST_SENDER
2785.355	FAST_SENDER	N/A
2786.151	RECEIVER	FAST_SENDER
2788.551	FAST_SENDER	N/A
2789.301	RECEIVER	FAST_SENDER
2791.737	FAST_SENDER	N/A
2794.919	FAST_SENDER	N/A
2802.879	FAST_SENDER	N/A
2809.936	FAST_SENDER	N/A
2813.777	SLOW_SENDER1	N/A
2818.409	FAST_SENDER	N/A
2826.120	FAST_SENDER	N/A
2833.853	FAST_SENDER	N/A
2839.337	RECEIVER	FAST_SENDER
2841.772	FAST_SENDER	N/A
2842.498	RECEIVER	FAST_SENDER
2844.941	FAST_SENDER	N/A
2845.724	RECEIVER	FAST_SENDER
2848.154	FAST_SENDER	N/A
2848.867	RECEIVER	FAST_SENDER
2851.301	FAST_SENDER	N/A
2852.040	RECEIVER	FAST_SENDER
2854.466	FAST_SENDER	N/A
2855.257	RECEIVER	FAST_SENDER
2857.693	FAST_SENDER	N/A
2858.450	RECEIVER	FAST_SENDER
2860.876	FAST_SENDER	N/A
2861.628	RECEIVER	FAST_SENDER
2862.480	SLOW_SENDER1	N/A
2863.253	RECEIVER	SLOW_SENDER1
2864.042	FAST_SENDER	N/A
2864.820	RECEIVER	FAST_SENDER
2867.226	FAST_SENDER	N/A
2867.996	RECEIVER	FAST_SENDER
2868.679	SLOW_SENDER1	N/A
2869.420	RECEIVER	SLOW_SENDER1
2873.900	FAST_SENDER	N/A
2874.658	RECEIVER	FAST_SENDER
2876.865	SLOW_SENDER1	N/A
2877.060	FAST_SENDER	N/A
2877.640	RECEIVER	SLOW_SENDER1
2885.087	SLOW_SENDER1	N/A
2886.094	FAST_SENDER	N/A
2893.379	FAST_SENDER	N/A
2900.952	FAST_SENDER	N/A
2908.570	FAST_SENDER	N/A
2916.293	FAST_SENDER	N/A
2923.595	FAST_SENDER	N/A
2924.372	RECEIVER	FAST_SENDER
2926.797	FAST_SENDER	N/A
2927.549	RECEIVER	FAST_SENDER
2929.967	FAST_SENDER	N/A
2930.729	RECEIVER	FAST_SENDER
2931.579	SLOW_SENDER1	N/A
2933.149	FAST_SENDER	N/A
2933.912	RECEIVER	FAST_SENDER
2936.335	FAST_SENDER	N/A
2937.092	RECEIVER	FAST_SENDER
2939.510	FAST_SENDER	N/A
2940.258	RECEIVER	FAST_SENDER
2942.665	FAST_SENDER	N/A
2943.437	RECEIVER	FAST_SENDER
2945.874	FAST_SENDER	N/A
2946.658	RECEIVER	FAST_SENDER
2949.065	FAST_SENDER	N/A
2949.817	RECEIVER	FAST_SENDER
2952.227	FAST_SENDER	N/A
2952.981	RECEIVER	FAST_SENDER
2955.404	FAST_SENDER	N/A
2956.169	RECEIVER	FAST_SENDER
2958.596	FAST_SENDER	N/A
2966.340	FAST_SENDER	N/A
2973.938	FAST_SENDER	N/A
2980.930	SLOW_SENDER1	N/A
2981.597	FAST_SENDER	N/A
2989.687	FAST_SENDER	N/A
2997.007	FAST_SENDER	N/A
3004.753	FAST_SENDER	N/A
3005.471	RECEIVER	FAST_SENDER
3007.881	FAST_SENDER	N/A
3008.664	RECEIVER	FAST_SENDER
3011.079	FAST_SENDER	N/A
3011.846	RECEIVER	FAST_SENDER
3014.289	FAST_SENDER	N/A
3015.047	RECEIVER	FAST_SENDER
3017.454	FAST_SENDER	N/A
3018.212	RECEIVER	FAST_SENDER
3020.640	FAST_SENDER	N/A
3021.413	RECEIVER	FAST_SENDER
3023.825	FAST_SENDER	N/A
3024.634	RECEIVER	FAST_SENDER
3027.064	FAST_SENDER	N/A
3027.840	RECEIVER	FAST_SENDER
3030.242	FAST_SENDER	N/A
3030.630	SLOW_SENDER1	N/A
3031.054	RECEIVER	FAST_SENDER
3033.125	RECEIVER	SLOW_SENDER1
3036.846	FAST_SENDER	N/A
3037.592	RECEIVER	FAST_SENDER
3040.034	FAST_SENDER	N/A
3040.545	SLOW_SENDER1	N/A
3040.812	RECEIVER	FAST_SENDER
3045.260	FAST_SENDER	N/A
3046.034	RECEIVER	FAST_SENDER
3050.068	FAST_SENDER	N/A
3057.909	FAST_SENDER	N/A
3065.472	FAST_SENDER	N/A
3073.076	FAST_SENDER	N/A
3080.766	FAST_SENDER	N/A
3086.980	SLOW_SENDER1	N/A
3088.057	FAST_SENDER	N/A
3095.683	FAST_SENDER	N/A
3096.455	RECEIVER	FAST_SENDER
3098.880	FAST_SENDER	N/A
3099.662	RECEIVER	FAST_SENDER
3102.106	FAST_SENDER	N/A
3102.904	RECEIVER	FAST_SENDER
3105.336	FAST_SENDER	N/A
3106.133	RECEIVER	FAST_SENDER
3108.543	FAST_SENDER	N/A
3109.254	RECEIVER	FAST_SENDER
3111.685	FAST_SENDER	N/A
3112.420	RECEIVER	FAST_SENDER
3114.844	FAST_SENDER	N/A
3115.599	RECEIVER	FAST_SENDER
3118.002	FAST_SENDER	N/A
3118.763	RECEIVER	FAST_SENDER
3121.175	FAST_SENDER	N/A
3121.896	RECEIVER	FAST_SENDER
3124.300	FAST_SENDER	N/A
3125.073	RECEIVER	FAST_SENDER
3127.509	FAST_SENDER	N/A
3128.239	RECEIVER	FAST_SENDER
3130.663	FAST_SENDER	N/A
3131.431	RECEIVER	FAST_SENDER
3133.831	FAST_SENDER	N/A
3134.627	RECEIVER	FAST_SENDER
3136.150	SLOW_SENDER1	N/A
3136.926	RECEIVER	SLOW_SENDER1
3137.068	FAST_SENDER	N/A
3137.854	RECEIVER	FAST_SENDER
3140.282	FAST_SENDER	N/A
3146.094	SLOW_SENDER1	N/A
3147.694	FAST_SENDER	N/A
3155.597	FAST_SENDER	N/A
3163.391	FAST_SENDER	N/A
3171.249	FAST_SENDER	N/A
3178.758	FAST_SENDER	N/A
3186.041	FAST_SENDER	N/A
3186.848	RECEIVER	FAST_SENDER
3189.289	FAST_SENDER	N/A
3190.040	RECEIVER	FAST_SENDER
3192.463	FAST_SENDER	N/A
3192.570	SLOW_SENDER1	N/A
3193.265	RECEIVER	FAST_SENDER
3195.657	RECEIVER	SLOW_SENDER1
3195.668	FAST_SENDER	N/A
3196.441	RECEIVER	FAST_SENDER
3198.847	FAST_SENDER	N/A
3199.566	RECEIVER	FAST_SENDER
3201.988	FAST_SENDER	N/A
3202.737	RECEIVER	FAST_SENDER
3203.092	SLOW_SENDER1	N/A
3203.840	RECEIVER	SLOW_SENDER1
3205.163	FAST_SENDER	N/A
3205.947	RECEIVER	FAST_SENDER
3208.388	FAST_SENDER	N/A
3209.127	RECEIVER	FAST_SENDER
3211.549	FAST_SENDER	N/A
3212.353	RECEIVER	FAST_SENDER
3214.789	FAST_SENDER	N/A
3215.544	RECEIVER	FAST_SENDER
3217.992	FAST_SENDER	N/A
3218.751	RECEIVER	FAST_SENDER
3221.183	FAST_SENDER	N/A
3223.652	RECEIVER	FAST_SENDER
3226.081	FAST_SENDER	N/A
3229.293	FAST_SENDER	N/A
3236.793	FAST_SENDER	N/A
3244.737	FAST_SENDER	N/A
3249.420	SLOW_SENDER1	N/A
3252.836	FAST_SENDER	N/A
3260.820	FAST_SENDER	N/A
3268.669	FAST_SENDER	N/A
3271.112	RECEIVER	FAST_SENDER
3273.529	FAST_SENDER	N/A
3274.333	RECEIVER	FAST_SENDER
3276.759	FAST_SENDER	N/A
3277.502	RECEIVER	FAST_SENDER
3279.925	FAST_SENDER	N/A
3280.663	RECEIVER	FAST_SENDER
3283.076	FAST_SENDER	N/A
3283.831	RECEIVER	FAST_SENDER
3286.281	FAST_SENDER	N/A
3287.068	RECEIVER	FAST_SENDER
3289.508	FAST_SENDER	N/A
3290.272	RECEIVER	FAST_SENDER
3292.715	FAST_SENDER	N/A
3293.475	RECEIVER	FAST_SENDER
3295.908	FAST_SENDER	N/A
3296.656	RECEIVER	FAST_SENDER
3298.398	SLOW_SENDER1	N/A
3299.086	FAST_SENDER	N/A
3299.162	RECEIVER	SLOW_SENDER1
3299.841	RECEIVER	FAST_SENDER
3302.272	FAST_SENDER	N/A
3303.053	RECEIVER	FAST_SENDER
3304.569	SLOW_SENDER1	N/A
3305.328	RECEIVER	SLOW_SENDER1
3305.491	FAST_SENDER	N/A
3306.234	RECEIVER	FAST_SENDER
3308.646	FAST_SENDER	N/A
3312.757	SLOW_SENDER1	N/A
3316.437	FAST_SENDER	N/A
3323.889	FAST_SENDER	N/A
3331.203	FAST_SENDER	N/A
3338.856	FAST_SENDER	N/A
3347.089	FAST_SENDER	N/A
3354.697	FAST_SENDER	N/A
3355.433	RECEIVER	FAST_SENDER
3357.871	FAST_SENDER	N/A
3358.648	RECEIVER	FAST_SENDER
3359.973	SLOW_SENDER1	N/A
3360.740	RECEIVER	SLOW_SENDER1
3361.056	FAST_SENDER	N/A
3361.861	RECEIVER	FAST_SENDER
3364.264	FAST_SENDER	N/A
3365.057	RECEIVER	FAST_SENDER
3366.188	SLOW_SENDER1	N/A
3366.954	RECEIVER	SLOW_SENDER1
3367.502	FAST_SENDER	N/A
3368.282	RECEIVER	FAST_SENDER
3370.723	FAST_SENDER	N/A
3371.465	RECEIVER	FAST_SENDER
3373.913	FAST_SENDER	N/A
3374.381	SLOW_SENDER1	N/A
3374.709	RECEIVER	FAST_SENDER
3379.125	FAST_SENDER	N/A
3379.907	RECEIVER	FAST_SENDER
3382.333	FAST_SENDER	N/A
3383.120	RECEIVER	FAST_SENDER
3385.545	FAST_SENDER	N/A
3386.337	RECEIVER	FAST_SENDER
3388.748	FAST_SENDER	N/A
3389.502	RECEIVER	FAST_SENDER
3391.916	FAST_SENDER	N/A
3392.657	RECEIVER	FAST_SENDER
3395.082	FAST_SENDER	N/A
3395.837	RECEIVER	FAST_SENDER
3398.271	FAST_SENDER	N/A
3399.085	RECEIVER	FAST_SENDER
3401.490	FAST_SENDER	N/A
3402.228	RECEIVER	FAST_SENDER
3404.637	FAST_SENDER	N/A
3405.423	RECEIVER	FAST_SENDER
3407.835	FAST_SENDER	N/A
3408.615	RECEIVER	FAST_SENDER
3411.051	FAST_SENDER	N/A
3411.826	RECEIVER	FAST_SENDER
3414.269	FAST_SENDER	N/A
3420.999	SLOW_SENDER1	N/A
3421.913	FAST_SENDER	N/A
3430.223	FAST_SENDER	N/A
3437.884	FAST_SENDER	N/A
3445.642	FAST_SENDER	N/A
3453.135	FAST_SENDER	N/A
3460.500	FAST_SENDER	N/A
3461.260	RECEIVER	FAST_SENDER
3463.683	FAST_SENDER	N/A
3464.454	RECEIVER	FAST_SENDER
3466.899	FAST_SENDER	N/A
3467.649	RECEIVER	FAST_SENDER
3470.092	FAST_SENDER	N/A
3470.494	SLOW_SENDER1	N/A
3470.849	RECEIVER	FAST_SENDER
3475.249	FAST_SENDER	N/A
3476.019	RECEIVER	FAST_SENDER
3478.437	FAST_SENDER	N/A
3479.218	RECEIVER	FAST_SENDER
3481.661	FAST_SENDER	N/A
3482.418	RECEIVER	FAST_SENDER
3484.841	FAST_SENDER	N/A
3485.600	RECEIVER	FAST_SENDER
3488.001	FAST_SENDER	N/A
3488.794	RECEIVER	FAST_SENDER
3491.194	FAST_SENDER	N/A
3491.920	RECEIVER	FAST_SENDER
3494.337	FAST_SENDER	N/A
3495.116	RECEIVER	FAST_SENDER
3497.546	FAST_SENDER	N/A
3498.306	RECEIVER	FAST_SENDER
3500.736	FAST_SENDER	N/A
3501.512	RECEIVER	FAST_SENDER
3503.922	FAST_SENDER	N/A
3504.690	RECEIVER	FAST_SENDER
3507.133	FAST_SENDER	N/A
3507.885	RECEIVER	FAST_SENDER
3510.311	FAST_SENDER	N/A
3511.069	RECEIVER	FAST_SENDER
3515.115	FAST_SENDER	N/A
3519.920	SLOW_SENDER1	N/A
3523.321	FAST_SENDER	N/A
3530.947	FAST_SENDER	N/A
3538.561	FAST_SENDER	N/A
3546.158	FAST_SENDER	N/A
3553.848	FAST_SENDER	N/A
3561.202	FAST_SENDER	N/A
3561.956	RECEIVER	FAST_SENDER
3564.399	FAST_SENDER	N/A
3565.218	RECEIVER	FAST_SENDER
3567.662	FAST_SENDER	N/A
3568.395	RECEIVER	FAST_SENDER
3569.730	SLOW_SENDER1	N/A
3570.541	RECEIVER	SLOW_SENDER1
3570.796	FAST_SENDER	N/A
3571.596	RECEIVER	FAST_SENDER
3574.038	FAST_SENDER	N/A
3574.789	RECEIVER	FAST_SENDER
3575.949	SLOW_SENDER1	N/A
3576.666	RECEIVER	SLOW_SENDER1
3577.199	FAST_SENDER	N/A
3577.998	RECEIVER	FAST_SENDER
3580.418	FAST_SENDER	N/A
3582.778	RECEIVER	FAST_SENDER
3584.079	SLOW_SENDER1	N/A
3584.850	RECEIVER	SLOW_SENDER1
3585.213	FAST_SENDER	N/A
3586.004	RECEIVER	FAST_SENDER
3588.410	FAST_SENDER	N/A
3589.159	RECEIVER	FAST_SENDER
3591.587	FAST_SENDER	N/A
3592.260	SLOW_SENDER1	N/A
3594.759	FAST_SENDER	N/A
3602.136	FAST_SENDER	N/A
3610.173	FAST_SENDER	N/A
3617.611	FAST_SENDER	N/A
3624.838	FAST_SENDER	N/A
3632.067	FAST_SENDER	N/A
3637.656	RECEIVER	FAST_SENDER
3638.780	SLOW_SENDER1	N/A
3639.556	RECEIVER	SLOW_SENDER1
3640.100	FAST_SENDER	N/A
3640.832	RECEIVER	FAST_SENDER
3643.250	FAST_SENDER	N/A
3644.035	RECEIVER	FAST_SENDER
3644.973	SLOW_SENDER1	N/A
3645.744	RECEIVER	SLOW_SENDER1
3646.435	FAST_SENDER	N/A
3647.213	RECEIVER	FAST_SENDER
3649.617	FAST_SENDER	N/A
3650.380	RECEIVER	FAST_SENDER
3652.809	FAST_SENDER	N/A
3653.161	SLOW_SENDER1	N/A
3653.604	RECEIVER	FAST_SENDER
3657.726	FAST_SENDER	N/A
3658.455	RECEIVER	FAST_SENDER
3660.862	FAST_SENDER	N/A
3661.624	RECEIVER	FAST_SENDER
3664.057	FAST_SENDER	N/A
3664.796	RECEIVER	FAST_SENDER
3667.201	FAST_SENDER	N/A
3667.935	RECEIVER	FAST_SENDER
3670.360	FAST_SENDER	N/A
3671.107	RECEIVER	FAST_SENDER
3673.523	FAST_SENDER	N/A
3674.283	RECEIVER	FAST_SENDER
3676.720	FAST_SENDER	N/A
3677.513	RECEIVER	FAST_SENDER
3681.495	FAST_SENDER	N/A
3682.223	RECEIVER	FAST_SENDER
3684.671	FAST_SENDER	N/A
3685.397	RECEIVER	FAST_SENDER
3687.801	FAST_SENDER	N/A
3688.582	RECEIVER	FAST_SENDER
3691.002	FAST_SENDER	N/A
3691.771	RECEIVER	FAST_SENDER
3694.200	FAST_SENDER	N/A
3694.983	RECEIVER	FAST_SENDER
3697.401	FAST_SENDER	N/A
3699.730	SLOW_SENDER1	N/A
3704.602	FAST_SENDER	N/A
3712.184	FAST_SENDER	N/A
3720.260	FAST_SENDER	N/A
3728.010	FAST_SENDER	N/A
3735.706	FAST_SENDER	N/A
3743.344	FAST_SENDER	N/A
3744.121	RECEIVER	FAST_SENDER
3746.563	FAST_SENDER	N/A
3747.366	RECEIVER	FAST_SENDER
3749.500	SLOW_SENDER1	N/A
3749.785	FAST_SENDER	N/A
3750.241	RECEIVER	SLOW_SENDER1
3752.291	RECEIVER	FAST_SENDER
3754.699	FAST_SENDER	N/A
3755.428	RECEIVER	FAST_SENDER
3755.652	SLOW_SENDER1	N/A
3756.449	RECEIVER	SLOW_SENDER1
3757.831	FAST_SENDER	N/A
3758.597	RECEIVER	FAST_SENDER
3761.029	FAST_SENDER	N/A
3761.756	RECEIVER	FAST_SENDER
3763.874	SLOW_SENDER1	N/A
3764.175	FAST_SENDER	N/A
3764.647	RECEIVER	SLOW_SENDER1
3766.794	RECEIVER	FAST_SENDER
3769.206	FAST_SENDER	N/A
3769.934	RECEIVER	FAST_SENDER
3772.053	SLOW_SENDER1	N/A
3774.009	FAST_SENDER	N/A
3774.740	RECEIVER	FAST_SENDER
3777.184	FAST_SENDER	N/A
3777.917	RECEIVER	FAST_SENDER
3780.353	FAST_SENDER	N/A
3787.816	FAST_SENDER	N/A
3795.843	FAST_SENDER	N/A
3803.413	FAST_SENDER	N/A
3810.972	FAST_SENDER	N/A
3818.461	FAST_SENDER	N/A
3818.510	SLOW_SENDER1	N/A
3827.274	FAST_SENDER	N/A
3828.023	RECEIVER	FAST_SENDER
3830.446	FAST_SENDER	N/A
3831.236	RECEIVER	FAST_SENDER
3833.648	FAST_SENDER	N/A
3834.375	RECEIVER	FAST_SENDER
3836.789	FAST_SENDER	N/A
3837.532	RECEIVER	FAST_SENDER
3839.953	FAST_SENDER	N/A
3840.706	RECEIVER	FAST_SENDER
3843.116	FAST_SENDER	N/A
3843.859	RECEIVER	FAST_SENDER
3846.296	FAST_SENDER	N/A
3847.061	RECEIVER	FAST_SENDER
3849.465	FAST_SENDER	N/A
3851.705	RECEIVER	FAST_SENDER
3854.151	FAST_SENDER	N/A
3854.940	RECEIVER	FAST_SENDER
3857.371	FAST_SENDER	N/A
3858.129	RECEIVER	FAST_SENDER
3860.553	FAST_SENDER	N/A
3861.296	RECEIVER	FAST_SENDER
3863.697	FAST_SENDER	N/A
3864.504	RECEIVER	FAST_SENDER
3866.945	FAST_SENDER	N/A
3868.090	SLOW_SENDER1	N/A
3875.089	FAST_SENDER	N/A
3882.524	FAST_SENDER	N/A
3890.203	FAST_SENDER	N/A
3897.979	FAST_SENDER	N/A
3905.560	FAST_SENDER	N/A
3913.671	FAST_SENDER	N/A
3914.431	RECEIVER	FAST_SENDER
3916.835	FAST_SENDER	N/A
3917.587	RECEIVER	FAST_SENDER
3917.750	SLOW_SENDER1	N/A
3918.525	RECEIVER	SLOW_SENDER1
3920.007	FAST_SENDER	N/A
3920.754	RECEIVER	FAST_SENDER
3923.166	FAST_SENDER	N/A
3923.907	RECEIVER	FAST_SENDER
3923.942	SLOW_SENDER1	N/A
3924.721	RECEIVER	SLOW_SENDER1
3926.353	FAST_SENDER	N/A
3927.138	RECEIVER	FAST_SENDER
3929.559	FAST_SENDER	N/A
3930.351	RECEIVER	FAST_SENDER
3932.133	SLOW_SENDER1	N/A
3932.751	FAST_SENDER	N/A
3932.899	RECEIVER	SLOW_SENDER1
3935.108	RECEIVER	FAST_SENDER
3937.544	FAST_SENDER	N/A
3938.330	RECEIVER	FAST_SENDER
3940.316	SLOW_SENDER1	N/A
3940.767	FAST_SENDER	N/A
3941.081	RECEIVER	SLOW_SENDER1
3943.011	RECEIVER	FAST_SENDER
3945.445	FAST_SENDER	N/A
3953.102	FAST_SENDER	N/A
3960.411	FAST_SENDER	N/A
3968.077	FAST_SENDER	N/A
3975.446	FAST_SENDER	N/A
3982.756	FAST_SENDER	N/A
3986.780	SLOW_SENDER1	N/A
3990.238	FAST_SENDER	N/A
3992.719	RECEIVER	FAST_SENDER
3995.142	FAST_SENDER	N/A
3995.906	RECEIVER	FAST_SENDER
3998.329	FAST_SENDER	N/A
3999.118	RECEIVER	FAST_SENDER
4001.565	FAST_SENDER	N/A
4002.368	RECEIVER	FAST_SENDER
4004.768	FAST_SENDER	N/A
4005.545	RECEIVER	FAST_SENDER
4007.963	FAST_SENDER	N/A
4008.723	RECEIVER	FAST_SENDER
4011.160	FAST_SENDER	N/A
4011.901	RECEIVER	FAST_SENDER
4014.332	FAST_SENDER	N/A
4015.132	RECEIVER	FAST_SENDER
4017.537	FAST_SENDER	N/A
4018.292	RECEIVER	FAST_SENDER
4020.702	FAST_SENDER	N/A
4021.460	RECEIVER	FAST_SENDER
4023.869	FAST_SENDER	N/A
4024.625	RECEIVER	FAST_SENDER
4027.047	FAST_SENDER	N/A
4027.778	RECEIVER	FAST_SENDER
4030.181	FAST_SENDER	N/A
4030.970	RECEIVER	FAST_SENDER
4033.387	FAST_SENDER	N/A
4034.133	RECEIVER	FAST_SENDER
4035.930	SLOW_SENDER1	N/A
4036.577	FAST_SENDER	N/A
4036.734	RECEIVER	SLOW_SENDER1
4038.670	RECEIVER	FAST_SENDER
4041.074	FAST_SENDER	N/A
4041.873	RECEIVER	FAST_SENDER
4042.180	SLOW_SENDER1	N/A
4042.930	RECEIVER	SLOW_SENDER1
4044.300	FAST_SENDER	N/A
4050.330	SLOW_SENDER1	N/A
4051.919	FAST_SENDER	N/A
4059.487	FAST_SENDER	N/A
4067.401	FAST_SENDER	N/A
4074.771	FAST_SENDER	N/A
4082.268	FAST_SENDER	N/A
4089.832	FAST_SENDER	N/A
4090.571	RECEIVER	FAST_SENDER
4092.989	FAST_SENDER	N/A
4093.775	RECEIVER	FAST_SENDER
4096.217	FAST_SENDER	N/A
4096.980	SLOW_SENDER1	N/A
4096.998	RECEIVER	FAST_SENDER
4097.693	RECEIVER	SLOW_SENDER1
4099.406	FAST_SENDER	N/A
4100.130	RECEIVER	FAST_SENDER
4102.542	FAST_SENDER	N/A
4103.127	SLOW_SENDER1	N/A
4103.303	RECEIVER	FAST_SENDER
4105.402	RECEIVER	SLOW_SENDER1
4105.721	FAST_SENDER	N/A
4106.500	RECEIVER	FAST_SENDER
4108.937	FAST_SENDER	N/A
4109.704	RECEIVER	FAST_SENDER
4112.121	FAST_SENDER	N/A
4112.878	RECEIVER	FAST_SENDER
4115.283	FAST_SENDER	N/A
4116.062	RECEIVER	FAST_SENDER
4118.507	FAST_SENDER	N/A
4119.273	RECEIVER	FAST_SENDER
4121.679	FAST_SENDER	N/A
4122.452	RECEIVER	FAST_SENDER
4124.901	FAST_SENDER	N/A
4125.652	RECEIVER	FAST_SENDER
4128.069	FAST_SENDER	N/A
4128.796	RECEIVER	FAST_SENDER
4131.206	FAST_SENDER	N/A
4131.979	RECEIVER	FAST_SENDER
4134.423	FAST_SENDER	N/A
4135.161	RECEIVER	FAST_SENDER
4137.572	FAST_SENDER	N/A
4138.330	RECEIVER	FAST_SENDER
4140.737	FAST_SENDER	N/A
4141.489	RECEIVER	FAST_SENDER
4143.897	FAST_SENDER	N/A
4144.659	RECEIVER	FAST_SENDER
4147.100	FAST_SENDER	N/A
4147.846	RECEIVER	FAST_SENDER
4150.256	FAST_SENDER	N/A
4150.920	SLOW_SENDER1	N/A
4150.973	RECEIVER	FAST_SENDER
4153.412	FAST_SENDER	N/A
4160.692	FAST_SENDER	N/A
4168.240	FAST_SENDER	N/A
4175.876	FAST_SENDER	N/A
4183.437	FAST_SENDER	N/A
4191.535	FAST_SENDER	N/A
4197.123	RECEIVER	FAST_SENDER
4199.559	FAST_SENDER	N/A
4200.201	SLOW_SENDER1	N/A
4200.307	RECEIVER	FAST_SENDER
4202.305	RECEIVER	SLOW_SENDER1
4202.711	FAST_SENDER	N/A
4203.450	RECEIVER	FAST_SENDER
4205.891	FAST_SENDER	N/A
4206.687	RECEIVER	FAST_SENDER
4209.114	FAST_SENDER	N/A
4209.750	SLOW_SENDER1	N/A
4209.844	RECEIVER	FAST_SENDER
4210.496	RECEIVER	SLOW_SENDER1
4212.285	FAST_SENDER	N/A
4213.082	RECEIVER	FAST_SENDER
4215.530	FAST_SENDER	N/A
4216.275	RECEIVER	FAST_SENDER
4218.706	FAST_SENDER	N/A
4219.496	RECEIVER	FAST_SENDER
4221.936	FAST_SENDER	N/A
4222.741	RECEIVER	FAST_SENDER
4225.178	FAST_SENDER	N/A
4225.951	RECEIVER	FAST_SENDER
4228.373	FAST_SENDER	N/A
4229.176	RECEIVER	FAST_SENDER
4231.584	FAST_SENDER	N/A
4232.366	RECEIVER	FAST_SENDER
4234.811	FAST_SENDER	N/A
4235.588	RECEIVER	FAST_SENDER
4238.028	FAST_SENDER	N/A
4238.848	RECEIVER	FAST_SENDER
4241.268	FAST_SENDER	N/A
4242.061	RECEIVER	FAST_SENDER
4244.503	FAST_SENDER	N/A
4245.273	RECEIVER	FAST_SENDER
4247.680	FAST_SENDER	N/A
4248.440	RECEIVER	FAST_SENDER
4250.854	FAST_SENDER	N/A
4251.611	RECEIVER	FAST_SENDER
4254.014	FAST_SENDER	N/A
4254.766	RECEIVER	FAST_SENDER
4256.155	SLOW_SENDER1	N/A
4257.182	FAST_SENDER	N/A
4264.620	FAST_SENDER	N/A
4272.263	FAST_SENDER	N/A
4280.139	FAST_SENDER	N/A
4287.989	FAST_SENDER	N/A
4295.577	FAST_SENDER	N/A
4302.677	FAST_SENDER	N/A
4303.487	RECEIVER	FAST_SENDER
4305.250	SLOW_SENDER1	N/A
4305.922	FAST_SENDER	N/A
4305.983	RECEIVER	SLOW_SENDER1
4306.687	RECEIVER	FAST_SENDER
4309.123	FAST_SENDER	N/A
4309.879	RECEIVER	FAST_SENDER
4311.423	SLOW_SENDER1	N/A
4312.227	RECEIVER	SLOW_SENDER1
4312.327	FAST_SENDER	N/A
4313.084	RECEIVER	FAST_SENDER
4315.499	FAST_SENDER	N/A
4316.302	RECEIVER	FAST_SENDER
4318.724	FAST_SENDER	N/A
4319.548	RECEIVER	FAST_SENDER
4319.660	SLOW_SENDER1	N/A
4320.463	RECEIVER	SLOW_SENDER1
4321.963	FAST_SENDER	N/A
4324.353	RECEIVER	FAST_SENDER
4326.761	FAST_SENDER	N/A
4327.491	RECEIVER	FAST_SENDER
4329.891	FAST_SENDER	N/A
4330.657	RECEIVER	FAST_SENDER
4333.076	FAST_SENDER	N/A
4333.853	RECEIVER	FAST_SENDER
4336.272	FAST_SENDER	N/A
4343.640	FAST_SENDER	N/A
4351.212	FAST_SENDER	N/A
4358.645	FAST_SENDER	N/A
4366.194	SLOW_SENDER1	N/A
4366.696	FAST_SENDER	N/A
4375.017	FAST_SENDER	N/A
4382.621	FAST_SENDER	N/A
4383.368	RECEIVER	FAST_SENDER
4385.779	FAST_SENDER	N/A
4386.498	RECEIVER	FAST_SENDER
4388.929	FAST_SENDER	N/A
4389.633	RECEIVER	FAST_SENDER
4392.069	FAST_SENDER	N/A
4392.820	RECEIVER	FAST_SENDER
4395.254	FAST_SENDER	N/A
4396.011	RECEIVER	FAST_SENDER
4398.426	FAST_SENDER	N/A
4399.188	RECEIVER	FAST_SENDER
4401.622	FAST_SENDER	N/A
4402.397	RECEIVER	FAST_SENDER
4404.798	FAST_SENDER	N/A
4405.567	RECEIVER	FAST_SENDER
4407.986	FAST_SENDER	N/A
4408.727	RECEIVER	FAST_SENDER
4411.132	FAST_SENDER	N/A
4411.902	RECEIVER	FAST_SENDER
4414.303	FAST_SENDER	N/A
4415.062	RECEIVER	FAST_SENDER
4416.050	SLOW_SENDER1	N/A
4416.792	RECEIVER	SLOW_SENDER1
4417.475	FAST_SENDER	N/A
4418.258	RECEIVER	FAST_SENDER
4420.701	FAST_SENDER	N/A
4421.489	RECEIVER	FAST_SENDER
4422.201	SLOW_SENDER1	N/A
4422.966	RECEIVER	SLOW_SENDER1
4423.892	FAST_SENDER	N/A
4424.622	RECEIVER	FAST_SENDER
4427.029	FAST_SENDER	N/A
4427.811	RECEIVER	FAST_SENDER
4430.213	FAST_SENDER	N/A
4430.970	RECEIVER	FAST_SENDER
4433.405	FAST_SENDER	N/A
4434.163	RECEIVER	FAST_SENDER
4436.605	FAST_SENDER	N/A
4437.379	RECEIVER	FAST_SENDER
4439.781	FAST_SENDER	N/A
4447.748	FAST_SENDER	N/A
4455.431	FAST_SENDER	N/A
4463.189	FAST_SENDER	N/A
4470.574	FAST_SENDER	N/A
4470.610	SLOW_SENDER1	N/A
4478.460	FAST_SENDER	N/A
4486.195	FAST_SENDER	N/A
4486.926	RECEIVER	FAST_SENDER
4489.336	FAST_SENDER	N/A
4490.099	RECEIVER	FAST_SENDER
4492.499	FAST_SENDER	N/A
4493.255	RECEIVER	FAST_SENDER
4495.677	FAST_SENDER	N/A
4496.447	RECEIVER	FAST_SENDER
4498.859	FAST_SENDER	N/A
4499.597	RECEIVER	FAST_SENDER
4502.009	FAST_SENDER	N/A
4502.795	RECEIVER	FAST_SENDER
4505.245	FAST_SENDER	N/A
4505.995	RECEIVER	FAST_SENDER
4508.437	FAST_SENDER	N/A
4509.163	RECEIVER	FAST_SENDER
4511.594	FAST_SENDER	N/A
4513.698	RECEIVER	FAST_SENDER
4516.137	FAST_SENDER	N/A
4516.913	RECEIVER	FAST_SENDER
4520.120	SLOW_SENDER1	N/A
4520.808	FAST_SENDER	N/A
4520.829	RECEIVER	SLOW_SENDER1
4521.537	RECEIVER	FAST_SENDER
4523.983	FAST_SENDER	N/A
4524.785	RECEIVER	FAST_SENDER
4526.268	SLOW_SENDER1	N/A
4527.051	RECEIVER	SLOW_SENDER1
4527.213	FAST_SENDER	N/A
4534.495	SLOW_SENDER1	N/A
4534.800	FAST_SENDER	N/A
4542.602	FAST_SENDER	N/A
4549.850	FAST_SENDER	N/A
4557.092	FAST_SENDER	N/A
4565.004	FAST_SENDER	N/A
4572.694	FAST_SENDER	N/A
4573.464	RECEIVER	FAST_SENDER
4575.886	FAST_SENDER	N/A
4576.668	RECEIVER	FAST_SENDER
4579.084	FAST_SENDER	N/A
4579.840	RECEIVER	FAST_SENDER
4581.630	SLOW_SENDER1	N/A
4582.361	RECEIVER	SLOW_SENDER1
4583.705	FAST_SENDER	N/A
4584.504	RECEIVER	FAST_SENDER
4586.918	FAST_SENDER	N/A
4587.675	RECEIVER	FAST_SENDER
4587.788	SLOW_SENDER1	N/A
4588.561	RECEIVER	SLOW_SENDER1
4590.103	FAST_SENDER	N/A
4590.920	RECEIVER	FAST_SENDER
4595.031	FAST_SENDER	N/A
4595.781	RECEIVER	FAST_SENDER
4595.970	SLOW_SENDER1	N/A
4596.744	RECEIVER	SLOW_SENDER1
4598.230	FAST_SENDER	N/A
4598.955	RECEIVER	FAST_SENDER
4601.376	FAST_SENDER	N/A
4602.175	RECEIVER	FAST_SENDER
4604.152	SLOW_SENDER1	N/A
4604.621	FAST_SENDER	N/A
4604.900	RECEIVER	SLOW_SENDER1
4612.053	FAST_SENDER	N/A
4619.939	FAST_SENDER	N/A
4627.716	FAST_SENDER	N/A
4635.554	FAST_SENDER	N/A
4643.724	FAST_SENDER	N/A
4650.650	SLOW_SENDER1	N/A
4651.441	RECEIVER	SLOW_SENDER1
4651.473	FAST_SENDER	N/A
4652.211	RECEIVER	FAST_SENDER
4654.658	FAST_SENDER	N/A
4655.405	RECEIVER	FAST_SENDER
4656.852	SLOW_SENDER1	N/A
4657.817	FAST_SENDER	N/A
4658.588	RECEIVER	FAST_SENDER
4660.989	FAST_SENDER	N/A
4661.729	RECEIVER	FAST_SENDER
4664.149	FAST_SENDER	N/A
4664.914	RECEIVER	FAST_SENDER
4667.361	FAST_SENDER	N/A
4668.107	RECEIVER	FAST_SENDER
4670.541	FAST_SENDER	N/A
4671.275	RECEIVER	FAST_SENDER
4673.685	FAST_SENDER	N/A
4674.487	RECEIVER	FAST_SENDER
4676.931	FAST_SENDER	N/A
4677.721	RECEIVER	FAST_SENDER
4680.164	FAST_SENDER	N/A
4680.917	RECEIVER	FAST_SENDER
4683.345	FAST_SENDER	N/A
4684.144	RECEIVER	FAST_SENDER
4686.562	FAST_SENDER	N/A
4687.333	RECEIVER	FAST_SENDER
4689.743	FAST_SENDER	N/A
4690.489	RECEIVER	FAST_SENDER
4692.914	FAST_SENDER	N/A
4693.676	RECEIVER	FAST_SENDER
4697.868	FAST_SENDER	N/A
4698.675	RECEIVER	FAST_SENDER
4701.085	FAST_SENDER	N/A
4704.860	SLOW_SENDER1	N/A
4709.488	FAST_SENDER	N/A
4716.686	FAST_SENDER	N/A
4724.570	FAST_SENDER	N/A
4731.881	FAST_SENDER	N/A
4739.324	FAST_SENDER	N/A
4747.267	FAST_SENDER	N/A
4748.013	RECEIVER	FAST_SENDER
4750.417	FAST_SENDER	N/A
4751.199	RECEIVER	FAST_SENDER
4753.648	FAST_SENDER	N/A
4754.240	SLOW_SENDER1	N/A
4754.421	RECEIVER	FAST_SENDER
4756.464	RECEIVER	SLOW_SENDER1
4761.203	FAST_SENDER	N/A
4762.000	RECEIVER	FAST_SENDER
4763.882	SLOW_SENDER1	N/A
4764.431	FAST_SENDER	N/A
4764.644	RECEIVER	SLOW_SENDER1
[truncated: 13,030 more rows]
