# Supplementary material for: CATO: Wake-Up reCeiver-bAsed communicaTiOn for Batteryless Devices
Source: Sensors (Basel). 2025 Nov 7;25(22):6813. doi: 10.3390/s25226813 (PMC12655924; doi:10.3390/s25226813)
Supplement: Supplementary file 1 [file sensors-25-06813-s001.zip › File S1_Experimental_and_Simulation_Data/simulation/capsweep/cap20/mac_competing_nodes_priority.csv]

time_s	node_id	received_from
2.700	FAST_SENDER	N/A
2.700	SLOW_SENDER1	N/A
6.645	RECEIVER	SLOW_SENDER1
14.076	SLOW_SENDER1	N/A
15.100	FAST_SENDER	N/A
15.908	RECEIVER	FAST_SENDER
18.337	FAST_SENDER	N/A
24.496	RECEIVER	FAST_SENDER
26.918	FAST_SENDER	N/A
27.679	RECEIVER	FAST_SENDER
30.121	FAST_SENDER	N/A
36.383	RECEIVER	FAST_SENDER
38.786	FAST_SENDER	N/A
39.565	RECEIVER	FAST_SENDER
42.013	FAST_SENDER	N/A
48.228	RECEIVER	FAST_SENDER
50.633	FAST_SENDER	N/A
51.400	RECEIVER	FAST_SENDER
53.843	FAST_SENDER	N/A
59.654	RECEIVER	FAST_SENDER
60.570	SLOW_SENDER1	N/A
62.104	FAST_SENDER	N/A
66.802	SLOW_SENDER1	N/A
67.518	RECEIVER	SLOW_SENDER1
74.782	FAST_SENDER	N/A
74.955	SLOW_SENDER1	N/A
75.543	RECEIVER	FAST_SENDER
77.950	FAST_SENDER	N/A
83.753	RECEIVER	FAST_SENDER
86.201	FAST_SENDER	N/A
86.954	RECEIVER	FAST_SENDER
89.362	FAST_SENDER	N/A
95.493	RECEIVER	FAST_SENDER
97.910	FAST_SENDER	N/A
98.675	RECEIVER	FAST_SENDER
101.098	FAST_SENDER	N/A
106.662	RECEIVER	FAST_SENDER
109.074	FAST_SENDER	N/A
109.808	RECEIVER	FAST_SENDER
112.230	FAST_SENDER	N/A
118.288	RECEIVER	FAST_SENDER
120.719	FAST_SENDER	N/A
121.492	RECEIVER	FAST_SENDER
122.401	SLOW_SENDER1	N/A
123.931	FAST_SENDER	N/A
129.958	RECEIVER	FAST_SENDER
132.397	FAST_SENDER	N/A
133.137	RECEIVER	FAST_SENDER
135.556	FAST_SENDER	N/A
141.404	RECEIVER	FAST_SENDER
143.815	FAST_SENDER	N/A
144.587	RECEIVER	FAST_SENDER
147.037	FAST_SENDER	N/A
153.048	RECEIVER	FAST_SENDER
155.461	FAST_SENDER	N/A
156.173	RECEIVER	FAST_SENDER
158.618	FAST_SENDER	N/A
164.858	RECEIVER	FAST_SENDER
167.273	FAST_SENDER	N/A
168.048	RECEIVER	FAST_SENDER
170.479	FAST_SENDER	N/A
171.836	SLOW_SENDER1	N/A
180.906	RECEIVER	FAST_SENDER
183.337	FAST_SENDER	N/A
184.098	RECEIVER	FAST_SENDER
186.515	FAST_SENDER	N/A
199.262	FAST_SENDER	N/A
205.031	RECEIVER	FAST_SENDER
207.461	FAST_SENDER	N/A
208.275	RECEIVER	FAST_SENDER
210.688	FAST_SENDER	N/A
216.904	RECEIVER	FAST_SENDER
219.350	FAST_SENDER	N/A
220.126	RECEIVER	FAST_SENDER
221.070	SLOW_SENDER1	N/A
228.604	FAST_SENDER	N/A
229.372	RECEIVER	FAST_SENDER
231.791	FAST_SENDER	N/A
237.733	RECEIVER	FAST_SENDER
240.160	FAST_SENDER	N/A
240.937	RECEIVER	FAST_SENDER
248.503	FAST_SENDER	N/A
249.260	RECEIVER	FAST_SENDER
251.701	FAST_SENDER	N/A
257.347	RECEIVER	FAST_SENDER
259.755	FAST_SENDER	N/A
260.544	RECEIVER	FAST_SENDER
262.985	FAST_SENDER	N/A
269.290	RECEIVER	FAST_SENDER
270.380	SLOW_SENDER1	N/A
271.108	RECEIVER	SLOW_SENDER1
271.731	FAST_SENDER	N/A
276.510	SLOW_SENDER1	N/A
277.259	RECEIVER	SLOW_SENDER1
282.656	RECEIVER	FAST_SENDER
284.677	SLOW_SENDER1	N/A
285.102	FAST_SENDER	N/A
285.454	RECEIVER	SLOW_SENDER1
290.824	RECEIVER	FAST_SENDER
293.258	FAST_SENDER	N/A
299.220	RECEIVER	FAST_SENDER
301.665	FAST_SENDER	N/A
307.739	RECEIVER	FAST_SENDER
310.139	FAST_SENDER	N/A
310.887	RECEIVER	FAST_SENDER
313.311	FAST_SENDER	N/A
319.410	RECEIVER	FAST_SENDER
321.823	FAST_SENDER	N/A
324.266	RECEIVER	FAST_SENDER
326.699	FAST_SENDER	N/A
332.388	RECEIVER	FAST_SENDER
332.970	SLOW_SENDER1	N/A
334.793	FAST_SENDER	N/A
340.872	RECEIVER	FAST_SENDER
343.282	FAST_SENDER	N/A
349.055	RECEIVER	FAST_SENDER
351.471	FAST_SENDER	N/A
357.185	RECEIVER	FAST_SENDER
359.630	FAST_SENDER	N/A
365.484	RECEIVER	FAST_SENDER
367.909	FAST_SENDER	N/A
373.716	RECEIVER	FAST_SENDER
376.149	FAST_SENDER	N/A
382.020	RECEIVER	FAST_SENDER
382.940	SLOW_SENDER1	N/A
384.465	FAST_SENDER	N/A
390.677	RECEIVER	FAST_SENDER
393.078	FAST_SENDER	N/A
398.661	RECEIVER	FAST_SENDER
401.106	FAST_SENDER	N/A
401.836	RECEIVER	FAST_SENDER
404.284	FAST_SENDER	N/A
410.030	RECEIVER	FAST_SENDER
412.439	FAST_SENDER	N/A
413.190	RECEIVER	FAST_SENDER
415.636	FAST_SENDER	N/A
421.674	RECEIVER	FAST_SENDER
424.104	FAST_SENDER	N/A
424.862	RECEIVER	FAST_SENDER
427.291	FAST_SENDER	N/A
432.100	SLOW_SENDER1	N/A
432.836	RECEIVER	FAST_SENDER
434.818	RECEIVER	SLOW_SENDER1
435.247	FAST_SENDER	N/A
440.856	RECEIVER	FAST_SENDER
442.236	SLOW_SENDER1	N/A
443.046	RECEIVER	SLOW_SENDER1
443.288	FAST_SENDER	N/A
449.496	RECEIVER	FAST_SENDER
451.921	FAST_SENDER	N/A
457.865	RECEIVER	FAST_SENDER
460.278	FAST_SENDER	N/A
462.528	RECEIVER	FAST_SENDER
464.944	FAST_SENDER	N/A
470.594	RECEIVER	FAST_SENDER
473.013	FAST_SENDER	N/A
479.373	RECEIVER	FAST_SENDER
481.793	FAST_SENDER	N/A
487.933	RECEIVER	FAST_SENDER
488.480	SLOW_SENDER1	N/A
490.364	FAST_SENDER	N/A
496.263	RECEIVER	FAST_SENDER
498.682	FAST_SENDER	N/A
504.873	RECEIVER	FAST_SENDER
507.274	FAST_SENDER	N/A
513.019	RECEIVER	FAST_SENDER
515.466	FAST_SENDER	N/A
521.146	RECEIVER	FAST_SENDER
523.586	FAST_SENDER	N/A
529.356	RECEIVER	FAST_SENDER
531.768	FAST_SENDER	N/A
537.640	SLOW_SENDER1	N/A
537.732	RECEIVER	FAST_SENDER
540.169	FAST_SENDER	N/A
545.767	RECEIVER	FAST_SENDER
548.176	FAST_SENDER	N/A
554.255	RECEIVER	FAST_SENDER
556.663	FAST_SENDER	N/A
562.530	RECEIVER	FAST_SENDER
564.936	FAST_SENDER	N/A
570.914	RECEIVER	FAST_SENDER
573.323	FAST_SENDER	N/A
579.035	RECEIVER	FAST_SENDER
581.441	FAST_SENDER	N/A
582.189	RECEIVER	FAST_SENDER
584.621	FAST_SENDER	N/A
586.669	SLOW_SENDER1	N/A
590.898	RECEIVER	FAST_SENDER
593.337	FAST_SENDER	N/A
594.085	RECEIVER	FAST_SENDER
596.524	FAST_SENDER	N/A
602.153	RECEIVER	FAST_SENDER
604.569	FAST_SENDER	N/A
605.312	RECEIVER	FAST_SENDER
607.756	FAST_SENDER	N/A
613.663	RECEIVER	FAST_SENDER
616.083	FAST_SENDER	N/A
616.840	RECEIVER	FAST_SENDER
619.252	FAST_SENDER	N/A
629.911	RECEIVER	FAST_SENDER
632.330	FAST_SENDER	N/A
636.520	SLOW_SENDER1	N/A
638.301	RECEIVER	FAST_SENDER
645.863	FAST_SENDER	N/A
651.741	RECEIVER	FAST_SENDER
654.156	FAST_SENDER	N/A
660.254	RECEIVER	FAST_SENDER
662.697	FAST_SENDER	N/A
668.674	RECEIVER	FAST_SENDER
671.076	FAST_SENDER	N/A
677.093	RECEIVER	FAST_SENDER
684.273	FAST_SENDER	N/A
685.300	SLOW_SENDER1	N/A
690.346	RECEIVER	FAST_SENDER
692.779	FAST_SENDER	N/A
698.374	RECEIVER	FAST_SENDER
700.791	FAST_SENDER	N/A
706.810	RECEIVER	FAST_SENDER
709.247	FAST_SENDER	N/A
715.278	RECEIVER	FAST_SENDER
717.687	FAST_SENDER	N/A
723.571	RECEIVER	FAST_SENDER
726.011	FAST_SENDER	N/A
731.763	RECEIVER	FAST_SENDER
734.211	FAST_SENDER	N/A
734.370	SLOW_SENDER1	N/A
739.783	RECEIVER	FAST_SENDER
746.653	FAST_SENDER	N/A
752.508	RECEIVER	FAST_SENDER
754.953	FAST_SENDER	N/A
760.851	RECEIVER	FAST_SENDER
763.292	FAST_SENDER	N/A
769.474	RECEIVER	FAST_SENDER
771.899	FAST_SENDER	N/A
777.658	RECEIVER	FAST_SENDER
780.078	FAST_SENDER	N/A
783.390	SLOW_SENDER1	N/A
786.262	RECEIVER	FAST_SENDER
788.708	FAST_SENDER	N/A
789.491	RECEIVER	FAST_SENDER
791.933	FAST_SENDER	N/A
798.032	RECEIVER	FAST_SENDER
800.470	FAST_SENDER	N/A
801.198	RECEIVER	FAST_SENDER
803.608	FAST_SENDER	N/A
809.229	RECEIVER	FAST_SENDER
811.675	FAST_SENDER	N/A
812.384	RECEIVER	FAST_SENDER
814.787	FAST_SENDER	N/A
821.093	RECEIVER	FAST_SENDER
823.526	FAST_SENDER	N/A
824.281	RECEIVER	FAST_SENDER
826.692	FAST_SENDER	N/A
832.286	SLOW_SENDER1	N/A
832.575	RECEIVER	FAST_SENDER
834.536	RECEIVER	SLOW_SENDER1
840.537	FAST_SENDER	N/A
841.983	SLOW_SENDER1	N/A
842.753	RECEIVER	SLOW_SENDER1
846.903	RECEIVER	FAST_SENDER
849.339	FAST_SENDER	N/A
855.683	RECEIVER	FAST_SENDER
858.109	FAST_SENDER	N/A
863.957	RECEIVER	FAST_SENDER
866.382	FAST_SENDER	N/A
867.132	RECEIVER	FAST_SENDER
869.536	FAST_SENDER	N/A
875.787	RECEIVER	FAST_SENDER
878.199	FAST_SENDER	N/A
878.929	RECEIVER	FAST_SENDER
881.335	FAST_SENDER	N/A
887.067	RECEIVER	FAST_SENDER
888.405	SLOW_SENDER1	N/A
889.225	RECEIVER	SLOW_SENDER1
889.480	FAST_SENDER	N/A
894.648	SLOW_SENDER1	N/A
895.398	RECEIVER	SLOW_SENDER1
900.493	RECEIVER	FAST_SENDER
902.899	FAST_SENDER	N/A
908.790	RECEIVER	FAST_SENDER
911.206	FAST_SENDER	N/A
916.950	RECEIVER	FAST_SENDER
919.399	FAST_SENDER	N/A
920.191	RECEIVER	FAST_SENDER
922.596	FAST_SENDER	N/A
928.433	RECEIVER	FAST_SENDER
930.846	FAST_SENDER	N/A
931.620	RECEIVER	FAST_SENDER
934.036	FAST_SENDER	N/A
939.870	RECEIVER	FAST_SENDER
942.318	FAST_SENDER	N/A
942.860	SLOW_SENDER1	N/A
943.092	RECEIVER	FAST_SENDER
945.531	FAST_SENDER	N/A
951.144	RECEIVER	FAST_SENDER
953.572	FAST_SENDER	N/A
959.229	RECEIVER	FAST_SENDER
961.639	FAST_SENDER	N/A
967.368	RECEIVER	FAST_SENDER
969.816	FAST_SENDER	N/A
975.721	RECEIVER	FAST_SENDER
978.139	FAST_SENDER	N/A
983.880	RECEIVER	FAST_SENDER
986.306	FAST_SENDER	N/A
987.049	RECEIVER	FAST_SENDER
989.457	FAST_SENDER	N/A
991.580	SLOW_SENDER1	N/A
996.038	RECEIVER	FAST_SENDER
998.446	FAST_SENDER	N/A
1008.747	RECEIVER	FAST_SENDER
1011.195	FAST_SENDER	N/A
1021.643	RECEIVER	FAST_SENDER
1024.048	FAST_SENDER	N/A
1030.193	RECEIVER	FAST_SENDER
1032.597	FAST_SENDER	N/A
1038.643	RECEIVER	FAST_SENDER
1040.770	SLOW_SENDER1	N/A
1041.072	FAST_SENDER	N/A
1046.567	RECEIVER	FAST_SENDER
1048.989	FAST_SENDER	N/A
1054.497	RECEIVER	FAST_SENDER
1056.942	FAST_SENDER	N/A
1062.485	RECEIVER	FAST_SENDER
1064.890	FAST_SENDER	N/A
1070.822	RECEIVER	FAST_SENDER
1073.272	FAST_SENDER	N/A
1079.236	RECEIVER	FAST_SENDER
1081.641	FAST_SENDER	N/A
1087.636	RECEIVER	FAST_SENDER
1089.430	SLOW_SENDER1	N/A
1090.046	FAST_SENDER	N/A
1096.009	RECEIVER	FAST_SENDER
1098.451	FAST_SENDER	N/A
1104.349	RECEIVER	FAST_SENDER
1106.751	FAST_SENDER	N/A
1112.716	RECEIVER	FAST_SENDER
1115.147	FAST_SENDER	N/A
1125.469	RECEIVER	FAST_SENDER
1127.890	FAST_SENDER	N/A
1133.544	RECEIVER	FAST_SENDER
1135.954	FAST_SENDER	N/A
1139.153	SLOW_SENDER1	N/A
1142.327	RECEIVER	FAST_SENDER
1144.734	FAST_SENDER	N/A
1150.883	RECEIVER	FAST_SENDER
1153.316	FAST_SENDER	N/A
1159.478	RECEIVER	FAST_SENDER
1161.885	FAST_SENDER	N/A
1167.537	RECEIVER	FAST_SENDER
1169.987	FAST_SENDER	N/A
1175.695	RECEIVER	FAST_SENDER
1178.103	FAST_SENDER	N/A
1183.856	RECEIVER	FAST_SENDER
1186.269	FAST_SENDER	N/A
1188.370	SLOW_SENDER1	N/A
1197.531	RECEIVER	FAST_SENDER
1199.946	FAST_SENDER	N/A
1206.190	RECEIVER	FAST_SENDER
1208.599	FAST_SENDER	N/A
1215.040	RECEIVER	FAST_SENDER
1217.447	FAST_SENDER	N/A
1228.393	RECEIVER	FAST_SENDER
1230.837	FAST_SENDER	N/A
1236.578	RECEIVER	FAST_SENDER
1237.690	SLOW_SENDER1	N/A
1238.992	FAST_SENDER	N/A
1244.691	RECEIVER	FAST_SENDER
1247.105	FAST_SENDER	N/A
1253.244	RECEIVER	FAST_SENDER
1260.449	FAST_SENDER	N/A
1266.318	RECEIVER	FAST_SENDER
1268.764	FAST_SENDER	N/A
1274.764	RECEIVER	FAST_SENDER
1277.199	FAST_SENDER	N/A
1277.935	RECEIVER	FAST_SENDER
1286.780	SLOW_SENDER1	N/A
1290.015	FAST_SENDER	N/A
1290.972	RECEIVER	SLOW_SENDER1
1295.958	RECEIVER	FAST_SENDER
1298.383	FAST_SENDER	N/A
1310.833	FAST_SENDER	N/A
1316.748	RECEIVER	FAST_SENDER
1319.189	FAST_SENDER	N/A
1325.016	RECEIVER	FAST_SENDER
1327.435	FAST_SENDER	N/A
1333.545	RECEIVER	FAST_SENDER
1335.991	FAST_SENDER	N/A
1336.470	SLOW_SENDER1	N/A
1343.216	RECEIVER	FAST_SENDER
1345.618	FAST_SENDER	N/A
1351.605	RECEIVER	FAST_SENDER
1354.043	FAST_SENDER	N/A
1359.911	RECEIVER	FAST_SENDER
1362.348	FAST_SENDER	N/A
1367.976	RECEIVER	FAST_SENDER
1370.402	FAST_SENDER	N/A
1376.099	RECEIVER	FAST_SENDER
1378.530	FAST_SENDER	N/A
1384.804	RECEIVER	FAST_SENDER
1385.280	SLOW_SENDER1	N/A
1387.232	FAST_SENDER	N/A
1393.336	RECEIVER	FAST_SENDER
1395.752	FAST_SENDER	N/A
1401.692	RECEIVER	FAST_SENDER
1404.123	FAST_SENDER	N/A
1409.765	RECEIVER	FAST_SENDER
1412.205	FAST_SENDER	N/A
1418.475	RECEIVER	FAST_SENDER
1420.883	FAST_SENDER	N/A
1427.214	RECEIVER	FAST_SENDER
1429.655	FAST_SENDER	N/A
1433.875	SLOW_SENDER1	N/A
1435.570	RECEIVER	FAST_SENDER
1437.985	FAST_SENDER	N/A
1443.754	RECEIVER	FAST_SENDER
1443.886	SLOW_SENDER1	N/A
1446.169	FAST_SENDER	N/A
1452.257	RECEIVER	FAST_SENDER
1454.671	FAST_SENDER	N/A
1460.738	RECEIVER	FAST_SENDER
1463.170	FAST_SENDER	N/A
1469.359	RECEIVER	FAST_SENDER
1471.770	FAST_SENDER	N/A
1477.827	RECEIVER	FAST_SENDER
1480.271	FAST_SENDER	N/A
1486.430	RECEIVER	FAST_SENDER
1488.831	FAST_SENDER	N/A
1489.630	RECEIVER	FAST_SENDER
1490.380	SLOW_SENDER1	N/A
1492.051	FAST_SENDER	N/A
1498.708	RECEIVER	FAST_SENDER
1505.117	FAST_SENDER	N/A
1505.862	RECEIVER	FAST_SENDER
1508.309	FAST_SENDER	N/A
1514.127	RECEIVER	FAST_SENDER
1516.540	FAST_SENDER	N/A
1517.311	RECEIVER	FAST_SENDER
1519.735	FAST_SENDER	N/A
1525.738	RECEIVER	FAST_SENDER
1528.143	FAST_SENDER	N/A
1528.921	RECEIVER	FAST_SENDER
1531.348	FAST_SENDER	N/A
1537.331	RECEIVER	FAST_SENDER
1539.777	FAST_SENDER	N/A
1539.970	SLOW_SENDER1	N/A
1540.581	RECEIVER	FAST_SENDER
1542.990	FAST_SENDER	N/A
1545.330	RECEIVER	FAST_SENDER
1547.778	FAST_SENDER	N/A
1553.379	RECEIVER	FAST_SENDER
1555.805	FAST_SENDER	N/A
1556.532	RECEIVER	FAST_SENDER
1558.932	FAST_SENDER	N/A
1564.555	RECEIVER	FAST_SENDER
1566.998	FAST_SENDER	N/A
1567.758	RECEIVER	FAST_SENDER
1570.166	FAST_SENDER	N/A
1576.046	RECEIVER	FAST_SENDER
1578.448	FAST_SENDER	N/A
1579.248	RECEIVER	FAST_SENDER
1581.688	FAST_SENDER	N/A
1587.572	RECEIVER	FAST_SENDER
1589.560	SLOW_SENDER1	N/A
1589.977	FAST_SENDER	N/A
1601.019	RECEIVER	FAST_SENDER
1603.446	FAST_SENDER	N/A
1609.421	RECEIVER	FAST_SENDER
1611.833	FAST_SENDER	N/A
1617.850	RECEIVER	FAST_SENDER
1620.285	FAST_SENDER	N/A
1626.396	RECEIVER	FAST_SENDER
1628.841	FAST_SENDER	N/A
1634.632	RECEIVER	FAST_SENDER
1637.042	FAST_SENDER	N/A
1639.430	SLOW_SENDER1	N/A
1642.655	RECEIVER	FAST_SENDER
1645.092	FAST_SENDER	N/A
1655.605	RECEIVER	FAST_SENDER
1658.017	FAST_SENDER	N/A
1664.305	RECEIVER	FAST_SENDER
1666.715	FAST_SENDER	N/A
1672.783	RECEIVER	FAST_SENDER
1675.221	FAST_SENDER	N/A
1681.042	RECEIVER	FAST_SENDER
1683.476	FAST_SENDER	N/A
1688.110	SLOW_SENDER1	N/A
1689.721	RECEIVER	FAST_SENDER
1692.149	FAST_SENDER	N/A
1698.131	RECEIVER	FAST_SENDER
1700.561	FAST_SENDER	N/A
1706.315	RECEIVER	FAST_SENDER
1708.727	FAST_SENDER	N/A
1715.001	RECEIVER	FAST_SENDER
1717.409	FAST_SENDER	N/A
1723.104	RECEIVER	FAST_SENDER
1725.525	FAST_SENDER	N/A
1731.268	RECEIVER	FAST_SENDER
1733.678	FAST_SENDER	N/A
1736.601	SLOW_SENDER1	N/A
1739.987	RECEIVER	FAST_SENDER
1742.395	FAST_SENDER	N/A
1743.178	RECEIVER	FAST_SENDER
1745.600	FAST_SENDER	N/A
1751.706	RECEIVER	FAST_SENDER
1754.147	FAST_SENDER	N/A
1754.878	RECEIVER	FAST_SENDER
1757.308	FAST_SENDER	N/A
1763.520	RECEIVER	FAST_SENDER
1765.920	FAST_SENDER	N/A
1766.677	RECEIVER	FAST_SENDER
1769.085	FAST_SENDER	N/A
1774.759	RECEIVER	FAST_SENDER
1777.167	FAST_SENDER	N/A
1777.903	RECEIVER	FAST_SENDER
1780.312	FAST_SENDER	N/A
1785.802	SLOW_SENDER1	N/A
1785.971	RECEIVER	FAST_SENDER
1793.032	FAST_SENDER	N/A
1795.728	SLOW_SENDER1	N/A
1796.460	RECEIVER	SLOW_SENDER1
1803.747	RECEIVER	FAST_SENDER
1806.176	FAST_SENDER	N/A
1811.695	RECEIVER	FAST_SENDER
1814.107	FAST_SENDER	N/A
1820.028	RECEIVER	FAST_SENDER
1822.474	FAST_SENDER	N/A
1828.431	RECEIVER	FAST_SENDER
1830.856	FAST_SENDER	N/A
1836.559	RECEIVER	FAST_SENDER
1839.007	FAST_SENDER	N/A
1842.260	SLOW_SENDER1	N/A
1844.790	RECEIVER	FAST_SENDER
1847.191	FAST_SENDER	N/A
1847.979	RECEIVER	FAST_SENDER
1850.399	FAST_SENDER	N/A
1860.514	RECEIVER	FAST_SENDER
1862.940	FAST_SENDER	N/A
1868.647	RECEIVER	FAST_SENDER
1871.086	FAST_SENDER	N/A
1877.023	RECEIVER	FAST_SENDER
1879.426	FAST_SENDER	N/A
1884.925	RECEIVER	FAST_SENDER
1887.347	FAST_SENDER	N/A
1891.430	SLOW_SENDER1	N/A
1893.064	RECEIVER	FAST_SENDER
1893.863	RECEIVER	SLOW_SENDER1
1895.488	FAST_SENDER	N/A
1901.304	SLOW_SENDER1	N/A
1902.040	RECEIVER	SLOW_SENDER1
1906.804	RECEIVER	FAST_SENDER
1909.208	FAST_SENDER	N/A
1914.960	RECEIVER	FAST_SENDER
1921.853	FAST_SENDER	N/A
1927.870	RECEIVER	FAST_SENDER
1930.283	FAST_SENDER	N/A
1936.439	RECEIVER	FAST_SENDER
1938.847	FAST_SENDER	N/A
1944.862	RECEIVER	FAST_SENDER
1947.288	FAST_SENDER	N/A
1947.750	SLOW_SENDER1	N/A
1953.385	RECEIVER	FAST_SENDER
1955.818	FAST_SENDER	N/A
1956.561	RECEIVER	FAST_SENDER
1958.998	FAST_SENDER	N/A
1964.932	RECEIVER	FAST_SENDER
1967.338	FAST_SENDER	N/A
1969.848	RECEIVER	FAST_SENDER
1972.294	FAST_SENDER	N/A
1978.397	RECEIVER	FAST_SENDER
1980.802	FAST_SENDER	N/A
1986.695	RECEIVER	FAST_SENDER
1989.096	FAST_SENDER	N/A
1994.921	RECEIVER	FAST_SENDER
1997.090	SLOW_SENDER1	N/A
1997.363	FAST_SENDER	N/A
2003.276	RECEIVER	FAST_SENDER
2005.688	FAST_SENDER	N/A
2016.344	RECEIVER	FAST_SENDER
2018.745	FAST_SENDER	N/A
2028.972	RECEIVER	FAST_SENDER
2031.414	FAST_SENDER	N/A
2037.007	RECEIVER	FAST_SENDER
2039.426	FAST_SENDER	N/A
2045.296	RECEIVER	FAST_SENDER
2046.670	SLOW_SENDER1	N/A
2047.744	FAST_SENDER	N/A
2053.542	RECEIVER	FAST_SENDER
2055.980	FAST_SENDER	N/A
2061.880	RECEIVER	FAST_SENDER
2064.293	FAST_SENDER	N/A
2070.273	RECEIVER	FAST_SENDER
2072.707	FAST_SENDER	N/A
2078.477	RECEIVER	FAST_SENDER
2080.925	FAST_SENDER	N/A
2092.051	RECEIVER	FAST_SENDER
2094.499	FAST_SENDER	N/A
2095.766	SLOW_SENDER1	N/A
2100.206	RECEIVER	SLOW_SENDER1
2107.736	FAST_SENDER	N/A
2114.151	RECEIVER	FAST_SENDER
2116.558	FAST_SENDER	N/A
2122.553	RECEIVER	FAST_SENDER
2124.981	FAST_SENDER	N/A
2131.035	RECEIVER	FAST_SENDER
2133.459	FAST_SENDER	N/A
2134.229	RECEIVER	FAST_SENDER
2136.654	FAST_SENDER	N/A
2142.387	RECEIVER	FAST_SENDER
2144.798	FAST_SENDER	N/A
2145.520	RECEIVER	FAST_SENDER
2145.870	SLOW_SENDER1	N/A
2147.945	FAST_SENDER	N/A
2153.502	RECEIVER	FAST_SENDER
2160.650	FAST_SENDER	N/A
2166.802	RECEIVER	FAST_SENDER
2169.242	FAST_SENDER	N/A
2174.871	RECEIVER	FAST_SENDER
2177.283	FAST_SENDER	N/A
2183.079	RECEIVER	FAST_SENDER
2185.520	FAST_SENDER	N/A
2191.645	RECEIVER	FAST_SENDER
2194.084	FAST_SENDER	N/A
2194.580	SLOW_SENDER1	N/A
2194.884	RECEIVER	FAST_SENDER
2207.270	FAST_SENDER	N/A
2213.225	RECEIVER	FAST_SENDER
2215.659	FAST_SENDER	N/A
2221.709	RECEIVER	FAST_SENDER
2224.113	FAST_SENDER	N/A
2230.406	RECEIVER	FAST_SENDER
2232.855	FAST_SENDER	N/A
2238.601	RECEIVER	FAST_SENDER
2241.012	FAST_SENDER	N/A
2243.180	SLOW_SENDER1	N/A
2246.672	RECEIVER	FAST_SENDER
2249.090	FAST_SENDER	N/A
2255.238	RECEIVER	FAST_SENDER
2257.656	FAST_SENDER	N/A
2268.495	RECEIVER	FAST_SENDER
2270.937	FAST_SENDER	N/A
2276.982	RECEIVER	FAST_SENDER
2279.400	FAST_SENDER	N/A
2285.428	RECEIVER	FAST_SENDER
2287.870	FAST_SENDER	N/A
2291.960	SLOW_SENDER1	N/A
2293.648	RECEIVER	FAST_SENDER
2296.095	FAST_SENDER	N/A
2302.088	RECEIVER	FAST_SENDER
2304.501	FAST_SENDER	N/A
2310.534	RECEIVER	FAST_SENDER
2312.953	FAST_SENDER	N/A
2318.867	RECEIVER	FAST_SENDER
2321.299	FAST_SENDER	N/A
2327.295	RECEIVER	FAST_SENDER
2329.722	FAST_SENDER	N/A
2335.729	RECEIVER	FAST_SENDER
2338.132	FAST_SENDER	N/A
2341.406	SLOW_SENDER1	N/A
2343.982	RECEIVER	FAST_SENDER
2346.416	FAST_SENDER	N/A
2347.143	RECEIVER	FAST_SENDER
2349.584	FAST_SENDER	N/A
2355.756	RECEIVER	FAST_SENDER
2358.181	FAST_SENDER	N/A
2358.953	RECEIVER	FAST_SENDER
2361.371	FAST_SENDER	N/A
2367.248	RECEIVER	FAST_SENDER
2369.648	FAST_SENDER	N/A
2370.394	RECEIVER	FAST_SENDER
2372.806	FAST_SENDER	N/A
2378.874	RECEIVER	FAST_SENDER
2381.323	FAST_SENDER	N/A
2382.141	RECEIVER	FAST_SENDER
2384.576	FAST_SENDER	N/A
2390.494	RECEIVER	FAST_SENDER
2390.497	SLOW_SENDER1	N/A
2392.939	FAST_SENDER	N/A
2398.883	RECEIVER	FAST_SENDER
2400.170	SLOW_SENDER1	N/A
2400.933	RECEIVER	SLOW_SENDER1
2401.289	FAST_SENDER	N/A
2407.197	RECEIVER	FAST_SENDER
2414.272	FAST_SENDER	N/A
2420.235	RECEIVER	FAST_SENDER
2422.664	FAST_SENDER	N/A
2428.379	RECEIVER	FAST_SENDER
2430.786	FAST_SENDER	N/A
2436.437	RECEIVER	FAST_SENDER
2438.849	FAST_SENDER	N/A
2444.598	RECEIVER	FAST_SENDER
2446.546	SLOW_SENDER1	N/A
2447.037	FAST_SENDER	N/A
2447.335	RECEIVER	SLOW_SENDER1
2453.163	RECEIVER	FAST_SENDER
2455.611	FAST_SENDER	N/A
2461.704	RECEIVER	FAST_SENDER
2464.135	FAST_SENDER	N/A
2469.944	RECEIVER	FAST_SENDER
2472.354	FAST_SENDER	N/A
2478.411	RECEIVER	FAST_SENDER
2480.833	FAST_SENDER	N/A
2486.656	RECEIVER	FAST_SENDER
2489.105	FAST_SENDER	N/A
2494.904	RECEIVER	FAST_SENDER
2495.930	SLOW_SENDER1	N/A
2497.345	FAST_SENDER	N/A
2502.172	SLOW_SENDER1	N/A
2502.924	RECEIVER	SLOW_SENDER1
2507.863	RECEIVER	FAST_SENDER
2510.268	FAST_SENDER	N/A
2510.369	SLOW_SENDER1	N/A
2511.695	RECEIVER	SLOW_SENDER1
2516.245	RECEIVER	FAST_SENDER
2518.683	FAST_SENDER	N/A
2524.416	RECEIVER	FAST_SENDER
2526.859	FAST_SENDER	N/A
2532.751	RECEIVER	FAST_SENDER
2535.181	FAST_SENDER	N/A
2535.929	RECEIVER	FAST_SENDER
2538.331	FAST_SENDER	N/A
2544.493	RECEIVER	FAST_SENDER
2546.929	FAST_SENDER	N/A
2547.677	RECEIVER	FAST_SENDER
2550.101	FAST_SENDER	N/A
2556.089	RECEIVER	FAST_SENDER
2557.250	SLOW_SENDER1	N/A
2558.491	FAST_SENDER	N/A
2559.483	RECEIVER	SLOW_SENDER1
2564.449	RECEIVER	FAST_SENDER
2566.877	FAST_SENDER	N/A
2566.927	SLOW_SENDER1	N/A
2567.637	RECEIVER	FAST_SENDER
2570.061	FAST_SENDER	N/A
2576.254	RECEIVER	FAST_SENDER
2578.687	FAST_SENDER	N/A
2579.407	RECEIVER	FAST_SENDER
2581.808	FAST_SENDER	N/A
2587.544	RECEIVER	FAST_SENDER
2589.980	FAST_SENDER	N/A
2590.782	RECEIVER	FAST_SENDER
2593.201	FAST_SENDER	N/A
2598.958	RECEIVER	FAST_SENDER
2601.386	FAST_SENDER	N/A
2602.133	RECEIVER	FAST_SENDER
2604.545	FAST_SENDER	N/A
2610.395	RECEIVER	FAST_SENDER
2612.815	FAST_SENDER	N/A
2613.600	RECEIVER	FAST_SENDER
2613.970	SLOW_SENDER1	N/A
2616.006	FAST_SENDER	N/A
2621.767	RECEIVER	FAST_SENDER
2624.214	FAST_SENDER	N/A
2630.364	RECEIVER	FAST_SENDER
2637.416	FAST_SENDER	N/A
2643.517	RECEIVER	FAST_SENDER
2645.921	FAST_SENDER	N/A
2652.048	RECEIVER	FAST_SENDER
2659.327	FAST_SENDER	N/A
2663.640	SLOW_SENDER1	N/A
2665.479	RECEIVER	FAST_SENDER
2667.915	FAST_SENDER	N/A
2668.676	RECEIVER	FAST_SENDER
2671.078	FAST_SENDER	N/A
2676.805	RECEIVER	FAST_SENDER
2679.246	FAST_SENDER	N/A
2679.996	RECEIVER	FAST_SENDER
2682.446	FAST_SENDER	N/A
2688.169	RECEIVER	FAST_SENDER
2690.606	FAST_SENDER	N/A
2691.363	RECEIVER	FAST_SENDER
2693.775	FAST_SENDER	N/A
2699.782	RECEIVER	FAST_SENDER
2702.221	FAST_SENDER	N/A
2702.963	RECEIVER	FAST_SENDER
2705.377	FAST_SENDER	N/A
2711.683	RECEIVER	FAST_SENDER
2712.830	SLOW_SENDER1	N/A
2714.106	FAST_SENDER	N/A
2719.025	SLOW_SENDER1	N/A
2719.789	RECEIVER	SLOW_SENDER1
2724.583	RECEIVER	FAST_SENDER
2726.994	FAST_SENDER	N/A
2729.098	SLOW_SENDER1	N/A
2733.255	RECEIVER	FAST_SENDER
2740.028	FAST_SENDER	N/A
2745.727	RECEIVER	FAST_SENDER
2748.128	FAST_SENDER	N/A
2748.878	RECEIVER	FAST_SENDER
2751.283	FAST_SENDER	N/A
2757.207	RECEIVER	FAST_SENDER
2759.656	FAST_SENDER	N/A
2760.431	RECEIVER	FAST_SENDER
2762.859	FAST_SENDER	N/A
2767.490	SLOW_SENDER1	N/A
2768.754	RECEIVER	FAST_SENDER
2770.139	RECEIVER	SLOW_SENDER1
2771.159	FAST_SENDER	N/A
2777.254	RECEIVER	FAST_SENDER
2777.569	SLOW_SENDER1	N/A
2778.305	RECEIVER	SLOW_SENDER1
2779.654	FAST_SENDER	N/A
2785.655	RECEIVER	FAST_SENDER
2788.104	FAST_SENDER	N/A
2794.206	RECEIVER	FAST_SENDER
2796.617	FAST_SENDER	N/A
2802.464	RECEIVER	FAST_SENDER
2804.878	FAST_SENDER	N/A
2805.631	RECEIVER	FAST_SENDER
2808.059	FAST_SENDER	N/A
2814.254	RECEIVER	FAST_SENDER
2820.925	FAST_SENDER	N/A
2821.684	RECEIVER	FAST_SENDER
2824.088	FAST_SENDER	N/A
2824.200	SLOW_SENDER1	N/A
2829.842	RECEIVER	FAST_SENDER
2832.276	FAST_SENDER	N/A
2833.046	RECEIVER	FAST_SENDER
2835.479	FAST_SENDER	N/A
2841.261	RECEIVER	FAST_SENDER
2843.682	FAST_SENDER	N/A
2844.415	RECEIVER	FAST_SENDER
2846.832	FAST_SENDER	N/A
2852.356	RECEIVER	FAST_SENDER
2854.793	FAST_SENDER	N/A
2855.529	RECEIVER	FAST_SENDER
2857.959	FAST_SENDER	N/A
2863.946	RECEIVER	FAST_SENDER
2866.396	FAST_SENDER	N/A
2867.147	RECEIVER	FAST_SENDER
2869.573	FAST_SENDER	N/A
2873.719	SLOW_SENDER1	N/A
2875.229	RECEIVER	FAST_SENDER
2875.976	RECEIVER	SLOW_SENDER1
2877.644	FAST_SENDER	N/A
2883.418	SLOW_SENDER1	N/A
2883.566	RECEIVER	FAST_SENDER
2885.976	FAST_SENDER	N/A
2886.748	RECEIVER	FAST_SENDER
2889.193	FAST_SENDER	N/A
2894.993	RECEIVER	FAST_SENDER
2897.416	FAST_SENDER	N/A
2898.180	RECEIVER	FAST_SENDER
2900.621	FAST_SENDER	N/A
2906.819	RECEIVER	FAST_SENDER
2909.219	FAST_SENDER	N/A
2909.974	RECEIVER	FAST_SENDER
2912.395	FAST_SENDER	N/A
2918.379	RECEIVER	FAST_SENDER
2920.824	FAST_SENDER	N/A
2921.586	RECEIVER	FAST_SENDER
2923.997	FAST_SENDER	N/A
2929.507	RECEIVER	FAST_SENDER
2929.960	SLOW_SENDER1	N/A
2931.956	FAST_SENDER	N/A
2936.134	SLOW_SENDER1	N/A
2936.889	RECEIVER	SLOW_SENDER1
2944.142	FAST_SENDER	N/A
2944.309	SLOW_SENDER1	N/A
2944.888	RECEIVER	FAST_SENDER
2947.333	FAST_SENDER	N/A
2953.638	RECEIVER	FAST_SENDER
2956.079	FAST_SENDER	N/A
2956.816	RECEIVER	FAST_SENDER
2959.262	FAST_SENDER	N/A
2965.028	RECEIVER	FAST_SENDER
2967.456	FAST_SENDER	N/A
2968.236	RECEIVER	FAST_SENDER
2970.636	FAST_SENDER	N/A
2976.253	RECEIVER	FAST_SENDER
2978.663	FAST_SENDER	N/A
2979.444	RECEIVER	FAST_SENDER
2981.888	FAST_SENDER	N/A
2988.035	RECEIVER	FAST_SENDER
2990.966	SLOW_SENDER1	N/A
2991.719	RECEIVER	SLOW_SENDER1
2995.078	FAST_SENDER	N/A
2995.887	RECEIVER	FAST_SENDER
2997.134	SLOW_SENDER1	N/A
2997.919	RECEIVER	SLOW_SENDER1
2998.316	FAST_SENDER	N/A
3004.008	RECEIVER	FAST_SENDER
3005.322	SLOW_SENDER1	N/A
3006.104	RECEIVER	SLOW_SENDER1
3006.442	FAST_SENDER	N/A
3012.514	RECEIVER	FAST_SENDER
3014.932	FAST_SENDER	N/A
3020.902	RECEIVER	FAST_SENDER
3023.329	FAST_SENDER	N/A
3033.782	RECEIVER	FAST_SENDER
3036.227	FAST_SENDER	N/A
3041.948	RECEIVER	FAST_SENDER
3044.386	FAST_SENDER	N/A
3050.359	RECEIVER	FAST_SENDER
3052.420	SLOW_SENDER1	N/A
3052.773	FAST_SENDER	N/A
3057.160	RECEIVER	SLOW_SENDER1
3063.660	RECEIVER	FAST_SENDER
3066.086	FAST_SENDER	N/A
3072.354	RECEIVER	FAST_SENDER
3074.762	FAST_SENDER	N/A
3080.943	RECEIVER	FAST_SENDER
3083.388	FAST_SENDER	N/A
3088.950	RECEIVER	FAST_SENDER
3091.372	FAST_SENDER	N/A
3097.255	RECEIVER	FAST_SENDER
3102.420	SLOW_SENDER1	N/A
3104.393	FAST_SENDER	N/A
3110.367	RECEIVER	FAST_SENDER
3112.790	FAST_SENDER	N/A
3118.685	RECEIVER	FAST_SENDER
3121.116	FAST_SENDER	N/A
3127.413	RECEIVER	FAST_SENDER
3129.817	FAST_SENDER	N/A
3135.585	RECEIVER	FAST_SENDER
3138.011	FAST_SENDER	N/A
3143.908	RECEIVER	FAST_SENDER
3146.334	FAST_SENDER	N/A
3151.900	RECEIVER	FAST_SENDER
3151.910	SLOW_SENDER1	N/A
3154.331	FAST_SENDER	N/A
3158.098	SLOW_SENDER1	N/A
3158.853	RECEIVER	SLOW_SENDER1
3160.285	RECEIVER	FAST_SENDER
3162.688	FAST_SENDER	N/A
3166.294	SLOW_SENDER1	N/A
3167.013	RECEIVER	SLOW_SENDER1
3168.262	RECEIVER	FAST_SENDER
3170.694	FAST_SENDER	N/A
3174.435	SLOW_SENDER1	N/A
3176.820	RECEIVER	FAST_SENDER
3179.252	FAST_SENDER	N/A
3185.297	RECEIVER	FAST_SENDER
3192.112	FAST_SENDER	N/A
3198.004	RECEIVER	FAST_SENDER
3200.451	FAST_SENDER	N/A
3206.791	RECEIVER	FAST_SENDER
3209.218	FAST_SENDER	N/A
3215.554	RECEIVER	FAST_SENDER
3217.990	FAST_SENDER	N/A
3220.750	SLOW_SENDER1	N/A
3223.911	RECEIVER	FAST_SENDER
3226.328	FAST_SENDER	N/A
3232.265	RECEIVER	FAST_SENDER
3239.299	FAST_SENDER	N/A
3244.957	RECEIVER	FAST_SENDER
3247.407	FAST_SENDER	N/A
3257.880	RECEIVER	FAST_SENDER
3260.302	FAST_SENDER	N/A
3266.137	RECEIVER	FAST_SENDER
3268.549	FAST_SENDER	N/A
3270.110	SLOW_SENDER1	N/A
3274.885	RECEIVER	FAST_SENDER
3277.294	FAST_SENDER	N/A
3283.246	RECEIVER	FAST_SENDER
3285.648	FAST_SENDER	N/A
3291.560	RECEIVER	FAST_SENDER
3294.007	FAST_SENDER	N/A
3300.220	RECEIVER	FAST_SENDER
3302.658	FAST_SENDER	N/A
3308.477	RECEIVER	FAST_SENDER
3310.904	FAST_SENDER	N/A
3316.436	RECEIVER	FAST_SENDER
3318.876	FAST_SENDER	N/A
3319.010	SLOW_SENDER1	N/A
3324.587	RECEIVER	FAST_SENDER
3327.011	FAST_SENDER	N/A
3333.032	RECEIVER	FAST_SENDER
3335.466	FAST_SENDER	N/A
3346.153	RECEIVER	FAST_SENDER
3348.575	FAST_SENDER	N/A
3354.296	RECEIVER	FAST_SENDER
3356.696	FAST_SENDER	N/A
3362.763	RECEIVER	FAST_SENDER
3365.178	FAST_SENDER	N/A
3368.390	SLOW_SENDER1	N/A
3371.297	RECEIVER	FAST_SENDER
3373.711	FAST_SENDER	N/A
3374.502	RECEIVER	FAST_SENDER
3376.938	FAST_SENDER	N/A
3382.685	RECEIVER	FAST_SENDER
3385.099	FAST_SENDER	N/A
3385.872	RECEIVER	FAST_SENDER
3388.298	FAST_SENDER	N/A
3393.881	RECEIVER	FAST_SENDER
3396.317	FAST_SENDER	N/A
3397.083	RECEIVER	FAST_SENDER
3399.488	FAST_SENDER	N/A
3405.400	RECEIVER	FAST_SENDER
3407.811	FAST_SENDER	N/A
3408.545	RECEIVER	FAST_SENDER
3410.974	FAST_SENDER	N/A
3416.897	RECEIVER	FAST_SENDER
3418.085	SLOW_SENDER1	N/A
3418.865	RECEIVER	SLOW_SENDER1
3419.330	FAST_SENDER	N/A
3424.275	SLOW_SENDER1	N/A
3425.036	RECEIVER	SLOW_SENDER1
3430.161	RECEIVER	FAST_SENDER
3432.457	SLOW_SENDER1	N/A
3432.573	FAST_SENDER	N/A
3433.228	RECEIVER	SLOW_SENDER1
3439.237	RECEIVER	FAST_SENDER
3440.670	SLOW_SENDER1	N/A
3441.687	FAST_SENDER	N/A
3447.416	RECEIVER	FAST_SENDER
3449.833	FAST_SENDER	N/A
3450.620	RECEIVER	FAST_SENDER
3453.037	FAST_SENDER	N/A
3459.132	RECEIVER	FAST_SENDER
3461.535	FAST_SENDER	N/A
3462.286	RECEIVER	FAST_SENDER
3464.693	FAST_SENDER	N/A
3475.201	RECEIVER	FAST_SENDER
3477.267	FAST_SENDER	N/A
3479.168	SLOW_SENDER1	N/A
3483.348	RECEIVER	FAST_SENDER
3485.787	FAST_SENDER	N/A
3491.580	RECEIVER	FAST_SENDER
3494.027	FAST_SENDER	N/A
3499.977	RECEIVER	FAST_SENDER
3502.413	FAST_SENDER	N/A
3508.515	RECEIVER	FAST_SENDER
3510.929	FAST_SENDER	N/A
3516.827	RECEIVER	FAST_SENDER
3519.269	FAST_SENDER	N/A
3525.294	RECEIVER	FAST_SENDER
3527.708	FAST_SENDER	N/A
3528.315	SLOW_SENDER1	N/A
3528.471	RECEIVER	FAST_SENDER
3530.900	FAST_SENDER	N/A
3536.660	RECEIVER	FAST_SENDER
3539.068	FAST_SENDER	N/A
3544.961	RECEIVER	FAST_SENDER
3547.369	FAST_SENDER	N/A
3553.640	RECEIVER	FAST_SENDER
3556.056	FAST_SENDER	N/A
3561.775	RECEIVER	FAST_SENDER
3564.184	FAST_SENDER	N/A
3570.409	RECEIVER	FAST_SENDER
3572.837	FAST_SENDER	N/A
3573.588	RECEIVER	FAST_SENDER
3576.033	FAST_SENDER	N/A
3577.190	SLOW_SENDER1	N/A
3586.852	RECEIVER	FAST_SENDER
3589.256	FAST_SENDER	N/A
3595.028	RECEIVER	FAST_SENDER
3597.446	FAST_SENDER	N/A
3603.318	RECEIVER	FAST_SENDER
3605.757	FAST_SENDER	N/A
3615.942	RECEIVER	FAST_SENDER
3618.381	FAST_SENDER	N/A
3624.337	RECEIVER	FAST_SENDER
3626.580	SLOW_SENDER1	N/A
3626.752	FAST_SENDER	N/A
3633.015	RECEIVER	FAST_SENDER
3635.417	FAST_SENDER	N/A
3641.299	RECEIVER	FAST_SENDER
3643.736	FAST_SENDER	N/A
3653.986	RECEIVER	FAST_SENDER
3656.427	FAST_SENDER	N/A
3662.157	RECEIVER	FAST_SENDER
3664.586	FAST_SENDER	N/A
3670.644	RECEIVER	FAST_SENDER
3673.074	FAST_SENDER	N/A
3676.320	SLOW_SENDER1	N/A
3679.338	RECEIVER	FAST_SENDER
3681.762	FAST_SENDER	N/A
3687.352	RECEIVER	FAST_SENDER
3689.764	FAST_SENDER	N/A
3695.243	RECEIVER	FAST_SENDER
3697.679	FAST_SENDER	N/A
3703.359	RECEIVER	FAST_SENDER
3705.759	FAST_SENDER	N/A
3711.848	RECEIVER	FAST_SENDER
3714.286	FAST_SENDER	N/A
3720.311	RECEIVER	FAST_SENDER
3722.754	FAST_SENDER	N/A
3725.090	SLOW_SENDER1	N/A
3729.268	RECEIVER	FAST_SENDER
3731.711	FAST_SENDER	N/A
3737.787	RECEIVER	FAST_SENDER
3740.211	FAST_SENDER	N/A
3746.312	RECEIVER	FAST_SENDER
3748.734	FAST_SENDER	N/A
3754.811	RECEIVER	FAST_SENDER
3757.241	FAST_SENDER	N/A
3762.949	RECEIVER	FAST_SENDER
3765.386	FAST_SENDER	N/A
3771.366	RECEIVER	FAST_SENDER
3773.702	SLOW_SENDER1	N/A
3773.799	FAST_SENDER	N/A
3774.486	RECEIVER	SLOW_SENDER1
3779.935	SLOW_SENDER1	N/A
3780.449	RECEIVER	FAST_SENDER
3782.059	RECEIVER	SLOW_SENDER1
3782.868	FAST_SENDER	N/A
3788.784	RECEIVER	FAST_SENDER
3791.212	FAST_SENDER	N/A
3797.101	RECEIVER	FAST_SENDER
3799.540	FAST_SENDER	N/A
3800.306	RECEIVER	FAST_SENDER
3802.720	FAST_SENDER	N/A
3809.004	RECEIVER	FAST_SENDER
3811.438	FAST_SENDER	N/A
3812.237	RECEIVER	FAST_SENDER
3814.666	FAST_SENDER	N/A
3820.847	RECEIVER	FAST_SENDER
3823.275	FAST_SENDER	N/A
3824.039	RECEIVER	FAST_SENDER
3826.461	FAST_SENDER	N/A
3827.729	SLOW_SENDER1	N/A
3836.462	RECEIVER	FAST_SENDER
3838.894	FAST_SENDER	N/A
3844.917	RECEIVER	FAST_SENDER
3847.327	FAST_SENDER	N/A
3853.120	RECEIVER	FAST_SENDER
3855.558	FAST_SENDER	N/A
3861.458	RECEIVER	FAST_SENDER
3863.892	FAST_SENDER	N/A
3866.471	RECEIVER	FAST_SENDER
3868.877	FAST_SENDER	N/A
3874.398	RECEIVER	FAST_SENDER
3876.730	SLOW_SENDER1	N/A
3876.800	FAST_SENDER	N/A
3881.447	RECEIVER	SLOW_SENDER1
3883.330	RECEIVER	FAST_SENDER
3885.776	FAST_SENDER	N/A
3891.688	RECEIVER	FAST_SENDER
3894.093	FAST_SENDER	N/A
3900.107	RECEIVER	FAST_SENDER
3902.514	FAST_SENDER	N/A
3908.323	RECEIVER	FAST_SENDER
3910.735	FAST_SENDER	N/A
3916.570	RECEIVER	FAST_SENDER
3918.970	FAST_SENDER	N/A
3919.722	RECEIVER	FAST_SENDER
3922.152	FAST_SENDER	N/A
3926.910	SLOW_SENDER1	N/A
3927.643	RECEIVER	FAST_SENDER
3930.052	FAST_SENDER	N/A
3930.835	RECEIVER	FAST_SENDER
3933.248	FAST_SENDER	N/A
3939.672	RECEIVER	FAST_SENDER
3942.072	FAST_SENDER	N/A
3947.869	RECEIVER	FAST_SENDER
3950.301	FAST_SENDER	N/A
3956.430	RECEIVER	FAST_SENDER
3958.872	FAST_SENDER	N/A
3965.225	RECEIVER	FAST_SENDER
3967.657	FAST_SENDER	N/A
3976.200	SLOW_SENDER1	N/A
3978.345	RECEIVER	FAST_SENDER
3980.745	FAST_SENDER	N/A
3987.024	RECEIVER	FAST_SENDER
3989.463	FAST_SENDER	N/A
3995.520	RECEIVER	FAST_SENDER
3997.950	FAST_SENDER	N/A
4003.896	RECEIVER	FAST_SENDER
4006.313	FAST_SENDER	N/A
4012.115	RECEIVER	FAST_SENDER
4014.533	FAST_SENDER	N/A
4020.764	RECEIVER	FAST_SENDER
4023.195	FAST_SENDER	N/A
4025.440	SLOW_SENDER1	N/A
4029.213	RECEIVER	FAST_SENDER
4031.647	FAST_SENDER	N/A
4037.897	RECEIVER	FAST_SENDER
4040.309	FAST_SENDER	N/A
4050.953	RECEIVER	FAST_SENDER
4053.383	FAST_SENDER	N/A
4059.254	RECEIVER	FAST_SENDER
4061.694	FAST_SENDER	N/A
4067.549	RECEIVER	FAST_SENDER
4069.996	FAST_SENDER	N/A
4074.929	SLOW_SENDER1	N/A
4075.867	RECEIVER	FAST_SENDER
4078.291	FAST_SENDER	N/A
4084.242	RECEIVER	FAST_SENDER
4084.778	SLOW_SENDER1	N/A
4085.550	RECEIVER	SLOW_SENDER1
4086.665	FAST_SENDER	N/A
4097.218	RECEIVER	FAST_SENDER
4099.633	FAST_SENDER	N/A
4105.965	RECEIVER	FAST_SENDER
4108.407	FAST_SENDER	N/A
4114.445	RECEIVER	FAST_SENDER
4116.879	FAST_SENDER	N/A
4122.963	RECEIVER	FAST_SENDER
4125.383	FAST_SENDER	N/A
4131.106	SLOW_SENDER1	N/A
4131.441	RECEIVER	FAST_SENDER
4133.337	RECEIVER	SLOW_SENDER1
4139.251	FAST_SENDER	N/A
4140.757	SLOW_SENDER1	N/A
4142.065	RECEIVER	SLOW_SENDER1
4145.194	RECEIVER	FAST_SENDER
4147.606	FAST_SENDER	N/A
4153.512	RECEIVER	FAST_SENDER
4155.944	FAST_SENDER	N/A
4161.744	RECEIVER	FAST_SENDER
4164.193	FAST_SENDER	N/A
4169.737	RECEIVER	FAST_SENDER
4172.154	FAST_SENDER	N/A
4172.917	RECEIVER	FAST_SENDER
4175.364	FAST_SENDER	N/A
4181.641	RECEIVER	FAST_SENDER
4184.071	FAST_SENDER	N/A
4184.843	RECEIVER	FAST_SENDER
4187.282	FAST_SENDER	N/A
4187.725	SLOW_SENDER1	N/A
4193.118	RECEIVER	FAST_SENDER
4195.530	FAST_SENDER	N/A
4201.648	RECEIVER	FAST_SENDER
4204.092	FAST_SENDER	N/A
4210.128	RECEIVER	FAST_SENDER
4212.554	FAST_SENDER	N/A
4218.842	RECEIVER	FAST_SENDER
4221.274	FAST_SENDER	N/A
4226.877	RECEIVER	FAST_SENDER
4229.291	FAST_SENDER	N/A
4230.081	RECEIVER	FAST_SENDER
4232.502	FAST_SENDER	N/A
4236.630	SLOW_SENDER1	N/A
4238.372	RECEIVER	FAST_SENDER
4239.222	RECEIVER	SLOW_SENDER1
4240.813	FAST_SENDER	N/A
4246.531	RECEIVER	FAST_SENDER
4246.664	SLOW_SENDER1	N/A
4247.402	RECEIVER	SLOW_SENDER1
4248.945	FAST_SENDER	N/A
4255.244	RECEIVER	FAST_SENDER
4257.676	FAST_SENDER	N/A
4263.970	RECEIVER	FAST_SENDER
4266.399	FAST_SENDER	N/A
4271.827	RECEIVER	FAST_SENDER
4274.228	FAST_SENDER	N/A
4274.947	RECEIVER	FAST_SENDER
4277.382	FAST_SENDER	N/A
4287.475	RECEIVER	FAST_SENDER
4289.908	FAST_SENDER	N/A
4293.030	SLOW_SENDER1	N/A
4295.991	RECEIVER	FAST_SENDER
4298.391	FAST_SENDER	N/A
4304.280	RECEIVER	FAST_SENDER
4306.712	FAST_SENDER	N/A
4312.501	RECEIVER	FAST_SENDER
4314.942	FAST_SENDER	N/A
4321.094	RECEIVER	FAST_SENDER
4323.500	FAST_SENDER	N/A
4329.251	RECEIVER	FAST_SENDER
4331.667	FAST_SENDER	N/A
4337.273	RECEIVER	FAST_SENDER
4339.683	FAST_SENDER	N/A
4342.640	SLOW_SENDER1	N/A
4345.568	RECEIVER	FAST_SENDER
4348.014	FAST_SENDER	N/A
4348.745	RECEIVER	FAST_SENDER
4351.159	FAST_SENDER	N/A
4357.254	RECEIVER	FAST_SENDER
4359.658	FAST_SENDER	N/A
4360.439	RECEIVER	FAST_SENDER
4362.859	FAST_SENDER	N/A
4368.824	RECEIVER	FAST_SENDER
4371.242	FAST_SENDER	N/A
4371.973	RECEIVER	FAST_SENDER
4374.386	FAST_SENDER	N/A
4380.143	RECEIVER	FAST_SENDER
4382.571	FAST_SENDER	N/A
4383.331	RECEIVER	FAST_SENDER
4385.739	FAST_SENDER	N/A
4391.570	SLOW_SENDER1	N/A
4391.706	RECEIVER	FAST_SENDER
4394.119	RECEIVER	SLOW_SENDER1
4394.123	FAST_SENDER	N/A
4400.218	RECEIVER	FAST_SENDER
4401.542	SLOW_SENDER1	N/A
4402.661	FAST_SENDER	N/A
4403.431	RECEIVER	FAST_SENDER
4405.856	FAST_SENDER	N/A
4411.844	RECEIVER	FAST_SENDER
4414.285	FAST_SENDER	N/A
4415.089	RECEIVER	FAST_SENDER
4417.525	FAST_SENDER	N/A
4423.671	RECEIVER	FAST_SENDER
4426.086	FAST_SENDER	N/A
4426.832	RECEIVER	FAST_SENDER
4429.254	FAST_SENDER	N/A
4435.204	RECEIVER	FAST_SENDER
4437.627	FAST_SENDER	N/A
4438.402	RECEIVER	FAST_SENDER
4440.838	FAST_SENDER	N/A
4446.579	RECEIVER	FAST_SENDER
4448.020	SLOW_SENDER1	N/A
4448.985	FAST_SENDER	N/A
4454.278	SLOW_SENDER1	N/A
4454.437	RECEIVER	FAST_SENDER
4456.840	FAST_SENDER	N/A
4462.517	RECEIVER	FAST_SENDER
4464.929	FAST_SENDER	N/A
4465.707	RECEIVER	FAST_SENDER
4468.156	FAST_SENDER	N/A
4474.078	RECEIVER	FAST_SENDER
4480.828	FAST_SENDER	N/A
4481.597	RECEIVER	FAST_SENDER
4484.026	FAST_SENDER	N/A
4489.890	RECEIVER	FAST_SENDER
4492.340	FAST_SENDER	N/A
4493.102	RECEIVER	FAST_SENDER
4495.542	FAST_SENDER	N/A
4501.585	RECEIVER	FAST_SENDER
4502.080	SLOW_SENDER1	N/A
4504.006	FAST_SENDER	N/A
4517.483	FAST_SENDER	N/A
4518.228	RECEIVER	FAST_SENDER
4520.641	FAST_SENDER	N/A
4526.280	RECEIVER	FAST_SENDER
4528.685	FAST_SENDER	N/A
4529.456	RECEIVER	FAST_SENDER
4531.861	FAST_SENDER	N/A
4537.987	RECEIVER	FAST_SENDER
4540.402	FAST_SENDER	N/A
4541.148	RECEIVER	FAST_SENDER
4543.594	FAST_SENDER	N/A
4549.659	RECEIVER	FAST_SENDER
4552.083	FAST_SENDER	N/A
4552.195	SLOW_SENDER1	N/A
4552.826	RECEIVER	FAST_SENDER
4555.263	FAST_SENDER	N/A
4561.510	RECEIVER	FAST_SENDER
4563.915	FAST_SENDER	N/A
4564.687	RECEIVER	FAST_SENDER
4567.132	FAST_SENDER	N/A
4572.653	RECEIVER	FAST_SENDER
4575.092	FAST_SENDER	N/A
4575.841	RECEIVER	FAST_SENDER
4578.262	FAST_SENDER	N/A
4584.567	RECEIVER	FAST_SENDER
4586.977	FAST_SENDER	N/A
4587.733	RECEIVER	FAST_SENDER
4599.969	FAST_SENDER	N/A
4601.670	SLOW_SENDER1	N/A
4606.541	RECEIVER	FAST_SENDER
4608.953	FAST_SENDER	N/A
4614.590	RECEIVER	FAST_SENDER
4616.990	FAST_SENDER	N/A
4623.079	RECEIVER	FAST_SENDER
4625.508	FAST_SENDER	N/A
4631.526	RECEIVER	FAST_SENDER
4633.946	FAST_SENDER	N/A
4639.836	RECEIVER	FAST_SENDER
4642.272	FAST_SENDER	N/A
4648.305	RECEIVER	FAST_SENDER
4650.727	FAST_SENDER	N/A
4651.250	SLOW_SENDER1	N/A
4656.853	RECEIVER	FAST_SENDER
4659.264	FAST_SENDER	N/A
4665.059	RECEIVER	FAST_SENDER
4667.459	FAST_SENDER	N/A
4673.254	RECEIVER	FAST_SENDER
4675.654	FAST_SENDER	N/A
4681.692	RECEIVER	FAST_SENDER
4684.139	FAST_SENDER	N/A
4690.117	RECEIVER	FAST_SENDER
4692.524	FAST_SENDER	N/A
4693.281	RECEIVER	FAST_SENDER
4695.689	FAST_SENDER	N/A
4700.530	SLOW_SENDER1	N/A
4702.002	RECEIVER	FAST_SENDER
4704.425	FAST_SENDER	N/A
4710.182	SLOW_SENDER1	N/A
4710.792	RECEIVER	FAST_SENDER
4713.229	FAST_SENDER	N/A
4713.998	RECEIVER	FAST_SENDER
4716.405	FAST_SENDER	N/A
4722.252	RECEIVER	FAST_SENDER
4724.688	FAST_SENDER	N/A
4725.427	RECEIVER	FAST_SENDER
4727.849	FAST_SENDER	N/A
4733.744	RECEIVER	FAST_SENDER
4736.189	FAST_SENDER	N/A
4736.932	RECEIVER	FAST_SENDER
4739.335	FAST_SENDER	N/A
4745.277	RECEIVER	FAST_SENDER
4747.694	FAST_SENDER	N/A
4748.503	RECEIVER	FAST_SENDER
4750.913	FAST_SENDER	N/A
4756.828	RECEIVER	FAST_SENDER
4756.990	SLOW_SENDER1	N/A
4759.248	FAST_SENDER	N/A
4763.218	SLOW_SENDER1	N/A
4763.984	RECEIVER	SLOW_SENDER1
4765.043	RECEIVER	FAST_SENDER
4767.467	FAST_SENDER	N/A
4771.395	SLOW_SENDER1	N/A
4772.148	RECEIVER	SLOW_SENDER1
4773.330	RECEIVER	FAST_SENDER
4775.772	FAST_SENDER	N/A
4779.575	SLOW_SENDER1	N/A
4780.325	RECEIVER	SLOW_SENDER1
4781.892	RECEIVER	FAST_SENDER
4784.299	FAST_SENDER	N/A
4790.086	RECEIVER	FAST_SENDER
4792.502	FAST_SENDER	N/A
4798.432	RECEIVER	FAST_SENDER
4800.838	FAST_SENDER	N/A
4806.709	RECEIVER	FAST_SENDER
4809.147	FAST_SENDER	N/A
4814.667	RECEIVER	FAST_SENDER
4817.082	FAST_SENDER	N/A
4817.807	RECEIVER	FAST_SENDER
4820.256	FAST_SENDER	N/A
4825.600	SLOW_SENDER1	N/A
4825.941	RECEIVER	FAST_SENDER
4828.068	RECEIVER	SLOW_SENDER1
4833.764	FAST_SENDER	N/A
4835.485	SLOW_SENDER1	N/A
4840.285	RECEIVER	FAST_SENDER
4842.727	FAST_SENDER	N/A
4848.597	RECEIVER	FAST_SENDER
4851.007	FAST_SENDER	N/A
4857.028	RECEIVER	FAST_SENDER
4859.448	FAST_SENDER	N/A
4865.469	RECEIVER	FAST_SENDER
4867.907	FAST_SENDER	N/A
4873.803	RECEIVER	FAST_SENDER
4876.219	FAST_SENDER	N/A
4876.962	RECEIVER	FAST_SENDER
4879.385	FAST_SENDER	N/A
4881.780	SLOW_SENDER1	N/A
4885.238	RECEIVER	FAST_SENDER
4887.641	FAST_SENDER	N/A
4888.400	RECEIVER	FAST_SENDER
4890.820	FAST_SENDER	N/A
4896.688	RECEIVER	FAST_SENDER
4899.103	FAST_SENDER	N/A
4899.872	RECEIVER	FAST_SENDER
4902.316	FAST_SENDER	N/A
4908.153	RECEIVER	FAST_SENDER
4910.594	FAST_SENDER	N/A
4911.374	RECEIVER	FAST_SENDER
4913.814	FAST_SENDER	N/A
4920.110	RECEIVER	FAST_SENDER
4922.536	FAST_SENDER	N/A
4923.327	RECEIVER	FAST_SENDER
4925.743	FAST_SENDER	N/A
4930.710	SLOW_SENDER1	N/A
4931.742	RECEIVER	FAST_SENDER
4934.171	FAST_SENDER	N/A
4940.246	SLOW_SENDER1	N/A
4940.321	RECEIVER	FAST_SENDER
4941.001	RECEIVER	SLOW_SENDER1
4942.745	FAST_SENDER	N/A
4948.975	RECEIVER	FAST_SENDER
4951.395	FAST_SENDER	N/A
4957.633	RECEIVER	FAST_SENDER
4960.069	FAST_SENDER	N/A
4960.842	RECEIVER	FAST_SENDER
4963.261	FAST_SENDER	N/A
4969.329	RECEIVER	FAST_SENDER
4971.771	FAST_SENDER	N/A
4972.572	RECEIVER	FAST_SENDER
4975.014	FAST_SENDER	N/A
4981.346	RECEIVER	FAST_SENDER
4983.782	FAST_SENDER	N/A
4984.577	RECEIVER	FAST_SENDER
4986.750	SLOW_SENDER1	N/A
4986.982	FAST_SENDER	N/A
4993.028	RECEIVER	FAST_SENDER
4995.447	FAST_SENDER	N/A
5001.740	RECEIVER	FAST_SENDER
5004.161	FAST_SENDER	N/A
5010.307	RECEIVER	FAST_SENDER
5012.744	FAST_SENDER	N/A
5018.719	RECEIVER	FAST_SENDER
5021.169	FAST_SENDER	N/A
5027.152	RECEIVER	FAST_SENDER
5029.577	FAST_SENDER	N/A
5035.671	SLOW_SENDER1	N/A
5035.794	RECEIVER	FAST_SENDER
5037.948	RECEIVER	SLOW_SENDER1
5038.198	FAST_SENDER	N/A
5044.417	RECEIVER	FAST_SENDER
5045.384	SLOW_SENDER1	N/A
5046.117	RECEIVER	SLOW_SENDER1
5046.852	FAST_SENDER	N/A
5052.878	RECEIVER	FAST_SENDER
5055.289	FAST_SENDER	N/A
5061.465	RECEIVER	FAST_SENDER
5063.873	FAST_SENDER	N/A
5064.648	RECEIVER	FAST_SENDER
5067.093	FAST_SENDER	N/A
5073.496	RECEIVER	FAST_SENDER
5075.944	FAST_SENDER	N/A
5076.735	RECEIVER	FAST_SENDER
5079.141	FAST_SENDER	N/A
5084.755	RECEIVER	FAST_SENDER
5087.174	FAST_SENDER	N/A
5089.470	RECEIVER	FAST_SENDER
5091.889	FAST_SENDER	N/A
5091.890	SLOW_SENDER1	N/A
5098.160	RECEIVER	FAST_SENDER
5100.570	FAST_SENDER	N/A
5106.392	RECEIVER	FAST_SENDER
5108.800	FAST_SENDER	N/A
5115.108	RECEIVER	FAST_SENDER
5117.526	FAST_SENDER	N/A
5123.364	RECEIVER	FAST_SENDER
5125.799	FAST_SENDER	N/A
5126.573	RECEIVER	FAST_SENDER
5128.994	FAST_SENDER	N/A
5134.835	RECEIVER	FAST_SENDER
5137.261	FAST_SENDER	N/A
5137.992	RECEIVER	FAST_SENDER
5140.404	FAST_SENDER	N/A
5141.430	SLOW_SENDER1	N/A
5145.438	RECEIVER	SLOW_SENDER1
5152.702	FAST_SENDER	N/A
5153.451	RECEIVER	FAST_SENDER
5155.893	FAST_SENDER	N/A
5161.653	RECEIVER	FAST_SENDER
5164.076	FAST_SENDER	N/A
5164.846	RECEIVER	FAST_SENDER
5167.261	FAST_SENDER	N/A
5172.909	RECEIVER	FAST_SENDER
5179.616	FAST_SENDER	N/A
5180.385	RECEIVER	FAST_SENDER
5182.789	FAST_SENDER	N/A
5188.698	RECEIVER	FAST_SENDER
5190.670	SLOW_SENDER1	N/A
5191.125	FAST_SENDER	N/A
5196.916	RECEIVER	FAST_SENDER
5199.342	FAST_SENDER	N/A
5205.474	RECEIVER	FAST_SENDER
5207.883	FAST_SENDER	N/A
5218.476	RECEIVER	FAST_SENDER
5220.898	FAST_SENDER	N/A
5226.909	RECEIVER	FAST_SENDER
5229.341	FAST_SENDER	N/A
5235.605	RECEIVER	FAST_SENDER
5238.022	FAST_SENDER	N/A
5240.120	SLOW_SENDER1	N/A
5249.134	RECEIVER	FAST_SENDER
5251.573	FAST_SENDER	N/A
5257.389	RECEIVER	FAST_SENDER
5259.827	FAST_SENDER	N/A
5265.757	RECEIVER	FAST_SENDER
5268.165	FAST_SENDER	N/A
5274.091	RECEIVER	FAST_SENDER
5276.515	FAST_SENDER	N/A
5282.581	RECEIVER	FAST_SENDER
5284.983	FAST_SENDER	N/A
5288.840	SLOW_SENDER1	N/A
5291.208	RECEIVER	FAST_SENDER
5293.609	FAST_SENDER	N/A
5299.349	RECEIVER	FAST_SENDER
5301.784	FAST_SENDER	N/A
5311.981	RECEIVER	FAST_SENDER
5314.420	FAST_SENDER	N/A
5320.389	RECEIVER	FAST_SENDER
5322.817	FAST_SENDER	N/A
5328.984	RECEIVER	FAST_SENDER
5331.421	FAST_SENDER	N/A
5337.264	RECEIVER	FAST_SENDER
5337.948	SLOW_SENDER1	N/A
5339.704	FAST_SENDER	N/A
5346.150	RECEIVER	FAST_SENDER
5348.590	FAST_SENDER	N/A
5354.375	RECEIVER	FAST_SENDER
5356.811	FAST_SENDER	N/A
5362.466	RECEIVER	FAST_SENDER
5364.909	FAST_SENDER	N/A
5370.752	RECEIVER	FAST_SENDER
5373.191	FAST_SENDER	N/A
5373.986	RECEIVER	FAST_SENDER
5376.402	FAST_SENDER	N/A
5382.204	RECEIVER	FAST_SENDER
5384.628	FAST_SENDER	N/A
5385.377	RECEIVER	FAST_SENDER
5387.739	SLOW_SENDER1	N/A
5387.793	FAST_SENDER	N/A
5394.301	RECEIVER	FAST_SENDER
5396.739	FAST_SENDER	N/A
5407.176	RECEIVER	FAST_SENDER
5409.594	FAST_SENDER	N/A
5415.578	RECEIVER	FAST_SENDER
5418.002	FAST_SENDER	N/A
5424.289	RECEIVER	FAST_SENDER
5426.696	FAST_SENDER	N/A
5432.651	RECEIVER	FAST_SENDER
5435.092	FAST_SENDER	N/A
5437.450	SLOW_SENDER1	N/A
5440.926	RECEIVER	FAST_SENDER
5443.343	FAST_SENDER	N/A
5449.741	RECEIVER	FAST_SENDER
5452.191	FAST_SENDER	N/A
5458.234	RECEIVER	FAST_SENDER
5460.679	FAST_SENDER	N/A
5461.491	RECEIVER	FAST_SENDER
5463.896	FAST_SENDER	N/A
5474.538	RECEIVER	FAST_SENDER
5476.949	FAST_SENDER	N/A
5482.963	RECEIVER	FAST_SENDER
5485.400	FAST_SENDER	N/A
5486.590	SLOW_SENDER1	N/A
5491.030	RECEIVER	FAST_SENDER
5493.462	FAST_SENDER	N/A
5499.241	RECEIVER	FAST_SENDER
5501.684	FAST_SENDER	N/A
5507.776	RECEIVER	FAST_SENDER
5510.192	FAST_SENDER	N/A
5516.612	RECEIVER	FAST_SENDER
5523.494	FAST_SENDER	N/A
5529.604	RECEIVER	FAST_SENDER
5532.019	FAST_SENDER	N/A
5535.240	SLOW_SENDER1	N/A
5538.185	RECEIVER	FAST_SENDER
5540.627	FAST_SENDER	N/A
5541.344	RECEIVER	FAST_SENDER
5543.757	FAST_SENDER	N/A
5549.442	RECEIVER	FAST_SENDER
5551.864	FAST_SENDER	N/A
5552.638	RECEIVER	FAST_SENDER
5560.146	FAST_SENDER	N/A
5566.030	RECEIVER	FAST_SENDER
5568.463	FAST_SENDER	N/A
5569.205	RECEIVER	FAST_SENDER
5571.611	FAST_SENDER	N/A
5577.959	RECEIVER	FAST_SENDER
5580.386	FAST_SENDER	N/A
5581.165	RECEIVER	FAST_SENDER
5583.581	FAST_SENDER	N/A
5584.240	SLOW_SENDER1	N/A
5589.573	RECEIVER	FAST_SENDER
5591.989	FAST_SENDER	N/A
5597.895	RECEIVER	FAST_SENDER
5600.306	FAST_SENDER	N/A
5606.686	RECEIVER	FAST_SENDER
5609.121	FAST_SENDER	N/A
5615.271	RECEIVER	FAST_SENDER
5617.698	FAST_SENDER	N/A
5623.655	RECEIVER	FAST_SENDER
5626.063	FAST_SENDER	N/A
5626.829	RECEIVER	FAST_SENDER
5633.204	SLOW_SENDER1	N/A
5634.616	FAST_SENDER	N/A
5640.587	RECEIVER	FAST_SENDER
5642.988	FAST_SENDER	N/A
5643.736	RECEIVER	FAST_SENDER
5646.184	FAST_SENDER	N/A
5652.214	RECEIVER	FAST_SENDER
5654.634	FAST_SENDER	N/A
5655.438	RECEIVER	FAST_SENDER
5657.853	FAST_SENDER	N/A
5668.477	RECEIVER	FAST_SENDER
5670.879	FAST_SENDER	N/A
5676.524	RECEIVER	FAST_SENDER
5678.930	FAST_SENDER	N/A
5682.630	SLOW_SENDER1	N/A
5684.625	RECEIVER	FAST_SENDER
5687.064	FAST_SENDER	N/A
5693.474	RECEIVER	FAST_SENDER
5700.326	FAST_SENDER	N/A
5706.171	RECEIVER	FAST_SENDER
5708.571	FAST_SENDER	N/A
5714.633	RECEIVER	FAST_SENDER
5717.065	FAST_SENDER	N/A
5722.731	RECEIVER	FAST_SENDER
5725.156	FAST_SENDER	N/A
5730.687	RECEIVER	FAST_SENDER
5732.100	SLOW_SENDER1	N/A
5733.093	FAST_SENDER	N/A
5745.576	FAST_SENDER	N/A
5751.411	RECEIVER	FAST_SENDER
5757.920	FAST_SENDER	N/A
5763.739	RECEIVER	FAST_SENDER
5766.160	FAST_SENDER	N/A
5771.977	RECEIVER	FAST_SENDER
5774.416	FAST_SENDER	N/A
5780.124	RECEIVER	FAST_SENDER
5780.900	SLOW_SENDER1	N/A
5782.554	FAST_SENDER	N/A
5788.310	RECEIVER	FAST_SENDER
5790.719	FAST_SENDER	N/A
5791.477	RECEIVER	FAST_SENDER
5793.902	FAST_SENDER	N/A
5799.429	RECEIVER	FAST_SENDER
5801.845	FAST_SENDER	N/A
5802.600	RECEIVER	FAST_SENDER
5805.028	FAST_SENDER	N/A
5810.837	RECEIVER	FAST_SENDER
5813.287	FAST_SENDER	N/A
5814.068	RECEIVER	FAST_SENDER
5816.498	FAST_SENDER	N/A
5822.340	RECEIVER	FAST_SENDER
5824.741	FAST_SENDER	N/A
5825.511	RECEIVER	FAST_SENDER
5827.922	FAST_SENDER	N/A
5830.490	SLOW_SENDER1	N/A
5833.641	RECEIVER	FAST_SENDER
5836.067	FAST_SENDER	N/A
5836.790	RECEIVER	FAST_SENDER
5839.217	FAST_SENDER	N/A
5845.193	RECEIVER	FAST_SENDER
5847.594	FAST_SENDER	N/A
5849.978	RECEIVER	FAST_SENDER
5852.380	FAST_SENDER	N/A
5858.356	RECEIVER	FAST_SENDER
5860.800	FAST_SENDER	N/A
5866.824	RECEIVER	FAST_SENDER
5873.766	FAST_SENDER	N/A
5879.202	SLOW_SENDER1	N/A
5879.720	RECEIVER	FAST_SENDER
5882.135	FAST_SENDER	N/A
5888.054	RECEIVER	FAST_SENDER
5890.482	FAST_SENDER	N/A
5896.409	RECEIVER	FAST_SENDER
5903.240	FAST_SENDER	N/A
5909.241	RECEIVER	FAST_SENDER
5911.662	FAST_SENDER	N/A
5917.416	RECEIVER	FAST_SENDER
5919.862	FAST_SENDER	N/A
5925.655	RECEIVER	FAST_SENDER
5928.075	FAST_SENDER	N/A
5928.638	SLOW_SENDER1	N/A
5934.659	RECEIVER	FAST_SENDER
5937.089	FAST_SENDER	N/A
5942.678	RECEIVER	FAST_SENDER
5945.093	FAST_SENDER	N/A
5951.131	RECEIVER	FAST_SENDER
5953.568	FAST_SENDER	N/A
5959.833	RECEIVER	FAST_SENDER
5962.282	FAST_SENDER	N/A
5968.222	RECEIVER	FAST_SENDER
5970.667	FAST_SENDER	N/A
5971.445	RECEIVER	FAST_SENDER
5973.872	FAST_SENDER	N/A
5977.690	SLOW_SENDER1	N/A
5979.547	RECEIVER	FAST_SENDER
5981.985	FAST_SENDER	N/A
5987.999	RECEIVER	FAST_SENDER
5990.449	FAST_SENDER	N/A
5995.988	RECEIVER	FAST_SENDER
5998.434	FAST_SENDER	N/A
6004.558	RECEIVER	FAST_SENDER
6006.965	FAST_SENDER	N/A
6012.820	RECEIVER	FAST_SENDER
6015.264	FAST_SENDER	N/A
6021.008	RECEIVER	FAST_SENDER
6023.432	FAST_SENDER	N/A
6026.740	SLOW_SENDER1	N/A
6034.163	RECEIVER	FAST_SENDER
6036.567	FAST_SENDER	N/A
6042.686	RECEIVER	FAST_SENDER
6045.114	FAST_SENDER	N/A
6051.319	RECEIVER	FAST_SENDER
6053.741	FAST_SENDER	N/A
6059.529	RECEIVER	FAST_SENDER
6061.938	FAST_SENDER	N/A
6067.882	RECEIVER	FAST_SENDER
6070.290	FAST_SENDER	N/A
6076.254	RECEIVER	FAST_SENDER
6076.310	SLOW_SENDER1	N/A
6078.668	FAST_SENDER	N/A
6081.073	RECEIVER	FAST_SENDER
6083.498	FAST_SENDER	N/A
6089.269	RECEIVER	FAST_SENDER
6091.673	FAST_SENDER	N/A
6097.815	RECEIVER	FAST_SENDER
6100.251	FAST_SENDER	N/A
6106.354	RECEIVER	FAST_SENDER
6108.783	FAST_SENDER	N/A
6114.925	RECEIVER	FAST_SENDER
6117.347	FAST_SENDER	N/A
6126.030	SLOW_SENDER1	N/A
6127.492	RECEIVER	FAST_SENDER
6129.941	FAST_SENDER	N/A
6135.803	RECEIVER	FAST_SENDER
6138.240	FAST_SENDER	N/A
6144.508	RECEIVER	FAST_SENDER
6151.337	FAST_SENDER	N/A
6157.064	RECEIVER	FAST_SENDER
6159.505	FAST_SENDER	N/A
6165.526	RECEIVER	FAST_SENDER
6167.935	FAST_SENDER	N/A
6173.942	RECEIVER	FAST_SENDER
6174.694	SLOW_SENDER1	N/A
6176.379	FAST_SENDER	N/A
6182.854	RECEIVER	FAST_SENDER
6185.272	FAST_SENDER	N/A
6190.810	RECEIVER	FAST_SENDER
6193.235	FAST_SENDER	N/A
6198.732	RECEIVER	FAST_SENDER
6201.145	FAST_SENDER	N/A
6206.905	RECEIVER	FAST_SENDER
6209.335	FAST_SENDER	N/A
6215.035	RECEIVER	FAST_SENDER
6217.452	FAST_SENDER	N/A
6223.201	RECEIVER	FAST_SENDER
6223.760	SLOW_SENDER1	N/A
6225.610	FAST_SENDER	N/A
6231.908	RECEIVER	FAST_SENDER
6234.325	FAST_SENDER	N/A
6240.433	RECEIVER	FAST_SENDER
6242.864	FAST_SENDER	N/A
6249.266	RECEIVER	FAST_SENDER
6251.677	FAST_SENDER	N/A
6257.676	RECEIVER	FAST_SENDER
6260.084	FAST_SENDER	N/A
6265.863	RECEIVER	FAST_SENDER
6268.269	FAST_SENDER	N/A
6272.990	SLOW_SENDER1	N/A
6274.328	RECEIVER	FAST_SENDER
6276.748	FAST_SENDER	N/A
6282.548	RECEIVER	FAST_SENDER
6283.111	SLOW_SENDER1	N/A
6283.837	RECEIVER	SLOW_SENDER1
6284.978	FAST_SENDER	N/A
6295.842	RECEIVER	FAST_SENDER
6298.282	FAST_SENDER	N/A
6304.097	RECEIVER	FAST_SENDER
6306.546	FAST_SENDER	N/A
6312.325	RECEIVER	FAST_SENDER
6314.769	FAST_SENDER	N/A
6320.789	RECEIVER	FAST_SENDER
6323.235	FAST_SENDER	N/A
6329.201	RECEIVER	FAST_SENDER
6329.580	SLOW_SENDER1	N/A
6331.629	FAST_SENDER	N/A
6334.083	RECEIVER	FAST_SENDER
6336.485	FAST_SENDER	N/A
6342.386	RECEIVER	FAST_SENDER
6344.806	FAST_SENDER	N/A
6350.791	RECEIVER	FAST_SENDER
6353.218	FAST_SENDER	N/A
6359.042	RECEIVER	FAST_SENDER
6361.461	FAST_SENDER	N/A
6362.205	RECEIVER	FAST_SENDER
6364.608	FAST_SENDER	N/A
6370.568	RECEIVER	FAST_SENDER
6372.975	FAST_SENDER	N/A
6373.734	RECEIVER	FAST_SENDER
6376.141	FAST_SENDER	N/A
6378.940	SLOW_SENDER1	N/A
6382.094	RECEIVER	FAST_SENDER
6384.496	FAST_SENDER	N/A
6385.268	RECEIVER	FAST_SENDER
6387.689	FAST_SENDER	N/A
6393.947	RECEIVER	FAST_SENDER
6396.360	FAST_SENDER	N/A
6397.121	RECEIVER	FAST_SENDER
6399.528	FAST_SENDER	N/A
6405.399	RECEIVER	FAST_SENDER
6407.818	FAST_SENDER	N/A
6408.586	RECEIVER	FAST_SENDER
6410.993	FAST_SENDER	N/A
6416.958	RECEIVER	FAST_SENDER
6419.394	FAST_SENDER	N/A
6421.760	RECEIVER	FAST_SENDER
6424.161	FAST_SENDER	N/A
6428.100	SLOW_SENDER1	N/A
6429.738	RECEIVER	FAST_SENDER
6432.161	FAST_SENDER	N/A
6442.623	RECEIVER	FAST_SENDER
6445.040	FAST_SENDER	N/A
6450.795	RECEIVER	FAST_SENDER
6453.198	FAST_SENDER	N/A
6459.303	RECEIVER	FAST_SENDER
6461.727	FAST_SENDER	N/A
6473.951	FAST_SENDER	N/A
6477.458	SLOW_SENDER1	N/A
6479.973	RECEIVER	FAST_SENDER
6482.401	FAST_SENDER	N/A
6488.692	RECEIVER	FAST_SENDER
6491.120	FAST_SENDER	N/A
6497.002	RECEIVER	FAST_SENDER
6499.436	FAST_SENDER	N/A
6505.620	RECEIVER	FAST_SENDER
6508.063	FAST_SENDER	N/A
6513.892	RECEIVER	FAST_SENDER
6516.300	FAST_SENDER	N/A
6526.574	RECEIVER	FAST_SENDER
6526.588	SLOW_SENDER1	N/A
6528.998	FAST_SENDER	N/A
6535.039	RECEIVER	FAST_SENDER
6537.454	FAST_SENDER	N/A
6543.244	RECEIVER	FAST_SENDER
6545.644	FAST_SENDER	N/A
6551.331	RECEIVER	FAST_SENDER
6558.129	FAST_SENDER	N/A
6563.665	RECEIVER	FAST_SENDER
6566.088	FAST_SENDER	N/A
6571.600	RECEIVER	FAST_SENDER
6574.030	FAST_SENDER	N/A
6575.240	SLOW_SENDER1	N/A
6579.775	RECEIVER	FAST_SENDER
6582.185	FAST_SENDER	N/A
6588.084	RECEIVER	FAST_SENDER
6590.494	FAST_SENDER	N/A
6596.443	RECEIVER	FAST_SENDER
6598.858	FAST_SENDER	N/A
6609.395	RECEIVER	FAST_SENDER
6611.812	FAST_SENDER	N/A
6617.944	RECEIVER	FAST_SENDER
6620.384	FAST_SENDER	N/A
6625.420	SLOW_SENDER1	N/A
6626.077	RECEIVER	FAST_SENDER
6628.493	FAST_SENDER	N/A
6634.140	RECEIVER	FAST_SENDER
6636.587	FAST_SENDER	N/A
6637.396	RECEIVER	FAST_SENDER
6639.836	FAST_SENDER	N/A
6645.772	RECEIVER	FAST_SENDER
6648.202	FAST_SENDER	N/A
6648.980	RECEIVER	FAST_SENDER
6651.386	FAST_SENDER	N/A
6657.078	RECEIVER	FAST_SENDER
6659.504	FAST_SENDER	N/A
6660.298	RECEIVER	FAST_SENDER
6667.849	FAST_SENDER	N/A
6673.826	RECEIVER	FAST_SENDER
6674.610	SLOW_SENDER1	N/A
6675.416	RECEIVER	SLOW_SENDER1
6676.235	FAST_SENDER	N/A
6680.866	SLOW_SENDER1	N/A
6681.604	RECEIVER	SLOW_SENDER1
6682.261	RECEIVER	FAST_SENDER
6684.702	FAST_SENDER	N/A
6690.642	RECEIVER	FAST_SENDER
6697.645	FAST_SENDER	N/A
6703.879	RECEIVER	FAST_SENDER
6706.314	FAST_SENDER	N/A
6707.069	RECEIVER	FAST_SENDER
6709.507	FAST_SENDER	N/A
6715.717	RECEIVER	FAST_SENDER
6718.118	FAST_SENDER	N/A
6718.836	RECEIVER	FAST_SENDER
6721.279	FAST_SENDER	N/A
6726.880	RECEIVER	FAST_SENDER
6728.760	SLOW_SENDER1	N/A
6729.319	FAST_SENDER	N/A
6729.474	RECEIVER	SLOW_SENDER1
6734.885	SLOW_SENDER1	N/A
6735.435	RECEIVER	FAST_SENDER
6737.199	RECEIVER	SLOW_SENDER1
6737.852	FAST_SENDER	N/A
6748.343	RECEIVER	FAST_SENDER
6750.766	FAST_SENDER	N/A
6756.562	RECEIVER	FAST_SENDER
6758.978	FAST_SENDER	N/A
6764.826	RECEIVER	FAST_SENDER
6767.227	FAST_SENDER	N/A
6773.061	RECEIVER	FAST_SENDER
6775.497	FAST_SENDER	N/A
6781.493	RECEIVER	FAST_SENDER
6782.760	SLOW_SENDER1	N/A
6783.520	RECEIVER	SLOW_SENDER1
6783.910	FAST_SENDER	N/A
6788.930	SLOW_SENDER1	N/A
6789.688	RECEIVER	SLOW_SENDER1
6794.396	RECEIVER	FAST_SENDER
6796.808	FAST_SENDER	N/A
6797.113	SLOW_SENDER1	N/A
6797.888	RECEIVER	SLOW_SENDER1
6805.316	SLOW_SENDER1	N/A
6807.125	RECEIVER	FAST_SENDER
6809.574	FAST_SENDER	N/A
6815.461	RECEIVER	FAST_SENDER
6817.888	FAST_SENDER	N/A
6823.711	RECEIVER	FAST_SENDER
6826.158	FAST_SENDER	N/A
6832.514	RECEIVER	FAST_SENDER
6834.925	FAST_SENDER	N/A
6840.940	RECEIVER	FAST_SENDER
6843.354	FAST_SENDER	N/A
6848.812	RECEIVER	FAST_SENDER
6851.228	FAST_SENDER	N/A
6851.590	SLOW_SENDER1	N/A
6862.752	RECEIVER	FAST_SENDER
6865.188	FAST_SENDER	N/A
6870.767	RECEIVER	FAST_SENDER
6873.181	FAST_SENDER	N/A
6879.421	RECEIVER	FAST_SENDER
6881.821	FAST_SENDER	N/A
6887.434	RECEIVER	FAST_SENDER
6889.855	FAST_SENDER	N/A
6895.635	RECEIVER	FAST_SENDER
6898.049	FAST_SENDER	N/A
6900.919	SLOW_SENDER1	N/A
6904.008	RECEIVER	FAST_SENDER
6906.423	FAST_SENDER	N/A
6907.179	RECEIVER	FAST_SENDER
6909.583	FAST_SENDER	N/A
6915.184	RECEIVER	FAST_SENDER
6917.599	FAST_SENDER	N/A
6918.358	RECEIVER	FAST_SENDER
6925.797	FAST_SENDER	N/A
6926.527	RECEIVER	FAST_SENDER
6928.937	FAST_SENDER	N/A
6934.993	RECEIVER	FAST_SENDER
[truncated: 8,501 more rows]
