# Supplementary material for: CATO: Wake-Up reCeiver-bAsed communicaTiOn for Batteryless Devices
Source: Sensors (Basel). 2025 Nov 7;25(22):6813. doi: 10.3390/s25226813 (PMC12655924; doi:10.3390/s25226813)
Supplement: Supplementary file 1 [file sensors-25-06813-s001.zip › File S1_Experimental_and_Simulation_Data/simulation/capsweep/cap200/mac_competing_nodes_both.csv]

time_s	node_id	received_from
2.700	FAST_SENDER	N/A
2.700	SLOW_SENDER1	N/A
8.447	RECEIVER	FAST_SENDER
10.878	FAST_SENDER	N/A
11.660	RECEIVER	FAST_SENDER
13.801	RECEIVER	SLOW_SENDER1
14.110	FAST_SENDER	N/A
14.860	RECEIVER	FAST_SENDER
16.232	SLOW_SENDER1	N/A
17.290	FAST_SENDER	N/A
22.208	RECEIVER	SLOW_SENDER1
24.630	SLOW_SENDER1	N/A
25.432	RECEIVER	SLOW_SENDER1
27.869	SLOW_SENDER1	N/A
28.255	RECEIVER	FAST_SENDER
30.268	RECEIVER	SLOW_SENDER1
30.698	FAST_SENDER	N/A
32.684	SLOW_SENDER1	N/A
37.159	RECEIVER	FAST_SENDER
39.588	FAST_SENDER	N/A
40.310	RECEIVER	FAST_SENDER
42.719	FAST_SENDER	N/A
43.321	RECEIVER	SLOW_SENDER1
43.996	RECEIVER	FAST_SENDER
45.735	SLOW_SENDER1	N/A
46.441	FAST_SENDER	N/A
51.235	RECEIVER	SLOW_SENDER1
56.680	SLOW_SENDER1	N/A
57.435	RECEIVER	SLOW_SENDER1
59.267	FAST_SENDER	N/A
62.881	SLOW_SENDER1	N/A
63.636	RECEIVER	SLOW_SENDER1
69.085	SLOW_SENDER1	N/A
71.838	FAST_SENDER	N/A
71.957	RECEIVER	SLOW_SENDER1
77.369	SLOW_SENDER1	N/A
77.682	RECEIVER	FAST_SENDER
79.870	RECEIVER	SLOW_SENDER1
85.277	SLOW_SENDER1	N/A
85.479	FAST_SENDER	N/A
86.278	RECEIVER	FAST_SENDER
88.702	FAST_SENDER	N/A
89.193	RECEIVER	SLOW_SENDER1
90.702	FAST_SENDER	N/A
92.702	FAST_SENDER	N/A
94.702	FAST_SENDER	N/A
96.597	SLOW_SENDER1	N/A
96.702	FAST_SENDER	N/A
98.702	FAST_SENDER	N/A
98.887	RECEIVER	SLOW_SENDER1
100.702	FAST_SENDER	N/A
102.702	FAST_SENDER	N/A
106.311	SLOW_SENDER1	N/A
107.083	RECEIVER	SLOW_SENDER1
114.533	SLOW_SENDER1	N/A
114.984	FAST_SENDER	N/A
115.733	RECEIVER	FAST_SENDER
118.134	FAST_SENDER	N/A
118.817	RECEIVER	SLOW_SENDER1
120.134	FAST_SENDER	N/A
122.134	FAST_SENDER	N/A
124.134	FAST_SENDER	N/A
126.134	FAST_SENDER	N/A
126.265	SLOW_SENDER1	N/A
128.134	FAST_SENDER	N/A
128.771	RECEIVER	SLOW_SENDER1
130.134	FAST_SENDER	N/A
132.134	FAST_SENDER	N/A
136.206	SLOW_SENDER1	N/A
136.962	RECEIVER	SLOW_SENDER1
144.367	SLOW_SENDER1	N/A
144.804	FAST_SENDER	N/A
145.600	RECEIVER	FAST_SENDER
148.017	FAST_SENDER	N/A
150.017	FAST_SENDER	N/A
152.017	FAST_SENDER	N/A
154.017	FAST_SENDER	N/A
156.017	FAST_SENDER	N/A
158.017	FAST_SENDER	N/A
160.017	FAST_SENDER	N/A
162.017	FAST_SENDER	N/A
168.106	RECEIVER	FAST_SENDER
170.512	FAST_SENDER	N/A
171.273	RECEIVER	FAST_SENDER
173.690	FAST_SENDER	N/A
179.711	RECEIVER	FAST_SENDER
182.124	FAST_SENDER	N/A
182.890	RECEIVER	FAST_SENDER
185.331	FAST_SENDER	N/A
191.348	RECEIVER	FAST_SENDER
193.791	FAST_SENDER	N/A
194.557	RECEIVER	FAST_SENDER
197.003	FAST_SENDER	N/A
202.969	RECEIVER	FAST_SENDER
205.414	FAST_SENDER	N/A
206.160	RECEIVER	FAST_SENDER
208.578	FAST_SENDER	N/A
214.467	RECEIVER	FAST_SENDER
216.908	FAST_SENDER	N/A
217.681	RECEIVER	FAST_SENDER
220.131	FAST_SENDER	N/A
225.838	RECEIVER	FAST_SENDER
228.288	FAST_SENDER	N/A
229.031	RECEIVER	FAST_SENDER
231.470	FAST_SENDER	N/A
237.451	RECEIVER	FAST_SENDER
239.890	FAST_SENDER	N/A
240.675	RECEIVER	FAST_SENDER
243.085	FAST_SENDER	N/A
249.309	RECEIVER	FAST_SENDER
251.721	FAST_SENDER	N/A
252.507	RECEIVER	FAST_SENDER
254.931	FAST_SENDER	N/A
261.182	RECEIVER	FAST_SENDER
263.618	FAST_SENDER	N/A
264.427	RECEIVER	FAST_SENDER
266.847	FAST_SENDER	N/A
272.497	RECEIVER	FAST_SENDER
274.936	FAST_SENDER	N/A
275.717	RECEIVER	FAST_SENDER
278.149	FAST_SENDER	N/A
284.100	RECEIVER	FAST_SENDER
286.526	FAST_SENDER	N/A
287.283	RECEIVER	FAST_SENDER
289.712	FAST_SENDER	N/A
295.679	RECEIVER	FAST_SENDER
298.114	FAST_SENDER	N/A
298.885	RECEIVER	FAST_SENDER
301.319	FAST_SENDER	N/A
307.009	RECEIVER	FAST_SENDER
309.443	FAST_SENDER	N/A
310.243	RECEIVER	FAST_SENDER
312.678	FAST_SENDER	N/A
318.629	RECEIVER	FAST_SENDER
321.049	FAST_SENDER	N/A
321.840	RECEIVER	FAST_SENDER
324.265	FAST_SENDER	N/A
329.982	RECEIVER	FAST_SENDER
332.416	FAST_SENDER	N/A
333.145	RECEIVER	FAST_SENDER
335.558	FAST_SENDER	N/A
341.184	RECEIVER	FAST_SENDER
343.628	FAST_SENDER	N/A
344.428	RECEIVER	FAST_SENDER
346.860	FAST_SENDER	N/A
352.716	RECEIVER	FAST_SENDER
355.146	FAST_SENDER	N/A
355.896	RECEIVER	FAST_SENDER
358.323	FAST_SENDER	N/A
364.181	RECEIVER	FAST_SENDER
366.584	FAST_SENDER	N/A
367.348	RECEIVER	FAST_SENDER
369.750	FAST_SENDER	N/A
375.678	RECEIVER	FAST_SENDER
378.089	FAST_SENDER	N/A
378.853	RECEIVER	FAST_SENDER
381.254	FAST_SENDER	N/A
386.771	RECEIVER	FAST_SENDER
389.218	FAST_SENDER	N/A
390.006	RECEIVER	FAST_SENDER
392.423	FAST_SENDER	N/A
398.302	RECEIVER	FAST_SENDER
400.743	FAST_SENDER	N/A
401.463	RECEIVER	FAST_SENDER
403.898	FAST_SENDER	N/A
410.136	RECEIVER	FAST_SENDER
412.582	FAST_SENDER	N/A
413.365	RECEIVER	FAST_SENDER
415.767	FAST_SENDER	N/A
421.507	RECEIVER	FAST_SENDER
423.951	FAST_SENDER	N/A
424.732	RECEIVER	FAST_SENDER
427.138	FAST_SENDER	N/A
432.971	RECEIVER	FAST_SENDER
435.379	FAST_SENDER	N/A
436.151	RECEIVER	FAST_SENDER
438.583	FAST_SENDER	N/A
444.764	RECEIVER	FAST_SENDER
447.206	FAST_SENDER	N/A
447.979	RECEIVER	FAST_SENDER
450.381	FAST_SENDER	N/A
456.276	RECEIVER	FAST_SENDER
458.713	FAST_SENDER	N/A
459.484	RECEIVER	FAST_SENDER
461.890	FAST_SENDER	N/A
472.646	RECEIVER	FAST_SENDER
475.081	FAST_SENDER	N/A
475.886	RECEIVER	FAST_SENDER
478.291	FAST_SENDER	N/A
484.413	RECEIVER	FAST_SENDER
486.836	FAST_SENDER	N/A
487.592	RECEIVER	FAST_SENDER
490.038	FAST_SENDER	N/A
496.022	RECEIVER	FAST_SENDER
498.434	FAST_SENDER	N/A
499.234	RECEIVER	FAST_SENDER
501.653	FAST_SENDER	N/A
507.844	RECEIVER	FAST_SENDER
510.245	FAST_SENDER	N/A
510.999	RECEIVER	FAST_SENDER
513.400	FAST_SENDER	N/A
519.292	RECEIVER	FAST_SENDER
521.707	FAST_SENDER	N/A
522.484	RECEIVER	FAST_SENDER
524.924	FAST_SENDER	N/A
530.694	RECEIVER	FAST_SENDER
533.106	FAST_SENDER	N/A
533.867	RECEIVER	FAST_SENDER
536.302	FAST_SENDER	N/A
542.673	RECEIVER	FAST_SENDER
545.091	FAST_SENDER	N/A
545.848	RECEIVER	FAST_SENDER
548.266	FAST_SENDER	N/A
554.090	RECEIVER	FAST_SENDER
556.535	FAST_SENDER	N/A
557.293	RECEIVER	FAST_SENDER
559.721	FAST_SENDER	N/A
565.916	RECEIVER	FAST_SENDER
572.335	FAST_SENDER	N/A
573.123	RECEIVER	FAST_SENDER
575.552	FAST_SENDER	N/A
578.620	SLOW_SENDER1	N/A
581.343	RECEIVER	FAST_SENDER
583.749	FAST_SENDER	N/A
584.492	RECEIVER	FAST_SENDER
586.933	FAST_SENDER	N/A
588.897	RECEIVER	SLOW_SENDER1
591.153	SLOW_SENDER1	N/A
591.944	RECEIVER	SLOW_SENDER1
592.929	RECEIVER	FAST_SENDER
594.344	SLOW_SENDER1	N/A
595.094	RECEIVER	SLOW_SENDER1
595.332	FAST_SENDER	N/A
600.503	SLOW_SENDER1	N/A
601.016	RECEIVER	FAST_SENDER
602.642	RECEIVER	SLOW_SENDER1
603.449	FAST_SENDER	N/A
608.062	SLOW_SENDER1	N/A
608.868	RECEIVER	SLOW_SENDER1
614.289	SLOW_SENDER1	N/A
615.544	FAST_SENDER	N/A
616.272	RECEIVER	FAST_SENDER
618.053	RECEIVER	SLOW_SENDER1
618.713	FAST_SENDER	N/A
620.713	FAST_SENDER	N/A
622.713	FAST_SENDER	N/A
624.713	FAST_SENDER	N/A
625.465	SLOW_SENDER1	N/A
626.713	FAST_SENDER	N/A
627.918	RECEIVER	SLOW_SENDER1
628.713	FAST_SENDER	N/A
630.713	FAST_SENDER	N/A
632.713	FAST_SENDER	N/A
635.368	SLOW_SENDER1	N/A
636.121	RECEIVER	SLOW_SENDER1
643.532	SLOW_SENDER1	N/A
645.692	FAST_SENDER	N/A
645.867	RECEIVER	SLOW_SENDER1
651.983	RECEIVER	FAST_SENDER
653.282	SLOW_SENDER1	N/A
654.428	FAST_SENDER	N/A
655.187	RECEIVER	FAST_SENDER
657.599	FAST_SENDER	N/A
659.054	RECEIVER	SLOW_SENDER1
660.037	RECEIVER	FAST_SENDER
662.449	FAST_SENDER	N/A
666.495	SLOW_SENDER1	N/A
667.260	RECEIVER	SLOW_SENDER1
674.684	SLOW_SENDER1	N/A
675.405	FAST_SENDER	N/A
676.151	RECEIVER	FAST_SENDER
678.597	FAST_SENDER	N/A
678.811	RECEIVER	SLOW_SENDER1
680.597	FAST_SENDER	N/A
682.597	FAST_SENDER	N/A
684.597	FAST_SENDER	N/A
686.597	FAST_SENDER	N/A
688.597	FAST_SENDER	N/A
690.597	FAST_SENDER	N/A
692.597	FAST_SENDER	N/A
693.363	RECEIVER	FAST_SENDER
695.799	FAST_SENDER	N/A
701.873	RECEIVER	FAST_SENDER
704.280	FAST_SENDER	N/A
716.639	FAST_SENDER	N/A
717.406	RECEIVER	FAST_SENDER
719.813	FAST_SENDER	N/A
725.809	RECEIVER	FAST_SENDER
728.224	FAST_SENDER	N/A
728.984	RECEIVER	FAST_SENDER
731.402	FAST_SENDER	N/A
737.515	RECEIVER	FAST_SENDER
739.923	FAST_SENDER	N/A
740.655	RECEIVER	FAST_SENDER
743.089	FAST_SENDER	N/A
749.021	RECEIVER	FAST_SENDER
751.463	FAST_SENDER	N/A
752.239	RECEIVER	FAST_SENDER
754.668	FAST_SENDER	N/A
760.692	RECEIVER	FAST_SENDER
763.136	FAST_SENDER	N/A
763.894	RECEIVER	FAST_SENDER
766.336	FAST_SENDER	N/A
772.038	RECEIVER	FAST_SENDER
774.460	FAST_SENDER	N/A
775.217	RECEIVER	FAST_SENDER
777.619	FAST_SENDER	N/A
783.279	RECEIVER	FAST_SENDER
785.721	FAST_SENDER	N/A
786.497	RECEIVER	FAST_SENDER
788.929	FAST_SENDER	N/A
795.122	RECEIVER	FAST_SENDER
797.532	FAST_SENDER	N/A
798.302	RECEIVER	FAST_SENDER
800.709	FAST_SENDER	N/A
806.909	RECEIVER	FAST_SENDER
809.312	FAST_SENDER	N/A
810.105	RECEIVER	FAST_SENDER
812.546	FAST_SENDER	N/A
818.378	RECEIVER	FAST_SENDER
820.789	FAST_SENDER	N/A
821.516	RECEIVER	FAST_SENDER
823.943	FAST_SENDER	N/A
829.709	RECEIVER	FAST_SENDER
832.158	FAST_SENDER	N/A
832.942	RECEIVER	FAST_SENDER
835.369	FAST_SENDER	N/A
841.381	RECEIVER	FAST_SENDER
843.819	FAST_SENDER	N/A
844.571	RECEIVER	FAST_SENDER
846.996	FAST_SENDER	N/A
853.234	RECEIVER	FAST_SENDER
855.670	FAST_SENDER	N/A
856.409	RECEIVER	FAST_SENDER
858.851	FAST_SENDER	N/A
864.525	RECEIVER	FAST_SENDER
866.935	FAST_SENDER	N/A
867.703	RECEIVER	FAST_SENDER
870.138	FAST_SENDER	N/A
876.155	RECEIVER	FAST_SENDER
878.555	FAST_SENDER	N/A
879.314	RECEIVER	FAST_SENDER
881.736	FAST_SENDER	N/A
887.332	RECEIVER	FAST_SENDER
889.781	FAST_SENDER	N/A
890.578	RECEIVER	FAST_SENDER
893.020	FAST_SENDER	N/A
899.289	RECEIVER	FAST_SENDER
901.717	FAST_SENDER	N/A
902.493	RECEIVER	FAST_SENDER
904.911	FAST_SENDER	N/A
910.510	RECEIVER	FAST_SENDER
912.951	FAST_SENDER	N/A
913.709	RECEIVER	FAST_SENDER
916.125	FAST_SENDER	N/A
921.869	RECEIVER	FAST_SENDER
924.318	FAST_SENDER	N/A
925.111	RECEIVER	FAST_SENDER
927.516	FAST_SENDER	N/A
933.353	RECEIVER	FAST_SENDER
935.766	FAST_SENDER	N/A
936.539	RECEIVER	FAST_SENDER
938.955	FAST_SENDER	N/A
944.789	RECEIVER	FAST_SENDER
947.237	FAST_SENDER	N/A
947.981	RECEIVER	FAST_SENDER
950.413	FAST_SENDER	N/A
956.064	RECEIVER	FAST_SENDER
958.491	FAST_SENDER	N/A
959.261	RECEIVER	FAST_SENDER
961.662	FAST_SENDER	N/A
967.414	RECEIVER	FAST_SENDER
969.845	FAST_SENDER	N/A
970.567	RECEIVER	FAST_SENDER
972.991	FAST_SENDER	N/A
978.642	RECEIVER	FAST_SENDER
981.088	FAST_SENDER	N/A
981.850	RECEIVER	FAST_SENDER
984.275	FAST_SENDER	N/A
990.578	RECEIVER	FAST_SENDER
992.998	FAST_SENDER	N/A
993.751	RECEIVER	FAST_SENDER
996.159	FAST_SENDER	N/A
1001.942	RECEIVER	FAST_SENDER
1004.350	FAST_SENDER	N/A
1005.114	RECEIVER	FAST_SENDER
1007.549	FAST_SENDER	N/A
1013.425	RECEIVER	FAST_SENDER
1020.070	FAST_SENDER	N/A
1020.822	RECEIVER	FAST_SENDER
1023.270	FAST_SENDER	N/A
1028.974	RECEIVER	FAST_SENDER
1031.399	FAST_SENDER	N/A
1032.113	RECEIVER	FAST_SENDER
1039.946	FAST_SENDER	N/A
1042.304	RECEIVER	FAST_SENDER
1044.712	FAST_SENDER	N/A
1055.178	RECEIVER	FAST_SENDER
1057.582	FAST_SENDER	N/A
1058.341	RECEIVER	FAST_SENDER
1065.902	FAST_SENDER	N/A
1066.673	RECEIVER	FAST_SENDER
1069.099	FAST_SENDER	N/A
1074.968	RECEIVER	FAST_SENDER
1077.398	FAST_SENDER	N/A
1078.139	RECEIVER	FAST_SENDER
1080.561	FAST_SENDER	N/A
1086.609	RECEIVER	FAST_SENDER
1089.046	FAST_SENDER	N/A
1089.811	RECEIVER	FAST_SENDER
1092.254	FAST_SENDER	N/A
1098.235	RECEIVER	FAST_SENDER
1100.642	FAST_SENDER	N/A
1101.427	RECEIVER	FAST_SENDER
1103.855	FAST_SENDER	N/A
1109.730	RECEIVER	FAST_SENDER
1110.360	SLOW_SENDER1	N/A
1111.135	RECEIVER	SLOW_SENDER1
1112.162	FAST_SENDER	N/A
1118.844	SLOW_SENDER1	N/A
1119.631	RECEIVER	SLOW_SENDER1
1122.042	SLOW_SENDER1	N/A
1122.434	RECEIVER	FAST_SENDER
1124.522	RECEIVER	SLOW_SENDER1
1124.700	FAST_SENDER	N/A
1129.954	SLOW_SENDER1	N/A
1130.702	RECEIVER	SLOW_SENDER1
1136.110	SLOW_SENDER1	N/A
1137.971	FAST_SENDER	N/A
1138.682	RECEIVER	SLOW_SENDER1
1144.112	SLOW_SENDER1	N/A
1144.600	RECEIVER	FAST_SENDER
1146.673	RECEIVER	SLOW_SENDER1
1147.033	FAST_SENDER	N/A
1152.115	SLOW_SENDER1	N/A
1152.610	RECEIVER	FAST_SENDER
1154.462	RECEIVER	SLOW_SENDER1
1155.034	FAST_SENDER	N/A
1160.759	RECEIVER	FAST_SENDER
1161.877	SLOW_SENDER1	N/A
1163.160	FAST_SENDER	N/A
1163.962	RECEIVER	FAST_SENDER
1165.813	RECEIVER	SLOW_SENDER1
1173.242	SLOW_SENDER1	N/A
1175.656	RECEIVER	SLOW_SENDER1
1175.875	FAST_SENDER	N/A
1177.875	FAST_SENDER	N/A
1179.875	FAST_SENDER	N/A
1181.875	FAST_SENDER	N/A
1183.075	SLOW_SENDER1	N/A
1183.854	RECEIVER	SLOW_SENDER1
1183.875	FAST_SENDER	N/A
1185.875	FAST_SENDER	N/A
1187.875	FAST_SENDER	N/A
1189.875	FAST_SENDER	N/A
1190.666	RECEIVER	FAST_SENDER
1191.301	SLOW_SENDER1	N/A
1192.103	RECEIVER	SLOW_SENDER1
1193.102	FAST_SENDER	N/A
1193.858	RECEIVER	FAST_SENDER
1196.259	FAST_SENDER	N/A
1199.539	SLOW_SENDER1	N/A
1200.356	RECEIVER	SLOW_SENDER1
1207.801	SLOW_SENDER1	N/A
1208.275	FAST_SENDER	N/A
1209.022	RECEIVER	FAST_SENDER
1211.437	FAST_SENDER	N/A
1211.608	RECEIVER	SLOW_SENDER1
1213.437	FAST_SENDER	N/A
1215.437	FAST_SENDER	N/A
1217.437	FAST_SENDER	N/A
1219.033	SLOW_SENDER1	N/A
1219.437	FAST_SENDER	N/A
1221.437	FAST_SENDER	N/A
1221.613	RECEIVER	SLOW_SENDER1
1223.437	FAST_SENDER	N/A
1225.437	FAST_SENDER	N/A
1231.576	RECEIVER	FAST_SENDER
1234.019	FAST_SENDER	N/A
1234.766	RECEIVER	FAST_SENDER
1237.182	FAST_SENDER	N/A
1243.051	RECEIVER	FAST_SENDER
1245.497	FAST_SENDER	N/A
1246.295	RECEIVER	FAST_SENDER
1248.705	FAST_SENDER	N/A
1254.855	RECEIVER	FAST_SENDER
1257.298	FAST_SENDER	N/A
1258.101	RECEIVER	FAST_SENDER
1260.517	FAST_SENDER	N/A
1266.617	RECEIVER	FAST_SENDER
1269.033	FAST_SENDER	N/A
1269.766	RECEIVER	FAST_SENDER
1272.203	FAST_SENDER	N/A
1277.871	RECEIVER	FAST_SENDER
1280.311	FAST_SENDER	N/A
1281.045	RECEIVER	FAST_SENDER
1283.459	FAST_SENDER	N/A
1289.374	RECEIVER	FAST_SENDER
1291.815	FAST_SENDER	N/A
1294.129	RECEIVER	FAST_SENDER
1296.574	FAST_SENDER	N/A
1307.217	RECEIVER	FAST_SENDER
1309.663	FAST_SENDER	N/A
1312.057	RECEIVER	FAST_SENDER
1314.483	FAST_SENDER	N/A
1320.626	RECEIVER	FAST_SENDER
1323.029	FAST_SENDER	N/A
1323.841	RECEIVER	FAST_SENDER
1326.252	FAST_SENDER	N/A
1339.076	FAST_SENDER	N/A
1344.871	RECEIVER	FAST_SENDER
1347.300	FAST_SENDER	N/A
1348.062	RECEIVER	FAST_SENDER
1350.506	FAST_SENDER	N/A
1356.616	RECEIVER	FAST_SENDER
1359.017	FAST_SENDER	N/A
1359.786	RECEIVER	FAST_SENDER
1362.231	FAST_SENDER	N/A
1368.557	RECEIVER	FAST_SENDER
1370.957	FAST_SENDER	N/A
1371.727	RECEIVER	FAST_SENDER
1379.484	FAST_SENDER	N/A
1380.228	RECEIVER	FAST_SENDER
1382.640	FAST_SENDER	N/A
1388.589	RECEIVER	FAST_SENDER
1391.002	FAST_SENDER	N/A
1391.765	RECEIVER	FAST_SENDER
1394.202	FAST_SENDER	N/A
1400.394	RECEIVER	FAST_SENDER
1402.804	FAST_SENDER	N/A
1403.578	RECEIVER	FAST_SENDER
1406.024	FAST_SENDER	N/A
1412.169	RECEIVER	FAST_SENDER
1414.582	FAST_SENDER	N/A
1415.348	RECEIVER	FAST_SENDER
1417.797	FAST_SENDER	N/A
1423.837	RECEIVER	FAST_SENDER
1426.264	FAST_SENDER	N/A
1427.029	RECEIVER	FAST_SENDER
1429.439	FAST_SENDER	N/A
1435.420	RECEIVER	FAST_SENDER
1437.840	FAST_SENDER	N/A
1438.623	RECEIVER	FAST_SENDER
1441.046	FAST_SENDER	N/A
1446.837	RECEIVER	FAST_SENDER
1449.262	FAST_SENDER	N/A
1451.670	RECEIVER	FAST_SENDER
1454.093	FAST_SENDER	N/A
1459.851	RECEIVER	FAST_SENDER
1462.255	FAST_SENDER	N/A
1463.047	RECEIVER	FAST_SENDER
1465.461	FAST_SENDER	N/A
1471.380	RECEIVER	FAST_SENDER
1478.240	FAST_SENDER	N/A
1478.989	RECEIVER	FAST_SENDER
1481.429	FAST_SENDER	N/A
1487.348	RECEIVER	FAST_SENDER
1489.762	FAST_SENDER	N/A
1490.508	RECEIVER	FAST_SENDER
1492.952	FAST_SENDER	N/A
1503.402	RECEIVER	FAST_SENDER
1505.821	FAST_SENDER	N/A
1506.547	RECEIVER	FAST_SENDER
1508.976	FAST_SENDER	N/A
1519.557	RECEIVER	FAST_SENDER
1521.962	FAST_SENDER	N/A
1522.739	RECEIVER	FAST_SENDER
1525.166	FAST_SENDER	N/A
1531.149	RECEIVER	FAST_SENDER
1533.595	FAST_SENDER	N/A
1534.358	RECEIVER	FAST_SENDER
1536.808	FAST_SENDER	N/A
1542.537	RECEIVER	FAST_SENDER
1544.963	FAST_SENDER	N/A
1545.697	RECEIVER	FAST_SENDER
1548.133	FAST_SENDER	N/A
1554.183	RECEIVER	FAST_SENDER
1556.587	FAST_SENDER	N/A
1557.361	RECEIVER	FAST_SENDER
1559.766	FAST_SENDER	N/A
1565.314	RECEIVER	FAST_SENDER
1567.753	FAST_SENDER	N/A
1568.555	RECEIVER	FAST_SENDER
1570.957	FAST_SENDER	N/A
1576.510	RECEIVER	FAST_SENDER
1578.927	FAST_SENDER	N/A
1579.675	RECEIVER	FAST_SENDER
1582.124	FAST_SENDER	N/A
1588.150	RECEIVER	FAST_SENDER
1590.581	FAST_SENDER	N/A
1591.303	RECEIVER	FAST_SENDER
1593.739	FAST_SENDER	N/A
1599.894	RECEIVER	FAST_SENDER
1602.306	FAST_SENDER	N/A
1603.069	RECEIVER	FAST_SENDER
1605.501	FAST_SENDER	N/A
1611.551	RECEIVER	FAST_SENDER
1613.958	FAST_SENDER	N/A
1614.745	RECEIVER	FAST_SENDER
1617.169	FAST_SENDER	N/A
1623.256	RECEIVER	FAST_SENDER
1625.704	FAST_SENDER	N/A
1626.488	RECEIVER	FAST_SENDER
1628.923	FAST_SENDER	N/A
1634.549	RECEIVER	FAST_SENDER
1641.031	FAST_SENDER	N/A
1641.752	RECEIVER	FAST_SENDER
1649.073	FAST_SENDER	N/A
1649.841	RECEIVER	FAST_SENDER
1652.244	FAST_SENDER	N/A
1653.160	SLOW_SENDER1	N/A
1659.533	RECEIVER	SLOW_SENDER1
1661.945	SLOW_SENDER1	N/A
1662.749	RECEIVER	SLOW_SENDER1
1665.197	SLOW_SENDER1	N/A
1665.340	FAST_SENDER	N/A
1669.301	RECEIVER	SLOW_SENDER1
1674.738	SLOW_SENDER1	N/A
1677.072	RECEIVER	SLOW_SENDER1
1678.373	FAST_SENDER	N/A
1680.373	FAST_SENDER	N/A
1682.373	FAST_SENDER	N/A
1682.502	SLOW_SENDER1	N/A
1683.282	RECEIVER	SLOW_SENDER1
1684.373	FAST_SENDER	N/A
1686.373	FAST_SENDER	N/A
1688.373	FAST_SENDER	N/A
1688.682	SLOW_SENDER1	N/A
1690.373	FAST_SENDER	N/A
1691.244	RECEIVER	SLOW_SENDER1
1692.373	FAST_SENDER	N/A
1698.214	RECEIVER	FAST_SENDER
1698.644	SLOW_SENDER1	N/A
1700.655	FAST_SENDER	N/A
1701.175	RECEIVER	SLOW_SENDER1
1706.847	RECEIVER	FAST_SENDER
1708.612	SLOW_SENDER1	N/A
1709.280	FAST_SENDER	N/A
1710.013	RECEIVER	FAST_SENDER
1712.433	FAST_SENDER	N/A
1714.188	RECEIVER	SLOW_SENDER1
1714.433	FAST_SENDER	N/A
1716.433	FAST_SENDER	N/A
1718.433	FAST_SENDER	N/A
1720.433	FAST_SENDER	N/A
1721.607	SLOW_SENDER1	N/A
1722.433	FAST_SENDER	N/A
1723.742	RECEIVER	SLOW_SENDER1
1724.433	FAST_SENDER	N/A
1726.433	FAST_SENDER	N/A
1731.161	SLOW_SENDER1	N/A
1731.920	RECEIVER	SLOW_SENDER1
1739.257	FAST_SENDER	N/A
1739.347	SLOW_SENDER1	N/A
1740.007	RECEIVER	FAST_SENDER
1743.994	RECEIVER	SLOW_SENDER1
1744.532	FAST_SENDER	N/A
1746.532	FAST_SENDER	N/A
1748.532	FAST_SENDER	N/A
1750.532	FAST_SENDER	N/A
1751.421	SLOW_SENDER1	N/A
1752.532	FAST_SENDER	N/A
1754.532	FAST_SENDER	N/A
1756.532	FAST_SENDER	N/A
1758.532	FAST_SENDER	N/A
1759.263	RECEIVER	FAST_SENDER
1761.693	FAST_SENDER	N/A
1767.905	RECEIVER	FAST_SENDER
1770.305	FAST_SENDER	N/A
1771.061	RECEIVER	FAST_SENDER
1773.469	FAST_SENDER	N/A
1779.144	RECEIVER	FAST_SENDER
1781.552	FAST_SENDER	N/A
1782.287	RECEIVER	FAST_SENDER
1784.696	FAST_SENDER	N/A
1790.349	RECEIVER	FAST_SENDER
1792.771	FAST_SENDER	N/A
1793.534	RECEIVER	FAST_SENDER
1795.963	FAST_SENDER	N/A
1802.016	RECEIVER	FAST_SENDER
1804.463	FAST_SENDER	N/A
1805.211	RECEIVER	FAST_SENDER
1807.634	FAST_SENDER	N/A
1813.410	RECEIVER	FAST_SENDER
1815.819	FAST_SENDER	N/A
1816.553	RECEIVER	FAST_SENDER
1818.973	FAST_SENDER	N/A
1829.044	RECEIVER	FAST_SENDER
1831.492	FAST_SENDER	N/A
1832.261	RECEIVER	FAST_SENDER
1834.686	FAST_SENDER	N/A
1840.698	RECEIVER	FAST_SENDER
1843.134	FAST_SENDER	N/A
1843.883	RECEIVER	FAST_SENDER
1846.333	FAST_SENDER	N/A
1852.393	RECEIVER	FAST_SENDER
1854.811	FAST_SENDER	N/A
1855.614	RECEIVER	FAST_SENDER
1858.041	FAST_SENDER	N/A
1864.019	RECEIVER	FAST_SENDER
1866.449	FAST_SENDER	N/A
1867.169	RECEIVER	FAST_SENDER
1869.572	FAST_SENDER	N/A
1875.328	RECEIVER	FAST_SENDER
1877.734	FAST_SENDER	N/A
1878.507	RECEIVER	FAST_SENDER
1880.946	FAST_SENDER	N/A
1891.644	RECEIVER	FAST_SENDER
1894.048	FAST_SENDER	N/A
1894.794	RECEIVER	FAST_SENDER
1897.196	FAST_SENDER	N/A
1902.893	RECEIVER	FAST_SENDER
1905.324	FAST_SENDER	N/A
1906.107	RECEIVER	FAST_SENDER
1908.531	FAST_SENDER	N/A
1914.817	RECEIVER	FAST_SENDER
1917.235	FAST_SENDER	N/A
1917.996	RECEIVER	FAST_SENDER
1920.442	FAST_SENDER	N/A
1926.111	RECEIVER	FAST_SENDER
1928.512	FAST_SENDER	N/A
1929.297	RECEIVER	FAST_SENDER
1931.717	FAST_SENDER	N/A
1937.943	RECEIVER	FAST_SENDER
1940.347	FAST_SENDER	N/A
1941.120	RECEIVER	FAST_SENDER
1943.543	FAST_SENDER	N/A
1949.611	RECEIVER	FAST_SENDER
1952.035	FAST_SENDER	N/A
1954.451	RECEIVER	FAST_SENDER
1956.865	FAST_SENDER	N/A
1962.644	RECEIVER	FAST_SENDER
1965.060	FAST_SENDER	N/A
1965.849	RECEIVER	FAST_SENDER
1968.277	FAST_SENDER	N/A
1974.049	RECEIVER	FAST_SENDER
1976.486	FAST_SENDER	N/A
1977.251	RECEIVER	FAST_SENDER
1979.656	FAST_SENDER	N/A
1985.506	RECEIVER	FAST_SENDER
1987.919	FAST_SENDER	N/A
1988.690	RECEIVER	FAST_SENDER
1991.111	FAST_SENDER	N/A
1997.424	RECEIVER	FAST_SENDER
1999.860	FAST_SENDER	N/A
2000.621	RECEIVER	FAST_SENDER
2003.021	FAST_SENDER	N/A
2008.824	RECEIVER	FAST_SENDER
2011.238	FAST_SENDER	N/A
2012.025	RECEIVER	FAST_SENDER
2014.446	FAST_SENDER	N/A
2020.393	RECEIVER	FAST_SENDER
2022.799	FAST_SENDER	N/A
2023.522	RECEIVER	FAST_SENDER
2031.171	FAST_SENDER	N/A
2031.919	RECEIVER	FAST_SENDER
2034.319	FAST_SENDER	N/A
2040.201	RECEIVER	FAST_SENDER
2042.643	FAST_SENDER	N/A
2043.390	RECEIVER	FAST_SENDER
2045.800	FAST_SENDER	N/A
2051.662	RECEIVER	FAST_SENDER
2054.070	FAST_SENDER	N/A
2054.826	RECEIVER	FAST_SENDER
2057.274	FAST_SENDER	N/A
2063.241	RECEIVER	FAST_SENDER
2065.657	FAST_SENDER	N/A
2066.393	RECEIVER	FAST_SENDER
2068.805	FAST_SENDER	N/A
2079.413	RECEIVER	FAST_SENDER
2081.826	FAST_SENDER	N/A
2082.621	RECEIVER	FAST_SENDER
2085.044	FAST_SENDER	N/A
2090.867	RECEIVER	FAST_SENDER
2093.300	FAST_SENDER	N/A
2094.047	RECEIVER	FAST_SENDER
2096.495	FAST_SENDER	N/A
2102.792	RECEIVER	FAST_SENDER
2105.240	FAST_SENDER	N/A
2106.020	RECEIVER	FAST_SENDER
2108.451	FAST_SENDER	N/A
2114.626	RECEIVER	FAST_SENDER
2117.058	FAST_SENDER	N/A
2117.864	RECEIVER	FAST_SENDER
2120.313	FAST_SENDER	N/A
2126.595	RECEIVER	FAST_SENDER
2129.025	FAST_SENDER	N/A
2131.198	RECEIVER	FAST_SENDER
2133.615	FAST_SENDER	N/A
2143.678	RECEIVER	FAST_SENDER
2146.112	FAST_SENDER	N/A
2146.877	RECEIVER	FAST_SENDER
2149.309	FAST_SENDER	N/A
2160.027	RECEIVER	FAST_SENDER
2162.452	FAST_SENDER	N/A
2163.182	RECEIVER	FAST_SENDER
2165.627	FAST_SENDER	N/A
2171.197	RECEIVER	FAST_SENDER
2173.604	FAST_SENDER	N/A
2176.067	RECEIVER	FAST_SENDER
2178.497	FAST_SENDER	N/A
2183.900	SLOW_SENDER1	N/A
2184.454	RECEIVER	FAST_SENDER
2185.237	RECEIVER	SLOW_SENDER1
2186.882	FAST_SENDER	N/A
2187.644	SLOW_SENDER1	N/A
2192.806	RECEIVER	FAST_SENDER
2195.233	FAST_SENDER	N/A
2195.984	RECEIVER	FAST_SENDER
2198.408	FAST_SENDER	N/A
2200.539	SLOW_SENDER1	N/A
2204.111	RECEIVER	SLOW_SENDER1
2208.694	RECEIVER	FAST_SENDER
2209.547	SLOW_SENDER1	N/A
2210.303	RECEIVER	SLOW_SENDER1
2211.129	FAST_SENDER	N/A
2213.129	FAST_SENDER	N/A
2215.129	FAST_SENDER	N/A
2215.722	SLOW_SENDER1	N/A
2216.504	RECEIVER	SLOW_SENDER1
2217.129	FAST_SENDER	N/A
2219.129	FAST_SENDER	N/A
2221.129	FAST_SENDER	N/A
2221.953	SLOW_SENDER1	N/A
2222.698	RECEIVER	SLOW_SENDER1
2223.129	FAST_SENDER	N/A
2225.129	FAST_SENDER	N/A
2228.117	SLOW_SENDER1	N/A
2228.865	RECEIVER	SLOW_SENDER1
2231.315	RECEIVER	FAST_SENDER
2233.759	FAST_SENDER	N/A
2236.273	SLOW_SENDER1	N/A
2237.026	RECEIVER	SLOW_SENDER1
2239.847	RECEIVER	FAST_SENDER
2242.268	FAST_SENDER	N/A
2244.466	SLOW_SENDER1	N/A
2245.199	RECEIVER	SLOW_SENDER1
2248.601	RECEIVER	FAST_SENDER
2251.010	FAST_SENDER	N/A
2252.648	SLOW_SENDER1	N/A
2253.423	RECEIVER	SLOW_SENDER1
2257.635	RECEIVER	FAST_SENDER
2260.083	FAST_SENDER	N/A
2260.841	SLOW_SENDER1	N/A
2261.625	RECEIVER	SLOW_SENDER1
2266.302	RECEIVER	FAST_SENDER
2268.725	FAST_SENDER	N/A
2269.066	SLOW_SENDER1	N/A
2269.852	RECEIVER	SLOW_SENDER1
2274.869	RECEIVER	FAST_SENDER
2277.276	FAST_SENDER	N/A
2277.290	SLOW_SENDER1	N/A
2278.632	RECEIVER	SLOW_SENDER1
2283.508	RECEIVER	FAST_SENDER
2286.039	SLOW_SENDER1	N/A
2286.819	RECEIVER	SLOW_SENDER1
2290.760	FAST_SENDER	N/A
2294.232	SLOW_SENDER1	N/A
2294.986	RECEIVER	SLOW_SENDER1
2296.790	RECEIVER	FAST_SENDER
2299.222	FAST_SENDER	N/A
2302.392	SLOW_SENDER1	N/A
2303.145	RECEIVER	SLOW_SENDER1
2305.246	RECEIVER	FAST_SENDER
2307.666	FAST_SENDER	N/A
2310.572	SLOW_SENDER1	N/A
2311.337	RECEIVER	SLOW_SENDER1
2313.304	RECEIVER	FAST_SENDER
2315.733	FAST_SENDER	N/A
2318.741	SLOW_SENDER1	N/A
2319.495	RECEIVER	SLOW_SENDER1
2321.805	RECEIVER	FAST_SENDER
2324.245	FAST_SENDER	N/A
2326.897	SLOW_SENDER1	N/A
2327.645	RECEIVER	SLOW_SENDER1
2330.045	RECEIVER	FAST_SENDER
2332.463	FAST_SENDER	N/A
2335.085	SLOW_SENDER1	N/A
2335.830	RECEIVER	SLOW_SENDER1
2338.269	RECEIVER	FAST_SENDER
2340.682	FAST_SENDER	N/A
2343.233	SLOW_SENDER1	N/A
2344.053	RECEIVER	SLOW_SENDER1
2346.721	RECEIVER	FAST_SENDER
2349.123	FAST_SENDER	N/A
2351.498	SLOW_SENDER1	N/A
2352.279	RECEIVER	SLOW_SENDER1
2354.746	RECEIVER	FAST_SENDER
2357.181	FAST_SENDER	N/A
2359.689	SLOW_SENDER1	N/A
2360.441	RECEIVER	SLOW_SENDER1
2363.147	RECEIVER	FAST_SENDER
2365.569	FAST_SENDER	N/A
2367.874	SLOW_SENDER1	N/A
2368.620	RECEIVER	SLOW_SENDER1
2371.522	RECEIVER	FAST_SENDER
2373.957	FAST_SENDER	N/A
2376.021	SLOW_SENDER1	N/A
2376.812	RECEIVER	SLOW_SENDER1
2380.091	RECEIVER	FAST_SENDER
2382.498	FAST_SENDER	N/A
2388.149	RECEIVER	FAST_SENDER
2390.561	FAST_SENDER	N/A
2396.310	RECEIVER	FAST_SENDER
2398.749	FAST_SENDER	N/A
2404.832	RECEIVER	FAST_SENDER
2407.248	FAST_SENDER	N/A
2413.141	RECEIVER	FAST_SENDER
2415.589	FAST_SENDER	N/A
2421.682	RECEIVER	FAST_SENDER
2424.113	FAST_SENDER	N/A
2434.406	RECEIVER	FAST_SENDER
2436.844	FAST_SENDER	N/A
2442.640	RECEIVER	FAST_SENDER
2445.056	FAST_SENDER	N/A
2450.830	RECEIVER	FAST_SENDER
2453.231	FAST_SENDER	N/A
2459.274	RECEIVER	FAST_SENDER
2461.715	FAST_SENDER	N/A
2467.975	RECEIVER	FAST_SENDER
2470.416	FAST_SENDER	N/A
2476.145	RECEIVER	FAST_SENDER
2478.550	FAST_SENDER	N/A
2484.431	RECEIVER	FAST_SENDER
2486.831	FAST_SENDER	N/A
2492.867	RECEIVER	FAST_SENDER
2495.307	FAST_SENDER	N/A
2501.346	RECEIVER	FAST_SENDER
2503.746	FAST_SENDER	N/A
2509.476	RECEIVER	FAST_SENDER
2511.918	FAST_SENDER	N/A
2517.646	RECEIVER	FAST_SENDER
2520.079	FAST_SENDER	N/A
2525.846	RECEIVER	FAST_SENDER
2528.260	FAST_SENDER	N/A
2534.154	RECEIVER	FAST_SENDER
2536.600	FAST_SENDER	N/A
2542.773	RECEIVER	FAST_SENDER
2545.189	FAST_SENDER	N/A
2551.288	RECEIVER	FAST_SENDER
2553.722	FAST_SENDER	N/A
2559.664	RECEIVER	FAST_SENDER
2562.069	FAST_SENDER	N/A
2567.572	RECEIVER	FAST_SENDER
2570.013	FAST_SENDER	N/A
2570.812	RECEIVER	FAST_SENDER
2578.456	FAST_SENDER	N/A
2584.387	RECEIVER	FAST_SENDER
2586.799	FAST_SENDER	N/A
2587.585	RECEIVER	FAST_SENDER
2589.994	FAST_SENDER	N/A
2595.964	RECEIVER	FAST_SENDER
2598.370	FAST_SENDER	N/A
2599.121	RECEIVER	FAST_SENDER
2601.525	FAST_SENDER	N/A
2607.925	RECEIVER	FAST_SENDER
2610.331	FAST_SENDER	N/A
2611.104	RECEIVER	FAST_SENDER
2613.530	FAST_SENDER	N/A
2619.876	RECEIVER	FAST_SENDER
2622.300	FAST_SENDER	N/A
2623.105	RECEIVER	FAST_SENDER
2625.533	FAST_SENDER	N/A
2631.660	RECEIVER	FAST_SENDER
2634.099	FAST_SENDER	N/A
2634.884	RECEIVER	FAST_SENDER
2637.295	FAST_SENDER	N/A
2648.341	RECEIVER	FAST_SENDER
2650.786	FAST_SENDER	N/A
2656.795	RECEIVER	FAST_SENDER
2659.221	FAST_SENDER	N/A
2665.034	RECEIVER	FAST_SENDER
2667.483	FAST_SENDER	N/A
2668.220	RECEIVER	FAST_SENDER
2670.642	FAST_SENDER	N/A
2676.395	RECEIVER	FAST_SENDER
2678.816	FAST_SENDER	N/A
2679.587	RECEIVER	FAST_SENDER
2687.238	FAST_SENDER	N/A
2687.990	RECEIVER	FAST_SENDER
2690.407	FAST_SENDER	N/A
2696.513	RECEIVER	FAST_SENDER
2698.929	FAST_SENDER	N/A
2699.711	RECEIVER	FAST_SENDER
2702.134	FAST_SENDER	N/A
2708.269	RECEIVER	FAST_SENDER
2710.704	FAST_SENDER	N/A
2711.458	RECEIVER	FAST_SENDER
2719.078	FAST_SENDER	N/A
2725.004	RECEIVER	FAST_SENDER
2727.415	FAST_SENDER	N/A
2728.166	RECEIVER	FAST_SENDER
2730.611	FAST_SENDER	N/A
2736.551	RECEIVER	FAST_SENDER
2738.970	FAST_SENDER	N/A
2739.723	RECEIVER	FAST_SENDER
2742.128	FAST_SENDER	N/A
2747.614	RECEIVER	FAST_SENDER
2750.019	FAST_SENDER	N/A
2750.797	RECEIVER	FAST_SENDER
2753.211	FAST_SENDER	N/A
2759.262	RECEIVER	FAST_SENDER
2761.690	FAST_SENDER	N/A
2762.477	RECEIVER	FAST_SENDER
2764.883	FAST_SENDER	N/A
2770.740	RECEIVER	FAST_SENDER
2773.164	FAST_SENDER	N/A
2773.944	RECEIVER	FAST_SENDER
2776.364	FAST_SENDER	N/A
2782.312	RECEIVER	FAST_SENDER
2784.730	FAST_SENDER	N/A
2785.469	RECEIVER	FAST_SENDER
2787.911	FAST_SENDER	N/A
2793.839	RECEIVER	FAST_SENDER
2796.266	FAST_SENDER	N/A
2797.044	RECEIVER	FAST_SENDER
2799.484	FAST_SENDER	N/A
2805.363	RECEIVER	FAST_SENDER
2807.776	FAST_SENDER	N/A
2808.546	RECEIVER	FAST_SENDER
2810.000	SLOW_SENDER1	N/A
2810.970	FAST_SENDER	N/A
2816.039	RECEIVER	SLOW_SENDER1
2818.471	SLOW_SENDER1	N/A
2819.227	RECEIVER	SLOW_SENDER1
2821.630	SLOW_SENDER1	N/A
2822.019	RECEIVER	FAST_SENDER
2823.768	RECEIVER	SLOW_SENDER1
2824.310	FAST_SENDER	N/A
2829.195	SLOW_SENDER1	N/A
2829.923	RECEIVER	SLOW_SENDER1
2835.370	SLOW_SENDER1	N/A
2837.456	FAST_SENDER	N/A
2837.617	RECEIVER	SLOW_SENDER1
2843.018	SLOW_SENDER1	N/A
2843.340	RECEIVER	FAST_SENDER
2845.404	RECEIVER	SLOW_SENDER1
2850.850	SLOW_SENDER1	N/A
2851.179	FAST_SENDER	N/A
2851.607	RECEIVER	SLOW_SENDER1
2857.356	RECEIVER	FAST_SENDER
2859.790	FAST_SENDER	N/A
2861.790	FAST_SENDER	N/A
2863.141	SLOW_SENDER1	N/A
2863.790	FAST_SENDER	N/A
2863.857	RECEIVER	SLOW_SENDER1
2867.746	FAST_SENDER	N/A
2869.746	FAST_SENDER	N/A
2871.746	FAST_SENDER	N/A
2873.746	FAST_SENDER	N/A
2874.437	SLOW_SENDER1	N/A
2875.185	RECEIVER	SLOW_SENDER1
2875.746	FAST_SENDER	N/A
2877.746	FAST_SENDER	N/A
2879.746	FAST_SENDER	N/A
2881.746	FAST_SENDER	N/A
2882.591	SLOW_SENDER1	N/A
2883.387	RECEIVER	SLOW_SENDER1
2892.282	RECEIVER	FAST_SENDER
2894.592	SLOW_SENDER1	N/A
2894.710	FAST_SENDER	N/A
2895.377	RECEIVER	SLOW_SENDER1
2896.710	FAST_SENDER	N/A
2898.710	FAST_SENDER	N/A
2900.710	FAST_SENDER	N/A
2902.710	FAST_SENDER	N/A
2902.791	SLOW_SENDER1	N/A
2903.582	RECEIVER	SLOW_SENDER1
2904.710	FAST_SENDER	N/A
2906.710	FAST_SENDER	N/A
2908.710	FAST_SENDER	N/A
2911.013	SLOW_SENDER1	N/A
2911.747	RECEIVER	SLOW_SENDER1
2914.578	RECEIVER	FAST_SENDER
2916.983	FAST_SENDER	N/A
2919.167	SLOW_SENDER1	N/A
2919.909	RECEIVER	SLOW_SENDER1
2923.144	RECEIVER	FAST_SENDER
2925.551	FAST_SENDER	N/A
2927.330	SLOW_SENDER1	N/A
2928.615	RECEIVER	SLOW_SENDER1
2931.852	RECEIVER	FAST_SENDER
2934.292	FAST_SENDER	N/A
2936.064	SLOW_SENDER1	N/A
2937.393	RECEIVER	SLOW_SENDER1
2940.087	RECEIVER	FAST_SENDER
2942.507	FAST_SENDER	N/A
2948.603	RECEIVER	FAST_SENDER
2951.023	FAST_SENDER	N/A
2961.111	RECEIVER	FAST_SENDER
2963.546	FAST_SENDER	N/A
2969.602	RECEIVER	FAST_SENDER
2972.041	FAST_SENDER	N/A
2978.036	RECEIVER	FAST_SENDER
2980.436	FAST_SENDER	N/A
2986.714	RECEIVER	FAST_SENDER
2989.135	FAST_SENDER	N/A
2995.369	RECEIVER	FAST_SENDER
2997.797	FAST_SENDER	N/A
3003.780	RECEIVER	FAST_SENDER
3006.228	FAST_SENDER	N/A
3012.269	RECEIVER	FAST_SENDER
3014.716	FAST_SENDER	N/A
3015.456	RECEIVER	FAST_SENDER
3017.862	FAST_SENDER	N/A
3023.600	RECEIVER	FAST_SENDER
3026.048	FAST_SENDER	N/A
3026.810	RECEIVER	FAST_SENDER
3029.215	FAST_SENDER	N/A
3035.306	RECEIVER	FAST_SENDER
3037.745	FAST_SENDER	N/A
3038.495	RECEIVER	FAST_SENDER
3040.927	FAST_SENDER	N/A
3047.347	RECEIVER	FAST_SENDER
3049.747	FAST_SENDER	N/A
3050.518	RECEIVER	FAST_SENDER
3052.960	FAST_SENDER	N/A
3059.060	RECEIVER	FAST_SENDER
3061.495	FAST_SENDER	N/A
3062.283	RECEIVER	FAST_SENDER
3064.727	FAST_SENDER	N/A
3070.583	RECEIVER	FAST_SENDER
3073.010	FAST_SENDER	N/A
3073.789	RECEIVER	FAST_SENDER
3076.209	FAST_SENDER	N/A
3082.136	RECEIVER	FAST_SENDER
3084.543	FAST_SENDER	N/A
3085.320	RECEIVER	FAST_SENDER
3087.759	FAST_SENDER	N/A
3093.444	RECEIVER	FAST_SENDER
3095.889	FAST_SENDER	N/A
3096.612	RECEIVER	FAST_SENDER
3099.020	FAST_SENDER	N/A
3104.900	RECEIVER	FAST_SENDER
3107.348	FAST_SENDER	N/A
3108.080	RECEIVER	FAST_SENDER
3110.503	FAST_SENDER	N/A
3116.398	RECEIVER	FAST_SENDER
3118.829	FAST_SENDER	N/A
3119.609	RECEIVER	FAST_SENDER
3122.050	FAST_SENDER	N/A
3127.690	RECEIVER	FAST_SENDER
3130.117	FAST_SENDER	N/A
3130.900	RECEIVER	FAST_SENDER
3133.326	FAST_SENDER	N/A
3139.223	RECEIVER	FAST_SENDER
3141.649	FAST_SENDER	N/A
3142.388	RECEIVER	FAST_SENDER
3149.669	FAST_SENDER	N/A
3150.450	RECEIVER	FAST_SENDER
3152.892	FAST_SENDER	N/A
3158.709	RECEIVER	FAST_SENDER
3161.156	FAST_SENDER	N/A
3163.262	RECEIVER	FAST_SENDER
3165.667	FAST_SENDER	N/A
3171.415	RECEIVER	FAST_SENDER
3173.847	FAST_SENDER	N/A
3179.995	RECEIVER	FAST_SENDER
3182.401	FAST_SENDER	N/A
3188.668	RECEIVER	FAST_SENDER
3195.453	FAST_SENDER	N/A
3196.214	RECEIVER	FAST_SENDER
3198.636	FAST_SENDER	N/A
3204.528	RECEIVER	FAST_SENDER
3206.975	FAST_SENDER	N/A
3207.748	RECEIVER	FAST_SENDER
3210.196	FAST_SENDER	N/A
3215.911	RECEIVER	FAST_SENDER
3218.360	FAST_SENDER	N/A
3219.114	RECEIVER	FAST_SENDER
3221.550	FAST_SENDER	N/A
3227.464	RECEIVER	FAST_SENDER
3229.906	FAST_SENDER	N/A
3230.685	RECEIVER	FAST_SENDER
3233.102	FAST_SENDER	N/A
3239.192	RECEIVER	FAST_SENDER
3241.626	FAST_SENDER	N/A
3242.390	RECEIVER	FAST_SENDER
3244.817	FAST_SENDER	N/A
3251.202	RECEIVER	FAST_SENDER
3253.648	FAST_SENDER	N/A
3254.386	RECEIVER	FAST_SENDER
3256.806	FAST_SENDER	N/A
3262.370	RECEIVER	FAST_SENDER
3264.817	FAST_SENDER	N/A
3266.949	RECEIVER	FAST_SENDER
3269.355	FAST_SENDER	N/A
3275.319	RECEIVER	FAST_SENDER
3277.768	FAST_SENDER	N/A
3283.612	RECEIVER	FAST_SENDER
3286.042	FAST_SENDER	N/A
3292.056	RECEIVER	FAST_SENDER
3294.472	FAST_SENDER	N/A
3295.230	RECEIVER	FAST_SENDER
3297.632	FAST_SENDER	N/A
3303.913	RECEIVER	FAST_SENDER
3306.340	FAST_SENDER	N/A
3307.102	RECEIVER	FAST_SENDER
3309.528	FAST_SENDER	N/A
3315.262	RECEIVER	FAST_SENDER
3317.672	FAST_SENDER	N/A
3318.425	RECEIVER	FAST_SENDER
3320.828	FAST_SENDER	N/A
3326.660	RECEIVER	FAST_SENDER
3329.080	FAST_SENDER	N/A
3331.389	RECEIVER	FAST_SENDER
3333.813	FAST_SENDER	N/A
3339.834	RECEIVER	FAST_SENDER
3342.268	FAST_SENDER	N/A
3348.373	RECEIVER	FAST_SENDER
3350.816	FAST_SENDER	N/A
3361.102	RECEIVER	FAST_SENDER
3363.502	FAST_SENDER	N/A
3368.990	SLOW_SENDER1	N/A
3369.549	RECEIVER	FAST_SENDER
3371.949	FAST_SENDER	N/A
3375.159	RECEIVER	SLOW_SENDER1
3377.578	SLOW_SENDER1	N/A
3377.702	RECEIVER	FAST_SENDER
3380.135	FAST_SENDER	N/A
3383.423	RECEIVER	SLOW_SENDER1
3386.088	RECEIVER	FAST_SENDER
3388.493	FAST_SENDER	N/A
3388.860	SLOW_SENDER1	N/A
3389.643	RECEIVER	SLOW_SENDER1
3394.640	RECEIVER	FAST_SENDER
3395.054	SLOW_SENDER1	N/A
3395.803	RECEIVER	SLOW_SENDER1
3397.072	FAST_SENDER	N/A
3401.224	SLOW_SENDER1	N/A
3402.027	RECEIVER	SLOW_SENDER1
3402.946	RECEIVER	FAST_SENDER
3405.375	FAST_SENDER	N/A
3407.455	SLOW_SENDER1	N/A
3408.205	RECEIVER	SLOW_SENDER1
3411.473	RECEIVER	FAST_SENDER
3413.629	SLOW_SENDER1	N/A
3413.914	FAST_SENDER	N/A
3414.363	RECEIVER	SLOW_SENDER1
3419.790	SLOW_SENDER1	N/A
3419.856	RECEIVER	FAST_SENDER
3420.568	RECEIVER	SLOW_SENDER1
3422.278	FAST_SENDER	N/A
3426.004	SLOW_SENDER1	N/A
3426.772	RECEIVER	SLOW_SENDER1
3428.424	RECEIVER	FAST_SENDER
3430.858	FAST_SENDER	N/A
3434.195	SLOW_SENDER1	N/A
3434.938	RECEIVER	SLOW_SENDER1
3436.860	RECEIVER	FAST_SENDER
3439.273	FAST_SENDER	N/A
3442.374	SLOW_SENDER1	N/A
3443.117	RECEIVER	SLOW_SENDER1
3445.081	RECEIVER	FAST_SENDER
3447.531	FAST_SENDER	N/A
3450.539	SLOW_SENDER1	N/A
3451.317	RECEIVER	SLOW_SENDER1
3453.468	RECEIVER	FAST_SENDER
3455.873	FAST_SENDER	N/A
3458.733	SLOW_SENDER1	N/A
3459.472	RECEIVER	SLOW_SENDER1
3466.265	RECEIVER	FAST_SENDER
3466.899	SLOW_SENDER1	N/A
3467.656	RECEIVER	SLOW_SENDER1
3468.683	FAST_SENDER	N/A
3474.805	RECEIVER	FAST_SENDER
3475.090	SLOW_SENDER1	N/A
3475.871	RECEIVER	SLOW_SENDER1
3477.229	FAST_SENDER	N/A
3482.911	RECEIVER	FAST_SENDER
3483.298	SLOW_SENDER1	N/A
3484.040	RECEIVER	SLOW_SENDER1
3485.330	FAST_SENDER	N/A
3491.407	RECEIVER	FAST_SENDER
3491.457	SLOW_SENDER1	N/A
3492.173	RECEIVER	SLOW_SENDER1
3493.857	FAST_SENDER	N/A
3499.597	SLOW_SENDER1	N/A
3499.850	RECEIVER	FAST_SENDER
3503.287	RECEIVER	SLOW_SENDER1
3504.049	FAST_SENDER	N/A
3506.049	FAST_SENDER	N/A
3508.049	FAST_SENDER	N/A
3510.049	FAST_SENDER	N/A
3510.721	SLOW_SENDER1	N/A
3511.509	RECEIVER	SLOW_SENDER1
3512.049	FAST_SENDER	N/A
3514.049	FAST_SENDER	N/A
3516.049	FAST_SENDER	N/A
3518.049	FAST_SENDER	N/A
3518.925	SLOW_SENDER1	N/A
3519.642	RECEIVER	SLOW_SENDER1
3523.773	RECEIVER	FAST_SENDER
3526.210	FAST_SENDER	N/A
3527.070	SLOW_SENDER1	N/A
3527.840	RECEIVER	SLOW_SENDER1
3532.597	RECEIVER	FAST_SENDER
3535.046	FAST_SENDER	N/A
3535.275	SLOW_SENDER1	N/A
3536.046	RECEIVER	SLOW_SENDER1
3541.088	RECEIVER	FAST_SENDER
3543.467	SLOW_SENDER1	N/A
3543.504	FAST_SENDER	N/A
3544.234	RECEIVER	SLOW_SENDER1
3550.176	RECEIVER	FAST_SENDER
3551.648	SLOW_SENDER1	N/A
3552.436	RECEIVER	SLOW_SENDER1
3552.591	FAST_SENDER	N/A
3558.319	RECEIVER	FAST_SENDER
3559.876	SLOW_SENDER1	N/A
3560.666	RECEIVER	SLOW_SENDER1
3560.731	FAST_SENDER	N/A
3566.510	RECEIVER	FAST_SENDER
3568.113	SLOW_SENDER1	N/A
3568.916	FAST_SENDER	N/A
3574.739	RECEIVER	FAST_SENDER
3577.163	FAST_SENDER	N/A
3583.501	RECEIVER	FAST_SENDER
3590.336	FAST_SENDER	N/A
3595.841	RECEIVER	FAST_SENDER
3598.285	FAST_SENDER	N/A
3604.379	RECEIVER	FAST_SENDER
3606.823	FAST_SENDER	N/A
3612.968	RECEIVER	FAST_SENDER
3615.412	FAST_SENDER	N/A
3621.439	RECEIVER	FAST_SENDER
3623.841	FAST_SENDER	N/A
3629.644	RECEIVER	FAST_SENDER
3632.056	FAST_SENDER	N/A
3637.786	RECEIVER	FAST_SENDER
3640.187	FAST_SENDER	N/A
3646.029	RECEIVER	FAST_SENDER
3648.430	FAST_SENDER	N/A
3654.296	RECEIVER	FAST_SENDER
3656.718	FAST_SENDER	N/A
3663.021	RECEIVER	FAST_SENDER
3665.450	FAST_SENDER	N/A
3671.382	RECEIVER	FAST_SENDER
3673.819	FAST_SENDER	N/A
3679.470	RECEIVER	FAST_SENDER
3681.917	FAST_SENDER	N/A
3687.931	RECEIVER	FAST_SENDER
3690.371	FAST_SENDER	N/A
3696.298	RECEIVER	FAST_SENDER
3698.741	FAST_SENDER	N/A
3704.728	RECEIVER	FAST_SENDER
3707.146	FAST_SENDER	N/A
3713.233	RECEIVER	FAST_SENDER
3715.644	FAST_SENDER	N/A
3721.916	RECEIVER	FAST_SENDER
3724.355	FAST_SENDER	N/A
3730.277	RECEIVER	FAST_SENDER
3732.726	FAST_SENDER	N/A
3738.617	RECEIVER	FAST_SENDER
3741.036	FAST_SENDER	N/A
3746.534	RECEIVER	FAST_SENDER
3748.974	FAST_SENDER	N/A
3759.509	RECEIVER	FAST_SENDER
3761.931	FAST_SENDER	N/A
3768.110	RECEIVER	FAST_SENDER
3770.558	FAST_SENDER	N/A
3783.414	FAST_SENDER	N/A
3789.380	RECEIVER	FAST_SENDER
3791.824	FAST_SENDER	N/A
3797.621	RECEIVER	FAST_SENDER
3800.052	FAST_SENDER	N/A
3806.288	RECEIVER	FAST_SENDER
3808.710	FAST_SENDER	N/A
3814.432	RECEIVER	FAST_SENDER
3816.837	FAST_SENDER	N/A
3823.057	RECEIVER	FAST_SENDER
3825.473	FAST_SENDER	N/A
3831.569	RECEIVER	FAST_SENDER
3833.996	FAST_SENDER	N/A
3839.825	RECEIVER	FAST_SENDER
3842.272	FAST_SENDER	N/A
3848.192	RECEIVER	FAST_SENDER
3850.594	FAST_SENDER	N/A
3851.358	RECEIVER	FAST_SENDER
3853.760	FAST_SENDER	N/A
3859.863	RECEIVER	FAST_SENDER
3862.305	FAST_SENDER	N/A
3863.052	RECEIVER	FAST_SENDER
3865.497	FAST_SENDER	N/A
3871.451	RECEIVER	FAST_SENDER
3873.860	FAST_SENDER	N/A
3874.617	RECEIVER	FAST_SENDER
3877.022	FAST_SENDER	N/A
3883.036	RECEIVER	FAST_SENDER
3885.443	FAST_SENDER	N/A
3886.171	RECEIVER	FAST_SENDER
3888.605	FAST_SENDER	N/A
3894.537	RECEIVER	FAST_SENDER
3896.940	FAST_SENDER	N/A
3897.751	RECEIVER	FAST_SENDER
3905.117	FAST_SENDER	N/A
3905.872	RECEIVER	FAST_SENDER
3908.304	FAST_SENDER	N/A
3914.128	RECEIVER	FAST_SENDER
3916.560	FAST_SENDER	N/A
3917.338	RECEIVER	FAST_SENDER
3919.775	FAST_SENDER	N/A
3925.600	RECEIVER	FAST_SENDER
3928.038	FAST_SENDER	N/A
3928.791	RECEIVER	FAST_SENDER
3931.216	FAST_SENDER	N/A
3936.732	RECEIVER	FAST_SENDER
3939.153	FAST_SENDER	N/A
3939.919	RECEIVER	FAST_SENDER
3942.333	FAST_SENDER	N/A
3948.570	RECEIVER	FAST_SENDER
3951.010	FAST_SENDER	N/A
3951.767	RECEIVER	FAST_SENDER
3954.208	FAST_SENDER	N/A
3960.227	RECEIVER	FAST_SENDER
3962.627	FAST_SENDER	N/A
3963.414	RECEIVER	FAST_SENDER
3965.850	FAST_SENDER	N/A
3971.847	RECEIVER	FAST_SENDER
3974.282	FAST_SENDER	N/A
3975.065	RECEIVER	FAST_SENDER
3977.491	FAST_SENDER	N/A
3983.520	RECEIVER	FAST_SENDER
3985.931	FAST_SENDER	N/A
3986.684	RECEIVER	FAST_SENDER
3989.098	FAST_SENDER	N/A
3992.610	SLOW_SENDER1	N/A
3995.570	RECEIVER	FAST_SENDER
3997.975	FAST_SENDER	N/A
4000.727	RECEIVER	FAST_SENDER
4002.975	RECEIVER	SLOW_SENDER1
4003.139	FAST_SENDER	N/A
4005.411	SLOW_SENDER1	N/A
4009.103	RECEIVER	FAST_SENDER
4011.394	RECEIVER	SLOW_SENDER1
4011.514	FAST_SENDER	N/A
4013.514	FAST_SENDER	N/A
4015.514	FAST_SENDER	N/A
4016.795	SLOW_SENDER1	N/A
4017.514	FAST_SENDER	N/A
4017.592	RECEIVER	SLOW_SENDER1
4021.399	FAST_SENDER	N/A
4023.399	FAST_SENDER	N/A
4025.399	FAST_SENDER	N/A
4027.399	FAST_SENDER	N/A
4028.158	SLOW_SENDER1	N/A
4028.884	RECEIVER	SLOW_SENDER1
4029.399	FAST_SENDER	N/A
4031.399	FAST_SENDER	N/A
4033.399	FAST_SENDER	N/A
4035.399	FAST_SENDER	N/A
4036.327	SLOW_SENDER1	N/A
4037.118	RECEIVER	SLOW_SENDER1
4041.183	RECEIVER	FAST_SENDER
4043.618	FAST_SENDER	N/A
4044.558	SLOW_SENDER1	N/A
4045.329	RECEIVER	SLOW_SENDER1
4049.377	RECEIVER	FAST_SENDER
4051.800	FAST_SENDER	N/A
4052.760	SLOW_SENDER1	N/A
4053.553	RECEIVER	SLOW_SENDER1
4057.523	RECEIVER	FAST_SENDER
4059.933	FAST_SENDER	N/A
4060.982	SLOW_SENDER1	N/A
4061.774	RECEIVER	SLOW_SENDER1
4065.938	RECEIVER	FAST_SENDER
4068.350	FAST_SENDER	N/A
4069.222	SLOW_SENDER1	N/A
4069.955	RECEIVER	SLOW_SENDER1
4077.402	SLOW_SENDER1	N/A
4078.154	RECEIVER	SLOW_SENDER1
4078.834	RECEIVER	FAST_SENDER
4081.964	FAST_SENDER	N/A
4083.964	FAST_SENDER	N/A
4085.964	FAST_SENDER	N/A
4087.964	FAST_SENDER	N/A
4088.485	SLOW_SENDER1	N/A
4089.264	RECEIVER	SLOW_SENDER1
4089.964	FAST_SENDER	N/A
4091.964	FAST_SENDER	N/A
4093.964	FAST_SENDER	N/A
4095.964	FAST_SENDER	N/A
4096.694	SLOW_SENDER1	N/A
4097.461	RECEIVER	SLOW_SENDER1
4101.878	RECEIVER	FAST_SENDER
4104.321	FAST_SENDER	N/A
4104.900	SLOW_SENDER1	N/A
4105.679	RECEIVER	SLOW_SENDER1
4110.646	RECEIVER	FAST_SENDER
4113.078	FAST_SENDER	N/A
4113.089	SLOW_SENDER1	N/A
4114.380	RECEIVER	SLOW_SENDER1
4119.458	RECEIVER	FAST_SENDER
4121.812	SLOW_SENDER1	N/A
4121.904	FAST_SENDER	N/A
4122.545	RECEIVER	SLOW_SENDER1
4128.266	RECEIVER	FAST_SENDER
4129.962	SLOW_SENDER1	N/A
4130.692	FAST_SENDER	N/A
4130.721	RECEIVER	SLOW_SENDER1
4136.875	RECEIVER	FAST_SENDER
4138.151	SLOW_SENDER1	N/A
4138.907	RECEIVER	SLOW_SENDER1
4139.290	FAST_SENDER	N/A
4145.095	RECEIVER	FAST_SENDER
4146.343	SLOW_SENDER1	N/A
4147.096	RECEIVER	SLOW_SENDER1
4147.510	FAST_SENDER	N/A
4153.853	RECEIVER	FAST_SENDER
4156.267	FAST_SENDER	N/A
4162.439	RECEIVER	FAST_SENDER
4164.886	FAST_SENDER	N/A
4170.776	RECEIVER	FAST_SENDER
4173.186	FAST_SENDER	N/A
4179.179	RECEIVER	FAST_SENDER
4181.604	FAST_SENDER	N/A
4192.189	RECEIVER	FAST_SENDER
4194.621	FAST_SENDER	N/A
4200.470	RECEIVER	FAST_SENDER
4202.915	FAST_SENDER	N/A
4208.594	RECEIVER	FAST_SENDER
4210.998	FAST_SENDER	N/A
4217.199	RECEIVER	FAST_SENDER
4219.630	FAST_SENDER	N/A
4229.961	RECEIVER	FAST_SENDER
4232.367	FAST_SENDER	N/A
4238.182	RECEIVER	FAST_SENDER
4240.622	FAST_SENDER	N/A
4246.250	RECEIVER	FAST_SENDER
4248.692	FAST_SENDER	N/A
4254.581	RECEIVER	FAST_SENDER
4257.013	FAST_SENDER	N/A
4262.864	RECEIVER	FAST_SENDER
4265.309	FAST_SENDER	N/A
4271.088	RECEIVER	FAST_SENDER
4273.535	FAST_SENDER	N/A
4279.369	RECEIVER	FAST_SENDER
4281.810	FAST_SENDER	N/A
4288.152	RECEIVER	FAST_SENDER
4290.568	FAST_SENDER	N/A
4296.136	RECEIVER	FAST_SENDER
4298.569	FAST_SENDER	N/A
4304.220	RECEIVER	FAST_SENDER
4306.645	FAST_SENDER	N/A
4312.404	RECEIVER	FAST_SENDER
4314.841	FAST_SENDER	N/A
4320.985	RECEIVER	FAST_SENDER
4323.399	FAST_SENDER	N/A
4333.880	RECEIVER	FAST_SENDER
4336.294	FAST_SENDER	N/A
4342.168	RECEIVER	FAST_SENDER
4344.615	FAST_SENDER	N/A
4350.472	RECEIVER	FAST_SENDER
4352.903	FAST_SENDER	N/A
4358.659	RECEIVER	FAST_SENDER
4361.070	FAST_SENDER	N/A
4366.974	RECEIVER	FAST_SENDER
4369.424	FAST_SENDER	N/A
4375.611	RECEIVER	FAST_SENDER
4378.034	FAST_SENDER	N/A
4378.815	RECEIVER	FAST_SENDER
4381.241	FAST_SENDER	N/A
4387.389	RECEIVER	FAST_SENDER
4389.823	FAST_SENDER	N/A
4390.610	RECEIVER	FAST_SENDER
4393.030	FAST_SENDER	N/A
4399.007	RECEIVER	FAST_SENDER
4401.457	FAST_SENDER	N/A
4402.234	RECEIVER	FAST_SENDER
4404.643	FAST_SENDER	N/A
4410.589	RECEIVER	FAST_SENDER
4412.997	FAST_SENDER	N/A
4413.727	RECEIVER	FAST_SENDER
4416.130	FAST_SENDER	N/A
4422.305	RECEIVER	FAST_SENDER
4424.737	FAST_SENDER	N/A
4425.464	RECEIVER	FAST_SENDER
4427.883	FAST_SENDER	N/A
4433.897	RECEIVER	FAST_SENDER
4436.342	FAST_SENDER	N/A
4437.084	RECEIVER	FAST_SENDER
4439.508	FAST_SENDER	N/A
4445.535	RECEIVER	FAST_SENDER
4447.963	FAST_SENDER	N/A
4448.720	RECEIVER	FAST_SENDER
4451.132	FAST_SENDER	N/A
4456.717	RECEIVER	FAST_SENDER
4459.166	FAST_SENDER	N/A
4459.910	RECEIVER	FAST_SENDER
4462.354	FAST_SENDER	N/A
4468.622	RECEIVER	FAST_SENDER
4471.035	FAST_SENDER	N/A
4471.783	RECEIVER	FAST_SENDER
4474.200	FAST_SENDER	N/A
4479.838	RECEIVER	FAST_SENDER
4482.263	FAST_SENDER	N/A
4483.024	RECEIVER	FAST_SENDER
4485.447	FAST_SENDER	N/A
4490.977	RECEIVER	FAST_SENDER
4493.422	FAST_SENDER	N/A
4494.198	RECEIVER	FAST_SENDER
4496.642	FAST_SENDER	N/A
4502.876	RECEIVER	FAST_SENDER
4505.299	FAST_SENDER	N/A
4506.089	RECEIVER	FAST_SENDER
4508.501	FAST_SENDER	N/A
4514.165	RECEIVER	FAST_SENDER
4516.586	FAST_SENDER	N/A
4517.339	RECEIVER	FAST_SENDER
4519.749	FAST_SENDER	N/A
4525.598	RECEIVER	FAST_SENDER
4528.002	FAST_SENDER	N/A
4528.775	RECEIVER	FAST_SENDER
4531.184	FAST_SENDER	N/A
4537.395	RECEIVER	FAST_SENDER
4539.802	FAST_SENDER	N/A
4540.561	RECEIVER	FAST_SENDER
4542.973	FAST_SENDER	N/A
4548.891	RECEIVER	FAST_SENDER
4551.323	FAST_SENDER	N/A
4552.105	RECEIVER	FAST_SENDER
4554.540	FAST_SENDER	N/A
4560.350	RECEIVER	FAST_SENDER
4562.755	FAST_SENDER	N/A
4563.484	RECEIVER	FAST_SENDER
4565.923	FAST_SENDER	N/A
4571.873	RECEIVER	FAST_SENDER
4574.322	FAST_SENDER	N/A
4575.116	RECEIVER	FAST_SENDER
4577.530	FAST_SENDER	N/A
4578.920	SLOW_SENDER1	N/A
4583.766	RECEIVER	FAST_SENDER
4586.193	FAST_SENDER	N/A
4586.982	RECEIVER	FAST_SENDER
4589.402	FAST_SENDER	N/A
4590.917	RECEIVER	SLOW_SENDER1
4593.337	SLOW_SENDER1	N/A
4594.102	RECEIVER	SLOW_SENDER1
4595.209	RECEIVER	FAST_SENDER
4599.514	SLOW_SENDER1	N/A
4603.618	RECEIVER	SLOW_SENDER1
4604.202	FAST_SENDER	N/A
4606.202	FAST_SENDER	N/A
4608.202	FAST_SENDER	N/A
4609.066	SLOW_SENDER1	N/A
4609.815	RECEIVER	SLOW_SENDER1
4610.202	FAST_SENDER	N/A
4612.202	FAST_SENDER	N/A
4614.202	FAST_SENDER	N/A
4615.259	SLOW_SENDER1	N/A
4615.998	RECEIVER	SLOW_SENDER1
4616.202	FAST_SENDER	N/A
4618.202	FAST_SENDER	N/A
4621.415	SLOW_SENDER1	N/A
4622.189	RECEIVER	SLOW_SENDER1
4627.637	SLOW_SENDER1	N/A
4630.168	RECEIVER	SLOW_SENDER1
4630.922	FAST_SENDER	N/A
4637.145	RECEIVER	FAST_SENDER
4637.602	SLOW_SENDER1	N/A
4639.557	FAST_SENDER	N/A
4640.054	RECEIVER	SLOW_SENDER1
4645.385	RECEIVER	FAST_SENDER
4647.793	FAST_SENDER	N/A
4649.061	SLOW_SENDER1	N/A
4649.793	FAST_SENDER	N/A
4649.849	RECEIVER	SLOW_SENDER1
4651.793	FAST_SENDER	N/A
4653.793	FAST_SENDER	N/A
4655.793	FAST_SENDER	N/A
4657.266	SLOW_SENDER1	N/A
4657.793	FAST_SENDER	N/A
4658.033	RECEIVER	SLOW_SENDER1
4659.793	FAST_SENDER	N/A
4661.793	FAST_SENDER	N/A
4665.458	SLOW_SENDER1	N/A
4667.997	RECEIVER	FAST_SENDER
4670.447	FAST_SENDER	N/A
4672.447	FAST_SENDER	N/A
4674.447	FAST_SENDER	N/A
4676.447	FAST_SENDER	N/A
4678.443	SLOW_SENDER1	N/A
4678.447	FAST_SENDER	N/A
4679.186	RECEIVER	SLOW_SENDER1
4680.447	FAST_SENDER	N/A
4682.447	FAST_SENDER	N/A
4684.447	FAST_SENDER	N/A
4685.215	RECEIVER	FAST_SENDER
4686.603	SLOW_SENDER1	N/A
4687.409	RECEIVER	SLOW_SENDER1
4687.633	FAST_SENDER	N/A
4688.406	RECEIVER	FAST_SENDER
4690.818	FAST_SENDER	N/A
4694.824	SLOW_SENDER1	N/A
4695.596	RECEIVER	SLOW_SENDER1
4696.739	RECEIVER	FAST_SENDER
4699.180	FAST_SENDER	N/A
4703.015	SLOW_SENDER1	N/A
4703.762	RECEIVER	SLOW_SENDER1
4705.059	RECEIVER	FAST_SENDER
4707.467	FAST_SENDER	N/A
4711.177	SLOW_SENDER1	N/A
4711.897	RECEIVER	SLOW_SENDER1
4713.407	RECEIVER	FAST_SENDER
4715.824	FAST_SENDER	N/A
4721.933	RECEIVER	FAST_SENDER
4724.373	FAST_SENDER	N/A
4730.020	RECEIVER	FAST_SENDER
4732.469	FAST_SENDER	N/A
4738.386	RECEIVER	FAST_SENDER
4740.806	FAST_SENDER	N/A
4741.568	RECEIVER	FAST_SENDER
4743.993	FAST_SENDER	N/A
4749.545	RECEIVER	FAST_SENDER
4751.952	FAST_SENDER	N/A
4752.711	RECEIVER	FAST_SENDER
4755.139	FAST_SENDER	N/A
4761.378	RECEIVER	FAST_SENDER
4763.822	FAST_SENDER	N/A
4764.546	RECEIVER	FAST_SENDER
4766.964	FAST_SENDER	N/A
4777.163	RECEIVER	FAST_SENDER
4779.240	FAST_SENDER	N/A
4785.265	RECEIVER	FAST_SENDER
4787.698	FAST_SENDER	N/A
4793.692	RECEIVER	FAST_SENDER
4796.110	FAST_SENDER	N/A
4801.897	RECEIVER	FAST_SENDER
4804.310	FAST_SENDER	N/A
4805.033	RECEIVER	FAST_SENDER
4807.446	FAST_SENDER	N/A
4813.083	RECEIVER	FAST_SENDER
4815.504	FAST_SENDER	N/A
4816.282	RECEIVER	FAST_SENDER
4818.719	FAST_SENDER	N/A
4824.605	RECEIVER	FAST_SENDER
4827.010	FAST_SENDER	N/A
4827.789	RECEIVER	FAST_SENDER
4835.472	FAST_SENDER	N/A
4841.531	RECEIVER	FAST_SENDER
4843.938	FAST_SENDER	N/A
4844.699	RECEIVER	FAST_SENDER
4847.113	FAST_SENDER	N/A
4853.108	RECEIVER	FAST_SENDER
4855.512	FAST_SENDER	N/A
4856.271	RECEIVER	FAST_SENDER
4858.680	FAST_SENDER	N/A
4864.205	RECEIVER	FAST_SENDER
4866.613	FAST_SENDER	N/A
4867.362	RECEIVER	FAST_SENDER
4869.764	FAST_SENDER	N/A
4880.821	RECEIVER	FAST_SENDER
4883.223	FAST_SENDER	N/A
4888.873	RECEIVER	FAST_SENDER
4891.314	FAST_SENDER	N/A
4897.065	RECEIVER	FAST_SENDER
4899.497	FAST_SENDER	N/A
4905.499	RECEIVER	FAST_SENDER
4907.902	FAST_SENDER	N/A
4908.667	RECEIVER	FAST_SENDER
4911.091	FAST_SENDER	N/A
4917.469	RECEIVER	FAST_SENDER
4924.209	FAST_SENDER	N/A
4924.990	RECEIVER	FAST_SENDER
4927.435	FAST_SENDER	N/A
4933.145	RECEIVER	FAST_SENDER
4935.549	FAST_SENDER	N/A
4936.279	RECEIVER	FAST_SENDER
4938.697	FAST_SENDER	N/A
4944.624	RECEIVER	FAST_SENDER
4947.073	FAST_SENDER	N/A
4947.798	RECEIVER	FAST_SENDER
4950.222	FAST_SENDER	N/A
4956.430	RECEIVER	FAST_SENDER
4958.878	FAST_SENDER	N/A
4959.623	RECEIVER	FAST_SENDER
4962.054	FAST_SENDER	N/A
4968.396	RECEIVER	FAST_SENDER
4970.833	FAST_SENDER	N/A
4971.606	RECEIVER	FAST_SENDER
4974.028	FAST_SENDER	N/A
4979.973	RECEIVER	FAST_SENDER
4982.418	FAST_SENDER	N/A
4983.195	RECEIVER	FAST_SENDER
4985.635	FAST_SENDER	N/A
4991.784	RECEIVER	FAST_SENDER
4994.226	FAST_SENDER	N/A
4994.996	RECEIVER	FAST_SENDER
5002.349	FAST_SENDER	N/A
5003.098	RECEIVER	FAST_SENDER
5005.507	FAST_SENDER	N/A
5015.857	RECEIVER	FAST_SENDER
5018.268	FAST_SENDER	N/A
5024.184	RECEIVER	FAST_SENDER
5026.606	FAST_SENDER	N/A
5032.646	RECEIVER	FAST_SENDER
5035.090	FAST_SENDER	N/A
5035.860	RECEIVER	FAST_SENDER
5038.307	FAST_SENDER	N/A
5044.299	RECEIVER	FAST_SENDER
5046.735	FAST_SENDER	N/A
5047.500	RECEIVER	FAST_SENDER
5054.864	FAST_SENDER	N/A
5060.940	RECEIVER	FAST_SENDER
5063.341	FAST_SENDER	N/A
5064.072	RECEIVER	FAST_SENDER
5066.512	FAST_SENDER	N/A
5072.574	RECEIVER	FAST_SENDER
5074.995	FAST_SENDER	N/A
5075.803	RECEIVER	FAST_SENDER
5078.245	FAST_SENDER	N/A
5083.991	RECEIVER	FAST_SENDER
5086.438	FAST_SENDER	N/A
5087.230	RECEIVER	FAST_SENDER
5089.643	FAST_SENDER	N/A
5095.856	RECEIVER	FAST_SENDER
5098.264	FAST_SENDER	N/A
5098.993	RECEIVER	FAST_SENDER
5101.393	FAST_SENDER	N/A
5107.227	RECEIVER	FAST_SENDER
5109.646	FAST_SENDER	N/A
5110.405	RECEIVER	FAST_SENDER
5112.852	FAST_SENDER	N/A
5118.328	RECEIVER	FAST_SENDER
5120.738	FAST_SENDER	N/A
5121.508	RECEIVER	FAST_SENDER
5123.939	FAST_SENDER	N/A
5129.587	RECEIVER	FAST_SENDER
5132.035	FAST_SENDER	N/A
5132.838	RECEIVER	FAST_SENDER
5135.256	FAST_SENDER	N/A
5141.094	RECEIVER	FAST_SENDER
5143.529	FAST_SENDER	N/A
5143.540	SLOW_SENDER1	N/A
5144.285	RECEIVER	FAST_SENDER
5146.697	FAST_SENDER	N/A
5149.905	RECEIVER	SLOW_SENDER1
5152.317	SLOW_SENDER1	N/A
5153.056	RECEIVER	SLOW_SENDER1
5160.523	FAST_SENDER	N/A
5163.226	SLOW_SENDER1	N/A
5163.988	RECEIVER	SLOW_SENDER1
5166.468	RECEIVER	FAST_SENDER
5168.869	FAST_SENDER	N/A
5169.422	SLOW_SENDER1	N/A
5170.197	RECEIVER	SLOW_SENDER1
5174.952	RECEIVER	FAST_SENDER
5175.607	SLOW_SENDER1	N/A
5176.357	RECEIVER	SLOW_SENDER1
5177.383	FAST_SENDER	N/A
5184.083	RECEIVER	FAST_SENDER
5184.969	SLOW_SENDER1	N/A
5185.717	RECEIVER	SLOW_SENDER1
5186.534	FAST_SENDER	N/A
5188.534	FAST_SENDER	N/A
5190.534	FAST_SENDER	N/A
5192.534	FAST_SENDER	N/A
5193.133	SLOW_SENDER1	N/A
5193.879	RECEIVER	SLOW_SENDER1
5194.534	FAST_SENDER	N/A
5196.534	FAST_SENDER	N/A
5198.534	FAST_SENDER	N/A
5200.534	FAST_SENDER	N/A
5201.317	SLOW_SENDER1	N/A
5202.081	RECEIVER	SLOW_SENDER1
5206.571	RECEIVER	FAST_SENDER
5209.013	FAST_SENDER	N/A
5209.483	SLOW_SENDER1	N/A
5210.265	RECEIVER	SLOW_SENDER1
5215.213	RECEIVER	FAST_SENDER
5217.626	FAST_SENDER	N/A
5217.669	SLOW_SENDER1	N/A
5219.001	RECEIVER	SLOW_SENDER1
5224.259	RECEIVER	FAST_SENDER
5226.442	SLOW_SENDER1	N/A
5226.695	FAST_SENDER	N/A
5227.236	RECEIVER	SLOW_SENDER1
5232.385	RECEIVER	FAST_SENDER
5234.651	SLOW_SENDER1	N/A
5234.792	FAST_SENDER	N/A
5235.411	RECEIVER	SLOW_SENDER1
5241.471	RECEIVER	FAST_SENDER
5242.826	SLOW_SENDER1	N/A
5243.598	RECEIVER	SLOW_SENDER1
5243.913	FAST_SENDER	N/A
5249.530	RECEIVER	FAST_SENDER
5251.045	SLOW_SENDER1	N/A
5251.801	RECEIVER	SLOW_SENDER1
5251.930	FAST_SENDER	N/A
5257.613	RECEIVER	FAST_SENDER
5259.223	SLOW_SENDER1	N/A
5260.009	RECEIVER	SLOW_SENDER1
5260.025	FAST_SENDER	N/A
5266.009	RECEIVER	FAST_SENDER
5267.459	SLOW_SENDER1	N/A
5268.203	RECEIVER	SLOW_SENDER1
5268.440	FAST_SENDER	N/A
5274.571	RECEIVER	FAST_SENDER
5275.632	SLOW_SENDER1	N/A
5276.359	RECEIVER	SLOW_SENDER1
5276.988	FAST_SENDER	N/A
5282.838	RECEIVER	FAST_SENDER
5283.763	SLOW_SENDER1	N/A
5285.287	FAST_SENDER	N/A
5288.543	RECEIVER	SLOW_SENDER1
5291.058	RECEIVER	FAST_SENDER
5293.478	FAST_SENDER	N/A
5295.478	FAST_SENDER	N/A
5295.955	SLOW_SENDER1	N/A
5296.758	RECEIVER	SLOW_SENDER1
5297.478	FAST_SENDER	N/A
5299.478	FAST_SENDER	N/A
5301.478	FAST_SENDER	N/A
5303.478	FAST_SENDER	N/A
5304.197	SLOW_SENDER1	N/A
5304.970	RECEIVER	SLOW_SENDER1
5305.478	FAST_SENDER	N/A
5307.478	FAST_SENDER	N/A
5312.392	SLOW_SENDER1	N/A
5313.056	RECEIVER	FAST_SENDER
5319.972	FAST_SENDER	N/A
5325.890	RECEIVER	FAST_SENDER
5328.333	FAST_SENDER	N/A
5334.434	RECEIVER	FAST_SENDER
5336.853	FAST_SENDER	N/A
5343.072	RECEIVER	FAST_SENDER
5345.507	FAST_SENDER	N/A
5351.244	RECEIVER	FAST_SENDER
5353.670	FAST_SENDER	N/A
5359.311	RECEIVER	FAST_SENDER
5361.719	FAST_SENDER	N/A
5367.857	RECEIVER	FAST_SENDER
5370.295	FAST_SENDER	N/A
5376.268	RECEIVER	FAST_SENDER
5378.674	FAST_SENDER	N/A
5384.582	RECEIVER	FAST_SENDER
5386.982	FAST_SENDER	N/A
5393.086	RECEIVER	FAST_SENDER
5395.490	FAST_SENDER	N/A
5405.864	RECEIVER	FAST_SENDER
5408.305	FAST_SENDER	N/A
5414.147	RECEIVER	FAST_SENDER
5416.560	FAST_SENDER	N/A
5422.825	RECEIVER	FAST_SENDER
5425.264	FAST_SENDER	N/A
5431.604	RECEIVER	FAST_SENDER
5434.043	FAST_SENDER	N/A
5440.004	RECEIVER	FAST_SENDER
5442.451	FAST_SENDER	N/A
5448.309	RECEIVER	FAST_SENDER
5450.716	FAST_SENDER	N/A
5456.616	RECEIVER	FAST_SENDER
5459.042	FAST_SENDER	N/A
5465.104	RECEIVER	FAST_SENDER
5467.504	FAST_SENDER	N/A
5473.362	RECEIVER	FAST_SENDER
5475.794	FAST_SENDER	N/A
5476.527	RECEIVER	FAST_SENDER
5478.952	FAST_SENDER	N/A
5485.055	RECEIVER	FAST_SENDER
5487.492	FAST_SENDER	N/A
5488.261	RECEIVER	FAST_SENDER
5490.677	FAST_SENDER	N/A
5497.097	RECEIVER	FAST_SENDER
5499.513	FAST_SENDER	N/A
5500.262	RECEIVER	FAST_SENDER
5502.678	FAST_SENDER	N/A
5508.788	RECEIVER	FAST_SENDER
5511.203	FAST_SENDER	N/A
5512.008	RECEIVER	FAST_SENDER
5514.448	FAST_SENDER	N/A
5520.115	RECEIVER	FAST_SENDER
5522.557	FAST_SENDER	N/A
5523.297	RECEIVER	FAST_SENDER
5525.700	FAST_SENDER	N/A
5536.062	RECEIVER	FAST_SENDER
5538.510	FAST_SENDER	N/A
5544.680	RECEIVER	FAST_SENDER
5547.105	FAST_SENDER	N/A
5552.687	RECEIVER	FAST_SENDER
5555.124	FAST_SENDER	N/A
5560.974	RECEIVER	FAST_SENDER
5563.395	FAST_SENDER	N/A
5564.173	RECEIVER	FAST_SENDER
5566.623	FAST_SENDER	N/A
5572.557	RECEIVER	FAST_SENDER
5574.976	FAST_SENDER	N/A
5575.790	RECEIVER	FAST_SENDER
5578.236	FAST_SENDER	N/A
5584.040	RECEIVER	FAST_SENDER
5586.467	FAST_SENDER	N/A
5587.247	RECEIVER	FAST_SENDER
5589.689	FAST_SENDER	N/A
5595.709	RECEIVER	FAST_SENDER
5598.151	FAST_SENDER	N/A
5598.909	RECEIVER	FAST_SENDER
5601.341	FAST_SENDER	N/A
5607.431	RECEIVER	FAST_SENDER
5609.841	FAST_SENDER	N/A
[truncated: 10,681 more rows]
