# Supplementary material for: CATO: Wake-Up reCeiver-bAsed communicaTiOn for Batteryless Devices
Source: Sensors (Basel). 2025 Nov 7;25(22):6813. doi: 10.3390/s25226813 (PMC12655924; doi:10.3390/s25226813)
Supplement: Supplementary file 1 [file sensors-25-06813-s001.zip › File S1_Experimental_and_Simulation_Data/simulation/capsweep/cap200/mac_competing_nodes_link_reserve.csv]

time_s	node_id	received_from
2.700	FAST_SENDER	N/A
2.700	SLOW_SENDER1	N/A
3.434	RECEIVER	SLOW_SENDER1
5.408	RECEIVER	FAST_SENDER
5.880	SLOW_SENDER1	N/A
6.663	RECEIVER	SLOW_SENDER1
7.849	FAST_SENDER	N/A
8.647	RECEIVER	FAST_SENDER
9.097	SLOW_SENDER1	N/A
9.891	RECEIVER	SLOW_SENDER1
11.088	FAST_SENDER	N/A
11.845	RECEIVER	FAST_SENDER
12.300	SLOW_SENDER1	N/A
13.060	RECEIVER	SLOW_SENDER1
14.248	FAST_SENDER	N/A
15.042	RECEIVER	FAST_SENDER
15.476	SLOW_SENDER1	N/A
16.282	RECEIVER	SLOW_SENDER1
17.478	FAST_SENDER	N/A
18.237	RECEIVER	FAST_SENDER
18.704	SLOW_SENDER1	N/A
19.519	RECEIVER	SLOW_SENDER1
25.634	SLOW_SENDER1	N/A
25.833	FAST_SENDER	N/A
27.187	RECEIVER	FAST_SENDER
28.024	RECEIVER	SLOW_SENDER1
29.616	FAST_SENDER	N/A
30.340	RECEIVER	FAST_SENDER
30.425	SLOW_SENDER1	N/A
31.183	RECEIVER	SLOW_SENDER1
32.748	FAST_SENDER	N/A
33.502	RECEIVER	FAST_SENDER
33.601	SLOW_SENDER1	N/A
34.343	RECEIVER	SLOW_SENDER1
35.909	FAST_SENDER	N/A
36.668	RECEIVER	FAST_SENDER
36.751	SLOW_SENDER1	N/A
37.571	RECEIVER	SLOW_SENDER1
39.072	FAST_SENDER	N/A
39.806	RECEIVER	FAST_SENDER
40.012	SLOW_SENDER1	N/A
40.795	RECEIVER	SLOW_SENDER1
42.239	FAST_SENDER	N/A
42.988	RECEIVER	FAST_SENDER
43.238	SLOW_SENDER1	N/A
43.989	RECEIVER	SLOW_SENDER1
45.418	FAST_SENDER	N/A
46.153	RECEIVER	FAST_SENDER
46.396	SLOW_SENDER1	N/A
47.137	RECEIVER	SLOW_SENDER1
48.592	FAST_SENDER	N/A
49.330	RECEIVER	FAST_SENDER
49.566	SLOW_SENDER1	N/A
50.335	RECEIVER	SLOW_SENDER1
51.735	FAST_SENDER	N/A
52.506	RECEIVER	FAST_SENDER
52.755	SLOW_SENDER1	N/A
53.540	RECEIVER	SLOW_SENDER1
54.945	FAST_SENDER	N/A
55.710	RECEIVER	FAST_SENDER
57.409	SLOW_SENDER1	N/A
58.136	RECEIVER	SLOW_SENDER1
59.740	FAST_SENDER	N/A
60.520	RECEIVER	FAST_SENDER
60.563	SLOW_SENDER1	N/A
61.299	RECEIVER	SLOW_SENDER1
62.945	FAST_SENDER	N/A
63.729	RECEIVER	FAST_SENDER
66.165	FAST_SENDER	N/A
66.741	SLOW_SENDER1	N/A
66.887	RECEIVER	FAST_SENDER
69.236	RECEIVER	SLOW_SENDER1
69.324	FAST_SENDER	N/A
70.128	RECEIVER	FAST_SENDER
72.561	FAST_SENDER	N/A
73.333	RECEIVER	FAST_SENDER
74.648	SLOW_SENDER1	N/A
75.424	RECEIVER	SLOW_SENDER1
75.783	FAST_SENDER	N/A
76.555	RECEIVER	FAST_SENDER
78.956	FAST_SENDER	N/A
79.708	RECEIVER	FAST_SENDER
80.846	SLOW_SENDER1	N/A
81.605	RECEIVER	SLOW_SENDER1
82.112	FAST_SENDER	N/A
82.885	RECEIVER	FAST_SENDER
85.316	FAST_SENDER	N/A
86.078	RECEIVER	FAST_SENDER
87.037	SLOW_SENDER1	N/A
87.830	RECEIVER	SLOW_SENDER1
88.495	FAST_SENDER	N/A
89.226	RECEIVER	FAST_SENDER
91.663	FAST_SENDER	N/A
92.412	RECEIVER	FAST_SENDER
93.260	SLOW_SENDER1	N/A
94.006	RECEIVER	SLOW_SENDER1
94.832	FAST_SENDER	N/A
95.616	RECEIVER	FAST_SENDER
98.058	FAST_SENDER	N/A
98.824	RECEIVER	FAST_SENDER
99.451	SLOW_SENDER1	N/A
100.247	RECEIVER	SLOW_SENDER1
101.241	FAST_SENDER	N/A
102.032	RECEIVER	FAST_SENDER
104.436	FAST_SENDER	N/A
105.237	RECEIVER	FAST_SENDER
105.688	SLOW_SENDER1	N/A
106.477	RECEIVER	SLOW_SENDER1
107.667	FAST_SENDER	N/A
108.434	RECEIVER	FAST_SENDER
110.872	FAST_SENDER	N/A
111.610	RECEIVER	FAST_SENDER
113.887	SLOW_SENDER1	N/A
114.034	FAST_SENDER	N/A
114.648	RECEIVER	SLOW_SENDER1
115.355	RECEIVER	FAST_SENDER
117.760	FAST_SENDER	N/A
118.561	RECEIVER	FAST_SENDER
120.985	FAST_SENDER	N/A
121.755	RECEIVER	FAST_SENDER
122.090	SLOW_SENDER1	N/A
122.847	RECEIVER	SLOW_SENDER1
124.168	FAST_SENDER	N/A
124.919	RECEIVER	FAST_SENDER
127.333	FAST_SENDER	N/A
128.118	RECEIVER	FAST_SENDER
130.288	SLOW_SENDER1	N/A
130.526	FAST_SENDER	N/A
131.079	RECEIVER	SLOW_SENDER1
133.148	RECEIVER	FAST_SENDER
135.583	FAST_SENDER	N/A
138.054	RECEIVER	FAST_SENDER
138.491	SLOW_SENDER1	N/A
139.284	RECEIVER	SLOW_SENDER1
140.456	FAST_SENDER	N/A
141.230	RECEIVER	FAST_SENDER
143.649	FAST_SENDER	N/A
144.443	RECEIVER	FAST_SENDER
146.701	SLOW_SENDER1	N/A
146.887	FAST_SENDER	N/A
147.464	RECEIVER	SLOW_SENDER1
149.429	RECEIVER	FAST_SENDER
151.850	FAST_SENDER	N/A
152.624	RECEIVER	FAST_SENDER
154.881	SLOW_SENDER1	N/A
155.061	FAST_SENDER	N/A
155.637	RECEIVER	SLOW_SENDER1
159.225	RECEIVER	FAST_SENDER
161.634	FAST_SENDER	N/A
162.359	RECEIVER	FAST_SENDER
164.686	SLOW_SENDER1	N/A
164.766	FAST_SENDER	N/A
165.451	RECEIVER	SLOW_SENDER1
167.846	RECEIVER	FAST_SENDER
170.259	FAST_SENDER	N/A
171.050	RECEIVER	FAST_SENDER
172.885	SLOW_SENDER1	N/A
173.485	FAST_SENDER	N/A
173.661	RECEIVER	SLOW_SENDER1
175.682	RECEIVER	FAST_SENDER
178.087	FAST_SENDER	N/A
178.849	RECEIVER	FAST_SENDER
181.076	SLOW_SENDER1	N/A
181.293	FAST_SENDER	N/A
181.838	RECEIVER	SLOW_SENDER1
183.786	RECEIVER	FAST_SENDER
186.196	FAST_SENDER	N/A
186.928	RECEIVER	FAST_SENDER
189.242	SLOW_SENDER1	N/A
189.349	FAST_SENDER	N/A
189.984	RECEIVER	SLOW_SENDER1
190.640	RECEIVER	FAST_SENDER
193.063	FAST_SENDER	N/A
193.864	RECEIVER	FAST_SENDER
196.309	FAST_SENDER	N/A
197.052	RECEIVER	FAST_SENDER
197.429	SLOW_SENDER1	N/A
198.178	RECEIVER	SLOW_SENDER1
199.483	FAST_SENDER	N/A
200.231	RECEIVER	FAST_SENDER
202.672	FAST_SENDER	N/A
203.396	RECEIVER	FAST_SENDER
205.603	SLOW_SENDER1	N/A
205.829	FAST_SENDER	N/A
206.375	RECEIVER	SLOW_SENDER1
208.052	RECEIVER	FAST_SENDER
212.024	FAST_SENDER	N/A
212.784	RECEIVER	FAST_SENDER
213.824	SLOW_SENDER1	N/A
214.547	RECEIVER	SLOW_SENDER1
215.204	FAST_SENDER	N/A
215.927	RECEIVER	FAST_SENDER
218.346	FAST_SENDER	N/A
219.161	RECEIVER	FAST_SENDER
221.579	FAST_SENDER	N/A
221.949	SLOW_SENDER1	N/A
222.290	RECEIVER	FAST_SENDER
226.134	RECEIVER	SLOW_SENDER1
226.593	FAST_SENDER	N/A
228.827	RECEIVER	FAST_SENDER
231.273	FAST_SENDER	N/A
232.018	RECEIVER	FAST_SENDER
234.460	FAST_SENDER	N/A
235.189	RECEIVER	FAST_SENDER
237.595	FAST_SENDER	N/A
238.344	RECEIVER	FAST_SENDER
240.783	FAST_SENDER	N/A
241.527	RECEIVER	FAST_SENDER
243.962	FAST_SENDER	N/A
244.727	RECEIVER	FAST_SENDER
247.129	FAST_SENDER	N/A
247.855	RECEIVER	FAST_SENDER
250.295	FAST_SENDER	N/A
251.072	RECEIVER	FAST_SENDER
253.498	FAST_SENDER	N/A
254.301	RECEIVER	FAST_SENDER
256.735	FAST_SENDER	N/A
257.527	RECEIVER	FAST_SENDER
259.959	FAST_SENDER	N/A
260.702	RECEIVER	FAST_SENDER
263.111	FAST_SENDER	N/A
263.887	RECEIVER	FAST_SENDER
266.299	FAST_SENDER	N/A
267.073	RECEIVER	FAST_SENDER
269.489	FAST_SENDER	N/A
270.243	RECEIVER	FAST_SENDER
272.659	FAST_SENDER	N/A
273.419	RECEIVER	FAST_SENDER
275.839	FAST_SENDER	N/A
276.573	RECEIVER	FAST_SENDER
278.992	FAST_SENDER	N/A
279.794	RECEIVER	FAST_SENDER
282.237	FAST_SENDER	N/A
283.017	RECEIVER	FAST_SENDER
285.437	FAST_SENDER	N/A
286.205	RECEIVER	FAST_SENDER
288.647	FAST_SENDER	N/A
291.101	RECEIVER	FAST_SENDER
293.533	FAST_SENDER	N/A
294.283	RECEIVER	FAST_SENDER
296.714	FAST_SENDER	N/A
297.478	RECEIVER	FAST_SENDER
299.917	FAST_SENDER	N/A
300.700	RECEIVER	FAST_SENDER
303.137	FAST_SENDER	N/A
303.942	RECEIVER	FAST_SENDER
306.386	FAST_SENDER	N/A
307.113	RECEIVER	FAST_SENDER
309.518	FAST_SENDER	N/A
310.256	RECEIVER	FAST_SENDER
312.673	FAST_SENDER	N/A
313.447	RECEIVER	FAST_SENDER
315.877	FAST_SENDER	N/A
316.603	RECEIVER	FAST_SENDER
319.037	FAST_SENDER	N/A
319.821	RECEIVER	FAST_SENDER
322.223	FAST_SENDER	N/A
322.959	RECEIVER	FAST_SENDER
325.364	FAST_SENDER	N/A
326.111	RECEIVER	FAST_SENDER
328.539	FAST_SENDER	N/A
329.311	RECEIVER	FAST_SENDER
331.746	FAST_SENDER	N/A
332.549	RECEIVER	FAST_SENDER
334.986	FAST_SENDER	N/A
337.419	RECEIVER	FAST_SENDER
339.833	FAST_SENDER	N/A
340.573	RECEIVER	FAST_SENDER
342.997	FAST_SENDER	N/A
343.747	RECEIVER	FAST_SENDER
346.182	FAST_SENDER	N/A
346.968	RECEIVER	FAST_SENDER
349.379	FAST_SENDER	N/A
350.147	RECEIVER	FAST_SENDER
352.587	FAST_SENDER	N/A
353.323	RECEIVER	FAST_SENDER
355.746	FAST_SENDER	N/A
356.495	RECEIVER	FAST_SENDER
358.918	FAST_SENDER	N/A
359.687	RECEIVER	FAST_SENDER
362.110	FAST_SENDER	N/A
362.870	RECEIVER	FAST_SENDER
365.270	FAST_SENDER	N/A
366.029	RECEIVER	FAST_SENDER
368.479	FAST_SENDER	N/A
369.209	RECEIVER	FAST_SENDER
371.635	FAST_SENDER	N/A
374.071	RECEIVER	FAST_SENDER
376.490	FAST_SENDER	N/A
377.264	RECEIVER	FAST_SENDER
379.711	FAST_SENDER	N/A
380.515	RECEIVER	FAST_SENDER
382.954	FAST_SENDER	N/A
383.702	RECEIVER	FAST_SENDER
386.141	FAST_SENDER	N/A
386.883	RECEIVER	FAST_SENDER
389.302	FAST_SENDER	N/A
390.041	RECEIVER	FAST_SENDER
392.457	FAST_SENDER	N/A
393.201	RECEIVER	FAST_SENDER
395.645	FAST_SENDER	N/A
396.427	RECEIVER	FAST_SENDER
398.829	FAST_SENDER	N/A
399.617	RECEIVER	FAST_SENDER
402.037	FAST_SENDER	N/A
404.250	RECEIVER	FAST_SENDER
406.692	FAST_SENDER	N/A
407.482	RECEIVER	FAST_SENDER
409.883	FAST_SENDER	N/A
410.628	RECEIVER	FAST_SENDER
413.047	FAST_SENDER	N/A
413.778	RECEIVER	FAST_SENDER
416.219	FAST_SENDER	N/A
416.947	RECEIVER	FAST_SENDER
419.359	FAST_SENDER	N/A
420.145	RECEIVER	FAST_SENDER
422.549	FAST_SENDER	N/A
423.299	RECEIVER	FAST_SENDER
425.699	FAST_SENDER	N/A
426.469	RECEIVER	FAST_SENDER
428.882	FAST_SENDER	N/A
429.633	RECEIVER	FAST_SENDER
432.057	FAST_SENDER	N/A
432.824	RECEIVER	FAST_SENDER
435.243	FAST_SENDER	N/A
436.044	RECEIVER	FAST_SENDER
438.482	FAST_SENDER	N/A
439.236	RECEIVER	FAST_SENDER
441.682	FAST_SENDER	N/A
442.437	RECEIVER	FAST_SENDER
444.882	FAST_SENDER	N/A
445.595	RECEIVER	FAST_SENDER
448.018	FAST_SENDER	N/A
448.788	RECEIVER	FAST_SENDER
451.233	FAST_SENDER	N/A
452.030	RECEIVER	FAST_SENDER
454.460	FAST_SENDER	N/A
455.248	RECEIVER	FAST_SENDER
457.689	FAST_SENDER	N/A
458.412	RECEIVER	FAST_SENDER
460.824	FAST_SENDER	N/A
461.585	RECEIVER	FAST_SENDER
464.023	FAST_SENDER	N/A
464.788	RECEIVER	FAST_SENDER
467.212	FAST_SENDER	N/A
467.960	RECEIVER	FAST_SENDER
470.406	FAST_SENDER	N/A
471.187	RECEIVER	FAST_SENDER
473.601	FAST_SENDER	N/A
474.370	RECEIVER	FAST_SENDER
476.802	FAST_SENDER	N/A
477.572	RECEIVER	FAST_SENDER
479.989	FAST_SENDER	N/A
480.772	RECEIVER	FAST_SENDER
483.202	FAST_SENDER	N/A
483.956	RECEIVER	FAST_SENDER
486.366	FAST_SENDER	N/A
487.106	RECEIVER	FAST_SENDER
489.532	FAST_SENDER	N/A
490.303	RECEIVER	FAST_SENDER
492.725	FAST_SENDER	N/A
493.467	RECEIVER	FAST_SENDER
495.917	FAST_SENDER	N/A
496.668	RECEIVER	FAST_SENDER
499.088	FAST_SENDER	N/A
499.836	RECEIVER	FAST_SENDER
502.250	FAST_SENDER	N/A
502.982	RECEIVER	FAST_SENDER
505.419	FAST_SENDER	N/A
506.175	RECEIVER	FAST_SENDER
508.580	FAST_SENDER	N/A
509.379	RECEIVER	FAST_SENDER
511.821	FAST_SENDER	N/A
512.570	RECEIVER	FAST_SENDER
516.379	FAST_SENDER	N/A
517.142	RECEIVER	FAST_SENDER
519.578	FAST_SENDER	N/A
520.351	RECEIVER	FAST_SENDER
524.539	FAST_SENDER	N/A
525.318	RECEIVER	FAST_SENDER
527.743	FAST_SENDER	N/A
528.533	RECEIVER	FAST_SENDER
530.938	FAST_SENDER	N/A
531.694	RECEIVER	FAST_SENDER
535.679	FAST_SENDER	N/A
536.449	RECEIVER	FAST_SENDER
538.859	FAST_SENDER	N/A
539.593	RECEIVER	FAST_SENDER
542.039	FAST_SENDER	N/A
542.825	RECEIVER	FAST_SENDER
545.243	FAST_SENDER	N/A
546.014	RECEIVER	FAST_SENDER
548.450	FAST_SENDER	N/A
549.236	RECEIVER	FAST_SENDER
551.643	FAST_SENDER	N/A
552.404	RECEIVER	FAST_SENDER
554.807	FAST_SENDER	N/A
555.570	RECEIVER	FAST_SENDER
558.003	FAST_SENDER	N/A
558.775	RECEIVER	FAST_SENDER
561.199	FAST_SENDER	N/A
561.929	RECEIVER	FAST_SENDER
564.337	FAST_SENDER	N/A
565.120	RECEIVER	FAST_SENDER
567.546	FAST_SENDER	N/A
568.313	RECEIVER	FAST_SENDER
570.725	FAST_SENDER	N/A
571.502	RECEIVER	FAST_SENDER
573.910	FAST_SENDER	N/A
574.648	RECEIVER	FAST_SENDER
577.048	FAST_SENDER	N/A
577.781	RECEIVER	FAST_SENDER
580.181	FAST_SENDER	N/A
580.953	RECEIVER	FAST_SENDER
583.369	FAST_SENDER	N/A
585.617	RECEIVER	FAST_SENDER
588.043	FAST_SENDER	N/A
588.800	RECEIVER	FAST_SENDER
591.244	FAST_SENDER	N/A
592.044	RECEIVER	FAST_SENDER
594.452	FAST_SENDER	N/A
595.205	RECEIVER	FAST_SENDER
597.654	FAST_SENDER	N/A
598.459	RECEIVER	FAST_SENDER
600.871	FAST_SENDER	N/A
603.044	RECEIVER	FAST_SENDER
605.446	FAST_SENDER	N/A
606.187	RECEIVER	FAST_SENDER
608.587	FAST_SENDER	N/A
609.326	RECEIVER	FAST_SENDER
611.727	FAST_SENDER	N/A
612.476	RECEIVER	FAST_SENDER
614.916	FAST_SENDER	N/A
615.689	RECEIVER	FAST_SENDER
618.138	FAST_SENDER	N/A
618.876	RECEIVER	FAST_SENDER
621.288	FAST_SENDER	N/A
622.017	RECEIVER	FAST_SENDER
624.457	FAST_SENDER	N/A
626.592	RECEIVER	FAST_SENDER
629.018	FAST_SENDER	N/A
629.821	RECEIVER	FAST_SENDER
632.265	FAST_SENDER	N/A
633.068	RECEIVER	FAST_SENDER
635.472	FAST_SENDER	N/A
636.252	RECEIVER	FAST_SENDER
638.673	FAST_SENDER	N/A
640.813	RECEIVER	FAST_SENDER
643.258	FAST_SENDER	N/A
644.022	RECEIVER	FAST_SENDER
646.440	FAST_SENDER	N/A
647.183	RECEIVER	FAST_SENDER
649.623	FAST_SENDER	N/A
650.393	RECEIVER	FAST_SENDER
652.807	FAST_SENDER	N/A
653.573	RECEIVER	FAST_SENDER
655.996	FAST_SENDER	N/A
656.775	RECEIVER	FAST_SENDER
657.800	SLOW_SENDER1	N/A
658.591	RECEIVER	SLOW_SENDER1
659.220	FAST_SENDER	N/A
659.980	RECEIVER	FAST_SENDER
661.037	SLOW_SENDER1	N/A
661.790	RECEIVER	SLOW_SENDER1
662.418	FAST_SENDER	N/A
663.190	RECEIVER	FAST_SENDER
664.222	SLOW_SENDER1	N/A
664.961	RECEIVER	SLOW_SENDER1
665.611	FAST_SENDER	N/A
666.366	RECEIVER	FAST_SENDER
668.814	FAST_SENDER	N/A
669.554	RECEIVER	FAST_SENDER
670.753	SLOW_SENDER1	N/A
671.493	RECEIVER	SLOW_SENDER1
671.962	FAST_SENDER	N/A
672.713	RECEIVER	FAST_SENDER
673.920	SLOW_SENDER1	N/A
674.652	RECEIVER	SLOW_SENDER1
675.132	FAST_SENDER	N/A
675.881	RECEIVER	FAST_SENDER
678.288	FAST_SENDER	N/A
679.037	RECEIVER	FAST_SENDER
680.061	SLOW_SENDER1	N/A
680.848	RECEIVER	SLOW_SENDER1
681.441	FAST_SENDER	N/A
685.719	RECEIVER	FAST_SENDER
686.252	SLOW_SENDER1	N/A
687.028	RECEIVER	SLOW_SENDER1
688.163	FAST_SENDER	N/A
688.924	RECEIVER	FAST_SENDER
691.329	FAST_SENDER	N/A
692.428	SLOW_SENDER1	N/A
694.491	FAST_SENDER	N/A
702.474	FAST_SENDER	N/A
704.474	FAST_SENDER	N/A
705.741	SLOW_SENDER1	N/A
706.474	FAST_SENDER	N/A
708.474	FAST_SENDER	N/A
710.474	FAST_SENDER	N/A
712.474	FAST_SENDER	N/A
714.474	FAST_SENDER	N/A
716.474	FAST_SENDER	N/A
718.422	SLOW_SENDER1	N/A
718.474	FAST_SENDER	N/A
720.474	FAST_SENDER	N/A
722.474	FAST_SENDER	N/A
724.474	FAST_SENDER	N/A
726.474	FAST_SENDER	N/A
728.474	FAST_SENDER	N/A
730.474	FAST_SENDER	N/A
731.018	SLOW_SENDER1	N/A
732.474	FAST_SENDER	N/A
734.474	FAST_SENDER	N/A
736.474	FAST_SENDER	N/A
738.474	FAST_SENDER	N/A
740.474	FAST_SENDER	N/A
742.474	FAST_SENDER	N/A
744.474	FAST_SENDER	N/A
746.474	FAST_SENDER	N/A
748.474	FAST_SENDER	N/A
756.044	FAST_SENDER	N/A
763.373	FAST_SENDER	N/A
770.434	FAST_SENDER	N/A
777.847	FAST_SENDER	N/A
785.262	FAST_SENDER	N/A
792.335	FAST_SENDER	N/A
799.516	FAST_SENDER	N/A
807.331	FAST_SENDER	N/A
815.139	FAST_SENDER	N/A
822.675	FAST_SENDER	N/A
830.245	FAST_SENDER	N/A
837.957	FAST_SENDER	N/A
845.255	FAST_SENDER	N/A
852.958	FAST_SENDER	N/A
860.561	FAST_SENDER	N/A
867.978	FAST_SENDER	N/A
875.454	FAST_SENDER	N/A
883.011	FAST_SENDER	N/A
890.761	FAST_SENDER	N/A
898.644	FAST_SENDER	N/A
905.760	FAST_SENDER	N/A
913.265	FAST_SENDER	N/A
920.446	FAST_SENDER	N/A
928.206	FAST_SENDER	N/A
935.863	FAST_SENDER	N/A
943.640	FAST_SENDER	N/A
951.421	FAST_SENDER	N/A
959.385	FAST_SENDER	N/A
966.963	FAST_SENDER	N/A
974.760	FAST_SENDER	N/A
982.009	FAST_SENDER	N/A
989.218	FAST_SENDER	N/A
996.967	FAST_SENDER	N/A
1004.538	FAST_SENDER	N/A
1011.932	FAST_SENDER	N/A
1020.012	FAST_SENDER	N/A
1027.244	FAST_SENDER	N/A
1035.060	FAST_SENDER	N/A
1042.677	FAST_SENDER	N/A
1050.232	FAST_SENDER	N/A
1057.834	FAST_SENDER	N/A
1065.282	FAST_SENDER	N/A
1072.968	FAST_SENDER	N/A
1080.597	FAST_SENDER	N/A
1088.278	FAST_SENDER	N/A
1095.992	FAST_SENDER	N/A
1104.179	FAST_SENDER	N/A
1111.904	FAST_SENDER	N/A
1119.399	FAST_SENDER	N/A
1123.026	RECEIVER	FAST_SENDER
1125.452	FAST_SENDER	N/A
1126.237	RECEIVER	FAST_SENDER
1128.640	FAST_SENDER	N/A
1129.356	RECEIVER	FAST_SENDER
1131.787	FAST_SENDER	N/A
1132.573	RECEIVER	FAST_SENDER
1135.023	FAST_SENDER	N/A
1139.165	RECEIVER	FAST_SENDER
1141.581	FAST_SENDER	N/A
1142.371	RECEIVER	FAST_SENDER
1144.811	FAST_SENDER	N/A
1145.570	RECEIVER	FAST_SENDER
1147.981	FAST_SENDER	N/A
1148.746	RECEIVER	FAST_SENDER
1151.156	FAST_SENDER	N/A
1151.937	RECEIVER	FAST_SENDER
1154.384	FAST_SENDER	N/A
1155.171	RECEIVER	FAST_SENDER
1157.584	FAST_SENDER	N/A
1158.327	RECEIVER	FAST_SENDER
1160.767	FAST_SENDER	N/A
1161.538	RECEIVER	FAST_SENDER
1163.952	FAST_SENDER	N/A
1164.728	RECEIVER	FAST_SENDER
1167.129	FAST_SENDER	N/A
1167.400	SLOW_SENDER1	N/A
1167.916	RECEIVER	FAST_SENDER
1171.621	RECEIVER	SLOW_SENDER1
1172.096	FAST_SENDER	N/A
1172.904	RECEIVER	FAST_SENDER
1174.053	SLOW_SENDER1	N/A
1175.343	FAST_SENDER	N/A
1176.104	RECEIVER	FAST_SENDER
1180.075	RECEIVER	SLOW_SENDER1
1180.223	FAST_SENDER	N/A
1180.971	RECEIVER	FAST_SENDER
1183.401	FAST_SENDER	N/A
1184.157	RECEIVER	FAST_SENDER
1185.521	SLOW_SENDER1	N/A
1186.301	RECEIVER	SLOW_SENDER1
1186.580	FAST_SENDER	N/A
1187.349	RECEIVER	FAST_SENDER
1189.772	FAST_SENDER	N/A
1190.511	RECEIVER	FAST_SENDER
1191.732	SLOW_SENDER1	N/A
1192.509	RECEIVER	SLOW_SENDER1
1192.918	FAST_SENDER	N/A
1193.710	RECEIVER	FAST_SENDER
1196.124	FAST_SENDER	N/A
1196.931	RECEIVER	FAST_SENDER
1197.913	SLOW_SENDER1	N/A
1198.640	RECEIVER	SLOW_SENDER1
1199.336	FAST_SENDER	N/A
1200.115	RECEIVER	FAST_SENDER
1202.523	FAST_SENDER	N/A
1203.276	RECEIVER	FAST_SENDER
1204.081	SLOW_SENDER1	N/A
1204.860	RECEIVER	SLOW_SENDER1
1209.162	FAST_SENDER	N/A
1209.942	RECEIVER	FAST_SENDER
1210.274	SLOW_SENDER1	N/A
1211.031	RECEIVER	SLOW_SENDER1
1212.386	FAST_SENDER	N/A
1213.112	RECEIVER	FAST_SENDER
1215.525	FAST_SENDER	N/A
1216.465	SLOW_SENDER1	N/A
1217.271	RECEIVER	SLOW_SENDER1
1217.944	RECEIVER	FAST_SENDER
1220.391	FAST_SENDER	N/A
1221.133	RECEIVER	FAST_SENDER
1223.579	FAST_SENDER	N/A
1224.373	RECEIVER	FAST_SENDER
1224.682	SLOW_SENDER1	N/A
1225.441	RECEIVER	SLOW_SENDER1
1226.805	FAST_SENDER	N/A
1227.575	RECEIVER	FAST_SENDER
1230.010	FAST_SENDER	N/A
1230.771	RECEIVER	FAST_SENDER
1232.848	SLOW_SENDER1	N/A
1233.588	RECEIVER	SLOW_SENDER1
1234.691	FAST_SENDER	N/A
1236.785	RECEIVER	FAST_SENDER
1240.783	FAST_SENDER	N/A
1242.783	FAST_SENDER	N/A
1244.783	FAST_SENDER	N/A
1246.528	SLOW_SENDER1	N/A
1246.783	FAST_SENDER	N/A
1247.305	RECEIVER	SLOW_SENDER1
1248.783	FAST_SENDER	N/A
1250.783	FAST_SENDER	N/A
1252.783	FAST_SENDER	N/A
1254.735	SLOW_SENDER1	N/A
1254.783	FAST_SENDER	N/A
1256.114	RECEIVER	FAST_SENDER
1256.827	RECEIVER	SLOW_SENDER1
1258.530	FAST_SENDER	N/A
1259.335	RECEIVER	FAST_SENDER
1261.743	FAST_SENDER	N/A
1262.497	RECEIVER	FAST_SENDER
1264.253	SLOW_SENDER1	N/A
1264.926	FAST_SENDER	N/A
1265.678	RECEIVER	FAST_SENDER
1266.955	RECEIVER	SLOW_SENDER1
1268.079	FAST_SENDER	N/A
1268.820	RECEIVER	FAST_SENDER
1271.242	FAST_SENDER	N/A
1272.013	RECEIVER	FAST_SENDER
1274.377	SLOW_SENDER1	N/A
1275.115	RECEIVER	SLOW_SENDER1
1275.896	FAST_SENDER	N/A
1276.674	RECEIVER	FAST_SENDER
1279.082	FAST_SENDER	N/A
1279.847	RECEIVER	FAST_SENDER
1282.260	FAST_SENDER	N/A
1282.542	SLOW_SENDER1	N/A
1283.063	RECEIVER	FAST_SENDER
1284.992	RECEIVER	SLOW_SENDER1
1285.494	FAST_SENDER	N/A
1286.222	RECEIVER	FAST_SENDER
1288.667	FAST_SENDER	N/A
1289.398	RECEIVER	FAST_SENDER
1291.817	FAST_SENDER	N/A
1292.438	SLOW_SENDER1	N/A
1292.556	RECEIVER	FAST_SENDER
1294.996	FAST_SENDER	N/A
1295.788	RECEIVER	FAST_SENDER
1298.216	FAST_SENDER	N/A
1298.942	RECEIVER	FAST_SENDER
1301.351	FAST_SENDER	N/A
1302.125	RECEIVER	FAST_SENDER
1304.571	FAST_SENDER	N/A
1305.325	RECEIVER	FAST_SENDER
1307.770	FAST_SENDER	N/A
1308.551	RECEIVER	FAST_SENDER
1310.983	FAST_SENDER	N/A
1311.771	RECEIVER	FAST_SENDER
1314.209	FAST_SENDER	N/A
1314.987	RECEIVER	FAST_SENDER
1317.412	FAST_SENDER	N/A
1318.207	RECEIVER	FAST_SENDER
1320.656	FAST_SENDER	N/A
1321.394	RECEIVER	FAST_SENDER
1323.833	FAST_SENDER	N/A
1324.614	RECEIVER	FAST_SENDER
1327.022	FAST_SENDER	N/A
1327.777	RECEIVER	FAST_SENDER
1330.206	FAST_SENDER	N/A
1330.958	RECEIVER	FAST_SENDER
1333.390	FAST_SENDER	N/A
1334.132	RECEIVER	FAST_SENDER
1336.562	FAST_SENDER	N/A
1337.343	RECEIVER	FAST_SENDER
1339.771	FAST_SENDER	N/A
1340.516	RECEIVER	FAST_SENDER
1342.944	FAST_SENDER	N/A
1343.714	RECEIVER	FAST_SENDER
1346.163	FAST_SENDER	N/A
1348.576	RECEIVER	FAST_SENDER
1350.980	FAST_SENDER	N/A
1351.741	RECEIVER	FAST_SENDER
1354.153	FAST_SENDER	N/A
1354.945	RECEIVER	FAST_SENDER
1357.391	FAST_SENDER	N/A
1358.160	RECEIVER	FAST_SENDER
1360.568	FAST_SENDER	N/A
1361.307	RECEIVER	FAST_SENDER
1363.716	FAST_SENDER	N/A
1364.512	RECEIVER	FAST_SENDER
1366.933	FAST_SENDER	N/A
1367.674	RECEIVER	FAST_SENDER
1370.091	FAST_SENDER	N/A
1370.818	RECEIVER	FAST_SENDER
1373.228	FAST_SENDER	N/A
1374.014	RECEIVER	FAST_SENDER
1376.463	FAST_SENDER	N/A
1377.234	RECEIVER	FAST_SENDER
1379.646	FAST_SENDER	N/A
1380.408	RECEIVER	FAST_SENDER
1382.816	FAST_SENDER	N/A
1385.158	RECEIVER	FAST_SENDER
1387.587	FAST_SENDER	N/A
1388.377	RECEIVER	FAST_SENDER
1390.792	FAST_SENDER	N/A
1391.569	RECEIVER	FAST_SENDER
1394.008	FAST_SENDER	N/A
1394.742	RECEIVER	FAST_SENDER
1397.191	FAST_SENDER	N/A
1397.997	RECEIVER	FAST_SENDER
1400.424	FAST_SENDER	N/A
1401.123	RECEIVER	FAST_SENDER
1406.908	FAST_SENDER	N/A
1407.673	RECEIVER	FAST_SENDER
1410.088	FAST_SENDER	N/A
1410.833	RECEIVER	FAST_SENDER
1413.239	FAST_SENDER	N/A
1413.982	RECEIVER	FAST_SENDER
1416.409	FAST_SENDER	N/A
1418.566	RECEIVER	FAST_SENDER
1420.992	FAST_SENDER	N/A
1421.751	RECEIVER	FAST_SENDER
1424.184	FAST_SENDER	N/A
1424.965	RECEIVER	FAST_SENDER
1427.411	FAST_SENDER	N/A
1428.186	RECEIVER	FAST_SENDER
1430.586	FAST_SENDER	N/A
1431.344	RECEIVER	FAST_SENDER
1433.744	FAST_SENDER	N/A
1434.498	RECEIVER	FAST_SENDER
1436.903	FAST_SENDER	N/A
1437.648	RECEIVER	FAST_SENDER
1440.058	FAST_SENDER	N/A
1440.796	RECEIVER	FAST_SENDER
1443.202	FAST_SENDER	N/A
1443.921	RECEIVER	FAST_SENDER
1446.346	FAST_SENDER	N/A
1447.084	RECEIVER	FAST_SENDER
1449.513	FAST_SENDER	N/A
1450.302	RECEIVER	FAST_SENDER
1452.729	FAST_SENDER	N/A
1453.509	RECEIVER	FAST_SENDER
1455.920	FAST_SENDER	N/A
1456.699	RECEIVER	FAST_SENDER
1459.115	FAST_SENDER	N/A
1459.872	RECEIVER	FAST_SENDER
1462.289	FAST_SENDER	N/A
1463.093	RECEIVER	FAST_SENDER
1465.519	FAST_SENDER	N/A
1466.268	RECEIVER	FAST_SENDER
1468.690	FAST_SENDER	N/A
1469.477	RECEIVER	FAST_SENDER
1471.916	FAST_SENDER	N/A
1472.661	RECEIVER	FAST_SENDER
1475.097	FAST_SENDER	N/A
1475.872	RECEIVER	FAST_SENDER
1478.318	FAST_SENDER	N/A
1479.066	RECEIVER	FAST_SENDER
1481.466	FAST_SENDER	N/A
1483.866	RECEIVER	FAST_SENDER
1486.313	FAST_SENDER	N/A
1487.037	RECEIVER	FAST_SENDER
1489.478	FAST_SENDER	N/A
1490.253	RECEIVER	FAST_SENDER
1492.676	FAST_SENDER	N/A
1493.464	RECEIVER	FAST_SENDER
1495.869	FAST_SENDER	N/A
1496.644	RECEIVER	FAST_SENDER
1499.094	FAST_SENDER	N/A
1499.813	RECEIVER	FAST_SENDER
1502.247	FAST_SENDER	N/A
1502.979	RECEIVER	FAST_SENDER
1505.407	FAST_SENDER	N/A
1506.136	RECEIVER	FAST_SENDER
1508.565	FAST_SENDER	N/A
1509.328	RECEIVER	FAST_SENDER
1511.773	FAST_SENDER	N/A
1512.550	RECEIVER	FAST_SENDER
1514.985	FAST_SENDER	N/A
1515.791	RECEIVER	FAST_SENDER
1518.192	FAST_SENDER	N/A
1518.943	RECEIVER	FAST_SENDER
1521.378	FAST_SENDER	N/A
1522.110	RECEIVER	FAST_SENDER
1524.544	FAST_SENDER	N/A
1525.280	RECEIVER	FAST_SENDER
1527.688	FAST_SENDER	N/A
1528.441	RECEIVER	FAST_SENDER
1530.883	FAST_SENDER	N/A
1531.676	RECEIVER	FAST_SENDER
1534.107	FAST_SENDER	N/A
1534.904	RECEIVER	FAST_SENDER
1537.348	FAST_SENDER	N/A
1538.112	RECEIVER	FAST_SENDER
1540.528	FAST_SENDER	N/A
1541.276	RECEIVER	FAST_SENDER
1543.726	FAST_SENDER	N/A
1544.501	RECEIVER	FAST_SENDER
1546.945	FAST_SENDER	N/A
1547.699	RECEIVER	FAST_SENDER
1550.135	FAST_SENDER	N/A
1550.876	RECEIVER	FAST_SENDER
1554.826	FAST_SENDER	N/A
1555.587	RECEIVER	FAST_SENDER
1558.031	FAST_SENDER	N/A
1558.803	RECEIVER	FAST_SENDER
1562.823	FAST_SENDER	N/A
1563.585	RECEIVER	FAST_SENDER
1565.996	FAST_SENDER	N/A
1566.740	RECEIVER	FAST_SENDER
1569.151	FAST_SENDER	N/A
1569.913	RECEIVER	FAST_SENDER
1572.321	FAST_SENDER	N/A
1573.074	RECEIVER	FAST_SENDER
1575.511	FAST_SENDER	N/A
1576.262	RECEIVER	FAST_SENDER
1578.682	FAST_SENDER	N/A
1579.492	RECEIVER	FAST_SENDER
1581.924	FAST_SENDER	N/A
1582.679	RECEIVER	FAST_SENDER
1585.096	FAST_SENDER	N/A
1585.841	RECEIVER	FAST_SENDER
1588.272	FAST_SENDER	N/A
1589.023	RECEIVER	FAST_SENDER
1591.453	FAST_SENDER	N/A
1592.168	RECEIVER	FAST_SENDER
1594.577	FAST_SENDER	N/A
1597.077	RECEIVER	FAST_SENDER
1599.493	FAST_SENDER	N/A
1600.297	RECEIVER	FAST_SENDER
1602.737	FAST_SENDER	N/A
1603.464	RECEIVER	FAST_SENDER
1605.869	FAST_SENDER	N/A
1606.629	RECEIVER	FAST_SENDER
1610.880	FAST_SENDER	N/A
1611.625	RECEIVER	FAST_SENDER
1614.074	FAST_SENDER	N/A
1614.857	RECEIVER	FAST_SENDER
1617.289	FAST_SENDER	N/A
1618.071	RECEIVER	FAST_SENDER
1620.518	FAST_SENDER	N/A
1621.244	RECEIVER	FAST_SENDER
1625.253	FAST_SENDER	N/A
1626.002	RECEIVER	FAST_SENDER
1628.431	FAST_SENDER	N/A
1629.217	RECEIVER	FAST_SENDER
1631.665	FAST_SENDER	N/A
1634.875	FAST_SENDER	N/A
1642.387	FAST_SENDER	N/A
1650.039	FAST_SENDER	N/A
1658.059	FAST_SENDER	N/A
1665.325	FAST_SENDER	N/A
1673.065	FAST_SENDER	N/A
1681.315	FAST_SENDER	N/A
1689.051	FAST_SENDER	N/A
1696.695	FAST_SENDER	N/A
1704.558	FAST_SENDER	N/A
1712.209	FAST_SENDER	N/A
1719.880	FAST_SENDER	N/A
1725.490	SLOW_SENDER1	N/A
1727.516	FAST_SENDER	N/A
1733.319	SLOW_SENDER1	N/A
1735.243	FAST_SENDER	N/A
1742.848	FAST_SENDER	N/A
1745.115	SLOW_SENDER1	N/A
1751.020	FAST_SENDER	N/A
1753.020	FAST_SENDER	N/A
1755.020	FAST_SENDER	N/A
1757.020	FAST_SENDER	N/A
1758.336	SLOW_SENDER1	N/A
1759.020	FAST_SENDER	N/A
1763.047	FAST_SENDER	N/A
1765.047	FAST_SENDER	N/A
1767.047	FAST_SENDER	N/A
1769.047	FAST_SENDER	N/A
1770.856	SLOW_SENDER1	N/A
1771.047	FAST_SENDER	N/A
1773.047	FAST_SENDER	N/A
1775.314	FAST_SENDER	N/A
1777.314	FAST_SENDER	N/A
1779.314	FAST_SENDER	N/A
1781.314	FAST_SENDER	N/A
1783.240	SLOW_SENDER1	N/A
1783.314	FAST_SENDER	N/A
1785.314	FAST_SENDER	N/A
1787.979	FAST_SENDER	N/A
1789.979	FAST_SENDER	N/A
1791.979	FAST_SENDER	N/A
1793.979	FAST_SENDER	N/A
1795.979	FAST_SENDER	N/A
1797.979	FAST_SENDER	N/A
1799.979	FAST_SENDER	N/A
1801.979	FAST_SENDER	N/A
1809.041	FAST_SENDER	N/A
1816.234	FAST_SENDER	N/A
1824.106	FAST_SENDER	N/A
1831.868	FAST_SENDER	N/A
1839.057	FAST_SENDER	N/A
1846.667	FAST_SENDER	N/A
1854.506	FAST_SENDER	N/A
1861.972	FAST_SENDER	N/A
1869.601	FAST_SENDER	N/A
1876.819	FAST_SENDER	N/A
1884.930	FAST_SENDER	N/A
1892.620	FAST_SENDER	N/A
1900.222	FAST_SENDER	N/A
1907.826	FAST_SENDER	N/A
1915.735	FAST_SENDER	N/A
1923.118	FAST_SENDER	N/A
1930.771	FAST_SENDER	N/A
1938.624	FAST_SENDER	N/A
1946.247	FAST_SENDER	N/A
1953.787	FAST_SENDER	N/A
1961.400	FAST_SENDER	N/A
1968.847	FAST_SENDER	N/A
1976.805	FAST_SENDER	N/A
1984.133	FAST_SENDER	N/A
1991.692	FAST_SENDER	N/A
1998.984	FAST_SENDER	N/A
2006.317	FAST_SENDER	N/A
2013.848	FAST_SENDER	N/A
2021.996	FAST_SENDER	N/A
2029.435	FAST_SENDER	N/A
2037.227	FAST_SENDER	N/A
2044.851	FAST_SENDER	N/A
2052.709	FAST_SENDER	N/A
2060.134	FAST_SENDER	N/A
2064.239	RECEIVER	FAST_SENDER
2066.689	FAST_SENDER	N/A
2068.996	RECEIVER	FAST_SENDER
2071.441	FAST_SENDER	N/A
2072.165	RECEIVER	FAST_SENDER
2074.612	FAST_SENDER	N/A
2075.358	RECEIVER	FAST_SENDER
2077.758	FAST_SENDER	N/A
2078.512	RECEIVER	FAST_SENDER
2080.955	FAST_SENDER	N/A
2081.667	RECEIVER	FAST_SENDER
2084.083	FAST_SENDER	N/A
2084.880	RECEIVER	FAST_SENDER
2087.300	FAST_SENDER	N/A
2088.076	RECEIVER	FAST_SENDER
2090.489	FAST_SENDER	N/A
2091.234	RECEIVER	FAST_SENDER
2093.637	FAST_SENDER	N/A
2094.397	RECEIVER	FAST_SENDER
2096.814	FAST_SENDER	N/A
2097.585	RECEIVER	FAST_SENDER
2099.995	FAST_SENDER	N/A
2100.773	RECEIVER	FAST_SENDER
2103.209	FAST_SENDER	N/A
2103.982	RECEIVER	FAST_SENDER
2106.423	FAST_SENDER	N/A
2107.176	RECEIVER	FAST_SENDER
2109.588	FAST_SENDER	N/A
2110.341	RECEIVER	FAST_SENDER
2112.747	FAST_SENDER	N/A
2114.863	RECEIVER	FAST_SENDER
2117.311	FAST_SENDER	N/A
2118.066	RECEIVER	FAST_SENDER
2120.481	FAST_SENDER	N/A
2121.233	RECEIVER	FAST_SENDER
2123.677	FAST_SENDER	N/A
2124.447	RECEIVER	FAST_SENDER
2126.888	FAST_SENDER	N/A
2127.680	RECEIVER	FAST_SENDER
2130.108	FAST_SENDER	N/A
2130.917	RECEIVER	FAST_SENDER
2133.335	FAST_SENDER	N/A
2134.069	RECEIVER	FAST_SENDER
2136.489	FAST_SENDER	N/A
2137.223	RECEIVER	FAST_SENDER
2139.668	FAST_SENDER	N/A
2140.439	RECEIVER	FAST_SENDER
2142.873	FAST_SENDER	N/A
2143.610	RECEIVER	FAST_SENDER
2146.019	FAST_SENDER	N/A
2146.790	RECEIVER	FAST_SENDER
2149.237	FAST_SENDER	N/A
2150.001	RECEIVER	FAST_SENDER
2152.439	FAST_SENDER	N/A
2153.166	RECEIVER	FAST_SENDER
2158.751	FAST_SENDER	N/A
2159.518	RECEIVER	FAST_SENDER
2161.964	FAST_SENDER	N/A
2162.717	RECEIVER	FAST_SENDER
2165.135	FAST_SENDER	N/A
2165.891	RECEIVER	FAST_SENDER
2168.332	FAST_SENDER	N/A
2169.082	RECEIVER	FAST_SENDER
2171.528	FAST_SENDER	N/A
2172.297	RECEIVER	FAST_SENDER
2174.723	FAST_SENDER	N/A
2175.476	RECEIVER	FAST_SENDER
2177.903	FAST_SENDER	N/A
2178.659	RECEIVER	FAST_SENDER
2181.094	FAST_SENDER	N/A
2181.827	RECEIVER	FAST_SENDER
2184.239	FAST_SENDER	N/A
2185.011	RECEIVER	FAST_SENDER
2187.420	FAST_SENDER	N/A
2188.223	RECEIVER	FAST_SENDER
2190.669	FAST_SENDER	N/A
2191.419	RECEIVER	FAST_SENDER
2193.847	FAST_SENDER	N/A
2194.633	RECEIVER	FAST_SENDER
2197.034	FAST_SENDER	N/A
2197.830	RECEIVER	FAST_SENDER
2200.276	FAST_SENDER	N/A
2201.055	RECEIVER	FAST_SENDER
2203.489	FAST_SENDER	N/A
2204.240	RECEIVER	FAST_SENDER
2206.640	FAST_SENDER	N/A
2207.375	RECEIVER	FAST_SENDER
2211.187	FAST_SENDER	N/A
2211.990	RECEIVER	FAST_SENDER
2214.427	FAST_SENDER	N/A
2215.192	RECEIVER	FAST_SENDER
2217.619	FAST_SENDER	N/A
2218.357	RECEIVER	FAST_SENDER
2219.060	SLOW_SENDER1	N/A
2219.799	RECEIVER	SLOW_SENDER1
2220.767	FAST_SENDER	N/A
2221.548	RECEIVER	FAST_SENDER
2222.226	SLOW_SENDER1	N/A
2222.967	RECEIVER	SLOW_SENDER1
2223.978	FAST_SENDER	N/A
2224.737	RECEIVER	FAST_SENDER
2225.403	SLOW_SENDER1	N/A
2226.168	RECEIVER	SLOW_SENDER1
2227.180	FAST_SENDER	N/A
2227.947	RECEIVER	FAST_SENDER
2228.575	SLOW_SENDER1	N/A
2229.359	RECEIVER	SLOW_SENDER1
2230.350	FAST_SENDER	N/A
2231.109	RECEIVER	FAST_SENDER
2231.803	SLOW_SENDER1	N/A
2232.577	RECEIVER	SLOW_SENDER1
2233.530	FAST_SENDER	N/A
2234.310	RECEIVER	FAST_SENDER
2234.979	SLOW_SENDER1	N/A
2235.763	RECEIVER	SLOW_SENDER1
2236.739	FAST_SENDER	N/A
2237.493	RECEIVER	FAST_SENDER
2238.209	SLOW_SENDER1	N/A
2238.970	RECEIVER	SLOW_SENDER1
2239.904	FAST_SENDER	N/A
2240.703	RECEIVER	FAST_SENDER
2243.129	FAST_SENDER	N/A
2243.883	RECEIVER	FAST_SENDER
2244.410	SLOW_SENDER1	N/A
2245.208	RECEIVER	SLOW_SENDER1
2251.056	FAST_SENDER	N/A
2253.056	FAST_SENDER	N/A
2254.167	SLOW_SENDER1	N/A
2254.920	RECEIVER	SLOW_SENDER1
2255.056	FAST_SENDER	N/A
2257.056	FAST_SENDER	N/A
2259.056	FAST_SENDER	N/A
2260.338	SLOW_SENDER1	N/A
2261.056	FAST_SENDER	N/A
2261.109	RECEIVER	SLOW_SENDER1
2263.056	FAST_SENDER	N/A
2265.056	FAST_SENDER	N/A
2265.809	RECEIVER	FAST_SENDER
2266.510	SLOW_SENDER1	N/A
2268.232	FAST_SENDER	N/A
2268.990	RECEIVER	FAST_SENDER
2271.293	RECEIVER	SLOW_SENDER1
2271.890	FAST_SENDER	N/A
2273.890	FAST_SENDER	N/A
2275.890	FAST_SENDER	N/A
2277.890	FAST_SENDER	N/A
2278.694	SLOW_SENDER1	N/A
2279.482	RECEIVER	SLOW_SENDER1
2279.890	FAST_SENDER	N/A
2281.890	FAST_SENDER	N/A
2283.890	FAST_SENDER	N/A
2285.890	FAST_SENDER	N/A
2286.630	RECEIVER	FAST_SENDER
2286.920	SLOW_SENDER1	N/A
2287.711	RECEIVER	SLOW_SENDER1
2289.073	FAST_SENDER	N/A
2289.810	RECEIVER	FAST_SENDER
2292.256	FAST_SENDER	N/A
2293.029	RECEIVER	FAST_SENDER
2295.124	SLOW_SENDER1	N/A
2295.449	FAST_SENDER	N/A
2295.879	RECEIVER	SLOW_SENDER1
2297.842	RECEIVER	FAST_SENDER
2300.274	FAST_SENDER	N/A
2301.023	RECEIVER	FAST_SENDER
2303.309	SLOW_SENDER1	N/A
2303.437	FAST_SENDER	N/A
2304.071	RECEIVER	SLOW_SENDER1
2304.759	RECEIVER	FAST_SENDER
2307.177	FAST_SENDER	N/A
2307.924	RECEIVER	FAST_SENDER
2310.330	FAST_SENDER	N/A
2311.108	RECEIVER	FAST_SENDER
2311.488	SLOW_SENDER1	N/A
2312.266	RECEIVER	SLOW_SENDER1
2313.521	FAST_SENDER	N/A
2314.260	RECEIVER	FAST_SENDER
2316.701	FAST_SENDER	N/A
2317.423	RECEIVER	FAST_SENDER
2319.702	SLOW_SENDER1	N/A
2319.828	FAST_SENDER	N/A
2320.418	RECEIVER	SLOW_SENDER1
2321.632	RECEIVER	FAST_SENDER
2324.033	FAST_SENDER	N/A
2324.808	RECEIVER	FAST_SENDER
2327.236	FAST_SENDER	N/A
2327.855	SLOW_SENDER1	N/A
2328.006	RECEIVER	FAST_SENDER
2330.419	FAST_SENDER	N/A
2330.451	RECEIVER	SLOW_SENDER1
2331.187	RECEIVER	FAST_SENDER
2333.621	FAST_SENDER	N/A
2334.361	RECEIVER	FAST_SENDER
2336.766	FAST_SENDER	N/A
2337.539	RECEIVER	FAST_SENDER
2337.891	SLOW_SENDER1	N/A
2338.674	RECEIVER	SLOW_SENDER1
2339.969	FAST_SENDER	N/A
2340.762	RECEIVER	FAST_SENDER
2344.455	FAST_SENDER	N/A
2345.224	RECEIVER	FAST_SENDER
2346.104	SLOW_SENDER1	N/A
2346.920	RECEIVER	SLOW_SENDER1
2347.651	FAST_SENDER	N/A
2348.420	RECEIVER	FAST_SENDER
2350.851	FAST_SENDER	N/A
2351.593	RECEIVER	FAST_SENDER
2354.013	FAST_SENDER	N/A
2354.323	SLOW_SENDER1	N/A
2354.792	RECEIVER	FAST_SENDER
2356.722	RECEIVER	SLOW_SENDER1
2357.205	FAST_SENDER	N/A
2358.007	RECEIVER	FAST_SENDER
2360.443	FAST_SENDER	N/A
2361.246	RECEIVER	FAST_SENDER
2363.685	FAST_SENDER	N/A
2364.130	SLOW_SENDER1	N/A
2364.414	RECEIVER	FAST_SENDER
2368.561	FAST_SENDER	N/A
2369.308	RECEIVER	FAST_SENDER
2371.725	FAST_SENDER	N/A
2374.157	RECEIVER	FAST_SENDER
2376.590	FAST_SENDER	N/A
2377.321	RECEIVER	FAST_SENDER
2379.747	FAST_SENDER	N/A
2380.549	RECEIVER	FAST_SENDER
2382.970	FAST_SENDER	N/A
2383.702	RECEIVER	FAST_SENDER
2386.119	FAST_SENDER	N/A
2386.826	RECEIVER	FAST_SENDER
2389.235	FAST_SENDER	N/A
2390.013	RECEIVER	FAST_SENDER
2392.450	FAST_SENDER	N/A
2393.187	RECEIVER	FAST_SENDER
2395.617	FAST_SENDER	N/A
2396.422	RECEIVER	FAST_SENDER
2398.825	FAST_SENDER	N/A
2399.616	RECEIVER	FAST_SENDER
2402.066	FAST_SENDER	N/A
2402.817	RECEIVER	FAST_SENDER
2405.243	FAST_SENDER	N/A
2405.997	RECEIVER	FAST_SENDER
2408.410	FAST_SENDER	N/A
2409.174	RECEIVER	FAST_SENDER
2411.605	FAST_SENDER	N/A
2412.332	RECEIVER	FAST_SENDER
2414.751	FAST_SENDER	N/A
2415.520	RECEIVER	FAST_SENDER
2417.947	FAST_SENDER	N/A
2418.692	RECEIVER	FAST_SENDER
2422.470	FAST_SENDER	N/A
2426.274	RECEIVER	FAST_SENDER
2428.701	FAST_SENDER	N/A
2429.470	RECEIVER	FAST_SENDER
2431.881	FAST_SENDER	N/A
2432.661	RECEIVER	FAST_SENDER
2435.090	FAST_SENDER	N/A
2435.881	RECEIVER	FAST_SENDER
2438.291	FAST_SENDER	N/A
2439.034	RECEIVER	FAST_SENDER
2441.481	FAST_SENDER	N/A
2442.225	RECEIVER	FAST_SENDER
2446.271	FAST_SENDER	N/A
2447.062	RECEIVER	FAST_SENDER
2449.493	FAST_SENDER	N/A
2450.233	RECEIVER	FAST_SENDER
2452.662	FAST_SENDER	N/A
2453.396	RECEIVER	FAST_SENDER
2455.816	FAST_SENDER	N/A
2456.628	RECEIVER	FAST_SENDER
2459.033	FAST_SENDER	N/A
2459.796	RECEIVER	FAST_SENDER
2462.224	FAST_SENDER	N/A
2462.975	RECEIVER	FAST_SENDER
2465.376	FAST_SENDER	N/A
2466.141	RECEIVER	FAST_SENDER
2468.578	FAST_SENDER	N/A
2469.340	RECEIVER	FAST_SENDER
2471.775	FAST_SENDER	N/A
2472.537	RECEIVER	FAST_SENDER
2474.966	FAST_SENDER	N/A
2475.757	RECEIVER	FAST_SENDER
2478.198	FAST_SENDER	N/A
2478.952	RECEIVER	FAST_SENDER
2481.393	FAST_SENDER	N/A
2482.129	RECEIVER	FAST_SENDER
2484.575	FAST_SENDER	N/A
2485.305	RECEIVER	FAST_SENDER
2487.732	FAST_SENDER	N/A
2488.472	RECEIVER	FAST_SENDER
2490.900	FAST_SENDER	N/A
2491.680	RECEIVER	FAST_SENDER
2494.080	FAST_SENDER	N/A
2494.833	RECEIVER	FAST_SENDER
2497.239	FAST_SENDER	N/A
2497.966	RECEIVER	FAST_SENDER
2500.376	FAST_SENDER	N/A
2501.157	RECEIVER	FAST_SENDER
2503.601	FAST_SENDER	N/A
2504.373	RECEIVER	FAST_SENDER
2506.821	FAST_SENDER	N/A
2507.617	RECEIVER	FAST_SENDER
2510.050	FAST_SENDER	N/A
2510.803	RECEIVER	FAST_SENDER
2513.218	FAST_SENDER	N/A
2513.967	RECEIVER	FAST_SENDER
2516.389	FAST_SENDER	N/A
2517.198	RECEIVER	FAST_SENDER
2519.627	FAST_SENDER	N/A
2520.412	RECEIVER	FAST_SENDER
2522.815	FAST_SENDER	N/A
2523.589	RECEIVER	FAST_SENDER
2526.013	FAST_SENDER	N/A
2526.756	RECEIVER	FAST_SENDER
2529.190	FAST_SENDER	N/A
2529.972	RECEIVER	FAST_SENDER
2532.395	FAST_SENDER	N/A
2533.183	RECEIVER	FAST_SENDER
2535.605	FAST_SENDER	N/A
2536.388	RECEIVER	FAST_SENDER
2538.806	FAST_SENDER	N/A
2539.575	RECEIVER	FAST_SENDER
2542.019	FAST_SENDER	N/A
2542.738	RECEIVER	FAST_SENDER
2545.165	FAST_SENDER	N/A
2545.924	RECEIVER	FAST_SENDER
2548.347	FAST_SENDER	N/A
2549.118	RECEIVER	FAST_SENDER
2551.521	FAST_SENDER	N/A
2552.279	RECEIVER	FAST_SENDER
2554.693	FAST_SENDER	N/A
2555.456	RECEIVER	FAST_SENDER
2557.862	FAST_SENDER	N/A
2558.657	RECEIVER	FAST_SENDER
2561.062	FAST_SENDER	N/A
2561.840	RECEIVER	FAST_SENDER
2564.267	FAST_SENDER	N/A
2565.059	RECEIVER	FAST_SENDER
2567.478	FAST_SENDER	N/A
2568.219	RECEIVER	FAST_SENDER
2570.661	FAST_SENDER	N/A
2571.444	RECEIVER	FAST_SENDER
2573.883	FAST_SENDER	N/A
2574.673	RECEIVER	FAST_SENDER
2577.116	FAST_SENDER	N/A
2577.875	RECEIVER	FAST_SENDER
2580.306	FAST_SENDER	N/A
2581.108	RECEIVER	FAST_SENDER
2583.509	FAST_SENDER	N/A
2584.279	RECEIVER	FAST_SENDER
2586.701	FAST_SENDER	N/A
2587.431	RECEIVER	FAST_SENDER
2589.846	FAST_SENDER	N/A
2590.616	RECEIVER	FAST_SENDER
2593.056	FAST_SENDER	N/A
2593.828	RECEIVER	FAST_SENDER
2596.262	FAST_SENDER	N/A
2597.004	RECEIVER	FAST_SENDER
2599.437	FAST_SENDER	N/A
2601.902	RECEIVER	FAST_SENDER
2604.302	FAST_SENDER	N/A
2605.089	RECEIVER	FAST_SENDER
2607.524	FAST_SENDER	N/A
2608.270	RECEIVER	FAST_SENDER
2610.674	FAST_SENDER	N/A
2611.400	RECEIVER	FAST_SENDER
2613.824	FAST_SENDER	N/A
2614.599	RECEIVER	FAST_SENDER
2617.021	FAST_SENDER	N/A
2617.778	RECEIVER	FAST_SENDER
2620.182	FAST_SENDER	N/A
2620.946	RECEIVER	FAST_SENDER
2623.374	FAST_SENDER	N/A
2624.111	RECEIVER	FAST_SENDER
2626.561	FAST_SENDER	N/A
2627.363	RECEIVER	FAST_SENDER
2629.775	FAST_SENDER	N/A
2630.540	RECEIVER	FAST_SENDER
2632.977	FAST_SENDER	N/A
2633.721	RECEIVER	FAST_SENDER
2636.151	FAST_SENDER	N/A
2636.937	RECEIVER	FAST_SENDER
2639.366	FAST_SENDER	N/A
2640.119	RECEIVER	FAST_SENDER
2642.564	FAST_SENDER	N/A
2643.357	RECEIVER	FAST_SENDER
2645.778	FAST_SENDER	N/A
2646.534	RECEIVER	FAST_SENDER
2648.945	FAST_SENDER	N/A
2649.678	RECEIVER	FAST_SENDER
2652.122	FAST_SENDER	N/A
2652.894	RECEIVER	FAST_SENDER
2655.302	FAST_SENDER	N/A
2656.105	RECEIVER	FAST_SENDER
2658.549	FAST_SENDER	N/A
2659.312	RECEIVER	FAST_SENDER
2661.720	FAST_SENDER	N/A
2662.529	RECEIVER	FAST_SENDER
2664.953	FAST_SENDER	N/A
2665.674	RECEIVER	FAST_SENDER
2668.104	FAST_SENDER	N/A
2668.819	RECEIVER	FAST_SENDER
2671.228	FAST_SENDER	N/A
2672.023	RECEIVER	FAST_SENDER
2674.454	FAST_SENDER	N/A
2675.236	RECEIVER	FAST_SENDER
2677.665	FAST_SENDER	N/A
2678.438	RECEIVER	FAST_SENDER
2680.840	FAST_SENDER	N/A
2681.606	RECEIVER	FAST_SENDER
2684.034	FAST_SENDER	N/A
2684.833	RECEIVER	FAST_SENDER
2687.261	FAST_SENDER	N/A
2688.014	RECEIVER	FAST_SENDER
2690.424	FAST_SENDER	N/A
2691.182	RECEIVER	FAST_SENDER
2693.618	FAST_SENDER	N/A
2694.367	RECEIVER	FAST_SENDER
2696.773	FAST_SENDER	N/A
2697.571	RECEIVER	FAST_SENDER
2700.017	FAST_SENDER	N/A
2700.780	RECEIVER	FAST_SENDER
2703.180	FAST_SENDER	N/A
2703.978	RECEIVER	FAST_SENDER
2706.422	FAST_SENDER	N/A
2707.181	RECEIVER	FAST_SENDER
2709.591	FAST_SENDER	N/A
2710.360	RECEIVER	FAST_SENDER
2712.762	FAST_SENDER	N/A
2713.537	RECEIVER	FAST_SENDER
2715.977	FAST_SENDER	N/A
2716.775	RECEIVER	FAST_SENDER
2719.216	FAST_SENDER	N/A
2719.945	RECEIVER	FAST_SENDER
2722.366	FAST_SENDER	N/A
2730.038	FAST_SENDER	N/A
2737.192	FAST_SENDER	N/A
2744.690	FAST_SENDER	N/A
2752.391	FAST_SENDER	N/A
2759.545	FAST_SENDER	N/A
2767.380	FAST_SENDER	N/A
2774.736	FAST_SENDER	N/A
2782.316	FAST_SENDER	N/A
2789.670	FAST_SENDER	N/A
2797.114	FAST_SENDER	N/A
2798.020	SLOW_SENDER1	N/A
2805.620	SLOW_SENDER1	N/A
2806.215	FAST_SENDER	N/A
2814.021	FAST_SENDER	N/A
2816.021	FAST_SENDER	N/A
2816.197	SLOW_SENDER1	N/A
2818.021	FAST_SENDER	N/A
2820.616	FAST_SENDER	N/A
2822.616	FAST_SENDER	N/A
2824.616	FAST_SENDER	N/A
2826.616	FAST_SENDER	N/A
2828.477	SLOW_SENDER1	N/A
2828.616	FAST_SENDER	N/A
2830.616	FAST_SENDER	N/A
2833.146	FAST_SENDER	N/A
2835.146	FAST_SENDER	N/A
2837.146	FAST_SENDER	N/A
2839.146	FAST_SENDER	N/A
2841.146	FAST_SENDER	N/A
2841.360	SLOW_SENDER1	N/A
2843.146	FAST_SENDER	N/A
2846.127	FAST_SENDER	N/A
2848.127	FAST_SENDER	N/A
2850.127	FAST_SENDER	N/A
2852.127	FAST_SENDER	N/A
2854.127	FAST_SENDER	N/A
2854.490	SLOW_SENDER1	N/A
2856.127	FAST_SENDER	N/A
2858.837	FAST_SENDER	N/A
2860.837	FAST_SENDER	N/A
2862.837	FAST_SENDER	N/A
2864.837	FAST_SENDER	N/A
2866.837	FAST_SENDER	N/A
2868.837	FAST_SENDER	N/A
2870.837	FAST_SENDER	N/A
2872.837	FAST_SENDER	N/A
2880.292	FAST_SENDER	N/A
2887.538	FAST_SENDER	N/A
2895.000	FAST_SENDER	N/A
2902.682	FAST_SENDER	N/A
2910.070	FAST_SENDER	N/A
2917.893	FAST_SENDER	N/A
2925.415	FAST_SENDER	N/A
2933.288	FAST_SENDER	N/A
2940.393	FAST_SENDER	N/A
2948.133	FAST_SENDER	N/A
2955.807	FAST_SENDER	N/A
2963.425	FAST_SENDER	N/A
2970.604	FAST_SENDER	N/A
2978.406	FAST_SENDER	N/A
2986.318	FAST_SENDER	N/A
2994.064	FAST_SENDER	N/A
3001.714	FAST_SENDER	N/A
3009.382	FAST_SENDER	N/A
3016.955	FAST_SENDER	N/A
3024.216	FAST_SENDER	N/A
3031.922	FAST_SENDER	N/A
3039.493	FAST_SENDER	N/A
3046.788	FAST_SENDER	N/A
3054.510	FAST_SENDER	N/A
3062.108	FAST_SENDER	N/A
3069.767	FAST_SENDER	N/A
3077.111	FAST_SENDER	N/A
3084.626	FAST_SENDER	N/A
3092.232	FAST_SENDER	N/A
3099.858	FAST_SENDER	N/A
3107.326	FAST_SENDER	N/A
3114.955	FAST_SENDER	N/A
3122.440	FAST_SENDER	N/A
3130.112	FAST_SENDER	N/A
3138.210	FAST_SENDER	N/A
3145.909	FAST_SENDER	N/A
3153.274	FAST_SENDER	N/A
3154.045	RECEIVER	FAST_SENDER
3156.459	FAST_SENDER	N/A
3157.234	RECEIVER	FAST_SENDER
3159.667	FAST_SENDER	N/A
3160.412	RECEIVER	FAST_SENDER
3162.826	FAST_SENDER	N/A
3163.629	RECEIVER	FAST_SENDER
3166.042	FAST_SENDER	N/A
3166.775	RECEIVER	FAST_SENDER
3169.198	FAST_SENDER	N/A
3169.915	RECEIVER	FAST_SENDER
3172.354	FAST_SENDER	N/A
3173.150	RECEIVER	FAST_SENDER
3175.577	FAST_SENDER	N/A
3176.338	RECEIVER	FAST_SENDER
3178.753	FAST_SENDER	N/A
3179.494	RECEIVER	FAST_SENDER
3181.935	FAST_SENDER	N/A
3182.700	RECEIVER	FAST_SENDER
3185.150	FAST_SENDER	N/A
3185.902	RECEIVER	FAST_SENDER
3188.344	FAST_SENDER	N/A
3189.119	RECEIVER	FAST_SENDER
3191.560	FAST_SENDER	N/A
3192.273	RECEIVER	FAST_SENDER
3194.675	FAST_SENDER	N/A
3195.440	RECEIVER	FAST_SENDER
3197.874	FAST_SENDER	N/A
3198.590	RECEIVER	FAST_SENDER
3200.995	FAST_SENDER	N/A
3201.777	RECEIVER	FAST_SENDER
3204.218	FAST_SENDER	N/A
3204.981	RECEIVER	FAST_SENDER
3207.396	FAST_SENDER	N/A
3208.156	RECEIVER	FAST_SENDER
3210.585	FAST_SENDER	N/A
3211.382	RECEIVER	FAST_SENDER
3213.798	FAST_SENDER	N/A
3214.609	RECEIVER	FAST_SENDER
3217.039	FAST_SENDER	N/A
3217.826	RECEIVER	FAST_SENDER
3220.271	FAST_SENDER	N/A
3220.981	RECEIVER	FAST_SENDER
3223.390	FAST_SENDER	N/A
3224.142	RECEIVER	FAST_SENDER
3226.555	FAST_SENDER	N/A
3227.314	RECEIVER	FAST_SENDER
3229.738	FAST_SENDER	N/A
3230.479	RECEIVER	FAST_SENDER
3232.905	FAST_SENDER	N/A
3233.632	RECEIVER	FAST_SENDER
3236.042	FAST_SENDER	N/A
3236.808	RECEIVER	FAST_SENDER
3239.227	FAST_SENDER	N/A
3239.951	RECEIVER	FAST_SENDER
3242.380	FAST_SENDER	N/A
3243.140	RECEIVER	FAST_SENDER
3245.574	FAST_SENDER	N/A
3246.341	RECEIVER	FAST_SENDER
3248.788	FAST_SENDER	N/A
3249.600	RECEIVER	FAST_SENDER
3252.007	FAST_SENDER	N/A
3254.361	RECEIVER	FAST_SENDER
3256.789	FAST_SENDER	N/A
3257.587	RECEIVER	FAST_SENDER
3261.467	FAST_SENDER	N/A
3262.193	RECEIVER	FAST_SENDER
3264.640	FAST_SENDER	N/A
3265.416	RECEIVER	FAST_SENDER
3267.859	FAST_SENDER	N/A
3268.614	RECEIVER	FAST_SENDER
3271.043	FAST_SENDER	N/A
3271.829	RECEIVER	FAST_SENDER
3274.253	FAST_SENDER	N/A
3275.058	RECEIVER	FAST_SENDER
3277.478	FAST_SENDER	N/A
3278.247	RECEIVER	FAST_SENDER
3280.669	FAST_SENDER	N/A
3283.124	RECEIVER	FAST_SENDER
3285.525	FAST_SENDER	N/A
3286.304	RECEIVER	FAST_SENDER
3288.709	FAST_SENDER	N/A
3288.750	SLOW_SENDER1	N/A
3289.457	RECEIVER	FAST_SENDER
3291.754	RECEIVER	SLOW_SENDER1
3291.897	FAST_SENDER	N/A
3292.691	RECEIVER	FAST_SENDER
3294.165	SLOW_SENDER1	N/A
3295.124	FAST_SENDER	N/A
3295.917	RECEIVER	FAST_SENDER
3296.666	RECEIVER	SLOW_SENDER1
3298.352	FAST_SENDER	N/A
3299.085	RECEIVER	FAST_SENDER
3299.116	SLOW_SENDER1	N/A
3299.843	RECEIVER	SLOW_SENDER1
3301.492	FAST_SENDER	N/A
3302.262	RECEIVER	FAST_SENDER
3302.279	SLOW_SENDER1	N/A
3303.031	RECEIVER	SLOW_SENDER1
3304.678	FAST_SENDER	N/A
3308.476	SLOW_SENDER1	N/A
3308.668	RECEIVER	FAST_SENDER
3310.686	RECEIVER	SLOW_SENDER1
3311.104	FAST_SENDER	N/A
3311.876	RECEIVER	FAST_SENDER
3314.309	FAST_SENDER	N/A
3315.102	RECEIVER	FAST_SENDER
3316.092	SLOW_SENDER1	N/A
3316.858	RECEIVER	SLOW_SENDER1
3317.549	FAST_SENDER	N/A
3318.318	RECEIVER	FAST_SENDER
3320.722	FAST_SENDER	N/A
3321.504	RECEIVER	FAST_SENDER
3322.290	SLOW_SENDER1	N/A
3323.046	RECEIVER	SLOW_SENDER1
3323.916	FAST_SENDER	N/A
3324.708	RECEIVER	FAST_SENDER
3327.518	FAST_SENDER	N/A
3329.518	FAST_SENDER	N/A
3331.518	FAST_SENDER	N/A
3333.518	FAST_SENDER	N/A
3334.287	SLOW_SENDER1	N/A
3335.069	RECEIVER	SLOW_SENDER1
3335.518	FAST_SENDER	N/A
3337.518	FAST_SENDER	N/A
3339.518	FAST_SENDER	N/A
3341.518	FAST_SENDER	N/A
3342.322	RECEIVER	FAST_SENDER
3342.474	SLOW_SENDER1	N/A
3343.245	RECEIVER	SLOW_SENDER1
3344.750	FAST_SENDER	N/A
3345.541	RECEIVER	FAST_SENDER
3347.968	FAST_SENDER	N/A
3348.713	RECEIVER	FAST_SENDER
3351.131	FAST_SENDER	N/A
3351.911	RECEIVER	FAST_SENDER
3352.172	SLOW_SENDER1	N/A
3352.944	RECEIVER	SLOW_SENDER1
3354.358	FAST_SENDER	N/A
3355.111	RECEIVER	FAST_SENDER
3357.513	FAST_SENDER	N/A
3359.702	RECEIVER	FAST_SENDER
3360.350	SLOW_SENDER1	N/A
3361.131	RECEIVER	SLOW_SENDER1
3362.152	FAST_SENDER	N/A
3362.947	RECEIVER	FAST_SENDER
3365.362	FAST_SENDER	N/A
3366.142	RECEIVER	FAST_SENDER
3368.539	SLOW_SENDER1	N/A
3368.547	FAST_SENDER	N/A
3369.322	RECEIVER	SLOW_SENDER1
3371.274	RECEIVER	FAST_SENDER
3373.679	FAST_SENDER	N/A
3376.756	SLOW_SENDER1	N/A
3377.540	RECEIVER	SLOW_SENDER1
3378.163	RECEIVER	FAST_SENDER
3380.597	FAST_SENDER	N/A
3381.370	RECEIVER	FAST_SENDER
3383.782	FAST_SENDER	N/A
3384.563	RECEIVER	FAST_SENDER
3384.969	SLOW_SENDER1	N/A
3385.779	RECEIVER	SLOW_SENDER1
3386.966	FAST_SENDER	N/A
3387.718	RECEIVER	FAST_SENDER
3390.148	FAST_SENDER	N/A
3390.895	RECEIVER	FAST_SENDER
3393.179	SLOW_SENDER1	N/A
3393.297	FAST_SENDER	N/A
3393.935	RECEIVER	SLOW_SENDER1
3394.575	RECEIVER	FAST_SENDER
3396.986	FAST_SENDER	N/A
3397.771	RECEIVER	FAST_SENDER
3400.212	FAST_SENDER	N/A
3401.006	RECEIVER	FAST_SENDER
3401.344	SLOW_SENDER1	N/A
3402.144	RECEIVER	SLOW_SENDER1
3403.417	FAST_SENDER	N/A
3404.168	RECEIVER	FAST_SENDER
3406.587	FAST_SENDER	N/A
3407.326	RECEIVER	FAST_SENDER
3409.553	SLOW_SENDER1	N/A
3409.728	FAST_SENDER	N/A
3410.344	RECEIVER	SLOW_SENDER1
3412.129	RECEIVER	FAST_SENDER
3414.577	FAST_SENDER	N/A
3415.382	RECEIVER	FAST_SENDER
3417.765	SLOW_SENDER1	N/A
3417.785	FAST_SENDER	N/A
3418.563	RECEIVER	SLOW_SENDER1
3420.619	RECEIVER	FAST_SENDER
3423.052	FAST_SENDER	N/A
3423.847	RECEIVER	FAST_SENDER
3425.977	SLOW_SENDER1	N/A
3426.269	FAST_SENDER	N/A
3426.765	RECEIVER	SLOW_SENDER1
3428.806	RECEIVER	FAST_SENDER
3431.220	FAST_SENDER	N/A
3431.995	RECEIVER	FAST_SENDER
3434.201	SLOW_SENDER1	N/A
3434.420	FAST_SENDER	N/A
3435.004	RECEIVER	SLOW_SENDER1
3436.979	RECEIVER	FAST_SENDER
3439.390	FAST_SENDER	N/A
3440.144	RECEIVER	FAST_SENDER
3442.435	SLOW_SENDER1	N/A
3442.558	FAST_SENDER	N/A
3443.176	RECEIVER	SLOW_SENDER1
3443.838	RECEIVER	FAST_SENDER
3446.272	FAST_SENDER	N/A
3447.086	RECEIVER	FAST_SENDER
3449.491	FAST_SENDER	N/A
3450.229	RECEIVER	FAST_SENDER
3450.626	SLOW_SENDER1	N/A
3451.412	RECEIVER	SLOW_SENDER1
3452.638	FAST_SENDER	N/A
3453.418	RECEIVER	FAST_SENDER
3455.854	FAST_SENDER	N/A
3456.630	RECEIVER	FAST_SENDER
3458.824	SLOW_SENDER1	N/A
3459.073	FAST_SENDER	N/A
3459.615	RECEIVER	SLOW_SENDER1
3461.263	RECEIVER	FAST_SENDER
3463.703	FAST_SENDER	N/A
3464.430	RECEIVER	FAST_SENDER
3466.831	FAST_SENDER	N/A
3467.050	SLOW_SENDER1	N/A
3467.852	RECEIVER	SLOW_SENDER1
3469.191	RECEIVER	FAST_SENDER
3471.631	FAST_SENDER	N/A
3472.357	RECEIVER	FAST_SENDER
3474.800	FAST_SENDER	N/A
3475.268	SLOW_SENDER1	N/A
3475.582	RECEIVER	FAST_SENDER
3481.404	FAST_SENDER	N/A
3482.175	RECEIVER	FAST_SENDER
3484.604	FAST_SENDER	N/A
3485.361	RECEIVER	FAST_SENDER
3487.772	FAST_SENDER	N/A
3488.529	RECEIVER	FAST_SENDER
3490.952	FAST_SENDER	N/A
3493.285	RECEIVER	FAST_SENDER
3495.730	FAST_SENDER	N/A
3496.480	RECEIVER	FAST_SENDER
3498.923	FAST_SENDER	N/A
3499.676	RECEIVER	FAST_SENDER
3502.114	FAST_SENDER	N/A
3502.906	RECEIVER	FAST_SENDER
3505.327	FAST_SENDER	N/A
3506.107	RECEIVER	FAST_SENDER
3508.520	FAST_SENDER	N/A
3509.298	RECEIVER	FAST_SENDER
3511.724	FAST_SENDER	N/A
3512.457	RECEIVER	FAST_SENDER
3514.904	FAST_SENDER	N/A
3515.691	RECEIVER	FAST_SENDER
3518.093	FAST_SENDER	N/A
3518.844	RECEIVER	FAST_SENDER
3521.282	FAST_SENDER	N/A
3522.034	RECEIVER	FAST_SENDER
3524.478	FAST_SENDER	N/A
3525.218	RECEIVER	FAST_SENDER
3527.621	FAST_SENDER	N/A
3528.370	RECEIVER	FAST_SENDER
3530.785	FAST_SENDER	N/A
3531.545	RECEIVER	FAST_SENDER
3533.965	FAST_SENDER	N/A
3534.744	RECEIVER	FAST_SENDER
3537.183	FAST_SENDER	N/A
3537.944	RECEIVER	FAST_SENDER
3540.348	FAST_SENDER	N/A
3541.139	RECEIVER	FAST_SENDER
3543.544	FAST_SENDER	N/A
3544.301	RECEIVER	FAST_SENDER
3546.744	FAST_SENDER	N/A
3547.511	RECEIVER	FAST_SENDER
3549.920	FAST_SENDER	N/A
3550.707	RECEIVER	FAST_SENDER
3553.148	FAST_SENDER	N/A
3553.892	RECEIVER	FAST_SENDER
3556.330	FAST_SENDER	N/A
3557.130	RECEIVER	FAST_SENDER
3559.552	FAST_SENDER	N/A
3560.310	RECEIVER	FAST_SENDER
3562.756	FAST_SENDER	N/A
3563.489	RECEIVER	FAST_SENDER
3565.909	FAST_SENDER	N/A
3566.699	RECEIVER	FAST_SENDER
3569.099	FAST_SENDER	N/A
3569.898	RECEIVER	FAST_SENDER
3572.324	FAST_SENDER	N/A
3573.084	RECEIVER	FAST_SENDER
3575.514	FAST_SENDER	N/A
3576.297	RECEIVER	FAST_SENDER
3578.743	FAST_SENDER	N/A
3581.116	RECEIVER	FAST_SENDER
3585.290	FAST_SENDER	N/A
3586.008	RECEIVER	FAST_SENDER
3588.409	FAST_SENDER	N/A
3589.177	RECEIVER	FAST_SENDER
3591.615	FAST_SENDER	N/A
3592.400	RECEIVER	FAST_SENDER
3594.848	FAST_SENDER	N/A
3595.635	RECEIVER	FAST_SENDER
3598.047	FAST_SENDER	N/A
3598.781	RECEIVER	FAST_SENDER
3601.230	FAST_SENDER	N/A
3601.999	RECEIVER	FAST_SENDER
3604.434	FAST_SENDER	N/A
3605.234	RECEIVER	FAST_SENDER
3607.649	FAST_SENDER	N/A
3608.371	RECEIVER	FAST_SENDER
3610.778	FAST_SENDER	N/A
3611.510	RECEIVER	FAST_SENDER
3613.960	FAST_SENDER	N/A
3616.262	RECEIVER	FAST_SENDER
3618.704	FAST_SENDER	N/A
3619.500	RECEIVER	FAST_SENDER
3621.936	FAST_SENDER	N/A
3622.689	RECEIVER	FAST_SENDER
3625.125	FAST_SENDER	N/A
3632.517	FAST_SENDER	N/A
3639.990	FAST_SENDER	N/A
3648.110	FAST_SENDER	N/A
3655.705	FAST_SENDER	N/A
3662.791	FAST_SENDER	N/A
3670.048	FAST_SENDER	N/A
3677.179	FAST_SENDER	N/A
3684.879	FAST_SENDER	N/A
3692.179	FAST_SENDER	N/A
3699.778	FAST_SENDER	N/A
3707.113	FAST_SENDER	N/A
3714.808	FAST_SENDER	N/A
3722.084	FAST_SENDER	N/A
3729.476	FAST_SENDER	N/A
3736.896	FAST_SENDER	N/A
3744.286	FAST_SENDER	N/A
3751.925	FAST_SENDER	N/A
3759.172	FAST_SENDER	N/A
3766.779	FAST_SENDER	N/A
3774.333	FAST_SENDER	N/A
3781.415	FAST_SENDER	N/A
3788.885	FAST_SENDER	N/A
3796.336	FAST_SENDER	N/A
3804.067	FAST_SENDER	N/A
3811.922	FAST_SENDER	N/A
3819.743	FAST_SENDER	N/A
3827.596	FAST_SENDER	N/A
3835.364	FAST_SENDER	N/A
3843.277	FAST_SENDER	N/A
3850.875	FAST_SENDER	N/A
3858.450	FAST_SENDER	N/A
3865.833	FAST_SENDER	N/A
3873.349	FAST_SENDER	N/A
3880.978	FAST_SENDER	N/A
3887.910	FAST_SENDER	N/A
3895.014	FAST_SENDER	N/A
3902.581	FAST_SENDER	N/A
3907.540	SLOW_SENDER1	N/A
3910.667	FAST_SENDER	N/A
3915.327	SLOW_SENDER1	N/A
3920.243	FAST_SENDER	N/A
3922.243	FAST_SENDER	N/A
3924.243	FAST_SENDER	N/A
3926.075	SLOW_SENDER1	N/A
3926.243	FAST_SENDER	N/A
3928.243	FAST_SENDER	N/A
3930.536	FAST_SENDER	N/A
3932.536	FAST_SENDER	N/A
3934.536	FAST_SENDER	N/A
3936.536	FAST_SENDER	N/A
3938.536	FAST_SENDER	N/A
3938.710	SLOW_SENDER1	N/A
3940.536	FAST_SENDER	N/A
3943.337	FAST_SENDER	N/A
3945.337	FAST_SENDER	N/A
3947.337	FAST_SENDER	N/A
3949.337	FAST_SENDER	N/A
3951.337	FAST_SENDER	N/A
3951.701	SLOW_SENDER1	N/A
3953.337	FAST_SENDER	N/A
3956.284	FAST_SENDER	N/A
3958.284	FAST_SENDER	N/A
3960.284	FAST_SENDER	N/A
3962.284	FAST_SENDER	N/A
3964.167	SLOW_SENDER1	N/A
3964.284	FAST_SENDER	N/A
3966.284	FAST_SENDER	N/A
3968.616	FAST_SENDER	N/A
3970.616	FAST_SENDER	N/A
3972.616	FAST_SENDER	N/A
3974.616	FAST_SENDER	N/A
3976.616	FAST_SENDER	N/A
3978.616	FAST_SENDER	N/A
3980.616	FAST_SENDER	N/A
3982.616	FAST_SENDER	N/A
3989.813	FAST_SENDER	N/A
3997.123	FAST_SENDER	N/A
4004.663	FAST_SENDER	N/A
4012.464	FAST_SENDER	N/A
4019.881	FAST_SENDER	N/A
4027.397	FAST_SENDER	N/A
4035.037	FAST_SENDER	N/A
4042.471	FAST_SENDER	N/A
4050.151	FAST_SENDER	N/A
4055.881	RECEIVER	FAST_SENDER
4058.296	FAST_SENDER	N/A
4059.049	RECEIVER	FAST_SENDER
4061.475	FAST_SENDER	N/A
4062.271	RECEIVER	FAST_SENDER
4064.721	FAST_SENDER	N/A
4065.510	RECEIVER	FAST_SENDER
4067.930	FAST_SENDER	N/A
4068.671	RECEIVER	FAST_SENDER
4071.101	FAST_SENDER	N/A
4071.849	RECEIVER	FAST_SENDER
4074.285	FAST_SENDER	N/A
4075.050	RECEIVER	FAST_SENDER
4077.462	FAST_SENDER	N/A
4078.212	RECEIVER	FAST_SENDER
4082.191	FAST_SENDER	N/A
4082.947	RECEIVER	FAST_SENDER
4085.373	FAST_SENDER	N/A
4086.153	RECEIVER	FAST_SENDER
4088.601	FAST_SENDER	N/A
4089.350	RECEIVER	FAST_SENDER
4091.794	FAST_SENDER	N/A
4092.533	RECEIVER	FAST_SENDER
4094.950	FAST_SENDER	N/A
4095.688	RECEIVER	FAST_SENDER
4098.122	FAST_SENDER	N/A
4098.896	RECEIVER	FAST_SENDER
4101.344	FAST_SENDER	N/A
4102.124	RECEIVER	FAST_SENDER
4104.564	FAST_SENDER	N/A
4105.331	RECEIVER	FAST_SENDER
4107.765	FAST_SENDER	N/A
4108.517	RECEIVER	FAST_SENDER
4110.954	FAST_SENDER	N/A
4111.744	RECEIVER	FAST_SENDER
4115.445	FAST_SENDER	N/A
4116.199	RECEIVER	FAST_SENDER
4118.606	FAST_SENDER	N/A
4119.342	RECEIVER	FAST_SENDER
4121.768	FAST_SENDER	N/A
4122.527	RECEIVER	FAST_SENDER
4124.945	FAST_SENDER	N/A
4125.679	RECEIVER	FAST_SENDER
4128.086	FAST_SENDER	N/A
4128.874	RECEIVER	FAST_SENDER
4131.291	FAST_SENDER	N/A
4132.058	RECEIVER	FAST_SENDER
4134.483	FAST_SENDER	N/A
4135.265	RECEIVER	FAST_SENDER
4140.757	FAST_SENDER	N/A
4141.520	RECEIVER	FAST_SENDER
4143.921	FAST_SENDER	N/A
4144.667	RECEIVER	FAST_SENDER
4147.079	FAST_SENDER	N/A
4147.831	RECEIVER	FAST_SENDER
4150.264	FAST_SENDER	N/A
4151.042	RECEIVER	FAST_SENDER
4153.474	FAST_SENDER	N/A
4154.266	RECEIVER	FAST_SENDER
4156.711	FAST_SENDER	N/A
4157.456	RECEIVER	FAST_SENDER
4159.893	FAST_SENDER	N/A
4160.662	RECEIVER	FAST_SENDER
4163.069	FAST_SENDER	N/A
4163.822	RECEIVER	FAST_SENDER
4166.241	FAST_SENDER	N/A
4167.039	RECEIVER	FAST_SENDER
4169.475	FAST_SENDER	N/A
4170.214	RECEIVER	FAST_SENDER
4172.636	FAST_SENDER	N/A
4173.368	RECEIVER	FAST_SENDER
4175.806	FAST_SENDER	N/A
4176.525	RECEIVER	FAST_SENDER
4180.723	FAST_SENDER	N/A
4181.499	RECEIVER	FAST_SENDER
4183.925	FAST_SENDER	N/A
4184.667	RECEIVER	FAST_SENDER
4187.084	FAST_SENDER	N/A
4187.893	RECEIVER	FAST_SENDER
4190.303	FAST_SENDER	N/A
4191.072	RECEIVER	FAST_SENDER
4193.477	FAST_SENDER	N/A
4194.226	RECEIVER	FAST_SENDER
4196.646	FAST_SENDER	N/A
4197.442	RECEIVER	FAST_SENDER
4199.875	FAST_SENDER	N/A
4200.595	RECEIVER	FAST_SENDER
4203.026	FAST_SENDER	N/A
4203.792	RECEIVER	FAST_SENDER
4206.203	FAST_SENDER	N/A
4206.962	RECEIVER	FAST_SENDER
4209.386	FAST_SENDER	N/A
4210.133	RECEIVER	FAST_SENDER
4212.542	FAST_SENDER	N/A
4213.295	RECEIVER	FAST_SENDER
4215.722	FAST_SENDER	N/A
4216.478	RECEIVER	FAST_SENDER
4220.697	FAST_SENDER	N/A
4221.447	RECEIVER	FAST_SENDER
4223.851	FAST_SENDER	N/A
4224.609	RECEIVER	FAST_SENDER
4227.034	FAST_SENDER	N/A
[truncated: 14,196 more rows]
