# Supplementary material for: CATO: Wake-Up reCeiver-bAsed communicaTiOn for Batteryless Devices
Source: Sensors (Basel). 2025 Nov 7;25(22):6813. doi: 10.3390/s25226813 (PMC12655924; doi:10.3390/s25226813)
Supplement: Supplementary file 1 [file sensors-25-06813-s001.zip › File S1_Experimental_and_Simulation_Data/simulation/capsweep/cap200/mac_competing_nodes_none.csv]

time_s	node_id	received_from
2.700	FAST_SENDER	N/A
2.700	SLOW_SENDER1	N/A
3.434	RECEIVER	SLOW_SENDER1
5.408	RECEIVER	FAST_SENDER
5.880	SLOW_SENDER1	N/A
6.663	RECEIVER	SLOW_SENDER1
7.849	FAST_SENDER	N/A
8.647	RECEIVER	FAST_SENDER
9.097	SLOW_SENDER1	N/A
9.891	RECEIVER	SLOW_SENDER1
11.088	FAST_SENDER	N/A
11.845	RECEIVER	FAST_SENDER
12.300	SLOW_SENDER1	N/A
13.060	RECEIVER	SLOW_SENDER1
14.248	FAST_SENDER	N/A
15.042	RECEIVER	FAST_SENDER
15.476	SLOW_SENDER1	N/A
16.282	RECEIVER	SLOW_SENDER1
17.478	FAST_SENDER	N/A
18.237	RECEIVER	FAST_SENDER
18.704	SLOW_SENDER1	N/A
19.519	RECEIVER	SLOW_SENDER1
25.673	FAST_SENDER	N/A
26.476	RECEIVER	FAST_SENDER
27.082	SLOW_SENDER1	N/A
27.850	RECEIVER	SLOW_SENDER1
28.905	FAST_SENDER	N/A
29.629	RECEIVER	FAST_SENDER
30.251	SLOW_SENDER1	N/A
31.008	RECEIVER	SLOW_SENDER1
32.037	FAST_SENDER	N/A
32.790	RECEIVER	FAST_SENDER
33.426	SLOW_SENDER1	N/A
34.169	RECEIVER	SLOW_SENDER1
35.197	FAST_SENDER	N/A
35.956	RECEIVER	FAST_SENDER
36.577	SLOW_SENDER1	N/A
37.397	RECEIVER	SLOW_SENDER1
38.360	FAST_SENDER	N/A
39.094	RECEIVER	FAST_SENDER
39.838	SLOW_SENDER1	N/A
40.621	RECEIVER	SLOW_SENDER1
41.527	FAST_SENDER	N/A
42.277	RECEIVER	FAST_SENDER
43.064	SLOW_SENDER1	N/A
43.815	RECEIVER	SLOW_SENDER1
44.707	FAST_SENDER	N/A
45.442	RECEIVER	FAST_SENDER
46.222	SLOW_SENDER1	N/A
46.962	RECEIVER	SLOW_SENDER1
47.881	FAST_SENDER	N/A
48.618	RECEIVER	FAST_SENDER
49.391	SLOW_SENDER1	N/A
50.691	RECEIVER	SLOW_SENDER1
52.460	FAST_SENDER	N/A
53.130	SLOW_SENDER1	N/A
53.245	RECEIVER	FAST_SENDER
55.327	RECEIVER	SLOW_SENDER1
55.685	FAST_SENDER	N/A
56.461	RECEIVER	FAST_SENDER
58.900	FAST_SENDER	N/A
59.680	RECEIVER	FAST_SENDER
62.105	FAST_SENDER	N/A
62.842	RECEIVER	FAST_SENDER
64.246	SLOW_SENDER1	N/A
65.031	RECEIVER	SLOW_SENDER1
65.284	FAST_SENDER	N/A
66.039	RECEIVER	FAST_SENDER
68.441	FAST_SENDER	N/A
69.219	RECEIVER	FAST_SENDER
70.467	SLOW_SENDER1	N/A
71.223	RECEIVER	SLOW_SENDER1
71.622	FAST_SENDER	N/A
72.419	RECEIVER	FAST_SENDER
74.823	FAST_SENDER	N/A
75.611	RECEIVER	FAST_SENDER
76.671	SLOW_SENDER1	N/A
77.443	RECEIVER	SLOW_SENDER1
78.044	FAST_SENDER	N/A
78.779	RECEIVER	FAST_SENDER
81.218	FAST_SENDER	N/A
81.950	RECEIVER	FAST_SENDER
82.870	SLOW_SENDER1	N/A
83.671	RECEIVER	SLOW_SENDER1
84.356	FAST_SENDER	N/A
85.105	RECEIVER	FAST_SENDER
87.511	FAST_SENDER	N/A
88.282	RECEIVER	FAST_SENDER
89.112	SLOW_SENDER1	N/A
89.867	RECEIVER	SLOW_SENDER1
90.720	FAST_SENDER	N/A
91.478	RECEIVER	FAST_SENDER
93.900	FAST_SENDER	N/A
94.655	RECEIVER	FAST_SENDER
95.293	SLOW_SENDER1	N/A
96.095	RECEIVER	SLOW_SENDER1
97.057	FAST_SENDER	N/A
97.844	RECEIVER	FAST_SENDER
100.248	FAST_SENDER	N/A
100.999	RECEIVER	FAST_SENDER
101.544	SLOW_SENDER1	N/A
102.323	RECEIVER	SLOW_SENDER1
103.444	FAST_SENDER	N/A
104.194	RECEIVER	FAST_SENDER
106.638	FAST_SENDER	N/A
107.418	RECEIVER	FAST_SENDER
109.765	SLOW_SENDER1	N/A
109.862	FAST_SENDER	N/A
110.506	RECEIVER	SLOW_SENDER1
112.848	RECEIVER	FAST_SENDER
115.272	FAST_SENDER	N/A
116.034	RECEIVER	FAST_SENDER
117.951	SLOW_SENDER1	N/A
118.458	FAST_SENDER	N/A
118.706	RECEIVER	SLOW_SENDER1
120.789	RECEIVER	FAST_SENDER
123.233	FAST_SENDER	N/A
123.972	RECEIVER	FAST_SENDER
126.155	SLOW_SENDER1	N/A
126.373	FAST_SENDER	N/A
126.939	RECEIVER	SLOW_SENDER1
127.660	RECEIVER	FAST_SENDER
130.096	FAST_SENDER	N/A
130.840	RECEIVER	FAST_SENDER
133.286	FAST_SENDER	N/A
134.060	RECEIVER	FAST_SENDER
134.344	SLOW_SENDER1	N/A
136.510	FAST_SENDER	N/A
136.842	RECEIVER	SLOW_SENDER1
138.730	RECEIVER	FAST_SENDER
141.147	FAST_SENDER	N/A
141.955	RECEIVER	FAST_SENDER
144.392	FAST_SENDER	N/A
145.160	RECEIVER	FAST_SENDER
147.577	FAST_SENDER	N/A
148.340	RECEIVER	FAST_SENDER
148.480	SLOW_SENDER1	N/A
149.246	RECEIVER	SLOW_SENDER1
150.753	FAST_SENDER	N/A
151.539	RECEIVER	FAST_SENDER
153.962	FAST_SENDER	N/A
154.739	RECEIVER	FAST_SENDER
156.683	SLOW_SENDER1	N/A
157.170	FAST_SENDER	N/A
157.410	RECEIVER	SLOW_SENDER1
159.564	RECEIVER	FAST_SENDER
161.988	FAST_SENDER	N/A
162.706	RECEIVER	FAST_SENDER
164.842	SLOW_SENDER1	N/A
165.141	FAST_SENDER	N/A
165.625	RECEIVER	SLOW_SENDER1
167.379	RECEIVER	FAST_SENDER
169.826	FAST_SENDER	N/A
170.611	RECEIVER	FAST_SENDER
173.059	FAST_SENDER	N/A
173.073	SLOW_SENDER1	N/A
173.827	RECEIVER	FAST_SENDER
176.092	RECEIVER	SLOW_SENDER1
176.238	FAST_SENDER	N/A
177.029	RECEIVER	FAST_SENDER
179.454	FAST_SENDER	N/A
180.217	RECEIVER	FAST_SENDER
182.621	FAST_SENDER	N/A
183.392	RECEIVER	FAST_SENDER
183.512	SLOW_SENDER1	N/A
184.240	RECEIVER	SLOW_SENDER1
185.826	FAST_SENDER	N/A
186.588	RECEIVER	FAST_SENDER
188.989	FAST_SENDER	N/A
189.741	RECEIVER	FAST_SENDER
191.653	SLOW_SENDER1	N/A
192.185	FAST_SENDER	N/A
192.441	RECEIVER	SLOW_SENDER1
194.622	RECEIVER	FAST_SENDER
197.027	FAST_SENDER	N/A
197.791	RECEIVER	FAST_SENDER
199.886	SLOW_SENDER1	N/A
200.623	RECEIVER	SLOW_SENDER1
201.924	FAST_SENDER	N/A
202.656	RECEIVER	FAST_SENDER
205.105	FAST_SENDER	N/A
205.859	RECEIVER	FAST_SENDER
208.070	SLOW_SENDER1	N/A
208.274	FAST_SENDER	N/A
208.818	RECEIVER	SLOW_SENDER1
209.551	RECEIVER	FAST_SENDER
211.982	FAST_SENDER	N/A
212.717	RECEIVER	FAST_SENDER
215.118	FAST_SENDER	N/A
215.846	RECEIVER	FAST_SENDER
216.263	SLOW_SENDER1	N/A
217.063	RECEIVER	SLOW_SENDER1
218.247	FAST_SENDER	N/A
219.008	RECEIVER	FAST_SENDER
222.798	FAST_SENDER	N/A
223.565	RECEIVER	FAST_SENDER
225.970	FAST_SENDER	N/A
226.719	RECEIVER	FAST_SENDER
229.131	FAST_SENDER	N/A
229.899	RECEIVER	FAST_SENDER
232.309	FAST_SENDER	N/A
233.098	RECEIVER	FAST_SENDER
235.544	FAST_SENDER	N/A
237.913	RECEIVER	FAST_SENDER
240.318	FAST_SENDER	N/A
241.030	RECEIVER	FAST_SENDER
243.436	FAST_SENDER	N/A
244.248	RECEIVER	FAST_SENDER
246.659	FAST_SENDER	N/A
247.421	RECEIVER	FAST_SENDER
249.855	FAST_SENDER	N/A
250.577	RECEIVER	FAST_SENDER
252.990	FAST_SENDER	N/A
253.741	RECEIVER	FAST_SENDER
256.183	FAST_SENDER	N/A
256.973	RECEIVER	FAST_SENDER
259.423	FAST_SENDER	N/A
260.188	RECEIVER	FAST_SENDER
262.630	FAST_SENDER	N/A
263.415	RECEIVER	FAST_SENDER
265.840	FAST_SENDER	N/A
266.580	RECEIVER	FAST_SENDER
269.024	FAST_SENDER	N/A
269.785	RECEIVER	FAST_SENDER
272.198	FAST_SENDER	N/A
272.968	RECEIVER	FAST_SENDER
275.398	FAST_SENDER	N/A
276.161	RECEIVER	FAST_SENDER
278.564	FAST_SENDER	N/A
279.330	RECEIVER	FAST_SENDER
281.732	FAST_SENDER	N/A
282.494	RECEIVER	FAST_SENDER
284.942	FAST_SENDER	N/A
285.709	RECEIVER	FAST_SENDER
288.146	FAST_SENDER	N/A
288.915	RECEIVER	FAST_SENDER
291.346	FAST_SENDER	N/A
292.124	RECEIVER	FAST_SENDER
294.559	FAST_SENDER	N/A
295.338	RECEIVER	FAST_SENDER
297.770	FAST_SENDER	N/A
299.982	RECEIVER	FAST_SENDER
302.423	FAST_SENDER	N/A
303.197	RECEIVER	FAST_SENDER
305.645	FAST_SENDER	N/A
306.441	RECEIVER	FAST_SENDER
308.890	FAST_SENDER	N/A
309.649	RECEIVER	FAST_SENDER
312.077	FAST_SENDER	N/A
312.815	RECEIVER	FAST_SENDER
315.233	FAST_SENDER	N/A
315.951	RECEIVER	FAST_SENDER
318.378	FAST_SENDER	N/A
319.143	RECEIVER	FAST_SENDER
321.551	FAST_SENDER	N/A
322.324	RECEIVER	FAST_SENDER
324.750	FAST_SENDER	N/A
325.480	RECEIVER	FAST_SENDER
327.881	FAST_SENDER	N/A
328.614	RECEIVER	FAST_SENDER
331.045	FAST_SENDER	N/A
331.793	RECEIVER	FAST_SENDER
334.223	FAST_SENDER	N/A
335.022	RECEIVER	FAST_SENDER
337.451	FAST_SENDER	N/A
338.234	RECEIVER	FAST_SENDER
340.668	FAST_SENDER	N/A
341.437	RECEIVER	FAST_SENDER
343.851	FAST_SENDER	N/A
345.973	RECEIVER	FAST_SENDER
348.382	FAST_SENDER	N/A
349.181	RECEIVER	FAST_SENDER
351.611	FAST_SENDER	N/A
352.366	RECEIVER	FAST_SENDER
354.774	FAST_SENDER	N/A
355.574	RECEIVER	FAST_SENDER
357.979	FAST_SENDER	N/A
358.708	RECEIVER	FAST_SENDER
361.114	FAST_SENDER	N/A
361.903	RECEIVER	FAST_SENDER
364.332	FAST_SENDER	N/A
365.104	RECEIVER	FAST_SENDER
367.513	FAST_SENDER	N/A
368.260	RECEIVER	FAST_SENDER
370.685	FAST_SENDER	N/A
371.475	RECEIVER	FAST_SENDER
373.881	FAST_SENDER	N/A
374.629	RECEIVER	FAST_SENDER
377.061	FAST_SENDER	N/A
377.849	RECEIVER	FAST_SENDER
380.268	FAST_SENDER	N/A
382.755	RECEIVER	FAST_SENDER
385.194	FAST_SENDER	N/A
385.985	RECEIVER	FAST_SENDER
388.385	FAST_SENDER	N/A
389.144	RECEIVER	FAST_SENDER
391.547	FAST_SENDER	N/A
392.297	RECEIVER	FAST_SENDER
394.706	FAST_SENDER	N/A
395.483	RECEIVER	FAST_SENDER
397.888	FAST_SENDER	N/A
398.651	RECEIVER	FAST_SENDER
401.094	FAST_SENDER	N/A
401.817	RECEIVER	FAST_SENDER
404.260	FAST_SENDER	N/A
405.054	RECEIVER	FAST_SENDER
407.465	FAST_SENDER	N/A
408.216	RECEIVER	FAST_SENDER
410.658	FAST_SENDER	N/A
413.193	RECEIVER	FAST_SENDER
415.613	FAST_SENDER	N/A
416.350	RECEIVER	FAST_SENDER
418.766	FAST_SENDER	N/A
419.522	RECEIVER	FAST_SENDER
421.934	FAST_SENDER	N/A
422.664	RECEIVER	FAST_SENDER
425.104	FAST_SENDER	N/A
425.833	RECEIVER	FAST_SENDER
428.234	FAST_SENDER	N/A
429.008	RECEIVER	FAST_SENDER
431.408	FAST_SENDER	N/A
432.160	RECEIVER	FAST_SENDER
434.592	FAST_SENDER	N/A
435.352	RECEIVER	FAST_SENDER
437.767	FAST_SENDER	N/A
438.553	RECEIVER	FAST_SENDER
440.999	FAST_SENDER	N/A
441.767	RECEIVER	FAST_SENDER
444.210	FAST_SENDER	N/A
444.969	RECEIVER	FAST_SENDER
447.380	FAST_SENDER	N/A
448.152	RECEIVER	FAST_SENDER
450.554	FAST_SENDER	N/A
451.325	RECEIVER	FAST_SENDER
453.758	FAST_SENDER	N/A
454.551	RECEIVER	FAST_SENDER
456.996	FAST_SENDER	N/A
457.779	RECEIVER	FAST_SENDER
460.200	FAST_SENDER	N/A
460.985	RECEIVER	FAST_SENDER
463.391	FAST_SENDER	N/A
464.129	RECEIVER	FAST_SENDER
466.568	FAST_SENDER	N/A
467.341	RECEIVER	FAST_SENDER
469.757	FAST_SENDER	N/A
470.501	RECEIVER	FAST_SENDER
472.941	FAST_SENDER	N/A
473.717	RECEIVER	FAST_SENDER
476.166	FAST_SENDER	N/A
476.934	RECEIVER	FAST_SENDER
479.363	FAST_SENDER	N/A
480.121	RECEIVER	FAST_SENDER
482.543	FAST_SENDER	N/A
483.309	RECEIVER	FAST_SENDER
485.745	FAST_SENDER	N/A
486.509	RECEIVER	FAST_SENDER
488.946	FAST_SENDER	N/A
489.690	RECEIVER	FAST_SENDER
492.097	FAST_SENDER	N/A
492.881	RECEIVER	FAST_SENDER
495.284	FAST_SENDER	N/A
496.056	RECEIVER	FAST_SENDER
498.475	FAST_SENDER	N/A
499.235	RECEIVER	FAST_SENDER
501.636	FAST_SENDER	N/A
502.396	RECEIVER	FAST_SENDER
504.810	FAST_SENDER	N/A
505.555	RECEIVER	FAST_SENDER
509.352	FAST_SENDER	N/A
510.110	RECEIVER	FAST_SENDER
512.558	FAST_SENDER	N/A
513.324	RECEIVER	FAST_SENDER
517.487	FAST_SENDER	N/A
518.278	RECEIVER	FAST_SENDER
520.686	FAST_SENDER	N/A
521.479	RECEIVER	FAST_SENDER
523.911	FAST_SENDER	N/A
524.691	RECEIVER	FAST_SENDER
528.922	FAST_SENDER	N/A
529.707	RECEIVER	FAST_SENDER
532.134	FAST_SENDER	N/A
532.902	RECEIVER	FAST_SENDER
535.330	FAST_SENDER	N/A
536.072	RECEIVER	FAST_SENDER
538.505	FAST_SENDER	N/A
539.279	RECEIVER	FAST_SENDER
541.700	FAST_SENDER	N/A
542.433	RECEIVER	FAST_SENDER
544.857	FAST_SENDER	N/A
545.616	RECEIVER	FAST_SENDER
548.056	FAST_SENDER	N/A
548.840	RECEIVER	FAST_SENDER
551.251	FAST_SENDER	N/A
552.039	RECEIVER	FAST_SENDER
554.464	FAST_SENDER	N/A
555.233	RECEIVER	FAST_SENDER
557.667	FAST_SENDER	N/A
558.382	RECEIVER	FAST_SENDER
560.832	FAST_SENDER	N/A
561.575	RECEIVER	FAST_SENDER
564.008	FAST_SENDER	N/A
564.798	RECEIVER	FAST_SENDER
567.202	FAST_SENDER	N/A
567.911	RECEIVER	FAST_SENDER
570.345	FAST_SENDER	N/A
571.140	RECEIVER	FAST_SENDER
573.575	FAST_SENDER	N/A
574.323	RECEIVER	FAST_SENDER
576.744	FAST_SENDER	N/A
577.485	RECEIVER	FAST_SENDER
579.896	FAST_SENDER	N/A
580.635	RECEIVER	FAST_SENDER
583.046	FAST_SENDER	N/A
583.777	RECEIVER	FAST_SENDER
586.194	FAST_SENDER	N/A
586.981	RECEIVER	FAST_SENDER
589.392	FAST_SENDER	N/A
590.184	RECEIVER	FAST_SENDER
592.610	FAST_SENDER	N/A
594.939	RECEIVER	FAST_SENDER
597.377	FAST_SENDER	N/A
598.156	RECEIVER	FAST_SENDER
600.556	FAST_SENDER	N/A
601.354	RECEIVER	FAST_SENDER
603.795	FAST_SENDER	N/A
604.580	RECEIVER	FAST_SENDER
606.986	FAST_SENDER	N/A
607.751	RECEIVER	FAST_SENDER
610.153	FAST_SENDER	N/A
612.343	RECEIVER	FAST_SENDER
614.743	FAST_SENDER	N/A
615.469	RECEIVER	FAST_SENDER
617.910	FAST_SENDER	N/A
618.685	RECEIVER	FAST_SENDER
621.091	FAST_SENDER	N/A
621.880	RECEIVER	FAST_SENDER
624.300	FAST_SENDER	N/A
625.017	RECEIVER	FAST_SENDER
627.442	FAST_SENDER	N/A
628.205	RECEIVER	FAST_SENDER
630.614	FAST_SENDER	N/A
631.333	RECEIVER	FAST_SENDER
633.759	FAST_SENDER	N/A
636.353	RECEIVER	FAST_SENDER
638.802	FAST_SENDER	N/A
639.579	RECEIVER	FAST_SENDER
641.991	FAST_SENDER	N/A
642.755	RECEIVER	FAST_SENDER
645.160	FAST_SENDER	N/A
645.922	RECEIVER	FAST_SENDER
648.367	FAST_SENDER	N/A
648.800	SLOW_SENDER1	N/A
649.541	RECEIVER	SLOW_SENDER1
651.092	RECEIVER	FAST_SENDER
651.946	SLOW_SENDER1	N/A
652.710	RECEIVER	SLOW_SENDER1
655.119	SLOW_SENDER1	N/A
657.686	RECEIVER	SLOW_SENDER1
657.720	FAST_SENDER	N/A
658.473	RECEIVER	FAST_SENDER
660.124	SLOW_SENDER1	N/A
660.896	RECEIVER	SLOW_SENDER1
660.905	FAST_SENDER	N/A
661.644	RECEIVER	FAST_SENDER
663.317	SLOW_SENDER1	N/A
664.068	FAST_SENDER	N/A
664.070	RECEIVER	SLOW_SENDER1
664.851	RECEIVER	FAST_SENDER
666.498	SLOW_SENDER1	N/A
667.253	FAST_SENDER	N/A
668.771	RECEIVER	SLOW_SENDER1
670.818	RECEIVER	FAST_SENDER
673.246	FAST_SENDER	N/A
673.990	RECEIVER	FAST_SENDER
674.198	SLOW_SENDER1	N/A
674.951	RECEIVER	SLOW_SENDER1
676.396	FAST_SENDER	N/A
677.133	RECEIVER	FAST_SENDER
679.554	FAST_SENDER	N/A
680.310	RECEIVER	FAST_SENDER
680.361	SLOW_SENDER1	N/A
682.758	FAST_SENDER	N/A
683.511	RECEIVER	FAST_SENDER
684.291	RECEIVER	SLOW_SENDER1
685.929	FAST_SENDER	N/A
686.674	RECEIVER	FAST_SENDER
689.100	FAST_SENDER	N/A
689.716	SLOW_SENDER1	N/A
689.843	RECEIVER	FAST_SENDER
692.071	RECEIVER	SLOW_SENDER1
692.271	FAST_SENDER	N/A
693.047	RECEIVER	FAST_SENDER
695.449	FAST_SENDER	N/A
696.222	RECEIVER	FAST_SENDER
698.630	FAST_SENDER	N/A
699.497	SLOW_SENDER1	N/A
706.189	FAST_SENDER	N/A
712.907	SLOW_SENDER1	N/A
713.641	FAST_SENDER	N/A
721.153	FAST_SENDER	N/A
725.503	SLOW_SENDER1	N/A
728.254	FAST_SENDER	N/A
735.810	FAST_SENDER	N/A
743.027	FAST_SENDER	N/A
750.669	FAST_SENDER	N/A
758.500	FAST_SENDER	N/A
766.184	FAST_SENDER	N/A
773.983	FAST_SENDER	N/A
781.688	FAST_SENDER	N/A
789.440	FAST_SENDER	N/A
796.912	FAST_SENDER	N/A
804.396	FAST_SENDER	N/A
812.159	FAST_SENDER	N/A
819.641	FAST_SENDER	N/A
827.201	FAST_SENDER	N/A
834.422	FAST_SENDER	N/A
842.250	FAST_SENDER	N/A
849.828	FAST_SENDER	N/A
857.122	FAST_SENDER	N/A
864.467	FAST_SENDER	N/A
871.669	FAST_SENDER	N/A
879.150	FAST_SENDER	N/A
887.012	FAST_SENDER	N/A
894.589	FAST_SENDER	N/A
902.132	FAST_SENDER	N/A
910.058	FAST_SENDER	N/A
918.025	FAST_SENDER	N/A
925.802	FAST_SENDER	N/A
932.926	FAST_SENDER	N/A
940.037	FAST_SENDER	N/A
947.721	FAST_SENDER	N/A
955.126	FAST_SENDER	N/A
962.559	FAST_SENDER	N/A
970.414	FAST_SENDER	N/A
977.437	FAST_SENDER	N/A
985.249	FAST_SENDER	N/A
992.929	FAST_SENDER	N/A
1000.300	FAST_SENDER	N/A
1007.747	FAST_SENDER	N/A
1015.495	FAST_SENDER	N/A
1023.602	FAST_SENDER	N/A
1031.271	FAST_SENDER	N/A
1039.033	FAST_SENDER	N/A
1046.789	FAST_SENDER	N/A
1054.971	FAST_SENDER	N/A
1062.792	FAST_SENDER	N/A
1070.403	FAST_SENDER	N/A
1078.027	FAST_SENDER	N/A
1085.380	FAST_SENDER	N/A
1093.493	FAST_SENDER	N/A
1100.571	FAST_SENDER	N/A
1108.074	FAST_SENDER	N/A
1115.568	FAST_SENDER	N/A
1123.280	FAST_SENDER	N/A
1131.243	FAST_SENDER	N/A
1131.982	RECEIVER	FAST_SENDER
1134.420	FAST_SENDER	N/A
1135.213	RECEIVER	FAST_SENDER
1137.632	FAST_SENDER	N/A
1138.390	RECEIVER	FAST_SENDER
1140.805	FAST_SENDER	N/A
1141.551	RECEIVER	FAST_SENDER
1143.955	FAST_SENDER	N/A
1144.754	RECEIVER	FAST_SENDER
1147.188	FAST_SENDER	N/A
1147.967	RECEIVER	FAST_SENDER
1150.396	FAST_SENDER	N/A
1151.161	RECEIVER	FAST_SENDER
1153.607	FAST_SENDER	N/A
1154.345	RECEIVER	FAST_SENDER
1156.781	FAST_SENDER	N/A
1157.524	RECEIVER	FAST_SENDER
1159.939	FAST_SENDER	N/A
1160.712	RECEIVER	FAST_SENDER
1162.770	SLOW_SENDER1	N/A
1163.144	FAST_SENDER	N/A
1163.546	RECEIVER	SLOW_SENDER1
1165.292	RECEIVER	FAST_SENDER
1170.013	FAST_SENDER	N/A
1170.761	RECEIVER	FAST_SENDER
1171.649	SLOW_SENDER1	N/A
1173.199	FAST_SENDER	N/A
1173.901	RECEIVER	SLOW_SENDER1
1175.922	RECEIVER	FAST_SENDER
1178.358	FAST_SENDER	N/A
1179.116	RECEIVER	FAST_SENDER
1179.338	SLOW_SENDER1	N/A
1180.126	RECEIVER	SLOW_SENDER1
1181.539	FAST_SENDER	N/A
1182.314	RECEIVER	FAST_SENDER
1184.747	FAST_SENDER	N/A
1185.507	RECEIVER	FAST_SENDER
1185.544	SLOW_SENDER1	N/A
1186.324	RECEIVER	SLOW_SENDER1
1187.916	FAST_SENDER	N/A
1188.673	RECEIVER	FAST_SENDER
1191.107	FAST_SENDER	N/A
1191.768	SLOW_SENDER1	N/A
1191.833	RECEIVER	FAST_SENDER
1192.534	RECEIVER	SLOW_SENDER1
1194.262	FAST_SENDER	N/A
1195.041	RECEIVER	FAST_SENDER
1197.446	FAST_SENDER	N/A
1197.982	SLOW_SENDER1	N/A
1198.211	RECEIVER	FAST_SENDER
1200.550	RECEIVER	SLOW_SENDER1
1200.633	FAST_SENDER	N/A
1201.393	RECEIVER	FAST_SENDER
1203.800	FAST_SENDER	N/A
1204.570	RECEIVER	FAST_SENDER
1205.982	SLOW_SENDER1	N/A
1206.720	RECEIVER	SLOW_SENDER1
1210.190	FAST_SENDER	N/A
1210.949	RECEIVER	FAST_SENDER
1212.130	SLOW_SENDER1	N/A
1212.882	RECEIVER	SLOW_SENDER1
1213.369	FAST_SENDER	N/A
1215.537	RECEIVER	FAST_SENDER
1217.969	FAST_SENDER	N/A
1218.675	RECEIVER	FAST_SENDER
1220.304	SLOW_SENDER1	N/A
1221.040	RECEIVER	SLOW_SENDER1
1221.118	FAST_SENDER	N/A
1221.901	RECEIVER	FAST_SENDER
1224.351	FAST_SENDER	N/A
1225.088	RECEIVER	FAST_SENDER
1227.532	FAST_SENDER	N/A
1228.298	RECEIVER	FAST_SENDER
1228.483	SLOW_SENDER1	N/A
1229.229	RECEIVER	SLOW_SENDER1
1230.714	FAST_SENDER	N/A
1231.519	RECEIVER	FAST_SENDER
1233.927	FAST_SENDER	N/A
1234.681	RECEIVER	FAST_SENDER
1236.655	SLOW_SENDER1	N/A
1237.110	FAST_SENDER	N/A
1237.396	RECEIVER	SLOW_SENDER1
1243.230	RECEIVER	FAST_SENDER
1245.657	FAST_SENDER	N/A
1246.429	RECEIVER	FAST_SENDER
1248.461	SLOW_SENDER1	N/A
1248.859	FAST_SENDER	N/A
1249.221	RECEIVER	SLOW_SENDER1
1253.034	RECEIVER	FAST_SENDER
1255.443	FAST_SENDER	N/A
1256.164	RECEIVER	FAST_SENDER
1258.574	FAST_SENDER	N/A
1259.340	RECEIVER	FAST_SENDER
1261.192	SLOW_SENDER1	N/A
1261.742	FAST_SENDER	N/A
1261.962	RECEIVER	SLOW_SENDER1
1263.843	RECEIVER	FAST_SENDER
1266.281	FAST_SENDER	N/A
1267.073	RECEIVER	FAST_SENDER
1269.374	SLOW_SENDER1	N/A
1269.503	FAST_SENDER	N/A
1270.157	RECEIVER	SLOW_SENDER1
1272.476	RECEIVER	FAST_SENDER
1277.604	SLOW_SENDER1	N/A
1278.387	FAST_SENDER	N/A
1278.397	RECEIVER	SLOW_SENDER1
1279.170	RECEIVER	FAST_SENDER
1281.607	FAST_SENDER	N/A
1282.344	RECEIVER	FAST_SENDER
1284.769	FAST_SENDER	N/A
1285.543	RECEIVER	FAST_SENDER
1285.813	SLOW_SENDER1	N/A
1286.609	RECEIVER	SLOW_SENDER1
1287.946	FAST_SENDER	N/A
1288.719	RECEIVER	FAST_SENDER
1291.127	FAST_SENDER	N/A
1291.883	RECEIVER	FAST_SENDER
1294.024	SLOW_SENDER1	N/A
1294.329	FAST_SENDER	N/A
1294.774	RECEIVER	SLOW_SENDER1
1296.954	RECEIVER	FAST_SENDER
1299.381	FAST_SENDER	N/A
1301.517	RECEIVER	FAST_SENDER
1302.200	SLOW_SENDER1	N/A
1302.992	RECEIVER	SLOW_SENDER1
1303.929	FAST_SENDER	N/A
1304.697	RECEIVER	FAST_SENDER
1307.105	FAST_SENDER	N/A
1307.844	RECEIVER	FAST_SENDER
1310.253	FAST_SENDER	N/A
1310.438	SLOW_SENDER1	N/A
1311.026	RECEIVER	FAST_SENDER
1313.435	FAST_SENDER	N/A
1314.153	RECEIVER	FAST_SENDER
1316.572	FAST_SENDER	N/A
1317.380	RECEIVER	FAST_SENDER
1319.818	FAST_SENDER	N/A
1320.576	RECEIVER	FAST_SENDER
1322.996	FAST_SENDER	N/A
1323.743	RECEIVER	FAST_SENDER
1326.145	FAST_SENDER	N/A
1328.514	RECEIVER	FAST_SENDER
1330.938	FAST_SENDER	N/A
1331.716	RECEIVER	FAST_SENDER
1334.134	FAST_SENDER	N/A
1334.929	RECEIVER	FAST_SENDER
1337.337	FAST_SENDER	N/A
1338.114	RECEIVER	FAST_SENDER
1340.563	FAST_SENDER	N/A
1341.348	RECEIVER	FAST_SENDER
1343.748	FAST_SENDER	N/A
1344.497	RECEIVER	FAST_SENDER
1346.903	FAST_SENDER	N/A
1347.632	RECEIVER	FAST_SENDER
1350.045	FAST_SENDER	N/A
1350.772	RECEIVER	FAST_SENDER
1353.218	FAST_SENDER	N/A
1353.960	RECEIVER	FAST_SENDER
1356.375	FAST_SENDER	N/A
1357.115	RECEIVER	FAST_SENDER
1359.526	FAST_SENDER	N/A
1360.259	RECEIVER	FAST_SENDER
1362.693	FAST_SENDER	N/A
1363.448	RECEIVER	FAST_SENDER
1365.890	FAST_SENDER	N/A
1366.654	RECEIVER	FAST_SENDER
1369.077	FAST_SENDER	N/A
1369.878	RECEIVER	FAST_SENDER
1372.315	FAST_SENDER	N/A
1373.065	RECEIVER	FAST_SENDER
1375.497	FAST_SENDER	N/A
1376.229	RECEIVER	FAST_SENDER
1378.640	FAST_SENDER	N/A
1379.384	RECEIVER	FAST_SENDER
1381.797	FAST_SENDER	N/A
1382.532	RECEIVER	FAST_SENDER
1384.958	FAST_SENDER	N/A
1385.684	RECEIVER	FAST_SENDER
1388.088	FAST_SENDER	N/A
1388.825	RECEIVER	FAST_SENDER
1391.249	FAST_SENDER	N/A
1393.400	RECEIVER	FAST_SENDER
1397.286	FAST_SENDER	N/A
1398.036	RECEIVER	FAST_SENDER
1400.480	FAST_SENDER	N/A
1401.231	RECEIVER	FAST_SENDER
1403.661	FAST_SENDER	N/A
1404.468	RECEIVER	FAST_SENDER
1406.896	FAST_SENDER	N/A
1407.652	RECEIVER	FAST_SENDER
1410.075	FAST_SENDER	N/A
1410.831	RECEIVER	FAST_SENDER
1413.281	FAST_SENDER	N/A
1414.031	RECEIVER	FAST_SENDER
1416.461	FAST_SENDER	N/A
1417.248	RECEIVER	FAST_SENDER
1419.668	FAST_SENDER	N/A
1420.452	RECEIVER	FAST_SENDER
1422.856	FAST_SENDER	N/A
1423.592	RECEIVER	FAST_SENDER
1426.000	FAST_SENDER	N/A
1426.781	RECEIVER	FAST_SENDER
1429.201	FAST_SENDER	N/A
1429.951	RECEIVER	FAST_SENDER
1432.382	FAST_SENDER	N/A
1433.154	RECEIVER	FAST_SENDER
1435.565	FAST_SENDER	N/A
1436.333	RECEIVER	FAST_SENDER
1438.779	FAST_SENDER	N/A
1439.559	RECEIVER	FAST_SENDER
1441.963	FAST_SENDER	N/A
1442.709	RECEIVER	FAST_SENDER
1445.111	FAST_SENDER	N/A
1445.865	RECEIVER	FAST_SENDER
1448.272	FAST_SENDER	N/A
1449.023	RECEIVER	FAST_SENDER
1451.454	FAST_SENDER	N/A
1452.237	RECEIVER	FAST_SENDER
1454.661	FAST_SENDER	N/A
1455.452	RECEIVER	FAST_SENDER
1457.893	FAST_SENDER	N/A
1458.661	RECEIVER	FAST_SENDER
1461.079	FAST_SENDER	N/A
1461.840	RECEIVER	FAST_SENDER
1464.286	FAST_SENDER	N/A
1465.023	RECEIVER	FAST_SENDER
1467.447	FAST_SENDER	N/A
1468.168	RECEIVER	FAST_SENDER
1470.569	FAST_SENDER	N/A
1471.355	RECEIVER	FAST_SENDER
1473.775	FAST_SENDER	N/A
1474.574	RECEIVER	FAST_SENDER
1476.999	FAST_SENDER	N/A
1477.808	RECEIVER	FAST_SENDER
1480.212	FAST_SENDER	N/A
1480.984	RECEIVER	FAST_SENDER
1483.407	FAST_SENDER	N/A
1484.185	RECEIVER	FAST_SENDER
1486.624	FAST_SENDER	N/A
1487.412	RECEIVER	FAST_SENDER
1489.836	FAST_SENDER	N/A
1490.609	RECEIVER	FAST_SENDER
1493.018	FAST_SENDER	N/A
1493.766	RECEIVER	FAST_SENDER
1496.197	FAST_SENDER	N/A
1496.930	RECEIVER	FAST_SENDER
1499.378	FAST_SENDER	N/A
1500.147	RECEIVER	FAST_SENDER
1502.595	FAST_SENDER	N/A
1503.358	RECEIVER	FAST_SENDER
1505.759	FAST_SENDER	N/A
1508.181	RECEIVER	FAST_SENDER
1510.618	FAST_SENDER	N/A
1511.383	RECEIVER	FAST_SENDER
1513.788	FAST_SENDER	N/A
1514.564	RECEIVER	FAST_SENDER
1516.970	FAST_SENDER	N/A
1517.733	RECEIVER	FAST_SENDER
1520.146	FAST_SENDER	N/A
1520.917	RECEIVER	FAST_SENDER
1523.338	FAST_SENDER	N/A
1524.132	RECEIVER	FAST_SENDER
1526.578	FAST_SENDER	N/A
1527.318	RECEIVER	FAST_SENDER
1529.754	FAST_SENDER	N/A
1530.515	RECEIVER	FAST_SENDER
1532.915	FAST_SENDER	N/A
1533.645	RECEIVER	FAST_SENDER
1536.086	FAST_SENDER	N/A
1536.806	RECEIVER	FAST_SENDER
1539.220	FAST_SENDER	N/A
1540.007	RECEIVER	FAST_SENDER
1543.936	FAST_SENDER	N/A
1544.733	RECEIVER	FAST_SENDER
1547.139	FAST_SENDER	N/A
1547.862	RECEIVER	FAST_SENDER
1551.710	FAST_SENDER	N/A
1552.478	RECEIVER	FAST_SENDER
1554.879	FAST_SENDER	N/A
1555.654	RECEIVER	FAST_SENDER
1558.059	FAST_SENDER	N/A
1558.854	RECEIVER	FAST_SENDER
1561.272	FAST_SENDER	N/A
1562.078	RECEIVER	FAST_SENDER
1564.482	FAST_SENDER	N/A
1565.222	RECEIVER	FAST_SENDER
1567.645	FAST_SENDER	N/A
1569.942	RECEIVER	FAST_SENDER
1572.350	FAST_SENDER	N/A
1573.106	RECEIVER	FAST_SENDER
1575.554	FAST_SENDER	N/A
1576.341	RECEIVER	FAST_SENDER
1578.779	FAST_SENDER	N/A
1579.527	RECEIVER	FAST_SENDER
1581.943	FAST_SENDER	N/A
1582.680	RECEIVER	FAST_SENDER
1585.092	FAST_SENDER	N/A
1585.868	RECEIVER	FAST_SENDER
1588.303	FAST_SENDER	N/A
1589.056	RECEIVER	FAST_SENDER
1591.484	FAST_SENDER	N/A
1592.253	RECEIVER	FAST_SENDER
1594.685	FAST_SENDER	N/A
1595.450	RECEIVER	FAST_SENDER
1599.276	FAST_SENDER	N/A
1600.059	RECEIVER	FAST_SENDER
1602.475	FAST_SENDER	N/A
1603.277	RECEIVER	FAST_SENDER
1605.715	FAST_SENDER	N/A
1606.518	RECEIVER	FAST_SENDER
1608.967	FAST_SENDER	N/A
1609.785	RECEIVER	FAST_SENDER
1614.013	FAST_SENDER	N/A
1614.769	RECEIVER	FAST_SENDER
1617.174	FAST_SENDER	N/A
1617.970	RECEIVER	FAST_SENDER
1620.413	FAST_SENDER	N/A
1621.191	RECEIVER	FAST_SENDER
1623.624	FAST_SENDER	N/A
1631.213	FAST_SENDER	N/A
1638.753	FAST_SENDER	N/A
1646.143	FAST_SENDER	N/A
1653.601	FAST_SENDER	N/A
1661.198	FAST_SENDER	N/A
1668.480	FAST_SENDER	N/A
1675.807	FAST_SENDER	N/A
1683.435	FAST_SENDER	N/A
1691.267	FAST_SENDER	N/A
1699.103	FAST_SENDER	N/A
1706.560	FAST_SENDER	N/A
1713.881	FAST_SENDER	N/A
1721.823	FAST_SENDER	N/A
1728.807	FAST_SENDER	N/A
1736.289	FAST_SENDER	N/A
1744.019	FAST_SENDER	N/A
1745.890	SLOW_SENDER1	N/A
1751.630	FAST_SENDER	N/A
1754.343	SLOW_SENDER1	N/A
1759.172	FAST_SENDER	N/A
1765.536	SLOW_SENDER1	N/A
1767.081	FAST_SENDER	N/A
1775.851	FAST_SENDER	N/A
1778.741	SLOW_SENDER1	N/A
1783.681	FAST_SENDER	N/A
1791.269	FAST_SENDER	N/A
1791.691	SLOW_SENDER1	N/A
1799.766	FAST_SENDER	N/A
1804.599	SLOW_SENDER1	N/A
1808.164	FAST_SENDER	N/A
1815.875	FAST_SENDER	N/A
1823.550	FAST_SENDER	N/A
1830.960	FAST_SENDER	N/A
1838.608	FAST_SENDER	N/A
1845.822	FAST_SENDER	N/A
1853.573	FAST_SENDER	N/A
1861.093	FAST_SENDER	N/A
1868.509	FAST_SENDER	N/A
1875.982	FAST_SENDER	N/A
1884.150	FAST_SENDER	N/A
1891.546	FAST_SENDER	N/A
1899.269	FAST_SENDER	N/A
1906.979	FAST_SENDER	N/A
1914.456	FAST_SENDER	N/A
1921.921	FAST_SENDER	N/A
1929.524	FAST_SENDER	N/A
1937.254	FAST_SENDER	N/A
1944.829	FAST_SENDER	N/A
1952.140	FAST_SENDER	N/A
1959.681	FAST_SENDER	N/A
1967.395	FAST_SENDER	N/A
1974.509	FAST_SENDER	N/A
1982.468	FAST_SENDER	N/A
1990.382	FAST_SENDER	N/A
1997.817	FAST_SENDER	N/A
2005.243	FAST_SENDER	N/A
2012.871	FAST_SENDER	N/A
2020.872	FAST_SENDER	N/A
2028.952	FAST_SENDER	N/A
2036.518	FAST_SENDER	N/A
2043.557	FAST_SENDER	N/A
2051.537	FAST_SENDER	N/A
2055.223	RECEIVER	FAST_SENDER
2057.667	FAST_SENDER	N/A
2058.406	RECEIVER	FAST_SENDER
2060.846	FAST_SENDER	N/A
2061.617	RECEIVER	FAST_SENDER
2064.031	FAST_SENDER	N/A
2064.782	RECEIVER	FAST_SENDER
2067.203	FAST_SENDER	N/A
2067.986	RECEIVER	FAST_SENDER
2070.408	FAST_SENDER	N/A
2071.178	RECEIVER	FAST_SENDER
2073.581	FAST_SENDER	N/A
2074.360	RECEIVER	FAST_SENDER
2076.764	FAST_SENDER	N/A
2077.532	RECEIVER	FAST_SENDER
2079.963	FAST_SENDER	N/A
2080.725	RECEIVER	FAST_SENDER
2083.174	FAST_SENDER	N/A
2083.888	RECEIVER	FAST_SENDER
2086.288	FAST_SENDER	N/A
2087.058	RECEIVER	FAST_SENDER
2089.489	FAST_SENDER	N/A
2090.302	RECEIVER	FAST_SENDER
2092.737	FAST_SENDER	N/A
2093.488	RECEIVER	FAST_SENDER
2095.927	FAST_SENDER	N/A
2096.676	RECEIVER	FAST_SENDER
2099.100	FAST_SENDER	N/A
2099.908	RECEIVER	FAST_SENDER
2102.347	FAST_SENDER	N/A
2103.116	RECEIVER	FAST_SENDER
2105.549	FAST_SENDER	N/A
2106.269	RECEIVER	FAST_SENDER
2108.670	FAST_SENDER	N/A
2109.396	RECEIVER	FAST_SENDER
2111.815	FAST_SENDER	N/A
2112.603	RECEIVER	FAST_SENDER
2115.039	FAST_SENDER	N/A
2115.841	RECEIVER	FAST_SENDER
2118.260	FAST_SENDER	N/A
2120.556	RECEIVER	FAST_SENDER
2122.983	FAST_SENDER	N/A
2123.723	RECEIVER	FAST_SENDER
2126.139	FAST_SENDER	N/A
2126.909	RECEIVER	FAST_SENDER
2129.341	FAST_SENDER	N/A
2130.071	RECEIVER	FAST_SENDER
2132.504	FAST_SENDER	N/A
2133.255	RECEIVER	FAST_SENDER
2135.693	FAST_SENDER	N/A
2136.470	RECEIVER	FAST_SENDER
2138.888	FAST_SENDER	N/A
2139.611	RECEIVER	FAST_SENDER
2142.061	FAST_SENDER	N/A
2142.833	RECEIVER	FAST_SENDER
2146.886	FAST_SENDER	N/A
2147.636	RECEIVER	FAST_SENDER
2150.083	FAST_SENDER	N/A
2150.852	RECEIVER	FAST_SENDER
2153.281	FAST_SENDER	N/A
2154.046	RECEIVER	FAST_SENDER
2156.491	FAST_SENDER	N/A
2157.245	RECEIVER	FAST_SENDER
2159.684	FAST_SENDER	N/A
2160.460	RECEIVER	FAST_SENDER
2162.864	FAST_SENDER	N/A
2163.670	RECEIVER	FAST_SENDER
2166.103	FAST_SENDER	N/A
2166.834	RECEIVER	FAST_SENDER
2169.277	FAST_SENDER	N/A
2170.082	RECEIVER	FAST_SENDER
2172.524	FAST_SENDER	N/A
2173.301	RECEIVER	FAST_SENDER
2175.746	FAST_SENDER	N/A
2176.539	RECEIVER	FAST_SENDER
2178.958	FAST_SENDER	N/A
2179.730	RECEIVER	FAST_SENDER
2182.156	FAST_SENDER	N/A
2182.876	RECEIVER	FAST_SENDER
2185.317	FAST_SENDER	N/A
2186.061	RECEIVER	FAST_SENDER
2188.510	FAST_SENDER	N/A
2189.247	RECEIVER	FAST_SENDER
2191.669	FAST_SENDER	N/A
2192.416	RECEIVER	FAST_SENDER
2194.845	FAST_SENDER	N/A
2198.926	RECEIVER	FAST_SENDER
2203.020	FAST_SENDER	N/A
2203.813	RECEIVER	FAST_SENDER
2206.228	FAST_SENDER	N/A
2206.996	RECEIVER	FAST_SENDER
2209.437	FAST_SENDER	N/A
2210.200	RECEIVER	FAST_SENDER
2212.614	FAST_SENDER	N/A
2213.382	RECEIVER	FAST_SENDER
2215.794	FAST_SENDER	N/A
2216.562	RECEIVER	FAST_SENDER
2220.667	FAST_SENDER	N/A
2221.450	RECEIVER	FAST_SENDER
2223.855	FAST_SENDER	N/A
2224.614	RECEIVER	FAST_SENDER
2227.036	FAST_SENDER	N/A
2227.813	RECEIVER	FAST_SENDER
2230.221	FAST_SENDER	N/A
2230.989	RECEIVER	FAST_SENDER
2233.420	FAST_SENDER	N/A
2234.187	RECEIVER	FAST_SENDER
2236.598	FAST_SENDER	N/A
2237.350	RECEIVER	FAST_SENDER
2239.795	FAST_SENDER	N/A
2240.591	RECEIVER	FAST_SENDER
2241.200	SLOW_SENDER1	N/A
2241.951	RECEIVER	SLOW_SENDER1
2242.998	FAST_SENDER	N/A
2243.751	RECEIVER	FAST_SENDER
2244.370	SLOW_SENDER1	N/A
2245.092	RECEIVER	SLOW_SENDER1
2246.156	FAST_SENDER	N/A
2246.906	RECEIVER	FAST_SENDER
2247.493	SLOW_SENDER1	N/A
2249.311	FAST_SENDER	N/A
2249.959	RECEIVER	SLOW_SENDER1
2252.375	SLOW_SENDER1	N/A
2252.439	RECEIVER	FAST_SENDER
2253.171	RECEIVER	SLOW_SENDER1
2254.850	FAST_SENDER	N/A
2255.577	SLOW_SENDER1	N/A
2255.633	RECEIVER	FAST_SENDER
2256.302	RECEIVER	SLOW_SENDER1
2258.726	SLOW_SENDER1	N/A
2259.514	RECEIVER	SLOW_SENDER1
2259.590	FAST_SENDER	N/A
2260.378	RECEIVER	FAST_SENDER
2262.800	FAST_SENDER	N/A
2263.598	RECEIVER	FAST_SENDER
2266.047	FAST_SENDER	N/A
2266.786	RECEIVER	FAST_SENDER
2267.759	SLOW_SENDER1	N/A
2268.526	RECEIVER	SLOW_SENDER1
2269.228	FAST_SENDER	N/A
2269.989	RECEIVER	FAST_SENDER
2272.395	FAST_SENDER	N/A
2273.164	RECEIVER	FAST_SENDER
2273.937	SLOW_SENDER1	N/A
2274.690	RECEIVER	SLOW_SENDER1
2275.578	FAST_SENDER	N/A
2276.380	RECEIVER	FAST_SENDER
2278.813	FAST_SENDER	N/A
2279.620	RECEIVER	FAST_SENDER
2280.118	SLOW_SENDER1	N/A
2280.856	RECEIVER	SLOW_SENDER1
2282.052	FAST_SENDER	N/A
2282.807	RECEIVER	FAST_SENDER
2285.210	FAST_SENDER	N/A
2286.006	RECEIVER	FAST_SENDER
2286.297	SLOW_SENDER1	N/A
2287.035	RECEIVER	SLOW_SENDER1
2288.430	FAST_SENDER	N/A
2289.190	RECEIVER	FAST_SENDER
2291.632	FAST_SENDER	N/A
2292.400	RECEIVER	FAST_SENDER
2292.440	SLOW_SENDER1	N/A
2293.215	RECEIVER	SLOW_SENDER1
2294.800	FAST_SENDER	N/A
2295.551	RECEIVER	FAST_SENDER
2297.953	FAST_SENDER	N/A
2298.675	RECEIVER	FAST_SENDER
2300.663	SLOW_SENDER1	N/A
2301.076	FAST_SENDER	N/A
2301.447	RECEIVER	SLOW_SENDER1
2304.793	RECEIVER	FAST_SENDER
2307.243	FAST_SENDER	N/A
2307.994	RECEIVER	FAST_SENDER
2310.420	FAST_SENDER	N/A
2310.649	SLOW_SENDER1	N/A
2311.163	RECEIVER	FAST_SENDER
2312.973	RECEIVER	SLOW_SENDER1
2313.605	FAST_SENDER	N/A
2314.357	RECEIVER	FAST_SENDER
2316.799	FAST_SENDER	N/A
2317.564	RECEIVER	FAST_SENDER
2319.991	FAST_SENDER	N/A
2320.388	SLOW_SENDER1	N/A
2320.710	RECEIVER	FAST_SENDER
2328.593	FAST_SENDER	N/A
2329.347	RECEIVER	FAST_SENDER
2331.747	FAST_SENDER	N/A
2332.501	RECEIVER	FAST_SENDER
2333.526	SLOW_SENDER1	N/A
2334.328	RECEIVER	SLOW_SENDER1
2334.922	FAST_SENDER	N/A
2335.685	RECEIVER	FAST_SENDER
2338.130	FAST_SENDER	N/A
2338.892	RECEIVER	FAST_SENDER
2341.303	FAST_SENDER	N/A
2341.742	SLOW_SENDER1	N/A
2342.024	RECEIVER	FAST_SENDER
2345.878	RECEIVER	SLOW_SENDER1
2346.418	FAST_SENDER	N/A
2347.183	RECEIVER	FAST_SENDER
2349.620	FAST_SENDER	N/A
2350.382	RECEIVER	FAST_SENDER
2352.817	FAST_SENDER	N/A
2353.279	SLOW_SENDER1	N/A
2353.563	RECEIVER	FAST_SENDER
2358.111	FAST_SENDER	N/A
2358.875	RECEIVER	FAST_SENDER
2361.275	FAST_SENDER	N/A
2362.035	RECEIVER	FAST_SENDER
2364.443	FAST_SENDER	N/A
2365.184	RECEIVER	FAST_SENDER
2367.607	FAST_SENDER	N/A
2368.373	RECEIVER	FAST_SENDER
2370.823	FAST_SENDER	N/A
2371.558	RECEIVER	FAST_SENDER
2373.984	FAST_SENDER	N/A
2374.708	RECEIVER	FAST_SENDER
2377.115	FAST_SENDER	N/A
2377.879	RECEIVER	FAST_SENDER
2380.314	FAST_SENDER	N/A
2381.079	RECEIVER	FAST_SENDER
2383.519	FAST_SENDER	N/A
2384.317	RECEIVER	FAST_SENDER
2386.756	FAST_SENDER	N/A
2387.526	RECEIVER	FAST_SENDER
2389.944	FAST_SENDER	N/A
2390.713	RECEIVER	FAST_SENDER
2393.113	FAST_SENDER	N/A
2395.674	RECEIVER	FAST_SENDER
2399.834	FAST_SENDER	N/A
2400.607	RECEIVER	FAST_SENDER
2403.017	FAST_SENDER	N/A
2403.785	RECEIVER	FAST_SENDER
2406.206	FAST_SENDER	N/A
2406.984	RECEIVER	FAST_SENDER
2409.386	FAST_SENDER	N/A
2410.179	RECEIVER	FAST_SENDER
2412.613	FAST_SENDER	N/A
2413.379	RECEIVER	FAST_SENDER
2415.792	FAST_SENDER	N/A
2416.590	RECEIVER	FAST_SENDER
2420.275	FAST_SENDER	N/A
2421.039	RECEIVER	FAST_SENDER
2423.452	FAST_SENDER	N/A
2424.212	RECEIVER	FAST_SENDER
2426.629	FAST_SENDER	N/A
2427.373	RECEIVER	FAST_SENDER
2429.822	FAST_SENDER	N/A
2430.554	RECEIVER	FAST_SENDER
2432.987	FAST_SENDER	N/A
2433.752	RECEIVER	FAST_SENDER
2436.153	FAST_SENDER	N/A
2436.938	RECEIVER	FAST_SENDER
2439.388	FAST_SENDER	N/A
2440.165	RECEIVER	FAST_SENDER
2442.612	FAST_SENDER	N/A
2443.361	RECEIVER	FAST_SENDER
2445.776	FAST_SENDER	N/A
2446.575	RECEIVER	FAST_SENDER
2449.017	FAST_SENDER	N/A
2449.808	RECEIVER	FAST_SENDER
2452.211	FAST_SENDER	N/A
2452.989	RECEIVER	FAST_SENDER
2455.415	FAST_SENDER	N/A
2456.186	RECEIVER	FAST_SENDER
2458.628	FAST_SENDER	N/A
2459.379	RECEIVER	FAST_SENDER
2461.787	FAST_SENDER	N/A
2462.527	RECEIVER	FAST_SENDER
2464.977	FAST_SENDER	N/A
2465.748	RECEIVER	FAST_SENDER
2468.193	FAST_SENDER	N/A
2468.954	RECEIVER	FAST_SENDER
2471.362	FAST_SENDER	N/A
2472.120	RECEIVER	FAST_SENDER
2474.542	FAST_SENDER	N/A
2475.343	RECEIVER	FAST_SENDER
2477.748	FAST_SENDER	N/A
2478.503	RECEIVER	FAST_SENDER
2480.942	FAST_SENDER	N/A
2481.707	RECEIVER	FAST_SENDER
2484.126	FAST_SENDER	N/A
2484.850	RECEIVER	FAST_SENDER
2487.257	FAST_SENDER	N/A
2488.017	RECEIVER	FAST_SENDER
2490.461	FAST_SENDER	N/A
2491.222	RECEIVER	FAST_SENDER
2493.651	FAST_SENDER	N/A
2494.392	RECEIVER	FAST_SENDER
2496.826	FAST_SENDER	N/A
2497.566	RECEIVER	FAST_SENDER
2499.984	FAST_SENDER	N/A
2500.783	RECEIVER	FAST_SENDER
2503.229	FAST_SENDER	N/A
2504.001	RECEIVER	FAST_SENDER
2506.417	FAST_SENDER	N/A
2507.182	RECEIVER	FAST_SENDER
2509.585	FAST_SENDER	N/A
2510.369	RECEIVER	FAST_SENDER
2512.800	FAST_SENDER	N/A
2513.561	RECEIVER	FAST_SENDER
2515.979	FAST_SENDER	N/A
2516.763	RECEIVER	FAST_SENDER
2519.210	FAST_SENDER	N/A
2519.977	RECEIVER	FAST_SENDER
2522.389	FAST_SENDER	N/A
2523.117	RECEIVER	FAST_SENDER
2525.529	FAST_SENDER	N/A
2526.318	RECEIVER	FAST_SENDER
2528.740	FAST_SENDER	N/A
2529.521	RECEIVER	FAST_SENDER
2531.963	FAST_SENDER	N/A
2532.725	RECEIVER	FAST_SENDER
2535.154	FAST_SENDER	N/A
2535.938	RECEIVER	FAST_SENDER
2538.385	FAST_SENDER	N/A
2539.117	RECEIVER	FAST_SENDER
2541.523	FAST_SENDER	N/A
2542.249	RECEIVER	FAST_SENDER
2544.658	FAST_SENDER	N/A
2545.424	RECEIVER	FAST_SENDER
2547.867	FAST_SENDER	N/A
2548.631	RECEIVER	FAST_SENDER
2551.080	FAST_SENDER	N/A
2551.841	RECEIVER	FAST_SENDER
2554.281	FAST_SENDER	N/A
2555.019	RECEIVER	FAST_SENDER
2557.452	FAST_SENDER	N/A
2558.245	RECEIVER	FAST_SENDER
2560.687	FAST_SENDER	N/A
2561.452	RECEIVER	FAST_SENDER
2563.874	FAST_SENDER	N/A
2564.640	RECEIVER	FAST_SENDER
2567.053	FAST_SENDER	N/A
2567.814	RECEIVER	FAST_SENDER
2570.235	FAST_SENDER	N/A
2571.013	RECEIVER	FAST_SENDER
2573.449	FAST_SENDER	N/A
2574.230	RECEIVER	FAST_SENDER
2576.643	FAST_SENDER	N/A
2577.409	RECEIVER	FAST_SENDER
2579.857	FAST_SENDER	N/A
2580.633	RECEIVER	FAST_SENDER
2583.043	FAST_SENDER	N/A
2583.823	RECEIVER	FAST_SENDER
2586.234	FAST_SENDER	N/A
2586.995	RECEIVER	FAST_SENDER
2589.416	FAST_SENDER	N/A
2590.198	RECEIVER	FAST_SENDER
2592.645	FAST_SENDER	N/A
2593.396	RECEIVER	FAST_SENDER
2595.804	FAST_SENDER	N/A
2596.592	RECEIVER	FAST_SENDER
2599.017	FAST_SENDER	N/A
2599.761	RECEIVER	FAST_SENDER
2602.190	FAST_SENDER	N/A
2602.944	RECEIVER	FAST_SENDER
2605.356	FAST_SENDER	N/A
2606.150	RECEIVER	FAST_SENDER
2608.553	FAST_SENDER	N/A
2609.333	RECEIVER	FAST_SENDER
2611.783	FAST_SENDER	N/A
2612.511	RECEIVER	FAST_SENDER
2614.948	FAST_SENDER	N/A
2617.310	RECEIVER	FAST_SENDER
2619.732	FAST_SENDER	N/A
2620.498	RECEIVER	FAST_SENDER
2622.906	FAST_SENDER	N/A
2623.646	RECEIVER	FAST_SENDER
2626.058	FAST_SENDER	N/A
2626.850	RECEIVER	FAST_SENDER
2629.259	FAST_SENDER	N/A
2630.065	RECEIVER	FAST_SENDER
2632.489	FAST_SENDER	N/A
2633.257	RECEIVER	FAST_SENDER
2635.704	FAST_SENDER	N/A
2636.457	RECEIVER	FAST_SENDER
2638.880	FAST_SENDER	N/A
2639.681	RECEIVER	FAST_SENDER
2642.085	FAST_SENDER	N/A
2642.808	RECEIVER	FAST_SENDER
2645.248	FAST_SENDER	N/A
2645.969	RECEIVER	FAST_SENDER
2648.404	FAST_SENDER	N/A
2649.201	RECEIVER	FAST_SENDER
2651.627	FAST_SENDER	N/A
2652.375	RECEIVER	FAST_SENDER
2654.819	FAST_SENDER	N/A
2656.915	RECEIVER	FAST_SENDER
2659.351	FAST_SENDER	N/A
2662.533	FAST_SENDER	N/A
2670.493	FAST_SENDER	N/A
2677.550	FAST_SENDER	N/A
2685.183	FAST_SENDER	N/A
2692.767	FAST_SENDER	N/A
2700.513	FAST_SENDER	N/A
2707.852	FAST_SENDER	N/A
2715.205	FAST_SENDER	N/A
2722.939	FAST_SENDER	N/A
2730.354	FAST_SENDER	N/A
2737.982	FAST_SENDER	N/A
2745.765	FAST_SENDER	N/A
2753.366	FAST_SENDER	N/A
2761.251	FAST_SENDER	N/A
2768.921	FAST_SENDER	N/A
2776.632	FAST_SENDER	N/A
2784.214	FAST_SENDER	N/A
2787.390	SLOW_SENDER1	N/A
2792.004	FAST_SENDER	N/A
2795.362	SLOW_SENDER1	N/A
2800.606	FAST_SENDER	N/A
2806.269	SLOW_SENDER1	N/A
2808.321	FAST_SENDER	N/A
2816.636	FAST_SENDER	N/A
2820.581	SLOW_SENDER1	N/A
2823.976	FAST_SENDER	N/A
2831.331	FAST_SENDER	N/A
2833.934	SLOW_SENDER1	N/A
2839.177	FAST_SENDER	N/A
2846.589	FAST_SENDER	N/A
2847.713	SLOW_SENDER1	N/A
2854.648	FAST_SENDER	N/A
2862.126	FAST_SENDER	N/A
2869.744	FAST_SENDER	N/A
2877.065	FAST_SENDER	N/A
2884.810	FAST_SENDER	N/A
2892.040	FAST_SENDER	N/A
2899.798	FAST_SENDER	N/A
2907.021	FAST_SENDER	N/A
2915.109	FAST_SENDER	N/A
2922.622	FAST_SENDER	N/A
2930.732	FAST_SENDER	N/A
2938.177	FAST_SENDER	N/A
2945.909	FAST_SENDER	N/A
2953.325	FAST_SENDER	N/A
2960.898	FAST_SENDER	N/A
2968.361	FAST_SENDER	N/A
2975.809	FAST_SENDER	N/A
2983.838	FAST_SENDER	N/A
2991.842	FAST_SENDER	N/A
2999.098	FAST_SENDER	N/A
3006.115	FAST_SENDER	N/A
3013.661	FAST_SENDER	N/A
3021.591	FAST_SENDER	N/A
3029.554	FAST_SENDER	N/A
3036.809	FAST_SENDER	N/A
3044.320	FAST_SENDER	N/A
3051.553	FAST_SENDER	N/A
3058.855	FAST_SENDER	N/A
3066.135	FAST_SENDER	N/A
3073.959	FAST_SENDER	N/A
3081.563	FAST_SENDER	N/A
3088.849	FAST_SENDER	N/A
3092.794	RECEIVER	FAST_SENDER
3095.212	FAST_SENDER	N/A
3095.970	RECEIVER	FAST_SENDER
3098.410	FAST_SENDER	N/A
3099.178	RECEIVER	FAST_SENDER
3101.606	FAST_SENDER	N/A
3102.396	RECEIVER	FAST_SENDER
3104.839	FAST_SENDER	N/A
3105.592	RECEIVER	FAST_SENDER
3108.033	FAST_SENDER	N/A
3108.798	RECEIVER	FAST_SENDER
3112.749	FAST_SENDER	N/A
3113.488	RECEIVER	FAST_SENDER
3115.899	FAST_SENDER	N/A
3118.433	RECEIVER	FAST_SENDER
3120.836	FAST_SENDER	N/A
3121.604	RECEIVER	FAST_SENDER
3124.053	FAST_SENDER	N/A
3124.813	RECEIVER	FAST_SENDER
3127.216	FAST_SENDER	N/A
3128.024	RECEIVER	FAST_SENDER
3130.458	FAST_SENDER	N/A
3131.240	RECEIVER	FAST_SENDER
3133.657	FAST_SENDER	N/A
3134.384	RECEIVER	FAST_SENDER
3136.786	FAST_SENDER	N/A
3137.540	RECEIVER	FAST_SENDER
3139.951	FAST_SENDER	N/A
3140.721	RECEIVER	FAST_SENDER
3143.131	FAST_SENDER	N/A
3143.914	RECEIVER	FAST_SENDER
3146.355	FAST_SENDER	N/A
3147.094	RECEIVER	FAST_SENDER
3149.516	FAST_SENDER	N/A
3150.320	RECEIVER	FAST_SENDER
3152.756	FAST_SENDER	N/A
3153.511	RECEIVER	FAST_SENDER
3155.959	FAST_SENDER	N/A
3156.719	RECEIVER	FAST_SENDER
3159.151	FAST_SENDER	N/A
3159.953	RECEIVER	FAST_SENDER
3162.377	FAST_SENDER	N/A
3163.136	RECEIVER	FAST_SENDER
3165.582	FAST_SENDER	N/A
3166.376	RECEIVER	FAST_SENDER
3168.783	FAST_SENDER	N/A
3172.799	RECEIVER	FAST_SENDER
3175.212	FAST_SENDER	N/A
3176.004	RECEIVER	FAST_SENDER
3178.405	FAST_SENDER	N/A
3179.160	RECEIVER	FAST_SENDER
3181.589	FAST_SENDER	N/A
3182.341	RECEIVER	FAST_SENDER
3184.749	FAST_SENDER	N/A
3185.518	RECEIVER	FAST_SENDER
3187.954	FAST_SENDER	N/A
3188.744	RECEIVER	FAST_SENDER
3191.193	FAST_SENDER	N/A
3191.947	RECEIVER	FAST_SENDER
3194.357	FAST_SENDER	N/A
3195.139	RECEIVER	FAST_SENDER
3197.550	FAST_SENDER	N/A
3198.346	RECEIVER	FAST_SENDER
3200.784	FAST_SENDER	N/A
3201.515	RECEIVER	FAST_SENDER
3203.932	FAST_SENDER	N/A
3204.736	RECEIVER	FAST_SENDER
3207.162	FAST_SENDER	N/A
3207.905	RECEIVER	FAST_SENDER
3210.328	FAST_SENDER	N/A
3211.067	RECEIVER	FAST_SENDER
3213.480	FAST_SENDER	N/A
3214.235	RECEIVER	FAST_SENDER
3216.685	FAST_SENDER	N/A
3217.471	RECEIVER	FAST_SENDER
3219.911	FAST_SENDER	N/A
3220.675	RECEIVER	FAST_SENDER
3223.118	FAST_SENDER	N/A
3223.878	RECEIVER	FAST_SENDER
3226.311	FAST_SENDER	N/A
3227.060	RECEIVER	FAST_SENDER
3229.490	FAST_SENDER	N/A
3230.254	RECEIVER	FAST_SENDER
3232.662	FAST_SENDER	N/A
3233.417	RECEIVER	FAST_SENDER
3235.848	FAST_SENDER	N/A
3236.628	RECEIVER	FAST_SENDER
3240.742	FAST_SENDER	N/A
3241.485	RECEIVER	FAST_SENDER
3243.897	FAST_SENDER	N/A
3246.305	RECEIVER	FAST_SENDER
3248.732	FAST_SENDER	N/A
3249.524	RECEIVER	FAST_SENDER
3251.961	FAST_SENDER	N/A
3252.704	RECEIVER	FAST_SENDER
3255.118	FAST_SENDER	N/A
3255.872	RECEIVER	FAST_SENDER
3258.298	FAST_SENDER	N/A
3259.067	RECEIVER	FAST_SENDER
3261.470	FAST_SENDER	N/A
3263.629	RECEIVER	FAST_SENDER
3266.049	FAST_SENDER	N/A
3266.850	RECEIVER	FAST_SENDER
3269.263	FAST_SENDER	N/A
3270.046	RECEIVER	FAST_SENDER
3272.496	FAST_SENDER	N/A
3273.263	RECEIVER	FAST_SENDER
3275.663	FAST_SENDER	N/A
3277.910	RECEIVER	FAST_SENDER
3280.310	FAST_SENDER	N/A
3281.045	RECEIVER	FAST_SENDER
3283.483	FAST_SENDER	N/A
3284.260	RECEIVER	FAST_SENDER
3284.450	SLOW_SENDER1	N/A
3285.216	RECEIVER	SLOW_SENDER1
3286.668	FAST_SENDER	N/A
3287.473	RECEIVER	FAST_SENDER
3287.664	SLOW_SENDER1	N/A
3288.457	RECEIVER	SLOW_SENDER1
3289.876	FAST_SENDER	N/A
3290.643	RECEIVER	FAST_SENDER
3290.902	SLOW_SENDER1	N/A
3291.682	RECEIVER	SLOW_SENDER1
3293.070	FAST_SENDER	N/A
3293.811	RECEIVER	FAST_SENDER
3294.123	SLOW_SENDER1	N/A
3294.910	RECEIVER	SLOW_SENDER1
3297.355	SLOW_SENDER1	N/A
3298.060	FAST_SENDER	N/A
3298.129	RECEIVER	SLOW_SENDER1
3298.842	RECEIVER	FAST_SENDER
3300.555	SLOW_SENDER1	N/A
3301.288	FAST_SENDER	N/A
3301.328	RECEIVER	SLOW_SENDER1
3302.059	RECEIVER	FAST_SENDER
3303.765	SLOW_SENDER1	N/A
3304.481	FAST_SENDER	N/A
3304.512	RECEIVER	SLOW_SENDER1
3305.217	RECEIVER	FAST_SENDER
3307.667	FAST_SENDER	N/A
3308.420	RECEIVER	FAST_SENDER
3309.948	SLOW_SENDER1	N/A
3310.725	RECEIVER	SLOW_SENDER1
3310.856	FAST_SENDER	N/A
3311.587	RECEIVER	FAST_SENDER
3314.021	FAST_SENDER	N/A
3314.778	RECEIVER	FAST_SENDER
3316.132	SLOW_SENDER1	N/A
3316.926	RECEIVER	SLOW_SENDER1
3317.192	FAST_SENDER	N/A
3317.974	RECEIVER	FAST_SENDER
3320.393	FAST_SENDER	N/A
3321.170	RECEIVER	FAST_SENDER
3322.364	SLOW_SENDER1	N/A
3323.114	RECEIVER	SLOW_SENDER1
3323.605	FAST_SENDER	N/A
3324.357	RECEIVER	FAST_SENDER
3326.758	FAST_SENDER	N/A
3327.521	RECEIVER	FAST_SENDER
3328.524	SLOW_SENDER1	N/A
3329.970	FAST_SENDER	N/A
3330.777	RECEIVER	FAST_SENDER
3332.614	RECEIVER	SLOW_SENDER1
3333.217	FAST_SENDER	N/A
3334.007	RECEIVER	FAST_SENDER
3336.427	FAST_SENDER	N/A
3337.198	RECEIVER	FAST_SENDER
3338.044	SLOW_SENDER1	N/A
3338.828	RECEIVER	SLOW_SENDER1
3339.599	FAST_SENDER	N/A
3340.377	RECEIVER	FAST_SENDER
3342.788	FAST_SENDER	N/A
3343.542	RECEIVER	FAST_SENDER
3345.953	FAST_SENDER	N/A
3346.248	SLOW_SENDER1	N/A
3346.720	RECEIVER	FAST_SENDER
3348.719	RECEIVER	SLOW_SENDER1
3349.143	FAST_SENDER	N/A
3351.503	RECEIVER	FAST_SENDER
3353.937	FAST_SENDER	N/A
3354.714	RECEIVER	FAST_SENDER
3356.148	SLOW_SENDER1	N/A
3356.924	RECEIVER	SLOW_SENDER1
3357.158	FAST_SENDER	N/A
3359.366	RECEIVER	FAST_SENDER
3361.800	FAST_SENDER	N/A
3362.552	RECEIVER	FAST_SENDER
3364.993	FAST_SENDER	N/A
3365.749	RECEIVER	FAST_SENDER
3366.026	SLOW_SENDER1	N/A
3366.810	RECEIVER	SLOW_SENDER1
3368.169	FAST_SENDER	N/A
3368.896	RECEIVER	FAST_SENDER
3371.306	FAST_SENDER	N/A
3372.057	RECEIVER	FAST_SENDER
3374.235	SLOW_SENDER1	N/A
3374.506	FAST_SENDER	N/A
3374.994	RECEIVER	SLOW_SENDER1
3376.857	RECEIVER	FAST_SENDER
3379.297	FAST_SENDER	N/A
3380.081	RECEIVER	FAST_SENDER
3382.424	SLOW_SENDER1	N/A
3382.505	FAST_SENDER	N/A
3383.171	RECEIVER	SLOW_SENDER1
3385.241	RECEIVER	FAST_SENDER
3387.690	FAST_SENDER	N/A
3388.479	RECEIVER	FAST_SENDER
3390.614	SLOW_SENDER1	N/A
3390.883	FAST_SENDER	N/A
3391.386	RECEIVER	SLOW_SENDER1
3393.469	RECEIVER	FAST_SENDER
3395.880	FAST_SENDER	N/A
3396.634	RECEIVER	FAST_SENDER
3398.818	SLOW_SENDER1	N/A
3399.051	FAST_SENDER	N/A
3399.592	RECEIVER	SLOW_SENDER1
3401.565	RECEIVER	FAST_SENDER
3403.979	FAST_SENDER	N/A
3404.750	RECEIVER	FAST_SENDER
3406.992	SLOW_SENDER1	N/A
3407.175	FAST_SENDER	N/A
3407.974	RECEIVER	FAST_SENDER
3409.200	RECEIVER	SLOW_SENDER1
3410.378	FAST_SENDER	N/A
3411.168	RECEIVER	FAST_SENDER
3413.569	FAST_SENDER	N/A
3414.284	RECEIVER	FAST_SENDER
3416.612	SLOW_SENDER1	N/A
3416.727	FAST_SENDER	N/A
3418.025	RECEIVER	FAST_SENDER
3419.129	RECEIVER	SLOW_SENDER1
3420.469	FAST_SENDER	N/A
3421.189	RECEIVER	FAST_SENDER
3423.615	FAST_SENDER	N/A
3424.399	RECEIVER	FAST_SENDER
3426.545	SLOW_SENDER1	N/A
3426.833	FAST_SENDER	N/A
3427.343	RECEIVER	SLOW_SENDER1
3430.622	RECEIVER	FAST_SENDER
3433.043	FAST_SENDER	N/A
3433.823	RECEIVER	FAST_SENDER
3436.244	FAST_SENDER	N/A
3437.050	RECEIVER	FAST_SENDER
3439.457	FAST_SENDER	N/A
3440.238	RECEIVER	FAST_SENDER
3442.670	FAST_SENDER	N/A
3445.146	RECEIVER	FAST_SENDER
3447.567	FAST_SENDER	N/A
3448.359	RECEIVER	FAST_SENDER
3450.773	FAST_SENDER	N/A
3451.511	RECEIVER	FAST_SENDER
3453.954	FAST_SENDER	N/A
3454.725	RECEIVER	FAST_SENDER
3457.168	FAST_SENDER	N/A
3457.958	RECEIVER	FAST_SENDER
3460.362	FAST_SENDER	N/A
3462.784	RECEIVER	FAST_SENDER
3465.192	FAST_SENDER	N/A
3465.922	RECEIVER	FAST_SENDER
3468.330	FAST_SENDER	N/A
3469.075	RECEIVER	FAST_SENDER
3471.499	FAST_SENDER	N/A
3472.222	RECEIVER	FAST_SENDER
3474.624	FAST_SENDER	N/A
3475.388	RECEIVER	FAST_SENDER
3477.788	FAST_SENDER	N/A
3478.528	RECEIVER	FAST_SENDER
3480.953	FAST_SENDER	N/A
3481.748	RECEIVER	FAST_SENDER
3484.164	FAST_SENDER	N/A
3484.948	RECEIVER	FAST_SENDER
3487.375	FAST_SENDER	N/A
3488.140	RECEIVER	FAST_SENDER
3490.569	FAST_SENDER	N/A
3491.303	RECEIVER	FAST_SENDER
3493.703	FAST_SENDER	N/A
3494.472	RECEIVER	FAST_SENDER
3496.904	FAST_SENDER	N/A
3497.654	RECEIVER	FAST_SENDER
3500.054	FAST_SENDER	N/A
3500.822	RECEIVER	FAST_SENDER
3503.238	FAST_SENDER	N/A
3504.008	RECEIVER	FAST_SENDER
3506.426	FAST_SENDER	N/A
3509.686	FAST_SENDER	N/A
3517.580	FAST_SENDER	N/A
3524.690	FAST_SENDER	N/A
3531.771	FAST_SENDER	N/A
3539.118	FAST_SENDER	N/A
3547.054	FAST_SENDER	N/A
3554.067	FAST_SENDER	N/A
3561.119	FAST_SENDER	N/A
3568.789	FAST_SENDER	N/A
3576.194	FAST_SENDER	N/A
3583.899	FAST_SENDER	N/A
3591.295	FAST_SENDER	N/A
3598.765	FAST_SENDER	N/A
3606.374	FAST_SENDER	N/A
3613.950	FAST_SENDER	N/A
3621.569	FAST_SENDER	N/A
3629.395	FAST_SENDER	N/A
3636.631	FAST_SENDER	N/A
3644.036	FAST_SENDER	N/A
3651.628	FAST_SENDER	N/A
3659.149	FAST_SENDER	N/A
3667.005	FAST_SENDER	N/A
3674.404	FAST_SENDER	N/A
3681.824	FAST_SENDER	N/A
3689.678	FAST_SENDER	N/A
3697.528	FAST_SENDER	N/A
3705.040	FAST_SENDER	N/A
3712.366	FAST_SENDER	N/A
3719.908	FAST_SENDER	N/A
3726.987	FAST_SENDER	N/A
3734.716	FAST_SENDER	N/A
3742.818	FAST_SENDER	N/A
3750.712	FAST_SENDER	N/A
3757.885	FAST_SENDER	N/A
3765.611	FAST_SENDER	N/A
3773.199	FAST_SENDER	N/A
3780.895	FAST_SENDER	N/A
3788.349	FAST_SENDER	N/A
3796.216	FAST_SENDER	N/A
3804.187	FAST_SENDER	N/A
3811.733	FAST_SENDER	N/A
3819.372	FAST_SENDER	N/A
3826.810	FAST_SENDER	N/A
3833.993	FAST_SENDER	N/A
3841.546	FAST_SENDER	N/A
3849.377	FAST_SENDER	N/A
3856.900	FAST_SENDER	N/A
3860.320	SLOW_SENDER1	N/A
3864.952	FAST_SENDER	N/A
3867.964	SLOW_SENDER1	N/A
3872.489	FAST_SENDER	N/A
3879.176	SLOW_SENDER1	N/A
3880.079	FAST_SENDER	N/A
3888.612	FAST_SENDER	N/A
3891.783	SLOW_SENDER1	N/A
3896.387	FAST_SENDER	N/A
3903.750	FAST_SENDER	N/A
3904.837	SLOW_SENDER1	N/A
3911.542	FAST_SENDER	N/A
3917.590	SLOW_SENDER1	N/A
3919.350	FAST_SENDER	N/A
3927.392	FAST_SENDER	N/A
3930.865	SLOW_SENDER1	N/A
3934.809	FAST_SENDER	N/A
3938.699	RECEIVER	FAST_SENDER
3941.104	FAST_SENDER	N/A
3941.858	RECEIVER	FAST_SENDER
3944.268	FAST_SENDER	N/A
3945.026	RECEIVER	FAST_SENDER
3947.435	FAST_SENDER	N/A
3948.192	RECEIVER	FAST_SENDER
3950.614	FAST_SENDER	N/A
3951.345	RECEIVER	FAST_SENDER
3953.748	FAST_SENDER	N/A
3954.537	RECEIVER	FAST_SENDER
3956.954	FAST_SENDER	N/A
3957.699	RECEIVER	FAST_SENDER
3960.143	FAST_SENDER	N/A
3960.917	RECEIVER	FAST_SENDER
3963.357	FAST_SENDER	N/A
3964.090	RECEIVER	FAST_SENDER
3966.513	FAST_SENDER	N/A
3967.255	RECEIVER	FAST_SENDER
3969.704	FAST_SENDER	N/A
3970.486	RECEIVER	FAST_SENDER
3972.910	FAST_SENDER	N/A
3974.976	RECEIVER	FAST_SENDER
3977.423	FAST_SENDER	N/A
3978.190	RECEIVER	FAST_SENDER
3980.598	FAST_SENDER	N/A
3981.355	RECEIVER	FAST_SENDER
3983.762	FAST_SENDER	N/A
3984.515	RECEIVER	FAST_SENDER
3986.924	FAST_SENDER	N/A
3987.667	RECEIVER	FAST_SENDER
3990.106	FAST_SENDER	N/A
3990.906	RECEIVER	FAST_SENDER
3993.334	FAST_SENDER	N/A
3994.105	RECEIVER	FAST_SENDER
3996.522	FAST_SENDER	N/A
3997.282	RECEIVER	FAST_SENDER
3999.689	FAST_SENDER	N/A
4000.434	RECEIVER	FAST_SENDER
4002.845	FAST_SENDER	N/A
4003.595	RECEIVER	FAST_SENDER
4006.011	FAST_SENDER	N/A
4006.775	RECEIVER	FAST_SENDER
4009.213	FAST_SENDER	N/A
4009.974	RECEIVER	FAST_SENDER
4012.380	FAST_SENDER	N/A
4013.145	RECEIVER	FAST_SENDER
4015.569	FAST_SENDER	N/A
4016.351	RECEIVER	FAST_SENDER
4018.789	FAST_SENDER	N/A
4020.924	RECEIVER	FAST_SENDER
4023.358	FAST_SENDER	N/A
4024.082	RECEIVER	FAST_SENDER
4026.494	FAST_SENDER	N/A
4027.252	RECEIVER	FAST_SENDER
4029.658	FAST_SENDER	N/A
4030.411	RECEIVER	FAST_SENDER
4032.830	FAST_SENDER	N/A
4033.602	RECEIVER	FAST_SENDER
4036.035	FAST_SENDER	N/A
4036.815	RECEIVER	FAST_SENDER
4040.762	FAST_SENDER	N/A
4041.546	RECEIVER	FAST_SENDER
4043.961	FAST_SENDER	N/A
4044.717	RECEIVER	FAST_SENDER
4047.159	FAST_SENDER	N/A
4047.908	RECEIVER	FAST_SENDER
4050.351	FAST_SENDER	N/A
4051.095	RECEIVER	FAST_SENDER
4053.531	FAST_SENDER	N/A
4054.257	RECEIVER	FAST_SENDER
4056.673	FAST_SENDER	N/A
4057.434	RECEIVER	FAST_SENDER
4059.869	FAST_SENDER	N/A
4060.626	RECEIVER	FAST_SENDER
4063.042	FAST_SENDER	N/A
4063.798	RECEIVER	FAST_SENDER
4066.225	FAST_SENDER	N/A
4066.974	RECEIVER	FAST_SENDER
4069.395	FAST_SENDER	N/A
4070.123	RECEIVER	FAST_SENDER
4074.381	FAST_SENDER	N/A
4075.111	RECEIVER	FAST_SENDER
4077.514	FAST_SENDER	N/A
4078.316	RECEIVER	FAST_SENDER
4080.736	FAST_SENDER	N/A
4081.517	RECEIVER	FAST_SENDER
4083.953	FAST_SENDER	N/A
4084.656	RECEIVER	FAST_SENDER
4087.069	FAST_SENDER	N/A
4087.831	RECEIVER	FAST_SENDER
4090.246	FAST_SENDER	N/A
4090.990	RECEIVER	FAST_SENDER
4093.437	FAST_SENDER	N/A
4094.199	RECEIVER	FAST_SENDER
4098.325	FAST_SENDER	N/A
4099.093	RECEIVER	FAST_SENDER
4101.525	FAST_SENDER	N/A
4102.284	RECEIVER	FAST_SENDER
4104.699	FAST_SENDER	N/A
4105.500	RECEIVER	FAST_SENDER
4107.939	FAST_SENDER	N/A
4108.737	RECEIVER	FAST_SENDER
4111.184	FAST_SENDER	N/A
4111.963	RECEIVER	FAST_SENDER
4114.411	FAST_SENDER	N/A
4115.182	RECEIVER	FAST_SENDER
4117.583	FAST_SENDER	N/A
4118.358	RECEIVER	FAST_SENDER
4120.764	FAST_SENDER	N/A
4121.483	RECEIVER	FAST_SENDER
4123.885	FAST_SENDER	N/A
4124.663	RECEIVER	FAST_SENDER
4127.094	FAST_SENDER	N/A
4127.855	RECEIVER	FAST_SENDER
4130.281	FAST_SENDER	N/A
4131.075	RECEIVER	FAST_SENDER
4133.481	FAST_SENDER	N/A
4134.219	RECEIVER	FAST_SENDER
4138.423	FAST_SENDER	N/A
4139.219	RECEIVER	FAST_SENDER
4141.639	FAST_SENDER	N/A
4142.400	RECEIVER	FAST_SENDER
4144.848	FAST_SENDER	N/A
4145.647	RECEIVER	FAST_SENDER
4148.083	FAST_SENDER	N/A
4148.856	RECEIVER	FAST_SENDER
4151.275	FAST_SENDER	N/A
4152.056	RECEIVER	FAST_SENDER
4154.496	FAST_SENDER	N/A
4155.263	RECEIVER	FAST_SENDER
4157.705	FAST_SENDER	N/A
4158.506	RECEIVER	FAST_SENDER
4160.948	FAST_SENDER	N/A
4161.740	RECEIVER	FAST_SENDER
4164.187	FAST_SENDER	N/A
4164.980	RECEIVER	FAST_SENDER
4167.416	FAST_SENDER	N/A
4168.211	RECEIVER	FAST_SENDER
4170.616	FAST_SENDER	N/A
4171.372	RECEIVER	FAST_SENDER
4173.792	FAST_SENDER	N/A
4174.526	RECEIVER	FAST_SENDER
4178.732	FAST_SENDER	N/A
4179.494	RECEIVER	FAST_SENDER
4181.897	FAST_SENDER	N/A
4182.698	RECEIVER	FAST_SENDER
4185.132	FAST_SENDER	N/A
4185.900	RECEIVER	FAST_SENDER
4188.331	FAST_SENDER	N/A
4189.072	RECEIVER	FAST_SENDER
4191.502	FAST_SENDER	N/A
4192.270	RECEIVER	FAST_SENDER
4194.705	FAST_SENDER	N/A
4195.474	RECEIVER	FAST_SENDER
4197.897	FAST_SENDER	N/A
4198.675	RECEIVER	FAST_SENDER
4202.674	FAST_SENDER	N/A
4203.443	RECEIVER	FAST_SENDER
4205.892	FAST_SENDER	N/A
4209.930	RECEIVER	FAST_SENDER
4212.356	FAST_SENDER	N/A
4213.104	RECEIVER	FAST_SENDER
4215.508	FAST_SENDER	N/A
4216.286	RECEIVER	FAST_SENDER
4218.728	FAST_SENDER	N/A
4219.531	RECEIVER	FAST_SENDER
4221.932	FAST_SENDER	N/A
4222.663	RECEIVER	FAST_SENDER
4225.103	FAST_SENDER	N/A
4225.884	RECEIVER	FAST_SENDER
4228.327	FAST_SENDER	N/A
4229.096	RECEIVER	FAST_SENDER
4231.517	FAST_SENDER	N/A
4232.324	RECEIVER	FAST_SENDER
4234.766	FAST_SENDER	N/A
4235.502	RECEIVER	FAST_SENDER
4237.923	FAST_SENDER	N/A
4238.716	RECEIVER	FAST_SENDER
4241.163	FAST_SENDER	N/A
4241.955	RECEIVER	FAST_SENDER
4244.368	FAST_SENDER	N/A
4245.174	RECEIVER	FAST_SENDER
4247.602	FAST_SENDER	N/A
4248.374	RECEIVER	FAST_SENDER
4250.782	FAST_SENDER	N/A
4251.511	RECEIVER	FAST_SENDER
4253.911	FAST_SENDER	N/A
4254.677	RECEIVER	FAST_SENDER
4257.096	FAST_SENDER	N/A
4257.873	RECEIVER	FAST_SENDER
4260.292	FAST_SENDER	N/A
4261.052	RECEIVER	FAST_SENDER
4263.499	FAST_SENDER	N/A
4264.256	RECEIVER	FAST_SENDER
4268.023	FAST_SENDER	N/A
4268.793	RECEIVER	FAST_SENDER
4271.224	FAST_SENDER	N/A
4271.966	RECEIVER	FAST_SENDER
4274.374	FAST_SENDER	N/A
4275.120	RECEIVER	FAST_SENDER
4277.568	FAST_SENDER	N/A
4278.371	RECEIVER	FAST_SENDER
4280.789	FAST_SENDER	N/A
4281.592	RECEIVER	FAST_SENDER
4285.424	FAST_SENDER	N/A
4286.198	RECEIVER	FAST_SENDER
4288.619	FAST_SENDER	N/A
4289.350	RECEIVER	FAST_SENDER
4291.774	FAST_SENDER	N/A
4292.536	RECEIVER	FAST_SENDER
4294.962	FAST_SENDER	N/A
4295.693	RECEIVER	FAST_SENDER
4298.105	FAST_SENDER	N/A
4298.837	RECEIVER	FAST_SENDER
4301.238	FAST_SENDER	N/A
4301.981	RECEIVER	FAST_SENDER
4304.382	FAST_SENDER	N/A
4305.145	RECEIVER	FAST_SENDER
4307.562	FAST_SENDER	N/A
4308.319	RECEIVER	FAST_SENDER
4310.756	FAST_SENDER	N/A
4311.519	RECEIVER	FAST_SENDER
4313.931	FAST_SENDER	N/A
4316.373	RECEIVER	FAST_SENDER
4318.774	FAST_SENDER	N/A
4319.544	RECEIVER	FAST_SENDER
4321.963	FAST_SENDER	N/A
4324.253	RECEIVER	FAST_SENDER
4326.677	FAST_SENDER	N/A
4327.430	RECEIVER	FAST_SENDER
4329.833	FAST_SENDER	N/A
4330.602	RECEIVER	FAST_SENDER
4333.006	FAST_SENDER	N/A
4333.756	RECEIVER	FAST_SENDER
4336.193	FAST_SENDER	N/A
4336.981	RECEIVER	FAST_SENDER
4339.408	FAST_SENDER	N/A
4340.155	RECEIVER	FAST_SENDER
4342.561	FAST_SENDER	N/A
4343.346	RECEIVER	FAST_SENDER
4345.757	FAST_SENDER	N/A
4346.496	RECEIVER	FAST_SENDER
4348.922	FAST_SENDER	N/A
4349.715	RECEIVER	FAST_SENDER
4352.141	FAST_SENDER	N/A
4352.884	RECEIVER	FAST_SENDER
4355.315	FAST_SENDER	N/A
4356.090	RECEIVER	FAST_SENDER
4358.499	FAST_SENDER	N/A
4359.256	RECEIVER	FAST_SENDER
4361.704	FAST_SENDER	N/A
4362.450	RECEIVER	FAST_SENDER
4363.270	SLOW_SENDER1	N/A
4364.047	RECEIVER	SLOW_SENDER1
4364.854	FAST_SENDER	N/A
4365.628	RECEIVER	FAST_SENDER
4368.072	FAST_SENDER	N/A
4368.822	RECEIVER	FAST_SENDER
4370.447	SLOW_SENDER1	N/A
4371.213	RECEIVER	SLOW_SENDER1
4371.258	FAST_SENDER	N/A
[truncated: 13,268 more rows]
