# Supplementary material for: CATO: Wake-Up reCeiver-bAsed communicaTiOn for Batteryless Devices
Source: Sensors (Basel). 2025 Nov 7;25(22):6813. doi: 10.3390/s25226813 (PMC12655924; doi:10.3390/s25226813)
Supplement: Supplementary file 1 [file sensors-25-06813-s001.zip › File S1_Experimental_and_Simulation_Data/simulation/capsweep/cap200/mac_competing_nodes_priority.csv]

time_s	node_id	received_from
2.700	FAST_SENDER	N/A
2.700	SLOW_SENDER1	N/A
8.447	RECEIVER	FAST_SENDER
10.878	FAST_SENDER	N/A
11.660	RECEIVER	FAST_SENDER
13.801	RECEIVER	SLOW_SENDER1
14.110	FAST_SENDER	N/A
14.860	RECEIVER	FAST_SENDER
16.232	SLOW_SENDER1	N/A
17.290	FAST_SENDER	N/A
22.208	RECEIVER	SLOW_SENDER1
24.630	SLOW_SENDER1	N/A
25.432	RECEIVER	SLOW_SENDER1
27.869	SLOW_SENDER1	N/A
28.255	RECEIVER	FAST_SENDER
30.268	RECEIVER	SLOW_SENDER1
30.698	FAST_SENDER	N/A
32.684	SLOW_SENDER1	N/A
37.409	RECEIVER	FAST_SENDER
39.838	FAST_SENDER	N/A
40.560	RECEIVER	FAST_SENDER
42.969	FAST_SENDER	N/A
43.307	RECEIVER	SLOW_SENDER1
45.242	RECEIVER	FAST_SENDER
45.641	SLOW_SENDER1	N/A
47.649	FAST_SENDER	N/A
52.208	RECEIVER	SLOW_SENDER1
57.612	SLOW_SENDER1	N/A
58.395	RECEIVER	SLOW_SENDER1
60.171	FAST_SENDER	N/A
63.838	SLOW_SENDER1	N/A
64.590	RECEIVER	SLOW_SENDER1
69.997	SLOW_SENDER1	N/A
72.701	FAST_SENDER	N/A
73.092	RECEIVER	SLOW_SENDER1
80.530	SLOW_SENDER1	N/A
83.031	RECEIVER	SLOW_SENDER1
85.728	FAST_SENDER	N/A
90.477	SLOW_SENDER1	N/A
91.262	RECEIVER	SLOW_SENDER1
97.911	FAST_SENDER	N/A
98.666	RECEIVER	FAST_SENDER
98.709	SLOW_SENDER1	N/A
99.459	RECEIVER	SLOW_SENDER1
102.905	FAST_SENDER	N/A
106.879	SLOW_SENDER1	N/A
107.637	RECEIVER	SLOW_SENDER1
115.082	SLOW_SENDER1	N/A
115.208	FAST_SENDER	N/A
116.536	RECEIVER	FAST_SENDER
118.984	FAST_SENDER	N/A
119.380	RECEIVER	SLOW_SENDER1
121.310	RECEIVER	FAST_SENDER
127.648	FAST_SENDER	N/A
128.421	RECEIVER	FAST_SENDER
128.806	SLOW_SENDER1	N/A
129.567	RECEIVER	SLOW_SENDER1
130.852	FAST_SENDER	N/A
131.646	RECEIVER	FAST_SENDER
134.076	FAST_SENDER	N/A
136.984	SLOW_SENDER1	N/A
137.733	RECEIVER	SLOW_SENDER1
145.153	SLOW_SENDER1	N/A
146.536	FAST_SENDER	N/A
147.281	RECEIVER	FAST_SENDER
149.192	RECEIVER	SLOW_SENDER1
156.604	SLOW_SENDER1	N/A
159.174	RECEIVER	SLOW_SENDER1
160.032	FAST_SENDER	N/A
166.020	RECEIVER	FAST_SENDER
166.605	SLOW_SENDER1	N/A
168.438	FAST_SENDER	N/A
169.199	RECEIVER	FAST_SENDER
171.623	FAST_SENDER	N/A
177.424	RECEIVER	FAST_SENDER
179.848	FAST_SENDER	N/A
180.618	RECEIVER	FAST_SENDER
183.031	FAST_SENDER	N/A
188.876	RECEIVER	FAST_SENDER
191.290	FAST_SENDER	N/A
192.076	RECEIVER	FAST_SENDER
194.484	FAST_SENDER	N/A
200.769	RECEIVER	FAST_SENDER
203.206	FAST_SENDER	N/A
204.001	RECEIVER	FAST_SENDER
206.442	FAST_SENDER	N/A
211.989	RECEIVER	FAST_SENDER
214.406	FAST_SENDER	N/A
215.179	RECEIVER	FAST_SENDER
217.598	FAST_SENDER	N/A
223.974	RECEIVER	FAST_SENDER
226.396	FAST_SENDER	N/A
227.154	RECEIVER	FAST_SENDER
229.587	FAST_SENDER	N/A
235.403	RECEIVER	FAST_SENDER
237.837	FAST_SENDER	N/A
238.595	RECEIVER	FAST_SENDER
241.034	FAST_SENDER	N/A
246.970	RECEIVER	FAST_SENDER
249.406	FAST_SENDER	N/A
250.158	RECEIVER	FAST_SENDER
252.558	FAST_SENDER	N/A
262.876	RECEIVER	FAST_SENDER
265.284	FAST_SENDER	N/A
266.046	RECEIVER	FAST_SENDER
268.476	FAST_SENDER	N/A
274.583	RECEIVER	FAST_SENDER
276.994	FAST_SENDER	N/A
277.742	RECEIVER	FAST_SENDER
280.147	FAST_SENDER	N/A
286.096	RECEIVER	FAST_SENDER
288.522	FAST_SENDER	N/A
289.305	RECEIVER	FAST_SENDER
291.711	FAST_SENDER	N/A
297.392	RECEIVER	FAST_SENDER
299.823	FAST_SENDER	N/A
300.582	RECEIVER	FAST_SENDER
302.982	FAST_SENDER	N/A
309.134	RECEIVER	FAST_SENDER
311.547	FAST_SENDER	N/A
312.287	RECEIVER	FAST_SENDER
314.704	FAST_SENDER	N/A
320.421	RECEIVER	FAST_SENDER
322.821	FAST_SENDER	N/A
323.602	RECEIVER	FAST_SENDER
326.043	FAST_SENDER	N/A
331.667	RECEIVER	FAST_SENDER
334.091	FAST_SENDER	N/A
334.857	RECEIVER	FAST_SENDER
337.264	FAST_SENDER	N/A
343.086	RECEIVER	FAST_SENDER
345.488	FAST_SENDER	N/A
346.211	RECEIVER	FAST_SENDER
348.630	FAST_SENDER	N/A
354.685	RECEIVER	FAST_SENDER
357.093	FAST_SENDER	N/A
357.859	RECEIVER	FAST_SENDER
360.267	FAST_SENDER	N/A
365.861	RECEIVER	FAST_SENDER
368.265	FAST_SENDER	N/A
369.017	RECEIVER	FAST_SENDER
371.450	FAST_SENDER	N/A
377.621	RECEIVER	FAST_SENDER
380.026	FAST_SENDER	N/A
380.737	RECEIVER	FAST_SENDER
383.143	FAST_SENDER	N/A
389.102	RECEIVER	FAST_SENDER
391.536	FAST_SENDER	N/A
392.259	RECEIVER	FAST_SENDER
394.672	FAST_SENDER	N/A
400.914	RECEIVER	FAST_SENDER
403.364	FAST_SENDER	N/A
404.129	RECEIVER	FAST_SENDER
406.571	FAST_SENDER	N/A
412.557	RECEIVER	FAST_SENDER
415.001	FAST_SENDER	N/A
415.762	RECEIVER	FAST_SENDER
418.175	FAST_SENDER	N/A
428.556	RECEIVER	FAST_SENDER
430.976	FAST_SENDER	N/A
431.710	RECEIVER	FAST_SENDER
434.129	FAST_SENDER	N/A
440.489	RECEIVER	FAST_SENDER
442.909	FAST_SENDER	N/A
443.676	RECEIVER	FAST_SENDER
446.118	FAST_SENDER	N/A
452.214	RECEIVER	FAST_SENDER
454.625	FAST_SENDER	N/A
455.387	RECEIVER	FAST_SENDER
457.828	FAST_SENDER	N/A
464.150	RECEIVER	FAST_SENDER
466.599	FAST_SENDER	N/A
467.358	RECEIVER	FAST_SENDER
469.786	FAST_SENDER	N/A
475.400	RECEIVER	FAST_SENDER
477.827	FAST_SENDER	N/A
478.593	RECEIVER	FAST_SENDER
481.001	FAST_SENDER	N/A
486.988	RECEIVER	FAST_SENDER
489.389	FAST_SENDER	N/A
490.122	RECEIVER	FAST_SENDER
492.553	FAST_SENDER	N/A
498.581	RECEIVER	FAST_SENDER
501.010	FAST_SENDER	N/A
501.793	RECEIVER	FAST_SENDER
504.227	FAST_SENDER	N/A
510.127	RECEIVER	FAST_SENDER
512.551	FAST_SENDER	N/A
513.301	RECEIVER	FAST_SENDER
515.736	FAST_SENDER	N/A
521.590	RECEIVER	FAST_SENDER
528.393	FAST_SENDER	N/A
529.129	RECEIVER	FAST_SENDER
531.530	FAST_SENDER	N/A
537.780	RECEIVER	FAST_SENDER
540.221	FAST_SENDER	N/A
540.952	RECEIVER	FAST_SENDER
543.384	FAST_SENDER	N/A
549.291	RECEIVER	FAST_SENDER
551.711	FAST_SENDER	N/A
552.479	RECEIVER	FAST_SENDER
554.921	FAST_SENDER	N/A
560.923	RECEIVER	FAST_SENDER
563.372	FAST_SENDER	N/A
564.119	RECEIVER	FAST_SENDER
566.554	FAST_SENDER	N/A
572.355	RECEIVER	FAST_SENDER
574.782	FAST_SENDER	N/A
575.542	RECEIVER	FAST_SENDER
577.954	FAST_SENDER	N/A
583.847	RECEIVER	FAST_SENDER
586.293	FAST_SENDER	N/A
587.062	RECEIVER	FAST_SENDER
589.480	FAST_SENDER	N/A
595.583	RECEIVER	FAST_SENDER
599.170	SLOW_SENDER1	N/A
601.417	RECEIVER	SLOW_SENDER1
602.616	FAST_SENDER	N/A
603.858	SLOW_SENDER1	N/A
609.082	RECEIVER	FAST_SENDER
616.171	FAST_SENDER	N/A
616.923	RECEIVER	FAST_SENDER
619.354	FAST_SENDER	N/A
619.823	SLOW_SENDER1	N/A
620.607	RECEIVER	SLOW_SENDER1
626.045	SLOW_SENDER1	N/A
628.248	RECEIVER	SLOW_SENDER1
630.606	RECEIVER	FAST_SENDER
633.039	FAST_SENDER	N/A
633.650	SLOW_SENDER1	N/A
635.577	RECEIVER	FAST_SENDER
637.896	RECEIVER	SLOW_SENDER1
638.023	FAST_SENDER	N/A
638.783	RECEIVER	FAST_SENDER
641.221	FAST_SENDER	N/A
645.308	SLOW_SENDER1	N/A
646.057	RECEIVER	SLOW_SENDER1
653.503	SLOW_SENDER1	N/A
653.937	FAST_SENDER	N/A
654.712	RECEIVER	FAST_SENDER
657.134	FAST_SENDER	N/A
657.722	RECEIVER	SLOW_SENDER1
659.585	RECEIVER	FAST_SENDER
661.992	FAST_SENDER	N/A
665.138	SLOW_SENDER1	N/A
665.910	RECEIVER	SLOW_SENDER1
673.329	SLOW_SENDER1	N/A
674.596	FAST_SENDER	N/A
675.348	RECEIVER	FAST_SENDER
677.352	RECEIVER	SLOW_SENDER1
677.762	FAST_SENDER	N/A
678.505	RECEIVER	FAST_SENDER
680.943	FAST_SENDER	N/A
684.770	SLOW_SENDER1	N/A
685.501	RECEIVER	SLOW_SENDER1
692.935	SLOW_SENDER1	N/A
693.192	FAST_SENDER	N/A
693.965	RECEIVER	FAST_SENDER
696.397	FAST_SENDER	N/A
697.162	RECEIVER	SLOW_SENDER1
699.370	RECEIVER	FAST_SENDER
701.797	FAST_SENDER	N/A
704.594	SLOW_SENDER1	N/A
705.337	RECEIVER	SLOW_SENDER1
712.770	SLOW_SENDER1	N/A
714.425	FAST_SENDER	N/A
715.155	RECEIVER	FAST_SENDER
717.566	FAST_SENDER	N/A
723.526	RECEIVER	FAST_SENDER
725.962	FAST_SENDER	N/A
726.739	RECEIVER	FAST_SENDER
729.183	FAST_SENDER	N/A
735.041	RECEIVER	FAST_SENDER
737.449	FAST_SENDER	N/A
738.207	RECEIVER	FAST_SENDER
740.644	FAST_SENDER	N/A
746.495	RECEIVER	FAST_SENDER
748.944	FAST_SENDER	N/A
749.733	RECEIVER	FAST_SENDER
752.142	FAST_SENDER	N/A
758.218	RECEIVER	FAST_SENDER
760.641	FAST_SENDER	N/A
761.378	RECEIVER	FAST_SENDER
763.786	FAST_SENDER	N/A
769.874	RECEIVER	FAST_SENDER
772.307	FAST_SENDER	N/A
773.086	RECEIVER	FAST_SENDER
775.525	FAST_SENDER	N/A
781.546	RECEIVER	FAST_SENDER
783.996	FAST_SENDER	N/A
784.768	RECEIVER	FAST_SENDER
787.204	FAST_SENDER	N/A
793.548	RECEIVER	FAST_SENDER
795.974	FAST_SENDER	N/A
796.727	RECEIVER	FAST_SENDER
799.133	FAST_SENDER	N/A
805.015	RECEIVER	FAST_SENDER
807.419	FAST_SENDER	N/A
808.182	RECEIVER	FAST_SENDER
810.630	FAST_SENDER	N/A
816.295	RECEIVER	FAST_SENDER
818.701	FAST_SENDER	N/A
819.455	RECEIVER	FAST_SENDER
821.866	FAST_SENDER	N/A
827.529	RECEIVER	FAST_SENDER
829.952	FAST_SENDER	N/A
830.726	RECEIVER	FAST_SENDER
833.176	FAST_SENDER	N/A
839.199	RECEIVER	FAST_SENDER
841.610	FAST_SENDER	N/A
853.806	FAST_SENDER	N/A
854.588	RECEIVER	FAST_SENDER
856.991	FAST_SENDER	N/A
862.946	RECEIVER	FAST_SENDER
865.382	FAST_SENDER	N/A
866.199	RECEIVER	FAST_SENDER
868.638	FAST_SENDER	N/A
874.961	RECEIVER	FAST_SENDER
877.383	FAST_SENDER	N/A
878.137	RECEIVER	FAST_SENDER
880.566	FAST_SENDER	N/A
886.359	RECEIVER	FAST_SENDER
888.786	FAST_SENDER	N/A
889.567	RECEIVER	FAST_SENDER
891.995	FAST_SENDER	N/A
897.840	RECEIVER	FAST_SENDER
900.247	FAST_SENDER	N/A
900.988	RECEIVER	FAST_SENDER
903.397	FAST_SENDER	N/A
909.456	RECEIVER	FAST_SENDER
911.862	FAST_SENDER	N/A
912.614	RECEIVER	FAST_SENDER
915.024	FAST_SENDER	N/A
920.753	RECEIVER	FAST_SENDER
923.201	FAST_SENDER	N/A
923.969	RECEIVER	FAST_SENDER
926.397	FAST_SENDER	N/A
932.079	RECEIVER	FAST_SENDER
934.504	FAST_SENDER	N/A
935.248	RECEIVER	FAST_SENDER
937.674	FAST_SENDER	N/A
943.488	RECEIVER	FAST_SENDER
945.903	FAST_SENDER	N/A
946.651	RECEIVER	FAST_SENDER
949.074	FAST_SENDER	N/A
954.742	RECEIVER	FAST_SENDER
957.149	FAST_SENDER	N/A
957.878	RECEIVER	FAST_SENDER
960.323	FAST_SENDER	N/A
966.281	RECEIVER	FAST_SENDER
972.842	FAST_SENDER	N/A
975.225	RECEIVER	FAST_SENDER
977.633	FAST_SENDER	N/A
988.393	RECEIVER	FAST_SENDER
990.837	FAST_SENDER	N/A
991.590	RECEIVER	FAST_SENDER
998.911	FAST_SENDER	N/A
999.647	RECEIVER	FAST_SENDER
1002.093	FAST_SENDER	N/A
1008.025	RECEIVER	FAST_SENDER
1010.426	FAST_SENDER	N/A
1011.175	RECEIVER	FAST_SENDER
1018.737	FAST_SENDER	N/A
1019.485	RECEIVER	FAST_SENDER
1021.909	FAST_SENDER	N/A
1028.031	RECEIVER	FAST_SENDER
1030.435	FAST_SENDER	N/A
1031.232	RECEIVER	FAST_SENDER
1033.681	FAST_SENDER	N/A
1039.587	RECEIVER	FAST_SENDER
1042.030	FAST_SENDER	N/A
1042.763	RECEIVER	FAST_SENDER
1045.197	FAST_SENDER	N/A
1051.274	RECEIVER	FAST_SENDER
1053.690	FAST_SENDER	N/A
1054.455	RECEIVER	FAST_SENDER
1056.897	FAST_SENDER	N/A
1062.795	RECEIVER	FAST_SENDER
1065.197	FAST_SENDER	N/A
1065.948	RECEIVER	FAST_SENDER
1068.380	FAST_SENDER	N/A
1074.369	RECEIVER	FAST_SENDER
1076.772	FAST_SENDER	N/A
1077.518	RECEIVER	FAST_SENDER
1079.948	FAST_SENDER	N/A
1085.639	RECEIVER	FAST_SENDER
1088.078	FAST_SENDER	N/A
1088.842	RECEIVER	FAST_SENDER
1091.276	FAST_SENDER	N/A
1102.008	RECEIVER	FAST_SENDER
1104.415	FAST_SENDER	N/A
1106.719	RECEIVER	FAST_SENDER
1109.159	FAST_SENDER	N/A
1115.451	RECEIVER	FAST_SENDER
1117.893	FAST_SENDER	N/A
1118.619	RECEIVER	FAST_SENDER
1121.019	FAST_SENDER	N/A
1126.947	RECEIVER	FAST_SENDER
1129.373	FAST_SENDER	N/A
1130.112	RECEIVER	FAST_SENDER
1132.523	FAST_SENDER	N/A
1138.231	RECEIVER	FAST_SENDER
1140.663	FAST_SENDER	N/A
1141.440	RECEIVER	FAST_SENDER
1143.855	FAST_SENDER	N/A
1146.090	SLOW_SENDER1	N/A
1149.828	RECEIVER	FAST_SENDER
1152.244	FAST_SENDER	N/A
1153.022	RECEIVER	FAST_SENDER
1155.441	FAST_SENDER	N/A
1156.734	RECEIVER	SLOW_SENDER1
1158.401	RECEIVER	FAST_SENDER
1159.182	SLOW_SENDER1	N/A
1160.839	FAST_SENDER	N/A
1162.703	RECEIVER	SLOW_SENDER1
1164.015	RECEIVER	FAST_SENDER
1166.420	FAST_SENDER	N/A
1168.151	SLOW_SENDER1	N/A
1169.435	RECEIVER	SLOW_SENDER1
1174.850	SLOW_SENDER1	N/A
1177.520	RECEIVER	SLOW_SENDER1
1178.917	FAST_SENDER	N/A
1182.944	SLOW_SENDER1	N/A
1183.719	RECEIVER	SLOW_SENDER1
1189.123	SLOW_SENDER1	N/A
1191.372	RECEIVER	SLOW_SENDER1
1191.785	FAST_SENDER	N/A
1197.790	RECEIVER	FAST_SENDER
1198.800	SLOW_SENDER1	N/A
1200.233	FAST_SENDER	N/A
1201.007	RECEIVER	FAST_SENDER
1203.011	RECEIVER	SLOW_SENDER1
1203.444	FAST_SENDER	N/A
1204.241	RECEIVER	FAST_SENDER
1206.646	FAST_SENDER	N/A
1210.456	SLOW_SENDER1	N/A
1211.202	RECEIVER	SLOW_SENDER1
1218.603	SLOW_SENDER1	N/A
1219.506	FAST_SENDER	N/A
1220.779	RECEIVER	SLOW_SENDER1
1225.745	RECEIVER	FAST_SENDER
1228.174	FAST_SENDER	N/A
1228.188	SLOW_SENDER1	N/A
1231.693	RECEIVER	FAST_SENDER
1232.793	RECEIVER	SLOW_SENDER1
1234.112	FAST_SENDER	N/A
1234.922	RECEIVER	FAST_SENDER
1237.368	FAST_SENDER	N/A
1240.243	SLOW_SENDER1	N/A
1241.027	RECEIVER	SLOW_SENDER1
1248.443	SLOW_SENDER1	N/A
1250.415	FAST_SENDER	N/A
1251.031	RECEIVER	SLOW_SENDER1
1256.817	RECEIVER	FAST_SENDER
1258.453	SLOW_SENDER1	N/A
1259.236	FAST_SENDER	N/A
1260.028	RECEIVER	FAST_SENDER
1262.471	FAST_SENDER	N/A
1268.371	RECEIVER	FAST_SENDER
1270.803	FAST_SENDER	N/A
1271.561	RECEIVER	FAST_SENDER
1273.974	FAST_SENDER	N/A
1284.475	RECEIVER	FAST_SENDER
1286.923	FAST_SENDER	N/A
1287.646	RECEIVER	FAST_SENDER
1290.046	FAST_SENDER	N/A
1296.086	RECEIVER	FAST_SENDER
1298.514	FAST_SENDER	N/A
1299.283	RECEIVER	FAST_SENDER
1301.699	FAST_SENDER	N/A
1307.639	RECEIVER	FAST_SENDER
1310.070	FAST_SENDER	N/A
1310.818	RECEIVER	FAST_SENDER
1318.377	FAST_SENDER	N/A
1319.128	RECEIVER	FAST_SENDER
1321.538	FAST_SENDER	N/A
1327.523	RECEIVER	FAST_SENDER
1329.952	FAST_SENDER	N/A
1330.710	RECEIVER	FAST_SENDER
1333.123	FAST_SENDER	N/A
1339.405	RECEIVER	FAST_SENDER
1341.820	FAST_SENDER	N/A
1342.581	RECEIVER	FAST_SENDER
1345.008	FAST_SENDER	N/A
1350.777	RECEIVER	FAST_SENDER
1353.192	FAST_SENDER	N/A
1353.967	RECEIVER	FAST_SENDER
1356.387	FAST_SENDER	N/A
1362.493	RECEIVER	FAST_SENDER
1364.897	FAST_SENDER	N/A
1365.681	RECEIVER	FAST_SENDER
1368.106	FAST_SENDER	N/A
1373.919	RECEIVER	FAST_SENDER
1376.346	FAST_SENDER	N/A
1377.079	RECEIVER	FAST_SENDER
1379.501	FAST_SENDER	N/A
1385.372	RECEIVER	FAST_SENDER
1387.818	FAST_SENDER	N/A
1388.584	RECEIVER	FAST_SENDER
1390.990	FAST_SENDER	N/A
1397.172	RECEIVER	FAST_SENDER
1399.595	FAST_SENDER	N/A
1400.383	RECEIVER	FAST_SENDER
1402.801	FAST_SENDER	N/A
1408.956	RECEIVER	FAST_SENDER
1415.451	FAST_SENDER	N/A
1416.255	RECEIVER	FAST_SENDER
1418.658	FAST_SENDER	N/A
1424.612	RECEIVER	FAST_SENDER
1427.041	FAST_SENDER	N/A
1427.833	RECEIVER	FAST_SENDER
1430.278	FAST_SENDER	N/A
1435.840	RECEIVER	FAST_SENDER
1438.262	FAST_SENDER	N/A
1439.059	RECEIVER	FAST_SENDER
1441.495	FAST_SENDER	N/A
1447.511	RECEIVER	FAST_SENDER
1449.919	FAST_SENDER	N/A
1450.697	RECEIVER	FAST_SENDER
1453.121	FAST_SENDER	N/A
1458.674	RECEIVER	FAST_SENDER
1461.095	FAST_SENDER	N/A
1461.856	RECEIVER	FAST_SENDER
1464.304	FAST_SENDER	N/A
1469.905	RECEIVER	FAST_SENDER
1472.331	FAST_SENDER	N/A
1473.058	RECEIVER	FAST_SENDER
1475.458	FAST_SENDER	N/A
1481.081	RECEIVER	FAST_SENDER
1483.524	FAST_SENDER	N/A
1484.285	RECEIVER	FAST_SENDER
1486.693	FAST_SENDER	N/A
1492.573	RECEIVER	FAST_SENDER
1494.975	FAST_SENDER	N/A
1495.775	RECEIVER	FAST_SENDER
1498.215	FAST_SENDER	N/A
1504.099	RECEIVER	FAST_SENDER
1506.504	FAST_SENDER	N/A
1507.243	RECEIVER	FAST_SENDER
1509.674	FAST_SENDER	N/A
1515.747	RECEIVER	FAST_SENDER
1518.176	FAST_SENDER	N/A
1518.932	RECEIVER	FAST_SENDER
1521.366	FAST_SENDER	N/A
1527.197	RECEIVER	FAST_SENDER
1529.640	FAST_SENDER	N/A
1530.388	RECEIVER	FAST_SENDER
1532.813	FAST_SENDER	N/A
1539.154	RECEIVER	FAST_SENDER
1541.585	FAST_SENDER	N/A
1542.365	RECEIVER	FAST_SENDER
1544.776	FAST_SENDER	N/A
1550.437	RECEIVER	FAST_SENDER
1552.842	FAST_SENDER	N/A
1553.563	RECEIVER	FAST_SENDER
1555.994	FAST_SENDER	N/A
1562.315	RECEIVER	FAST_SENDER
1568.799	FAST_SENDER	N/A
1570.997	RECEIVER	FAST_SENDER
1577.193	FAST_SENDER	N/A
1577.974	RECEIVER	FAST_SENDER
1580.406	FAST_SENDER	N/A
1586.579	RECEIVER	FAST_SENDER
1589.004	FAST_SENDER	N/A
1589.800	RECEIVER	FAST_SENDER
1592.249	FAST_SENDER	N/A
1598.234	RECEIVER	FAST_SENDER
1600.642	FAST_SENDER	N/A
1601.397	RECEIVER	FAST_SENDER
1603.826	FAST_SENDER	N/A
1609.592	RECEIVER	FAST_SENDER
1612.022	FAST_SENDER	N/A
1612.803	RECEIVER	FAST_SENDER
1615.231	FAST_SENDER	N/A
1621.367	RECEIVER	FAST_SENDER
1623.816	FAST_SENDER	N/A
1624.617	RECEIVER	FAST_SENDER
1627.044	FAST_SENDER	N/A
1632.881	RECEIVER	FAST_SENDER
1635.319	FAST_SENDER	N/A
1636.111	RECEIVER	FAST_SENDER
1638.545	FAST_SENDER	N/A
1648.654	RECEIVER	FAST_SENDER
1651.075	FAST_SENDER	N/A
1651.816	RECEIVER	FAST_SENDER
1659.120	FAST_SENDER	N/A
1659.927	RECEIVER	FAST_SENDER
1662.329	FAST_SENDER	N/A
1668.122	RECEIVER	FAST_SENDER
1670.547	FAST_SENDER	N/A
1671.328	RECEIVER	FAST_SENDER
1673.757	FAST_SENDER	N/A
1679.689	RECEIVER	FAST_SENDER
1682.128	FAST_SENDER	N/A
1682.861	RECEIVER	FAST_SENDER
1685.310	FAST_SENDER	N/A
1690.420	SLOW_SENDER1	N/A
1691.421	RECEIVER	FAST_SENDER
1692.957	RECEIVER	SLOW_SENDER1
1693.843	FAST_SENDER	N/A
1695.360	SLOW_SENDER1	N/A
1700.324	RECEIVER	FAST_SENDER
1702.736	FAST_SENDER	N/A
1703.491	RECEIVER	FAST_SENDER
1705.933	FAST_SENDER	N/A
1706.210	RECEIVER	SLOW_SENDER1
1708.419	RECEIVER	FAST_SENDER
1710.866	FAST_SENDER	N/A
1711.620	SLOW_SENDER1	N/A
1712.360	RECEIVER	SLOW_SENDER1
1713.112	RECEIVER	FAST_SENDER
1715.525	FAST_SENDER	N/A
1717.771	SLOW_SENDER1	N/A
1718.497	RECEIVER	SLOW_SENDER1
1723.901	SLOW_SENDER1	N/A
1726.245	RECEIVER	SLOW_SENDER1
1728.156	FAST_SENDER	N/A
1731.661	SLOW_SENDER1	N/A
1732.411	RECEIVER	SLOW_SENDER1
1737.855	SLOW_SENDER1	N/A
1740.154	RECEIVER	SLOW_SENDER1
1740.974	FAST_SENDER	N/A
1746.710	RECEIVER	FAST_SENDER
1747.580	SLOW_SENDER1	N/A
1749.149	FAST_SENDER	N/A
1749.723	RECEIVER	SLOW_SENDER1
1755.261	RECEIVER	FAST_SENDER
1757.143	SLOW_SENDER1	N/A
1757.695	FAST_SENDER	N/A
1758.449	RECEIVER	FAST_SENDER
1760.855	FAST_SENDER	N/A
1761.379	RECEIVER	SLOW_SENDER1
1763.337	RECEIVER	FAST_SENDER
1765.740	FAST_SENDER	N/A
1768.827	SLOW_SENDER1	N/A
1769.559	RECEIVER	SLOW_SENDER1
1776.981	SLOW_SENDER1	N/A
1777.731	FAST_SENDER	N/A
1778.493	RECEIVER	FAST_SENDER
1780.938	FAST_SENDER	N/A
1780.952	RECEIVER	SLOW_SENDER1
1781.684	RECEIVER	FAST_SENDER
1784.121	FAST_SENDER	N/A
1788.388	SLOW_SENDER1	N/A
1789.147	RECEIVER	SLOW_SENDER1
1796.356	FAST_SENDER	N/A
1796.566	SLOW_SENDER1	N/A
1797.142	RECEIVER	FAST_SENDER
1797.905	RECEIVER	SLOW_SENDER1
1799.562	FAST_SENDER	N/A
1800.371	RECEIVER	FAST_SENDER
1802.775	FAST_SENDER	N/A
1805.330	SLOW_SENDER1	N/A
1808.834	RECEIVER	FAST_SENDER
1811.258	FAST_SENDER	N/A
1812.031	RECEIVER	FAST_SENDER
1814.440	FAST_SENDER	N/A
1820.284	RECEIVER	FAST_SENDER
1822.732	FAST_SENDER	N/A
1823.501	RECEIVER	FAST_SENDER
1825.949	FAST_SENDER	N/A
1831.675	RECEIVER	FAST_SENDER
1834.090	FAST_SENDER	N/A
1834.846	RECEIVER	FAST_SENDER
1837.293	FAST_SENDER	N/A
1843.085	RECEIVER	FAST_SENDER
1845.529	FAST_SENDER	N/A
1846.287	RECEIVER	FAST_SENDER
1848.733	FAST_SENDER	N/A
1859.570	RECEIVER	FAST_SENDER
1862.006	FAST_SENDER	N/A
1862.768	RECEIVER	FAST_SENDER
1865.168	FAST_SENDER	N/A
1870.971	RECEIVER	FAST_SENDER
1873.385	FAST_SENDER	N/A
1874.171	RECEIVER	FAST_SENDER
1881.522	FAST_SENDER	N/A
1882.264	RECEIVER	FAST_SENDER
1884.676	FAST_SENDER	N/A
1890.595	RECEIVER	FAST_SENDER
1893.043	FAST_SENDER	N/A
1893.791	RECEIVER	FAST_SENDER
1896.191	FAST_SENDER	N/A
1902.073	RECEIVER	FAST_SENDER
1904.515	FAST_SENDER	N/A
1905.262	RECEIVER	FAST_SENDER
1907.672	FAST_SENDER	N/A
1913.534	RECEIVER	FAST_SENDER
1915.942	FAST_SENDER	N/A
1916.698	RECEIVER	FAST_SENDER
1919.146	FAST_SENDER	N/A
1925.113	RECEIVER	FAST_SENDER
1927.529	FAST_SENDER	N/A
1929.620	RECEIVER	FAST_SENDER
1932.058	FAST_SENDER	N/A
1937.958	RECEIVER	FAST_SENDER
1940.371	FAST_SENDER	N/A
1946.351	RECEIVER	FAST_SENDER
1948.785	FAST_SENDER	N/A
1949.533	RECEIVER	FAST_SENDER
1951.966	FAST_SENDER	N/A
1958.073	RECEIVER	FAST_SENDER
1960.515	FAST_SENDER	N/A
1963.157	RECEIVER	FAST_SENDER
1965.605	FAST_SENDER	N/A
1971.785	RECEIVER	FAST_SENDER
1974.190	FAST_SENDER	N/A
1980.399	RECEIVER	FAST_SENDER
1982.832	FAST_SENDER	N/A
1993.778	RECEIVER	FAST_SENDER
1996.225	FAST_SENDER	N/A
2001.976	RECEIVER	FAST_SENDER
2004.382	FAST_SENDER	N/A
2010.302	RECEIVER	FAST_SENDER
2012.734	FAST_SENDER	N/A
2018.901	RECEIVER	FAST_SENDER
2021.333	FAST_SENDER	N/A
2027.052	RECEIVER	FAST_SENDER
2029.469	FAST_SENDER	N/A
2034.932	RECEIVER	FAST_SENDER
2037.370	FAST_SENDER	N/A
2047.973	RECEIVER	FAST_SENDER
2050.404	FAST_SENDER	N/A
2056.504	RECEIVER	FAST_SENDER
2058.913	FAST_SENDER	N/A
2064.738	RECEIVER	FAST_SENDER
2067.138	FAST_SENDER	N/A
2073.231	RECEIVER	FAST_SENDER
2075.655	FAST_SENDER	N/A
2076.421	RECEIVER	FAST_SENDER
2078.860	FAST_SENDER	N/A
2084.997	RECEIVER	FAST_SENDER
2087.415	FAST_SENDER	N/A
2088.154	RECEIVER	FAST_SENDER
2090.558	FAST_SENDER	N/A
2096.323	RECEIVER	FAST_SENDER
2098.740	FAST_SENDER	N/A
2099.546	RECEIVER	FAST_SENDER
2101.959	FAST_SENDER	N/A
2107.983	RECEIVER	FAST_SENDER
2110.422	FAST_SENDER	N/A
2111.145	RECEIVER	FAST_SENDER
2113.594	FAST_SENDER	N/A
2119.554	RECEIVER	FAST_SENDER
2121.970	FAST_SENDER	N/A
2122.733	RECEIVER	FAST_SENDER
2125.178	FAST_SENDER	N/A
2130.873	RECEIVER	FAST_SENDER
2133.289	FAST_SENDER	N/A
2134.041	RECEIVER	FAST_SENDER
2136.490	FAST_SENDER	N/A
2142.516	RECEIVER	FAST_SENDER
2144.917	FAST_SENDER	N/A
2145.677	RECEIVER	FAST_SENDER
2148.098	FAST_SENDER	N/A
2154.557	RECEIVER	FAST_SENDER
2156.974	FAST_SENDER	N/A
2157.773	RECEIVER	FAST_SENDER
2160.204	FAST_SENDER	N/A
2166.037	RECEIVER	FAST_SENDER
2168.448	FAST_SENDER	N/A
2169.203	RECEIVER	FAST_SENDER
2171.616	FAST_SENDER	N/A
2177.719	RECEIVER	FAST_SENDER
2180.155	FAST_SENDER	N/A
2180.958	RECEIVER	FAST_SENDER
2188.078	FAST_SENDER	N/A
2190.651	RECEIVER	FAST_SENDER
2193.084	FAST_SENDER	N/A
2199.185	RECEIVER	FAST_SENDER
2206.357	FAST_SENDER	N/A
2212.488	RECEIVER	FAST_SENDER
2214.915	FAST_SENDER	N/A
2221.009	RECEIVER	FAST_SENDER
2223.427	FAST_SENDER	N/A
2229.210	RECEIVER	FAST_SENDER
2231.633	FAST_SENDER	N/A
2232.428	RECEIVER	FAST_SENDER
2234.857	FAST_SENDER	N/A
2239.920	SLOW_SENDER1	N/A
2240.602	RECEIVER	FAST_SENDER
2242.949	RECEIVER	SLOW_SENDER1
2243.039	FAST_SENDER	N/A
2245.372	SLOW_SENDER1	N/A
2248.882	RECEIVER	FAST_SENDER
2251.231	RECEIVER	SLOW_SENDER1
2251.318	FAST_SENDER	N/A
2253.634	SLOW_SENDER1	N/A
2257.658	RECEIVER	SLOW_SENDER1
2262.945	RECEIVER	FAST_SENDER
2263.093	SLOW_SENDER1	N/A
2263.866	RECEIVER	SLOW_SENDER1
2265.357	FAST_SENDER	N/A
2269.310	SLOW_SENDER1	N/A
2270.089	RECEIVER	SLOW_SENDER1
2271.109	RECEIVER	FAST_SENDER
2273.537	FAST_SENDER	N/A
2275.521	SLOW_SENDER1	N/A
2276.312	RECEIVER	SLOW_SENDER1
2280.197	RECEIVER	FAST_SENDER
2281.721	SLOW_SENDER1	N/A
2282.485	RECEIVER	SLOW_SENDER1
2282.610	FAST_SENDER	N/A
2289.285	RECEIVER	FAST_SENDER
2291.700	FAST_SENDER	N/A
2293.064	SLOW_SENDER1	N/A
2293.789	RECEIVER	SLOW_SENDER1
2297.953	RECEIVER	FAST_SENDER
2300.385	FAST_SENDER	N/A
2304.286	SLOW_SENDER1	N/A
2305.016	RECEIVER	SLOW_SENDER1
2306.190	RECEIVER	FAST_SENDER
2308.638	FAST_SENDER	N/A
2312.448	SLOW_SENDER1	N/A
2313.220	RECEIVER	SLOW_SENDER1
2314.741	RECEIVER	FAST_SENDER
2317.157	FAST_SENDER	N/A
2320.651	SLOW_SENDER1	N/A
2321.400	RECEIVER	SLOW_SENDER1
2322.793	RECEIVER	FAST_SENDER
2325.215	FAST_SENDER	N/A
2328.833	SLOW_SENDER1	N/A
2329.548	RECEIVER	SLOW_SENDER1
2331.089	RECEIVER	FAST_SENDER
2333.521	FAST_SENDER	N/A
2336.997	SLOW_SENDER1	N/A
2337.789	RECEIVER	SLOW_SENDER1
2344.284	RECEIVER	FAST_SENDER
2345.239	SLOW_SENDER1	N/A
2345.989	RECEIVER	SLOW_SENDER1
2346.725	FAST_SENDER	N/A
2352.325	RECEIVER	FAST_SENDER
2353.416	SLOW_SENDER1	N/A
2354.191	RECEIVER	SLOW_SENDER1
2354.769	FAST_SENDER	N/A
2360.805	RECEIVER	FAST_SENDER
2361.591	SLOW_SENDER1	N/A
2362.395	RECEIVER	SLOW_SENDER1
2363.245	FAST_SENDER	N/A
2369.079	RECEIVER	FAST_SENDER
2369.808	SLOW_SENDER1	N/A
2371.496	FAST_SENDER	N/A
2373.800	RECEIVER	SLOW_SENDER1
2378.017	RECEIVER	FAST_SENDER
2380.446	FAST_SENDER	N/A
2381.236	SLOW_SENDER1	N/A
2382.003	RECEIVER	SLOW_SENDER1
2386.110	RECEIVER	FAST_SENDER
2388.538	FAST_SENDER	N/A
2394.552	RECEIVER	FAST_SENDER
2396.967	FAST_SENDER	N/A
2403.029	RECEIVER	FAST_SENDER
2405.478	FAST_SENDER	N/A
2411.863	RECEIVER	FAST_SENDER
2414.291	FAST_SENDER	N/A
2419.931	RECEIVER	FAST_SENDER
2422.355	FAST_SENDER	N/A
2428.596	RECEIVER	FAST_SENDER
2431.029	FAST_SENDER	N/A
2436.762	RECEIVER	FAST_SENDER
2443.617	FAST_SENDER	N/A
2449.399	RECEIVER	FAST_SENDER
2451.810	FAST_SENDER	N/A
2458.072	RECEIVER	FAST_SENDER
2460.489	FAST_SENDER	N/A
2466.237	RECEIVER	FAST_SENDER
2468.648	FAST_SENDER	N/A
2474.449	RECEIVER	FAST_SENDER
2476.872	FAST_SENDER	N/A
2482.883	RECEIVER	FAST_SENDER
2485.283	FAST_SENDER	N/A
2495.953	RECEIVER	FAST_SENDER
2498.379	FAST_SENDER	N/A
2504.348	RECEIVER	FAST_SENDER
2506.784	FAST_SENDER	N/A
2512.970	RECEIVER	FAST_SENDER
2515.394	FAST_SENDER	N/A
2521.185	RECEIVER	FAST_SENDER
2523.587	FAST_SENDER	N/A
2529.314	RECEIVER	FAST_SENDER
2531.755	FAST_SENDER	N/A
2537.891	RECEIVER	FAST_SENDER
2540.304	FAST_SENDER	N/A
2546.354	RECEIVER	FAST_SENDER
2548.766	FAST_SENDER	N/A
2554.773	RECEIVER	FAST_SENDER
2557.212	FAST_SENDER	N/A
2562.907	RECEIVER	FAST_SENDER
2565.351	FAST_SENDER	N/A
2571.206	RECEIVER	FAST_SENDER
2573.636	FAST_SENDER	N/A
2579.680	RECEIVER	FAST_SENDER
2586.599	FAST_SENDER	N/A
2592.535	RECEIVER	FAST_SENDER
2594.941	FAST_SENDER	N/A
2600.653	RECEIVER	FAST_SENDER
2603.089	FAST_SENDER	N/A
2608.937	RECEIVER	FAST_SENDER
2611.342	FAST_SENDER	N/A
2617.206	RECEIVER	FAST_SENDER
2619.607	FAST_SENDER	N/A
2625.712	RECEIVER	FAST_SENDER
2632.699	FAST_SENDER	N/A
2638.906	RECEIVER	FAST_SENDER
2641.326	FAST_SENDER	N/A
2642.059	RECEIVER	FAST_SENDER
2644.479	FAST_SENDER	N/A
2650.536	RECEIVER	FAST_SENDER
2652.980	FAST_SENDER	N/A
2653.723	RECEIVER	FAST_SENDER
2656.145	FAST_SENDER	N/A
2662.137	RECEIVER	FAST_SENDER
2664.584	FAST_SENDER	N/A
2665.342	RECEIVER	FAST_SENDER
2667.754	FAST_SENDER	N/A
2673.595	RECEIVER	FAST_SENDER
2676.010	FAST_SENDER	N/A
2676.769	RECEIVER	FAST_SENDER
2679.200	FAST_SENDER	N/A
2685.126	RECEIVER	FAST_SENDER
2687.562	FAST_SENDER	N/A
2688.365	RECEIVER	FAST_SENDER
2690.804	FAST_SENDER	N/A
2696.358	RECEIVER	FAST_SENDER
2698.792	FAST_SENDER	N/A
2699.571	RECEIVER	FAST_SENDER
2702.004	FAST_SENDER	N/A
2707.886	RECEIVER	FAST_SENDER
2710.300	FAST_SENDER	N/A
2711.100	RECEIVER	FAST_SENDER
2713.506	FAST_SENDER	N/A
2719.638	RECEIVER	FAST_SENDER
2722.058	FAST_SENDER	N/A
2722.789	RECEIVER	FAST_SENDER
2725.189	FAST_SENDER	N/A
2731.076	RECEIVER	FAST_SENDER
2733.498	FAST_SENDER	N/A
2734.258	RECEIVER	FAST_SENDER
2736.708	FAST_SENDER	N/A
2742.659	RECEIVER	FAST_SENDER
2749.149	FAST_SENDER	N/A
2749.911	RECEIVER	FAST_SENDER
2752.335	FAST_SENDER	N/A
2758.314	RECEIVER	FAST_SENDER
2760.723	FAST_SENDER	N/A
2761.502	RECEIVER	FAST_SENDER
2763.914	FAST_SENDER	N/A
2769.664	RECEIVER	FAST_SENDER
2772.074	FAST_SENDER	N/A
2772.846	RECEIVER	FAST_SENDER
2775.291	FAST_SENDER	N/A
2781.091	RECEIVER	FAST_SENDER
2783.514	FAST_SENDER	N/A
2784.278	RECEIVER	FAST_SENDER
2786.719	FAST_SENDER	N/A
2792.917	RECEIVER	FAST_SENDER
2799.335	FAST_SENDER	N/A
2800.079	RECEIVER	FAST_SENDER
2802.506	FAST_SENDER	N/A
2808.576	RECEIVER	FAST_SENDER
2811.007	FAST_SENDER	N/A
2811.747	RECEIVER	FAST_SENDER
2813.560	SLOW_SENDER1	N/A
2814.176	FAST_SENDER	N/A
2819.423	RECEIVER	SLOW_SENDER1
2821.840	SLOW_SENDER1	N/A
2822.567	RECEIVER	SLOW_SENDER1
2824.642	RECEIVER	FAST_SENDER
2825.002	SLOW_SENDER1	N/A
2825.771	RECEIVER	SLOW_SENDER1
2827.059	FAST_SENDER	N/A
2828.183	SLOW_SENDER1	N/A
2832.526	RECEIVER	SLOW_SENDER1
2837.972	SLOW_SENDER1	N/A
2839.464	FAST_SENDER	N/A
2840.203	RECEIVER	FAST_SENDER
2842.231	RECEIVER	SLOW_SENDER1
2842.650	FAST_SENDER	N/A
2843.371	RECEIVER	FAST_SENDER
2845.793	FAST_SENDER	N/A
2847.648	SLOW_SENDER1	N/A
2848.418	RECEIVER	SLOW_SENDER1
2855.858	SLOW_SENDER1	N/A
2858.285	RECEIVER	SLOW_SENDER1
2859.327	FAST_SENDER	N/A
2865.364	RECEIVER	FAST_SENDER
2865.700	SLOW_SENDER1	N/A
2867.793	FAST_SENDER	N/A
2868.203	RECEIVER	SLOW_SENDER1
2877.662	SLOW_SENDER1	N/A
2880.113	RECEIVER	SLOW_SENDER1
2880.349	FAST_SENDER	N/A
2886.232	RECEIVER	FAST_SENDER
2887.526	SLOW_SENDER1	N/A
2888.641	FAST_SENDER	N/A
2889.415	RECEIVER	FAST_SENDER
2891.639	RECEIVER	SLOW_SENDER1
2897.107	FAST_SENDER	N/A
2900.457	SLOW_SENDER1	N/A
2901.198	RECEIVER	SLOW_SENDER1
2902.921	RECEIVER	FAST_SENDER
2905.360	FAST_SENDER	N/A
2908.640	SLOW_SENDER1	N/A
2909.399	RECEIVER	SLOW_SENDER1
2911.685	RECEIVER	FAST_SENDER
2914.086	FAST_SENDER	N/A
2916.830	SLOW_SENDER1	N/A
2917.559	RECEIVER	SLOW_SENDER1
2920.143	RECEIVER	FAST_SENDER
2922.583	FAST_SENDER	N/A
2924.974	SLOW_SENDER1	N/A
2925.732	RECEIVER	SLOW_SENDER1
2928.552	RECEIVER	FAST_SENDER
2930.994	FAST_SENDER	N/A
2933.165	SLOW_SENDER1	N/A
2936.847	RECEIVER	FAST_SENDER
2939.248	FAST_SENDER	N/A
2944.871	RECEIVER	FAST_SENDER
2947.281	FAST_SENDER	N/A
2952.948	RECEIVER	FAST_SENDER
2955.366	FAST_SENDER	N/A
2961.231	RECEIVER	FAST_SENDER
2963.671	FAST_SENDER	N/A
2974.189	RECEIVER	FAST_SENDER
2976.619	FAST_SENDER	N/A
2982.734	RECEIVER	FAST_SENDER
2985.179	FAST_SENDER	N/A
2991.150	RECEIVER	FAST_SENDER
2993.561	FAST_SENDER	N/A
2999.636	RECEIVER	FAST_SENDER
3002.044	FAST_SENDER	N/A
3002.847	RECEIVER	FAST_SENDER
3005.291	FAST_SENDER	N/A
3011.158	RECEIVER	FAST_SENDER
3013.582	FAST_SENDER	N/A
3014.303	RECEIVER	FAST_SENDER
3016.733	FAST_SENDER	N/A
3022.316	RECEIVER	FAST_SENDER
3024.747	FAST_SENDER	N/A
3025.529	RECEIVER	FAST_SENDER
3027.958	FAST_SENDER	N/A
3033.623	RECEIVER	FAST_SENDER
3036.051	FAST_SENDER	N/A
3036.850	RECEIVER	FAST_SENDER
3039.278	FAST_SENDER	N/A
3044.895	RECEIVER	FAST_SENDER
3051.667	FAST_SENDER	N/A
3052.400	RECEIVER	FAST_SENDER
3054.828	FAST_SENDER	N/A
3060.688	RECEIVER	FAST_SENDER
3063.129	FAST_SENDER	N/A
3063.935	RECEIVER	FAST_SENDER
3066.338	FAST_SENDER	N/A
3072.236	RECEIVER	FAST_SENDER
3074.649	FAST_SENDER	N/A
3076.982	RECEIVER	FAST_SENDER
3079.429	FAST_SENDER	N/A
3085.072	RECEIVER	FAST_SENDER
3087.497	FAST_SENDER	N/A
3093.289	RECEIVER	FAST_SENDER
3100.199	FAST_SENDER	N/A
3106.381	RECEIVER	FAST_SENDER
3108.818	FAST_SENDER	N/A
3114.906	RECEIVER	FAST_SENDER
3117.342	FAST_SENDER	N/A
3118.074	RECEIVER	FAST_SENDER
3120.495	FAST_SENDER	N/A
3126.459	RECEIVER	FAST_SENDER
3128.906	FAST_SENDER	N/A
3129.682	RECEIVER	FAST_SENDER
3132.120	FAST_SENDER	N/A
3138.192	RECEIVER	FAST_SENDER
3140.640	FAST_SENDER	N/A
3142.751	RECEIVER	FAST_SENDER
3145.191	FAST_SENDER	N/A
3151.001	RECEIVER	FAST_SENDER
3153.427	FAST_SENDER	N/A
3159.289	RECEIVER	FAST_SENDER
3161.711	FAST_SENDER	N/A
3172.273	RECEIVER	FAST_SENDER
3174.703	FAST_SENDER	N/A
3180.891	RECEIVER	FAST_SENDER
3183.319	FAST_SENDER	N/A
3189.412	RECEIVER	FAST_SENDER
3191.817	FAST_SENDER	N/A
3197.567	RECEIVER	FAST_SENDER
3199.975	FAST_SENDER	N/A
3205.938	RECEIVER	FAST_SENDER
3208.386	FAST_SENDER	N/A
3214.238	RECEIVER	FAST_SENDER
3216.652	FAST_SENDER	N/A
3217.388	RECEIVER	FAST_SENDER
3219.814	FAST_SENDER	N/A
3225.671	RECEIVER	FAST_SENDER
3228.089	FAST_SENDER	N/A
3228.879	RECEIVER	FAST_SENDER
3231.288	FAST_SENDER	N/A
3236.895	RECEIVER	FAST_SENDER
3239.333	FAST_SENDER	N/A
3240.122	RECEIVER	FAST_SENDER
3242.535	FAST_SENDER	N/A
3248.752	RECEIVER	FAST_SENDER
3251.192	FAST_SENDER	N/A
3251.952	RECEIVER	FAST_SENDER
3254.400	FAST_SENDER	N/A
3260.699	RECEIVER	FAST_SENDER
3263.110	FAST_SENDER	N/A
3263.862	RECEIVER	FAST_SENDER
3266.307	FAST_SENDER	N/A
3272.389	RECEIVER	FAST_SENDER
3274.824	FAST_SENDER	N/A
3275.564	RECEIVER	FAST_SENDER
3278.005	FAST_SENDER	N/A
3283.954	RECEIVER	FAST_SENDER
3286.369	FAST_SENDER	N/A
3287.134	RECEIVER	FAST_SENDER
3289.540	FAST_SENDER	N/A
3295.382	RECEIVER	FAST_SENDER
3297.803	FAST_SENDER	N/A
3298.546	RECEIVER	FAST_SENDER
3300.973	FAST_SENDER	N/A
3306.761	RECEIVER	FAST_SENDER
3309.183	FAST_SENDER	N/A
3309.961	RECEIVER	FAST_SENDER
3312.384	FAST_SENDER	N/A
3318.489	RECEIVER	FAST_SENDER
3320.911	FAST_SENDER	N/A
3321.676	RECEIVER	FAST_SENDER
3324.117	FAST_SENDER	N/A
3329.840	RECEIVER	FAST_SENDER
3332.279	FAST_SENDER	N/A
3333.012	RECEIVER	FAST_SENDER
3335.440	FAST_SENDER	N/A
3341.442	RECEIVER	FAST_SENDER
3343.855	FAST_SENDER	N/A
3344.641	RECEIVER	FAST_SENDER
3347.058	FAST_SENDER	N/A
3352.581	RECEIVER	FAST_SENDER
3355.027	FAST_SENDER	N/A
3355.756	RECEIVER	FAST_SENDER
3357.410	SLOW_SENDER1	N/A
3358.195	FAST_SENDER	N/A
3363.183	RECEIVER	SLOW_SENDER1
3365.613	SLOW_SENDER1	N/A
3366.385	RECEIVER	SLOW_SENDER1
3368.747	RECEIVER	FAST_SENDER
3368.811	SLOW_SENDER1	N/A
3369.561	RECEIVER	SLOW_SENDER1
3371.183	FAST_SENDER	N/A
3371.991	SLOW_SENDER1	N/A
3375.774	RECEIVER	SLOW_SENDER1
3381.177	SLOW_SENDER1	N/A
3383.546	RECEIVER	SLOW_SENDER1
3383.864	FAST_SENDER	N/A
3388.982	SLOW_SENDER1	N/A
3389.409	RECEIVER	FAST_SENDER
3391.414	RECEIVER	SLOW_SENDER1
3396.824	SLOW_SENDER1	N/A
3397.075	FAST_SENDER	N/A
3397.841	RECEIVER	FAST_SENDER
3400.257	FAST_SENDER	N/A
3400.821	RECEIVER	SLOW_SENDER1
3406.739	RECEIVER	FAST_SENDER
3408.270	SLOW_SENDER1	N/A
3409.040	RECEIVER	SLOW_SENDER1
3409.189	FAST_SENDER	N/A
3415.578	RECEIVER	FAST_SENDER
3416.475	SLOW_SENDER1	N/A
3417.262	RECEIVER	SLOW_SENDER1
3418.015	FAST_SENDER	N/A
3423.806	RECEIVER	FAST_SENDER
3424.683	SLOW_SENDER1	N/A
3425.450	RECEIVER	SLOW_SENDER1
3426.224	FAST_SENDER	N/A
3432.365	RECEIVER	FAST_SENDER
3432.883	SLOW_SENDER1	N/A
3433.657	RECEIVER	SLOW_SENDER1
3434.808	FAST_SENDER	N/A
3440.364	RECEIVER	FAST_SENDER
3441.090	SLOW_SENDER1	N/A
3441.876	RECEIVER	SLOW_SENDER1
3442.808	FAST_SENDER	N/A
3448.560	RECEIVER	FAST_SENDER
3449.306	SLOW_SENDER1	N/A
3450.106	RECEIVER	SLOW_SENDER1
3450.965	FAST_SENDER	N/A
3457.152	RECEIVER	FAST_SENDER
3457.545	SLOW_SENDER1	N/A
3458.254	RECEIVER	SLOW_SENDER1
3459.557	FAST_SENDER	N/A
3465.090	RECEIVER	FAST_SENDER
3465.687	SLOW_SENDER1	N/A
3466.491	RECEIVER	SLOW_SENDER1
3467.500	FAST_SENDER	N/A
3473.411	RECEIVER	FAST_SENDER
3473.938	SLOW_SENDER1	N/A
3474.720	RECEIVER	SLOW_SENDER1
3475.836	FAST_SENDER	N/A
3482.058	RECEIVER	FAST_SENDER
3482.164	SLOW_SENDER1	N/A
3482.875	RECEIVER	SLOW_SENDER1
3484.468	FAST_SENDER	N/A
3490.192	RECEIVER	FAST_SENDER
3490.306	SLOW_SENDER1	N/A
3491.066	RECEIVER	SLOW_SENDER1
3492.595	FAST_SENDER	N/A
3498.074	RECEIVER	FAST_SENDER
3498.478	SLOW_SENDER1	N/A
3499.208	RECEIVER	SLOW_SENDER1
3500.510	FAST_SENDER	N/A
3506.167	RECEIVER	FAST_SENDER
3506.632	SLOW_SENDER1	N/A
3507.409	RECEIVER	SLOW_SENDER1
3508.608	FAST_SENDER	N/A
3514.847	SLOW_SENDER1	N/A
3515.636	RECEIVER	SLOW_SENDER1
3519.098	RECEIVER	FAST_SENDER
3521.514	FAST_SENDER	N/A
3523.073	SLOW_SENDER1	N/A
3524.423	RECEIVER	SLOW_SENDER1
3527.052	RECEIVER	FAST_SENDER
3529.492	FAST_SENDER	N/A
3531.841	SLOW_SENDER1	N/A
3535.419	RECEIVER	FAST_SENDER
3537.862	FAST_SENDER	N/A
3543.849	RECEIVER	FAST_SENDER
3546.267	FAST_SENDER	N/A
3552.354	RECEIVER	FAST_SENDER
3554.765	FAST_SENDER	N/A
3561.037	RECEIVER	FAST_SENDER
3563.476	FAST_SENDER	N/A
3569.398	RECEIVER	FAST_SENDER
3571.847	FAST_SENDER	N/A
3584.322	FAST_SENDER	N/A
3590.008	RECEIVER	FAST_SENDER
3592.434	FAST_SENDER	N/A
3598.258	RECEIVER	FAST_SENDER
3600.694	FAST_SENDER	N/A
3606.743	RECEIVER	FAST_SENDER
3609.150	FAST_SENDER	N/A
3615.046	RECEIVER	FAST_SENDER
3617.479	FAST_SENDER	N/A
3623.873	RECEIVER	FAST_SENDER
3626.305	FAST_SENDER	N/A
3632.228	RECEIVER	FAST_SENDER
3634.640	FAST_SENDER	N/A
3640.717	RECEIVER	FAST_SENDER
3643.148	FAST_SENDER	N/A
3648.882	RECEIVER	FAST_SENDER
3651.314	FAST_SENDER	N/A
3657.337	RECEIVER	FAST_SENDER
3659.747	FAST_SENDER	N/A
3665.540	RECEIVER	FAST_SENDER
3667.978	FAST_SENDER	N/A
3673.878	RECEIVER	FAST_SENDER
3676.312	FAST_SENDER	N/A
3682.638	RECEIVER	FAST_SENDER
3685.044	FAST_SENDER	N/A
3690.592	RECEIVER	FAST_SENDER
3693.042	FAST_SENDER	N/A
3698.778	RECEIVER	FAST_SENDER
3701.193	FAST_SENDER	N/A
3707.125	RECEIVER	FAST_SENDER
3709.564	FAST_SENDER	N/A
3715.158	RECEIVER	FAST_SENDER
3717.580	FAST_SENDER	N/A
3723.573	RECEIVER	FAST_SENDER
3725.977	FAST_SENDER	N/A
3732.102	RECEIVER	FAST_SENDER
3734.535	FAST_SENDER	N/A
3735.295	RECEIVER	FAST_SENDER
3737.744	FAST_SENDER	N/A
3743.516	RECEIVER	FAST_SENDER
3745.917	FAST_SENDER	N/A
3746.672	RECEIVER	FAST_SENDER
3749.104	FAST_SENDER	N/A
3754.928	RECEIVER	FAST_SENDER
3757.360	FAST_SENDER	N/A
3758.138	RECEIVER	FAST_SENDER
3760.575	FAST_SENDER	N/A
3766.400	RECEIVER	FAST_SENDER
3768.838	FAST_SENDER	N/A
3769.591	RECEIVER	FAST_SENDER
3776.953	FAST_SENDER	N/A
3777.702	RECEIVER	FAST_SENDER
3780.123	FAST_SENDER	N/A
3790.842	RECEIVER	FAST_SENDER
3793.282	FAST_SENDER	N/A
3799.273	RECEIVER	FAST_SENDER
3801.710	FAST_SENDER	N/A
3807.517	RECEIVER	FAST_SENDER
3809.953	FAST_SENDER	N/A
3815.950	RECEIVER	FAST_SENDER
3818.385	FAST_SENDER	N/A
3824.365	RECEIVER	FAST_SENDER
3826.790	FAST_SENDER	N/A
3827.582	RECEIVER	FAST_SENDER
3829.993	FAST_SENDER	N/A
3835.714	RECEIVER	FAST_SENDER
3838.139	FAST_SENDER	N/A
3838.894	RECEIVER	FAST_SENDER
3841.328	FAST_SENDER	N/A
3847.303	RECEIVER	FAST_SENDER
3849.712	FAST_SENDER	N/A
3850.497	RECEIVER	FAST_SENDER
3852.909	FAST_SENDER	N/A
3859.042	RECEIVER	FAST_SENDER
3861.485	FAST_SENDER	N/A
3862.249	RECEIVER	FAST_SENDER
3864.691	FAST_SENDER	N/A
3870.516	RECEIVER	FAST_SENDER
3872.941	FAST_SENDER	N/A
3873.674	RECEIVER	FAST_SENDER
3876.104	FAST_SENDER	N/A
3881.975	RECEIVER	FAST_SENDER
3884.415	FAST_SENDER	N/A
3885.141	RECEIVER	FAST_SENDER
3887.584	FAST_SENDER	N/A
3893.682	RECEIVER	FAST_SENDER
3896.100	FAST_SENDER	N/A
3896.851	RECEIVER	FAST_SENDER
3899.286	FAST_SENDER	N/A
3905.239	RECEIVER	FAST_SENDER
3907.650	FAST_SENDER	N/A
3908.406	RECEIVER	FAST_SENDER
3910.829	FAST_SENDER	N/A
3916.798	RECEIVER	FAST_SENDER
3923.229	FAST_SENDER	N/A
3923.982	RECEIVER	FAST_SENDER
3926.416	FAST_SENDER	N/A
3932.453	RECEIVER	FAST_SENDER
3934.887	FAST_SENDER	N/A
3937.405	RECEIVER	FAST_SENDER
3939.826	FAST_SENDER	N/A
3950.242	RECEIVER	FAST_SENDER
3952.647	FAST_SENDER	N/A
3956.330	SLOW_SENDER1	N/A
3958.647	RECEIVER	FAST_SENDER
3961.064	FAST_SENDER	N/A
3962.797	RECEIVER	SLOW_SENDER1
3965.237	SLOW_SENDER1	N/A
3967.262	RECEIVER	FAST_SENDER
3969.705	FAST_SENDER	N/A
3971.137	RECEIVER	SLOW_SENDER1
3975.744	RECEIVER	FAST_SENDER
3976.547	SLOW_SENDER1	N/A
3977.287	RECEIVER	SLOW_SENDER1
3978.176	FAST_SENDER	N/A
3982.718	SLOW_SENDER1	N/A
3983.478	RECEIVER	SLOW_SENDER1
3984.430	RECEIVER	FAST_SENDER
3986.847	FAST_SENDER	N/A
3988.889	SLOW_SENDER1	N/A
3992.885	RECEIVER	SLOW_SENDER1
3998.118	RECEIVER	FAST_SENDER
3998.310	SLOW_SENDER1	N/A
4000.550	FAST_SENDER	N/A
4001.982	RECEIVER	SLOW_SENDER1
4006.364	RECEIVER	FAST_SENDER
4008.802	FAST_SENDER	N/A
4009.390	SLOW_SENDER1	N/A
4010.209	RECEIVER	SLOW_SENDER1
4014.734	RECEIVER	FAST_SENDER
4017.183	FAST_SENDER	N/A
4017.653	SLOW_SENDER1	N/A
4018.437	RECEIVER	SLOW_SENDER1
4025.869	SLOW_SENDER1	N/A
4026.594	RECEIVER	SLOW_SENDER1
4027.913	RECEIVER	FAST_SENDER
4030.334	FAST_SENDER	N/A
4034.008	SLOW_SENDER1	N/A
4034.814	RECEIVER	SLOW_SENDER1
4040.956	RECEIVER	FAST_SENDER
4042.221	SLOW_SENDER1	N/A
4042.964	RECEIVER	SLOW_SENDER1
4043.398	FAST_SENDER	N/A
4049.390	RECEIVER	FAST_SENDER
4050.385	SLOW_SENDER1	N/A
4051.155	RECEIVER	SLOW_SENDER1
4051.833	FAST_SENDER	N/A
4057.688	RECEIVER	FAST_SENDER
4058.598	SLOW_SENDER1	N/A
4059.333	RECEIVER	SLOW_SENDER1
4060.128	FAST_SENDER	N/A
4066.505	RECEIVER	FAST_SENDER
4068.905	FAST_SENDER	N/A
4069.535	SLOW_SENDER1	N/A
4070.307	RECEIVER	SLOW_SENDER1
4074.649	RECEIVER	FAST_SENDER
4077.076	FAST_SENDER	N/A
4077.749	SLOW_SENDER1	N/A
4078.495	RECEIVER	SLOW_SENDER1
4082.675	RECEIVER	FAST_SENDER
4085.107	FAST_SENDER	N/A
4085.912	SLOW_SENDER1	N/A
4086.646	RECEIVER	SLOW_SENDER1
4090.871	RECEIVER	FAST_SENDER
4093.289	FAST_SENDER	N/A
4094.093	SLOW_SENDER1	N/A
4094.883	RECEIVER	SLOW_SENDER1
4102.329	SLOW_SENDER1	N/A
4103.058	RECEIVER	SLOW_SENDER1
4104.085	RECEIVER	FAST_SENDER
4106.518	FAST_SENDER	N/A
4110.465	SLOW_SENDER1	N/A
4111.199	RECEIVER	SLOW_SENDER1
4112.182	RECEIVER	FAST_SENDER
4114.598	FAST_SENDER	N/A
4118.624	SLOW_SENDER1	N/A
4119.417	RECEIVER	SLOW_SENDER1
4120.716	RECEIVER	FAST_SENDER
4123.128	FAST_SENDER	N/A
4128.591	RECEIVER	FAST_SENDER
4131.010	FAST_SENDER	N/A
4137.294	RECEIVER	FAST_SENDER
4139.733	FAST_SENDER	N/A
4145.651	RECEIVER	FAST_SENDER
4148.052	FAST_SENDER	N/A
4153.823	RECEIVER	FAST_SENDER
4156.270	FAST_SENDER	N/A
4162.206	RECEIVER	FAST_SENDER
4164.623	FAST_SENDER	N/A
4170.520	RECEIVER	FAST_SENDER
4172.966	FAST_SENDER	N/A
4178.967	RECEIVER	FAST_SENDER
4181.394	FAST_SENDER	N/A
4187.318	RECEIVER	FAST_SENDER
4189.743	FAST_SENDER	N/A
4195.731	RECEIVER	FAST_SENDER
4198.172	FAST_SENDER	N/A
4204.279	RECEIVER	FAST_SENDER
4206.715	FAST_SENDER	N/A
4216.933	RECEIVER	FAST_SENDER
4219.341	FAST_SENDER	N/A
4230.023	RECEIVER	FAST_SENDER
4232.459	FAST_SENDER	N/A
4238.200	RECEIVER	FAST_SENDER
4240.606	FAST_SENDER	N/A
4251.247	RECEIVER	FAST_SENDER
4253.652	FAST_SENDER	N/A
4259.093	RECEIVER	FAST_SENDER
4261.537	FAST_SENDER	N/A
4267.597	RECEIVER	FAST_SENDER
4270.006	FAST_SENDER	N/A
4275.997	RECEIVER	FAST_SENDER
4278.411	FAST_SENDER	N/A
4284.509	RECEIVER	FAST_SENDER
4286.923	FAST_SENDER	N/A
4292.761	RECEIVER	FAST_SENDER
4295.179	FAST_SENDER	N/A
4301.360	RECEIVER	FAST_SENDER
4303.762	FAST_SENDER	N/A
4309.824	RECEIVER	FAST_SENDER
4312.268	FAST_SENDER	N/A
4318.374	RECEIVER	FAST_SENDER
4320.799	FAST_SENDER	N/A
4327.025	RECEIVER	FAST_SENDER
4329.436	FAST_SENDER	N/A
4335.266	RECEIVER	FAST_SENDER
4337.708	FAST_SENDER	N/A
4343.658	RECEIVER	FAST_SENDER
4346.087	FAST_SENDER	N/A
4352.231	RECEIVER	FAST_SENDER
4354.664	FAST_SENDER	N/A
4360.647	RECEIVER	FAST_SENDER
4363.056	FAST_SENDER	N/A
4369.134	RECEIVER	FAST_SENDER
4371.553	FAST_SENDER	N/A
4377.451	RECEIVER	FAST_SENDER
4379.884	FAST_SENDER	N/A
4385.704	RECEIVER	FAST_SENDER
4388.114	FAST_SENDER	N/A
4394.098	RECEIVER	FAST_SENDER
4396.502	FAST_SENDER	N/A
4402.662	RECEIVER	FAST_SENDER
4405.102	FAST_SENDER	N/A
4410.912	RECEIVER	FAST_SENDER
4413.338	FAST_SENDER	N/A
4419.575	RECEIVER	FAST_SENDER
4421.995	FAST_SENDER	N/A
4427.895	RECEIVER	FAST_SENDER
4430.331	FAST_SENDER	N/A
4436.278	RECEIVER	FAST_SENDER
4438.697	FAST_SENDER	N/A
4449.536	RECEIVER	FAST_SENDER
4451.978	FAST_SENDER	N/A
4458.175	RECEIVER	FAST_SENDER
4460.583	FAST_SENDER	N/A
4466.374	RECEIVER	FAST_SENDER
4468.808	FAST_SENDER	N/A
4475.082	RECEIVER	FAST_SENDER
4477.493	FAST_SENDER	N/A
4483.589	RECEIVER	FAST_SENDER
4486.038	FAST_SENDER	N/A
4491.603	RECEIVER	FAST_SENDER
4494.034	FAST_SENDER	N/A
4499.771	RECEIVER	FAST_SENDER
4502.206	FAST_SENDER	N/A
4514.374	FAST_SENDER	N/A
4527.469	FAST_SENDER	N/A
4533.687	RECEIVER	FAST_SENDER
4536.090	FAST_SENDER	N/A
4536.846	RECEIVER	FAST_SENDER
4539.257	FAST_SENDER	N/A
4544.740	RECEIVER	FAST_SENDER
4547.157	FAST_SENDER	N/A
4547.925	RECEIVER	FAST_SENDER
4550.910	SLOW_SENDER1	N/A
4555.554	FAST_SENDER	N/A
4556.323	RECEIVER	FAST_SENDER
4558.730	FAST_SENDER	N/A
4561.930	RECEIVER	SLOW_SENDER1
4564.340	SLOW_SENDER1	N/A
4564.737	RECEIVER	FAST_SENDER
4567.915	RECEIVER	SLOW_SENDER1
4572.552	FAST_SENDER	N/A
4573.342	SLOW_SENDER1	N/A
4574.093	RECEIVER	SLOW_SENDER1
4578.496	RECEIVER	FAST_SENDER
4579.538	SLOW_SENDER1	N/A
4580.295	RECEIVER	SLOW_SENDER1
4580.897	FAST_SENDER	N/A
4585.699	SLOW_SENDER1	N/A
4586.441	RECEIVER	SLOW_SENDER1
4591.602	RECEIVER	FAST_SENDER
4591.872	SLOW_SENDER1	N/A
4592.625	RECEIVER	SLOW_SENDER1
4594.027	FAST_SENDER	N/A
4598.031	SLOW_SENDER1	N/A
4598.790	RECEIVER	SLOW_SENDER1
4599.617	RECEIVER	FAST_SENDER
4602.058	FAST_SENDER	N/A
4604.218	SLOW_SENDER1	N/A
4604.956	RECEIVER	SLOW_SENDER1
4608.580	RECEIVER	FAST_SENDER
4610.984	FAST_SENDER	N/A
4612.398	SLOW_SENDER1	N/A
4613.140	RECEIVER	SLOW_SENDER1
4617.569	RECEIVER	FAST_SENDER
4620.002	FAST_SENDER	N/A
4620.551	SLOW_SENDER1	N/A
4621.299	RECEIVER	SLOW_SENDER1
4626.556	RECEIVER	FAST_SENDER
4628.741	SLOW_SENDER1	N/A
4628.958	FAST_SENDER	N/A
4629.693	RECEIVER	FAST_SENDER
4632.105	FAST_SENDER	N/A
4632.747	RECEIVER	SLOW_SENDER1
4640.171	SLOW_SENDER1	N/A
4640.950	RECEIVER	SLOW_SENDER1
4643.286	RECEIVER	FAST_SENDER
4645.695	FAST_SENDER	N/A
4648.372	SLOW_SENDER1	N/A
4649.128	RECEIVER	SLOW_SENDER1
4651.682	RECEIVER	FAST_SENDER
4654.125	FAST_SENDER	N/A
4656.570	SLOW_SENDER1	N/A
4657.296	RECEIVER	SLOW_SENDER1
4659.936	RECEIVER	FAST_SENDER
4662.371	FAST_SENDER	N/A
4664.711	SLOW_SENDER1	N/A
4665.468	RECEIVER	SLOW_SENDER1
4668.151	RECEIVER	FAST_SENDER
4670.572	FAST_SENDER	N/A
4672.895	SLOW_SENDER1	N/A
4673.647	RECEIVER	SLOW_SENDER1
4676.593	RECEIVER	FAST_SENDER
4678.996	FAST_SENDER	N/A
4681.077	SLOW_SENDER1	N/A
4681.870	RECEIVER	SLOW_SENDER1
4685.667	RECEIVER	FAST_SENDER
4689.272	SLOW_SENDER1	N/A
4690.049	RECEIVER	SLOW_SENDER1
4692.322	FAST_SENDER	N/A
4697.467	SLOW_SENDER1	N/A
4698.227	RECEIVER	SLOW_SENDER1
4703.131	RECEIVER	FAST_SENDER
4705.563	FAST_SENDER	N/A
4705.671	SLOW_SENDER1	N/A
4706.960	RECEIVER	SLOW_SENDER1
4711.813	RECEIVER	FAST_SENDER
4714.409	SLOW_SENDER1	N/A
4715.187	RECEIVER	SLOW_SENDER1
4718.996	FAST_SENDER	N/A
4722.635	SLOW_SENDER1	N/A
4723.354	RECEIVER	SLOW_SENDER1
4724.792	RECEIVER	FAST_SENDER
4727.223	FAST_SENDER	N/A
4730.756	SLOW_SENDER1	N/A
4731.550	RECEIVER	SLOW_SENDER1
4733.056	RECEIVER	FAST_SENDER
4735.497	FAST_SENDER	N/A
4738.956	SLOW_SENDER1	N/A
4739.752	RECEIVER	SLOW_SENDER1
4741.692	RECEIVER	FAST_SENDER
4744.140	FAST_SENDER	N/A
4747.172	SLOW_SENDER1	N/A
4747.945	RECEIVER	SLOW_SENDER1
4750.353	RECEIVER	FAST_SENDER
4752.784	FAST_SENDER	N/A
4759.022	RECEIVER	FAST_SENDER
4761.466	FAST_SENDER	N/A
4767.524	RECEIVER	FAST_SENDER
4769.971	FAST_SENDER	N/A
4776.073	RECEIVER	FAST_SENDER
4778.497	FAST_SENDER	N/A
4784.219	RECEIVER	FAST_SENDER
4786.660	FAST_SENDER	N/A
4792.650	RECEIVER	FAST_SENDER
4795.085	FAST_SENDER	N/A
4801.166	RECEIVER	FAST_SENDER
4803.576	FAST_SENDER	N/A
4809.634	RECEIVER	FAST_SENDER
4812.063	FAST_SENDER	N/A
4818.105	RECEIVER	FAST_SENDER
4820.517	FAST_SENDER	N/A
4826.641	RECEIVER	FAST_SENDER
4829.083	FAST_SENDER	N/A
4834.823	RECEIVER	FAST_SENDER
4837.259	FAST_SENDER	N/A
4843.478	RECEIVER	FAST_SENDER
4850.495	FAST_SENDER	N/A
4856.737	RECEIVER	FAST_SENDER
4859.185	FAST_SENDER	N/A
4865.377	RECEIVER	FAST_SENDER
4867.792	FAST_SENDER	N/A
4873.970	RECEIVER	FAST_SENDER
4876.385	FAST_SENDER	N/A
4882.603	RECEIVER	FAST_SENDER
4885.042	FAST_SENDER	N/A
4890.756	RECEIVER	FAST_SENDER
4893.175	FAST_SENDER	N/A
4898.933	RECEIVER	FAST_SENDER
4901.350	FAST_SENDER	N/A
4907.479	RECEIVER	FAST_SENDER
4914.276	FAST_SENDER	N/A
4920.041	RECEIVER	FAST_SENDER
4922.448	FAST_SENDER	N/A
4928.637	RECEIVER	FAST_SENDER
4931.082	FAST_SENDER	N/A
4937.269	RECEIVER	FAST_SENDER
4939.708	FAST_SENDER	N/A
4949.908	RECEIVER	FAST_SENDER
4952.340	FAST_SENDER	N/A
4958.077	RECEIVER	FAST_SENDER
4960.496	FAST_SENDER	N/A
4961.217	RECEIVER	FAST_SENDER
4963.620	FAST_SENDER	N/A
4969.526	RECEIVER	FAST_SENDER
4971.940	FAST_SENDER	N/A
4972.701	RECEIVER	FAST_SENDER
4975.126	FAST_SENDER	N/A
4981.003	RECEIVER	FAST_SENDER
4983.449	FAST_SENDER	N/A
4984.198	RECEIVER	FAST_SENDER
4986.608	FAST_SENDER	N/A
4992.524	RECEIVER	FAST_SENDER
4994.962	FAST_SENDER	N/A
4995.706	RECEIVER	FAST_SENDER
4998.125	FAST_SENDER	N/A
5004.172	RECEIVER	FAST_SENDER
5006.618	FAST_SENDER	N/A
5007.342	RECEIVER	FAST_SENDER
5009.792	FAST_SENDER	N/A
5015.461	RECEIVER	FAST_SENDER
5017.899	FAST_SENDER	N/A
5018.681	RECEIVER	FAST_SENDER
5021.083	FAST_SENDER	N/A
5026.889	RECEIVER	FAST_SENDER
5029.331	FAST_SENDER	N/A
5030.105	RECEIVER	FAST_SENDER
5032.507	FAST_SENDER	N/A
5038.482	RECEIVER	FAST_SENDER
5045.300	FAST_SENDER	N/A
5047.460	RECEIVER	FAST_SENDER
5049.909	FAST_SENDER	N/A
5055.976	RECEIVER	FAST_SENDER
5058.404	FAST_SENDER	N/A
5064.005	RECEIVER	FAST_SENDER
5066.418	FAST_SENDER	N/A
5067.173	RECEIVER	FAST_SENDER
5069.592	FAST_SENDER	N/A
5075.571	RECEIVER	FAST_SENDER
5078.004	FAST_SENDER	N/A
5078.808	RECEIVER	FAST_SENDER
5086.343	FAST_SENDER	N/A
5092.269	RECEIVER	FAST_SENDER
5094.693	FAST_SENDER	N/A
5095.439	RECEIVER	FAST_SENDER
5097.884	FAST_SENDER	N/A
5103.474	RECEIVER	FAST_SENDER
5105.921	FAST_SENDER	N/A
5106.716	RECEIVER	FAST_SENDER
5109.121	FAST_SENDER	N/A
5114.955	RECEIVER	FAST_SENDER
5117.393	FAST_SENDER	N/A
5118.162	RECEIVER	FAST_SENDER
5120.585	FAST_SENDER	N/A
5126.294	RECEIVER	FAST_SENDER
5128.698	FAST_SENDER	N/A
5129.443	RECEIVER	FAST_SENDER
5131.874	FAST_SENDER	N/A
5137.495	RECEIVER	FAST_SENDER
5139.929	FAST_SENDER	N/A
5140.722	RECEIVER	FAST_SENDER
5143.143	FAST_SENDER	N/A
5148.967	RECEIVER	FAST_SENDER
5151.386	FAST_SENDER	N/A
5152.181	RECEIVER	FAST_SENDER
5154.618	FAST_SENDER	N/A
5160.620	RECEIVER	FAST_SENDER
5163.055	FAST_SENDER	N/A
5165.249	RECEIVER	FAST_SENDER
5167.667	FAST_SENDER	N/A
5173.342	RECEIVER	FAST_SENDER
5175.755	FAST_SENDER	N/A
5179.440	SLOW_SENDER1	N/A
5181.669	RECEIVER	FAST_SENDER
5184.097	FAST_SENDER	N/A
5185.519	RECEIVER	SLOW_SENDER1
5190.635	RECEIVER	FAST_SENDER
5192.362	SLOW_SENDER1	N/A
5193.061	FAST_SENDER	N/A
5196.718	RECEIVER	SLOW_SENDER1
5198.628	RECEIVER	FAST_SENDER
5201.075	FAST_SENDER	N/A
5202.153	SLOW_SENDER1	N/A
5202.903	RECEIVER	SLOW_SENDER1
5207.812	RECEIVER	FAST_SENDER
5208.304	SLOW_SENDER1	N/A
5209.028	RECEIVER	SLOW_SENDER1
5210.239	FAST_SENDER	N/A
5214.430	SLOW_SENDER1	N/A
5215.206	RECEIVER	SLOW_SENDER1
5216.179	RECEIVER	FAST_SENDER
5218.604	FAST_SENDER	N/A
5220.654	SLOW_SENDER1	N/A
5221.442	RECEIVER	SLOW_SENDER1
5224.998	RECEIVER	FAST_SENDER
5226.866	SLOW_SENDER1	N/A
5227.411	FAST_SENDER	N/A
5227.661	RECEIVER	SLOW_SENDER1
5233.394	RECEIVER	FAST_SENDER
5235.834	FAST_SENDER	N/A
5238.928	SLOW_SENDER1	N/A
5239.671	RECEIVER	SLOW_SENDER1
5242.136	RECEIVER	FAST_SENDER
5244.557	FAST_SENDER	N/A
5247.093	SLOW_SENDER1	N/A
5250.301	RECEIVER	FAST_SENDER
5251.122	RECEIVER	SLOW_SENDER1
5252.738	FAST_SENDER	N/A
5258.553	SLOW_SENDER1	N/A
5259.317	RECEIVER	SLOW_SENDER1
5263.125	RECEIVER	FAST_SENDER
5265.564	FAST_SENDER	N/A
5269.799	SLOW_SENDER1	N/A
5270.583	RECEIVER	SLOW_SENDER1
5271.713	RECEIVER	FAST_SENDER
5274.156	FAST_SENDER	N/A
5278.004	SLOW_SENDER1	N/A
5278.770	RECEIVER	SLOW_SENDER1
5279.838	RECEIVER	FAST_SENDER
5282.240	FAST_SENDER	N/A
5286.178	SLOW_SENDER1	N/A
5286.929	RECEIVER	SLOW_SENDER1
5288.578	RECEIVER	FAST_SENDER
5291.018	FAST_SENDER	N/A
5294.376	SLOW_SENDER1	N/A
5295.129	RECEIVER	SLOW_SENDER1
5296.911	RECEIVER	FAST_SENDER
5299.312	FAST_SENDER	N/A
5302.556	SLOW_SENDER1	N/A
5303.315	RECEIVER	SLOW_SENDER1
5305.124	RECEIVER	FAST_SENDER
5307.525	FAST_SENDER	N/A
5310.754	SLOW_SENDER1	N/A
5311.491	RECEIVER	SLOW_SENDER1
5313.413	RECEIVER	FAST_SENDER
5315.819	FAST_SENDER	N/A
5318.924	SLOW_SENDER1	N/A
5322.173	RECEIVER	FAST_SENDER
5324.622	FAST_SENDER	N/A
5330.524	RECEIVER	FAST_SENDER
5332.963	FAST_SENDER	N/A
5338.487	RECEIVER	FAST_SENDER
5340.933	FAST_SENDER	N/A
5347.117	RECEIVER	FAST_SENDER
5349.554	FAST_SENDER	N/A
5355.588	RECEIVER	FAST_SENDER
5357.992	FAST_SENDER	N/A
5363.615	RECEIVER	FAST_SENDER
5366.058	FAST_SENDER	N/A
5371.606	RECEIVER	FAST_SENDER
5374.014	FAST_SENDER	N/A
5379.928	RECEIVER	FAST_SENDER
5382.376	FAST_SENDER	N/A
5392.397	RECEIVER	FAST_SENDER
5394.838	FAST_SENDER	N/A
5400.556	RECEIVER	FAST_SENDER
5403.004	FAST_SENDER	N/A
5409.034	RECEIVER	FAST_SENDER
5411.454	FAST_SENDER	N/A
5417.488	RECEIVER	FAST_SENDER
5419.912	FAST_SENDER	N/A
5425.842	RECEIVER	FAST_SENDER
5428.262	FAST_SENDER	N/A
5433.973	RECEIVER	FAST_SENDER
5436.377	FAST_SENDER	N/A
5442.470	RECEIVER	FAST_SENDER
5444.892	FAST_SENDER	N/A
5451.077	RECEIVER	FAST_SENDER
5453.477	FAST_SENDER	N/A
5459.553	RECEIVER	FAST_SENDER
5461.977	FAST_SENDER	N/A
5467.574	RECEIVER	FAST_SENDER
5469.983	FAST_SENDER	N/A
5475.936	RECEIVER	FAST_SENDER
5478.349	FAST_SENDER	N/A
5484.167	RECEIVER	FAST_SENDER
5486.567	FAST_SENDER	N/A
5492.371	RECEIVER	FAST_SENDER
5494.821	FAST_SENDER	N/A
5500.485	RECEIVER	FAST_SENDER
5502.898	FAST_SENDER	N/A
5508.636	RECEIVER	FAST_SENDER
5511.061	FAST_SENDER	N/A
5516.951	RECEIVER	FAST_SENDER
5519.393	FAST_SENDER	N/A
5529.645	RECEIVER	FAST_SENDER
5532.056	FAST_SENDER	N/A
5537.767	RECEIVER	FAST_SENDER
5540.186	FAST_SENDER	N/A
5546.316	RECEIVER	FAST_SENDER
5548.743	FAST_SENDER	N/A
5554.636	RECEIVER	FAST_SENDER
5557.058	FAST_SENDER	N/A
5562.772	RECEIVER	FAST_SENDER
5565.190	FAST_SENDER	N/A
5570.940	RECEIVER	FAST_SENDER
5573.366	FAST_SENDER	N/A
5579.748	RECEIVER	FAST_SENDER
5582.175	FAST_SENDER	N/A
5588.055	RECEIVER	FAST_SENDER
5590.470	FAST_SENDER	N/A
5603.006	FAST_SENDER	N/A
5608.660	RECEIVER	FAST_SENDER
5615.496	FAST_SENDER	N/A
5621.170	RECEIVER	FAST_SENDER
5623.590	FAST_SENDER	N/A
5629.640	RECEIVER	FAST_SENDER
5632.081	FAST_SENDER	N/A
5638.228	RECEIVER	FAST_SENDER
5640.643	FAST_SENDER	N/A
5646.476	RECEIVER	FAST_SENDER
5648.913	FAST_SENDER	N/A
5654.696	RECEIVER	FAST_SENDER
5657.118	FAST_SENDER	N/A
5663.163	RECEIVER	FAST_SENDER
5665.578	FAST_SENDER	N/A
5671.404	RECEIVER	FAST_SENDER
5673.824	FAST_SENDER	N/A
5674.595	RECEIVER	FAST_SENDER
5677.023	FAST_SENDER	N/A
5682.950	RECEIVER	FAST_SENDER
5685.355	FAST_SENDER	N/A
5686.133	RECEIVER	FAST_SENDER
5688.555	FAST_SENDER	N/A
5694.556	RECEIVER	FAST_SENDER
5696.977	FAST_SENDER	N/A
5697.735	RECEIVER	FAST_SENDER
5700.151	FAST_SENDER	N/A
5706.386	RECEIVER	FAST_SENDER
5708.786	FAST_SENDER	N/A
5709.543	RECEIVER	FAST_SENDER
5711.963	FAST_SENDER	N/A
5718.135	RECEIVER	FAST_SENDER
5720.576	FAST_SENDER	N/A
5721.325	RECEIVER	FAST_SENDER
5723.734	FAST_SENDER	N/A
5729.496	RECEIVER	FAST_SENDER
5731.916	FAST_SENDER	N/A
5732.655	RECEIVER	FAST_SENDER
5740.413	FAST_SENDER	N/A
5741.179	RECEIVER	FAST_SENDER
5743.626	FAST_SENDER	N/A
5749.785	RECEIVER	FAST_SENDER
5751.690	SLOW_SENDER1	N/A
5752.221	FAST_SENDER	N/A
5752.466	RECEIVER	SLOW_SENDER1
5754.916	SLOW_SENDER1	N/A
5758.221	RECEIVER	FAST_SENDER
5764.596	FAST_SENDER	N/A
5765.906	RECEIVER	FAST_SENDER
5767.217	SLOW_SENDER1	N/A
5768.313	FAST_SENDER	N/A
5771.246	RECEIVER	SLOW_SENDER1
5776.692	SLOW_SENDER1	N/A
5779.188	RECEIVER	SLOW_SENDER1
5781.820	FAST_SENDER	N/A
5784.617	SLOW_SENDER1	N/A
5785.378	RECEIVER	SLOW_SENDER1
5790.785	SLOW_SENDER1	N/A
5793.097	RECEIVER	SLOW_SENDER1
5794.277	FAST_SENDER	N/A
5799.878	RECEIVER	FAST_SENDER
5800.535	SLOW_SENDER1	N/A
5802.326	FAST_SENDER	N/A
5802.768	RECEIVER	SLOW_SENDER1
5812.698	SLOW_SENDER1	N/A
5814.978	RECEIVER	SLOW_SENDER1
5815.348	FAST_SENDER	N/A
5820.874	RECEIVER	FAST_SENDER
5822.379	SLOW_SENDER1	N/A
5823.308	FAST_SENDER	N/A
5824.045	RECEIVER	FAST_SENDER
5826.487	FAST_SENDER	N/A
5826.553	RECEIVER	SLOW_SENDER1
5827.286	RECEIVER	FAST_SENDER
5829.698	FAST_SENDER	N/A
5833.967	SLOW_SENDER1	N/A
5834.717	RECEIVER	SLOW_SENDER1
5842.153	SLOW_SENDER1	N/A
5842.367	FAST_SENDER	N/A
5844.791	RECEIVER	FAST_SENDER
5846.236	RECEIVER	SLOW_SENDER1
5847.222	FAST_SENDER	N/A
5848.012	RECEIVER	FAST_SENDER
5850.429	FAST_SENDER	N/A
5853.672	SLOW_SENDER1	N/A
5854.438	RECEIVER	SLOW_SENDER1
5856.559	RECEIVER	FAST_SENDER
5858.997	FAST_SENDER	N/A
5864.687	RECEIVER	FAST_SENDER
5867.092	FAST_SENDER	N/A
5872.950	RECEIVER	FAST_SENDER
5875.394	FAST_SENDER	N/A
5876.124	RECEIVER	FAST_SENDER
5883.980	FAST_SENDER	N/A
5890.066	RECEIVER	FAST_SENDER
5892.500	FAST_SENDER	N/A
5893.270	RECEIVER	FAST_SENDER
5895.699	FAST_SENDER	N/A
5901.196	RECEIVER	FAST_SENDER
5903.611	FAST_SENDER	N/A
5904.379	RECEIVER	FAST_SENDER
5906.780	FAST_SENDER	N/A
5912.734	RECEIVER	FAST_SENDER
5915.157	FAST_SENDER	N/A
5915.930	RECEIVER	FAST_SENDER
5918.336	FAST_SENDER	N/A
5924.288	RECEIVER	FAST_SENDER
5926.708	FAST_SENDER	N/A
5927.470	RECEIVER	FAST_SENDER
5929.905	FAST_SENDER	N/A
5935.902	RECEIVER	FAST_SENDER
5938.305	FAST_SENDER	N/A
5939.036	RECEIVER	FAST_SENDER
5941.455	FAST_SENDER	N/A
5947.254	RECEIVER	FAST_SENDER
5949.683	FAST_SENDER	N/A
5950.430	RECEIVER	FAST_SENDER
5952.871	FAST_SENDER	N/A
5958.915	RECEIVER	FAST_SENDER
5961.360	FAST_SENDER	N/A
5962.120	RECEIVER	FAST_SENDER
5964.546	FAST_SENDER	N/A
5970.474	RECEIVER	FAST_SENDER
5972.920	FAST_SENDER	N/A
5973.724	RECEIVER	FAST_SENDER
5976.128	FAST_SENDER	N/A
5982.091	RECEIVER	FAST_SENDER
5984.512	FAST_SENDER	N/A
5985.291	RECEIVER	FAST_SENDER
5987.722	FAST_SENDER	N/A
5994.124	RECEIVER	FAST_SENDER
5996.535	FAST_SENDER	N/A
5997.269	RECEIVER	FAST_SENDER
5999.708	FAST_SENDER	N/A
6005.211	RECEIVER	FAST_SENDER
6007.626	FAST_SENDER	N/A
6008.407	RECEIVER	FAST_SENDER
6010.813	FAST_SENDER	N/A
6021.532	RECEIVER	FAST_SENDER
6023.957	FAST_SENDER	N/A
6029.878	RECEIVER	FAST_SENDER
6032.314	FAST_SENDER	N/A
6033.090	RECEIVER	FAST_SENDER
6035.490	FAST_SENDER	N/A
6041.288	RECEIVER	FAST_SENDER
6043.737	FAST_SENDER	N/A
6044.490	RECEIVER	FAST_SENDER
6046.892	FAST_SENDER	N/A
6053.036	RECEIVER	FAST_SENDER
6055.478	FAST_SENDER	N/A
6056.268	RECEIVER	FAST_SENDER
6058.704	FAST_SENDER	N/A
6064.409	RECEIVER	FAST_SENDER
6066.858	FAST_SENDER	N/A
[truncated: 9,568 more rows]
