# Supplementary material for: CATO: Wake-Up reCeiver-bAsed communicaTiOn for Batteryless Devices
Source: Sensors (Basel). 2025 Nov 7;25(22):6813. doi: 10.3390/s25226813 (PMC12655924; doi:10.3390/s25226813)
Supplement: Supplementary file 1 [file sensors-25-06813-s001.zip › File S1_Experimental_and_Simulation_Data/simulation/capsweep/cap3/mac_competing_nodes_both.csv]

time_s	node_id	received_from
2.700	FAST_SENDER	N/A
2.700	SLOW_SENDER1	N/A
8.572	RECEIVER	FAST_SENDER
10.985	FAST_SENDER	N/A
11.759	RECEIVER	FAST_SENDER
12.477	SLOW_SENDER1	N/A
14.202	FAST_SENDER	N/A
20.466	RECEIVER	FAST_SENDER
21.816	SLOW_SENDER1	N/A
22.897	FAST_SENDER	N/A
31.155	SLOW_SENDER1	N/A
32.776	RECEIVER	FAST_SENDER
35.218	FAST_SENDER	N/A
40.494	SLOW_SENDER1	N/A
41.927	RECEIVER	FAST_SENDER
44.354	FAST_SENDER	N/A
45.145	RECEIVER	FAST_SENDER
47.561	FAST_SENDER	N/A
49.833	SLOW_SENDER1	N/A
53.217	RECEIVER	FAST_SENDER
55.660	FAST_SENDER	N/A
56.416	RECEIVER	FAST_SENDER
58.851	FAST_SENDER	N/A
59.173	SLOW_SENDER1	N/A
64.862	RECEIVER	FAST_SENDER
67.311	FAST_SENDER	N/A
68.047	RECEIVER	FAST_SENDER
68.512	SLOW_SENDER1	N/A
70.449	FAST_SENDER	N/A
76.160	RECEIVER	FAST_SENDER
77.851	SLOW_SENDER1	N/A
78.605	FAST_SENDER	N/A
87.190	SLOW_SENDER1	N/A
88.824	RECEIVER	FAST_SENDER
91.269	FAST_SENDER	N/A
96.529	SLOW_SENDER1	N/A
97.935	RECEIVER	FAST_SENDER
100.358	FAST_SENDER	N/A
101.128	RECEIVER	FAST_SENDER
105.868	SLOW_SENDER1	N/A
108.835	FAST_SENDER	N/A
109.624	RECEIVER	FAST_SENDER
112.024	FAST_SENDER	N/A
115.207	SLOW_SENDER1	N/A
117.854	RECEIVER	FAST_SENDER
120.294	FAST_SENDER	N/A
121.061	RECEIVER	FAST_SENDER
123.492	FAST_SENDER	N/A
124.547	SLOW_SENDER1	N/A
129.143	RECEIVER	FAST_SENDER
131.577	FAST_SENDER	N/A
132.343	RECEIVER	FAST_SENDER
133.885	SLOW_SENDER1	N/A
134.766	FAST_SENDER	N/A
140.626	RECEIVER	FAST_SENDER
143.044	FAST_SENDER	N/A
143.225	SLOW_SENDER1	N/A
143.809	RECEIVER	FAST_SENDER
146.229	FAST_SENDER	N/A
152.252	RECEIVER	FAST_SENDER
152.564	SLOW_SENDER1	N/A
154.661	FAST_SENDER	N/A
161.902	SLOW_SENDER1	N/A
164.958	RECEIVER	FAST_SENDER
167.391	FAST_SENDER	N/A
171.242	SLOW_SENDER1	N/A
173.395	RECEIVER	FAST_SENDER
175.826	FAST_SENDER	N/A
176.570	RECEIVER	FAST_SENDER
178.987	FAST_SENDER	N/A
180.581	SLOW_SENDER1	N/A
184.558	RECEIVER	FAST_SENDER
186.999	FAST_SENDER	N/A
187.748	RECEIVER	FAST_SENDER
189.930	SLOW_SENDER1	N/A
190.154	FAST_SENDER	N/A
196.243	RECEIVER	FAST_SENDER
198.649	FAST_SENDER	N/A
199.269	SLOW_SENDER1	N/A
199.405	RECEIVER	FAST_SENDER
201.825	FAST_SENDER	N/A
207.748	RECEIVER	FAST_SENDER
208.608	SLOW_SENDER1	N/A
210.190	FAST_SENDER	N/A
217.948	SLOW_SENDER1	N/A
220.945	RECEIVER	FAST_SENDER
223.349	FAST_SENDER	N/A
224.150	RECEIVER	FAST_SENDER
226.580	FAST_SENDER	N/A
227.286	SLOW_SENDER1	N/A
232.479	RECEIVER	FAST_SENDER
234.884	FAST_SENDER	N/A
235.635	RECEIVER	FAST_SENDER
236.626	SLOW_SENDER1	N/A
238.056	FAST_SENDER	N/A
244.016	RECEIVER	FAST_SENDER
245.965	SLOW_SENDER1	N/A
246.439	FAST_SENDER	N/A
255.304	SLOW_SENDER1	N/A
256.672	RECEIVER	FAST_SENDER
259.077	FAST_SENDER	N/A
264.643	SLOW_SENDER1	N/A
265.020	RECEIVER	FAST_SENDER
267.459	FAST_SENDER	N/A
268.244	RECEIVER	FAST_SENDER
270.654	FAST_SENDER	N/A
273.982	SLOW_SENDER1	N/A
276.858	RECEIVER	FAST_SENDER
279.260	FAST_SENDER	N/A
280.054	RECEIVER	FAST_SENDER
282.471	FAST_SENDER	N/A
283.321	SLOW_SENDER1	N/A
288.207	RECEIVER	FAST_SENDER
290.644	FAST_SENDER	N/A
291.412	RECEIVER	FAST_SENDER
292.660	SLOW_SENDER1	N/A
299.011	FAST_SENDER	N/A
302.000	SLOW_SENDER1	N/A
305.171	RECEIVER	FAST_SENDER
311.338	SLOW_SENDER1	N/A
311.846	FAST_SENDER	N/A
320.677	SLOW_SENDER1	N/A
322.232	RECEIVER	FAST_SENDER
324.639	FAST_SENDER	N/A
330.017	SLOW_SENDER1	N/A
330.553	RECEIVER	FAST_SENDER
332.958	FAST_SENDER	N/A
333.741	RECEIVER	FAST_SENDER
339.409	SLOW_SENDER1	N/A
341.617	FAST_SENDER	N/A
347.301	RECEIVER	FAST_SENDER
348.749	SLOW_SENDER1	N/A
349.745	FAST_SENDER	N/A
358.088	SLOW_SENDER1	N/A
362.290	FAST_SENDER	N/A
367.427	SLOW_SENDER1	N/A
367.879	RECEIVER	FAST_SENDER
370.295	FAST_SENDER	N/A
376.009	RECEIVER	FAST_SENDER
376.766	SLOW_SENDER1	N/A
378.454	FAST_SENDER	N/A
384.031	RECEIVER	FAST_SENDER
386.105	SLOW_SENDER1	N/A
386.468	FAST_SENDER	N/A
395.445	SLOW_SENDER1	N/A
396.915	RECEIVER	FAST_SENDER
399.364	FAST_SENDER	N/A
404.783	SLOW_SENDER1	N/A
404.997	RECEIVER	FAST_SENDER
407.404	FAST_SENDER	N/A
408.165	RECEIVER	FAST_SENDER
410.585	FAST_SENDER	N/A
414.122	SLOW_SENDER1	N/A
422.649	FAST_SENDER	N/A
423.462	SLOW_SENDER1	N/A
428.673	RECEIVER	FAST_SENDER
432.800	SLOW_SENDER1	N/A
435.082	FAST_SENDER	N/A
442.140	SLOW_SENDER1	N/A
445.666	RECEIVER	FAST_SENDER
448.076	FAST_SENDER	N/A
448.865	RECEIVER	FAST_SENDER
451.311	FAST_SENDER	N/A
451.479	SLOW_SENDER1	N/A
457.015	RECEIVER	FAST_SENDER
459.417	FAST_SENDER	N/A
460.201	RECEIVER	FAST_SENDER
460.817	SLOW_SENDER1	N/A
462.649	FAST_SENDER	N/A
468.710	RECEIVER	FAST_SENDER
470.157	SLOW_SENDER1	N/A
471.123	FAST_SENDER	N/A
479.496	SLOW_SENDER1	N/A
481.756	RECEIVER	FAST_SENDER
484.198	FAST_SENDER	N/A
488.835	SLOW_SENDER1	N/A
490.223	RECEIVER	FAST_SENDER
492.638	FAST_SENDER	N/A
493.398	RECEIVER	FAST_SENDER
495.835	FAST_SENDER	N/A
498.174	SLOW_SENDER1	N/A
501.747	RECEIVER	FAST_SENDER
504.167	FAST_SENDER	N/A
504.901	RECEIVER	FAST_SENDER
507.320	FAST_SENDER	N/A
507.513	SLOW_SENDER1	N/A
513.176	RECEIVER	FAST_SENDER
515.601	FAST_SENDER	N/A
516.383	RECEIVER	FAST_SENDER
516.853	SLOW_SENDER1	N/A
518.806	FAST_SENDER	N/A
524.848	RECEIVER	FAST_SENDER
526.191	SLOW_SENDER1	N/A
527.278	FAST_SENDER	N/A
535.530	SLOW_SENDER1	N/A
537.734	RECEIVER	FAST_SENDER
540.178	FAST_SENDER	N/A
544.870	SLOW_SENDER1	N/A
545.875	RECEIVER	FAST_SENDER
548.278	FAST_SENDER	N/A
549.070	RECEIVER	FAST_SENDER
551.479	FAST_SENDER	N/A
554.208	SLOW_SENDER1	N/A
557.340	RECEIVER	FAST_SENDER
559.741	FAST_SENDER	N/A
560.474	RECEIVER	FAST_SENDER
562.905	FAST_SENDER	N/A
563.548	SLOW_SENDER1	N/A
568.859	RECEIVER	FAST_SENDER
571.308	FAST_SENDER	N/A
572.081	RECEIVER	FAST_SENDER
572.887	SLOW_SENDER1	N/A
574.499	FAST_SENDER	N/A
580.089	RECEIVER	FAST_SENDER
582.225	SLOW_SENDER1	N/A
582.498	FAST_SENDER	N/A
591.565	SLOW_SENDER1	N/A
593.327	RECEIVER	FAST_SENDER
595.732	FAST_SENDER	N/A
600.904	SLOW_SENDER1	N/A
601.437	RECEIVER	FAST_SENDER
603.854	FAST_SENDER	N/A
604.616	RECEIVER	FAST_SENDER
607.044	FAST_SENDER	N/A
610.324	SLOW_SENDER1	N/A
619.399	FAST_SENDER	N/A
619.663	SLOW_SENDER1	N/A
625.563	RECEIVER	FAST_SENDER
628.000	FAST_SENDER	N/A
628.783	RECEIVER	FAST_SENDER
629.003	SLOW_SENDER1	N/A
631.222	FAST_SENDER	N/A
637.199	RECEIVER	FAST_SENDER
638.341	SLOW_SENDER1	N/A
639.639	FAST_SENDER	N/A
647.681	SLOW_SENDER1	N/A
649.730	RECEIVER	FAST_SENDER
652.163	FAST_SENDER	N/A
657.020	SLOW_SENDER1	N/A
658.071	RECEIVER	FAST_SENDER
660.483	FAST_SENDER	N/A
661.280	RECEIVER	FAST_SENDER
663.728	FAST_SENDER	N/A
666.359	SLOW_SENDER1	N/A
669.328	RECEIVER	FAST_SENDER
671.740	FAST_SENDER	N/A
672.484	RECEIVER	FAST_SENDER
674.897	FAST_SENDER	N/A
675.698	SLOW_SENDER1	N/A
680.468	RECEIVER	FAST_SENDER
682.868	FAST_SENDER	N/A
683.638	RECEIVER	FAST_SENDER
685.037	SLOW_SENDER1	N/A
686.051	FAST_SENDER	N/A
691.894	RECEIVER	FAST_SENDER
694.342	FAST_SENDER	N/A
694.377	SLOW_SENDER1	N/A
695.111	RECEIVER	FAST_SENDER
697.554	FAST_SENDER	N/A
703.531	RECEIVER	FAST_SENDER
704.184	SLOW_SENDER1	N/A
705.933	FAST_SENDER	N/A
713.524	SLOW_SENDER1	N/A
718.764	FAST_SENDER	N/A
722.863	SLOW_SENDER1	N/A
724.988	RECEIVER	FAST_SENDER
727.400	FAST_SENDER	N/A
732.202	SLOW_SENDER1	N/A
733.580	RECEIVER	FAST_SENDER
735.982	FAST_SENDER	N/A
736.759	RECEIVER	FAST_SENDER
739.186	FAST_SENDER	N/A
741.541	SLOW_SENDER1	N/A
745.244	RECEIVER	FAST_SENDER
747.666	FAST_SENDER	N/A
748.431	RECEIVER	FAST_SENDER
750.867	FAST_SENDER	N/A
750.881	SLOW_SENDER1	N/A
756.544	RECEIVER	FAST_SENDER
758.960	FAST_SENDER	N/A
759.727	RECEIVER	FAST_SENDER
760.688	SLOW_SENDER1	N/A
762.167	FAST_SENDER	N/A
768.262	RECEIVER	FAST_SENDER
770.028	SLOW_SENDER1	N/A
770.682	FAST_SENDER	N/A
779.367	SLOW_SENDER1	N/A
783.144	FAST_SENDER	N/A
788.706	SLOW_SENDER1	N/A
789.224	RECEIVER	FAST_SENDER
791.667	FAST_SENDER	N/A
792.405	RECEIVER	FAST_SENDER
794.838	FAST_SENDER	N/A
798.127	SLOW_SENDER1	N/A
800.821	RECEIVER	FAST_SENDER
803.239	FAST_SENDER	N/A
804.039	RECEIVER	FAST_SENDER
806.465	FAST_SENDER	N/A
807.466	SLOW_SENDER1	N/A
812.483	RECEIVER	FAST_SENDER
814.888	FAST_SENDER	N/A
815.645	RECEIVER	FAST_SENDER
816.806	SLOW_SENDER1	N/A
818.065	FAST_SENDER	N/A
823.843	RECEIVER	FAST_SENDER
826.144	SLOW_SENDER1	N/A
826.245	FAST_SENDER	N/A
835.483	SLOW_SENDER1	N/A
837.582	RECEIVER	FAST_SENDER
840.014	FAST_SENDER	N/A
844.823	SLOW_SENDER1	N/A
846.193	RECEIVER	FAST_SENDER
848.643	FAST_SENDER	N/A
849.387	RECEIVER	FAST_SENDER
851.820	FAST_SENDER	N/A
854.161	SLOW_SENDER1	N/A
857.485	RECEIVER	FAST_SENDER
859.934	FAST_SENDER	N/A
860.723	RECEIVER	FAST_SENDER
863.132	FAST_SENDER	N/A
863.501	SLOW_SENDER1	N/A
868.821	RECEIVER	FAST_SENDER
871.221	FAST_SENDER	N/A
871.954	RECEIVER	FAST_SENDER
872.840	SLOW_SENDER1	N/A
874.354	FAST_SENDER	N/A
880.678	RECEIVER	FAST_SENDER
882.178	SLOW_SENDER1	N/A
883.105	FAST_SENDER	N/A
891.518	SLOW_SENDER1	N/A
893.871	RECEIVER	FAST_SENDER
896.296	FAST_SENDER	N/A
897.101	RECEIVER	FAST_SENDER
899.545	FAST_SENDER	N/A
900.857	SLOW_SENDER1	N/A
905.649	RECEIVER	FAST_SENDER
908.061	FAST_SENDER	N/A
908.787	RECEIVER	FAST_SENDER
910.194	SLOW_SENDER1	N/A
911.187	FAST_SENDER	N/A
916.762	RECEIVER	FAST_SENDER
919.210	FAST_SENDER	N/A
919.533	SLOW_SENDER1	N/A
919.963	RECEIVER	FAST_SENDER
922.375	FAST_SENDER	N/A
928.388	RECEIVER	FAST_SENDER
928.873	SLOW_SENDER1	N/A
930.795	FAST_SENDER	N/A
938.212	SLOW_SENDER1	N/A
941.431	RECEIVER	FAST_SENDER
943.843	FAST_SENDER	N/A
944.608	RECEIVER	FAST_SENDER
947.013	FAST_SENDER	N/A
947.550	SLOW_SENDER1	N/A
952.740	RECEIVER	FAST_SENDER
955.146	FAST_SENDER	N/A
955.910	RECEIVER	FAST_SENDER
956.890	SLOW_SENDER1	N/A
963.536	FAST_SENDER	N/A
966.699	SLOW_SENDER1	N/A
976.037	SLOW_SENDER1	N/A
976.429	FAST_SENDER	N/A
982.266	RECEIVER	FAST_SENDER
984.679	FAST_SENDER	N/A
985.377	SLOW_SENDER1	N/A
985.452	RECEIVER	FAST_SENDER
987.868	FAST_SENDER	N/A
993.814	RECEIVER	FAST_SENDER
994.716	SLOW_SENDER1	N/A
996.242	FAST_SENDER	N/A
1004.054	SLOW_SENDER1	N/A
1006.554	RECEIVER	FAST_SENDER
1008.963	FAST_SENDER	N/A
1009.717	RECEIVER	FAST_SENDER
1012.145	FAST_SENDER	N/A
1013.394	SLOW_SENDER1	N/A
1017.817	RECEIVER	FAST_SENDER
1020.224	FAST_SENDER	N/A
1020.974	RECEIVER	FAST_SENDER
1022.733	SLOW_SENDER1	N/A
1023.378	FAST_SENDER	N/A
1029.504	RECEIVER	FAST_SENDER
1031.908	FAST_SENDER	N/A
1032.072	SLOW_SENDER1	N/A
1032.671	RECEIVER	FAST_SENDER
1035.120	FAST_SENDER	N/A
1040.749	RECEIVER	FAST_SENDER
1041.411	SLOW_SENDER1	N/A
1043.157	FAST_SENDER	N/A
1050.751	SLOW_SENDER1	N/A
1053.607	RECEIVER	FAST_SENDER
1055.672	FAST_SENDER	N/A
1056.445	RECEIVER	FAST_SENDER
1058.853	FAST_SENDER	N/A
1060.089	SLOW_SENDER1	N/A
1064.533	RECEIVER	FAST_SENDER
1066.963	FAST_SENDER	N/A
1069.428	SLOW_SENDER1	N/A
1073.072	RECEIVER	FAST_SENDER
1075.497	FAST_SENDER	N/A
1076.212	RECEIVER	FAST_SENDER
1078.659	FAST_SENDER	N/A
1078.768	SLOW_SENDER1	N/A
1084.614	RECEIVER	FAST_SENDER
1087.058	FAST_SENDER	N/A
1087.811	RECEIVER	FAST_SENDER
1088.576	SLOW_SENDER1	N/A
1090.234	FAST_SENDER	N/A
1096.080	RECEIVER	FAST_SENDER
1097.915	SLOW_SENDER1	N/A
1098.484	FAST_SENDER	N/A
1107.254	SLOW_SENDER1	N/A
1108.796	RECEIVER	FAST_SENDER
1111.210	FAST_SENDER	N/A
1116.594	SLOW_SENDER1	N/A
1117.171	RECEIVER	FAST_SENDER
1119.596	FAST_SENDER	N/A
1125.528	RECEIVER	FAST_SENDER
1126.401	SLOW_SENDER1	N/A
1127.978	FAST_SENDER	N/A
1134.047	RECEIVER	FAST_SENDER
1135.741	SLOW_SENDER1	N/A
1136.490	FAST_SENDER	N/A
1145.080	SLOW_SENDER1	N/A
1148.962	FAST_SENDER	N/A
1154.419	SLOW_SENDER1	N/A
1161.688	FAST_SENDER	N/A
1164.228	SLOW_SENDER1	N/A
1167.692	RECEIVER	FAST_SENDER
1170.093	FAST_SENDER	N/A
1170.833	RECEIVER	FAST_SENDER
1173.246	FAST_SENDER	N/A
1173.567	SLOW_SENDER1	N/A
1179.263	RECEIVER	FAST_SENDER
1181.695	FAST_SENDER	N/A
1182.432	RECEIVER	FAST_SENDER
1182.905	SLOW_SENDER1	N/A
1184.852	FAST_SENDER	N/A
1191.116	RECEIVER	FAST_SENDER
1192.245	SLOW_SENDER1	N/A
1193.546	FAST_SENDER	N/A
1201.584	SLOW_SENDER1	N/A
1203.884	RECEIVER	FAST_SENDER
1206.310	FAST_SENDER	N/A
1210.921	SLOW_SENDER1	N/A
1212.091	RECEIVER	FAST_SENDER
1214.531	FAST_SENDER	N/A
1215.314	RECEIVER	FAST_SENDER
1217.760	FAST_SENDER	N/A
1220.260	SLOW_SENDER1	N/A
1223.744	RECEIVER	FAST_SENDER
1226.167	FAST_SENDER	N/A
1226.902	RECEIVER	FAST_SENDER
1229.326	FAST_SENDER	N/A
1229.600	SLOW_SENDER1	N/A
1235.126	RECEIVER	FAST_SENDER
1237.548	FAST_SENDER	N/A
1238.283	RECEIVER	FAST_SENDER
1238.939	SLOW_SENDER1	N/A
1240.684	FAST_SENDER	N/A
1246.538	RECEIVER	FAST_SENDER
1248.277	SLOW_SENDER1	N/A
1248.949	FAST_SENDER	N/A
1257.617	SLOW_SENDER1	N/A
1259.952	RECEIVER	FAST_SENDER
1262.367	FAST_SENDER	N/A
1263.135	RECEIVER	FAST_SENDER
1265.582	FAST_SENDER	N/A
1266.956	SLOW_SENDER1	N/A
1276.295	SLOW_SENDER1	N/A
1278.866	FAST_SENDER	N/A
1284.985	RECEIVER	FAST_SENDER
1285.634	SLOW_SENDER1	N/A
1287.394	FAST_SENDER	N/A
1294.973	SLOW_SENDER1	N/A
1298.114	RECEIVER	FAST_SENDER
1300.532	FAST_SENDER	N/A
1301.284	RECEIVER	FAST_SENDER
1303.708	FAST_SENDER	N/A
1304.312	SLOW_SENDER1	N/A
1309.411	RECEIVER	FAST_SENDER
1311.842	FAST_SENDER	N/A
1312.610	RECEIVER	FAST_SENDER
1313.651	SLOW_SENDER1	N/A
1315.053	FAST_SENDER	N/A
1320.925	RECEIVER	FAST_SENDER
1322.991	SLOW_SENDER1	N/A
1323.341	FAST_SENDER	N/A
1332.329	SLOW_SENDER1	N/A
1333.963	RECEIVER	FAST_SENDER
1336.373	FAST_SENDER	N/A
1341.669	SLOW_SENDER1	N/A
1343.091	RECEIVER	FAST_SENDER
1345.525	FAST_SENDER	N/A
1346.308	RECEIVER	FAST_SENDER
1348.754	FAST_SENDER	N/A
1351.008	SLOW_SENDER1	N/A
1354.666	RECEIVER	FAST_SENDER
1357.091	FAST_SENDER	N/A
1357.856	RECEIVER	FAST_SENDER
1360.270	FAST_SENDER	N/A
1360.346	SLOW_SENDER1	N/A
1366.385	RECEIVER	FAST_SENDER
1368.794	FAST_SENDER	N/A
1369.589	RECEIVER	FAST_SENDER
1370.155	SLOW_SENDER1	N/A
1371.995	FAST_SENDER	N/A
1378.285	RECEIVER	FAST_SENDER
1379.494	SLOW_SENDER1	N/A
1380.699	FAST_SENDER	N/A
1388.834	SLOW_SENDER1	N/A
1391.400	RECEIVER	FAST_SENDER
1393.846	FAST_SENDER	N/A
1398.172	SLOW_SENDER1	N/A
1400.005	RECEIVER	FAST_SENDER
1402.446	FAST_SENDER	N/A
1403.262	RECEIVER	FAST_SENDER
1405.708	FAST_SENDER	N/A
1407.511	SLOW_SENDER1	N/A
1411.704	RECEIVER	FAST_SENDER
1414.142	FAST_SENDER	N/A
1414.920	RECEIVER	FAST_SENDER
1417.320	SLOW_SENDER1	N/A
1417.339	FAST_SENDER	N/A
1424.006	RECEIVER	FAST_SENDER
1426.423	FAST_SENDER	N/A
1426.658	SLOW_SENDER1	N/A
1427.221	RECEIVER	FAST_SENDER
1429.648	FAST_SENDER	N/A
1435.191	RECEIVER	FAST_SENDER
1436.045	SLOW_SENDER1	N/A
1437.620	FAST_SENDER	N/A
1445.384	SLOW_SENDER1	N/A
1450.411	FAST_SENDER	N/A
1454.723	SLOW_SENDER1	N/A
1456.444	RECEIVER	FAST_SENDER
1458.855	FAST_SENDER	N/A
1464.062	SLOW_SENDER1	N/A
1471.477	FAST_SENDER	N/A
1473.871	SLOW_SENDER1	N/A
1477.526	RECEIVER	FAST_SENDER
1479.963	FAST_SENDER	N/A
1480.722	RECEIVER	FAST_SENDER
1483.162	FAST_SENDER	N/A
1483.209	SLOW_SENDER1	N/A
1493.018	SLOW_SENDER1	N/A
1495.803	FAST_SENDER	N/A
1501.414	RECEIVER	FAST_SENDER
1502.827	SLOW_SENDER1	N/A
1503.818	FAST_SENDER	N/A
1512.165	SLOW_SENDER1	N/A
1514.685	RECEIVER	FAST_SENDER
1517.131	FAST_SENDER	N/A
1517.869	RECEIVER	FAST_SENDER
1520.305	FAST_SENDER	N/A
1521.505	SLOW_SENDER1	N/A
1526.141	RECEIVER	FAST_SENDER
1528.587	FAST_SENDER	N/A
1529.335	RECEIVER	FAST_SENDER
1530.844	SLOW_SENDER1	N/A
1531.765	FAST_SENDER	N/A
1537.972	RECEIVER	FAST_SENDER
1540.182	SLOW_SENDER1	N/A
1540.413	FAST_SENDER	N/A
1549.522	SLOW_SENDER1	N/A
1550.725	RECEIVER	FAST_SENDER
1553.145	FAST_SENDER	N/A
1558.861	SLOW_SENDER1	N/A
1559.378	RECEIVER	FAST_SENDER
1561.784	FAST_SENDER	N/A
1562.565	RECEIVER	FAST_SENDER
1565.001	FAST_SENDER	N/A
1568.200	SLOW_SENDER1	N/A
1570.765	RECEIVER	FAST_SENDER
1573.203	FAST_SENDER	N/A
1573.972	RECEIVER	FAST_SENDER
1576.400	FAST_SENDER	N/A
1577.539	SLOW_SENDER1	N/A
1582.499	RECEIVER	FAST_SENDER
1584.918	FAST_SENDER	N/A
1585.692	RECEIVER	FAST_SENDER
1586.878	SLOW_SENDER1	N/A
1588.096	FAST_SENDER	N/A
1594.103	RECEIVER	FAST_SENDER
1596.218	SLOW_SENDER1	N/A
1596.514	FAST_SENDER	N/A
1605.556	SLOW_SENDER1	N/A
1607.375	RECEIVER	FAST_SENDER
1609.795	FAST_SENDER	N/A
1614.895	SLOW_SENDER1	N/A
1616.060	RECEIVER	FAST_SENDER
1618.469	FAST_SENDER	N/A
1619.212	RECEIVER	FAST_SENDER
1621.622	FAST_SENDER	N/A
1624.235	SLOW_SENDER1	N/A
1627.204	RECEIVER	FAST_SENDER
1629.652	FAST_SENDER	N/A
1630.395	RECEIVER	FAST_SENDER
1632.796	FAST_SENDER	N/A
1633.573	SLOW_SENDER1	N/A
1638.774	RECEIVER	FAST_SENDER
1641.217	FAST_SENDER	N/A
1641.952	RECEIVER	FAST_SENDER
1642.913	SLOW_SENDER1	N/A
1644.395	FAST_SENDER	N/A
1650.290	RECEIVER	FAST_SENDER
1652.252	SLOW_SENDER1	N/A
1652.692	FAST_SENDER	N/A
1661.590	SLOW_SENDER1	N/A
1663.223	RECEIVER	FAST_SENDER
1665.644	FAST_SENDER	N/A
1670.930	SLOW_SENDER1	N/A
1671.625	RECEIVER	FAST_SENDER
1674.026	FAST_SENDER	N/A
1680.739	SLOW_SENDER1	N/A
1684.345	RECEIVER	FAST_SENDER
1686.777	FAST_SENDER	N/A
1690.075	SLOW_SENDER1	N/A
1692.819	RECEIVER	FAST_SENDER
1695.246	FAST_SENDER	N/A
1696.024	RECEIVER	FAST_SENDER
1698.432	FAST_SENDER	N/A
1699.415	SLOW_SENDER1	N/A
1704.506	RECEIVER	FAST_SENDER
1706.937	FAST_SENDER	N/A
1707.718	RECEIVER	FAST_SENDER
1708.754	SLOW_SENDER1	N/A
1710.129	FAST_SENDER	N/A
1716.054	RECEIVER	FAST_SENDER
1718.094	SLOW_SENDER1	N/A
1718.473	FAST_SENDER	N/A
1727.432	SLOW_SENDER1	N/A
1729.405	RECEIVER	FAST_SENDER
1731.808	FAST_SENDER	N/A
1736.771	SLOW_SENDER1	N/A
1738.245	RECEIVER	FAST_SENDER
1740.654	FAST_SENDER	N/A
1741.430	RECEIVER	FAST_SENDER
1743.877	FAST_SENDER	N/A
1746.111	SLOW_SENDER1	N/A
1749.826	RECEIVER	FAST_SENDER
1752.251	FAST_SENDER	N/A
1753.046	RECEIVER	FAST_SENDER
1755.449	SLOW_SENDER1	N/A
1755.495	FAST_SENDER	N/A
1761.965	RECEIVER	FAST_SENDER
1764.789	SLOW_SENDER1	N/A
1768.564	FAST_SENDER	N/A
1774.128	SLOW_SENDER1	N/A
1774.625	RECEIVER	FAST_SENDER
1777.055	FAST_SENDER	N/A
1782.849	RECEIVER	FAST_SENDER
1783.466	SLOW_SENDER1	N/A
1785.277	FAST_SENDER	N/A
1792.806	SLOW_SENDER1	N/A
1796.158	RECEIVER	FAST_SENDER
1798.272	FAST_SENDER	N/A
1799.030	RECEIVER	FAST_SENDER
1801.479	FAST_SENDER	N/A
1802.145	SLOW_SENDER1	N/A
1811.482	SLOW_SENDER1	N/A
1814.182	FAST_SENDER	N/A
1820.124	RECEIVER	FAST_SENDER
1821.291	SLOW_SENDER1	N/A
1822.543	FAST_SENDER	N/A
1830.630	SLOW_SENDER1	N/A
1832.792	RECEIVER	FAST_SENDER
1835.194	FAST_SENDER	N/A
1839.970	SLOW_SENDER1	N/A
1840.993	RECEIVER	FAST_SENDER
1847.689	FAST_SENDER	N/A
1848.453	RECEIVER	FAST_SENDER
1849.308	SLOW_SENDER1	N/A
1850.886	FAST_SENDER	N/A
1856.858	RECEIVER	FAST_SENDER
1858.647	SLOW_SENDER1	N/A
1859.288	FAST_SENDER	N/A
1867.987	SLOW_SENDER1	N/A
1869.786	RECEIVER	FAST_SENDER
1872.194	FAST_SENDER	N/A
1877.325	SLOW_SENDER1	N/A
1877.862	RECEIVER	FAST_SENDER
1880.289	FAST_SENDER	N/A
1881.011	RECEIVER	FAST_SENDER
1883.440	FAST_SENDER	N/A
1886.706	SLOW_SENDER1	N/A
1889.187	RECEIVER	FAST_SENDER
1891.629	FAST_SENDER	N/A
1892.393	RECEIVER	FAST_SENDER
1894.816	FAST_SENDER	N/A
1896.045	SLOW_SENDER1	N/A
1900.712	RECEIVER	FAST_SENDER
1903.130	FAST_SENDER	N/A
1905.384	SLOW_SENDER1	N/A
1913.213	RECEIVER	FAST_SENDER
1914.723	SLOW_SENDER1	N/A
1915.639	FAST_SENDER	N/A
1921.224	RECEIVER	FAST_SENDER
1923.649	FAST_SENDER	N/A
1924.063	SLOW_SENDER1	N/A
1924.423	RECEIVER	FAST_SENDER
1926.839	FAST_SENDER	N/A
1932.885	RECEIVER	FAST_SENDER
1933.401	SLOW_SENDER1	N/A
1935.329	FAST_SENDER	N/A
1942.740	SLOW_SENDER1	N/A
1948.252	FAST_SENDER	N/A
1949.008	RECEIVER	FAST_SENDER
1951.458	FAST_SENDER	N/A
1952.080	SLOW_SENDER1	N/A
1957.280	RECEIVER	FAST_SENDER
1959.726	FAST_SENDER	N/A
1960.474	RECEIVER	FAST_SENDER
1961.418	SLOW_SENDER1	N/A
1962.874	FAST_SENDER	N/A
1968.630	RECEIVER	FAST_SENDER
1970.758	SLOW_SENDER1	N/A
1971.036	FAST_SENDER	N/A
1980.097	SLOW_SENDER1	N/A
1981.724	RECEIVER	FAST_SENDER
1984.127	FAST_SENDER	N/A
1989.434	SLOW_SENDER1	N/A
1989.637	RECEIVER	FAST_SENDER
1992.065	FAST_SENDER	N/A
1992.793	RECEIVER	FAST_SENDER
1995.222	FAST_SENDER	N/A
1998.773	SLOW_SENDER1	N/A
2001.270	RECEIVER	FAST_SENDER
2003.711	FAST_SENDER	N/A
2004.479	RECEIVER	FAST_SENDER
2006.897	FAST_SENDER	N/A
2008.113	SLOW_SENDER1	N/A
2017.452	SLOW_SENDER1	N/A
2019.132	FAST_SENDER	N/A
2024.857	RECEIVER	FAST_SENDER
2026.790	SLOW_SENDER1	N/A
2027.290	FAST_SENDER	N/A
2036.130	SLOW_SENDER1	N/A
2037.782	RECEIVER	FAST_SENDER
2040.195	FAST_SENDER	N/A
2045.469	SLOW_SENDER1	N/A
2046.862	RECEIVER	FAST_SENDER
2049.296	FAST_SENDER	N/A
2050.049	RECEIVER	FAST_SENDER
2052.463	FAST_SENDER	N/A
2054.808	SLOW_SENDER1	N/A
2058.357	RECEIVER	FAST_SENDER
2060.801	FAST_SENDER	N/A
2061.572	RECEIVER	FAST_SENDER
2063.998	FAST_SENDER	N/A
2064.147	SLOW_SENDER1	N/A
2069.892	RECEIVER	FAST_SENDER
2072.339	FAST_SENDER	N/A
2073.061	RECEIVER	FAST_SENDER
2073.956	SLOW_SENDER1	N/A
2075.497	FAST_SENDER	N/A
2081.192	RECEIVER	FAST_SENDER
2083.294	SLOW_SENDER1	N/A
2083.596	FAST_SENDER	N/A
2092.634	SLOW_SENDER1	N/A
2094.306	RECEIVER	FAST_SENDER
2096.746	FAST_SENDER	N/A
2101.973	SLOW_SENDER1	N/A
2102.539	RECEIVER	FAST_SENDER
2104.953	FAST_SENDER	N/A
2105.739	RECEIVER	FAST_SENDER
2108.160	FAST_SENDER	N/A
2111.310	SLOW_SENDER1	N/A
2114.072	RECEIVER	FAST_SENDER
2116.486	FAST_SENDER	N/A
2117.196	RECEIVER	FAST_SENDER
2119.611	FAST_SENDER	N/A
2120.649	SLOW_SENDER1	N/A
2126.008	RECEIVER	FAST_SENDER
2128.408	FAST_SENDER	N/A
2129.185	RECEIVER	FAST_SENDER
2129.989	SLOW_SENDER1	N/A
2131.623	FAST_SENDER	N/A
2137.787	RECEIVER	FAST_SENDER
2139.328	SLOW_SENDER1	N/A
2144.443	FAST_SENDER	N/A
2148.666	SLOW_SENDER1	N/A
2150.312	RECEIVER	FAST_SENDER
2152.760	FAST_SENDER	N/A
2158.006	SLOW_SENDER1	N/A
2158.715	RECEIVER	FAST_SENDER
2161.135	FAST_SENDER	N/A
2161.870	RECEIVER	FAST_SENDER
2164.294	FAST_SENDER	N/A
2167.815	SLOW_SENDER1	N/A
2170.351	RECEIVER	FAST_SENDER
2172.764	FAST_SENDER	N/A
2173.560	RECEIVER	FAST_SENDER
2175.983	FAST_SENDER	N/A
2177.153	SLOW_SENDER1	N/A
2181.644	RECEIVER	FAST_SENDER
2184.073	FAST_SENDER	N/A
2184.844	RECEIVER	FAST_SENDER
2186.493	SLOW_SENDER1	N/A
2187.290	FAST_SENDER	N/A
2195.832	SLOW_SENDER1	N/A
2200.542	FAST_SENDER	N/A
2205.170	SLOW_SENDER1	N/A
2206.694	RECEIVER	FAST_SENDER
2209.142	FAST_SENDER	N/A
2209.939	RECEIVER	FAST_SENDER
2212.382	FAST_SENDER	N/A
2214.510	SLOW_SENDER1	N/A
2218.396	RECEIVER	FAST_SENDER
2220.826	FAST_SENDER	N/A
2221.573	RECEIVER	FAST_SENDER
2223.849	SLOW_SENDER1	N/A
2224.020	FAST_SENDER	N/A
2229.935	RECEIVER	FAST_SENDER
2232.366	FAST_SENDER	N/A
2233.109	RECEIVER	FAST_SENDER
2233.188	SLOW_SENDER1	N/A
2235.533	FAST_SENDER	N/A
2241.697	RECEIVER	FAST_SENDER
2242.527	SLOW_SENDER1	N/A
2244.120	FAST_SENDER	N/A
2251.867	SLOW_SENDER1	N/A
2254.230	RECEIVER	FAST_SENDER
2256.631	FAST_SENDER	N/A
2257.371	RECEIVER	FAST_SENDER
2259.778	FAST_SENDER	N/A
2261.205	SLOW_SENDER1	N/A
2265.655	RECEIVER	FAST_SENDER
2268.084	FAST_SENDER	N/A
2270.544	SLOW_SENDER1	N/A
2278.998	RECEIVER	FAST_SENDER
2279.884	SLOW_SENDER1	N/A
2281.407	FAST_SENDER	N/A
2287.242	RECEIVER	FAST_SENDER
2289.226	SLOW_SENDER1	N/A
2289.651	FAST_SENDER	N/A
2298.565	SLOW_SENDER1	N/A
2300.531	RECEIVER	FAST_SENDER
2302.973	FAST_SENDER	N/A
2307.904	SLOW_SENDER1	N/A
2308.495	RECEIVER	FAST_SENDER
2310.899	FAST_SENDER	N/A
2318.195	SLOW_SENDER1	N/A
2321.021	RECEIVER	FAST_SENDER
2323.458	FAST_SENDER	N/A
2327.534	SLOW_SENDER1	N/A
2334.025	RECEIVER	FAST_SENDER
2336.464	FAST_SENDER	N/A
2336.873	SLOW_SENDER1	N/A
2342.048	RECEIVER	FAST_SENDER
2344.496	FAST_SENDER	N/A
2345.275	RECEIVER	FAST_SENDER
2346.213	SLOW_SENDER1	N/A
2347.699	FAST_SENDER	N/A
2353.721	RECEIVER	FAST_SENDER
2355.551	SLOW_SENDER1	N/A
2356.152	FAST_SENDER	N/A
2364.891	SLOW_SENDER1	N/A
2366.727	RECEIVER	FAST_SENDER
2369.170	FAST_SENDER	N/A
2374.230	SLOW_SENDER1	N/A
2374.800	RECEIVER	FAST_SENDER
2377.227	FAST_SENDER	N/A
2383.555	SLOW_SENDER1	N/A
2388.404	RECEIVER	FAST_SENDER
2390.819	FAST_SENDER	N/A
2392.894	SLOW_SENDER1	N/A
2396.918	RECEIVER	FAST_SENDER
2399.356	FAST_SENDER	N/A
2400.120	RECEIVER	FAST_SENDER
2402.233	SLOW_SENDER1	N/A
2402.545	FAST_SENDER	N/A
2411.570	SLOW_SENDER1	N/A
2415.599	FAST_SENDER	N/A
2420.909	SLOW_SENDER1	N/A
2421.180	RECEIVER	FAST_SENDER
2423.605	FAST_SENDER	N/A
2430.249	SLOW_SENDER1	N/A
2436.093	FAST_SENDER	N/A
2439.588	SLOW_SENDER1	N/A
2441.681	RECEIVER	FAST_SENDER
2444.113	FAST_SENDER	N/A
2448.927	SLOW_SENDER1	N/A
2450.122	RECEIVER	FAST_SENDER
2452.561	FAST_SENDER	N/A
2458.266	SLOW_SENDER1	N/A
2462.965	RECEIVER	FAST_SENDER
2465.369	FAST_SENDER	N/A
2467.606	SLOW_SENDER1	N/A
2471.507	RECEIVER	FAST_SENDER
2473.955	FAST_SENDER	N/A
2474.682	RECEIVER	FAST_SENDER
2476.944	SLOW_SENDER1	N/A
2477.123	FAST_SENDER	N/A
2483.094	RECEIVER	FAST_SENDER
2486.283	SLOW_SENDER1	N/A
2489.531	FAST_SENDER	N/A
2495.396	RECEIVER	FAST_SENDER
2495.623	SLOW_SENDER1	N/A
2497.832	FAST_SENDER	N/A
2503.731	RECEIVER	FAST_SENDER
2504.961	SLOW_SENDER1	N/A
2506.179	FAST_SENDER	N/A
2514.301	SLOW_SENDER1	N/A
2517.038	RECEIVER	FAST_SENDER
2519.442	FAST_SENDER	N/A
2523.640	SLOW_SENDER1	N/A
2525.706	RECEIVER	FAST_SENDER
2528.128	FAST_SENDER	N/A
2528.907	RECEIVER	FAST_SENDER
2531.339	FAST_SENDER	N/A
2532.979	SLOW_SENDER1	N/A
2537.039	RECEIVER	FAST_SENDER
2539.486	FAST_SENDER	N/A
2540.273	RECEIVER	FAST_SENDER
2542.682	FAST_SENDER	N/A
2542.787	SLOW_SENDER1	N/A
2548.405	RECEIVER	FAST_SENDER
2550.840	FAST_SENDER	N/A
2551.606	RECEIVER	FAST_SENDER
2552.596	SLOW_SENDER1	N/A
2554.055	FAST_SENDER	N/A
2560.194	RECEIVER	FAST_SENDER
2561.934	SLOW_SENDER1	N/A
2562.639	FAST_SENDER	N/A
2571.274	SLOW_SENDER1	N/A
2572.848	RECEIVER	FAST_SENDER
2575.291	FAST_SENDER	N/A
2580.613	SLOW_SENDER1	N/A
2581.009	RECEIVER	FAST_SENDER
2583.441	FAST_SENDER	N/A
2584.197	RECEIVER	FAST_SENDER
2586.613	FAST_SENDER	N/A
2589.950	SLOW_SENDER1	N/A
2592.536	RECEIVER	FAST_SENDER
2594.957	FAST_SENDER	N/A
2595.723	RECEIVER	FAST_SENDER
2598.162	FAST_SENDER	N/A
2599.289	SLOW_SENDER1	N/A
2604.166	RECEIVER	FAST_SENDER
2606.583	FAST_SENDER	N/A
2607.309	RECEIVER	FAST_SENDER
2608.629	SLOW_SENDER1	N/A
2617.968	SLOW_SENDER1	N/A
2618.887	FAST_SENDER	N/A
2624.651	RECEIVER	FAST_SENDER
2627.095	FAST_SENDER	N/A
2627.306	SLOW_SENDER1	N/A
2627.874	RECEIVER	FAST_SENDER
2630.300	FAST_SENDER	N/A
2636.565	RECEIVER	FAST_SENDER
2636.698	SLOW_SENDER1	N/A
2639.002	FAST_SENDER	N/A
2646.038	SLOW_SENDER1	N/A
2649.510	RECEIVER	FAST_SENDER
2651.915	FAST_SENDER	N/A
2652.644	RECEIVER	FAST_SENDER
2655.088	FAST_SENDER	N/A
2655.376	SLOW_SENDER1	N/A
2661.260	RECEIVER	FAST_SENDER
2663.674	FAST_SENDER	N/A
2664.427	RECEIVER	FAST_SENDER
2664.715	SLOW_SENDER1	N/A
2666.858	FAST_SENDER	N/A
2672.824	RECEIVER	FAST_SENDER
2674.055	SLOW_SENDER1	N/A
2675.238	FAST_SENDER	N/A
2683.393	SLOW_SENDER1	N/A
2685.618	RECEIVER	FAST_SENDER
2688.021	FAST_SENDER	N/A
2692.733	SLOW_SENDER1	N/A
2693.842	RECEIVER	FAST_SENDER
2696.267	FAST_SENDER	N/A
2697.057	RECEIVER	FAST_SENDER
2699.459	FAST_SENDER	N/A
2702.072	SLOW_SENDER1	N/A
2705.278	RECEIVER	FAST_SENDER
2707.720	FAST_SENDER	N/A
2708.496	RECEIVER	FAST_SENDER
2710.912	FAST_SENDER	N/A
2711.409	SLOW_SENDER1	N/A
2716.767	RECEIVER	FAST_SENDER
2719.213	FAST_SENDER	N/A
2719.992	RECEIVER	FAST_SENDER
2720.748	SLOW_SENDER1	N/A
2722.426	FAST_SENDER	N/A
2727.863	RECEIVER	FAST_SENDER
2730.088	SLOW_SENDER1	N/A
2730.282	FAST_SENDER	N/A
2739.427	SLOW_SENDER1	N/A
2741.223	RECEIVER	FAST_SENDER
2743.635	FAST_SENDER	N/A
2748.765	SLOW_SENDER1	N/A
2750.107	RECEIVER	FAST_SENDER
2752.551	FAST_SENDER	N/A
2753.307	RECEIVER	FAST_SENDER
2755.712	FAST_SENDER	N/A
2758.105	SLOW_SENDER1	N/A
2761.892	RECEIVER	FAST_SENDER
2764.310	FAST_SENDER	N/A
2765.034	RECEIVER	FAST_SENDER
2767.444	SLOW_SENDER1	N/A
2767.484	FAST_SENDER	N/A
2774.157	RECEIVER	FAST_SENDER
2776.578	FAST_SENDER	N/A
2776.783	SLOW_SENDER1	N/A
2777.352	RECEIVER	FAST_SENDER
2779.754	FAST_SENDER	N/A
2785.753	RECEIVER	FAST_SENDER
2786.587	SLOW_SENDER1	N/A
2788.181	FAST_SENDER	N/A
2795.926	SLOW_SENDER1	N/A
2800.895	FAST_SENDER	N/A
2805.265	SLOW_SENDER1	N/A
2806.686	RECEIVER	FAST_SENDER
2813.480	FAST_SENDER	N/A
2814.604	SLOW_SENDER1	N/A
2819.575	RECEIVER	FAST_SENDER
2822.001	FAST_SENDER	N/A
2823.944	SLOW_SENDER1	N/A
2827.464	RECEIVER	FAST_SENDER
2829.877	FAST_SENDER	N/A
2830.616	RECEIVER	FAST_SENDER
2833.057	FAST_SENDER	N/A
2833.282	SLOW_SENDER1	N/A
2839.175	RECEIVER	FAST_SENDER
2841.615	FAST_SENDER	N/A
2842.401	RECEIVER	FAST_SENDER
2842.787	SLOW_SENDER1	N/A
2844.821	FAST_SENDER	N/A
2850.751	RECEIVER	FAST_SENDER
2852.127	SLOW_SENDER1	N/A
2853.194	FAST_SENDER	N/A
2861.466	SLOW_SENDER1	N/A
2863.541	RECEIVER	FAST_SENDER
2865.961	FAST_SENDER	N/A
2870.805	SLOW_SENDER1	N/A
2871.792	RECEIVER	FAST_SENDER
2874.197	FAST_SENDER	N/A
2874.956	RECEIVER	FAST_SENDER
2877.378	FAST_SENDER	N/A
2880.144	SLOW_SENDER1	N/A
2883.269	RECEIVER	FAST_SENDER
2885.687	FAST_SENDER	N/A
2886.435	RECEIVER	FAST_SENDER
2888.841	FAST_SENDER	N/A
2889.482	SLOW_SENDER1	N/A
2895.167	RECEIVER	FAST_SENDER
2897.593	FAST_SENDER	N/A
2898.354	RECEIVER	FAST_SENDER
2898.821	SLOW_SENDER1	N/A
2905.706	FAST_SENDER	N/A
2906.430	RECEIVER	FAST_SENDER
2908.160	SLOW_SENDER1	N/A
2908.831	FAST_SENDER	N/A
2914.550	RECEIVER	FAST_SENDER
2916.963	FAST_SENDER	N/A
2917.500	SLOW_SENDER1	N/A
2917.760	RECEIVER	FAST_SENDER
2920.200	FAST_SENDER	N/A
2926.318	RECEIVER	FAST_SENDER
2926.838	SLOW_SENDER1	N/A
2928.723	FAST_SENDER	N/A
2936.177	SLOW_SENDER1	N/A
2939.503	RECEIVER	FAST_SENDER
2941.903	FAST_SENDER	N/A
2942.639	RECEIVER	FAST_SENDER
2945.061	FAST_SENDER	N/A
2945.517	SLOW_SENDER1	N/A
2950.995	RECEIVER	FAST_SENDER
2953.422	FAST_SENDER	N/A
2954.200	RECEIVER	FAST_SENDER
2954.855	SLOW_SENDER1	N/A
2956.640	FAST_SENDER	N/A
2962.409	RECEIVER	FAST_SENDER
2964.195	SLOW_SENDER1	N/A
2964.840	FAST_SENDER	N/A
2973.534	SLOW_SENDER1	N/A
2975.549	RECEIVER	FAST_SENDER
2977.988	FAST_SENDER	N/A
2982.873	SLOW_SENDER1	N/A
2983.555	RECEIVER	FAST_SENDER
2985.958	FAST_SENDER	N/A
2986.754	RECEIVER	FAST_SENDER
2989.178	FAST_SENDER	N/A
2992.681	SLOW_SENDER1	N/A
2994.718	RECEIVER	FAST_SENDER
2997.151	FAST_SENDER	N/A
2997.881	RECEIVER	FAST_SENDER
3000.307	FAST_SENDER	N/A
3002.021	SLOW_SENDER1	N/A
3006.894	RECEIVER	FAST_SENDER
3009.308	FAST_SENDER	N/A
3010.017	RECEIVER	FAST_SENDER
3011.358	SLOW_SENDER1	N/A
3012.459	FAST_SENDER	N/A
3018.469	RECEIVER	FAST_SENDER
3020.697	SLOW_SENDER1	N/A
3020.919	FAST_SENDER	N/A
3030.036	SLOW_SENDER1	N/A
3031.355	RECEIVER	FAST_SENDER
3033.765	FAST_SENDER	N/A
3039.376	SLOW_SENDER1	N/A
3039.572	RECEIVER	FAST_SENDER
3041.981	FAST_SENDER	N/A
3042.761	RECEIVER	FAST_SENDER
3045.173	FAST_SENDER	N/A
3048.714	SLOW_SENDER1	N/A
3050.922	RECEIVER	FAST_SENDER
3053.340	FAST_SENDER	N/A
3054.130	RECEIVER	FAST_SENDER
3056.545	FAST_SENDER	N/A
3058.054	SLOW_SENDER1	N/A
3062.096	RECEIVER	FAST_SENDER
3067.863	SLOW_SENDER1	N/A
3068.971	FAST_SENDER	N/A
3077.201	SLOW_SENDER1	N/A
3079.599	RECEIVER	FAST_SENDER
3082.019	FAST_SENDER	N/A
3082.799	RECEIVER	FAST_SENDER
3085.246	FAST_SENDER	N/A
3086.540	SLOW_SENDER1	N/A
3091.260	RECEIVER	FAST_SENDER
3093.671	FAST_SENDER	N/A
3094.425	RECEIVER	FAST_SENDER
3095.880	SLOW_SENDER1	N/A
3096.825	FAST_SENDER	N/A
3102.766	RECEIVER	FAST_SENDER
3105.194	FAST_SENDER	N/A
3105.218	SLOW_SENDER1	N/A
3105.936	RECEIVER	FAST_SENDER
3108.357	FAST_SENDER	N/A
3114.089	RECEIVER	FAST_SENDER
3115.027	SLOW_SENDER1	N/A
3116.499	FAST_SENDER	N/A
3124.367	SLOW_SENDER1	N/A
3127.461	RECEIVER	FAST_SENDER
3129.868	FAST_SENDER	N/A
3130.632	RECEIVER	FAST_SENDER
3133.056	FAST_SENDER	N/A
3133.705	SLOW_SENDER1	N/A
3138.823	RECEIVER	FAST_SENDER
3141.227	FAST_SENDER	N/A
3141.975	RECEIVER	FAST_SENDER
3143.044	SLOW_SENDER1	N/A
3144.392	FAST_SENDER	N/A
3149.891	RECEIVER	FAST_SENDER
3152.326	FAST_SENDER	N/A
3152.384	SLOW_SENDER1	N/A
3153.109	RECEIVER	FAST_SENDER
3155.557	FAST_SENDER	N/A
3161.727	RECEIVER	FAST_SENDER
3162.192	SLOW_SENDER1	N/A
3164.142	FAST_SENDER	N/A
3171.531	SLOW_SENDER1	N/A
3174.753	RECEIVER	FAST_SENDER
3177.156	FAST_SENDER	N/A
3177.929	RECEIVER	FAST_SENDER
3180.353	FAST_SENDER	N/A
3180.870	SLOW_SENDER1	N/A
3186.281	RECEIVER	FAST_SENDER
3188.683	FAST_SENDER	N/A
3189.477	RECEIVER	FAST_SENDER
3190.207	SLOW_SENDER1	N/A
3191.911	FAST_SENDER	N/A
3197.671	RECEIVER	FAST_SENDER
3199.546	SLOW_SENDER1	N/A
3200.086	FAST_SENDER	N/A
3205.824	RECEIVER	FAST_SENDER
3208.272	FAST_SENDER	N/A
3208.886	SLOW_SENDER1	N/A
3208.994	RECEIVER	FAST_SENDER
3211.408	FAST_SENDER	N/A
3217.113	RECEIVER	FAST_SENDER
3218.225	SLOW_SENDER1	N/A
3219.518	FAST_SENDER	N/A
3227.564	SLOW_SENDER1	N/A
3230.568	RECEIVER	FAST_SENDER
3233.010	FAST_SENDER	N/A
3236.903	SLOW_SENDER1	N/A
3239.182	RECEIVER	FAST_SENDER
3241.585	FAST_SENDER	N/A
3242.363	RECEIVER	FAST_SENDER
3244.789	FAST_SENDER	N/A
3246.243	SLOW_SENDER1	N/A
3251.050	RECEIVER	FAST_SENDER
3253.450	FAST_SENDER	N/A
3254.229	RECEIVER	FAST_SENDER
3255.581	SLOW_SENDER1	N/A
3256.651	FAST_SENDER	N/A
3262.578	RECEIVER	FAST_SENDER
3264.920	SLOW_SENDER1	N/A
3264.985	FAST_SENDER	N/A
3274.260	SLOW_SENDER1	N/A
3276.104	RECEIVER	FAST_SENDER
3278.549	FAST_SENDER	N/A
3283.598	SLOW_SENDER1	N/A
3284.199	RECEIVER	FAST_SENDER
3286.609	FAST_SENDER	N/A
3293.407	SLOW_SENDER1	N/A
3296.682	RECEIVER	FAST_SENDER
3299.094	FAST_SENDER	N/A
3299.868	RECEIVER	FAST_SENDER
3302.299	FAST_SENDER	N/A
3302.747	SLOW_SENDER1	N/A
3308.121	RECEIVER	FAST_SENDER
3310.561	FAST_SENDER	N/A
3311.318	RECEIVER	FAST_SENDER
3312.085	SLOW_SENDER1	N/A
3313.759	FAST_SENDER	N/A
3319.647	RECEIVER	FAST_SENDER
3321.424	SLOW_SENDER1	N/A
3322.094	FAST_SENDER	N/A
3330.764	SLOW_SENDER1	N/A
3332.494	RECEIVER	FAST_SENDER
3334.916	FAST_SENDER	N/A
3340.102	SLOW_SENDER1	N/A
3341.146	RECEIVER	FAST_SENDER
3343.554	FAST_SENDER	N/A
3344.363	RECEIVER	FAST_SENDER
3346.787	FAST_SENDER	N/A
3349.442	SLOW_SENDER1	N/A
3352.601	RECEIVER	FAST_SENDER
3355.023	FAST_SENDER	N/A
3355.819	RECEIVER	FAST_SENDER
3358.251	FAST_SENDER	N/A
3358.781	SLOW_SENDER1	N/A
3364.133	RECEIVER	FAST_SENDER
3366.565	FAST_SENDER	N/A
3367.361	RECEIVER	FAST_SENDER
3368.120	SLOW_SENDER1	N/A
3369.790	FAST_SENDER	N/A
3375.849	RECEIVER	FAST_SENDER
3377.459	SLOW_SENDER1	N/A
3378.262	FAST_SENDER	N/A
3386.798	SLOW_SENDER1	N/A
3388.704	RECEIVER	FAST_SENDER
3391.117	FAST_SENDER	N/A
3396.138	SLOW_SENDER1	N/A
3397.404	RECEIVER	FAST_SENDER
3399.814	FAST_SENDER	N/A
3400.584	RECEIVER	FAST_SENDER
3405.476	SLOW_SENDER1	N/A
3408.216	FAST_SENDER	N/A
3413.859	RECEIVER	FAST_SENDER
3414.815	SLOW_SENDER1	N/A
3416.284	FAST_SENDER	N/A
3424.155	SLOW_SENDER1	N/A
3427.130	RECEIVER	FAST_SENDER
3429.533	FAST_SENDER	N/A
3433.493	SLOW_SENDER1	N/A
3435.748	RECEIVER	FAST_SENDER
3438.149	FAST_SENDER	N/A
3438.915	RECEIVER	FAST_SENDER
3441.329	FAST_SENDER	N/A
3442.833	SLOW_SENDER1	N/A
3447.258	RECEIVER	FAST_SENDER
3449.670	FAST_SENDER	N/A
3450.463	RECEIVER	FAST_SENDER
3452.172	SLOW_SENDER1	N/A
3452.872	FAST_SENDER	N/A
3459.062	RECEIVER	FAST_SENDER
3461.471	FAST_SENDER	N/A
3461.510	SLOW_SENDER1	N/A
3462.233	RECEIVER	FAST_SENDER
3464.681	FAST_SENDER	N/A
3470.256	RECEIVER	FAST_SENDER
3471.319	SLOW_SENDER1	N/A
3472.656	FAST_SENDER	N/A
3480.658	SLOW_SENDER1	N/A
3483.699	RECEIVER	FAST_SENDER
3486.099	FAST_SENDER	N/A
3486.849	RECEIVER	FAST_SENDER
3489.285	FAST_SENDER	N/A
3489.995	SLOW_SENDER1	N/A
3495.060	RECEIVER	FAST_SENDER
3497.463	FAST_SENDER	N/A
3499.334	SLOW_SENDER1	N/A
3507.949	RECEIVER	FAST_SENDER
3509.143	SLOW_SENDER1	N/A
3510.383	FAST_SENDER	N/A
3516.481	RECEIVER	FAST_SENDER
3518.482	SLOW_SENDER1	N/A
3518.908	FAST_SENDER	N/A
3527.821	SLOW_SENDER1	N/A
3529.313	RECEIVER	FAST_SENDER
3531.735	FAST_SENDER	N/A
3537.160	SLOW_SENDER1	N/A
3543.968	FAST_SENDER	N/A
3546.500	SLOW_SENDER1	N/A
3550.024	RECEIVER	FAST_SENDER
3552.424	FAST_SENDER	N/A
3553.199	RECEIVER	FAST_SENDER
3555.640	FAST_SENDER	N/A
3555.838	SLOW_SENDER1	N/A
3561.395	RECEIVER	FAST_SENDER
3563.821	FAST_SENDER	N/A
3564.613	RECEIVER	FAST_SENDER
3565.177	SLOW_SENDER1	N/A
3567.049	FAST_SENDER	N/A
3573.266	RECEIVER	FAST_SENDER
3574.517	SLOW_SENDER1	N/A
3575.706	FAST_SENDER	N/A
3583.855	SLOW_SENDER1	N/A
3585.870	RECEIVER	FAST_SENDER
3588.281	FAST_SENDER	N/A
3593.195	SLOW_SENDER1	N/A
3594.435	RECEIVER	FAST_SENDER
3596.849	FAST_SENDER	N/A
3597.607	RECEIVER	FAST_SENDER
3600.009	FAST_SENDER	N/A
3602.534	SLOW_SENDER1	N/A
3611.871	SLOW_SENDER1	N/A
3612.803	FAST_SENDER	N/A
3618.643	RECEIVER	FAST_SENDER
3621.068	FAST_SENDER	N/A
3621.210	SLOW_SENDER1	N/A
3621.809	RECEIVER	FAST_SENDER
3624.250	FAST_SENDER	N/A
3629.883	RECEIVER	FAST_SENDER
3631.019	SLOW_SENDER1	N/A
3632.323	FAST_SENDER	N/A
3640.358	SLOW_SENDER1	N/A
3642.991	RECEIVER	FAST_SENDER
3645.413	FAST_SENDER	N/A
3649.697	SLOW_SENDER1	N/A
3651.148	RECEIVER	FAST_SENDER
3653.589	FAST_SENDER	N/A
3654.364	RECEIVER	FAST_SENDER
3656.767	FAST_SENDER	N/A
3659.036	SLOW_SENDER1	N/A
3662.403	RECEIVER	FAST_SENDER
3664.810	FAST_SENDER	N/A
3665.590	RECEIVER	FAST_SENDER
3668.013	FAST_SENDER	N/A
3668.376	SLOW_SENDER1	N/A
3677.714	SLOW_SENDER1	N/A
3680.310	FAST_SENDER	N/A
3686.157	RECEIVER	FAST_SENDER
3687.105	SLOW_SENDER1	N/A
3688.564	FAST_SENDER	N/A
3696.444	SLOW_SENDER1	N/A
3698.917	RECEIVER	FAST_SENDER
3701.344	FAST_SENDER	N/A
3705.784	SLOW_SENDER1	N/A
3707.357	RECEIVER	FAST_SENDER
3709.797	FAST_SENDER	N/A
3710.585	RECEIVER	FAST_SENDER
3713.008	FAST_SENDER	N/A
3715.122	SLOW_SENDER1	N/A
3724.462	SLOW_SENDER1	N/A
3725.479	FAST_SENDER	N/A
3731.504	RECEIVER	FAST_SENDER
3733.800	SLOW_SENDER1	N/A
3733.918	FAST_SENDER	N/A
3743.140	SLOW_SENDER1	N/A
3745.152	RECEIVER	FAST_SENDER
3747.563	FAST_SENDER	N/A
3752.479	SLOW_SENDER1	N/A
3753.496	RECEIVER	FAST_SENDER
3755.912	FAST_SENDER	N/A
3756.630	RECEIVER	FAST_SENDER
3759.038	FAST_SENDER	N/A
3761.818	SLOW_SENDER1	N/A
3765.305	RECEIVER	FAST_SENDER
3767.736	FAST_SENDER	N/A
3768.462	RECEIVER	FAST_SENDER
3770.867	FAST_SENDER	N/A
3771.157	SLOW_SENDER1	N/A
3776.821	RECEIVER	FAST_SENDER
3779.271	FAST_SENDER	N/A
3780.041	RECEIVER	FAST_SENDER
3780.496	SLOW_SENDER1	N/A
3782.476	FAST_SENDER	N/A
3788.499	RECEIVER	FAST_SENDER
3789.833	SLOW_SENDER1	N/A
3794.979	FAST_SENDER	N/A
3799.172	SLOW_SENDER1	N/A
3800.956	RECEIVER	FAST_SENDER
3803.374	FAST_SENDER	N/A
3804.140	RECEIVER	FAST_SENDER
3806.573	FAST_SENDER	N/A
3808.512	SLOW_SENDER1	N/A
3812.484	RECEIVER	FAST_SENDER
3817.883	SLOW_SENDER1	N/A
3819.271	FAST_SENDER	N/A
3827.223	SLOW_SENDER1	N/A
3829.386	RECEIVER	FAST_SENDER
3831.833	FAST_SENDER	N/A
3836.562	SLOW_SENDER1	N/A
3837.598	RECEIVER	FAST_SENDER
3840.039	FAST_SENDER	N/A
3840.804	RECEIVER	FAST_SENDER
3843.254	FAST_SENDER	N/A
3845.901	SLOW_SENDER1	N/A
3849.187	RECEIVER	FAST_SENDER
3851.592	FAST_SENDER	N/A
3852.301	RECEIVER	FAST_SENDER
3854.734	FAST_SENDER	N/A
3855.240	SLOW_SENDER1	N/A
3860.566	RECEIVER	FAST_SENDER
3862.999	FAST_SENDER	N/A
3864.579	SLOW_SENDER1	N/A
3873.657	RECEIVER	FAST_SENDER
3873.919	SLOW_SENDER1	N/A
3876.082	FAST_SENDER	N/A
3882.137	RECEIVER	FAST_SENDER
3883.257	SLOW_SENDER1	N/A
3884.576	FAST_SENDER	N/A
3892.596	SLOW_SENDER1	N/A
3894.740	RECEIVER	FAST_SENDER
3897.175	FAST_SENDER	N/A
3897.907	RECEIVER	FAST_SENDER
3900.319	FAST_SENDER	N/A
3901.936	SLOW_SENDER1	N/A
3905.981	RECEIVER	FAST_SENDER
3908.421	FAST_SENDER	N/A
3909.169	RECEIVER	FAST_SENDER
3911.570	FAST_SENDER	N/A
3911.742	SLOW_SENDER1	N/A
3917.608	RECEIVER	FAST_SENDER
3920.055	FAST_SENDER	N/A
3920.866	RECEIVER	FAST_SENDER
3921.081	SLOW_SENDER1	N/A
3923.273	FAST_SENDER	N/A
3929.298	RECEIVER	FAST_SENDER
3930.421	SLOW_SENDER1	N/A
3936.115	FAST_SENDER	N/A
3939.760	SLOW_SENDER1	N/A
3941.802	RECEIVER	FAST_SENDER
3944.211	FAST_SENDER	N/A
3944.995	RECEIVER	FAST_SENDER
3947.431	FAST_SENDER	N/A
3949.098	SLOW_SENDER1	N/A
3953.350	RECEIVER	FAST_SENDER
3955.794	FAST_SENDER	N/A
3956.577	RECEIVER	FAST_SENDER
3958.907	SLOW_SENDER1	N/A
3958.992	FAST_SENDER	N/A
3965.609	RECEIVER	FAST_SENDER
3968.247	SLOW_SENDER1	N/A
3972.295	FAST_SENDER	N/A
3977.585	SLOW_SENDER1	N/A
3978.161	RECEIVER	FAST_SENDER
3980.564	FAST_SENDER	N/A
3986.843	RECEIVER	FAST_SENDER
3986.938	SLOW_SENDER1	N/A
3989.246	FAST_SENDER	N/A
3995.395	RECEIVER	FAST_SENDER
3996.277	SLOW_SENDER1	N/A
3997.801	FAST_SENDER	N/A
4003.299	RECEIVER	FAST_SENDER
4005.616	SLOW_SENDER1	N/A
4005.739	FAST_SENDER	N/A
4012.342	RECEIVER	FAST_SENDER
4014.759	FAST_SENDER	N/A
4014.955	SLOW_SENDER1	N/A
4015.550	RECEIVER	FAST_SENDER
4017.986	FAST_SENDER	N/A
4024.022	RECEIVER	FAST_SENDER
4024.295	SLOW_SENDER1	N/A
4026.454	FAST_SENDER	N/A
4033.633	SLOW_SENDER1	N/A
4037.257	RECEIVER	FAST_SENDER
4039.664	FAST_SENDER	N/A
4040.427	RECEIVER	FAST_SENDER
4042.859	FAST_SENDER	N/A
4042.973	SLOW_SENDER1	N/A
4048.930	RECEIVER	FAST_SENDER
4051.361	FAST_SENDER	N/A
4052.119	RECEIVER	FAST_SENDER
4052.781	SLOW_SENDER1	N/A
4054.530	FAST_SENDER	N/A
4060.532	RECEIVER	FAST_SENDER
4062.120	SLOW_SENDER1	N/A
4062.966	FAST_SENDER	N/A
4071.459	SLOW_SENDER1	N/A
4073.211	RECEIVER	FAST_SENDER
4075.659	FAST_SENDER	N/A
4080.799	SLOW_SENDER1	N/A
4081.496	RECEIVER	FAST_SENDER
4083.943	FAST_SENDER	N/A
4084.715	RECEIVER	FAST_SENDER
4087.121	FAST_SENDER	N/A
4090.605	SLOW_SENDER1	N/A
4092.633	RECEIVER	FAST_SENDER
4095.083	FAST_SENDER	N/A
4095.869	RECEIVER	FAST_SENDER
4099.944	SLOW_SENDER1	N/A
4103.539	FAST_SENDER	N/A
4109.284	SLOW_SENDER1	N/A
4109.468	RECEIVER	FAST_SENDER
4111.876	FAST_SENDER	N/A
4112.631	RECEIVER	FAST_SENDER
4118.623	SLOW_SENDER1	N/A
4120.408	FAST_SENDER	N/A
4126.217	RECEIVER	FAST_SENDER
4127.961	SLOW_SENDER1	N/A
4128.629	FAST_SENDER	N/A
4137.301	SLOW_SENDER1	N/A
4139.453	RECEIVER	FAST_SENDER
4141.883	FAST_SENDER	N/A
4146.640	SLOW_SENDER1	N/A
4151.693	RECEIVER	FAST_SENDER
4154.103	FAST_SENDER	N/A
4156.448	SLOW_SENDER1	N/A
4160.181	RECEIVER	FAST_SENDER
4162.592	FAST_SENDER	N/A
4163.391	RECEIVER	FAST_SENDER
4165.787	SLOW_SENDER1	N/A
4165.800	FAST_SENDER	N/A
4175.127	SLOW_SENDER1	N/A
4178.598	FAST_SENDER	N/A
4184.465	SLOW_SENDER1	N/A
4184.748	RECEIVER	FAST_SENDER
4187.162	FAST_SENDER	N/A
4187.973	RECEIVER	FAST_SENDER
4190.412	FAST_SENDER	N/A
4193.805	SLOW_SENDER1	N/A
4196.612	RECEIVER	FAST_SENDER
4199.039	FAST_SENDER	N/A
4199.819	RECEIVER	FAST_SENDER
4202.260	FAST_SENDER	N/A
4203.144	SLOW_SENDER1	N/A
4208.147	RECEIVER	FAST_SENDER
4210.597	FAST_SENDER	N/A
4211.334	RECEIVER	FAST_SENDER
4212.483	SLOW_SENDER1	N/A
4213.773	FAST_SENDER	N/A
4219.912	RECEIVER	FAST_SENDER
4221.822	SLOW_SENDER1	N/A
4222.343	FAST_SENDER	N/A
4231.161	SLOW_SENDER1	N/A
4232.669	RECEIVER	FAST_SENDER
4235.069	FAST_SENDER	N/A
4240.500	SLOW_SENDER1	N/A
4241.124	RECEIVER	FAST_SENDER
4243.529	FAST_SENDER	N/A
4244.267	RECEIVER	FAST_SENDER
4246.676	FAST_SENDER	N/A
4249.839	SLOW_SENDER1	N/A
4252.732	RECEIVER	FAST_SENDER
4255.170	FAST_SENDER	N/A
4255.952	RECEIVER	FAST_SENDER
4258.371	FAST_SENDER	N/A
4259.179	SLOW_SENDER1	N/A
4264.059	RECEIVER	FAST_SENDER
4266.499	FAST_SENDER	N/A
4267.227	RECEIVER	FAST_SENDER
4268.518	SLOW_SENDER1	N/A
4269.628	FAST_SENDER	N/A
4275.909	RECEIVER	FAST_SENDER
4277.856	SLOW_SENDER1	N/A
4278.358	FAST_SENDER	N/A
4287.196	SLOW_SENDER1	N/A
4288.739	RECEIVER	FAST_SENDER
4291.179	FAST_SENDER	N/A
4296.535	SLOW_SENDER1	N/A
4297.067	RECEIVER	FAST_SENDER
4299.496	FAST_SENDER	N/A
4300.253	RECEIVER	FAST_SENDER
4302.664	FAST_SENDER	N/A
4305.995	SLOW_SENDER1	N/A
4308.733	RECEIVER	FAST_SENDER
4311.156	FAST_SENDER	N/A
4311.915	RECEIVER	FAST_SENDER
4314.344	FAST_SENDER	N/A
4315.334	SLOW_SENDER1	N/A
4320.388	RECEIVER	FAST_SENDER
4322.809	FAST_SENDER	N/A
4323.588	RECEIVER	FAST_SENDER
4324.674	SLOW_SENDER1	N/A
4326.001	FAST_SENDER	N/A
4332.039	RECEIVER	FAST_SENDER
4334.012	SLOW_SENDER1	N/A
4334.473	FAST_SENDER	N/A
4343.352	SLOW_SENDER1	N/A
4344.881	RECEIVER	FAST_SENDER
4347.306	FAST_SENDER	N/A
4352.691	SLOW_SENDER1	N/A
4353.081	RECEIVER	FAST_SENDER
4355.511	FAST_SENDER	N/A
4356.271	RECEIVER	FAST_SENDER
4358.701	FAST_SENDER	N/A
4362.029	SLOW_SENDER1	N/A
4364.634	RECEIVER	FAST_SENDER
4367.058	FAST_SENDER	N/A
4367.819	RECEIVER	FAST_SENDER
4371.369	SLOW_SENDER1	N/A
4375.152	FAST_SENDER	N/A
4375.914	RECEIVER	FAST_SENDER
4378.327	FAST_SENDER	N/A
4380.708	SLOW_SENDER1	N/A
4384.626	RECEIVER	FAST_SENDER
4387.037	FAST_SENDER	N/A
4387.791	RECEIVER	FAST_SENDER
4390.045	SLOW_SENDER1	N/A
4390.208	FAST_SENDER	N/A
4396.028	RECEIVER	FAST_SENDER
4398.454	FAST_SENDER	N/A
4399.214	RECEIVER	FAST_SENDER
4399.384	SLOW_SENDER1	N/A
4401.644	FAST_SENDER	N/A
4407.559	RECEIVER	FAST_SENDER
4408.724	SLOW_SENDER1	N/A
4409.973	FAST_SENDER	N/A
4418.063	SLOW_SENDER1	N/A
4420.471	RECEIVER	FAST_SENDER
4422.900	FAST_SENDER	N/A
4423.664	RECEIVER	FAST_SENDER
4426.108	FAST_SENDER	N/A
4427.401	SLOW_SENDER1	N/A
4432.102	RECEIVER	FAST_SENDER
4434.551	FAST_SENDER	N/A
4435.320	RECEIVER	FAST_SENDER
4436.741	SLOW_SENDER1	N/A
4437.755	FAST_SENDER	N/A
4443.645	RECEIVER	FAST_SENDER
4446.055	FAST_SENDER	N/A
4446.080	SLOW_SENDER1	N/A
4455.888	SLOW_SENDER1	N/A
4457.316	RECEIVER	FAST_SENDER
4459.766	FAST_SENDER	N/A
4465.227	SLOW_SENDER1	N/A
4465.703	RECEIVER	FAST_SENDER
4468.125	FAST_SENDER	N/A
4468.875	RECEIVER	FAST_SENDER
4471.277	FAST_SENDER	N/A
4474.567	SLOW_SENDER1	N/A
4477.556	RECEIVER	FAST_SENDER
4479.960	FAST_SENDER	N/A
4480.771	RECEIVER	FAST_SENDER
4483.905	SLOW_SENDER1	N/A
4488.215	FAST_SENDER	N/A
4493.245	SLOW_SENDER1	N/A
4493.858	RECEIVER	FAST_SENDER
4496.282	FAST_SENDER	N/A
4503.054	SLOW_SENDER1	N/A
4506.590	RECEIVER	FAST_SENDER
4509.003	FAST_SENDER	N/A
4509.794	RECEIVER	FAST_SENDER
4512.227	FAST_SENDER	N/A
4512.392	SLOW_SENDER1	N/A
4518.205	RECEIVER	FAST_SENDER
4520.634	FAST_SENDER	N/A
4521.367	RECEIVER	FAST_SENDER
4521.732	SLOW_SENDER1	N/A
4528.490	FAST_SENDER	N/A
4531.071	SLOW_SENDER1	N/A
4534.285	RECEIVER	FAST_SENDER
4536.703	FAST_SENDER	N/A
4537.517	RECEIVER	FAST_SENDER
4539.962	FAST_SENDER	N/A
4540.409	SLOW_SENDER1	N/A
4545.621	RECEIVER	FAST_SENDER
4548.028	FAST_SENDER	N/A
4548.781	RECEIVER	FAST_SENDER
4549.749	SLOW_SENDER1	N/A
4551.197	FAST_SENDER	N/A
4556.848	RECEIVER	FAST_SENDER
4559.088	SLOW_SENDER1	N/A
4559.273	FAST_SENDER	N/A
4568.427	SLOW_SENDER1	N/A
4569.440	RECEIVER	FAST_SENDER
4571.871	FAST_SENDER	N/A
4577.766	SLOW_SENDER1	N/A
4584.148	FAST_SENDER	N/A
4587.105	SLOW_SENDER1	N/A
4596.413	FAST_SENDER	N/A
4596.445	SLOW_SENDER1	N/A
4602.515	RECEIVER	FAST_SENDER
4604.918	FAST_SENDER	N/A
4605.650	RECEIVER	FAST_SENDER
4606.252	SLOW_SENDER1	N/A
4608.057	FAST_SENDER	N/A
4613.813	RECEIVER	FAST_SENDER
4615.592	SLOW_SENDER1	N/A
4616.224	FAST_SENDER	N/A
4624.931	SLOW_SENDER1	N/A
4626.623	RECEIVER	FAST_SENDER
4629.068	FAST_SENDER	N/A
4634.270	SLOW_SENDER1	N/A
4634.903	RECEIVER	FAST_SENDER
4637.330	FAST_SENDER	N/A
4643.254	RECEIVER	FAST_SENDER
4644.079	SLOW_SENDER1	N/A
4645.679	FAST_SENDER	N/A
4651.633	RECEIVER	FAST_SENDER
4653.418	SLOW_SENDER1	N/A
4654.075	FAST_SENDER	N/A
4662.756	SLOW_SENDER1	N/A
4664.928	RECEIVER	FAST_SENDER
4667.358	FAST_SENDER	N/A
4668.100	RECEIVER	FAST_SENDER
4670.510	FAST_SENDER	N/A
4672.096	SLOW_SENDER1	N/A
4681.448	SLOW_SENDER1	N/A
4682.826	FAST_SENDER	N/A
4688.644	RECEIVER	FAST_SENDER
4690.784	SLOW_SENDER1	N/A
4691.075	FAST_SENDER	N/A
4700.124	SLOW_SENDER1	N/A
4701.875	RECEIVER	FAST_SENDER
4704.280	FAST_SENDER	N/A
4709.463	SLOW_SENDER1	N/A
4709.751	RECEIVER	FAST_SENDER
4712.163	FAST_SENDER	N/A
4712.914	RECEIVER	FAST_SENDER
4718.802	SLOW_SENDER1	N/A
4720.642	FAST_SENDER	N/A
4726.451	RECEIVER	FAST_SENDER
4728.141	SLOW_SENDER1	N/A
4728.886	FAST_SENDER	N/A
4737.480	SLOW_SENDER1	N/A
4739.095	RECEIVER	FAST_SENDER
4741.513	FAST_SENDER	N/A
4746.820	SLOW_SENDER1	N/A
4748.210	RECEIVER	FAST_SENDER
4750.620	FAST_SENDER	N/A
4751.384	RECEIVER	FAST_SENDER
4753.829	FAST_SENDER	N/A
4756.158	SLOW_SENDER1	N/A
4759.921	RECEIVER	FAST_SENDER
4762.364	FAST_SENDER	N/A
4763.110	RECEIVER	FAST_SENDER
4765.498	SLOW_SENDER1	N/A
4765.547	FAST_SENDER	N/A
4771.744	RECEIVER	FAST_SENDER
4774.837	SLOW_SENDER1	N/A
4778.250	FAST_SENDER	N/A
4783.810	RECEIVER	FAST_SENDER
4784.175	SLOW_SENDER1	N/A
4786.247	FAST_SENDER	N/A
4792.299	RECEIVER	FAST_SENDER
4793.515	SLOW_SENDER1	N/A
4794.715	FAST_SENDER	N/A
4802.854	SLOW_SENDER1	N/A
4805.155	RECEIVER	FAST_SENDER
4807.582	FAST_SENDER	N/A
4808.362	RECEIVER	FAST_SENDER
4810.804	FAST_SENDER	N/A
4812.193	SLOW_SENDER1	N/A
4817.457	RECEIVER	FAST_SENDER
4819.862	FAST_SENDER	N/A
4820.634	RECEIVER	FAST_SENDER
4821.532	SLOW_SENDER1	N/A
4823.079	FAST_SENDER	N/A
4828.892	RECEIVER	FAST_SENDER
4830.872	SLOW_SENDER1	N/A
4831.326	FAST_SENDER	N/A
4840.210	SLOW_SENDER1	N/A
4842.150	RECEIVER	FAST_SENDER
4844.590	FAST_SENDER	N/A
4849.549	SLOW_SENDER1	N/A
4850.948	RECEIVER	FAST_SENDER
4853.395	FAST_SENDER	N/A
4854.201	RECEIVER	FAST_SENDER
4856.640	FAST_SENDER	N/A
4858.889	SLOW_SENDER1	N/A
4862.435	RECEIVER	FAST_SENDER
4864.857	FAST_SENDER	N/A
4865.615	RECEIVER	FAST_SENDER
4868.058	FAST_SENDER	N/A
4868.228	SLOW_SENDER1	N/A
4873.634	RECEIVER	FAST_SENDER
4876.080	FAST_SENDER	N/A
4876.859	RECEIVER	FAST_SENDER
4877.566	SLOW_SENDER1	N/A
4879.271	FAST_SENDER	N/A
4885.582	RECEIVER	FAST_SENDER
4886.906	SLOW_SENDER1	N/A
4888.026	FAST_SENDER	N/A
4896.245	SLOW_SENDER1	N/A
4898.315	RECEIVER	FAST_SENDER
4900.763	FAST_SENDER	N/A
4905.584	SLOW_SENDER1	N/A
4906.974	RECEIVER	FAST_SENDER
4909.403	FAST_SENDER	N/A
4910.163	RECEIVER	FAST_SENDER
4912.571	FAST_SENDER	N/A
4914.923	SLOW_SENDER1	N/A
4918.513	RECEIVER	FAST_SENDER
4920.944	FAST_SENDER	N/A
4921.674	RECEIVER	FAST_SENDER
4924.100	FAST_SENDER	N/A
4924.263	SLOW_SENDER1	N/A
4929.879	RECEIVER	FAST_SENDER
4932.279	FAST_SENDER	N/A
4933.028	RECEIVER	FAST_SENDER
4933.601	SLOW_SENDER1	N/A
4935.477	FAST_SENDER	N/A
4941.212	RECEIVER	FAST_SENDER
4942.941	SLOW_SENDER1	N/A
4943.649	FAST_SENDER	N/A
4952.280	SLOW_SENDER1	N/A
4955.809	FAST_SENDER	N/A
4961.618	SLOW_SENDER1	N/A
4961.798	RECEIVER	FAST_SENDER
4964.231	FAST_SENDER	N/A
4970.200	RECEIVER	FAST_SENDER
4970.958	SLOW_SENDER1	N/A
4972.645	FAST_SENDER	N/A
4980.297	SLOW_SENDER1	N/A
4983.377	RECEIVER	FAST_SENDER
4985.796	FAST_SENDER	N/A
4989.634	SLOW_SENDER1	N/A
4996.572	RECEIVER	FAST_SENDER
4998.973	SLOW_SENDER1	N/A
4998.985	FAST_SENDER	N/A
5005.447	RECEIVER	FAST_SENDER
5007.850	FAST_SENDER	N/A
5008.313	SLOW_SENDER1	N/A
5008.602	RECEIVER	FAST_SENDER
5011.019	FAST_SENDER	N/A
5017.128	RECEIVER	FAST_SENDER
5017.652	SLOW_SENDER1	N/A
5019.568	FAST_SENDER	N/A
5021.688	RECEIVER	FAST_SENDER
5024.108	FAST_SENDER	N/A
5026.990	SLOW_SENDER1	N/A
5030.249	RECEIVER	FAST_SENDER
5032.669	FAST_SENDER	N/A
5033.431	RECEIVER	FAST_SENDER
5035.856	FAST_SENDER	N/A
5036.330	SLOW_SENDER1	N/A
5041.853	RECEIVER	FAST_SENDER
5044.295	FAST_SENDER	N/A
5045.053	RECEIVER	FAST_SENDER
5045.669	SLOW_SENDER1	N/A
5047.454	FAST_SENDER	N/A
5053.598	RECEIVER	FAST_SENDER
5055.008	SLOW_SENDER1	N/A
5056.015	FAST_SENDER	N/A
5064.347	SLOW_SENDER1	N/A
5066.465	RECEIVER	FAST_SENDER
5068.881	FAST_SENDER	N/A
5073.686	SLOW_SENDER1	N/A
5074.800	RECEIVER	FAST_SENDER
5077.214	FAST_SENDER	N/A
5077.988	RECEIVER	FAST_SENDER
5080.427	FAST_SENDER	N/A
5083.025	SLOW_SENDER1	N/A
5086.333	RECEIVER	FAST_SENDER
5092.364	SLOW_SENDER1	N/A
5093.103	FAST_SENDER	N/A
5101.704	SLOW_SENDER1	N/A
5103.489	RECEIVER	FAST_SENDER
5105.910	FAST_SENDER	N/A
5111.040	SLOW_SENDER1	N/A
5111.955	RECEIVER	FAST_SENDER
5114.361	FAST_SENDER	N/A
5115.102	RECEIVER	FAST_SENDER
5117.545	FAST_SENDER	N/A
5120.380	SLOW_SENDER1	N/A
5123.301	RECEIVER	FAST_SENDER
5125.707	FAST_SENDER	N/A
5126.482	RECEIVER	FAST_SENDER
5128.897	FAST_SENDER	N/A
5129.719	SLOW_SENDER1	N/A
5134.648	RECEIVER	FAST_SENDER
5137.083	FAST_SENDER	N/A
5137.840	RECEIVER	FAST_SENDER
5139.059	SLOW_SENDER1	N/A
5140.256	FAST_SENDER	N/A
5145.804	RECEIVER	FAST_SENDER
5148.212	FAST_SENDER	N/A
5148.397	SLOW_SENDER1	N/A
5149.015	RECEIVER	FAST_SENDER
5151.431	FAST_SENDER	N/A
5157.348	RECEIVER	FAST_SENDER
5157.736	SLOW_SENDER1	N/A
5159.787	FAST_SENDER	N/A
5166.095	RECEIVER	FAST_SENDER
5167.076	SLOW_SENDER1	N/A
5168.498	FAST_SENDER	N/A
5174.355	RECEIVER	FAST_SENDER
5176.414	SLOW_SENDER1	N/A
5176.802	FAST_SENDER	N/A
5182.727	RECEIVER	FAST_SENDER
5185.139	FAST_SENDER	N/A
5185.754	SLOW_SENDER1	N/A
5185.890	RECEIVER	FAST_SENDER
5188.309	FAST_SENDER	N/A
5194.424	RECEIVER	FAST_SENDER
5195.093	SLOW_SENDER1	N/A
5196.861	FAST_SENDER	N/A
5204.431	SLOW_SENDER1	N/A
5207.454	RECEIVER	FAST_SENDER
5209.882	FAST_SENDER	N/A
5210.627	RECEIVER	FAST_SENDER
5213.031	FAST_SENDER	N/A
5213.771	SLOW_SENDER1	N/A
5219.145	RECEIVER	FAST_SENDER
5221.586	FAST_SENDER	N/A
5222.381	RECEIVER	FAST_SENDER
5223.110	SLOW_SENDER1	N/A
5224.808	FAST_SENDER	N/A
5230.877	RECEIVER	FAST_SENDER
5232.449	SLOW_SENDER1	N/A
5233.319	FAST_SENDER	N/A
5241.788	SLOW_SENDER1	N/A
5243.778	RECEIVER	FAST_SENDER
5246.214	FAST_SENDER	N/A
5251.128	SLOW_SENDER1	N/A
5252.215	RECEIVER	FAST_SENDER
5254.662	FAST_SENDER	N/A
5255.440	RECEIVER	FAST_SENDER
5257.863	FAST_SENDER	N/A
5260.466	SLOW_SENDER1	N/A
5263.915	RECEIVER	FAST_SENDER
5266.335	FAST_SENDER	N/A
5267.128	RECEIVER	FAST_SENDER
5269.570	FAST_SENDER	N/A
5269.805	SLOW_SENDER1	N/A
5275.672	RECEIVER	FAST_SENDER
5278.077	FAST_SENDER	N/A
5278.816	RECEIVER	FAST_SENDER
5279.198	SLOW_SENDER1	N/A
5281.257	FAST_SENDER	N/A
5286.918	RECEIVER	FAST_SENDER
5288.538	SLOW_SENDER1	N/A
5289.353	FAST_SENDER	N/A
5297.876	SLOW_SENDER1	N/A
5299.950	RECEIVER	FAST_SENDER
5302.385	FAST_SENDER	N/A
5307.215	SLOW_SENDER1	N/A
5308.273	RECEIVER	FAST_SENDER
5310.720	FAST_SENDER	N/A
5316.555	SLOW_SENDER1	N/A
5321.388	RECEIVER	FAST_SENDER
5323.427	FAST_SENDER	N/A
5325.893	SLOW_SENDER1	N/A
5329.180	RECEIVER	FAST_SENDER
5331.584	FAST_SENDER	N/A
5332.363	RECEIVER	FAST_SENDER
5334.805	FAST_SENDER	N/A
5335.233	SLOW_SENDER1	N/A
5340.719	RECEIVER	FAST_SENDER
5343.166	FAST_SENDER	N/A
5343.954	RECEIVER	FAST_SENDER
5344.572	SLOW_SENDER1	N/A
5346.374	FAST_SENDER	N/A
5352.550	RECEIVER	FAST_SENDER
5353.911	SLOW_SENDER1	N/A
5354.958	FAST_SENDER	N/A
5363.250	SLOW_SENDER1	N/A
5365.906	RECEIVER	FAST_SENDER
5368.354	FAST_SENDER	N/A
5369.145	RECEIVER	FAST_SENDER
5372.589	SLOW_SENDER1	N/A
5376.338	FAST_SENDER	N/A
5381.928	SLOW_SENDER1	N/A
5381.991	RECEIVER	FAST_SENDER
5384.416	FAST_SENDER	N/A
5390.313	RECEIVER	FAST_SENDER
5391.267	SLOW_SENDER1	N/A
5392.740	FAST_SENDER	N/A
5398.869	RECEIVER	FAST_SENDER
5400.607	SLOW_SENDER1	N/A
5401.283	FAST_SENDER	N/A
5409.943	SLOW_SENDER1	N/A
5412.337	RECEIVER	FAST_SENDER
5414.782	FAST_SENDER	N/A
5419.283	SLOW_SENDER1	N/A
5420.983	RECEIVER	FAST_SENDER
5423.404	FAST_SENDER	N/A
5424.136	RECEIVER	FAST_SENDER
5426.560	FAST_SENDER	N/A
5428.622	SLOW_SENDER1	N/A
5432.524	RECEIVER	FAST_SENDER
5434.958	FAST_SENDER	N/A
5437.962	SLOW_SENDER1	N/A
5444.915	RECEIVER	FAST_SENDER
5447.300	SLOW_SENDER1	N/A
5447.332	FAST_SENDER	N/A
5453.584	RECEIVER	FAST_SENDER
5456.009	FAST_SENDER	N/A
5456.639	SLOW_SENDER1	N/A
5456.771	RECEIVER	FAST_SENDER
5459.172	FAST_SENDER	N/A
5464.909	RECEIVER	FAST_SENDER
5465.979	SLOW_SENDER1	N/A
5467.314	FAST_SENDER	N/A
5475.317	SLOW_SENDER1	N/A
5478.097	RECEIVER	FAST_SENDER
5480.506	FAST_SENDER	N/A
5481.289	RECEIVER	FAST_SENDER
5483.732	FAST_SENDER	N/A
5484.657	SLOW_SENDER1	N/A
5489.632	RECEIVER	FAST_SENDER
5492.041	FAST_SENDER	N/A
5492.787	RECEIVER	FAST_SENDER
5493.996	SLOW_SENDER1	N/A
5495.194	FAST_SENDER	N/A
5501.235	RECEIVER	FAST_SENDER
5503.334	SLOW_SENDER1	N/A
5503.666	FAST_SENDER	N/A
5512.674	SLOW_SENDER1	N/A
5514.438	RECEIVER	FAST_SENDER
[truncated: 11,116 more rows]
