# Supplementary material for: CATO: Wake-Up reCeiver-bAsed communicaTiOn for Batteryless Devices
Source: Sensors (Basel). 2025 Nov 7;25(22):6813. doi: 10.3390/s25226813 (PMC12655924; doi:10.3390/s25226813)
Supplement: Supplementary file 1 [file sensors-25-06813-s001.zip › File S1_Experimental_and_Simulation_Data/simulation/capsweep/cap3/mac_competing_nodes_link_reserve.csv]

time_s	node_id	received_from
2.700	FAST_SENDER	N/A
2.700	SLOW_SENDER1	N/A
3.434	RECEIVER	SLOW_SENDER1
5.576	RECEIVER	FAST_SENDER
7.982	FAST_SENDER	N/A
8.779	RECEIVER	FAST_SENDER
11.202	FAST_SENDER	N/A
11.983	RECEIVER	FAST_SENDER
12.477	SLOW_SENDER1	N/A
14.433	FAST_SENDER	N/A
21.816	SLOW_SENDER1	N/A
21.858	FAST_SENDER	N/A
29.751	FAST_SENDER	N/A
30.560	RECEIVER	FAST_SENDER
31.155	SLOW_SENDER1	N/A
32.994	FAST_SENDER	N/A
40.494	SLOW_SENDER1	N/A
40.594	FAST_SENDER	N/A
48.598	FAST_SENDER	N/A
49.379	RECEIVER	FAST_SENDER
49.833	SLOW_SENDER1	N/A
51.779	FAST_SENDER	N/A
59.173	SLOW_SENDER1	N/A
59.641	FAST_SENDER	N/A
67.289	FAST_SENDER	N/A
68.041	RECEIVER	FAST_SENDER
68.512	SLOW_SENDER1	N/A
70.464	FAST_SENDER	N/A
77.433	FAST_SENDER	N/A
77.851	SLOW_SENDER1	N/A
78.190	RECEIVER	FAST_SENDER
80.605	FAST_SENDER	N/A
81.399	RECEIVER	FAST_SENDER
83.847	FAST_SENDER	N/A
84.601	RECEIVER	FAST_SENDER
87.009	FAST_SENDER	N/A
87.190	SLOW_SENDER1	N/A
94.731	FAST_SENDER	N/A
95.459	RECEIVER	FAST_SENDER
96.529	SLOW_SENDER1	N/A
97.867	FAST_SENDER	N/A
105.357	FAST_SENDER	N/A
105.868	SLOW_SENDER1	N/A
106.110	RECEIVER	FAST_SENDER
108.526	FAST_SENDER	N/A
109.307	RECEIVER	FAST_SENDER
111.725	FAST_SENDER	N/A
115.207	SLOW_SENDER1	N/A
119.590	FAST_SENDER	N/A
120.355	RECEIVER	FAST_SENDER
122.778	FAST_SENDER	N/A
123.576	RECEIVER	FAST_SENDER
124.734	SLOW_SENDER1	N/A
126.023	FAST_SENDER	N/A
133.466	FAST_SENDER	N/A
134.073	SLOW_SENDER1	N/A
134.233	RECEIVER	FAST_SENDER
136.666	FAST_SENDER	N/A
137.459	RECEIVER	FAST_SENDER
139.881	FAST_SENDER	N/A
142.332	RECEIVER	FAST_SENDER
143.412	SLOW_SENDER1	N/A
144.745	FAST_SENDER	N/A
152.513	FAST_SENDER	N/A
152.751	SLOW_SENDER1	N/A
153.269	RECEIVER	FAST_SENDER
155.702	FAST_SENDER	N/A
156.474	RECEIVER	FAST_SENDER
158.901	FAST_SENDER	N/A
159.636	RECEIVER	FAST_SENDER
162.075	FAST_SENDER	N/A
162.508	SLOW_SENDER1	N/A
162.786	RECEIVER	FAST_SENDER
165.225	FAST_SENDER	N/A
171.857	SLOW_SENDER1	N/A
172.739	FAST_SENDER	N/A
175.231	RECEIVER	FAST_SENDER
177.637	FAST_SENDER	N/A
178.399	RECEIVER	FAST_SENDER
180.816	FAST_SENDER	N/A
181.197	SLOW_SENDER1	N/A
181.582	RECEIVER	FAST_SENDER
184.027	FAST_SENDER	N/A
190.535	SLOW_SENDER1	N/A
191.498	FAST_SENDER	N/A
194.034	RECEIVER	FAST_SENDER
196.438	FAST_SENDER	N/A
197.240	RECEIVER	FAST_SENDER
199.670	FAST_SENDER	N/A
199.873	SLOW_SENDER1	N/A
200.458	RECEIVER	FAST_SENDER
202.868	FAST_SENDER	N/A
210.164	SLOW_SENDER1	N/A
210.372	FAST_SENDER	N/A
218.247	FAST_SENDER	N/A
219.047	RECEIVER	FAST_SENDER
219.503	SLOW_SENDER1	N/A
221.471	FAST_SENDER	N/A
228.843	SLOW_SENDER1	N/A
229.156	FAST_SENDER	N/A
236.901	FAST_SENDER	N/A
237.691	RECEIVER	FAST_SENDER
238.181	SLOW_SENDER1	N/A
240.132	FAST_SENDER	N/A
247.521	SLOW_SENDER1	N/A
247.892	FAST_SENDER	N/A
255.468	FAST_SENDER	N/A
256.241	RECEIVER	FAST_SENDER
256.860	SLOW_SENDER1	N/A
258.660	FAST_SENDER	N/A
266.199	SLOW_SENDER1	N/A
266.448	FAST_SENDER	N/A
273.855	FAST_SENDER	N/A
274.644	RECEIVER	FAST_SENDER
275.538	SLOW_SENDER1	N/A
277.078	FAST_SENDER	N/A
284.774	FAST_SENDER	N/A
284.877	SLOW_SENDER1	N/A
285.533	RECEIVER	FAST_SENDER
287.968	FAST_SENDER	N/A
288.695	RECEIVER	FAST_SENDER
291.108	FAST_SENDER	N/A
291.870	RECEIVER	FAST_SENDER
294.306	FAST_SENDER	N/A
294.686	SLOW_SENDER1	N/A
295.070	RECEIVER	FAST_SENDER
297.478	FAST_SENDER	N/A
300.669	FAST_SENDER	N/A
304.025	SLOW_SENDER1	N/A
306.810	RECEIVER	FAST_SENDER
309.211	FAST_SENDER	N/A
309.940	RECEIVER	FAST_SENDER
312.384	FAST_SENDER	N/A
313.156	RECEIVER	FAST_SENDER
313.364	SLOW_SENDER1	N/A
319.922	FAST_SENDER	N/A
322.063	RECEIVER	FAST_SENDER
322.703	SLOW_SENDER1	N/A
324.483	FAST_SENDER	N/A
331.709	FAST_SENDER	N/A
332.042	SLOW_SENDER1	N/A
332.501	RECEIVER	FAST_SENDER
336.345	FAST_SENDER	N/A
341.381	SLOW_SENDER1	N/A
343.577	FAST_SENDER	N/A
346.085	RECEIVER	FAST_SENDER
348.499	FAST_SENDER	N/A
350.720	SLOW_SENDER1	N/A
356.526	FAST_SENDER	N/A
357.286	RECEIVER	FAST_SENDER
359.706	FAST_SENDER	N/A
360.060	SLOW_SENDER1	N/A
360.430	RECEIVER	FAST_SENDER
367.556	FAST_SENDER	N/A
369.396	SLOW_SENDER1	N/A
369.690	RECEIVER	FAST_SENDER
372.123	FAST_SENDER	N/A
372.872	RECEIVER	FAST_SENDER
375.281	FAST_SENDER	N/A
378.736	SLOW_SENDER1	N/A
382.987	FAST_SENDER	N/A
383.797	RECEIVER	FAST_SENDER
386.227	FAST_SENDER	N/A
386.986	RECEIVER	FAST_SENDER
388.545	SLOW_SENDER1	N/A
389.415	FAST_SENDER	N/A
396.762	FAST_SENDER	N/A
397.884	SLOW_SENDER1	N/A
403.993	FAST_SENDER	N/A
406.170	RECEIVER	FAST_SENDER
407.222	SLOW_SENDER1	N/A
408.602	FAST_SENDER	N/A
416.562	SLOW_SENDER1	N/A
416.706	FAST_SENDER	N/A
424.833	FAST_SENDER	N/A
425.593	RECEIVER	FAST_SENDER
425.901	SLOW_SENDER1	N/A
428.030	FAST_SENDER	N/A
435.240	SLOW_SENDER1	N/A
435.363	FAST_SENDER	N/A
443.426	FAST_SENDER	N/A
444.193	RECEIVER	FAST_SENDER
444.579	SLOW_SENDER1	N/A
446.635	FAST_SENDER	N/A
453.918	SLOW_SENDER1	N/A
454.515	FAST_SENDER	N/A
462.097	FAST_SENDER	N/A
462.871	RECEIVER	FAST_SENDER
463.257	SLOW_SENDER1	N/A
465.301	FAST_SENDER	N/A
471.331	RECEIVER	FAST_SENDER
472.596	SLOW_SENDER1	N/A
473.420	FAST_SENDER	N/A
480.863	FAST_SENDER	N/A
481.596	RECEIVER	FAST_SENDER
481.936	SLOW_SENDER1	N/A
484.011	FAST_SENDER	N/A
491.144	FAST_SENDER	N/A
491.272	SLOW_SENDER1	N/A
491.885	RECEIVER	FAST_SENDER
494.313	FAST_SENDER	N/A
500.037	RECEIVER	FAST_SENDER
501.081	SLOW_SENDER1	N/A
502.471	FAST_SENDER	N/A
509.959	FAST_SENDER	N/A
510.420	SLOW_SENDER1	N/A
510.709	RECEIVER	FAST_SENDER
513.154	FAST_SENDER	N/A
513.912	RECEIVER	FAST_SENDER
516.340	FAST_SENDER	N/A
517.128	RECEIVER	FAST_SENDER
519.563	FAST_SENDER	N/A
519.760	SLOW_SENDER1	N/A
520.299	RECEIVER	FAST_SENDER
522.700	FAST_SENDER	N/A
529.568	SLOW_SENDER1	N/A
530.307	FAST_SENDER	N/A
537.881	FAST_SENDER	N/A
538.615	RECEIVER	FAST_SENDER
538.907	SLOW_SENDER1	N/A
541.035	FAST_SENDER	N/A
548.247	SLOW_SENDER1	N/A
548.819	FAST_SENDER	N/A
556.442	FAST_SENDER	N/A
557.167	RECEIVER	FAST_SENDER
557.585	SLOW_SENDER1	N/A
559.607	FAST_SENDER	N/A
566.738	FAST_SENDER	N/A
566.924	SLOW_SENDER1	N/A
567.539	RECEIVER	FAST_SENDER
569.941	FAST_SENDER	N/A
570.729	RECEIVER	FAST_SENDER
573.149	FAST_SENDER	N/A
576.264	SLOW_SENDER1	N/A
576.317	FAST_SENDER	N/A
582.272	RECEIVER	FAST_SENDER
584.679	FAST_SENDER	N/A
585.440	RECEIVER	FAST_SENDER
585.602	SLOW_SENDER1	N/A
587.849	FAST_SENDER	N/A
594.942	SLOW_SENDER1	N/A
595.206	FAST_SENDER	N/A
602.205	FAST_SENDER	N/A
604.281	SLOW_SENDER1	N/A
604.429	RECEIVER	FAST_SENDER
606.848	FAST_SENDER	N/A
607.649	RECEIVER	FAST_SENDER
610.087	FAST_SENDER	N/A
613.287	FAST_SENDER	N/A
613.620	SLOW_SENDER1	N/A
620.636	FAST_SENDER	N/A
621.406	RECEIVER	FAST_SENDER
622.959	SLOW_SENDER1	N/A
623.851	FAST_SENDER	N/A
631.815	FAST_SENDER	N/A
632.298	SLOW_SENDER1	N/A
632.543	RECEIVER	FAST_SENDER
634.966	FAST_SENDER	N/A
635.734	RECEIVER	FAST_SENDER
638.165	FAST_SENDER	N/A
638.929	RECEIVER	FAST_SENDER
641.331	FAST_SENDER	N/A
641.637	SLOW_SENDER1	N/A
649.078	FAST_SENDER	N/A
649.837	RECEIVER	FAST_SENDER
650.976	SLOW_SENDER1	N/A
652.274	FAST_SENDER	N/A
660.113	FAST_SENDER	N/A
660.316	SLOW_SENDER1	N/A
660.865	RECEIVER	FAST_SENDER
663.291	FAST_SENDER	N/A
664.062	RECEIVER	FAST_SENDER
666.484	FAST_SENDER	N/A
667.225	RECEIVER	FAST_SENDER
669.640	SLOW_SENDER1	N/A
669.675	FAST_SENDER	N/A
677.902	FAST_SENDER	N/A
678.634	RECEIVER	FAST_SENDER
678.980	SLOW_SENDER1	N/A
681.071	FAST_SENDER	N/A
688.319	SLOW_SENDER1	N/A
688.867	FAST_SENDER	N/A
696.082	FAST_SENDER	N/A
696.845	RECEIVER	FAST_SENDER
697.658	SLOW_SENDER1	N/A
699.281	FAST_SENDER	N/A
706.859	FAST_SENDER	N/A
706.997	SLOW_SENDER1	N/A
707.638	RECEIVER	FAST_SENDER
710.082	FAST_SENDER	N/A
715.681	RECEIVER	FAST_SENDER
716.806	SLOW_SENDER1	N/A
718.092	FAST_SENDER	N/A
725.449	FAST_SENDER	N/A
726.145	SLOW_SENDER1	N/A
733.003	FAST_SENDER	N/A
733.780	RECEIVER	FAST_SENDER
735.484	SLOW_SENDER1	N/A
736.224	FAST_SENDER	N/A
743.898	FAST_SENDER	N/A
744.656	RECEIVER	FAST_SENDER
744.823	SLOW_SENDER1	N/A
747.093	FAST_SENDER	N/A
754.162	SLOW_SENDER1	N/A
754.376	FAST_SENDER	N/A
761.887	FAST_SENDER	N/A
762.611	RECEIVER	FAST_SENDER
763.501	SLOW_SENDER1	N/A
765.034	FAST_SENDER	N/A
772.143	FAST_SENDER	N/A
772.840	SLOW_SENDER1	N/A
772.911	RECEIVER	FAST_SENDER
775.358	FAST_SENDER	N/A
781.049	RECEIVER	FAST_SENDER
782.180	SLOW_SENDER1	N/A
783.457	FAST_SENDER	N/A
791.327	FAST_SENDER	N/A
791.516	SLOW_SENDER1	N/A
792.110	RECEIVER	FAST_SENDER
794.536	FAST_SENDER	N/A
795.289	RECEIVER	FAST_SENDER
797.695	FAST_SENDER	N/A
798.417	RECEIVER	FAST_SENDER
800.842	FAST_SENDER	N/A
800.856	SLOW_SENDER1	N/A
801.555	RECEIVER	FAST_SENDER
803.995	FAST_SENDER	N/A
810.665	SLOW_SENDER1	N/A
811.607	FAST_SENDER	N/A
814.058	RECEIVER	FAST_SENDER
816.465	FAST_SENDER	N/A
817.205	RECEIVER	FAST_SENDER
819.653	FAST_SENDER	N/A
820.004	SLOW_SENDER1	N/A
820.473	RECEIVER	FAST_SENDER
822.915	FAST_SENDER	N/A
826.118	FAST_SENDER	N/A
829.342	SLOW_SENDER1	N/A
831.812	RECEIVER	FAST_SENDER
834.230	FAST_SENDER	N/A
834.972	RECEIVER	FAST_SENDER
837.412	FAST_SENDER	N/A
839.151	SLOW_SENDER1	N/A
840.596	FAST_SENDER	N/A
846.078	RECEIVER	FAST_SENDER
848.491	SLOW_SENDER1	N/A
848.502	FAST_SENDER	N/A
856.879	FAST_SENDER	N/A
857.829	SLOW_SENDER1	N/A
864.203	FAST_SENDER	N/A
866.547	RECEIVER	FAST_SENDER
867.168	SLOW_SENDER1	N/A
868.995	FAST_SENDER	N/A
876.508	SLOW_SENDER1	N/A
876.716	FAST_SENDER	N/A
884.111	FAST_SENDER	N/A
884.863	RECEIVER	FAST_SENDER
885.846	SLOW_SENDER1	N/A
887.280	FAST_SENDER	N/A
894.473	FAST_SENDER	N/A
895.186	SLOW_SENDER1	N/A
895.226	RECEIVER	FAST_SENDER
897.644	FAST_SENDER	N/A
904.995	SLOW_SENDER1	N/A
905.017	FAST_SENDER	N/A
912.958	FAST_SENDER	N/A
913.712	RECEIVER	FAST_SENDER
914.333	SLOW_SENDER1	N/A
916.120	FAST_SENDER	N/A
923.624	FAST_SENDER	N/A
923.673	SLOW_SENDER1	N/A
924.421	RECEIVER	FAST_SENDER
926.842	FAST_SENDER	N/A
927.587	RECEIVER	FAST_SENDER
929.994	FAST_SENDER	N/A
930.723	RECEIVER	FAST_SENDER
933.168	FAST_SENDER	N/A
933.481	SLOW_SENDER1	N/A
936.360	FAST_SENDER	N/A
941.860	RECEIVER	FAST_SENDER
942.820	SLOW_SENDER1	N/A
944.268	FAST_SENDER	N/A
951.804	FAST_SENDER	N/A
952.159	SLOW_SENDER1	N/A
959.375	FAST_SENDER	N/A
960.109	RECEIVER	FAST_SENDER
961.499	SLOW_SENDER1	N/A
962.510	FAST_SENDER	N/A
969.759	FAST_SENDER	N/A
970.523	RECEIVER	FAST_SENDER
970.835	SLOW_SENDER1	N/A
972.924	FAST_SENDER	N/A
980.175	SLOW_SENDER1	N/A
980.442	FAST_SENDER	N/A
987.799	FAST_SENDER	N/A
988.561	RECEIVER	FAST_SENDER
989.514	SLOW_SENDER1	N/A
991.011	FAST_SENDER	N/A
998.810	FAST_SENDER	N/A
998.854	SLOW_SENDER1	N/A
999.587	RECEIVER	FAST_SENDER
1001.993	FAST_SENDER	N/A
1002.757	RECEIVER	FAST_SENDER
1005.164	FAST_SENDER	N/A
1008.661	SLOW_SENDER1	N/A
1012.632	FAST_SENDER	N/A
1015.052	RECEIVER	FAST_SENDER
1017.467	FAST_SENDER	N/A
1018.001	SLOW_SENDER1	N/A
1018.185	RECEIVER	FAST_SENDER
1020.587	FAST_SENDER	N/A
1021.338	RECEIVER	FAST_SENDER
1023.770	FAST_SENDER	N/A
1027.340	SLOW_SENDER1	N/A
1031.521	FAST_SENDER	N/A
1032.295	RECEIVER	FAST_SENDER
1034.716	FAST_SENDER	N/A
1035.476	RECEIVER	FAST_SENDER
1036.679	SLOW_SENDER1	N/A
1037.891	FAST_SENDER	N/A
1045.527	FAST_SENDER	N/A
1046.018	SLOW_SENDER1	N/A
1046.331	RECEIVER	FAST_SENDER
1048.757	FAST_SENDER	N/A
1049.475	RECEIVER	FAST_SENDER
1051.905	FAST_SENDER	N/A
1052.688	RECEIVER	FAST_SENDER
1055.131	FAST_SENDER	N/A
1055.357	SLOW_SENDER1	N/A
1063.018	FAST_SENDER	N/A
1063.733	RECEIVER	FAST_SENDER
1064.706	SLOW_SENDER1	N/A
1066.156	FAST_SENDER	N/A
1073.648	FAST_SENDER	N/A
1074.045	SLOW_SENDER1	N/A
1074.385	RECEIVER	FAST_SENDER
1076.807	FAST_SENDER	N/A
1077.541	RECEIVER	FAST_SENDER
1079.942	FAST_SENDER	N/A
1083.385	SLOW_SENDER1	N/A
1088.460	FAST_SENDER	N/A
1092.723	SLOW_SENDER1	N/A
1096.508	FAST_SENDER	N/A
1097.282	RECEIVER	FAST_SENDER
1099.712	FAST_SENDER	N/A
1100.481	RECEIVER	FAST_SENDER
1102.063	SLOW_SENDER1	N/A
1107.692	FAST_SENDER	N/A
1111.402	SLOW_SENDER1	N/A
1115.432	FAST_SENDER	N/A
1117.646	RECEIVER	FAST_SENDER
1120.092	FAST_SENDER	N/A
1120.740	SLOW_SENDER1	N/A
1123.293	FAST_SENDER	N/A
1130.080	SLOW_SENDER1	N/A
1130.418	FAST_SENDER	N/A
1137.989	FAST_SENDER	N/A
1139.419	SLOW_SENDER1	N/A
1146.165	FAST_SENDER	N/A
1146.939	RECEIVER	FAST_SENDER
1148.758	SLOW_SENDER1	N/A
1149.351	FAST_SENDER	N/A
1156.784	FAST_SENDER	N/A
1157.568	RECEIVER	FAST_SENDER
1158.097	SLOW_SENDER1	N/A
1160.014	FAST_SENDER	N/A
1167.247	FAST_SENDER	N/A
1167.436	SLOW_SENDER1	N/A
1168.022	RECEIVER	FAST_SENDER
1170.461	FAST_SENDER	N/A
1177.727	SLOW_SENDER1	N/A
1178.245	FAST_SENDER	N/A
1185.513	FAST_SENDER	N/A
1186.242	RECEIVER	FAST_SENDER
1187.066	SLOW_SENDER1	N/A
1188.692	FAST_SENDER	N/A
1196.120	FAST_SENDER	N/A
1196.405	SLOW_SENDER1	N/A
1196.869	RECEIVER	FAST_SENDER
1199.274	FAST_SENDER	N/A
1200.062	RECEIVER	FAST_SENDER
1202.497	FAST_SENDER	N/A
1203.296	RECEIVER	FAST_SENDER
1205.738	FAST_SENDER	N/A
1205.745	SLOW_SENDER1	N/A
1208.944	FAST_SENDER	N/A
1214.921	RECEIVER	FAST_SENDER
1215.553	SLOW_SENDER1	N/A
1217.347	FAST_SENDER	N/A
1224.892	SLOW_SENDER1	N/A
1225.483	FAST_SENDER	N/A
1233.262	FAST_SENDER	N/A
1234.040	RECEIVER	FAST_SENDER
1234.231	SLOW_SENDER1	N/A
1240.996	FAST_SENDER	N/A
1243.251	RECEIVER	FAST_SENDER
1243.570	SLOW_SENDER1	N/A
1245.677	FAST_SENDER	N/A
1252.909	SLOW_SENDER1	N/A
1253.031	FAST_SENDER	N/A
1261.786	FAST_SENDER	N/A
1262.249	SLOW_SENDER1	N/A
1262.508	RECEIVER	FAST_SENDER
1264.930	FAST_SENDER	N/A
1265.731	RECEIVER	FAST_SENDER
1268.160	FAST_SENDER	N/A
1268.906	RECEIVER	FAST_SENDER
1271.338	FAST_SENDER	N/A
1271.585	SLOW_SENDER1	N/A
1279.513	FAST_SENDER	N/A
1280.261	RECEIVER	FAST_SENDER
1280.925	SLOW_SENDER1	N/A
1282.669	FAST_SENDER	N/A
1289.844	FAST_SENDER	N/A
1290.264	SLOW_SENDER1	N/A
1290.562	RECEIVER	FAST_SENDER
1293.006	FAST_SENDER	N/A
1293.797	RECEIVER	FAST_SENDER
1296.200	FAST_SENDER	N/A
1296.971	RECEIVER	FAST_SENDER
1299.380	FAST_SENDER	N/A
1299.604	SLOW_SENDER1	N/A
1302.571	FAST_SENDER	N/A
1308.108	RECEIVER	FAST_SENDER
1309.008	SLOW_SENDER1	N/A
1310.531	FAST_SENDER	N/A
1317.921	FAST_SENDER	N/A
1318.347	SLOW_SENDER1	N/A
1318.705	RECEIVER	FAST_SENDER
1321.125	FAST_SENDER	N/A
1321.881	RECEIVER	FAST_SENDER
1324.306	FAST_SENDER	N/A
1325.068	RECEIVER	FAST_SENDER
1327.507	FAST_SENDER	N/A
1327.686	SLOW_SENDER1	N/A
1334.902	FAST_SENDER	N/A
1337.025	SLOW_SENDER1	N/A
1337.212	RECEIVER	FAST_SENDER
1339.650	FAST_SENDER	N/A
1346.364	SLOW_SENDER1	N/A
1347.161	FAST_SENDER	N/A
1347.942	RECEIVER	FAST_SENDER
1350.378	FAST_SENDER	N/A
1351.136	RECEIVER	FAST_SENDER
1353.559	FAST_SENDER	N/A
1354.346	RECEIVER	FAST_SENDER
1355.704	SLOW_SENDER1	N/A
1356.764	FAST_SENDER	N/A
1364.427	FAST_SENDER	N/A
1365.042	SLOW_SENDER1	N/A
1365.204	RECEIVER	FAST_SENDER
1367.607	FAST_SENDER	N/A
1374.381	SLOW_SENDER1	N/A
1375.107	FAST_SENDER	N/A
1375.899	RECEIVER	FAST_SENDER
1378.344	FAST_SENDER	N/A
1381.487	FAST_SENDER	N/A
1383.721	SLOW_SENDER1	N/A
1386.979	RECEIVER	FAST_SENDER
1389.391	FAST_SENDER	N/A
1390.165	RECEIVER	FAST_SENDER
1392.601	FAST_SENDER	N/A
1393.059	SLOW_SENDER1	N/A
1399.802	FAST_SENDER	N/A
1401.943	RECEIVER	FAST_SENDER
1402.399	SLOW_SENDER1	N/A
1404.363	FAST_SENDER	N/A
1411.422	FAST_SENDER	N/A
1411.738	SLOW_SENDER1	N/A
1418.426	FAST_SENDER	N/A
1420.954	RECEIVER	FAST_SENDER
1421.076	SLOW_SENDER1	N/A
1423.404	FAST_SENDER	N/A
1430.416	SLOW_SENDER1	N/A
1430.759	FAST_SENDER	N/A
1438.493	FAST_SENDER	N/A
1439.247	RECEIVER	FAST_SENDER
1439.755	SLOW_SENDER1	N/A
1441.676	FAST_SENDER	N/A
1449.094	SLOW_SENDER1	N/A
1449.179	FAST_SENDER	N/A
1457.163	FAST_SENDER	N/A
1457.928	RECEIVER	FAST_SENDER
1458.433	SLOW_SENDER1	N/A
1460.360	FAST_SENDER	N/A
1467.772	SLOW_SENDER1	N/A
1467.790	FAST_SENDER	N/A
1476.274	FAST_SENDER	N/A
1477.066	RECEIVER	FAST_SENDER
1477.112	SLOW_SENDER1	N/A
1479.501	FAST_SENDER	N/A
1486.450	SLOW_SENDER1	N/A
1486.694	FAST_SENDER	N/A
1493.869	FAST_SENDER	N/A
1495.789	SLOW_SENDER1	N/A
1496.006	RECEIVER	FAST_SENDER
1498.418	FAST_SENDER	N/A
1499.145	RECEIVER	FAST_SENDER
1501.547	FAST_SENDER	N/A
1504.778	FAST_SENDER	N/A
1505.129	SLOW_SENDER1	N/A
1510.497	RECEIVER	FAST_SENDER
1512.935	FAST_SENDER	N/A
1513.714	RECEIVER	FAST_SENDER
1514.467	SLOW_SENDER1	N/A
1516.139	FAST_SENDER	N/A
1523.744	FAST_SENDER	N/A
1523.807	SLOW_SENDER1	N/A
1524.495	RECEIVER	FAST_SENDER
1526.913	FAST_SENDER	N/A
1527.677	RECEIVER	FAST_SENDER
1530.111	FAST_SENDER	N/A
1530.873	RECEIVER	FAST_SENDER
1533.146	SLOW_SENDER1	N/A
1533.321	FAST_SENDER	N/A
1540.803	FAST_SENDER	N/A
1541.558	RECEIVER	FAST_SENDER
1542.484	SLOW_SENDER1	N/A
1543.995	FAST_SENDER	N/A
1551.824	SLOW_SENDER1	N/A
1551.897	FAST_SENDER	N/A
1560.130	FAST_SENDER	N/A
1560.923	RECEIVER	FAST_SENDER
1561.163	SLOW_SENDER1	N/A
1563.339	FAST_SENDER	N/A
1570.500	SLOW_SENDER1	N/A
1570.844	FAST_SENDER	N/A
1578.055	FAST_SENDER	N/A
1578.818	RECEIVER	FAST_SENDER
1579.839	SLOW_SENDER1	N/A
1581.255	FAST_SENDER	N/A
1588.514	FAST_SENDER	N/A
1589.179	SLOW_SENDER1	N/A
1589.243	RECEIVER	FAST_SENDER
1591.687	FAST_SENDER	N/A
1598.518	SLOW_SENDER1	N/A
1599.283	FAST_SENDER	N/A
1607.012	FAST_SENDER	N/A
1607.797	RECEIVER	FAST_SENDER
1607.856	SLOW_SENDER1	N/A
1610.197	FAST_SENDER	N/A
1617.196	SLOW_SENDER1	N/A
1617.800	FAST_SENDER	N/A
1625.170	FAST_SENDER	N/A
1625.910	RECEIVER	FAST_SENDER
1626.535	SLOW_SENDER1	N/A
1628.321	FAST_SENDER	N/A
1635.647	FAST_SENDER	N/A
1635.874	SLOW_SENDER1	N/A
1636.401	RECEIVER	FAST_SENDER
1638.832	FAST_SENDER	N/A
1639.636	RECEIVER	FAST_SENDER
1642.044	FAST_SENDER	N/A
1645.220	FAST_SENDER	N/A
1645.335	SLOW_SENDER1	N/A
1652.554	FAST_SENDER	N/A
1653.293	RECEIVER	FAST_SENDER
1655.144	SLOW_SENDER1	N/A
1655.697	FAST_SENDER	N/A
1662.853	FAST_SENDER	N/A
1663.629	RECEIVER	FAST_SENDER
1664.483	SLOW_SENDER1	N/A
1666.075	FAST_SENDER	N/A
1673.728	FAST_SENDER	N/A
1673.822	SLOW_SENDER1	N/A
1674.475	RECEIVER	FAST_SENDER
1676.905	FAST_SENDER	N/A
1677.712	RECEIVER	FAST_SENDER
1680.140	FAST_SENDER	N/A
1680.896	RECEIVER	FAST_SENDER
1683.319	FAST_SENDER	N/A
1683.631	SLOW_SENDER1	N/A
1690.904	FAST_SENDER	N/A
1692.969	SLOW_SENDER1	N/A
1693.211	RECEIVER	FAST_SENDER
1695.611	FAST_SENDER	N/A
1696.353	RECEIVER	FAST_SENDER
1698.769	FAST_SENDER	N/A
1702.309	SLOW_SENDER1	N/A
1706.427	FAST_SENDER	N/A
1707.182	RECEIVER	FAST_SENDER
1709.630	FAST_SENDER	N/A
1710.402	RECEIVER	FAST_SENDER
1711.648	SLOW_SENDER1	N/A
1712.848	FAST_SENDER	N/A
1719.795	FAST_SENDER	N/A
1720.987	SLOW_SENDER1	N/A
1727.400	FAST_SENDER	N/A
1728.186	RECEIVER	FAST_SENDER
1730.326	SLOW_SENDER1	N/A
1730.606	FAST_SENDER	N/A
1738.490	FAST_SENDER	N/A
1739.272	RECEIVER	FAST_SENDER
1739.665	SLOW_SENDER1	N/A
1741.672	FAST_SENDER	N/A
1748.792	FAST_SENDER	N/A
1749.005	SLOW_SENDER1	N/A
1756.587	FAST_SENDER	N/A
1757.358	RECEIVER	FAST_SENDER
1758.812	SLOW_SENDER1	N/A
1759.773	FAST_SENDER	N/A
1767.442	FAST_SENDER	N/A
1768.152	SLOW_SENDER1	N/A
1768.228	RECEIVER	FAST_SENDER
1770.662	FAST_SENDER	N/A
1777.491	SLOW_SENDER1	N/A
1778.035	FAST_SENDER	N/A
1785.972	FAST_SENDER	N/A
1786.714	RECEIVER	FAST_SENDER
1786.830	SLOW_SENDER1	N/A
1789.150	FAST_SENDER	N/A
1796.169	SLOW_SENDER1	N/A
1796.931	FAST_SENDER	N/A
1804.594	FAST_SENDER	N/A
1805.384	RECEIVER	FAST_SENDER
1805.509	SLOW_SENDER1	N/A
1807.788	FAST_SENDER	N/A
1814.847	SLOW_SENDER1	N/A
1815.572	FAST_SENDER	N/A
1822.544	FAST_SENDER	N/A
1823.300	RECEIVER	FAST_SENDER
1824.187	SLOW_SENDER1	N/A
1825.701	FAST_SENDER	N/A
1833.187	FAST_SENDER	N/A
1833.526	SLOW_SENDER1	N/A
1834.001	RECEIVER	FAST_SENDER
1836.407	FAST_SENDER	N/A
1837.130	RECEIVER	FAST_SENDER
1839.530	FAST_SENDER	N/A
1840.333	RECEIVER	FAST_SENDER
1842.776	FAST_SENDER	N/A
1842.864	SLOW_SENDER1	N/A
1850.969	FAST_SENDER	N/A
1851.734	RECEIVER	FAST_SENDER
1852.673	SLOW_SENDER1	N/A
1854.176	FAST_SENDER	N/A
1861.722	FAST_SENDER	N/A
1862.012	SLOW_SENDER1	N/A
1862.481	RECEIVER	FAST_SENDER
1864.910	FAST_SENDER	N/A
1865.696	RECEIVER	FAST_SENDER
1868.144	FAST_SENDER	N/A
1871.349	SLOW_SENDER1	N/A
1876.320	FAST_SENDER	N/A
1877.055	RECEIVER	FAST_SENDER
1879.479	FAST_SENDER	N/A
1880.261	RECEIVER	FAST_SENDER
1880.688	SLOW_SENDER1	N/A
1882.695	FAST_SENDER	N/A
1890.028	SLOW_SENDER1	N/A
1890.280	FAST_SENDER	N/A
1897.545	FAST_SENDER	N/A
1898.308	RECEIVER	FAST_SENDER
1899.367	SLOW_SENDER1	N/A
1900.723	FAST_SENDER	N/A
1908.706	SLOW_SENDER1	N/A
1908.871	FAST_SENDER	N/A
1916.953	FAST_SENDER	N/A
1917.682	RECEIVER	FAST_SENDER
1918.045	SLOW_SENDER1	N/A
1920.130	FAST_SENDER	N/A
1927.385	SLOW_SENDER1	N/A
1928.222	FAST_SENDER	N/A
1935.809	FAST_SENDER	N/A
1936.573	RECEIVER	FAST_SENDER
1936.723	SLOW_SENDER1	N/A
1938.997	FAST_SENDER	N/A
1946.062	SLOW_SENDER1	N/A
1946.148	FAST_SENDER	N/A
1954.578	FAST_SENDER	N/A
1955.330	RECEIVER	FAST_SENDER
1955.402	SLOW_SENDER1	N/A
1957.761	FAST_SENDER	N/A
1964.740	SLOW_SENDER1	N/A
1965.312	FAST_SENDER	N/A
1972.267	FAST_SENDER	N/A
1973.053	RECEIVER	FAST_SENDER
1974.080	SLOW_SENDER1	N/A
1975.459	FAST_SENDER	N/A
1983.117	FAST_SENDER	N/A
1983.419	SLOW_SENDER1	N/A
1983.901	RECEIVER	FAST_SENDER
1986.308	FAST_SENDER	N/A
1987.075	RECEIVER	FAST_SENDER
1989.503	FAST_SENDER	N/A
1990.246	RECEIVER	FAST_SENDER
1992.685	FAST_SENDER	N/A
1992.758	SLOW_SENDER1	N/A
2000.074	FAST_SENDER	N/A
2000.834	RECEIVER	FAST_SENDER
2002.566	SLOW_SENDER1	N/A
2003.265	FAST_SENDER	N/A
2010.633	FAST_SENDER	N/A
2011.361	RECEIVER	FAST_SENDER
2011.906	SLOW_SENDER1	N/A
2013.797	FAST_SENDER	N/A
2021.168	FAST_SENDER	N/A
2021.244	SLOW_SENDER1	N/A
2021.932	RECEIVER	FAST_SENDER
2024.381	FAST_SENDER	N/A
2031.053	SLOW_SENDER1	N/A
2031.720	FAST_SENDER	N/A
2034.031	RECEIVER	FAST_SENDER
2036.436	FAST_SENDER	N/A
2037.211	RECEIVER	FAST_SENDER
2039.659	FAST_SENDER	N/A
2040.392	SLOW_SENDER1	N/A
2042.861	FAST_SENDER	N/A
2048.342	RECEIVER	FAST_SENDER
2050.198	SLOW_SENDER1	N/A
2050.758	FAST_SENDER	N/A
2058.292	FAST_SENDER	N/A
2059.096	RECEIVER	FAST_SENDER
2059.538	SLOW_SENDER1	N/A
2061.497	FAST_SENDER	N/A
2068.877	SLOW_SENDER1	N/A
2069.065	FAST_SENDER	N/A
2077.165	FAST_SENDER	N/A
2077.899	RECEIVER	FAST_SENDER
2078.216	SLOW_SENDER1	N/A
2080.322	FAST_SENDER	N/A
2087.555	SLOW_SENDER1	N/A
2088.112	FAST_SENDER	N/A
2095.636	FAST_SENDER	N/A
2096.439	RECEIVER	FAST_SENDER
2096.894	SLOW_SENDER1	N/A
2103.259	FAST_SENDER	N/A
2105.832	RECEIVER	FAST_SENDER
2106.234	SLOW_SENDER1	N/A
2108.265	FAST_SENDER	N/A
2115.404	FAST_SENDER	N/A
2115.572	SLOW_SENDER1	N/A
2116.133	RECEIVER	FAST_SENDER
2118.582	FAST_SENDER	N/A
2119.348	RECEIVER	FAST_SENDER
2124.912	SLOW_SENDER1	N/A
2126.233	FAST_SENDER	N/A
2128.688	RECEIVER	FAST_SENDER
2131.099	FAST_SENDER	N/A
2131.846	RECEIVER	FAST_SENDER
2134.249	FAST_SENDER	N/A
2134.251	SLOW_SENDER1	N/A
2141.723	FAST_SENDER	N/A
2144.059	SLOW_SENDER1	N/A
2144.224	RECEIVER	FAST_SENDER
2146.638	FAST_SENDER	N/A
2147.394	RECEIVER	FAST_SENDER
2153.398	SLOW_SENDER1	N/A
2153.940	FAST_SENDER	N/A
2156.382	RECEIVER	FAST_SENDER
2158.785	FAST_SENDER	N/A
2159.553	RECEIVER	FAST_SENDER
2161.966	FAST_SENDER	N/A
2162.738	SLOW_SENDER1	N/A
2170.168	FAST_SENDER	N/A
2170.900	RECEIVER	FAST_SENDER
2172.076	SLOW_SENDER1	N/A
2173.312	FAST_SENDER	N/A
2181.035	FAST_SENDER	N/A
2181.416	SLOW_SENDER1	N/A
2181.828	RECEIVER	FAST_SENDER
2184.260	FAST_SENDER	N/A
2185.030	RECEIVER	FAST_SENDER
2187.436	FAST_SENDER	N/A
2190.645	FAST_SENDER	N/A
2190.755	SLOW_SENDER1	N/A
2196.014	RECEIVER	FAST_SENDER
2198.442	FAST_SENDER	N/A
2199.218	RECEIVER	FAST_SENDER
2200.563	SLOW_SENDER1	N/A
2201.635	FAST_SENDER	N/A
2209.360	FAST_SENDER	N/A
2209.902	SLOW_SENDER1	N/A
2210.077	RECEIVER	FAST_SENDER
2212.492	FAST_SENDER	N/A
2213.259	RECEIVER	FAST_SENDER
2215.676	FAST_SENDER	N/A
2216.398	RECEIVER	FAST_SENDER
2218.811	FAST_SENDER	N/A
2219.242	SLOW_SENDER1	N/A
2226.370	FAST_SENDER	N/A
2228.581	SLOW_SENDER1	N/A
2228.807	RECEIVER	FAST_SENDER
2231.224	FAST_SENDER	N/A
2231.962	RECEIVER	FAST_SENDER
2234.400	FAST_SENDER	N/A
2235.177	RECEIVER	FAST_SENDER
2237.600	FAST_SENDER	N/A
2237.919	SLOW_SENDER1	N/A
2238.362	RECEIVER	FAST_SENDER
2240.798	FAST_SENDER	N/A
2247.259	SLOW_SENDER1	N/A
2248.410	FAST_SENDER	N/A
2249.170	RECEIVER	FAST_SENDER
2251.574	FAST_SENDER	N/A
2252.306	RECEIVER	FAST_SENDER
2254.754	FAST_SENDER	N/A
2256.598	SLOW_SENDER1	N/A
2257.924	FAST_SENDER	N/A
2263.526	RECEIVER	FAST_SENDER
2265.937	SLOW_SENDER1	N/A
2265.967	FAST_SENDER	N/A
2273.891	FAST_SENDER	N/A
2274.653	RECEIVER	FAST_SENDER
2275.276	SLOW_SENDER1	N/A
2277.054	FAST_SENDER	N/A
2284.616	SLOW_SENDER1	N/A
2284.946	FAST_SENDER	N/A
2292.926	FAST_SENDER	N/A
2293.685	RECEIVER	FAST_SENDER
2293.954	SLOW_SENDER1	N/A
2296.085	FAST_SENDER	N/A
2303.294	SLOW_SENDER1	N/A
2303.684	FAST_SENDER	N/A
2311.411	FAST_SENDER	N/A
2312.194	RECEIVER	FAST_SENDER
2312.633	SLOW_SENDER1	N/A
2314.616	FAST_SENDER	N/A
2321.971	SLOW_SENDER1	N/A
2322.482	FAST_SENDER	N/A
2330.192	FAST_SENDER	N/A
2330.905	RECEIVER	FAST_SENDER
2331.311	SLOW_SENDER1	N/A
2333.305	FAST_SENDER	N/A
2340.650	SLOW_SENDER1	N/A
2341.148	FAST_SENDER	N/A
2348.645	FAST_SENDER	N/A
2349.452	RECEIVER	FAST_SENDER
2349.987	SLOW_SENDER1	N/A
2351.891	FAST_SENDER	N/A
2359.317	FAST_SENDER	N/A
2359.326	SLOW_SENDER1	N/A
2360.060	RECEIVER	FAST_SENDER
2362.484	FAST_SENDER	N/A
2363.278	RECEIVER	FAST_SENDER
2365.722	FAST_SENDER	N/A
2368.933	FAST_SENDER	N/A
2369.135	SLOW_SENDER1	N/A
2374.315	RECEIVER	FAST_SENDER
2376.727	FAST_SENDER	N/A
2377.514	RECEIVER	FAST_SENDER
2378.944	SLOW_SENDER1	N/A
2379.923	FAST_SENDER	N/A
2387.642	FAST_SENDER	N/A
2388.282	SLOW_SENDER1	N/A
2388.390	RECEIVER	FAST_SENDER
2390.807	FAST_SENDER	N/A
2391.586	RECEIVER	FAST_SENDER
2394.011	FAST_SENDER	N/A
2397.622	SLOW_SENDER1	N/A
2401.631	FAST_SENDER	N/A
2403.978	RECEIVER	FAST_SENDER
2406.404	FAST_SENDER	N/A
2406.961	SLOW_SENDER1	N/A
2407.175	RECEIVER	FAST_SENDER
2409.614	FAST_SENDER	N/A
2410.391	RECEIVER	FAST_SENDER
2412.795	FAST_SENDER	N/A
2416.300	SLOW_SENDER1	N/A
2420.503	FAST_SENDER	N/A
2425.639	SLOW_SENDER1	N/A
2429.032	FAST_SENDER	N/A
2429.791	RECEIVER	FAST_SENDER
2432.215	FAST_SENDER	N/A
2432.962	RECEIVER	FAST_SENDER
2434.978	SLOW_SENDER1	N/A
2435.363	FAST_SENDER	N/A
2442.547	FAST_SENDER	N/A
2443.308	RECEIVER	FAST_SENDER
2444.317	SLOW_SENDER1	N/A
2445.709	FAST_SENDER	N/A
2453.317	FAST_SENDER	N/A
2453.656	SLOW_SENDER1	N/A
2454.086	RECEIVER	FAST_SENDER
2456.487	FAST_SENDER	N/A
2457.275	RECEIVER	FAST_SENDER
2459.713	FAST_SENDER	N/A
2460.453	RECEIVER	FAST_SENDER
2462.996	SLOW_SENDER1	N/A
2467.489	FAST_SENDER	N/A
2470.044	RECEIVER	FAST_SENDER
2472.334	SLOW_SENDER1	N/A
2472.464	FAST_SENDER	N/A
2480.849	FAST_SENDER	N/A
2481.613	RECEIVER	FAST_SENDER
2481.674	SLOW_SENDER1	N/A
2484.024	FAST_SENDER	N/A
2491.013	SLOW_SENDER1	N/A
2491.487	FAST_SENDER	N/A
2499.249	FAST_SENDER	N/A
2500.032	RECEIVER	FAST_SENDER
2500.351	SLOW_SENDER1	N/A
2502.478	FAST_SENDER	N/A
2509.691	SLOW_SENDER1	N/A
2510.008	FAST_SENDER	N/A
2517.121	FAST_SENDER	N/A
2519.030	SLOW_SENDER1	N/A
2519.246	RECEIVER	FAST_SENDER
2521.658	FAST_SENDER	N/A
2522.439	RECEIVER	FAST_SENDER
2524.852	FAST_SENDER	N/A
2528.369	SLOW_SENDER1	N/A
2532.519	FAST_SENDER	N/A
2534.701	RECEIVER	FAST_SENDER
2537.141	FAST_SENDER	N/A
2537.708	SLOW_SENDER1	N/A
2537.916	RECEIVER	FAST_SENDER
2540.346	FAST_SENDER	N/A
2541.139	RECEIVER	FAST_SENDER
2543.539	FAST_SENDER	N/A
2546.697	FAST_SENDER	N/A
2547.047	SLOW_SENDER1	N/A
2552.419	RECEIVER	FAST_SENDER
2554.861	FAST_SENDER	N/A
2555.628	RECEIVER	FAST_SENDER
2556.387	SLOW_SENDER1	N/A
2558.039	FAST_SENDER	N/A
2565.725	SLOW_SENDER1	N/A
2565.742	FAST_SENDER	N/A
2574.062	FAST_SENDER	N/A
2574.869	RECEIVER	FAST_SENDER
2575.064	SLOW_SENDER1	N/A
2577.301	FAST_SENDER	N/A
2584.404	SLOW_SENDER1	N/A
2584.522	FAST_SENDER	N/A
2592.672	FAST_SENDER	N/A
2593.432	RECEIVER	FAST_SENDER
2593.742	SLOW_SENDER1	N/A
2595.874	FAST_SENDER	N/A
2603.082	SLOW_SENDER1	N/A
2603.490	FAST_SENDER	N/A
2610.658	FAST_SENDER	N/A
2611.442	RECEIVER	FAST_SENDER
2612.421	SLOW_SENDER1	N/A
2613.860	FAST_SENDER	N/A
2621.689	FAST_SENDER	N/A
2621.759	SLOW_SENDER1	N/A
2622.451	RECEIVER	FAST_SENDER
2624.901	FAST_SENDER	N/A
2625.653	RECEIVER	FAST_SENDER
2628.079	FAST_SENDER	N/A
2628.833	RECEIVER	FAST_SENDER
2631.246	FAST_SENDER	N/A
2631.568	SLOW_SENDER1	N/A
2634.432	FAST_SENDER	N/A
2640.907	SLOW_SENDER1	N/A
2641.758	FAST_SENDER	N/A
2648.925	FAST_SENDER	N/A
2649.715	RECEIVER	FAST_SENDER
2650.244	SLOW_SENDER1	N/A
2652.130	FAST_SENDER	N/A
2659.299	FAST_SENDER	N/A
2659.583	SLOW_SENDER1	N/A
2660.067	RECEIVER	FAST_SENDER
2662.515	FAST_SENDER	N/A
2663.273	RECEIVER	FAST_SENDER
2665.684	FAST_SENDER	N/A
2668.862	FAST_SENDER	N/A
2668.923	SLOW_SENDER1	N/A
2674.529	RECEIVER	FAST_SENDER
2676.960	FAST_SENDER	N/A
2677.701	RECEIVER	FAST_SENDER
2678.732	SLOW_SENDER1	N/A
2680.130	FAST_SENDER	N/A
2687.763	FAST_SENDER	N/A
2688.070	SLOW_SENDER1	N/A
2688.533	RECEIVER	FAST_SENDER
2690.950	FAST_SENDER	N/A
2691.680	RECEIVER	FAST_SENDER
2694.101	FAST_SENDER	N/A
2694.877	RECEIVER	FAST_SENDER
2697.284	FAST_SENDER	N/A
2697.409	SLOW_SENDER1	N/A
2705.005	FAST_SENDER	N/A
2705.770	RECEIVER	FAST_SENDER
2707.218	SLOW_SENDER1	N/A
2708.185	FAST_SENDER	N/A
2715.872	FAST_SENDER	N/A
2716.556	SLOW_SENDER1	N/A
2716.612	RECEIVER	FAST_SENDER
2719.040	FAST_SENDER	N/A
2725.896	SLOW_SENDER1	N/A
2726.108	FAST_SENDER	N/A
2733.537	FAST_SENDER	N/A
2734.301	RECEIVER	FAST_SENDER
2735.235	SLOW_SENDER1	N/A
2736.741	FAST_SENDER	N/A
2744.461	FAST_SENDER	N/A
2744.574	SLOW_SENDER1	N/A
2752.330	FAST_SENDER	N/A
2753.128	RECEIVER	FAST_SENDER
2754.382	SLOW_SENDER1	N/A
2755.549	FAST_SENDER	N/A
2762.765	FAST_SENDER	N/A
2763.542	RECEIVER	FAST_SENDER
2763.722	SLOW_SENDER1	N/A
2765.977	FAST_SENDER	N/A
2773.060	SLOW_SENDER1	N/A
2773.773	FAST_SENDER	N/A
2781.308	FAST_SENDER	N/A
2782.064	RECEIVER	FAST_SENDER
2782.400	SLOW_SENDER1	N/A
2784.487	FAST_SENDER	N/A
2791.739	SLOW_SENDER1	N/A
2791.956	FAST_SENDER	N/A
2799.415	FAST_SENDER	N/A
2800.165	RECEIVER	FAST_SENDER
2801.077	SLOW_SENDER1	N/A
2802.597	FAST_SENDER	N/A
2809.935	FAST_SENDER	N/A
2810.417	SLOW_SENDER1	N/A
2810.715	RECEIVER	FAST_SENDER
2813.154	FAST_SENDER	N/A
2813.945	RECEIVER	FAST_SENDER
2816.388	FAST_SENDER	N/A
2817.147	RECEIVER	FAST_SENDER
2819.578	FAST_SENDER	N/A
2819.756	SLOW_SENDER1	N/A
2826.953	FAST_SENDER	N/A
2829.095	SLOW_SENDER1	N/A
2829.206	RECEIVER	FAST_SENDER
2834.491	FAST_SENDER	N/A
2838.434	SLOW_SENDER1	N/A
2842.044	FAST_SENDER	N/A
2847.541	RECEIVER	FAST_SENDER
2847.773	SLOW_SENDER1	N/A
2849.957	FAST_SENDER	N/A
2855.960	RECEIVER	FAST_SENDER
2857.113	SLOW_SENDER1	N/A
2858.383	FAST_SENDER	N/A
2866.117	FAST_SENDER	N/A
2866.451	SLOW_SENDER1	N/A
2866.926	RECEIVER	FAST_SENDER
2869.352	FAST_SENDER	N/A
2870.101	RECEIVER	FAST_SENDER
2872.541	FAST_SENDER	N/A
2873.299	RECEIVER	FAST_SENDER
2875.740	FAST_SENDER	N/A
2875.790	SLOW_SENDER1	N/A
2883.484	FAST_SENDER	N/A
2884.240	RECEIVER	FAST_SENDER
2885.599	SLOW_SENDER1	N/A
2886.651	FAST_SENDER	N/A
2894.137	FAST_SENDER	N/A
2894.938	SLOW_SENDER1	N/A
2894.939	RECEIVER	FAST_SENDER
2897.383	FAST_SENDER	N/A
2904.671	SLOW_SENDER1	N/A
2905.104	FAST_SENDER	N/A
2912.277	FAST_SENDER	N/A
2913.064	RECEIVER	FAST_SENDER
2914.011	SLOW_SENDER1	N/A
2915.480	FAST_SENDER	N/A
2923.001	FAST_SENDER	N/A
2923.349	SLOW_SENDER1	N/A
2923.776	RECEIVER	FAST_SENDER
2926.218	FAST_SENDER	N/A
2926.983	RECEIVER	FAST_SENDER
2929.405	FAST_SENDER	N/A
2930.172	RECEIVER	FAST_SENDER
2932.585	FAST_SENDER	N/A
2932.688	SLOW_SENDER1	N/A
2940.404	FAST_SENDER	N/A
2941.144	RECEIVER	FAST_SENDER
2942.497	SLOW_SENDER1	N/A
2943.585	FAST_SENDER	N/A
2951.428	FAST_SENDER	N/A
2951.835	SLOW_SENDER1	N/A
2952.172	RECEIVER	FAST_SENDER
2954.620	FAST_SENDER	N/A
2955.388	RECEIVER	FAST_SENDER
2957.830	FAST_SENDER	N/A
2961.026	FAST_SENDER	N/A
2961.174	SLOW_SENDER1	N/A
2968.453	FAST_SENDER	N/A
2969.217	RECEIVER	FAST_SENDER
2970.982	SLOW_SENDER1	N/A
2973.272	FAST_SENDER	N/A
2980.322	SLOW_SENDER1	N/A
2980.970	FAST_SENDER	N/A
2988.670	FAST_SENDER	N/A
2989.403	RECEIVER	FAST_SENDER
2989.660	SLOW_SENDER1	N/A
2991.827	FAST_SENDER	N/A
2999.000	SLOW_SENDER1	N/A
2999.299	FAST_SENDER	N/A
3007.203	FAST_SENDER	N/A
3007.966	RECEIVER	FAST_SENDER
3008.339	SLOW_SENDER1	N/A
3010.388	FAST_SENDER	N/A
3017.678	SLOW_SENDER1	N/A
3017.743	FAST_SENDER	N/A
3026.056	FAST_SENDER	N/A
3026.825	RECEIVER	FAST_SENDER
3027.017	SLOW_SENDER1	N/A
3029.263	FAST_SENDER	N/A
3036.357	SLOW_SENDER1	N/A
3036.980	FAST_SENDER	N/A
3044.941	FAST_SENDER	N/A
3045.695	SLOW_SENDER1	N/A
3052.392	FAST_SENDER	N/A
3053.191	RECEIVER	FAST_SENDER
3055.034	SLOW_SENDER1	N/A
3055.615	FAST_SENDER	N/A
3062.824	FAST_SENDER	N/A
3063.574	RECEIVER	FAST_SENDER
3064.374	SLOW_SENDER1	N/A
3066.010	FAST_SENDER	N/A
3073.712	SLOW_SENDER1	N/A
3074.077	FAST_SENDER	N/A
3081.255	FAST_SENDER	N/A
3082.029	RECEIVER	FAST_SENDER
3083.052	SLOW_SENDER1	N/A
3084.464	FAST_SENDER	N/A
3091.895	FAST_SENDER	N/A
3092.391	SLOW_SENDER1	N/A
3092.634	RECEIVER	FAST_SENDER
3095.046	FAST_SENDER	N/A
3101.729	SLOW_SENDER1	N/A
3102.729	FAST_SENDER	N/A
3103.501	RECEIVER	FAST_SENDER
3105.941	FAST_SENDER	N/A
3106.674	RECEIVER	FAST_SENDER
3109.114	FAST_SENDER	N/A
3111.069	SLOW_SENDER1	N/A
3112.322	FAST_SENDER	N/A
3117.788	RECEIVER	FAST_SENDER
3120.193	FAST_SENDER	N/A
3120.408	SLOW_SENDER1	N/A
3120.998	RECEIVER	FAST_SENDER
3123.399	FAST_SENDER	N/A
3130.697	SLOW_SENDER1	N/A
3130.884	FAST_SENDER	N/A
3138.517	FAST_SENDER	N/A
3139.297	RECEIVER	FAST_SENDER
3140.037	SLOW_SENDER1	N/A
3141.707	FAST_SENDER	N/A
3149.324	FAST_SENDER	N/A
3149.375	SLOW_SENDER1	N/A
3150.059	RECEIVER	FAST_SENDER
3152.486	FAST_SENDER	N/A
3153.232	RECEIVER	FAST_SENDER
3155.665	FAST_SENDER	N/A
3156.443	RECEIVER	FAST_SENDER
3158.865	FAST_SENDER	N/A
3159.184	SLOW_SENDER1	N/A
3162.080	FAST_SENDER	N/A
3168.523	SLOW_SENDER1	N/A
3169.443	FAST_SENDER	N/A
3177.189	FAST_SENDER	N/A
3177.862	SLOW_SENDER1	N/A
3177.957	RECEIVER	FAST_SENDER
3180.360	FAST_SENDER	N/A
3187.202	SLOW_SENDER1	N/A
3187.705	FAST_SENDER	N/A
3195.538	FAST_SENDER	N/A
3196.295	RECEIVER	FAST_SENDER
3196.540	SLOW_SENDER1	N/A
3198.696	FAST_SENDER	N/A
3205.880	SLOW_SENDER1	N/A
3206.052	FAST_SENDER	N/A
3213.620	FAST_SENDER	N/A
3214.361	RECEIVER	FAST_SENDER
3215.219	SLOW_SENDER1	N/A
3216.791	FAST_SENDER	N/A
3224.428	FAST_SENDER	N/A
3224.557	SLOW_SENDER1	N/A
3225.203	RECEIVER	FAST_SENDER
3227.627	FAST_SENDER	N/A
3228.408	RECEIVER	FAST_SENDER
3230.835	FAST_SENDER	N/A
3231.606	RECEIVER	FAST_SENDER
3234.016	FAST_SENDER	N/A
3234.366	SLOW_SENDER1	N/A
3241.281	FAST_SENDER	N/A
3243.673	RECEIVER	FAST_SENDER
3243.706	SLOW_SENDER1	N/A
3246.123	FAST_SENDER	N/A
3253.044	SLOW_SENDER1	N/A
3253.529	FAST_SENDER	N/A
3260.805	FAST_SENDER	N/A
3261.586	RECEIVER	FAST_SENDER
3262.384	SLOW_SENDER1	N/A
3269.252	FAST_SENDER	N/A
3271.453	RECEIVER	FAST_SENDER
3271.723	SLOW_SENDER1	N/A
3276.388	FAST_SENDER	N/A
3280.583	RECEIVER	FAST_SENDER
3281.061	SLOW_SENDER1	N/A
3283.028	FAST_SENDER	N/A
3290.401	SLOW_SENDER1	N/A
3290.497	FAST_SENDER	N/A
3298.483	FAST_SENDER	N/A
3299.228	RECEIVER	FAST_SENDER
3299.740	SLOW_SENDER1	N/A
3301.670	FAST_SENDER	N/A
3309.079	SLOW_SENDER1	N/A
3309.116	FAST_SENDER	N/A
3317.118	FAST_SENDER	N/A
3317.842	RECEIVER	FAST_SENDER
3318.418	SLOW_SENDER1	N/A
3320.254	FAST_SENDER	N/A
3327.757	SLOW_SENDER1	N/A
3327.996	FAST_SENDER	N/A
3335.731	FAST_SENDER	N/A
3336.504	RECEIVER	FAST_SENDER
3337.097	SLOW_SENDER1	N/A
3338.928	FAST_SENDER	N/A
3346.256	FAST_SENDER	N/A
3346.435	SLOW_SENDER1	N/A
3347.002	RECEIVER	FAST_SENDER
3349.436	FAST_SENDER	N/A
3350.153	RECEIVER	FAST_SENDER
3352.558	FAST_SENDER	N/A
3353.339	RECEIVER	FAST_SENDER
3355.774	SLOW_SENDER1	N/A
3355.780	FAST_SENDER	N/A
3364.044	FAST_SENDER	N/A
3364.842	RECEIVER	FAST_SENDER
3365.114	SLOW_SENDER1	N/A
3367.258	FAST_SENDER	N/A
3374.452	SLOW_SENDER1	N/A
3375.161	FAST_SENDER	N/A
3382.369	FAST_SENDER	N/A
3383.128	RECEIVER	FAST_SENDER
3383.792	SLOW_SENDER1	N/A
3385.552	FAST_SENDER	N/A
3392.786	FAST_SENDER	N/A
3393.131	SLOW_SENDER1	N/A
3393.531	RECEIVER	FAST_SENDER
3395.967	FAST_SENDER	N/A
3396.697	RECEIVER	FAST_SENDER
3399.121	FAST_SENDER	N/A
3399.889	RECEIVER	FAST_SENDER
3402.289	FAST_SENDER	N/A
3402.469	SLOW_SENDER1	N/A
3409.878	FAST_SENDER	N/A
3411.809	SLOW_SENDER1	N/A
3412.281	RECEIVER	FAST_SENDER
3414.701	FAST_SENDER	N/A
3415.437	RECEIVER	FAST_SENDER
3421.148	SLOW_SENDER1	N/A
3422.288	FAST_SENDER	N/A
3424.743	RECEIVER	FAST_SENDER
3427.188	FAST_SENDER	N/A
3427.949	RECEIVER	FAST_SENDER
3430.395	FAST_SENDER	N/A
3430.485	SLOW_SENDER1	N/A
3437.959	FAST_SENDER	N/A
3440.084	RECEIVER	FAST_SENDER
3440.294	SLOW_SENDER1	N/A
3442.489	FAST_SENDER	N/A
3449.633	SLOW_SENDER1	N/A
3450.303	FAST_SENDER	N/A
3458.002	FAST_SENDER	N/A
3458.795	RECEIVER	FAST_SENDER
3458.972	SLOW_SENDER1	N/A
3461.230	FAST_SENDER	N/A
3468.311	SLOW_SENDER1	N/A
3468.543	FAST_SENDER	N/A
3475.941	FAST_SENDER	N/A
3476.693	RECEIVER	FAST_SENDER
3477.650	SLOW_SENDER1	N/A
3479.138	FAST_SENDER	N/A
3486.609	FAST_SENDER	N/A
3486.990	SLOW_SENDER1	N/A
3494.423	FAST_SENDER	N/A
3496.328	SLOW_SENDER1	N/A
3496.902	RECEIVER	FAST_SENDER
3499.331	FAST_SENDER	N/A
3500.110	RECEIVER	FAST_SENDER
3502.543	FAST_SENDER	N/A
3503.279	RECEIVER	FAST_SENDER
3505.707	FAST_SENDER	N/A
3505.742	SLOW_SENDER1	N/A
3513.658	FAST_SENDER	N/A
3514.413	RECEIVER	FAST_SENDER
3515.551	SLOW_SENDER1	N/A
3516.842	FAST_SENDER	N/A
3524.203	FAST_SENDER	N/A
3524.890	SLOW_SENDER1	N/A
3524.993	RECEIVER	FAST_SENDER
3527.403	FAST_SENDER	N/A
3528.148	RECEIVER	FAST_SENDER
3530.569	FAST_SENDER	N/A
3534.229	SLOW_SENDER1	N/A
3538.091	FAST_SENDER	N/A
3540.554	RECEIVER	FAST_SENDER
3543.000	FAST_SENDER	N/A
3543.569	SLOW_SENDER1	N/A
3543.717	RECEIVER	FAST_SENDER
3546.151	FAST_SENDER	N/A
3546.872	RECEIVER	FAST_SENDER
3549.322	FAST_SENDER	N/A
3550.121	RECEIVER	FAST_SENDER
3552.562	FAST_SENDER	N/A
3552.907	SLOW_SENDER1	N/A
3560.405	FAST_SENDER	N/A
3561.154	RECEIVER	FAST_SENDER
3562.247	SLOW_SENDER1	N/A
3563.584	FAST_SENDER	N/A
3570.644	FAST_SENDER	N/A
3571.424	RECEIVER	FAST_SENDER
3571.586	SLOW_SENDER1	N/A
3573.862	FAST_SENDER	N/A
3580.924	SLOW_SENDER1	N/A
3581.137	FAST_SENDER	N/A
3588.457	FAST_SENDER	N/A
3589.222	RECEIVER	FAST_SENDER
3590.264	SLOW_SENDER1	N/A
3591.634	FAST_SENDER	N/A
3598.791	FAST_SENDER	N/A
3599.550	RECEIVER	FAST_SENDER
3599.603	SLOW_SENDER1	N/A
3601.959	FAST_SENDER	N/A
3608.942	SLOW_SENDER1	N/A
3609.612	FAST_SENDER	N/A
3616.958	FAST_SENDER	N/A
3617.713	RECEIVER	FAST_SENDER
3618.281	SLOW_SENDER1	N/A
3620.140	FAST_SENDER	N/A
3627.396	FAST_SENDER	N/A
3627.620	SLOW_SENDER1	N/A
3628.157	RECEIVER	FAST_SENDER
3630.571	FAST_SENDER	N/A
3636.997	SLOW_SENDER1	N/A
3638.569	FAST_SENDER	N/A
3646.165	FAST_SENDER	N/A
3646.335	SLOW_SENDER1	N/A
3646.941	RECEIVER	FAST_SENDER
3653.891	FAST_SENDER	N/A
3655.675	SLOW_SENDER1	N/A
3656.116	RECEIVER	FAST_SENDER
3658.542	FAST_SENDER	N/A
3659.338	RECEIVER	FAST_SENDER
3661.768	FAST_SENDER	N/A
3665.014	SLOW_SENDER1	N/A
3669.226	FAST_SENDER	N/A
3671.551	RECEIVER	FAST_SENDER
3673.969	FAST_SENDER	N/A
3674.353	SLOW_SENDER1	N/A
3674.757	RECEIVER	FAST_SENDER
3677.201	FAST_SENDER	N/A
3677.940	RECEIVER	FAST_SENDER
3680.345	FAST_SENDER	N/A
3681.130	RECEIVER	FAST_SENDER
3683.548	FAST_SENDER	N/A
3683.692	SLOW_SENDER1	N/A
3686.737	FAST_SENDER	N/A
3693.501	SLOW_SENDER1	N/A
3694.705	FAST_SENDER	N/A
3700.226	RECEIVER	FAST_SENDER
3702.627	FAST_SENDER	N/A
3702.839	SLOW_SENDER1	N/A
3703.424	RECEIVER	FAST_SENDER
3705.848	FAST_SENDER	N/A
3713.130	SLOW_SENDER1	N/A
3713.959	FAST_SENDER	N/A
3721.633	FAST_SENDER	N/A
3722.374	RECEIVER	FAST_SENDER
3722.469	SLOW_SENDER1	N/A
3724.781	FAST_SENDER	N/A
3731.808	SLOW_SENDER1	N/A
3732.293	FAST_SENDER	N/A
3739.660	FAST_SENDER	N/A
3740.432	RECEIVER	FAST_SENDER
3741.147	SLOW_SENDER1	N/A
3742.877	FAST_SENDER	N/A
3750.486	SLOW_SENDER1	N/A
3750.515	FAST_SENDER	N/A
3759.118	FAST_SENDER	N/A
3759.825	SLOW_SENDER1	N/A
3759.896	RECEIVER	FAST_SENDER
3762.317	FAST_SENDER	N/A
3769.164	SLOW_SENDER1	N/A
3769.785	FAST_SENDER	N/A
3777.277	FAST_SENDER	N/A
3778.016	RECEIVER	FAST_SENDER
3778.503	SLOW_SENDER1	N/A
3780.419	FAST_SENDER	N/A
3787.843	SLOW_SENDER1	N/A
3788.031	FAST_SENDER	N/A
3795.733	FAST_SENDER	N/A
3796.523	RECEIVER	FAST_SENDER
3797.181	SLOW_SENDER1	N/A
3798.928	FAST_SENDER	N/A
3806.327	FAST_SENDER	N/A
3806.521	SLOW_SENDER1	N/A
3807.128	RECEIVER	FAST_SENDER
3809.532	FAST_SENDER	N/A
3810.307	RECEIVER	FAST_SENDER
3812.741	FAST_SENDER	N/A
3815.860	SLOW_SENDER1	N/A
3815.929	FAST_SENDER	N/A
3821.917	RECEIVER	FAST_SENDER
3824.317	FAST_SENDER	N/A
3825.116	RECEIVER	FAST_SENDER
3825.198	SLOW_SENDER1	N/A
3827.542	FAST_SENDER	N/A
3834.538	SLOW_SENDER1	N/A
3835.319	FAST_SENDER	N/A
3842.459	FAST_SENDER	N/A
3843.212	RECEIVER	FAST_SENDER
3843.877	SLOW_SENDER1	N/A
3845.620	FAST_SENDER	N/A
3853.160	FAST_SENDER	N/A
3853.216	SLOW_SENDER1	N/A
3853.976	RECEIVER	FAST_SENDER
3856.392	FAST_SENDER	N/A
3857.112	RECEIVER	FAST_SENDER
3859.538	FAST_SENDER	N/A
3862.757	FAST_SENDER	N/A
3863.025	SLOW_SENDER1	N/A
3868.134	RECEIVER	FAST_SENDER
3870.547	FAST_SENDER	N/A
3871.347	RECEIVER	FAST_SENDER
3872.364	SLOW_SENDER1	N/A
3873.767	FAST_SENDER	N/A
3881.570	FAST_SENDER	N/A
3881.702	SLOW_SENDER1	N/A
3882.323	RECEIVER	FAST_SENDER
3884.755	FAST_SENDER	N/A
3891.511	SLOW_SENDER1	N/A
3892.230	FAST_SENDER	N/A
3899.712	FAST_SENDER	N/A
3900.497	RECEIVER	FAST_SENDER
3900.850	SLOW_SENDER1	N/A
3902.942	FAST_SENDER	N/A
3910.187	SLOW_SENDER1	N/A
3910.537	FAST_SENDER	N/A
3917.637	FAST_SENDER	N/A
3918.367	RECEIVER	FAST_SENDER
3919.526	SLOW_SENDER1	N/A
3920.775	FAST_SENDER	N/A
3928.195	FAST_SENDER	N/A
3928.866	SLOW_SENDER1	N/A
3928.986	RECEIVER	FAST_SENDER
3931.402	FAST_SENDER	N/A
3932.186	RECEIVER	FAST_SENDER
3934.613	FAST_SENDER	N/A
3937.807	FAST_SENDER	N/A
3938.205	SLOW_SENDER1	N/A
3945.220	FAST_SENDER	N/A
3945.970	RECEIVER	FAST_SENDER
3947.544	SLOW_SENDER1	N/A
3948.370	FAST_SENDER	N/A
3955.843	FAST_SENDER	N/A
3956.657	RECEIVER	FAST_SENDER
3956.883	SLOW_SENDER1	N/A
3959.102	FAST_SENDER	N/A
3966.223	SLOW_SENDER1	N/A
3966.463	FAST_SENDER	N/A
3973.550	FAST_SENDER	N/A
3975.561	SLOW_SENDER1	N/A
3975.665	RECEIVER	FAST_SENDER
3978.103	FAST_SENDER	N/A
3978.836	RECEIVER	FAST_SENDER
3981.242	FAST_SENDER	N/A
3984.432	FAST_SENDER	N/A
3984.900	SLOW_SENDER1	N/A
3991.756	FAST_SENDER	N/A
3992.519	RECEIVER	FAST_SENDER
3994.240	SLOW_SENDER1	N/A
3994.930	FAST_SENDER	N/A
4002.159	FAST_SENDER	N/A
4002.939	RECEIVER	FAST_SENDER
4003.578	SLOW_SENDER1	N/A
4005.368	FAST_SENDER	N/A
4012.773	FAST_SENDER	N/A
4012.918	SLOW_SENDER1	N/A
4013.518	RECEIVER	FAST_SENDER
4015.951	FAST_SENDER	N/A
4022.727	SLOW_SENDER1	N/A
4023.249	FAST_SENDER	N/A
4030.981	FAST_SENDER	N/A
4031.765	RECEIVER	FAST_SENDER
4032.065	SLOW_SENDER1	N/A
4034.210	FAST_SENDER	N/A
4041.405	SLOW_SENDER1	N/A
4042.001	FAST_SENDER	N/A
4049.566	FAST_SENDER	N/A
4050.315	RECEIVER	FAST_SENDER
4050.744	SLOW_SENDER1	N/A
4052.741	FAST_SENDER	N/A
4060.082	SLOW_SENDER1	N/A
4060.695	FAST_SENDER	N/A
4068.334	FAST_SENDER	N/A
4069.069	RECEIVER	FAST_SENDER
4069.422	SLOW_SENDER1	N/A
4071.477	FAST_SENDER	N/A
4078.761	SLOW_SENDER1	N/A
4079.250	FAST_SENDER	N/A
4086.734	FAST_SENDER	N/A
4087.493	RECEIVER	FAST_SENDER
4088.100	SLOW_SENDER1	N/A
4089.929	FAST_SENDER	N/A
4097.439	SLOW_SENDER1	N/A
4097.441	FAST_SENDER	N/A
4105.229	FAST_SENDER	N/A
4105.962	RECEIVER	FAST_SENDER
4106.778	SLOW_SENDER1	N/A
4108.398	FAST_SENDER	N/A
4116.118	SLOW_SENDER1	N/A
4116.248	FAST_SENDER	N/A
4124.815	FAST_SENDER	N/A
4125.456	SLOW_SENDER1	N/A
4125.568	RECEIVER	FAST_SENDER
4127.985	FAST_SENDER	N/A
4128.715	RECEIVER	FAST_SENDER
4134.795	SLOW_SENDER1	N/A
4135.240	FAST_SENDER	N/A
4138.769	RECEIVER	FAST_SENDER
4141.214	FAST_SENDER	N/A
4141.990	RECEIVER	FAST_SENDER
4144.135	SLOW_SENDER1	N/A
4144.434	FAST_SENDER	N/A
4152.352	FAST_SENDER	N/A
4153.143	RECEIVER	FAST_SENDER
4153.473	SLOW_SENDER1	N/A
4155.555	FAST_SENDER	N/A
4162.813	SLOW_SENDER1	N/A
4162.919	FAST_SENDER	N/A
4171.223	FAST_SENDER	N/A
4171.988	RECEIVER	FAST_SENDER
4172.152	SLOW_SENDER1	N/A
4174.392	FAST_SENDER	N/A
4181.490	SLOW_SENDER1	N/A
4182.088	FAST_SENDER	N/A
4189.589	FAST_SENDER	N/A
4190.341	RECEIVER	FAST_SENDER
4190.830	SLOW_SENDER1	N/A
4192.786	FAST_SENDER	N/A
4200.169	SLOW_SENDER1	N/A
4200.303	FAST_SENDER	N/A
4208.390	FAST_SENDER	N/A
4209.119	RECEIVER	FAST_SENDER
4209.506	SLOW_SENDER1	N/A
4211.558	FAST_SENDER	N/A
4218.845	SLOW_SENDER1	N/A
4218.911	FAST_SENDER	N/A
4227.227	FAST_SENDER	N/A
4228.002	RECEIVER	FAST_SENDER
4228.185	SLOW_SENDER1	N/A
4230.413	FAST_SENDER	N/A
4237.524	SLOW_SENDER1	N/A
4238.282	FAST_SENDER	N/A
4245.781	FAST_SENDER	N/A
4246.549	RECEIVER	FAST_SENDER
4246.862	SLOW_SENDER1	N/A
4248.961	FAST_SENDER	N/A
4256.202	SLOW_SENDER1	N/A
4256.422	FAST_SENDER	N/A
4264.287	FAST_SENDER	N/A
4265.079	RECEIVER	FAST_SENDER
4265.541	SLOW_SENDER1	N/A
4267.515	FAST_SENDER	N/A
4274.880	SLOW_SENDER1	N/A
4275.012	FAST_SENDER	N/A
4283.525	FAST_SENDER	N/A
4284.219	SLOW_SENDER1	N/A
4284.308	RECEIVER	FAST_SENDER
4286.719	FAST_SENDER	N/A
4292.549	RECEIVER	FAST_SENDER
4293.558	SLOW_SENDER1	N/A
4294.949	FAST_SENDER	N/A
4302.258	FAST_SENDER	N/A
4302.897	SLOW_SENDER1	N/A
4309.453	FAST_SENDER	N/A
4311.627	RECEIVER	FAST_SENDER
4312.236	SLOW_SENDER1	N/A
4314.059	FAST_SENDER	N/A
4321.576	SLOW_SENDER1	N/A
4322.025	FAST_SENDER	N/A
4329.542	FAST_SENDER	N/A
4330.305	RECEIVER	FAST_SENDER
4330.912	SLOW_SENDER1	N/A
4332.706	FAST_SENDER	N/A
4340.142	FAST_SENDER	N/A
4340.252	SLOW_SENDER1	N/A
4340.921	RECEIVER	FAST_SENDER
4343.368	FAST_SENDER	N/A
4344.170	RECEIVER	FAST_SENDER
4346.570	FAST_SENDER	N/A
4347.347	RECEIVER	FAST_SENDER
4349.765	FAST_SENDER	N/A
4350.061	SLOW_SENDER1	N/A
4352.974	FAST_SENDER	N/A
4358.672	RECEIVER	FAST_SENDER
4359.400	SLOW_SENDER1	N/A
4361.094	FAST_SENDER	N/A
4368.230	FAST_SENDER	N/A
4368.738	SLOW_SENDER1	N/A
4368.949	RECEIVER	FAST_SENDER
4371.352	FAST_SENDER	N/A
4372.141	RECEIVER	FAST_SENDER
4374.558	FAST_SENDER	N/A
4375.303	RECEIVER	FAST_SENDER
4377.747	FAST_SENDER	N/A
4378.078	SLOW_SENDER1	N/A
4385.393	FAST_SENDER	N/A
4387.417	SLOW_SENDER1	N/A
4393.079	FAST_SENDER	N/A
4395.632	RECEIVER	FAST_SENDER
4397.225	SLOW_SENDER1	N/A
4398.040	FAST_SENDER	N/A
4405.700	FAST_SENDER	N/A
4406.443	RECEIVER	FAST_SENDER
4406.564	SLOW_SENDER1	N/A
4408.882	FAST_SENDER	N/A
4415.904	SLOW_SENDER1	N/A
4416.498	FAST_SENDER	N/A
4424.018	FAST_SENDER	N/A
4424.769	RECEIVER	FAST_SENDER
4425.242	SLOW_SENDER1	N/A
4427.185	FAST_SENDER	N/A
4434.582	SLOW_SENDER1	N/A
4434.895	FAST_SENDER	N/A
4442.706	FAST_SENDER	N/A
4443.436	RECEIVER	FAST_SENDER
4443.921	SLOW_SENDER1	N/A
4445.838	FAST_SENDER	N/A
4452.977	FAST_SENDER	N/A
4453.260	SLOW_SENDER1	N/A
4453.703	RECEIVER	FAST_SENDER
4456.127	FAST_SENDER	N/A
4456.894	RECEIVER	FAST_SENDER
4459.318	FAST_SENDER	N/A
4460.101	RECEIVER	FAST_SENDER
4462.531	FAST_SENDER	N/A
4462.599	SLOW_SENDER1	N/A
4465.714	FAST_SENDER	N/A
4471.196	RECEIVER	FAST_SENDER
4472.408	SLOW_SENDER1	N/A
4473.638	FAST_SENDER	N/A
4481.277	FAST_SENDER	N/A
4481.746	SLOW_SENDER1	N/A
4482.038	RECEIVER	FAST_SENDER
4484.452	FAST_SENDER	N/A
4485.235	RECEIVER	FAST_SENDER
4487.647	FAST_SENDER	N/A
4488.414	RECEIVER	FAST_SENDER
4490.818	FAST_SENDER	N/A
4491.086	SLOW_SENDER1	N/A
4498.582	FAST_SENDER	N/A
4499.328	RECEIVER	FAST_SENDER
4500.425	SLOW_SENDER1	N/A
4501.738	FAST_SENDER	N/A
4509.208	FAST_SENDER	N/A
4509.762	SLOW_SENDER1	N/A
4509.960	RECEIVER	FAST_SENDER
4512.361	FAST_SENDER	N/A
4513.096	RECEIVER	FAST_SENDER
4515.526	FAST_SENDER	N/A
4516.292	RECEIVER	FAST_SENDER
4518.710	FAST_SENDER	N/A
4519.101	SLOW_SENDER1	N/A
4519.489	RECEIVER	FAST_SENDER
4521.904	FAST_SENDER	N/A
4528.441	SLOW_SENDER1	N/A
4529.612	FAST_SENDER	N/A
4530.377	RECEIVER	FAST_SENDER
4532.801	FAST_SENDER	N/A
4536.058	FAST_SENDER	N/A
4537.780	SLOW_SENDER1	N/A
4541.968	RECEIVER	FAST_SENDER
4544.369	FAST_SENDER	N/A
4545.145	RECEIVER	FAST_SENDER
4547.551	FAST_SENDER	N/A
4547.588	SLOW_SENDER1	N/A
4550.699	FAST_SENDER	N/A
4556.381	RECEIVER	FAST_SENDER
4557.397	SLOW_SENDER1	N/A
4558.808	FAST_SENDER	N/A
4566.618	FAST_SENDER	N/A
4566.736	SLOW_SENDER1	N/A
4567.422	RECEIVER	FAST_SENDER
4569.842	FAST_SENDER	N/A
4570.604	RECEIVER	FAST_SENDER
4576.544	SLOW_SENDER1	N/A
4577.855	FAST_SENDER	N/A
4580.227	RECEIVER	FAST_SENDER
4582.635	FAST_SENDER	N/A
4583.417	RECEIVER	FAST_SENDER
4585.862	FAST_SENDER	N/A
4585.883	SLOW_SENDER1	N/A
4594.099	FAST_SENDER	N/A
4594.894	RECEIVER	FAST_SENDER
4595.692	SLOW_SENDER1	N/A
4601.323	FAST_SENDER	N/A
4604.869	RECEIVER	FAST_SENDER
4605.030	SLOW_SENDER1	N/A
4607.272	FAST_SENDER	N/A
4614.370	SLOW_SENDER1	N/A
4615.113	FAST_SENDER	N/A
4622.664	FAST_SENDER	N/A
4623.433	RECEIVER	FAST_SENDER
4623.709	SLOW_SENDER1	N/A
4625.856	FAST_SENDER	N/A
4633.048	SLOW_SENDER1	N/A
4633.362	FAST_SENDER	N/A
4641.386	FAST_SENDER	N/A
4642.117	RECEIVER	FAST_SENDER
4642.387	SLOW_SENDER1	N/A
4644.543	FAST_SENDER	N/A
4651.727	SLOW_SENDER1	N/A
4652.464	FAST_SENDER	N/A
4659.828	FAST_SENDER	N/A
4660.609	RECEIVER	FAST_SENDER
4661.065	SLOW_SENDER1	N/A
4663.052	FAST_SENDER	N/A
4670.404	SLOW_SENDER1	N/A
4671.127	FAST_SENDER	N/A
4678.801	FAST_SENDER	N/A
4679.593	RECEIVER	FAST_SENDER
4679.744	SLOW_SENDER1	N/A
4682.006	FAST_SENDER	N/A
4687.899	RECEIVER	FAST_SENDER
4689.083	SLOW_SENDER1	N/A
4690.304	FAST_SENDER	N/A
4697.997	FAST_SENDER	N/A
4698.421	SLOW_SENDER1	N/A
4698.756	RECEIVER	FAST_SENDER
4701.203	FAST_SENDER	N/A
4701.960	RECEIVER	FAST_SENDER
4704.363	FAST_SENDER	N/A
4705.100	RECEIVER	FAST_SENDER
4707.510	FAST_SENDER	N/A
4707.761	SLOW_SENDER1	N/A
4714.712	FAST_SENDER	N/A
4717.100	SLOW_SENDER1	N/A
4717.281	RECEIVER	FAST_SENDER
4719.730	FAST_SENDER	N/A
4720.495	RECEIVER	FAST_SENDER
4722.929	FAST_SENDER	N/A
4726.439	SLOW_SENDER1	N/A
4730.427	FAST_SENDER	N/A
4732.769	RECEIVER	FAST_SENDER
4735.201	FAST_SENDER	N/A
4735.778	SLOW_SENDER1	N/A
4737.375	RECEIVER	FAST_SENDER
4739.776	FAST_SENDER	N/A
4740.519	RECEIVER	FAST_SENDER
4742.920	FAST_SENDER	N/A
4743.683	RECEIVER	FAST_SENDER
4745.118	SLOW_SENDER1	N/A
4750.443	FAST_SENDER	N/A
4752.886	RECEIVER	FAST_SENDER
4754.456	SLOW_SENDER1	N/A
4755.287	FAST_SENDER	N/A
4762.795	FAST_SENDER	N/A
4763.565	RECEIVER	FAST_SENDER
4763.796	SLOW_SENDER1	N/A
4765.966	FAST_SENDER	N/A
4773.135	SLOW_SENDER1	N/A
4773.669	FAST_SENDER	N/A
4781.529	FAST_SENDER	N/A
4782.294	RECEIVER	FAST_SENDER
4782.473	SLOW_SENDER1	N/A
4784.742	FAST_SENDER	N/A
4791.813	SLOW_SENDER1	N/A
4792.176	FAST_SENDER	N/A
4799.400	FAST_SENDER	N/A
4800.177	RECEIVER	FAST_SENDER
4801.152	SLOW_SENDER1	N/A
4802.593	FAST_SENDER	N/A
4809.968	FAST_SENDER	N/A
4810.489	SLOW_SENDER1	N/A
4810.745	RECEIVER	FAST_SENDER
4814.991	FAST_SENDER	N/A
4819.828	SLOW_SENDER1	N/A
4823.309	FAST_SENDER	N/A
4824.052	RECEIVER	FAST_SENDER
4826.466	FAST_SENDER	N/A
4827.213	RECEIVER	FAST_SENDER
4829.168	SLOW_SENDER1	N/A
4829.631	FAST_SENDER	N/A
4837.187	FAST_SENDER	N/A
4837.962	RECEIVER	FAST_SENDER
4838.507	SLOW_SENDER1	N/A
4840.406	FAST_SENDER	N/A
4847.845	SLOW_SENDER1	N/A
4847.986	FAST_SENDER	N/A
4855.975	FAST_SENDER	N/A
4856.730	RECEIVER	FAST_SENDER
4857.185	SLOW_SENDER1	N/A
4859.144	FAST_SENDER	N/A
4866.479	FAST_SENDER	N/A
4866.524	SLOW_SENDER1	N/A
4867.272	RECEIVER	FAST_SENDER
4869.677	FAST_SENDER	N/A
4870.445	RECEIVER	FAST_SENDER
4872.846	FAST_SENDER	N/A
4876.013	FAST_SENDER	N/A
4876.332	SLOW_SENDER1	N/A
4881.676	RECEIVER	FAST_SENDER
4884.091	FAST_SENDER	N/A
4884.800	RECEIVER	FAST_SENDER
4885.671	SLOW_SENDER1	N/A
4887.239	FAST_SENDER	N/A
4894.728	FAST_SENDER	N/A
4895.011	SLOW_SENDER1	N/A
4895.524	RECEIVER	FAST_SENDER
4897.945	FAST_SENDER	N/A
4898.689	RECEIVER	FAST_SENDER
4901.121	FAST_SENDER	N/A
4901.892	RECEIVER	FAST_SENDER
4904.311	FAST_SENDER	N/A
4904.349	SLOW_SENDER1	N/A
4907.543	FAST_SENDER	N/A
4912.892	RECEIVER	FAST_SENDER
4914.158	SLOW_SENDER1	N/A
4915.320	FAST_SENDER	N/A
4922.563	FAST_SENDER	N/A
4923.335	RECEIVER	FAST_SENDER
4923.498	SLOW_SENDER1	N/A
4925.766	FAST_SENDER	N/A
4931.637	RECEIVER	FAST_SENDER
4932.836	SLOW_SENDER1	N/A
4933.708	FAST_SENDER	N/A
4941.495	FAST_SENDER	N/A
4942.175	SLOW_SENDER1	N/A
4942.252	RECEIVER	FAST_SENDER
4944.678	FAST_SENDER	N/A
4951.515	SLOW_SENDER1	N/A
4952.151	FAST_SENDER	N/A
4959.993	FAST_SENDER	N/A
4960.766	RECEIVER	FAST_SENDER
4960.853	SLOW_SENDER1	N/A
4963.175	FAST_SENDER	N/A
4970.193	SLOW_SENDER1	N/A
4970.693	FAST_SENDER	N/A
4978.305	FAST_SENDER	N/A
4979.029	RECEIVER	FAST_SENDER
4979.532	SLOW_SENDER1	N/A
4985.837	FAST_SENDER	N/A
4987.931	RECEIVER	FAST_SENDER
4988.871	SLOW_SENDER1	N/A
4990.355	FAST_SENDER	N/A
4997.956	FAST_SENDER	N/A
4998.210	SLOW_SENDER1	N/A
4998.753	RECEIVER	FAST_SENDER
5001.189	FAST_SENDER	N/A
5001.961	RECEIVER	FAST_SENDER
5004.397	FAST_SENDER	N/A
5007.850	SLOW_SENDER1	N/A
5013.023	FAST_SENDER	N/A
5013.818	RECEIVER	FAST_SENDER
5016.223	FAST_SENDER	N/A
5017.029	RECEIVER	FAST_SENDER
5017.189	SLOW_SENDER1	N/A
5019.476	FAST_SENDER	N/A
5026.529	SLOW_SENDER1	N/A
5027.167	FAST_SENDER	N/A
5034.705	FAST_SENDER	N/A
5035.485	RECEIVER	FAST_SENDER
5035.867	SLOW_SENDER1	N/A
5037.913	FAST_SENDER	N/A
5045.207	SLOW_SENDER1	N/A
5045.492	FAST_SENDER	N/A
5052.756	FAST_SENDER	N/A
5053.531	RECEIVER	FAST_SENDER
5054.545	SLOW_SENDER1	N/A
5055.974	FAST_SENDER	N/A
5063.885	SLOW_SENDER1	N/A
5063.899	FAST_SENDER	N/A
5072.110	FAST_SENDER	N/A
5072.859	RECEIVER	FAST_SENDER
5073.224	SLOW_SENDER1	N/A
5075.275	FAST_SENDER	N/A
5082.563	SLOW_SENDER1	N/A
5082.659	FAST_SENDER	N/A
5091.089	FAST_SENDER	N/A
5091.875	RECEIVER	FAST_SENDER
5091.902	SLOW_SENDER1	N/A
5094.317	FAST_SENDER	N/A
5101.241	SLOW_SENDER1	N/A
5101.641	FAST_SENDER	N/A
5108.838	FAST_SENDER	N/A
5109.617	RECEIVER	FAST_SENDER
5110.578	SLOW_SENDER1	N/A
5112.060	FAST_SENDER	N/A
5119.367	FAST_SENDER	N/A
5119.917	SLOW_SENDER1	N/A
5120.106	RECEIVER	FAST_SENDER
5122.508	FAST_SENDER	N/A
5123.256	RECEIVER	FAST_SENDER
5125.706	FAST_SENDER	N/A
5126.468	RECEIVER	FAST_SENDER
5128.911	FAST_SENDER	N/A
5129.257	SLOW_SENDER1	N/A
5136.020	FAST_SENDER	N/A
5138.490	RECEIVER	FAST_SENDER
5138.596	SLOW_SENDER1	N/A
5140.897	FAST_SENDER	N/A
5147.935	SLOW_SENDER1	N/A
5148.352	FAST_SENDER	N/A
5156.201	FAST_SENDER	N/A
5156.994	RECEIVER	FAST_SENDER
5157.274	SLOW_SENDER1	N/A
[truncated: 11,821 more rows]
