# Supplementary material for: CATO: Wake-Up reCeiver-bAsed communicaTiOn for Batteryless Devices
Source: Sensors (Basel). 2025 Nov 7;25(22):6813. doi: 10.3390/s25226813 (PMC12655924; doi:10.3390/s25226813)
Supplement: Supplementary file 1 [file sensors-25-06813-s001.zip › File S1_Experimental_and_Simulation_Data/simulation/capsweep/cap30/mac_competing_nodes_both.csv]

time_s	node_id	received_from
2.700	FAST_SENDER	N/A
2.700	SLOW_SENDER1	N/A
8.447	RECEIVER	FAST_SENDER
10.782	RECEIVER	SLOW_SENDER1
10.878	FAST_SENDER	N/A
16.912	RECEIVER	FAST_SENDER
18.232	SLOW_SENDER1	N/A
19.342	FAST_SENDER	N/A
20.130	RECEIVER	FAST_SENDER
22.559	FAST_SENDER	N/A
28.839	RECEIVER	FAST_SENDER
31.251	FAST_SENDER	N/A
32.052	RECEIVER	FAST_SENDER
34.489	FAST_SENDER	N/A
40.233	RECEIVER	FAST_SENDER
42.650	FAST_SENDER	N/A
43.433	RECEIVER	FAST_SENDER
45.863	FAST_SENDER	N/A
52.177	RECEIVER	FAST_SENDER
54.606	FAST_SENDER	N/A
55.401	RECEIVER	FAST_SENDER
63.226	FAST_SENDER	N/A
63.989	RECEIVER	FAST_SENDER
66.403	FAST_SENDER	N/A
71.931	RECEIVER	FAST_SENDER
74.359	FAST_SENDER	N/A
87.012	FAST_SENDER	N/A
87.040	SLOW_SENDER1	N/A
87.806	RECEIVER	FAST_SENDER
92.260	FAST_SENDER	N/A
94.260	FAST_SENDER	N/A
96.260	FAST_SENDER	N/A
98.260	FAST_SENDER	N/A
99.171	SLOW_SENDER1	N/A
100.260	FAST_SENDER	N/A
102.260	FAST_SENDER	N/A
104.260	FAST_SENDER	N/A
106.260	FAST_SENDER	N/A
107.047	RECEIVER	FAST_SENDER
109.447	FAST_SENDER	N/A
115.234	RECEIVER	FAST_SENDER
117.634	FAST_SENDER	N/A
118.370	RECEIVER	FAST_SENDER
120.786	FAST_SENDER	N/A
126.443	RECEIVER	FAST_SENDER
128.861	FAST_SENDER	N/A
129.624	RECEIVER	FAST_SENDER
132.068	FAST_SENDER	N/A
137.744	RECEIVER	FAST_SENDER
140.183	FAST_SENDER	N/A
140.952	RECEIVER	FAST_SENDER
143.393	FAST_SENDER	N/A
149.361	RECEIVER	FAST_SENDER
151.808	FAST_SENDER	N/A
152.558	RECEIVER	FAST_SENDER
154.978	FAST_SENDER	N/A
158.840	SLOW_SENDER1	N/A
160.972	RECEIVER	FAST_SENDER
168.479	FAST_SENDER	N/A
170.479	FAST_SENDER	N/A
172.479	FAST_SENDER	N/A
174.479	FAST_SENDER	N/A
176.479	FAST_SENDER	N/A
178.479	FAST_SENDER	N/A
180.479	FAST_SENDER	N/A
182.479	FAST_SENDER	N/A
188.736	RECEIVER	FAST_SENDER
191.186	FAST_SENDER	N/A
191.961	RECEIVER	FAST_SENDER
194.383	FAST_SENDER	N/A
200.088	RECEIVER	FAST_SENDER
202.492	FAST_SENDER	N/A
203.252	RECEIVER	FAST_SENDER
205.684	FAST_SENDER	N/A
211.827	RECEIVER	FAST_SENDER
214.244	FAST_SENDER	N/A
226.990	FAST_SENDER	N/A
227.751	RECEIVER	FAST_SENDER
230.168	FAST_SENDER	N/A
230.580	SLOW_SENDER1	N/A
242.328	SLOW_SENDER1	N/A
243.596	FAST_SENDER	N/A
245.596	FAST_SENDER	N/A
247.596	FAST_SENDER	N/A
249.596	FAST_SENDER	N/A
251.596	FAST_SENDER	N/A
253.596	FAST_SENDER	N/A
255.596	FAST_SENDER	N/A
257.596	FAST_SENDER	N/A
258.366	RECEIVER	FAST_SENDER
260.788	FAST_SENDER	N/A
266.932	RECEIVER	FAST_SENDER
269.346	FAST_SENDER	N/A
270.137	RECEIVER	FAST_SENDER
272.542	FAST_SENDER	N/A
278.348	RECEIVER	FAST_SENDER
285.170	FAST_SENDER	N/A
285.947	RECEIVER	FAST_SENDER
288.370	FAST_SENDER	N/A
294.453	RECEIVER	FAST_SENDER
296.854	FAST_SENDER	N/A
297.638	RECEIVER	FAST_SENDER
300.043	FAST_SENDER	N/A
305.951	RECEIVER	FAST_SENDER
308.397	FAST_SENDER	N/A
309.172	RECEIVER	FAST_SENDER
310.010	SLOW_SENDER1	N/A
311.622	FAST_SENDER	N/A
322.245	SLOW_SENDER1	N/A
324.069	FAST_SENDER	N/A
326.069	FAST_SENDER	N/A
328.069	FAST_SENDER	N/A
330.069	FAST_SENDER	N/A
332.069	FAST_SENDER	N/A
334.069	FAST_SENDER	N/A
336.069	FAST_SENDER	N/A
338.069	FAST_SENDER	N/A
338.833	RECEIVER	FAST_SENDER
341.251	FAST_SENDER	N/A
347.435	RECEIVER	FAST_SENDER
349.852	FAST_SENDER	N/A
350.616	RECEIVER	FAST_SENDER
353.029	FAST_SENDER	N/A
359.230	RECEIVER	FAST_SENDER
361.653	FAST_SENDER	N/A
362.429	RECEIVER	FAST_SENDER
364.860	FAST_SENDER	N/A
370.569	RECEIVER	FAST_SENDER
373.004	FAST_SENDER	N/A
373.731	RECEIVER	FAST_SENDER
376.144	FAST_SENDER	N/A
382.100	SLOW_SENDER1	N/A
382.270	RECEIVER	FAST_SENDER
384.678	FAST_SENDER	N/A
390.908	RECEIVER	FAST_SENDER
391.714	SLOW_SENDER1	N/A
393.352	FAST_SENDER	N/A
393.822	RECEIVER	SLOW_SENDER1
399.408	RECEIVER	FAST_SENDER
401.848	FAST_SENDER	N/A
402.612	RECEIVER	FAST_SENDER
405.022	FAST_SENDER	N/A
410.795	RECEIVER	FAST_SENDER
413.211	FAST_SENDER	N/A
413.980	RECEIVER	FAST_SENDER
416.403	FAST_SENDER	N/A
427.190	RECEIVER	FAST_SENDER
429.607	FAST_SENDER	N/A
430.385	RECEIVER	FAST_SENDER
432.785	FAST_SENDER	N/A
438.639	RECEIVER	FAST_SENDER
441.080	FAST_SENDER	N/A
441.835	RECEIVER	FAST_SENDER
444.249	FAST_SENDER	N/A
450.349	RECEIVER	FAST_SENDER
452.756	FAST_SENDER	N/A
453.516	RECEIVER	FAST_SENDER
455.936	FAST_SENDER	N/A
460.970	SLOW_SENDER1	N/A
461.560	RECEIVER	FAST_SENDER
462.864	RECEIVER	SLOW_SENDER1
463.979	FAST_SENDER	N/A
468.282	SLOW_SENDER1	N/A
469.023	RECEIVER	SLOW_SENDER1
473.923	RECEIVER	FAST_SENDER
476.333	FAST_SENDER	N/A
477.122	RECEIVER	FAST_SENDER
478.163	SLOW_SENDER1	N/A
478.908	RECEIVER	SLOW_SENDER1
479.568	FAST_SENDER	N/A
480.325	RECEIVER	FAST_SENDER
482.733	FAST_SENDER	N/A
488.621	RECEIVER	FAST_SENDER
491.027	FAST_SENDER	N/A
491.806	RECEIVER	FAST_SENDER
494.224	FAST_SENDER	N/A
499.833	RECEIVER	FAST_SENDER
502.265	FAST_SENDER	N/A
503.075	RECEIVER	FAST_SENDER
505.502	FAST_SENDER	N/A
511.541	RECEIVER	FAST_SENDER
513.943	FAST_SENDER	N/A
514.723	RECEIVER	FAST_SENDER
517.138	FAST_SENDER	N/A
527.958	RECEIVER	FAST_SENDER
530.403	FAST_SENDER	N/A
531.156	RECEIVER	FAST_SENDER
533.585	FAST_SENDER	N/A
539.559	RECEIVER	FAST_SENDER
541.964	FAST_SENDER	N/A
542.746	RECEIVER	FAST_SENDER
545.171	FAST_SENDER	N/A
545.950	SLOW_SENDER1	N/A
549.965	RECEIVER	SLOW_SENDER1
557.396	SLOW_SENDER1	N/A
558.698	FAST_SENDER	N/A
560.698	FAST_SENDER	N/A
562.698	FAST_SENDER	N/A
564.698	FAST_SENDER	N/A
566.698	FAST_SENDER	N/A
568.698	FAST_SENDER	N/A
570.698	FAST_SENDER	N/A
572.698	FAST_SENDER	N/A
573.481	RECEIVER	FAST_SENDER
575.918	FAST_SENDER	N/A
582.252	RECEIVER	FAST_SENDER
584.657	FAST_SENDER	N/A
585.395	RECEIVER	FAST_SENDER
587.812	FAST_SENDER	N/A
593.775	RECEIVER	FAST_SENDER
596.209	FAST_SENDER	N/A
596.993	RECEIVER	FAST_SENDER
599.395	FAST_SENDER	N/A
604.873	RECEIVER	FAST_SENDER
607.301	FAST_SENDER	N/A
608.073	RECEIVER	FAST_SENDER
610.508	FAST_SENDER	N/A
616.615	RECEIVER	FAST_SENDER
619.052	FAST_SENDER	N/A
619.796	RECEIVER	FAST_SENDER
622.200	FAST_SENDER	N/A
625.210	SLOW_SENDER1	N/A
627.972	RECEIVER	FAST_SENDER
630.381	FAST_SENDER	N/A
632.381	FAST_SENDER	N/A
634.381	FAST_SENDER	N/A
636.381	FAST_SENDER	N/A
638.381	FAST_SENDER	N/A
640.381	FAST_SENDER	N/A
642.381	FAST_SENDER	N/A
644.381	FAST_SENDER	N/A
645.117	RECEIVER	FAST_SENDER
647.540	FAST_SENDER	N/A
653.256	RECEIVER	FAST_SENDER
655.679	FAST_SENDER	N/A
656.439	RECEIVER	FAST_SENDER
658.839	FAST_SENDER	N/A
664.971	RECEIVER	FAST_SENDER
667.397	FAST_SENDER	N/A
668.150	RECEIVER	FAST_SENDER
670.591	FAST_SENDER	N/A
676.608	RECEIVER	FAST_SENDER
679.047	FAST_SENDER	N/A
679.838	RECEIVER	FAST_SENDER
682.238	FAST_SENDER	N/A
688.065	RECEIVER	FAST_SENDER
690.474	FAST_SENDER	N/A
691.251	RECEIVER	FAST_SENDER
696.960	SLOW_SENDER1	N/A
698.801	FAST_SENDER	N/A
703.168	SLOW_SENDER1	N/A
704.500	RECEIVER	FAST_SENDER
705.697	RECEIVER	SLOW_SENDER1
706.906	FAST_SENDER	N/A
713.104	SLOW_SENDER1	N/A
713.861	RECEIVER	SLOW_SENDER1
719.066	FAST_SENDER	N/A
719.817	RECEIVER	FAST_SENDER
721.302	SLOW_SENDER1	N/A
722.072	RECEIVER	SLOW_SENDER1
722.217	FAST_SENDER	N/A
722.970	RECEIVER	FAST_SENDER
725.381	FAST_SENDER	N/A
736.295	RECEIVER	FAST_SENDER
738.710	FAST_SENDER	N/A
744.361	RECEIVER	FAST_SENDER
746.767	FAST_SENDER	N/A
752.711	RECEIVER	FAST_SENDER
755.154	FAST_SENDER	N/A
761.292	RECEIVER	FAST_SENDER
763.710	FAST_SENDER	N/A
769.443	RECEIVER	FAST_SENDER
771.874	FAST_SENDER	N/A
772.638	RECEIVER	FAST_SENDER
775.040	FAST_SENDER	N/A
780.851	RECEIVER	FAST_SENDER
783.297	FAST_SENDER	N/A
784.058	RECEIVER	FAST_SENDER
786.478	FAST_SENDER	N/A
789.030	SLOW_SENDER1	N/A
792.534	RECEIVER	FAST_SENDER
799.920	FAST_SENDER	N/A
801.920	FAST_SENDER	N/A
803.920	FAST_SENDER	N/A
805.920	FAST_SENDER	N/A
807.920	FAST_SENDER	N/A
809.920	FAST_SENDER	N/A
811.920	FAST_SENDER	N/A
813.920	FAST_SENDER	N/A
814.682	RECEIVER	FAST_SENDER
817.110	FAST_SENDER	N/A
822.704	RECEIVER	FAST_SENDER
825.117	FAST_SENDER	N/A
825.866	RECEIVER	FAST_SENDER
828.281	FAST_SENDER	N/A
834.084	RECEIVER	FAST_SENDER
836.522	FAST_SENDER	N/A
837.321	RECEIVER	FAST_SENDER
839.729	FAST_SENDER	N/A
845.524	RECEIVER	FAST_SENDER
847.972	FAST_SENDER	N/A
848.739	RECEIVER	FAST_SENDER
851.181	FAST_SENDER	N/A
857.103	RECEIVER	FAST_SENDER
859.535	FAST_SENDER	N/A
860.308	RECEIVER	FAST_SENDER
860.880	SLOW_SENDER1	N/A
862.752	FAST_SENDER	N/A
864.997	RECEIVER	SLOW_SENDER1
875.401	FAST_SENDER	N/A
877.401	FAST_SENDER	N/A
879.401	FAST_SENDER	N/A
881.401	FAST_SENDER	N/A
883.401	FAST_SENDER	N/A
885.401	FAST_SENDER	N/A
887.401	FAST_SENDER	N/A
889.401	FAST_SENDER	N/A
890.160	RECEIVER	FAST_SENDER
892.600	FAST_SENDER	N/A
898.362	RECEIVER	FAST_SENDER
900.787	FAST_SENDER	N/A
901.557	RECEIVER	FAST_SENDER
903.990	FAST_SENDER	N/A
909.906	RECEIVER	FAST_SENDER
912.339	FAST_SENDER	N/A
913.130	RECEIVER	FAST_SENDER
915.534	FAST_SENDER	N/A
921.377	RECEIVER	FAST_SENDER
923.812	FAST_SENDER	N/A
924.560	RECEIVER	FAST_SENDER
926.981	FAST_SENDER	N/A
932.569	RECEIVER	FAST_SENDER
933.930	SLOW_SENDER1	N/A
934.980	FAST_SENDER	N/A
940.078	SLOW_SENDER1	N/A
940.731	RECEIVER	FAST_SENDER
942.938	RECEIVER	SLOW_SENDER1
943.170	FAST_SENDER	N/A
948.738	RECEIVER	FAST_SENDER
950.376	SLOW_SENDER1	N/A
951.179	FAST_SENDER	N/A
951.939	RECEIVER	FAST_SENDER
954.375	FAST_SENDER	N/A
964.810	RECEIVER	FAST_SENDER
967.235	FAST_SENDER	N/A
967.985	RECEIVER	FAST_SENDER
970.389	FAST_SENDER	N/A
983.190	FAST_SENDER	N/A
988.964	RECEIVER	FAST_SENDER
991.373	FAST_SENDER	N/A
992.091	RECEIVER	FAST_SENDER
994.517	FAST_SENDER	N/A
1000.902	RECEIVER	FAST_SENDER
1003.306	FAST_SENDER	N/A
1004.086	RECEIVER	FAST_SENDER
1006.507	FAST_SENDER	N/A
1012.343	RECEIVER	FAST_SENDER
1014.788	FAST_SENDER	N/A
1015.516	RECEIVER	FAST_SENDER
1017.951	FAST_SENDER	N/A
1018.520	SLOW_SENDER1	N/A
1022.968	RECEIVER	SLOW_SENDER1
1030.404	SLOW_SENDER1	N/A
1030.824	FAST_SENDER	N/A
1032.824	FAST_SENDER	N/A
1034.824	FAST_SENDER	N/A
1036.824	FAST_SENDER	N/A
1038.824	FAST_SENDER	N/A
1040.824	FAST_SENDER	N/A
1042.824	FAST_SENDER	N/A
1044.824	FAST_SENDER	N/A
1045.587	RECEIVER	FAST_SENDER
1048.032	FAST_SENDER	N/A
1054.037	RECEIVER	FAST_SENDER
1056.466	FAST_SENDER	N/A
1057.223	RECEIVER	FAST_SENDER
1059.639	FAST_SENDER	N/A
1065.585	RECEIVER	FAST_SENDER
1068.013	FAST_SENDER	N/A
1068.761	RECEIVER	FAST_SENDER
1071.200	FAST_SENDER	N/A
1077.155	RECEIVER	FAST_SENDER
1079.564	FAST_SENDER	N/A
1080.319	RECEIVER	FAST_SENDER
1082.747	FAST_SENDER	N/A
1088.404	RECEIVER	FAST_SENDER
1090.814	FAST_SENDER	N/A
1091.551	RECEIVER	FAST_SENDER
1093.972	FAST_SENDER	N/A
1097.860	SLOW_SENDER1	N/A
1100.753	RECEIVER	FAST_SENDER
1103.172	FAST_SENDER	N/A
1105.172	FAST_SENDER	N/A
1107.172	FAST_SENDER	N/A
1109.172	FAST_SENDER	N/A
1111.172	FAST_SENDER	N/A
1113.172	FAST_SENDER	N/A
1115.172	FAST_SENDER	N/A
1117.172	FAST_SENDER	N/A
1117.924	RECEIVER	FAST_SENDER
1120.350	FAST_SENDER	N/A
1126.334	RECEIVER	FAST_SENDER
1128.763	FAST_SENDER	N/A
1129.508	RECEIVER	FAST_SENDER
1131.934	FAST_SENDER	N/A
1137.635	RECEIVER	FAST_SENDER
1140.043	FAST_SENDER	N/A
1140.769	RECEIVER	FAST_SENDER
1143.174	FAST_SENDER	N/A
1149.122	RECEIVER	FAST_SENDER
1151.529	FAST_SENDER	N/A
1152.274	RECEIVER	FAST_SENDER
1154.720	FAST_SENDER	N/A
1160.473	RECEIVER	FAST_SENDER
1162.895	FAST_SENDER	N/A
1163.690	RECEIVER	FAST_SENDER
1166.094	FAST_SENDER	N/A
1169.550	SLOW_SENDER1	N/A
1172.123	RECEIVER	FAST_SENDER
1174.525	FAST_SENDER	N/A
1176.525	FAST_SENDER	N/A
1178.525	FAST_SENDER	N/A
1180.525	FAST_SENDER	N/A
1181.111	SLOW_SENDER1	N/A
1182.525	FAST_SENDER	N/A
1184.525	FAST_SENDER	N/A
1186.525	FAST_SENDER	N/A
1188.525	FAST_SENDER	N/A
1189.296	RECEIVER	FAST_SENDER
1191.710	FAST_SENDER	N/A
1197.824	RECEIVER	FAST_SENDER
1200.250	FAST_SENDER	N/A
1200.990	RECEIVER	FAST_SENDER
1203.408	FAST_SENDER	N/A
1209.341	RECEIVER	FAST_SENDER
1211.763	FAST_SENDER	N/A
1212.546	RECEIVER	FAST_SENDER
1220.420	FAST_SENDER	N/A
1221.207	RECEIVER	FAST_SENDER
1223.656	FAST_SENDER	N/A
1229.438	RECEIVER	FAST_SENDER
1236.249	FAST_SENDER	N/A
1237.021	RECEIVER	FAST_SENDER
1239.451	FAST_SENDER	N/A
1245.220	RECEIVER	FAST_SENDER
1247.655	FAST_SENDER	N/A
1248.377	RECEIVER	FAST_SENDER
1248.990	SLOW_SENDER1	N/A
1250.825	FAST_SENDER	N/A
1260.822	SLOW_SENDER1	N/A
1263.599	FAST_SENDER	N/A
1265.599	FAST_SENDER	N/A
1267.599	FAST_SENDER	N/A
1269.599	FAST_SENDER	N/A
1271.599	FAST_SENDER	N/A
1273.599	FAST_SENDER	N/A
1275.599	FAST_SENDER	N/A
1277.599	FAST_SENDER	N/A
1278.376	RECEIVER	FAST_SENDER
1280.822	FAST_SENDER	N/A
1286.855	RECEIVER	FAST_SENDER
1289.288	FAST_SENDER	N/A
1290.025	RECEIVER	FAST_SENDER
1292.446	FAST_SENDER	N/A
1298.507	RECEIVER	FAST_SENDER
1300.937	FAST_SENDER	N/A
1301.719	RECEIVER	FAST_SENDER
1304.162	FAST_SENDER	N/A
1310.165	RECEIVER	FAST_SENDER
1312.598	FAST_SENDER	N/A
1313.345	RECEIVER	FAST_SENDER
1315.751	FAST_SENDER	N/A
1321.403	RECEIVER	FAST_SENDER
1323.853	FAST_SENDER	N/A
1324.594	RECEIVER	FAST_SENDER
1327.013	FAST_SENDER	N/A
1328.670	SLOW_SENDER1	N/A
1339.895	SLOW_SENDER1	N/A
1340.503	FAST_SENDER	N/A
1342.503	FAST_SENDER	N/A
1344.503	FAST_SENDER	N/A
1346.503	FAST_SENDER	N/A
1348.503	FAST_SENDER	N/A
1350.503	FAST_SENDER	N/A
1352.503	FAST_SENDER	N/A
1354.503	FAST_SENDER	N/A
1355.292	RECEIVER	FAST_SENDER
1357.730	FAST_SENDER	N/A
1363.753	RECEIVER	FAST_SENDER
1366.168	FAST_SENDER	N/A
1366.937	RECEIVER	FAST_SENDER
1369.384	FAST_SENDER	N/A
1375.102	RECEIVER	FAST_SENDER
1377.551	FAST_SENDER	N/A
1378.345	RECEIVER	FAST_SENDER
1380.752	FAST_SENDER	N/A
1386.851	RECEIVER	FAST_SENDER
1389.299	FAST_SENDER	N/A
1390.114	RECEIVER	FAST_SENDER
1392.519	FAST_SENDER	N/A
1402.691	RECEIVER	FAST_SENDER
1405.113	FAST_SENDER	N/A
1405.825	RECEIVER	FAST_SENDER
1407.860	SLOW_SENDER1	N/A
1408.250	FAST_SENDER	N/A
1420.113	SLOW_SENDER1	N/A
1421.101	FAST_SENDER	N/A
1423.101	FAST_SENDER	N/A
1425.101	FAST_SENDER	N/A
1427.101	FAST_SENDER	N/A
1429.101	FAST_SENDER	N/A
1431.101	FAST_SENDER	N/A
1433.101	FAST_SENDER	N/A
1435.101	FAST_SENDER	N/A
1435.861	RECEIVER	FAST_SENDER
1438.282	FAST_SENDER	N/A
1444.267	RECEIVER	FAST_SENDER
1446.690	FAST_SENDER	N/A
1447.464	RECEIVER	FAST_SENDER
1449.864	FAST_SENDER	N/A
1460.473	RECEIVER	FAST_SENDER
1462.878	FAST_SENDER	N/A
1463.667	RECEIVER	FAST_SENDER
1466.096	FAST_SENDER	N/A
1471.663	RECEIVER	FAST_SENDER
1474.063	FAST_SENDER	N/A
1476.449	RECEIVER	FAST_SENDER
1478.855	FAST_SENDER	N/A
1484.770	RECEIVER	FAST_SENDER
1487.199	FAST_SENDER	N/A
1487.970	RECEIVER	FAST_SENDER
1488.100	SLOW_SENDER1	N/A
1490.416	FAST_SENDER	N/A
1496.455	RECEIVER	FAST_SENDER
1498.900	FAST_SENDER	N/A
1500.900	FAST_SENDER	N/A
1502.900	FAST_SENDER	N/A
1504.900	FAST_SENDER	N/A
1506.900	FAST_SENDER	N/A
1508.900	FAST_SENDER	N/A
1510.900	FAST_SENDER	N/A
1512.900	FAST_SENDER	N/A
1513.657	RECEIVER	FAST_SENDER
1516.102	FAST_SENDER	N/A
1522.265	RECEIVER	FAST_SENDER
1524.709	FAST_SENDER	N/A
1525.483	RECEIVER	FAST_SENDER
1527.928	FAST_SENDER	N/A
1534.051	RECEIVER	FAST_SENDER
1536.497	FAST_SENDER	N/A
1537.257	RECEIVER	FAST_SENDER
1539.665	FAST_SENDER	N/A
1545.792	RECEIVER	FAST_SENDER
1548.209	FAST_SENDER	N/A
1549.001	RECEIVER	FAST_SENDER
1551.433	FAST_SENDER	N/A
1557.350	RECEIVER	FAST_SENDER
1559.750	SLOW_SENDER1	N/A
1559.773	FAST_SENDER	N/A
1566.001	SLOW_SENDER1	N/A
1566.234	RECEIVER	FAST_SENDER
1568.483	RECEIVER	SLOW_SENDER1
1568.674	FAST_SENDER	N/A
1574.569	RECEIVER	FAST_SENDER
1575.911	SLOW_SENDER1	N/A
1577.005	FAST_SENDER	N/A
1577.777	RECEIVER	FAST_SENDER
1580.190	FAST_SENDER	N/A
1586.066	RECEIVER	FAST_SENDER
1588.506	FAST_SENDER	N/A
1589.257	RECEIVER	FAST_SENDER
1591.667	FAST_SENDER	N/A
1597.652	RECEIVER	FAST_SENDER
1600.081	FAST_SENDER	N/A
1600.839	RECEIVER	FAST_SENDER
1603.252	FAST_SENDER	N/A
1609.534	RECEIVER	FAST_SENDER
1611.949	FAST_SENDER	N/A
1612.710	RECEIVER	FAST_SENDER
1615.137	FAST_SENDER	N/A
1620.906	RECEIVER	FAST_SENDER
1623.321	FAST_SENDER	N/A
1624.096	RECEIVER	FAST_SENDER
1626.516	FAST_SENDER	N/A
1632.622	RECEIVER	FAST_SENDER
1635.026	FAST_SENDER	N/A
1635.810	RECEIVER	FAST_SENDER
1638.235	FAST_SENDER	N/A
1644.048	RECEIVER	FAST_SENDER
1644.220	SLOW_SENDER1	N/A
1644.953	RECEIVER	SLOW_SENDER1
1646.475	FAST_SENDER	N/A
1650.375	SLOW_SENDER1	N/A
1652.344	RECEIVER	FAST_SENDER
1654.104	RECEIVER	SLOW_SENDER1
1654.782	FAST_SENDER	N/A
1655.531	RECEIVER	FAST_SENDER
1663.151	FAST_SENDER	N/A
1663.920	RECEIVER	FAST_SENDER
1666.348	FAST_SENDER	N/A
1672.399	RECEIVER	FAST_SENDER
1674.802	FAST_SENDER	N/A
1675.585	RECEIVER	FAST_SENDER
1678.004	FAST_SENDER	N/A
1683.860	RECEIVER	FAST_SENDER
1686.305	FAST_SENDER	N/A
1687.045	RECEIVER	FAST_SENDER
1689.448	FAST_SENDER	N/A
1695.194	RECEIVER	FAST_SENDER
1697.630	FAST_SENDER	N/A
1698.379	RECEIVER	FAST_SENDER
1700.816	FAST_SENDER	N/A
1706.798	RECEIVER	FAST_SENDER
1709.222	FAST_SENDER	N/A
1709.953	RECEIVER	FAST_SENDER
1712.358	FAST_SENDER	N/A
1718.236	RECEIVER	FAST_SENDER
1720.680	SLOW_SENDER1	N/A
1720.684	FAST_SENDER	N/A
1721.402	RECEIVER	SLOW_SENDER1
1726.811	SLOW_SENDER1	N/A
1726.915	RECEIVER	FAST_SENDER
1729.013	RECEIVER	SLOW_SENDER1
1731.271	FAST_SENDER	N/A
1733.271	FAST_SENDER	N/A
1735.271	FAST_SENDER	N/A
1737.271	FAST_SENDER	N/A
1739.271	FAST_SENDER	N/A
1741.271	FAST_SENDER	N/A
1743.271	FAST_SENDER	N/A
1745.271	FAST_SENDER	N/A
1751.472	RECEIVER	FAST_SENDER
1758.128	FAST_SENDER	N/A
1760.375	RECEIVER	FAST_SENDER
1762.824	FAST_SENDER	N/A
1768.850	RECEIVER	FAST_SENDER
1771.281	FAST_SENDER	N/A
1777.077	RECEIVER	FAST_SENDER
1779.523	FAST_SENDER	N/A
1785.287	RECEIVER	FAST_SENDER
1787.719	FAST_SENDER	N/A
1793.769	RECEIVER	FAST_SENDER
1796.176	FAST_SENDER	N/A
1796.963	RECEIVER	FAST_SENDER
1797.290	SLOW_SENDER1	N/A
1799.387	FAST_SENDER	N/A
1805.550	RECEIVER	FAST_SENDER
1807.997	FAST_SENDER	N/A
1809.997	FAST_SENDER	N/A
1811.997	FAST_SENDER	N/A
1813.997	FAST_SENDER	N/A
1815.997	FAST_SENDER	N/A
1817.997	FAST_SENDER	N/A
1819.997	FAST_SENDER	N/A
1821.997	FAST_SENDER	N/A
1827.922	RECEIVER	FAST_SENDER
1830.341	FAST_SENDER	N/A
1832.522	RECEIVER	FAST_SENDER
1834.924	FAST_SENDER	N/A
1840.766	RECEIVER	FAST_SENDER
1843.175	FAST_SENDER	N/A
1849.411	RECEIVER	FAST_SENDER
1851.856	FAST_SENDER	N/A
1857.800	RECEIVER	FAST_SENDER
1860.238	FAST_SENDER	N/A
1866.422	RECEIVER	FAST_SENDER
1868.871	FAST_SENDER	N/A
1869.330	SLOW_SENDER1	N/A
1869.635	RECEIVER	FAST_SENDER
1873.872	RECEIVER	SLOW_SENDER1
1878.214	FAST_SENDER	N/A
1880.214	FAST_SENDER	N/A
1881.304	SLOW_SENDER1	N/A
1882.085	RECEIVER	SLOW_SENDER1
1882.214	FAST_SENDER	N/A
1884.214	FAST_SENDER	N/A
1886.214	FAST_SENDER	N/A
1888.214	FAST_SENDER	N/A
1890.214	FAST_SENDER	N/A
1892.214	FAST_SENDER	N/A
1897.683	RECEIVER	FAST_SENDER
1900.109	FAST_SENDER	N/A
1900.909	RECEIVER	FAST_SENDER
1912.864	FAST_SENDER	N/A
1913.656	RECEIVER	FAST_SENDER
1916.102	FAST_SENDER	N/A
1921.929	RECEIVER	FAST_SENDER
1924.338	FAST_SENDER	N/A
1925.134	RECEIVER	FAST_SENDER
1927.555	FAST_SENDER	N/A
1933.298	RECEIVER	FAST_SENDER
1935.708	FAST_SENDER	N/A
1936.495	RECEIVER	FAST_SENDER
1938.944	FAST_SENDER	N/A
1944.538	RECEIVER	FAST_SENDER
1946.946	FAST_SENDER	N/A
1947.696	RECEIVER	FAST_SENDER
1949.270	SLOW_SENDER1	N/A
1950.140	FAST_SENDER	N/A
1953.193	RECEIVER	SLOW_SENDER1
1960.623	SLOW_SENDER1	N/A
1963.389	FAST_SENDER	N/A
1965.389	FAST_SENDER	N/A
1967.389	FAST_SENDER	N/A
1969.389	FAST_SENDER	N/A
1971.389	FAST_SENDER	N/A
1973.389	FAST_SENDER	N/A
1975.389	FAST_SENDER	N/A
1977.389	FAST_SENDER	N/A
1978.104	RECEIVER	FAST_SENDER
1980.504	FAST_SENDER	N/A
1986.052	RECEIVER	FAST_SENDER
1992.612	FAST_SENDER	N/A
1993.361	RECEIVER	FAST_SENDER
1995.788	FAST_SENDER	N/A
2001.536	RECEIVER	FAST_SENDER
2003.943	FAST_SENDER	N/A
2006.220	RECEIVER	FAST_SENDER
2008.626	FAST_SENDER	N/A
2014.740	RECEIVER	FAST_SENDER
2017.148	FAST_SENDER	N/A
2017.906	RECEIVER	FAST_SENDER
2020.324	FAST_SENDER	N/A
2025.950	RECEIVER	FAST_SENDER
2028.379	FAST_SENDER	N/A
2028.720	SLOW_SENDER1	N/A
2029.112	RECEIVER	FAST_SENDER
2040.446	SLOW_SENDER1	N/A
2040.847	FAST_SENDER	N/A
2042.847	FAST_SENDER	N/A
2044.847	FAST_SENDER	N/A
2046.847	FAST_SENDER	N/A
2048.847	FAST_SENDER	N/A
2050.847	FAST_SENDER	N/A
2052.847	FAST_SENDER	N/A
2054.847	FAST_SENDER	N/A
2055.611	RECEIVER	FAST_SENDER
2058.031	FAST_SENDER	N/A
2064.232	RECEIVER	FAST_SENDER
2066.682	FAST_SENDER	N/A
2069.062	RECEIVER	FAST_SENDER
2071.485	FAST_SENDER	N/A
2077.574	RECEIVER	FAST_SENDER
2080.004	FAST_SENDER	N/A
2080.792	RECEIVER	FAST_SENDER
2083.212	FAST_SENDER	N/A
2088.973	RECEIVER	FAST_SENDER
2091.381	FAST_SENDER	N/A
2092.162	RECEIVER	FAST_SENDER
2094.582	FAST_SENDER	N/A
2100.388	RECEIVER	FAST_SENDER
2102.799	FAST_SENDER	N/A
2103.567	RECEIVER	FAST_SENDER
2106.013	FAST_SENDER	N/A
2107.940	SLOW_SENDER1	N/A
2119.130	FAST_SENDER	N/A
2119.255	SLOW_SENDER1	N/A
2121.130	FAST_SENDER	N/A
2123.130	FAST_SENDER	N/A
2125.130	FAST_SENDER	N/A
2127.130	FAST_SENDER	N/A
2129.130	FAST_SENDER	N/A
2131.130	FAST_SENDER	N/A
2133.130	FAST_SENDER	N/A
2135.690	RECEIVER	FAST_SENDER
2138.125	FAST_SENDER	N/A
2143.935	RECEIVER	FAST_SENDER
2146.370	FAST_SENDER	N/A
2147.101	RECEIVER	FAST_SENDER
2149.535	FAST_SENDER	N/A
2155.208	RECEIVER	FAST_SENDER
2157.650	FAST_SENDER	N/A
2158.444	RECEIVER	FAST_SENDER
2160.875	FAST_SENDER	N/A
2167.174	RECEIVER	FAST_SENDER
2169.590	FAST_SENDER	N/A
2170.337	RECEIVER	FAST_SENDER
2172.787	FAST_SENDER	N/A
2178.863	RECEIVER	FAST_SENDER
2181.299	FAST_SENDER	N/A
2182.040	RECEIVER	FAST_SENDER
2184.461	FAST_SENDER	N/A
2187.210	SLOW_SENDER1	N/A
2190.848	RECEIVER	FAST_SENDER
2198.409	FAST_SENDER	N/A
2200.409	FAST_SENDER	N/A
2202.409	FAST_SENDER	N/A
2204.409	FAST_SENDER	N/A
2206.409	FAST_SENDER	N/A
2208.409	FAST_SENDER	N/A
2210.409	FAST_SENDER	N/A
2212.409	FAST_SENDER	N/A
2213.170	RECEIVER	FAST_SENDER
2215.581	FAST_SENDER	N/A
2221.255	RECEIVER	FAST_SENDER
2223.663	FAST_SENDER	N/A
2224.416	RECEIVER	FAST_SENDER
2226.853	FAST_SENDER	N/A
2232.581	RECEIVER	FAST_SENDER
2235.013	FAST_SENDER	N/A
2235.768	RECEIVER	FAST_SENDER
2238.185	FAST_SENDER	N/A
2244.281	RECEIVER	FAST_SENDER
2246.711	FAST_SENDER	N/A
2247.426	RECEIVER	FAST_SENDER
2249.835	FAST_SENDER	N/A
2256.097	RECEIVER	FAST_SENDER
2258.546	FAST_SENDER	N/A
2259.030	SLOW_SENDER1	N/A
2259.316	RECEIVER	FAST_SENDER
2270.891	SLOW_SENDER1	N/A
2271.245	FAST_SENDER	N/A
2273.245	FAST_SENDER	N/A
2275.245	FAST_SENDER	N/A
2277.245	FAST_SENDER	N/A
2279.245	FAST_SENDER	N/A
2281.245	FAST_SENDER	N/A
2283.245	FAST_SENDER	N/A
2285.245	FAST_SENDER	N/A
2286.028	RECEIVER	FAST_SENDER
2288.460	FAST_SENDER	N/A
2294.624	RECEIVER	FAST_SENDER
2297.047	FAST_SENDER	N/A
2297.814	RECEIVER	FAST_SENDER
2300.238	FAST_SENDER	N/A
2310.891	RECEIVER	FAST_SENDER
2313.336	FAST_SENDER	N/A
2314.088	RECEIVER	FAST_SENDER
2316.516	FAST_SENDER	N/A
2322.376	RECEIVER	FAST_SENDER
2324.802	FAST_SENDER	N/A
2327.234	RECEIVER	FAST_SENDER
2329.677	FAST_SENDER	N/A
2330.890	SLOW_SENDER1	N/A
2342.065	FAST_SENDER	N/A
2342.574	SLOW_SENDER1	N/A
2344.065	FAST_SENDER	N/A
2346.065	FAST_SENDER	N/A
2348.065	FAST_SENDER	N/A
2350.065	FAST_SENDER	N/A
2352.065	FAST_SENDER	N/A
2354.065	FAST_SENDER	N/A
2356.065	FAST_SENDER	N/A
2356.869	RECEIVER	FAST_SENDER
2359.311	FAST_SENDER	N/A
2365.736	RECEIVER	FAST_SENDER
2368.167	FAST_SENDER	N/A
2368.975	RECEIVER	FAST_SENDER
2371.404	FAST_SENDER	N/A
2377.245	RECEIVER	FAST_SENDER
2379.694	FAST_SENDER	N/A
2382.167	RECEIVER	FAST_SENDER
2384.606	FAST_SENDER	N/A
2390.416	RECEIVER	FAST_SENDER
2392.833	FAST_SENDER	N/A
2395.088	RECEIVER	FAST_SENDER
2400.899	FAST_SENDER	N/A
2410.520	SLOW_SENDER1	N/A
2411.727	RECEIVER	FAST_SENDER
2415.485	FAST_SENDER	N/A
2417.485	FAST_SENDER	N/A
2419.485	FAST_SENDER	N/A
2421.485	FAST_SENDER	N/A
2422.073	SLOW_SENDER1	N/A
2422.795	RECEIVER	SLOW_SENDER1
2423.485	FAST_SENDER	N/A
2425.485	FAST_SENDER	N/A
2427.485	FAST_SENDER	N/A
2429.485	FAST_SENDER	N/A
2435.047	RECEIVER	FAST_SENDER
2437.488	FAST_SENDER	N/A
2443.355	RECEIVER	FAST_SENDER
2445.786	FAST_SENDER	N/A
2446.548	RECEIVER	FAST_SENDER
2448.988	FAST_SENDER	N/A
2459.196	RECEIVER	FAST_SENDER
2461.635	FAST_SENDER	N/A
2467.317	RECEIVER	FAST_SENDER
2469.765	FAST_SENDER	N/A
2475.763	RECEIVER	FAST_SENDER
2478.204	FAST_SENDER	N/A
2484.020	RECEIVER	FAST_SENDER
2486.456	FAST_SENDER	N/A
2489.930	SLOW_SENDER1	N/A
2492.705	RECEIVER	FAST_SENDER
2495.143	FAST_SENDER	N/A
2497.143	FAST_SENDER	N/A
2499.143	FAST_SENDER	N/A
2501.143	FAST_SENDER	N/A
2503.143	FAST_SENDER	N/A
2505.143	FAST_SENDER	N/A
2507.143	FAST_SENDER	N/A
2509.143	FAST_SENDER	N/A
2509.897	RECEIVER	FAST_SENDER
2512.321	FAST_SENDER	N/A
2522.882	RECEIVER	FAST_SENDER
2525.320	FAST_SENDER	N/A
2526.103	RECEIVER	FAST_SENDER
2528.552	FAST_SENDER	N/A
2534.298	RECEIVER	FAST_SENDER
2536.709	FAST_SENDER	N/A
2537.484	RECEIVER	FAST_SENDER
2539.915	FAST_SENDER	N/A
2545.695	RECEIVER	FAST_SENDER
2548.142	FAST_SENDER	N/A
2550.369	RECEIVER	FAST_SENDER
2552.770	FAST_SENDER	N/A
2558.587	RECEIVER	FAST_SENDER
2561.035	FAST_SENDER	N/A
2561.470	SLOW_SENDER1	N/A
2565.520	RECEIVER	SLOW_SENDER1
2567.454	RECEIVER	FAST_SENDER
2569.867	FAST_SENDER	N/A
2571.867	FAST_SENDER	N/A
2572.961	SLOW_SENDER1	N/A
2573.737	RECEIVER	SLOW_SENDER1
2573.867	FAST_SENDER	N/A
2575.867	FAST_SENDER	N/A
2577.867	FAST_SENDER	N/A
2579.867	FAST_SENDER	N/A
2581.867	FAST_SENDER	N/A
2583.867	FAST_SENDER	N/A
2589.655	RECEIVER	FAST_SENDER
2592.079	FAST_SENDER	N/A
2592.858	RECEIVER	FAST_SENDER
2595.307	FAST_SENDER	N/A
2600.934	RECEIVER	FAST_SENDER
2603.359	FAST_SENDER	N/A
2609.353	RECEIVER	FAST_SENDER
2611.761	FAST_SENDER	N/A
2612.525	RECEIVER	FAST_SENDER
2614.930	FAST_SENDER	N/A
2621.075	RECEIVER	FAST_SENDER
2623.493	FAST_SENDER	N/A
2624.234	RECEIVER	FAST_SENDER
2626.659	FAST_SENDER	N/A
2632.696	RECEIVER	FAST_SENDER
2635.115	FAST_SENDER	N/A
2635.864	RECEIVER	FAST_SENDER
2638.286	FAST_SENDER	N/A
2640.880	SLOW_SENDER1	N/A
2644.021	RECEIVER	FAST_SENDER
2645.819	RECEIVER	SLOW_SENDER1
2650.466	FAST_SENDER	N/A
2652.466	FAST_SENDER	N/A
2653.259	SLOW_SENDER1	N/A
2654.466	FAST_SENDER	N/A
2656.466	FAST_SENDER	N/A
2658.466	FAST_SENDER	N/A
2660.466	FAST_SENDER	N/A
2662.466	FAST_SENDER	N/A
2664.466	FAST_SENDER	N/A
2665.212	RECEIVER	FAST_SENDER
2672.875	FAST_SENDER	N/A
2673.606	RECEIVER	FAST_SENDER
2676.046	FAST_SENDER	N/A
2681.851	RECEIVER	FAST_SENDER
2684.266	FAST_SENDER	N/A
2685.055	RECEIVER	FAST_SENDER
2687.489	FAST_SENDER	N/A
2693.942	RECEIVER	FAST_SENDER
2696.389	FAST_SENDER	N/A
2697.104	RECEIVER	FAST_SENDER
2699.547	FAST_SENDER	N/A
2705.541	RECEIVER	FAST_SENDER
2707.987	FAST_SENDER	N/A
2708.757	RECEIVER	FAST_SENDER
2711.189	FAST_SENDER	N/A
2713.300	SLOW_SENDER1	N/A
2717.886	RECEIVER	FAST_SENDER
2720.300	FAST_SENDER	N/A
2722.300	FAST_SENDER	N/A
2724.300	FAST_SENDER	N/A
2726.300	FAST_SENDER	N/A
2728.300	FAST_SENDER	N/A
2730.300	FAST_SENDER	N/A
2732.300	FAST_SENDER	N/A
2734.300	FAST_SENDER	N/A
2735.064	RECEIVER	FAST_SENDER
2737.464	FAST_SENDER	N/A
2743.570	RECEIVER	FAST_SENDER
2746.020	FAST_SENDER	N/A
2746.767	RECEIVER	FAST_SENDER
2754.473	FAST_SENDER	N/A
2755.218	RECEIVER	FAST_SENDER
2757.618	FAST_SENDER	N/A
2763.555	RECEIVER	FAST_SENDER
2765.971	FAST_SENDER	N/A
2766.768	RECEIVER	FAST_SENDER
2769.188	FAST_SENDER	N/A
2775.092	RECEIVER	FAST_SENDER
2781.545	FAST_SENDER	N/A
2782.301	RECEIVER	FAST_SENDER
2784.749	FAST_SENDER	N/A
2785.340	SLOW_SENDER1	N/A
2796.991	FAST_SENDER	N/A
2797.013	SLOW_SENDER1	N/A
2798.991	FAST_SENDER	N/A
2800.991	FAST_SENDER	N/A
2802.991	FAST_SENDER	N/A
2804.991	FAST_SENDER	N/A
2806.991	FAST_SENDER	N/A
2808.991	FAST_SENDER	N/A
2810.991	FAST_SENDER	N/A
2811.739	RECEIVER	FAST_SENDER
2814.172	FAST_SENDER	N/A
2819.848	RECEIVER	FAST_SENDER
2822.275	FAST_SENDER	N/A
2822.990	RECEIVER	FAST_SENDER
2825.439	FAST_SENDER	N/A
2831.238	RECEIVER	FAST_SENDER
2833.679	FAST_SENDER	N/A
2834.471	RECEIVER	FAST_SENDER
2836.921	FAST_SENDER	N/A
2842.834	RECEIVER	FAST_SENDER
2845.235	FAST_SENDER	N/A
2846.030	RECEIVER	FAST_SENDER
2848.444	FAST_SENDER	N/A
2853.973	RECEIVER	FAST_SENDER
2856.376	FAST_SENDER	N/A
2857.128	RECEIVER	FAST_SENDER
2859.568	FAST_SENDER	N/A
2864.660	SLOW_SENDER1	N/A
2865.259	RECEIVER	FAST_SENDER
2871.764	FAST_SENDER	N/A
2872.435	SLOW_SENDER1	N/A
2872.496	RECEIVER	FAST_SENDER
2873.213	RECEIVER	SLOW_SENDER1
2874.937	FAST_SENDER	N/A
2875.702	RECEIVER	FAST_SENDER
2878.135	FAST_SENDER	N/A
2880.619	SLOW_SENDER1	N/A
2881.389	RECEIVER	SLOW_SENDER1
2888.803	SLOW_SENDER1	N/A
2890.771	FAST_SENDER	N/A
2891.543	RECEIVER	FAST_SENDER
2893.952	FAST_SENDER	N/A
2900.274	RECEIVER	FAST_SENDER
2902.702	FAST_SENDER	N/A
2903.488	RECEIVER	FAST_SENDER
2905.889	FAST_SENDER	N/A
2912.274	RECEIVER	FAST_SENDER
2914.708	FAST_SENDER	N/A
2915.460	RECEIVER	FAST_SENDER
2917.860	FAST_SENDER	N/A
2930.199	FAST_SENDER	N/A
2936.406	RECEIVER	FAST_SENDER
2938.829	FAST_SENDER	N/A
2941.021	RECEIVER	FAST_SENDER
2943.449	FAST_SENDER	N/A
2949.169	RECEIVER	FAST_SENDER
2951.578	FAST_SENDER	N/A
2952.348	RECEIVER	FAST_SENDER
2954.768	FAST_SENDER	N/A
2956.980	SLOW_SENDER1	N/A
2960.677	RECEIVER	SLOW_SENDER1
2967.600	FAST_SENDER	N/A
2969.600	FAST_SENDER	N/A
2971.600	FAST_SENDER	N/A
2973.600	FAST_SENDER	N/A
2975.600	FAST_SENDER	N/A
2977.600	FAST_SENDER	N/A
2979.600	FAST_SENDER	N/A
2981.600	FAST_SENDER	N/A
2982.350	RECEIVER	FAST_SENDER
2984.797	FAST_SENDER	N/A
2990.974	RECEIVER	FAST_SENDER
2993.419	FAST_SENDER	N/A
2994.173	RECEIVER	FAST_SENDER
2996.612	FAST_SENDER	N/A
3002.460	RECEIVER	FAST_SENDER
3004.893	FAST_SENDER	N/A
3005.624	RECEIVER	FAST_SENDER
3008.067	FAST_SENDER	N/A
3014.362	RECEIVER	FAST_SENDER
3016.807	FAST_SENDER	N/A
3017.600	RECEIVER	FAST_SENDER
3020.019	FAST_SENDER	N/A
3025.901	RECEIVER	FAST_SENDER
3028.342	FAST_SENDER	N/A
3029.086	RECEIVER	FAST_SENDER
3029.740	SLOW_SENDER1	N/A
3031.535	FAST_SENDER	N/A
3041.346	SLOW_SENDER1	N/A
3044.730	FAST_SENDER	N/A
3046.730	FAST_SENDER	N/A
3048.730	FAST_SENDER	N/A
3050.730	FAST_SENDER	N/A
3052.730	FAST_SENDER	N/A
3054.730	FAST_SENDER	N/A
3056.730	FAST_SENDER	N/A
3058.730	FAST_SENDER	N/A
3059.471	RECEIVER	FAST_SENDER
3061.917	FAST_SENDER	N/A
3067.997	RECEIVER	FAST_SENDER
3074.803	FAST_SENDER	N/A
3075.546	RECEIVER	FAST_SENDER
3077.960	FAST_SENDER	N/A
3088.806	RECEIVER	FAST_SENDER
3091.220	FAST_SENDER	N/A
3092.001	RECEIVER	FAST_SENDER
3094.433	FAST_SENDER	N/A
3100.279	RECEIVER	FAST_SENDER
3102.713	FAST_SENDER	N/A
3103.463	RECEIVER	FAST_SENDER
3105.898	FAST_SENDER	N/A
3109.190	SLOW_SENDER1	N/A
3111.651	RECEIVER	FAST_SENDER
3114.098	FAST_SENDER	N/A
3116.098	FAST_SENDER	N/A
3118.098	FAST_SENDER	N/A
3120.098	FAST_SENDER	N/A
3122.098	FAST_SENDER	N/A
3124.098	FAST_SENDER	N/A
3126.098	FAST_SENDER	N/A
3128.098	FAST_SENDER	N/A
3128.836	RECEIVER	FAST_SENDER
3131.277	FAST_SENDER	N/A
3136.729	RECEIVER	FAST_SENDER
3139.166	FAST_SENDER	N/A
3139.890	RECEIVER	FAST_SENDER
3142.291	FAST_SENDER	N/A
3148.396	RECEIVER	FAST_SENDER
3150.820	FAST_SENDER	N/A
3151.605	RECEIVER	FAST_SENDER
3154.016	FAST_SENDER	N/A
3160.222	RECEIVER	FAST_SENDER
3162.642	FAST_SENDER	N/A
3163.376	RECEIVER	FAST_SENDER
3165.796	FAST_SENDER	N/A
3171.853	RECEIVER	FAST_SENDER
3178.713	FAST_SENDER	N/A
3179.451	RECEIVER	FAST_SENDER
3181.010	SLOW_SENDER1	N/A
3181.857	FAST_SENDER	N/A
3193.512	SLOW_SENDER1	N/A
3193.942	FAST_SENDER	N/A
3195.942	FAST_SENDER	N/A
3197.942	FAST_SENDER	N/A
3199.942	FAST_SENDER	N/A
3201.942	FAST_SENDER	N/A
3203.942	FAST_SENDER	N/A
3205.942	FAST_SENDER	N/A
3207.942	FAST_SENDER	N/A
3208.703	RECEIVER	FAST_SENDER
3216.006	FAST_SENDER	N/A
3216.787	RECEIVER	FAST_SENDER
3219.224	FAST_SENDER	N/A
3225.480	RECEIVER	FAST_SENDER
3227.912	FAST_SENDER	N/A
3228.656	RECEIVER	FAST_SENDER
3231.077	FAST_SENDER	N/A
3236.965	RECEIVER	FAST_SENDER
3239.370	FAST_SENDER	N/A
3240.118	RECEIVER	FAST_SENDER
3242.545	FAST_SENDER	N/A
3248.785	RECEIVER	FAST_SENDER
3251.200	FAST_SENDER	N/A
3251.995	RECEIVER	FAST_SENDER
3253.540	SLOW_SENDER1	N/A
3254.415	FAST_SENDER	N/A
3267.210	FAST_SENDER	N/A
3269.210	FAST_SENDER	N/A
3271.210	FAST_SENDER	N/A
3273.210	FAST_SENDER	N/A
3275.210	FAST_SENDER	N/A
3277.210	FAST_SENDER	N/A
3279.210	FAST_SENDER	N/A
3281.210	FAST_SENDER	N/A
3281.981	RECEIVER	FAST_SENDER
3284.427	FAST_SENDER	N/A
3290.078	RECEIVER	FAST_SENDER
3292.515	FAST_SENDER	N/A
3293.256	RECEIVER	FAST_SENDER
3295.698	FAST_SENDER	N/A
3301.343	RECEIVER	FAST_SENDER
3303.771	FAST_SENDER	N/A
3304.534	RECEIVER	FAST_SENDER
3306.967	FAST_SENDER	N/A
3312.621	RECEIVER	FAST_SENDER
3315.060	FAST_SENDER	N/A
3315.832	RECEIVER	FAST_SENDER
3318.265	FAST_SENDER	N/A
3323.793	RECEIVER	FAST_SENDER
3324.990	SLOW_SENDER1	N/A
3331.015	FAST_SENDER	N/A
3331.213	SLOW_SENDER1	N/A
3331.792	RECEIVER	FAST_SENDER
3335.594	RECEIVER	SLOW_SENDER1
3336.012	FAST_SENDER	N/A
3338.012	FAST_SENDER	N/A
3340.012	FAST_SENDER	N/A
3342.012	FAST_SENDER	N/A
3344.012	FAST_SENDER	N/A
3346.012	FAST_SENDER	N/A
3348.012	FAST_SENDER	N/A
3350.012	FAST_SENDER	N/A
3350.807	RECEIVER	FAST_SENDER
3353.242	FAST_SENDER	N/A
3358.801	RECEIVER	FAST_SENDER
3361.233	FAST_SENDER	N/A
3362.013	RECEIVER	FAST_SENDER
3364.433	FAST_SENDER	N/A
3370.215	RECEIVER	FAST_SENDER
3372.636	FAST_SENDER	N/A
3373.412	RECEIVER	FAST_SENDER
3375.819	FAST_SENDER	N/A
3381.800	RECEIVER	FAST_SENDER
3384.202	FAST_SENDER	N/A
3385.014	RECEIVER	FAST_SENDER
3387.416	FAST_SENDER	N/A
3393.083	RECEIVER	FAST_SENDER
3395.507	FAST_SENDER	N/A
3396.246	RECEIVER	FAST_SENDER
3398.666	FAST_SENDER	N/A
3402.860	SLOW_SENDER1	N/A
3404.747	RECEIVER	FAST_SENDER
3405.409	RECEIVER	SLOW_SENDER1
3407.153	FAST_SENDER	N/A
3412.816	SLOW_SENDER1	N/A
3413.255	RECEIVER	FAST_SENDER
3415.346	RECEIVER	SLOW_SENDER1
3420.967	FAST_SENDER	N/A
3421.709	RECEIVER	FAST_SENDER
3424.153	FAST_SENDER	N/A
3430.368	RECEIVER	FAST_SENDER
3432.805	FAST_SENDER	N/A
3433.578	RECEIVER	FAST_SENDER
3435.988	FAST_SENDER	N/A
3441.917	RECEIVER	FAST_SENDER
3444.319	FAST_SENDER	N/A
3445.112	RECEIVER	FAST_SENDER
3447.546	FAST_SENDER	N/A
3453.439	RECEIVER	FAST_SENDER
3455.840	FAST_SENDER	N/A
3456.580	RECEIVER	FAST_SENDER
3458.989	FAST_SENDER	N/A
3464.776	RECEIVER	FAST_SENDER
3467.193	FAST_SENDER	N/A
3467.938	RECEIVER	FAST_SENDER
3470.387	FAST_SENDER	N/A
3476.317	RECEIVER	FAST_SENDER
3478.718	FAST_SENDER	N/A
3479.503	RECEIVER	FAST_SENDER
3481.953	FAST_SENDER	N/A
3482.370	SLOW_SENDER1	N/A
3486.197	RECEIVER	SLOW_SENDER1
3493.639	SLOW_SENDER1	N/A
3495.267	FAST_SENDER	N/A
3497.267	FAST_SENDER	N/A
3499.267	FAST_SENDER	N/A
3501.267	FAST_SENDER	N/A
3503.267	FAST_SENDER	N/A
3505.267	FAST_SENDER	N/A
3507.267	FAST_SENDER	N/A
3509.267	FAST_SENDER	N/A
3510.043	RECEIVER	FAST_SENDER
3512.488	FAST_SENDER	N/A
3518.322	RECEIVER	FAST_SENDER
3520.722	FAST_SENDER	N/A
3521.501	RECEIVER	FAST_SENDER
3523.923	FAST_SENDER	N/A
3530.166	RECEIVER	FAST_SENDER
3532.598	FAST_SENDER	N/A
3533.356	RECEIVER	FAST_SENDER
3535.793	FAST_SENDER	N/A
3541.666	RECEIVER	FAST_SENDER
3544.101	FAST_SENDER	N/A
3544.846	RECEIVER	FAST_SENDER
3552.150	FAST_SENDER	N/A
3552.945	RECEIVER	FAST_SENDER
3555.346	FAST_SENDER	N/A
3561.350	SLOW_SENDER1	N/A
3567.910	FAST_SENDER	N/A
3569.910	FAST_SENDER	N/A
3571.910	FAST_SENDER	N/A
3572.894	SLOW_SENDER1	N/A
3573.910	FAST_SENDER	N/A
3575.910	FAST_SENDER	N/A
3577.910	FAST_SENDER	N/A
3579.910	FAST_SENDER	N/A
3581.910	FAST_SENDER	N/A
3582.674	RECEIVER	FAST_SENDER
3585.077	FAST_SENDER	N/A
3591.096	RECEIVER	FAST_SENDER
3593.514	FAST_SENDER	N/A
3594.298	RECEIVER	FAST_SENDER
3596.745	FAST_SENDER	N/A
3602.519	RECEIVER	FAST_SENDER
3604.931	FAST_SENDER	N/A
3605.721	RECEIVER	FAST_SENDER
3608.143	FAST_SENDER	N/A
3614.372	RECEIVER	FAST_SENDER
3616.801	FAST_SENDER	N/A
3617.585	RECEIVER	FAST_SENDER
3620.032	FAST_SENDER	N/A
3625.515	RECEIVER	FAST_SENDER
3627.924	FAST_SENDER	N/A
3628.690	RECEIVER	FAST_SENDER
3631.133	FAST_SENDER	N/A
3637.361	RECEIVER	FAST_SENDER
3639.801	FAST_SENDER	N/A
3640.538	RECEIVER	FAST_SENDER
3640.770	SLOW_SENDER1	N/A
3642.971	FAST_SENDER	N/A
3653.099	SLOW_SENDER1	N/A
3655.800	FAST_SENDER	N/A
3657.800	FAST_SENDER	N/A
3659.800	FAST_SENDER	N/A
3661.800	FAST_SENDER	N/A
3663.800	FAST_SENDER	N/A
3665.800	FAST_SENDER	N/A
3667.800	FAST_SENDER	N/A
3669.800	FAST_SENDER	N/A
3670.573	RECEIVER	FAST_SENDER
3673.021	FAST_SENDER	N/A
3678.736	RECEIVER	FAST_SENDER
3681.185	FAST_SENDER	N/A
3681.939	RECEIVER	FAST_SENDER
3684.375	FAST_SENDER	N/A
3690.289	RECEIVER	FAST_SENDER
3692.731	FAST_SENDER	N/A
3693.509	RECEIVER	FAST_SENDER
3695.926	FAST_SENDER	N/A
3706.441	RECEIVER	FAST_SENDER
3708.889	FAST_SENDER	N/A
3709.626	RECEIVER	FAST_SENDER
3712.076	FAST_SENDER	N/A
3718.147	RECEIVER	FAST_SENDER
3720.547	FAST_SENDER	N/A
3720.850	SLOW_SENDER1	N/A
3721.272	RECEIVER	FAST_SENDER
3728.872	FAST_SENDER	N/A
3730.872	FAST_SENDER	N/A
3732.872	FAST_SENDER	N/A
3734.872	FAST_SENDER	N/A
3736.872	FAST_SENDER	N/A
3738.872	FAST_SENDER	N/A
3740.872	FAST_SENDER	N/A
3742.872	FAST_SENDER	N/A
3743.596	RECEIVER	FAST_SENDER
3746.041	FAST_SENDER	N/A
3752.040	RECEIVER	FAST_SENDER
3754.478	FAST_SENDER	N/A
3757.020	RECEIVER	FAST_SENDER
3759.443	FAST_SENDER	N/A
3765.364	RECEIVER	FAST_SENDER
3772.197	FAST_SENDER	N/A
3772.932	RECEIVER	FAST_SENDER
3775.379	FAST_SENDER	N/A
3781.592	RECEIVER	FAST_SENDER
3784.030	FAST_SENDER	N/A
3784.776	RECEIVER	FAST_SENDER
3787.191	FAST_SENDER	N/A
3792.660	SLOW_SENDER1	N/A
3800.160	FAST_SENDER	N/A
3802.160	FAST_SENDER	N/A
3804.160	FAST_SENDER	N/A
3804.296	SLOW_SENDER1	N/A
3806.160	FAST_SENDER	N/A
3808.160	FAST_SENDER	N/A
3810.160	FAST_SENDER	N/A
3812.160	FAST_SENDER	N/A
3814.160	FAST_SENDER	N/A
3814.919	RECEIVER	FAST_SENDER
3817.352	FAST_SENDER	N/A
3823.231	RECEIVER	FAST_SENDER
3825.652	FAST_SENDER	N/A
3826.405	RECEIVER	FAST_SENDER
3828.813	FAST_SENDER	N/A
3834.776	RECEIVER	FAST_SENDER
3837.224	FAST_SENDER	N/A
3837.998	RECEIVER	FAST_SENDER
3840.406	FAST_SENDER	N/A
3846.054	RECEIVER	FAST_SENDER
3848.480	FAST_SENDER	N/A
3849.257	RECEIVER	FAST_SENDER
3851.679	FAST_SENDER	N/A
3857.318	RECEIVER	FAST_SENDER
3859.727	FAST_SENDER	N/A
3860.468	RECEIVER	FAST_SENDER
3862.880	FAST_SENDER	N/A
3868.851	RECEIVER	FAST_SENDER
3871.264	FAST_SENDER	N/A
3872.036	RECEIVER	FAST_SENDER
3872.160	SLOW_SENDER1	N/A
3876.574	FAST_SENDER	N/A
3878.574	FAST_SENDER	N/A
3880.574	FAST_SENDER	N/A
3882.574	FAST_SENDER	N/A
3883.559	SLOW_SENDER1	N/A
3884.574	FAST_SENDER	N/A
3886.574	FAST_SENDER	N/A
3888.574	FAST_SENDER	N/A
3890.574	FAST_SENDER	N/A
3891.350	RECEIVER	FAST_SENDER
3893.776	FAST_SENDER	N/A
3899.870	RECEIVER	FAST_SENDER
3902.317	FAST_SENDER	N/A
3904.420	RECEIVER	FAST_SENDER
3906.831	FAST_SENDER	N/A
3912.597	RECEIVER	FAST_SENDER
3914.998	FAST_SENDER	N/A
3915.776	RECEIVER	FAST_SENDER
3918.209	FAST_SENDER	N/A
3924.143	RECEIVER	FAST_SENDER
3926.567	FAST_SENDER	N/A
3927.327	RECEIVER	FAST_SENDER
3929.768	FAST_SENDER	N/A
3935.401	RECEIVER	FAST_SENDER
3937.841	FAST_SENDER	N/A
3938.605	RECEIVER	FAST_SENDER
3941.042	FAST_SENDER	N/A
3947.205	RECEIVER	FAST_SENDER
3949.627	FAST_SENDER	N/A
3950.395	RECEIVER	FAST_SENDER
3951.360	SLOW_SENDER1	N/A
3952.818	FAST_SENDER	N/A
3963.159	SLOW_SENDER1	N/A
3965.869	FAST_SENDER	N/A
3967.869	FAST_SENDER	N/A
3969.869	FAST_SENDER	N/A
3971.869	FAST_SENDER	N/A
3973.869	FAST_SENDER	N/A
3975.869	FAST_SENDER	N/A
3977.869	FAST_SENDER	N/A
3979.869	FAST_SENDER	N/A
3980.630	RECEIVER	FAST_SENDER
3983.063	FAST_SENDER	N/A
3988.670	RECEIVER	FAST_SENDER
3991.087	FAST_SENDER	N/A
3991.844	RECEIVER	FAST_SENDER
3994.245	FAST_SENDER	N/A
4000.461	RECEIVER	FAST_SENDER
4002.900	FAST_SENDER	N/A
4003.661	RECEIVER	FAST_SENDER
4006.088	FAST_SENDER	N/A
4012.170	RECEIVER	FAST_SENDER
4014.600	FAST_SENDER	N/A
4015.343	RECEIVER	FAST_SENDER
4017.779	FAST_SENDER	N/A
4023.881	RECEIVER	FAST_SENDER
4026.295	FAST_SENDER	N/A
4027.085	RECEIVER	FAST_SENDER
4029.502	FAST_SENDER	N/A
4031.100	SLOW_SENDER1	N/A
4042.430	FAST_SENDER	N/A
4044.430	FAST_SENDER	N/A
4046.430	FAST_SENDER	N/A
4048.430	FAST_SENDER	N/A
4050.430	FAST_SENDER	N/A
4052.430	FAST_SENDER	N/A
4054.430	FAST_SENDER	N/A
4056.430	FAST_SENDER	N/A
4058.857	RECEIVER	FAST_SENDER
4061.268	FAST_SENDER	N/A
4067.178	RECEIVER	FAST_SENDER
4069.614	FAST_SENDER	N/A
4070.332	RECEIVER	FAST_SENDER
4072.742	FAST_SENDER	N/A
4078.635	RECEIVER	FAST_SENDER
4081.078	FAST_SENDER	N/A
4081.836	RECEIVER	FAST_SENDER
4084.243	FAST_SENDER	N/A
4090.019	RECEIVER	FAST_SENDER
4092.431	FAST_SENDER	N/A
4093.240	RECEIVER	FAST_SENDER
4095.670	FAST_SENDER	N/A
4101.435	RECEIVER	FAST_SENDER
4103.851	FAST_SENDER	N/A
4104.160	SLOW_SENDER1	N/A
4104.623	RECEIVER	FAST_SENDER
4108.921	FAST_SENDER	N/A
4110.921	FAST_SENDER	N/A
4112.921	FAST_SENDER	N/A
4114.921	FAST_SENDER	N/A
4115.649	SLOW_SENDER1	N/A
4116.921	FAST_SENDER	N/A
4118.921	FAST_SENDER	N/A
4120.921	FAST_SENDER	N/A
4122.921	FAST_SENDER	N/A
4123.666	RECEIVER	FAST_SENDER
4126.108	FAST_SENDER	N/A
4132.236	RECEIVER	FAST_SENDER
4134.651	FAST_SENDER	N/A
4135.439	RECEIVER	FAST_SENDER
4137.879	FAST_SENDER	N/A
4143.607	RECEIVER	FAST_SENDER
4146.019	FAST_SENDER	N/A
4146.809	RECEIVER	FAST_SENDER
4149.256	FAST_SENDER	N/A
4155.035	RECEIVER	FAST_SENDER
4157.441	FAST_SENDER	N/A
4158.201	RECEIVER	FAST_SENDER
4160.634	FAST_SENDER	N/A
4166.707	RECEIVER	FAST_SENDER
4169.152	FAST_SENDER	N/A
4169.887	RECEIVER	FAST_SENDER
4172.292	FAST_SENDER	N/A
4178.111	RECEIVER	FAST_SENDER
4180.516	FAST_SENDER	N/A
4181.260	RECEIVER	FAST_SENDER
4183.370	SLOW_SENDER1	N/A
4183.704	FAST_SENDER	N/A
4195.156	SLOW_SENDER1	N/A
4196.948	FAST_SENDER	N/A
4198.948	FAST_SENDER	N/A
4200.948	FAST_SENDER	N/A
4202.948	FAST_SENDER	N/A
4204.948	FAST_SENDER	N/A
4206.948	FAST_SENDER	N/A
4208.948	FAST_SENDER	N/A
4210.948	FAST_SENDER	N/A
4211.735	RECEIVER	FAST_SENDER
4214.180	FAST_SENDER	N/A
4219.712	RECEIVER	FAST_SENDER
4222.125	FAST_SENDER	N/A
4224.532	RECEIVER	FAST_SENDER
4226.944	FAST_SENDER	N/A
4232.772	RECEIVER	FAST_SENDER
4235.198	FAST_SENDER	N/A
4235.975	RECEIVER	FAST_SENDER
4238.378	FAST_SENDER	N/A
4244.336	RECEIVER	FAST_SENDER
4246.783	FAST_SENDER	N/A
4247.582	RECEIVER	FAST_SENDER
4250.025	FAST_SENDER	N/A
4255.800	RECEIVER	FAST_SENDER
4258.228	FAST_SENDER	N/A
4259.026	RECEIVER	FAST_SENDER
4261.446	FAST_SENDER	N/A
4263.110	SLOW_SENDER1	N/A
4267.124	RECEIVER	FAST_SENDER
4269.543	FAST_SENDER	N/A
4271.543	FAST_SENDER	N/A
4273.543	FAST_SENDER	N/A
4275.543	FAST_SENDER	N/A
4277.543	FAST_SENDER	N/A
4279.543	FAST_SENDER	N/A
4281.543	FAST_SENDER	N/A
4283.543	FAST_SENDER	N/A
4284.301	RECEIVER	FAST_SENDER
4286.741	FAST_SENDER	N/A
4292.668	RECEIVER	FAST_SENDER
4295.111	FAST_SENDER	N/A
4295.865	RECEIVER	FAST_SENDER
4298.306	FAST_SENDER	N/A
4304.099	RECEIVER	FAST_SENDER
4306.520	FAST_SENDER	N/A
4307.259	RECEIVER	FAST_SENDER
4309.670	FAST_SENDER	N/A
4315.942	RECEIVER	FAST_SENDER
4318.381	FAST_SENDER	N/A
4319.175	RECEIVER	FAST_SENDER
4321.575	FAST_SENDER	N/A
4327.574	RECEIVER	FAST_SENDER
4334.099	FAST_SENDER	N/A
4335.130	SLOW_SENDER1	N/A
4346.979	SLOW_SENDER1	N/A
4347.038	FAST_SENDER	N/A
4349.038	FAST_SENDER	N/A
4351.038	FAST_SENDER	N/A
4353.038	FAST_SENDER	N/A
4355.038	FAST_SENDER	N/A
4357.038	FAST_SENDER	N/A
4359.038	FAST_SENDER	N/A
4361.038	FAST_SENDER	N/A
4361.811	RECEIVER	FAST_SENDER
4364.250	FAST_SENDER	N/A
4370.185	RECEIVER	FAST_SENDER
4372.623	FAST_SENDER	N/A
4373.399	RECEIVER	FAST_SENDER
4375.833	FAST_SENDER	N/A
4381.831	RECEIVER	FAST_SENDER
4384.264	FAST_SENDER	N/A
4385.000	RECEIVER	FAST_SENDER
4387.428	FAST_SENDER	N/A
4393.398	RECEIVER	FAST_SENDER
4395.822	FAST_SENDER	N/A
4396.581	RECEIVER	FAST_SENDER
4398.996	FAST_SENDER	N/A
4404.996	RECEIVER	FAST_SENDER
4407.443	FAST_SENDER	N/A
4408.230	RECEIVER	FAST_SENDER
4410.664	FAST_SENDER	N/A
4414.900	SLOW_SENDER1	N/A
4416.907	RECEIVER	FAST_SENDER
4419.346	FAST_SENDER	N/A
4421.346	FAST_SENDER	N/A
4423.346	FAST_SENDER	N/A
4425.346	FAST_SENDER	N/A
4426.375	SLOW_SENDER1	N/A
4427.346	FAST_SENDER	N/A
4429.346	FAST_SENDER	N/A
4431.346	FAST_SENDER	N/A
4433.346	FAST_SENDER	N/A
4434.126	RECEIVER	FAST_SENDER
4436.573	FAST_SENDER	N/A
4442.493	RECEIVER	FAST_SENDER
4444.895	FAST_SENDER	N/A
4445.660	RECEIVER	FAST_SENDER
4448.062	FAST_SENDER	N/A
4454.165	RECEIVER	FAST_SENDER
4456.606	FAST_SENDER	N/A
4457.354	RECEIVER	FAST_SENDER
4459.799	FAST_SENDER	N/A
4465.753	RECEIVER	FAST_SENDER
4468.162	FAST_SENDER	N/A
4468.919	RECEIVER	FAST_SENDER
4471.324	FAST_SENDER	N/A
4477.338	RECEIVER	FAST_SENDER
4479.745	FAST_SENDER	N/A
4480.473	RECEIVER	FAST_SENDER
4482.907	FAST_SENDER	N/A
4493.482	RECEIVER	FAST_SENDER
4494.070	SLOW_SENDER1	N/A
4495.931	FAST_SENDER	N/A
4497.235	SLOW_SENDER1	N/A
4506.048	RECEIVER	FAST_SENDER
4508.469	FAST_SENDER	N/A
4510.469	FAST_SENDER	N/A
4512.469	FAST_SENDER	N/A
4514.469	FAST_SENDER	N/A
4516.469	FAST_SENDER	N/A
4518.469	FAST_SENDER	N/A
4520.469	FAST_SENDER	N/A
4522.469	FAST_SENDER	N/A
4523.270	RECEIVER	FAST_SENDER
4525.683	FAST_SENDER	N/A
4532.107	RECEIVER	FAST_SENDER
4534.507	FAST_SENDER	N/A
4535.262	RECEIVER	FAST_SENDER
4537.689	FAST_SENDER	N/A
4543.439	RECEIVER	FAST_SENDER
4550.169	FAST_SENDER	N/A
4550.935	RECEIVER	FAST_SENDER
4553.349	FAST_SENDER	N/A
4559.586	RECEIVER	FAST_SENDER
4562.026	FAST_SENDER	N/A
4562.783	RECEIVER	FAST_SENDER
4565.224	FAST_SENDER	N/A
4567.830	SLOW_SENDER1	N/A
4571.245	RECEIVER	FAST_SENDER
4578.939	FAST_SENDER	N/A
4580.939	FAST_SENDER	N/A
4582.939	FAST_SENDER	N/A
4584.939	FAST_SENDER	N/A
4586.939	FAST_SENDER	N/A
4588.939	FAST_SENDER	N/A
4590.939	FAST_SENDER	N/A
4592.939	FAST_SENDER	N/A
4593.702	RECEIVER	FAST_SENDER
4596.137	FAST_SENDER	N/A
4602.117	RECEIVER	FAST_SENDER
4604.542	FAST_SENDER	N/A
4605.334	RECEIVER	FAST_SENDER
4607.745	FAST_SENDER	N/A
4613.466	RECEIVER	FAST_SENDER
4615.891	FAST_SENDER	N/A
4616.646	RECEIVER	FAST_SENDER
4619.080	FAST_SENDER	N/A
4625.055	RECEIVER	FAST_SENDER
4627.464	FAST_SENDER	N/A
4628.249	RECEIVER	FAST_SENDER
4630.661	FAST_SENDER	N/A
4636.794	RECEIVER	FAST_SENDER
4639.237	FAST_SENDER	N/A
4639.680	SLOW_SENDER1	N/A
4640.029	RECEIVER	FAST_SENDER
4650.748	SLOW_SENDER1	N/A
4652.363	FAST_SENDER	N/A
4654.363	FAST_SENDER	N/A
4656.363	FAST_SENDER	N/A
4658.363	FAST_SENDER	N/A
4660.363	FAST_SENDER	N/A
4662.363	FAST_SENDER	N/A
4664.363	FAST_SENDER	N/A
4666.363	FAST_SENDER	N/A
4667.125	RECEIVER	FAST_SENDER
4669.574	FAST_SENDER	N/A
4675.412	RECEIVER	FAST_SENDER
4682.162	FAST_SENDER	N/A
4682.937	RECEIVER	FAST_SENDER
4685.355	FAST_SENDER	N/A
4691.213	RECEIVER	FAST_SENDER
4693.642	FAST_SENDER	N/A
4694.399	RECEIVER	FAST_SENDER
4696.810	FAST_SENDER	N/A
4702.880	RECEIVER	FAST_SENDER
4705.308	FAST_SENDER	N/A
4706.094	RECEIVER	FAST_SENDER
4708.499	FAST_SENDER	N/A
4714.459	RECEIVER	FAST_SENDER
4716.900	FAST_SENDER	N/A
4717.694	RECEIVER	FAST_SENDER
4718.710	SLOW_SENDER1	N/A
4720.112	FAST_SENDER	N/A
4730.534	SLOW_SENDER1	N/A
4733.543	FAST_SENDER	N/A
4735.543	FAST_SENDER	N/A
4737.543	FAST_SENDER	N/A
4739.543	FAST_SENDER	N/A
4741.543	FAST_SENDER	N/A
4743.543	FAST_SENDER	N/A
4745.543	FAST_SENDER	N/A
4747.543	FAST_SENDER	N/A
4748.302	RECEIVER	FAST_SENDER
4750.703	FAST_SENDER	N/A
4756.536	RECEIVER	FAST_SENDER
4758.953	FAST_SENDER	N/A
4759.732	RECEIVER	FAST_SENDER
4762.162	FAST_SENDER	N/A
4768.096	RECEIVER	FAST_SENDER
4770.506	FAST_SENDER	N/A
4771.273	RECEIVER	FAST_SENDER
4773.716	FAST_SENDER	N/A
4779.456	RECEIVER	FAST_SENDER
4781.884	FAST_SENDER	N/A
4782.661	RECEIVER	FAST_SENDER
4785.089	FAST_SENDER	N/A
4790.590	SLOW_SENDER1	N/A
4791.064	RECEIVER	FAST_SENDER
4793.513	FAST_SENDER	N/A
4799.187	RECEIVER	FAST_SENDER
4800.347	SLOW_SENDER1	N/A
4801.587	FAST_SENDER	N/A
4802.371	RECEIVER	FAST_SENDER
4815.042	FAST_SENDER	N/A
4815.799	RECEIVER	FAST_SENDER
4818.235	FAST_SENDER	N/A
4824.041	RECEIVER	FAST_SENDER
4826.456	FAST_SENDER	N/A
4827.209	RECEIVER	FAST_SENDER
4829.652	FAST_SENDER	N/A
4835.982	RECEIVER	FAST_SENDER
4838.383	FAST_SENDER	N/A
4839.194	RECEIVER	FAST_SENDER
4841.602	FAST_SENDER	N/A
4847.796	RECEIVER	FAST_SENDER
4850.206	FAST_SENDER	N/A
4850.923	RECEIVER	FAST_SENDER
4853.336	FAST_SENDER	N/A
4859.456	RECEIVER	FAST_SENDER
4861.898	FAST_SENDER	N/A
4862.694	RECEIVER	FAST_SENDER
4865.130	FAST_SENDER	N/A
4869.840	SLOW_SENDER1	N/A
4871.022	RECEIVER	FAST_SENDER
4873.443	FAST_SENDER	N/A
4879.365	RECEIVER	FAST_SENDER
4879.666	SLOW_SENDER1	N/A
4881.808	FAST_SENDER	N/A
4882.089	RECEIVER	SLOW_SENDER1
4891.805	RECEIVER	FAST_SENDER
4894.247	FAST_SENDER	N/A
4896.247	FAST_SENDER	N/A
4898.247	FAST_SENDER	N/A
4900.247	FAST_SENDER	N/A
4902.247	FAST_SENDER	N/A
4904.247	FAST_SENDER	N/A
4906.247	FAST_SENDER	N/A
4908.247	FAST_SENDER	N/A
4908.977	RECEIVER	FAST_SENDER
4911.385	FAST_SENDER	N/A
4917.173	RECEIVER	FAST_SENDER
4919.586	FAST_SENDER	N/A
4920.378	RECEIVER	FAST_SENDER
4922.811	FAST_SENDER	N/A
4928.915	RECEIVER	FAST_SENDER
4931.332	FAST_SENDER	N/A
4932.064	RECEIVER	FAST_SENDER
4934.482	FAST_SENDER	N/A
4940.339	RECEIVER	FAST_SENDER
4942.756	FAST_SENDER	N/A
4943.533	RECEIVER	FAST_SENDER
4945.937	FAST_SENDER	N/A
4949.860	SLOW_SENDER1	N/A
4952.013	RECEIVER	FAST_SENDER
4954.218	RECEIVER	SLOW_SENDER1
4959.273	FAST_SENDER	N/A
4961.273	FAST_SENDER	N/A
4961.625	SLOW_SENDER1	N/A
4963.273	FAST_SENDER	N/A
4965.273	FAST_SENDER	N/A
4967.273	FAST_SENDER	N/A
4969.273	FAST_SENDER	N/A
4971.273	FAST_SENDER	N/A
4973.273	FAST_SENDER	N/A
4974.035	RECEIVER	FAST_SENDER
4976.468	FAST_SENDER	N/A
4982.119	RECEIVER	FAST_SENDER
4984.544	FAST_SENDER	N/A
4985.292	RECEIVER	FAST_SENDER
4987.708	FAST_SENDER	N/A
4993.873	RECEIVER	FAST_SENDER
4996.304	FAST_SENDER	N/A
4997.034	RECEIVER	FAST_SENDER
4999.448	FAST_SENDER	N/A
5005.543	RECEIVER	FAST_SENDER
5007.947	FAST_SENDER	N/A
5008.728	RECEIVER	FAST_SENDER
5011.148	FAST_SENDER	N/A
5017.113	RECEIVER	FAST_SENDER
5019.531	FAST_SENDER	N/A
5020.262	RECEIVER	FAST_SENDER
5022.675	FAST_SENDER	N/A
5028.432	RECEIVER	FAST_SENDER
5029.460	SLOW_SENDER1	N/A
5030.860	FAST_SENDER	N/A
5031.636	RECEIVER	FAST_SENDER
5034.435	FAST_SENDER	N/A
5036.435	FAST_SENDER	N/A
5038.435	FAST_SENDER	N/A
5040.435	FAST_SENDER	N/A
5041.139	SLOW_SENDER1	N/A
5042.435	FAST_SENDER	N/A
5044.435	FAST_SENDER	N/A
5046.435	FAST_SENDER	N/A
5048.435	FAST_SENDER	N/A
5050.991	RECEIVER	FAST_SENDER
5053.414	FAST_SENDER	N/A
5059.509	RECEIVER	FAST_SENDER
5061.952	FAST_SENDER	N/A
5062.705	RECEIVER	FAST_SENDER
5065.139	FAST_SENDER	N/A
5071.027	RECEIVER	FAST_SENDER
5073.449	FAST_SENDER	N/A
5074.245	RECEIVER	FAST_SENDER
5076.695	FAST_SENDER	N/A
5082.397	RECEIVER	FAST_SENDER
5084.838	FAST_SENDER	N/A
5085.596	RECEIVER	FAST_SENDER
5088.004	FAST_SENDER	N/A
5093.590	RECEIVER	FAST_SENDER
5096.015	FAST_SENDER	N/A
5096.781	RECEIVER	FAST_SENDER
5099.213	FAST_SENDER	N/A
5101.040	SLOW_SENDER1	N/A
5112.041	FAST_SENDER	N/A
5114.041	FAST_SENDER	N/A
5116.041	FAST_SENDER	N/A
5118.041	FAST_SENDER	N/A
5120.041	FAST_SENDER	N/A
5122.041	FAST_SENDER	N/A
5124.041	FAST_SENDER	N/A
5126.041	FAST_SENDER	N/A
5126.799	RECEIVER	FAST_SENDER
5129.199	FAST_SENDER	N/A
5134.693	RECEIVER	FAST_SENDER
5137.120	FAST_SENDER	N/A
5137.867	RECEIVER	FAST_SENDER
5140.303	FAST_SENDER	N/A
5146.145	RECEIVER	FAST_SENDER
5148.564	FAST_SENDER	N/A
5149.341	RECEIVER	FAST_SENDER
5151.773	FAST_SENDER	N/A
5157.812	RECEIVER	FAST_SENDER
5160.247	FAST_SENDER	N/A
5172.790	FAST_SENDER	N/A
5173.720	SLOW_SENDER1	N/A
5174.888	RECEIVER	FAST_SENDER
5178.317	FAST_SENDER	N/A
5180.317	FAST_SENDER	N/A
5182.317	FAST_SENDER	N/A
5184.317	FAST_SENDER	N/A
5185.348	SLOW_SENDER1	N/A
5186.317	FAST_SENDER	N/A
5188.317	FAST_SENDER	N/A
5190.317	FAST_SENDER	N/A
5192.317	FAST_SENDER	N/A
5193.121	RECEIVER	FAST_SENDER
5195.553	FAST_SENDER	N/A
5201.245	RECEIVER	FAST_SENDER
5203.657	FAST_SENDER	N/A
5204.383	RECEIVER	FAST_SENDER
5206.797	FAST_SENDER	N/A
5212.517	RECEIVER	FAST_SENDER
5214.927	FAST_SENDER	N/A
5215.670	RECEIVER	FAST_SENDER
5218.107	FAST_SENDER	N/A
5223.938	RECEIVER	FAST_SENDER
5226.347	FAST_SENDER	N/A
5227.133	RECEIVER	FAST_SENDER
5229.565	FAST_SENDER	N/A
5235.370	RECEIVER	FAST_SENDER
5237.782	FAST_SENDER	N/A
5238.534	RECEIVER	FAST_SENDER
5240.979	FAST_SENDER	N/A
5247.158	RECEIVER	FAST_SENDER
5249.593	FAST_SENDER	N/A
5250.343	RECEIVER	FAST_SENDER
5252.774	FAST_SENDER	N/A
5253.290	SLOW_SENDER1	N/A
5264.864	SLOW_SENDER1	N/A
5265.979	FAST_SENDER	N/A
5267.979	FAST_SENDER	N/A
5269.979	FAST_SENDER	N/A
5271.979	FAST_SENDER	N/A
5273.979	FAST_SENDER	N/A
5275.979	FAST_SENDER	N/A
5277.979	FAST_SENDER	N/A
5279.979	FAST_SENDER	N/A
5280.736	RECEIVER	FAST_SENDER
5283.146	FAST_SENDER	N/A
5289.137	RECEIVER	FAST_SENDER
5291.555	FAST_SENDER	N/A
5292.342	RECEIVER	FAST_SENDER
5294.784	FAST_SENDER	N/A
5300.802	RECEIVER	FAST_SENDER
5303.206	FAST_SENDER	N/A
5303.959	RECEIVER	FAST_SENDER
5306.379	FAST_SENDER	N/A
5312.096	RECEIVER	FAST_SENDER
5318.621	FAST_SENDER	N/A
5319.396	RECEIVER	FAST_SENDER
5321.841	FAST_SENDER	N/A
5327.866	RECEIVER	FAST_SENDER
5330.314	FAST_SENDER	N/A
5331.064	RECEIVER	FAST_SENDER
5332.710	SLOW_SENDER1	N/A
5333.508	FAST_SENDER	N/A
5343.924	SLOW_SENDER1	N/A
5346.607	FAST_SENDER	N/A
5348.607	FAST_SENDER	N/A
5350.607	FAST_SENDER	N/A
5352.607	FAST_SENDER	N/A
5354.607	FAST_SENDER	N/A
5356.607	FAST_SENDER	N/A
5358.607	FAST_SENDER	N/A
5360.607	FAST_SENDER	N/A
5361.390	RECEIVER	FAST_SENDER
5363.819	FAST_SENDER	N/A
5369.374	RECEIVER	FAST_SENDER
5371.783	FAST_SENDER	N/A
5372.538	RECEIVER	FAST_SENDER
5374.968	FAST_SENDER	N/A
5380.631	RECEIVER	FAST_SENDER
5383.059	FAST_SENDER	N/A
5383.804	RECEIVER	FAST_SENDER
5386.246	FAST_SENDER	N/A
5391.822	RECEIVER	FAST_SENDER
5394.255	FAST_SENDER	N/A
5395.027	RECEIVER	FAST_SENDER
5397.463	FAST_SENDER	N/A
5403.482	RECEIVER	FAST_SENDER
5405.899	FAST_SENDER	N/A
5408.079	RECEIVER	FAST_SENDER
5410.523	FAST_SENDER	N/A
5411.610	SLOW_SENDER1	N/A
5423.240	SLOW_SENDER1	N/A
5423.261	FAST_SENDER	N/A
5425.261	FAST_SENDER	N/A
5427.261	FAST_SENDER	N/A
5429.261	FAST_SENDER	N/A
5431.261	FAST_SENDER	N/A
5433.261	FAST_SENDER	N/A
5435.261	FAST_SENDER	N/A
5437.261	FAST_SENDER	N/A
5438.036	RECEIVER	FAST_SENDER
5440.449	FAST_SENDER	N/A
5446.152	RECEIVER	FAST_SENDER
5448.592	FAST_SENDER	N/A
5449.357	RECEIVER	FAST_SENDER
5451.767	FAST_SENDER	N/A
5457.546	RECEIVER	FAST_SENDER
5459.954	FAST_SENDER	N/A
5460.724	RECEIVER	FAST_SENDER
5463.129	FAST_SENDER	N/A
5468.861	RECEIVER	FAST_SENDER
5471.270	FAST_SENDER	N/A
5472.044	RECEIVER	FAST_SENDER
5474.489	FAST_SENDER	N/A
5480.455	RECEIVER	FAST_SENDER
5482.888	FAST_SENDER	N/A
5483.657	RECEIVER	FAST_SENDER
5486.097	FAST_SENDER	N/A
5491.100	SLOW_SENDER1	N/A
5492.479	RECEIVER	FAST_SENDER
5494.890	FAST_SENDER	N/A
5500.751	RECEIVER	FAST_SENDER
5500.798	SLOW_SENDER1	N/A
5503.178	FAST_SENDER	N/A
5503.978	RECEIVER	FAST_SENDER
5506.406	FAST_SENDER	N/A
5512.427	RECEIVER	FAST_SENDER
5514.834	FAST_SENDER	N/A
5515.579	RECEIVER	FAST_SENDER
5517.990	FAST_SENDER	N/A
5523.874	RECEIVER	FAST_SENDER
5526.312	FAST_SENDER	N/A
5527.073	RECEIVER	FAST_SENDER
5529.479	FAST_SENDER	N/A
5535.350	RECEIVER	FAST_SENDER
5542.122	FAST_SENDER	N/A
5542.832	RECEIVER	FAST_SENDER
5545.243	FAST_SENDER	N/A
5550.844	RECEIVER	FAST_SENDER
5553.247	FAST_SENDER	N/A
5553.987	RECEIVER	FAST_SENDER
[truncated: 10,988 more rows]
