# Supplementary material for: CATO: Wake-Up reCeiver-bAsed communicaTiOn for Batteryless Devices
Source: Sensors (Basel). 2025 Nov 7;25(22):6813. doi: 10.3390/s25226813 (PMC12655924; doi:10.3390/s25226813)
Supplement: Supplementary file 1 [file sensors-25-06813-s001.zip › File S1_Experimental_and_Simulation_Data/simulation/capsweep/cap30/mac_competing_nodes_link_reserve.csv]

time_s	node_id	received_from
2.700	FAST_SENDER	N/A
2.700	SLOW_SENDER1	N/A
3.434	RECEIVER	SLOW_SENDER1
5.408	RECEIVER	FAST_SENDER
5.880	SLOW_SENDER1	N/A
6.663	RECEIVER	SLOW_SENDER1
7.849	FAST_SENDER	N/A
8.647	RECEIVER	FAST_SENDER
9.097	SLOW_SENDER1	N/A
9.891	RECEIVER	SLOW_SENDER1
11.088	FAST_SENDER	N/A
11.845	RECEIVER	FAST_SENDER
12.300	SLOW_SENDER1	N/A
13.060	RECEIVER	SLOW_SENDER1
14.248	FAST_SENDER	N/A
15.042	RECEIVER	FAST_SENDER
17.478	FAST_SENDER	N/A
18.285	RECEIVER	FAST_SENDER
18.476	SLOW_SENDER1	N/A
19.234	RECEIVER	SLOW_SENDER1
20.707	FAST_SENDER	N/A
21.498	RECEIVER	FAST_SENDER
25.424	FAST_SENDER	N/A
26.185	RECEIVER	FAST_SENDER
26.661	SLOW_SENDER1	N/A
27.416	RECEIVER	SLOW_SENDER1
28.601	FAST_SENDER	N/A
29.399	RECEIVER	FAST_SENDER
31.822	FAST_SENDER	N/A
32.624	RECEIVER	FAST_SENDER
34.856	SLOW_SENDER1	N/A
35.065	FAST_SENDER	N/A
36.374	RECEIVER	FAST_SENDER
38.775	FAST_SENDER	N/A
39.499	RECEIVER	FAST_SENDER
41.907	FAST_SENDER	N/A
42.664	RECEIVER	FAST_SENDER
45.082	FAST_SENDER	N/A
45.835	RECEIVER	FAST_SENDER
48.242	FAST_SENDER	N/A
48.984	RECEIVER	FAST_SENDER
51.392	FAST_SENDER	N/A
52.152	RECEIVER	FAST_SENDER
54.556	FAST_SENDER	N/A
55.376	RECEIVER	FAST_SENDER
57.817	FAST_SENDER	N/A
58.551	RECEIVER	FAST_SENDER
60.984	FAST_SENDER	N/A
61.767	RECEIVER	FAST_SENDER
64.210	FAST_SENDER	N/A
64.959	RECEIVER	FAST_SENDER
67.389	FAST_SENDER	N/A
68.140	RECEIVER	FAST_SENDER
70.547	FAST_SENDER	N/A
71.283	RECEIVER	FAST_SENDER
73.722	FAST_SENDER	N/A
74.462	RECEIVER	FAST_SENDER
76.891	FAST_SENDER	N/A
77.628	RECEIVER	FAST_SENDER
80.033	FAST_SENDER	N/A
80.802	RECEIVER	FAST_SENDER
83.222	FAST_SENDER	N/A
83.993	RECEIVER	FAST_SENDER
86.432	FAST_SENDER	N/A
87.218	RECEIVER	FAST_SENDER
89.630	FAST_SENDER	N/A
90.409	RECEIVER	FAST_SENDER
92.843	FAST_SENDER	N/A
93.608	RECEIVER	FAST_SENDER
96.031	FAST_SENDER	N/A
96.829	RECEIVER	FAST_SENDER
99.276	FAST_SENDER	N/A
100.003	RECEIVER	FAST_SENDER
102.430	FAST_SENDER	N/A
102.880	SLOW_SENDER1	N/A
103.212	RECEIVER	FAST_SENDER
107.212	RECEIVER	SLOW_SENDER1
107.488	FAST_SENDER	N/A
109.488	FAST_SENDER	N/A
111.488	FAST_SENDER	N/A
113.488	FAST_SENDER	N/A
114.649	SLOW_SENDER1	N/A
115.390	RECEIVER	SLOW_SENDER1
115.488	FAST_SENDER	N/A
117.488	FAST_SENDER	N/A
119.488	FAST_SENDER	N/A
121.488	FAST_SENDER	N/A
122.244	RECEIVER	FAST_SENDER
124.692	FAST_SENDER	N/A
125.489	RECEIVER	FAST_SENDER
127.893	FAST_SENDER	N/A
128.681	RECEIVER	FAST_SENDER
131.114	FAST_SENDER	N/A
131.886	RECEIVER	FAST_SENDER
134.313	FAST_SENDER	N/A
135.048	RECEIVER	FAST_SENDER
137.487	FAST_SENDER	N/A
138.219	RECEIVER	FAST_SENDER
140.625	FAST_SENDER	N/A
141.426	RECEIVER	FAST_SENDER
143.867	FAST_SENDER	N/A
147.022	FAST_SENDER	N/A
154.697	FAST_SENDER	N/A
161.951	FAST_SENDER	N/A
169.739	FAST_SENDER	N/A
177.475	FAST_SENDER	N/A
181.960	SLOW_SENDER1	N/A
185.194	FAST_SENDER	N/A
187.194	FAST_SENDER	N/A
189.194	FAST_SENDER	N/A
191.194	FAST_SENDER	N/A
193.194	FAST_SENDER	N/A
195.194	FAST_SENDER	N/A
197.194	FAST_SENDER	N/A
199.194	FAST_SENDER	N/A
206.699	FAST_SENDER	N/A
210.655	RECEIVER	FAST_SENDER
213.060	FAST_SENDER	N/A
213.860	RECEIVER	FAST_SENDER
216.284	FAST_SENDER	N/A
217.054	RECEIVER	FAST_SENDER
219.467	FAST_SENDER	N/A
220.224	RECEIVER	FAST_SENDER
222.665	FAST_SENDER	N/A
223.416	RECEIVER	FAST_SENDER
225.830	FAST_SENDER	N/A
226.616	RECEIVER	FAST_SENDER
229.024	FAST_SENDER	N/A
229.813	RECEIVER	FAST_SENDER
232.254	FAST_SENDER	N/A
233.019	RECEIVER	FAST_SENDER
235.457	FAST_SENDER	N/A
236.251	RECEIVER	FAST_SENDER
238.692	FAST_SENDER	N/A
239.420	RECEIVER	FAST_SENDER
241.822	FAST_SENDER	N/A
242.616	RECEIVER	FAST_SENDER
245.033	FAST_SENDER	N/A
245.806	RECEIVER	FAST_SENDER
248.225	FAST_SENDER	N/A
249.019	RECEIVER	FAST_SENDER
251.463	FAST_SENDER	N/A
252.249	RECEIVER	FAST_SENDER
254.340	SLOW_SENDER1	N/A
254.671	FAST_SENDER	N/A
255.126	RECEIVER	SLOW_SENDER1
256.978	RECEIVER	FAST_SENDER
259.415	FAST_SENDER	N/A
260.189	RECEIVER	FAST_SENDER
260.539	SLOW_SENDER1	N/A
261.325	RECEIVER	SLOW_SENDER1
262.605	FAST_SENDER	N/A
263.365	RECEIVER	FAST_SENDER
265.797	FAST_SENDER	N/A
266.583	RECEIVER	FAST_SENDER
268.731	SLOW_SENDER1	N/A
268.992	FAST_SENDER	N/A
269.450	RECEIVER	SLOW_SENDER1
271.334	RECEIVER	FAST_SENDER
273.782	FAST_SENDER	N/A
274.504	RECEIVER	FAST_SENDER
276.885	SLOW_SENDER1	N/A
276.917	FAST_SENDER	N/A
277.676	RECEIVER	SLOW_SENDER1
279.869	RECEIVER	FAST_SENDER
282.280	FAST_SENDER	N/A
283.027	RECEIVER	FAST_SENDER
285.124	SLOW_SENDER1	N/A
285.432	FAST_SENDER	N/A
285.886	RECEIVER	SLOW_SENDER1
287.746	RECEIVER	FAST_SENDER
290.186	FAST_SENDER	N/A
290.950	RECEIVER	FAST_SENDER
293.311	SLOW_SENDER1	N/A
293.360	FAST_SENDER	N/A
294.092	RECEIVER	FAST_SENDER
296.513	FAST_SENDER	N/A
297.255	RECEIVER	FAST_SENDER
299.671	FAST_SENDER	N/A
300.440	RECEIVER	FAST_SENDER
302.863	FAST_SENDER	N/A
303.665	RECEIVER	FAST_SENDER
306.110	FAST_SENDER	N/A
306.852	RECEIVER	FAST_SENDER
309.283	FAST_SENDER	N/A
312.456	FAST_SENDER	N/A
319.692	FAST_SENDER	N/A
327.492	FAST_SENDER	N/A
335.015	FAST_SENDER	N/A
342.261	FAST_SENDER	N/A
349.438	FAST_SENDER	N/A
353.300	SLOW_SENDER1	N/A
357.317	FAST_SENDER	N/A
359.317	FAST_SENDER	N/A
361.317	FAST_SENDER	N/A
363.317	FAST_SENDER	N/A
365.317	FAST_SENDER	N/A
367.317	FAST_SENDER	N/A
369.317	FAST_SENDER	N/A
371.317	FAST_SENDER	N/A
377.227	RECEIVER	FAST_SENDER
379.673	FAST_SENDER	N/A
380.456	RECEIVER	FAST_SENDER
382.858	FAST_SENDER	N/A
383.616	RECEIVER	FAST_SENDER
386.024	FAST_SENDER	N/A
386.734	RECEIVER	FAST_SENDER
389.178	FAST_SENDER	N/A
389.959	RECEIVER	FAST_SENDER
392.365	FAST_SENDER	N/A
393.144	RECEIVER	FAST_SENDER
395.562	FAST_SENDER	N/A
396.285	RECEIVER	FAST_SENDER
398.693	FAST_SENDER	N/A
399.466	RECEIVER	FAST_SENDER
401.898	FAST_SENDER	N/A
404.477	RECEIVER	FAST_SENDER
406.894	FAST_SENDER	N/A
407.692	RECEIVER	FAST_SENDER
410.122	FAST_SENDER	N/A
410.846	RECEIVER	FAST_SENDER
413.278	FAST_SENDER	N/A
414.030	RECEIVER	FAST_SENDER
416.472	FAST_SENDER	N/A
417.231	RECEIVER	FAST_SENDER
419.664	FAST_SENDER	N/A
420.403	RECEIVER	FAST_SENDER
422.848	FAST_SENDER	N/A
423.600	RECEIVER	FAST_SENDER
425.050	SLOW_SENDER1	N/A
425.785	RECEIVER	SLOW_SENDER1
426.029	FAST_SENDER	N/A
426.834	RECEIVER	FAST_SENDER
429.239	FAST_SENDER	N/A
430.021	RECEIVER	FAST_SENDER
431.220	SLOW_SENDER1	N/A
432.001	RECEIVER	SLOW_SENDER1
432.446	FAST_SENDER	N/A
437.424	SLOW_SENDER1	N/A
440.114	FAST_SENDER	N/A
442.114	FAST_SENDER	N/A
444.114	FAST_SENDER	N/A
446.114	FAST_SENDER	N/A
448.114	FAST_SENDER	N/A
450.114	FAST_SENDER	N/A
452.114	FAST_SENDER	N/A
454.114	FAST_SENDER	N/A
461.934	FAST_SENDER	N/A
469.241	FAST_SENDER	N/A
476.649	FAST_SENDER	N/A
484.091	FAST_SENDER	N/A
491.455	FAST_SENDER	N/A
499.240	FAST_SENDER	N/A
501.541	RECEIVER	FAST_SENDER
503.964	FAST_SENDER	N/A
504.693	RECEIVER	FAST_SENDER
506.930	SLOW_SENDER1	N/A
507.119	FAST_SENDER	N/A
507.687	RECEIVER	SLOW_SENDER1
509.651	RECEIVER	FAST_SENDER
512.079	FAST_SENDER	N/A
512.867	RECEIVER	FAST_SENDER
513.122	SLOW_SENDER1	N/A
513.858	RECEIVER	SLOW_SENDER1
518.699	FAST_SENDER	N/A
519.264	SLOW_SENDER1	N/A
519.480	RECEIVER	FAST_SENDER
521.682	RECEIVER	SLOW_SENDER1
521.880	FAST_SENDER	N/A
522.614	RECEIVER	FAST_SENDER
525.034	FAST_SENDER	N/A
525.802	RECEIVER	FAST_SENDER
528.244	FAST_SENDER	N/A
529.030	RECEIVER	FAST_SENDER
529.114	SLOW_SENDER1	N/A
529.910	RECEIVER	SLOW_SENDER1
531.444	FAST_SENDER	N/A
532.236	RECEIVER	FAST_SENDER
535.960	FAST_SENDER	N/A
536.710	RECEIVER	FAST_SENDER
539.119	FAST_SENDER	N/A
539.896	RECEIVER	FAST_SENDER
542.301	FAST_SENDER	N/A
543.063	RECEIVER	FAST_SENDER
545.506	FAST_SENDER	N/A
546.229	RECEIVER	FAST_SENDER
548.672	FAST_SENDER	N/A
549.467	RECEIVER	FAST_SENDER
551.878	FAST_SENDER	N/A
552.629	RECEIVER	FAST_SENDER
555.071	FAST_SENDER	N/A
555.861	RECEIVER	FAST_SENDER
558.262	FAST_SENDER	N/A
559.007	RECEIVER	FAST_SENDER
561.426	FAST_SENDER	N/A
562.156	RECEIVER	FAST_SENDER
564.597	FAST_SENDER	N/A
565.326	RECEIVER	FAST_SENDER
567.738	FAST_SENDER	N/A
568.524	RECEIVER	FAST_SENDER
570.928	FAST_SENDER	N/A
571.678	RECEIVER	FAST_SENDER
574.078	FAST_SENDER	N/A
574.848	RECEIVER	FAST_SENDER
577.261	FAST_SENDER	N/A
578.011	RECEIVER	FAST_SENDER
580.435	FAST_SENDER	N/A
581.202	RECEIVER	FAST_SENDER
583.621	FAST_SENDER	N/A
584.423	RECEIVER	FAST_SENDER
586.861	FAST_SENDER	N/A
587.615	RECEIVER	FAST_SENDER
590.061	FAST_SENDER	N/A
590.816	RECEIVER	FAST_SENDER
593.261	FAST_SENDER	N/A
593.973	RECEIVER	FAST_SENDER
596.396	FAST_SENDER	N/A
596.840	SLOW_SENDER1	N/A
597.197	RECEIVER	FAST_SENDER
604.784	FAST_SENDER	N/A
606.784	FAST_SENDER	N/A
608.784	FAST_SENDER	N/A
610.784	FAST_SENDER	N/A
612.784	FAST_SENDER	N/A
614.784	FAST_SENDER	N/A
616.784	FAST_SENDER	N/A
618.784	FAST_SENDER	N/A
626.276	FAST_SENDER	N/A
634.176	FAST_SENDER	N/A
641.715	FAST_SENDER	N/A
649.554	FAST_SENDER	N/A
657.315	FAST_SENDER	N/A
665.037	FAST_SENDER	N/A
665.803	RECEIVER	FAST_SENDER
668.216	FAST_SENDER	N/A
668.770	SLOW_SENDER1	N/A
668.966	RECEIVER	FAST_SENDER
671.078	RECEIVER	SLOW_SENDER1
671.368	FAST_SENDER	N/A
672.155	RECEIVER	FAST_SENDER
674.585	FAST_SENDER	N/A
675.359	RECEIVER	FAST_SENDER
677.762	FAST_SENDER	N/A
678.507	SLOW_SENDER1	N/A
679.270	RECEIVER	SLOW_SENDER1
680.179	RECEIVER	FAST_SENDER
682.621	FAST_SENDER	N/A
683.398	RECEIVER	FAST_SENDER
685.827	FAST_SENDER	N/A
686.606	RECEIVER	FAST_SENDER
686.718	SLOW_SENDER1	N/A
687.490	RECEIVER	SLOW_SENDER1
689.038	FAST_SENDER	N/A
689.796	RECEIVER	FAST_SENDER
692.238	FAST_SENDER	N/A
692.978	RECEIVER	FAST_SENDER
694.934	SLOW_SENDER1	N/A
695.399	FAST_SENDER	N/A
695.685	RECEIVER	SLOW_SENDER1
697.681	RECEIVER	FAST_SENDER
700.105	FAST_SENDER	N/A
700.865	RECEIVER	FAST_SENDER
703.305	FAST_SENDER	N/A
704.089	RECEIVER	FAST_SENDER
706.500	FAST_SENDER	N/A
707.288	RECEIVER	FAST_SENDER
709.713	FAST_SENDER	N/A
710.482	RECEIVER	FAST_SENDER
712.916	FAST_SENDER	N/A
713.630	RECEIVER	FAST_SENDER
716.080	FAST_SENDER	N/A
716.824	RECEIVER	FAST_SENDER
719.257	FAST_SENDER	N/A
720.047	RECEIVER	FAST_SENDER
722.451	FAST_SENDER	N/A
723.160	RECEIVER	FAST_SENDER
725.594	FAST_SENDER	N/A
726.389	RECEIVER	FAST_SENDER
728.824	FAST_SENDER	N/A
729.572	RECEIVER	FAST_SENDER
731.993	FAST_SENDER	N/A
732.734	RECEIVER	FAST_SENDER
735.145	FAST_SENDER	N/A
735.884	RECEIVER	FAST_SENDER
738.295	FAST_SENDER	N/A
739.026	RECEIVER	FAST_SENDER
741.443	FAST_SENDER	N/A
742.230	RECEIVER	FAST_SENDER
744.641	FAST_SENDER	N/A
745.433	RECEIVER	FAST_SENDER
747.859	FAST_SENDER	N/A
748.615	RECEIVER	FAST_SENDER
751.059	FAST_SENDER	N/A
751.860	RECEIVER	FAST_SENDER
754.268	FAST_SENDER	N/A
755.021	RECEIVER	FAST_SENDER
757.470	FAST_SENDER	N/A
758.275	RECEIVER	FAST_SENDER
760.687	FAST_SENDER	N/A
761.457	RECEIVER	FAST_SENDER
762.710	SLOW_SENDER1	N/A
763.876	FAST_SENDER	N/A
771.106	FAST_SENDER	N/A
773.106	FAST_SENDER	N/A
775.106	FAST_SENDER	N/A
777.106	FAST_SENDER	N/A
779.106	FAST_SENDER	N/A
781.106	FAST_SENDER	N/A
783.106	FAST_SENDER	N/A
785.106	FAST_SENDER	N/A
792.684	FAST_SENDER	N/A
799.790	FAST_SENDER	N/A
807.407	FAST_SENDER	N/A
815.376	FAST_SENDER	N/A
822.815	FAST_SENDER	N/A
830.009	FAST_SENDER	N/A
830.792	RECEIVER	FAST_SENDER
833.195	FAST_SENDER	N/A
833.950	RECEIVER	FAST_SENDER
834.020	SLOW_SENDER1	N/A
834.760	RECEIVER	SLOW_SENDER1
836.391	FAST_SENDER	N/A
837.207	RECEIVER	FAST_SENDER
839.646	FAST_SENDER	N/A
840.196	SLOW_SENDER1	N/A
840.449	RECEIVER	FAST_SENDER
844.895	FAST_SENDER	N/A
846.895	FAST_SENDER	N/A
848.895	FAST_SENDER	N/A
850.895	FAST_SENDER	N/A
852.895	FAST_SENDER	N/A
854.895	FAST_SENDER	N/A
856.895	FAST_SENDER	N/A
858.895	FAST_SENDER	N/A
859.634	RECEIVER	FAST_SENDER
862.058	FAST_SENDER	N/A
862.811	RECEIVER	FAST_SENDER
865.239	FAST_SENDER	N/A
866.021	RECEIVER	FAST_SENDER
868.423	FAST_SENDER	N/A
869.200	RECEIVER	FAST_SENDER
871.650	FAST_SENDER	N/A
872.366	RECEIVER	FAST_SENDER
874.777	FAST_SENDER	N/A
875.527	RECEIVER	FAST_SENDER
877.966	FAST_SENDER	N/A
878.711	RECEIVER	FAST_SENDER
881.129	FAST_SENDER	N/A
881.852	RECEIVER	FAST_SENDER
884.270	FAST_SENDER	N/A
885.005	RECEIVER	FAST_SENDER
887.416	FAST_SENDER	N/A
888.153	RECEIVER	FAST_SENDER
890.591	FAST_SENDER	N/A
891.352	RECEIVER	FAST_SENDER
893.773	FAST_SENDER	N/A
894.569	RECEIVER	FAST_SENDER
896.973	FAST_SENDER	N/A
897.748	RECEIVER	FAST_SENDER
901.545	FAST_SENDER	N/A
902.286	RECEIVER	FAST_SENDER
904.720	FAST_SENDER	N/A
905.460	RECEIVER	FAST_SENDER
909.502	FAST_SENDER	N/A
910.278	RECEIVER	FAST_SENDER
911.420	SLOW_SENDER1	N/A
912.680	FAST_SENDER	N/A
913.406	RECEIVER	FAST_SENDER
915.811	FAST_SENDER	N/A
916.596	RECEIVER	FAST_SENDER
917.601	SLOW_SENDER1	N/A
918.388	RECEIVER	SLOW_SENDER1
919.001	FAST_SENDER	N/A
919.789	RECEIVER	FAST_SENDER
922.221	FAST_SENDER	N/A
924.221	FAST_SENDER	N/A
926.221	FAST_SENDER	N/A
928.221	FAST_SENDER	N/A
930.221	FAST_SENDER	N/A
932.221	FAST_SENDER	N/A
934.221	FAST_SENDER	N/A
936.221	FAST_SENDER	N/A
936.977	RECEIVER	FAST_SENDER
939.425	FAST_SENDER	N/A
940.187	RECEIVER	FAST_SENDER
942.635	FAST_SENDER	N/A
943.368	RECEIVER	FAST_SENDER
945.812	FAST_SENDER	N/A
946.565	RECEIVER	FAST_SENDER
948.988	FAST_SENDER	N/A
949.752	RECEIVER	FAST_SENDER
952.159	FAST_SENDER	N/A
952.878	RECEIVER	FAST_SENDER
955.301	FAST_SENDER	N/A
956.052	RECEIVER	FAST_SENDER
958.481	FAST_SENDER	N/A
959.235	RECEIVER	FAST_SENDER
961.642	FAST_SENDER	N/A
962.392	RECEIVER	FAST_SENDER
964.816	FAST_SENDER	N/A
965.593	RECEIVER	FAST_SENDER
967.998	FAST_SENDER	N/A
968.741	RECEIVER	FAST_SENDER
971.152	FAST_SENDER	N/A
971.901	RECEIVER	FAST_SENDER
974.325	FAST_SENDER	N/A
975.073	RECEIVER	FAST_SENDER
977.513	FAST_SENDER	N/A
978.315	RECEIVER	FAST_SENDER
980.719	FAST_SENDER	N/A
981.516	RECEIVER	FAST_SENDER
983.965	FAST_SENDER	N/A
988.470	SLOW_SENDER1	N/A
991.743	FAST_SENDER	N/A
993.743	FAST_SENDER	N/A
995.743	FAST_SENDER	N/A
997.743	FAST_SENDER	N/A
999.743	FAST_SENDER	N/A
1001.743	FAST_SENDER	N/A
1003.743	FAST_SENDER	N/A
1005.743	FAST_SENDER	N/A
1013.447	FAST_SENDER	N/A
1021.200	FAST_SENDER	N/A
1028.672	FAST_SENDER	N/A
1036.156	FAST_SENDER	N/A
1043.919	FAST_SENDER	N/A
1051.400	FAST_SENDER	N/A
1052.138	RECEIVER	FAST_SENDER
1054.559	FAST_SENDER	N/A
1055.372	RECEIVER	FAST_SENDER
1057.798	FAST_SENDER	N/A
1058.516	RECEIVER	FAST_SENDER
1060.946	FAST_SENDER	N/A
1061.080	SLOW_SENDER1	N/A
1061.728	RECEIVER	FAST_SENDER
1063.967	RECEIVER	SLOW_SENDER1
1064.168	FAST_SENDER	N/A
1064.951	RECEIVER	FAST_SENDER
1067.357	FAST_SENDER	N/A
1068.072	RECEIVER	FAST_SENDER
1070.495	FAST_SENDER	N/A
1071.231	RECEIVER	FAST_SENDER
1071.409	SLOW_SENDER1	N/A
1072.199	RECEIVER	SLOW_SENDER1
1073.655	FAST_SENDER	N/A
1074.392	RECEIVER	FAST_SENDER
1076.803	FAST_SENDER	N/A
1077.534	RECEIVER	FAST_SENDER
1079.610	SLOW_SENDER1	N/A
1079.954	FAST_SENDER	N/A
1080.366	RECEIVER	SLOW_SENDER1
1082.196	RECEIVER	FAST_SENDER
1084.629	FAST_SENDER	N/A
1085.426	RECEIVER	FAST_SENDER
1089.466	FAST_SENDER	N/A
1090.225	RECEIVER	FAST_SENDER
1092.659	FAST_SENDER	N/A
1093.456	RECEIVER	FAST_SENDER
1095.869	FAST_SENDER	N/A
1096.644	RECEIVER	FAST_SENDER
1099.092	FAST_SENDER	N/A
1101.713	RECEIVER	FAST_SENDER
1104.120	FAST_SENDER	N/A
1112.088	FAST_SENDER	N/A
1119.864	FAST_SENDER	N/A
1126.989	FAST_SENDER	N/A
1134.099	FAST_SENDER	N/A
1141.783	FAST_SENDER	N/A
1148.610	SLOW_SENDER1	N/A
1149.188	FAST_SENDER	N/A
1157.638	FAST_SENDER	N/A
1159.638	FAST_SENDER	N/A
1161.638	FAST_SENDER	N/A
1163.638	FAST_SENDER	N/A
1165.638	FAST_SENDER	N/A
1167.638	FAST_SENDER	N/A
1169.638	FAST_SENDER	N/A
1171.638	FAST_SENDER	N/A
1172.408	RECEIVER	FAST_SENDER
1174.843	FAST_SENDER	N/A
1175.578	RECEIVER	FAST_SENDER
1178.021	FAST_SENDER	N/A
1178.825	RECEIVER	FAST_SENDER
1181.241	FAST_SENDER	N/A
1182.015	RECEIVER	FAST_SENDER
1184.437	FAST_SENDER	N/A
1185.225	RECEIVER	FAST_SENDER
1187.641	FAST_SENDER	N/A
1188.373	RECEIVER	FAST_SENDER
1190.810	FAST_SENDER	N/A
1191.540	RECEIVER	FAST_SENDER
1193.946	FAST_SENDER	N/A
1194.755	RECEIVER	FAST_SENDER
1197.195	FAST_SENDER	N/A
1199.507	RECEIVER	FAST_SENDER
1201.952	FAST_SENDER	N/A
1202.685	RECEIVER	FAST_SENDER
1205.130	FAST_SENDER	N/A
1205.918	RECEIVER	FAST_SENDER
1208.337	FAST_SENDER	N/A
1209.118	RECEIVER	FAST_SENDER
1211.563	FAST_SENDER	N/A
1212.341	RECEIVER	FAST_SENDER
1214.755	FAST_SENDER	N/A
1215.548	RECEIVER	FAST_SENDER
1217.993	FAST_SENDER	N/A
1218.764	RECEIVER	FAST_SENDER
1220.290	SLOW_SENDER1	N/A
1221.082	RECEIVER	SLOW_SENDER1
1221.193	FAST_SENDER	N/A
1221.976	RECEIVER	FAST_SENDER
1224.424	FAST_SENDER	N/A
1225.240	RECEIVER	FAST_SENDER
1226.508	SLOW_SENDER1	N/A
1227.320	RECEIVER	SLOW_SENDER1
1227.643	FAST_SENDER	N/A
1228.419	RECEIVER	FAST_SENDER
1230.857	FAST_SENDER	N/A
1231.636	RECEIVER	FAST_SENDER
1234.055	FAST_SENDER	N/A
1234.731	SLOW_SENDER1	N/A
1234.835	RECEIVER	FAST_SENDER
1236.845	RECEIVER	SLOW_SENDER1
1237.278	FAST_SENDER	N/A
1238.060	RECEIVER	FAST_SENDER
1240.487	FAST_SENDER	N/A
1244.285	SLOW_SENDER1	N/A
1247.733	FAST_SENDER	N/A
1255.823	FAST_SENDER	N/A
1263.261	FAST_SENDER	N/A
1270.678	FAST_SENDER	N/A
1278.148	FAST_SENDER	N/A
1285.781	FAST_SENDER	N/A
1293.843	FAST_SENDER	N/A
1301.684	FAST_SENDER	N/A
1307.241	RECEIVER	FAST_SENDER
1309.292	FAST_SENDER	N/A
1310.100	RECEIVER	FAST_SENDER
1312.090	SLOW_SENDER1	N/A
1312.539	FAST_SENDER	N/A
1312.858	RECEIVER	SLOW_SENDER1
1314.855	RECEIVER	FAST_SENDER
1317.260	FAST_SENDER	N/A
1319.260	FAST_SENDER	N/A
1321.260	FAST_SENDER	N/A
1323.260	FAST_SENDER	N/A
1324.454	SLOW_SENDER1	N/A
1325.237	RECEIVER	SLOW_SENDER1
1325.260	FAST_SENDER	N/A
1327.260	FAST_SENDER	N/A
1329.260	FAST_SENDER	N/A
1331.260	FAST_SENDER	N/A
1332.016	RECEIVER	FAST_SENDER
1334.441	FAST_SENDER	N/A
1335.203	RECEIVER	FAST_SENDER
1337.642	FAST_SENDER	N/A
1338.418	RECEIVER	FAST_SENDER
1340.859	FAST_SENDER	N/A
1341.623	RECEIVER	FAST_SENDER
1344.028	FAST_SENDER	N/A
1344.761	RECEIVER	FAST_SENDER
1347.182	FAST_SENDER	N/A
1347.941	RECEIVER	FAST_SENDER
1350.361	FAST_SENDER	N/A
1351.140	RECEIVER	FAST_SENDER
1353.573	FAST_SENDER	N/A
1354.346	RECEIVER	FAST_SENDER
1358.463	FAST_SENDER	N/A
1359.212	RECEIVER	FAST_SENDER
1361.652	FAST_SENDER	N/A
1363.846	RECEIVER	FAST_SENDER
1366.284	FAST_SENDER	N/A
1367.054	RECEIVER	FAST_SENDER
1369.482	FAST_SENDER	N/A
1370.233	RECEIVER	FAST_SENDER
1372.650	FAST_SENDER	N/A
1373.454	RECEIVER	FAST_SENDER
1375.857	FAST_SENDER	N/A
1376.639	RECEIVER	FAST_SENDER
1379.058	FAST_SENDER	N/A
1379.784	RECEIVER	FAST_SENDER
1382.213	FAST_SENDER	N/A
1383.004	RECEIVER	FAST_SENDER
1385.449	FAST_SENDER	N/A
1386.190	RECEIVER	FAST_SENDER
1388.593	FAST_SENDER	N/A
1389.342	RECEIVER	FAST_SENDER
1391.764	FAST_SENDER	N/A
1392.400	SLOW_SENDER1	N/A
1392.553	RECEIVER	FAST_SENDER
1394.693	RECEIVER	SLOW_SENDER1
1394.985	FAST_SENDER	N/A
1395.747	RECEIVER	FAST_SENDER
1398.197	FAST_SENDER	N/A
1398.944	RECEIVER	FAST_SENDER
1401.355	FAST_SENDER	N/A
1402.077	RECEIVER	FAST_SENDER
1402.139	SLOW_SENDER1	N/A
1404.503	FAST_SENDER	N/A
1411.666	FAST_SENDER	N/A
1418.808	FAST_SENDER	N/A
1426.503	FAST_SENDER	N/A
1433.489	FAST_SENDER	N/A
1441.096	FAST_SENDER	N/A
1448.781	FAST_SENDER	N/A
1455.874	FAST_SENDER	N/A
1463.478	FAST_SENDER	N/A
1468.901	RECEIVER	FAST_SENDER
1471.328	FAST_SENDER	N/A
1471.880	SLOW_SENDER1	N/A
1472.645	RECEIVER	SLOW_SENDER1
1474.060	RECEIVER	FAST_SENDER
1476.509	FAST_SENDER	N/A
1477.314	RECEIVER	FAST_SENDER
1478.070	SLOW_SENDER1	N/A
1478.850	RECEIVER	SLOW_SENDER1
1479.745	FAST_SENDER	N/A
1480.486	RECEIVER	FAST_SENDER
1482.903	FAST_SENDER	N/A
1483.659	RECEIVER	FAST_SENDER
1484.261	SLOW_SENDER1	N/A
1484.981	RECEIVER	SLOW_SENDER1
1486.064	FAST_SENDER	N/A
1486.810	RECEIVER	FAST_SENDER
1489.260	FAST_SENDER	N/A
1490.045	RECEIVER	FAST_SENDER
1492.412	SLOW_SENDER1	N/A
1492.457	FAST_SENDER	N/A
1493.132	RECEIVER	SLOW_SENDER1
1497.063	RECEIVER	FAST_SENDER
1499.498	FAST_SENDER	N/A
1500.284	RECEIVER	FAST_SENDER
1500.570	SLOW_SENDER1	N/A
1501.375	RECEIVER	SLOW_SENDER1
1502.696	FAST_SENDER	N/A
1503.457	RECEIVER	FAST_SENDER
1505.867	FAST_SENDER	N/A
1506.686	RECEIVER	FAST_SENDER
1508.812	SLOW_SENDER1	N/A
1509.105	FAST_SENDER	N/A
1509.864	RECEIVER	FAST_SENDER
1516.699	FAST_SENDER	N/A
1524.189	FAST_SENDER	N/A
1531.933	FAST_SENDER	N/A
1539.712	FAST_SENDER	N/A
1547.627	FAST_SENDER	N/A
1555.320	FAST_SENDER	N/A
1562.742	FAST_SENDER	N/A
1568.680	SLOW_SENDER1	N/A
1570.300	FAST_SENDER	N/A
1578.594	FAST_SENDER	N/A
1580.594	FAST_SENDER	N/A
1582.594	FAST_SENDER	N/A
1584.594	FAST_SENDER	N/A
1586.594	FAST_SENDER	N/A
1588.594	FAST_SENDER	N/A
1590.594	FAST_SENDER	N/A
1592.594	FAST_SENDER	N/A
1593.354	RECEIVER	FAST_SENDER
1595.781	FAST_SENDER	N/A
1596.504	RECEIVER	FAST_SENDER
1598.929	FAST_SENDER	N/A
1599.709	RECEIVER	FAST_SENDER
1602.138	FAST_SENDER	N/A
1602.928	RECEIVER	FAST_SENDER
1605.343	FAST_SENDER	N/A
1606.120	RECEIVER	FAST_SENDER
1608.559	FAST_SENDER	N/A
1609.293	RECEIVER	FAST_SENDER
1611.742	FAST_SENDER	N/A
1612.548	RECEIVER	FAST_SENDER
1614.975	FAST_SENDER	N/A
1615.674	RECEIVER	FAST_SENDER
1618.124	FAST_SENDER	N/A
1618.856	RECEIVER	FAST_SENDER
1621.266	FAST_SENDER	N/A
1621.988	RECEIVER	FAST_SENDER
1624.401	FAST_SENDER	N/A
1625.151	RECEIVER	FAST_SENDER
1627.578	FAST_SENDER	N/A
1628.300	RECEIVER	FAST_SENDER
1630.729	FAST_SENDER	N/A
1631.473	RECEIVER	FAST_SENDER
1633.880	FAST_SENDER	N/A
1634.637	RECEIVER	FAST_SENDER
1637.063	FAST_SENDER	N/A
1637.821	RECEIVER	FAST_SENDER
1640.254	FAST_SENDER	N/A
1640.440	SLOW_SENDER1	N/A
1641.051	RECEIVER	FAST_SENDER
1643.175	RECEIVER	SLOW_SENDER1
1643.488	FAST_SENDER	N/A
1644.220	RECEIVER	FAST_SENDER
1646.647	FAST_SENDER	N/A
1647.390	RECEIVER	FAST_SENDER
1648.598	SLOW_SENDER1	N/A
1650.693	RECEIVER	SLOW_SENDER1
1651.212	FAST_SENDER	N/A
1651.955	RECEIVER	FAST_SENDER
1654.403	FAST_SENDER	N/A
1655.172	RECEIVER	FAST_SENDER
1657.597	FAST_SENDER	N/A
1658.117	SLOW_SENDER1	N/A
1658.370	RECEIVER	FAST_SENDER
1664.604	FAST_SENDER	N/A
1665.385	RECEIVER	FAST_SENDER
1667.821	FAST_SENDER	N/A
1668.567	RECEIVER	FAST_SENDER
1670.985	FAST_SENDER	N/A
1671.788	RECEIVER	FAST_SENDER
1674.215	FAST_SENDER	N/A
1674.981	RECEIVER	FAST_SENDER
1677.405	FAST_SENDER	N/A
1678.195	RECEIVER	FAST_SENDER
1680.625	FAST_SENDER	N/A
1681.344	RECEIVER	FAST_SENDER
1683.747	FAST_SENDER	N/A
1684.489	RECEIVER	FAST_SENDER
1686.915	FAST_SENDER	N/A
1687.669	RECEIVER	FAST_SENDER
1690.075	FAST_SENDER	N/A
1693.288	FAST_SENDER	N/A
1701.048	FAST_SENDER	N/A
1708.809	FAST_SENDER	N/A
1716.114	FAST_SENDER	N/A
1723.746	FAST_SENDER	N/A
1726.030	SLOW_SENDER1	N/A
1732.288	FAST_SENDER	N/A
1734.288	FAST_SENDER	N/A
1736.288	FAST_SENDER	N/A
1738.288	FAST_SENDER	N/A
1740.288	FAST_SENDER	N/A
1742.288	FAST_SENDER	N/A
1744.288	FAST_SENDER	N/A
1746.288	FAST_SENDER	N/A
1753.817	FAST_SENDER	N/A
1758.042	RECEIVER	FAST_SENDER
1760.446	FAST_SENDER	N/A
1761.218	RECEIVER	FAST_SENDER
1763.641	FAST_SENDER	N/A
1764.419	RECEIVER	FAST_SENDER
1766.858	FAST_SENDER	N/A
1769.270	RECEIVER	FAST_SENDER
1771.704	FAST_SENDER	N/A
1772.457	RECEIVER	FAST_SENDER
1774.871	FAST_SENDER	N/A
1775.639	RECEIVER	FAST_SENDER
1778.042	FAST_SENDER	N/A
1778.815	RECEIVER	FAST_SENDER
1781.231	FAST_SENDER	N/A
1782.020	RECEIVER	FAST_SENDER
1784.448	FAST_SENDER	N/A
1785.199	RECEIVER	FAST_SENDER
1787.633	FAST_SENDER	N/A
1788.375	RECEIVER	FAST_SENDER
1790.812	FAST_SENDER	N/A
1791.578	RECEIVER	FAST_SENDER
1793.983	FAST_SENDER	N/A
1794.759	RECEIVER	FAST_SENDER
1797.165	FAST_SENDER	N/A
1797.710	SLOW_SENDER1	N/A
1797.925	RECEIVER	FAST_SENDER
1800.233	RECEIVER	SLOW_SENDER1
1800.362	FAST_SENDER	N/A
1801.161	RECEIVER	FAST_SENDER
1803.566	FAST_SENDER	N/A
1804.328	RECEIVER	FAST_SENDER
1806.741	FAST_SENDER	N/A
1807.495	RECEIVER	FAST_SENDER
1807.678	SLOW_SENDER1	N/A
1808.454	RECEIVER	SLOW_SENDER1
1809.896	FAST_SENDER	N/A
1814.812	FAST_SENDER	N/A
1822.644	FAST_SENDER	N/A
1830.365	FAST_SENDER	N/A
1838.143	FAST_SENDER	N/A
1845.974	FAST_SENDER	N/A
1853.520	FAST_SENDER	N/A
1860.823	FAST_SENDER	N/A
1868.777	FAST_SENDER	N/A
1875.901	FAST_SENDER	N/A
1876.770	SLOW_SENDER1	N/A
1878.269	RECEIVER	FAST_SENDER
1880.704	RECEIVER	SLOW_SENDER1
1882.165	FAST_SENDER	N/A
1884.165	FAST_SENDER	N/A
1886.165	FAST_SENDER	N/A
1888.119	SLOW_SENDER1	N/A
1888.165	FAST_SENDER	N/A
1888.889	RECEIVER	SLOW_SENDER1
1890.165	FAST_SENDER	N/A
1892.165	FAST_SENDER	N/A
1894.165	FAST_SENDER	N/A
1896.165	FAST_SENDER	N/A
1896.912	RECEIVER	FAST_SENDER
1899.360	FAST_SENDER	N/A
1900.164	RECEIVER	FAST_SENDER
1902.606	FAST_SENDER	N/A
1905.248	RECEIVER	FAST_SENDER
1907.696	FAST_SENDER	N/A
1908.476	RECEIVER	FAST_SENDER
1910.921	FAST_SENDER	N/A
1911.677	RECEIVER	FAST_SENDER
1914.082	FAST_SENDER	N/A
1916.551	RECEIVER	FAST_SENDER
1919.000	FAST_SENDER	N/A
1919.784	RECEIVER	FAST_SENDER
1922.233	FAST_SENDER	N/A
1923.029	RECEIVER	FAST_SENDER
1925.459	FAST_SENDER	N/A
1926.205	RECEIVER	FAST_SENDER
1928.652	FAST_SENDER	N/A
1935.810	FAST_SENDER	N/A
1943.087	FAST_SENDER	N/A
1950.878	FAST_SENDER	N/A
1956.010	SLOW_SENDER1	N/A
1958.095	FAST_SENDER	N/A
1965.519	FAST_SENDER	N/A
1967.519	FAST_SENDER	N/A
1969.519	FAST_SENDER	N/A
1971.519	FAST_SENDER	N/A
1973.519	FAST_SENDER	N/A
1975.519	FAST_SENDER	N/A
1977.519	FAST_SENDER	N/A
1979.519	FAST_SENDER	N/A
1987.305	FAST_SENDER	N/A
1994.721	FAST_SENDER	N/A
1997.135	RECEIVER	FAST_SENDER
1999.537	FAST_SENDER	N/A
2000.271	RECEIVER	FAST_SENDER
2002.709	FAST_SENDER	N/A
2004.886	RECEIVER	FAST_SENDER
2007.324	FAST_SENDER	N/A
2008.094	RECEIVER	FAST_SENDER
2010.536	FAST_SENDER	N/A
2011.297	RECEIVER	FAST_SENDER
2013.705	FAST_SENDER	N/A
2014.439	RECEIVER	FAST_SENDER
2016.843	FAST_SENDER	N/A
2017.569	RECEIVER	FAST_SENDER
2019.971	FAST_SENDER	N/A
2020.727	RECEIVER	FAST_SENDER
2023.147	FAST_SENDER	N/A
2023.902	RECEIVER	FAST_SENDER
2026.339	FAST_SENDER	N/A
2027.121	RECEIVER	FAST_SENDER
2028.780	SLOW_SENDER1	N/A
2029.526	FAST_SENDER	N/A
2029.541	RECEIVER	SLOW_SENDER1
2030.334	RECEIVER	FAST_SENDER
2032.755	FAST_SENDER	N/A
2033.512	RECEIVER	FAST_SENDER
2034.968	SLOW_SENDER1	N/A
2035.743	RECEIVER	SLOW_SENDER1
2035.917	FAST_SENDER	N/A
2036.695	RECEIVER	FAST_SENDER
2039.119	FAST_SENDER	N/A
2039.909	RECEIVER	FAST_SENDER
2041.191	SLOW_SENDER1	N/A
2041.931	RECEIVER	SLOW_SENDER1
2042.352	FAST_SENDER	N/A
2043.087	RECEIVER	FAST_SENDER
2045.519	FAST_SENDER	N/A
2046.294	RECEIVER	FAST_SENDER
2048.728	FAST_SENDER	N/A
2049.381	SLOW_SENDER1	N/A
2049.481	RECEIVER	FAST_SENDER
2050.143	RECEIVER	SLOW_SENDER1
2051.924	FAST_SENDER	N/A
2057.591	SLOW_SENDER1	N/A
2059.492	FAST_SENDER	N/A
2067.592	FAST_SENDER	N/A
2075.200	FAST_SENDER	N/A
2082.894	FAST_SENDER	N/A
2091.015	FAST_SENDER	N/A
2098.834	FAST_SENDER	N/A
2106.726	FAST_SENDER	N/A
2113.968	FAST_SENDER	N/A
2119.237	RECEIVER	FAST_SENDER
2121.679	FAST_SENDER	N/A
2122.411	RECEIVER	FAST_SENDER
2124.838	FAST_SENDER	N/A
2125.500	SLOW_SENDER1	N/A
2125.617	RECEIVER	FAST_SENDER
2127.798	RECEIVER	SLOW_SENDER1
2129.549	FAST_SENDER	N/A
2131.549	FAST_SENDER	N/A
2133.549	FAST_SENDER	N/A
2135.549	FAST_SENDER	N/A
2136.642	SLOW_SENDER1	N/A
2137.416	RECEIVER	SLOW_SENDER1
2137.549	FAST_SENDER	N/A
2139.549	FAST_SENDER	N/A
2141.549	FAST_SENDER	N/A
2143.549	FAST_SENDER	N/A
2144.316	RECEIVER	FAST_SENDER
2146.743	FAST_SENDER	N/A
2147.489	RECEIVER	FAST_SENDER
2149.926	FAST_SENDER	N/A
2150.703	RECEIVER	FAST_SENDER
2153.120	FAST_SENDER	N/A
2153.859	RECEIVER	FAST_SENDER
2156.292	FAST_SENDER	N/A
2157.059	RECEIVER	FAST_SENDER
2159.483	FAST_SENDER	N/A
2160.214	RECEIVER	FAST_SENDER
2162.654	FAST_SENDER	N/A
2163.383	RECEIVER	FAST_SENDER
2165.821	FAST_SENDER	N/A
2166.582	RECEIVER	FAST_SENDER
2168.997	FAST_SENDER	N/A
2169.786	RECEIVER	FAST_SENDER
2172.220	FAST_SENDER	N/A
2173.021	RECEIVER	FAST_SENDER
2177.289	FAST_SENDER	N/A
2178.004	RECEIVER	FAST_SENDER
2180.447	FAST_SENDER	N/A
2181.236	RECEIVER	FAST_SENDER
2183.648	FAST_SENDER	N/A
2184.408	RECEIVER	FAST_SENDER
2186.854	FAST_SENDER	N/A
2187.624	RECEIVER	FAST_SENDER
2191.691	FAST_SENDER	N/A
2192.453	RECEIVER	FAST_SENDER
2194.900	FAST_SENDER	N/A
2195.686	RECEIVER	FAST_SENDER
2198.095	FAST_SENDER	N/A
2198.855	RECEIVER	FAST_SENDER
2201.268	FAST_SENDER	N/A
2202.032	RECEIVER	FAST_SENDER
2204.320	SLOW_SENDER1	N/A
2204.432	FAST_SENDER	N/A
2205.107	RECEIVER	SLOW_SENDER1
2207.221	RECEIVER	FAST_SENDER
2209.647	FAST_SENDER	N/A
2210.376	RECEIVER	FAST_SENDER
2210.556	SLOW_SENDER1	N/A
2212.821	FAST_SENDER	N/A
2220.658	FAST_SENDER	N/A
2222.658	FAST_SENDER	N/A
2224.658	FAST_SENDER	N/A
2226.658	FAST_SENDER	N/A
2228.658	FAST_SENDER	N/A
2230.658	FAST_SENDER	N/A
2232.658	FAST_SENDER	N/A
2234.658	FAST_SENDER	N/A
2242.252	FAST_SENDER	N/A
2249.613	FAST_SENDER	N/A
2256.893	FAST_SENDER	N/A
2264.618	FAST_SENDER	N/A
2272.223	FAST_SENDER	N/A
2279.761	FAST_SENDER	N/A
2280.536	RECEIVER	FAST_SENDER
2281.090	SLOW_SENDER1	N/A
2281.825	RECEIVER	SLOW_SENDER1
2282.956	FAST_SENDER	N/A
2283.729	RECEIVER	FAST_SENDER
2284.227	SLOW_SENDER1	N/A
2285.011	RECEIVER	SLOW_SENDER1
2286.169	FAST_SENDER	N/A
2286.960	RECEIVER	FAST_SENDER
2291.045	FAST_SENDER	N/A
2291.812	RECEIVER	FAST_SENDER
2292.448	SLOW_SENDER1	N/A
2293.219	RECEIVER	SLOW_SENDER1
2294.223	FAST_SENDER	N/A
2294.969	RECEIVER	FAST_SENDER
2297.403	FAST_SENDER	N/A
2298.154	RECEIVER	FAST_SENDER
2300.598	FAST_SENDER	N/A
2300.662	SLOW_SENDER1	N/A
2301.371	RECEIVER	FAST_SENDER
2303.811	FAST_SENDER	N/A
2304.532	RECEIVER	FAST_SENDER
2306.972	FAST_SENDER	N/A
2307.776	RECEIVER	FAST_SENDER
2310.189	FAST_SENDER	N/A
2310.974	RECEIVER	FAST_SENDER
2313.374	FAST_SENDER	N/A
2314.144	RECEIVER	FAST_SENDER
2316.561	FAST_SENDER	N/A
2317.293	RECEIVER	FAST_SENDER
2319.735	FAST_SENDER	N/A
2320.513	RECEIVER	FAST_SENDER
2322.919	FAST_SENDER	N/A
2323.684	RECEIVER	FAST_SENDER
2326.117	FAST_SENDER	N/A
2326.860	RECEIVER	FAST_SENDER
2329.289	FAST_SENDER	N/A
2330.059	RECEIVER	FAST_SENDER
2332.473	FAST_SENDER	N/A
2333.243	RECEIVER	FAST_SENDER
2335.645	FAST_SENDER	N/A
2336.378	RECEIVER	FAST_SENDER
2338.824	FAST_SENDER	N/A
2339.602	RECEIVER	FAST_SENDER
2342.044	FAST_SENDER	N/A
2342.820	RECEIVER	FAST_SENDER
2345.236	FAST_SENDER	N/A
2346.029	RECEIVER	FAST_SENDER
2348.456	FAST_SENDER	N/A
2349.227	RECEIVER	FAST_SENDER
2351.661	FAST_SENDER	N/A
2352.475	RECEIVER	FAST_SENDER
2354.883	FAST_SENDER	N/A
2358.068	FAST_SENDER	N/A
2365.171	FAST_SENDER	N/A
2370.130	SLOW_SENDER1	N/A
2373.177	FAST_SENDER	N/A
2375.177	FAST_SENDER	N/A
2377.177	FAST_SENDER	N/A
2379.177	FAST_SENDER	N/A
2381.177	FAST_SENDER	N/A
2383.177	FAST_SENDER	N/A
2385.177	FAST_SENDER	N/A
2387.177	FAST_SENDER	N/A
2394.550	FAST_SENDER	N/A
2402.079	FAST_SENDER	N/A
2409.531	FAST_SENDER	N/A
2416.836	FAST_SENDER	N/A
2422.374	RECEIVER	FAST_SENDER
2424.821	FAST_SENDER	N/A
2425.591	RECEIVER	FAST_SENDER
2428.015	FAST_SENDER	N/A
2428.820	RECEIVER	FAST_SENDER
2431.248	FAST_SENDER	N/A
2431.996	RECEIVER	FAST_SENDER
2434.430	FAST_SENDER	N/A
2435.195	RECEIVER	FAST_SENDER
2437.634	FAST_SENDER	N/A
2438.419	RECEIVER	FAST_SENDER
2440.830	FAST_SENDER	N/A
2441.619	RECEIVER	FAST_SENDER
2441.900	SLOW_SENDER1	N/A
2442.700	RECEIVER	SLOW_SENDER1
2444.061	FAST_SENDER	N/A
2444.867	RECEIVER	FAST_SENDER
2448.128	SLOW_SENDER1	N/A
2448.875	RECEIVER	SLOW_SENDER1
2448.949	FAST_SENDER	N/A
2449.703	RECEIVER	FAST_SENDER
2452.130	FAST_SENDER	N/A
2452.901	RECEIVER	FAST_SENDER
2454.276	SLOW_SENDER1	N/A
2455.037	RECEIVER	SLOW_SENDER1
2455.331	FAST_SENDER	N/A
2456.123	RECEIVER	FAST_SENDER
2458.566	FAST_SENDER	N/A
2459.306	RECEIVER	FAST_SENDER
2461.746	FAST_SENDER	N/A
2462.438	SLOW_SENDER1	N/A
2462.532	RECEIVER	FAST_SENDER
2463.206	RECEIVER	SLOW_SENDER1
2464.933	FAST_SENDER	N/A
2465.685	RECEIVER	FAST_SENDER
2468.102	FAST_SENDER	N/A
2468.906	RECEIVER	FAST_SENDER
2470.656	SLOW_SENDER1	N/A
2471.334	FAST_SENDER	N/A
2471.390	RECEIVER	SLOW_SENDER1
2472.097	RECEIVER	FAST_SENDER
2474.520	FAST_SENDER	N/A
2475.288	RECEIVER	FAST_SENDER
2478.836	SLOW_SENDER1	N/A
2479.423	FAST_SENDER	N/A
2480.177	RECEIVER	FAST_SENDER
2482.608	FAST_SENDER	N/A
2483.349	RECEIVER	FAST_SENDER
2485.786	FAST_SENDER	N/A
2486.542	RECEIVER	FAST_SENDER
2488.959	FAST_SENDER	N/A
2489.727	RECEIVER	FAST_SENDER
2492.176	FAST_SENDER	N/A
2492.898	RECEIVER	FAST_SENDER
2499.898	FAST_SENDER	N/A
2507.206	FAST_SENDER	N/A
2514.318	FAST_SENDER	N/A
2521.811	FAST_SENDER	N/A
2529.542	FAST_SENDER	N/A
2537.484	FAST_SENDER	N/A
2538.660	SLOW_SENDER1	N/A
2545.104	FAST_SENDER	N/A
2547.104	FAST_SENDER	N/A
2549.104	FAST_SENDER	N/A
2551.104	FAST_SENDER	N/A
2553.104	FAST_SENDER	N/A
2555.104	FAST_SENDER	N/A
2557.104	FAST_SENDER	N/A
2559.104	FAST_SENDER	N/A
2561.418	RECEIVER	FAST_SENDER
2563.852	FAST_SENDER	N/A
2564.621	RECEIVER	FAST_SENDER
2567.068	FAST_SENDER	N/A
2567.825	RECEIVER	FAST_SENDER
2570.237	FAST_SENDER	N/A
2571.032	RECEIVER	FAST_SENDER
2573.441	FAST_SENDER	N/A
2574.202	RECEIVER	FAST_SENDER
2576.617	FAST_SENDER	N/A
2577.377	RECEIVER	FAST_SENDER
2579.808	FAST_SENDER	N/A
2580.577	RECEIVER	FAST_SENDER
2582.985	FAST_SENDER	N/A
2583.787	RECEIVER	FAST_SENDER
2586.223	FAST_SENDER	N/A
2587.026	RECEIVER	FAST_SENDER
2589.465	FAST_SENDER	N/A
2590.225	RECEIVER	FAST_SENDER
2592.626	FAST_SENDER	N/A
2593.375	RECEIVER	FAST_SENDER
2595.809	FAST_SENDER	N/A
2596.588	RECEIVER	FAST_SENDER
2599.021	FAST_SENDER	N/A
2599.768	RECEIVER	FAST_SENDER
2602.185	FAST_SENDER	N/A
2602.947	RECEIVER	FAST_SENDER
2605.361	FAST_SENDER	N/A
2606.161	RECEIVER	FAST_SENDER
2608.567	FAST_SENDER	N/A
2609.306	RECEIVER	FAST_SENDER
2611.670	SLOW_SENDER1	N/A
2611.753	FAST_SENDER	N/A
2612.438	RECEIVER	SLOW_SENDER1
2614.503	RECEIVER	FAST_SENDER
2616.912	FAST_SENDER	N/A
2617.690	RECEIVER	FAST_SENDER
2617.840	SLOW_SENDER1	N/A
2618.576	RECEIVER	SLOW_SENDER1
2620.127	FAST_SENDER	N/A
2620.932	RECEIVER	FAST_SENDER
2623.335	FAST_SENDER	N/A
2624.006	SLOW_SENDER1	N/A
2624.159	RECEIVER	FAST_SENDER
2626.200	RECEIVER	SLOW_SENDER1
2626.560	FAST_SENDER	N/A
2627.327	RECEIVER	FAST_SENDER
2629.752	FAST_SENDER	N/A
2630.499	RECEIVER	FAST_SENDER
2632.914	FAST_SENDER	N/A
2633.610	SLOW_SENDER1	N/A
2633.665	RECEIVER	FAST_SENDER
2634.393	RECEIVER	SLOW_SENDER1
2636.077	FAST_SENDER	N/A
2636.793	RECEIVER	FAST_SENDER
2639.219	FAST_SENDER	N/A
2639.956	RECEIVER	FAST_SENDER
2642.395	FAST_SENDER	N/A
2643.167	RECEIVER	FAST_SENDER
2645.600	FAST_SENDER	N/A
2646.336	RECEIVER	FAST_SENDER
2648.741	FAST_SENDER	N/A
2649.500	RECEIVER	FAST_SENDER
2651.947	FAST_SENDER	N/A
2652.722	RECEIVER	FAST_SENDER
2655.170	FAST_SENDER	N/A
2662.212	FAST_SENDER	N/A
2669.918	FAST_SENDER	N/A
2677.652	FAST_SENDER	N/A
2685.440	FAST_SENDER	N/A
2692.847	FAST_SENDER	N/A
2700.375	FAST_SENDER	N/A
2701.310	SLOW_SENDER1	N/A
2708.743	FAST_SENDER	N/A
2710.743	FAST_SENDER	N/A
2712.743	FAST_SENDER	N/A
2714.743	FAST_SENDER	N/A
2716.743	FAST_SENDER	N/A
2718.743	FAST_SENDER	N/A
2720.743	FAST_SENDER	N/A
2722.743	FAST_SENDER	N/A
2723.507	RECEIVER	FAST_SENDER
2725.907	FAST_SENDER	N/A
2726.667	RECEIVER	FAST_SENDER
2729.075	FAST_SENDER	N/A
2729.815	RECEIVER	FAST_SENDER
2732.238	FAST_SENDER	N/A
2733.004	RECEIVER	FAST_SENDER
2735.454	FAST_SENDER	N/A
2736.190	RECEIVER	FAST_SENDER
2738.616	FAST_SENDER	N/A
2739.340	RECEIVER	FAST_SENDER
2741.747	FAST_SENDER	N/A
2742.511	RECEIVER	FAST_SENDER
2744.946	FAST_SENDER	N/A
2745.710	RECEIVER	FAST_SENDER
2748.150	FAST_SENDER	N/A
2748.948	RECEIVER	FAST_SENDER
2751.387	FAST_SENDER	N/A
2752.158	RECEIVER	FAST_SENDER
2754.576	FAST_SENDER	N/A
2755.345	RECEIVER	FAST_SENDER
2757.745	FAST_SENDER	N/A
2758.547	RECEIVER	FAST_SENDER
2760.984	FAST_SENDER	N/A
2761.782	RECEIVER	FAST_SENDER
2764.203	FAST_SENDER	N/A
2764.942	RECEIVER	FAST_SENDER
2767.392	FAST_SENDER	N/A
2768.126	RECEIVER	FAST_SENDER
2770.554	FAST_SENDER	N/A
2771.331	RECEIVER	FAST_SENDER
2773.100	SLOW_SENDER1	N/A
2773.766	FAST_SENDER	N/A
2773.855	RECEIVER	SLOW_SENDER1
2774.561	RECEIVER	FAST_SENDER
2776.991	FAST_SENDER	N/A
2777.728	RECEIVER	FAST_SENDER
2779.277	SLOW_SENDER1	N/A
2780.017	RECEIVER	SLOW_SENDER1
2780.175	FAST_SENDER	N/A
2780.931	RECEIVER	FAST_SENDER
2783.354	FAST_SENDER	N/A
2784.096	RECEIVER	FAST_SENDER
2785.423	SLOW_SENDER1	N/A
2786.185	RECEIVER	SLOW_SENDER1
2786.544	FAST_SENDER	N/A
2787.317	RECEIVER	FAST_SENDER
2789.735	FAST_SENDER	N/A
2790.508	RECEIVER	FAST_SENDER
2792.947	FAST_SENDER	N/A
2793.590	SLOW_SENDER1	N/A
2793.696	RECEIVER	FAST_SENDER
2796.123	FAST_SENDER	N/A
2796.197	RECEIVER	SLOW_SENDER1
2796.864	RECEIVER	FAST_SENDER
2799.306	FAST_SENDER	N/A
2800.088	RECEIVER	FAST_SENDER
2802.527	FAST_SENDER	N/A
2803.318	RECEIVER	FAST_SENDER
2805.761	FAST_SENDER	N/A
2806.520	RECEIVER	FAST_SENDER
2808.951	FAST_SENDER	N/A
2809.753	RECEIVER	FAST_SENDER
2812.154	FAST_SENDER	N/A
2815.346	FAST_SENDER	N/A
2822.554	FAST_SENDER	N/A
2829.978	FAST_SENDER	N/A
2837.895	FAST_SENDER	N/A
2845.717	FAST_SENDER	N/A
2852.969	FAST_SENDER	N/A
2860.956	FAST_SENDER	N/A
2862.950	SLOW_SENDER1	N/A
2868.813	FAST_SENDER	N/A
2870.813	FAST_SENDER	N/A
2872.813	FAST_SENDER	N/A
2874.813	FAST_SENDER	N/A
2876.813	FAST_SENDER	N/A
2878.813	FAST_SENDER	N/A
2880.813	FAST_SENDER	N/A
2882.813	FAST_SENDER	N/A
2883.580	RECEIVER	FAST_SENDER
2885.984	FAST_SENDER	N/A
2886.740	RECEIVER	FAST_SENDER
2889.167	FAST_SENDER	N/A
2889.950	RECEIVER	FAST_SENDER
2892.376	FAST_SENDER	N/A
2893.149	RECEIVER	FAST_SENDER
2895.575	FAST_SENDER	N/A
2896.361	RECEIVER	FAST_SENDER
2898.787	FAST_SENDER	N/A
2899.526	RECEIVER	FAST_SENDER
2901.927	FAST_SENDER	N/A
2902.695	RECEIVER	FAST_SENDER
2905.126	FAST_SENDER	N/A
2905.874	RECEIVER	FAST_SENDER
2908.314	FAST_SENDER	N/A
2909.121	RECEIVER	FAST_SENDER
2911.527	FAST_SENDER	N/A
2912.282	RECEIVER	FAST_SENDER
2914.723	FAST_SENDER	N/A
2915.516	RECEIVER	FAST_SENDER
2917.919	FAST_SENDER	N/A
2918.664	RECEIVER	FAST_SENDER
2921.069	FAST_SENDER	N/A
2921.788	RECEIVER	FAST_SENDER
2924.210	FAST_SENDER	N/A
2925.006	RECEIVER	FAST_SENDER
2927.438	FAST_SENDER	N/A
2928.223	RECEIVER	FAST_SENDER
2930.648	FAST_SENDER	N/A
2931.400	RECEIVER	FAST_SENDER
2933.806	FAST_SENDER	N/A
2934.585	RECEIVER	FAST_SENDER
2934.860	SLOW_SENDER1	N/A
2935.645	RECEIVER	SLOW_SENDER1
2937.034	FAST_SENDER	N/A
2937.769	RECEIVER	FAST_SENDER
2940.209	FAST_SENDER	N/A
2940.969	RECEIVER	FAST_SENDER
2941.087	SLOW_SENDER1	N/A
2941.820	RECEIVER	SLOW_SENDER1
2943.398	FAST_SENDER	N/A
2944.206	RECEIVER	FAST_SENDER
2946.613	FAST_SENDER	N/A
2947.248	SLOW_SENDER1	N/A
2948.022	RECEIVER	SLOW_SENDER1
2948.745	RECEIVER	FAST_SENDER
2951.155	FAST_SENDER	N/A
2951.935	RECEIVER	FAST_SENDER
2954.346	FAST_SENDER	N/A
2955.466	SLOW_SENDER1	N/A
2957.528	FAST_SENDER	N/A
2965.137	FAST_SENDER	N/A
2972.611	FAST_SENDER	N/A
2980.652	FAST_SENDER	N/A
2988.350	FAST_SENDER	N/A
2995.465	FAST_SENDER	N/A
3002.914	FAST_SENDER	N/A
3010.467	FAST_SENDER	N/A
3018.370	FAST_SENDER	N/A
3024.440	SLOW_SENDER1	N/A
3024.723	FAST_SENDER	N/A
3025.195	RECEIVER	SLOW_SENDER1
3026.886	RECEIVER	FAST_SENDER
3029.325	FAST_SENDER	N/A
3030.079	RECEIVER	FAST_SENDER
3030.595	SLOW_SENDER1	N/A
3031.357	RECEIVER	SLOW_SENDER1
3032.506	FAST_SENDER	N/A
3033.268	RECEIVER	FAST_SENDER
3035.684	FAST_SENDER	N/A
3036.444	RECEIVER	FAST_SENDER
3036.783	SLOW_SENDER1	N/A
3037.535	RECEIVER	SLOW_SENDER1
3038.854	FAST_SENDER	N/A
3039.656	RECEIVER	FAST_SENDER
3042.058	FAST_SENDER	N/A
3042.787	RECEIVER	FAST_SENDER
3044.938	SLOW_SENDER1	N/A
3045.207	FAST_SENDER	N/A
3045.712	RECEIVER	SLOW_SENDER1
3047.538	RECEIVER	FAST_SENDER
3049.956	FAST_SENDER	N/A
3050.699	RECEIVER	FAST_SENDER
3053.133	FAST_SENDER	N/A
3053.152	SLOW_SENDER1	N/A
3053.905	RECEIVER	FAST_SENDER
3056.341	FAST_SENDER	N/A
3057.136	RECEIVER	FAST_SENDER
3059.584	FAST_SENDER	N/A
3060.358	RECEIVER	FAST_SENDER
3062.766	FAST_SENDER	N/A
3063.524	RECEIVER	FAST_SENDER
3065.938	FAST_SENDER	N/A
3066.675	RECEIVER	FAST_SENDER
3069.101	FAST_SENDER	N/A
3069.878	RECEIVER	FAST_SENDER
3072.300	FAST_SENDER	N/A
3073.050	RECEIVER	FAST_SENDER
3075.468	FAST_SENDER	N/A
3076.257	RECEIVER	FAST_SENDER
3078.666	FAST_SENDER	N/A
3079.407	RECEIVER	FAST_SENDER
3081.819	FAST_SENDER	N/A
3082.569	RECEIVER	FAST_SENDER
3085.007	FAST_SENDER	N/A
3085.796	RECEIVER	FAST_SENDER
3088.209	FAST_SENDER	N/A
3088.981	RECEIVER	FAST_SENDER
3091.421	FAST_SENDER	N/A
3093.607	RECEIVER	FAST_SENDER
3096.021	FAST_SENDER	N/A
3096.789	RECEIVER	FAST_SENDER
3099.234	FAST_SENDER	N/A
3100.006	RECEIVER	FAST_SENDER
3102.424	FAST_SENDER	N/A
3110.301	FAST_SENDER	N/A
3117.406	FAST_SENDER	N/A
3121.680	SLOW_SENDER1	N/A
3125.141	FAST_SENDER	N/A
3127.141	FAST_SENDER	N/A
3129.141	FAST_SENDER	N/A
3131.141	FAST_SENDER	N/A
3133.141	FAST_SENDER	N/A
3135.141	FAST_SENDER	N/A
3137.141	FAST_SENDER	N/A
3139.141	FAST_SENDER	N/A
3146.426	FAST_SENDER	N/A
3153.999	FAST_SENDER	N/A
3161.617	FAST_SENDER	N/A
3169.340	FAST_SENDER	N/A
3170.108	RECEIVER	FAST_SENDER
3172.531	FAST_SENDER	N/A
3173.282	RECEIVER	FAST_SENDER
3175.716	FAST_SENDER	N/A
3176.481	RECEIVER	FAST_SENDER
3178.923	FAST_SENDER	N/A
3179.666	RECEIVER	FAST_SENDER
3182.102	FAST_SENDER	N/A
3182.848	RECEIVER	FAST_SENDER
3185.261	FAST_SENDER	N/A
3186.011	RECEIVER	FAST_SENDER
3188.442	FAST_SENDER	N/A
3189.185	RECEIVER	FAST_SENDER
3191.607	FAST_SENDER	N/A
3192.364	RECEIVER	FAST_SENDER
3193.400	SLOW_SENDER1	N/A
3194.118	RECEIVER	SLOW_SENDER1
3194.814	FAST_SENDER	N/A
3195.601	RECEIVER	FAST_SENDER
3199.887	FAST_SENDER	N/A
3201.887	FAST_SENDER	N/A
3203.887	FAST_SENDER	N/A
3205.887	FAST_SENDER	N/A
3207.887	FAST_SENDER	N/A
3209.887	FAST_SENDER	N/A
3211.887	FAST_SENDER	N/A
3213.887	FAST_SENDER	N/A
3214.626	RECEIVER	FAST_SENDER
3217.053	FAST_SENDER	N/A
3217.810	RECEIVER	FAST_SENDER
3220.224	FAST_SENDER	N/A
3220.986	RECEIVER	FAST_SENDER
3223.392	FAST_SENDER	N/A
3224.172	RECEIVER	FAST_SENDER
3226.612	FAST_SENDER	N/A
3227.400	RECEIVER	FAST_SENDER
3229.823	FAST_SENDER	N/A
3230.584	RECEIVER	FAST_SENDER
3233.032	FAST_SENDER	N/A
3233.792	RECEIVER	FAST_SENDER
3236.207	FAST_SENDER	N/A
3236.959	RECEIVER	FAST_SENDER
3239.364	FAST_SENDER	N/A
3240.111	RECEIVER	FAST_SENDER
3242.539	FAST_SENDER	N/A
3243.288	RECEIVER	FAST_SENDER
3245.723	FAST_SENDER	N/A
3246.482	RECEIVER	FAST_SENDER
3248.915	FAST_SENDER	N/A
3249.686	RECEIVER	FAST_SENDER
3252.092	FAST_SENDER	N/A
3252.846	RECEIVER	FAST_SENDER
3255.295	FAST_SENDER	N/A
3256.035	RECEIVER	FAST_SENDER
3258.470	FAST_SENDER	N/A
3259.207	RECEIVER	FAST_SENDER
3261.617	FAST_SENDER	N/A
3262.361	RECEIVER	FAST_SENDER
3264.810	FAST_SENDER	N/A
3265.140	SLOW_SENDER1	N/A
3265.595	RECEIVER	FAST_SENDER
3268.038	FAST_SENDER	N/A
3268.816	RECEIVER	FAST_SENDER
3271.225	FAST_SENDER	N/A
3273.740	RECEIVER	FAST_SENDER
3274.773	SLOW_SENDER1	N/A
3275.543	RECEIVER	SLOW_SENDER1
3276.190	FAST_SENDER	N/A
3282.978	SLOW_SENDER1	N/A
3284.336	FAST_SENDER	N/A
3291.701	FAST_SENDER	N/A
3299.058	FAST_SENDER	N/A
3306.818	FAST_SENDER	N/A
3314.108	FAST_SENDER	N/A
3321.950	FAST_SENDER	N/A
3329.512	FAST_SENDER	N/A
3337.116	FAST_SENDER	N/A
3342.701	RECEIVER	FAST_SENDER
3345.103	FAST_SENDER	N/A
3345.868	RECEIVER	FAST_SENDER
3348.302	FAST_SENDER	N/A
3349.018	RECEIVER	FAST_SENDER
3351.423	FAST_SENDER	N/A
3352.080	SLOW_SENDER1	N/A
3352.204	RECEIVER	FAST_SENDER
3354.319	RECEIVER	SLOW_SENDER1
3354.651	FAST_SENDER	N/A
3357.079	RECEIVER	FAST_SENDER
3359.495	FAST_SENDER	N/A
3360.307	RECEIVER	FAST_SENDER
3361.721	SLOW_SENDER1	N/A
3362.507	RECEIVER	SLOW_SENDER1
3362.737	FAST_SENDER	N/A
3363.447	RECEIVER	FAST_SENDER
3365.856	FAST_SENDER	N/A
3366.608	RECEIVER	FAST_SENDER
3369.021	FAST_SENDER	N/A
3369.780	RECEIVER	FAST_SENDER
3369.952	SLOW_SENDER1	N/A
3370.693	RECEIVER	SLOW_SENDER1
3372.204	FAST_SENDER	N/A
3372.925	RECEIVER	FAST_SENDER
3375.329	FAST_SENDER	N/A
3376.103	RECEIVER	FAST_SENDER
3378.539	FAST_SENDER	N/A
3385.809	FAST_SENDER	N/A
3393.997	FAST_SENDER	N/A
3401.774	FAST_SENDER	N/A
3409.334	FAST_SENDER	N/A
3416.801	FAST_SENDER	N/A
3424.702	FAST_SENDER	N/A
3432.449	FAST_SENDER	N/A
3438.860	SLOW_SENDER1	N/A
3440.160	FAST_SENDER	N/A
3445.862	RECEIVER	FAST_SENDER
3448.265	FAST_SENDER	N/A
3450.265	FAST_SENDER	N/A
3452.265	FAST_SENDER	N/A
3454.265	FAST_SENDER	N/A
3456.265	FAST_SENDER	N/A
3458.265	FAST_SENDER	N/A
3460.265	FAST_SENDER	N/A
3462.265	FAST_SENDER	N/A
3463.032	RECEIVER	FAST_SENDER
3465.481	FAST_SENDER	N/A
3466.242	RECEIVER	FAST_SENDER
3470.097	FAST_SENDER	N/A
3470.880	RECEIVER	FAST_SENDER
3473.297	FAST_SENDER	N/A
3474.024	RECEIVER	FAST_SENDER
3476.426	FAST_SENDER	N/A
3477.179	RECEIVER	FAST_SENDER
3479.590	FAST_SENDER	N/A
3480.360	RECEIVER	FAST_SENDER
3482.770	FAST_SENDER	N/A
3485.180	RECEIVER	FAST_SENDER
3487.582	FAST_SENDER	N/A
3488.355	RECEIVER	FAST_SENDER
3490.794	FAST_SENDER	N/A
3491.561	RECEIVER	FAST_SENDER
3493.975	FAST_SENDER	N/A
3494.750	RECEIVER	FAST_SENDER
3497.188	FAST_SENDER	N/A
3497.963	RECEIVER	FAST_SENDER
3500.397	FAST_SENDER	N/A
3501.196	RECEIVER	FAST_SENDER
3503.625	FAST_SENDER	N/A
3504.403	RECEIVER	FAST_SENDER
3506.836	FAST_SENDER	N/A
3507.573	RECEIVER	FAST_SENDER
3510.001	FAST_SENDER	N/A
3510.700	SLOW_SENDER1	N/A
3510.764	RECEIVER	FAST_SENDER
3511.460	RECEIVER	SLOW_SENDER1
3513.195	FAST_SENDER	N/A
3513.954	RECEIVER	FAST_SENDER
3516.369	FAST_SENDER	N/A
3516.884	SLOW_SENDER1	N/A
3517.140	RECEIVER	FAST_SENDER
3523.180	FAST_SENDER	N/A
3525.180	FAST_SENDER	N/A
3527.180	FAST_SENDER	N/A
3529.180	FAST_SENDER	N/A
3531.180	FAST_SENDER	N/A
3533.180	FAST_SENDER	N/A
3535.180	FAST_SENDER	N/A
3537.180	FAST_SENDER	N/A
3537.950	RECEIVER	FAST_SENDER
3540.388	FAST_SENDER	N/A
3541.180	RECEIVER	FAST_SENDER
3543.601	FAST_SENDER	N/A
3544.336	RECEIVER	FAST_SENDER
3546.770	FAST_SENDER	N/A
3547.564	RECEIVER	FAST_SENDER
3550.010	FAST_SENDER	N/A
3550.745	RECEIVER	FAST_SENDER
3553.151	FAST_SENDER	N/A
3553.884	RECEIVER	FAST_SENDER
3556.292	FAST_SENDER	N/A
3557.072	RECEIVER	FAST_SENDER
3559.522	FAST_SENDER	N/A
3560.302	RECEIVER	FAST_SENDER
3562.710	FAST_SENDER	N/A
3563.505	RECEIVER	FAST_SENDER
3565.920	FAST_SENDER	N/A
3566.701	RECEIVER	FAST_SENDER
3569.106	FAST_SENDER	N/A
3569.880	RECEIVER	FAST_SENDER
3572.319	FAST_SENDER	N/A
3573.055	RECEIVER	FAST_SENDER
3575.462	FAST_SENDER	N/A
3576.225	RECEIVER	FAST_SENDER
3578.647	FAST_SENDER	N/A
3579.438	RECEIVER	FAST_SENDER
3581.860	FAST_SENDER	N/A
3582.620	RECEIVER	FAST_SENDER
3585.024	FAST_SENDER	N/A
3585.773	RECEIVER	FAST_SENDER
3587.610	SLOW_SENDER1	N/A
3588.211	FAST_SENDER	N/A
3590.389	RECEIVER	FAST_SENDER
3592.789	FAST_SENDER	N/A
3593.798	SLOW_SENDER1	N/A
3595.971	FAST_SENDER	N/A
3603.569	FAST_SENDER	N/A
3605.569	FAST_SENDER	N/A
3607.569	FAST_SENDER	N/A
3609.569	FAST_SENDER	N/A
3611.569	FAST_SENDER	N/A
3613.569	FAST_SENDER	N/A
3615.569	FAST_SENDER	N/A
3617.569	FAST_SENDER	N/A
3625.508	FAST_SENDER	N/A
3633.245	FAST_SENDER	N/A
3640.522	FAST_SENDER	N/A
3648.150	FAST_SENDER	N/A
3655.915	FAST_SENDER	N/A
3660.122	RECEIVER	FAST_SENDER
3662.549	FAST_SENDER	N/A
3663.329	RECEIVER	FAST_SENDER
3664.290	SLOW_SENDER1	N/A
3665.031	RECEIVER	SLOW_SENDER1
3665.770	FAST_SENDER	N/A
3666.557	RECEIVER	FAST_SENDER
3669.002	FAST_SENDER	N/A
3669.769	RECEIVER	FAST_SENDER
3670.479	SLOW_SENDER1	N/A
3671.253	RECEIVER	SLOW_SENDER1
3672.183	FAST_SENDER	N/A
3672.966	RECEIVER	FAST_SENDER
3675.412	FAST_SENDER	N/A
3676.185	RECEIVER	FAST_SENDER
3676.678	SLOW_SENDER1	N/A
3677.449	RECEIVER	SLOW_SENDER1
3678.622	FAST_SENDER	N/A
3679.369	RECEIVER	FAST_SENDER
3681.805	FAST_SENDER	N/A
3682.541	RECEIVER	FAST_SENDER
3684.871	SLOW_SENDER1	N/A
3684.991	FAST_SENDER	N/A
3685.623	RECEIVER	SLOW_SENDER1
3686.300	RECEIVER	FAST_SENDER
3688.707	FAST_SENDER	N/A
3689.438	RECEIVER	FAST_SENDER
3691.872	FAST_SENDER	N/A
3692.630	RECEIVER	FAST_SENDER
3693.073	SLOW_SENDER1	N/A
3693.867	RECEIVER	SLOW_SENDER1
3695.044	FAST_SENDER	N/A
3697.361	RECEIVER	FAST_SENDER
3699.775	FAST_SENDER	N/A
3700.545	RECEIVER	FAST_SENDER
3701.305	SLOW_SENDER1	N/A
3702.960	FAST_SENDER	N/A
3703.726	RECEIVER	FAST_SENDER
3706.131	FAST_SENDER	N/A
3706.846	RECEIVER	FAST_SENDER
3709.280	FAST_SENDER	N/A
3710.069	RECEIVER	FAST_SENDER
3712.506	FAST_SENDER	N/A
3713.269	RECEIVER	FAST_SENDER
3715.718	FAST_SENDER	N/A
3723.285	FAST_SENDER	N/A
3730.622	FAST_SENDER	N/A
3738.133	FAST_SENDER	N/A
3745.707	FAST_SENDER	N/A
3753.417	FAST_SENDER	N/A
3761.040	SLOW_SENDER1	N/A
3761.147	FAST_SENDER	N/A
3769.859	FAST_SENDER	N/A
3771.859	FAST_SENDER	N/A
3773.859	FAST_SENDER	N/A
3775.859	FAST_SENDER	N/A
3777.859	FAST_SENDER	N/A
3779.859	FAST_SENDER	N/A
3781.859	FAST_SENDER	N/A
3783.859	FAST_SENDER	N/A
3784.640	RECEIVER	FAST_SENDER
3787.083	FAST_SENDER	N/A
3787.840	RECEIVER	FAST_SENDER
3790.263	FAST_SENDER	N/A
3792.709	RECEIVER	FAST_SENDER
3795.153	FAST_SENDER	N/A
3795.892	RECEIVER	FAST_SENDER
3798.295	FAST_SENDER	N/A
3799.045	RECEIVER	FAST_SENDER
3801.460	FAST_SENDER	N/A
3802.220	RECEIVER	FAST_SENDER
3804.640	FAST_SENDER	N/A
3807.055	RECEIVER	FAST_SENDER
3809.465	FAST_SENDER	N/A
3810.232	RECEIVER	FAST_SENDER
3812.675	FAST_SENDER	N/A
3813.427	RECEIVER	FAST_SENDER
3815.853	FAST_SENDER	N/A
3816.611	RECEIVER	FAST_SENDER
3819.039	FAST_SENDER	N/A
3819.817	RECEIVER	FAST_SENDER
3822.245	FAST_SENDER	N/A
3823.007	RECEIVER	FAST_SENDER
3825.420	FAST_SENDER	N/A
3826.208	RECEIVER	FAST_SENDER
3828.640	FAST_SENDER	N/A
3829.390	RECEIVER	FAST_SENDER
3831.839	FAST_SENDER	N/A
3832.616	RECEIVER	FAST_SENDER
3832.890	SLOW_SENDER1	N/A
3833.635	RECEIVER	SLOW_SENDER1
3835.018	FAST_SENDER	N/A
3835.784	RECEIVER	FAST_SENDER
3838.213	FAST_SENDER	N/A
3838.981	RECEIVER	FAST_SENDER
3839.070	SLOW_SENDER1	N/A
3841.403	FAST_SENDER	N/A
3848.872	FAST_SENDER	N/A
3850.872	FAST_SENDER	N/A
3852.872	FAST_SENDER	N/A
3854.872	FAST_SENDER	N/A
3856.872	FAST_SENDER	N/A
3858.872	FAST_SENDER	N/A
3860.872	FAST_SENDER	N/A
3862.872	FAST_SENDER	N/A
3870.434	FAST_SENDER	N/A
3877.974	FAST_SENDER	N/A
3885.840	FAST_SENDER	N/A
3893.732	FAST_SENDER	N/A
3901.217	FAST_SENDER	N/A
3906.635	RECEIVER	FAST_SENDER
3909.060	FAST_SENDER	N/A
3909.839	RECEIVER	FAST_SENDER
3909.960	SLOW_SENDER1	N/A
3910.697	RECEIVER	SLOW_SENDER1
3912.289	FAST_SENDER	N/A
3913.048	RECEIVER	FAST_SENDER
3915.490	FAST_SENDER	N/A
3916.138	SLOW_SENDER1	N/A
3916.233	RECEIVER	FAST_SENDER
3916.942	RECEIVER	SLOW_SENDER1
3918.635	FAST_SENDER	N/A
3919.373	RECEIVER	FAST_SENDER
3921.816	FAST_SENDER	N/A
3922.356	SLOW_SENDER1	N/A
3922.587	RECEIVER	FAST_SENDER
3924.791	RECEIVER	SLOW_SENDER1
3925.032	FAST_SENDER	N/A
3925.799	RECEIVER	FAST_SENDER
3928.207	FAST_SENDER	N/A
3928.938	RECEIVER	FAST_SENDER
3931.346	FAST_SENDER	N/A
3932.091	RECEIVER	FAST_SENDER
3932.222	SLOW_SENDER1	N/A
3932.945	RECEIVER	SLOW_SENDER1
3934.515	FAST_SENDER	N/A
3935.289	RECEIVER	FAST_SENDER
3937.693	FAST_SENDER	N/A
3938.425	RECEIVER	FAST_SENDER
3940.838	FAST_SENDER	N/A
3941.629	RECEIVER	FAST_SENDER
3944.062	FAST_SENDER	N/A
3944.822	RECEIVER	FAST_SENDER
3947.266	FAST_SENDER	N/A
3948.042	RECEIVER	FAST_SENDER
3950.459	FAST_SENDER	N/A
3951.191	RECEIVER	FAST_SENDER
3953.609	FAST_SENDER	N/A
3954.394	RECEIVER	FAST_SENDER
3956.794	FAST_SENDER	N/A
3957.565	RECEIVER	FAST_SENDER
3959.982	FAST_SENDER	N/A
3960.760	RECEIVER	FAST_SENDER
3963.164	FAST_SENDER	N/A
3963.927	RECEIVER	FAST_SENDER
3966.356	FAST_SENDER	N/A
3967.147	RECEIVER	FAST_SENDER
3969.597	FAST_SENDER	N/A
3970.385	RECEIVER	FAST_SENDER
3972.803	FAST_SENDER	N/A
3973.552	RECEIVER	FAST_SENDER
3975.981	FAST_SENDER	N/A
3976.698	RECEIVER	FAST_SENDER
3979.104	FAST_SENDER	N/A
3979.878	RECEIVER	FAST_SENDER
3982.281	FAST_SENDER	N/A
3983.013	RECEIVER	FAST_SENDER
3985.456	FAST_SENDER	N/A
3986.189	RECEIVER	FAST_SENDER
3988.627	FAST_SENDER	N/A
3989.360	RECEIVER	FAST_SENDER
3991.766	FAST_SENDER	N/A
3992.546	RECEIVER	FAST_SENDER
3994.955	FAST_SENDER	N/A
3995.758	RECEIVER	FAST_SENDER
3998.181	FAST_SENDER	N/A
3998.908	RECEIVER	FAST_SENDER
3999.680	SLOW_SENDER1	N/A
4001.312	FAST_SENDER	N/A
4009.370	FAST_SENDER	N/A
4011.370	FAST_SENDER	N/A
4013.370	FAST_SENDER	N/A
4015.370	FAST_SENDER	N/A
4017.370	FAST_SENDER	N/A
4019.370	FAST_SENDER	N/A
4021.370	FAST_SENDER	N/A
4023.370	FAST_SENDER	N/A
4031.127	FAST_SENDER	N/A
4038.437	FAST_SENDER	N/A
4045.735	FAST_SENDER	N/A
4053.197	FAST_SENDER	N/A
4060.844	FAST_SENDER	N/A
4066.522	RECEIVER	FAST_SENDER
4068.952	FAST_SENDER	N/A
4069.720	RECEIVER	FAST_SENDER
4071.380	SLOW_SENDER1	N/A
4072.128	RECEIVER	SLOW_SENDER1
4072.169	FAST_SENDER	N/A
4072.964	RECEIVER	FAST_SENDER
4075.395	FAST_SENDER	N/A
4076.178	RECEIVER	FAST_SENDER
4077.554	SLOW_SENDER1	N/A
4078.304	RECEIVER	SLOW_SENDER1
4078.616	FAST_SENDER	N/A
4079.384	RECEIVER	FAST_SENDER
4081.805	FAST_SENDER	N/A
4082.540	RECEIVER	FAST_SENDER
4083.715	SLOW_SENDER1	N/A
4084.509	RECEIVER	SLOW_SENDER1
4084.948	FAST_SENDER	N/A
4085.704	RECEIVER	FAST_SENDER
4088.137	FAST_SENDER	N/A
4088.896	RECEIVER	FAST_SENDER
4091.298	FAST_SENDER	N/A
4091.932	SLOW_SENDER1	N/A
4092.069	RECEIVER	FAST_SENDER
4094.483	FAST_SENDER	N/A
4095.298	RECEIVER	FAST_SENDER
4097.710	FAST_SENDER	N/A
4100.005	RECEIVER	FAST_SENDER
4102.439	FAST_SENDER	N/A
4103.145	RECEIVER	FAST_SENDER
4105.573	FAST_SENDER	N/A
4106.331	RECEIVER	FAST_SENDER
4108.743	FAST_SENDER	N/A
4109.494	RECEIVER	FAST_SENDER
4111.906	FAST_SENDER	N/A
4112.684	RECEIVER	FAST_SENDER
4115.133	FAST_SENDER	N/A
4115.877	RECEIVER	FAST_SENDER
4118.321	FAST_SENDER	N/A
4119.091	RECEIVER	FAST_SENDER
4121.527	FAST_SENDER	N/A
4124.730	FAST_SENDER	N/A
4131.966	FAST_SENDER	N/A
4139.856	FAST_SENDER	N/A
4147.017	FAST_SENDER	N/A
4154.994	FAST_SENDER	N/A
4160.560	SLOW_SENDER1	N/A
4162.652	FAST_SENDER	N/A
4169.963	FAST_SENDER	N/A
4171.963	FAST_SENDER	N/A
4173.963	FAST_SENDER	N/A
4175.963	FAST_SENDER	N/A
4177.963	FAST_SENDER	N/A
4179.963	FAST_SENDER	N/A
4181.963	FAST_SENDER	N/A
4183.963	FAST_SENDER	N/A
4189.254	RECEIVER	FAST_SENDER
4191.658	FAST_SENDER	N/A
4192.431	RECEIVER	FAST_SENDER
4194.840	FAST_SENDER	N/A
4195.626	RECEIVER	FAST_SENDER
4198.058	FAST_SENDER	N/A
4198.826	RECEIVER	FAST_SENDER
4201.233	FAST_SENDER	N/A
4201.992	RECEIVER	FAST_SENDER
4204.404	FAST_SENDER	N/A
4205.156	RECEIVER	FAST_SENDER
4207.601	FAST_SENDER	N/A
4208.384	RECEIVER	FAST_SENDER
4210.816	FAST_SENDER	N/A
4211.598	RECEIVER	FAST_SENDER
4214.033	FAST_SENDER	N/A
4214.782	RECEIVER	FAST_SENDER
4217.213	FAST_SENDER	N/A
4217.988	RECEIVER	FAST_SENDER
4220.393	FAST_SENDER	N/A
4221.122	RECEIVER	FAST_SENDER
4223.561	FAST_SENDER	N/A
4224.346	RECEIVER	FAST_SENDER
4226.762	FAST_SENDER	N/A
4227.493	RECEIVER	FAST_SENDER
4229.942	FAST_SENDER	N/A
4230.736	RECEIVER	FAST_SENDER
4233.150	FAST_SENDER	N/A
4233.510	SLOW_SENDER1	N/A
4235.563	RECEIVER	FAST_SENDER
4237.505	RECEIVER	SLOW_SENDER1
4237.981	FAST_SENDER	N/A
4238.770	RECEIVER	FAST_SENDER
4241.190	FAST_SENDER	N/A
4241.930	RECEIVER	FAST_SENDER
4244.360	FAST_SENDER	N/A
4244.955	SLOW_SENDER1	N/A
4245.124	RECEIVER	FAST_SENDER
4247.536	FAST_SENDER	N/A
4248.289	RECEIVER	FAST_SENDER
4250.694	FAST_SENDER	N/A
4251.446	RECEIVER	FAST_SENDER
4253.846	FAST_SENDER	N/A
4254.654	RECEIVER	FAST_SENDER
4257.074	FAST_SENDER	N/A
4257.830	RECEIVER	FAST_SENDER
4260.259	FAST_SENDER	N/A
4261.051	RECEIVER	FAST_SENDER
4263.487	FAST_SENDER	N/A
4264.246	RECEIVER	FAST_SENDER
4266.666	FAST_SENDER	N/A
4267.408	RECEIVER	FAST_SENDER
4269.837	FAST_SENDER	N/A
[truncated: 14,131 more rows]
