# Supplementary material for: CATO: Wake-Up reCeiver-bAsed communicaTiOn for Batteryless Devices
Source: Sensors (Basel). 2025 Nov 7;25(22):6813. doi: 10.3390/s25226813 (PMC12655924; doi:10.3390/s25226813)
Supplement: Supplementary file 1 [file sensors-25-06813-s001.zip › File S1_Experimental_and_Simulation_Data/simulation/capsweep/cap30/mac_competing_nodes_none.csv]

time_s	node_id	received_from
2.700	FAST_SENDER	N/A
2.700	SLOW_SENDER1	N/A
3.434	RECEIVER	SLOW_SENDER1
5.408	RECEIVER	FAST_SENDER
5.880	SLOW_SENDER1	N/A
6.663	RECEIVER	SLOW_SENDER1
7.849	FAST_SENDER	N/A
8.647	RECEIVER	FAST_SENDER
9.097	SLOW_SENDER1	N/A
9.891	RECEIVER	SLOW_SENDER1
11.088	FAST_SENDER	N/A
11.845	RECEIVER	FAST_SENDER
12.300	SLOW_SENDER1	N/A
13.060	RECEIVER	SLOW_SENDER1
14.248	FAST_SENDER	N/A
15.042	RECEIVER	FAST_SENDER
17.478	FAST_SENDER	N/A
18.285	RECEIVER	FAST_SENDER
18.476	SLOW_SENDER1	N/A
19.234	RECEIVER	SLOW_SENDER1
20.707	FAST_SENDER	N/A
21.498	RECEIVER	FAST_SENDER
25.424	FAST_SENDER	N/A
26.185	RECEIVER	FAST_SENDER
26.661	SLOW_SENDER1	N/A
27.416	RECEIVER	SLOW_SENDER1
28.601	FAST_SENDER	N/A
29.399	RECEIVER	FAST_SENDER
31.822	FAST_SENDER	N/A
32.624	RECEIVER	FAST_SENDER
34.856	SLOW_SENDER1	N/A
35.065	FAST_SENDER	N/A
36.374	RECEIVER	FAST_SENDER
38.775	FAST_SENDER	N/A
39.499	RECEIVER	FAST_SENDER
41.907	FAST_SENDER	N/A
42.664	RECEIVER	FAST_SENDER
45.082	FAST_SENDER	N/A
45.835	RECEIVER	FAST_SENDER
48.242	FAST_SENDER	N/A
48.984	RECEIVER	FAST_SENDER
51.392	FAST_SENDER	N/A
52.152	RECEIVER	FAST_SENDER
54.556	FAST_SENDER	N/A
55.376	RECEIVER	FAST_SENDER
57.817	FAST_SENDER	N/A
58.551	RECEIVER	FAST_SENDER
60.984	FAST_SENDER	N/A
61.767	RECEIVER	FAST_SENDER
64.210	FAST_SENDER	N/A
64.959	RECEIVER	FAST_SENDER
67.389	FAST_SENDER	N/A
68.140	RECEIVER	FAST_SENDER
70.547	FAST_SENDER	N/A
71.283	RECEIVER	FAST_SENDER
73.722	FAST_SENDER	N/A
74.462	RECEIVER	FAST_SENDER
76.891	FAST_SENDER	N/A
77.628	RECEIVER	FAST_SENDER
80.033	FAST_SENDER	N/A
80.802	RECEIVER	FAST_SENDER
83.222	FAST_SENDER	N/A
83.993	RECEIVER	FAST_SENDER
86.432	FAST_SENDER	N/A
87.218	RECEIVER	FAST_SENDER
89.630	FAST_SENDER	N/A
90.409	RECEIVER	FAST_SENDER
92.843	FAST_SENDER	N/A
93.608	RECEIVER	FAST_SENDER
96.031	FAST_SENDER	N/A
96.829	RECEIVER	FAST_SENDER
99.276	FAST_SENDER	N/A
100.003	RECEIVER	FAST_SENDER
102.430	FAST_SENDER	N/A
102.880	SLOW_SENDER1	N/A
103.212	RECEIVER	FAST_SENDER
107.148	RECEIVER	SLOW_SENDER1
107.488	FAST_SENDER	N/A
114.585	SLOW_SENDER1	N/A
114.909	FAST_SENDER	N/A
122.785	FAST_SENDER	N/A
130.115	FAST_SENDER	N/A
137.633	FAST_SENDER	N/A
145.245	FAST_SENDER	N/A
152.774	FAST_SENDER	N/A
160.375	FAST_SENDER	N/A
168.045	FAST_SENDER	N/A
175.556	FAST_SENDER	N/A
176.332	RECEIVER	FAST_SENDER
180.539	FAST_SENDER	N/A
181.323	RECEIVER	FAST_SENDER
182.560	SLOW_SENDER1	N/A
183.294	RECEIVER	SLOW_SENDER1
183.754	FAST_SENDER	N/A
184.499	RECEIVER	FAST_SENDER
186.917	FAST_SENDER	N/A
187.679	RECEIVER	FAST_SENDER
188.739	SLOW_SENDER1	N/A
189.521	RECEIVER	SLOW_SENDER1
190.103	FAST_SENDER	N/A
190.876	RECEIVER	FAST_SENDER
194.962	SLOW_SENDER1	N/A
195.106	FAST_SENDER	N/A
195.683	RECEIVER	SLOW_SENDER1
196.389	RECEIVER	FAST_SENDER
198.828	FAST_SENDER	N/A
199.582	RECEIVER	FAST_SENDER
202.026	FAST_SENDER	N/A
202.786	RECEIVER	FAST_SENDER
203.133	SLOW_SENDER1	N/A
203.918	RECEIVER	SLOW_SENDER1
205.225	FAST_SENDER	N/A
206.030	RECEIVER	FAST_SENDER
208.462	FAST_SENDER	N/A
209.211	RECEIVER	FAST_SENDER
211.328	SLOW_SENDER1	N/A
211.623	FAST_SENDER	N/A
212.092	RECEIVER	SLOW_SENDER1
214.130	RECEIVER	FAST_SENDER
216.548	FAST_SENDER	N/A
217.356	RECEIVER	FAST_SENDER
219.509	SLOW_SENDER1	N/A
219.793	FAST_SENDER	N/A
220.561	RECEIVER	FAST_SENDER
222.978	FAST_SENDER	N/A
223.741	RECEIVER	FAST_SENDER
226.154	FAST_SENDER	N/A
226.920	RECEIVER	FAST_SENDER
229.357	FAST_SENDER	N/A
230.143	RECEIVER	FAST_SENDER
232.566	FAST_SENDER	N/A
233.342	RECEIVER	FAST_SENDER
235.773	FAST_SENDER	N/A
236.545	RECEIVER	FAST_SENDER
238.945	FAST_SENDER	N/A
239.727	RECEIVER	FAST_SENDER
242.162	FAST_SENDER	N/A
242.889	RECEIVER	FAST_SENDER
245.302	FAST_SENDER	N/A
246.064	RECEIVER	FAST_SENDER
248.500	FAST_SENDER	N/A
249.293	RECEIVER	FAST_SENDER
251.712	FAST_SENDER	N/A
252.432	RECEIVER	FAST_SENDER
254.879	FAST_SENDER	N/A
255.664	RECEIVER	FAST_SENDER
258.112	FAST_SENDER	N/A
258.881	RECEIVER	FAST_SENDER
261.296	FAST_SENDER	N/A
262.067	RECEIVER	FAST_SENDER
264.468	FAST_SENDER	N/A
265.197	RECEIVER	FAST_SENDER
267.641	FAST_SENDER	N/A
270.837	FAST_SENDER	N/A
278.450	FAST_SENDER	N/A
279.410	SLOW_SENDER1	N/A
285.454	FAST_SENDER	N/A
292.783	FAST_SENDER	N/A
300.281	FAST_SENDER	N/A
307.648	FAST_SENDER	N/A
315.311	FAST_SENDER	N/A
322.972	FAST_SENDER	N/A
330.169	FAST_SENDER	N/A
334.479	RECEIVER	FAST_SENDER
336.927	FAST_SENDER	N/A
337.664	RECEIVER	FAST_SENDER
340.097	FAST_SENDER	N/A
340.846	RECEIVER	FAST_SENDER
343.255	FAST_SENDER	N/A
344.006	RECEIVER	FAST_SENDER
346.452	FAST_SENDER	N/A
347.201	RECEIVER	FAST_SENDER
349.622	FAST_SENDER	N/A
352.196	RECEIVER	FAST_SENDER
352.480	SLOW_SENDER1	N/A
353.237	RECEIVER	SLOW_SENDER1
354.598	FAST_SENDER	N/A
355.308	RECEIVER	FAST_SENDER
357.752	FAST_SENDER	N/A
358.533	RECEIVER	FAST_SENDER
358.645	SLOW_SENDER1	N/A
359.424	RECEIVER	SLOW_SENDER1
360.939	FAST_SENDER	N/A
361.662	RECEIVER	FAST_SENDER
364.070	FAST_SENDER	N/A
364.842	SLOW_SENDER1	N/A
364.842	RECEIVER	FAST_SENDER
365.652	RECEIVER	SLOW_SENDER1
367.274	FAST_SENDER	N/A
368.053	RECEIVER	FAST_SENDER
370.495	FAST_SENDER	N/A
371.268	RECEIVER	FAST_SENDER
373.079	SLOW_SENDER1	N/A
373.670	FAST_SENDER	N/A
373.829	RECEIVER	SLOW_SENDER1
376.190	RECEIVER	FAST_SENDER
378.623	FAST_SENDER	N/A
379.361	RECEIVER	FAST_SENDER
381.241	SLOW_SENDER1	N/A
381.806	FAST_SENDER	N/A
382.002	RECEIVER	SLOW_SENDER1
384.100	RECEIVER	FAST_SENDER
386.535	FAST_SENDER	N/A
387.301	RECEIVER	FAST_SENDER
389.404	SLOW_SENDER1	N/A
389.743	FAST_SENDER	N/A
390.510	RECEIVER	FAST_SENDER
392.933	FAST_SENDER	N/A
393.714	RECEIVER	FAST_SENDER
396.120	FAST_SENDER	N/A
396.914	RECEIVER	FAST_SENDER
399.350	FAST_SENDER	N/A
406.717	FAST_SENDER	N/A
414.893	FAST_SENDER	N/A
422.088	FAST_SENDER	N/A
429.634	FAST_SENDER	N/A
437.310	FAST_SENDER	N/A
444.489	FAST_SENDER	N/A
449.130	SLOW_SENDER1	N/A
452.287	FAST_SENDER	N/A
459.722	FAST_SENDER	N/A
467.322	FAST_SENDER	N/A
468.110	RECEIVER	FAST_SENDER
470.545	FAST_SENDER	N/A
471.282	RECEIVER	FAST_SENDER
473.683	FAST_SENDER	N/A
474.451	RECEIVER	FAST_SENDER
476.892	FAST_SENDER	N/A
477.648	RECEIVER	FAST_SENDER
480.089	FAST_SENDER	N/A
480.820	RECEIVER	FAST_SENDER
483.252	FAST_SENDER	N/A
484.032	RECEIVER	FAST_SENDER
486.464	FAST_SENDER	N/A
487.199	RECEIVER	FAST_SENDER
489.619	FAST_SENDER	N/A
490.387	RECEIVER	FAST_SENDER
492.829	FAST_SENDER	N/A
493.615	RECEIVER	FAST_SENDER
496.029	FAST_SENDER	N/A
496.825	RECEIVER	FAST_SENDER
501.039	FAST_SENDER	N/A
501.764	RECEIVER	FAST_SENDER
504.204	FAST_SENDER	N/A
504.932	RECEIVER	FAST_SENDER
507.359	FAST_SENDER	N/A
508.120	RECEIVER	FAST_SENDER
510.532	FAST_SENDER	N/A
511.313	RECEIVER	FAST_SENDER
513.746	FAST_SENDER	N/A
514.491	RECEIVER	FAST_SENDER
516.937	FAST_SENDER	N/A
517.706	RECEIVER	FAST_SENDER
520.124	FAST_SENDER	N/A
520.901	RECEIVER	FAST_SENDER
521.760	SLOW_SENDER1	N/A
522.509	RECEIVER	SLOW_SENDER1
523.340	FAST_SENDER	N/A
524.093	RECEIVER	FAST_SENDER
526.500	FAST_SENDER	N/A
527.915	SLOW_SENDER1	N/A
528.660	RECEIVER	SLOW_SENDER1
530.698	RECEIVER	FAST_SENDER
533.100	FAST_SENDER	N/A
533.848	RECEIVER	FAST_SENDER
534.072	SLOW_SENDER1	N/A
534.827	RECEIVER	SLOW_SENDER1
536.294	FAST_SENDER	N/A
542.242	SLOW_SENDER1	N/A
543.879	FAST_SENDER	N/A
551.043	FAST_SENDER	N/A
558.568	FAST_SENDER	N/A
566.255	FAST_SENDER	N/A
573.773	FAST_SENDER	N/A
581.228	FAST_SENDER	N/A
589.131	FAST_SENDER	N/A
596.742	FAST_SENDER	N/A
604.328	FAST_SENDER	N/A
605.097	RECEIVER	FAST_SENDER
607.506	FAST_SENDER	N/A
608.248	RECEIVER	FAST_SENDER
610.664	FAST_SENDER	N/A
611.432	RECEIVER	FAST_SENDER
611.840	SLOW_SENDER1	N/A
612.598	RECEIVER	SLOW_SENDER1
613.872	FAST_SENDER	N/A
614.608	RECEIVER	FAST_SENDER
617.056	FAST_SENDER	N/A
617.793	RECEIVER	FAST_SENDER
618.005	SLOW_SENDER1	N/A
618.728	RECEIVER	SLOW_SENDER1
620.222	FAST_SENDER	N/A
620.979	RECEIVER	FAST_SENDER
623.408	FAST_SENDER	N/A
624.151	SLOW_SENDER1	N/A
624.195	RECEIVER	FAST_SENDER
625.465	RECEIVER	SLOW_SENDER1
626.625	FAST_SENDER	N/A
627.393	RECEIVER	FAST_SENDER
629.793	FAST_SENDER	N/A
630.574	RECEIVER	FAST_SENDER
632.868	SLOW_SENDER1	N/A
633.002	FAST_SENDER	N/A
633.662	RECEIVER	SLOW_SENDER1
635.936	RECEIVER	FAST_SENDER
638.368	FAST_SENDER	N/A
639.140	RECEIVER	FAST_SENDER
641.103	SLOW_SENDER1	N/A
641.584	FAST_SENDER	N/A
641.898	RECEIVER	SLOW_SENDER1
643.718	RECEIVER	FAST_SENDER
646.129	FAST_SENDER	N/A
646.898	RECEIVER	FAST_SENDER
649.335	FAST_SENDER	N/A
650.066	RECEIVER	FAST_SENDER
652.477	FAST_SENDER	N/A
653.251	RECEIVER	FAST_SENDER
655.694	FAST_SENDER	N/A
656.456	RECEIVER	FAST_SENDER
658.892	FAST_SENDER	N/A
659.669	RECEIVER	FAST_SENDER
662.113	FAST_SENDER	N/A
662.887	RECEIVER	FAST_SENDER
665.293	FAST_SENDER	N/A
666.054	RECEIVER	FAST_SENDER
668.462	FAST_SENDER	N/A
669.220	RECEIVER	FAST_SENDER
671.657	FAST_SENDER	N/A
672.419	RECEIVER	FAST_SENDER
674.819	FAST_SENDER	N/A
675.558	RECEIVER	FAST_SENDER
678.007	FAST_SENDER	N/A
678.796	RECEIVER	FAST_SENDER
681.205	FAST_SENDER	N/A
681.965	RECEIVER	FAST_SENDER
684.402	FAST_SENDER	N/A
685.126	RECEIVER	FAST_SENDER
687.549	FAST_SENDER	N/A
688.285	RECEIVER	FAST_SENDER
690.693	FAST_SENDER	N/A
691.436	RECEIVER	FAST_SENDER
693.876	FAST_SENDER	N/A
694.644	RECEIVER	FAST_SENDER
697.077	FAST_SENDER	N/A
697.857	RECEIVER	FAST_SENDER
700.296	FAST_SENDER	N/A
701.065	RECEIVER	FAST_SENDER
703.508	FAST_SENDER	N/A
704.275	RECEIVER	FAST_SENDER
706.725	FAST_SENDER	N/A
707.497	RECEIVER	FAST_SENDER
709.000	SLOW_SENDER1	N/A
709.933	FAST_SENDER	N/A
718.599	FAST_SENDER	N/A
726.286	FAST_SENDER	N/A
733.381	FAST_SENDER	N/A
740.734	FAST_SENDER	N/A
748.436	FAST_SENDER	N/A
755.662	FAST_SENDER	N/A
763.086	FAST_SENDER	N/A
770.807	FAST_SENDER	N/A
776.326	RECEIVER	FAST_SENDER
778.766	FAST_SENDER	N/A
779.579	RECEIVER	FAST_SENDER
780.950	SLOW_SENDER1	N/A
781.726	RECEIVER	SLOW_SENDER1
782.003	FAST_SENDER	N/A
782.767	RECEIVER	FAST_SENDER
786.922	FAST_SENDER	N/A
787.677	RECEIVER	FAST_SENDER
790.125	FAST_SENDER	N/A
790.869	RECEIVER	FAST_SENDER
793.301	FAST_SENDER	N/A
794.092	RECEIVER	FAST_SENDER
796.497	FAST_SENDER	N/A
797.218	RECEIVER	FAST_SENDER
799.645	FAST_SENDER	N/A
800.415	RECEIVER	FAST_SENDER
802.816	FAST_SENDER	N/A
803.569	RECEIVER	FAST_SENDER
805.986	FAST_SENDER	N/A
806.715	RECEIVER	FAST_SENDER
809.146	FAST_SENDER	N/A
809.868	RECEIVER	FAST_SENDER
812.292	FAST_SENDER	N/A
813.045	RECEIVER	FAST_SENDER
815.463	FAST_SENDER	N/A
816.215	RECEIVER	FAST_SENDER
818.661	FAST_SENDER	N/A
819.423	RECEIVER	FAST_SENDER
821.848	FAST_SENDER	N/A
822.607	RECEIVER	FAST_SENDER
825.056	FAST_SENDER	N/A
825.795	RECEIVER	FAST_SENDER
828.215	FAST_SENDER	N/A
828.968	RECEIVER	FAST_SENDER
831.376	FAST_SENDER	N/A
832.136	RECEIVER	FAST_SENDER
834.545	FAST_SENDER	N/A
835.306	RECEIVER	FAST_SENDER
837.714	FAST_SENDER	N/A
838.478	RECEIVER	FAST_SENDER
840.913	FAST_SENDER	N/A
841.665	RECEIVER	FAST_SENDER
844.083	FAST_SENDER	N/A
844.800	RECEIVER	FAST_SENDER
847.220	FAST_SENDER	N/A
847.980	RECEIVER	FAST_SENDER
850.410	FAST_SENDER	N/A
851.168	RECEIVER	FAST_SENDER
853.060	SLOW_SENDER1	N/A
853.612	FAST_SENDER	N/A
855.773	RECEIVER	FAST_SENDER
858.221	FAST_SENDER	N/A
858.982	RECEIVER	FAST_SENDER
859.228	SLOW_SENDER1	N/A
861.430	FAST_SENDER	N/A
869.199	FAST_SENDER	N/A
876.686	FAST_SENDER	N/A
884.451	FAST_SENDER	N/A
892.007	FAST_SENDER	N/A
899.535	FAST_SENDER	N/A
907.517	FAST_SENDER	N/A
915.316	FAST_SENDER	N/A
923.112	FAST_SENDER	N/A
927.022	RECEIVER	FAST_SENDER
929.441	FAST_SENDER	N/A
930.199	RECEIVER	FAST_SENDER
930.210	SLOW_SENDER1	N/A
930.992	RECEIVER	SLOW_SENDER1
932.629	FAST_SENDER	N/A
933.377	RECEIVER	FAST_SENDER
935.778	FAST_SENDER	N/A
936.408	SLOW_SENDER1	N/A
936.529	RECEIVER	FAST_SENDER
938.729	RECEIVER	SLOW_SENDER1
943.187	FAST_SENDER	N/A
943.961	RECEIVER	FAST_SENDER
946.166	SLOW_SENDER1	N/A
946.382	FAST_SENDER	N/A
946.926	RECEIVER	SLOW_SENDER1
947.715	RECEIVER	FAST_SENDER
950.125	FAST_SENDER	N/A
950.888	RECEIVER	FAST_SENDER
953.296	FAST_SENDER	N/A
954.089	RECEIVER	FAST_SENDER
954.341	SLOW_SENDER1	N/A
955.075	RECEIVER	SLOW_SENDER1
956.539	FAST_SENDER	N/A
957.288	RECEIVER	FAST_SENDER
959.715	FAST_SENDER	N/A
960.525	RECEIVER	FAST_SENDER
962.945	FAST_SENDER	N/A
963.746	RECEIVER	FAST_SENDER
966.188	FAST_SENDER	N/A
966.971	RECEIVER	FAST_SENDER
969.377	FAST_SENDER	N/A
970.092	RECEIVER	FAST_SENDER
972.515	FAST_SENDER	N/A
980.196	FAST_SENDER	N/A
987.451	FAST_SENDER	N/A
994.812	FAST_SENDER	N/A
1002.456	FAST_SENDER	N/A
1010.291	FAST_SENDER	N/A
1017.984	FAST_SENDER	N/A
1022.010	SLOW_SENDER1	N/A
1025.770	FAST_SENDER	N/A
1034.520	FAST_SENDER	N/A
1039.690	RECEIVER	FAST_SENDER
1042.112	FAST_SENDER	N/A
1042.824	RECEIVER	FAST_SENDER
1045.249	FAST_SENDER	N/A
1046.028	RECEIVER	FAST_SENDER
1048.459	FAST_SENDER	N/A
1049.226	RECEIVER	FAST_SENDER
1051.669	FAST_SENDER	N/A
1052.412	RECEIVER	FAST_SENDER
1054.816	FAST_SENDER	N/A
1057.209	RECEIVER	FAST_SENDER
1059.621	FAST_SENDER	N/A
1060.381	RECEIVER	FAST_SENDER
1062.802	FAST_SENDER	N/A
1063.600	RECEIVER	FAST_SENDER
1066.019	FAST_SENDER	N/A
1068.556	RECEIVER	FAST_SENDER
1070.972	FAST_SENDER	N/A
1073.076	RECEIVER	FAST_SENDER
1075.510	FAST_SENDER	N/A
1076.293	RECEIVER	FAST_SENDER
1078.739	FAST_SENDER	N/A
1079.490	RECEIVER	FAST_SENDER
1081.934	FAST_SENDER	N/A
1082.698	RECEIVER	FAST_SENDER
1085.111	FAST_SENDER	N/A
1085.862	RECEIVER	FAST_SENDER
1088.292	FAST_SENDER	N/A
1089.005	RECEIVER	FAST_SENDER
1091.430	FAST_SENDER	N/A
1092.243	RECEIVER	FAST_SENDER
1094.649	FAST_SENDER	N/A
1095.260	SLOW_SENDER1	N/A
1102.099	FAST_SENDER	N/A
1109.729	FAST_SENDER	N/A
1117.409	FAST_SENDER	N/A
1125.123	FAST_SENDER	N/A
1133.310	FAST_SENDER	N/A
1141.035	FAST_SENDER	N/A
1148.531	FAST_SENDER	N/A
1155.932	FAST_SENDER	N/A
1161.499	RECEIVER	FAST_SENDER
1163.922	FAST_SENDER	N/A
1164.732	RECEIVER	FAST_SENDER
1167.175	FAST_SENDER	N/A
1168.040	SLOW_SENDER1	N/A
1168.763	RECEIVER	SLOW_SENDER1
1169.770	RECEIVER	FAST_SENDER
1171.163	SLOW_SENDER1	N/A
1173.568	RECEIVER	SLOW_SENDER1
1175.957	FAST_SENDER	N/A
1176.747	RECEIVER	FAST_SENDER
1179.178	FAST_SENDER	N/A
1179.926	RECEIVER	FAST_SENDER
1181.004	SLOW_SENDER1	N/A
1181.774	RECEIVER	SLOW_SENDER1
1182.334	FAST_SENDER	N/A
1183.085	RECEIVER	FAST_SENDER
1185.534	FAST_SENDER	N/A
1186.281	RECEIVER	FAST_SENDER
1188.689	FAST_SENDER	N/A
1189.214	SLOW_SENDER1	N/A
1189.506	RECEIVER	FAST_SENDER
1193.820	FAST_SENDER	N/A
1194.586	RECEIVER	FAST_SENDER
1197.035	FAST_SENDER	N/A
1197.838	RECEIVER	FAST_SENDER
1200.253	FAST_SENDER	N/A
1201.015	RECEIVER	FAST_SENDER
1203.442	FAST_SENDER	N/A
1205.774	RECEIVER	FAST_SENDER
1208.214	FAST_SENDER	N/A
1208.945	RECEIVER	FAST_SENDER
1211.379	FAST_SENDER	N/A
1212.149	RECEIVER	FAST_SENDER
1214.595	FAST_SENDER	N/A
1215.342	RECEIVER	FAST_SENDER
1217.772	FAST_SENDER	N/A
1225.154	FAST_SENDER	N/A
1232.818	FAST_SENDER	N/A
1239.978	FAST_SENDER	N/A
1247.984	FAST_SENDER	N/A
1255.635	FAST_SENDER	N/A
1256.890	SLOW_SENDER1	N/A
1263.168	FAST_SENDER	N/A
1270.868	FAST_SENDER	N/A
1278.294	FAST_SENDER	N/A
1286.060	FAST_SENDER	N/A
1286.809	RECEIVER	FAST_SENDER
1289.231	FAST_SENDER	N/A
1290.028	RECEIVER	FAST_SENDER
1292.464	FAST_SENDER	N/A
1293.213	RECEIVER	FAST_SENDER
1295.650	FAST_SENDER	N/A
1296.434	RECEIVER	FAST_SENDER
1298.842	FAST_SENDER	N/A
1299.621	RECEIVER	FAST_SENDER
1302.045	FAST_SENDER	N/A
1304.210	RECEIVER	FAST_SENDER
1306.636	FAST_SENDER	N/A
1307.370	RECEIVER	FAST_SENDER
1309.806	FAST_SENDER	N/A
1310.568	RECEIVER	FAST_SENDER
1312.989	FAST_SENDER	N/A
1313.710	RECEIVER	FAST_SENDER
1316.114	FAST_SENDER	N/A
1316.888	RECEIVER	FAST_SENDER
1319.293	FAST_SENDER	N/A
1320.038	RECEIVER	FAST_SENDER
1322.450	FAST_SENDER	N/A
1324.605	RECEIVER	FAST_SENDER
1327.048	FAST_SENDER	N/A
1327.808	RECEIVER	FAST_SENDER
1330.216	FAST_SENDER	N/A
1330.280	SLOW_SENDER1	N/A
1330.985	RECEIVER	FAST_SENDER
1333.401	FAST_SENDER	N/A
1334.204	RECEIVER	FAST_SENDER
1336.612	FAST_SENDER	N/A
1343.982	FAST_SENDER	N/A
1351.765	FAST_SENDER	N/A
1359.159	FAST_SENDER	N/A
1366.479	FAST_SENDER	N/A
1373.828	FAST_SENDER	N/A
1381.940	FAST_SENDER	N/A
1389.564	FAST_SENDER	N/A
1396.551	FAST_SENDER	N/A
1401.610	RECEIVER	FAST_SENDER
1402.550	SLOW_SENDER1	N/A
1403.270	RECEIVER	SLOW_SENDER1
1404.013	FAST_SENDER	N/A
1404.805	RECEIVER	FAST_SENDER
1405.708	SLOW_SENDER1	N/A
1406.491	RECEIVER	SLOW_SENDER1
1407.235	FAST_SENDER	N/A
1408.005	RECEIVER	FAST_SENDER
1410.440	FAST_SENDER	N/A
1411.243	RECEIVER	FAST_SENDER
1413.691	FAST_SENDER	N/A
1413.906	SLOW_SENDER1	N/A
1414.467	RECEIVER	FAST_SENDER
1416.453	RECEIVER	SLOW_SENDER1
1416.910	FAST_SENDER	N/A
1417.690	RECEIVER	FAST_SENDER
1420.098	FAST_SENDER	N/A
1420.853	RECEIVER	FAST_SENDER
1423.892	SLOW_SENDER1	N/A
1424.634	RECEIVER	SLOW_SENDER1
1424.903	FAST_SENDER	N/A
1425.672	RECEIVER	FAST_SENDER
1428.120	FAST_SENDER	N/A
1428.881	RECEIVER	FAST_SENDER
1431.281	FAST_SENDER	N/A
1432.058	RECEIVER	FAST_SENDER
1434.484	FAST_SENDER	N/A
1435.283	RECEIVER	FAST_SENDER
1437.731	FAST_SENDER	N/A
1438.468	RECEIVER	FAST_SENDER
1440.868	FAST_SENDER	N/A
1441.626	RECEIVER	FAST_SENDER
1444.075	FAST_SENDER	N/A
1444.868	RECEIVER	FAST_SENDER
1447.301	FAST_SENDER	N/A
1449.524	RECEIVER	FAST_SENDER
1451.944	FAST_SENDER	N/A
1452.730	RECEIVER	FAST_SENDER
1455.161	FAST_SENDER	N/A
1455.899	RECEIVER	FAST_SENDER
1458.318	FAST_SENDER	N/A
1459.038	RECEIVER	FAST_SENDER
1461.458	FAST_SENDER	N/A
1462.221	RECEIVER	FAST_SENDER
1464.658	FAST_SENDER	N/A
1472.398	FAST_SENDER	N/A
1480.171	FAST_SENDER	N/A
1488.031	FAST_SENDER	N/A
1491.690	SLOW_SENDER1	N/A
1496.466	FAST_SENDER	N/A
1504.519	FAST_SENDER	N/A
1511.931	FAST_SENDER	N/A
1519.422	FAST_SENDER	N/A
1526.974	FAST_SENDER	N/A
1532.844	RECEIVER	FAST_SENDER
1535.255	FAST_SENDER	N/A
1535.999	RECEIVER	FAST_SENDER
1538.412	FAST_SENDER	N/A
1539.146	RECEIVER	FAST_SENDER
1541.572	FAST_SENDER	N/A
1542.298	RECEIVER	FAST_SENDER
1544.702	FAST_SENDER	N/A
1545.439	RECEIVER	FAST_SENDER
1547.863	FAST_SENDER	N/A
1548.607	RECEIVER	FAST_SENDER
1551.055	FAST_SENDER	N/A
1551.824	RECEIVER	FAST_SENDER
1554.249	FAST_SENDER	N/A
1555.013	RECEIVER	FAST_SENDER
1560.678	FAST_SENDER	N/A
1561.459	RECEIVER	FAST_SENDER
1563.590	SLOW_SENDER1	N/A
1563.895	FAST_SENDER	N/A
1564.332	RECEIVER	SLOW_SENDER1
1566.468	RECEIVER	FAST_SENDER
1568.898	FAST_SENDER	N/A
1569.685	RECEIVER	FAST_SENDER
1569.759	SLOW_SENDER1	N/A
1570.543	RECEIVER	SLOW_SENDER1
1572.105	FAST_SENDER	N/A
1572.840	RECEIVER	FAST_SENDER
1575.248	FAST_SENDER	N/A
1575.947	SLOW_SENDER1	N/A
1576.688	RECEIVER	SLOW_SENDER1
1577.829	RECEIVER	FAST_SENDER
1580.252	FAST_SENDER	N/A
1587.645	FAST_SENDER	N/A
1595.163	FAST_SENDER	N/A
1602.822	FAST_SENDER	N/A
1610.592	FAST_SENDER	N/A
1618.083	FAST_SENDER	N/A
1625.480	FAST_SENDER	N/A
1633.325	FAST_SENDER	N/A
1641.176	FAST_SENDER	N/A
1645.410	SLOW_SENDER1	N/A
1646.767	RECEIVER	FAST_SENDER
1647.931	RECEIVER	SLOW_SENDER1
1649.201	FAST_SENDER	N/A
1649.968	RECEIVER	FAST_SENDER
1652.371	FAST_SENDER	N/A
1654.945	RECEIVER	FAST_SENDER
1655.345	SLOW_SENDER1	N/A
1656.107	RECEIVER	SLOW_SENDER1
1657.393	FAST_SENDER	N/A
1659.668	RECEIVER	FAST_SENDER
1662.081	FAST_SENDER	N/A
1662.830	RECEIVER	FAST_SENDER
1665.266	FAST_SENDER	N/A
1666.019	RECEIVER	FAST_SENDER
1668.435	FAST_SENDER	N/A
1669.224	RECEIVER	FAST_SENDER
1671.628	FAST_SENDER	N/A
1673.967	RECEIVER	FAST_SENDER
1676.399	FAST_SENDER	N/A
1677.154	RECEIVER	FAST_SENDER
1679.571	FAST_SENDER	N/A
1680.316	RECEIVER	FAST_SENDER
1682.747	FAST_SENDER	N/A
1683.499	RECEIVER	FAST_SENDER
1685.929	FAST_SENDER	N/A
1686.644	RECEIVER	FAST_SENDER
1689.053	FAST_SENDER	N/A
1696.875	FAST_SENDER	N/A
1704.175	FAST_SENDER	N/A
1711.977	FAST_SENDER	N/A
1718.894	FAST_SENDER	N/A
1724.720	SLOW_SENDER1	N/A
1726.802	FAST_SENDER	N/A
1734.585	FAST_SENDER	N/A
1742.320	FAST_SENDER	N/A
1749.658	FAST_SENDER	N/A
1755.431	RECEIVER	FAST_SENDER
1757.877	FAST_SENDER	N/A
1758.613	RECEIVER	FAST_SENDER
1761.049	FAST_SENDER	N/A
1761.784	RECEIVER	FAST_SENDER
1764.222	FAST_SENDER	N/A
1764.985	RECEIVER	FAST_SENDER
1768.958	FAST_SENDER	N/A
1769.770	RECEIVER	FAST_SENDER
1772.213	FAST_SENDER	N/A
1773.034	RECEIVER	FAST_SENDER
1775.440	FAST_SENDER	N/A
1776.251	RECEIVER	FAST_SENDER
1778.686	FAST_SENDER	N/A
1779.414	RECEIVER	FAST_SENDER
1781.862	FAST_SENDER	N/A
1782.659	RECEIVER	FAST_SENDER
1785.102	FAST_SENDER	N/A
1787.312	RECEIVER	FAST_SENDER
1789.757	FAST_SENDER	N/A
1790.540	RECEIVER	FAST_SENDER
1792.947	FAST_SENDER	N/A
1793.734	RECEIVER	FAST_SENDER
1796.155	FAST_SENDER	N/A
1796.904	RECEIVER	FAST_SENDER
1797.830	SLOW_SENDER1	N/A
1798.575	RECEIVER	SLOW_SENDER1
1799.332	FAST_SENDER	N/A
1800.075	RECEIVER	FAST_SENDER
1802.499	FAST_SENDER	N/A
1803.269	RECEIVER	FAST_SENDER
1804.006	SLOW_SENDER1	N/A
1804.778	RECEIVER	SLOW_SENDER1
1805.694	FAST_SENDER	N/A
1806.469	RECEIVER	FAST_SENDER
1808.880	FAST_SENDER	N/A
1810.190	SLOW_SENDER1	N/A
1816.572	FAST_SENDER	N/A
1824.231	FAST_SENDER	N/A
1832.259	FAST_SENDER	N/A
1839.850	FAST_SENDER	N/A
1847.534	FAST_SENDER	N/A
1855.016	FAST_SENDER	N/A
1862.379	FAST_SENDER	N/A
1870.038	FAST_SENDER	N/A
1876.935	FAST_SENDER	N/A
1877.684	RECEIVER	FAST_SENDER
1879.830	SLOW_SENDER1	N/A
1880.117	FAST_SENDER	N/A
1880.594	RECEIVER	SLOW_SENDER1
1882.341	RECEIVER	FAST_SENDER
1884.765	FAST_SENDER	N/A
1885.564	RECEIVER	FAST_SENDER
1886.043	SLOW_SENDER1	N/A
1886.766	RECEIVER	SLOW_SENDER1
1888.003	FAST_SENDER	N/A
1888.786	RECEIVER	FAST_SENDER
1891.196	FAST_SENDER	N/A
1892.007	RECEIVER	FAST_SENDER
1892.215	SLOW_SENDER1	N/A
1892.978	RECEIVER	SLOW_SENDER1
1894.423	FAST_SENDER	N/A
1895.180	RECEIVER	FAST_SENDER
1897.594	FAST_SENDER	N/A
1898.356	RECEIVER	FAST_SENDER
1900.423	SLOW_SENDER1	N/A
1900.772	FAST_SENDER	N/A
1901.191	RECEIVER	SLOW_SENDER1
1903.051	RECEIVER	FAST_SENDER
1905.452	FAST_SENDER	N/A
1906.209	RECEIVER	FAST_SENDER
1908.659	FAST_SENDER	N/A
1909.470	RECEIVER	FAST_SENDER
1911.914	FAST_SENDER	N/A
1912.701	RECEIVER	FAST_SENDER
1915.142	FAST_SENDER	N/A
1915.922	RECEIVER	FAST_SENDER
1918.337	FAST_SENDER	N/A
1919.078	RECEIVER	FAST_SENDER
1921.519	FAST_SENDER	N/A
1923.729	RECEIVER	FAST_SENDER
1926.142	FAST_SENDER	N/A
1926.906	RECEIVER	FAST_SENDER
1929.354	FAST_SENDER	N/A
1930.138	RECEIVER	FAST_SENDER
1932.574	FAST_SENDER	N/A
1933.377	RECEIVER	FAST_SENDER
1937.122	FAST_SENDER	N/A
1944.890	FAST_SENDER	N/A
1952.029	FAST_SENDER	N/A
1959.246	FAST_SENDER	N/A
1966.564	FAST_SENDER	N/A
1970.810	SLOW_SENDER1	N/A
1974.145	FAST_SENDER	N/A
1981.918	FAST_SENDER	N/A
1989.246	FAST_SENDER	N/A
1996.805	FAST_SENDER	N/A
2004.098	FAST_SENDER	N/A
2004.827	RECEIVER	FAST_SENDER
2007.265	FAST_SENDER	N/A
2008.025	RECEIVER	FAST_SENDER
2010.440	FAST_SENDER	N/A
2011.229	RECEIVER	FAST_SENDER
2013.663	FAST_SENDER	N/A
2014.464	RECEIVER	FAST_SENDER
2016.914	FAST_SENDER	N/A
2017.716	RECEIVER	FAST_SENDER
2020.163	FAST_SENDER	N/A
2020.878	RECEIVER	FAST_SENDER
2023.321	FAST_SENDER	N/A
2024.110	RECEIVER	FAST_SENDER
2026.522	FAST_SENDER	N/A
2027.282	RECEIVER	FAST_SENDER
2029.728	FAST_SENDER	N/A
2030.497	RECEIVER	FAST_SENDER
2032.929	FAST_SENDER	N/A
2033.700	RECEIVER	FAST_SENDER
2036.106	FAST_SENDER	N/A
2036.868	RECEIVER	FAST_SENDER
2039.315	FAST_SENDER	N/A
2040.101	RECEIVER	FAST_SENDER
2042.510	FAST_SENDER	N/A
2043.270	RECEIVER	FAST_SENDER
2043.710	SLOW_SENDER1	N/A
2044.474	RECEIVER	SLOW_SENDER1
2045.683	FAST_SENDER	N/A
2046.461	RECEIVER	FAST_SENDER
2048.887	FAST_SENDER	N/A
2049.658	RECEIVER	FAST_SENDER
2049.874	SLOW_SENDER1	N/A
2050.621	RECEIVER	SLOW_SENDER1
2052.108	FAST_SENDER	N/A
2052.858	RECEIVER	FAST_SENDER
2055.273	FAST_SENDER	N/A
2056.039	RECEIVER	FAST_SENDER
2056.041	SLOW_SENDER1	N/A
2056.763	RECEIVER	SLOW_SENDER1
2058.456	FAST_SENDER	N/A
2059.219	RECEIVER	FAST_SENDER
2061.633	FAST_SENDER	N/A
2062.386	RECEIVER	FAST_SENDER
2064.176	SLOW_SENDER1	N/A
2064.827	FAST_SENDER	N/A
2064.946	RECEIVER	SLOW_SENDER1
2067.046	RECEIVER	FAST_SENDER
2069.449	FAST_SENDER	N/A
2070.210	RECEIVER	FAST_SENDER
2072.369	SLOW_SENDER1	N/A
2072.627	FAST_SENDER	N/A
2073.127	RECEIVER	SLOW_SENDER1
2075.121	RECEIVER	FAST_SENDER
2077.555	FAST_SENDER	N/A
2078.323	RECEIVER	FAST_SENDER
2080.571	SLOW_SENDER1	N/A
2080.750	FAST_SENDER	N/A
2088.289	FAST_SENDER	N/A
2095.925	FAST_SENDER	N/A
2103.582	FAST_SENDER	N/A
2111.438	FAST_SENDER	N/A
2119.141	FAST_SENDER	N/A
2127.136	FAST_SENDER	N/A
2134.466	FAST_SENDER	N/A
2142.052	FAST_SENDER	N/A
2147.812	RECEIVER	FAST_SENDER
2148.100	SLOW_SENDER1	N/A
2148.870	RECEIVER	SLOW_SENDER1
2150.212	FAST_SENDER	N/A
2150.944	RECEIVER	FAST_SENDER
2153.386	FAST_SENDER	N/A
2154.164	RECEIVER	FAST_SENDER
2154.287	SLOW_SENDER1	N/A
2155.052	RECEIVER	SLOW_SENDER1
2156.570	FAST_SENDER	N/A
2157.312	RECEIVER	FAST_SENDER
2159.741	FAST_SENDER	N/A
2160.485	SLOW_SENDER1	N/A
2160.511	RECEIVER	FAST_SENDER
2161.255	RECEIVER	SLOW_SENDER1
2162.925	FAST_SENDER	N/A
2163.658	RECEIVER	FAST_SENDER
2166.104	FAST_SENDER	N/A
2166.883	RECEIVER	FAST_SENDER
2168.657	SLOW_SENDER1	N/A
2169.325	FAST_SENDER	N/A
2170.088	RECEIVER	FAST_SENDER
2170.903	RECEIVER	SLOW_SENDER1
2172.527	FAST_SENDER	N/A
2173.322	RECEIVER	FAST_SENDER
2175.768	FAST_SENDER	N/A
2176.547	RECEIVER	FAST_SENDER
2178.981	FAST_SENDER	N/A
2179.732	RECEIVER	FAST_SENDER
2182.132	FAST_SENDER	N/A
2182.868	RECEIVER	FAST_SENDER
2185.270	FAST_SENDER	N/A
2186.045	RECEIVER	FAST_SENDER
2188.480	FAST_SENDER	N/A
2189.283	RECEIVER	FAST_SENDER
2191.720	FAST_SENDER	N/A
2192.485	RECEIVER	FAST_SENDER
2194.912	FAST_SENDER	N/A
2195.649	RECEIVER	FAST_SENDER
2198.059	FAST_SENDER	N/A
2198.799	RECEIVER	FAST_SENDER
2201.226	FAST_SENDER	N/A
2202.007	RECEIVER	FAST_SENDER
2204.437	FAST_SENDER	N/A
2205.178	RECEIVER	FAST_SENDER
2207.614	FAST_SENDER	N/A
2208.373	RECEIVER	FAST_SENDER
2212.543	FAST_SENDER	N/A
2213.310	RECEIVER	FAST_SENDER
2215.713	FAST_SENDER	N/A
2223.324	FAST_SENDER	N/A
2231.354	FAST_SENDER	N/A
2237.840	SLOW_SENDER1	N/A
2238.917	FAST_SENDER	N/A
2247.113	FAST_SENDER	N/A
2255.068	FAST_SENDER	N/A
2262.564	FAST_SENDER	N/A
2269.815	FAST_SENDER	N/A
2277.146	FAST_SENDER	N/A
2282.697	RECEIVER	FAST_SENDER
2285.134	FAST_SENDER	N/A
2285.891	RECEIVER	FAST_SENDER
2288.303	FAST_SENDER	N/A
2289.085	RECEIVER	FAST_SENDER
2291.501	FAST_SENDER	N/A
2292.293	RECEIVER	FAST_SENDER
2294.732	FAST_SENDER	N/A
2295.474	RECEIVER	FAST_SENDER
2297.888	FAST_SENDER	N/A
2298.653	RECEIVER	FAST_SENDER
2301.097	FAST_SENDER	N/A
2301.863	RECEIVER	FAST_SENDER
2304.286	FAST_SENDER	N/A
2305.052	RECEIVER	FAST_SENDER
2307.482	FAST_SENDER	N/A
2308.238	RECEIVER	FAST_SENDER
2310.320	SLOW_SENDER1	N/A
2310.670	FAST_SENDER	N/A
2311.084	RECEIVER	SLOW_SENDER1
2312.848	RECEIVER	FAST_SENDER
2315.266	FAST_SENDER	N/A
2316.029	RECEIVER	FAST_SENDER
2318.474	FAST_SENDER	N/A
2319.243	RECEIVER	FAST_SENDER
2322.686	SLOW_SENDER1	N/A
2323.266	FAST_SENDER	N/A
2323.398	RECEIVER	SLOW_SENDER1
2326.863	RECEIVER	FAST_SENDER
2330.811	SLOW_SENDER1	N/A
2331.036	FAST_SENDER	N/A
2331.581	RECEIVER	SLOW_SENDER1
2333.632	RECEIVER	FAST_SENDER
2336.072	FAST_SENDER	N/A
2336.839	RECEIVER	FAST_SENDER
2339.273	FAST_SENDER	N/A
2340.014	RECEIVER	FAST_SENDER
2342.419	FAST_SENDER	N/A
2343.192	RECEIVER	FAST_SENDER
2345.622	FAST_SENDER	N/A
2346.404	RECEIVER	FAST_SENDER
2348.834	FAST_SENDER	N/A
2349.627	RECEIVER	FAST_SENDER
2352.027	FAST_SENDER	N/A
2352.763	RECEIVER	FAST_SENDER
2355.185	FAST_SENDER	N/A
2355.955	RECEIVER	FAST_SENDER
2358.382	FAST_SENDER	N/A
2365.700	FAST_SENDER	N/A
2373.056	FAST_SENDER	N/A
2380.645	FAST_SENDER	N/A
2388.693	FAST_SENDER	N/A
2395.705	FAST_SENDER	N/A
2398.690	SLOW_SENDER1	N/A
2403.564	FAST_SENDER	N/A
2411.174	FAST_SENDER	N/A
2418.335	FAST_SENDER	N/A
2425.983	FAST_SENDER	N/A
2426.730	RECEIVER	FAST_SENDER
2429.159	FAST_SENDER	N/A
2429.930	RECEIVER	FAST_SENDER
2432.376	FAST_SENDER	N/A
2433.170	RECEIVER	FAST_SENDER
2435.571	FAST_SENDER	N/A
2436.345	RECEIVER	FAST_SENDER
2438.782	FAST_SENDER	N/A
2439.523	RECEIVER	FAST_SENDER
2441.965	FAST_SENDER	N/A
2442.725	RECEIVER	FAST_SENDER
2445.132	FAST_SENDER	N/A
2445.867	RECEIVER	FAST_SENDER
2448.295	FAST_SENDER	N/A
2449.057	RECEIVER	FAST_SENDER
2451.490	FAST_SENDER	N/A
2452.207	RECEIVER	FAST_SENDER
2454.633	FAST_SENDER	N/A
2455.370	RECEIVER	FAST_SENDER
2457.809	FAST_SENDER	N/A
2458.581	RECEIVER	FAST_SENDER
2461.014	FAST_SENDER	N/A
2461.749	RECEIVER	FAST_SENDER
2464.154	FAST_SENDER	N/A
2464.913	RECEIVER	FAST_SENDER
2467.360	FAST_SENDER	N/A
2468.136	RECEIVER	FAST_SENDER
2470.584	FAST_SENDER	N/A
2471.342	RECEIVER	FAST_SENDER
2472.090	SLOW_SENDER1	N/A
2472.859	RECEIVER	SLOW_SENDER1
2473.753	FAST_SENDER	N/A
2474.511	RECEIVER	FAST_SENDER
2476.952	FAST_SENDER	N/A
2477.706	RECEIVER	FAST_SENDER
2478.267	SLOW_SENDER1	N/A
2480.125	FAST_SENDER	N/A
2480.811	RECEIVER	SLOW_SENDER1
2482.774	RECEIVER	FAST_SENDER
2485.206	FAST_SENDER	N/A
2485.985	RECEIVER	FAST_SENDER
2488.240	SLOW_SENDER1	N/A
2488.405	FAST_SENDER	N/A
2489.002	RECEIVER	SLOW_SENDER1
2490.714	RECEIVER	FAST_SENDER
2493.151	FAST_SENDER	N/A
2493.913	RECEIVER	FAST_SENDER
2496.348	FAST_SENDER	N/A
2496.412	SLOW_SENDER1	N/A
2497.094	RECEIVER	FAST_SENDER
2499.496	FAST_SENDER	N/A
2500.308	RECEIVER	FAST_SENDER
2502.710	FAST_SENDER	N/A
2503.488	RECEIVER	FAST_SENDER
2505.895	FAST_SENDER	N/A
2513.051	FAST_SENDER	N/A
2520.288	FAST_SENDER	N/A
2527.555	FAST_SENDER	N/A
2535.202	FAST_SENDER	N/A
2543.129	FAST_SENDER	N/A
2550.595	FAST_SENDER	N/A
2558.672	FAST_SENDER	N/A
2564.430	SLOW_SENDER1	N/A
2565.804	FAST_SENDER	N/A
2573.746	FAST_SENDER	N/A
2574.483	RECEIVER	FAST_SENDER
2576.930	FAST_SENDER	N/A
2577.671	RECEIVER	FAST_SENDER
2580.077	FAST_SENDER	N/A
2580.833	RECEIVER	FAST_SENDER
2583.256	FAST_SENDER	N/A
2583.998	RECEIVER	FAST_SENDER
2588.227	FAST_SENDER	N/A
2590.765	RECEIVER	FAST_SENDER
2593.198	FAST_SENDER	N/A
2595.670	RECEIVER	FAST_SENDER
2598.102	FAST_SENDER	N/A
2598.880	RECEIVER	FAST_SENDER
2601.330	FAST_SENDER	N/A
2602.102	RECEIVER	FAST_SENDER
2604.502	FAST_SENDER	N/A
2605.273	RECEIVER	FAST_SENDER
2609.492	FAST_SENDER	N/A
2610.243	RECEIVER	FAST_SENDER
2612.678	FAST_SENDER	N/A
2613.466	RECEIVER	FAST_SENDER
2615.910	FAST_SENDER	N/A
2616.691	RECEIVER	FAST_SENDER
2619.097	FAST_SENDER	N/A
2619.816	RECEIVER	FAST_SENDER
2622.243	FAST_SENDER	N/A
2624.837	RECEIVER	FAST_SENDER
2627.282	FAST_SENDER	N/A
2628.044	RECEIVER	FAST_SENDER
2630.452	FAST_SENDER	N/A
2631.209	RECEIVER	FAST_SENDER
2633.631	FAST_SENDER	N/A
2637.170	SLOW_SENDER1	N/A
2641.025	FAST_SENDER	N/A
2649.109	FAST_SENDER	N/A
2656.440	FAST_SENDER	N/A
2664.213	FAST_SENDER	N/A
2672.044	FAST_SENDER	N/A
2679.721	FAST_SENDER	N/A
2687.540	FAST_SENDER	N/A
2694.637	FAST_SENDER	N/A
2700.202	RECEIVER	FAST_SENDER
2702.634	FAST_SENDER	N/A
2703.399	RECEIVER	FAST_SENDER
2705.839	FAST_SENDER	N/A
2706.593	RECEIVER	FAST_SENDER
2709.009	FAST_SENDER	N/A
2709.010	SLOW_SENDER1	N/A
2709.746	RECEIVER	FAST_SENDER
2711.760	RECEIVER	SLOW_SENDER1
2712.155	FAST_SENDER	N/A
2712.937	RECEIVER	FAST_SENDER
2715.366	FAST_SENDER	N/A
2716.139	RECEIVER	FAST_SENDER
2719.191	SLOW_SENDER1	N/A
2719.915	FAST_SENDER	N/A
2719.990	RECEIVER	SLOW_SENDER1
2720.661	RECEIVER	FAST_SENDER
2723.071	FAST_SENDER	N/A
2723.828	RECEIVER	FAST_SENDER
2726.264	FAST_SENDER	N/A
2727.432	SLOW_SENDER1	N/A
2728.196	RECEIVER	SLOW_SENDER1
2730.288	RECEIVER	FAST_SENDER
2732.688	FAST_SENDER	N/A
2733.486	RECEIVER	FAST_SENDER
2735.632	SLOW_SENDER1	N/A
2736.401	RECEIVER	SLOW_SENDER1
2737.630	FAST_SENDER	N/A
2738.390	RECEIVER	FAST_SENDER
2740.811	FAST_SENDER	N/A
2741.593	RECEIVER	FAST_SENDER
2744.040	FAST_SENDER	N/A
2744.791	RECEIVER	FAST_SENDER
2747.199	FAST_SENDER	N/A
2747.988	RECEIVER	FAST_SENDER
2750.413	FAST_SENDER	N/A
2751.157	RECEIVER	FAST_SENDER
2753.586	FAST_SENDER	N/A
2754.340	RECEIVER	FAST_SENDER
2756.752	FAST_SENDER	N/A
2757.545	RECEIVER	FAST_SENDER
2759.948	FAST_SENDER	N/A
2760.728	RECEIVER	FAST_SENDER
2763.178	FAST_SENDER	N/A
2763.907	RECEIVER	FAST_SENDER
2766.344	FAST_SENDER	N/A
2769.522	FAST_SENDER	N/A
2776.991	FAST_SENDER	N/A
2784.397	FAST_SENDER	N/A
2792.306	FAST_SENDER	N/A
2799.770	FAST_SENDER	N/A
2803.590	SLOW_SENDER1	N/A
2807.104	FAST_SENDER	N/A
2814.560	FAST_SENDER	N/A
2822.198	FAST_SENDER	N/A
2829.481	FAST_SENDER	N/A
2833.205	RECEIVER	FAST_SENDER
2835.639	FAST_SENDER	N/A
2836.426	RECEIVER	FAST_SENDER
2838.831	FAST_SENDER	N/A
2839.586	RECEIVER	FAST_SENDER
2842.007	FAST_SENDER	N/A
2842.759	RECEIVER	FAST_SENDER
2845.167	FAST_SENDER	N/A
2845.935	RECEIVER	FAST_SENDER
2848.371	FAST_SENDER	N/A
2849.166	RECEIVER	FAST_SENDER
2851.614	FAST_SENDER	N/A
2852.389	RECEIVER	FAST_SENDER
2854.797	FAST_SENDER	N/A
2855.555	RECEIVER	FAST_SENDER
2857.969	FAST_SENDER	N/A
2858.705	RECEIVER	FAST_SENDER
2861.131	FAST_SENDER	N/A
2861.908	RECEIVER	FAST_SENDER
2864.330	FAST_SENDER	N/A
2865.080	RECEIVER	FAST_SENDER
2867.498	FAST_SENDER	N/A
2868.288	RECEIVER	FAST_SENDER
2870.697	FAST_SENDER	N/A
2871.438	RECEIVER	FAST_SENDER
2873.850	FAST_SENDER	N/A
2874.599	RECEIVER	FAST_SENDER
2876.930	SLOW_SENDER1	N/A
2877.037	FAST_SENDER	N/A
2877.696	RECEIVER	SLOW_SENDER1
2880.123	RECEIVER	FAST_SENDER
2882.530	FAST_SENDER	N/A
2883.103	SLOW_SENDER1	N/A
2883.290	RECEIVER	FAST_SENDER
2885.666	RECEIVER	SLOW_SENDER1
2885.716	FAST_SENDER	N/A
2886.484	RECEIVER	FAST_SENDER
2888.895	FAST_SENDER	N/A
2889.648	RECEIVER	FAST_SENDER
2892.093	FAST_SENDER	N/A
2892.852	RECEIVER	FAST_SENDER
2893.111	SLOW_SENDER1	N/A
2893.849	RECEIVER	SLOW_SENDER1
2897.525	FAST_SENDER	N/A
2898.280	RECEIVER	FAST_SENDER
2900.703	FAST_SENDER	N/A
2901.284	SLOW_SENDER1	N/A
2901.467	RECEIVER	FAST_SENDER
2903.911	FAST_SENDER	N/A
2904.642	RECEIVER	FAST_SENDER
2907.052	FAST_SENDER	N/A
2907.804	RECEIVER	FAST_SENDER
2910.217	FAST_SENDER	N/A
2911.002	RECEIVER	FAST_SENDER
2913.423	FAST_SENDER	N/A
2914.168	RECEIVER	FAST_SENDER
2916.580	FAST_SENDER	N/A
2917.351	RECEIVER	FAST_SENDER
2919.754	FAST_SENDER	N/A
2920.536	RECEIVER	FAST_SENDER
2922.970	FAST_SENDER	N/A
2923.741	RECEIVER	FAST_SENDER
2926.191	FAST_SENDER	N/A
2926.961	RECEIVER	FAST_SENDER
2929.367	FAST_SENDER	N/A
2930.139	RECEIVER	FAST_SENDER
2932.556	FAST_SENDER	N/A
2933.343	RECEIVER	FAST_SENDER
2935.760	FAST_SENDER	N/A
2943.228	FAST_SENDER	N/A
2950.924	FAST_SENDER	N/A
2958.757	FAST_SENDER	N/A
2966.032	FAST_SENDER	N/A
2969.130	SLOW_SENDER1	N/A
2973.327	FAST_SENDER	N/A
2981.256	FAST_SENDER	N/A
2988.982	FAST_SENDER	N/A
2996.711	FAST_SENDER	N/A
3002.102	RECEIVER	FAST_SENDER
3004.528	FAST_SENDER	N/A
3005.304	RECEIVER	FAST_SENDER
3007.718	FAST_SENDER	N/A
3008.522	RECEIVER	FAST_SENDER
3010.923	FAST_SENDER	N/A
3011.660	RECEIVER	FAST_SENDER
3014.085	FAST_SENDER	N/A
3014.843	RECEIVER	FAST_SENDER
3017.264	FAST_SENDER	N/A
3018.036	RECEIVER	FAST_SENDER
3020.437	FAST_SENDER	N/A
3021.159	RECEIVER	FAST_SENDER
3023.590	FAST_SENDER	N/A
3024.367	RECEIVER	FAST_SENDER
3026.772	FAST_SENDER	N/A
3027.556	RECEIVER	FAST_SENDER
3029.987	FAST_SENDER	N/A
3032.145	RECEIVER	FAST_SENDER
3034.573	FAST_SENDER	N/A
3035.346	RECEIVER	FAST_SENDER
3037.758	FAST_SENDER	N/A
3038.568	RECEIVER	FAST_SENDER
3040.998	FAST_SENDER	N/A
3041.774	RECEIVER	FAST_SENDER
3043.010	SLOW_SENDER1	N/A
3045.473	RECEIVER	SLOW_SENDER1
3045.579	FAST_SENDER	N/A
3046.327	RECEIVER	FAST_SENDER
3048.769	FAST_SENDER	N/A
3050.885	RECEIVER	FAST_SENDER
3052.914	SLOW_SENDER1	N/A
3053.305	FAST_SENDER	N/A
3053.690	RECEIVER	SLOW_SENDER1
3061.200	FAST_SENDER	N/A
3068.626	FAST_SENDER	N/A
3076.273	FAST_SENDER	N/A
3084.008	FAST_SENDER	N/A
3091.961	FAST_SENDER	N/A
3099.284	FAST_SENDER	N/A
3106.298	FAST_SENDER	N/A
3114.010	FAST_SENDER	N/A
3121.770	FAST_SENDER	N/A
3122.555	RECEIVER	FAST_SENDER
3123.260	SLOW_SENDER1	N/A
3124.046	RECEIVER	SLOW_SENDER1
3124.997	FAST_SENDER	N/A
3127.489	RECEIVER	FAST_SENDER
3129.485	SLOW_SENDER1	N/A
3129.898	FAST_SENDER	N/A
3130.254	RECEIVER	SLOW_SENDER1
3132.087	RECEIVER	FAST_SENDER
3134.513	FAST_SENDER	N/A
3135.225	RECEIVER	FAST_SENDER
3137.651	FAST_SENDER	N/A
3138.428	RECEIVER	FAST_SENDER
3140.831	FAST_SENDER	N/A
3141.583	RECEIVER	FAST_SENDER
3144.011	FAST_SENDER	N/A
3144.755	RECEIVER	FAST_SENDER
3147.202	FAST_SENDER	N/A
3149.811	RECEIVER	FAST_SENDER
3152.218	FAST_SENDER	N/A
3152.991	RECEIVER	FAST_SENDER
3155.436	FAST_SENDER	N/A
3156.197	RECEIVER	FAST_SENDER
3158.643	FAST_SENDER	N/A
3159.424	RECEIVER	FAST_SENDER
3161.832	FAST_SENDER	N/A
3162.569	RECEIVER	FAST_SENDER
3164.985	FAST_SENDER	N/A
3165.779	RECEIVER	FAST_SENDER
3168.188	FAST_SENDER	N/A
3171.408	FAST_SENDER	N/A
3179.202	FAST_SENDER	N/A
3187.060	FAST_SENDER	N/A
3194.569	FAST_SENDER	N/A
3201.340	SLOW_SENDER1	N/A
3201.852	FAST_SENDER	N/A
3209.848	FAST_SENDER	N/A
3217.564	FAST_SENDER	N/A
3224.584	FAST_SENDER	N/A
3232.222	FAST_SENDER	N/A
3235.931	RECEIVER	FAST_SENDER
3238.367	FAST_SENDER	N/A
3239.123	RECEIVER	FAST_SENDER
3241.571	FAST_SENDER	N/A
3242.330	RECEIVER	FAST_SENDER
3244.762	FAST_SENDER	N/A
3245.564	RECEIVER	FAST_SENDER
3247.988	FAST_SENDER	N/A
3248.747	RECEIVER	FAST_SENDER
3251.193	FAST_SENDER	N/A
3251.987	RECEIVER	FAST_SENDER
3254.394	FAST_SENDER	N/A
3255.158	RECEIVER	FAST_SENDER
3257.590	FAST_SENDER	N/A
3258.348	RECEIVER	FAST_SENDER
3260.761	FAST_SENDER	N/A
3261.553	RECEIVER	FAST_SENDER
3263.954	FAST_SENDER	N/A
3264.708	RECEIVER	FAST_SENDER
3267.137	FAST_SENDER	N/A
3267.889	RECEIVER	FAST_SENDER
3270.297	FAST_SENDER	N/A
3271.067	RECEIVER	FAST_SENDER
3273.503	FAST_SENDER	N/A
3274.293	RECEIVER	FAST_SENDER
3274.890	SLOW_SENDER1	N/A
3275.644	RECEIVER	SLOW_SENDER1
3276.742	FAST_SENDER	N/A
3277.523	RECEIVER	FAST_SENDER
3279.934	FAST_SENDER	N/A
3280.730	RECEIVER	FAST_SENDER
3281.054	SLOW_SENDER1	N/A
3281.785	RECEIVER	SLOW_SENDER1
3283.168	FAST_SENDER	N/A
3283.972	RECEIVER	FAST_SENDER
3286.398	FAST_SENDER	N/A
3287.142	RECEIVER	FAST_SENDER
3287.202	SLOW_SENDER1	N/A
3287.940	RECEIVER	SLOW_SENDER1
3289.565	FAST_SENDER	N/A
3290.320	RECEIVER	FAST_SENDER
3292.770	FAST_SENDER	N/A
3293.556	RECEIVER	FAST_SENDER
3295.353	SLOW_SENDER1	N/A
3295.996	FAST_SENDER	N/A
3296.117	RECEIVER	SLOW_SENDER1
3298.181	RECEIVER	FAST_SENDER
3300.582	FAST_SENDER	N/A
3301.377	RECEIVER	FAST_SENDER
3303.532	SLOW_SENDER1	N/A
3303.811	FAST_SENDER	N/A
3304.291	RECEIVER	SLOW_SENDER1
3311.665	FAST_SENDER	N/A
3311.696	SLOW_SENDER1	N/A
3318.999	FAST_SENDER	N/A
3326.319	FAST_SENDER	N/A
3333.777	FAST_SENDER	N/A
3340.948	FAST_SENDER	N/A
3348.172	FAST_SENDER	N/A
3355.924	FAST_SENDER	N/A
3363.318	FAST_SENDER	N/A
3370.462	FAST_SENDER	N/A
3372.896	RECEIVER	FAST_SENDER
3375.338	FAST_SENDER	N/A
3376.131	RECEIVER	FAST_SENDER
3378.576	FAST_SENDER	N/A
3379.339	RECEIVER	FAST_SENDER
3379.700	SLOW_SENDER1	N/A
3380.481	RECEIVER	SLOW_SENDER1
3381.771	FAST_SENDER	N/A
3382.542	RECEIVER	FAST_SENDER
3384.975	FAST_SENDER	N/A
3385.770	RECEIVER	FAST_SENDER
3385.899	SLOW_SENDER1	N/A
3386.663	RECEIVER	SLOW_SENDER1
3388.192	FAST_SENDER	N/A
3389.008	RECEIVER	FAST_SENDER
3391.442	FAST_SENDER	N/A
3392.105	SLOW_SENDER1	N/A
3392.196	RECEIVER	FAST_SENDER
3392.865	RECEIVER	SLOW_SENDER1
3394.631	FAST_SENDER	N/A
3395.421	RECEIVER	FAST_SENDER
3397.852	FAST_SENDER	N/A
3398.628	RECEIVER	FAST_SENDER
3400.308	SLOW_SENDER1	N/A
3401.052	RECEIVER	SLOW_SENDER1
3401.074	FAST_SENDER	N/A
3401.838	RECEIVER	FAST_SENDER
3404.238	FAST_SENDER	N/A
3406.814	RECEIVER	FAST_SENDER
3408.477	SLOW_SENDER1	N/A
3409.250	FAST_SENDER	N/A
3409.254	RECEIVER	SLOW_SENDER1
3409.982	RECEIVER	FAST_SENDER
3412.416	FAST_SENDER	N/A
3413.173	RECEIVER	FAST_SENDER
3415.587	FAST_SENDER	N/A
3416.381	RECEIVER	FAST_SENDER
3416.661	SLOW_SENDER1	N/A
3418.819	FAST_SENDER	N/A
3419.601	RECEIVER	FAST_SENDER
3422.020	FAST_SENDER	N/A
3422.797	RECEIVER	FAST_SENDER
3425.232	FAST_SENDER	N/A
3425.983	RECEIVER	FAST_SENDER
3428.393	FAST_SENDER	N/A
3429.145	RECEIVER	FAST_SENDER
3431.546	FAST_SENDER	N/A
3432.308	RECEIVER	FAST_SENDER
3434.757	FAST_SENDER	N/A
3442.874	FAST_SENDER	N/A
3450.767	FAST_SENDER	N/A
3458.443	FAST_SENDER	N/A
3466.010	FAST_SENDER	N/A
3473.378	FAST_SENDER	N/A
3476.370	SLOW_SENDER1	N/A
3481.105	FAST_SENDER	N/A
3488.687	FAST_SENDER	N/A
3496.120	FAST_SENDER	N/A
3501.494	RECEIVER	FAST_SENDER
3503.938	FAST_SENDER	N/A
3504.677	RECEIVER	FAST_SENDER
3507.080	FAST_SENDER	N/A
3507.829	RECEIVER	FAST_SENDER
3510.244	FAST_SENDER	N/A
3511.004	RECEIVER	FAST_SENDER
3513.424	FAST_SENDER	N/A
3514.203	RECEIVER	FAST_SENDER
3516.642	FAST_SENDER	N/A
3518.843	RECEIVER	FAST_SENDER
3521.286	FAST_SENDER	N/A
3522.038	RECEIVER	FAST_SENDER
3524.464	FAST_SENDER	N/A
3525.222	RECEIVER	FAST_SENDER
3527.650	FAST_SENDER	N/A
3528.427	RECEIVER	FAST_SENDER
3530.855	FAST_SENDER	N/A
3531.617	RECEIVER	FAST_SENDER
3534.030	FAST_SENDER	N/A
3534.818	RECEIVER	FAST_SENDER
3537.250	FAST_SENDER	N/A
3538.001	RECEIVER	FAST_SENDER
3540.450	FAST_SENDER	N/A
3541.227	RECEIVER	FAST_SENDER
3543.629	FAST_SENDER	N/A
3544.374	RECEIVER	FAST_SENDER
3546.809	FAST_SENDER	N/A
3547.574	RECEIVER	FAST_SENDER
3550.003	FAST_SENDER	N/A
3550.771	RECEIVER	FAST_SENDER
3550.950	SLOW_SENDER1	N/A
3551.721	RECEIVER	SLOW_SENDER1
3553.193	FAST_SENDER	N/A
3553.972	RECEIVER	FAST_SENDER
3556.404	FAST_SENDER	N/A
3557.133	RECEIVER	FAST_SENDER
3557.152	SLOW_SENDER1	N/A
3557.930	RECEIVER	SLOW_SENDER1
3559.571	FAST_SENDER	N/A
3560.289	RECEIVER	FAST_SENDER
3562.690	FAST_SENDER	N/A
3563.362	SLOW_SENDER1	N/A
3570.727	FAST_SENDER	N/A
3578.182	FAST_SENDER	N/A
3586.121	FAST_SENDER	N/A
3593.220	FAST_SENDER	N/A
3600.938	FAST_SENDER	N/A
3608.576	FAST_SENDER	N/A
3616.173	FAST_SENDER	N/A
3623.829	FAST_SENDER	N/A
3629.521	RECEIVER	FAST_SENDER
3631.925	FAST_SENDER	N/A
3632.728	RECEIVER	FAST_SENDER
3633.150	SLOW_SENDER1	N/A
3633.885	RECEIVER	SLOW_SENDER1
3635.168	FAST_SENDER	N/A
3635.875	RECEIVER	FAST_SENDER
3638.281	FAST_SENDER	N/A
3639.029	RECEIVER	FAST_SENDER
3639.300	SLOW_SENDER1	N/A
3640.040	RECEIVER	SLOW_SENDER1
3641.446	FAST_SENDER	N/A
3642.159	RECEIVER	FAST_SENDER
3644.580	FAST_SENDER	N/A
3645.348	RECEIVER	FAST_SENDER
3645.480	SLOW_SENDER1	N/A
3646.237	RECEIVER	SLOW_SENDER1
3647.790	FAST_SENDER	N/A
3648.572	RECEIVER	FAST_SENDER
3651.004	FAST_SENDER	N/A
3651.741	RECEIVER	FAST_SENDER
3653.665	SLOW_SENDER1	N/A
3654.158	FAST_SENDER	N/A
3654.418	RECEIVER	SLOW_SENDER1
3656.571	RECEIVER	FAST_SENDER
3658.971	FAST_SENDER	N/A
3659.739	RECEIVER	FAST_SENDER
3661.818	SLOW_SENDER1	N/A
3662.155	FAST_SENDER	N/A
3662.600	RECEIVER	SLOW_SENDER1
3666.533	RECEIVER	FAST_SENDER
3668.949	FAST_SENDER	N/A
3669.678	RECEIVER	FAST_SENDER
3672.085	FAST_SENDER	N/A
3672.848	RECEIVER	FAST_SENDER
3675.281	FAST_SENDER	N/A
3676.019	RECEIVER	FAST_SENDER
3678.424	FAST_SENDER	N/A
3679.158	RECEIVER	FAST_SENDER
3681.583	FAST_SENDER	N/A
3682.330	RECEIVER	FAST_SENDER
3684.746	FAST_SENDER	N/A
3687.181	RECEIVER	FAST_SENDER
3689.625	FAST_SENDER	N/A
3690.406	RECEIVER	FAST_SENDER
3692.812	FAST_SENDER	N/A
3693.535	RECEIVER	FAST_SENDER
3695.961	FAST_SENDER	N/A
3696.719	RECEIVER	FAST_SENDER
3699.121	FAST_SENDER	N/A
3699.884	RECEIVER	FAST_SENDER
3702.298	FAST_SENDER	N/A
3703.056	RECEIVER	FAST_SENDER
3705.479	FAST_SENDER	N/A
3706.258	RECEIVER	FAST_SENDER
3713.195	FAST_SENDER	N/A
3720.900	FAST_SENDER	N/A
3728.296	FAST_SENDER	N/A
3731.220	SLOW_SENDER1	N/A
3736.578	FAST_SENDER	N/A
3744.153	FAST_SENDER	N/A
3751.773	FAST_SENDER	N/A
3759.598	FAST_SENDER	N/A
3766.834	FAST_SENDER	N/A
3774.240	FAST_SENDER	N/A
3774.991	RECEIVER	FAST_SENDER
3777.440	FAST_SENDER	N/A
3778.200	RECEIVER	FAST_SENDER
3780.620	FAST_SENDER	N/A
3784.407	RECEIVER	FAST_SENDER
3786.850	FAST_SENDER	N/A
3787.586	RECEIVER	FAST_SENDER
3790.033	FAST_SENDER	N/A
3790.848	RECEIVER	FAST_SENDER
3793.260	FAST_SENDER	N/A
3793.989	RECEIVER	FAST_SENDER
3796.424	FAST_SENDER	N/A
3797.159	RECEIVER	FAST_SENDER
3799.562	FAST_SENDER	N/A
3800.293	RECEIVER	FAST_SENDER
3802.707	FAST_SENDER	N/A
3803.471	RECEIVER	FAST_SENDER
3803.690	SLOW_SENDER1	N/A
3804.457	RECEIVER	SLOW_SENDER1
3805.872	FAST_SENDER	N/A
3806.653	RECEIVER	FAST_SENDER
3809.057	FAST_SENDER	N/A
3809.834	RECEIVER	FAST_SENDER
3809.907	SLOW_SENDER1	N/A
3810.681	RECEIVER	SLOW_SENDER1
3812.281	FAST_SENDER	N/A
3813.042	RECEIVER	FAST_SENDER
3815.460	FAST_SENDER	N/A
3816.119	SLOW_SENDER1	N/A
3816.218	RECEIVER	FAST_SENDER
3816.884	RECEIVER	SLOW_SENDER1
3818.623	FAST_SENDER	N/A
3819.397	RECEIVER	FAST_SENDER
3821.797	FAST_SENDER	N/A
3822.572	RECEIVER	FAST_SENDER
3824.318	SLOW_SENDER1	N/A
3824.973	FAST_SENDER	N/A
3825.048	RECEIVER	SLOW_SENDER1
3825.749	RECEIVER	FAST_SENDER
3828.167	FAST_SENDER	N/A
3828.961	RECEIVER	FAST_SENDER
3831.411	FAST_SENDER	N/A
3832.209	RECEIVER	FAST_SENDER
3832.492	SLOW_SENDER1	N/A
3834.609	FAST_SENDER	N/A
3835.380	RECEIVER	FAST_SENDER
3837.828	FAST_SENDER	N/A
3838.552	RECEIVER	FAST_SENDER
3840.963	FAST_SENDER	N/A
3841.700	RECEIVER	FAST_SENDER
3844.123	FAST_SENDER	N/A
3844.854	RECEIVER	FAST_SENDER
3847.296	FAST_SENDER	N/A
3848.043	RECEIVER	FAST_SENDER
3850.460	FAST_SENDER	N/A
3857.953	FAST_SENDER	N/A
3865.662	FAST_SENDER	N/A
3873.164	FAST_SENDER	N/A
3880.872	FAST_SENDER	N/A
3888.395	FAST_SENDER	N/A
3896.033	FAST_SENDER	N/A
3900.610	SLOW_SENDER1	N/A
3904.060	FAST_SENDER	N/A
3912.203	FAST_SENDER	N/A
3917.758	RECEIVER	FAST_SENDER
3920.197	FAST_SENDER	N/A
3920.963	RECEIVER	FAST_SENDER
3923.393	FAST_SENDER	N/A
3925.514	RECEIVER	FAST_SENDER
3927.934	FAST_SENDER	N/A
3928.709	RECEIVER	FAST_SENDER
3931.126	FAST_SENDER	N/A
3931.873	RECEIVER	FAST_SENDER
3934.285	FAST_SENDER	N/A
3935.025	RECEIVER	FAST_SENDER
3937.471	FAST_SENDER	N/A
3938.251	RECEIVER	FAST_SENDER
3940.663	FAST_SENDER	N/A
3941.448	RECEIVER	FAST_SENDER
3943.869	FAST_SENDER	N/A
3944.661	RECEIVER	FAST_SENDER
3947.061	FAST_SENDER	N/A
3947.814	RECEIVER	FAST_SENDER
3950.235	FAST_SENDER	N/A
3950.991	RECEIVER	FAST_SENDER
3953.395	FAST_SENDER	N/A
3954.183	RECEIVER	FAST_SENDER
3956.603	FAST_SENDER	N/A
3957.404	RECEIVER	FAST_SENDER
3959.827	FAST_SENDER	N/A
3960.582	RECEIVER	FAST_SENDER
3963.026	FAST_SENDER	N/A
3963.807	RECEIVER	FAST_SENDER
3966.210	FAST_SENDER	N/A
3966.988	RECEIVER	FAST_SENDER
3969.426	FAST_SENDER	N/A
3971.590	RECEIVER	FAST_SENDER
3972.840	SLOW_SENDER1	N/A
3973.571	RECEIVER	SLOW_SENDER1
3974.020	FAST_SENDER	N/A
3974.770	RECEIVER	FAST_SENDER
3981.608	FAST_SENDER	N/A
3989.523	FAST_SENDER	N/A
3996.657	FAST_SENDER	N/A
4003.679	FAST_SENDER	N/A
4011.437	FAST_SENDER	N/A
4019.004	FAST_SENDER	N/A
4026.826	FAST_SENDER	N/A
4034.603	FAST_SENDER	N/A
4041.919	FAST_SENDER	N/A
4042.638	RECEIVER	FAST_SENDER
4044.910	SLOW_SENDER1	N/A
4045.083	FAST_SENDER	N/A
4045.651	RECEIVER	SLOW_SENDER1
4047.447	RECEIVER	FAST_SENDER
4049.856	FAST_SENDER	N/A
4051.054	SLOW_SENDER1	N/A
4052.161	RECEIVER	FAST_SENDER
4053.229	RECEIVER	SLOW_SENDER1
4054.607	FAST_SENDER	N/A
4055.376	RECEIVER	FAST_SENDER
4057.816	FAST_SENDER	N/A
4058.587	RECEIVER	FAST_SENDER
4060.662	SLOW_SENDER1	N/A
4060.995	FAST_SENDER	N/A
4061.438	RECEIVER	SLOW_SENDER1
4064.999	RECEIVER	FAST_SENDER
4067.441	FAST_SENDER	N/A
4068.200	RECEIVER	FAST_SENDER
4070.601	FAST_SENDER	N/A
4071.406	RECEIVER	FAST_SENDER
4073.841	FAST_SENDER	N/A
4074.634	RECEIVER	FAST_SENDER
4077.043	FAST_SENDER	N/A
4077.773	RECEIVER	FAST_SENDER
4080.215	FAST_SENDER	N/A
4080.969	RECEIVER	FAST_SENDER
4083.373	FAST_SENDER	N/A
4084.130	RECEIVER	FAST_SENDER
4086.539	FAST_SENDER	N/A
4087.275	RECEIVER	FAST_SENDER
4089.719	FAST_SENDER	N/A
4090.475	RECEIVER	FAST_SENDER
4092.908	FAST_SENDER	N/A
4093.642	RECEIVER	FAST_SENDER
4096.083	FAST_SENDER	N/A
4096.876	RECEIVER	FAST_SENDER
4099.294	FAST_SENDER	N/A
4100.058	RECEIVER	FAST_SENDER
4102.462	FAST_SENDER	N/A
4103.206	RECEIVER	FAST_SENDER
4105.619	FAST_SENDER	N/A
4106.341	RECEIVER	FAST_SENDER
4108.754	FAST_SENDER	N/A
4109.491	RECEIVER	FAST_SENDER
4111.909	FAST_SENDER	N/A
4112.662	RECEIVER	FAST_SENDER
4115.083	FAST_SENDER	N/A
4115.862	RECEIVER	FAST_SENDER
4118.299	FAST_SENDER	N/A
4119.066	RECEIVER	FAST_SENDER
4121.483	FAST_SENDER	N/A
4122.240	RECEIVER	FAST_SENDER
4124.645	FAST_SENDER	N/A
4125.424	RECEIVER	FAST_SENDER
4127.869	FAST_SENDER	N/A
4128.635	RECEIVER	FAST_SENDER
4130.180	SLOW_SENDER1	N/A
4130.952	RECEIVER	SLOW_SENDER1
4131.041	FAST_SENDER	N/A
4131.792	RECEIVER	FAST_SENDER
4134.209	FAST_SENDER	N/A
4137.426	FAST_SENDER	N/A
4140.156	SLOW_SENDER1	N/A
4145.062	FAST_SENDER	N/A
4152.763	FAST_SENDER	N/A
4160.144	FAST_SENDER	N/A
4167.635	FAST_SENDER	N/A
4174.892	FAST_SENDER	N/A
4182.663	FAST_SENDER	N/A
4190.372	FAST_SENDER	N/A
4197.852	FAST_SENDER	N/A
4202.229	RECEIVER	FAST_SENDER
4204.666	FAST_SENDER	N/A
4205.458	RECEIVER	FAST_SENDER
4207.877	FAST_SENDER	N/A
4208.619	RECEIVER	FAST_SENDER
4209.750	SLOW_SENDER1	N/A
4210.498	RECEIVER	SLOW_SENDER1
4211.055	FAST_SENDER	N/A
4211.759	RECEIVER	FAST_SENDER
4214.188	FAST_SENDER	N/A
4214.973	RECEIVER	FAST_SENDER
4215.923	SLOW_SENDER1	N/A
4216.699	RECEIVER	SLOW_SENDER1
4217.378	FAST_SENDER	N/A
4218.139	RECEIVER	FAST_SENDER
4220.543	FAST_SENDER	N/A
4221.312	RECEIVER	FAST_SENDER
4222.132	SLOW_SENDER1	N/A
4222.934	RECEIVER	SLOW_SENDER1
4223.714	FAST_SENDER	N/A
4224.491	RECEIVER	FAST_SENDER
4226.900	FAST_SENDER	N/A
4227.692	RECEIVER	FAST_SENDER
4230.120	FAST_SENDER	N/A
4230.367	SLOW_SENDER1	N/A
4230.929	RECEIVER	FAST_SENDER
4233.366	FAST_SENDER	N/A
4234.147	RECEIVER	FAST_SENDER
4236.587	FAST_SENDER	N/A
4237.355	RECEIVER	FAST_SENDER
4239.797	FAST_SENDER	N/A
4240.598	RECEIVER	FAST_SENDER
4243.040	FAST_SENDER	N/A
4243.832	RECEIVER	FAST_SENDER
4246.279	FAST_SENDER	N/A
4247.071	RECEIVER	FAST_SENDER
4249.507	FAST_SENDER	N/A
4250.302	RECEIVER	FAST_SENDER
4252.707	FAST_SENDER	N/A
4253.464	RECEIVER	FAST_SENDER
4255.884	FAST_SENDER	N/A
4256.618	RECEIVER	FAST_SENDER
4259.063	FAST_SENDER	N/A
4259.812	RECEIVER	FAST_SENDER
4262.221	FAST_SENDER	N/A
4262.983	RECEIVER	FAST_SENDER
4265.386	FAST_SENDER	N/A
4273.061	FAST_SENDER	N/A
4280.647	FAST_SENDER	N/A
4288.305	FAST_SENDER	N/A
4295.811	FAST_SENDER	N/A
4299.350	SLOW_SENDER1	N/A
4303.694	FAST_SENDER	N/A
4311.183	FAST_SENDER	N/A
4318.547	FAST_SENDER	N/A
4326.126	FAST_SENDER	N/A
4331.897	RECEIVER	FAST_SENDER
4334.344	FAST_SENDER	N/A
4335.138	RECEIVER	FAST_SENDER
4337.586	FAST_SENDER	N/A
4338.342	RECEIVER	FAST_SENDER
4340.791	FAST_SENDER	N/A
4341.576	RECEIVER	FAST_SENDER
4344.023	FAST_SENDER	N/A
4344.772	RECEIVER	FAST_SENDER
4347.197	FAST_SENDER	N/A
4347.907	RECEIVER	FAST_SENDER
4350.356	FAST_SENDER	N/A
4351.103	RECEIVER	FAST_SENDER
4353.506	FAST_SENDER	N/A
4355.899	RECEIVER	FAST_SENDER
4358.316	FAST_SENDER	N/A
4359.085	RECEIVER	FAST_SENDER
4361.518	FAST_SENDER	N/A
4362.259	RECEIVER	FAST_SENDER
4364.662	FAST_SENDER	N/A
4365.400	RECEIVER	FAST_SENDER
4367.849	FAST_SENDER	N/A
4371.570	SLOW_SENDER1	N/A
4371.613	RECEIVER	FAST_SENDER
4372.908	RECEIVER	SLOW_SENDER1
4374.020	FAST_SENDER	N/A
4374.808	RECEIVER	FAST_SENDER
4377.253	FAST_SENDER	N/A
4378.037	RECEIVER	FAST_SENDER
4378.352	SLOW_SENDER1	N/A
4380.480	FAST_SENDER	N/A
4388.612	FAST_SENDER	N/A
4395.660	FAST_SENDER	N/A
4402.818	FAST_SENDER	N/A
4410.498	FAST_SENDER	N/A
4418.033	FAST_SENDER	N/A
4425.415	FAST_SENDER	N/A
4433.042	FAST_SENDER	N/A
4440.142	FAST_SENDER	N/A
4445.908	RECEIVER	FAST_SENDER
4448.358	FAST_SENDER	N/A
4449.105	RECEIVER	FAST_SENDER
4449.810	SLOW_SENDER1	N/A
4450.556	RECEIVER	SLOW_SENDER1
4451.521	FAST_SENDER	N/A
4452.303	RECEIVER	FAST_SENDER
4454.705	FAST_SENDER	N/A
4455.461	RECEIVER	FAST_SENDER
4455.994	SLOW_SENDER1	N/A
4456.752	RECEIVER	SLOW_SENDER1
4457.896	FAST_SENDER	N/A
4458.670	RECEIVER	FAST_SENDER
4461.072	FAST_SENDER	N/A
4461.812	RECEIVER	FAST_SENDER
4462.194	SLOW_SENDER1	N/A
4462.987	RECEIVER	SLOW_SENDER1
4464.241	FAST_SENDER	N/A
4464.996	RECEIVER	FAST_SENDER
4467.440	FAST_SENDER	N/A
4468.246	RECEIVER	FAST_SENDER
4470.433	SLOW_SENDER1	N/A
4470.687	FAST_SENDER	N/A
4471.208	RECEIVER	SLOW_SENDER1
4474.943	RECEIVER	FAST_SENDER
4477.357	FAST_SENDER	N/A
4478.104	RECEIVER	FAST_SENDER
4478.625	SLOW_SENDER1	N/A
4479.372	RECEIVER	SLOW_SENDER1
4480.522	FAST_SENDER	N/A
4481.291	RECEIVER	FAST_SENDER
4483.706	FAST_SENDER	N/A
4484.477	RECEIVER	FAST_SENDER
4486.910	FAST_SENDER	N/A
4487.715	RECEIVER	FAST_SENDER
4490.132	FAST_SENDER	N/A
4490.929	RECEIVER	FAST_SENDER
4493.354	FAST_SENDER	N/A
4494.076	RECEIVER	FAST_SENDER
4496.484	FAST_SENDER	N/A
4497.236	RECEIVER	FAST_SENDER
4499.647	FAST_SENDER	N/A
4500.408	RECEIVER	FAST_SENDER
4502.829	FAST_SENDER	N/A
4503.594	RECEIVER	FAST_SENDER
4506.009	FAST_SENDER	N/A
4506.738	RECEIVER	FAST_SENDER
4509.174	FAST_SENDER	N/A
4509.980	RECEIVER	FAST_SENDER
4512.430	FAST_SENDER	N/A
4513.185	RECEIVER	FAST_SENDER
4515.628	FAST_SENDER	N/A
4516.358	RECEIVER	FAST_SENDER
4518.769	FAST_SENDER	N/A
4519.536	RECEIVER	FAST_SENDER
4521.950	FAST_SENDER	N/A
4529.246	FAST_SENDER	N/A
4536.519	FAST_SENDER	N/A
4544.291	FAST_SENDER	N/A
4546.610	SLOW_SENDER1	N/A
4553.282	FAST_SENDER	N/A
4560.859	FAST_SENDER	N/A
4568.393	FAST_SENDER	N/A
4575.811	FAST_SENDER	N/A
4583.735	FAST_SENDER	N/A
4589.111	RECEIVER	FAST_SENDER
4591.168	FAST_SENDER	N/A
4591.950	RECEIVER	FAST_SENDER
4594.366	FAST_SENDER	N/A
4595.123	RECEIVER	FAST_SENDER
4597.532	FAST_SENDER	N/A
4598.289	RECEIVER	FAST_SENDER
4600.726	FAST_SENDER	N/A
4601.457	RECEIVER	FAST_SENDER
4603.884	FAST_SENDER	N/A
4604.683	RECEIVER	FAST_SENDER
4607.097	FAST_SENDER	N/A
4609.302	RECEIVER	FAST_SENDER
4611.737	FAST_SENDER	N/A
4612.495	RECEIVER	FAST_SENDER
4614.942	FAST_SENDER	N/A
4615.721	RECEIVER	FAST_SENDER
4618.157	FAST_SENDER	N/A
4618.869	RECEIVER	FAST_SENDER
4619.000	SLOW_SENDER1	N/A
4619.788	RECEIVER	SLOW_SENDER1
4621.299	FAST_SENDER	N/A
4622.023	RECEIVER	FAST_SENDER
4624.425	FAST_SENDER	N/A
4625.200	RECEIVER	FAST_SENDER
4625.215	SLOW_SENDER1	N/A
4625.990	RECEIVER	SLOW_SENDER1
4627.632	FAST_SENDER	N/A
4628.369	RECEIVER	FAST_SENDER
4630.794	FAST_SENDER	N/A
4631.438	SLOW_SENDER1	N/A
4631.536	RECEIVER	FAST_SENDER
4632.186	RECEIVER	SLOW_SENDER1
4633.977	FAST_SENDER	N/A
4634.745	RECEIVER	FAST_SENDER
4637.164	FAST_SENDER	N/A
4641.418	SLOW_SENDER1	N/A
4645.144	FAST_SENDER	N/A
4653.329	FAST_SENDER	N/A
4661.439	FAST_SENDER	N/A
4668.820	FAST_SENDER	N/A
4676.338	FAST_SENDER	N/A
4684.053	FAST_SENDER	N/A
4691.632	FAST_SENDER	N/A
4699.025	FAST_SENDER	N/A
4701.070	SLOW_SENDER1	N/A
4703.632	RECEIVER	SLOW_SENDER1
4704.703	RECEIVER	FAST_SENDER
4707.124	FAST_SENDER	N/A
4707.895	RECEIVER	FAST_SENDER
4710.338	FAST_SENDER	N/A
4711.061	SLOW_SENDER1	N/A
4711.090	RECEIVER	FAST_SENDER
4711.827	RECEIVER	SLOW_SENDER1
4713.501	FAST_SENDER	N/A
4714.308	RECEIVER	FAST_SENDER
4716.710	FAST_SENDER	N/A
4717.491	RECEIVER	FAST_SENDER
4719.235	SLOW_SENDER1	N/A
4720.534	RECEIVER	SLOW_SENDER1
4721.729	FAST_SENDER	N/A
4722.498	RECEIVER	FAST_SENDER
4724.910	FAST_SENDER	N/A
4725.662	RECEIVER	FAST_SENDER
4727.975	SLOW_SENDER1	N/A
4728.089	FAST_SENDER	N/A
4728.696	RECEIVER	SLOW_SENDER1
4729.369	RECEIVER	FAST_SENDER
4731.817	FAST_SENDER	N/A
4732.557	RECEIVER	FAST_SENDER
4734.997	FAST_SENDER	N/A
4735.801	RECEIVER	FAST_SENDER
4738.226	FAST_SENDER	N/A
4741.807	RECEIVER	FAST_SENDER
4744.244	FAST_SENDER	N/A
4744.968	RECEIVER	FAST_SENDER
4747.407	FAST_SENDER	N/A
4748.178	RECEIVER	FAST_SENDER
4750.599	FAST_SENDER	N/A
4751.377	RECEIVER	FAST_SENDER
4755.644	FAST_SENDER	N/A
4756.387	RECEIVER	FAST_SENDER
4758.806	FAST_SENDER	N/A
4759.620	RECEIVER	FAST_SENDER
4762.066	FAST_SENDER	N/A
4762.778	RECEIVER	FAST_SENDER
4765.212	FAST_SENDER	N/A
4765.979	RECEIVER	FAST_SENDER
4768.406	FAST_SENDER	N/A
4769.186	RECEIVER	FAST_SENDER
4771.628	FAST_SENDER	N/A
[truncated: 12,916 more rows]
