# Supplementary material for: CATO: Wake-Up reCeiver-bAsed communicaTiOn for Batteryless Devices
Source: Sensors (Basel). 2025 Nov 7;25(22):6813. doi: 10.3390/s25226813 (PMC12655924; doi:10.3390/s25226813)
Supplement: Supplementary file 1 [file sensors-25-06813-s001.zip › File S1_Experimental_and_Simulation_Data/simulation/capsweep/cap30/mac_competing_nodes_priority.csv]

time_s	node_id	received_from
2.700	FAST_SENDER	N/A
2.700	SLOW_SENDER1	N/A
8.447	RECEIVER	FAST_SENDER
10.782	RECEIVER	SLOW_SENDER1
10.878	FAST_SENDER	N/A
16.912	RECEIVER	FAST_SENDER
18.232	SLOW_SENDER1	N/A
19.342	FAST_SENDER	N/A
20.130	RECEIVER	FAST_SENDER
22.559	FAST_SENDER	N/A
28.839	RECEIVER	FAST_SENDER
31.251	FAST_SENDER	N/A
32.052	RECEIVER	FAST_SENDER
34.489	FAST_SENDER	N/A
40.233	RECEIVER	FAST_SENDER
42.650	FAST_SENDER	N/A
43.433	RECEIVER	FAST_SENDER
45.863	FAST_SENDER	N/A
52.177	RECEIVER	FAST_SENDER
54.606	FAST_SENDER	N/A
55.401	RECEIVER	FAST_SENDER
63.226	FAST_SENDER	N/A
63.989	RECEIVER	FAST_SENDER
66.403	FAST_SENDER	N/A
71.931	RECEIVER	FAST_SENDER
74.359	FAST_SENDER	N/A
87.012	FAST_SENDER	N/A
87.040	SLOW_SENDER1	N/A
87.806	RECEIVER	FAST_SENDER
90.214	FAST_SENDER	N/A
92.593	RECEIVER	FAST_SENDER
95.000	FAST_SENDER	N/A
99.093	SLOW_SENDER1	N/A
99.834	RECEIVER	SLOW_SENDER1
107.486	FAST_SENDER	N/A
108.226	RECEIVER	FAST_SENDER
110.642	FAST_SENDER	N/A
116.472	RECEIVER	FAST_SENDER
118.916	FAST_SENDER	N/A
119.690	RECEIVER	FAST_SENDER
122.101	FAST_SENDER	N/A
128.259	RECEIVER	FAST_SENDER
130.700	FAST_SENDER	N/A
131.472	RECEIVER	FAST_SENDER
133.880	FAST_SENDER	N/A
140.027	RECEIVER	FAST_SENDER
142.447	FAST_SENDER	N/A
143.227	RECEIVER	FAST_SENDER
145.643	FAST_SENDER	N/A
151.533	RECEIVER	FAST_SENDER
153.978	FAST_SENDER	N/A
154.689	RECEIVER	FAST_SENDER
157.101	FAST_SENDER	N/A
163.358	RECEIVER	FAST_SENDER
165.808	FAST_SENDER	N/A
166.583	RECEIVER	FAST_SENDER
167.080	SLOW_SENDER1	N/A
169.005	FAST_SENDER	N/A
170.899	RECEIVER	SLOW_SENDER1
178.338	SLOW_SENDER1	N/A
181.947	FAST_SENDER	N/A
182.709	RECEIVER	FAST_SENDER
185.126	FAST_SENDER	N/A
191.202	RECEIVER	FAST_SENDER
193.639	FAST_SENDER	N/A
194.388	RECEIVER	FAST_SENDER
196.808	FAST_SENDER	N/A
202.731	RECEIVER	FAST_SENDER
209.540	FAST_SENDER	N/A
210.299	RECEIVER	FAST_SENDER
212.710	FAST_SENDER	N/A
218.739	RECEIVER	FAST_SENDER
225.378	FAST_SENDER	N/A
226.158	RECEIVER	FAST_SENDER
228.602	FAST_SENDER	N/A
234.300	RECEIVER	FAST_SENDER
236.719	FAST_SENDER	N/A
237.473	RECEIVER	FAST_SENDER
239.900	FAST_SENDER	N/A
245.860	RECEIVER	FAST_SENDER
246.180	SLOW_SENDER1	N/A
252.384	SLOW_SENDER1	N/A
252.795	FAST_SENDER	N/A
253.192	RECEIVER	SLOW_SENDER1
263.705	SLOW_SENDER1	N/A
265.864	FAST_SENDER	N/A
266.658	RECEIVER	FAST_SENDER
274.221	FAST_SENDER	N/A
274.991	RECEIVER	FAST_SENDER
277.399	FAST_SENDER	N/A
283.549	RECEIVER	FAST_SENDER
285.995	FAST_SENDER	N/A
286.744	RECEIVER	FAST_SENDER
289.189	FAST_SENDER	N/A
295.152	RECEIVER	FAST_SENDER
297.589	FAST_SENDER	N/A
298.364	RECEIVER	FAST_SENDER
300.780	FAST_SENDER	N/A
306.662	RECEIVER	FAST_SENDER
309.094	FAST_SENDER	N/A
309.881	RECEIVER	FAST_SENDER
312.290	FAST_SENDER	N/A
317.799	RECEIVER	FAST_SENDER
320.221	FAST_SENDER	N/A
322.759	RECEIVER	FAST_SENDER
323.590	SLOW_SENDER1	N/A
325.172	FAST_SENDER	N/A
328.177	RECEIVER	SLOW_SENDER1
335.578	SLOW_SENDER1	N/A
338.637	FAST_SENDER	N/A
339.409	RECEIVER	FAST_SENDER
341.833	FAST_SENDER	N/A
347.713	RECEIVER	FAST_SENDER
350.120	FAST_SENDER	N/A
350.862	RECEIVER	FAST_SENDER
353.282	FAST_SENDER	N/A
359.166	RECEIVER	FAST_SENDER
361.609	FAST_SENDER	N/A
362.412	RECEIVER	FAST_SENDER
364.847	FAST_SENDER	N/A
370.424	RECEIVER	FAST_SENDER
372.861	FAST_SENDER	N/A
373.627	RECEIVER	FAST_SENDER
376.061	FAST_SENDER	N/A
381.967	RECEIVER	FAST_SENDER
384.416	FAST_SENDER	N/A
385.170	RECEIVER	FAST_SENDER
387.585	FAST_SENDER	N/A
393.768	RECEIVER	FAST_SENDER
396.199	FAST_SENDER	N/A
396.934	RECEIVER	FAST_SENDER
399.335	FAST_SENDER	N/A
403.290	SLOW_SENDER1	N/A
404.905	RECEIVER	FAST_SENDER
407.322	FAST_SENDER	N/A
408.096	RECEIVER	FAST_SENDER
410.501	FAST_SENDER	N/A
416.705	RECEIVER	FAST_SENDER
419.126	FAST_SENDER	N/A
419.936	RECEIVER	FAST_SENDER
422.366	FAST_SENDER	N/A
428.068	RECEIVER	FAST_SENDER
430.470	FAST_SENDER	N/A
431.255	RECEIVER	FAST_SENDER
433.703	FAST_SENDER	N/A
439.418	RECEIVER	FAST_SENDER
441.829	FAST_SENDER	N/A
442.583	RECEIVER	FAST_SENDER
444.991	FAST_SENDER	N/A
451.227	RECEIVER	FAST_SENDER
453.644	FAST_SENDER	N/A
454.442	RECEIVER	FAST_SENDER
456.872	FAST_SENDER	N/A
467.123	RECEIVER	FAST_SENDER
469.560	FAST_SENDER	N/A
475.370	RECEIVER	FAST_SENDER
476.590	SLOW_SENDER1	N/A
477.802	FAST_SENDER	N/A
482.748	SLOW_SENDER1	N/A
483.927	RECEIVER	FAST_SENDER
486.358	FAST_SENDER	N/A
487.130	RECEIVER	SLOW_SENDER1
492.752	RECEIVER	FAST_SENDER
494.576	SLOW_SENDER1	N/A
495.193	FAST_SENDER	N/A
501.515	RECEIVER	FAST_SENDER
503.964	FAST_SENDER	N/A
504.722	RECEIVER	FAST_SENDER
507.150	FAST_SENDER	N/A
512.765	RECEIVER	FAST_SENDER
515.192	FAST_SENDER	N/A
515.957	RECEIVER	FAST_SENDER
518.365	FAST_SENDER	N/A
524.352	RECEIVER	FAST_SENDER
526.753	FAST_SENDER	N/A
527.486	RECEIVER	FAST_SENDER
529.917	FAST_SENDER	N/A
535.945	RECEIVER	FAST_SENDER
538.374	FAST_SENDER	N/A
539.158	RECEIVER	FAST_SENDER
541.592	FAST_SENDER	N/A
547.492	RECEIVER	FAST_SENDER
549.916	FAST_SENDER	N/A
550.666	RECEIVER	FAST_SENDER
553.101	FAST_SENDER	N/A
554.410	SLOW_SENDER1	N/A
558.489	RECEIVER	SLOW_SENDER1
563.677	RECEIVER	FAST_SENDER
566.086	FAST_SENDER	N/A
571.798	RECEIVER	FAST_SENDER
574.204	FAST_SENDER	N/A
580.216	RECEIVER	FAST_SENDER
582.635	FAST_SENDER	N/A
583.408	RECEIVER	FAST_SENDER
585.855	FAST_SENDER	N/A
592.051	RECEIVER	FAST_SENDER
594.490	FAST_SENDER	N/A
595.232	RECEIVER	FAST_SENDER
597.651	FAST_SENDER	N/A
603.310	RECEIVER	FAST_SENDER
605.754	FAST_SENDER	N/A
606.536	RECEIVER	FAST_SENDER
614.051	FAST_SENDER	N/A
616.301	RECEIVER	FAST_SENDER
618.749	FAST_SENDER	N/A
624.354	RECEIVER	FAST_SENDER
626.770	FAST_SENDER	N/A
627.660	SLOW_SENDER1	N/A
632.715	RECEIVER	FAST_SENDER
635.115	FAST_SENDER	N/A
638.951	SLOW_SENDER1	N/A
639.711	RECEIVER	SLOW_SENDER1
645.560	RECEIVER	FAST_SENDER
647.126	SLOW_SENDER1	N/A
647.998	FAST_SENDER	N/A
654.281	RECEIVER	FAST_SENDER
661.117	FAST_SENDER	N/A
667.061	RECEIVER	FAST_SENDER
669.504	FAST_SENDER	N/A
675.642	RECEIVER	FAST_SENDER
678.060	FAST_SENDER	N/A
683.793	RECEIVER	FAST_SENDER
686.224	FAST_SENDER	N/A
692.009	RECEIVER	FAST_SENDER
694.436	FAST_SENDER	N/A
700.497	RECEIVER	FAST_SENDER
702.917	FAST_SENDER	N/A
706.930	SLOW_SENDER1	N/A
708.955	RECEIVER	FAST_SENDER
716.765	FAST_SENDER	N/A
722.359	RECEIVER	FAST_SENDER
724.772	FAST_SENDER	N/A
730.622	RECEIVER	FAST_SENDER
733.040	FAST_SENDER	N/A
739.154	RECEIVER	FAST_SENDER
741.562	FAST_SENDER	N/A
747.357	RECEIVER	FAST_SENDER
749.805	FAST_SENDER	N/A
750.573	RECEIVER	FAST_SENDER
753.015	FAST_SENDER	N/A
758.937	RECEIVER	FAST_SENDER
761.369	FAST_SENDER	N/A
762.141	RECEIVER	FAST_SENDER
764.585	FAST_SENDER	N/A
770.777	RECEIVER	FAST_SENDER
773.198	FAST_SENDER	N/A
773.974	RECEIVER	FAST_SENDER
776.396	FAST_SENDER	N/A
778.800	SLOW_SENDER1	N/A
782.460	RECEIVER	FAST_SENDER
790.048	FAST_SENDER	N/A
790.817	RECEIVER	FAST_SENDER
793.251	FAST_SENDER	N/A
799.167	RECEIVER	FAST_SENDER
801.600	FAST_SENDER	N/A
807.277	RECEIVER	FAST_SENDER
809.711	FAST_SENDER	N/A
815.746	RECEIVER	FAST_SENDER
818.167	FAST_SENDER	N/A
818.907	RECEIVER	FAST_SENDER
821.318	FAST_SENDER	N/A
826.829	RECEIVER	FAST_SENDER
829.246	FAST_SENDER	N/A
830.034	RECEIVER	FAST_SENDER
832.445	FAST_SENDER	N/A
838.598	RECEIVER	FAST_SENDER
841.042	FAST_SENDER	N/A
841.842	RECEIVER	FAST_SENDER
844.250	FAST_SENDER	N/A
850.221	RECEIVER	FAST_SENDER
851.200	SLOW_SENDER1	N/A
851.970	RECEIVER	SLOW_SENDER1
852.633	FAST_SENDER	N/A
857.389	SLOW_SENDER1	N/A
858.718	RECEIVER	FAST_SENDER
861.119	FAST_SENDER	N/A
861.425	RECEIVER	SLOW_SENDER1
867.154	RECEIVER	FAST_SENDER
869.554	FAST_SENDER	N/A
881.766	FAST_SENDER	N/A
887.936	RECEIVER	FAST_SENDER
890.385	FAST_SENDER	N/A
891.163	RECEIVER	FAST_SENDER
893.575	FAST_SENDER	N/A
899.265	RECEIVER	FAST_SENDER
901.710	FAST_SENDER	N/A
902.474	RECEIVER	FAST_SENDER
904.892	FAST_SENDER	N/A
911.045	RECEIVER	FAST_SENDER
913.459	FAST_SENDER	N/A
914.225	RECEIVER	FAST_SENDER
916.648	FAST_SENDER	N/A
922.909	RECEIVER	FAST_SENDER
925.355	FAST_SENDER	N/A
926.115	RECEIVER	FAST_SENDER
928.380	SLOW_SENDER1	N/A
928.553	FAST_SENDER	N/A
932.321	RECEIVER	SLOW_SENDER1
941.036	FAST_SENDER	N/A
941.818	RECEIVER	FAST_SENDER
944.220	FAST_SENDER	N/A
950.483	RECEIVER	FAST_SENDER
952.894	FAST_SENDER	N/A
953.644	RECEIVER	FAST_SENDER
956.083	FAST_SENDER	N/A
961.910	RECEIVER	FAST_SENDER
964.328	FAST_SENDER	N/A
965.062	RECEIVER	FAST_SENDER
967.473	FAST_SENDER	N/A
973.470	RECEIVER	FAST_SENDER
975.891	FAST_SENDER	N/A
976.687	RECEIVER	FAST_SENDER
979.091	FAST_SENDER	N/A
984.760	RECEIVER	FAST_SENDER
987.186	FAST_SENDER	N/A
987.928	RECEIVER	FAST_SENDER
990.362	FAST_SENDER	N/A
996.137	RECEIVER	FAST_SENDER
998.563	FAST_SENDER	N/A
999.339	RECEIVER	FAST_SENDER
1000.330	SLOW_SENDER1	N/A
1001.741	FAST_SENDER	N/A
1011.996	SLOW_SENDER1	N/A
1014.694	FAST_SENDER	N/A
1015.451	RECEIVER	FAST_SENDER
1017.883	FAST_SENDER	N/A
1023.475	RECEIVER	FAST_SENDER
1025.880	FAST_SENDER	N/A
1026.657	RECEIVER	FAST_SENDER
1029.065	FAST_SENDER	N/A
1035.153	RECEIVER	FAST_SENDER
1037.557	FAST_SENDER	N/A
1038.292	RECEIVER	FAST_SENDER
1040.693	FAST_SENDER	N/A
1046.793	RECEIVER	FAST_SENDER
1049.215	FAST_SENDER	N/A
1049.979	RECEIVER	FAST_SENDER
1052.380	FAST_SENDER	N/A
1058.471	RECEIVER	FAST_SENDER
1060.879	FAST_SENDER	N/A
1061.624	RECEIVER	FAST_SENDER
1064.029	FAST_SENDER	N/A
1069.961	RECEIVER	FAST_SENDER
1072.411	FAST_SENDER	N/A
1073.170	RECEIVER	FAST_SENDER
1075.615	FAST_SENDER	N/A
1080.220	SLOW_SENDER1	N/A
1081.569	RECEIVER	FAST_SENDER
1084.012	FAST_SENDER	N/A
1090.089	RECEIVER	FAST_SENDER
1090.213	SLOW_SENDER1	N/A
1092.487	RECEIVER	SLOW_SENDER1
1092.505	FAST_SENDER	N/A
1098.067	RECEIVER	FAST_SENDER
1100.480	FAST_SENDER	N/A
1101.246	RECEIVER	FAST_SENDER
1108.937	FAST_SENDER	N/A
1109.686	RECEIVER	FAST_SENDER
1112.096	FAST_SENDER	N/A
1123.031	RECEIVER	FAST_SENDER
1125.080	FAST_SENDER	N/A
1130.928	RECEIVER	FAST_SENDER
1133.371	FAST_SENDER	N/A
1139.442	RECEIVER	FAST_SENDER
1141.858	FAST_SENDER	N/A
1148.180	RECEIVER	FAST_SENDER
1150.626	FAST_SENDER	N/A
1151.399	RECEIVER	FAST_SENDER
1159.033	FAST_SENDER	N/A
1159.600	SLOW_SENDER1	N/A
1159.773	RECEIVER	FAST_SENDER
1162.223	FAST_SENDER	N/A
1163.389	RECEIVER	SLOW_SENDER1
1168.175	RECEIVER	FAST_SENDER
1170.588	FAST_SENDER	N/A
1170.809	SLOW_SENDER1	N/A
1171.584	RECEIVER	SLOW_SENDER1
1176.539	RECEIVER	FAST_SENDER
1178.965	FAST_SENDER	N/A
1179.017	SLOW_SENDER1	N/A
1184.981	RECEIVER	FAST_SENDER
1187.428	FAST_SENDER	N/A
1193.146	RECEIVER	FAST_SENDER
1195.595	FAST_SENDER	N/A
1201.471	RECEIVER	FAST_SENDER
1203.921	FAST_SENDER	N/A
1204.677	RECEIVER	FAST_SENDER
1207.125	FAST_SENDER	N/A
1213.066	RECEIVER	FAST_SENDER
1215.466	FAST_SENDER	N/A
1216.221	RECEIVER	FAST_SENDER
1218.636	FAST_SENDER	N/A
1224.277	RECEIVER	FAST_SENDER
1226.727	FAST_SENDER	N/A
1227.484	RECEIVER	FAST_SENDER
1229.896	FAST_SENDER	N/A
1235.986	RECEIVER	FAST_SENDER
1238.417	FAST_SENDER	N/A
1238.810	SLOW_SENDER1	N/A
1239.163	RECEIVER	FAST_SENDER
1243.469	RECEIVER	SLOW_SENDER1
1250.879	SLOW_SENDER1	N/A
1251.485	FAST_SENDER	N/A
1252.220	RECEIVER	FAST_SENDER
1254.663	FAST_SENDER	N/A
1265.425	RECEIVER	FAST_SENDER
1267.859	FAST_SENDER	N/A
1278.346	RECEIVER	FAST_SENDER
1280.752	FAST_SENDER	N/A
1287.054	RECEIVER	FAST_SENDER
1289.468	FAST_SENDER	N/A
1295.383	RECEIVER	FAST_SENDER
1297.824	FAST_SENDER	N/A
1310.475	FAST_SENDER	N/A
1316.412	RECEIVER	FAST_SENDER
1318.770	SLOW_SENDER1	N/A
1318.856	FAST_SENDER	N/A
1325.724	RECEIVER	FAST_SENDER
1328.165	FAST_SENDER	N/A
1334.133	RECEIVER	FAST_SENDER
1336.555	FAST_SENDER	N/A
1342.685	RECEIVER	FAST_SENDER
1345.088	FAST_SENDER	N/A
1351.059	RECEIVER	FAST_SENDER
1353.486	FAST_SENDER	N/A
1359.029	RECEIVER	FAST_SENDER
1366.146	FAST_SENDER	N/A
1371.877	RECEIVER	FAST_SENDER
1374.317	FAST_SENDER	N/A
1380.295	RECEIVER	FAST_SENDER
1382.727	FAST_SENDER	N/A
1383.458	RECEIVER	FAST_SENDER
1385.897	FAST_SENDER	N/A
1391.030	SLOW_SENDER1	N/A
1392.241	RECEIVER	FAST_SENDER
1394.678	FAST_SENDER	N/A
1400.674	RECEIVER	FAST_SENDER
1401.283	SLOW_SENDER1	N/A
1402.041	RECEIVER	SLOW_SENDER1
1403.120	FAST_SENDER	N/A
1409.075	RECEIVER	FAST_SENDER
1409.470	SLOW_SENDER1	N/A
1410.273	RECEIVER	SLOW_SENDER1
1411.524	FAST_SENDER	N/A
1417.366	RECEIVER	FAST_SENDER
1417.688	SLOW_SENDER1	N/A
1418.453	RECEIVER	SLOW_SENDER1
1419.776	FAST_SENDER	N/A
1425.716	RECEIVER	FAST_SENDER
1428.136	FAST_SENDER	N/A
1433.947	RECEIVER	FAST_SENDER
1436.386	FAST_SENDER	N/A
1442.543	RECEIVER	FAST_SENDER
1444.948	FAST_SENDER	N/A
1450.689	RECEIVER	FAST_SENDER
1453.109	FAST_SENDER	N/A
1453.888	RECEIVER	FAST_SENDER
1456.321	FAST_SENDER	N/A
1462.507	RECEIVER	FAST_SENDER
1464.947	FAST_SENDER	N/A
1465.696	RECEIVER	FAST_SENDER
1468.136	FAST_SENDER	N/A
1474.055	RECEIVER	FAST_SENDER
1476.469	FAST_SENDER	N/A
1477.215	RECEIVER	FAST_SENDER
1479.659	FAST_SENDER	N/A
1485.430	SLOW_SENDER1	N/A
1485.717	RECEIVER	FAST_SENDER
1487.553	RECEIVER	SLOW_SENDER1
1493.550	FAST_SENDER	N/A
1494.989	SLOW_SENDER1	N/A
1496.295	RECEIVER	SLOW_SENDER1
1499.097	RECEIVER	FAST_SENDER
1501.529	FAST_SENDER	N/A
1503.741	SLOW_SENDER1	N/A
1504.487	RECEIVER	SLOW_SENDER1
1507.546	RECEIVER	FAST_SENDER
1509.966	FAST_SENDER	N/A
1511.922	SLOW_SENDER1	N/A
1512.674	RECEIVER	SLOW_SENDER1
1515.522	RECEIVER	FAST_SENDER
1517.970	FAST_SENDER	N/A
1523.571	RECEIVER	FAST_SENDER
1525.997	FAST_SENDER	N/A
1531.468	RECEIVER	FAST_SENDER
1533.872	FAST_SENDER	N/A
1540.118	RECEIVER	FAST_SENDER
1542.526	FAST_SENDER	N/A
1548.406	RECEIVER	FAST_SENDER
1550.808	FAST_SENDER	N/A
1551.608	RECEIVER	FAST_SENDER
1554.048	FAST_SENDER	N/A
1559.932	RECEIVER	FAST_SENDER
1562.337	FAST_SENDER	N/A
1563.076	RECEIVER	FAST_SENDER
1565.507	FAST_SENDER	N/A
1576.048	RECEIVER	FAST_SENDER
1578.480	FAST_SENDER	N/A
1579.880	SLOW_SENDER1	N/A
1583.581	RECEIVER	SLOW_SENDER1
1588.912	RECEIVER	FAST_SENDER
1591.005	SLOW_SENDER1	N/A
1591.361	FAST_SENDER	N/A
1591.812	RECEIVER	SLOW_SENDER1
1601.621	RECEIVER	FAST_SENDER
1604.026	FAST_SENDER	N/A
1609.741	RECEIVER	FAST_SENDER
1612.191	FAST_SENDER	N/A
1618.200	RECEIVER	FAST_SENDER
1620.602	FAST_SENDER	N/A
1626.686	RECEIVER	FAST_SENDER
1629.121	FAST_SENDER	N/A
1635.175	RECEIVER	FAST_SENDER
1637.612	FAST_SENDER	N/A
1643.305	RECEIVER	FAST_SENDER
1645.724	FAST_SENDER	N/A
1651.654	RECEIVER	FAST_SENDER
1654.072	FAST_SENDER	N/A
1660.050	SLOW_SENDER1	N/A
1660.054	RECEIVER	FAST_SENDER
1662.502	FAST_SENDER	N/A
1663.937	RECEIVER	SLOW_SENDER1
1668.590	RECEIVER	FAST_SENDER
1671.031	FAST_SENDER	N/A
1671.337	SLOW_SENDER1	N/A
1672.096	RECEIVER	SLOW_SENDER1
1676.951	RECEIVER	FAST_SENDER
1679.377	FAST_SENDER	N/A
1679.496	SLOW_SENDER1	N/A
1685.275	RECEIVER	FAST_SENDER
1687.695	FAST_SENDER	N/A
1693.785	RECEIVER	FAST_SENDER
1696.204	FAST_SENDER	N/A
1701.894	RECEIVER	FAST_SENDER
1704.331	FAST_SENDER	N/A
1710.592	RECEIVER	FAST_SENDER
1713.017	FAST_SENDER	N/A
1713.747	RECEIVER	FAST_SENDER
1716.173	FAST_SENDER	N/A
1722.084	RECEIVER	FAST_SENDER
1724.502	FAST_SENDER	N/A
1725.296	RECEIVER	FAST_SENDER
1727.704	FAST_SENDER	N/A
1733.938	RECEIVER	FAST_SENDER
1736.338	FAST_SENDER	N/A
1737.087	RECEIVER	FAST_SENDER
1739.290	SLOW_SENDER1	N/A
1739.493	FAST_SENDER	N/A
1745.893	RECEIVER	FAST_SENDER
1748.322	FAST_SENDER	N/A
1754.071	RECEIVER	FAST_SENDER
1756.497	FAST_SENDER	N/A
1762.350	RECEIVER	FAST_SENDER
1764.796	FAST_SENDER	N/A
1770.330	RECEIVER	FAST_SENDER
1772.730	FAST_SENDER	N/A
1778.420	RECEIVER	FAST_SENDER
1780.830	FAST_SENDER	N/A
1781.568	RECEIVER	FAST_SENDER
1783.974	FAST_SENDER	N/A
1789.717	RECEIVER	FAST_SENDER
1792.146	FAST_SENDER	N/A
1792.935	RECEIVER	FAST_SENDER
1795.362	FAST_SENDER	N/A
1805.776	RECEIVER	FAST_SENDER
1808.183	FAST_SENDER	N/A
1811.100	SLOW_SENDER1	N/A
1814.273	RECEIVER	FAST_SENDER
1816.723	FAST_SENDER	N/A
1822.701	RECEIVER	FAST_SENDER
1829.679	FAST_SENDER	N/A
1835.435	RECEIVER	FAST_SENDER
1837.841	FAST_SENDER	N/A
1843.974	RECEIVER	FAST_SENDER
1846.410	FAST_SENDER	N/A
1847.203	RECEIVER	FAST_SENDER
1849.606	FAST_SENDER	N/A
1855.105	RECEIVER	FAST_SENDER
1857.527	FAST_SENDER	N/A
1859.683	RECEIVER	FAST_SENDER
1862.114	FAST_SENDER	N/A
1868.130	RECEIVER	FAST_SENDER
1870.571	FAST_SENDER	N/A
1876.633	RECEIVER	FAST_SENDER
1879.079	FAST_SENDER	N/A
1882.990	SLOW_SENDER1	N/A
1884.773	RECEIVER	FAST_SENDER
1886.804	RECEIVER	SLOW_SENDER1
1892.434	FAST_SENDER	N/A
1894.247	SLOW_SENDER1	N/A
1895.015	RECEIVER	SLOW_SENDER1
1903.184	RECEIVER	FAST_SENDER
1905.618	FAST_SENDER	N/A
1911.288	RECEIVER	FAST_SENDER
1913.691	FAST_SENDER	N/A
1919.772	RECEIVER	FAST_SENDER
1922.200	FAST_SENDER	N/A
1927.972	RECEIVER	FAST_SENDER
1930.409	FAST_SENDER	N/A
1936.343	RECEIVER	FAST_SENDER
1938.749	FAST_SENDER	N/A
1944.733	RECEIVER	FAST_SENDER
1947.154	FAST_SENDER	N/A
1953.467	RECEIVER	FAST_SENDER
1955.903	FAST_SENDER	N/A
1961.432	RECEIVER	FAST_SENDER
1962.200	SLOW_SENDER1	N/A
1968.287	FAST_SENDER	N/A
1974.353	RECEIVER	FAST_SENDER
1976.767	FAST_SENDER	N/A
1982.441	RECEIVER	FAST_SENDER
1984.872	FAST_SENDER	N/A
1990.785	RECEIVER	FAST_SENDER
1993.229	FAST_SENDER	N/A
1999.285	RECEIVER	FAST_SENDER
2001.701	FAST_SENDER	N/A
2002.451	RECEIVER	FAST_SENDER
2004.887	FAST_SENDER	N/A
2015.400	RECEIVER	FAST_SENDER
2017.848	FAST_SENDER	N/A
2028.488	RECEIVER	FAST_SENDER
2030.913	FAST_SENDER	N/A
2035.210	SLOW_SENDER1	N/A
2039.414	RECEIVER	SLOW_SENDER1
2041.376	RECEIVER	FAST_SENDER
2043.812	FAST_SENDER	N/A
2046.860	SLOW_SENDER1	N/A
2049.746	RECEIVER	FAST_SENDER
2052.194	FAST_SENDER	N/A
2058.491	RECEIVER	FAST_SENDER
2060.939	FAST_SENDER	N/A
2067.197	RECEIVER	FAST_SENDER
2069.626	FAST_SENDER	N/A
2075.467	RECEIVER	FAST_SENDER
2077.916	FAST_SENDER	N/A
2088.885	RECEIVER	FAST_SENDER
2091.291	FAST_SENDER	N/A
2097.347	RECEIVER	FAST_SENDER
2099.756	FAST_SENDER	N/A
2105.423	RECEIVER	FAST_SENDER
2107.856	FAST_SENDER	N/A
2114.020	RECEIVER	FAST_SENDER
2114.700	SLOW_SENDER1	N/A
2116.443	FAST_SENDER	N/A
2122.641	RECEIVER	FAST_SENDER
2125.048	FAST_SENDER	N/A
2125.882	SLOW_SENDER1	N/A
2126.642	RECEIVER	SLOW_SENDER1
2131.302	RECEIVER	FAST_SENDER
2133.749	FAST_SENDER	N/A
2139.637	RECEIVER	FAST_SENDER
2142.067	FAST_SENDER	N/A
2148.217	RECEIVER	FAST_SENDER
2150.619	FAST_SENDER	N/A
2156.516	RECEIVER	FAST_SENDER
2158.916	FAST_SENDER	N/A
2164.894	RECEIVER	FAST_SENDER
2167.297	FAST_SENDER	N/A
2177.249	RECEIVER	FAST_SENDER
2179.651	FAST_SENDER	N/A
2185.599	RECEIVER	FAST_SENDER
2188.036	FAST_SENDER	N/A
2193.700	SLOW_SENDER1	N/A
2193.999	RECEIVER	FAST_SENDER
2202.091	FAST_SENDER	N/A
2208.138	RECEIVER	FAST_SENDER
2210.581	FAST_SENDER	N/A
2216.671	RECEIVER	FAST_SENDER
2223.794	FAST_SENDER	N/A
2229.673	RECEIVER	FAST_SENDER
2232.121	FAST_SENDER	N/A
2238.029	RECEIVER	FAST_SENDER
2240.478	FAST_SENDER	N/A
2246.847	RECEIVER	FAST_SENDER
2249.276	FAST_SENDER	N/A
2254.932	RECEIVER	FAST_SENDER
2257.343	FAST_SENDER	N/A
2263.560	RECEIVER	FAST_SENDER
2265.967	FAST_SENDER	N/A
2266.020	SLOW_SENDER1	N/A
2270.213	RECEIVER	SLOW_SENDER1
2272.825	RECEIVER	FAST_SENDER
2275.237	FAST_SENDER	N/A
2277.659	SLOW_SENDER1	N/A
2278.426	RECEIVER	SLOW_SENDER1
2281.102	RECEIVER	FAST_SENDER
2283.507	FAST_SENDER	N/A
2289.652	RECEIVER	FAST_SENDER
2292.070	FAST_SENDER	N/A
2297.824	RECEIVER	FAST_SENDER
2300.245	FAST_SENDER	N/A
2306.241	RECEIVER	FAST_SENDER
2308.663	FAST_SENDER	N/A
2309.390	RECEIVER	FAST_SENDER
2311.821	FAST_SENDER	N/A
2317.914	RECEIVER	FAST_SENDER
2320.341	FAST_SENDER	N/A
2321.087	RECEIVER	FAST_SENDER
2323.524	FAST_SENDER	N/A
2329.494	RECEIVER	FAST_SENDER
2331.927	FAST_SENDER	N/A
2332.694	RECEIVER	FAST_SENDER
2335.118	FAST_SENDER	N/A
2341.097	RECEIVER	FAST_SENDER
2343.535	FAST_SENDER	N/A
2344.295	RECEIVER	FAST_SENDER
2345.400	SLOW_SENDER1	N/A
2346.710	FAST_SENDER	N/A
2350.301	RECEIVER	SLOW_SENDER1
2357.703	SLOW_SENDER1	N/A
2359.843	FAST_SENDER	N/A
2360.624	RECEIVER	FAST_SENDER
2363.034	FAST_SENDER	N/A
2369.058	RECEIVER	FAST_SENDER
2371.478	FAST_SENDER	N/A
2372.229	RECEIVER	FAST_SENDER
2374.662	FAST_SENDER	N/A
2380.637	RECEIVER	FAST_SENDER
2383.043	FAST_SENDER	N/A
2383.804	RECEIVER	FAST_SENDER
2386.205	FAST_SENDER	N/A
2392.264	RECEIVER	FAST_SENDER
2394.713	FAST_SENDER	N/A
2395.498	RECEIVER	FAST_SENDER
2397.910	FAST_SENDER	N/A
2403.480	RECEIVER	FAST_SENDER
2405.887	FAST_SENDER	N/A
2406.648	RECEIVER	FAST_SENDER
2409.068	FAST_SENDER	N/A
2414.926	RECEIVER	FAST_SENDER
2417.326	FAST_SENDER	N/A
2418.114	RECEIVER	FAST_SENDER
2420.548	FAST_SENDER	N/A
2425.660	SLOW_SENDER1	N/A
2427.030	RECEIVER	FAST_SENDER
2429.462	FAST_SENDER	N/A
2435.385	SLOW_SENDER1	N/A
2435.550	RECEIVER	FAST_SENDER
2437.711	RECEIVER	SLOW_SENDER1
2437.984	FAST_SENDER	N/A
2443.630	RECEIVER	FAST_SENDER
2446.034	FAST_SENDER	N/A
2446.766	RECEIVER	FAST_SENDER
2454.495	FAST_SENDER	N/A
2455.268	RECEIVER	FAST_SENDER
2457.708	FAST_SENDER	N/A
2463.944	RECEIVER	FAST_SENDER
2466.380	FAST_SENDER	N/A
2467.163	RECEIVER	FAST_SENDER
2469.563	FAST_SENDER	N/A
2475.310	RECEIVER	FAST_SENDER
2477.753	FAST_SENDER	N/A
2478.499	RECEIVER	FAST_SENDER
2480.933	FAST_SENDER	N/A
2486.865	RECEIVER	FAST_SENDER
2489.291	FAST_SENDER	N/A
2490.075	RECEIVER	FAST_SENDER
2492.489	FAST_SENDER	N/A
2498.385	RECEIVER	FAST_SENDER
2500.787	FAST_SENDER	N/A
2501.554	RECEIVER	FAST_SENDER
2504.000	FAST_SENDER	N/A
2504.950	SLOW_SENDER1	N/A
2508.987	RECEIVER	SLOW_SENDER1
2516.433	SLOW_SENDER1	N/A
2516.485	FAST_SENDER	N/A
2517.778	RECEIVER	FAST_SENDER
2520.205	FAST_SENDER	N/A
2526.194	RECEIVER	FAST_SENDER
2528.606	FAST_SENDER	N/A
2529.378	RECEIVER	FAST_SENDER
2531.787	FAST_SENDER	N/A
2542.625	RECEIVER	FAST_SENDER
2545.063	FAST_SENDER	N/A
2551.025	RECEIVER	FAST_SENDER
2558.238	FAST_SENDER	N/A
2563.878	RECEIVER	FAST_SENDER
2566.302	FAST_SENDER	N/A
2567.096	RECEIVER	FAST_SENDER
2569.540	FAST_SENDER	N/A
2575.659	RECEIVER	FAST_SENDER
2578.064	FAST_SENDER	N/A
2578.816	RECEIVER	FAST_SENDER
2581.224	FAST_SENDER	N/A
2584.540	SLOW_SENDER1	N/A
2587.334	RECEIVER	FAST_SENDER
2589.772	FAST_SENDER	N/A
2595.432	RECEIVER	FAST_SENDER
2597.876	FAST_SENDER	N/A
2598.635	RECEIVER	FAST_SENDER
2601.056	FAST_SENDER	N/A
2606.674	RECEIVER	FAST_SENDER
2609.103	FAST_SENDER	N/A
2609.886	RECEIVER	FAST_SENDER
2612.332	FAST_SENDER	N/A
2617.882	RECEIVER	FAST_SENDER
2620.322	FAST_SENDER	N/A
2621.122	RECEIVER	FAST_SENDER
2628.560	FAST_SENDER	N/A
2634.683	RECEIVER	FAST_SENDER
2637.113	FAST_SENDER	N/A
2643.083	RECEIVER	FAST_SENDER
2649.753	FAST_SENDER	N/A
2650.497	RECEIVER	FAST_SENDER
2652.946	FAST_SENDER	N/A
2657.390	SLOW_SENDER1	N/A
2663.488	RECEIVER	FAST_SENDER
2665.908	FAST_SENDER	N/A
2668.916	SLOW_SENDER1	N/A
2669.669	RECEIVER	SLOW_SENDER1
2672.296	RECEIVER	FAST_SENDER
2674.735	FAST_SENDER	N/A
2680.430	RECEIVER	FAST_SENDER
2682.874	FAST_SENDER	N/A
2688.729	RECEIVER	FAST_SENDER
2691.159	FAST_SENDER	N/A
2697.203	RECEIVER	FAST_SENDER
2699.617	FAST_SENDER	N/A
2705.681	RECEIVER	FAST_SENDER
2708.099	FAST_SENDER	N/A
2720.235	FAST_SENDER	N/A
2721.031	RECEIVER	FAST_SENDER
2723.438	FAST_SENDER	N/A
2729.296	RECEIVER	FAST_SENDER
2731.701	FAST_SENDER	N/A
2732.423	RECEIVER	FAST_SENDER
2734.824	FAST_SENDER	N/A
2736.720	SLOW_SENDER1	N/A
2740.778	RECEIVER	SLOW_SENDER1
2747.966	FAST_SENDER	N/A
2748.732	RECEIVER	FAST_SENDER
2751.159	FAST_SENDER	N/A
2756.861	RECEIVER	FAST_SENDER
2759.301	FAST_SENDER	N/A
2760.071	RECEIVER	FAST_SENDER
2762.510	FAST_SENDER	N/A
2768.488	RECEIVER	FAST_SENDER
2770.894	FAST_SENDER	N/A
2771.681	RECEIVER	FAST_SENDER
2774.092	FAST_SENDER	N/A
2780.356	RECEIVER	FAST_SENDER
2782.798	FAST_SENDER	N/A
2783.564	RECEIVER	FAST_SENDER
2785.975	FAST_SENDER	N/A
2791.822	RECEIVER	FAST_SENDER
2794.236	FAST_SENDER	N/A
2794.989	RECEIVER	FAST_SENDER
2797.417	FAST_SENDER	N/A
2803.612	RECEIVER	FAST_SENDER
2806.044	FAST_SENDER	N/A
2806.782	RECEIVER	FAST_SENDER
2809.223	FAST_SENDER	N/A
2810.040	SLOW_SENDER1	N/A
2821.487	SLOW_SENDER1	N/A
2821.902	FAST_SENDER	N/A
2822.689	RECEIVER	FAST_SENDER
2825.104	FAST_SENDER	N/A
2831.183	RECEIVER	FAST_SENDER
2833.597	FAST_SENDER	N/A
2834.305	RECEIVER	FAST_SENDER
2836.747	FAST_SENDER	N/A
2842.526	RECEIVER	FAST_SENDER
2844.955	FAST_SENDER	N/A
2845.726	RECEIVER	FAST_SENDER
2848.172	FAST_SENDER	N/A
2853.823	RECEIVER	FAST_SENDER
2856.260	FAST_SENDER	N/A
2857.002	RECEIVER	FAST_SENDER
2859.444	FAST_SENDER	N/A
2865.089	RECEIVER	FAST_SENDER
2867.517	FAST_SENDER	N/A
2868.279	RECEIVER	FAST_SENDER
2870.712	FAST_SENDER	N/A
2876.366	RECEIVER	FAST_SENDER
2878.805	FAST_SENDER	N/A
2879.577	RECEIVER	FAST_SENDER
2882.010	FAST_SENDER	N/A
2887.538	RECEIVER	FAST_SENDER
2889.985	FAST_SENDER	N/A
2890.190	SLOW_SENDER1	N/A
2890.779	RECEIVER	FAST_SENDER
2893.212	FAST_SENDER	N/A
2895.514	RECEIVER	FAST_SENDER
2897.928	FAST_SENDER	N/A
2901.700	SLOW_SENDER1	N/A
2902.440	RECEIVER	SLOW_SENDER1
2909.869	SLOW_SENDER1	N/A
2910.726	FAST_SENDER	N/A
2911.537	RECEIVER	FAST_SENDER
2918.949	FAST_SENDER	N/A
2919.675	RECEIVER	FAST_SENDER
2922.110	FAST_SENDER	N/A
2928.064	RECEIVER	FAST_SENDER
2930.476	FAST_SENDER	N/A
2931.232	RECEIVER	FAST_SENDER
2933.681	FAST_SENDER	N/A
2939.892	RECEIVER	FAST_SENDER
2942.326	FAST_SENDER	N/A
2943.094	RECEIVER	FAST_SENDER
2945.504	FAST_SENDER	N/A
2951.270	RECEIVER	FAST_SENDER
2953.674	FAST_SENDER	N/A
2954.423	RECEIVER	FAST_SENDER
2956.840	FAST_SENDER	N/A
2962.517	RECEIVER	FAST_SENDER
2964.946	FAST_SENDER	N/A
2965.728	RECEIVER	FAST_SENDER
2968.149	FAST_SENDER	N/A
2974.501	RECEIVER	FAST_SENDER
2976.915	FAST_SENDER	N/A
2977.665	RECEIVER	FAST_SENDER
2977.840	SLOW_SENDER1	N/A
2980.101	FAST_SENDER	N/A
2981.851	RECEIVER	SLOW_SENDER1
2989.288	SLOW_SENDER1	N/A
2992.497	FAST_SENDER	N/A
2993.279	RECEIVER	FAST_SENDER
2995.702	FAST_SENDER	N/A
3001.774	RECEIVER	FAST_SENDER
3004.192	FAST_SENDER	N/A
3004.960	RECEIVER	FAST_SENDER
3007.404	FAST_SENDER	N/A
3013.216	RECEIVER	FAST_SENDER
3019.830	FAST_SENDER	N/A
3020.589	RECEIVER	FAST_SENDER
3023.006	FAST_SENDER	N/A
3033.494	RECEIVER	FAST_SENDER
3035.933	FAST_SENDER	N/A
3036.682	RECEIVER	FAST_SENDER
3039.114	FAST_SENDER	N/A
3045.534	RECEIVER	FAST_SENDER
3047.934	FAST_SENDER	N/A
3048.705	RECEIVER	FAST_SENDER
3051.147	FAST_SENDER	N/A
3057.247	RECEIVER	FAST_SENDER
3058.390	SLOW_SENDER1	N/A
3059.682	FAST_SENDER	N/A
3064.622	SLOW_SENDER1	N/A
3066.138	RECEIVER	FAST_SENDER
3068.560	FAST_SENDER	N/A
3069.332	RECEIVER	FAST_SENDER
3071.766	FAST_SENDER	N/A
3077.841	RECEIVER	FAST_SENDER
3080.283	FAST_SENDER	N/A
3081.001	RECEIVER	FAST_SENDER
3083.441	FAST_SENDER	N/A
3089.218	RECEIVER	FAST_SENDER
3091.634	FAST_SENDER	N/A
3092.399	RECEIVER	FAST_SENDER
3094.809	FAST_SENDER	N/A
3100.476	RECEIVER	FAST_SENDER
3102.893	FAST_SENDER	N/A
3103.652	RECEIVER	FAST_SENDER
3106.065	FAST_SENDER	N/A
3112.401	RECEIVER	FAST_SENDER
3114.827	FAST_SENDER	N/A
3115.576	RECEIVER	FAST_SENDER
3118.016	FAST_SENDER	N/A
3128.745	RECEIVER	FAST_SENDER
3131.190	FAST_SENDER	N/A
3135.190	SLOW_SENDER1	N/A
3137.143	RECEIVER	FAST_SENDER
3145.122	FAST_SENDER	N/A
3146.640	SLOW_SENDER1	N/A
3147.425	RECEIVER	SLOW_SENDER1
3151.591	RECEIVER	FAST_SENDER
3154.021	FAST_SENDER	N/A
3159.604	RECEIVER	FAST_SENDER
3162.035	FAST_SENDER	N/A
3167.942	RECEIVER	FAST_SENDER
3170.344	FAST_SENDER	N/A
3176.398	RECEIVER	FAST_SENDER
3178.826	FAST_SENDER	N/A
3181.013	RECEIVER	FAST_SENDER
3183.435	FAST_SENDER	N/A
3189.327	RECEIVER	FAST_SENDER
3191.774	FAST_SENDER	N/A
3198.114	RECEIVER	FAST_SENDER
3200.541	FAST_SENDER	N/A
3206.877	RECEIVER	FAST_SENDER
3209.313	FAST_SENDER	N/A
3214.740	SLOW_SENDER1	N/A
3215.250	RECEIVER	FAST_SENDER
3217.207	RECEIVER	SLOW_SENDER1
3217.697	FAST_SENDER	N/A
3224.628	SLOW_SENDER1	N/A
3225.392	RECEIVER	SLOW_SENDER1
3228.342	RECEIVER	FAST_SENDER
3230.792	FAST_SENDER	N/A
3232.819	SLOW_SENDER1	N/A
3233.555	RECEIVER	SLOW_SENDER1
3236.806	RECEIVER	FAST_SENDER
3239.218	FAST_SENDER	N/A
3240.975	SLOW_SENDER1	N/A
3241.745	RECEIVER	SLOW_SENDER1
3244.814	RECEIVER	FAST_SENDER
3247.226	FAST_SENDER	N/A
3257.993	RECEIVER	FAST_SENDER
3260.431	FAST_SENDER	N/A
3266.503	RECEIVER	FAST_SENDER
3268.951	FAST_SENDER	N/A
3274.526	RECEIVER	FAST_SENDER
3276.926	FAST_SENDER	N/A
3283.045	RECEIVER	FAST_SENDER
3285.445	FAST_SENDER	N/A
3291.308	RECEIVER	FAST_SENDER
3293.744	FAST_SENDER	N/A
3304.329	RECEIVER	FAST_SENDER
3306.776	FAST_SENDER	N/A
3308.810	SLOW_SENDER1	N/A
3312.623	RECEIVER	SLOW_SENDER1
3318.021	RECEIVER	FAST_SENDER
3320.028	SLOW_SENDER1	N/A
3320.447	FAST_SENDER	N/A
3320.777	RECEIVER	SLOW_SENDER1
3326.655	RECEIVER	FAST_SENDER
3329.090	FAST_SENDER	N/A
3334.677	RECEIVER	FAST_SENDER
3337.089	FAST_SENDER	N/A
3342.983	RECEIVER	FAST_SENDER
3345.383	FAST_SENDER	N/A
3351.381	RECEIVER	FAST_SENDER
3353.789	FAST_SENDER	N/A
3359.499	RECEIVER	FAST_SENDER
3361.932	FAST_SENDER	N/A
3367.932	RECEIVER	FAST_SENDER
3370.339	FAST_SENDER	N/A
3376.308	RECEIVER	FAST_SENDER
3378.753	FAST_SENDER	N/A
3379.526	RECEIVER	FAST_SENDER
3381.944	FAST_SENDER	N/A
3387.820	RECEIVER	FAST_SENDER
3388.350	SLOW_SENDER1	N/A
3389.099	RECEIVER	SLOW_SENDER1
3390.252	FAST_SENDER	N/A
3394.520	SLOW_SENDER1	N/A
3396.123	RECEIVER	FAST_SENDER
3398.546	FAST_SENDER	N/A
3398.664	RECEIVER	SLOW_SENDER1
3404.148	RECEIVER	FAST_SENDER
3406.561	FAST_SENDER	N/A
3412.591	RECEIVER	FAST_SENDER
3415.003	FAST_SENDER	N/A
3420.870	RECEIVER	FAST_SENDER
3423.304	FAST_SENDER	N/A
3424.075	RECEIVER	FAST_SENDER
3431.890	FAST_SENDER	N/A
3437.833	RECEIVER	FAST_SENDER
3440.275	FAST_SENDER	N/A
3441.018	RECEIVER	FAST_SENDER
3443.454	FAST_SENDER	N/A
3449.039	RECEIVER	FAST_SENDER
3451.470	FAST_SENDER	N/A
3452.213	RECEIVER	FAST_SENDER
3454.635	FAST_SENDER	N/A
3460.824	RECEIVER	FAST_SENDER
3463.274	FAST_SENDER	N/A
3464.052	RECEIVER	FAST_SENDER
3465.810	SLOW_SENDER1	N/A
3471.570	FAST_SENDER	N/A
3472.311	RECEIVER	FAST_SENDER
3474.741	FAST_SENDER	N/A
3480.812	RECEIVER	FAST_SENDER
3483.251	FAST_SENDER	N/A
3489.209	RECEIVER	FAST_SENDER
3491.626	FAST_SENDER	N/A
3497.676	RECEIVER	FAST_SENDER
3500.121	FAST_SENDER	N/A
3505.729	RECEIVER	FAST_SENDER
3508.157	FAST_SENDER	N/A
3514.063	RECEIVER	FAST_SENDER
3516.474	FAST_SENDER	N/A
3517.260	RECEIVER	FAST_SENDER
3519.682	FAST_SENDER	N/A
3525.632	RECEIVER	FAST_SENDER
3528.042	FAST_SENDER	N/A
3528.825	RECEIVER	FAST_SENDER
3531.240	FAST_SENDER	N/A
3537.162	RECEIVER	FAST_SENDER
3537.730	SLOW_SENDER1	N/A
3538.488	RECEIVER	SLOW_SENDER1
3539.569	FAST_SENDER	N/A
3543.916	SLOW_SENDER1	N/A
3545.436	RECEIVER	FAST_SENDER
3547.862	FAST_SENDER	N/A
3547.915	RECEIVER	SLOW_SENDER1
3554.168	RECEIVER	FAST_SENDER
3556.589	FAST_SENDER	N/A
3562.380	RECEIVER	FAST_SENDER
3564.798	FAST_SENDER	N/A
3565.565	RECEIVER	FAST_SENDER
3567.998	FAST_SENDER	N/A
3574.139	RECEIVER	FAST_SENDER
3576.582	FAST_SENDER	N/A
3577.356	RECEIVER	FAST_SENDER
3579.789	FAST_SENDER	N/A
3585.345	RECEIVER	FAST_SENDER
3587.789	FAST_SENDER	N/A
3588.575	RECEIVER	FAST_SENDER
3591.005	FAST_SENDER	N/A
3596.757	RECEIVER	FAST_SENDER
3599.162	FAST_SENDER	N/A
3599.962	RECEIVER	FAST_SENDER
3602.401	FAST_SENDER	N/A
3613.301	RECEIVER	FAST_SENDER
3615.070	SLOW_SENDER1	N/A
3615.706	FAST_SENDER	N/A
3619.376	RECEIVER	SLOW_SENDER1
3625.752	RECEIVER	FAST_SENDER
3626.817	SLOW_SENDER1	N/A
3627.596	RECEIVER	SLOW_SENDER1
3628.154	FAST_SENDER	N/A
3634.209	RECEIVER	FAST_SENDER
3635.037	SLOW_SENDER1	N/A
3635.808	RECEIVER	SLOW_SENDER1
3636.648	FAST_SENDER	N/A
3642.360	RECEIVER	FAST_SENDER
3644.784	FAST_SENDER	N/A
3650.374	RECEIVER	FAST_SENDER
3652.786	FAST_SENDER	N/A
3658.265	RECEIVER	FAST_SENDER
3660.701	FAST_SENDER	N/A
3666.381	RECEIVER	FAST_SENDER
3668.781	FAST_SENDER	N/A
3674.870	RECEIVER	FAST_SENDER
3677.308	FAST_SENDER	N/A
3683.333	RECEIVER	FAST_SENDER
3685.776	FAST_SENDER	N/A
3691.616	RECEIVER	FAST_SENDER
3694.018	FAST_SENDER	N/A
3702.820	SLOW_SENDER1	N/A
3704.864	RECEIVER	FAST_SENDER
3707.285	RECEIVER	SLOW_SENDER1
3707.288	FAST_SENDER	N/A
3713.285	RECEIVER	FAST_SENDER
3714.715	SLOW_SENDER1	N/A
3715.494	RECEIVER	SLOW_SENDER1
3715.686	FAST_SENDER	N/A
3721.559	RECEIVER	FAST_SENDER
3722.899	SLOW_SENDER1	N/A
3723.649	RECEIVER	SLOW_SENDER1
3724.000	FAST_SENDER	N/A
3729.922	RECEIVER	FAST_SENDER
3732.371	FAST_SENDER	N/A
3738.262	RECEIVER	FAST_SENDER
3740.681	FAST_SENDER	N/A
3746.179	RECEIVER	FAST_SENDER
3748.619	FAST_SENDER	N/A
3754.462	RECEIVER	FAST_SENDER
3756.864	FAST_SENDER	N/A
3762.900	RECEIVER	FAST_SENDER
3765.314	FAST_SENDER	N/A
3771.598	RECEIVER	FAST_SENDER
3774.032	FAST_SENDER	N/A
3780.030	RECEIVER	FAST_SENDER
3782.463	FAST_SENDER	N/A
3788.248	RECEIVER	FAST_SENDER
3790.670	FAST_SENDER	N/A
3790.780	SLOW_SENDER1	N/A
3791.436	RECEIVER	FAST_SENDER
3793.885	FAST_SENDER	N/A
3794.896	RECEIVER	SLOW_SENDER1
3800.119	RECEIVER	FAST_SENDER
3802.304	SLOW_SENDER1	N/A
3802.553	FAST_SENDER	N/A
3803.103	RECEIVER	SLOW_SENDER1
3808.332	RECEIVER	FAST_SENDER
3810.770	FAST_SENDER	N/A
3816.670	RECEIVER	FAST_SENDER
3819.104	FAST_SENDER	N/A
3825.430	RECEIVER	FAST_SENDER
3827.836	FAST_SENDER	N/A
3828.569	RECEIVER	FAST_SENDER
3830.977	FAST_SENDER	N/A
3841.452	RECEIVER	FAST_SENDER
3843.894	FAST_SENDER	N/A
3849.881	RECEIVER	FAST_SENDER
3852.327	FAST_SENDER	N/A
3858.239	RECEIVER	FAST_SENDER
3860.644	FAST_SENDER	N/A
3866.658	RECEIVER	FAST_SENDER
3869.065	FAST_SENDER	N/A
3869.793	RECEIVER	FAST_SENDER
3870.240	SLOW_SENDER1	N/A
3872.227	FAST_SENDER	N/A
3874.396	RECEIVER	SLOW_SENDER1
3877.976	RECEIVER	FAST_SENDER
3880.406	FAST_SENDER	N/A
3881.833	SLOW_SENDER1	N/A
3883.108	RECEIVER	SLOW_SENDER1
3886.196	RECEIVER	FAST_SENDER
3888.606	FAST_SENDER	N/A
3894.664	RECEIVER	FAST_SENDER
3897.114	FAST_SENDER	N/A
3903.429	RECEIVER	FAST_SENDER
3905.844	FAST_SENDER	N/A
3906.605	RECEIVER	FAST_SENDER
3909.005	FAST_SENDER	N/A
3915.112	RECEIVER	FAST_SENDER
3917.520	FAST_SENDER	N/A
3918.286	RECEIVER	FAST_SENDER
3920.734	FAST_SENDER	N/A
3926.694	RECEIVER	FAST_SENDER
3929.139	FAST_SENDER	N/A
3929.905	RECEIVER	FAST_SENDER
3932.332	FAST_SENDER	N/A
3938.478	RECEIVER	FAST_SENDER
3940.926	FAST_SENDER	N/A
3941.714	RECEIVER	FAST_SENDER
3944.159	FAST_SENDER	N/A
3950.078	RECEIVER	FAST_SENDER
3950.180	SLOW_SENDER1	N/A
3950.963	RECEIVER	SLOW_SENDER1
3952.503	FAST_SENDER	N/A
3956.409	SLOW_SENDER1	N/A
3958.588	RECEIVER	FAST_SENDER
3966.058	FAST_SENDER	N/A
3966.814	RECEIVER	FAST_SENDER
3969.248	FAST_SENDER	N/A
3975.223	RECEIVER	FAST_SENDER
3977.632	FAST_SENDER	N/A
3978.417	RECEIVER	FAST_SENDER
3980.829	FAST_SENDER	N/A
3986.962	RECEIVER	FAST_SENDER
3989.405	FAST_SENDER	N/A
3990.168	RECEIVER	FAST_SENDER
3992.610	FAST_SENDER	N/A
3998.435	RECEIVER	FAST_SENDER
4000.860	FAST_SENDER	N/A
4001.593	RECEIVER	FAST_SENDER
4004.023	FAST_SENDER	N/A
4009.894	RECEIVER	FAST_SENDER
4012.334	FAST_SENDER	N/A
4013.060	RECEIVER	FAST_SENDER
4015.503	FAST_SENDER	N/A
4021.601	RECEIVER	FAST_SENDER
4024.019	FAST_SENDER	N/A
4024.771	RECEIVER	FAST_SENDER
4027.206	FAST_SENDER	N/A
4027.460	SLOW_SENDER1	N/A
4040.059	FAST_SENDER	N/A
4040.845	RECEIVER	FAST_SENDER
4043.250	FAST_SENDER	N/A
4049.210	RECEIVER	FAST_SENDER
4051.651	FAST_SENDER	N/A
4057.506	RECEIVER	FAST_SENDER
4059.918	FAST_SENDER	N/A
4060.688	RECEIVER	FAST_SENDER
4063.106	FAST_SENDER	N/A
4069.415	RECEIVER	FAST_SENDER
4071.838	FAST_SENDER	N/A
4074.285	RECEIVER	FAST_SENDER
4076.729	FAST_SENDER	N/A
4082.179	RECEIVER	FAST_SENDER
4084.594	FAST_SENDER	N/A
4090.532	RECEIVER	FAST_SENDER
4092.971	FAST_SENDER	N/A
4098.580	RECEIVER	FAST_SENDER
4099.520	SLOW_SENDER1	N/A
4100.985	FAST_SENDER	N/A
4106.584	RECEIVER	FAST_SENDER
4109.022	FAST_SENDER	N/A
4111.572	SLOW_SENDER1	N/A
4112.331	RECEIVER	SLOW_SENDER1
4114.996	RECEIVER	FAST_SENDER
4117.413	FAST_SENDER	N/A
4123.484	RECEIVER	FAST_SENDER
4125.933	FAST_SENDER	N/A
4131.812	RECEIVER	FAST_SENDER
4134.251	FAST_SENDER	N/A
4139.845	RECEIVER	FAST_SENDER
4146.375	FAST_SENDER	N/A
4147.128	RECEIVER	FAST_SENDER
4149.536	FAST_SENDER	N/A
4155.122	RECEIVER	FAST_SENDER
4157.565	FAST_SENDER	N/A
4158.384	RECEIVER	FAST_SENDER
4160.828	FAST_SENDER	N/A
4166.429	RECEIVER	FAST_SENDER
4168.837	FAST_SENDER	N/A
4169.638	RECEIVER	FAST_SENDER
4172.080	FAST_SENDER	N/A
4177.707	RECEIVER	FAST_SENDER
4179.330	SLOW_SENDER1	N/A
4180.120	FAST_SENDER	N/A
4180.129	RECEIVER	SLOW_SENDER1
4185.549	SLOW_SENDER1	N/A
4186.230	RECEIVER	FAST_SENDER
4188.328	RECEIVER	SLOW_SENDER1
4188.637	FAST_SENDER	N/A
4194.561	RECEIVER	FAST_SENDER
4195.734	SLOW_SENDER1	N/A
4196.480	RECEIVER	SLOW_SENDER1
4197.009	FAST_SENDER	N/A
4203.308	RECEIVER	FAST_SENDER
4203.894	SLOW_SENDER1	N/A
4205.740	FAST_SENDER	N/A
4212.034	RECEIVER	FAST_SENDER
4214.463	FAST_SENDER	N/A
4219.891	RECEIVER	FAST_SENDER
4222.292	FAST_SENDER	N/A
4223.010	RECEIVER	FAST_SENDER
4225.445	FAST_SENDER	N/A
4231.030	RECEIVER	FAST_SENDER
4233.466	FAST_SENDER	N/A
4234.238	RECEIVER	FAST_SENDER
4236.661	FAST_SENDER	N/A
4242.834	RECEIVER	FAST_SENDER
4245.234	FAST_SENDER	N/A
4245.960	RECEIVER	FAST_SENDER
4253.518	FAST_SENDER	N/A
4254.295	RECEIVER	FAST_SENDER
4256.699	FAST_SENDER	N/A
4262.747	RECEIVER	FAST_SENDER
4263.730	SLOW_SENDER1	N/A
4264.518	RECEIVER	SLOW_SENDER1
4265.197	FAST_SENDER	N/A
4269.936	SLOW_SENDER1	N/A
4270.970	RECEIVER	FAST_SENDER
4273.386	FAST_SENDER	N/A
4273.423	RECEIVER	SLOW_SENDER1
4279.052	RECEIVER	FAST_SENDER
4281.468	FAST_SENDER	N/A
4287.633	RECEIVER	FAST_SENDER
4290.064	FAST_SENDER	N/A
4295.647	RECEIVER	FAST_SENDER
4298.095	FAST_SENDER	N/A
4298.820	RECEIVER	FAST_SENDER
4301.224	FAST_SENDER	N/A
4307.026	RECEIVER	FAST_SENDER
4309.455	FAST_SENDER	N/A
4310.238	RECEIVER	FAST_SENDER
4312.656	FAST_SENDER	N/A
4318.496	RECEIVER	FAST_SENDER
4320.896	FAST_SENDER	N/A
4321.683	RECEIVER	FAST_SENDER
4324.111	FAST_SENDER	N/A
4329.725	RECEIVER	FAST_SENDER
4332.137	FAST_SENDER	N/A
4332.914	RECEIVER	FAST_SENDER
4335.345	FAST_SENDER	N/A
4340.490	SLOW_SENDER1	N/A
4341.922	RECEIVER	FAST_SENDER
4342.727	RECEIVER	SLOW_SENDER1
4344.348	FAST_SENDER	N/A
4350.170	SLOW_SENDER1	N/A
4350.277	RECEIVER	FAST_SENDER
4352.582	RECEIVER	SLOW_SENDER1
4352.684	FAST_SENDER	N/A
4358.792	RECEIVER	FAST_SENDER
4361.228	FAST_SENDER	N/A
4366.906	RECEIVER	FAST_SENDER
4369.328	FAST_SENDER	N/A
4370.043	RECEIVER	FAST_SENDER
4372.488	FAST_SENDER	N/A
4378.401	RECEIVER	FAST_SENDER
4380.837	FAST_SENDER	N/A
4381.559	RECEIVER	FAST_SENDER
4383.990	FAST_SENDER	N/A
4389.838	RECEIVER	FAST_SENDER
4392.288	FAST_SENDER	N/A
4393.019	RECEIVER	FAST_SENDER
4395.424	FAST_SENDER	N/A
4400.885	RECEIVER	FAST_SENDER
4403.287	FAST_SENDER	N/A
4404.049	RECEIVER	FAST_SENDER
4406.476	FAST_SENDER	N/A
4412.611	RECEIVER	FAST_SENDER
4415.039	FAST_SENDER	N/A
4415.809	RECEIVER	FAST_SENDER
4418.228	FAST_SENDER	N/A
4419.630	SLOW_SENDER1	N/A
4423.694	RECEIVER	SLOW_SENDER1
4431.129	SLOW_SENDER1	N/A
4431.135	FAST_SENDER	N/A
4432.437	RECEIVER	FAST_SENDER
4434.877	FAST_SENDER	N/A
4440.920	RECEIVER	FAST_SENDER
4443.341	FAST_SENDER	N/A
4444.135	RECEIVER	FAST_SENDER
4446.562	FAST_SENDER	N/A
4452.718	RECEIVER	FAST_SENDER
4455.161	FAST_SENDER	N/A
4455.907	RECEIVER	FAST_SENDER
4458.344	FAST_SENDER	N/A
4464.273	RECEIVER	FAST_SENDER
4466.695	FAST_SENDER	N/A
4467.442	RECEIVER	FAST_SENDER
4469.856	FAST_SENDER	N/A
4476.049	RECEIVER	FAST_SENDER
4478.452	FAST_SENDER	N/A
4479.205	RECEIVER	FAST_SENDER
4481.640	FAST_SENDER	N/A
4487.624	RECEIVER	FAST_SENDER
4490.063	FAST_SENDER	N/A
4490.803	RECEIVER	FAST_SENDER
4493.247	FAST_SENDER	N/A
4499.045	RECEIVER	FAST_SENDER
4499.230	SLOW_SENDER1	N/A
4501.487	FAST_SENDER	N/A
4502.256	RECEIVER	FAST_SENDER
4504.677	FAST_SENDER	N/A
4510.766	SLOW_SENDER1	N/A
4517.054	FAST_SENDER	N/A
4517.826	RECEIVER	FAST_SENDER
4520.240	FAST_SENDER	N/A
4526.140	RECEIVER	FAST_SENDER
4528.566	FAST_SENDER	N/A
4529.320	RECEIVER	FAST_SENDER
4531.744	FAST_SENDER	N/A
4537.654	RECEIVER	FAST_SENDER
4540.081	FAST_SENDER	N/A
4540.894	RECEIVER	FAST_SENDER
4543.344	FAST_SENDER	N/A
4549.150	RECEIVER	FAST_SENDER
4551.572	FAST_SENDER	N/A
4552.330	RECEIVER	FAST_SENDER
4554.773	FAST_SENDER	N/A
4560.631	RECEIVER	FAST_SENDER
4563.062	FAST_SENDER	N/A
4563.853	RECEIVER	FAST_SENDER
4566.287	FAST_SENDER	N/A
4572.417	RECEIVER	FAST_SENDER
4574.846	FAST_SENDER	N/A
4575.608	RECEIVER	FAST_SENDER
4578.016	FAST_SENDER	N/A
4578.570	SLOW_SENDER1	N/A
4590.510	SLOW_SENDER1	N/A
4591.407	FAST_SENDER	N/A
4592.159	RECEIVER	FAST_SENDER
4594.596	FAST_SENDER	N/A
4600.471	RECEIVER	FAST_SENDER
4602.909	FAST_SENDER	N/A
4603.663	RECEIVER	FAST_SENDER
4606.070	FAST_SENDER	N/A
4611.992	RECEIVER	FAST_SENDER
4614.410	FAST_SENDER	N/A
4615.145	RECEIVER	FAST_SENDER
4617.552	FAST_SENDER	N/A
4623.489	RECEIVER	FAST_SENDER
4625.914	FAST_SENDER	N/A
4626.696	RECEIVER	FAST_SENDER
4629.133	FAST_SENDER	N/A
4634.645	RECEIVER	FAST_SENDER
4637.056	FAST_SENDER	N/A
4637.829	RECEIVER	FAST_SENDER
4640.232	FAST_SENDER	N/A
4645.956	RECEIVER	FAST_SENDER
4648.374	FAST_SENDER	N/A
4649.180	RECEIVER	FAST_SENDER
4651.595	FAST_SENDER	N/A
4657.602	RECEIVER	FAST_SENDER
4658.440	SLOW_SENDER1	N/A
4660.015	FAST_SENDER	N/A
4664.630	SLOW_SENDER1	N/A
4666.030	RECEIVER	FAST_SENDER
4668.452	FAST_SENDER	N/A
4669.190	RECEIVER	FAST_SENDER
4671.598	FAST_SENDER	N/A
4677.478	RECEIVER	FAST_SENDER
4679.927	FAST_SENDER	N/A
4685.796	RECEIVER	FAST_SENDER
4688.235	FAST_SENDER	N/A
4689.026	RECEIVER	FAST_SENDER
4691.427	FAST_SENDER	N/A
4697.149	RECEIVER	FAST_SENDER
4699.576	FAST_SENDER	N/A
4700.326	RECEIVER	FAST_SENDER
4702.726	FAST_SENDER	N/A
4708.814	RECEIVER	FAST_SENDER
4711.222	FAST_SENDER	N/A
4711.979	RECEIVER	FAST_SENDER
4714.386	FAST_SENDER	N/A
4719.960	RECEIVER	FAST_SENDER
4722.399	FAST_SENDER	N/A
4723.199	RECEIVER	FAST_SENDER
4725.627	FAST_SENDER	N/A
4731.648	RECEIVER	FAST_SENDER
4734.055	FAST_SENDER	N/A
4734.799	RECEIVER	FAST_SENDER
4735.340	SLOW_SENDER1	N/A
4737.210	FAST_SENDER	N/A
4743.341	RECEIVER	FAST_SENDER
4745.780	FAST_SENDER	N/A
4746.647	SLOW_SENDER1	N/A
4747.407	RECEIVER	SLOW_SENDER1
4751.480	RECEIVER	FAST_SENDER
4753.883	FAST_SENDER	N/A
4754.809	SLOW_SENDER1	N/A
4759.465	RECEIVER	FAST_SENDER
4761.889	FAST_SENDER	N/A
4767.794	RECEIVER	FAST_SENDER
4770.224	FAST_SENDER	N/A
4770.958	RECEIVER	FAST_SENDER
4773.404	FAST_SENDER	N/A
4779.276	RECEIVER	FAST_SENDER
4781.693	FAST_SENDER	N/A
4783.866	RECEIVER	FAST_SENDER
4786.316	FAST_SENDER	N/A
4792.021	RECEIVER	FAST_SENDER
4798.939	FAST_SENDER	N/A
4804.584	RECEIVER	FAST_SENDER
4806.991	FAST_SENDER	N/A
4812.596	RECEIVER	FAST_SENDER
4814.540	SLOW_SENDER1	N/A
4815.037	FAST_SENDER	N/A
4818.849	RECEIVER	SLOW_SENDER1
4821.064	RECEIVER	FAST_SENDER
4823.465	FAST_SENDER	N/A
4826.257	SLOW_SENDER1	N/A
4827.023	RECEIVER	SLOW_SENDER1
4829.307	RECEIVER	FAST_SENDER
4831.736	FAST_SENDER	N/A
4837.661	RECEIVER	FAST_SENDER
4840.073	FAST_SENDER	N/A
4845.846	RECEIVER	FAST_SENDER
4848.270	FAST_SENDER	N/A
4854.648	RECEIVER	FAST_SENDER
4857.085	FAST_SENDER	N/A
4862.964	RECEIVER	FAST_SENDER
4865.400	FAST_SENDER	N/A
4866.148	RECEIVER	FAST_SENDER
4868.573	FAST_SENDER	N/A
4874.306	RECEIVER	FAST_SENDER
4876.711	FAST_SENDER	N/A
4877.487	RECEIVER	FAST_SENDER
4879.920	FAST_SENDER	N/A
4885.666	RECEIVER	FAST_SENDER
4888.068	FAST_SENDER	N/A
4888.870	RECEIVER	FAST_SENDER
4891.303	FAST_SENDER	N/A
4894.240	SLOW_SENDER1	N/A
4897.153	RECEIVER	FAST_SENDER
4899.590	FAST_SENDER	N/A
4900.371	RECEIVER	FAST_SENDER
4902.818	FAST_SENDER	N/A
4908.839	RECEIVER	FAST_SENDER
4911.250	FAST_SENDER	N/A
4912.067	RECEIVER	FAST_SENDER
4914.512	FAST_SENDER	N/A
4920.722	RECEIVER	FAST_SENDER
4923.167	FAST_SENDER	N/A
4923.913	RECEIVER	FAST_SENDER
4926.341	FAST_SENDER	N/A
4931.925	RECEIVER	FAST_SENDER
4934.344	FAST_SENDER	N/A
4935.092	RECEIVER	FAST_SENDER
4937.541	FAST_SENDER	N/A
4943.556	RECEIVER	FAST_SENDER
4945.985	FAST_SENDER	N/A
4946.732	RECEIVER	FAST_SENDER
4949.169	FAST_SENDER	N/A
4955.144	RECEIVER	FAST_SENDER
4957.594	FAST_SENDER	N/A
4958.346	RECEIVER	FAST_SENDER
4960.793	FAST_SENDER	N/A
4966.645	RECEIVER	FAST_SENDER
4967.620	SLOW_SENDER1	N/A
4968.409	RECEIVER	SLOW_SENDER1
4969.082	FAST_SENDER	N/A
4973.823	SLOW_SENDER1	N/A
4974.867	RECEIVER	FAST_SENDER
4976.303	RECEIVER	SLOW_SENDER1
4977.308	FAST_SENDER	N/A
4982.931	RECEIVER	FAST_SENDER
4983.738	SLOW_SENDER1	N/A
4984.493	RECEIVER	SLOW_SENDER1
4990.078	FAST_SENDER	N/A
4991.941	SLOW_SENDER1	N/A
4992.714	RECEIVER	SLOW_SENDER1
4996.268	RECEIVER	FAST_SENDER
4998.718	FAST_SENDER	N/A
5004.788	RECEIVER	FAST_SENDER
5007.194	FAST_SENDER	N/A
5012.808	RECEIVER	FAST_SENDER
5015.227	FAST_SENDER	N/A
5021.318	RECEIVER	FAST_SENDER
5023.743	FAST_SENDER	N/A
5029.640	RECEIVER	FAST_SENDER
5032.067	FAST_SENDER	N/A
5032.801	RECEIVER	FAST_SENDER
5040.285	FAST_SENDER	N/A
5046.593	RECEIVER	FAST_SENDER
5049.011	FAST_SENDER	N/A
5049.814	RECEIVER	FAST_SENDER
5052.218	FAST_SENDER	N/A
5058.515	RECEIVER	FAST_SENDER
5059.630	SLOW_SENDER1	N/A
5060.361	RECEIVER	SLOW_SENDER1
5060.936	FAST_SENDER	N/A
5065.785	SLOW_SENDER1	N/A
5066.867	RECEIVER	FAST_SENDER
5067.960	RECEIVER	SLOW_SENDER1
5073.379	FAST_SENDER	N/A
5075.391	SLOW_SENDER1	N/A
5076.159	RECEIVER	SLOW_SENDER1
5078.983	RECEIVER	FAST_SENDER
5081.425	FAST_SENDER	N/A
5083.572	SLOW_SENDER1	N/A
5084.310	RECEIVER	SLOW_SENDER1
5087.998	RECEIVER	FAST_SENDER
5090.413	FAST_SENDER	N/A
5096.061	RECEIVER	FAST_SENDER
5098.492	FAST_SENDER	N/A
5104.592	RECEIVER	FAST_SENDER
5107.024	FAST_SENDER	N/A
5113.042	RECEIVER	FAST_SENDER
5115.460	FAST_SENDER	N/A
5121.458	RECEIVER	FAST_SENDER
5123.865	FAST_SENDER	N/A
5130.027	RECEIVER	FAST_SENDER
5136.463	FAST_SENDER	N/A
5137.237	RECEIVER	FAST_SENDER
5139.646	FAST_SENDER	N/A
5145.701	RECEIVER	FAST_SENDER
5148.105	FAST_SENDER	N/A
5148.882	RECEIVER	FAST_SENDER
5151.324	FAST_SENDER	N/A
5151.490	SLOW_SENDER1	N/A
5155.367	RECEIVER	SLOW_SENDER1
5162.796	SLOW_SENDER1	N/A
5164.287	FAST_SENDER	N/A
5165.044	RECEIVER	FAST_SENDER
5167.459	FAST_SENDER	N/A
5173.392	RECEIVER	FAST_SENDER
5175.811	FAST_SENDER	N/A
5176.580	RECEIVER	FAST_SENDER
5178.995	FAST_SENDER	N/A
5184.999	RECEIVER	FAST_SENDER
5187.416	FAST_SENDER	N/A
5188.213	RECEIVER	FAST_SENDER
5199.971	FAST_SENDER	N/A
5205.853	RECEIVER	FAST_SENDER
5208.268	FAST_SENDER	N/A
5214.107	RECEIVER	FAST_SENDER
5216.557	FAST_SENDER	N/A
5217.312	RECEIVER	FAST_SENDER
5219.755	FAST_SENDER	N/A
5225.300	RECEIVER	FAST_SENDER
5227.714	FAST_SENDER	N/A
5230.050	RECEIVER	FAST_SENDER
5230.810	SLOW_SENDER1	N/A
5232.452	FAST_SENDER	N/A
5238.930	RECEIVER	FAST_SENDER
5241.364	FAST_SENDER	N/A
5241.820	SLOW_SENDER1	N/A
5242.590	RECEIVER	SLOW_SENDER1
5247.449	RECEIVER	FAST_SENDER
5249.868	FAST_SENDER	N/A
5256.147	RECEIVER	FAST_SENDER
5258.570	FAST_SENDER	N/A
5264.472	RECEIVER	FAST_SENDER
5266.912	FAST_SENDER	N/A
5272.697	RECEIVER	FAST_SENDER
5275.133	FAST_SENDER	N/A
5280.788	RECEIVER	FAST_SENDER
5283.231	FAST_SENDER	N/A
5289.074	RECEIVER	FAST_SENDER
5291.513	FAST_SENDER	N/A
5304.272	FAST_SENDER	N/A
5309.690	SLOW_SENDER1	N/A
5309.952	RECEIVER	FAST_SENDER
5313.622	RECEIVER	SLOW_SENDER1
5317.826	FAST_SENDER	N/A
5321.066	SLOW_SENDER1	N/A
5321.834	RECEIVER	SLOW_SENDER1
5324.096	RECEIVER	FAST_SENDER
5326.514	FAST_SENDER	N/A
5329.246	SLOW_SENDER1	N/A
5332.498	RECEIVER	FAST_SENDER
5339.586	FAST_SENDER	N/A
5345.147	RECEIVER	FAST_SENDER
5347.570	FAST_SENDER	N/A
5353.454	RECEIVER	FAST_SENDER
5355.878	FAST_SENDER	N/A
5361.837	RECEIVER	FAST_SENDER
5364.283	FAST_SENDER	N/A
5370.461	RECEIVER	FAST_SENDER
5372.908	FAST_SENDER	N/A
5379.274	RECEIVER	FAST_SENDER
5386.118	FAST_SENDER	N/A
5388.980	SLOW_SENDER1	N/A
5391.978	RECEIVER	FAST_SENDER
5394.380	FAST_SENDER	N/A
5395.143	RECEIVER	FAST_SENDER
5397.580	FAST_SENDER	N/A
5403.300	RECEIVER	FAST_SENDER
5405.727	FAST_SENDER	N/A
5411.681	RECEIVER	FAST_SENDER
5414.086	FAST_SENDER	N/A
5420.123	RECEIVER	FAST_SENDER
5422.562	FAST_SENDER	N/A
5428.725	RECEIVER	FAST_SENDER
5431.146	FAST_SENDER	N/A
5437.184	RECEIVER	FAST_SENDER
5439.595	FAST_SENDER	N/A
5440.362	RECEIVER	FAST_SENDER
5442.770	FAST_SENDER	N/A
5453.463	RECEIVER	FAST_SENDER
5455.873	FAST_SENDER	N/A
5460.770	SLOW_SENDER1	N/A
5462.105	RECEIVER	FAST_SENDER
5464.508	FAST_SENDER	N/A
5465.045	RECEIVER	SLOW_SENDER1
5470.566	RECEIVER	FAST_SENDER
5472.446	SLOW_SENDER1	N/A
5473.006	FAST_SENDER	N/A
5473.237	RECEIVER	SLOW_SENDER1
5478.651	RECEIVER	FAST_SENDER
5481.052	FAST_SENDER	N/A
5486.808	RECEIVER	FAST_SENDER
5489.258	FAST_SENDER	N/A
5495.541	RECEIVER	FAST_SENDER
5497.990	FAST_SENDER	N/A
5508.689	RECEIVER	FAST_SENDER
5511.092	FAST_SENDER	N/A
5516.723	RECEIVER	FAST_SENDER
5519.159	FAST_SENDER	N/A
5525.139	RECEIVER	FAST_SENDER
5527.563	FAST_SENDER	N/A
5533.659	RECEIVER	FAST_SENDER
5536.069	FAST_SENDER	N/A
5540.360	SLOW_SENDER1	N/A
5541.654	RECEIVER	FAST_SENDER
5544.080	FAST_SENDER	N/A
5544.245	RECEIVER	SLOW_SENDER1
5550.047	RECEIVER	FAST_SENDER
5551.655	SLOW_SENDER1	N/A
5552.419	RECEIVER	SLOW_SENDER1
5552.471	FAST_SENDER	N/A
5558.343	RECEIVER	FAST_SENDER
5560.744	FAST_SENDER	N/A
5571.366	RECEIVER	FAST_SENDER
5573.808	FAST_SENDER	N/A
5579.885	RECEIVER	FAST_SENDER
5582.302	FAST_SENDER	N/A
5588.438	RECEIVER	FAST_SENDER
5590.840	FAST_SENDER	N/A
5596.485	RECEIVER	FAST_SENDER
5598.891	FAST_SENDER	N/A
5604.586	RECEIVER	FAST_SENDER
5611.418	FAST_SENDER	N/A
5612.214	RECEIVER	FAST_SENDER
5614.615	FAST_SENDER	N/A
5619.430	SLOW_SENDER1	N/A
5621.024	RECEIVER	FAST_SENDER
5621.917	RECEIVER	SLOW_SENDER1
5623.433	FAST_SENDER	N/A
5629.336	SLOW_SENDER1	N/A
5629.455	RECEIVER	FAST_SENDER
5631.878	FAST_SENDER	N/A
5631.904	RECEIVER	SLOW_SENDER1
5637.509	RECEIVER	FAST_SENDER
5639.949	FAST_SENDER	N/A
5640.672	RECEIVER	FAST_SENDER
5643.072	FAST_SENDER	N/A
5649.096	RECEIVER	FAST_SENDER
5651.505	FAST_SENDER	N/A
5652.250	RECEIVER	FAST_SENDER
5654.686	FAST_SENDER	N/A
5660.508	RECEIVER	FAST_SENDER
5667.106	FAST_SENDER	N/A
5667.881	RECEIVER	FAST_SENDER
5670.303	FAST_SENDER	N/A
5676.105	RECEIVER	FAST_SENDER
5678.514	FAST_SENDER	N/A
5679.277	RECEIVER	FAST_SENDER
5681.706	FAST_SENDER	N/A
5687.557	RECEIVER	FAST_SENDER
5689.977	FAST_SENDER	N/A
5690.702	RECEIVER	FAST_SENDER
5693.139	FAST_SENDER	N/A
5699.090	SLOW_SENDER1	N/A
5699.217	RECEIVER	FAST_SENDER
5701.266	RECEIVER	SLOW_SENDER1
5701.629	FAST_SENDER	N/A
5707.518	RECEIVER	FAST_SENDER
5708.675	SLOW_SENDER1	N/A
5709.926	FAST_SENDER	N/A
5710.689	RECEIVER	FAST_SENDER
5718.661	FAST_SENDER	N/A
5719.448	RECEIVER	FAST_SENDER
5721.885	FAST_SENDER	N/A
5727.767	RECEIVER	FAST_SENDER
5730.168	FAST_SENDER	N/A
5730.893	RECEIVER	FAST_SENDER
5733.301	FAST_SENDER	N/A
5738.935	RECEIVER	FAST_SENDER
5741.340	FAST_SENDER	N/A
5742.061	RECEIVER	FAST_SENDER
5744.508	FAST_SENDER	N/A
5750.428	RECEIVER	FAST_SENDER
5752.839	FAST_SENDER	N/A
5753.604	RECEIVER	FAST_SENDER
5756.026	FAST_SENDER	N/A
5762.312	RECEIVER	FAST_SENDER
5764.755	FAST_SENDER	N/A
5765.533	RECEIVER	FAST_SENDER
5767.974	FAST_SENDER	N/A
5773.769	RECEIVER	FAST_SENDER
5776.181	FAST_SENDER	N/A
5776.979	RECEIVER	FAST_SENDER
5778.260	SLOW_SENDER1	N/A
5779.381	FAST_SENDER	N/A
5789.757	SLOW_SENDER1	N/A
5793.273	FAST_SENDER	N/A
5794.064	RECEIVER	FAST_SENDER
5796.513	FAST_SENDER	N/A
5802.420	RECEIVER	FAST_SENDER
5804.852	FAST_SENDER	N/A
5805.643	RECEIVER	FAST_SENDER
5808.044	FAST_SENDER	N/A
5814.006	RECEIVER	FAST_SENDER
5816.411	FAST_SENDER	N/A
5817.159	RECEIVER	FAST_SENDER
5819.601	FAST_SENDER	N/A
5825.599	RECEIVER	FAST_SENDER
5828.018	FAST_SENDER	N/A
5828.802	RECEIVER	FAST_SENDER
5831.240	FAST_SENDER	N/A
5836.951	RECEIVER	FAST_SENDER
5839.380	FAST_SENDER	N/A
5840.175	RECEIVER	FAST_SENDER
5842.607	FAST_SENDER	N/A
5848.291	RECEIVER	FAST_SENDER
5850.730	FAST_SENDER	N/A
5851.460	RECEIVER	FAST_SENDER
5853.868	FAST_SENDER	N/A
5857.750	SLOW_SENDER1	N/A
5859.684	RECEIVER	FAST_SENDER
5866.998	FAST_SENDER	N/A
5867.807	RECEIVER	FAST_SENDER
5870.221	FAST_SENDER	N/A
5876.214	RECEIVER	FAST_SENDER
5878.640	FAST_SENDER	N/A
5879.411	RECEIVER	FAST_SENDER
5881.835	FAST_SENDER	N/A
5887.721	RECEIVER	FAST_SENDER
5890.143	FAST_SENDER	N/A
5890.891	RECEIVER	FAST_SENDER
5893.336	FAST_SENDER	N/A
5899.294	RECEIVER	FAST_SENDER
5901.711	FAST_SENDER	N/A
5902.432	RECEIVER	FAST_SENDER
5904.862	FAST_SENDER	N/A
5911.235	RECEIVER	FAST_SENDER
5913.668	FAST_SENDER	N/A
5914.451	RECEIVER	FAST_SENDER
5916.880	FAST_SENDER	N/A
5922.880	RECEIVER	FAST_SENDER
5929.357	FAST_SENDER	N/A
5930.112	RECEIVER	FAST_SENDER
5930.330	SLOW_SENDER1	N/A
5932.536	FAST_SENDER	N/A
5941.935	SLOW_SENDER1	N/A
5945.044	FAST_SENDER	N/A
5945.806	RECEIVER	FAST_SENDER
5948.227	FAST_SENDER	N/A
5954.458	RECEIVER	FAST_SENDER
5956.907	FAST_SENDER	N/A
5957.673	RECEIVER	FAST_SENDER
5960.073	FAST_SENDER	N/A
5966.048	RECEIVER	FAST_SENDER
5968.478	FAST_SENDER	N/A
5969.192	RECEIVER	FAST_SENDER
5971.624	FAST_SENDER	N/A
5977.443	RECEIVER	FAST_SENDER
5979.861	FAST_SENDER	N/A
5980.630	RECEIVER	FAST_SENDER
5983.036	FAST_SENDER	N/A
5989.041	RECEIVER	FAST_SENDER
5991.442	FAST_SENDER	N/A
5992.220	RECEIVER	FAST_SENDER
5994.627	FAST_SENDER	N/A
6000.562	RECEIVER	FAST_SENDER
6002.995	FAST_SENDER	N/A
6003.751	RECEIVER	FAST_SENDER
6006.189	FAST_SENDER	N/A
6009.910	SLOW_SENDER1	N/A
6017.462	RECEIVER	FAST_SENDER
6019.904	FAST_SENDER	N/A
6021.536	SLOW_SENDER1	N/A
6022.284	RECEIVER	SLOW_SENDER1
6026.499	RECEIVER	FAST_SENDER
6028.904	FAST_SENDER	N/A
6034.762	RECEIVER	FAST_SENDER
6037.206	FAST_SENDER	N/A
6043.068	RECEIVER	FAST_SENDER
6045.505	FAST_SENDER	N/A
6046.289	RECEIVER	FAST_SENDER
6054.003	FAST_SENDER	N/A
6059.944	RECEIVER	FAST_SENDER
6062.345	FAST_SENDER	N/A
6063.117	RECEIVER	FAST_SENDER
6065.532	FAST_SENDER	N/A
6071.400	RECEIVER	FAST_SENDER
6073.845	FAST_SENDER	N/A
6074.607	RECEIVER	FAST_SENDER
6077.030	FAST_SENDER	N/A
6082.920	RECEIVER	FAST_SENDER
6085.332	FAST_SENDER	N/A
6086.118	RECEIVER	FAST_SENDER
6088.538	FAST_SENDER	N/A
6089.570	SLOW_SENDER1	N/A
6093.475	RECEIVER	SLOW_SENDER1
6100.878	SLOW_SENDER1	N/A
6100.998	FAST_SENDER	N/A
6102.300	RECEIVER	FAST_SENDER
6104.712	FAST_SENDER	N/A
6110.574	RECEIVER	FAST_SENDER
6113.015	FAST_SENDER	N/A
6115.325	RECEIVER	FAST_SENDER
6117.768	FAST_SENDER	N/A
6123.961	RECEIVER	FAST_SENDER
6126.367	FAST_SENDER	N/A
6132.334	RECEIVER	FAST_SENDER
6134.780	FAST_SENDER	N/A
6140.578	RECEIVER	FAST_SENDER
6143.022	FAST_SENDER	N/A
6148.953	RECEIVER	FAST_SENDER
6155.807	FAST_SENDER	N/A
6156.595	RECEIVER	FAST_SENDER
6159.031	FAST_SENDER	N/A
6164.595	RECEIVER	FAST_SENDER
6167.035	FAST_SENDER	N/A
6167.767	RECEIVER	FAST_SENDER
6168.660	SLOW_SENDER1	N/A
6170.185	FAST_SENDER	N/A
6173.057	RECEIVER	FAST_SENDER
6175.477	FAST_SENDER	N/A
6179.689	SLOW_SENDER1	N/A
6180.470	RECEIVER	SLOW_SENDER1
6181.213	RECEIVER	FAST_SENDER
6183.642	FAST_SENDER	N/A
6189.346	RECEIVER	FAST_SENDER
6191.789	FAST_SENDER	N/A
6197.905	RECEIVER	FAST_SENDER
6200.345	FAST_SENDER	N/A
6201.108	RECEIVER	FAST_SENDER
6203.511	FAST_SENDER	N/A
6209.857	RECEIVER	FAST_SENDER
6212.257	FAST_SENDER	N/A
6213.016	RECEIVER	FAST_SENDER
6215.460	FAST_SENDER	N/A
6221.480	RECEIVER	FAST_SENDER
6223.926	FAST_SENDER	N/A
6226.495	RECEIVER	FAST_SENDER
6228.936	FAST_SENDER	N/A
6234.818	RECEIVER	FAST_SENDER
6237.233	FAST_SENDER	N/A
6242.908	RECEIVER	FAST_SENDER
6245.316	FAST_SENDER	N/A
6247.580	SLOW_SENDER1	N/A
6251.227	RECEIVER	SLOW_SENDER1
6251.963	RECEIVER	FAST_SENDER
6254.398	FAST_SENDER	N/A
6258.634	SLOW_SENDER1	N/A
6259.390	RECEIVER	SLOW_SENDER1
6260.177	RECEIVER	FAST_SENDER
6262.627	FAST_SENDER	N/A
6272.699	RECEIVER	FAST_SENDER
6275.106	FAST_SENDER	N/A
6281.058	RECEIVER	FAST_SENDER
6283.491	FAST_SENDER	N/A
6289.060	RECEIVER	FAST_SENDER
6291.472	FAST_SENDER	N/A
6297.578	RECEIVER	FAST_SENDER
6300.028	FAST_SENDER	N/A
6305.794	RECEIVER	FAST_SENDER
6308.228	FAST_SENDER	N/A
6314.154	RECEIVER	FAST_SENDER
6316.583	FAST_SENDER	N/A
6322.555	RECEIVER	FAST_SENDER
6324.982	FAST_SENDER	N/A
6325.770	RECEIVER	FAST_SENDER
6326.500	SLOW_SENDER1	N/A
6328.188	FAST_SENDER	N/A
6330.987	RECEIVER	SLOW_SENDER1
6334.033	RECEIVER	FAST_SENDER
6336.483	FAST_SENDER	N/A
6338.426	SLOW_SENDER1	N/A
6339.186	RECEIVER	SLOW_SENDER1
6341.893	RECEIVER	FAST_SENDER
6344.342	FAST_SENDER	N/A
6349.982	RECEIVER	FAST_SENDER
6352.423	FAST_SENDER	N/A
6358.588	RECEIVER	FAST_SENDER
6361.016	FAST_SENDER	N/A
6361.753	RECEIVER	FAST_SENDER
6364.186	FAST_SENDER	N/A
6370.259	RECEIVER	FAST_SENDER
6372.677	FAST_SENDER	N/A
6373.423	RECEIVER	FAST_SENDER
6375.859	FAST_SENDER	N/A
6381.859	RECEIVER	FAST_SENDER
6384.301	FAST_SENDER	N/A
6385.078	RECEIVER	FAST_SENDER
6387.512	FAST_SENDER	N/A
6393.467	RECEIVER	FAST_SENDER
[truncated: 9,222 more rows]
