# Supplementary material for: CATO: Wake-Up reCeiver-bAsed communicaTiOn for Batteryless Devices
Source: Sensors (Basel). 2025 Nov 7;25(22):6813. doi: 10.3390/s25226813 (PMC12655924; doi:10.3390/s25226813)
Supplement: Supplementary file 1 [file sensors-25-06813-s001.zip › File S1_Experimental_and_Simulation_Data/simulation/capsweep/cap4/mac_competing_nodes_both.csv]

time_s	node_id	received_from
2.700	FAST_SENDER	N/A
2.700	SLOW_SENDER1	N/A
8.572	RECEIVER	FAST_SENDER
10.985	FAST_SENDER	N/A
11.759	RECEIVER	FAST_SENDER
14.202	FAST_SENDER	N/A
14.691	SLOW_SENDER1	N/A
20.743	RECEIVER	FAST_SENDER
23.152	FAST_SENDER	N/A
23.910	RECEIVER	FAST_SENDER
26.313	FAST_SENDER	N/A
26.604	SLOW_SENDER1	N/A
32.617	RECEIVER	FAST_SENDER
35.056	FAST_SENDER	N/A
35.840	RECEIVER	FAST_SENDER
38.243	FAST_SENDER	N/A
38.475	SLOW_SENDER1	N/A
44.328	RECEIVER	FAST_SENDER
46.743	FAST_SENDER	N/A
47.501	RECEIVER	FAST_SENDER
49.918	FAST_SENDER	N/A
50.421	SLOW_SENDER1	N/A
56.418	RECEIVER	FAST_SENDER
58.841	FAST_SENDER	N/A
59.643	RECEIVER	FAST_SENDER
62.308	SLOW_SENDER1	N/A
67.552	FAST_SENDER	N/A
73.263	RECEIVER	FAST_SENDER
74.178	SLOW_SENDER1	N/A
74.887	RECEIVER	SLOW_SENDER1
75.708	FAST_SENDER	N/A
81.568	RECEIVER	FAST_SENDER
84.017	FAST_SENDER	N/A
84.831	RECEIVER	FAST_SENDER
86.049	SLOW_SENDER1	N/A
87.235	FAST_SENDER	N/A
93.351	RECEIVER	FAST_SENDER
95.767	FAST_SENDER	N/A
96.554	RECEIVER	FAST_SENDER
97.950	SLOW_SENDER1	N/A
98.954	FAST_SENDER	N/A
104.518	RECEIVER	FAST_SENDER
106.930	FAST_SENDER	N/A
107.665	RECEIVER	FAST_SENDER
109.847	SLOW_SENDER1	N/A
110.087	FAST_SENDER	N/A
115.894	RECEIVER	FAST_SENDER
118.333	FAST_SENDER	N/A
119.118	RECEIVER	FAST_SENDER
121.530	FAST_SENDER	N/A
121.717	SLOW_SENDER1	N/A
127.500	RECEIVER	FAST_SENDER
129.933	FAST_SENDER	N/A
130.741	RECEIVER	FAST_SENDER
133.145	FAST_SENDER	N/A
133.595	SLOW_SENDER1	N/A
139.285	RECEIVER	FAST_SENDER
141.696	FAST_SENDER	N/A
142.469	RECEIVER	FAST_SENDER
144.919	FAST_SENDER	N/A
145.484	SLOW_SENDER1	N/A
151.417	RECEIVER	FAST_SENDER
153.818	FAST_SENDER	N/A
154.616	RECEIVER	FAST_SENDER
157.046	FAST_SENDER	N/A
157.378	SLOW_SENDER1	N/A
163.237	RECEIVER	FAST_SENDER
165.668	FAST_SENDER	N/A
166.412	RECEIVER	FAST_SENDER
168.829	FAST_SENDER	N/A
169.276	SLOW_SENDER1	N/A
174.406	RECEIVER	FAST_SENDER
176.847	FAST_SENDER	N/A
177.597	RECEIVER	FAST_SENDER
181.147	SLOW_SENDER1	N/A
184.935	FAST_SENDER	N/A
190.613	RECEIVER	FAST_SENDER
193.039	FAST_SENDER	N/A
193.047	SLOW_SENDER1	N/A
193.809	RECEIVER	FAST_SENDER
201.764	FAST_SENDER	N/A
202.561	RECEIVER	FAST_SENDER
205.002	FAST_SENDER	N/A
205.049	SLOW_SENDER1	N/A
211.100	RECEIVER	FAST_SENDER
213.524	FAST_SENDER	N/A
214.290	RECEIVER	FAST_SENDER
216.704	FAST_SENDER	N/A
217.051	SLOW_SENDER1	N/A
222.573	RECEIVER	FAST_SENDER
224.997	FAST_SENDER	N/A
225.779	RECEIVER	FAST_SENDER
228.220	FAST_SENDER	N/A
228.944	SLOW_SENDER1	N/A
234.128	RECEIVER	FAST_SENDER
240.641	FAST_SENDER	N/A
240.841	SLOW_SENDER1	N/A
241.404	RECEIVER	FAST_SENDER
243.809	FAST_SENDER	N/A
249.717	RECEIVER	FAST_SENDER
252.163	FAST_SENDER	N/A
252.744	SLOW_SENDER1	N/A
252.975	RECEIVER	FAST_SENDER
255.385	FAST_SENDER	N/A
261.609	RECEIVER	FAST_SENDER
264.021	FAST_SENDER	N/A
264.625	SLOW_SENDER1	N/A
264.786	RECEIVER	FAST_SENDER
267.203	FAST_SENDER	N/A
272.949	RECEIVER	FAST_SENDER
275.393	FAST_SENDER	N/A
276.179	RECEIVER	FAST_SENDER
276.517	SLOW_SENDER1	N/A
278.601	FAST_SENDER	N/A
284.232	RECEIVER	FAST_SENDER
286.669	FAST_SENDER	N/A
287.455	RECEIVER	FAST_SENDER
288.405	SLOW_SENDER1	N/A
289.878	FAST_SENDER	N/A
300.290	SLOW_SENDER1	N/A
300.547	RECEIVER	FAST_SENDER
302.977	FAST_SENDER	N/A
308.744	RECEIVER	FAST_SENDER
311.180	FAST_SENDER	N/A
312.190	SLOW_SENDER1	N/A
317.016	RECEIVER	FAST_SENDER
319.446	FAST_SENDER	N/A
320.248	RECEIVER	FAST_SENDER
322.681	FAST_SENDER	N/A
324.087	SLOW_SENDER1	N/A
329.201	RECEIVER	FAST_SENDER
331.621	FAST_SENDER	N/A
332.412	RECEIVER	FAST_SENDER
334.837	FAST_SENDER	N/A
335.972	SLOW_SENDER1	N/A
340.891	RECEIVER	FAST_SENDER
343.301	FAST_SENDER	N/A
344.033	RECEIVER	FAST_SENDER
346.454	FAST_SENDER	N/A
347.871	SLOW_SENDER1	N/A
352.623	RECEIVER	FAST_SENDER
355.066	FAST_SENDER	N/A
355.868	RECEIVER	FAST_SENDER
358.303	FAST_SENDER	N/A
359.735	SLOW_SENDER1	N/A
364.013	RECEIVER	FAST_SENDER
366.413	FAST_SENDER	N/A
367.202	RECEIVER	FAST_SENDER
369.602	FAST_SENDER	N/A
371.759	SLOW_SENDER1	N/A
375.722	RECEIVER	FAST_SENDER
378.167	FAST_SENDER	N/A
378.934	RECEIVER	FAST_SENDER
381.334	FAST_SENDER	N/A
383.647	SLOW_SENDER1	N/A
387.052	RECEIVER	FAST_SENDER
389.453	FAST_SENDER	N/A
390.181	RECEIVER	FAST_SENDER
392.582	FAST_SENDER	N/A
395.555	SLOW_SENDER1	N/A
398.923	RECEIVER	FAST_SENDER
401.331	FAST_SENDER	N/A
402.097	RECEIVER	FAST_SENDER
404.505	FAST_SENDER	N/A
407.444	SLOW_SENDER1	N/A
414.853	RECEIVER	FAST_SENDER
417.274	FAST_SENDER	N/A
419.357	SLOW_SENDER1	N/A
423.445	RECEIVER	FAST_SENDER
425.850	FAST_SENDER	N/A
431.263	SLOW_SENDER1	N/A
431.394	RECEIVER	FAST_SENDER
433.800	FAST_SENDER	N/A
443.160	SLOW_SENDER1	N/A
446.163	FAST_SENDER	N/A
452.050	RECEIVER	FAST_SENDER
454.477	FAST_SENDER	N/A
455.042	SLOW_SENDER1	N/A
455.255	RECEIVER	FAST_SENDER
457.687	FAST_SENDER	N/A
463.455	RECEIVER	FAST_SENDER
465.867	FAST_SENDER	N/A
466.640	RECEIVER	FAST_SENDER
466.933	SLOW_SENDER1	N/A
469.056	FAST_SENDER	N/A
474.978	RECEIVER	FAST_SENDER
477.407	FAST_SENDER	N/A
478.142	RECEIVER	FAST_SENDER
478.843	SLOW_SENDER1	N/A
480.577	FAST_SENDER	N/A
486.792	RECEIVER	FAST_SENDER
489.223	FAST_SENDER	N/A
490.001	RECEIVER	FAST_SENDER
490.741	SLOW_SENDER1	N/A
492.436	FAST_SENDER	N/A
498.676	RECEIVER	FAST_SENDER
501.098	FAST_SENDER	N/A
501.872	RECEIVER	FAST_SENDER
502.613	SLOW_SENDER1	N/A
504.302	FAST_SENDER	N/A
510.593	RECEIVER	FAST_SENDER
513.021	FAST_SENDER	N/A
513.759	RECEIVER	FAST_SENDER
514.511	SLOW_SENDER1	N/A
516.177	FAST_SENDER	N/A
522.069	RECEIVER	FAST_SENDER
524.484	FAST_SENDER	N/A
525.261	RECEIVER	FAST_SENDER
526.375	SLOW_SENDER1	N/A
527.701	FAST_SENDER	N/A
533.179	RECEIVER	FAST_SENDER
535.607	FAST_SENDER	N/A
536.379	RECEIVER	FAST_SENDER
538.241	SLOW_SENDER1	N/A
538.814	FAST_SENDER	N/A
544.930	RECEIVER	FAST_SENDER
547.353	FAST_SENDER	N/A
548.081	RECEIVER	FAST_SENDER
550.134	SLOW_SENDER1	N/A
550.507	FAST_SENDER	N/A
556.397	RECEIVER	FAST_SENDER
558.808	FAST_SENDER	N/A
559.577	RECEIVER	FAST_SENDER
562.032	SLOW_SENDER1	N/A
567.099	FAST_SENDER	N/A
567.882	RECEIVER	FAST_SENDER
570.299	FAST_SENDER	N/A
573.912	SLOW_SENDER1	N/A
576.394	RECEIVER	FAST_SENDER
578.844	FAST_SENDER	N/A
579.574	RECEIVER	FAST_SENDER
582.000	FAST_SENDER	N/A
585.776	SLOW_SENDER1	N/A
588.164	RECEIVER	FAST_SENDER
590.578	FAST_SENDER	N/A
591.374	RECEIVER	FAST_SENDER
593.823	FAST_SENDER	N/A
597.667	SLOW_SENDER1	N/A
599.817	RECEIVER	FAST_SENDER
602.236	FAST_SENDER	N/A
602.975	RECEIVER	FAST_SENDER
609.585	SLOW_SENDER1	N/A
610.308	RECEIVER	SLOW_SENDER1
610.322	FAST_SENDER	N/A
621.494	SLOW_SENDER1	N/A
623.262	FAST_SENDER	N/A
629.267	RECEIVER	FAST_SENDER
631.690	FAST_SENDER	N/A
632.422	RECEIVER	FAST_SENDER
633.400	SLOW_SENDER1	N/A
634.834	FAST_SENDER	N/A
640.511	RECEIVER	FAST_SENDER
642.915	FAST_SENDER	N/A
643.665	RECEIVER	FAST_SENDER
645.288	SLOW_SENDER1	N/A
646.065	FAST_SENDER	N/A
652.043	RECEIVER	FAST_SENDER
654.474	FAST_SENDER	N/A
655.236	RECEIVER	FAST_SENDER
657.183	SLOW_SENDER1	N/A
657.684	FAST_SENDER	N/A
663.912	RECEIVER	FAST_SENDER
666.323	FAST_SENDER	N/A
667.095	RECEIVER	FAST_SENDER
669.079	SLOW_SENDER1	N/A
669.497	FAST_SENDER	N/A
675.532	RECEIVER	FAST_SENDER
677.960	FAST_SENDER	N/A
678.735	RECEIVER	FAST_SENDER
680.953	SLOW_SENDER1	N/A
681.181	FAST_SENDER	N/A
686.782	RECEIVER	FAST_SENDER
689.220	FAST_SENDER	N/A
689.986	RECEIVER	FAST_SENDER
692.410	FAST_SENDER	N/A
692.841	SLOW_SENDER1	N/A
699.048	RECEIVER	FAST_SENDER
701.477	FAST_SENDER	N/A
702.235	RECEIVER	FAST_SENDER
704.657	FAST_SENDER	N/A
704.761	SLOW_SENDER1	N/A
710.701	RECEIVER	FAST_SENDER
713.110	FAST_SENDER	N/A
713.853	RECEIVER	FAST_SENDER
716.269	FAST_SENDER	N/A
716.763	SLOW_SENDER1	N/A
722.704	RECEIVER	FAST_SENDER
725.111	FAST_SENDER	N/A
725.877	RECEIVER	FAST_SENDER
728.290	FAST_SENDER	N/A
728.663	SLOW_SENDER1	N/A
734.282	RECEIVER	FAST_SENDER
736.710	FAST_SENDER	N/A
737.498	RECEIVER	FAST_SENDER
739.928	FAST_SENDER	N/A
740.568	SLOW_SENDER1	N/A
745.804	RECEIVER	FAST_SENDER
748.249	FAST_SENDER	N/A
749.012	RECEIVER	FAST_SENDER
751.448	FAST_SENDER	N/A
752.441	SLOW_SENDER1	N/A
757.521	RECEIVER	FAST_SENDER
759.953	FAST_SENDER	N/A
760.725	RECEIVER	FAST_SENDER
763.169	FAST_SENDER	N/A
764.331	SLOW_SENDER1	N/A
769.246	RECEIVER	FAST_SENDER
771.679	FAST_SENDER	N/A
772.453	RECEIVER	FAST_SENDER
774.874	FAST_SENDER	N/A
776.202	SLOW_SENDER1	N/A
781.080	RECEIVER	FAST_SENDER
783.523	FAST_SENDER	N/A
784.285	RECEIVER	FAST_SENDER
786.721	FAST_SENDER	N/A
788.069	SLOW_SENDER1	N/A
797.185	RECEIVER	FAST_SENDER
799.635	FAST_SENDER	N/A
799.967	SLOW_SENDER1	N/A
805.768	RECEIVER	FAST_SENDER
808.176	FAST_SENDER	N/A
811.877	SLOW_SENDER1	N/A
820.679	FAST_SENDER	N/A
823.765	SLOW_SENDER1	N/A
826.370	RECEIVER	FAST_SENDER
828.797	FAST_SENDER	N/A
829.509	RECEIVER	FAST_SENDER
831.937	FAST_SENDER	N/A
835.643	SLOW_SENDER1	N/A
838.269	RECEIVER	FAST_SENDER
840.695	FAST_SENDER	N/A
841.451	RECEIVER	FAST_SENDER
843.895	FAST_SENDER	N/A
847.522	SLOW_SENDER1	N/A
849.804	RECEIVER	FAST_SENDER
852.240	FAST_SENDER	N/A
853.020	RECEIVER	FAST_SENDER
855.469	FAST_SENDER	N/A
859.420	SLOW_SENDER1	N/A
861.478	RECEIVER	FAST_SENDER
863.878	FAST_SENDER	N/A
864.616	RECEIVER	FAST_SENDER
867.017	FAST_SENDER	N/A
871.287	SLOW_SENDER1	N/A
873.257	RECEIVER	FAST_SENDER
875.670	FAST_SENDER	N/A
876.404	RECEIVER	FAST_SENDER
878.804	FAST_SENDER	N/A
883.200	SLOW_SENDER1	N/A
884.477	RECEIVER	FAST_SENDER
886.903	FAST_SENDER	N/A
887.705	RECEIVER	FAST_SENDER
890.149	FAST_SENDER	N/A
895.075	SLOW_SENDER1	N/A
896.116	RECEIVER	FAST_SENDER
898.537	FAST_SENDER	N/A
899.302	RECEIVER	FAST_SENDER
901.713	FAST_SENDER	N/A
906.975	SLOW_SENDER1	N/A
907.400	RECEIVER	FAST_SENDER
909.840	FAST_SENDER	N/A
910.610	RECEIVER	FAST_SENDER
913.024	FAST_SENDER	N/A
918.887	SLOW_SENDER1	N/A
919.101	RECEIVER	FAST_SENDER
921.550	FAST_SENDER	N/A
922.343	RECEIVER	FAST_SENDER
924.748	FAST_SENDER	N/A
930.585	RECEIVER	FAST_SENDER
930.807	SLOW_SENDER1	N/A
932.998	FAST_SENDER	N/A
942.710	SLOW_SENDER1	N/A
945.427	FAST_SENDER	N/A
954.713	SLOW_SENDER1	N/A
955.799	RECEIVER	FAST_SENDER
958.204	FAST_SENDER	N/A
963.972	RECEIVER	FAST_SENDER
966.373	FAST_SENDER	N/A
966.624	SLOW_SENDER1	N/A
967.124	RECEIVER	FAST_SENDER
969.530	FAST_SENDER	N/A
975.200	RECEIVER	FAST_SENDER
977.621	FAST_SENDER	N/A
978.377	RECEIVER	FAST_SENDER
978.536	SLOW_SENDER1	N/A
980.825	FAST_SENDER	N/A
987.104	RECEIVER	FAST_SENDER
989.548	FAST_SENDER	N/A
990.324	RECEIVER	FAST_SENDER
990.405	SLOW_SENDER1	N/A
997.618	FAST_SENDER	N/A
998.372	RECEIVER	FAST_SENDER
1002.306	SLOW_SENDER1	N/A
1005.892	FAST_SENDER	N/A
1011.768	RECEIVER	FAST_SENDER
1014.182	SLOW_SENDER1	N/A
1014.188	FAST_SENDER	N/A
1014.967	RECEIVER	SLOW_SENDER1
1020.675	RECEIVER	FAST_SENDER
1023.121	FAST_SENDER	N/A
1023.870	RECEIVER	FAST_SENDER
1026.075	SLOW_SENDER1	N/A
1026.275	FAST_SENDER	N/A
1032.800	RECEIVER	FAST_SENDER
1035.208	FAST_SENDER	N/A
1036.004	RECEIVER	FAST_SENDER
1037.950	SLOW_SENDER1	N/A
1038.427	FAST_SENDER	N/A
1044.516	RECEIVER	FAST_SENDER
1046.935	FAST_SENDER	N/A
1047.697	RECEIVER	FAST_SENDER
1049.825	SLOW_SENDER1	N/A
1050.101	FAST_SENDER	N/A
1055.809	RECEIVER	FAST_SENDER
1058.233	FAST_SENDER	N/A
1059.010	RECEIVER	FAST_SENDER
1061.415	FAST_SENDER	N/A
1061.731	SLOW_SENDER1	N/A
1067.263	RECEIVER	FAST_SENDER
1069.663	FAST_SENDER	N/A
1070.440	RECEIVER	FAST_SENDER
1072.851	FAST_SENDER	N/A
1073.607	SLOW_SENDER1	N/A
1078.816	RECEIVER	FAST_SENDER
1081.221	FAST_SENDER	N/A
1082.038	RECEIVER	FAST_SENDER
1084.448	FAST_SENDER	N/A
1085.505	SLOW_SENDER1	N/A
1090.368	RECEIVER	FAST_SENDER
1092.796	FAST_SENDER	N/A
1093.567	RECEIVER	FAST_SENDER
1095.993	FAST_SENDER	N/A
1097.410	SLOW_SENDER1	N/A
1102.132	RECEIVER	FAST_SENDER
1104.546	FAST_SENDER	N/A
1105.303	RECEIVER	FAST_SENDER
1107.705	FAST_SENDER	N/A
1109.297	SLOW_SENDER1	N/A
1113.650	RECEIVER	FAST_SENDER
1116.087	FAST_SENDER	N/A
1116.818	RECEIVER	FAST_SENDER
1119.248	FAST_SENDER	N/A
1121.299	SLOW_SENDER1	N/A
1124.988	RECEIVER	FAST_SENDER
1127.403	FAST_SENDER	N/A
1128.196	RECEIVER	FAST_SENDER
1130.606	FAST_SENDER	N/A
1133.219	SLOW_SENDER1	N/A
1136.504	RECEIVER	FAST_SENDER
1138.930	FAST_SENDER	N/A
1139.648	RECEIVER	FAST_SENDER
1142.078	FAST_SENDER	N/A
1145.114	SLOW_SENDER1	N/A
1148.228	RECEIVER	FAST_SENDER
1150.674	FAST_SENDER	N/A
1151.448	RECEIVER	FAST_SENDER
1153.890	FAST_SENDER	N/A
1157.032	SLOW_SENDER1	N/A
1159.441	RECEIVER	FAST_SENDER
1161.865	FAST_SENDER	N/A
1162.655	RECEIVER	FAST_SENDER
1165.066	FAST_SENDER	N/A
1168.929	SLOW_SENDER1	N/A
1170.753	RECEIVER	FAST_SENDER
1173.154	FAST_SENDER	N/A
1173.920	RECEIVER	FAST_SENDER
1176.367	FAST_SENDER	N/A
1180.823	SLOW_SENDER1	N/A
1182.011	RECEIVER	FAST_SENDER
1184.449	FAST_SENDER	N/A
1192.703	SLOW_SENDER1	N/A
1195.222	RECEIVER	FAST_SENDER
1197.641	FAST_SENDER	N/A
1203.961	RECEIVER	FAST_SENDER
1204.610	SLOW_SENDER1	N/A
1205.412	RECEIVER	SLOW_SENDER1
1206.397	FAST_SENDER	N/A
1216.508	SLOW_SENDER1	N/A
1219.178	FAST_SENDER	N/A
1225.500	RECEIVER	FAST_SENDER
1227.936	FAST_SENDER	N/A
1228.408	SLOW_SENDER1	N/A
1228.683	RECEIVER	FAST_SENDER
1236.423	FAST_SENDER	N/A
1237.206	RECEIVER	FAST_SENDER
1239.620	FAST_SENDER	N/A
1240.291	SLOW_SENDER1	N/A
1245.688	RECEIVER	FAST_SENDER
1248.119	FAST_SENDER	N/A
1248.859	RECEIVER	FAST_SENDER
1251.271	FAST_SENDER	N/A
1252.188	SLOW_SENDER1	N/A
1257.324	RECEIVER	FAST_SENDER
1259.770	FAST_SENDER	N/A
1260.527	RECEIVER	FAST_SENDER
1262.969	FAST_SENDER	N/A
1264.080	SLOW_SENDER1	N/A
1268.777	RECEIVER	FAST_SENDER
1271.222	FAST_SENDER	N/A
1272.019	RECEIVER	FAST_SENDER
1274.424	FAST_SENDER	N/A
1275.943	SLOW_SENDER1	N/A
1280.419	RECEIVER	FAST_SENDER
1282.856	FAST_SENDER	N/A
1283.586	RECEIVER	FAST_SENDER
1285.992	FAST_SENDER	N/A
1287.856	SLOW_SENDER1	N/A
1291.967	RECEIVER	FAST_SENDER
1294.410	FAST_SENDER	N/A
1295.144	RECEIVER	FAST_SENDER
1297.573	FAST_SENDER	N/A
1299.858	SLOW_SENDER1	N/A
1303.544	RECEIVER	FAST_SENDER
1305.989	FAST_SENDER	N/A
1311.748	SLOW_SENDER1	N/A
1316.507	RECEIVER	FAST_SENDER
1318.908	FAST_SENDER	N/A
1323.648	SLOW_SENDER1	N/A
1325.051	RECEIVER	FAST_SENDER
1327.499	FAST_SENDER	N/A
1333.485	RECEIVER	FAST_SENDER
1335.548	SLOW_SENDER1	N/A
1335.896	FAST_SENDER	N/A
1336.337	RECEIVER	SLOW_SENDER1
1342.082	RECEIVER	FAST_SENDER
1344.509	FAST_SENDER	N/A
1347.442	SLOW_SENDER1	N/A
1350.679	RECEIVER	FAST_SENDER
1357.308	FAST_SENDER	N/A
1358.066	RECEIVER	FAST_SENDER
1359.322	SLOW_SENDER1	N/A
1360.479	FAST_SENDER	N/A
1366.539	RECEIVER	FAST_SENDER
1368.987	FAST_SENDER	N/A
1369.745	RECEIVER	FAST_SENDER
1371.198	SLOW_SENDER1	N/A
1372.150	FAST_SENDER	N/A
1378.190	RECEIVER	FAST_SENDER
1380.618	FAST_SENDER	N/A
1381.387	RECEIVER	FAST_SENDER
1383.062	SLOW_SENDER1	N/A
1383.803	FAST_SENDER	N/A
1390.103	RECEIVER	FAST_SENDER
1392.516	FAST_SENDER	N/A
1393.260	RECEIVER	FAST_SENDER
1394.939	SLOW_SENDER1	N/A
1395.700	FAST_SENDER	N/A
1401.892	RECEIVER	FAST_SENDER
1404.302	FAST_SENDER	N/A
1405.075	RECEIVER	FAST_SENDER
1406.854	SLOW_SENDER1	N/A
1407.521	FAST_SENDER	N/A
1413.132	RECEIVER	FAST_SENDER
1415.536	FAST_SENDER	N/A
1416.335	RECEIVER	FAST_SENDER
1418.744	SLOW_SENDER1	N/A
1418.769	FAST_SENDER	N/A
1425.060	RECEIVER	FAST_SENDER
1427.483	FAST_SENDER	N/A
1428.237	RECEIVER	FAST_SENDER
1430.637	SLOW_SENDER1	N/A
1430.677	FAST_SENDER	N/A
1437.157	RECEIVER	FAST_SENDER
1439.577	FAST_SENDER	N/A
1440.333	RECEIVER	FAST_SENDER
1442.508	SLOW_SENDER1	N/A
1442.758	FAST_SENDER	N/A
1448.716	RECEIVER	FAST_SENDER
1451.124	FAST_SENDER	N/A
1451.873	RECEIVER	FAST_SENDER
1454.300	FAST_SENDER	N/A
1454.375	SLOW_SENDER1	N/A
1460.360	RECEIVER	FAST_SENDER
1462.804	FAST_SENDER	N/A
1463.590	RECEIVER	FAST_SENDER
1466.032	FAST_SENDER	N/A
1466.378	SLOW_SENDER1	N/A
1472.047	RECEIVER	FAST_SENDER
1474.487	FAST_SENDER	N/A
1475.253	RECEIVER	FAST_SENDER
1477.691	FAST_SENDER	N/A
1478.292	SLOW_SENDER1	N/A
1483.834	RECEIVER	FAST_SENDER
1486.243	FAST_SENDER	N/A
1487.023	RECEIVER	FAST_SENDER
1489.467	FAST_SENDER	N/A
1490.209	SLOW_SENDER1	N/A
1495.411	RECEIVER	FAST_SENDER
1497.840	FAST_SENDER	N/A
1498.631	RECEIVER	FAST_SENDER
1501.076	FAST_SENDER	N/A
1502.101	SLOW_SENDER1	N/A
1507.060	RECEIVER	FAST_SENDER
1509.506	FAST_SENDER	N/A
1510.300	RECEIVER	FAST_SENDER
1512.732	FAST_SENDER	N/A
1513.972	SLOW_SENDER1	N/A
1519.271	RECEIVER	FAST_SENDER
1521.721	FAST_SENDER	N/A
1522.469	RECEIVER	FAST_SENDER
1524.880	FAST_SENDER	N/A
1525.889	SLOW_SENDER1	N/A
1530.392	RECEIVER	FAST_SENDER
1537.009	FAST_SENDER	N/A
1537.752	RECEIVER	FAST_SENDER
1537.769	SLOW_SENDER1	N/A
1549.633	SLOW_SENDER1	N/A
1549.842	FAST_SENDER	N/A
1555.752	RECEIVER	FAST_SENDER
1558.154	FAST_SENDER	N/A
1561.513	SLOW_SENDER1	N/A
1563.692	RECEIVER	FAST_SENDER
1566.128	FAST_SENDER	N/A
1566.902	RECEIVER	FAST_SENDER
1569.339	FAST_SENDER	N/A
1573.411	SLOW_SENDER1	N/A
1575.020	RECEIVER	FAST_SENDER
1577.425	FAST_SENDER	N/A
1578.164	RECEIVER	FAST_SENDER
1580.595	FAST_SENDER	N/A
1585.312	SLOW_SENDER1	N/A
1586.681	RECEIVER	FAST_SENDER
1589.104	FAST_SENDER	N/A
1589.869	RECEIVER	FAST_SENDER
1592.301	FAST_SENDER	N/A
1597.201	SLOW_SENDER1	N/A
1598.191	RECEIVER	FAST_SENDER
1600.615	FAST_SENDER	N/A
1601.355	RECEIVER	FAST_SENDER
1603.795	FAST_SENDER	N/A
1609.074	SLOW_SENDER1	N/A
1610.202	RECEIVER	FAST_SENDER
1612.613	FAST_SENDER	N/A
1613.354	RECEIVER	FAST_SENDER
1615.771	FAST_SENDER	N/A
1620.967	SLOW_SENDER1	N/A
1621.316	RECEIVER	FAST_SENDER
1628.859	FAST_SENDER	N/A
1629.651	RECEIVER	FAST_SENDER
1632.079	FAST_SENDER	N/A
1632.845	SLOW_SENDER1	N/A
1637.733	RECEIVER	FAST_SENDER
1640.159	FAST_SENDER	N/A
1640.930	RECEIVER	FAST_SENDER
1643.365	FAST_SENDER	N/A
1644.713	SLOW_SENDER1	N/A
1649.632	RECEIVER	FAST_SENDER
1652.080	FAST_SENDER	N/A
1652.818	RECEIVER	FAST_SENDER
1655.266	FAST_SENDER	N/A
1656.621	SLOW_SENDER1	N/A
1661.351	RECEIVER	FAST_SENDER
1663.773	FAST_SENDER	N/A
1664.519	RECEIVER	FAST_SENDER
1666.940	FAST_SENDER	N/A
1668.511	SLOW_SENDER1	N/A
1673.548	RECEIVER	FAST_SENDER
1675.978	FAST_SENDER	N/A
1676.759	RECEIVER	FAST_SENDER
1679.187	FAST_SENDER	N/A
1680.380	SLOW_SENDER1	N/A
1685.446	RECEIVER	FAST_SENDER
1687.887	FAST_SENDER	N/A
1688.678	RECEIVER	FAST_SENDER
1691.097	FAST_SENDER	N/A
1692.276	SLOW_SENDER1	N/A
1697.209	RECEIVER	FAST_SENDER
1699.655	FAST_SENDER	N/A
1700.423	RECEIVER	FAST_SENDER
1702.831	FAST_SENDER	N/A
1704.191	SLOW_SENDER1	N/A
1709.324	RECEIVER	FAST_SENDER
1711.733	FAST_SENDER	N/A
1712.479	RECEIVER	FAST_SENDER
1714.886	FAST_SENDER	N/A
1716.083	SLOW_SENDER1	N/A
1720.936	RECEIVER	FAST_SENDER
1723.338	FAST_SENDER	N/A
1724.097	RECEIVER	FAST_SENDER
1726.524	FAST_SENDER	N/A
1727.960	SLOW_SENDER1	N/A
1732.289	RECEIVER	FAST_SENDER
1734.713	FAST_SENDER	N/A
1739.962	SLOW_SENDER1	N/A
1746.001	RECEIVER	FAST_SENDER
1748.450	FAST_SENDER	N/A
1751.844	SLOW_SENDER1	N/A
1754.605	RECEIVER	FAST_SENDER
1757.011	FAST_SENDER	N/A
1757.740	RECEIVER	FAST_SENDER
1760.153	FAST_SENDER	N/A
1763.708	SLOW_SENDER1	N/A
1766.132	RECEIVER	FAST_SENDER
1768.538	FAST_SENDER	N/A
1769.281	RECEIVER	FAST_SENDER
1771.708	FAST_SENDER	N/A
1775.593	SLOW_SENDER1	N/A
1782.117	RECEIVER	FAST_SENDER
1784.540	FAST_SENDER	N/A
1787.487	SLOW_SENDER1	N/A
1790.725	RECEIVER	FAST_SENDER
1793.143	FAST_SENDER	N/A
1798.769	RECEIVER	FAST_SENDER
1799.363	SLOW_SENDER1	N/A
1800.102	RECEIVER	SLOW_SENDER1
1801.198	FAST_SENDER	N/A
1806.819	RECEIVER	FAST_SENDER
1809.243	FAST_SENDER	N/A
1811.239	SLOW_SENDER1	N/A
1815.137	RECEIVER	FAST_SENDER
1817.565	FAST_SENDER	N/A
1818.317	RECEIVER	FAST_SENDER
1820.742	FAST_SENDER	N/A
1823.135	SLOW_SENDER1	N/A
1826.468	RECEIVER	FAST_SENDER
1828.896	FAST_SENDER	N/A
1829.652	RECEIVER	FAST_SENDER
1832.075	FAST_SENDER	N/A
1835.041	SLOW_SENDER1	N/A
1838.159	RECEIVER	FAST_SENDER
1840.595	FAST_SENDER	N/A
1841.370	RECEIVER	FAST_SENDER
1843.816	FAST_SENDER	N/A
1846.961	SLOW_SENDER1	N/A
1849.503	RECEIVER	FAST_SENDER
1851.929	FAST_SENDER	N/A
1852.684	RECEIVER	FAST_SENDER
1855.090	FAST_SENDER	N/A
1858.827	SLOW_SENDER1	N/A
1861.240	RECEIVER	FAST_SENDER
1863.645	FAST_SENDER	N/A
1870.724	SLOW_SENDER1	N/A
1874.462	RECEIVER	FAST_SENDER
1876.884	FAST_SENDER	N/A
1882.578	RECEIVER	FAST_SENDER
1882.594	SLOW_SENDER1	N/A
1883.364	RECEIVER	SLOW_SENDER1
1885.010	FAST_SENDER	N/A
1891.150	RECEIVER	FAST_SENDER
1893.587	FAST_SENDER	N/A
1894.487	SLOW_SENDER1	N/A
1906.027	FAST_SENDER	N/A
1906.382	SLOW_SENDER1	N/A
1912.302	RECEIVER	FAST_SENDER
1914.733	FAST_SENDER	N/A
1918.258	SLOW_SENDER1	N/A
1925.824	RECEIVER	FAST_SENDER
1928.246	FAST_SENDER	N/A
1930.127	SLOW_SENDER1	N/A
1934.505	RECEIVER	FAST_SENDER
1936.941	FAST_SENDER	N/A
1942.128	SLOW_SENDER1	N/A
1949.232	FAST_SENDER	N/A
1954.131	SLOW_SENDER1	N/A
1955.289	RECEIVER	FAST_SENDER
1957.690	FAST_SENDER	N/A
1958.464	RECEIVER	FAST_SENDER
1960.879	FAST_SENDER	N/A
1966.028	SLOW_SENDER1	N/A
1967.107	RECEIVER	FAST_SENDER
1969.543	FAST_SENDER	N/A
1970.296	RECEIVER	FAST_SENDER
1972.712	FAST_SENDER	N/A
1977.911	SLOW_SENDER1	N/A
1978.572	RECEIVER	FAST_SENDER
1981.018	FAST_SENDER	N/A
1981.758	RECEIVER	FAST_SENDER
1984.194	FAST_SENDER	N/A
1989.913	SLOW_SENDER1	N/A
1994.101	RECEIVER	FAST_SENDER
1996.502	FAST_SENDER	N/A
2001.792	SLOW_SENDER1	N/A
2002.423	RECEIVER	FAST_SENDER
2004.868	FAST_SENDER	N/A
2010.627	RECEIVER	FAST_SENDER
2013.027	FAST_SENDER	N/A
2013.795	SLOW_SENDER1	N/A
2013.830	RECEIVER	FAST_SENDER
2016.273	FAST_SENDER	N/A
2022.186	RECEIVER	FAST_SENDER
2024.630	FAST_SENDER	N/A
2025.401	RECEIVER	FAST_SENDER
2025.691	SLOW_SENDER1	N/A
2027.831	FAST_SENDER	N/A
2033.424	RECEIVER	FAST_SENDER
2035.843	FAST_SENDER	N/A
2036.615	RECEIVER	FAST_SENDER
2037.581	SLOW_SENDER1	N/A
2039.023	FAST_SENDER	N/A
2045.342	RECEIVER	FAST_SENDER
2047.762	FAST_SENDER	N/A
2048.510	RECEIVER	FAST_SENDER
2049.487	SLOW_SENDER1	N/A
2050.930	FAST_SENDER	N/A
2056.878	RECEIVER	FAST_SENDER
2059.288	FAST_SENDER	N/A
2060.072	RECEIVER	FAST_SENDER
2061.350	SLOW_SENDER1	N/A
2062.485	FAST_SENDER	N/A
2068.545	RECEIVER	FAST_SENDER
2070.960	FAST_SENDER	N/A
2071.730	RECEIVER	FAST_SENDER
2073.258	SLOW_SENDER1	N/A
2074.159	FAST_SENDER	N/A
2080.488	RECEIVER	FAST_SENDER
2082.937	FAST_SENDER	N/A
2083.755	RECEIVER	FAST_SENDER
2085.145	SLOW_SENDER1	N/A
2086.203	FAST_SENDER	N/A
2092.432	RECEIVER	FAST_SENDER
2094.880	FAST_SENDER	N/A
2095.678	RECEIVER	FAST_SENDER
2097.016	SLOW_SENDER1	N/A
2098.121	FAST_SENDER	N/A
2104.403	RECEIVER	FAST_SENDER
2106.833	FAST_SENDER	N/A
2107.579	RECEIVER	FAST_SENDER
2108.916	SLOW_SENDER1	N/A
2110.026	FAST_SENDER	N/A
2115.941	RECEIVER	FAST_SENDER
2118.372	FAST_SENDER	N/A
2120.807	SLOW_SENDER1	N/A
2130.762	FAST_SENDER	N/A
2132.718	SLOW_SENDER1	N/A
2136.584	RECEIVER	FAST_SENDER
2139.009	FAST_SENDER	N/A
2139.739	RECEIVER	FAST_SENDER
2142.184	FAST_SENDER	N/A
2144.598	SLOW_SENDER1	N/A
2147.745	RECEIVER	FAST_SENDER
2150.159	FAST_SENDER	N/A
2150.946	RECEIVER	FAST_SENDER
2153.352	FAST_SENDER	N/A
2156.492	SLOW_SENDER1	N/A
2159.517	RECEIVER	FAST_SENDER
2161.945	FAST_SENDER	N/A
2162.742	RECEIVER	FAST_SENDER
2165.149	FAST_SENDER	N/A
2168.381	SLOW_SENDER1	N/A
2170.950	RECEIVER	FAST_SENDER
2173.352	FAST_SENDER	N/A
2174.086	RECEIVER	FAST_SENDER
2176.524	FAST_SENDER	N/A
2180.290	SLOW_SENDER1	N/A
2182.068	RECEIVER	FAST_SENDER
2184.507	FAST_SENDER	N/A
2185.275	RECEIVER	FAST_SENDER
2187.710	FAST_SENDER	N/A
2192.189	SLOW_SENDER1	N/A
2193.360	RECEIVER	FAST_SENDER
2195.762	FAST_SENDER	N/A
2204.058	SLOW_SENDER1	N/A
2206.293	RECEIVER	FAST_SENDER
2208.325	FAST_SENDER	N/A
2214.007	RECEIVER	FAST_SENDER
2215.945	SLOW_SENDER1	N/A
2216.456	FAST_SENDER	N/A
2222.422	RECEIVER	FAST_SENDER
2224.832	FAST_SENDER	N/A
2225.643	RECEIVER	FAST_SENDER
2227.865	SLOW_SENDER1	N/A
2228.059	FAST_SENDER	N/A
2234.281	RECEIVER	FAST_SENDER
2239.763	SLOW_SENDER1	N/A
2240.512	RECEIVER	SLOW_SENDER1
2241.194	FAST_SENDER	N/A
2247.137	RECEIVER	FAST_SENDER
2249.563	FAST_SENDER	N/A
2250.335	RECEIVER	FAST_SENDER
2251.632	SLOW_SENDER1	N/A
2252.783	FAST_SENDER	N/A
2258.964	RECEIVER	FAST_SENDER
2261.408	FAST_SENDER	N/A
2262.195	RECEIVER	FAST_SENDER
2263.514	SLOW_SENDER1	N/A
2264.636	FAST_SENDER	N/A
2270.394	RECEIVER	FAST_SENDER
2272.844	FAST_SENDER	N/A
2273.572	RECEIVER	FAST_SENDER
2275.427	SLOW_SENDER1	N/A
2276.010	FAST_SENDER	N/A
2282.113	RECEIVER	FAST_SENDER
2284.549	FAST_SENDER	N/A
2285.352	RECEIVER	FAST_SENDER
2287.308	SLOW_SENDER1	N/A
2287.759	FAST_SENDER	N/A
2293.386	RECEIVER	FAST_SENDER
2295.811	FAST_SENDER	N/A
2296.585	RECEIVER	FAST_SENDER
2299.006	FAST_SENDER	N/A
2299.204	SLOW_SENDER1	N/A
2305.037	RECEIVER	FAST_SENDER
2307.443	FAST_SENDER	N/A
2308.208	RECEIVER	FAST_SENDER
2310.640	FAST_SENDER	N/A
2311.082	SLOW_SENDER1	N/A
2316.292	RECEIVER	FAST_SENDER
2318.731	FAST_SENDER	N/A
2319.493	RECEIVER	FAST_SENDER
2321.933	FAST_SENDER	N/A
2322.970	SLOW_SENDER1	N/A
2327.872	RECEIVER	FAST_SENDER
2330.295	FAST_SENDER	N/A
2331.090	RECEIVER	FAST_SENDER
2333.519	FAST_SENDER	N/A
2334.839	SLOW_SENDER1	N/A
2339.517	RECEIVER	FAST_SENDER
2341.954	FAST_SENDER	N/A
2342.730	RECEIVER	FAST_SENDER
2345.147	FAST_SENDER	N/A
2346.737	SLOW_SENDER1	N/A
2351.203	RECEIVER	FAST_SENDER
2353.621	FAST_SENDER	N/A
2354.372	RECEIVER	FAST_SENDER
2356.808	FAST_SENDER	N/A
2358.738	SLOW_SENDER1	N/A
2363.136	RECEIVER	FAST_SENDER
2365.572	FAST_SENDER	N/A
2366.358	RECEIVER	FAST_SENDER
2368.800	FAST_SENDER	N/A
2370.607	SLOW_SENDER1	N/A
2375.107	RECEIVER	FAST_SENDER
2377.550	FAST_SENDER	N/A
2382.609	SLOW_SENDER1	N/A
2390.185	FAST_SENDER	N/A
2394.487	SLOW_SENDER1	N/A
2396.110	RECEIVER	FAST_SENDER
2398.543	FAST_SENDER	N/A
2399.327	RECEIVER	FAST_SENDER
2401.749	FAST_SENDER	N/A
2406.379	SLOW_SENDER1	N/A
2407.473	RECEIVER	FAST_SENDER
2409.911	FAST_SENDER	N/A
2410.661	RECEIVER	FAST_SENDER
2413.103	FAST_SENDER	N/A
2418.282	SLOW_SENDER1	N/A
2418.970	RECEIVER	FAST_SENDER
2421.386	FAST_SENDER	N/A
2422.142	RECEIVER	FAST_SENDER
2424.549	FAST_SENDER	N/A
2430.200	RECEIVER	FAST_SENDER
2430.284	SLOW_SENDER1	N/A
2431.069	RECEIVER	SLOW_SENDER1
2432.612	FAST_SENDER	N/A
2438.344	RECEIVER	FAST_SENDER
2440.764	FAST_SENDER	N/A
2441.540	RECEIVER	FAST_SENDER
2442.167	SLOW_SENDER1	N/A
2443.953	FAST_SENDER	N/A
2449.846	RECEIVER	FAST_SENDER
2452.294	FAST_SENDER	N/A
2453.037	RECEIVER	FAST_SENDER
2454.052	SLOW_SENDER1	N/A
2455.481	FAST_SENDER	N/A
2461.603	RECEIVER	FAST_SENDER
2464.030	FAST_SENDER	N/A
2464.760	RECEIVER	FAST_SENDER
2465.972	SLOW_SENDER1	N/A
2467.171	FAST_SENDER	N/A
2472.967	RECEIVER	FAST_SENDER
2477.888	SLOW_SENDER1	N/A
2479.510	FAST_SENDER	N/A
2485.466	RECEIVER	FAST_SENDER
2487.892	FAST_SENDER	N/A
2488.681	RECEIVER	FAST_SENDER
2489.789	SLOW_SENDER1	N/A
2491.122	FAST_SENDER	N/A
2496.756	RECEIVER	FAST_SENDER
2499.167	FAST_SENDER	N/A
2499.938	RECEIVER	FAST_SENDER
2501.702	SLOW_SENDER1	N/A
2502.381	FAST_SENDER	N/A
2507.910	RECEIVER	FAST_SENDER
2510.313	FAST_SENDER	N/A
2511.065	RECEIVER	FAST_SENDER
2513.505	FAST_SENDER	N/A
2513.585	SLOW_SENDER1	N/A
2519.246	RECEIVER	FAST_SENDER
2521.689	FAST_SENDER	N/A
2522.437	RECEIVER	FAST_SENDER
2524.882	FAST_SENDER	N/A
2525.587	SLOW_SENDER1	N/A
2530.584	RECEIVER	FAST_SENDER
2533.026	FAST_SENDER	N/A
2533.805	RECEIVER	FAST_SENDER
2536.211	FAST_SENDER	N/A
2537.481	SLOW_SENDER1	N/A
2542.483	RECEIVER	FAST_SENDER
2549.157	FAST_SENDER	N/A
2549.396	SLOW_SENDER1	N/A
2549.933	RECEIVER	FAST_SENDER
2552.335	FAST_SENDER	N/A
2558.142	RECEIVER	FAST_SENDER
2560.586	FAST_SENDER	N/A
2561.321	SLOW_SENDER1	N/A
2561.392	RECEIVER	FAST_SENDER
2563.808	FAST_SENDER	N/A
2569.907	RECEIVER	FAST_SENDER
2573.206	SLOW_SENDER1	N/A
2576.640	FAST_SENDER	N/A
2582.414	RECEIVER	FAST_SENDER
2584.824	FAST_SENDER	N/A
2585.101	SLOW_SENDER1	N/A
2585.583	RECEIVER	FAST_SENDER
2588.018	FAST_SENDER	N/A
2594.267	RECEIVER	FAST_SENDER
2596.694	FAST_SENDER	N/A
2596.997	SLOW_SENDER1	N/A
2597.415	RECEIVER	FAST_SENDER
2599.843	FAST_SENDER	N/A
2605.563	RECEIVER	FAST_SENDER
2607.972	FAST_SENDER	N/A
2608.742	RECEIVER	FAST_SENDER
2608.898	SLOW_SENDER1	N/A
2611.162	FAST_SENDER	N/A
2617.424	RECEIVER	FAST_SENDER
2619.841	FAST_SENDER	N/A
2620.619	RECEIVER	FAST_SENDER
2620.776	SLOW_SENDER1	N/A
2623.044	FAST_SENDER	N/A
2628.985	RECEIVER	FAST_SENDER
2631.432	FAST_SENDER	N/A
2632.201	RECEIVER	FAST_SENDER
2632.684	SLOW_SENDER1	N/A
2634.630	FAST_SENDER	N/A
2640.769	RECEIVER	FAST_SENDER
2643.180	FAST_SENDER	N/A
2643.941	RECEIVER	FAST_SENDER
2644.588	SLOW_SENDER1	N/A
2646.381	FAST_SENDER	N/A
2652.289	RECEIVER	FAST_SENDER
2656.504	SLOW_SENDER1	N/A
2659.079	FAST_SENDER	N/A
2665.331	RECEIVER	FAST_SENDER
2667.755	FAST_SENDER	N/A
2668.392	SLOW_SENDER1	N/A
2679.827	FAST_SENDER	N/A
2680.291	SLOW_SENDER1	N/A
2686.046	RECEIVER	FAST_SENDER
2688.475	FAST_SENDER	N/A
2689.259	RECEIVER	FAST_SENDER
2691.680	FAST_SENDER	N/A
2692.191	SLOW_SENDER1	N/A
2697.714	RECEIVER	FAST_SENDER
2700.126	FAST_SENDER	N/A
2700.908	RECEIVER	FAST_SENDER
2703.324	FAST_SENDER	N/A
2704.111	SLOW_SENDER1	N/A
2709.432	RECEIVER	FAST_SENDER
2711.848	FAST_SENDER	N/A
2712.630	RECEIVER	FAST_SENDER
2715.053	FAST_SENDER	N/A
2715.998	SLOW_SENDER1	N/A
2720.985	RECEIVER	FAST_SENDER
2723.417	FAST_SENDER	N/A
2724.181	RECEIVER	FAST_SENDER
2726.592	FAST_SENDER	N/A
2727.895	SLOW_SENDER1	N/A
2732.252	RECEIVER	FAST_SENDER
2734.683	FAST_SENDER	N/A
2735.450	RECEIVER	FAST_SENDER
2737.861	FAST_SENDER	N/A
2739.810	SLOW_SENDER1	N/A
2743.784	RECEIVER	FAST_SENDER
2746.220	FAST_SENDER	N/A
2746.958	RECEIVER	FAST_SENDER
2749.399	FAST_SENDER	N/A
2751.703	SLOW_SENDER1	N/A
2754.879	RECEIVER	FAST_SENDER
2757.301	FAST_SENDER	N/A
2758.010	RECEIVER	FAST_SENDER
2760.449	FAST_SENDER	N/A
2763.577	SLOW_SENDER1	N/A
2766.152	RECEIVER	FAST_SENDER
2768.602	FAST_SENDER	N/A
2769.370	RECEIVER	FAST_SENDER
2771.810	FAST_SENDER	N/A
2775.463	SLOW_SENDER1	N/A
2777.914	RECEIVER	FAST_SENDER
2780.338	FAST_SENDER	N/A
2781.118	RECEIVER	FAST_SENDER
2783.538	FAST_SENDER	N/A
2787.353	SLOW_SENDER1	N/A
2789.460	RECEIVER	FAST_SENDER
2791.882	FAST_SENDER	N/A
2792.647	RECEIVER	FAST_SENDER
2795.081	FAST_SENDER	N/A
2799.245	SLOW_SENDER1	N/A
2801.212	RECEIVER	FAST_SENDER
2803.654	FAST_SENDER	N/A
2804.420	RECEIVER	FAST_SENDER
2806.831	FAST_SENDER	N/A
2811.143	SLOW_SENDER1	N/A
2812.660	RECEIVER	FAST_SENDER
2815.099	FAST_SENDER	N/A
2815.848	RECEIVER	FAST_SENDER
2818.298	FAST_SENDER	N/A
2823.036	SLOW_SENDER1	N/A
2824.457	RECEIVER	FAST_SENDER
2826.889	FAST_SENDER	N/A
2827.634	RECEIVER	FAST_SENDER
2830.055	FAST_SENDER	N/A
2834.932	SLOW_SENDER1	N/A
2835.918	RECEIVER	FAST_SENDER
2838.335	FAST_SENDER	N/A
2839.097	RECEIVER	FAST_SENDER
2841.511	FAST_SENDER	N/A
2846.843	SLOW_SENDER1	N/A
2847.366	RECEIVER	FAST_SENDER
2849.814	FAST_SENDER	N/A
2850.565	RECEIVER	FAST_SENDER
2857.787	FAST_SENDER	N/A
2858.562	RECEIVER	FAST_SENDER
2858.728	SLOW_SENDER1	N/A
2860.979	FAST_SENDER	N/A
2867.191	RECEIVER	FAST_SENDER
2869.639	FAST_SENDER	N/A
2870.398	RECEIVER	FAST_SENDER
2870.622	SLOW_SENDER1	N/A
2872.806	FAST_SENDER	N/A
2878.840	RECEIVER	FAST_SENDER
2881.256	FAST_SENDER	N/A
2881.995	RECEIVER	FAST_SENDER
2882.515	SLOW_SENDER1	N/A
2884.404	FAST_SENDER	N/A
2890.491	RECEIVER	FAST_SENDER
2892.893	FAST_SENDER	N/A
2893.636	RECEIVER	FAST_SENDER
2894.403	SLOW_SENDER1	N/A
2896.054	FAST_SENDER	N/A
2902.223	RECEIVER	FAST_SENDER
2904.628	FAST_SENDER	N/A
2905.388	RECEIVER	FAST_SENDER
2906.321	SLOW_SENDER1	N/A
2907.835	FAST_SENDER	N/A
2913.876	RECEIVER	FAST_SENDER
2916.315	FAST_SENDER	N/A
2918.201	SLOW_SENDER1	N/A
2927.125	RECEIVER	FAST_SENDER
2929.544	FAST_SENDER	N/A
2930.202	SLOW_SENDER1	N/A
2935.371	RECEIVER	FAST_SENDER
2937.804	FAST_SENDER	N/A
2938.554	RECEIVER	FAST_SENDER
2940.999	FAST_SENDER	N/A
2942.095	SLOW_SENDER1	N/A
2946.712	RECEIVER	FAST_SENDER
2949.122	FAST_SENDER	N/A
2949.876	RECEIVER	FAST_SENDER
2952.296	FAST_SENDER	N/A
2953.986	SLOW_SENDER1	N/A
2958.143	RECEIVER	FAST_SENDER
2960.572	FAST_SENDER	N/A
2961.363	RECEIVER	FAST_SENDER
2963.804	FAST_SENDER	N/A
2965.877	SLOW_SENDER1	N/A
2970.149	RECEIVER	FAST_SENDER
2972.559	FAST_SENDER	N/A
2977.765	SLOW_SENDER1	N/A
2983.086	RECEIVER	FAST_SENDER
2985.506	FAST_SENDER	N/A
2989.691	SLOW_SENDER1	N/A
2991.168	RECEIVER	FAST_SENDER
2997.874	FAST_SENDER	N/A
3001.585	SLOW_SENDER1	N/A
3010.548	FAST_SENDER	N/A
3013.505	SLOW_SENDER1	N/A
3016.404	RECEIVER	FAST_SENDER
3018.851	FAST_SENDER	N/A
3019.643	RECEIVER	FAST_SENDER
3022.083	FAST_SENDER	N/A
3025.420	SLOW_SENDER1	N/A
3027.545	RECEIVER	FAST_SENDER
3029.973	FAST_SENDER	N/A
3030.751	RECEIVER	FAST_SENDER
3037.319	SLOW_SENDER1	N/A
3038.234	FAST_SENDER	N/A
3043.994	RECEIVER	FAST_SENDER
3046.409	FAST_SENDER	N/A
3047.147	RECEIVER	FAST_SENDER
3049.229	SLOW_SENDER1	N/A
3049.580	FAST_SENDER	N/A
3055.603	RECEIVER	FAST_SENDER
3058.008	FAST_SENDER	N/A
3058.780	RECEIVER	FAST_SENDER
3061.126	SLOW_SENDER1	N/A
3061.198	FAST_SENDER	N/A
3067.625	RECEIVER	FAST_SENDER
3070.052	FAST_SENDER	N/A
3070.844	RECEIVER	FAST_SENDER
3072.999	SLOW_SENDER1	N/A
3073.263	FAST_SENDER	N/A
3083.647	RECEIVER	FAST_SENDER
3084.894	SLOW_SENDER1	N/A
3086.072	FAST_SENDER	N/A
3092.082	RECEIVER	FAST_SENDER
3094.483	FAST_SENDER	N/A
3096.784	SLOW_SENDER1	N/A
3100.727	RECEIVER	FAST_SENDER
3103.149	FAST_SENDER	N/A
3103.944	RECEIVER	FAST_SENDER
3106.388	FAST_SENDER	N/A
3108.678	SLOW_SENDER1	N/A
3112.216	RECEIVER	FAST_SENDER
3114.655	FAST_SENDER	N/A
3115.383	RECEIVER	FAST_SENDER
3117.800	FAST_SENDER	N/A
3120.586	SLOW_SENDER1	N/A
3130.508	FAST_SENDER	N/A
3132.451	SLOW_SENDER1	N/A
3136.818	RECEIVER	FAST_SENDER
3139.247	FAST_SENDER	N/A
3139.988	RECEIVER	FAST_SENDER
3142.422	FAST_SENDER	N/A
3144.368	SLOW_SENDER1	N/A
3148.652	RECEIVER	FAST_SENDER
3151.093	FAST_SENDER	N/A
3151.860	RECEIVER	FAST_SENDER
3154.264	FAST_SENDER	N/A
3156.257	SLOW_SENDER1	N/A
3160.154	RECEIVER	FAST_SENDER
3162.574	FAST_SENDER	N/A
3163.354	RECEIVER	FAST_SENDER
3165.787	FAST_SENDER	N/A
3168.158	SLOW_SENDER1	N/A
3171.704	RECEIVER	FAST_SENDER
3174.116	FAST_SENDER	N/A
3174.905	RECEIVER	FAST_SENDER
3177.327	FAST_SENDER	N/A
3180.038	SLOW_SENDER1	N/A
3183.557	RECEIVER	FAST_SENDER
3185.965	FAST_SENDER	N/A
3186.774	RECEIVER	FAST_SENDER
3189.198	FAST_SENDER	N/A
3191.928	SLOW_SENDER1	N/A
3195.012	RECEIVER	FAST_SENDER
3197.434	FAST_SENDER	N/A
3198.231	RECEIVER	FAST_SENDER
3200.663	FAST_SENDER	N/A
3203.799	SLOW_SENDER1	N/A
3206.789	RECEIVER	FAST_SENDER
3209.221	FAST_SENDER	N/A
3210.016	RECEIVER	FAST_SENDER
3212.445	FAST_SENDER	N/A
3215.691	SLOW_SENDER1	N/A
3218.254	RECEIVER	FAST_SENDER
3220.667	FAST_SENDER	N/A
3221.428	RECEIVER	FAST_SENDER
3223.849	FAST_SENDER	N/A
3227.585	SLOW_SENDER1	N/A
3229.916	RECEIVER	FAST_SENDER
3232.316	FAST_SENDER	N/A
3233.114	RECEIVER	FAST_SENDER
3235.558	FAST_SENDER	N/A
3239.480	SLOW_SENDER1	N/A
3241.517	RECEIVER	FAST_SENDER
3243.930	FAST_SENDER	N/A
3244.718	RECEIVER	FAST_SENDER
3247.136	FAST_SENDER	N/A
3251.374	SLOW_SENDER1	N/A
3253.139	RECEIVER	FAST_SENDER
3255.589	FAST_SENDER	N/A
3256.316	RECEIVER	FAST_SENDER
3258.750	FAST_SENDER	N/A
3263.261	SLOW_SENDER1	N/A
3264.935	RECEIVER	FAST_SENDER
3267.338	FAST_SENDER	N/A
3268.119	RECEIVER	FAST_SENDER
3270.569	FAST_SENDER	N/A
3275.141	SLOW_SENDER1	N/A
3276.445	RECEIVER	FAST_SENDER
3278.859	FAST_SENDER	N/A
3279.653	RECEIVER	FAST_SENDER
3282.057	FAST_SENDER	N/A
3287.005	SLOW_SENDER1	N/A
3287.763	RECEIVER	FAST_SENDER
3290.172	FAST_SENDER	N/A
3290.978	RECEIVER	FAST_SENDER
3293.402	FAST_SENDER	N/A
3299.007	SLOW_SENDER1	N/A
3299.656	RECEIVER	FAST_SENDER
3302.078	FAST_SENDER	N/A
3302.850	RECEIVER	FAST_SENDER
3305.252	FAST_SENDER	N/A
3311.010	SLOW_SENDER1	N/A
3311.176	RECEIVER	FAST_SENDER
3313.608	FAST_SENDER	N/A
3314.395	RECEIVER	FAST_SENDER
3316.795	FAST_SENDER	N/A
3322.658	RECEIVER	FAST_SENDER
3322.922	SLOW_SENDER1	N/A
3323.689	RECEIVER	SLOW_SENDER1
3325.094	FAST_SENDER	N/A
3330.626	RECEIVER	FAST_SENDER
3333.066	FAST_SENDER	N/A
3333.794	RECEIVER	FAST_SENDER
3334.807	SLOW_SENDER1	N/A
3336.194	FAST_SENDER	N/A
3342.287	RECEIVER	FAST_SENDER
3344.692	FAST_SENDER	N/A
3345.447	RECEIVER	FAST_SENDER
3346.710	SLOW_SENDER1	N/A
3347.868	FAST_SENDER	N/A
3353.952	RECEIVER	FAST_SENDER
3356.373	FAST_SENDER	N/A
3357.187	RECEIVER	FAST_SENDER
3358.611	SLOW_SENDER1	N/A
3359.609	FAST_SENDER	N/A
3365.196	RECEIVER	FAST_SENDER
3367.608	FAST_SENDER	N/A
3368.386	RECEIVER	FAST_SENDER
3370.525	SLOW_SENDER1	N/A
3370.807	FAST_SENDER	N/A
3376.821	RECEIVER	FAST_SENDER
3379.251	FAST_SENDER	N/A
3379.964	RECEIVER	FAST_SENDER
3382.398	FAST_SENDER	N/A
3382.436	SLOW_SENDER1	N/A
3388.365	RECEIVER	FAST_SENDER
3390.778	FAST_SENDER	N/A
3394.439	SLOW_SENDER1	N/A
3401.500	RECEIVER	FAST_SENDER
3403.926	FAST_SENDER	N/A
3406.335	SLOW_SENDER1	N/A
3416.097	FAST_SENDER	N/A
3418.228	SLOW_SENDER1	N/A
3422.633	RECEIVER	FAST_SENDER
3425.047	FAST_SENDER	N/A
3425.804	RECEIVER	FAST_SENDER
3428.206	FAST_SENDER	N/A
3430.099	SLOW_SENDER1	N/A
3434.189	RECEIVER	FAST_SENDER
3436.618	FAST_SENDER	N/A
3437.395	RECEIVER	FAST_SENDER
3439.824	FAST_SENDER	N/A
3441.993	SLOW_SENDER1	N/A
3445.538	RECEIVER	FAST_SENDER
3447.979	FAST_SENDER	N/A
3448.740	RECEIVER	FAST_SENDER
3451.143	FAST_SENDER	N/A
3453.892	SLOW_SENDER1	N/A
3457.099	RECEIVER	FAST_SENDER
3459.521	FAST_SENDER	N/A
3460.299	RECEIVER	FAST_SENDER
3462.722	FAST_SENDER	N/A
3465.802	SLOW_SENDER1	N/A
3468.826	RECEIVER	FAST_SENDER
3471.243	FAST_SENDER	N/A
3472.030	RECEIVER	FAST_SENDER
3477.673	SLOW_SENDER1	N/A
3478.418	RECEIVER	SLOW_SENDER1
3479.668	FAST_SENDER	N/A
3485.646	RECEIVER	FAST_SENDER
3488.048	FAST_SENDER	N/A
3489.593	SLOW_SENDER1	N/A
3494.060	RECEIVER	FAST_SENDER
3496.510	FAST_SENDER	N/A
3497.288	RECEIVER	FAST_SENDER
3499.704	FAST_SENDER	N/A
3501.595	SLOW_SENDER1	N/A
3505.822	RECEIVER	FAST_SENDER
3508.249	FAST_SENDER	N/A
3508.997	RECEIVER	FAST_SENDER
3511.444	FAST_SENDER	N/A
3513.466	SLOW_SENDER1	N/A
3517.692	RECEIVER	FAST_SENDER
3520.118	FAST_SENDER	N/A
3520.909	RECEIVER	FAST_SENDER
3523.345	FAST_SENDER	N/A
3525.372	SLOW_SENDER1	N/A
3529.500	RECEIVER	FAST_SENDER
3531.942	FAST_SENDER	N/A
3532.670	RECEIVER	FAST_SENDER
3535.115	FAST_SENDER	N/A
3537.278	SLOW_SENDER1	N/A
3540.731	RECEIVER	FAST_SENDER
3543.160	FAST_SENDER	N/A
3543.935	RECEIVER	FAST_SENDER
3546.385	FAST_SENDER	N/A
3549.165	SLOW_SENDER1	N/A
3552.090	RECEIVER	FAST_SENDER
3554.511	FAST_SENDER	N/A
3555.283	RECEIVER	FAST_SENDER
3557.684	FAST_SENDER	N/A
3561.063	SLOW_SENDER1	N/A
3563.480	RECEIVER	FAST_SENDER
3565.924	FAST_SENDER	N/A
3566.695	RECEIVER	FAST_SENDER
3569.113	FAST_SENDER	N/A
3572.963	SLOW_SENDER1	N/A
3575.113	RECEIVER	FAST_SENDER
3577.525	FAST_SENDER	N/A
3578.334	RECEIVER	FAST_SENDER
3580.764	FAST_SENDER	N/A
3584.866	SLOW_SENDER1	N/A
3586.504	RECEIVER	FAST_SENDER
3588.953	FAST_SENDER	N/A
3589.718	RECEIVER	FAST_SENDER
3592.161	FAST_SENDER	N/A
3596.759	SLOW_SENDER1	N/A
3597.967	RECEIVER	FAST_SENDER
3600.382	FAST_SENDER	N/A
3601.153	RECEIVER	FAST_SENDER
3603.567	FAST_SENDER	N/A
3608.648	SLOW_SENDER1	N/A
3610.026	RECEIVER	FAST_SENDER
3612.469	FAST_SENDER	N/A
3613.244	RECEIVER	FAST_SENDER
3615.677	FAST_SENDER	N/A
3620.562	SLOW_SENDER1	N/A
3621.233	RECEIVER	FAST_SENDER
3623.657	FAST_SENDER	N/A
3624.441	RECEIVER	FAST_SENDER
3626.881	FAST_SENDER	N/A
3632.564	SLOW_SENDER1	N/A
3632.644	RECEIVER	FAST_SENDER
3639.758	FAST_SENDER	N/A
3644.472	SLOW_SENDER1	N/A
3645.655	RECEIVER	FAST_SENDER
3648.092	FAST_SENDER	N/A
3648.834	RECEIVER	FAST_SENDER
3651.245	FAST_SENDER	N/A
3656.346	SLOW_SENDER1	N/A
3657.040	RECEIVER	FAST_SENDER
3659.463	FAST_SENDER	N/A
3660.198	RECEIVER	FAST_SENDER
3662.642	FAST_SENDER	N/A
3668.348	SLOW_SENDER1	N/A
3668.775	RECEIVER	FAST_SENDER
3676.209	FAST_SENDER	N/A
3676.981	RECEIVER	FAST_SENDER
3679.384	FAST_SENDER	N/A
3680.235	SLOW_SENDER1	N/A
3684.967	RECEIVER	FAST_SENDER
3687.379	FAST_SENDER	N/A
3688.108	RECEIVER	FAST_SENDER
3690.537	FAST_SENDER	N/A
3692.143	SLOW_SENDER1	N/A
3696.195	RECEIVER	FAST_SENDER
3698.614	FAST_SENDER	N/A
3699.338	RECEIVER	FAST_SENDER
3701.767	FAST_SENDER	N/A
3704.146	SLOW_SENDER1	N/A
3707.498	RECEIVER	FAST_SENDER
3709.939	FAST_SENDER	N/A
3716.056	SLOW_SENDER1	N/A
3723.033	FAST_SENDER	N/A
3727.960	SLOW_SENDER1	N/A
3733.473	RECEIVER	FAST_SENDER
3735.889	FAST_SENDER	N/A
3736.683	RECEIVER	FAST_SENDER
3739.092	FAST_SENDER	N/A
3739.851	SLOW_SENDER1	N/A
3744.860	RECEIVER	FAST_SENDER
3747.278	FAST_SENDER	N/A
3748.065	RECEIVER	FAST_SENDER
3750.509	FAST_SENDER	N/A
3751.741	SLOW_SENDER1	N/A
3756.586	RECEIVER	FAST_SENDER
3759.015	FAST_SENDER	N/A
3759.774	RECEIVER	FAST_SENDER
3762.204	FAST_SENDER	N/A
3763.647	SLOW_SENDER1	N/A
3767.811	RECEIVER	FAST_SENDER
3770.259	FAST_SENDER	N/A
3770.996	RECEIVER	FAST_SENDER
3773.435	FAST_SENDER	N/A
3775.649	SLOW_SENDER1	N/A
3786.535	FAST_SENDER	N/A
3787.514	SLOW_SENDER1	N/A
3799.069	FAST_SENDER	N/A
3799.395	SLOW_SENDER1	N/A
3805.240	RECEIVER	FAST_SENDER
3807.660	FAST_SENDER	N/A
3811.289	SLOW_SENDER1	N/A
3813.913	RECEIVER	FAST_SENDER
3816.352	FAST_SENDER	N/A
3817.119	RECEIVER	FAST_SENDER
3819.533	FAST_SENDER	N/A
3823.156	SLOW_SENDER1	N/A
3825.826	RECEIVER	FAST_SENDER
3828.276	FAST_SENDER	N/A
3829.064	RECEIVER	FAST_SENDER
3831.468	FAST_SENDER	N/A
3835.048	SLOW_SENDER1	N/A
3842.268	RECEIVER	FAST_SENDER
3844.690	FAST_SENDER	N/A
3846.922	SLOW_SENDER1	N/A
3850.719	RECEIVER	FAST_SENDER
3853.141	FAST_SENDER	N/A
3858.817	SLOW_SENDER1	N/A
3858.863	RECEIVER	FAST_SENDER
3861.268	FAST_SENDER	N/A
3870.820	SLOW_SENDER1	N/A
3872.180	RECEIVER	FAST_SENDER
3874.625	FAST_SENDER	N/A
3875.416	RECEIVER	FAST_SENDER
3877.843	FAST_SENDER	N/A
3882.705	SLOW_SENDER1	N/A
3883.696	RECEIVER	FAST_SENDER
3886.122	FAST_SENDER	N/A
3886.865	RECEIVER	FAST_SENDER
3889.288	FAST_SENDER	N/A
3894.592	SLOW_SENDER1	N/A
3895.149	RECEIVER	FAST_SENDER
3895.918	RECEIVER	SLOW_SENDER1
3897.599	FAST_SENDER	N/A
3903.523	RECEIVER	FAST_SENDER
3905.968	FAST_SENDER	N/A
3906.692	SLOW_SENDER1	N/A
3911.722	RECEIVER	FAST_SENDER
3914.130	FAST_SENDER	N/A
3918.562	SLOW_SENDER1	N/A
3925.017	RECEIVER	FAST_SENDER
3927.424	FAST_SENDER	N/A
3930.456	SLOW_SENDER1	N/A
3933.223	RECEIVER	FAST_SENDER
3935.659	FAST_SENDER	N/A
3936.407	RECEIVER	FAST_SENDER
3938.850	FAST_SENDER	N/A
3942.337	SLOW_SENDER1	N/A
3944.773	RECEIVER	FAST_SENDER
3947.174	FAST_SENDER	N/A
3947.928	RECEIVER	FAST_SENDER
3950.360	FAST_SENDER	N/A
3954.247	SLOW_SENDER1	N/A
3956.205	RECEIVER	FAST_SENDER
3958.648	FAST_SENDER	N/A
3959.421	RECEIVER	FAST_SENDER
3961.871	FAST_SENDER	N/A
3966.126	SLOW_SENDER1	N/A
3968.195	RECEIVER	FAST_SENDER
3970.614	FAST_SENDER	N/A
3971.353	RECEIVER	FAST_SENDER
3973.755	FAST_SENDER	N/A
3978.003	SLOW_SENDER1	N/A
3979.571	RECEIVER	FAST_SENDER
3982.013	FAST_SENDER	N/A
3982.807	RECEIVER	FAST_SENDER
3985.252	FAST_SENDER	N/A
3989.918	SLOW_SENDER1	N/A
3991.040	RECEIVER	FAST_SENDER
3993.481	FAST_SENDER	N/A
3994.249	RECEIVER	FAST_SENDER
3996.686	FAST_SENDER	N/A
4001.838	SLOW_SENDER1	N/A
4002.493	RECEIVER	FAST_SENDER
4004.938	FAST_SENDER	N/A
4005.705	RECEIVER	FAST_SENDER
4008.119	FAST_SENDER	N/A
4013.840	SLOW_SENDER1	N/A
4014.031	RECEIVER	FAST_SENDER
4016.461	FAST_SENDER	N/A
4025.742	SLOW_SENDER1	N/A
4028.934	FAST_SENDER	N/A
4037.635	SLOW_SENDER1	N/A
4039.282	RECEIVER	FAST_SENDER
4041.718	FAST_SENDER	N/A
4042.496	RECEIVER	FAST_SENDER
4044.903	FAST_SENDER	N/A
4049.535	SLOW_SENDER1	N/A
4050.691	RECEIVER	FAST_SENDER
4053.125	FAST_SENDER	N/A
4053.921	RECEIVER	FAST_SENDER
4056.355	FAST_SENDER	N/A
4061.432	SLOW_SENDER1	N/A
4062.591	RECEIVER	FAST_SENDER
4065.006	FAST_SENDER	N/A
4065.772	RECEIVER	FAST_SENDER
4068.177	FAST_SENDER	N/A
4073.317	SLOW_SENDER1	N/A
4073.962	RECEIVER	FAST_SENDER
4076.378	FAST_SENDER	N/A
4077.159	RECEIVER	FAST_SENDER
4079.599	FAST_SENDER	N/A
4085.320	SLOW_SENDER1	N/A
4085.454	RECEIVER	FAST_SENDER
4087.874	FAST_SENDER	N/A
4088.645	RECEIVER	FAST_SENDER
4091.046	FAST_SENDER	N/A
4097.135	RECEIVER	FAST_SENDER
4097.214	SLOW_SENDER1	N/A
4097.968	RECEIVER	SLOW_SENDER1
4099.546	FAST_SENDER	N/A
4105.616	RECEIVER	FAST_SENDER
4108.044	FAST_SENDER	N/A
4109.108	SLOW_SENDER1	N/A
4114.180	RECEIVER	FAST_SENDER
4116.614	FAST_SENDER	N/A
4117.392	RECEIVER	FAST_SENDER
4119.836	FAST_SENDER	N/A
4121.014	SLOW_SENDER1	N/A
4125.887	RECEIVER	FAST_SENDER
4128.313	FAST_SENDER	N/A
4129.046	RECEIVER	FAST_SENDER
4131.493	FAST_SENDER	N/A
4132.904	SLOW_SENDER1	N/A
4137.562	RECEIVER	FAST_SENDER
4139.963	FAST_SENDER	N/A
4140.755	RECEIVER	FAST_SENDER
4143.155	FAST_SENDER	N/A
4144.883	SLOW_SENDER1	N/A
4148.971	RECEIVER	FAST_SENDER
4151.391	FAST_SENDER	N/A
4152.170	RECEIVER	FAST_SENDER
4154.609	FAST_SENDER	N/A
4156.769	SLOW_SENDER1	N/A
4160.544	RECEIVER	FAST_SENDER
4162.978	FAST_SENDER	N/A
4163.747	RECEIVER	FAST_SENDER
4166.157	FAST_SENDER	N/A
4168.638	SLOW_SENDER1	N/A
4172.403	RECEIVER	FAST_SENDER
4174.816	FAST_SENDER	N/A
4175.604	RECEIVER	FAST_SENDER
4178.036	FAST_SENDER	N/A
4180.541	SLOW_SENDER1	N/A
4184.156	RECEIVER	FAST_SENDER
4186.573	FAST_SENDER	N/A
4187.335	RECEIVER	FAST_SENDER
4189.782	FAST_SENDER	N/A
4192.421	SLOW_SENDER1	N/A
4196.068	RECEIVER	FAST_SENDER
4198.498	FAST_SENDER	N/A
4204.323	SLOW_SENDER1	N/A
4210.147	RECEIVER	FAST_SENDER
4212.579	FAST_SENDER	N/A
4216.230	SLOW_SENDER1	N/A
4224.770	FAST_SENDER	N/A
4228.120	SLOW_SENDER1	N/A
4231.081	RECEIVER	FAST_SENDER
4233.495	FAST_SENDER	N/A
4234.269	RECEIVER	FAST_SENDER
4236.717	FAST_SENDER	N/A
4240.015	SLOW_SENDER1	N/A
4242.925	RECEIVER	FAST_SENDER
4245.335	FAST_SENDER	N/A
4246.053	RECEIVER	FAST_SENDER
4248.466	FAST_SENDER	N/A
4251.903	SLOW_SENDER1	N/A
4254.605	RECEIVER	FAST_SENDER
4257.026	FAST_SENDER	N/A
4257.831	RECEIVER	FAST_SENDER
4260.238	FAST_SENDER	N/A
4263.796	SLOW_SENDER1	N/A
4266.373	RECEIVER	FAST_SENDER
4268.801	FAST_SENDER	N/A
4269.559	RECEIVER	FAST_SENDER
4272.007	FAST_SENDER	N/A
4275.666	SLOW_SENDER1	N/A
4277.903	RECEIVER	FAST_SENDER
4280.346	FAST_SENDER	N/A
4281.136	RECEIVER	FAST_SENDER
4283.540	FAST_SENDER	N/A
4287.556	SLOW_SENDER1	N/A
4289.687	RECEIVER	FAST_SENDER
4292.087	FAST_SENDER	N/A
4292.797	RECEIVER	FAST_SENDER
4295.238	FAST_SENDER	N/A
4299.420	SLOW_SENDER1	N/A
4300.751	RECEIVER	FAST_SENDER
4303.151	FAST_SENDER	N/A
4303.891	RECEIVER	FAST_SENDER
4306.316	FAST_SENDER	N/A
4311.286	SLOW_SENDER1	N/A
4312.352	RECEIVER	FAST_SENDER
4314.782	FAST_SENDER	N/A
4315.546	RECEIVER	FAST_SENDER
4317.946	FAST_SENDER	N/A
4323.183	SLOW_SENDER1	N/A
4324.505	RECEIVER	FAST_SENDER
4326.910	FAST_SENDER	N/A
4327.650	RECEIVER	FAST_SENDER
4330.097	FAST_SENDER	N/A
4335.075	SLOW_SENDER1	N/A
4336.488	RECEIVER	FAST_SENDER
4338.938	FAST_SENDER	N/A
4339.726	RECEIVER	FAST_SENDER
4342.144	FAST_SENDER	N/A
4346.978	SLOW_SENDER1	N/A
4347.878	RECEIVER	FAST_SENDER
4350.323	FAST_SENDER	N/A
4351.066	RECEIVER	FAST_SENDER
4353.488	FAST_SENDER	N/A
4358.852	SLOW_SENDER1	N/A
4358.981	RECEIVER	FAST_SENDER
4361.390	FAST_SENDER	N/A
4362.140	RECEIVER	FAST_SENDER
4364.563	FAST_SENDER	N/A
4370.546	RECEIVER	FAST_SENDER
4370.739	SLOW_SENDER1	N/A
4371.475	RECEIVER	SLOW_SENDER1
4372.958	FAST_SENDER	N/A
4378.862	RECEIVER	FAST_SENDER
4381.276	FAST_SENDER	N/A
4382.035	RECEIVER	FAST_SENDER
4382.622	SLOW_SENDER1	N/A
4384.458	FAST_SENDER	N/A
4390.376	RECEIVER	FAST_SENDER
4392.777	FAST_SENDER	N/A
4394.538	SLOW_SENDER1	N/A
4403.353	RECEIVER	FAST_SENDER
4405.803	FAST_SENDER	N/A
4406.444	SLOW_SENDER1	N/A
4411.743	RECEIVER	FAST_SENDER
4414.174	FAST_SENDER	N/A
4414.973	RECEIVER	FAST_SENDER
4417.386	FAST_SENDER	N/A
4418.322	SLOW_SENDER1	N/A
4423.438	RECEIVER	FAST_SENDER
4425.867	FAST_SENDER	N/A
4426.624	RECEIVER	FAST_SENDER
4429.054	FAST_SENDER	N/A
4430.202	SLOW_SENDER1	N/A
4434.944	RECEIVER	FAST_SENDER
4437.366	FAST_SENDER	N/A
4438.162	RECEIVER	FAST_SENDER
4440.612	FAST_SENDER	N/A
4442.100	SLOW_SENDER1	N/A
4447.119	RECEIVER	FAST_SENDER
4449.534	FAST_SENDER	N/A
4450.280	RECEIVER	FAST_SENDER
4452.702	FAST_SENDER	N/A
4454.017	SLOW_SENDER1	N/A
4459.241	RECEIVER	FAST_SENDER
4461.661	FAST_SENDER	N/A
4462.447	RECEIVER	FAST_SENDER
4465.886	SLOW_SENDER1	N/A
4469.730	FAST_SENDER	N/A
4476.001	RECEIVER	FAST_SENDER
4477.792	SLOW_SENDER1	N/A
4478.406	FAST_SENDER	N/A
4478.516	RECEIVER	SLOW_SENDER1
4484.134	RECEIVER	FAST_SENDER
4486.546	FAST_SENDER	N/A
4487.297	RECEIVER	FAST_SENDER
4489.705	SLOW_SENDER1	N/A
4489.709	FAST_SENDER	N/A
4496.091	RECEIVER	FAST_SENDER
4498.510	FAST_SENDER	N/A
4499.287	RECEIVER	FAST_SENDER
4501.618	SLOW_SENDER1	N/A
4501.719	FAST_SENDER	N/A
4508.008	RECEIVER	FAST_SENDER
4513.534	SLOW_SENDER1	N/A
4514.457	FAST_SENDER	N/A
4520.154	RECEIVER	FAST_SENDER
4522.555	FAST_SENDER	N/A
4523.285	RECEIVER	FAST_SENDER
4525.417	SLOW_SENDER1	N/A
4525.695	FAST_SENDER	N/A
4531.867	RECEIVER	FAST_SENDER
4534.308	FAST_SENDER	N/A
4535.068	RECEIVER	FAST_SENDER
4537.309	SLOW_SENDER1	N/A
4537.493	FAST_SENDER	N/A
4543.246	RECEIVER	FAST_SENDER
4549.206	SLOW_SENDER1	N/A
4549.814	FAST_SENDER	N/A
4555.379	RECEIVER	FAST_SENDER
4557.816	FAST_SENDER	N/A
4558.582	RECEIVER	FAST_SENDER
4560.986	FAST_SENDER	N/A
4561.081	SLOW_SENDER1	N/A
4566.982	RECEIVER	FAST_SENDER
4569.421	FAST_SENDER	N/A
4570.161	RECEIVER	FAST_SENDER
4572.605	FAST_SENDER	N/A
4573.083	SLOW_SENDER1	N/A
4578.992	RECEIVER	FAST_SENDER
4581.411	FAST_SENDER	N/A
4582.208	RECEIVER	FAST_SENDER
4584.624	FAST_SENDER	N/A
4584.961	SLOW_SENDER1	N/A
4590.442	RECEIVER	FAST_SENDER
4592.847	FAST_SENDER	N/A
4593.577	RECEIVER	FAST_SENDER
4596.016	FAST_SENDER	N/A
4596.855	SLOW_SENDER1	N/A
4601.967	RECEIVER	FAST_SENDER
4608.766	SLOW_SENDER1	N/A
4608.791	FAST_SENDER	N/A
4619.870	RECEIVER	FAST_SENDER
4620.674	SLOW_SENDER1	N/A
4622.296	FAST_SENDER	N/A
4628.314	RECEIVER	FAST_SENDER
4630.718	FAST_SENDER	N/A
4631.470	RECEIVER	FAST_SENDER
4632.570	SLOW_SENDER1	N/A
4633.890	FAST_SENDER	N/A
4639.837	RECEIVER	FAST_SENDER
4642.256	FAST_SENDER	N/A
4643.031	RECEIVER	FAST_SENDER
4644.485	SLOW_SENDER1	N/A
4645.476	FAST_SENDER	N/A
4651.347	RECEIVER	FAST_SENDER
4653.783	FAST_SENDER	N/A
4654.543	RECEIVER	FAST_SENDER
4656.376	SLOW_SENDER1	N/A
4656.963	FAST_SENDER	N/A
4662.754	RECEIVER	FAST_SENDER
4665.188	FAST_SENDER	N/A
4665.983	RECEIVER	FAST_SENDER
4668.252	SLOW_SENDER1	N/A
4668.419	FAST_SENDER	N/A
4674.522	RECEIVER	FAST_SENDER
4676.925	FAST_SENDER	N/A
4677.703	RECEIVER	FAST_SENDER
4680.141	FAST_SENDER	N/A
4680.148	SLOW_SENDER1	N/A
4686.036	RECEIVER	FAST_SENDER
4688.443	FAST_SENDER	N/A
4689.179	RECEIVER	FAST_SENDER
4691.605	FAST_SENDER	N/A
4692.150	SLOW_SENDER1	N/A
4697.671	RECEIVER	FAST_SENDER
4704.063	SLOW_SENDER1	N/A
4704.437	FAST_SENDER	N/A
4710.579	RECEIVER	FAST_SENDER
4712.985	FAST_SENDER	N/A
4713.707	RECEIVER	FAST_SENDER
4715.950	SLOW_SENDER1	N/A
4716.147	FAST_SENDER	N/A
4722.981	RECEIVER	FAST_SENDER
4725.404	FAST_SENDER	N/A
4726.168	RECEIVER	FAST_SENDER
4727.826	SLOW_SENDER1	N/A
4728.591	FAST_SENDER	N/A
4734.525	RECEIVER	FAST_SENDER
4736.937	FAST_SENDER	N/A
4737.711	RECEIVER	FAST_SENDER
4739.715	SLOW_SENDER1	N/A
4740.124	FAST_SENDER	N/A
4746.049	RECEIVER	FAST_SENDER
4748.490	FAST_SENDER	N/A
4749.225	RECEIVER	FAST_SENDER
4751.612	SLOW_SENDER1	N/A
4751.653	FAST_SENDER	N/A
4758.088	RECEIVER	FAST_SENDER
4760.533	FAST_SENDER	N/A
4761.276	RECEIVER	FAST_SENDER
4763.506	SLOW_SENDER1	N/A
4763.679	FAST_SENDER	N/A
4769.742	RECEIVER	FAST_SENDER
4772.186	FAST_SENDER	N/A
4772.961	RECEIVER	FAST_SENDER
4775.372	SLOW_SENDER1	N/A
4775.401	FAST_SENDER	N/A
4786.288	RECEIVER	FAST_SENDER
4787.267	SLOW_SENDER1	N/A
4788.721	FAST_SENDER	N/A
4794.337	RECEIVER	FAST_SENDER
4796.762	FAST_SENDER	N/A
4799.164	SLOW_SENDER1	N/A
4802.295	RECEIVER	FAST_SENDER
4804.737	FAST_SENDER	N/A
4805.496	RECEIVER	FAST_SENDER
4807.897	FAST_SENDER	N/A
4811.082	SLOW_SENDER1	N/A
4814.120	RECEIVER	FAST_SENDER
4820.671	FAST_SENDER	N/A
4821.429	RECEIVER	FAST_SENDER
4822.984	SLOW_SENDER1	N/A
4823.854	FAST_SENDER	N/A
4829.665	RECEIVER	FAST_SENDER
4832.076	FAST_SENDER	N/A
4832.853	RECEIVER	FAST_SENDER
4834.885	SLOW_SENDER1	N/A
4835.275	FAST_SENDER	N/A
4841.269	RECEIVER	FAST_SENDER
4843.687	FAST_SENDER	N/A
4844.450	RECEIVER	FAST_SENDER
4846.796	SLOW_SENDER1	N/A
4846.854	FAST_SENDER	N/A
4853.256	RECEIVER	FAST_SENDER
4855.705	FAST_SENDER	N/A
4856.429	RECEIVER	FAST_SENDER
4858.662	SLOW_SENDER1	N/A
4858.849	FAST_SENDER	N/A
4864.754	RECEIVER	FAST_SENDER
4867.184	FAST_SENDER	N/A
4867.918	RECEIVER	FAST_SENDER
4870.364	FAST_SENDER	N/A
4870.561	SLOW_SENDER1	N/A
4880.850	RECEIVER	FAST_SENDER
4882.563	SLOW_SENDER1	N/A
4883.292	FAST_SENDER	N/A
4889.351	RECEIVER	FAST_SENDER
4891.758	FAST_SENDER	N/A
4894.434	SLOW_SENDER1	N/A
4904.047	FAST_SENDER	N/A
4906.347	SLOW_SENDER1	N/A
4909.624	RECEIVER	FAST_SENDER
4912.045	FAST_SENDER	N/A
4912.772	RECEIVER	FAST_SENDER
4915.221	FAST_SENDER	N/A
4918.248	SLOW_SENDER1	N/A
4921.057	RECEIVER	FAST_SENDER
4923.501	FAST_SENDER	N/A
4924.281	RECEIVER	FAST_SENDER
4926.728	FAST_SENDER	N/A
4930.126	SLOW_SENDER1	N/A
4932.616	RECEIVER	FAST_SENDER
4935.046	FAST_SENDER	N/A
4935.812	RECEIVER	FAST_SENDER
4938.230	FAST_SENDER	N/A
4941.991	SLOW_SENDER1	N/A
4944.428	RECEIVER	FAST_SENDER
4946.872	FAST_SENDER	N/A
4947.631	RECEIVER	FAST_SENDER
4950.062	FAST_SENDER	N/A
4953.876	SLOW_SENDER1	N/A
4955.957	RECEIVER	FAST_SENDER
4958.396	FAST_SENDER	N/A
4959.195	RECEIVER	FAST_SENDER
4961.642	FAST_SENDER	N/A
4965.761	SLOW_SENDER1	N/A
4967.852	RECEIVER	FAST_SENDER
4970.288	FAST_SENDER	N/A
4971.036	RECEIVER	FAST_SENDER
4973.461	FAST_SENDER	N/A
4977.653	SLOW_SENDER1	N/A
4979.170	RECEIVER	FAST_SENDER
4981.588	FAST_SENDER	N/A
4989.543	SLOW_SENDER1	N/A
4992.180	RECEIVER	FAST_SENDER
4994.582	FAST_SENDER	N/A
5000.773	RECEIVER	FAST_SENDER
5001.411	SLOW_SENDER1	N/A
5002.204	RECEIVER	SLOW_SENDER1
5003.182	FAST_SENDER	N/A
5009.386	RECEIVER	FAST_SENDER
5011.805	FAST_SENDER	N/A
5013.319	SLOW_SENDER1	N/A
5018.503	RECEIVER	FAST_SENDER
5020.926	FAST_SENDER	N/A
5021.737	RECEIVER	FAST_SENDER
5024.148	FAST_SENDER	N/A
5025.225	SLOW_SENDER1	N/A
5030.292	RECEIVER	FAST_SENDER
5032.734	FAST_SENDER	N/A
5033.504	RECEIVER	FAST_SENDER
5035.911	FAST_SENDER	N/A
5037.122	SLOW_SENDER1	N/A
5041.561	RECEIVER	FAST_SENDER
5044.002	FAST_SENDER	N/A
5044.740	RECEIVER	FAST_SENDER
5047.177	FAST_SENDER	N/A
5049.026	SLOW_SENDER1	N/A
5053.434	RECEIVER	FAST_SENDER
5055.865	FAST_SENDER	N/A
5056.606	RECEIVER	FAST_SENDER
5059.036	FAST_SENDER	N/A
5061.028	SLOW_SENDER1	N/A
5064.984	RECEIVER	FAST_SENDER
5067.434	FAST_SENDER	N/A
5068.187	RECEIVER	FAST_SENDER
5070.634	FAST_SENDER	N/A
5072.940	SLOW_SENDER1	N/A
5076.497	RECEIVER	FAST_SENDER
5078.933	FAST_SENDER	N/A
5079.698	RECEIVER	FAST_SENDER
5082.102	FAST_SENDER	N/A
5084.825	SLOW_SENDER1	N/A
5087.806	RECEIVER	FAST_SENDER
5090.247	FAST_SENDER	N/A
5091.057	RECEIVER	FAST_SENDER
5093.492	FAST_SENDER	N/A
5096.738	SLOW_SENDER1	N/A
5099.108	RECEIVER	FAST_SENDER
5101.551	FAST_SENDER	N/A
5102.320	RECEIVER	FAST_SENDER
5104.741	FAST_SENDER	N/A
5108.658	SLOW_SENDER1	N/A
5111.070	RECEIVER	FAST_SENDER
5113.517	FAST_SENDER	N/A
5114.311	RECEIVER	FAST_SENDER
5116.759	FAST_SENDER	N/A
5120.556	SLOW_SENDER1	N/A
5122.855	RECEIVER	FAST_SENDER
5125.261	FAST_SENDER	N/A
5126.016	RECEIVER	FAST_SENDER
5128.427	FAST_SENDER	N/A
5132.453	SLOW_SENDER1	N/A
5134.047	RECEIVER	FAST_SENDER
5136.475	FAST_SENDER	N/A
5137.242	RECEIVER	FAST_SENDER
5139.659	FAST_SENDER	N/A
5144.343	SLOW_SENDER1	N/A
5145.784	RECEIVER	FAST_SENDER
5148.194	FAST_SENDER	N/A
5148.964	RECEIVER	FAST_SENDER
5151.395	FAST_SENDER	N/A
5156.212	SLOW_SENDER1	N/A
5157.614	RECEIVER	FAST_SENDER
5160.042	FAST_SENDER	N/A
5160.828	RECEIVER	FAST_SENDER
5163.277	FAST_SENDER	N/A
5168.078	SLOW_SENDER1	N/A
[truncated: 11,885 more rows]
