# Supplementary material for: CATO: Wake-Up reCeiver-bAsed communicaTiOn for Batteryless Devices
Source: Sensors (Basel). 2025 Nov 7;25(22):6813. doi: 10.3390/s25226813 (PMC12655924; doi:10.3390/s25226813)
Supplement: Supplementary file 1 [file sensors-25-06813-s001.zip › File S1_Experimental_and_Simulation_Data/simulation/capsweep/cap4/mac_competing_nodes_link_reserve.csv]

time_s	node_id	received_from
2.700	FAST_SENDER	N/A
2.700	SLOW_SENDER1	N/A
3.434	RECEIVER	SLOW_SENDER1
5.576	RECEIVER	FAST_SENDER
7.982	FAST_SENDER	N/A
8.779	RECEIVER	FAST_SENDER
11.202	FAST_SENDER	N/A
11.983	RECEIVER	FAST_SENDER
14.433	FAST_SENDER	N/A
14.691	SLOW_SENDER1	N/A
15.215	RECEIVER	FAST_SENDER
17.624	FAST_SENDER	N/A
20.785	FAST_SENDER	N/A
26.619	SLOW_SENDER1	N/A
28.138	FAST_SENDER	N/A
28.944	RECEIVER	FAST_SENDER
31.366	FAST_SENDER	N/A
32.125	RECEIVER	FAST_SENDER
34.552	FAST_SENDER	N/A
35.343	RECEIVER	FAST_SENDER
37.759	FAST_SENDER	N/A
38.532	SLOW_SENDER1	N/A
45.489	FAST_SENDER	N/A
49.802	RECEIVER	FAST_SENDER
50.438	SLOW_SENDER1	N/A
51.233	RECEIVER	SLOW_SENDER1
52.231	FAST_SENDER	N/A
59.245	FAST_SENDER	N/A
62.331	SLOW_SENDER1	N/A
62.855	RECEIVER	FAST_SENDER
65.256	FAST_SENDER	N/A
72.544	FAST_SENDER	N/A
73.358	RECEIVER	FAST_SENDER
74.332	SLOW_SENDER1	N/A
75.087	RECEIVER	SLOW_SENDER1
75.762	FAST_SENDER	N/A
83.514	FAST_SENDER	N/A
86.064	RECEIVER	FAST_SENDER
86.233	SLOW_SENDER1	N/A
86.991	RECEIVER	SLOW_SENDER1
88.472	FAST_SENDER	N/A
95.797	FAST_SENDER	N/A
98.133	SLOW_SENDER1	N/A
99.797	RECEIVER	FAST_SENDER
102.241	FAST_SENDER	N/A
103.015	RECEIVER	FAST_SENDER
105.426	FAST_SENDER	N/A
106.192	RECEIVER	FAST_SENDER
108.631	FAST_SENDER	N/A
110.053	SLOW_SENDER1	N/A
111.841	FAST_SENDER	N/A
119.096	FAST_SENDER	N/A
119.846	RECEIVER	FAST_SENDER
121.970	SLOW_SENDER1	N/A
122.266	FAST_SENDER	N/A
122.733	RECEIVER	SLOW_SENDER1
124.845	RECEIVER	FAST_SENDER
127.280	FAST_SENDER	N/A
130.475	FAST_SENDER	N/A
133.850	SLOW_SENDER1	N/A
138.093	FAST_SENDER	N/A
138.884	RECEIVER	FAST_SENDER
141.299	FAST_SENDER	N/A
142.075	RECEIVER	FAST_SENDER
144.506	FAST_SENDER	N/A
145.250	RECEIVER	FAST_SENDER
145.756	SLOW_SENDER1	N/A
147.667	FAST_SENDER	N/A
155.289	FAST_SENDER	N/A
157.562	RECEIVER	FAST_SENDER
157.676	SLOW_SENDER1	N/A
158.468	RECEIVER	SLOW_SENDER1
159.989	FAST_SENDER	N/A
160.720	RECEIVER	FAST_SENDER
163.157	FAST_SENDER	N/A
169.593	SLOW_SENDER1	N/A
170.663	FAST_SENDER	N/A
174.536	RECEIVER	FAST_SENDER
176.981	FAST_SENDER	N/A
177.761	RECEIVER	FAST_SENDER
181.493	SLOW_SENDER1	N/A
185.013	FAST_SENDER	N/A
190.405	RECEIVER	FAST_SENDER
192.829	FAST_SENDER	N/A
193.390	SLOW_SENDER1	N/A
193.590	RECEIVER	FAST_SENDER
196.032	FAST_SENDER	N/A
196.792	RECEIVER	FAST_SENDER
199.241	FAST_SENDER	N/A
200.027	RECEIVER	FAST_SENDER
202.435	FAST_SENDER	N/A
205.287	SLOW_SENDER1	N/A
205.610	FAST_SENDER	N/A
213.047	FAST_SENDER	N/A
213.819	RECEIVER	FAST_SENDER
216.230	FAST_SENDER	N/A
217.037	RECEIVER	FAST_SENDER
217.150	SLOW_SENDER1	N/A
219.449	FAST_SENDER	N/A
227.112	FAST_SENDER	N/A
227.898	RECEIVER	FAST_SENDER
229.050	SLOW_SENDER1	N/A
229.807	RECEIVER	SLOW_SENDER1
230.322	FAST_SENDER	N/A
238.547	FAST_SENDER	N/A
240.937	SLOW_SENDER1	N/A
241.707	RECEIVER	SLOW_SENDER1
243.711	RECEIVER	FAST_SENDER
246.145	FAST_SENDER	N/A
246.903	RECEIVER	FAST_SENDER
249.342	FAST_SENDER	N/A
252.847	SLOW_SENDER1	N/A
257.263	FAST_SENDER	N/A
260.771	RECEIVER	FAST_SENDER
263.193	FAST_SENDER	N/A
263.978	RECEIVER	FAST_SENDER
264.849	SLOW_SENDER1	N/A
265.610	RECEIVER	SLOW_SENDER1
266.386	FAST_SENDER	N/A
274.377	FAST_SENDER	N/A
276.720	SLOW_SENDER1	N/A
277.443	RECEIVER	SLOW_SENDER1
278.162	RECEIVER	FAST_SENDER
280.587	FAST_SENDER	N/A
281.350	RECEIVER	FAST_SENDER
283.754	FAST_SENDER	N/A
288.584	SLOW_SENDER1	N/A
291.116	FAST_SENDER	N/A
294.999	RECEIVER	FAST_SENDER
297.442	FAST_SENDER	N/A
298.244	RECEIVER	FAST_SENDER
300.476	SLOW_SENDER1	N/A
300.679	FAST_SENDER	N/A
301.223	RECEIVER	SLOW_SENDER1
308.703	FAST_SENDER	N/A
312.356	SLOW_SENDER1	N/A
312.652	RECEIVER	FAST_SENDER
317.233	FAST_SENDER	N/A
317.983	RECEIVER	FAST_SENDER
320.394	FAST_SENDER	N/A
323.559	FAST_SENDER	N/A
324.227	SLOW_SENDER1	N/A
330.750	FAST_SENDER	N/A
331.537	RECEIVER	FAST_SENDER
333.954	FAST_SENDER	N/A
334.710	RECEIVER	FAST_SENDER
336.091	SLOW_SENDER1	N/A
336.851	RECEIVER	SLOW_SENDER1
337.110	FAST_SENDER	N/A
344.233	FAST_SENDER	N/A
348.004	SLOW_SENDER1	N/A
348.254	RECEIVER	FAST_SENDER
350.681	FAST_SENDER	N/A
351.452	RECEIVER	FAST_SENDER
353.857	FAST_SENDER	N/A
354.568	RECEIVER	FAST_SENDER
356.974	FAST_SENDER	N/A
357.786	RECEIVER	FAST_SENDER
359.899	SLOW_SENDER1	N/A
360.197	FAST_SENDER	N/A
367.383	FAST_SENDER	N/A
371.522	RECEIVER	FAST_SENDER
371.780	SLOW_SENDER1	N/A
372.572	RECEIVER	SLOW_SENDER1
373.956	FAST_SENDER	N/A
381.272	FAST_SENDER	N/A
383.667	SLOW_SENDER1	N/A
384.431	RECEIVER	SLOW_SENDER1
386.754	RECEIVER	FAST_SENDER
389.183	FAST_SENDER	N/A
389.918	RECEIVER	FAST_SENDER
392.353	FAST_SENDER	N/A
395.563	FAST_SENDER	N/A
395.578	SLOW_SENDER1	N/A
403.317	FAST_SENDER	N/A
404.073	RECEIVER	FAST_SENDER
406.519	FAST_SENDER	N/A
407.283	RECEIVER	FAST_SENDER
407.579	SLOW_SENDER1	N/A
409.702	FAST_SENDER	N/A
417.770	FAST_SENDER	N/A
418.569	RECEIVER	FAST_SENDER
419.487	SLOW_SENDER1	N/A
420.209	RECEIVER	SLOW_SENDER1
420.969	FAST_SENDER	N/A
428.537	FAST_SENDER	N/A
431.385	SLOW_SENDER1	N/A
432.143	RECEIVER	SLOW_SENDER1
433.736	RECEIVER	FAST_SENDER
436.167	FAST_SENDER	N/A
436.915	RECEIVER	FAST_SENDER
439.345	FAST_SENDER	N/A
443.284	SLOW_SENDER1	N/A
447.027	FAST_SENDER	N/A
450.616	RECEIVER	FAST_SENDER
453.025	FAST_SENDER	N/A
453.824	RECEIVER	FAST_SENDER
455.194	SLOW_SENDER1	N/A
456.254	FAST_SENDER	N/A
464.130	FAST_SENDER	N/A
467.100	SLOW_SENDER1	N/A
471.644	FAST_SENDER	N/A
476.736	RECEIVER	FAST_SENDER
479.102	SLOW_SENDER1	N/A
479.186	FAST_SENDER	N/A
479.832	RECEIVER	SLOW_SENDER1
482.026	RECEIVER	FAST_SENDER
484.468	FAST_SENDER	N/A
487.668	FAST_SENDER	N/A
491.010	SLOW_SENDER1	N/A
495.853	FAST_SENDER	N/A
496.578	RECEIVER	FAST_SENDER
499.018	FAST_SENDER	N/A
499.746	RECEIVER	FAST_SENDER
502.173	FAST_SENDER	N/A
502.927	SLOW_SENDER1	N/A
502.933	RECEIVER	FAST_SENDER
505.345	FAST_SENDER	N/A
512.833	FAST_SENDER	N/A
513.568	RECEIVER	FAST_SENDER
514.863	SLOW_SENDER1	N/A
515.673	RECEIVER	SLOW_SENDER1
515.998	FAST_SENDER	N/A
523.350	FAST_SENDER	N/A
526.751	SLOW_SENDER1	N/A
529.547	RECEIVER	FAST_SENDER
531.997	FAST_SENDER	N/A
532.741	RECEIVER	FAST_SENDER
535.185	FAST_SENDER	N/A
535.939	RECEIVER	FAST_SENDER
538.350	FAST_SENDER	N/A
538.631	SLOW_SENDER1	N/A
539.129	RECEIVER	FAST_SENDER
541.548	FAST_SENDER	N/A
542.349	RECEIVER	FAST_SENDER
549.323	FAST_SENDER	N/A
550.517	SLOW_SENDER1	N/A
554.748	RECEIVER	FAST_SENDER
557.193	FAST_SENDER	N/A
557.977	RECEIVER	FAST_SENDER
560.398	FAST_SENDER	N/A
561.183	RECEIVER	FAST_SENDER
562.382	SLOW_SENDER1	N/A
563.589	FAST_SENDER	N/A
571.142	FAST_SENDER	N/A
573.637	RECEIVER	FAST_SENDER
574.258	SLOW_SENDER1	N/A
575.026	RECEIVER	SLOW_SENDER1
576.086	FAST_SENDER	N/A
583.751	FAST_SENDER	N/A
586.145	SLOW_SENDER1	N/A
586.906	RECEIVER	SLOW_SENDER1
587.549	RECEIVER	FAST_SENDER
589.999	FAST_SENDER	N/A
590.761	RECEIVER	FAST_SENDER
597.623	FAST_SENDER	N/A
598.060	SLOW_SENDER1	N/A
603.174	RECEIVER	FAST_SENDER
605.579	FAST_SENDER	N/A
606.378	RECEIVER	FAST_SENDER
608.820	FAST_SENDER	N/A
609.568	RECEIVER	FAST_SENDER
609.943	SLOW_SENDER1	N/A
611.972	FAST_SENDER	N/A
619.991	FAST_SENDER	N/A
620.770	RECEIVER	FAST_SENDER
621.853	SLOW_SENDER1	N/A
622.626	RECEIVER	SLOW_SENDER1
623.218	FAST_SENDER	N/A
631.272	FAST_SENDER	N/A
633.754	SLOW_SENDER1	N/A
634.528	RECEIVER	SLOW_SENDER1
635.204	RECEIVER	FAST_SENDER
637.606	FAST_SENDER	N/A
638.375	RECEIVER	FAST_SENDER
640.783	FAST_SENDER	N/A
645.634	SLOW_SENDER1	N/A
648.719	FAST_SENDER	N/A
652.576	RECEIVER	FAST_SENDER
654.984	FAST_SENDER	N/A
655.742	RECEIVER	FAST_SENDER
657.533	SLOW_SENDER1	N/A
658.179	FAST_SENDER	N/A
658.291	RECEIVER	SLOW_SENDER1
660.359	RECEIVER	FAST_SENDER
662.785	FAST_SENDER	N/A
669.430	SLOW_SENDER1	N/A
670.032	FAST_SENDER	N/A
673.542	RECEIVER	FAST_SENDER
675.959	FAST_SENDER	N/A
676.747	RECEIVER	FAST_SENDER
679.158	FAST_SENDER	N/A
679.950	RECEIVER	FAST_SENDER
681.307	SLOW_SENDER1	N/A
682.376	FAST_SENDER	N/A
690.492	FAST_SENDER	N/A
693.112	RECEIVER	FAST_SENDER
693.227	SLOW_SENDER1	N/A
693.997	RECEIVER	SLOW_SENDER1
695.524	FAST_SENDER	N/A
703.036	FAST_SENDER	N/A
705.127	SLOW_SENDER1	N/A
706.507	RECEIVER	FAST_SENDER
708.955	FAST_SENDER	N/A
709.716	RECEIVER	FAST_SENDER
712.128	FAST_SENDER	N/A
712.858	RECEIVER	FAST_SENDER
715.264	FAST_SENDER	N/A
717.015	SLOW_SENDER1	N/A
718.429	FAST_SENDER	N/A
726.414	FAST_SENDER	N/A
727.188	RECEIVER	FAST_SENDER
728.889	SLOW_SENDER1	N/A
729.638	FAST_SENDER	N/A
729.655	RECEIVER	SLOW_SENDER1
737.691	FAST_SENDER	N/A
740.768	SLOW_SENDER1	N/A
741.277	RECEIVER	FAST_SENDER
743.691	FAST_SENDER	N/A
744.457	RECEIVER	FAST_SENDER
746.880	FAST_SENDER	N/A
752.637	SLOW_SENDER1	N/A
755.306	FAST_SENDER	N/A
757.563	RECEIVER	FAST_SENDER
759.981	FAST_SENDER	N/A
760.740	RECEIVER	FAST_SENDER
763.177	FAST_SENDER	N/A
763.920	RECEIVER	FAST_SENDER
764.532	SLOW_SENDER1	N/A
766.336	FAST_SENDER	N/A
773.750	FAST_SENDER	N/A
776.021	RECEIVER	FAST_SENDER
776.428	SLOW_SENDER1	N/A
777.168	RECEIVER	SLOW_SENDER1
778.429	FAST_SENDER	N/A
785.763	FAST_SENDER	N/A
788.307	SLOW_SENDER1	N/A
789.039	RECEIVER	SLOW_SENDER1
791.262	RECEIVER	FAST_SENDER
793.683	FAST_SENDER	N/A
794.479	RECEIVER	FAST_SENDER
796.883	FAST_SENDER	N/A
800.184	SLOW_SENDER1	N/A
804.938	FAST_SENDER	N/A
808.696	RECEIVER	FAST_SENDER
811.123	FAST_SENDER	N/A
811.868	RECEIVER	FAST_SENDER
812.085	SLOW_SENDER1	N/A
812.840	RECEIVER	SLOW_SENDER1
814.318	FAST_SENDER	N/A
821.710	FAST_SENDER	N/A
823.951	SLOW_SENDER1	N/A
825.493	RECEIVER	FAST_SENDER
827.939	FAST_SENDER	N/A
828.687	RECEIVER	FAST_SENDER
831.092	FAST_SENDER	N/A
831.890	RECEIVER	FAST_SENDER
834.312	FAST_SENDER	N/A
835.107	RECEIVER	FAST_SENDER
835.848	SLOW_SENDER1	N/A
837.511	FAST_SENDER	N/A
844.839	FAST_SENDER	N/A
846.920	RECEIVER	FAST_SENDER
847.722	SLOW_SENDER1	N/A
848.481	RECEIVER	SLOW_SENDER1
849.324	FAST_SENDER	N/A
856.488	FAST_SENDER	N/A
859.616	SLOW_SENDER1	N/A
860.349	RECEIVER	SLOW_SENDER1
861.004	RECEIVER	FAST_SENDER
863.428	FAST_SENDER	N/A
864.176	RECEIVER	FAST_SENDER
866.616	FAST_SENDER	N/A
869.822	FAST_SENDER	N/A
871.492	SLOW_SENDER1	N/A
878.407	FAST_SENDER	N/A
879.150	RECEIVER	FAST_SENDER
881.593	FAST_SENDER	N/A
882.326	RECEIVER	FAST_SENDER
883.407	SLOW_SENDER1	N/A
884.183	RECEIVER	SLOW_SENDER1
884.760	FAST_SENDER	N/A
892.330	FAST_SENDER	N/A
895.327	SLOW_SENDER1	N/A
896.096	RECEIVER	SLOW_SENDER1
900.005	FAST_SENDER	N/A
907.212	SLOW_SENDER1	N/A
907.614	FAST_SENDER	N/A
907.977	RECEIVER	SLOW_SENDER1
909.725	RECEIVER	FAST_SENDER
912.155	FAST_SENDER	N/A
915.346	FAST_SENDER	N/A
919.119	SLOW_SENDER1	N/A
923.955	FAST_SENDER	N/A
924.722	RECEIVER	FAST_SENDER
927.161	FAST_SENDER	N/A
927.933	RECEIVER	FAST_SENDER
930.336	FAST_SENDER	N/A
930.997	SLOW_SENDER1	N/A
931.084	RECEIVER	FAST_SENDER
933.531	FAST_SENDER	N/A
941.400	FAST_SENDER	N/A
942.898	SLOW_SENDER1	N/A
948.624	FAST_SENDER	N/A
952.760	RECEIVER	FAST_SENDER
954.901	SLOW_SENDER1	N/A
955.179	FAST_SENDER	N/A
955.625	RECEIVER	SLOW_SENDER1
957.348	RECEIVER	FAST_SENDER
959.780	FAST_SENDER	N/A
966.781	SLOW_SENDER1	N/A
967.262	FAST_SENDER	N/A
971.457	RECEIVER	FAST_SENDER
973.873	FAST_SENDER	N/A
974.643	RECEIVER	FAST_SENDER
977.071	FAST_SENDER	N/A
977.855	RECEIVER	FAST_SENDER
978.678	SLOW_SENDER1	N/A
985.824	FAST_SENDER	N/A
989.942	RECEIVER	FAST_SENDER
990.560	SLOW_SENDER1	N/A
992.351	FAST_SENDER	N/A
1000.136	FAST_SENDER	N/A
1000.887	RECEIVER	FAST_SENDER
1002.460	SLOW_SENDER1	N/A
1003.212	RECEIVER	SLOW_SENDER1
1003.305	FAST_SENDER	N/A
1010.882	FAST_SENDER	N/A
1014.343	SLOW_SENDER1	N/A
1014.915	RECEIVER	FAST_SENDER
1017.319	FAST_SENDER	N/A
1018.086	RECEIVER	FAST_SENDER
1020.504	FAST_SENDER	N/A
1021.246	RECEIVER	FAST_SENDER
1023.674	FAST_SENDER	N/A
1024.438	RECEIVER	FAST_SENDER
1026.244	SLOW_SENDER1	N/A
1026.872	FAST_SENDER	N/A
1034.550	FAST_SENDER	N/A
1036.688	RECEIVER	FAST_SENDER
1038.138	SLOW_SENDER1	N/A
1038.936	RECEIVER	SLOW_SENDER1
1039.133	FAST_SENDER	N/A
1046.684	FAST_SENDER	N/A
1050.025	SLOW_SENDER1	N/A
1050.422	RECEIVER	FAST_SENDER
1054.979	FAST_SENDER	N/A
1055.714	RECEIVER	FAST_SENDER
1058.143	FAST_SENDER	N/A
1061.360	FAST_SENDER	N/A
1061.925	SLOW_SENDER1	N/A
1069.835	FAST_SENDER	N/A
1070.627	RECEIVER	FAST_SENDER
1073.072	FAST_SENDER	N/A
1073.838	SLOW_SENDER1	N/A
1073.843	RECEIVER	FAST_SENDER
1076.272	FAST_SENDER	N/A
1084.421	FAST_SENDER	N/A
1085.195	RECEIVER	FAST_SENDER
1085.781	SLOW_SENDER1	N/A
1086.540	RECEIVER	SLOW_SENDER1
1087.636	FAST_SENDER	N/A
1095.316	FAST_SENDER	N/A
1097.675	SLOW_SENDER1	N/A
1098.405	RECEIVER	SLOW_SENDER1
1099.443	RECEIVER	FAST_SENDER
1101.875	FAST_SENDER	N/A
1102.633	RECEIVER	FAST_SENDER
1105.046	FAST_SENDER	N/A
1108.204	FAST_SENDER	N/A
1109.541	SLOW_SENDER1	N/A
1116.240	FAST_SENDER	N/A
1116.957	RECEIVER	FAST_SENDER
1119.379	FAST_SENDER	N/A
1120.180	RECEIVER	FAST_SENDER
1121.441	SLOW_SENDER1	N/A
1122.187	RECEIVER	SLOW_SENDER1
1122.609	FAST_SENDER	N/A
1130.386	FAST_SENDER	N/A
1133.326	SLOW_SENDER1	N/A
1134.118	RECEIVER	SLOW_SENDER1
1138.754	FAST_SENDER	N/A
1145.230	SLOW_SENDER1	N/A
1146.035	FAST_SENDER	N/A
1146.826	RECEIVER	FAST_SENDER
1149.229	FAST_SENDER	N/A
1150.000	RECEIVER	FAST_SENDER
1152.409	FAST_SENDER	N/A
1153.153	RECEIVER	FAST_SENDER
1155.585	FAST_SENDER	N/A
1157.122	SLOW_SENDER1	N/A
1158.832	FAST_SENDER	N/A
1166.311	FAST_SENDER	N/A
1167.091	RECEIVER	FAST_SENDER
1169.007	SLOW_SENDER1	N/A
1169.496	FAST_SENDER	N/A
1169.763	RECEIVER	SLOW_SENDER1
1171.815	RECEIVER	FAST_SENDER
1176.807	FAST_SENDER	N/A
1180.892	SLOW_SENDER1	N/A
1184.429	FAST_SENDER	N/A
1185.173	RECEIVER	FAST_SENDER
1187.584	FAST_SENDER	N/A
1188.329	RECEIVER	FAST_SENDER
1190.773	FAST_SENDER	N/A
1191.532	RECEIVER	FAST_SENDER
1192.780	SLOW_SENDER1	N/A
1193.565	RECEIVER	SLOW_SENDER1
1193.976	FAST_SENDER	N/A
1201.631	FAST_SENDER	N/A
1204.663	SLOW_SENDER1	N/A
1205.465	RECEIVER	SLOW_SENDER1
1207.796	RECEIVER	FAST_SENDER
1210.196	FAST_SENDER	N/A
1210.947	RECEIVER	FAST_SENDER
1213.372	FAST_SENDER	N/A
1216.557	SLOW_SENDER1	N/A
1221.396	FAST_SENDER	N/A
1225.664	RECEIVER	FAST_SENDER
1228.069	FAST_SENDER	N/A
1228.447	SLOW_SENDER1	N/A
1228.839	RECEIVER	FAST_SENDER
1233.285	FAST_SENDER	N/A
1234.045	RECEIVER	FAST_SENDER
1236.452	FAST_SENDER	N/A
1240.318	SLOW_SENDER1	N/A
1243.855	FAST_SENDER	N/A
1247.434	RECEIVER	FAST_SENDER
1249.854	FAST_SENDER	N/A
1250.606	RECEIVER	FAST_SENDER
1252.210	SLOW_SENDER1	N/A
1252.921	RECEIVER	SLOW_SENDER1
1253.028	FAST_SENDER	N/A
1260.034	FAST_SENDER	N/A
1264.074	SLOW_SENDER1	N/A
1264.081	RECEIVER	FAST_SENDER
1264.822	RECEIVER	SLOW_SENDER1
1266.511	FAST_SENDER	N/A
1274.034	FAST_SENDER	N/A
1275.978	SLOW_SENDER1	N/A
1278.180	RECEIVER	FAST_SENDER
1280.586	FAST_SENDER	N/A
1281.338	RECEIVER	FAST_SENDER
1283.752	FAST_SENDER	N/A
1284.522	RECEIVER	FAST_SENDER
1286.940	FAST_SENDER	N/A
1287.696	RECEIVER	FAST_SENDER
1287.865	SLOW_SENDER1	N/A
1290.119	FAST_SENDER	N/A
1297.691	FAST_SENDER	N/A
1298.463	RECEIVER	FAST_SENDER
1299.776	SLOW_SENDER1	N/A
1300.521	RECEIVER	SLOW_SENDER1
1300.893	FAST_SENDER	N/A
1309.004	FAST_SENDER	N/A
1311.672	SLOW_SENDER1	N/A
1312.400	RECEIVER	SLOW_SENDER1
1313.142	RECEIVER	FAST_SENDER
1315.547	FAST_SENDER	N/A
1316.268	RECEIVER	FAST_SENDER
1318.699	FAST_SENDER	N/A
1321.895	FAST_SENDER	N/A
1323.546	SLOW_SENDER1	N/A
1329.314	FAST_SENDER	N/A
1330.119	RECEIVER	FAST_SENDER
1332.545	FAST_SENDER	N/A
1335.448	SLOW_SENDER1	N/A
1340.149	FAST_SENDER	N/A
1344.436	RECEIVER	FAST_SENDER
1346.846	FAST_SENDER	N/A
1347.333	SLOW_SENDER1	N/A
1347.635	RECEIVER	FAST_SENDER
1351.867	FAST_SENDER	N/A
1359.233	SLOW_SENDER1	N/A
1359.407	FAST_SENDER	N/A
1360.012	RECEIVER	SLOW_SENDER1
1361.996	RECEIVER	FAST_SENDER
1364.424	FAST_SENDER	N/A
1365.168	RECEIVER	FAST_SENDER
1367.596	FAST_SENDER	N/A
1371.139	SLOW_SENDER1	N/A
1375.417	FAST_SENDER	N/A
1381.796	FAST_SENDER	N/A
1382.565	RECEIVER	FAST_SENDER
1383.142	SLOW_SENDER1	N/A
1384.973	FAST_SENDER	N/A
1392.567	FAST_SENDER	N/A
1394.796	RECEIVER	FAST_SENDER
1395.019	SLOW_SENDER1	N/A
1395.806	RECEIVER	SLOW_SENDER1
1397.206	FAST_SENDER	N/A
1404.946	FAST_SENDER	N/A
1406.908	SLOW_SENDER1	N/A
1409.168	RECEIVER	FAST_SENDER
1411.583	FAST_SENDER	N/A
1412.361	RECEIVER	FAST_SENDER
1416.480	FAST_SENDER	N/A
1418.799	SLOW_SENDER1	N/A
1419.714	FAST_SENDER	N/A
1426.680	FAST_SENDER	N/A
1427.402	RECEIVER	FAST_SENDER
1429.815	FAST_SENDER	N/A
1430.565	RECEIVER	FAST_SENDER
1430.663	SLOW_SENDER1	N/A
1432.992	FAST_SENDER	N/A
1440.378	FAST_SENDER	N/A
1442.548	SLOW_SENDER1	N/A
1442.729	RECEIVER	FAST_SENDER
1445.152	FAST_SENDER	N/A
1445.954	RECEIVER	FAST_SENDER
1448.391	FAST_SENDER	N/A
1449.141	RECEIVER	FAST_SENDER
1451.573	FAST_SENDER	N/A
1452.305	RECEIVER	FAST_SENDER
1454.453	SLOW_SENDER1	N/A
1454.716	FAST_SENDER	N/A
1461.949	FAST_SENDER	N/A
1465.465	RECEIVER	FAST_SENDER
1466.349	SLOW_SENDER1	N/A
1467.159	RECEIVER	SLOW_SENDER1
1467.866	FAST_SENDER	N/A
1475.338	FAST_SENDER	N/A
1478.255	SLOW_SENDER1	N/A
1479.041	RECEIVER	SLOW_SENDER1
1480.994	RECEIVER	FAST_SENDER
1483.416	FAST_SENDER	N/A
1484.202	RECEIVER	FAST_SENDER
1486.641	FAST_SENDER	N/A
1490.142	SLOW_SENDER1	N/A
1495.118	FAST_SENDER	N/A
1497.231	RECEIVER	FAST_SENDER
1499.639	FAST_SENDER	N/A
1500.421	RECEIVER	FAST_SENDER
1502.032	SLOW_SENDER1	N/A
1502.783	RECEIVER	SLOW_SENDER1
1502.841	FAST_SENDER	N/A
1510.571	FAST_SENDER	N/A
1513.124	RECEIVER	FAST_SENDER
1513.907	SLOW_SENDER1	N/A
1518.218	FAST_SENDER	N/A
1525.523	FAST_SENDER	N/A
1525.778	SLOW_SENDER1	N/A
1526.300	RECEIVER	FAST_SENDER
1528.724	FAST_SENDER	N/A
1529.514	RECEIVER	FAST_SENDER
1531.955	FAST_SENDER	N/A
1532.723	RECEIVER	FAST_SENDER
1535.141	FAST_SENDER	N/A
1535.902	RECEIVER	FAST_SENDER
1537.728	SLOW_SENDER1	N/A
1538.348	FAST_SENDER	N/A
1545.647	FAST_SENDER	N/A
1549.592	SLOW_SENDER1	N/A
1549.804	RECEIVER	FAST_SENDER
1552.248	FAST_SENDER	N/A
1553.012	RECEIVER	FAST_SENDER
1555.428	FAST_SENDER	N/A
1556.175	RECEIVER	FAST_SENDER
1558.625	FAST_SENDER	N/A
1559.400	RECEIVER	FAST_SENDER
1561.482	SLOW_SENDER1	N/A
1561.844	FAST_SENDER	N/A
1569.216	FAST_SENDER	N/A
1573.022	RECEIVER	FAST_SENDER
1573.378	SLOW_SENDER1	N/A
1574.155	RECEIVER	SLOW_SENDER1
1576.529	FAST_SENDER	N/A
1579.700	FAST_SENDER	N/A
1585.281	SLOW_SENDER1	N/A
1586.902	FAST_SENDER	N/A
1587.656	RECEIVER	FAST_SENDER
1590.072	FAST_SENDER	N/A
1590.861	RECEIVER	FAST_SENDER
1593.265	FAST_SENDER	N/A
1594.040	RECEIVER	FAST_SENDER
1596.478	FAST_SENDER	N/A
1597.196	SLOW_SENDER1	N/A
1597.241	RECEIVER	FAST_SENDER
1599.659	FAST_SENDER	N/A
1606.631	FAST_SENDER	N/A
1608.983	RECEIVER	FAST_SENDER
1609.198	SLOW_SENDER1	N/A
1609.984	RECEIVER	SLOW_SENDER1
1611.392	FAST_SENDER	N/A
1619.039	FAST_SENDER	N/A
1621.086	SLOW_SENDER1	N/A
1626.812	FAST_SENDER	N/A
1632.970	SLOW_SENDER1	N/A
1633.765	RECEIVER	SLOW_SENDER1
1634.591	FAST_SENDER	N/A
1635.372	RECEIVER	FAST_SENDER
1637.819	FAST_SENDER	N/A
1638.545	RECEIVER	FAST_SENDER
1640.968	FAST_SENDER	N/A
1644.159	FAST_SENDER	N/A
1644.863	SLOW_SENDER1	N/A
1651.584	FAST_SENDER	N/A
1652.374	RECEIVER	FAST_SENDER
1654.794	FAST_SENDER	N/A
1655.542	RECEIVER	FAST_SENDER
1656.755	SLOW_SENDER1	N/A
1657.490	RECEIVER	SLOW_SENDER1
1657.962	FAST_SENDER	N/A
1665.531	FAST_SENDER	N/A
1668.619	SLOW_SENDER1	N/A
1673.483	FAST_SENDER	N/A
1680.596	SLOW_SENDER1	N/A
1680.828	FAST_SENDER	N/A
1681.410	RECEIVER	SLOW_SENDER1
1683.403	RECEIVER	FAST_SENDER
1685.851	FAST_SENDER	N/A
1686.631	RECEIVER	FAST_SENDER
1689.062	FAST_SENDER	N/A
1692.493	SLOW_SENDER1	N/A
1697.457	FAST_SENDER	N/A
1699.667	RECEIVER	FAST_SENDER
1702.112	FAST_SENDER	N/A
1702.895	RECEIVER	FAST_SENDER
1704.401	SLOW_SENDER1	N/A
1705.188	RECEIVER	SLOW_SENDER1
1705.302	FAST_SENDER	N/A
1712.555	FAST_SENDER	N/A
1716.274	SLOW_SENDER1	N/A
1716.294	RECEIVER	FAST_SENDER
1717.059	RECEIVER	SLOW_SENDER1
1718.714	FAST_SENDER	N/A
1726.314	FAST_SENDER	N/A
1728.186	SLOW_SENDER1	N/A
1730.123	RECEIVER	FAST_SENDER
1732.529	FAST_SENDER	N/A
1733.262	RECEIVER	FAST_SENDER
1735.700	FAST_SENDER	N/A
1736.459	RECEIVER	FAST_SENDER
1738.889	FAST_SENDER	N/A
1739.653	RECEIVER	FAST_SENDER
1740.062	SLOW_SENDER1	N/A
1742.094	FAST_SENDER	N/A
1749.805	FAST_SENDER	N/A
1750.572	RECEIVER	FAST_SENDER
1751.956	SLOW_SENDER1	N/A
1752.699	RECEIVER	SLOW_SENDER1
1753.000	FAST_SENDER	N/A
1760.410	FAST_SENDER	N/A
1763.866	SLOW_SENDER1	N/A
1764.406	RECEIVER	FAST_SENDER
1766.809	FAST_SENDER	N/A
1767.547	RECEIVER	FAST_SENDER
1769.959	FAST_SENDER	N/A
1770.707	RECEIVER	FAST_SENDER
1773.109	FAST_SENDER	N/A
1773.837	RECEIVER	FAST_SENDER
1775.757	SLOW_SENDER1	N/A
1776.271	FAST_SENDER	N/A
1776.499	RECEIVER	SLOW_SENDER1
1783.733	FAST_SENDER	N/A
1787.631	SLOW_SENDER1	N/A
1788.396	RECEIVER	SLOW_SENDER1
1790.116	RECEIVER	FAST_SENDER
1792.564	FAST_SENDER	N/A
1795.766	FAST_SENDER	N/A
1799.525	SLOW_SENDER1	N/A
1803.559	FAST_SENDER	N/A
1804.295	RECEIVER	FAST_SENDER
1806.727	FAST_SENDER	N/A
1807.502	RECEIVER	FAST_SENDER
1809.936	FAST_SENDER	N/A
1810.689	RECEIVER	FAST_SENDER
1811.415	SLOW_SENDER1	N/A
1813.115	FAST_SENDER	N/A
1820.804	FAST_SENDER	N/A
1823.305	SLOW_SENDER1	N/A
1823.423	RECEIVER	FAST_SENDER
1825.864	FAST_SENDER	N/A
1826.643	RECEIVER	FAST_SENDER
1829.058	FAST_SENDER	N/A
1829.799	RECEIVER	FAST_SENDER
1832.240	FAST_SENDER	N/A
1832.990	RECEIVER	FAST_SENDER
1835.193	SLOW_SENDER1	N/A
1835.403	FAST_SENDER	N/A
1843.467	FAST_SENDER	N/A
1846.004	RECEIVER	FAST_SENDER
1847.111	SLOW_SENDER1	N/A
1847.837	RECEIVER	SLOW_SENDER1
1848.404	FAST_SENDER	N/A
1856.055	FAST_SENDER	N/A
1858.984	SLOW_SENDER1	N/A
1859.759	RECEIVER	SLOW_SENDER1
1861.428	RECEIVER	FAST_SENDER
1863.870	FAST_SENDER	N/A
1864.603	RECEIVER	FAST_SENDER
1867.030	FAST_SENDER	N/A
1870.247	FAST_SENDER	N/A
1870.990	SLOW_SENDER1	N/A
1877.762	FAST_SENDER	N/A
1878.481	RECEIVER	FAST_SENDER
1880.904	FAST_SENDER	N/A
1881.699	RECEIVER	FAST_SENDER
1882.881	SLOW_SENDER1	N/A
1883.672	RECEIVER	SLOW_SENDER1
1884.128	FAST_SENDER	N/A
1892.098	FAST_SENDER	N/A
1894.768	SLOW_SENDER1	N/A
1895.553	RECEIVER	SLOW_SENDER1
1897.309	RECEIVER	FAST_SENDER
1899.749	FAST_SENDER	N/A
1900.478	RECEIVER	FAST_SENDER
1902.916	FAST_SENDER	N/A
1903.677	RECEIVER	FAST_SENDER
1906.092	FAST_SENDER	N/A
1906.679	SLOW_SENDER1	N/A
1914.000	FAST_SENDER	N/A
1917.917	RECEIVER	FAST_SENDER
1918.592	SLOW_SENDER1	N/A
1919.339	RECEIVER	SLOW_SENDER1
1920.362	FAST_SENDER	N/A
1928.065	FAST_SENDER	N/A
1930.485	SLOW_SENDER1	N/A
1931.299	RECEIVER	SLOW_SENDER1
1933.240	RECEIVER	FAST_SENDER
1935.672	FAST_SENDER	N/A
1936.417	RECEIVER	FAST_SENDER
1938.845	FAST_SENDER	N/A
1939.620	RECEIVER	FAST_SENDER
1942.037	FAST_SENDER	N/A
1942.394	SLOW_SENDER1	N/A
1949.352	FAST_SENDER	N/A
1953.356	RECEIVER	FAST_SENDER
1954.277	SLOW_SENDER1	N/A
1955.031	RECEIVER	SLOW_SENDER1
1955.756	FAST_SENDER	N/A
1963.320	FAST_SENDER	N/A
1966.157	SLOW_SENDER1	N/A
1966.887	RECEIVER	SLOW_SENDER1
1968.882	RECEIVER	FAST_SENDER
1971.330	FAST_SENDER	N/A
1972.074	RECEIVER	FAST_SENDER
1974.518	FAST_SENDER	N/A
1975.290	RECEIVER	FAST_SENDER
1977.721	FAST_SENDER	N/A
1978.042	SLOW_SENDER1	N/A
1985.050	FAST_SENDER	N/A
1988.845	RECEIVER	FAST_SENDER
1989.931	SLOW_SENDER1	N/A
1990.683	RECEIVER	SLOW_SENDER1
1991.261	FAST_SENDER	N/A
1994.458	FAST_SENDER	N/A
2001.822	SLOW_SENDER1	N/A
2002.459	FAST_SENDER	N/A
2002.629	RECEIVER	SLOW_SENDER1
2004.706	RECEIVER	FAST_SENDER
2007.126	FAST_SENDER	N/A
2007.860	RECEIVER	FAST_SENDER
2010.305	FAST_SENDER	N/A
2013.725	SLOW_SENDER1	N/A
2018.224	FAST_SENDER	N/A
2022.370	RECEIVER	FAST_SENDER
2024.784	FAST_SENDER	N/A
2025.537	RECEIVER	FAST_SENDER
2025.728	SLOW_SENDER1	N/A
2027.968	FAST_SENDER	N/A
2035.352	FAST_SENDER	N/A
2037.617	RECEIVER	FAST_SENDER
2037.620	SLOW_SENDER1	N/A
2038.370	RECEIVER	SLOW_SENDER1
2040.058	FAST_SENDER	N/A
2047.563	FAST_SENDER	N/A
2049.515	SLOW_SENDER1	N/A
2051.452	RECEIVER	FAST_SENDER
2053.880	FAST_SENDER	N/A
2054.646	RECEIVER	FAST_SENDER
2058.881	FAST_SENDER	N/A
2061.427	SLOW_SENDER1	N/A
2066.464	FAST_SENDER	N/A
2070.700	RECEIVER	FAST_SENDER
2073.100	FAST_SENDER	N/A
2073.323	SLOW_SENDER1	N/A
2073.827	RECEIVER	FAST_SENDER
2076.246	FAST_SENDER	N/A
2077.035	RECEIVER	FAST_SENDER
2079.471	FAST_SENDER	N/A
2080.273	RECEIVER	FAST_SENDER
2082.692	FAST_SENDER	N/A
2085.241	SLOW_SENDER1	N/A
2089.977	FAST_SENDER	N/A
2093.814	RECEIVER	FAST_SENDER
2096.247	FAST_SENDER	N/A
2096.999	RECEIVER	FAST_SENDER
2097.119	SLOW_SENDER1	N/A
2099.437	FAST_SENDER	N/A
2106.941	FAST_SENDER	N/A
2107.713	RECEIVER	FAST_SENDER
2109.010	SLOW_SENDER1	N/A
2109.752	RECEIVER	SLOW_SENDER1
2110.145	FAST_SENDER	N/A
2117.407	FAST_SENDER	N/A
2120.902	SLOW_SENDER1	N/A
2121.511	RECEIVER	FAST_SENDER
2125.047	FAST_SENDER	N/A
2132.653	FAST_SENDER	N/A
2132.904	SLOW_SENDER1	N/A
2133.408	RECEIVER	FAST_SENDER
2135.850	FAST_SENDER	N/A
2136.651	RECEIVER	FAST_SENDER
2139.079	FAST_SENDER	N/A
2139.885	RECEIVER	FAST_SENDER
2142.322	FAST_SENDER	N/A
2143.081	RECEIVER	FAST_SENDER
2144.795	SLOW_SENDER1	N/A
2149.438	FAST_SENDER	N/A
2155.152	RECEIVER	FAST_SENDER
2156.689	SLOW_SENDER1	N/A
2157.473	RECEIVER	SLOW_SENDER1
2157.581	FAST_SENDER	N/A
2165.049	FAST_SENDER	N/A
2168.589	SLOW_SENDER1	N/A
2169.126	RECEIVER	FAST_SENDER
2171.565	FAST_SENDER	N/A
2172.307	RECEIVER	FAST_SENDER
2174.721	FAST_SENDER	N/A
2175.486	RECEIVER	FAST_SENDER
2177.930	FAST_SENDER	N/A
2178.696	RECEIVER	FAST_SENDER
2180.499	SLOW_SENDER1	N/A
2181.119	FAST_SENDER	N/A
2188.656	FAST_SENDER	N/A
2192.416	SLOW_SENDER1	N/A
2192.567	RECEIVER	FAST_SENDER
2194.998	FAST_SENDER	N/A
2195.765	RECEIVER	FAST_SENDER
2198.176	FAST_SENDER	N/A
2198.927	RECEIVER	FAST_SENDER
2201.372	FAST_SENDER	N/A
2202.169	RECEIVER	FAST_SENDER
2204.303	SLOW_SENDER1	N/A
2204.576	FAST_SENDER	N/A
2205.068	RECEIVER	SLOW_SENDER1
2211.960	FAST_SENDER	N/A
2216.218	SLOW_SENDER1	N/A
2216.966	RECEIVER	SLOW_SENDER1
2219.425	FAST_SENDER	N/A
2220.206	RECEIVER	FAST_SENDER
2226.881	FAST_SENDER	N/A
2228.138	SLOW_SENDER1	N/A
2232.335	RECEIVER	FAST_SENDER
2234.755	FAST_SENDER	N/A
2235.542	RECEIVER	FAST_SENDER
2237.954	FAST_SENDER	N/A
2238.724	RECEIVER	FAST_SENDER
2240.027	SLOW_SENDER1	N/A
2241.142	FAST_SENDER	N/A
2249.057	FAST_SENDER	N/A
2251.426	RECEIVER	FAST_SENDER
2251.921	SLOW_SENDER1	N/A
2253.866	FAST_SENDER	N/A
2261.459	FAST_SENDER	N/A
2262.229	RECEIVER	FAST_SENDER
2263.797	SLOW_SENDER1	N/A
2264.578	RECEIVER	SLOW_SENDER1
2264.653	FAST_SENDER	N/A
2272.371	FAST_SENDER	N/A
2275.672	SLOW_SENDER1	N/A
2276.384	RECEIVER	FAST_SENDER
2278.817	FAST_SENDER	N/A
2279.564	RECEIVER	FAST_SENDER
2281.981	FAST_SENDER	N/A
2282.743	RECEIVER	FAST_SENDER
2285.157	FAST_SENDER	N/A
2285.957	RECEIVER	FAST_SENDER
2287.675	SLOW_SENDER1	N/A
2288.363	FAST_SENDER	N/A
2296.429	FAST_SENDER	N/A
2299.538	SLOW_SENDER1	N/A
2304.412	FAST_SENDER	N/A
2308.196	RECEIVER	FAST_SENDER
2310.642	FAST_SENDER	N/A
2311.436	RECEIVER	FAST_SENDER
2311.453	SLOW_SENDER1	N/A
2313.837	FAST_SENDER	N/A
2321.156	FAST_SENDER	N/A
2321.895	RECEIVER	FAST_SENDER
2323.329	SLOW_SENDER1	N/A
2324.108	RECEIVER	SLOW_SENDER1
2324.304	FAST_SENDER	N/A
2331.590	FAST_SENDER	N/A
2335.218	SLOW_SENDER1	N/A
2339.302	FAST_SENDER	N/A
2346.882	FAST_SENDER	N/A
2347.221	SLOW_SENDER1	N/A
2347.663	RECEIVER	FAST_SENDER
2351.707	FAST_SENDER	N/A
2352.451	RECEIVER	FAST_SENDER
2354.878	FAST_SENDER	N/A
2355.662	RECEIVER	FAST_SENDER
2358.076	FAST_SENDER	N/A
2359.117	SLOW_SENDER1	N/A
2365.369	FAST_SENDER	N/A
2371.030	SLOW_SENDER1	N/A
2372.891	FAST_SENDER	N/A
2380.320	FAST_SENDER	N/A
2381.096	RECEIVER	FAST_SENDER
2382.938	SLOW_SENDER1	N/A
2383.503	FAST_SENDER	N/A
2383.699	RECEIVER	SLOW_SENDER1
2385.713	RECEIVER	FAST_SENDER
2388.162	FAST_SENDER	N/A
2394.825	SLOW_SENDER1	N/A
2396.102	FAST_SENDER	N/A
2399.867	RECEIVER	FAST_SENDER
2402.295	FAST_SENDER	N/A
2403.075	RECEIVER	FAST_SENDER
2406.721	SLOW_SENDER1	N/A
2406.799	FAST_SENDER	N/A
2415.012	FAST_SENDER	N/A
2417.623	RECEIVER	FAST_SENDER
2418.584	SLOW_SENDER1	N/A
2419.338	RECEIVER	SLOW_SENDER1
2420.056	FAST_SENDER	N/A
2427.596	FAST_SENDER	N/A
2430.501	SLOW_SENDER1	N/A
2431.216	RECEIVER	SLOW_SENDER1
2433.529	RECEIVER	FAST_SENDER
2435.957	FAST_SENDER	N/A
2436.734	RECEIVER	FAST_SENDER
2439.169	FAST_SENDER	N/A
2439.924	RECEIVER	FAST_SENDER
2442.372	FAST_SENDER	N/A
2442.393	SLOW_SENDER1	N/A
2449.950	FAST_SENDER	N/A
2453.529	RECEIVER	FAST_SENDER
2454.396	SLOW_SENDER1	N/A
2455.155	RECEIVER	SLOW_SENDER1
2455.942	FAST_SENDER	N/A
2463.150	FAST_SENDER	N/A
2466.283	SLOW_SENDER1	N/A
2467.016	RECEIVER	FAST_SENDER
2469.430	FAST_SENDER	N/A
2470.225	RECEIVER	FAST_SENDER
2472.640	FAST_SENDER	N/A
2473.395	RECEIVER	FAST_SENDER
2475.828	FAST_SENDER	N/A
2478.285	SLOW_SENDER1	N/A
2479.074	FAST_SENDER	N/A
2486.564	FAST_SENDER	N/A
2487.332	RECEIVER	FAST_SENDER
2489.773	FAST_SENDER	N/A
2490.184	SLOW_SENDER1	N/A
2490.523	RECEIVER	FAST_SENDER
2494.685	FAST_SENDER	N/A
2502.057	SLOW_SENDER1	N/A
2502.583	FAST_SENDER	N/A
2502.836	RECEIVER	SLOW_SENDER1
2505.056	RECEIVER	FAST_SENDER
2509.256	FAST_SENDER	N/A
2513.967	SLOW_SENDER1	N/A
2516.508	FAST_SENDER	N/A
2517.304	RECEIVER	FAST_SENDER
2519.705	FAST_SENDER	N/A
2520.447	RECEIVER	FAST_SENDER
2522.865	FAST_SENDER	N/A
2523.623	RECEIVER	FAST_SENDER
2525.846	SLOW_SENDER1	N/A
2526.036	FAST_SENDER	N/A
2533.907	FAST_SENDER	N/A
2537.734	SLOW_SENDER1	N/A
2538.016	RECEIVER	FAST_SENDER
2542.826	FAST_SENDER	N/A
2543.600	RECEIVER	FAST_SENDER
2546.030	FAST_SENDER	N/A
2546.747	RECEIVER	FAST_SENDER
2549.169	FAST_SENDER	N/A
2549.642	SLOW_SENDER1	N/A
2557.214	FAST_SENDER	N/A
2561.355	RECEIVER	FAST_SENDER
2561.550	SLOW_SENDER1	N/A
2562.294	RECEIVER	SLOW_SENDER1
2563.758	FAST_SENDER	N/A
2564.473	RECEIVER	FAST_SENDER
2566.882	FAST_SENDER	N/A
2573.437	SLOW_SENDER1	N/A
2574.481	FAST_SENDER	N/A
2578.275	RECEIVER	FAST_SENDER
2580.704	FAST_SENDER	N/A
2581.498	RECEIVER	FAST_SENDER
2585.313	FAST_SENDER	N/A
2585.330	SLOW_SENDER1	N/A
2592.909	FAST_SENDER	N/A
2593.683	RECEIVER	FAST_SENDER
2596.131	FAST_SENDER	N/A
2596.878	RECEIVER	FAST_SENDER
2597.331	SLOW_SENDER1	N/A
2599.305	FAST_SENDER	N/A
2606.740	FAST_SENDER	N/A
2609.229	SLOW_SENDER1	N/A
2609.308	RECEIVER	FAST_SENDER
2610.004	RECEIVER	SLOW_SENDER1
2611.755	FAST_SENDER	N/A
2619.189	FAST_SENDER	N/A
2621.117	SLOW_SENDER1	N/A
2623.230	RECEIVER	FAST_SENDER
2625.633	FAST_SENDER	N/A
2626.413	RECEIVER	FAST_SENDER
2628.863	FAST_SENDER	N/A
2629.591	RECEIVER	FAST_SENDER
2632.028	FAST_SENDER	N/A
2632.768	RECEIVER	FAST_SENDER
2633.119	SLOW_SENDER1	N/A
2635.207	FAST_SENDER	N/A
2642.361	FAST_SENDER	N/A
2644.879	RECEIVER	FAST_SENDER
2645.002	SLOW_SENDER1	N/A
2645.778	RECEIVER	SLOW_SENDER1
2647.326	FAST_SENDER	N/A
2654.785	FAST_SENDER	N/A
2656.901	SLOW_SENDER1	N/A
2662.160	FAST_SENDER	N/A
2668.776	SLOW_SENDER1	N/A
2669.545	RECEIVER	SLOW_SENDER1
2669.934	FAST_SENDER	N/A
2677.342	FAST_SENDER	N/A
2680.640	SLOW_SENDER1	N/A
2681.100	RECEIVER	FAST_SENDER
2683.547	FAST_SENDER	N/A
2691.037	FAST_SENDER	N/A
2692.546	SLOW_SENDER1	N/A
2695.585	RECEIVER	FAST_SENDER
2697.996	FAST_SENDER	N/A
2698.753	RECEIVER	FAST_SENDER
2701.157	FAST_SENDER	N/A
2701.918	RECEIVER	FAST_SENDER
2704.332	FAST_SENDER	N/A
2704.459	SLOW_SENDER1	N/A
2705.108	RECEIVER	FAST_SENDER
2707.551	FAST_SENDER	N/A
2715.137	FAST_SENDER	N/A
2716.461	SLOW_SENDER1	N/A
2719.600	RECEIVER	FAST_SENDER
2722.015	FAST_SENDER	N/A
2722.775	RECEIVER	FAST_SENDER
2725.208	FAST_SENDER	N/A
2725.970	RECEIVER	FAST_SENDER
2728.360	SLOW_SENDER1	N/A
2728.372	FAST_SENDER	N/A
2729.116	RECEIVER	SLOW_SENDER1
2736.323	FAST_SENDER	N/A
2740.235	SLOW_SENDER1	N/A
2740.992	RECEIVER	SLOW_SENDER1
2741.984	RECEIVER	FAST_SENDER
2744.429	FAST_SENDER	N/A
2751.991	FAST_SENDER	N/A
2752.118	SLOW_SENDER1	N/A
2756.178	RECEIVER	FAST_SENDER
2758.599	FAST_SENDER	N/A
2759.340	RECEIVER	FAST_SENDER
2761.752	FAST_SENDER	N/A
2762.555	RECEIVER	FAST_SENDER
2764.120	SLOW_SENDER1	N/A
2764.878	RECEIVER	SLOW_SENDER1
2764.983	FAST_SENDER	N/A
2772.437	FAST_SENDER	N/A
2775.983	SLOW_SENDER1	N/A
2781.112	FAST_SENDER	N/A
2781.891	RECEIVER	FAST_SENDER
2784.313	FAST_SENDER	N/A
2785.091	RECEIVER	FAST_SENDER
2787.514	FAST_SENDER	N/A
2787.877	SLOW_SENDER1	N/A
2795.478	FAST_SENDER	N/A
2799.477	RECEIVER	FAST_SENDER
2799.771	SLOW_SENDER1	N/A
2800.516	RECEIVER	SLOW_SENDER1
2801.913	FAST_SENDER	N/A
2802.654	RECEIVER	FAST_SENDER
2805.082	FAST_SENDER	N/A
2811.691	SLOW_SENDER1	N/A
2812.266	FAST_SENDER	N/A
2815.788	RECEIVER	FAST_SENDER
2818.234	FAST_SENDER	N/A
2818.962	RECEIVER	FAST_SENDER
2821.401	FAST_SENDER	N/A
2822.162	RECEIVER	FAST_SENDER
2823.579	SLOW_SENDER1	N/A
2824.589	FAST_SENDER	N/A
2831.803	FAST_SENDER	N/A
2835.442	SLOW_SENDER1	N/A
2835.860	RECEIVER	FAST_SENDER
2840.480	FAST_SENDER	N/A
2841.235	RECEIVER	FAST_SENDER
2843.677	FAST_SENDER	N/A
2844.405	RECEIVER	FAST_SENDER
2846.850	FAST_SENDER	N/A
2847.348	SLOW_SENDER1	N/A
2849.993	FAST_SENDER	N/A
2857.788	FAST_SENDER	N/A
2858.523	RECEIVER	FAST_SENDER
2859.251	SLOW_SENDER1	N/A
2860.037	RECEIVER	SLOW_SENDER1
2860.934	FAST_SENDER	N/A
2868.349	FAST_SENDER	N/A
2871.148	SLOW_SENDER1	N/A
2871.887	RECEIVER	SLOW_SENDER1
2873.855	RECEIVER	FAST_SENDER
2876.260	FAST_SENDER	N/A
2877.025	RECEIVER	FAST_SENDER
2879.455	FAST_SENDER	N/A
2883.164	SLOW_SENDER1	N/A
2887.714	FAST_SENDER	N/A
2890.334	RECEIVER	FAST_SENDER
2892.771	FAST_SENDER	N/A
2893.559	RECEIVER	FAST_SENDER
2895.065	SLOW_SENDER1	N/A
2895.837	RECEIVER	SLOW_SENDER1
2895.980	FAST_SENDER	N/A
2903.297	FAST_SENDER	N/A
2906.954	SLOW_SENDER1	N/A
2907.466	RECEIVER	FAST_SENDER
2909.905	FAST_SENDER	N/A
2910.673	RECEIVER	FAST_SENDER
2913.084	FAST_SENDER	N/A
2913.819	RECEIVER	FAST_SENDER
2916.219	FAST_SENDER	N/A
2917.007	RECEIVER	FAST_SENDER
2918.837	SLOW_SENDER1	N/A
2919.431	FAST_SENDER	N/A
2926.654	FAST_SENDER	N/A
2930.734	SLOW_SENDER1	N/A
2934.543	FAST_SENDER	N/A
2941.872	FAST_SENDER	N/A
2942.605	SLOW_SENDER1	N/A
2942.641	RECEIVER	FAST_SENDER
2943.339	RECEIVER	SLOW_SENDER1
2945.051	FAST_SENDER	N/A
2945.767	RECEIVER	FAST_SENDER
2948.200	FAST_SENDER	N/A
2954.494	SLOW_SENDER1	N/A
2955.370	FAST_SENDER	N/A
2959.427	RECEIVER	FAST_SENDER
2963.492	FAST_SENDER	N/A
2964.203	RECEIVER	FAST_SENDER
2966.398	SLOW_SENDER1	N/A
2966.612	FAST_SENDER	N/A
2974.363	FAST_SENDER	N/A
2978.190	RECEIVER	FAST_SENDER
2978.306	SLOW_SENDER1	N/A
2979.083	RECEIVER	SLOW_SENDER1
2980.616	FAST_SENDER	N/A
2987.887	FAST_SENDER	N/A
2990.226	SLOW_SENDER1	N/A
2991.039	RECEIVER	SLOW_SENDER1
2994.729	FAST_SENDER	N/A
3002.122	SLOW_SENDER1	N/A
3002.496	FAST_SENDER	N/A
3002.849	RECEIVER	SLOW_SENDER1
3004.782	RECEIVER	FAST_SENDER
3007.191	FAST_SENDER	N/A
3007.976	RECEIVER	FAST_SENDER
3010.412	FAST_SENDER	N/A
3011.185	RECEIVER	FAST_SENDER
3013.630	FAST_SENDER	N/A
3013.995	SLOW_SENDER1	N/A
3021.421	FAST_SENDER	N/A
3025.213	RECEIVER	FAST_SENDER
3025.899	SLOW_SENDER1	N/A
3026.638	RECEIVER	SLOW_SENDER1
3027.634	FAST_SENDER	N/A
3028.396	RECEIVER	FAST_SENDER
3030.833	FAST_SENDER	N/A
3037.770	SLOW_SENDER1	N/A
3038.350	FAST_SENDER	N/A
3042.558	RECEIVER	FAST_SENDER
3045.008	FAST_SENDER	N/A
3045.741	RECEIVER	FAST_SENDER
3048.148	FAST_SENDER	N/A
3048.875	RECEIVER	FAST_SENDER
3049.658	SLOW_SENDER1	N/A
3050.428	RECEIVER	SLOW_SENDER1
3051.311	FAST_SENDER	N/A
3058.857	FAST_SENDER	N/A
3061.536	SLOW_SENDER1	N/A
3062.277	RECEIVER	SLOW_SENDER1
3063.135	RECEIVER	FAST_SENDER
3065.573	FAST_SENDER	N/A
3068.782	FAST_SENDER	N/A
3073.450	SLOW_SENDER1	N/A
3076.615	FAST_SENDER	N/A
3077.350	RECEIVER	FAST_SENDER
3079.785	FAST_SENDER	N/A
3080.536	RECEIVER	FAST_SENDER
3082.967	FAST_SENDER	N/A
3083.732	RECEIVER	FAST_SENDER
3085.485	SLOW_SENDER1	N/A
3086.181	FAST_SENDER	N/A
3086.231	RECEIVER	SLOW_SENDER1
3094.396	FAST_SENDER	N/A
3097.352	SLOW_SENDER1	N/A
3098.106	RECEIVER	SLOW_SENDER1
3100.068	RECEIVER	FAST_SENDER
3102.479	FAST_SENDER	N/A
3103.275	RECEIVER	FAST_SENDER
3105.713	FAST_SENDER	N/A
3109.249	SLOW_SENDER1	N/A
3113.550	FAST_SENDER	N/A
3117.479	RECEIVER	FAST_SENDER
3119.929	FAST_SENDER	N/A
3120.728	RECEIVER	FAST_SENDER
3121.150	SLOW_SENDER1	N/A
3121.906	RECEIVER	SLOW_SENDER1
3123.169	FAST_SENDER	N/A
3130.622	FAST_SENDER	N/A
3133.037	SLOW_SENDER1	N/A
3133.771	RECEIVER	SLOW_SENDER1
3136.882	FAST_SENDER	N/A
3144.365	FAST_SENDER	N/A
3144.950	SLOW_SENDER1	N/A
3145.086	RECEIVER	FAST_SENDER
3147.524	FAST_SENDER	N/A
3148.288	RECEIVER	FAST_SENDER
3150.721	FAST_SENDER	N/A
3151.481	RECEIVER	FAST_SENDER
3153.930	FAST_SENDER	N/A
3154.662	RECEIVER	FAST_SENDER
3156.863	SLOW_SENDER1	N/A
3157.095	FAST_SENDER	N/A
3164.591	FAST_SENDER	N/A
3168.201	RECEIVER	FAST_SENDER
3168.745	SLOW_SENDER1	N/A
3169.538	RECEIVER	SLOW_SENDER1
3170.642	FAST_SENDER	N/A
3178.026	FAST_SENDER	N/A
3180.628	SLOW_SENDER1	N/A
3181.385	RECEIVER	SLOW_SENDER1
3183.386	RECEIVER	FAST_SENDER
3185.828	FAST_SENDER	N/A
3186.622	RECEIVER	FAST_SENDER
3189.067	FAST_SENDER	N/A
3192.534	SLOW_SENDER1	N/A
3197.070	FAST_SENDER	N/A
3201.215	RECEIVER	FAST_SENDER
3203.663	FAST_SENDER	N/A
3204.450	RECEIVER	FAST_SENDER
3204.536	SLOW_SENDER1	N/A
3206.895	FAST_SENDER	N/A
3214.705	FAST_SENDER	N/A
3215.495	RECEIVER	FAST_SENDER
3216.435	SLOW_SENDER1	N/A
3217.211	RECEIVER	SLOW_SENDER1
3217.926	FAST_SENDER	N/A
3225.288	FAST_SENDER	N/A
3228.334	SLOW_SENDER1	N/A
3229.146	RECEIVER	SLOW_SENDER1
3231.356	RECEIVER	FAST_SENDER
3233.790	FAST_SENDER	N/A
3234.548	RECEIVER	FAST_SENDER
3236.962	FAST_SENDER	N/A
3240.245	SLOW_SENDER1	N/A
3244.758	FAST_SENDER	N/A
3248.691	RECEIVER	FAST_SENDER
3251.096	FAST_SENDER	N/A
3251.811	RECEIVER	FAST_SENDER
3252.246	SLOW_SENDER1	N/A
3253.035	RECEIVER	SLOW_SENDER1
3254.245	FAST_SENDER	N/A
3261.527	FAST_SENDER	N/A
3264.152	SLOW_SENDER1	N/A
3264.923	RECEIVER	SLOW_SENDER1
3267.977	FAST_SENDER	N/A
3275.689	FAST_SENDER	N/A
3276.046	SLOW_SENDER1	N/A
3276.473	RECEIVER	FAST_SENDER
3280.496	FAST_SENDER	N/A
3281.279	RECEIVER	FAST_SENDER
3283.708	FAST_SENDER	N/A
3286.900	FAST_SENDER	N/A
3287.924	SLOW_SENDER1	N/A
3294.689	FAST_SENDER	N/A
3295.445	RECEIVER	FAST_SENDER
3297.887	FAST_SENDER	N/A
3298.660	RECEIVER	FAST_SENDER
3299.841	SLOW_SENDER1	N/A
3300.601	RECEIVER	SLOW_SENDER1
3301.081	FAST_SENDER	N/A
3308.534	FAST_SENDER	N/A
3311.746	SLOW_SENDER1	N/A
3312.473	RECEIVER	SLOW_SENDER1
3313.139	RECEIVER	FAST_SENDER
3315.554	FAST_SENDER	N/A
3319.491	RECEIVER	FAST_SENDER
3321.930	FAST_SENDER	N/A
3322.692	RECEIVER	FAST_SENDER
3323.610	SLOW_SENDER1	N/A
3325.096	FAST_SENDER	N/A
3332.490	FAST_SENDER	N/A
3334.708	RECEIVER	FAST_SENDER
3335.498	SLOW_SENDER1	N/A
3336.242	RECEIVER	SLOW_SENDER1
3337.149	FAST_SENDER	N/A
3344.608	FAST_SENDER	N/A
3347.367	SLOW_SENDER1	N/A
3348.157	RECEIVER	SLOW_SENDER1
3350.524	RECEIVER	FAST_SENDER
3352.938	FAST_SENDER	N/A
3353.709	RECEIVER	FAST_SENDER
3356.134	FAST_SENDER	N/A
3359.254	SLOW_SENDER1	N/A
3359.347	FAST_SENDER	N/A
3367.577	FAST_SENDER	N/A
3368.304	RECEIVER	FAST_SENDER
3370.716	FAST_SENDER	N/A
3371.162	SLOW_SENDER1	N/A
3371.487	RECEIVER	FAST_SENDER
3375.614	FAST_SENDER	N/A
3383.046	SLOW_SENDER1	N/A
3383.321	FAST_SENDER	N/A
3387.515	RECEIVER	FAST_SENDER
3389.918	FAST_SENDER	N/A
3390.643	RECEIVER	FAST_SENDER
3394.595	FAST_SENDER	N/A
3394.957	SLOW_SENDER1	N/A
3402.616	FAST_SENDER	N/A
3406.330	RECEIVER	FAST_SENDER
3406.845	SLOW_SENDER1	N/A
3407.632	RECEIVER	SLOW_SENDER1
3408.732	FAST_SENDER	N/A
3416.488	FAST_SENDER	N/A
3418.738	SLOW_SENDER1	N/A
3419.550	RECEIVER	SLOW_SENDER1
3420.508	RECEIVER	FAST_SENDER
3422.923	FAST_SENDER	N/A
3423.631	RECEIVER	FAST_SENDER
3426.037	FAST_SENDER	N/A
3430.631	SLOW_SENDER1	N/A
3433.991	FAST_SENDER	N/A
3437.896	RECEIVER	FAST_SENDER
3440.312	FAST_SENDER	N/A
3441.096	RECEIVER	FAST_SENDER
3442.499	SLOW_SENDER1	N/A
3443.265	RECEIVER	SLOW_SENDER1
3443.523	FAST_SENDER	N/A
3450.943	FAST_SENDER	N/A
3454.405	SLOW_SENDER1	N/A
3454.736	RECEIVER	FAST_SENDER
3459.414	FAST_SENDER	N/A
3460.229	RECEIVER	FAST_SENDER
3462.674	FAST_SENDER	N/A
3465.894	FAST_SENDER	N/A
3466.313	SLOW_SENDER1	N/A
3473.547	FAST_SENDER	N/A
3474.290	RECEIVER	FAST_SENDER
3476.706	FAST_SENDER	N/A
3477.450	RECEIVER	FAST_SENDER
3478.198	SLOW_SENDER1	N/A
3478.966	RECEIVER	SLOW_SENDER1
3479.860	FAST_SENDER	N/A
3487.836	FAST_SENDER	N/A
3490.097	SLOW_SENDER1	N/A
3490.832	RECEIVER	SLOW_SENDER1
3491.619	RECEIVER	FAST_SENDER
3494.021	FAST_SENDER	N/A
3494.784	RECEIVER	FAST_SENDER
3497.198	FAST_SENDER	N/A
3501.976	SLOW_SENDER1	N/A
3505.024	FAST_SENDER	N/A
3508.863	RECEIVER	FAST_SENDER
3511.263	FAST_SENDER	N/A
3512.049	RECEIVER	FAST_SENDER
3513.868	SLOW_SENDER1	N/A
3514.477	FAST_SENDER	N/A
3514.628	RECEIVER	SLOW_SENDER1
3519.096	FAST_SENDER	N/A
3525.734	SLOW_SENDER1	N/A
3526.635	FAST_SENDER	N/A
3527.400	RECEIVER	FAST_SENDER
3529.836	FAST_SENDER	N/A
3530.608	RECEIVER	FAST_SENDER
3533.037	FAST_SENDER	N/A
3533.794	RECEIVER	FAST_SENDER
3536.224	FAST_SENDER	N/A
3536.992	RECEIVER	FAST_SENDER
3537.627	SLOW_SENDER1	N/A
3544.068	FAST_SENDER	N/A
3548.175	RECEIVER	FAST_SENDER
3549.519	SLOW_SENDER1	N/A
3550.276	RECEIVER	SLOW_SENDER1
3550.611	FAST_SENDER	N/A
3557.650	FAST_SENDER	N/A
3561.399	SLOW_SENDER1	N/A
3561.566	RECEIVER	FAST_SENDER
3563.971	FAST_SENDER	N/A
3564.720	RECEIVER	FAST_SENDER
3567.163	FAST_SENDER	N/A
3567.900	RECEIVER	FAST_SENDER
3570.347	FAST_SENDER	N/A
3573.307	SLOW_SENDER1	N/A
3577.818	FAST_SENDER	N/A
3581.549	RECEIVER	FAST_SENDER
3583.963	FAST_SENDER	N/A
3584.727	RECEIVER	FAST_SENDER
3585.173	SLOW_SENDER1	N/A
3587.128	FAST_SENDER	N/A
3594.614	FAST_SENDER	N/A
3597.086	SLOW_SENDER1	N/A
3597.184	RECEIVER	FAST_SENDER
3597.849	RECEIVER	SLOW_SENDER1
3599.619	FAST_SENDER	N/A
3602.794	FAST_SENDER	N/A
3609.004	SLOW_SENDER1	N/A
3610.336	FAST_SENDER	N/A
3611.096	RECEIVER	FAST_SENDER
3613.526	FAST_SENDER	N/A
3614.236	RECEIVER	FAST_SENDER
3616.657	FAST_SENDER	N/A
3617.450	RECEIVER	FAST_SENDER
3619.877	FAST_SENDER	N/A
3620.675	RECEIVER	FAST_SENDER
3620.923	SLOW_SENDER1	N/A
3623.100	FAST_SENDER	N/A
3630.408	FAST_SENDER	N/A
3632.530	RECEIVER	FAST_SENDER
3632.822	SLOW_SENDER1	N/A
3633.569	RECEIVER	SLOW_SENDER1
3634.952	FAST_SENDER	N/A
3635.705	RECEIVER	FAST_SENDER
3638.115	FAST_SENDER	N/A
3644.698	SLOW_SENDER1	N/A
3645.717	FAST_SENDER	N/A
3649.718	RECEIVER	FAST_SENDER
3652.149	FAST_SENDER	N/A
3652.907	RECEIVER	FAST_SENDER
3655.331	FAST_SENDER	N/A
3656.074	RECEIVER	FAST_SENDER
3656.583	SLOW_SENDER1	N/A
3658.475	FAST_SENDER	N/A
3665.992	FAST_SENDER	N/A
3668.151	RECEIVER	FAST_SENDER
3668.499	SLOW_SENDER1	N/A
3669.241	RECEIVER	SLOW_SENDER1
3670.596	FAST_SENDER	N/A
3673.768	FAST_SENDER	N/A
3680.385	SLOW_SENDER1	N/A
3681.122	FAST_SENDER	N/A
3681.889	RECEIVER	FAST_SENDER
3684.315	FAST_SENDER	N/A
3685.069	RECEIVER	FAST_SENDER
3687.493	FAST_SENDER	N/A
3688.246	RECEIVER	FAST_SENDER
3690.677	FAST_SENDER	N/A
3691.460	RECEIVER	FAST_SENDER
3692.273	SLOW_SENDER1	N/A
3693.887	FAST_SENDER	N/A
3701.601	FAST_SENDER	N/A
3703.964	RECEIVER	FAST_SENDER
3704.161	SLOW_SENDER1	N/A
3704.926	RECEIVER	SLOW_SENDER1
3706.400	FAST_SENDER	N/A
3707.147	RECEIVER	FAST_SENDER
3709.559	FAST_SENDER	N/A
3712.746	FAST_SENDER	N/A
3716.041	SLOW_SENDER1	N/A
3720.320	FAST_SENDER	N/A
3721.112	RECEIVER	FAST_SENDER
3723.512	FAST_SENDER	N/A
3724.266	RECEIVER	FAST_SENDER
3726.687	FAST_SENDER	N/A
3727.443	RECEIVER	FAST_SENDER
3727.948	SLOW_SENDER1	N/A
3729.847	FAST_SENDER	N/A
3737.903	FAST_SENDER	N/A
3738.687	RECEIVER	FAST_SENDER
3739.857	SLOW_SENDER1	N/A
3740.617	RECEIVER	SLOW_SENDER1
3741.116	FAST_SENDER	N/A
3748.420	FAST_SENDER	N/A
3751.770	SLOW_SENDER1	N/A
3752.084	RECEIVER	FAST_SENDER
3756.702	FAST_SENDER	N/A
3757.452	RECEIVER	FAST_SENDER
3759.901	FAST_SENDER	N/A
3760.644	RECEIVER	FAST_SENDER
3763.091	FAST_SENDER	N/A
3763.671	SLOW_SENDER1	N/A
3770.371	FAST_SENDER	N/A
3774.354	RECEIVER	FAST_SENDER
3775.564	SLOW_SENDER1	N/A
3776.309	RECEIVER	SLOW_SENDER1
3776.771	FAST_SENDER	N/A
3779.958	FAST_SENDER	N/A
3787.445	SLOW_SENDER1	N/A
3787.728	FAST_SENDER	N/A
3788.203	RECEIVER	SLOW_SENDER1
3789.966	RECEIVER	FAST_SENDER
3792.385	FAST_SENDER	N/A
3793.141	RECEIVER	FAST_SENDER
3795.582	FAST_SENDER	N/A
3799.324	SLOW_SENDER1	N/A
3802.865	FAST_SENDER	N/A
3806.786	RECEIVER	FAST_SENDER
3809.189	FAST_SENDER	N/A
3809.964	RECEIVER	FAST_SENDER
3811.209	SLOW_SENDER1	N/A
3811.951	RECEIVER	SLOW_SENDER1
3812.390	FAST_SENDER	N/A
3820.002	FAST_SENDER	N/A
3823.096	SLOW_SENDER1	N/A
3823.897	RECEIVER	SLOW_SENDER1
3826.025	RECEIVER	FAST_SENDER
3828.445	FAST_SENDER	N/A
3829.206	RECEIVER	FAST_SENDER
3831.631	FAST_SENDER	N/A
3834.790	FAST_SENDER	N/A
3834.996	SLOW_SENDER1	N/A
3842.377	FAST_SENDER	N/A
3843.156	RECEIVER	FAST_SENDER
3845.597	FAST_SENDER	N/A
3846.378	RECEIVER	FAST_SENDER
3846.870	SLOW_SENDER1	N/A
3847.594	RECEIVER	SLOW_SENDER1
3848.822	FAST_SENDER	N/A
3856.136	FAST_SENDER	N/A
3858.744	SLOW_SENDER1	N/A
3859.530	RECEIVER	SLOW_SENDER1
3861.449	RECEIVER	FAST_SENDER
3863.890	FAST_SENDER	N/A
3864.683	RECEIVER	FAST_SENDER
3867.101	FAST_SENDER	N/A
3870.637	SLOW_SENDER1	N/A
3874.220	FAST_SENDER	N/A
3881.391	FAST_SENDER	N/A
3882.520	SLOW_SENDER1	N/A
3889.035	FAST_SENDER	N/A
3889.791	RECEIVER	FAST_SENDER
3892.197	FAST_SENDER	N/A
3892.937	RECEIVER	FAST_SENDER
3894.414	SLOW_SENDER1	N/A
3895.196	RECEIVER	SLOW_SENDER1
3895.380	FAST_SENDER	N/A
3902.822	FAST_SENDER	N/A
3906.334	SLOW_SENDER1	N/A
3906.670	RECEIVER	FAST_SENDER
3911.543	FAST_SENDER	N/A
3912.299	RECEIVER	FAST_SENDER
3914.726	FAST_SENDER	N/A
3915.475	RECEIVER	FAST_SENDER
3917.896	FAST_SENDER	N/A
3918.211	SLOW_SENDER1	N/A
3918.672	RECEIVER	FAST_SENDER
3921.113	FAST_SENDER	N/A
3924.269	FAST_SENDER	N/A
3930.075	SLOW_SENDER1	N/A
3931.925	FAST_SENDER	N/A
3939.248	FAST_SENDER	N/A
3941.970	SLOW_SENDER1	N/A
3942.758	RECEIVER	SLOW_SENDER1
3944.734	RECEIVER	FAST_SENDER
3947.166	FAST_SENDER	N/A
3947.948	RECEIVER	FAST_SENDER
3950.360	FAST_SENDER	N/A
3953.858	SLOW_SENDER1	N/A
3958.795	FAST_SENDER	N/A
3961.314	RECEIVER	FAST_SENDER
3963.746	FAST_SENDER	N/A
3964.527	RECEIVER	FAST_SENDER
3965.755	SLOW_SENDER1	N/A
3966.500	RECEIVER	SLOW_SENDER1
3966.972	FAST_SENDER	N/A
3970.845	RECEIVER	FAST_SENDER
3973.274	FAST_SENDER	N/A
3976.464	FAST_SENDER	N/A
3977.641	SLOW_SENDER1	N/A
3984.238	FAST_SENDER	N/A
3985.006	RECEIVER	FAST_SENDER
3987.408	FAST_SENDER	N/A
3988.210	RECEIVER	FAST_SENDER
3989.540	SLOW_SENDER1	N/A
3990.317	RECEIVER	SLOW_SENDER1
3990.643	FAST_SENDER	N/A
3998.656	FAST_SENDER	N/A
4001.170	RECEIVER	FAST_SENDER
4001.437	SLOW_SENDER1	N/A
4002.219	RECEIVER	SLOW_SENDER1
4003.620	FAST_SENDER	N/A
4011.738	FAST_SENDER	N/A
4013.331	SLOW_SENDER1	N/A
4014.123	RECEIVER	SLOW_SENDER1
4020.073	FAST_SENDER	N/A
4025.229	SLOW_SENDER1	N/A
4025.392	RECEIVER	FAST_SENDER
4027.801	FAST_SENDER	N/A
4028.563	RECEIVER	FAST_SENDER
4030.966	FAST_SENDER	N/A
4031.766	RECEIVER	FAST_SENDER
4034.201	FAST_SENDER	N/A
4037.094	SLOW_SENDER1	N/A
4037.400	FAST_SENDER	N/A
4044.950	FAST_SENDER	N/A
4045.719	RECEIVER	FAST_SENDER
4048.142	FAST_SENDER	N/A
4048.921	RECEIVER	FAST_SENDER
4048.998	SLOW_SENDER1	N/A
4051.342	FAST_SENDER	N/A
4059.211	FAST_SENDER	N/A
4059.975	RECEIVER	FAST_SENDER
4060.895	SLOW_SENDER1	N/A
4061.650	RECEIVER	SLOW_SENDER1
4062.379	FAST_SENDER	N/A
4070.409	FAST_SENDER	N/A
4072.789	SLOW_SENDER1	N/A
4073.547	RECEIVER	SLOW_SENDER1
4075.743	RECEIVER	FAST_SENDER
4078.191	FAST_SENDER	N/A
4078.995	RECEIVER	FAST_SENDER
4081.428	FAST_SENDER	N/A
4084.658	SLOW_SENDER1	N/A
4089.894	FAST_SENDER	N/A
4092.194	RECEIVER	FAST_SENDER
4094.624	FAST_SENDER	N/A
4095.392	RECEIVER	FAST_SENDER
4096.550	SLOW_SENDER1	N/A
4097.290	RECEIVER	SLOW_SENDER1
4097.831	FAST_SENDER	N/A
4105.498	FAST_SENDER	N/A
4108.426	SLOW_SENDER1	N/A
4109.195	RECEIVER	SLOW_SENDER1
4109.925	RECEIVER	FAST_SENDER
4112.352	FAST_SENDER	N/A
4113.086	RECEIVER	FAST_SENDER
4115.495	FAST_SENDER	N/A
4120.323	SLOW_SENDER1	N/A
4122.944	FAST_SENDER	N/A
4130.712	FAST_SENDER	N/A
4131.496	RECEIVER	FAST_SENDER
4132.326	SLOW_SENDER1	N/A
4133.086	RECEIVER	SLOW_SENDER1
4133.939	FAST_SENDER	N/A
4134.693	RECEIVER	FAST_SENDER
4137.112	FAST_SENDER	N/A
4144.239	SLOW_SENDER1	N/A
4144.699	FAST_SENDER	N/A
4148.306	RECEIVER	FAST_SENDER
4150.737	FAST_SENDER	N/A
4151.441	RECEIVER	FAST_SENDER
4153.877	FAST_SENDER	N/A
4154.628	RECEIVER	FAST_SENDER
4156.116	SLOW_SENDER1	N/A
4156.874	RECEIVER	SLOW_SENDER1
4157.062	FAST_SENDER	N/A
4164.599	FAST_SENDER	N/A
4167.998	SLOW_SENDER1	N/A
4168.340	RECEIVER	FAST_SENDER
4173.039	FAST_SENDER	N/A
4173.809	RECEIVER	FAST_SENDER
4176.213	FAST_SENDER	N/A
4176.963	RECEIVER	FAST_SENDER
4179.400	FAST_SENDER	N/A
4179.876	SLOW_SENDER1	N/A
4187.140	FAST_SENDER	N/A
4190.819	RECEIVER	FAST_SENDER
4191.780	SLOW_SENDER1	N/A
4192.538	RECEIVER	SLOW_SENDER1
4193.255	FAST_SENDER	N/A
4196.429	FAST_SENDER	N/A
4203.681	SLOW_SENDER1	N/A
4203.992	FAST_SENDER	N/A
4204.446	RECEIVER	SLOW_SENDER1
4206.337	RECEIVER	FAST_SENDER
4208.750	FAST_SENDER	N/A
4211.953	FAST_SENDER	N/A
4215.575	SLOW_SENDER1	N/A
4219.781	FAST_SENDER	N/A
4220.579	RECEIVER	FAST_SENDER
4222.980	FAST_SENDER	N/A
4223.724	RECEIVER	FAST_SENDER
4226.164	FAST_SENDER	N/A
4226.900	RECEIVER	FAST_SENDER
4227.577	SLOW_SENDER1	N/A
4229.339	FAST_SENDER	N/A
4237.089	FAST_SENDER	N/A
4239.450	SLOW_SENDER1	N/A
4239.584	RECEIVER	FAST_SENDER
4242.031	FAST_SENDER	N/A
4242.762	RECEIVER	FAST_SENDER
4245.172	FAST_SENDER	N/A
4245.935	RECEIVER	FAST_SENDER
4248.335	FAST_SENDER	N/A
4249.091	RECEIVER	FAST_SENDER
4251.358	SLOW_SENDER1	N/A
4251.513	FAST_SENDER	N/A
4252.128	RECEIVER	SLOW_SENDER1
4259.388	FAST_SENDER	N/A
4263.253	SLOW_SENDER1	N/A
4263.487	RECEIVER	FAST_SENDER
4265.888	FAST_SENDER	N/A
4269.794	RECEIVER	FAST_SENDER
4272.217	FAST_SENDER	N/A
4272.983	RECEIVER	FAST_SENDER
4275.142	SLOW_SENDER1	N/A
4275.385	FAST_SENDER	N/A
4275.872	RECEIVER	SLOW_SENDER1
4277.523	RECEIVER	FAST_SENDER
4279.928	FAST_SENDER	N/A
4283.133	FAST_SENDER	N/A
4287.029	SLOW_SENDER1	N/A
4290.789	FAST_SENDER	N/A
4291.561	RECEIVER	FAST_SENDER
4293.973	FAST_SENDER	N/A
4294.741	RECEIVER	FAST_SENDER
4297.160	FAST_SENDER	N/A
4297.963	RECEIVER	FAST_SENDER
4298.922	SLOW_SENDER1	N/A
4300.402	FAST_SENDER	N/A
4307.799	FAST_SENDER	N/A
4310.315	RECEIVER	FAST_SENDER
4310.837	SLOW_SENDER1	N/A
4311.592	RECEIVER	SLOW_SENDER1
4312.751	FAST_SENDER	N/A
4320.514	FAST_SENDER	N/A
4322.706	SLOW_SENDER1	N/A
4323.475	RECEIVER	SLOW_SENDER1
4328.068	FAST_SENDER	N/A
4334.595	SLOW_SENDER1	N/A
4335.366	RECEIVER	SLOW_SENDER1
4335.460	FAST_SENDER	N/A
4336.191	RECEIVER	FAST_SENDER
4338.618	FAST_SENDER	N/A
4339.417	RECEIVER	FAST_SENDER
4341.831	FAST_SENDER	N/A
4342.589	RECEIVER	FAST_SENDER
4345.017	FAST_SENDER	N/A
4346.484	SLOW_SENDER1	N/A
4352.517	FAST_SENDER	N/A
4356.269	RECEIVER	FAST_SENDER
4358.487	SLOW_SENDER1	N/A
4360.201	FAST_SENDER	N/A
4367.592	FAST_SENDER	N/A
4369.924	RECEIVER	FAST_SENDER
4370.386	SLOW_SENDER1	N/A
4371.153	RECEIVER	SLOW_SENDER1
4372.335	FAST_SENDER	N/A
4380.043	FAST_SENDER	N/A
4382.274	SLOW_SENDER1	N/A
4383.088	RECEIVER	SLOW_SENDER1
4384.075	RECEIVER	FAST_SENDER
4386.525	FAST_SENDER	N/A
4394.172	SLOW_SENDER1	N/A
4394.263	FAST_SENDER	N/A
4398.660	RECEIVER	FAST_SENDER
4401.067	FAST_SENDER	N/A
4401.835	RECEIVER	FAST_SENDER
4404.237	FAST_SENDER	N/A
4404.992	RECEIVER	FAST_SENDER
4406.067	SLOW_SENDER1	N/A
4407.418	FAST_SENDER	N/A
4414.743	FAST_SENDER	N/A
4417.164	RECEIVER	FAST_SENDER
4417.949	SLOW_SENDER1	N/A
4418.683	RECEIVER	SLOW_SENDER1
4419.596	FAST_SENDER	N/A
4427.741	FAST_SENDER	N/A
4429.859	SLOW_SENDER1	N/A
4430.026	RECEIVER	FAST_SENDER
4432.447	FAST_SENDER	N/A
4433.217	RECEIVER	FAST_SENDER
4435.660	FAST_SENDER	N/A
4436.412	RECEIVER	FAST_SENDER
4438.823	FAST_SENDER	N/A
4439.589	RECEIVER	FAST_SENDER
4441.763	SLOW_SENDER1	N/A
4441.997	FAST_SENDER	N/A
4449.708	FAST_SENDER	N/A
4452.265	RECEIVER	FAST_SENDER
4453.675	SLOW_SENDER1	N/A
4454.444	RECEIVER	SLOW_SENDER1
4454.706	FAST_SENDER	N/A
4462.142	FAST_SENDER	N/A
4465.565	SLOW_SENDER1	N/A
4465.923	RECEIVER	FAST_SENDER
4468.366	FAST_SENDER	N/A
4469.115	RECEIVER	FAST_SENDER
4471.528	FAST_SENDER	N/A
4472.276	RECEIVER	FAST_SENDER
4474.678	FAST_SENDER	N/A
4475.446	RECEIVER	FAST_SENDER
4477.485	SLOW_SENDER1	N/A
4477.850	FAST_SENDER	N/A
4485.984	FAST_SENDER	N/A
4488.548	RECEIVER	FAST_SENDER
4489.351	SLOW_SENDER1	N/A
4490.132	RECEIVER	SLOW_SENDER1
4490.952	FAST_SENDER	N/A
4498.009	FAST_SENDER	N/A
4501.257	SLOW_SENDER1	N/A
4501.916	RECEIVER	FAST_SENDER
4504.353	FAST_SENDER	N/A
4505.149	RECEIVER	FAST_SENDER
4507.580	FAST_SENDER	N/A
4508.374	RECEIVER	FAST_SENDER
4510.778	FAST_SENDER	N/A
4513.257	SLOW_SENDER1	N/A
4518.085	FAST_SENDER	N/A
4521.632	RECEIVER	FAST_SENDER
4524.040	FAST_SENDER	N/A
4524.838	RECEIVER	FAST_SENDER
4525.151	SLOW_SENDER1	N/A
4527.248	FAST_SENDER	N/A
4534.846	FAST_SENDER	N/A
4537.045	SLOW_SENDER1	N/A
4542.143	FAST_SENDER	N/A
4547.762	RECEIVER	FAST_SENDER
4548.935	SLOW_SENDER1	N/A
4549.692	RECEIVER	SLOW_SENDER1
4550.204	FAST_SENDER	N/A
4557.819	FAST_SENDER	N/A
4560.845	SLOW_SENDER1	N/A
4561.255	RECEIVER	FAST_SENDER
4565.941	FAST_SENDER	N/A
4566.690	RECEIVER	FAST_SENDER
4569.137	FAST_SENDER	N/A
4572.750	SLOW_SENDER1	N/A
4577.135	FAST_SENDER	N/A
4580.871	RECEIVER	FAST_SENDER
4583.278	FAST_SENDER	N/A
4584.034	RECEIVER	FAST_SENDER
4584.654	SLOW_SENDER1	N/A
4587.754	FAST_SENDER	N/A
4588.496	RECEIVER	FAST_SENDER
4590.945	FAST_SENDER	N/A
4596.656	SLOW_SENDER1	N/A
4598.319	FAST_SENDER	N/A
4602.064	RECEIVER	FAST_SENDER
4604.505	FAST_SENDER	N/A
4605.271	RECEIVER	FAST_SENDER
4607.674	FAST_SENDER	N/A
4608.430	RECEIVER	FAST_SENDER
4608.542	SLOW_SENDER1	N/A
4614.926	FAST_SENDER	N/A
4620.238	RECEIVER	FAST_SENDER
4620.457	SLOW_SENDER1	N/A
4621.206	RECEIVER	SLOW_SENDER1
4622.662	FAST_SENDER	N/A
4625.833	FAST_SENDER	N/A
4632.345	SLOW_SENDER1	N/A
4633.353	FAST_SENDER	N/A
4634.072	RECEIVER	FAST_SENDER
4636.491	FAST_SENDER	N/A
4637.289	RECEIVER	FAST_SENDER
4639.711	FAST_SENDER	N/A
4640.474	RECEIVER	FAST_SENDER
4642.901	FAST_SENDER	N/A
4643.624	RECEIVER	FAST_SENDER
4644.225	SLOW_SENDER1	N/A
4646.062	FAST_SENDER	N/A
4653.408	FAST_SENDER	N/A
4655.677	RECEIVER	FAST_SENDER
4656.105	SLOW_SENDER1	N/A
4656.876	RECEIVER	SLOW_SENDER1
4658.077	FAST_SENDER	N/A
4665.735	FAST_SENDER	N/A
4668.011	SLOW_SENDER1	N/A
4668.767	RECEIVER	SLOW_SENDER1
4669.585	RECEIVER	FAST_SENDER
4671.986	FAST_SENDER	N/A
4672.756	RECEIVER	FAST_SENDER
4675.167	FAST_SENDER	N/A
4679.896	SLOW_SENDER1	N/A
4682.575	FAST_SENDER	N/A
4686.266	RECEIVER	FAST_SENDER
4688.691	FAST_SENDER	N/A
4689.455	RECEIVER	FAST_SENDER
4691.790	SLOW_SENDER1	N/A
4691.857	FAST_SENDER	N/A
4692.540	RECEIVER	SLOW_SENDER1
4697.330	FAST_SENDER	N/A
4703.678	SLOW_SENDER1	N/A
4704.955	FAST_SENDER	N/A
4705.716	RECEIVER	FAST_SENDER
4708.153	FAST_SENDER	N/A
4708.896	RECEIVER	FAST_SENDER
4711.329	FAST_SENDER	N/A
4712.090	RECEIVER	FAST_SENDER
4714.512	FAST_SENDER	N/A
4715.288	RECEIVER	FAST_SENDER
4715.566	SLOW_SENDER1	N/A
4717.704	FAST_SENDER	N/A
4725.758	FAST_SENDER	N/A
4726.562	RECEIVER	FAST_SENDER
4727.462	SLOW_SENDER1	N/A
4728.234	RECEIVER	SLOW_SENDER1
4728.982	FAST_SENDER	N/A
4736.587	FAST_SENDER	N/A
4739.349	SLOW_SENDER1	N/A
4740.130	RECEIVER	SLOW_SENDER1
4744.287	FAST_SENDER	N/A
4751.238	SLOW_SENDER1	N/A
4751.659	FAST_SENDER	N/A
4751.997	RECEIVER	SLOW_SENDER1
4754.086	RECEIVER	FAST_SENDER
4756.516	FAST_SENDER	N/A
4757.268	RECEIVER	FAST_SENDER
4759.705	FAST_SENDER	N/A
4763.147	SLOW_SENDER1	N/A
[truncated: 13,060 more rows]
