# Supplementary material for: CATO: Wake-Up reCeiver-bAsed communicaTiOn for Batteryless Devices
Source: Sensors (Basel). 2025 Nov 7;25(22):6813. doi: 10.3390/s25226813 (PMC12655924; doi:10.3390/s25226813)
Supplement: Supplementary file 1 [file sensors-25-06813-s001.zip › File S1_Experimental_and_Simulation_Data/simulation/capsweep/cap4/mac_competing_nodes_none.csv]

time_s	node_id	received_from
2.700	FAST_SENDER	N/A
2.700	SLOW_SENDER1	N/A
3.434	RECEIVER	SLOW_SENDER1
5.576	RECEIVER	FAST_SENDER
7.982	FAST_SENDER	N/A
8.779	RECEIVER	FAST_SENDER
11.202	FAST_SENDER	N/A
11.983	RECEIVER	FAST_SENDER
14.433	FAST_SENDER	N/A
14.691	SLOW_SENDER1	N/A
15.215	RECEIVER	FAST_SENDER
17.624	FAST_SENDER	N/A
20.785	FAST_SENDER	N/A
26.619	SLOW_SENDER1	N/A
28.138	FAST_SENDER	N/A
28.944	RECEIVER	FAST_SENDER
31.366	FAST_SENDER	N/A
32.125	RECEIVER	FAST_SENDER
34.552	FAST_SENDER	N/A
35.343	RECEIVER	FAST_SENDER
37.759	FAST_SENDER	N/A
38.532	SLOW_SENDER1	N/A
45.489	FAST_SENDER	N/A
49.802	RECEIVER	FAST_SENDER
50.438	SLOW_SENDER1	N/A
51.233	RECEIVER	SLOW_SENDER1
52.231	FAST_SENDER	N/A
59.245	FAST_SENDER	N/A
62.331	SLOW_SENDER1	N/A
62.855	RECEIVER	FAST_SENDER
65.256	FAST_SENDER	N/A
72.544	FAST_SENDER	N/A
73.358	RECEIVER	FAST_SENDER
74.332	SLOW_SENDER1	N/A
75.087	RECEIVER	SLOW_SENDER1
75.762	FAST_SENDER	N/A
83.514	FAST_SENDER	N/A
86.064	RECEIVER	FAST_SENDER
86.233	SLOW_SENDER1	N/A
86.991	RECEIVER	SLOW_SENDER1
88.472	FAST_SENDER	N/A
95.797	FAST_SENDER	N/A
98.133	SLOW_SENDER1	N/A
99.797	RECEIVER	FAST_SENDER
102.241	FAST_SENDER	N/A
103.015	RECEIVER	FAST_SENDER
105.426	FAST_SENDER	N/A
106.192	RECEIVER	FAST_SENDER
108.631	FAST_SENDER	N/A
110.053	SLOW_SENDER1	N/A
111.841	FAST_SENDER	N/A
119.096	FAST_SENDER	N/A
119.846	RECEIVER	FAST_SENDER
121.970	SLOW_SENDER1	N/A
122.266	FAST_SENDER	N/A
122.733	RECEIVER	SLOW_SENDER1
124.845	RECEIVER	FAST_SENDER
127.280	FAST_SENDER	N/A
130.475	FAST_SENDER	N/A
133.850	SLOW_SENDER1	N/A
138.093	FAST_SENDER	N/A
138.884	RECEIVER	FAST_SENDER
141.299	FAST_SENDER	N/A
142.075	RECEIVER	FAST_SENDER
144.506	FAST_SENDER	N/A
145.250	RECEIVER	FAST_SENDER
145.756	SLOW_SENDER1	N/A
147.667	FAST_SENDER	N/A
155.289	FAST_SENDER	N/A
157.562	RECEIVER	FAST_SENDER
157.676	SLOW_SENDER1	N/A
158.468	RECEIVER	SLOW_SENDER1
159.989	FAST_SENDER	N/A
160.720	RECEIVER	FAST_SENDER
163.157	FAST_SENDER	N/A
169.593	SLOW_SENDER1	N/A
170.663	FAST_SENDER	N/A
174.536	RECEIVER	FAST_SENDER
176.981	FAST_SENDER	N/A
177.761	RECEIVER	FAST_SENDER
181.493	SLOW_SENDER1	N/A
185.013	FAST_SENDER	N/A
190.405	RECEIVER	FAST_SENDER
192.829	FAST_SENDER	N/A
193.390	SLOW_SENDER1	N/A
193.590	RECEIVER	FAST_SENDER
196.032	FAST_SENDER	N/A
196.792	RECEIVER	FAST_SENDER
199.241	FAST_SENDER	N/A
200.027	RECEIVER	FAST_SENDER
202.435	FAST_SENDER	N/A
205.287	SLOW_SENDER1	N/A
205.610	FAST_SENDER	N/A
213.047	FAST_SENDER	N/A
213.819	RECEIVER	FAST_SENDER
216.230	FAST_SENDER	N/A
217.037	RECEIVER	FAST_SENDER
217.150	SLOW_SENDER1	N/A
219.449	FAST_SENDER	N/A
227.112	FAST_SENDER	N/A
227.898	RECEIVER	FAST_SENDER
229.050	SLOW_SENDER1	N/A
229.807	RECEIVER	SLOW_SENDER1
230.322	FAST_SENDER	N/A
238.547	FAST_SENDER	N/A
240.937	SLOW_SENDER1	N/A
241.707	RECEIVER	SLOW_SENDER1
243.711	RECEIVER	FAST_SENDER
246.145	FAST_SENDER	N/A
246.903	RECEIVER	FAST_SENDER
249.342	FAST_SENDER	N/A
252.847	SLOW_SENDER1	N/A
257.263	FAST_SENDER	N/A
260.771	RECEIVER	FAST_SENDER
263.193	FAST_SENDER	N/A
263.978	RECEIVER	FAST_SENDER
264.849	SLOW_SENDER1	N/A
265.610	RECEIVER	SLOW_SENDER1
266.386	FAST_SENDER	N/A
274.377	FAST_SENDER	N/A
276.720	SLOW_SENDER1	N/A
277.443	RECEIVER	SLOW_SENDER1
278.162	RECEIVER	FAST_SENDER
280.587	FAST_SENDER	N/A
281.350	RECEIVER	FAST_SENDER
283.754	FAST_SENDER	N/A
288.584	SLOW_SENDER1	N/A
291.116	FAST_SENDER	N/A
294.999	RECEIVER	FAST_SENDER
297.442	FAST_SENDER	N/A
298.244	RECEIVER	FAST_SENDER
300.476	SLOW_SENDER1	N/A
300.679	FAST_SENDER	N/A
301.223	RECEIVER	SLOW_SENDER1
308.703	FAST_SENDER	N/A
312.356	SLOW_SENDER1	N/A
312.652	RECEIVER	FAST_SENDER
317.233	FAST_SENDER	N/A
317.983	RECEIVER	FAST_SENDER
320.394	FAST_SENDER	N/A
323.559	FAST_SENDER	N/A
324.227	SLOW_SENDER1	N/A
330.750	FAST_SENDER	N/A
331.537	RECEIVER	FAST_SENDER
333.954	FAST_SENDER	N/A
334.710	RECEIVER	FAST_SENDER
336.091	SLOW_SENDER1	N/A
336.851	RECEIVER	SLOW_SENDER1
337.110	FAST_SENDER	N/A
344.233	FAST_SENDER	N/A
348.004	SLOW_SENDER1	N/A
348.254	RECEIVER	FAST_SENDER
350.681	FAST_SENDER	N/A
351.452	RECEIVER	FAST_SENDER
353.857	FAST_SENDER	N/A
354.568	RECEIVER	FAST_SENDER
356.974	FAST_SENDER	N/A
357.786	RECEIVER	FAST_SENDER
359.899	SLOW_SENDER1	N/A
360.197	FAST_SENDER	N/A
367.383	FAST_SENDER	N/A
371.522	RECEIVER	FAST_SENDER
371.780	SLOW_SENDER1	N/A
372.572	RECEIVER	SLOW_SENDER1
373.956	FAST_SENDER	N/A
381.272	FAST_SENDER	N/A
383.667	SLOW_SENDER1	N/A
384.431	RECEIVER	SLOW_SENDER1
386.754	RECEIVER	FAST_SENDER
389.183	FAST_SENDER	N/A
389.918	RECEIVER	FAST_SENDER
392.353	FAST_SENDER	N/A
395.563	FAST_SENDER	N/A
395.578	SLOW_SENDER1	N/A
403.317	FAST_SENDER	N/A
404.073	RECEIVER	FAST_SENDER
406.519	FAST_SENDER	N/A
407.283	RECEIVER	FAST_SENDER
407.579	SLOW_SENDER1	N/A
409.702	FAST_SENDER	N/A
417.770	FAST_SENDER	N/A
418.569	RECEIVER	FAST_SENDER
419.487	SLOW_SENDER1	N/A
420.209	RECEIVER	SLOW_SENDER1
420.969	FAST_SENDER	N/A
428.537	FAST_SENDER	N/A
431.385	SLOW_SENDER1	N/A
432.143	RECEIVER	SLOW_SENDER1
433.736	RECEIVER	FAST_SENDER
436.167	FAST_SENDER	N/A
436.915	RECEIVER	FAST_SENDER
439.345	FAST_SENDER	N/A
443.284	SLOW_SENDER1	N/A
447.027	FAST_SENDER	N/A
450.616	RECEIVER	FAST_SENDER
453.025	FAST_SENDER	N/A
453.824	RECEIVER	FAST_SENDER
455.194	SLOW_SENDER1	N/A
456.254	FAST_SENDER	N/A
464.130	FAST_SENDER	N/A
467.100	SLOW_SENDER1	N/A
471.644	FAST_SENDER	N/A
476.736	RECEIVER	FAST_SENDER
479.102	SLOW_SENDER1	N/A
479.186	FAST_SENDER	N/A
479.832	RECEIVER	SLOW_SENDER1
482.026	RECEIVER	FAST_SENDER
484.468	FAST_SENDER	N/A
487.668	FAST_SENDER	N/A
491.010	SLOW_SENDER1	N/A
495.853	FAST_SENDER	N/A
496.578	RECEIVER	FAST_SENDER
499.018	FAST_SENDER	N/A
499.746	RECEIVER	FAST_SENDER
502.173	FAST_SENDER	N/A
502.927	SLOW_SENDER1	N/A
502.933	RECEIVER	FAST_SENDER
505.345	FAST_SENDER	N/A
512.833	FAST_SENDER	N/A
513.568	RECEIVER	FAST_SENDER
514.863	SLOW_SENDER1	N/A
515.673	RECEIVER	SLOW_SENDER1
515.998	FAST_SENDER	N/A
523.350	FAST_SENDER	N/A
526.751	SLOW_SENDER1	N/A
529.547	RECEIVER	FAST_SENDER
531.997	FAST_SENDER	N/A
532.741	RECEIVER	FAST_SENDER
535.185	FAST_SENDER	N/A
535.939	RECEIVER	FAST_SENDER
538.350	FAST_SENDER	N/A
538.631	SLOW_SENDER1	N/A
539.129	RECEIVER	FAST_SENDER
541.548	FAST_SENDER	N/A
542.349	RECEIVER	FAST_SENDER
549.323	FAST_SENDER	N/A
550.517	SLOW_SENDER1	N/A
554.748	RECEIVER	FAST_SENDER
557.193	FAST_SENDER	N/A
557.977	RECEIVER	FAST_SENDER
560.398	FAST_SENDER	N/A
561.183	RECEIVER	FAST_SENDER
562.382	SLOW_SENDER1	N/A
563.589	FAST_SENDER	N/A
571.142	FAST_SENDER	N/A
573.637	RECEIVER	FAST_SENDER
574.258	SLOW_SENDER1	N/A
575.026	RECEIVER	SLOW_SENDER1
576.086	FAST_SENDER	N/A
583.751	FAST_SENDER	N/A
586.145	SLOW_SENDER1	N/A
586.906	RECEIVER	SLOW_SENDER1
587.549	RECEIVER	FAST_SENDER
589.999	FAST_SENDER	N/A
590.761	RECEIVER	FAST_SENDER
597.623	FAST_SENDER	N/A
598.060	SLOW_SENDER1	N/A
603.174	RECEIVER	FAST_SENDER
605.579	FAST_SENDER	N/A
606.378	RECEIVER	FAST_SENDER
608.820	FAST_SENDER	N/A
609.568	RECEIVER	FAST_SENDER
609.943	SLOW_SENDER1	N/A
611.972	FAST_SENDER	N/A
619.991	FAST_SENDER	N/A
620.770	RECEIVER	FAST_SENDER
621.853	SLOW_SENDER1	N/A
622.626	RECEIVER	SLOW_SENDER1
623.218	FAST_SENDER	N/A
631.272	FAST_SENDER	N/A
633.754	SLOW_SENDER1	N/A
634.528	RECEIVER	SLOW_SENDER1
635.204	RECEIVER	FAST_SENDER
637.606	FAST_SENDER	N/A
638.375	RECEIVER	FAST_SENDER
640.783	FAST_SENDER	N/A
645.634	SLOW_SENDER1	N/A
648.719	FAST_SENDER	N/A
652.576	RECEIVER	FAST_SENDER
654.984	FAST_SENDER	N/A
655.742	RECEIVER	FAST_SENDER
657.533	SLOW_SENDER1	N/A
658.179	FAST_SENDER	N/A
658.291	RECEIVER	SLOW_SENDER1
660.359	RECEIVER	FAST_SENDER
662.785	FAST_SENDER	N/A
669.430	SLOW_SENDER1	N/A
670.032	FAST_SENDER	N/A
673.542	RECEIVER	FAST_SENDER
675.959	FAST_SENDER	N/A
676.747	RECEIVER	FAST_SENDER
679.158	FAST_SENDER	N/A
679.950	RECEIVER	FAST_SENDER
681.307	SLOW_SENDER1	N/A
682.376	FAST_SENDER	N/A
690.492	FAST_SENDER	N/A
693.112	RECEIVER	FAST_SENDER
693.227	SLOW_SENDER1	N/A
693.997	RECEIVER	SLOW_SENDER1
695.524	FAST_SENDER	N/A
703.036	FAST_SENDER	N/A
705.127	SLOW_SENDER1	N/A
706.507	RECEIVER	FAST_SENDER
708.955	FAST_SENDER	N/A
709.716	RECEIVER	FAST_SENDER
712.128	FAST_SENDER	N/A
712.858	RECEIVER	FAST_SENDER
715.264	FAST_SENDER	N/A
717.015	SLOW_SENDER1	N/A
718.429	FAST_SENDER	N/A
726.414	FAST_SENDER	N/A
727.188	RECEIVER	FAST_SENDER
728.889	SLOW_SENDER1	N/A
729.638	FAST_SENDER	N/A
729.655	RECEIVER	SLOW_SENDER1
737.691	FAST_SENDER	N/A
740.768	SLOW_SENDER1	N/A
741.277	RECEIVER	FAST_SENDER
743.691	FAST_SENDER	N/A
744.457	RECEIVER	FAST_SENDER
746.880	FAST_SENDER	N/A
752.637	SLOW_SENDER1	N/A
755.306	FAST_SENDER	N/A
757.563	RECEIVER	FAST_SENDER
759.981	FAST_SENDER	N/A
760.740	RECEIVER	FAST_SENDER
763.177	FAST_SENDER	N/A
763.920	RECEIVER	FAST_SENDER
764.532	SLOW_SENDER1	N/A
766.336	FAST_SENDER	N/A
773.750	FAST_SENDER	N/A
776.021	RECEIVER	FAST_SENDER
776.428	SLOW_SENDER1	N/A
777.168	RECEIVER	SLOW_SENDER1
778.429	FAST_SENDER	N/A
785.763	FAST_SENDER	N/A
788.307	SLOW_SENDER1	N/A
789.039	RECEIVER	SLOW_SENDER1
791.262	RECEIVER	FAST_SENDER
793.683	FAST_SENDER	N/A
794.479	RECEIVER	FAST_SENDER
796.883	FAST_SENDER	N/A
800.184	SLOW_SENDER1	N/A
804.938	FAST_SENDER	N/A
808.696	RECEIVER	FAST_SENDER
811.123	FAST_SENDER	N/A
811.868	RECEIVER	FAST_SENDER
812.085	SLOW_SENDER1	N/A
812.840	RECEIVER	SLOW_SENDER1
814.318	FAST_SENDER	N/A
821.710	FAST_SENDER	N/A
823.951	SLOW_SENDER1	N/A
825.493	RECEIVER	FAST_SENDER
827.939	FAST_SENDER	N/A
828.687	RECEIVER	FAST_SENDER
831.092	FAST_SENDER	N/A
831.890	RECEIVER	FAST_SENDER
834.312	FAST_SENDER	N/A
835.107	RECEIVER	FAST_SENDER
835.848	SLOW_SENDER1	N/A
837.511	FAST_SENDER	N/A
844.839	FAST_SENDER	N/A
846.920	RECEIVER	FAST_SENDER
847.722	SLOW_SENDER1	N/A
848.481	RECEIVER	SLOW_SENDER1
849.324	FAST_SENDER	N/A
856.488	FAST_SENDER	N/A
859.616	SLOW_SENDER1	N/A
860.349	RECEIVER	SLOW_SENDER1
861.004	RECEIVER	FAST_SENDER
863.428	FAST_SENDER	N/A
864.176	RECEIVER	FAST_SENDER
866.616	FAST_SENDER	N/A
869.822	FAST_SENDER	N/A
871.492	SLOW_SENDER1	N/A
878.407	FAST_SENDER	N/A
879.150	RECEIVER	FAST_SENDER
881.593	FAST_SENDER	N/A
882.326	RECEIVER	FAST_SENDER
883.407	SLOW_SENDER1	N/A
884.183	RECEIVER	SLOW_SENDER1
884.760	FAST_SENDER	N/A
892.330	FAST_SENDER	N/A
895.327	SLOW_SENDER1	N/A
896.096	RECEIVER	SLOW_SENDER1
900.005	FAST_SENDER	N/A
907.212	SLOW_SENDER1	N/A
907.614	FAST_SENDER	N/A
907.977	RECEIVER	SLOW_SENDER1
909.725	RECEIVER	FAST_SENDER
912.155	FAST_SENDER	N/A
915.346	FAST_SENDER	N/A
919.119	SLOW_SENDER1	N/A
923.955	FAST_SENDER	N/A
924.722	RECEIVER	FAST_SENDER
927.161	FAST_SENDER	N/A
927.933	RECEIVER	FAST_SENDER
930.336	FAST_SENDER	N/A
930.997	SLOW_SENDER1	N/A
931.084	RECEIVER	FAST_SENDER
933.531	FAST_SENDER	N/A
941.400	FAST_SENDER	N/A
942.898	SLOW_SENDER1	N/A
948.624	FAST_SENDER	N/A
952.760	RECEIVER	FAST_SENDER
954.901	SLOW_SENDER1	N/A
955.179	FAST_SENDER	N/A
955.625	RECEIVER	SLOW_SENDER1
957.348	RECEIVER	FAST_SENDER
959.780	FAST_SENDER	N/A
966.781	SLOW_SENDER1	N/A
967.262	FAST_SENDER	N/A
971.457	RECEIVER	FAST_SENDER
973.873	FAST_SENDER	N/A
974.643	RECEIVER	FAST_SENDER
977.071	FAST_SENDER	N/A
977.855	RECEIVER	FAST_SENDER
978.678	SLOW_SENDER1	N/A
985.824	FAST_SENDER	N/A
989.942	RECEIVER	FAST_SENDER
990.560	SLOW_SENDER1	N/A
992.351	FAST_SENDER	N/A
1000.136	FAST_SENDER	N/A
1000.887	RECEIVER	FAST_SENDER
1002.460	SLOW_SENDER1	N/A
1003.212	RECEIVER	SLOW_SENDER1
1003.305	FAST_SENDER	N/A
1010.882	FAST_SENDER	N/A
1014.343	SLOW_SENDER1	N/A
1014.915	RECEIVER	FAST_SENDER
1017.319	FAST_SENDER	N/A
1018.086	RECEIVER	FAST_SENDER
1020.504	FAST_SENDER	N/A
1021.246	RECEIVER	FAST_SENDER
1023.674	FAST_SENDER	N/A
1024.438	RECEIVER	FAST_SENDER
1026.244	SLOW_SENDER1	N/A
1026.872	FAST_SENDER	N/A
1034.550	FAST_SENDER	N/A
1036.688	RECEIVER	FAST_SENDER
1038.138	SLOW_SENDER1	N/A
1038.936	RECEIVER	SLOW_SENDER1
1039.133	FAST_SENDER	N/A
1046.684	FAST_SENDER	N/A
1050.025	SLOW_SENDER1	N/A
1050.422	RECEIVER	FAST_SENDER
1054.979	FAST_SENDER	N/A
1055.714	RECEIVER	FAST_SENDER
1058.143	FAST_SENDER	N/A
1061.360	FAST_SENDER	N/A
1061.925	SLOW_SENDER1	N/A
1069.835	FAST_SENDER	N/A
1070.627	RECEIVER	FAST_SENDER
1073.072	FAST_SENDER	N/A
1073.838	SLOW_SENDER1	N/A
1073.843	RECEIVER	FAST_SENDER
1076.272	FAST_SENDER	N/A
1084.421	FAST_SENDER	N/A
1085.195	RECEIVER	FAST_SENDER
1085.781	SLOW_SENDER1	N/A
1086.540	RECEIVER	SLOW_SENDER1
1087.636	FAST_SENDER	N/A
1095.316	FAST_SENDER	N/A
1097.675	SLOW_SENDER1	N/A
1098.405	RECEIVER	SLOW_SENDER1
1099.443	RECEIVER	FAST_SENDER
1101.875	FAST_SENDER	N/A
1102.633	RECEIVER	FAST_SENDER
1105.046	FAST_SENDER	N/A
1108.204	FAST_SENDER	N/A
1109.541	SLOW_SENDER1	N/A
1116.240	FAST_SENDER	N/A
1116.957	RECEIVER	FAST_SENDER
1119.379	FAST_SENDER	N/A
1120.180	RECEIVER	FAST_SENDER
1121.441	SLOW_SENDER1	N/A
1122.187	RECEIVER	SLOW_SENDER1
1122.609	FAST_SENDER	N/A
1130.386	FAST_SENDER	N/A
1133.326	SLOW_SENDER1	N/A
1134.118	RECEIVER	SLOW_SENDER1
1138.754	FAST_SENDER	N/A
1145.230	SLOW_SENDER1	N/A
1146.035	FAST_SENDER	N/A
1146.826	RECEIVER	FAST_SENDER
1149.229	FAST_SENDER	N/A
1150.000	RECEIVER	FAST_SENDER
1152.409	FAST_SENDER	N/A
1153.153	RECEIVER	FAST_SENDER
1155.585	FAST_SENDER	N/A
1157.122	SLOW_SENDER1	N/A
1158.832	FAST_SENDER	N/A
1166.311	FAST_SENDER	N/A
1167.091	RECEIVER	FAST_SENDER
1169.007	SLOW_SENDER1	N/A
1169.496	FAST_SENDER	N/A
1169.763	RECEIVER	SLOW_SENDER1
1171.815	RECEIVER	FAST_SENDER
1176.807	FAST_SENDER	N/A
1180.892	SLOW_SENDER1	N/A
1184.429	FAST_SENDER	N/A
1185.173	RECEIVER	FAST_SENDER
1187.584	FAST_SENDER	N/A
1188.329	RECEIVER	FAST_SENDER
1190.773	FAST_SENDER	N/A
1191.532	RECEIVER	FAST_SENDER
1192.780	SLOW_SENDER1	N/A
1193.565	RECEIVER	SLOW_SENDER1
1193.976	FAST_SENDER	N/A
1201.631	FAST_SENDER	N/A
1204.663	SLOW_SENDER1	N/A
1205.465	RECEIVER	SLOW_SENDER1
1207.796	RECEIVER	FAST_SENDER
1210.196	FAST_SENDER	N/A
1210.947	RECEIVER	FAST_SENDER
1213.372	FAST_SENDER	N/A
1216.557	SLOW_SENDER1	N/A
1221.396	FAST_SENDER	N/A
1225.664	RECEIVER	FAST_SENDER
1228.069	FAST_SENDER	N/A
1228.447	SLOW_SENDER1	N/A
1228.839	RECEIVER	FAST_SENDER
1233.285	FAST_SENDER	N/A
1234.045	RECEIVER	FAST_SENDER
1236.452	FAST_SENDER	N/A
1240.318	SLOW_SENDER1	N/A
1243.855	FAST_SENDER	N/A
1247.434	RECEIVER	FAST_SENDER
1249.854	FAST_SENDER	N/A
1250.606	RECEIVER	FAST_SENDER
1252.210	SLOW_SENDER1	N/A
1252.921	RECEIVER	SLOW_SENDER1
1253.028	FAST_SENDER	N/A
1260.034	FAST_SENDER	N/A
1264.074	SLOW_SENDER1	N/A
1264.081	RECEIVER	FAST_SENDER
1264.822	RECEIVER	SLOW_SENDER1
1266.511	FAST_SENDER	N/A
1274.034	FAST_SENDER	N/A
1275.978	SLOW_SENDER1	N/A
1278.430	RECEIVER	FAST_SENDER
1280.836	FAST_SENDER	N/A
1281.588	RECEIVER	FAST_SENDER
1284.002	FAST_SENDER	N/A
1284.772	RECEIVER	FAST_SENDER
1287.190	FAST_SENDER	N/A
1287.865	SLOW_SENDER1	N/A
1287.946	RECEIVER	FAST_SENDER
1290.378	FAST_SENDER	N/A
1297.950	FAST_SENDER	N/A
1298.722	RECEIVER	FAST_SENDER
1299.762	SLOW_SENDER1	N/A
1300.507	RECEIVER	SLOW_SENDER1
1301.152	FAST_SENDER	N/A
1304.359	FAST_SENDER	N/A
1311.658	SLOW_SENDER1	N/A
1312.339	FAST_SENDER	N/A
1312.415	RECEIVER	SLOW_SENDER1
1313.105	RECEIVER	FAST_SENDER
1315.514	FAST_SENDER	N/A
1316.249	RECEIVER	FAST_SENDER
1318.650	FAST_SENDER	N/A
1321.835	FAST_SENDER	N/A
1323.539	SLOW_SENDER1	N/A
1329.998	FAST_SENDER	N/A
1330.742	RECEIVER	FAST_SENDER
1333.179	FAST_SENDER	N/A
1333.961	RECEIVER	FAST_SENDER
1335.421	SLOW_SENDER1	N/A
1336.197	RECEIVER	SLOW_SENDER1
1336.370	FAST_SENDER	N/A
1344.267	FAST_SENDER	N/A
1347.313	SLOW_SENDER1	N/A
1347.936	RECEIVER	FAST_SENDER
1350.352	FAST_SENDER	N/A
1351.135	RECEIVER	FAST_SENDER
1353.572	FAST_SENDER	N/A
1354.309	RECEIVER	FAST_SENDER
1356.734	FAST_SENDER	N/A
1357.508	RECEIVER	FAST_SENDER
1359.204	SLOW_SENDER1	N/A
1359.911	FAST_SENDER	N/A
1367.655	FAST_SENDER	N/A
1370.189	RECEIVER	FAST_SENDER
1371.110	SLOW_SENDER1	N/A
1371.914	RECEIVER	SLOW_SENDER1
1372.613	FAST_SENDER	N/A
1379.887	FAST_SENDER	N/A
1383.011	SLOW_SENDER1	N/A
1383.771	RECEIVER	SLOW_SENDER1
1385.562	RECEIVER	FAST_SENDER
1388.000	FAST_SENDER	N/A
1388.776	RECEIVER	FAST_SENDER
1394.921	SLOW_SENDER1	N/A
1395.179	FAST_SENDER	N/A
1401.145	RECEIVER	FAST_SENDER
1403.570	FAST_SENDER	N/A
1404.299	RECEIVER	FAST_SENDER
1406.725	FAST_SENDER	N/A
1406.810	SLOW_SENDER1	N/A
1407.495	RECEIVER	FAST_SENDER
1409.928	FAST_SENDER	N/A
1410.687	RECEIVER	FAST_SENDER
1413.114	FAST_SENDER	N/A
1418.813	SLOW_SENDER1	N/A
1420.843	FAST_SENDER	N/A
1424.532	RECEIVER	FAST_SENDER
1426.954	FAST_SENDER	N/A
1427.680	RECEIVER	FAST_SENDER
1430.083	FAST_SENDER	N/A
1430.708	SLOW_SENDER1	N/A
1430.849	RECEIVER	FAST_SENDER
1433.257	FAST_SENDER	N/A
1433.992	RECEIVER	FAST_SENDER
1436.401	FAST_SENDER	N/A
1437.155	RECEIVER	FAST_SENDER
1439.567	FAST_SENDER	N/A
1442.593	SLOW_SENDER1	N/A
1442.741	FAST_SENDER	N/A
1450.833	FAST_SENDER	N/A
1451.604	RECEIVER	FAST_SENDER
1454.051	FAST_SENDER	N/A
1454.493	SLOW_SENDER1	N/A
1454.804	RECEIVER	FAST_SENDER
1458.909	FAST_SENDER	N/A
1462.069	FAST_SENDER	N/A
1466.382	SLOW_SENDER1	N/A
1469.178	FAST_SENDER	N/A
1469.921	RECEIVER	FAST_SENDER
1472.369	FAST_SENDER	N/A
1473.138	RECEIVER	FAST_SENDER
1475.563	FAST_SENDER	N/A
1476.327	RECEIVER	FAST_SENDER
1478.384	SLOW_SENDER1	N/A
1478.747	FAST_SENDER	N/A
1486.310	FAST_SENDER	N/A
1490.283	SLOW_SENDER1	N/A
1490.305	RECEIVER	FAST_SENDER
1491.033	RECEIVER	SLOW_SENDER1
1492.755	FAST_SENDER	N/A
1500.741	FAST_SENDER	N/A
1502.195	SLOW_SENDER1	N/A
1508.209	FAST_SENDER	N/A
1513.727	RECEIVER	FAST_SENDER
1514.197	SLOW_SENDER1	N/A
1515.785	FAST_SENDER	N/A
1523.152	FAST_SENDER	N/A
1526.112	SLOW_SENDER1	N/A
1531.004	FAST_SENDER	N/A
1536.656	RECEIVER	FAST_SENDER
1538.006	SLOW_SENDER1	N/A
1539.091	FAST_SENDER	N/A
1546.616	FAST_SENDER	N/A
1548.727	RECEIVER	FAST_SENDER
1549.893	SLOW_SENDER1	N/A
1550.603	RECEIVER	SLOW_SENDER1
1551.146	FAST_SENDER	N/A
1554.351	FAST_SENDER	N/A
1561.762	SLOW_SENDER1	N/A
1562.357	FAST_SENDER	N/A
1562.494	RECEIVER	SLOW_SENDER1
1564.716	RECEIVER	FAST_SENDER
1567.155	FAST_SENDER	N/A
1567.942	RECEIVER	FAST_SENDER
1570.366	FAST_SENDER	N/A
1571.140	RECEIVER	FAST_SENDER
1573.548	FAST_SENDER	N/A
1573.630	SLOW_SENDER1	N/A
1576.733	FAST_SENDER	N/A
1584.350	FAST_SENDER	N/A
1585.112	RECEIVER	FAST_SENDER
1585.633	SLOW_SENDER1	N/A
1586.402	RECEIVER	SLOW_SENDER1
1592.026	FAST_SENDER	N/A
1597.548	SLOW_SENDER1	N/A
1598.337	RECEIVER	SLOW_SENDER1
1599.689	FAST_SENDER	N/A
1600.431	RECEIVER	FAST_SENDER
1602.876	FAST_SENDER	N/A
1603.675	RECEIVER	FAST_SENDER
1606.080	FAST_SENDER	N/A
1609.255	FAST_SENDER	N/A
1609.431	SLOW_SENDER1	N/A
1616.799	FAST_SENDER	N/A
1617.520	RECEIVER	FAST_SENDER
1619.962	FAST_SENDER	N/A
1620.748	RECEIVER	FAST_SENDER
1621.295	SLOW_SENDER1	N/A
1622.097	RECEIVER	SLOW_SENDER1
1623.151	FAST_SENDER	N/A
1630.323	FAST_SENDER	N/A
1633.180	SLOW_SENDER1	N/A
1638.500	FAST_SENDER	N/A
1643.937	RECEIVER	FAST_SENDER
1645.048	SLOW_SENDER1	N/A
1645.789	RECEIVER	SLOW_SENDER1
1646.341	FAST_SENDER	N/A
1653.886	FAST_SENDER	N/A
1656.933	SLOW_SENDER1	N/A
1657.707	RECEIVER	SLOW_SENDER1
1659.530	RECEIVER	FAST_SENDER
1661.955	FAST_SENDER	N/A
1662.722	RECEIVER	FAST_SENDER
1665.148	FAST_SENDER	N/A
1668.336	FAST_SENDER	N/A
1668.826	SLOW_SENDER1	N/A
1676.422	FAST_SENDER	N/A
1680.716	SLOW_SENDER1	N/A
1683.943	FAST_SENDER	N/A
1688.271	RECEIVER	FAST_SENDER
1690.720	FAST_SENDER	N/A
1691.539	RECEIVER	FAST_SENDER
1692.619	SLOW_SENDER1	N/A
1695.754	FAST_SENDER	N/A
1703.885	FAST_SENDER	N/A
1704.621	SLOW_SENDER1	N/A
1706.513	RECEIVER	FAST_SENDER
1708.945	FAST_SENDER	N/A
1709.674	RECEIVER	FAST_SENDER
1712.112	FAST_SENDER	N/A
1712.877	RECEIVER	FAST_SENDER
1715.301	FAST_SENDER	N/A
1716.532	SLOW_SENDER1	N/A
1722.972	FAST_SENDER	N/A
1726.867	RECEIVER	FAST_SENDER
1728.405	SLOW_SENDER1	N/A
1729.180	RECEIVER	SLOW_SENDER1
1729.279	FAST_SENDER	N/A
1736.754	FAST_SENDER	N/A
1740.301	SLOW_SENDER1	N/A
1745.064	FAST_SENDER	N/A
1750.641	RECEIVER	FAST_SENDER
1752.183	SLOW_SENDER1	N/A
1752.981	RECEIVER	SLOW_SENDER1
1753.069	FAST_SENDER	N/A
1760.753	FAST_SENDER	N/A
1764.082	SLOW_SENDER1	N/A
1764.426	RECEIVER	FAST_SENDER
1769.219	FAST_SENDER	N/A
1769.988	RECEIVER	FAST_SENDER
1772.423	FAST_SENDER	N/A
1775.565	FAST_SENDER	N/A
1775.958	SLOW_SENDER1	N/A
1782.995	FAST_SENDER	N/A
1783.749	RECEIVER	FAST_SENDER
1786.186	FAST_SENDER	N/A
1786.968	RECEIVER	FAST_SENDER
1787.873	SLOW_SENDER1	N/A
1789.373	FAST_SENDER	N/A
1796.996	FAST_SENDER	N/A
1799.169	RECEIVER	FAST_SENDER
1799.783	SLOW_SENDER1	N/A
1800.561	RECEIVER	SLOW_SENDER1
1801.617	FAST_SENDER	N/A
1809.172	FAST_SENDER	N/A
1811.680	SLOW_SENDER1	N/A
1812.440	RECEIVER	SLOW_SENDER1
1814.733	RECEIVER	FAST_SENDER
1817.176	FAST_SENDER	N/A
1817.951	RECEIVER	FAST_SENDER
1820.365	FAST_SENDER	N/A
1823.567	SLOW_SENDER1	N/A
1823.573	FAST_SENDER	N/A
1832.359	FAST_SENDER	N/A
1833.138	RECEIVER	FAST_SENDER
1835.468	SLOW_SENDER1	N/A
1835.553	FAST_SENDER	N/A
1836.209	RECEIVER	SLOW_SENDER1
1838.658	RECEIVER	FAST_SENDER
1841.096	FAST_SENDER	N/A
1841.859	RECEIVER	FAST_SENDER
1844.284	FAST_SENDER	N/A
1847.337	SLOW_SENDER1	N/A
1847.500	FAST_SENDER	N/A
1854.837	FAST_SENDER	N/A
1855.601	RECEIVER	FAST_SENDER
1858.015	FAST_SENDER	N/A
1858.781	RECEIVER	FAST_SENDER
1859.251	SLOW_SENDER1	N/A
1861.216	FAST_SENDER	N/A
1869.068	FAST_SENDER	N/A
1871.162	SLOW_SENDER1	N/A
1871.398	RECEIVER	FAST_SENDER
1873.840	FAST_SENDER	N/A
1874.572	RECEIVER	FAST_SENDER
1876.999	FAST_SENDER	N/A
1877.778	RECEIVER	FAST_SENDER
1880.216	FAST_SENDER	N/A
1880.987	RECEIVER	FAST_SENDER
1883.069	SLOW_SENDER1	N/A
1883.405	FAST_SENDER	N/A
1883.821	RECEIVER	SLOW_SENDER1
1890.776	FAST_SENDER	N/A
1894.961	SLOW_SENDER1	N/A
1895.683	RECEIVER	SLOW_SENDER1
1898.274	FAST_SENDER	N/A
1899.076	RECEIVER	FAST_SENDER
1901.490	FAST_SENDER	N/A
1902.246	RECEIVER	FAST_SENDER
1904.648	FAST_SENDER	N/A
1905.424	RECEIVER	FAST_SENDER
1906.862	SLOW_SENDER1	N/A
1907.851	FAST_SENDER	N/A
1915.427	FAST_SENDER	N/A
1917.998	RECEIVER	FAST_SENDER
1918.759	SLOW_SENDER1	N/A
1919.545	RECEIVER	SLOW_SENDER1
1920.434	FAST_SENDER	N/A
1928.112	FAST_SENDER	N/A
1930.670	SLOW_SENDER1	N/A
1931.419	RECEIVER	SLOW_SENDER1
1933.834	RECEIVER	FAST_SENDER
1936.266	FAST_SENDER	N/A
1937.036	RECEIVER	FAST_SENDER
1939.442	FAST_SENDER	N/A
1942.549	SLOW_SENDER1	N/A
1942.651	FAST_SENDER	N/A
1950.656	FAST_SENDER	N/A
1951.420	RECEIVER	FAST_SENDER
1953.820	FAST_SENDER	N/A
1954.443	SLOW_SENDER1	N/A
1954.607	RECEIVER	FAST_SENDER
1957.056	FAST_SENDER	N/A
1957.842	RECEIVER	FAST_SENDER
1960.254	FAST_SENDER	N/A
1961.003	RECEIVER	FAST_SENDER
1963.403	FAST_SENDER	N/A
1966.330	SLOW_SENDER1	N/A
1966.557	FAST_SENDER	N/A
1973.683	FAST_SENDER	N/A
1974.421	RECEIVER	FAST_SENDER
1976.821	FAST_SENDER	N/A
1978.228	SLOW_SENDER1	N/A
1984.590	FAST_SENDER	N/A
1988.306	RECEIVER	FAST_SENDER
1990.116	SLOW_SENDER1	N/A
1990.744	FAST_SENDER	N/A
1990.895	RECEIVER	SLOW_SENDER1
1992.954	RECEIVER	FAST_SENDER
1995.390	FAST_SENDER	N/A
2002.002	SLOW_SENDER1	N/A
2003.002	FAST_SENDER	N/A
2006.517	RECEIVER	FAST_SENDER
2008.965	FAST_SENDER	N/A
2009.720	RECEIVER	FAST_SENDER
2012.135	FAST_SENDER	N/A
2012.887	RECEIVER	FAST_SENDER
2013.880	SLOW_SENDER1	N/A
2014.650	RECEIVER	SLOW_SENDER1
2015.331	FAST_SENDER	N/A
2023.242	FAST_SENDER	N/A
2025.744	SLOW_SENDER1	N/A
2026.481	RECEIVER	SLOW_SENDER1
2028.261	RECEIVER	FAST_SENDER
2030.675	FAST_SENDER	N/A
2031.432	RECEIVER	FAST_SENDER
2033.833	FAST_SENDER	N/A
2037.027	FAST_SENDER	N/A
2037.627	SLOW_SENDER1	N/A
2044.921	FAST_SENDER	N/A
2045.718	RECEIVER	FAST_SENDER
2048.161	FAST_SENDER	N/A
2048.909	RECEIVER	FAST_SENDER
2049.491	SLOW_SENDER1	N/A
2050.249	RECEIVER	SLOW_SENDER1
2051.354	FAST_SENDER	N/A
2059.029	FAST_SENDER	N/A
2061.354	SLOW_SENDER1	N/A
2062.132	RECEIVER	SLOW_SENDER1
2063.606	RECEIVER	FAST_SENDER
2066.030	FAST_SENDER	N/A
2066.821	RECEIVER	FAST_SENDER
2069.223	FAST_SENDER	N/A
2073.269	SLOW_SENDER1	N/A
2076.874	FAST_SENDER	N/A
2080.752	RECEIVER	FAST_SENDER
2083.153	FAST_SENDER	N/A
2083.948	RECEIVER	FAST_SENDER
2085.160	SLOW_SENDER1	N/A
2088.177	FAST_SENDER	N/A
2095.262	FAST_SENDER	N/A
2096.050	RECEIVER	FAST_SENDER
2097.095	SLOW_SENDER1	N/A
2097.898	RECEIVER	SLOW_SENDER1
2098.486	FAST_SENDER	N/A
2105.727	FAST_SENDER	N/A
2108.989	SLOW_SENDER1	N/A
2109.425	RECEIVER	FAST_SENDER
2111.830	FAST_SENDER	N/A
2112.604	RECEIVER	FAST_SENDER
2115.015	FAST_SENDER	N/A
2115.785	RECEIVER	FAST_SENDER
2118.231	FAST_SENDER	N/A
2120.894	SLOW_SENDER1	N/A
2121.368	FAST_SENDER	N/A
2129.032	FAST_SENDER	N/A
2129.805	RECEIVER	FAST_SENDER
2132.218	FAST_SENDER	N/A
2132.793	SLOW_SENDER1	N/A
2132.969	RECEIVER	FAST_SENDER
2135.398	FAST_SENDER	N/A
2136.163	RECEIVER	FAST_SENDER
2143.407	FAST_SENDER	N/A
2144.691	SLOW_SENDER1	N/A
2147.519	RECEIVER	FAST_SENDER
2149.962	FAST_SENDER	N/A
2150.767	RECEIVER	FAST_SENDER
2153.209	FAST_SENDER	N/A
2153.985	RECEIVER	FAST_SENDER
2156.430	FAST_SENDER	N/A
2156.608	SLOW_SENDER1	N/A
2163.858	FAST_SENDER	N/A
2167.955	RECEIVER	FAST_SENDER
2168.526	SLOW_SENDER1	N/A
2169.287	RECEIVER	SLOW_SENDER1
2170.385	FAST_SENDER	N/A
2171.135	RECEIVER	FAST_SENDER
2173.585	FAST_SENDER	N/A
2180.389	SLOW_SENDER1	N/A
2181.184	FAST_SENDER	N/A
2185.113	RECEIVER	FAST_SENDER
2187.556	FAST_SENDER	N/A
2188.346	RECEIVER	FAST_SENDER
2190.759	FAST_SENDER	N/A
2191.496	RECEIVER	FAST_SENDER
2192.253	SLOW_SENDER1	N/A
2193.942	FAST_SENDER	N/A
2201.768	FAST_SENDER	N/A
2204.133	SLOW_SENDER1	N/A
2204.192	RECEIVER	FAST_SENDER
2204.889	RECEIVER	SLOW_SENDER1
2206.614	FAST_SENDER	N/A
2207.370	RECEIVER	FAST_SENDER
2209.787	FAST_SENDER	N/A
2216.013	SLOW_SENDER1	N/A
2217.558	FAST_SENDER	N/A
2221.497	RECEIVER	FAST_SENDER
2223.916	FAST_SENDER	N/A
2224.670	RECEIVER	FAST_SENDER
2227.075	FAST_SENDER	N/A
2227.797	RECEIVER	FAST_SENDER
2227.907	SLOW_SENDER1	N/A
2234.301	FAST_SENDER	N/A
2238.351	RECEIVER	FAST_SENDER
2239.821	SLOW_SENDER1	N/A
2240.608	RECEIVER	SLOW_SENDER1
2240.779	FAST_SENDER	N/A
2248.177	FAST_SENDER	N/A
2251.701	SLOW_SENDER1	N/A
2252.211	RECEIVER	FAST_SENDER
2254.655	FAST_SENDER	N/A
2255.398	RECEIVER	FAST_SENDER
2257.820	FAST_SENDER	N/A
2258.585	RECEIVER	FAST_SENDER
2261.019	FAST_SENDER	N/A
2261.788	RECEIVER	FAST_SENDER
2263.607	SLOW_SENDER1	N/A
2264.235	FAST_SENDER	N/A
2271.976	FAST_SENDER	N/A
2274.221	RECEIVER	FAST_SENDER
2275.504	SLOW_SENDER1	N/A
2276.652	FAST_SENDER	N/A
2279.015	RECEIVER	FAST_SENDER
2281.452	FAST_SENDER	N/A
2282.241	RECEIVER	FAST_SENDER
2284.690	FAST_SENDER	N/A
2285.456	RECEIVER	FAST_SENDER
2287.387	SLOW_SENDER1	N/A
2287.888	FAST_SENDER	N/A
2295.760	FAST_SENDER	N/A
2299.253	SLOW_SENDER1	N/A
2299.289	RECEIVER	FAST_SENDER
2300.021	RECEIVER	SLOW_SENDER1
2301.731	FAST_SENDER	N/A
2304.917	FAST_SENDER	N/A
2311.140	SLOW_SENDER1	N/A
2312.324	FAST_SENDER	N/A
2319.971	FAST_SENDER	N/A
2323.004	SLOW_SENDER1	N/A
2323.798	RECEIVER	FAST_SENDER
2326.246	FAST_SENDER	N/A
2327.006	RECEIVER	FAST_SENDER
2329.414	FAST_SENDER	N/A
2330.202	RECEIVER	FAST_SENDER
2332.612	FAST_SENDER	N/A
2335.007	SLOW_SENDER1	N/A
2335.804	FAST_SENDER	N/A
2343.086	FAST_SENDER	N/A
2343.851	RECEIVER	FAST_SENDER
2346.278	FAST_SENDER	N/A
2346.894	SLOW_SENDER1	N/A
2347.004	RECEIVER	FAST_SENDER
2349.414	FAST_SENDER	N/A
2350.186	RECEIVER	FAST_SENDER
2352.631	FAST_SENDER	N/A
2353.379	RECEIVER	FAST_SENDER
2355.785	FAST_SENDER	N/A
2356.550	RECEIVER	FAST_SENDER
2358.783	SLOW_SENDER1	N/A
2358.973	FAST_SENDER	N/A
2366.572	FAST_SENDER	N/A
2370.101	RECEIVER	FAST_SENDER
2370.663	SLOW_SENDER1	N/A
2371.465	RECEIVER	SLOW_SENDER1
2372.522	FAST_SENDER	N/A
2380.115	FAST_SENDER	N/A
2382.564	SLOW_SENDER1	N/A
2383.355	RECEIVER	SLOW_SENDER1
2384.996	RECEIVER	FAST_SENDER
2387.424	FAST_SENDER	N/A
2394.456	SLOW_SENDER1	N/A
2394.925	FAST_SENDER	N/A
2398.866	RECEIVER	FAST_SENDER
2401.295	FAST_SENDER	N/A
2402.086	RECEIVER	FAST_SENDER
2404.527	FAST_SENDER	N/A
2405.282	RECEIVER	FAST_SENDER
2406.372	SLOW_SENDER1	N/A
2407.108	RECEIVER	SLOW_SENDER1
2407.723	FAST_SENDER	N/A
2415.064	FAST_SENDER	N/A
2418.244	SLOW_SENDER1	N/A
2418.536	RECEIVER	FAST_SENDER
2423.294	FAST_SENDER	N/A
2424.077	RECEIVER	FAST_SENDER
2426.498	FAST_SENDER	N/A
2429.739	FAST_SENDER	N/A
2430.145	SLOW_SENDER1	N/A
2437.467	FAST_SENDER	N/A
2438.269	RECEIVER	FAST_SENDER
2440.706	FAST_SENDER	N/A
2441.504	RECEIVER	FAST_SENDER
2442.056	SLOW_SENDER1	N/A
2443.925	FAST_SENDER	N/A
2451.141	FAST_SENDER	N/A
2453.464	RECEIVER	FAST_SENDER
2453.924	SLOW_SENDER1	N/A
2454.729	RECEIVER	SLOW_SENDER1
2459.086	FAST_SENDER	N/A
2465.813	SLOW_SENDER1	N/A
2466.448	FAST_SENDER	N/A
2467.212	RECEIVER	FAST_SENDER
2469.625	FAST_SENDER	N/A
2470.384	RECEIVER	FAST_SENDER
2472.801	FAST_SENDER	N/A
2473.546	RECEIVER	FAST_SENDER
2475.995	FAST_SENDER	N/A
2476.727	RECEIVER	FAST_SENDER
2477.688	SLOW_SENDER1	N/A
2483.666	FAST_SENDER	N/A
2488.085	RECEIVER	FAST_SENDER
2489.690	SLOW_SENDER1	N/A
2490.461	RECEIVER	SLOW_SENDER1
2490.485	FAST_SENDER	N/A
2498.403	FAST_SENDER	N/A
2500.764	RECEIVER	FAST_SENDER
2501.578	SLOW_SENDER1	N/A
2502.329	RECEIVER	SLOW_SENDER1
2503.206	FAST_SENDER	N/A
2510.813	FAST_SENDER	N/A
2513.466	SLOW_SENDER1	N/A
2514.223	RECEIVER	SLOW_SENDER1
2514.944	RECEIVER	FAST_SENDER
2517.386	FAST_SENDER	N/A
2518.105	RECEIVER	FAST_SENDER
2520.545	FAST_SENDER	N/A
2525.375	SLOW_SENDER1	N/A
2527.581	FAST_SENDER	N/A
2531.341	RECEIVER	FAST_SENDER
2533.745	FAST_SENDER	N/A
2534.509	RECEIVER	FAST_SENDER
2536.937	FAST_SENDER	N/A
2537.270	SLOW_SENDER1	N/A
2537.687	RECEIVER	FAST_SENDER
2544.987	FAST_SENDER	N/A
2549.160	SLOW_SENDER1	N/A
2549.919	RECEIVER	SLOW_SENDER1
2552.450	FAST_SENDER	N/A
2553.234	RECEIVER	FAST_SENDER
2555.681	FAST_SENDER	N/A
2556.448	RECEIVER	FAST_SENDER
2558.860	FAST_SENDER	N/A
2559.587	RECEIVER	FAST_SENDER
2561.063	SLOW_SENDER1	N/A
2561.999	FAST_SENDER	N/A
2569.723	FAST_SENDER	N/A
2572.131	RECEIVER	FAST_SENDER
2572.956	SLOW_SENDER1	N/A
2573.687	RECEIVER	SLOW_SENDER1
2574.578	FAST_SENDER	N/A
2577.720	FAST_SENDER	N/A
2584.853	SLOW_SENDER1	N/A
2585.343	FAST_SENDER	N/A
2585.634	RECEIVER	SLOW_SENDER1
2587.610	RECEIVER	FAST_SENDER
2590.042	FAST_SENDER	N/A
2590.837	RECEIVER	FAST_SENDER
2596.737	SLOW_SENDER1	N/A
2597.533	FAST_SENDER	N/A
2602.986	RECEIVER	FAST_SENDER
2605.433	FAST_SENDER	N/A
2606.206	RECEIVER	FAST_SENDER
2608.615	SLOW_SENDER1	N/A
2608.654	FAST_SENDER	N/A
2609.348	RECEIVER	SLOW_SENDER1
2614.197	FAST_SENDER	N/A
2620.498	SLOW_SENDER1	N/A
2621.664	FAST_SENDER	N/A
2622.446	RECEIVER	FAST_SENDER
2624.893	FAST_SENDER	N/A
2625.644	RECEIVER	FAST_SENDER
2628.052	FAST_SENDER	N/A
2628.841	RECEIVER	FAST_SENDER
2631.266	FAST_SENDER	N/A
2632.010	RECEIVER	FAST_SENDER
2632.390	SLOW_SENDER1	N/A
2634.439	FAST_SENDER	N/A
2642.480	FAST_SENDER	N/A
2643.261	RECEIVER	FAST_SENDER
2644.288	SLOW_SENDER1	N/A
2645.016	RECEIVER	SLOW_SENDER1
2645.711	FAST_SENDER	N/A
2648.873	FAST_SENDER	N/A
2656.151	SLOW_SENDER1	N/A
2656.350	FAST_SENDER	N/A
2656.891	RECEIVER	SLOW_SENDER1
2664.443	FAST_SENDER	N/A
2668.047	SLOW_SENDER1	N/A
2668.513	RECEIVER	FAST_SENDER
2670.943	FAST_SENDER	N/A
2671.725	RECEIVER	FAST_SENDER
2674.166	FAST_SENDER	N/A
2674.876	RECEIVER	FAST_SENDER
2677.292	FAST_SENDER	N/A
2679.923	SLOW_SENDER1	N/A
2684.828	FAST_SENDER	N/A
2691.836	SLOW_SENDER1	N/A
2692.665	FAST_SENDER	N/A
2700.071	FAST_SENDER	N/A
2703.735	SLOW_SENDER1	N/A
2708.612	FAST_SENDER	N/A
2710.702	RECEIVER	FAST_SENDER
2713.119	FAST_SENDER	N/A
2713.919	RECEIVER	FAST_SENDER
2715.629	SLOW_SENDER1	N/A
2716.343	FAST_SENDER	N/A
2716.388	RECEIVER	SLOW_SENDER1
2723.986	FAST_SENDER	N/A
2727.500	SLOW_SENDER1	N/A
2728.093	RECEIVER	FAST_SENDER
2730.501	FAST_SENDER	N/A
2731.267	RECEIVER	FAST_SENDER
2733.667	FAST_SENDER	N/A
2734.425	RECEIVER	FAST_SENDER
2736.864	FAST_SENDER	N/A
2737.631	RECEIVER	FAST_SENDER
2739.426	SLOW_SENDER1	N/A
2740.046	FAST_SENDER	N/A
2747.451	FAST_SENDER	N/A
2751.290	SLOW_SENDER1	N/A
2751.332	RECEIVER	FAST_SENDER
2753.768	FAST_SENDER	N/A
2761.478	FAST_SENDER	N/A
2763.293	SLOW_SENDER1	N/A
2769.572	FAST_SENDER	N/A
2771.933	RECEIVER	FAST_SENDER
2774.365	FAST_SENDER	N/A
2775.131	RECEIVER	FAST_SENDER
2775.294	SLOW_SENDER1	N/A
2777.578	FAST_SENDER	N/A
2785.063	FAST_SENDER	N/A
2787.202	SLOW_SENDER1	N/A
2787.609	RECEIVER	FAST_SENDER
2792.154	FAST_SENDER	N/A
2792.891	RECEIVER	FAST_SENDER
2796.917	FAST_SENDER	N/A
2799.099	SLOW_SENDER1	N/A
2804.240	FAST_SENDER	N/A
2805.003	RECEIVER	FAST_SENDER
2807.440	FAST_SENDER	N/A
2808.208	RECEIVER	FAST_SENDER
2810.644	FAST_SENDER	N/A
2810.965	SLOW_SENDER1	N/A
2811.430	RECEIVER	FAST_SENDER
2818.241	FAST_SENDER	N/A
2822.853	SLOW_SENDER1	N/A
2823.470	RECEIVER	FAST_SENDER
2825.883	FAST_SENDER	N/A
2833.318	FAST_SENDER	N/A
2834.075	RECEIVER	FAST_SENDER
2834.855	SLOW_SENDER1	N/A
2835.603	RECEIVER	SLOW_SENDER1
2836.493	FAST_SENDER	N/A
2844.204	FAST_SENDER	N/A
2846.755	SLOW_SENDER1	N/A
2847.531	RECEIVER	SLOW_SENDER1
2851.774	FAST_SENDER	N/A
2858.650	SLOW_SENDER1	N/A
2859.408	FAST_SENDER	N/A
2867.260	FAST_SENDER	N/A
2869.602	RECEIVER	FAST_SENDER
2870.565	SLOW_SENDER1	N/A
2871.335	RECEIVER	SLOW_SENDER1
2872.029	FAST_SENDER	N/A
2879.463	FAST_SENDER	N/A
2882.464	SLOW_SENDER1	N/A
2883.253	RECEIVER	SLOW_SENDER1
2884.857	RECEIVER	FAST_SENDER
2887.282	FAST_SENDER	N/A
2888.040	RECEIVER	FAST_SENDER
2890.461	FAST_SENDER	N/A
2894.345	SLOW_SENDER1	N/A
2897.682	FAST_SENDER	N/A
2901.603	RECEIVER	FAST_SENDER
2904.010	FAST_SENDER	N/A
2904.768	RECEIVER	FAST_SENDER
2906.245	SLOW_SENDER1	N/A
2907.018	RECEIVER	SLOW_SENDER1
2907.196	FAST_SENDER	N/A
2915.160	FAST_SENDER	N/A
2918.119	SLOW_SENDER1	N/A
2918.913	RECEIVER	SLOW_SENDER1
2921.263	RECEIVER	FAST_SENDER
2923.684	FAST_SENDER	N/A
2924.455	RECEIVER	FAST_SENDER
2926.874	FAST_SENDER	N/A
2927.605	RECEIVER	FAST_SENDER
2930.019	SLOW_SENDER1	N/A
2930.023	FAST_SENDER	N/A
2937.996	FAST_SENDER	N/A
2941.911	SLOW_SENDER1	N/A
2946.438	FAST_SENDER	N/A
2953.821	SLOW_SENDER1	N/A
2953.901	FAST_SENDER	N/A
2954.570	RECEIVER	SLOW_SENDER1
2956.671	RECEIVER	FAST_SENDER
2960.881	FAST_SENDER	N/A
2964.074	FAST_SENDER	N/A
2965.722	SLOW_SENDER1	N/A
2971.025	FAST_SENDER	N/A
2971.791	RECEIVER	FAST_SENDER
2974.225	FAST_SENDER	N/A
2974.941	RECEIVER	FAST_SENDER
2977.346	FAST_SENDER	N/A
2977.610	SLOW_SENDER1	N/A
2978.124	RECEIVER	FAST_SENDER
2982.303	FAST_SENDER	N/A
2989.503	SLOW_SENDER1	N/A
2990.233	FAST_SENDER	N/A
2990.314	RECEIVER	SLOW_SENDER1
2993.450	FAST_SENDER	N/A
3000.705	FAST_SENDER	N/A
3001.396	SLOW_SENDER1	N/A
3001.444	RECEIVER	FAST_SENDER
3003.879	FAST_SENDER	N/A
3011.147	FAST_SENDER	N/A
3013.336	RECEIVER	FAST_SENDER
3013.396	SLOW_SENDER1	N/A
3014.121	RECEIVER	SLOW_SENDER1
3015.755	FAST_SENDER	N/A
3018.941	FAST_SENDER	N/A
3025.311	SLOW_SENDER1	N/A
3026.432	FAST_SENDER	N/A
3027.195	RECEIVER	FAST_SENDER
3029.624	FAST_SENDER	N/A
3030.405	RECEIVER	FAST_SENDER
3032.823	FAST_SENDER	N/A
3037.204	SLOW_SENDER1	N/A
3040.515	FAST_SENDER	N/A
3044.460	RECEIVER	FAST_SENDER
3046.878	FAST_SENDER	N/A
3047.636	RECEIVER	FAST_SENDER
3049.093	SLOW_SENDER1	N/A
3049.860	RECEIVER	SLOW_SENDER1
3050.076	FAST_SENDER	N/A
3057.636	FAST_SENDER	N/A
3060.986	SLOW_SENDER1	N/A
3061.403	RECEIVER	FAST_SENDER
3065.998	FAST_SENDER	N/A
3066.807	RECEIVER	FAST_SENDER
3069.210	FAST_SENDER	N/A
3069.978	RECEIVER	FAST_SENDER
3072.427	FAST_SENDER	N/A
3072.891	SLOW_SENDER1	N/A
3080.570	FAST_SENDER	N/A
3084.084	RECEIVER	FAST_SENDER
3084.779	SLOW_SENDER1	N/A
3085.549	RECEIVER	SLOW_SENDER1
3086.520	FAST_SENDER	N/A
3087.257	RECEIVER	FAST_SENDER
3089.685	FAST_SENDER	N/A
3096.657	SLOW_SENDER1	N/A
3097.185	FAST_SENDER	N/A
3101.119	RECEIVER	FAST_SENDER
3103.557	FAST_SENDER	N/A
3104.332	RECEIVER	FAST_SENDER
3106.766	FAST_SENDER	N/A
3107.566	RECEIVER	FAST_SENDER
3108.574	SLOW_SENDER1	N/A
3109.995	FAST_SENDER	N/A
3117.648	FAST_SENDER	N/A
3119.960	RECEIVER	FAST_SENDER
3120.443	SLOW_SENDER1	N/A
3121.202	RECEIVER	SLOW_SENDER1
3122.384	FAST_SENDER	N/A
3129.796	FAST_SENDER	N/A
3132.337	SLOW_SENDER1	N/A
3133.112	RECEIVER	SLOW_SENDER1
3133.903	RECEIVER	FAST_SENDER
3136.324	FAST_SENDER	N/A
3144.015	FAST_SENDER	N/A
3144.241	SLOW_SENDER1	N/A
3148.264	RECEIVER	FAST_SENDER
3150.670	FAST_SENDER	N/A
3151.422	RECEIVER	FAST_SENDER
3153.824	FAST_SENDER	N/A
3154.588	RECEIVER	FAST_SENDER
3156.159	SLOW_SENDER1	N/A
3156.990	FAST_SENDER	N/A
3164.827	FAST_SENDER	N/A
3167.319	RECEIVER	FAST_SENDER
3168.059	SLOW_SENDER1	N/A
3169.765	FAST_SENDER	N/A
3177.464	FAST_SENDER	N/A
3179.811	RECEIVER	FAST_SENDER
3179.965	SLOW_SENDER1	N/A
3180.724	RECEIVER	SLOW_SENDER1
3182.233	FAST_SENDER	N/A
3185.388	FAST_SENDER	N/A
3191.872	SLOW_SENDER1	N/A
3193.130	FAST_SENDER	N/A
3193.895	RECEIVER	FAST_SENDER
3196.307	FAST_SENDER	N/A
3197.069	RECEIVER	FAST_SENDER
3199.506	FAST_SENDER	N/A
3200.233	RECEIVER	FAST_SENDER
3202.671	FAST_SENDER	N/A
3203.429	RECEIVER	FAST_SENDER
3203.762	SLOW_SENDER1	N/A
3205.838	FAST_SENDER	N/A
3213.777	FAST_SENDER	N/A
3214.561	RECEIVER	FAST_SENDER
3215.636	SLOW_SENDER1	N/A
3216.378	RECEIVER	SLOW_SENDER1
3217.004	FAST_SENDER	N/A
3220.182	FAST_SENDER	N/A
3227.437	FAST_SENDER	N/A
3227.514	SLOW_SENDER1	N/A
3228.199	RECEIVER	FAST_SENDER
3230.613	FAST_SENDER	N/A
3231.424	RECEIVER	FAST_SENDER
3233.863	FAST_SENDER	N/A
3234.633	RECEIVER	FAST_SENDER
3237.073	FAST_SENDER	N/A
3237.830	RECEIVER	FAST_SENDER
3239.515	SLOW_SENDER1	N/A
3240.271	FAST_SENDER	N/A
3248.188	FAST_SENDER	N/A
3250.695	RECEIVER	FAST_SENDER
3251.410	SLOW_SENDER1	N/A
3252.173	RECEIVER	SLOW_SENDER1
3253.100	FAST_SENDER	N/A
3261.125	FAST_SENDER	N/A
3263.293	SLOW_SENDER1	N/A
3264.034	RECEIVER	SLOW_SENDER1
3265.695	RECEIVER	FAST_SENDER
3268.120	FAST_SENDER	N/A
3268.875	RECEIVER	FAST_SENDER
3271.309	FAST_SENDER	N/A
3275.173	SLOW_SENDER1	N/A
3278.591	FAST_SENDER	N/A
3282.497	RECEIVER	FAST_SENDER
3284.931	FAST_SENDER	N/A
3285.703	RECEIVER	FAST_SENDER
3287.086	SLOW_SENDER1	N/A
3287.870	RECEIVER	SLOW_SENDER1
3288.142	FAST_SENDER	N/A
3295.122	FAST_SENDER	N/A
3298.971	SLOW_SENDER1	N/A
3299.089	RECEIVER	FAST_SENDER
3301.538	FAST_SENDER	N/A
3302.293	RECEIVER	FAST_SENDER
3304.701	FAST_SENDER	N/A
3305.474	RECEIVER	FAST_SENDER
3307.908	FAST_SENDER	N/A
3310.871	SLOW_SENDER1	N/A
3316.050	FAST_SENDER	N/A
3318.499	RECEIVER	FAST_SENDER
3320.930	FAST_SENDER	N/A
3321.687	RECEIVER	FAST_SENDER
3322.743	SLOW_SENDER1	N/A
3323.513	RECEIVER	SLOW_SENDER1
3324.096	FAST_SENDER	N/A
3331.711	FAST_SENDER	N/A
3334.640	SLOW_SENDER1	N/A
3339.478	FAST_SENDER	N/A
3340.254	RECEIVER	FAST_SENDER
3342.688	FAST_SENDER	N/A
3343.449	RECEIVER	FAST_SENDER
3345.891	FAST_SENDER	N/A
3346.557	SLOW_SENDER1	N/A
3346.643	RECEIVER	FAST_SENDER
3349.090	FAST_SENDER	N/A
3356.539	FAST_SENDER	N/A
3357.324	RECEIVER	FAST_SENDER
3358.426	SLOW_SENDER1	N/A
3359.153	RECEIVER	SLOW_SENDER1
3359.749	FAST_SENDER	N/A
3362.913	FAST_SENDER	N/A
3370.290	SLOW_SENDER1	N/A
3370.541	FAST_SENDER	N/A
3371.074	RECEIVER	SLOW_SENDER1
3372.698	RECEIVER	FAST_SENDER
3375.103	FAST_SENDER	N/A
3382.207	SLOW_SENDER1	N/A
3382.744	FAST_SENDER	N/A
3386.720	RECEIVER	FAST_SENDER
3389.152	FAST_SENDER	N/A
3389.902	RECEIVER	FAST_SENDER
3392.351	FAST_SENDER	N/A
3393.128	RECEIVER	FAST_SENDER
3394.110	SLOW_SENDER1	N/A
3395.530	FAST_SENDER	N/A
3403.689	FAST_SENDER	N/A
3405.997	SLOW_SENDER1	N/A
3411.386	FAST_SENDER	N/A
3416.976	RECEIVER	FAST_SENDER
3417.903	SLOW_SENDER1	N/A
3418.621	RECEIVER	SLOW_SENDER1
3419.408	FAST_SENDER	N/A
3420.166	RECEIVER	FAST_SENDER
3422.595	FAST_SENDER	N/A
3425.803	FAST_SENDER	N/A
3429.768	SLOW_SENDER1	N/A
3433.290	FAST_SENDER	N/A
3434.075	RECEIVER	FAST_SENDER
3436.509	FAST_SENDER	N/A
3437.317	RECEIVER	FAST_SENDER
3439.749	FAST_SENDER	N/A
3440.485	RECEIVER	FAST_SENDER
3441.652	SLOW_SENDER1	N/A
3442.888	FAST_SENDER	N/A
3450.660	FAST_SENDER	N/A
3453.021	RECEIVER	FAST_SENDER
3453.525	SLOW_SENDER1	N/A
3454.306	RECEIVER	SLOW_SENDER1
3455.428	FAST_SENDER	N/A
3462.780	FAST_SENDER	N/A
3465.403	SLOW_SENDER1	N/A
3466.156	RECEIVER	SLOW_SENDER1
3468.222	RECEIVER	FAST_SENDER
3470.654	FAST_SENDER	N/A
3477.286	SLOW_SENDER1	N/A
3478.386	FAST_SENDER	N/A
3481.813	RECEIVER	FAST_SENDER
3484.214	FAST_SENDER	N/A
3484.932	RECEIVER	FAST_SENDER
3487.367	FAST_SENDER	N/A
3488.093	RECEIVER	FAST_SENDER
3489.190	SLOW_SENDER1	N/A
3490.506	FAST_SENDER	N/A
3498.206	FAST_SENDER	N/A
3500.604	RECEIVER	FAST_SENDER
3501.083	SLOW_SENDER1	N/A
3501.810	RECEIVER	SLOW_SENDER1
3503.004	FAST_SENDER	N/A
3510.236	FAST_SENDER	N/A
3512.970	SLOW_SENDER1	N/A
3513.753	RECEIVER	SLOW_SENDER1
3515.792	RECEIVER	FAST_SENDER
3518.238	FAST_SENDER	N/A
3519.001	RECEIVER	FAST_SENDER
3521.417	FAST_SENDER	N/A
3524.869	SLOW_SENDER1	N/A
3528.778	FAST_SENDER	N/A
3532.270	RECEIVER	FAST_SENDER
3534.687	FAST_SENDER	N/A
3535.412	RECEIVER	FAST_SENDER
3536.779	SLOW_SENDER1	N/A
3537.537	RECEIVER	SLOW_SENDER1
3537.848	FAST_SENDER	N/A
3545.068	FAST_SENDER	N/A
3548.676	SLOW_SENDER1	N/A
3548.935	RECEIVER	FAST_SENDER
3551.374	FAST_SENDER	N/A
3552.123	RECEIVER	FAST_SENDER
3554.562	FAST_SENDER	N/A
3560.575	SLOW_SENDER1	N/A
3561.929	FAST_SENDER	N/A
3565.699	RECEIVER	FAST_SENDER
3569.911	FAST_SENDER	N/A
3570.665	RECEIVER	FAST_SENDER
3572.441	SLOW_SENDER1	N/A
3573.082	FAST_SENDER	N/A
3573.191	RECEIVER	SLOW_SENDER1
3580.596	FAST_SENDER	N/A
3584.321	SLOW_SENDER1	N/A
3586.978	RECEIVER	FAST_SENDER
3589.403	FAST_SENDER	N/A
3590.185	RECEIVER	FAST_SENDER
3592.592	FAST_SENDER	N/A
3593.358	RECEIVER	FAST_SENDER
3595.799	FAST_SENDER	N/A
3596.225	SLOW_SENDER1	N/A
3596.589	RECEIVER	FAST_SENDER
3603.553	FAST_SENDER	N/A
3608.125	SLOW_SENDER1	N/A
3608.551	RECEIVER	FAST_SENDER
3610.799	FAST_SENDER	N/A
3611.575	RECEIVER	FAST_SENDER
3614.011	FAST_SENDER	N/A
3614.733	RECEIVER	FAST_SENDER
3617.164	FAST_SENDER	N/A
3620.021	SLOW_SENDER1	N/A
3620.339	FAST_SENDER	N/A
3627.968	FAST_SENDER	N/A
3628.726	RECEIVER	FAST_SENDER
3631.126	FAST_SENDER	N/A
3631.858	RECEIVER	FAST_SENDER
3631.918	SLOW_SENDER1	N/A
3632.680	RECEIVER	SLOW_SENDER1
3634.260	FAST_SENDER	N/A
3642.191	FAST_SENDER	N/A
3643.801	SLOW_SENDER1	N/A
3650.089	FAST_SENDER	N/A
3655.602	RECEIVER	FAST_SENDER
3655.803	SLOW_SENDER1	N/A
3656.593	RECEIVER	SLOW_SENDER1
3658.007	FAST_SENDER	N/A
3665.073	FAST_SENDER	N/A
3667.686	SLOW_SENDER1	N/A
3669.140	RECEIVER	FAST_SENDER
3671.584	FAST_SENDER	N/A
3672.388	RECEIVER	FAST_SENDER
3674.820	FAST_SENDER	N/A
3675.569	RECEIVER	FAST_SENDER
3677.992	FAST_SENDER	N/A
3679.578	SLOW_SENDER1	N/A
3681.194	FAST_SENDER	N/A
3688.559	FAST_SENDER	N/A
3689.312	RECEIVER	FAST_SENDER
3691.451	SLOW_SENDER1	N/A
3691.722	FAST_SENDER	N/A
3692.214	RECEIVER	SLOW_SENDER1
3696.271	FAST_SENDER	N/A
3703.369	SLOW_SENDER1	N/A
3703.967	FAST_SENDER	N/A
3704.128	RECEIVER	SLOW_SENDER1
3706.464	RECEIVER	FAST_SENDER
3708.891	FAST_SENDER	N/A
3709.671	RECEIVER	FAST_SENDER
3712.113	FAST_SENDER	N/A
3715.286	SLOW_SENDER1	N/A
3715.318	FAST_SENDER	N/A
3723.396	FAST_SENDER	N/A
3724.143	RECEIVER	FAST_SENDER
3726.572	FAST_SENDER	N/A
3727.186	SLOW_SENDER1	N/A
3727.321	RECEIVER	FAST_SENDER
3729.760	FAST_SENDER	N/A
3730.508	RECEIVER	FAST_SENDER
3732.929	FAST_SENDER	N/A
3733.720	RECEIVER	FAST_SENDER
3736.160	FAST_SENDER	N/A
3736.918	RECEIVER	FAST_SENDER
3739.082	SLOW_SENDER1	N/A
3739.328	FAST_SENDER	N/A
3746.866	FAST_SENDER	N/A
3751.002	SLOW_SENDER1	N/A
3751.114	RECEIVER	FAST_SENDER
3753.534	FAST_SENDER	N/A
3754.278	RECEIVER	FAST_SENDER
3756.700	FAST_SENDER	N/A
3757.459	RECEIVER	FAST_SENDER
3759.902	FAST_SENDER	N/A
3760.627	RECEIVER	FAST_SENDER
3762.908	SLOW_SENDER1	N/A
3763.064	FAST_SENDER	N/A
3763.632	RECEIVER	SLOW_SENDER1
3771.221	FAST_SENDER	N/A
3774.788	SLOW_SENDER1	N/A
3775.575	RECEIVER	FAST_SENDER
3777.995	FAST_SENDER	N/A
3778.737	RECEIVER	FAST_SENDER
3781.166	FAST_SENDER	N/A
3786.791	SLOW_SENDER1	N/A
3788.611	FAST_SENDER	N/A
3792.518	RECEIVER	FAST_SENDER
3794.947	FAST_SENDER	N/A
3795.706	RECEIVER	FAST_SENDER
3798.114	FAST_SENDER	N/A
3798.707	SLOW_SENDER1	N/A
3798.889	RECEIVER	FAST_SENDER
3801.301	FAST_SENDER	N/A
3802.074	RECEIVER	FAST_SENDER
3804.505	FAST_SENDER	N/A
3807.660	FAST_SENDER	N/A
3810.571	SLOW_SENDER1	N/A
3815.484	FAST_SENDER	N/A
3816.204	RECEIVER	FAST_SENDER
3818.636	FAST_SENDER	N/A
3819.414	RECEIVER	FAST_SENDER
3821.816	FAST_SENDER	N/A
3822.447	SLOW_SENDER1	N/A
3822.612	RECEIVER	FAST_SENDER
3825.029	FAST_SENDER	N/A
3828.208	FAST_SENDER	N/A
3834.362	SLOW_SENDER1	N/A
3835.752	FAST_SENDER	N/A
3836.481	RECEIVER	FAST_SENDER
3838.904	FAST_SENDER	N/A
3839.668	RECEIVER	FAST_SENDER
3842.091	FAST_SENDER	N/A
3842.881	RECEIVER	FAST_SENDER
3845.328	FAST_SENDER	N/A
3846.130	RECEIVER	FAST_SENDER
3846.255	SLOW_SENDER1	N/A
3848.530	FAST_SENDER	N/A
3855.755	FAST_SENDER	N/A
3858.134	SLOW_SENDER1	N/A
3858.187	RECEIVER	FAST_SENDER
3860.597	FAST_SENDER	N/A
3868.142	FAST_SENDER	N/A
3868.898	RECEIVER	FAST_SENDER
3870.005	SLOW_SENDER1	N/A
3870.736	RECEIVER	SLOW_SENDER1
3871.320	FAST_SENDER	N/A
3872.095	RECEIVER	FAST_SENDER
3874.521	FAST_SENDER	N/A
3881.876	SLOW_SENDER1	N/A
3882.091	FAST_SENDER	N/A
3886.431	RECEIVER	FAST_SENDER
3888.871	FAST_SENDER	N/A
3889.642	RECEIVER	FAST_SENDER
3892.050	FAST_SENDER	N/A
3892.799	RECEIVER	FAST_SENDER
3893.771	SLOW_SENDER1	N/A
3895.208	FAST_SENDER	N/A
3902.259	FAST_SENDER	N/A
3904.749	RECEIVER	FAST_SENDER
3905.667	SLOW_SENDER1	N/A
3906.472	RECEIVER	SLOW_SENDER1
3907.150	FAST_SENDER	N/A
3914.749	FAST_SENDER	N/A
3917.585	SLOW_SENDER1	N/A
3918.342	RECEIVER	SLOW_SENDER1
3920.481	RECEIVER	FAST_SENDER
3922.919	FAST_SENDER	N/A
3923.681	RECEIVER	FAST_SENDER
3926.087	FAST_SENDER	N/A
3926.852	RECEIVER	FAST_SENDER
3929.276	FAST_SENDER	N/A
3929.466	SLOW_SENDER1	N/A
3936.583	FAST_SENDER	N/A
3940.250	RECEIVER	FAST_SENDER
3941.354	SLOW_SENDER1	N/A
3942.656	FAST_SENDER	N/A
3950.185	FAST_SENDER	N/A
3953.243	SLOW_SENDER1	N/A
3958.495	FAST_SENDER	N/A
3962.488	RECEIVER	FAST_SENDER
3964.930	FAST_SENDER	N/A
3965.131	SLOW_SENDER1	N/A
3965.716	RECEIVER	FAST_SENDER
3968.166	FAST_SENDER	N/A
3968.926	RECEIVER	FAST_SENDER
3971.336	FAST_SENDER	N/A
3972.064	RECEIVER	FAST_SENDER
3974.507	FAST_SENDER	N/A
3975.293	RECEIVER	FAST_SENDER
3977.044	SLOW_SENDER1	N/A
3977.713	FAST_SENDER	N/A
3984.772	FAST_SENDER	N/A
3988.896	RECEIVER	FAST_SENDER
3988.924	SLOW_SENDER1	N/A
3989.653	RECEIVER	SLOW_SENDER1
3991.326	FAST_SENDER	N/A
3992.109	RECEIVER	FAST_SENDER
3994.547	FAST_SENDER	N/A
4000.802	SLOW_SENDER1	N/A
4001.877	FAST_SENDER	N/A
4005.900	RECEIVER	FAST_SENDER
4008.329	FAST_SENDER	N/A
4009.096	RECEIVER	FAST_SENDER
4011.528	FAST_SENDER	N/A
4012.698	SLOW_SENDER1	N/A
4019.411	FAST_SENDER	N/A
4021.920	RECEIVER	FAST_SENDER
4024.360	FAST_SENDER	N/A
4024.602	SLOW_SENDER1	N/A
4025.165	RECEIVER	FAST_SENDER
4027.612	FAST_SENDER	N/A
4028.390	RECEIVER	FAST_SENDER
4030.838	FAST_SENDER	N/A
4034.010	FAST_SENDER	N/A
4036.533	SLOW_SENDER1	N/A
4041.189	FAST_SENDER	N/A
4041.967	RECEIVER	FAST_SENDER
4044.398	FAST_SENDER	N/A
4045.158	RECEIVER	FAST_SENDER
4047.584	FAST_SENDER	N/A
4048.378	RECEIVER	FAST_SENDER
4048.432	SLOW_SENDER1	N/A
4050.784	FAST_SENDER	N/A
4058.405	FAST_SENDER	N/A
4059.150	RECEIVER	FAST_SENDER
4060.301	SLOW_SENDER1	N/A
4061.581	FAST_SENDER	N/A
4069.585	FAST_SENDER	N/A
4071.876	RECEIVER	FAST_SENDER
4072.202	SLOW_SENDER1	N/A
4072.969	RECEIVER	SLOW_SENDER1
4074.316	FAST_SENDER	N/A
4082.199	FAST_SENDER	N/A
4084.100	SLOW_SENDER1	N/A
4084.887	RECEIVER	SLOW_SENDER1
4086.355	RECEIVER	FAST_SENDER
4088.775	FAST_SENDER	N/A
4096.014	SLOW_SENDER1	N/A
4096.167	FAST_SENDER	N/A
4104.297	FAST_SENDER	N/A
4107.901	SLOW_SENDER1	N/A
4112.155	FAST_SENDER	N/A
4115.356	FAST_SENDER	N/A
4116.120	RECEIVER	FAST_SENDER
4118.570	FAST_SENDER	N/A
4119.322	RECEIVER	FAST_SENDER
4119.786	SLOW_SENDER1	N/A
4121.769	FAST_SENDER	N/A
4129.611	FAST_SENDER	N/A
4130.343	RECEIVER	FAST_SENDER
4131.681	SLOW_SENDER1	N/A
4132.416	RECEIVER	SLOW_SENDER1
4132.764	FAST_SENDER	N/A
4140.641	FAST_SENDER	N/A
4143.583	SLOW_SENDER1	N/A
4144.281	RECEIVER	FAST_SENDER
4146.724	FAST_SENDER	N/A
4147.494	RECEIVER	FAST_SENDER
4149.915	FAST_SENDER	N/A
4150.722	RECEIVER	FAST_SENDER
4153.164	FAST_SENDER	N/A
4155.584	SLOW_SENDER1	N/A
4160.519	FAST_SENDER	N/A
4164.622	RECEIVER	FAST_SENDER
4167.479	SLOW_SENDER1	N/A
4168.626	FAST_SENDER	N/A
4176.153	FAST_SENDER	N/A
4178.438	RECEIVER	FAST_SENDER
4179.378	SLOW_SENDER1	N/A
4180.135	RECEIVER	SLOW_SENDER1
4180.885	FAST_SENDER	N/A
4188.443	FAST_SENDER	N/A
4191.298	SLOW_SENDER1	N/A
4192.085	RECEIVER	SLOW_SENDER1
4194.270	RECEIVER	FAST_SENDER
4196.719	FAST_SENDER	N/A
4203.164	SLOW_SENDER1	N/A
4204.764	FAST_SENDER	N/A
4207.225	RECEIVER	FAST_SENDER
4209.632	FAST_SENDER	N/A
4210.397	RECEIVER	FAST_SENDER
4212.819	FAST_SENDER	N/A
4213.575	RECEIVER	FAST_SENDER
4215.039	SLOW_SENDER1	N/A
4215.979	FAST_SENDER	N/A
4223.108	FAST_SENDER	N/A
4226.919	SLOW_SENDER1	N/A
4227.013	RECEIVER	FAST_SENDER
4227.679	RECEIVER	SLOW_SENDER1
4229.428	FAST_SENDER	N/A
4232.618	FAST_SENDER	N/A
4238.802	SLOW_SENDER1	N/A
4239.796	FAST_SENDER	N/A
4240.520	RECEIVER	FAST_SENDER
4242.944	FAST_SENDER	N/A
4243.697	RECEIVER	FAST_SENDER
4246.100	FAST_SENDER	N/A
4246.869	RECEIVER	FAST_SENDER
4249.273	FAST_SENDER	N/A
4250.024	RECEIVER	FAST_SENDER
4250.698	SLOW_SENDER1	N/A
4252.461	FAST_SENDER	N/A
4260.406	FAST_SENDER	N/A
4261.136	RECEIVER	FAST_SENDER
4262.602	SLOW_SENDER1	N/A
4263.368	RECEIVER	SLOW_SENDER1
4263.561	FAST_SENDER	N/A
4270.816	FAST_SENDER	N/A
4274.443	RECEIVER	FAST_SENDER
4274.474	SLOW_SENDER1	N/A
4275.220	RECEIVER	SLOW_SENDER1
4276.891	FAST_SENDER	N/A
4281.007	RECEIVER	FAST_SENDER
4283.454	FAST_SENDER	N/A
4284.229	RECEIVER	FAST_SENDER
4286.340	SLOW_SENDER1	N/A
4286.669	FAST_SENDER	N/A
4294.252	FAST_SENDER	N/A
4298.075	RECEIVER	FAST_SENDER
4298.238	SLOW_SENDER1	N/A
4298.985	RECEIVER	SLOW_SENDER1
4300.493	FAST_SENDER	N/A
4308.011	FAST_SENDER	N/A
4310.155	SLOW_SENDER1	N/A
4312.787	RECEIVER	FAST_SENDER
4315.197	FAST_SENDER	N/A
4315.960	RECEIVER	FAST_SENDER
4318.360	FAST_SENDER	N/A
4319.116	RECEIVER	FAST_SENDER
4321.538	FAST_SENDER	N/A
4322.065	SLOW_SENDER1	N/A
4322.275	RECEIVER	FAST_SENDER
4324.690	FAST_SENDER	N/A
4325.419	RECEIVER	FAST_SENDER
4327.855	FAST_SENDER	N/A
4331.112	FAST_SENDER	N/A
4333.957	SLOW_SENDER1	N/A
4338.711	FAST_SENDER	N/A
4345.821	SLOW_SENDER1	N/A
4346.281	FAST_SENDER	N/A
4349.847	RECEIVER	FAST_SENDER
4352.252	FAST_SENDER	N/A
4353.009	RECEIVER	FAST_SENDER
4355.415	FAST_SENDER	N/A
4356.198	RECEIVER	FAST_SENDER
4357.725	SLOW_SENDER1	N/A
4358.648	FAST_SENDER	N/A
4366.301	FAST_SENDER	N/A
4368.767	RECEIVER	FAST_SENDER
4369.628	SLOW_SENDER1	N/A
4370.426	RECEIVER	SLOW_SENDER1
4371.213	FAST_SENDER	N/A
4378.396	FAST_SENDER	N/A
4381.548	SLOW_SENDER1	N/A
4382.325	RECEIVER	SLOW_SENDER1
4384.472	RECEIVER	FAST_SENDER
4386.903	FAST_SENDER	N/A
4387.686	RECEIVER	FAST_SENDER
4393.437	SLOW_SENDER1	N/A
4394.423	FAST_SENDER	N/A
4399.990	RECEIVER	FAST_SENDER
4402.399	FAST_SENDER	N/A
4403.156	RECEIVER	FAST_SENDER
4405.329	SLOW_SENDER1	N/A
4405.593	FAST_SENDER	N/A
4406.071	RECEIVER	SLOW_SENDER1
4412.975	FAST_SENDER	N/A
4417.228	SLOW_SENDER1	N/A
4418.036	RECEIVER	SLOW_SENDER1
4420.706	FAST_SENDER	N/A
4421.418	RECEIVER	FAST_SENDER
4423.848	FAST_SENDER	N/A
4424.637	RECEIVER	FAST_SENDER
4429.128	SLOW_SENDER1	N/A
4431.189	FAST_SENDER	N/A
4436.873	RECEIVER	FAST_SENDER
4439.297	FAST_SENDER	N/A
4440.050	RECEIVER	FAST_SENDER
4441.035	SLOW_SENDER1	N/A
4441.808	RECEIVER	SLOW_SENDER1
4442.483	FAST_SENDER	N/A
4450.248	FAST_SENDER	N/A
4452.890	RECEIVER	FAST_SENDER
4452.915	SLOW_SENDER1	N/A
4455.292	FAST_SENDER	N/A
4463.016	FAST_SENDER	N/A
4463.828	RECEIVER	FAST_SENDER
4464.812	SLOW_SENDER1	N/A
4465.572	RECEIVER	SLOW_SENDER1
4466.233	FAST_SENDER	N/A
4473.636	FAST_SENDER	N/A
4476.693	SLOW_SENDER1	N/A
4477.393	RECEIVER	FAST_SENDER
4479.812	FAST_SENDER	N/A
4480.549	RECEIVER	FAST_SENDER
4482.960	FAST_SENDER	N/A
4483.755	RECEIVER	FAST_SENDER
4488.695	SLOW_SENDER1	N/A
4490.253	FAST_SENDER	N/A
4496.117	RECEIVER	FAST_SENDER
4498.533	FAST_SENDER	N/A
4499.318	RECEIVER	FAST_SENDER
4500.589	SLOW_SENDER1	N/A
4501.365	RECEIVER	SLOW_SENDER1
4501.768	FAST_SENDER	N/A
4509.043	FAST_SENDER	N/A
4512.477	SLOW_SENDER1	N/A
4513.098	RECEIVER	FAST_SENDER
4515.508	FAST_SENDER	N/A
4516.266	RECEIVER	FAST_SENDER
4518.700	FAST_SENDER	N/A
4519.496	RECEIVER	FAST_SENDER
4521.935	FAST_SENDER	N/A
4522.651	RECEIVER	FAST_SENDER
4524.385	SLOW_SENDER1	N/A
4525.064	FAST_SENDER	N/A
4532.691	FAST_SENDER	N/A
4536.304	SLOW_SENDER1	N/A
4540.827	FAST_SENDER	N/A
4548.119	FAST_SENDER	N/A
4548.224	SLOW_SENDER1	N/A
4548.860	RECEIVER	FAST_SENDER
4555.498	FAST_SENDER	N/A
4559.669	RECEIVER	FAST_SENDER
4560.226	SLOW_SENDER1	N/A
4561.030	RECEIVER	SLOW_SENDER1
4562.099	FAST_SENDER	N/A
4569.484	FAST_SENDER	N/A
4572.115	SLOW_SENDER1	N/A
4572.858	RECEIVER	SLOW_SENDER1
4576.161	FAST_SENDER	N/A
4584.003	SLOW_SENDER1	N/A
4584.058	FAST_SENDER	N/A
4584.741	RECEIVER	SLOW_SENDER1
4586.942	RECEIVER	FAST_SENDER
4591.131	FAST_SENDER	N/A
4595.898	SLOW_SENDER1	N/A
4598.914	FAST_SENDER	N/A
4599.654	RECEIVER	FAST_SENDER
4602.078	FAST_SENDER	N/A
4602.843	RECEIVER	FAST_SENDER
4605.250	FAST_SENDER	N/A
4606.038	RECEIVER	FAST_SENDER
4607.808	SLOW_SENDER1	N/A
4608.456	FAST_SENDER	N/A
4608.527	RECEIVER	SLOW_SENDER1
4616.115	FAST_SENDER	N/A
4619.716	SLOW_SENDER1	N/A
4620.221	RECEIVER	FAST_SENDER
4622.636	FAST_SENDER	N/A
4623.377	RECEIVER	FAST_SENDER
4625.801	FAST_SENDER	N/A
4626.606	RECEIVER	FAST_SENDER
4629.007	FAST_SENDER	N/A
4629.746	RECEIVER	FAST_SENDER
4631.610	SLOW_SENDER1	N/A
4632.166	FAST_SENDER	N/A
4639.993	FAST_SENDER	N/A
4642.571	RECEIVER	FAST_SENDER
4643.516	SLOW_SENDER1	N/A
4644.285	RECEIVER	SLOW_SENDER1
4644.993	FAST_SENDER	N/A
4652.871	FAST_SENDER	N/A
4655.436	SLOW_SENDER1	N/A
4656.165	RECEIVER	SLOW_SENDER1
4658.294	RECEIVER	FAST_SENDER
4660.710	FAST_SENDER	N/A
4661.499	RECEIVER	FAST_SENDER
4663.904	FAST_SENDER	N/A
4664.669	RECEIVER	FAST_SENDER
4667.084	FAST_SENDER	N/A
4667.325	SLOW_SENDER1	N/A
4670.254	FAST_SENDER	N/A
4677.481	FAST_SENDER	N/A
4678.247	RECEIVER	FAST_SENDER
4679.268	SLOW_SENDER1	N/A
4680.024	RECEIVER	SLOW_SENDER1
4680.650	FAST_SENDER	N/A
4683.849	FAST_SENDER	N/A
4691.144	SLOW_SENDER1	N/A
4691.169	FAST_SENDER	N/A
4691.904	RECEIVER	SLOW_SENDER1
4693.910	RECEIVER	FAST_SENDER
4696.352	FAST_SENDER	N/A
4697.076	RECEIVER	FAST_SENDER
4699.479	FAST_SENDER	N/A
4700.263	RECEIVER	FAST_SENDER
4702.702	FAST_SENDER	N/A
4703.042	SLOW_SENDER1	N/A
4710.051	FAST_SENDER	N/A
4714.146	RECEIVER	FAST_SENDER
4714.952	SLOW_SENDER1	N/A
4715.703	RECEIVER	SLOW_SENDER1
4716.555	FAST_SENDER	N/A
4717.297	RECEIVER	FAST_SENDER
4719.719	FAST_SENDER	N/A
4726.832	SLOW_SENDER1	N/A
4726.893	FAST_SENDER	N/A
4731.148	RECEIVER	FAST_SENDER
4733.594	FAST_SENDER	N/A
4734.372	RECEIVER	FAST_SENDER
4736.790	FAST_SENDER	N/A
4737.582	RECEIVER	FAST_SENDER
4738.738	SLOW_SENDER1	N/A
4740.012	FAST_SENDER	N/A
4747.148	FAST_SENDER	N/A
4749.707	RECEIVER	FAST_SENDER
4750.644	SLOW_SENDER1	N/A
4751.396	RECEIVER	SLOW_SENDER1
4752.128	FAST_SENDER	N/A
4755.296	FAST_SENDER	N/A
4762.533	SLOW_SENDER1	N/A
4762.796	FAST_SENDER	N/A
4763.296	RECEIVER	SLOW_SENDER1
4765.081	RECEIVER	FAST_SENDER
4767.529	FAST_SENDER	N/A
4768.297	RECEIVER	FAST_SENDER
4770.740	FAST_SENDER	N/A
[truncated: 13,058 more rows]
