# Supplementary material for: CATO: Wake-Up reCeiver-bAsed communicaTiOn for Batteryless Devices
Source: Sensors (Basel). 2025 Nov 7;25(22):6813. doi: 10.3390/s25226813 (PMC12655924; doi:10.3390/s25226813)
Supplement: Supplementary file 1 [file sensors-25-06813-s001.zip › File S1_Experimental_and_Simulation_Data/simulation/capsweep/cap4/mac_competing_nodes_priority.csv]

time_s	node_id	received_from
2.700	FAST_SENDER	N/A
2.700	SLOW_SENDER1	N/A
8.572	RECEIVER	FAST_SENDER
10.985	FAST_SENDER	N/A
11.759	RECEIVER	FAST_SENDER
14.202	FAST_SENDER	N/A
14.691	SLOW_SENDER1	N/A
20.743	RECEIVER	FAST_SENDER
23.152	FAST_SENDER	N/A
23.910	RECEIVER	FAST_SENDER
26.313	FAST_SENDER	N/A
26.604	SLOW_SENDER1	N/A
32.617	RECEIVER	FAST_SENDER
35.056	FAST_SENDER	N/A
35.840	RECEIVER	FAST_SENDER
38.243	FAST_SENDER	N/A
38.475	SLOW_SENDER1	N/A
44.328	RECEIVER	FAST_SENDER
46.743	FAST_SENDER	N/A
47.501	RECEIVER	FAST_SENDER
49.918	FAST_SENDER	N/A
50.421	SLOW_SENDER1	N/A
56.418	RECEIVER	FAST_SENDER
58.841	FAST_SENDER	N/A
59.643	RECEIVER	FAST_SENDER
62.308	SLOW_SENDER1	N/A
67.552	FAST_SENDER	N/A
73.263	RECEIVER	FAST_SENDER
74.178	SLOW_SENDER1	N/A
74.887	RECEIVER	SLOW_SENDER1
75.708	FAST_SENDER	N/A
81.568	RECEIVER	FAST_SENDER
84.017	FAST_SENDER	N/A
84.831	RECEIVER	FAST_SENDER
86.049	SLOW_SENDER1	N/A
87.235	FAST_SENDER	N/A
93.351	RECEIVER	FAST_SENDER
95.767	FAST_SENDER	N/A
96.554	RECEIVER	FAST_SENDER
97.950	SLOW_SENDER1	N/A
98.954	FAST_SENDER	N/A
104.518	RECEIVER	FAST_SENDER
106.930	FAST_SENDER	N/A
107.665	RECEIVER	FAST_SENDER
109.847	SLOW_SENDER1	N/A
110.087	FAST_SENDER	N/A
115.894	RECEIVER	FAST_SENDER
118.333	FAST_SENDER	N/A
119.118	RECEIVER	FAST_SENDER
121.530	FAST_SENDER	N/A
121.717	SLOW_SENDER1	N/A
127.500	RECEIVER	FAST_SENDER
129.933	FAST_SENDER	N/A
130.741	RECEIVER	FAST_SENDER
133.145	FAST_SENDER	N/A
133.595	SLOW_SENDER1	N/A
139.285	RECEIVER	FAST_SENDER
141.696	FAST_SENDER	N/A
142.469	RECEIVER	FAST_SENDER
144.919	FAST_SENDER	N/A
145.484	SLOW_SENDER1	N/A
151.417	RECEIVER	FAST_SENDER
153.818	FAST_SENDER	N/A
154.616	RECEIVER	FAST_SENDER
157.046	FAST_SENDER	N/A
157.378	SLOW_SENDER1	N/A
163.237	RECEIVER	FAST_SENDER
165.668	FAST_SENDER	N/A
166.412	RECEIVER	FAST_SENDER
168.829	FAST_SENDER	N/A
169.276	SLOW_SENDER1	N/A
174.406	RECEIVER	FAST_SENDER
176.847	FAST_SENDER	N/A
177.597	RECEIVER	FAST_SENDER
181.147	SLOW_SENDER1	N/A
184.935	FAST_SENDER	N/A
190.613	RECEIVER	FAST_SENDER
193.039	FAST_SENDER	N/A
193.047	SLOW_SENDER1	N/A
193.809	RECEIVER	FAST_SENDER
201.764	FAST_SENDER	N/A
202.561	RECEIVER	FAST_SENDER
205.002	FAST_SENDER	N/A
205.049	SLOW_SENDER1	N/A
211.100	RECEIVER	FAST_SENDER
213.524	FAST_SENDER	N/A
214.290	RECEIVER	FAST_SENDER
216.704	FAST_SENDER	N/A
217.051	SLOW_SENDER1	N/A
222.573	RECEIVER	FAST_SENDER
224.997	FAST_SENDER	N/A
225.779	RECEIVER	FAST_SENDER
228.220	FAST_SENDER	N/A
228.944	SLOW_SENDER1	N/A
234.128	RECEIVER	FAST_SENDER
240.641	FAST_SENDER	N/A
240.841	SLOW_SENDER1	N/A
241.404	RECEIVER	FAST_SENDER
243.809	FAST_SENDER	N/A
249.717	RECEIVER	FAST_SENDER
252.163	FAST_SENDER	N/A
252.744	SLOW_SENDER1	N/A
252.975	RECEIVER	FAST_SENDER
255.385	FAST_SENDER	N/A
261.609	RECEIVER	FAST_SENDER
264.021	FAST_SENDER	N/A
264.625	SLOW_SENDER1	N/A
264.786	RECEIVER	FAST_SENDER
267.203	FAST_SENDER	N/A
272.949	RECEIVER	FAST_SENDER
275.393	FAST_SENDER	N/A
276.179	RECEIVER	FAST_SENDER
276.517	SLOW_SENDER1	N/A
278.601	FAST_SENDER	N/A
284.232	RECEIVER	FAST_SENDER
286.669	FAST_SENDER	N/A
287.455	RECEIVER	FAST_SENDER
288.405	SLOW_SENDER1	N/A
289.878	FAST_SENDER	N/A
300.290	SLOW_SENDER1	N/A
300.547	RECEIVER	FAST_SENDER
302.977	FAST_SENDER	N/A
308.744	RECEIVER	FAST_SENDER
311.180	FAST_SENDER	N/A
312.190	SLOW_SENDER1	N/A
317.016	RECEIVER	FAST_SENDER
319.446	FAST_SENDER	N/A
320.248	RECEIVER	FAST_SENDER
322.681	FAST_SENDER	N/A
324.087	SLOW_SENDER1	N/A
329.201	RECEIVER	FAST_SENDER
331.621	FAST_SENDER	N/A
332.412	RECEIVER	FAST_SENDER
334.837	FAST_SENDER	N/A
335.972	SLOW_SENDER1	N/A
340.891	RECEIVER	FAST_SENDER
343.301	FAST_SENDER	N/A
344.033	RECEIVER	FAST_SENDER
346.454	FAST_SENDER	N/A
347.871	SLOW_SENDER1	N/A
352.623	RECEIVER	FAST_SENDER
355.066	FAST_SENDER	N/A
355.868	RECEIVER	FAST_SENDER
358.303	FAST_SENDER	N/A
359.735	SLOW_SENDER1	N/A
364.013	RECEIVER	FAST_SENDER
366.413	FAST_SENDER	N/A
367.202	RECEIVER	FAST_SENDER
369.602	FAST_SENDER	N/A
371.759	SLOW_SENDER1	N/A
375.972	RECEIVER	FAST_SENDER
378.417	FAST_SENDER	N/A
379.184	RECEIVER	FAST_SENDER
381.584	FAST_SENDER	N/A
383.647	SLOW_SENDER1	N/A
387.369	RECEIVER	FAST_SENDER
389.770	FAST_SENDER	N/A
390.498	RECEIVER	FAST_SENDER
392.899	FAST_SENDER	N/A
395.546	SLOW_SENDER1	N/A
399.240	RECEIVER	FAST_SENDER
401.648	FAST_SENDER	N/A
402.414	RECEIVER	FAST_SENDER
404.822	FAST_SENDER	N/A
407.434	SLOW_SENDER1	N/A
415.170	RECEIVER	FAST_SENDER
417.591	FAST_SENDER	N/A
419.347	SLOW_SENDER1	N/A
424.292	RECEIVER	FAST_SENDER
426.697	FAST_SENDER	N/A
427.408	RECEIVER	FAST_SENDER
429.814	FAST_SENDER	N/A
431.243	SLOW_SENDER1	N/A
442.363	FAST_SENDER	N/A
443.139	SLOW_SENDER1	N/A
447.982	RECEIVER	FAST_SENDER
450.414	FAST_SENDER	N/A
455.005	SLOW_SENDER1	N/A
456.609	RECEIVER	FAST_SENDER
459.041	FAST_SENDER	N/A
459.784	RECEIVER	FAST_SENDER
462.193	FAST_SENDER	N/A
466.918	SLOW_SENDER1	N/A
468.169	RECEIVER	FAST_SENDER
470.602	FAST_SENDER	N/A
471.340	RECEIVER	FAST_SENDER
473.785	FAST_SENDER	N/A
478.806	SLOW_SENDER1	N/A
479.799	RECEIVER	FAST_SENDER
482.247	FAST_SENDER	N/A
483.015	RECEIVER	FAST_SENDER
485.452	FAST_SENDER	N/A
490.673	SLOW_SENDER1	N/A
491.421	RECEIVER	FAST_SENDER
493.827	FAST_SENDER	N/A
494.621	RECEIVER	FAST_SENDER
497.057	FAST_SENDER	N/A
502.674	SLOW_SENDER1	N/A
502.886	RECEIVER	FAST_SENDER
505.334	FAST_SENDER	N/A
506.130	RECEIVER	FAST_SENDER
508.579	FAST_SENDER	N/A
514.594	SLOW_SENDER1	N/A
514.684	RECEIVER	FAST_SENDER
515.323	RECEIVER	SLOW_SENDER1
517.085	FAST_SENDER	N/A
523.064	RECEIVER	FAST_SENDER
525.496	FAST_SENDER	N/A
526.251	RECEIVER	FAST_SENDER
526.484	SLOW_SENDER1	N/A
528.656	FAST_SENDER	N/A
534.425	RECEIVER	FAST_SENDER
536.855	FAST_SENDER	N/A
537.654	RECEIVER	FAST_SENDER
538.350	SLOW_SENDER1	N/A
540.083	FAST_SENDER	N/A
545.883	RECEIVER	FAST_SENDER
548.301	FAST_SENDER	N/A
549.051	RECEIVER	FAST_SENDER
550.248	SLOW_SENDER1	N/A
551.465	FAST_SENDER	N/A
557.544	RECEIVER	FAST_SENDER
562.122	SLOW_SENDER1	N/A
564.050	FAST_SENDER	N/A
569.767	RECEIVER	FAST_SENDER
572.196	FAST_SENDER	N/A
572.968	RECEIVER	FAST_SENDER
574.042	SLOW_SENDER1	N/A
575.377	FAST_SENDER	N/A
581.281	RECEIVER	FAST_SENDER
583.688	FAST_SENDER	N/A
584.453	RECEIVER	FAST_SENDER
585.946	SLOW_SENDER1	N/A
586.863	FAST_SENDER	N/A
592.880	RECEIVER	FAST_SENDER
595.319	FAST_SENDER	N/A
596.111	RECEIVER	FAST_SENDER
597.834	SLOW_SENDER1	N/A
598.511	FAST_SENDER	N/A
604.312	RECEIVER	FAST_SENDER
609.747	SLOW_SENDER1	N/A
611.006	FAST_SENDER	N/A
621.641	SLOW_SENDER1	N/A
623.321	FAST_SENDER	N/A
629.411	RECEIVER	FAST_SENDER
631.850	FAST_SENDER	N/A
632.599	RECEIVER	FAST_SENDER
633.536	SLOW_SENDER1	N/A
635.005	FAST_SENDER	N/A
645.428	SLOW_SENDER1	N/A
647.558	FAST_SENDER	N/A
653.448	RECEIVER	FAST_SENDER
655.849	FAST_SENDER	N/A
656.623	RECEIVER	FAST_SENDER
657.308	SLOW_SENDER1	N/A
659.023	FAST_SENDER	N/A
664.703	RECEIVER	FAST_SENDER
667.139	FAST_SENDER	N/A
667.942	RECEIVER	FAST_SENDER
669.199	SLOW_SENDER1	N/A
670.370	FAST_SENDER	N/A
676.653	RECEIVER	FAST_SENDER
679.098	FAST_SENDER	N/A
679.810	RECEIVER	FAST_SENDER
681.115	SLOW_SENDER1	N/A
682.233	FAST_SENDER	N/A
688.247	RECEIVER	FAST_SENDER
690.685	FAST_SENDER	N/A
691.483	RECEIVER	FAST_SENDER
693.008	SLOW_SENDER1	N/A
693.901	FAST_SENDER	N/A
699.837	RECEIVER	FAST_SENDER
702.253	FAST_SENDER	N/A
702.997	RECEIVER	FAST_SENDER
704.881	SLOW_SENDER1	N/A
705.437	FAST_SENDER	N/A
711.355	RECEIVER	FAST_SENDER
713.769	FAST_SENDER	N/A
714.529	RECEIVER	FAST_SENDER
716.757	SLOW_SENDER1	N/A
716.966	FAST_SENDER	N/A
723.045	RECEIVER	FAST_SENDER
725.455	FAST_SENDER	N/A
726.195	RECEIVER	FAST_SENDER
728.621	FAST_SENDER	N/A
728.645	SLOW_SENDER1	N/A
734.739	RECEIVER	FAST_SENDER
737.146	FAST_SENDER	N/A
737.912	RECEIVER	FAST_SENDER
740.325	FAST_SENDER	N/A
740.646	SLOW_SENDER1	N/A
746.265	RECEIVER	FAST_SENDER
748.694	FAST_SENDER	N/A
749.481	RECEIVER	FAST_SENDER
751.911	FAST_SENDER	N/A
752.552	SLOW_SENDER1	N/A
757.787	RECEIVER	FAST_SENDER
760.232	FAST_SENDER	N/A
760.996	RECEIVER	FAST_SENDER
763.432	FAST_SENDER	N/A
764.425	SLOW_SENDER1	N/A
769.505	RECEIVER	FAST_SENDER
771.937	FAST_SENDER	N/A
772.709	RECEIVER	FAST_SENDER
775.153	FAST_SENDER	N/A
776.315	SLOW_SENDER1	N/A
781.230	RECEIVER	FAST_SENDER
783.663	FAST_SENDER	N/A
784.437	RECEIVER	FAST_SENDER
786.858	FAST_SENDER	N/A
788.186	SLOW_SENDER1	N/A
793.064	RECEIVER	FAST_SENDER
795.507	FAST_SENDER	N/A
796.269	RECEIVER	FAST_SENDER
798.705	FAST_SENDER	N/A
800.051	SLOW_SENDER1	N/A
804.534	RECEIVER	FAST_SENDER
806.937	FAST_SENDER	N/A
807.699	RECEIVER	FAST_SENDER
810.132	FAST_SENDER	N/A
811.950	SLOW_SENDER1	N/A
822.723	FAST_SENDER	N/A
823.847	SLOW_SENDER1	N/A
828.856	RECEIVER	FAST_SENDER
831.289	FAST_SENDER	N/A
832.044	RECEIVER	FAST_SENDER
834.455	FAST_SENDER	N/A
835.746	SLOW_SENDER1	N/A
840.180	RECEIVER	FAST_SENDER
842.597	FAST_SENDER	N/A
843.384	RECEIVER	FAST_SENDER
845.795	FAST_SENDER	N/A
847.611	SLOW_SENDER1	N/A
852.088	RECEIVER	FAST_SENDER
854.531	FAST_SENDER	N/A
855.298	RECEIVER	FAST_SENDER
857.748	FAST_SENDER	N/A
859.612	SLOW_SENDER1	N/A
863.856	RECEIVER	FAST_SENDER
866.262	FAST_SENDER	N/A
867.028	RECEIVER	FAST_SENDER
869.430	FAST_SENDER	N/A
871.527	SLOW_SENDER1	N/A
875.183	RECEIVER	FAST_SENDER
877.594	FAST_SENDER	N/A
878.361	RECEIVER	FAST_SENDER
880.796	FAST_SENDER	N/A
883.391	SLOW_SENDER1	N/A
886.861	RECEIVER	FAST_SENDER
889.286	FAST_SENDER	N/A
890.049	RECEIVER	FAST_SENDER
892.458	FAST_SENDER	N/A
895.274	SLOW_SENDER1	N/A
898.251	RECEIVER	FAST_SENDER
900.674	FAST_SENDER	N/A
901.448	RECEIVER	FAST_SENDER
903.898	FAST_SENDER	N/A
907.154	SLOW_SENDER1	N/A
909.918	RECEIVER	FAST_SENDER
912.363	FAST_SENDER	N/A
913.127	RECEIVER	FAST_SENDER
915.545	FAST_SENDER	N/A
919.024	SLOW_SENDER1	N/A
921.686	RECEIVER	FAST_SENDER
924.102	FAST_SENDER	N/A
924.866	RECEIVER	FAST_SENDER
927.275	FAST_SENDER	N/A
930.912	SLOW_SENDER1	N/A
933.599	RECEIVER	FAST_SENDER
936.044	FAST_SENDER	N/A
936.814	RECEIVER	FAST_SENDER
939.236	FAST_SENDER	N/A
942.832	SLOW_SENDER1	N/A
945.234	RECEIVER	FAST_SENDER
947.650	FAST_SENDER	N/A
954.747	SLOW_SENDER1	N/A
958.261	RECEIVER	FAST_SENDER
960.700	FAST_SENDER	N/A
966.651	SLOW_SENDER1	N/A
966.655	RECEIVER	FAST_SENDER
967.405	RECEIVER	SLOW_SENDER1
969.064	FAST_SENDER	N/A
974.816	RECEIVER	FAST_SENDER
977.247	FAST_SENDER	N/A
978.572	SLOW_SENDER1	N/A
983.483	RECEIVER	FAST_SENDER
985.931	FAST_SENDER	N/A
986.698	RECEIVER	FAST_SENDER
989.126	FAST_SENDER	N/A
990.450	SLOW_SENDER1	N/A
995.594	RECEIVER	FAST_SENDER
997.994	FAST_SENDER	N/A
998.754	RECEIVER	FAST_SENDER
1001.159	FAST_SENDER	N/A
1002.349	SLOW_SENDER1	N/A
1006.945	RECEIVER	FAST_SENDER
1009.371	FAST_SENDER	N/A
1010.147	RECEIVER	FAST_SENDER
1012.549	FAST_SENDER	N/A
1014.224	SLOW_SENDER1	N/A
1018.337	RECEIVER	FAST_SENDER
1020.757	FAST_SENDER	N/A
1021.517	RECEIVER	FAST_SENDER
1026.227	SLOW_SENDER1	N/A
1029.165	FAST_SENDER	N/A
1029.913	RECEIVER	FAST_SENDER
1032.318	FAST_SENDER	N/A
1038.113	SLOW_SENDER1	N/A
1038.419	RECEIVER	FAST_SENDER
1045.881	FAST_SENDER	N/A
1046.634	RECEIVER	FAST_SENDER
1049.057	FAST_SENDER	N/A
1050.011	SLOW_SENDER1	N/A
1054.511	RECEIVER	FAST_SENDER
1056.915	FAST_SENDER	N/A
1057.675	RECEIVER	FAST_SENDER
1060.108	FAST_SENDER	N/A
1061.903	SLOW_SENDER1	N/A
1066.304	RECEIVER	FAST_SENDER
1068.730	FAST_SENDER	N/A
1069.470	RECEIVER	FAST_SENDER
1071.888	FAST_SENDER	N/A
1073.803	SLOW_SENDER1	N/A
1078.012	RECEIVER	FAST_SENDER
1080.423	FAST_SENDER	N/A
1081.203	RECEIVER	FAST_SENDER
1083.631	FAST_SENDER	N/A
1085.709	SLOW_SENDER1	N/A
1090.335	RECEIVER	FAST_SENDER
1092.741	FAST_SENDER	N/A
1093.505	RECEIVER	FAST_SENDER
1095.912	FAST_SENDER	N/A
1097.619	SLOW_SENDER1	N/A
1102.665	RECEIVER	FAST_SENDER
1105.081	FAST_SENDER	N/A
1105.845	RECEIVER	FAST_SENDER
1108.287	FAST_SENDER	N/A
1109.520	SLOW_SENDER1	N/A
1114.041	RECEIVER	FAST_SENDER
1116.454	FAST_SENDER	N/A
1117.220	RECEIVER	FAST_SENDER
1119.650	FAST_SENDER	N/A
1121.405	SLOW_SENDER1	N/A
1125.673	RECEIVER	FAST_SENDER
1128.093	FAST_SENDER	N/A
1128.867	RECEIVER	FAST_SENDER
1131.288	FAST_SENDER	N/A
1133.407	SLOW_SENDER1	N/A
1137.063	RECEIVER	FAST_SENDER
1139.496	FAST_SENDER	N/A
1140.234	RECEIVER	FAST_SENDER
1142.655	FAST_SENDER	N/A
1145.292	SLOW_SENDER1	N/A
1148.735	RECEIVER	FAST_SENDER
1151.151	FAST_SENDER	N/A
1151.955	RECEIVER	FAST_SENDER
1154.395	FAST_SENDER	N/A
1157.179	SLOW_SENDER1	N/A
1160.697	RECEIVER	FAST_SENDER
1163.103	FAST_SENDER	N/A
1163.818	RECEIVER	FAST_SENDER
1166.241	FAST_SENDER	N/A
1169.067	SLOW_SENDER1	N/A
1171.927	RECEIVER	FAST_SENDER
1174.342	FAST_SENDER	N/A
1175.074	RECEIVER	FAST_SENDER
1177.496	FAST_SENDER	N/A
1180.968	SLOW_SENDER1	N/A
1187.657	RECEIVER	FAST_SENDER
1189.747	FAST_SENDER	N/A
1192.848	SLOW_SENDER1	N/A
1195.726	RECEIVER	FAST_SENDER
1198.155	FAST_SENDER	N/A
1204.283	RECEIVER	FAST_SENDER
1204.759	SLOW_SENDER1	N/A
1206.717	FAST_SENDER	N/A
1213.041	RECEIVER	FAST_SENDER
1215.477	FAST_SENDER	N/A
1216.648	SLOW_SENDER1	N/A
1221.470	RECEIVER	FAST_SENDER
1223.919	FAST_SENDER	N/A
1224.713	RECEIVER	FAST_SENDER
1227.157	FAST_SENDER	N/A
1228.521	SLOW_SENDER1	N/A
1233.514	RECEIVER	FAST_SENDER
1235.945	FAST_SENDER	N/A
1236.698	RECEIVER	FAST_SENDER
1239.113	FAST_SENDER	N/A
1240.390	SLOW_SENDER1	N/A
1245.571	RECEIVER	FAST_SENDER
1247.983	FAST_SENDER	N/A
1248.780	RECEIVER	FAST_SENDER
1251.204	FAST_SENDER	N/A
1252.289	SLOW_SENDER1	N/A
1261.261	RECEIVER	FAST_SENDER
1263.681	FAST_SENDER	N/A
1264.180	SLOW_SENDER1	N/A
1270.371	RECEIVER	FAST_SENDER
1272.812	FAST_SENDER	N/A
1276.089	SLOW_SENDER1	N/A
1278.966	RECEIVER	FAST_SENDER
1281.411	FAST_SENDER	N/A
1282.209	RECEIVER	FAST_SENDER
1284.614	FAST_SENDER	N/A
1287.953	SLOW_SENDER1	N/A
1290.739	RECEIVER	FAST_SENDER
1293.176	FAST_SENDER	N/A
1293.906	RECEIVER	FAST_SENDER
1296.312	FAST_SENDER	N/A
1299.840	SLOW_SENDER1	N/A
1302.615	RECEIVER	FAST_SENDER
1305.058	FAST_SENDER	N/A
1305.792	RECEIVER	FAST_SENDER
1308.221	FAST_SENDER	N/A
1311.714	SLOW_SENDER1	N/A
1314.192	RECEIVER	FAST_SENDER
1316.637	FAST_SENDER	N/A
1317.415	RECEIVER	FAST_SENDER
1319.829	FAST_SENDER	N/A
1323.604	SLOW_SENDER1	N/A
1326.187	RECEIVER	FAST_SENDER
1328.632	FAST_SENDER	N/A
1329.406	RECEIVER	FAST_SENDER
1331.852	FAST_SENDER	N/A
1335.493	SLOW_SENDER1	N/A
1338.144	RECEIVER	FAST_SENDER
1340.585	FAST_SENDER	N/A
1341.345	RECEIVER	FAST_SENDER
1343.784	FAST_SENDER	N/A
1347.386	SLOW_SENDER1	N/A
1349.828	RECEIVER	FAST_SENDER
1352.255	FAST_SENDER	N/A
1359.292	SLOW_SENDER1	N/A
1362.911	RECEIVER	FAST_SENDER
1365.338	FAST_SENDER	N/A
1370.881	RECEIVER	FAST_SENDER
1371.212	SLOW_SENDER1	N/A
1372.030	RECEIVER	SLOW_SENDER1
1373.310	FAST_SENDER	N/A
1379.224	RECEIVER	FAST_SENDER
1381.646	FAST_SENDER	N/A
1383.105	SLOW_SENDER1	N/A
1387.620	RECEIVER	FAST_SENDER
1390.052	FAST_SENDER	N/A
1390.783	RECEIVER	FAST_SENDER
1393.222	FAST_SENDER	N/A
1395.024	SLOW_SENDER1	N/A
1399.404	RECEIVER	FAST_SENDER
1401.812	FAST_SENDER	N/A
1402.582	RECEIVER	FAST_SENDER
1405.022	FAST_SENDER	N/A
1407.026	SLOW_SENDER1	N/A
1410.825	RECEIVER	FAST_SENDER
1413.269	FAST_SENDER	N/A
1414.060	RECEIVER	FAST_SENDER
1416.463	FAST_SENDER	N/A
1418.926	SLOW_SENDER1	N/A
1422.152	RECEIVER	FAST_SENDER
1429.029	FAST_SENDER	N/A
1429.808	RECEIVER	FAST_SENDER
1430.809	SLOW_SENDER1	N/A
1432.237	FAST_SENDER	N/A
1438.177	RECEIVER	FAST_SENDER
1440.617	FAST_SENDER	N/A
1441.348	RECEIVER	FAST_SENDER
1442.691	SLOW_SENDER1	N/A
1443.782	FAST_SENDER	N/A
1449.727	RECEIVER	FAST_SENDER
1452.152	FAST_SENDER	N/A
1452.914	RECEIVER	FAST_SENDER
1454.600	SLOW_SENDER1	N/A
1455.353	FAST_SENDER	N/A
1461.166	RECEIVER	FAST_SENDER
1463.593	FAST_SENDER	N/A
1464.326	RECEIVER	FAST_SENDER
1466.499	SLOW_SENDER1	N/A
1466.748	FAST_SENDER	N/A
1472.827	RECEIVER	FAST_SENDER
1475.269	FAST_SENDER	N/A
1476.014	RECEIVER	FAST_SENDER
1478.388	SLOW_SENDER1	N/A
1478.415	FAST_SENDER	N/A
1484.815	RECEIVER	FAST_SENDER
1487.261	FAST_SENDER	N/A
1490.276	SLOW_SENDER1	N/A
1497.885	RECEIVER	FAST_SENDER
1500.302	FAST_SENDER	N/A
1502.159	SLOW_SENDER1	N/A
1506.411	RECEIVER	FAST_SENDER
1508.815	FAST_SENDER	N/A
1509.564	RECEIVER	FAST_SENDER
1512.000	FAST_SENDER	N/A
1514.161	SLOW_SENDER1	N/A
1518.392	RECEIVER	FAST_SENDER
1520.810	FAST_SENDER	N/A
1521.594	RECEIVER	FAST_SENDER
1524.038	FAST_SENDER	N/A
1526.051	SLOW_SENDER1	N/A
1530.323	RECEIVER	FAST_SENDER
1532.758	FAST_SENDER	N/A
1533.519	RECEIVER	FAST_SENDER
1535.939	FAST_SENDER	N/A
1537.931	SLOW_SENDER1	N/A
1541.679	RECEIVER	FAST_SENDER
1548.447	FAST_SENDER	N/A
1549.199	RECEIVER	FAST_SENDER
1549.812	SLOW_SENDER1	N/A
1551.621	FAST_SENDER	N/A
1557.304	RECEIVER	FAST_SENDER
1559.704	FAST_SENDER	N/A
1560.466	RECEIVER	FAST_SENDER
1561.676	SLOW_SENDER1	N/A
1562.870	FAST_SENDER	N/A
1568.973	RECEIVER	FAST_SENDER
1571.417	FAST_SENDER	N/A
1572.182	RECEIVER	FAST_SENDER
1573.597	SLOW_SENDER1	N/A
1574.598	FAST_SENDER	N/A
1580.547	RECEIVER	FAST_SENDER
1582.968	FAST_SENDER	N/A
1583.732	RECEIVER	FAST_SENDER
1585.484	SLOW_SENDER1	N/A
1586.163	FAST_SENDER	N/A
1591.681	RECEIVER	FAST_SENDER
1594.103	FAST_SENDER	N/A
1594.845	RECEIVER	FAST_SENDER
1597.267	FAST_SENDER	N/A
1597.374	SLOW_SENDER1	N/A
1603.347	RECEIVER	FAST_SENDER
1609.376	SLOW_SENDER1	N/A
1609.860	FAST_SENDER	N/A
1610.135	RECEIVER	SLOW_SENDER1
1615.769	RECEIVER	FAST_SENDER
1618.218	FAST_SENDER	N/A
1619.023	RECEIVER	FAST_SENDER
1621.250	SLOW_SENDER1	N/A
1621.454	FAST_SENDER	N/A
1628.105	RECEIVER	FAST_SENDER
1630.550	FAST_SENDER	N/A
1631.281	RECEIVER	FAST_SENDER
1633.161	SLOW_SENDER1	N/A
1633.700	FAST_SENDER	N/A
1639.814	RECEIVER	FAST_SENDER
1642.264	FAST_SENDER	N/A
1645.025	SLOW_SENDER1	N/A
1654.748	FAST_SENDER	N/A
1656.903	SLOW_SENDER1	N/A
1661.473	RECEIVER	FAST_SENDER
1663.885	FAST_SENDER	N/A
1664.690	RECEIVER	FAST_SENDER
1667.127	FAST_SENDER	N/A
1668.778	SLOW_SENDER1	N/A
1673.166	RECEIVER	FAST_SENDER
1675.582	FAST_SENDER	N/A
1676.365	RECEIVER	FAST_SENDER
1678.802	FAST_SENDER	N/A
1680.668	SLOW_SENDER1	N/A
1685.137	RECEIVER	FAST_SENDER
1687.569	FAST_SENDER	N/A
1688.312	RECEIVER	FAST_SENDER
1690.742	FAST_SENDER	N/A
1692.567	SLOW_SENDER1	N/A
1697.189	RECEIVER	FAST_SENDER
1699.613	FAST_SENDER	N/A
1700.418	RECEIVER	FAST_SENDER
1702.848	FAST_SENDER	N/A
1704.470	SLOW_SENDER1	N/A
1708.558	RECEIVER	FAST_SENDER
1711.007	FAST_SENDER	N/A
1711.800	RECEIVER	FAST_SENDER
1714.233	FAST_SENDER	N/A
1716.473	SLOW_SENDER1	N/A
1719.960	RECEIVER	FAST_SENDER
1722.404	FAST_SENDER	N/A
1723.151	RECEIVER	FAST_SENDER
1725.570	FAST_SENDER	N/A
1728.351	SLOW_SENDER1	N/A
1731.205	RECEIVER	FAST_SENDER
1733.642	FAST_SENDER	N/A
1734.410	RECEIVER	FAST_SENDER
1736.857	FAST_SENDER	N/A
1740.243	SLOW_SENDER1	N/A
1742.713	RECEIVER	FAST_SENDER
1745.157	FAST_SENDER	N/A
1752.114	SLOW_SENDER1	N/A
1755.722	RECEIVER	FAST_SENDER
1758.130	FAST_SENDER	N/A
1764.003	SLOW_SENDER1	N/A
1764.338	RECEIVER	FAST_SENDER
1771.503	FAST_SENDER	N/A
1772.235	RECEIVER	FAST_SENDER
1774.645	FAST_SENDER	N/A
1775.904	SLOW_SENDER1	N/A
1781.068	RECEIVER	FAST_SENDER
1783.483	FAST_SENDER	N/A
1784.224	RECEIVER	FAST_SENDER
1786.635	FAST_SENDER	N/A
1787.787	SLOW_SENDER1	N/A
1792.362	RECEIVER	FAST_SENDER
1794.768	FAST_SENDER	N/A
1795.540	RECEIVER	FAST_SENDER
1797.971	FAST_SENDER	N/A
1799.660	SLOW_SENDER1	N/A
1804.849	RECEIVER	FAST_SENDER
1807.272	FAST_SENDER	N/A
1808.004	RECEIVER	FAST_SENDER
1810.431	FAST_SENDER	N/A
1811.563	SLOW_SENDER1	N/A
1816.045	RECEIVER	FAST_SENDER
1818.451	FAST_SENDER	N/A
1819.170	RECEIVER	FAST_SENDER
1821.595	FAST_SENDER	N/A
1823.466	SLOW_SENDER1	N/A
1827.737	RECEIVER	FAST_SENDER
1830.162	FAST_SENDER	N/A
1830.926	RECEIVER	FAST_SENDER
1833.346	FAST_SENDER	N/A
1835.372	SLOW_SENDER1	N/A
1839.296	RECEIVER	FAST_SENDER
1841.744	FAST_SENDER	N/A
1842.522	RECEIVER	FAST_SENDER
1844.928	FAST_SENDER	N/A
1847.287	SLOW_SENDER1	N/A
1850.825	RECEIVER	FAST_SENDER
1853.255	FAST_SENDER	N/A
1854.042	RECEIVER	FAST_SENDER
1856.462	FAST_SENDER	N/A
1859.187	SLOW_SENDER1	N/A
1862.229	RECEIVER	FAST_SENDER
1864.645	FAST_SENDER	N/A
1865.425	RECEIVER	FAST_SENDER
1867.833	FAST_SENDER	N/A
1871.051	SLOW_SENDER1	N/A
1873.858	RECEIVER	FAST_SENDER
1876.294	FAST_SENDER	N/A
1882.967	SLOW_SENDER1	N/A
1888.656	FAST_SENDER	N/A
1894.284	RECEIVER	FAST_SENDER
1894.852	SLOW_SENDER1	N/A
1895.612	RECEIVER	SLOW_SENDER1
1896.705	FAST_SENDER	N/A
1902.822	RECEIVER	FAST_SENDER
1905.258	FAST_SENDER	N/A
1906.005	RECEIVER	FAST_SENDER
1906.756	SLOW_SENDER1	N/A
1908.442	FAST_SENDER	N/A
1914.367	RECEIVER	FAST_SENDER
1918.627	SLOW_SENDER1	N/A
1920.810	FAST_SENDER	N/A
1930.494	SLOW_SENDER1	N/A
1931.544	RECEIVER	FAST_SENDER
1933.959	FAST_SENDER	N/A
1939.735	RECEIVER	FAST_SENDER
1942.155	FAST_SENDER	N/A
1942.383	SLOW_SENDER1	N/A
1948.149	RECEIVER	FAST_SENDER
1950.563	FAST_SENDER	N/A
1954.305	SLOW_SENDER1	N/A
1962.923	FAST_SENDER	N/A
1966.190	SLOW_SENDER1	N/A
1969.116	RECEIVER	FAST_SENDER
1971.536	FAST_SENDER	N/A
1972.297	RECEIVER	FAST_SENDER
1974.708	FAST_SENDER	N/A
1978.091	SLOW_SENDER1	N/A
1980.354	RECEIVER	FAST_SENDER
1982.798	FAST_SENDER	N/A
1983.555	RECEIVER	FAST_SENDER
1986.001	FAST_SENDER	N/A
1990.007	SLOW_SENDER1	N/A
1998.791	FAST_SENDER	N/A
2001.923	SLOW_SENDER1	N/A
2004.661	RECEIVER	FAST_SENDER
2007.073	FAST_SENDER	N/A
2007.829	RECEIVER	FAST_SENDER
2010.230	FAST_SENDER	N/A
2013.843	SLOW_SENDER1	N/A
2016.138	RECEIVER	FAST_SENDER
2018.583	FAST_SENDER	N/A
2019.379	RECEIVER	FAST_SENDER
2021.785	FAST_SENDER	N/A
2025.735	SLOW_SENDER1	N/A
2027.371	RECEIVER	FAST_SENDER
2029.802	FAST_SENDER	N/A
2035.715	RECEIVER	FAST_SENDER
2037.620	SLOW_SENDER1	N/A
2038.159	FAST_SENDER	N/A
2038.403	RECEIVER	SLOW_SENDER1
2044.039	RECEIVER	FAST_SENDER
2046.462	FAST_SENDER	N/A
2047.225	RECEIVER	FAST_SENDER
2049.538	SLOW_SENDER1	N/A
2049.663	FAST_SENDER	N/A
2056.315	RECEIVER	FAST_SENDER
2058.760	FAST_SENDER	N/A
2059.511	RECEIVER	FAST_SENDER
2061.429	SLOW_SENDER1	N/A
2061.939	FAST_SENDER	N/A
2067.515	RECEIVER	FAST_SENDER
2069.950	FAST_SENDER	N/A
2070.704	RECEIVER	FAST_SENDER
2073.132	FAST_SENDER	N/A
2073.316	SLOW_SENDER1	N/A
2079.316	RECEIVER	FAST_SENDER
2081.751	FAST_SENDER	N/A
2082.487	RECEIVER	FAST_SENDER
2084.925	FAST_SENDER	N/A
2085.199	SLOW_SENDER1	N/A
2091.035	RECEIVER	FAST_SENDER
2093.477	FAST_SENDER	N/A
2094.291	RECEIVER	FAST_SENDER
2096.739	FAST_SENDER	N/A
2097.102	SLOW_SENDER1	N/A
2103.134	RECEIVER	FAST_SENDER
2105.539	FAST_SENDER	N/A
2106.335	RECEIVER	FAST_SENDER
2108.778	FAST_SENDER	N/A
2109.000	SLOW_SENDER1	N/A
2114.814	RECEIVER	FAST_SENDER
2117.246	FAST_SENDER	N/A
2117.975	RECEIVER	FAST_SENDER
2120.413	FAST_SENDER	N/A
2121.001	SLOW_SENDER1	N/A
2126.755	RECEIVER	FAST_SENDER
2132.893	SLOW_SENDER1	N/A
2133.466	FAST_SENDER	N/A
2139.356	RECEIVER	FAST_SENDER
2141.768	FAST_SENDER	N/A
2142.543	RECEIVER	FAST_SENDER
2144.757	SLOW_SENDER1	N/A
2149.756	FAST_SENDER	N/A
2150.485	RECEIVER	FAST_SENDER
2152.891	FAST_SENDER	N/A
2156.628	SLOW_SENDER1	N/A
2158.757	RECEIVER	FAST_SENDER
2161.202	FAST_SENDER	N/A
2161.976	RECEIVER	FAST_SENDER
2164.423	FAST_SENDER	N/A
2168.525	SLOW_SENDER1	N/A
2170.300	RECEIVER	FAST_SENDER
2172.709	FAST_SENDER	N/A
2173.493	RECEIVER	FAST_SENDER
2175.905	FAST_SENDER	N/A
2180.444	SLOW_SENDER1	N/A
2181.726	RECEIVER	FAST_SENDER
2184.134	FAST_SENDER	N/A
2184.886	RECEIVER	FAST_SENDER
2187.324	FAST_SENDER	N/A
2192.319	SLOW_SENDER1	N/A
2193.292	RECEIVER	FAST_SENDER
2195.702	FAST_SENDER	N/A
2196.429	RECEIVER	FAST_SENDER
2203.919	FAST_SENDER	N/A
2204.207	SLOW_SENDER1	N/A
2214.706	RECEIVER	FAST_SENDER
2216.118	SLOW_SENDER1	N/A
2217.125	FAST_SENDER	N/A
2223.279	RECEIVER	FAST_SENDER
2228.015	SLOW_SENDER1	N/A
2228.790	RECEIVER	SLOW_SENDER1
2230.194	FAST_SENDER	N/A
2236.288	RECEIVER	FAST_SENDER
2238.733	FAST_SENDER	N/A
2239.489	RECEIVER	FAST_SENDER
2239.931	SLOW_SENDER1	N/A
2241.903	FAST_SENDER	N/A
2247.689	RECEIVER	FAST_SENDER
2250.123	FAST_SENDER	N/A
2250.876	RECEIVER	FAST_SENDER
2251.831	SLOW_SENDER1	N/A
2253.302	FAST_SENDER	N/A
2258.909	RECEIVER	FAST_SENDER
2261.359	FAST_SENDER	N/A
2262.171	RECEIVER	FAST_SENDER
2263.721	SLOW_SENDER1	N/A
2264.615	FAST_SENDER	N/A
2270.804	RECEIVER	FAST_SENDER
2273.208	FAST_SENDER	N/A
2275.621	SLOW_SENDER1	N/A
2283.787	RECEIVER	FAST_SENDER
2286.203	FAST_SENDER	N/A
2287.499	SLOW_SENDER1	N/A
2292.498	RECEIVER	FAST_SENDER
2294.945	FAST_SENDER	N/A
2295.697	RECEIVER	FAST_SENDER
2299.372	SLOW_SENDER1	N/A
2302.980	FAST_SENDER	N/A
2309.013	RECEIVER	FAST_SENDER
2311.267	SLOW_SENDER1	N/A
2312.021	RECEIVER	SLOW_SENDER1
2315.949	FAST_SENDER	N/A
2321.620	RECEIVER	FAST_SENDER
2323.145	SLOW_SENDER1	N/A
2324.045	FAST_SENDER	N/A
2329.815	RECEIVER	FAST_SENDER
2332.253	FAST_SENDER	N/A
2335.046	SLOW_SENDER1	N/A
2337.963	RECEIVER	FAST_SENDER
2340.380	FAST_SENDER	N/A
2341.147	RECEIVER	FAST_SENDER
2343.574	FAST_SENDER	N/A
2346.955	SLOW_SENDER1	N/A
2349.742	RECEIVER	FAST_SENDER
2352.165	FAST_SENDER	N/A
2352.914	RECEIVER	FAST_SENDER
2355.354	FAST_SENDER	N/A
2358.874	SLOW_SENDER1	N/A
2361.242	RECEIVER	FAST_SENDER
2363.642	FAST_SENDER	N/A
2364.387	RECEIVER	FAST_SENDER
2366.799	FAST_SENDER	N/A
2370.766	SLOW_SENDER1	N/A
2372.881	RECEIVER	FAST_SENDER
2375.323	FAST_SENDER	N/A
2376.131	RECEIVER	FAST_SENDER
2378.572	FAST_SENDER	N/A
2382.679	SLOW_SENDER1	N/A
2384.172	RECEIVER	FAST_SENDER
2386.584	FAST_SENDER	N/A
2387.344	RECEIVER	FAST_SENDER
2389.790	FAST_SENDER	N/A
2394.569	SLOW_SENDER1	N/A
2395.715	RECEIVER	FAST_SENDER
2398.148	FAST_SENDER	N/A
2398.932	RECEIVER	FAST_SENDER
2401.354	FAST_SENDER	N/A
2406.461	SLOW_SENDER1	N/A
2407.107	RECEIVER	FAST_SENDER
2409.545	FAST_SENDER	N/A
2418.463	SLOW_SENDER1	N/A
2419.981	RECEIVER	FAST_SENDER
2422.397	FAST_SENDER	N/A
2427.908	RECEIVER	FAST_SENDER
2430.325	FAST_SENDER	N/A
2430.360	SLOW_SENDER1	N/A
2431.065	RECEIVER	FAST_SENDER
2433.478	FAST_SENDER	N/A
2439.454	RECEIVER	FAST_SENDER
2441.895	FAST_SENDER	N/A
2442.363	SLOW_SENDER1	N/A
2442.670	RECEIVER	FAST_SENDER
2454.271	SLOW_SENDER1	N/A
2454.422	FAST_SENDER	N/A
2460.904	RECEIVER	FAST_SENDER
2463.338	FAST_SENDER	N/A
2464.107	RECEIVER	FAST_SENDER
2466.158	SLOW_SENDER1	N/A
2466.534	FAST_SENDER	N/A
2472.389	RECEIVER	FAST_SENDER
2474.794	FAST_SENDER	N/A
2475.567	RECEIVER	FAST_SENDER
2477.983	FAST_SENDER	N/A
2478.044	SLOW_SENDER1	N/A
2483.581	RECEIVER	FAST_SENDER
2486.021	FAST_SENDER	N/A
2486.805	RECEIVER	FAST_SENDER
2489.242	FAST_SENDER	N/A
2490.047	SLOW_SENDER1	N/A
2500.120	RECEIVER	FAST_SENDER
2501.935	SLOW_SENDER1	N/A
2502.561	FAST_SENDER	N/A
2508.826	RECEIVER	FAST_SENDER
2511.260	FAST_SENDER	N/A
2513.813	SLOW_SENDER1	N/A
2517.197	RECEIVER	FAST_SENDER
2519.637	FAST_SENDER	N/A
2520.396	RECEIVER	FAST_SENDER
2522.796	FAST_SENDER	N/A
2525.682	SLOW_SENDER1	N/A
2529.042	RECEIVER	FAST_SENDER
2535.885	FAST_SENDER	N/A
2536.655	RECEIVER	FAST_SENDER
2537.571	SLOW_SENDER1	N/A
2539.072	FAST_SENDER	N/A
2544.921	RECEIVER	FAST_SENDER
2547.367	FAST_SENDER	N/A
2548.136	RECEIVER	FAST_SENDER
2549.461	SLOW_SENDER1	N/A
2550.562	FAST_SENDER	N/A
2556.585	RECEIVER	FAST_SENDER
2561.330	SLOW_SENDER1	N/A
2563.456	FAST_SENDER	N/A
2569.692	RECEIVER	FAST_SENDER
2572.127	FAST_SENDER	N/A
2572.878	RECEIVER	FAST_SENDER
2573.196	SLOW_SENDER1	N/A
2575.317	FAST_SENDER	N/A
2581.279	RECEIVER	FAST_SENDER
2583.728	FAST_SENDER	N/A
2584.498	RECEIVER	FAST_SENDER
2585.114	SLOW_SENDER1	N/A
2586.926	FAST_SENDER	N/A
2592.429	RECEIVER	FAST_SENDER
2594.870	FAST_SENDER	N/A
2595.669	RECEIVER	FAST_SENDER
2596.984	SLOW_SENDER1	N/A
2598.109	FAST_SENDER	N/A
2604.109	RECEIVER	FAST_SENDER
2606.519	FAST_SENDER	N/A
2607.258	RECEIVER	FAST_SENDER
2608.899	SLOW_SENDER1	N/A
2609.685	FAST_SENDER	N/A
2615.535	RECEIVER	FAST_SENDER
2617.955	FAST_SENDER	N/A
2618.740	RECEIVER	FAST_SENDER
2620.779	SLOW_SENDER1	N/A
2621.146	FAST_SENDER	N/A
2626.811	RECEIVER	FAST_SENDER
2629.236	FAST_SENDER	N/A
2630.004	RECEIVER	FAST_SENDER
2632.415	FAST_SENDER	N/A
2632.674	SLOW_SENDER1	N/A
2638.580	RECEIVER	FAST_SENDER
2641.009	FAST_SENDER	N/A
2641.774	RECEIVER	FAST_SENDER
2644.219	FAST_SENDER	N/A
2644.582	SLOW_SENDER1	N/A
2650.546	RECEIVER	FAST_SENDER
2652.984	FAST_SENDER	N/A
2653.769	RECEIVER	FAST_SENDER
2656.180	FAST_SENDER	N/A
2656.485	SLOW_SENDER1	N/A
2662.453	RECEIVER	FAST_SENDER
2664.881	FAST_SENDER	N/A
2665.689	RECEIVER	FAST_SENDER
2668.375	SLOW_SENDER1	N/A
2677.498	FAST_SENDER	N/A
2680.272	SLOW_SENDER1	N/A
2683.161	RECEIVER	FAST_SENDER
2685.591	FAST_SENDER	N/A
2691.266	RECEIVER	FAST_SENDER
2692.173	SLOW_SENDER1	N/A
2692.913	RECEIVER	SLOW_SENDER1
2693.709	FAST_SENDER	N/A
2699.759	RECEIVER	FAST_SENDER
2702.171	FAST_SENDER	N/A
2702.952	RECEIVER	FAST_SENDER
2704.056	SLOW_SENDER1	N/A
2705.368	FAST_SENDER	N/A
2711.474	RECEIVER	FAST_SENDER
2713.890	FAST_SENDER	N/A
2714.673	RECEIVER	FAST_SENDER
2715.942	SLOW_SENDER1	N/A
2717.096	FAST_SENDER	N/A
2722.925	RECEIVER	FAST_SENDER
2725.357	FAST_SENDER	N/A
2726.121	RECEIVER	FAST_SENDER
2727.834	SLOW_SENDER1	N/A
2728.532	FAST_SENDER	N/A
2734.417	RECEIVER	FAST_SENDER
2736.848	FAST_SENDER	N/A
2737.615	RECEIVER	FAST_SENDER
2739.728	SLOW_SENDER1	N/A
2740.026	FAST_SENDER	N/A
2745.738	RECEIVER	FAST_SENDER
2748.174	FAST_SENDER	N/A
2748.912	RECEIVER	FAST_SENDER
2751.353	FAST_SENDER	N/A
2751.599	SLOW_SENDER1	N/A
2756.878	RECEIVER	FAST_SENDER
2759.300	FAST_SENDER	N/A
2760.009	RECEIVER	FAST_SENDER
2762.448	FAST_SENDER	N/A
2763.509	SLOW_SENDER1	N/A
2768.177	RECEIVER	FAST_SENDER
2770.627	FAST_SENDER	N/A
2771.395	RECEIVER	FAST_SENDER
2773.835	FAST_SENDER	N/A
2775.411	SLOW_SENDER1	N/A
2780.323	RECEIVER	FAST_SENDER
2782.747	FAST_SENDER	N/A
2783.527	RECEIVER	FAST_SENDER
2785.947	FAST_SENDER	N/A
2787.312	SLOW_SENDER1	N/A
2792.167	RECEIVER	FAST_SENDER
2794.573	FAST_SENDER	N/A
2795.360	RECEIVER	FAST_SENDER
2797.771	FAST_SENDER	N/A
2799.246	SLOW_SENDER1	N/A
2804.160	RECEIVER	FAST_SENDER
2806.591	FAST_SENDER	N/A
2807.333	RECEIVER	FAST_SENDER
2809.753	FAST_SENDER	N/A
2811.140	SLOW_SENDER1	N/A
2816.024	RECEIVER	FAST_SENDER
2818.448	FAST_SENDER	N/A
2819.229	RECEIVER	FAST_SENDER
2821.666	FAST_SENDER	N/A
2823.014	SLOW_SENDER1	N/A
2827.833	RECEIVER	FAST_SENDER
2830.234	FAST_SENDER	N/A
2830.982	RECEIVER	FAST_SENDER
2834.926	SLOW_SENDER1	N/A
2843.039	FAST_SENDER	N/A
2846.814	SLOW_SENDER1	N/A
2848.977	RECEIVER	FAST_SENDER
2851.420	FAST_SENDER	N/A
2852.148	RECEIVER	FAST_SENDER
2854.563	FAST_SENDER	N/A
2858.715	SLOW_SENDER1	N/A
2860.643	RECEIVER	FAST_SENDER
2863.043	FAST_SENDER	N/A
2863.792	RECEIVER	FAST_SENDER
2866.229	FAST_SENDER	N/A
2870.607	SLOW_SENDER1	N/A
2872.274	RECEIVER	FAST_SENDER
2874.714	FAST_SENDER	N/A
2875.507	RECEIVER	FAST_SENDER
2877.924	FAST_SENDER	N/A
2882.478	SLOW_SENDER1	N/A
2883.802	RECEIVER	FAST_SENDER
2886.215	FAST_SENDER	N/A
2886.980	RECEIVER	FAST_SENDER
2889.411	FAST_SENDER	N/A
2894.378	SLOW_SENDER1	N/A
2895.695	RECEIVER	FAST_SENDER
2898.128	FAST_SENDER	N/A
2898.844	RECEIVER	FAST_SENDER
2901.270	FAST_SENDER	N/A
2906.282	SLOW_SENDER1	N/A
2907.720	RECEIVER	FAST_SENDER
2910.128	FAST_SENDER	N/A
2910.861	RECEIVER	FAST_SENDER
2913.306	FAST_SENDER	N/A
2918.178	SLOW_SENDER1	N/A
2919.553	RECEIVER	FAST_SENDER
2921.983	FAST_SENDER	N/A
2930.098	SLOW_SENDER1	N/A
2934.015	FAST_SENDER	N/A
2939.998	RECEIVER	FAST_SENDER
2941.989	SLOW_SENDER1	N/A
2942.443	FAST_SENDER	N/A
2942.753	RECEIVER	SLOW_SENDER1
2948.455	RECEIVER	FAST_SENDER
2950.900	FAST_SENDER	N/A
2951.654	RECEIVER	FAST_SENDER
2953.897	SLOW_SENDER1	N/A
2954.086	FAST_SENDER	N/A
2959.788	RECEIVER	FAST_SENDER
2962.208	FAST_SENDER	N/A
2962.952	RECEIVER	FAST_SENDER
2965.395	FAST_SENDER	N/A
2965.791	SLOW_SENDER1	N/A
2971.564	RECEIVER	FAST_SENDER
2973.966	FAST_SENDER	N/A
2977.669	SLOW_SENDER1	N/A
2984.376	RECEIVER	FAST_SENDER
2986.803	FAST_SENDER	N/A
2989.580	SLOW_SENDER1	N/A
2992.554	RECEIVER	FAST_SENDER
2994.974	FAST_SENDER	N/A
2995.714	RECEIVER	FAST_SENDER
2998.115	FAST_SENDER	N/A
3001.475	SLOW_SENDER1	N/A
3003.934	RECEIVER	FAST_SENDER
3006.355	FAST_SENDER	N/A
3007.156	RECEIVER	FAST_SENDER
3013.379	SLOW_SENDER1	N/A
3014.946	FAST_SENDER	N/A
3020.853	RECEIVER	FAST_SENDER
3023.296	FAST_SENDER	N/A
3024.042	RECEIVER	FAST_SENDER
3025.278	SLOW_SENDER1	N/A
3026.479	FAST_SENDER	N/A
3032.267	RECEIVER	FAST_SENDER
3034.704	FAST_SENDER	N/A
3035.449	RECEIVER	FAST_SENDER
3037.144	SLOW_SENDER1	N/A
3037.890	FAST_SENDER	N/A
3043.931	RECEIVER	FAST_SENDER
3046.378	FAST_SENDER	N/A
3049.042	SLOW_SENDER1	N/A
3058.601	FAST_SENDER	N/A
3060.942	SLOW_SENDER1	N/A
3064.620	RECEIVER	FAST_SENDER
3067.034	FAST_SENDER	N/A
3067.796	RECEIVER	FAST_SENDER
3070.202	FAST_SENDER	N/A
3072.811	SLOW_SENDER1	N/A
3076.096	RECEIVER	FAST_SENDER
3078.546	FAST_SENDER	N/A
3079.323	RECEIVER	FAST_SENDER
3081.770	FAST_SENDER	N/A
3084.677	SLOW_SENDER1	N/A
3087.397	RECEIVER	FAST_SENDER
3089.839	FAST_SENDER	N/A
3090.598	RECEIVER	FAST_SENDER
3093.022	FAST_SENDER	N/A
3096.587	SLOW_SENDER1	N/A
3099.234	RECEIVER	FAST_SENDER
3101.640	FAST_SENDER	N/A
3102.359	RECEIVER	FAST_SENDER
3104.786	FAST_SENDER	N/A
3108.480	SLOW_SENDER1	N/A
3110.916	RECEIVER	FAST_SENDER
3113.350	FAST_SENDER	N/A
3114.092	RECEIVER	FAST_SENDER
3116.525	FAST_SENDER	N/A
3120.400	SLOW_SENDER1	N/A
3122.734	RECEIVER	FAST_SENDER
3125.173	FAST_SENDER	N/A
3125.938	RECEIVER	FAST_SENDER
3128.357	FAST_SENDER	N/A
3132.270	SLOW_SENDER1	N/A
3133.941	RECEIVER	FAST_SENDER
3136.363	FAST_SENDER	N/A
3137.121	RECEIVER	FAST_SENDER
3139.525	FAST_SENDER	N/A
3144.166	SLOW_SENDER1	N/A
3145.432	RECEIVER	FAST_SENDER
3147.863	FAST_SENDER	N/A
3148.643	RECEIVER	FAST_SENDER
3151.084	FAST_SENDER	N/A
3156.046	SLOW_SENDER1	N/A
3156.721	RECEIVER	FAST_SENDER
3159.162	FAST_SENDER	N/A
3159.934	RECEIVER	FAST_SENDER
3162.354	FAST_SENDER	N/A
3168.048	SLOW_SENDER1	N/A
3168.563	RECEIVER	FAST_SENDER
3170.975	FAST_SENDER	N/A
3171.702	RECEIVER	FAST_SENDER
3174.114	FAST_SENDER	N/A
3179.978	SLOW_SENDER1	N/A
3180.105	RECEIVER	FAST_SENDER
3182.549	FAST_SENDER	N/A
3183.312	RECEIVER	FAST_SENDER
3185.720	FAST_SENDER	N/A
3191.759	RECEIVER	FAST_SENDER
3191.880	SLOW_SENDER1	N/A
3192.595	RECEIVER	SLOW_SENDER1
3194.189	FAST_SENDER	N/A
3200.265	RECEIVER	FAST_SENDER
3202.714	FAST_SENDER	N/A
3203.475	RECEIVER	FAST_SENDER
3203.751	SLOW_SENDER1	N/A
3205.915	FAST_SENDER	N/A
3211.969	RECEIVER	FAST_SENDER
3214.397	FAST_SENDER	N/A
3215.151	RECEIVER	FAST_SENDER
3215.617	SLOW_SENDER1	N/A
3217.561	FAST_SENDER	N/A
3223.384	RECEIVER	FAST_SENDER
3225.812	FAST_SENDER	N/A
3226.620	RECEIVER	FAST_SENDER
3227.537	SLOW_SENDER1	N/A
3229.027	FAST_SENDER	N/A
3234.742	RECEIVER	FAST_SENDER
3237.191	FAST_SENDER	N/A
3237.945	RECEIVER	FAST_SENDER
3239.434	SLOW_SENDER1	N/A
3240.381	FAST_SENDER	N/A
3246.165	RECEIVER	FAST_SENDER
3248.612	FAST_SENDER	N/A
3249.363	RECEIVER	FAST_SENDER
3251.323	SLOW_SENDER1	N/A
3251.771	FAST_SENDER	N/A
3257.751	RECEIVER	FAST_SENDER
3260.199	FAST_SENDER	N/A
3260.936	RECEIVER	FAST_SENDER
3263.216	SLOW_SENDER1	N/A
3263.386	FAST_SENDER	N/A
3269.160	RECEIVER	FAST_SENDER
3271.570	FAST_SENDER	N/A
3272.319	RECEIVER	FAST_SENDER
3274.748	FAST_SENDER	N/A
3275.101	SLOW_SENDER1	N/A
3280.927	RECEIVER	FAST_SENDER
3283.348	FAST_SENDER	N/A
3284.073	RECEIVER	FAST_SENDER
3286.518	FAST_SENDER	N/A
3287.018	SLOW_SENDER1	N/A
3292.991	RECEIVER	FAST_SENDER
3295.438	FAST_SENDER	N/A
3296.191	RECEIVER	FAST_SENDER
3298.614	FAST_SENDER	N/A
3298.894	SLOW_SENDER1	N/A
3304.459	RECEIVER	FAST_SENDER
3306.895	FAST_SENDER	N/A
3307.631	RECEIVER	FAST_SENDER
3310.078	FAST_SENDER	N/A
3310.792	SLOW_SENDER1	N/A
3315.822	RECEIVER	FAST_SENDER
3318.222	FAST_SENDER	N/A
3318.972	RECEIVER	FAST_SENDER
3321.408	FAST_SENDER	N/A
3322.711	SLOW_SENDER1	N/A
3327.510	RECEIVER	FAST_SENDER
3329.957	FAST_SENDER	N/A
3330.717	RECEIVER	FAST_SENDER
3333.122	FAST_SENDER	N/A
3334.692	SLOW_SENDER1	N/A
3339.566	RECEIVER	FAST_SENDER
3341.990	FAST_SENDER	N/A
3342.748	RECEIVER	FAST_SENDER
3345.166	FAST_SENDER	N/A
3346.584	SLOW_SENDER1	N/A
3350.959	RECEIVER	FAST_SENDER
3353.395	FAST_SENDER	N/A
3354.190	RECEIVER	FAST_SENDER
3356.638	FAST_SENDER	N/A
3358.452	SLOW_SENDER1	N/A
3362.428	RECEIVER	FAST_SENDER
3364.828	FAST_SENDER	N/A
3365.586	RECEIVER	FAST_SENDER
3368.025	FAST_SENDER	N/A
3370.455	SLOW_SENDER1	N/A
3378.346	RECEIVER	FAST_SENDER
3380.755	FAST_SENDER	N/A
3382.339	SLOW_SENDER1	N/A
3386.452	RECEIVER	FAST_SENDER
3388.889	FAST_SENDER	N/A
3394.219	SLOW_SENDER1	N/A
3394.749	RECEIVER	FAST_SENDER
3397.156	FAST_SENDER	N/A
3397.940	RECEIVER	FAST_SENDER
3400.354	FAST_SENDER	N/A
3406.148	SLOW_SENDER1	N/A
3406.692	RECEIVER	FAST_SENDER
3409.128	FAST_SENDER	N/A
3418.057	SLOW_SENDER1	N/A
3419.714	RECEIVER	FAST_SENDER
3422.135	FAST_SENDER	N/A
3428.054	RECEIVER	FAST_SENDER
3429.966	SLOW_SENDER1	N/A
3430.481	FAST_SENDER	N/A
3430.716	RECEIVER	SLOW_SENDER1
3436.641	RECEIVER	FAST_SENDER
3439.051	FAST_SENDER	N/A
3441.829	SLOW_SENDER1	N/A
3444.843	RECEIVER	FAST_SENDER
3451.522	FAST_SENDER	N/A
3452.249	RECEIVER	FAST_SENDER
3453.749	SLOW_SENDER1	N/A
3454.689	FAST_SENDER	N/A
3460.761	RECEIVER	FAST_SENDER
3463.184	FAST_SENDER	N/A
3465.659	SLOW_SENDER1	N/A
3473.663	RECEIVER	FAST_SENDER
3476.097	FAST_SENDER	N/A
3477.558	SLOW_SENDER1	N/A
3488.880	FAST_SENDER	N/A
3489.457	SLOW_SENDER1	N/A
3494.933	RECEIVER	FAST_SENDER
3497.355	FAST_SENDER	N/A
3498.090	RECEIVER	FAST_SENDER
3500.523	FAST_SENDER	N/A
3501.325	SLOW_SENDER1	N/A
3506.504	RECEIVER	FAST_SENDER
3508.941	FAST_SENDER	N/A
3509.724	RECEIVER	FAST_SENDER
3512.131	FAST_SENDER	N/A
3513.212	SLOW_SENDER1	N/A
3518.363	RECEIVER	FAST_SENDER
3520.790	FAST_SENDER	N/A
3521.547	RECEIVER	FAST_SENDER
3523.961	FAST_SENDER	N/A
3525.092	SLOW_SENDER1	N/A
3529.942	RECEIVER	FAST_SENDER
3532.381	FAST_SENDER	N/A
3533.156	RECEIVER	FAST_SENDER
3535.570	FAST_SENDER	N/A
3536.996	SLOW_SENDER1	N/A
3541.568	RECEIVER	FAST_SENDER
3543.978	FAST_SENDER	N/A
3544.738	RECEIVER	FAST_SENDER
3547.157	FAST_SENDER	N/A
3548.894	SLOW_SENDER1	N/A
3553.124	RECEIVER	FAST_SENDER
3555.538	FAST_SENDER	N/A
3556.343	RECEIVER	FAST_SENDER
3558.744	FAST_SENDER	N/A
3560.895	SLOW_SENDER1	N/A
3564.737	RECEIVER	FAST_SENDER
3567.172	FAST_SENDER	N/A
3567.909	RECEIVER	FAST_SENDER
3570.319	FAST_SENDER	N/A
3572.794	SLOW_SENDER1	N/A
3576.310	RECEIVER	FAST_SENDER
3578.753	FAST_SENDER	N/A
3579.510	RECEIVER	FAST_SENDER
3581.917	FAST_SENDER	N/A
3584.679	SLOW_SENDER1	N/A
3587.688	RECEIVER	FAST_SENDER
3590.125	FAST_SENDER	N/A
3590.927	RECEIVER	FAST_SENDER
3593.355	FAST_SENDER	N/A
3596.555	SLOW_SENDER1	N/A
3606.518	FAST_SENDER	N/A
3608.472	SLOW_SENDER1	N/A
3619.148	FAST_SENDER	N/A
3620.474	SLOW_SENDER1	N/A
3630.346	RECEIVER	FAST_SENDER
3632.363	SLOW_SENDER1	N/A
3632.782	FAST_SENDER	N/A
3633.125	RECEIVER	SLOW_SENDER1
3638.693	RECEIVER	FAST_SENDER
3641.116	FAST_SENDER	N/A
3644.241	SLOW_SENDER1	N/A
3646.938	RECEIVER	FAST_SENDER
3649.368	FAST_SENDER	N/A
3650.111	RECEIVER	FAST_SENDER
3652.538	FAST_SENDER	N/A
3656.134	SLOW_SENDER1	N/A
3658.133	RECEIVER	FAST_SENDER
3660.538	FAST_SENDER	N/A
3661.343	RECEIVER	FAST_SENDER
3663.745	FAST_SENDER	N/A
3668.042	SLOW_SENDER1	N/A
3669.660	RECEIVER	FAST_SENDER
3672.070	FAST_SENDER	N/A
3672.804	RECEIVER	FAST_SENDER
3675.209	FAST_SENDER	N/A
3679.912	SLOW_SENDER1	N/A
3681.169	RECEIVER	FAST_SENDER
3683.584	FAST_SENDER	N/A
3691.832	SLOW_SENDER1	N/A
3694.111	RECEIVER	FAST_SENDER
3696.555	FAST_SENDER	N/A
3702.582	RECEIVER	FAST_SENDER
3703.722	SLOW_SENDER1	N/A
3704.484	RECEIVER	SLOW_SENDER1
3704.984	FAST_SENDER	N/A
3710.844	RECEIVER	FAST_SENDER
3713.256	FAST_SENDER	N/A
3715.598	SLOW_SENDER1	N/A
3718.918	RECEIVER	FAST_SENDER
3721.358	FAST_SENDER	N/A
3727.490	SLOW_SENDER1	N/A
3733.782	FAST_SENDER	N/A
3739.393	SLOW_SENDER1	N/A
3739.492	RECEIVER	FAST_SENDER
3740.180	RECEIVER	SLOW_SENDER1
3741.899	FAST_SENDER	N/A
3748.082	RECEIVER	FAST_SENDER
3751.286	SLOW_SENDER1	N/A
3754.630	FAST_SENDER	N/A
3760.684	RECEIVER	FAST_SENDER
3763.127	FAST_SENDER	N/A
3763.201	SLOW_SENDER1	N/A
3763.901	RECEIVER	FAST_SENDER
3766.341	FAST_SENDER	N/A
3772.268	RECEIVER	FAST_SENDER
3774.711	FAST_SENDER	N/A
3775.203	SLOW_SENDER1	N/A
3775.483	RECEIVER	FAST_SENDER
3787.098	SLOW_SENDER1	N/A
3787.703	FAST_SENDER	N/A
3798.989	SLOW_SENDER1	N/A
3800.182	FAST_SENDER	N/A
3806.061	RECEIVER	FAST_SENDER
3808.461	FAST_SENDER	N/A
3809.231	RECEIVER	FAST_SENDER
3810.886	SLOW_SENDER1	N/A
3811.680	FAST_SENDER	N/A
3817.915	RECEIVER	FAST_SENDER
3820.322	FAST_SENDER	N/A
3821.049	RECEIVER	FAST_SENDER
3822.799	SLOW_SENDER1	N/A
3823.485	FAST_SENDER	N/A
3829.431	RECEIVER	FAST_SENDER
3831.872	FAST_SENDER	N/A
3832.612	RECEIVER	FAST_SENDER
3834.677	SLOW_SENDER1	N/A
3835.034	FAST_SENDER	N/A
3840.989	RECEIVER	FAST_SENDER
3843.395	FAST_SENDER	N/A
3844.167	RECEIVER	FAST_SENDER
3846.568	SLOW_SENDER1	N/A
3846.600	FAST_SENDER	N/A
3853.138	RECEIVER	FAST_SENDER
3855.571	FAST_SENDER	N/A
3856.307	RECEIVER	FAST_SENDER
3858.477	SLOW_SENDER1	N/A
3858.735	FAST_SENDER	N/A
3864.592	RECEIVER	FAST_SENDER
3867.041	FAST_SENDER	N/A
3867.786	RECEIVER	FAST_SENDER
3870.208	FAST_SENDER	N/A
3870.390	SLOW_SENDER1	N/A
3876.034	RECEIVER	FAST_SENDER
3878.470	FAST_SENDER	N/A
3879.260	RECEIVER	FAST_SENDER
3881.709	FAST_SENDER	N/A
3882.270	SLOW_SENDER1	N/A
3887.915	RECEIVER	FAST_SENDER
3890.363	FAST_SENDER	N/A
3891.136	RECEIVER	FAST_SENDER
3893.539	FAST_SENDER	N/A
3894.181	SLOW_SENDER1	N/A
3899.789	RECEIVER	FAST_SENDER
3902.195	FAST_SENDER	N/A
3902.948	RECEIVER	FAST_SENDER
3905.350	FAST_SENDER	N/A
3906.069	SLOW_SENDER1	N/A
3916.490	RECEIVER	FAST_SENDER
3917.943	SLOW_SENDER1	N/A
3918.909	FAST_SENDER	N/A
3924.896	RECEIVER	FAST_SENDER
3927.342	FAST_SENDER	N/A
3929.834	SLOW_SENDER1	N/A
3933.236	RECEIVER	FAST_SENDER
3935.667	FAST_SENDER	N/A
3936.448	RECEIVER	FAST_SENDER
3938.886	FAST_SENDER	N/A
3941.709	SLOW_SENDER1	N/A
3944.986	RECEIVER	FAST_SENDER
3947.424	FAST_SENDER	N/A
3948.188	RECEIVER	FAST_SENDER
3950.621	FAST_SENDER	N/A
3953.578	SLOW_SENDER1	N/A
3956.555	RECEIVER	FAST_SENDER
3958.969	FAST_SENDER	N/A
3959.723	RECEIVER	FAST_SENDER
3962.149	FAST_SENDER	N/A
3965.494	SLOW_SENDER1	N/A
3967.929	RECEIVER	FAST_SENDER
3970.340	FAST_SENDER	N/A
3971.125	RECEIVER	FAST_SENDER
3973.566	FAST_SENDER	N/A
3977.410	SLOW_SENDER1	N/A
3979.492	RECEIVER	FAST_SENDER
3981.892	FAST_SENDER	N/A
3982.647	RECEIVER	FAST_SENDER
3985.074	FAST_SENDER	N/A
3989.310	SLOW_SENDER1	N/A
3990.843	RECEIVER	FAST_SENDER
3993.264	FAST_SENDER	N/A
3994.031	RECEIVER	FAST_SENDER
3996.445	FAST_SENDER	N/A
4001.179	SLOW_SENDER1	N/A
4002.705	RECEIVER	FAST_SENDER
4005.150	FAST_SENDER	N/A
4005.916	RECEIVER	FAST_SENDER
4008.343	FAST_SENDER	N/A
4013.047	SLOW_SENDER1	N/A
4014.507	RECEIVER	FAST_SENDER
4016.925	FAST_SENDER	N/A
4017.729	RECEIVER	FAST_SENDER
4020.179	FAST_SENDER	N/A
4024.961	SLOW_SENDER1	N/A
4026.048	RECEIVER	FAST_SENDER
4028.491	FAST_SENDER	N/A
4029.281	RECEIVER	FAST_SENDER
4031.712	FAST_SENDER	N/A
4036.849	SLOW_SENDER1	N/A
4042.472	RECEIVER	FAST_SENDER
4044.893	FAST_SENDER	N/A
4048.729	SLOW_SENDER1	N/A
4050.795	RECEIVER	FAST_SENDER
4053.239	FAST_SENDER	N/A
4058.808	RECEIVER	FAST_SENDER
4060.605	SLOW_SENDER1	N/A
4061.226	FAST_SENDER	N/A
4061.358	RECEIVER	SLOW_SENDER1
4067.375	RECEIVER	FAST_SENDER
4069.814	FAST_SENDER	N/A
4072.485	SLOW_SENDER1	N/A
4075.780	RECEIVER	FAST_SENDER
4078.185	FAST_SENDER	N/A
4084.371	SLOW_SENDER1	N/A
4088.789	RECEIVER	FAST_SENDER
4091.193	FAST_SENDER	N/A
4096.269	SLOW_SENDER1	N/A
4097.590	RECEIVER	FAST_SENDER
4100.024	FAST_SENDER	N/A
4100.795	RECEIVER	FAST_SENDER
4103.235	FAST_SENDER	N/A
4108.144	SLOW_SENDER1	N/A
4109.118	RECEIVER	FAST_SENDER
4111.547	FAST_SENDER	N/A
4112.304	RECEIVER	FAST_SENDER
4114.715	FAST_SENDER	N/A
4120.057	SLOW_SENDER1	N/A
4120.777	RECEIVER	FAST_SENDER
4123.200	FAST_SENDER	N/A
4123.959	RECEIVER	FAST_SENDER
4126.388	FAST_SENDER	N/A
4132.059	SLOW_SENDER1	N/A
4132.362	RECEIVER	FAST_SENDER
4140.043	FAST_SENDER	N/A
4140.816	RECEIVER	FAST_SENDER
4143.228	FAST_SENDER	N/A
4143.948	SLOW_SENDER1	N/A
4148.955	RECEIVER	FAST_SENDER
4151.381	FAST_SENDER	N/A
4152.144	RECEIVER	FAST_SENDER
4154.549	FAST_SENDER	N/A
4155.846	SLOW_SENDER1	N/A
4160.603	RECEIVER	FAST_SENDER
4163.006	FAST_SENDER	N/A
4163.755	RECEIVER	FAST_SENDER
4166.170	FAST_SENDER	N/A
4167.712	SLOW_SENDER1	N/A
4172.856	RECEIVER	FAST_SENDER
4175.279	FAST_SENDER	N/A
4176.027	RECEIVER	FAST_SENDER
4178.468	FAST_SENDER	N/A
4179.581	SLOW_SENDER1	N/A
4184.410	RECEIVER	FAST_SENDER
4186.838	FAST_SENDER	N/A
4187.616	RECEIVER	FAST_SENDER
4190.044	FAST_SENDER	N/A
4191.452	SLOW_SENDER1	N/A
4196.287	RECEIVER	FAST_SENDER
4198.709	FAST_SENDER	N/A
4199.467	RECEIVER	FAST_SENDER
4201.913	FAST_SENDER	N/A
4203.440	SLOW_SENDER1	N/A
4212.337	RECEIVER	FAST_SENDER
4214.786	FAST_SENDER	N/A
4215.331	SLOW_SENDER1	N/A
4221.185	RECEIVER	FAST_SENDER
4223.596	FAST_SENDER	N/A
4227.216	SLOW_SENDER1	N/A
4229.214	RECEIVER	FAST_SENDER
4231.646	FAST_SENDER	N/A
4232.365	RECEIVER	FAST_SENDER
4234.766	FAST_SENDER	N/A
4239.133	SLOW_SENDER1	N/A
4240.780	RECEIVER	FAST_SENDER
4243.227	FAST_SENDER	N/A
4243.979	RECEIVER	FAST_SENDER
4246.393	FAST_SENDER	N/A
4250.997	SLOW_SENDER1	N/A
4252.593	RECEIVER	FAST_SENDER
4255.035	FAST_SENDER	N/A
4255.786	RECEIVER	FAST_SENDER
4258.196	FAST_SENDER	N/A
4262.873	SLOW_SENDER1	N/A
4263.835	RECEIVER	FAST_SENDER
4266.256	FAST_SENDER	N/A
4267.036	RECEIVER	FAST_SENDER
4269.457	FAST_SENDER	N/A
4274.757	SLOW_SENDER1	N/A
4275.481	RECEIVER	FAST_SENDER
4277.887	FAST_SENDER	N/A
4278.636	RECEIVER	FAST_SENDER
4286.081	FAST_SENDER	N/A
4286.760	SLOW_SENDER1	N/A
4292.027	RECEIVER	FAST_SENDER
4294.460	FAST_SENDER	N/A
4295.226	RECEIVER	FAST_SENDER
4297.657	FAST_SENDER	N/A
4298.642	SLOW_SENDER1	N/A
4303.724	RECEIVER	FAST_SENDER
4306.125	FAST_SENDER	N/A
4310.506	SLOW_SENDER1	N/A
4318.377	FAST_SENDER	N/A
4322.393	SLOW_SENDER1	N/A
4323.980	RECEIVER	FAST_SENDER
4326.422	FAST_SENDER	N/A
4327.179	RECEIVER	FAST_SENDER
4329.607	FAST_SENDER	N/A
4334.286	SLOW_SENDER1	N/A
4335.598	RECEIVER	FAST_SENDER
4338.016	FAST_SENDER	N/A
4338.801	RECEIVER	FAST_SENDER
4341.201	FAST_SENDER	N/A
4346.173	SLOW_SENDER1	N/A
4347.277	RECEIVER	FAST_SENDER
4349.693	FAST_SENDER	N/A
4350.463	RECEIVER	FAST_SENDER
4352.881	FAST_SENDER	N/A
4358.036	SLOW_SENDER1	N/A
4359.222	RECEIVER	FAST_SENDER
4361.628	FAST_SENDER	N/A
4362.372	RECEIVER	FAST_SENDER
4364.779	FAST_SENDER	N/A
4369.923	SLOW_SENDER1	N/A
4370.403	RECEIVER	FAST_SENDER
4372.808	FAST_SENDER	N/A
4373.542	RECEIVER	FAST_SENDER
4375.967	FAST_SENDER	N/A
4381.726	RECEIVER	FAST_SENDER
4381.817	SLOW_SENDER1	N/A
4382.610	RECEIVER	SLOW_SENDER1
4384.163	FAST_SENDER	N/A
4393.692	SLOW_SENDER1	N/A
4396.376	FAST_SENDER	N/A
4402.107	RECEIVER	FAST_SENDER
4404.546	FAST_SENDER	N/A
4405.296	RECEIVER	FAST_SENDER
4405.695	SLOW_SENDER1	N/A
4407.735	FAST_SENDER	N/A
4413.778	RECEIVER	FAST_SENDER
4416.191	FAST_SENDER	N/A
4416.953	RECEIVER	FAST_SENDER
4417.598	SLOW_SENDER1	N/A
4419.353	FAST_SENDER	N/A
4425.276	RECEIVER	FAST_SENDER
4427.687	FAST_SENDER	N/A
4428.438	RECEIVER	FAST_SENDER
4429.481	SLOW_SENDER1	N/A
4430.877	FAST_SENDER	N/A
4437.064	RECEIVER	FAST_SENDER
4439.487	FAST_SENDER	N/A
4440.268	RECEIVER	FAST_SENDER
4441.381	SLOW_SENDER1	N/A
4442.694	FAST_SENDER	N/A
4448.618	RECEIVER	FAST_SENDER
4451.043	FAST_SENDER	N/A
4451.825	RECEIVER	FAST_SENDER
4453.279	SLOW_SENDER1	N/A
4454.232	FAST_SENDER	N/A
4460.343	RECEIVER	FAST_SENDER
4462.762	FAST_SENDER	N/A
4463.528	RECEIVER	FAST_SENDER
4465.187	SLOW_SENDER1	N/A
4465.939	FAST_SENDER	N/A
4471.719	RECEIVER	FAST_SENDER
4474.127	FAST_SENDER	N/A
4474.922	RECEIVER	FAST_SENDER
4477.067	SLOW_SENDER1	N/A
4477.345	FAST_SENDER	N/A
4483.251	RECEIVER	FAST_SENDER
4485.670	FAST_SENDER	N/A
4486.460	RECEIVER	FAST_SENDER
4488.874	FAST_SENDER	N/A
4488.966	SLOW_SENDER1	N/A
4495.120	RECEIVER	FAST_SENDER
4497.525	FAST_SENDER	N/A
4498.283	RECEIVER	FAST_SENDER
4500.683	FAST_SENDER	N/A
4500.968	SLOW_SENDER1	N/A
4506.504	RECEIVER	FAST_SENDER
4508.905	FAST_SENDER	N/A
4509.672	RECEIVER	FAST_SENDER
4512.122	FAST_SENDER	N/A
4512.838	SLOW_SENDER1	N/A
4518.090	RECEIVER	FAST_SENDER
4520.504	FAST_SENDER	N/A
4521.294	RECEIVER	FAST_SENDER
4523.729	FAST_SENDER	N/A
4524.735	SLOW_SENDER1	N/A
4529.569	RECEIVER	FAST_SENDER
4531.983	FAST_SENDER	N/A
4532.764	RECEIVER	FAST_SENDER
4535.189	FAST_SENDER	N/A
4536.625	SLOW_SENDER1	N/A
4540.884	RECEIVER	FAST_SENDER
4543.305	FAST_SENDER	N/A
4544.098	RECEIVER	FAST_SENDER
4546.525	FAST_SENDER	N/A
4548.626	SLOW_SENDER1	N/A
4552.924	RECEIVER	FAST_SENDER
4555.324	FAST_SENDER	N/A
4556.097	RECEIVER	FAST_SENDER
4558.519	FAST_SENDER	N/A
4560.525	SLOW_SENDER1	N/A
4564.819	RECEIVER	FAST_SENDER
4567.240	FAST_SENDER	N/A
4567.993	RECEIVER	FAST_SENDER
4570.403	FAST_SENDER	N/A
4572.407	SLOW_SENDER1	N/A
4575.906	RECEIVER	FAST_SENDER
4578.341	FAST_SENDER	N/A
4579.097	RECEIVER	FAST_SENDER
4581.513	FAST_SENDER	N/A
4584.322	SLOW_SENDER1	N/A
4587.660	RECEIVER	FAST_SENDER
4590.084	FAST_SENDER	N/A
4590.827	RECEIVER	FAST_SENDER
4593.228	FAST_SENDER	N/A
4596.230	SLOW_SENDER1	N/A
4599.562	RECEIVER	FAST_SENDER
4606.097	FAST_SENDER	N/A
4606.847	RECEIVER	FAST_SENDER
4608.120	SLOW_SENDER1	N/A
4609.278	FAST_SENDER	N/A
4615.151	RECEIVER	FAST_SENDER
4617.574	FAST_SENDER	N/A
4618.346	RECEIVER	FAST_SENDER
4620.016	SLOW_SENDER1	N/A
4620.760	FAST_SENDER	N/A
4627.065	RECEIVER	FAST_SENDER
4629.475	FAST_SENDER	N/A
4630.231	RECEIVER	FAST_SENDER
4631.906	SLOW_SENDER1	N/A
4632.679	FAST_SENDER	N/A
4638.688	RECEIVER	FAST_SENDER
4641.138	FAST_SENDER	N/A
4641.927	RECEIVER	FAST_SENDER
4643.790	SLOW_SENDER1	N/A
4644.347	FAST_SENDER	N/A
4649.961	RECEIVER	FAST_SENDER
4652.373	FAST_SENDER	N/A
4653.126	RECEIVER	FAST_SENDER
4655.696	SLOW_SENDER1	N/A
4660.445	FAST_SENDER	N/A
4661.201	RECEIVER	FAST_SENDER
4663.627	FAST_SENDER	N/A
4667.585	SLOW_SENDER1	N/A
4669.948	RECEIVER	FAST_SENDER
4672.368	FAST_SENDER	N/A
4673.109	RECEIVER	FAST_SENDER
4675.538	FAST_SENDER	N/A
4679.500	SLOW_SENDER1	N/A
4681.403	RECEIVER	FAST_SENDER
4688.126	FAST_SENDER	N/A
4688.881	RECEIVER	FAST_SENDER
4691.325	FAST_SENDER	N/A
4691.398	SLOW_SENDER1	N/A
4697.481	RECEIVER	FAST_SENDER
4699.881	FAST_SENDER	N/A
4700.608	RECEIVER	FAST_SENDER
4703.046	FAST_SENDER	N/A
4703.401	SLOW_SENDER1	N/A
4708.980	RECEIVER	FAST_SENDER
4711.415	FAST_SENDER	N/A
4712.178	RECEIVER	FAST_SENDER
4714.589	FAST_SENDER	N/A
4715.309	SLOW_SENDER1	N/A
4720.623	RECEIVER	FAST_SENDER
4723.070	FAST_SENDER	N/A
4723.864	RECEIVER	FAST_SENDER
4726.281	FAST_SENDER	N/A
4727.182	SLOW_SENDER1	N/A
4732.178	RECEIVER	FAST_SENDER
4734.589	FAST_SENDER	N/A
4735.362	RECEIVER	FAST_SENDER
4737.765	FAST_SENDER	N/A
4739.052	SLOW_SENDER1	N/A
4743.536	RECEIVER	FAST_SENDER
4745.984	FAST_SENDER	N/A
4746.763	RECEIVER	FAST_SENDER
4749.213	FAST_SENDER	N/A
4750.949	SLOW_SENDER1	N/A
4755.333	RECEIVER	FAST_SENDER
4757.770	FAST_SENDER	N/A
4758.511	RECEIVER	FAST_SENDER
4760.942	FAST_SENDER	N/A
4762.861	SLOW_SENDER1	N/A
4766.882	RECEIVER	FAST_SENDER
4769.297	FAST_SENDER	N/A
4770.049	RECEIVER	FAST_SENDER
4774.732	SLOW_SENDER1	N/A
4777.600	FAST_SENDER	N/A
4786.633	SLOW_SENDER1	N/A
4788.299	RECEIVER	FAST_SENDER
4790.709	FAST_SENDER	N/A
4796.624	RECEIVER	FAST_SENDER
4798.520	SLOW_SENDER1	N/A
4799.044	FAST_SENDER	N/A
4799.321	RECEIVER	SLOW_SENDER1
4804.681	RECEIVER	FAST_SENDER
4807.128	FAST_SENDER	N/A
4810.420	SLOW_SENDER1	N/A
4812.865	RECEIVER	FAST_SENDER
4815.274	FAST_SENDER	N/A
4816.027	RECEIVER	FAST_SENDER
4818.454	FAST_SENDER	N/A
4822.318	SLOW_SENDER1	N/A
4824.340	RECEIVER	FAST_SENDER
4826.784	FAST_SENDER	N/A
4827.508	RECEIVER	FAST_SENDER
4829.926	FAST_SENDER	N/A
4834.206	SLOW_SENDER1	N/A
4835.697	RECEIVER	FAST_SENDER
4838.106	FAST_SENDER	N/A
4838.842	RECEIVER	FAST_SENDER
4841.286	FAST_SENDER	N/A
4846.075	SLOW_SENDER1	N/A
4847.164	RECEIVER	FAST_SENDER
4849.603	FAST_SENDER	N/A
4850.382	RECEIVER	FAST_SENDER
4852.816	FAST_SENDER	N/A
4857.985	SLOW_SENDER1	N/A
4858.359	RECEIVER	FAST_SENDER
4865.617	FAST_SENDER	N/A
4866.341	RECEIVER	FAST_SENDER
4868.761	FAST_SENDER	N/A
4869.870	SLOW_SENDER1	N/A
4874.649	RECEIVER	FAST_SENDER
4877.079	FAST_SENDER	N/A
4877.813	RECEIVER	FAST_SENDER
4880.259	FAST_SENDER	N/A
4881.763	SLOW_SENDER1	N/A
4885.882	RECEIVER	FAST_SENDER
4888.324	FAST_SENDER	N/A
4889.073	RECEIVER	FAST_SENDER
4891.516	FAST_SENDER	N/A
4893.766	SLOW_SENDER1	N/A
4897.293	RECEIVER	FAST_SENDER
4899.703	FAST_SENDER	N/A
4900.476	RECEIVER	FAST_SENDER
4902.920	FAST_SENDER	N/A
4905.653	SLOW_SENDER1	N/A
4908.541	RECEIVER	FAST_SENDER
4910.979	FAST_SENDER	N/A
4911.712	RECEIVER	FAST_SENDER
4914.137	FAST_SENDER	N/A
4917.550	SLOW_SENDER1	N/A
4924.595	RECEIVER	FAST_SENDER
4927.039	FAST_SENDER	N/A
4929.426	SLOW_SENDER1	N/A
4932.938	RECEIVER	FAST_SENDER
4935.339	FAST_SENDER	N/A
4941.189	RECEIVER	FAST_SENDER
4941.320	SLOW_SENDER1	N/A
4943.607	FAST_SENDER	N/A
4949.532	RECEIVER	FAST_SENDER
4951.944	FAST_SENDER	N/A
4953.186	SLOW_SENDER1	N/A
4957.857	RECEIVER	FAST_SENDER
4960.306	FAST_SENDER	N/A
4961.118	RECEIVER	FAST_SENDER
4963.555	FAST_SENDER	N/A
4965.094	SLOW_SENDER1	N/A
4969.741	RECEIVER	FAST_SENDER
4972.157	FAST_SENDER	N/A
4972.920	RECEIVER	FAST_SENDER
4975.347	FAST_SENDER	N/A
4977.009	SLOW_SENDER1	N/A
4981.035	RECEIVER	FAST_SENDER
4983.466	FAST_SENDER	N/A
4984.226	RECEIVER	FAST_SENDER
4986.652	FAST_SENDER	N/A
4989.012	SLOW_SENDER1	N/A
4998.158	RECEIVER	FAST_SENDER
5000.599	FAST_SENDER	N/A
5000.884	SLOW_SENDER1	N/A
5006.441	RECEIVER	FAST_SENDER
5008.869	FAST_SENDER	N/A
5012.782	SLOW_SENDER1	N/A
5015.186	RECEIVER	FAST_SENDER
5017.608	FAST_SENDER	N/A
5018.412	RECEIVER	FAST_SENDER
5020.820	FAST_SENDER	N/A
5024.697	SLOW_SENDER1	N/A
5033.646	FAST_SENDER	N/A
5036.587	SLOW_SENDER1	N/A
5039.795	RECEIVER	FAST_SENDER
5046.516	FAST_SENDER	N/A
5047.272	RECEIVER	FAST_SENDER
5048.483	SLOW_SENDER1	N/A
5049.692	FAST_SENDER	N/A
5055.276	RECEIVER	FAST_SENDER
5057.695	FAST_SENDER	N/A
5058.443	RECEIVER	FAST_SENDER
5060.385	SLOW_SENDER1	N/A
5060.892	FAST_SENDER	N/A
5066.797	RECEIVER	FAST_SENDER
5069.213	FAST_SENDER	N/A
5072.300	SLOW_SENDER1	N/A
5079.787	RECEIVER	FAST_SENDER
5082.237	FAST_SENDER	N/A
5084.199	SLOW_SENDER1	N/A
5088.540	RECEIVER	FAST_SENDER
5090.981	FAST_SENDER	N/A
5091.782	RECEIVER	FAST_SENDER
5094.224	FAST_SENDER	N/A
5096.096	SLOW_SENDER1	N/A
5100.444	RECEIVER	FAST_SENDER
5102.880	FAST_SENDER	N/A
5103.672	RECEIVER	FAST_SENDER
5106.116	FAST_SENDER	N/A
5107.991	SLOW_SENDER1	N/A
5112.115	RECEIVER	FAST_SENDER
5114.533	FAST_SENDER	N/A
5115.317	RECEIVER	FAST_SENDER
5117.728	FAST_SENDER	N/A
5119.992	SLOW_SENDER1	N/A
5123.706	RECEIVER	FAST_SENDER
5126.121	FAST_SENDER	N/A
5126.924	RECEIVER	FAST_SENDER
5129.346	FAST_SENDER	N/A
5131.892	SLOW_SENDER1	N/A
5135.453	RECEIVER	FAST_SENDER
5137.881	FAST_SENDER	N/A
5138.653	RECEIVER	FAST_SENDER
5141.061	FAST_SENDER	N/A
5143.777	SLOW_SENDER1	N/A
5146.569	RECEIVER	FAST_SENDER
5148.972	FAST_SENDER	N/A
5149.747	RECEIVER	FAST_SENDER
5152.179	FAST_SENDER	N/A
5155.677	SLOW_SENDER1	N/A
5158.157	RECEIVER	FAST_SENDER
5160.584	FAST_SENDER	N/A
5161.318	RECEIVER	FAST_SENDER
5163.727	FAST_SENDER	N/A
5167.543	SLOW_SENDER1	N/A
5169.628	RECEIVER	FAST_SENDER
5172.035	FAST_SENDER	N/A
5172.833	RECEIVER	FAST_SENDER
5175.277	FAST_SENDER	N/A
5179.425	SLOW_SENDER1	N/A
5181.689	RECEIVER	FAST_SENDER
5184.124	FAST_SENDER	N/A
5191.294	SLOW_SENDER1	N/A
5194.599	RECEIVER	FAST_SENDER
5197.021	FAST_SENDER	N/A
5202.789	RECEIVER	FAST_SENDER
5203.167	SLOW_SENDER1	N/A
5203.916	RECEIVER	SLOW_SENDER1
5205.191	FAST_SENDER	N/A
5210.952	RECEIVER	FAST_SENDER
5213.386	FAST_SENDER	N/A
[truncated: 11,906 more rows]
