# Supplementary material for: CATO: Wake-Up reCeiver-bAsed communicaTiOn for Batteryless Devices
Source: Sensors (Basel). 2025 Nov 7;25(22):6813. doi: 10.3390/s25226813 (PMC12655924; doi:10.3390/s25226813)
Supplement: Supplementary file 1 [file sensors-25-06813-s001.zip › File S1_Experimental_and_Simulation_Data/simulation/capsweep/cap40/mac_competing_nodes_both.csv]

time_s	node_id	received_from
2.700	FAST_SENDER	N/A
2.700	SLOW_SENDER1	N/A
8.447	RECEIVER	FAST_SENDER
10.878	FAST_SENDER	N/A
11.660	RECEIVER	FAST_SENDER
13.801	RECEIVER	SLOW_SENDER1
14.110	FAST_SENDER	N/A
14.860	RECEIVER	FAST_SENDER
17.290	FAST_SENDER	N/A
19.232	SLOW_SENDER1	N/A
20.003	RECEIVER	SLOW_SENDER1
27.439	SLOW_SENDER1	N/A
29.588	RECEIVER	SLOW_SENDER1
30.526	FAST_SENDER	N/A
36.741	RECEIVER	FAST_SENDER
37.036	SLOW_SENDER1	N/A
39.146	FAST_SENDER	N/A
39.913	RECEIVER	FAST_SENDER
47.473	FAST_SENDER	N/A
48.264	RECEIVER	FAST_SENDER
50.709	FAST_SENDER	N/A
56.472	RECEIVER	FAST_SENDER
58.881	FAST_SENDER	N/A
59.633	RECEIVER	FAST_SENDER
62.056	FAST_SENDER	N/A
68.036	RECEIVER	FAST_SENDER
70.452	FAST_SENDER	N/A
71.196	RECEIVER	FAST_SENDER
73.630	FAST_SENDER	N/A
79.567	RECEIVER	FAST_SENDER
81.993	FAST_SENDER	N/A
82.775	RECEIVER	FAST_SENDER
85.209	FAST_SENDER	N/A
91.246	RECEIVER	FAST_SENDER
93.646	FAST_SENDER	N/A
94.373	RECEIVER	FAST_SENDER
96.800	FAST_SENDER	N/A
102.596	RECEIVER	FAST_SENDER
105.012	FAST_SENDER	N/A
105.752	RECEIVER	FAST_SENDER
108.168	FAST_SENDER	N/A
113.998	RECEIVER	FAST_SENDER
116.442	FAST_SENDER	N/A
117.216	RECEIVER	FAST_SENDER
118.460	SLOW_SENDER1	N/A
119.627	FAST_SENDER	N/A
122.648	RECEIVER	SLOW_SENDER1
130.067	SLOW_SENDER1	N/A
132.300	FAST_SENDER	N/A
132.381	RECEIVER	SLOW_SENDER1
134.300	FAST_SENDER	N/A
136.300	FAST_SENDER	N/A
138.300	FAST_SENDER	N/A
140.300	FAST_SENDER	N/A
142.300	FAST_SENDER	N/A
144.300	FAST_SENDER	N/A
146.300	FAST_SENDER	N/A
152.542	RECEIVER	FAST_SENDER
154.977	FAST_SENDER	N/A
155.758	RECEIVER	FAST_SENDER
158.171	FAST_SENDER	N/A
164.064	RECEIVER	FAST_SENDER
166.512	FAST_SENDER	N/A
167.303	RECEIVER	FAST_SENDER
169.718	FAST_SENDER	N/A
175.784	RECEIVER	FAST_SENDER
178.201	FAST_SENDER	N/A
178.933	RECEIVER	FAST_SENDER
181.360	FAST_SENDER	N/A
187.634	RECEIVER	FAST_SENDER
190.051	FAST_SENDER	N/A
190.816	RECEIVER	FAST_SENDER
198.539	FAST_SENDER	N/A
199.300	RECEIVER	FAST_SENDER
206.851	FAST_SENDER	N/A
207.634	RECEIVER	FAST_SENDER
210.073	FAST_SENDER	N/A
216.051	RECEIVER	FAST_SENDER
218.463	FAST_SENDER	N/A
219.233	RECEIVER	FAST_SENDER
220.820	SLOW_SENDER1	N/A
231.693	FAST_SENDER	N/A
233.469	SLOW_SENDER1	N/A
233.693	FAST_SENDER	N/A
235.693	FAST_SENDER	N/A
237.693	FAST_SENDER	N/A
239.693	FAST_SENDER	N/A
241.693	FAST_SENDER	N/A
243.693	FAST_SENDER	N/A
245.693	FAST_SENDER	N/A
246.455	RECEIVER	FAST_SENDER
248.897	FAST_SENDER	N/A
255.222	RECEIVER	FAST_SENDER
257.630	FAST_SENDER	N/A
258.390	RECEIVER	FAST_SENDER
266.103	FAST_SENDER	N/A
266.857	RECEIVER	FAST_SENDER
269.301	FAST_SENDER	N/A
275.248	RECEIVER	FAST_SENDER
277.658	FAST_SENDER	N/A
278.463	RECEIVER	FAST_SENDER
280.895	FAST_SENDER	N/A
286.635	RECEIVER	FAST_SENDER
289.059	FAST_SENDER	N/A
289.815	RECEIVER	FAST_SENDER
292.258	FAST_SENDER	N/A
298.280	RECEIVER	FAST_SENDER
300.700	FAST_SENDER	N/A
301.474	RECEIVER	FAST_SENDER
303.879	FAST_SENDER	N/A
309.843	RECEIVER	FAST_SENDER
312.275	FAST_SENDER	N/A
313.033	RECEIVER	FAST_SENDER
315.463	FAST_SENDER	N/A
321.447	RECEIVER	FAST_SENDER
322.720	SLOW_SENDER1	N/A
323.483	RECEIVER	SLOW_SENDER1
323.876	FAST_SENDER	N/A
325.907	SLOW_SENDER1	N/A
329.636	RECEIVER	FAST_SENDER
337.283	FAST_SENDER	N/A
339.283	FAST_SENDER	N/A
341.283	FAST_SENDER	N/A
343.283	FAST_SENDER	N/A
345.283	FAST_SENDER	N/A
347.283	FAST_SENDER	N/A
349.283	FAST_SENDER	N/A
351.283	FAST_SENDER	N/A
352.078	RECEIVER	FAST_SENDER
354.494	FAST_SENDER	N/A
360.212	RECEIVER	FAST_SENDER
362.620	FAST_SENDER	N/A
363.413	RECEIVER	FAST_SENDER
365.836	FAST_SENDER	N/A
371.905	RECEIVER	FAST_SENDER
374.315	FAST_SENDER	N/A
375.047	RECEIVER	FAST_SENDER
377.468	FAST_SENDER	N/A
383.343	RECEIVER	FAST_SENDER
385.766	FAST_SENDER	N/A
386.568	RECEIVER	FAST_SENDER
389.013	FAST_SENDER	N/A
394.868	RECEIVER	FAST_SENDER
397.293	FAST_SENDER	N/A
398.041	RECEIVER	FAST_SENDER
400.482	FAST_SENDER	N/A
410.971	RECEIVER	FAST_SENDER
413.385	FAST_SENDER	N/A
414.144	RECEIVER	FAST_SENDER
416.568	FAST_SENDER	N/A
419.730	SLOW_SENDER1	N/A
422.582	RECEIVER	FAST_SENDER
424.995	FAST_SENDER	N/A
426.995	FAST_SENDER	N/A
428.995	FAST_SENDER	N/A
430.995	FAST_SENDER	N/A
431.555	SLOW_SENDER1	N/A
432.995	FAST_SENDER	N/A
434.074	RECEIVER	SLOW_SENDER1
434.995	FAST_SENDER	N/A
436.995	FAST_SENDER	N/A
438.995	FAST_SENDER	N/A
444.847	RECEIVER	FAST_SENDER
447.252	FAST_SENDER	N/A
448.001	RECEIVER	FAST_SENDER
450.413	FAST_SENDER	N/A
456.032	RECEIVER	FAST_SENDER
458.478	FAST_SENDER	N/A
459.223	RECEIVER	FAST_SENDER
461.665	FAST_SENDER	N/A
467.184	RECEIVER	FAST_SENDER
469.623	FAST_SENDER	N/A
470.367	RECEIVER	FAST_SENDER
472.802	FAST_SENDER	N/A
478.555	RECEIVER	FAST_SENDER
480.995	FAST_SENDER	N/A
481.772	RECEIVER	FAST_SENDER
484.198	FAST_SENDER	N/A
490.507	RECEIVER	FAST_SENDER
492.939	FAST_SENDER	N/A
493.682	RECEIVER	FAST_SENDER
496.091	FAST_SENDER	N/A
502.081	RECEIVER	FAST_SENDER
504.497	FAST_SENDER	N/A
505.251	RECEIVER	FAST_SENDER
507.667	FAST_SENDER	N/A
517.703	RECEIVER	FAST_SENDER
520.151	FAST_SENDER	N/A
520.918	RECEIVER	FAST_SENDER
522.580	SLOW_SENDER1	N/A
523.355	FAST_SENDER	N/A
526.758	RECEIVER	SLOW_SENDER1
534.194	SLOW_SENDER1	N/A
536.701	RECEIVER	SLOW_SENDER1
536.843	FAST_SENDER	N/A
538.843	FAST_SENDER	N/A
540.843	FAST_SENDER	N/A
542.843	FAST_SENDER	N/A
544.843	FAST_SENDER	N/A
546.843	FAST_SENDER	N/A
548.843	FAST_SENDER	N/A
550.843	FAST_SENDER	N/A
557.008	RECEIVER	FAST_SENDER
559.408	FAST_SENDER	N/A
560.130	RECEIVER	FAST_SENDER
562.565	FAST_SENDER	N/A
568.055	RECEIVER	FAST_SENDER
570.464	FAST_SENDER	N/A
571.215	RECEIVER	FAST_SENDER
573.647	FAST_SENDER	N/A
579.486	RECEIVER	FAST_SENDER
581.895	FAST_SENDER	N/A
582.651	RECEIVER	FAST_SENDER
585.066	FAST_SENDER	N/A
591.333	RECEIVER	FAST_SENDER
593.752	FAST_SENDER	N/A
594.525	RECEIVER	FAST_SENDER
596.948	FAST_SENDER	N/A
602.776	RECEIVER	FAST_SENDER
605.211	FAST_SENDER	N/A
606.005	RECEIVER	FAST_SENDER
608.436	FAST_SENDER	N/A
614.567	RECEIVER	FAST_SENDER
616.979	FAST_SENDER	N/A
617.699	RECEIVER	FAST_SENDER
620.143	FAST_SENDER	N/A
625.030	SLOW_SENDER1	N/A
626.117	RECEIVER	FAST_SENDER
627.680	RECEIVER	SLOW_SENDER1
628.542	FAST_SENDER	N/A
633.086	SLOW_SENDER1	N/A
633.874	RECEIVER	SLOW_SENDER1
641.282	FAST_SENDER	N/A
641.314	SLOW_SENDER1	N/A
642.088	RECEIVER	FAST_SENDER
644.527	FAST_SENDER	N/A
646.527	FAST_SENDER	N/A
648.527	FAST_SENDER	N/A
650.527	FAST_SENDER	N/A
652.527	FAST_SENDER	N/A
654.527	FAST_SENDER	N/A
656.527	FAST_SENDER	N/A
658.527	FAST_SENDER	N/A
664.328	RECEIVER	FAST_SENDER
666.755	FAST_SENDER	N/A
667.516	RECEIVER	FAST_SENDER
669.928	FAST_SENDER	N/A
675.821	RECEIVER	FAST_SENDER
678.267	FAST_SENDER	N/A
679.036	RECEIVER	FAST_SENDER
681.454	FAST_SENDER	N/A
692.087	RECEIVER	FAST_SENDER
694.510	FAST_SENDER	N/A
695.242	RECEIVER	FAST_SENDER
697.654	FAST_SENDER	N/A
703.302	RECEIVER	FAST_SENDER
705.743	FAST_SENDER	N/A
707.828	RECEIVER	FAST_SENDER
714.020	FAST_SENDER	N/A
714.772	RECEIVER	FAST_SENDER
717.203	FAST_SENDER	N/A
723.481	RECEIVER	FAST_SENDER
725.896	FAST_SENDER	N/A
726.670	RECEIVER	FAST_SENDER
729.083	FAST_SENDER	N/A
733.050	SLOW_SENDER1	N/A
734.968	RECEIVER	FAST_SENDER
737.413	FAST_SENDER	N/A
738.690	RECEIVER	SLOW_SENDER1
740.031	RECEIVER	FAST_SENDER
742.470	FAST_SENDER	N/A
746.096	SLOW_SENDER1	N/A
746.840	RECEIVER	SLOW_SENDER1
754.942	FAST_SENDER	N/A
755.724	RECEIVER	FAST_SENDER
758.138	FAST_SENDER	N/A
764.185	RECEIVER	FAST_SENDER
766.602	FAST_SENDER	N/A
767.385	RECEIVER	FAST_SENDER
769.815	FAST_SENDER	N/A
775.679	RECEIVER	FAST_SENDER
778.105	FAST_SENDER	N/A
778.876	RECEIVER	FAST_SENDER
781.298	FAST_SENDER	N/A
787.393	RECEIVER	FAST_SENDER
789.813	FAST_SENDER	N/A
790.561	RECEIVER	FAST_SENDER
792.975	FAST_SENDER	N/A
798.778	RECEIVER	FAST_SENDER
801.183	FAST_SENDER	N/A
801.982	RECEIVER	FAST_SENDER
804.424	FAST_SENDER	N/A
810.279	RECEIVER	FAST_SENDER
812.724	FAST_SENDER	N/A
813.488	RECEIVER	FAST_SENDER
815.923	FAST_SENDER	N/A
822.109	RECEIVER	FAST_SENDER
824.535	FAST_SENDER	N/A
825.315	RECEIVER	FAST_SENDER
827.740	FAST_SENDER	N/A
833.499	RECEIVER	FAST_SENDER
835.210	SLOW_SENDER1	N/A
835.919	FAST_SENDER	N/A
835.965	RECEIVER	SLOW_SENDER1
838.412	SLOW_SENDER1	N/A
842.119	RECEIVER	SLOW_SENDER1
849.311	FAST_SENDER	N/A
851.311	FAST_SENDER	N/A
853.311	FAST_SENDER	N/A
855.311	FAST_SENDER	N/A
857.311	FAST_SENDER	N/A
859.311	FAST_SENDER	N/A
861.311	FAST_SENDER	N/A
863.311	FAST_SENDER	N/A
864.081	RECEIVER	FAST_SENDER
866.515	FAST_SENDER	N/A
872.431	RECEIVER	FAST_SENDER
874.864	FAST_SENDER	N/A
875.654	RECEIVER	FAST_SENDER
878.058	FAST_SENDER	N/A
883.901	RECEIVER	FAST_SENDER
886.336	FAST_SENDER	N/A
887.084	RECEIVER	FAST_SENDER
889.505	FAST_SENDER	N/A
895.093	RECEIVER	FAST_SENDER
897.504	FAST_SENDER	N/A
898.235	RECEIVER	FAST_SENDER
900.652	FAST_SENDER	N/A
906.403	RECEIVER	FAST_SENDER
908.829	FAST_SENDER	N/A
909.585	RECEIVER	FAST_SENDER
912.029	FAST_SENDER	N/A
917.919	RECEIVER	FAST_SENDER
920.368	FAST_SENDER	N/A
921.174	RECEIVER	FAST_SENDER
923.586	FAST_SENDER	N/A
929.284	RECEIVER	FAST_SENDER
931.696	FAST_SENDER	N/A
932.423	RECEIVER	FAST_SENDER
933.240	SLOW_SENDER1	N/A
934.823	FAST_SENDER	N/A
939.467	RECEIVER	SLOW_SENDER1
946.867	SLOW_SENDER1	N/A
947.251	FAST_SENDER	N/A
949.251	FAST_SENDER	N/A
951.251	FAST_SENDER	N/A
953.251	FAST_SENDER	N/A
955.251	FAST_SENDER	N/A
957.251	FAST_SENDER	N/A
959.251	FAST_SENDER	N/A
961.251	FAST_SENDER	N/A
961.972	RECEIVER	FAST_SENDER
964.378	FAST_SENDER	N/A
970.460	RECEIVER	FAST_SENDER
972.902	FAST_SENDER	N/A
973.665	RECEIVER	FAST_SENDER
976.105	FAST_SENDER	N/A
982.023	RECEIVER	FAST_SENDER
984.441	FAST_SENDER	N/A
985.194	RECEIVER	FAST_SENDER
987.600	FAST_SENDER	N/A
993.491	RECEIVER	FAST_SENDER
995.907	FAST_SENDER	N/A
996.670	RECEIVER	FAST_SENDER
999.079	FAST_SENDER	N/A
1005.432	RECEIVER	FAST_SENDER
1007.837	FAST_SENDER	N/A
1008.614	RECEIVER	FAST_SENDER
1011.039	FAST_SENDER	N/A
1016.786	RECEIVER	FAST_SENDER
1019.202	FAST_SENDER	N/A
1019.950	RECEIVER	FAST_SENDER
1022.376	FAST_SENDER	N/A
1028.392	RECEIVER	FAST_SENDER
1030.824	FAST_SENDER	N/A
1031.616	RECEIVER	FAST_SENDER
1034.021	FAST_SENDER	N/A
1036.340	SLOW_SENDER1	N/A
1039.770	RECEIVER	FAST_SENDER
1042.176	FAST_SENDER	N/A
1044.176	FAST_SENDER	N/A
1046.176	FAST_SENDER	N/A
1048.176	FAST_SENDER	N/A
1048.594	SLOW_SENDER1	N/A
1050.176	FAST_SENDER	N/A
1052.176	FAST_SENDER	N/A
1054.176	FAST_SENDER	N/A
1056.176	FAST_SENDER	N/A
1056.898	RECEIVER	FAST_SENDER
1059.322	FAST_SENDER	N/A
1064.973	RECEIVER	FAST_SENDER
1067.419	FAST_SENDER	N/A
1068.180	RECEIVER	FAST_SENDER
1070.605	FAST_SENDER	N/A
1076.908	RECEIVER	FAST_SENDER
1079.328	FAST_SENDER	N/A
1080.081	RECEIVER	FAST_SENDER
1082.489	FAST_SENDER	N/A
1088.272	RECEIVER	FAST_SENDER
1090.680	FAST_SENDER	N/A
1091.444	RECEIVER	FAST_SENDER
1093.879	FAST_SENDER	N/A
1099.755	RECEIVER	FAST_SENDER
1102.175	FAST_SENDER	N/A
1102.935	RECEIVER	FAST_SENDER
1105.365	FAST_SENDER	N/A
1111.453	RECEIVER	FAST_SENDER
1113.885	FAST_SENDER	N/A
1116.034	RECEIVER	FAST_SENDER
1118.482	FAST_SENDER	N/A
1128.882	RECEIVER	FAST_SENDER
1131.305	FAST_SENDER	N/A
1132.061	RECEIVER	FAST_SENDER
1134.465	FAST_SENDER	N/A
1137.780	SLOW_SENDER1	N/A
1139.960	RECEIVER	FAST_SENDER
1142.393	FAST_SENDER	N/A
1146.038	SLOW_SENDER1	N/A
1146.815	RECEIVER	SLOW_SENDER1
1154.220	SLOW_SENDER1	N/A
1154.566	FAST_SENDER	N/A
1155.308	RECEIVER	FAST_SENDER
1157.736	FAST_SENDER	N/A
1159.736	FAST_SENDER	N/A
1161.736	FAST_SENDER	N/A
1163.736	FAST_SENDER	N/A
1165.736	FAST_SENDER	N/A
1167.736	FAST_SENDER	N/A
1169.736	FAST_SENDER	N/A
1171.736	FAST_SENDER	N/A
1177.966	RECEIVER	FAST_SENDER
1180.399	FAST_SENDER	N/A
1181.187	RECEIVER	FAST_SENDER
1188.764	FAST_SENDER	N/A
1189.550	RECEIVER	FAST_SENDER
1191.978	FAST_SENDER	N/A
1197.853	RECEIVER	FAST_SENDER
1200.285	FAST_SENDER	N/A
1201.060	RECEIVER	FAST_SENDER
1203.475	FAST_SENDER	N/A
1209.003	RECEIVER	FAST_SENDER
1211.426	FAST_SENDER	N/A
1212.198	RECEIVER	FAST_SENDER
1214.628	FAST_SENDER	N/A
1220.525	RECEIVER	FAST_SENDER
1222.935	FAST_SENDER	N/A
1223.712	RECEIVER	FAST_SENDER
1226.158	FAST_SENDER	N/A
1232.191	RECEIVER	FAST_SENDER
1234.624	FAST_SENDER	N/A
1235.361	RECEIVER	FAST_SENDER
1237.782	FAST_SENDER	N/A
1246.360	SLOW_SENDER1	N/A
1248.262	RECEIVER	FAST_SENDER
1250.391	RECEIVER	SLOW_SENDER1
1250.682	FAST_SENDER	N/A
1252.682	FAST_SENDER	N/A
1254.682	FAST_SENDER	N/A
1256.682	FAST_SENDER	N/A
1257.833	SLOW_SENDER1	N/A
1258.682	FAST_SENDER	N/A
1260.231	RECEIVER	SLOW_SENDER1
1260.682	FAST_SENDER	N/A
1262.682	FAST_SENDER	N/A
1264.682	FAST_SENDER	N/A
1270.415	RECEIVER	FAST_SENDER
1272.842	FAST_SENDER	N/A
1273.607	RECEIVER	FAST_SENDER
1276.022	FAST_SENDER	N/A
1281.747	RECEIVER	FAST_SENDER
1284.148	FAST_SENDER	N/A
1284.915	RECEIVER	FAST_SENDER
1287.362	FAST_SENDER	N/A
1293.003	RECEIVER	FAST_SENDER
1295.432	FAST_SENDER	N/A
1296.226	RECEIVER	FAST_SENDER
1298.675	FAST_SENDER	N/A
1304.581	RECEIVER	FAST_SENDER
1307.000	FAST_SENDER	N/A
1307.779	RECEIVER	FAST_SENDER
1310.226	FAST_SENDER	N/A
1316.449	RECEIVER	FAST_SENDER
1318.885	FAST_SENDER	N/A
1319.641	RECEIVER	FAST_SENDER
1322.042	FAST_SENDER	N/A
1327.685	RECEIVER	FAST_SENDER
1330.130	FAST_SENDER	N/A
1330.863	RECEIVER	FAST_SENDER
1333.299	FAST_SENDER	N/A
1339.183	RECEIVER	FAST_SENDER
1341.598	FAST_SENDER	N/A
1342.325	RECEIVER	FAST_SENDER
1344.737	FAST_SENDER	N/A
1348.810	SLOW_SENDER1	N/A
1350.574	RECEIVER	FAST_SENDER
1352.978	FAST_SENDER	N/A
1353.175	RECEIVER	SLOW_SENDER1
1354.978	FAST_SENDER	N/A
1356.978	FAST_SENDER	N/A
1358.978	FAST_SENDER	N/A
1360.591	SLOW_SENDER1	N/A
1360.978	FAST_SENDER	N/A
1361.347	RECEIVER	SLOW_SENDER1
1362.978	FAST_SENDER	N/A
1364.978	FAST_SENDER	N/A
1366.978	FAST_SENDER	N/A
1368.767	SLOW_SENDER1	N/A
1370.122	RECEIVER	SLOW_SENDER1
1372.929	RECEIVER	FAST_SENDER
1375.345	FAST_SENDER	N/A
1380.825	RECEIVER	FAST_SENDER
1383.270	FAST_SENDER	N/A
1389.241	RECEIVER	FAST_SENDER
1391.670	FAST_SENDER	N/A
1392.416	RECEIVER	FAST_SENDER
1394.817	FAST_SENDER	N/A
1400.566	RECEIVER	FAST_SENDER
1403.011	FAST_SENDER	N/A
1403.762	RECEIVER	FAST_SENDER
1406.171	FAST_SENDER	N/A
1412.105	RECEIVER	FAST_SENDER
1414.510	FAST_SENDER	N/A
1415.298	RECEIVER	FAST_SENDER
1417.733	FAST_SENDER	N/A
1428.742	RECEIVER	FAST_SENDER
1431.179	FAST_SENDER	N/A
1437.120	RECEIVER	FAST_SENDER
1439.543	FAST_SENDER	N/A
1445.885	RECEIVER	FAST_SENDER
1448.331	FAST_SENDER	N/A
1454.656	RECEIVER	FAST_SENDER
1457.082	FAST_SENDER	N/A
1457.871	RECEIVER	FAST_SENDER
1458.800	SLOW_SENDER1	N/A
1460.301	FAST_SENDER	N/A
1462.730	RECEIVER	SLOW_SENDER1
1467.131	RECEIVER	FAST_SENDER
1469.572	FAST_SENDER	N/A
1470.170	SLOW_SENDER1	N/A
1470.892	RECEIVER	SLOW_SENDER1
1471.572	FAST_SENDER	N/A
1473.572	FAST_SENDER	N/A
1475.572	FAST_SENDER	N/A
1477.572	FAST_SENDER	N/A
1478.293	SLOW_SENDER1	N/A
1479.062	RECEIVER	SLOW_SENDER1
1479.572	FAST_SENDER	N/A
1481.572	FAST_SENDER	N/A
1483.572	FAST_SENDER	N/A
1486.507	SLOW_SENDER1	N/A
1489.880	RECEIVER	FAST_SENDER
1492.296	FAST_SENDER	N/A
1498.519	RECEIVER	FAST_SENDER
1500.930	FAST_SENDER	N/A
1506.802	RECEIVER	FAST_SENDER
1509.249	FAST_SENDER	N/A
1515.272	RECEIVER	FAST_SENDER
1517.712	FAST_SENDER	N/A
1518.483	RECEIVER	FAST_SENDER
1520.897	FAST_SENDER	N/A
1526.407	RECEIVER	FAST_SENDER
1528.851	FAST_SENDER	N/A
1529.642	RECEIVER	FAST_SENDER
1532.045	FAST_SENDER	N/A
1537.712	RECEIVER	FAST_SENDER
1540.144	FAST_SENDER	N/A
1540.952	RECEIVER	FAST_SENDER
1543.391	FAST_SENDER	N/A
1549.432	RECEIVER	FAST_SENDER
1551.848	FAST_SENDER	N/A
1552.628	RECEIVER	FAST_SENDER
1555.033	FAST_SENDER	N/A
1565.598	RECEIVER	FAST_SENDER
1568.012	FAST_SENDER	N/A
1574.079	RECEIVER	FAST_SENDER
1575.940	SLOW_SENDER1	N/A
1576.511	FAST_SENDER	N/A
1580.330	RECEIVER	SLOW_SENDER1
1582.821	RECEIVER	FAST_SENDER
1585.235	FAST_SENDER	N/A
1587.235	FAST_SENDER	N/A
1587.734	SLOW_SENDER1	N/A
1588.540	RECEIVER	SLOW_SENDER1
1589.235	FAST_SENDER	N/A
1591.235	FAST_SENDER	N/A
1593.235	FAST_SENDER	N/A
1595.235	FAST_SENDER	N/A
1595.945	SLOW_SENDER1	N/A
1596.673	RECEIVER	SLOW_SENDER1
1597.235	FAST_SENDER	N/A
1599.235	FAST_SENDER	N/A
1604.114	SLOW_SENDER1	N/A
1604.905	RECEIVER	SLOW_SENDER1
1611.866	FAST_SENDER	N/A
1618.021	RECEIVER	FAST_SENDER
1620.430	FAST_SENDER	N/A
1626.538	RECEIVER	FAST_SENDER
1628.972	FAST_SENDER	N/A
1634.575	RECEIVER	FAST_SENDER
1637.023	FAST_SENDER	N/A
1642.922	RECEIVER	FAST_SENDER
1645.340	FAST_SENDER	N/A
1646.124	RECEIVER	FAST_SENDER
1648.568	FAST_SENDER	N/A
1654.457	RECEIVER	FAST_SENDER
1656.893	FAST_SENDER	N/A
1657.682	RECEIVER	FAST_SENDER
1660.091	FAST_SENDER	N/A
1665.790	RECEIVER	FAST_SENDER
1672.248	FAST_SENDER	N/A
1673.009	RECEIVER	FAST_SENDER
1675.457	FAST_SENDER	N/A
1681.058	RECEIVER	FAST_SENDER
1683.484	FAST_SENDER	N/A
1684.212	RECEIVER	FAST_SENDER
1686.612	FAST_SENDER	N/A
1692.235	RECEIVER	FAST_SENDER
1693.150	SLOW_SENDER1	N/A
1693.910	RECEIVER	SLOW_SENDER1
1694.678	FAST_SENDER	N/A
1696.318	SLOW_SENDER1	N/A
1700.059	RECEIVER	SLOW_SENDER1
1706.910	FAST_SENDER	N/A
1707.467	SLOW_SENDER1	N/A
1708.910	FAST_SENDER	N/A
1710.910	FAST_SENDER	N/A
1712.910	FAST_SENDER	N/A
1714.910	FAST_SENDER	N/A
1716.910	FAST_SENDER	N/A
1718.910	FAST_SENDER	N/A
1720.910	FAST_SENDER	N/A
1721.674	RECEIVER	FAST_SENDER
1724.079	FAST_SENDER	N/A
1730.155	RECEIVER	FAST_SENDER
1732.577	FAST_SENDER	N/A
1733.321	RECEIVER	FAST_SENDER
1735.750	FAST_SENDER	N/A
1741.827	RECEIVER	FAST_SENDER
1744.238	FAST_SENDER	N/A
1744.986	RECEIVER	FAST_SENDER
1747.429	FAST_SENDER	N/A
1753.330	RECEIVER	FAST_SENDER
1755.779	FAST_SENDER	N/A
1756.584	RECEIVER	FAST_SENDER
1759.015	FAST_SENDER	N/A
1764.889	RECEIVER	FAST_SENDER
1767.306	FAST_SENDER	N/A
1768.062	RECEIVER	FAST_SENDER
1770.467	FAST_SENDER	N/A
1776.182	RECEIVER	FAST_SENDER
1778.632	FAST_SENDER	N/A
1779.416	RECEIVER	FAST_SENDER
1781.828	FAST_SENDER	N/A
1787.477	RECEIVER	FAST_SENDER
1789.903	FAST_SENDER	N/A
1790.673	RECEIVER	FAST_SENDER
1793.108	FAST_SENDER	N/A
1796.700	SLOW_SENDER1	N/A
1799.135	RECEIVER	FAST_SENDER
1801.643	RECEIVER	SLOW_SENDER1
1805.626	FAST_SENDER	N/A
1807.626	FAST_SENDER	N/A
1809.059	SLOW_SENDER1	N/A
1809.626	FAST_SENDER	N/A
1811.530	RECEIVER	SLOW_SENDER1
1811.626	FAST_SENDER	N/A
1813.626	FAST_SENDER	N/A
1815.626	FAST_SENDER	N/A
1817.626	FAST_SENDER	N/A
1818.948	SLOW_SENDER1	N/A
1819.626	FAST_SENDER	N/A
1825.608	RECEIVER	FAST_SENDER
1828.056	FAST_SENDER	N/A
1828.793	RECEIVER	FAST_SENDER
1831.238	FAST_SENDER	N/A
1837.128	RECEIVER	FAST_SENDER
1839.565	FAST_SENDER	N/A
1840.353	RECEIVER	FAST_SENDER
1842.794	FAST_SENDER	N/A
1848.872	RECEIVER	FAST_SENDER
1851.298	FAST_SENDER	N/A
1852.091	RECEIVER	FAST_SENDER
1854.517	FAST_SENDER	N/A
1860.415	RECEIVER	FAST_SENDER
1862.835	FAST_SENDER	N/A
1863.620	RECEIVER	FAST_SENDER
1866.051	FAST_SENDER	N/A
1871.704	RECEIVER	FAST_SENDER
1878.335	FAST_SENDER	N/A
1879.122	RECEIVER	FAST_SENDER
1881.571	FAST_SENDER	N/A
1887.165	RECEIVER	FAST_SENDER
1889.573	FAST_SENDER	N/A
1890.323	RECEIVER	FAST_SENDER
1892.767	FAST_SENDER	N/A
1898.799	RECEIVER	FAST_SENDER
1900.050	SLOW_SENDER1	N/A
1900.820	RECEIVER	SLOW_SENDER1
1901.226	FAST_SENDER	N/A
1903.221	SLOW_SENDER1	N/A
1906.998	RECEIVER	SLOW_SENDER1
1913.988	FAST_SENDER	N/A
1915.988	FAST_SENDER	N/A
1917.988	FAST_SENDER	N/A
1919.988	FAST_SENDER	N/A
1921.988	FAST_SENDER	N/A
1923.988	FAST_SENDER	N/A
1925.988	FAST_SENDER	N/A
1927.988	FAST_SENDER	N/A
1928.755	RECEIVER	FAST_SENDER
1931.163	FAST_SENDER	N/A
1936.819	RECEIVER	FAST_SENDER
1939.231	FAST_SENDER	N/A
1939.984	RECEIVER	FAST_SENDER
1942.406	FAST_SENDER	N/A
1948.537	RECEIVER	FAST_SENDER
1950.975	FAST_SENDER	N/A
1951.746	RECEIVER	FAST_SENDER
1954.193	FAST_SENDER	N/A
1960.122	RECEIVER	FAST_SENDER
1962.549	FAST_SENDER	N/A
1963.292	RECEIVER	FAST_SENDER
1965.701	FAST_SENDER	N/A
1971.524	RECEIVER	FAST_SENDER
1973.931	FAST_SENDER	N/A
1974.693	RECEIVER	FAST_SENDER
1977.094	FAST_SENDER	N/A
1983.174	RECEIVER	FAST_SENDER
1985.612	FAST_SENDER	N/A
1986.362	RECEIVER	FAST_SENDER
1988.806	FAST_SENDER	N/A
1994.916	RECEIVER	FAST_SENDER
1997.344	FAST_SENDER	N/A
1997.380	SLOW_SENDER1	N/A
1998.118	RECEIVER	FAST_SENDER
2001.703	RECEIVER	SLOW_SENDER1
2009.146	SLOW_SENDER1	N/A
2010.507	FAST_SENDER	N/A
2011.259	RECEIVER	SLOW_SENDER1
2012.507	FAST_SENDER	N/A
2014.507	FAST_SENDER	N/A
2016.507	FAST_SENDER	N/A
2018.507	FAST_SENDER	N/A
2020.507	FAST_SENDER	N/A
2022.507	FAST_SENDER	N/A
2024.507	FAST_SENDER	N/A
2030.510	RECEIVER	FAST_SENDER
2032.951	FAST_SENDER	N/A
2033.725	RECEIVER	FAST_SENDER
2036.148	FAST_SENDER	N/A
2042.107	RECEIVER	FAST_SENDER
2044.557	FAST_SENDER	N/A
2045.276	RECEIVER	FAST_SENDER
2047.710	FAST_SENDER	N/A
2053.475	RECEIVER	FAST_SENDER
2055.904	FAST_SENDER	N/A
2056.668	RECEIVER	FAST_SENDER
2059.113	FAST_SENDER	N/A
2065.142	RECEIVER	FAST_SENDER
2067.543	FAST_SENDER	N/A
2068.294	RECEIVER	FAST_SENDER
2070.729	FAST_SENDER	N/A
2076.479	RECEIVER	FAST_SENDER
2078.887	FAST_SENDER	N/A
2081.211	RECEIVER	FAST_SENDER
2083.644	FAST_SENDER	N/A
2089.826	RECEIVER	FAST_SENDER
2092.241	FAST_SENDER	N/A
2093.008	RECEIVER	FAST_SENDER
2095.421	FAST_SENDER	N/A
2099.860	SLOW_SENDER1	N/A
2101.545	RECEIVER	FAST_SENDER
2102.377	RECEIVER	SLOW_SENDER1
2103.981	FAST_SENDER	N/A
2107.798	SLOW_SENDER1	N/A
2108.559	RECEIVER	SLOW_SENDER1
2116.003	SLOW_SENDER1	N/A
2116.402	FAST_SENDER	N/A
2117.152	RECEIVER	FAST_SENDER
2119.569	FAST_SENDER	N/A
2121.569	FAST_SENDER	N/A
2123.569	FAST_SENDER	N/A
2125.569	FAST_SENDER	N/A
2127.569	FAST_SENDER	N/A
2129.569	FAST_SENDER	N/A
2131.569	FAST_SENDER	N/A
2133.569	FAST_SENDER	N/A
2139.361	RECEIVER	FAST_SENDER
2141.805	FAST_SENDER	N/A
2142.562	RECEIVER	FAST_SENDER
2145.008	FAST_SENDER	N/A
2151.111	RECEIVER	FAST_SENDER
2153.516	FAST_SENDER	N/A
2154.278	RECEIVER	FAST_SENDER
2156.691	FAST_SENDER	N/A
2162.163	RECEIVER	FAST_SENDER
2164.566	FAST_SENDER	N/A
2165.287	RECEIVER	FAST_SENDER
2167.729	FAST_SENDER	N/A
2173.456	RECEIVER	FAST_SENDER
2175.885	FAST_SENDER	N/A
2176.628	RECEIVER	FAST_SENDER
2179.040	FAST_SENDER	N/A
2184.959	RECEIVER	FAST_SENDER
2187.407	FAST_SENDER	N/A
2188.155	RECEIVER	FAST_SENDER
2190.555	FAST_SENDER	N/A
2196.437	RECEIVER	FAST_SENDER
2198.879	FAST_SENDER	N/A
2199.626	RECEIVER	FAST_SENDER
2202.036	FAST_SENDER	N/A
2207.850	SLOW_SENDER1	N/A
2207.898	RECEIVER	FAST_SENDER
2209.146	RECEIVER	SLOW_SENDER1
2210.306	FAST_SENDER	N/A
2211.594	SLOW_SENDER1	N/A
2215.423	RECEIVER	SLOW_SENDER1
2222.835	SLOW_SENDER1	N/A
2223.501	FAST_SENDER	N/A
2225.501	FAST_SENDER	N/A
2227.501	FAST_SENDER	N/A
2229.501	FAST_SENDER	N/A
2231.501	FAST_SENDER	N/A
2233.501	FAST_SENDER	N/A
2235.501	FAST_SENDER	N/A
2237.501	FAST_SENDER	N/A
2239.720	RECEIVER	FAST_SENDER
2242.133	FAST_SENDER	N/A
2248.113	RECEIVER	FAST_SENDER
2250.547	FAST_SENDER	N/A
2251.294	RECEIVER	FAST_SENDER
2253.727	FAST_SENDER	N/A
2259.834	RECEIVER	FAST_SENDER
2262.276	FAST_SENDER	N/A
2263.090	RECEIVER	FAST_SENDER
2265.538	FAST_SENDER	N/A
2271.796	RECEIVER	FAST_SENDER
2274.225	FAST_SENDER	N/A
2274.980	RECEIVER	FAST_SENDER
2277.412	FAST_SENDER	N/A
2283.792	RECEIVER	FAST_SENDER
2286.241	FAST_SENDER	N/A
2287.037	RECEIVER	FAST_SENDER
2289.467	FAST_SENDER	N/A
2295.407	RECEIVER	FAST_SENDER
2297.823	FAST_SENDER	N/A
2300.005	RECEIVER	FAST_SENDER
2302.422	FAST_SENDER	N/A
2308.495	RECEIVER	FAST_SENDER
2310.938	FAST_SENDER	N/A
2311.690	RECEIVER	FAST_SENDER
2312.070	SLOW_SENDER1	N/A
2314.113	FAST_SENDER	N/A
2316.386	RECEIVER	SLOW_SENDER1
2323.787	SLOW_SENDER1	N/A
2326.510	RECEIVER	SLOW_SENDER1
2327.153	FAST_SENDER	N/A
2329.153	FAST_SENDER	N/A
2331.153	FAST_SENDER	N/A
2333.153	FAST_SENDER	N/A
2333.955	SLOW_SENDER1	N/A
2335.153	FAST_SENDER	N/A
2337.153	FAST_SENDER	N/A
2339.153	FAST_SENDER	N/A
2341.153	FAST_SENDER	N/A
2347.336	RECEIVER	FAST_SENDER
2349.760	FAST_SENDER	N/A
2350.533	RECEIVER	FAST_SENDER
2352.963	FAST_SENDER	N/A
2359.113	RECEIVER	FAST_SENDER
2361.515	FAST_SENDER	N/A
2362.250	RECEIVER	FAST_SENDER
2364.688	FAST_SENDER	N/A
2370.249	RECEIVER	FAST_SENDER
2372.662	FAST_SENDER	N/A
2373.466	RECEIVER	FAST_SENDER
2375.869	FAST_SENDER	N/A
2381.476	RECEIVER	FAST_SENDER
2383.878	FAST_SENDER	N/A
2384.606	RECEIVER	FAST_SENDER
2387.040	FAST_SENDER	N/A
2392.874	RECEIVER	FAST_SENDER
2395.323	FAST_SENDER	N/A
2396.068	RECEIVER	FAST_SENDER
2398.487	FAST_SENDER	N/A
2404.649	RECEIVER	FAST_SENDER
2407.057	FAST_SENDER	N/A
2407.828	RECEIVER	FAST_SENDER
2410.272	FAST_SENDER	N/A
2415.320	SLOW_SENDER1	N/A
2416.527	RECEIVER	FAST_SENDER
2418.147	RECEIVER	SLOW_SENDER1
2418.938	FAST_SENDER	N/A
2423.578	SLOW_SENDER1	N/A
2424.354	RECEIVER	SLOW_SENDER1
2431.353	FAST_SENDER	N/A
2433.353	FAST_SENDER	N/A
2435.272	SLOW_SENDER1	N/A
2435.353	FAST_SENDER	N/A
2437.353	FAST_SENDER	N/A
2439.353	FAST_SENDER	N/A
2441.353	FAST_SENDER	N/A
2443.353	FAST_SENDER	N/A
2445.353	FAST_SENDER	N/A
2446.144	RECEIVER	FAST_SENDER
2448.592	FAST_SENDER	N/A
2454.699	RECEIVER	FAST_SENDER
2457.130	FAST_SENDER	N/A
2457.864	RECEIVER	FAST_SENDER
2460.287	FAST_SENDER	N/A
2470.708	RECEIVER	FAST_SENDER
2473.124	FAST_SENDER	N/A
2473.892	RECEIVER	FAST_SENDER
2481.825	FAST_SENDER	N/A
2482.559	RECEIVER	FAST_SENDER
2484.970	FAST_SENDER	N/A
2491.324	RECEIVER	FAST_SENDER
2498.050	FAST_SENDER	N/A
2498.819	RECEIVER	FAST_SENDER
2501.227	FAST_SENDER	N/A
2506.780	RECEIVER	FAST_SENDER
2509.229	FAST_SENDER	N/A
2509.995	RECEIVER	FAST_SENDER
2512.413	FAST_SENDER	N/A
2516.530	SLOW_SENDER1	N/A
2518.138	RECEIVER	FAST_SENDER
2518.980	RECEIVER	SLOW_SENDER1
2520.578	FAST_SENDER	N/A
2524.391	SLOW_SENDER1	N/A
2525.163	RECEIVER	SLOW_SENDER1
2532.612	SLOW_SENDER1	N/A
2532.834	FAST_SENDER	N/A
2534.115	RECEIVER	FAST_SENDER
2536.521	FAST_SENDER	N/A
2538.521	FAST_SENDER	N/A
2540.521	FAST_SENDER	N/A
2542.521	FAST_SENDER	N/A
2544.521	FAST_SENDER	N/A
2546.521	FAST_SENDER	N/A
2548.521	FAST_SENDER	N/A
2550.521	FAST_SENDER	N/A
2556.309	RECEIVER	FAST_SENDER
2558.749	FAST_SENDER	N/A
2559.509	RECEIVER	FAST_SENDER
2561.927	FAST_SENDER	N/A
2567.710	RECEIVER	FAST_SENDER
2570.113	FAST_SENDER	N/A
2570.881	RECEIVER	FAST_SENDER
2578.494	FAST_SENDER	N/A
2579.302	RECEIVER	FAST_SENDER
2581.743	FAST_SENDER	N/A
2587.327	RECEIVER	FAST_SENDER
2589.771	FAST_SENDER	N/A
2590.521	RECEIVER	FAST_SENDER
2592.943	FAST_SENDER	N/A
2599.049	RECEIVER	FAST_SENDER
2605.713	FAST_SENDER	N/A
2606.475	RECEIVER	FAST_SENDER
2608.922	FAST_SENDER	N/A
2614.922	RECEIVER	FAST_SENDER
2617.335	FAST_SENDER	N/A
2618.100	RECEIVER	FAST_SENDER
2620.500	FAST_SENDER	N/A
2623.930	SLOW_SENDER1	N/A
2626.592	RECEIVER	FAST_SENDER
2628.992	FAST_SENDER	N/A
2630.992	FAST_SENDER	N/A
2632.992	FAST_SENDER	N/A
2634.992	FAST_SENDER	N/A
2636.785	SLOW_SENDER1	N/A
2636.992	FAST_SENDER	N/A
2638.992	FAST_SENDER	N/A
2640.992	FAST_SENDER	N/A
2642.992	FAST_SENDER	N/A
2643.753	RECEIVER	FAST_SENDER
2646.173	FAST_SENDER	N/A
2652.031	RECEIVER	FAST_SENDER
2654.431	FAST_SENDER	N/A
2655.219	RECEIVER	FAST_SENDER
2657.653	FAST_SENDER	N/A
2663.610	RECEIVER	FAST_SENDER
2666.027	FAST_SENDER	N/A
2666.764	RECEIVER	FAST_SENDER
2669.202	FAST_SENDER	N/A
2675.349	RECEIVER	FAST_SENDER
2677.763	FAST_SENDER	N/A
2678.547	RECEIVER	FAST_SENDER
2680.969	FAST_SENDER	N/A
2686.701	RECEIVER	FAST_SENDER
2693.491	FAST_SENDER	N/A
2694.218	RECEIVER	FAST_SENDER
2696.627	FAST_SENDER	N/A
2702.696	RECEIVER	FAST_SENDER
2705.098	FAST_SENDER	N/A
2705.871	RECEIVER	FAST_SENDER
2713.810	FAST_SENDER	N/A
2714.619	RECEIVER	FAST_SENDER
2717.037	FAST_SENDER	N/A
2726.240	SLOW_SENDER1	N/A
2727.680	RECEIVER	FAST_SENDER
2728.566	RECEIVER	SLOW_SENDER1
2730.114	FAST_SENDER	N/A
2733.975	SLOW_SENDER1	N/A
2734.739	RECEIVER	SLOW_SENDER1
2742.177	SLOW_SENDER1	N/A
2742.966	FAST_SENDER	N/A
2743.770	RECEIVER	FAST_SENDER
2746.183	FAST_SENDER	N/A
2748.183	FAST_SENDER	N/A
2750.183	FAST_SENDER	N/A
2752.183	FAST_SENDER	N/A
2754.183	FAST_SENDER	N/A
2756.183	FAST_SENDER	N/A
2758.183	FAST_SENDER	N/A
2760.183	FAST_SENDER	N/A
2765.770	RECEIVER	FAST_SENDER
2768.191	FAST_SENDER	N/A
2768.973	RECEIVER	FAST_SENDER
2771.395	FAST_SENDER	N/A
2776.958	RECEIVER	FAST_SENDER
2779.362	FAST_SENDER	N/A
2780.130	RECEIVER	FAST_SENDER
2782.561	FAST_SENDER	N/A
2788.567	RECEIVER	FAST_SENDER
2790.967	FAST_SENDER	N/A
2791.737	RECEIVER	FAST_SENDER
2794.168	FAST_SENDER	N/A
2800.381	RECEIVER	FAST_SENDER
2802.820	FAST_SENDER	N/A
2803.570	RECEIVER	FAST_SENDER
2805.994	FAST_SENDER	N/A
2812.187	RECEIVER	FAST_SENDER
2814.620	FAST_SENDER	N/A
2815.340	RECEIVER	FAST_SENDER
2817.741	FAST_SENDER	N/A
2823.477	RECEIVER	FAST_SENDER
2825.913	FAST_SENDER	N/A
2826.715	RECEIVER	FAST_SENDER
2829.134	FAST_SENDER	N/A
2833.330	SLOW_SENDER1	N/A
2834.893	RECEIVER	FAST_SENDER
2835.686	RECEIVER	SLOW_SENDER1
2837.309	FAST_SENDER	N/A
2841.118	SLOW_SENDER1	N/A
2841.869	RECEIVER	SLOW_SENDER1
2849.307	SLOW_SENDER1	N/A
2849.625	FAST_SENDER	N/A
2850.381	RECEIVER	FAST_SENDER
2852.784	FAST_SENDER	N/A
2854.784	FAST_SENDER	N/A
2856.784	FAST_SENDER	N/A
2858.784	FAST_SENDER	N/A
2860.784	FAST_SENDER	N/A
2862.784	FAST_SENDER	N/A
2864.784	FAST_SENDER	N/A
2866.784	FAST_SENDER	N/A
2872.769	RECEIVER	FAST_SENDER
2875.182	FAST_SENDER	N/A
2875.957	RECEIVER	FAST_SENDER
2878.380	FAST_SENDER	N/A
2884.391	RECEIVER	FAST_SENDER
2890.782	FAST_SENDER	N/A
2891.558	RECEIVER	FAST_SENDER
2893.962	FAST_SENDER	N/A
2900.089	RECEIVER	FAST_SENDER
2902.532	FAST_SENDER	N/A
2903.337	RECEIVER	FAST_SENDER
2905.779	FAST_SENDER	N/A
2911.965	RECEIVER	FAST_SENDER
2914.384	FAST_SENDER	N/A
2915.156	RECEIVER	FAST_SENDER
2917.582	FAST_SENDER	N/A
2923.395	RECEIVER	FAST_SENDER
2925.844	FAST_SENDER	N/A
2926.580	RECEIVER	FAST_SENDER
2929.002	FAST_SENDER	N/A
2934.755	RECEIVER	FAST_SENDER
2937.176	FAST_SENDER	N/A
2937.947	RECEIVER	FAST_SENDER
2940.383	FAST_SENDER	N/A
2940.510	SLOW_SENDER1	N/A
2944.826	RECEIVER	SLOW_SENDER1
2952.267	SLOW_SENDER1	N/A
2952.908	FAST_SENDER	N/A
2954.494	RECEIVER	SLOW_SENDER1
2954.908	FAST_SENDER	N/A
2956.908	FAST_SENDER	N/A
2958.908	FAST_SENDER	N/A
2960.908	FAST_SENDER	N/A
2962.908	FAST_SENDER	N/A
2964.908	FAST_SENDER	N/A
2966.908	FAST_SENDER	N/A
2972.911	RECEIVER	FAST_SENDER
2979.613	FAST_SENDER	N/A
2980.369	RECEIVER	FAST_SENDER
2982.801	FAST_SENDER	N/A
2988.483	RECEIVER	FAST_SENDER
2990.913	FAST_SENDER	N/A
3003.368	FAST_SENDER	N/A
3004.120	RECEIVER	FAST_SENDER
3006.565	FAST_SENDER	N/A
3012.505	RECEIVER	FAST_SENDER
3014.924	FAST_SENDER	N/A
3015.677	RECEIVER	FAST_SENDER
3018.082	FAST_SENDER	N/A
3023.568	RECEIVER	FAST_SENDER
3030.025	FAST_SENDER	N/A
3030.801	RECEIVER	FAST_SENDER
3033.229	FAST_SENDER	N/A
3039.083	RECEIVER	FAST_SENDER
3041.494	FAST_SENDER	N/A
3042.263	RECEIVER	FAST_SENDER
3042.650	SLOW_SENDER1	N/A
3044.701	FAST_SENDER	N/A
3046.997	RECEIVER	SLOW_SENDER1
3054.430	SLOW_SENDER1	N/A
3057.069	RECEIVER	SLOW_SENDER1
3057.832	FAST_SENDER	N/A
3059.832	FAST_SENDER	N/A
3061.832	FAST_SENDER	N/A
3063.832	FAST_SENDER	N/A
3064.511	SLOW_SENDER1	N/A
3065.832	FAST_SENDER	N/A
3067.832	FAST_SENDER	N/A
3069.832	FAST_SENDER	N/A
3071.832	FAST_SENDER	N/A
3077.760	RECEIVER	FAST_SENDER
3080.187	FAST_SENDER	N/A
3080.966	RECEIVER	FAST_SENDER
3083.406	FAST_SENDER	N/A
3089.285	RECEIVER	FAST_SENDER
3091.698	FAST_SENDER	N/A
3092.468	RECEIVER	FAST_SENDER
3094.892	FAST_SENDER	N/A
3101.004	RECEIVER	FAST_SENDER
3103.453	FAST_SENDER	N/A
3104.218	RECEIVER	FAST_SENDER
3106.650	FAST_SENDER	N/A
3112.662	RECEIVER	FAST_SENDER
3115.103	FAST_SENDER	N/A
3115.875	RECEIVER	FAST_SENDER
3118.280	FAST_SENDER	N/A
3124.044	RECEIVER	FAST_SENDER
3126.487	FAST_SENDER	N/A
3127.215	RECEIVER	FAST_SENDER
3129.630	FAST_SENDER	N/A
3135.709	RECEIVER	FAST_SENDER
3142.269	FAST_SENDER	N/A
3143.018	RECEIVER	FAST_SENDER
3145.455	FAST_SENDER	N/A
3145.590	SLOW_SENDER1	N/A
3150.352	RECEIVER	SLOW_SENDER1
3157.800	SLOW_SENDER1	N/A
3158.202	FAST_SENDER	N/A
3160.202	FAST_SENDER	N/A
3160.321	RECEIVER	SLOW_SENDER1
3162.202	FAST_SENDER	N/A
3164.202	FAST_SENDER	N/A
3166.202	FAST_SENDER	N/A
3168.202	FAST_SENDER	N/A
3170.202	FAST_SENDER	N/A
3172.202	FAST_SENDER	N/A
3178.001	RECEIVER	FAST_SENDER
3180.416	FAST_SENDER	N/A
3181.167	RECEIVER	FAST_SENDER
3183.609	FAST_SENDER	N/A
3189.538	RECEIVER	FAST_SENDER
3191.957	FAST_SENDER	N/A
3192.718	RECEIVER	FAST_SENDER
3195.142	FAST_SENDER	N/A
3200.789	RECEIVER	FAST_SENDER
3203.234	FAST_SENDER	N/A
3204.004	RECEIVER	FAST_SENDER
3206.416	FAST_SENDER	N/A
3216.896	RECEIVER	FAST_SENDER
3219.343	FAST_SENDER	N/A
3220.087	RECEIVER	FAST_SENDER
3222.514	FAST_SENDER	N/A
3228.584	RECEIVER	FAST_SENDER
3231.015	FAST_SENDER	N/A
3231.755	RECEIVER	FAST_SENDER
3234.184	FAST_SENDER	N/A
3240.161	RECEIVER	FAST_SENDER
3242.566	FAST_SENDER	N/A
3243.330	RECEIVER	FAST_SENDER
3245.758	FAST_SENDER	N/A
3248.360	SLOW_SENDER1	N/A
3251.533	RECEIVER	FAST_SENDER
3253.968	FAST_SENDER	N/A
3255.968	FAST_SENDER	N/A
3257.968	FAST_SENDER	N/A
3259.968	FAST_SENDER	N/A
3260.787	SLOW_SENDER1	N/A
3261.968	FAST_SENDER	N/A
3263.968	FAST_SENDER	N/A
3265.968	FAST_SENDER	N/A
3267.968	FAST_SENDER	N/A
3268.759	RECEIVER	FAST_SENDER
3271.200	FAST_SENDER	N/A
3277.381	RECEIVER	FAST_SENDER
3279.827	FAST_SENDER	N/A
3280.557	RECEIVER	FAST_SENDER
3282.984	FAST_SENDER	N/A
3288.765	RECEIVER	FAST_SENDER
3291.165	FAST_SENDER	N/A
3291.918	RECEIVER	FAST_SENDER
3294.324	FAST_SENDER	N/A
3300.072	RECEIVER	FAST_SENDER
3302.516	FAST_SENDER	N/A
3303.287	RECEIVER	FAST_SENDER
3305.735	FAST_SENDER	N/A
3311.905	RECEIVER	FAST_SENDER
3314.320	FAST_SENDER	N/A
3315.070	RECEIVER	FAST_SENDER
3317.492	FAST_SENDER	N/A
3323.715	RECEIVER	FAST_SENDER
3326.118	FAST_SENDER	N/A
3326.891	RECEIVER	FAST_SENDER
3329.315	FAST_SENDER	N/A
3335.206	RECEIVER	FAST_SENDER
3337.629	FAST_SENDER	N/A
3338.417	RECEIVER	FAST_SENDER
3340.839	FAST_SENDER	N/A
3346.800	RECEIVER	FAST_SENDER
3349.244	FAST_SENDER	N/A
3349.963	RECEIVER	FAST_SENDER
3350.140	SLOW_SENDER1	N/A
3352.390	FAST_SENDER	N/A
3354.092	RECEIVER	SLOW_SENDER1
3361.497	SLOW_SENDER1	N/A
3364.146	RECEIVER	SLOW_SENDER1
3364.690	FAST_SENDER	N/A
3366.690	FAST_SENDER	N/A
3368.690	FAST_SENDER	N/A
3370.690	FAST_SENDER	N/A
3371.593	SLOW_SENDER1	N/A
3372.387	RECEIVER	SLOW_SENDER1
3372.690	FAST_SENDER	N/A
3374.690	FAST_SENDER	N/A
3376.690	FAST_SENDER	N/A
3378.690	FAST_SENDER	N/A
3379.466	RECEIVER	FAST_SENDER
3381.913	FAST_SENDER	N/A
3387.535	RECEIVER	FAST_SENDER
3389.977	FAST_SENDER	N/A
3390.768	RECEIVER	FAST_SENDER
3393.171	FAST_SENDER	N/A
3399.210	RECEIVER	FAST_SENDER
3401.652	FAST_SENDER	N/A
3402.403	RECEIVER	FAST_SENDER
3404.811	FAST_SENDER	N/A
3410.992	RECEIVER	FAST_SENDER
3413.437	FAST_SENDER	N/A
3414.198	RECEIVER	FAST_SENDER
3416.606	FAST_SENDER	N/A
3422.372	RECEIVER	FAST_SENDER
3424.777	FAST_SENDER	N/A
3425.533	RECEIVER	FAST_SENDER
3427.972	FAST_SENDER	N/A
3433.983	RECEIVER	FAST_SENDER
3436.390	FAST_SENDER	N/A
3437.150	RECEIVER	FAST_SENDER
3439.594	FAST_SENDER	N/A
3445.746	RECEIVER	FAST_SENDER
3448.180	FAST_SENDER	N/A
3448.920	RECEIVER	FAST_SENDER
3451.338	FAST_SENDER	N/A
3457.558	RECEIVER	FAST_SENDER
3459.974	FAST_SENDER	N/A
3460.738	RECEIVER	FAST_SENDER
3460.890	SLOW_SENDER1	N/A
3463.141	FAST_SENDER	N/A
3464.944	RECEIVER	SLOW_SENDER1
3472.377	SLOW_SENDER1	N/A
3474.555	RECEIVER	SLOW_SENDER1
3475.955	FAST_SENDER	N/A
3477.955	FAST_SENDER	N/A
3479.955	FAST_SENDER	N/A
3481.955	FAST_SENDER	N/A
3483.955	FAST_SENDER	N/A
3485.955	FAST_SENDER	N/A
3487.955	FAST_SENDER	N/A
3489.955	FAST_SENDER	N/A
3495.946	RECEIVER	FAST_SENDER
3498.388	FAST_SENDER	N/A
3499.150	RECEIVER	FAST_SENDER
3501.579	FAST_SENDER	N/A
3507.844	RECEIVER	FAST_SENDER
3510.250	FAST_SENDER	N/A
3510.976	RECEIVER	FAST_SENDER
3513.385	FAST_SENDER	N/A
3519.461	RECEIVER	FAST_SENDER
3521.910	FAST_SENDER	N/A
3524.242	RECEIVER	FAST_SENDER
3526.648	FAST_SENDER	N/A
3532.915	RECEIVER	FAST_SENDER
3535.357	FAST_SENDER	N/A
3536.092	RECEIVER	FAST_SENDER
3538.532	FAST_SENDER	N/A
3544.355	RECEIVER	FAST_SENDER
3546.783	FAST_SENDER	N/A
3547.592	RECEIVER	FAST_SENDER
3549.999	FAST_SENDER	N/A
3556.003	RECEIVER	FAST_SENDER
3562.406	FAST_SENDER	N/A
3563.080	SLOW_SENDER1	N/A
3563.160	RECEIVER	FAST_SENDER
3565.571	FAST_SENDER	N/A
3567.071	RECEIVER	SLOW_SENDER1
3567.571	FAST_SENDER	N/A
3569.571	FAST_SENDER	N/A
3571.571	FAST_SENDER	N/A
3573.571	FAST_SENDER	N/A
3574.513	SLOW_SENDER1	N/A
3575.571	FAST_SENDER	N/A
3576.997	RECEIVER	SLOW_SENDER1
3577.571	FAST_SENDER	N/A
3579.571	FAST_SENDER	N/A
3585.508	RECEIVER	FAST_SENDER
3587.937	FAST_SENDER	N/A
3590.060	RECEIVER	FAST_SENDER
3592.475	FAST_SENDER	N/A
3598.249	RECEIVER	FAST_SENDER
3600.659	FAST_SENDER	N/A
3601.408	RECEIVER	FAST_SENDER
3603.837	FAST_SENDER	N/A
3609.857	RECEIVER	FAST_SENDER
3612.265	FAST_SENDER	N/A
3613.004	RECEIVER	FAST_SENDER
3615.416	FAST_SENDER	N/A
3621.423	RECEIVER	FAST_SENDER
3623.847	FAST_SENDER	N/A
3624.615	RECEIVER	FAST_SENDER
3627.062	FAST_SENDER	N/A
3637.691	RECEIVER	FAST_SENDER
3640.099	FAST_SENDER	N/A
3640.882	RECEIVER	FAST_SENDER
3643.282	FAST_SENDER	N/A
3649.401	RECEIVER	FAST_SENDER
3651.801	FAST_SENDER	N/A
3652.597	RECEIVER	FAST_SENDER
3654.997	FAST_SENDER	N/A
3661.001	RECEIVER	FAST_SENDER
3663.416	FAST_SENDER	N/A
3664.160	RECEIVER	FAST_SENDER
3665.540	SLOW_SENDER1	N/A
3666.590	FAST_SENDER	N/A
3669.495	RECEIVER	SLOW_SENDER1
3676.929	SLOW_SENDER1	N/A
3679.043	FAST_SENDER	N/A
3679.450	RECEIVER	SLOW_SENDER1
3681.043	FAST_SENDER	N/A
3683.043	FAST_SENDER	N/A
3685.043	FAST_SENDER	N/A
3687.043	FAST_SENDER	N/A
3689.043	FAST_SENDER	N/A
3691.043	FAST_SENDER	N/A
3693.043	FAST_SENDER	N/A
3698.609	RECEIVER	FAST_SENDER
3701.045	FAST_SENDER	N/A
3701.840	RECEIVER	FAST_SENDER
3704.288	FAST_SENDER	N/A
3710.140	RECEIVER	FAST_SENDER
3712.554	FAST_SENDER	N/A
3713.290	RECEIVER	FAST_SENDER
3715.716	FAST_SENDER	N/A
3721.573	RECEIVER	FAST_SENDER
3723.991	FAST_SENDER	N/A
3724.781	RECEIVER	FAST_SENDER
3727.190	FAST_SENDER	N/A
3732.797	RECEIVER	FAST_SENDER
3735.235	FAST_SENDER	N/A
3736.024	RECEIVER	FAST_SENDER
3738.437	FAST_SENDER	N/A
3744.654	RECEIVER	FAST_SENDER
3747.094	FAST_SENDER	N/A
3747.854	RECEIVER	FAST_SENDER
3750.302	FAST_SENDER	N/A
3756.601	RECEIVER	FAST_SENDER
3759.012	FAST_SENDER	N/A
3759.764	RECEIVER	FAST_SENDER
3762.209	FAST_SENDER	N/A
3767.880	SLOW_SENDER1	N/A
3768.315	RECEIVER	FAST_SENDER
3770.717	FAST_SENDER	N/A
3771.880	RECEIVER	SLOW_SENDER1
3772.717	FAST_SENDER	N/A
3774.717	FAST_SENDER	N/A
3776.717	FAST_SENDER	N/A
3778.717	FAST_SENDER	N/A
3779.303	SLOW_SENDER1	N/A
3780.717	FAST_SENDER	N/A
3781.711	RECEIVER	SLOW_SENDER1
3782.717	FAST_SENDER	N/A
3784.717	FAST_SENDER	N/A
3790.319	RECEIVER	FAST_SENDER
3792.732	FAST_SENDER	N/A
3793.516	RECEIVER	FAST_SENDER
3795.937	FAST_SENDER	N/A
3801.532	RECEIVER	FAST_SENDER
3803.935	FAST_SENDER	N/A
3804.717	RECEIVER	FAST_SENDER
3807.151	FAST_SENDER	N/A
3813.437	RECEIVER	FAST_SENDER
3815.843	FAST_SENDER	N/A
3816.616	RECEIVER	FAST_SENDER
3819.033	FAST_SENDER	N/A
3824.978	RECEIVER	FAST_SENDER
3827.403	FAST_SENDER	N/A
3828.187	RECEIVER	FAST_SENDER
3830.590	FAST_SENDER	N/A
3836.236	RECEIVER	FAST_SENDER
3838.659	FAST_SENDER	N/A
3839.393	RECEIVER	FAST_SENDER
3841.826	FAST_SENDER	N/A
3847.761	RECEIVER	FAST_SENDER
3850.204	FAST_SENDER	N/A
3850.986	RECEIVER	FAST_SENDER
3853.416	FAST_SENDER	N/A
3859.028	RECEIVER	FAST_SENDER
3861.429	FAST_SENDER	N/A
3862.214	RECEIVER	FAST_SENDER
3864.618	FAST_SENDER	N/A
3870.090	SLOW_SENDER1	N/A
3870.366	RECEIVER	FAST_SENDER
3872.593	RECEIVER	SLOW_SENDER1
3878.007	SLOW_SENDER1	N/A
3878.375	FAST_SENDER	N/A
3879.113	RECEIVER	FAST_SENDER
3881.518	FAST_SENDER	N/A
3882.103	RECEIVER	SLOW_SENDER1
3883.518	FAST_SENDER	N/A
3885.518	FAST_SENDER	N/A
3887.518	FAST_SENDER	N/A
3889.518	FAST_SENDER	N/A
3891.518	FAST_SENDER	N/A
3893.518	FAST_SENDER	N/A
3895.518	FAST_SENDER	N/A
3896.287	RECEIVER	FAST_SENDER
3898.715	FAST_SENDER	N/A
3904.621	RECEIVER	FAST_SENDER
3907.032	FAST_SENDER	N/A
3907.818	RECEIVER	FAST_SENDER
3910.240	FAST_SENDER	N/A
3920.530	RECEIVER	FAST_SENDER
3922.961	FAST_SENDER	N/A
3923.738	RECEIVER	FAST_SENDER
3926.143	FAST_SENDER	N/A
3932.278	RECEIVER	FAST_SENDER
3934.683	FAST_SENDER	N/A
3935.447	RECEIVER	FAST_SENDER
3937.877	FAST_SENDER	N/A
3943.855	RECEIVER	FAST_SENDER
3946.281	FAST_SENDER	N/A
3947.048	RECEIVER	FAST_SENDER
3949.485	FAST_SENDER	N/A
3955.456	RECEIVER	FAST_SENDER
3957.897	FAST_SENDER	N/A
3958.645	RECEIVER	FAST_SENDER
3961.087	FAST_SENDER	N/A
3966.711	RECEIVER	FAST_SENDER
3969.125	FAST_SENDER	N/A
3969.900	RECEIVER	FAST_SENDER
3970.770	SLOW_SENDER1	N/A
3972.333	FAST_SENDER	N/A
3974.770	RECEIVER	SLOW_SENDER1
3982.173	SLOW_SENDER1	N/A
3984.719	RECEIVER	SLOW_SENDER1
3985.316	FAST_SENDER	N/A
3987.316	FAST_SENDER	N/A
3989.316	FAST_SENDER	N/A
3991.316	FAST_SENDER	N/A
3993.316	FAST_SENDER	N/A
3995.316	FAST_SENDER	N/A
3997.316	FAST_SENDER	N/A
3999.316	FAST_SENDER	N/A
4005.255	RECEIVER	FAST_SENDER
4007.696	FAST_SENDER	N/A
4008.461	RECEIVER	FAST_SENDER
4010.911	FAST_SENDER	N/A
4016.834	RECEIVER	FAST_SENDER
4019.275	FAST_SENDER	N/A
4019.988	RECEIVER	FAST_SENDER
4022.390	FAST_SENDER	N/A
4028.475	RECEIVER	FAST_SENDER
4030.880	FAST_SENDER	N/A
4031.661	RECEIVER	FAST_SENDER
4034.102	FAST_SENDER	N/A
4039.832	RECEIVER	FAST_SENDER
4042.261	FAST_SENDER	N/A
4043.058	RECEIVER	FAST_SENDER
4045.474	FAST_SENDER	N/A
4051.667	RECEIVER	FAST_SENDER
4054.112	FAST_SENDER	N/A
4054.822	RECEIVER	FAST_SENDER
4057.231	FAST_SENDER	N/A
4063.061	RECEIVER	FAST_SENDER
4065.485	FAST_SENDER	N/A
4066.227	RECEIVER	FAST_SENDER
4068.653	FAST_SENDER	N/A
4073.300	SLOW_SENDER1	N/A
4077.203	RECEIVER	SLOW_SENDER1
4080.947	FAST_SENDER	N/A
4082.947	FAST_SENDER	N/A
4084.631	SLOW_SENDER1	N/A
4084.947	FAST_SENDER	N/A
4086.763	RECEIVER	SLOW_SENDER1
4086.947	FAST_SENDER	N/A
4088.947	FAST_SENDER	N/A
4090.947	FAST_SENDER	N/A
4092.947	FAST_SENDER	N/A
4094.947	FAST_SENDER	N/A
4100.908	RECEIVER	FAST_SENDER
4103.353	FAST_SENDER	N/A
4104.114	RECEIVER	FAST_SENDER
4106.560	FAST_SENDER	N/A
4112.255	RECEIVER	FAST_SENDER
4114.671	FAST_SENDER	N/A
4115.465	RECEIVER	FAST_SENDER
4117.874	FAST_SENDER	N/A
4124.100	RECEIVER	FAST_SENDER
4126.545	FAST_SENDER	N/A
4127.306	RECEIVER	FAST_SENDER
4129.752	FAST_SENDER	N/A
4135.711	RECEIVER	FAST_SENDER
4138.147	FAST_SENDER	N/A
4138.902	RECEIVER	FAST_SENDER
4141.303	FAST_SENDER	N/A
4153.716	FAST_SENDER	N/A
4159.988	RECEIVER	FAST_SENDER
4162.427	FAST_SENDER	N/A
4163.221	RECEIVER	FAST_SENDER
4165.621	FAST_SENDER	N/A
4171.620	RECEIVER	FAST_SENDER
4174.033	FAST_SENDER	N/A
4174.784	RECEIVER	FAST_SENDER
4175.420	SLOW_SENDER1	N/A
4177.203	FAST_SENDER	N/A
4180.787	RECEIVER	SLOW_SENDER1
4188.228	SLOW_SENDER1	N/A
4189.809	FAST_SENDER	N/A
4191.809	FAST_SENDER	N/A
4193.809	FAST_SENDER	N/A
4195.809	FAST_SENDER	N/A
4197.809	FAST_SENDER	N/A
4199.809	FAST_SENDER	N/A
4201.809	FAST_SENDER	N/A
4203.809	FAST_SENDER	N/A
4204.613	RECEIVER	FAST_SENDER
4207.049	FAST_SENDER	N/A
4217.795	RECEIVER	FAST_SENDER
4220.229	FAST_SENDER	N/A
4221.028	RECEIVER	FAST_SENDER
4223.457	FAST_SENDER	N/A
4229.638	RECEIVER	FAST_SENDER
4232.066	FAST_SENDER	N/A
4232.829	RECEIVER	FAST_SENDER
4235.251	FAST_SENDER	N/A
4241.047	RECEIVER	FAST_SENDER
4243.462	FAST_SENDER	N/A
4244.213	RECEIVER	FAST_SENDER
4246.644	FAST_SENDER	N/A
4252.646	RECEIVER	FAST_SENDER
4255.080	FAST_SENDER	N/A
4255.854	RECEIVER	FAST_SENDER
4258.288	FAST_SENDER	N/A
4264.086	RECEIVER	FAST_SENDER
4266.534	FAST_SENDER	N/A
4267.308	RECEIVER	FAST_SENDER
4269.711	FAST_SENDER	N/A
4275.728	RECEIVER	FAST_SENDER
4277.460	SLOW_SENDER1	N/A
4278.140	FAST_SENDER	N/A
4280.624	SLOW_SENDER1	N/A
4284.812	RECEIVER	SLOW_SENDER1
4291.586	FAST_SENDER	N/A
4292.255	SLOW_SENDER1	N/A
4293.586	FAST_SENDER	N/A
4295.586	FAST_SENDER	N/A
4297.586	FAST_SENDER	N/A
4299.586	FAST_SENDER	N/A
4301.586	FAST_SENDER	N/A
4303.586	FAST_SENDER	N/A
4305.586	FAST_SENDER	N/A
4306.311	RECEIVER	FAST_SENDER
4308.757	FAST_SENDER	N/A
4314.669	RECEIVER	FAST_SENDER
4321.118	FAST_SENDER	N/A
4321.898	RECEIVER	FAST_SENDER
4324.336	FAST_SENDER	N/A
4330.430	RECEIVER	FAST_SENDER
4332.842	FAST_SENDER	N/A
4333.606	RECEIVER	FAST_SENDER
4336.042	FAST_SENDER	N/A
4342.163	RECEIVER	FAST_SENDER
4344.575	FAST_SENDER	N/A
4345.337	RECEIVER	FAST_SENDER
4347.774	FAST_SENDER	N/A
4353.800	RECEIVER	FAST_SENDER
4356.209	FAST_SENDER	N/A
4358.393	RECEIVER	FAST_SENDER
4360.836	FAST_SENDER	N/A
4366.933	RECEIVER	FAST_SENDER
4369.376	FAST_SENDER	N/A
4371.457	RECEIVER	FAST_SENDER
4373.884	FAST_SENDER	N/A
4379.634	RECEIVER	FAST_SENDER
4381.770	SLOW_SENDER1	N/A
4382.070	FAST_SENDER	N/A
4382.531	RECEIVER	SLOW_SENDER1
4384.945	SLOW_SENDER1	N/A
4388.472	RECEIVER	FAST_SENDER
4395.807	FAST_SENDER	N/A
4397.807	FAST_SENDER	N/A
4399.807	FAST_SENDER	N/A
4401.807	FAST_SENDER	N/A
4403.807	FAST_SENDER	N/A
4405.807	FAST_SENDER	N/A
4407.807	FAST_SENDER	N/A
4409.807	FAST_SENDER	N/A
4410.586	RECEIVER	FAST_SENDER
4412.986	FAST_SENDER	N/A
4419.023	RECEIVER	FAST_SENDER
4421.428	FAST_SENDER	N/A
4422.191	RECEIVER	FAST_SENDER
4424.626	FAST_SENDER	N/A
4430.606	RECEIVER	FAST_SENDER
4433.031	FAST_SENDER	N/A
4433.823	RECEIVER	FAST_SENDER
4436.234	FAST_SENDER	N/A
4441.955	RECEIVER	FAST_SENDER
4444.380	FAST_SENDER	N/A
4445.136	RECEIVER	FAST_SENDER
4453.067	FAST_SENDER	N/A
4455.263	RECEIVER	FAST_SENDER
4457.675	FAST_SENDER	N/A
4463.808	RECEIVER	FAST_SENDER
4466.251	FAST_SENDER	N/A
4467.015	RECEIVER	FAST_SENDER
4469.457	FAST_SENDER	N/A
4475.282	RECEIVER	FAST_SENDER
4477.707	FAST_SENDER	N/A
4478.420	SLOW_SENDER1	N/A
4478.440	RECEIVER	FAST_SENDER
4480.870	FAST_SENDER	N/A
4483.928	RECEIVER	FAST_SENDER
4486.347	FAST_SENDER	N/A
4488.347	FAST_SENDER	N/A
4489.754	SLOW_SENDER1	N/A
4490.347	FAST_SENDER	N/A
4490.539	RECEIVER	SLOW_SENDER1
4492.347	FAST_SENDER	N/A
4494.347	FAST_SENDER	N/A
4496.347	FAST_SENDER	N/A
4497.964	SLOW_SENDER1	N/A
4498.347	FAST_SENDER	N/A
4500.347	FAST_SENDER	N/A
4506.205	RECEIVER	FAST_SENDER
4508.634	FAST_SENDER	N/A
4514.375	RECEIVER	FAST_SENDER
4516.798	FAST_SENDER	N/A
4522.767	RECEIVER	FAST_SENDER
4525.172	FAST_SENDER	N/A
4531.132	RECEIVER	FAST_SENDER
4533.573	FAST_SENDER	N/A
4534.366	RECEIVER	FAST_SENDER
4536.784	FAST_SENDER	N/A
4542.491	RECEIVER	FAST_SENDER
4544.909	FAST_SENDER	N/A
4545.690	RECEIVER	FAST_SENDER
4548.133	FAST_SENDER	N/A
4553.821	RECEIVER	FAST_SENDER
4556.222	FAST_SENDER	N/A
4557.014	RECEIVER	FAST_SENDER
4559.414	FAST_SENDER	N/A
4569.524	RECEIVER	FAST_SENDER
4571.944	FAST_SENDER	N/A
4578.060	RECEIVER	FAST_SENDER
4580.464	FAST_SENDER	N/A
4586.368	RECEIVER	FAST_SENDER
4587.480	SLOW_SENDER1	N/A
4588.811	FAST_SENDER	N/A
4592.050	RECEIVER	SLOW_SENDER1
4594.809	RECEIVER	FAST_SENDER
4597.231	FAST_SENDER	N/A
4599.231	FAST_SENDER	N/A
4599.488	SLOW_SENDER1	N/A
4600.246	RECEIVER	SLOW_SENDER1
4601.231	FAST_SENDER	N/A
4603.231	FAST_SENDER	N/A
4605.231	FAST_SENDER	N/A
4607.231	FAST_SENDER	N/A
4607.692	SLOW_SENDER1	N/A
4608.425	RECEIVER	SLOW_SENDER1
4609.231	FAST_SENDER	N/A
4611.231	FAST_SENDER	N/A
4615.845	SLOW_SENDER1	N/A
4621.826	RECEIVER	FAST_SENDER
4624.256	FAST_SENDER	N/A
4630.331	RECEIVER	FAST_SENDER
4632.735	FAST_SENDER	N/A
4638.452	RECEIVER	FAST_SENDER
4640.853	FAST_SENDER	N/A
4646.809	RECEIVER	FAST_SENDER
4649.209	FAST_SENDER	N/A
4655.552	RECEIVER	FAST_SENDER
4657.966	FAST_SENDER	N/A
4658.740	RECEIVER	FAST_SENDER
4661.188	FAST_SENDER	N/A
4667.415	RECEIVER	FAST_SENDER
4669.834	FAST_SENDER	N/A
4670.548	RECEIVER	FAST_SENDER
4672.958	FAST_SENDER	N/A
4678.951	RECEIVER	FAST_SENDER
4681.376	FAST_SENDER	N/A
4682.156	RECEIVER	FAST_SENDER
4684.606	FAST_SENDER	N/A
4690.507	RECEIVER	FAST_SENDER
4692.949	FAST_SENDER	N/A
4693.692	RECEIVER	FAST_SENDER
4696.113	FAST_SENDER	N/A
4702.105	RECEIVER	FAST_SENDER
4704.548	FAST_SENDER	N/A
4705.140	SLOW_SENDER1	N/A
4705.319	RECEIVER	FAST_SENDER
4709.055	RECEIVER	SLOW_SENDER1
4709.831	FAST_SENDER	N/A
4711.831	FAST_SENDER	N/A
4713.831	FAST_SENDER	N/A
4715.831	FAST_SENDER	N/A
4716.495	SLOW_SENDER1	N/A
4717.230	RECEIVER	SLOW_SENDER1
4717.831	FAST_SENDER	N/A
4719.831	FAST_SENDER	N/A
4721.831	FAST_SENDER	N/A
4723.831	FAST_SENDER	N/A
4724.538	RECEIVER	FAST_SENDER
4724.645	SLOW_SENDER1	N/A
4726.944	FAST_SENDER	N/A
4732.546	RECEIVER	FAST_SENDER
4734.946	FAST_SENDER	N/A
4740.852	RECEIVER	FAST_SENDER
4743.268	FAST_SENDER	N/A
4749.250	RECEIVER	FAST_SENDER
4751.679	FAST_SENDER	N/A
4757.264	RECEIVER	FAST_SENDER
4759.696	FAST_SENDER	N/A
4760.446	RECEIVER	FAST_SENDER
4762.846	FAST_SENDER	N/A
4768.894	RECEIVER	FAST_SENDER
4771.312	FAST_SENDER	N/A
4772.126	RECEIVER	FAST_SENDER
4774.571	FAST_SENDER	N/A
4780.901	RECEIVER	FAST_SENDER
4783.308	FAST_SENDER	N/A
4784.024	RECEIVER	FAST_SENDER
4786.469	FAST_SENDER	N/A
4792.410	RECEIVER	FAST_SENDER
4794.810	FAST_SENDER	N/A
4795.578	RECEIVER	FAST_SENDER
4797.995	FAST_SENDER	N/A
4803.915	RECEIVER	FAST_SENDER
4806.359	FAST_SENDER	N/A
4807.139	RECEIVER	FAST_SENDER
4809.545	FAST_SENDER	N/A
4814.900	SLOW_SENDER1	N/A
4815.332	RECEIVER	FAST_SENDER
4817.048	RECEIVER	SLOW_SENDER1
4817.751	FAST_SENDER	N/A
4822.468	SLOW_SENDER1	N/A
4823.249	RECEIVER	SLOW_SENDER1
4828.066	RECEIVER	FAST_SENDER
4830.495	FAST_SENDER	N/A
4832.495	FAST_SENDER	N/A
4834.495	FAST_SENDER	N/A
4836.495	FAST_SENDER	N/A
4838.495	FAST_SENDER	N/A
4840.495	FAST_SENDER	N/A
4842.495	FAST_SENDER	N/A
4844.495	FAST_SENDER	N/A
4850.109	RECEIVER	FAST_SENDER
4852.521	FAST_SENDER	N/A
4853.298	RECEIVER	FAST_SENDER
4855.729	FAST_SENDER	N/A
4861.738	RECEIVER	FAST_SENDER
4864.178	FAST_SENDER	N/A
4864.951	RECEIVER	FAST_SENDER
4867.382	FAST_SENDER	N/A
4873.383	RECEIVER	FAST_SENDER
4875.808	FAST_SENDER	N/A
4876.563	RECEIVER	FAST_SENDER
4878.994	FAST_SENDER	N/A
4885.105	RECEIVER	FAST_SENDER
4887.524	FAST_SENDER	N/A
4888.290	RECEIVER	FAST_SENDER
4890.701	FAST_SENDER	N/A
4896.799	RECEIVER	FAST_SENDER
4899.209	FAST_SENDER	N/A
4899.961	RECEIVER	FAST_SENDER
4902.410	FAST_SENDER	N/A
4908.301	RECEIVER	FAST_SENDER
4910.706	FAST_SENDER	N/A
4911.455	RECEIVER	FAST_SENDER
4913.898	FAST_SENDER	N/A
4915.160	SLOW_SENDER1	N/A
4919.101	RECEIVER	SLOW_SENDER1
4926.536	SLOW_SENDER1	N/A
4926.632	FAST_SENDER	N/A
4928.632	FAST_SENDER	N/A
4928.638	RECEIVER	SLOW_SENDER1
4930.632	FAST_SENDER	N/A
4932.632	FAST_SENDER	N/A
4934.632	FAST_SENDER	N/A
4936.632	FAST_SENDER	N/A
4938.632	FAST_SENDER	N/A
4940.632	FAST_SENDER	N/A
4946.213	RECEIVER	FAST_SENDER
4948.663	FAST_SENDER	N/A
4949.445	RECEIVER	FAST_SENDER
4951.849	FAST_SENDER	N/A
4958.191	RECEIVER	FAST_SENDER
4960.629	FAST_SENDER	N/A
4961.390	RECEIVER	FAST_SENDER
4963.808	FAST_SENDER	N/A
4969.474	RECEIVER	FAST_SENDER
4971.908	FAST_SENDER	N/A
4972.682	RECEIVER	FAST_SENDER
4975.082	FAST_SENDER	N/A
4980.729	RECEIVER	FAST_SENDER
4983.139	FAST_SENDER	N/A
4983.936	RECEIVER	FAST_SENDER
4986.354	FAST_SENDER	N/A
4992.758	RECEIVER	FAST_SENDER
4995.158	FAST_SENDER	N/A
4995.931	RECEIVER	FAST_SENDER
4998.353	FAST_SENDER	N/A
5004.010	RECEIVER	FAST_SENDER
5006.419	FAST_SENDER	N/A
5007.167	RECEIVER	FAST_SENDER
5009.572	FAST_SENDER	N/A
5015.152	RECEIVER	FAST_SENDER
5017.300	SLOW_SENDER1	N/A
5017.588	FAST_SENDER	N/A
5018.035	RECEIVER	SLOW_SENDER1
5020.474	SLOW_SENDER1	N/A
5023.567	RECEIVER	FAST_SENDER
5025.991	FAST_SENDER	N/A
5027.991	FAST_SENDER	N/A
5029.991	FAST_SENDER	N/A
5031.991	FAST_SENDER	N/A
5033.991	FAST_SENDER	N/A
5035.991	FAST_SENDER	N/A
5037.991	FAST_SENDER	N/A
5039.991	FAST_SENDER	N/A
5040.772	RECEIVER	FAST_SENDER
5043.214	FAST_SENDER	N/A
5049.168	RECEIVER	FAST_SENDER
5051.589	FAST_SENDER	N/A
5052.354	RECEIVER	FAST_SENDER
5054.777	FAST_SENDER	N/A
5060.650	RECEIVER	FAST_SENDER
5063.073	FAST_SENDER	N/A
5063.845	RECEIVER	FAST_SENDER
5066.259	FAST_SENDER	N/A
5072.159	RECEIVER	FAST_SENDER
5074.585	FAST_SENDER	N/A
5075.339	RECEIVER	FAST_SENDER
5077.763	FAST_SENDER	N/A
5088.270	RECEIVER	FAST_SENDER
5090.720	FAST_SENDER	N/A
5091.509	RECEIVER	FAST_SENDER
5093.929	FAST_SENDER	N/A
5099.829	RECEIVER	FAST_SENDER
5102.265	FAST_SENDER	N/A
5103.031	RECEIVER	FAST_SENDER
5105.443	FAST_SENDER	N/A
5111.417	RECEIVER	FAST_SENDER
5113.862	FAST_SENDER	N/A
5114.100	SLOW_SENDER1	N/A
5114.633	RECEIVER	FAST_SENDER
5118.856	FAST_SENDER	N/A
5120.856	FAST_SENDER	N/A
5122.856	FAST_SENDER	N/A
5124.856	FAST_SENDER	N/A
5125.906	SLOW_SENDER1	N/A
5126.856	FAST_SENDER	N/A
5128.077	RECEIVER	SLOW_SENDER1
5128.856	FAST_SENDER	N/A
5130.856	FAST_SENDER	N/A
5132.856	FAST_SENDER	N/A
5138.712	RECEIVER	FAST_SENDER
5141.149	FAST_SENDER	N/A
5141.932	RECEIVER	FAST_SENDER
5144.354	FAST_SENDER	N/A
5156.947	FAST_SENDER	N/A
5162.822	RECEIVER	FAST_SENDER
5165.260	FAST_SENDER	N/A
5166.014	RECEIVER	FAST_SENDER
5168.421	FAST_SENDER	N/A
5174.343	RECEIVER	FAST_SENDER
5176.761	FAST_SENDER	N/A
5177.495	RECEIVER	FAST_SENDER
5179.902	FAST_SENDER	N/A
5185.839	RECEIVER	FAST_SENDER
5188.264	FAST_SENDER	N/A
5189.046	RECEIVER	FAST_SENDER
5191.483	FAST_SENDER	N/A
5196.995	RECEIVER	FAST_SENDER
5199.406	FAST_SENDER	N/A
5200.179	RECEIVER	FAST_SENDER
5202.582	FAST_SENDER	N/A
5208.306	RECEIVER	FAST_SENDER
5210.724	FAST_SENDER	N/A
5211.530	RECEIVER	FAST_SENDER
5213.945	FAST_SENDER	N/A
5216.760	SLOW_SENDER1	N/A
5219.928	RECEIVER	FAST_SENDER
5222.348	FAST_SENDER	N/A
5224.348	FAST_SENDER	N/A
5226.348	FAST_SENDER	N/A
5228.348	FAST_SENDER	N/A
5229.680	SLOW_SENDER1	N/A
5230.348	FAST_SENDER	N/A
5232.348	FAST_SENDER	N/A
5234.348	FAST_SENDER	N/A
5236.348	FAST_SENDER	N/A
5237.113	RECEIVER	FAST_SENDER
5239.523	FAST_SENDER	N/A
5245.302	RECEIVER	FAST_SENDER
5247.710	FAST_SENDER	N/A
5248.480	RECEIVER	FAST_SENDER
5250.885	FAST_SENDER	N/A
5256.617	RECEIVER	FAST_SENDER
5259.026	FAST_SENDER	N/A
5259.800	RECEIVER	FAST_SENDER
5267.423	FAST_SENDER	N/A
5268.172	RECEIVER	FAST_SENDER
5270.592	FAST_SENDER	N/A
5276.720	RECEIVER	FAST_SENDER
5279.151	FAST_SENDER	N/A
5279.917	RECEIVER	FAST_SENDER
5282.328	FAST_SENDER	N/A
5288.346	RECEIVER	FAST_SENDER
5290.755	FAST_SENDER	N/A
5291.508	RECEIVER	FAST_SENDER
5293.935	FAST_SENDER	N/A
5299.826	RECEIVER	FAST_SENDER
5302.260	FAST_SENDER	N/A
5303.011	RECEIVER	FAST_SENDER
5305.415	FAST_SENDER	N/A
5311.466	RECEIVER	FAST_SENDER
5313.886	FAST_SENDER	N/A
5314.628	RECEIVER	FAST_SENDER
5317.046	FAST_SENDER	N/A
5318.850	SLOW_SENDER1	N/A
5323.139	RECEIVER	FAST_SENDER
5325.579	FAST_SENDER	N/A
5327.579	FAST_SENDER	N/A
5329.579	FAST_SENDER	N/A
5331.579	FAST_SENDER	N/A
5333.579	FAST_SENDER	N/A
5335.579	FAST_SENDER	N/A
5337.579	FAST_SENDER	N/A
5339.579	FAST_SENDER	N/A
5340.309	RECEIVER	FAST_SENDER
5342.711	FAST_SENDER	N/A
5348.573	RECEIVER	FAST_SENDER
5351.022	FAST_SENDER	N/A
5351.746	RECEIVER	FAST_SENDER
5354.166	FAST_SENDER	N/A
5360.173	RECEIVER	FAST_SENDER
5366.836	FAST_SENDER	N/A
5367.570	RECEIVER	FAST_SENDER
5370.016	FAST_SENDER	N/A
5375.888	RECEIVER	FAST_SENDER
5378.305	FAST_SENDER	N/A
5379.077	RECEIVER	FAST_SENDER
5381.483	FAST_SENDER	N/A
5387.542	RECEIVER	FAST_SENDER
5389.949	FAST_SENDER	N/A
5390.710	RECEIVER	FAST_SENDER
5393.124	FAST_SENDER	N/A
5399.119	RECEIVER	FAST_SENDER
5401.523	FAST_SENDER	N/A
5402.282	RECEIVER	FAST_SENDER
5404.691	FAST_SENDER	N/A
5410.216	RECEIVER	FAST_SENDER
5412.624	FAST_SENDER	N/A
5413.374	RECEIVER	FAST_SENDER
5413.930	SLOW_SENDER1	N/A
5415.776	FAST_SENDER	N/A
5418.073	RECEIVER	SLOW_SENDER1
5418.837	RECEIVER	FAST_SENDER
5421.261	FAST_SENDER	N/A
5423.261	FAST_SENDER	N/A
5425.261	FAST_SENDER	N/A
5425.475	SLOW_SENDER1	N/A
5426.226	RECEIVER	SLOW_SENDER1
5427.261	FAST_SENDER	N/A
[truncated: 11,058 more rows]
