# Supplementary material for: CATO: Wake-Up reCeiver-bAsed communicaTiOn for Batteryless Devices
Source: Sensors (Basel). 2025 Nov 7;25(22):6813. doi: 10.3390/s25226813 (PMC12655924; doi:10.3390/s25226813)
Supplement: Supplementary file 1 [file sensors-25-06813-s001.zip › File S1_Experimental_and_Simulation_Data/simulation/capsweep/cap40/mac_competing_nodes_link_reserve.csv]

time_s	node_id	received_from
2.700	FAST_SENDER	N/A
2.700	SLOW_SENDER1	N/A
3.434	RECEIVER	SLOW_SENDER1
5.408	RECEIVER	FAST_SENDER
5.880	SLOW_SENDER1	N/A
6.663	RECEIVER	SLOW_SENDER1
7.849	FAST_SENDER	N/A
8.647	RECEIVER	FAST_SENDER
9.097	SLOW_SENDER1	N/A
9.891	RECEIVER	SLOW_SENDER1
11.088	FAST_SENDER	N/A
11.845	RECEIVER	FAST_SENDER
12.300	SLOW_SENDER1	N/A
13.060	RECEIVER	SLOW_SENDER1
14.248	FAST_SENDER	N/A
15.042	RECEIVER	FAST_SENDER
15.476	SLOW_SENDER1	N/A
16.282	RECEIVER	SLOW_SENDER1
17.478	FAST_SENDER	N/A
18.237	RECEIVER	FAST_SENDER
21.704	SLOW_SENDER1	N/A
22.277	FAST_SENDER	N/A
22.477	RECEIVER	SLOW_SENDER1
24.575	RECEIVER	FAST_SENDER
27.005	FAST_SENDER	N/A
27.778	RECEIVER	FAST_SENDER
29.882	SLOW_SENDER1	N/A
30.226	FAST_SENDER	N/A
30.667	RECEIVER	SLOW_SENDER1
34.589	RECEIVER	FAST_SENDER
37.012	FAST_SENDER	N/A
37.743	RECEIVER	FAST_SENDER
39.967	SLOW_SENDER1	N/A
40.188	FAST_SENDER	N/A
40.691	RECEIVER	SLOW_SENDER1
42.342	RECEIVER	FAST_SENDER
44.746	FAST_SENDER	N/A
45.566	RECEIVER	FAST_SENDER
48.007	FAST_SENDER	N/A
48.119	SLOW_SENDER1	N/A
48.742	RECEIVER	FAST_SENDER
49.434	RECEIVER	SLOW_SENDER1
51.188	FAST_SENDER	N/A
51.958	RECEIVER	FAST_SENDER
54.375	FAST_SENDER	N/A
55.140	RECEIVER	FAST_SENDER
57.563	FAST_SENDER	N/A
58.300	RECEIVER	FAST_SENDER
60.705	FAST_SENDER	N/A
61.476	RECEIVER	FAST_SENDER
63.888	FAST_SENDER	N/A
64.622	RECEIVER	FAST_SENDER
67.044	FAST_SENDER	N/A
67.786	RECEIVER	FAST_SENDER
70.226	FAST_SENDER	N/A
70.993	RECEIVER	FAST_SENDER
73.424	FAST_SENDER	N/A
74.197	RECEIVER	FAST_SENDER
76.636	FAST_SENDER	N/A
77.392	RECEIVER	FAST_SENDER
79.838	FAST_SENDER	N/A
80.602	RECEIVER	FAST_SENDER
83.026	FAST_SENDER	N/A
83.813	RECEIVER	FAST_SENDER
86.252	FAST_SENDER	N/A
86.991	RECEIVER	FAST_SENDER
89.410	FAST_SENDER	N/A
90.189	RECEIVER	FAST_SENDER
94.140	FAST_SENDER	N/A
94.912	RECEIVER	FAST_SENDER
99.159	FAST_SENDER	N/A
99.940	RECEIVER	FAST_SENDER
102.353	FAST_SENDER	N/A
103.065	RECEIVER	FAST_SENDER
105.510	FAST_SENDER	N/A
106.301	RECEIVER	FAST_SENDER
110.534	FAST_SENDER	N/A
111.309	RECEIVER	FAST_SENDER
113.740	FAST_SENDER	N/A
114.484	RECEIVER	FAST_SENDER
116.901	FAST_SENDER	N/A
117.632	RECEIVER	FAST_SENDER
120.059	FAST_SENDER	N/A
120.831	RECEIVER	FAST_SENDER
123.279	FAST_SENDER	N/A
124.038	RECEIVER	FAST_SENDER
126.455	FAST_SENDER	N/A
127.221	RECEIVER	FAST_SENDER
129.648	FAST_SENDER	N/A
130.440	RECEIVER	FAST_SENDER
132.842	FAST_SENDER	N/A
133.599	RECEIVER	FAST_SENDER
137.542	FAST_SENDER	N/A
137.920	SLOW_SENDER1	N/A
138.320	RECEIVER	FAST_SENDER
143.903	RECEIVER	SLOW_SENDER1
144.478	FAST_SENDER	N/A
146.478	FAST_SENDER	N/A
148.478	FAST_SENDER	N/A
150.478	FAST_SENDER	N/A
151.327	SLOW_SENDER1	N/A
152.092	RECEIVER	SLOW_SENDER1
152.478	FAST_SENDER	N/A
154.478	FAST_SENDER	N/A
156.478	FAST_SENDER	N/A
158.478	FAST_SENDER	N/A
159.246	RECEIVER	FAST_SENDER
161.684	FAST_SENDER	N/A
162.422	RECEIVER	FAST_SENDER
164.846	FAST_SENDER	N/A
165.607	RECEIVER	FAST_SENDER
168.031	FAST_SENDER	N/A
168.822	RECEIVER	FAST_SENDER
171.227	FAST_SENDER	N/A
172.027	RECEIVER	FAST_SENDER
174.451	FAST_SENDER	N/A
175.222	RECEIVER	FAST_SENDER
177.635	FAST_SENDER	N/A
178.392	RECEIVER	FAST_SENDER
180.833	FAST_SENDER	N/A
181.584	RECEIVER	FAST_SENDER
183.998	FAST_SENDER	N/A
184.783	RECEIVER	FAST_SENDER
187.191	FAST_SENDER	N/A
187.980	RECEIVER	FAST_SENDER
190.421	FAST_SENDER	N/A
193.028	RECEIVER	FAST_SENDER
195.463	FAST_SENDER	N/A
196.238	RECEIVER	FAST_SENDER
198.646	FAST_SENDER	N/A
199.394	RECEIVER	FAST_SENDER
201.840	FAST_SENDER	N/A
202.610	RECEIVER	FAST_SENDER
205.018	FAST_SENDER	N/A
213.243	FAST_SENDER	N/A
220.432	FAST_SENDER	N/A
228.134	FAST_SENDER	N/A
235.829	FAST_SENDER	N/A
240.710	SLOW_SENDER1	N/A
243.406	FAST_SENDER	N/A
251.239	FAST_SENDER	N/A
253.239	FAST_SENDER	N/A
254.277	SLOW_SENDER1	N/A
255.239	FAST_SENDER	N/A
257.239	FAST_SENDER	N/A
259.239	FAST_SENDER	N/A
261.239	FAST_SENDER	N/A
263.239	FAST_SENDER	N/A
265.239	FAST_SENDER	N/A
273.030	FAST_SENDER	N/A
280.207	FAST_SENDER	N/A
287.581	FAST_SENDER	N/A
294.739	FAST_SENDER	N/A
295.501	RECEIVER	FAST_SENDER
297.902	FAST_SENDER	N/A
298.654	RECEIVER	FAST_SENDER
301.098	FAST_SENDER	N/A
301.899	RECEIVER	FAST_SENDER
304.331	FAST_SENDER	N/A
305.104	RECEIVER	FAST_SENDER
307.514	FAST_SENDER	N/A
308.253	RECEIVER	FAST_SENDER
310.683	FAST_SENDER	N/A
311.433	RECEIVER	FAST_SENDER
313.860	FAST_SENDER	N/A
314.617	RECEIVER	FAST_SENDER
317.023	FAST_SENDER	N/A
317.830	RECEIVER	FAST_SENDER
320.233	FAST_SENDER	N/A
320.997	RECEIVER	FAST_SENDER
323.399	FAST_SENDER	N/A
324.163	RECEIVER	FAST_SENDER
326.599	FAST_SENDER	N/A
327.349	RECEIVER	FAST_SENDER
329.760	FAST_SENDER	N/A
330.524	RECEIVER	FAST_SENDER
332.925	FAST_SENDER	N/A
333.641	RECEIVER	FAST_SENDER
336.054	FAST_SENDER	N/A
336.781	RECEIVER	FAST_SENDER
339.228	FAST_SENDER	N/A
340.015	RECEIVER	FAST_SENDER
342.432	FAST_SENDER	N/A
343.188	RECEIVER	FAST_SENDER
343.530	SLOW_SENDER1	N/A
344.290	RECEIVER	SLOW_SENDER1
345.588	FAST_SENDER	N/A
346.308	RECEIVER	FAST_SENDER
346.731	SLOW_SENDER1	N/A
348.743	FAST_SENDER	N/A
349.272	RECEIVER	SLOW_SENDER1
351.303	RECEIVER	FAST_SENDER
353.705	FAST_SENDER	N/A
354.463	RECEIVER	FAST_SENDER
356.705	SLOW_SENDER1	N/A
356.871	FAST_SENDER	N/A
357.457	RECEIVER	SLOW_SENDER1
359.274	RECEIVER	FAST_SENDER
361.708	FAST_SENDER	N/A
362.430	RECEIVER	FAST_SENDER
364.843	FAST_SENDER	N/A
364.905	SLOW_SENDER1	N/A
365.629	RECEIVER	FAST_SENDER
368.061	FAST_SENDER	N/A
368.850	RECEIVER	FAST_SENDER
371.267	FAST_SENDER	N/A
372.065	RECEIVER	FAST_SENDER
374.495	FAST_SENDER	N/A
375.219	RECEIVER	FAST_SENDER
377.651	FAST_SENDER	N/A
378.403	RECEIVER	FAST_SENDER
380.845	FAST_SENDER	N/A
388.412	FAST_SENDER	N/A
395.510	FAST_SENDER	N/A
403.105	FAST_SENDER	N/A
410.863	FAST_SENDER	N/A
418.573	FAST_SENDER	N/A
426.491	FAST_SENDER	N/A
434.311	FAST_SENDER	N/A
441.618	FAST_SENDER	N/A
449.026	FAST_SENDER	N/A
455.870	SLOW_SENDER1	N/A
456.468	FAST_SENDER	N/A
464.751	FAST_SENDER	N/A
466.751	FAST_SENDER	N/A
468.751	FAST_SENDER	N/A
468.809	SLOW_SENDER1	N/A
469.582	RECEIVER	SLOW_SENDER1
470.751	FAST_SENDER	N/A
472.751	FAST_SENDER	N/A
474.751	FAST_SENDER	N/A
476.751	FAST_SENDER	N/A
478.751	FAST_SENDER	N/A
479.520	RECEIVER	FAST_SENDER
481.934	FAST_SENDER	N/A
482.673	RECEIVER	FAST_SENDER
485.097	FAST_SENDER	N/A
485.847	RECEIVER	FAST_SENDER
488.282	FAST_SENDER	N/A
489.069	RECEIVER	FAST_SENDER
492.944	FAST_SENDER	N/A
493.681	RECEIVER	FAST_SENDER
496.104	FAST_SENDER	N/A
496.852	RECEIVER	FAST_SENDER
499.275	FAST_SENDER	N/A
500.044	RECEIVER	FAST_SENDER
502.467	FAST_SENDER	N/A
503.227	RECEIVER	FAST_SENDER
505.627	FAST_SENDER	N/A
506.386	RECEIVER	FAST_SENDER
508.836	FAST_SENDER	N/A
509.567	RECEIVER	FAST_SENDER
511.993	FAST_SENDER	N/A
512.745	RECEIVER	FAST_SENDER
515.186	FAST_SENDER	N/A
515.969	RECEIVER	FAST_SENDER
518.406	FAST_SENDER	N/A
519.189	RECEIVER	FAST_SENDER
521.628	FAST_SENDER	N/A
522.419	RECEIVER	FAST_SENDER
524.819	FAST_SENDER	N/A
525.579	RECEIVER	FAST_SENDER
529.352	FAST_SENDER	N/A
530.129	RECEIVER	FAST_SENDER
532.534	FAST_SENDER	N/A
533.296	RECEIVER	FAST_SENDER
535.739	FAST_SENDER	N/A
536.462	RECEIVER	FAST_SENDER
538.905	FAST_SENDER	N/A
539.699	RECEIVER	FAST_SENDER
542.110	FAST_SENDER	N/A
542.862	RECEIVER	FAST_SENDER
545.304	FAST_SENDER	N/A
546.094	RECEIVER	FAST_SENDER
548.495	FAST_SENDER	N/A
549.240	RECEIVER	FAST_SENDER
551.659	FAST_SENDER	N/A
552.389	RECEIVER	FAST_SENDER
554.830	FAST_SENDER	N/A
555.558	RECEIVER	FAST_SENDER
557.570	SLOW_SENDER1	N/A
557.970	FAST_SENDER	N/A
558.317	RECEIVER	SLOW_SENDER1
560.576	RECEIVER	FAST_SENDER
562.987	FAST_SENDER	N/A
563.746	RECEIVER	FAST_SENDER
565.302	SLOW_SENDER1	N/A
566.106	RECEIVER	SLOW_SENDER1
566.182	FAST_SENDER	N/A
568.442	RECEIVER	FAST_SENDER
570.855	FAST_SENDER	N/A
571.643	RECEIVER	FAST_SENDER
573.534	SLOW_SENDER1	N/A
574.049	FAST_SENDER	N/A
574.285	RECEIVER	SLOW_SENDER1
576.311	RECEIVER	FAST_SENDER
578.739	FAST_SENDER	N/A
581.718	SLOW_SENDER1	N/A
586.530	FAST_SENDER	N/A
594.116	FAST_SENDER	N/A
601.510	FAST_SENDER	N/A
609.175	FAST_SENDER	N/A
616.774	FAST_SENDER	N/A
624.037	FAST_SENDER	N/A
631.609	FAST_SENDER	N/A
638.782	FAST_SENDER	N/A
646.140	FAST_SENDER	N/A
653.911	FAST_SENDER	N/A
661.125	FAST_SENDER	N/A
666.692	RECEIVER	FAST_SENDER
669.140	FAST_SENDER	N/A
669.912	RECEIVER	FAST_SENDER
672.344	FAST_SENDER	N/A
673.030	SLOW_SENDER1	N/A
673.130	RECEIVER	FAST_SENDER
673.791	RECEIVER	SLOW_SENDER1
675.569	FAST_SENDER	N/A
676.219	SLOW_SENDER1	N/A
676.311	RECEIVER	FAST_SENDER
677.006	RECEIVER	SLOW_SENDER1
678.722	FAST_SENDER	N/A
679.454	RECEIVER	FAST_SENDER
681.878	FAST_SENDER	N/A
682.427	SLOW_SENDER1	N/A
682.669	RECEIVER	FAST_SENDER
686.399	RECEIVER	SLOW_SENDER1
689.500	FAST_SENDER	N/A
691.500	FAST_SENDER	N/A
693.500	FAST_SENDER	N/A
695.500	FAST_SENDER	N/A
697.500	FAST_SENDER	N/A
699.500	FAST_SENDER	N/A
701.500	FAST_SENDER	N/A
703.500	FAST_SENDER	N/A
704.258	RECEIVER	FAST_SENDER
706.695	FAST_SENDER	N/A
707.457	RECEIVER	FAST_SENDER
709.857	FAST_SENDER	N/A
710.596	RECEIVER	FAST_SENDER
713.045	FAST_SENDER	N/A
713.835	RECEIVER	FAST_SENDER
716.244	FAST_SENDER	N/A
717.003	RECEIVER	FAST_SENDER
719.440	FAST_SENDER	N/A
720.164	RECEIVER	FAST_SENDER
722.587	FAST_SENDER	N/A
723.323	RECEIVER	FAST_SENDER
725.731	FAST_SENDER	N/A
726.474	RECEIVER	FAST_SENDER
728.914	FAST_SENDER	N/A
729.683	RECEIVER	FAST_SENDER
732.116	FAST_SENDER	N/A
732.895	RECEIVER	FAST_SENDER
735.334	FAST_SENDER	N/A
736.103	RECEIVER	FAST_SENDER
738.546	FAST_SENDER	N/A
739.313	RECEIVER	FAST_SENDER
741.763	FAST_SENDER	N/A
742.535	RECEIVER	FAST_SENDER
744.971	FAST_SENDER	N/A
745.751	RECEIVER	FAST_SENDER
748.200	FAST_SENDER	N/A
748.956	RECEIVER	FAST_SENDER
751.382	FAST_SENDER	N/A
752.135	RECEIVER	FAST_SENDER
754.541	FAST_SENDER	N/A
755.263	RECEIVER	FAST_SENDER
757.688	FAST_SENDER	N/A
758.438	RECEIVER	FAST_SENDER
760.842	FAST_SENDER	N/A
761.606	RECEIVER	FAST_SENDER
764.054	FAST_SENDER	N/A
764.815	RECEIVER	FAST_SENDER
767.227	FAST_SENDER	N/A
767.957	RECEIVER	FAST_SENDER
770.363	FAST_SENDER	N/A
771.116	RECEIVER	FAST_SENDER
773.527	FAST_SENDER	N/A
774.261	RECEIVER	FAST_SENDER
775.000	SLOW_SENDER1	N/A
775.820	RECEIVER	SLOW_SENDER1
776.674	FAST_SENDER	N/A
777.449	RECEIVER	FAST_SENDER
778.243	SLOW_SENDER1	N/A
779.009	RECEIVER	SLOW_SENDER1
779.899	FAST_SENDER	N/A
782.278	RECEIVER	FAST_SENDER
784.430	SLOW_SENDER1	N/A
784.696	FAST_SENDER	N/A
785.171	RECEIVER	SLOW_SENDER1
786.839	RECEIVER	FAST_SENDER
789.283	FAST_SENDER	N/A
790.046	RECEIVER	FAST_SENDER
792.463	FAST_SENDER	N/A
792.606	SLOW_SENDER1	N/A
793.220	RECEIVER	FAST_SENDER
795.665	FAST_SENDER	N/A
802.955	FAST_SENDER	N/A
804.955	FAST_SENDER	N/A
806.955	FAST_SENDER	N/A
808.955	FAST_SENDER	N/A
810.955	FAST_SENDER	N/A
812.955	FAST_SENDER	N/A
814.955	FAST_SENDER	N/A
816.955	FAST_SENDER	N/A
824.581	FAST_SENDER	N/A
831.952	FAST_SENDER	N/A
839.481	FAST_SENDER	N/A
846.698	FAST_SENDER	N/A
854.348	FAST_SENDER	N/A
861.614	FAST_SENDER	N/A
869.469	FAST_SENDER	N/A
877.395	FAST_SENDER	N/A
881.135	RECEIVER	FAST_SENDER
883.561	FAST_SENDER	N/A
884.305	RECEIVER	FAST_SENDER
884.410	SLOW_SENDER1	N/A
885.163	RECEIVER	SLOW_SENDER1
886.713	FAST_SENDER	N/A
887.461	RECEIVER	FAST_SENDER
887.578	SLOW_SENDER1	N/A
888.343	RECEIVER	SLOW_SENDER1
889.884	FAST_SENDER	N/A
890.628	RECEIVER	FAST_SENDER
893.035	FAST_SENDER	N/A
893.764	SLOW_SENDER1	N/A
893.764	RECEIVER	FAST_SENDER
894.515	RECEIVER	SLOW_SENDER1
896.209	FAST_SENDER	N/A
898.738	RECEIVER	FAST_SENDER
901.143	FAST_SENDER	N/A
901.941	RECEIVER	FAST_SENDER
903.739	SLOW_SENDER1	N/A
904.478	RECEIVER	SLOW_SENDER1
909.062	FAST_SENDER	N/A
911.143	RECEIVER	FAST_SENDER
911.903	SLOW_SENDER1	N/A
912.662	RECEIVER	SLOW_SENDER1
913.547	FAST_SENDER	N/A
914.279	RECEIVER	FAST_SENDER
916.729	FAST_SENDER	N/A
917.473	RECEIVER	FAST_SENDER
919.887	FAST_SENDER	N/A
920.095	SLOW_SENDER1	N/A
920.648	RECEIVER	FAST_SENDER
923.056	FAST_SENDER	N/A
923.801	RECEIVER	FAST_SENDER
926.206	FAST_SENDER	N/A
926.946	RECEIVER	FAST_SENDER
929.374	FAST_SENDER	N/A
930.136	RECEIVER	FAST_SENDER
932.586	FAST_SENDER	N/A
933.346	RECEIVER	FAST_SENDER
935.791	FAST_SENDER	N/A
936.593	RECEIVER	FAST_SENDER
938.998	FAST_SENDER	N/A
939.814	RECEIVER	FAST_SENDER
942.224	FAST_SENDER	N/A
942.999	RECEIVER	FAST_SENDER
945.409	FAST_SENDER	N/A
946.185	RECEIVER	FAST_SENDER
948.611	FAST_SENDER	N/A
949.384	RECEIVER	FAST_SENDER
951.814	FAST_SENDER	N/A
952.574	RECEIVER	FAST_SENDER
954.990	FAST_SENDER	N/A
962.751	FAST_SENDER	N/A
970.223	FAST_SENDER	N/A
977.708	FAST_SENDER	N/A
985.470	FAST_SENDER	N/A
992.952	FAST_SENDER	N/A
1000.512	FAST_SENDER	N/A
1007.733	FAST_SENDER	N/A
1009.280	SLOW_SENDER1	N/A
1016.188	FAST_SENDER	N/A
1018.188	FAST_SENDER	N/A
1020.188	FAST_SENDER	N/A
1021.927	SLOW_SENDER1	N/A
1022.188	FAST_SENDER	N/A
1024.188	FAST_SENDER	N/A
1026.188	FAST_SENDER	N/A
1028.188	FAST_SENDER	N/A
1030.188	FAST_SENDER	N/A
1037.768	FAST_SENDER	N/A
1042.899	RECEIVER	FAST_SENDER
1045.319	FAST_SENDER	N/A
1046.060	RECEIVER	FAST_SENDER
1048.489	FAST_SENDER	N/A
1049.244	RECEIVER	FAST_SENDER
1051.683	FAST_SENDER	N/A
1052.443	RECEIVER	FAST_SENDER
1054.876	FAST_SENDER	N/A
1055.673	RECEIVER	FAST_SENDER
1058.102	FAST_SENDER	N/A
1058.871	RECEIVER	FAST_SENDER
1061.315	FAST_SENDER	N/A
1062.074	RECEIVER	FAST_SENDER
1064.508	FAST_SENDER	N/A
1065.304	RECEIVER	FAST_SENDER
1067.717	FAST_SENDER	N/A
1068.493	RECEIVER	FAST_SENDER
1070.941	FAST_SENDER	N/A
1071.745	RECEIVER	FAST_SENDER
1074.183	FAST_SENDER	N/A
1074.944	RECEIVER	FAST_SENDER
1077.364	FAST_SENDER	N/A
1078.121	RECEIVER	FAST_SENDER
1080.570	FAST_SENDER	N/A
1081.364	RECEIVER	FAST_SENDER
1083.808	FAST_SENDER	N/A
1084.541	RECEIVER	FAST_SENDER
1086.970	FAST_SENDER	N/A
1087.709	RECEIVER	FAST_SENDER
1090.123	FAST_SENDER	N/A
1090.878	RECEIVER	FAST_SENDER
1093.300	FAST_SENDER	N/A
1094.012	RECEIVER	FAST_SENDER
1096.437	FAST_SENDER	N/A
1097.216	RECEIVER	FAST_SENDER
1099.647	FAST_SENDER	N/A
1100.414	RECEIVER	FAST_SENDER
1102.857	FAST_SENDER	N/A
1105.176	RECEIVER	FAST_SENDER
1107.607	FAST_SENDER	N/A
1108.346	RECEIVER	FAST_SENDER
1111.100	SLOW_SENDER1	N/A
1111.898	RECEIVER	SLOW_SENDER1
1112.235	FAST_SENDER	N/A
1113.014	RECEIVER	FAST_SENDER
1114.317	SLOW_SENDER1	N/A
1115.091	RECEIVER	SLOW_SENDER1
1115.437	FAST_SENDER	N/A
1116.200	RECEIVER	FAST_SENDER
1118.634	FAST_SENDER	N/A
1119.416	RECEIVER	FAST_SENDER
1120.491	SLOW_SENDER1	N/A
1121.242	RECEIVER	SLOW_SENDER1
1121.862	FAST_SENDER	N/A
1122.635	RECEIVER	FAST_SENDER
1126.604	FAST_SENDER	N/A
1128.604	FAST_SENDER	N/A
1130.604	FAST_SENDER	N/A
1132.604	FAST_SENDER	N/A
1134.604	FAST_SENDER	N/A
1136.604	FAST_SENDER	N/A
1138.604	FAST_SENDER	N/A
1140.604	FAST_SENDER	N/A
1141.417	RECEIVER	FAST_SENDER
1143.823	FAST_SENDER	N/A
1144.558	RECEIVER	FAST_SENDER
1147.001	FAST_SENDER	N/A
1147.735	RECEIVER	FAST_SENDER
1150.164	FAST_SENDER	N/A
1150.936	RECEIVER	FAST_SENDER
1153.382	FAST_SENDER	N/A
1155.854	RECEIVER	FAST_SENDER
1158.296	FAST_SENDER	N/A
1159.054	RECEIVER	FAST_SENDER
1161.466	FAST_SENDER	N/A
1162.276	RECEIVER	FAST_SENDER
1164.720	FAST_SENDER	N/A
1172.270	FAST_SENDER	N/A
1180.233	FAST_SENDER	N/A
1188.174	FAST_SENDER	N/A
1195.793	FAST_SENDER	N/A
1203.612	FAST_SENDER	N/A
1211.385	FAST_SENDER	N/A
1213.400	SLOW_SENDER1	N/A
1219.412	FAST_SENDER	N/A
1221.412	FAST_SENDER	N/A
1223.412	FAST_SENDER	N/A
1225.412	FAST_SENDER	N/A
1226.076	SLOW_SENDER1	N/A
1227.412	FAST_SENDER	N/A
1229.412	FAST_SENDER	N/A
1231.412	FAST_SENDER	N/A
1233.412	FAST_SENDER	N/A
1241.142	FAST_SENDER	N/A
1248.504	FAST_SENDER	N/A
1252.452	RECEIVER	FAST_SENDER
1254.865	FAST_SENDER	N/A
1255.629	RECEIVER	FAST_SENDER
1258.066	FAST_SENDER	N/A
1258.825	RECEIVER	FAST_SENDER
1261.265	FAST_SENDER	N/A
1262.016	RECEIVER	FAST_SENDER
1264.426	FAST_SENDER	N/A
1265.199	RECEIVER	FAST_SENDER
1267.645	FAST_SENDER	N/A
1268.403	RECEIVER	FAST_SENDER
1270.832	FAST_SENDER	N/A
1271.590	RECEIVER	FAST_SENDER
1274.003	FAST_SENDER	N/A
1276.459	RECEIVER	FAST_SENDER
1278.904	FAST_SENDER	N/A
1279.670	RECEIVER	FAST_SENDER
1282.083	FAST_SENDER	N/A
1282.873	RECEIVER	FAST_SENDER
1285.296	FAST_SENDER	N/A
1286.050	RECEIVER	FAST_SENDER
1288.490	FAST_SENDER	N/A
1289.221	RECEIVER	FAST_SENDER
1293.368	FAST_SENDER	N/A
1294.115	RECEIVER	FAST_SENDER
1296.545	FAST_SENDER	N/A
1297.302	RECEIVER	FAST_SENDER
1299.725	FAST_SENDER	N/A
1300.504	RECEIVER	FAST_SENDER
1302.935	FAST_SENDER	N/A
1303.704	RECEIVER	FAST_SENDER
1306.127	FAST_SENDER	N/A
1306.866	RECEIVER	FAST_SENDER
1309.273	FAST_SENDER	N/A
1310.050	RECEIVER	FAST_SENDER
1312.454	FAST_SENDER	N/A
1313.247	RECEIVER	FAST_SENDER
1315.200	SLOW_SENDER1	N/A
1315.661	FAST_SENDER	N/A
1315.969	RECEIVER	SLOW_SENDER1
1320.062	RECEIVER	FAST_SENDER
1322.500	FAST_SENDER	N/A
1323.113	SLOW_SENDER1	N/A
1323.261	RECEIVER	FAST_SENDER
1325.479	RECEIVER	SLOW_SENDER1
1325.694	FAST_SENDER	N/A
1328.238	RECEIVER	FAST_SENDER
1332.362	FAST_SENDER	N/A
1332.896	SLOW_SENDER1	N/A
1333.121	RECEIVER	FAST_SENDER
1335.569	FAST_SENDER	N/A
1343.058	FAST_SENDER	N/A
1350.725	FAST_SENDER	N/A
1358.353	FAST_SENDER	N/A
1365.554	FAST_SENDER	N/A
1372.773	FAST_SENDER	N/A
1379.833	FAST_SENDER	N/A
1387.412	FAST_SENDER	N/A
1395.117	FAST_SENDER	N/A
1402.889	FAST_SENDER	N/A
1410.406	FAST_SENDER	N/A
1417.776	FAST_SENDER	N/A
1423.229	RECEIVER	FAST_SENDER
1423.450	SLOW_SENDER1	N/A
1424.193	RECEIVER	SLOW_SENDER1
1425.651	FAST_SENDER	N/A
1426.408	RECEIVER	FAST_SENDER
1426.622	SLOW_SENDER1	N/A
1427.387	RECEIVER	SLOW_SENDER1
1428.842	FAST_SENDER	N/A
1431.035	RECEIVER	FAST_SENDER
1432.798	SLOW_SENDER1	N/A
1433.459	FAST_SENDER	N/A
1433.538	RECEIVER	SLOW_SENDER1
1434.271	RECEIVER	FAST_SENDER
1436.719	FAST_SENDER	N/A
1437.503	RECEIVER	FAST_SENDER
1439.938	FAST_SENDER	N/A
1440.709	RECEIVER	FAST_SENDER
1440.951	SLOW_SENDER1	N/A
1441.717	RECEIVER	SLOW_SENDER1
1443.115	FAST_SENDER	N/A
1443.860	RECEIVER	FAST_SENDER
1446.300	FAST_SENDER	N/A
1447.064	RECEIVER	FAST_SENDER
1449.514	FAST_SENDER	N/A
1450.244	RECEIVER	FAST_SENDER
1450.505	SLOW_SENDER1	N/A
1451.249	RECEIVER	SLOW_SENDER1
1452.662	FAST_SENDER	N/A
1453.444	RECEIVER	FAST_SENDER
1455.853	FAST_SENDER	N/A
1456.628	RECEIVER	FAST_SENDER
1458.686	SLOW_SENDER1	N/A
1459.075	FAST_SENDER	N/A
1459.464	RECEIVER	SLOW_SENDER1
1461.565	RECEIVER	FAST_SENDER
1463.990	FAST_SENDER	N/A
1464.786	RECEIVER	FAST_SENDER
1467.235	FAST_SENDER	N/A
1467.973	RECEIVER	FAST_SENDER
1470.412	FAST_SENDER	N/A
1471.192	RECEIVER	FAST_SENDER
1473.600	FAST_SENDER	N/A
1474.355	RECEIVER	FAST_SENDER
1476.784	FAST_SENDER	N/A
1478.951	RECEIVER	FAST_SENDER
1481.366	FAST_SENDER	N/A
1482.139	RECEIVER	FAST_SENDER
1484.547	FAST_SENDER	N/A
1485.303	RECEIVER	FAST_SENDER
1487.749	FAST_SENDER	N/A
1488.512	RECEIVER	FAST_SENDER
1490.936	FAST_SENDER	N/A
1491.740	RECEIVER	FAST_SENDER
1494.170	FAST_SENDER	N/A
1494.943	RECEIVER	FAST_SENDER
1497.347	FAST_SENDER	N/A
1500.520	FAST_SENDER	N/A
1508.524	FAST_SENDER	N/A
1516.025	FAST_SENDER	N/A
1523.402	FAST_SENDER	N/A
1530.990	FAST_SENDER	N/A
1538.248	FAST_SENDER	N/A
1545.574	FAST_SENDER	N/A
1547.820	SLOW_SENDER1	N/A
1553.449	FAST_SENDER	N/A
1555.449	FAST_SENDER	N/A
1557.449	FAST_SENDER	N/A
1559.449	FAST_SENDER	N/A
1560.869	SLOW_SENDER1	N/A
1561.449	FAST_SENDER	N/A
1563.449	FAST_SENDER	N/A
1565.449	FAST_SENDER	N/A
1567.449	FAST_SENDER	N/A
1574.960	FAST_SENDER	N/A
1582.472	FAST_SENDER	N/A
1586.193	RECEIVER	FAST_SENDER
1588.620	FAST_SENDER	N/A
1589.367	RECEIVER	FAST_SENDER
1591.783	FAST_SENDER	N/A
1592.562	RECEIVER	FAST_SENDER
1594.968	FAST_SENDER	N/A
1595.740	RECEIVER	FAST_SENDER
1598.171	FAST_SENDER	N/A
1598.975	RECEIVER	FAST_SENDER
1601.383	FAST_SENDER	N/A
1602.141	RECEIVER	FAST_SENDER
1604.559	FAST_SENDER	N/A
1605.283	RECEIVER	FAST_SENDER
1607.706	FAST_SENDER	N/A
1609.839	RECEIVER	FAST_SENDER
1612.249	FAST_SENDER	N/A
1612.987	RECEIVER	FAST_SENDER
1615.393	FAST_SENDER	N/A
1616.112	RECEIVER	FAST_SENDER
1618.537	FAST_SENDER	N/A
1619.275	RECEIVER	FAST_SENDER
1621.704	FAST_SENDER	N/A
1622.493	RECEIVER	FAST_SENDER
1624.920	FAST_SENDER	N/A
1625.700	RECEIVER	FAST_SENDER
1628.111	FAST_SENDER	N/A
1628.890	RECEIVER	FAST_SENDER
1631.306	FAST_SENDER	N/A
1632.063	RECEIVER	FAST_SENDER
1634.480	FAST_SENDER	N/A
1635.284	RECEIVER	FAST_SENDER
1637.710	FAST_SENDER	N/A
1638.459	RECEIVER	FAST_SENDER
1640.881	FAST_SENDER	N/A
1641.668	RECEIVER	FAST_SENDER
1644.107	FAST_SENDER	N/A
1644.852	RECEIVER	FAST_SENDER
1647.288	FAST_SENDER	N/A
1648.063	RECEIVER	FAST_SENDER
1650.010	SLOW_SENDER1	N/A
1650.509	FAST_SENDER	N/A
1650.754	RECEIVER	SLOW_SENDER1
1652.663	RECEIVER	FAST_SENDER
1655.071	FAST_SENDER	N/A
1657.071	FAST_SENDER	N/A
1659.071	FAST_SENDER	N/A
1661.071	FAST_SENDER	N/A
1662.212	SLOW_SENDER1	N/A
1662.984	RECEIVER	SLOW_SENDER1
1663.071	FAST_SENDER	N/A
1665.071	FAST_SENDER	N/A
1667.071	FAST_SENDER	N/A
1669.071	FAST_SENDER	N/A
1669.864	RECEIVER	FAST_SENDER
1670.420	SLOW_SENDER1	N/A
1671.166	RECEIVER	SLOW_SENDER1
1672.267	FAST_SENDER	N/A
1672.999	RECEIVER	FAST_SENDER
1675.421	FAST_SENDER	N/A
1677.578	RECEIVER	FAST_SENDER
1678.571	SLOW_SENDER1	N/A
1679.354	RECEIVER	SLOW_SENDER1
1680.009	FAST_SENDER	N/A
1680.786	RECEIVER	FAST_SENDER
1683.221	FAST_SENDER	N/A
1684.027	RECEIVER	FAST_SENDER
1686.428	FAST_SENDER	N/A
1687.179	RECEIVER	FAST_SENDER
1689.614	FAST_SENDER	N/A
1690.345	RECEIVER	FAST_SENDER
1692.779	FAST_SENDER	N/A
1693.515	RECEIVER	FAST_SENDER
1695.923	FAST_SENDER	N/A
1696.677	RECEIVER	FAST_SENDER
1699.119	FAST_SENDER	N/A
1699.912	RECEIVER	FAST_SENDER
1702.343	FAST_SENDER	N/A
1703.140	RECEIVER	FAST_SENDER
1705.584	FAST_SENDER	N/A
1706.348	RECEIVER	FAST_SENDER
1708.764	FAST_SENDER	N/A
1709.511	RECEIVER	FAST_SENDER
1711.961	FAST_SENDER	N/A
1712.737	RECEIVER	FAST_SENDER
1715.181	FAST_SENDER	N/A
1715.935	RECEIVER	FAST_SENDER
1718.371	FAST_SENDER	N/A
1721.533	FAST_SENDER	N/A
1728.963	FAST_SENDER	N/A
1736.572	FAST_SENDER	N/A
1743.901	FAST_SENDER	N/A
1751.180	FAST_SENDER	N/A
1758.593	FAST_SENDER	N/A
1766.378	FAST_SENDER	N/A
1767.780	SLOW_SENDER1	N/A
1774.218	FAST_SENDER	N/A
1776.218	FAST_SENDER	N/A
1778.218	FAST_SENDER	N/A
1780.199	SLOW_SENDER1	N/A
1780.218	FAST_SENDER	N/A
1782.218	FAST_SENDER	N/A
1784.218	FAST_SENDER	N/A
1786.218	FAST_SENDER	N/A
1788.218	FAST_SENDER	N/A
1795.760	FAST_SENDER	N/A
1803.142	FAST_SENDER	N/A
1807.476	RECEIVER	FAST_SENDER
1809.877	FAST_SENDER	N/A
1810.653	RECEIVER	FAST_SENDER
1813.058	FAST_SENDER	N/A
1815.539	RECEIVER	FAST_SENDER
1817.981	FAST_SENDER	N/A
1818.728	RECEIVER	FAST_SENDER
1821.138	FAST_SENDER	N/A
1821.909	RECEIVER	FAST_SENDER
1824.328	FAST_SENDER	N/A
1826.782	RECEIVER	FAST_SENDER
1829.183	FAST_SENDER	N/A
1830.001	RECEIVER	FAST_SENDER
1832.416	FAST_SENDER	N/A
1833.199	RECEIVER	FAST_SENDER
1835.609	FAST_SENDER	N/A
1836.361	RECEIVER	FAST_SENDER
1838.762	FAST_SENDER	N/A
1840.995	RECEIVER	FAST_SENDER
1843.430	FAST_SENDER	N/A
1844.183	RECEIVER	FAST_SENDER
1846.611	FAST_SENDER	N/A
1847.380	RECEIVER	FAST_SENDER
1849.812	FAST_SENDER	N/A
1850.577	RECEIVER	FAST_SENDER
1852.984	FAST_SENDER	N/A
1853.754	RECEIVER	FAST_SENDER
1856.156	FAST_SENDER	N/A
1858.573	RECEIVER	FAST_SENDER
1862.886	FAST_SENDER	N/A
1869.640	SLOW_SENDER1	N/A
1871.171	FAST_SENDER	N/A
1879.083	FAST_SENDER	N/A
1881.083	FAST_SENDER	N/A
1883.083	FAST_SENDER	N/A
1885.083	FAST_SENDER	N/A
1887.083	FAST_SENDER	N/A
1889.083	FAST_SENDER	N/A
1891.083	FAST_SENDER	N/A
1893.083	FAST_SENDER	N/A
1901.200	FAST_SENDER	N/A
1908.713	FAST_SENDER	N/A
1916.455	FAST_SENDER	N/A
1924.241	FAST_SENDER	N/A
1931.670	FAST_SENDER	N/A
1939.220	FAST_SENDER	N/A
1946.588	FAST_SENDER	N/A
1950.803	RECEIVER	FAST_SENDER
1953.213	FAST_SENDER	N/A
1954.016	RECEIVER	FAST_SENDER
1956.447	FAST_SENDER	N/A
1957.209	RECEIVER	FAST_SENDER
1959.649	FAST_SENDER	N/A
1961.836	RECEIVER	FAST_SENDER
1964.264	FAST_SENDER	N/A
1964.780	SLOW_SENDER1	N/A
1965.034	RECEIVER	FAST_SENDER
1968.389	RECEIVER	SLOW_SENDER1
1969.137	FAST_SENDER	N/A
1969.941	RECEIVER	FAST_SENDER
1972.344	FAST_SENDER	N/A
1973.081	RECEIVER	FAST_SENDER
1975.493	FAST_SENDER	N/A
1975.802	SLOW_SENDER1	N/A
1976.207	RECEIVER	FAST_SENDER
1978.611	FAST_SENDER	N/A
1979.359	RECEIVER	FAST_SENDER
1981.792	FAST_SENDER	N/A
1982.557	RECEIVER	FAST_SENDER
1984.994	FAST_SENDER	N/A
1985.740	RECEIVER	FAST_SENDER
1988.174	FAST_SENDER	N/A
1988.935	RECEIVER	FAST_SENDER
1991.371	FAST_SENDER	N/A
1992.158	RECEIVER	FAST_SENDER
1994.562	FAST_SENDER	N/A
1995.319	RECEIVER	FAST_SENDER
1997.757	FAST_SENDER	N/A
1998.541	RECEIVER	FAST_SENDER
2000.990	FAST_SENDER	N/A
2001.749	RECEIVER	FAST_SENDER
2004.159	FAST_SENDER	N/A
2004.969	RECEIVER	FAST_SENDER
2007.380	FAST_SENDER	N/A
2008.155	RECEIVER	FAST_SENDER
2010.586	FAST_SENDER	N/A
2011.334	RECEIVER	FAST_SENDER
2013.751	FAST_SENDER	N/A
2014.544	RECEIVER	FAST_SENDER
2016.991	FAST_SENDER	N/A
2017.735	RECEIVER	FAST_SENDER
2020.178	FAST_SENDER	N/A
2020.953	RECEIVER	FAST_SENDER
2023.367	FAST_SENDER	N/A
2024.124	RECEIVER	FAST_SENDER
2026.574	FAST_SENDER	N/A
2027.385	RECEIVER	FAST_SENDER
2029.829	FAST_SENDER	N/A
2030.616	RECEIVER	FAST_SENDER
2033.057	FAST_SENDER	N/A
2033.837	RECEIVER	FAST_SENDER
2036.252	FAST_SENDER	N/A
2036.993	RECEIVER	FAST_SENDER
2039.434	FAST_SENDER	N/A
2040.184	RECEIVER	FAST_SENDER
2042.597	FAST_SENDER	N/A
2043.373	RECEIVER	FAST_SENDER
2045.789	FAST_SENDER	N/A
2046.557	RECEIVER	FAST_SENDER
2049.004	FAST_SENDER	N/A
2049.784	RECEIVER	FAST_SENDER
2052.227	FAST_SENDER	N/A
2059.246	FAST_SENDER	N/A
2066.530	SLOW_SENDER1	N/A
2066.838	FAST_SENDER	N/A
2075.029	FAST_SENDER	N/A
2077.029	FAST_SENDER	N/A
2078.650	SLOW_SENDER1	N/A
2079.029	FAST_SENDER	N/A
2081.029	FAST_SENDER	N/A
2083.029	FAST_SENDER	N/A
2085.029	FAST_SENDER	N/A
2087.029	FAST_SENDER	N/A
2089.029	FAST_SENDER	N/A
2096.347	FAST_SENDER	N/A
2103.939	FAST_SENDER	N/A
2111.114	FAST_SENDER	N/A
2118.890	FAST_SENDER	N/A
2126.725	FAST_SENDER	N/A
2133.958	FAST_SENDER	N/A
2141.401	FAST_SENDER	N/A
2142.159	RECEIVER	FAST_SENDER
2144.568	FAST_SENDER	N/A
2145.304	RECEIVER	FAST_SENDER
2149.590	FAST_SENDER	N/A
2150.376	RECEIVER	FAST_SENDER
2152.818	FAST_SENDER	N/A
2155.415	RECEIVER	FAST_SENDER
2157.817	FAST_SENDER	N/A
2158.572	RECEIVER	FAST_SENDER
2160.976	FAST_SENDER	N/A
2161.757	RECEIVER	FAST_SENDER
2164.167	FAST_SENDER	N/A
2164.955	RECEIVER	FAST_SENDER
2167.390	FAST_SENDER	N/A
2168.040	SLOW_SENDER1	N/A
2168.163	RECEIVER	FAST_SENDER
2170.393	RECEIVER	SLOW_SENDER1
2170.595	FAST_SENDER	N/A
2171.392	RECEIVER	FAST_SENDER
2173.818	FAST_SENDER	N/A
2174.554	RECEIVER	FAST_SENDER
2175.825	SLOW_SENDER1	N/A
2176.570	RECEIVER	SLOW_SENDER1
2176.986	FAST_SENDER	N/A
2177.761	RECEIVER	FAST_SENDER
2181.683	FAST_SENDER	N/A
2182.450	RECEIVER	FAST_SENDER
2183.998	SLOW_SENDER1	N/A
2184.866	FAST_SENDER	N/A
2185.605	RECEIVER	FAST_SENDER
2189.830	FAST_SENDER	N/A
2191.830	FAST_SENDER	N/A
2193.830	FAST_SENDER	N/A
2195.830	FAST_SENDER	N/A
2197.830	FAST_SENDER	N/A
2199.830	FAST_SENDER	N/A
2201.830	FAST_SENDER	N/A
2203.830	FAST_SENDER	N/A
2204.593	RECEIVER	FAST_SENDER
2207.007	FAST_SENDER	N/A
2207.760	RECEIVER	FAST_SENDER
2210.201	FAST_SENDER	N/A
2210.971	RECEIVER	FAST_SENDER
2213.407	FAST_SENDER	N/A
2214.149	RECEIVER	FAST_SENDER
2216.569	FAST_SENDER	N/A
2217.312	RECEIVER	FAST_SENDER
2219.717	FAST_SENDER	N/A
2220.503	RECEIVER	FAST_SENDER
2222.924	FAST_SENDER	N/A
2223.690	RECEIVER	FAST_SENDER
2226.129	FAST_SENDER	N/A
2226.902	RECEIVER	FAST_SENDER
2229.336	FAST_SENDER	N/A
2230.105	RECEIVER	FAST_SENDER
2232.532	FAST_SENDER	N/A
2233.262	RECEIVER	FAST_SENDER
2235.673	FAST_SENDER	N/A
2236.433	RECEIVER	FAST_SENDER
2238.837	FAST_SENDER	N/A
2239.569	RECEIVER	FAST_SENDER
2242.017	FAST_SENDER	N/A
2242.772	RECEIVER	FAST_SENDER
2245.187	FAST_SENDER	N/A
2245.940	RECEIVER	FAST_SENDER
2248.384	FAST_SENDER	N/A
2249.154	RECEIVER	FAST_SENDER
2251.595	FAST_SENDER	N/A
2252.386	RECEIVER	FAST_SENDER
2256.430	FAST_SENDER	N/A
2257.164	RECEIVER	FAST_SENDER
2259.584	FAST_SENDER	N/A
2260.318	RECEIVER	FAST_SENDER
2264.571	FAST_SENDER	N/A
2265.307	RECEIVER	FAST_SENDER
2267.716	FAST_SENDER	N/A
2268.487	RECEIVER	FAST_SENDER
2270.934	FAST_SENDER	N/A
2271.699	RECEIVER	FAST_SENDER
2274.137	FAST_SENDER	N/A
2274.864	RECEIVER	FAST_SENDER
2275.050	SLOW_SENDER1	N/A
2277.279	FAST_SENDER	N/A
2285.624	FAST_SENDER	N/A
2287.624	FAST_SENDER	N/A
2288.548	SLOW_SENDER1	N/A
2289.624	FAST_SENDER	N/A
2291.624	FAST_SENDER	N/A
2293.624	FAST_SENDER	N/A
2295.624	FAST_SENDER	N/A
2297.624	FAST_SENDER	N/A
2299.624	FAST_SENDER	N/A
2306.910	FAST_SENDER	N/A
2314.488	FAST_SENDER	N/A
2321.807	FAST_SENDER	N/A
2329.650	FAST_SENDER	N/A
2337.281	FAST_SENDER	N/A
2345.528	FAST_SENDER	N/A
2352.732	FAST_SENDER	N/A
2360.168	FAST_SENDER	N/A
2364.204	RECEIVER	FAST_SENDER
2366.616	FAST_SENDER	N/A
2367.354	RECEIVER	FAST_SENDER
2369.782	FAST_SENDER	N/A
2370.528	RECEIVER	FAST_SENDER
2372.940	FAST_SENDER	N/A
2373.726	RECEIVER	FAST_SENDER
2376.135	FAST_SENDER	N/A
2376.905	RECEIVER	FAST_SENDER
2377.710	SLOW_SENDER1	N/A
2378.495	RECEIVER	SLOW_SENDER1
2379.325	FAST_SENDER	N/A
2380.077	RECEIVER	FAST_SENDER
2380.901	SLOW_SENDER1	N/A
2381.662	RECEIVER	SLOW_SENDER1
2382.481	FAST_SENDER	N/A
2383.270	RECEIVER	FAST_SENDER
2385.676	FAST_SENDER	N/A
2386.449	RECEIVER	FAST_SENDER
2387.109	SLOW_SENDER1	N/A
2387.864	RECEIVER	SLOW_SENDER1
2388.875	FAST_SENDER	N/A
2389.645	RECEIVER	FAST_SENDER
2392.069	FAST_SENDER	N/A
2392.874	RECEIVER	FAST_SENDER
2395.302	FAST_SENDER	N/A
2395.311	SLOW_SENDER1	N/A
2396.074	RECEIVER	FAST_SENDER
2398.020	RECEIVER	SLOW_SENDER1
2398.512	FAST_SENDER	N/A
2399.243	RECEIVER	FAST_SENDER
2401.686	FAST_SENDER	N/A
2402.491	RECEIVER	FAST_SENDER
2404.933	FAST_SENDER	N/A
2405.453	SLOW_SENDER1	N/A
2405.726	RECEIVER	FAST_SENDER
2413.350	FAST_SENDER	N/A
2414.094	RECEIVER	FAST_SENDER
2416.543	FAST_SENDER	N/A
2417.279	RECEIVER	FAST_SENDER
2419.701	FAST_SENDER	N/A
2420.449	RECEIVER	FAST_SENDER
2422.878	FAST_SENDER	N/A
2423.662	RECEIVER	FAST_SENDER
2426.083	FAST_SENDER	N/A
2426.854	RECEIVER	FAST_SENDER
2429.290	FAST_SENDER	N/A
2430.031	RECEIVER	FAST_SENDER
2432.477	FAST_SENDER	N/A
2433.270	RECEIVER	FAST_SENDER
2435.685	FAST_SENDER	N/A
2436.454	RECEIVER	FAST_SENDER
2438.895	FAST_SENDER	N/A
2439.658	RECEIVER	FAST_SENDER
2442.072	FAST_SENDER	N/A
2442.840	RECEIVER	FAST_SENDER
2445.252	FAST_SENDER	N/A
2449.254	RECEIVER	FAST_SENDER
2451.684	FAST_SENDER	N/A
2452.467	RECEIVER	FAST_SENDER
2454.872	FAST_SENDER	N/A
2455.631	RECEIVER	FAST_SENDER
2458.053	FAST_SENDER	N/A
2458.831	RECEIVER	FAST_SENDER
2461.239	FAST_SENDER	N/A
2462.007	RECEIVER	FAST_SENDER
2464.438	FAST_SENDER	N/A
2465.205	RECEIVER	FAST_SENDER
2469.076	FAST_SENDER	N/A
2469.872	RECEIVER	FAST_SENDER
2472.279	FAST_SENDER	N/A
2473.030	RECEIVER	FAST_SENDER
2475.449	FAST_SENDER	N/A
2476.202	RECEIVER	FAST_SENDER
2478.607	FAST_SENDER	N/A
2479.330	RECEIVER	FAST_SENDER
2481.731	FAST_SENDER	N/A
2489.133	FAST_SENDER	N/A
2494.620	SLOW_SENDER1	N/A
2496.858	FAST_SENDER	N/A
2504.519	FAST_SENDER	N/A
2506.519	FAST_SENDER	N/A
2508.371	SLOW_SENDER1	N/A
2508.519	FAST_SENDER	N/A
2510.519	FAST_SENDER	N/A
2512.519	FAST_SENDER	N/A
2514.519	FAST_SENDER	N/A
2516.519	FAST_SENDER	N/A
2518.519	FAST_SENDER	N/A
2526.294	FAST_SENDER	N/A
2533.887	FAST_SENDER	N/A
2541.824	FAST_SENDER	N/A
2549.264	FAST_SENDER	N/A
2556.441	FAST_SENDER	N/A
2564.221	FAST_SENDER	N/A
2570.082	RECEIVER	FAST_SENDER
2572.503	FAST_SENDER	N/A
2573.264	RECEIVER	FAST_SENDER
2575.705	FAST_SENDER	N/A
2576.477	RECEIVER	FAST_SENDER
2578.882	FAST_SENDER	N/A
2579.629	RECEIVER	FAST_SENDER
2582.056	FAST_SENDER	N/A
2582.838	RECEIVER	FAST_SENDER
2585.281	FAST_SENDER	N/A
2587.385	RECEIVER	FAST_SENDER
2589.833	FAST_SENDER	N/A
2590.584	RECEIVER	FAST_SENDER
2592.986	FAST_SENDER	N/A
2593.708	RECEIVER	FAST_SENDER
2596.109	FAST_SENDER	N/A
2596.892	RECEIVER	FAST_SENDER
2597.690	SLOW_SENDER1	N/A
2598.450	RECEIVER	SLOW_SENDER1
2599.310	FAST_SENDER	N/A
2600.105	RECEIVER	FAST_SENDER
2600.856	SLOW_SENDER1	N/A
2601.649	RECEIVER	SLOW_SENDER1
2602.545	FAST_SENDER	N/A
2604.918	RECEIVER	FAST_SENDER
2607.343	FAST_SENDER	N/A
2608.089	RECEIVER	FAST_SENDER
2610.559	SLOW_SENDER1	N/A
2611.324	RECEIVER	SLOW_SENDER1
2612.010	FAST_SENDER	N/A
2612.736	RECEIVER	FAST_SENDER
2615.155	FAST_SENDER	N/A
2615.916	RECEIVER	FAST_SENDER
2618.340	FAST_SENDER	N/A
2618.751	SLOW_SENDER1	N/A
2619.087	RECEIVER	FAST_SENDER
2620.938	RECEIVER	SLOW_SENDER1
2625.399	FAST_SENDER	N/A
2626.136	RECEIVER	FAST_SENDER
2628.575	FAST_SENDER	N/A
2629.328	RECEIVER	FAST_SENDER
2631.748	FAST_SENDER	N/A
2632.528	RECEIVER	FAST_SENDER
2634.975	FAST_SENDER	N/A
2635.714	RECEIVER	FAST_SENDER
2638.150	FAST_SENDER	N/A
2638.941	RECEIVER	FAST_SENDER
2641.351	FAST_SENDER	N/A
2642.090	RECEIVER	FAST_SENDER
2644.523	FAST_SENDER	N/A
2645.273	RECEIVER	FAST_SENDER
2647.718	FAST_SENDER	N/A
2648.472	RECEIVER	FAST_SENDER
2650.904	FAST_SENDER	N/A
2651.660	RECEIVER	FAST_SENDER
2654.093	FAST_SENDER	N/A
2654.819	RECEIVER	FAST_SENDER
2657.254	FAST_SENDER	N/A
2658.008	RECEIVER	FAST_SENDER
2660.425	FAST_SENDER	N/A
2661.194	RECEIVER	FAST_SENDER
2663.606	FAST_SENDER	N/A
2664.363	RECEIVER	FAST_SENDER
2666.812	FAST_SENDER	N/A
2667.579	RECEIVER	FAST_SENDER
2670.019	FAST_SENDER	N/A
2670.774	RECEIVER	FAST_SENDER
2673.208	FAST_SENDER	N/A
2673.976	RECEIVER	FAST_SENDER
2676.386	FAST_SENDER	N/A
2677.136	RECEIVER	FAST_SENDER
2679.542	FAST_SENDER	N/A
2680.328	RECEIVER	FAST_SENDER
2682.732	FAST_SENDER	N/A
2683.481	RECEIVER	FAST_SENDER
2685.898	FAST_SENDER	N/A
2689.041	FAST_SENDER	N/A
2696.688	FAST_SENDER	N/A
2704.615	FAST_SENDER	N/A
2709.470	SLOW_SENDER1	N/A
2712.082	FAST_SENDER	N/A
2720.783	FAST_SENDER	N/A
2722.650	SLOW_SENDER1	N/A
2722.783	FAST_SENDER	N/A
2724.783	FAST_SENDER	N/A
2726.783	FAST_SENDER	N/A
2728.783	FAST_SENDER	N/A
2730.783	FAST_SENDER	N/A
2732.783	FAST_SENDER	N/A
2734.783	FAST_SENDER	N/A
2742.613	FAST_SENDER	N/A
2750.201	FAST_SENDER	N/A
2757.852	FAST_SENDER	N/A
2765.497	FAST_SENDER	N/A
2773.068	FAST_SENDER	N/A
2775.486	RECEIVER	FAST_SENDER
2777.887	FAST_SENDER	N/A
2780.325	RECEIVER	FAST_SENDER
2782.775	FAST_SENDER	N/A
2783.546	RECEIVER	FAST_SENDER
2785.946	FAST_SENDER	N/A
2786.717	RECEIVER	FAST_SENDER
2789.159	FAST_SENDER	N/A
2789.965	RECEIVER	FAST_SENDER
2792.390	FAST_SENDER	N/A
2793.141	RECEIVER	FAST_SENDER
2795.576	FAST_SENDER	N/A
2796.365	RECEIVER	FAST_SENDER
2798.808	FAST_SENDER	N/A
2799.590	RECEIVER	FAST_SENDER
2801.996	FAST_SENDER	N/A
2802.715	RECEIVER	FAST_SENDER
2805.142	FAST_SENDER	N/A
2805.921	RECEIVER	FAST_SENDER
2808.341	FAST_SENDER	N/A
2809.152	RECEIVER	FAST_SENDER
2811.555	FAST_SENDER	N/A
2811.740	SLOW_SENDER1	N/A
2812.313	RECEIVER	FAST_SENDER
2817.532	RECEIVER	SLOW_SENDER1
2818.353	FAST_SENDER	N/A
2820.353	FAST_SENDER	N/A
2822.353	FAST_SENDER	N/A
2824.353	FAST_SENDER	N/A
2824.970	SLOW_SENDER1	N/A
2825.740	RECEIVER	SLOW_SENDER1
2826.353	FAST_SENDER	N/A
2828.353	FAST_SENDER	N/A
2830.353	FAST_SENDER	N/A
2832.353	FAST_SENDER	N/A
2833.085	RECEIVER	FAST_SENDER
2833.188	SLOW_SENDER1	N/A
2833.959	RECEIVER	SLOW_SENDER1
2835.508	FAST_SENDER	N/A
2836.244	RECEIVER	FAST_SENDER
2838.694	FAST_SENDER	N/A
2839.496	RECEIVER	FAST_SENDER
2841.908	FAST_SENDER	N/A
2844.262	RECEIVER	FAST_SENDER
2846.702	FAST_SENDER	N/A
2847.459	RECEIVER	FAST_SENDER
2849.900	FAST_SENDER	N/A
2850.673	RECEIVER	FAST_SENDER
2853.093	FAST_SENDER	N/A
2853.873	RECEIVER	FAST_SENDER
2856.306	FAST_SENDER	N/A
2857.079	RECEIVER	FAST_SENDER
2859.509	FAST_SENDER	N/A
2860.226	RECEIVER	FAST_SENDER
2862.648	FAST_SENDER	N/A
2863.428	RECEIVER	FAST_SENDER
2865.861	FAST_SENDER	N/A
2866.621	RECEIVER	FAST_SENDER
2869.059	FAST_SENDER	N/A
2869.832	RECEIVER	FAST_SENDER
2872.264	FAST_SENDER	N/A
2873.028	RECEIVER	FAST_SENDER
2875.468	FAST_SENDER	N/A
2876.222	RECEIVER	FAST_SENDER
2878.638	FAST_SENDER	N/A
2879.375	RECEIVER	FAST_SENDER
2881.780	FAST_SENDER	N/A
2882.515	RECEIVER	FAST_SENDER
2884.955	FAST_SENDER	N/A
2885.742	RECEIVER	FAST_SENDER
2888.158	FAST_SENDER	N/A
2888.940	RECEIVER	FAST_SENDER
2891.360	FAST_SENDER	N/A
2892.090	RECEIVER	FAST_SENDER
2894.522	FAST_SENDER	N/A
2895.317	RECEIVER	FAST_SENDER
2897.746	FAST_SENDER	N/A
2898.541	RECEIVER	FAST_SENDER
2900.949	FAST_SENDER	N/A
2901.710	RECEIVER	FAST_SENDER
2905.684	FAST_SENDER	N/A
2913.495	FAST_SENDER	N/A
2921.342	FAST_SENDER	N/A
2922.560	SLOW_SENDER1	N/A
2929.457	FAST_SENDER	N/A
2931.457	FAST_SENDER	N/A
2933.457	FAST_SENDER	N/A
2935.457	FAST_SENDER	N/A
2936.398	SLOW_SENDER1	N/A
2937.457	FAST_SENDER	N/A
2939.457	FAST_SENDER	N/A
2941.457	FAST_SENDER	N/A
2943.457	FAST_SENDER	N/A
2950.873	FAST_SENDER	N/A
2958.746	FAST_SENDER	N/A
2966.084	FAST_SENDER	N/A
2973.139	FAST_SENDER	N/A
2980.909	FAST_SENDER	N/A
2988.134	FAST_SENDER	N/A
2993.707	RECEIVER	FAST_SENDER
2995.769	FAST_SENDER	N/A
2996.524	RECEIVER	FAST_SENDER
2998.954	FAST_SENDER	N/A
2999.736	RECEIVER	FAST_SENDER
3002.177	FAST_SENDER	N/A
3004.282	RECEIVER	FAST_SENDER
3006.718	FAST_SENDER	N/A
3007.453	RECEIVER	FAST_SENDER
3009.900	FAST_SENDER	N/A
3010.682	RECEIVER	FAST_SENDER
3013.121	FAST_SENDER	N/A
3013.890	RECEIVER	FAST_SENDER
3016.328	FAST_SENDER	N/A
3017.074	RECEIVER	FAST_SENDER
3019.489	FAST_SENDER	N/A
3020.258	RECEIVER	FAST_SENDER
3022.685	FAST_SENDER	N/A
3023.442	RECEIVER	FAST_SENDER
3025.520	SLOW_SENDER1	N/A
3025.842	FAST_SENDER	N/A
3026.275	RECEIVER	SLOW_SENDER1
3029.701	RECEIVER	FAST_SENDER
3032.106	FAST_SENDER	N/A
3032.861	RECEIVER	FAST_SENDER
3033.237	SLOW_SENDER1	N/A
3033.989	RECEIVER	SLOW_SENDER1
3035.282	FAST_SENDER	N/A
3036.050	RECEIVER	FAST_SENDER
3038.486	FAST_SENDER	N/A
3039.281	RECEIVER	FAST_SENDER
3039.397	SLOW_SENDER1	N/A
3040.171	RECEIVER	SLOW_SENDER1
3041.729	FAST_SENDER	N/A
3042.487	RECEIVER	FAST_SENDER
3044.901	FAST_SENDER	N/A
3047.117	RECEIVER	FAST_SENDER
3047.579	SLOW_SENDER1	N/A
3048.335	RECEIVER	SLOW_SENDER1
3049.538	FAST_SENDER	N/A
3050.313	RECEIVER	FAST_SENDER
3052.754	FAST_SENDER	N/A
3053.481	RECEIVER	FAST_SENDER
3055.735	SLOW_SENDER1	N/A
3055.889	FAST_SENDER	N/A
3056.485	RECEIVER	SLOW_SENDER1
3057.210	RECEIVER	FAST_SENDER
3059.643	FAST_SENDER	N/A
3060.382	RECEIVER	FAST_SENDER
3062.826	FAST_SENDER	N/A
3063.603	RECEIVER	FAST_SENDER
3063.911	SLOW_SENDER1	N/A
3064.694	RECEIVER	SLOW_SENDER1
3066.010	FAST_SENDER	N/A
3072.108	SLOW_SENDER1	N/A
3073.908	FAST_SENDER	N/A
3081.578	FAST_SENDER	N/A
3089.289	FAST_SENDER	N/A
3096.871	FAST_SENDER	N/A
3104.442	FAST_SENDER	N/A
3111.727	FAST_SENDER	N/A
3119.301	FAST_SENDER	N/A
3126.918	FAST_SENDER	N/A
3134.641	FAST_SENDER	N/A
3141.943	FAST_SENDER	N/A
3149.476	FAST_SENDER	N/A
3153.310	SLOW_SENDER1	N/A
3154.051	RECEIVER	SLOW_SENDER1
3154.885	RECEIVER	FAST_SENDER
3156.482	SLOW_SENDER1	N/A
3157.239	RECEIVER	SLOW_SENDER1
3157.307	FAST_SENDER	N/A
3158.025	RECEIVER	FAST_SENDER
3160.475	FAST_SENDER	N/A
3161.253	RECEIVER	FAST_SENDER
3162.689	SLOW_SENDER1	N/A
3163.452	RECEIVER	SLOW_SENDER1
3163.669	FAST_SENDER	N/A
3164.413	RECEIVER	FAST_SENDER
3166.859	FAST_SENDER	N/A
3167.598	RECEIVER	FAST_SENDER
3170.025	FAST_SENDER	N/A
3170.782	RECEIVER	FAST_SENDER
3170.857	SLOW_SENDER1	N/A
3171.619	RECEIVER	SLOW_SENDER1
3173.196	FAST_SENDER	N/A
3173.976	RECEIVER	FAST_SENDER
3176.416	FAST_SENDER	N/A
3177.204	RECEIVER	FAST_SENDER
3179.025	SLOW_SENDER1	N/A
3179.627	FAST_SENDER	N/A
3179.803	RECEIVER	SLOW_SENDER1
3182.005	RECEIVER	FAST_SENDER
3184.415	FAST_SENDER	N/A
3185.176	RECEIVER	FAST_SENDER
3187.220	SLOW_SENDER1	N/A
3187.595	FAST_SENDER	N/A
3187.966	RECEIVER	SLOW_SENDER1
3190.029	RECEIVER	FAST_SENDER
3192.462	FAST_SENDER	N/A
3193.233	RECEIVER	FAST_SENDER
3195.392	SLOW_SENDER1	N/A
3195.639	FAST_SENDER	N/A
3196.170	RECEIVER	SLOW_SENDER1
3197.954	RECEIVER	FAST_SENDER
3200.390	FAST_SENDER	N/A
3201.108	RECEIVER	FAST_SENDER
3203.518	FAST_SENDER	N/A
3204.301	RECEIVER	FAST_SENDER
3206.716	FAST_SENDER	N/A
3207.484	RECEIVER	FAST_SENDER
3209.926	FAST_SENDER	N/A
3210.684	RECEIVER	FAST_SENDER
3213.091	FAST_SENDER	N/A
3213.849	RECEIVER	FAST_SENDER
3216.277	FAST_SENDER	N/A
3217.050	RECEIVER	FAST_SENDER
3219.462	FAST_SENDER	N/A
3220.271	RECEIVER	FAST_SENDER
3222.701	FAST_SENDER	N/A
3223.477	RECEIVER	FAST_SENDER
3225.879	FAST_SENDER	N/A
3226.691	RECEIVER	FAST_SENDER
3229.107	FAST_SENDER	N/A
3229.907	RECEIVER	FAST_SENDER
3232.316	FAST_SENDER	N/A
3233.102	RECEIVER	FAST_SENDER
3235.520	FAST_SENDER	N/A
3236.291	RECEIVER	FAST_SENDER
3238.695	FAST_SENDER	N/A
3239.436	RECEIVER	FAST_SENDER
3241.856	FAST_SENDER	N/A
3242.627	RECEIVER	FAST_SENDER
3245.045	FAST_SENDER	N/A
3247.461	RECEIVER	FAST_SENDER
3249.875	FAST_SENDER	N/A
3250.678	RECEIVER	FAST_SENDER
3253.091	FAST_SENDER	N/A
3260.537	FAST_SENDER	N/A
3268.183	FAST_SENDER	N/A
3275.919	FAST_SENDER	N/A
3283.871	FAST_SENDER	N/A
3284.820	SLOW_SENDER1	N/A
3291.465	FAST_SENDER	N/A
3293.465	FAST_SENDER	N/A
3295.465	FAST_SENDER	N/A
3297.169	SLOW_SENDER1	N/A
3297.465	FAST_SENDER	N/A
3299.465	FAST_SENDER	N/A
3301.465	FAST_SENDER	N/A
3303.465	FAST_SENDER	N/A
3305.465	FAST_SENDER	N/A
3313.422	FAST_SENDER	N/A
3320.995	FAST_SENDER	N/A
3329.026	FAST_SENDER	N/A
3336.421	FAST_SENDER	N/A
3343.681	FAST_SENDER	N/A
3344.422	RECEIVER	FAST_SENDER
3346.848	FAST_SENDER	N/A
3347.574	RECEIVER	FAST_SENDER
3349.984	FAST_SENDER	N/A
3350.750	RECEIVER	FAST_SENDER
3353.169	FAST_SENDER	N/A
3356.910	RECEIVER	FAST_SENDER
3359.344	FAST_SENDER	N/A
3360.112	RECEIVER	FAST_SENDER
3362.559	FAST_SENDER	N/A
3363.370	RECEIVER	FAST_SENDER
3365.777	FAST_SENDER	N/A
3368.131	RECEIVER	FAST_SENDER
3370.559	FAST_SENDER	N/A
3371.357	RECEIVER	FAST_SENDER
3373.777	FAST_SENDER	N/A
3374.513	RECEIVER	FAST_SENDER
3376.931	FAST_SENDER	N/A
3377.657	RECEIVER	FAST_SENDER
3380.104	FAST_SENDER	N/A
3380.881	RECEIVER	FAST_SENDER
3383.324	FAST_SENDER	N/A
3384.079	RECEIVER	FAST_SENDER
3386.508	FAST_SENDER	N/A
3386.550	SLOW_SENDER1	N/A
3387.299	RECEIVER	FAST_SENDER
3389.660	RECEIVER	SLOW_SENDER1
3389.727	FAST_SENDER	N/A
3390.497	RECEIVER	FAST_SENDER
3392.933	FAST_SENDER	N/A
3393.688	RECEIVER	FAST_SENDER
3395.090	SLOW_SENDER1	N/A
3395.869	RECEIVER	SLOW_SENDER1
3396.089	FAST_SENDER	N/A
3396.831	RECEIVER	FAST_SENDER
3399.249	FAST_SENDER	N/A
3400.056	RECEIVER	FAST_SENDER
3402.497	FAST_SENDER	N/A
3403.247	RECEIVER	FAST_SENDER
3403.274	SLOW_SENDER1	N/A
3404.034	RECEIVER	SLOW_SENDER1
3405.670	FAST_SENDER	N/A
3406.463	RECEIVER	FAST_SENDER
3408.898	FAST_SENDER	N/A
3409.664	RECEIVER	FAST_SENDER
3411.476	SLOW_SENDER1	N/A
3412.114	FAST_SENDER	N/A
3412.209	RECEIVER	SLOW_SENDER1
3412.845	RECEIVER	FAST_SENDER
3415.281	FAST_SENDER	N/A
3416.051	RECEIVER	FAST_SENDER
3418.467	FAST_SENDER	N/A
3419.219	RECEIVER	FAST_SENDER
3419.611	SLOW_SENDER1	N/A
3420.372	RECEIVER	SLOW_SENDER1
3421.664	FAST_SENDER	N/A
3422.457	RECEIVER	FAST_SENDER
3424.898	FAST_SENDER	N/A
3425.639	RECEIVER	FAST_SENDER
3427.789	SLOW_SENDER1	N/A
3428.078	FAST_SENDER	N/A
3428.542	RECEIVER	SLOW_SENDER1
3435.761	FAST_SENDER	N/A
3443.394	FAST_SENDER	N/A
3450.896	FAST_SENDER	N/A
3458.716	FAST_SENDER	N/A
3466.384	FAST_SENDER	N/A
3474.115	FAST_SENDER	N/A
3481.435	FAST_SENDER	N/A
3488.925	FAST_SENDER	N/A
3496.524	FAST_SENDER	N/A
3503.534	FAST_SENDER	N/A
3511.642	FAST_SENDER	N/A
3516.930	SLOW_SENDER1	N/A
3517.678	RECEIVER	SLOW_SENDER1
3519.487	FAST_SENDER	N/A
3520.108	SLOW_SENDER1	N/A
3520.251	RECEIVER	FAST_SENDER
3522.658	FAST_SENDER	N/A
3522.662	RECEIVER	SLOW_SENDER1
3523.436	RECEIVER	FAST_SENDER
3525.877	FAST_SENDER	N/A
3526.612	RECEIVER	FAST_SENDER
3529.021	FAST_SENDER	N/A
3529.790	RECEIVER	FAST_SENDER
3530.097	SLOW_SENDER1	N/A
3532.220	FAST_SENDER	N/A
3532.568	RECEIVER	SLOW_SENDER1
3534.649	RECEIVER	FAST_SENDER
3537.063	FAST_SENDER	N/A
3537.817	RECEIVER	FAST_SENDER
3540.017	SLOW_SENDER1	N/A
3540.243	FAST_SENDER	N/A
3540.757	RECEIVER	SLOW_SENDER1
3542.676	RECEIVER	FAST_SENDER
3545.087	FAST_SENDER	N/A
3545.872	RECEIVER	FAST_SENDER
3548.313	FAST_SENDER	N/A
3549.106	RECEIVER	FAST_SENDER
3551.517	FAST_SENDER	N/A
3552.316	RECEIVER	FAST_SENDER
3554.725	FAST_SENDER	N/A
3555.476	RECEIVER	FAST_SENDER
3557.895	FAST_SENDER	N/A
3560.210	RECEIVER	FAST_SENDER
3562.614	FAST_SENDER	N/A
3563.408	RECEIVER	FAST_SENDER
3565.829	FAST_SENDER	N/A
3566.595	RECEIVER	FAST_SENDER
3569.009	FAST_SENDER	N/A
3571.507	RECEIVER	FAST_SENDER
3573.945	FAST_SENDER	N/A
3574.747	RECEIVER	FAST_SENDER
3577.161	FAST_SENDER	N/A
3577.938	RECEIVER	FAST_SENDER
3581.924	FAST_SENDER	N/A
3582.683	RECEIVER	FAST_SENDER
3585.101	FAST_SENDER	N/A
3585.906	RECEIVER	FAST_SENDER
3588.356	FAST_SENDER	N/A
3589.093	RECEIVER	FAST_SENDER
3591.532	FAST_SENDER	N/A
3592.301	RECEIVER	FAST_SENDER
3594.727	FAST_SENDER	N/A
3595.523	RECEIVER	FAST_SENDER
3597.953	FAST_SENDER	N/A
3601.158	FAST_SENDER	N/A
3608.434	FAST_SENDER	N/A
3615.847	FAST_SENDER	N/A
3623.532	FAST_SENDER	N/A
3628.850	SLOW_SENDER1	N/A
3631.021	FAST_SENDER	N/A
3639.289	FAST_SENDER	N/A
3641.289	FAST_SENDER	N/A
3642.204	SLOW_SENDER1	N/A
3643.289	FAST_SENDER	N/A
3645.289	FAST_SENDER	N/A
3647.289	FAST_SENDER	N/A
3649.289	FAST_SENDER	N/A
3651.289	FAST_SENDER	N/A
3653.289	FAST_SENDER	N/A
3660.935	FAST_SENDER	N/A
3668.399	FAST_SENDER	N/A
3675.943	FAST_SENDER	N/A
3683.279	FAST_SENDER	N/A
3687.265	RECEIVER	FAST_SENDER
3689.696	FAST_SENDER	N/A
3690.453	RECEIVER	FAST_SENDER
3692.862	FAST_SENDER	N/A
3693.632	RECEIVER	FAST_SENDER
3696.068	FAST_SENDER	N/A
3696.851	RECEIVER	FAST_SENDER
3699.280	FAST_SENDER	N/A
3700.053	RECEIVER	FAST_SENDER
3702.472	FAST_SENDER	N/A
3703.248	RECEIVER	FAST_SENDER
3705.663	FAST_SENDER	N/A
3706.451	RECEIVER	FAST_SENDER
3708.899	FAST_SENDER	N/A
3709.656	RECEIVER	FAST_SENDER
3712.098	FAST_SENDER	N/A
3712.871	RECEIVER	FAST_SENDER
3715.292	FAST_SENDER	N/A
3716.052	RECEIVER	FAST_SENDER
3718.486	FAST_SENDER	N/A
3719.238	RECEIVER	FAST_SENDER
3723.413	FAST_SENDER	N/A
3724.197	RECEIVER	FAST_SENDER
3726.622	FAST_SENDER	N/A
3727.349	RECEIVER	FAST_SENDER
3729.759	FAST_SENDER	N/A
3730.511	RECEIVER	FAST_SENDER
3731.340	SLOW_SENDER1	N/A
3732.079	RECEIVER	SLOW_SENDER1
3732.960	FAST_SENDER	N/A
3733.742	RECEIVER	FAST_SENDER
3734.519	SLOW_SENDER1	N/A
3735.267	RECEIVER	SLOW_SENDER1
3736.165	FAST_SENDER	N/A
3736.918	RECEIVER	FAST_SENDER
3739.352	FAST_SENDER	N/A
3740.121	RECEIVER	FAST_SENDER
3740.708	SLOW_SENDER1	N/A
3741.467	RECEIVER	SLOW_SENDER1
3742.531	FAST_SENDER	N/A
3743.319	RECEIVER	FAST_SENDER
3745.723	FAST_SENDER	N/A
3746.499	RECEIVER	FAST_SENDER
3748.916	SLOW_SENDER1	N/A
3748.933	FAST_SENDER	N/A
3749.682	RECEIVER	SLOW_SENDER1
3751.987	RECEIVER	FAST_SENDER
3754.434	FAST_SENDER	N/A
3756.434	FAST_SENDER	N/A
3758.434	FAST_SENDER	N/A
3760.434	FAST_SENDER	N/A
3762.434	FAST_SENDER	N/A
3764.434	FAST_SENDER	N/A
3766.434	FAST_SENDER	N/A
3768.434	FAST_SENDER	N/A
3769.233	RECEIVER	FAST_SENDER
3771.659	FAST_SENDER	N/A
3772.418	RECEIVER	FAST_SENDER
3774.848	FAST_SENDER	N/A
3775.631	RECEIVER	FAST_SENDER
3778.077	FAST_SENDER	N/A
3778.818	RECEIVER	FAST_SENDER
3781.233	FAST_SENDER	N/A
3781.990	RECEIVER	FAST_SENDER
3784.426	FAST_SENDER	N/A
3785.179	RECEIVER	FAST_SENDER
3787.587	FAST_SENDER	N/A
3788.336	RECEIVER	FAST_SENDER
3790.751	FAST_SENDER	N/A
3791.504	RECEIVER	FAST_SENDER
3793.947	FAST_SENDER	N/A
3794.766	RECEIVER	FAST_SENDER
3797.210	FAST_SENDER	N/A
3797.944	RECEIVER	FAST_SENDER
3800.345	FAST_SENDER	N/A
3801.156	RECEIVER	FAST_SENDER
3803.564	FAST_SENDER	N/A
3804.364	RECEIVER	FAST_SENDER
3806.806	FAST_SENDER	N/A
3807.557	RECEIVER	FAST_SENDER
3809.967	FAST_SENDER	N/A
3810.684	RECEIVER	FAST_SENDER
3813.097	FAST_SENDER	N/A
3813.897	RECEIVER	FAST_SENDER
3816.317	FAST_SENDER	N/A
3817.078	RECEIVER	FAST_SENDER
3819.520	FAST_SENDER	N/A
3820.316	RECEIVER	FAST_SENDER
3822.752	FAST_SENDER	N/A
3823.505	RECEIVER	FAST_SENDER
3825.941	FAST_SENDER	N/A
3829.128	FAST_SENDER	N/A
3836.726	FAST_SENDER	N/A
3841.720	SLOW_SENDER1	N/A
3844.426	FAST_SENDER	N/A
3846.426	FAST_SENDER	N/A
3848.426	FAST_SENDER	N/A
3850.426	FAST_SENDER	N/A
3852.426	FAST_SENDER	N/A
3854.332	SLOW_SENDER1	N/A
3854.426	FAST_SENDER	N/A
3856.426	FAST_SENDER	N/A
3858.426	FAST_SENDER	N/A
3865.516	FAST_SENDER	N/A
3872.808	FAST_SENDER	N/A
3880.227	FAST_SENDER	N/A
3887.977	FAST_SENDER	N/A
3895.663	FAST_SENDER	N/A
3903.086	FAST_SENDER	N/A
3910.436	FAST_SENDER	N/A
3914.483	RECEIVER	FAST_SENDER
3916.933	FAST_SENDER	N/A
3917.721	RECEIVER	FAST_SENDER
3920.139	FAST_SENDER	N/A
3920.888	RECEIVER	FAST_SENDER
3923.317	FAST_SENDER	N/A
3924.033	RECEIVER	FAST_SENDER
3926.439	FAST_SENDER	N/A
3927.213	RECEIVER	FAST_SENDER
3929.616	FAST_SENDER	N/A
3930.348	RECEIVER	FAST_SENDER
3932.791	FAST_SENDER	N/A
3933.525	RECEIVER	FAST_SENDER
3935.963	FAST_SENDER	N/A
3938.127	RECEIVER	FAST_SENDER
3940.550	FAST_SENDER	N/A
3941.323	RECEIVER	FAST_SENDER
3943.470	SLOW_SENDER1	N/A
3943.769	FAST_SENDER	N/A
3944.222	RECEIVER	SLOW_SENDER1
3945.894	RECEIVER	FAST_SENDER
3946.636	SLOW_SENDER1	N/A
3947.358	RECEIVER	SLOW_SENDER1
3948.305	FAST_SENDER	N/A
3949.071	RECEIVER	FAST_SENDER
3951.487	FAST_SENDER	N/A
3952.267	RECEIVER	FAST_SENDER
3952.808	SLOW_SENDER1	N/A
3953.573	RECEIVER	SLOW_SENDER1
3954.696	FAST_SENDER	N/A
3955.428	RECEIVER	FAST_SENDER
3957.835	FAST_SENDER	N/A
3958.580	RECEIVER	FAST_SENDER
3960.976	SLOW_SENDER1	N/A
3960.993	FAST_SENDER	N/A
3961.743	RECEIVER	SLOW_SENDER1
3964.118	RECEIVER	FAST_SENDER
3966.535	FAST_SENDER	N/A
3967.329	RECEIVER	FAST_SENDER
3969.154	SLOW_SENDER1	N/A
3969.735	FAST_SENDER	N/A
3969.934	RECEIVER	SLOW_SENDER1
3972.284	RECEIVER	FAST_SENDER
3974.720	FAST_SENDER	N/A
3975.492	RECEIVER	FAST_SENDER
3977.347	SLOW_SENDER1	N/A
3977.921	FAST_SENDER	N/A
3978.121	RECEIVER	SLOW_SENDER1
3980.272	RECEIVER	FAST_SENDER
3982.679	FAST_SENDER	N/A
3983.445	RECEIVER	FAST_SENDER
3985.555	SLOW_SENDER1	N/A
3985.886	FAST_SENDER	N/A
3986.328	RECEIVER	SLOW_SENDER1
3988.067	RECEIVER	FAST_SENDER
3990.508	FAST_SENDER	N/A
3991.266	RECEIVER	FAST_SENDER
3993.674	FAST_SENDER	N/A
3994.403	RECEIVER	FAST_SENDER
3996.806	FAST_SENDER	N/A
3997.603	RECEIVER	FAST_SENDER
4000.028	FAST_SENDER	N/A
4000.794	RECEIVER	FAST_SENDER
4003.226	FAST_SENDER	N/A
4003.953	RECEIVER	FAST_SENDER
4006.372	FAST_SENDER	N/A
4007.162	RECEIVER	FAST_SENDER
4009.576	FAST_SENDER	N/A
4010.361	RECEIVER	FAST_SENDER
4012.806	FAST_SENDER	N/A
4013.548	RECEIVER	FAST_SENDER
4015.972	FAST_SENDER	N/A
4016.714	RECEIVER	FAST_SENDER
4019.148	FAST_SENDER	N/A
4019.854	RECEIVER	FAST_SENDER
4022.282	FAST_SENDER	N/A
4023.039	RECEIVER	FAST_SENDER
4025.451	FAST_SENDER	N/A
4026.202	RECEIVER	FAST_SENDER
4028.614	FAST_SENDER	N/A
4029.392	RECEIVER	FAST_SENDER
4031.841	FAST_SENDER	N/A
4035.030	FAST_SENDER	N/A
4043.056	FAST_SENDER	N/A
4050.627	FAST_SENDER	N/A
4058.185	FAST_SENDER	N/A
4065.675	FAST_SENDER	N/A
4073.246	FAST_SENDER	N/A
4076.760	SLOW_SENDER1	N/A
4081.036	FAST_SENDER	N/A
4083.036	FAST_SENDER	N/A
4085.036	FAST_SENDER	N/A
4087.036	FAST_SENDER	N/A
4089.036	FAST_SENDER	N/A
4089.450	SLOW_SENDER1	N/A
4091.036	FAST_SENDER	N/A
4093.036	FAST_SENDER	N/A
4095.036	FAST_SENDER	N/A
4102.424	FAST_SENDER	N/A
4109.767	FAST_SENDER	N/A
4117.595	FAST_SENDER	N/A
4120.168	RECEIVER	FAST_SENDER
4122.599	FAST_SENDER	N/A
4123.357	RECEIVER	FAST_SENDER
4125.781	FAST_SENDER	N/A
4126.525	RECEIVER	FAST_SENDER
4128.926	FAST_SENDER	N/A
4129.733	RECEIVER	FAST_SENDER
4132.174	FAST_SENDER	N/A
4132.946	RECEIVER	FAST_SENDER
4135.395	FAST_SENDER	N/A
4136.158	RECEIVER	FAST_SENDER
4138.563	FAST_SENDER	N/A
4139.335	RECEIVER	FAST_SENDER
4141.780	FAST_SENDER	N/A
4142.523	RECEIVER	FAST_SENDER
4144.927	FAST_SENDER	N/A
4145.693	RECEIVER	FAST_SENDER
4148.132	FAST_SENDER	N/A
4148.880	RECEIVER	FAST_SENDER
4151.301	FAST_SENDER	N/A
4152.092	RECEIVER	FAST_SENDER
4154.532	FAST_SENDER	N/A
4156.772	RECEIVER	FAST_SENDER
4159.182	FAST_SENDER	N/A
4159.957	RECEIVER	FAST_SENDER
4162.368	FAST_SENDER	N/A
4163.130	RECEIVER	FAST_SENDER
4165.577	FAST_SENDER	N/A
4166.383	RECEIVER	FAST_SENDER
4168.822	FAST_SENDER	N/A
4169.587	RECEIVER	FAST_SENDER
4172.017	FAST_SENDER	N/A
4172.761	RECEIVER	FAST_SENDER
4175.175	FAST_SENDER	N/A
4175.942	RECEIVER	FAST_SENDER
4178.354	FAST_SENDER	N/A
4178.680	SLOW_SENDER1	N/A
4179.101	RECEIVER	FAST_SENDER
4180.865	RECEIVER	SLOW_SENDER1
4181.538	FAST_SENDER	N/A
4182.317	RECEIVER	FAST_SENDER
4184.729	FAST_SENDER	N/A
4185.514	RECEIVER	FAST_SENDER
4186.311	SLOW_SENDER1	N/A
4189.125	RECEIVER	SLOW_SENDER1
4189.482	FAST_SENDER	N/A
4190.229	RECEIVER	FAST_SENDER
4192.665	FAST_SENDER	N/A
4193.451	RECEIVER	FAST_SENDER
4195.888	FAST_SENDER	N/A
4196.554	SLOW_SENDER1	N/A
4196.671	RECEIVER	FAST_SENDER
4199.082	FAST_SENDER	N/A
4199.835	RECEIVER	FAST_SENDER
4202.272	FAST_SENDER	N/A
4203.062	RECEIVER	FAST_SENDER
4205.462	FAST_SENDER	N/A
4206.189	RECEIVER	FAST_SENDER
4208.627	FAST_SENDER	N/A
4209.381	RECEIVER	FAST_SENDER
4211.788	FAST_SENDER	N/A
4212.524	RECEIVER	FAST_SENDER
4214.950	FAST_SENDER	N/A
4215.709	RECEIVER	FAST_SENDER
4218.127	FAST_SENDER	N/A
4218.861	RECEIVER	FAST_SENDER
4221.268	FAST_SENDER	N/A
4222.056	RECEIVER	FAST_SENDER
4224.473	FAST_SENDER	N/A
4225.240	RECEIVER	FAST_SENDER
4227.665	FAST_SENDER	N/A
4228.447	RECEIVER	FAST_SENDER
4230.884	FAST_SENDER	N/A
4231.623	RECEIVER	FAST_SENDER
4234.026	FAST_SENDER	N/A
4234.782	RECEIVER	FAST_SENDER
4237.193	FAST_SENDER	N/A
4237.966	RECEIVER	FAST_SENDER
4240.369	FAST_SENDER	N/A
4241.112	RECEIVER	FAST_SENDER
4243.529	FAST_SENDER	N/A
4244.297	RECEIVER	FAST_SENDER
4246.715	FAST_SENDER	N/A
4249.937	FAST_SENDER	N/A
4257.703	FAST_SENDER	N/A
4265.467	FAST_SENDER	N/A
4273.163	FAST_SENDER	N/A
4280.295	FAST_SENDER	N/A
4287.150	SLOW_SENDER1	N/A
4287.630	FAST_SENDER	N/A
4295.535	FAST_SENDER	N/A
4297.535	FAST_SENDER	N/A
4299.535	FAST_SENDER	N/A
4301.346	SLOW_SENDER1	N/A
4301.535	FAST_SENDER	N/A
4303.535	FAST_SENDER	N/A
4305.535	FAST_SENDER	N/A
4307.535	FAST_SENDER	N/A
4309.535	FAST_SENDER	N/A
4317.292	FAST_SENDER	N/A
4324.753	FAST_SENDER	N/A
4332.540	FAST_SENDER	N/A
4336.113	RECEIVER	FAST_SENDER
4338.552	FAST_SENDER	N/A
4339.352	RECEIVER	FAST_SENDER
4341.780	FAST_SENDER	N/A
4342.551	RECEIVER	FAST_SENDER
4344.968	FAST_SENDER	N/A
4347.220	RECEIVER	FAST_SENDER
4349.647	FAST_SENDER	N/A
4350.378	RECEIVER	FAST_SENDER
4352.809	FAST_SENDER	N/A
4353.547	RECEIVER	FAST_SENDER
4355.958	FAST_SENDER	N/A
4356.734	RECEIVER	FAST_SENDER
4359.156	FAST_SENDER	N/A
4359.894	RECEIVER	FAST_SENDER
4362.312	FAST_SENDER	N/A
4363.098	RECEIVER	FAST_SENDER
4365.540	FAST_SENDER	N/A
4366.321	RECEIVER	FAST_SENDER
4368.729	FAST_SENDER	N/A
4369.443	RECEIVER	FAST_SENDER
4371.877	FAST_SENDER	N/A
4372.601	RECEIVER	FAST_SENDER
4375.013	FAST_SENDER	N/A
4375.771	RECEIVER	FAST_SENDER
4378.177	FAST_SENDER	N/A
4378.930	RECEIVER	FAST_SENDER
4382.901	FAST_SENDER	N/A
4383.680	RECEIVER	FAST_SENDER
4386.102	FAST_SENDER	N/A
4386.863	RECEIVER	FAST_SENDER
4389.272	FAST_SENDER	N/A
4390.710	SLOW_SENDER1	N/A
4391.461	RECEIVER	SLOW_SENDER1
4393.528	RECEIVER	FAST_SENDER
4393.878	SLOW_SENDER1	N/A
4394.622	RECEIVER	SLOW_SENDER1
4395.971	FAST_SENDER	N/A
4396.696	RECEIVER	FAST_SENDER
4399.112	FAST_SENDER	N/A
4399.873	RECEIVER	FAST_SENDER
4400.058	SLOW_SENDER1	N/A
[truncated: 14,021 more rows]
