# Supplementary material for: CATO: Wake-Up reCeiver-bAsed communicaTiOn for Batteryless Devices
Source: Sensors (Basel). 2025 Nov 7;25(22):6813. doi: 10.3390/s25226813 (PMC12655924; doi:10.3390/s25226813)
Supplement: Supplementary file 1 [file sensors-25-06813-s001.zip › File S1_Experimental_and_Simulation_Data/simulation/capsweep/cap40/mac_competing_nodes_none.csv]

time_s	node_id	received_from
2.700	FAST_SENDER	N/A
2.700	SLOW_SENDER1	N/A
3.434	RECEIVER	SLOW_SENDER1
5.408	RECEIVER	FAST_SENDER
5.880	SLOW_SENDER1	N/A
6.663	RECEIVER	SLOW_SENDER1
7.849	FAST_SENDER	N/A
8.647	RECEIVER	FAST_SENDER
9.097	SLOW_SENDER1	N/A
9.891	RECEIVER	SLOW_SENDER1
11.088	FAST_SENDER	N/A
11.845	RECEIVER	FAST_SENDER
12.300	SLOW_SENDER1	N/A
13.060	RECEIVER	SLOW_SENDER1
14.248	FAST_SENDER	N/A
15.042	RECEIVER	FAST_SENDER
15.476	SLOW_SENDER1	N/A
16.282	RECEIVER	SLOW_SENDER1
17.478	FAST_SENDER	N/A
18.237	RECEIVER	FAST_SENDER
21.704	SLOW_SENDER1	N/A
22.277	FAST_SENDER	N/A
22.477	RECEIVER	SLOW_SENDER1
24.575	RECEIVER	FAST_SENDER
27.005	FAST_SENDER	N/A
27.778	RECEIVER	FAST_SENDER
29.882	SLOW_SENDER1	N/A
30.226	FAST_SENDER	N/A
30.667	RECEIVER	SLOW_SENDER1
34.589	RECEIVER	FAST_SENDER
37.012	FAST_SENDER	N/A
37.743	RECEIVER	FAST_SENDER
39.967	SLOW_SENDER1	N/A
40.188	FAST_SENDER	N/A
40.691	RECEIVER	SLOW_SENDER1
42.342	RECEIVER	FAST_SENDER
44.746	FAST_SENDER	N/A
45.566	RECEIVER	FAST_SENDER
48.007	FAST_SENDER	N/A
48.119	SLOW_SENDER1	N/A
48.742	RECEIVER	FAST_SENDER
49.434	RECEIVER	SLOW_SENDER1
51.188	FAST_SENDER	N/A
51.958	RECEIVER	FAST_SENDER
54.375	FAST_SENDER	N/A
55.140	RECEIVER	FAST_SENDER
57.563	FAST_SENDER	N/A
58.300	RECEIVER	FAST_SENDER
60.705	FAST_SENDER	N/A
61.476	RECEIVER	FAST_SENDER
63.888	FAST_SENDER	N/A
64.622	RECEIVER	FAST_SENDER
67.044	FAST_SENDER	N/A
67.786	RECEIVER	FAST_SENDER
70.226	FAST_SENDER	N/A
70.993	RECEIVER	FAST_SENDER
73.424	FAST_SENDER	N/A
74.197	RECEIVER	FAST_SENDER
76.636	FAST_SENDER	N/A
77.392	RECEIVER	FAST_SENDER
79.838	FAST_SENDER	N/A
80.602	RECEIVER	FAST_SENDER
83.026	FAST_SENDER	N/A
83.813	RECEIVER	FAST_SENDER
86.252	FAST_SENDER	N/A
86.991	RECEIVER	FAST_SENDER
89.410	FAST_SENDER	N/A
90.189	RECEIVER	FAST_SENDER
94.140	FAST_SENDER	N/A
94.912	RECEIVER	FAST_SENDER
99.159	FAST_SENDER	N/A
99.940	RECEIVER	FAST_SENDER
102.353	FAST_SENDER	N/A
103.065	RECEIVER	FAST_SENDER
105.510	FAST_SENDER	N/A
106.301	RECEIVER	FAST_SENDER
110.534	FAST_SENDER	N/A
111.309	RECEIVER	FAST_SENDER
113.740	FAST_SENDER	N/A
114.484	RECEIVER	FAST_SENDER
116.901	FAST_SENDER	N/A
117.632	RECEIVER	FAST_SENDER
120.059	FAST_SENDER	N/A
120.831	RECEIVER	FAST_SENDER
123.279	FAST_SENDER	N/A
124.038	RECEIVER	FAST_SENDER
126.455	FAST_SENDER	N/A
127.221	RECEIVER	FAST_SENDER
129.648	FAST_SENDER	N/A
130.440	RECEIVER	FAST_SENDER
132.842	FAST_SENDER	N/A
133.599	RECEIVER	FAST_SENDER
137.542	FAST_SENDER	N/A
137.920	SLOW_SENDER1	N/A
138.320	RECEIVER	FAST_SENDER
142.249	RECEIVER	SLOW_SENDER1
146.878	FAST_SENDER	N/A
147.644	RECEIVER	FAST_SENDER
149.653	SLOW_SENDER1	N/A
150.058	FAST_SENDER	N/A
150.426	RECEIVER	SLOW_SENDER1
157.473	FAST_SENDER	N/A
159.604	SLOW_SENDER1	N/A
165.355	FAST_SENDER	N/A
173.189	FAST_SENDER	N/A
180.915	FAST_SENDER	N/A
188.481	FAST_SENDER	N/A
195.817	FAST_SENDER	N/A
203.705	FAST_SENDER	N/A
211.914	FAST_SENDER	N/A
219.104	FAST_SENDER	N/A
226.805	FAST_SENDER	N/A
234.501	FAST_SENDER	N/A
239.973	RECEIVER	FAST_SENDER
242.380	FAST_SENDER	N/A
243.159	RECEIVER	FAST_SENDER
245.581	FAST_SENDER	N/A
246.366	RECEIVER	FAST_SENDER
248.774	FAST_SENDER	N/A
248.990	SLOW_SENDER1	N/A
249.519	RECEIVER	FAST_SENDER
251.479	RECEIVER	SLOW_SENDER1
251.953	FAST_SENDER	N/A
252.715	RECEIVER	FAST_SENDER
255.136	FAST_SENDER	N/A
255.859	RECEIVER	FAST_SENDER
256.895	SLOW_SENDER1	N/A
258.267	FAST_SENDER	N/A
259.007	RECEIVER	FAST_SENDER
263.379	FAST_SENDER	N/A
264.126	RECEIVER	FAST_SENDER
266.557	FAST_SENDER	N/A
267.316	RECEIVER	FAST_SENDER
269.716	FAST_SENDER	N/A
270.506	RECEIVER	FAST_SENDER
272.951	FAST_SENDER	N/A
273.748	RECEIVER	FAST_SENDER
276.161	FAST_SENDER	N/A
276.902	RECEIVER	FAST_SENDER
279.319	FAST_SENDER	N/A
280.097	RECEIVER	FAST_SENDER
282.497	FAST_SENDER	N/A
283.286	RECEIVER	FAST_SENDER
285.686	FAST_SENDER	N/A
286.467	RECEIVER	FAST_SENDER
288.908	FAST_SENDER	N/A
289.662	RECEIVER	FAST_SENDER
292.076	FAST_SENDER	N/A
292.836	RECEIVER	FAST_SENDER
295.260	FAST_SENDER	N/A
296.025	RECEIVER	FAST_SENDER
298.432	FAST_SENDER	N/A
299.192	RECEIVER	FAST_SENDER
301.612	FAST_SENDER	N/A
302.335	RECEIVER	FAST_SENDER
304.737	FAST_SENDER	N/A
305.460	RECEIVER	FAST_SENDER
307.879	FAST_SENDER	N/A
308.694	RECEIVER	FAST_SENDER
311.112	FAST_SENDER	N/A
313.210	RECEIVER	FAST_SENDER
315.645	FAST_SENDER	N/A
316.412	RECEIVER	FAST_SENDER
318.817	FAST_SENDER	N/A
319.566	RECEIVER	FAST_SENDER
321.978	FAST_SENDER	N/A
322.746	RECEIVER	FAST_SENDER
325.156	FAST_SENDER	N/A
325.945	RECEIVER	FAST_SENDER
328.391	FAST_SENDER	N/A
329.137	RECEIVER	FAST_SENDER
331.579	FAST_SENDER	N/A
332.307	RECEIVER	FAST_SENDER
334.713	FAST_SENDER	N/A
335.462	RECEIVER	FAST_SENDER
337.901	FAST_SENDER	N/A
338.645	RECEIVER	FAST_SENDER
341.080	FAST_SENDER	N/A
341.845	RECEIVER	FAST_SENDER
344.247	FAST_SENDER	N/A
344.974	RECEIVER	FAST_SENDER
347.414	FAST_SENDER	N/A
348.190	RECEIVER	FAST_SENDER
349.760	SLOW_SENDER1	N/A
350.616	FAST_SENDER	N/A
352.997	SLOW_SENDER1	N/A
358.203	FAST_SENDER	N/A
366.076	FAST_SENDER	N/A
373.705	FAST_SENDER	N/A
381.523	FAST_SENDER	N/A
388.900	FAST_SENDER	N/A
396.481	FAST_SENDER	N/A
403.969	FAST_SENDER	N/A
411.985	FAST_SENDER	N/A
419.184	FAST_SENDER	N/A
426.731	FAST_SENDER	N/A
434.305	FAST_SENDER	N/A
439.959	RECEIVER	FAST_SENDER
442.388	FAST_SENDER	N/A
443.171	RECEIVER	FAST_SENDER
445.605	FAST_SENDER	N/A
446.374	RECEIVER	FAST_SENDER
447.440	SLOW_SENDER1	N/A
448.179	RECEIVER	SLOW_SENDER1
448.788	FAST_SENDER	N/A
449.539	RECEIVER	FAST_SENDER
451.984	FAST_SENDER	N/A
452.784	RECEIVER	FAST_SENDER
455.189	FAST_SENDER	N/A
455.918	RECEIVER	FAST_SENDER
458.324	FAST_SENDER	N/A
458.807	SLOW_SENDER1	N/A
459.100	RECEIVER	FAST_SENDER
465.320	FAST_SENDER	N/A
466.086	RECEIVER	FAST_SENDER
468.496	FAST_SENDER	N/A
469.280	RECEIVER	FAST_SENDER
471.720	FAST_SENDER	N/A
472.501	RECEIVER	FAST_SENDER
474.931	FAST_SENDER	N/A
475.740	RECEIVER	FAST_SENDER
478.165	FAST_SENDER	N/A
478.937	RECEIVER	FAST_SENDER
481.338	FAST_SENDER	N/A
482.098	RECEIVER	FAST_SENDER
484.507	FAST_SENDER	N/A
485.253	RECEIVER	FAST_SENDER
487.700	FAST_SENDER	N/A
488.457	RECEIVER	FAST_SENDER
490.870	FAST_SENDER	N/A
491.629	RECEIVER	FAST_SENDER
495.481	FAST_SENDER	N/A
496.216	RECEIVER	FAST_SENDER
498.646	FAST_SENDER	N/A
499.457	RECEIVER	FAST_SENDER
501.878	FAST_SENDER	N/A
502.603	RECEIVER	FAST_SENDER
505.026	FAST_SENDER	N/A
505.758	RECEIVER	FAST_SENDER
508.170	FAST_SENDER	N/A
508.914	RECEIVER	FAST_SENDER
511.327	FAST_SENDER	N/A
512.084	RECEIVER	FAST_SENDER
514.525	FAST_SENDER	N/A
515.228	RECEIVER	FAST_SENDER
517.678	FAST_SENDER	N/A
520.203	RECEIVER	FAST_SENDER
522.618	FAST_SENDER	N/A
523.370	RECEIVER	FAST_SENDER
525.801	FAST_SENDER	N/A
526.563	RECEIVER	FAST_SENDER
529.011	FAST_SENDER	N/A
529.803	RECEIVER	FAST_SENDER
532.218	FAST_SENDER	N/A
532.992	RECEIVER	FAST_SENDER
535.405	FAST_SENDER	N/A
543.142	FAST_SENDER	N/A
550.030	SLOW_SENDER1	N/A
551.170	FAST_SENDER	N/A
559.512	FAST_SENDER	N/A
562.521	SLOW_SENDER1	N/A
567.335	FAST_SENDER	N/A
574.873	FAST_SENDER	N/A
582.713	FAST_SENDER	N/A
590.473	FAST_SENDER	N/A
598.195	FAST_SENDER	N/A
605.882	FAST_SENDER	N/A
613.272	FAST_SENDER	N/A
620.874	FAST_SENDER	N/A
624.692	RECEIVER	FAST_SENDER
627.100	FAST_SENDER	N/A
627.893	RECEIVER	FAST_SENDER
630.325	FAST_SENDER	N/A
631.104	RECEIVER	FAST_SENDER
633.552	FAST_SENDER	N/A
634.324	RECEIVER	FAST_SENDER
636.756	FAST_SENDER	N/A
637.541	RECEIVER	FAST_SENDER
639.968	FAST_SENDER	N/A
640.737	RECEIVER	FAST_SENDER
643.165	FAST_SENDER	N/A
643.907	RECEIVER	FAST_SENDER
646.340	FAST_SENDER	N/A
647.114	RECEIVER	FAST_SENDER
649.535	FAST_SENDER	N/A
650.267	RECEIVER	FAST_SENDER
651.910	SLOW_SENDER1	N/A
652.669	RECEIVER	SLOW_SENDER1
652.691	FAST_SENDER	N/A
653.473	RECEIVER	FAST_SENDER
655.884	FAST_SENDER	N/A
656.654	RECEIVER	FAST_SENDER
659.088	FAST_SENDER	N/A
659.802	RECEIVER	FAST_SENDER
659.872	SLOW_SENDER1	N/A
660.615	RECEIVER	SLOW_SENDER1
662.252	FAST_SENDER	N/A
663.042	RECEIVER	FAST_SENDER
665.446	FAST_SENDER	N/A
666.155	RECEIVER	FAST_SENDER
668.048	SLOW_SENDER1	N/A
668.589	FAST_SENDER	N/A
668.837	RECEIVER	SLOW_SENDER1
670.828	RECEIVER	FAST_SENDER
673.236	FAST_SENDER	N/A
673.975	RECEIVER	FAST_SENDER
676.246	SLOW_SENDER1	N/A
676.375	FAST_SENDER	N/A
676.979	RECEIVER	SLOW_SENDER1
677.670	RECEIVER	FAST_SENDER
680.086	FAST_SENDER	N/A
680.858	RECEIVER	FAST_SENDER
683.305	FAST_SENDER	N/A
684.084	RECEIVER	FAST_SENDER
684.407	SLOW_SENDER1	N/A
685.201	RECEIVER	SLOW_SENDER1
686.503	FAST_SENDER	N/A
687.282	RECEIVER	FAST_SENDER
689.682	FAST_SENDER	N/A
690.480	RECEIVER	FAST_SENDER
692.639	SLOW_SENDER1	N/A
692.921	FAST_SENDER	N/A
693.382	RECEIVER	SLOW_SENDER1
695.368	RECEIVER	FAST_SENDER
697.810	FAST_SENDER	N/A
698.521	RECEIVER	FAST_SENDER
700.945	FAST_SENDER	N/A
701.669	RECEIVER	FAST_SENDER
704.080	FAST_SENDER	N/A
704.847	RECEIVER	FAST_SENDER
707.282	FAST_SENDER	N/A
708.080	RECEIVER	FAST_SENDER
710.493	FAST_SENDER	N/A
711.228	RECEIVER	FAST_SENDER
713.628	FAST_SENDER	N/A
715.775	RECEIVER	FAST_SENDER
718.186	FAST_SENDER	N/A
718.920	RECEIVER	FAST_SENDER
721.333	FAST_SENDER	N/A
729.304	FAST_SENDER	N/A
736.743	FAST_SENDER	N/A
743.938	FAST_SENDER	N/A
751.340	FAST_SENDER	N/A
758.852	FAST_SENDER	N/A
766.964	FAST_SENDER	N/A
774.356	FAST_SENDER	N/A
781.760	SLOW_SENDER1	N/A
781.784	FAST_SENDER	N/A
790.556	FAST_SENDER	N/A
795.261	SLOW_SENDER1	N/A
797.855	FAST_SENDER	N/A
805.121	FAST_SENDER	N/A
809.117	RECEIVER	FAST_SENDER
811.538	FAST_SENDER	N/A
812.334	RECEIVER	FAST_SENDER
814.738	FAST_SENDER	N/A
815.514	RECEIVER	FAST_SENDER
817.920	FAST_SENDER	N/A
818.672	RECEIVER	FAST_SENDER
821.098	FAST_SENDER	N/A
821.839	RECEIVER	FAST_SENDER
824.273	FAST_SENDER	N/A
826.433	RECEIVER	FAST_SENDER
828.848	FAST_SENDER	N/A
829.596	RECEIVER	FAST_SENDER
832.019	FAST_SENDER	N/A
832.785	RECEIVER	FAST_SENDER
835.206	FAST_SENDER	N/A
837.347	RECEIVER	FAST_SENDER
839.752	FAST_SENDER	N/A
840.537	RECEIVER	FAST_SENDER
842.942	FAST_SENDER	N/A
843.729	RECEIVER	FAST_SENDER
846.136	FAST_SENDER	N/A
846.881	RECEIVER	FAST_SENDER
849.327	FAST_SENDER	N/A
850.075	RECEIVER	FAST_SENDER
852.480	FAST_SENDER	N/A
853.279	RECEIVER	FAST_SENDER
855.701	FAST_SENDER	N/A
856.495	RECEIVER	FAST_SENDER
858.899	FAST_SENDER	N/A
859.670	RECEIVER	FAST_SENDER
862.109	FAST_SENDER	N/A
862.852	RECEIVER	FAST_SENDER
865.281	FAST_SENDER	N/A
866.033	RECEIVER	FAST_SENDER
868.435	FAST_SENDER	N/A
869.176	RECEIVER	FAST_SENDER
871.580	FAST_SENDER	N/A
872.339	RECEIVER	FAST_SENDER
874.772	FAST_SENDER	N/A
875.504	RECEIVER	FAST_SENDER
877.954	FAST_SENDER	N/A
878.697	RECEIVER	FAST_SENDER
881.111	FAST_SENDER	N/A
881.867	RECEIVER	FAST_SENDER
884.480	SLOW_SENDER1	N/A
885.235	RECEIVER	SLOW_SENDER1
885.920	FAST_SENDER	N/A
886.697	RECEIVER	FAST_SENDER
887.635	SLOW_SENDER1	N/A
888.415	RECEIVER	SLOW_SENDER1
889.108	FAST_SENDER	N/A
889.920	RECEIVER	FAST_SENDER
893.843	SLOW_SENDER1	N/A
894.020	FAST_SENDER	N/A
894.620	RECEIVER	SLOW_SENDER1
896.648	RECEIVER	FAST_SENDER
899.086	FAST_SENDER	N/A
899.851	RECEIVER	FAST_SENDER
902.027	SLOW_SENDER1	N/A
902.267	FAST_SENDER	N/A
910.029	FAST_SENDER	N/A
910.217	SLOW_SENDER1	N/A
917.628	FAST_SENDER	N/A
924.955	FAST_SENDER	N/A
932.205	FAST_SENDER	N/A
939.840	FAST_SENDER	N/A
947.744	FAST_SENDER	N/A
955.568	FAST_SENDER	N/A
963.437	FAST_SENDER	N/A
970.621	FAST_SENDER	N/A
978.112	FAST_SENDER	N/A
985.295	FAST_SENDER	N/A
990.842	RECEIVER	FAST_SENDER
993.246	FAST_SENDER	N/A
994.032	RECEIVER	FAST_SENDER
996.461	FAST_SENDER	N/A
997.255	RECEIVER	FAST_SENDER
999.704	FAST_SENDER	N/A
1000.478	RECEIVER	FAST_SENDER
1001.690	SLOW_SENDER1	N/A
1002.908	FAST_SENDER	N/A
1003.659	RECEIVER	FAST_SENDER
1005.547	RECEIVER	SLOW_SENDER1
1009.865	FAST_SENDER	N/A
1010.623	RECEIVER	FAST_SENDER
1012.983	SLOW_SENDER1	N/A
1013.072	FAST_SENDER	N/A
1013.776	RECEIVER	SLOW_SENDER1
1015.774	RECEIVER	FAST_SENDER
1018.174	FAST_SENDER	N/A
1018.928	RECEIVER	FAST_SENDER
1021.221	SLOW_SENDER1	N/A
1021.343	FAST_SENDER	N/A
1021.970	RECEIVER	SLOW_SENDER1
1022.619	RECEIVER	FAST_SENDER
1025.069	FAST_SENDER	N/A
1025.826	RECEIVER	FAST_SENDER
1028.238	FAST_SENDER	N/A
1029.035	RECEIVER	FAST_SENDER
1029.372	SLOW_SENDER1	N/A
1030.119	RECEIVER	SLOW_SENDER1
1031.459	FAST_SENDER	N/A
1032.207	RECEIVER	FAST_SENDER
1034.623	FAST_SENDER	N/A
1035.379	RECEIVER	FAST_SENDER
1037.799	FAST_SENDER	N/A
1040.241	RECEIVER	FAST_SENDER
1042.687	FAST_SENDER	N/A
1043.444	RECEIVER	FAST_SENDER
1045.886	FAST_SENDER	N/A
1046.628	RECEIVER	FAST_SENDER
1049.065	FAST_SENDER	N/A
1051.614	RECEIVER	FAST_SENDER
1054.030	FAST_SENDER	N/A
1061.859	FAST_SENDER	N/A
1069.127	FAST_SENDER	N/A
1076.893	FAST_SENDER	N/A
1084.294	FAST_SENDER	N/A
1092.173	FAST_SENDER	N/A
1100.236	FAST_SENDER	N/A
1108.455	FAST_SENDER	N/A
1116.428	FAST_SENDER	N/A
1118.620	SLOW_SENDER1	N/A
1124.664	FAST_SENDER	N/A
1131.591	SLOW_SENDER1	N/A
1132.540	FAST_SENDER	N/A
1140.163	FAST_SENDER	N/A
1142.621	RECEIVER	FAST_SENDER
1146.448	FAST_SENDER	N/A
1147.268	RECEIVER	FAST_SENDER
1149.716	FAST_SENDER	N/A
1150.439	RECEIVER	FAST_SENDER
1152.839	FAST_SENDER	N/A
1153.609	RECEIVER	FAST_SENDER
1156.048	FAST_SENDER	N/A
1156.814	RECEIVER	FAST_SENDER
1159.242	FAST_SENDER	N/A
1160.011	RECEIVER	FAST_SENDER
1162.427	FAST_SENDER	N/A
1163.183	RECEIVER	FAST_SENDER
1165.619	FAST_SENDER	N/A
1166.408	RECEIVER	FAST_SENDER
1168.839	FAST_SENDER	N/A
1169.587	RECEIVER	FAST_SENDER
1171.995	FAST_SENDER	N/A
1172.765	RECEIVER	FAST_SENDER
1175.205	FAST_SENDER	N/A
1175.956	RECEIVER	FAST_SENDER
1178.405	FAST_SENDER	N/A
1179.153	RECEIVER	FAST_SENDER
1181.561	FAST_SENDER	N/A
1182.351	RECEIVER	FAST_SENDER
1184.797	FAST_SENDER	N/A
1185.540	RECEIVER	FAST_SENDER
1187.981	FAST_SENDER	N/A
1190.202	RECEIVER	FAST_SENDER
1192.651	FAST_SENDER	N/A
1193.454	RECEIVER	FAST_SENDER
1195.869	FAST_SENDER	N/A
1196.630	RECEIVER	FAST_SENDER
1199.057	FAST_SENDER	N/A
1199.823	RECEIVER	FAST_SENDER
1202.233	FAST_SENDER	N/A
1204.697	RECEIVER	FAST_SENDER
1207.131	FAST_SENDER	N/A
1207.901	RECEIVER	FAST_SENDER
1210.347	FAST_SENDER	N/A
1211.094	RECEIVER	FAST_SENDER
1213.524	FAST_SENDER	N/A
1214.280	RECEIVER	FAST_SENDER
1216.703	FAST_SENDER	N/A
1217.482	RECEIVER	FAST_SENDER
1219.913	FAST_SENDER	N/A
1220.683	RECEIVER	FAST_SENDER
1221.130	SLOW_SENDER1	N/A
1221.869	RECEIVER	SLOW_SENDER1
1223.106	FAST_SENDER	N/A
1223.883	RECEIVER	FAST_SENDER
1224.276	SLOW_SENDER1	N/A
1225.068	RECEIVER	SLOW_SENDER1
1226.287	FAST_SENDER	N/A
1227.093	RECEIVER	FAST_SENDER
1229.498	FAST_SENDER	N/A
1230.225	RECEIVER	FAST_SENDER
1230.482	SLOW_SENDER1	N/A
1231.261	RECEIVER	SLOW_SENDER1
1232.666	FAST_SENDER	N/A
1238.669	SLOW_SENDER1	N/A
1240.550	FAST_SENDER	N/A
1248.193	FAST_SENDER	N/A
1255.619	FAST_SENDER	N/A
1263.385	FAST_SENDER	N/A
1270.787	FAST_SENDER	N/A
1278.155	FAST_SENDER	N/A
1285.797	FAST_SENDER	N/A
1292.872	FAST_SENDER	N/A
1300.706	FAST_SENDER	N/A
1308.204	FAST_SENDER	N/A
1315.206	FAST_SENDER	N/A
1320.932	RECEIVER	FAST_SENDER
1323.356	FAST_SENDER	N/A
1324.112	RECEIVER	FAST_SENDER
1326.548	FAST_SENDER	N/A
1327.322	RECEIVER	FAST_SENDER
1330.520	SLOW_SENDER1	N/A
1331.294	RECEIVER	SLOW_SENDER1
1331.403	FAST_SENDER	N/A
1332.147	RECEIVER	FAST_SENDER
1333.712	SLOW_SENDER1	N/A
1334.489	RECEIVER	SLOW_SENDER1
1334.548	FAST_SENDER	N/A
1335.289	RECEIVER	FAST_SENDER
1337.711	FAST_SENDER	N/A
1338.481	RECEIVER	FAST_SENDER
1339.911	SLOW_SENDER1	N/A
1340.692	RECEIVER	SLOW_SENDER1
1340.893	FAST_SENDER	N/A
1341.632	RECEIVER	FAST_SENDER
1344.059	FAST_SENDER	N/A
1344.837	RECEIVER	FAST_SENDER
1347.245	FAST_SENDER	N/A
1348.010	RECEIVER	FAST_SENDER
1348.109	SLOW_SENDER1	N/A
1348.926	RECEIVER	SLOW_SENDER1
1350.423	FAST_SENDER	N/A
1351.210	RECEIVER	FAST_SENDER
1353.636	FAST_SENDER	N/A
1356.147	RECEIVER	FAST_SENDER
1356.360	SLOW_SENDER1	N/A
1357.090	RECEIVER	SLOW_SENDER1
1360.339	FAST_SENDER	N/A
1361.113	RECEIVER	FAST_SENDER
1363.527	FAST_SENDER	N/A
1364.296	RECEIVER	FAST_SENDER
1364.509	SLOW_SENDER1	N/A
1365.230	RECEIVER	SLOW_SENDER1
1366.699	FAST_SENDER	N/A
1367.491	RECEIVER	FAST_SENDER
1369.921	FAST_SENDER	N/A
1370.704	RECEIVER	FAST_SENDER
1372.668	SLOW_SENDER1	N/A
1373.119	FAST_SENDER	N/A
1373.474	RECEIVER	SLOW_SENDER1
1375.595	RECEIVER	FAST_SENDER
1378.020	FAST_SENDER	N/A
1378.815	RECEIVER	FAST_SENDER
1381.264	FAST_SENDER	N/A
1382.002	RECEIVER	FAST_SENDER
1384.441	FAST_SENDER	N/A
1385.222	RECEIVER	FAST_SENDER
1387.630	FAST_SENDER	N/A
1388.385	RECEIVER	FAST_SENDER
1390.814	FAST_SENDER	N/A
1391.566	RECEIVER	FAST_SENDER
1393.998	FAST_SENDER	N/A
1394.740	RECEIVER	FAST_SENDER
1397.170	FAST_SENDER	N/A
1397.951	RECEIVER	FAST_SENDER
1400.379	FAST_SENDER	N/A
1401.124	RECEIVER	FAST_SENDER
1403.552	FAST_SENDER	N/A
1404.322	RECEIVER	FAST_SENDER
1406.771	FAST_SENDER	N/A
1414.276	FAST_SENDER	N/A
1422.190	FAST_SENDER	N/A
1429.340	FAST_SENDER	N/A
1436.748	FAST_SENDER	N/A
1444.102	FAST_SENDER	N/A
1451.968	FAST_SENDER	N/A
1459.535	FAST_SENDER	N/A
1462.100	SLOW_SENDER1	N/A
1467.726	FAST_SENDER	N/A
1474.690	SLOW_SENDER1	N/A
1475.292	FAST_SENDER	N/A
1482.378	FAST_SENDER	N/A
1489.523	FAST_SENDER	N/A
1494.790	RECEIVER	FAST_SENDER
1496.840	FAST_SENDER	N/A
1497.603	RECEIVER	FAST_SENDER
1500.026	FAST_SENDER	N/A
1500.827	RECEIVER	FAST_SENDER
1503.264	FAST_SENDER	N/A
1504.014	RECEIVER	FAST_SENDER
1506.446	FAST_SENDER	N/A
1507.178	RECEIVER	FAST_SENDER
1509.589	FAST_SENDER	N/A
1510.334	RECEIVER	FAST_SENDER
1512.747	FAST_SENDER	N/A
1513.481	RECEIVER	FAST_SENDER
1515.907	FAST_SENDER	N/A
1518.148	RECEIVER	FAST_SENDER
1520.555	FAST_SENDER	N/A
1521.317	RECEIVER	FAST_SENDER
1523.718	FAST_SENDER	N/A
1524.528	RECEIVER	FAST_SENDER
1526.944	FAST_SENDER	N/A
1527.711	RECEIVER	FAST_SENDER
1530.149	FAST_SENDER	N/A
1530.900	RECEIVER	FAST_SENDER
1533.344	FAST_SENDER	N/A
1534.095	RECEIVER	FAST_SENDER
1536.525	FAST_SENDER	N/A
1537.331	RECEIVER	FAST_SENDER
1539.759	FAST_SENDER	N/A
1540.515	RECEIVER	FAST_SENDER
1544.528	FAST_SENDER	N/A
1545.278	RECEIVER	FAST_SENDER
1547.708	FAST_SENDER	N/A
1548.495	RECEIVER	FAST_SENDER
1550.915	FAST_SENDER	N/A
1551.700	RECEIVER	FAST_SENDER
1554.104	FAST_SENDER	N/A
1554.839	RECEIVER	FAST_SENDER
1557.247	FAST_SENDER	N/A
1558.028	RECEIVER	FAST_SENDER
1560.448	FAST_SENDER	N/A
1561.198	RECEIVER	FAST_SENDER
1563.629	FAST_SENDER	N/A
1564.040	SLOW_SENDER1	N/A
1564.426	RECEIVER	FAST_SENDER
1567.539	RECEIVER	SLOW_SENDER1
1569.285	FAST_SENDER	N/A
1570.031	RECEIVER	FAST_SENDER
1572.436	FAST_SENDER	N/A
1573.206	RECEIVER	FAST_SENDER
1574.950	SLOW_SENDER1	N/A
1575.620	FAST_SENDER	N/A
1575.737	RECEIVER	SLOW_SENDER1
1578.101	RECEIVER	FAST_SENDER
1580.502	FAST_SENDER	N/A
1581.253	RECEIVER	FAST_SENDER
1583.182	SLOW_SENDER1	N/A
1583.688	FAST_SENDER	N/A
1583.942	RECEIVER	SLOW_SENDER1
1591.811	FAST_SENDER	N/A
1599.583	FAST_SENDER	N/A
1607.252	FAST_SENDER	N/A
1614.761	FAST_SENDER	N/A
1622.214	FAST_SENDER	N/A
1629.955	FAST_SENDER	N/A
1637.498	FAST_SENDER	N/A
1645.177	FAST_SENDER	N/A
1652.622	FAST_SENDER	N/A
1660.552	FAST_SENDER	N/A
1668.096	FAST_SENDER	N/A
1673.960	SLOW_SENDER1	N/A
1675.365	FAST_SENDER	N/A
1676.173	RECEIVER	FAST_SENDER
1678.463	RECEIVER	SLOW_SENDER1
1681.801	FAST_SENDER	N/A
1682.604	RECEIVER	FAST_SENDER
1685.052	FAST_SENDER	N/A
1685.800	RECEIVER	FAST_SENDER
1685.875	SLOW_SENDER1	N/A
1688.071	RECEIVER	SLOW_SENDER1
1688.200	FAST_SENDER	N/A
1688.981	RECEIVER	FAST_SENDER
1691.428	FAST_SENDER	N/A
1692.154	RECEIVER	FAST_SENDER
1694.577	FAST_SENDER	N/A
1695.344	RECEIVER	FAST_SENDER
1697.768	FAST_SENDER	N/A
1700.040	RECEIVER	FAST_SENDER
1702.479	FAST_SENDER	N/A
1703.270	RECEIVER	FAST_SENDER
1705.715	FAST_SENDER	N/A
1706.466	RECEIVER	FAST_SENDER
1708.894	FAST_SENDER	N/A
1709.623	RECEIVER	FAST_SENDER
1712.048	FAST_SENDER	N/A
1712.815	RECEIVER	FAST_SENDER
1715.241	FAST_SENDER	N/A
1716.004	RECEIVER	FAST_SENDER
1718.429	FAST_SENDER	N/A
1719.201	RECEIVER	FAST_SENDER
1721.633	FAST_SENDER	N/A
1722.419	RECEIVER	FAST_SENDER
1724.835	FAST_SENDER	N/A
1725.607	RECEIVER	FAST_SENDER
1728.022	FAST_SENDER	N/A
1728.792	RECEIVER	FAST_SENDER
1731.221	FAST_SENDER	N/A
1731.992	RECEIVER	FAST_SENDER
1734.438	FAST_SENDER	N/A
1735.242	RECEIVER	FAST_SENDER
1737.681	FAST_SENDER	N/A
1738.499	RECEIVER	FAST_SENDER
1740.945	FAST_SENDER	N/A
1741.709	RECEIVER	FAST_SENDER
1744.157	FAST_SENDER	N/A
1751.897	FAST_SENDER	N/A
1759.989	FAST_SENDER	N/A
1767.665	FAST_SENDER	N/A
1775.291	FAST_SENDER	N/A
1776.580	SLOW_SENDER1	N/A
1783.074	FAST_SENDER	N/A
1789.859	SLOW_SENDER1	N/A
1790.338	FAST_SENDER	N/A
1797.973	FAST_SENDER	N/A
1805.551	FAST_SENDER	N/A
1813.376	FAST_SENDER	N/A
1821.343	FAST_SENDER	N/A
1828.648	FAST_SENDER	N/A
1832.534	RECEIVER	FAST_SENDER
1834.972	FAST_SENDER	N/A
1835.742	RECEIVER	FAST_SENDER
1838.184	FAST_SENDER	N/A
1838.945	RECEIVER	FAST_SENDER
1841.353	FAST_SENDER	N/A
1843.543	RECEIVER	FAST_SENDER
1845.945	FAST_SENDER	N/A
1846.673	RECEIVER	FAST_SENDER
1849.107	FAST_SENDER	N/A
1849.863	RECEIVER	FAST_SENDER
1852.282	FAST_SENDER	N/A
1853.065	RECEIVER	FAST_SENDER
1855.514	FAST_SENDER	N/A
1856.259	RECEIVER	FAST_SENDER
1858.678	FAST_SENDER	N/A
1859.453	RECEIVER	FAST_SENDER
1861.902	FAST_SENDER	N/A
1862.649	RECEIVER	FAST_SENDER
1865.057	FAST_SENDER	N/A
1865.828	RECEIVER	FAST_SENDER
1868.272	FAST_SENDER	N/A
1869.073	RECEIVER	FAST_SENDER
1871.508	FAST_SENDER	N/A
1872.251	RECEIVER	FAST_SENDER
1874.691	FAST_SENDER	N/A
1875.470	RECEIVER	FAST_SENDER
1877.891	FAST_SENDER	N/A
1878.678	RECEIVER	FAST_SENDER
1880.390	SLOW_SENDER1	N/A
1881.081	FAST_SENDER	N/A
1881.147	RECEIVER	SLOW_SENDER1
1881.871	RECEIVER	FAST_SENDER
1883.596	SLOW_SENDER1	N/A
1884.357	RECEIVER	SLOW_SENDER1
1885.807	FAST_SENDER	N/A
1886.595	RECEIVER	FAST_SENDER
1889.022	FAST_SENDER	N/A
1889.775	SLOW_SENDER1	N/A
1889.843	RECEIVER	FAST_SENDER
1890.586	RECEIVER	SLOW_SENDER1
1892.260	FAST_SENDER	N/A
1893.020	RECEIVER	FAST_SENDER
1895.424	FAST_SENDER	N/A
1896.195	RECEIVER	FAST_SENDER
1898.021	SLOW_SENDER1	N/A
1898.645	FAST_SENDER	N/A
1898.749	RECEIVER	SLOW_SENDER1
1901.180	RECEIVER	FAST_SENDER
1903.587	FAST_SENDER	N/A
1904.384	RECEIVER	FAST_SENDER
1906.162	SLOW_SENDER1	N/A
1906.808	FAST_SENDER	N/A
1906.982	RECEIVER	SLOW_SENDER1
1909.020	RECEIVER	FAST_SENDER
1911.433	FAST_SENDER	N/A
1912.207	RECEIVER	FAST_SENDER
1914.636	FAST_SENDER	N/A
1915.391	RECEIVER	FAST_SENDER
1917.810	FAST_SENDER	N/A
1918.564	RECEIVER	FAST_SENDER
1920.970	FAST_SENDER	N/A
1921.734	RECEIVER	FAST_SENDER
1924.166	FAST_SENDER	N/A
1931.827	FAST_SENDER	N/A
1939.645	FAST_SENDER	N/A
1946.896	FAST_SENDER	N/A
1954.695	FAST_SENDER	N/A
1961.642	FAST_SENDER	N/A
1969.270	FAST_SENDER	N/A
1976.943	FAST_SENDER	N/A
1984.520	FAST_SENDER	N/A
1992.311	FAST_SENDER	N/A
1996.860	SLOW_SENDER1	N/A
2000.871	FAST_SENDER	N/A
2008.415	FAST_SENDER	N/A
2009.552	SLOW_SENDER1	N/A
2012.433	RECEIVER	FAST_SENDER
2014.865	FAST_SENDER	N/A
2015.662	RECEIVER	FAST_SENDER
2018.088	FAST_SENDER	N/A
2018.824	RECEIVER	FAST_SENDER
2021.256	FAST_SENDER	N/A
2022.001	RECEIVER	FAST_SENDER
2024.429	FAST_SENDER	N/A
2025.205	RECEIVER	FAST_SENDER
2027.622	FAST_SENDER	N/A
2028.398	RECEIVER	FAST_SENDER
2030.827	FAST_SENDER	N/A
2031.593	RECEIVER	FAST_SENDER
2034.009	FAST_SENDER	N/A
2034.764	RECEIVER	FAST_SENDER
2037.171	FAST_SENDER	N/A
2037.932	RECEIVER	FAST_SENDER
2040.349	FAST_SENDER	N/A
2041.078	RECEIVER	FAST_SENDER
2043.490	FAST_SENDER	N/A
2044.275	RECEIVER	FAST_SENDER
2046.675	FAST_SENDER	N/A
2047.397	RECEIVER	FAST_SENDER
2049.836	FAST_SENDER	N/A
2050.613	RECEIVER	FAST_SENDER
2053.045	FAST_SENDER	N/A
2053.801	RECEIVER	FAST_SENDER
2056.217	FAST_SENDER	N/A
2056.948	RECEIVER	FAST_SENDER
2059.380	FAST_SENDER	N/A
2060.136	RECEIVER	FAST_SENDER
2062.584	FAST_SENDER	N/A
2063.327	RECEIVER	FAST_SENDER
2065.771	FAST_SENDER	N/A
2066.543	RECEIVER	FAST_SENDER
2068.974	FAST_SENDER	N/A
2069.756	RECEIVER	FAST_SENDER
2072.172	FAST_SENDER	N/A
2072.916	RECEIVER	FAST_SENDER
2075.326	FAST_SENDER	N/A
2076.074	RECEIVER	FAST_SENDER
2080.112	FAST_SENDER	N/A
2080.875	RECEIVER	FAST_SENDER
2083.302	FAST_SENDER	N/A
2084.017	RECEIVER	FAST_SENDER
2089.691	FAST_SENDER	N/A
2090.480	RECEIVER	FAST_SENDER
2092.921	FAST_SENDER	N/A
2093.708	RECEIVER	FAST_SENDER
2096.145	FAST_SENDER	N/A
2096.877	RECEIVER	FAST_SENDER
2099.060	SLOW_SENDER1	N/A
2099.318	FAST_SENDER	N/A
2099.792	RECEIVER	SLOW_SENDER1
2101.559	RECEIVER	FAST_SENDER
2102.235	SLOW_SENDER1	N/A
2103.026	RECEIVER	SLOW_SENDER1
2103.960	FAST_SENDER	N/A
2104.712	RECEIVER	FAST_SENDER
2107.152	FAST_SENDER	N/A
2107.911	RECEIVER	FAST_SENDER
2108.429	SLOW_SENDER1	N/A
2109.207	RECEIVER	SLOW_SENDER1
2110.311	FAST_SENDER	N/A
2111.619	RECEIVER	FAST_SENDER
2118.378	SLOW_SENDER1	N/A
2118.452	FAST_SENDER	N/A
2126.242	FAST_SENDER	N/A
2133.952	FAST_SENDER	N/A
2141.227	FAST_SENDER	N/A
2149.114	FAST_SENDER	N/A
2156.837	FAST_SENDER	N/A
2164.951	FAST_SENDER	N/A
2171.912	FAST_SENDER	N/A
2179.781	FAST_SENDER	N/A
2187.143	FAST_SENDER	N/A
2194.411	FAST_SENDER	N/A
2201.972	FAST_SENDER	N/A
2202.731	RECEIVER	FAST_SENDER
2205.174	FAST_SENDER	N/A
2205.939	RECEIVER	FAST_SENDER
2208.346	FAST_SENDER	N/A
2208.510	SLOW_SENDER1	N/A
2209.100	RECEIVER	FAST_SENDER
2211.085	RECEIVER	SLOW_SENDER1
2211.547	FAST_SENDER	N/A
2212.297	RECEIVER	FAST_SENDER
2214.744	FAST_SENDER	N/A
2215.513	RECEIVER	FAST_SENDER
2216.532	SLOW_SENDER1	N/A
2217.297	RECEIVER	SLOW_SENDER1
2217.942	FAST_SENDER	N/A
2218.695	RECEIVER	FAST_SENDER
2221.134	FAST_SENDER	N/A
2221.910	RECEIVER	FAST_SENDER
2222.742	SLOW_SENDER1	N/A
2224.314	FAST_SENDER	N/A
2225.741	RECEIVER	SLOW_SENDER1
2226.722	RECEIVER	FAST_SENDER
2229.164	FAST_SENDER	N/A
2229.941	RECEIVER	FAST_SENDER
2232.386	FAST_SENDER	N/A
2233.179	RECEIVER	FAST_SENDER
2233.184	SLOW_SENDER1	N/A
2233.956	RECEIVER	SLOW_SENDER1
2235.598	FAST_SENDER	N/A
2236.318	RECEIVER	FAST_SENDER
2238.759	FAST_SENDER	N/A
2239.503	RECEIVER	FAST_SENDER
2241.382	SLOW_SENDER1	N/A
2241.952	FAST_SENDER	N/A
2242.688	RECEIVER	FAST_SENDER
2246.667	FAST_SENDER	N/A
2247.451	RECEIVER	FAST_SENDER
2249.872	FAST_SENDER	N/A
2250.644	RECEIVER	FAST_SENDER
2253.080	FAST_SENDER	N/A
2253.821	RECEIVER	FAST_SENDER
2256.267	FAST_SENDER	N/A
2257.060	RECEIVER	FAST_SENDER
2259.475	FAST_SENDER	N/A
2260.243	RECEIVER	FAST_SENDER
2262.684	FAST_SENDER	N/A
2263.447	RECEIVER	FAST_SENDER
2265.861	FAST_SENDER	N/A
2266.630	RECEIVER	FAST_SENDER
2269.042	FAST_SENDER	N/A
2269.809	RECEIVER	FAST_SENDER
2272.243	FAST_SENDER	N/A
2273.006	RECEIVER	FAST_SENDER
2275.436	FAST_SENDER	N/A
2276.219	RECEIVER	FAST_SENDER
2278.624	FAST_SENDER	N/A
2279.383	RECEIVER	FAST_SENDER
2281.805	FAST_SENDER	N/A
2282.583	RECEIVER	FAST_SENDER
2284.991	FAST_SENDER	N/A
2285.759	RECEIVER	FAST_SENDER
2288.190	FAST_SENDER	N/A
2288.957	RECEIVER	FAST_SENDER
2291.368	FAST_SENDER	N/A
2292.119	RECEIVER	FAST_SENDER
2294.564	FAST_SENDER	N/A
2295.360	RECEIVER	FAST_SENDER
2297.767	FAST_SENDER	N/A
2298.519	RECEIVER	FAST_SENDER
2300.938	FAST_SENDER	N/A
2301.691	RECEIVER	FAST_SENDER
2304.096	FAST_SENDER	N/A
2304.818	RECEIVER	FAST_SENDER
2307.219	FAST_SENDER	N/A
2307.969	RECEIVER	FAST_SENDER
2310.374	FAST_SENDER	N/A
2311.152	RECEIVER	FAST_SENDER
2313.566	FAST_SENDER	N/A
2314.310	RECEIVER	FAST_SENDER
2316.759	FAST_SENDER	N/A
2317.534	RECEIVER	FAST_SENDER
2319.962	FAST_SENDER	N/A
2320.748	RECEIVER	FAST_SENDER
2322.510	SLOW_SENDER1	N/A
2323.154	FAST_SENDER	N/A
2323.276	RECEIVER	SLOW_SENDER1
2325.345	RECEIVER	FAST_SENDER
2325.696	SLOW_SENDER1	N/A
2326.465	RECEIVER	SLOW_SENDER1
2327.785	FAST_SENDER	N/A
2328.557	RECEIVER	FAST_SENDER
2331.001	FAST_SENDER	N/A
2331.739	RECEIVER	FAST_SENDER
2331.904	SLOW_SENDER1	N/A
2334.145	FAST_SENDER	N/A
2341.884	FAST_SENDER	N/A
2349.240	FAST_SENDER	N/A
2356.829	FAST_SENDER	N/A
2364.877	FAST_SENDER	N/A
2371.889	FAST_SENDER	N/A
2379.414	FAST_SENDER	N/A
2386.882	FAST_SENDER	N/A
2394.304	FAST_SENDER	N/A
2401.711	FAST_SENDER	N/A
2409.127	FAST_SENDER	N/A
2416.957	FAST_SENDER	N/A
2420.978	RECEIVER	FAST_SENDER
2423.422	FAST_SENDER	N/A
2424.183	RECEIVER	FAST_SENDER
2425.270	SLOW_SENDER1	N/A
2427.414	RECEIVER	SLOW_SENDER1
2428.186	FAST_SENDER	N/A
2428.948	RECEIVER	FAST_SENDER
2431.381	FAST_SENDER	N/A
2432.097	RECEIVER	FAST_SENDER
2432.842	SLOW_SENDER1	N/A
2433.579	RECEIVER	SLOW_SENDER1
2434.523	FAST_SENDER	N/A
2435.296	RECEIVER	FAST_SENDER
2437.729	FAST_SENDER	N/A
2438.464	RECEIVER	FAST_SENDER
2440.869	FAST_SENDER	N/A
2441.018	SLOW_SENDER1	N/A
2441.628	RECEIVER	FAST_SENDER
2442.355	RECEIVER	SLOW_SENDER1
2444.040	FAST_SENDER	N/A
2444.798	RECEIVER	FAST_SENDER
2447.209	FAST_SENDER	N/A
2447.978	RECEIVER	FAST_SENDER
2449.803	SLOW_SENDER1	N/A
2450.386	FAST_SENDER	N/A
2450.575	RECEIVER	SLOW_SENDER1
2452.620	RECEIVER	FAST_SENDER
2456.800	FAST_SENDER	N/A
2457.555	RECEIVER	FAST_SENDER
2458.022	SLOW_SENDER1	N/A
2458.809	RECEIVER	SLOW_SENDER1
2459.955	FAST_SENDER	N/A
2460.708	RECEIVER	FAST_SENDER
2463.129	FAST_SENDER	N/A
2463.894	RECEIVER	FAST_SENDER
2466.258	SLOW_SENDER1	N/A
2467.743	FAST_SENDER	N/A
2468.487	RECEIVER	FAST_SENDER
2470.930	FAST_SENDER	N/A
2471.671	RECEIVER	FAST_SENDER
2474.116	FAST_SENDER	N/A
2474.882	RECEIVER	FAST_SENDER
2477.325	FAST_SENDER	N/A
2478.090	RECEIVER	FAST_SENDER
2480.505	FAST_SENDER	N/A
2481.269	RECEIVER	FAST_SENDER
2483.669	FAST_SENDER	N/A
2484.429	RECEIVER	FAST_SENDER
2486.837	FAST_SENDER	N/A
2489.127	RECEIVER	FAST_SENDER
2491.574	FAST_SENDER	N/A
2492.324	RECEIVER	FAST_SENDER
2494.744	FAST_SENDER	N/A
2495.484	RECEIVER	FAST_SENDER
2497.885	FAST_SENDER	N/A
2498.614	RECEIVER	FAST_SENDER
2501.045	FAST_SENDER	N/A
2501.840	RECEIVER	FAST_SENDER
2504.259	FAST_SENDER	N/A
2505.057	RECEIVER	FAST_SENDER
2507.487	FAST_SENDER	N/A
2508.282	RECEIVER	FAST_SENDER
2510.720	FAST_SENDER	N/A
2511.459	RECEIVER	FAST_SENDER
2513.885	FAST_SENDER	N/A
2514.628	RECEIVER	FAST_SENDER
2517.072	FAST_SENDER	N/A
2520.307	FAST_SENDER	N/A
2528.185	FAST_SENDER	N/A
2535.823	FAST_SENDER	N/A
2543.494	FAST_SENDER	N/A
2547.570	SLOW_SENDER1	N/A
2551.085	FAST_SENDER	N/A
2558.521	FAST_SENDER	N/A
2559.764	SLOW_SENDER1	N/A
2566.271	FAST_SENDER	N/A
2573.918	FAST_SENDER	N/A
2581.505	FAST_SENDER	N/A
2589.448	FAST_SENDER	N/A
2597.280	FAST_SENDER	N/A
2604.640	FAST_SENDER	N/A
2605.419	RECEIVER	FAST_SENDER
2607.841	FAST_SENDER	N/A
2608.637	RECEIVER	FAST_SENDER
2611.081	FAST_SENDER	N/A
2611.823	RECEIVER	FAST_SENDER
2614.255	FAST_SENDER	N/A
2615.012	RECEIVER	FAST_SENDER
2617.449	FAST_SENDER	N/A
2618.218	RECEIVER	FAST_SENDER
2620.618	FAST_SENDER	N/A
2621.405	RECEIVER	FAST_SENDER
2625.446	FAST_SENDER	N/A
2626.173	RECEIVER	FAST_SENDER
2628.597	FAST_SENDER	N/A
2629.372	RECEIVER	FAST_SENDER
2631.794	FAST_SENDER	N/A
2633.898	RECEIVER	FAST_SENDER
2636.316	FAST_SENDER	N/A
2637.074	RECEIVER	FAST_SENDER
2639.487	FAST_SENDER	N/A
2640.277	RECEIVER	FAST_SENDER
2642.717	FAST_SENDER	N/A
2643.496	RECEIVER	FAST_SENDER
2645.922	FAST_SENDER	N/A
2646.672	RECEIVER	FAST_SENDER
2649.112	FAST_SENDER	N/A
2649.270	SLOW_SENDER1	N/A
2650.044	RECEIVER	SLOW_SENDER1
2651.587	RECEIVER	FAST_SENDER
2652.473	SLOW_SENDER1	N/A
2653.266	RECEIVER	SLOW_SENDER1
2654.032	FAST_SENDER	N/A
2654.788	RECEIVER	FAST_SENDER
2657.199	FAST_SENDER	N/A
2657.932	RECEIVER	FAST_SENDER
2658.687	SLOW_SENDER1	N/A
2659.459	RECEIVER	SLOW_SENDER1
2660.376	FAST_SENDER	N/A
2661.178	RECEIVER	FAST_SENDER
2663.622	FAST_SENDER	N/A
2664.385	RECEIVER	FAST_SENDER
2666.793	FAST_SENDER	N/A
2666.867	SLOW_SENDER1	N/A
2667.580	RECEIVER	FAST_SENDER
2669.650	RECEIVER	SLOW_SENDER1
2669.983	FAST_SENDER	N/A
2670.717	RECEIVER	FAST_SENDER
2673.157	FAST_SENDER	N/A
2675.587	RECEIVER	FAST_SENDER
2677.055	SLOW_SENDER1	N/A
2678.016	FAST_SENDER	N/A
2685.708	FAST_SENDER	N/A
2693.023	FAST_SENDER	N/A
2700.471	FAST_SENDER	N/A
2708.685	FAST_SENDER	N/A
2716.432	FAST_SENDER	N/A
2723.724	FAST_SENDER	N/A
2731.445	FAST_SENDER	N/A
2739.127	FAST_SENDER	N/A
2746.342	FAST_SENDER	N/A
2754.256	FAST_SENDER	N/A
2762.016	FAST_SENDER	N/A
2765.744	RECEIVER	FAST_SENDER
2766.270	SLOW_SENDER1	N/A
2767.017	RECEIVER	SLOW_SENDER1
2768.148	FAST_SENDER	N/A
2768.910	RECEIVER	FAST_SENDER
2769.423	SLOW_SENDER1	N/A
2770.192	RECEIVER	SLOW_SENDER1
2771.352	FAST_SENDER	N/A
2772.126	RECEIVER	FAST_SENDER
2774.544	FAST_SENDER	N/A
2775.299	RECEIVER	FAST_SENDER
2775.641	SLOW_SENDER1	N/A
2776.423	RECEIVER	SLOW_SENDER1
2777.729	FAST_SENDER	N/A
2778.439	RECEIVER	FAST_SENDER
2780.855	FAST_SENDER	N/A
2781.613	RECEIVER	FAST_SENDER
2783.864	SLOW_SENDER1	N/A
2784.015	FAST_SENDER	N/A
2784.662	RECEIVER	SLOW_SENDER1
2787.050	RECEIVER	FAST_SENDER
2791.132	FAST_SENDER	N/A
2791.901	RECEIVER	FAST_SENDER
2792.088	SLOW_SENDER1	N/A
2792.845	RECEIVER	SLOW_SENDER1
2794.328	FAST_SENDER	N/A
2795.094	RECEIVER	FAST_SENDER
2797.534	FAST_SENDER	N/A
2798.261	RECEIVER	FAST_SENDER
2800.245	SLOW_SENDER1	N/A
2800.661	FAST_SENDER	N/A
2801.015	RECEIVER	SLOW_SENDER1
2803.149	RECEIVER	FAST_SENDER
2805.567	FAST_SENDER	N/A
2806.309	RECEIVER	FAST_SENDER
2808.743	FAST_SENDER	N/A
2809.493	RECEIVER	FAST_SENDER
2811.929	FAST_SENDER	N/A
2812.711	RECEIVER	FAST_SENDER
2815.154	FAST_SENDER	N/A
2815.938	RECEIVER	FAST_SENDER
2818.366	FAST_SENDER	N/A
2819.081	RECEIVER	FAST_SENDER
2821.529	FAST_SENDER	N/A
2822.247	RECEIVER	FAST_SENDER
2824.673	FAST_SENDER	N/A
2825.447	RECEIVER	FAST_SENDER
2827.882	FAST_SENDER	N/A
2828.609	RECEIVER	FAST_SENDER
2831.052	FAST_SENDER	N/A
2831.835	RECEIVER	FAST_SENDER
2834.265	FAST_SENDER	N/A
2834.978	RECEIVER	FAST_SENDER
2837.412	FAST_SENDER	N/A
2838.150	RECEIVER	FAST_SENDER
2840.576	FAST_SENDER	N/A
2841.367	RECEIVER	FAST_SENDER
2843.803	FAST_SENDER	N/A
2844.561	RECEIVER	FAST_SENDER
2846.987	FAST_SENDER	N/A
2847.739	RECEIVER	FAST_SENDER
2850.153	FAST_SENDER	N/A
2850.926	RECEIVER	FAST_SENDER
2853.352	FAST_SENDER	N/A
2855.536	RECEIVER	FAST_SENDER
2857.962	FAST_SENDER	N/A
2858.718	RECEIVER	FAST_SENDER
2861.150	FAST_SENDER	N/A
2864.363	FAST_SENDER	N/A
2871.470	FAST_SENDER	N/A
2879.083	FAST_SENDER	N/A
2887.034	FAST_SENDER	N/A
2890.900	SLOW_SENDER1	N/A
2894.317	FAST_SENDER	N/A
2902.204	FAST_SENDER	N/A
2903.994	SLOW_SENDER1	N/A
2910.006	FAST_SENDER	N/A
2917.753	FAST_SENDER	N/A
2925.402	FAST_SENDER	N/A
2933.071	FAST_SENDER	N/A
2940.643	FAST_SENDER	N/A
2947.904	FAST_SENDER	N/A
2950.430	RECEIVER	FAST_SENDER
2955.849	FAST_SENDER	N/A
2956.587	RECEIVER	FAST_SENDER
2959.014	FAST_SENDER	N/A
2959.771	RECEIVER	FAST_SENDER
2962.185	FAST_SENDER	N/A
2962.947	RECEIVER	FAST_SENDER
2965.353	FAST_SENDER	N/A
2966.134	RECEIVER	FAST_SENDER
2968.574	FAST_SENDER	N/A
2969.362	RECEIVER	FAST_SENDER
2971.785	FAST_SENDER	N/A
2974.127	RECEIVER	FAST_SENDER
2978.134	FAST_SENDER	N/A
2978.894	RECEIVER	FAST_SENDER
2981.313	FAST_SENDER	N/A
2982.055	RECEIVER	FAST_SENDER
2984.472	FAST_SENDER	N/A
2985.249	RECEIVER	FAST_SENDER
2987.678	FAST_SENDER	N/A
2988.454	RECEIVER	FAST_SENDER
2990.904	FAST_SENDER	N/A
2993.350	SLOW_SENDER1	N/A
2994.120	RECEIVER	SLOW_SENDER1
2998.355	FAST_SENDER	N/A
2999.135	RECEIVER	FAST_SENDER
3001.503	SLOW_SENDER1	N/A
3001.569	FAST_SENDER	N/A
3002.265	RECEIVER	SLOW_SENDER1
3004.350	RECEIVER	FAST_SENDER
3006.799	FAST_SENDER	N/A
3007.554	RECEIVER	FAST_SENDER
3009.696	SLOW_SENDER1	N/A
3009.994	FAST_SENDER	N/A
3010.488	RECEIVER	SLOW_SENDER1
3014.808	FAST_SENDER	N/A
3017.918	SLOW_SENDER1	N/A
3023.564	FAST_SENDER	N/A
3030.983	FAST_SENDER	N/A
3038.928	FAST_SENDER	N/A
3046.398	FAST_SENDER	N/A
3053.670	FAST_SENDER	N/A
3061.408	FAST_SENDER	N/A
3068.638	FAST_SENDER	N/A
3076.328	FAST_SENDER	N/A
3084.148	FAST_SENDER	N/A
3091.676	FAST_SENDER	N/A
3099.090	FAST_SENDER	N/A
3099.853	RECEIVER	FAST_SENDER
3102.268	FAST_SENDER	N/A
3103.029	RECEIVER	FAST_SENDER
3105.458	FAST_SENDER	N/A
3106.255	RECEIVER	FAST_SENDER
3108.671	FAST_SENDER	N/A
3109.420	SLOW_SENDER1	N/A
3109.482	RECEIVER	FAST_SENDER
3110.205	RECEIVER	SLOW_SENDER1
3111.914	FAST_SENDER	N/A
3112.624	RECEIVER	FAST_SENDER
3112.650	SLOW_SENDER1	N/A
3113.402	RECEIVER	SLOW_SENDER1
3115.033	FAST_SENDER	N/A
3115.792	RECEIVER	FAST_SENDER
3118.216	FAST_SENDER	N/A
3118.815	SLOW_SENDER1	N/A
3118.955	RECEIVER	FAST_SENDER
3121.061	RECEIVER	SLOW_SENDER1
3121.367	FAST_SENDER	N/A
3122.144	RECEIVER	FAST_SENDER
3124.547	FAST_SENDER	N/A
3125.299	RECEIVER	FAST_SENDER
3127.727	FAST_SENDER	N/A
3128.470	RECEIVER	FAST_SENDER
3128.487	SLOW_SENDER1	N/A
3130.917	FAST_SENDER	N/A
3131.058	RECEIVER	SLOW_SENDER1
3133.426	RECEIVER	FAST_SENDER
3135.854	FAST_SENDER	N/A
3136.633	RECEIVER	FAST_SENDER
3139.076	FAST_SENDER	N/A
3139.832	RECEIVER	FAST_SENDER
3142.240	FAST_SENDER	N/A
3144.486	RECEIVER	FAST_SENDER
3146.933	FAST_SENDER	N/A
3147.720	RECEIVER	FAST_SENDER
3150.138	FAST_SENDER	N/A
3150.896	RECEIVER	FAST_SENDER
3153.336	FAST_SENDER	N/A
3154.103	RECEIVER	FAST_SENDER
3156.531	FAST_SENDER	N/A
3159.097	RECEIVER	FAST_SENDER
3161.512	FAST_SENDER	N/A
3162.301	RECEIVER	FAST_SENDER
3164.717	FAST_SENDER	N/A
3165.452	RECEIVER	FAST_SENDER
3167.901	FAST_SENDER	N/A
3171.058	FAST_SENDER	N/A
3178.872	FAST_SENDER	N/A
3186.361	FAST_SENDER	N/A
3194.081	FAST_SENDER	N/A
3201.500	FAST_SENDER	N/A
3208.898	FAST_SENDER	N/A
3216.718	FAST_SENDER	N/A
3219.070	SLOW_SENDER1	N/A
3224.293	FAST_SENDER	N/A
3231.542	SLOW_SENDER1	N/A
3232.000	FAST_SENDER	N/A
3239.492	FAST_SENDER	N/A
3247.436	FAST_SENDER	N/A
3254.999	FAST_SENDER	N/A
3257.404	RECEIVER	FAST_SENDER
3259.854	FAST_SENDER	N/A
3260.649	RECEIVER	FAST_SENDER
3263.059	FAST_SENDER	N/A
3263.803	RECEIVER	FAST_SENDER
3266.224	FAST_SENDER	N/A
3266.994	RECEIVER	FAST_SENDER
3269.432	FAST_SENDER	N/A
3270.224	RECEIVER	FAST_SENDER
3272.645	FAST_SENDER	N/A
3273.380	RECEIVER	FAST_SENDER
3275.814	FAST_SENDER	N/A
3276.609	RECEIVER	FAST_SENDER
3279.055	FAST_SENDER	N/A
3279.789	RECEIVER	FAST_SENDER
3282.195	FAST_SENDER	N/A
3282.928	RECEIVER	FAST_SENDER
3285.336	FAST_SENDER	N/A
3286.116	RECEIVER	FAST_SENDER
3288.566	FAST_SENDER	N/A
3289.346	RECEIVER	FAST_SENDER
3291.754	FAST_SENDER	N/A
3292.550	RECEIVER	FAST_SENDER
3294.965	FAST_SENDER	N/A
3295.745	RECEIVER	FAST_SENDER
3298.150	FAST_SENDER	N/A
3298.924	RECEIVER	FAST_SENDER
3301.363	FAST_SENDER	N/A
3303.553	RECEIVER	FAST_SENDER
3305.958	FAST_SENDER	N/A
3306.732	RECEIVER	FAST_SENDER
3309.166	FAST_SENDER	N/A
3309.951	RECEIVER	FAST_SENDER
3312.358	FAST_SENDER	N/A
3313.086	RECEIVER	FAST_SENDER
3315.520	FAST_SENDER	N/A
3317.981	RECEIVER	FAST_SENDER
3320.414	FAST_SENDER	N/A
3321.174	RECEIVER	FAST_SENDER
3321.710	SLOW_SENDER1	N/A
3322.442	RECEIVER	SLOW_SENDER1
3323.623	FAST_SENDER	N/A
3324.396	RECEIVER	FAST_SENDER
3324.875	SLOW_SENDER1	N/A
3325.629	RECEIVER	SLOW_SENDER1
3326.797	FAST_SENDER	N/A
3327.544	RECEIVER	FAST_SENDER
3329.951	FAST_SENDER	N/A
3330.687	RECEIVER	FAST_SENDER
3331.061	SLOW_SENDER1	N/A
3331.839	RECEIVER	SLOW_SENDER1
3333.119	FAST_SENDER	N/A
3333.908	RECEIVER	FAST_SENDER
3336.336	FAST_SENDER	N/A
3337.069	RECEIVER	FAST_SENDER
3339.276	SLOW_SENDER1	N/A
3339.507	FAST_SENDER	N/A
3340.027	RECEIVER	SLOW_SENDER1
3346.779	FAST_SENDER	N/A
3347.427	SLOW_SENDER1	N/A
3354.668	FAST_SENDER	N/A
3362.458	FAST_SENDER	N/A
3370.207	FAST_SENDER	N/A
3378.367	FAST_SENDER	N/A
3385.966	FAST_SENDER	N/A
3393.987	FAST_SENDER	N/A
3401.378	FAST_SENDER	N/A
3409.044	FAST_SENDER	N/A
3416.757	FAST_SENDER	N/A
3424.160	FAST_SENDER	N/A
3429.967	RECEIVER	FAST_SENDER
3432.406	FAST_SENDER	N/A
3433.191	RECEIVER	FAST_SENDER
3435.603	FAST_SENDER	N/A
3436.350	RECEIVER	FAST_SENDER
3438.700	SLOW_SENDER1	N/A
3438.790	FAST_SENDER	N/A
3439.427	RECEIVER	SLOW_SENDER1
3440.107	RECEIVER	FAST_SENDER
3441.861	SLOW_SENDER1	N/A
3442.531	FAST_SENDER	N/A
3442.647	RECEIVER	SLOW_SENDER1
3444.971	RECEIVER	FAST_SENDER
3447.414	FAST_SENDER	N/A
3448.096	SLOW_SENDER1	N/A
3448.183	RECEIVER	FAST_SENDER
3448.887	RECEIVER	SLOW_SENDER1
3450.603	FAST_SENDER	N/A
3451.354	RECEIVER	FAST_SENDER
3453.789	FAST_SENDER	N/A
3454.561	RECEIVER	FAST_SENDER
3456.305	SLOW_SENDER1	N/A
3456.990	FAST_SENDER	N/A
3457.062	RECEIVER	SLOW_SENDER1
3457.745	RECEIVER	FAST_SENDER
3460.168	FAST_SENDER	N/A
3460.945	RECEIVER	FAST_SENDER
3463.373	FAST_SENDER	N/A
3464.159	RECEIVER	FAST_SENDER
3464.473	SLOW_SENDER1	N/A
3465.241	RECEIVER	SLOW_SENDER1
3469.678	FAST_SENDER	N/A
3470.457	RECEIVER	FAST_SENDER
3472.675	SLOW_SENDER1	N/A
3472.870	FAST_SENDER	N/A
3473.468	RECEIVER	SLOW_SENDER1
3475.237	RECEIVER	FAST_SENDER
3477.663	FAST_SENDER	N/A
3478.426	RECEIVER	FAST_SENDER
3480.831	FAST_SENDER	N/A
3480.886	SLOW_SENDER1	N/A
3481.613	RECEIVER	FAST_SENDER
3484.057	FAST_SENDER	N/A
3484.796	RECEIVER	FAST_SENDER
3487.199	FAST_SENDER	N/A
3487.949	RECEIVER	FAST_SENDER
3490.364	FAST_SENDER	N/A
3491.124	RECEIVER	FAST_SENDER
3493.544	FAST_SENDER	N/A
3494.323	RECEIVER	FAST_SENDER
3496.762	FAST_SENDER	N/A
3497.523	RECEIVER	FAST_SENDER
3499.927	FAST_SENDER	N/A
3500.717	RECEIVER	FAST_SENDER
3503.122	FAST_SENDER	N/A
3505.479	RECEIVER	FAST_SENDER
3507.907	FAST_SENDER	N/A
3508.684	RECEIVER	FAST_SENDER
3511.112	FAST_SENDER	N/A
3511.874	RECEIVER	FAST_SENDER
3514.287	FAST_SENDER	N/A
3522.036	FAST_SENDER	N/A
3529.423	FAST_SENDER	N/A
3536.916	FAST_SENDER	N/A
3544.441	FAST_SENDER	N/A
3552.175	FAST_SENDER	N/A
3559.509	FAST_SENDER	N/A
3566.864	FAST_SENDER	N/A
3570.690	SLOW_SENDER1	N/A
3574.734	FAST_SENDER	N/A
3582.398	FAST_SENDER	N/A
3583.506	SLOW_SENDER1	N/A
3589.856	FAST_SENDER	N/A
3597.702	FAST_SENDER	N/A
3603.264	RECEIVER	FAST_SENDER
3605.668	FAST_SENDER	N/A
3606.406	RECEIVER	FAST_SENDER
3608.851	FAST_SENDER	N/A
3609.627	RECEIVER	FAST_SENDER
3612.033	FAST_SENDER	N/A
3612.825	RECEIVER	FAST_SENDER
3615.229	FAST_SENDER	N/A
3616.040	RECEIVER	FAST_SENDER
3618.473	FAST_SENDER	N/A
3619.239	RECEIVER	FAST_SENDER
3621.670	FAST_SENDER	N/A
3622.437	RECEIVER	FAST_SENDER
3624.845	FAST_SENDER	N/A
3625.576	RECEIVER	FAST_SENDER
3627.984	FAST_SENDER	N/A
3628.729	RECEIVER	FAST_SENDER
3631.153	FAST_SENDER	N/A
3631.876	RECEIVER	FAST_SENDER
3634.278	FAST_SENDER	N/A
3635.041	RECEIVER	FAST_SENDER
3637.441	FAST_SENDER	N/A
3638.181	RECEIVER	FAST_SENDER
3640.606	FAST_SENDER	N/A
3641.402	RECEIVER	FAST_SENDER
3643.818	FAST_SENDER	N/A
3644.602	RECEIVER	FAST_SENDER
3647.029	FAST_SENDER	N/A
3647.794	RECEIVER	FAST_SENDER
3650.223	FAST_SENDER	N/A
3650.956	RECEIVER	FAST_SENDER
3654.742	FAST_SENDER	N/A
3655.492	RECEIVER	FAST_SENDER
3657.892	FAST_SENDER	N/A
3658.660	RECEIVER	FAST_SENDER
3661.076	FAST_SENDER	N/A
3661.847	RECEIVER	FAST_SENDER
3664.265	FAST_SENDER	N/A
3665.079	RECEIVER	FAST_SENDER
3667.524	FAST_SENDER	N/A
3668.296	RECEIVER	FAST_SENDER
3670.744	FAST_SENDER	N/A
3671.491	RECEIVER	FAST_SENDER
3672.830	SLOW_SENDER1	N/A
3673.545	RECEIVER	SLOW_SENDER1
3673.898	FAST_SENDER	N/A
3674.641	RECEIVER	FAST_SENDER
3675.990	SLOW_SENDER1	N/A
3677.063	FAST_SENDER	N/A
3677.813	RECEIVER	FAST_SENDER
3679.593	RECEIVER	SLOW_SENDER1
3680.251	FAST_SENDER	N/A
3681.009	RECEIVER	FAST_SENDER
3683.453	FAST_SENDER	N/A
3684.233	RECEIVER	FAST_SENDER
3686.639	FAST_SENDER	N/A
3687.029	SLOW_SENDER1	N/A
3687.360	RECEIVER	FAST_SENDER
3691.846	FAST_SENDER	N/A
3692.604	RECEIVER	FAST_SENDER
3695.027	FAST_SENDER	N/A
3702.789	FAST_SENDER	N/A
3710.098	FAST_SENDER	N/A
3717.397	FAST_SENDER	N/A
3724.858	FAST_SENDER	N/A
3732.506	FAST_SENDER	N/A
3740.269	FAST_SENDER	N/A
3747.834	FAST_SENDER	N/A
3755.410	FAST_SENDER	N/A
3763.041	FAST_SENDER	N/A
3770.343	FAST_SENDER	N/A
3777.030	SLOW_SENDER1	N/A
3777.793	FAST_SENDER	N/A
3783.041	RECEIVER	FAST_SENDER
3785.485	FAST_SENDER	N/A
3786.216	RECEIVER	FAST_SENDER
3788.621	FAST_SENDER	N/A
3789.379	RECEIVER	FAST_SENDER
3790.615	SLOW_SENDER1	N/A
3791.347	RECEIVER	SLOW_SENDER1
3791.779	FAST_SENDER	N/A
3792.537	RECEIVER	FAST_SENDER
3794.949	FAST_SENDER	N/A
3795.700	RECEIVER	FAST_SENDER
3798.112	FAST_SENDER	N/A
3798.890	RECEIVER	FAST_SENDER
3801.339	FAST_SENDER	N/A
3805.260	RECEIVER	FAST_SENDER
3807.696	FAST_SENDER	N/A
3808.486	RECEIVER	FAST_SENDER
3810.899	FAST_SENDER	N/A
3811.646	RECEIVER	FAST_SENDER
3814.063	FAST_SENDER	N/A
3814.794	RECEIVER	FAST_SENDER
3817.208	FAST_SENDER	N/A
3817.988	RECEIVER	FAST_SENDER
3820.413	FAST_SENDER	N/A
3821.174	RECEIVER	FAST_SENDER
3823.597	FAST_SENDER	N/A
3824.316	RECEIVER	FAST_SENDER
3826.726	FAST_SENDER	N/A
3827.490	RECEIVER	FAST_SENDER
3829.935	FAST_SENDER	N/A
3832.242	RECEIVER	FAST_SENDER
3834.692	FAST_SENDER	N/A
3835.491	RECEIVER	FAST_SENDER
3837.891	FAST_SENDER	N/A
3838.664	RECEIVER	FAST_SENDER
3841.086	FAST_SENDER	N/A
3841.831	RECEIVER	FAST_SENDER
3844.244	FAST_SENDER	N/A
3844.985	RECEIVER	FAST_SENDER
3847.394	FAST_SENDER	N/A
3849.690	RECEIVER	FAST_SENDER
3852.100	FAST_SENDER	N/A
3852.844	RECEIVER	FAST_SENDER
3855.281	FAST_SENDER	N/A
3856.046	RECEIVER	FAST_SENDER
3858.450	FAST_SENDER	N/A
3859.223	RECEIVER	FAST_SENDER
3861.632	FAST_SENDER	N/A
3862.418	RECEIVER	FAST_SENDER
3864.850	FAST_SENDER	N/A
3865.618	RECEIVER	FAST_SENDER
3868.025	FAST_SENDER	N/A
3868.784	RECEIVER	FAST_SENDER
3871.196	FAST_SENDER	N/A
3871.948	RECEIVER	FAST_SENDER
3874.393	FAST_SENDER	N/A
3875.176	RECEIVER	FAST_SENDER
3877.608	FAST_SENDER	N/A
3878.390	RECEIVER	FAST_SENDER
3879.840	SLOW_SENDER1	N/A
3880.589	RECEIVER	SLOW_SENDER1
3880.825	FAST_SENDER	N/A
3881.599	RECEIVER	FAST_SENDER
3883.020	SLOW_SENDER1	N/A
3883.749	RECEIVER	SLOW_SENDER1
3884.004	FAST_SENDER	N/A
3889.188	SLOW_SENDER1	N/A
3891.879	FAST_SENDER	N/A
3899.234	FAST_SENDER	N/A
3907.345	FAST_SENDER	N/A
3914.650	FAST_SENDER	N/A
3922.349	FAST_SENDER	N/A
3929.772	FAST_SENDER	N/A
3937.596	FAST_SENDER	N/A
3944.998	FAST_SENDER	N/A
3952.513	FAST_SENDER	N/A
3960.167	FAST_SENDER	N/A
3967.780	FAST_SENDER	N/A
3971.648	RECEIVER	FAST_SENDER
3974.060	FAST_SENDER	N/A
3974.842	RECEIVER	FAST_SENDER
3977.249	FAST_SENDER	N/A
3977.997	RECEIVER	FAST_SENDER
3980.397	FAST_SENDER	N/A
3981.174	RECEIVER	FAST_SENDER
3982.330	SLOW_SENDER1	N/A
3983.092	RECEIVER	SLOW_SENDER1
3983.582	FAST_SENDER	N/A
3984.331	RECEIVER	FAST_SENDER
3985.492	SLOW_SENDER1	N/A
3986.235	RECEIVER	SLOW_SENDER1
3986.780	FAST_SENDER	N/A
3987.575	RECEIVER	FAST_SENDER
3989.992	FAST_SENDER	N/A
3990.764	RECEIVER	FAST_SENDER
3991.682	SLOW_SENDER1	N/A
3992.438	RECEIVER	SLOW_SENDER1
3993.171	FAST_SENDER	N/A
3993.925	RECEIVER	FAST_SENDER
3996.369	FAST_SENDER	N/A
3997.098	RECEIVER	FAST_SENDER
3999.521	FAST_SENDER	N/A
3999.846	SLOW_SENDER1	N/A
4000.270	RECEIVER	FAST_SENDER
4002.286	RECEIVER	SLOW_SENDER1
4006.695	FAST_SENDER	N/A
4007.466	RECEIVER	FAST_SENDER
4009.686	SLOW_SENDER1	N/A
4009.885	FAST_SENDER	N/A
4010.442	RECEIVER	SLOW_SENDER1
4011.225	RECEIVER	FAST_SENDER
4013.630	FAST_SENDER	N/A
4014.385	RECEIVER	FAST_SENDER
4016.795	FAST_SENDER	N/A
4017.553	RECEIVER	FAST_SENDER
4019.962	FAST_SENDER	N/A
4020.718	RECEIVER	FAST_SENDER
4023.140	FAST_SENDER	N/A
4023.871	RECEIVER	FAST_SENDER
4026.274	FAST_SENDER	N/A
4027.063	RECEIVER	FAST_SENDER
4029.480	FAST_SENDER	N/A
4030.226	RECEIVER	FAST_SENDER
4032.670	FAST_SENDER	N/A
4033.444	RECEIVER	FAST_SENDER
4035.884	FAST_SENDER	N/A
4036.616	RECEIVER	FAST_SENDER
4039.039	FAST_SENDER	N/A
4039.781	RECEIVER	FAST_SENDER
4042.230	FAST_SENDER	N/A
4043.012	RECEIVER	FAST_SENDER
4045.436	FAST_SENDER	N/A
4046.170	RECEIVER	FAST_SENDER
4048.590	FAST_SENDER	N/A
4049.351	RECEIVER	FAST_SENDER
4051.776	FAST_SENDER	N/A
4052.529	RECEIVER	FAST_SENDER
4054.935	FAST_SENDER	N/A
4055.672	RECEIVER	FAST_SENDER
4058.079	FAST_SENDER	N/A
4058.838	RECEIVER	FAST_SENDER
4061.266	FAST_SENDER	N/A
4062.046	RECEIVER	FAST_SENDER
4064.487	FAST_SENDER	N/A
4065.268	RECEIVER	FAST_SENDER
4067.712	FAST_SENDER	N/A
4068.436	RECEIVER	FAST_SENDER
4070.854	FAST_SENDER	N/A
4071.610	RECEIVER	FAST_SENDER
4074.037	FAST_SENDER	N/A
4074.768	RECEIVER	FAST_SENDER
4077.199	FAST_SENDER	N/A
4077.937	RECEIVER	FAST_SENDER
4080.348	FAST_SENDER	N/A
4081.124	RECEIVER	FAST_SENDER
4083.546	FAST_SENDER	N/A
4084.284	RECEIVER	FAST_SENDER
4086.702	FAST_SENDER	N/A
4087.488	RECEIVER	FAST_SENDER
4089.930	FAST_SENDER	N/A
4090.711	RECEIVER	FAST_SENDER
4093.119	FAST_SENDER	N/A
4093.833	RECEIVER	FAST_SENDER
4096.267	FAST_SENDER	N/A
4096.991	RECEIVER	FAST_SENDER
4099.220	SLOW_SENDER1	N/A
4099.403	FAST_SENDER	N/A
4099.935	RECEIVER	SLOW_SENDER1
4101.706	RECEIVER	FAST_SENDER
4102.353	SLOW_SENDER1	N/A
4104.143	FAST_SENDER	N/A
4108.564	SLOW_SENDER1	N/A
4111.342	FAST_SENDER	N/A
4119.179	FAST_SENDER	N/A
4126.374	FAST_SENDER	N/A
4134.168	FAST_SENDER	N/A
4141.238	FAST_SENDER	N/A
4148.990	FAST_SENDER	N/A
4156.007	FAST_SENDER	N/A
4163.554	FAST_SENDER	N/A
4170.648	FAST_SENDER	N/A
4178.260	FAST_SENDER	N/A
4186.002	FAST_SENDER	N/A
4191.570	RECEIVER	FAST_SENDER
4194.019	FAST_SENDER	N/A
4194.830	RECEIVER	FAST_SENDER
4197.267	FAST_SENDER	N/A
4198.070	RECEIVER	FAST_SENDER
4200.502	FAST_SENDER	N/A
4201.283	RECEIVER	FAST_SENDER
4201.850	SLOW_SENDER1	N/A
4202.595	RECEIVER	SLOW_SENDER1
4203.728	FAST_SENDER	N/A
4204.473	RECEIVER	FAST_SENDER
4205.023	SLOW_SENDER1	N/A
4205.753	RECEIVER	SLOW_SENDER1
4206.877	FAST_SENDER	N/A
4207.638	RECEIVER	FAST_SENDER
4210.056	FAST_SENDER	N/A
4210.837	RECEIVER	FAST_SENDER
4211.171	SLOW_SENDER1	N/A
4211.895	RECEIVER	SLOW_SENDER1
4213.286	FAST_SENDER	N/A
4214.037	RECEIVER	FAST_SENDER
4216.473	FAST_SENDER	N/A
4217.270	RECEIVER	FAST_SENDER
4219.319	SLOW_SENDER1	N/A
4219.718	FAST_SENDER	N/A
4220.082	RECEIVER	SLOW_SENDER1
4222.126	RECEIVER	FAST_SENDER
4224.563	FAST_SENDER	N/A
4225.366	RECEIVER	FAST_SENDER
4229.210	FAST_SENDER	N/A
4229.987	RECEIVER	FAST_SENDER
4232.427	FAST_SENDER	N/A
4233.246	RECEIVER	FAST_SENDER
4235.666	FAST_SENDER	N/A
4236.459	RECEIVER	FAST_SENDER
4238.901	FAST_SENDER	N/A
4239.672	RECEIVER	FAST_SENDER
4242.079	FAST_SENDER	N/A
4242.839	RECEIVER	FAST_SENDER
4245.253	FAST_SENDER	N/A
4246.010	RECEIVER	FAST_SENDER
4248.413	FAST_SENDER	N/A
4249.164	RECEIVER	FAST_SENDER
4251.580	FAST_SENDER	N/A
4252.352	RECEIVER	FAST_SENDER
4254.789	FAST_SENDER	N/A
4255.565	RECEIVER	FAST_SENDER
4257.976	FAST_SENDER	N/A
4258.761	RECEIVER	FAST_SENDER
4261.177	FAST_SENDER	N/A
4261.948	RECEIVER	FAST_SENDER
4264.370	FAST_SENDER	N/A
4265.147	RECEIVER	FAST_SENDER
4267.571	FAST_SENDER	N/A
4269.911	RECEIVER	FAST_SENDER
4272.332	FAST_SENDER	N/A
4273.119	RECEIVER	FAST_SENDER
4275.557	FAST_SENDER	N/A
4276.325	RECEIVER	FAST_SENDER
4278.774	FAST_SENDER	N/A
4279.572	RECEIVER	FAST_SENDER
4281.999	FAST_SENDER	N/A
4282.730	RECEIVER	FAST_SENDER
4285.156	FAST_SENDER	N/A
4292.645	FAST_SENDER	N/A
4300.009	FAST_SENDER	N/A
4307.588	FAST_SENDER	N/A
4312.480	SLOW_SENDER1	N/A
4315.984	FAST_SENDER	N/A
4324.107	FAST_SENDER	N/A
4325.437	SLOW_SENDER1	N/A
4331.822	FAST_SENDER	N/A
4339.515	FAST_SENDER	N/A
4347.222	FAST_SENDER	N/A
4354.436	FAST_SENDER	N/A
4362.087	FAST_SENDER	N/A
4370.194	FAST_SENDER	N/A
4374.578	RECEIVER	FAST_SENDER
4377.021	FAST_SENDER	N/A
4377.781	RECEIVER	FAST_SENDER
4380.220	FAST_SENDER	N/A
4380.962	RECEIVER	FAST_SENDER
4383.369	FAST_SENDER	N/A
4384.134	RECEIVER	FAST_SENDER
4386.556	FAST_SENDER	N/A
4387.312	RECEIVER	FAST_SENDER
4389.716	FAST_SENDER	N/A
4390.467	RECEIVER	FAST_SENDER
4392.869	FAST_SENDER	N/A
4393.618	RECEIVER	FAST_SENDER
4396.021	FAST_SENDER	N/A
4396.759	RECEIVER	FAST_SENDER
4399.186	FAST_SENDER	N/A
4399.948	RECEIVER	FAST_SENDER
4402.361	FAST_SENDER	N/A
4403.110	RECEIVER	FAST_SENDER
4405.552	FAST_SENDER	N/A
4406.317	RECEIVER	FAST_SENDER
4408.726	FAST_SENDER	N/A
4409.483	RECEIVER	FAST_SENDER
4411.906	FAST_SENDER	N/A
4412.676	RECEIVER	FAST_SENDER
4414.930	SLOW_SENDER1	N/A
4415.091	FAST_SENDER	N/A
4415.662	RECEIVER	SLOW_SENDER1
4417.532	RECEIVER	FAST_SENDER
4418.086	SLOW_SENDER1	N/A
4418.830	RECEIVER	SLOW_SENDER1
4419.970	FAST_SENDER	N/A
4420.742	RECEIVER	FAST_SENDER
4423.171	FAST_SENDER	N/A
4423.951	RECEIVER	FAST_SENDER
4424.249	SLOW_SENDER1	N/A
4424.972	RECEIVER	SLOW_SENDER1
4426.397	FAST_SENDER	N/A
4427.145	RECEIVER	FAST_SENDER
4429.561	FAST_SENDER	N/A
4430.307	RECEIVER	FAST_SENDER
4432.422	SLOW_SENDER1	N/A
4432.745	FAST_SENDER	N/A
4433.180	RECEIVER	SLOW_SENDER1
4434.864	RECEIVER	FAST_SENDER
4437.310	FAST_SENDER	N/A
4439.823	RECEIVER	FAST_SENDER
4440.622	SLOW_SENDER1	N/A
4441.362	RECEIVER	SLOW_SENDER1
4442.225	FAST_SENDER	N/A
4443.018	RECEIVER	FAST_SENDER
4445.464	FAST_SENDER	N/A
4446.218	RECEIVER	FAST_SENDER
4448.662	FAST_SENDER	N/A
4448.791	SLOW_SENDER1	N/A
4449.469	RECEIVER	FAST_SENDER
4453.515	FAST_SENDER	N/A
4461.016	FAST_SENDER	N/A
4468.278	FAST_SENDER	N/A
4476.040	FAST_SENDER	N/A
4483.742	FAST_SENDER	N/A
4491.190	FAST_SENDER	N/A
4498.513	FAST_SENDER	N/A
4506.180	FAST_SENDER	N/A
4513.609	FAST_SENDER	N/A
4521.059	FAST_SENDER	N/A
4528.579	FAST_SENDER	N/A
4535.789	FAST_SENDER	N/A
4539.710	SLOW_SENDER1	N/A
4541.816	RECEIVER	FAST_SENDER
4543.837	RECEIVER	SLOW_SENDER1
4544.224	FAST_SENDER	N/A
4544.998	RECEIVER	FAST_SENDER
4549.168	FAST_SENDER	N/A
4549.918	RECEIVER	FAST_SENDER
4551.264	SLOW_SENDER1	N/A
4551.994	RECEIVER	SLOW_SENDER1
4552.330	FAST_SENDER	N/A
4553.111	RECEIVER	FAST_SENDER
4555.554	FAST_SENDER	N/A
4556.301	RECEIVER	FAST_SENDER
4558.720	FAST_SENDER	N/A
4559.422	SLOW_SENDER1	N/A
4559.493	RECEIVER	FAST_SENDER
4560.221	RECEIVER	SLOW_SENDER1
4561.897	FAST_SENDER	N/A
4562.679	RECEIVER	FAST_SENDER
4565.081	FAST_SENDER	N/A
4565.837	RECEIVER	FAST_SENDER
4567.661	SLOW_SENDER1	N/A
4568.258	FAST_SENDER	N/A
4568.446	RECEIVER	SLOW_SENDER1
4570.534	RECEIVER	FAST_SENDER
4574.301	FAST_SENDER	N/A
4575.049	RECEIVER	FAST_SENDER
4577.465	FAST_SENDER	N/A
4579.624	RECEIVER	FAST_SENDER
4582.032	FAST_SENDER	N/A
4582.809	RECEIVER	FAST_SENDER
4585.239	FAST_SENDER	N/A
4585.989	RECEIVER	FAST_SENDER
4588.427	FAST_SENDER	N/A
4589.247	RECEIVER	FAST_SENDER
4591.653	FAST_SENDER	N/A
4592.385	RECEIVER	FAST_SENDER
4594.791	FAST_SENDER	N/A
4595.574	RECEIVER	FAST_SENDER
4598.004	FAST_SENDER	N/A
4598.757	RECEIVER	FAST_SENDER
4601.157	FAST_SENDER	N/A
4601.902	RECEIVER	FAST_SENDER
4604.343	FAST_SENDER	N/A
4605.150	RECEIVER	FAST_SENDER
4607.554	FAST_SENDER	N/A
4608.288	RECEIVER	FAST_SENDER
4610.723	FAST_SENDER	N/A
4611.483	RECEIVER	FAST_SENDER
4618.250	FAST_SENDER	N/A
4626.026	FAST_SENDER	N/A
4633.991	FAST_SENDER	N/A
4641.943	FAST_SENDER	N/A
4649.695	FAST_SENDER	N/A
4656.990	SLOW_SENDER1	N/A
4657.387	FAST_SENDER	N/A
4665.829	FAST_SENDER	N/A
4669.863	SLOW_SENDER1	N/A
4673.270	FAST_SENDER	N/A
4680.725	FAST_SENDER	N/A
4688.384	FAST_SENDER	N/A
4695.904	FAST_SENDER	N/A
4703.384	FAST_SENDER	N/A
4704.146	RECEIVER	FAST_SENDER
4706.590	FAST_SENDER	N/A
4707.332	RECEIVER	FAST_SENDER
4709.775	FAST_SENDER	N/A
4710.582	RECEIVER	FAST_SENDER
4714.406	FAST_SENDER	N/A
4715.202	RECEIVER	FAST_SENDER
4717.641	FAST_SENDER	N/A
4718.357	RECEIVER	FAST_SENDER
4720.770	FAST_SENDER	N/A
4721.527	RECEIVER	FAST_SENDER
4723.929	FAST_SENDER	N/A
4724.657	RECEIVER	FAST_SENDER
4727.079	FAST_SENDER	N/A
4727.853	RECEIVER	FAST_SENDER
4730.254	FAST_SENDER	N/A
4731.058	RECEIVER	FAST_SENDER
4733.497	FAST_SENDER	N/A
4734.224	RECEIVER	FAST_SENDER
4736.647	FAST_SENDER	N/A
4737.379	RECEIVER	FAST_SENDER
4739.780	FAST_SENDER	N/A
4740.537	RECEIVER	FAST_SENDER
4742.939	FAST_SENDER	N/A
4743.687	RECEIVER	FAST_SENDER
4746.137	FAST_SENDER	N/A
4746.899	RECEIVER	FAST_SENDER
4749.342	FAST_SENDER	N/A
4750.146	RECEIVER	FAST_SENDER
4752.595	FAST_SENDER	N/A
4753.314	RECEIVER	FAST_SENDER
4755.744	FAST_SENDER	N/A
4756.548	RECEIVER	FAST_SENDER
4758.987	FAST_SENDER	N/A
4759.722	RECEIVER	FAST_SENDER
4760.140	SLOW_SENDER1	N/A
4760.886	RECEIVER	SLOW_SENDER1
4762.129	FAST_SENDER	N/A
4762.897	RECEIVER	FAST_SENDER
4763.332	SLOW_SENDER1	N/A
[truncated: 13,078 more rows]
