# Supplementary material for: CATO: Wake-Up reCeiver-bAsed communicaTiOn for Batteryless Devices
Source: Sensors (Basel). 2025 Nov 7;25(22):6813. doi: 10.3390/s25226813 (PMC12655924; doi:10.3390/s25226813)
Supplement: Supplementary file 1 [file sensors-25-06813-s001.zip › File S1_Experimental_and_Simulation_Data/simulation/capsweep/cap40/mac_competing_nodes_priority.csv]

time_s	node_id	received_from
2.700	FAST_SENDER	N/A
2.700	SLOW_SENDER1	N/A
8.447	RECEIVER	FAST_SENDER
10.878	FAST_SENDER	N/A
11.660	RECEIVER	FAST_SENDER
13.801	RECEIVER	SLOW_SENDER1
14.110	FAST_SENDER	N/A
14.860	RECEIVER	FAST_SENDER
17.290	FAST_SENDER	N/A
19.232	SLOW_SENDER1	N/A
20.003	RECEIVER	SLOW_SENDER1
27.439	SLOW_SENDER1	N/A
30.026	RECEIVER	SLOW_SENDER1
30.776	FAST_SENDER	N/A
36.520	RECEIVER	FAST_SENDER
37.463	SLOW_SENDER1	N/A
38.937	FAST_SENDER	N/A
39.718	RECEIVER	FAST_SENDER
42.118	FAST_SENDER	N/A
48.253	RECEIVER	FAST_SENDER
50.698	FAST_SENDER	N/A
51.499	RECEIVER	FAST_SENDER
53.905	FAST_SENDER	N/A
59.418	RECEIVER	FAST_SENDER
61.841	FAST_SENDER	N/A
62.573	RECEIVER	FAST_SENDER
65.018	FAST_SENDER	N/A
70.635	RECEIVER	FAST_SENDER
73.069	FAST_SENDER	N/A
73.829	RECEIVER	FAST_SENDER
76.274	FAST_SENDER	N/A
82.384	RECEIVER	FAST_SENDER
84.818	FAST_SENDER	N/A
85.603	RECEIVER	FAST_SENDER
88.019	FAST_SENDER	N/A
93.719	RECEIVER	FAST_SENDER
96.146	FAST_SENDER	N/A
96.935	RECEIVER	FAST_SENDER
99.335	FAST_SENDER	N/A
105.164	RECEIVER	FAST_SENDER
107.580	FAST_SENDER	N/A
108.361	RECEIVER	FAST_SENDER
110.779	FAST_SENDER	N/A
117.033	RECEIVER	FAST_SENDER
119.444	FAST_SENDER	N/A
120.211	RECEIVER	FAST_SENDER
122.650	FAST_SENDER	N/A
126.860	SLOW_SENDER1	N/A
128.677	RECEIVER	FAST_SENDER
129.448	RECEIVER	SLOW_SENDER1
131.104	FAST_SENDER	N/A
134.873	SLOW_SENDER1	N/A
135.657	RECEIVER	SLOW_SENDER1
143.093	SLOW_SENDER1	N/A
143.630	FAST_SENDER	N/A
144.396	RECEIVER	FAST_SENDER
146.808	FAST_SENDER	N/A
152.646	RECEIVER	FAST_SENDER
155.079	FAST_SENDER	N/A
155.852	RECEIVER	FAST_SENDER
158.279	FAST_SENDER	N/A
164.074	RECEIVER	FAST_SENDER
166.480	FAST_SENDER	N/A
167.282	RECEIVER	FAST_SENDER
169.723	FAST_SENDER	N/A
175.506	RECEIVER	FAST_SENDER
182.294	FAST_SENDER	N/A
183.038	RECEIVER	FAST_SENDER
185.444	FAST_SENDER	N/A
191.213	RECEIVER	FAST_SENDER
197.946	FAST_SENDER	N/A
198.730	RECEIVER	FAST_SENDER
201.172	FAST_SENDER	N/A
206.864	RECEIVER	FAST_SENDER
209.305	FAST_SENDER	N/A
210.095	RECEIVER	FAST_SENDER
212.499	FAST_SENDER	N/A
218.701	RECEIVER	FAST_SENDER
225.176	FAST_SENDER	N/A
225.967	RECEIVER	FAST_SENDER
228.372	FAST_SENDER	N/A
234.178	RECEIVER	FAST_SENDER
235.340	SLOW_SENDER1	N/A
236.100	RECEIVER	SLOW_SENDER1
236.620	FAST_SENDER	N/A
238.549	SLOW_SENDER1	N/A
242.891	RECEIVER	SLOW_SENDER1
250.288	FAST_SENDER	N/A
250.296	SLOW_SENDER1	N/A
251.037	RECEIVER	FAST_SENDER
253.448	FAST_SENDER	N/A
259.413	RECEIVER	FAST_SENDER
261.862	FAST_SENDER	N/A
262.654	RECEIVER	FAST_SENDER
265.071	FAST_SENDER	N/A
271.001	RECEIVER	FAST_SENDER
273.441	FAST_SENDER	N/A
274.205	RECEIVER	FAST_SENDER
276.623	FAST_SENDER	N/A
282.807	RECEIVER	FAST_SENDER
285.224	FAST_SENDER	N/A
285.988	RECEIVER	FAST_SENDER
288.401	FAST_SENDER	N/A
294.602	RECEIVER	FAST_SENDER
297.025	FAST_SENDER	N/A
297.801	RECEIVER	FAST_SENDER
300.232	FAST_SENDER	N/A
305.941	RECEIVER	FAST_SENDER
308.376	FAST_SENDER	N/A
309.103	RECEIVER	FAST_SENDER
311.516	FAST_SENDER	N/A
317.671	RECEIVER	FAST_SENDER
320.090	FAST_SENDER	N/A
320.810	RECEIVER	FAST_SENDER
323.257	FAST_SENDER	N/A
329.511	RECEIVER	FAST_SENDER
331.926	FAST_SENDER	N/A
332.696	RECEIVER	FAST_SENDER
335.097	FAST_SENDER	N/A
340.210	SLOW_SENDER1	N/A
341.129	RECEIVER	FAST_SENDER
342.580	RECEIVER	SLOW_SENDER1
343.533	FAST_SENDER	N/A
348.014	SLOW_SENDER1	N/A
348.761	RECEIVER	SLOW_SENDER1
353.523	RECEIVER	FAST_SENDER
355.936	FAST_SENDER	N/A
356.676	RECEIVER	FAST_SENDER
358.226	SLOW_SENDER1	N/A
359.004	RECEIVER	SLOW_SENDER1
359.093	FAST_SENDER	N/A
365.297	RECEIVER	FAST_SENDER
367.711	FAST_SENDER	N/A
368.470	RECEIVER	FAST_SENDER
370.894	FAST_SENDER	N/A
376.416	RECEIVER	FAST_SENDER
378.836	FAST_SENDER	N/A
379.559	RECEIVER	FAST_SENDER
381.961	FAST_SENDER	N/A
387.767	RECEIVER	FAST_SENDER
390.185	FAST_SENDER	N/A
390.945	RECEIVER	FAST_SENDER
393.353	FAST_SENDER	N/A
403.575	RECEIVER	FAST_SENDER
405.987	FAST_SENDER	N/A
406.756	RECEIVER	FAST_SENDER
409.166	FAST_SENDER	N/A
415.366	RECEIVER	FAST_SENDER
417.808	FAST_SENDER	N/A
418.536	RECEIVER	FAST_SENDER
420.942	FAST_SENDER	N/A
426.803	RECEIVER	FAST_SENDER
429.238	FAST_SENDER	N/A
430.003	RECEIVER	FAST_SENDER
432.405	FAST_SENDER	N/A
438.352	RECEIVER	FAST_SENDER
440.778	FAST_SENDER	N/A
441.581	RECEIVER	FAST_SENDER
444.015	FAST_SENDER	N/A
448.900	SLOW_SENDER1	N/A
450.174	RECEIVER	FAST_SENDER
451.784	RECEIVER	SLOW_SENDER1
452.589	FAST_SENDER	N/A
457.221	SLOW_SENDER1	N/A
461.244	RECEIVER	SLOW_SENDER1
462.959	RECEIVER	FAST_SENDER
465.396	FAST_SENDER	N/A
468.692	SLOW_SENDER1	N/A
471.353	RECEIVER	FAST_SENDER
473.788	FAST_SENDER	N/A
479.830	RECEIVER	FAST_SENDER
482.261	FAST_SENDER	N/A
488.491	RECEIVER	FAST_SENDER
490.928	FAST_SENDER	N/A
497.262	RECEIVER	FAST_SENDER
499.667	FAST_SENDER	N/A
505.454	RECEIVER	FAST_SENDER
507.884	FAST_SENDER	N/A
508.610	RECEIVER	FAST_SENDER
511.044	FAST_SENDER	N/A
516.740	RECEIVER	FAST_SENDER
519.145	FAST_SENDER	N/A
519.892	RECEIVER	FAST_SENDER
522.320	FAST_SENDER	N/A
528.436	RECEIVER	FAST_SENDER
530.873	FAST_SENDER	N/A
531.635	RECEIVER	FAST_SENDER
534.072	FAST_SENDER	N/A
539.662	RECEIVER	FAST_SENDER
542.071	FAST_SENDER	N/A
542.870	RECEIVER	FAST_SENDER
545.300	FAST_SENDER	N/A
550.040	SLOW_SENDER1	N/A
551.441	RECEIVER	FAST_SENDER
552.481	RECEIVER	SLOW_SENDER1
553.864	FAST_SENDER	N/A
557.904	SLOW_SENDER1	N/A
558.664	RECEIVER	SLOW_SENDER1
564.636	RECEIVER	FAST_SENDER
567.068	FAST_SENDER	N/A
567.418	SLOW_SENDER1	N/A
568.220	RECEIVER	SLOW_SENDER1
573.456	RECEIVER	FAST_SENDER
575.634	SLOW_SENDER1	N/A
575.881	FAST_SENDER	N/A
576.368	RECEIVER	SLOW_SENDER1
581.532	RECEIVER	FAST_SENDER
583.948	FAST_SENDER	N/A
589.885	RECEIVER	FAST_SENDER
592.287	FAST_SENDER	N/A
598.324	RECEIVER	FAST_SENDER
600.736	FAST_SENDER	N/A
607.020	RECEIVER	FAST_SENDER
609.440	FAST_SENDER	N/A
610.177	RECEIVER	FAST_SENDER
612.593	FAST_SENDER	N/A
618.499	RECEIVER	FAST_SENDER
620.939	FAST_SENDER	N/A
623.069	RECEIVER	FAST_SENDER
625.469	FAST_SENDER	N/A
631.041	RECEIVER	FAST_SENDER
633.465	FAST_SENDER	N/A
639.277	RECEIVER	FAST_SENDER
646.027	FAST_SENDER	N/A
651.678	RECEIVER	FAST_SENDER
654.084	FAST_SENDER	N/A
660.028	RECEIVER	FAST_SENDER
662.471	FAST_SENDER	N/A
664.810	SLOW_SENDER1	N/A
668.377	RECEIVER	FAST_SENDER
676.066	FAST_SENDER	N/A
677.660	SLOW_SENDER1	N/A
678.438	RECEIVER	SLOW_SENDER1
681.787	RECEIVER	FAST_SENDER
684.219	FAST_SENDER	N/A
690.063	RECEIVER	FAST_SENDER
692.493	FAST_SENDER	N/A
698.357	RECEIVER	FAST_SENDER
700.783	FAST_SENDER	N/A
706.464	RECEIVER	FAST_SENDER
708.914	FAST_SENDER	N/A
714.538	RECEIVER	FAST_SENDER
716.952	FAST_SENDER	N/A
717.685	RECEIVER	FAST_SENDER
720.122	FAST_SENDER	N/A
725.825	RECEIVER	FAST_SENDER
728.267	FAST_SENDER	N/A
729.015	RECEIVER	FAST_SENDER
731.419	FAST_SENDER	N/A
737.609	RECEIVER	FAST_SENDER
740.045	FAST_SENDER	N/A
740.818	RECEIVER	FAST_SENDER
743.259	FAST_SENDER	N/A
749.441	RECEIVER	FAST_SENDER
751.866	FAST_SENDER	N/A
752.656	RECEIVER	FAST_SENDER
755.061	FAST_SENDER	N/A
760.952	RECEIVER	FAST_SENDER
763.399	FAST_SENDER	N/A
764.168	RECEIVER	FAST_SENDER
766.578	FAST_SENDER	N/A
766.930	SLOW_SENDER1	N/A
770.640	RECEIVER	SLOW_SENDER1
778.072	SLOW_SENDER1	N/A
779.896	FAST_SENDER	N/A
780.468	RECEIVER	SLOW_SENDER1
786.528	RECEIVER	FAST_SENDER
787.918	SLOW_SENDER1	N/A
788.932	FAST_SENDER	N/A
789.641	RECEIVER	FAST_SENDER
792.075	FAST_SENDER	N/A
798.110	RECEIVER	FAST_SENDER
800.531	FAST_SENDER	N/A
801.271	RECEIVER	FAST_SENDER
803.682	FAST_SENDER	N/A
809.193	RECEIVER	FAST_SENDER
811.610	FAST_SENDER	N/A
812.398	RECEIVER	FAST_SENDER
814.809	FAST_SENDER	N/A
820.962	RECEIVER	FAST_SENDER
823.406	FAST_SENDER	N/A
824.206	RECEIVER	FAST_SENDER
826.614	FAST_SENDER	N/A
832.585	RECEIVER	FAST_SENDER
834.997	FAST_SENDER	N/A
835.767	RECEIVER	FAST_SENDER
838.186	FAST_SENDER	N/A
843.734	RECEIVER	FAST_SENDER
846.134	FAST_SENDER	N/A
848.224	RECEIVER	FAST_SENDER
850.664	FAST_SENDER	N/A
856.634	RECEIVER	FAST_SENDER
859.046	FAST_SENDER	N/A
865.059	RECEIVER	FAST_SENDER
867.466	FAST_SENDER	N/A
869.350	SLOW_SENDER1	N/A
873.475	RECEIVER	SLOW_SENDER1
880.603	FAST_SENDER	N/A
880.896	SLOW_SENDER1	N/A
881.399	RECEIVER	FAST_SENDER
883.817	FAST_SENDER	N/A
889.363	RECEIVER	FAST_SENDER
891.807	FAST_SENDER	N/A
892.571	RECEIVER	FAST_SENDER
894.988	FAST_SENDER	N/A
900.958	RECEIVER	FAST_SENDER
903.382	FAST_SENDER	N/A
904.158	RECEIVER	FAST_SENDER
906.572	FAST_SENDER	N/A
912.427	RECEIVER	FAST_SENDER
914.864	FAST_SENDER	N/A
915.606	RECEIVER	FAST_SENDER
918.022	FAST_SENDER	N/A
923.863	RECEIVER	FAST_SENDER
926.290	FAST_SENDER	N/A
927.060	RECEIVER	FAST_SENDER
929.479	FAST_SENDER	N/A
935.023	RECEIVER	FAST_SENDER
937.450	FAST_SENDER	N/A
938.201	RECEIVER	FAST_SENDER
940.620	FAST_SENDER	N/A
946.278	RECEIVER	FAST_SENDER
948.685	FAST_SENDER	N/A
949.434	RECEIVER	FAST_SENDER
951.838	FAST_SENDER	N/A
957.528	RECEIVER	FAST_SENDER
959.970	FAST_SENDER	N/A
960.715	RECEIVER	FAST_SENDER
963.159	FAST_SENDER	N/A
969.061	RECEIVER	FAST_SENDER
971.466	FAST_SENDER	N/A
971.930	SLOW_SENDER1	N/A
972.220	RECEIVER	FAST_SENDER
983.690	SLOW_SENDER1	N/A
983.847	FAST_SENDER	N/A
984.576	RECEIVER	FAST_SENDER
987.006	FAST_SENDER	N/A
992.968	RECEIVER	FAST_SENDER
995.414	FAST_SENDER	N/A
996.162	RECEIVER	FAST_SENDER
998.567	FAST_SENDER	N/A
1004.712	RECEIVER	FAST_SENDER
1007.116	FAST_SENDER	N/A
1007.888	RECEIVER	FAST_SENDER
1010.327	FAST_SENDER	N/A
1016.114	RECEIVER	FAST_SENDER
1018.516	FAST_SENDER	N/A
1019.256	RECEIVER	FAST_SENDER
1021.660	FAST_SENDER	N/A
1027.442	RECEIVER	FAST_SENDER
1029.892	FAST_SENDER	N/A
1030.635	RECEIVER	FAST_SENDER
1033.049	FAST_SENDER	N/A
1039.010	RECEIVER	FAST_SENDER
1041.435	FAST_SENDER	N/A
1042.190	RECEIVER	FAST_SENDER
1044.590	FAST_SENDER	N/A
1050.372	RECEIVER	FAST_SENDER
1052.800	FAST_SENDER	N/A
1053.611	RECEIVER	FAST_SENDER
1056.044	FAST_SENDER	N/A
1062.374	RECEIVER	FAST_SENDER
1064.804	FAST_SENDER	N/A
1065.550	RECEIVER	FAST_SENDER
1067.990	FAST_SENDER	N/A
1073.882	RECEIVER	FAST_SENDER
1074.780	SLOW_SENDER1	N/A
1076.312	FAST_SENDER	N/A
1077.978	SLOW_SENDER1	N/A
1081.623	RECEIVER	SLOW_SENDER1
1089.053	SLOW_SENDER1	N/A
1089.063	FAST_SENDER	N/A
1090.351	RECEIVER	FAST_SENDER
1097.958	FAST_SENDER	N/A
1100.350	RECEIVER	FAST_SENDER
1102.783	FAST_SENDER	N/A
1108.580	RECEIVER	FAST_SENDER
1111.006	FAST_SENDER	N/A
1116.765	RECEIVER	FAST_SENDER
1119.208	FAST_SENDER	N/A
1119.990	RECEIVER	FAST_SENDER
1122.423	FAST_SENDER	N/A
1128.585	RECEIVER	FAST_SENDER
1130.992	FAST_SENDER	N/A
1131.748	RECEIVER	FAST_SENDER
1134.149	FAST_SENDER	N/A
1140.286	RECEIVER	FAST_SENDER
1142.705	FAST_SENDER	N/A
1143.443	RECEIVER	FAST_SENDER
1145.851	FAST_SENDER	N/A
1151.604	RECEIVER	FAST_SENDER
1154.017	FAST_SENDER	N/A
1154.767	RECEIVER	FAST_SENDER
1157.178	FAST_SENDER	N/A
1163.365	RECEIVER	FAST_SENDER
1165.791	FAST_SENDER	N/A
1166.572	RECEIVER	FAST_SENDER
1168.987	FAST_SENDER	N/A
1175.231	RECEIVER	FAST_SENDER
1177.640	FAST_SENDER	N/A
1178.446	RECEIVER	FAST_SENDER
1179.060	SLOW_SENDER1	N/A
1180.895	FAST_SENDER	N/A
1183.250	RECEIVER	SLOW_SENDER1
1187.484	RECEIVER	FAST_SENDER
1189.902	FAST_SENDER	N/A
1193.248	SLOW_SENDER1	N/A
1193.978	RECEIVER	SLOW_SENDER1
1195.872	RECEIVER	FAST_SENDER
1198.296	FAST_SENDER	N/A
1201.380	SLOW_SENDER1	N/A
1204.353	RECEIVER	FAST_SENDER
1206.757	FAST_SENDER	N/A
1212.700	RECEIVER	FAST_SENDER
1215.123	FAST_SENDER	N/A
1221.100	RECEIVER	FAST_SENDER
1223.546	FAST_SENDER	N/A
1224.303	RECEIVER	FAST_SENDER
1226.745	FAST_SENDER	N/A
1232.877	RECEIVER	FAST_SENDER
1235.316	FAST_SENDER	N/A
1236.104	RECEIVER	FAST_SENDER
1238.547	FAST_SENDER	N/A
1244.521	RECEIVER	FAST_SENDER
1246.946	FAST_SENDER	N/A
1247.711	RECEIVER	FAST_SENDER
1250.125	FAST_SENDER	N/A
1256.108	RECEIVER	FAST_SENDER
1258.531	FAST_SENDER	N/A
1259.291	RECEIVER	FAST_SENDER
1261.736	FAST_SENDER	N/A
1267.661	RECEIVER	FAST_SENDER
1270.080	FAST_SENDER	N/A
1272.373	RECEIVER	FAST_SENDER
1274.792	FAST_SENDER	N/A
1280.902	RECEIVER	FAST_SENDER
1282.820	SLOW_SENDER1	N/A
1283.348	FAST_SENDER	N/A
1289.631	RECEIVER	FAST_SENDER
1292.077	FAST_SENDER	N/A
1296.570	SLOW_SENDER1	N/A
1302.429	RECEIVER	FAST_SENDER
1304.786	SLOW_SENDER1	N/A
1304.872	FAST_SENDER	N/A
1305.527	RECEIVER	SLOW_SENDER1
1311.524	RECEIVER	FAST_SENDER
1313.927	FAST_SENDER	N/A
1319.752	RECEIVER	FAST_SENDER
1322.202	FAST_SENDER	N/A
1328.345	RECEIVER	FAST_SENDER
1330.761	FAST_SENDER	N/A
1336.984	RECEIVER	FAST_SENDER
1339.395	FAST_SENDER	N/A
1345.267	RECEIVER	FAST_SENDER
1347.714	FAST_SENDER	N/A
1353.737	RECEIVER	FAST_SENDER
1356.177	FAST_SENDER	N/A
1361.888	RECEIVER	FAST_SENDER
1364.289	FAST_SENDER	N/A
1370.541	RECEIVER	FAST_SENDER
1372.944	FAST_SENDER	N/A
1373.715	RECEIVER	FAST_SENDER
1376.124	FAST_SENDER	N/A
1381.951	RECEIVER	FAST_SENDER
1384.390	FAST_SENDER	N/A
1385.139	RECEIVER	FAST_SENDER
1387.571	FAST_SENDER	N/A
1393.632	RECEIVER	FAST_SENDER
1394.030	SLOW_SENDER1	N/A
1394.786	RECEIVER	SLOW_SENDER1
1396.037	FAST_SENDER	N/A
1397.220	SLOW_SENDER1	N/A
1401.134	RECEIVER	SLOW_SENDER1
1408.573	SLOW_SENDER1	N/A
1408.628	FAST_SENDER	N/A
1409.914	RECEIVER	FAST_SENDER
1412.341	FAST_SENDER	N/A
1418.033	RECEIVER	FAST_SENDER
1420.471	FAST_SENDER	N/A
1421.242	RECEIVER	FAST_SENDER
1423.688	FAST_SENDER	N/A
1429.266	RECEIVER	FAST_SENDER
1431.702	FAST_SENDER	N/A
1432.460	RECEIVER	FAST_SENDER
1434.883	FAST_SENDER	N/A
1445.693	RECEIVER	FAST_SENDER
1448.093	FAST_SENDER	N/A
1453.878	RECEIVER	FAST_SENDER
1456.297	FAST_SENDER	N/A
1462.093	RECEIVER	FAST_SENDER
1464.529	FAST_SENDER	N/A
1465.334	RECEIVER	FAST_SENDER
1467.777	FAST_SENDER	N/A
1473.681	RECEIVER	FAST_SENDER
1476.127	FAST_SENDER	N/A
1476.922	RECEIVER	FAST_SENDER
1479.354	FAST_SENDER	N/A
1484.990	RECEIVER	FAST_SENDER
1487.425	FAST_SENDER	N/A
1488.186	RECEIVER	FAST_SENDER
1495.545	FAST_SENDER	N/A
1496.304	RECEIVER	FAST_SENDER
1498.140	SLOW_SENDER1	N/A
1498.724	FAST_SENDER	N/A
1502.944	RECEIVER	SLOW_SENDER1
1504.439	RECEIVER	FAST_SENDER
1506.843	FAST_SENDER	N/A
1510.344	SLOW_SENDER1	N/A
1511.104	RECEIVER	SLOW_SENDER1
1513.080	RECEIVER	FAST_SENDER
1515.522	FAST_SENDER	N/A
1518.512	SLOW_SENDER1	N/A
1521.673	RECEIVER	FAST_SENDER
1524.090	FAST_SENDER	N/A
1529.974	RECEIVER	FAST_SENDER
1532.375	FAST_SENDER	N/A
1538.164	RECEIVER	FAST_SENDER
1540.586	FAST_SENDER	N/A
1546.387	RECEIVER	FAST_SENDER
1548.804	FAST_SENDER	N/A
1554.768	RECEIVER	FAST_SENDER
1557.176	FAST_SENDER	N/A
1562.918	RECEIVER	FAST_SENDER
1565.352	FAST_SENDER	N/A
1576.148	RECEIVER	FAST_SENDER
1578.239	FAST_SENDER	N/A
1583.784	RECEIVER	FAST_SENDER
1586.215	FAST_SENDER	N/A
1592.536	RECEIVER	FAST_SENDER
1594.948	FAST_SENDER	N/A
1600.597	RECEIVER	FAST_SENDER
1603.023	FAST_SENDER	N/A
1608.928	RECEIVER	FAST_SENDER
1609.120	SLOW_SENDER1	N/A
1609.925	RECEIVER	SLOW_SENDER1
1611.340	FAST_SENDER	N/A
1612.362	SLOW_SENDER1	N/A
1616.668	RECEIVER	SLOW_SENDER1
1617.334	RECEIVER	FAST_SENDER
1619.759	FAST_SENDER	N/A
1624.090	SLOW_SENDER1	N/A
1624.886	RECEIVER	SLOW_SENDER1
1630.163	RECEIVER	FAST_SENDER
1632.286	SLOW_SENDER1	N/A
1632.591	FAST_SENDER	N/A
1638.696	RECEIVER	FAST_SENDER
1641.144	FAST_SENDER	N/A
1646.754	RECEIVER	FAST_SENDER
1649.203	FAST_SENDER	N/A
1655.214	RECEIVER	FAST_SENDER
1657.625	FAST_SENDER	N/A
1663.631	RECEIVER	FAST_SENDER
1666.040	FAST_SENDER	N/A
1671.691	RECEIVER	FAST_SENDER
1674.110	FAST_SENDER	N/A
1680.297	RECEIVER	FAST_SENDER
1682.717	FAST_SENDER	N/A
1688.419	RECEIVER	FAST_SENDER
1690.841	FAST_SENDER	N/A
1696.947	RECEIVER	FAST_SENDER
1699.388	FAST_SENDER	N/A
1700.119	RECEIVER	FAST_SENDER
1702.549	FAST_SENDER	N/A
1708.761	RECEIVER	FAST_SENDER
1711.161	FAST_SENDER	N/A
1711.917	RECEIVER	FAST_SENDER
1714.325	FAST_SENDER	N/A
1720.000	RECEIVER	FAST_SENDER
1721.920	SLOW_SENDER1	N/A
1722.408	FAST_SENDER	N/A
1722.658	RECEIVER	SLOW_SENDER1
1732.926	RECEIVER	FAST_SENDER
1733.543	SLOW_SENDER1	N/A
1734.319	RECEIVER	SLOW_SENDER1
1735.372	FAST_SENDER	N/A
1740.985	RECEIVER	FAST_SENDER
1741.719	SLOW_SENDER1	N/A
1742.463	RECEIVER	SLOW_SENDER1
1743.390	FAST_SENDER	N/A
1748.883	RECEIVER	FAST_SENDER
1749.873	SLOW_SENDER1	N/A
1750.611	RECEIVER	SLOW_SENDER1
1751.308	FAST_SENDER	N/A
1757.488	RECEIVER	FAST_SENDER
1758.040	SLOW_SENDER1	N/A
1758.819	RECEIVER	SLOW_SENDER1
1759.899	FAST_SENDER	N/A
1766.009	RECEIVER	FAST_SENDER
1768.437	FAST_SENDER	N/A
1774.433	RECEIVER	FAST_SENDER
1776.883	FAST_SENDER	N/A
1782.897	RECEIVER	FAST_SENDER
1785.317	FAST_SENDER	N/A
1791.078	RECEIVER	FAST_SENDER
1793.486	FAST_SENDER	N/A
1799.367	RECEIVER	FAST_SENDER
1801.798	FAST_SENDER	N/A
1807.720	RECEIVER	FAST_SENDER
1810.166	FAST_SENDER	N/A
1815.681	RECEIVER	FAST_SENDER
1818.083	FAST_SENDER	N/A
1823.780	RECEIVER	FAST_SENDER
1826.211	FAST_SENDER	N/A
1826.994	RECEIVER	FAST_SENDER
1829.418	FAST_SENDER	N/A
1835.704	RECEIVER	FAST_SENDER
1838.122	FAST_SENDER	N/A
1840.276	RECEIVER	FAST_SENDER
1842.681	FAST_SENDER	N/A
1846.930	SLOW_SENDER1	N/A
1848.407	RECEIVER	FAST_SENDER
1850.827	FAST_SENDER	N/A
1851.091	RECEIVER	SLOW_SENDER1
1856.683	RECEIVER	FAST_SENDER
1859.122	FAST_SENDER	N/A
1860.405	SLOW_SENDER1	N/A
1861.190	RECEIVER	SLOW_SENDER1
1865.108	RECEIVER	FAST_SENDER
1867.511	FAST_SENDER	N/A
1873.592	RECEIVER	FAST_SENDER
1876.020	FAST_SENDER	N/A
1881.792	RECEIVER	FAST_SENDER
1884.229	FAST_SENDER	N/A
1890.163	RECEIVER	FAST_SENDER
1892.569	FAST_SENDER	N/A
1898.553	RECEIVER	FAST_SENDER
1905.567	FAST_SENDER	N/A
1911.400	RECEIVER	FAST_SENDER
1913.800	FAST_SENDER	N/A
1919.603	RECEIVER	FAST_SENDER
1922.017	FAST_SENDER	N/A
1922.803	RECEIVER	FAST_SENDER
1925.224	FAST_SENDER	N/A
1931.171	RECEIVER	FAST_SENDER
1933.577	FAST_SENDER	N/A
1934.301	RECEIVER	FAST_SENDER
1936.701	FAST_SENDER	N/A
1943.036	RECEIVER	FAST_SENDER
1945.437	FAST_SENDER	N/A
1946.212	RECEIVER	FAST_SENDER
1948.617	FAST_SENDER	N/A
1950.740	SLOW_SENDER1	N/A
1954.775	RECEIVER	SLOW_SENDER1
1962.002	FAST_SENDER	N/A
1962.194	SLOW_SENDER1	N/A
1962.742	RECEIVER	FAST_SENDER
1965.181	FAST_SENDER	N/A
1975.821	RECEIVER	FAST_SENDER
1978.246	FAST_SENDER	N/A
1984.167	RECEIVER	FAST_SENDER
1986.592	FAST_SENDER	N/A
1987.363	RECEIVER	FAST_SENDER
1989.795	FAST_SENDER	N/A
1995.855	RECEIVER	FAST_SENDER
1998.270	FAST_SENDER	N/A
1999.041	RECEIVER	FAST_SENDER
2001.470	FAST_SENDER	N/A
2007.553	RECEIVER	FAST_SENDER
2009.992	FAST_SENDER	N/A
2010.810	RECEIVER	FAST_SENDER
2013.256	FAST_SENDER	N/A
2019.256	RECEIVER	FAST_SENDER
2021.664	FAST_SENDER	N/A
2022.445	RECEIVER	FAST_SENDER
2024.882	FAST_SENDER	N/A
2030.866	RECEIVER	FAST_SENDER
2033.311	FAST_SENDER	N/A
2035.693	RECEIVER	FAST_SENDER
2038.131	FAST_SENDER	N/A
2043.989	RECEIVER	FAST_SENDER
2046.425	FAST_SENDER	N/A
2052.165	RECEIVER	FAST_SENDER
2053.220	SLOW_SENDER1	N/A
2054.585	FAST_SENDER	N/A
2064.952	SLOW_SENDER1	N/A
2065.674	RECEIVER	SLOW_SENDER1
2068.068	FAST_SENDER	N/A
2073.096	SLOW_SENDER1	N/A
2073.833	RECEIVER	FAST_SENDER
2076.263	FAST_SENDER	N/A
2082.415	RECEIVER	FAST_SENDER
2084.855	FAST_SENDER	N/A
2090.484	RECEIVER	FAST_SENDER
2092.896	FAST_SENDER	N/A
2103.286	RECEIVER	FAST_SENDER
2105.734	FAST_SENDER	N/A
2111.732	RECEIVER	FAST_SENDER
2114.173	FAST_SENDER	N/A
2126.580	FAST_SENDER	N/A
2132.038	RECEIVER	FAST_SENDER
2134.458	FAST_SENDER	N/A
2135.213	RECEIVER	FAST_SENDER
2137.650	FAST_SENDER	N/A
2143.610	RECEIVER	FAST_SENDER
2146.037	FAST_SENDER	N/A
2146.845	RECEIVER	FAST_SENDER
2149.266	FAST_SENDER	N/A
2154.839	RECEIVER	FAST_SENDER
2157.287	FAST_SENDER	N/A
2159.718	RECEIVER	FAST_SENDER
2162.158	FAST_SENDER	N/A
2164.070	SLOW_SENDER1	N/A
2168.180	RECEIVER	FAST_SENDER
2176.023	FAST_SENDER	N/A
2177.417	SLOW_SENDER1	N/A
2182.242	RECEIVER	FAST_SENDER
2184.692	FAST_SENDER	N/A
2190.881	RECEIVER	FAST_SENDER
2193.285	FAST_SENDER	N/A
2199.358	RECEIVER	FAST_SENDER
2201.796	FAST_SENDER	N/A
2207.890	RECEIVER	FAST_SENDER
2210.325	FAST_SENDER	N/A
2216.470	RECEIVER	FAST_SENDER
2218.877	FAST_SENDER	N/A
2219.641	RECEIVER	FAST_SENDER
2222.055	FAST_SENDER	N/A
2228.097	RECEIVER	FAST_SENDER
2230.508	FAST_SENDER	N/A
2231.259	RECEIVER	FAST_SENDER
2233.669	FAST_SENDER	N/A
2239.418	RECEIVER	FAST_SENDER
2241.825	FAST_SENDER	N/A
2244.090	RECEIVER	FAST_SENDER
2246.515	FAST_SENDER	N/A
2252.552	RECEIVER	FAST_SENDER
2254.971	FAST_SENDER	N/A
2260.690	RECEIVER	FAST_SENDER
2263.121	FAST_SENDER	N/A
2266.720	SLOW_SENDER1	N/A
2269.174	RECEIVER	FAST_SENDER
2271.565	RECEIVER	SLOW_SENDER1
2271.580	FAST_SENDER	N/A
2277.571	RECEIVER	FAST_SENDER
2278.982	SLOW_SENDER1	N/A
2279.714	RECEIVER	SLOW_SENDER1
2279.995	FAST_SENDER	N/A
2285.800	RECEIVER	FAST_SENDER
2287.154	SLOW_SENDER1	N/A
2287.943	RECEIVER	SLOW_SENDER1
2288.215	FAST_SENDER	N/A
2294.668	RECEIVER	FAST_SENDER
2295.377	SLOW_SENDER1	N/A
2296.092	RECEIVER	SLOW_SENDER1
2297.115	FAST_SENDER	N/A
2303.036	RECEIVER	FAST_SENDER
2305.458	FAST_SENDER	N/A
2311.564	RECEIVER	FAST_SENDER
2313.992	FAST_SENDER	N/A
2324.615	RECEIVER	FAST_SENDER
2327.021	FAST_SENDER	N/A
2332.758	RECEIVER	FAST_SENDER
2335.193	FAST_SENDER	N/A
2341.311	RECEIVER	FAST_SENDER
2343.723	FAST_SENDER	N/A
2349.293	RECEIVER	FAST_SENDER
2351.700	FAST_SENDER	N/A
2357.476	RECEIVER	FAST_SENDER
2359.912	FAST_SENDER	N/A
2365.370	RECEIVER	FAST_SENDER
2367.804	FAST_SENDER	N/A
2368.582	RECEIVER	FAST_SENDER
2371.005	FAST_SENDER	N/A
2376.722	RECEIVER	FAST_SENDER
2379.160	FAST_SENDER	N/A
2379.937	RECEIVER	FAST_SENDER
2382.360	FAST_SENDER	N/A
2384.600	SLOW_SENDER1	N/A
2388.747	RECEIVER	SLOW_SENDER1
2395.593	FAST_SENDER	N/A
2397.588	SLOW_SENDER1	N/A
2398.332	RECEIVER	SLOW_SENDER1
2401.845	RECEIVER	FAST_SENDER
2404.285	FAST_SENDER	N/A
2405.734	SLOW_SENDER1	N/A
2410.521	RECEIVER	FAST_SENDER
2412.957	FAST_SENDER	N/A
2418.591	RECEIVER	FAST_SENDER
2421.002	FAST_SENDER	N/A
2427.267	RECEIVER	FAST_SENDER
2429.701	FAST_SENDER	N/A
2435.633	RECEIVER	FAST_SENDER
2438.059	FAST_SENDER	N/A
2444.006	RECEIVER	FAST_SENDER
2446.437	FAST_SENDER	N/A
2447.219	RECEIVER	FAST_SENDER
2449.621	FAST_SENDER	N/A
2455.934	RECEIVER	FAST_SENDER
2458.352	FAST_SENDER	N/A
2459.107	RECEIVER	FAST_SENDER
2461.548	FAST_SENDER	N/A
2467.754	RECEIVER	FAST_SENDER
2470.180	FAST_SENDER	N/A
2470.933	RECEIVER	FAST_SENDER
2473.360	FAST_SENDER	N/A
2479.349	RECEIVER	FAST_SENDER
2485.904	FAST_SENDER	N/A
2486.674	RECEIVER	FAST_SENDER
2487.180	SLOW_SENDER1	N/A
2489.105	FAST_SENDER	N/A
2491.220	RECEIVER	SLOW_SENDER1
2498.644	SLOW_SENDER1	N/A
2501.246	RECEIVER	SLOW_SENDER1
2502.469	FAST_SENDER	N/A
2508.109	RECEIVER	FAST_SENDER
2510.533	FAST_SENDER	N/A
2513.024	RECEIVER	FAST_SENDER
2515.461	FAST_SENDER	N/A
2521.461	RECEIVER	FAST_SENDER
2523.871	FAST_SENDER	N/A
2529.668	RECEIVER	FAST_SENDER
2532.098	FAST_SENDER	N/A
2532.840	RECEIVER	FAST_SENDER
2535.276	FAST_SENDER	N/A
2541.249	RECEIVER	FAST_SENDER
2543.656	FAST_SENDER	N/A
2544.423	RECEIVER	FAST_SENDER
2546.826	FAST_SENDER	N/A
2552.959	RECEIVER	FAST_SENDER
2555.380	FAST_SENDER	N/A
2556.154	RECEIVER	FAST_SENDER
2558.556	FAST_SENDER	N/A
2564.539	RECEIVER	FAST_SENDER
2566.985	FAST_SENDER	N/A
2567.739	RECEIVER	FAST_SENDER
2570.150	FAST_SENDER	N/A
2576.372	RECEIVER	FAST_SENDER
2578.798	FAST_SENDER	N/A
2590.020	SLOW_SENDER1	N/A
2590.796	RECEIVER	SLOW_SENDER1
2591.537	FAST_SENDER	N/A
2593.241	SLOW_SENDER1	N/A
2597.301	RECEIVER	SLOW_SENDER1
2604.703	SLOW_SENDER1	N/A
2604.840	FAST_SENDER	N/A
2606.159	RECEIVER	FAST_SENDER
2608.560	FAST_SENDER	N/A
2614.692	RECEIVER	FAST_SENDER
2617.132	FAST_SENDER	N/A
2617.919	RECEIVER	FAST_SENDER
2620.339	FAST_SENDER	N/A
2626.687	RECEIVER	FAST_SENDER
2629.104	FAST_SENDER	N/A
2629.908	RECEIVER	FAST_SENDER
2632.336	FAST_SENDER	N/A
2638.071	RECEIVER	FAST_SENDER
2640.494	FAST_SENDER	N/A
2641.261	RECEIVER	FAST_SENDER
2643.698	FAST_SENDER	N/A
2649.762	RECEIVER	FAST_SENDER
2652.193	FAST_SENDER	N/A
2652.934	RECEIVER	FAST_SENDER
2655.371	FAST_SENDER	N/A
2661.071	RECEIVER	FAST_SENDER
2663.520	FAST_SENDER	N/A
2664.241	RECEIVER	FAST_SENDER
2666.679	FAST_SENDER	N/A
2672.989	RECEIVER	FAST_SENDER
2675.415	FAST_SENDER	N/A
2676.177	RECEIVER	FAST_SENDER
2678.604	FAST_SENDER	N/A
2684.114	RECEIVER	FAST_SENDER
2686.536	FAST_SENDER	N/A
2687.245	RECEIVER	FAST_SENDER
2689.684	FAST_SENDER	N/A
2694.310	SLOW_SENDER1	N/A
2695.402	RECEIVER	FAST_SENDER
2697.069	RECEIVER	SLOW_SENDER1
2697.813	FAST_SENDER	N/A
2700.100	RECEIVER	FAST_SENDER
2702.530	FAST_SENDER	N/A
2706.718	SLOW_SENDER1	N/A
2707.511	RECEIVER	SLOW_SENDER1
2714.911	SLOW_SENDER1	N/A
2715.199	FAST_SENDER	N/A
2715.985	RECEIVER	FAST_SENDER
2718.422	FAST_SENDER	N/A
2724.054	RECEIVER	FAST_SENDER
2726.463	FAST_SENDER	N/A
2727.224	RECEIVER	FAST_SENDER
2729.639	FAST_SENDER	N/A
2735.803	RECEIVER	FAST_SENDER
2738.211	FAST_SENDER	N/A
2739.013	RECEIVER	FAST_SENDER
2741.449	FAST_SENDER	N/A
2747.638	RECEIVER	FAST_SENDER
2750.039	FAST_SENDER	N/A
2750.787	RECEIVER	FAST_SENDER
2753.221	FAST_SENDER	N/A
2759.351	RECEIVER	FAST_SENDER
2761.768	FAST_SENDER	N/A
2762.530	RECEIVER	FAST_SENDER
2770.057	FAST_SENDER	N/A
2770.859	RECEIVER	FAST_SENDER
2773.280	FAST_SENDER	N/A
2779.010	RECEIVER	FAST_SENDER
2781.419	FAST_SENDER	N/A
2782.197	RECEIVER	FAST_SENDER
2784.634	FAST_SENDER	N/A
2790.606	RECEIVER	FAST_SENDER
2793.009	FAST_SENDER	N/A
2793.801	RECEIVER	FAST_SENDER
2796.251	FAST_SENDER	N/A
2802.009	RECEIVER	FAST_SENDER
2804.422	FAST_SENDER	N/A
2805.186	RECEIVER	FAST_SENDER
2805.660	SLOW_SENDER1	N/A
2807.617	FAST_SENDER	N/A
2810.229	RECEIVER	SLOW_SENDER1
2817.648	SLOW_SENDER1	N/A
2820.174	RECEIVER	SLOW_SENDER1
2820.234	FAST_SENDER	N/A
2825.965	RECEIVER	FAST_SENDER
2827.580	SLOW_SENDER1	N/A
2828.406	FAST_SENDER	N/A
2829.197	RECEIVER	FAST_SENDER
2831.607	FAST_SENDER	N/A
2837.845	RECEIVER	FAST_SENDER
2840.272	FAST_SENDER	N/A
2841.056	RECEIVER	FAST_SENDER
2843.470	FAST_SENDER	N/A
2849.544	RECEIVER	FAST_SENDER
2851.973	FAST_SENDER	N/A
2852.707	RECEIVER	FAST_SENDER
2855.127	FAST_SENDER	N/A
2861.068	RECEIVER	FAST_SENDER
2867.738	FAST_SENDER	N/A
2868.467	RECEIVER	FAST_SENDER
2870.888	FAST_SENDER	N/A
2876.620	RECEIVER	FAST_SENDER
2879.030	FAST_SENDER	N/A
2879.809	RECEIVER	FAST_SENDER
2882.211	FAST_SENDER	N/A
2888.134	RECEIVER	FAST_SENDER
2890.541	FAST_SENDER	N/A
2891.305	RECEIVER	FAST_SENDER
2893.729	FAST_SENDER	N/A
2899.424	RECEIVER	FAST_SENDER
2901.871	FAST_SENDER	N/A
2902.621	RECEIVER	FAST_SENDER
2905.041	FAST_SENDER	N/A
2910.688	RECEIVER	FAST_SENDER
2913.119	FAST_SENDER	N/A
2913.915	RECEIVER	FAST_SENDER
2916.334	FAST_SENDER	N/A
2916.430	SLOW_SENDER1	N/A
2920.835	RECEIVER	SLOW_SENDER1
2928.271	SLOW_SENDER1	N/A
2929.810	FAST_SENDER	N/A
2930.586	RECEIVER	FAST_SENDER
2932.989	FAST_SENDER	N/A
2938.777	RECEIVER	FAST_SENDER
2941.214	FAST_SENDER	N/A
2941.958	RECEIVER	FAST_SENDER
2944.399	FAST_SENDER	N/A
2950.385	RECEIVER	FAST_SENDER
2952.800	FAST_SENDER	N/A
2953.572	RECEIVER	FAST_SENDER
2961.063	FAST_SENDER	N/A
2961.835	RECEIVER	FAST_SENDER
2964.238	FAST_SENDER	N/A
2970.231	RECEIVER	FAST_SENDER
2972.637	FAST_SENDER	N/A
2973.432	RECEIVER	FAST_SENDER
2975.837	FAST_SENDER	N/A
2982.016	RECEIVER	FAST_SENDER
2984.435	FAST_SENDER	N/A
2985.176	RECEIVER	FAST_SENDER
2987.618	FAST_SENDER	N/A
2993.789	RECEIVER	FAST_SENDER
2996.232	FAST_SENDER	N/A
2996.991	RECEIVER	FAST_SENDER
3004.853	FAST_SENDER	N/A
3007.122	RECEIVER	FAST_SENDER
3009.537	FAST_SENDER	N/A
3015.604	RECEIVER	FAST_SENDER
3018.038	FAST_SENDER	N/A
3018.780	RECEIVER	FAST_SENDER
3020.500	SLOW_SENDER1	N/A
3021.213	FAST_SENDER	N/A
3027.398	RECEIVER	FAST_SENDER
3029.814	FAST_SENDER	N/A
3031.917	SLOW_SENDER1	N/A
3032.667	RECEIVER	SLOW_SENDER1
3036.550	RECEIVER	FAST_SENDER
3038.984	FAST_SENDER	N/A
3040.096	SLOW_SENDER1	N/A
3040.860	RECEIVER	SLOW_SENDER1
3044.681	RECEIVER	FAST_SENDER
3047.085	FAST_SENDER	N/A
3052.853	RECEIVER	FAST_SENDER
3055.279	FAST_SENDER	N/A
3061.176	RECEIVER	FAST_SENDER
3063.602	FAST_SENDER	N/A
3069.168	RECEIVER	FAST_SENDER
3071.599	FAST_SENDER	N/A
3072.347	RECEIVER	FAST_SENDER
3074.787	FAST_SENDER	N/A
3080.703	RECEIVER	FAST_SENDER
3083.144	FAST_SENDER	N/A
3083.937	RECEIVER	FAST_SENDER
3086.340	FAST_SENDER	N/A
3091.837	RECEIVER	FAST_SENDER
3094.259	FAST_SENDER	N/A
3095.055	RECEIVER	FAST_SENDER
3097.487	FAST_SENDER	N/A
3103.635	RECEIVER	FAST_SENDER
3106.041	FAST_SENDER	N/A
3106.819	RECEIVER	FAST_SENDER
3109.268	FAST_SENDER	N/A
3115.505	RECEIVER	FAST_SENDER
3117.945	FAST_SENDER	N/A
3118.705	RECEIVER	FAST_SENDER
3121.134	FAST_SENDER	N/A
3127.085	RECEIVER	FAST_SENDER
3129.492	FAST_SENDER	N/A
3130.233	RECEIVER	FAST_SENDER
3131.540	SLOW_SENDER1	N/A
3132.674	FAST_SENDER	N/A
3135.525	RECEIVER	SLOW_SENDER1
3138.730	RECEIVER	FAST_SENDER
3141.148	FAST_SENDER	N/A
3142.938	SLOW_SENDER1	N/A
3143.681	RECEIVER	SLOW_SENDER1
3148.058	RECEIVER	FAST_SENDER
3150.487	FAST_SENDER	N/A
3156.082	RECEIVER	FAST_SENDER
3158.485	FAST_SENDER	N/A
3164.667	RECEIVER	FAST_SENDER
3171.435	FAST_SENDER	N/A
3173.646	RECEIVER	FAST_SENDER
3176.093	FAST_SENDER	N/A
3181.763	RECEIVER	FAST_SENDER
3184.174	FAST_SENDER	N/A
3190.247	RECEIVER	FAST_SENDER
3192.671	FAST_SENDER	N/A
3198.391	RECEIVER	FAST_SENDER
3200.813	FAST_SENDER	N/A
3206.674	RECEIVER	FAST_SENDER
3209.110	FAST_SENDER	N/A
3209.845	RECEIVER	FAST_SENDER
3212.292	FAST_SENDER	N/A
3218.505	RECEIVER	FAST_SENDER
3220.943	FAST_SENDER	N/A
3221.690	RECEIVER	FAST_SENDER
3224.105	FAST_SENDER	N/A
3229.968	RECEIVER	FAST_SENDER
3232.368	FAST_SENDER	N/A
3233.134	RECEIVER	FAST_SENDER
3234.320	SLOW_SENDER1	N/A
3235.574	FAST_SENDER	N/A
3238.522	RECEIVER	SLOW_SENDER1
3245.927	SLOW_SENDER1	N/A
3248.700	FAST_SENDER	N/A
3248.837	RECEIVER	SLOW_SENDER1
3254.648	RECEIVER	FAST_SENDER
3257.096	FAST_SENDER	N/A
3259.494	RECEIVER	FAST_SENDER
3261.905	FAST_SENDER	N/A
3267.606	RECEIVER	FAST_SENDER
3270.027	FAST_SENDER	N/A
3275.691	RECEIVER	FAST_SENDER
3278.132	FAST_SENDER	N/A
3283.713	RECEIVER	FAST_SENDER
3286.127	FAST_SENDER	N/A
3286.915	RECEIVER	FAST_SENDER
3289.348	FAST_SENDER	N/A
3295.348	RECEIVER	FAST_SENDER
3297.755	FAST_SENDER	N/A
3298.538	RECEIVER	FAST_SENDER
3300.952	FAST_SENDER	N/A
3307.298	RECEIVER	FAST_SENDER
3309.716	FAST_SENDER	N/A
3311.915	RECEIVER	FAST_SENDER
3314.360	FAST_SENDER	N/A
3320.442	RECEIVER	FAST_SENDER
3322.877	FAST_SENDER	N/A
3328.810	RECEIVER	FAST_SENDER
3331.233	FAST_SENDER	N/A
3337.120	RECEIVER	FAST_SENDER
3337.210	SLOW_SENDER1	N/A
3339.526	FAST_SENDER	N/A
3341.006	RECEIVER	SLOW_SENDER1
3345.590	RECEIVER	FAST_SENDER
3348.023	FAST_SENDER	N/A
3348.435	SLOW_SENDER1	N/A
3349.219	RECEIVER	SLOW_SENDER1
3354.559	RECEIVER	FAST_SENDER
3356.655	SLOW_SENDER1	N/A
3356.965	FAST_SENDER	N/A
3357.422	RECEIVER	SLOW_SENDER1
3362.909	RECEIVER	FAST_SENDER
3364.845	SLOW_SENDER1	N/A
3365.334	FAST_SENDER	N/A
3365.593	RECEIVER	SLOW_SENDER1
3371.241	RECEIVER	FAST_SENDER
3373.674	FAST_SENDER	N/A
3379.281	RECEIVER	FAST_SENDER
3381.698	FAST_SENDER	N/A
3387.221	RECEIVER	FAST_SENDER
3389.667	FAST_SENDER	N/A
3395.550	RECEIVER	FAST_SENDER
3397.977	FAST_SENDER	N/A
3404.059	RECEIVER	FAST_SENDER
3406.489	FAST_SENDER	N/A
3407.233	RECEIVER	FAST_SENDER
3409.669	FAST_SENDER	N/A
3415.771	RECEIVER	FAST_SENDER
3418.185	FAST_SENDER	N/A
3418.975	RECEIVER	FAST_SENDER
3421.392	FAST_SENDER	N/A
3427.442	RECEIVER	FAST_SENDER
3429.887	FAST_SENDER	N/A
3430.627	RECEIVER	FAST_SENDER
3433.041	FAST_SENDER	N/A
3439.006	RECEIVER	FAST_SENDER
3441.442	FAST_SENDER	N/A
3442.177	RECEIVER	FAST_SENDER
3444.588	FAST_SENDER	N/A
3450.498	RECEIVER	FAST_SENDER
3452.934	FAST_SENDER	N/A
3453.652	RECEIVER	FAST_SENDER
3454.180	SLOW_SENDER1	N/A
3456.062	FAST_SENDER	N/A
3458.802	RECEIVER	SLOW_SENDER1
3466.209	SLOW_SENDER1	N/A
3468.170	FAST_SENDER	N/A
3468.429	RECEIVER	SLOW_SENDER1
3474.308	RECEIVER	FAST_SENDER
3476.710	FAST_SENDER	N/A
3477.521	RECEIVER	FAST_SENDER
3479.937	FAST_SENDER	N/A
3485.845	RECEIVER	FAST_SENDER
3488.263	FAST_SENDER	N/A
3489.034	RECEIVER	FAST_SENDER
3491.438	FAST_SENDER	N/A
3497.210	RECEIVER	FAST_SENDER
3499.628	FAST_SENDER	N/A
3500.418	RECEIVER	FAST_SENDER
3502.828	FAST_SENDER	N/A
3508.791	RECEIVER	FAST_SENDER
3511.202	FAST_SENDER	N/A
3511.937	RECEIVER	FAST_SENDER
3514.337	FAST_SENDER	N/A
3520.415	RECEIVER	FAST_SENDER
3522.855	FAST_SENDER	N/A
3523.598	RECEIVER	FAST_SENDER
3526.019	FAST_SENDER	N/A
3532.181	RECEIVER	FAST_SENDER
3534.586	FAST_SENDER	N/A
3535.391	RECEIVER	FAST_SENDER
3537.793	FAST_SENDER	N/A
3543.675	RECEIVER	FAST_SENDER
3546.112	FAST_SENDER	N/A
3546.854	RECEIVER	FAST_SENDER
3549.265	FAST_SENDER	N/A
3555.093	RECEIVER	FAST_SENDER
3557.030	SLOW_SENDER1	N/A
3557.507	FAST_SENDER	N/A
3557.759	RECEIVER	SLOW_SENDER1
3560.203	SLOW_SENDER1	N/A
3563.661	RECEIVER	FAST_SENDER
3565.964	RECEIVER	SLOW_SENDER1
3566.091	FAST_SENDER	N/A
3571.894	RECEIVER	FAST_SENDER
3574.306	FAST_SENDER	N/A
3575.034	RECEIVER	FAST_SENDER
3577.463	FAST_SENDER	N/A
3582.994	RECEIVER	FAST_SENDER
3585.434	FAST_SENDER	N/A
3587.849	RECEIVER	FAST_SENDER
3590.273	FAST_SENDER	N/A
3595.930	RECEIVER	FAST_SENDER
3598.371	FAST_SENDER	N/A
3611.322	FAST_SENDER	N/A
3617.495	RECEIVER	FAST_SENDER
3619.903	FAST_SENDER	N/A
3625.693	RECEIVER	FAST_SENDER
3628.102	FAST_SENDER	N/A
3634.328	RECEIVER	FAST_SENDER
3636.773	FAST_SENDER	N/A
3642.921	RECEIVER	FAST_SENDER
3645.351	FAST_SENDER	N/A
3651.348	RECEIVER	FAST_SENDER
3653.749	FAST_SENDER	N/A
3654.370	SLOW_SENDER1	N/A
3658.298	RECEIVER	SLOW_SENDER1
3660.125	RECEIVER	FAST_SENDER
3662.573	FAST_SENDER	N/A
3665.701	SLOW_SENDER1	N/A
3666.510	RECEIVER	SLOW_SENDER1
3668.075	RECEIVER	FAST_SENDER
3670.492	FAST_SENDER	N/A
3673.944	SLOW_SENDER1	N/A
3674.697	RECEIVER	SLOW_SENDER1
3676.121	RECEIVER	FAST_SENDER
3678.531	FAST_SENDER	N/A
3684.633	RECEIVER	FAST_SENDER
3687.055	FAST_SENDER	N/A
3693.234	RECEIVER	FAST_SENDER
3695.682	FAST_SENDER	N/A
3701.823	RECEIVER	FAST_SENDER
3704.247	FAST_SENDER	N/A
3710.458	RECEIVER	FAST_SENDER
3712.865	FAST_SENDER	N/A
3718.882	RECEIVER	FAST_SENDER
3721.295	FAST_SENDER	N/A
3726.986	RECEIVER	FAST_SENDER
3729.415	FAST_SENDER	N/A
3730.168	RECEIVER	FAST_SENDER
3732.576	FAST_SENDER	N/A
3738.851	RECEIVER	FAST_SENDER
3741.300	FAST_SENDER	N/A
3742.054	RECEIVER	FAST_SENDER
3744.464	FAST_SENDER	N/A
3750.311	RECEIVER	FAST_SENDER
3752.749	FAST_SENDER	N/A
3753.480	RECEIVER	FAST_SENDER
3755.897	FAST_SENDER	N/A
3761.958	RECEIVER	FAST_SENDER
3764.381	FAST_SENDER	N/A
3764.640	SLOW_SENDER1	N/A
3765.130	RECEIVER	FAST_SENDER
3767.538	FAST_SENDER	N/A
3769.035	RECEIVER	SLOW_SENDER1
3773.585	RECEIVER	FAST_SENDER
3776.018	FAST_SENDER	N/A
3776.454	SLOW_SENDER1	N/A
3777.233	RECEIVER	SLOW_SENDER1
3782.168	RECEIVER	FAST_SENDER
3784.590	FAST_SENDER	N/A
3784.642	SLOW_SENDER1	N/A
3785.963	RECEIVER	SLOW_SENDER1
3790.426	RECEIVER	FAST_SENDER
3792.864	FAST_SENDER	N/A
3793.370	SLOW_SENDER1	N/A
3794.114	RECEIVER	SLOW_SENDER1
3799.379	RECEIVER	FAST_SENDER
3801.812	FAST_SENDER	N/A
3807.534	RECEIVER	FAST_SENDER
3809.966	FAST_SENDER	N/A
3820.272	RECEIVER	FAST_SENDER
3822.713	FAST_SENDER	N/A
3828.671	RECEIVER	FAST_SENDER
3831.080	FAST_SENDER	N/A
3837.030	RECEIVER	FAST_SENDER
3839.432	FAST_SENDER	N/A
3845.257	RECEIVER	FAST_SENDER
3847.678	FAST_SENDER	N/A
3853.658	RECEIVER	FAST_SENDER
3856.096	FAST_SENDER	N/A
3862.099	RECEIVER	FAST_SENDER
3864.520	FAST_SENDER	N/A
3865.316	RECEIVER	FAST_SENDER
3867.750	FAST_SENDER	N/A
3873.421	RECEIVER	FAST_SENDER
3875.871	FAST_SENDER	N/A
3876.608	RECEIVER	FAST_SENDER
3879.047	FAST_SENDER	N/A
3882.680	SLOW_SENDER1	N/A
3885.621	RECEIVER	FAST_SENDER
3888.067	FAST_SENDER	N/A
3889.496	RECEIVER	SLOW_SENDER1
3894.115	RECEIVER	FAST_SENDER
3896.551	FAST_SENDER	N/A
3896.896	SLOW_SENDER1	N/A
3897.656	RECEIVER	SLOW_SENDER1
3902.540	RECEIVER	FAST_SENDER
3904.954	FAST_SENDER	N/A
3911.183	RECEIVER	FAST_SENDER
3913.602	FAST_SENDER	N/A
3919.531	RECEIVER	FAST_SENDER
3921.941	FAST_SENDER	N/A
3932.125	RECEIVER	FAST_SENDER
3934.562	FAST_SENDER	N/A
3940.948	RECEIVER	FAST_SENDER
3943.356	FAST_SENDER	N/A
3949.430	RECEIVER	FAST_SENDER
3951.870	FAST_SENDER	N/A
3957.745	RECEIVER	FAST_SENDER
3960.182	FAST_SENDER	N/A
3966.024	RECEIVER	FAST_SENDER
3968.433	FAST_SENDER	N/A
3974.571	RECEIVER	FAST_SENDER
3977.000	FAST_SENDER	N/A
3982.917	RECEIVER	FAST_SENDER
3985.332	FAST_SENDER	N/A
3986.120	RECEIVER	FAST_SENDER
3986.160	SLOW_SENDER1	N/A
3988.568	FAST_SENDER	N/A
3994.749	RECEIVER	FAST_SENDER
3997.151	FAST_SENDER	N/A
3998.640	SLOW_SENDER1	N/A
4003.586	RECEIVER	FAST_SENDER
4006.011	FAST_SENDER	N/A
4011.752	RECEIVER	FAST_SENDER
4014.201	FAST_SENDER	N/A
4020.078	RECEIVER	FAST_SENDER
4022.501	FAST_SENDER	N/A
4028.698	RECEIVER	FAST_SENDER
4031.132	FAST_SENDER	N/A
4036.793	RECEIVER	FAST_SENDER
4039.242	FAST_SENDER	N/A
4045.055	RECEIVER	FAST_SENDER
4047.489	FAST_SENDER	N/A
4053.426	RECEIVER	FAST_SENDER
4055.852	FAST_SENDER	N/A
4061.613	RECEIVER	FAST_SENDER
4064.052	FAST_SENDER	N/A
4070.125	RECEIVER	FAST_SENDER
4072.550	FAST_SENDER	N/A
4078.465	RECEIVER	FAST_SENDER
4080.879	FAST_SENDER	N/A
4081.648	RECEIVER	FAST_SENDER
4084.085	FAST_SENDER	N/A
4088.170	SLOW_SENDER1	N/A
4089.668	RECEIVER	FAST_SENDER
4090.451	RECEIVER	SLOW_SENDER1
4092.068	FAST_SENDER	N/A
4095.898	SLOW_SENDER1	N/A
4096.672	RECEIVER	SLOW_SENDER1
4097.812	RECEIVER	FAST_SENDER
4100.259	FAST_SENDER	N/A
4104.120	SLOW_SENDER1	N/A
4104.834	RECEIVER	SLOW_SENDER1
4106.205	RECEIVER	FAST_SENDER
4108.647	FAST_SENDER	N/A
4112.244	SLOW_SENDER1	N/A
4113.023	RECEIVER	SLOW_SENDER1
4114.497	RECEIVER	FAST_SENDER
4116.938	FAST_SENDER	N/A
4120.473	SLOW_SENDER1	N/A
4123.065	RECEIVER	FAST_SENDER
4125.510	FAST_SENDER	N/A
4131.189	RECEIVER	FAST_SENDER
4133.593	FAST_SENDER	N/A
4139.794	RECEIVER	FAST_SENDER
4142.225	FAST_SENDER	N/A
4148.097	RECEIVER	FAST_SENDER
4150.505	FAST_SENDER	N/A
4156.192	RECEIVER	FAST_SENDER
4158.594	FAST_SENDER	N/A
4164.395	RECEIVER	FAST_SENDER
4166.820	FAST_SENDER	N/A
4172.854	RECEIVER	FAST_SENDER
4175.281	FAST_SENDER	N/A
4181.278	RECEIVER	FAST_SENDER
4183.678	FAST_SENDER	N/A
4184.447	RECEIVER	FAST_SENDER
4186.879	FAST_SENDER	N/A
4192.383	RECEIVER	FAST_SENDER
4194.799	FAST_SENDER	N/A
4195.569	RECEIVER	FAST_SENDER
4197.987	FAST_SENDER	N/A
4204.308	RECEIVER	FAST_SENDER
4206.756	FAST_SENDER	N/A
4207.503	RECEIVER	FAST_SENDER
4210.520	SLOW_SENDER1	N/A
4214.397	RECEIVER	SLOW_SENDER1
4214.714	FAST_SENDER	N/A
4220.473	RECEIVER	FAST_SENDER
4221.822	SLOW_SENDER1	N/A
4222.616	RECEIVER	SLOW_SENDER1
4222.910	FAST_SENDER	N/A
4230.047	SLOW_SENDER1	N/A
4230.805	RECEIVER	SLOW_SENDER1
4233.105	RECEIVER	FAST_SENDER
4235.519	FAST_SENDER	N/A
4238.207	SLOW_SENDER1	N/A
4238.986	RECEIVER	SLOW_SENDER1
4241.379	RECEIVER	FAST_SENDER
4243.782	FAST_SENDER	N/A
4249.281	RECEIVER	FAST_SENDER
4251.694	FAST_SENDER	N/A
4257.617	RECEIVER	FAST_SENDER
4260.028	FAST_SENDER	N/A
4266.014	RECEIVER	FAST_SENDER
4268.431	FAST_SENDER	N/A
4274.761	RECEIVER	FAST_SENDER
4277.197	FAST_SENDER	N/A
4283.174	RECEIVER	FAST_SENDER
4285.604	FAST_SENDER	N/A
4291.752	RECEIVER	FAST_SENDER
4294.178	FAST_SENDER	N/A
4300.348	RECEIVER	FAST_SENDER
4302.786	FAST_SENDER	N/A
4308.674	RECEIVER	FAST_SENDER
4311.095	FAST_SENDER	N/A
4311.830	RECEIVER	FAST_SENDER
4314.238	FAST_SENDER	N/A
4320.335	RECEIVER	FAST_SENDER
4322.768	FAST_SENDER	N/A
4323.526	RECEIVER	FAST_SENDER
4325.928	FAST_SENDER	N/A
4327.620	SLOW_SENDER1	N/A
4331.829	RECEIVER	FAST_SENDER
4333.941	RECEIVER	SLOW_SENDER1
4334.231	FAST_SENDER	N/A
4339.725	RECEIVER	FAST_SENDER
4341.341	SLOW_SENDER1	N/A
4342.152	FAST_SENDER	N/A
4342.919	RECEIVER	FAST_SENDER
4345.369	FAST_SENDER	N/A
4351.331	RECEIVER	FAST_SENDER
4353.778	FAST_SENDER	N/A
4354.553	RECEIVER	FAST_SENDER
4356.991	FAST_SENDER	N/A
4362.740	RECEIVER	FAST_SENDER
4365.146	FAST_SENDER	N/A
4365.911	RECEIVER	FAST_SENDER
4368.345	FAST_SENDER	N/A
4374.042	RECEIVER	FAST_SENDER
4376.443	FAST_SENDER	N/A
4377.173	RECEIVER	FAST_SENDER
4379.583	FAST_SENDER	N/A
4385.676	RECEIVER	FAST_SENDER
4388.126	FAST_SENDER	N/A
4388.924	RECEIVER	FAST_SENDER
4391.324	FAST_SENDER	N/A
4397.190	RECEIVER	FAST_SENDER
4399.603	FAST_SENDER	N/A
4400.344	RECEIVER	FAST_SENDER
4402.753	FAST_SENDER	N/A
4408.441	RECEIVER	FAST_SENDER
4410.846	FAST_SENDER	N/A
4411.595	RECEIVER	FAST_SENDER
4414.031	FAST_SENDER	N/A
4419.653	RECEIVER	FAST_SENDER
4422.099	FAST_SENDER	N/A
4422.888	RECEIVER	FAST_SENDER
4425.319	FAST_SENDER	N/A
4430.540	SLOW_SENDER1	N/A
4431.022	RECEIVER	FAST_SENDER
4433.459	FAST_SENDER	N/A
4438.537	SLOW_SENDER1	N/A
4439.284	RECEIVER	SLOW_SENDER1
4444.248	RECEIVER	FAST_SENDER
4446.682	FAST_SENDER	N/A
4448.726	SLOW_SENDER1	N/A
4449.506	RECEIVER	SLOW_SENDER1
4453.319	RECEIVER	FAST_SENDER
4455.729	FAST_SENDER	N/A
4456.920	SLOW_SENDER1	N/A
4457.656	RECEIVER	SLOW_SENDER1
4462.145	RECEIVER	FAST_SENDER
4464.584	FAST_SENDER	N/A
4465.082	SLOW_SENDER1	N/A
4470.479	RECEIVER	FAST_SENDER
4472.893	FAST_SENDER	N/A
4478.629	RECEIVER	FAST_SENDER
4481.034	FAST_SENDER	N/A
4486.634	RECEIVER	FAST_SENDER
4489.054	FAST_SENDER	N/A
4489.810	RECEIVER	FAST_SENDER
4492.239	FAST_SENDER	N/A
4498.257	RECEIVER	FAST_SENDER
4500.677	FAST_SENDER	N/A
4501.418	RECEIVER	FAST_SENDER
4503.847	FAST_SENDER	N/A
4509.703	RECEIVER	FAST_SENDER
4512.140	FAST_SENDER	N/A
4512.923	RECEIVER	FAST_SENDER
4515.345	FAST_SENDER	N/A
4521.490	RECEIVER	FAST_SENDER
4523.898	FAST_SENDER	N/A
4524.663	RECEIVER	FAST_SENDER
4527.072	FAST_SENDER	N/A
4532.887	RECEIVER	FAST_SENDER
4535.307	FAST_SENDER	N/A
4536.048	RECEIVER	FAST_SENDER
4538.476	FAST_SENDER	N/A
4544.351	RECEIVER	FAST_SENDER
4546.450	SLOW_SENDER1	N/A
4546.766	FAST_SENDER	N/A
4547.250	RECEIVER	SLOW_SENDER1
4552.829	RECEIVER	FAST_SENDER
4555.237	FAST_SENDER	N/A
4557.764	SLOW_SENDER1	N/A
4558.519	RECEIVER	SLOW_SENDER1
4561.168	RECEIVER	FAST_SENDER
4563.591	FAST_SENDER	N/A
4565.942	SLOW_SENDER1	N/A
4566.729	RECEIVER	SLOW_SENDER1
4570.183	RECEIVER	FAST_SENDER
4572.596	FAST_SENDER	N/A
4574.141	SLOW_SENDER1	N/A
4575.440	RECEIVER	SLOW_SENDER1
4578.282	RECEIVER	FAST_SENDER
4580.687	FAST_SENDER	N/A
4586.470	RECEIVER	FAST_SENDER
4588.879	FAST_SENDER	N/A
4594.584	RECEIVER	FAST_SENDER
4596.987	FAST_SENDER	N/A
4603.050	RECEIVER	FAST_SENDER
4605.494	FAST_SENDER	N/A
4611.679	RECEIVER	FAST_SENDER
4614.102	FAST_SENDER	N/A
4614.844	RECEIVER	FAST_SENDER
4617.293	FAST_SENDER	N/A
4623.210	RECEIVER	FAST_SENDER
4625.630	FAST_SENDER	N/A
4628.183	RECEIVER	FAST_SENDER
4630.591	FAST_SENDER	N/A
4636.157	RECEIVER	FAST_SENDER
4638.566	FAST_SENDER	N/A
4644.680	RECEIVER	FAST_SENDER
4647.108	FAST_SENDER	N/A
4653.129	RECEIVER	FAST_SENDER
4655.536	FAST_SENDER	N/A
4661.323	RECEIVER	FAST_SENDER
4663.739	FAST_SENDER	N/A
4663.890	SLOW_SENDER1	N/A
4668.291	RECEIVER	SLOW_SENDER1
4675.715	SLOW_SENDER1	N/A
4676.743	FAST_SENDER	N/A
4677.452	RECEIVER	FAST_SENDER
4679.886	FAST_SENDER	N/A
4685.554	RECEIVER	FAST_SENDER
4687.960	FAST_SENDER	N/A
4688.713	RECEIVER	FAST_SENDER
4691.132	FAST_SENDER	N/A
4697.271	RECEIVER	FAST_SENDER
4699.693	FAST_SENDER	N/A
4700.453	RECEIVER	FAST_SENDER
4702.862	FAST_SENDER	N/A
4708.856	RECEIVER	FAST_SENDER
4711.298	FAST_SENDER	N/A
4712.047	RECEIVER	FAST_SENDER
4714.490	FAST_SENDER	N/A
4720.265	RECEIVER	FAST_SENDER
4722.681	FAST_SENDER	N/A
4723.442	RECEIVER	FAST_SENDER
4725.877	FAST_SENDER	N/A
4731.664	RECEIVER	FAST_SENDER
4734.091	FAST_SENDER	N/A
4734.841	RECEIVER	FAST_SENDER
4737.262	FAST_SENDER	N/A
4747.887	RECEIVER	FAST_SENDER
4750.310	FAST_SENDER	N/A
4751.056	RECEIVER	FAST_SENDER
4758.773	FAST_SENDER	N/A
4764.319	RECEIVER	FAST_SENDER
4766.710	SLOW_SENDER1	N/A
4766.734	FAST_SENDER	N/A
4769.927	SLOW_SENDER1	N/A
4773.348	RECEIVER	FAST_SENDER
4781.157	FAST_SENDER	N/A
4787.451	RECEIVER	FAST_SENDER
4789.899	FAST_SENDER	N/A
4790.670	RECEIVER	FAST_SENDER
4793.071	FAST_SENDER	N/A
4798.808	RECEIVER	FAST_SENDER
4801.210	FAST_SENDER	N/A
4801.988	RECEIVER	FAST_SENDER
4804.419	FAST_SENDER	N/A
4810.308	RECEIVER	FAST_SENDER
4812.714	FAST_SENDER	N/A
4813.452	RECEIVER	FAST_SENDER
4815.893	FAST_SENDER	N/A
4822.123	RECEIVER	FAST_SENDER
4824.543	FAST_SENDER	N/A
4825.304	RECEIVER	FAST_SENDER
4827.752	FAST_SENDER	N/A
4833.956	RECEIVER	FAST_SENDER
4836.375	FAST_SENDER	N/A
4837.157	RECEIVER	FAST_SENDER
4839.597	FAST_SENDER	N/A
4845.577	RECEIVER	FAST_SENDER
4848.019	FAST_SENDER	N/A
4848.812	RECEIVER	FAST_SENDER
4851.259	FAST_SENDER	N/A
4857.299	RECEIVER	FAST_SENDER
4859.704	FAST_SENDER	N/A
4860.460	RECEIVER	FAST_SENDER
4862.880	FAST_SENDER	N/A
4864.160	SLOW_SENDER1	N/A
4875.162	SLOW_SENDER1	N/A
4876.196	FAST_SENDER	N/A
4876.976	RECEIVER	FAST_SENDER
4884.887	FAST_SENDER	N/A
4885.652	RECEIVER	FAST_SENDER
4888.102	FAST_SENDER	N/A
4894.085	RECEIVER	FAST_SENDER
4896.510	FAST_SENDER	N/A
4897.307	RECEIVER	FAST_SENDER
4899.744	FAST_SENDER	N/A
4905.720	RECEIVER	FAST_SENDER
4908.138	FAST_SENDER	N/A
4908.877	RECEIVER	FAST_SENDER
4911.313	FAST_SENDER	N/A
4917.592	RECEIVER	FAST_SENDER
4920.007	FAST_SENDER	N/A
4920.761	RECEIVER	FAST_SENDER
4923.208	FAST_SENDER	N/A
4929.205	RECEIVER	FAST_SENDER
4931.649	FAST_SENDER	N/A
4932.452	RECEIVER	FAST_SENDER
4934.878	FAST_SENDER	N/A
4940.943	RECEIVER	FAST_SENDER
4943.391	FAST_SENDER	N/A
4944.147	RECEIVER	FAST_SENDER
4946.596	FAST_SENDER	N/A
4952.790	RECEIVER	FAST_SENDER
4959.438	FAST_SENDER	N/A
4960.188	RECEIVER	FAST_SENDER
4962.607	FAST_SENDER	N/A
4966.170	SLOW_SENDER1	N/A
4968.702	RECEIVER	FAST_SENDER
4971.104	FAST_SENDER	N/A
4976.914	RECEIVER	FAST_SENDER
4979.041	SLOW_SENDER1	N/A
4979.322	FAST_SENDER	N/A
4980.099	RECEIVER	FAST_SENDER
4982.527	FAST_SENDER	N/A
4988.886	RECEIVER	FAST_SENDER
4995.639	FAST_SENDER	N/A
4996.407	RECEIVER	FAST_SENDER
4998.839	FAST_SENDER	N/A
5004.654	RECEIVER	FAST_SENDER
5007.081	FAST_SENDER	N/A
5007.850	RECEIVER	FAST_SENDER
5010.260	FAST_SENDER	N/A
5015.868	RECEIVER	FAST_SENDER
5018.299	FAST_SENDER	N/A
5019.004	RECEIVER	FAST_SENDER
5021.440	FAST_SENDER	N/A
5027.367	RECEIVER	FAST_SENDER
5029.782	FAST_SENDER	N/A
5030.543	RECEIVER	FAST_SENDER
5032.977	FAST_SENDER	N/A
5038.760	RECEIVER	FAST_SENDER
5045.340	FAST_SENDER	N/A
5047.509	RECEIVER	FAST_SENDER
5049.948	FAST_SENDER	N/A
5056.015	RECEIVER	FAST_SENDER
5058.434	FAST_SENDER	N/A
5059.207	RECEIVER	FAST_SENDER
5061.636	FAST_SENDER	N/A
5067.778	RECEIVER	FAST_SENDER
5068.370	SLOW_SENDER1	N/A
5070.228	FAST_SENDER	N/A
5071.533	SLOW_SENDER1	N/A
5075.336	RECEIVER	SLOW_SENDER1
5082.771	SLOW_SENDER1	N/A
5083.475	FAST_SENDER	N/A
5084.233	RECEIVER	FAST_SENDER
5086.655	FAST_SENDER	N/A
5092.772	RECEIVER	FAST_SENDER
5099.617	FAST_SENDER	N/A
5100.414	RECEIVER	FAST_SENDER
5102.863	FAST_SENDER	N/A
5108.930	RECEIVER	FAST_SENDER
5111.358	FAST_SENDER	N/A
5112.115	RECEIVER	FAST_SENDER
5114.530	FAST_SENDER	N/A
5120.463	RECEIVER	FAST_SENDER
5122.882	FAST_SENDER	N/A
5123.652	RECEIVER	FAST_SENDER
5126.067	FAST_SENDER	N/A
5132.071	RECEIVER	FAST_SENDER
5134.488	FAST_SENDER	N/A
5135.285	RECEIVER	FAST_SENDER
5137.710	FAST_SENDER	N/A
5143.270	RECEIVER	FAST_SENDER
5145.681	FAST_SENDER	N/A
5148.001	RECEIVER	FAST_SENDER
5150.446	FAST_SENDER	N/A
5156.036	RECEIVER	FAST_SENDER
5158.483	FAST_SENDER	N/A
5159.278	RECEIVER	FAST_SENDER
5161.683	FAST_SENDER	N/A
5167.517	RECEIVER	FAST_SENDER
5169.955	FAST_SENDER	N/A
5172.208	RECEIVER	FAST_SENDER
5172.960	SLOW_SENDER1	N/A
5176.539	RECEIVER	SLOW_SENDER1
5178.171	FAST_SENDER	N/A
5183.945	SLOW_SENDER1	N/A
5184.222	RECEIVER	FAST_SENDER
5192.056	FAST_SENDER	N/A
5198.161	RECEIVER	FAST_SENDER
5200.597	FAST_SENDER	N/A
5206.396	RECEIVER	FAST_SENDER
5208.804	FAST_SENDER	N/A
5214.835	RECEIVER	FAST_SENDER
5217.238	FAST_SENDER	N/A
5223.156	RECEIVER	FAST_SENDER
5225.599	FAST_SENDER	N/A
5231.700	RECEIVER	FAST_SENDER
5234.119	FAST_SENDER	N/A
5240.338	RECEIVER	FAST_SENDER
5242.773	FAST_SENDER	N/A
5243.504	RECEIVER	FAST_SENDER
5245.930	FAST_SENDER	N/A
5251.834	RECEIVER	FAST_SENDER
5254.237	FAST_SENDER	N/A
5255.029	RECEIVER	FAST_SENDER
5257.437	FAST_SENDER	N/A
5263.575	RECEIVER	FAST_SENDER
5266.013	FAST_SENDER	N/A
5266.833	RECEIVER	FAST_SENDER
5269.239	FAST_SENDER	N/A
5274.770	SLOW_SENDER1	N/A
5279.694	RECEIVER	FAST_SENDER
5282.138	FAST_SENDER	N/A
5286.157	SLOW_SENDER1	N/A
5286.916	RECEIVER	SLOW_SENDER1
5287.669	RECEIVER	FAST_SENDER
5294.339	SLOW_SENDER1	N/A
5294.876	FAST_SENDER	N/A
5295.106	RECEIVER	SLOW_SENDER1
5301.156	RECEIVER	FAST_SENDER
5302.532	SLOW_SENDER1	N/A
5303.299	RECEIVER	SLOW_SENDER1
5303.595	FAST_SENDER	N/A
5309.961	RECEIVER	FAST_SENDER
5310.746	SLOW_SENDER1	N/A
5312.366	FAST_SENDER	N/A
5318.640	RECEIVER	FAST_SENDER
5321.073	FAST_SENDER	N/A
5326.701	RECEIVER	FAST_SENDER
5329.103	FAST_SENDER	N/A
5334.934	RECEIVER	FAST_SENDER
5337.362	FAST_SENDER	N/A
5342.950	RECEIVER	FAST_SENDER
5345.384	FAST_SENDER	N/A
5355.697	RECEIVER	FAST_SENDER
5358.119	FAST_SENDER	N/A
5364.308	RECEIVER	FAST_SENDER
5366.724	FAST_SENDER	N/A
5372.812	RECEIVER	FAST_SENDER
5375.236	FAST_SENDER	N/A
5381.151	RECEIVER	FAST_SENDER
5383.585	FAST_SENDER	N/A
5389.785	RECEIVER	FAST_SENDER
5391.850	SLOW_SENDER1	N/A
5392.216	FAST_SENDER	N/A
5392.665	RECEIVER	SLOW_SENDER1
5398.005	RECEIVER	FAST_SENDER
5400.422	FAST_SENDER	N/A
5403.877	SLOW_SENDER1	N/A
5404.617	RECEIVER	SLOW_SENDER1
5406.541	RECEIVER	FAST_SENDER
5408.966	FAST_SENDER	N/A
5412.057	SLOW_SENDER1	N/A
5412.774	RECEIVER	SLOW_SENDER1
5414.555	RECEIVER	FAST_SENDER
5416.994	FAST_SENDER	N/A
5420.211	SLOW_SENDER1	N/A
5420.988	RECEIVER	SLOW_SENDER1
5422.879	RECEIVER	FAST_SENDER
5425.281	FAST_SENDER	N/A
5428.438	SLOW_SENDER1	N/A
5429.252	RECEIVER	SLOW_SENDER1
5430.909	RECEIVER	FAST_SENDER
5433.316	FAST_SENDER	N/A
5439.318	RECEIVER	FAST_SENDER
5441.761	FAST_SENDER	N/A
5447.683	RECEIVER	FAST_SENDER
5450.114	FAST_SENDER	N/A
5455.955	RECEIVER	FAST_SENDER
5458.364	FAST_SENDER	N/A
5464.248	RECEIVER	FAST_SENDER
5466.648	FAST_SENDER	N/A
5472.339	RECEIVER	FAST_SENDER
5474.749	FAST_SENDER	N/A
5480.958	RECEIVER	FAST_SENDER
5483.364	FAST_SENDER	N/A
5484.115	RECEIVER	FAST_SENDER
5486.521	FAST_SENDER	N/A
5492.628	RECEIVER	FAST_SENDER
5495.055	FAST_SENDER	N/A
5495.839	RECEIVER	FAST_SENDER
5498.249	FAST_SENDER	N/A
5504.563	RECEIVER	FAST_SENDER
5507.010	FAST_SENDER	N/A
5507.753	RECEIVER	FAST_SENDER
5510.170	FAST_SENDER	N/A
5516.306	RECEIVER	FAST_SENDER
5517.740	SLOW_SENDER1	N/A
5518.506	RECEIVER	SLOW_SENDER1
5520.908	SLOW_SENDER1	N/A
5523.097	FAST_SENDER	N/A
5524.591	RECEIVER	SLOW_SENDER1
5529.493	RECEIVER	FAST_SENDER
5531.907	FAST_SENDER	N/A
5532.013	SLOW_SENDER1	N/A
5533.294	RECEIVER	SLOW_SENDER1
5537.827	RECEIVER	FAST_SENDER
5540.227	FAST_SENDER	N/A
5540.733	SLOW_SENDER1	N/A
5545.905	RECEIVER	FAST_SENDER
5548.328	FAST_SENDER	N/A
5554.382	RECEIVER	FAST_SENDER
5556.790	FAST_SENDER	N/A
5567.192	RECEIVER	FAST_SENDER
5569.308	FAST_SENDER	N/A
5575.191	RECEIVER	FAST_SENDER
5577.631	FAST_SENDER	N/A
5583.580	RECEIVER	FAST_SENDER
5586.004	FAST_SENDER	N/A
5591.645	RECEIVER	FAST_SENDER
5594.067	FAST_SENDER	N/A
5594.797	RECEIVER	FAST_SENDER
5597.221	FAST_SENDER	N/A
5607.500	RECEIVER	FAST_SENDER
5609.909	FAST_SENDER	N/A
5616.011	RECEIVER	FAST_SENDER
5618.417	FAST_SENDER	N/A
5622.220	SLOW_SENDER1	N/A
5624.528	RECEIVER	FAST_SENDER
5626.603	RECEIVER	SLOW_SENDER1
5626.940	FAST_SENDER	N/A
5632.828	RECEIVER	FAST_SENDER
5634.012	SLOW_SENDER1	N/A
5634.790	RECEIVER	SLOW_SENDER1
5635.236	FAST_SENDER	N/A
5641.252	RECEIVER	FAST_SENDER
5642.206	SLOW_SENDER1	N/A
5642.980	RECEIVER	SLOW_SENDER1
5643.657	FAST_SENDER	N/A
5649.735	RECEIVER	FAST_SENDER
5650.430	SLOW_SENDER1	N/A
5651.140	RECEIVER	SLOW_SENDER1
5652.167	FAST_SENDER	N/A
5658.296	RECEIVER	FAST_SENDER
5660.717	FAST_SENDER	N/A
5666.578	RECEIVER	FAST_SENDER
5668.993	FAST_SENDER	N/A
5674.685	RECEIVER	FAST_SENDER
5677.110	FAST_SENDER	N/A
5682.891	RECEIVER	FAST_SENDER
5685.317	FAST_SENDER	N/A
5690.956	RECEIVER	FAST_SENDER
5693.363	FAST_SENDER	N/A
5694.099	RECEIVER	FAST_SENDER
5696.543	FAST_SENDER	N/A
5702.567	RECEIVER	FAST_SENDER
5704.985	FAST_SENDER	N/A
5705.742	RECEIVER	FAST_SENDER
5708.168	FAST_SENDER	N/A
5714.115	RECEIVER	FAST_SENDER
5716.556	FAST_SENDER	N/A
5717.313	RECEIVER	FAST_SENDER
5719.753	FAST_SENDER	N/A
5726.154	RECEIVER	FAST_SENDER
5728.583	FAST_SENDER	N/A
5729.370	RECEIVER	FAST_SENDER
5731.802	FAST_SENDER	N/A
5737.699	RECEIVER	FAST_SENDER
5739.660	SLOW_SENDER1	N/A
5740.128	FAST_SENDER	N/A
5740.417	RECEIVER	SLOW_SENDER1
5751.954	SLOW_SENDER1	N/A
5753.128	FAST_SENDER	N/A
5753.875	RECEIVER	FAST_SENDER
5756.292	FAST_SENDER	N/A
5762.519	RECEIVER	FAST_SENDER
5764.925	FAST_SENDER	N/A
5777.432	FAST_SENDER	N/A
5778.158	RECEIVER	FAST_SENDER
5780.578	FAST_SENDER	N/A
5786.382	RECEIVER	FAST_SENDER
5788.812	FAST_SENDER	N/A
5791.265	RECEIVER	FAST_SENDER
5793.712	FAST_SENDER	N/A
5799.871	RECEIVER	FAST_SENDER
5802.307	FAST_SENDER	N/A
5803.082	RECEIVER	FAST_SENDER
5805.527	FAST_SENDER	N/A
5811.489	RECEIVER	FAST_SENDER
5813.893	FAST_SENDER	N/A
5814.689	RECEIVER	FAST_SENDER
5817.089	FAST_SENDER	N/A
5822.760	RECEIVER	FAST_SENDER
5825.167	FAST_SENDER	N/A
5825.956	RECEIVER	FAST_SENDER
5828.391	FAST_SENDER	N/A
5834.178	RECEIVER	FAST_SENDER
5836.625	FAST_SENDER	N/A
5837.422	RECEIVER	FAST_SENDER
5839.840	FAST_SENDER	N/A
5842.610	SLOW_SENDER1	N/A
5846.099	RECEIVER	FAST_SENDER
5848.543	FAST_SENDER	N/A
5854.260	RECEIVER	FAST_SENDER
5855.221	SLOW_SENDER1	N/A
5856.708	FAST_SENDER	N/A
5857.528	RECEIVER	FAST_SENDER
5859.975	FAST_SENDER	N/A
5865.891	RECEIVER	FAST_SENDER
5868.319	FAST_SENDER	N/A
5869.113	RECEIVER	FAST_SENDER
5871.553	FAST_SENDER	N/A
5877.495	RECEIVER	FAST_SENDER
5879.911	FAST_SENDER	N/A
5880.698	RECEIVER	FAST_SENDER
5883.099	FAST_SENDER	N/A
5888.625	RECEIVER	FAST_SENDER
5891.059	FAST_SENDER	N/A
5891.819	RECEIVER	FAST_SENDER
5894.239	FAST_SENDER	N/A
5900.511	RECEIVER	FAST_SENDER
5902.959	FAST_SENDER	N/A
5903.737	RECEIVER	FAST_SENDER
5906.149	FAST_SENDER	N/A
5912.117	RECEIVER	FAST_SENDER
5914.553	FAST_SENDER	N/A
5915.322	RECEIVER	FAST_SENDER
5917.745	FAST_SENDER	N/A
5923.781	RECEIVER	FAST_SENDER
5926.229	FAST_SENDER	N/A
5927.040	RECEIVER	FAST_SENDER
5934.205	FAST_SENDER	N/A
5934.998	RECEIVER	FAST_SENDER
5937.438	FAST_SENDER	N/A
5943.167	RECEIVER	FAST_SENDER
5944.810	SLOW_SENDER1	N/A
5945.571	FAST_SENDER	N/A
5947.994	SLOW_SENDER1	N/A
5951.317	RECEIVER	FAST_SENDER
5958.158	FAST_SENDER	N/A
5964.532	RECEIVER	FAST_SENDER
5966.960	FAST_SENDER	N/A
5967.718	RECEIVER	FAST_SENDER
5970.157	FAST_SENDER	N/A
5976.132	RECEIVER	FAST_SENDER
5978.559	FAST_SENDER	N/A
5979.329	RECEIVER	FAST_SENDER
5981.742	FAST_SENDER	N/A
5987.437	RECEIVER	FAST_SENDER
5989.866	FAST_SENDER	N/A
5990.648	RECEIVER	FAST_SENDER
5993.066	FAST_SENDER	N/A
5999.302	RECEIVER	FAST_SENDER
6001.741	FAST_SENDER	N/A
6002.504	RECEIVER	FAST_SENDER
6004.922	FAST_SENDER	N/A
6010.460	RECEIVER	FAST_SENDER
6012.885	FAST_SENDER	N/A
6013.612	RECEIVER	FAST_SENDER
6016.019	FAST_SENDER	N/A
6021.950	RECEIVER	FAST_SENDER
6024.356	FAST_SENDER	N/A
6025.098	RECEIVER	FAST_SENDER
6027.528	FAST_SENDER	N/A
6033.228	RECEIVER	FAST_SENDER
6035.645	FAST_SENDER	N/A
6036.403	RECEIVER	FAST_SENDER
6038.832	FAST_SENDER	N/A
6042.010	SLOW_SENDER1	N/A
6044.844	RECEIVER	FAST_SENDER
6047.288	FAST_SENDER	N/A
6053.407	RECEIVER	FAST_SENDER
6054.978	SLOW_SENDER1	N/A
6055.841	FAST_SENDER	N/A
6056.662	RECEIVER	FAST_SENDER
6059.072	FAST_SENDER	N/A
6064.825	RECEIVER	FAST_SENDER
6067.226	FAST_SENDER	N/A
6067.967	RECEIVER	FAST_SENDER
6070.386	FAST_SENDER	N/A
6076.285	RECEIVER	FAST_SENDER
6078.708	FAST_SENDER	N/A
6079.468	RECEIVER	FAST_SENDER
6081.905	FAST_SENDER	N/A
6087.687	RECEIVER	FAST_SENDER
6090.105	FAST_SENDER	N/A
6090.857	RECEIVER	FAST_SENDER
6093.293	FAST_SENDER	N/A
6099.012	RECEIVER	FAST_SENDER
6101.418	FAST_SENDER	N/A
6102.174	RECEIVER	FAST_SENDER
6104.623	FAST_SENDER	N/A
6110.301	RECEIVER	FAST_SENDER
6112.734	FAST_SENDER	N/A
6113.496	RECEIVER	FAST_SENDER
6115.938	FAST_SENDER	N/A
6122.182	RECEIVER	FAST_SENDER
6124.606	FAST_SENDER	N/A
6125.398	RECEIVER	FAST_SENDER
6127.847	FAST_SENDER	N/A
6133.445	RECEIVER	FAST_SENDER
6135.891	FAST_SENDER	N/A
6136.667	RECEIVER	FAST_SENDER
6139.108	FAST_SENDER	N/A
6144.520	SLOW_SENDER1	N/A
6144.988	RECEIVER	FAST_SENDER
6147.428	FAST_SENDER	N/A
6152.161	SLOW_SENDER1	N/A
6152.915	RECEIVER	SLOW_SENDER1
6157.717	RECEIVER	FAST_SENDER
6160.152	FAST_SENDER	N/A
6162.097	SLOW_SENDER1	N/A
6162.826	RECEIVER	SLOW_SENDER1
6166.552	RECEIVER	FAST_SENDER
6168.975	FAST_SENDER	N/A
6175.019	RECEIVER	FAST_SENDER
6177.440	FAST_SENDER	N/A
[truncated: 9,457 more rows]
