# Supplementary material for: CATO: Wake-Up reCeiver-bAsed communicaTiOn for Batteryless Devices
Source: Sensors (Basel). 2025 Nov 7;25(22):6813. doi: 10.3390/s25226813 (PMC12655924; doi:10.3390/s25226813)
Supplement: Supplementary file 1 [file sensors-25-06813-s001.zip › File S1_Experimental_and_Simulation_Data/simulation/capsweep/cap5/mac_competing_nodes_both.csv]

time_s	node_id	received_from
2.700	FAST_SENDER	N/A
2.700	SLOW_SENDER1	N/A
8.572	RECEIVER	FAST_SENDER
10.985	FAST_SENDER	N/A
11.759	RECEIVER	FAST_SENDER
14.202	FAST_SENDER	N/A
16.926	SLOW_SENDER1	N/A
20.329	RECEIVER	FAST_SENDER
22.760	FAST_SENDER	N/A
23.510	RECEIVER	FAST_SENDER
25.940	FAST_SENDER	N/A
31.026	SLOW_SENDER1	N/A
32.029	RECEIVER	FAST_SENDER
34.465	FAST_SENDER	N/A
35.271	RECEIVER	FAST_SENDER
37.693	FAST_SENDER	N/A
45.110	SLOW_SENDER1	N/A
48.236	RECEIVER	FAST_SENDER
50.679	FAST_SENDER	N/A
56.595	RECEIVER	FAST_SENDER
58.995	FAST_SENDER	N/A
59.210	SLOW_SENDER1	N/A
65.182	RECEIVER	FAST_SENDER
67.623	FAST_SENDER	N/A
68.394	RECEIVER	FAST_SENDER
73.786	SLOW_SENDER1	N/A
75.807	FAST_SENDER	N/A
81.787	RECEIVER	FAST_SENDER
84.203	FAST_SENDER	N/A
84.946	RECEIVER	FAST_SENDER
87.380	FAST_SENDER	N/A
87.882	SLOW_SENDER1	N/A
94.003	RECEIVER	FAST_SENDER
96.436	FAST_SENDER	N/A
97.219	RECEIVER	FAST_SENDER
99.662	FAST_SENDER	N/A
101.949	SLOW_SENDER1	N/A
105.509	RECEIVER	FAST_SENDER
107.917	FAST_SENDER	N/A
108.675	RECEIVER	FAST_SENDER
111.124	FAST_SENDER	N/A
116.049	SLOW_SENDER1	N/A
116.654	RECEIVER	FAST_SENDER
117.362	RECEIVER	SLOW_SENDER1
119.070	FAST_SENDER	N/A
125.102	RECEIVER	FAST_SENDER
127.514	FAST_SENDER	N/A
128.293	RECEIVER	FAST_SENDER
130.616	SLOW_SENDER1	N/A
130.727	FAST_SENDER	N/A
137.306	RECEIVER	FAST_SENDER
139.710	FAST_SENDER	N/A
140.460	RECEIVER	FAST_SENDER
142.878	FAST_SENDER	N/A
144.687	SLOW_SENDER1	N/A
148.779	RECEIVER	FAST_SENDER
151.195	FAST_SENDER	N/A
151.981	RECEIVER	FAST_SENDER
154.390	FAST_SENDER	N/A
158.800	SLOW_SENDER1	N/A
160.249	RECEIVER	FAST_SENDER
162.694	FAST_SENDER	N/A
163.484	RECEIVER	FAST_SENDER
165.932	FAST_SENDER	N/A
171.940	RECEIVER	FAST_SENDER
172.881	SLOW_SENDER1	N/A
174.371	FAST_SENDER	N/A
180.204	RECEIVER	FAST_SENDER
182.636	FAST_SENDER	N/A
183.409	RECEIVER	FAST_SENDER
186.982	SLOW_SENDER1	N/A
195.560	FAST_SENDER	N/A
201.078	SLOW_SENDER1	N/A
201.357	RECEIVER	FAST_SENDER
209.001	FAST_SENDER	N/A
209.788	RECEIVER	FAST_SENDER
215.143	SLOW_SENDER1	N/A
217.119	FAST_SENDER	N/A
223.246	RECEIVER	FAST_SENDER
225.677	FAST_SENDER	N/A
226.411	RECEIVER	FAST_SENDER
228.856	FAST_SENDER	N/A
229.222	SLOW_SENDER1	N/A
234.859	RECEIVER	FAST_SENDER
237.301	FAST_SENDER	N/A
238.061	RECEIVER	FAST_SENDER
240.510	FAST_SENDER	N/A
243.292	SLOW_SENDER1	N/A
246.490	RECEIVER	FAST_SENDER
248.891	FAST_SENDER	N/A
249.676	RECEIVER	FAST_SENDER
252.081	FAST_SENDER	N/A
257.381	SLOW_SENDER1	N/A
257.989	RECEIVER	FAST_SENDER
260.428	FAST_SENDER	N/A
266.489	RECEIVER	FAST_SENDER
268.906	FAST_SENDER	N/A
271.978	SLOW_SENDER1	N/A
274.840	RECEIVER	FAST_SENDER
277.248	FAST_SENDER	N/A
278.009	RECEIVER	FAST_SENDER
280.458	FAST_SENDER	N/A
286.071	SLOW_SENDER1	N/A
286.803	RECEIVER	FAST_SENDER
289.208	FAST_SENDER	N/A
289.960	RECEIVER	FAST_SENDER
292.399	FAST_SENDER	N/A
298.506	RECEIVER	FAST_SENDER
300.626	SLOW_SENDER1	N/A
300.936	FAST_SENDER	N/A
313.580	FAST_SENDER	N/A
314.745	SLOW_SENDER1	N/A
319.355	RECEIVER	FAST_SENDER
321.779	FAST_SENDER	N/A
322.556	RECEIVER	FAST_SENDER
325.004	FAST_SENDER	N/A
328.819	SLOW_SENDER1	N/A
330.652	RECEIVER	FAST_SENDER
333.100	FAST_SENDER	N/A
333.869	RECEIVER	FAST_SENDER
336.284	FAST_SENDER	N/A
342.116	RECEIVER	FAST_SENDER
342.914	SLOW_SENDER1	N/A
343.686	RECEIVER	SLOW_SENDER1
344.560	FAST_SENDER	N/A
350.629	RECEIVER	FAST_SENDER
353.039	FAST_SENDER	N/A
353.771	RECEIVER	FAST_SENDER
356.192	FAST_SENDER	N/A
357.004	SLOW_SENDER1	N/A
362.361	RECEIVER	FAST_SENDER
364.804	FAST_SENDER	N/A
365.606	RECEIVER	FAST_SENDER
368.041	FAST_SENDER	N/A
371.067	SLOW_SENDER1	N/A
373.633	RECEIVER	FAST_SENDER
376.033	FAST_SENDER	N/A
376.822	RECEIVER	FAST_SENDER
379.222	FAST_SENDER	N/A
385.152	SLOW_SENDER1	N/A
390.747	RECEIVER	FAST_SENDER
393.170	FAST_SENDER	N/A
398.692	RECEIVER	FAST_SENDER
399.222	SLOW_SENDER1	N/A
401.112	FAST_SENDER	N/A
406.629	RECEIVER	FAST_SENDER
409.076	FAST_SENDER	N/A
409.864	RECEIVER	FAST_SENDER
412.281	FAST_SENDER	N/A
413.284	SLOW_SENDER1	N/A
418.498	RECEIVER	FAST_SENDER
420.903	FAST_SENDER	N/A
421.652	RECEIVER	FAST_SENDER
424.064	FAST_SENDER	N/A
427.357	SLOW_SENDER1	N/A
429.704	RECEIVER	FAST_SENDER
432.134	FAST_SENDER	N/A
432.892	RECEIVER	FAST_SENDER
435.321	FAST_SENDER	N/A
440.857	RECEIVER	FAST_SENDER
441.447	SLOW_SENDER1	N/A
443.305	FAST_SENDER	N/A
449.058	RECEIVER	FAST_SENDER
451.498	FAST_SENDER	N/A
452.274	RECEIVER	FAST_SENDER
454.700	FAST_SENDER	N/A
455.526	SLOW_SENDER1	N/A
460.850	RECEIVER	FAST_SENDER
463.280	FAST_SENDER	N/A
464.004	RECEIVER	FAST_SENDER
466.436	FAST_SENDER	N/A
469.626	SLOW_SENDER1	N/A
472.439	RECEIVER	FAST_SENDER
474.869	FAST_SENDER	N/A
475.633	RECEIVER	FAST_SENDER
478.036	FAST_SENDER	N/A
483.696	RECEIVER	FAST_SENDER
483.708	SLOW_SENDER1	N/A
486.144	FAST_SENDER	N/A
492.266	RECEIVER	FAST_SENDER
494.689	FAST_SENDER	N/A
495.445	RECEIVER	FAST_SENDER
497.820	SLOW_SENDER1	N/A
497.891	FAST_SENDER	N/A
504.284	RECEIVER	FAST_SENDER
506.723	FAST_SENDER	N/A
507.506	RECEIVER	FAST_SENDER
509.943	FAST_SENDER	N/A
511.927	SLOW_SENDER1	N/A
515.841	RECEIVER	FAST_SENDER
518.276	FAST_SENDER	N/A
519.003	RECEIVER	FAST_SENDER
521.406	FAST_SENDER	N/A
526.522	SLOW_SENDER1	N/A
527.947	RECEIVER	FAST_SENDER
530.373	FAST_SENDER	N/A
531.102	RECEIVER	FAST_SENDER
533.503	FAST_SENDER	N/A
539.272	RECEIVER	FAST_SENDER
540.594	SLOW_SENDER1	N/A
541.702	FAST_SENDER	N/A
547.818	RECEIVER	FAST_SENDER
550.241	FAST_SENDER	N/A
550.969	RECEIVER	FAST_SENDER
554.705	SLOW_SENDER1	N/A
558.527	FAST_SENDER	N/A
564.189	RECEIVER	FAST_SENDER
566.594	FAST_SENDER	N/A
567.323	RECEIVER	FAST_SENDER
568.780	SLOW_SENDER1	N/A
569.729	FAST_SENDER	N/A
575.733	RECEIVER	FAST_SENDER
578.161	FAST_SENDER	N/A
582.870	SLOW_SENDER1	N/A
590.516	FAST_SENDER	N/A
596.275	RECEIVER	FAST_SENDER
596.970	SLOW_SENDER1	N/A
597.751	RECEIVER	SLOW_SENDER1
598.715	FAST_SENDER	N/A
604.911	RECEIVER	FAST_SENDER
607.350	FAST_SENDER	N/A
608.092	RECEIVER	FAST_SENDER
611.084	SLOW_SENDER1	N/A
615.453	FAST_SENDER	N/A
621.346	RECEIVER	FAST_SENDER
623.792	FAST_SENDER	N/A
625.184	SLOW_SENDER1	N/A
636.642	FAST_SENDER	N/A
639.263	SLOW_SENDER1	N/A
642.317	RECEIVER	FAST_SENDER
644.733	FAST_SENDER	N/A
645.488	RECEIVER	FAST_SENDER
647.900	FAST_SENDER	N/A
653.354	SLOW_SENDER1	N/A
653.789	RECEIVER	FAST_SENDER
656.239	FAST_SENDER	N/A
667.419	SLOW_SENDER1	N/A
668.178	RECEIVER	SLOW_SENDER1
669.069	FAST_SENDER	N/A
675.347	RECEIVER	FAST_SENDER
677.762	FAST_SENDER	N/A
678.537	RECEIVER	FAST_SENDER
680.950	FAST_SENDER	N/A
681.495	SLOW_SENDER1	N/A
686.957	RECEIVER	FAST_SENDER
689.369	FAST_SENDER	N/A
690.183	RECEIVER	FAST_SENDER
692.611	FAST_SENDER	N/A
695.612	SLOW_SENDER1	N/A
698.835	RECEIVER	FAST_SENDER
701.247	FAST_SENDER	N/A
702.007	RECEIVER	FAST_SENDER
704.445	FAST_SENDER	N/A
709.700	SLOW_SENDER1	N/A
710.272	RECEIVER	FAST_SENDER
712.699	FAST_SENDER	N/A
713.457	RECEIVER	FAST_SENDER
715.903	FAST_SENDER	N/A
721.681	RECEIVER	FAST_SENDER
723.786	SLOW_SENDER1	N/A
724.108	FAST_SENDER	N/A
729.980	RECEIVER	FAST_SENDER
732.406	FAST_SENDER	N/A
733.177	RECEIVER	FAST_SENDER
735.599	FAST_SENDER	N/A
737.900	SLOW_SENDER1	N/A
741.290	RECEIVER	FAST_SENDER
743.703	FAST_SENDER	N/A
744.452	RECEIVER	FAST_SENDER
746.867	FAST_SENDER	N/A
751.999	SLOW_SENDER1	N/A
752.703	RECEIVER	FAST_SENDER
755.151	FAST_SENDER	N/A
755.917	RECEIVER	FAST_SENDER
758.360	FAST_SENDER	N/A
764.179	RECEIVER	FAST_SENDER
766.573	SLOW_SENDER1	N/A
766.587	FAST_SENDER	N/A
773.055	RECEIVER	FAST_SENDER
775.487	FAST_SENDER	N/A
776.260	RECEIVER	FAST_SENDER
778.704	FAST_SENDER	N/A
780.676	SLOW_SENDER1	N/A
784.759	RECEIVER	FAST_SENDER
787.192	FAST_SENDER	N/A
787.966	RECEIVER	FAST_SENDER
790.387	FAST_SENDER	N/A
794.763	SLOW_SENDER1	N/A
796.162	RECEIVER	FAST_SENDER
798.605	FAST_SENDER	N/A
799.367	RECEIVER	FAST_SENDER
801.803	FAST_SENDER	N/A
807.999	RECEIVER	FAST_SENDER
808.842	SLOW_SENDER1	N/A
810.405	FAST_SENDER	N/A
816.497	RECEIVER	FAST_SENDER
818.901	FAST_SENDER	N/A
819.610	RECEIVER	FAST_SENDER
822.044	FAST_SENDER	N/A
822.909	SLOW_SENDER1	N/A
827.830	RECEIVER	FAST_SENDER
830.267	FAST_SENDER	N/A
830.991	RECEIVER	FAST_SENDER
833.414	FAST_SENDER	N/A
836.997	SLOW_SENDER1	N/A
839.184	RECEIVER	FAST_SENDER
841.600	FAST_SENDER	N/A
842.373	RECEIVER	FAST_SENDER
844.820	FAST_SENDER	N/A
850.745	RECEIVER	FAST_SENDER
851.059	SLOW_SENDER1	N/A
853.183	FAST_SENDER	N/A
859.236	RECEIVER	FAST_SENDER
861.685	FAST_SENDER	N/A
862.441	RECEIVER	FAST_SENDER
864.867	FAST_SENDER	N/A
865.175	SLOW_SENDER1	N/A
870.699	RECEIVER	FAST_SENDER
873.110	FAST_SENDER	N/A
873.878	RECEIVER	FAST_SENDER
876.313	FAST_SENDER	N/A
879.263	SLOW_SENDER1	N/A
882.313	RECEIVER	FAST_SENDER
884.738	FAST_SENDER	N/A
885.501	RECEIVER	FAST_SENDER
887.910	FAST_SENDER	N/A
893.354	SLOW_SENDER1	N/A
893.680	RECEIVER	FAST_SENDER
901.371	FAST_SENDER	N/A
902.133	RECEIVER	FAST_SENDER
904.573	FAST_SENDER	N/A
907.452	SLOW_SENDER1	N/A
910.483	RECEIVER	FAST_SENDER
912.928	FAST_SENDER	N/A
913.656	RECEIVER	FAST_SENDER
916.091	FAST_SENDER	N/A
921.566	SLOW_SENDER1	N/A
921.942	RECEIVER	FAST_SENDER
929.310	FAST_SENDER	N/A
930.115	RECEIVER	FAST_SENDER
932.564	FAST_SENDER	N/A
935.652	SLOW_SENDER1	N/A
938.314	RECEIVER	FAST_SENDER
940.736	FAST_SENDER	N/A
941.491	RECEIVER	FAST_SENDER
943.920	FAST_SENDER	N/A
949.713	RECEIVER	FAST_SENDER
949.745	SLOW_SENDER1	N/A
952.140	FAST_SENDER	N/A
958.175	RECEIVER	FAST_SENDER
960.580	FAST_SENDER	N/A
961.301	RECEIVER	FAST_SENDER
963.728	FAST_SENDER	N/A
963.824	SLOW_SENDER1	N/A
969.777	RECEIVER	FAST_SENDER
972.183	FAST_SENDER	N/A
972.935	RECEIVER	FAST_SENDER
975.345	FAST_SENDER	N/A
978.392	SLOW_SENDER1	N/A
981.105	RECEIVER	FAST_SENDER
987.525	FAST_SENDER	N/A
988.321	RECEIVER	FAST_SENDER
990.725	FAST_SENDER	N/A
992.460	SLOW_SENDER1	N/A
996.801	RECEIVER	FAST_SENDER
1003.429	FAST_SENDER	N/A
1004.172	RECEIVER	FAST_SENDER
1006.542	SLOW_SENDER1	N/A
1006.580	FAST_SENDER	N/A
1012.883	RECEIVER	FAST_SENDER
1015.333	FAST_SENDER	N/A
1016.089	RECEIVER	FAST_SENDER
1020.645	SLOW_SENDER1	N/A
1023.652	FAST_SENDER	N/A
1024.404	RECEIVER	FAST_SENDER
1026.852	FAST_SENDER	N/A
1032.556	RECEIVER	FAST_SENDER
1034.721	SLOW_SENDER1	N/A
1034.981	FAST_SENDER	N/A
1040.943	RECEIVER	FAST_SENDER
1043.351	FAST_SENDER	N/A
1044.147	RECEIVER	FAST_SENDER
1046.570	FAST_SENDER	N/A
1048.790	SLOW_SENDER1	N/A
1052.602	RECEIVER	FAST_SENDER
1055.021	FAST_SENDER	N/A
1062.858	SLOW_SENDER1	N/A
1067.267	FAST_SENDER	N/A
1073.381	RECEIVER	FAST_SENDER
1075.807	FAST_SENDER	N/A
1076.548	RECEIVER	FAST_SENDER
1076.951	SLOW_SENDER1	N/A
1078.966	FAST_SENDER	N/A
1084.679	RECEIVER	FAST_SENDER
1087.119	FAST_SENDER	N/A
1087.921	RECEIVER	FAST_SENDER
1090.325	FAST_SENDER	N/A
1091.028	SLOW_SENDER1	N/A
1096.489	RECEIVER	FAST_SENDER
1098.938	FAST_SENDER	N/A
1099.691	RECEIVER	FAST_SENDER
1102.121	FAST_SENDER	N/A
1105.119	SLOW_SENDER1	N/A
1108.024	RECEIVER	FAST_SENDER
1110.454	FAST_SENDER	N/A
1111.214	RECEIVER	FAST_SENDER
1113.630	FAST_SENDER	N/A
1119.220	SLOW_SENDER1	N/A
1119.819	RECEIVER	FAST_SENDER
1122.230	FAST_SENDER	N/A
1122.996	RECEIVER	FAST_SENDER
1125.426	FAST_SENDER	N/A
1131.491	RECEIVER	FAST_SENDER
1133.781	SLOW_SENDER1	N/A
1133.921	FAST_SENDER	N/A
1134.531	RECEIVER	SLOW_SENDER1
1140.152	RECEIVER	FAST_SENDER
1142.591	FAST_SENDER	N/A
1143.356	RECEIVER	FAST_SENDER
1145.790	FAST_SENDER	N/A
1147.873	SLOW_SENDER1	N/A
1156.247	RECEIVER	FAST_SENDER
1158.677	FAST_SENDER	N/A
1161.962	SLOW_SENDER1	N/A
1164.827	RECEIVER	FAST_SENDER
1167.273	FAST_SENDER	N/A
1173.268	RECEIVER	FAST_SENDER
1175.668	FAST_SENDER	N/A
1176.047	SLOW_SENDER1	N/A
1176.439	RECEIVER	FAST_SENDER
1184.220	FAST_SENDER	N/A
1184.954	RECEIVER	FAST_SENDER
1187.366	FAST_SENDER	N/A
1190.110	SLOW_SENDER1	N/A
1193.104	RECEIVER	FAST_SENDER
1199.900	FAST_SENDER	N/A
1200.686	RECEIVER	FAST_SENDER
1203.115	FAST_SENDER	N/A
1204.216	SLOW_SENDER1	N/A
1209.284	RECEIVER	FAST_SENDER
1211.699	FAST_SENDER	N/A
1216.576	FAST_SENDER	N/A
1218.320	SLOW_SENDER1	N/A
1227.175	RECEIVER	FAST_SENDER
1229.609	FAST_SENDER	N/A
1232.417	SLOW_SENDER1	N/A
1235.180	RECEIVER	FAST_SENDER
1237.624	FAST_SENDER	N/A
1238.357	RECEIVER	FAST_SENDER
1240.786	FAST_SENDER	N/A
1246.351	RECEIVER	FAST_SENDER
1246.517	SLOW_SENDER1	N/A
1247.229	RECEIVER	SLOW_SENDER1
1248.773	FAST_SENDER	N/A
1254.553	RECEIVER	FAST_SENDER
1257.002	FAST_SENDER	N/A
1260.601	SLOW_SENDER1	N/A
1267.384	RECEIVER	FAST_SENDER
1269.796	FAST_SENDER	N/A
1274.667	SLOW_SENDER1	N/A
1275.729	RECEIVER	FAST_SENDER
1278.175	FAST_SENDER	N/A
1284.109	RECEIVER	FAST_SENDER
1286.546	FAST_SENDER	N/A
1287.321	RECEIVER	FAST_SENDER
1288.777	SLOW_SENDER1	N/A
1289.760	FAST_SENDER	N/A
1295.731	RECEIVER	FAST_SENDER
1298.160	FAST_SENDER	N/A
1298.907	RECEIVER	FAST_SENDER
1301.308	FAST_SENDER	N/A
1302.870	SLOW_SENDER1	N/A
1307.678	RECEIVER	FAST_SENDER
1310.118	FAST_SENDER	N/A
1310.852	RECEIVER	FAST_SENDER
1313.266	FAST_SENDER	N/A
1316.954	SLOW_SENDER1	N/A
1319.186	RECEIVER	FAST_SENDER
1321.632	FAST_SENDER	N/A
1322.390	RECEIVER	FAST_SENDER
1324.838	FAST_SENDER	N/A
1331.048	RECEIVER	FAST_SENDER
1331.059	SLOW_SENDER1	N/A
1333.485	FAST_SENDER	N/A
1339.652	RECEIVER	FAST_SENDER
1342.068	FAST_SENDER	N/A
1342.883	RECEIVER	FAST_SENDER
1345.151	SLOW_SENDER1	N/A
1345.328	FAST_SENDER	N/A
1351.653	RECEIVER	FAST_SENDER
1354.079	FAST_SENDER	N/A
1354.868	RECEIVER	FAST_SENDER
1357.298	FAST_SENDER	N/A
1359.246	SLOW_SENDER1	N/A
1363.605	RECEIVER	FAST_SENDER
1366.022	FAST_SENDER	N/A
1366.815	RECEIVER	FAST_SENDER
1373.346	SLOW_SENDER1	N/A
1374.541	FAST_SENDER	N/A
1387.454	SLOW_SENDER1	N/A
1387.634	FAST_SENDER	N/A
1393.636	RECEIVER	FAST_SENDER
1396.051	FAST_SENDER	N/A
1401.523	SLOW_SENDER1	N/A
1401.913	RECEIVER	FAST_SENDER
1409.493	FAST_SENDER	N/A
1410.265	RECEIVER	FAST_SENDER
1412.678	FAST_SENDER	N/A
1415.602	SLOW_SENDER1	N/A
1418.571	RECEIVER	FAST_SENDER
1420.976	FAST_SENDER	N/A
1421.716	RECEIVER	FAST_SENDER
1424.154	FAST_SENDER	N/A
1429.681	SLOW_SENDER1	N/A
1430.195	RECEIVER	FAST_SENDER
1432.636	FAST_SENDER	N/A
1433.356	RECEIVER	FAST_SENDER
1435.790	FAST_SENDER	N/A
1442.166	RECEIVER	FAST_SENDER
1443.787	SLOW_SENDER1	N/A
1444.577	RECEIVER	SLOW_SENDER1
1444.579	FAST_SENDER	N/A
1450.495	RECEIVER	FAST_SENDER
1457.081	FAST_SENDER	N/A
1457.852	RECEIVER	FAST_SENDER
1457.894	SLOW_SENDER1	N/A
1460.298	FAST_SENDER	N/A
1466.109	RECEIVER	FAST_SENDER
1468.548	FAST_SENDER	N/A
1469.324	RECEIVER	FAST_SENDER
1471.765	FAST_SENDER	N/A
1471.985	SLOW_SENDER1	N/A
1477.639	RECEIVER	FAST_SENDER
1480.061	FAST_SENDER	N/A
1480.809	RECEIVER	FAST_SENDER
1483.247	FAST_SENDER	N/A
1486.097	SLOW_SENDER1	N/A
1493.951	RECEIVER	FAST_SENDER
1496.391	FAST_SENDER	N/A
1500.185	SLOW_SENDER1	N/A
1502.445	RECEIVER	FAST_SENDER
1504.863	FAST_SENDER	N/A
1511.018	RECEIVER	FAST_SENDER
1513.427	FAST_SENDER	N/A
1514.207	RECEIVER	FAST_SENDER
1514.280	SLOW_SENDER1	N/A
1516.651	FAST_SENDER	N/A
1522.605	RECEIVER	FAST_SENDER
1525.034	FAST_SENDER	N/A
1525.825	RECEIVER	FAST_SENDER
1528.270	FAST_SENDER	N/A
1528.347	SLOW_SENDER1	N/A
1534.193	RECEIVER	FAST_SENDER
1536.639	FAST_SENDER	N/A
1537.433	RECEIVER	FAST_SENDER
1539.865	FAST_SENDER	N/A
1542.896	SLOW_SENDER1	N/A
1545.493	RECEIVER	FAST_SENDER
1547.943	FAST_SENDER	N/A
1548.691	RECEIVER	FAST_SENDER
1551.102	FAST_SENDER	N/A
1556.791	RECEIVER	FAST_SENDER
1556.991	SLOW_SENDER1	N/A
1559.227	FAST_SENDER	N/A
1564.942	RECEIVER	FAST_SENDER
1567.374	FAST_SENDER	N/A
1568.081	RECEIVER	FAST_SENDER
1571.082	SLOW_SENDER1	N/A
1575.927	FAST_SENDER	N/A
1576.688	RECEIVER	FAST_SENDER
1579.096	FAST_SENDER	N/A
1584.976	RECEIVER	FAST_SENDER
1585.148	SLOW_SENDER1	N/A
1587.378	FAST_SENDER	N/A
1593.069	RECEIVER	FAST_SENDER
1595.487	FAST_SENDER	N/A
1599.249	SLOW_SENDER1	N/A
1601.002	RECEIVER	FAST_SENDER
1603.424	FAST_SENDER	N/A
1604.167	RECEIVER	FAST_SENDER
1606.596	FAST_SENDER	N/A
1612.673	RECEIVER	FAST_SENDER
1613.356	SLOW_SENDER1	N/A
1615.084	FAST_SENDER	N/A
1620.904	RECEIVER	FAST_SENDER
1623.317	FAST_SENDER	N/A
1624.134	RECEIVER	FAST_SENDER
1627.457	SLOW_SENDER1	N/A
1631.861	FAST_SENDER	N/A
1637.528	RECEIVER	FAST_SENDER
1639.929	FAST_SENDER	N/A
1640.674	RECEIVER	FAST_SENDER
1641.568	SLOW_SENDER1	N/A
1643.114	FAST_SENDER	N/A
1648.956	RECEIVER	FAST_SENDER
1651.365	FAST_SENDER	N/A
1652.139	RECEIVER	FAST_SENDER
1654.585	FAST_SENDER	N/A
1655.633	SLOW_SENDER1	N/A
1660.690	RECEIVER	FAST_SENDER
1663.102	FAST_SENDER	N/A
1663.907	RECEIVER	FAST_SENDER
1666.344	FAST_SENDER	N/A
1669.707	SLOW_SENDER1	N/A
1672.011	RECEIVER	FAST_SENDER
1674.427	FAST_SENDER	N/A
1675.211	RECEIVER	FAST_SENDER
1677.648	FAST_SENDER	N/A
1683.417	RECEIVER	FAST_SENDER
1683.805	SLOW_SENDER1	N/A
1685.820	FAST_SENDER	N/A
1691.714	RECEIVER	FAST_SENDER
1694.114	FAST_SENDER	N/A
1694.869	RECEIVER	FAST_SENDER
1697.306	FAST_SENDER	N/A
1697.909	SLOW_SENDER1	N/A
1703.537	RECEIVER	FAST_SENDER
1705.941	FAST_SENDER	N/A
1712.010	SLOW_SENDER1	N/A
1718.648	FAST_SENDER	N/A
1724.475	RECEIVER	FAST_SENDER
1726.108	SLOW_SENDER1	N/A
1726.884	FAST_SENDER	N/A
1726.904	RECEIVER	SLOW_SENDER1
1732.537	RECEIVER	FAST_SENDER
1734.957	FAST_SENDER	N/A
1735.720	RECEIVER	FAST_SENDER
1738.157	FAST_SENDER	N/A
1740.225	SLOW_SENDER1	N/A
1744.354	RECEIVER	FAST_SENDER
1746.756	FAST_SENDER	N/A
1747.539	RECEIVER	FAST_SENDER
1749.961	FAST_SENDER	N/A
1754.321	SLOW_SENDER1	N/A
1756.092	RECEIVER	FAST_SENDER
1758.531	FAST_SENDER	N/A
1768.405	SLOW_SENDER1	N/A
1771.865	FAST_SENDER	N/A
1777.744	RECEIVER	FAST_SENDER
1780.154	FAST_SENDER	N/A
1780.876	RECEIVER	FAST_SENDER
1782.513	SLOW_SENDER1	N/A
1783.289	FAST_SENDER	N/A
1788.926	RECEIVER	FAST_SENDER
1791.337	FAST_SENDER	N/A
1792.070	RECEIVER	FAST_SENDER
1794.504	FAST_SENDER	N/A
1796.608	SLOW_SENDER1	N/A
1800.840	RECEIVER	FAST_SENDER
1803.278	FAST_SENDER	N/A
1804.049	RECEIVER	FAST_SENDER
1806.496	FAST_SENDER	N/A
1810.696	SLOW_SENDER1	N/A
1812.447	RECEIVER	FAST_SENDER
1814.852	FAST_SENDER	N/A
1815.596	RECEIVER	FAST_SENDER
1818.006	FAST_SENDER	N/A
1823.499	RECEIVER	FAST_SENDER
1824.757	SLOW_SENDER1	N/A
1825.496	RECEIVER	SLOW_SENDER1
1825.924	FAST_SENDER	N/A
1832.004	RECEIVER	FAST_SENDER
1834.442	FAST_SENDER	N/A
1835.192	RECEIVER	FAST_SENDER
1837.636	FAST_SENDER	N/A
1838.853	SLOW_SENDER1	N/A
1843.636	RECEIVER	FAST_SENDER
1846.062	FAST_SENDER	N/A
1846.812	RECEIVER	FAST_SENDER
1849.234	FAST_SENDER	N/A
1852.925	SLOW_SENDER1	N/A
1855.330	RECEIVER	FAST_SENDER
1857.754	FAST_SENDER	N/A
1858.545	RECEIVER	FAST_SENDER
1860.975	FAST_SENDER	N/A
1867.026	SLOW_SENDER1	N/A
1870.900	RECEIVER	FAST_SENDER
1873.308	FAST_SENDER	N/A
1879.317	RECEIVER	FAST_SENDER
1881.111	SLOW_SENDER1	N/A
1881.765	FAST_SENDER	N/A
1887.664	RECEIVER	FAST_SENDER
1890.069	FAST_SENDER	N/A
1895.226	SLOW_SENDER1	N/A
1902.347	FAST_SENDER	N/A
1908.363	RECEIVER	FAST_SENDER
1909.298	SLOW_SENDER1	N/A
1910.804	FAST_SENDER	N/A
1916.641	RECEIVER	FAST_SENDER
1919.041	FAST_SENDER	N/A
1923.413	SLOW_SENDER1	N/A
1931.391	FAST_SENDER	N/A
1937.479	SLOW_SENDER1	N/A
1937.586	RECEIVER	FAST_SENDER
1940.027	FAST_SENDER	N/A
1940.771	RECEIVER	FAST_SENDER
1943.220	FAST_SENDER	N/A
1949.113	RECEIVER	FAST_SENDER
1951.546	FAST_SENDER	N/A
1951.569	SLOW_SENDER1	N/A
1952.329	RECEIVER	FAST_SENDER
1960.021	FAST_SENDER	N/A
1966.113	SLOW_SENDER1	N/A
1970.563	RECEIVER	FAST_SENDER
1972.999	FAST_SENDER	N/A
1980.210	SLOW_SENDER1	N/A
1985.310	FAST_SENDER	N/A
1991.192	RECEIVER	FAST_SENDER
1993.608	FAST_SENDER	N/A
1994.304	SLOW_SENDER1	N/A
1999.707	RECEIVER	FAST_SENDER
2002.153	FAST_SENDER	N/A
2002.893	RECEIVER	FAST_SENDER
2005.329	FAST_SENDER	N/A
2008.421	SLOW_SENDER1	N/A
2010.879	RECEIVER	FAST_SENDER
2013.309	FAST_SENDER	N/A
2022.529	SLOW_SENDER1	N/A
2025.953	FAST_SENDER	N/A
2032.232	RECEIVER	FAST_SENDER
2034.637	FAST_SENDER	N/A
2035.397	RECEIVER	FAST_SENDER
2036.596	SLOW_SENDER1	N/A
2037.846	FAST_SENDER	N/A
2043.766	RECEIVER	FAST_SENDER
2046.171	FAST_SENDER	N/A
2046.966	RECEIVER	FAST_SENDER
2049.384	FAST_SENDER	N/A
2050.686	SLOW_SENDER1	N/A
2055.367	RECEIVER	FAST_SENDER
2057.803	FAST_SENDER	N/A
2058.574	RECEIVER	FAST_SENDER
2060.994	FAST_SENDER	N/A
2064.782	SLOW_SENDER1	N/A
2067.103	RECEIVER	FAST_SENDER
2069.541	FAST_SENDER	N/A
2070.289	RECEIVER	FAST_SENDER
2072.705	FAST_SENDER	N/A
2078.281	RECEIVER	FAST_SENDER
2078.880	SLOW_SENDER1	N/A
2079.633	RECEIVER	SLOW_SENDER1
2080.716	FAST_SENDER	N/A
2091.643	RECEIVER	FAST_SENDER
2092.990	SLOW_SENDER1	N/A
2094.079	FAST_SENDER	N/A
2099.849	RECEIVER	FAST_SENDER
2102.297	FAST_SENDER	N/A
2107.100	SLOW_SENDER1	N/A
2108.598	RECEIVER	FAST_SENDER
2111.044	FAST_SENDER	N/A
2117.044	RECEIVER	FAST_SENDER
2119.452	FAST_SENDER	N/A
2120.233	RECEIVER	FAST_SENDER
2121.185	SLOW_SENDER1	N/A
2122.670	FAST_SENDER	N/A
2128.972	RECEIVER	FAST_SENDER
2131.411	FAST_SENDER	N/A
2132.165	RECEIVER	FAST_SENDER
2134.571	FAST_SENDER	N/A
2135.275	SLOW_SENDER1	N/A
2140.424	RECEIVER	FAST_SENDER
2142.860	FAST_SENDER	N/A
2143.611	RECEIVER	FAST_SENDER
2146.012	FAST_SENDER	N/A
2149.370	SLOW_SENDER1	N/A
2151.892	RECEIVER	FAST_SENDER
2154.324	FAST_SENDER	N/A
2155.083	RECEIVER	FAST_SENDER
2157.515	FAST_SENDER	N/A
2163.234	RECEIVER	FAST_SENDER
2163.478	SLOW_SENDER1	N/A
2165.651	FAST_SENDER	N/A
2171.451	RECEIVER	FAST_SENDER
2177.559	SLOW_SENDER1	N/A
2177.898	FAST_SENDER	N/A
2184.013	RECEIVER	FAST_SENDER
2190.825	FAST_SENDER	N/A
2191.592	RECEIVER	FAST_SENDER
2191.651	SLOW_SENDER1	N/A
2194.020	FAST_SENDER	N/A
2199.576	RECEIVER	FAST_SENDER
2202.014	FAST_SENDER	N/A
2202.793	RECEIVER	FAST_SENDER
2205.193	FAST_SENDER	N/A
2205.761	SLOW_SENDER1	N/A
2211.603	RECEIVER	FAST_SENDER
2214.011	FAST_SENDER	N/A
2214.745	RECEIVER	FAST_SENDER
2217.149	FAST_SENDER	N/A
2219.878	SLOW_SENDER1	N/A
2222.599	RECEIVER	FAST_SENDER
2225.032	FAST_SENDER	N/A
2225.797	RECEIVER	FAST_SENDER
2228.234	FAST_SENDER	N/A
2233.961	SLOW_SENDER1	N/A
2234.138	RECEIVER	FAST_SENDER
2236.587	FAST_SENDER	N/A
2237.334	RECEIVER	FAST_SENDER
2239.742	FAST_SENDER	N/A
2245.718	RECEIVER	FAST_SENDER
2248.062	SLOW_SENDER1	N/A
2248.153	FAST_SENDER	N/A
2254.715	RECEIVER	FAST_SENDER
2257.146	FAST_SENDER	N/A
2257.894	RECEIVER	FAST_SENDER
2260.311	FAST_SENDER	N/A
2262.148	SLOW_SENDER1	N/A
2266.771	RECEIVER	FAST_SENDER
2269.172	FAST_SENDER	N/A
2269.931	RECEIVER	FAST_SENDER
2276.745	SLOW_SENDER1	N/A
2277.815	FAST_SENDER	N/A
2283.860	RECEIVER	FAST_SENDER
2286.278	FAST_SENDER	N/A
2290.845	SLOW_SENDER1	N/A
2292.325	RECEIVER	FAST_SENDER
2294.741	FAST_SENDER	N/A
2295.509	RECEIVER	FAST_SENDER
2297.956	FAST_SENDER	N/A
2304.188	RECEIVER	FAST_SENDER
2304.925	SLOW_SENDER1	N/A
2306.588	FAST_SENDER	N/A
2312.443	RECEIVER	FAST_SENDER
2314.864	FAST_SENDER	N/A
2315.633	RECEIVER	FAST_SENDER
2318.041	FAST_SENDER	N/A
2318.997	SLOW_SENDER1	N/A
2323.615	RECEIVER	FAST_SENDER
2326.047	FAST_SENDER	N/A
2326.809	RECEIVER	FAST_SENDER
2329.227	FAST_SENDER	N/A
2333.090	SLOW_SENDER1	N/A
2335.181	RECEIVER	FAST_SENDER
2341.982	FAST_SENDER	N/A
2342.706	RECEIVER	FAST_SENDER
2345.144	FAST_SENDER	N/A
2347.176	SLOW_SENDER1	N/A
2350.934	RECEIVER	FAST_SENDER
2357.480	FAST_SENDER	N/A
2358.234	RECEIVER	FAST_SENDER
2360.636	FAST_SENDER	N/A
2361.271	SLOW_SENDER1	N/A
2366.830	RECEIVER	FAST_SENDER
2369.255	FAST_SENDER	N/A
2370.027	RECEIVER	FAST_SENDER
2372.445	FAST_SENDER	N/A
2375.340	SLOW_SENDER1	N/A
2378.306	RECEIVER	FAST_SENDER
2380.715	FAST_SENDER	N/A
2381.451	RECEIVER	FAST_SENDER
2383.899	FAST_SENDER	N/A
2389.403	SLOW_SENDER1	N/A
2389.841	RECEIVER	FAST_SENDER
2397.393	FAST_SENDER	N/A
2398.165	RECEIVER	FAST_SENDER
2400.569	FAST_SENDER	N/A
2403.503	SLOW_SENDER1	N/A
2406.833	RECEIVER	FAST_SENDER
2409.255	FAST_SENDER	N/A
2410.034	RECEIVER	FAST_SENDER
2412.466	FAST_SENDER	N/A
2417.595	SLOW_SENDER1	N/A
2418.923	RECEIVER	FAST_SENDER
2421.370	FAST_SENDER	N/A
2422.157	RECEIVER	FAST_SENDER
2424.566	FAST_SENDER	N/A
2430.394	RECEIVER	FAST_SENDER
2431.664	SLOW_SENDER1	N/A
2432.794	FAST_SENDER	N/A
2438.994	RECEIVER	FAST_SENDER
2441.410	FAST_SENDER	N/A
2442.165	RECEIVER	FAST_SENDER
2444.572	FAST_SENDER	N/A
2445.777	SLOW_SENDER1	N/A
2450.191	RECEIVER	FAST_SENDER
2452.604	FAST_SENDER	N/A
2453.367	RECEIVER	FAST_SENDER
2455.781	FAST_SENDER	N/A
2459.874	SLOW_SENDER1	N/A
2461.786	RECEIVER	FAST_SENDER
2464.209	FAST_SENDER	N/A
2464.951	RECEIVER	FAST_SENDER
2467.368	FAST_SENDER	N/A
2473.487	RECEIVER	FAST_SENDER
2473.969	SLOW_SENDER1	N/A
2475.910	FAST_SENDER	N/A
2482.032	RECEIVER	FAST_SENDER
2484.459	FAST_SENDER	N/A
2485.189	RECEIVER	FAST_SENDER
2487.600	FAST_SENDER	N/A
2488.046	SLOW_SENDER1	N/A
2493.452	RECEIVER	FAST_SENDER
2495.872	FAST_SENDER	N/A
2496.607	RECEIVER	FAST_SENDER
2499.009	FAST_SENDER	N/A
2502.115	SLOW_SENDER1	N/A
2505.301	RECEIVER	FAST_SENDER
2507.742	FAST_SENDER	N/A
2508.534	RECEIVER	FAST_SENDER
2510.984	FAST_SENDER	N/A
2516.223	SLOW_SENDER1	N/A
2516.887	RECEIVER	FAST_SENDER
2519.332	FAST_SENDER	N/A
2520.103	RECEIVER	FAST_SENDER
2522.537	FAST_SENDER	N/A
2528.374	RECEIVER	FAST_SENDER
2530.769	SLOW_SENDER1	N/A
2530.821	FAST_SENDER	N/A
2537.049	RECEIVER	FAST_SENDER
2539.493	FAST_SENDER	N/A
2540.233	RECEIVER	FAST_SENDER
2542.673	FAST_SENDER	N/A
2544.831	SLOW_SENDER1	N/A
2548.256	RECEIVER	FAST_SENDER
2550.658	FAST_SENDER	N/A
2551.444	RECEIVER	FAST_SENDER
2553.877	FAST_SENDER	N/A
2558.936	SLOW_SENDER1	N/A
2560.078	RECEIVER	FAST_SENDER
2562.505	FAST_SENDER	N/A
2563.261	RECEIVER	FAST_SENDER
2565.696	FAST_SENDER	N/A
2571.276	RECEIVER	FAST_SENDER
2573.125	SLOW_SENDER1	N/A
2573.685	FAST_SENDER	N/A
2579.661	RECEIVER	FAST_SENDER
2582.088	FAST_SENDER	N/A
2582.859	RECEIVER	FAST_SENDER
2585.293	FAST_SENDER	N/A
2587.234	SLOW_SENDER1	N/A
2591.468	RECEIVER	FAST_SENDER
2593.868	FAST_SENDER	N/A
2594.603	RECEIVER	FAST_SENDER
2601.307	SLOW_SENDER1	N/A
2602.012	FAST_SENDER	N/A
2607.833	RECEIVER	FAST_SENDER
2610.260	FAST_SENDER	N/A
2611.000	RECEIVER	FAST_SENDER
2613.416	FAST_SENDER	N/A
2615.393	SLOW_SENDER1	N/A
2619.437	RECEIVER	FAST_SENDER
2621.857	FAST_SENDER	N/A
2622.643	RECEIVER	FAST_SENDER
2625.049	FAST_SENDER	N/A
2629.500	SLOW_SENDER1	N/A
2630.720	RECEIVER	FAST_SENDER
2633.145	FAST_SENDER	N/A
2633.912	RECEIVER	FAST_SENDER
2636.323	FAST_SENDER	N/A
2642.124	RECEIVER	FAST_SENDER
2643.587	SLOW_SENDER1	N/A
2644.547	FAST_SENDER	N/A
2650.701	RECEIVER	FAST_SENDER
2653.135	FAST_SENDER	N/A
2653.900	RECEIVER	FAST_SENDER
2656.339	FAST_SENDER	N/A
2657.691	SLOW_SENDER1	N/A
2662.210	RECEIVER	FAST_SENDER
2664.649	FAST_SENDER	N/A
2665.436	RECEIVER	FAST_SENDER
2667.864	FAST_SENDER	N/A
2671.792	SLOW_SENDER1	N/A
2674.075	RECEIVER	FAST_SENDER
2680.707	FAST_SENDER	N/A
2681.467	RECEIVER	FAST_SENDER
2683.869	FAST_SENDER	N/A
2685.880	SLOW_SENDER1	N/A
2689.817	RECEIVER	FAST_SENDER
2692.240	FAST_SENDER	N/A
2693.048	RECEIVER	FAST_SENDER
2695.461	FAST_SENDER	N/A
2699.959	SLOW_SENDER1	N/A
2701.260	RECEIVER	FAST_SENDER
2703.706	FAST_SENDER	N/A
2704.500	RECEIVER	FAST_SENDER
2706.915	FAST_SENDER	N/A
2712.929	RECEIVER	FAST_SENDER
2714.046	SLOW_SENDER1	N/A
2719.845	FAST_SENDER	N/A
2725.674	RECEIVER	FAST_SENDER
2728.106	FAST_SENDER	N/A
2728.127	SLOW_SENDER1	N/A
2728.850	RECEIVER	FAST_SENDER
2731.272	FAST_SENDER	N/A
2737.157	RECEIVER	FAST_SENDER
2739.588	FAST_SENDER	N/A
2740.355	RECEIVER	FAST_SENDER
2742.701	SLOW_SENDER1	N/A
2742.766	FAST_SENDER	N/A
2749.018	RECEIVER	FAST_SENDER
2751.454	FAST_SENDER	N/A
2752.192	RECEIVER	FAST_SENDER
2754.633	FAST_SENDER	N/A
2756.771	SLOW_SENDER1	N/A
2760.141	RECEIVER	FAST_SENDER
2762.563	FAST_SENDER	N/A
2763.272	RECEIVER	FAST_SENDER
2765.711	FAST_SENDER	N/A
2770.840	SLOW_SENDER1	N/A
2771.394	RECEIVER	FAST_SENDER
2773.844	FAST_SENDER	N/A
2774.611	RECEIVER	FAST_SENDER
2777.051	FAST_SENDER	N/A
2783.169	RECEIVER	FAST_SENDER
2784.939	SLOW_SENDER1	N/A
2785.574	FAST_SENDER	N/A
2791.606	RECEIVER	FAST_SENDER
2794.050	FAST_SENDER	N/A
2794.789	RECEIVER	FAST_SENDER
2797.195	FAST_SENDER	N/A
2799.037	SLOW_SENDER1	N/A
2803.366	RECEIVER	FAST_SENDER
2805.769	FAST_SENDER	N/A
2806.537	RECEIVER	FAST_SENDER
2808.968	FAST_SENDER	N/A
2813.586	SLOW_SENDER1	N/A
2814.678	RECEIVER	FAST_SENDER
2817.091	FAST_SENDER	N/A
2817.861	RECEIVER	FAST_SENDER
2820.285	FAST_SENDER	N/A
2826.397	RECEIVER	FAST_SENDER
2827.701	SLOW_SENDER1	N/A
2828.846	FAST_SENDER	N/A
2834.327	RECEIVER	FAST_SENDER
2836.766	FAST_SENDER	N/A
2837.546	RECEIVER	FAST_SENDER
2839.976	FAST_SENDER	N/A
2841.785	SLOW_SENDER1	N/A
2845.909	RECEIVER	FAST_SENDER
2848.314	FAST_SENDER	N/A
2849.054	RECEIVER	FAST_SENDER
2851.501	FAST_SENDER	N/A
2855.898	SLOW_SENDER1	N/A
2857.316	RECEIVER	FAST_SENDER
2859.717	FAST_SENDER	N/A
2860.500	RECEIVER	FAST_SENDER
2862.918	FAST_SENDER	N/A
2868.619	RECEIVER	FAST_SENDER
2869.963	SLOW_SENDER1	N/A
2871.059	FAST_SENDER	N/A
2883.937	FAST_SENDER	N/A
2884.028	SLOW_SENDER1	N/A
2889.600	RECEIVER	FAST_SENDER
2892.031	FAST_SENDER	N/A
2892.758	RECEIVER	FAST_SENDER
2895.177	FAST_SENDER	N/A
2898.610	SLOW_SENDER1	N/A
2905.604	RECEIVER	FAST_SENDER
2908.014	FAST_SENDER	N/A
2912.720	SLOW_SENDER1	N/A
2914.236	RECEIVER	FAST_SENDER
2916.663	FAST_SENDER	N/A
2922.655	RECEIVER	FAST_SENDER
2925.084	FAST_SENDER	N/A
2925.875	RECEIVER	FAST_SENDER
2926.804	SLOW_SENDER1	N/A
2928.285	FAST_SENDER	N/A
2933.815	RECEIVER	FAST_SENDER
2936.256	FAST_SENDER	N/A
2937.010	RECEIVER	FAST_SENDER
2939.429	FAST_SENDER	N/A
2940.881	SLOW_SENDER1	N/A
2945.574	RECEIVER	FAST_SENDER
2947.994	FAST_SENDER	N/A
2948.805	RECEIVER	FAST_SENDER
2951.210	FAST_SENDER	N/A
2955.919	SLOW_SENDER1	N/A
2961.661	RECEIVER	FAST_SENDER
2964.081	FAST_SENDER	N/A
2969.992	RECEIVER	FAST_SENDER
2970.006	SLOW_SENDER1	N/A
2972.437	FAST_SENDER	N/A
2978.742	RECEIVER	FAST_SENDER
2981.183	FAST_SENDER	N/A
2981.919	RECEIVER	FAST_SENDER
2984.108	SLOW_SENDER1	N/A
2984.365	FAST_SENDER	N/A
2990.060	RECEIVER	FAST_SENDER
2992.507	FAST_SENDER	N/A
2993.257	RECEIVER	FAST_SENDER
2995.677	FAST_SENDER	N/A
2998.203	SLOW_SENDER1	N/A
3001.339	RECEIVER	FAST_SENDER
3003.768	FAST_SENDER	N/A
3004.550	RECEIVER	FAST_SENDER
3006.971	FAST_SENDER	N/A
3012.297	SLOW_SENDER1	N/A
3017.986	RECEIVER	FAST_SENDER
3020.412	FAST_SENDER	N/A
3026.319	RECEIVER	FAST_SENDER
3026.382	SLOW_SENDER1	N/A
3028.762	FAST_SENDER	N/A
3034.253	RECEIVER	FAST_SENDER
3040.467	SLOW_SENDER1	N/A
3041.158	FAST_SENDER	N/A
3047.104	RECEIVER	FAST_SENDER
3049.534	FAST_SENDER	N/A
3050.271	RECEIVER	FAST_SENDER
3052.718	FAST_SENDER	N/A
3054.579	SLOW_SENDER1	N/A
3058.606	RECEIVER	FAST_SENDER
3061.019	FAST_SENDER	N/A
3061.778	RECEIVER	FAST_SENDER
3068.650	SLOW_SENDER1	N/A
3069.102	FAST_SENDER	N/A
3069.424	RECEIVER	SLOW_SENDER1
3075.075	RECEIVER	FAST_SENDER
3077.489	FAST_SENDER	N/A
3082.721	SLOW_SENDER1	N/A
3083.293	RECEIVER	FAST_SENDER
3085.735	FAST_SENDER	N/A
3086.541	RECEIVER	FAST_SENDER
3088.966	FAST_SENDER	N/A
3094.811	RECEIVER	FAST_SENDER
3096.809	SLOW_SENDER1	N/A
3097.255	FAST_SENDER	N/A
3102.923	RECEIVER	FAST_SENDER
3105.345	FAST_SENDER	N/A
3106.141	RECEIVER	FAST_SENDER
3108.585	FAST_SENDER	N/A
3110.871	SLOW_SENDER1	N/A
3114.413	RECEIVER	FAST_SENDER
3116.852	FAST_SENDER	N/A
3117.580	RECEIVER	FAST_SENDER
3119.997	FAST_SENDER	N/A
3124.979	SLOW_SENDER1	N/A
3126.233	RECEIVER	FAST_SENDER
3128.649	FAST_SENDER	N/A
3129.413	RECEIVER	FAST_SENDER
3131.823	FAST_SENDER	N/A
3137.490	RECEIVER	FAST_SENDER
3139.043	SLOW_SENDER1	N/A
3139.908	FAST_SENDER	N/A
3145.845	RECEIVER	FAST_SENDER
3148.286	FAST_SENDER	N/A
3153.153	SLOW_SENDER1	N/A
3154.468	RECEIVER	FAST_SENDER
3156.909	FAST_SENDER	N/A
3157.681	RECEIVER	FAST_SENDER
3160.101	FAST_SENDER	N/A
3166.306	RECEIVER	FAST_SENDER
3167.238	SLOW_SENDER1	N/A
3168.736	FAST_SENDER	N/A
3181.026	FAST_SENDER	N/A
3181.317	SLOW_SENDER1	N/A
3187.263	RECEIVER	FAST_SENDER
3189.692	FAST_SENDER	N/A
3190.476	RECEIVER	FAST_SENDER
3192.923	FAST_SENDER	N/A
3195.391	SLOW_SENDER1	N/A
3198.395	RECEIVER	FAST_SENDER
3200.804	FAST_SENDER	N/A
3201.598	RECEIVER	FAST_SENDER
3204.029	FAST_SENDER	N/A
3209.496	SLOW_SENDER1	N/A
3209.902	RECEIVER	FAST_SENDER
3217.311	FAST_SENDER	N/A
3218.104	RECEIVER	FAST_SENDER
3220.546	FAST_SENDER	N/A
3223.581	SLOW_SENDER1	N/A
3226.596	RECEIVER	FAST_SENDER
3229.032	FAST_SENDER	N/A
3229.781	RECEIVER	FAST_SENDER
3232.187	FAST_SENDER	N/A
3237.658	SLOW_SENDER1	N/A
3239.066	RECEIVER	FAST_SENDER
3241.507	FAST_SENDER	N/A
3242.313	RECEIVER	FAST_SENDER
3244.716	FAST_SENDER	N/A
3250.614	RECEIVER	FAST_SENDER
3251.730	SLOW_SENDER1	N/A
3252.518	RECEIVER	SLOW_SENDER1
3253.027	FAST_SENDER	N/A
3259.256	RECEIVER	FAST_SENDER
3261.677	FAST_SENDER	N/A
3262.466	RECEIVER	FAST_SENDER
3264.871	FAST_SENDER	N/A
3265.826	SLOW_SENDER1	N/A
3270.655	RECEIVER	FAST_SENDER
3273.070	FAST_SENDER	N/A
3273.814	RECEIVER	FAST_SENDER
3276.243	FAST_SENDER	N/A
3279.931	SLOW_SENDER1	N/A
3282.247	RECEIVER	FAST_SENDER
3284.659	FAST_SENDER	N/A
3285.416	RECEIVER	FAST_SENDER
3287.863	FAST_SENDER	N/A
3293.533	RECEIVER	FAST_SENDER
3294.022	SLOW_SENDER1	N/A
3295.944	FAST_SENDER	N/A
3302.085	RECEIVER	FAST_SENDER
3304.532	FAST_SENDER	N/A
3305.285	RECEIVER	FAST_SENDER
3307.708	FAST_SENDER	N/A
3308.115	SLOW_SENDER1	N/A
3313.555	RECEIVER	FAST_SENDER
3315.954	FAST_SENDER	N/A
3316.736	RECEIVER	FAST_SENDER
3319.168	FAST_SENDER	N/A
3322.212	SLOW_SENDER1	N/A
3324.883	RECEIVER	FAST_SENDER
3327.309	FAST_SENDER	N/A
3328.071	RECEIVER	FAST_SENDER
3330.487	FAST_SENDER	N/A
3336.273	RECEIVER	FAST_SENDER
3336.312	SLOW_SENDER1	N/A
3338.676	FAST_SENDER	N/A
3344.401	RECEIVER	FAST_SENDER
3346.835	FAST_SENDER	N/A
3350.407	SLOW_SENDER1	N/A
3352.703	RECEIVER	FAST_SENDER
3355.130	FAST_SENDER	N/A
3355.872	RECEIVER	FAST_SENDER
3358.305	FAST_SENDER	N/A
3364.346	RECEIVER	FAST_SENDER
3364.503	SLOW_SENDER1	N/A
3366.768	FAST_SENDER	N/A
3372.416	RECEIVER	FAST_SENDER
3374.842	FAST_SENDER	N/A
3375.619	RECEIVER	FAST_SENDER
3378.041	FAST_SENDER	N/A
3378.614	SLOW_SENDER1	N/A
3384.449	RECEIVER	FAST_SENDER
3386.857	FAST_SENDER	N/A
3387.607	RECEIVER	FAST_SENDER
3390.021	FAST_SENDER	N/A
3392.676	SLOW_SENDER1	N/A
3396.157	RECEIVER	FAST_SENDER
3398.583	FAST_SENDER	N/A
3399.335	RECEIVER	FAST_SENDER
3401.749	FAST_SENDER	N/A
3406.789	SLOW_SENDER1	N/A
3407.794	RECEIVER	FAST_SENDER
3410.239	FAST_SENDER	N/A
3411.007	RECEIVER	FAST_SENDER
3413.418	FAST_SENDER	N/A
3420.886	SLOW_SENDER1	N/A
3424.233	RECEIVER	FAST_SENDER
3426.644	FAST_SENDER	N/A
3432.410	RECEIVER	FAST_SENDER
3434.811	FAST_SENDER	N/A
3434.982	SLOW_SENDER1	N/A
3440.690	RECEIVER	FAST_SENDER
3443.096	FAST_SENDER	N/A
3448.938	RECEIVER	FAST_SENDER
3449.096	SLOW_SENDER1	N/A
3451.359	FAST_SENDER	N/A
3457.300	RECEIVER	FAST_SENDER
3459.737	FAST_SENDER	N/A
3460.505	RECEIVER	FAST_SENDER
3462.941	FAST_SENDER	N/A
3463.190	SLOW_SENDER1	N/A
3469.030	RECEIVER	FAST_SENDER
3471.452	FAST_SENDER	N/A
3472.217	RECEIVER	FAST_SENDER
3474.658	FAST_SENDER	N/A
3477.348	SLOW_SENDER1	N/A
3480.398	RECEIVER	FAST_SENDER
3482.801	FAST_SENDER	N/A
3483.552	RECEIVER	FAST_SENDER
3485.959	FAST_SENDER	N/A
3491.446	SLOW_SENDER1	N/A
3491.926	RECEIVER	FAST_SENDER
3498.513	FAST_SENDER	N/A
3499.231	RECEIVER	FAST_SENDER
3501.681	FAST_SENDER	N/A
3505.526	SLOW_SENDER1	N/A
3512.088	RECEIVER	FAST_SENDER
3514.498	FAST_SENDER	N/A
3519.621	SLOW_SENDER1	N/A
3520.953	RECEIVER	FAST_SENDER
3523.367	FAST_SENDER	N/A
3524.129	RECEIVER	FAST_SENDER
3526.535	FAST_SENDER	N/A
3533.722	SLOW_SENDER1	N/A
3537.328	RECEIVER	FAST_SENDER
3539.758	FAST_SENDER	N/A
3545.612	RECEIVER	FAST_SENDER
3547.837	SLOW_SENDER1	N/A
3548.031	FAST_SENDER	N/A
3554.459	RECEIVER	FAST_SENDER
3556.894	FAST_SENDER	N/A
3557.652	RECEIVER	FAST_SENDER
3560.085	FAST_SENDER	N/A
3561.906	SLOW_SENDER1	N/A
3566.676	RECEIVER	FAST_SENDER
3569.098	FAST_SENDER	N/A
3569.857	RECEIVER	FAST_SENDER
3572.293	FAST_SENDER	N/A
3575.971	SLOW_SENDER1	N/A
3577.832	RECEIVER	FAST_SENDER
3580.266	FAST_SENDER	N/A
3581.055	RECEIVER	FAST_SENDER
3583.471	FAST_SENDER	N/A
3589.190	RECEIVER	FAST_SENDER
3590.045	SLOW_SENDER1	N/A
3591.599	FAST_SENDER	N/A
3597.752	RECEIVER	FAST_SENDER
3600.154	FAST_SENDER	N/A
3600.965	RECEIVER	FAST_SENDER
3603.381	FAST_SENDER	N/A
3604.151	SLOW_SENDER1	N/A
3609.607	RECEIVER	FAST_SENDER
3612.027	FAST_SENDER	N/A
3612.773	RECEIVER	FAST_SENDER
3615.189	FAST_SENDER	N/A
3618.262	SLOW_SENDER1	N/A
3621.219	RECEIVER	FAST_SENDER
3623.652	FAST_SENDER	N/A
3624.397	RECEIVER	FAST_SENDER
3626.811	FAST_SENDER	N/A
3632.344	SLOW_SENDER1	N/A
3632.760	RECEIVER	FAST_SENDER
3635.172	FAST_SENDER	N/A
3635.921	RECEIVER	FAST_SENDER
3638.365	FAST_SENDER	N/A
3644.534	RECEIVER	FAST_SENDER
3646.409	SLOW_SENDER1	N/A
3646.961	FAST_SENDER	N/A
3653.200	RECEIVER	FAST_SENDER
3655.642	FAST_SENDER	N/A
3656.418	RECEIVER	FAST_SENDER
3658.859	FAST_SENDER	N/A
3660.502	SLOW_SENDER1	N/A
3664.664	RECEIVER	FAST_SENDER
3667.068	FAST_SENDER	N/A
3667.783	RECEIVER	FAST_SENDER
3670.193	FAST_SENDER	N/A
3674.566	SLOW_SENDER1	N/A
3676.526	RECEIVER	FAST_SENDER
3678.928	FAST_SENDER	N/A
3679.707	RECEIVER	FAST_SENDER
3682.148	FAST_SENDER	N/A
3688.203	RECEIVER	FAST_SENDER
3688.650	SLOW_SENDER1	N/A
3690.642	FAST_SENDER	N/A
3696.354	RECEIVER	FAST_SENDER
3698.778	FAST_SENDER	N/A
3702.755	SLOW_SENDER1	N/A
3704.362	RECEIVER	FAST_SENDER
3706.782	FAST_SENDER	N/A
3707.494	RECEIVER	FAST_SENDER
3709.920	FAST_SENDER	N/A
3715.575	RECEIVER	FAST_SENDER
3716.834	SLOW_SENDER1	N/A
3718.003	FAST_SENDER	N/A
3724.092	RECEIVER	FAST_SENDER
3726.530	FAST_SENDER	N/A
3730.923	SLOW_SENDER1	N/A
3739.401	FAST_SENDER	N/A
3745.025	SLOW_SENDER1	N/A
3745.227	RECEIVER	FAST_SENDER
3747.674	FAST_SENDER	N/A
3748.450	RECEIVER	FAST_SENDER
3750.893	FAST_SENDER	N/A
3759.111	SLOW_SENDER1	N/A
3761.754	RECEIVER	FAST_SENDER
3764.198	FAST_SENDER	N/A
3770.233	RECEIVER	FAST_SENDER
3772.649	FAST_SENDER	N/A
3773.200	SLOW_SENDER1	N/A
3779.118	RECEIVER	FAST_SENDER
3781.529	FAST_SENDER	N/A
3782.315	RECEIVER	FAST_SENDER
3787.289	SLOW_SENDER1	N/A
3789.931	FAST_SENDER	N/A
3790.674	RECEIVER	FAST_SENDER
3793.118	FAST_SENDER	N/A
3799.267	RECEIVER	FAST_SENDER
3801.384	SLOW_SENDER1	N/A
3801.673	FAST_SENDER	N/A
3802.124	RECEIVER	SLOW_SENDER1
3807.275	RECEIVER	FAST_SENDER
3809.685	FAST_SENDER	N/A
3815.475	SLOW_SENDER1	N/A
3815.792	RECEIVER	FAST_SENDER
3823.389	FAST_SENDER	N/A
3824.130	RECEIVER	FAST_SENDER
3826.569	FAST_SENDER	N/A
3829.561	SLOW_SENDER1	N/A
3832.318	RECEIVER	FAST_SENDER
3834.742	FAST_SENDER	N/A
3835.501	RECEIVER	FAST_SENDER
3837.947	FAST_SENDER	N/A
3843.669	SLOW_SENDER1	N/A
3843.796	RECEIVER	FAST_SENDER
3846.208	FAST_SENDER	N/A
3846.964	RECEIVER	FAST_SENDER
3849.400	FAST_SENDER	N/A
3855.601	RECEIVER	FAST_SENDER
3857.776	SLOW_SENDER1	N/A
3858.012	FAST_SENDER	N/A
3864.273	RECEIVER	FAST_SENDER
3866.722	FAST_SENDER	N/A
3867.476	RECEIVER	FAST_SENDER
3869.886	FAST_SENDER	N/A
3871.883	SLOW_SENDER1	N/A
3876.310	RECEIVER	FAST_SENDER
3878.713	FAST_SENDER	N/A
3879.474	RECEIVER	FAST_SENDER
3881.912	FAST_SENDER	N/A
3885.962	SLOW_SENDER1	N/A
3887.731	RECEIVER	FAST_SENDER
3890.133	FAST_SENDER	N/A
3890.897	RECEIVER	FAST_SENDER
3893.299	FAST_SENDER	N/A
3899.402	RECEIVER	FAST_SENDER
3900.032	SLOW_SENDER1	N/A
3901.844	FAST_SENDER	N/A
3907.648	RECEIVER	FAST_SENDER
3910.082	FAST_SENDER	N/A
3910.800	RECEIVER	FAST_SENDER
3913.248	FAST_SENDER	N/A
3914.121	SLOW_SENDER1	N/A
3919.335	RECEIVER	FAST_SENDER
3921.742	FAST_SENDER	N/A
3922.470	RECEIVER	FAST_SENDER
3924.904	FAST_SENDER	N/A
3928.214	SLOW_SENDER1	N/A
3930.804	RECEIVER	FAST_SENDER
3933.247	FAST_SENDER	N/A
3934.012	RECEIVER	FAST_SENDER
3936.424	FAST_SENDER	N/A
3942.326	RECEIVER	FAST_SENDER
3942.329	SLOW_SENDER1	N/A
3944.764	FAST_SENDER	N/A
3950.375	RECEIVER	FAST_SENDER
3952.816	FAST_SENDER	N/A
3953.609	RECEIVER	FAST_SENDER
3956.020	FAST_SENDER	N/A
3956.437	SLOW_SENDER1	N/A
3962.177	RECEIVER	FAST_SENDER
3964.602	FAST_SENDER	N/A
3965.334	RECEIVER	FAST_SENDER
3967.738	FAST_SENDER	N/A
3970.540	SLOW_SENDER1	N/A
3973.751	RECEIVER	FAST_SENDER
3976.199	FAST_SENDER	N/A
3977.004	RECEIVER	FAST_SENDER
3979.407	FAST_SENDER	N/A
3984.613	SLOW_SENDER1	N/A
3985.626	RECEIVER	FAST_SENDER
3988.047	FAST_SENDER	N/A
3988.843	RECEIVER	FAST_SENDER
3991.277	FAST_SENDER	N/A
3996.948	RECEIVER	FAST_SENDER
3998.697	SLOW_SENDER1	N/A
3999.398	FAST_SENDER	N/A
4005.290	RECEIVER	FAST_SENDER
4007.736	FAST_SENDER	N/A
4008.508	RECEIVER	FAST_SENDER
4010.945	FAST_SENDER	N/A
4012.807	SLOW_SENDER1	N/A
4016.997	RECEIVER	FAST_SENDER
4019.418	FAST_SENDER	N/A
4020.192	RECEIVER	FAST_SENDER
4022.610	FAST_SENDER	N/A
4027.370	SLOW_SENDER1	N/A
4028.844	RECEIVER	FAST_SENDER
4031.249	FAST_SENDER	N/A
4032.034	RECEIVER	FAST_SENDER
4034.452	FAST_SENDER	N/A
4040.440	RECEIVER	FAST_SENDER
4041.459	SLOW_SENDER1	N/A
4042.860	FAST_SENDER	N/A
4048.807	RECEIVER	FAST_SENDER
4051.247	FAST_SENDER	N/A
4051.974	RECEIVER	FAST_SENDER
4054.375	FAST_SENDER	N/A
4055.549	SLOW_SENDER1	N/A
4065.325	RECEIVER	FAST_SENDER
4067.758	FAST_SENDER	N/A
4069.649	SLOW_SENDER1	N/A
4073.930	RECEIVER	FAST_SENDER
4076.370	FAST_SENDER	N/A
4082.245	RECEIVER	FAST_SENDER
4083.755	SLOW_SENDER1	N/A
4084.682	FAST_SENDER	N/A
4090.633	RECEIVER	FAST_SENDER
4093.056	FAST_SENDER	N/A
4097.857	SLOW_SENDER1	N/A
4099.225	RECEIVER	FAST_SENDER
4101.644	FAST_SENDER	N/A
4102.420	RECEIVER	FAST_SENDER
4104.835	FAST_SENDER	N/A
4111.167	RECEIVER	FAST_SENDER
4111.962	SLOW_SENDER1	N/A
4113.609	FAST_SENDER	N/A
4119.694	RECEIVER	FAST_SENDER
4122.096	FAST_SENDER	N/A
4122.848	RECEIVER	FAST_SENDER
4125.286	FAST_SENDER	N/A
4126.041	SLOW_SENDER1	N/A
4131.341	RECEIVER	FAST_SENDER
4133.751	FAST_SENDER	N/A
4134.502	RECEIVER	FAST_SENDER
4136.951	FAST_SENDER	N/A
4140.106	SLOW_SENDER1	N/A
4142.822	RECEIVER	FAST_SENDER
4145.232	FAST_SENDER	N/A
4145.999	RECEIVER	FAST_SENDER
4148.442	FAST_SENDER	N/A
4154.182	RECEIVER	FAST_SENDER
4154.210	SLOW_SENDER1	N/A
4156.610	FAST_SENDER	N/A
4162.423	RECEIVER	FAST_SENDER
4164.857	FAST_SENDER	N/A
4165.645	RECEIVER	FAST_SENDER
4168.045	FAST_SENDER	N/A
4168.322	SLOW_SENDER1	N/A
4173.943	RECEIVER	FAST_SENDER
4176.378	FAST_SENDER	N/A
4177.143	RECEIVER	FAST_SENDER
4179.572	FAST_SENDER	N/A
4182.401	SLOW_SENDER1	N/A
4185.498	RECEIVER	FAST_SENDER
4187.937	FAST_SENDER	N/A
4188.707	RECEIVER	FAST_SENDER
4191.111	FAST_SENDER	N/A
4196.507	SLOW_SENDER1	N/A
4196.797	RECEIVER	FAST_SENDER
4204.110	FAST_SENDER	N/A
4204.879	RECEIVER	FAST_SENDER
4207.317	FAST_SENDER	N/A
4210.617	SLOW_SENDER1	N/A
4213.628	RECEIVER	FAST_SENDER
4216.042	FAST_SENDER	N/A
4216.816	RECEIVER	FAST_SENDER
4219.264	FAST_SENDER	N/A
4224.711	SLOW_SENDER1	N/A
4226.012	RECEIVER	FAST_SENDER
4228.422	FAST_SENDER	N/A
4229.139	RECEIVER	FAST_SENDER
4231.552	FAST_SENDER	N/A
4237.672	RECEIVER	FAST_SENDER
4238.799	SLOW_SENDER1	N/A
4240.114	FAST_SENDER	N/A
4246.015	RECEIVER	FAST_SENDER
4248.457	FAST_SENDER	N/A
4249.200	RECEIVER	FAST_SENDER
4251.621	FAST_SENDER	N/A
4252.892	SLOW_SENDER1	N/A
4262.283	RECEIVER	FAST_SENDER
4264.725	FAST_SENDER	N/A
4266.990	SLOW_SENDER1	N/A
4271.396	RECEIVER	FAST_SENDER
4278.083	FAST_SENDER	N/A
4281.097	SLOW_SENDER1	N/A
4283.867	RECEIVER	FAST_SENDER
4286.269	FAST_SENDER	N/A
4287.033	RECEIVER	FAST_SENDER
4289.433	FAST_SENDER	N/A
4295.192	SLOW_SENDER1	N/A
4295.322	RECEIVER	FAST_SENDER
4297.745	FAST_SENDER	N/A
4298.531	RECEIVER	FAST_SENDER
4300.961	FAST_SENDER	N/A
4306.528	RECEIVER	FAST_SENDER
4308.970	FAST_SENDER	N/A
4309.302	SLOW_SENDER1	N/A
4309.744	RECEIVER	FAST_SENDER
4312.149	FAST_SENDER	N/A
4318.028	RECEIVER	FAST_SENDER
4320.452	FAST_SENDER	N/A
4321.226	RECEIVER	FAST_SENDER
4323.410	SLOW_SENDER1	N/A
4323.667	FAST_SENDER	N/A
4329.459	RECEIVER	FAST_SENDER
4331.888	FAST_SENDER	N/A
4332.604	RECEIVER	FAST_SENDER
4335.010	FAST_SENDER	N/A
4337.509	SLOW_SENDER1	N/A
4340.641	RECEIVER	FAST_SENDER
4343.041	FAST_SENDER	N/A
4343.809	RECEIVER	FAST_SENDER
4346.226	FAST_SENDER	N/A
4351.602	SLOW_SENDER1	N/A
4352.181	RECEIVER	FAST_SENDER
4354.627	FAST_SENDER	N/A
4355.354	RECEIVER	FAST_SENDER
4357.758	FAST_SENDER	N/A
4363.293	RECEIVER	FAST_SENDER
4365.743	FAST_SENDER	N/A
4366.509	RECEIVER	FAST_SENDER
4366.648	SLOW_SENDER1	N/A
4368.925	FAST_SENDER	N/A
4375.086	RECEIVER	FAST_SENDER
4377.517	FAST_SENDER	N/A
4378.236	RECEIVER	FAST_SENDER
4380.667	FAST_SENDER	N/A
4380.744	SLOW_SENDER1	N/A
4386.661	RECEIVER	FAST_SENDER
4389.111	FAST_SENDER	N/A
4389.864	RECEIVER	FAST_SENDER
4392.281	FAST_SENDER	N/A
4395.307	SLOW_SENDER1	N/A
4398.198	RECEIVER	FAST_SENDER
4400.611	FAST_SENDER	N/A
4401.372	RECEIVER	FAST_SENDER
4403.812	FAST_SENDER	N/A
4409.415	SLOW_SENDER1	N/A
4409.839	RECEIVER	FAST_SENDER
4417.246	FAST_SENDER	N/A
4418.028	RECEIVER	FAST_SENDER
4420.435	FAST_SENDER	N/A
4423.503	SLOW_SENDER1	N/A
4426.570	RECEIVER	FAST_SENDER
4428.989	FAST_SENDER	N/A
4429.756	RECEIVER	FAST_SENDER
4432.167	FAST_SENDER	N/A
4437.591	SLOW_SENDER1	N/A
4438.253	RECEIVER	FAST_SENDER
4440.661	FAST_SENDER	N/A
4441.455	RECEIVER	FAST_SENDER
4443.878	FAST_SENDER	N/A
4449.863	RECEIVER	FAST_SENDER
4452.154	SLOW_SENDER1	N/A
4452.265	FAST_SENDER	N/A
4458.883	RECEIVER	FAST_SENDER
4461.295	FAST_SENDER	N/A
4466.242	SLOW_SENDER1	N/A
4473.707	FAST_SENDER	N/A
4479.384	RECEIVER	FAST_SENDER
4480.304	SLOW_SENDER1	N/A
4481.082	RECEIVER	SLOW_SENDER1
4481.796	FAST_SENDER	N/A
4487.787	RECEIVER	FAST_SENDER
4490.201	FAST_SENDER	N/A
4494.416	SLOW_SENDER1	N/A
4496.293	RECEIVER	FAST_SENDER
4498.710	FAST_SENDER	N/A
4499.440	RECEIVER	FAST_SENDER
4501.854	FAST_SENDER	N/A
4507.878	RECEIVER	FAST_SENDER
4508.498	SLOW_SENDER1	N/A
4510.301	FAST_SENDER	N/A
4516.363	RECEIVER	FAST_SENDER
4518.807	FAST_SENDER	N/A
4522.602	SLOW_SENDER1	N/A
4524.902	RECEIVER	FAST_SENDER
4527.325	FAST_SENDER	N/A
4528.116	RECEIVER	FAST_SENDER
4530.528	FAST_SENDER	N/A
4536.192	RECEIVER	FAST_SENDER
4536.710	SLOW_SENDER1	N/A
4538.613	FAST_SENDER	N/A
4544.563	RECEIVER	FAST_SENDER
4546.992	FAST_SENDER	N/A
4547.743	RECEIVER	FAST_SENDER
4550.182	FAST_SENDER	N/A
4550.791	SLOW_SENDER1	N/A
4561.028	RECEIVER	FAST_SENDER
4563.452	FAST_SENDER	N/A
4564.876	SLOW_SENDER1	N/A
4569.923	RECEIVER	FAST_SENDER
4572.342	FAST_SENDER	N/A
4578.240	RECEIVER	FAST_SENDER
4578.975	SLOW_SENDER1	N/A
4580.673	FAST_SENDER	N/A
4586.561	RECEIVER	FAST_SENDER
4589.000	FAST_SENDER	N/A
4589.785	RECEIVER	FAST_SENDER
4592.201	FAST_SENDER	N/A
4593.083	SLOW_SENDER1	N/A
4598.267	RECEIVER	FAST_SENDER
4600.693	FAST_SENDER	N/A
4601.447	RECEIVER	FAST_SENDER
4607.150	SLOW_SENDER1	N/A
4608.929	FAST_SENDER	N/A
4614.947	RECEIVER	FAST_SENDER
4617.351	FAST_SENDER	N/A
4621.247	SLOW_SENDER1	N/A
4623.120	RECEIVER	FAST_SENDER
4625.532	FAST_SENDER	N/A
4626.282	RECEIVER	FAST_SENDER
4628.701	FAST_SENDER	N/A
4634.873	RECEIVER	FAST_SENDER
4635.361	SLOW_SENDER1	N/A
4637.299	FAST_SENDER	N/A
4643.091	RECEIVER	FAST_SENDER
4645.512	FAST_SENDER	N/A
4646.268	RECEIVER	FAST_SENDER
4648.672	FAST_SENDER	N/A
4649.466	SLOW_SENDER1	N/A
4654.928	RECEIVER	FAST_SENDER
4657.368	FAST_SENDER	N/A
4658.134	RECEIVER	FAST_SENDER
4660.568	FAST_SENDER	N/A
4663.581	SLOW_SENDER1	N/A
4666.696	RECEIVER	FAST_SENDER
4669.105	FAST_SENDER	N/A
4669.861	RECEIVER	FAST_SENDER
4672.291	FAST_SENDER	N/A
4677.655	SLOW_SENDER1	N/A
4677.956	RECEIVER	FAST_SENDER
4685.252	FAST_SENDER	N/A
4685.987	RECEIVER	FAST_SENDER
4691.756	SLOW_SENDER1	N/A
4693.492	FAST_SENDER	N/A
4699.511	RECEIVER	FAST_SENDER
4701.928	FAST_SENDER	N/A
4702.670	RECEIVER	FAST_SENDER
4705.119	FAST_SENDER	N/A
4705.850	SLOW_SENDER1	N/A
4710.679	RECEIVER	FAST_SENDER
4713.112	FAST_SENDER	N/A
4713.890	RECEIVER	FAST_SENDER
4716.322	FAST_SENDER	N/A
4719.942	SLOW_SENDER1	N/A
4722.393	RECEIVER	FAST_SENDER
4724.811	FAST_SENDER	N/A
4725.571	RECEIVER	FAST_SENDER
4728.008	FAST_SENDER	N/A
4733.899	RECEIVER	FAST_SENDER
4734.005	SLOW_SENDER1	N/A
4736.304	FAST_SENDER	N/A
4742.199	RECEIVER	FAST_SENDER
4744.644	FAST_SENDER	N/A
4745.387	RECEIVER	FAST_SENDER
4747.790	FAST_SENDER	N/A
4748.082	SLOW_SENDER1	N/A
4753.838	RECEIVER	FAST_SENDER
4756.282	FAST_SENDER	N/A
4757.056	RECEIVER	FAST_SENDER
4759.496	FAST_SENDER	N/A
4762.182	SLOW_SENDER1	N/A
4765.170	RECEIVER	FAST_SENDER
4767.610	FAST_SENDER	N/A
4768.382	RECEIVER	FAST_SENDER
4770.790	FAST_SENDER	N/A
4776.292	SLOW_SENDER1	N/A
4776.611	RECEIVER	FAST_SENDER
4784.014	FAST_SENDER	N/A
4784.751	RECEIVER	FAST_SENDER
4787.158	FAST_SENDER	N/A
4790.390	SLOW_SENDER1	N/A
4793.007	RECEIVER	FAST_SENDER
4795.442	FAST_SENDER	N/A
4796.235	RECEIVER	FAST_SENDER
4798.644	FAST_SENDER	N/A
4804.453	SLOW_SENDER1	N/A
4804.519	RECEIVER	FAST_SENDER
4806.930	FAST_SENDER	N/A
4812.630	RECEIVER	FAST_SENDER
4815.052	FAST_SENDER	N/A
4815.791	RECEIVER	FAST_SENDER
4818.209	FAST_SENDER	N/A
4818.519	SLOW_SENDER1	N/A
4824.217	RECEIVER	FAST_SENDER
4826.621	FAST_SENDER	N/A
4827.365	RECEIVER	FAST_SENDER
4829.778	FAST_SENDER	N/A
4832.615	SLOW_SENDER1	N/A
4839.738	RECEIVER	FAST_SENDER
4842.157	FAST_SENDER	N/A
4846.715	SLOW_SENDER1	N/A
4848.284	RECEIVER	FAST_SENDER
4850.701	FAST_SENDER	N/A
4856.629	RECEIVER	FAST_SENDER
4859.074	FAST_SENDER	N/A
4859.840	RECEIVER	FAST_SENDER
4860.832	SLOW_SENDER1	N/A
4862.246	FAST_SENDER	N/A
4868.116	RECEIVER	FAST_SENDER
4870.526	FAST_SENDER	N/A
4871.254	RECEIVER	FAST_SENDER
4873.697	FAST_SENDER	N/A
4874.919	SLOW_SENDER1	N/A
4879.592	RECEIVER	FAST_SENDER
4881.996	FAST_SENDER	N/A
4882.755	RECEIVER	FAST_SENDER
4885.164	FAST_SENDER	N/A
4889.011	SLOW_SENDER1	N/A
4890.650	RECEIVER	FAST_SENDER
4893.080	FAST_SENDER	N/A
4893.809	RECEIVER	FAST_SENDER
4896.212	FAST_SENDER	N/A
4902.265	RECEIVER	FAST_SENDER
4903.111	SLOW_SENDER1	N/A
4904.701	FAST_SENDER	N/A
4910.553	RECEIVER	FAST_SENDER
4912.955	FAST_SENDER	N/A
4913.743	RECEIVER	FAST_SENDER
4916.158	FAST_SENDER	N/A
4917.176	SLOW_SENDER1	N/A
4922.200	RECEIVER	FAST_SENDER
4924.632	FAST_SENDER	N/A
4925.391	RECEIVER	FAST_SENDER
4927.806	FAST_SENDER	N/A
4931.265	SLOW_SENDER1	N/A
4934.154	RECEIVER	FAST_SENDER
4936.591	FAST_SENDER	N/A
4937.382	RECEIVER	FAST_SENDER
4939.801	FAST_SENDER	N/A
4945.363	SLOW_SENDER1	N/A
4945.734	RECEIVER	FAST_SENDER
4952.872	FAST_SENDER	N/A
4955.149	RECEIVER	FAST_SENDER
4957.567	FAST_SENDER	N/A
4959.433	SLOW_SENDER1	N/A
4963.498	RECEIVER	FAST_SENDER
4965.912	FAST_SENDER	N/A
4971.820	RECEIVER	FAST_SENDER
4973.533	SLOW_SENDER1	N/A
4974.250	FAST_SENDER	N/A
4985.226	RECEIVER	FAST_SENDER
4987.624	SLOW_SENDER1	N/A
4987.663	FAST_SENDER	N/A
4994.436	RECEIVER	FAST_SENDER
4996.868	FAST_SENDER	N/A
5001.700	SLOW_SENDER1	N/A
5003.011	RECEIVER	FAST_SENDER
5005.458	FAST_SENDER	N/A
5006.250	RECEIVER	FAST_SENDER
5008.686	FAST_SENDER	N/A
5014.578	RECEIVER	FAST_SENDER
5015.788	SLOW_SENDER1	N/A
5016.998	FAST_SENDER	N/A
5022.918	RECEIVER	FAST_SENDER
5025.355	FAST_SENDER	N/A
5029.891	SLOW_SENDER1	N/A
5031.619	RECEIVER	FAST_SENDER
5034.050	FAST_SENDER	N/A
5034.791	RECEIVER	FAST_SENDER
5037.221	FAST_SENDER	N/A
5043.227	RECEIVER	FAST_SENDER
5044.004	SLOW_SENDER1	N/A
5045.650	FAST_SENDER	N/A
5058.102	SLOW_SENDER1	N/A
5058.327	FAST_SENDER	N/A
5064.522	RECEIVER	FAST_SENDER
5066.943	FAST_SENDER	N/A
5072.190	SLOW_SENDER1	N/A
5072.908	RECEIVER	FAST_SENDER
5075.350	FAST_SENDER	N/A
5076.153	RECEIVER	FAST_SENDER
5078.554	FAST_SENDER	N/A
5084.578	RECEIVER	FAST_SENDER
5086.748	SLOW_SENDER1	N/A
5087.021	FAST_SENDER	N/A
5087.490	RECEIVER	SLOW_SENDER1
5093.230	RECEIVER	FAST_SENDER
5095.645	FAST_SENDER	N/A
5100.839	SLOW_SENDER1	N/A
5101.791	RECEIVER	FAST_SENDER
5104.204	FAST_SENDER	N/A
5105.009	RECEIVER	FAST_SENDER
5107.437	FAST_SENDER	N/A
5113.003	RECEIVER	FAST_SENDER
5114.933	SLOW_SENDER1	N/A
5115.403	FAST_SENDER	N/A
5121.161	RECEIVER	FAST_SENDER
5123.578	FAST_SENDER	N/A
5129.033	SLOW_SENDER1	N/A
5134.289	RECEIVER	FAST_SENDER
5136.698	FAST_SENDER	N/A
5142.570	RECEIVER	FAST_SENDER
5143.586	SLOW_SENDER1	N/A
5145.010	FAST_SENDER	N/A
5151.199	RECEIVER	FAST_SENDER
5153.644	FAST_SENDER	N/A
5154.428	RECEIVER	FAST_SENDER
5156.871	FAST_SENDER	N/A
5157.658	SLOW_SENDER1	N/A
5162.813	RECEIVER	FAST_SENDER
5165.237	FAST_SENDER	N/A
5166.000	RECEIVER	FAST_SENDER
5168.426	FAST_SENDER	N/A
5171.732	SLOW_SENDER1	N/A
5174.009	RECEIVER	FAST_SENDER
5176.428	FAST_SENDER	N/A
5177.149	RECEIVER	FAST_SENDER
5179.552	FAST_SENDER	N/A
5185.458	RECEIVER	FAST_SENDER
5185.841	SLOW_SENDER1	N/A
5187.872	FAST_SENDER	N/A
5193.940	RECEIVER	FAST_SENDER
5196.352	FAST_SENDER	N/A
5197.112	RECEIVER	FAST_SENDER
5199.536	FAST_SENDER	N/A
5199.925	SLOW_SENDER1	N/A
5205.428	RECEIVER	FAST_SENDER
5207.841	FAST_SENDER	N/A
5208.583	RECEIVER	FAST_SENDER
5210.992	FAST_SENDER	N/A
5213.995	SLOW_SENDER1	N/A
5217.216	RECEIVER	FAST_SENDER
5219.634	FAST_SENDER	N/A
5220.435	RECEIVER	FAST_SENDER
5222.844	FAST_SENDER	N/A
5228.098	SLOW_SENDER1	N/A
5228.514	RECEIVER	FAST_SENDER
5235.657	FAST_SENDER	N/A
5236.423	RECEIVER	FAST_SENDER
5238.831	FAST_SENDER	N/A
5242.212	SLOW_SENDER1	N/A
5248.880	RECEIVER	FAST_SENDER
5251.309	FAST_SENDER	N/A
5256.300	SLOW_SENDER1	N/A
5257.609	RECEIVER	FAST_SENDER
5260.041	FAST_SENDER	N/A
5266.305	RECEIVER	FAST_SENDER
5268.722	FAST_SENDER	N/A
5269.520	RECEIVER	FAST_SENDER
5270.382	SLOW_SENDER1	N/A
5271.921	FAST_SENDER	N/A
5277.620	RECEIVER	FAST_SENDER
5280.027	FAST_SENDER	N/A
5280.787	RECEIVER	FAST_SENDER
5284.485	SLOW_SENDER1	N/A
5288.522	FAST_SENDER	N/A
5289.294	RECEIVER	FAST_SENDER
5291.726	FAST_SENDER	N/A
5297.447	RECEIVER	FAST_SENDER
5298.575	SLOW_SENDER1	N/A
5299.893	FAST_SENDER	N/A
5305.674	RECEIVER	FAST_SENDER
5308.102	FAST_SENDER	N/A
5312.638	SLOW_SENDER1	N/A
5313.864	RECEIVER	FAST_SENDER
5316.269	FAST_SENDER	N/A
5317.037	RECEIVER	FAST_SENDER
5319.438	FAST_SENDER	N/A
5325.345	RECEIVER	FAST_SENDER
5326.733	SLOW_SENDER1	N/A
5327.768	FAST_SENDER	N/A
5333.438	RECEIVER	FAST_SENDER
5335.877	FAST_SENDER	N/A
5340.845	SLOW_SENDER1	N/A
5342.390	RECEIVER	FAST_SENDER
5344.824	FAST_SENDER	N/A
5345.617	RECEIVER	FAST_SENDER
5348.038	FAST_SENDER	N/A
5353.862	RECEIVER	FAST_SENDER
5354.919	SLOW_SENDER1	N/A
5356.281	FAST_SENDER	N/A
5362.378	RECEIVER	FAST_SENDER
5364.790	FAST_SENDER	N/A
5365.519	RECEIVER	FAST_SENDER
5367.947	FAST_SENDER	N/A
5369.007	SLOW_SENDER1	N/A
5373.953	RECEIVER	FAST_SENDER
5376.389	FAST_SENDER	N/A
5377.155	RECEIVER	FAST_SENDER
5379.559	FAST_SENDER	N/A
5383.096	SLOW_SENDER1	N/A
5385.836	RECEIVER	FAST_SENDER
5388.264	FAST_SENDER	N/A
5389.034	RECEIVER	FAST_SENDER
5396.767	FAST_SENDER	N/A
5397.206	SLOW_SENDER1	N/A
5397.496	RECEIVER	FAST_SENDER
5405.296	FAST_SENDER	N/A
5410.989	RECEIVER	FAST_SENDER
5411.306	SLOW_SENDER1	N/A
5413.424	FAST_SENDER	N/A
5419.397	RECEIVER	FAST_SENDER
5421.803	FAST_SENDER	N/A
5425.399	SLOW_SENDER1	N/A
5427.682	RECEIVER	FAST_SENDER
5430.084	FAST_SENDER	N/A
5430.859	RECEIVER	FAST_SENDER
5433.291	FAST_SENDER	N/A
5439.499	SLOW_SENDER1	N/A
5439.619	RECEIVER	FAST_SENDER
5442.042	FAST_SENDER	N/A
5442.770	RECEIVER	FAST_SENDER
5445.211	FAST_SENDER	N/A
5451.053	RECEIVER	FAST_SENDER
5453.466	FAST_SENDER	N/A
5453.597	SLOW_SENDER1	N/A
5466.177	FAST_SENDER	N/A
5468.178	SLOW_SENDER1	N/A
5472.531	RECEIVER	FAST_SENDER
5474.952	FAST_SENDER	N/A
5475.721	RECEIVER	FAST_SENDER
5482.275	SLOW_SENDER1	N/A
5483.666	FAST_SENDER	N/A
5489.294	RECEIVER	FAST_SENDER
5491.696	FAST_SENDER	N/A
5492.451	RECEIVER	FAST_SENDER
5494.877	FAST_SENDER	N/A
5496.385	SLOW_SENDER1	N/A
5500.664	RECEIVER	FAST_SENDER
5503.084	FAST_SENDER	N/A
5503.849	RECEIVER	FAST_SENDER
5506.296	FAST_SENDER	N/A
5510.499	SLOW_SENDER1	N/A
5512.094	RECEIVER	FAST_SENDER
5514.516	FAST_SENDER	N/A
5515.330	RECEIVER	FAST_SENDER
5517.757	FAST_SENDER	N/A
5523.730	RECEIVER	FAST_SENDER
5524.577	SLOW_SENDER1	N/A
5525.356	RECEIVER	SLOW_SENDER1
5526.179	FAST_SENDER	N/A
5532.109	RECEIVER	FAST_SENDER
5534.534	FAST_SENDER	N/A
5535.296	RECEIVER	FAST_SENDER
[truncated: 10,940 more rows]
