# Supplementary material for: CATO: Wake-Up reCeiver-bAsed communicaTiOn for Batteryless Devices
Source: Sensors (Basel). 2025 Nov 7;25(22):6813. doi: 10.3390/s25226813 (PMC12655924; doi:10.3390/s25226813)
Supplement: Supplementary file 1 [file sensors-25-06813-s001.zip › File S1_Experimental_and_Simulation_Data/simulation/capsweep/cap5/mac_competing_nodes_link_reserve.csv]

time_s	node_id	received_from
2.700	FAST_SENDER	N/A
2.700	SLOW_SENDER1	N/A
3.434	RECEIVER	SLOW_SENDER1
5.408	RECEIVER	FAST_SENDER
7.849	FAST_SENDER	N/A
8.632	RECEIVER	FAST_SENDER
10.880	SLOW_SENDER1	N/A
11.066	FAST_SENDER	N/A
18.934	FAST_SENDER	N/A
23.976	RECEIVER	FAST_SENDER
24.524	SLOW_SENDER1	N/A
25.331	RECEIVER	SLOW_SENDER1
26.412	FAST_SENDER	N/A
27.138	RECEIVER	FAST_SENDER
29.584	FAST_SENDER	N/A
37.600	FAST_SENDER	N/A
38.609	SLOW_SENDER1	N/A
42.987	RECEIVER	FAST_SENDER
45.418	FAST_SENDER	N/A
46.209	RECEIVER	FAST_SENDER
48.654	FAST_SENDER	N/A
49.456	RECEIVER	FAST_SENDER
51.862	FAST_SENDER	N/A
52.584	RECEIVER	FAST_SENDER
52.699	SLOW_SENDER1	N/A
54.993	FAST_SENDER	N/A
62.090	FAST_SENDER	N/A
65.742	RECEIVER	FAST_SENDER
66.784	SLOW_SENDER1	N/A
69.489	FAST_SENDER	N/A
70.245	RECEIVER	FAST_SENDER
72.691	FAST_SENDER	N/A
73.475	RECEIVER	FAST_SENDER
75.905	FAST_SENDER	N/A
79.109	FAST_SENDER	N/A
80.880	SLOW_SENDER1	N/A
86.797	FAST_SENDER	N/A
88.966	RECEIVER	FAST_SENDER
91.388	FAST_SENDER	N/A
92.129	RECEIVER	FAST_SENDER
94.569	FAST_SENDER	N/A
94.990	SLOW_SENDER1	N/A
95.357	RECEIVER	FAST_SENDER
99.453	FAST_SENDER	N/A
100.238	RECEIVER	FAST_SENDER
102.644	FAST_SENDER	N/A
109.079	SLOW_SENDER1	N/A
110.237	FAST_SENDER	N/A
115.560	RECEIVER	FAST_SENDER
117.993	FAST_SENDER	N/A
118.786	RECEIVER	FAST_SENDER
121.208	FAST_SENDER	N/A
121.948	RECEIVER	FAST_SENDER
123.168	SLOW_SENDER1	N/A
123.909	RECEIVER	SLOW_SENDER1
124.385	FAST_SENDER	N/A
132.072	FAST_SENDER	N/A
137.260	SLOW_SENDER1	N/A
137.677	RECEIVER	FAST_SENDER
139.914	FAST_SENDER	N/A
140.647	RECEIVER	FAST_SENDER
143.052	FAST_SENDER	N/A
143.854	RECEIVER	FAST_SENDER
146.295	FAST_SENDER	N/A
147.044	RECEIVER	FAST_SENDER
149.450	FAST_SENDER	N/A
151.325	SLOW_SENDER1	N/A
151.718	RECEIVER	FAST_SENDER
155.960	FAST_SENDER	N/A
159.117	FAST_SENDER	N/A
165.413	SLOW_SENDER1	N/A
167.304	FAST_SENDER	N/A
169.611	RECEIVER	FAST_SENDER
173.734	FAST_SENDER	N/A
174.535	RECEIVER	FAST_SENDER
178.563	FAST_SENDER	N/A
179.480	SLOW_SENDER1	N/A
186.144	FAST_SENDER	N/A
191.516	RECEIVER	FAST_SENDER
193.570	SLOW_SENDER1	N/A
193.940	FAST_SENDER	N/A
194.331	RECEIVER	SLOW_SENDER1
196.068	RECEIVER	FAST_SENDER
198.473	FAST_SENDER	N/A
201.656	FAST_SENDER	N/A
207.848	SLOW_SENDER1	N/A
209.426	FAST_SENDER	N/A
211.915	RECEIVER	FAST_SENDER
214.356	FAST_SENDER	N/A
215.084	RECEIVER	FAST_SENDER
217.486	FAST_SENDER	N/A
218.279	RECEIVER	FAST_SENDER
220.696	FAST_SENDER	N/A
221.469	RECEIVER	FAST_SENDER
221.947	SLOW_SENDER1	N/A
223.888	FAST_SENDER	N/A
231.482	FAST_SENDER	N/A
235.444	RECEIVER	FAST_SENDER
236.035	SLOW_SENDER1	N/A
236.810	RECEIVER	SLOW_SENDER1
237.881	FAST_SENDER	N/A
238.657	RECEIVER	FAST_SENDER
241.088	FAST_SENDER	N/A
248.474	FAST_SENDER	N/A
250.143	SLOW_SENDER1	N/A
253.804	RECEIVER	FAST_SENDER
256.238	FAST_SENDER	N/A
256.992	RECEIVER	FAST_SENDER
259.397	FAST_SENDER	N/A
260.180	RECEIVER	FAST_SENDER
262.614	FAST_SENDER	N/A
263.414	RECEIVER	FAST_SENDER
264.238	SLOW_SENDER1	N/A
265.849	FAST_SENDER	N/A
273.026	FAST_SENDER	N/A
276.946	RECEIVER	FAST_SENDER
278.324	SLOW_SENDER1	N/A
279.389	FAST_SENDER	N/A
286.684	FAST_SENDER	N/A
292.351	RECEIVER	FAST_SENDER
292.394	SLOW_SENDER1	N/A
293.167	RECEIVER	SLOW_SENDER1
294.783	FAST_SENDER	N/A
295.523	RECEIVER	FAST_SENDER
297.940	FAST_SENDER	N/A
298.719	RECEIVER	FAST_SENDER
301.119	FAST_SENDER	N/A
306.487	SLOW_SENDER1	N/A
308.665	FAST_SENDER	N/A
314.255	RECEIVER	FAST_SENDER
316.662	FAST_SENDER	N/A
317.422	RECEIVER	FAST_SENDER
319.842	FAST_SENDER	N/A
320.556	SLOW_SENDER1	N/A
320.565	RECEIVER	FAST_SENDER
321.280	RECEIVER	SLOW_SENDER1
322.967	FAST_SENDER	N/A
330.852	FAST_SENDER	N/A
334.661	SLOW_SENDER1	N/A
336.121	RECEIVER	FAST_SENDER
338.567	FAST_SENDER	N/A
339.315	RECEIVER	FAST_SENDER
341.736	FAST_SENDER	N/A
342.546	RECEIVER	FAST_SENDER
344.976	FAST_SENDER	N/A
345.734	RECEIVER	FAST_SENDER
348.163	FAST_SENDER	N/A
348.731	SLOW_SENDER1	N/A
348.875	RECEIVER	FAST_SENDER
351.281	FAST_SENDER	N/A
352.093	RECEIVER	FAST_SENDER
354.504	FAST_SENDER	N/A
357.700	FAST_SENDER	N/A
362.803	SLOW_SENDER1	N/A
365.044	FAST_SENDER	N/A
367.446	RECEIVER	FAST_SENDER
369.880	FAST_SENDER	N/A
370.672	RECEIVER	FAST_SENDER
373.104	FAST_SENDER	N/A
373.847	RECEIVER	FAST_SENDER
376.256	FAST_SENDER	N/A
376.890	SLOW_SENDER1	N/A
377.029	RECEIVER	FAST_SENDER
379.471	FAST_SENDER	N/A
380.231	RECEIVER	FAST_SENDER
382.664	FAST_SENDER	N/A
385.847	FAST_SENDER	N/A
390.974	SLOW_SENDER1	N/A
393.679	FAST_SENDER	N/A
396.221	RECEIVER	FAST_SENDER
398.641	FAST_SENDER	N/A
399.408	RECEIVER	FAST_SENDER
401.850	FAST_SENDER	N/A
402.604	RECEIVER	FAST_SENDER
405.035	FAST_SENDER	N/A
405.086	SLOW_SENDER1	N/A
405.804	RECEIVER	FAST_SENDER
408.223	FAST_SENDER	N/A
409.003	RECEIVER	FAST_SENDER
411.415	FAST_SENDER	N/A
414.634	FAST_SENDER	N/A
419.669	SLOW_SENDER1	N/A
422.256	FAST_SENDER	N/A
424.652	RECEIVER	FAST_SENDER
427.055	FAST_SENDER	N/A
427.846	RECEIVER	FAST_SENDER
430.255	FAST_SENDER	N/A
431.006	RECEIVER	FAST_SENDER
433.438	FAST_SENDER	N/A
433.786	SLOW_SENDER1	N/A
434.193	RECEIVER	FAST_SENDER
438.420	FAST_SENDER	N/A
441.615	FAST_SENDER	N/A
447.851	SLOW_SENDER1	N/A
449.576	FAST_SENDER	N/A
451.870	RECEIVER	FAST_SENDER
454.296	FAST_SENDER	N/A
455.032	RECEIVER	FAST_SENDER
457.467	FAST_SENDER	N/A
458.261	RECEIVER	FAST_SENDER
460.692	FAST_SENDER	N/A
461.433	RECEIVER	FAST_SENDER
461.939	SLOW_SENDER1	N/A
463.878	FAST_SENDER	N/A
471.217	FAST_SENDER	N/A
476.025	SLOW_SENDER1	N/A
479.428	FAST_SENDER	N/A
486.823	FAST_SENDER	N/A
487.576	RECEIVER	FAST_SENDER
490.017	FAST_SENDER	N/A
490.087	SLOW_SENDER1	N/A
490.797	RECEIVER	FAST_SENDER
493.211	FAST_SENDER	N/A
494.007	RECEIVER	FAST_SENDER
496.456	FAST_SENDER	N/A
497.202	RECEIVER	FAST_SENDER
499.637	FAST_SENDER	N/A
500.362	RECEIVER	FAST_SENDER
502.802	FAST_SENDER	N/A
504.674	SLOW_SENDER1	N/A
510.358	FAST_SENDER	N/A
515.953	RECEIVER	FAST_SENDER
518.371	FAST_SENDER	N/A
518.769	SLOW_SENDER1	N/A
519.154	RECEIVER	FAST_SENDER
523.325	FAST_SENDER	N/A
524.058	RECEIVER	FAST_SENDER
526.470	FAST_SENDER	N/A
527.214	RECEIVER	FAST_SENDER
529.627	FAST_SENDER	N/A
530.384	RECEIVER	FAST_SENDER
532.825	FAST_SENDER	N/A
532.857	SLOW_SENDER1	N/A
535.977	FAST_SENDER	N/A
543.263	FAST_SENDER	N/A
547.380	RECEIVER	FAST_SENDER
547.424	SLOW_SENDER1	N/A
548.203	RECEIVER	SLOW_SENDER1
549.808	FAST_SENDER	N/A
550.567	RECEIVER	FAST_SENDER
552.978	FAST_SENDER	N/A
553.750	RECEIVER	FAST_SENDER
556.152	FAST_SENDER	N/A
561.540	SLOW_SENDER1	N/A
564.195	FAST_SENDER	N/A
569.630	RECEIVER	FAST_SENDER
572.069	FAST_SENDER	N/A
572.841	RECEIVER	FAST_SENDER
575.257	FAST_SENDER	N/A
575.645	SLOW_SENDER1	N/A
576.008	RECEIVER	FAST_SENDER
580.470	FAST_SENDER	N/A
581.240	RECEIVER	FAST_SENDER
583.672	FAST_SENDER	N/A
589.710	SLOW_SENDER1	N/A
591.320	FAST_SENDER	N/A
596.509	RECEIVER	FAST_SENDER
598.931	FAST_SENDER	N/A
599.672	RECEIVER	FAST_SENDER
602.122	FAST_SENDER	N/A
602.873	RECEIVER	FAST_SENDER
603.825	SLOW_SENDER1	N/A
604.573	RECEIVER	SLOW_SENDER1
605.293	FAST_SENDER	N/A
612.795	FAST_SENDER	N/A
617.903	SLOW_SENDER1	N/A
618.642	RECEIVER	SLOW_SENDER1
619.402	RECEIVER	FAST_SENDER
621.850	FAST_SENDER	N/A
622.617	RECEIVER	FAST_SENDER
625.059	FAST_SENDER	N/A
625.835	RECEIVER	FAST_SENDER
628.264	FAST_SENDER	N/A
631.476	FAST_SENDER	N/A
631.970	SLOW_SENDER1	N/A
639.868	FAST_SENDER	N/A
642.140	RECEIVER	FAST_SENDER
644.587	FAST_SENDER	N/A
645.356	RECEIVER	FAST_SENDER
646.075	SLOW_SENDER1	N/A
646.809	RECEIVER	SLOW_SENDER1
647.766	FAST_SENDER	N/A
648.540	RECEIVER	FAST_SENDER
650.983	FAST_SENDER	N/A
658.907	FAST_SENDER	N/A
660.140	SLOW_SENDER1	N/A
664.198	RECEIVER	FAST_SENDER
666.635	FAST_SENDER	N/A
667.397	RECEIVER	FAST_SENDER
669.797	FAST_SENDER	N/A
670.536	RECEIVER	FAST_SENDER
672.985	FAST_SENDER	N/A
673.774	RECEIVER	FAST_SENDER
674.209	SLOW_SENDER1	N/A
676.183	FAST_SENDER	N/A
683.201	FAST_SENDER	N/A
688.288	SLOW_SENDER1	N/A
688.731	RECEIVER	FAST_SENDER
690.963	FAST_SENDER	N/A
691.742	RECEIVER	FAST_SENDER
694.161	FAST_SENDER	N/A
694.955	RECEIVER	FAST_SENDER
697.393	FAST_SENDER	N/A
698.172	RECEIVER	FAST_SENDER
700.572	FAST_SENDER	N/A
701.371	RECEIVER	FAST_SENDER
702.365	SLOW_SENDER1	N/A
703.812	FAST_SENDER	N/A
711.637	FAST_SENDER	N/A
715.026	RECEIVER	FAST_SENDER
716.455	SLOW_SENDER1	N/A
717.230	RECEIVER	SLOW_SENDER1
717.467	FAST_SENDER	N/A
718.265	RECEIVER	FAST_SENDER
720.678	FAST_SENDER	N/A
721.413	RECEIVER	FAST_SENDER
723.813	FAST_SENDER	N/A
726.994	FAST_SENDER	N/A
730.522	SLOW_SENDER1	N/A
734.467	FAST_SENDER	N/A
736.814	RECEIVER	FAST_SENDER
739.264	FAST_SENDER	N/A
740.031	RECEIVER	FAST_SENDER
742.452	FAST_SENDER	N/A
743.217	RECEIVER	FAST_SENDER
744.600	SLOW_SENDER1	N/A
745.389	RECEIVER	SLOW_SENDER1
745.628	FAST_SENDER	N/A
753.231	FAST_SENDER	N/A
758.464	RECEIVER	FAST_SENDER
758.693	SLOW_SENDER1	N/A
759.485	RECEIVER	SLOW_SENDER1
760.913	FAST_SENDER	N/A
761.673	RECEIVER	FAST_SENDER
764.111	FAST_SENDER	N/A
767.297	FAST_SENDER	N/A
772.778	SLOW_SENDER1	N/A
774.766	FAST_SENDER	N/A
777.149	RECEIVER	FAST_SENDER
779.577	FAST_SENDER	N/A
780.326	RECEIVER	FAST_SENDER
782.765	FAST_SENDER	N/A
783.529	RECEIVER	FAST_SENDER
785.936	FAST_SENDER	N/A
786.874	SLOW_SENDER1	N/A
793.143	FAST_SENDER	N/A
800.380	FAST_SENDER	N/A
800.974	SLOW_SENDER1	N/A
801.115	RECEIVER	FAST_SENDER
803.536	FAST_SENDER	N/A
804.292	RECEIVER	FAST_SENDER
806.740	FAST_SENDER	N/A
807.507	RECEIVER	FAST_SENDER
809.935	FAST_SENDER	N/A
810.689	RECEIVER	FAST_SENDER
813.107	FAST_SENDER	N/A
813.886	RECEIVER	FAST_SENDER
815.051	SLOW_SENDER1	N/A
815.795	RECEIVER	SLOW_SENDER1
816.311	FAST_SENDER	N/A
823.571	FAST_SENDER	N/A
828.865	RECEIVER	FAST_SENDER
829.113	SLOW_SENDER1	N/A
829.839	RECEIVER	SLOW_SENDER1
831.273	FAST_SENDER	N/A
832.040	RECEIVER	FAST_SENDER
834.470	FAST_SENDER	N/A
835.249	RECEIVER	FAST_SENDER
837.672	FAST_SENDER	N/A
840.838	FAST_SENDER	N/A
843.202	SLOW_SENDER1	N/A
848.511	FAST_SENDER	N/A
850.675	RECEIVER	FAST_SENDER
853.083	FAST_SENDER	N/A
853.879	RECEIVER	FAST_SENDER
856.302	FAST_SENDER	N/A
857.057	RECEIVER	FAST_SENDER
857.271	SLOW_SENDER1	N/A
859.461	FAST_SENDER	N/A
866.562	FAST_SENDER	N/A
870.269	RECEIVER	FAST_SENDER
871.363	SLOW_SENDER1	N/A
872.140	RECEIVER	SLOW_SENDER1
872.693	FAST_SENDER	N/A
873.433	RECEIVER	FAST_SENDER
875.851	FAST_SENDER	N/A
876.585	RECEIVER	FAST_SENDER
879.015	FAST_SENDER	N/A
885.445	SLOW_SENDER1	N/A
886.656	FAST_SENDER	N/A
892.574	RECEIVER	FAST_SENDER
894.980	FAST_SENDER	N/A
895.745	RECEIVER	FAST_SENDER
898.152	FAST_SENDER	N/A
898.937	RECEIVER	FAST_SENDER
899.548	SLOW_SENDER1	N/A
906.131	FAST_SENDER	N/A
913.301	FAST_SENDER	N/A
913.652	SLOW_SENDER1	N/A
914.030	RECEIVER	FAST_SENDER
919.948	FAST_SENDER	N/A
920.694	RECEIVER	FAST_SENDER
923.124	FAST_SENDER	N/A
927.733	SLOW_SENDER1	N/A
930.948	FAST_SENDER	N/A
938.508	FAST_SENDER	N/A
942.279	SLOW_SENDER1	N/A
945.742	FAST_SENDER	N/A
950.008	RECEIVER	FAST_SENDER
952.425	FAST_SENDER	N/A
953.191	RECEIVER	FAST_SENDER
955.608	FAST_SENDER	N/A
956.333	RECEIVER	FAST_SENDER
956.380	SLOW_SENDER1	N/A
957.117	RECEIVER	SLOW_SENDER1
958.767	FAST_SENDER	N/A
961.969	FAST_SENDER	N/A
969.151	FAST_SENDER	N/A
970.442	SLOW_SENDER1	N/A
971.823	RECEIVER	FAST_SENDER
974.236	FAST_SENDER	N/A
974.986	RECEIVER	FAST_SENDER
977.397	FAST_SENDER	N/A
978.187	RECEIVER	FAST_SENDER
980.625	FAST_SENDER	N/A
984.520	SLOW_SENDER1	N/A
988.317	FAST_SENDER	N/A
994.030	RECEIVER	FAST_SENDER
996.478	FAST_SENDER	N/A
997.282	RECEIVER	FAST_SENDER
998.613	SLOW_SENDER1	N/A
999.720	FAST_SENDER	N/A
1006.997	FAST_SENDER	N/A
1011.301	RECEIVER	FAST_SENDER
1012.728	SLOW_SENDER1	N/A
1013.466	RECEIVER	SLOW_SENDER1
1013.730	FAST_SENDER	N/A
1014.482	RECEIVER	FAST_SENDER
1016.906	FAST_SENDER	N/A
1020.037	FAST_SENDER	N/A
1026.843	SLOW_SENDER1	N/A
1027.372	FAST_SENDER	N/A
1034.943	FAST_SENDER	N/A
1040.939	SLOW_SENDER1	N/A
1041.717	RECEIVER	SLOW_SENDER1
1042.337	FAST_SENDER	N/A
1043.128	RECEIVER	FAST_SENDER
1045.571	FAST_SENDER	N/A
1046.340	RECEIVER	FAST_SENDER
1048.756	FAST_SENDER	N/A
1049.513	RECEIVER	FAST_SENDER
1051.913	FAST_SENDER	N/A
1055.030	SLOW_SENDER1	N/A
1059.867	FAST_SENDER	N/A
1065.058	RECEIVER	FAST_SENDER
1067.458	FAST_SENDER	N/A
1068.235	RECEIVER	FAST_SENDER
1069.120	SLOW_SENDER1	N/A
1069.871	RECEIVER	SLOW_SENDER1
1070.680	FAST_SENDER	N/A
1073.885	FAST_SENDER	N/A
1081.593	FAST_SENDER	N/A
1083.206	SLOW_SENDER1	N/A
1084.002	RECEIVER	SLOW_SENDER1
1086.084	RECEIVER	FAST_SENDER
1088.534	FAST_SENDER	N/A
1089.343	RECEIVER	FAST_SENDER
1091.789	FAST_SENDER	N/A
1092.561	RECEIVER	FAST_SENDER
1095.005	FAST_SENDER	N/A
1095.790	RECEIVER	FAST_SENDER
1097.287	SLOW_SENDER1	N/A
1098.206	FAST_SENDER	N/A
1106.387	FAST_SENDER	N/A
1110.589	RECEIVER	FAST_SENDER
1111.375	SLOW_SENDER1	N/A
1112.155	RECEIVER	SLOW_SENDER1
1113.008	FAST_SENDER	N/A
1113.774	RECEIVER	FAST_SENDER
1116.203	FAST_SENDER	N/A
1119.410	FAST_SENDER	N/A
1125.449	SLOW_SENDER1	N/A
1127.062	FAST_SENDER	N/A
1129.433	RECEIVER	FAST_SENDER
1131.876	FAST_SENDER	N/A
1132.679	RECEIVER	FAST_SENDER
1135.082	FAST_SENDER	N/A
1135.800	RECEIVER	FAST_SENDER
1138.222	FAST_SENDER	N/A
1139.023	RECEIVER	FAST_SENDER
1139.514	SLOW_SENDER1	N/A
1141.452	FAST_SENDER	N/A
1149.091	FAST_SENDER	N/A
1152.967	RECEIVER	FAST_SENDER
1153.619	SLOW_SENDER1	N/A
1154.389	RECEIVER	SLOW_SENDER1
1155.375	FAST_SENDER	N/A
1156.152	RECEIVER	FAST_SENDER
1158.557	FAST_SENDER	N/A
1166.421	FAST_SENDER	N/A
1167.704	SLOW_SENDER1	N/A
1171.867	RECEIVER	FAST_SENDER
1174.306	FAST_SENDER	N/A
1175.055	RECEIVER	FAST_SENDER
1177.487	FAST_SENDER	N/A
1178.270	RECEIVER	FAST_SENDER
1180.686	FAST_SENDER	N/A
1181.467	RECEIVER	FAST_SENDER
1182.705	SLOW_SENDER1	N/A
1183.872	FAST_SENDER	N/A
1191.690	FAST_SENDER	N/A
1195.500	RECEIVER	FAST_SENDER
1196.789	SLOW_SENDER1	N/A
1197.565	RECEIVER	SLOW_SENDER1
1197.939	FAST_SENDER	N/A
1198.708	RECEIVER	FAST_SENDER
1201.131	FAST_SENDER	N/A
1201.871	RECEIVER	FAST_SENDER
1204.278	FAST_SENDER	N/A
1210.887	SLOW_SENDER1	N/A
1211.682	FAST_SENDER	N/A
1219.044	FAST_SENDER	N/A
1219.793	RECEIVER	FAST_SENDER
1222.233	FAST_SENDER	N/A
1222.999	RECEIVER	FAST_SENDER
1224.981	SLOW_SENDER1	N/A
1225.437	FAST_SENDER	N/A
1225.743	RECEIVER	SLOW_SENDER1
1232.714	FAST_SENDER	N/A
1239.070	SLOW_SENDER1	N/A
1239.796	RECEIVER	SLOW_SENDER1
1240.423	FAST_SENDER	N/A
1241.195	RECEIVER	FAST_SENDER
1243.619	FAST_SENDER	N/A
1244.434	RECEIVER	FAST_SENDER
1246.845	FAST_SENDER	N/A
1247.596	RECEIVER	FAST_SENDER
1250.001	FAST_SENDER	N/A
1250.778	RECEIVER	FAST_SENDER
1253.158	SLOW_SENDER1	N/A
1253.205	FAST_SENDER	N/A
1261.136	FAST_SENDER	N/A
1266.694	RECEIVER	FAST_SENDER
1267.251	SLOW_SENDER1	N/A
1269.120	FAST_SENDER	N/A
1276.328	FAST_SENDER	N/A
1279.804	RECEIVER	FAST_SENDER
1281.320	SLOW_SENDER1	N/A
1282.082	RECEIVER	SLOW_SENDER1
1283.574	FAST_SENDER	N/A
1291.601	FAST_SENDER	N/A
1295.420	SLOW_SENDER1	N/A
1296.182	RECEIVER	SLOW_SENDER1
1300.669	FAST_SENDER	N/A
1301.434	RECEIVER	FAST_SENDER
1303.839	FAST_SENDER	N/A
1304.578	RECEIVER	FAST_SENDER
1307.009	FAST_SENDER	N/A
1307.783	RECEIVER	FAST_SENDER
1309.485	SLOW_SENDER1	N/A
1310.205	FAST_SENDER	N/A
1317.718	FAST_SENDER	N/A
1323.062	RECEIVER	FAST_SENDER
1323.574	SLOW_SENDER1	N/A
1324.332	RECEIVER	SLOW_SENDER1
1325.487	FAST_SENDER	N/A
1326.305	RECEIVER	FAST_SENDER
1328.739	FAST_SENDER	N/A
1336.361	FAST_SENDER	N/A
1337.652	SLOW_SENDER1	N/A
1342.031	RECEIVER	FAST_SENDER
1344.099	FAST_SENDER	N/A
1344.862	RECEIVER	FAST_SENDER
1347.312	FAST_SENDER	N/A
1348.042	RECEIVER	FAST_SENDER
1350.460	FAST_SENDER	N/A
1351.204	RECEIVER	FAST_SENDER
1351.746	SLOW_SENDER1	N/A
1353.641	FAST_SENDER	N/A
1361.383	FAST_SENDER	N/A
1365.670	RECEIVER	FAST_SENDER
1365.841	SLOW_SENDER1	N/A
1366.660	RECEIVER	SLOW_SENDER1
1368.080	FAST_SENDER	N/A
1368.818	RECEIVER	FAST_SENDER
1371.257	FAST_SENDER	N/A
1378.721	FAST_SENDER	N/A
1379.938	SLOW_SENDER1	N/A
1384.235	RECEIVER	FAST_SENDER
1386.663	FAST_SENDER	N/A
1387.407	RECEIVER	FAST_SENDER
1389.835	FAST_SENDER	N/A
1390.605	RECEIVER	FAST_SENDER
1393.054	FAST_SENDER	N/A
1393.855	RECEIVER	FAST_SENDER
1394.020	SLOW_SENDER1	N/A
1396.282	FAST_SENDER	N/A
1404.128	FAST_SENDER	N/A
1406.528	RECEIVER	FAST_SENDER
1408.111	SLOW_SENDER1	N/A
1408.868	RECEIVER	SLOW_SENDER1
1408.943	FAST_SENDER	N/A
1409.719	RECEIVER	FAST_SENDER
1412.128	FAST_SENDER	N/A
1415.280	FAST_SENDER	N/A
1422.202	SLOW_SENDER1	N/A
1422.868	FAST_SENDER	N/A
1425.406	RECEIVER	FAST_SENDER
1427.831	FAST_SENDER	N/A
1428.560	RECEIVER	FAST_SENDER
1430.986	FAST_SENDER	N/A
1431.761	RECEIVER	FAST_SENDER
1434.185	FAST_SENDER	N/A
1434.964	RECEIVER	FAST_SENDER
1436.319	SLOW_SENDER1	N/A
1437.113	RECEIVER	SLOW_SENDER1
1437.382	FAST_SENDER	N/A
1445.176	FAST_SENDER	N/A
1449.965	RECEIVER	FAST_SENDER
1450.420	SLOW_SENDER1	N/A
1451.142	RECEIVER	SLOW_SENDER1
1452.065	FAST_SENDER	N/A
1452.832	RECEIVER	FAST_SENDER
1455.240	FAST_SENDER	N/A
1455.975	RECEIVER	FAST_SENDER
1458.384	FAST_SENDER	N/A
1464.500	SLOW_SENDER1	N/A
1465.771	FAST_SENDER	N/A
1471.497	RECEIVER	FAST_SENDER
1473.934	FAST_SENDER	N/A
1474.684	RECEIVER	FAST_SENDER
1477.116	FAST_SENDER	N/A
1477.848	RECEIVER	FAST_SENDER
1478.593	SLOW_SENDER1	N/A
1479.337	RECEIVER	SLOW_SENDER1
1480.259	FAST_SENDER	N/A
1487.273	FAST_SENDER	N/A
1492.689	SLOW_SENDER1	N/A
1493.478	RECEIVER	SLOW_SENDER1
1494.413	FAST_SENDER	N/A
1495.180	RECEIVER	FAST_SENDER
1497.618	FAST_SENDER	N/A
1498.369	RECEIVER	FAST_SENDER
1502.555	FAST_SENDER	N/A
1506.787	SLOW_SENDER1	N/A
1510.221	FAST_SENDER	N/A
1512.536	RECEIVER	FAST_SENDER
1514.963	FAST_SENDER	N/A
1515.728	RECEIVER	FAST_SENDER
1518.152	FAST_SENDER	N/A
1518.943	RECEIVER	FAST_SENDER
1520.901	SLOW_SENDER1	N/A
1521.373	FAST_SENDER	N/A
1521.624	RECEIVER	SLOW_SENDER1
1523.772	RECEIVER	FAST_SENDER
1526.219	FAST_SENDER	N/A
1533.870	FAST_SENDER	N/A
1535.004	SLOW_SENDER1	N/A
1539.912	RECEIVER	FAST_SENDER
1542.346	FAST_SENDER	N/A
1543.078	RECEIVER	FAST_SENDER
1545.506	FAST_SENDER	N/A
1546.234	RECEIVER	FAST_SENDER
1548.663	FAST_SENDER	N/A
1549.073	SLOW_SENDER1	N/A
1556.760	FAST_SENDER	N/A
1562.214	RECEIVER	FAST_SENDER
1563.155	SLOW_SENDER1	N/A
1563.917	RECEIVER	SLOW_SENDER1
1564.619	FAST_SENDER	N/A
1565.328	RECEIVER	FAST_SENDER
1567.751	FAST_SENDER	N/A
1575.644	FAST_SENDER	N/A
1577.267	SLOW_SENDER1	N/A
1583.744	FAST_SENDER	N/A
1591.359	SLOW_SENDER1	N/A
1591.522	FAST_SENDER	N/A
1593.938	RECEIVER	FAST_SENDER
1596.352	FAST_SENDER	N/A
1597.119	RECEIVER	FAST_SENDER
1599.522	FAST_SENDER	N/A
1600.295	RECEIVER	FAST_SENDER
1602.711	FAST_SENDER	N/A
1603.500	RECEIVER	FAST_SENDER
1605.455	SLOW_SENDER1	N/A
1605.928	FAST_SENDER	N/A
1606.204	RECEIVER	SLOW_SENDER1
1613.203	FAST_SENDER	N/A
1619.555	SLOW_SENDER1	N/A
1620.866	FAST_SENDER	N/A
1628.804	FAST_SENDER	N/A
1632.721	RECEIVER	FAST_SENDER
1633.658	SLOW_SENDER1	N/A
1634.388	RECEIVER	SLOW_SENDER1
1635.161	FAST_SENDER	N/A
1635.937	RECEIVER	FAST_SENDER
1638.340	FAST_SENDER	N/A
1642.325	RECEIVER	FAST_SENDER
1644.728	FAST_SENDER	N/A
1645.530	RECEIVER	FAST_SENDER
1647.720	SLOW_SENDER1	N/A
1647.959	FAST_SENDER	N/A
1655.641	FAST_SENDER	N/A
1661.806	SLOW_SENDER1	N/A
1662.559	FAST_SENDER	N/A
1662.577	RECEIVER	SLOW_SENDER1
1663.364	RECEIVER	FAST_SENDER
1665.768	FAST_SENDER	N/A
1666.508	RECEIVER	FAST_SENDER
1668.931	FAST_SENDER	N/A
1669.694	RECEIVER	FAST_SENDER
1672.132	FAST_SENDER	N/A
1675.280	FAST_SENDER	N/A
1675.923	SLOW_SENDER1	N/A
1683.229	FAST_SENDER	N/A
1685.461	RECEIVER	FAST_SENDER
1687.873	FAST_SENDER	N/A
1688.649	RECEIVER	FAST_SENDER
1690.020	SLOW_SENDER1	N/A
1690.773	RECEIVER	SLOW_SENDER1
1691.084	FAST_SENDER	N/A
1698.838	FAST_SENDER	N/A
1704.129	SLOW_SENDER1	N/A
1704.313	RECEIVER	FAST_SENDER
1706.759	FAST_SENDER	N/A
1707.562	RECEIVER	FAST_SENDER
1710.001	FAST_SENDER	N/A
1710.819	RECEIVER	FAST_SENDER
1713.265	FAST_SENDER	N/A
1714.029	RECEIVER	FAST_SENDER
1716.477	FAST_SENDER	N/A
1718.213	SLOW_SENDER1	N/A
1724.394	FAST_SENDER	N/A
1730.361	RECEIVER	FAST_SENDER
1732.310	SLOW_SENDER1	N/A
1732.767	FAST_SENDER	N/A
1733.095	RECEIVER	SLOW_SENDER1
1735.076	RECEIVER	FAST_SENDER
1737.512	FAST_SENDER	N/A
1738.262	RECEIVER	FAST_SENDER
1740.663	FAST_SENDER	N/A
1741.438	RECEIVER	FAST_SENDER
1743.858	FAST_SENDER	N/A
1746.428	SLOW_SENDER1	N/A
1751.084	FAST_SENDER	N/A
1758.554	FAST_SENDER	N/A
1759.280	RECEIVER	FAST_SENDER
1760.650	SLOW_SENDER1	N/A
1761.404	RECEIVER	SLOW_SENDER1
1761.703	FAST_SENDER	N/A
1762.462	RECEIVER	FAST_SENDER
1764.892	FAST_SENDER	N/A
1765.656	RECEIVER	FAST_SENDER
1768.097	FAST_SENDER	N/A
1768.874	RECEIVER	FAST_SENDER
1771.302	FAST_SENDER	N/A
1774.722	SLOW_SENDER1	N/A
1779.354	FAST_SENDER	N/A
1784.617	RECEIVER	FAST_SENDER
1787.017	FAST_SENDER	N/A
1787.799	RECEIVER	FAST_SENDER
1788.825	SLOW_SENDER1	N/A
1789.629	RECEIVER	SLOW_SENDER1
1790.212	FAST_SENDER	N/A
1797.617	FAST_SENDER	N/A
1802.746	RECEIVER	FAST_SENDER
1802.942	SLOW_SENDER1	N/A
1803.724	RECEIVER	SLOW_SENDER1
1805.165	FAST_SENDER	N/A
1805.912	RECEIVER	FAST_SENDER
1808.346	FAST_SENDER	N/A
1811.543	FAST_SENDER	N/A
1817.027	SLOW_SENDER1	N/A
1819.280	FAST_SENDER	N/A
1821.540	RECEIVER	FAST_SENDER
1823.956	FAST_SENDER	N/A
1824.720	RECEIVER	FAST_SENDER
1827.165	FAST_SENDER	N/A
1827.921	RECEIVER	FAST_SENDER
1830.335	FAST_SENDER	N/A
1831.097	RECEIVER	FAST_SENDER
1831.144	SLOW_SENDER1	N/A
1833.513	FAST_SENDER	N/A
1841.047	FAST_SENDER	N/A
1843.581	RECEIVER	FAST_SENDER
1845.252	SLOW_SENDER1	N/A
1845.995	FAST_SENDER	N/A
1846.009	RECEIVER	SLOW_SENDER1
1849.247	FAST_SENDER	N/A
1857.347	FAST_SENDER	N/A
1859.340	SLOW_SENDER1	N/A
1859.597	RECEIVER	FAST_SENDER
1863.814	FAST_SENDER	N/A
1864.578	RECEIVER	FAST_SENDER
1867.026	FAST_SENDER	N/A
1867.811	RECEIVER	FAST_SENDER
1870.247	FAST_SENDER	N/A
1871.050	RECEIVER	FAST_SENDER
1873.429	SLOW_SENDER1	N/A
1873.457	FAST_SENDER	N/A
1881.350	FAST_SENDER	N/A
1887.113	RECEIVER	FAST_SENDER
1887.526	SLOW_SENDER1	N/A
1888.260	RECEIVER	SLOW_SENDER1
1889.558	FAST_SENDER	N/A
1890.338	RECEIVER	FAST_SENDER
1892.745	FAST_SENDER	N/A
1893.505	RECEIVER	FAST_SENDER
1895.910	FAST_SENDER	N/A
1896.676	RECEIVER	FAST_SENDER
1899.115	FAST_SENDER	N/A
1901.595	SLOW_SENDER1	N/A
1906.741	FAST_SENDER	N/A
1912.323	RECEIVER	FAST_SENDER
1914.771	FAST_SENDER	N/A
1915.498	RECEIVER	FAST_SENDER
1915.686	SLOW_SENDER1	N/A
1916.464	RECEIVER	SLOW_SENDER1
1917.939	FAST_SENDER	N/A
1918.693	RECEIVER	FAST_SENDER
1921.116	FAST_SENDER	N/A
1928.784	FAST_SENDER	N/A
1929.756	SLOW_SENDER1	N/A
1934.053	RECEIVER	FAST_SENDER
1936.466	FAST_SENDER	N/A
1937.263	RECEIVER	FAST_SENDER
1939.682	FAST_SENDER	N/A
1940.503	RECEIVER	FAST_SENDER
1942.948	FAST_SENDER	N/A
1943.870	SLOW_SENDER1	N/A
1950.618	FAST_SENDER	N/A
1956.159	RECEIVER	FAST_SENDER
1957.965	SLOW_SENDER1	N/A
1958.591	FAST_SENDER	N/A
1958.731	RECEIVER	SLOW_SENDER1
1960.750	RECEIVER	FAST_SENDER
1963.197	FAST_SENDER	N/A
1963.983	RECEIVER	FAST_SENDER
1966.392	FAST_SENDER	N/A
1969.566	FAST_SENDER	N/A
1972.075	SLOW_SENDER1	N/A
1976.940	FAST_SENDER	N/A
1981.008	RECEIVER	FAST_SENDER
1983.428	FAST_SENDER	N/A
1984.178	RECEIVER	FAST_SENDER
1986.188	SLOW_SENDER1	N/A
1986.593	FAST_SENDER	N/A
1986.954	RECEIVER	SLOW_SENDER1
1988.847	RECEIVER	FAST_SENDER
1992.937	FAST_SENDER	N/A
1996.159	FAST_SENDER	N/A
2000.259	SLOW_SENDER1	N/A
2003.682	FAST_SENDER	N/A
2006.078	RECEIVER	FAST_SENDER
2008.526	FAST_SENDER	N/A
2009.269	RECEIVER	FAST_SENDER
2011.713	FAST_SENDER	N/A
2012.486	RECEIVER	FAST_SENDER
2014.350	SLOW_SENDER1	N/A
2014.917	FAST_SENDER	N/A
2015.107	RECEIVER	SLOW_SENDER1
2019.668	FAST_SENDER	N/A
2026.689	FAST_SENDER	N/A
2028.462	SLOW_SENDER1	N/A
2030.433	RECEIVER	FAST_SENDER
2032.877	FAST_SENDER	N/A
2033.647	RECEIVER	FAST_SENDER
2036.088	FAST_SENDER	N/A
2036.880	RECEIVER	FAST_SENDER
2039.308	FAST_SENDER	N/A
2040.117	RECEIVER	FAST_SENDER
2042.535	FAST_SENDER	N/A
2042.563	SLOW_SENDER1	N/A
2043.275	RECEIVER	FAST_SENDER
2045.716	FAST_SENDER	N/A
2046.466	RECEIVER	FAST_SENDER
2048.893	FAST_SENDER	N/A
2052.070	FAST_SENDER	N/A
2057.113	SLOW_SENDER1	N/A
2059.400	FAST_SENDER	N/A
2061.890	RECEIVER	FAST_SENDER
2064.290	FAST_SENDER	N/A
2065.068	RECEIVER	FAST_SENDER
2067.512	FAST_SENDER	N/A
2068.251	RECEIVER	FAST_SENDER
2070.691	FAST_SENDER	N/A
2071.175	SLOW_SENDER1	N/A
2071.431	RECEIVER	FAST_SENDER
2073.861	FAST_SENDER	N/A
2074.608	RECEIVER	FAST_SENDER
2081.437	FAST_SENDER	N/A
2085.270	SLOW_SENDER1	N/A
2088.896	FAST_SENDER	N/A
2089.666	RECEIVER	FAST_SENDER
2092.080	FAST_SENDER	N/A
2092.850	RECEIVER	FAST_SENDER
2095.252	FAST_SENDER	N/A
2095.985	RECEIVER	FAST_SENDER
2098.431	FAST_SENDER	N/A
2099.210	RECEIVER	FAST_SENDER
2099.337	SLOW_SENDER1	N/A
2101.652	FAST_SENDER	N/A
2109.148	FAST_SENDER	N/A
2113.340	RECEIVER	FAST_SENDER
2113.430	SLOW_SENDER1	N/A
2114.150	RECEIVER	SLOW_SENDER1
2115.773	FAST_SENDER	N/A
2116.508	RECEIVER	FAST_SENDER
2118.910	FAST_SENDER	N/A
2119.686	RECEIVER	FAST_SENDER
2122.121	FAST_SENDER	N/A
2127.532	SLOW_SENDER1	N/A
2130.198	FAST_SENDER	N/A
2135.515	RECEIVER	FAST_SENDER
2137.924	FAST_SENDER	N/A
2138.694	RECEIVER	FAST_SENDER
2141.114	FAST_SENDER	N/A
2141.601	SLOW_SENDER1	N/A
2141.863	RECEIVER	FAST_SENDER
2144.309	FAST_SENDER	N/A
2145.029	RECEIVER	FAST_SENDER
2149.011	FAST_SENDER	N/A
2155.691	SLOW_SENDER1	N/A
2156.611	FAST_SENDER	N/A
2158.761	RECEIVER	FAST_SENDER
2162.843	FAST_SENDER	N/A
2163.597	RECEIVER	FAST_SENDER
2166.008	FAST_SENDER	N/A
2166.770	RECEIVER	FAST_SENDER
2169.210	FAST_SENDER	N/A
2169.773	SLOW_SENDER1	N/A
2177.353	FAST_SENDER	N/A
2183.220	RECEIVER	FAST_SENDER
2183.882	SLOW_SENDER1	N/A
2185.644	FAST_SENDER	N/A
2192.708	FAST_SENDER	N/A
2196.904	RECEIVER	FAST_SENDER
2197.997	SLOW_SENDER1	N/A
2198.788	RECEIVER	SLOW_SENDER1
2199.305	FAST_SENDER	N/A
2200.063	RECEIVER	FAST_SENDER
2202.476	FAST_SENDER	N/A
2205.696	FAST_SENDER	N/A
2212.093	SLOW_SENDER1	N/A
2213.053	FAST_SENDER	N/A
2215.595	RECEIVER	FAST_SENDER
2218.008	FAST_SENDER	N/A
2218.745	RECEIVER	FAST_SENDER
2221.191	FAST_SENDER	N/A
2221.963	RECEIVER	FAST_SENDER
2224.383	FAST_SENDER	N/A
2225.161	RECEIVER	FAST_SENDER
2226.180	SLOW_SENDER1	N/A
2227.575	FAST_SENDER	N/A
2234.977	FAST_SENDER	N/A
2239.040	RECEIVER	FAST_SENDER
2240.284	SLOW_SENDER1	N/A
2241.032	RECEIVER	SLOW_SENDER1
2241.458	FAST_SENDER	N/A
2242.209	RECEIVER	FAST_SENDER
2244.654	FAST_SENDER	N/A
2247.857	FAST_SENDER	N/A
2254.381	SLOW_SENDER1	N/A
2255.388	FAST_SENDER	N/A
2258.873	RECEIVER	FAST_SENDER
2261.278	FAST_SENDER	N/A
2262.056	RECEIVER	FAST_SENDER
2264.470	FAST_SENDER	N/A
2265.213	RECEIVER	FAST_SENDER
2267.662	FAST_SENDER	N/A
2268.437	RECEIVER	FAST_SENDER
2268.451	SLOW_SENDER1	N/A
2270.865	FAST_SENDER	N/A
2278.592	FAST_SENDER	N/A
2282.530	SLOW_SENDER1	N/A
2282.649	RECEIVER	FAST_SENDER
2285.079	FAST_SENDER	N/A
2285.872	RECEIVER	FAST_SENDER
2288.272	FAST_SENDER	N/A
2289.008	RECEIVER	FAST_SENDER
2291.430	FAST_SENDER	N/A
2292.199	RECEIVER	FAST_SENDER
2294.626	FAST_SENDER	N/A
2295.443	RECEIVER	FAST_SENDER
2296.646	SLOW_SENDER1	N/A
2301.997	FAST_SENDER	N/A
2309.701	FAST_SENDER	N/A
2310.454	RECEIVER	FAST_SENDER
2310.754	SLOW_SENDER1	N/A
2311.555	RECEIVER	SLOW_SENDER1
2312.882	FAST_SENDER	N/A
2313.685	RECEIVER	FAST_SENDER
2316.124	FAST_SENDER	N/A
2319.285	FAST_SENDER	N/A
2324.853	SLOW_SENDER1	N/A
2326.886	FAST_SENDER	N/A
2329.234	RECEIVER	FAST_SENDER
2331.668	FAST_SENDER	N/A
2332.438	RECEIVER	FAST_SENDER
2334.871	FAST_SENDER	N/A
2335.601	RECEIVER	FAST_SENDER
2338.027	FAST_SENDER	N/A
2338.830	RECEIVER	FAST_SENDER
2338.963	SLOW_SENDER1	N/A
2341.251	FAST_SENDER	N/A
2348.620	FAST_SENDER	N/A
2352.629	RECEIVER	FAST_SENDER
2353.054	SLOW_SENDER1	N/A
2353.825	RECEIVER	SLOW_SENDER1
2355.079	FAST_SENDER	N/A
2355.873	RECEIVER	FAST_SENDER
2358.274	FAST_SENDER	N/A
2359.047	RECEIVER	FAST_SENDER
2366.036	FAST_SENDER	N/A
2367.139	SLOW_SENDER1	N/A
2373.674	FAST_SENDER	N/A
2374.391	RECEIVER	FAST_SENDER
2376.817	FAST_SENDER	N/A
2377.554	RECEIVER	FAST_SENDER
2379.993	FAST_SENDER	N/A
2380.765	RECEIVER	FAST_SENDER
2381.494	SLOW_SENDER1	N/A
2382.229	RECEIVER	SLOW_SENDER1
2383.198	FAST_SENDER	N/A
2383.967	RECEIVER	FAST_SENDER
2386.378	FAST_SENDER	N/A
2393.940	FAST_SENDER	N/A
2395.566	SLOW_SENDER1	N/A
2399.215	RECEIVER	FAST_SENDER
2401.629	FAST_SENDER	N/A
2402.420	RECEIVER	FAST_SENDER
2404.851	FAST_SENDER	N/A
2405.591	RECEIVER	FAST_SENDER
2408.020	FAST_SENDER	N/A
2408.754	RECEIVER	FAST_SENDER
2409.640	SLOW_SENDER1	N/A
2411.174	FAST_SENDER	N/A
2418.581	FAST_SENDER	N/A
2423.747	SLOW_SENDER1	N/A
2424.044	RECEIVER	FAST_SENDER
2426.419	FAST_SENDER	N/A
2427.199	RECEIVER	FAST_SENDER
2429.600	FAST_SENDER	N/A
2430.413	RECEIVER	FAST_SENDER
2432.815	FAST_SENDER	N/A
2433.593	RECEIVER	FAST_SENDER
2436.000	FAST_SENDER	N/A
2436.764	RECEIVER	FAST_SENDER
2437.837	SLOW_SENDER1	N/A
2439.188	FAST_SENDER	N/A
2446.622	FAST_SENDER	N/A
2450.694	RECEIVER	FAST_SENDER
2451.914	SLOW_SENDER1	N/A
2452.642	RECEIVER	SLOW_SENDER1
2453.095	FAST_SENDER	N/A
2453.876	RECEIVER	FAST_SENDER
2456.320	FAST_SENDER	N/A
2457.091	RECEIVER	FAST_SENDER
2459.539	FAST_SENDER	N/A
2466.008	SLOW_SENDER1	N/A
2466.996	FAST_SENDER	N/A
2472.754	RECEIVER	FAST_SENDER
2475.157	FAST_SENDER	N/A
2475.930	RECEIVER	FAST_SENDER
2478.354	FAST_SENDER	N/A
2479.097	RECEIVER	FAST_SENDER
2480.122	SLOW_SENDER1	N/A
2480.905	RECEIVER	SLOW_SENDER1
2481.531	FAST_SENDER	N/A
2489.463	FAST_SENDER	N/A
2494.213	SLOW_SENDER1	N/A
2494.940	RECEIVER	FAST_SENDER
2497.363	FAST_SENDER	N/A
2498.106	RECEIVER	FAST_SENDER
2502.334	FAST_SENDER	N/A
2503.107	RECEIVER	FAST_SENDER
2505.525	FAST_SENDER	N/A
2506.298	RECEIVER	FAST_SENDER
2508.737	FAST_SENDER	N/A
2508.791	SLOW_SENDER1	N/A
2509.471	RECEIVER	FAST_SENDER
2511.898	FAST_SENDER	N/A
2515.109	FAST_SENDER	N/A
2522.823	FAST_SENDER	N/A
2523.388	SLOW_SENDER1	N/A
2525.591	RECEIVER	FAST_SENDER
2528.026	FAST_SENDER	N/A
2528.814	RECEIVER	FAST_SENDER
2531.258	FAST_SENDER	N/A
2537.475	SLOW_SENDER1	N/A
2538.618	FAST_SENDER	N/A
2544.522	RECEIVER	FAST_SENDER
2546.930	FAST_SENDER	N/A
2547.687	RECEIVER	FAST_SENDER
2550.109	FAST_SENDER	N/A
2550.911	RECEIVER	FAST_SENDER
2551.575	SLOW_SENDER1	N/A
2552.330	RECEIVER	SLOW_SENDER1
2553.316	FAST_SENDER	N/A
2560.352	FAST_SENDER	N/A
2565.638	SLOW_SENDER1	N/A
2568.835	FAST_SENDER	N/A
2576.250	FAST_SENDER	N/A
2578.682	RECEIVER	FAST_SENDER
2580.209	SLOW_SENDER1	N/A
2580.976	RECEIVER	SLOW_SENDER1
2581.123	FAST_SENDER	N/A
2581.867	RECEIVER	FAST_SENDER
2584.297	FAST_SENDER	N/A
2587.512	FAST_SENDER	N/A
2594.309	SLOW_SENDER1	N/A
2595.317	FAST_SENDER	N/A
2600.089	FAST_SENDER	N/A
2600.869	RECEIVER	FAST_SENDER
2603.302	FAST_SENDER	N/A
2604.061	RECEIVER	FAST_SENDER
2606.499	FAST_SENDER	N/A
2607.272	RECEIVER	FAST_SENDER
2608.402	SLOW_SENDER1	N/A
2609.166	RECEIVER	SLOW_SENDER1
2609.704	FAST_SENDER	N/A
2617.103	FAST_SENDER	N/A
2622.400	RECEIVER	FAST_SENDER
2622.505	SLOW_SENDER1	N/A
2623.287	RECEIVER	SLOW_SENDER1
2624.816	FAST_SENDER	N/A
2627.974	FAST_SENDER	N/A
2636.041	FAST_SENDER	N/A
2636.605	SLOW_SENDER1	N/A
2638.630	RECEIVER	FAST_SENDER
2641.066	FAST_SENDER	N/A
2641.815	RECEIVER	FAST_SENDER
2644.221	FAST_SENDER	N/A
2645.019	RECEIVER	FAST_SENDER
2647.465	FAST_SENDER	N/A
2648.228	RECEIVER	FAST_SENDER
2650.628	FAST_SENDER	N/A
2650.679	SLOW_SENDER1	N/A
2651.423	RECEIVER	FAST_SENDER
2653.826	FAST_SENDER	N/A
2661.316	FAST_SENDER	N/A
2665.277	SLOW_SENDER1	N/A
2666.974	RECEIVER	FAST_SENDER
2669.401	FAST_SENDER	N/A
2670.159	RECEIVER	FAST_SENDER
2672.568	FAST_SENDER	N/A
2673.363	RECEIVER	FAST_SENDER
2675.763	FAST_SENDER	N/A
2676.540	RECEIVER	FAST_SENDER
2678.955	FAST_SENDER	N/A
2679.365	SLOW_SENDER1	N/A
2679.732	RECEIVER	FAST_SENDER
2687.136	FAST_SENDER	N/A
2693.444	SLOW_SENDER1	N/A
2694.183	RECEIVER	SLOW_SENDER1
2694.613	FAST_SENDER	N/A
2695.375	RECEIVER	FAST_SENDER
2697.817	FAST_SENDER	N/A
2698.586	RECEIVER	FAST_SENDER
2701.035	FAST_SENDER	N/A
2701.809	RECEIVER	FAST_SENDER
2704.227	FAST_SENDER	N/A
2704.982	RECEIVER	FAST_SENDER
2707.412	FAST_SENDER	N/A
2707.540	SLOW_SENDER1	N/A
2714.756	FAST_SENDER	N/A
2720.377	RECEIVER	FAST_SENDER
2722.129	SLOW_SENDER1	N/A
2722.804	FAST_SENDER	N/A
2722.892	RECEIVER	SLOW_SENDER1
2723.554	RECEIVER	FAST_SENDER
2725.990	FAST_SENDER	N/A
2733.621	FAST_SENDER	N/A
2736.219	SLOW_SENDER1	N/A
2739.074	RECEIVER	FAST_SENDER
2741.508	FAST_SENDER	N/A
2742.295	RECEIVER	FAST_SENDER
2744.700	FAST_SENDER	N/A
2745.455	RECEIVER	FAST_SENDER
2747.876	FAST_SENDER	N/A
2748.628	RECEIVER	FAST_SENDER
2750.289	SLOW_SENDER1	N/A
2751.036	FAST_SENDER	N/A
2758.754	FAST_SENDER	N/A
2763.819	RECEIVER	FAST_SENDER
2764.399	SLOW_SENDER1	N/A
2765.176	RECEIVER	SLOW_SENDER1
2766.245	FAST_SENDER	N/A
2766.972	RECEIVER	FAST_SENDER
2769.415	FAST_SENDER	N/A
2776.870	FAST_SENDER	N/A
2778.515	SLOW_SENDER1	N/A
2782.377	RECEIVER	FAST_SENDER
2784.784	FAST_SENDER	N/A
2785.574	RECEIVER	FAST_SENDER
2787.997	FAST_SENDER	N/A
2788.754	RECEIVER	FAST_SENDER
2791.191	FAST_SENDER	N/A
2791.971	RECEIVER	FAST_SENDER
2792.597	SLOW_SENDER1	N/A
2799.152	FAST_SENDER	N/A
2807.082	FAST_SENDER	N/A
2807.191	SLOW_SENDER1	N/A
2807.839	RECEIVER	FAST_SENDER
2810.251	FAST_SENDER	N/A
2811.054	RECEIVER	FAST_SENDER
2813.482	FAST_SENDER	N/A
2814.240	RECEIVER	FAST_SENDER
2816.669	FAST_SENDER	N/A
2817.446	RECEIVER	FAST_SENDER
2819.875	FAST_SENDER	N/A
2820.596	RECEIVER	FAST_SENDER
2821.760	SLOW_SENDER1	N/A
2824.657	FAST_SENDER	N/A
2832.029	FAST_SENDER	N/A
2835.841	SLOW_SENDER1	N/A
2838.547	RECEIVER	FAST_SENDER
2840.971	FAST_SENDER	N/A
2848.718	FAST_SENDER	N/A
2849.936	SLOW_SENDER1	N/A
2853.883	RECEIVER	FAST_SENDER
2856.303	FAST_SENDER	N/A
2863.999	FAST_SENDER	N/A
2864.034	SLOW_SENDER1	N/A
2869.234	RECEIVER	FAST_SENDER
2871.635	FAST_SENDER	N/A
2872.412	RECEIVER	FAST_SENDER
2874.858	FAST_SENDER	N/A
2875.586	RECEIVER	FAST_SENDER
2878.025	FAST_SENDER	N/A
2878.597	SLOW_SENDER1	N/A
2878.768	RECEIVER	FAST_SENDER
2881.169	FAST_SENDER	N/A
2881.954	RECEIVER	FAST_SENDER
2884.358	FAST_SENDER	N/A
2885.116	RECEIVER	FAST_SENDER
2887.534	FAST_SENDER	N/A
2891.399	RECEIVER	FAST_SENDER
2892.692	SLOW_SENDER1	N/A
2893.829	FAST_SENDER	N/A
2901.375	FAST_SENDER	N/A
2906.473	RECEIVER	FAST_SENDER
2906.805	SLOW_SENDER1	N/A
2907.583	RECEIVER	SLOW_SENDER1
2908.890	FAST_SENDER	N/A
2909.653	RECEIVER	FAST_SENDER
2912.089	FAST_SENDER	N/A
2912.824	RECEIVER	FAST_SENDER
2915.235	FAST_SENDER	N/A
2920.906	SLOW_SENDER1	N/A
2922.845	FAST_SENDER	N/A
2928.160	RECEIVER	FAST_SENDER
2930.603	FAST_SENDER	N/A
2931.361	RECEIVER	FAST_SENDER
2933.768	FAST_SENDER	N/A
2934.526	RECEIVER	FAST_SENDER
2934.968	SLOW_SENDER1	N/A
2935.741	RECEIVER	SLOW_SENDER1
2936.954	FAST_SENDER	N/A
2944.917	FAST_SENDER	N/A
2949.043	SLOW_SENDER1	N/A
2949.815	RECEIVER	SLOW_SENDER1
2952.335	FAST_SENDER	N/A
2953.121	RECEIVER	FAST_SENDER
2955.539	FAST_SENDER	N/A
2956.310	RECEIVER	FAST_SENDER
2958.714	FAST_SENDER	N/A
2963.142	SLOW_SENDER1	N/A
2966.562	FAST_SENDER	N/A
2971.939	RECEIVER	FAST_SENDER
2974.352	FAST_SENDER	N/A
2975.084	RECEIVER	FAST_SENDER
2977.252	SLOW_SENDER1	N/A
2977.507	FAST_SENDER	N/A
2977.996	RECEIVER	SLOW_SENDER1
2980.053	RECEIVER	FAST_SENDER
2982.483	FAST_SENDER	N/A
2985.652	FAST_SENDER	N/A
2991.331	SLOW_SENDER1	N/A
2992.944	FAST_SENDER	N/A
2997.130	RECEIVER	FAST_SENDER
2999.535	FAST_SENDER	N/A
3000.244	RECEIVER	FAST_SENDER
3002.677	FAST_SENDER	N/A
3003.441	RECEIVER	FAST_SENDER
3005.417	SLOW_SENDER1	N/A
3005.845	FAST_SENDER	N/A
3006.137	RECEIVER	SLOW_SENDER1
3008.301	RECEIVER	FAST_SENDER
3010.715	FAST_SENDER	N/A
3013.870	FAST_SENDER	N/A
3019.495	SLOW_SENDER1	N/A
3021.590	FAST_SENDER	N/A
3024.020	RECEIVER	FAST_SENDER
3026.465	FAST_SENDER	N/A
3027.175	RECEIVER	FAST_SENDER
3029.584	FAST_SENDER	N/A
3030.337	RECEIVER	FAST_SENDER
3032.750	FAST_SENDER	N/A
3033.509	RECEIVER	FAST_SENDER
3033.583	SLOW_SENDER1	N/A
3035.933	FAST_SENDER	N/A
3042.925	FAST_SENDER	N/A
3046.579	RECEIVER	FAST_SENDER
3047.650	SLOW_SENDER1	N/A
3048.393	RECEIVER	SLOW_SENDER1
3049.007	FAST_SENDER	N/A
3049.803	RECEIVER	FAST_SENDER
3052.244	FAST_SENDER	N/A
3060.043	FAST_SENDER	N/A
3061.739	SLOW_SENDER1	N/A
3066.204	RECEIVER	FAST_SENDER
3068.606	FAST_SENDER	N/A
3069.388	RECEIVER	FAST_SENDER
3071.829	FAST_SENDER	N/A
3072.607	RECEIVER	FAST_SENDER
3075.017	FAST_SENDER	N/A
3075.818	RECEIVER	FAST_SENDER
3075.828	SLOW_SENDER1	N/A
3078.236	FAST_SENDER	N/A
3085.805	FAST_SENDER	N/A
3089.597	RECEIVER	FAST_SENDER
3089.926	SLOW_SENDER1	N/A
3092.018	FAST_SENDER	N/A
3099.639	FAST_SENDER	N/A
3103.517	RECEIVER	FAST_SENDER
3103.996	SLOW_SENDER1	N/A
3104.766	RECEIVER	SLOW_SENDER1
3105.917	FAST_SENDER	N/A
3106.714	RECEIVER	FAST_SENDER
3109.149	FAST_SENDER	N/A
3116.292	FAST_SENDER	N/A
3118.084	SLOW_SENDER1	N/A
3123.817	FAST_SENDER	N/A
3124.579	RECEIVER	FAST_SENDER
3126.996	FAST_SENDER	N/A
3127.789	RECEIVER	FAST_SENDER
3130.230	FAST_SENDER	N/A
3130.971	RECEIVER	FAST_SENDER
3132.169	SLOW_SENDER1	N/A
3132.940	RECEIVER	SLOW_SENDER1
3133.410	FAST_SENDER	N/A
3141.109	FAST_SENDER	N/A
3146.265	SLOW_SENDER1	N/A
3146.680	RECEIVER	FAST_SENDER
3148.932	FAST_SENDER	N/A
3149.699	RECEIVER	FAST_SENDER
3152.122	FAST_SENDER	N/A
3152.882	RECEIVER	FAST_SENDER
3155.297	FAST_SENDER	N/A
3156.048	RECEIVER	FAST_SENDER
3158.479	FAST_SENDER	N/A
3159.226	RECEIVER	FAST_SENDER
3160.373	SLOW_SENDER1	N/A
3161.673	FAST_SENDER	N/A
3169.052	FAST_SENDER	N/A
3174.443	SLOW_SENDER1	N/A
3174.668	RECEIVER	FAST_SENDER
3177.086	FAST_SENDER	N/A
3177.866	RECEIVER	FAST_SENDER
3180.313	FAST_SENDER	N/A
3181.085	RECEIVER	FAST_SENDER
3183.491	FAST_SENDER	N/A
3184.243	RECEIVER	FAST_SENDER
3186.645	FAST_SENDER	N/A
3187.409	RECEIVER	FAST_SENDER
3188.534	SLOW_SENDER1	N/A
3189.811	FAST_SENDER	N/A
3197.648	FAST_SENDER	N/A
3201.579	RECEIVER	FAST_SENDER
3202.633	SLOW_SENDER1	N/A
3203.370	RECEIVER	SLOW_SENDER1
3204.018	FAST_SENDER	N/A
3204.773	RECEIVER	FAST_SENDER
3207.204	FAST_SENDER	N/A
3207.984	RECEIVER	FAST_SENDER
3210.422	FAST_SENDER	N/A
3213.610	FAST_SENDER	N/A
3216.745	SLOW_SENDER1	N/A
3220.772	FAST_SENDER	N/A
3224.892	RECEIVER	FAST_SENDER
3227.304	FAST_SENDER	N/A
3228.066	RECEIVER	FAST_SENDER
3230.503	FAST_SENDER	N/A
3230.850	SLOW_SENDER1	N/A
3231.259	RECEIVER	FAST_SENDER
3235.205	FAST_SENDER	N/A
3235.961	RECEIVER	FAST_SENDER
3238.404	FAST_SENDER	N/A
3244.916	SLOW_SENDER1	N/A
3246.639	FAST_SENDER	N/A
3251.795	RECEIVER	FAST_SENDER
3253.877	FAST_SENDER	N/A
3254.670	RECEIVER	FAST_SENDER
3257.091	FAST_SENDER	N/A
3257.857	RECEIVER	FAST_SENDER
3258.977	SLOW_SENDER1	N/A
3259.789	RECEIVER	SLOW_SENDER1
3260.271	FAST_SENDER	N/A
3267.913	FAST_SENDER	N/A
3273.074	SLOW_SENDER1	N/A
3273.629	RECEIVER	FAST_SENDER
3276.077	FAST_SENDER	N/A
3276.864	RECEIVER	FAST_SENDER
3279.309	FAST_SENDER	N/A
3280.076	RECEIVER	FAST_SENDER
3282.490	FAST_SENDER	N/A
3283.264	RECEIVER	FAST_SENDER
3285.689	FAST_SENDER	N/A
3286.472	RECEIVER	FAST_SENDER
3287.187	SLOW_SENDER1	N/A
3288.918	FAST_SENDER	N/A
3296.392	FAST_SENDER	N/A
3300.386	RECEIVER	FAST_SENDER
3301.292	SLOW_SENDER1	N/A
3302.044	RECEIVER	SLOW_SENDER1
3302.836	FAST_SENDER	N/A
3303.650	RECEIVER	FAST_SENDER
3306.055	FAST_SENDER	N/A
3306.793	RECEIVER	FAST_SENDER
3309.202	FAST_SENDER	N/A
3315.380	SLOW_SENDER1	N/A
3316.859	FAST_SENDER	N/A
3322.814	RECEIVER	FAST_SENDER
3325.244	FAST_SENDER	N/A
3325.993	RECEIVER	FAST_SENDER
3328.418	FAST_SENDER	N/A
3329.151	RECEIVER	FAST_SENDER
3329.492	SLOW_SENDER1	N/A
3330.281	RECEIVER	SLOW_SENDER1
3331.581	FAST_SENDER	N/A
3339.301	FAST_SENDER	N/A
3343.592	SLOW_SENDER1	N/A
3344.339	RECEIVER	SLOW_SENDER1
3347.019	FAST_SENDER	N/A
3347.801	RECEIVER	FAST_SENDER
3350.225	FAST_SENDER	N/A
3350.985	RECEIVER	FAST_SENDER
3353.407	FAST_SENDER	N/A
3354.146	RECEIVER	FAST_SENDER
3356.588	FAST_SENDER	N/A
3357.348	RECEIVER	FAST_SENDER
3357.677	SLOW_SENDER1	N/A
3359.771	FAST_SENDER	N/A
3367.423	FAST_SENDER	N/A
3371.362	RECEIVER	FAST_SENDER
3371.792	SLOW_SENDER1	N/A
3372.571	RECEIVER	SLOW_SENDER1
3373.783	FAST_SENDER	N/A
3374.543	RECEIVER	FAST_SENDER
3376.985	FAST_SENDER	N/A
3377.737	RECEIVER	FAST_SENDER
3380.141	FAST_SENDER	N/A
3385.888	SLOW_SENDER1	N/A
3387.697	FAST_SENDER	N/A
3393.313	RECEIVER	FAST_SENDER
3395.741	FAST_SENDER	N/A
3396.527	RECEIVER	FAST_SENDER
3398.930	FAST_SENDER	N/A
3399.710	RECEIVER	FAST_SENDER
3399.979	SLOW_SENDER1	N/A
3400.733	RECEIVER	SLOW_SENDER1
3402.137	FAST_SENDER	N/A
3409.703	FAST_SENDER	N/A
3414.096	SLOW_SENDER1	N/A
3414.847	RECEIVER	SLOW_SENDER1
3417.472	FAST_SENDER	N/A
3418.247	RECEIVER	FAST_SENDER
3420.681	FAST_SENDER	N/A
3421.469	RECEIVER	FAST_SENDER
3423.869	FAST_SENDER	N/A
3424.655	RECEIVER	FAST_SENDER
3427.081	FAST_SENDER	N/A
3427.817	RECEIVER	FAST_SENDER
3428.200	SLOW_SENDER1	N/A
3430.234	FAST_SENDER	N/A
3437.847	FAST_SENDER	N/A
3441.921	RECEIVER	FAST_SENDER
3442.311	SLOW_SENDER1	N/A
3443.071	RECEIVER	SLOW_SENDER1
3444.325	FAST_SENDER	N/A
3445.104	RECEIVER	FAST_SENDER
3447.536	FAST_SENDER	N/A
3448.254	RECEIVER	FAST_SENDER
3450.655	FAST_SENDER	N/A
3456.395	SLOW_SENDER1	N/A
3458.434	FAST_SENDER	N/A
3463.813	RECEIVER	FAST_SENDER
3466.221	FAST_SENDER	N/A
3467.022	RECEIVER	FAST_SENDER
3469.464	FAST_SENDER	N/A
3470.215	RECEIVER	FAST_SENDER
3470.492	SLOW_SENDER1	N/A
3471.209	RECEIVER	SLOW_SENDER1
3472.625	FAST_SENDER	N/A
3480.320	FAST_SENDER	N/A
3484.560	SLOW_SENDER1	N/A
3485.325	RECEIVER	SLOW_SENDER1
3487.952	FAST_SENDER	N/A
3488.701	RECEIVER	FAST_SENDER
3491.129	FAST_SENDER	N/A
3491.887	RECEIVER	FAST_SENDER
3494.335	FAST_SENDER	N/A
3495.081	RECEIVER	FAST_SENDER
3497.495	FAST_SENDER	N/A
3498.267	RECEIVER	FAST_SENDER
3498.647	SLOW_SENDER1	N/A
3505.143	FAST_SENDER	N/A
3512.726	FAST_SENDER	N/A
3512.737	SLOW_SENDER1	N/A
3513.438	RECEIVER	FAST_SENDER
3515.879	FAST_SENDER	N/A
3516.609	RECEIVER	FAST_SENDER
3519.017	FAST_SENDER	N/A
3519.791	RECEIVER	FAST_SENDER
3522.195	FAST_SENDER	N/A
3522.927	RECEIVER	FAST_SENDER
3525.340	FAST_SENDER	N/A
3526.132	RECEIVER	FAST_SENDER
3527.303	SLOW_SENDER1	N/A
3528.062	RECEIVER	SLOW_SENDER1
3528.565	FAST_SENDER	N/A
3536.149	FAST_SENDER	N/A
3541.389	SLOW_SENDER1	N/A
3541.820	RECEIVER	FAST_SENDER
3544.057	FAST_SENDER	N/A
3544.804	RECEIVER	FAST_SENDER
3547.228	FAST_SENDER	N/A
3548.002	RECEIVER	FAST_SENDER
3550.443	FAST_SENDER	N/A
3551.234	RECEIVER	FAST_SENDER
3553.680	FAST_SENDER	N/A
3554.443	RECEIVER	FAST_SENDER
3555.485	SLOW_SENDER1	N/A
3556.859	FAST_SENDER	N/A
3563.945	FAST_SENDER	N/A
3568.991	RECEIVER	FAST_SENDER
3569.588	SLOW_SENDER1	N/A
3570.348	RECEIVER	SLOW_SENDER1
3571.407	FAST_SENDER	N/A
3572.180	RECEIVER	FAST_SENDER
3574.626	FAST_SENDER	N/A
3578.376	RECEIVER	FAST_SENDER
3580.778	FAST_SENDER	N/A
3581.519	RECEIVER	FAST_SENDER
3583.657	SLOW_SENDER1	N/A
3583.938	FAST_SENDER	N/A
3591.704	FAST_SENDER	N/A
3597.725	SLOW_SENDER1	N/A
3598.649	FAST_SENDER	N/A
3606.078	FAST_SENDER	N/A
3611.445	RECEIVER	FAST_SENDER
3611.830	SLOW_SENDER1	N/A
3612.629	RECEIVER	SLOW_SENDER1
3613.876	FAST_SENDER	N/A
3614.650	RECEIVER	FAST_SENDER
3617.062	FAST_SENDER	N/A
3620.274	FAST_SENDER	N/A
3625.915	SLOW_SENDER1	N/A
3627.888	FAST_SENDER	N/A
3630.454	RECEIVER	FAST_SENDER
3632.880	FAST_SENDER	N/A
3633.675	RECEIVER	FAST_SENDER
3636.106	FAST_SENDER	N/A
3636.889	RECEIVER	FAST_SENDER
3639.327	FAST_SENDER	N/A
3640.013	SLOW_SENDER1	N/A
3640.077	RECEIVER	FAST_SENDER
3642.518	FAST_SENDER	N/A
3649.562	FAST_SENDER	N/A
3653.474	RECEIVER	FAST_SENDER
3654.092	SLOW_SENDER1	N/A
3654.814	RECEIVER	SLOW_SENDER1
3655.910	FAST_SENDER	N/A
3656.700	RECEIVER	FAST_SENDER
3659.114	FAST_SENDER	N/A
3659.899	RECEIVER	FAST_SENDER
3662.344	FAST_SENDER	N/A
3668.162	SLOW_SENDER1	N/A
3670.062	FAST_SENDER	N/A
3675.341	RECEIVER	FAST_SENDER
3677.753	FAST_SENDER	N/A
3678.532	RECEIVER	FAST_SENDER
3680.981	FAST_SENDER	N/A
3681.725	RECEIVER	FAST_SENDER
3682.226	SLOW_SENDER1	N/A
3682.997	RECEIVER	SLOW_SENDER1
3684.169	FAST_SENDER	N/A
3691.757	FAST_SENDER	N/A
3696.315	SLOW_SENDER1	N/A
3697.035	RECEIVER	FAST_SENDER
3699.474	FAST_SENDER	N/A
3700.217	RECEIVER	FAST_SENDER
3702.619	FAST_SENDER	N/A
3703.355	RECEIVER	FAST_SENDER
3705.799	FAST_SENDER	N/A
3706.569	RECEIVER	FAST_SENDER
3709.013	FAST_SENDER	N/A
3709.812	RECEIVER	FAST_SENDER
3710.902	SLOW_SENDER1	N/A
3712.253	FAST_SENDER	N/A
3719.656	FAST_SENDER	N/A
3724.921	RECEIVER	FAST_SENDER
3725.010	SLOW_SENDER1	N/A
3725.757	RECEIVER	SLOW_SENDER1
3727.363	FAST_SENDER	N/A
3728.112	RECEIVER	FAST_SENDER
3730.548	FAST_SENDER	N/A
3731.303	RECEIVER	FAST_SENDER
3733.718	FAST_SENDER	N/A
3736.910	FAST_SENDER	N/A
3739.086	SLOW_SENDER1	N/A
3744.739	FAST_SENDER	N/A
3747.108	RECEIVER	FAST_SENDER
3749.550	FAST_SENDER	N/A
3750.324	RECEIVER	FAST_SENDER
3752.755	FAST_SENDER	N/A
3753.194	SLOW_SENDER1	N/A
3753.521	RECEIVER	FAST_SENDER
3757.882	FAST_SENDER	N/A
3758.617	RECEIVER	FAST_SENDER
3761.027	FAST_SENDER	N/A
3767.306	SLOW_SENDER1	N/A
3768.379	FAST_SENDER	N/A
3774.109	RECEIVER	FAST_SENDER
3776.524	FAST_SENDER	N/A
3777.277	RECEIVER	FAST_SENDER
3779.703	FAST_SENDER	N/A
3780.499	RECEIVER	FAST_SENDER
3781.394	SLOW_SENDER1	N/A
3782.183	RECEIVER	SLOW_SENDER1
3782.949	FAST_SENDER	N/A
3790.159	FAST_SENDER	N/A
3795.512	SLOW_SENDER1	N/A
3795.796	RECEIVER	FAST_SENDER
3798.194	FAST_SENDER	N/A
3798.973	RECEIVER	FAST_SENDER
3801.385	FAST_SENDER	N/A
3802.170	RECEIVER	FAST_SENDER
3804.591	FAST_SENDER	N/A
3805.383	RECEIVER	FAST_SENDER
3807.783	FAST_SENDER	N/A
3809.575	SLOW_SENDER1	N/A
3810.958	FAST_SENDER	N/A
3818.641	FAST_SENDER	N/A
3821.141	RECEIVER	FAST_SENDER
3823.563	FAST_SENDER	N/A
3823.661	SLOW_SENDER1	N/A
3824.342	RECEIVER	FAST_SENDER
3826.776	FAST_SENDER	N/A
3830.998	RECEIVER	FAST_SENDER
3833.410	FAST_SENDER	N/A
3834.183	RECEIVER	FAST_SENDER
3836.614	FAST_SENDER	N/A
3837.343	RECEIVER	FAST_SENDER
3838.240	SLOW_SENDER1	N/A
3838.992	RECEIVER	SLOW_SENDER1
3839.769	FAST_SENDER	N/A
3847.148	FAST_SENDER	N/A
3852.302	SLOW_SENDER1	N/A
3853.081	RECEIVER	SLOW_SENDER1
3854.458	FAST_SENDER	N/A
3855.196	RECEIVER	FAST_SENDER
3857.599	FAST_SENDER	N/A
3858.355	RECEIVER	FAST_SENDER
3860.766	FAST_SENDER	N/A
3861.540	RECEIVER	FAST_SENDER
3863.943	FAST_SENDER	N/A
3866.394	SLOW_SENDER1	N/A
3867.103	FAST_SENDER	N/A
3875.097	FAST_SENDER	N/A
3877.638	RECEIVER	FAST_SENDER
3880.075	FAST_SENDER	N/A
3880.490	SLOW_SENDER1	N/A
3880.804	RECEIVER	FAST_SENDER
3885.081	FAST_SENDER	N/A
3885.846	RECEIVER	FAST_SENDER
3888.256	FAST_SENDER	N/A
3889.003	RECEIVER	FAST_SENDER
3891.418	FAST_SENDER	N/A
3892.170	RECEIVER	FAST_SENDER
3894.578	FAST_SENDER	N/A
3894.587	SLOW_SENDER1	N/A
3902.365	FAST_SENDER	N/A
3908.218	RECEIVER	FAST_SENDER
3909.150	SLOW_SENDER1	N/A
3909.907	RECEIVER	SLOW_SENDER1
3910.619	FAST_SENDER	N/A
3918.375	FAST_SENDER	N/A
3923.219	SLOW_SENDER1	N/A
3923.752	RECEIVER	FAST_SENDER
3926.176	FAST_SENDER	N/A
3926.923	RECEIVER	FAST_SENDER
3929.332	FAST_SENDER	N/A
3930.086	RECEIVER	FAST_SENDER
3932.513	FAST_SENDER	N/A
3933.268	RECEIVER	FAST_SENDER
3935.710	FAST_SENDER	N/A
3936.496	RECEIVER	FAST_SENDER
3937.322	SLOW_SENDER1	N/A
3938.930	FAST_SENDER	N/A
3946.258	FAST_SENDER	N/A
3949.947	RECEIVER	FAST_SENDER
3951.412	SLOW_SENDER1	N/A
3952.168	RECEIVER	SLOW_SENDER1
3952.391	FAST_SENDER	N/A
3953.129	RECEIVER	FAST_SENDER
3955.547	FAST_SENDER	N/A
3963.246	FAST_SENDER	N/A
3965.530	SLOW_SENDER1	N/A
3968.341	RECEIVER	FAST_SENDER
3970.407	FAST_SENDER	N/A
3971.147	RECEIVER	FAST_SENDER
3973.571	FAST_SENDER	N/A
3974.338	RECEIVER	FAST_SENDER
3976.762	FAST_SENDER	N/A
3977.545	RECEIVER	FAST_SENDER
3979.613	SLOW_SENDER1	N/A
3979.975	FAST_SENDER	N/A
3980.351	RECEIVER	SLOW_SENDER1
3987.771	FAST_SENDER	N/A
3994.140	SLOW_SENDER1	N/A
3994.866	RECEIVER	SLOW_SENDER1
3995.322	FAST_SENDER	N/A
3996.083	RECEIVER	FAST_SENDER
3998.497	FAST_SENDER	N/A
3999.280	RECEIVER	FAST_SENDER
4001.692	FAST_SENDER	N/A
4002.459	RECEIVER	FAST_SENDER
4004.863	FAST_SENDER	N/A
4005.622	RECEIVER	FAST_SENDER
4008.031	FAST_SENDER	N/A
4008.226	SLOW_SENDER1	N/A
4011.217	FAST_SENDER	N/A
4018.705	FAST_SENDER	N/A
4021.241	RECEIVER	FAST_SENDER
4022.298	SLOW_SENDER1	N/A
4023.084	RECEIVER	SLOW_SENDER1
4023.688	FAST_SENDER	N/A
4024.391	RECEIVER	FAST_SENDER
4026.804	FAST_SENDER	N/A
4027.567	RECEIVER	FAST_SENDER
4029.982	FAST_SENDER	N/A
4036.372	SLOW_SENDER1	N/A
4037.941	FAST_SENDER	N/A
4043.619	RECEIVER	FAST_SENDER
4046.034	FAST_SENDER	N/A
4046.835	RECEIVER	FAST_SENDER
4049.274	FAST_SENDER	N/A
4050.073	RECEIVER	FAST_SENDER
4050.461	SLOW_SENDER1	N/A
4051.239	RECEIVER	SLOW_SENDER1
4052.520	FAST_SENDER	N/A
4060.078	FAST_SENDER	N/A
4064.575	SLOW_SENDER1	N/A
4064.929	RECEIVER	FAST_SENDER
4067.269	FAST_SENDER	N/A
4068.045	RECEIVER	FAST_SENDER
4070.478	FAST_SENDER	N/A
4071.239	RECEIVER	FAST_SENDER
4073.643	FAST_SENDER	N/A
4074.411	RECEIVER	FAST_SENDER
4076.813	FAST_SENDER	N/A
4077.616	RECEIVER	FAST_SENDER
4078.668	SLOW_SENDER1	N/A
4080.049	FAST_SENDER	N/A
4087.852	FAST_SENDER	N/A
4092.145	RECEIVER	FAST_SENDER
4092.765	SLOW_SENDER1	N/A
4093.547	RECEIVER	SLOW_SENDER1
4094.595	FAST_SENDER	N/A
4102.397	FAST_SENDER	N/A
4106.858	SLOW_SENDER1	N/A
4107.647	RECEIVER	SLOW_SENDER1
4110.293	FAST_SENDER	N/A
4111.058	RECEIVER	FAST_SENDER
4113.503	FAST_SENDER	N/A
4114.249	RECEIVER	FAST_SENDER
4116.677	FAST_SENDER	N/A
4117.433	RECEIVER	FAST_SENDER
4119.844	FAST_SENDER	N/A
4120.593	RECEIVER	FAST_SENDER
4120.949	SLOW_SENDER1	N/A
4123.012	FAST_SENDER	N/A
4130.687	FAST_SENDER	N/A
4134.515	RECEIVER	FAST_SENDER
4135.035	SLOW_SENDER1	N/A
4135.807	RECEIVER	SLOW_SENDER1
4136.940	FAST_SENDER	N/A
4137.729	RECEIVER	FAST_SENDER
4140.173	FAST_SENDER	N/A
4140.943	RECEIVER	FAST_SENDER
4143.390	FAST_SENDER	N/A
4149.148	SLOW_SENDER1	N/A
4151.224	FAST_SENDER	N/A
4158.377	FAST_SENDER	N/A
4163.247	SLOW_SENDER1	N/A
4166.403	FAST_SENDER	N/A
4168.625	RECEIVER	FAST_SENDER
4171.072	FAST_SENDER	N/A
4171.860	RECEIVER	FAST_SENDER
4174.280	FAST_SENDER	N/A
4175.054	RECEIVER	FAST_SENDER
4177.337	SLOW_SENDER1	N/A
4177.498	FAST_SENDER	N/A
4178.133	RECEIVER	SLOW_SENDER1
4185.413	FAST_SENDER	N/A
4191.437	SLOW_SENDER1	N/A
4192.186	RECEIVER	SLOW_SENDER1
4193.154	FAST_SENDER	N/A
4193.883	RECEIVER	FAST_SENDER
4197.672	FAST_SENDER	N/A
4200.868	FAST_SENDER	N/A
4205.510	SLOW_SENDER1	N/A
4208.974	FAST_SENDER	N/A
4211.303	RECEIVER	FAST_SENDER
4213.712	FAST_SENDER	N/A
4214.492	RECEIVER	FAST_SENDER
4216.909	FAST_SENDER	N/A
4217.625	RECEIVER	FAST_SENDER
4219.619	SLOW_SENDER1	N/A
4220.065	FAST_SENDER	N/A
4220.413	RECEIVER	SLOW_SENDER1
4222.619	RECEIVER	FAST_SENDER
4225.064	FAST_SENDER	N/A
4225.848	RECEIVER	FAST_SENDER
4228.291	FAST_SENDER	N/A
4233.691	SLOW_SENDER1	N/A
4235.698	FAST_SENDER	N/A
4241.020	RECEIVER	FAST_SENDER
4243.422	FAST_SENDER	N/A
4244.171	RECEIVER	FAST_SENDER
4246.574	FAST_SENDER	N/A
4247.312	RECEIVER	FAST_SENDER
4247.789	SLOW_SENDER1	N/A
4248.551	RECEIVER	SLOW_SENDER1
4249.739	FAST_SENDER	N/A
4252.911	FAST_SENDER	N/A
4260.533	FAST_SENDER	N/A
4261.875	SLOW_SENDER1	N/A
4262.645	RECEIVER	SLOW_SENDER1
4263.357	RECEIVER	FAST_SENDER
4265.762	FAST_SENDER	N/A
4266.532	RECEIVER	FAST_SENDER
4268.933	FAST_SENDER	N/A
4269.692	RECEIVER	FAST_SENDER
4275.953	SLOW_SENDER1	N/A
4276.360	FAST_SENDER	N/A
4284.307	FAST_SENDER	N/A
4285.037	RECEIVER	FAST_SENDER
4287.462	FAST_SENDER	N/A
4288.228	RECEIVER	FAST_SENDER
4290.085	SLOW_SENDER1	N/A
4290.664	FAST_SENDER	N/A
4290.873	RECEIVER	SLOW_SENDER1
4292.768	RECEIVER	FAST_SENDER
4295.214	FAST_SENDER	N/A
4295.975	RECEIVER	FAST_SENDER
4298.393	FAST_SENDER	N/A
4301.569	FAST_SENDER	N/A
4304.200	SLOW_SENDER1	N/A
4309.223	FAST_SENDER	N/A
4311.787	RECEIVER	FAST_SENDER
4314.228	FAST_SENDER	N/A
4315.015	RECEIVER	FAST_SENDER
4317.432	FAST_SENDER	N/A
4318.204	RECEIVER	FAST_SENDER
4318.290	SLOW_SENDER1	N/A
4319.032	RECEIVER	SLOW_SENDER1
4320.653	FAST_SENDER	N/A
4328.158	FAST_SENDER	N/A
4332.353	SLOW_SENDER1	N/A
4335.914	FAST_SENDER	N/A
4336.694	RECEIVER	FAST_SENDER
4339.126	FAST_SENDER	N/A
4339.915	RECEIVER	FAST_SENDER
4342.325	FAST_SENDER	N/A
4343.046	RECEIVER	FAST_SENDER
4345.460	FAST_SENDER	N/A
4346.197	RECEIVER	FAST_SENDER
4346.462	SLOW_SENDER1	N/A
4347.218	RECEIVER	SLOW_SENDER1
4348.625	FAST_SENDER	N/A
4355.962	FAST_SENDER	N/A
4360.557	SLOW_SENDER1	N/A
4361.313	RECEIVER	SLOW_SENDER1
4363.874	FAST_SENDER	N/A
4364.617	RECEIVER	FAST_SENDER
4367.046	FAST_SENDER	N/A
4367.814	RECEIVER	FAST_SENDER
4370.249	FAST_SENDER	N/A
4370.985	RECEIVER	FAST_SENDER
4373.402	FAST_SENDER	N/A
4374.129	RECEIVER	FAST_SENDER
4374.648	SLOW_SENDER1	N/A
4376.533	FAST_SENDER	N/A
4384.022	FAST_SENDER	N/A
4388.188	RECEIVER	FAST_SENDER
4388.718	SLOW_SENDER1	N/A
4389.486	RECEIVER	SLOW_SENDER1
4390.625	FAST_SENDER	N/A
4391.377	RECEIVER	FAST_SENDER
4393.823	FAST_SENDER	N/A
4397.057	FAST_SENDER	N/A
4402.824	SLOW_SENDER1	N/A
4404.604	FAST_SENDER	N/A
4407.115	RECEIVER	FAST_SENDER
4409.532	FAST_SENDER	N/A
4410.274	RECEIVER	FAST_SENDER
4412.710	FAST_SENDER	N/A
4413.476	RECEIVER	FAST_SENDER
4415.880	FAST_SENDER	N/A
4416.686	RECEIVER	FAST_SENDER
4416.899	SLOW_SENDER1	N/A
4419.129	FAST_SENDER	N/A
4426.671	FAST_SENDER	N/A
4430.573	RECEIVER	FAST_SENDER
4431.009	SLOW_SENDER1	N/A
4431.779	RECEIVER	SLOW_SENDER1
4432.999	FAST_SENDER	N/A
4433.730	RECEIVER	FAST_SENDER
4436.157	FAST_SENDER	N/A
4436.957	RECEIVER	FAST_SENDER
4439.371	FAST_SENDER	N/A
4440.128	RECEIVER	FAST_SENDER
4442.556	FAST_SENDER	N/A
4445.098	SLOW_SENDER1	N/A
4450.037	FAST_SENDER	N/A
4455.592	RECEIVER	FAST_SENDER
4457.652	FAST_SENDER	N/A
4458.357	RECEIVER	FAST_SENDER
4459.197	SLOW_SENDER1	N/A
4459.982	RECEIVER	SLOW_SENDER1
4460.781	FAST_SENDER	N/A
4468.347	FAST_SENDER	N/A
4473.290	SLOW_SENDER1	N/A
4473.706	RECEIVER	FAST_SENDER
4475.982	FAST_SENDER	N/A
4479.866	RECEIVER	FAST_SENDER
4482.316	FAST_SENDER	N/A
4483.123	RECEIVER	FAST_SENDER
4485.525	FAST_SENDER	N/A
4486.353	RECEIVER	FAST_SENDER
4487.395	SLOW_SENDER1	N/A
4488.791	FAST_SENDER	N/A
4496.542	FAST_SENDER	N/A
4500.617	RECEIVER	FAST_SENDER
4501.481	SLOW_SENDER1	N/A
4503.037	FAST_SENDER	N/A
4510.261	FAST_SENDER	N/A
4514.057	RECEIVER	FAST_SENDER
4515.575	SLOW_SENDER1	N/A
4516.340	RECEIVER	SLOW_SENDER1
4516.477	FAST_SENDER	N/A
4517.224	RECEIVER	FAST_SENDER
4519.656	FAST_SENDER	N/A
4527.394	FAST_SENDER	N/A
4529.652	SLOW_SENDER1	N/A
4533.512	RECEIVER	FAST_SENDER
4535.930	FAST_SENDER	N/A
4536.701	RECEIVER	FAST_SENDER
4539.111	FAST_SENDER	N/A
4539.857	RECEIVER	FAST_SENDER
4542.282	FAST_SENDER	N/A
4543.742	SLOW_SENDER1	N/A
4545.023	RECEIVER	SLOW_SENDER1
4548.721	FAST_SENDER	N/A
4556.037	FAST_SENDER	N/A
4558.334	SLOW_SENDER1	N/A
4558.491	RECEIVER	FAST_SENDER
4560.931	FAST_SENDER	N/A
4561.655	RECEIVER	FAST_SENDER
4564.072	FAST_SENDER	N/A
4564.811	RECEIVER	FAST_SENDER
4567.259	FAST_SENDER	N/A
4568.000	RECEIVER	FAST_SENDER
4570.440	FAST_SENDER	N/A
4571.244	RECEIVER	FAST_SENDER
4572.399	SLOW_SENDER1	N/A
4573.133	RECEIVER	SLOW_SENDER1
4573.669	FAST_SENDER	N/A
4580.846	FAST_SENDER	N/A
4586.186	RECEIVER	FAST_SENDER
4586.461	SLOW_SENDER1	N/A
4587.208	RECEIVER	SLOW_SENDER1
4588.635	FAST_SENDER	N/A
4589.384	RECEIVER	FAST_SENDER
4591.830	FAST_SENDER	N/A
4598.888	FAST_SENDER	N/A
4600.560	SLOW_SENDER1	N/A
4604.491	RECEIVER	FAST_SENDER
4606.915	FAST_SENDER	N/A
4607.714	RECEIVER	FAST_SENDER
4610.149	FAST_SENDER	N/A
4610.904	RECEIVER	FAST_SENDER
4613.314	FAST_SENDER	N/A
4614.071	RECEIVER	FAST_SENDER
4615.118	SLOW_SENDER1	N/A
4616.474	FAST_SENDER	N/A
[truncated: 13,393 more rows]
