# Supplementary material for: CATO: Wake-Up reCeiver-bAsed communicaTiOn for Batteryless Devices
Source: Sensors (Basel). 2025 Nov 7;25(22):6813. doi: 10.3390/s25226813 (PMC12655924; doi:10.3390/s25226813)
Supplement: Supplementary file 1 [file sensors-25-06813-s001.zip › File S1_Experimental_and_Simulation_Data/simulation/capsweep/cap5/mac_competing_nodes_none.csv]

time_s	node_id	received_from
2.700	FAST_SENDER	N/A
2.700	SLOW_SENDER1	N/A
3.434	RECEIVER	SLOW_SENDER1
5.408	RECEIVER	FAST_SENDER
7.849	FAST_SENDER	N/A
8.632	RECEIVER	FAST_SENDER
10.880	SLOW_SENDER1	N/A
11.066	FAST_SENDER	N/A
18.934	FAST_SENDER	N/A
23.976	RECEIVER	FAST_SENDER
24.524	SLOW_SENDER1	N/A
25.331	RECEIVER	SLOW_SENDER1
26.412	FAST_SENDER	N/A
27.138	RECEIVER	FAST_SENDER
29.584	FAST_SENDER	N/A
37.600	FAST_SENDER	N/A
38.609	SLOW_SENDER1	N/A
42.987	RECEIVER	FAST_SENDER
45.418	FAST_SENDER	N/A
46.209	RECEIVER	FAST_SENDER
48.654	FAST_SENDER	N/A
49.456	RECEIVER	FAST_SENDER
51.862	FAST_SENDER	N/A
52.584	RECEIVER	FAST_SENDER
52.699	SLOW_SENDER1	N/A
54.993	FAST_SENDER	N/A
62.090	FAST_SENDER	N/A
65.742	RECEIVER	FAST_SENDER
66.784	SLOW_SENDER1	N/A
69.489	FAST_SENDER	N/A
70.245	RECEIVER	FAST_SENDER
72.691	FAST_SENDER	N/A
73.475	RECEIVER	FAST_SENDER
75.905	FAST_SENDER	N/A
79.109	FAST_SENDER	N/A
80.880	SLOW_SENDER1	N/A
86.797	FAST_SENDER	N/A
88.966	RECEIVER	FAST_SENDER
91.388	FAST_SENDER	N/A
92.129	RECEIVER	FAST_SENDER
94.569	FAST_SENDER	N/A
94.990	SLOW_SENDER1	N/A
95.357	RECEIVER	FAST_SENDER
99.453	FAST_SENDER	N/A
100.238	RECEIVER	FAST_SENDER
102.644	FAST_SENDER	N/A
109.079	SLOW_SENDER1	N/A
110.237	FAST_SENDER	N/A
115.560	RECEIVER	FAST_SENDER
117.993	FAST_SENDER	N/A
118.786	RECEIVER	FAST_SENDER
121.208	FAST_SENDER	N/A
121.948	RECEIVER	FAST_SENDER
123.168	SLOW_SENDER1	N/A
123.909	RECEIVER	SLOW_SENDER1
124.385	FAST_SENDER	N/A
132.072	FAST_SENDER	N/A
137.260	SLOW_SENDER1	N/A
137.677	RECEIVER	FAST_SENDER
139.914	FAST_SENDER	N/A
140.647	RECEIVER	FAST_SENDER
143.052	FAST_SENDER	N/A
143.854	RECEIVER	FAST_SENDER
146.295	FAST_SENDER	N/A
147.044	RECEIVER	FAST_SENDER
149.450	FAST_SENDER	N/A
151.325	SLOW_SENDER1	N/A
151.718	RECEIVER	FAST_SENDER
156.210	FAST_SENDER	N/A
156.965	RECEIVER	FAST_SENDER
159.367	FAST_SENDER	N/A
165.413	SLOW_SENDER1	N/A
167.149	FAST_SENDER	N/A
173.160	RECEIVER	FAST_SENDER
175.252	FAST_SENDER	N/A
176.053	RECEIVER	FAST_SENDER
178.477	FAST_SENDER	N/A
179.242	RECEIVER	FAST_SENDER
179.499	SLOW_SENDER1	N/A
185.892	FAST_SENDER	N/A
193.572	SLOW_SENDER1	N/A
193.766	FAST_SENDER	N/A
194.373	RECEIVER	SLOW_SENDER1
196.454	RECEIVER	FAST_SENDER
198.855	FAST_SENDER	N/A
199.640	RECEIVER	FAST_SENDER
206.205	FAST_SENDER	N/A
207.669	SLOW_SENDER1	N/A
214.287	FAST_SENDER	N/A
215.079	RECEIVER	FAST_SENDER
217.496	FAST_SENDER	N/A
218.213	RECEIVER	FAST_SENDER
220.654	FAST_SENDER	N/A
221.420	RECEIVER	FAST_SENDER
221.757	SLOW_SENDER1	N/A
222.521	RECEIVER	SLOW_SENDER1
223.860	FAST_SENDER	N/A
231.787	FAST_SENDER	N/A
235.829	SLOW_SENDER1	N/A
239.207	FAST_SENDER	N/A
246.890	FAST_SENDER	N/A
249.047	RECEIVER	FAST_SENDER
249.913	SLOW_SENDER1	N/A
250.699	RECEIVER	SLOW_SENDER1
251.479	FAST_SENDER	N/A
252.206	RECEIVER	FAST_SENDER
254.619	FAST_SENDER	N/A
255.380	RECEIVER	FAST_SENDER
257.816	FAST_SENDER	N/A
264.015	SLOW_SENDER1	N/A
265.325	FAST_SENDER	N/A
271.064	RECEIVER	FAST_SENDER
273.465	FAST_SENDER	N/A
274.194	RECEIVER	FAST_SENDER
276.638	FAST_SENDER	N/A
278.125	SLOW_SENDER1	N/A
284.914	FAST_SENDER	N/A
290.189	RECEIVER	FAST_SENDER
292.221	SLOW_SENDER1	N/A
292.590	FAST_SENDER	N/A
292.996	RECEIVER	SLOW_SENDER1
295.138	RECEIVER	FAST_SENDER
297.573	FAST_SENDER	N/A
298.320	RECEIVER	FAST_SENDER
300.725	FAST_SENDER	N/A
301.488	RECEIVER	FAST_SENDER
303.925	FAST_SENDER	N/A
304.691	RECEIVER	FAST_SENDER
306.659	SLOW_SENDER1	N/A
307.125	FAST_SENDER	N/A
314.740	FAST_SENDER	N/A
320.015	RECEIVER	FAST_SENDER
320.720	SLOW_SENDER1	N/A
321.485	RECEIVER	SLOW_SENDER1
322.426	FAST_SENDER	N/A
323.149	RECEIVER	FAST_SENDER
325.551	FAST_SENDER	N/A
326.274	RECEIVER	FAST_SENDER
328.693	FAST_SENDER	N/A
334.818	SLOW_SENDER1	N/A
336.196	FAST_SENDER	N/A
341.417	RECEIVER	FAST_SENDER
343.829	FAST_SENDER	N/A
344.597	RECEIVER	FAST_SENDER
347.007	FAST_SENDER	N/A
348.890	SLOW_SENDER1	N/A
354.506	FAST_SENDER	N/A
361.499	FAST_SENDER	N/A
362.280	RECEIVER	FAST_SENDER
362.989	SLOW_SENDER1	N/A
363.768	RECEIVER	SLOW_SENDER1
364.686	FAST_SENDER	N/A
365.408	RECEIVER	FAST_SENDER
367.821	FAST_SENDER	N/A
368.572	RECEIVER	FAST_SENDER
371.014	FAST_SENDER	N/A
371.804	RECEIVER	FAST_SENDER
374.254	FAST_SENDER	N/A
377.100	SLOW_SENDER1	N/A
381.846	FAST_SENDER	N/A
387.303	RECEIVER	FAST_SENDER
389.733	FAST_SENDER	N/A
390.496	RECEIVER	FAST_SENDER
391.205	SLOW_SENDER1	N/A
391.971	RECEIVER	SLOW_SENDER1
392.899	FAST_SENDER	N/A
393.635	RECEIVER	FAST_SENDER
396.070	FAST_SENDER	N/A
403.638	FAST_SENDER	N/A
405.313	SLOW_SENDER1	N/A
409.887	RECEIVER	FAST_SENDER
412.306	FAST_SENDER	N/A
413.086	RECEIVER	FAST_SENDER
415.498	FAST_SENDER	N/A
416.298	RECEIVER	FAST_SENDER
418.717	FAST_SENDER	N/A
419.409	SLOW_SENDER1	N/A
419.536	RECEIVER	FAST_SENDER
421.980	FAST_SENDER	N/A
422.707	RECEIVER	FAST_SENDER
425.112	FAST_SENDER	N/A
428.267	FAST_SENDER	N/A
433.493	SLOW_SENDER1	N/A
435.727	FAST_SENDER	N/A
438.048	RECEIVER	FAST_SENDER
440.449	FAST_SENDER	N/A
441.182	RECEIVER	FAST_SENDER
443.613	FAST_SENDER	N/A
444.361	RECEIVER	FAST_SENDER
446.791	FAST_SENDER	N/A
447.590	RECEIVER	FAST_SENDER
447.604	SLOW_SENDER1	N/A
450.019	FAST_SENDER	N/A
457.427	FAST_SENDER	N/A
461.222	RECEIVER	FAST_SENDER
461.702	SLOW_SENDER1	N/A
463.652	FAST_SENDER	N/A
471.528	FAST_SENDER	N/A
475.244	RECEIVER	FAST_SENDER
475.807	SLOW_SENDER1	N/A
476.579	RECEIVER	SLOW_SENDER1
477.673	FAST_SENDER	N/A
478.405	RECEIVER	FAST_SENDER
480.837	FAST_SENDER	N/A
481.617	RECEIVER	FAST_SENDER
484.049	FAST_SENDER	N/A
487.203	FAST_SENDER	N/A
489.894	SLOW_SENDER1	N/A
494.935	FAST_SENDER	N/A
497.390	RECEIVER	FAST_SENDER
499.815	FAST_SENDER	N/A
503.981	SLOW_SENDER1	N/A
507.372	FAST_SENDER	N/A
512.977	RECEIVER	FAST_SENDER
515.410	FAST_SENDER	N/A
516.155	RECEIVER	FAST_SENDER
518.072	SLOW_SENDER1	N/A
518.601	FAST_SENDER	N/A
518.848	RECEIVER	SLOW_SENDER1
520.847	RECEIVER	FAST_SENDER
523.295	FAST_SENDER	N/A
526.899	RECEIVER	FAST_SENDER
529.315	FAST_SENDER	N/A
530.071	RECEIVER	FAST_SENDER
532.163	SLOW_SENDER1	N/A
532.483	FAST_SENDER	N/A
540.612	FAST_SENDER	N/A
546.245	SLOW_SENDER1	N/A
547.007	RECEIVER	SLOW_SENDER1
548.124	FAST_SENDER	N/A
548.925	RECEIVER	FAST_SENDER
551.363	FAST_SENDER	N/A
552.117	RECEIVER	FAST_SENDER
556.343	FAST_SENDER	N/A
559.478	FAST_SENDER	N/A
560.328	SLOW_SENDER1	N/A
567.385	FAST_SENDER	N/A
569.723	RECEIVER	FAST_SENDER
572.129	FAST_SENDER	N/A
572.867	RECEIVER	FAST_SENDER
574.407	SLOW_SENDER1	N/A
575.179	RECEIVER	SLOW_SENDER1
575.306	FAST_SENDER	N/A
578.472	FAST_SENDER	N/A
585.866	FAST_SENDER	N/A
588.257	RECEIVER	FAST_SENDER
588.481	SLOW_SENDER1	N/A
589.246	RECEIVER	SLOW_SENDER1
590.679	FAST_SENDER	N/A
591.462	RECEIVER	FAST_SENDER
598.068	FAST_SENDER	N/A
602.598	SLOW_SENDER1	N/A
605.793	FAST_SENDER	N/A
606.529	RECEIVER	FAST_SENDER
608.977	FAST_SENDER	N/A
609.714	RECEIVER	FAST_SENDER
612.143	FAST_SENDER	N/A
612.867	RECEIVER	FAST_SENDER
615.290	FAST_SENDER	N/A
616.047	RECEIVER	FAST_SENDER
617.157	SLOW_SENDER1	N/A
617.944	RECEIVER	SLOW_SENDER1
618.476	FAST_SENDER	N/A
626.076	FAST_SENDER	N/A
631.227	SLOW_SENDER1	N/A
631.991	RECEIVER	SLOW_SENDER1
634.641	FAST_SENDER	N/A
635.420	RECEIVER	FAST_SENDER
637.852	FAST_SENDER	N/A
638.624	RECEIVER	FAST_SENDER
641.068	FAST_SENDER	N/A
641.827	RECEIVER	FAST_SENDER
644.269	FAST_SENDER	N/A
645.009	RECEIVER	FAST_SENDER
645.334	SLOW_SENDER1	N/A
647.430	FAST_SENDER	N/A
654.787	FAST_SENDER	N/A
658.746	RECEIVER	FAST_SENDER
659.444	SLOW_SENDER1	N/A
660.221	RECEIVER	SLOW_SENDER1
661.182	FAST_SENDER	N/A
661.951	RECEIVER	FAST_SENDER
664.385	FAST_SENDER	N/A
665.100	RECEIVER	FAST_SENDER
667.550	FAST_SENDER	N/A
670.726	FAST_SENDER	N/A
673.533	SLOW_SENDER1	N/A
677.886	FAST_SENDER	N/A
681.920	RECEIVER	FAST_SENDER
684.341	FAST_SENDER	N/A
685.082	RECEIVER	FAST_SENDER
687.493	FAST_SENDER	N/A
687.594	SLOW_SENDER1	N/A
688.232	RECEIVER	FAST_SENDER
688.867	RECEIVER	SLOW_SENDER1
690.640	FAST_SENDER	N/A
693.853	FAST_SENDER	N/A
701.666	FAST_SENDER	N/A
702.140	SLOW_SENDER1	N/A
704.499	RECEIVER	FAST_SENDER
706.899	FAST_SENDER	N/A
707.698	RECEIVER	FAST_SENDER
710.139	FAST_SENDER	N/A
710.924	RECEIVER	FAST_SENDER
713.330	FAST_SENDER	N/A
714.095	RECEIVER	FAST_SENDER
716.230	SLOW_SENDER1	N/A
716.497	FAST_SENDER	N/A
723.898	FAST_SENDER	N/A
729.582	RECEIVER	FAST_SENDER
730.319	SLOW_SENDER1	N/A
731.048	RECEIVER	SLOW_SENDER1
731.994	FAST_SENDER	N/A
732.747	RECEIVER	FAST_SENDER
735.158	FAST_SENDER	N/A
735.892	RECEIVER	FAST_SENDER
738.305	FAST_SENDER	N/A
744.380	SLOW_SENDER1	N/A
746.277	FAST_SENDER	N/A
751.659	RECEIVER	FAST_SENDER
754.069	FAST_SENDER	N/A
754.820	RECEIVER	FAST_SENDER
757.225	FAST_SENDER	N/A
757.991	RECEIVER	FAST_SENDER
758.466	SLOW_SENDER1	N/A
759.229	RECEIVER	SLOW_SENDER1
760.435	FAST_SENDER	N/A
768.474	FAST_SENDER	N/A
772.547	SLOW_SENDER1	N/A
773.289	RECEIVER	SLOW_SENDER1
775.784	FAST_SENDER	N/A
776.557	RECEIVER	FAST_SENDER
778.973	FAST_SENDER	N/A
779.721	RECEIVER	FAST_SENDER
782.147	FAST_SENDER	N/A
782.902	RECEIVER	FAST_SENDER
785.350	FAST_SENDER	N/A
786.094	RECEIVER	FAST_SENDER
786.641	SLOW_SENDER1	N/A
788.526	FAST_SENDER	N/A
795.607	FAST_SENDER	N/A
799.216	RECEIVER	FAST_SENDER
800.725	SLOW_SENDER1	N/A
801.475	RECEIVER	SLOW_SENDER1
801.625	FAST_SENDER	N/A
802.363	RECEIVER	FAST_SENDER
804.784	FAST_SENDER	N/A
805.540	RECEIVER	FAST_SENDER
807.988	FAST_SENDER	N/A
808.755	RECEIVER	FAST_SENDER
811.183	FAST_SENDER	N/A
814.812	SLOW_SENDER1	N/A
818.294	FAST_SENDER	N/A
825.778	FAST_SENDER	N/A
826.517	RECEIVER	FAST_SENDER
828.910	SLOW_SENDER1	N/A
828.944	FAST_SENDER	N/A
829.682	RECEIVER	SLOW_SENDER1
831.612	RECEIVER	FAST_SENDER
834.020	FAST_SENDER	N/A
834.747	RECEIVER	FAST_SENDER
837.152	FAST_SENDER	N/A
837.937	RECEIVER	FAST_SENDER
840.342	FAST_SENDER	N/A
841.129	RECEIVER	FAST_SENDER
843.011	SLOW_SENDER1	N/A
843.536	FAST_SENDER	N/A
850.808	FAST_SENDER	N/A
856.295	RECEIVER	FAST_SENDER
857.102	SLOW_SENDER1	N/A
857.846	RECEIVER	SLOW_SENDER1
858.734	FAST_SENDER	N/A
859.499	RECEIVER	FAST_SENDER
861.906	FAST_SENDER	N/A
862.625	RECEIVER	FAST_SENDER
865.048	FAST_SENDER	N/A
865.798	RECEIVER	FAST_SENDER
868.227	FAST_SENDER	N/A
871.198	SLOW_SENDER1	N/A
875.307	FAST_SENDER	N/A
882.371	FAST_SENDER	N/A
883.126	RECEIVER	FAST_SENDER
885.526	FAST_SENDER	N/A
885.763	SLOW_SENDER1	N/A
886.275	RECEIVER	FAST_SENDER
888.725	FAST_SENDER	N/A
889.484	RECEIVER	FAST_SENDER
891.929	FAST_SENDER	N/A
892.731	RECEIVER	FAST_SENDER
895.136	FAST_SENDER	N/A
895.952	RECEIVER	FAST_SENDER
898.362	FAST_SENDER	N/A
899.137	RECEIVER	FAST_SENDER
899.871	SLOW_SENDER1	N/A
901.547	FAST_SENDER	N/A
909.100	FAST_SENDER	N/A
913.113	RECEIVER	FAST_SENDER
913.962	SLOW_SENDER1	N/A
914.719	RECEIVER	SLOW_SENDER1
915.527	FAST_SENDER	N/A
916.261	RECEIVER	FAST_SENDER
918.684	FAST_SENDER	N/A
919.456	RECEIVER	FAST_SENDER
921.886	FAST_SENDER	N/A
925.083	FAST_SENDER	N/A
928.024	SLOW_SENDER1	N/A
933.071	FAST_SENDER	N/A
935.487	RECEIVER	FAST_SENDER
937.925	FAST_SENDER	N/A
938.696	RECEIVER	FAST_SENDER
942.129	SLOW_SENDER1	N/A
942.565	FAST_SENDER	N/A
942.886	RECEIVER	SLOW_SENDER1
950.331	FAST_SENDER	N/A
956.229	SLOW_SENDER1	N/A
956.955	RECEIVER	SLOW_SENDER1
958.259	FAST_SENDER	N/A
959.015	RECEIVER	FAST_SENDER
961.416	FAST_SENDER	N/A
962.174	RECEIVER	FAST_SENDER
966.395	FAST_SENDER	N/A
970.301	SLOW_SENDER1	N/A
973.582	FAST_SENDER	N/A
979.156	RECEIVER	FAST_SENDER
981.589	FAST_SENDER	N/A
982.386	RECEIVER	FAST_SENDER
984.363	SLOW_SENDER1	N/A
984.815	FAST_SENDER	N/A
985.161	RECEIVER	SLOW_SENDER1
987.211	RECEIVER	FAST_SENDER
989.630	FAST_SENDER	N/A
997.706	FAST_SENDER	N/A
998.460	SLOW_SENDER1	N/A
1003.190	RECEIVER	FAST_SENDER
1005.594	FAST_SENDER	N/A
1006.411	RECEIVER	FAST_SENDER
1008.856	FAST_SENDER	N/A
1009.589	RECEIVER	FAST_SENDER
1012.025	FAST_SENDER	N/A
1012.577	SLOW_SENDER1	N/A
1012.773	RECEIVER	FAST_SENDER
1015.188	FAST_SENDER	N/A
1015.937	RECEIVER	FAST_SENDER
1018.340	FAST_SENDER	N/A
1019.076	RECEIVER	FAST_SENDER
1021.526	FAST_SENDER	N/A
1024.695	FAST_SENDER	N/A
1026.659	SLOW_SENDER1	N/A
1032.427	FAST_SENDER	N/A
1034.676	RECEIVER	FAST_SENDER
1037.104	FAST_SENDER	N/A
1037.868	RECEIVER	FAST_SENDER
1040.302	FAST_SENDER	N/A
1040.754	SLOW_SENDER1	N/A
1041.090	RECEIVER	FAST_SENDER
1045.335	FAST_SENDER	N/A
1053.423	FAST_SENDER	N/A
1054.849	SLOW_SENDER1	N/A
1059.341	RECEIVER	FAST_SENDER
1061.771	FAST_SENDER	N/A
1062.484	RECEIVER	FAST_SENDER
1064.909	FAST_SENDER	N/A
1065.722	RECEIVER	FAST_SENDER
1068.128	FAST_SENDER	N/A
1068.864	RECEIVER	FAST_SENDER
1068.941	SLOW_SENDER1	N/A
1071.307	FAST_SENDER	N/A
1079.186	FAST_SENDER	N/A
1081.770	RECEIVER	FAST_SENDER
1083.034	SLOW_SENDER1	N/A
1083.802	RECEIVER	SLOW_SENDER1
1084.205	FAST_SENDER	N/A
1085.014	RECEIVER	FAST_SENDER
1087.460	FAST_SENDER	N/A
1090.677	FAST_SENDER	N/A
1097.115	SLOW_SENDER1	N/A
1098.433	FAST_SENDER	N/A
1100.624	RECEIVER	FAST_SENDER
1103.035	FAST_SENDER	N/A
1103.811	RECEIVER	FAST_SENDER
1106.249	FAST_SENDER	N/A
1107.028	RECEIVER	FAST_SENDER
1109.447	FAST_SENDER	N/A
1110.227	RECEIVER	FAST_SENDER
1111.207	SLOW_SENDER1	N/A
1112.664	FAST_SENDER	N/A
1120.375	FAST_SENDER	N/A
1124.071	RECEIVER	FAST_SENDER
1125.297	SLOW_SENDER1	N/A
1128.220	FAST_SENDER	N/A
1129.024	RECEIVER	FAST_SENDER
1131.427	FAST_SENDER	N/A
1132.144	RECEIVER	FAST_SENDER
1134.566	FAST_SENDER	N/A
1135.367	RECEIVER	FAST_SENDER
1137.796	FAST_SENDER	N/A
1139.390	SLOW_SENDER1	N/A
1145.959	FAST_SENDER	N/A
1151.308	RECEIVER	FAST_SENDER
1153.484	SLOW_SENDER1	N/A
1153.745	FAST_SENDER	N/A
1154.269	RECEIVER	SLOW_SENDER1
1155.865	RECEIVER	FAST_SENDER
1158.303	FAST_SENDER	N/A
1159.096	RECEIVER	FAST_SENDER
1161.515	FAST_SENDER	N/A
1164.688	FAST_SENDER	N/A
1167.562	SLOW_SENDER1	N/A
1172.148	FAST_SENDER	N/A
1174.630	RECEIVER	FAST_SENDER
1177.062	FAST_SENDER	N/A
1177.845	RECEIVER	FAST_SENDER
1180.261	FAST_SENDER	N/A
1181.041	RECEIVER	FAST_SENDER
1182.138	SLOW_SENDER1	N/A
1182.894	RECEIVER	SLOW_SENDER1
1183.446	FAST_SENDER	N/A
1191.149	FAST_SENDER	N/A
1196.222	SLOW_SENDER1	N/A
1196.944	RECEIVER	FAST_SENDER
1199.352	FAST_SENDER	N/A
1200.102	RECEIVER	FAST_SENDER
1202.529	FAST_SENDER	N/A
1203.262	RECEIVER	FAST_SENDER
1205.684	FAST_SENDER	N/A
1206.432	RECEIVER	FAST_SENDER
1208.870	FAST_SENDER	N/A
1210.796	SLOW_SENDER1	N/A
1216.524	FAST_SENDER	N/A
1222.293	RECEIVER	FAST_SENDER
1224.731	FAST_SENDER	N/A
1224.890	SLOW_SENDER1	N/A
1225.494	RECEIVER	FAST_SENDER
1227.927	FAST_SENDER	N/A
1228.678	RECEIVER	FAST_SENDER
1231.103	FAST_SENDER	N/A
1238.892	FAST_SENDER	N/A
1239.646	SLOW_SENDER1	N/A
1244.607	RECEIVER	FAST_SENDER
1247.012	FAST_SENDER	N/A
1247.764	RECEIVER	FAST_SENDER
1250.182	FAST_SENDER	N/A
1250.966	RECEIVER	FAST_SENDER
1253.410	FAST_SENDER	N/A
1253.727	SLOW_SENDER1	N/A
1254.174	RECEIVER	FAST_SENDER
1256.611	FAST_SENDER	N/A
1257.395	RECEIVER	FAST_SENDER
1259.803	FAST_SENDER	N/A
1260.581	RECEIVER	FAST_SENDER
1263.005	FAST_SENDER	N/A
1267.819	SLOW_SENDER1	N/A
1270.495	FAST_SENDER	N/A
1277.659	FAST_SENDER	N/A
1278.433	RECEIVER	FAST_SENDER
1281.930	SLOW_SENDER1	N/A
1282.203	FAST_SENDER	N/A
1282.688	RECEIVER	SLOW_SENDER1
1284.507	RECEIVER	FAST_SENDER
1286.937	FAST_SENDER	N/A
1287.685	RECEIVER	FAST_SENDER
1290.109	FAST_SENDER	N/A
1296.031	SLOW_SENDER1	N/A
1297.940	FAST_SENDER	N/A
1303.319	RECEIVER	FAST_SENDER
1305.720	FAST_SENDER	N/A
1306.497	RECEIVER	FAST_SENDER
1308.919	FAST_SENDER	N/A
1309.660	RECEIVER	FAST_SENDER
1310.103	SLOW_SENDER1	N/A
1310.873	RECEIVER	SLOW_SENDER1
1312.082	FAST_SENDER	N/A
1319.390	FAST_SENDER	N/A
1324.206	SLOW_SENDER1	N/A
1325.001	RECEIVER	SLOW_SENDER1
1326.739	FAST_SENDER	N/A
1327.532	RECEIVER	FAST_SENDER
1329.967	FAST_SENDER	N/A
1330.723	RECEIVER	FAST_SENDER
1333.169	FAST_SENDER	N/A
1333.897	RECEIVER	FAST_SENDER
1336.342	FAST_SENDER	N/A
1337.072	RECEIVER	FAST_SENDER
1338.284	SLOW_SENDER1	N/A
1344.090	FAST_SENDER	N/A
1351.232	FAST_SENDER	N/A
1352.024	RECEIVER	FAST_SENDER
1352.389	SLOW_SENDER1	N/A
1353.172	RECEIVER	SLOW_SENDER1
1354.454	FAST_SENDER	N/A
1355.240	RECEIVER	FAST_SENDER
1357.652	FAST_SENDER	N/A
1358.457	RECEIVER	FAST_SENDER
1360.894	FAST_SENDER	N/A
1366.464	SLOW_SENDER1	N/A
1368.477	FAST_SENDER	N/A
1374.018	RECEIVER	FAST_SENDER
1376.452	FAST_SENDER	N/A
1377.214	RECEIVER	FAST_SENDER
1379.662	FAST_SENDER	N/A
1380.399	RECEIVER	FAST_SENDER
1380.545	SLOW_SENDER1	N/A
1381.324	RECEIVER	SLOW_SENDER1
1382.844	FAST_SENDER	N/A
1390.624	FAST_SENDER	N/A
1394.619	SLOW_SENDER1	N/A
1395.359	RECEIVER	SLOW_SENDER1
1397.429	RECEIVER	FAST_SENDER
1399.855	FAST_SENDER	N/A
1400.648	RECEIVER	FAST_SENDER
1403.064	FAST_SENDER	N/A
1403.793	RECEIVER	FAST_SENDER
1406.213	FAST_SENDER	N/A
1406.999	RECEIVER	FAST_SENDER
1408.710	SLOW_SENDER1	N/A
1409.430	FAST_SENDER	N/A
1416.554	FAST_SENDER	N/A
1422.520	RECEIVER	FAST_SENDER
1422.801	SLOW_SENDER1	N/A
1423.530	RECEIVER	SLOW_SENDER1
1424.945	FAST_SENDER	N/A
1432.828	FAST_SENDER	N/A
1436.873	SLOW_SENDER1	N/A
1437.650	RECEIVER	SLOW_SENDER1
1440.332	FAST_SENDER	N/A
1441.118	RECEIVER	FAST_SENDER
1443.518	FAST_SENDER	N/A
1444.267	RECEIVER	FAST_SENDER
1446.673	FAST_SENDER	N/A
1447.402	RECEIVER	FAST_SENDER
1450.935	SLOW_SENDER1	N/A
1454.209	FAST_SENDER	N/A
1461.596	FAST_SENDER	N/A
1463.943	RECEIVER	FAST_SENDER
1465.006	SLOW_SENDER1	N/A
1465.788	RECEIVER	SLOW_SENDER1
1466.376	FAST_SENDER	N/A
1467.147	RECEIVER	FAST_SENDER
1469.594	FAST_SENDER	N/A
1470.342	RECEIVER	FAST_SENDER
1472.765	FAST_SENDER	N/A
1473.498	RECEIVER	FAST_SENDER
1475.925	FAST_SENDER	N/A
1479.077	FAST_SENDER	N/A
1479.102	SLOW_SENDER1	N/A
1486.589	FAST_SENDER	N/A
1488.943	RECEIVER	FAST_SENDER
1491.389	FAST_SENDER	N/A
1492.148	RECEIVER	FAST_SENDER
1493.671	SLOW_SENDER1	N/A
1494.423	RECEIVER	SLOW_SENDER1
1494.576	FAST_SENDER	N/A
1502.548	FAST_SENDER	N/A
1507.789	SLOW_SENDER1	N/A
1509.915	FAST_SENDER	N/A
1517.518	FAST_SENDER	N/A
1519.849	RECEIVER	FAST_SENDER
1521.888	SLOW_SENDER1	N/A
1522.253	FAST_SENDER	N/A
1522.606	RECEIVER	SLOW_SENDER1
1524.600	RECEIVER	FAST_SENDER
1527.006	FAST_SENDER	N/A
1527.779	RECEIVER	FAST_SENDER
1530.218	FAST_SENDER	N/A
1536.112	SLOW_SENDER1	N/A
1537.979	FAST_SENDER	N/A
1542.859	RECEIVER	FAST_SENDER
1545.266	FAST_SENDER	N/A
1546.017	RECEIVER	FAST_SENDER
1548.448	FAST_SENDER	N/A
1550.179	SLOW_SENDER1	N/A
1556.170	FAST_SENDER	N/A
1561.623	RECEIVER	FAST_SENDER
1564.028	FAST_SENDER	N/A
1564.744	SLOW_SENDER1	N/A
1564.791	RECEIVER	FAST_SENDER
1566.011	RECEIVER	SLOW_SENDER1
1567.195	FAST_SENDER	N/A
1575.088	FAST_SENDER	N/A
1579.321	SLOW_SENDER1	N/A
1580.066	RECEIVER	SLOW_SENDER1
1582.864	FAST_SENDER	N/A
1590.659	FAST_SENDER	N/A
1593.094	RECEIVER	FAST_SENDER
1593.407	SLOW_SENDER1	N/A
1594.153	RECEIVER	SLOW_SENDER1
1595.515	FAST_SENDER	N/A
1596.288	RECEIVER	FAST_SENDER
1598.704	FAST_SENDER	N/A
1601.921	FAST_SENDER	N/A
1607.515	SLOW_SENDER1	N/A
1609.253	FAST_SENDER	N/A
1611.760	RECEIVER	FAST_SENDER
1614.196	FAST_SENDER	N/A
1614.930	RECEIVER	FAST_SENDER
1619.169	FAST_SENDER	N/A
1619.910	RECEIVER	FAST_SENDER
1621.629	SLOW_SENDER1	N/A
1622.355	FAST_SENDER	N/A
1629.854	FAST_SENDER	N/A
1635.746	SLOW_SENDER1	N/A
1637.114	FAST_SENDER	N/A
1637.835	RECEIVER	FAST_SENDER
1640.277	FAST_SENDER	N/A
1641.063	RECEIVER	FAST_SENDER
1643.466	FAST_SENDER	N/A
1644.269	RECEIVER	FAST_SENDER
1646.698	FAST_SENDER	N/A
1647.440	RECEIVER	FAST_SENDER
1649.813	SLOW_SENDER1	N/A
1649.852	FAST_SENDER	N/A
1650.561	RECEIVER	SLOW_SENDER1
1653.009	RECEIVER	FAST_SENDER
1655.412	FAST_SENDER	N/A
1656.157	RECEIVER	FAST_SENDER
1658.606	FAST_SENDER	N/A
1661.821	FAST_SENDER	N/A
1663.883	SLOW_SENDER1	N/A
1669.839	FAST_SENDER	N/A
1672.137	RECEIVER	FAST_SENDER
1674.545	FAST_SENDER	N/A
1675.301	RECEIVER	FAST_SENDER
1677.749	FAST_SENDER	N/A
1677.980	SLOW_SENDER1	N/A
1678.529	RECEIVER	FAST_SENDER
1680.949	FAST_SENDER	N/A
1681.697	RECEIVER	FAST_SENDER
1684.117	FAST_SENDER	N/A
1691.672	FAST_SENDER	N/A
1692.102	SLOW_SENDER1	N/A
1697.443	RECEIVER	FAST_SENDER
1699.850	FAST_SENDER	N/A
1700.620	RECEIVER	FAST_SENDER
1703.022	FAST_SENDER	N/A
1703.805	RECEIVER	FAST_SENDER
1706.177	SLOW_SENDER1	N/A
1706.221	FAST_SENDER	N/A
1706.971	RECEIVER	SLOW_SENDER1
1714.918	FAST_SENDER	N/A
1720.261	SLOW_SENDER1	N/A
1722.784	FAST_SENDER	N/A
1723.580	RECEIVER	FAST_SENDER
1726.023	FAST_SENDER	N/A
1726.800	RECEIVER	FAST_SENDER
1729.233	FAST_SENDER	N/A
1730.056	RECEIVER	FAST_SENDER
1732.495	FAST_SENDER	N/A
1734.331	SLOW_SENDER1	N/A
1740.202	FAST_SENDER	N/A
1745.263	RECEIVER	FAST_SENDER
1747.697	FAST_SENDER	N/A
1748.404	SLOW_SENDER1	N/A
1748.462	RECEIVER	FAST_SENDER
1749.180	RECEIVER	SLOW_SENDER1
1750.887	FAST_SENDER	N/A
1758.156	FAST_SENDER	N/A
1762.511	SLOW_SENDER1	N/A
1765.582	FAST_SENDER	N/A
1766.316	RECEIVER	FAST_SENDER
1768.754	FAST_SENDER	N/A
1769.513	RECEIVER	FAST_SENDER
1771.943	FAST_SENDER	N/A
1772.707	RECEIVER	FAST_SENDER
1775.148	FAST_SENDER	N/A
1775.925	RECEIVER	FAST_SENDER
1776.604	SLOW_SENDER1	N/A
1778.353	FAST_SENDER	N/A
1786.190	FAST_SENDER	N/A
1789.985	RECEIVER	FAST_SENDER
1790.702	SLOW_SENDER1	N/A
1791.453	RECEIVER	SLOW_SENDER1
1792.426	FAST_SENDER	N/A
1793.208	RECEIVER	FAST_SENDER
1795.621	FAST_SENDER	N/A
1802.990	FAST_SENDER	N/A
1804.777	SLOW_SENDER1	N/A
1810.001	FAST_SENDER	N/A
1810.749	RECEIVER	FAST_SENDER
1814.864	FAST_SENDER	N/A
1815.610	RECEIVER	FAST_SENDER
1818.044	FAST_SENDER	N/A
1818.806	RECEIVER	FAST_SENDER
1818.891	SLOW_SENDER1	N/A
1821.242	FAST_SENDER	N/A
1828.636	FAST_SENDER	N/A
1832.729	RECEIVER	FAST_SENDER
1832.988	SLOW_SENDER1	N/A
1833.744	RECEIVER	SLOW_SENDER1
1835.174	FAST_SENDER	N/A
1835.961	RECEIVER	FAST_SENDER
1838.364	FAST_SENDER	N/A
1839.122	RECEIVER	FAST_SENDER
1841.540	FAST_SENDER	N/A
1847.078	SLOW_SENDER1	N/A
1849.267	FAST_SENDER	N/A
1854.810	RECEIVER	FAST_SENDER
1857.260	FAST_SENDER	N/A
1858.051	RECEIVER	FAST_SENDER
1860.486	FAST_SENDER	N/A
1861.175	SLOW_SENDER1	N/A
1861.246	RECEIVER	FAST_SENDER
1863.669	FAST_SENDER	N/A
1870.890	FAST_SENDER	N/A
1874.677	RECEIVER	FAST_SENDER
1875.242	SLOW_SENDER1	N/A
1876.020	RECEIVER	SLOW_SENDER1
1877.101	FAST_SENDER	N/A
1880.246	FAST_SENDER	N/A
1888.139	FAST_SENDER	N/A
1889.332	SLOW_SENDER1	N/A
1890.077	RECEIVER	SLOW_SENDER1
1891.867	RECEIVER	FAST_SENDER
1894.293	FAST_SENDER	N/A
1895.073	RECEIVER	FAST_SENDER
1897.480	FAST_SENDER	N/A
1898.239	RECEIVER	FAST_SENDER
1900.644	FAST_SENDER	N/A
1903.738	SLOW_SENDER1	N/A
1903.849	FAST_SENDER	N/A
1911.622	FAST_SENDER	N/A
1913.910	RECEIVER	FAST_SENDER
1916.341	FAST_SENDER	N/A
1917.135	RECEIVER	FAST_SENDER
1917.854	SLOW_SENDER1	N/A
1918.622	RECEIVER	SLOW_SENDER1
1919.552	FAST_SENDER	N/A
1922.715	FAST_SENDER	N/A
1930.319	FAST_SENDER	N/A
1931.967	SLOW_SENDER1	N/A
1932.725	RECEIVER	FAST_SENDER
1935.143	FAST_SENDER	N/A
1935.894	RECEIVER	FAST_SENDER
1938.330	FAST_SENDER	N/A
1939.075	RECEIVER	FAST_SENDER
1941.478	FAST_SENDER	N/A
1946.535	SLOW_SENDER1	N/A
1949.270	FAST_SENDER	N/A
1955.301	RECEIVER	FAST_SENDER
1957.713	FAST_SENDER	N/A
1958.486	RECEIVER	FAST_SENDER
1960.930	FAST_SENDER	N/A
1961.095	SLOW_SENDER1	N/A
1961.691	RECEIVER	FAST_SENDER
1964.137	FAST_SENDER	N/A
1964.907	RECEIVER	FAST_SENDER
1967.339	FAST_SENDER	N/A
1968.109	RECEIVER	FAST_SENDER
1970.515	FAST_SENDER	N/A
1973.724	FAST_SENDER	N/A
1975.172	SLOW_SENDER1	N/A
1981.354	FAST_SENDER	N/A
1983.465	RECEIVER	FAST_SENDER
1985.891	FAST_SENDER	N/A
1986.661	RECEIVER	FAST_SENDER
1989.684	SLOW_SENDER1	N/A
1990.900	FAST_SENDER	N/A
1998.168	FAST_SENDER	N/A
2003.600	RECEIVER	FAST_SENDER
2003.746	SLOW_SENDER1	N/A
2004.517	RECEIVER	SLOW_SENDER1
2006.041	FAST_SENDER	N/A
2006.797	RECEIVER	FAST_SENDER
2009.213	FAST_SENDER	N/A
2009.944	RECEIVER	FAST_SENDER
2012.376	FAST_SENDER	N/A
2013.132	RECEIVER	FAST_SENDER
2015.580	FAST_SENDER	N/A
2017.856	SLOW_SENDER1	N/A
2023.994	FAST_SENDER	N/A
2029.234	RECEIVER	FAST_SENDER
2031.638	FAST_SENDER	N/A
2031.937	SLOW_SENDER1	N/A
2039.104	FAST_SENDER	N/A
2044.736	RECEIVER	FAST_SENDER
2046.012	SLOW_SENDER1	N/A
2046.803	RECEIVER	SLOW_SENDER1
2047.173	FAST_SENDER	N/A
2050.398	FAST_SENDER	N/A
2057.769	FAST_SENDER	N/A
2060.097	SLOW_SENDER1	N/A
2060.303	RECEIVER	FAST_SENDER
2062.704	FAST_SENDER	N/A
2063.495	RECEIVER	FAST_SENDER
2065.898	FAST_SENDER	N/A
2066.651	RECEIVER	FAST_SENDER
2069.091	FAST_SENDER	N/A
2069.850	RECEIVER	FAST_SENDER
2072.250	FAST_SENDER	N/A
2073.028	RECEIVER	FAST_SENDER
2074.166	SLOW_SENDER1	N/A
2075.472	FAST_SENDER	N/A
2083.477	FAST_SENDER	N/A
2087.526	RECEIVER	FAST_SENDER
2088.256	SLOW_SENDER1	N/A
2089.021	RECEIVER	SLOW_SENDER1
2089.932	FAST_SENDER	N/A
2090.680	RECEIVER	FAST_SENDER
2093.104	FAST_SENDER	N/A
2100.541	FAST_SENDER	N/A
2102.351	SLOW_SENDER1	N/A
2106.625	RECEIVER	FAST_SENDER
2109.041	FAST_SENDER	N/A
2109.833	RECEIVER	FAST_SENDER
2112.260	FAST_SENDER	N/A
2113.031	RECEIVER	FAST_SENDER
2115.465	FAST_SENDER	N/A
2116.280	RECEIVER	FAST_SENDER
2116.445	SLOW_SENDER1	N/A
2118.688	FAST_SENDER	N/A
2125.772	FAST_SENDER	N/A
2130.004	RECEIVER	FAST_SENDER
2130.557	SLOW_SENDER1	N/A
2131.325	RECEIVER	SLOW_SENDER1
2132.423	FAST_SENDER	N/A
2133.160	RECEIVER	FAST_SENDER
2135.570	FAST_SENDER	N/A
2138.737	FAST_SENDER	N/A
2144.667	SLOW_SENDER1	N/A
2146.335	FAST_SENDER	N/A
2148.544	RECEIVER	FAST_SENDER
2152.704	FAST_SENDER	N/A
2153.482	RECEIVER	FAST_SENDER
2155.907	FAST_SENDER	N/A
2156.675	RECEIVER	FAST_SENDER
2158.782	SLOW_SENDER1	N/A
2164.060	FAST_SENDER	N/A
2171.692	FAST_SENDER	N/A
2172.445	RECEIVER	FAST_SENDER
2172.882	SLOW_SENDER1	N/A
2173.658	RECEIVER	SLOW_SENDER1
2174.884	FAST_SENDER	N/A
2182.794	FAST_SENDER	N/A
2186.958	SLOW_SENDER1	N/A
2187.738	RECEIVER	SLOW_SENDER1
2188.813	RECEIVER	FAST_SENDER
2191.243	FAST_SENDER	N/A
2192.000	RECEIVER	FAST_SENDER
2194.436	FAST_SENDER	N/A
2195.152	RECEIVER	FAST_SENDER
2197.573	FAST_SENDER	N/A
2201.046	SLOW_SENDER1	N/A
2205.929	FAST_SENDER	N/A
2211.627	RECEIVER	FAST_SENDER
2214.063	FAST_SENDER	N/A
2214.804	RECEIVER	FAST_SENDER
2215.108	SLOW_SENDER1	N/A
2215.901	RECEIVER	SLOW_SENDER1
2217.250	FAST_SENDER	N/A
2217.990	RECEIVER	FAST_SENDER
2220.433	FAST_SENDER	N/A
2227.975	FAST_SENDER	N/A
2229.188	SLOW_SENDER1	N/A
2233.665	RECEIVER	FAST_SENDER
2236.070	FAST_SENDER	N/A
2236.829	RECEIVER	FAST_SENDER
2239.251	FAST_SENDER	N/A
2240.028	RECEIVER	FAST_SENDER
2242.436	FAST_SENDER	N/A
2243.204	RECEIVER	FAST_SENDER
2243.546	SLOW_SENDER1	N/A
2245.635	FAST_SENDER	N/A
2252.797	FAST_SENDER	N/A
2256.575	RECEIVER	FAST_SENDER
2257.635	SLOW_SENDER1	N/A
2258.344	RECEIVER	SLOW_SENDER1
2259.002	FAST_SENDER	N/A
2259.718	RECEIVER	FAST_SENDER
2262.155	FAST_SENDER	N/A
2262.879	RECEIVER	FAST_SENDER
2265.280	FAST_SENDER	N/A
2266.056	RECEIVER	FAST_SENDER
2268.484	FAST_SENDER	N/A
2271.700	SLOW_SENDER1	N/A
2276.436	FAST_SENDER	N/A
2282.074	RECEIVER	FAST_SENDER
2284.494	FAST_SENDER	N/A
2285.266	RECEIVER	FAST_SENDER
2285.803	SLOW_SENDER1	N/A
2286.566	RECEIVER	SLOW_SENDER1
2287.699	FAST_SENDER	N/A
2295.192	FAST_SENDER	N/A
2299.919	SLOW_SENDER1	N/A
2300.677	RECEIVER	SLOW_SENDER1
2303.348	FAST_SENDER	N/A
2304.091	RECEIVER	FAST_SENDER
2306.511	FAST_SENDER	N/A
2307.252	RECEIVER	FAST_SENDER
2309.696	FAST_SENDER	N/A
2310.447	RECEIVER	FAST_SENDER
2314.019	SLOW_SENDER1	N/A
2314.605	FAST_SENDER	N/A
2322.575	FAST_SENDER	N/A
2324.676	RECEIVER	FAST_SENDER
2327.110	FAST_SENDER	N/A
2327.889	RECEIVER	FAST_SENDER
2328.136	SLOW_SENDER1	N/A
2328.883	RECEIVER	SLOW_SENDER1
2330.322	FAST_SENDER	N/A
2331.069	RECEIVER	FAST_SENDER
2333.496	FAST_SENDER	N/A
2340.907	FAST_SENDER	N/A
2342.232	SLOW_SENDER1	N/A
2348.104	FAST_SENDER	N/A
2348.853	RECEIVER	FAST_SENDER
2351.290	FAST_SENDER	N/A
2352.054	RECEIVER	FAST_SENDER
2354.476	FAST_SENDER	N/A
2355.236	RECEIVER	FAST_SENDER
2356.322	SLOW_SENDER1	N/A
2357.093	RECEIVER	SLOW_SENDER1
2357.686	FAST_SENDER	N/A
2360.881	FAST_SENDER	N/A
2368.725	FAST_SENDER	N/A
2370.407	SLOW_SENDER1	N/A
2371.068	RECEIVER	FAST_SENDER
2373.477	FAST_SENDER	N/A
2374.256	RECEIVER	FAST_SENDER
2378.103	FAST_SENDER	N/A
2378.847	RECEIVER	FAST_SENDER
2381.257	FAST_SENDER	N/A
2382.029	RECEIVER	FAST_SENDER
2384.474	FAST_SENDER	N/A
2384.983	SLOW_SENDER1	N/A
2387.647	FAST_SENDER	N/A
2395.162	FAST_SENDER	N/A
2397.727	RECEIVER	FAST_SENDER
2399.055	SLOW_SENDER1	N/A
2399.824	RECEIVER	SLOW_SENDER1
2400.138	FAST_SENDER	N/A
2400.882	RECEIVER	FAST_SENDER
2403.309	FAST_SENDER	N/A
2410.966	FAST_SENDER	N/A
2413.140	SLOW_SENDER1	N/A
2416.394	RECEIVER	FAST_SENDER
2418.799	FAST_SENDER	N/A
2419.562	RECEIVER	FAST_SENDER
2421.990	FAST_SENDER	N/A
2422.741	RECEIVER	FAST_SENDER
2425.142	FAST_SENDER	N/A
2425.907	RECEIVER	FAST_SENDER
2427.209	SLOW_SENDER1	N/A
2427.972	RECEIVER	SLOW_SENDER1
2428.344	FAST_SENDER	N/A
2435.763	FAST_SENDER	N/A
2441.281	SLOW_SENDER1	N/A
2441.734	RECEIVER	FAST_SENDER
2444.158	FAST_SENDER	N/A
2444.897	RECEIVER	FAST_SENDER
2447.317	FAST_SENDER	N/A
2448.069	RECEIVER	FAST_SENDER
2450.516	FAST_SENDER	N/A
2451.266	RECEIVER	FAST_SENDER
2453.686	FAST_SENDER	N/A
2454.426	RECEIVER	FAST_SENDER
2455.343	SLOW_SENDER1	N/A
2456.071	RECEIVER	SLOW_SENDER1
2456.827	FAST_SENDER	N/A
2464.597	FAST_SENDER	N/A
2469.437	SLOW_SENDER1	N/A
2470.187	RECEIVER	SLOW_SENDER1
2472.508	FAST_SENDER	N/A
2473.250	RECEIVER	FAST_SENDER
2477.521	FAST_SENDER	N/A
2478.267	RECEIVER	FAST_SENDER
2480.704	FAST_SENDER	N/A
2481.477	RECEIVER	FAST_SENDER
2483.518	SLOW_SENDER1	N/A
2483.887	FAST_SENDER	N/A
2491.563	FAST_SENDER	N/A
2496.997	RECEIVER	FAST_SENDER
2497.762	SLOW_SENDER1	N/A
2498.499	RECEIVER	SLOW_SENDER1
2499.412	FAST_SENDER	N/A
2500.176	RECEIVER	FAST_SENDER
2506.593	FAST_SENDER	N/A
2511.831	SLOW_SENDER1	N/A
2514.053	FAST_SENDER	N/A
2514.831	RECEIVER	FAST_SENDER
2517.258	FAST_SENDER	N/A
2518.050	RECEIVER	FAST_SENDER
2520.469	FAST_SENDER	N/A
2521.210	RECEIVER	FAST_SENDER
2523.652	FAST_SENDER	N/A
2524.435	RECEIVER	FAST_SENDER
2525.901	SLOW_SENDER1	N/A
2526.874	FAST_SENDER	N/A
2534.354	FAST_SENDER	N/A
2539.969	RECEIVER	FAST_SENDER
2539.988	SLOW_SENDER1	N/A
2540.768	RECEIVER	SLOW_SENDER1
2542.369	FAST_SENDER	N/A
2543.140	RECEIVER	FAST_SENDER
2545.585	FAST_SENDER	N/A
2546.346	RECEIVER	FAST_SENDER
2548.754	FAST_SENDER	N/A
2551.934	FAST_SENDER	N/A
2554.088	SLOW_SENDER1	N/A
2560.221	FAST_SENDER	N/A
2567.261	FAST_SENDER	N/A
2568.158	SLOW_SENDER1	N/A
2574.724	FAST_SENDER	N/A
2575.465	RECEIVER	FAST_SENDER
2577.899	FAST_SENDER	N/A
2578.640	RECEIVER	FAST_SENDER
2581.058	FAST_SENDER	N/A
2581.857	RECEIVER	FAST_SENDER
2582.235	SLOW_SENDER1	N/A
2583.007	RECEIVER	SLOW_SENDER1
2584.303	FAST_SENDER	N/A
2592.206	FAST_SENDER	N/A
2596.313	SLOW_SENDER1	N/A
2597.104	RECEIVER	SLOW_SENDER1
2599.738	FAST_SENDER	N/A
2600.477	RECEIVER	FAST_SENDER
2602.878	FAST_SENDER	N/A
2603.645	RECEIVER	FAST_SENDER
2606.076	FAST_SENDER	N/A
2606.825	RECEIVER	FAST_SENDER
2609.265	FAST_SENDER	N/A
2610.072	RECEIVER	FAST_SENDER
2610.423	SLOW_SENDER1	N/A
2612.478	FAST_SENDER	N/A
2620.025	FAST_SENDER	N/A
2624.533	SLOW_SENDER1	N/A
2625.329	RECEIVER	SLOW_SENDER1
2625.943	FAST_SENDER	N/A
2626.725	RECEIVER	FAST_SENDER
2629.154	FAST_SENDER	N/A
2632.330	FAST_SENDER	N/A
2638.618	SLOW_SENDER1	N/A
2640.056	FAST_SENDER	N/A
2642.242	RECEIVER	FAST_SENDER
2644.664	FAST_SENDER	N/A
2645.436	RECEIVER	FAST_SENDER
2647.849	FAST_SENDER	N/A
2648.594	RECEIVER	FAST_SENDER
2651.041	FAST_SENDER	N/A
2651.814	RECEIVER	FAST_SENDER
2652.721	SLOW_SENDER1	N/A
2653.468	RECEIVER	SLOW_SENDER1
2654.262	FAST_SENDER	N/A
2661.712	FAST_SENDER	N/A
2666.802	SLOW_SENDER1	N/A
2667.350	RECEIVER	FAST_SENDER
2669.797	FAST_SENDER	N/A
2670.549	RECEIVER	FAST_SENDER
2674.431	FAST_SENDER	N/A
2675.175	RECEIVER	FAST_SENDER
2677.604	FAST_SENDER	N/A
2680.770	FAST_SENDER	N/A
2680.939	SLOW_SENDER1	N/A
2688.684	FAST_SENDER	N/A
2690.850	RECEIVER	FAST_SENDER
2693.279	FAST_SENDER	N/A
2694.037	RECEIVER	FAST_SENDER
2695.023	SLOW_SENDER1	N/A
2695.789	RECEIVER	SLOW_SENDER1
2696.459	FAST_SENDER	N/A
2699.612	FAST_SENDER	N/A
2707.165	FAST_SENDER	N/A
2709.118	SLOW_SENDER1	N/A
2709.507	RECEIVER	FAST_SENDER
2713.971	FAST_SENDER	N/A
2714.700	RECEIVER	FAST_SENDER
2717.108	FAST_SENDER	N/A
2717.891	RECEIVER	FAST_SENDER
2720.291	FAST_SENDER	N/A
2721.072	RECEIVER	FAST_SENDER
2723.204	SLOW_SENDER1	N/A
2723.504	FAST_SENDER	N/A
2731.232	FAST_SENDER	N/A
2736.792	RECEIVER	FAST_SENDER
2737.289	SLOW_SENDER1	N/A
2738.076	RECEIVER	SLOW_SENDER1
2739.222	FAST_SENDER	N/A
2739.949	RECEIVER	FAST_SENDER
2742.349	FAST_SENDER	N/A
2743.115	RECEIVER	FAST_SENDER
2745.532	FAST_SENDER	N/A
2751.356	SLOW_SENDER1	N/A
2753.212	FAST_SENDER	N/A
2758.976	RECEIVER	FAST_SENDER
2761.419	FAST_SENDER	N/A
2762.203	RECEIVER	FAST_SENDER
2764.631	FAST_SENDER	N/A
2765.346	RECEIVER	FAST_SENDER
2765.457	SLOW_SENDER1	N/A
2766.175	RECEIVER	SLOW_SENDER1
2767.794	FAST_SENDER	N/A
2775.316	FAST_SENDER	N/A
2779.538	SLOW_SENDER1	N/A
2783.168	FAST_SENDER	N/A
2790.754	FAST_SENDER	N/A
2793.612	SLOW_SENDER1	N/A
2798.326	FAST_SENDER	N/A
2805.761	FAST_SENDER	N/A
2806.539	RECEIVER	FAST_SENDER
2807.684	SLOW_SENDER1	N/A
2808.453	RECEIVER	SLOW_SENDER1
2808.945	FAST_SENDER	N/A
2809.708	RECEIVER	FAST_SENDER
2812.138	FAST_SENDER	N/A
2815.363	FAST_SENDER	N/A
2821.777	SLOW_SENDER1	N/A
2823.075	FAST_SENDER	N/A
2825.566	RECEIVER	FAST_SENDER
2827.989	FAST_SENDER	N/A
2828.771	RECEIVER	FAST_SENDER
2831.186	FAST_SENDER	N/A
2831.951	RECEIVER	FAST_SENDER
2834.357	FAST_SENDER	N/A
2835.110	RECEIVER	FAST_SENDER
2835.855	SLOW_SENDER1	N/A
2841.561	FAST_SENDER	N/A
2849.142	FAST_SENDER	N/A
2849.910	RECEIVER	FAST_SENDER
2850.443	SLOW_SENDER1	N/A
2851.247	RECEIVER	SLOW_SENDER1
2852.346	FAST_SENDER	N/A
2860.094	FAST_SENDER	N/A
2864.538	SLOW_SENDER1	N/A
2865.299	RECEIVER	SLOW_SENDER1
2867.850	FAST_SENDER	N/A
2868.595	RECEIVER	FAST_SENDER
2871.008	FAST_SENDER	N/A
2871.758	RECEIVER	FAST_SENDER
2874.189	FAST_SENDER	N/A
2874.933	RECEIVER	FAST_SENDER
2877.355	FAST_SENDER	N/A
2878.606	SLOW_SENDER1	N/A
2879.753	RECEIVER	FAST_SENDER
2882.160	FAST_SENDER	N/A
2882.932	RECEIVER	FAST_SENDER
2885.369	FAST_SENDER	N/A
2892.692	SLOW_SENDER1	N/A
2892.754	FAST_SENDER	N/A
2898.970	RECEIVER	FAST_SENDER
2901.398	FAST_SENDER	N/A
2902.170	RECEIVER	FAST_SENDER
2904.596	FAST_SENDER	N/A
2905.387	RECEIVER	FAST_SENDER
2906.791	SLOW_SENDER1	N/A
2907.542	RECEIVER	SLOW_SENDER1
2907.823	FAST_SENDER	N/A
2915.179	FAST_SENDER	N/A
2920.554	RECEIVER	FAST_SENDER
2920.887	SLOW_SENDER1	N/A
2921.649	RECEIVER	SLOW_SENDER1
2922.982	FAST_SENDER	N/A
2923.753	RECEIVER	FAST_SENDER
2926.159	FAST_SENDER	N/A
2929.363	FAST_SENDER	N/A
2934.990	SLOW_SENDER1	N/A
2936.764	FAST_SENDER	N/A
2940.733	RECEIVER	FAST_SENDER
2943.177	FAST_SENDER	N/A
2943.948	RECEIVER	FAST_SENDER
2946.366	FAST_SENDER	N/A
2949.067	SLOW_SENDER1	N/A
2954.055	FAST_SENDER	N/A
2959.938	RECEIVER	FAST_SENDER
2962.383	FAST_SENDER	N/A
2963.169	RECEIVER	FAST_SENDER
2963.169	SLOW_SENDER1	N/A
2963.935	RECEIVER	SLOW_SENDER1
2965.618	FAST_SENDER	N/A
2973.078	FAST_SENDER	N/A
2977.281	SLOW_SENDER1	N/A
2978.773	RECEIVER	FAST_SENDER
2981.183	FAST_SENDER	N/A
2981.947	RECEIVER	FAST_SENDER
2984.386	FAST_SENDER	N/A
2985.154	RECEIVER	FAST_SENDER
2987.565	FAST_SENDER	N/A
2988.299	RECEIVER	FAST_SENDER
2990.699	FAST_SENDER	N/A
2991.370	SLOW_SENDER1	N/A
2991.487	RECEIVER	FAST_SENDER
2993.934	FAST_SENDER	N/A
2994.719	RECEIVER	FAST_SENDER
2997.124	FAST_SENDER	N/A
3000.285	FAST_SENDER	N/A
3005.466	SLOW_SENDER1	N/A
3008.158	FAST_SENDER	N/A
3015.487	FAST_SENDER	N/A
3019.563	SLOW_SENDER1	N/A
3022.771	FAST_SENDER	N/A
3023.552	RECEIVER	FAST_SENDER
3025.993	FAST_SENDER	N/A
3026.756	RECEIVER	FAST_SENDER
3029.171	FAST_SENDER	N/A
3029.931	RECEIVER	FAST_SENDER
3032.360	FAST_SENDER	N/A
3033.157	RECEIVER	FAST_SENDER
3033.797	SLOW_SENDER1	N/A
3035.573	FAST_SENDER	N/A
3043.477	FAST_SENDER	N/A
3047.008	RECEIVER	FAST_SENDER
3047.888	SLOW_SENDER1	N/A
3048.648	RECEIVER	SLOW_SENDER1
3049.421	FAST_SENDER	N/A
3050.149	RECEIVER	FAST_SENDER
3052.578	FAST_SENDER	N/A
3053.323	RECEIVER	FAST_SENDER
3055.724	FAST_SENDER	N/A
3058.899	FAST_SENDER	N/A
3061.984	SLOW_SENDER1	N/A
3066.354	FAST_SENDER	N/A
3070.063	RECEIVER	FAST_SENDER
3072.508	FAST_SENDER	N/A
3073.271	RECEIVER	FAST_SENDER
3075.700	FAST_SENDER	N/A
3076.481	RECEIVER	FAST_SENDER
3076.551	SLOW_SENDER1	N/A
3078.899	FAST_SENDER	N/A
3086.130	FAST_SENDER	N/A
3090.450	RECEIVER	FAST_SENDER
3090.646	SLOW_SENDER1	N/A
3091.446	RECEIVER	SLOW_SENDER1
3092.860	FAST_SENDER	N/A
3093.621	RECEIVER	FAST_SENDER
3096.067	FAST_SENDER	N/A
3103.780	FAST_SENDER	N/A
3104.749	SLOW_SENDER1	N/A
3109.064	RECEIVER	FAST_SENDER
3111.482	FAST_SENDER	N/A
3112.289	RECEIVER	FAST_SENDER
3114.730	FAST_SENDER	N/A
3115.480	RECEIVER	FAST_SENDER
3117.903	FAST_SENDER	N/A
3118.663	RECEIVER	FAST_SENDER
3118.814	SLOW_SENDER1	N/A
3121.105	FAST_SENDER	N/A
3128.578	FAST_SENDER	N/A
3132.264	RECEIVER	FAST_SENDER
3132.881	SLOW_SENDER1	N/A
3134.690	FAST_SENDER	N/A
3142.321	FAST_SENDER	N/A
3146.369	RECEIVER	FAST_SENDER
3146.966	SLOW_SENDER1	N/A
3147.760	RECEIVER	SLOW_SENDER1
3148.776	FAST_SENDER	N/A
3149.536	RECEIVER	FAST_SENDER
3151.968	FAST_SENDER	N/A
3152.770	RECEIVER	FAST_SENDER
3155.194	FAST_SENDER	N/A
3161.047	SLOW_SENDER1	N/A
3162.901	FAST_SENDER	N/A
3168.359	RECEIVER	FAST_SENDER
3170.760	FAST_SENDER	N/A
3171.515	RECEIVER	FAST_SENDER
3173.944	FAST_SENDER	N/A
3174.696	RECEIVER	FAST_SENDER
3175.150	SLOW_SENDER1	N/A
3175.919	RECEIVER	SLOW_SENDER1
3177.104	FAST_SENDER	N/A
3184.484	FAST_SENDER	N/A
3189.258	SLOW_SENDER1	N/A
3190.013	RECEIVER	SLOW_SENDER1
3192.713	FAST_SENDER	N/A
3193.473	RECEIVER	FAST_SENDER
3195.911	FAST_SENDER	N/A
3196.710	RECEIVER	FAST_SENDER
3199.122	FAST_SENDER	N/A
3199.852	RECEIVER	FAST_SENDER
3202.286	FAST_SENDER	N/A
3203.007	RECEIVER	FAST_SENDER
3203.358	SLOW_SENDER1	N/A
3205.457	FAST_SENDER	N/A
3212.986	FAST_SENDER	N/A
3216.815	RECEIVER	FAST_SENDER
3217.423	SLOW_SENDER1	N/A
3218.187	RECEIVER	SLOW_SENDER1
3219.245	FAST_SENDER	N/A
3220.002	RECEIVER	FAST_SENDER
3222.407	FAST_SENDER	N/A
3223.182	RECEIVER	FAST_SENDER
3225.616	FAST_SENDER	N/A
3231.540	SLOW_SENDER1	N/A
3232.888	FAST_SENDER	N/A
3240.208	FAST_SENDER	N/A
3240.973	RECEIVER	FAST_SENDER
3243.385	FAST_SENDER	N/A
3244.147	RECEIVER	FAST_SENDER
3245.657	SLOW_SENDER1	N/A
3246.383	RECEIVER	SLOW_SENDER1
3246.584	FAST_SENDER	N/A
3247.340	RECEIVER	FAST_SENDER
3249.778	FAST_SENDER	N/A
3252.911	FAST_SENDER	N/A
3259.719	SLOW_SENDER1	N/A
3260.850	FAST_SENDER	N/A
3263.211	RECEIVER	FAST_SENDER
3265.649	FAST_SENDER	N/A
3266.402	RECEIVER	FAST_SENDER
3268.827	FAST_SENDER	N/A
3269.560	RECEIVER	FAST_SENDER
3271.964	FAST_SENDER	N/A
3272.757	RECEIVER	FAST_SENDER
3273.798	SLOW_SENDER1	N/A
3276.701	FAST_SENDER	N/A
3284.341	FAST_SENDER	N/A
3287.886	SLOW_SENDER1	N/A
3290.099	RECEIVER	FAST_SENDER
3292.547	FAST_SENDER	N/A
3293.334	RECEIVER	FAST_SENDER
3295.779	FAST_SENDER	N/A
3296.547	RECEIVER	FAST_SENDER
3298.961	FAST_SENDER	N/A
3299.735	RECEIVER	FAST_SENDER
3302.001	SLOW_SENDER1	N/A
3302.160	FAST_SENDER	N/A
3309.836	FAST_SENDER	N/A
3315.507	RECEIVER	FAST_SENDER
3316.100	SLOW_SENDER1	N/A
3316.881	RECEIVER	SLOW_SENDER1
3317.907	FAST_SENDER	N/A
3318.680	RECEIVER	FAST_SENDER
3321.130	FAST_SENDER	N/A
3321.867	RECEIVER	FAST_SENDER
3324.298	FAST_SENDER	N/A
3327.490	FAST_SENDER	N/A
3330.198	SLOW_SENDER1	N/A
3335.104	FAST_SENDER	N/A
3337.420	RECEIVER	FAST_SENDER
3339.855	FAST_SENDER	N/A
3340.605	RECEIVER	FAST_SENDER
3343.015	FAST_SENDER	N/A
3343.767	RECEIVER	FAST_SENDER
3344.311	SLOW_SENDER1	N/A
3345.073	RECEIVER	SLOW_SENDER1
3346.168	FAST_SENDER	N/A
3353.640	FAST_SENDER	N/A
3358.372	SLOW_SENDER1	N/A
3359.125	RECEIVER	FAST_SENDER
3361.543	FAST_SENDER	N/A
3362.295	RECEIVER	FAST_SENDER
3364.730	FAST_SENDER	N/A
3365.501	RECEIVER	FAST_SENDER
3367.930	FAST_SENDER	N/A
3368.687	RECEIVER	FAST_SENDER
3371.098	FAST_SENDER	N/A
3371.854	RECEIVER	FAST_SENDER
3372.940	SLOW_SENDER1	N/A
3374.277	FAST_SENDER	N/A
3381.929	FAST_SENDER	N/A
3385.868	RECEIVER	FAST_SENDER
3387.049	SLOW_SENDER1	N/A
3387.829	RECEIVER	SLOW_SENDER1
3388.289	FAST_SENDER	N/A
3389.049	RECEIVER	FAST_SENDER
3391.491	FAST_SENDER	N/A
3398.963	FAST_SENDER	N/A
3401.146	SLOW_SENDER1	N/A
3404.525	RECEIVER	FAST_SENDER
3406.951	FAST_SENDER	N/A
3407.679	RECEIVER	FAST_SENDER
3410.107	FAST_SENDER	N/A
3410.893	RECEIVER	FAST_SENDER
3413.296	FAST_SENDER	N/A
3414.076	RECEIVER	FAST_SENDER
3415.263	SLOW_SENDER1	N/A
3416.503	FAST_SENDER	N/A
3423.871	FAST_SENDER	N/A
3429.229	RECEIVER	FAST_SENDER
3429.381	SLOW_SENDER1	N/A
3430.120	RECEIVER	SLOW_SENDER1
3431.661	FAST_SENDER	N/A
3432.450	RECEIVER	FAST_SENDER
3434.882	FAST_SENDER	N/A
3438.081	FAST_SENDER	N/A
3443.465	SLOW_SENDER1	N/A
3445.564	FAST_SENDER	N/A
3449.307	RECEIVER	FAST_SENDER
3451.729	FAST_SENDER	N/A
3452.501	RECEIVER	FAST_SENDER
3454.932	FAST_SENDER	N/A
3455.710	RECEIVER	FAST_SENDER
3457.578	SLOW_SENDER1	N/A
3458.142	FAST_SENDER	N/A
3458.331	RECEIVER	SLOW_SENDER1
3465.200	FAST_SENDER	N/A
3471.645	SLOW_SENDER1	N/A
3472.980	FAST_SENDER	N/A
3476.939	RECEIVER	FAST_SENDER
3479.388	FAST_SENDER	N/A
3480.157	RECEIVER	FAST_SENDER
3482.592	FAST_SENDER	N/A
3483.392	RECEIVER	FAST_SENDER
3485.743	SLOW_SENDER1	N/A
3485.807	FAST_SENDER	N/A
3486.469	RECEIVER	SLOW_SENDER1
3488.541	RECEIVER	FAST_SENDER
3490.983	FAST_SENDER	N/A
3491.741	RECEIVER	FAST_SENDER
3494.166	FAST_SENDER	N/A
3499.830	SLOW_SENDER1	N/A
3501.983	FAST_SENDER	N/A
3507.433	RECEIVER	FAST_SENDER
3509.847	FAST_SENDER	N/A
3510.585	RECEIVER	FAST_SENDER
3513.028	FAST_SENDER	N/A
3513.799	RECEIVER	FAST_SENDER
3513.938	SLOW_SENDER1	N/A
3516.242	FAST_SENDER	N/A
3523.973	FAST_SENDER	N/A
3527.596	RECEIVER	FAST_SENDER
3528.030	SLOW_SENDER1	N/A
3528.753	RECEIVER	SLOW_SENDER1
3530.020	FAST_SENDER	N/A
3530.794	RECEIVER	FAST_SENDER
3533.198	FAST_SENDER	N/A
3533.931	RECEIVER	FAST_SENDER
3536.344	FAST_SENDER	N/A
3537.135	RECEIVER	FAST_SENDER
3539.568	FAST_SENDER	N/A
3540.327	RECEIVER	FAST_SENDER
3542.093	SLOW_SENDER1	N/A
3542.771	FAST_SENDER	N/A
3550.040	FAST_SENDER	N/A
3555.473	RECEIVER	FAST_SENDER
3556.192	SLOW_SENDER1	N/A
3556.955	RECEIVER	SLOW_SENDER1
3557.877	FAST_SENDER	N/A
3558.652	RECEIVER	FAST_SENDER
3561.093	FAST_SENDER	N/A
3564.329	FAST_SENDER	N/A
3570.279	SLOW_SENDER1	N/A
3571.838	FAST_SENDER	N/A
3574.344	RECEIVER	FAST_SENDER
3576.766	FAST_SENDER	N/A
3577.522	RECEIVER	FAST_SENDER
3579.922	FAST_SENDER	N/A
3580.689	RECEIVER	FAST_SENDER
3583.106	FAST_SENDER	N/A
3583.831	RECEIVER	FAST_SENDER
3584.351	SLOW_SENDER1	N/A
3585.109	RECEIVER	SLOW_SENDER1
3586.267	FAST_SENDER	N/A
3593.487	FAST_SENDER	N/A
3598.446	SLOW_SENDER1	N/A
3601.130	FAST_SENDER	N/A
3608.800	FAST_SENDER	N/A
3611.039	RECEIVER	FAST_SENDER
3612.530	SLOW_SENDER1	N/A
3613.292	RECEIVER	SLOW_SENDER1
3613.452	FAST_SENDER	N/A
3614.196	RECEIVER	FAST_SENDER
3616.643	FAST_SENDER	N/A
3617.372	RECEIVER	FAST_SENDER
3619.822	FAST_SENDER	N/A
3620.575	RECEIVER	FAST_SENDER
3622.992	FAST_SENDER	N/A
3626.192	FAST_SENDER	N/A
3626.601	SLOW_SENDER1	N/A
3634.304	FAST_SENDER	N/A
3636.679	RECEIVER	FAST_SENDER
3639.122	FAST_SENDER	N/A
3639.875	RECEIVER	FAST_SENDER
3640.687	SLOW_SENDER1	N/A
3641.474	RECEIVER	SLOW_SENDER1
3642.309	FAST_SENDER	N/A
3645.483	FAST_SENDER	N/A
3653.398	FAST_SENDER	N/A
3654.785	SLOW_SENDER1	N/A
3655.557	RECEIVER	SLOW_SENDER1
3657.592	RECEIVER	FAST_SENDER
3660.014	FAST_SENDER	N/A
3660.729	RECEIVER	FAST_SENDER
3663.174	FAST_SENDER	N/A
3663.950	RECEIVER	FAST_SENDER
3666.373	FAST_SENDER	N/A
3667.149	RECEIVER	FAST_SENDER
3668.900	SLOW_SENDER1	N/A
3669.585	FAST_SENDER	N/A
3677.440	FAST_SENDER	N/A
3682.761	RECEIVER	FAST_SENDER
3682.969	SLOW_SENDER1	N/A
3683.702	RECEIVER	SLOW_SENDER1
3685.161	FAST_SENDER	N/A
3685.918	RECEIVER	FAST_SENDER
3688.330	FAST_SENDER	N/A
3689.081	RECEIVER	FAST_SENDER
3691.493	FAST_SENDER	N/A
3694.721	FAST_SENDER	N/A
3697.034	SLOW_SENDER1	N/A
3702.196	FAST_SENDER	N/A
3704.670	RECEIVER	FAST_SENDER
3707.088	FAST_SENDER	N/A
3707.847	RECEIVER	FAST_SENDER
3710.253	FAST_SENDER	N/A
3711.122	SLOW_SENDER1	N/A
3717.780	FAST_SENDER	N/A
3722.878	RECEIVER	FAST_SENDER
3725.223	SLOW_SENDER1	N/A
3725.323	FAST_SENDER	N/A
3725.999	RECEIVER	SLOW_SENDER1
3728.258	RECEIVER	FAST_SENDER
3730.701	FAST_SENDER	N/A
3731.447	RECEIVER	FAST_SENDER
3733.884	FAST_SENDER	N/A
3734.656	RECEIVER	FAST_SENDER
3737.062	FAST_SENDER	N/A
3739.322	SLOW_SENDER1	N/A
3740.215	FAST_SENDER	N/A
3747.412	FAST_SENDER	N/A
3751.027	RECEIVER	FAST_SENDER
3753.396	SLOW_SENDER1	N/A
3753.462	FAST_SENDER	N/A
3754.158	RECEIVER	SLOW_SENDER1
3756.571	RECEIVER	FAST_SENDER
3759.002	FAST_SENDER	N/A
3759.761	RECEIVER	FAST_SENDER
3762.185	FAST_SENDER	N/A
3762.928	RECEIVER	FAST_SENDER
3765.329	FAST_SENDER	N/A
3767.480	SLOW_SENDER1	N/A
3768.577	FAST_SENDER	N/A
3776.100	FAST_SENDER	N/A
3778.522	RECEIVER	FAST_SENDER
3780.927	FAST_SENDER	N/A
3781.569	SLOW_SENDER1	N/A
3781.656	RECEIVER	FAST_SENDER
3782.363	RECEIVER	SLOW_SENDER1
3784.079	FAST_SENDER	N/A
3791.684	FAST_SENDER	N/A
3795.685	SLOW_SENDER1	N/A
3797.117	RECEIVER	FAST_SENDER
3799.543	FAST_SENDER	N/A
3800.340	RECEIVER	FAST_SENDER
3802.790	FAST_SENDER	N/A
3803.579	RECEIVER	FAST_SENDER
3805.999	FAST_SENDER	N/A
3806.739	RECEIVER	FAST_SENDER
3809.169	FAST_SENDER	N/A
3809.769	SLOW_SENDER1	N/A
3809.933	RECEIVER	FAST_SENDER
3812.345	FAST_SENDER	N/A
3819.362	FAST_SENDER	N/A
3823.860	SLOW_SENDER1	N/A
3825.185	RECEIVER	FAST_SENDER
3827.621	FAST_SENDER	N/A
3828.380	RECEIVER	FAST_SENDER
3830.800	FAST_SENDER	N/A
3831.541	RECEIVER	FAST_SENDER
3833.970	FAST_SENDER	N/A
3834.717	RECEIVER	FAST_SENDER
3837.153	FAST_SENDER	N/A
3837.939	RECEIVER	FAST_SENDER
3837.965	SLOW_SENDER1	N/A
3840.376	FAST_SENDER	N/A
3848.061	FAST_SENDER	N/A
3851.615	RECEIVER	FAST_SENDER
3852.080	SLOW_SENDER1	N/A
3852.835	RECEIVER	SLOW_SENDER1
3854.024	FAST_SENDER	N/A
3854.778	RECEIVER	FAST_SENDER
3857.185	FAST_SENDER	N/A
3857.921	RECEIVER	FAST_SENDER
3860.347	FAST_SENDER	N/A
3866.158	SLOW_SENDER1	N/A
3867.526	FAST_SENDER	N/A
3874.836	FAST_SENDER	N/A
3875.616	RECEIVER	FAST_SENDER
3878.062	FAST_SENDER	N/A
3878.773	RECEIVER	FAST_SENDER
3880.268	SLOW_SENDER1	N/A
3881.009	RECEIVER	SLOW_SENDER1
3881.190	FAST_SENDER	N/A
3881.963	RECEIVER	FAST_SENDER
3884.366	FAST_SENDER	N/A
3891.884	FAST_SENDER	N/A
3894.353	SLOW_SENDER1	N/A
3897.673	RECEIVER	FAST_SENDER
3900.086	FAST_SENDER	N/A
3900.857	RECEIVER	FAST_SENDER
3903.276	FAST_SENDER	N/A
3908.454	SLOW_SENDER1	N/A
3911.053	FAST_SENDER	N/A
3918.941	FAST_SENDER	N/A
3919.684	RECEIVER	FAST_SENDER
3922.087	FAST_SENDER	N/A
3922.564	SLOW_SENDER1	N/A
3922.840	RECEIVER	FAST_SENDER
3927.058	FAST_SENDER	N/A
3927.830	RECEIVER	FAST_SENDER
3930.276	FAST_SENDER	N/A
3931.002	RECEIVER	FAST_SENDER
3933.435	FAST_SENDER	N/A
3934.204	RECEIVER	FAST_SENDER
3936.644	FAST_SENDER	N/A
3936.664	SLOW_SENDER1	N/A
3944.370	FAST_SENDER	N/A
3949.352	RECEIVER	FAST_SENDER
3951.229	SLOW_SENDER1	N/A
3951.761	FAST_SENDER	N/A
3952.010	RECEIVER	SLOW_SENDER1
3954.284	RECEIVER	FAST_SENDER
3956.718	FAST_SENDER	N/A
3957.468	RECEIVER	FAST_SENDER
3959.872	FAST_SENDER	N/A
3963.055	FAST_SENDER	N/A
3965.330	SLOW_SENDER1	N/A
3970.260	FAST_SENDER	N/A
3972.778	RECEIVER	FAST_SENDER
3975.211	FAST_SENDER	N/A
3975.945	RECEIVER	FAST_SENDER
3978.386	FAST_SENDER	N/A
3979.179	RECEIVER	FAST_SENDER
3979.436	SLOW_SENDER1	N/A
3981.597	FAST_SENDER	N/A
3988.897	FAST_SENDER	N/A
3992.478	RECEIVER	FAST_SENDER
3993.553	SLOW_SENDER1	N/A
3994.320	RECEIVER	SLOW_SENDER1
3994.902	FAST_SENDER	N/A
3995.685	RECEIVER	FAST_SENDER
4002.168	FAST_SENDER	N/A
4007.642	SLOW_SENDER1	N/A
4010.323	FAST_SENDER	N/A
4011.117	RECEIVER	FAST_SENDER
4013.518	FAST_SENDER	N/A
4014.278	RECEIVER	FAST_SENDER
4016.688	FAST_SENDER	N/A
4017.417	RECEIVER	FAST_SENDER
4019.860	FAST_SENDER	N/A
4020.646	RECEIVER	FAST_SENDER
4021.711	SLOW_SENDER1	N/A
4022.443	RECEIVER	SLOW_SENDER1
4023.066	FAST_SENDER	N/A
4030.155	FAST_SENDER	N/A
4035.790	SLOW_SENDER1	N/A
4035.808	RECEIVER	FAST_SENDER
4036.592	RECEIVER	SLOW_SENDER1
4038.211	FAST_SENDER	N/A
4038.977	RECEIVER	FAST_SENDER
4041.424	FAST_SENDER	N/A
4048.701	FAST_SENDER	N/A
4049.922	SLOW_SENDER1	N/A
4056.181	FAST_SENDER	N/A
4056.960	RECEIVER	FAST_SENDER
4059.388	FAST_SENDER	N/A
4060.156	RECEIVER	FAST_SENDER
4062.588	FAST_SENDER	N/A
4063.347	RECEIVER	FAST_SENDER
4063.987	SLOW_SENDER1	N/A
4064.788	RECEIVER	SLOW_SENDER1
4065.762	FAST_SENDER	N/A
4069.004	FAST_SENDER	N/A
4076.693	FAST_SENDER	N/A
4078.082	SLOW_SENDER1	N/A
4078.789	RECEIVER	FAST_SENDER
4081.214	FAST_SENDER	N/A
4088.767	FAST_SENDER	N/A
4092.652	SLOW_SENDER1	N/A
4094.195	RECEIVER	FAST_SENDER
4096.609	FAST_SENDER	N/A
4097.370	RECEIVER	FAST_SENDER
4099.810	FAST_SENDER	N/A
4100.614	RECEIVER	FAST_SENDER
4103.044	FAST_SENDER	N/A
4103.794	RECEIVER	FAST_SENDER
4106.221	FAST_SENDER	N/A
4106.750	SLOW_SENDER1	N/A
4107.020	RECEIVER	FAST_SENDER
4114.678	FAST_SENDER	N/A
4120.836	SLOW_SENDER1	N/A
4121.610	RECEIVER	SLOW_SENDER1
4122.480	FAST_SENDER	N/A
4123.299	RECEIVER	FAST_SENDER
4125.719	FAST_SENDER	N/A
4126.512	RECEIVER	FAST_SENDER
4128.954	FAST_SENDER	N/A
4132.131	FAST_SENDER	N/A
4134.924	SLOW_SENDER1	N/A
4139.413	FAST_SENDER	N/A
4143.106	RECEIVER	FAST_SENDER
4145.543	FAST_SENDER	N/A
4148.994	SLOW_SENDER1	N/A
4153.118	FAST_SENDER	N/A
4158.742	RECEIVER	FAST_SENDER
4161.165	FAST_SENDER	N/A
4161.943	RECEIVER	FAST_SENDER
4163.101	SLOW_SENDER1	N/A
4163.888	RECEIVER	SLOW_SENDER1
4164.364	FAST_SENDER	N/A
4172.402	FAST_SENDER	N/A
4177.198	SLOW_SENDER1	N/A
4177.460	RECEIVER	FAST_SENDER
4179.896	FAST_SENDER	N/A
4180.706	RECEIVER	FAST_SENDER
4183.141	FAST_SENDER	N/A
4183.875	RECEIVER	FAST_SENDER
4186.279	FAST_SENDER	N/A
4187.066	RECEIVER	FAST_SENDER
4189.502	FAST_SENDER	N/A
4190.257	RECEIVER	FAST_SENDER
4191.310	SLOW_SENDER1	N/A
4197.866	FAST_SENDER	N/A
4203.799	RECEIVER	FAST_SENDER
4205.402	SLOW_SENDER1	N/A
4206.187	RECEIVER	SLOW_SENDER1
4206.248	FAST_SENDER	N/A
4213.283	FAST_SENDER	N/A
4219.498	SLOW_SENDER1	N/A
4220.258	RECEIVER	SLOW_SENDER1
4220.613	FAST_SENDER	N/A
4221.383	RECEIVER	FAST_SENDER
4223.816	FAST_SENDER	N/A
4224.557	RECEIVER	FAST_SENDER
4226.960	FAST_SENDER	N/A
4227.697	RECEIVER	FAST_SENDER
4230.146	FAST_SENDER	N/A
4230.901	RECEIVER	FAST_SENDER
4233.315	FAST_SENDER	N/A
4233.606	SLOW_SENDER1	N/A
4234.027	RECEIVER	FAST_SENDER
4236.475	FAST_SENDER	N/A
4243.853	FAST_SENDER	N/A
4247.691	SLOW_SENDER1	N/A
4249.331	RECEIVER	FAST_SENDER
4251.755	FAST_SENDER	N/A
4252.517	RECEIVER	FAST_SENDER
4254.943	FAST_SENDER	N/A
4255.674	RECEIVER	FAST_SENDER
4258.086	FAST_SENDER	N/A
4258.817	RECEIVER	FAST_SENDER
4261.218	FAST_SENDER	N/A
4261.808	SLOW_SENDER1	N/A
4261.960	RECEIVER	FAST_SENDER
4264.363	FAST_SENDER	N/A
4267.546	FAST_SENDER	N/A
4275.064	FAST_SENDER	N/A
4275.874	SLOW_SENDER1	N/A
4277.489	RECEIVER	FAST_SENDER
4279.912	FAST_SENDER	N/A
4280.682	RECEIVER	FAST_SENDER
4283.097	FAST_SENDER	N/A
4283.824	RECEIVER	FAST_SENDER
4286.239	FAST_SENDER	N/A
4286.991	RECEIVER	FAST_SENDER
4289.422	FAST_SENDER	N/A
4289.949	SLOW_SENDER1	N/A
4290.194	RECEIVER	FAST_SENDER
4294.490	FAST_SENDER	N/A
4302.228	FAST_SENDER	N/A
4304.028	SLOW_SENDER1	N/A
4304.767	RECEIVER	SLOW_SENDER1
4306.778	RECEIVER	FAST_SENDER
4309.214	FAST_SENDER	N/A
4309.972	RECEIVER	FAST_SENDER
4312.374	FAST_SENDER	N/A
4313.134	RECEIVER	FAST_SENDER
4315.580	FAST_SENDER	N/A
4316.341	RECEIVER	FAST_SENDER
4318.102	SLOW_SENDER1	N/A
4323.064	FAST_SENDER	N/A
4331.247	FAST_SENDER	N/A
4332.059	RECEIVER	FAST_SENDER
4332.170	SLOW_SENDER1	N/A
4332.938	RECEIVER	SLOW_SENDER1
4334.492	FAST_SENDER	N/A
4335.265	RECEIVER	FAST_SENDER
4337.714	FAST_SENDER	N/A
4338.456	RECEIVER	FAST_SENDER
4340.870	FAST_SENDER	N/A
4344.035	FAST_SENDER	N/A
4346.254	SLOW_SENDER1	N/A
4351.213	FAST_SENDER	N/A
4355.402	RECEIVER	FAST_SENDER
4357.834	FAST_SENDER	N/A
4358.624	RECEIVER	FAST_SENDER
4360.339	SLOW_SENDER1	N/A
4361.034	FAST_SENDER	N/A
4361.060	RECEIVER	SLOW_SENDER1
4361.786	RECEIVER	FAST_SENDER
4368.411	FAST_SENDER	N/A
4374.414	SLOW_SENDER1	N/A
4375.220	RECEIVER	SLOW_SENDER1
4375.763	FAST_SENDER	N/A
4376.513	RECEIVER	FAST_SENDER
4378.955	FAST_SENDER	N/A
4379.681	RECEIVER	FAST_SENDER
4382.112	FAST_SENDER	N/A
4382.855	RECEIVER	FAST_SENDER
4385.284	FAST_SENDER	N/A
4388.488	FAST_SENDER	N/A
4388.503	SLOW_SENDER1	N/A
4396.013	FAST_SENDER	N/A
4398.418	RECEIVER	FAST_SENDER
4402.308	FAST_SENDER	N/A
4403.060	SLOW_SENDER1	N/A
4403.101	RECEIVER	FAST_SENDER
4405.522	FAST_SENDER	N/A
4412.954	FAST_SENDER	N/A
4417.119	RECEIVER	FAST_SENDER
4417.628	SLOW_SENDER1	N/A
4418.370	RECEIVER	SLOW_SENDER1
4419.535	FAST_SENDER	N/A
4420.306	RECEIVER	FAST_SENDER
4422.747	FAST_SENDER	N/A
4423.516	RECEIVER	FAST_SENDER
4425.952	FAST_SENDER	N/A
4426.707	RECEIVER	FAST_SENDER
4429.146	FAST_SENDER	N/A
4431.707	SLOW_SENDER1	N/A
4432.326	FAST_SENDER	N/A
4440.016	FAST_SENDER	N/A
4442.335	RECEIVER	FAST_SENDER
4444.777	FAST_SENDER	N/A
4445.536	RECEIVER	FAST_SENDER
4445.798	SLOW_SENDER1	N/A
4446.533	RECEIVER	SLOW_SENDER1
4447.969	FAST_SENDER	N/A
4448.739	RECEIVER	FAST_SENDER
4451.165	FAST_SENDER	N/A
4454.310	FAST_SENDER	N/A
4459.864	SLOW_SENDER1	N/A
4462.553	FAST_SENDER	N/A
4464.795	RECEIVER	FAST_SENDER
4467.239	FAST_SENDER	N/A
4467.990	RECEIVER	FAST_SENDER
4471.775	FAST_SENDER	N/A
4472.550	RECEIVER	FAST_SENDER
4473.969	SLOW_SENDER1	N/A
4474.958	FAST_SENDER	N/A
4482.694	FAST_SENDER	N/A
4487.934	RECEIVER	FAST_SENDER
4488.032	SLOW_SENDER1	N/A
4490.367	FAST_SENDER	N/A
4497.975	FAST_SENDER	N/A
4501.824	RECEIVER	FAST_SENDER
4502.111	SLOW_SENDER1	N/A
4502.882	RECEIVER	SLOW_SENDER1
4504.270	FAST_SENDER	N/A
4505.086	RECEIVER	FAST_SENDER
4507.525	FAST_SENDER	N/A
4515.266	FAST_SENDER	N/A
4516.230	SLOW_SENDER1	N/A
4520.437	RECEIVER	FAST_SENDER
4522.839	FAST_SENDER	N/A
4523.595	RECEIVER	FAST_SENDER
4526.021	FAST_SENDER	N/A
4526.801	RECEIVER	FAST_SENDER
4529.229	FAST_SENDER	N/A
4529.978	RECEIVER	FAST_SENDER
4530.340	SLOW_SENDER1	N/A
4532.378	FAST_SENDER	N/A
4540.063	FAST_SENDER	N/A
4543.983	RECEIVER	FAST_SENDER
4544.431	SLOW_SENDER1	N/A
4545.233	RECEIVER	SLOW_SENDER1
4546.410	FAST_SENDER	N/A
4547.163	RECEIVER	FAST_SENDER
4549.591	FAST_SENDER	N/A
4557.139	FAST_SENDER	N/A
4558.516	SLOW_SENDER1	N/A
4563.094	RECEIVER	FAST_SENDER
4565.537	FAST_SENDER	N/A
4566.344	RECEIVER	FAST_SENDER
4568.754	FAST_SENDER	N/A
4569.513	RECEIVER	FAST_SENDER
4571.947	FAST_SENDER	N/A
4572.614	SLOW_SENDER1	N/A
4572.743	RECEIVER	FAST_SENDER
4575.149	FAST_SENDER	N/A
4575.870	RECEIVER	FAST_SENDER
4578.310	FAST_SENDER	N/A
4579.034	RECEIVER	FAST_SENDER
4581.451	FAST_SENDER	N/A
4584.638	FAST_SENDER	N/A
4586.730	SLOW_SENDER1	N/A
4593.009	FAST_SENDER	N/A
4595.299	RECEIVER	FAST_SENDER
4597.700	FAST_SENDER	N/A
4598.457	RECEIVER	FAST_SENDER
4600.816	SLOW_SENDER1	N/A
4600.859	FAST_SENDER	N/A
4601.593	RECEIVER	SLOW_SENDER1
4603.711	RECEIVER	FAST_SENDER
4606.161	FAST_SENDER	N/A
4609.376	FAST_SENDER	N/A
4614.933	SLOW_SENDER1	N/A
4616.941	FAST_SENDER	N/A
4619.064	RECEIVER	FAST_SENDER
4621.480	FAST_SENDER	N/A
4622.270	RECEIVER	FAST_SENDER
4624.688	FAST_SENDER	N/A
4625.463	RECEIVER	FAST_SENDER
4627.874	FAST_SENDER	N/A
4628.665	RECEIVER	FAST_SENDER
4629.028	SLOW_SENDER1	N/A
4631.111	FAST_SENDER	N/A
4638.201	FAST_SENDER	N/A
4641.982	RECEIVER	FAST_SENDER
4643.135	SLOW_SENDER1	N/A
4643.859	RECEIVER	SLOW_SENDER1
4644.408	FAST_SENDER	N/A
4645.206	RECEIVER	FAST_SENDER
[truncated: 13,432 more rows]
