# Supplementary material for: CATO: Wake-Up reCeiver-bAsed communicaTiOn for Batteryless Devices
Source: Sensors (Basel). 2025 Nov 7;25(22):6813. doi: 10.3390/s25226813 (PMC12655924; doi:10.3390/s25226813)
Supplement: Supplementary file 1 [file sensors-25-06813-s001.zip › File S1_Experimental_and_Simulation_Data/simulation/capsweep/cap5/mac_competing_nodes_priority.csv]

time_s	node_id	received_from
2.700	FAST_SENDER	N/A
2.700	SLOW_SENDER1	N/A
8.572	RECEIVER	FAST_SENDER
10.985	FAST_SENDER	N/A
11.759	RECEIVER	FAST_SENDER
14.202	FAST_SENDER	N/A
16.926	SLOW_SENDER1	N/A
20.329	RECEIVER	FAST_SENDER
22.760	FAST_SENDER	N/A
23.510	RECEIVER	FAST_SENDER
25.940	FAST_SENDER	N/A
31.026	SLOW_SENDER1	N/A
32.029	RECEIVER	FAST_SENDER
34.465	FAST_SENDER	N/A
35.271	RECEIVER	FAST_SENDER
37.693	FAST_SENDER	N/A
45.110	SLOW_SENDER1	N/A
48.236	RECEIVER	FAST_SENDER
50.679	FAST_SENDER	N/A
56.595	RECEIVER	FAST_SENDER
58.995	FAST_SENDER	N/A
59.210	SLOW_SENDER1	N/A
65.182	RECEIVER	FAST_SENDER
67.623	FAST_SENDER	N/A
68.394	RECEIVER	FAST_SENDER
73.786	SLOW_SENDER1	N/A
75.807	FAST_SENDER	N/A
81.787	RECEIVER	FAST_SENDER
84.203	FAST_SENDER	N/A
84.946	RECEIVER	FAST_SENDER
87.380	FAST_SENDER	N/A
87.882	SLOW_SENDER1	N/A
94.003	RECEIVER	FAST_SENDER
96.436	FAST_SENDER	N/A
97.219	RECEIVER	FAST_SENDER
99.662	FAST_SENDER	N/A
101.949	SLOW_SENDER1	N/A
105.509	RECEIVER	FAST_SENDER
107.917	FAST_SENDER	N/A
108.675	RECEIVER	FAST_SENDER
111.124	FAST_SENDER	N/A
116.049	SLOW_SENDER1	N/A
116.654	RECEIVER	FAST_SENDER
117.362	RECEIVER	SLOW_SENDER1
119.070	FAST_SENDER	N/A
125.102	RECEIVER	FAST_SENDER
127.514	FAST_SENDER	N/A
128.293	RECEIVER	FAST_SENDER
130.616	SLOW_SENDER1	N/A
130.727	FAST_SENDER	N/A
137.306	RECEIVER	FAST_SENDER
139.710	FAST_SENDER	N/A
140.460	RECEIVER	FAST_SENDER
142.878	FAST_SENDER	N/A
144.687	SLOW_SENDER1	N/A
148.779	RECEIVER	FAST_SENDER
151.195	FAST_SENDER	N/A
151.981	RECEIVER	FAST_SENDER
154.390	FAST_SENDER	N/A
158.800	SLOW_SENDER1	N/A
160.249	RECEIVER	FAST_SENDER
162.694	FAST_SENDER	N/A
163.484	RECEIVER	FAST_SENDER
165.932	FAST_SENDER	N/A
171.940	RECEIVER	FAST_SENDER
172.881	SLOW_SENDER1	N/A
174.371	FAST_SENDER	N/A
180.204	RECEIVER	FAST_SENDER
182.636	FAST_SENDER	N/A
183.409	RECEIVER	FAST_SENDER
186.982	SLOW_SENDER1	N/A
195.560	FAST_SENDER	N/A
201.078	SLOW_SENDER1	N/A
201.357	RECEIVER	FAST_SENDER
209.001	FAST_SENDER	N/A
209.788	RECEIVER	FAST_SENDER
215.143	SLOW_SENDER1	N/A
217.119	FAST_SENDER	N/A
223.246	RECEIVER	FAST_SENDER
225.677	FAST_SENDER	N/A
226.411	RECEIVER	FAST_SENDER
228.856	FAST_SENDER	N/A
229.222	SLOW_SENDER1	N/A
234.859	RECEIVER	FAST_SENDER
237.301	FAST_SENDER	N/A
238.061	RECEIVER	FAST_SENDER
240.510	FAST_SENDER	N/A
243.292	SLOW_SENDER1	N/A
246.490	RECEIVER	FAST_SENDER
248.891	FAST_SENDER	N/A
249.676	RECEIVER	FAST_SENDER
252.081	FAST_SENDER	N/A
257.381	SLOW_SENDER1	N/A
257.989	RECEIVER	FAST_SENDER
260.428	FAST_SENDER	N/A
266.489	RECEIVER	FAST_SENDER
268.906	FAST_SENDER	N/A
271.978	SLOW_SENDER1	N/A
274.840	RECEIVER	FAST_SENDER
277.248	FAST_SENDER	N/A
278.009	RECEIVER	FAST_SENDER
280.458	FAST_SENDER	N/A
286.071	SLOW_SENDER1	N/A
286.803	RECEIVER	FAST_SENDER
289.208	FAST_SENDER	N/A
289.960	RECEIVER	FAST_SENDER
292.399	FAST_SENDER	N/A
298.506	RECEIVER	FAST_SENDER
300.626	SLOW_SENDER1	N/A
300.936	FAST_SENDER	N/A
313.580	FAST_SENDER	N/A
314.745	SLOW_SENDER1	N/A
319.355	RECEIVER	FAST_SENDER
321.779	FAST_SENDER	N/A
322.556	RECEIVER	FAST_SENDER
325.004	FAST_SENDER	N/A
328.819	SLOW_SENDER1	N/A
330.652	RECEIVER	FAST_SENDER
333.100	FAST_SENDER	N/A
333.869	RECEIVER	FAST_SENDER
336.284	FAST_SENDER	N/A
342.116	RECEIVER	FAST_SENDER
342.914	SLOW_SENDER1	N/A
343.686	RECEIVER	SLOW_SENDER1
344.560	FAST_SENDER	N/A
350.629	RECEIVER	FAST_SENDER
353.039	FAST_SENDER	N/A
353.771	RECEIVER	FAST_SENDER
356.192	FAST_SENDER	N/A
357.004	SLOW_SENDER1	N/A
362.361	RECEIVER	FAST_SENDER
364.804	FAST_SENDER	N/A
365.606	RECEIVER	FAST_SENDER
368.041	FAST_SENDER	N/A
371.067	SLOW_SENDER1	N/A
373.633	RECEIVER	FAST_SENDER
376.033	FAST_SENDER	N/A
376.822	RECEIVER	FAST_SENDER
379.222	FAST_SENDER	N/A
385.152	SLOW_SENDER1	N/A
390.747	RECEIVER	FAST_SENDER
393.170	FAST_SENDER	N/A
398.692	RECEIVER	FAST_SENDER
399.222	SLOW_SENDER1	N/A
401.112	FAST_SENDER	N/A
406.629	RECEIVER	FAST_SENDER
409.076	FAST_SENDER	N/A
409.864	RECEIVER	FAST_SENDER
412.281	FAST_SENDER	N/A
413.284	SLOW_SENDER1	N/A
418.498	RECEIVER	FAST_SENDER
420.903	FAST_SENDER	N/A
421.652	RECEIVER	FAST_SENDER
424.064	FAST_SENDER	N/A
427.357	SLOW_SENDER1	N/A
429.704	RECEIVER	FAST_SENDER
432.134	FAST_SENDER	N/A
432.892	RECEIVER	FAST_SENDER
435.321	FAST_SENDER	N/A
440.857	RECEIVER	FAST_SENDER
441.447	SLOW_SENDER1	N/A
443.305	FAST_SENDER	N/A
449.058	RECEIVER	FAST_SENDER
451.498	FAST_SENDER	N/A
452.274	RECEIVER	FAST_SENDER
454.700	FAST_SENDER	N/A
455.526	SLOW_SENDER1	N/A
460.850	RECEIVER	FAST_SENDER
463.280	FAST_SENDER	N/A
464.004	RECEIVER	FAST_SENDER
466.436	FAST_SENDER	N/A
469.626	SLOW_SENDER1	N/A
472.439	RECEIVER	FAST_SENDER
474.869	FAST_SENDER	N/A
475.633	RECEIVER	FAST_SENDER
478.036	FAST_SENDER	N/A
483.696	RECEIVER	FAST_SENDER
483.708	SLOW_SENDER1	N/A
486.144	FAST_SENDER	N/A
492.266	RECEIVER	FAST_SENDER
494.689	FAST_SENDER	N/A
495.445	RECEIVER	FAST_SENDER
497.820	SLOW_SENDER1	N/A
497.891	FAST_SENDER	N/A
504.284	RECEIVER	FAST_SENDER
506.723	FAST_SENDER	N/A
507.506	RECEIVER	FAST_SENDER
509.943	FAST_SENDER	N/A
511.927	SLOW_SENDER1	N/A
515.841	RECEIVER	FAST_SENDER
518.276	FAST_SENDER	N/A
519.003	RECEIVER	FAST_SENDER
521.406	FAST_SENDER	N/A
526.522	SLOW_SENDER1	N/A
527.947	RECEIVER	FAST_SENDER
530.373	FAST_SENDER	N/A
531.102	RECEIVER	FAST_SENDER
533.503	FAST_SENDER	N/A
539.272	RECEIVER	FAST_SENDER
540.594	SLOW_SENDER1	N/A
541.702	FAST_SENDER	N/A
547.818	RECEIVER	FAST_SENDER
550.241	FAST_SENDER	N/A
550.969	RECEIVER	FAST_SENDER
554.705	SLOW_SENDER1	N/A
558.527	FAST_SENDER	N/A
564.189	RECEIVER	FAST_SENDER
566.594	FAST_SENDER	N/A
567.323	RECEIVER	FAST_SENDER
568.780	SLOW_SENDER1	N/A
569.729	FAST_SENDER	N/A
575.733	RECEIVER	FAST_SENDER
578.161	FAST_SENDER	N/A
582.870	SLOW_SENDER1	N/A
590.516	FAST_SENDER	N/A
596.275	RECEIVER	FAST_SENDER
596.970	SLOW_SENDER1	N/A
597.751	RECEIVER	SLOW_SENDER1
598.715	FAST_SENDER	N/A
604.911	RECEIVER	FAST_SENDER
607.350	FAST_SENDER	N/A
608.092	RECEIVER	FAST_SENDER
611.084	SLOW_SENDER1	N/A
615.453	FAST_SENDER	N/A
621.346	RECEIVER	FAST_SENDER
623.792	FAST_SENDER	N/A
625.184	SLOW_SENDER1	N/A
636.642	FAST_SENDER	N/A
639.263	SLOW_SENDER1	N/A
642.317	RECEIVER	FAST_SENDER
644.733	FAST_SENDER	N/A
645.488	RECEIVER	FAST_SENDER
647.900	FAST_SENDER	N/A
653.354	SLOW_SENDER1	N/A
653.789	RECEIVER	FAST_SENDER
656.239	FAST_SENDER	N/A
667.419	SLOW_SENDER1	N/A
668.178	RECEIVER	SLOW_SENDER1
669.069	FAST_SENDER	N/A
675.347	RECEIVER	FAST_SENDER
677.762	FAST_SENDER	N/A
678.537	RECEIVER	FAST_SENDER
680.950	FAST_SENDER	N/A
681.495	SLOW_SENDER1	N/A
686.957	RECEIVER	FAST_SENDER
689.369	FAST_SENDER	N/A
690.183	RECEIVER	FAST_SENDER
692.611	FAST_SENDER	N/A
695.612	SLOW_SENDER1	N/A
698.835	RECEIVER	FAST_SENDER
701.247	FAST_SENDER	N/A
702.007	RECEIVER	FAST_SENDER
704.445	FAST_SENDER	N/A
709.700	SLOW_SENDER1	N/A
710.272	RECEIVER	FAST_SENDER
712.699	FAST_SENDER	N/A
713.457	RECEIVER	FAST_SENDER
715.903	FAST_SENDER	N/A
721.681	RECEIVER	FAST_SENDER
723.786	SLOW_SENDER1	N/A
724.108	FAST_SENDER	N/A
729.980	RECEIVER	FAST_SENDER
732.406	FAST_SENDER	N/A
733.177	RECEIVER	FAST_SENDER
735.599	FAST_SENDER	N/A
737.900	SLOW_SENDER1	N/A
741.290	RECEIVER	FAST_SENDER
743.703	FAST_SENDER	N/A
744.452	RECEIVER	FAST_SENDER
746.867	FAST_SENDER	N/A
751.999	SLOW_SENDER1	N/A
752.703	RECEIVER	FAST_SENDER
755.151	FAST_SENDER	N/A
755.917	RECEIVER	FAST_SENDER
758.360	FAST_SENDER	N/A
764.179	RECEIVER	FAST_SENDER
766.573	SLOW_SENDER1	N/A
766.587	FAST_SENDER	N/A
773.055	RECEIVER	FAST_SENDER
775.487	FAST_SENDER	N/A
776.260	RECEIVER	FAST_SENDER
778.704	FAST_SENDER	N/A
780.676	SLOW_SENDER1	N/A
784.759	RECEIVER	FAST_SENDER
787.192	FAST_SENDER	N/A
787.966	RECEIVER	FAST_SENDER
790.387	FAST_SENDER	N/A
794.763	SLOW_SENDER1	N/A
796.162	RECEIVER	FAST_SENDER
798.605	FAST_SENDER	N/A
799.367	RECEIVER	FAST_SENDER
801.803	FAST_SENDER	N/A
807.999	RECEIVER	FAST_SENDER
808.842	SLOW_SENDER1	N/A
810.405	FAST_SENDER	N/A
816.497	RECEIVER	FAST_SENDER
818.901	FAST_SENDER	N/A
819.610	RECEIVER	FAST_SENDER
822.044	FAST_SENDER	N/A
822.909	SLOW_SENDER1	N/A
827.830	RECEIVER	FAST_SENDER
830.267	FAST_SENDER	N/A
830.991	RECEIVER	FAST_SENDER
833.414	FAST_SENDER	N/A
836.997	SLOW_SENDER1	N/A
839.184	RECEIVER	FAST_SENDER
841.600	FAST_SENDER	N/A
842.373	RECEIVER	FAST_SENDER
844.820	FAST_SENDER	N/A
850.745	RECEIVER	FAST_SENDER
851.059	SLOW_SENDER1	N/A
853.183	FAST_SENDER	N/A
859.236	RECEIVER	FAST_SENDER
861.685	FAST_SENDER	N/A
862.441	RECEIVER	FAST_SENDER
864.867	FAST_SENDER	N/A
865.175	SLOW_SENDER1	N/A
870.699	RECEIVER	FAST_SENDER
873.110	FAST_SENDER	N/A
873.878	RECEIVER	FAST_SENDER
876.313	FAST_SENDER	N/A
879.263	SLOW_SENDER1	N/A
882.313	RECEIVER	FAST_SENDER
884.738	FAST_SENDER	N/A
885.501	RECEIVER	FAST_SENDER
887.910	FAST_SENDER	N/A
893.354	SLOW_SENDER1	N/A
893.680	RECEIVER	FAST_SENDER
901.371	FAST_SENDER	N/A
902.133	RECEIVER	FAST_SENDER
904.573	FAST_SENDER	N/A
907.452	SLOW_SENDER1	N/A
910.483	RECEIVER	FAST_SENDER
912.928	FAST_SENDER	N/A
913.656	RECEIVER	FAST_SENDER
916.091	FAST_SENDER	N/A
921.566	SLOW_SENDER1	N/A
921.942	RECEIVER	FAST_SENDER
929.310	FAST_SENDER	N/A
930.115	RECEIVER	FAST_SENDER
932.564	FAST_SENDER	N/A
935.652	SLOW_SENDER1	N/A
938.314	RECEIVER	FAST_SENDER
940.736	FAST_SENDER	N/A
941.491	RECEIVER	FAST_SENDER
943.920	FAST_SENDER	N/A
949.713	RECEIVER	FAST_SENDER
949.745	SLOW_SENDER1	N/A
952.140	FAST_SENDER	N/A
958.175	RECEIVER	FAST_SENDER
960.580	FAST_SENDER	N/A
961.301	RECEIVER	FAST_SENDER
963.728	FAST_SENDER	N/A
963.824	SLOW_SENDER1	N/A
969.777	RECEIVER	FAST_SENDER
972.183	FAST_SENDER	N/A
972.935	RECEIVER	FAST_SENDER
975.345	FAST_SENDER	N/A
978.392	SLOW_SENDER1	N/A
981.105	RECEIVER	FAST_SENDER
987.525	FAST_SENDER	N/A
988.321	RECEIVER	FAST_SENDER
990.725	FAST_SENDER	N/A
992.460	SLOW_SENDER1	N/A
996.801	RECEIVER	FAST_SENDER
1003.429	FAST_SENDER	N/A
1004.172	RECEIVER	FAST_SENDER
1006.542	SLOW_SENDER1	N/A
1006.580	FAST_SENDER	N/A
1012.883	RECEIVER	FAST_SENDER
1015.333	FAST_SENDER	N/A
1016.089	RECEIVER	FAST_SENDER
1020.645	SLOW_SENDER1	N/A
1023.652	FAST_SENDER	N/A
1024.404	RECEIVER	FAST_SENDER
1026.852	FAST_SENDER	N/A
1032.556	RECEIVER	FAST_SENDER
1034.721	SLOW_SENDER1	N/A
1034.981	FAST_SENDER	N/A
1040.943	RECEIVER	FAST_SENDER
1043.351	FAST_SENDER	N/A
1044.147	RECEIVER	FAST_SENDER
1046.570	FAST_SENDER	N/A
1048.790	SLOW_SENDER1	N/A
1052.602	RECEIVER	FAST_SENDER
1055.021	FAST_SENDER	N/A
1062.858	SLOW_SENDER1	N/A
1067.267	FAST_SENDER	N/A
1073.381	RECEIVER	FAST_SENDER
1075.807	FAST_SENDER	N/A
1076.548	RECEIVER	FAST_SENDER
1076.951	SLOW_SENDER1	N/A
1078.966	FAST_SENDER	N/A
1084.679	RECEIVER	FAST_SENDER
1087.119	FAST_SENDER	N/A
1087.921	RECEIVER	FAST_SENDER
1090.325	FAST_SENDER	N/A
1091.028	SLOW_SENDER1	N/A
1096.489	RECEIVER	FAST_SENDER
1098.938	FAST_SENDER	N/A
1099.691	RECEIVER	FAST_SENDER
1102.121	FAST_SENDER	N/A
1105.119	SLOW_SENDER1	N/A
1108.024	RECEIVER	FAST_SENDER
1110.454	FAST_SENDER	N/A
1111.214	RECEIVER	FAST_SENDER
1113.630	FAST_SENDER	N/A
1119.220	SLOW_SENDER1	N/A
1119.819	RECEIVER	FAST_SENDER
1122.230	FAST_SENDER	N/A
1122.996	RECEIVER	FAST_SENDER
1125.426	FAST_SENDER	N/A
1131.491	RECEIVER	FAST_SENDER
1133.781	SLOW_SENDER1	N/A
1133.921	FAST_SENDER	N/A
1134.531	RECEIVER	SLOW_SENDER1
1140.152	RECEIVER	FAST_SENDER
1142.591	FAST_SENDER	N/A
1143.356	RECEIVER	FAST_SENDER
1145.790	FAST_SENDER	N/A
1147.873	SLOW_SENDER1	N/A
1156.247	RECEIVER	FAST_SENDER
1158.677	FAST_SENDER	N/A
1161.962	SLOW_SENDER1	N/A
1164.827	RECEIVER	FAST_SENDER
1167.273	FAST_SENDER	N/A
1173.268	RECEIVER	FAST_SENDER
1175.668	FAST_SENDER	N/A
1176.047	SLOW_SENDER1	N/A
1176.439	RECEIVER	FAST_SENDER
1184.220	FAST_SENDER	N/A
1184.954	RECEIVER	FAST_SENDER
1187.366	FAST_SENDER	N/A
1190.110	SLOW_SENDER1	N/A
1193.104	RECEIVER	FAST_SENDER
1199.900	FAST_SENDER	N/A
1200.686	RECEIVER	FAST_SENDER
1203.115	FAST_SENDER	N/A
1204.216	SLOW_SENDER1	N/A
1209.284	RECEIVER	FAST_SENDER
1211.699	FAST_SENDER	N/A
1216.576	FAST_SENDER	N/A
1218.320	SLOW_SENDER1	N/A
1227.175	RECEIVER	FAST_SENDER
1229.609	FAST_SENDER	N/A
1232.417	SLOW_SENDER1	N/A
1235.180	RECEIVER	FAST_SENDER
1237.624	FAST_SENDER	N/A
1238.357	RECEIVER	FAST_SENDER
1240.786	FAST_SENDER	N/A
1246.351	RECEIVER	FAST_SENDER
1246.517	SLOW_SENDER1	N/A
1247.229	RECEIVER	SLOW_SENDER1
1248.773	FAST_SENDER	N/A
1254.553	RECEIVER	FAST_SENDER
1257.002	FAST_SENDER	N/A
1260.601	SLOW_SENDER1	N/A
1267.384	RECEIVER	FAST_SENDER
1269.796	FAST_SENDER	N/A
1274.667	SLOW_SENDER1	N/A
1275.729	RECEIVER	FAST_SENDER
1278.175	FAST_SENDER	N/A
1284.109	RECEIVER	FAST_SENDER
1286.546	FAST_SENDER	N/A
1287.321	RECEIVER	FAST_SENDER
1288.777	SLOW_SENDER1	N/A
1289.760	FAST_SENDER	N/A
1295.731	RECEIVER	FAST_SENDER
1298.160	FAST_SENDER	N/A
1298.907	RECEIVER	FAST_SENDER
1301.308	FAST_SENDER	N/A
1302.870	SLOW_SENDER1	N/A
1307.678	RECEIVER	FAST_SENDER
1310.118	FAST_SENDER	N/A
1310.852	RECEIVER	FAST_SENDER
1313.266	FAST_SENDER	N/A
1316.954	SLOW_SENDER1	N/A
1319.186	RECEIVER	FAST_SENDER
1321.632	FAST_SENDER	N/A
1322.390	RECEIVER	FAST_SENDER
1324.838	FAST_SENDER	N/A
1331.048	RECEIVER	FAST_SENDER
1331.059	SLOW_SENDER1	N/A
1333.485	FAST_SENDER	N/A
1339.652	RECEIVER	FAST_SENDER
1342.068	FAST_SENDER	N/A
1342.883	RECEIVER	FAST_SENDER
1345.151	SLOW_SENDER1	N/A
1345.328	FAST_SENDER	N/A
1351.653	RECEIVER	FAST_SENDER
1354.079	FAST_SENDER	N/A
1354.868	RECEIVER	FAST_SENDER
1357.298	FAST_SENDER	N/A
1359.246	SLOW_SENDER1	N/A
1363.855	RECEIVER	FAST_SENDER
1366.272	FAST_SENDER	N/A
1367.065	RECEIVER	FAST_SENDER
1373.346	SLOW_SENDER1	N/A
1374.791	FAST_SENDER	N/A
1387.454	SLOW_SENDER1	N/A
1387.884	FAST_SENDER	N/A
1393.886	RECEIVER	FAST_SENDER
1396.301	FAST_SENDER	N/A
1401.523	SLOW_SENDER1	N/A
1402.139	RECEIVER	FAST_SENDER
1402.846	RECEIVER	SLOW_SENDER1
1404.575	FAST_SENDER	N/A
1410.452	RECEIVER	FAST_SENDER
1412.889	FAST_SENDER	N/A
1416.111	SLOW_SENDER1	N/A
1419.069	RECEIVER	FAST_SENDER
1421.507	FAST_SENDER	N/A
1422.300	RECEIVER	FAST_SENDER
1424.719	FAST_SENDER	N/A
1430.180	SLOW_SENDER1	N/A
1430.321	RECEIVER	FAST_SENDER
1432.755	FAST_SENDER	N/A
1433.555	RECEIVER	FAST_SENDER
1436.000	FAST_SENDER	N/A
1441.751	RECEIVER	FAST_SENDER
1444.174	FAST_SENDER	N/A
1444.262	SLOW_SENDER1	N/A
1444.928	RECEIVER	FAST_SENDER
1452.239	FAST_SENDER	N/A
1458.849	SLOW_SENDER1	N/A
1462.618	RECEIVER	FAST_SENDER
1465.043	FAST_SENDER	N/A
1470.856	RECEIVER	FAST_SENDER
1472.916	SLOW_SENDER1	N/A
1473.283	FAST_SENDER	N/A
1479.006	RECEIVER	FAST_SENDER
1481.420	FAST_SENDER	N/A
1487.315	SLOW_SENDER1	N/A
1491.768	RECEIVER	FAST_SENDER
1494.189	FAST_SENDER	N/A
1500.103	RECEIVER	FAST_SENDER
1501.384	SLOW_SENDER1	N/A
1502.541	FAST_SENDER	N/A
1508.290	RECEIVER	FAST_SENDER
1510.715	FAST_SENDER	N/A
1515.502	SLOW_SENDER1	N/A
1516.746	RECEIVER	FAST_SENDER
1519.159	FAST_SENDER	N/A
1519.930	RECEIVER	FAST_SENDER
1522.354	FAST_SENDER	N/A
1528.357	RECEIVER	FAST_SENDER
1529.619	SLOW_SENDER1	N/A
1530.762	FAST_SENDER	N/A
1536.954	RECEIVER	FAST_SENDER
1539.361	FAST_SENDER	N/A
1540.131	RECEIVER	FAST_SENDER
1542.566	FAST_SENDER	N/A
1543.708	SLOW_SENDER1	N/A
1548.171	RECEIVER	FAST_SENDER
1550.597	FAST_SENDER	N/A
1551.332	RECEIVER	FAST_SENDER
1553.768	FAST_SENDER	N/A
1557.804	SLOW_SENDER1	N/A
1559.808	RECEIVER	FAST_SENDER
1562.238	FAST_SENDER	N/A
1562.989	RECEIVER	FAST_SENDER
1571.897	SLOW_SENDER1	N/A
1575.820	FAST_SENDER	N/A
1581.700	RECEIVER	FAST_SENDER
1584.102	FAST_SENDER	N/A
1585.981	SLOW_SENDER1	N/A
1590.095	RECEIVER	FAST_SENDER
1592.524	FAST_SENDER	N/A
1593.264	RECEIVER	FAST_SENDER
1595.671	FAST_SENDER	N/A
1600.569	SLOW_SENDER1	N/A
1601.263	RECEIVER	FAST_SENDER
1603.675	FAST_SENDER	N/A
1604.438	RECEIVER	FAST_SENDER
1606.870	FAST_SENDER	N/A
1612.920	RECEIVER	FAST_SENDER
1615.131	SLOW_SENDER1	N/A
1615.327	FAST_SENDER	N/A
1620.997	RECEIVER	FAST_SENDER
1623.438	FAST_SENDER	N/A
1629.232	SLOW_SENDER1	N/A
1629.555	RECEIVER	FAST_SENDER
1636.844	FAST_SENDER	N/A
1637.601	RECEIVER	FAST_SENDER
1640.005	FAST_SENDER	N/A
1643.310	SLOW_SENDER1	N/A
1645.748	RECEIVER	FAST_SENDER
1648.162	FAST_SENDER	N/A
1648.931	RECEIVER	FAST_SENDER
1651.334	FAST_SENDER	N/A
1657.387	SLOW_SENDER1	N/A
1662.012	RECEIVER	FAST_SENDER
1664.447	FAST_SENDER	N/A
1670.501	RECEIVER	FAST_SENDER
1671.487	SLOW_SENDER1	N/A
1672.938	FAST_SENDER	N/A
1679.103	RECEIVER	FAST_SENDER
1681.519	FAST_SENDER	N/A
1682.302	RECEIVER	FAST_SENDER
1684.739	FAST_SENDER	N/A
1685.585	SLOW_SENDER1	N/A
1690.453	RECEIVER	FAST_SENDER
1692.883	FAST_SENDER	N/A
1693.663	RECEIVER	FAST_SENDER
1696.063	FAST_SENDER	N/A
1699.673	SLOW_SENDER1	N/A
1702.387	RECEIVER	FAST_SENDER
1704.815	FAST_SENDER	N/A
1705.585	RECEIVER	FAST_SENDER
1708.034	FAST_SENDER	N/A
1713.776	SLOW_SENDER1	N/A
1714.043	RECEIVER	FAST_SENDER
1721.408	FAST_SENDER	N/A
1722.201	RECEIVER	FAST_SENDER
1724.634	FAST_SENDER	N/A
1727.838	SLOW_SENDER1	N/A
1730.316	RECEIVER	FAST_SENDER
1732.760	FAST_SENDER	N/A
1733.507	RECEIVER	FAST_SENDER
1735.926	FAST_SENDER	N/A
1741.537	RECEIVER	FAST_SENDER
1741.922	SLOW_SENDER1	N/A
1743.977	FAST_SENDER	N/A
1750.038	RECEIVER	FAST_SENDER
1752.440	FAST_SENDER	N/A
1753.224	RECEIVER	FAST_SENDER
1755.646	FAST_SENDER	N/A
1756.036	SLOW_SENDER1	N/A
1766.636	RECEIVER	FAST_SENDER
1769.066	FAST_SENDER	N/A
1770.132	SLOW_SENDER1	N/A
1775.201	RECEIVER	FAST_SENDER
1777.651	FAST_SENDER	N/A
1783.342	RECEIVER	FAST_SENDER
1784.227	SLOW_SENDER1	N/A
1785.755	FAST_SENDER	N/A
1791.411	RECEIVER	FAST_SENDER
1793.823	FAST_SENDER	N/A
1798.322	SLOW_SENDER1	N/A
1799.791	RECEIVER	FAST_SENDER
1802.224	FAST_SENDER	N/A
1803.005	RECEIVER	FAST_SENDER
1805.451	FAST_SENDER	N/A
1810.985	RECEIVER	FAST_SENDER
1812.422	SLOW_SENDER1	N/A
1813.385	FAST_SENDER	N/A
1818.998	RECEIVER	FAST_SENDER
1821.418	FAST_SENDER	N/A
1822.136	RECEIVER	FAST_SENDER
1824.543	FAST_SENDER	N/A
1826.498	SLOW_SENDER1	N/A
1831.161	RECEIVER	FAST_SENDER
1833.585	FAST_SENDER	N/A
1834.350	RECEIVER	FAST_SENDER
1836.770	FAST_SENDER	N/A
1840.560	SLOW_SENDER1	N/A
1843.005	RECEIVER	FAST_SENDER
1845.453	FAST_SENDER	N/A
1846.230	RECEIVER	FAST_SENDER
1848.636	FAST_SENDER	N/A
1854.577	RECEIVER	FAST_SENDER
1854.632	SLOW_SENDER1	N/A
1856.978	FAST_SENDER	N/A
1862.892	RECEIVER	FAST_SENDER
1865.295	FAST_SENDER	N/A
1868.738	SLOW_SENDER1	N/A
1877.529	FAST_SENDER	N/A
1882.832	SLOW_SENDER1	N/A
1884.219	RECEIVER	FAST_SENDER
1886.624	FAST_SENDER	N/A
1887.400	RECEIVER	FAST_SENDER
1889.850	FAST_SENDER	N/A
1896.928	SLOW_SENDER1	N/A
1900.131	RECEIVER	FAST_SENDER
1902.552	FAST_SENDER	N/A
1908.610	RECEIVER	FAST_SENDER
1911.021	SLOW_SENDER1	N/A
1911.055	FAST_SENDER	N/A
1917.405	RECEIVER	FAST_SENDER
1919.840	FAST_SENDER	N/A
1925.134	SLOW_SENDER1	N/A
1932.054	FAST_SENDER	N/A
1938.149	RECEIVER	FAST_SENDER
1939.222	SLOW_SENDER1	N/A
1940.020	RECEIVER	SLOW_SENDER1
1940.580	FAST_SENDER	N/A
1953.167	FAST_SENDER	N/A
1953.320	SLOW_SENDER1	N/A
1959.299	RECEIVER	FAST_SENDER
1961.733	FAST_SENDER	N/A
1967.921	SLOW_SENDER1	N/A
1972.040	RECEIVER	FAST_SENDER
1974.093	FAST_SENDER	N/A
1982.022	SLOW_SENDER1	N/A
1986.821	FAST_SENDER	N/A
1992.736	RECEIVER	FAST_SENDER
1995.183	FAST_SENDER	N/A
1996.121	SLOW_SENDER1	N/A
2001.007	RECEIVER	FAST_SENDER
2003.423	FAST_SENDER	N/A
2004.212	RECEIVER	FAST_SENDER
2006.616	FAST_SENDER	N/A
2010.198	SLOW_SENDER1	N/A
2012.607	RECEIVER	FAST_SENDER
2015.043	FAST_SENDER	N/A
2024.293	SLOW_SENDER1	N/A
2027.017	FAST_SENDER	N/A
2032.639	RECEIVER	FAST_SENDER
2035.060	FAST_SENDER	N/A
2035.803	RECEIVER	FAST_SENDER
2038.248	FAST_SENDER	N/A
2038.883	SLOW_SENDER1	N/A
2044.157	RECEIVER	FAST_SENDER
2046.572	FAST_SENDER	N/A
2047.391	RECEIVER	FAST_SENDER
2049.822	FAST_SENDER	N/A
2052.986	SLOW_SENDER1	N/A
2055.759	RECEIVER	FAST_SENDER
2058.197	FAST_SENDER	N/A
2058.962	RECEIVER	FAST_SENDER
2061.404	FAST_SENDER	N/A
2067.047	SLOW_SENDER1	N/A
2071.562	RECEIVER	FAST_SENDER
2073.982	FAST_SENDER	N/A
2080.094	RECEIVER	FAST_SENDER
2081.162	SLOW_SENDER1	N/A
2082.539	FAST_SENDER	N/A
2088.204	RECEIVER	FAST_SENDER
2090.616	FAST_SENDER	N/A
2095.279	SLOW_SENDER1	N/A
2096.761	RECEIVER	FAST_SENDER
2099.204	FAST_SENDER	N/A
2099.974	RECEIVER	FAST_SENDER
2102.420	FAST_SENDER	N/A
2108.332	RECEIVER	FAST_SENDER
2109.390	SLOW_SENDER1	N/A
2110.153	RECEIVER	SLOW_SENDER1
2110.770	FAST_SENDER	N/A
2117.099	RECEIVER	FAST_SENDER
2119.548	FAST_SENDER	N/A
2120.366	RECEIVER	FAST_SENDER
2122.814	FAST_SENDER	N/A
2123.499	SLOW_SENDER1	N/A
2129.027	RECEIVER	FAST_SENDER
2131.475	FAST_SENDER	N/A
2132.273	RECEIVER	FAST_SENDER
2134.716	FAST_SENDER	N/A
2137.606	SLOW_SENDER1	N/A
2140.740	RECEIVER	FAST_SENDER
2143.170	FAST_SENDER	N/A
2143.916	RECEIVER	FAST_SENDER
2146.363	FAST_SENDER	N/A
2151.706	SLOW_SENDER1	N/A
2152.109	RECEIVER	FAST_SENDER
2159.356	FAST_SENDER	N/A
2160.131	RECEIVER	FAST_SENDER
2162.551	FAST_SENDER	N/A
2165.821	SLOW_SENDER1	N/A
2168.399	RECEIVER	FAST_SENDER
2170.831	FAST_SENDER	N/A
2171.563	RECEIVER	FAST_SENDER
2173.969	FAST_SENDER	N/A
2179.928	SLOW_SENDER1	N/A
2179.969	RECEIVER	FAST_SENDER
2182.375	FAST_SENDER	N/A
2188.127	RECEIVER	FAST_SENDER
2190.556	FAST_SENDER	N/A
2191.358	RECEIVER	FAST_SENDER
2194.492	SLOW_SENDER1	N/A
2198.848	FAST_SENDER	N/A
2199.633	RECEIVER	FAST_SENDER
2207.154	FAST_SENDER	N/A
2208.578	SLOW_SENDER1	N/A
2213.396	RECEIVER	FAST_SENDER
2215.838	FAST_SENDER	N/A
2216.600	RECEIVER	FAST_SENDER
2219.008	FAST_SENDER	N/A
2223.263	SLOW_SENDER1	N/A
2224.521	RECEIVER	FAST_SENDER
2226.947	FAST_SENDER	N/A
2227.696	RECEIVER	FAST_SENDER
2230.129	FAST_SENDER	N/A
2236.084	RECEIVER	FAST_SENDER
2237.377	SLOW_SENDER1	N/A
2238.518	FAST_SENDER	N/A
2244.649	RECEIVER	FAST_SENDER
2247.054	FAST_SENDER	N/A
2247.829	RECEIVER	FAST_SENDER
2250.277	FAST_SENDER	N/A
2251.468	SLOW_SENDER1	N/A
2256.209	RECEIVER	FAST_SENDER
2258.620	FAST_SENDER	N/A
2259.395	RECEIVER	FAST_SENDER
2265.554	SLOW_SENDER1	N/A
2266.939	FAST_SENDER	N/A
2272.818	RECEIVER	FAST_SENDER
2275.266	FAST_SENDER	N/A
2276.011	RECEIVER	FAST_SENDER
2278.438	FAST_SENDER	N/A
2279.664	SLOW_SENDER1	N/A
2284.690	RECEIVER	FAST_SENDER
2287.125	FAST_SENDER	N/A
2287.885	RECEIVER	FAST_SENDER
2290.289	FAST_SENDER	N/A
2293.844	SLOW_SENDER1	N/A
2296.389	RECEIVER	FAST_SENDER
2298.802	FAST_SENDER	N/A
2307.920	SLOW_SENDER1	N/A
2311.643	FAST_SENDER	N/A
2317.134	RECEIVER	FAST_SENDER
2319.580	FAST_SENDER	N/A
2320.360	RECEIVER	FAST_SENDER
2322.018	SLOW_SENDER1	N/A
2322.773	FAST_SENDER	N/A
2328.514	RECEIVER	FAST_SENDER
2330.924	FAST_SENDER	N/A
2331.660	RECEIVER	FAST_SENDER
2334.086	FAST_SENDER	N/A
2336.131	SLOW_SENDER1	N/A
2340.371	RECEIVER	FAST_SENDER
2342.798	FAST_SENDER	N/A
2343.577	RECEIVER	FAST_SENDER
2346.015	FAST_SENDER	N/A
2350.228	SLOW_SENDER1	N/A
2351.810	RECEIVER	FAST_SENDER
2354.232	FAST_SENDER	N/A
2354.959	RECEIVER	FAST_SENDER
2357.390	FAST_SENDER	N/A
2363.483	RECEIVER	FAST_SENDER
2364.318	SLOW_SENDER1	N/A
2365.065	RECEIVER	SLOW_SENDER1
2370.158	FAST_SENDER	N/A
2376.008	RECEIVER	FAST_SENDER
2378.383	SLOW_SENDER1	N/A
2378.426	FAST_SENDER	N/A
2384.748	RECEIVER	FAST_SENDER
2387.151	FAST_SENDER	N/A
2387.919	RECEIVER	FAST_SENDER
2390.332	FAST_SENDER	N/A
2392.483	SLOW_SENDER1	N/A
2397.157	RECEIVER	FAST_SENDER
2399.598	FAST_SENDER	N/A
2400.330	RECEIVER	FAST_SENDER
2402.742	FAST_SENDER	N/A
2406.575	SLOW_SENDER1	N/A
2408.674	RECEIVER	FAST_SENDER
2411.120	FAST_SENDER	N/A
2420.653	SLOW_SENDER1	N/A
2423.759	FAST_SENDER	N/A
2429.800	RECEIVER	FAST_SENDER
2432.209	FAST_SENDER	N/A
2432.969	RECEIVER	FAST_SENDER
2434.756	SLOW_SENDER1	N/A
2435.382	FAST_SENDER	N/A
2441.441	RECEIVER	FAST_SENDER
2443.890	FAST_SENDER	N/A
2444.675	RECEIVER	FAST_SENDER
2447.087	FAST_SENDER	N/A
2448.818	SLOW_SENDER1	N/A
2453.076	RECEIVER	FAST_SENDER
2455.523	FAST_SENDER	N/A
2456.269	RECEIVER	FAST_SENDER
2458.669	FAST_SENDER	N/A
2462.934	SLOW_SENDER1	N/A
2464.616	RECEIVER	FAST_SENDER
2467.055	FAST_SENDER	N/A
2467.832	RECEIVER	FAST_SENDER
2470.264	FAST_SENDER	N/A
2476.043	RECEIVER	FAST_SENDER
2476.995	SLOW_SENDER1	N/A
2477.752	RECEIVER	SLOW_SENDER1
2478.475	FAST_SENDER	N/A
2484.240	RECEIVER	FAST_SENDER
2486.676	FAST_SENDER	N/A
2487.449	RECEIVER	FAST_SENDER
2489.890	FAST_SENDER	N/A
2491.065	SLOW_SENDER1	N/A
2495.655	RECEIVER	FAST_SENDER
2498.088	FAST_SENDER	N/A
2498.802	RECEIVER	FAST_SENDER
2501.224	FAST_SENDER	N/A
2505.151	SLOW_SENDER1	N/A
2507.084	RECEIVER	FAST_SENDER
2509.528	FAST_SENDER	N/A
2510.298	RECEIVER	FAST_SENDER
2512.739	FAST_SENDER	N/A
2518.866	RECEIVER	FAST_SENDER
2519.235	SLOW_SENDER1	N/A
2521.284	FAST_SENDER	N/A
2527.151	RECEIVER	FAST_SENDER
2529.565	FAST_SENDER	N/A
2530.323	RECEIVER	FAST_SENDER
2532.724	FAST_SENDER	N/A
2533.350	SLOW_SENDER1	N/A
2539.030	RECEIVER	FAST_SENDER
2541.468	FAST_SENDER	N/A
2542.196	RECEIVER	FAST_SENDER
2544.611	FAST_SENDER	N/A
2547.439	SLOW_SENDER1	N/A
2550.812	RECEIVER	FAST_SENDER
2553.212	FAST_SENDER	N/A
2553.982	RECEIVER	FAST_SENDER
2556.399	FAST_SENDER	N/A
2561.521	SLOW_SENDER1	N/A
2562.961	RECEIVER	FAST_SENDER
2565.407	FAST_SENDER	N/A
2566.176	RECEIVER	FAST_SENDER
2568.602	FAST_SENDER	N/A
2574.525	RECEIVER	FAST_SENDER
2575.609	SLOW_SENDER1	N/A
2576.960	FAST_SENDER	N/A
2582.855	RECEIVER	FAST_SENDER
2585.297	FAST_SENDER	N/A
2586.073	RECEIVER	FAST_SENDER
2588.489	FAST_SENDER	N/A
2589.709	SLOW_SENDER1	N/A
2594.347	RECEIVER	FAST_SENDER
2596.793	FAST_SENDER	N/A
2597.572	RECEIVER	FAST_SENDER
2600.006	FAST_SENDER	N/A
2603.825	SLOW_SENDER1	N/A
2605.679	RECEIVER	FAST_SENDER
2608.098	FAST_SENDER	N/A
2608.887	RECEIVER	FAST_SENDER
2611.323	FAST_SENDER	N/A
2617.360	RECEIVER	FAST_SENDER
2617.888	SLOW_SENDER1	N/A
2624.216	FAST_SENDER	N/A
2630.347	RECEIVER	FAST_SENDER
2631.957	SLOW_SENDER1	N/A
2632.783	FAST_SENDER	N/A
2638.437	RECEIVER	FAST_SENDER
2640.887	FAST_SENDER	N/A
2646.049	SLOW_SENDER1	N/A
2647.083	RECEIVER	FAST_SENDER
2649.504	FAST_SENDER	N/A
2650.279	RECEIVER	FAST_SENDER
2652.681	FAST_SENDER	N/A
2658.664	RECEIVER	FAST_SENDER
2660.140	SLOW_SENDER1	N/A
2661.110	FAST_SENDER	N/A
2666.958	RECEIVER	FAST_SENDER
2669.391	FAST_SENDER	N/A
2670.122	RECEIVER	FAST_SENDER
2672.565	FAST_SENDER	N/A
2674.243	SLOW_SENDER1	N/A
2679.355	RECEIVER	FAST_SENDER
2681.801	FAST_SENDER	N/A
2682.571	RECEIVER	FAST_SENDER
2684.995	FAST_SENDER	N/A
2688.328	SLOW_SENDER1	N/A
2690.780	RECEIVER	FAST_SENDER
2697.454	FAST_SENDER	N/A
2698.225	RECEIVER	FAST_SENDER
2700.626	FAST_SENDER	N/A
2702.391	SLOW_SENDER1	N/A
2706.752	RECEIVER	FAST_SENDER
2709.173	FAST_SENDER	N/A
2709.944	RECEIVER	FAST_SENDER
2712.380	FAST_SENDER	N/A
2716.955	SLOW_SENDER1	N/A
2718.475	RECEIVER	FAST_SENDER
2720.891	FAST_SENDER	N/A
2721.683	RECEIVER	FAST_SENDER
2724.122	FAST_SENDER	N/A
2729.817	RECEIVER	FAST_SENDER
2731.034	SLOW_SENDER1	N/A
2732.261	FAST_SENDER	N/A
2738.372	RECEIVER	FAST_SENDER
2740.777	FAST_SENDER	N/A
2741.536	RECEIVER	FAST_SENDER
2743.958	FAST_SENDER	N/A
2745.130	SLOW_SENDER1	N/A
2750.044	RECEIVER	FAST_SENDER
2752.462	FAST_SENDER	N/A
2753.209	RECEIVER	FAST_SENDER
2755.615	FAST_SENDER	N/A
2759.240	SLOW_SENDER1	N/A
2761.318	RECEIVER	FAST_SENDER
2763.744	FAST_SENDER	N/A
2764.506	RECEIVER	FAST_SENDER
2766.933	FAST_SENDER	N/A
2772.443	RECEIVER	FAST_SENDER
2773.332	SLOW_SENDER1	N/A
2774.865	FAST_SENDER	N/A
2780.970	RECEIVER	FAST_SENDER
2783.394	FAST_SENDER	N/A
2784.178	RECEIVER	FAST_SENDER
2786.589	FAST_SENDER	N/A
2787.406	SLOW_SENDER1	N/A
2792.696	RECEIVER	FAST_SENDER
2795.107	FAST_SENDER	N/A
2795.852	RECEIVER	FAST_SENDER
2798.292	FAST_SENDER	N/A
2801.478	SLOW_SENDER1	N/A
2804.345	RECEIVER	FAST_SENDER
2806.745	FAST_SENDER	N/A
2807.481	RECEIVER	FAST_SENDER
2809.903	FAST_SENDER	N/A
2815.583	SLOW_SENDER1	N/A
2815.970	RECEIVER	FAST_SENDER
2823.214	FAST_SENDER	N/A
2823.980	RECEIVER	FAST_SENDER
2826.391	FAST_SENDER	N/A
2829.681	SLOW_SENDER1	N/A
2832.220	RECEIVER	FAST_SENDER
2834.659	FAST_SENDER	N/A
2835.408	RECEIVER	FAST_SENDER
2837.858	FAST_SENDER	N/A
2843.772	SLOW_SENDER1	N/A
2844.029	RECEIVER	FAST_SENDER
2851.319	FAST_SENDER	N/A
2852.074	RECEIVER	FAST_SENDER
2854.477	FAST_SENDER	N/A
2857.880	SLOW_SENDER1	N/A
2860.525	RECEIVER	FAST_SENDER
2862.959	FAST_SENDER	N/A
2863.730	RECEIVER	FAST_SENDER
2866.163	FAST_SENDER	N/A
2871.945	RECEIVER	FAST_SENDER
2871.985	SLOW_SENDER1	N/A
2874.366	FAST_SENDER	N/A
2879.947	RECEIVER	FAST_SENDER
2882.365	FAST_SENDER	N/A
2883.125	RECEIVER	FAST_SENDER
2885.531	FAST_SENDER	N/A
2886.077	SLOW_SENDER1	N/A
2892.247	RECEIVER	FAST_SENDER
2894.647	FAST_SENDER	N/A
2895.421	RECEIVER	FAST_SENDER
2897.858	FAST_SENDER	N/A
2900.179	SLOW_SENDER1	N/A
2903.736	RECEIVER	FAST_SENDER
2906.151	FAST_SENDER	N/A
2906.902	RECEIVER	FAST_SENDER
2909.344	FAST_SENDER	N/A
2914.267	SLOW_SENDER1	N/A
2915.291	RECEIVER	FAST_SENDER
2917.701	FAST_SENDER	N/A
2918.473	RECEIVER	FAST_SENDER
2920.918	FAST_SENDER	N/A
2926.718	RECEIVER	FAST_SENDER
2928.329	SLOW_SENDER1	N/A
2929.141	FAST_SENDER	N/A
2935.182	RECEIVER	FAST_SENDER
2937.621	FAST_SENDER	N/A
2938.374	RECEIVER	FAST_SENDER
2940.794	FAST_SENDER	N/A
2942.408	SLOW_SENDER1	N/A
2947.314	RECEIVER	FAST_SENDER
2949.745	FAST_SENDER	N/A
2950.485	RECEIVER	FAST_SENDER
2952.914	FAST_SENDER	N/A
2957.004	SLOW_SENDER1	N/A
2958.859	RECEIVER	FAST_SENDER
2961.279	FAST_SENDER	N/A
2962.046	RECEIVER	FAST_SENDER
2964.463	FAST_SENDER	N/A
2970.208	RECEIVER	FAST_SENDER
2971.112	SLOW_SENDER1	N/A
2972.615	FAST_SENDER	N/A
2978.478	RECEIVER	FAST_SENDER
2980.919	FAST_SENDER	N/A
2981.673	RECEIVER	FAST_SENDER
2984.114	FAST_SENDER	N/A
2985.198	SLOW_SENDER1	N/A
2990.092	RECEIVER	FAST_SENDER
2992.512	FAST_SENDER	N/A
2993.264	RECEIVER	FAST_SENDER
2995.711	FAST_SENDER	N/A
2999.260	SLOW_SENDER1	N/A
3001.765	RECEIVER	FAST_SENDER
3004.187	FAST_SENDER	N/A
3004.930	RECEIVER	FAST_SENDER
3007.359	FAST_SENDER	N/A
3013.347	SLOW_SENDER1	N/A
3013.464	RECEIVER	FAST_SENDER
3015.903	FAST_SENDER	N/A
3016.673	RECEIVER	FAST_SENDER
3019.091	FAST_SENDER	N/A
3024.821	RECEIVER	FAST_SENDER
3027.258	FAST_SENDER	N/A
3027.434	SLOW_SENDER1	N/A
3028.034	RECEIVER	FAST_SENDER
3030.437	FAST_SENDER	N/A
3036.225	RECEIVER	FAST_SENDER
3038.662	FAST_SENDER	N/A
3039.407	RECEIVER	FAST_SENDER
3041.848	FAST_SENDER	N/A
3042.340	SLOW_SENDER1	N/A
3048.147	RECEIVER	FAST_SENDER
3050.591	FAST_SENDER	N/A
3051.310	RECEIVER	FAST_SENDER
3053.737	FAST_SENDER	N/A
3056.432	SLOW_SENDER1	N/A
3059.708	RECEIVER	FAST_SENDER
3062.125	FAST_SENDER	N/A
3062.869	RECEIVER	FAST_SENDER
3065.318	FAST_SENDER	N/A
3070.515	SLOW_SENDER1	N/A
3071.244	RECEIVER	FAST_SENDER
3073.691	FAST_SENDER	N/A
3074.485	RECEIVER	FAST_SENDER
3076.899	FAST_SENDER	N/A
3082.685	RECEIVER	FAST_SENDER
3085.087	SLOW_SENDER1	N/A
3085.118	FAST_SENDER	N/A
3091.406	RECEIVER	FAST_SENDER
3093.832	FAST_SENDER	N/A
3094.602	RECEIVER	FAST_SENDER
3097.044	FAST_SENDER	N/A
3099.175	SLOW_SENDER1	N/A
3102.562	RECEIVER	FAST_SENDER
3104.984	FAST_SENDER	N/A
3105.779	RECEIVER	FAST_SENDER
3108.223	FAST_SENDER	N/A
3113.247	SLOW_SENDER1	N/A
3114.302	RECEIVER	FAST_SENDER
3116.741	FAST_SENDER	N/A
3117.470	RECEIVER	FAST_SENDER
3119.887	FAST_SENDER	N/A
3126.124	RECEIVER	FAST_SENDER
3127.319	SLOW_SENDER1	N/A
3128.532	FAST_SENDER	N/A
3140.937	FAST_SENDER	N/A
3141.405	SLOW_SENDER1	N/A
3147.194	RECEIVER	FAST_SENDER
3149.612	FAST_SENDER	N/A
3150.412	RECEIVER	FAST_SENDER
3152.858	FAST_SENDER	N/A
3155.508	SLOW_SENDER1	N/A
3158.835	RECEIVER	FAST_SENDER
3161.265	FAST_SENDER	N/A
3162.051	RECEIVER	FAST_SENDER
3164.480	FAST_SENDER	N/A
3169.622	SLOW_SENDER1	N/A
3170.570	RECEIVER	FAST_SENDER
3172.996	FAST_SENDER	N/A
3183.721	SLOW_SENDER1	N/A
3185.396	FAST_SENDER	N/A
3191.625	RECEIVER	FAST_SENDER
3194.054	FAST_SENDER	N/A
3194.839	RECEIVER	FAST_SENDER
3197.286	FAST_SENDER	N/A
3197.813	SLOW_SENDER1	N/A
3203.137	RECEIVER	FAST_SENDER
3205.559	FAST_SENDER	N/A
3206.356	RECEIVER	FAST_SENDER
3208.788	FAST_SENDER	N/A
3211.878	SLOW_SENDER1	N/A
3214.914	RECEIVER	FAST_SENDER
3217.346	FAST_SENDER	N/A
3218.141	RECEIVER	FAST_SENDER
3220.570	FAST_SENDER	N/A
3225.969	SLOW_SENDER1	N/A
3226.347	RECEIVER	FAST_SENDER
3233.840	FAST_SENDER	N/A
3234.573	RECEIVER	FAST_SENDER
3237.001	FAST_SENDER	N/A
3240.054	SLOW_SENDER1	N/A
3242.868	RECEIVER	FAST_SENDER
3245.295	FAST_SENDER	N/A
3246.069	RECEIVER	FAST_SENDER
3248.518	FAST_SENDER	N/A
3254.151	SLOW_SENDER1	N/A
3254.398	RECEIVER	FAST_SENDER
3262.041	FAST_SENDER	N/A
3262.852	RECEIVER	FAST_SENDER
3265.263	FAST_SENDER	N/A
3268.232	SLOW_SENDER1	N/A
3270.996	RECEIVER	FAST_SENDER
3273.430	FAST_SENDER	N/A
3274.194	RECEIVER	FAST_SENDER
3276.621	FAST_SENDER	N/A
3282.332	SLOW_SENDER1	N/A
3283.023	RECEIVER	FAST_SENDER
3285.473	FAST_SENDER	N/A
3286.201	RECEIVER	FAST_SENDER
3288.638	FAST_SENDER	N/A
3294.726	RECEIVER	FAST_SENDER
3296.906	SLOW_SENDER1	N/A
3297.162	FAST_SENDER	N/A
3297.635	RECEIVER	SLOW_SENDER1
3302.768	RECEIVER	FAST_SENDER
3305.187	FAST_SENDER	N/A
3305.987	RECEIVER	FAST_SENDER
3308.411	FAST_SENDER	N/A
3310.973	SLOW_SENDER1	N/A
3314.129	RECEIVER	FAST_SENDER
3316.577	FAST_SENDER	N/A
3317.306	RECEIVER	FAST_SENDER
3319.714	FAST_SENDER	N/A
3325.063	SLOW_SENDER1	N/A
3325.550	RECEIVER	FAST_SENDER
3327.989	FAST_SENDER	N/A
3328.742	RECEIVER	FAST_SENDER
3331.169	FAST_SENDER	N/A
3337.221	RECEIVER	FAST_SENDER
3339.158	SLOW_SENDER1	N/A
3339.637	FAST_SENDER	N/A
3345.763	RECEIVER	FAST_SENDER
3348.199	FAST_SENDER	N/A
3348.903	RECEIVER	FAST_SENDER
3351.331	FAST_SENDER	N/A
3353.268	SLOW_SENDER1	N/A
3357.444	RECEIVER	FAST_SENDER
3359.890	FAST_SENDER	N/A
3360.634	RECEIVER	FAST_SENDER
3363.061	FAST_SENDER	N/A
3367.381	SLOW_SENDER1	N/A
3369.143	RECEIVER	FAST_SENDER
3371.584	FAST_SENDER	N/A
3372.378	RECEIVER	FAST_SENDER
3374.813	FAST_SENDER	N/A
3380.400	RECEIVER	FAST_SENDER
3381.461	SLOW_SENDER1	N/A
3382.812	FAST_SENDER	N/A
3388.734	RECEIVER	FAST_SENDER
3391.167	FAST_SENDER	N/A
3391.930	RECEIVER	FAST_SENDER
3394.332	FAST_SENDER	N/A
3395.559	SLOW_SENDER1	N/A
3400.246	RECEIVER	FAST_SENDER
3402.679	FAST_SENDER	N/A
3403.418	RECEIVER	FAST_SENDER
3405.862	FAST_SENDER	N/A
3409.638	SLOW_SENDER1	N/A
3411.769	RECEIVER	FAST_SENDER
3414.195	FAST_SENDER	N/A
3414.973	RECEIVER	FAST_SENDER
3417.379	FAST_SENDER	N/A
3423.441	RECEIVER	FAST_SENDER
3423.720	SLOW_SENDER1	N/A
3425.846	FAST_SENDER	N/A
3431.809	RECEIVER	FAST_SENDER
3434.221	FAST_SENDER	N/A
3435.024	RECEIVER	FAST_SENDER
3437.452	FAST_SENDER	N/A
3437.812	SLOW_SENDER1	N/A
3443.548	RECEIVER	FAST_SENDER
3445.954	FAST_SENDER	N/A
3451.908	SLOW_SENDER1	N/A
3458.562	FAST_SENDER	N/A
3465.993	SLOW_SENDER1	N/A
3468.867	RECEIVER	FAST_SENDER
3471.304	FAST_SENDER	N/A
3477.467	RECEIVER	FAST_SENDER
3479.889	FAST_SENDER	N/A
3480.079	SLOW_SENDER1	N/A
3486.018	RECEIVER	FAST_SENDER
3488.459	FAST_SENDER	N/A
3489.234	RECEIVER	FAST_SENDER
3491.637	FAST_SENDER	N/A
3494.147	SLOW_SENDER1	N/A
3497.627	RECEIVER	FAST_SENDER
3500.034	FAST_SENDER	N/A
3500.813	RECEIVER	FAST_SENDER
3503.236	FAST_SENDER	N/A
3508.215	SLOW_SENDER1	N/A
3509.172	RECEIVER	FAST_SENDER
3511.579	FAST_SENDER	N/A
3512.351	RECEIVER	FAST_SENDER
3514.788	FAST_SENDER	N/A
3522.301	SLOW_SENDER1	N/A
3525.469	RECEIVER	FAST_SENDER
3527.514	FAST_SENDER	N/A
3533.596	RECEIVER	FAST_SENDER
3536.026	FAST_SENDER	N/A
3536.380	SLOW_SENDER1	N/A
3549.058	FAST_SENDER	N/A
3550.483	SLOW_SENDER1	N/A
3555.562	RECEIVER	FAST_SENDER
3557.987	FAST_SENDER	N/A
3564.012	RECEIVER	FAST_SENDER
3564.563	SLOW_SENDER1	N/A
3565.310	RECEIVER	SLOW_SENDER1
3566.415	FAST_SENDER	N/A
3572.492	RECEIVER	FAST_SENDER
3574.942	FAST_SENDER	N/A
3575.658	RECEIVER	FAST_SENDER
3578.082	FAST_SENDER	N/A
3578.666	SLOW_SENDER1	N/A
3583.943	RECEIVER	FAST_SENDER
3586.344	FAST_SENDER	N/A
3587.067	RECEIVER	FAST_SENDER
3589.498	FAST_SENDER	N/A
3592.766	SLOW_SENDER1	N/A
3595.163	RECEIVER	FAST_SENDER
3597.581	FAST_SENDER	N/A
3598.298	RECEIVER	FAST_SENDER
3600.747	FAST_SENDER	N/A
3606.689	RECEIVER	FAST_SENDER
3606.859	SLOW_SENDER1	N/A
3609.139	FAST_SENDER	N/A
3615.006	RECEIVER	FAST_SENDER
3617.441	FAST_SENDER	N/A
3618.213	RECEIVER	FAST_SENDER
3620.654	FAST_SENDER	N/A
3620.963	SLOW_SENDER1	N/A
3626.446	RECEIVER	FAST_SENDER
3628.864	FAST_SENDER	N/A
3629.630	RECEIVER	FAST_SENDER
3632.063	FAST_SENDER	N/A
3635.052	SLOW_SENDER1	N/A
3638.235	RECEIVER	FAST_SENDER
3640.674	FAST_SENDER	N/A
3641.442	RECEIVER	FAST_SENDER
3643.853	FAST_SENDER	N/A
3649.129	SLOW_SENDER1	N/A
3649.518	RECEIVER	FAST_SENDER
3656.918	FAST_SENDER	N/A
3657.660	RECEIVER	FAST_SENDER
3660.087	FAST_SENDER	N/A
3663.222	SLOW_SENDER1	N/A
3665.682	RECEIVER	FAST_SENDER
3668.087	FAST_SENDER	N/A
3668.892	RECEIVER	FAST_SENDER
3671.294	FAST_SENDER	N/A
3677.176	RECEIVER	FAST_SENDER
3677.328	SLOW_SENDER1	N/A
3679.613	FAST_SENDER	N/A
3685.217	RECEIVER	FAST_SENDER
3687.664	FAST_SENDER	N/A
3688.410	RECEIVER	FAST_SENDER
3690.836	FAST_SENDER	N/A
3691.405	SLOW_SENDER1	N/A
3696.966	RECEIVER	FAST_SENDER
3703.785	FAST_SENDER	N/A
3704.572	RECEIVER	FAST_SENDER
3705.498	SLOW_SENDER1	N/A
3707.002	FAST_SENDER	N/A
3712.534	RECEIVER	FAST_SENDER
3714.947	FAST_SENDER	N/A
3715.707	RECEIVER	FAST_SENDER
3718.131	FAST_SENDER	N/A
3719.590	SLOW_SENDER1	N/A
3724.456	RECEIVER	FAST_SENDER
3726.882	FAST_SENDER	N/A
3727.659	RECEIVER	FAST_SENDER
3730.062	FAST_SENDER	N/A
3734.149	SLOW_SENDER1	N/A
3736.042	RECEIVER	FAST_SENDER
3738.464	FAST_SENDER	N/A
3743.429	FAST_SENDER	N/A
3748.238	SLOW_SENDER1	N/A
3754.239	RECEIVER	FAST_SENDER
3756.647	FAST_SENDER	N/A
3762.341	SLOW_SENDER1	N/A
3762.437	RECEIVER	FAST_SENDER
3763.105	RECEIVER	SLOW_SENDER1
3764.878	FAST_SENDER	N/A
3770.820	RECEIVER	FAST_SENDER
3773.248	FAST_SENDER	N/A
3776.415	SLOW_SENDER1	N/A
3779.562	RECEIVER	FAST_SENDER
3781.998	FAST_SENDER	N/A
3782.754	RECEIVER	FAST_SENDER
3785.155	FAST_SENDER	N/A
3790.520	SLOW_SENDER1	N/A
3790.955	RECEIVER	FAST_SENDER
3798.396	FAST_SENDER	N/A
3799.134	RECEIVER	FAST_SENDER
3801.572	FAST_SENDER	N/A
3804.596	SLOW_SENDER1	N/A
3807.517	RECEIVER	FAST_SENDER
3809.952	FAST_SENDER	N/A
3810.719	RECEIVER	FAST_SENDER
3813.169	FAST_SENDER	N/A
3818.684	RECEIVER	FAST_SENDER
3818.684	SLOW_SENDER1	N/A
3821.120	FAST_SENDER	N/A
3826.963	RECEIVER	FAST_SENDER
3829.365	FAST_SENDER	N/A
3830.138	RECEIVER	FAST_SENDER
3832.577	FAST_SENDER	N/A
3832.761	SLOW_SENDER1	N/A
3838.478	RECEIVER	FAST_SENDER
3840.897	FAST_SENDER	N/A
3841.681	RECEIVER	FAST_SENDER
3844.131	FAST_SENDER	N/A
3846.876	SLOW_SENDER1	N/A
3850.100	RECEIVER	FAST_SENDER
3852.507	FAST_SENDER	N/A
3853.270	RECEIVER	FAST_SENDER
3855.702	FAST_SENDER	N/A
3860.970	SLOW_SENDER1	N/A
3861.456	RECEIVER	FAST_SENDER
3863.887	FAST_SENDER	N/A
3864.645	RECEIVER	FAST_SENDER
3867.056	FAST_SENDER	N/A
3872.953	RECEIVER	FAST_SENDER
3875.067	SLOW_SENDER1	N/A
3875.403	FAST_SENDER	N/A
3881.221	RECEIVER	FAST_SENDER
3883.669	FAST_SENDER	N/A
3884.443	RECEIVER	FAST_SENDER
3886.846	FAST_SENDER	N/A
3889.852	SLOW_SENDER1	N/A
3897.582	RECEIVER	FAST_SENDER
3899.988	FAST_SENDER	N/A
3903.950	SLOW_SENDER1	N/A
3905.555	RECEIVER	FAST_SENDER
3907.996	FAST_SENDER	N/A
3914.022	RECEIVER	FAST_SENDER
3916.430	FAST_SENDER	N/A
3918.049	SLOW_SENDER1	N/A
3923.211	RECEIVER	FAST_SENDER
3925.620	FAST_SENDER	N/A
3926.378	RECEIVER	FAST_SENDER
3928.783	FAST_SENDER	N/A
3932.118	SLOW_SENDER1	N/A
3934.772	RECEIVER	FAST_SENDER
3937.201	FAST_SENDER	N/A
3937.944	RECEIVER	FAST_SENDER
3940.356	FAST_SENDER	N/A
3946.235	SLOW_SENDER1	N/A
3946.462	RECEIVER	FAST_SENDER
3948.911	FAST_SENDER	N/A
3949.643	RECEIVER	FAST_SENDER
3952.076	FAST_SENDER	N/A
3957.798	RECEIVER	FAST_SENDER
3960.230	FAST_SENDER	N/A
3960.300	SLOW_SENDER1	N/A
3960.975	RECEIVER	FAST_SENDER
3963.385	FAST_SENDER	N/A
3969.443	RECEIVER	FAST_SENDER
3971.893	FAST_SENDER	N/A
3974.845	SLOW_SENDER1	N/A
3984.398	FAST_SENDER	N/A
3988.962	SLOW_SENDER1	N/A
3990.167	RECEIVER	FAST_SENDER
3992.588	FAST_SENDER	N/A
3993.354	RECEIVER	FAST_SENDER
3995.768	FAST_SENDER	N/A
4002.005	RECEIVER	FAST_SENDER
4003.029	SLOW_SENDER1	N/A
4003.786	RECEIVER	SLOW_SENDER1
4004.445	FAST_SENDER	N/A
4010.504	RECEIVER	FAST_SENDER
4012.926	FAST_SENDER	N/A
4013.690	RECEIVER	FAST_SENDER
4016.132	FAST_SENDER	N/A
4017.122	SLOW_SENDER1	N/A
4022.067	RECEIVER	FAST_SENDER
4024.502	FAST_SENDER	N/A
4025.284	RECEIVER	FAST_SENDER
4027.710	FAST_SENDER	N/A
4031.222	SLOW_SENDER1	N/A
4033.718	RECEIVER	FAST_SENDER
4036.140	FAST_SENDER	N/A
4036.887	RECEIVER	FAST_SENDER
4039.323	FAST_SENDER	N/A
4045.235	RECEIVER	FAST_SENDER
4045.335	SLOW_SENDER1	N/A
4047.671	FAST_SENDER	N/A
4053.499	RECEIVER	FAST_SENDER
4055.911	FAST_SENDER	N/A
4056.692	RECEIVER	FAST_SENDER
4059.128	FAST_SENDER	N/A
4059.435	SLOW_SENDER1	N/A
4064.981	RECEIVER	FAST_SENDER
4067.416	FAST_SENDER	N/A
4068.166	RECEIVER	FAST_SENDER
4070.576	FAST_SENDER	N/A
4073.547	SLOW_SENDER1	N/A
4076.115	RECEIVER	FAST_SENDER
4078.539	FAST_SENDER	N/A
4079.325	RECEIVER	FAST_SENDER
4081.729	FAST_SENDER	N/A
4087.589	RECEIVER	FAST_SENDER
4087.610	SLOW_SENDER1	N/A
4090.008	FAST_SENDER	N/A
4095.858	RECEIVER	FAST_SENDER
4098.278	FAST_SENDER	N/A
4099.056	RECEIVER	FAST_SENDER
4101.467	FAST_SENDER	N/A
4101.719	SLOW_SENDER1	N/A
4107.412	RECEIVER	FAST_SENDER
4109.835	FAST_SENDER	N/A
4110.606	RECEIVER	FAST_SENDER
4113.051	FAST_SENDER	N/A
4115.827	SLOW_SENDER1	N/A
4118.974	RECEIVER	FAST_SENDER
4121.389	FAST_SENDER	N/A
4122.178	RECEIVER	FAST_SENDER
4124.626	FAST_SENDER	N/A
4129.915	SLOW_SENDER1	N/A
4131.346	RECEIVER	FAST_SENDER
4133.764	FAST_SENDER	N/A
4134.545	RECEIVER	FAST_SENDER
4136.988	FAST_SENDER	N/A
4143.995	SLOW_SENDER1	N/A
4147.396	RECEIVER	FAST_SENDER
4149.821	FAST_SENDER	N/A
4155.562	RECEIVER	FAST_SENDER
4158.011	FAST_SENDER	N/A
4158.085	SLOW_SENDER1	N/A
4163.961	RECEIVER	FAST_SENDER
4166.371	FAST_SENDER	N/A
4167.138	RECEIVER	FAST_SENDER
4169.581	FAST_SENDER	N/A
4172.656	SLOW_SENDER1	N/A
4175.325	RECEIVER	FAST_SENDER
4177.760	FAST_SENDER	N/A
4178.540	RECEIVER	FAST_SENDER
4180.972	FAST_SENDER	N/A
4186.735	SLOW_SENDER1	N/A
4186.772	RECEIVER	FAST_SENDER
4189.221	FAST_SENDER	N/A
4195.096	RECEIVER	FAST_SENDER
4197.531	FAST_SENDER	N/A
4198.296	RECEIVER	FAST_SENDER
4200.725	FAST_SENDER	N/A
4200.835	SLOW_SENDER1	N/A
4206.618	RECEIVER	FAST_SENDER
4209.057	FAST_SENDER	N/A
4209.826	RECEIVER	FAST_SENDER
4212.230	FAST_SENDER	N/A
4215.404	SLOW_SENDER1	N/A
4217.911	RECEIVER	FAST_SENDER
4220.319	FAST_SENDER	N/A
4221.068	RECEIVER	FAST_SENDER
4223.483	FAST_SENDER	N/A
4229.518	SLOW_SENDER1	N/A
4229.748	RECEIVER	FAST_SENDER
4232.164	FAST_SENDER	N/A
4232.885	RECEIVER	FAST_SENDER
4235.311	FAST_SENDER	N/A
4241.599	RECEIVER	FAST_SENDER
4243.613	SLOW_SENDER1	N/A
4244.031	FAST_SENDER	N/A
4249.683	RECEIVER	FAST_SENDER
4252.103	FAST_SENDER	N/A
4252.864	RECEIVER	FAST_SENDER
4255.306	FAST_SENDER	N/A
4257.697	SLOW_SENDER1	N/A
4261.182	RECEIVER	FAST_SENDER
4263.614	FAST_SENDER	N/A
4264.379	RECEIVER	FAST_SENDER
4266.783	FAST_SENDER	N/A
4271.812	SLOW_SENDER1	N/A
4272.842	RECEIVER	FAST_SENDER
4275.256	FAST_SENDER	N/A
4276.027	RECEIVER	FAST_SENDER
4278.469	FAST_SENDER	N/A
4284.689	RECEIVER	FAST_SENDER
4285.908	SLOW_SENDER1	N/A
4287.136	FAST_SENDER	N/A
4292.760	RECEIVER	FAST_SENDER
4295.184	FAST_SENDER	N/A
4295.907	RECEIVER	FAST_SENDER
4298.309	FAST_SENDER	N/A
4299.994	SLOW_SENDER1	N/A
4304.782	RECEIVER	FAST_SENDER
4311.565	FAST_SENDER	N/A
4312.322	RECEIVER	FAST_SENDER
4314.061	SLOW_SENDER1	N/A
4314.750	FAST_SENDER	N/A
4320.620	RECEIVER	FAST_SENDER
4323.038	FAST_SENDER	N/A
4323.823	RECEIVER	FAST_SENDER
4326.223	FAST_SENDER	N/A
4328.154	SLOW_SENDER1	N/A
4332.140	RECEIVER	FAST_SENDER
4334.556	FAST_SENDER	N/A
4335.327	RECEIVER	FAST_SENDER
4337.745	FAST_SENDER	N/A
4342.708	SLOW_SENDER1	N/A
4344.086	RECEIVER	FAST_SENDER
4346.492	FAST_SENDER	N/A
4347.235	RECEIVER	FAST_SENDER
4349.642	FAST_SENDER	N/A
4355.272	RECEIVER	FAST_SENDER
4356.795	SLOW_SENDER1	N/A
4357.688	FAST_SENDER	N/A
4363.502	RECEIVER	FAST_SENDER
4365.938	FAST_SENDER	N/A
4366.696	RECEIVER	FAST_SENDER
4369.140	FAST_SENDER	N/A
4370.864	SLOW_SENDER1	N/A
4374.988	RECEIVER	FAST_SENDER
4377.390	FAST_SENDER	N/A
4378.130	RECEIVER	FAST_SENDER
4380.549	FAST_SENDER	N/A
4385.438	SLOW_SENDER1	N/A
4386.853	RECEIVER	FAST_SENDER
4389.282	FAST_SENDER	N/A
4390.065	RECEIVER	FAST_SENDER
4392.483	FAST_SENDER	N/A
4398.323	RECEIVER	FAST_SENDER
4399.528	SLOW_SENDER1	N/A
4400.723	FAST_SENDER	N/A
4406.659	RECEIVER	FAST_SENDER
4409.076	FAST_SENDER	N/A
4409.870	RECEIVER	FAST_SENDER
4412.276	FAST_SENDER	N/A
4413.609	SLOW_SENDER1	N/A
4418.023	RECEIVER	FAST_SENDER
4420.463	FAST_SENDER	N/A
4421.237	RECEIVER	FAST_SENDER
4423.668	FAST_SENDER	N/A
4427.702	SLOW_SENDER1	N/A
4429.662	RECEIVER	FAST_SENDER
4432.111	FAST_SENDER	N/A
4432.859	RECEIVER	FAST_SENDER
4435.285	FAST_SENDER	N/A
4441.455	RECEIVER	FAST_SENDER
4441.807	SLOW_SENDER1	N/A
4443.893	FAST_SENDER	N/A
4449.991	RECEIVER	FAST_SENDER
4452.401	FAST_SENDER	N/A
4453.152	RECEIVER	FAST_SENDER
4455.601	FAST_SENDER	N/A
4455.881	SLOW_SENDER1	N/A
4461.585	RECEIVER	FAST_SENDER
4463.987	FAST_SENDER	N/A
4464.770	RECEIVER	FAST_SENDER
4467.201	FAST_SENDER	N/A
4469.979	SLOW_SENDER1	N/A
4473.039	RECEIVER	FAST_SENDER
4475.463	FAST_SENDER	N/A
4476.204	RECEIVER	FAST_SENDER
4478.638	FAST_SENDER	N/A
4484.071	SLOW_SENDER1	N/A
4484.314	RECEIVER	FAST_SENDER
4491.610	FAST_SENDER	N/A
4492.401	RECEIVER	FAST_SENDER
4494.810	FAST_SENDER	N/A
4498.164	SLOW_SENDER1	N/A
4500.780	RECEIVER	FAST_SENDER
4503.216	FAST_SENDER	N/A
4504.006	RECEIVER	FAST_SENDER
4506.419	FAST_SENDER	N/A
4512.167	RECEIVER	FAST_SENDER
4512.256	SLOW_SENDER1	N/A
4514.581	FAST_SENDER	N/A
4520.762	RECEIVER	FAST_SENDER
4523.164	FAST_SENDER	N/A
4523.899	RECEIVER	FAST_SENDER
4526.343	FAST_SENDER	N/A
4526.355	SLOW_SENDER1	N/A
4532.449	RECEIVER	FAST_SENDER
4534.881	FAST_SENDER	N/A
4535.630	RECEIVER	FAST_SENDER
4538.053	FAST_SENDER	N/A
4540.924	SLOW_SENDER1	N/A
4543.811	RECEIVER	FAST_SENDER
4546.233	FAST_SENDER	N/A
4546.980	RECEIVER	FAST_SENDER
4549.394	FAST_SENDER	N/A
4554.996	SLOW_SENDER1	N/A
4555.573	RECEIVER	FAST_SENDER
4558.009	FAST_SENDER	N/A
4558.783	RECEIVER	FAST_SENDER
4566.440	FAST_SENDER	N/A
4570.005	SLOW_SENDER1	N/A
4578.832	FAST_SENDER	N/A
4584.081	SLOW_SENDER1	N/A
4585.166	RECEIVER	FAST_SENDER
4587.582	FAST_SENDER	N/A
4588.327	RECEIVER	FAST_SENDER
4590.760	FAST_SENDER	N/A
4596.580	RECEIVER	FAST_SENDER
4598.169	SLOW_SENDER1	N/A
4598.952	RECEIVER	SLOW_SENDER1
4598.990	FAST_SENDER	N/A
4604.813	RECEIVER	FAST_SENDER
4607.253	FAST_SENDER	N/A
4608.010	RECEIVER	FAST_SENDER
4610.420	FAST_SENDER	N/A
4612.286	SLOW_SENDER1	N/A
4616.589	RECEIVER	FAST_SENDER
4619.036	FAST_SENDER	N/A
4619.842	RECEIVER	FAST_SENDER
4626.384	SLOW_SENDER1	N/A
4627.444	FAST_SENDER	N/A
4633.439	RECEIVER	FAST_SENDER
4635.851	FAST_SENDER	N/A
4636.601	RECEIVER	FAST_SENDER
4639.020	FAST_SENDER	N/A
4640.488	SLOW_SENDER1	N/A
4644.949	RECEIVER	FAST_SENDER
4647.378	FAST_SENDER	N/A
4648.171	RECEIVER	FAST_SENDER
4650.607	FAST_SENDER	N/A
4654.583	SLOW_SENDER1	N/A
4656.242	RECEIVER	FAST_SENDER
4658.661	FAST_SENDER	N/A
4659.431	RECEIVER	FAST_SENDER
4661.865	FAST_SENDER	N/A
4668.139	RECEIVER	FAST_SENDER
4668.657	SLOW_SENDER1	N/A
4670.550	FAST_SENDER	N/A
4676.105	RECEIVER	FAST_SENDER
4682.601	FAST_SENDER	N/A
4682.750	SLOW_SENDER1	N/A
4683.375	RECEIVER	FAST_SENDER
4685.782	FAST_SENDER	N/A
4691.417	RECEIVER	FAST_SENDER
4693.825	FAST_SENDER	N/A
4694.587	RECEIVER	FAST_SENDER
4696.987	FAST_SENDER	N/A
4697.325	SLOW_SENDER1	N/A
4703.415	RECEIVER	FAST_SENDER
4705.851	FAST_SENDER	N/A
4706.631	RECEIVER	FAST_SENDER
4709.077	FAST_SENDER	N/A
4711.409	SLOW_SENDER1	N/A
4714.728	RECEIVER	FAST_SENDER
4717.129	FAST_SENDER	N/A
4717.874	RECEIVER	FAST_SENDER
4720.286	FAST_SENDER	N/A
4725.495	SLOW_SENDER1	N/A
4726.212	RECEIVER	FAST_SENDER
4728.659	FAST_SENDER	N/A
4729.461	RECEIVER	FAST_SENDER
4731.861	FAST_SENDER	N/A
4737.806	RECEIVER	FAST_SENDER
4740.094	SLOW_SENDER1	N/A
4740.243	FAST_SENDER	N/A
4746.964	RECEIVER	FAST_SENDER
4749.386	FAST_SENDER	N/A
4751.615	RECEIVER	FAST_SENDER
4754.023	FAST_SENDER	N/A
4754.182	SLOW_SENDER1	N/A
4759.881	RECEIVER	FAST_SENDER
4762.330	FAST_SENDER	N/A
4763.070	RECEIVER	FAST_SENDER
4765.495	FAST_SENDER	N/A
4768.274	SLOW_SENDER1	N/A
4771.757	RECEIVER	FAST_SENDER
4774.162	FAST_SENDER	N/A
4774.911	RECEIVER	FAST_SENDER
4777.331	FAST_SENDER	N/A
4782.351	SLOW_SENDER1	N/A
4783.461	RECEIVER	FAST_SENDER
4785.870	FAST_SENDER	N/A
4786.633	RECEIVER	FAST_SENDER
4789.071	FAST_SENDER	N/A
4795.049	RECEIVER	FAST_SENDER
4796.637	SLOW_SENDER1	N/A
4797.491	FAST_SENDER	N/A
4803.730	RECEIVER	FAST_SENDER
4806.174	FAST_SENDER	N/A
4806.898	RECEIVER	FAST_SENDER
4809.316	FAST_SENDER	N/A
4810.712	SLOW_SENDER1	N/A
4815.401	RECEIVER	FAST_SENDER
4817.810	FAST_SENDER	N/A
4818.546	RECEIVER	FAST_SENDER
4824.809	SLOW_SENDER1	N/A
4826.207	FAST_SENDER	N/A
4832.396	RECEIVER	FAST_SENDER
4834.798	FAST_SENDER	N/A
4835.549	RECEIVER	FAST_SENDER
4837.964	FAST_SENDER	N/A
4838.898	SLOW_SENDER1	N/A
4848.038	RECEIVER	FAST_SENDER
4850.459	FAST_SENDER	N/A
4852.979	SLOW_SENDER1	N/A
4856.504	RECEIVER	FAST_SENDER
4858.910	FAST_SENDER	N/A
4864.874	RECEIVER	FAST_SENDER
4867.083	SLOW_SENDER1	N/A
4867.288	FAST_SENDER	N/A
4873.407	RECEIVER	FAST_SENDER
4875.822	FAST_SENDER	N/A
4876.569	RECEIVER	FAST_SENDER
4878.976	FAST_SENDER	N/A
4881.168	SLOW_SENDER1	N/A
4884.858	RECEIVER	FAST_SENDER
4887.274	FAST_SENDER	N/A
4888.030	RECEIVER	FAST_SENDER
4890.457	FAST_SENDER	N/A
4895.252	SLOW_SENDER1	N/A
4896.452	RECEIVER	FAST_SENDER
4898.893	FAST_SENDER	N/A
4899.639	RECEIVER	FAST_SENDER
4902.049	FAST_SENDER	N/A
4907.940	RECEIVER	FAST_SENDER
4909.324	SLOW_SENDER1	N/A
4910.387	FAST_SENDER	N/A
4915.933	RECEIVER	FAST_SENDER
4918.348	FAST_SENDER	N/A
4919.091	RECEIVER	FAST_SENDER
4921.538	FAST_SENDER	N/A
4923.399	SLOW_SENDER1	N/A
4927.608	RECEIVER	FAST_SENDER
4930.020	FAST_SENDER	N/A
4930.801	RECEIVER	FAST_SENDER
4933.204	FAST_SENDER	N/A
4937.509	SLOW_SENDER1	N/A
4939.312	RECEIVER	FAST_SENDER
4941.749	FAST_SENDER	N/A
4942.551	RECEIVER	FAST_SENDER
4944.983	FAST_SENDER	N/A
4951.314	RECEIVER	FAST_SENDER
4951.607	SLOW_SENDER1	N/A
4953.742	FAST_SENDER	N/A
4965.707	SLOW_SENDER1	N/A
4966.296	FAST_SENDER	N/A
4972.446	RECEIVER	FAST_SENDER
4974.850	FAST_SENDER	N/A
4979.777	SLOW_SENDER1	N/A
4980.484	RECEIVER	FAST_SENDER
4982.932	FAST_SENDER	N/A
4983.678	RECEIVER	FAST_SENDER
4986.109	FAST_SENDER	N/A
4992.451	RECEIVER	FAST_SENDER
4994.359	SLOW_SENDER1	N/A
4994.888	FAST_SENDER	N/A
4995.104	RECEIVER	SLOW_SENDER1
5001.129	RECEIVER	FAST_SENDER
5003.552	FAST_SENDER	N/A
5004.363	RECEIVER	FAST_SENDER
5006.774	FAST_SENDER	N/A
5008.435	SLOW_SENDER1	N/A
5013.458	RECEIVER	FAST_SENDER
5015.900	FAST_SENDER	N/A
5016.670	RECEIVER	FAST_SENDER
5019.077	FAST_SENDER	N/A
5022.533	SLOW_SENDER1	N/A
5024.825	RECEIVER	FAST_SENDER
5027.266	FAST_SENDER	N/A
5028.004	RECEIVER	FAST_SENDER
5030.441	FAST_SENDER	N/A
5036.602	SLOW_SENDER1	N/A
5036.689	RECEIVER	FAST_SENDER
5039.120	FAST_SENDER	N/A
5045.076	RECEIVER	FAST_SENDER
5047.500	FAST_SENDER	N/A
5050.695	SLOW_SENDER1	N/A
5053.650	RECEIVER	FAST_SENDER
5060.132	FAST_SENDER	N/A
5064.766	SLOW_SENDER1	N/A
5073.024	FAST_SENDER	N/A
5078.732	RECEIVER	FAST_SENDER
5078.881	SLOW_SENDER1	N/A
5079.659	RECEIVER	SLOW_SENDER1
5081.136	FAST_SENDER	N/A
5087.341	RECEIVER	FAST_SENDER
5089.745	FAST_SENDER	N/A
5090.532	RECEIVER	FAST_SENDER
5092.968	FAST_SENDER	N/A
5092.993	SLOW_SENDER1	N/A
5099.737	RECEIVER	FAST_SENDER
5102.163	FAST_SENDER	N/A
5102.902	RECEIVER	FAST_SENDER
5105.349	FAST_SENDER	N/A
5107.554	SLOW_SENDER1	N/A
5111.520	RECEIVER	FAST_SENDER
5113.968	FAST_SENDER	N/A
5114.760	RECEIVER	FAST_SENDER
5117.166	FAST_SENDER	N/A
5121.650	SLOW_SENDER1	N/A
5122.796	RECEIVER	FAST_SENDER
5125.215	FAST_SENDER	N/A
5125.992	RECEIVER	FAST_SENDER
5128.411	FAST_SENDER	N/A
5134.552	RECEIVER	FAST_SENDER
5135.947	SLOW_SENDER1	N/A
5136.955	FAST_SENDER	N/A
5143.084	RECEIVER	FAST_SENDER
5145.498	FAST_SENDER	N/A
5146.243	RECEIVER	FAST_SENDER
5148.650	FAST_SENDER	N/A
5150.031	SLOW_SENDER1	N/A
5154.604	RECEIVER	FAST_SENDER
5157.008	FAST_SENDER	N/A
5157.819	RECEIVER	FAST_SENDER
5160.254	FAST_SENDER	N/A
5164.121	SLOW_SENDER1	N/A
5166.189	RECEIVER	FAST_SENDER
5168.614	FAST_SENDER	N/A
5169.376	RECEIVER	FAST_SENDER
5171.808	FAST_SENDER	N/A
5177.545	RECEIVER	FAST_SENDER
5178.199	SLOW_SENDER1	N/A
5179.964	FAST_SENDER	N/A
5185.893	RECEIVER	FAST_SENDER
5188.330	FAST_SENDER	N/A
5189.093	RECEIVER	FAST_SENDER
5191.505	FAST_SENDER	N/A
5192.307	SLOW_SENDER1	N/A
5202.203	RECEIVER	FAST_SENDER
5204.618	FAST_SENDER	N/A
5206.381	SLOW_SENDER1	N/A
5210.920	RECEIVER	FAST_SENDER
5213.358	FAST_SENDER	N/A
5219.318	RECEIVER	FAST_SENDER
5220.465	SLOW_SENDER1	N/A
5221.747	FAST_SENDER	N/A
5227.301	RECEIVER	FAST_SENDER
5229.712	FAST_SENDER	N/A
5234.554	SLOW_SENDER1	N/A
5235.655	RECEIVER	FAST_SENDER
5238.057	FAST_SENDER	N/A
5238.813	RECEIVER	FAST_SENDER
5241.248	FAST_SENDER	N/A
5247.541	RECEIVER	FAST_SENDER
5248.671	SLOW_SENDER1	N/A
5249.943	FAST_SENDER	N/A
5256.042	RECEIVER	FAST_SENDER
5258.443	FAST_SENDER	N/A
5262.765	SLOW_SENDER1	N/A
5264.711	RECEIVER	FAST_SENDER
5267.128	FAST_SENDER	N/A
5267.901	RECEIVER	FAST_SENDER
5270.350	FAST_SENDER	N/A
5276.174	RECEIVER	FAST_SENDER
5276.852	SLOW_SENDER1	N/A
5278.592	FAST_SENDER	N/A
5284.571	RECEIVER	FAST_SENDER
5287.004	FAST_SENDER	N/A
5290.969	SLOW_SENDER1	N/A
5293.028	RECEIVER	FAST_SENDER
5295.438	FAST_SENDER	N/A
5296.159	RECEIVER	FAST_SENDER
5303.423	FAST_SENDER	N/A
5304.193	RECEIVER	FAST_SENDER
5305.078	SLOW_SENDER1	N/A
5306.605	FAST_SENDER	N/A
5312.444	RECEIVER	FAST_SENDER
5314.894	FAST_SENDER	N/A
5319.162	SLOW_SENDER1	N/A
5327.495	FAST_SENDER	N/A
5333.225	SLOW_SENDER1	N/A
5333.432	RECEIVER	FAST_SENDER
5335.851	FAST_SENDER	N/A
5336.585	RECEIVER	FAST_SENDER
5339.000	FAST_SENDER	N/A
5347.338	SLOW_SENDER1	N/A
5349.237	RECEIVER	FAST_SENDER
5351.687	FAST_SENDER	N/A
5357.749	RECEIVER	FAST_SENDER
5360.157	FAST_SENDER	N/A
5361.409	SLOW_SENDER1	N/A
5366.195	RECEIVER	FAST_SENDER
5368.635	FAST_SENDER	N/A
5369.431	RECEIVER	FAST_SENDER
5371.860	FAST_SENDER	N/A
5375.488	SLOW_SENDER1	N/A
5384.088	FAST_SENDER	N/A
5389.600	SLOW_SENDER1	N/A
5390.350	RECEIVER	FAST_SENDER
5392.786	FAST_SENDER	N/A
5398.441	RECEIVER	FAST_SENDER
5400.884	FAST_SENDER	N/A
5401.629	RECEIVER	FAST_SENDER
5404.172	SLOW_SENDER1	N/A
5409.154	FAST_SENDER	N/A
5415.042	RECEIVER	FAST_SENDER
5417.461	FAST_SENDER	N/A
5418.236	RECEIVER	FAST_SENDER
5418.262	SLOW_SENDER1	N/A
5420.638	FAST_SENDER	N/A
5426.573	RECEIVER	FAST_SENDER
5429.017	FAST_SENDER	N/A
5429.797	RECEIVER	FAST_SENDER
5432.219	FAST_SENDER	N/A
5432.348	SLOW_SENDER1	N/A
5438.543	RECEIVER	FAST_SENDER
5440.944	FAST_SENDER	N/A
5441.695	RECEIVER	FAST_SENDER
5444.144	FAST_SENDER	N/A
5446.933	SLOW_SENDER1	N/A
5449.906	RECEIVER	FAST_SENDER
5452.347	FAST_SENDER	N/A
5453.154	RECEIVER	FAST_SENDER
5455.558	FAST_SENDER	N/A
5460.996	SLOW_SENDER1	N/A
5461.391	RECEIVER	FAST_SENDER
5468.896	FAST_SENDER	N/A
5469.668	RECEIVER	FAST_SENDER
5472.098	FAST_SENDER	N/A
5475.091	SLOW_SENDER1	N/A
5478.278	RECEIVER	FAST_SENDER
5480.714	FAST_SENDER	N/A
5481.527	RECEIVER	FAST_SENDER
5483.967	FAST_SENDER	N/A
5489.203	SLOW_SENDER1	N/A
5490.379	RECEIVER	FAST_SENDER
5492.784	FAST_SENDER	N/A
5493.590	RECEIVER	FAST_SENDER
5496.037	FAST_SENDER	N/A
5501.895	RECEIVER	FAST_SENDER
5503.363	SLOW_SENDER1	N/A
5504.131	RECEIVER	SLOW_SENDER1
5504.302	FAST_SENDER	N/A
5510.316	RECEIVER	FAST_SENDER
5512.753	FAST_SENDER	N/A
5513.489	RECEIVER	FAST_SENDER
5517.454	SLOW_SENDER1	N/A
5521.123	FAST_SENDER	N/A
5526.940	RECEIVER	FAST_SENDER
5529.362	FAST_SENDER	N/A
5530.177	RECEIVER	FAST_SENDER
5531.531	SLOW_SENDER1	N/A
5532.604	FAST_SENDER	N/A
[truncated: 10,982 more rows]
