# Supplementary material for: CATO: Wake-Up reCeiver-bAsed communicaTiOn for Batteryless Devices
Source: Sensors (Basel). 2025 Nov 7;25(22):6813. doi: 10.3390/s25226813 (PMC12655924; doi:10.3390/s25226813)
Supplement: Supplementary file 1 [file sensors-25-06813-s001.zip › File S1_Experimental_and_Simulation_Data/simulation/capsweep/cap50/mac_competing_nodes_both.csv]

time_s	node_id	received_from
2.700	FAST_SENDER	N/A
2.700	SLOW_SENDER1	N/A
8.447	RECEIVER	FAST_SENDER
10.878	FAST_SENDER	N/A
11.660	RECEIVER	FAST_SENDER
13.801	RECEIVER	SLOW_SENDER1
14.110	FAST_SENDER	N/A
14.860	RECEIVER	FAST_SENDER
17.290	FAST_SENDER	N/A
19.232	SLOW_SENDER1	N/A
23.429	RECEIVER	SLOW_SENDER1
30.671	FAST_SENDER	N/A
30.832	SLOW_SENDER1	N/A
32.671	FAST_SENDER	N/A
34.671	FAST_SENDER	N/A
36.671	FAST_SENDER	N/A
38.671	FAST_SENDER	N/A
40.671	FAST_SENDER	N/A
42.671	FAST_SENDER	N/A
44.671	FAST_SENDER	N/A
46.946	RECEIVER	FAST_SENDER
49.375	FAST_SENDER	N/A
55.129	RECEIVER	FAST_SENDER
57.569	FAST_SENDER	N/A
58.367	RECEIVER	FAST_SENDER
60.790	FAST_SENDER	N/A
66.952	RECEIVER	FAST_SENDER
73.674	FAST_SENDER	N/A
74.398	RECEIVER	FAST_SENDER
76.806	FAST_SENDER	N/A
82.638	RECEIVER	FAST_SENDER
85.045	FAST_SENDER	N/A
85.787	RECEIVER	FAST_SENDER
88.195	FAST_SENDER	N/A
94.047	RECEIVER	FAST_SENDER
96.488	FAST_SENDER	N/A
97.223	RECEIVER	FAST_SENDER
99.656	FAST_SENDER	N/A
105.836	RECEIVER	FAST_SENDER
108.266	FAST_SENDER	N/A
109.018	RECEIVER	FAST_SENDER
111.425	FAST_SENDER	N/A
117.465	RECEIVER	FAST_SENDER
119.894	FAST_SENDER	N/A
120.631	RECEIVER	FAST_SENDER
123.036	FAST_SENDER	N/A
128.843	RECEIVER	FAST_SENDER
131.282	FAST_SENDER	N/A
132.067	RECEIVER	FAST_SENDER
134.479	FAST_SENDER	N/A
140.379	RECEIVER	FAST_SENDER
142.802	FAST_SENDER	N/A
142.840	SLOW_SENDER1	N/A
143.608	RECEIVER	FAST_SENDER
146.012	FAST_SENDER	N/A
147.247	RECEIVER	SLOW_SENDER1
148.012	FAST_SENDER	N/A
150.012	FAST_SENDER	N/A
152.012	FAST_SENDER	N/A
154.012	FAST_SENDER	N/A
154.672	SLOW_SENDER1	N/A
156.012	FAST_SENDER	N/A
156.978	RECEIVER	SLOW_SENDER1
158.012	FAST_SENDER	N/A
160.012	FAST_SENDER	N/A
164.394	SLOW_SENDER1	N/A
165.152	RECEIVER	SLOW_SENDER1
172.315	FAST_SENDER	N/A
172.597	SLOW_SENDER1	N/A
173.113	RECEIVER	FAST_SENDER
175.543	FAST_SENDER	N/A
181.858	RECEIVER	FAST_SENDER
184.293	FAST_SENDER	N/A
185.062	RECEIVER	FAST_SENDER
187.491	FAST_SENDER	N/A
193.104	RECEIVER	FAST_SENDER
195.543	FAST_SENDER	N/A
196.349	RECEIVER	FAST_SENDER
198.754	FAST_SENDER	N/A
209.441	RECEIVER	FAST_SENDER
211.843	FAST_SENDER	N/A
212.600	RECEIVER	FAST_SENDER
220.036	FAST_SENDER	N/A
220.850	RECEIVER	FAST_SENDER
228.408	FAST_SENDER	N/A
229.220	RECEIVER	FAST_SENDER
231.632	FAST_SENDER	N/A
237.749	RECEIVER	FAST_SENDER
240.173	FAST_SENDER	N/A
240.939	RECEIVER	FAST_SENDER
248.599	FAST_SENDER	N/A
249.361	RECEIVER	FAST_SENDER
251.785	FAST_SENDER	N/A
258.046	RECEIVER	FAST_SENDER
260.496	FAST_SENDER	N/A
261.260	RECEIVER	FAST_SENDER
263.683	FAST_SENDER	N/A
269.699	RECEIVER	FAST_SENDER
272.138	FAST_SENDER	N/A
272.892	RECEIVER	FAST_SENDER
275.336	FAST_SENDER	N/A
275.440	SLOW_SENDER1	N/A
280.238	RECEIVER	SLOW_SENDER1
288.241	FAST_SENDER	N/A
289.018	SLOW_SENDER1	N/A
290.241	FAST_SENDER	N/A
291.581	RECEIVER	SLOW_SENDER1
292.241	FAST_SENDER	N/A
294.241	FAST_SENDER	N/A
296.241	FAST_SENDER	N/A
298.241	FAST_SENDER	N/A
300.241	FAST_SENDER	N/A
302.241	FAST_SENDER	N/A
308.307	RECEIVER	FAST_SENDER
310.744	FAST_SENDER	N/A
311.512	RECEIVER	FAST_SENDER
313.929	FAST_SENDER	N/A
319.560	RECEIVER	FAST_SENDER
321.997	FAST_SENDER	N/A
322.783	RECEIVER	FAST_SENDER
325.206	FAST_SENDER	N/A
331.253	RECEIVER	FAST_SENDER
333.653	FAST_SENDER	N/A
334.436	RECEIVER	FAST_SENDER
336.871	FAST_SENDER	N/A
342.638	RECEIVER	FAST_SENDER
345.074	FAST_SENDER	N/A
345.867	RECEIVER	FAST_SENDER
348.286	FAST_SENDER	N/A
354.229	RECEIVER	FAST_SENDER
356.677	FAST_SENDER	N/A
357.446	RECEIVER	FAST_SENDER
359.861	FAST_SENDER	N/A
365.693	RECEIVER	FAST_SENDER
368.137	FAST_SENDER	N/A
368.909	RECEIVER	FAST_SENDER
371.333	FAST_SENDER	N/A
377.213	RECEIVER	FAST_SENDER
379.620	FAST_SENDER	N/A
380.362	RECEIVER	FAST_SENDER
382.782	FAST_SENDER	N/A
388.666	RECEIVER	FAST_SENDER
391.109	FAST_SENDER	N/A
391.912	RECEIVER	FAST_SENDER
394.347	FAST_SENDER	N/A
399.924	RECEIVER	FAST_SENDER
401.360	SLOW_SENDER1	N/A
402.126	RECEIVER	SLOW_SENDER1
402.361	FAST_SENDER	N/A
404.560	SLOW_SENDER1	N/A
408.260	RECEIVER	FAST_SENDER
410.684	FAST_SENDER	N/A
412.684	FAST_SENDER	N/A
414.684	FAST_SENDER	N/A
416.684	FAST_SENDER	N/A
417.315	SLOW_SENDER1	N/A
418.684	FAST_SENDER	N/A
420.684	FAST_SENDER	N/A
422.684	FAST_SENDER	N/A
424.684	FAST_SENDER	N/A
425.421	RECEIVER	FAST_SENDER
427.852	FAST_SENDER	N/A
433.265	RECEIVER	FAST_SENDER
435.666	FAST_SENDER	N/A
436.466	RECEIVER	FAST_SENDER
438.911	FAST_SENDER	N/A
449.291	RECEIVER	FAST_SENDER
451.732	FAST_SENDER	N/A
452.452	RECEIVER	FAST_SENDER
454.887	FAST_SENDER	N/A
461.125	RECEIVER	FAST_SENDER
463.571	FAST_SENDER	N/A
464.354	RECEIVER	FAST_SENDER
466.756	FAST_SENDER	N/A
472.496	RECEIVER	FAST_SENDER
474.940	FAST_SENDER	N/A
475.721	RECEIVER	FAST_SENDER
478.127	FAST_SENDER	N/A
483.960	RECEIVER	FAST_SENDER
486.368	FAST_SENDER	N/A
487.141	RECEIVER	FAST_SENDER
489.573	FAST_SENDER	N/A
495.754	RECEIVER	FAST_SENDER
498.196	FAST_SENDER	N/A
498.969	RECEIVER	FAST_SENDER
501.371	FAST_SENDER	N/A
507.266	RECEIVER	FAST_SENDER
509.703	FAST_SENDER	N/A
512.093	RECEIVER	FAST_SENDER
514.538	FAST_SENDER	N/A
520.525	RECEIVER	FAST_SENDER
522.960	FAST_SENDER	N/A
523.765	RECEIVER	FAST_SENDER
526.170	FAST_SENDER	N/A
528.060	SLOW_SENDER1	N/A
532.335	RECEIVER	FAST_SENDER
534.767	FAST_SENDER	N/A
536.767	FAST_SENDER	N/A
538.767	FAST_SENDER	N/A
540.767	FAST_SENDER	N/A
541.313	SLOW_SENDER1	N/A
542.767	FAST_SENDER	N/A
543.715	RECEIVER	SLOW_SENDER1
544.767	FAST_SENDER	N/A
546.767	FAST_SENDER	N/A
548.767	FAST_SENDER	N/A
554.771	RECEIVER	FAST_SENDER
557.198	FAST_SENDER	N/A
557.951	RECEIVER	FAST_SENDER
560.352	FAST_SENDER	N/A
566.097	RECEIVER	FAST_SENDER
568.544	FAST_SENDER	N/A
569.277	RECEIVER	FAST_SENDER
571.692	FAST_SENDER	N/A
577.785	RECEIVER	FAST_SENDER
580.219	FAST_SENDER	N/A
580.961	RECEIVER	FAST_SENDER
583.373	FAST_SENDER	N/A
589.337	RECEIVER	FAST_SENDER
591.786	FAST_SENDER	N/A
592.559	RECEIVER	FAST_SENDER
594.977	FAST_SENDER	N/A
600.804	RECEIVER	FAST_SENDER
603.218	FAST_SENDER	N/A
603.991	RECEIVER	FAST_SENDER
606.436	FAST_SENDER	N/A
612.465	RECEIVER	FAST_SENDER
614.900	FAST_SENDER	N/A
615.636	RECEIVER	FAST_SENDER
618.037	FAST_SENDER	N/A
624.287	RECEIVER	FAST_SENDER
626.728	FAST_SENDER	N/A
627.459	RECEIVER	FAST_SENDER
629.891	FAST_SENDER	N/A
635.798	RECEIVER	FAST_SENDER
638.218	FAST_SENDER	N/A
638.986	RECEIVER	FAST_SENDER
641.428	FAST_SENDER	N/A
647.430	RECEIVER	FAST_SENDER
649.879	FAST_SENDER	N/A
650.626	RECEIVER	FAST_SENDER
653.740	SLOW_SENDER1	N/A
658.063	RECEIVER	SLOW_SENDER1
658.085	FAST_SENDER	N/A
660.085	FAST_SENDER	N/A
662.085	FAST_SENDER	N/A
664.085	FAST_SENDER	N/A
665.476	SLOW_SENDER1	N/A
666.085	FAST_SENDER	N/A
667.896	RECEIVER	SLOW_SENDER1
668.085	FAST_SENDER	N/A
670.085	FAST_SENDER	N/A
672.085	FAST_SENDER	N/A
675.342	SLOW_SENDER1	N/A
676.119	RECEIVER	SLOW_SENDER1
683.558	SLOW_SENDER1	N/A
684.769	FAST_SENDER	N/A
685.521	RECEIVER	FAST_SENDER
692.782	FAST_SENDER	N/A
693.539	RECEIVER	FAST_SENDER
695.980	FAST_SENDER	N/A
701.872	RECEIVER	FAST_SENDER
704.316	FAST_SENDER	N/A
705.069	RECEIVER	FAST_SENDER
707.480	FAST_SENDER	N/A
713.598	RECEIVER	FAST_SENDER
716.026	FAST_SENDER	N/A
716.806	RECEIVER	FAST_SENDER
719.210	FAST_SENDER	N/A
729.530	RECEIVER	FAST_SENDER
731.974	FAST_SENDER	N/A
732.750	RECEIVER	FAST_SENDER
735.193	FAST_SENDER	N/A
741.331	RECEIVER	FAST_SENDER
743.749	FAST_SENDER	N/A
744.471	RECEIVER	FAST_SENDER
746.894	FAST_SENDER	N/A
752.733	RECEIVER	FAST_SENDER
755.135	FAST_SENDER	N/A
755.912	RECEIVER	FAST_SENDER
758.339	FAST_SENDER	N/A
764.400	RECEIVER	FAST_SENDER
766.820	FAST_SENDER	N/A
767.585	RECEIVER	FAST_SENDER
770.012	FAST_SENDER	N/A
775.919	RECEIVER	FAST_SENDER
778.350	FAST_SENDER	N/A
779.094	RECEIVER	FAST_SENDER
781.544	FAST_SENDER	N/A
787.634	RECEIVER	FAST_SENDER
790.041	FAST_SENDER	N/A
790.808	RECEIVER	FAST_SENDER
793.221	FAST_SENDER	N/A
794.150	SLOW_SENDER1	N/A
797.809	RECEIVER	SLOW_SENDER1
805.247	SLOW_SENDER1	N/A
806.016	FAST_SENDER	N/A
807.729	RECEIVER	SLOW_SENDER1
808.016	FAST_SENDER	N/A
810.016	FAST_SENDER	N/A
812.016	FAST_SENDER	N/A
814.016	FAST_SENDER	N/A
815.162	SLOW_SENDER1	N/A
815.953	RECEIVER	SLOW_SENDER1
816.016	FAST_SENDER	N/A
818.016	FAST_SENDER	N/A
820.016	FAST_SENDER	N/A
820.809	RECEIVER	FAST_SENDER
823.241	FAST_SENDER	N/A
823.361	SLOW_SENDER1	N/A
824.698	RECEIVER	SLOW_SENDER1
825.633	RECEIVER	FAST_SENDER
828.063	FAST_SENDER	N/A
834.317	RECEIVER	FAST_SENDER
836.722	FAST_SENDER	N/A
837.487	RECEIVER	FAST_SENDER
839.898	FAST_SENDER	N/A
845.894	RECEIVER	FAST_SENDER
848.305	FAST_SENDER	N/A
849.079	RECEIVER	FAST_SENDER
851.522	FAST_SENDER	N/A
857.725	RECEIVER	FAST_SENDER
860.169	FAST_SENDER	N/A
860.943	RECEIVER	FAST_SENDER
863.349	FAST_SENDER	N/A
868.960	RECEIVER	FAST_SENDER
871.397	FAST_SENDER	N/A
872.159	RECEIVER	FAST_SENDER
874.559	FAST_SENDER	N/A
880.532	RECEIVER	FAST_SENDER
882.941	FAST_SENDER	N/A
883.700	RECEIVER	FAST_SENDER
886.137	FAST_SENDER	N/A
891.856	RECEIVER	FAST_SENDER
894.264	FAST_SENDER	N/A
895.008	RECEIVER	FAST_SENDER
897.448	FAST_SENDER	N/A
903.690	RECEIVER	FAST_SENDER
906.129	FAST_SENDER	N/A
906.898	RECEIVER	FAST_SENDER
909.341	FAST_SENDER	N/A
915.645	RECEIVER	FAST_SENDER
918.081	FAST_SENDER	N/A
918.860	RECEIVER	FAST_SENDER
921.309	FAST_SENDER	N/A
927.330	RECEIVER	FAST_SENDER
929.736	FAST_SENDER	N/A
930.458	RECEIVER	FAST_SENDER
932.883	FAST_SENDER	N/A
934.400	SLOW_SENDER1	N/A
938.800	RECEIVER	FAST_SENDER
945.979	FAST_SENDER	N/A
947.862	SLOW_SENDER1	N/A
947.979	FAST_SENDER	N/A
949.979	FAST_SENDER	N/A
949.997	RECEIVER	SLOW_SENDER1
951.979	FAST_SENDER	N/A
953.979	FAST_SENDER	N/A
955.979	FAST_SENDER	N/A
957.979	FAST_SENDER	N/A
959.979	FAST_SENDER	N/A
966.061	RECEIVER	FAST_SENDER
968.503	FAST_SENDER	N/A
969.265	RECEIVER	FAST_SENDER
971.705	FAST_SENDER	N/A
977.623	RECEIVER	FAST_SENDER
980.041	FAST_SENDER	N/A
980.794	RECEIVER	FAST_SENDER
983.200	FAST_SENDER	N/A
989.091	RECEIVER	FAST_SENDER
991.507	FAST_SENDER	N/A
992.270	RECEIVER	FAST_SENDER
994.679	FAST_SENDER	N/A
1001.032	RECEIVER	FAST_SENDER
1003.437	FAST_SENDER	N/A
1004.214	RECEIVER	FAST_SENDER
1006.639	FAST_SENDER	N/A
1012.386	RECEIVER	FAST_SENDER
1014.802	FAST_SENDER	N/A
1015.551	RECEIVER	FAST_SENDER
1017.977	FAST_SENDER	N/A
1023.993	RECEIVER	FAST_SENDER
1026.425	FAST_SENDER	N/A
1027.216	RECEIVER	FAST_SENDER
1029.621	FAST_SENDER	N/A
1035.389	RECEIVER	FAST_SENDER
1037.790	FAST_SENDER	N/A
1038.542	RECEIVER	FAST_SENDER
1040.959	FAST_SENDER	N/A
1046.729	RECEIVER	FAST_SENDER
1049.153	FAST_SENDER	N/A
1049.906	RECEIVER	FAST_SENDER
1052.324	FAST_SENDER	N/A
1058.251	RECEIVER	FAST_SENDER
1060.070	SLOW_SENDER1	N/A
1060.676	FAST_SENDER	N/A
1060.872	RECEIVER	SLOW_SENDER1
1063.297	SLOW_SENDER1	N/A
1066.820	RECEIVER	FAST_SENDER
1069.235	FAST_SENDER	N/A
1071.235	FAST_SENDER	N/A
1073.235	FAST_SENDER	N/A
1075.235	FAST_SENDER	N/A
1076.137	SLOW_SENDER1	N/A
1077.235	FAST_SENDER	N/A
1079.235	FAST_SENDER	N/A
1081.235	FAST_SENDER	N/A
1083.235	FAST_SENDER	N/A
1083.999	RECEIVER	FAST_SENDER
1086.434	FAST_SENDER	N/A
1092.310	RECEIVER	FAST_SENDER
1094.730	FAST_SENDER	N/A
1095.490	RECEIVER	FAST_SENDER
1097.920	FAST_SENDER	N/A
1104.008	RECEIVER	FAST_SENDER
1106.440	FAST_SENDER	N/A
1107.165	RECEIVER	FAST_SENDER
1109.573	FAST_SENDER	N/A
1115.558	RECEIVER	FAST_SENDER
1117.966	FAST_SENDER	N/A
1118.762	RECEIVER	FAST_SENDER
1126.243	FAST_SENDER	N/A
1126.962	RECEIVER	FAST_SENDER
1129.385	FAST_SENDER	N/A
1135.528	RECEIVER	FAST_SENDER
1142.031	FAST_SENDER	N/A
1142.775	RECEIVER	FAST_SENDER
1145.189	FAST_SENDER	N/A
1151.150	RECEIVER	FAST_SENDER
1153.575	FAST_SENDER	N/A
1154.330	RECEIVER	FAST_SENDER
1156.730	FAST_SENDER	N/A
1162.512	RECEIVER	FAST_SENDER
1169.197	FAST_SENDER	N/A
1170.000	RECEIVER	FAST_SENDER
1172.405	FAST_SENDER	N/A
1178.400	RECEIVER	FAST_SENDER
1180.810	FAST_SENDER	N/A
1181.586	RECEIVER	FAST_SENDER
1184.012	FAST_SENDER	N/A
1186.970	SLOW_SENDER1	N/A
1190.661	RECEIVER	FAST_SENDER
1193.076	FAST_SENDER	N/A
1195.076	FAST_SENDER	N/A
1197.076	FAST_SENDER	N/A
1199.076	FAST_SENDER	N/A
1199.858	SLOW_SENDER1	N/A
1201.076	FAST_SENDER	N/A
1202.048	RECEIVER	SLOW_SENDER1
1203.076	FAST_SENDER	N/A
1205.076	FAST_SENDER	N/A
1207.076	FAST_SENDER	N/A
1213.094	RECEIVER	FAST_SENDER
1215.526	FAST_SENDER	N/A
1216.263	RECEIVER	FAST_SENDER
1218.683	FAST_SENDER	N/A
1228.992	RECEIVER	FAST_SENDER
1231.431	FAST_SENDER	N/A
1233.633	RECEIVER	FAST_SENDER
1236.041	FAST_SENDER	N/A
1242.363	RECEIVER	FAST_SENDER
1244.770	FAST_SENDER	N/A
1245.529	RECEIVER	FAST_SENDER
1247.976	FAST_SENDER	N/A
1254.243	RECEIVER	FAST_SENDER
1256.660	FAST_SENDER	N/A
1257.426	RECEIVER	FAST_SENDER
1259.843	FAST_SENDER	N/A
1265.576	RECEIVER	FAST_SENDER
1268.003	FAST_SENDER	N/A
1268.768	RECEIVER	FAST_SENDER
1271.183	FAST_SENDER	N/A
1276.908	RECEIVER	FAST_SENDER
1279.309	FAST_SENDER	N/A
1280.076	RECEIVER	FAST_SENDER
1282.523	FAST_SENDER	N/A
1288.164	RECEIVER	FAST_SENDER
1290.593	FAST_SENDER	N/A
1291.387	RECEIVER	FAST_SENDER
1293.836	FAST_SENDER	N/A
1299.742	RECEIVER	FAST_SENDER
1302.161	FAST_SENDER	N/A
1302.940	RECEIVER	FAST_SENDER
1305.387	FAST_SENDER	N/A
1311.610	RECEIVER	FAST_SENDER
1311.900	SLOW_SENDER1	N/A
1312.656	RECEIVER	SLOW_SENDER1
1314.046	FAST_SENDER	N/A
1315.057	SLOW_SENDER1	N/A
1319.349	RECEIVER	SLOW_SENDER1
1326.529	FAST_SENDER	N/A
1326.767	SLOW_SENDER1	N/A
1328.529	FAST_SENDER	N/A
1329.061	RECEIVER	SLOW_SENDER1
1330.529	FAST_SENDER	N/A
1332.529	FAST_SENDER	N/A
1334.529	FAST_SENDER	N/A
1336.463	SLOW_SENDER1	N/A
1336.529	FAST_SENDER	N/A
1338.529	FAST_SENDER	N/A
1340.529	FAST_SENDER	N/A
1346.757	RECEIVER	FAST_SENDER
1349.200	FAST_SENDER	N/A
1349.942	RECEIVER	FAST_SENDER
1352.346	FAST_SENDER	N/A
1358.250	RECEIVER	FAST_SENDER
1364.941	FAST_SENDER	N/A
1365.718	RECEIVER	FAST_SENDER
1368.164	FAST_SENDER	N/A
1374.164	RECEIVER	FAST_SENDER
1376.599	FAST_SENDER	N/A
1377.335	RECEIVER	FAST_SENDER
1379.778	FAST_SENDER	N/A
1385.779	RECEIVER	FAST_SENDER
1388.201	FAST_SENDER	N/A
1388.989	RECEIVER	FAST_SENDER
1391.405	FAST_SENDER	N/A
1397.396	RECEIVER	FAST_SENDER
1399.802	FAST_SENDER	N/A
1400.610	RECEIVER	FAST_SENDER
1403.050	FAST_SENDER	N/A
1413.597	RECEIVER	FAST_SENDER
1416.042	FAST_SENDER	N/A
1416.830	RECEIVER	FAST_SENDER
1419.249	FAST_SENDER	N/A
1425.302	RECEIVER	FAST_SENDER
1427.716	FAST_SENDER	N/A
1428.508	RECEIVER	FAST_SENDER
1430.953	FAST_SENDER	N/A
1441.923	RECEIVER	FAST_SENDER
1444.339	FAST_SENDER	N/A
1445.154	RECEIVER	FAST_SENDER
1447.130	SLOW_SENDER1	N/A
1447.599	FAST_SENDER	N/A
1451.751	RECEIVER	SLOW_SENDER1
1459.181	SLOW_SENDER1	N/A
1460.219	FAST_SENDER	N/A
1461.636	RECEIVER	SLOW_SENDER1
1462.219	FAST_SENDER	N/A
1464.219	FAST_SENDER	N/A
1466.219	FAST_SENDER	N/A
1468.219	FAST_SENDER	N/A
1470.219	FAST_SENDER	N/A
1472.219	FAST_SENDER	N/A
1474.219	FAST_SENDER	N/A
1476.219	FAST_SENDER	N/A
1478.628	RECEIVER	FAST_SENDER
1481.041	FAST_SENDER	N/A
1486.751	RECEIVER	FAST_SENDER
1489.194	FAST_SENDER	N/A
1489.997	RECEIVER	FAST_SENDER
1492.400	FAST_SENDER	N/A
1498.070	RECEIVER	FAST_SENDER
1500.499	FAST_SENDER	N/A
1501.245	RECEIVER	FAST_SENDER
1503.677	FAST_SENDER	N/A
1509.431	RECEIVER	FAST_SENDER
1511.844	FAST_SENDER	N/A
1512.617	RECEIVER	FAST_SENDER
1515.030	FAST_SENDER	N/A
1520.906	RECEIVER	FAST_SENDER
1523.346	FAST_SENDER	N/A
1524.097	RECEIVER	FAST_SENDER
1526.507	FAST_SENDER	N/A
1532.492	RECEIVER	FAST_SENDER
1534.921	FAST_SENDER	N/A
1535.678	RECEIVER	FAST_SENDER
1538.091	FAST_SENDER	N/A
1544.373	RECEIVER	FAST_SENDER
1546.788	FAST_SENDER	N/A
1547.549	RECEIVER	FAST_SENDER
1549.976	FAST_SENDER	N/A
1555.745	RECEIVER	FAST_SENDER
1558.160	FAST_SENDER	N/A
1558.935	RECEIVER	FAST_SENDER
1561.355	FAST_SENDER	N/A
1567.461	RECEIVER	FAST_SENDER
1569.865	FAST_SENDER	N/A
1570.650	RECEIVER	FAST_SENDER
1573.050	SLOW_SENDER1	N/A
1578.256	FAST_SENDER	N/A
1580.256	FAST_SENDER	N/A
1582.256	FAST_SENDER	N/A
1584.256	FAST_SENDER	N/A
1585.325	SLOW_SENDER1	N/A
1586.256	FAST_SENDER	N/A
1588.256	FAST_SENDER	N/A
1590.256	FAST_SENDER	N/A
1592.256	FAST_SENDER	N/A
1598.175	RECEIVER	FAST_SENDER
1600.616	FAST_SENDER	N/A
1601.396	RECEIVER	FAST_SENDER
1603.804	FAST_SENDER	N/A
1614.455	RECEIVER	FAST_SENDER
1616.888	FAST_SENDER	N/A
1617.648	RECEIVER	FAST_SENDER
1620.057	FAST_SENDER	N/A
1626.165	RECEIVER	FAST_SENDER
1628.599	FAST_SENDER	N/A
1629.325	RECEIVER	FAST_SENDER
1631.738	FAST_SENDER	N/A
1638.007	RECEIVER	FAST_SENDER
1640.412	FAST_SENDER	N/A
1641.164	RECEIVER	FAST_SENDER
1643.582	FAST_SENDER	N/A
1649.911	RECEIVER	FAST_SENDER
1656.444	FAST_SENDER	N/A
1657.228	RECEIVER	FAST_SENDER
1659.636	FAST_SENDER	N/A
1665.761	RECEIVER	FAST_SENDER
1668.166	FAST_SENDER	N/A
1668.902	RECEIVER	FAST_SENDER
1671.323	FAST_SENDER	N/A
1677.548	RECEIVER	FAST_SENDER
1679.949	FAST_SENDER	N/A
1680.686	RECEIVER	FAST_SENDER
1683.112	FAST_SENDER	N/A
1688.583	RECEIVER	FAST_SENDER
1690.987	FAST_SENDER	N/A
1691.768	RECEIVER	FAST_SENDER
1694.211	FAST_SENDER	N/A
1697.500	SLOW_SENDER1	N/A
1701.171	RECEIVER	SLOW_SENDER1
1704.822	RECEIVER	FAST_SENDER
1707.243	FAST_SENDER	N/A
1708.620	SLOW_SENDER1	N/A
1709.243	FAST_SENDER	N/A
1709.384	RECEIVER	SLOW_SENDER1
1711.243	FAST_SENDER	N/A
1713.243	FAST_SENDER	N/A
1715.243	FAST_SENDER	N/A
1716.815	SLOW_SENDER1	N/A
1717.243	FAST_SENDER	N/A
1717.536	RECEIVER	SLOW_SENDER1
1719.243	FAST_SENDER	N/A
1721.243	FAST_SENDER	N/A
1724.972	SLOW_SENDER1	N/A
1725.724	RECEIVER	SLOW_SENDER1
1733.136	SLOW_SENDER1	N/A
1734.093	FAST_SENDER	N/A
1734.860	RECEIVER	FAST_SENDER
1737.271	FAST_SENDER	N/A
1743.180	RECEIVER	FAST_SENDER
1745.605	FAST_SENDER	N/A
1746.363	RECEIVER	FAST_SENDER
1748.812	FAST_SENDER	N/A
1755.056	RECEIVER	FAST_SENDER
1757.467	FAST_SENDER	N/A
1759.645	RECEIVER	FAST_SENDER
1762.054	FAST_SENDER	N/A
1767.526	RECEIVER	FAST_SENDER
1769.966	FAST_SENDER	N/A
1776.332	RECEIVER	FAST_SENDER
1782.936	FAST_SENDER	N/A
1789.140	RECEIVER	FAST_SENDER
1791.555	FAST_SENDER	N/A
1792.325	RECEIVER	FAST_SENDER
1794.760	FAST_SENDER	N/A
1801.034	RECEIVER	FAST_SENDER
1803.482	FAST_SENDER	N/A
1804.274	RECEIVER	FAST_SENDER
1806.690	FAST_SENDER	N/A
1812.851	RECEIVER	FAST_SENDER
1815.276	FAST_SENDER	N/A
1816.050	RECEIVER	FAST_SENDER
1818.453	FAST_SENDER	N/A
1824.372	RECEIVER	FAST_SENDER
1826.780	FAST_SENDER	N/A
1827.536	RECEIVER	FAST_SENDER
1829.982	FAST_SENDER	N/A
1835.964	RECEIVER	FAST_SENDER
1838.394	FAST_SENDER	N/A
1839.167	RECEIVER	FAST_SENDER
1841.571	FAST_SENDER	N/A
1844.680	SLOW_SENDER1	N/A
1847.488	RECEIVER	FAST_SENDER
1849.896	FAST_SENDER	N/A
1851.896	FAST_SENDER	N/A
1853.896	FAST_SENDER	N/A
1855.896	FAST_SENDER	N/A
1857.437	SLOW_SENDER1	N/A
1857.896	FAST_SENDER	N/A
1859.896	FAST_SENDER	N/A
1859.913	RECEIVER	SLOW_SENDER1
1861.896	FAST_SENDER	N/A
1863.896	FAST_SENDER	N/A
1869.639	RECEIVER	FAST_SENDER
1872.049	FAST_SENDER	N/A
1872.835	RECEIVER	FAST_SENDER
1875.284	FAST_SENDER	N/A
1880.878	RECEIVER	FAST_SENDER
1883.286	FAST_SENDER	N/A
1884.036	RECEIVER	FAST_SENDER
1886.480	FAST_SENDER	N/A
1892.512	RECEIVER	FAST_SENDER
1894.939	FAST_SENDER	N/A
1895.709	RECEIVER	FAST_SENDER
1898.110	FAST_SENDER	N/A
1904.481	RECEIVER	FAST_SENDER
1906.882	FAST_SENDER	N/A
1907.636	RECEIVER	FAST_SENDER
1910.058	FAST_SENDER	N/A
1915.607	RECEIVER	FAST_SENDER
1918.022	FAST_SENDER	N/A
1918.768	RECEIVER	FAST_SENDER
1921.174	FAST_SENDER	N/A
1927.124	RECEIVER	FAST_SENDER
1929.540	FAST_SENDER	N/A
1930.319	RECEIVER	FAST_SENDER
1932.725	FAST_SENDER	N/A
1938.839	RECEIVER	FAST_SENDER
1941.247	FAST_SENDER	N/A
1942.005	RECEIVER	FAST_SENDER
1944.423	FAST_SENDER	N/A
1950.049	RECEIVER	FAST_SENDER
1952.478	FAST_SENDER	N/A
1953.217	RECEIVER	FAST_SENDER
1955.621	FAST_SENDER	N/A
1961.206	RECEIVER	FAST_SENDER
1963.631	FAST_SENDER	N/A
1964.406	RECEIVER	FAST_SENDER
1966.852	FAST_SENDER	N/A
1969.750	SLOW_SENDER1	N/A
1973.344	RECEIVER	FAST_SENDER
1975.774	FAST_SENDER	N/A
1977.774	FAST_SENDER	N/A
1979.774	FAST_SENDER	N/A
1981.774	FAST_SENDER	N/A
1982.199	SLOW_SENDER1	N/A
1983.774	FAST_SENDER	N/A
1985.774	FAST_SENDER	N/A
1987.774	FAST_SENDER	N/A
1989.774	FAST_SENDER	N/A
1995.715	RECEIVER	FAST_SENDER
1998.116	FAST_SENDER	N/A
1998.893	RECEIVER	FAST_SENDER
2001.336	FAST_SENDER	N/A
2007.445	RECEIVER	FAST_SENDER
2009.879	FAST_SENDER	N/A
2010.625	RECEIVER	FAST_SENDER
2013.072	FAST_SENDER	N/A
2018.984	RECEIVER	FAST_SENDER
2021.407	FAST_SENDER	N/A
2022.195	RECEIVER	FAST_SENDER
2024.600	FAST_SENDER	N/A
2030.939	RECEIVER	FAST_SENDER
2033.373	FAST_SENDER	N/A
2034.105	RECEIVER	FAST_SENDER
2036.533	FAST_SENDER	N/A
2042.284	RECEIVER	FAST_SENDER
2044.729	FAST_SENDER	N/A
2045.506	RECEIVER	FAST_SENDER
2047.941	FAST_SENDER	N/A
2053.751	RECEIVER	FAST_SENDER
2056.186	FAST_SENDER	N/A
2058.297	RECEIVER	FAST_SENDER
2060.716	FAST_SENDER	N/A
2066.441	RECEIVER	FAST_SENDER
2068.874	FAST_SENDER	N/A
2069.658	RECEIVER	FAST_SENDER
2072.101	FAST_SENDER	N/A
2078.118	RECEIVER	FAST_SENDER
2080.531	FAST_SENDER	N/A
2081.332	RECEIVER	FAST_SENDER
2083.752	FAST_SENDER	N/A
2089.704	RECEIVER	FAST_SENDER
2092.128	FAST_SENDER	N/A
2092.886	RECEIVER	FAST_SENDER
2094.500	SLOW_SENDER1	N/A
2095.312	FAST_SENDER	N/A
2099.927	RECEIVER	SLOW_SENDER1
2101.999	RECEIVER	FAST_SENDER
2104.446	FAST_SENDER	N/A
2106.446	FAST_SENDER	N/A
2107.342	SLOW_SENDER1	N/A
2108.064	RECEIVER	SLOW_SENDER1
2108.446	FAST_SENDER	N/A
2110.446	FAST_SENDER	N/A
2112.446	FAST_SENDER	N/A
2114.446	FAST_SENDER	N/A
2115.500	SLOW_SENDER1	N/A
2116.234	RECEIVER	SLOW_SENDER1
2116.446	FAST_SENDER	N/A
2118.446	FAST_SENDER	N/A
2124.306	RECEIVER	FAST_SENDER
2126.744	FAST_SENDER	N/A
2127.507	RECEIVER	FAST_SENDER
2129.925	FAST_SENDER	N/A
2135.883	RECEIVER	FAST_SENDER
2138.295	FAST_SENDER	N/A
2139.051	RECEIVER	FAST_SENDER
2141.452	FAST_SENDER	N/A
2147.373	RECEIVER	FAST_SENDER
2149.789	FAST_SENDER	N/A
2150.592	RECEIVER	FAST_SENDER
2153.032	FAST_SENDER	N/A
2158.633	RECEIVER	FAST_SENDER
2161.082	FAST_SENDER	N/A
2161.886	RECEIVER	FAST_SENDER
2164.289	FAST_SENDER	N/A
2170.651	RECEIVER	FAST_SENDER
2173.083	FAST_SENDER	N/A
2173.864	RECEIVER	FAST_SENDER
2176.311	FAST_SENDER	N/A
2182.105	RECEIVER	FAST_SENDER
2184.529	FAST_SENDER	N/A
2185.278	RECEIVER	FAST_SENDER
2193.105	FAST_SENDER	N/A
2198.973	RECEIVER	FAST_SENDER
2201.398	FAST_SENDER	N/A
2202.165	RECEIVER	FAST_SENDER
2204.591	FAST_SENDER	N/A
2215.367	RECEIVER	FAST_SENDER
2217.813	FAST_SENDER	N/A
2223.725	RECEIVER	FAST_SENDER
2226.163	FAST_SENDER	N/A
2227.530	SLOW_SENDER1	N/A
2231.949	RECEIVER	SLOW_SENDER1
2237.152	RECEIVER	FAST_SENDER
2239.557	FAST_SENDER	N/A
2241.557	FAST_SENDER	N/A
2241.957	SLOW_SENDER1	N/A
2242.753	RECEIVER	SLOW_SENDER1
2243.557	FAST_SENDER	N/A
2245.557	FAST_SENDER	N/A
2247.557	FAST_SENDER	N/A
2249.557	FAST_SENDER	N/A
2250.196	SLOW_SENDER1	N/A
2250.973	RECEIVER	SLOW_SENDER1
2251.557	FAST_SENDER	N/A
2253.557	FAST_SENDER	N/A
2258.406	SLOW_SENDER1	N/A
2259.160	RECEIVER	SLOW_SENDER1
2260.447	RECEIVER	FAST_SENDER
2262.868	FAST_SENDER	N/A
2273.471	RECEIVER	FAST_SENDER
2275.872	FAST_SENDER	N/A
2281.765	RECEIVER	FAST_SENDER
2284.181	FAST_SENDER	N/A
2290.029	RECEIVER	FAST_SENDER
2292.432	FAST_SENDER	N/A
2298.159	RECEIVER	FAST_SENDER
2300.581	FAST_SENDER	N/A
2310.933	RECEIVER	FAST_SENDER
2313.378	FAST_SENDER	N/A
2319.561	RECEIVER	FAST_SENDER
2321.985	FAST_SENDER	N/A
2328.158	RECEIVER	FAST_SENDER
2330.591	FAST_SENDER	N/A
2336.147	RECEIVER	FAST_SENDER
2338.585	FAST_SENDER	N/A
2344.146	RECEIVER	FAST_SENDER
2346.559	FAST_SENDER	N/A
2347.364	RECEIVER	FAST_SENDER
2349.767	FAST_SENDER	N/A
2355.374	RECEIVER	FAST_SENDER
2357.776	FAST_SENDER	N/A
2358.504	RECEIVER	FAST_SENDER
2360.938	FAST_SENDER	N/A
2366.772	RECEIVER	FAST_SENDER
2369.140	SLOW_SENDER1	N/A
2369.221	FAST_SENDER	N/A
2369.885	RECEIVER	SLOW_SENDER1
2372.309	SLOW_SENDER1	N/A
2375.945	RECEIVER	FAST_SENDER
2376.687	RECEIVER	SLOW_SENDER1
2378.355	FAST_SENDER	N/A
2380.355	FAST_SENDER	N/A
2382.355	FAST_SENDER	N/A
2384.122	SLOW_SENDER1	N/A
2384.355	FAST_SENDER	N/A
2384.864	RECEIVER	SLOW_SENDER1
2386.355	FAST_SENDER	N/A
2388.355	FAST_SENDER	N/A
2390.355	FAST_SENDER	N/A
2392.304	SLOW_SENDER1	N/A
2392.355	FAST_SENDER	N/A
2393.094	RECEIVER	SLOW_SENDER1
2398.840	RECEIVER	FAST_SENDER
2400.508	SLOW_SENDER1	N/A
2401.258	FAST_SENDER	N/A
2401.316	RECEIVER	SLOW_SENDER1
2407.216	RECEIVER	FAST_SENDER
2409.630	FAST_SENDER	N/A
2415.811	RECEIVER	FAST_SENDER
2418.255	FAST_SENDER	N/A
2424.302	RECEIVER	FAST_SENDER
2426.717	FAST_SENDER	N/A
2427.458	RECEIVER	FAST_SENDER
2435.062	FAST_SENDER	N/A
2441.165	RECEIVER	FAST_SENDER
2443.601	FAST_SENDER	N/A
2444.404	RECEIVER	FAST_SENDER
2451.524	FAST_SENDER	N/A
2452.304	RECEIVER	FAST_SENDER
2454.717	FAST_SENDER	N/A
2460.750	RECEIVER	FAST_SENDER
2463.169	FAST_SENDER	N/A
2463.923	RECEIVER	FAST_SENDER
2466.329	FAST_SENDER	N/A
2472.110	RECEIVER	FAST_SENDER
2474.528	FAST_SENDER	N/A
2475.281	RECEIVER	FAST_SENDER
2477.708	FAST_SENDER	N/A
2483.715	RECEIVER	FAST_SENDER
2486.118	FAST_SENDER	N/A
2486.882	RECEIVER	FAST_SENDER
2489.286	FAST_SENDER	N/A
2495.233	RECEIVER	FAST_SENDER
2497.667	FAST_SENDER	N/A
2499.778	RECEIVER	FAST_SENDER
2502.184	FAST_SENDER	N/A
2508.155	RECEIVER	FAST_SENDER
2510.557	FAST_SENDER	N/A
2511.130	SLOW_SENDER1	N/A
2515.765	RECEIVER	SLOW_SENDER1
2516.681	RECEIVER	FAST_SENDER
2519.095	FAST_SENDER	N/A
2521.095	FAST_SENDER	N/A
2523.095	FAST_SENDER	N/A
2523.203	SLOW_SENDER1	N/A
2523.992	RECEIVER	SLOW_SENDER1
2525.095	FAST_SENDER	N/A
2527.095	FAST_SENDER	N/A
2529.095	FAST_SENDER	N/A
2531.095	FAST_SENDER	N/A
2531.426	SLOW_SENDER1	N/A
2532.227	RECEIVER	SLOW_SENDER1
2533.095	FAST_SENDER	N/A
2539.309	RECEIVER	FAST_SENDER
2539.677	SLOW_SENDER1	N/A
2540.467	RECEIVER	SLOW_SENDER1
2541.752	FAST_SENDER	N/A
2547.879	SLOW_SENDER1	N/A
2547.965	RECEIVER	FAST_SENDER
2548.657	RECEIVER	SLOW_SENDER1
2550.385	FAST_SENDER	N/A
2556.477	RECEIVER	FAST_SENDER
2558.903	FAST_SENDER	N/A
2564.683	RECEIVER	FAST_SENDER
2567.111	FAST_SENDER	N/A
2573.074	RECEIVER	FAST_SENDER
2575.503	FAST_SENDER	N/A
2581.218	RECEIVER	FAST_SENDER
2583.625	FAST_SENDER	N/A
2584.387	RECEIVER	FAST_SENDER
2586.804	FAST_SENDER	N/A
2592.557	RECEIVER	FAST_SENDER
2594.957	FAST_SENDER	N/A
2595.679	RECEIVER	FAST_SENDER
2598.118	FAST_SENDER	N/A
2604.201	RECEIVER	FAST_SENDER
2606.617	FAST_SENDER	N/A
2607.347	RECEIVER	FAST_SENDER
2609.779	FAST_SENDER	N/A
2616.023	RECEIVER	FAST_SENDER
2618.467	FAST_SENDER	N/A
2619.239	RECEIVER	FAST_SENDER
2626.858	FAST_SENDER	N/A
2627.584	RECEIVER	FAST_SENDER
2630.022	FAST_SENDER	N/A
2635.818	RECEIVER	FAST_SENDER
2642.361	FAST_SENDER	N/A
2643.096	RECEIVER	FAST_SENDER
2645.498	FAST_SENDER	N/A
2651.788	RECEIVER	FAST_SENDER
2654.225	FAST_SENDER	N/A
2655.016	RECEIVER	FAST_SENDER
2657.452	FAST_SENDER	N/A
2658.510	SLOW_SENDER1	N/A
2662.523	RECEIVER	SLOW_SENDER1
2669.920	FAST_SENDER	N/A
2669.937	SLOW_SENDER1	N/A
2671.920	FAST_SENDER	N/A
2672.114	RECEIVER	SLOW_SENDER1
2673.920	FAST_SENDER	N/A
2675.920	FAST_SENDER	N/A
2677.920	FAST_SENDER	N/A
2679.561	SLOW_SENDER1	N/A
2679.920	FAST_SENDER	N/A
2680.325	RECEIVER	SLOW_SENDER1
2681.920	FAST_SENDER	N/A
2683.920	FAST_SENDER	N/A
2684.647	RECEIVER	FAST_SENDER
2687.062	FAST_SENDER	N/A
2687.763	SLOW_SENDER1	N/A
2688.536	RECEIVER	SLOW_SENDER1
2689.626	RECEIVER	FAST_SENDER
2692.026	FAST_SENDER	N/A
2697.756	RECEIVER	FAST_SENDER
2700.198	FAST_SENDER	N/A
2700.976	RECEIVER	FAST_SENDER
2703.382	FAST_SENDER	N/A
2709.178	RECEIVER	FAST_SENDER
2711.607	FAST_SENDER	N/A
2712.377	RECEIVER	FAST_SENDER
2714.791	FAST_SENDER	N/A
2720.685	RECEIVER	FAST_SENDER
2723.131	FAST_SENDER	N/A
2723.910	RECEIVER	FAST_SENDER
2726.352	FAST_SENDER	N/A
2732.330	RECEIVER	FAST_SENDER
2734.757	FAST_SENDER	N/A
2735.528	RECEIVER	FAST_SENDER
2737.962	FAST_SENDER	N/A
2743.904	RECEIVER	FAST_SENDER
2746.309	FAST_SENDER	N/A
2747.035	RECEIVER	FAST_SENDER
2749.445	FAST_SENDER	N/A
2755.497	RECEIVER	FAST_SENDER
2757.937	FAST_SENDER	N/A
2758.709	RECEIVER	FAST_SENDER
2761.132	FAST_SENDER	N/A
2766.913	RECEIVER	FAST_SENDER
2769.329	FAST_SENDER	N/A
2770.099	RECEIVER	FAST_SENDER
2772.531	FAST_SENDER	N/A
2778.349	RECEIVER	FAST_SENDER
2780.787	FAST_SENDER	N/A
2781.563	RECEIVER	FAST_SENDER
2783.981	FAST_SENDER	N/A
2789.943	RECEIVER	FAST_SENDER
2792.375	FAST_SENDER	N/A
2793.118	RECEIVER	FAST_SENDER
2795.565	FAST_SENDER	N/A
2798.600	SLOW_SENDER1	N/A
2801.736	RECEIVER	FAST_SENDER
2804.182	FAST_SENDER	N/A
2806.182	FAST_SENDER	N/A
2808.182	FAST_SENDER	N/A
2810.182	FAST_SENDER	N/A
2811.876	SLOW_SENDER1	N/A
2812.182	FAST_SENDER	N/A
2814.182	FAST_SENDER	N/A
2814.302	RECEIVER	SLOW_SENDER1
2816.182	FAST_SENDER	N/A
2818.182	FAST_SENDER	N/A
2824.315	RECEIVER	FAST_SENDER
2826.759	FAST_SENDER	N/A
2827.563	RECEIVER	FAST_SENDER
2829.999	FAST_SENDER	N/A
2836.185	RECEIVER	FAST_SENDER
2838.609	FAST_SENDER	N/A
2839.383	RECEIVER	FAST_SENDER
2841.784	FAST_SENDER	N/A
2847.457	RECEIVER	FAST_SENDER
2849.870	FAST_SENDER	N/A
2850.609	RECEIVER	FAST_SENDER
2853.050	FAST_SENDER	N/A
2859.186	RECEIVER	FAST_SENDER
2861.599	FAST_SENDER	N/A
2862.382	RECEIVER	FAST_SENDER
2864.819	FAST_SENDER	N/A
2870.406	RECEIVER	FAST_SENDER
2872.822	FAST_SENDER	N/A
2873.615	RECEIVER	FAST_SENDER
2881.190	FAST_SENDER	N/A
2881.963	RECEIVER	FAST_SENDER
2884.383	FAST_SENDER	N/A
2890.212	RECEIVER	FAST_SENDER
2892.644	FAST_SENDER	N/A
2893.408	RECEIVER	FAST_SENDER
2895.819	FAST_SENDER	N/A
2901.713	RECEIVER	FAST_SENDER
2904.148	FAST_SENDER	N/A
2904.932	RECEIVER	FAST_SENDER
2912.159	FAST_SENDER	N/A
2912.937	RECEIVER	FAST_SENDER
2915.373	FAST_SENDER	N/A
2921.221	RECEIVER	FAST_SENDER
2923.626	FAST_SENDER	N/A
2924.310	SLOW_SENDER1	N/A
2924.342	RECEIVER	FAST_SENDER
2926.779	FAST_SENDER	N/A
2927.899	RECEIVER	SLOW_SENDER1
2928.779	FAST_SENDER	N/A
2930.779	FAST_SENDER	N/A
2932.779	FAST_SENDER	N/A
2934.779	FAST_SENDER	N/A
2935.327	SLOW_SENDER1	N/A
2936.779	FAST_SENDER	N/A
2937.577	RECEIVER	SLOW_SENDER1
2938.779	FAST_SENDER	N/A
2940.779	FAST_SENDER	N/A
2945.027	SLOW_SENDER1	N/A
2945.794	RECEIVER	SLOW_SENDER1
2953.228	SLOW_SENDER1	N/A
2953.316	FAST_SENDER	N/A
2954.629	RECEIVER	FAST_SENDER
2957.059	FAST_SENDER	N/A
2963.154	RECEIVER	FAST_SENDER
2965.554	FAST_SENDER	N/A
2966.290	RECEIVER	FAST_SENDER
2968.712	FAST_SENDER	N/A
2974.801	RECEIVER	FAST_SENDER
2977.204	FAST_SENDER	N/A
2977.972	RECEIVER	FAST_SENDER
2980.403	FAST_SENDER	N/A
2986.097	RECEIVER	FAST_SENDER
2992.959	FAST_SENDER	N/A
2993.729	RECEIVER	FAST_SENDER
2996.153	FAST_SENDER	N/A
3002.265	RECEIVER	FAST_SENDER
3004.714	FAST_SENDER	N/A
3005.479	RECEIVER	FAST_SENDER
3007.911	FAST_SENDER	N/A
3013.923	RECEIVER	FAST_SENDER
3016.364	FAST_SENDER	N/A
3017.136	RECEIVER	FAST_SENDER
3019.541	FAST_SENDER	N/A
3025.305	RECEIVER	FAST_SENDER
3027.748	FAST_SENDER	N/A
3028.477	RECEIVER	FAST_SENDER
3030.892	FAST_SENDER	N/A
3036.971	RECEIVER	FAST_SENDER
3043.530	FAST_SENDER	N/A
3044.279	RECEIVER	FAST_SENDER
3046.716	FAST_SENDER	N/A
3052.726	RECEIVER	FAST_SENDER
3055.176	FAST_SENDER	N/A
3055.948	RECEIVER	FAST_SENDER
3058.396	FAST_SENDER	N/A
3064.060	SLOW_SENDER1	N/A
3064.372	RECEIVER	FAST_SENDER
3066.577	RECEIVER	SLOW_SENDER1
3071.984	SLOW_SENDER1	N/A
3072.039	FAST_SENDER	N/A
3073.338	RECEIVER	FAST_SENDER
3075.740	FAST_SENDER	N/A
3076.112	RECEIVER	SLOW_SENDER1
3077.740	FAST_SENDER	N/A
3079.740	FAST_SENDER	N/A
3081.740	FAST_SENDER	N/A
3083.536	SLOW_SENDER1	N/A
3083.740	FAST_SENDER	N/A
3085.740	FAST_SENDER	N/A
3087.740	FAST_SENDER	N/A
3089.740	FAST_SENDER	N/A
3090.488	RECEIVER	FAST_SENDER
3092.894	FAST_SENDER	N/A
3098.625	RECEIVER	FAST_SENDER
3101.066	FAST_SENDER	N/A
3101.863	RECEIVER	FAST_SENDER
3104.293	FAST_SENDER	N/A
3109.823	RECEIVER	FAST_SENDER
3112.244	FAST_SENDER	N/A
3113.046	RECEIVER	FAST_SENDER
3115.460	FAST_SENDER	N/A
3121.525	RECEIVER	FAST_SENDER
3123.936	FAST_SENDER	N/A
3124.691	RECEIVER	FAST_SENDER
3127.091	FAST_SENDER	N/A
3133.321	RECEIVER	FAST_SENDER
3135.742	FAST_SENDER	N/A
3136.507	RECEIVER	FAST_SENDER
3138.917	FAST_SENDER	N/A
3144.720	RECEIVER	FAST_SENDER
3147.163	FAST_SENDER	N/A
3147.904	RECEIVER	FAST_SENDER
3150.349	FAST_SENDER	N/A
3156.250	RECEIVER	FAST_SENDER
3158.665	FAST_SENDER	N/A
3159.429	RECEIVER	FAST_SENDER
3161.829	FAST_SENDER	N/A
3167.557	RECEIVER	FAST_SENDER
3169.980	FAST_SENDER	N/A
3170.746	RECEIVER	FAST_SENDER
3173.196	FAST_SENDER	N/A
3179.029	RECEIVER	FAST_SENDER
3181.436	FAST_SENDER	N/A
3182.200	RECEIVER	FAST_SENDER
3184.635	FAST_SENDER	N/A
3190.691	RECEIVER	FAST_SENDER
3193.130	FAST_SENDER	N/A
3193.901	RECEIVER	FAST_SENDER
3194.460	SLOW_SENDER1	N/A
3196.319	FAST_SENDER	N/A
3198.466	RECEIVER	SLOW_SENDER1
3207.818	SLOW_SENDER1	N/A
3209.083	FAST_SENDER	N/A
3210.023	RECEIVER	SLOW_SENDER1
3211.083	FAST_SENDER	N/A
3213.083	FAST_SENDER	N/A
3215.083	FAST_SENDER	N/A
3217.083	FAST_SENDER	N/A
3219.083	FAST_SENDER	N/A
3221.083	FAST_SENDER	N/A
3223.083	FAST_SENDER	N/A
3228.911	RECEIVER	FAST_SENDER
3231.345	FAST_SENDER	N/A
3232.111	RECEIVER	FAST_SENDER
3234.524	FAST_SENDER	N/A
3240.408	RECEIVER	FAST_SENDER
3242.817	FAST_SENDER	N/A
3243.582	RECEIVER	FAST_SENDER
3245.995	FAST_SENDER	N/A
3252.028	RECEIVER	FAST_SENDER
3254.477	FAST_SENDER	N/A
3255.209	RECEIVER	FAST_SENDER
3257.642	FAST_SENDER	N/A
3263.486	RECEIVER	FAST_SENDER
3265.936	FAST_SENDER	N/A
3266.712	RECEIVER	FAST_SENDER
3269.159	FAST_SENDER	N/A
3274.781	RECEIVER	FAST_SENDER
3277.223	FAST_SENDER	N/A
3278.014	RECEIVER	FAST_SENDER
3280.417	FAST_SENDER	N/A
3286.456	RECEIVER	FAST_SENDER
3288.898	FAST_SENDER	N/A
3289.649	RECEIVER	FAST_SENDER
3292.057	FAST_SENDER	N/A
3298.238	RECEIVER	FAST_SENDER
3300.683	FAST_SENDER	N/A
3301.445	RECEIVER	FAST_SENDER
3303.853	FAST_SENDER	N/A
3309.618	RECEIVER	FAST_SENDER
3312.023	FAST_SENDER	N/A
3312.779	RECEIVER	FAST_SENDER
3315.218	FAST_SENDER	N/A
3320.010	SLOW_SENDER1	N/A
3321.262	RECEIVER	FAST_SENDER
3322.684	RECEIVER	SLOW_SENDER1
3323.672	FAST_SENDER	N/A
3328.085	SLOW_SENDER1	N/A
3328.844	RECEIVER	SLOW_SENDER1
3336.029	FAST_SENDER	N/A
3338.029	FAST_SENDER	N/A
3340.029	FAST_SENDER	N/A
3340.267	SLOW_SENDER1	N/A
3342.029	FAST_SENDER	N/A
3344.029	FAST_SENDER	N/A
3346.029	FAST_SENDER	N/A
3348.029	FAST_SENDER	N/A
3350.029	FAST_SENDER	N/A
3350.786	RECEIVER	FAST_SENDER
3353.227	FAST_SENDER	N/A
3359.163	RECEIVER	FAST_SENDER
3361.596	FAST_SENDER	N/A
3362.370	RECEIVER	FAST_SENDER
3364.800	FAST_SENDER	N/A
3370.557	RECEIVER	FAST_SENDER
3372.990	FAST_SENDER	N/A
3373.749	RECEIVER	FAST_SENDER
3381.643	FAST_SENDER	N/A
3382.452	RECEIVER	FAST_SENDER
3384.876	FAST_SENDER	N/A
3390.686	RECEIVER	FAST_SENDER
3393.095	FAST_SENDER	N/A
3393.889	RECEIVER	FAST_SENDER
3396.320	FAST_SENDER	N/A
3402.227	RECEIVER	FAST_SENDER
3404.629	FAST_SENDER	N/A
3405.395	RECEIVER	FAST_SENDER
3407.823	FAST_SENDER	N/A
3413.825	RECEIVER	FAST_SENDER
3420.359	FAST_SENDER	N/A
3421.119	RECEIVER	FAST_SENDER
3423.548	FAST_SENDER	N/A
3429.499	RECEIVER	FAST_SENDER
3431.906	FAST_SENDER	N/A
3432.646	RECEIVER	FAST_SENDER
3435.087	FAST_SENDER	N/A
3441.017	RECEIVER	FAST_SENDER
3443.457	FAST_SENDER	N/A
3445.672	RECEIVER	FAST_SENDER
3448.093	FAST_SENDER	N/A
3451.980	SLOW_SENDER1	N/A
3454.166	RECEIVER	FAST_SENDER
3456.351	RECEIVER	SLOW_SENDER1
3456.616	FAST_SENDER	N/A
3458.616	FAST_SENDER	N/A
3460.616	FAST_SENDER	N/A
3462.616	FAST_SENDER	N/A
3463.780	SLOW_SENDER1	N/A
3464.616	FAST_SENDER	N/A
3465.903	RECEIVER	SLOW_SENDER1
3466.616	FAST_SENDER	N/A
3468.616	FAST_SENDER	N/A
3470.616	FAST_SENDER	N/A
3473.318	SLOW_SENDER1	N/A
3474.094	RECEIVER	SLOW_SENDER1
3481.504	SLOW_SENDER1	N/A
3483.123	FAST_SENDER	N/A
3483.881	RECEIVER	FAST_SENDER
3486.303	FAST_SENDER	N/A
3492.138	RECEIVER	FAST_SENDER
3494.550	FAST_SENDER	N/A
3495.342	RECEIVER	FAST_SENDER
3497.751	FAST_SENDER	N/A
3508.601	RECEIVER	FAST_SENDER
3511.021	FAST_SENDER	N/A
3511.782	RECEIVER	FAST_SENDER
3514.230	FAST_SENDER	N/A
3519.805	RECEIVER	FAST_SENDER
3522.205	FAST_SENDER	N/A
3522.986	RECEIVER	FAST_SENDER
3525.418	FAST_SENDER	N/A
3531.167	RECEIVER	FAST_SENDER
3533.567	FAST_SENDER	N/A
3535.881	RECEIVER	FAST_SENDER
3538.313	FAST_SENDER	N/A
3544.249	RECEIVER	FAST_SENDER
3546.696	FAST_SENDER	N/A
3547.456	RECEIVER	FAST_SENDER
3549.861	FAST_SENDER	N/A
3555.877	RECEIVER	FAST_SENDER
3558.317	FAST_SENDER	N/A
3559.080	RECEIVER	FAST_SENDER
3561.491	FAST_SENDER	N/A
3567.165	RECEIVER	FAST_SENDER
3569.579	FAST_SENDER	N/A
3570.355	RECEIVER	FAST_SENDER
3572.796	FAST_SENDER	N/A
3579.018	RECEIVER	FAST_SENDER
3581.429	FAST_SENDER	N/A
3582.170	RECEIVER	FAST_SENDER
3584.582	FAST_SENDER	N/A
3590.476	RECEIVER	FAST_SENDER
3592.300	SLOW_SENDER1	N/A
3592.876	FAST_SENDER	N/A
3593.083	RECEIVER	SLOW_SENDER1
3595.513	SLOW_SENDER1	N/A
3598.491	RECEIVER	FAST_SENDER
3599.352	RECEIVER	SLOW_SENDER1
3600.924	FAST_SENDER	N/A
3602.924	FAST_SENDER	N/A
3604.924	FAST_SENDER	N/A
3606.796	SLOW_SENDER1	N/A
3606.924	FAST_SENDER	N/A
3607.572	RECEIVER	SLOW_SENDER1
3608.924	FAST_SENDER	N/A
3610.924	FAST_SENDER	N/A
3612.924	FAST_SENDER	N/A
3614.924	FAST_SENDER	N/A
3614.979	SLOW_SENDER1	N/A
3616.282	RECEIVER	SLOW_SENDER1
3617.370	RECEIVER	FAST_SENDER
3619.815	FAST_SENDER	N/A
3623.730	SLOW_SENDER1	N/A
3624.482	RECEIVER	SLOW_SENDER1
3630.345	RECEIVER	FAST_SENDER
3632.759	FAST_SENDER	N/A
3638.335	RECEIVER	FAST_SENDER
3640.782	FAST_SENDER	N/A
3646.585	RECEIVER	FAST_SENDER
3649.029	FAST_SENDER	N/A
3654.631	RECEIVER	FAST_SENDER
3657.044	FAST_SENDER	N/A
3663.074	RECEIVER	FAST_SENDER
3665.486	FAST_SENDER	N/A
3671.353	RECEIVER	FAST_SENDER
3673.787	FAST_SENDER	N/A
3684.638	RECEIVER	FAST_SENDER
3687.061	FAST_SENDER	N/A
3693.004	RECEIVER	FAST_SENDER
3695.446	FAST_SENDER	N/A
3701.445	RECEIVER	FAST_SENDER
3703.858	FAST_SENDER	N/A
3709.652	RECEIVER	FAST_SENDER
3712.074	FAST_SENDER	N/A
3718.263	RECEIVER	FAST_SENDER
3720.713	FAST_SENDER	N/A
3721.491	RECEIVER	FAST_SENDER
3723.907	FAST_SENDER	N/A
3729.669	RECEIVER	FAST_SENDER
3732.115	FAST_SENDER	N/A
3732.853	RECEIVER	FAST_SENDER
3734.620	SLOW_SENDER1	N/A
3735.280	FAST_SENDER	N/A
3739.074	RECEIVER	SLOW_SENDER1
3746.513	SLOW_SENDER1	N/A
3747.952	FAST_SENDER	N/A
3748.855	RECEIVER	SLOW_SENDER1
3749.952	FAST_SENDER	N/A
3751.952	FAST_SENDER	N/A
3753.952	FAST_SENDER	N/A
3755.952	FAST_SENDER	N/A
3756.282	SLOW_SENDER1	N/A
3757.052	RECEIVER	SLOW_SENDER1
3757.952	FAST_SENDER	N/A
3759.952	FAST_SENDER	N/A
3761.952	FAST_SENDER	N/A
3762.712	RECEIVER	FAST_SENDER
3764.462	SLOW_SENDER1	N/A
3765.131	FAST_SENDER	N/A
3765.204	RECEIVER	SLOW_SENDER1
3765.900	RECEIVER	FAST_SENDER
3768.328	FAST_SENDER	N/A
3774.234	RECEIVER	FAST_SENDER
3776.645	FAST_SENDER	N/A
3777.432	RECEIVER	FAST_SENDER
3779.854	FAST_SENDER	N/A
3785.804	RECEIVER	FAST_SENDER
3788.214	FAST_SENDER	N/A
3788.997	RECEIVER	FAST_SENDER
3791.412	FAST_SENDER	N/A
3797.334	RECEIVER	FAST_SENDER
3799.741	FAST_SENDER	N/A
3800.499	RECEIVER	FAST_SENDER
3802.927	FAST_SENDER	N/A
3808.823	RECEIVER	FAST_SENDER
3811.253	FAST_SENDER	N/A
3812.029	RECEIVER	FAST_SENDER
3814.431	FAST_SENDER	N/A
3820.454	RECEIVER	FAST_SENDER
3822.863	FAST_SENDER	N/A
3823.649	RECEIVER	FAST_SENDER
3826.067	FAST_SENDER	N/A
3831.924	RECEIVER	FAST_SENDER
3834.344	FAST_SENDER	N/A
3835.114	RECEIVER	FAST_SENDER
3837.532	FAST_SENDER	N/A
3843.404	RECEIVER	FAST_SENDER
3845.843	FAST_SENDER	N/A
3846.612	RECEIVER	FAST_SENDER
3849.023	FAST_SENDER	N/A
3854.685	RECEIVER	FAST_SENDER
3857.109	FAST_SENDER	N/A
3857.893	RECEIVER	FAST_SENDER
3860.333	FAST_SENDER	N/A
3866.096	RECEIVER	FAST_SENDER
3868.527	FAST_SENDER	N/A
3869.334	RECEIVER	FAST_SENDER
3871.739	FAST_SENDER	N/A
3874.990	SLOW_SENDER1	N/A
3878.134	RECEIVER	FAST_SENDER
3880.571	FAST_SENDER	N/A
3882.571	FAST_SENDER	N/A
3884.571	FAST_SENDER	N/A
3886.571	FAST_SENDER	N/A
3887.660	SLOW_SENDER1	N/A
3888.571	FAST_SENDER	N/A
3889.783	RECEIVER	SLOW_SENDER1
3890.571	FAST_SENDER	N/A
3892.571	FAST_SENDER	N/A
3894.571	FAST_SENDER	N/A
3900.561	RECEIVER	FAST_SENDER
3902.963	FAST_SENDER	N/A
3903.742	RECEIVER	FAST_SENDER
3906.183	FAST_SENDER	N/A
3912.238	RECEIVER	FAST_SENDER
3914.677	FAST_SENDER	N/A
3915.448	RECEIVER	FAST_SENDER
3922.634	FAST_SENDER	N/A
3923.393	RECEIVER	FAST_SENDER
3925.817	FAST_SENDER	N/A
3931.575	RECEIVER	FAST_SENDER
3933.985	FAST_SENDER	N/A
3934.752	RECEIVER	FAST_SENDER
3937.171	FAST_SENDER	N/A
3947.503	RECEIVER	FAST_SENDER
3949.950	FAST_SENDER	N/A
3950.750	RECEIVER	FAST_SENDER
3953.193	FAST_SENDER	N/A
3958.968	RECEIVER	FAST_SENDER
3961.396	FAST_SENDER	N/A
3962.194	RECEIVER	FAST_SENDER
3964.614	FAST_SENDER	N/A
3970.263	RECEIVER	FAST_SENDER
3972.710	FAST_SENDER	N/A
3974.926	RECEIVER	FAST_SENDER
3977.362	FAST_SENDER	N/A
3983.515	RECEIVER	FAST_SENDER
3985.961	FAST_SENDER	N/A
3996.467	RECEIVER	FAST_SENDER
3998.896	FAST_SENDER	N/A
3999.750	SLOW_SENDER1	N/A
4003.763	RECEIVER	SLOW_SENDER1
4010.933	FAST_SENDER	N/A
4011.211	SLOW_SENDER1	N/A
4012.004	RECEIVER	SLOW_SENDER1
4012.933	FAST_SENDER	N/A
4014.933	FAST_SENDER	N/A
4016.933	FAST_SENDER	N/A
4018.933	FAST_SENDER	N/A
4019.437	SLOW_SENDER1	N/A
4020.181	RECEIVER	SLOW_SENDER1
4020.933	FAST_SENDER	N/A
4022.933	FAST_SENDER	N/A
4024.933	FAST_SENDER	N/A
4027.625	SLOW_SENDER1	N/A
4028.398	RECEIVER	SLOW_SENDER1
4031.028	RECEIVER	FAST_SENDER
4033.450	FAST_SENDER	N/A
4035.804	SLOW_SENDER1	N/A
4036.544	RECEIVER	SLOW_SENDER1
4039.650	RECEIVER	FAST_SENDER
4042.086	FAST_SENDER	N/A
4043.964	SLOW_SENDER1	N/A
4044.763	RECEIVER	SLOW_SENDER1
4048.039	RECEIVER	FAST_SENDER
4050.445	FAST_SENDER	N/A
4063.307	FAST_SENDER	N/A
4069.518	RECEIVER	FAST_SENDER
4071.925	FAST_SENDER	N/A
4077.942	RECEIVER	FAST_SENDER
4080.355	FAST_SENDER	N/A
4086.046	RECEIVER	FAST_SENDER
4088.475	FAST_SENDER	N/A
4094.291	RECEIVER	FAST_SENDER
4096.727	FAST_SENDER	N/A
4102.982	RECEIVER	FAST_SENDER
4105.392	FAST_SENDER	N/A
4111.239	RECEIVER	FAST_SENDER
4113.677	FAST_SENDER	N/A
4119.345	RECEIVER	FAST_SENDER
4121.771	FAST_SENDER	N/A
4127.526	RECEIVER	FAST_SENDER
4129.939	FAST_SENDER	N/A
4130.694	RECEIVER	FAST_SENDER
4133.144	FAST_SENDER	N/A
4139.386	RECEIVER	FAST_SENDER
4146.195	FAST_SENDER	N/A
4146.975	RECEIVER	FAST_SENDER
4149.380	FAST_SENDER	N/A
4154.810	SLOW_SENDER1	N/A
4156.175	RECEIVER	FAST_SENDER
4157.001	RECEIVER	SLOW_SENDER1
4158.580	FAST_SENDER	N/A
4162.435	SLOW_SENDER1	N/A
4163.163	RECEIVER	SLOW_SENDER1
4168.597	SLOW_SENDER1	N/A
4171.028	RECEIVER	SLOW_SENDER1
4171.090	FAST_SENDER	N/A
4177.002	RECEIVER	FAST_SENDER
4178.471	SLOW_SENDER1	N/A
4179.439	FAST_SENDER	N/A
4180.179	RECEIVER	FAST_SENDER
4182.617	FAST_SENDER	N/A
4188.228	RECEIVER	FAST_SENDER
4190.669	FAST_SENDER	N/A
4191.462	RECEIVER	FAST_SENDER
4193.873	FAST_SENDER	N/A
4204.388	RECEIVER	FAST_SENDER
4206.813	FAST_SENDER	N/A
4212.329	RECEIVER	FAST_SENDER
4214.750	FAST_SENDER	N/A
4215.516	RECEIVER	FAST_SENDER
4217.930	FAST_SENDER	N/A
4224.167	RECEIVER	FAST_SENDER
4226.607	FAST_SENDER	N/A
4227.365	RECEIVER	FAST_SENDER
4229.806	FAST_SENDER	N/A
4235.825	RECEIVER	FAST_SENDER
4238.225	FAST_SENDER	N/A
4239.012	RECEIVER	FAST_SENDER
4246.947	FAST_SENDER	N/A
4253.004	RECEIVER	FAST_SENDER
4255.434	FAST_SENDER	N/A
4256.213	RECEIVER	FAST_SENDER
4258.639	FAST_SENDER	N/A
4264.365	RECEIVER	FAST_SENDER
4266.786	FAST_SENDER	N/A
4267.559	RECEIVER	FAST_SENDER
4269.977	FAST_SENDER	N/A
4276.208	RECEIVER	FAST_SENDER
4278.639	FAST_SENDER	N/A
4279.383	RECEIVER	FAST_SENDER
4281.831	FAST_SENDER	N/A
4287.738	RECEIVER	FAST_SENDER
4290.172	FAST_SENDER	N/A
4290.920	SLOW_SENDER1	N/A
4290.944	RECEIVER	FAST_SENDER
4293.383	FAST_SENDER	N/A
4294.964	RECEIVER	SLOW_SENDER1
4299.128	RECEIVER	FAST_SENDER
4301.552	FAST_SENDER	N/A
4302.389	SLOW_SENDER1	N/A
4303.175	RECEIVER	SLOW_SENDER1
4303.552	FAST_SENDER	N/A
4305.552	FAST_SENDER	N/A
4307.552	FAST_SENDER	N/A
4309.552	FAST_SENDER	N/A
4310.579	SLOW_SENDER1	N/A
4311.552	FAST_SENDER	N/A
4313.552	FAST_SENDER	N/A
4315.552	FAST_SENDER	N/A
4317.552	FAST_SENDER	N/A
4319.552	FAST_SENDER	N/A
4321.552	FAST_SENDER	N/A
4323.552	FAST_SENDER	N/A
4325.552	FAST_SENDER	N/A
4327.552	FAST_SENDER	N/A
4333.605	RECEIVER	FAST_SENDER
4336.030	FAST_SENDER	N/A
4341.724	RECEIVER	FAST_SENDER
4344.148	FAST_SENDER	N/A
4350.052	RECEIVER	FAST_SENDER
4352.494	FAST_SENDER	N/A
4358.376	RECEIVER	FAST_SENDER
4360.821	FAST_SENDER	N/A
4361.572	RECEIVER	FAST_SENDER
4364.015	FAST_SENDER	N/A
4369.955	RECEIVER	FAST_SENDER
4372.376	FAST_SENDER	N/A
4373.155	RECEIVER	FAST_SENDER
4375.568	FAST_SENDER	N/A
4381.364	RECEIVER	FAST_SENDER
4383.811	FAST_SENDER	N/A
4384.598	RECEIVER	FAST_SENDER
4387.000	FAST_SENDER	N/A
4393.016	RECEIVER	FAST_SENDER
4395.460	FAST_SENDER	N/A
4396.199	RECEIVER	FAST_SENDER
4398.602	FAST_SENDER	N/A
4404.344	RECEIVER	FAST_SENDER
4406.764	FAST_SENDER	N/A
4407.543	RECEIVER	FAST_SENDER
4409.982	FAST_SENDER	N/A
4415.591	RECEIVER	FAST_SENDER
4417.996	FAST_SENDER	N/A
4418.753	RECEIVER	FAST_SENDER
4421.196	FAST_SENDER	N/A
4423.330	SLOW_SENDER1	N/A
4427.187	RECEIVER	SLOW_SENDER1
4434.205	FAST_SENDER	N/A
4436.205	FAST_SENDER	N/A
4436.798	SLOW_SENDER1	N/A
4438.205	FAST_SENDER	N/A
4439.306	RECEIVER	SLOW_SENDER1
4440.205	FAST_SENDER	N/A
4442.205	FAST_SENDER	N/A
4444.205	FAST_SENDER	N/A
4446.205	FAST_SENDER	N/A
4446.726	SLOW_SENDER1	N/A
4448.205	FAST_SENDER	N/A
4454.025	RECEIVER	FAST_SENDER
4456.451	FAST_SENDER	N/A
4457.210	RECEIVER	FAST_SENDER
4459.640	FAST_SENDER	N/A
4465.823	RECEIVER	FAST_SENDER
4468.238	FAST_SENDER	N/A
4468.995	RECEIVER	FAST_SENDER
4471.431	FAST_SENDER	N/A
4477.237	RECEIVER	FAST_SENDER
4479.652	FAST_SENDER	N/A
4480.405	RECEIVER	FAST_SENDER
4482.848	FAST_SENDER	N/A
4489.178	RECEIVER	FAST_SENDER
4491.579	FAST_SENDER	N/A
4492.390	RECEIVER	FAST_SENDER
4494.798	FAST_SENDER	N/A
4500.992	RECEIVER	FAST_SENDER
4503.402	FAST_SENDER	N/A
4505.528	RECEIVER	FAST_SENDER
4507.978	FAST_SENDER	N/A
4513.879	RECEIVER	FAST_SENDER
4516.314	FAST_SENDER	N/A
4517.085	RECEIVER	FAST_SENDER
4519.495	FAST_SENDER	N/A
4525.341	RECEIVER	FAST_SENDER
4527.769	FAST_SENDER	N/A
4528.527	RECEIVER	FAST_SENDER
4530.975	FAST_SENDER	N/A
4536.872	RECEIVER	FAST_SENDER
4539.314	FAST_SENDER	N/A
4540.117	RECEIVER	FAST_SENDER
4542.549	FAST_SENDER	N/A
4548.843	RECEIVER	FAST_SENDER
4549.430	SLOW_SENDER1	N/A
4550.145	RECEIVER	SLOW_SENDER1
4551.272	FAST_SENDER	N/A
4557.413	RECEIVER	FAST_SENDER
4559.838	FAST_SENDER	N/A
4560.930	SLOW_SENDER1	N/A
4561.725	RECEIVER	SLOW_SENDER1
4561.838	FAST_SENDER	N/A
4563.838	FAST_SENDER	N/A
4565.838	FAST_SENDER	N/A
4567.838	FAST_SENDER	N/A
4569.141	SLOW_SENDER1	N/A
4569.838	FAST_SENDER	N/A
4569.926	RECEIVER	SLOW_SENDER1
4571.838	FAST_SENDER	N/A
4573.838	FAST_SENDER	N/A
4577.353	SLOW_SENDER1	N/A
4578.086	RECEIVER	SLOW_SENDER1
4585.486	SLOW_SENDER1	N/A
4586.706	FAST_SENDER	N/A
4588.969	RECEIVER	FAST_SENDER
4591.373	FAST_SENDER	N/A
4597.421	RECEIVER	FAST_SENDER
4599.871	FAST_SENDER	N/A
4605.663	RECEIVER	FAST_SENDER
4608.092	FAST_SENDER	N/A
4613.638	RECEIVER	FAST_SENDER
4616.041	FAST_SENDER	N/A
4616.773	RECEIVER	FAST_SENDER
4619.216	FAST_SENDER	N/A
4625.074	RECEIVER	FAST_SENDER
4627.480	FAST_SENDER	N/A
4628.261	RECEIVER	FAST_SENDER
4630.670	FAST_SENDER	N/A
4636.770	RECEIVER	FAST_SENDER
4639.174	FAST_SENDER	N/A
4639.937	RECEIVER	FAST_SENDER
4642.348	FAST_SENDER	N/A
4648.441	RECEIVER	FAST_SENDER
4650.857	FAST_SENDER	N/A
4651.637	RECEIVER	FAST_SENDER
4654.066	FAST_SENDER	N/A
4659.704	RECEIVER	FAST_SENDER
4662.111	FAST_SENDER	N/A
4662.856	RECEIVER	FAST_SENDER
4665.269	FAST_SENDER	N/A
4671.192	RECEIVER	FAST_SENDER
4673.603	FAST_SENDER	N/A
4674.354	RECEIVER	FAST_SENDER
4676.793	FAST_SENDER	N/A
4682.495	RECEIVER	FAST_SENDER
4684.940	FAST_SENDER	N/A
4685.704	RECEIVER	FAST_SENDER
4688.140	FAST_SENDER	N/A
4694.117	RECEIVER	FAST_SENDER
4696.547	FAST_SENDER	N/A
4696.970	SLOW_SENDER1	N/A
4697.311	RECEIVER	FAST_SENDER
4702.766	RECEIVER	SLOW_SENDER1
4705.923	FAST_SENDER	N/A
4707.923	FAST_SENDER	N/A
4709.923	FAST_SENDER	N/A
4710.202	SLOW_SENDER1	N/A
4710.947	RECEIVER	SLOW_SENDER1
4711.923	FAST_SENDER	N/A
4713.923	FAST_SENDER	N/A
4715.923	FAST_SENDER	N/A
4717.923	FAST_SENDER	N/A
4718.369	SLOW_SENDER1	N/A
4719.923	FAST_SENDER	N/A
4726.098	RECEIVER	FAST_SENDER
4728.530	FAST_SENDER	N/A
4734.216	RECEIVER	FAST_SENDER
4736.630	FAST_SENDER	N/A
4742.947	RECEIVER	FAST_SENDER
4745.371	FAST_SENDER	N/A
4751.398	RECEIVER	FAST_SENDER
4753.826	FAST_SENDER	N/A
4759.503	RECEIVER	FAST_SENDER
4761.915	FAST_SENDER	N/A
4768.300	RECEIVER	FAST_SENDER
4770.744	FAST_SENDER	N/A
4777.012	RECEIVER	FAST_SENDER
4779.425	FAST_SENDER	N/A
4789.609	RECEIVER	FAST_SENDER
4792.043	FAST_SENDER	N/A
4797.740	RECEIVER	FAST_SENDER
4800.141	FAST_SENDER	N/A
4805.788	RECEIVER	FAST_SENDER
4808.206	FAST_SENDER	N/A
4814.610	RECEIVER	FAST_SENDER
4817.010	FAST_SENDER	N/A
4822.876	RECEIVER	FAST_SENDER
4825.289	FAST_SENDER	N/A
4826.030	RECEIVER	FAST_SENDER
4828.439	FAST_SENDER	N/A
4829.780	SLOW_SENDER1	N/A
4833.720	RECEIVER	SLOW_SENDER1
4841.156	SLOW_SENDER1	N/A
4841.164	FAST_SENDER	N/A
4843.164	FAST_SENDER	N/A
4843.632	RECEIVER	SLOW_SENDER1
4845.164	FAST_SENDER	N/A
4847.164	FAST_SENDER	N/A
4849.164	FAST_SENDER	N/A
4851.065	SLOW_SENDER1	N/A
4851.164	FAST_SENDER	N/A
4851.852	RECEIVER	SLOW_SENDER1
4853.164	FAST_SENDER	N/A
4855.164	FAST_SENDER	N/A
4855.934	RECEIVER	FAST_SENDER
4859.268	SLOW_SENDER1	N/A
4860.048	RECEIVER	SLOW_SENDER1
4867.747	FAST_SENDER	N/A
4868.544	RECEIVER	FAST_SENDER
4870.960	FAST_SENDER	N/A
4876.941	RECEIVER	FAST_SENDER
4879.358	FAST_SENDER	N/A
4880.092	RECEIVER	FAST_SENDER
4882.502	FAST_SENDER	N/A
4888.486	RECEIVER	FAST_SENDER
4890.890	FAST_SENDER	N/A
4891.700	RECEIVER	FAST_SENDER
4894.131	FAST_SENDER	N/A
4900.210	RECEIVER	FAST_SENDER
4902.625	FAST_SENDER	N/A
4903.378	RECEIVER	FAST_SENDER
4905.804	FAST_SENDER	N/A
4912.041	RECEIVER	FAST_SENDER
4914.461	FAST_SENDER	N/A
4915.202	RECEIVER	FAST_SENDER
4917.632	FAST_SENDER	N/A
4923.627	RECEIVER	FAST_SENDER
4926.039	FAST_SENDER	N/A
4926.789	RECEIVER	FAST_SENDER
4929.208	FAST_SENDER	N/A
4940.047	RECEIVER	FAST_SENDER
4942.489	FAST_SENDER	N/A
4943.284	RECEIVER	FAST_SENDER
4945.713	FAST_SENDER	N/A
4951.638	RECEIVER	FAST_SENDER
4954.057	FAST_SENDER	N/A
4954.827	RECEIVER	FAST_SENDER
4957.261	FAST_SENDER	N/A
4963.535	RECEIVER	FAST_SENDER
4965.946	FAST_SENDER	N/A
4966.734	RECEIVER	FAST_SENDER
4969.168	FAST_SENDER	N/A
4970.010	SLOW_SENDER1	N/A
4974.096	RECEIVER	SLOW_SENDER1
4981.428	FAST_SENDER	N/A
4981.527	SLOW_SENDER1	N/A
4983.428	FAST_SENDER	N/A
4983.645	RECEIVER	SLOW_SENDER1
4985.428	FAST_SENDER	N/A
4987.428	FAST_SENDER	N/A
4989.428	FAST_SENDER	N/A
4991.053	SLOW_SENDER1	N/A
4991.428	FAST_SENDER	N/A
4991.815	RECEIVER	SLOW_SENDER1
4993.428	FAST_SENDER	N/A
4995.428	FAST_SENDER	N/A
4996.177	RECEIVER	FAST_SENDER
4998.626	FAST_SENDER	N/A
4999.215	SLOW_SENDER1	N/A
5000.005	RECEIVER	SLOW_SENDER1
5000.757	RECEIVER	FAST_SENDER
5003.194	FAST_SENDER	N/A
5008.706	RECEIVER	FAST_SENDER
5011.117	FAST_SENDER	N/A
5011.890	RECEIVER	FAST_SENDER
5014.293	FAST_SENDER	N/A
5020.017	RECEIVER	FAST_SENDER
5022.435	FAST_SENDER	N/A
5023.241	RECEIVER	FAST_SENDER
5025.656	FAST_SENDER	N/A
5031.663	RECEIVER	FAST_SENDER
5034.076	FAST_SENDER	N/A
5034.848	RECEIVER	FAST_SENDER
5037.267	FAST_SENDER	N/A
5043.288	RECEIVER	FAST_SENDER
5045.698	FAST_SENDER	N/A
5046.445	RECEIVER	FAST_SENDER
5048.860	FAST_SENDER	N/A
5054.736	RECEIVER	FAST_SENDER
5057.141	FAST_SENDER	N/A
5057.861	RECEIVER	FAST_SENDER
5060.288	FAST_SENDER	N/A
5066.089	RECEIVER	FAST_SENDER
5072.932	FAST_SENDER	N/A
5073.722	RECEIVER	FAST_SENDER
5076.123	FAST_SENDER	N/A
5081.845	RECEIVER	FAST_SENDER
5084.272	FAST_SENDER	N/A
5085.022	RECEIVER	FAST_SENDER
5087.422	FAST_SENDER	N/A
5093.510	RECEIVER	FAST_SENDER
5095.918	FAST_SENDER	N/A
5096.675	RECEIVER	FAST_SENDER
5099.082	FAST_SENDER	N/A
5104.656	RECEIVER	FAST_SENDER
5107.095	FAST_SENDER	N/A
5107.895	RECEIVER	FAST_SENDER
5109.950	SLOW_SENDER1	N/A
5110.323	FAST_SENDER	N/A
5113.851	RECEIVER	SLOW_SENDER1
5121.271	SLOW_SENDER1	N/A
5123.104	FAST_SENDER	N/A
5123.491	RECEIVER	SLOW_SENDER1
5125.104	FAST_SENDER	N/A
5127.104	FAST_SENDER	N/A
5129.104	FAST_SENDER	N/A
5130.913	SLOW_SENDER1	N/A
5131.104	FAST_SENDER	N/A
5131.651	RECEIVER	SLOW_SENDER1
5133.104	FAST_SENDER	N/A
5135.104	FAST_SENDER	N/A
5137.104	FAST_SENDER	N/A
5137.890	RECEIVER	FAST_SENDER
5139.069	SLOW_SENDER1	N/A
5139.850	RECEIVER	SLOW_SENDER1
5140.332	FAST_SENDER	N/A
5141.045	RECEIVER	FAST_SENDER
5143.479	FAST_SENDER	N/A
5147.258	SLOW_SENDER1	N/A
5149.126	RECEIVER	FAST_SENDER
5151.544	FAST_SENDER	N/A
5157.435	RECEIVER	FAST_SENDER
5159.872	FAST_SENDER	N/A
5165.758	RECEIVER	FAST_SENDER
5168.163	FAST_SENDER	N/A
5174.435	RECEIVER	FAST_SENDER
5176.841	FAST_SENDER	N/A
5177.613	RECEIVER	FAST_SENDER
5180.063	FAST_SENDER	N/A
5185.768	RECEIVER	FAST_SENDER
5188.178	FAST_SENDER	N/A
5188.952	RECEIVER	FAST_SENDER
5191.396	FAST_SENDER	N/A
5197.041	RECEIVER	FAST_SENDER
5199.448	FAST_SENDER	N/A
5200.199	RECEIVER	FAST_SENDER
5202.607	FAST_SENDER	N/A
5208.434	RECEIVER	FAST_SENDER
5210.844	FAST_SENDER	N/A
5211.561	RECEIVER	FAST_SENDER
5219.543	FAST_SENDER	N/A
5220.266	RECEIVER	FAST_SENDER
5222.669	FAST_SENDER	N/A
5228.521	RECEIVER	FAST_SENDER
5230.923	FAST_SENDER	N/A
5231.710	RECEIVER	FAST_SENDER
5234.125	FAST_SENDER	N/A
5240.305	RECEIVER	FAST_SENDER
5242.736	FAST_SENDER	N/A
5243.475	RECEIVER	FAST_SENDER
5245.916	FAST_SENDER	N/A
5252.036	RECEIVER	FAST_SENDER
5254.469	FAST_SENDER	N/A
5255.265	RECEIVER	FAST_SENDER
5257.691	FAST_SENDER	N/A
5258.040	SLOW_SENDER1	N/A
5262.198	RECEIVER	SLOW_SENDER1
5269.627	SLOW_SENDER1	N/A
5271.127	FAST_SENDER	N/A
5271.906	RECEIVER	SLOW_SENDER1
5273.127	FAST_SENDER	N/A
5275.127	FAST_SENDER	N/A
5277.127	FAST_SENDER	N/A
5279.127	FAST_SENDER	N/A
5279.355	SLOW_SENDER1	N/A
5280.079	RECEIVER	SLOW_SENDER1
5281.127	FAST_SENDER	N/A
5283.127	FAST_SENDER	N/A
5285.127	FAST_SENDER	N/A
5285.877	RECEIVER	FAST_SENDER
5287.503	SLOW_SENDER1	N/A
5288.301	RECEIVER	SLOW_SENDER1
5288.313	FAST_SENDER	N/A
5289.090	RECEIVER	FAST_SENDER
5296.587	FAST_SENDER	N/A
5302.582	RECEIVER	FAST_SENDER
5305.013	FAST_SENDER	N/A
5305.790	RECEIVER	FAST_SENDER
5308.222	FAST_SENDER	N/A
5314.347	RECEIVER	FAST_SENDER
5316.794	FAST_SENDER	N/A
5319.382	RECEIVER	FAST_SENDER
5321.813	FAST_SENDER	N/A
5328.027	RECEIVER	FAST_SENDER
5330.455	FAST_SENDER	N/A
5336.039	RECEIVER	FAST_SENDER
5338.458	FAST_SENDER	N/A
5344.751	RECEIVER	FAST_SENDER
5347.172	FAST_SENDER	N/A
5353.317	RECEIVER	FAST_SENDER
5355.754	FAST_SENDER	N/A
5356.526	RECEIVER	FAST_SENDER
5358.955	FAST_SENDER	N/A
5365.157	RECEIVER	FAST_SENDER
5367.604	FAST_SENDER	N/A
5368.380	RECEIVER	FAST_SENDER
5370.805	FAST_SENDER	N/A
5377.035	RECEIVER	FAST_SENDER
5379.449	FAST_SENDER	N/A
5380.196	RECEIVER	FAST_SENDER
5382.614	FAST_SENDER	N/A
5388.750	RECEIVER	FAST_SENDER
5391.194	FAST_SENDER	N/A
5393.617	RECEIVER	FAST_SENDER
5396.021	FAST_SENDER	N/A
5398.290	SLOW_SENDER1	N/A
5402.174	RECEIVER	SLOW_SENDER1
5408.936	FAST_SENDER	N/A
5409.600	SLOW_SENDER1	N/A
5410.936	FAST_SENDER	N/A
5412.187	RECEIVER	SLOW_SENDER1
5412.936	FAST_SENDER	N/A
5414.936	FAST_SENDER	N/A
5416.936	FAST_SENDER	N/A
5418.936	FAST_SENDER	N/A
5419.635	SLOW_SENDER1	N/A
5420.391	RECEIVER	SLOW_SENDER1
5420.936	FAST_SENDER	N/A
5422.936	FAST_SENDER	N/A
5423.721	RECEIVER	FAST_SENDER
5427.840	SLOW_SENDER1	N/A
5428.573	RECEIVER	SLOW_SENDER1
5435.632	FAST_SENDER	N/A
5436.379	RECEIVER	FAST_SENDER
5438.782	FAST_SENDER	N/A
5444.835	RECEIVER	FAST_SENDER
5447.275	FAST_SENDER	N/A
5448.010	RECEIVER	FAST_SENDER
5450.424	FAST_SENDER	N/A
5456.135	RECEIVER	FAST_SENDER
5458.556	FAST_SENDER	N/A
5459.286	RECEIVER	FAST_SENDER
5461.688	FAST_SENDER	N/A
[truncated: 10,936 more rows]
