# Supplementary material for: CATO: Wake-Up reCeiver-bAsed communicaTiOn for Batteryless Devices
Source: Sensors (Basel). 2025 Nov 7;25(22):6813. doi: 10.3390/s25226813 (PMC12655924; doi:10.3390/s25226813)
Supplement: Supplementary file 1 [file sensors-25-06813-s001.zip › File S1_Experimental_and_Simulation_Data/simulation/capsweep/cap50/mac_competing_nodes_link_reserve.csv]

time_s	node_id	received_from
2.700	FAST_SENDER	N/A
2.700	SLOW_SENDER1	N/A
3.434	RECEIVER	SLOW_SENDER1
5.408	RECEIVER	FAST_SENDER
5.880	SLOW_SENDER1	N/A
6.663	RECEIVER	SLOW_SENDER1
7.849	FAST_SENDER	N/A
8.647	RECEIVER	FAST_SENDER
9.097	SLOW_SENDER1	N/A
9.891	RECEIVER	SLOW_SENDER1
11.088	FAST_SENDER	N/A
11.845	RECEIVER	FAST_SENDER
12.300	SLOW_SENDER1	N/A
13.060	RECEIVER	SLOW_SENDER1
14.248	FAST_SENDER	N/A
15.042	RECEIVER	FAST_SENDER
15.476	SLOW_SENDER1	N/A
16.282	RECEIVER	SLOW_SENDER1
17.478	FAST_SENDER	N/A
18.237	RECEIVER	FAST_SENDER
18.704	SLOW_SENDER1	N/A
19.519	RECEIVER	SLOW_SENDER1
25.673	FAST_SENDER	N/A
27.673	FAST_SENDER	N/A
29.673	FAST_SENDER	N/A
31.673	FAST_SENDER	N/A
32.145	SLOW_SENDER1	N/A
32.948	RECEIVER	SLOW_SENDER1
33.673	FAST_SENDER	N/A
35.673	FAST_SENDER	N/A
37.673	FAST_SENDER	N/A
39.673	FAST_SENDER	N/A
40.377	SLOW_SENDER1	N/A
40.442	RECEIVER	FAST_SENDER
42.843	FAST_SENDER	N/A
43.567	RECEIVER	FAST_SENDER
45.975	FAST_SENDER	N/A
46.732	RECEIVER	FAST_SENDER
49.150	FAST_SENDER	N/A
49.903	RECEIVER	FAST_SENDER
52.310	FAST_SENDER	N/A
53.052	RECEIVER	FAST_SENDER
55.460	FAST_SENDER	N/A
56.220	RECEIVER	FAST_SENDER
58.624	FAST_SENDER	N/A
59.444	RECEIVER	FAST_SENDER
61.885	FAST_SENDER	N/A
62.619	RECEIVER	FAST_SENDER
65.052	FAST_SENDER	N/A
65.835	RECEIVER	FAST_SENDER
68.278	FAST_SENDER	N/A
69.027	RECEIVER	FAST_SENDER
71.457	FAST_SENDER	N/A
72.209	RECEIVER	FAST_SENDER
74.616	FAST_SENDER	N/A
75.351	RECEIVER	FAST_SENDER
77.790	FAST_SENDER	N/A
78.530	RECEIVER	FAST_SENDER
80.959	FAST_SENDER	N/A
81.696	RECEIVER	FAST_SENDER
84.101	FAST_SENDER	N/A
84.870	RECEIVER	FAST_SENDER
87.290	FAST_SENDER	N/A
88.061	RECEIVER	FAST_SENDER
90.500	FAST_SENDER	N/A
91.286	RECEIVER	FAST_SENDER
93.698	FAST_SENDER	N/A
94.477	RECEIVER	FAST_SENDER
96.911	FAST_SENDER	N/A
97.676	RECEIVER	FAST_SENDER
100.099	FAST_SENDER	N/A
100.897	RECEIVER	FAST_SENDER
105.058	FAST_SENDER	N/A
105.838	RECEIVER	FAST_SENDER
109.811	FAST_SENDER	N/A
110.595	RECEIVER	FAST_SENDER
113.031	FAST_SENDER	N/A
113.787	RECEIVER	FAST_SENDER
116.189	FAST_SENDER	N/A
116.967	RECEIVER	FAST_SENDER
120.760	FAST_SENDER	N/A
121.557	RECEIVER	FAST_SENDER
123.961	FAST_SENDER	N/A
124.749	RECEIVER	FAST_SENDER
127.182	FAST_SENDER	N/A
127.954	RECEIVER	FAST_SENDER
130.381	FAST_SENDER	N/A
131.115	RECEIVER	FAST_SENDER
133.554	FAST_SENDER	N/A
134.287	RECEIVER	FAST_SENDER
136.693	FAST_SENDER	N/A
137.494	RECEIVER	FAST_SENDER
139.935	FAST_SENDER	N/A
140.684	RECEIVER	FAST_SENDER
143.090	FAST_SENDER	N/A
143.260	SLOW_SENDER1	N/A
143.882	RECEIVER	FAST_SENDER
145.589	RECEIVER	SLOW_SENDER1
146.323	FAST_SENDER	N/A
147.071	RECEIVER	FAST_SENDER
149.497	FAST_SENDER	N/A
150.272	RECEIVER	FAST_SENDER
151.008	SLOW_SENDER1	N/A
151.792	RECEIVER	SLOW_SENDER1
152.712	FAST_SENDER	N/A
153.470	RECEIVER	FAST_SENDER
155.881	FAST_SENDER	N/A
156.693	RECEIVER	FAST_SENDER
157.231	SLOW_SENDER1	N/A
158.001	RECEIVER	SLOW_SENDER1
159.105	FAST_SENDER	N/A
159.906	RECEIVER	FAST_SENDER
162.330	FAST_SENDER	N/A
163.095	RECEIVER	FAST_SENDER
165.423	SLOW_SENDER1	N/A
165.509	FAST_SENDER	N/A
166.181	RECEIVER	SLOW_SENDER1
168.329	RECEIVER	FAST_SENDER
170.753	FAST_SENDER	N/A
171.535	RECEIVER	FAST_SENDER
173.600	SLOW_SENDER1	N/A
173.976	FAST_SENDER	N/A
174.374	RECEIVER	SLOW_SENDER1
177.971	RECEIVER	FAST_SENDER
182.594	FAST_SENDER	N/A
184.594	FAST_SENDER	N/A
186.594	FAST_SENDER	N/A
188.594	FAST_SENDER	N/A
190.594	FAST_SENDER	N/A
192.594	FAST_SENDER	N/A
194.594	FAST_SENDER	N/A
196.594	FAST_SENDER	N/A
197.383	RECEIVER	FAST_SENDER
199.824	FAST_SENDER	N/A
200.589	RECEIVER	FAST_SENDER
203.027	FAST_SENDER	N/A
203.821	RECEIVER	FAST_SENDER
206.262	FAST_SENDER	N/A
206.991	RECEIVER	FAST_SENDER
209.393	FAST_SENDER	N/A
210.186	RECEIVER	FAST_SENDER
212.603	FAST_SENDER	N/A
213.376	RECEIVER	FAST_SENDER
215.795	FAST_SENDER	N/A
216.589	RECEIVER	FAST_SENDER
219.033	FAST_SENDER	N/A
219.819	RECEIVER	FAST_SENDER
222.241	FAST_SENDER	N/A
223.000	RECEIVER	FAST_SENDER
225.433	FAST_SENDER	N/A
226.198	RECEIVER	FAST_SENDER
228.613	FAST_SENDER	N/A
229.402	RECEIVER	FAST_SENDER
231.836	FAST_SENDER	N/A
232.594	RECEIVER	FAST_SENDER
235.033	FAST_SENDER	N/A
235.782	RECEIVER	FAST_SENDER
238.227	FAST_SENDER	N/A
238.987	RECEIVER	FAST_SENDER
241.423	FAST_SENDER	N/A
242.175	RECEIVER	FAST_SENDER
244.575	FAST_SENDER	N/A
245.323	RECEIVER	FAST_SENDER
247.747	FAST_SENDER	N/A
248.523	RECEIVER	FAST_SENDER
250.971	FAST_SENDER	N/A
251.693	RECEIVER	FAST_SENDER
254.106	FAST_SENDER	N/A
254.897	RECEIVER	FAST_SENDER
257.332	FAST_SENDER	N/A
258.127	RECEIVER	FAST_SENDER
260.543	FAST_SENDER	N/A
261.305	RECEIVER	FAST_SENDER
263.726	FAST_SENDER	N/A
264.449	RECEIVER	FAST_SENDER
266.857	FAST_SENDER	N/A
267.650	RECEIVER	FAST_SENDER
270.073	FAST_SENDER	N/A
270.817	RECEIVER	FAST_SENDER
273.257	FAST_SENDER	N/A
280.558	FAST_SENDER	N/A
288.255	FAST_SENDER	N/A
288.420	SLOW_SENDER1	N/A
296.667	FAST_SENDER	N/A
298.667	FAST_SENDER	N/A
300.667	FAST_SENDER	N/A
301.425	SLOW_SENDER1	N/A
302.667	FAST_SENDER	N/A
304.667	FAST_SENDER	N/A
306.667	FAST_SENDER	N/A
308.667	FAST_SENDER	N/A
310.667	FAST_SENDER	N/A
318.281	FAST_SENDER	N/A
325.622	FAST_SENDER	N/A
332.950	FAST_SENDER	N/A
339.902	FAST_SENDER	N/A
347.405	FAST_SENDER	N/A
354.944	FAST_SENDER	N/A
362.055	FAST_SENDER	N/A
369.853	FAST_SENDER	N/A
377.174	FAST_SENDER	N/A
382.907	RECEIVER	FAST_SENDER
385.325	FAST_SENDER	N/A
386.048	RECEIVER	FAST_SENDER
388.456	FAST_SENDER	N/A
389.228	RECEIVER	FAST_SENDER
391.660	FAST_SENDER	N/A
392.470	RECEIVER	FAST_SENDER
394.897	FAST_SENDER	N/A
397.205	RECEIVER	FAST_SENDER
399.635	FAST_SENDER	N/A
400.360	RECEIVER	FAST_SENDER
402.792	FAST_SENDER	N/A
403.544	RECEIVER	FAST_SENDER
405.986	FAST_SENDER	N/A
406.745	RECEIVER	FAST_SENDER
409.178	FAST_SENDER	N/A
409.916	RECEIVER	FAST_SENDER
412.361	FAST_SENDER	N/A
413.113	RECEIVER	FAST_SENDER
413.690	SLOW_SENDER1	N/A
414.425	RECEIVER	SLOW_SENDER1
415.542	FAST_SENDER	N/A
416.348	RECEIVER	FAST_SENDER
416.860	SLOW_SENDER1	N/A
417.642	RECEIVER	SLOW_SENDER1
418.753	FAST_SENDER	N/A
419.534	RECEIVER	FAST_SENDER
421.957	FAST_SENDER	N/A
422.713	RECEIVER	FAST_SENDER
423.067	SLOW_SENDER1	N/A
425.159	FAST_SENDER	N/A
425.524	RECEIVER	SLOW_SENDER1
429.999	RECEIVER	FAST_SENDER
434.008	FAST_SENDER	N/A
435.024	SLOW_SENDER1	N/A
435.742	RECEIVER	SLOW_SENDER1
436.008	FAST_SENDER	N/A
438.008	FAST_SENDER	N/A
440.008	FAST_SENDER	N/A
442.008	FAST_SENDER	N/A
443.169	SLOW_SENDER1	N/A
443.934	RECEIVER	SLOW_SENDER1
444.008	FAST_SENDER	N/A
446.008	FAST_SENDER	N/A
448.008	FAST_SENDER	N/A
448.781	RECEIVER	FAST_SENDER
451.207	FAST_SENDER	N/A
451.342	SLOW_SENDER1	N/A
453.310	RECEIVER	FAST_SENDER
455.715	FAST_SENDER	N/A
456.462	RECEIVER	FAST_SENDER
458.890	FAST_SENDER	N/A
459.663	RECEIVER	FAST_SENDER
462.098	FAST_SENDER	N/A
462.901	RECEIVER	FAST_SENDER
465.338	FAST_SENDER	N/A
466.099	RECEIVER	FAST_SENDER
468.536	FAST_SENDER	N/A
469.280	RECEIVER	FAST_SENDER
473.069	FAST_SENDER	N/A
473.868	RECEIVER	FAST_SENDER
476.298	FAST_SENDER	N/A
477.053	RECEIVER	FAST_SENDER
479.461	FAST_SENDER	N/A
480.262	RECEIVER	FAST_SENDER
482.667	FAST_SENDER	N/A
483.396	RECEIVER	FAST_SENDER
485.802	FAST_SENDER	N/A
486.590	RECEIVER	FAST_SENDER
489.019	FAST_SENDER	N/A
489.791	RECEIVER	FAST_SENDER
492.200	FAST_SENDER	N/A
492.947	RECEIVER	FAST_SENDER
495.372	FAST_SENDER	N/A
496.163	RECEIVER	FAST_SENDER
498.569	FAST_SENDER	N/A
499.317	RECEIVER	FAST_SENDER
501.749	FAST_SENDER	N/A
502.536	RECEIVER	FAST_SENDER
504.955	FAST_SENDER	N/A
505.728	RECEIVER	FAST_SENDER
508.175	FAST_SENDER	N/A
508.979	RECEIVER	FAST_SENDER
511.418	FAST_SENDER	N/A
512.167	RECEIVER	FAST_SENDER
514.606	FAST_SENDER	N/A
515.348	RECEIVER	FAST_SENDER
517.767	FAST_SENDER	N/A
518.506	RECEIVER	FAST_SENDER
520.922	FAST_SENDER	N/A
521.665	RECEIVER	FAST_SENDER
524.109	FAST_SENDER	N/A
524.891	RECEIVER	FAST_SENDER
527.293	FAST_SENDER	N/A
528.082	RECEIVER	FAST_SENDER
530.502	FAST_SENDER	N/A
538.366	FAST_SENDER	N/A
545.532	FAST_SENDER	N/A
552.973	FAST_SENDER	N/A
554.050	SLOW_SENDER1	N/A
560.349	FAST_SENDER	N/A
562.349	FAST_SENDER	N/A
564.349	FAST_SENDER	N/A
566.271	SLOW_SENDER1	N/A
566.349	FAST_SENDER	N/A
568.349	FAST_SENDER	N/A
570.349	FAST_SENDER	N/A
572.349	FAST_SENDER	N/A
574.349	FAST_SENDER	N/A
582.216	FAST_SENDER	N/A
589.628	FAST_SENDER	N/A
597.021	FAST_SENDER	N/A
604.963	FAST_SENDER	N/A
612.383	FAST_SENDER	N/A
619.936	FAST_SENDER	N/A
628.071	FAST_SENDER	N/A
635.693	FAST_SENDER	N/A
641.281	RECEIVER	FAST_SENDER
643.691	FAST_SENDER	N/A
644.431	RECEIVER	FAST_SENDER
646.857	FAST_SENDER	N/A
647.628	RECEIVER	FAST_SENDER
650.050	FAST_SENDER	N/A
650.791	RECEIVER	FAST_SENDER
653.241	FAST_SENDER	N/A
653.992	RECEIVER	FAST_SENDER
656.412	FAST_SENDER	N/A
657.160	RECEIVER	FAST_SENDER
659.574	FAST_SENDER	N/A
660.307	RECEIVER	FAST_SENDER
662.744	FAST_SENDER	N/A
663.500	RECEIVER	FAST_SENDER
665.905	FAST_SENDER	N/A
666.704	RECEIVER	FAST_SENDER
669.146	FAST_SENDER	N/A
669.894	RECEIVER	FAST_SENDER
672.298	FAST_SENDER	N/A
673.049	RECEIVER	FAST_SENDER
675.494	FAST_SENDER	N/A
676.258	RECEIVER	FAST_SENDER
678.660	SLOW_SENDER1	N/A
678.694	FAST_SENDER	N/A
679.998	RECEIVER	FAST_SENDER
681.686	RECEIVER	SLOW_SENDER1
682.424	FAST_SENDER	N/A
683.208	RECEIVER	FAST_SENDER
685.647	FAST_SENDER	N/A
686.418	RECEIVER	FAST_SENDER
687.116	SLOW_SENDER1	N/A
687.880	RECEIVER	SLOW_SENDER1
688.823	FAST_SENDER	N/A
689.592	RECEIVER	FAST_SENDER
692.029	FAST_SENDER	N/A
692.760	RECEIVER	FAST_SENDER
693.291	SLOW_SENDER1	N/A
694.065	RECEIVER	SLOW_SENDER1
695.171	FAST_SENDER	N/A
695.933	RECEIVER	FAST_SENDER
698.369	FAST_SENDER	N/A
699.146	RECEIVER	FAST_SENDER
701.508	SLOW_SENDER1	N/A
701.590	FAST_SENDER	N/A
702.254	RECEIVER	SLOW_SENDER1
704.340	RECEIVER	FAST_SENDER
706.747	FAST_SENDER	N/A
707.526	RECEIVER	FAST_SENDER
709.657	SLOW_SENDER1	N/A
709.972	FAST_SENDER	N/A
710.361	RECEIVER	SLOW_SENDER1
712.570	RECEIVER	FAST_SENDER
714.979	FAST_SENDER	N/A
715.739	RECEIVER	FAST_SENDER
717.795	SLOW_SENDER1	N/A
718.176	FAST_SENDER	N/A
718.508	RECEIVER	SLOW_SENDER1
720.327	RECEIVER	FAST_SENDER
722.767	FAST_SENDER	N/A
723.535	RECEIVER	FAST_SENDER
725.968	FAST_SENDER	N/A
726.747	RECEIVER	FAST_SENDER
729.186	FAST_SENDER	N/A
729.955	RECEIVER	FAST_SENDER
732.398	FAST_SENDER	N/A
733.165	RECEIVER	FAST_SENDER
735.615	FAST_SENDER	N/A
736.388	RECEIVER	FAST_SENDER
738.824	FAST_SENDER	N/A
739.603	RECEIVER	FAST_SENDER
742.052	FAST_SENDER	N/A
742.808	RECEIVER	FAST_SENDER
745.234	FAST_SENDER	N/A
745.987	RECEIVER	FAST_SENDER
748.393	FAST_SENDER	N/A
749.115	RECEIVER	FAST_SENDER
751.540	FAST_SENDER	N/A
752.291	RECEIVER	FAST_SENDER
754.695	FAST_SENDER	N/A
755.458	RECEIVER	FAST_SENDER
757.906	FAST_SENDER	N/A
758.667	RECEIVER	FAST_SENDER
761.079	FAST_SENDER	N/A
761.809	RECEIVER	FAST_SENDER
764.215	FAST_SENDER	N/A
764.968	RECEIVER	FAST_SENDER
767.379	FAST_SENDER	N/A
768.114	RECEIVER	FAST_SENDER
770.527	FAST_SENDER	N/A
771.347	RECEIVER	FAST_SENDER
773.770	FAST_SENDER	N/A
774.544	RECEIVER	FAST_SENDER
776.994	FAST_SENDER	N/A
777.760	RECEIVER	FAST_SENDER
780.181	FAST_SENDER	N/A
780.946	RECEIVER	FAST_SENDER
783.357	FAST_SENDER	N/A
784.146	RECEIVER	FAST_SENDER
786.556	FAST_SENDER	N/A
787.306	RECEIVER	FAST_SENDER
789.711	FAST_SENDER	N/A
790.477	RECEIVER	FAST_SENDER
792.921	FAST_SENDER	N/A
793.684	RECEIVER	FAST_SENDER
796.101	FAST_SENDER	N/A
796.858	RECEIVER	FAST_SENDER
799.298	FAST_SENDER	N/A
800.112	RECEIVER	FAST_SENDER
802.536	FAST_SENDER	N/A
803.312	RECEIVER	FAST_SENDER
807.212	FAST_SENDER	N/A
807.971	RECEIVER	FAST_SENDER
810.408	FAST_SENDER	N/A
811.150	RECEIVER	FAST_SENDER
815.076	FAST_SENDER	N/A
822.970	FAST_SENDER	N/A
830.444	FAST_SENDER	N/A
830.890	SLOW_SENDER1	N/A
837.977	FAST_SENDER	N/A
839.977	FAST_SENDER	N/A
841.977	FAST_SENDER	N/A
843.222	SLOW_SENDER1	N/A
843.977	FAST_SENDER	N/A
845.977	FAST_SENDER	N/A
847.977	FAST_SENDER	N/A
849.977	FAST_SENDER	N/A
851.977	FAST_SENDER	N/A
859.772	FAST_SENDER	N/A
867.731	FAST_SENDER	N/A
875.374	FAST_SENDER	N/A
882.823	FAST_SENDER	N/A
890.138	FAST_SENDER	N/A
897.420	FAST_SENDER	N/A
904.863	FAST_SENDER	N/A
912.092	FAST_SENDER	N/A
920.051	FAST_SENDER	N/A
922.245	RECEIVER	FAST_SENDER
924.668	FAST_SENDER	N/A
925.424	RECEIVER	FAST_SENDER
927.828	FAST_SENDER	N/A
928.562	RECEIVER	FAST_SENDER
930.963	FAST_SENDER	N/A
931.699	RECEIVER	FAST_SENDER
934.145	FAST_SENDER	N/A
934.907	RECEIVER	FAST_SENDER
937.329	FAST_SENDER	N/A
938.093	RECEIVER	FAST_SENDER
940.494	FAST_SENDER	N/A
941.244	RECEIVER	FAST_SENDER
943.689	FAST_SENDER	N/A
944.438	RECEIVER	FAST_SENDER
946.846	FAST_SENDER	N/A
949.031	RECEIVER	FAST_SENDER
951.455	FAST_SENDER	N/A
952.203	RECEIVER	FAST_SENDER
954.643	FAST_SENDER	N/A
955.330	SLOW_SENDER1	N/A
955.445	RECEIVER	FAST_SENDER
957.873	FAST_SENDER	N/A
957.893	RECEIVER	SLOW_SENDER1
958.690	RECEIVER	FAST_SENDER
961.100	FAST_SENDER	N/A
961.875	RECEIVER	FAST_SENDER
963.298	SLOW_SENDER1	N/A
964.074	RECEIVER	SLOW_SENDER1
964.285	FAST_SENDER	N/A
965.057	RECEIVER	FAST_SENDER
967.487	FAST_SENDER	N/A
968.247	RECEIVER	FAST_SENDER
969.500	SLOW_SENDER1	N/A
970.275	RECEIVER	SLOW_SENDER1
970.663	FAST_SENDER	N/A
971.385	RECEIVER	FAST_SENDER
973.833	FAST_SENDER	N/A
974.552	RECEIVER	FAST_SENDER
976.974	FAST_SENDER	N/A
977.710	SLOW_SENDER1	N/A
977.749	RECEIVER	FAST_SENDER
978.494	RECEIVER	SLOW_SENDER1
980.174	FAST_SENDER	N/A
980.911	RECEIVER	FAST_SENDER
983.331	FAST_SENDER	N/A
984.105	RECEIVER	FAST_SENDER
985.926	SLOW_SENDER1	N/A
986.526	FAST_SENDER	N/A
986.669	RECEIVER	SLOW_SENDER1
989.010	RECEIVER	FAST_SENDER
991.444	FAST_SENDER	N/A
992.177	RECEIVER	FAST_SENDER
994.099	SLOW_SENDER1	N/A
994.620	FAST_SENDER	N/A
994.889	RECEIVER	SLOW_SENDER1
998.774	RECEIVER	FAST_SENDER
1002.994	FAST_SENDER	N/A
1003.720	RECEIVER	FAST_SENDER
1006.120	FAST_SENDER	N/A
1006.868	RECEIVER	FAST_SENDER
1009.283	FAST_SENDER	N/A
1010.073	RECEIVER	FAST_SENDER
1012.499	FAST_SENDER	N/A
1013.238	RECEIVER	FAST_SENDER
1015.649	FAST_SENDER	N/A
1016.383	RECEIVER	FAST_SENDER
1018.795	FAST_SENDER	N/A
1019.517	RECEIVER	FAST_SENDER
1021.949	FAST_SENDER	N/A
1022.726	RECEIVER	FAST_SENDER
1025.141	FAST_SENDER	N/A
1025.878	RECEIVER	FAST_SENDER
1028.326	FAST_SENDER	N/A
1029.111	RECEIVER	FAST_SENDER
1031.555	FAST_SENDER	N/A
1032.346	RECEIVER	FAST_SENDER
1034.762	FAST_SENDER	N/A
1035.532	RECEIVER	FAST_SENDER
1037.960	FAST_SENDER	N/A
1038.745	RECEIVER	FAST_SENDER
1041.185	FAST_SENDER	N/A
1041.947	RECEIVER	FAST_SENDER
1044.387	FAST_SENDER	N/A
1045.199	RECEIVER	FAST_SENDER
1047.635	FAST_SENDER	N/A
1048.399	RECEIVER	FAST_SENDER
1050.833	FAST_SENDER	N/A
1057.845	FAST_SENDER	N/A
1065.463	FAST_SENDER	N/A
1072.987	FAST_SENDER	N/A
1080.559	FAST_SENDER	N/A
1088.282	FAST_SENDER	N/A
1095.628	FAST_SENDER	N/A
1103.213	FAST_SENDER	N/A
1106.260	SLOW_SENDER1	N/A
1111.355	FAST_SENDER	N/A
1119.351	FAST_SENDER	N/A
1119.556	SLOW_SENDER1	N/A
1126.599	FAST_SENDER	N/A
1134.539	FAST_SENDER	N/A
1142.151	FAST_SENDER	N/A
1149.736	FAST_SENDER	N/A
1157.472	FAST_SENDER	N/A
1161.827	RECEIVER	FAST_SENDER
1164.271	FAST_SENDER	N/A
1166.642	RECEIVER	FAST_SENDER
1169.090	FAST_SENDER	N/A
1169.906	RECEIVER	FAST_SENDER
1172.309	FAST_SENDER	N/A
1173.121	RECEIVER	FAST_SENDER
1175.532	FAST_SENDER	N/A
1176.308	RECEIVER	FAST_SENDER
1178.746	FAST_SENDER	N/A
1179.525	RECEIVER	FAST_SENDER
1181.944	FAST_SENDER	N/A
1182.724	RECEIVER	FAST_SENDER
1185.161	FAST_SENDER	N/A
1185.917	RECEIVER	FAST_SENDER
1188.330	FAST_SENDER	N/A
1192.441	RECEIVER	FAST_SENDER
1194.844	FAST_SENDER	N/A
1195.559	RECEIVER	FAST_SENDER
1197.990	FAST_SENDER	N/A
1198.776	RECEIVER	FAST_SENDER
1201.226	FAST_SENDER	N/A
1202.047	RECEIVER	FAST_SENDER
1204.475	FAST_SENDER	N/A
1205.180	RECEIVER	FAST_SENDER
1207.596	FAST_SENDER	N/A
1208.386	RECEIVER	FAST_SENDER
1210.826	FAST_SENDER	N/A
1211.585	RECEIVER	FAST_SENDER
1213.996	FAST_SENDER	N/A
1214.761	RECEIVER	FAST_SENDER
1218.665	FAST_SENDER	N/A
1219.453	RECEIVER	FAST_SENDER
1221.866	FAST_SENDER	N/A
1222.609	RECEIVER	FAST_SENDER
1225.049	FAST_SENDER	N/A
1225.820	RECEIVER	FAST_SENDER
1228.234	FAST_SENDER	N/A
1230.369	RECEIVER	FAST_SENDER
1231.990	SLOW_SENDER1	N/A
1232.783	RECEIVER	SLOW_SENDER1
1232.807	FAST_SENDER	N/A
1235.202	SLOW_SENDER1	N/A
1240.177	FAST_SENDER	N/A
1247.926	FAST_SENDER	N/A
1248.609	SLOW_SENDER1	N/A
1255.359	FAST_SENDER	N/A
1262.769	FAST_SENDER	N/A
1270.417	FAST_SENDER	N/A
1277.769	FAST_SENDER	N/A
1285.258	FAST_SENDER	N/A
1293.173	FAST_SENDER	N/A
1300.844	FAST_SENDER	N/A
1308.516	FAST_SENDER	N/A
1315.776	FAST_SENDER	N/A
1323.486	FAST_SENDER	N/A
1330.830	FAST_SENDER	N/A
1338.278	FAST_SENDER	N/A
1342.354	RECEIVER	FAST_SENDER
1344.786	FAST_SENDER	N/A
1345.545	RECEIVER	FAST_SENDER
1347.952	FAST_SENDER	N/A
1348.723	RECEIVER	FAST_SENDER
1351.158	FAST_SENDER	N/A
1351.919	RECEIVER	FAST_SENDER
1354.339	FAST_SENDER	N/A
1355.059	RECEIVER	FAST_SENDER
1358.934	FAST_SENDER	N/A
1359.721	RECEIVER	FAST_SENDER
1360.170	SLOW_SENDER1	N/A
1360.903	RECEIVER	SLOW_SENDER1
1362.125	FAST_SENDER	N/A
1362.881	RECEIVER	FAST_SENDER
1363.312	SLOW_SENDER1	N/A
1364.018	RECEIVER	SLOW_SENDER1
1365.313	FAST_SENDER	N/A
1366.048	RECEIVER	FAST_SENDER
1368.491	FAST_SENDER	N/A
1369.275	RECEIVER	FAST_SENDER
1369.461	SLOW_SENDER1	N/A
1370.198	RECEIVER	SLOW_SENDER1
1371.725	FAST_SENDER	N/A
1372.490	RECEIVER	FAST_SENDER
1374.906	FAST_SENDER	N/A
1375.642	SLOW_SENDER1	N/A
1376.425	RECEIVER	SLOW_SENDER1
1379.940	RECEIVER	FAST_SENDER
1382.341	FAST_SENDER	N/A
1383.118	RECEIVER	FAST_SENDER
1385.540	FAST_SENDER	N/A
1385.563	SLOW_SENDER1	N/A
1386.291	RECEIVER	FAST_SENDER
1388.418	RECEIVER	SLOW_SENDER1
1388.720	FAST_SENDER	N/A
1389.485	RECEIVER	FAST_SENDER
1391.896	FAST_SENDER	N/A
1392.645	RECEIVER	FAST_SENDER
1395.088	FAST_SENDER	N/A
1397.402	RECEIVER	FAST_SENDER
1399.842	FAST_SENDER	N/A
1400.637	RECEIVER	FAST_SENDER
1403.085	FAST_SENDER	N/A
1403.869	RECEIVER	FAST_SENDER
1409.344	FAST_SENDER	N/A
1410.079	RECEIVER	FAST_SENDER
1412.480	FAST_SENDER	N/A
1414.853	RECEIVER	FAST_SENDER
1417.303	FAST_SENDER	N/A
1418.087	RECEIVER	FAST_SENDER
1420.499	FAST_SENDER	N/A
1421.226	RECEIVER	FAST_SENDER
1423.628	FAST_SENDER	N/A
1424.433	RECEIVER	FAST_SENDER
1426.859	FAST_SENDER	N/A
1434.601	FAST_SENDER	N/A
1442.631	FAST_SENDER	N/A
1450.199	FAST_SENDER	N/A
1457.863	FAST_SENDER	N/A
1465.539	FAST_SENDER	N/A
1472.919	FAST_SENDER	N/A
1480.141	FAST_SENDER	N/A
1488.043	FAST_SENDER	N/A
1495.614	FAST_SENDER	N/A
1498.550	SLOW_SENDER1	N/A
1503.436	FAST_SENDER	N/A
1505.436	FAST_SENDER	N/A
1507.436	FAST_SENDER	N/A
1509.436	FAST_SENDER	N/A
1511.436	FAST_SENDER	N/A
1511.559	SLOW_SENDER1	N/A
1513.436	FAST_SENDER	N/A
1515.436	FAST_SENDER	N/A
1517.436	FAST_SENDER	N/A
1524.789	FAST_SENDER	N/A
1532.656	FAST_SENDER	N/A
1536.407	RECEIVER	FAST_SENDER
1538.836	FAST_SENDER	N/A
1539.626	RECEIVER	FAST_SENDER
1545.084	FAST_SENDER	N/A
1545.898	RECEIVER	FAST_SENDER
1548.344	FAST_SENDER	N/A
1549.088	RECEIVER	FAST_SENDER
1551.489	FAST_SENDER	N/A
1552.243	RECEIVER	FAST_SENDER
1554.665	FAST_SENDER	N/A
1555.391	RECEIVER	FAST_SENDER
1557.794	FAST_SENDER	N/A
1558.560	RECEIVER	FAST_SENDER
1560.975	FAST_SENDER	N/A
1561.720	RECEIVER	FAST_SENDER
1564.126	FAST_SENDER	N/A
1564.869	RECEIVER	FAST_SENDER
1567.296	FAST_SENDER	N/A
1568.042	RECEIVER	FAST_SENDER
1570.458	FAST_SENDER	N/A
1571.237	RECEIVER	FAST_SENDER
1573.643	FAST_SENDER	N/A
1574.416	RECEIVER	FAST_SENDER
1576.847	FAST_SENDER	N/A
1577.651	RECEIVER	FAST_SENDER
1580.059	FAST_SENDER	N/A
1580.817	RECEIVER	FAST_SENDER
1583.235	FAST_SENDER	N/A
1583.958	RECEIVER	FAST_SENDER
1586.381	FAST_SENDER	N/A
1587.113	RECEIVER	FAST_SENDER
1589.542	FAST_SENDER	N/A
1590.282	RECEIVER	FAST_SENDER
1592.686	FAST_SENDER	N/A
1593.406	RECEIVER	FAST_SENDER
1595.818	FAST_SENDER	N/A
1596.569	RECEIVER	FAST_SENDER
1598.994	FAST_SENDER	N/A
1599.769	RECEIVER	FAST_SENDER
1602.215	FAST_SENDER	N/A
1602.974	RECEIVER	FAST_SENDER
1605.402	FAST_SENDER	N/A
1607.633	RECEIVER	FAST_SENDER
1610.049	FAST_SENDER	N/A
1610.807	RECEIVER	FAST_SENDER
1613.224	FAST_SENDER	N/A
1614.028	RECEIVER	FAST_SENDER
1616.454	FAST_SENDER	N/A
1617.203	RECEIVER	FAST_SENDER
1621.237	FAST_SENDER	N/A
1621.982	RECEIVER	FAST_SENDER
1623.650	SLOW_SENDER1	N/A
1624.418	FAST_SENDER	N/A
1624.425	RECEIVER	SLOW_SENDER1
1625.166	RECEIVER	FAST_SENDER
1626.871	SLOW_SENDER1	N/A
1627.566	FAST_SENDER	N/A
1627.612	RECEIVER	SLOW_SENDER1
1628.887	RECEIVER	FAST_SENDER
1631.295	FAST_SENDER	N/A
1632.069	RECEIVER	FAST_SENDER
1633.028	SLOW_SENDER1	N/A
1633.783	RECEIVER	SLOW_SENDER1
1634.488	FAST_SENDER	N/A
1635.259	RECEIVER	FAST_SENDER
1637.705	FAST_SENDER	N/A
1638.459	RECEIVER	FAST_SENDER
1639.231	SLOW_SENDER1	N/A
1639.968	RECEIVER	SLOW_SENDER1
1640.873	FAST_SENDER	N/A
1641.619	RECEIVER	FAST_SENDER
1644.024	FAST_SENDER	N/A
1644.795	RECEIVER	FAST_SENDER
1647.209	FAST_SENDER	N/A
1647.379	SLOW_SENDER1	N/A
1647.970	RECEIVER	FAST_SENDER
1649.875	RECEIVER	SLOW_SENDER1
1650.415	FAST_SENDER	N/A
1651.166	RECEIVER	FAST_SENDER
1653.601	FAST_SENDER	N/A
1657.276	SLOW_SENDER1	N/A
1660.812	FAST_SENDER	N/A
1668.706	FAST_SENDER	N/A
1676.479	FAST_SENDER	N/A
1684.147	FAST_SENDER	N/A
1691.656	FAST_SENDER	N/A
1699.109	FAST_SENDER	N/A
1706.850	FAST_SENDER	N/A
1714.394	FAST_SENDER	N/A
1722.072	FAST_SENDER	N/A
1729.517	FAST_SENDER	N/A
1737.447	FAST_SENDER	N/A
1744.991	FAST_SENDER	N/A
1752.261	FAST_SENDER	N/A
1759.998	FAST_SENDER	N/A
1764.147	RECEIVER	FAST_SENDER
1766.559	FAST_SENDER	N/A
1767.275	RECEIVER	FAST_SENDER
1768.660	SLOW_SENDER1	N/A
1769.722	FAST_SENDER	N/A
1770.491	RECEIVER	FAST_SENDER
1771.177	RECEIVER	SLOW_SENDER1
1772.938	FAST_SENDER	N/A
1773.733	RECEIVER	FAST_SENDER
1776.151	FAST_SENDER	N/A
1776.582	SLOW_SENDER1	N/A
1777.363	RECEIVER	SLOW_SENDER1
1778.675	RECEIVER	FAST_SENDER
1781.099	FAST_SENDER	N/A
1781.848	RECEIVER	FAST_SENDER
1782.786	SLOW_SENDER1	N/A
1783.572	RECEIVER	SLOW_SENDER1
1784.277	FAST_SENDER	N/A
1786.799	RECEIVER	FAST_SENDER
1789.227	FAST_SENDER	N/A
1789.956	RECEIVER	FAST_SENDER
1791.020	SLOW_SENDER1	N/A
1791.787	RECEIVER	SLOW_SENDER1
1792.381	FAST_SENDER	N/A
1793.144	RECEIVER	FAST_SENDER
1795.569	FAST_SENDER	N/A
1796.341	RECEIVER	FAST_SENDER
1798.773	FAST_SENDER	N/A
1799.213	SLOW_SENDER1	N/A
1799.998	RECEIVER	SLOW_SENDER1
1801.216	RECEIVER	FAST_SENDER
1803.649	FAST_SENDER	N/A
1805.947	RECEIVER	FAST_SENDER
1807.432	SLOW_SENDER1	N/A
1808.236	RECEIVER	SLOW_SENDER1
1808.385	FAST_SENDER	N/A
1811.652	FAST_SENDER	N/A
1819.382	FAST_SENDER	N/A
1827.459	FAST_SENDER	N/A
1835.576	FAST_SENDER	N/A
1843.089	FAST_SENDER	N/A
1850.832	FAST_SENDER	N/A
1858.617	FAST_SENDER	N/A
1866.046	FAST_SENDER	N/A
1873.596	FAST_SENDER	N/A
1880.964	FAST_SENDER	N/A
1888.866	FAST_SENDER	N/A
1896.653	FAST_SENDER	N/A
1904.069	FAST_SENDER	N/A
1911.362	FAST_SENDER	N/A
1919.318	FAST_SENDER	N/A
1919.480	SLOW_SENDER1	N/A
1920.075	RECEIVER	FAST_SENDER
1922.165	RECEIVER	SLOW_SENDER1
1922.514	FAST_SENDER	N/A
1923.241	RECEIVER	FAST_SENDER
1925.677	FAST_SENDER	N/A
1926.382	RECEIVER	FAST_SENDER
1927.575	SLOW_SENDER1	N/A
1928.323	RECEIVER	SLOW_SENDER1
1928.808	FAST_SENDER	N/A
1929.573	RECEIVER	FAST_SENDER
1932.010	FAST_SENDER	N/A
1932.756	RECEIVER	FAST_SENDER
1933.756	SLOW_SENDER1	N/A
1934.518	RECEIVER	SLOW_SENDER1
1935.190	FAST_SENDER	N/A
1935.977	RECEIVER	FAST_SENDER
1938.381	FAST_SENDER	N/A
1939.138	RECEIVER	FAST_SENDER
1941.576	FAST_SENDER	N/A
1941.954	SLOW_SENDER1	N/A
1942.346	RECEIVER	FAST_SENDER
1945.946	RECEIVER	SLOW_SENDER1
1946.532	FAST_SENDER	N/A
1947.280	RECEIVER	FAST_SENDER
1949.697	FAST_SENDER	N/A
1950.489	RECEIVER	FAST_SENDER
1952.936	FAST_SENDER	N/A
1953.680	RECEIVER	FAST_SENDER
1956.123	FAST_SENDER	N/A
1958.243	RECEIVER	FAST_SENDER
1960.664	FAST_SENDER	N/A
1961.456	RECEIVER	FAST_SENDER
1963.904	FAST_SENDER	N/A
1964.725	RECEIVER	FAST_SENDER
1967.142	FAST_SENDER	N/A
1967.941	RECEIVER	FAST_SENDER
1970.372	FAST_SENDER	N/A
1971.106	RECEIVER	FAST_SENDER
1973.529	FAST_SENDER	N/A
1974.329	RECEIVER	FAST_SENDER
1976.740	FAST_SENDER	N/A
1977.496	RECEIVER	FAST_SENDER
1979.909	FAST_SENDER	N/A
1980.673	RECEIVER	FAST_SENDER
1983.121	FAST_SENDER	N/A
1983.905	RECEIVER	FAST_SENDER
1986.341	FAST_SENDER	N/A
1987.144	RECEIVER	FAST_SENDER
1989.551	FAST_SENDER	N/A
1990.285	RECEIVER	FAST_SENDER
1992.696	FAST_SENDER	N/A
1993.463	RECEIVER	FAST_SENDER
1995.911	FAST_SENDER	N/A
1996.673	RECEIVER	FAST_SENDER
1999.106	FAST_SENDER	N/A
1999.857	RECEIVER	FAST_SENDER
2002.300	FAST_SENDER	N/A
2003.032	RECEIVER	FAST_SENDER
2005.477	FAST_SENDER	N/A
2006.210	RECEIVER	FAST_SENDER
2008.612	FAST_SENDER	N/A
2009.379	RECEIVER	FAST_SENDER
2011.821	FAST_SENDER	N/A
2012.554	RECEIVER	FAST_SENDER
2014.981	FAST_SENDER	N/A
2015.760	RECEIVER	FAST_SENDER
2018.198	FAST_SENDER	N/A
2018.969	RECEIVER	FAST_SENDER
2021.387	FAST_SENDER	N/A
2022.111	RECEIVER	FAST_SENDER
2026.232	FAST_SENDER	N/A
2027.027	RECEIVER	FAST_SENDER
2029.456	FAST_SENDER	N/A
2030.247	RECEIVER	FAST_SENDER
2033.953	FAST_SENDER	N/A
2034.755	RECEIVER	FAST_SENDER
2037.169	FAST_SENDER	N/A
2037.925	RECEIVER	FAST_SENDER
2040.327	FAST_SENDER	N/A
2041.103	RECEIVER	FAST_SENDER
2043.530	FAST_SENDER	N/A
2044.281	RECEIVER	FAST_SENDER
2046.682	FAST_SENDER	N/A
2047.440	RECEIVER	FAST_SENDER
2049.849	FAST_SENDER	N/A
2050.586	RECEIVER	FAST_SENDER
2053.034	FAST_SENDER	N/A
2053.802	RECEIVER	FAST_SENDER
2055.790	SLOW_SENDER1	N/A
2056.238	FAST_SENDER	N/A
2056.569	RECEIVER	SLOW_SENDER1
2061.005	RECEIVER	FAST_SENDER
2063.417	FAST_SENDER	N/A
2064.084	SLOW_SENDER1	N/A
2064.177	RECEIVER	FAST_SENDER
2068.628	FAST_SENDER	N/A
2070.628	FAST_SENDER	N/A
2072.628	FAST_SENDER	N/A
2074.628	FAST_SENDER	N/A
2076.628	FAST_SENDER	N/A
2078.628	FAST_SENDER	N/A
2080.628	FAST_SENDER	N/A
2082.628	FAST_SENDER	N/A
2090.332	FAST_SENDER	N/A
2097.633	FAST_SENDER	N/A
2105.273	FAST_SENDER	N/A
2112.999	FAST_SENDER	N/A
2119.993	FAST_SENDER	N/A
2127.119	FAST_SENDER	N/A
2134.343	FAST_SENDER	N/A
2141.860	FAST_SENDER	N/A
2149.522	FAST_SENDER	N/A
2157.066	FAST_SENDER	N/A
2164.607	FAST_SENDER	N/A
2171.726	FAST_SENDER	N/A
2173.874	RECEIVER	FAST_SENDER
2176.290	FAST_SENDER	N/A
2177.043	RECEIVER	FAST_SENDER
2179.449	FAST_SENDER	N/A
2179.690	SLOW_SENDER1	N/A
2180.198	RECEIVER	FAST_SENDER
2182.135	RECEIVER	SLOW_SENDER1
2182.638	FAST_SENDER	N/A
2183.430	RECEIVER	FAST_SENDER
2185.880	FAST_SENDER	N/A
2186.625	RECEIVER	FAST_SENDER
2187.576	SLOW_SENDER1	N/A
2188.338	RECEIVER	SLOW_SENDER1
2189.039	FAST_SENDER	N/A
2189.834	RECEIVER	FAST_SENDER
2192.248	FAST_SENDER	N/A
2193.006	RECEIVER	FAST_SENDER
2193.739	SLOW_SENDER1	N/A
2194.530	RECEIVER	SLOW_SENDER1
2195.407	FAST_SENDER	N/A
2196.159	RECEIVER	FAST_SENDER
2198.599	FAST_SENDER	N/A
2199.358	RECEIVER	FAST_SENDER
2201.758	FAST_SENDER	N/A
2201.933	SLOW_SENDER1	N/A
2202.540	RECEIVER	FAST_SENDER
2204.239	RECEIVER	SLOW_SENDER1
2204.983	FAST_SENDER	N/A
2205.736	RECEIVER	FAST_SENDER
2208.154	FAST_SENDER	N/A
2210.290	RECEIVER	FAST_SENDER
2211.685	SLOW_SENDER1	N/A
2212.436	RECEIVER	SLOW_SENDER1
2212.723	FAST_SENDER	N/A
2213.472	RECEIVER	FAST_SENDER
2215.896	FAST_SENDER	N/A
2216.670	RECEIVER	FAST_SENDER
2219.095	FAST_SENDER	N/A
2219.872	SLOW_SENDER1	N/A
2219.885	RECEIVER	FAST_SENDER
2220.584	RECEIVER	SLOW_SENDER1
2222.287	FAST_SENDER	N/A
2223.053	RECEIVER	FAST_SENDER
2225.497	FAST_SENDER	N/A
2226.302	RECEIVER	FAST_SENDER
2228.012	SLOW_SENDER1	N/A
2228.717	FAST_SENDER	N/A
2228.787	RECEIVER	SLOW_SENDER1
2229.467	RECEIVER	FAST_SENDER
2231.891	FAST_SENDER	N/A
2232.698	RECEIVER	FAST_SENDER
2235.137	FAST_SENDER	N/A
2235.906	RECEIVER	FAST_SENDER
2238.339	FAST_SENDER	N/A
2239.059	RECEIVER	FAST_SENDER
2241.460	FAST_SENDER	N/A
2242.186	RECEIVER	FAST_SENDER
2244.605	FAST_SENDER	N/A
2245.394	RECEIVER	FAST_SENDER
2247.830	FAST_SENDER	N/A
2248.632	RECEIVER	FAST_SENDER
2251.051	FAST_SENDER	N/A
2251.819	RECEIVER	FAST_SENDER
2254.231	FAST_SENDER	N/A
2254.969	RECEIVER	FAST_SENDER
2257.397	FAST_SENDER	N/A
2258.143	RECEIVER	FAST_SENDER
2260.555	FAST_SENDER	N/A
2261.341	RECEIVER	FAST_SENDER
2263.750	FAST_SENDER	N/A
2264.521	RECEIVER	FAST_SENDER
2266.941	FAST_SENDER	N/A
2267.726	RECEIVER	FAST_SENDER
2270.132	FAST_SENDER	N/A
2270.883	RECEIVER	FAST_SENDER
2273.287	FAST_SENDER	N/A
2274.048	RECEIVER	FAST_SENDER
2276.495	FAST_SENDER	N/A
2277.284	RECEIVER	FAST_SENDER
2279.690	FAST_SENDER	N/A
2280.464	RECEIVER	FAST_SENDER
2282.890	FAST_SENDER	N/A
2283.645	RECEIVER	FAST_SENDER
2286.092	FAST_SENDER	N/A
2286.862	RECEIVER	FAST_SENDER
2289.286	FAST_SENDER	N/A
2290.091	RECEIVER	FAST_SENDER
2292.519	FAST_SENDER	N/A
2293.267	RECEIVER	FAST_SENDER
2295.701	FAST_SENDER	N/A
2296.467	RECEIVER	FAST_SENDER
2298.906	FAST_SENDER	N/A
2299.690	RECEIVER	FAST_SENDER
2302.101	FAST_SENDER	N/A
2302.890	RECEIVER	FAST_SENDER
2305.332	FAST_SENDER	N/A
2306.132	RECEIVER	FAST_SENDER
2308.560	FAST_SENDER	N/A
2309.366	RECEIVER	FAST_SENDER
2316.246	FAST_SENDER	N/A
2323.496	FAST_SENDER	N/A
2330.828	FAST_SENDER	N/A
2338.220	SLOW_SENDER1	N/A
2338.436	FAST_SENDER	N/A
2347.842	FAST_SENDER	N/A
2349.842	FAST_SENDER	N/A
2350.730	SLOW_SENDER1	N/A
2351.842	FAST_SENDER	N/A
2353.842	FAST_SENDER	N/A
2355.842	FAST_SENDER	N/A
2357.842	FAST_SENDER	N/A
2359.842	FAST_SENDER	N/A
2361.842	FAST_SENDER	N/A
2369.196	FAST_SENDER	N/A
2376.712	FAST_SENDER	N/A
2384.113	FAST_SENDER	N/A
2391.911	FAST_SENDER	N/A
2399.672	FAST_SENDER	N/A
2407.455	FAST_SENDER	N/A
2414.756	FAST_SENDER	N/A
2420.051	RECEIVER	FAST_SENDER
2422.491	FAST_SENDER	N/A
2423.237	RECEIVER	FAST_SENDER
2425.653	FAST_SENDER	N/A
2426.418	RECEIVER	FAST_SENDER
2428.868	FAST_SENDER	N/A
2429.635	RECEIVER	FAST_SENDER
2432.075	FAST_SENDER	N/A
2432.842	RECEIVER	FAST_SENDER
2435.276	FAST_SENDER	N/A
2436.016	RECEIVER	FAST_SENDER
2438.421	FAST_SENDER	N/A
2439.195	RECEIVER	FAST_SENDER
2441.625	FAST_SENDER	N/A
2442.407	RECEIVER	FAST_SENDER
2444.837	FAST_SENDER	N/A
2445.630	RECEIVER	FAST_SENDER
2448.030	FAST_SENDER	N/A
2448.766	RECEIVER	FAST_SENDER
2451.188	FAST_SENDER	N/A
2451.957	RECEIVER	FAST_SENDER
2456.018	FAST_SENDER	N/A
2456.787	RECEIVER	FAST_SENDER
2459.218	FAST_SENDER	N/A
2459.960	RECEIVER	FAST_SENDER
2462.380	FAST_SENDER	N/A
2462.800	SLOW_SENDER1	N/A
2463.128	RECEIVER	FAST_SENDER
2465.031	RECEIVER	SLOW_SENDER1
2469.764	FAST_SENDER	N/A
2470.481	SLOW_SENDER1	N/A
2470.530	RECEIVER	FAST_SENDER
2471.765	RECEIVER	SLOW_SENDER1
2472.962	FAST_SENDER	N/A
2473.723	RECEIVER	FAST_SENDER
2476.164	FAST_SENDER	N/A
2476.936	RECEIVER	FAST_SENDER
2477.186	SLOW_SENDER1	N/A
2477.933	RECEIVER	SLOW_SENDER1
2479.341	FAST_SENDER	N/A
2480.122	RECEIVER	FAST_SENDER
2482.565	FAST_SENDER	N/A
2483.293	RECEIVER	FAST_SENDER
2485.360	SLOW_SENDER1	N/A
2485.708	FAST_SENDER	N/A
2486.154	RECEIVER	SLOW_SENDER1
2490.875	RECEIVER	FAST_SENDER
2493.305	FAST_SENDER	N/A
2495.305	FAST_SENDER	N/A
2497.305	FAST_SENDER	N/A
2499.305	FAST_SENDER	N/A
2501.305	FAST_SENDER	N/A
2503.305	FAST_SENDER	N/A
2505.305	FAST_SENDER	N/A
2507.305	FAST_SENDER	N/A
2508.077	RECEIVER	FAST_SENDER
2510.523	FAST_SENDER	N/A
2511.317	RECEIVER	FAST_SENDER
2513.718	FAST_SENDER	N/A
2514.491	RECEIVER	FAST_SENDER
2516.928	FAST_SENDER	N/A
2517.669	RECEIVER	FAST_SENDER
2521.836	FAST_SENDER	N/A
2522.571	RECEIVER	FAST_SENDER
2524.999	FAST_SENDER	N/A
2525.761	RECEIVER	FAST_SENDER
2528.194	FAST_SENDER	N/A
2528.911	RECEIVER	FAST_SENDER
2531.337	FAST_SENDER	N/A
2532.074	RECEIVER	FAST_SENDER
2534.513	FAST_SENDER	N/A
2535.285	RECEIVER	FAST_SENDER
2537.718	FAST_SENDER	N/A
2538.453	RECEIVER	FAST_SENDER
2540.858	FAST_SENDER	N/A
2541.617	RECEIVER	FAST_SENDER
2545.892	FAST_SENDER	N/A
2546.650	RECEIVER	FAST_SENDER
2549.061	FAST_SENDER	N/A
2549.831	RECEIVER	FAST_SENDER
2552.239	FAST_SENDER	N/A
2552.997	RECEIVER	FAST_SENDER
2555.438	FAST_SENDER	N/A
2556.192	RECEIVER	FAST_SENDER
2558.611	FAST_SENDER	N/A
2559.406	RECEIVER	FAST_SENDER
2561.841	FAST_SENDER	N/A
2562.585	RECEIVER	FAST_SENDER
2564.990	FAST_SENDER	N/A
2565.729	RECEIVER	FAST_SENDER
2568.161	FAST_SENDER	N/A
2568.940	RECEIVER	FAST_SENDER
2571.360	FAST_SENDER	N/A
2572.126	RECEIVER	FAST_SENDER
2574.543	FAST_SENDER	N/A
2575.272	RECEIVER	FAST_SENDER
2577.693	FAST_SENDER	N/A
2578.469	RECEIVER	FAST_SENDER
2580.876	FAST_SENDER	N/A
2581.663	RECEIVER	FAST_SENDER
2584.073	FAST_SENDER	N/A
2584.852	RECEIVER	FAST_SENDER
2587.254	FAST_SENDER	N/A
2588.066	RECEIVER	FAST_SENDER
2590.468	FAST_SENDER	N/A
2591.246	RECEIVER	FAST_SENDER
2593.653	FAST_SENDER	N/A
2594.417	RECEIVER	FAST_SENDER
2596.841	FAST_SENDER	N/A
2597.581	RECEIVER	FAST_SENDER
2598.980	SLOW_SENDER1	N/A
2599.732	RECEIVER	SLOW_SENDER1
2600.001	FAST_SENDER	N/A
2602.179	SLOW_SENDER1	N/A
2607.135	FAST_SENDER	N/A
2615.449	FAST_SENDER	N/A
2615.516	SLOW_SENDER1	N/A
2622.991	FAST_SENDER	N/A
2630.559	FAST_SENDER	N/A
2638.243	FAST_SENDER	N/A
2646.073	FAST_SENDER	N/A
2653.660	FAST_SENDER	N/A
2661.312	FAST_SENDER	N/A
2668.956	FAST_SENDER	N/A
2676.528	FAST_SENDER	N/A
2684.082	FAST_SENDER	N/A
2691.561	FAST_SENDER	N/A
2698.977	FAST_SENDER	N/A
2706.894	FAST_SENDER	N/A
2709.255	RECEIVER	FAST_SENDER
2711.697	FAST_SENDER	N/A
2712.449	RECEIVER	FAST_SENDER
2714.857	FAST_SENDER	N/A
2715.597	RECEIVER	FAST_SENDER
2718.047	FAST_SENDER	N/A
2718.818	RECEIVER	FAST_SENDER
2721.263	FAST_SENDER	N/A
2722.024	RECEIVER	FAST_SENDER
2724.432	FAST_SENDER	N/A
2725.189	RECEIVER	FAST_SENDER
2726.770	SLOW_SENDER1	N/A
2727.571	RECEIVER	SLOW_SENDER1
2727.611	FAST_SENDER	N/A
2728.367	RECEIVER	FAST_SENDER
2729.976	SLOW_SENDER1	N/A
2730.741	RECEIVER	SLOW_SENDER1
2730.806	FAST_SENDER	N/A
2732.951	RECEIVER	FAST_SENDER
2735.389	FAST_SENDER	N/A
2736.159	RECEIVER	FAST_SENDER
2736.160	SLOW_SENDER1	N/A
2736.892	RECEIVER	SLOW_SENDER1
2738.607	FAST_SENDER	N/A
2739.378	RECEIVER	FAST_SENDER
2741.790	FAST_SENDER	N/A
2742.315	SLOW_SENDER1	N/A
2742.545	RECEIVER	FAST_SENDER
2744.888	RECEIVER	SLOW_SENDER1
2744.985	FAST_SENDER	N/A
2745.749	RECEIVER	FAST_SENDER
2748.152	FAST_SENDER	N/A
2748.937	RECEIVER	FAST_SENDER
2751.368	FAST_SENDER	N/A
2752.129	RECEIVER	FAST_SENDER
2752.304	SLOW_SENDER1	N/A
2753.088	RECEIVER	SLOW_SENDER1
2754.547	FAST_SENDER	N/A
2755.314	RECEIVER	FAST_SENDER
2757.726	FAST_SENDER	N/A
2758.453	RECEIVER	FAST_SENDER
2760.535	SLOW_SENDER1	N/A
2760.865	FAST_SENDER	N/A
2761.314	RECEIVER	SLOW_SENDER1
2763.401	RECEIVER	FAST_SENDER
2765.807	FAST_SENDER	N/A
2766.562	RECEIVER	FAST_SENDER
2768.722	SLOW_SENDER1	N/A
2769.003	FAST_SENDER	N/A
2769.494	RECEIVER	SLOW_SENDER1
2771.232	RECEIVER	FAST_SENDER
2773.637	FAST_SENDER	N/A
2775.849	RECEIVER	FAST_SENDER
2778.280	FAST_SENDER	N/A
2780.557	RECEIVER	FAST_SENDER
2782.977	FAST_SENDER	N/A
2783.707	RECEIVER	FAST_SENDER
2786.139	FAST_SENDER	N/A
2786.934	RECEIVER	FAST_SENDER
2789.363	FAST_SENDER	N/A
2790.157	RECEIVER	FAST_SENDER
2792.565	FAST_SENDER	N/A
2793.326	RECEIVER	FAST_SENDER
2795.748	FAST_SENDER	N/A
2796.520	RECEIVER	FAST_SENDER
2798.933	FAST_SENDER	N/A
2799.678	RECEIVER	FAST_SENDER
2802.125	FAST_SENDER	N/A
2809.720	FAST_SENDER	N/A
2817.095	FAST_SENDER	N/A
2824.792	FAST_SENDER	N/A
2832.277	FAST_SENDER	N/A
2839.984	FAST_SENDER	N/A
2847.127	FAST_SENDER	N/A
2854.526	FAST_SENDER	N/A
2862.354	FAST_SENDER	N/A
2869.915	FAST_SENDER	N/A
2877.388	FAST_SENDER	N/A
2879.510	SLOW_SENDER1	N/A
2885.846	FAST_SENDER	N/A
2887.846	FAST_SENDER	N/A
2889.846	FAST_SENDER	N/A
2891.846	FAST_SENDER	N/A
2892.895	SLOW_SENDER1	N/A
2893.846	FAST_SENDER	N/A
2895.846	FAST_SENDER	N/A
2897.846	FAST_SENDER	N/A
2899.846	FAST_SENDER	N/A
2907.429	FAST_SENDER	N/A
2913.221	RECEIVER	FAST_SENDER
2915.647	FAST_SENDER	N/A
2916.409	RECEIVER	FAST_SENDER
2918.825	FAST_SENDER	N/A
2919.585	RECEIVER	FAST_SENDER
2921.995	FAST_SENDER	N/A
2922.747	RECEIVER	FAST_SENDER
2925.150	FAST_SENDER	N/A
2925.953	RECEIVER	FAST_SENDER
2928.355	FAST_SENDER	N/A
2929.084	RECEIVER	FAST_SENDER
2933.084	FAST_SENDER	N/A
2933.835	RECEIVER	FAST_SENDER
2936.281	FAST_SENDER	N/A
2937.025	RECEIVER	FAST_SENDER
2939.452	FAST_SENDER	N/A
2940.194	RECEIVER	FAST_SENDER
2942.627	FAST_SENDER	N/A
2943.405	RECEIVER	FAST_SENDER
2945.826	FAST_SENDER	N/A
2946.641	RECEIVER	FAST_SENDER
2949.063	FAST_SENDER	N/A
2949.818	RECEIVER	FAST_SENDER
2952.219	FAST_SENDER	N/A
2952.985	RECEIVER	FAST_SENDER
2955.385	FAST_SENDER	N/A
2956.142	RECEIVER	FAST_SENDER
2958.581	FAST_SENDER	N/A
2959.348	RECEIVER	FAST_SENDER
2961.763	FAST_SENDER	N/A
2962.523	RECEIVER	FAST_SENDER
2964.956	FAST_SENDER	N/A
2965.718	RECEIVER	FAST_SENDER
2968.120	FAST_SENDER	N/A
2968.869	RECEIVER	FAST_SENDER
2971.288	FAST_SENDER	N/A
2972.058	RECEIVER	FAST_SENDER
2974.495	FAST_SENDER	N/A
2975.262	RECEIVER	FAST_SENDER
2977.669	FAST_SENDER	N/A
2978.460	RECEIVER	FAST_SENDER
2980.883	FAST_SENDER	N/A
2981.639	RECEIVER	FAST_SENDER
2984.076	FAST_SENDER	N/A
2984.856	RECEIVER	FAST_SENDER
2987.262	FAST_SENDER	N/A
2988.038	RECEIVER	FAST_SENDER
2990.464	FAST_SENDER	N/A
2991.220	RECEIVER	FAST_SENDER
2993.652	FAST_SENDER	N/A
2994.419	RECEIVER	FAST_SENDER
2996.866	FAST_SENDER	N/A
2997.621	RECEIVER	FAST_SENDER
3000.035	FAST_SENDER	N/A
3000.792	RECEIVER	FAST_SENDER
3003.194	FAST_SENDER	N/A
3003.969	RECEIVER	FAST_SENDER
3004.850	SLOW_SENDER1	N/A
3005.589	RECEIVER	SLOW_SENDER1
3006.416	FAST_SENDER	N/A
3007.180	RECEIVER	FAST_SENDER
3008.026	SLOW_SENDER1	N/A
3008.757	RECEIVER	SLOW_SENDER1
3009.624	FAST_SENDER	N/A
3010.377	RECEIVER	FAST_SENDER
3012.790	FAST_SENDER	N/A
3013.574	RECEIVER	FAST_SENDER
3014.167	SLOW_SENDER1	N/A
3014.912	RECEIVER	SLOW_SENDER1
3015.995	FAST_SENDER	N/A
3016.766	RECEIVER	FAST_SENDER
3019.169	FAST_SENDER	N/A
3019.951	RECEIVER	FAST_SENDER
3020.324	SLOW_SENDER1	N/A
3021.095	RECEIVER	SLOW_SENDER1
3022.385	FAST_SENDER	N/A
3023.154	RECEIVER	FAST_SENDER
3025.560	FAST_SENDER	N/A
3026.333	RECEIVER	FAST_SENDER
3028.545	SLOW_SENDER1	N/A
3028.750	FAST_SENDER	N/A
3029.332	RECEIVER	SLOW_SENDER1
3030.588	RECEIVER	FAST_SENDER
3033.013	FAST_SENDER	N/A
3033.797	RECEIVER	FAST_SENDER
3036.200	FAST_SENDER	N/A
3036.749	SLOW_SENDER1	N/A
3036.930	RECEIVER	FAST_SENDER
3039.137	RECEIVER	SLOW_SENDER1
3039.358	FAST_SENDER	N/A
3040.115	RECEIVER	FAST_SENDER
3042.565	FAST_SENDER	N/A
3046.559	SLOW_SENDER1	N/A
3050.307	FAST_SENDER	N/A
3057.606	FAST_SENDER	N/A
3065.379	FAST_SENDER	N/A
3072.604	FAST_SENDER	N/A
3080.455	FAST_SENDER	N/A
3088.253	FAST_SENDER	N/A
3096.106	FAST_SENDER	N/A
3103.719	FAST_SENDER	N/A
3111.073	FAST_SENDER	N/A
3118.694	FAST_SENDER	N/A
3125.971	FAST_SENDER	N/A
3134.051	FAST_SENDER	N/A
3141.307	FAST_SENDER	N/A
3148.995	FAST_SENDER	N/A
3153.004	RECEIVER	FAST_SENDER
3155.441	FAST_SENDER	N/A
3156.234	RECEIVER	FAST_SENDER
3157.370	SLOW_SENDER1	N/A
3158.142	RECEIVER	SLOW_SENDER1
3158.669	FAST_SENDER	N/A
3160.583	SLOW_SENDER1	N/A
3160.942	RECEIVER	FAST_SENDER
3163.413	RECEIVER	SLOW_SENDER1
3165.084	FAST_SENDER	N/A
3165.817	RECEIVER	FAST_SENDER
3168.260	FAST_SENDER	N/A
3169.034	RECEIVER	FAST_SENDER
3170.849	SLOW_SENDER1	N/A
3171.467	FAST_SENDER	N/A
3173.157	RECEIVER	SLOW_SENDER1
3175.500	RECEIVER	FAST_SENDER
3177.905	FAST_SENDER	N/A
3178.660	RECEIVER	FAST_SENDER
3180.581	SLOW_SENDER1	N/A
3181.066	FAST_SENDER	N/A
3181.342	RECEIVER	SLOW_SENDER1
3183.261	RECEIVER	FAST_SENDER
3185.706	FAST_SENDER	N/A
3186.442	RECEIVER	FAST_SENDER
3188.847	FAST_SENDER	N/A
3189.616	RECEIVER	FAST_SENDER
3192.026	FAST_SENDER	N/A
3192.760	RECEIVER	FAST_SENDER
3195.165	FAST_SENDER	N/A
3195.909	RECEIVER	FAST_SENDER
3198.353	FAST_SENDER	N/A
3199.136	RECEIVER	FAST_SENDER
3201.559	FAST_SENDER	N/A
3202.295	RECEIVER	FAST_SENDER
3204.739	FAST_SENDER	N/A
3205.520	RECEIVER	FAST_SENDER
3207.963	FAST_SENDER	N/A
3208.757	RECEIVER	FAST_SENDER
3211.201	FAST_SENDER	N/A
3211.988	RECEIVER	FAST_SENDER
3214.418	FAST_SENDER	N/A
3215.157	RECEIVER	FAST_SENDER
3217.559	FAST_SENDER	N/A
3218.322	RECEIVER	FAST_SENDER
3220.729	FAST_SENDER	N/A
3221.494	RECEIVER	FAST_SENDER
3223.906	FAST_SENDER	N/A
3224.634	RECEIVER	FAST_SENDER
3227.063	FAST_SENDER	N/A
3227.808	RECEIVER	FAST_SENDER
3230.209	FAST_SENDER	N/A
3230.943	RECEIVER	FAST_SENDER
3233.383	FAST_SENDER	N/A
3240.812	FAST_SENDER	N/A
3248.892	FAST_SENDER	N/A
3256.840	FAST_SENDER	N/A
3264.608	FAST_SENDER	N/A
3271.691	FAST_SENDER	N/A
3279.397	FAST_SENDER	N/A
3287.106	FAST_SENDER	N/A
3293.260	SLOW_SENDER1	N/A
3294.676	FAST_SENDER	N/A
3301.859	FAST_SENDER	N/A
3303.859	FAST_SENDER	N/A
3305.859	FAST_SENDER	N/A
3306.715	SLOW_SENDER1	N/A
3307.859	FAST_SENDER	N/A
3309.859	FAST_SENDER	N/A
3311.859	FAST_SENDER	N/A
3313.859	FAST_SENDER	N/A
3315.859	FAST_SENDER	N/A
3323.557	FAST_SENDER	N/A
3331.508	FAST_SENDER	N/A
3338.709	FAST_SENDER	N/A
3342.718	RECEIVER	FAST_SENDER
3345.138	FAST_SENDER	N/A
3347.676	RECEIVER	FAST_SENDER
3350.093	FAST_SENDER	N/A
3350.886	RECEIVER	FAST_SENDER
3353.327	FAST_SENDER	N/A
3354.068	RECEIVER	FAST_SENDER
3356.507	FAST_SENDER	N/A
3357.278	RECEIVER	FAST_SENDER
3359.697	FAST_SENDER	N/A
3362.153	RECEIVER	FAST_SENDER
3364.600	FAST_SENDER	N/A
3365.366	RECEIVER	FAST_SENDER
3367.798	FAST_SENDER	N/A
3368.568	RECEIVER	FAST_SENDER
3370.972	FAST_SENDER	N/A
3371.754	RECEIVER	FAST_SENDER
3374.166	FAST_SENDER	N/A
3374.921	RECEIVER	FAST_SENDER
3377.357	FAST_SENDER	N/A
3378.119	RECEIVER	FAST_SENDER
3380.550	FAST_SENDER	N/A
3381.308	RECEIVER	FAST_SENDER
3383.719	FAST_SENDER	N/A
3384.461	RECEIVER	FAST_SENDER
3386.893	FAST_SENDER	N/A
3387.661	RECEIVER	FAST_SENDER
3390.111	FAST_SENDER	N/A
3390.906	RECEIVER	FAST_SENDER
3393.316	FAST_SENDER	N/A
3394.060	RECEIVER	FAST_SENDER
3396.481	FAST_SENDER	N/A
3397.251	RECEIVER	FAST_SENDER
3401.403	FAST_SENDER	N/A
3402.138	RECEIVER	FAST_SENDER
3404.572	FAST_SENDER	N/A
3405.367	RECEIVER	FAST_SENDER
3407.813	FAST_SENDER	N/A
3408.547	RECEIVER	FAST_SENDER
3410.953	FAST_SENDER	N/A
3411.686	RECEIVER	FAST_SENDER
3414.094	FAST_SENDER	N/A
3414.874	RECEIVER	FAST_SENDER
3417.324	FAST_SENDER	N/A
3418.104	RECEIVER	FAST_SENDER
3419.000	SLOW_SENDER1	N/A
3419.795	RECEIVER	SLOW_SENDER1
3420.512	FAST_SENDER	N/A
3421.293	RECEIVER	FAST_SENDER
3422.210	SLOW_SENDER1	N/A
3422.984	RECEIVER	SLOW_SENDER1
3423.698	FAST_SENDER	N/A
3424.434	RECEIVER	FAST_SENDER
3426.841	FAST_SENDER	N/A
3427.604	RECEIVER	FAST_SENDER
3428.423	SLOW_SENDER1	N/A
3429.214	RECEIVER	SLOW_SENDER1
3430.026	FAST_SENDER	N/A
3430.785	RECEIVER	FAST_SENDER
3433.189	FAST_SENDER	N/A
3433.938	RECEIVER	FAST_SENDER
3434.636	SLOW_SENDER1	N/A
3436.376	FAST_SENDER	N/A
3436.846	RECEIVER	SLOW_SENDER1
3438.926	RECEIVER	FAST_SENDER
3441.359	FAST_SENDER	N/A
3444.289	SLOW_SENDER1	N/A
3444.534	FAST_SENDER	N/A
3451.852	FAST_SENDER	N/A
3459.792	FAST_SENDER	N/A
3467.528	FAST_SENDER	N/A
3474.806	FAST_SENDER	N/A
3482.434	FAST_SENDER	N/A
3490.198	FAST_SENDER	N/A
3497.988	FAST_SENDER	N/A
3505.737	FAST_SENDER	N/A
3513.897	FAST_SENDER	N/A
3521.497	FAST_SENDER	N/A
3529.517	FAST_SENDER	N/A
3536.908	FAST_SENDER	N/A
3544.574	FAST_SENDER	N/A
3552.287	FAST_SENDER	N/A
3553.018	RECEIVER	FAST_SENDER
3555.452	FAST_SENDER	N/A
3556.580	SLOW_SENDER1	N/A
3557.339	RECEIVER	SLOW_SENDER1
3561.689	RECEIVER	FAST_SENDER
3564.119	FAST_SENDER	N/A
3564.754	SLOW_SENDER1	N/A
3564.888	RECEIVER	FAST_SENDER
3566.883	RECEIVER	SLOW_SENDER1
3567.289	FAST_SENDER	N/A
3568.075	RECEIVER	FAST_SENDER
3570.479	FAST_SENDER	N/A
3571.281	RECEIVER	FAST_SENDER
3573.681	FAST_SENDER	N/A
3574.307	SLOW_SENDER1	N/A
3574.446	RECEIVER	FAST_SENDER
3576.879	RECEIVER	SLOW_SENDER1
3576.880	FAST_SENDER	N/A
3577.642	RECEIVER	FAST_SENDER
3580.078	FAST_SENDER	N/A
3582.078	FAST_SENDER	N/A
3584.078	FAST_SENDER	N/A
3586.078	FAST_SENDER	N/A
3588.078	FAST_SENDER	N/A
3590.078	FAST_SENDER	N/A
3592.078	FAST_SENDER	N/A
3594.078	FAST_SENDER	N/A
3594.849	RECEIVER	FAST_SENDER
3597.278	FAST_SENDER	N/A
3598.035	RECEIVER	FAST_SENDER
3600.446	FAST_SENDER	N/A
3601.203	RECEIVER	FAST_SENDER
3603.626	FAST_SENDER	N/A
3604.403	RECEIVER	FAST_SENDER
3606.831	FAST_SENDER	N/A
3607.617	RECEIVER	FAST_SENDER
3610.022	FAST_SENDER	N/A
3610.799	RECEIVER	FAST_SENDER
3613.209	FAST_SENDER	N/A
3613.980	RECEIVER	FAST_SENDER
3616.421	FAST_SENDER	N/A
3617.214	RECEIVER	FAST_SENDER
3619.632	FAST_SENDER	N/A
3620.406	RECEIVER	FAST_SENDER
3622.818	FAST_SENDER	N/A
3623.588	RECEIVER	FAST_SENDER
3626.006	FAST_SENDER	N/A
3626.787	RECEIVER	FAST_SENDER
3629.230	FAST_SENDER	N/A
3629.987	RECEIVER	FAST_SENDER
3632.410	FAST_SENDER	N/A
3633.169	RECEIVER	FAST_SENDER
3635.570	FAST_SENDER	N/A
3636.363	RECEIVER	FAST_SENDER
3638.763	FAST_SENDER	N/A
3639.489	RECEIVER	FAST_SENDER
3641.906	FAST_SENDER	N/A
3642.685	RECEIVER	FAST_SENDER
3645.115	FAST_SENDER	N/A
3645.875	RECEIVER	FAST_SENDER
3648.305	FAST_SENDER	N/A
3650.781	RECEIVER	FAST_SENDER
3653.185	FAST_SENDER	N/A
3653.976	RECEIVER	FAST_SENDER
3656.381	FAST_SENDER	N/A
3657.138	RECEIVER	FAST_SENDER
3659.581	FAST_SENDER	N/A
3660.348	RECEIVER	FAST_SENDER
3662.757	FAST_SENDER	N/A
3663.544	RECEIVER	FAST_SENDER
3667.687	FAST_SENDER	N/A
3668.486	RECEIVER	FAST_SENDER
3670.908	FAST_SENDER	N/A
3671.666	RECEIVER	FAST_SENDER
3674.112	FAST_SENDER	N/A
3674.846	RECEIVER	FAST_SENDER
3677.266	FAST_SENDER	N/A
3678.056	RECEIVER	FAST_SENDER
3680.456	FAST_SENDER	N/A
3681.255	RECEIVER	FAST_SENDER
3683.681	FAST_SENDER	N/A
3684.440	RECEIVER	FAST_SENDER
3686.870	FAST_SENDER	N/A
3687.530	SLOW_SENDER1	N/A
3687.653	RECEIVER	FAST_SENDER
3689.924	RECEIVER	SLOW_SENDER1
3690.064	FAST_SENDER	N/A
3690.843	RECEIVER	FAST_SENDER
3693.275	FAST_SENDER	N/A
3693.993	RECEIVER	FAST_SENDER
3695.362	SLOW_SENDER1	N/A
3696.130	RECEIVER	SLOW_SENDER1
3696.394	FAST_SENDER	N/A
3697.179	RECEIVER	FAST_SENDER
3699.627	FAST_SENDER	N/A
3700.413	RECEIVER	FAST_SENDER
3701.568	SLOW_SENDER1	N/A
3702.302	RECEIVER	SLOW_SENDER1
3702.825	FAST_SENDER	N/A
3703.594	RECEIVER	FAST_SENDER
3706.029	FAST_SENDER	N/A
3706.830	RECEIVER	FAST_SENDER
3709.245	FAST_SENDER	N/A
3709.751	SLOW_SENDER1	N/A
3709.971	RECEIVER	FAST_SENDER
3714.212	FAST_SENDER	N/A
3716.212	FAST_SENDER	N/A
3718.212	FAST_SENDER	N/A
3720.212	FAST_SENDER	N/A
3722.212	FAST_SENDER	N/A
3724.212	FAST_SENDER	N/A
3726.212	FAST_SENDER	N/A
3728.212	FAST_SENDER	N/A
3736.016	FAST_SENDER	N/A
3743.374	FAST_SENDER	N/A
3750.908	FAST_SENDER	N/A
3758.617	FAST_SENDER	N/A
3766.273	FAST_SENDER	N/A
3773.856	FAST_SENDER	N/A
3781.031	FAST_SENDER	N/A
3788.310	FAST_SENDER	N/A
3796.007	FAST_SENDER	N/A
3803.803	FAST_SENDER	N/A
3811.073	FAST_SENDER	N/A
3818.544	FAST_SENDER	N/A
3821.088	RECEIVER	FAST_SENDER
3823.100	SLOW_SENDER1	N/A
3823.512	FAST_SENDER	N/A
3823.874	RECEIVER	SLOW_SENDER1
3825.821	RECEIVER	FAST_SENDER
3828.721	FAST_SENDER	N/A
3830.721	FAST_SENDER	N/A
3832.721	FAST_SENDER	N/A
3834.721	FAST_SENDER	N/A
3835.503	SLOW_SENDER1	N/A
3836.277	RECEIVER	SLOW_SENDER1
3836.721	FAST_SENDER	N/A
3838.721	FAST_SENDER	N/A
3840.721	FAST_SENDER	N/A
3842.721	FAST_SENDER	N/A
3843.453	RECEIVER	FAST_SENDER
3843.680	SLOW_SENDER1	N/A
3844.413	RECEIVER	SLOW_SENDER1
3845.896	FAST_SENDER	N/A
3846.629	RECEIVER	FAST_SENDER
3849.035	FAST_SENDER	N/A
3849.815	RECEIVER	FAST_SENDER
3851.851	SLOW_SENDER1	N/A
3852.224	FAST_SENDER	N/A
3852.646	RECEIVER	SLOW_SENDER1
3854.422	RECEIVER	FAST_SENDER
3856.824	FAST_SENDER	N/A
3857.565	RECEIVER	FAST_SENDER
3859.984	FAST_SENDER	N/A
3860.052	SLOW_SENDER1	N/A
3860.773	RECEIVER	FAST_SENDER
3863.193	FAST_SENDER	N/A
3863.973	RECEIVER	FAST_SENDER
3866.402	FAST_SENDER	N/A
3867.167	RECEIVER	FAST_SENDER
3869.570	FAST_SENDER	N/A
3870.301	RECEIVER	FAST_SENDER
3872.708	FAST_SENDER	N/A
3873.454	RECEIVER	FAST_SENDER
3875.867	FAST_SENDER	N/A
3876.660	RECEIVER	FAST_SENDER
3879.062	FAST_SENDER	N/A
3879.824	RECEIVER	FAST_SENDER
3882.235	FAST_SENDER	N/A
3882.986	RECEIVER	FAST_SENDER
3885.425	FAST_SENDER	N/A
3886.190	RECEIVER	FAST_SENDER
3888.607	FAST_SENDER	N/A
3889.392	RECEIVER	FAST_SENDER
3891.837	FAST_SENDER	N/A
3892.601	RECEIVER	FAST_SENDER
3895.037	FAST_SENDER	N/A
3895.809	RECEIVER	FAST_SENDER
3898.238	FAST_SENDER	N/A
3898.995	RECEIVER	FAST_SENDER
3901.425	FAST_SENDER	N/A
3902.193	RECEIVER	FAST_SENDER
3904.642	FAST_SENDER	N/A
3905.391	RECEIVER	FAST_SENDER
3907.817	FAST_SENDER	N/A
3908.611	RECEIVER	FAST_SENDER
3911.042	FAST_SENDER	N/A
3911.825	RECEIVER	FAST_SENDER
3914.263	FAST_SENDER	N/A
3915.013	RECEIVER	FAST_SENDER
3917.424	FAST_SENDER	N/A
3918.192	RECEIVER	FAST_SENDER
3920.613	FAST_SENDER	N/A
3921.348	RECEIVER	FAST_SENDER
3923.756	FAST_SENDER	N/A
3924.551	RECEIVER	FAST_SENDER
3926.974	FAST_SENDER	N/A
3927.730	RECEIVER	FAST_SENDER
3930.163	FAST_SENDER	N/A
3930.921	RECEIVER	FAST_SENDER
3933.323	FAST_SENDER	N/A
3934.106	RECEIVER	FAST_SENDER
3936.537	FAST_SENDER	N/A
3937.296	RECEIVER	FAST_SENDER
3939.732	FAST_SENDER	N/A
3940.520	RECEIVER	FAST_SENDER
3942.922	FAST_SENDER	N/A
3943.674	RECEIVER	FAST_SENDER
3946.079	FAST_SENDER	N/A
3946.800	RECEIVER	FAST_SENDER
3949.205	FAST_SENDER	N/A
3949.936	RECEIVER	FAST_SENDER
3952.380	FAST_SENDER	N/A
3953.113	RECEIVER	FAST_SENDER
3955.549	FAST_SENDER	N/A
3956.341	RECEIVER	FAST_SENDER
3958.750	FAST_SENDER	N/A
3959.509	RECEIVER	FAST_SENDER
3961.934	FAST_SENDER	N/A
3965.742	RECEIVER	FAST_SENDER
3968.177	FAST_SENDER	N/A
3968.930	RECEIVER	FAST_SENDER
3971.344	FAST_SENDER	N/A
3972.130	SLOW_SENDER1	N/A
3973.518	RECEIVER	FAST_SENDER
3974.358	RECEIVER	SLOW_SENDER1
3975.936	FAST_SENDER	N/A
3976.679	RECEIVER	FAST_SENDER
3979.081	FAST_SENDER	N/A
3979.797	SLOW_SENDER1	N/A
3979.816	RECEIVER	FAST_SENDER
3980.567	RECEIVER	SLOW_SENDER1
3982.260	FAST_SENDER	N/A
3983.060	RECEIVER	FAST_SENDER
3985.501	FAST_SENDER	N/A
3986.011	SLOW_SENDER1	N/A
3986.286	RECEIVER	FAST_SENDER
3990.363	RECEIVER	SLOW_SENDER1
3991.099	FAST_SENDER	N/A
3993.099	FAST_SENDER	N/A
3995.099	FAST_SENDER	N/A
3997.099	FAST_SENDER	N/A
3997.784	SLOW_SENDER1	N/A
3999.099	FAST_SENDER	N/A
4001.099	FAST_SENDER	N/A
4003.099	FAST_SENDER	N/A
4005.099	FAST_SENDER	N/A
4005.852	RECEIVER	FAST_SENDER
4008.262	FAST_SENDER	N/A
4009.005	RECEIVER	FAST_SENDER
4011.442	FAST_SENDER	N/A
4012.208	RECEIVER	FAST_SENDER
4014.612	FAST_SENDER	N/A
4015.385	RECEIVER	FAST_SENDER
4017.794	FAST_SENDER	N/A
4018.580	RECEIVER	FAST_SENDER
4021.012	FAST_SENDER	N/A
4021.780	RECEIVER	FAST_SENDER
4024.187	FAST_SENDER	N/A
4024.945	RECEIVER	FAST_SENDER
4027.357	FAST_SENDER	N/A
4028.110	RECEIVER	FAST_SENDER
4030.555	FAST_SENDER	N/A
4031.338	RECEIVER	FAST_SENDER
4033.770	FAST_SENDER	N/A
4034.552	RECEIVER	FAST_SENDER
4036.987	FAST_SENDER	N/A
4037.736	RECEIVER	FAST_SENDER
4040.167	FAST_SENDER	N/A
4040.941	RECEIVER	FAST_SENDER
4043.346	FAST_SENDER	N/A
4044.076	RECEIVER	FAST_SENDER
4046.515	FAST_SENDER	N/A
4047.300	RECEIVER	FAST_SENDER
4049.716	FAST_SENDER	N/A
4050.447	RECEIVER	FAST_SENDER
4052.896	FAST_SENDER	N/A
4053.690	RECEIVER	FAST_SENDER
4056.104	FAST_SENDER	N/A
4056.868	RECEIVER	FAST_SENDER
4059.278	FAST_SENDER	N/A
4060.054	RECEIVER	FAST_SENDER
4062.465	FAST_SENDER	N/A
4065.673	FAST_SENDER	N/A
4073.503	FAST_SENDER	N/A
4081.026	FAST_SENDER	N/A
4088.205	FAST_SENDER	N/A
4095.960	FAST_SENDER	N/A
4100.380	SLOW_SENDER1	N/A
4105.014	FAST_SENDER	N/A
4107.014	FAST_SENDER	N/A
4109.014	FAST_SENDER	N/A
4111.014	FAST_SENDER	N/A
4113.014	FAST_SENDER	N/A
4113.070	SLOW_SENDER1	N/A
4115.014	FAST_SENDER	N/A
4117.014	FAST_SENDER	N/A
4119.014	FAST_SENDER	N/A
4126.986	FAST_SENDER	N/A
4134.709	FAST_SENDER	N/A
4142.713	FAST_SENDER	N/A
4150.039	FAST_SENDER	N/A
4157.432	FAST_SENDER	N/A
4164.737	FAST_SENDER	N/A
4172.109	FAST_SENDER	N/A
4172.903	RECEIVER	FAST_SENDER
4175.320	FAST_SENDER	N/A
4176.092	RECEIVER	FAST_SENDER
4178.499	FAST_SENDER	N/A
4179.255	RECEIVER	FAST_SENDER
4183.100	FAST_SENDER	N/A
4183.830	RECEIVER	FAST_SENDER
4186.253	FAST_SENDER	N/A
4187.017	RECEIVER	FAST_SENDER
4189.440	FAST_SENDER	N/A
4190.229	RECEIVER	FAST_SENDER
4192.676	FAST_SENDER	N/A
4193.478	RECEIVER	FAST_SENDER
4195.878	FAST_SENDER	N/A
4196.655	RECEIVER	FAST_SENDER
4199.073	FAST_SENDER	N/A
4199.834	RECEIVER	FAST_SENDER
4202.271	FAST_SENDER	N/A
4203.012	RECEIVER	FAST_SENDER
4205.443	FAST_SENDER	N/A
4206.243	RECEIVER	FAST_SENDER
4208.648	FAST_SENDER	N/A
4209.402	RECEIVER	FAST_SENDER
4211.812	FAST_SENDER	N/A
4212.570	RECEIVER	FAST_SENDER
4214.979	FAST_SENDER	N/A
4215.736	RECEIVER	FAST_SENDER
4218.158	FAST_SENDER	N/A
4218.889	RECEIVER	FAST_SENDER
4221.292	FAST_SENDER	N/A
4222.081	RECEIVER	FAST_SENDER
4224.498	FAST_SENDER	N/A
4225.243	RECEIVER	FAST_SENDER
4225.390	SLOW_SENDER1	N/A
4226.164	RECEIVER	SLOW_SENDER1
4227.687	FAST_SENDER	N/A
4228.419	RECEIVER	FAST_SENDER
4228.604	SLOW_SENDER1	N/A
4229.346	RECEIVER	SLOW_SENDER1
4230.842	FAST_SENDER	N/A
4231.625	RECEIVER	FAST_SENDER
4234.049	FAST_SENDER	N/A
4234.782	RECEIVER	FAST_SENDER
4234.795	SLOW_SENDER1	N/A
4235.556	RECEIVER	SLOW_SENDER1
4237.202	FAST_SENDER	N/A
4237.955	RECEIVER	FAST_SENDER
4240.361	FAST_SENDER	N/A
4240.981	SLOW_SENDER1	N/A
4241.096	RECEIVER	FAST_SENDER
4243.140	RECEIVER	SLOW_SENDER1
4243.538	FAST_SENDER	N/A
4244.338	RECEIVER	FAST_SENDER
4246.766	FAST_SENDER	N/A
4247.537	RECEIVER	FAST_SENDER
4249.954	FAST_SENDER	N/A
4250.579	SLOW_SENDER1	N/A
4250.715	RECEIVER	FAST_SENDER
4252.902	RECEIVER	SLOW_SENDER1
4253.140	FAST_SENDER	N/A
4253.877	RECEIVER	FAST_SENDER
4256.288	FAST_SENDER	N/A
4258.773	RECEIVER	FAST_SENDER
4260.333	SLOW_SENDER1	N/A
4261.179	FAST_SENDER	N/A
4261.944	RECEIVER	FAST_SENDER
4264.368	FAST_SENDER	N/A
4265.149	RECEIVER	FAST_SENDER
4267.587	FAST_SENDER	N/A
4268.318	RECEIVER	FAST_SENDER
4270.720	FAST_SENDER	N/A
4271.471	RECEIVER	FAST_SENDER
4273.886	FAST_SENDER	N/A
4274.611	RECEIVER	FAST_SENDER
4277.060	FAST_SENDER	N/A
4277.784	RECEIVER	FAST_SENDER
4281.772	FAST_SENDER	N/A
4282.555	RECEIVER	FAST_SENDER
4284.983	FAST_SENDER	N/A
4285.738	RECEIVER	FAST_SENDER
4288.144	FAST_SENDER	N/A
4288.885	RECEIVER	FAST_SENDER
4291.328	FAST_SENDER	N/A
4292.110	RECEIVER	FAST_SENDER
4294.524	FAST_SENDER	N/A
4295.280	RECEIVER	FAST_SENDER
4297.722	FAST_SENDER	N/A
4298.516	RECEIVER	FAST_SENDER
4300.917	FAST_SENDER	N/A
4308.338	FAST_SENDER	N/A
4315.878	FAST_SENDER	N/A
4323.784	FAST_SENDER	N/A
4331.098	FAST_SENDER	N/A
4338.465	FAST_SENDER	N/A
4346.605	FAST_SENDER	N/A
4353.849	FAST_SENDER	N/A
4361.398	FAST_SENDER	N/A
4363.160	SLOW_SENDER1	N/A
4370.149	FAST_SENDER	N/A
4372.149	FAST_SENDER	N/A
4374.149	FAST_SENDER	N/A
4376.037	SLOW_SENDER1	N/A
4376.149	FAST_SENDER	N/A
4378.149	FAST_SENDER	N/A
4380.149	FAST_SENDER	N/A
4382.149	FAST_SENDER	N/A
4384.149	FAST_SENDER	N/A
4392.153	FAST_SENDER	N/A
4399.711	FAST_SENDER	N/A
4406.657	FAST_SENDER	N/A
4410.590	RECEIVER	FAST_SENDER
4413.023	FAST_SENDER	N/A
4413.784	RECEIVER	FAST_SENDER
4416.188	FAST_SENDER	N/A
4416.956	RECEIVER	FAST_SENDER
4419.358	FAST_SENDER	N/A
4420.161	RECEIVER	FAST_SENDER
4422.594	FAST_SENDER	N/A
4423.371	RECEIVER	FAST_SENDER
4425.780	FAST_SENDER	N/A
4426.572	RECEIVER	FAST_SENDER
4430.638	FAST_SENDER	N/A
4431.388	RECEIVER	FAST_SENDER
4433.838	FAST_SENDER	N/A
4434.620	RECEIVER	FAST_SENDER
4437.067	FAST_SENDER	N/A
4437.844	RECEIVER	FAST_SENDER
4440.267	FAST_SENDER	N/A
4441.079	RECEIVER	FAST_SENDER
4443.490	FAST_SENDER	N/A
4444.306	RECEIVER	FAST_SENDER
4446.751	FAST_SENDER	N/A
4447.544	RECEIVER	FAST_SENDER
4449.975	FAST_SENDER	N/A
4450.739	RECEIVER	FAST_SENDER
4453.184	FAST_SENDER	N/A
[truncated: 13,973 more rows]
