# Supplementary material for: CATO: Wake-Up reCeiver-bAsed communicaTiOn for Batteryless Devices
Source: Sensors (Basel). 2025 Nov 7;25(22):6813. doi: 10.3390/s25226813 (PMC12655924; doi:10.3390/s25226813)
Supplement: Supplementary file 1 [file sensors-25-06813-s001.zip › File S1_Experimental_and_Simulation_Data/simulation/capsweep/cap50/mac_competing_nodes_none.csv]

time_s	node_id	received_from
2.700	FAST_SENDER	N/A
2.700	SLOW_SENDER1	N/A
3.434	RECEIVER	SLOW_SENDER1
5.408	RECEIVER	FAST_SENDER
5.880	SLOW_SENDER1	N/A
6.663	RECEIVER	SLOW_SENDER1
7.849	FAST_SENDER	N/A
8.647	RECEIVER	FAST_SENDER
9.097	SLOW_SENDER1	N/A
9.891	RECEIVER	SLOW_SENDER1
11.088	FAST_SENDER	N/A
11.845	RECEIVER	FAST_SENDER
12.300	SLOW_SENDER1	N/A
13.060	RECEIVER	SLOW_SENDER1
14.248	FAST_SENDER	N/A
15.042	RECEIVER	FAST_SENDER
15.476	SLOW_SENDER1	N/A
16.282	RECEIVER	SLOW_SENDER1
17.478	FAST_SENDER	N/A
18.237	RECEIVER	FAST_SENDER
18.704	SLOW_SENDER1	N/A
19.519	RECEIVER	SLOW_SENDER1
25.673	FAST_SENDER	N/A
26.476	RECEIVER	FAST_SENDER
28.905	FAST_SENDER	N/A
29.673	RECEIVER	FAST_SENDER
32.074	FAST_SENDER	N/A
32.082	SLOW_SENDER1	N/A
32.790	RECEIVER	FAST_SENDER
35.227	FAST_SENDER	N/A
35.988	RECEIVER	FAST_SENDER
38.394	FAST_SENDER	N/A
39.113	RECEIVER	FAST_SENDER
41.541	FAST_SENDER	N/A
42.298	RECEIVER	FAST_SENDER
44.713	FAST_SENDER	N/A
45.507	RECEIVER	FAST_SENDER
47.955	FAST_SENDER	N/A
48.708	RECEIVER	FAST_SENDER
51.116	FAST_SENDER	N/A
51.914	RECEIVER	FAST_SENDER
54.337	FAST_SENDER	N/A
55.107	RECEIVER	FAST_SENDER
57.524	FAST_SENDER	N/A
58.290	RECEIVER	FAST_SENDER
60.713	FAST_SENDER	N/A
64.275	RECEIVER	FAST_SENDER
66.687	FAST_SENDER	N/A
67.422	RECEIVER	FAST_SENDER
69.844	FAST_SENDER	N/A
70.585	RECEIVER	FAST_SENDER
73.025	FAST_SENDER	N/A
73.792	RECEIVER	FAST_SENDER
76.223	FAST_SENDER	N/A
76.996	RECEIVER	FAST_SENDER
79.435	FAST_SENDER	N/A
80.191	RECEIVER	FAST_SENDER
82.637	FAST_SENDER	N/A
83.402	RECEIVER	FAST_SENDER
85.826	FAST_SENDER	N/A
86.612	RECEIVER	FAST_SENDER
89.051	FAST_SENDER	N/A
89.790	RECEIVER	FAST_SENDER
92.209	FAST_SENDER	N/A
92.988	RECEIVER	FAST_SENDER
96.939	FAST_SENDER	N/A
97.711	RECEIVER	FAST_SENDER
101.958	FAST_SENDER	N/A
102.739	RECEIVER	FAST_SENDER
105.152	FAST_SENDER	N/A
105.865	RECEIVER	FAST_SENDER
108.310	FAST_SENDER	N/A
109.100	RECEIVER	FAST_SENDER
113.333	FAST_SENDER	N/A
114.108	RECEIVER	FAST_SENDER
116.539	FAST_SENDER	N/A
117.283	RECEIVER	FAST_SENDER
119.700	FAST_SENDER	N/A
120.431	RECEIVER	FAST_SENDER
122.858	FAST_SENDER	N/A
123.630	RECEIVER	FAST_SENDER
126.078	FAST_SENDER	N/A
126.838	RECEIVER	FAST_SENDER
129.255	FAST_SENDER	N/A
130.020	RECEIVER	FAST_SENDER
132.447	FAST_SENDER	N/A
133.239	RECEIVER	FAST_SENDER
135.641	FAST_SENDER	N/A
136.398	RECEIVER	FAST_SENDER
140.341	FAST_SENDER	N/A
141.115	RECEIVER	FAST_SENDER
143.555	FAST_SENDER	N/A
144.280	SLOW_SENDER1	N/A
144.339	RECEIVER	FAST_SENDER
145.059	RECEIVER	SLOW_SENDER1
146.743	FAST_SENDER	N/A
147.470	SLOW_SENDER1	N/A
147.555	RECEIVER	FAST_SENDER
149.997	FAST_SENDER	N/A
150.784	RECEIVER	FAST_SENDER
151.745	RECEIVER	SLOW_SENDER1
153.208	FAST_SENDER	N/A
153.999	RECEIVER	FAST_SENDER
156.404	FAST_SENDER	N/A
157.155	RECEIVER	FAST_SENDER
159.159	SLOW_SENDER1	N/A
159.576	FAST_SENDER	N/A
159.924	RECEIVER	SLOW_SENDER1
161.756	RECEIVER	FAST_SENDER
164.180	FAST_SENDER	N/A
164.938	RECEIVER	FAST_SENDER
167.379	FAST_SENDER	N/A
168.130	RECEIVER	FAST_SENDER
170.437	SLOW_SENDER1	N/A
170.544	FAST_SENDER	N/A
171.223	RECEIVER	SLOW_SENDER1
176.482	RECEIVER	FAST_SENDER
178.931	FAST_SENDER	N/A
179.723	RECEIVER	FAST_SENDER
182.140	FAST_SENDER	N/A
182.857	RECEIVER	FAST_SENDER
185.298	FAST_SENDER	N/A
188.504	FAST_SENDER	N/A
196.308	FAST_SENDER	N/A
204.241	FAST_SENDER	N/A
211.957	FAST_SENDER	N/A
219.681	FAST_SENDER	N/A
227.066	FAST_SENDER	N/A
234.058	FAST_SENDER	N/A
241.766	FAST_SENDER	N/A
249.393	FAST_SENDER	N/A
257.137	FAST_SENDER	N/A
264.520	FAST_SENDER	N/A
272.046	FAST_SENDER	N/A
279.341	FAST_SENDER	N/A
281.220	SLOW_SENDER1	N/A
287.683	FAST_SENDER	N/A
293.724	SLOW_SENDER1	N/A
294.931	FAST_SENDER	N/A
296.174	RECEIVER	SLOW_SENDER1
297.382	RECEIVER	FAST_SENDER
299.784	FAST_SENDER	N/A
300.548	RECEIVER	FAST_SENDER
302.984	FAST_SENDER	N/A
303.734	RECEIVER	FAST_SENDER
306.145	FAST_SENDER	N/A
306.910	RECEIVER	FAST_SENDER
309.311	FAST_SENDER	N/A
310.026	RECEIVER	FAST_SENDER
312.439	FAST_SENDER	N/A
313.166	RECEIVER	FAST_SENDER
315.613	FAST_SENDER	N/A
316.400	RECEIVER	FAST_SENDER
318.817	FAST_SENDER	N/A
319.573	RECEIVER	FAST_SENDER
321.973	FAST_SENDER	N/A
322.734	RECEIVER	FAST_SENDER
325.175	FAST_SENDER	N/A
325.895	RECEIVER	FAST_SENDER
328.330	FAST_SENDER	N/A
329.085	RECEIVER	FAST_SENDER
331.523	FAST_SENDER	N/A
332.281	RECEIVER	FAST_SENDER
334.727	FAST_SENDER	N/A
335.510	RECEIVER	FAST_SENDER
337.912	FAST_SENDER	N/A
340.254	RECEIVER	FAST_SENDER
342.656	FAST_SENDER	N/A
343.440	RECEIVER	FAST_SENDER
345.888	FAST_SENDER	N/A
346.634	RECEIVER	FAST_SENDER
349.060	FAST_SENDER	N/A
349.799	RECEIVER	FAST_SENDER
352.210	FAST_SENDER	N/A
352.964	RECEIVER	FAST_SENDER
355.372	FAST_SENDER	N/A
356.153	RECEIVER	FAST_SENDER
358.599	FAST_SENDER	N/A
359.389	RECEIVER	FAST_SENDER
361.806	FAST_SENDER	N/A
362.604	RECEIVER	FAST_SENDER
365.034	FAST_SENDER	N/A
365.758	RECEIVER	FAST_SENDER
368.190	FAST_SENDER	N/A
368.942	RECEIVER	FAST_SENDER
371.384	FAST_SENDER	N/A
372.143	RECEIVER	FAST_SENDER
374.576	FAST_SENDER	N/A
376.734	RECEIVER	FAST_SENDER
379.166	FAST_SENDER	N/A
379.907	RECEIVER	FAST_SENDER
382.324	FAST_SENDER	N/A
383.116	RECEIVER	FAST_SENDER
385.551	FAST_SENDER	N/A
386.317	RECEIVER	FAST_SENDER
388.759	FAST_SENDER	N/A
389.525	RECEIVER	FAST_SENDER
391.948	FAST_SENDER	N/A
392.730	RECEIVER	FAST_SENDER
395.136	FAST_SENDER	N/A
395.930	RECEIVER	FAST_SENDER
398.366	FAST_SENDER	N/A
399.120	RECEIVER	FAST_SENDER
401.542	FAST_SENDER	N/A
402.316	RECEIVER	FAST_SENDER
404.746	FAST_SENDER	N/A
406.180	SLOW_SENDER1	N/A
406.976	RECEIVER	SLOW_SENDER1
408.903	RECEIVER	FAST_SENDER
409.420	SLOW_SENDER1	N/A
411.338	FAST_SENDER	N/A
418.619	FAST_SENDER	N/A
422.829	SLOW_SENDER1	N/A
426.075	FAST_SENDER	N/A
433.911	FAST_SENDER	N/A
441.398	FAST_SENDER	N/A
448.975	FAST_SENDER	N/A
456.852	FAST_SENDER	N/A
464.191	FAST_SENDER	N/A
471.843	FAST_SENDER	N/A
479.459	FAST_SENDER	N/A
487.022	FAST_SENDER	N/A
495.082	FAST_SENDER	N/A
502.505	FAST_SENDER	N/A
509.800	FAST_SENDER	N/A
517.207	FAST_SENDER	N/A
519.741	RECEIVER	FAST_SENDER
522.152	FAST_SENDER	N/A
522.904	RECEIVER	FAST_SENDER
527.085	FAST_SENDER	N/A
527.830	RECEIVER	FAST_SENDER
530.249	FAST_SENDER	N/A
530.979	RECEIVER	FAST_SENDER
533.420	FAST_SENDER	N/A
534.148	RECEIVER	FAST_SENDER
534.960	SLOW_SENDER1	N/A
535.746	RECEIVER	SLOW_SENDER1
536.560	FAST_SENDER	N/A
538.150	SLOW_SENDER1	N/A
538.615	RECEIVER	FAST_SENDER
540.377	RECEIVER	SLOW_SENDER1
541.059	FAST_SENDER	N/A
541.826	RECEIVER	FAST_SENDER
544.245	FAST_SENDER	N/A
545.801	SLOW_SENDER1	N/A
546.597	RECEIVER	SLOW_SENDER1
548.585	RECEIVER	FAST_SENDER
551.030	FAST_SENDER	N/A
551.743	RECEIVER	FAST_SENDER
554.001	SLOW_SENDER1	N/A
554.166	FAST_SENDER	N/A
554.783	RECEIVER	SLOW_SENDER1
556.782	RECEIVER	FAST_SENDER
559.228	FAST_SENDER	N/A
559.976	RECEIVER	FAST_SENDER
562.228	SLOW_SENDER1	N/A
562.384	FAST_SENDER	N/A
562.995	RECEIVER	SLOW_SENDER1
563.674	RECEIVER	FAST_SENDER
566.107	FAST_SENDER	N/A
566.861	RECEIVER	FAST_SENDER
569.270	FAST_SENDER	N/A
570.072	RECEIVER	FAST_SENDER
570.433	SLOW_SENDER1	N/A
571.215	RECEIVER	SLOW_SENDER1
572.489	FAST_SENDER	N/A
573.248	RECEIVER	FAST_SENDER
575.685	FAST_SENDER	N/A
576.457	RECEIVER	FAST_SENDER
578.629	SLOW_SENDER1	N/A
578.890	FAST_SENDER	N/A
579.370	RECEIVER	SLOW_SENDER1
581.075	RECEIVER	FAST_SENDER
583.501	FAST_SENDER	N/A
584.272	RECEIVER	FAST_SENDER
586.694	FAST_SENDER	N/A
587.435	RECEIVER	FAST_SENDER
589.885	FAST_SENDER	N/A
590.636	RECEIVER	FAST_SENDER
593.056	FAST_SENDER	N/A
593.804	RECEIVER	FAST_SENDER
596.218	FAST_SENDER	N/A
598.333	RECEIVER	FAST_SENDER
600.752	FAST_SENDER	N/A
601.510	RECEIVER	FAST_SENDER
603.958	FAST_SENDER	N/A
604.724	RECEIVER	FAST_SENDER
607.167	FAST_SENDER	N/A
607.905	RECEIVER	FAST_SENDER
610.338	FAST_SENDER	N/A
611.129	RECEIVER	FAST_SENDER
613.537	FAST_SENDER	N/A
614.330	RECEIVER	FAST_SENDER
616.762	FAST_SENDER	N/A
617.542	RECEIVER	FAST_SENDER
619.990	FAST_SENDER	N/A
620.762	RECEIVER	FAST_SENDER
623.194	FAST_SENDER	N/A
623.979	RECEIVER	FAST_SENDER
626.406	FAST_SENDER	N/A
627.174	RECEIVER	FAST_SENDER
629.602	FAST_SENDER	N/A
630.344	RECEIVER	FAST_SENDER
632.777	FAST_SENDER	N/A
633.552	RECEIVER	FAST_SENDER
635.973	FAST_SENDER	N/A
636.705	RECEIVER	FAST_SENDER
639.129	FAST_SENDER	N/A
639.888	RECEIVER	FAST_SENDER
642.328	FAST_SENDER	N/A
643.112	RECEIVER	FAST_SENDER
645.523	FAST_SENDER	N/A
646.311	RECEIVER	FAST_SENDER
648.736	FAST_SENDER	N/A
649.506	RECEIVER	FAST_SENDER
651.940	FAST_SENDER	N/A
652.654	RECEIVER	FAST_SENDER
655.104	FAST_SENDER	N/A
655.847	RECEIVER	FAST_SENDER
658.280	FAST_SENDER	N/A
661.474	FAST_SENDER	N/A
668.963	FAST_SENDER	N/A
676.558	FAST_SENDER	N/A
683.588	FAST_SENDER	N/A
689.410	SLOW_SENDER1	N/A
691.543	FAST_SENDER	N/A
698.901	FAST_SENDER	N/A
703.284	SLOW_SENDER1	N/A
707.019	FAST_SENDER	N/A
713.977	FAST_SENDER	N/A
721.296	FAST_SENDER	N/A
728.915	FAST_SENDER	N/A
736.126	FAST_SENDER	N/A
744.112	FAST_SENDER	N/A
752.232	FAST_SENDER	N/A
759.900	FAST_SENDER	N/A
766.960	FAST_SENDER	N/A
767.731	RECEIVER	FAST_SENDER
770.145	FAST_SENDER	N/A
770.911	RECEIVER	FAST_SENDER
773.334	FAST_SENDER	N/A
774.113	RECEIVER	FAST_SENDER
776.558	FAST_SENDER	N/A
777.349	RECEIVER	FAST_SENDER
779.795	FAST_SENDER	N/A
780.555	RECEIVER	FAST_SENDER
782.993	FAST_SENDER	N/A
783.747	RECEIVER	FAST_SENDER
786.179	FAST_SENDER	N/A
786.951	RECEIVER	FAST_SENDER
789.372	FAST_SENDER	N/A
790.111	RECEIVER	FAST_SENDER
792.535	FAST_SENDER	N/A
793.288	RECEIVER	FAST_SENDER
795.716	FAST_SENDER	N/A
796.498	RECEIVER	FAST_SENDER
798.900	FAST_SENDER	N/A
799.677	RECEIVER	FAST_SENDER
802.127	FAST_SENDER	N/A
802.843	RECEIVER	FAST_SENDER
805.254	FAST_SENDER	N/A
806.004	RECEIVER	FAST_SENDER
808.443	FAST_SENDER	N/A
809.188	RECEIVER	FAST_SENDER
811.606	FAST_SENDER	N/A
812.329	RECEIVER	FAST_SENDER
814.747	FAST_SENDER	N/A
815.482	RECEIVER	FAST_SENDER
816.460	SLOW_SENDER1	N/A
817.197	RECEIVER	SLOW_SENDER1
817.893	FAST_SENDER	N/A
818.654	RECEIVER	FAST_SENDER
819.635	SLOW_SENDER1	N/A
820.431	RECEIVER	SLOW_SENDER1
821.075	FAST_SENDER	N/A
821.850	RECEIVER	FAST_SENDER
824.256	FAST_SENDER	N/A
825.008	RECEIVER	FAST_SENDER
825.835	SLOW_SENDER1	N/A
826.576	RECEIVER	SLOW_SENDER1
827.434	FAST_SENDER	N/A
828.173	RECEIVER	FAST_SENDER
830.602	FAST_SENDER	N/A
831.348	RECEIVER	FAST_SENDER
832.010	SLOW_SENDER1	N/A
832.786	RECEIVER	SLOW_SENDER1
833.774	FAST_SENDER	N/A
834.547	RECEIVER	FAST_SENDER
836.955	FAST_SENDER	N/A
837.681	RECEIVER	FAST_SENDER
840.086	FAST_SENDER	N/A
840.188	SLOW_SENDER1	N/A
841.488	RECEIVER	SLOW_SENDER1
842.473	RECEIVER	FAST_SENDER
844.890	FAST_SENDER	N/A
847.056	RECEIVER	FAST_SENDER
849.478	FAST_SENDER	N/A
850.272	RECEIVER	FAST_SENDER
850.749	SLOW_SENDER1	N/A
851.521	RECEIVER	SLOW_SENDER1
852.676	FAST_SENDER	N/A
853.419	RECEIVER	FAST_SENDER
857.449	FAST_SENDER	N/A
858.190	RECEIVER	FAST_SENDER
858.960	SLOW_SENDER1	N/A
859.719	RECEIVER	SLOW_SENDER1
860.594	FAST_SENDER	N/A
867.737	FAST_SENDER	N/A
875.255	FAST_SENDER	N/A
882.471	FAST_SENDER	N/A
890.114	FAST_SENDER	N/A
897.945	FAST_SENDER	N/A
905.628	FAST_SENDER	N/A
913.428	FAST_SENDER	N/A
921.132	FAST_SENDER	N/A
928.885	FAST_SENDER	N/A
936.356	FAST_SENDER	N/A
943.841	FAST_SENDER	N/A
951.604	FAST_SENDER	N/A
959.085	FAST_SENDER	N/A
966.646	FAST_SENDER	N/A
969.720	SLOW_SENDER1	N/A
970.325	RECEIVER	FAST_SENDER
972.270	RECEIVER	SLOW_SENDER1
972.768	FAST_SENDER	N/A
973.551	RECEIVER	FAST_SENDER
975.957	FAST_SENDER	N/A
976.672	RECEIVER	FAST_SENDER
977.712	SLOW_SENDER1	N/A
978.447	RECEIVER	SLOW_SENDER1
979.095	FAST_SENDER	N/A
979.885	RECEIVER	FAST_SENDER
982.296	FAST_SENDER	N/A
983.034	RECEIVER	FAST_SENDER
983.871	SLOW_SENDER1	N/A
984.602	RECEIVER	SLOW_SENDER1
985.445	FAST_SENDER	N/A
986.186	RECEIVER	FAST_SENDER
988.615	FAST_SENDER	N/A
989.370	RECEIVER	FAST_SENDER
991.809	FAST_SENDER	N/A
992.022	SLOW_SENDER1	N/A
992.553	RECEIVER	FAST_SENDER
994.545	RECEIVER	SLOW_SENDER1
994.982	FAST_SENDER	N/A
995.763	RECEIVER	FAST_SENDER
998.178	FAST_SENDER	N/A
1000.642	RECEIVER	FAST_SENDER
1001.971	SLOW_SENDER1	N/A
1002.747	RECEIVER	SLOW_SENDER1
1003.055	FAST_SENDER	N/A
1003.860	RECEIVER	FAST_SENDER
1006.298	FAST_SENDER	N/A
1007.059	RECEIVER	FAST_SENDER
1009.479	FAST_SENDER	N/A
1010.195	SLOW_SENDER1	N/A
1010.236	RECEIVER	FAST_SENDER
1011.529	RECEIVER	SLOW_SENDER1
1012.685	FAST_SENDER	N/A
1013.459	RECEIVER	FAST_SENDER
1015.862	FAST_SENDER	N/A
1016.613	RECEIVER	FAST_SENDER
1019.031	FAST_SENDER	N/A
1019.784	RECEIVER	FAST_SENDER
1022.208	FAST_SENDER	N/A
1022.937	RECEIVER	FAST_SENDER
1025.339	FAST_SENDER	N/A
1026.114	RECEIVER	FAST_SENDER
1028.538	FAST_SENDER	N/A
1029.281	RECEIVER	FAST_SENDER
1031.730	FAST_SENDER	N/A
1032.505	RECEIVER	FAST_SENDER
1034.909	FAST_SENDER	N/A
1035.684	RECEIVER	FAST_SENDER
1038.096	FAST_SENDER	N/A
1038.833	RECEIVER	FAST_SENDER
1041.256	FAST_SENDER	N/A
1042.012	RECEIVER	FAST_SENDER
1044.445	FAST_SENDER	N/A
1045.229	RECEIVER	FAST_SENDER
1047.675	FAST_SENDER	N/A
1049.891	RECEIVER	FAST_SENDER
1052.326	FAST_SENDER	N/A
1053.061	RECEIVER	FAST_SENDER
1055.504	FAST_SENDER	N/A
1056.308	RECEIVER	FAST_SENDER
1058.724	FAST_SENDER	N/A
1061.258	RECEIVER	FAST_SENDER
1063.692	FAST_SENDER	N/A
1071.280	FAST_SENDER	N/A
1078.817	FAST_SENDER	N/A
1086.447	FAST_SENDER	N/A
1094.073	FAST_SENDER	N/A
1101.716	FAST_SENDER	N/A
1109.497	FAST_SENDER	N/A
1117.311	FAST_SENDER	N/A
1121.670	SLOW_SENDER1	N/A
1125.469	FAST_SENDER	N/A
1133.073	FAST_SENDER	N/A
1134.328	SLOW_SENDER1	N/A
1140.755	FAST_SENDER	N/A
1147.997	FAST_SENDER	N/A
1156.213	FAST_SENDER	N/A
1163.634	FAST_SENDER	N/A
1171.349	FAST_SENDER	N/A
1173.562	RECEIVER	FAST_SENDER
1176.009	FAST_SENDER	N/A
1176.796	RECEIVER	FAST_SENDER
1179.209	FAST_SENDER	N/A
1181.602	RECEIVER	FAST_SENDER
1184.013	FAST_SENDER	N/A
1184.790	RECEIVER	FAST_SENDER
1187.195	FAST_SENDER	N/A
1187.934	RECEIVER	FAST_SENDER
1190.372	FAST_SENDER	N/A
1191.165	RECEIVER	FAST_SENDER
1193.584	FAST_SENDER	N/A
1195.730	RECEIVER	FAST_SENDER
1198.139	FAST_SENDER	N/A
1198.883	RECEIVER	FAST_SENDER
1201.315	FAST_SENDER	N/A
1202.122	RECEIVER	FAST_SENDER
1204.561	FAST_SENDER	N/A
1205.311	RECEIVER	FAST_SENDER
1207.743	FAST_SENDER	N/A
1208.526	RECEIVER	FAST_SENDER
1210.942	FAST_SENDER	N/A
1211.722	RECEIVER	FAST_SENDER
1214.127	FAST_SENDER	N/A
1214.883	RECEIVER	FAST_SENDER
1217.317	FAST_SENDER	N/A
1218.105	RECEIVER	FAST_SENDER
1220.525	FAST_SENDER	N/A
1221.282	RECEIVER	FAST_SENDER
1223.707	FAST_SENDER	N/A
1224.469	RECEIVER	FAST_SENDER
1226.908	FAST_SENDER	N/A
1227.684	RECEIVER	FAST_SENDER
1230.125	FAST_SENDER	N/A
1230.889	RECEIVER	FAST_SENDER
1233.294	FAST_SENDER	N/A
1234.026	RECEIVER	FAST_SENDER
1236.447	FAST_SENDER	N/A
1237.207	RECEIVER	FAST_SENDER
1239.627	FAST_SENDER	N/A
1240.406	RECEIVER	FAST_SENDER
1242.839	FAST_SENDER	N/A
1243.612	RECEIVER	FAST_SENDER
1246.049	FAST_SENDER	N/A
1246.792	RECEIVER	FAST_SENDER
1247.660	SLOW_SENDER1	N/A
1248.409	RECEIVER	SLOW_SENDER1
1249.232	FAST_SENDER	N/A
1249.998	RECEIVER	FAST_SENDER
1250.849	SLOW_SENDER1	N/A
1251.636	RECEIVER	SLOW_SENDER1
1252.436	FAST_SENDER	N/A
1253.183	RECEIVER	FAST_SENDER
1255.627	FAST_SENDER	N/A
1256.372	RECEIVER	FAST_SENDER
1257.050	SLOW_SENDER1	N/A
1257.796	RECEIVER	SLOW_SENDER1
1258.819	FAST_SENDER	N/A
1259.560	RECEIVER	FAST_SENDER
1261.973	FAST_SENDER	N/A
1262.744	RECEIVER	FAST_SENDER
1263.234	SLOW_SENDER1	N/A
1264.017	RECEIVER	SLOW_SENDER1
1268.085	FAST_SENDER	N/A
1268.882	RECEIVER	FAST_SENDER
1271.318	FAST_SENDER	N/A
1271.422	SLOW_SENDER1	N/A
1272.067	RECEIVER	FAST_SENDER
1274.474	FAST_SENDER	N/A
1275.236	RECEIVER	FAST_SENDER
1277.660	FAST_SENDER	N/A
1284.772	FAST_SENDER	N/A
1292.260	FAST_SENDER	N/A
1299.711	FAST_SENDER	N/A
1307.112	FAST_SENDER	N/A
1315.140	FAST_SENDER	N/A
1322.581	FAST_SENDER	N/A
1330.045	FAST_SENDER	N/A
1337.550	FAST_SENDER	N/A
1344.927	FAST_SENDER	N/A
1352.687	FAST_SENDER	N/A
1360.223	FAST_SENDER	N/A
1367.911	FAST_SENDER	N/A
1375.868	FAST_SENDER	N/A
1383.062	FAST_SENDER	N/A
1385.324	RECEIVER	FAST_SENDER
1386.080	SLOW_SENDER1	N/A
1386.846	RECEIVER	SLOW_SENDER1
1387.734	FAST_SENDER	N/A
1388.526	RECEIVER	FAST_SENDER
1389.248	SLOW_SENDER1	N/A
1389.974	RECEIVER	SLOW_SENDER1
1390.954	FAST_SENDER	N/A
1391.728	RECEIVER	FAST_SENDER
1394.174	FAST_SENDER	N/A
1394.927	RECEIVER	FAST_SENDER
1395.383	SLOW_SENDER1	N/A
1396.149	RECEIVER	SLOW_SENDER1
1400.894	FAST_SENDER	N/A
1401.561	SLOW_SENDER1	N/A
1401.632	RECEIVER	FAST_SENDER
1402.356	RECEIVER	SLOW_SENDER1
1404.075	FAST_SENDER	N/A
1404.859	RECEIVER	FAST_SENDER
1407.296	FAST_SENDER	N/A
1408.033	RECEIVER	FAST_SENDER
1409.772	SLOW_SENDER1	N/A
1410.458	FAST_SENDER	N/A
1410.546	RECEIVER	SLOW_SENDER1
1411.238	RECEIVER	FAST_SENDER
1413.653	FAST_SENDER	N/A
1414.426	RECEIVER	FAST_SENDER
1416.834	FAST_SENDER	N/A
1417.589	RECEIVER	FAST_SENDER
1417.976	SLOW_SENDER1	N/A
1418.740	RECEIVER	SLOW_SENDER1
1420.035	FAST_SENDER	N/A
1420.840	RECEIVER	FAST_SENDER
1423.270	FAST_SENDER	N/A
1424.043	RECEIVER	FAST_SENDER
1426.164	SLOW_SENDER1	N/A
1426.447	FAST_SENDER	N/A
1426.911	RECEIVER	SLOW_SENDER1
1430.706	RECEIVER	FAST_SENDER
1433.114	FAST_SENDER	N/A
1433.853	RECEIVER	FAST_SENDER
1434.360	SLOW_SENDER1	N/A
1435.156	RECEIVER	SLOW_SENDER1
1436.262	FAST_SENDER	N/A
1437.003	RECEIVER	FAST_SENDER
1439.420	FAST_SENDER	N/A
1440.147	RECEIVER	FAST_SENDER
1442.557	FAST_SENDER	N/A
1442.577	SLOW_SENDER1	N/A
1443.355	RECEIVER	FAST_SENDER
1445.793	FAST_SENDER	N/A
1446.552	RECEIVER	FAST_SENDER
1451.871	FAST_SENDER	N/A
1452.644	RECEIVER	FAST_SENDER
1455.089	FAST_SENDER	N/A
1455.841	RECEIVER	FAST_SENDER
1458.282	FAST_SENDER	N/A
1459.013	RECEIVER	FAST_SENDER
1461.443	FAST_SENDER	N/A
1462.266	RECEIVER	FAST_SENDER
1464.698	FAST_SENDER	N/A
1465.413	RECEIVER	FAST_SENDER
1467.813	FAST_SENDER	N/A
1468.570	RECEIVER	FAST_SENDER
1470.978	FAST_SENDER	N/A
1471.698	RECEIVER	FAST_SENDER
1474.111	FAST_SENDER	N/A
1474.878	RECEIVER	FAST_SENDER
1477.286	FAST_SENDER	N/A
1478.021	RECEIVER	FAST_SENDER
1480.430	FAST_SENDER	N/A
1481.184	RECEIVER	FAST_SENDER
1483.596	FAST_SENDER	N/A
1488.456	FAST_SENDER	N/A
1496.191	FAST_SENDER	N/A
1503.317	FAST_SENDER	N/A
1510.636	FAST_SENDER	N/A
1517.647	FAST_SENDER	N/A
1524.787	FAST_SENDER	N/A
1532.634	FAST_SENDER	N/A
1540.433	FAST_SENDER	N/A
1548.190	FAST_SENDER	N/A
1553.470	SLOW_SENDER1	N/A
1556.122	FAST_SENDER	N/A
1563.761	FAST_SENDER	N/A
1566.638	SLOW_SENDER1	N/A
1571.514	FAST_SENDER	N/A
1579.416	FAST_SENDER	N/A
1586.540	FAST_SENDER	N/A
1594.244	FAST_SENDER	N/A
1596.812	RECEIVER	FAST_SENDER
1599.259	FAST_SENDER	N/A
1600.013	RECEIVER	FAST_SENDER
1602.418	FAST_SENDER	N/A
1603.183	RECEIVER	FAST_SENDER
1605.588	FAST_SENDER	N/A
1606.350	RECEIVER	FAST_SENDER
1608.754	FAST_SENDER	N/A
1609.481	RECEIVER	FAST_SENDER
1611.912	FAST_SENDER	N/A
1612.689	RECEIVER	FAST_SENDER
1615.139	FAST_SENDER	N/A
1615.925	RECEIVER	FAST_SENDER
1618.366	FAST_SENDER	N/A
1619.110	RECEIVER	FAST_SENDER
1621.559	FAST_SENDER	N/A
1622.303	RECEIVER	FAST_SENDER
1624.725	FAST_SENDER	N/A
1625.512	RECEIVER	FAST_SENDER
1627.945	FAST_SENDER	N/A
1628.702	RECEIVER	FAST_SENDER
1631.136	FAST_SENDER	N/A
1633.315	RECEIVER	FAST_SENDER
1635.746	FAST_SENDER	N/A
1636.480	RECEIVER	FAST_SENDER
1638.928	FAST_SENDER	N/A
1639.697	RECEIVER	FAST_SENDER
1642.145	FAST_SENDER	N/A
1642.907	RECEIVER	FAST_SENDER
1645.308	FAST_SENDER	N/A
1646.082	RECEIVER	FAST_SENDER
1648.497	FAST_SENDER	N/A
1650.957	RECEIVER	FAST_SENDER
1653.362	FAST_SENDER	N/A
1654.138	RECEIVER	FAST_SENDER
1656.544	FAST_SENDER	N/A
1657.308	RECEIVER	FAST_SENDER
1662.981	FAST_SENDER	N/A
1663.781	RECEIVER	FAST_SENDER
1666.186	FAST_SENDER	N/A
1666.948	RECEIVER	FAST_SENDER
1669.361	FAST_SENDER	N/A
1670.114	RECEIVER	FAST_SENDER
1672.515	FAST_SENDER	N/A
1674.966	RECEIVER	FAST_SENDER
1677.380	FAST_SENDER	N/A
1678.166	RECEIVER	FAST_SENDER
1680.587	FAST_SENDER	N/A
1681.060	SLOW_SENDER1	N/A
1681.359	RECEIVER	FAST_SENDER
1685.078	RECEIVER	SLOW_SENDER1
1685.664	FAST_SENDER	N/A
1692.509	SLOW_SENDER1	N/A
1693.442	FAST_SENDER	N/A
1700.863	FAST_SENDER	N/A
1708.404	FAST_SENDER	N/A
1716.262	FAST_SENDER	N/A
1723.774	FAST_SENDER	N/A
1731.426	FAST_SENDER	N/A
1739.446	FAST_SENDER	N/A
1746.711	FAST_SENDER	N/A
1754.452	FAST_SENDER	N/A
1762.701	FAST_SENDER	N/A
1770.438	FAST_SENDER	N/A
1778.082	FAST_SENDER	N/A
1785.944	FAST_SENDER	N/A
1793.596	FAST_SENDER	N/A
1795.903	RECEIVER	FAST_SENDER
1798.339	FAST_SENDER	N/A
1799.089	RECEIVER	FAST_SENDER
1801.490	FAST_SENDER	N/A
1802.265	RECEIVER	FAST_SENDER
1804.685	FAST_SENDER	N/A
1805.471	RECEIVER	FAST_SENDER
1806.760	SLOW_SENDER1	N/A
1807.512	RECEIVER	SLOW_SENDER1
1807.887	FAST_SENDER	N/A
1808.640	RECEIVER	FAST_SENDER
1809.943	SLOW_SENDER1	N/A
1810.714	RECEIVER	SLOW_SENDER1
1811.043	FAST_SENDER	N/A
1811.765	RECEIVER	FAST_SENDER
1814.187	FAST_SENDER	N/A
1814.918	RECEIVER	FAST_SENDER
1816.123	SLOW_SENDER1	N/A
1816.909	RECEIVER	SLOW_SENDER1
1817.332	FAST_SENDER	N/A
1818.103	RECEIVER	FAST_SENDER
1820.532	FAST_SENDER	N/A
1821.333	RECEIVER	FAST_SENDER
1822.315	SLOW_SENDER1	N/A
1823.094	RECEIVER	SLOW_SENDER1
1823.753	FAST_SENDER	N/A
1824.495	RECEIVER	FAST_SENDER
1826.937	FAST_SENDER	N/A
1827.697	RECEIVER	FAST_SENDER
1830.110	FAST_SENDER	N/A
1830.538	SLOW_SENDER1	N/A
1830.842	RECEIVER	FAST_SENDER
1834.708	RECEIVER	SLOW_SENDER1
1835.243	FAST_SENDER	N/A
1836.005	RECEIVER	FAST_SENDER
1838.413	FAST_SENDER	N/A
1840.603	RECEIVER	FAST_SENDER
1843.005	FAST_SENDER	N/A
1843.733	RECEIVER	FAST_SENDER
1846.167	FAST_SENDER	N/A
1846.923	RECEIVER	FAST_SENDER
1849.342	FAST_SENDER	N/A
1850.124	RECEIVER	FAST_SENDER
1852.573	FAST_SENDER	N/A
1853.318	RECEIVER	FAST_SENDER
1857.315	FAST_SENDER	N/A
1858.063	RECEIVER	FAST_SENDER
1860.471	FAST_SENDER	N/A
1861.242	RECEIVER	FAST_SENDER
1863.686	FAST_SENDER	N/A
1864.487	RECEIVER	FAST_SENDER
1866.922	FAST_SENDER	N/A
1867.664	RECEIVER	FAST_SENDER
1870.104	FAST_SENDER	N/A
1870.883	RECEIVER	FAST_SENDER
1873.304	FAST_SENDER	N/A
1874.092	RECEIVER	FAST_SENDER
1876.495	FAST_SENDER	N/A
1877.252	RECEIVER	FAST_SENDER
1879.670	FAST_SENDER	N/A
1880.478	RECEIVER	FAST_SENDER
1882.896	FAST_SENDER	N/A
1883.668	RECEIVER	FAST_SENDER
1886.115	FAST_SENDER	N/A
1886.876	RECEIVER	FAST_SENDER
1889.294	FAST_SENDER	N/A
1890.082	RECEIVER	FAST_SENDER
1892.509	FAST_SENDER	N/A
1893.330	RECEIVER	FAST_SENDER
1895.780	FAST_SENDER	N/A
1896.571	RECEIVER	FAST_SENDER
1899.006	FAST_SENDER	N/A
1899.766	RECEIVER	FAST_SENDER
1902.170	FAST_SENDER	N/A
1902.941	RECEIVER	FAST_SENDER
1905.391	FAST_SENDER	N/A
1906.119	RECEIVER	FAST_SENDER
1908.557	FAST_SENDER	N/A
1909.321	RECEIVER	FAST_SENDER
1911.746	FAST_SENDER	N/A
1912.527	RECEIVER	FAST_SENDER
1914.962	FAST_SENDER	N/A
1915.749	RECEIVER	FAST_SENDER
1918.196	FAST_SENDER	N/A
1918.947	RECEIVER	FAST_SENDER
1921.354	FAST_SENDER	N/A
1922.117	RECEIVER	FAST_SENDER
1924.531	FAST_SENDER	N/A
1925.298	RECEIVER	FAST_SENDER
1927.733	FAST_SENDER	N/A
1928.501	RECEIVER	FAST_SENDER
1930.912	FAST_SENDER	N/A
1931.663	RECEIVER	FAST_SENDER
1934.073	FAST_SENDER	N/A
1934.809	RECEIVER	FAST_SENDER
1937.235	FAST_SENDER	N/A
1938.015	RECEIVER	FAST_SENDER
1940.422	FAST_SENDER	N/A
1941.182	RECEIVER	FAST_SENDER
1943.587	FAST_SENDER	N/A
1944.820	SLOW_SENDER1	N/A
1951.449	FAST_SENDER	N/A
1958.149	SLOW_SENDER1	N/A
1959.249	FAST_SENDER	N/A
1967.586	FAST_SENDER	N/A
1975.107	FAST_SENDER	N/A
1982.523	FAST_SENDER	N/A
1989.996	FAST_SENDER	N/A
1998.164	FAST_SENDER	N/A
2005.560	FAST_SENDER	N/A
2013.283	FAST_SENDER	N/A
2020.992	FAST_SENDER	N/A
2028.470	FAST_SENDER	N/A
2035.935	FAST_SENDER	N/A
2043.538	FAST_SENDER	N/A
2051.268	FAST_SENDER	N/A
2053.543	RECEIVER	FAST_SENDER
2055.958	FAST_SENDER	N/A
2056.724	RECEIVER	FAST_SENDER
2059.141	FAST_SENDER	N/A
2059.863	RECEIVER	FAST_SENDER
2062.276	FAST_SENDER	N/A
2063.039	RECEIVER	FAST_SENDER
2065.453	FAST_SENDER	N/A
2066.207	RECEIVER	FAST_SENDER
2068.648	FAST_SENDER	N/A
2069.418	RECEIVER	FAST_SENDER
2071.220	SLOW_SENDER1	N/A
2071.854	FAST_SENDER	N/A
2071.961	RECEIVER	SLOW_SENDER1
2073.978	RECEIVER	FAST_SENDER
2074.378	SLOW_SENDER1	N/A
2075.149	RECEIVER	SLOW_SENDER1
2076.395	FAST_SENDER	N/A
2077.173	RECEIVER	FAST_SENDER
2079.609	FAST_SENDER	N/A
2080.382	RECEIVER	FAST_SENDER
2080.559	SLOW_SENDER1	N/A
2082.914	RECEIVER	SLOW_SENDER1
2084.492	FAST_SENDER	N/A
2085.224	RECEIVER	FAST_SENDER
2087.672	FAST_SENDER	N/A
2088.428	RECEIVER	FAST_SENDER
2090.318	SLOW_SENDER1	N/A
2090.843	FAST_SENDER	N/A
2091.065	RECEIVER	SLOW_SENDER1
2093.375	RECEIVER	FAST_SENDER
2095.812	FAST_SENDER	N/A
2096.603	RECEIVER	FAST_SENDER
2098.466	SLOW_SENDER1	N/A
2099.039	FAST_SENDER	N/A
2099.212	RECEIVER	SLOW_SENDER1
2104.597	RECEIVER	FAST_SENDER
2107.000	FAST_SENDER	N/A
2107.752	RECEIVER	FAST_SENDER
2110.192	FAST_SENDER	N/A
2110.951	RECEIVER	FAST_SENDER
2113.351	FAST_SENDER	N/A
2114.129	RECEIVER	FAST_SENDER
2116.573	FAST_SENDER	N/A
2117.313	RECEIVER	FAST_SENDER
2121.498	FAST_SENDER	N/A
2122.250	RECEIVER	FAST_SENDER
2124.671	FAST_SENDER	N/A
2125.453	RECEIVER	FAST_SENDER
2127.875	FAST_SENDER	N/A
2128.645	RECEIVER	FAST_SENDER
2131.048	FAST_SENDER	N/A
2131.827	RECEIVER	FAST_SENDER
2135.628	FAST_SENDER	N/A
2136.390	RECEIVER	FAST_SENDER
2138.839	FAST_SENDER	N/A
2139.553	RECEIVER	FAST_SENDER
2141.953	FAST_SENDER	N/A
2142.723	RECEIVER	FAST_SENDER
2145.154	FAST_SENDER	N/A
2145.967	RECEIVER	FAST_SENDER
2148.402	FAST_SENDER	N/A
2149.153	RECEIVER	FAST_SENDER
2151.592	FAST_SENDER	N/A
2152.341	RECEIVER	FAST_SENDER
2154.765	FAST_SENDER	N/A
2155.573	RECEIVER	FAST_SENDER
2158.012	FAST_SENDER	N/A
2158.781	RECEIVER	FAST_SENDER
2161.214	FAST_SENDER	N/A
2161.934	RECEIVER	FAST_SENDER
2164.335	FAST_SENDER	N/A
2165.061	RECEIVER	FAST_SENDER
2167.480	FAST_SENDER	N/A
2168.268	RECEIVER	FAST_SENDER
2170.704	FAST_SENDER	N/A
2171.507	RECEIVER	FAST_SENDER
2173.925	FAST_SENDER	N/A
2174.694	RECEIVER	FAST_SENDER
2177.106	FAST_SENDER	N/A
2177.844	RECEIVER	FAST_SENDER
2180.272	FAST_SENDER	N/A
2181.018	RECEIVER	FAST_SENDER
2183.430	FAST_SENDER	N/A
2184.216	RECEIVER	FAST_SENDER
2188.050	FAST_SENDER	N/A
2188.835	RECEIVER	FAST_SENDER
2191.241	FAST_SENDER	N/A
2191.993	RECEIVER	FAST_SENDER
2198.918	FAST_SENDER	N/A
2206.222	FAST_SENDER	N/A
2212.610	SLOW_SENDER1	N/A
2214.034	FAST_SENDER	N/A
2222.677	FAST_SENDER	N/A
2225.655	SLOW_SENDER1	N/A
2230.804	FAST_SENDER	N/A
2238.300	FAST_SENDER	N/A
2245.551	FAST_SENDER	N/A
2252.882	FAST_SENDER	N/A
2260.490	FAST_SENDER	N/A
2268.311	FAST_SENDER	N/A
2276.117	FAST_SENDER	N/A
2283.534	FAST_SENDER	N/A
2291.218	FAST_SENDER	N/A
2298.752	FAST_SENDER	N/A
2302.433	RECEIVER	FAST_SENDER
2304.863	FAST_SENDER	N/A
2305.637	RECEIVER	FAST_SENDER
2308.055	FAST_SENDER	N/A
2308.802	RECEIVER	FAST_SENDER
2311.208	FAST_SENDER	N/A
2311.986	RECEIVER	FAST_SENDER
2314.399	FAST_SENDER	N/A
2315.178	RECEIVER	FAST_SENDER
2317.614	FAST_SENDER	N/A
2318.352	RECEIVER	FAST_SENDER
2320.793	FAST_SENDER	N/A
2321.515	RECEIVER	FAST_SENDER
2323.920	FAST_SENDER	N/A
2324.636	RECEIVER	FAST_SENDER
2327.073	FAST_SENDER	N/A
2327.797	RECEIVER	FAST_SENDER
2330.198	FAST_SENDER	N/A
2330.974	RECEIVER	FAST_SENDER
2333.402	FAST_SENDER	N/A
2334.172	RECEIVER	FAST_SENDER
2336.596	FAST_SENDER	N/A
2337.380	RECEIVER	FAST_SENDER
2338.410	SLOW_SENDER1	N/A
2339.179	RECEIVER	SLOW_SENDER1
2339.791	FAST_SENDER	N/A
2341.617	SLOW_SENDER1	N/A
2342.206	RECEIVER	FAST_SENDER
2343.470	RECEIVER	SLOW_SENDER1
2344.611	FAST_SENDER	N/A
2345.393	RECEIVER	FAST_SENDER
2347.823	FAST_SENDER	N/A
2348.616	RECEIVER	FAST_SENDER
2348.900	SLOW_SENDER1	N/A
2349.636	RECEIVER	SLOW_SENDER1
2351.016	FAST_SENDER	N/A
2353.558	RECEIVER	FAST_SENDER
2355.970	FAST_SENDER	N/A
2356.765	RECEIVER	FAST_SENDER
2358.671	SLOW_SENDER1	N/A
2359.174	FAST_SENDER	N/A
2359.411	RECEIVER	SLOW_SENDER1
2361.703	RECEIVER	FAST_SENDER
2364.142	FAST_SENDER	N/A
2364.891	RECEIVER	FAST_SENDER
2366.817	SLOW_SENDER1	N/A
2367.615	RECEIVER	SLOW_SENDER1
2369.195	FAST_SENDER	N/A
2369.954	RECEIVER	FAST_SENDER
2372.358	FAST_SENDER	N/A
2373.105	RECEIVER	FAST_SENDER
2375.026	SLOW_SENDER1	N/A
2375.544	FAST_SENDER	N/A
2375.813	RECEIVER	SLOW_SENDER1
2378.238	RECEIVER	FAST_SENDER
2380.671	FAST_SENDER	N/A
2381.402	RECEIVER	FAST_SENDER
2383.828	FAST_SENDER	N/A
2384.630	RECEIVER	FAST_SENDER
2387.051	FAST_SENDER	N/A
2387.783	RECEIVER	FAST_SENDER
2390.200	FAST_SENDER	N/A
2390.907	RECEIVER	FAST_SENDER
2393.316	FAST_SENDER	N/A
2394.094	RECEIVER	FAST_SENDER
2396.531	FAST_SENDER	N/A
2397.268	RECEIVER	FAST_SENDER
2399.698	FAST_SENDER	N/A
2400.503	RECEIVER	FAST_SENDER
2402.906	FAST_SENDER	N/A
2403.697	RECEIVER	FAST_SENDER
2406.147	FAST_SENDER	N/A
2406.898	RECEIVER	FAST_SENDER
2413.613	FAST_SENDER	N/A
2420.894	FAST_SENDER	N/A
2428.270	FAST_SENDER	N/A
2436.008	FAST_SENDER	N/A
2443.610	FAST_SENDER	N/A
2451.770	FAST_SENDER	N/A
2459.515	FAST_SENDER	N/A
2467.103	FAST_SENDER	N/A
2474.699	FAST_SENDER	N/A
2481.906	FAST_SENDER	N/A
2487.000	SLOW_SENDER1	N/A
2489.665	FAST_SENDER	N/A
2497.854	FAST_SENDER	N/A
2499.620	SLOW_SENDER1	N/A
2505.567	FAST_SENDER	N/A
2512.811	FAST_SENDER	N/A
2517.158	RECEIVER	FAST_SENDER
2521.132	FAST_SENDER	N/A
2521.896	RECEIVER	FAST_SENDER
2524.331	FAST_SENDER	N/A
2525.095	RECEIVER	FAST_SENDER
2527.535	FAST_SENDER	N/A
2528.334	RECEIVER	FAST_SENDER
2530.773	FAST_SENDER	N/A
2534.767	RECEIVER	FAST_SENDER
2537.167	FAST_SENDER	N/A
2537.969	RECEIVER	FAST_SENDER
2540.406	FAST_SENDER	N/A
2541.204	RECEIVER	FAST_SENDER
2543.625	FAST_SENDER	N/A
2544.364	RECEIVER	FAST_SENDER
2546.814	FAST_SENDER	N/A
2547.547	RECEIVER	FAST_SENDER
2549.975	FAST_SENDER	N/A
2550.752	RECEIVER	FAST_SENDER
2553.187	FAST_SENDER	N/A
2553.943	RECEIVER	FAST_SENDER
2556.391	FAST_SENDER	N/A
2558.826	RECEIVER	FAST_SENDER
2561.239	FAST_SENDER	N/A
2562.037	RECEIVER	FAST_SENDER
2564.438	FAST_SENDER	N/A
2565.178	RECEIVER	FAST_SENDER
2567.587	FAST_SENDER	N/A
2568.351	RECEIVER	FAST_SENDER
2570.764	FAST_SENDER	N/A
2571.524	RECEIVER	FAST_SENDER
2573.941	FAST_SENDER	N/A
2574.685	RECEIVER	FAST_SENDER
2577.134	FAST_SENDER	N/A
2577.866	RECEIVER	FAST_SENDER
2580.299	FAST_SENDER	N/A
2581.064	RECEIVER	FAST_SENDER
2583.465	FAST_SENDER	N/A
2584.250	RECEIVER	FAST_SENDER
2588.528	FAST_SENDER	N/A
2589.277	RECEIVER	FAST_SENDER
2591.692	FAST_SENDER	N/A
2592.492	RECEIVER	FAST_SENDER
2594.934	FAST_SENDER	N/A
2595.725	RECEIVER	FAST_SENDER
2598.128	FAST_SENDER	N/A
2598.906	RECEIVER	FAST_SENDER
2601.332	FAST_SENDER	N/A
2602.102	RECEIVER	FAST_SENDER
2604.544	FAST_SENDER	N/A
2605.295	RECEIVER	FAST_SENDER
2607.703	FAST_SENDER	N/A
2608.444	RECEIVER	FAST_SENDER
2612.733	FAST_SENDER	N/A
2612.830	SLOW_SENDER1	N/A
2613.495	RECEIVER	FAST_SENDER
2615.927	FAST_SENDER	N/A
2616.686	RECEIVER	FAST_SENDER
2622.664	FAST_SENDER	N/A
2623.439	RECEIVER	FAST_SENDER
2625.861	FAST_SENDER	N/A
2625.899	SLOW_SENDER1	N/A
2626.594	RECEIVER	FAST_SENDER
2628.713	RECEIVER	SLOW_SENDER1
2629.017	FAST_SENDER	N/A
2629.791	RECEIVER	FAST_SENDER
2632.222	FAST_SENDER	N/A
2633.002	RECEIVER	FAST_SENDER
2635.443	FAST_SENDER	N/A
2642.539	FAST_SENDER	N/A
2650.257	FAST_SENDER	N/A
2658.078	FAST_SENDER	N/A
2665.648	FAST_SENDER	N/A
2673.509	FAST_SENDER	N/A
2681.145	FAST_SENDER	N/A
2688.102	FAST_SENDER	N/A
2695.725	FAST_SENDER	N/A
2703.664	FAST_SENDER	N/A
2711.391	FAST_SENDER	N/A
2719.236	FAST_SENDER	N/A
2726.608	FAST_SENDER	N/A
2734.020	FAST_SENDER	N/A
2738.650	SLOW_SENDER1	N/A
2742.030	FAST_SENDER	N/A
2745.157	RECEIVER	SLOW_SENDER1
2746.054	RECEIVER	FAST_SENDER
2748.504	FAST_SENDER	N/A
2749.231	RECEIVER	FAST_SENDER
2751.665	FAST_SENDER	N/A
2752.430	RECEIVER	FAST_SENDER
2752.574	SLOW_SENDER1	N/A
2753.345	RECEIVER	SLOW_SENDER1
2754.857	FAST_SENDER	N/A
2755.598	RECEIVER	FAST_SENDER
2758.044	FAST_SENDER	N/A
2758.782	RECEIVER	FAST_SENDER
2760.795	SLOW_SENDER1	N/A
2761.202	FAST_SENDER	N/A
2761.528	RECEIVER	SLOW_SENDER1
2764.043	RECEIVER	FAST_SENDER
2766.449	FAST_SENDER	N/A
2767.210	RECEIVER	FAST_SENDER
2769.652	FAST_SENDER	N/A
2770.422	RECEIVER	FAST_SENDER
2772.871	FAST_SENDER	N/A
2773.645	RECEIVER	FAST_SENDER
2776.063	FAST_SENDER	N/A
2776.818	RECEIVER	FAST_SENDER
2779.248	FAST_SENDER	N/A
2780.030	RECEIVER	FAST_SENDER
2782.471	FAST_SENDER	N/A
2783.181	RECEIVER	FAST_SENDER
2785.597	FAST_SENDER	N/A
2786.356	RECEIVER	FAST_SENDER
2788.758	FAST_SENDER	N/A
2789.556	RECEIVER	FAST_SENDER
2793.665	FAST_SENDER	N/A
2794.427	RECEIVER	FAST_SENDER
2796.853	FAST_SENDER	N/A
2797.615	RECEIVER	FAST_SENDER
2800.031	FAST_SENDER	N/A
2800.791	RECEIVER	FAST_SENDER
2803.201	FAST_SENDER	N/A
2803.953	RECEIVER	FAST_SENDER
2806.356	FAST_SENDER	N/A
2807.159	RECEIVER	FAST_SENDER
2809.561	FAST_SENDER	N/A
2810.290	RECEIVER	FAST_SENDER
2812.710	FAST_SENDER	N/A
2813.478	RECEIVER	FAST_SENDER
2815.918	FAST_SENDER	N/A
2816.669	RECEIVER	FAST_SENDER
2819.115	FAST_SENDER	N/A
2819.859	RECEIVER	FAST_SENDER
2822.286	FAST_SENDER	N/A
2823.029	RECEIVER	FAST_SENDER
2825.462	FAST_SENDER	N/A
2826.240	RECEIVER	FAST_SENDER
2828.661	FAST_SENDER	N/A
2829.475	RECEIVER	FAST_SENDER
2831.897	FAST_SENDER	N/A
2832.652	RECEIVER	FAST_SENDER
2835.053	FAST_SENDER	N/A
2835.819	RECEIVER	FAST_SENDER
2838.219	FAST_SENDER	N/A
2838.977	RECEIVER	FAST_SENDER
2841.416	FAST_SENDER	N/A
2842.183	RECEIVER	FAST_SENDER
2844.598	FAST_SENDER	N/A
2845.357	RECEIVER	FAST_SENDER
2847.790	FAST_SENDER	N/A
2848.552	RECEIVER	FAST_SENDER
2850.954	FAST_SENDER	N/A
2851.703	RECEIVER	FAST_SENDER
2854.122	FAST_SENDER	N/A
2854.893	RECEIVER	FAST_SENDER
2857.330	FAST_SENDER	N/A
2858.097	RECEIVER	FAST_SENDER
2860.504	FAST_SENDER	N/A
2861.294	RECEIVER	FAST_SENDER
2863.717	FAST_SENDER	N/A
2864.473	RECEIVER	FAST_SENDER
2866.910	FAST_SENDER	N/A
2869.270	RECEIVER	FAST_SENDER
2871.676	FAST_SENDER	N/A
2872.445	RECEIVER	FAST_SENDER
2872.770	SLOW_SENDER1	N/A
2873.536	RECEIVER	SLOW_SENDER1
2874.881	FAST_SENDER	N/A
2875.686	RECEIVER	FAST_SENDER
2875.941	SLOW_SENDER1	N/A
2876.696	RECEIVER	SLOW_SENDER1
2878.087	FAST_SENDER	N/A
2878.820	RECEIVER	FAST_SENDER
2882.107	SLOW_SENDER1	N/A
2885.589	FAST_SENDER	N/A
2893.701	FAST_SENDER	N/A
2895.314	SLOW_SENDER1	N/A
2902.184	FAST_SENDER	N/A
2910.211	FAST_SENDER	N/A
2917.960	FAST_SENDER	N/A
2925.706	FAST_SENDER	N/A
2933.289	FAST_SENDER	N/A
2940.724	FAST_SENDER	N/A
2948.031	FAST_SENDER	N/A
2955.930	FAST_SENDER	N/A
2963.323	FAST_SENDER	N/A
2970.487	FAST_SENDER	N/A
2978.232	FAST_SENDER	N/A
2985.984	FAST_SENDER	N/A
2993.530	FAST_SENDER	N/A
2994.282	RECEIVER	FAST_SENDER
2996.687	FAST_SENDER	N/A
2997.434	RECEIVER	FAST_SENDER
3001.498	FAST_SENDER	N/A
3002.256	RECEIVER	FAST_SENDER
3004.689	FAST_SENDER	N/A
3005.460	RECEIVER	FAST_SENDER
3006.530	SLOW_SENDER1	N/A
3007.284	RECEIVER	SLOW_SENDER1
3007.866	FAST_SENDER	N/A
3008.607	RECEIVER	FAST_SENDER
3009.733	SLOW_SENDER1	N/A
3010.470	RECEIVER	SLOW_SENDER1
3011.042	FAST_SENDER	N/A
3011.785	RECEIVER	FAST_SENDER
3014.234	FAST_SENDER	N/A
3014.980	RECEIVER	FAST_SENDER
3015.880	SLOW_SENDER1	N/A
3016.651	RECEIVER	SLOW_SENDER1
3017.424	FAST_SENDER	N/A
3018.141	RECEIVER	FAST_SENDER
3020.590	FAST_SENDER	N/A
3021.344	RECEIVER	FAST_SENDER
3022.069	SLOW_SENDER1	N/A
3022.850	RECEIVER	SLOW_SENDER1
3023.784	FAST_SENDER	N/A
3024.555	RECEIVER	FAST_SENDER
3026.990	FAST_SENDER	N/A
3027.771	RECEIVER	FAST_SENDER
3030.220	FAST_SENDER	N/A
3030.300	SLOW_SENDER1	N/A
3031.013	RECEIVER	FAST_SENDER
3033.369	RECEIVER	SLOW_SENDER1
3033.422	FAST_SENDER	N/A
3034.168	RECEIVER	FAST_SENDER
3036.584	FAST_SENDER	N/A
3037.329	RECEIVER	FAST_SENDER
3039.771	FAST_SENDER	N/A
3040.789	SLOW_SENDER1	N/A
3041.574	RECEIVER	SLOW_SENDER1
3043.697	RECEIVER	FAST_SENDER
3046.137	FAST_SENDER	N/A
3046.888	RECEIVER	FAST_SENDER
3048.984	SLOW_SENDER1	N/A
3049.291	FAST_SENDER	N/A
3049.720	RECEIVER	SLOW_SENDER1
3051.791	RECEIVER	FAST_SENDER
3054.218	FAST_SENDER	N/A
3054.979	RECEIVER	FAST_SENDER
3057.394	FAST_SENDER	N/A
3059.688	RECEIVER	FAST_SENDER
3062.119	FAST_SENDER	N/A
3062.926	RECEIVER	FAST_SENDER
3065.331	FAST_SENDER	N/A
3068.538	FAST_SENDER	N/A
3075.861	FAST_SENDER	N/A
3082.875	FAST_SENDER	N/A
3090.587	FAST_SENDER	N/A
3098.348	FAST_SENDER	N/A
3106.094	FAST_SENDER	N/A
3113.346	FAST_SENDER	N/A
3120.913	FAST_SENDER	N/A
3128.181	FAST_SENDER	N/A
3135.553	FAST_SENDER	N/A
3142.823	FAST_SENDER	N/A
3151.011	FAST_SENDER	N/A
3158.788	FAST_SENDER	N/A
3159.630	SLOW_SENDER1	N/A
3166.183	FAST_SENDER	N/A
3172.285	SLOW_SENDER1	N/A
3174.084	FAST_SENDER	N/A
3176.660	RECEIVER	FAST_SENDER
3179.090	FAST_SENDER	N/A
3179.860	RECEIVER	FAST_SENDER
3182.296	FAST_SENDER	N/A
3183.051	RECEIVER	FAST_SENDER
3185.452	FAST_SENDER	N/A
3186.231	RECEIVER	FAST_SENDER
3188.636	FAST_SENDER	N/A
3189.377	RECEIVER	FAST_SENDER
3191.795	FAST_SENDER	N/A
3192.603	RECEIVER	FAST_SENDER
3195.044	FAST_SENDER	N/A
3195.794	RECEIVER	FAST_SENDER
3198.217	FAST_SENDER	N/A
3198.977	RECEIVER	FAST_SENDER
3201.419	FAST_SENDER	N/A
3202.212	RECEIVER	FAST_SENDER
3204.647	FAST_SENDER	N/A
3205.413	RECEIVER	FAST_SENDER
3207.863	FAST_SENDER	N/A
3208.597	RECEIVER	FAST_SENDER
3211.004	FAST_SENDER	N/A
3211.731	RECEIVER	FAST_SENDER
3214.167	FAST_SENDER	N/A
3214.937	RECEIVER	FAST_SENDER
3217.353	FAST_SENDER	N/A
3218.105	RECEIVER	FAST_SENDER
3220.550	FAST_SENDER	N/A
3221.311	RECEIVER	FAST_SENDER
3223.728	FAST_SENDER	N/A
3226.284	RECEIVER	FAST_SENDER
3228.691	FAST_SENDER	N/A
3229.485	RECEIVER	FAST_SENDER
3231.891	FAST_SENDER	N/A
3232.663	RECEIVER	FAST_SENDER
3235.096	FAST_SENDER	N/A
3235.888	RECEIVER	FAST_SENDER
3238.335	FAST_SENDER	N/A
3239.101	RECEIVER	FAST_SENDER
3241.533	FAST_SENDER	N/A
3242.302	RECEIVER	FAST_SENDER
3244.706	FAST_SENDER	N/A
3245.489	RECEIVER	FAST_SENDER
3247.901	FAST_SENDER	N/A
3248.656	RECEIVER	FAST_SENDER
3251.092	FAST_SENDER	N/A
3251.854	RECEIVER	FAST_SENDER
3254.285	FAST_SENDER	N/A
3255.043	RECEIVER	FAST_SENDER
3257.454	FAST_SENDER	N/A
3258.195	RECEIVER	FAST_SENDER
3260.627	FAST_SENDER	N/A
3262.827	RECEIVER	FAST_SENDER
3265.255	FAST_SENDER	N/A
3266.027	RECEIVER	FAST_SENDER
3268.443	FAST_SENDER	N/A
3269.194	RECEIVER	FAST_SENDER
3271.639	FAST_SENDER	N/A
3274.131	RECEIVER	FAST_SENDER
3276.552	FAST_SENDER	N/A
3277.287	RECEIVER	FAST_SENDER
3279.721	FAST_SENDER	N/A
3280.515	RECEIVER	FAST_SENDER
3282.961	FAST_SENDER	N/A
3283.696	RECEIVER	FAST_SENDER
3284.540	SLOW_SENDER1	N/A
3285.273	RECEIVER	SLOW_SENDER1
3286.102	FAST_SENDER	N/A
3286.882	RECEIVER	FAST_SENDER
3287.681	SLOW_SENDER1	N/A
3288.461	RECEIVER	SLOW_SENDER1
3289.332	FAST_SENDER	N/A
3290.127	RECEIVER	FAST_SENDER
3292.542	FAST_SENDER	N/A
3293.322	RECEIVER	FAST_SENDER
3293.869	SLOW_SENDER1	N/A
3295.727	FAST_SENDER	N/A
3300.082	SLOW_SENDER1	N/A
3302.788	FAST_SENDER	N/A
3310.660	FAST_SENDER	N/A
3318.546	FAST_SENDER	N/A
3325.997	FAST_SENDER	N/A
3333.311	FAST_SENDER	N/A
3340.965	FAST_SENDER	N/A
3349.197	FAST_SENDER	N/A
3356.806	FAST_SENDER	N/A
3364.657	FAST_SENDER	N/A
3372.242	FAST_SENDER	N/A
3379.884	FAST_SENDER	N/A
3387.695	FAST_SENDER	N/A
3395.619	FAST_SENDER	N/A
3403.386	FAST_SENDER	N/A
3404.157	RECEIVER	FAST_SENDER
3406.600	FAST_SENDER	N/A
3407.390	RECEIVER	FAST_SENDER
3409.821	FAST_SENDER	N/A
3410.597	RECEIVER	FAST_SENDER
3413.043	FAST_SENDER	N/A
3413.787	RECEIVER	FAST_SENDER
3416.212	FAST_SENDER	N/A
3416.240	SLOW_SENDER1	N/A
3416.955	RECEIVER	FAST_SENDER
3419.354	RECEIVER	SLOW_SENDER1
3419.380	FAST_SENDER	N/A
3420.158	RECEIVER	FAST_SENDER
3422.565	FAST_SENDER	N/A
3423.296	RECEIVER	FAST_SENDER
3424.790	SLOW_SENDER1	N/A
3425.730	FAST_SENDER	N/A
3426.489	RECEIVER	FAST_SENDER
3428.812	RECEIVER	SLOW_SENDER1
3428.925	FAST_SENDER	N/A
3429.702	RECEIVER	FAST_SENDER
3432.114	FAST_SENDER	N/A
3432.861	RECEIVER	FAST_SENDER
3435.301	FAST_SENDER	N/A
3436.028	RECEIVER	FAST_SENDER
3439.854	FAST_SENDER	N/A
3440.641	RECEIVER	FAST_SENDER
3443.045	FAST_SENDER	N/A
3443.846	RECEIVER	FAST_SENDER
3446.246	FAST_SENDER	N/A
3447.022	RECEIVER	FAST_SENDER
3449.441	FAST_SENDER	N/A
3450.226	RECEIVER	FAST_SENDER
3452.651	FAST_SENDER	N/A
3453.392	RECEIVER	FAST_SENDER
3455.799	FAST_SENDER	N/A
3456.581	RECEIVER	FAST_SENDER
3459.005	FAST_SENDER	N/A
3459.765	RECEIVER	FAST_SENDER
3462.187	FAST_SENDER	N/A
3462.926	RECEIVER	FAST_SENDER
3465.368	FAST_SENDER	N/A
3466.128	RECEIVER	FAST_SENDER
3468.551	FAST_SENDER	N/A
3469.322	RECEIVER	FAST_SENDER
3471.767	FAST_SENDER	N/A
3472.518	RECEIVER	FAST_SENDER
3474.961	FAST_SENDER	N/A
3475.714	RECEIVER	FAST_SENDER
3478.152	FAST_SENDER	N/A
3478.944	RECEIVER	FAST_SENDER
3481.365	FAST_SENDER	N/A
3482.144	RECEIVER	FAST_SENDER
3484.557	FAST_SENDER	N/A
3485.335	RECEIVER	FAST_SENDER
3487.761	FAST_SENDER	N/A
3488.495	RECEIVER	FAST_SENDER
3490.942	FAST_SENDER	N/A
3491.729	RECEIVER	FAST_SENDER
3494.131	FAST_SENDER	N/A
3494.882	RECEIVER	FAST_SENDER
3497.320	FAST_SENDER	N/A
3498.072	RECEIVER	FAST_SENDER
3500.516	FAST_SENDER	N/A
3501.255	RECEIVER	FAST_SENDER
3503.658	FAST_SENDER	N/A
3504.407	RECEIVER	FAST_SENDER
3506.822	FAST_SENDER	N/A
3507.583	RECEIVER	FAST_SENDER
3510.003	FAST_SENDER	N/A
3510.782	RECEIVER	FAST_SENDER
3513.221	FAST_SENDER	N/A
3513.982	RECEIVER	FAST_SENDER
3516.386	FAST_SENDER	N/A
3517.176	RECEIVER	FAST_SENDER
3519.581	FAST_SENDER	N/A
3520.338	RECEIVER	FAST_SENDER
3522.781	FAST_SENDER	N/A
3523.549	RECEIVER	FAST_SENDER
3525.958	FAST_SENDER	N/A
3526.745	RECEIVER	FAST_SENDER
3529.186	FAST_SENDER	N/A
3529.930	RECEIVER	FAST_SENDER
3532.368	FAST_SENDER	N/A
3533.167	RECEIVER	FAST_SENDER
3535.589	FAST_SENDER	N/A
3536.347	RECEIVER	FAST_SENDER
3538.793	FAST_SENDER	N/A
3539.527	RECEIVER	FAST_SENDER
3540.270	SLOW_SENDER1	N/A
3541.060	RECEIVER	SLOW_SENDER1
3541.947	FAST_SENDER	N/A
3542.746	RECEIVER	FAST_SENDER
3543.460	SLOW_SENDER1	N/A
3545.172	FAST_SENDER	N/A
3553.007	FAST_SENDER	N/A
3556.144	SLOW_SENDER1	N/A
3560.239	FAST_SENDER	N/A
3568.348	FAST_SENDER	N/A
3575.740	FAST_SENDER	N/A
3583.443	FAST_SENDER	N/A
3590.569	FAST_SENDER	N/A
3598.341	FAST_SENDER	N/A
3605.965	FAST_SENDER	N/A
3613.445	FAST_SENDER	N/A
3621.082	FAST_SENDER	N/A
3628.882	FAST_SENDER	N/A
3636.432	FAST_SENDER	N/A
3643.534	FAST_SENDER	N/A
3650.810	FAST_SENDER	N/A
3653.203	RECEIVER	FAST_SENDER
3655.616	FAST_SENDER	N/A
3656.365	RECEIVER	FAST_SENDER
3658.801	FAST_SENDER	N/A
3659.574	RECEIVER	FAST_SENDER
3661.997	FAST_SENDER	N/A
3662.783	RECEIVER	FAST_SENDER
3665.213	FAST_SENDER	N/A
3665.976	RECEIVER	FAST_SENDER
3668.210	SLOW_SENDER1	N/A
3668.376	FAST_SENDER	N/A
3668.960	RECEIVER	SLOW_SENDER1
3670.975	RECEIVER	FAST_SENDER
3673.391	FAST_SENDER	N/A
3674.161	RECEIVER	FAST_SENDER
3675.724	SLOW_SENDER1	N/A
3676.538	RECEIVER	SLOW_SENDER1
3676.579	FAST_SENDER	N/A
3677.351	RECEIVER	FAST_SENDER
3679.799	FAST_SENDER	N/A
3680.546	RECEIVER	FAST_SENDER
3681.983	SLOW_SENDER1	N/A
3682.698	RECEIVER	SLOW_SENDER1
3682.953	FAST_SENDER	N/A
3683.697	RECEIVER	FAST_SENDER
3686.119	FAST_SENDER	N/A
3686.874	RECEIVER	FAST_SENDER
3689.274	FAST_SENDER	N/A
3690.041	RECEIVER	FAST_SENDER
3690.143	SLOW_SENDER1	N/A
3690.868	RECEIVER	SLOW_SENDER1
3692.458	FAST_SENDER	N/A
3693.216	RECEIVER	FAST_SENDER
3695.660	FAST_SENDER	N/A
3698.044	RECEIVER	FAST_SENDER
3698.304	SLOW_SENDER1	N/A
3699.078	RECEIVER	SLOW_SENDER1
3703.116	FAST_SENDER	N/A
3703.899	RECEIVER	FAST_SENDER
3706.317	FAST_SENDER	N/A
3707.048	RECEIVER	FAST_SENDER
3709.461	FAST_SENDER	N/A
3710.223	RECEIVER	FAST_SENDER
3712.623	FAST_SENDER	N/A
3713.410	RECEIVER	FAST_SENDER
3715.838	FAST_SENDER	N/A
3716.598	RECEIVER	FAST_SENDER
3719.006	FAST_SENDER	N/A
3719.767	RECEIVER	FAST_SENDER
3722.179	FAST_SENDER	N/A
3722.956	RECEIVER	FAST_SENDER
3725.387	FAST_SENDER	N/A
3726.186	RECEIVER	FAST_SENDER
3728.599	FAST_SENDER	N/A
3729.360	RECEIVER	FAST_SENDER
3731.800	FAST_SENDER	N/A
3732.573	RECEIVER	FAST_SENDER
3735.004	FAST_SENDER	N/A
3737.513	RECEIVER	FAST_SENDER
3739.947	FAST_SENDER	N/A
3740.734	RECEIVER	FAST_SENDER
3743.154	FAST_SENDER	N/A
3743.913	RECEIVER	FAST_SENDER
3746.335	FAST_SENDER	N/A
3747.131	RECEIVER	FAST_SENDER
3749.581	FAST_SENDER	N/A
3750.359	RECEIVER	FAST_SENDER
3752.768	FAST_SENDER	N/A
3753.510	RECEIVER	FAST_SENDER
3755.951	FAST_SENDER	N/A
3756.709	RECEIVER	FAST_SENDER
3759.117	FAST_SENDER	N/A
3759.846	RECEIVER	FAST_SENDER
3762.249	FAST_SENDER	N/A
3763.046	RECEIVER	FAST_SENDER
3765.471	FAST_SENDER	N/A
3766.237	RECEIVER	FAST_SENDER
3768.669	FAST_SENDER	N/A
3769.396	RECEIVER	FAST_SENDER
3771.815	FAST_SENDER	N/A
3772.605	RECEIVER	FAST_SENDER
3775.019	FAST_SENDER	N/A
3775.804	RECEIVER	FAST_SENDER
3778.249	FAST_SENDER	N/A
3778.991	RECEIVER	FAST_SENDER
3781.415	FAST_SENDER	N/A
3782.157	RECEIVER	FAST_SENDER
3784.591	FAST_SENDER	N/A
3785.297	RECEIVER	FAST_SENDER
3787.725	FAST_SENDER	N/A
3788.482	RECEIVER	FAST_SENDER
3790.894	FAST_SENDER	N/A
3791.645	RECEIVER	FAST_SENDER
3794.057	FAST_SENDER	N/A
3794.835	RECEIVER	FAST_SENDER
3797.284	FAST_SENDER	N/A
3798.029	RECEIVER	FAST_SENDER
3800.473	FAST_SENDER	N/A
3801.243	RECEIVER	FAST_SENDER
3803.679	FAST_SENDER	N/A
3804.469	RECEIVER	FAST_SENDER
3806.882	FAST_SENDER	N/A
3807.629	RECEIVER	FAST_SENDER
3810.046	FAST_SENDER	N/A
3812.710	SLOW_SENDER1	N/A
3817.304	FAST_SENDER	N/A
3824.768	FAST_SENDER	N/A
3825.413	SLOW_SENDER1	N/A
3833.283	FAST_SENDER	N/A
3840.583	FAST_SENDER	N/A
3847.971	FAST_SENDER	N/A
3855.314	FAST_SENDER	N/A
3863.142	FAST_SENDER	N/A
3871.057	FAST_SENDER	N/A
3878.647	FAST_SENDER	N/A
3886.666	FAST_SENDER	N/A
3894.201	FAST_SENDER	N/A
3901.556	FAST_SENDER	N/A
3909.091	FAST_SENDER	N/A
3916.945	FAST_SENDER	N/A
3919.439	RECEIVER	FAST_SENDER
3921.854	FAST_SENDER	N/A
3922.607	RECEIVER	FAST_SENDER
3925.033	FAST_SENDER	N/A
3925.830	RECEIVER	FAST_SENDER
3928.280	FAST_SENDER	N/A
3929.069	RECEIVER	FAST_SENDER
3931.489	FAST_SENDER	N/A
3932.229	RECEIVER	FAST_SENDER
3934.659	FAST_SENDER	N/A
3935.407	RECEIVER	FAST_SENDER
3937.790	SLOW_SENDER1	N/A
3937.843	FAST_SENDER	N/A
3938.550	RECEIVER	SLOW_SENDER1
3940.800	RECEIVER	FAST_SENDER
3940.955	SLOW_SENDER1	N/A
3941.746	RECEIVER	SLOW_SENDER1
3943.231	FAST_SENDER	N/A
3943.992	RECEIVER	FAST_SENDER
3946.434	FAST_SENDER	N/A
3947.180	SLOW_SENDER1	N/A
3947.229	RECEIVER	FAST_SENDER
3948.482	RECEIVER	SLOW_SENDER1
3949.658	FAST_SENDER	N/A
3950.414	RECEIVER	FAST_SENDER
3952.833	FAST_SENDER	N/A
3953.603	RECEIVER	FAST_SENDER
3953.890	SLOW_SENDER1	N/A
3954.685	RECEIVER	SLOW_SENDER1
3956.037	FAST_SENDER	N/A
3956.811	RECEIVER	FAST_SENDER
3959.222	FAST_SENDER	N/A
3960.010	RECEIVER	FAST_SENDER
3962.121	SLOW_SENDER1	N/A
3962.444	FAST_SENDER	N/A
3962.906	RECEIVER	SLOW_SENDER1
3964.498	RECEIVER	FAST_SENDER
3966.936	FAST_SENDER	N/A
3967.690	RECEIVER	FAST_SENDER
3970.097	FAST_SENDER	N/A
3970.344	SLOW_SENDER1	N/A
3970.859	RECEIVER	FAST_SENDER
3972.774	RECEIVER	SLOW_SENDER1
3973.287	FAST_SENDER	N/A
3974.007	RECEIVER	FAST_SENDER
3976.439	FAST_SENDER	N/A
3977.217	RECEIVER	FAST_SENDER
3979.619	FAST_SENDER	N/A
3980.185	SLOW_SENDER1	N/A
3980.407	RECEIVER	FAST_SENDER
3982.852	FAST_SENDER	N/A
3983.643	RECEIVER	FAST_SENDER
3986.049	FAST_SENDER	N/A
3986.771	RECEIVER	FAST_SENDER
3989.211	FAST_SENDER	N/A
3989.974	RECEIVER	FAST_SENDER
3992.375	FAST_SENDER	N/A
3993.120	RECEIVER	FAST_SENDER
3995.532	FAST_SENDER	N/A
3996.285	RECEIVER	FAST_SENDER
3998.718	FAST_SENDER	N/A
3999.496	RECEIVER	FAST_SENDER
4001.928	FAST_SENDER	N/A
4004.199	RECEIVER	FAST_SENDER
4006.611	FAST_SENDER	N/A
4007.385	RECEIVER	FAST_SENDER
4009.798	FAST_SENDER	N/A
4010.569	RECEIVER	FAST_SENDER
4012.988	FAST_SENDER	N/A
4013.744	RECEIVER	FAST_SENDER
4016.185	FAST_SENDER	N/A
4016.950	RECEIVER	FAST_SENDER
4019.360	FAST_SENDER	N/A
4020.107	RECEIVER	FAST_SENDER
4022.522	FAST_SENDER	N/A
4023.274	RECEIVER	FAST_SENDER
4025.682	FAST_SENDER	N/A
4026.452	RECEIVER	FAST_SENDER
4028.857	FAST_SENDER	N/A
4029.577	RECEIVER	FAST_SENDER
4032.004	FAST_SENDER	N/A
4032.776	RECEIVER	FAST_SENDER
4035.185	FAST_SENDER	N/A
4035.959	RECEIVER	FAST_SENDER
4038.404	FAST_SENDER	N/A
4039.175	RECEIVER	FAST_SENDER
4041.621	FAST_SENDER	N/A
4042.347	RECEIVER	FAST_SENDER
4044.780	FAST_SENDER	N/A
4045.549	RECEIVER	FAST_SENDER
4047.989	FAST_SENDER	N/A
4048.761	RECEIVER	FAST_SENDER
4051.169	FAST_SENDER	N/A
4051.918	RECEIVER	FAST_SENDER
4054.327	FAST_SENDER	N/A
4055.089	RECEIVER	FAST_SENDER
4057.527	FAST_SENDER	N/A
4058.259	RECEIVER	FAST_SENDER
4060.697	FAST_SENDER	N/A
4061.415	RECEIVER	FAST_SENDER
4063.857	FAST_SENDER	N/A
4064.615	RECEIVER	FAST_SENDER
4067.016	FAST_SENDER	N/A
4067.822	RECEIVER	FAST_SENDER
4070.257	FAST_SENDER	N/A
4071.050	RECEIVER	FAST_SENDER
4073.459	FAST_SENDER	N/A
4074.189	RECEIVER	FAST_SENDER
4076.631	FAST_SENDER	N/A
4077.385	RECEIVER	FAST_SENDER
4079.789	FAST_SENDER	N/A
4080.545	RECEIVER	FAST_SENDER
4082.900	SLOW_SENDER1	N/A
4082.954	FAST_SENDER	N/A
4086.107	SLOW_SENDER1	N/A
4091.400	FAST_SENDER	N/A
4099.084	FAST_SENDER	N/A
4099.679	SLOW_SENDER1	N/A
4107.058	FAST_SENDER	N/A
4114.714	FAST_SENDER	N/A
4122.232	FAST_SENDER	N/A
4129.372	FAST_SENDER	N/A
4136.671	FAST_SENDER	N/A
4144.193	FAST_SENDER	N/A
4151.886	FAST_SENDER	N/A
4158.905	FAST_SENDER	N/A
4166.393	FAST_SENDER	N/A
4174.483	FAST_SENDER	N/A
4181.800	FAST_SENDER	N/A
4189.258	FAST_SENDER	N/A
4193.357	RECEIVER	FAST_SENDER
4195.785	FAST_SENDER	N/A
4196.553	RECEIVER	FAST_SENDER
4198.985	FAST_SENDER	N/A
4199.744	RECEIVER	FAST_SENDER
4202.159	FAST_SENDER	N/A
4202.960	RECEIVER	FAST_SENDER
4205.399	FAST_SENDER	N/A
4206.198	RECEIVER	FAST_SENDER
4208.645	FAST_SENDER	N/A
4209.423	RECEIVER	FAST_SENDER
4210.610	SLOW_SENDER1	N/A
4211.381	RECEIVER	SLOW_SENDER1
4211.871	FAST_SENDER	N/A
4212.646	RECEIVER	FAST_SENDER
4213.782	SLOW_SENDER1	N/A
4215.052	FAST_SENDER	N/A
4215.782	RECEIVER	FAST_SENDER
4216.445	RECEIVER	SLOW_SENDER1
4218.227	FAST_SENDER	N/A
4220.617	RECEIVER	FAST_SENDER
4223.023	FAST_SENDER	N/A
4223.762	RECEIVER	FAST_SENDER
4223.863	SLOW_SENDER1	N/A
4224.638	RECEIVER	SLOW_SENDER1
4226.203	FAST_SENDER	N/A
4226.999	RECEIVER	FAST_SENDER
4229.419	FAST_SENDER	N/A
4230.180	RECEIVER	FAST_SENDER
4232.080	SLOW_SENDER1	N/A
4232.628	FAST_SENDER	N/A
4232.871	RECEIVER	SLOW_SENDER1
4235.110	RECEIVER	FAST_SENDER
4237.532	FAST_SENDER	N/A
4238.335	RECEIVER	FAST_SENDER
4240.314	SLOW_SENDER1	N/A
4240.743	FAST_SENDER	N/A
4241.117	RECEIVER	SLOW_SENDER1
4243.002	RECEIVER	FAST_SENDER
4245.422	FAST_SENDER	N/A
4246.187	RECEIVER	FAST_SENDER
4248.632	FAST_SENDER	N/A
4249.378	RECEIVER	FAST_SENDER
4251.806	FAST_SENDER	N/A
4252.562	RECEIVER	FAST_SENDER
4254.973	FAST_SENDER	N/A
4255.722	RECEIVER	FAST_SENDER
4258.141	FAST_SENDER	N/A
4258.889	RECEIVER	FAST_SENDER
4261.338	FAST_SENDER	N/A
4262.128	RECEIVER	FAST_SENDER
4264.549	FAST_SENDER	N/A
4265.331	RECEIVER	FAST_SENDER
4267.760	FAST_SENDER	N/A
4268.507	RECEIVER	FAST_SENDER
4270.944	FAST_SENDER	N/A
4271.715	RECEIVER	FAST_SENDER
4274.144	FAST_SENDER	N/A
4274.908	RECEIVER	FAST_SENDER
4277.358	FAST_SENDER	N/A
4278.110	RECEIVER	FAST_SENDER
4280.557	FAST_SENDER	N/A
4281.334	RECEIVER	FAST_SENDER
4283.759	FAST_SENDER	N/A
4284.556	RECEIVER	FAST_SENDER
4286.993	FAST_SENDER	N/A
4287.782	RECEIVER	FAST_SENDER
4290.196	FAST_SENDER	N/A
4290.943	RECEIVER	FAST_SENDER
4293.361	FAST_SENDER	N/A
4294.100	RECEIVER	FAST_SENDER
4296.536	FAST_SENDER	N/A
4297.329	RECEIVER	FAST_SENDER
4299.773	FAST_SENDER	N/A
4300.533	RECEIVER	FAST_SENDER
4302.948	FAST_SENDER	N/A
4303.702	RECEIVER	FAST_SENDER
4306.149	FAST_SENDER	N/A
4306.937	RECEIVER	FAST_SENDER
4309.357	FAST_SENDER	N/A
4310.131	RECEIVER	FAST_SENDER
4312.575	FAST_SENDER	N/A
4313.379	RECEIVER	FAST_SENDER
4315.805	FAST_SENDER	N/A
4316.544	RECEIVER	FAST_SENDER
4323.819	FAST_SENDER	N/A
4331.560	FAST_SENDER	N/A
4339.032	FAST_SENDER	N/A
4346.726	FAST_SENDER	N/A
4354.433	FAST_SENDER	N/A
4354.670	SLOW_SENDER1	N/A
4362.086	FAST_SENDER	N/A
4367.358	SLOW_SENDER1	N/A
4370.054	FAST_SENDER	N/A
4378.060	FAST_SENDER	N/A
4385.327	FAST_SENDER	N/A
4392.627	FAST_SENDER	N/A
4399.672	FAST_SENDER	N/A
4407.337	FAST_SENDER	N/A
4414.975	FAST_SENDER	N/A
4422.287	FAST_SENDER	N/A
4427.411	RECEIVER	FAST_SENDER
4429.842	FAST_SENDER	N/A
4430.592	RECEIVER	FAST_SENDER
4433.027	FAST_SENDER	N/A
4433.755	RECEIVER	FAST_SENDER
4436.187	FAST_SENDER	N/A
4436.980	RECEIVER	FAST_SENDER
4439.409	FAST_SENDER	N/A
4440.172	RECEIVER	FAST_SENDER
4444.133	FAST_SENDER	N/A
4444.879	RECEIVER	FAST_SENDER
4447.286	FAST_SENDER	N/A
4448.074	RECEIVER	FAST_SENDER
4450.510	FAST_SENDER	N/A
4451.268	RECEIVER	FAST_SENDER
4453.670	FAST_SENDER	N/A
4454.430	RECEIVER	FAST_SENDER
4456.876	FAST_SENDER	N/A
4457.638	RECEIVER	FAST_SENDER
4460.056	FAST_SENDER	N/A
4460.807	RECEIVER	FAST_SENDER
4463.232	FAST_SENDER	N/A
4463.983	RECEIVER	FAST_SENDER
4468.180	FAST_SENDER	N/A
4468.955	RECEIVER	FAST_SENDER
4471.395	FAST_SENDER	N/A
4472.196	RECEIVER	FAST_SENDER
4474.636	FAST_SENDER	N/A
4475.387	RECEIVER	FAST_SENDER
4477.823	FAST_SENDER	N/A
4478.588	RECEIVER	FAST_SENDER
4479.890	SLOW_SENDER1	N/A
4480.651	RECEIVER	SLOW_SENDER1
4481.017	FAST_SENDER	N/A
4481.780	RECEIVER	FAST_SENDER
4483.063	SLOW_SENDER1	N/A
4483.823	RECEIVER	SLOW_SENDER1
4484.187	FAST_SENDER	N/A
4486.654	RECEIVER	FAST_SENDER
4489.098	FAST_SENDER	N/A
4489.247	SLOW_SENDER1	N/A
4489.878	RECEIVER	FAST_SENDER
4490.577	RECEIVER	SLOW_SENDER1
4492.310	FAST_SENDER	N/A
4493.031	RECEIVER	FAST_SENDER
4495.445	FAST_SENDER	N/A
4495.987	SLOW_SENDER1	N/A
4496.200	RECEIVER	FAST_SENDER
4498.302	RECEIVER	SLOW_SENDER1
4498.624	FAST_SENDER	N/A
4502.454	RECEIVER	FAST_SENDER
4504.904	FAST_SENDER	N/A
4505.654	RECEIVER	FAST_SENDER
4505.714	SLOW_SENDER1	N/A
4506.440	RECEIVER	SLOW_SENDER1
4508.096	FAST_SENDER	N/A
4508.839	RECEIVER	FAST_SENDER
4511.268	FAST_SENDER	N/A
4512.036	RECEIVER	FAST_SENDER
4513.871	SLOW_SENDER1	N/A
4514.471	FAST_SENDER	N/A
4514.623	RECEIVER	SLOW_SENDER1
4516.644	RECEIVER	FAST_SENDER
4519.083	FAST_SENDER	N/A
4519.811	RECEIVER	FAST_SENDER
4522.040	SLOW_SENDER1	N/A
4522.257	FAST_SENDER	N/A
4522.820	RECEIVER	SLOW_SENDER1
4524.731	RECEIVER	FAST_SENDER
4527.152	FAST_SENDER	N/A
4527.896	RECEIVER	FAST_SENDER
4530.328	FAST_SENDER	N/A
4531.099	RECEIVER	FAST_SENDER
4533.518	FAST_SENDER	N/A
4534.313	RECEIVER	FAST_SENDER
4540.086	FAST_SENDER	N/A
4547.584	FAST_SENDER	N/A
4555.331	FAST_SENDER	N/A
4563.089	FAST_SENDER	N/A
4570.425	FAST_SENDER	N/A
4578.182	FAST_SENDER	N/A
4585.640	FAST_SENDER	N/A
4593.155	FAST_SENDER	N/A
4600.711	FAST_SENDER	N/A
4608.489	FAST_SENDER	N/A
4616.104	FAST_SENDER	N/A
4623.458	FAST_SENDER	N/A
4631.525	FAST_SENDER	N/A
4632.820	SLOW_SENDER1	N/A
4639.593	FAST_SENDER	N/A
4645.357	SLOW_SENDER1	N/A
4647.049	FAST_SENDER	N/A
4650.062	RECEIVER	FAST_SENDER
4652.483	FAST_SENDER	N/A
4653.253	RECEIVER	FAST_SENDER
4655.698	FAST_SENDER	N/A
4656.509	RECEIVER	FAST_SENDER
4658.914	FAST_SENDER	N/A
4662.989	RECEIVER	FAST_SENDER
4665.409	FAST_SENDER	N/A
4666.148	RECEIVER	FAST_SENDER
4668.588	FAST_SENDER	N/A
4669.340	RECEIVER	FAST_SENDER
4671.753	FAST_SENDER	N/A
4672.539	RECEIVER	FAST_SENDER
4674.940	FAST_SENDER	N/A
4675.681	RECEIVER	FAST_SENDER
4678.101	FAST_SENDER	N/A
4680.471	RECEIVER	FAST_SENDER
4682.877	FAST_SENDER	N/A
4683.639	RECEIVER	FAST_SENDER
4686.044	FAST_SENDER	N/A
4686.789	RECEIVER	FAST_SENDER
4689.237	FAST_SENDER	N/A
4690.032	RECEIVER	FAST_SENDER
4692.471	FAST_SENDER	N/A
4693.250	RECEIVER	FAST_SENDER
4695.679	FAST_SENDER	N/A
4696.464	RECEIVER	FAST_SENDER
4700.433	FAST_SENDER	N/A
4701.185	RECEIVER	FAST_SENDER
4703.596	FAST_SENDER	N/A
4704.362	RECEIVER	FAST_SENDER
4706.770	FAST_SENDER	N/A
4707.577	RECEIVER	FAST_SENDER
4709.979	FAST_SENDER	N/A
4710.760	RECEIVER	FAST_SENDER
[truncated: 13,078 more rows]
