# Supplementary material for: CATO: Wake-Up reCeiver-bAsed communicaTiOn for Batteryless Devices
Source: Sensors (Basel). 2025 Nov 7;25(22):6813. doi: 10.3390/s25226813 (PMC12655924; doi:10.3390/s25226813)
Supplement: Supplementary file 1 [file sensors-25-06813-s001.zip › File S1_Experimental_and_Simulation_Data/simulation/capsweep/cap50/mac_competing_nodes_priority.csv]

time_s	node_id	received_from
2.700	FAST_SENDER	N/A
2.700	SLOW_SENDER1	N/A
8.447	RECEIVER	FAST_SENDER
10.878	FAST_SENDER	N/A
11.660	RECEIVER	FAST_SENDER
13.801	RECEIVER	SLOW_SENDER1
14.110	FAST_SENDER	N/A
14.860	RECEIVER	FAST_SENDER
17.290	FAST_SENDER	N/A
19.232	SLOW_SENDER1	N/A
23.353	RECEIVER	SLOW_SENDER1
28.645	RECEIVER	FAST_SENDER
30.698	FAST_SENDER	N/A
33.092	SLOW_SENDER1	N/A
33.093	RECEIVER	FAST_SENDER
33.847	RECEIVER	SLOW_SENDER1
35.509	FAST_SENDER	N/A
36.314	RECEIVER	FAST_SENDER
38.745	FAST_SENDER	N/A
45.161	RECEIVER	FAST_SENDER
47.567	FAST_SENDER	N/A
48.290	RECEIVER	FAST_SENDER
50.699	FAST_SENDER	N/A
56.410	RECEIVER	FAST_SENDER
58.855	FAST_SENDER	N/A
59.564	RECEIVER	FAST_SENDER
61.980	FAST_SENDER	N/A
67.815	RECEIVER	FAST_SENDER
70.260	FAST_SENDER	N/A
71.032	RECEIVER	FAST_SENDER
73.458	FAST_SENDER	N/A
79.574	RECEIVER	FAST_SENDER
81.990	FAST_SENDER	N/A
82.777	RECEIVER	FAST_SENDER
85.177	FAST_SENDER	N/A
90.964	RECEIVER	FAST_SENDER
93.364	FAST_SENDER	N/A
94.100	RECEIVER	FAST_SENDER
96.516	FAST_SENDER	N/A
102.173	RECEIVER	FAST_SENDER
104.591	FAST_SENDER	N/A
105.354	RECEIVER	FAST_SENDER
107.798	FAST_SENDER	N/A
113.474	RECEIVER	FAST_SENDER
115.913	FAST_SENDER	N/A
116.682	RECEIVER	FAST_SENDER
119.123	FAST_SENDER	N/A
125.091	RECEIVER	FAST_SENDER
127.538	FAST_SENDER	N/A
128.288	RECEIVER	FAST_SENDER
130.708	FAST_SENDER	N/A
136.731	RECEIVER	FAST_SENDER
139.140	FAST_SENDER	N/A
139.898	RECEIVER	FAST_SENDER
142.343	FAST_SENDER	N/A
143.910	SLOW_SENDER1	N/A
148.154	RECEIVER	SLOW_SENDER1
155.507	FAST_SENDER	N/A
155.569	SLOW_SENDER1	N/A
156.278	RECEIVER	FAST_SENDER
158.679	FAST_SENDER	N/A
159.755	RECEIVER	SLOW_SENDER1
161.153	RECEIVER	FAST_SENDER
167.210	FAST_SENDER	N/A
168.003	RECEIVER	FAST_SENDER
170.433	FAST_SENDER	N/A
176.455	RECEIVER	FAST_SENDER
178.875	FAST_SENDER	N/A
179.621	RECEIVER	FAST_SENDER
187.676	FAST_SENDER	N/A
188.427	RECEIVER	FAST_SENDER
190.872	FAST_SENDER	N/A
197.112	RECEIVER	FAST_SENDER
199.556	FAST_SENDER	N/A
200.336	RECEIVER	FAST_SENDER
202.780	FAST_SENDER	N/A
208.478	RECEIVER	FAST_SENDER
210.897	FAST_SENDER	N/A
211.652	RECEIVER	FAST_SENDER
214.079	FAST_SENDER	N/A
220.039	RECEIVER	FAST_SENDER
222.462	FAST_SENDER	N/A
223.222	RECEIVER	FAST_SENDER
225.666	FAST_SENDER	N/A
231.256	RECEIVER	FAST_SENDER
237.712	FAST_SENDER	N/A
238.466	RECEIVER	FAST_SENDER
240.910	FAST_SENDER	N/A
246.857	RECEIVER	FAST_SENDER
249.267	FAST_SENDER	N/A
250.073	RECEIVER	FAST_SENDER
252.505	FAST_SENDER	N/A
258.245	RECEIVER	FAST_SENDER
260.669	FAST_SENDER	N/A
261.425	RECEIVER	FAST_SENDER
263.868	FAST_SENDER	N/A
269.890	RECEIVER	FAST_SENDER
269.950	SLOW_SENDER1	N/A
270.723	RECEIVER	SLOW_SENDER1
272.310	FAST_SENDER	N/A
273.128	SLOW_SENDER1	N/A
277.016	RECEIVER	SLOW_SENDER1
284.446	SLOW_SENDER1	N/A
284.952	FAST_SENDER	N/A
285.707	RECEIVER	FAST_SENDER
288.142	FAST_SENDER	N/A
288.890	RECEIVER	FAST_SENDER
291.314	FAST_SENDER	N/A
292.090	RECEIVER	FAST_SENDER
294.538	FAST_SENDER	N/A
300.191	RECEIVER	FAST_SENDER
302.626	FAST_SENDER	N/A
305.047	RECEIVER	FAST_SENDER
307.458	FAST_SENDER	N/A
313.142	RECEIVER	FAST_SENDER
315.586	FAST_SENDER	N/A
316.346	RECEIVER	FAST_SENDER
318.772	FAST_SENDER	N/A
324.625	RECEIVER	FAST_SENDER
327.042	FAST_SENDER	N/A
327.789	RECEIVER	FAST_SENDER
330.220	FAST_SENDER	N/A
335.828	RECEIVER	FAST_SENDER
338.273	FAST_SENDER	N/A
339.071	RECEIVER	FAST_SENDER
341.484	FAST_SENDER	N/A
347.385	RECEIVER	FAST_SENDER
349.785	FAST_SENDER	N/A
350.574	RECEIVER	FAST_SENDER
352.974	FAST_SENDER	N/A
363.489	RECEIVER	FAST_SENDER
365.934	FAST_SENDER	N/A
366.701	RECEIVER	FAST_SENDER
369.101	FAST_SENDER	N/A
374.822	RECEIVER	FAST_SENDER
377.246	FAST_SENDER	N/A
377.959	RECEIVER	FAST_SENDER
380.375	FAST_SENDER	N/A
386.413	RECEIVER	FAST_SENDER
388.816	FAST_SENDER	N/A
389.551	RECEIVER	FAST_SENDER
391.986	FAST_SENDER	N/A
397.548	RECEIVER	FAST_SENDER
398.080	SLOW_SENDER1	N/A
398.848	RECEIVER	SLOW_SENDER1
399.960	FAST_SENDER	N/A
401.258	SLOW_SENDER1	N/A
405.409	RECEIVER	SLOW_SENDER1
412.586	FAST_SENDER	N/A
412.815	SLOW_SENDER1	N/A
413.359	RECEIVER	FAST_SENDER
415.785	FAST_SENDER	N/A
417.123	RECEIVER	SLOW_SENDER1
428.483	FAST_SENDER	N/A
429.248	RECEIVER	FAST_SENDER
431.690	FAST_SENDER	N/A
437.676	RECEIVER	FAST_SENDER
440.120	FAST_SENDER	N/A
445.806	RECEIVER	FAST_SENDER
448.236	FAST_SENDER	N/A
453.863	RECEIVER	FAST_SENDER
456.265	FAST_SENDER	N/A
457.027	RECEIVER	FAST_SENDER
459.475	FAST_SENDER	N/A
465.690	RECEIVER	FAST_SENDER
468.121	FAST_SENDER	N/A
468.898	RECEIVER	FAST_SENDER
471.333	FAST_SENDER	N/A
477.375	RECEIVER	FAST_SENDER
479.806	FAST_SENDER	N/A
480.570	RECEIVER	FAST_SENDER
483.009	FAST_SENDER	N/A
489.323	RECEIVER	FAST_SENDER
491.767	FAST_SENDER	N/A
492.495	RECEIVER	FAST_SENDER
494.900	FAST_SENDER	N/A
500.687	RECEIVER	FAST_SENDER
503.117	FAST_SENDER	N/A
503.843	RECEIVER	FAST_SENDER
506.277	FAST_SENDER	N/A
511.973	RECEIVER	FAST_SENDER
514.378	FAST_SENDER	N/A
515.125	RECEIVER	FAST_SENDER
517.553	FAST_SENDER	N/A
523.669	RECEIVER	FAST_SENDER
526.106	FAST_SENDER	N/A
526.650	SLOW_SENDER1	N/A
526.886	RECEIVER	FAST_SENDER
529.309	FAST_SENDER	N/A
530.245	RECEIVER	SLOW_SENDER1
531.523	RECEIVER	FAST_SENDER
533.934	FAST_SENDER	N/A
537.680	SLOW_SENDER1	N/A
538.417	RECEIVER	SLOW_SENDER1
539.842	RECEIVER	FAST_SENDER
542.265	FAST_SENDER	N/A
545.840	SLOW_SENDER1	N/A
546.600	RECEIVER	SLOW_SENDER1
548.220	RECEIVER	FAST_SENDER
550.670	FAST_SENDER	N/A
554.000	SLOW_SENDER1	N/A
554.752	RECEIVER	SLOW_SENDER1
556.425	RECEIVER	FAST_SENDER
558.862	FAST_SENDER	N/A
562.193	SLOW_SENDER1	N/A
562.984	RECEIVER	SLOW_SENDER1
565.133	RECEIVER	FAST_SENDER
567.536	FAST_SENDER	N/A
570.384	SLOW_SENDER1	N/A
571.161	RECEIVER	SLOW_SENDER1
573.247	RECEIVER	FAST_SENDER
575.660	FAST_SENDER	N/A
581.474	RECEIVER	FAST_SENDER
583.922	FAST_SENDER	N/A
589.864	RECEIVER	FAST_SENDER
592.285	FAST_SENDER	N/A
597.955	RECEIVER	FAST_SENDER
600.367	FAST_SENDER	N/A
606.015	RECEIVER	FAST_SENDER
608.456	FAST_SENDER	N/A
614.348	RECEIVER	FAST_SENDER
621.178	FAST_SENDER	N/A
621.928	RECEIVER	FAST_SENDER
624.352	FAST_SENDER	N/A
630.164	RECEIVER	FAST_SENDER
632.602	FAST_SENDER	N/A
633.356	RECEIVER	FAST_SENDER
635.802	FAST_SENDER	N/A
641.732	RECEIVER	FAST_SENDER
644.155	FAST_SENDER	N/A
644.925	RECEIVER	FAST_SENDER
647.370	FAST_SENDER	N/A
653.577	RECEIVER	FAST_SENDER
656.018	FAST_SENDER	N/A
656.741	RECEIVER	FAST_SENDER
659.153	FAST_SENDER	N/A
665.334	RECEIVER	FAST_SENDER
667.758	FAST_SENDER	N/A
668.507	RECEIVER	FAST_SENDER
670.953	FAST_SENDER	N/A
677.006	RECEIVER	FAST_SENDER
679.438	FAST_SENDER	N/A
680.207	RECEIVER	FAST_SENDER
681.180	SLOW_SENDER1	N/A
682.624	FAST_SENDER	N/A
685.333	RECEIVER	SLOW_SENDER1
692.783	SLOW_SENDER1	N/A
695.066	RECEIVER	SLOW_SENDER1
696.220	FAST_SENDER	N/A
702.467	SLOW_SENDER1	N/A
703.199	RECEIVER	SLOW_SENDER1
708.528	FAST_SENDER	N/A
709.271	RECEIVER	FAST_SENDER
710.636	SLOW_SENDER1	N/A
711.435	RECEIVER	SLOW_SENDER1
711.709	FAST_SENDER	N/A
712.440	RECEIVER	FAST_SENDER
714.874	FAST_SENDER	N/A
718.843	SLOW_SENDER1	N/A
720.806	RECEIVER	FAST_SENDER
723.248	FAST_SENDER	N/A
724.024	RECEIVER	FAST_SENDER
726.453	FAST_SENDER	N/A
732.477	RECEIVER	FAST_SENDER
734.921	FAST_SENDER	N/A
735.679	RECEIVER	FAST_SENDER
738.121	FAST_SENDER	N/A
743.823	RECEIVER	FAST_SENDER
746.245	FAST_SENDER	N/A
747.003	RECEIVER	FAST_SENDER
749.405	FAST_SENDER	N/A
755.065	RECEIVER	FAST_SENDER
757.507	FAST_SENDER	N/A
758.283	RECEIVER	FAST_SENDER
760.715	FAST_SENDER	N/A
766.908	RECEIVER	FAST_SENDER
769.318	FAST_SENDER	N/A
770.087	RECEIVER	FAST_SENDER
772.494	FAST_SENDER	N/A
778.694	RECEIVER	FAST_SENDER
781.097	FAST_SENDER	N/A
781.890	RECEIVER	FAST_SENDER
784.331	FAST_SENDER	N/A
790.163	RECEIVER	FAST_SENDER
792.574	FAST_SENDER	N/A
793.301	RECEIVER	FAST_SENDER
795.728	FAST_SENDER	N/A
801.494	RECEIVER	FAST_SENDER
803.943	FAST_SENDER	N/A
804.727	RECEIVER	FAST_SENDER
807.154	FAST_SENDER	N/A
813.166	RECEIVER	FAST_SENDER
815.604	FAST_SENDER	N/A
816.357	RECEIVER	FAST_SENDER
818.782	FAST_SENDER	N/A
821.410	SLOW_SENDER1	N/A
824.998	RECEIVER	FAST_SENDER
827.032	RECEIVER	SLOW_SENDER1
827.410	FAST_SENDER	N/A
832.985	RECEIVER	FAST_SENDER
834.457	SLOW_SENDER1	N/A
835.433	FAST_SENDER	N/A
836.155	RECEIVER	FAST_SENDER
838.580	FAST_SENDER	N/A
844.312	RECEIVER	FAST_SENDER
846.725	FAST_SENDER	N/A
847.545	RECEIVER	FAST_SENDER
849.968	FAST_SENDER	N/A
856.309	RECEIVER	FAST_SENDER
858.730	FAST_SENDER	N/A
859.495	RECEIVER	FAST_SENDER
861.906	FAST_SENDER	N/A
867.623	RECEIVER	FAST_SENDER
870.028	FAST_SENDER	N/A
870.794	RECEIVER	FAST_SENDER
873.238	FAST_SENDER	N/A
878.999	RECEIVER	FAST_SENDER
881.439	FAST_SENDER	N/A
882.253	RECEIVER	FAST_SENDER
884.677	FAST_SENDER	N/A
890.335	RECEIVER	FAST_SENDER
892.753	FAST_SENDER	N/A
893.512	RECEIVER	FAST_SENDER
895.949	FAST_SENDER	N/A
901.692	RECEIVER	FAST_SENDER
904.104	FAST_SENDER	N/A
904.895	RECEIVER	FAST_SENDER
907.322	FAST_SENDER	N/A
913.234	RECEIVER	FAST_SENDER
915.642	FAST_SENDER	N/A
916.382	RECEIVER	FAST_SENDER
918.809	FAST_SENDER	N/A
924.419	RECEIVER	FAST_SENDER
926.828	FAST_SENDER	N/A
927.577	RECEIVER	FAST_SENDER
929.984	FAST_SENDER	N/A
935.707	RECEIVER	FAST_SENDER
938.111	FAST_SENDER	N/A
938.895	RECEIVER	FAST_SENDER
941.337	FAST_SENDER	N/A
946.850	SLOW_SENDER1	N/A
947.391	RECEIVER	FAST_SENDER
949.817	FAST_SENDER	N/A
954.560	SLOW_SENDER1	N/A
955.302	RECEIVER	SLOW_SENDER1
960.725	SLOW_SENDER1	N/A
962.490	FAST_SENDER	N/A
963.021	RECEIVER	SLOW_SENDER1
968.930	RECEIVER	FAST_SENDER
970.428	SLOW_SENDER1	N/A
971.378	FAST_SENDER	N/A
972.166	RECEIVER	FAST_SENDER
979.845	FAST_SENDER	N/A
982.349	RECEIVER	FAST_SENDER
984.774	FAST_SENDER	N/A
995.292	RECEIVER	FAST_SENDER
997.694	FAST_SENDER	N/A
1003.331	RECEIVER	FAST_SENDER
1005.764	FAST_SENDER	N/A
1011.798	RECEIVER	FAST_SENDER
1014.212	FAST_SENDER	N/A
1020.173	RECEIVER	FAST_SENDER
1027.168	FAST_SENDER	N/A
1032.950	RECEIVER	FAST_SENDER
1035.378	FAST_SENDER	N/A
1041.552	RECEIVER	FAST_SENDER
1048.751	FAST_SENDER	N/A
1054.662	RECEIVER	FAST_SENDER
1057.081	FAST_SENDER	N/A
1057.840	RECEIVER	FAST_SENDER
1060.270	FAST_SENDER	N/A
1066.168	RECEIVER	FAST_SENDER
1072.615	FAST_SENDER	N/A
1073.334	RECEIVER	FAST_SENDER
1075.756	FAST_SENDER	N/A
1081.774	RECEIVER	FAST_SENDER
1082.650	SLOW_SENDER1	N/A
1083.387	RECEIVER	SLOW_SENDER1
1084.206	FAST_SENDER	N/A
1085.807	SLOW_SENDER1	N/A
1089.977	RECEIVER	SLOW_SENDER1
1097.286	FAST_SENDER	N/A
1097.410	SLOW_SENDER1	N/A
1100.531	RECEIVER	SLOW_SENDER1
1103.174	RECEIVER	FAST_SENDER
1105.614	FAST_SENDER	N/A
1107.947	SLOW_SENDER1	N/A
1108.724	RECEIVER	SLOW_SENDER1
1111.838	RECEIVER	FAST_SENDER
1114.245	FAST_SENDER	N/A
1119.897	RECEIVER	FAST_SENDER
1122.347	FAST_SENDER	N/A
1128.055	RECEIVER	FAST_SENDER
1130.463	FAST_SENDER	N/A
1136.216	RECEIVER	FAST_SENDER
1138.629	FAST_SENDER	N/A
1144.563	RECEIVER	FAST_SENDER
1147.001	FAST_SENDER	N/A
1153.024	RECEIVER	FAST_SENDER
1155.439	FAST_SENDER	N/A
1161.683	RECEIVER	FAST_SENDER
1164.092	FAST_SENDER	N/A
1170.533	RECEIVER	FAST_SENDER
1172.940	FAST_SENDER	N/A
1179.039	RECEIVER	FAST_SENDER
1181.487	FAST_SENDER	N/A
1187.428	RECEIVER	FAST_SENDER
1189.828	FAST_SENDER	N/A
1190.582	RECEIVER	FAST_SENDER
1192.997	FAST_SENDER	N/A
1198.638	RECEIVER	FAST_SENDER
1201.088	FAST_SENDER	N/A
1201.845	RECEIVER	FAST_SENDER
1204.257	FAST_SENDER	N/A
1210.347	RECEIVER	FAST_SENDER
1212.778	FAST_SENDER	N/A
1213.517	RECEIVER	FAST_SENDER
1215.929	FAST_SENDER	N/A
1218.490	SLOW_SENDER1	N/A
1221.870	RECEIVER	FAST_SENDER
1223.930	RECEIVER	SLOW_SENDER1
1224.312	FAST_SENDER	N/A
1230.579	RECEIVER	FAST_SENDER
1231.330	SLOW_SENDER1	N/A
1232.984	FAST_SENDER	N/A
1233.749	RECEIVER	FAST_SENDER
1236.174	FAST_SENDER	N/A
1242.064	RECEIVER	FAST_SENDER
1248.994	FAST_SENDER	N/A
1249.745	RECEIVER	FAST_SENDER
1252.154	FAST_SENDER	N/A
1262.696	RECEIVER	FAST_SENDER
1265.142	FAST_SENDER	N/A
1271.400	RECEIVER	FAST_SENDER
1273.835	FAST_SENDER	N/A
1274.603	RECEIVER	FAST_SENDER
1277.040	FAST_SENDER	N/A
1289.804	FAST_SENDER	N/A
1295.713	RECEIVER	FAST_SENDER
1298.158	FAST_SENDER	N/A
1304.050	RECEIVER	FAST_SENDER
1306.489	FAST_SENDER	N/A
1312.509	RECEIVER	FAST_SENDER
1314.959	FAST_SENDER	N/A
1320.777	RECEIVER	FAST_SENDER
1323.217	FAST_SENDER	N/A
1329.164	RECEIVER	FAST_SENDER
1331.573	FAST_SENDER	N/A
1337.633	RECEIVER	FAST_SENDER
1340.081	FAST_SENDER	N/A
1344.520	SLOW_SENDER1	N/A
1345.845	RECEIVER	FAST_SENDER
1348.274	FAST_SENDER	N/A
1352.834	SLOW_SENDER1	N/A
1353.642	RECEIVER	SLOW_SENDER1
1358.473	RECEIVER	FAST_SENDER
1360.878	FAST_SENDER	N/A
1364.512	SLOW_SENDER1	N/A
1365.305	RECEIVER	SLOW_SENDER1
1366.701	RECEIVER	FAST_SENDER
1369.116	FAST_SENDER	N/A
1372.724	SLOW_SENDER1	N/A
1373.523	RECEIVER	SLOW_SENDER1
1374.721	RECEIVER	FAST_SENDER
1377.136	FAST_SENDER	N/A
1382.978	RECEIVER	FAST_SENDER
1385.388	FAST_SENDER	N/A
1391.369	RECEIVER	FAST_SENDER
1393.789	FAST_SENDER	N/A
1399.895	RECEIVER	FAST_SENDER
1402.299	FAST_SENDER	N/A
1408.257	RECEIVER	FAST_SENDER
1410.665	FAST_SENDER	N/A
1416.557	RECEIVER	FAST_SENDER
1418.979	FAST_SENDER	N/A
1419.727	RECEIVER	FAST_SENDER
1422.165	FAST_SENDER	N/A
1428.208	RECEIVER	FAST_SENDER
1430.614	FAST_SENDER	N/A
1431.394	RECEIVER	FAST_SENDER
1433.830	FAST_SENDER	N/A
1444.371	RECEIVER	FAST_SENDER
1446.811	FAST_SENDER	N/A
1452.560	RECEIVER	FAST_SENDER
1454.985	FAST_SENDER	N/A
1461.049	RECEIVER	FAST_SENDER
1463.453	FAST_SENDER	N/A
1469.399	RECEIVER	FAST_SENDER
1476.510	FAST_SENDER	N/A
1482.587	RECEIVER	FAST_SENDER
1483.720	SLOW_SENDER1	N/A
1484.479	RECEIVER	SLOW_SENDER1
1485.019	FAST_SENDER	N/A
1486.886	SLOW_SENDER1	N/A
1490.569	RECEIVER	SLOW_SENDER1
1491.272	RECEIVER	FAST_SENDER
1493.684	FAST_SENDER	N/A
1497.981	SLOW_SENDER1	N/A
1498.714	RECEIVER	SLOW_SENDER1
1503.987	RECEIVER	FAST_SENDER
1506.118	SLOW_SENDER1	N/A
1506.392	FAST_SENDER	N/A
1506.885	RECEIVER	SLOW_SENDER1
1512.445	RECEIVER	FAST_SENDER
1514.289	SLOW_SENDER1	N/A
1514.875	FAST_SENDER	N/A
1515.059	RECEIVER	SLOW_SENDER1
1520.808	RECEIVER	FAST_SENDER
1522.501	SLOW_SENDER1	N/A
1523.245	FAST_SENDER	N/A
1523.252	RECEIVER	SLOW_SENDER1
1529.197	RECEIVER	FAST_SENDER
1531.633	FAST_SENDER	N/A
1537.788	RECEIVER	FAST_SENDER
1540.200	FAST_SENDER	N/A
1550.893	RECEIVER	FAST_SENDER
1553.304	FAST_SENDER	N/A
1559.213	RECEIVER	FAST_SENDER
1561.638	FAST_SENDER	N/A
1572.774	RECEIVER	FAST_SENDER
1575.209	FAST_SENDER	N/A
1580.835	RECEIVER	FAST_SENDER
1583.244	FAST_SENDER	N/A
1588.716	RECEIVER	FAST_SENDER
1591.156	FAST_SENDER	N/A
1597.522	RECEIVER	FAST_SENDER
1599.940	FAST_SENDER	N/A
1605.777	RECEIVER	FAST_SENDER
1608.186	FAST_SENDER	N/A
1614.431	RECEIVER	FAST_SENDER
1616.879	FAST_SENDER	N/A
1622.800	RECEIVER	FAST_SENDER
1625.243	FAST_SENDER	N/A
1626.007	RECEIVER	FAST_SENDER
1628.420	FAST_SENDER	N/A
1633.380	SLOW_SENDER1	N/A
1634.459	RECEIVER	FAST_SENDER
1635.678	RECEIVER	SLOW_SENDER1
1636.893	FAST_SENDER	N/A
1641.126	SLOW_SENDER1	N/A
1641.905	RECEIVER	SLOW_SENDER1
1642.763	RECEIVER	FAST_SENDER
1645.200	FAST_SENDER	N/A
1647.305	SLOW_SENDER1	N/A
1648.085	RECEIVER	SLOW_SENDER1
1651.721	RECEIVER	FAST_SENDER
1654.133	FAST_SENDER	N/A
1655.489	SLOW_SENDER1	N/A
1656.264	RECEIVER	SLOW_SENDER1
1664.585	RECEIVER	FAST_SENDER
1667.002	FAST_SENDER	N/A
1672.585	RECEIVER	FAST_SENDER
1675.034	FAST_SENDER	N/A
1680.628	RECEIVER	FAST_SENDER
1683.036	FAST_SENDER	N/A
1689.130	RECEIVER	FAST_SENDER
1691.563	FAST_SENDER	N/A
1697.424	RECEIVER	FAST_SENDER
1699.825	FAST_SENDER	N/A
1700.639	RECEIVER	FAST_SENDER
1703.085	FAST_SENDER	N/A
1708.775	RECEIVER	FAST_SENDER
1711.197	FAST_SENDER	N/A
1711.923	RECEIVER	FAST_SENDER
1714.326	FAST_SENDER	N/A
1720.030	RECEIVER	FAST_SENDER
1722.436	FAST_SENDER	N/A
1723.179	RECEIVER	FAST_SENDER
1725.606	FAST_SENDER	N/A
1731.283	RECEIVER	FAST_SENDER
1733.689	FAST_SENDER	N/A
1734.461	RECEIVER	FAST_SENDER
1736.892	FAST_SENDER	N/A
1742.874	RECEIVER	FAST_SENDER
1745.292	FAST_SENDER	N/A
1746.016	RECEIVER	FAST_SENDER
1753.400	FAST_SENDER	N/A
1754.139	RECEIVER	FAST_SENDER
1756.545	FAST_SENDER	N/A
1762.288	RECEIVER	FAST_SENDER
1764.717	FAST_SENDER	N/A
1765.506	RECEIVER	FAST_SENDER
1767.933	FAST_SENDER	N/A
1769.530	SLOW_SENDER1	N/A
1773.928	RECEIVER	SLOW_SENDER1
1781.295	FAST_SENDER	N/A
1781.376	SLOW_SENDER1	N/A
1783.640	RECEIVER	FAST_SENDER
1785.593	RECEIVER	SLOW_SENDER1
1786.067	FAST_SENDER	N/A
1791.980	RECEIVER	FAST_SENDER
1794.383	FAST_SENDER	N/A
1800.139	RECEIVER	FAST_SENDER
1802.545	FAST_SENDER	N/A
1808.678	RECEIVER	FAST_SENDER
1811.114	FAST_SENDER	N/A
1817.013	RECEIVER	FAST_SENDER
1819.418	FAST_SENDER	N/A
1825.046	RECEIVER	FAST_SENDER
1827.467	FAST_SENDER	N/A
1828.228	RECEIVER	FAST_SENDER
1830.660	FAST_SENDER	N/A
1836.808	RECEIVER	FAST_SENDER
1839.255	FAST_SENDER	N/A
1840.008	RECEIVER	FAST_SENDER
1842.413	FAST_SENDER	N/A
1848.338	RECEIVER	FAST_SENDER
1850.742	FAST_SENDER	N/A
1851.469	RECEIVER	FAST_SENDER
1853.900	FAST_SENDER	N/A
1860.060	RECEIVER	FAST_SENDER
1862.501	FAST_SENDER	N/A
1863.245	RECEIVER	FAST_SENDER
1871.109	FAST_SENDER	N/A
1871.896	RECEIVER	FAST_SENDER
1874.320	FAST_SENDER	N/A
1880.163	RECEIVER	FAST_SENDER
1882.594	FAST_SENDER	N/A
1883.327	RECEIVER	FAST_SENDER
1885.775	FAST_SENDER	N/A
1891.845	RECEIVER	FAST_SENDER
1894.246	FAST_SENDER	N/A
1895.021	RECEIVER	FAST_SENDER
1895.590	SLOW_SENDER1	N/A
1897.436	FAST_SENDER	N/A
1899.516	RECEIVER	SLOW_SENDER1
1903.941	RECEIVER	FAST_SENDER
1906.387	FAST_SENDER	N/A
1906.924	SLOW_SENDER1	N/A
1907.693	RECEIVER	SLOW_SENDER1
1912.823	RECEIVER	FAST_SENDER
1915.125	SLOW_SENDER1	N/A
1915.263	FAST_SENDER	N/A
1915.855	RECEIVER	SLOW_SENDER1
1922.071	RECEIVER	FAST_SENDER
1923.267	SLOW_SENDER1	N/A
1924.023	RECEIVER	SLOW_SENDER1
1924.512	FAST_SENDER	N/A
1930.791	RECEIVER	FAST_SENDER
1931.439	SLOW_SENDER1	N/A
1932.199	RECEIVER	SLOW_SENDER1
1933.196	FAST_SENDER	N/A
1939.648	SLOW_SENDER1	N/A
1940.400	RECEIVER	SLOW_SENDER1
1943.803	RECEIVER	FAST_SENDER
1946.221	FAST_SENDER	N/A
1952.108	RECEIVER	FAST_SENDER
1954.531	FAST_SENDER	N/A
1960.512	RECEIVER	FAST_SENDER
1962.913	FAST_SENDER	N/A
1969.009	RECEIVER	FAST_SENDER
1971.419	FAST_SENDER	N/A
1977.007	RECEIVER	FAST_SENDER
1979.445	FAST_SENDER	N/A
1985.345	RECEIVER	FAST_SENDER
1987.758	FAST_SENDER	N/A
1993.738	RECEIVER	FAST_SENDER
1996.172	FAST_SENDER	N/A
2001.942	RECEIVER	FAST_SENDER
2004.390	FAST_SENDER	N/A
2005.194	RECEIVER	FAST_SENDER
2007.636	FAST_SENDER	N/A
2018.885	RECEIVER	FAST_SENDER
2021.330	FAST_SENDER	N/A
2027.121	RECEIVER	FAST_SENDER
2029.564	FAST_SENDER	N/A
2035.866	RECEIVER	FAST_SENDER
2038.305	FAST_SENDER	N/A
2044.115	RECEIVER	FAST_SENDER
2046.532	FAST_SENDER	N/A
2050.490	SLOW_SENDER1	N/A
2054.227	RECEIVER	SLOW_SENDER1
2057.651	RECEIVER	FAST_SENDER
2060.062	FAST_SENDER	N/A
2061.652	SLOW_SENDER1	N/A
2065.959	RECEIVER	SLOW_SENDER1
2070.930	RECEIVER	FAST_SENDER
2073.354	FAST_SENDER	N/A
2079.306	RECEIVER	FAST_SENDER
2086.509	FAST_SENDER	N/A
2092.682	RECEIVER	FAST_SENDER
2095.115	FAST_SENDER	N/A
2105.139	RECEIVER	FAST_SENDER
2107.547	FAST_SENDER	N/A
2113.377	RECEIVER	FAST_SENDER
2115.819	FAST_SENDER	N/A
2121.341	RECEIVER	FAST_SENDER
2123.745	FAST_SENDER	N/A
2135.941	FAST_SENDER	N/A
2141.902	RECEIVER	FAST_SENDER
2144.315	FAST_SENDER	N/A
2150.339	RECEIVER	FAST_SENDER
2152.778	FAST_SENDER	N/A
2163.444	RECEIVER	FAST_SENDER
2165.893	FAST_SENDER	N/A
2171.639	RECEIVER	FAST_SENDER
2174.050	FAST_SENDER	N/A
2177.400	SLOW_SENDER1	N/A
2179.936	RECEIVER	FAST_SENDER
2182.383	FAST_SENDER	N/A
2188.729	RECEIVER	FAST_SENDER
2189.954	SLOW_SENDER1	N/A
2191.156	FAST_SENDER	N/A
2197.525	RECEIVER	FAST_SENDER
2198.206	SLOW_SENDER1	N/A
2198.940	RECEIVER	SLOW_SENDER1
2199.954	FAST_SENDER	N/A
2205.982	RECEIVER	FAST_SENDER
2206.358	SLOW_SENDER1	N/A
2207.140	RECEIVER	SLOW_SENDER1
2208.424	FAST_SENDER	N/A
2214.707	RECEIVER	FAST_SENDER
2217.114	FAST_SENDER	N/A
2222.659	RECEIVER	FAST_SENDER
2225.108	FAST_SENDER	N/A
2230.987	RECEIVER	FAST_SENDER
2233.430	FAST_SENDER	N/A
2239.444	RECEIVER	FAST_SENDER
2241.846	FAST_SENDER	N/A
2247.977	RECEIVER	FAST_SENDER
2250.404	FAST_SENDER	N/A
2256.498	RECEIVER	FAST_SENDER
2258.916	FAST_SENDER	N/A
2264.699	RECEIVER	FAST_SENDER
2267.122	FAST_SENDER	N/A
2273.175	RECEIVER	FAST_SENDER
2275.575	FAST_SENDER	N/A
2276.333	RECEIVER	FAST_SENDER
2278.739	FAST_SENDER	N/A
2284.710	RECEIVER	FAST_SENDER
2287.112	FAST_SENDER	N/A
2287.888	RECEIVER	FAST_SENDER
2290.315	FAST_SENDER	N/A
2295.927	RECEIVER	FAST_SENDER
2298.336	FAST_SENDER	N/A
2299.072	RECEIVER	FAST_SENDER
2301.520	FAST_SENDER	N/A
2307.461	RECEIVER	FAST_SENDER
2309.903	FAST_SENDER	N/A
2310.711	RECEIVER	FAST_SENDER
2313.152	FAST_SENDER	N/A
2317.130	SLOW_SENDER1	N/A
2318.742	RECEIVER	FAST_SENDER
2321.176	FAST_SENDER	N/A
2321.937	RECEIVER	FAST_SENDER
2324.369	FAST_SENDER	N/A
2329.591	SLOW_SENDER1	N/A
2330.010	RECEIVER	FAST_SENDER
2331.744	RECEIVER	SLOW_SENDER1
2337.220	FAST_SENDER	N/A
2339.145	SLOW_SENDER1	N/A
2343.326	RECEIVER	FAST_SENDER
2345.776	FAST_SENDER	N/A
2351.631	RECEIVER	FAST_SENDER
2354.046	FAST_SENDER	N/A
2354.812	RECEIVER	FAST_SENDER
2357.229	FAST_SENDER	N/A
2362.786	RECEIVER	FAST_SENDER
2365.200	FAST_SENDER	N/A
2365.953	RECEIVER	FAST_SENDER
2368.394	FAST_SENDER	N/A
2374.361	RECEIVER	FAST_SENDER
2376.781	FAST_SENDER	N/A
2377.524	RECEIVER	FAST_SENDER
2379.929	FAST_SENDER	N/A
2385.755	RECEIVER	FAST_SENDER
2388.194	FAST_SENDER	N/A
2388.968	RECEIVER	FAST_SENDER
2391.402	FAST_SENDER	N/A
2397.464	RECEIVER	FAST_SENDER
2399.875	FAST_SENDER	N/A
2402.001	RECEIVER	FAST_SENDER
2404.410	FAST_SENDER	N/A
2410.479	RECEIVER	FAST_SENDER
2412.881	FAST_SENDER	N/A
2419.171	RECEIVER	FAST_SENDER
2421.608	FAST_SENDER	N/A
2427.703	RECEIVER	FAST_SENDER
2430.103	FAST_SENDER	N/A
2435.850	RECEIVER	FAST_SENDER
2441.960	SLOW_SENDER1	N/A
2442.648	FAST_SENDER	N/A
2442.717	RECEIVER	SLOW_SENDER1
2445.126	SLOW_SENDER1	N/A
2448.929	RECEIVER	SLOW_SENDER1
2456.307	FAST_SENDER	N/A
2456.344	SLOW_SENDER1	N/A
2457.077	RECEIVER	FAST_SENDER
2465.193	FAST_SENDER	N/A
2465.971	RECEIVER	FAST_SENDER
2468.377	FAST_SENDER	N/A
2474.173	RECEIVER	FAST_SENDER
2476.602	FAST_SENDER	N/A
2477.372	RECEIVER	FAST_SENDER
2479.786	FAST_SENDER	N/A
2485.680	RECEIVER	FAST_SENDER
2488.126	FAST_SENDER	N/A
2488.904	RECEIVER	FAST_SENDER
2491.346	FAST_SENDER	N/A
2497.324	RECEIVER	FAST_SENDER
2499.751	FAST_SENDER	N/A
2500.522	RECEIVER	FAST_SENDER
2502.956	FAST_SENDER	N/A
2508.898	RECEIVER	FAST_SENDER
2511.303	FAST_SENDER	N/A
2512.030	RECEIVER	FAST_SENDER
2514.440	FAST_SENDER	N/A
2520.492	RECEIVER	FAST_SENDER
2522.932	FAST_SENDER	N/A
2523.704	RECEIVER	FAST_SENDER
2526.127	FAST_SENDER	N/A
2531.908	RECEIVER	FAST_SENDER
2534.324	FAST_SENDER	N/A
2535.094	RECEIVER	FAST_SENDER
2537.526	FAST_SENDER	N/A
2543.344	RECEIVER	FAST_SENDER
2550.155	FAST_SENDER	N/A
2550.920	RECEIVER	FAST_SENDER
2553.327	FAST_SENDER	N/A
2558.985	RECEIVER	FAST_SENDER
2561.429	FAST_SENDER	N/A
2562.188	RECEIVER	FAST_SENDER
2569.628	FAST_SENDER	N/A
2569.920	SLOW_SENDER1	N/A
2570.399	RECEIVER	FAST_SENDER
2572.844	FAST_SENDER	N/A
2573.782	RECEIVER	SLOW_SENDER1
2575.357	RECEIVER	FAST_SENDER
2577.783	FAST_SENDER	N/A
2581.222	SLOW_SENDER1	N/A
2582.027	RECEIVER	SLOW_SENDER1
2589.463	SLOW_SENDER1	N/A
2590.405	FAST_SENDER	N/A
2591.164	RECEIVER	FAST_SENDER
2593.588	FAST_SENDER	N/A
2599.261	RECEIVER	FAST_SENDER
2601.674	FAST_SENDER	N/A
2607.507	RECEIVER	FAST_SENDER
2609.957	FAST_SENDER	N/A
2615.680	RECEIVER	FAST_SENDER
2618.117	FAST_SENDER	N/A
2623.704	RECEIVER	FAST_SENDER
2626.120	FAST_SENDER	N/A
2626.912	RECEIVER	FAST_SENDER
2629.351	FAST_SENDER	N/A
2635.046	RECEIVER	FAST_SENDER
2637.490	FAST_SENDER	N/A
2638.256	RECEIVER	FAST_SENDER
2640.679	FAST_SENDER	N/A
2646.553	RECEIVER	FAST_SENDER
2648.985	FAST_SENDER	N/A
2649.734	RECEIVER	FAST_SENDER
2652.148	FAST_SENDER	N/A
2658.212	RECEIVER	FAST_SENDER
2660.630	FAST_SENDER	N/A
2661.377	RECEIVER	FAST_SENDER
2663.783	FAST_SENDER	N/A
2669.495	RECEIVER	FAST_SENDER
2671.931	FAST_SENDER	N/A
2672.670	RECEIVER	FAST_SENDER
2675.111	FAST_SENDER	N/A
2680.563	RECEIVER	FAST_SENDER
2683.000	FAST_SENDER	N/A
2683.724	RECEIVER	FAST_SENDER
2686.125	FAST_SENDER	N/A
2692.230	RECEIVER	FAST_SENDER
2694.654	FAST_SENDER	N/A
2695.438	RECEIVER	FAST_SENDER
2697.849	FAST_SENDER	N/A
2702.890	SLOW_SENDER1	N/A
2704.038	RECEIVER	FAST_SENDER
2705.301	RECEIVER	SLOW_SENDER1
2706.462	FAST_SENDER	N/A
2710.721	SLOW_SENDER1	N/A
2711.490	RECEIVER	SLOW_SENDER1
2716.908	SLOW_SENDER1	N/A
2718.859	FAST_SENDER	N/A
2719.367	RECEIVER	SLOW_SENDER1
2724.484	RECEIVER	FAST_SENDER
2726.816	SLOW_SENDER1	N/A
2726.893	FAST_SENDER	N/A
2728.164	RECEIVER	FAST_SENDER
2730.608	FAST_SENDER	N/A
2736.445	RECEIVER	FAST_SENDER
2738.882	FAST_SENDER	N/A
2739.671	RECEIVER	FAST_SENDER
2742.120	FAST_SENDER	N/A
2748.161	RECEIVER	FAST_SENDER
2750.582	FAST_SENDER	N/A
2751.343	RECEIVER	FAST_SENDER
2753.784	FAST_SENDER	N/A
2759.497	RECEIVER	FAST_SENDER
2761.924	FAST_SENDER	N/A
2762.705	RECEIVER	FAST_SENDER
2765.148	FAST_SENDER	N/A
2770.756	RECEIVER	FAST_SENDER
2773.176	FAST_SENDER	N/A
2773.906	RECEIVER	FAST_SENDER
2776.320	FAST_SENDER	N/A
2782.158	RECEIVER	FAST_SENDER
2784.575	FAST_SENDER	N/A
2785.322	RECEIVER	FAST_SENDER
2793.152	FAST_SENDER	N/A
2793.889	RECEIVER	FAST_SENDER
2796.333	FAST_SENDER	N/A
2802.367	RECEIVER	FAST_SENDER
2804.783	FAST_SENDER	N/A
2805.522	RECEIVER	FAST_SENDER
2807.931	FAST_SENDER	N/A
2813.778	RECEIVER	FAST_SENDER
2816.178	FAST_SENDER	N/A
2816.922	RECEIVER	FAST_SENDER
2824.510	FAST_SENDER	N/A
2826.654	RECEIVER	FAST_SENDER
2829.077	FAST_SENDER	N/A
2835.392	RECEIVER	FAST_SENDER
2837.822	FAST_SENDER	N/A
2839.210	SLOW_SENDER1	N/A
2843.441	RECEIVER	SLOW_SENDER1
2848.780	RECEIVER	FAST_SENDER
2850.860	SLOW_SENDER1	N/A
2851.190	FAST_SENDER	N/A
2851.627	RECEIVER	SLOW_SENDER1
2856.984	RECEIVER	FAST_SENDER
2859.405	FAST_SENDER	N/A
2862.409	SLOW_SENDER1	N/A
2865.137	RECEIVER	FAST_SENDER
2867.547	FAST_SENDER	N/A
2873.489	RECEIVER	FAST_SENDER
2875.891	FAST_SENDER	N/A
2881.558	RECEIVER	FAST_SENDER
2883.982	FAST_SENDER	N/A
2889.677	RECEIVER	FAST_SENDER
2892.124	FAST_SENDER	N/A
2898.197	RECEIVER	FAST_SENDER
2900.598	FAST_SENDER	N/A
2906.430	RECEIVER	FAST_SENDER
2908.849	FAST_SENDER	N/A
2909.647	RECEIVER	FAST_SENDER
2917.391	FAST_SENDER	N/A
2923.121	RECEIVER	FAST_SENDER
2925.558	FAST_SENDER	N/A
2926.356	RECEIVER	FAST_SENDER
2928.777	FAST_SENDER	N/A
2935.011	RECEIVER	FAST_SENDER
2937.439	FAST_SENDER	N/A
2938.216	RECEIVER	FAST_SENDER
2940.651	FAST_SENDER	N/A
2946.597	RECEIVER	FAST_SENDER
2949.027	FAST_SENDER	N/A
2949.764	RECEIVER	FAST_SENDER
2952.211	FAST_SENDER	N/A
2957.706	RECEIVER	FAST_SENDER
2964.344	FAST_SENDER	N/A
2965.115	RECEIVER	FAST_SENDER
2965.120	SLOW_SENDER1	N/A
2967.518	FAST_SENDER	N/A
2969.446	RECEIVER	SLOW_SENDER1
2976.885	SLOW_SENDER1	N/A
2979.493	RECEIVER	SLOW_SENDER1
2980.021	FAST_SENDER	N/A
2985.643	RECEIVER	FAST_SENDER
2986.940	SLOW_SENDER1	N/A
2988.085	FAST_SENDER	N/A
2988.847	RECEIVER	FAST_SENDER
2991.278	FAST_SENDER	N/A
2997.187	RECEIVER	FAST_SENDER
2999.609	FAST_SENDER	N/A
3000.338	RECEIVER	FAST_SENDER
3002.753	FAST_SENDER	N/A
3008.820	RECEIVER	FAST_SENDER
3011.254	FAST_SENDER	N/A
3011.996	RECEIVER	FAST_SENDER
3014.429	FAST_SENDER	N/A
3020.601	RECEIVER	FAST_SENDER
3023.041	FAST_SENDER	N/A
3023.843	RECEIVER	FAST_SENDER
3026.244	FAST_SENDER	N/A
3036.435	RECEIVER	FAST_SENDER
3038.857	FAST_SENDER	N/A
3044.360	RECEIVER	FAST_SENDER
3046.788	FAST_SENDER	N/A
3047.524	RECEIVER	FAST_SENDER
3049.974	FAST_SENDER	N/A
3055.942	RECEIVER	FAST_SENDER
3058.379	FAST_SENDER	N/A
3059.124	RECEIVER	FAST_SENDER
3061.554	FAST_SENDER	N/A
3067.669	RECEIVER	FAST_SENDER
3070.114	FAST_SENDER	N/A
3070.907	RECEIVER	FAST_SENDER
3073.328	FAST_SENDER	N/A
3079.129	RECEIVER	FAST_SENDER
3081.573	FAST_SENDER	N/A
3082.345	RECEIVER	FAST_SENDER
3084.753	FAST_SENDER	N/A
3091.009	RECEIVER	FAST_SENDER
3093.417	FAST_SENDER	N/A
3094.226	RECEIVER	FAST_SENDER
3096.650	FAST_SENDER	N/A
3098.890	SLOW_SENDER1	N/A
3102.283	RECEIVER	FAST_SENDER
3104.715	FAST_SENDER	N/A
3104.970	RECEIVER	SLOW_SENDER1
3110.557	RECEIVER	FAST_SENDER
3112.365	SLOW_SENDER1	N/A
3112.999	FAST_SENDER	N/A
3113.754	RECEIVER	FAST_SENDER
3116.194	FAST_SENDER	N/A
3121.854	RECEIVER	FAST_SENDER
3124.300	FAST_SENDER	N/A
3130.224	RECEIVER	FAST_SENDER
3132.668	FAST_SENDER	N/A
3138.663	RECEIVER	FAST_SENDER
3145.472	FAST_SENDER	N/A
3156.212	RECEIVER	FAST_SENDER
3158.662	FAST_SENDER	N/A
3164.472	RECEIVER	FAST_SENDER
3166.899	FAST_SENDER	N/A
3173.284	RECEIVER	FAST_SENDER
3175.730	FAST_SENDER	N/A
3185.721	RECEIVER	FAST_SENDER
3188.135	FAST_SENDER	N/A
3194.061	RECEIVER	FAST_SENDER
3196.467	FAST_SENDER	N/A
3202.431	RECEIVER	FAST_SENDER
3204.880	FAST_SENDER	N/A
3210.724	RECEIVER	FAST_SENDER
3213.154	FAST_SENDER	N/A
3219.168	RECEIVER	FAST_SENDER
3221.584	FAST_SENDER	N/A
3225.420	SLOW_SENDER1	N/A
3227.415	RECEIVER	FAST_SENDER
3229.815	FAST_SENDER	N/A
3235.804	RECEIVER	FAST_SENDER
3238.219	FAST_SENDER	N/A
3238.371	SLOW_SENDER1	N/A
3239.710	RECEIVER	SLOW_SENDER1
3243.922	RECEIVER	FAST_SENDER
3246.350	FAST_SENDER	N/A
3247.150	SLOW_SENDER1	N/A
3247.932	RECEIVER	SLOW_SENDER1
3252.133	RECEIVER	FAST_SENDER
3254.554	FAST_SENDER	N/A
3255.372	SLOW_SENDER1	N/A
3256.114	RECEIVER	SLOW_SENDER1
3264.983	RECEIVER	FAST_SENDER
3267.405	FAST_SENDER	N/A
3273.126	RECEIVER	FAST_SENDER
3275.526	FAST_SENDER	N/A
3281.593	RECEIVER	FAST_SENDER
3284.008	FAST_SENDER	N/A
3290.170	RECEIVER	FAST_SENDER
3292.572	FAST_SENDER	N/A
3298.509	RECEIVER	FAST_SENDER
3300.946	FAST_SENDER	N/A
3306.823	RECEIVER	FAST_SENDER
3309.246	FAST_SENDER	N/A
3319.782	RECEIVER	FAST_SENDER
3322.188	FAST_SENDER	N/A
3328.250	RECEIVER	FAST_SENDER
3330.655	FAST_SENDER	N/A
3336.567	RECEIVER	FAST_SENDER
3338.978	FAST_SENDER	N/A
3344.744	RECEIVER	FAST_SENDER
3347.145	FAST_SENDER	N/A
3353.280	RECEIVER	FAST_SENDER
3360.084	FAST_SENDER	N/A
3365.940	SLOW_SENDER1	N/A
3366.042	RECEIVER	FAST_SENDER
3368.469	FAST_SENDER	N/A
3369.859	RECEIVER	SLOW_SENDER1
3374.714	RECEIVER	FAST_SENDER
3377.293	SLOW_SENDER1	N/A
3378.062	RECEIVER	SLOW_SENDER1
3381.650	FAST_SENDER	N/A
3385.485	SLOW_SENDER1	N/A
3386.228	RECEIVER	SLOW_SENDER1
3387.645	RECEIVER	FAST_SENDER
3390.073	FAST_SENDER	N/A
3395.851	RECEIVER	FAST_SENDER
3398.269	FAST_SENDER	N/A
3403.944	RECEIVER	FAST_SENDER
3406.381	FAST_SENDER	N/A
3412.325	RECEIVER	FAST_SENDER
3414.735	FAST_SENDER	N/A
3420.658	RECEIVER	FAST_SENDER
3423.085	FAST_SENDER	N/A
3429.089	RECEIVER	FAST_SENDER
3431.515	FAST_SENDER	N/A
3437.692	RECEIVER	FAST_SENDER
3440.122	FAST_SENDER	N/A
3445.976	RECEIVER	FAST_SENDER
3448.395	FAST_SENDER	N/A
3454.271	RECEIVER	FAST_SENDER
3456.697	FAST_SENDER	N/A
3462.592	RECEIVER	FAST_SENDER
3464.993	FAST_SENDER	N/A
3465.730	RECEIVER	FAST_SENDER
3468.155	FAST_SENDER	N/A
3474.031	RECEIVER	FAST_SENDER
3476.432	FAST_SENDER	N/A
3477.155	RECEIVER	FAST_SENDER
3479.586	FAST_SENDER	N/A
3485.264	RECEIVER	FAST_SENDER
3487.695	FAST_SENDER	N/A
3488.421	RECEIVER	FAST_SENDER
3490.826	FAST_SENDER	N/A
3496.850	RECEIVER	FAST_SENDER
3498.910	SLOW_SENDER1	N/A
3499.289	FAST_SENDER	N/A
3499.703	RECEIVER	SLOW_SENDER1
3505.672	RECEIVER	FAST_SENDER
3508.092	FAST_SENDER	N/A
3508.197	SLOW_SENDER1	N/A
3509.477	RECEIVER	SLOW_SENDER1
3513.986	RECEIVER	FAST_SENDER
3516.425	FAST_SENDER	N/A
3516.895	SLOW_SENDER1	N/A
3517.639	RECEIVER	SLOW_SENDER1
3522.700	RECEIVER	FAST_SENDER
3525.078	SLOW_SENDER1	N/A
3525.123	FAST_SENDER	N/A
3525.822	RECEIVER	SLOW_SENDER1
3531.599	RECEIVER	FAST_SENDER
3533.266	SLOW_SENDER1	N/A
3534.008	RECEIVER	SLOW_SENDER1
3534.014	FAST_SENDER	N/A
3540.231	RECEIVER	FAST_SENDER
3541.449	SLOW_SENDER1	N/A
3542.224	RECEIVER	SLOW_SENDER1
3542.673	FAST_SENDER	N/A
3548.171	RECEIVER	FAST_SENDER
3549.665	SLOW_SENDER1	N/A
3550.381	RECEIVER	SLOW_SENDER1
3550.605	FAST_SENDER	N/A
3556.585	RECEIVER	FAST_SENDER
3559.008	FAST_SENDER	N/A
3565.128	RECEIVER	FAST_SENDER
3567.571	FAST_SENDER	N/A
3573.900	RECEIVER	FAST_SENDER
3576.330	FAST_SENDER	N/A
3581.887	RECEIVER	FAST_SENDER
3584.294	FAST_SENDER	N/A
3594.445	RECEIVER	FAST_SENDER
3596.857	FAST_SENDER	N/A
3602.336	RECEIVER	FAST_SENDER
3604.772	FAST_SENDER	N/A
3617.044	FAST_SENDER	N/A
3623.434	RECEIVER	FAST_SENDER
3625.841	FAST_SENDER	N/A
3631.944	RECEIVER	FAST_SENDER
3634.390	FAST_SENDER	N/A
3640.085	RECEIVER	FAST_SENDER
3642.501	FAST_SENDER	N/A
3648.503	RECEIVER	FAST_SENDER
3650.939	FAST_SENDER	N/A
3657.092	RECEIVER	FAST_SENDER
3659.538	FAST_SENDER	N/A
3660.280	SLOW_SENDER1	N/A
3664.353	RECEIVER	SLOW_SENDER1
3665.824	RECEIVER	FAST_SENDER
3668.229	FAST_SENDER	N/A
3671.754	SLOW_SENDER1	N/A
3672.562	RECEIVER	SLOW_SENDER1
3674.045	RECEIVER	FAST_SENDER
3676.468	FAST_SENDER	N/A
3680.003	SLOW_SENDER1	N/A
3680.796	RECEIVER	SLOW_SENDER1
3682.644	RECEIVER	FAST_SENDER
3685.094	FAST_SENDER	N/A
3688.231	SLOW_SENDER1	N/A
3688.958	RECEIVER	SLOW_SENDER1
3690.652	RECEIVER	FAST_SENDER
3693.068	FAST_SENDER	N/A
3696.394	SLOW_SENDER1	N/A
3697.155	RECEIVER	SLOW_SENDER1
3699.163	RECEIVER	FAST_SENDER
3701.604	FAST_SENDER	N/A
3704.572	SLOW_SENDER1	N/A
3705.343	RECEIVER	SLOW_SENDER1
3707.506	RECEIVER	FAST_SENDER
3709.940	FAST_SENDER	N/A
3715.938	RECEIVER	FAST_SENDER
3718.371	FAST_SENDER	N/A
3724.156	RECEIVER	FAST_SENDER
3726.578	FAST_SENDER	N/A
3732.374	RECEIVER	FAST_SENDER
3734.789	FAST_SENDER	N/A
3740.789	RECEIVER	FAST_SENDER
3743.236	FAST_SENDER	N/A
3749.374	RECEIVER	FAST_SENDER
3751.808	FAST_SENDER	N/A
3757.606	RECEIVER	FAST_SENDER
3760.054	FAST_SENDER	N/A
3765.887	RECEIVER	FAST_SENDER
3768.325	FAST_SENDER	N/A
3774.122	RECEIVER	FAST_SENDER
3776.556	FAST_SENDER	N/A
3782.624	RECEIVER	FAST_SENDER
3785.065	FAST_SENDER	N/A
3785.821	RECEIVER	FAST_SENDER
3788.240	FAST_SENDER	N/A
3794.178	RECEIVER	FAST_SENDER
3796.579	FAST_SENDER	N/A
3798.983	RECEIVER	FAST_SENDER
3801.391	FAST_SENDER	N/A
3807.600	RECEIVER	FAST_SENDER
3810.038	FAST_SENDER	N/A
3815.400	SLOW_SENDER1	N/A
3816.110	RECEIVER	FAST_SENDER
3818.548	FAST_SENDER	N/A
3824.378	RECEIVER	FAST_SENDER
3826.808	FAST_SENDER	N/A
3828.888	SLOW_SENDER1	N/A
3829.622	RECEIVER	SLOW_SENDER1
3832.582	RECEIVER	FAST_SENDER
3834.993	FAST_SENDER	N/A
3837.060	SLOW_SENDER1	N/A
3837.846	RECEIVER	SLOW_SENDER1
3841.393	RECEIVER	FAST_SENDER
3843.793	FAST_SENDER	N/A
3845.296	SLOW_SENDER1	N/A
3846.608	RECEIVER	SLOW_SENDER1
3850.041	RECEIVER	FAST_SENDER
3857.123	FAST_SENDER	N/A
3863.476	RECEIVER	FAST_SENDER
3865.908	FAST_SENDER	N/A
3871.975	RECEIVER	FAST_SENDER
3874.408	FAST_SENDER	N/A
3880.475	RECEIVER	FAST_SENDER
3882.917	FAST_SENDER	N/A
3893.618	RECEIVER	FAST_SENDER
3896.043	FAST_SENDER	N/A
3902.364	RECEIVER	FAST_SENDER
3904.801	FAST_SENDER	N/A
3910.879	RECEIVER	FAST_SENDER
3913.315	FAST_SENDER	N/A
3919.227	RECEIVER	FAST_SENDER
3921.663	FAST_SENDER	N/A
3927.570	RECEIVER	FAST_SENDER
3930.004	FAST_SENDER	N/A
3940.522	RECEIVER	FAST_SENDER
3942.942	FAST_SENDER	N/A
3948.736	RECEIVER	FAST_SENDER
3951.151	FAST_SENDER	N/A
3956.380	SLOW_SENDER1	N/A
3956.728	RECEIVER	FAST_SENDER
3960.219	RECEIVER	SLOW_SENDER1
3964.707	FAST_SENDER	N/A
3967.659	SLOW_SENDER1	N/A
3968.435	RECEIVER	SLOW_SENDER1
3970.781	RECEIVER	FAST_SENDER
3973.216	FAST_SENDER	N/A
3975.853	SLOW_SENDER1	N/A
3976.610	RECEIVER	SLOW_SENDER1
3979.168	RECEIVER	FAST_SENDER
3981.591	FAST_SENDER	N/A
3984.021	SLOW_SENDER1	N/A
3984.807	RECEIVER	SLOW_SENDER1
3987.551	RECEIVER	FAST_SENDER
3989.961	FAST_SENDER	N/A
3992.212	SLOW_SENDER1	N/A
3992.997	RECEIVER	SLOW_SENDER1
3996.879	RECEIVER	FAST_SENDER
3999.321	FAST_SENDER	N/A
4000.431	SLOW_SENDER1	N/A
4005.267	RECEIVER	FAST_SENDER
4007.708	FAST_SENDER	N/A
4013.420	RECEIVER	FAST_SENDER
4015.845	FAST_SENDER	N/A
4021.586	RECEIVER	FAST_SENDER
4024.035	FAST_SENDER	N/A
4029.912	RECEIVER	FAST_SENDER
4032.335	FAST_SENDER	N/A
4038.532	RECEIVER	FAST_SENDER
4040.966	FAST_SENDER	N/A
4046.627	RECEIVER	FAST_SENDER
4049.076	FAST_SENDER	N/A
4054.889	RECEIVER	FAST_SENDER
4057.323	FAST_SENDER	N/A
4063.260	RECEIVER	FAST_SENDER
4065.686	FAST_SENDER	N/A
4071.447	RECEIVER	FAST_SENDER
4078.610	FAST_SENDER	N/A
4084.626	RECEIVER	FAST_SENDER
4087.037	FAST_SENDER	N/A
4092.646	RECEIVER	FAST_SENDER
4095.083	FAST_SENDER	N/A
4100.632	RECEIVER	FAST_SENDER
4103.061	FAST_SENDER	N/A
4109.002	RECEIVER	FAST_SENDER
4111.100	SLOW_SENDER1	N/A
4111.418	FAST_SENDER	N/A
4111.845	RECEIVER	SLOW_SENDER1
4114.294	SLOW_SENDER1	N/A
4117.615	RECEIVER	FAST_SENDER
4119.778	RECEIVER	SLOW_SENDER1
4120.018	FAST_SENDER	N/A
4127.220	SLOW_SENDER1	N/A
4128.025	RECEIVER	SLOW_SENDER1
4130.469	RECEIVER	FAST_SENDER
4132.901	FAST_SENDER	N/A
4135.432	SLOW_SENDER1	N/A
4136.170	RECEIVER	SLOW_SENDER1
4138.799	RECEIVER	FAST_SENDER
4141.233	FAST_SENDER	N/A
4147.248	RECEIVER	FAST_SENDER
4149.693	FAST_SENDER	N/A
4155.913	RECEIVER	FAST_SENDER
4158.314	FAST_SENDER	N/A
4163.957	RECEIVER	FAST_SENDER
4166.398	FAST_SENDER	N/A
4171.922	RECEIVER	FAST_SENDER
4178.659	FAST_SENDER	N/A
4184.783	RECEIVER	FAST_SENDER
4187.227	FAST_SENDER	N/A
4193.097	RECEIVER	FAST_SENDER
4195.515	FAST_SENDER	N/A
4201.372	RECEIVER	FAST_SENDER
4203.789	FAST_SENDER	N/A
4204.566	RECEIVER	FAST_SENDER
4206.970	FAST_SENDER	N/A
4213.018	RECEIVER	FAST_SENDER
4215.468	FAST_SENDER	N/A
4216.256	RECEIVER	FAST_SENDER
4218.674	FAST_SENDER	N/A
4224.409	RECEIVER	FAST_SENDER
4226.815	FAST_SENDER	N/A
4227.589	RECEIVER	FAST_SENDER
4229.992	FAST_SENDER	N/A
4235.958	RECEIVER	FAST_SENDER
4238.396	FAST_SENDER	N/A
4239.129	RECEIVER	FAST_SENDER
4241.535	FAST_SENDER	N/A
4246.010	SLOW_SENDER1	N/A
4247.299	RECEIVER	FAST_SENDER
4248.322	RECEIVER	SLOW_SENDER1
4249.711	FAST_SENDER	N/A
4253.724	SLOW_SENDER1	N/A
4254.488	RECEIVER	SLOW_SENDER1
4259.927	SLOW_SENDER1	N/A
4261.994	FAST_SENDER	N/A
4262.334	RECEIVER	SLOW_SENDER1
4267.845	RECEIVER	FAST_SENDER
4269.737	SLOW_SENDER1	N/A
4270.245	FAST_SENDER	N/A
4271.021	RECEIVER	FAST_SENDER
4273.471	FAST_SENDER	N/A
4279.413	RECEIVER	FAST_SENDER
4281.844	FAST_SENDER	N/A
4282.643	RECEIVER	FAST_SENDER
4285.056	FAST_SENDER	N/A
4291.126	RECEIVER	FAST_SENDER
4293.557	FAST_SENDER	N/A
4294.334	RECEIVER	FAST_SENDER
4296.748	FAST_SENDER	N/A
4302.755	RECEIVER	FAST_SENDER
4305.186	FAST_SENDER	N/A
4307.536	RECEIVER	FAST_SENDER
4309.986	FAST_SENDER	N/A
4315.688	RECEIVER	FAST_SENDER
4318.129	FAST_SENDER	N/A
4323.895	RECEIVER	FAST_SENDER
4326.298	FAST_SENDER	N/A
4332.473	RECEIVER	FAST_SENDER
4334.905	FAST_SENDER	N/A
4340.591	RECEIVER	FAST_SENDER
4343.004	FAST_SENDER	N/A
4349.321	RECEIVER	FAST_SENDER
4351.745	FAST_SENDER	N/A
4352.487	RECEIVER	FAST_SENDER
4354.921	FAST_SENDER	N/A
4360.629	RECEIVER	FAST_SENDER
4363.041	FAST_SENDER	N/A
4363.792	RECEIVER	FAST_SENDER
4366.204	FAST_SENDER	N/A
4372.589	RECEIVER	FAST_SENDER
4375.033	FAST_SENDER	N/A
4375.803	RECEIVER	FAST_SENDER
4378.239	FAST_SENDER	N/A
4382.340	SLOW_SENDER1	N/A
4384.155	RECEIVER	FAST_SENDER
4387.963	RECEIVER	SLOW_SENDER1
4391.802	FAST_SENDER	N/A
4392.538	RECEIVER	FAST_SENDER
4394.982	FAST_SENDER	N/A
4395.402	SLOW_SENDER1	N/A
4396.179	RECEIVER	SLOW_SENDER1
4401.255	RECEIVER	FAST_SENDER
4403.629	SLOW_SENDER1	N/A
4403.678	FAST_SENDER	N/A
4404.383	RECEIVER	SLOW_SENDER1
4409.907	RECEIVER	FAST_SENDER
4411.789	SLOW_SENDER1	N/A
4412.328	FAST_SENDER	N/A
4412.510	RECEIVER	SLOW_SENDER1
4418.179	RECEIVER	FAST_SENDER
4419.948	SLOW_SENDER1	N/A
4420.583	FAST_SENDER	N/A
4420.721	RECEIVER	SLOW_SENDER1
4426.521	RECEIVER	FAST_SENDER
4428.937	FAST_SENDER	N/A
4439.494	RECEIVER	FAST_SENDER
4441.936	FAST_SENDER	N/A
4447.890	RECEIVER	FAST_SENDER
4450.311	FAST_SENDER	N/A
4456.270	RECEIVER	FAST_SENDER
4458.699	FAST_SENDER	N/A
4464.461	RECEIVER	FAST_SENDER
4466.875	FAST_SENDER	N/A
4472.775	RECEIVER	FAST_SENDER
4475.201	FAST_SENDER	N/A
4481.232	RECEIVER	FAST_SENDER
4483.663	FAST_SENDER	N/A
4489.670	RECEIVER	FAST_SENDER
4492.120	FAST_SENDER	N/A
4497.926	RECEIVER	FAST_SENDER
4500.348	FAST_SENDER	N/A
4501.106	RECEIVER	FAST_SENDER
4503.549	FAST_SENDER	N/A
4509.407	RECEIVER	FAST_SENDER
4511.838	FAST_SENDER	N/A
4512.630	RECEIVER	FAST_SENDER
4515.064	FAST_SENDER	N/A
4521.194	RECEIVER	FAST_SENDER
4523.623	FAST_SENDER	N/A
4524.385	RECEIVER	FAST_SENDER
4526.793	FAST_SENDER	N/A
4530.120	SLOW_SENDER1	N/A
4533.129	RECEIVER	FAST_SENDER
4535.552	FAST_SENDER	N/A
4536.320	RECEIVER	FAST_SENDER
4538.754	FAST_SENDER	N/A
4543.723	SLOW_SENDER1	N/A
4544.445	RECEIVER	SLOW_SENDER1
4551.361	FAST_SENDER	N/A
4551.883	SLOW_SENDER1	N/A
4552.097	RECEIVER	FAST_SENDER
4554.497	FAST_SENDER	N/A
4560.372	RECEIVER	FAST_SENDER
4562.787	FAST_SENDER	N/A
4563.571	RECEIVER	FAST_SENDER
4566.004	FAST_SENDER	N/A
4572.257	RECEIVER	FAST_SENDER
4574.703	FAST_SENDER	N/A
4575.414	RECEIVER	FAST_SENDER
4577.831	FAST_SENDER	N/A
4583.815	RECEIVER	FAST_SENDER
4586.232	FAST_SENDER	N/A
4586.977	RECEIVER	FAST_SENDER
4589.400	FAST_SENDER	N/A
4595.546	RECEIVER	FAST_SENDER
4597.996	FAST_SENDER	N/A
4598.733	RECEIVER	FAST_SENDER
4601.168	FAST_SENDER	N/A
4607.238	RECEIVER	FAST_SENDER
4609.651	FAST_SENDER	N/A
4622.247	FAST_SENDER	N/A
4622.994	RECEIVER	FAST_SENDER
4625.409	FAST_SENDER	N/A
4631.285	RECEIVER	FAST_SENDER
4633.690	FAST_SENDER	N/A
4634.410	RECEIVER	FAST_SENDER
4636.837	FAST_SENDER	N/A
4642.638	RECEIVER	FAST_SENDER
4645.083	FAST_SENDER	N/A
4645.855	RECEIVER	FAST_SENDER
4648.301	FAST_SENDER	N/A
4654.102	RECEIVER	FAST_SENDER
4656.542	FAST_SENDER	N/A
4658.921	RECEIVER	FAST_SENDER
4661.352	FAST_SENDER	N/A
4664.130	SLOW_SENDER1	N/A
4666.954	RECEIVER	FAST_SENDER
4669.361	FAST_SENDER	N/A
4669.946	RECEIVER	SLOW_SENDER1
4675.658	RECEIVER	FAST_SENDER
4677.387	SLOW_SENDER1	N/A
4678.062	FAST_SENDER	N/A
4678.838	RECEIVER	FAST_SENDER
4681.249	FAST_SENDER	N/A
4686.949	RECEIVER	FAST_SENDER
4689.371	FAST_SENDER	N/A
4695.065	RECEIVER	FAST_SENDER
4697.507	FAST_SENDER	N/A
4703.348	RECEIVER	FAST_SENDER
4705.782	FAST_SENDER	N/A
4711.450	RECEIVER	FAST_SENDER
4713.856	FAST_SENDER	N/A
4714.609	RECEIVER	FAST_SENDER
4717.028	FAST_SENDER	N/A
4723.167	RECEIVER	FAST_SENDER
4725.589	FAST_SENDER	N/A
4726.349	RECEIVER	FAST_SENDER
4728.758	FAST_SENDER	N/A
4734.752	RECEIVER	FAST_SENDER
4737.194	FAST_SENDER	N/A
4737.943	RECEIVER	FAST_SENDER
4740.386	FAST_SENDER	N/A
4746.161	RECEIVER	FAST_SENDER
4748.577	FAST_SENDER	N/A
4749.338	RECEIVER	FAST_SENDER
4751.773	FAST_SENDER	N/A
4757.560	RECEIVER	FAST_SENDER
4759.987	FAST_SENDER	N/A
4760.737	RECEIVER	FAST_SENDER
4763.158	FAST_SENDER	N/A
4769.283	RECEIVER	FAST_SENDER
4775.994	FAST_SENDER	N/A
4776.711	RECEIVER	FAST_SENDER
4779.155	FAST_SENDER	N/A
4785.455	RECEIVER	FAST_SENDER
4787.857	FAST_SENDER	N/A
4788.573	RECEIVER	FAST_SENDER
4790.420	SLOW_SENDER1	N/A
4790.996	FAST_SENDER	N/A
4802.955	SLOW_SENDER1	N/A
4803.553	FAST_SENDER	N/A
4804.292	RECEIVER	FAST_SENDER
4806.733	FAST_SENDER	N/A
4806.993	RECEIVER	SLOW_SENDER1
4809.246	RECEIVER	FAST_SENDER
4811.678	FAST_SENDER	N/A
4818.009	RECEIVER	FAST_SENDER
4820.437	FAST_SENDER	N/A
4821.183	RECEIVER	FAST_SENDER
4823.587	FAST_SENDER	N/A
4829.205	RECEIVER	FAST_SENDER
4831.623	FAST_SENDER	N/A
4832.404	RECEIVER	FAST_SENDER
4834.853	FAST_SENDER	N/A
4840.565	RECEIVER	FAST_SENDER
4843.001	FAST_SENDER	N/A
4843.798	RECEIVER	FAST_SENDER
4846.246	FAST_SENDER	N/A
4852.203	RECEIVER	FAST_SENDER
4854.643	FAST_SENDER	N/A
4855.447	RECEIVER	FAST_SENDER
4857.884	FAST_SENDER	N/A
4863.767	RECEIVER	FAST_SENDER
4866.175	FAST_SENDER	N/A
4866.957	RECEIVER	FAST_SENDER
4869.402	FAST_SENDER	N/A
4875.703	RECEIVER	FAST_SENDER
4878.123	FAST_SENDER	N/A
4878.917	RECEIVER	FAST_SENDER
4881.359	FAST_SENDER	N/A
4886.922	RECEIVER	FAST_SENDER
4889.336	FAST_SENDER	N/A
4890.093	RECEIVER	FAST_SENDER
4892.496	FAST_SENDER	N/A
4898.190	RECEIVER	FAST_SENDER
4900.627	FAST_SENDER	N/A
4901.402	RECEIVER	FAST_SENDER
4903.813	FAST_SENDER	N/A
4909.729	RECEIVER	FAST_SENDER
4912.151	FAST_SENDER	N/A
4912.928	RECEIVER	FAST_SENDER
4915.352	FAST_SENDER	N/A
4917.070	SLOW_SENDER1	N/A
4921.096	RECEIVER	FAST_SENDER
4923.537	FAST_SENDER	N/A
4923.584	RECEIVER	SLOW_SENDER1
4929.785	RECEIVER	FAST_SENDER
4931.011	SLOW_SENDER1	N/A
4932.189	FAST_SENDER	N/A
4932.989	RECEIVER	FAST_SENDER
4940.483	FAST_SENDER	N/A
4941.266	RECEIVER	FAST_SENDER
4943.677	FAST_SENDER	N/A
4949.853	RECEIVER	FAST_SENDER
4952.261	FAST_SENDER	N/A
4953.037	RECEIVER	FAST_SENDER
4961.032	FAST_SENDER	N/A
4961.838	RECEIVER	FAST_SENDER
4964.266	FAST_SENDER	N/A
4969.832	RECEIVER	FAST_SENDER
4972.232	FAST_SENDER	N/A
4972.998	RECEIVER	FAST_SENDER
4975.417	FAST_SENDER	N/A
4981.508	RECEIVER	FAST_SENDER
4983.955	FAST_SENDER	N/A
4984.712	RECEIVER	FAST_SENDER
4987.115	FAST_SENDER	N/A
4992.898	RECEIVER	FAST_SENDER
4995.329	FAST_SENDER	N/A
4996.071	RECEIVER	FAST_SENDER
4998.479	FAST_SENDER	N/A
5004.787	RECEIVER	FAST_SENDER
5007.205	FAST_SENDER	N/A
5008.008	RECEIVER	FAST_SENDER
5010.412	FAST_SENDER	N/A
5016.709	RECEIVER	FAST_SENDER
5023.290	FAST_SENDER	N/A
5024.030	RECEIVER	FAST_SENDER
5026.455	FAST_SENDER	N/A
5032.379	RECEIVER	FAST_SENDER
5034.813	FAST_SENDER	N/A
5035.521	RECEIVER	FAST_SENDER
5037.940	FAST_SENDER	N/A
5043.427	RECEIVER	FAST_SENDER
5043.460	SLOW_SENDER1	N/A
5045.847	FAST_SENDER	N/A
5046.643	SLOW_SENDER1	N/A
5050.654	RECEIVER	SLOW_SENDER1
5058.100	SLOW_SENDER1	N/A
5058.572	FAST_SENDER	N/A
5059.327	RECEIVER	FAST_SENDER
5061.728	FAST_SENDER	N/A
5067.688	RECEIVER	FAST_SENDER
5070.117	FAST_SENDER	N/A
5070.897	RECEIVER	FAST_SENDER
5073.343	FAST_SENDER	N/A
5079.403	RECEIVER	FAST_SENDER
5081.819	FAST_SENDER	N/A
5082.565	RECEIVER	FAST_SENDER
5085.003	FAST_SENDER	N/A
5090.813	RECEIVER	FAST_SENDER
5093.248	FAST_SENDER	N/A
5094.007	RECEIVER	FAST_SENDER
5096.449	FAST_SENDER	N/A
5102.061	RECEIVER	FAST_SENDER
5104.490	FAST_SENDER	N/A
5105.283	RECEIVER	FAST_SENDER
5113.284	FAST_SENDER	N/A
5114.085	RECEIVER	FAST_SENDER
5116.525	FAST_SENDER	N/A
5122.482	RECEIVER	FAST_SENDER
5124.911	FAST_SENDER	N/A
5125.672	RECEIVER	FAST_SENDER
5128.084	FAST_SENDER	N/A
5133.765	RECEIVER	FAST_SENDER
5136.189	FAST_SENDER	N/A
5136.953	RECEIVER	FAST_SENDER
5139.384	FAST_SENDER	N/A
5145.680	RECEIVER	FAST_SENDER
5148.127	FAST_SENDER	N/A
5148.858	RECEIVER	FAST_SENDER
5151.268	FAST_SENDER	N/A
5156.831	RECEIVER	FAST_SENDER
5159.253	FAST_SENDER	N/A
5160.024	RECEIVER	FAST_SENDER
5162.436	FAST_SENDER	N/A
5168.267	RECEIVER	FAST_SENDER
5170.717	FAST_SENDER	N/A
5171.000	SLOW_SENDER1	N/A
5171.504	RECEIVER	FAST_SENDER
5174.525	RECEIVER	SLOW_SENDER1
5181.964	SLOW_SENDER1	N/A
5183.363	FAST_SENDER	N/A
5184.044	RECEIVER	SLOW_SENDER1
5189.689	RECEIVER	FAST_SENDER
5191.448	SLOW_SENDER1	N/A
5192.097	FAST_SENDER	N/A
5192.893	RECEIVER	FAST_SENDER
5195.324	FAST_SENDER	N/A
5201.135	RECEIVER	FAST_SENDER
5203.562	FAST_SENDER	N/A
5204.337	RECEIVER	FAST_SENDER
5206.777	FAST_SENDER	N/A
5212.873	RECEIVER	FAST_SENDER
5215.285	FAST_SENDER	N/A
5216.015	RECEIVER	FAST_SENDER
5218.443	FAST_SENDER	N/A
5224.689	RECEIVER	FAST_SENDER
5227.108	FAST_SENDER	N/A
5227.880	RECEIVER	FAST_SENDER
5230.311	FAST_SENDER	N/A
5236.545	RECEIVER	FAST_SENDER
5238.947	FAST_SENDER	N/A
5239.703	RECEIVER	FAST_SENDER
5242.124	FAST_SENDER	N/A
5248.206	RECEIVER	FAST_SENDER
5250.639	FAST_SENDER	N/A
5251.374	RECEIVER	FAST_SENDER
5253.793	FAST_SENDER	N/A
5259.588	RECEIVER	FAST_SENDER
5262.037	FAST_SENDER	N/A
5262.787	RECEIVER	FAST_SENDER
5265.197	FAST_SENDER	N/A
5271.261	RECEIVER	FAST_SENDER
5273.708	FAST_SENDER	N/A
5274.487	RECEIVER	FAST_SENDER
5276.923	FAST_SENDER	N/A
5287.479	RECEIVER	FAST_SENDER
5289.887	FAST_SENDER	N/A
5290.612	RECEIVER	FAST_SENDER
5293.033	FAST_SENDER	N/A
5299.243	RECEIVER	FAST_SENDER
5301.643	FAST_SENDER	N/A
5302.410	RECEIVER	FAST_SENDER
5303.890	SLOW_SENDER1	N/A
5304.834	FAST_SENDER	N/A
5307.866	RECEIVER	SLOW_SENDER1
5315.292	SLOW_SENDER1	N/A
5317.289	FAST_SENDER	N/A
5317.780	RECEIVER	SLOW_SENDER1
5323.725	RECEIVER	FAST_SENDER
5325.182	SLOW_SENDER1	N/A
5330.554	FAST_SENDER	N/A
5331.330	RECEIVER	FAST_SENDER
5333.742	FAST_SENDER	N/A
5339.588	RECEIVER	FAST_SENDER
5342.035	FAST_SENDER	N/A
5347.599	RECEIVER	FAST_SENDER
5350.036	FAST_SENDER	N/A
5355.894	RECEIVER	FAST_SENDER
5358.305	FAST_SENDER	N/A
5364.243	RECEIVER	FAST_SENDER
5366.653	FAST_SENDER	N/A
5367.389	RECEIVER	FAST_SENDER
5369.811	FAST_SENDER	N/A
5376.000	RECEIVER	FAST_SENDER
5378.416	FAST_SENDER	N/A
5379.176	RECEIVER	FAST_SENDER
5381.625	FAST_SENDER	N/A
5387.765	RECEIVER	FAST_SENDER
5390.199	FAST_SENDER	N/A
5390.944	RECEIVER	FAST_SENDER
5393.378	FAST_SENDER	N/A
5399.578	RECEIVER	FAST_SENDER
5402.009	FAST_SENDER	N/A
5402.787	RECEIVER	FAST_SENDER
5405.206	FAST_SENDER	N/A
5410.974	RECEIVER	FAST_SENDER
5413.380	FAST_SENDER	N/A
5414.101	RECEIVER	FAST_SENDER
5416.541	FAST_SENDER	N/A
5422.180	RECEIVER	FAST_SENDER
5424.628	FAST_SENDER	N/A
5425.368	RECEIVER	FAST_SENDER
5427.808	FAST_SENDER	N/A
5433.897	RECEIVER	FAST_SENDER
5436.306	FAST_SENDER	N/A
5436.950	SLOW_SENDER1	N/A
5437.023	RECEIVER	FAST_SENDER
5439.456	FAST_SENDER	N/A
5440.800	RECEIVER	SLOW_SENDER1
5442.068	RECEIVER	FAST_SENDER
5444.517	FAST_SENDER	N/A
5448.212	SLOW_SENDER1	N/A
5448.994	RECEIVER	SLOW_SENDER1
5456.443	SLOW_SENDER1	N/A
5456.878	FAST_SENDER	N/A
5457.660	RECEIVER	FAST_SENDER
5460.087	FAST_SENDER	N/A
5460.482	RECEIVER	SLOW_SENDER1
5462.570	RECEIVER	FAST_SENDER
5465.001	FAST_SENDER	N/A
5470.842	RECEIVER	FAST_SENDER
5473.251	FAST_SENDER	N/A
5473.993	RECEIVER	FAST_SENDER
5476.436	FAST_SENDER	N/A
5481.984	RECEIVER	FAST_SENDER
5484.392	FAST_SENDER	N/A
5485.190	RECEIVER	FAST_SENDER
5487.600	FAST_SENDER	N/A
5493.810	RECEIVER	FAST_SENDER
5496.216	FAST_SENDER	N/A
5496.966	RECEIVER	FAST_SENDER
5499.372	FAST_SENDER	N/A
5505.479	RECEIVER	FAST_SENDER
5507.906	FAST_SENDER	N/A
5508.690	RECEIVER	FAST_SENDER
5511.100	FAST_SENDER	N/A
5517.414	RECEIVER	FAST_SENDER
5524.305	FAST_SENDER	N/A
5525.030	RECEIVER	FAST_SENDER
5527.455	FAST_SENDER	N/A
5533.598	RECEIVER	FAST_SENDER
5536.030	FAST_SENDER	N/A
5536.771	RECEIVER	FAST_SENDER
5539.178	FAST_SENDER	N/A
5545.188	RECEIVER	FAST_SENDER
5547.595	FAST_SENDER	N/A
5548.420	RECEIVER	FAST_SENDER
5550.833	FAST_SENDER	N/A
5556.688	RECEIVER	FAST_SENDER
5559.138	FAST_SENDER	N/A
5559.908	RECEIVER	FAST_SENDER
5562.322	FAST_SENDER	N/A
5568.056	RECEIVER	FAST_SENDER
5570.440	SLOW_SENDER1	N/A
5570.481	FAST_SENDER	N/A
5571.191	RECEIVER	SLOW_SENDER1
5573.600	SLOW_SENDER1	N/A
5577.056	RECEIVER	FAST_SENDER
5578.867	RECEIVER	SLOW_SENDER1
5579.487	FAST_SENDER	N/A
5585.335	RECEIVER	FAST_SENDER
5586.277	SLOW_SENDER1	N/A
5587.738	FAST_SENDER	N/A
5588.499	RECEIVER	FAST_SENDER
5590.912	FAST_SENDER	N/A
5596.650	RECEIVER	FAST_SENDER
5599.075	FAST_SENDER	N/A
5599.847	RECEIVER	FAST_SENDER
5602.259	FAST_SENDER	N/A
5608.139	RECEIVER	FAST_SENDER
5610.542	FAST_SENDER	N/A
5613.059	RECEIVER	FAST_SENDER
5615.470	FAST_SENDER	N/A
5621.181	RECEIVER	FAST_SENDER
5623.600	FAST_SENDER	N/A
5629.730	RECEIVER	FAST_SENDER
5632.157	FAST_SENDER	N/A
5638.050	RECEIVER	FAST_SENDER
5640.472	FAST_SENDER	N/A
5641.231	RECEIVER	FAST_SENDER
5643.645	FAST_SENDER	N/A
5649.279	RECEIVER	FAST_SENDER
5651.679	FAST_SENDER	N/A
5652.450	RECEIVER	FAST_SENDER
5654.876	FAST_SENDER	N/A
5661.258	RECEIVER	FAST_SENDER
5663.685	FAST_SENDER	N/A
5664.465	RECEIVER	FAST_SENDER
5666.880	FAST_SENDER	N/A
5672.565	RECEIVER	FAST_SENDER
5674.990	FAST_SENDER	N/A
5675.754	RECEIVER	FAST_SENDER
5678.197	FAST_SENDER	N/A
5684.138	RECEIVER	FAST_SENDER
5686.556	FAST_SENDER	N/A
5687.339	RECEIVER	FAST_SENDER
5689.765	FAST_SENDER	N/A
5695.463	RECEIVER	FAST_SENDER
5697.895	FAST_SENDER	N/A
5698.180	SLOW_SENDER1	N/A
5698.609	RECEIVER	FAST_SENDER
5701.057	FAST_SENDER	N/A
5707.275	RECEIVER	FAST_SENDER
5709.701	FAST_SENDER	N/A
5710.875	SLOW_SENDER1	N/A
5715.804	RECEIVER	FAST_SENDER
5718.220	FAST_SENDER	N/A
5724.175	RECEIVER	FAST_SENDER
5726.602	FAST_SENDER	N/A
5732.535	RECEIVER	FAST_SENDER
5734.963	FAST_SENDER	N/A
5740.890	RECEIVER	FAST_SENDER
5743.295	FAST_SENDER	N/A
5749.324	RECEIVER	FAST_SENDER
5751.734	FAST_SENDER	N/A
5752.504	RECEIVER	FAST_SENDER
5754.925	FAST_SENDER	N/A
5760.679	RECEIVER	FAST_SENDER
5763.125	FAST_SENDER	N/A
5763.911	RECEIVER	FAST_SENDER
5766.311	FAST_SENDER	N/A
5772.230	RECEIVER	FAST_SENDER
5774.666	FAST_SENDER	N/A
5775.452	RECEIVER	FAST_SENDER
5777.893	FAST_SENDER	N/A
5783.672	RECEIVER	FAST_SENDER
5786.079	FAST_SENDER	N/A
5786.805	RECEIVER	FAST_SENDER
5789.225	FAST_SENDER	N/A
5795.029	RECEIVER	FAST_SENDER
5797.459	FAST_SENDER	N/A
5799.912	RECEIVER	FAST_SENDER
5802.359	FAST_SENDER	N/A
5808.518	RECEIVER	FAST_SENDER
5810.954	FAST_SENDER	N/A
5817.022	RECEIVER	FAST_SENDER
5819.449	FAST_SENDER	N/A
5823.530	SLOW_SENDER1	N/A
5825.124	RECEIVER	FAST_SENDER
5827.449	RECEIVER	SLOW_SENDER1
5827.546	FAST_SENDER	N/A
5833.740	RECEIVER	FAST_SENDER
5834.856	SLOW_SENDER1	N/A
5835.626	RECEIVER	SLOW_SENDER1
5836.158	FAST_SENDER	N/A
5842.274	RECEIVER	FAST_SENDER
5843.073	SLOW_SENDER1	N/A
5843.808	RECEIVER	SLOW_SENDER1
5849.480	FAST_SENDER	N/A
5851.218	SLOW_SENDER1	N/A
5851.955	RECEIVER	SLOW_SENDER1
5855.413	RECEIVER	FAST_SENDER
5857.863	FAST_SENDER	N/A
5859.368	SLOW_SENDER1	N/A
5860.132	RECEIVER	SLOW_SENDER1
5864.242	RECEIVER	FAST_SENDER
5866.677	FAST_SENDER	N/A
5867.580	SLOW_SENDER1	N/A
5868.363	RECEIVER	SLOW_SENDER1
5872.828	RECEIVER	FAST_SENDER
5875.277	FAST_SENDER	N/A
5881.037	RECEIVER	FAST_SENDER
5883.476	FAST_SENDER	N/A
5889.137	RECEIVER	FAST_SENDER
5891.569	FAST_SENDER	N/A
5897.388	RECEIVER	FAST_SENDER
5899.806	FAST_SENDER	N/A
5905.645	RECEIVER	FAST_SENDER
5908.090	FAST_SENDER	N/A
5913.606	RECEIVER	FAST_SENDER
5916.013	FAST_SENDER	N/A
5921.948	RECEIVER	FAST_SENDER
5924.381	FAST_SENDER	N/A
5930.289	RECEIVER	FAST_SENDER
5937.097	FAST_SENDER	N/A
5937.872	RECEIVER	FAST_SENDER
5940.312	FAST_SENDER	N/A
5946.593	RECEIVER	FAST_SENDER
5949.009	FAST_SENDER	N/A
5949.785	RECEIVER	FAST_SENDER
5952.223	FAST_SENDER	N/A
5957.913	RECEIVER	FAST_SENDER
5960.318	FAST_SENDER	N/A
5961.108	RECEIVER	FAST_SENDER
5963.521	FAST_SENDER	N/A
5969.721	RECEIVER	FAST_SENDER
5972.152	FAST_SENDER	N/A
5972.921	RECEIVER	FAST_SENDER
5975.358	FAST_SENDER	N/A
5978.470	SLOW_SENDER1	N/A
5981.609	RECEIVER	FAST_SENDER
5983.754	RECEIVER	SLOW_SENDER1
5984.048	FAST_SENDER	N/A
5990.025	RECEIVER	FAST_SENDER
5991.155	SLOW_SENDER1	N/A
5992.426	FAST_SENDER	N/A
5993.174	RECEIVER	FAST_SENDER
5995.603	FAST_SENDER	N/A
6001.493	RECEIVER	FAST_SENDER
6003.905	FAST_SENDER	N/A
6004.691	RECEIVER	FAST_SENDER
6007.111	FAST_SENDER	N/A
6013.185	RECEIVER	FAST_SENDER
6015.629	FAST_SENDER	N/A
6016.372	RECEIVER	FAST_SENDER
6018.775	FAST_SENDER	N/A
6024.622	RECEIVER	FAST_SENDER
6027.034	FAST_SENDER	N/A
6027.775	RECEIVER	FAST_SENDER
6030.204	FAST_SENDER	N/A
6040.628	RECEIVER	FAST_SENDER
6043.071	FAST_SENDER	N/A
6049.264	RECEIVER	FAST_SENDER
6051.670	FAST_SENDER	N/A
6057.637	RECEIVER	FAST_SENDER
6060.083	FAST_SENDER	N/A
6060.822	RECEIVER	FAST_SENDER
6073.219	FAST_SENDER	N/A
6079.484	RECEIVER	FAST_SENDER
6081.894	FAST_SENDER	N/A
6087.647	RECEIVER	FAST_SENDER
6090.048	FAST_SENDER	N/A
6095.722	RECEIVER	FAST_SENDER
6098.157	FAST_SENDER	N/A
6103.760	SLOW_SENDER1	N/A
6103.877	RECEIVER	FAST_SENDER
6106.309	FAST_SENDER	N/A
6112.649	RECEIVER	FAST_SENDER
6114.966	SLOW_SENDER1	N/A
6115.079	FAST_SENDER	N/A
6115.692	RECEIVER	SLOW_SENDER1
6121.588	RECEIVER	FAST_SENDER
6123.135	SLOW_SENDER1	N/A
6123.900	RECEIVER	SLOW_SENDER1
6124.013	FAST_SENDER	N/A
6130.169	RECEIVER	FAST_SENDER
6131.326	SLOW_SENDER1	N/A
6132.084	RECEIVER	SLOW_SENDER1
6132.585	FAST_SENDER	N/A
6138.498	RECEIVER	FAST_SENDER
6139.499	SLOW_SENDER1	N/A
6140.308	RECEIVER	SLOW_SENDER1
6140.931	FAST_SENDER	N/A
6146.892	RECEIVER	FAST_SENDER
6147.753	SLOW_SENDER1	N/A
6148.509	RECEIVER	SLOW_SENDER1
6149.333	FAST_SENDER	N/A
6155.008	RECEIVER	FAST_SENDER
6161.900	FAST_SENDER	N/A
6167.716	RECEIVER	FAST_SENDER
6170.134	FAST_SENDER	N/A
6175.852	RECEIVER	FAST_SENDER
6178.290	FAST_SENDER	N/A
6184.178	RECEIVER	FAST_SENDER
6186.628	FAST_SENDER	N/A
6192.292	RECEIVER	FAST_SENDER
6194.713	FAST_SENDER	N/A
6200.446	RECEIVER	FAST_SENDER
6202.862	FAST_SENDER	N/A
6203.667	RECEIVER	FAST_SENDER
6206.075	FAST_SENDER	N/A
6211.939	RECEIVER	FAST_SENDER
6214.382	FAST_SENDER	N/A
6215.167	RECEIVER	FAST_SENDER
6217.599	FAST_SENDER	N/A
6223.725	RECEIVER	FAST_SENDER
6226.137	FAST_SENDER	N/A
6226.897	RECEIVER	FAST_SENDER
6229.322	FAST_SENDER	N/A
[truncated: 9,500 more rows]
