# Supplementary material for: CATO: Wake-Up reCeiver-bAsed communicaTiOn for Batteryless Devices
Source: Sensors (Basel). 2025 Nov 7;25(22):6813. doi: 10.3390/s25226813 (PMC12655924; doi:10.3390/s25226813)
Supplement: Supplementary file 1 [file sensors-25-06813-s001.zip › File S1_Experimental_and_Simulation_Data/simulation/capsweep/cap6/mac_competing_nodes_both.csv]

time_s	node_id	received_from
2.700	FAST_SENDER	N/A
2.700	SLOW_SENDER1	N/A
8.598	RECEIVER	FAST_SENDER
11.004	FAST_SENDER	N/A
11.802	RECEIVER	FAST_SENDER
14.225	FAST_SENDER	N/A
19.828	SLOW_SENDER1	N/A
20.489	RECEIVER	FAST_SENDER
22.898	FAST_SENDER	N/A
23.655	RECEIVER	FAST_SENDER
26.058	FAST_SENDER	N/A
31.737	RECEIVER	FAST_SENDER
34.173	FAST_SENDER	N/A
34.979	RECEIVER	FAST_SENDER
36.603	SLOW_SENDER1	N/A
37.401	FAST_SENDER	N/A
48.377	RECEIVER	FAST_SENDER
50.820	FAST_SENDER	N/A
52.894	SLOW_SENDER1	N/A
56.450	RECEIVER	FAST_SENDER
58.890	FAST_SENDER	N/A
65.074	RECEIVER	FAST_SENDER
67.515	FAST_SENDER	N/A
68.286	RECEIVER	FAST_SENDER
69.209	SLOW_SENDER1	N/A
70.720	FAST_SENDER	N/A
76.297	RECEIVER	FAST_SENDER
78.715	FAST_SENDER	N/A
79.468	RECEIVER	FAST_SENDER
81.875	FAST_SENDER	N/A
85.495	SLOW_SENDER1	N/A
87.506	RECEIVER	FAST_SENDER
89.955	FAST_SENDER	N/A
90.769	RECEIVER	FAST_SENDER
93.173	FAST_SENDER	N/A
99.165	RECEIVER	FAST_SENDER
101.595	FAST_SENDER	N/A
101.776	SLOW_SENDER1	N/A
102.383	RECEIVER	FAST_SENDER
104.783	FAST_SENDER	N/A
110.570	RECEIVER	FAST_SENDER
112.970	FAST_SENDER	N/A
113.706	RECEIVER	FAST_SENDER
116.122	FAST_SENDER	N/A
118.052	SLOW_SENDER1	N/A
122.213	RECEIVER	FAST_SENDER
124.652	FAST_SENDER	N/A
125.437	RECEIVER	FAST_SENDER
127.849	FAST_SENDER	N/A
133.749	RECEIVER	FAST_SENDER
134.329	SLOW_SENDER1	N/A
135.127	RECEIVER	SLOW_SENDER1
136.172	FAST_SENDER	N/A
141.848	RECEIVER	FAST_SENDER
144.272	FAST_SENDER	N/A
145.019	RECEIVER	FAST_SENDER
147.430	FAST_SENDER	N/A
150.628	SLOW_SENDER1	N/A
153.676	RECEIVER	FAST_SENDER
156.078	FAST_SENDER	N/A
156.856	RECEIVER	FAST_SENDER
159.259	FAST_SENDER	N/A
165.319	RECEIVER	FAST_SENDER
166.933	SLOW_SENDER1	N/A
167.723	FAST_SENDER	N/A
173.789	RECEIVER	FAST_SENDER
176.206	FAST_SENDER	N/A
176.937	RECEIVER	FAST_SENDER
179.364	FAST_SENDER	N/A
183.246	SLOW_SENDER1	N/A
185.628	RECEIVER	FAST_SENDER
188.034	FAST_SENDER	N/A
190.341	RECEIVER	FAST_SENDER
196.347	FAST_SENDER	N/A
197.096	RECEIVER	FAST_SENDER
199.557	SLOW_SENDER1	N/A
204.457	FAST_SENDER	N/A
210.673	RECEIVER	FAST_SENDER
213.119	FAST_SENDER	N/A
213.895	RECEIVER	FAST_SENDER
215.853	SLOW_SENDER1	N/A
221.658	FAST_SENDER	N/A
227.356	RECEIVER	FAST_SENDER
229.775	FAST_SENDER	N/A
230.529	RECEIVER	FAST_SENDER
232.170	SLOW_SENDER1	N/A
232.956	FAST_SENDER	N/A
239.217	RECEIVER	FAST_SENDER
241.667	FAST_SENDER	N/A
242.431	RECEIVER	FAST_SENDER
244.854	FAST_SENDER	N/A
248.456	SLOW_SENDER1	N/A
250.878	RECEIVER	FAST_SENDER
257.417	FAST_SENDER	N/A
258.189	RECEIVER	FAST_SENDER
260.600	FAST_SENDER	N/A
264.768	SLOW_SENDER1	N/A
266.580	RECEIVER	FAST_SENDER
269.015	FAST_SENDER	N/A
269.790	RECEIVER	FAST_SENDER
272.198	FAST_SENDER	N/A
278.106	RECEIVER	FAST_SENDER
280.514	FAST_SENDER	N/A
281.058	SLOW_SENDER1	N/A
281.306	RECEIVER	FAST_SENDER
289.665	FAST_SENDER	N/A
290.412	RECEIVER	FAST_SENDER
292.833	FAST_SENDER	N/A
297.337	SLOW_SENDER1	N/A
298.787	RECEIVER	FAST_SENDER
301.217	FAST_SENDER	N/A
301.977	RECEIVER	FAST_SENDER
304.403	FAST_SENDER	N/A
310.137	RECEIVER	FAST_SENDER
312.561	FAST_SENDER	N/A
313.279	RECEIVER	FAST_SENDER
313.635	SLOW_SENDER1	N/A
315.714	FAST_SENDER	N/A
321.813	RECEIVER	FAST_SENDER
324.226	FAST_SENDER	N/A
325.016	RECEIVER	FAST_SENDER
327.451	FAST_SENDER	N/A
329.923	SLOW_SENDER1	N/A
333.396	RECEIVER	FAST_SENDER
335.797	FAST_SENDER	N/A
336.526	RECEIVER	FAST_SENDER
338.970	FAST_SENDER	N/A
344.891	RECEIVER	FAST_SENDER
346.197	SLOW_SENDER1	N/A
347.334	FAST_SENDER	N/A
353.107	RECEIVER	FAST_SENDER
355.523	FAST_SENDER	N/A
362.490	SLOW_SENDER1	N/A
368.265	FAST_SENDER	N/A
374.166	RECEIVER	FAST_SENDER
376.566	FAST_SENDER	N/A
377.355	RECEIVER	FAST_SENDER
378.792	SLOW_SENDER1	N/A
379.755	FAST_SENDER	N/A
385.692	RECEIVER	FAST_SENDER
388.094	FAST_SENDER	N/A
388.858	RECEIVER	FAST_SENDER
391.294	FAST_SENDER	N/A
395.086	SLOW_SENDER1	N/A
397.225	RECEIVER	FAST_SENDER
399.649	FAST_SENDER	N/A
400.362	RECEIVER	FAST_SENDER
402.778	FAST_SENDER	N/A
408.816	RECEIVER	FAST_SENDER
411.219	FAST_SENDER	N/A
411.374	SLOW_SENDER1	N/A
411.955	RECEIVER	FAST_SENDER
414.390	FAST_SENDER	N/A
420.283	RECEIVER	FAST_SENDER
422.729	FAST_SENDER	N/A
425.184	RECEIVER	FAST_SENDER
427.630	FAST_SENDER	N/A
428.640	SLOW_SENDER1	N/A
433.740	RECEIVER	FAST_SENDER
436.146	FAST_SENDER	N/A
442.007	RECEIVER	FAST_SENDER
444.442	FAST_SENDER	N/A
444.930	SLOW_SENDER1	N/A
450.339	RECEIVER	FAST_SENDER
452.781	FAST_SENDER	N/A
453.571	RECEIVER	FAST_SENDER
456.021	FAST_SENDER	N/A
461.233	SLOW_SENDER1	N/A
462.757	RECEIVER	FAST_SENDER
465.159	FAST_SENDER	N/A
465.938	RECEIVER	FAST_SENDER
468.353	FAST_SENDER	N/A
474.553	RECEIVER	FAST_SENDER
476.959	FAST_SENDER	N/A
477.545	SLOW_SENDER1	N/A
477.744	RECEIVER	FAST_SENDER
480.164	FAST_SENDER	N/A
485.837	RECEIVER	FAST_SENDER
488.280	FAST_SENDER	N/A
489.060	RECEIVER	FAST_SENDER
491.480	FAST_SENDER	N/A
493.837	SLOW_SENDER1	N/A
497.435	RECEIVER	FAST_SENDER
499.881	FAST_SENDER	N/A
500.645	RECEIVER	FAST_SENDER
503.064	FAST_SENDER	N/A
508.883	RECEIVER	FAST_SENDER
510.148	SLOW_SENDER1	N/A
510.967	RECEIVER	SLOW_SENDER1
511.302	FAST_SENDER	N/A
517.407	RECEIVER	FAST_SENDER
519.825	FAST_SENDER	N/A
520.543	RECEIVER	FAST_SENDER
522.970	FAST_SENDER	N/A
526.453	SLOW_SENDER1	N/A
528.795	RECEIVER	FAST_SENDER
531.235	FAST_SENDER	N/A
531.941	RECEIVER	FAST_SENDER
534.375	FAST_SENDER	N/A
540.011	RECEIVER	FAST_SENDER
542.446	FAST_SENDER	N/A
542.728	SLOW_SENDER1	N/A
543.259	RECEIVER	FAST_SENDER
545.696	FAST_SENDER	N/A
551.797	RECEIVER	FAST_SENDER
554.201	FAST_SENDER	N/A
554.953	RECEIVER	FAST_SENDER
557.362	FAST_SENDER	N/A
559.020	SLOW_SENDER1	N/A
563.966	RECEIVER	FAST_SENDER
566.411	FAST_SENDER	N/A
567.173	RECEIVER	FAST_SENDER
569.585	FAST_SENDER	N/A
575.337	SLOW_SENDER1	N/A
575.467	RECEIVER	FAST_SENDER
577.890	FAST_SENDER	N/A
578.650	RECEIVER	FAST_SENDER
581.050	FAST_SENDER	N/A
587.182	RECEIVER	FAST_SENDER
591.613	SLOW_SENDER1	N/A
594.278	FAST_SENDER	N/A
595.062	RECEIVER	FAST_SENDER
597.502	FAST_SENDER	N/A
603.434	RECEIVER	FAST_SENDER
605.859	FAST_SENDER	N/A
607.912	SLOW_SENDER1	N/A
612.180	RECEIVER	FAST_SENDER
614.607	FAST_SENDER	N/A
620.624	RECEIVER	FAST_SENDER
623.057	FAST_SENDER	N/A
623.802	RECEIVER	FAST_SENDER
624.199	SLOW_SENDER1	N/A
626.248	FAST_SENDER	N/A
631.961	RECEIVER	FAST_SENDER
634.409	FAST_SENDER	N/A
635.126	RECEIVER	FAST_SENDER
637.546	FAST_SENDER	N/A
640.480	SLOW_SENDER1	N/A
643.292	RECEIVER	FAST_SENDER
649.848	FAST_SENDER	N/A
650.634	RECEIVER	FAST_SENDER
653.038	FAST_SENDER	N/A
656.749	SLOW_SENDER1	N/A
658.474	RECEIVER	FAST_SENDER
660.889	FAST_SENDER	N/A
661.641	RECEIVER	FAST_SENDER
664.072	FAST_SENDER	N/A
670.350	RECEIVER	FAST_SENDER
672.765	FAST_SENDER	N/A
673.069	SLOW_SENDER1	N/A
675.317	RECEIVER	FAST_SENDER
677.762	FAST_SENDER	N/A
683.429	RECEIVER	FAST_SENDER
685.874	FAST_SENDER	N/A
686.671	RECEIVER	FAST_SENDER
689.101	FAST_SENDER	N/A
689.359	SLOW_SENDER1	N/A
695.141	RECEIVER	FAST_SENDER
697.564	FAST_SENDER	N/A
698.332	RECEIVER	FAST_SENDER
700.763	FAST_SENDER	N/A
705.670	SLOW_SENDER1	N/A
707.088	RECEIVER	FAST_SENDER
709.537	FAST_SENDER	N/A
710.306	RECEIVER	FAST_SENDER
712.735	FAST_SENDER	N/A
718.695	RECEIVER	FAST_SENDER
721.131	FAST_SENDER	N/A
721.895	RECEIVER	FAST_SENDER
721.980	SLOW_SENDER1	N/A
724.332	FAST_SENDER	N/A
730.216	RECEIVER	FAST_SENDER
732.656	FAST_SENDER	N/A
733.414	RECEIVER	FAST_SENDER
735.821	FAST_SENDER	N/A
738.277	SLOW_SENDER1	N/A
741.784	RECEIVER	FAST_SENDER
744.198	FAST_SENDER	N/A
744.930	RECEIVER	FAST_SENDER
747.367	FAST_SENDER	N/A
753.070	RECEIVER	FAST_SENDER
754.558	SLOW_SENDER1	N/A
755.512	FAST_SENDER	N/A
761.290	RECEIVER	FAST_SENDER
763.718	FAST_SENDER	N/A
764.512	RECEIVER	FAST_SENDER
766.930	FAST_SENDER	N/A
770.854	SLOW_SENDER1	N/A
772.944	RECEIVER	FAST_SENDER
775.369	FAST_SENDER	N/A
776.159	RECEIVER	FAST_SENDER
778.564	FAST_SENDER	N/A
784.455	RECEIVER	FAST_SENDER
786.902	FAST_SENDER	N/A
787.143	SLOW_SENDER1	N/A
787.645	RECEIVER	FAST_SENDER
790.047	FAST_SENDER	N/A
795.707	RECEIVER	FAST_SENDER
798.149	FAST_SENDER	N/A
798.925	RECEIVER	FAST_SENDER
801.357	FAST_SENDER	N/A
803.468	SLOW_SENDER1	N/A
807.484	RECEIVER	FAST_SENDER
809.891	FAST_SENDER	N/A
810.650	RECEIVER	FAST_SENDER
813.087	FAST_SENDER	N/A
818.938	RECEIVER	FAST_SENDER
819.776	SLOW_SENDER1	N/A
821.387	FAST_SENDER	N/A
833.636	FAST_SENDER	N/A
836.064	SLOW_SENDER1	N/A
839.510	RECEIVER	FAST_SENDER
841.927	FAST_SENDER	N/A
842.714	RECEIVER	FAST_SENDER
845.125	FAST_SENDER	N/A
851.278	RECEIVER	FAST_SENDER
852.331	SLOW_SENDER1	N/A
853.131	RECEIVER	SLOW_SENDER1
853.722	FAST_SENDER	N/A
859.911	RECEIVER	FAST_SENDER
862.355	FAST_SENDER	N/A
868.588	RECEIVER	FAST_SENDER
868.645	SLOW_SENDER1	N/A
871.030	FAST_SENDER	N/A
876.460	RECEIVER	FAST_SENDER
878.900	FAST_SENDER	N/A
879.674	RECEIVER	FAST_SENDER
882.123	FAST_SENDER	N/A
884.914	SLOW_SENDER1	N/A
887.857	RECEIVER	FAST_SENDER
890.279	FAST_SENDER	N/A
891.000	RECEIVER	FAST_SENDER
893.406	FAST_SENDER	N/A
899.488	RECEIVER	FAST_SENDER
901.200	SLOW_SENDER1	N/A
901.930	FAST_SENDER	N/A
907.620	RECEIVER	FAST_SENDER
910.065	FAST_SENDER	N/A
910.829	RECEIVER	FAST_SENDER
913.247	FAST_SENDER	N/A
917.491	SLOW_SENDER1	N/A
919.388	RECEIVER	FAST_SENDER
921.804	FAST_SENDER	N/A
922.567	RECEIVER	FAST_SENDER
924.976	FAST_SENDER	N/A
931.329	RECEIVER	FAST_SENDER
933.734	FAST_SENDER	N/A
933.803	SLOW_SENDER1	N/A
934.498	RECEIVER	FAST_SENDER
936.920	FAST_SENDER	N/A
942.933	RECEIVER	FAST_SENDER
945.349	FAST_SENDER	N/A
946.108	RECEIVER	FAST_SENDER
948.535	FAST_SENDER	N/A
950.588	SLOW_SENDER1	N/A
954.569	RECEIVER	FAST_SENDER
957.019	FAST_SENDER	N/A
957.735	RECEIVER	FAST_SENDER
960.146	FAST_SENDER	N/A
966.881	SLOW_SENDER1	N/A
970.624	RECEIVER	FAST_SENDER
973.033	FAST_SENDER	N/A
978.816	RECEIVER	FAST_SENDER
981.220	FAST_SENDER	N/A
983.159	SLOW_SENDER1	N/A
987.534	RECEIVER	FAST_SENDER
989.958	FAST_SENDER	N/A
990.718	RECEIVER	FAST_SENDER
993.167	FAST_SENDER	N/A
998.796	RECEIVER	FAST_SENDER
999.450	SLOW_SENDER1	N/A
1001.204	FAST_SENDER	N/A
1007.043	RECEIVER	FAST_SENDER
1009.445	FAST_SENDER	N/A
1010.218	RECEIVER	FAST_SENDER
1012.626	FAST_SENDER	N/A
1015.748	SLOW_SENDER1	N/A
1018.161	RECEIVER	FAST_SENDER
1020.591	FAST_SENDER	N/A
1021.348	RECEIVER	FAST_SENDER
1023.792	FAST_SENDER	N/A
1029.535	RECEIVER	FAST_SENDER
1031.943	FAST_SENDER	N/A
1032.030	SLOW_SENDER1	N/A
1032.722	RECEIVER	FAST_SENDER
1040.335	FAST_SENDER	N/A
1046.122	RECEIVER	FAST_SENDER
1048.790	SLOW_SENDER1	N/A
1052.889	FAST_SENDER	N/A
1058.597	RECEIVER	FAST_SENDER
1065.076	SLOW_SENDER1	N/A
1065.259	FAST_SENDER	N/A
1075.236	RECEIVER	FAST_SENDER
1077.664	FAST_SENDER	N/A
1081.393	SLOW_SENDER1	N/A
1083.985	RECEIVER	FAST_SENDER
1086.422	FAST_SENDER	N/A
1092.633	RECEIVER	FAST_SENDER
1095.039	FAST_SENDER	N/A
1097.714	SLOW_SENDER1	N/A
1100.854	RECEIVER	FAST_SENDER
1103.292	FAST_SENDER	N/A
1104.058	RECEIVER	FAST_SENDER
1106.474	FAST_SENDER	N/A
1112.488	RECEIVER	FAST_SENDER
1114.017	SLOW_SENDER1	N/A
1114.902	FAST_SENDER	N/A
1120.683	RECEIVER	FAST_SENDER
1123.113	FAST_SENDER	N/A
1123.899	RECEIVER	FAST_SENDER
1126.310	FAST_SENDER	N/A
1130.303	SLOW_SENDER1	N/A
1132.148	RECEIVER	FAST_SENDER
1134.550	FAST_SENDER	N/A
1135.313	RECEIVER	FAST_SENDER
1137.752	FAST_SENDER	N/A
1143.600	RECEIVER	FAST_SENDER
1146.043	FAST_SENDER	N/A
1146.599	SLOW_SENDER1	N/A
1146.832	RECEIVER	FAST_SENDER
1149.235	FAST_SENDER	N/A
1155.262	RECEIVER	FAST_SENDER
1157.682	FAST_SENDER	N/A
1158.483	RECEIVER	FAST_SENDER
1160.925	FAST_SENDER	N/A
1162.889	SLOW_SENDER1	N/A
1166.814	RECEIVER	FAST_SENDER
1169.248	FAST_SENDER	N/A
1169.985	RECEIVER	FAST_SENDER
1172.412	FAST_SENDER	N/A
1178.226	RECEIVER	FAST_SENDER
1179.185	SLOW_SENDER1	N/A
1180.648	FAST_SENDER	N/A
1186.464	RECEIVER	FAST_SENDER
1188.903	FAST_SENDER	N/A
1189.663	RECEIVER	FAST_SENDER
1192.096	FAST_SENDER	N/A
1195.481	SLOW_SENDER1	N/A
1198.213	RECEIVER	FAST_SENDER
1200.643	FAST_SENDER	N/A
1201.412	RECEIVER	FAST_SENDER
1203.831	FAST_SENDER	N/A
1210.151	RECEIVER	FAST_SENDER
1211.803	SLOW_SENDER1	N/A
1212.587	FAST_SENDER	N/A
1218.293	RECEIVER	FAST_SENDER
1220.742	FAST_SENDER	N/A
1221.536	RECEIVER	FAST_SENDER
1223.980	FAST_SENDER	N/A
1228.093	SLOW_SENDER1	N/A
1234.237	RECEIVER	FAST_SENDER
1236.661	FAST_SENDER	N/A
1242.251	RECEIVER	FAST_SENDER
1244.398	SLOW_SENDER1	N/A
1249.257	FAST_SENDER	N/A
1259.583	RECEIVER	FAST_SENDER
1260.696	SLOW_SENDER1	N/A
1261.995	FAST_SENDER	N/A
1267.972	RECEIVER	FAST_SENDER
1270.418	FAST_SENDER	N/A
1276.352	RECEIVER	FAST_SENDER
1276.981	SLOW_SENDER1	N/A
1278.789	FAST_SENDER	N/A
1285.056	RECEIVER	FAST_SENDER
1287.461	FAST_SENDER	N/A
1293.267	SLOW_SENDER1	N/A
1301.069	FAST_SENDER	N/A
1307.052	RECEIVER	FAST_SENDER
1309.475	FAST_SENDER	N/A
1309.553	SLOW_SENDER1	N/A
1310.235	RECEIVER	FAST_SENDER
1312.641	FAST_SENDER	N/A
1318.436	RECEIVER	FAST_SENDER
1320.871	FAST_SENDER	N/A
1321.670	RECEIVER	FAST_SENDER
1324.112	FAST_SENDER	N/A
1326.348	SLOW_SENDER1	N/A
1330.723	RECEIVER	FAST_SENDER
1333.124	FAST_SENDER	N/A
1333.928	RECEIVER	FAST_SENDER
1336.351	FAST_SENDER	N/A
1342.616	SLOW_SENDER1	N/A
1342.693	RECEIVER	FAST_SENDER
1343.429	RECEIVER	SLOW_SENDER1
1345.096	FAST_SENDER	N/A
1351.064	RECEIVER	FAST_SENDER
1353.486	FAST_SENDER	N/A
1358.935	SLOW_SENDER1	N/A
1359.616	RECEIVER	FAST_SENDER
1362.045	FAST_SENDER	N/A
1362.807	RECEIVER	FAST_SENDER
1365.251	FAST_SENDER	N/A
1371.361	RECEIVER	FAST_SENDER
1373.762	FAST_SENDER	N/A
1374.531	RECEIVER	FAST_SENDER
1375.702	SLOW_SENDER1	N/A
1376.976	FAST_SENDER	N/A
1383.119	RECEIVER	FAST_SENDER
1385.535	FAST_SENDER	N/A
1386.325	RECEIVER	FAST_SENDER
1388.765	FAST_SENDER	N/A
1391.993	SLOW_SENDER1	N/A
1398.956	RECEIVER	FAST_SENDER
1401.392	FAST_SENDER	N/A
1407.269	RECEIVER	FAST_SENDER
1408.290	SLOW_SENDER1	N/A
1409.677	FAST_SENDER	N/A
1415.388	RECEIVER	FAST_SENDER
1417.789	FAST_SENDER	N/A
1418.539	RECEIVER	FAST_SENDER
1420.983	FAST_SENDER	N/A
1424.600	SLOW_SENDER1	N/A
1426.653	RECEIVER	FAST_SENDER
1429.066	FAST_SENDER	N/A
1429.833	RECEIVER	FAST_SENDER
1437.838	FAST_SENDER	N/A
1438.629	RECEIVER	FAST_SENDER
1440.893	SLOW_SENDER1	N/A
1441.052	FAST_SENDER	N/A
1446.886	RECEIVER	FAST_SENDER
1449.320	FAST_SENDER	N/A
1450.108	RECEIVER	FAST_SENDER
1452.528	FAST_SENDER	N/A
1457.169	SLOW_SENDER1	N/A
1458.347	RECEIVER	FAST_SENDER
1460.779	FAST_SENDER	N/A
1461.544	RECEIVER	FAST_SENDER
1463.982	FAST_SENDER	N/A
1469.562	RECEIVER	FAST_SENDER
1472.006	FAST_SENDER	N/A
1472.765	RECEIVER	FAST_SENDER
1473.670	SLOW_SENDER1	N/A
1475.209	FAST_SENDER	N/A
1481.128	RECEIVER	FAST_SENDER
1483.569	FAST_SENDER	N/A
1484.348	RECEIVER	FAST_SENDER
1486.756	FAST_SENDER	N/A
1489.942	SLOW_SENDER1	N/A
1492.898	RECEIVER	FAST_SENDER
1495.312	FAST_SENDER	N/A
1496.058	RECEIVER	FAST_SENDER
1498.502	FAST_SENDER	N/A
1504.541	RECEIVER	FAST_SENDER
1506.250	SLOW_SENDER1	N/A
1506.979	FAST_SENDER	N/A
1512.925	RECEIVER	FAST_SENDER
1515.368	FAST_SENDER	N/A
1522.549	SLOW_SENDER1	N/A
1527.872	FAST_SENDER	N/A
1538.168	RECEIVER	FAST_SENDER
1538.840	SLOW_SENDER1	N/A
1540.603	FAST_SENDER	N/A
1552.807	FAST_SENDER	N/A
1555.130	SLOW_SENDER1	N/A
1563.191	RECEIVER	FAST_SENDER
1565.592	FAST_SENDER	N/A
1566.330	RECEIVER	FAST_SENDER
1568.756	FAST_SENDER	N/A
1571.433	SLOW_SENDER1	N/A
1574.200	RECEIVER	FAST_SENDER
1576.643	FAST_SENDER	N/A
1577.426	RECEIVER	FAST_SENDER
1579.876	FAST_SENDER	N/A
1586.015	RECEIVER	FAST_SENDER
1587.747	SLOW_SENDER1	N/A
1588.431	FAST_SENDER	N/A
1588.494	RECEIVER	SLOW_SENDER1
1594.726	RECEIVER	FAST_SENDER
1597.153	FAST_SENDER	N/A
1597.917	RECEIVER	FAST_SENDER
1600.322	FAST_SENDER	N/A
1604.023	SLOW_SENDER1	N/A
1606.394	RECEIVER	FAST_SENDER
1608.812	FAST_SENDER	N/A
1609.568	RECEIVER	FAST_SENDER
1611.991	FAST_SENDER	N/A
1617.854	RECEIVER	FAST_SENDER
1620.281	FAST_SENDER	N/A
1620.295	SLOW_SENDER1	N/A
1621.040	RECEIVER	FAST_SENDER
1623.464	FAST_SENDER	N/A
1629.551	RECEIVER	FAST_SENDER
1631.999	FAST_SENDER	N/A
1632.783	RECEIVER	FAST_SENDER
1635.218	FAST_SENDER	N/A
1637.086	SLOW_SENDER1	N/A
1641.162	RECEIVER	FAST_SENDER
1643.567	FAST_SENDER	N/A
1644.287	RECEIVER	FAST_SENDER
1653.382	SLOW_SENDER1	N/A
1656.557	FAST_SENDER	N/A
1662.761	RECEIVER	FAST_SENDER
1665.176	FAST_SENDER	N/A
1665.946	RECEIVER	FAST_SENDER
1668.381	FAST_SENDER	N/A
1670.562	SLOW_SENDER1	N/A
1674.784	RECEIVER	FAST_SENDER
1677.233	FAST_SENDER	N/A
1677.971	RECEIVER	FAST_SENDER
1680.410	FAST_SENDER	N/A
1686.287	RECEIVER	FAST_SENDER
1686.884	SLOW_SENDER1	N/A
1688.716	FAST_SENDER	N/A
1694.631	RECEIVER	FAST_SENDER
1697.079	FAST_SENDER	N/A
1697.840	RECEIVER	FAST_SENDER
1700.240	FAST_SENDER	N/A
1703.186	SLOW_SENDER1	N/A
1706.336	RECEIVER	FAST_SENDER
1712.977	FAST_SENDER	N/A
1713.714	RECEIVER	FAST_SENDER
1716.140	FAST_SENDER	N/A
1719.476	SLOW_SENDER1	N/A
1722.313	RECEIVER	FAST_SENDER
1724.721	FAST_SENDER	N/A
1725.460	RECEIVER	FAST_SENDER
1727.869	FAST_SENDER	N/A
1733.926	RECEIVER	FAST_SENDER
1735.796	SLOW_SENDER1	N/A
1736.343	FAST_SENDER	N/A
1742.338	RECEIVER	FAST_SENDER
1744.785	FAST_SENDER	N/A
1747.059	RECEIVER	FAST_SENDER
1749.461	FAST_SENDER	N/A
1752.092	SLOW_SENDER1	N/A
1755.405	RECEIVER	FAST_SENDER
1757.820	FAST_SENDER	N/A
1763.877	RECEIVER	FAST_SENDER
1766.326	FAST_SENDER	N/A
1768.384	SLOW_SENDER1	N/A
1772.216	RECEIVER	FAST_SENDER
1774.622	FAST_SENDER	N/A
1775.352	RECEIVER	FAST_SENDER
1777.765	FAST_SENDER	N/A
1783.741	RECEIVER	FAST_SENDER
1784.697	SLOW_SENDER1	N/A
1786.156	FAST_SENDER	N/A
1791.905	RECEIVER	FAST_SENDER
1794.331	FAST_SENDER	N/A
1795.089	RECEIVER	FAST_SENDER
1797.522	FAST_SENDER	N/A
1800.993	SLOW_SENDER1	N/A
1803.715	RECEIVER	FAST_SENDER
1806.147	FAST_SENDER	N/A
1806.879	RECEIVER	FAST_SENDER
1809.290	FAST_SENDER	N/A
1815.084	RECEIVER	FAST_SENDER
1817.297	SLOW_SENDER1	N/A
1817.510	FAST_SENDER	N/A
1823.255	RECEIVER	FAST_SENDER
1825.684	FAST_SENDER	N/A
1826.473	RECEIVER	FAST_SENDER
1828.900	FAST_SENDER	N/A
1833.588	SLOW_SENDER1	N/A
1834.725	RECEIVER	FAST_SENDER
1837.155	FAST_SENDER	N/A
1837.961	RECEIVER	FAST_SENDER
1840.389	FAST_SENDER	N/A
1846.385	RECEIVER	FAST_SENDER
1848.835	FAST_SENDER	N/A
1849.585	RECEIVER	FAST_SENDER
1851.060	SLOW_SENDER1	N/A
1852.015	FAST_SENDER	N/A
1858.312	RECEIVER	FAST_SENDER
1860.712	FAST_SENDER	N/A
1861.454	RECEIVER	FAST_SENDER
1863.870	FAST_SENDER	N/A
1867.365	SLOW_SENDER1	N/A
1869.849	RECEIVER	FAST_SENDER
1872.288	FAST_SENDER	N/A
1873.059	RECEIVER	FAST_SENDER
1875.495	FAST_SENDER	N/A
1881.394	RECEIVER	FAST_SENDER
1883.660	SLOW_SENDER1	N/A
1883.799	FAST_SENDER	N/A
1890.089	RECEIVER	FAST_SENDER
1892.503	FAST_SENDER	N/A
1893.289	RECEIVER	FAST_SENDER
1895.709	FAST_SENDER	N/A
1899.963	SLOW_SENDER1	N/A
1906.358	RECEIVER	FAST_SENDER
1908.804	FAST_SENDER	N/A
1914.473	RECEIVER	FAST_SENDER
1916.285	SLOW_SENDER1	N/A
1916.874	FAST_SENDER	N/A
1923.069	RECEIVER	FAST_SENDER
1925.512	FAST_SENDER	N/A
1931.529	RECEIVER	FAST_SENDER
1932.571	SLOW_SENDER1	N/A
1933.942	FAST_SENDER	N/A
1946.739	FAST_SENDER	N/A
1948.854	SLOW_SENDER1	N/A
1952.975	RECEIVER	FAST_SENDER
1955.390	FAST_SENDER	N/A
1956.152	RECEIVER	FAST_SENDER
1958.596	FAST_SENDER	N/A
1964.466	RECEIVER	FAST_SENDER
1965.142	SLOW_SENDER1	N/A
1965.903	RECEIVER	SLOW_SENDER1
1966.886	FAST_SENDER	N/A
1972.820	RECEIVER	FAST_SENDER
1975.226	FAST_SENDER	N/A
1975.989	RECEIVER	FAST_SENDER
1978.402	FAST_SENDER	N/A
1981.416	SLOW_SENDER1	N/A
1989.207	RECEIVER	FAST_SENDER
1991.625	FAST_SENDER	N/A
1997.583	RECEIVER	FAST_SENDER
1997.696	SLOW_SENDER1	N/A
1999.995	FAST_SENDER	N/A
2010.354	RECEIVER	FAST_SENDER
2012.757	FAST_SENDER	N/A
2014.009	SLOW_SENDER1	N/A
2025.540	FAST_SENDER	N/A
2030.331	SLOW_SENDER1	N/A
2036.039	RECEIVER	FAST_SENDER
2038.486	FAST_SENDER	N/A
2039.238	RECEIVER	FAST_SENDER
2041.682	FAST_SENDER	N/A
2046.621	SLOW_SENDER1	N/A
2047.704	RECEIVER	FAST_SENDER
2050.127	FAST_SENDER	N/A
2050.890	RECEIVER	FAST_SENDER
2053.328	FAST_SENDER	N/A
2063.686	RECEIVER	FAST_SENDER
2063.975	SLOW_SENDER1	N/A
2065.744	FAST_SENDER	N/A
2071.409	RECEIVER	FAST_SENDER
2073.821	FAST_SENDER	N/A
2079.962	RECEIVER	FAST_SENDER
2080.283	SLOW_SENDER1	N/A
2082.390	FAST_SENDER	N/A
2088.556	RECEIVER	FAST_SENDER
2090.992	FAST_SENDER	N/A
2091.727	RECEIVER	FAST_SENDER
2094.165	FAST_SENDER	N/A
2096.597	SLOW_SENDER1	N/A
2100.068	RECEIVER	FAST_SENDER
2102.510	FAST_SENDER	N/A
2103.324	RECEIVER	FAST_SENDER
2105.772	FAST_SENDER	N/A
2112.030	RECEIVER	FAST_SENDER
2112.919	SLOW_SENDER1	N/A
2113.674	RECEIVER	SLOW_SENDER1
2114.459	FAST_SENDER	N/A
2120.698	RECEIVER	FAST_SENDER
2123.148	FAST_SENDER	N/A
2123.961	RECEIVER	FAST_SENDER
2126.393	FAST_SENDER	N/A
2129.214	SLOW_SENDER1	N/A
2136.747	RECEIVER	FAST_SENDER
2139.156	FAST_SENDER	N/A
2144.823	RECEIVER	FAST_SENDER
2145.534	SLOW_SENDER1	N/A
2147.256	FAST_SENDER	N/A
2153.097	RECEIVER	FAST_SENDER
2155.528	FAST_SENDER	N/A
2161.108	RECEIVER	FAST_SENDER
2161.815	SLOW_SENDER1	N/A
2163.517	FAST_SENDER	N/A
2169.079	RECEIVER	FAST_SENDER
2171.520	FAST_SENDER	N/A
2172.297	RECEIVER	FAST_SENDER
2174.707	FAST_SENDER	N/A
2178.090	SLOW_SENDER1	N/A
2180.876	RECEIVER	FAST_SENDER
2183.320	FAST_SENDER	N/A
2184.061	RECEIVER	FAST_SENDER
2186.503	FAST_SENDER	N/A
2194.371	SLOW_SENDER1	N/A
2196.751	RECEIVER	FAST_SENDER
2199.192	FAST_SENDER	N/A
2205.317	RECEIVER	FAST_SENDER
2207.756	FAST_SENDER	N/A
2210.658	SLOW_SENDER1	N/A
2213.904	RECEIVER	FAST_SENDER
2216.308	FAST_SENDER	N/A
2217.034	RECEIVER	FAST_SENDER
2219.436	FAST_SENDER	N/A
2225.384	RECEIVER	FAST_SENDER
2226.954	SLOW_SENDER1	N/A
2227.821	FAST_SENDER	N/A
2233.845	RECEIVER	FAST_SENDER
2236.284	FAST_SENDER	N/A
2242.250	RECEIVER	FAST_SENDER
2243.258	SLOW_SENDER1	N/A
2244.660	FAST_SENDER	N/A
2250.724	RECEIVER	FAST_SENDER
2253.145	FAST_SENDER	N/A
2259.091	RECEIVER	FAST_SENDER
2259.580	SLOW_SENDER1	N/A
2261.509	FAST_SENDER	N/A
2267.467	RECEIVER	FAST_SENDER
2269.881	FAST_SENDER	N/A
2275.902	SLOW_SENDER1	N/A
2280.858	RECEIVER	FAST_SENDER
2283.300	FAST_SENDER	N/A
2289.345	RECEIVER	FAST_SENDER
2291.763	FAST_SENDER	N/A
2292.224	SLOW_SENDER1	N/A
2297.447	RECEIVER	FAST_SENDER
2299.863	FAST_SENDER	N/A
2306.239	RECEIVER	FAST_SENDER
2308.514	SLOW_SENDER1	N/A
2308.682	FAST_SENDER	N/A
2314.871	RECEIVER	FAST_SENDER
2317.284	FAST_SENDER	N/A
2323.317	RECEIVER	FAST_SENDER
2324.836	SLOW_SENDER1	N/A
2325.736	FAST_SENDER	N/A
2331.881	RECEIVER	FAST_SENDER
2334.299	FAST_SENDER	N/A
2335.040	RECEIVER	FAST_SENDER
2337.465	FAST_SENDER	N/A
2341.102	SLOW_SENDER1	N/A
2343.493	RECEIVER	FAST_SENDER
2345.896	FAST_SENDER	N/A
2357.383	SLOW_SENDER1	N/A
2358.624	FAST_SENDER	N/A
2364.404	RECEIVER	FAST_SENDER
2366.810	FAST_SENDER	N/A
2367.612	RECEIVER	FAST_SENDER
2370.026	FAST_SENDER	N/A
2373.676	SLOW_SENDER1	N/A
2375.711	RECEIVER	FAST_SENDER
2378.135	FAST_SENDER	N/A
2378.866	RECEIVER	FAST_SENDER
2381.306	FAST_SENDER	N/A
2387.111	RECEIVER	FAST_SENDER
2389.526	FAST_SENDER	N/A
2389.976	SLOW_SENDER1	N/A
2390.313	RECEIVER	FAST_SENDER
2398.724	FAST_SENDER	N/A
2399.439	RECEIVER	FAST_SENDER
2401.882	FAST_SENDER	N/A
2406.279	SLOW_SENDER1	N/A
2407.903	RECEIVER	FAST_SENDER
2410.338	FAST_SENDER	N/A
2411.111	RECEIVER	FAST_SENDER
2413.531	FAST_SENDER	N/A
2419.577	RECEIVER	FAST_SENDER
2421.999	FAST_SENDER	N/A
2422.545	SLOW_SENDER1	N/A
2422.759	RECEIVER	FAST_SENDER
2425.186	FAST_SENDER	N/A
2431.100	RECEIVER	FAST_SENDER
2433.542	FAST_SENDER	N/A
2434.326	RECEIVER	FAST_SENDER
2436.740	FAST_SENDER	N/A
2438.843	SLOW_SENDER1	N/A
2442.812	RECEIVER	FAST_SENDER
2445.219	FAST_SENDER	N/A
2445.980	RECEIVER	FAST_SENDER
2448.397	FAST_SENDER	N/A
2454.150	RECEIVER	FAST_SENDER
2455.131	SLOW_SENDER1	N/A
2455.853	RECEIVER	SLOW_SENDER1
2456.550	FAST_SENDER	N/A
2462.607	RECEIVER	FAST_SENDER
2469.128	FAST_SENDER	N/A
2469.859	RECEIVER	FAST_SENDER
2471.403	SLOW_SENDER1	N/A
2472.291	FAST_SENDER	N/A
2478.117	RECEIVER	FAST_SENDER
2484.896	FAST_SENDER	N/A
2485.680	RECEIVER	FAST_SENDER
2487.696	SLOW_SENDER1	N/A
2488.102	FAST_SENDER	N/A
2493.748	RECEIVER	FAST_SENDER
2496.152	FAST_SENDER	N/A
2496.885	RECEIVER	FAST_SENDER
2499.333	FAST_SENDER	N/A
2504.855	SLOW_SENDER1	N/A
2505.092	RECEIVER	FAST_SENDER
2507.493	FAST_SENDER	N/A
2508.288	RECEIVER	FAST_SENDER
2510.714	FAST_SENDER	N/A
2516.979	RECEIVER	FAST_SENDER
2519.416	FAST_SENDER	N/A
2520.148	RECEIVER	FAST_SENDER
2521.146	SLOW_SENDER1	N/A
2522.589	FAST_SENDER	N/A
2535.586	FAST_SENDER	N/A
2537.446	SLOW_SENDER1	N/A
2541.443	RECEIVER	FAST_SENDER
2543.883	FAST_SENDER	N/A
2544.642	RECEIVER	FAST_SENDER
2547.042	FAST_SENDER	N/A
2553.279	RECEIVER	FAST_SENDER
2553.761	SLOW_SENDER1	N/A
2555.719	FAST_SENDER	N/A
2561.605	RECEIVER	FAST_SENDER
2564.046	FAST_SENDER	N/A
2564.797	RECEIVER	FAST_SENDER
2567.243	FAST_SENDER	N/A
2570.078	SLOW_SENDER1	N/A
2573.287	RECEIVER	FAST_SENDER
2575.718	FAST_SENDER	N/A
2577.959	RECEIVER	FAST_SENDER
2580.361	FAST_SENDER	N/A
2586.256	RECEIVER	FAST_SENDER
2586.369	SLOW_SENDER1	N/A
2588.698	FAST_SENDER	N/A
2594.577	RECEIVER	FAST_SENDER
2596.978	FAST_SENDER	N/A
2602.688	SLOW_SENDER1	N/A
2603.389	RECEIVER	FAST_SENDER
2605.822	FAST_SENDER	N/A
2606.542	RECEIVER	FAST_SENDER
2608.943	FAST_SENDER	N/A
2614.679	RECEIVER	FAST_SENDER
2617.115	FAST_SENDER	N/A
2617.917	RECEIVER	FAST_SENDER
2619.464	SLOW_SENDER1	N/A
2620.336	FAST_SENDER	N/A
2626.069	RECEIVER	FAST_SENDER
2628.477	FAST_SENDER	N/A
2629.224	RECEIVER	FAST_SENDER
2631.668	FAST_SENDER	N/A
2635.764	SLOW_SENDER1	N/A
2637.427	RECEIVER	FAST_SENDER
2639.865	FAST_SENDER	N/A
2640.641	RECEIVER	FAST_SENDER
2647.964	FAST_SENDER	N/A
2652.065	SLOW_SENDER1	N/A
2653.792	RECEIVER	FAST_SENDER
2656.205	FAST_SENDER	N/A
2656.980	RECEIVER	FAST_SENDER
2659.403	FAST_SENDER	N/A
2665.414	RECEIVER	FAST_SENDER
2667.814	FAST_SENDER	N/A
2668.333	SLOW_SENDER1	N/A
2668.585	RECEIVER	FAST_SENDER
2670.989	FAST_SENDER	N/A
2677.116	RECEIVER	FAST_SENDER
2679.559	FAST_SENDER	N/A
2680.364	RECEIVER	FAST_SENDER
2682.806	FAST_SENDER	N/A
2684.636	SLOW_SENDER1	N/A
2688.985	RECEIVER	FAST_SENDER
2691.409	FAST_SENDER	N/A
2692.183	RECEIVER	FAST_SENDER
2694.584	FAST_SENDER	N/A
2700.257	RECEIVER	FAST_SENDER
2700.928	SLOW_SENDER1	N/A
2702.670	FAST_SENDER	N/A
2708.423	RECEIVER	FAST_SENDER
2710.844	FAST_SENDER	N/A
2716.989	RECEIVER	FAST_SENDER
2717.223	SLOW_SENDER1	N/A
2719.435	FAST_SENDER	N/A
2725.465	RECEIVER	FAST_SENDER
2727.878	FAST_SENDER	N/A
2728.615	RECEIVER	FAST_SENDER
2731.061	FAST_SENDER	N/A
2733.492	SLOW_SENDER1	N/A
2737.249	RECEIVER	FAST_SENDER
2739.679	FAST_SENDER	N/A
2740.462	RECEIVER	FAST_SENDER
2747.887	FAST_SENDER	N/A
2749.773	SLOW_SENDER1	N/A
2754.033	RECEIVER	FAST_SENDER
2756.444	FAST_SENDER	N/A
2766.050	SLOW_SENDER1	N/A
2769.159	FAST_SENDER	N/A
2774.985	RECEIVER	FAST_SENDER
2777.393	FAST_SENDER	N/A
2778.137	RECEIVER	FAST_SENDER
2780.559	FAST_SENDER	N/A
2782.354	SLOW_SENDER1	N/A
2786.436	RECEIVER	FAST_SENDER
2788.884	FAST_SENDER	N/A
2789.660	RECEIVER	FAST_SENDER
2792.088	FAST_SENDER	N/A
2798.006	RECEIVER	FAST_SENDER
2798.661	SLOW_SENDER1	N/A
2799.387	RECEIVER	SLOW_SENDER1
2800.424	FAST_SENDER	N/A
2806.376	RECEIVER	FAST_SENDER
2808.806	FAST_SENDER	N/A
2809.599	RECEIVER	FAST_SENDER
2811.999	FAST_SENDER	N/A
2814.942	SLOW_SENDER1	N/A
2817.846	RECEIVER	FAST_SENDER
2820.283	FAST_SENDER	N/A
2821.061	RECEIVER	FAST_SENDER
2823.488	FAST_SENDER	N/A
2829.700	RECEIVER	FAST_SENDER
2831.258	SLOW_SENDER1	N/A
2832.136	FAST_SENDER	N/A
2838.230	RECEIVER	FAST_SENDER
2840.680	FAST_SENDER	N/A
2841.470	RECEIVER	FAST_SENDER
2843.906	FAST_SENDER	N/A
2847.531	SLOW_SENDER1	N/A
2849.840	RECEIVER	FAST_SENDER
2852.261	FAST_SENDER	N/A
2853.022	RECEIVER	FAST_SENDER
2855.463	FAST_SENDER	N/A
2861.176	RECEIVER	FAST_SENDER
2863.603	FAST_SENDER	N/A
2863.829	SLOW_SENDER1	N/A
2864.395	RECEIVER	FAST_SENDER
2871.788	FAST_SENDER	N/A
2872.521	RECEIVER	FAST_SENDER
2874.938	FAST_SENDER	N/A
2880.139	SLOW_SENDER1	N/A
2880.481	RECEIVER	FAST_SENDER
2887.847	FAST_SENDER	N/A
2888.642	RECEIVER	FAST_SENDER
2891.082	FAST_SENDER	N/A
2896.417	SLOW_SENDER1	N/A
2897.140	RECEIVER	FAST_SENDER
2899.566	FAST_SENDER	N/A
2900.320	RECEIVER	FAST_SENDER
2902.733	FAST_SENDER	N/A
2908.688	RECEIVER	FAST_SENDER
2911.107	FAST_SENDER	N/A
2911.877	RECEIVER	FAST_SENDER
2913.159	SLOW_SENDER1	N/A
2914.304	FAST_SENDER	N/A
2919.958	RECEIVER	FAST_SENDER
2922.397	FAST_SENDER	N/A
2923.169	RECEIVER	FAST_SENDER
2925.602	FAST_SENDER	N/A
2929.460	SLOW_SENDER1	N/A
2931.141	RECEIVER	FAST_SENDER
2933.553	FAST_SENDER	N/A
2935.974	RECEIVER	FAST_SENDER
2938.384	FAST_SENDER	N/A
2944.622	RECEIVER	FAST_SENDER
2945.777	SLOW_SENDER1	N/A
2947.049	FAST_SENDER	N/A
2952.850	RECEIVER	FAST_SENDER
2955.285	FAST_SENDER	N/A
2960.844	RECEIVER	FAST_SENDER
2962.088	SLOW_SENDER1	N/A
2963.276	FAST_SENDER	N/A
2969.280	RECEIVER	FAST_SENDER
2971.681	FAST_SENDER	N/A
2977.817	RECEIVER	FAST_SENDER
2978.405	SLOW_SENDER1	N/A
2980.252	FAST_SENDER	N/A
2986.153	RECEIVER	FAST_SENDER
2988.568	FAST_SENDER	N/A
2989.332	RECEIVER	FAST_SENDER
2991.732	FAST_SENDER	N/A
2994.672	SLOW_SENDER1	N/A
2997.459	RECEIVER	FAST_SENDER
2999.887	FAST_SENDER	N/A
3010.963	SLOW_SENDER1	N/A
3011.957	FAST_SENDER	N/A
3017.791	RECEIVER	FAST_SENDER
3020.212	FAST_SENDER	N/A
3022.823	RECEIVER	FAST_SENDER
3025.256	FAST_SENDER	N/A
3027.256	SLOW_SENDER1	N/A
3031.554	RECEIVER	FAST_SENDER
3034.000	FAST_SENDER	N/A
3040.119	RECEIVER	FAST_SENDER
3042.521	FAST_SENDER	N/A
3043.284	RECEIVER	FAST_SENDER
3043.530	SLOW_SENDER1	N/A
3045.695	FAST_SENDER	N/A
3051.678	RECEIVER	FAST_SENDER
3058.555	FAST_SENDER	N/A
3059.338	RECEIVER	FAST_SENDER
3059.823	SLOW_SENDER1	N/A
3061.756	FAST_SENDER	N/A
3067.640	RECEIVER	FAST_SENDER
3070.049	FAST_SENDER	N/A
3070.814	RECEIVER	FAST_SENDER
3073.227	FAST_SENDER	N/A
3076.111	SLOW_SENDER1	N/A
3079.280	RECEIVER	FAST_SENDER
3081.697	FAST_SENDER	N/A
3082.445	RECEIVER	FAST_SENDER
3084.883	FAST_SENDER	N/A
3090.856	RECEIVER	FAST_SENDER
3092.428	SLOW_SENDER1	N/A
3093.270	FAST_SENDER	N/A
3098.892	RECEIVER	FAST_SENDER
3101.334	FAST_SENDER	N/A
3108.718	SLOW_SENDER1	N/A
3114.048	FAST_SENDER	N/A
3119.904	RECEIVER	FAST_SENDER
3122.331	FAST_SENDER	N/A
3123.111	RECEIVER	FAST_SENDER
3125.036	SLOW_SENDER1	N/A
3125.531	FAST_SENDER	N/A
3131.710	RECEIVER	FAST_SENDER
3134.143	FAST_SENDER	N/A
3134.930	RECEIVER	FAST_SENDER
3137.372	FAST_SENDER	N/A
3141.345	SLOW_SENDER1	N/A
3143.188	RECEIVER	FAST_SENDER
3145.607	FAST_SENDER	N/A
3146.331	RECEIVER	FAST_SENDER
3148.738	FAST_SENDER	N/A
3154.965	RECEIVER	FAST_SENDER
3157.394	FAST_SENDER	N/A
3157.655	SLOW_SENDER1	N/A
3158.151	RECEIVER	FAST_SENDER
3160.579	FAST_SENDER	N/A
3166.663	RECEIVER	FAST_SENDER
3169.075	FAST_SENDER	N/A
3169.840	RECEIVER	FAST_SENDER
3172.277	FAST_SENDER	N/A
3173.933	SLOW_SENDER1	N/A
3178.919	RECEIVER	FAST_SENDER
3181.345	FAST_SENDER	N/A
3182.118	RECEIVER	FAST_SENDER
3184.544	FAST_SENDER	N/A
3190.225	SLOW_SENDER1	N/A
3195.111	RECEIVER	FAST_SENDER
3197.555	FAST_SENDER	N/A
3203.434	RECEIVER	FAST_SENDER
3205.878	FAST_SENDER	N/A
3206.493	SLOW_SENDER1	N/A
3212.004	RECEIVER	FAST_SENDER
3214.407	FAST_SENDER	N/A
3215.152	RECEIVER	FAST_SENDER
3217.557	FAST_SENDER	N/A
3222.793	SLOW_SENDER1	N/A
3223.306	RECEIVER	FAST_SENDER
3225.722	FAST_SENDER	N/A
3226.504	RECEIVER	FAST_SENDER
3228.924	FAST_SENDER	N/A
3234.719	RECEIVER	FAST_SENDER
3237.148	FAST_SENDER	N/A
3237.942	RECEIVER	FAST_SENDER
3239.089	SLOW_SENDER1	N/A
3245.678	FAST_SENDER	N/A
3251.645	RECEIVER	FAST_SENDER
3254.093	FAST_SENDER	N/A
3254.840	RECEIVER	FAST_SENDER
3255.356	SLOW_SENDER1	N/A
3257.267	FAST_SENDER	N/A
3262.868	RECEIVER	FAST_SENDER
3265.279	FAST_SENDER	N/A
3266.040	RECEIVER	FAST_SENDER
3268.461	FAST_SENDER	N/A
3271.677	SLOW_SENDER1	N/A
3274.520	RECEIVER	FAST_SENDER
3276.941	FAST_SENDER	N/A
3277.730	RECEIVER	FAST_SENDER
3280.135	FAST_SENDER	N/A
3286.343	RECEIVER	FAST_SENDER
3287.989	SLOW_SENDER1	N/A
3288.749	RECEIVER	SLOW_SENDER1
3288.793	FAST_SENDER	N/A
3294.975	RECEIVER	FAST_SENDER
3297.412	FAST_SENDER	N/A
3298.151	RECEIVER	FAST_SENDER
3300.590	FAST_SENDER	N/A
3304.264	SLOW_SENDER1	N/A
3306.582	RECEIVER	FAST_SENDER
3308.988	FAST_SENDER	N/A
3309.749	RECEIVER	FAST_SENDER
3312.191	FAST_SENDER	N/A
3318.312	RECEIVER	FAST_SENDER
3320.554	SLOW_SENDER1	N/A
3320.730	FAST_SENDER	N/A
3326.938	RECEIVER	FAST_SENDER
3329.354	FAST_SENDER	N/A
3330.112	RECEIVER	FAST_SENDER
3332.514	FAST_SENDER	N/A
3336.873	SLOW_SENDER1	N/A
3338.790	RECEIVER	FAST_SENDER
3341.234	FAST_SENDER	N/A
3341.981	RECEIVER	FAST_SENDER
3344.403	FAST_SENDER	N/A
3350.474	RECEIVER	FAST_SENDER
3352.914	FAST_SENDER	N/A
3353.164	SLOW_SENDER1	N/A
3353.689	RECEIVER	FAST_SENDER
3356.129	FAST_SENDER	N/A
3361.583	RECEIVER	FAST_SENDER
3364.000	FAST_SENDER	N/A
3364.799	RECEIVER	FAST_SENDER
3367.223	FAST_SENDER	N/A
3369.456	SLOW_SENDER1	N/A
3373.640	RECEIVER	FAST_SENDER
3376.073	FAST_SENDER	N/A
3376.851	RECEIVER	FAST_SENDER
3379.272	FAST_SENDER	N/A
3385.361	RECEIVER	FAST_SENDER
3385.733	SLOW_SENDER1	N/A
3387.762	FAST_SENDER	N/A
3393.569	RECEIVER	FAST_SENDER
3395.991	FAST_SENDER	N/A
3396.741	RECEIVER	FAST_SENDER
3399.159	FAST_SENDER	N/A
3402.000	SLOW_SENDER1	N/A
3405.084	RECEIVER	FAST_SENDER
3407.503	FAST_SENDER	N/A
3408.273	RECEIVER	FAST_SENDER
3410.710	FAST_SENDER	N/A
3416.587	RECEIVER	FAST_SENDER
3418.289	SLOW_SENDER1	N/A
3419.010	FAST_SENDER	N/A
3425.043	RECEIVER	FAST_SENDER
3427.488	FAST_SENDER	N/A
3428.256	RECEIVER	FAST_SENDER
3430.667	FAST_SENDER	N/A
3434.585	SLOW_SENDER1	N/A
3436.821	RECEIVER	FAST_SENDER
3439.235	FAST_SENDER	N/A
3439.993	RECEIVER	FAST_SENDER
3442.395	FAST_SENDER	N/A
3448.543	RECEIVER	FAST_SENDER
3450.904	SLOW_SENDER1	N/A
3450.980	FAST_SENDER	N/A
3457.273	RECEIVER	FAST_SENDER
3459.688	FAST_SENDER	N/A
3460.476	RECEIVER	FAST_SENDER
3462.897	FAST_SENDER	N/A
3467.199	SLOW_SENDER1	N/A
3473.583	RECEIVER	FAST_SENDER
3476.020	FAST_SENDER	N/A
3482.183	RECEIVER	FAST_SENDER
3483.469	SLOW_SENDER1	N/A
3484.605	FAST_SENDER	N/A
3490.722	RECEIVER	FAST_SENDER
3493.163	FAST_SENDER	N/A
3493.938	RECEIVER	FAST_SENDER
3496.341	FAST_SENDER	N/A
3499.756	SLOW_SENDER1	N/A
3502.331	RECEIVER	FAST_SENDER
3504.738	FAST_SENDER	N/A
3505.517	RECEIVER	FAST_SENDER
3507.940	FAST_SENDER	N/A
3516.047	SLOW_SENDER1	N/A
3518.706	RECEIVER	FAST_SENDER
3521.107	FAST_SENDER	N/A
3527.323	RECEIVER	FAST_SENDER
3529.762	FAST_SENDER	N/A
3532.323	SLOW_SENDER1	N/A
3535.592	RECEIVER	FAST_SENDER
3537.996	FAST_SENDER	N/A
3538.754	RECEIVER	FAST_SENDER
3541.172	FAST_SENDER	N/A
3547.038	RECEIVER	FAST_SENDER
3548.610	SLOW_SENDER1	N/A
3549.468	FAST_SENDER	N/A
3555.366	RECEIVER	FAST_SENDER
3557.808	FAST_SENDER	N/A
3563.833	RECEIVER	FAST_SENDER
3564.914	SLOW_SENDER1	N/A
3566.247	FAST_SENDER	N/A
3572.292	RECEIVER	FAST_SENDER
3574.698	FAST_SENDER	N/A
3575.452	RECEIVER	FAST_SENDER
3577.901	FAST_SENDER	N/A
3581.190	SLOW_SENDER1	N/A
3583.710	RECEIVER	FAST_SENDER
3586.120	FAST_SENDER	N/A
3597.495	SLOW_SENDER1	N/A
3598.748	FAST_SENDER	N/A
3604.286	RECEIVER	FAST_SENDER
3606.716	FAST_SENDER	N/A
3612.694	RECEIVER	FAST_SENDER
3613.794	SLOW_SENDER1	N/A
3614.560	RECEIVER	SLOW_SENDER1
3615.120	FAST_SENDER	N/A
3621.530	RECEIVER	FAST_SENDER
3623.973	FAST_SENDER	N/A
3629.796	RECEIVER	FAST_SENDER
3630.096	SLOW_SENDER1	N/A
3632.212	FAST_SENDER	N/A
3637.997	RECEIVER	FAST_SENDER
3640.407	FAST_SENDER	N/A
3646.370	RECEIVER	FAST_SENDER
3646.370	SLOW_SENDER1	N/A
3648.781	FAST_SENDER	N/A
3650.983	RECEIVER	FAST_SENDER
3653.427	FAST_SENDER	N/A
3659.596	RECEIVER	FAST_SENDER
3662.023	FAST_SENDER	N/A
3662.658	SLOW_SENDER1	N/A
3662.781	RECEIVER	FAST_SENDER
3665.212	FAST_SENDER	N/A
3671.248	RECEIVER	FAST_SENDER
3673.650	FAST_SENDER	N/A
3674.421	RECEIVER	FAST_SENDER
3676.828	FAST_SENDER	N/A
3678.951	SLOW_SENDER1	N/A
3682.339	RECEIVER	FAST_SENDER
3684.744	FAST_SENDER	N/A
3685.488	RECEIVER	FAST_SENDER
3687.932	FAST_SENDER	N/A
3694.026	RECEIVER	FAST_SENDER
3695.256	SLOW_SENDER1	N/A
3696.470	FAST_SENDER	N/A
3702.525	RECEIVER	FAST_SENDER
3704.964	FAST_SENDER	N/A
3705.735	RECEIVER	FAST_SENDER
3708.139	FAST_SENDER	N/A
3711.549	SLOW_SENDER1	N/A
3713.932	RECEIVER	FAST_SENDER
3716.344	FAST_SENDER	N/A
3717.073	RECEIVER	FAST_SENDER
3719.502	FAST_SENDER	N/A
3727.845	SLOW_SENDER1	N/A
3729.442	RECEIVER	FAST_SENDER
3731.845	FAST_SENDER	N/A
3744.135	SLOW_SENDER1	N/A
3744.537	FAST_SENDER	N/A
3755.068	RECEIVER	FAST_SENDER
3757.496	FAST_SENDER	N/A
3758.294	RECEIVER	FAST_SENDER
3760.714	FAST_SENDER	N/A
3761.362	SLOW_SENDER1	N/A
3766.383	RECEIVER	FAST_SENDER
3768.830	FAST_SENDER	N/A
3769.617	RECEIVER	FAST_SENDER
3772.035	FAST_SENDER	N/A
3777.658	SLOW_SENDER1	N/A
3777.981	RECEIVER	FAST_SENDER
3785.623	FAST_SENDER	N/A
3786.392	RECEIVER	FAST_SENDER
3788.814	FAST_SENDER	N/A
3793.947	SLOW_SENDER1	N/A
3794.910	RECEIVER	FAST_SENDER
3797.331	FAST_SENDER	N/A
3798.070	RECEIVER	FAST_SENDER
3800.481	FAST_SENDER	N/A
3806.753	RECEIVER	FAST_SENDER
3809.192	FAST_SENDER	N/A
3809.986	RECEIVER	FAST_SENDER
3810.225	SLOW_SENDER1	N/A
3812.386	FAST_SENDER	N/A
3818.595	RECEIVER	FAST_SENDER
3821.045	FAST_SENDER	N/A
3821.779	RECEIVER	FAST_SENDER
3824.186	FAST_SENDER	N/A
3826.537	SLOW_SENDER1	N/A
3830.173	RECEIVER	FAST_SENDER
3832.583	FAST_SENDER	N/A
3833.366	RECEIVER	FAST_SENDER
3835.807	FAST_SENDER	N/A
3842.804	SLOW_SENDER1	N/A
3846.180	RECEIVER	FAST_SENDER
3848.619	FAST_SENDER	N/A
3854.350	RECEIVER	FAST_SENDER
3856.800	FAST_SENDER	N/A
3859.116	SLOW_SENDER1	N/A
3863.387	RECEIVER	FAST_SENDER
3865.790	FAST_SENDER	N/A
3866.573	RECEIVER	FAST_SENDER
3868.985	FAST_SENDER	N/A
3875.062	RECEIVER	FAST_SENDER
3875.407	SLOW_SENDER1	N/A
3876.165	RECEIVER	SLOW_SENDER1
3877.493	FAST_SENDER	N/A
3883.309	RECEIVER	FAST_SENDER
3885.745	FAST_SENDER	N/A
3886.535	RECEIVER	FAST_SENDER
3888.984	FAST_SENDER	N/A
3891.681	SLOW_SENDER1	N/A
3894.846	RECEIVER	FAST_SENDER
3901.630	FAST_SENDER	N/A
3902.404	RECEIVER	FAST_SENDER
3904.807	FAST_SENDER	N/A
3907.962	SLOW_SENDER1	N/A
3915.544	RECEIVER	FAST_SENDER
3917.950	FAST_SENDER	N/A
3923.498	RECEIVER	FAST_SENDER
3924.283	SLOW_SENDER1	N/A
3925.948	FAST_SENDER	N/A
3931.974	RECEIVER	FAST_SENDER
3934.382	FAST_SENDER	N/A
3935.145	RECEIVER	FAST_SENDER
3937.546	FAST_SENDER	N/A
3940.596	SLOW_SENDER1	N/A
3943.625	RECEIVER	FAST_SENDER
3946.030	FAST_SENDER	N/A
3946.804	RECEIVER	FAST_SENDER
3949.238	FAST_SENDER	N/A
3954.944	RECEIVER	FAST_SENDER
3956.894	SLOW_SENDER1	N/A
3957.378	FAST_SENDER	N/A
3970.121	FAST_SENDER	N/A
3973.164	SLOW_SENDER1	N/A
3976.057	RECEIVER	FAST_SENDER
3978.494	FAST_SENDER	N/A
3979.221	RECEIVER	FAST_SENDER
3981.659	FAST_SENDER	N/A
3987.187	RECEIVER	FAST_SENDER
3989.432	SLOW_SENDER1	N/A
3989.607	FAST_SENDER	N/A
3990.204	RECEIVER	SLOW_SENDER1
3996.226	RECEIVER	FAST_SENDER
3998.626	FAST_SENDER	N/A
3999.381	RECEIVER	FAST_SENDER
4001.808	FAST_SENDER	N/A
4005.730	SLOW_SENDER1	N/A
4007.577	RECEIVER	FAST_SENDER
4009.998	FAST_SENDER	N/A
4010.764	RECEIVER	FAST_SENDER
4013.178	FAST_SENDER	N/A
4019.415	RECEIVER	FAST_SENDER
4022.021	SLOW_SENDER1	N/A
4026.568	FAST_SENDER	N/A
4032.635	RECEIVER	FAST_SENDER
4035.077	FAST_SENDER	N/A
4035.892	RECEIVER	FAST_SENDER
4038.326	FAST_SENDER	N/A
4038.337	SLOW_SENDER1	N/A
4044.613	RECEIVER	FAST_SENDER
4047.059	FAST_SENDER	N/A
4047.831	RECEIVER	FAST_SENDER
4050.268	FAST_SENDER	N/A
4055.087	SLOW_SENDER1	N/A
4056.362	RECEIVER	FAST_SENDER
4058.783	FAST_SENDER	N/A
4059.556	RECEIVER	FAST_SENDER
4061.974	FAST_SENDER	N/A
4068.205	RECEIVER	FAST_SENDER
4070.636	FAST_SENDER	N/A
4071.363	SLOW_SENDER1	N/A
4071.381	RECEIVER	FAST_SENDER
4073.829	FAST_SENDER	N/A
4079.817	RECEIVER	FAST_SENDER
4082.237	FAST_SENDER	N/A
4083.019	RECEIVER	FAST_SENDER
4085.433	FAST_SENDER	N/A
4087.686	SLOW_SENDER1	N/A
4091.714	RECEIVER	FAST_SENDER
4094.115	FAST_SENDER	N/A
4094.877	RECEIVER	FAST_SENDER
4097.326	FAST_SENDER	N/A
4103.637	RECEIVER	FAST_SENDER
4103.959	SLOW_SENDER1	N/A
4106.070	FAST_SENDER	N/A
4112.168	RECEIVER	FAST_SENDER
4114.586	FAST_SENDER	N/A
4115.337	RECEIVER	FAST_SENDER
4117.772	FAST_SENDER	N/A
4120.245	SLOW_SENDER1	N/A
4123.721	RECEIVER	FAST_SENDER
4126.132	FAST_SENDER	N/A
4126.888	RECEIVER	FAST_SENDER
4129.322	FAST_SENDER	N/A
4135.337	RECEIVER	FAST_SENDER
4136.512	SLOW_SENDER1	N/A
4137.766	FAST_SENDER	N/A
4144.011	RECEIVER	FAST_SENDER
4146.429	FAST_SENDER	N/A
4147.202	RECEIVER	FAST_SENDER
4149.614	FAST_SENDER	N/A
4152.827	SLOW_SENDER1	N/A
4160.153	RECEIVER	FAST_SENDER
4162.594	FAST_SENDER	N/A
4169.117	SLOW_SENDER1	N/A
4175.078	FAST_SENDER	N/A
4185.432	SLOW_SENDER1	N/A
4185.459	RECEIVER	FAST_SENDER
4187.862	FAST_SENDER	N/A
4200.490	FAST_SENDER	N/A
4201.744	SLOW_SENDER1	N/A
4206.357	RECEIVER	FAST_SENDER
4208.800	FAST_SENDER	N/A
4209.567	RECEIVER	FAST_SENDER
4211.976	FAST_SENDER	N/A
4218.058	SLOW_SENDER1	N/A
4218.086	RECEIVER	FAST_SENDER
4218.857	RECEIVER	SLOW_SENDER1
4220.524	FAST_SENDER	N/A
4226.068	RECEIVER	FAST_SENDER
4228.485	FAST_SENDER	N/A
4234.380	SLOW_SENDER1	N/A
4241.131	FAST_SENDER	N/A
4247.147	RECEIVER	FAST_SENDER
4249.558	FAST_SENDER	N/A
4250.294	RECEIVER	FAST_SENDER
4250.670	SLOW_SENDER1	N/A
4252.708	FAST_SENDER	N/A
4258.771	RECEIVER	FAST_SENDER
4261.172	FAST_SENDER	N/A
4261.940	RECEIVER	FAST_SENDER
4264.378	FAST_SENDER	N/A
4266.978	SLOW_SENDER1	N/A
4270.689	RECEIVER	FAST_SENDER
4273.103	FAST_SENDER	N/A
4273.878	RECEIVER	FAST_SENDER
4276.326	FAST_SENDER	N/A
4282.553	RECEIVER	FAST_SENDER
4283.296	SLOW_SENDER1	N/A
4284.011	RECEIVER	SLOW_SENDER1
4284.972	FAST_SENDER	N/A
4291.007	RECEIVER	FAST_SENDER
4293.433	FAST_SENDER	N/A
4294.209	RECEIVER	FAST_SENDER
4296.644	FAST_SENDER	N/A
4299.563	SLOW_SENDER1	N/A
4302.526	RECEIVER	FAST_SENDER
4304.968	FAST_SENDER	N/A
4305.711	RECEIVER	FAST_SENDER
4308.132	FAST_SENDER	N/A
4314.124	RECEIVER	FAST_SENDER
4315.875	SLOW_SENDER1	N/A
4316.567	FAST_SENDER	N/A
4322.787	RECEIVER	FAST_SENDER
4325.234	FAST_SENDER	N/A
4325.965	RECEIVER	FAST_SENDER
4328.394	FAST_SENDER	N/A
4332.191	SLOW_SENDER1	N/A
4333.803	RECEIVER	FAST_SENDER
4336.220	FAST_SENDER	N/A
4336.960	RECEIVER	FAST_SENDER
4339.400	FAST_SENDER	N/A
4345.028	RECEIVER	FAST_SENDER
4347.470	FAST_SENDER	N/A
4348.227	RECEIVER	FAST_SENDER
4348.486	SLOW_SENDER1	N/A
4350.655	FAST_SENDER	N/A
4356.525	RECEIVER	FAST_SENDER
4358.943	FAST_SENDER	N/A
4364.803	SLOW_SENDER1	N/A
4371.672	FAST_SENDER	N/A
4377.461	RECEIVER	FAST_SENDER
4379.902	FAST_SENDER	N/A
4380.720	RECEIVER	FAST_SENDER
4381.079	SLOW_SENDER1	N/A
4383.137	FAST_SENDER	N/A
4389.147	RECEIVER	FAST_SENDER
4391.554	FAST_SENDER	N/A
4392.316	RECEIVER	FAST_SENDER
4394.749	FAST_SENDER	N/A
4397.398	SLOW_SENDER1	N/A
4400.399	RECEIVER	FAST_SENDER
4402.837	FAST_SENDER	N/A
4403.571	RECEIVER	FAST_SENDER
4405.977	FAST_SENDER	N/A
4411.780	RECEIVER	FAST_SENDER
4413.713	SLOW_SENDER1	N/A
4414.203	FAST_SENDER	N/A
4414.430	RECEIVER	SLOW_SENDER1
4420.304	RECEIVER	FAST_SENDER
4422.708	FAST_SENDER	N/A
4423.489	RECEIVER	FAST_SENDER
4425.909	FAST_SENDER	N/A
4430.006	SLOW_SENDER1	N/A
4431.856	RECEIVER	FAST_SENDER
4434.259	FAST_SENDER	N/A
4434.990	RECEIVER	FAST_SENDER
4437.397	FAST_SENDER	N/A
4443.265	RECEIVER	FAST_SENDER
4445.667	FAST_SENDER	N/A
4446.302	SLOW_SENDER1	N/A
4446.432	RECEIVER	FAST_SENDER
4448.872	FAST_SENDER	N/A
4454.898	RECEIVER	FAST_SENDER
4457.343	FAST_SENDER	N/A
4458.127	RECEIVER	FAST_SENDER
4460.550	FAST_SENDER	N/A
4462.597	SLOW_SENDER1	N/A
4466.663	RECEIVER	FAST_SENDER
4469.082	FAST_SENDER	N/A
4469.852	RECEIVER	FAST_SENDER
4472.277	FAST_SENDER	N/A
4478.265	RECEIVER	FAST_SENDER
4478.888	SLOW_SENDER1	N/A
4480.706	FAST_SENDER	N/A
4486.408	RECEIVER	FAST_SENDER
4488.849	FAST_SENDER	N/A
4489.608	RECEIVER	FAST_SENDER
4492.016	FAST_SENDER	N/A
4495.200	SLOW_SENDER1	N/A
4497.581	RECEIVER	FAST_SENDER
4500.004	FAST_SENDER	N/A
4500.779	RECEIVER	FAST_SENDER
4503.215	FAST_SENDER	N/A
4508.956	RECEIVER	FAST_SENDER
4511.362	FAST_SENDER	N/A
4511.518	SLOW_SENDER1	N/A
4512.170	RECEIVER	FAST_SENDER
4514.582	FAST_SENDER	N/A
4520.539	RECEIVER	FAST_SENDER
4522.942	FAST_SENDER	N/A
4523.673	RECEIVER	FAST_SENDER
4526.087	FAST_SENDER	N/A
4528.284	SLOW_SENDER1	N/A
4532.036	RECEIVER	FAST_SENDER
4534.445	FAST_SENDER	N/A
4535.204	RECEIVER	FAST_SENDER
4537.629	FAST_SENDER	N/A
4543.438	RECEIVER	FAST_SENDER
4544.570	SLOW_SENDER1	N/A
4545.873	FAST_SENDER	N/A
4551.539	RECEIVER	FAST_SENDER
4553.973	FAST_SENDER	N/A
4554.748	RECEIVER	FAST_SENDER
4557.148	FAST_SENDER	N/A
4560.842	SLOW_SENDER1	N/A
4562.800	RECEIVER	FAST_SENDER
4565.244	FAST_SENDER	N/A
4566.014	RECEIVER	FAST_SENDER
4568.458	FAST_SENDER	N/A
4574.564	RECEIVER	FAST_SENDER
4576.989	FAST_SENDER	N/A
4577.130	SLOW_SENDER1	N/A
4577.760	RECEIVER	FAST_SENDER
4580.172	FAST_SENDER	N/A
4585.836	RECEIVER	FAST_SENDER
4588.257	FAST_SENDER	N/A
4589.010	RECEIVER	FAST_SENDER
4591.420	FAST_SENDER	N/A
4593.929	SLOW_SENDER1	N/A
4597.257	RECEIVER	FAST_SENDER
4599.692	FAST_SENDER	N/A
4600.447	RECEIVER	FAST_SENDER
4602.863	FAST_SENDER	N/A
4608.992	RECEIVER	FAST_SENDER
4610.220	SLOW_SENDER1	N/A
4611.436	FAST_SENDER	N/A
4617.354	RECEIVER	FAST_SENDER
4619.786	FAST_SENDER	N/A
4620.568	RECEIVER	FAST_SENDER
4623.003	FAST_SENDER	N/A
4626.508	SLOW_SENDER1	N/A
4628.786	RECEIVER	FAST_SENDER
4631.215	FAST_SENDER	N/A
4631.965	RECEIVER	FAST_SENDER
4634.388	FAST_SENDER	N/A
4640.293	RECEIVER	FAST_SENDER
4642.735	FAST_SENDER	N/A
4642.793	SLOW_SENDER1	N/A
4643.514	RECEIVER	FAST_SENDER
4645.924	FAST_SENDER	N/A
4651.915	RECEIVER	FAST_SENDER
4654.333	FAST_SENDER	N/A
4655.120	RECEIVER	FAST_SENDER
4657.562	FAST_SENDER	N/A
4659.543	SLOW_SENDER1	N/A
4663.585	RECEIVER	FAST_SENDER
4666.015	FAST_SENDER	N/A
4666.763	RECEIVER	FAST_SENDER
4669.199	FAST_SENDER	N/A
4675.146	RECEIVER	FAST_SENDER
4675.842	SLOW_SENDER1	N/A
4677.565	FAST_SENDER	N/A
4683.348	RECEIVER	FAST_SENDER
4685.769	FAST_SENDER	N/A
4686.561	RECEIVER	FAST_SENDER
4688.961	FAST_SENDER	N/A
4692.129	SLOW_SENDER1	N/A
4699.326	RECEIVER	FAST_SENDER
4701.760	FAST_SENDER	N/A
4708.034	RECEIVER	FAST_SENDER
4708.404	SLOW_SENDER1	N/A
4710.445	FAST_SENDER	N/A
4716.213	RECEIVER	FAST_SENDER
4718.651	FAST_SENDER	N/A
4719.370	RECEIVER	FAST_SENDER
4721.782	FAST_SENDER	N/A
4724.721	SLOW_SENDER1	N/A
4727.565	RECEIVER	FAST_SENDER
4729.991	FAST_SENDER	N/A
4730.750	RECEIVER	FAST_SENDER
4733.168	FAST_SENDER	N/A
4738.797	RECEIVER	FAST_SENDER
4741.017	SLOW_SENDER1	N/A
4741.214	FAST_SENDER	N/A
4747.623	RECEIVER	FAST_SENDER
4754.085	FAST_SENDER	N/A
4754.826	RECEIVER	FAST_SENDER
4757.275	FAST_SENDER	N/A
4757.317	SLOW_SENDER1	N/A
4762.835	RECEIVER	FAST_SENDER
4765.268	FAST_SENDER	N/A
4766.046	RECEIVER	FAST_SENDER
4768.478	FAST_SENDER	N/A
4774.111	SLOW_SENDER1	N/A
4774.500	RECEIVER	FAST_SENDER
4781.780	FAST_SENDER	N/A
4782.538	RECEIVER	FAST_SENDER
4784.951	FAST_SENDER	N/A
4790.414	SLOW_SENDER1	N/A
4791.087	RECEIVER	FAST_SENDER
4793.509	FAST_SENDER	N/A
4794.241	RECEIVER	FAST_SENDER
4796.679	FAST_SENDER	N/A
4802.601	RECEIVER	FAST_SENDER
4807.159	SLOW_SENDER1	N/A
4809.042	FAST_SENDER	N/A
4814.771	RECEIVER	FAST_SENDER
4817.181	FAST_SENDER	N/A
4817.950	RECEIVER	FAST_SENDER
4820.355	FAST_SENDER	N/A
4823.448	SLOW_SENDER1	N/A
4826.318	RECEIVER	FAST_SENDER
4828.742	FAST_SENDER	N/A
4829.475	RECEIVER	FAST_SENDER
4831.895	FAST_SENDER	N/A
4838.007	RECEIVER	FAST_SENDER
4839.739	SLOW_SENDER1	N/A
4844.840	FAST_SENDER	N/A
4845.595	RECEIVER	FAST_SENDER
4848.037	FAST_SENDER	N/A
4854.147	RECEIVER	FAST_SENDER
4856.046	SLOW_SENDER1	N/A
4856.551	FAST_SENDER	N/A
4862.327	RECEIVER	FAST_SENDER
4864.743	FAST_SENDER	N/A
4870.673	RECEIVER	FAST_SENDER
4872.325	SLOW_SENDER1	N/A
4873.079	FAST_SENDER	N/A
4879.076	RECEIVER	FAST_SENDER
4881.480	FAST_SENDER	N/A
4882.224	RECEIVER	FAST_SENDER
4888.596	SLOW_SENDER1	N/A
4889.464	FAST_SENDER	N/A
4895.291	RECEIVER	FAST_SENDER
4897.724	FAST_SENDER	N/A
4898.503	RECEIVER	FAST_SENDER
4900.925	FAST_SENDER	N/A
4904.892	SLOW_SENDER1	N/A
4906.534	RECEIVER	FAST_SENDER
4908.979	FAST_SENDER	N/A
4909.746	RECEIVER	FAST_SENDER
4912.152	FAST_SENDER	N/A
4918.144	RECEIVER	FAST_SENDER
4920.561	FAST_SENDER	N/A
4921.185	SLOW_SENDER1	N/A
4921.289	RECEIVER	FAST_SENDER
4923.732	FAST_SENDER	N/A
4929.686	RECEIVER	FAST_SENDER
4932.134	FAST_SENDER	N/A
4932.868	RECEIVER	FAST_SENDER
4935.306	FAST_SENDER	N/A
4937.485	SLOW_SENDER1	N/A
4940.947	RECEIVER	FAST_SENDER
4943.355	FAST_SENDER	N/A
4944.104	RECEIVER	FAST_SENDER
4946.506	FAST_SENDER	N/A
4952.746	RECEIVER	FAST_SENDER
4953.773	SLOW_SENDER1	N/A
4955.193	FAST_SENDER	N/A
4961.043	RECEIVER	FAST_SENDER
4963.461	FAST_SENDER	N/A
4964.236	RECEIVER	FAST_SENDER
4966.668	FAST_SENDER	N/A
4970.078	SLOW_SENDER1	N/A
4972.621	RECEIVER	FAST_SENDER
4975.052	FAST_SENDER	N/A
4975.791	RECEIVER	FAST_SENDER
4978.232	FAST_SENDER	N/A
4984.352	RECEIVER	FAST_SENDER
4986.396	SLOW_SENDER1	N/A
4986.785	FAST_SENDER	N/A
4992.685	RECEIVER	FAST_SENDER
4995.091	FAST_SENDER	N/A
4995.811	RECEIVER	FAST_SENDER
4998.213	FAST_SENDER	N/A
5003.736	SLOW_SENDER1	N/A
5004.129	RECEIVER	FAST_SENDER
5011.745	FAST_SENDER	N/A
5012.475	RECEIVER	FAST_SENDER
5014.889	FAST_SENDER	N/A
5020.046	SLOW_SENDER1	N/A
5020.779	RECEIVER	FAST_SENDER
5023.199	FAST_SENDER	N/A
5023.960	RECEIVER	FAST_SENDER
5026.408	FAST_SENDER	N/A
5032.612	RECEIVER	FAST_SENDER
5035.031	FAST_SENDER	N/A
5035.813	RECEIVER	FAST_SENDER
5036.845	SLOW_SENDER1	N/A
5038.253	FAST_SENDER	N/A
5049.014	RECEIVER	FAST_SENDER
5051.461	FAST_SENDER	N/A
5053.167	SLOW_SENDER1	N/A
5058.294	RECEIVER	FAST_SENDER
5060.699	FAST_SENDER	N/A
5066.382	RECEIVER	FAST_SENDER
5069.447	SLOW_SENDER1	N/A
5073.247	FAST_SENDER	N/A
5073.998	RECEIVER	FAST_SENDER
5076.414	FAST_SENDER	N/A
5082.271	RECEIVER	FAST_SENDER
5084.682	FAST_SENDER	N/A
5085.716	SLOW_SENDER1	N/A
5090.539	RECEIVER	FAST_SENDER
5092.964	FAST_SENDER	N/A
5102.009	SLOW_SENDER1	N/A
5103.815	RECEIVER	FAST_SENDER
5106.262	FAST_SENDER	N/A
5112.254	RECEIVER	FAST_SENDER
5114.690	FAST_SENDER	N/A
5118.326	SLOW_SENDER1	N/A
5120.407	RECEIVER	FAST_SENDER
5122.843	FAST_SENDER	N/A
5129.062	RECEIVER	FAST_SENDER
5131.497	FAST_SENDER	N/A
5132.230	RECEIVER	FAST_SENDER
5134.609	SLOW_SENDER1	N/A
5134.634	FAST_SENDER	N/A
5141.236	RECEIVER	FAST_SENDER
5143.657	FAST_SENDER	N/A
5144.465	RECEIVER	FAST_SENDER
5146.907	FAST_SENDER	N/A
5150.919	SLOW_SENDER1	N/A
5152.654	RECEIVER	FAST_SENDER
5155.102	FAST_SENDER	N/A
5155.858	RECEIVER	FAST_SENDER
5158.307	FAST_SENDER	N/A
5164.501	RECEIVER	FAST_SENDER
5166.926	FAST_SENDER	N/A
5167.239	SLOW_SENDER1	N/A
5167.684	RECEIVER	FAST_SENDER
5170.103	FAST_SENDER	N/A
5176.194	RECEIVER	FAST_SENDER
5178.619	FAST_SENDER	N/A
5179.414	RECEIVER	FAST_SENDER
5181.816	FAST_SENDER	N/A
5183.524	SLOW_SENDER1	N/A
5187.550	RECEIVER	FAST_SENDER
5189.980	FAST_SENDER	N/A
5190.723	RECEIVER	FAST_SENDER
5193.131	FAST_SENDER	N/A
5199.439	RECEIVER	FAST_SENDER
5199.815	SLOW_SENDER1	N/A
5201.857	FAST_SENDER	N/A
5208.044	RECEIVER	FAST_SENDER
5210.483	FAST_SENDER	N/A
5211.225	RECEIVER	FAST_SENDER
5213.632	FAST_SENDER	N/A
5216.105	SLOW_SENDER1	N/A
5219.499	RECEIVER	FAST_SENDER
5221.911	FAST_SENDER	N/A
5222.642	RECEIVER	FAST_SENDER
5225.043	FAST_SENDER	N/A
5230.784	RECEIVER	FAST_SENDER
5232.396	SLOW_SENDER1	N/A
5233.201	FAST_SENDER	N/A
5239.192	RECEIVER	FAST_SENDER
5241.601	FAST_SENDER	N/A
5242.358	RECEIVER	FAST_SENDER
5244.781	FAST_SENDER	N/A
5248.676	SLOW_SENDER1	N/A
5250.767	RECEIVER	FAST_SENDER
5253.191	FAST_SENDER	N/A
5253.944	RECEIVER	FAST_SENDER
5256.347	FAST_SENDER	N/A
5261.946	RECEIVER	FAST_SENDER
5264.383	FAST_SENDER	N/A
5264.962	SLOW_SENDER1	N/A
5265.169	RECEIVER	FAST_SENDER
5267.615	FAST_SENDER	N/A
5273.675	RECEIVER	FAST_SENDER
5280.264	FAST_SENDER	N/A
5281.255	SLOW_SENDER1	N/A
5282.628	RECEIVER	FAST_SENDER
5285.030	FAST_SENDER	N/A
5290.836	RECEIVER	FAST_SENDER
5293.278	FAST_SENDER	N/A
5294.052	RECEIVER	FAST_SENDER
5296.454	FAST_SENDER	N/A
5297.562	SLOW_SENDER1	N/A
5302.392	RECEIVER	FAST_SENDER
5304.805	FAST_SENDER	N/A
5305.577	RECEIVER	FAST_SENDER
5308.009	FAST_SENDER	N/A
5313.853	SLOW_SENDER1	N/A
5314.292	RECEIVER	FAST_SENDER
5321.640	FAST_SENDER	N/A
5322.382	RECEIVER	FAST_SENDER
5324.796	FAST_SENDER	N/A
5330.129	SLOW_SENDER1	N/A
5330.536	RECEIVER	FAST_SENDER
5337.855	FAST_SENDER	N/A
5338.626	RECEIVER	FAST_SENDER
5341.059	FAST_SENDER	N/A
5346.408	SLOW_SENDER1	N/A
5347.091	RECEIVER	FAST_SENDER
5353.553	FAST_SENDER	N/A
5354.280	RECEIVER	FAST_SENDER
5356.726	FAST_SENDER	N/A
5362.475	RECEIVER	FAST_SENDER
5363.173	SLOW_SENDER1	N/A
5364.920	FAST_SENDER	N/A
5375.477	RECEIVER	FAST_SENDER
5377.919	FAST_SENDER	N/A
5379.442	SLOW_SENDER1	N/A
5383.471	RECEIVER	FAST_SENDER
5385.885	FAST_SENDER	N/A
5391.802	RECEIVER	FAST_SENDER
5394.219	FAST_SENDER	N/A
5394.934	RECEIVER	FAST_SENDER
5395.740	SLOW_SENDER1	N/A
5397.339	FAST_SENDER	N/A
5403.308	RECEIVER	FAST_SENDER
5405.736	FAST_SENDER	N/A
5406.519	RECEIVER	FAST_SENDER
5408.963	FAST_SENDER	N/A
5412.048	SLOW_SENDER1	N/A
5414.777	RECEIVER	FAST_SENDER
5417.196	FAST_SENDER	N/A
5417.991	RECEIVER	FAST_SENDER
5420.428	FAST_SENDER	N/A
5426.430	RECEIVER	FAST_SENDER
5428.345	SLOW_SENDER1	N/A
5428.865	FAST_SENDER	N/A
5439.796	RECEIVER	FAST_SENDER
5442.235	FAST_SENDER	N/A
5444.634	SLOW_SENDER1	N/A
5448.414	RECEIVER	FAST_SENDER
5450.839	FAST_SENDER	N/A
5456.634	RECEIVER	FAST_SENDER
5459.076	FAST_SENDER	N/A
5459.831	RECEIVER	FAST_SENDER
5460.944	SLOW_SENDER1	N/A
5462.266	FAST_SENDER	N/A
5467.970	RECEIVER	FAST_SENDER
5470.372	FAST_SENDER	N/A
5471.110	RECEIVER	FAST_SENDER
5473.559	FAST_SENDER	N/A
5477.243	SLOW_SENDER1	N/A
5479.249	RECEIVER	FAST_SENDER
5481.671	FAST_SENDER	N/A
5482.459	RECEIVER	FAST_SENDER
5484.908	FAST_SENDER	N/A
5490.513	RECEIVER	FAST_SENDER
5492.931	FAST_SENDER	N/A
5493.560	SLOW_SENDER1	N/A
5495.269	RECEIVER	FAST_SENDER
5497.671	FAST_SENDER	N/A
5503.649	RECEIVER	FAST_SENDER
5506.097	FAST_SENDER	N/A
5506.834	RECEIVER	FAST_SENDER
5509.259	FAST_SENDER	N/A
5509.856	SLOW_SENDER1	N/A
5515.143	RECEIVER	FAST_SENDER
5517.567	FAST_SENDER	N/A
5518.370	RECEIVER	FAST_SENDER
5520.783	FAST_SENDER	N/A
5526.142	SLOW_SENDER1	N/A
5527.602	RECEIVER	FAST_SENDER
5530.048	FAST_SENDER	N/A
5530.819	RECEIVER	FAST_SENDER
5533.269	FAST_SENDER	N/A
5539.312	RECEIVER	FAST_SENDER
5541.757	FAST_SENDER	N/A
5542.417	SLOW_SENDER1	N/A
5542.526	RECEIVER	FAST_SENDER
5544.938	FAST_SENDER	N/A
5550.784	RECEIVER	FAST_SENDER
5553.231	FAST_SENDER	N/A
5553.978	RECEIVER	FAST_SENDER
5556.390	FAST_SENDER	N/A
5558.737	SLOW_SENDER1	N/A
5562.404	RECEIVER	FAST_SENDER
5564.835	FAST_SENDER	N/A
5565.565	RECEIVER	FAST_SENDER
5567.992	FAST_SENDER	N/A
5573.946	RECEIVER	FAST_SENDER
5575.044	SLOW_SENDER1	N/A
5576.351	FAST_SENDER	N/A
5582.540	RECEIVER	FAST_SENDER
5584.956	FAST_SENDER	N/A
5591.333	SLOW_SENDER1	N/A
5597.667	FAST_SENDER	N/A
5603.566	RECEIVER	FAST_SENDER
5607.647	SLOW_SENDER1	N/A
5608.389	RECEIVER	SLOW_SENDER1
5610.330	FAST_SENDER	N/A
5616.500	RECEIVER	FAST_SENDER
5618.902	FAST_SENDER	N/A
5619.688	RECEIVER	FAST_SENDER
5622.130	FAST_SENDER	N/A
5623.962	SLOW_SENDER1	N/A
5628.236	RECEIVER	FAST_SENDER
5630.653	FAST_SENDER	N/A
5631.393	RECEIVER	FAST_SENDER
5633.841	FAST_SENDER	N/A
5640.011	RECEIVER	FAST_SENDER
5640.250	SLOW_SENDER1	N/A
5642.436	FAST_SENDER	N/A
5648.109	RECEIVER	FAST_SENDER
5650.511	FAST_SENDER	N/A
5651.258	RECEIVER	FAST_SENDER
5653.708	FAST_SENDER	N/A
5656.536	SLOW_SENDER1	N/A
5659.999	RECEIVER	FAST_SENDER
5662.401	FAST_SENDER	N/A
5663.143	RECEIVER	FAST_SENDER
5665.562	FAST_SENDER	N/A
5671.908	RECEIVER	FAST_SENDER
5672.826	SLOW_SENDER1	N/A
5674.342	FAST_SENDER	N/A
5680.526	RECEIVER	FAST_SENDER
5687.335	FAST_SENDER	N/A
5689.095	SLOW_SENDER1	N/A
5693.814	RECEIVER	FAST_SENDER
5696.223	FAST_SENDER	N/A
5702.106	RECEIVER	FAST_SENDER
5704.506	FAST_SENDER	N/A
[truncated: 10,635 more rows]
