# Supplementary material for: CATO: Wake-Up reCeiver-bAsed communicaTiOn for Batteryless Devices
Source: Sensors (Basel). 2025 Nov 7;25(22):6813. doi: 10.3390/s25226813 (PMC12655924; doi:10.3390/s25226813)
Supplement: Supplementary file 1 [file sensors-25-06813-s001.zip › File S1_Experimental_and_Simulation_Data/simulation/capsweep/cap6/mac_competing_nodes_link_reserve.csv]

time_s	node_id	received_from
2.700	FAST_SENDER	N/A
2.700	SLOW_SENDER1	N/A
3.434	RECEIVER	SLOW_SENDER1
5.408	RECEIVER	FAST_SENDER
7.849	FAST_SENDER	N/A
8.632	RECEIVER	FAST_SENDER
10.880	SLOW_SENDER1	N/A
11.066	FAST_SENDER	N/A
11.687	RECEIVER	SLOW_SENDER1
13.862	RECEIVER	FAST_SENDER
16.263	FAST_SENDER	N/A
17.004	RECEIVER	FAST_SENDER
19.409	FAST_SENDER	N/A
20.192	RECEIVER	FAST_SENDER
22.621	FAST_SENDER	N/A
23.420	RECEIVER	FAST_SENDER
25.870	FAST_SENDER	N/A
26.613	RECEIVER	FAST_SENDER
27.090	SLOW_SENDER1	N/A
29.025	FAST_SENDER	N/A
37.096	FAST_SENDER	N/A
42.483	RECEIVER	FAST_SENDER
43.409	SLOW_SENDER1	N/A
44.208	RECEIVER	SLOW_SENDER1
44.923	FAST_SENDER	N/A
45.715	RECEIVER	FAST_SENDER
52.270	FAST_SENDER	N/A
59.712	SLOW_SENDER1	N/A
59.729	FAST_SENDER	N/A
62.394	RECEIVER	FAST_SENDER
64.822	FAST_SENDER	N/A
65.578	RECEIVER	FAST_SENDER
67.993	FAST_SENDER	N/A
68.787	RECEIVER	FAST_SENDER
71.235	FAST_SENDER	N/A
71.988	RECEIVER	FAST_SENDER
74.396	FAST_SENDER	N/A
75.194	RECEIVER	FAST_SENDER
76.004	SLOW_SENDER1	N/A
76.774	RECEIVER	SLOW_SENDER1
77.617	FAST_SENDER	N/A
84.763	FAST_SENDER	N/A
92.212	FAST_SENDER	N/A
92.319	SLOW_SENDER1	N/A
92.952	RECEIVER	FAST_SENDER
93.626	RECEIVER	SLOW_SENDER1
95.392	FAST_SENDER	N/A
96.171	RECEIVER	FAST_SENDER
98.578	FAST_SENDER	N/A
99.353	RECEIVER	FAST_SENDER
101.793	FAST_SENDER	N/A
102.577	RECEIVER	FAST_SENDER
104.983	FAST_SENDER	N/A
108.185	FAST_SENDER	N/A
109.073	SLOW_SENDER1	N/A
115.739	FAST_SENDER	N/A
120.997	RECEIVER	FAST_SENDER
123.447	FAST_SENDER	N/A
124.198	RECEIVER	FAST_SENDER
125.395	SLOW_SENDER1	N/A
126.176	RECEIVER	SLOW_SENDER1
126.633	FAST_SENDER	N/A
127.343	RECEIVER	FAST_SENDER
129.755	FAST_SENDER	N/A
130.559	RECEIVER	FAST_SENDER
132.992	FAST_SENDER	N/A
140.875	FAST_SENDER	N/A
141.683	SLOW_SENDER1	N/A
148.403	FAST_SENDER	N/A
149.175	RECEIVER	FAST_SENDER
151.623	FAST_SENDER	N/A
152.382	RECEIVER	FAST_SENDER
154.799	FAST_SENDER	N/A
155.564	RECEIVER	FAST_SENDER
157.972	SLOW_SENDER1	N/A
157.991	FAST_SENDER	N/A
159.287	RECEIVER	FAST_SENDER
161.713	FAST_SENDER	N/A
162.471	RECEIVER	FAST_SENDER
166.412	FAST_SENDER	N/A
167.213	RECEIVER	FAST_SENDER
173.934	FAST_SENDER	N/A
174.279	SLOW_SENDER1	N/A
181.762	FAST_SENDER	N/A
184.196	RECEIVER	FAST_SENDER
186.606	FAST_SENDER	N/A
187.373	RECEIVER	FAST_SENDER
189.811	FAST_SENDER	N/A
190.549	RECEIVER	FAST_SENDER
190.599	SLOW_SENDER1	N/A
191.360	RECEIVER	SLOW_SENDER1
194.596	FAST_SENDER	N/A
202.479	FAST_SENDER	N/A
206.879	SLOW_SENDER1	N/A
207.640	RECEIVER	SLOW_SENDER1
210.052	FAST_SENDER	N/A
210.824	RECEIVER	FAST_SENDER
213.235	FAST_SENDER	N/A
214.041	RECEIVER	FAST_SENDER
216.453	FAST_SENDER	N/A
217.229	RECEIVER	FAST_SENDER
219.678	FAST_SENDER	N/A
220.470	RECEIVER	FAST_SENDER
222.887	FAST_SENDER	N/A
223.153	SLOW_SENDER1	N/A
223.644	RECEIVER	FAST_SENDER
226.090	FAST_SENDER	N/A
226.860	RECEIVER	FAST_SENDER
229.268	FAST_SENDER	N/A
237.492	FAST_SENDER	N/A
239.442	SLOW_SENDER1	N/A
245.285	FAST_SENDER	N/A
246.074	RECEIVER	FAST_SENDER
248.508	FAST_SENDER	N/A
249.266	RECEIVER	FAST_SENDER
251.705	FAST_SENDER	N/A
252.454	RECEIVER	FAST_SENDER
254.899	FAST_SENDER	N/A
255.659	RECEIVER	FAST_SENDER
255.725	SLOW_SENDER1	N/A
258.095	FAST_SENDER	N/A
265.603	FAST_SENDER	N/A
271.147	RECEIVER	FAST_SENDER
272.028	SLOW_SENDER1	N/A
272.829	RECEIVER	SLOW_SENDER1
273.577	FAST_SENDER	N/A
274.346	RECEIVER	FAST_SENDER
276.761	FAST_SENDER	N/A
277.532	RECEIVER	FAST_SENDER
279.933	FAST_SENDER	N/A
280.662	RECEIVER	FAST_SENDER
283.106	FAST_SENDER	N/A
283.878	RECEIVER	FAST_SENDER
286.302	FAST_SENDER	N/A
288.328	SLOW_SENDER1	N/A
293.795	FAST_SENDER	N/A
301.254	FAST_SENDER	N/A
302.044	RECEIVER	FAST_SENDER
304.489	FAST_SENDER	N/A
304.629	SLOW_SENDER1	N/A
305.286	RECEIVER	FAST_SENDER
307.696	FAST_SENDER	N/A
308.436	RECEIVER	FAST_SENDER
310.866	FAST_SENDER	N/A
311.616	RECEIVER	FAST_SENDER
314.043	FAST_SENDER	N/A
314.800	RECEIVER	FAST_SENDER
317.206	FAST_SENDER	N/A
318.012	RECEIVER	FAST_SENDER
320.415	FAST_SENDER	N/A
321.179	RECEIVER	FAST_SENDER
321.377	SLOW_SENDER1	N/A
323.581	FAST_SENDER	N/A
330.732	FAST_SENDER	N/A
337.694	SLOW_SENDER1	N/A
337.875	FAST_SENDER	N/A
338.420	RECEIVER	SLOW_SENDER1
340.450	RECEIVER	FAST_SENDER
342.867	FAST_SENDER	N/A
343.623	RECEIVER	FAST_SENDER
346.023	FAST_SENDER	N/A
346.783	RECEIVER	FAST_SENDER
349.224	FAST_SENDER	N/A
349.944	RECEIVER	FAST_SENDER
352.379	FAST_SENDER	N/A
353.135	RECEIVER	FAST_SENDER
353.966	SLOW_SENDER1	N/A
355.573	FAST_SENDER	N/A
363.442	FAST_SENDER	N/A
368.603	RECEIVER	FAST_SENDER
370.233	SLOW_SENDER1	N/A
370.979	RECEIVER	SLOW_SENDER1
371.051	FAST_SENDER	N/A
378.353	FAST_SENDER	N/A
386.064	FAST_SENDER	N/A
386.501	SLOW_SENDER1	N/A
386.854	RECEIVER	FAST_SENDER
391.164	FAST_SENDER	N/A
391.941	RECEIVER	FAST_SENDER
394.353	FAST_SENDER	N/A
395.126	RECEIVER	FAST_SENDER
397.542	FAST_SENDER	N/A
398.296	RECEIVER	FAST_SENDER
400.712	FAST_SENDER	N/A
401.472	RECEIVER	FAST_SENDER
402.777	SLOW_SENDER1	N/A
403.892	FAST_SENDER	N/A
411.488	FAST_SENDER	N/A
419.070	SLOW_SENDER1	N/A
419.245	FAST_SENDER	N/A
419.866	RECEIVER	SLOW_SENDER1
421.911	RECEIVER	FAST_SENDER
424.333	FAST_SENDER	N/A
425.107	RECEIVER	FAST_SENDER
427.537	FAST_SENDER	N/A
428.320	RECEIVER	FAST_SENDER
430.769	FAST_SENDER	N/A
431.568	RECEIVER	FAST_SENDER
433.968	FAST_SENDER	N/A
434.689	RECEIVER	FAST_SENDER
435.374	SLOW_SENDER1	N/A
437.124	FAST_SENDER	N/A
444.584	FAST_SENDER	N/A
450.081	RECEIVER	FAST_SENDER
451.651	SLOW_SENDER1	N/A
452.408	RECEIVER	SLOW_SENDER1
452.490	FAST_SENDER	N/A
453.262	RECEIVER	FAST_SENDER
455.697	FAST_SENDER	N/A
456.500	RECEIVER	FAST_SENDER
458.937	FAST_SENDER	N/A
459.698	RECEIVER	FAST_SENDER
462.135	FAST_SENDER	N/A
465.284	FAST_SENDER	N/A
467.947	SLOW_SENDER1	N/A
472.755	FAST_SENDER	N/A
478.378	RECEIVER	FAST_SENDER
480.822	FAST_SENDER	N/A
481.604	RECEIVER	FAST_SENDER
484.021	FAST_SENDER	N/A
484.783	RECEIVER	FAST_SENDER
485.407	SLOW_SENDER1	N/A
486.162	RECEIVER	SLOW_SENDER1
487.211	FAST_SENDER	N/A
488.002	RECEIVER	FAST_SENDER
490.408	FAST_SENDER	N/A
491.156	RECEIVER	FAST_SENDER
493.588	FAST_SENDER	N/A
494.375	RECEIVER	FAST_SENDER
496.794	FAST_SENDER	N/A
501.692	SLOW_SENDER1	N/A
504.848	FAST_SENDER	N/A
512.102	FAST_SENDER	N/A
512.830	RECEIVER	FAST_SENDER
515.257	FAST_SENDER	N/A
516.018	RECEIVER	FAST_SENDER
518.014	SLOW_SENDER1	N/A
518.430	FAST_SENDER	N/A
518.785	RECEIVER	SLOW_SENDER1
520.593	RECEIVER	FAST_SENDER
523.041	FAST_SENDER	N/A
523.776	RECEIVER	FAST_SENDER
530.763	FAST_SENDER	N/A
534.658	SLOW_SENDER1	N/A
538.125	FAST_SENDER	N/A
540.301	RECEIVER	FAST_SENDER
542.741	FAST_SENDER	N/A
543.470	RECEIVER	FAST_SENDER
545.871	FAST_SENDER	N/A
546.645	RECEIVER	FAST_SENDER
549.045	FAST_SENDER	N/A
549.798	RECEIVER	FAST_SENDER
550.927	SLOW_SENDER1	N/A
551.686	RECEIVER	SLOW_SENDER1
552.230	FAST_SENDER	N/A
559.984	FAST_SENDER	N/A
567.193	SLOW_SENDER1	N/A
567.794	FAST_SENDER	N/A
567.945	RECEIVER	SLOW_SENDER1
570.248	RECEIVER	FAST_SENDER
572.693	FAST_SENDER	N/A
575.112	RECEIVER	FAST_SENDER
577.553	FAST_SENDER	N/A
578.276	RECEIVER	FAST_SENDER
580.688	FAST_SENDER	N/A
581.448	RECEIVER	FAST_SENDER
583.481	SLOW_SENDER1	N/A
585.584	FAST_SENDER	N/A
593.334	FAST_SENDER	N/A
598.821	RECEIVER	FAST_SENDER
599.770	SLOW_SENDER1	N/A
600.524	RECEIVER	SLOW_SENDER1
601.251	FAST_SENDER	N/A
601.993	RECEIVER	FAST_SENDER
604.409	FAST_SENDER	N/A
605.176	RECEIVER	FAST_SENDER
607.616	FAST_SENDER	N/A
608.374	RECEIVER	FAST_SENDER
610.781	FAST_SENDER	N/A
613.965	FAST_SENDER	N/A
616.053	SLOW_SENDER1	N/A
621.060	FAST_SENDER	N/A
626.688	RECEIVER	FAST_SENDER
629.096	FAST_SENDER	N/A
629.827	RECEIVER	FAST_SENDER
632.261	FAST_SENDER	N/A
632.349	SLOW_SENDER1	N/A
633.024	RECEIVER	FAST_SENDER
635.432	FAST_SENDER	N/A
636.226	RECEIVER	FAST_SENDER
638.658	FAST_SENDER	N/A
639.437	RECEIVER	FAST_SENDER
641.885	FAST_SENDER	N/A
642.657	RECEIVER	FAST_SENDER
645.089	FAST_SENDER	N/A
645.874	RECEIVER	FAST_SENDER
648.301	FAST_SENDER	N/A
649.148	SLOW_SENDER1	N/A
655.754	FAST_SENDER	N/A
663.111	FAST_SENDER	N/A
663.885	RECEIVER	FAST_SENDER
665.441	SLOW_SENDER1	N/A
666.203	RECEIVER	SLOW_SENDER1
666.328	FAST_SENDER	N/A
667.117	RECEIVER	FAST_SENDER
669.542	FAST_SENDER	N/A
670.311	RECEIVER	FAST_SENDER
672.745	FAST_SENDER	N/A
673.459	RECEIVER	FAST_SENDER
675.909	FAST_SENDER	N/A
676.652	RECEIVER	FAST_SENDER
679.085	FAST_SENDER	N/A
681.719	SLOW_SENDER1	N/A
687.060	FAST_SENDER	N/A
694.571	FAST_SENDER	N/A
695.296	RECEIVER	FAST_SENDER
697.719	FAST_SENDER	N/A
698.010	SLOW_SENDER1	N/A
698.452	RECEIVER	FAST_SENDER
700.852	FAST_SENDER	N/A
701.624	RECEIVER	FAST_SENDER
704.040	FAST_SENDER	N/A
704.812	RECEIVER	FAST_SENDER
707.259	FAST_SENDER	N/A
708.038	RECEIVER	FAST_SENDER
710.457	FAST_SENDER	N/A
711.252	RECEIVER	FAST_SENDER
713.690	FAST_SENDER	N/A
714.277	SLOW_SENDER1	N/A
714.419	RECEIVER	FAST_SENDER
716.844	FAST_SENDER	N/A
720.093	FAST_SENDER	N/A
727.990	FAST_SENDER	N/A
730.568	SLOW_SENDER1	N/A
732.043	RECEIVER	FAST_SENDER
734.454	FAST_SENDER	N/A
735.221	RECEIVER	FAST_SENDER
737.656	FAST_SENDER	N/A
738.454	RECEIVER	FAST_SENDER
740.867	FAST_SENDER	N/A
741.601	RECEIVER	FAST_SENDER
744.001	FAST_SENDER	N/A
744.760	RECEIVER	FAST_SENDER
746.855	SLOW_SENDER1	N/A
747.182	FAST_SENDER	N/A
747.576	RECEIVER	SLOW_SENDER1
749.560	RECEIVER	FAST_SENDER
752.004	FAST_SENDER	N/A
755.212	FAST_SENDER	N/A
762.436	FAST_SENDER	N/A
763.153	SLOW_SENDER1	N/A
768.238	RECEIVER	FAST_SENDER
770.678	FAST_SENDER	N/A
771.448	RECEIVER	FAST_SENDER
773.862	FAST_SENDER	N/A
774.628	RECEIVER	FAST_SENDER
777.051	FAST_SENDER	N/A
777.831	RECEIVER	FAST_SENDER
779.422	SLOW_SENDER1	N/A
780.213	RECEIVER	SLOW_SENDER1
780.276	FAST_SENDER	N/A
787.695	FAST_SENDER	N/A
795.165	FAST_SENDER	N/A
795.737	SLOW_SENDER1	N/A
795.915	RECEIVER	FAST_SENDER
798.343	FAST_SENDER	N/A
799.125	RECEIVER	FAST_SENDER
801.527	FAST_SENDER	N/A
802.303	RECEIVER	FAST_SENDER
804.753	FAST_SENDER	N/A
805.470	RECEIVER	FAST_SENDER
807.881	FAST_SENDER	N/A
808.631	RECEIVER	FAST_SENDER
811.070	FAST_SENDER	N/A
811.815	RECEIVER	FAST_SENDER
812.027	SLOW_SENDER1	N/A
814.233	FAST_SENDER	N/A
821.500	FAST_SENDER	N/A
827.303	RECEIVER	FAST_SENDER
828.304	SLOW_SENDER1	N/A
829.057	RECEIVER	SLOW_SENDER1
829.731	FAST_SENDER	N/A
830.491	RECEIVER	FAST_SENDER
832.940	FAST_SENDER	N/A
833.679	RECEIVER	FAST_SENDER
836.099	FAST_SENDER	N/A
836.852	RECEIVER	FAST_SENDER
839.260	FAST_SENDER	N/A
840.020	RECEIVER	FAST_SENDER
842.429	FAST_SENDER	N/A
844.619	SLOW_SENDER1	N/A
845.597	FAST_SENDER	N/A
852.762	FAST_SENDER	N/A
858.117	RECEIVER	FAST_SENDER
860.540	FAST_SENDER	N/A
860.904	SLOW_SENDER1	N/A
861.332	RECEIVER	FAST_SENDER
865.500	FAST_SENDER	N/A
866.297	RECEIVER	FAST_SENDER
868.702	FAST_SENDER	N/A
869.479	RECEIVER	FAST_SENDER
871.887	FAST_SENDER	N/A
872.683	RECEIVER	FAST_SENDER
875.106	FAST_SENDER	N/A
877.180	SLOW_SENDER1	N/A
878.265	FAST_SENDER	N/A
885.327	FAST_SENDER	N/A
890.644	RECEIVER	FAST_SENDER
893.068	FAST_SENDER	N/A
893.497	SLOW_SENDER1	N/A
893.850	RECEIVER	FAST_SENDER
897.884	FAST_SENDER	N/A
905.603	FAST_SENDER	N/A
909.786	SLOW_SENDER1	N/A
913.680	FAST_SENDER	N/A
914.468	RECEIVER	FAST_SENDER
916.917	FAST_SENDER	N/A
917.670	RECEIVER	FAST_SENDER
920.100	FAST_SENDER	N/A
920.845	RECEIVER	FAST_SENDER
925.022	FAST_SENDER	N/A
925.780	RECEIVER	FAST_SENDER
926.090	SLOW_SENDER1	N/A
926.873	RECEIVER	SLOW_SENDER1
928.210	FAST_SENDER	N/A
935.638	FAST_SENDER	N/A
942.366	SLOW_SENDER1	N/A
943.129	RECEIVER	SLOW_SENDER1
943.293	FAST_SENDER	N/A
944.043	RECEIVER	FAST_SENDER
947.934	FAST_SENDER	N/A
948.681	RECEIVER	FAST_SENDER
951.111	FAST_SENDER	N/A
951.880	RECEIVER	FAST_SENDER
954.313	FAST_SENDER	N/A
958.671	SLOW_SENDER1	N/A
962.022	FAST_SENDER	N/A
969.846	FAST_SENDER	N/A
970.629	RECEIVER	FAST_SENDER
973.075	FAST_SENDER	N/A
973.848	RECEIVER	FAST_SENDER
974.948	SLOW_SENDER1	N/A
975.674	RECEIVER	SLOW_SENDER1
976.290	FAST_SENDER	N/A
977.046	RECEIVER	FAST_SENDER
979.447	FAST_SENDER	N/A
987.115	FAST_SENDER	N/A
991.243	SLOW_SENDER1	N/A
994.359	FAST_SENDER	N/A
995.125	RECEIVER	FAST_SENDER
997.572	FAST_SENDER	N/A
998.332	RECEIVER	FAST_SENDER
1000.736	FAST_SENDER	N/A
1001.522	RECEIVER	FAST_SENDER
1003.951	FAST_SENDER	N/A
1004.746	RECEIVER	FAST_SENDER
1007.195	FAST_SENDER	N/A
1007.524	SLOW_SENDER1	N/A
1007.940	RECEIVER	FAST_SENDER
1012.221	FAST_SENDER	N/A
1012.984	RECEIVER	FAST_SENDER
1015.424	FAST_SENDER	N/A
1023.312	FAST_SENDER	N/A
1023.842	SLOW_SENDER1	N/A
1031.917	FAST_SENDER	N/A
1032.650	RECEIVER	FAST_SENDER
1035.086	FAST_SENDER	N/A
1035.816	RECEIVER	FAST_SENDER
1038.247	FAST_SENDER	N/A
1039.001	RECEIVER	FAST_SENDER
1040.131	SLOW_SENDER1	N/A
1040.858	RECEIVER	SLOW_SENDER1
1041.416	FAST_SENDER	N/A
1042.195	RECEIVER	FAST_SENDER
1044.626	FAST_SENDER	N/A
1045.393	RECEIVER	FAST_SENDER
1047.836	FAST_SENDER	N/A
1055.244	FAST_SENDER	N/A
1056.420	SLOW_SENDER1	N/A
1062.711	FAST_SENDER	N/A
1063.495	RECEIVER	FAST_SENDER
1065.941	FAST_SENDER	N/A
1066.699	RECEIVER	FAST_SENDER
1069.141	FAST_SENDER	N/A
1069.883	RECEIVER	FAST_SENDER
1072.320	FAST_SENDER	N/A
1072.689	SLOW_SENDER1	N/A
1073.106	RECEIVER	FAST_SENDER
1080.202	FAST_SENDER	N/A
1087.466	FAST_SENDER	N/A
1088.992	SLOW_SENDER1	N/A
1089.699	RECEIVER	FAST_SENDER
1092.144	FAST_SENDER	N/A
1092.896	RECEIVER	FAST_SENDER
1095.305	FAST_SENDER	N/A
1096.100	RECEIVER	FAST_SENDER
1098.506	FAST_SENDER	N/A
1099.280	RECEIVER	FAST_SENDER
1101.685	FAST_SENDER	N/A
1102.473	RECEIVER	FAST_SENDER
1104.908	FAST_SENDER	N/A
1105.707	RECEIVER	FAST_SENDER
1105.757	SLOW_SENDER1	N/A
1108.149	FAST_SENDER	N/A
1116.368	FAST_SENDER	N/A
1122.036	SLOW_SENDER1	N/A
1122.309	RECEIVER	FAST_SENDER
1124.746	FAST_SENDER	N/A
1125.520	RECEIVER	FAST_SENDER
1127.961	FAST_SENDER	N/A
1128.721	RECEIVER	FAST_SENDER
1131.160	FAST_SENDER	N/A
1138.358	SLOW_SENDER1	N/A
1138.779	FAST_SENDER	N/A
1146.171	FAST_SENDER	N/A
1146.944	RECEIVER	FAST_SENDER
1149.385	FAST_SENDER	N/A
1150.107	RECEIVER	FAST_SENDER
1152.508	FAST_SENDER	N/A
1153.277	RECEIVER	FAST_SENDER
1155.110	SLOW_SENDER1	N/A
1155.722	FAST_SENDER	N/A
1155.929	RECEIVER	SLOW_SENDER1
1158.049	RECEIVER	FAST_SENDER
1160.465	FAST_SENDER	N/A
1161.256	RECEIVER	FAST_SENDER
1163.696	FAST_SENDER	N/A
1164.455	RECEIVER	FAST_SENDER
1166.866	FAST_SENDER	N/A
1171.399	SLOW_SENDER1	N/A
1174.511	FAST_SENDER	N/A
1182.224	FAST_SENDER	N/A
1182.994	RECEIVER	FAST_SENDER
1185.434	FAST_SENDER	N/A
1186.185	RECEIVER	FAST_SENDER
1187.704	SLOW_SENDER1	N/A
1188.451	RECEIVER	SLOW_SENDER1
1188.634	FAST_SENDER	N/A
1189.428	RECEIVER	FAST_SENDER
1191.847	FAST_SENDER	N/A
1192.605	RECEIVER	FAST_SENDER
1195.020	FAST_SENDER	N/A
1195.765	RECEIVER	FAST_SENDER
1198.169	FAST_SENDER	N/A
1203.994	SLOW_SENDER1	N/A
1206.021	FAST_SENDER	N/A
1213.820	FAST_SENDER	N/A
1214.551	RECEIVER	FAST_SENDER
1216.985	FAST_SENDER	N/A
1217.756	RECEIVER	FAST_SENDER
1220.202	FAST_SENDER	N/A
1220.291	SLOW_SENDER1	N/A
1220.965	RECEIVER	FAST_SENDER
1223.390	FAST_SENDER	N/A
1224.152	RECEIVER	FAST_SENDER
1226.591	FAST_SENDER	N/A
1227.367	RECEIVER	FAST_SENDER
1229.808	FAST_SENDER	N/A
1230.572	RECEIVER	FAST_SENDER
1232.977	FAST_SENDER	N/A
1233.710	RECEIVER	FAST_SENDER
1236.131	FAST_SENDER	N/A
1236.890	RECEIVER	FAST_SENDER
1237.040	SLOW_SENDER1	N/A
1239.310	FAST_SENDER	N/A
1246.717	FAST_SENDER	N/A
1252.486	RECEIVER	FAST_SENDER
1253.348	SLOW_SENDER1	N/A
1254.135	RECEIVER	SLOW_SENDER1
1254.924	FAST_SENDER	N/A
1255.691	RECEIVER	FAST_SENDER
1258.091	FAST_SENDER	N/A
1258.843	RECEIVER	FAST_SENDER
1261.268	FAST_SENDER	N/A
1262.041	RECEIVER	FAST_SENDER
1264.460	FAST_SENDER	N/A
1269.627	SLOW_SENDER1	N/A
1271.815	FAST_SENDER	N/A
1279.564	FAST_SENDER	N/A
1280.341	RECEIVER	FAST_SENDER
1285.948	SLOW_SENDER1	N/A
1287.215	FAST_SENDER	N/A
1295.068	FAST_SENDER	N/A
1297.321	RECEIVER	FAST_SENDER
1299.733	FAST_SENDER	N/A
1300.473	RECEIVER	FAST_SENDER
1302.255	SLOW_SENDER1	N/A
1302.885	FAST_SENDER	N/A
1302.998	RECEIVER	SLOW_SENDER1
1305.157	RECEIVER	FAST_SENDER
1307.561	FAST_SENDER	N/A
1308.336	RECEIVER	FAST_SENDER
1310.741	FAST_SENDER	N/A
1311.485	RECEIVER	FAST_SENDER
1313.897	FAST_SENDER	N/A
1314.658	RECEIVER	FAST_SENDER
1317.097	FAST_SENDER	N/A
1318.558	SLOW_SENDER1	N/A
1320.301	FAST_SENDER	N/A
1327.947	FAST_SENDER	N/A
1334.854	SLOW_SENDER1	N/A
1335.680	FAST_SENDER	N/A
1343.186	FAST_SENDER	N/A
1350.563	FAST_SENDER	N/A
1351.134	SLOW_SENDER1	N/A
1351.335	RECEIVER	FAST_SENDER
1353.747	FAST_SENDER	N/A
1354.528	RECEIVER	FAST_SENDER
1356.945	FAST_SENDER	N/A
1357.683	RECEIVER	FAST_SENDER
1360.110	FAST_SENDER	N/A
1360.888	RECEIVER	FAST_SENDER
1363.296	FAST_SENDER	N/A
1364.062	RECEIVER	FAST_SENDER
1367.420	SLOW_SENDER1	N/A
1368.006	FAST_SENDER	N/A
1375.372	FAST_SENDER	N/A
1380.939	RECEIVER	FAST_SENDER
1383.349	FAST_SENDER	N/A
1383.719	SLOW_SENDER1	N/A
1384.123	RECEIVER	FAST_SENDER
1388.314	FAST_SENDER	N/A
1389.088	RECEIVER	FAST_SENDER
1391.534	FAST_SENDER	N/A
1392.287	RECEIVER	FAST_SENDER
1394.732	FAST_SENDER	N/A
1395.513	RECEIVER	FAST_SENDER
1397.945	FAST_SENDER	N/A
1398.733	RECEIVER	FAST_SENDER
1400.008	SLOW_SENDER1	N/A
1401.171	FAST_SENDER	N/A
1408.740	FAST_SENDER	N/A
1416.316	SLOW_SENDER1	N/A
1416.404	FAST_SENDER	N/A
1417.084	RECEIVER	SLOW_SENDER1
1419.108	RECEIVER	FAST_SENDER
1421.523	FAST_SENDER	N/A
1422.296	RECEIVER	FAST_SENDER
1424.704	FAST_SENDER	N/A
1425.459	RECEIVER	FAST_SENDER
1427.905	FAST_SENDER	N/A
1428.668	RECEIVER	FAST_SENDER
1431.092	FAST_SENDER	N/A
1431.896	RECEIVER	FAST_SENDER
1432.604	SLOW_SENDER1	N/A
1434.326	FAST_SENDER	N/A
1441.897	FAST_SENDER	N/A
1447.507	RECEIVER	FAST_SENDER
1448.927	SLOW_SENDER1	N/A
1449.916	FAST_SENDER	N/A
1457.324	FAST_SENDER	N/A
1464.678	FAST_SENDER	N/A
1465.233	SLOW_SENDER1	N/A
1465.491	RECEIVER	FAST_SENDER
1469.735	FAST_SENDER	N/A
1470.519	RECEIVER	FAST_SENDER
1472.941	FAST_SENDER	N/A
1473.713	RECEIVER	FAST_SENDER
1476.158	FAST_SENDER	N/A
1476.910	RECEIVER	FAST_SENDER
1481.522	SLOW_SENDER1	N/A
1484.202	FAST_SENDER	N/A
1491.091	FAST_SENDER	N/A
1493.237	RECEIVER	FAST_SENDER
1495.650	FAST_SENDER	N/A
1496.399	RECEIVER	FAST_SENDER
1497.820	SLOW_SENDER1	N/A
1498.542	RECEIVER	SLOW_SENDER1
1498.826	FAST_SENDER	N/A
1499.581	RECEIVER	FAST_SENDER
1501.993	FAST_SENDER	N/A
1502.745	RECEIVER	FAST_SENDER
1505.167	FAST_SENDER	N/A
1508.358	FAST_SENDER	N/A
1514.094	SLOW_SENDER1	N/A
1516.172	FAST_SENDER	N/A
1521.539	RECEIVER	FAST_SENDER
1523.952	FAST_SENDER	N/A
1524.687	RECEIVER	FAST_SENDER
1527.113	FAST_SENDER	N/A
1530.413	SLOW_SENDER1	N/A
1535.149	FAST_SENDER	N/A
1542.989	FAST_SENDER	N/A
1543.753	RECEIVER	FAST_SENDER
1546.173	FAST_SENDER	N/A
1546.709	SLOW_SENDER1	N/A
1546.966	RECEIVER	FAST_SENDER
1550.811	FAST_SENDER	N/A
1551.588	RECEIVER	FAST_SENDER
1553.994	FAST_SENDER	N/A
1554.746	RECEIVER	FAST_SENDER
1557.173	FAST_SENDER	N/A
1557.968	RECEIVER	FAST_SENDER
1560.369	FAST_SENDER	N/A
1562.986	SLOW_SENDER1	N/A
1568.114	FAST_SENDER	N/A
1575.875	FAST_SENDER	N/A
1576.625	RECEIVER	FAST_SENDER
1579.056	FAST_SENDER	N/A
1579.280	SLOW_SENDER1	N/A
1586.499	FAST_SENDER	N/A
1593.446	FAST_SENDER	N/A
1594.192	RECEIVER	FAST_SENDER
1595.601	SLOW_SENDER1	N/A
1596.371	RECEIVER	SLOW_SENDER1
1596.597	FAST_SENDER	N/A
1597.381	RECEIVER	FAST_SENDER
1599.805	FAST_SENDER	N/A
1607.944	FAST_SENDER	N/A
1611.882	SLOW_SENDER1	N/A
1614.601	RECEIVER	FAST_SENDER
1617.009	FAST_SENDER	N/A
1617.762	RECEIVER	FAST_SENDER
1620.204	FAST_SENDER	N/A
1628.110	FAST_SENDER	N/A
1628.169	SLOW_SENDER1	N/A
1636.298	FAST_SENDER	N/A
1637.073	RECEIVER	FAST_SENDER
1639.517	FAST_SENDER	N/A
1640.271	RECEIVER	FAST_SENDER
1642.707	FAST_SENDER	N/A
1644.937	SLOW_SENDER1	N/A
1650.096	FAST_SENDER	N/A
1657.732	FAST_SENDER	N/A
1658.483	RECEIVER	FAST_SENDER
1660.917	FAST_SENDER	N/A
1661.218	SLOW_SENDER1	N/A
1661.679	RECEIVER	FAST_SENDER
1664.090	FAST_SENDER	N/A
1664.834	RECEIVER	FAST_SENDER
1667.245	FAST_SENDER	N/A
1674.671	FAST_SENDER	N/A
1677.494	SLOW_SENDER1	N/A
1682.554	FAST_SENDER	N/A
1683.295	RECEIVER	FAST_SENDER
1687.409	FAST_SENDER	N/A
1688.139	RECEIVER	FAST_SENDER
1690.580	FAST_SENDER	N/A
1691.300	RECEIVER	FAST_SENDER
1693.714	FAST_SENDER	N/A
1693.776	SLOW_SENDER1	N/A
1694.480	RECEIVER	FAST_SENDER
1696.923	FAST_SENDER	N/A
1704.773	FAST_SENDER	N/A
1710.562	SLOW_SENDER1	N/A
1712.180	FAST_SENDER	N/A
1712.948	RECEIVER	FAST_SENDER
1715.349	FAST_SENDER	N/A
1716.125	RECEIVER	FAST_SENDER
1718.530	FAST_SENDER	N/A
1719.325	RECEIVER	FAST_SENDER
1721.743	FAST_SENDER	N/A
1722.548	RECEIVER	FAST_SENDER
1724.952	FAST_SENDER	N/A
1725.692	RECEIVER	FAST_SENDER
1726.877	SLOW_SENDER1	N/A
1727.640	RECEIVER	SLOW_SENDER1
1728.115	FAST_SENDER	N/A
1735.821	FAST_SENDER	N/A
1743.183	SLOW_SENDER1	N/A
1743.303	FAST_SENDER	N/A
1743.912	RECEIVER	SLOW_SENDER1
1744.593	RECEIVER	FAST_SENDER
1747.031	FAST_SENDER	N/A
1747.814	RECEIVER	FAST_SENDER
1750.224	FAST_SENDER	N/A
1751.008	RECEIVER	FAST_SENDER
1753.421	FAST_SENDER	N/A
1754.216	RECEIVER	FAST_SENDER
1756.639	FAST_SENDER	N/A
1757.390	RECEIVER	FAST_SENDER
1759.458	SLOW_SENDER1	N/A
1759.824	FAST_SENDER	N/A
1767.697	FAST_SENDER	N/A
1775.983	FAST_SENDER	N/A
1776.753	SLOW_SENDER1	N/A
1776.793	RECEIVER	FAST_SENDER
1777.481	RECEIVER	SLOW_SENDER1
1779.228	FAST_SENDER	N/A
1780.024	RECEIVER	FAST_SENDER
1782.467	FAST_SENDER	N/A
1783.244	RECEIVER	FAST_SENDER
1785.677	FAST_SENDER	N/A
1786.499	RECEIVER	FAST_SENDER
1788.938	FAST_SENDER	N/A
1793.056	SLOW_SENDER1	N/A
1796.462	FAST_SENDER	N/A
1803.613	FAST_SENDER	N/A
1804.388	RECEIVER	FAST_SENDER
1806.808	FAST_SENDER	N/A
1807.593	RECEIVER	FAST_SENDER
1809.343	SLOW_SENDER1	N/A
1810.009	FAST_SENDER	N/A
1817.607	FAST_SENDER	N/A
1824.888	FAST_SENDER	N/A
1825.628	RECEIVER	FAST_SENDER
1825.640	SLOW_SENDER1	N/A
1826.409	RECEIVER	SLOW_SENDER1
1828.035	FAST_SENDER	N/A
1828.794	RECEIVER	FAST_SENDER
1831.239	FAST_SENDER	N/A
1832.014	RECEIVER	FAST_SENDER
1834.461	FAST_SENDER	N/A
1835.226	RECEIVER	FAST_SENDER
1837.650	FAST_SENDER	N/A
1838.423	RECEIVER	FAST_SENDER
1840.853	FAST_SENDER	N/A
1841.911	SLOW_SENDER1	N/A
1844.059	FAST_SENDER	N/A
1851.516	FAST_SENDER	N/A
1856.771	RECEIVER	FAST_SENDER
1858.180	SLOW_SENDER1	N/A
1858.941	RECEIVER	SLOW_SENDER1
1859.213	FAST_SENDER	N/A
1859.937	RECEIVER	FAST_SENDER
1862.355	FAST_SENDER	N/A
1863.093	RECEIVER	FAST_SENDER
1865.497	FAST_SENDER	N/A
1866.256	RECEIVER	FAST_SENDER
1872.961	FAST_SENDER	N/A
1874.493	SLOW_SENDER1	N/A
1880.451	FAST_SENDER	N/A
1882.762	RECEIVER	FAST_SENDER
1885.167	FAST_SENDER	N/A
1885.943	RECEIVER	FAST_SENDER
1888.391	FAST_SENDER	N/A
1889.169	RECEIVER	FAST_SENDER
1891.251	SLOW_SENDER1	N/A
1891.593	FAST_SENDER	N/A
1892.007	RECEIVER	SLOW_SENDER1
1893.842	RECEIVER	FAST_SENDER
1896.258	FAST_SENDER	N/A
1899.459	FAST_SENDER	N/A
1907.283	FAST_SENDER	N/A
1908.624	SLOW_SENDER1	N/A
1911.479	RECEIVER	FAST_SENDER
1913.928	FAST_SENDER	N/A
1914.720	RECEIVER	FAST_SENDER
1917.162	FAST_SENDER	N/A
1917.951	RECEIVER	FAST_SENDER
1920.380	FAST_SENDER	N/A
1921.114	RECEIVER	FAST_SENDER
1923.532	FAST_SENDER	N/A
1924.315	RECEIVER	FAST_SENDER
1924.895	SLOW_SENDER1	N/A
1926.726	FAST_SENDER	N/A
1934.666	FAST_SENDER	N/A
1940.576	RECEIVER	FAST_SENDER
1941.166	SLOW_SENDER1	N/A
1941.956	RECEIVER	SLOW_SENDER1
1942.989	FAST_SENDER	N/A
1943.750	RECEIVER	FAST_SENDER
1946.183	FAST_SENDER	N/A
1946.934	RECEIVER	FAST_SENDER
1949.377	FAST_SENDER	N/A
1950.109	RECEIVER	FAST_SENDER
1952.554	FAST_SENDER	N/A
1953.288	RECEIVER	FAST_SENDER
1955.690	FAST_SENDER	N/A
1957.485	SLOW_SENDER1	N/A
1958.899	FAST_SENDER	N/A
1966.418	FAST_SENDER	N/A
1971.593	RECEIVER	FAST_SENDER
1973.764	SLOW_SENDER1	N/A
1973.997	FAST_SENDER	N/A
1974.516	RECEIVER	SLOW_SENDER1
1976.588	RECEIVER	FAST_SENDER
1979.036	FAST_SENDER	N/A
1979.764	RECEIVER	FAST_SENDER
1982.205	FAST_SENDER	N/A
1982.983	RECEIVER	FAST_SENDER
1985.423	FAST_SENDER	N/A
1986.169	RECEIVER	FAST_SENDER
1988.594	FAST_SENDER	N/A
1989.366	RECEIVER	FAST_SENDER
1990.056	SLOW_SENDER1	N/A
1991.784	FAST_SENDER	N/A
1999.073	FAST_SENDER	N/A
2006.345	SLOW_SENDER1	N/A
2006.648	FAST_SENDER	N/A
2007.125	RECEIVER	SLOW_SENDER1
2009.288	RECEIVER	FAST_SENDER
2011.735	FAST_SENDER	N/A
2012.451	RECEIVER	FAST_SENDER
2014.894	FAST_SENDER	N/A
2015.683	RECEIVER	FAST_SENDER
2018.095	FAST_SENDER	N/A
2018.855	RECEIVER	FAST_SENDER
2021.301	FAST_SENDER	N/A
2022.070	RECEIVER	FAST_SENDER
2022.646	SLOW_SENDER1	N/A
2024.502	FAST_SENDER	N/A
2032.206	FAST_SENDER	N/A
2038.927	SLOW_SENDER1	N/A
2039.507	FAST_SENDER	N/A
2039.711	RECEIVER	SLOW_SENDER1
2042.021	RECEIVER	FAST_SENDER
2044.435	FAST_SENDER	N/A
2045.213	RECEIVER	FAST_SENDER
2047.639	FAST_SENDER	N/A
2048.367	RECEIVER	FAST_SENDER
2052.579	FAST_SENDER	N/A
2053.324	RECEIVER	FAST_SENDER
2055.235	SLOW_SENDER1	N/A
2055.724	FAST_SENDER	N/A
2063.281	FAST_SENDER	N/A
2070.787	FAST_SENDER	N/A
2071.503	SLOW_SENDER1	N/A
2072.276	RECEIVER	SLOW_SENDER1
2077.990	FAST_SENDER	N/A
2078.762	RECEIVER	FAST_SENDER
2081.193	FAST_SENDER	N/A
2081.975	RECEIVER	FAST_SENDER
2084.391	FAST_SENDER	N/A
2085.134	RECEIVER	FAST_SENDER
2087.544	FAST_SENDER	N/A
2087.801	SLOW_SENDER1	N/A
2088.320	RECEIVER	FAST_SENDER
2090.724	FAST_SENDER	N/A
2091.456	RECEIVER	FAST_SENDER
2093.904	FAST_SENDER	N/A
2094.659	RECEIVER	FAST_SENDER
2097.074	FAST_SENDER	N/A
2097.826	RECEIVER	FAST_SENDER
2100.270	FAST_SENDER	N/A
2101.040	RECEIVER	FAST_SENDER
2103.481	FAST_SENDER	N/A
2104.095	SLOW_SENDER1	N/A
2104.260	RECEIVER	FAST_SENDER
2106.701	FAST_SENDER	N/A
2114.414	FAST_SENDER	N/A
2120.404	SLOW_SENDER1	N/A
2122.410	FAST_SENDER	N/A
2123.161	RECEIVER	FAST_SENDER
2130.363	FAST_SENDER	N/A
2136.707	SLOW_SENDER1	N/A
2137.828	FAST_SENDER	N/A
2140.091	RECEIVER	FAST_SENDER
2142.491	FAST_SENDER	N/A
2143.261	RECEIVER	FAST_SENDER
2145.678	FAST_SENDER	N/A
2146.410	RECEIVER	FAST_SENDER
2148.852	FAST_SENDER	N/A
2149.631	RECEIVER	FAST_SENDER
2153.024	SLOW_SENDER1	N/A
2153.456	FAST_SENDER	N/A
2161.202	FAST_SENDER	N/A
2168.513	FAST_SENDER	N/A
2169.326	RECEIVER	FAST_SENDER
2169.528	SLOW_SENDER1	N/A
2170.279	RECEIVER	SLOW_SENDER1
2171.761	FAST_SENDER	N/A
2172.547	RECEIVER	FAST_SENDER
2174.948	FAST_SENDER	N/A
2175.743	RECEIVER	FAST_SENDER
2178.189	FAST_SENDER	N/A
2178.968	RECEIVER	FAST_SENDER
2181.402	FAST_SENDER	N/A
2185.801	SLOW_SENDER1	N/A
2188.504	FAST_SENDER	N/A
2196.502	FAST_SENDER	N/A
2197.270	RECEIVER	FAST_SENDER
2199.682	FAST_SENDER	N/A
2200.420	RECEIVER	FAST_SENDER
2202.564	SLOW_SENDER1	N/A
2202.848	FAST_SENDER	N/A
2203.295	RECEIVER	SLOW_SENDER1
2205.369	RECEIVER	FAST_SENDER
2207.774	FAST_SENDER	N/A
2208.548	RECEIVER	FAST_SENDER
2210.959	FAST_SENDER	N/A
2211.729	RECEIVER	FAST_SENDER
2218.479	FAST_SENDER	N/A
2218.863	SLOW_SENDER1	N/A
2226.326	FAST_SENDER	N/A
2228.476	RECEIVER	FAST_SENDER
2230.905	FAST_SENDER	N/A
2231.688	RECEIVER	FAST_SENDER
2235.161	SLOW_SENDER1	N/A
2235.851	FAST_SENDER	N/A
2235.922	RECEIVER	SLOW_SENDER1
2243.559	FAST_SENDER	N/A
2251.447	FAST_SENDER	N/A
2251.463	SLOW_SENDER1	N/A
2252.229	RECEIVER	FAST_SENDER
2254.653	FAST_SENDER	N/A
2255.428	RECEIVER	FAST_SENDER
2257.829	FAST_SENDER	N/A
2258.589	RECEIVER	FAST_SENDER
2260.991	FAST_SENDER	N/A
2261.772	RECEIVER	FAST_SENDER
2264.185	FAST_SENDER	N/A
2264.924	RECEIVER	FAST_SENDER
2267.365	FAST_SENDER	N/A
2268.115	RECEIVER	FAST_SENDER
2268.236	SLOW_SENDER1	N/A
2270.565	FAST_SENDER	N/A
2278.321	FAST_SENDER	N/A
2283.789	RECEIVER	FAST_SENDER
2284.551	SLOW_SENDER1	N/A
2285.293	RECEIVER	SLOW_SENDER1
2286.228	FAST_SENDER	N/A
2286.996	RECEIVER	FAST_SENDER
2289.408	FAST_SENDER	N/A
2290.175	RECEIVER	FAST_SENDER
2292.609	FAST_SENDER	N/A
2293.372	RECEIVER	FAST_SENDER
2295.802	FAST_SENDER	N/A
2298.991	FAST_SENDER	N/A
2300.843	SLOW_SENDER1	N/A
2306.588	FAST_SENDER	N/A
2312.276	RECEIVER	FAST_SENDER
2314.714	FAST_SENDER	N/A
2315.477	RECEIVER	FAST_SENDER
2317.144	SLOW_SENDER1	N/A
2317.913	RECEIVER	SLOW_SENDER1
2317.922	FAST_SENDER	N/A
2318.660	RECEIVER	FAST_SENDER
2321.101	FAST_SENDER	N/A
2321.824	RECEIVER	FAST_SENDER
2324.229	FAST_SENDER	N/A
2324.945	RECEIVER	FAST_SENDER
2327.382	FAST_SENDER	N/A
2328.106	RECEIVER	FAST_SENDER
2330.507	FAST_SENDER	N/A
2333.464	SLOW_SENDER1	N/A
2338.457	FAST_SENDER	N/A
2346.175	FAST_SENDER	N/A
2346.932	RECEIVER	FAST_SENDER
2349.343	FAST_SENDER	N/A
2349.755	SLOW_SENDER1	N/A
2350.099	RECEIVER	FAST_SENDER
2354.347	FAST_SENDER	N/A
2355.116	RECEIVER	FAST_SENDER
2357.534	FAST_SENDER	N/A
2358.273	RECEIVER	FAST_SENDER
2360.715	FAST_SENDER	N/A
2361.471	RECEIVER	FAST_SENDER
2363.908	FAST_SENDER	N/A
2366.035	SLOW_SENDER1	N/A
2371.890	FAST_SENDER	N/A
2379.594	FAST_SENDER	N/A
2380.347	RECEIVER	FAST_SENDER
2382.350	SLOW_SENDER1	N/A
2382.775	FAST_SENDER	N/A
2383.151	RECEIVER	SLOW_SENDER1
2385.362	RECEIVER	FAST_SENDER
2387.794	FAST_SENDER	N/A
2388.538	RECEIVER	FAST_SENDER
2390.959	FAST_SENDER	N/A
2391.720	RECEIVER	FAST_SENDER
2394.161	FAST_SENDER	N/A
2394.934	RECEIVER	FAST_SENDER
2397.339	FAST_SENDER	N/A
2398.977	SLOW_SENDER1	N/A
2400.513	FAST_SENDER	N/A
2407.991	FAST_SENDER	N/A
2413.413	RECEIVER	FAST_SENDER
2415.248	SLOW_SENDER1	N/A
2415.814	FAST_SENDER	N/A
2416.012	RECEIVER	SLOW_SENDER1
2423.523	FAST_SENDER	N/A
2431.400	FAST_SENDER	N/A
2431.514	SLOW_SENDER1	N/A
2432.821	RECEIVER	SLOW_SENDER1
2433.897	RECEIVER	FAST_SENDER
2436.339	FAST_SENDER	N/A
2437.100	RECEIVER	FAST_SENDER
2439.507	FAST_SENDER	N/A
2440.242	RECEIVER	FAST_SENDER
2444.306	FAST_SENDER	N/A
2448.290	SLOW_SENDER1	N/A
2451.485	FAST_SENDER	N/A
2458.751	FAST_SENDER	N/A
2459.521	RECEIVER	FAST_SENDER
2461.933	FAST_SENDER	N/A
2462.732	RECEIVER	FAST_SENDER
2465.165	FAST_SENDER	N/A
2465.878	SLOW_SENDER1	N/A
2465.903	RECEIVER	FAST_SENDER
2466.631	RECEIVER	SLOW_SENDER1
2468.342	FAST_SENDER	N/A
2472.375	RECEIVER	FAST_SENDER
2474.794	FAST_SENDER	N/A
2475.589	RECEIVER	FAST_SENDER
2478.024	FAST_SENDER	N/A
2478.768	RECEIVER	FAST_SENDER
2481.173	FAST_SENDER	N/A
2482.172	SLOW_SENDER1	N/A
2484.343	FAST_SENDER	N/A
2491.820	FAST_SENDER	N/A
2497.065	RECEIVER	FAST_SENDER
2498.489	SLOW_SENDER1	N/A
2499.230	RECEIVER	SLOW_SENDER1
2499.508	FAST_SENDER	N/A
2500.264	RECEIVER	FAST_SENDER
2502.713	FAST_SENDER	N/A
2503.480	RECEIVER	FAST_SENDER
2505.920	FAST_SENDER	N/A
2506.675	RECEIVER	FAST_SENDER
2509.109	FAST_SENDER	N/A
2512.287	FAST_SENDER	N/A
2514.792	SLOW_SENDER1	N/A
2519.884	FAST_SENDER	N/A
2524.847	RECEIVER	FAST_SENDER
2527.257	FAST_SENDER	N/A
2528.038	RECEIVER	FAST_SENDER
2530.482	FAST_SENDER	N/A
2531.076	SLOW_SENDER1	N/A
2531.261	RECEIVER	FAST_SENDER
2533.691	FAST_SENDER	N/A
2534.486	RECEIVER	FAST_SENDER
2536.924	FAST_SENDER	N/A
2544.189	FAST_SENDER	N/A
2547.385	SLOW_SENDER1	N/A
2551.993	FAST_SENDER	N/A
2552.766	RECEIVER	FAST_SENDER
2555.190	FAST_SENDER	N/A
2562.827	FAST_SENDER	N/A
2563.700	SLOW_SENDER1	N/A
2570.251	FAST_SENDER	N/A
2570.988	RECEIVER	FAST_SENDER
2573.435	FAST_SENDER	N/A
2574.175	RECEIVER	FAST_SENDER
2576.581	FAST_SENDER	N/A
2577.338	RECEIVER	FAST_SENDER
2579.761	FAST_SENDER	N/A
2580.012	SLOW_SENDER1	N/A
2580.534	RECEIVER	FAST_SENDER
2582.937	FAST_SENDER	N/A
2583.695	RECEIVER	FAST_SENDER
2587.569	FAST_SENDER	N/A
2595.193	FAST_SENDER	N/A
2596.288	SLOW_SENDER1	N/A
2603.062	FAST_SENDER	N/A
2603.861	RECEIVER	FAST_SENDER
2606.303	FAST_SENDER	N/A
2607.094	RECEIVER	FAST_SENDER
2609.497	FAST_SENDER	N/A
2610.276	RECEIVER	FAST_SENDER
2612.566	SLOW_SENDER1	N/A
2612.702	FAST_SENDER	N/A
2613.336	RECEIVER	SLOW_SENDER1
2616.434	FAST_SENDER	N/A
2623.641	FAST_SENDER	N/A
2628.883	SLOW_SENDER1	N/A
2628.988	RECEIVER	FAST_SENDER
2631.425	FAST_SENDER	N/A
2632.194	RECEIVER	FAST_SENDER
2634.594	FAST_SENDER	N/A
2635.382	RECEIVER	FAST_SENDER
2637.817	FAST_SENDER	N/A
2638.562	RECEIVER	FAST_SENDER
2640.966	FAST_SENDER	N/A
2641.692	RECEIVER	FAST_SENDER
2644.116	FAST_SENDER	N/A
2644.891	RECEIVER	FAST_SENDER
2645.167	SLOW_SENDER1	N/A
2647.313	FAST_SENDER	N/A
2654.802	FAST_SENDER	N/A
2660.594	RECEIVER	FAST_SENDER
2661.488	SLOW_SENDER1	N/A
2662.233	RECEIVER	SLOW_SENDER1
2663.031	FAST_SENDER	N/A
2670.708	FAST_SENDER	N/A
2677.781	SLOW_SENDER1	N/A
2678.520	RECEIVER	SLOW_SENDER1
2678.527	FAST_SENDER	N/A
2679.260	RECEIVER	FAST_SENDER
2681.704	FAST_SENDER	N/A
2682.476	RECEIVER	FAST_SENDER
2684.884	FAST_SENDER	N/A
2685.686	RECEIVER	FAST_SENDER
2688.130	FAST_SENDER	N/A
2688.894	RECEIVER	FAST_SENDER
2691.302	FAST_SENDER	N/A
2692.111	RECEIVER	FAST_SENDER
2694.077	SLOW_SENDER1	N/A
2694.535	FAST_SENDER	N/A
2701.694	FAST_SENDER	N/A
2709.306	FAST_SENDER	N/A
2710.058	RECEIVER	FAST_SENDER
2710.366	SLOW_SENDER1	N/A
2711.144	RECEIVER	SLOW_SENDER1
2712.464	FAST_SENDER	N/A
2713.263	RECEIVER	FAST_SENDER
2715.691	FAST_SENDER	N/A
2716.445	RECEIVER	FAST_SENDER
2718.855	FAST_SENDER	N/A
2722.048	FAST_SENDER	N/A
2726.663	SLOW_SENDER1	N/A
2730.091	FAST_SENDER	N/A
2734.014	RECEIVER	FAST_SENDER
2736.458	FAST_SENDER	N/A
2737.217	RECEIVER	FAST_SENDER
2739.627	FAST_SENDER	N/A
2740.396	RECEIVER	FAST_SENDER
2742.798	FAST_SENDER	N/A
2742.968	SLOW_SENDER1	N/A
2743.565	RECEIVER	FAST_SENDER
2745.983	FAST_SENDER	N/A
2746.734	RECEIVER	FAST_SENDER
2750.616	FAST_SENDER	N/A
2757.832	FAST_SENDER	N/A
2760.573	SLOW_SENDER1	N/A
2763.868	RECEIVER	FAST_SENDER
2766.278	FAST_SENDER	N/A
2767.026	RECEIVER	FAST_SENDER
2769.455	FAST_SENDER	N/A
2770.213	RECEIVER	FAST_SENDER
2772.635	FAST_SENDER	N/A
2773.401	RECEIVER	FAST_SENDER
2775.809	FAST_SENDER	N/A
2776.548	RECEIVER	FAST_SENDER
2776.863	SLOW_SENDER1	N/A
2777.655	RECEIVER	SLOW_SENDER1
2778.960	FAST_SENDER	N/A
2786.700	FAST_SENDER	N/A
2793.132	SLOW_SENDER1	N/A
2793.842	RECEIVER	SLOW_SENDER1
2794.438	FAST_SENDER	N/A
2795.222	RECEIVER	FAST_SENDER
2797.622	FAST_SENDER	N/A
2798.403	RECEIVER	FAST_SENDER
2800.835	FAST_SENDER	N/A
2801.622	RECEIVER	FAST_SENDER
2804.022	FAST_SENDER	N/A
2804.818	RECEIVER	FAST_SENDER
2807.218	FAST_SENDER	N/A
2807.968	RECEIVER	FAST_SENDER
2809.423	SLOW_SENDER1	N/A
2810.404	FAST_SENDER	N/A
2817.379	FAST_SENDER	N/A
2824.870	FAST_SENDER	N/A
2825.638	RECEIVER	FAST_SENDER
2825.697	SLOW_SENDER1	N/A
2826.448	RECEIVER	SLOW_SENDER1
2828.078	FAST_SENDER	N/A
2828.833	RECEIVER	FAST_SENDER
2831.254	FAST_SENDER	N/A
2832.006	RECEIVER	FAST_SENDER
2834.414	FAST_SENDER	N/A
2835.182	RECEIVER	FAST_SENDER
2837.618	FAST_SENDER	N/A
2842.006	SLOW_SENDER1	N/A
2845.343	FAST_SENDER	N/A
2852.696	FAST_SENDER	N/A
2853.463	RECEIVER	FAST_SENDER
2855.878	FAST_SENDER	N/A
2858.295	SLOW_SENDER1	N/A
2863.606	FAST_SENDER	N/A
2871.192	FAST_SENDER	N/A
2871.981	RECEIVER	FAST_SENDER
2874.394	FAST_SENDER	N/A
2874.595	SLOW_SENDER1	N/A
2882.111	FAST_SENDER	N/A
2890.277	FAST_SENDER	N/A
2890.910	SLOW_SENDER1	N/A
2891.055	RECEIVER	FAST_SENDER
2893.485	FAST_SENDER	N/A
2894.278	RECEIVER	FAST_SENDER
2896.710	FAST_SENDER	N/A
2897.459	RECEIVER	FAST_SENDER
2901.393	FAST_SENDER	N/A
2907.176	SLOW_SENDER1	N/A
2909.132	FAST_SENDER	N/A
2916.462	FAST_SENDER	N/A
2917.214	RECEIVER	FAST_SENDER
2919.627	FAST_SENDER	N/A
2920.411	RECEIVER	FAST_SENDER
2922.832	FAST_SENDER	N/A
2923.471	SLOW_SENDER1	N/A
2923.578	RECEIVER	FAST_SENDER
2925.979	FAST_SENDER	N/A
2926.737	RECEIVER	FAST_SENDER
2930.935	FAST_SENDER	N/A
2934.170	FAST_SENDER	N/A
2939.740	SLOW_SENDER1	N/A
2941.918	FAST_SENDER	N/A
2949.451	FAST_SENDER	N/A
2956.016	SLOW_SENDER1	N/A
2956.804	FAST_SENDER	N/A
2964.376	FAST_SENDER	N/A
2971.477	FAST_SENDER	N/A
2972.312	SLOW_SENDER1	N/A
2976.858	RECEIVER	FAST_SENDER
2979.285	FAST_SENDER	N/A
2980.033	RECEIVER	FAST_SENDER
2982.480	FAST_SENDER	N/A
2983.221	RECEIVER	FAST_SENDER
2985.651	FAST_SENDER	N/A
2986.394	RECEIVER	FAST_SENDER
2988.632	SLOW_SENDER1	N/A
2988.830	FAST_SENDER	N/A
2989.429	RECEIVER	SLOW_SENDER1
2991.471	RECEIVER	FAST_SENDER
2993.901	FAST_SENDER	N/A
2994.672	RECEIVER	FAST_SENDER
2997.097	FAST_SENDER	N/A
3004.578	FAST_SENDER	N/A
3004.932	SLOW_SENDER1	N/A
3012.566	FAST_SENDER	N/A
3013.301	RECEIVER	FAST_SENDER
3015.712	FAST_SENDER	N/A
3016.498	RECEIVER	FAST_SENDER
3018.920	FAST_SENDER	N/A
3019.680	RECEIVER	FAST_SENDER
3021.207	SLOW_SENDER1	N/A
3021.926	RECEIVER	SLOW_SENDER1
3022.116	FAST_SENDER	N/A
3022.859	RECEIVER	FAST_SENDER
3025.308	FAST_SENDER	N/A
3026.054	RECEIVER	FAST_SENDER
3028.498	FAST_SENDER	N/A
3036.081	FAST_SENDER	N/A
3037.481	SLOW_SENDER1	N/A
3044.057	FAST_SENDER	N/A
3051.714	FAST_SENDER	N/A
3053.791	SLOW_SENDER1	N/A
3059.570	FAST_SENDER	N/A
3060.299	RECEIVER	FAST_SENDER
3062.714	FAST_SENDER	N/A
3063.485	RECEIVER	FAST_SENDER
3065.899	FAST_SENDER	N/A
3070.106	SLOW_SENDER1	N/A
3073.344	FAST_SENDER	N/A
3080.917	FAST_SENDER	N/A
3081.635	RECEIVER	FAST_SENDER
3084.074	FAST_SENDER	N/A
3084.870	RECEIVER	FAST_SENDER
3086.745	SLOW_SENDER1	N/A
3087.297	FAST_SENDER	N/A
3087.516	RECEIVER	SLOW_SENDER1
3089.646	RECEIVER	FAST_SENDER
3092.051	FAST_SENDER	N/A
3092.851	RECEIVER	FAST_SENDER
3095.290	FAST_SENDER	N/A
3096.057	RECEIVER	FAST_SENDER
3098.507	FAST_SENDER	N/A
3099.293	RECEIVER	FAST_SENDER
3101.698	FAST_SENDER	N/A
3102.407	RECEIVER	FAST_SENDER
3103.041	SLOW_SENDER1	N/A
3104.840	FAST_SENDER	N/A
3112.128	FAST_SENDER	N/A
3117.996	RECEIVER	FAST_SENDER
3119.346	SLOW_SENDER1	N/A
3120.127	RECEIVER	SLOW_SENDER1
3120.440	FAST_SENDER	N/A
3121.224	RECEIVER	FAST_SENDER
3123.666	FAST_SENDER	N/A
3131.637	FAST_SENDER	N/A
3135.637	SLOW_SENDER1	N/A
3138.851	FAST_SENDER	N/A
3139.579	RECEIVER	FAST_SENDER
3142.008	FAST_SENDER	N/A
3142.753	RECEIVER	FAST_SENDER
3145.154	FAST_SENDER	N/A
3145.888	RECEIVER	FAST_SENDER
3148.328	FAST_SENDER	N/A
3152.802	SLOW_SENDER1	N/A
3156.291	FAST_SENDER	N/A
3163.781	FAST_SENDER	N/A
3164.552	RECEIVER	FAST_SENDER
3166.975	FAST_SENDER	N/A
3167.763	RECEIVER	FAST_SENDER
3169.095	SLOW_SENDER1	N/A
3169.893	RECEIVER	SLOW_SENDER1
3170.191	FAST_SENDER	N/A
3170.946	RECEIVER	FAST_SENDER
3173.354	FAST_SENDER	N/A
3174.095	RECEIVER	FAST_SENDER
3176.497	FAST_SENDER	N/A
3184.052	FAST_SENDER	N/A
3185.374	SLOW_SENDER1	N/A
3192.055	FAST_SENDER	N/A
3192.824	RECEIVER	FAST_SENDER
3195.246	FAST_SENDER	N/A
3196.022	RECEIVER	FAST_SENDER
3198.451	FAST_SENDER	N/A
3199.210	RECEIVER	FAST_SENDER
3201.640	FAST_SENDER	N/A
3201.652	SLOW_SENDER1	N/A
3202.378	RECEIVER	FAST_SENDER
3204.789	FAST_SENDER	N/A
3212.523	FAST_SENDER	N/A
3218.403	SLOW_SENDER1	N/A
3220.316	FAST_SENDER	N/A
3221.113	RECEIVER	FAST_SENDER
3223.548	FAST_SENDER	N/A
3224.322	RECEIVER	FAST_SENDER
3226.728	FAST_SENDER	N/A
3227.447	RECEIVER	FAST_SENDER
3229.869	FAST_SENDER	N/A
3230.618	RECEIVER	FAST_SENDER
3233.044	FAST_SENDER	N/A
3233.792	RECEIVER	FAST_SENDER
3234.718	SLOW_SENDER1	N/A
3235.519	RECEIVER	SLOW_SENDER1
3236.212	FAST_SENDER	N/A
3244.011	FAST_SENDER	N/A
3251.012	SLOW_SENDER1	N/A
3251.501	FAST_SENDER	N/A
3251.788	RECEIVER	SLOW_SENDER1
3254.077	RECEIVER	FAST_SENDER
3256.509	FAST_SENDER	N/A
3257.279	RECEIVER	FAST_SENDER
3259.683	FAST_SENDER	N/A
3260.465	RECEIVER	FAST_SENDER
3262.877	FAST_SENDER	N/A
3263.632	RECEIVER	FAST_SENDER
3266.068	FAST_SENDER	N/A
3266.830	RECEIVER	FAST_SENDER
3267.311	SLOW_SENDER1	N/A
3269.261	FAST_SENDER	N/A
3276.930	FAST_SENDER	N/A
3282.569	RECEIVER	FAST_SENDER
3283.585	SLOW_SENDER1	N/A
3284.355	RECEIVER	SLOW_SENDER1
3284.990	FAST_SENDER	N/A
3285.786	RECEIVER	FAST_SENDER
3288.224	FAST_SENDER	N/A
3288.955	RECEIVER	FAST_SENDER
3291.372	FAST_SENDER	N/A
3292.176	RECEIVER	FAST_SENDER
3294.602	FAST_SENDER	N/A
3299.876	SLOW_SENDER1	N/A
3302.105	FAST_SENDER	N/A
3310.212	FAST_SENDER	N/A
3311.008	RECEIVER	FAST_SENDER
3313.423	FAST_SENDER	N/A
3314.203	RECEIVER	FAST_SENDER
3316.182	SLOW_SENDER1	N/A
3316.608	FAST_SENDER	N/A
3316.960	RECEIVER	SLOW_SENDER1
3318.795	RECEIVER	FAST_SENDER
3321.200	FAST_SENDER	N/A
3321.974	RECEIVER	FAST_SENDER
3324.408	FAST_SENDER	N/A
3325.192	RECEIVER	FAST_SENDER
3327.599	FAST_SENDER	N/A
3328.328	RECEIVER	FAST_SENDER
3330.762	FAST_SENDER	N/A
3332.565	SLOW_SENDER1	N/A
3333.947	FAST_SENDER	N/A
3341.832	FAST_SENDER	N/A
3345.852	RECEIVER	FAST_SENDER
3348.254	FAST_SENDER	N/A
3348.870	SLOW_SENDER1	N/A
3349.046	RECEIVER	FAST_SENDER
3351.455	FAST_SENDER	N/A
3352.178	RECEIVER	FAST_SENDER
3354.598	FAST_SENDER	N/A
3355.399	RECEIVER	FAST_SENDER
3357.812	FAST_SENDER	N/A
3358.594	RECEIVER	FAST_SENDER
3361.044	FAST_SENDER	N/A
3361.811	RECEIVER	FAST_SENDER
3364.211	FAST_SENDER	N/A
3365.161	SLOW_SENDER1	N/A
3367.393	FAST_SENDER	N/A
3374.649	FAST_SENDER	N/A
3380.409	RECEIVER	FAST_SENDER
3381.448	SLOW_SENDER1	N/A
3382.242	RECEIVER	SLOW_SENDER1
3382.812	FAST_SENDER	N/A
3383.569	RECEIVER	FAST_SENDER
3386.010	FAST_SENDER	N/A
3386.778	RECEIVER	FAST_SENDER
3393.426	FAST_SENDER	N/A
3397.756	SLOW_SENDER1	N/A
3401.177	FAST_SENDER	N/A
3403.550	RECEIVER	FAST_SENDER
3405.996	FAST_SENDER	N/A
3413.953	FAST_SENDER	N/A
3414.063	SLOW_SENDER1	N/A
3421.380	FAST_SENDER	N/A
3422.135	RECEIVER	FAST_SENDER
3424.569	FAST_SENDER	N/A
3425.383	RECEIVER	FAST_SENDER
3427.788	FAST_SENDER	N/A
3430.818	SLOW_SENDER1	N/A
3435.722	FAST_SENDER	N/A
3443.584	FAST_SENDER	N/A
3444.366	RECEIVER	FAST_SENDER
3446.780	FAST_SENDER	N/A
3447.120	SLOW_SENDER1	N/A
3447.554	RECEIVER	FAST_SENDER
3449.984	FAST_SENDER	N/A
3450.733	RECEIVER	FAST_SENDER
3453.158	FAST_SENDER	N/A
3453.891	RECEIVER	FAST_SENDER
3456.321	FAST_SENDER	N/A
3457.110	RECEIVER	FAST_SENDER
3459.526	FAST_SENDER	N/A
3460.307	RECEIVER	FAST_SENDER
3462.747	FAST_SENDER	N/A
3463.389	SLOW_SENDER1	N/A
3463.474	RECEIVER	FAST_SENDER
3465.904	FAST_SENDER	N/A
3473.662	FAST_SENDER	N/A
3479.077	RECEIVER	FAST_SENDER
3479.704	SLOW_SENDER1	N/A
3480.443	RECEIVER	SLOW_SENDER1
3481.499	FAST_SENDER	N/A
3482.255	RECEIVER	FAST_SENDER
3484.689	FAST_SENDER	N/A
3485.465	RECEIVER	FAST_SENDER
3487.888	FAST_SENDER	N/A
3488.648	RECEIVER	FAST_SENDER
3491.077	FAST_SENDER	N/A
3495.992	SLOW_SENDER1	N/A
3499.401	FAST_SENDER	N/A
3507.377	FAST_SENDER	N/A
3508.110	RECEIVER	FAST_SENDER
3510.557	FAST_SENDER	N/A
3511.344	RECEIVER	FAST_SENDER
3512.273	SLOW_SENDER1	N/A
3513.024	RECEIVER	SLOW_SENDER1
3513.746	FAST_SENDER	N/A
3514.488	RECEIVER	FAST_SENDER
3516.929	FAST_SENDER	N/A
3517.679	RECEIVER	FAST_SENDER
3520.105	FAST_SENDER	N/A
3520.832	RECEIVER	FAST_SENDER
3523.260	FAST_SENDER	N/A
3528.585	SLOW_SENDER1	N/A
3530.786	FAST_SENDER	N/A
3538.633	FAST_SENDER	N/A
3539.390	RECEIVER	FAST_SENDER
3541.833	FAST_SENDER	N/A
3542.600	RECEIVER	FAST_SENDER
3544.869	SLOW_SENDER1	N/A
3545.009	FAST_SENDER	N/A
3545.656	RECEIVER	SLOW_SENDER1
3547.706	RECEIVER	FAST_SENDER
3550.140	FAST_SENDER	N/A
3550.929	RECEIVER	FAST_SENDER
3553.329	FAST_SENDER	N/A
3554.114	RECEIVER	FAST_SENDER
3556.540	FAST_SENDER	N/A
3559.693	FAST_SENDER	N/A
3561.190	SLOW_SENDER1	N/A
3567.551	FAST_SENDER	N/A
3571.566	RECEIVER	FAST_SENDER
3575.047	FAST_SENDER	N/A
3577.476	SLOW_SENDER1	N/A
3582.754	FAST_SENDER	N/A
3587.734	RECEIVER	FAST_SENDER
3590.177	FAST_SENDER	N/A
3590.996	RECEIVER	FAST_SENDER
3593.440	FAST_SENDER	N/A
3593.745	SLOW_SENDER1	N/A
3594.160	RECEIVER	FAST_SENDER
3596.586	FAST_SENDER	N/A
3597.370	RECEIVER	FAST_SENDER
3599.804	FAST_SENDER	N/A
3600.612	RECEIVER	FAST_SENDER
3603.044	FAST_SENDER	N/A
3603.781	RECEIVER	FAST_SENDER
3606.184	FAST_SENDER	N/A
3606.909	RECEIVER	FAST_SENDER
3609.323	FAST_SENDER	N/A
3610.020	SLOW_SENDER1	N/A
3617.187	FAST_SENDER	N/A
3624.803	FAST_SENDER	N/A
3625.552	RECEIVER	FAST_SENDER
3626.300	SLOW_SENDER1	N/A
3627.059	RECEIVER	SLOW_SENDER1
3627.980	FAST_SENDER	N/A
3628.755	RECEIVER	FAST_SENDER
3631.161	FAST_SENDER	N/A
3631.954	RECEIVER	FAST_SENDER
3634.358	FAST_SENDER	N/A
3635.169	RECEIVER	FAST_SENDER
3637.602	FAST_SENDER	N/A
3642.583	SLOW_SENDER1	N/A
3645.222	FAST_SENDER	N/A
3652.398	FAST_SENDER	N/A
3653.116	RECEIVER	FAST_SENDER
3655.551	FAST_SENDER	N/A
3658.857	SLOW_SENDER1	N/A
3663.728	FAST_SENDER	N/A
3671.276	FAST_SENDER	N/A
3672.039	RECEIVER	FAST_SENDER
3674.439	FAST_SENDER	N/A
3675.129	SLOW_SENDER1	N/A
3675.165	RECEIVER	FAST_SENDER
3675.886	RECEIVER	SLOW_SENDER1
3677.607	FAST_SENDER	N/A
3678.357	RECEIVER	FAST_SENDER
3680.757	FAST_SENDER	N/A
3681.525	RECEIVER	FAST_SENDER
3683.941	FAST_SENDER	N/A
3691.436	SLOW_SENDER1	N/A
3691.835	FAST_SENDER	N/A
3698.946	FAST_SENDER	N/A
3699.720	RECEIVER	FAST_SENDER
3702.123	FAST_SENDER	N/A
3702.855	RECEIVER	FAST_SENDER
3705.298	FAST_SENDER	N/A
3706.031	RECEIVER	FAST_SENDER
3708.469	FAST_SENDER	N/A
3708.668	SLOW_SENDER1	N/A
3710.718	RECEIVER	FAST_SENDER
3713.155	FAST_SENDER	N/A
3713.948	RECEIVER	FAST_SENDER
3716.379	FAST_SENDER	N/A
3717.110	RECEIVER	FAST_SENDER
3719.524	FAST_SENDER	N/A
3720.252	RECEIVER	FAST_SENDER
3722.700	FAST_SENDER	N/A
3723.425	RECEIVER	FAST_SENDER
3725.444	SLOW_SENDER1	N/A
3725.829	FAST_SENDER	N/A
3726.202	RECEIVER	SLOW_SENDER1
3733.283	FAST_SENDER	N/A
3740.524	FAST_SENDER	N/A
3742.830	SLOW_SENDER1	N/A
3743.090	RECEIVER	FAST_SENDER
3747.279	FAST_SENDER	N/A
3748.044	RECEIVER	FAST_SENDER
3750.461	FAST_SENDER	N/A
3751.245	RECEIVER	FAST_SENDER
3753.690	FAST_SENDER	N/A
3754.455	RECEIVER	FAST_SENDER
3756.891	FAST_SENDER	N/A
3757.663	RECEIVER	FAST_SENDER
3759.097	SLOW_SENDER1	N/A
3760.092	FAST_SENDER	N/A
3767.711	FAST_SENDER	N/A
3775.411	SLOW_SENDER1	N/A
3775.537	FAST_SENDER	N/A
3776.188	RECEIVER	SLOW_SENDER1
3778.516	RECEIVER	FAST_SENDER
3780.931	FAST_SENDER	N/A
3781.676	RECEIVER	FAST_SENDER
3784.098	FAST_SENDER	N/A
3784.813	RECEIVER	FAST_SENDER
3787.258	FAST_SENDER	N/A
3788.035	RECEIVER	FAST_SENDER
3790.458	FAST_SENDER	N/A
3791.233	RECEIVER	FAST_SENDER
3791.717	SLOW_SENDER1	N/A
3793.669	FAST_SENDER	N/A
3801.524	FAST_SENDER	N/A
3806.845	RECEIVER	FAST_SENDER
3808.009	SLOW_SENDER1	N/A
3808.742	RECEIVER	SLOW_SENDER1
3809.245	FAST_SENDER	N/A
3810.002	RECEIVER	FAST_SENDER
3812.414	FAST_SENDER	N/A
3813.166	RECEIVER	FAST_SENDER
3815.578	FAST_SENDER	N/A
3816.356	RECEIVER	FAST_SENDER
3818.805	FAST_SENDER	N/A
3819.549	RECEIVER	FAST_SENDER
3821.993	FAST_SENDER	N/A
3824.298	SLOW_SENDER1	N/A
3829.798	FAST_SENDER	N/A
3837.000	FAST_SENDER	N/A
3837.762	RECEIVER	FAST_SENDER
3840.202	FAST_SENDER	N/A
3840.605	SLOW_SENDER1	N/A
3840.941	RECEIVER	FAST_SENDER
3844.984	FAST_SENDER	N/A
3845.754	RECEIVER	FAST_SENDER
3848.198	FAST_SENDER	N/A
3848.998	RECEIVER	FAST_SENDER
3851.439	FAST_SENDER	N/A
3852.199	RECEIVER	FAST_SENDER
3854.624	FAST_SENDER	N/A
3856.890	SLOW_SENDER1	N/A
3857.843	FAST_SENDER	N/A
3865.016	FAST_SENDER	N/A
3870.678	RECEIVER	FAST_SENDER
3873.081	FAST_SENDER	N/A
3873.159	SLOW_SENDER1	N/A
3873.865	RECEIVER	FAST_SENDER
3876.280	FAST_SENDER	N/A
3877.026	RECEIVER	FAST_SENDER
3879.472	FAST_SENDER	N/A
3880.261	RECEIVER	FAST_SENDER
3882.692	FAST_SENDER	N/A
3883.450	RECEIVER	FAST_SENDER
3885.874	FAST_SENDER	N/A
3886.618	RECEIVER	FAST_SENDER
3889.019	FAST_SENDER	N/A
3889.826	RECEIVER	FAST_SENDER
3889.931	SLOW_SENDER1	N/A
3892.267	FAST_SENDER	N/A
3899.802	FAST_SENDER	N/A
3905.101	RECEIVER	FAST_SENDER
3906.210	SLOW_SENDER1	N/A
3906.958	RECEIVER	SLOW_SENDER1
3907.540	FAST_SENDER	N/A
3908.303	RECEIVER	FAST_SENDER
3910.745	FAST_SENDER	N/A
3911.513	RECEIVER	FAST_SENDER
3913.939	FAST_SENDER	N/A
3914.693	RECEIVER	FAST_SENDER
3917.117	FAST_SENDER	N/A
3920.301	FAST_SENDER	N/A
3922.509	SLOW_SENDER1	N/A
3928.225	FAST_SENDER	N/A
3933.648	RECEIVER	FAST_SENDER
3936.084	FAST_SENDER	N/A
3936.850	RECEIVER	FAST_SENDER
3938.800	SLOW_SENDER1	N/A
3939.262	FAST_SENDER	N/A
3939.557	RECEIVER	SLOW_SENDER1
3941.397	RECEIVER	FAST_SENDER
3943.817	FAST_SENDER	N/A
3944.573	RECEIVER	FAST_SENDER
3947.002	FAST_SENDER	N/A
3947.794	RECEIVER	FAST_SENDER
3950.230	FAST_SENDER	N/A
3950.989	RECEIVER	FAST_SENDER
3953.409	FAST_SENDER	N/A
3955.093	SLOW_SENDER1	N/A
3956.579	FAST_SENDER	N/A
3964.552	FAST_SENDER	N/A
3968.459	RECEIVER	FAST_SENDER
3970.888	FAST_SENDER	N/A
3971.373	SLOW_SENDER1	N/A
3971.618	RECEIVER	FAST_SENDER
3974.067	FAST_SENDER	N/A
3974.797	RECEIVER	FAST_SENDER
3977.209	FAST_SENDER	N/A
3977.983	RECEIVER	FAST_SENDER
3980.414	FAST_SENDER	N/A
3984.150	RECEIVER	FAST_SENDER
3986.585	FAST_SENDER	N/A
3987.348	RECEIVER	FAST_SENDER
3987.679	SLOW_SENDER1	N/A
3988.400	RECEIVER	SLOW_SENDER1
3989.759	FAST_SENDER	N/A
3992.976	FAST_SENDER	N/A
4000.804	FAST_SENDER	N/A
4003.965	SLOW_SENDER1	N/A
4006.516	RECEIVER	FAST_SENDER
4008.919	FAST_SENDER	N/A
4009.663	RECEIVER	FAST_SENDER
4012.080	FAST_SENDER	N/A
4012.848	RECEIVER	FAST_SENDER
4015.266	FAST_SENDER	N/A
4016.072	RECEIVER	FAST_SENDER
4018.487	FAST_SENDER	N/A
4019.260	RECEIVER	FAST_SENDER
4020.275	SLOW_SENDER1	N/A
4021.672	FAST_SENDER	N/A
4029.436	FAST_SENDER	N/A
4036.577	SLOW_SENDER1	N/A
4037.132	FAST_SENDER	N/A
4037.311	RECEIVER	SLOW_SENDER1
4039.551	RECEIVER	FAST_SENDER
4041.996	FAST_SENDER	N/A
4042.740	RECEIVER	FAST_SENDER
4045.143	FAST_SENDER	N/A
4045.918	RECEIVER	FAST_SENDER
4048.344	FAST_SENDER	N/A
4049.086	RECEIVER	FAST_SENDER
4051.503	FAST_SENDER	N/A
4052.312	RECEIVER	FAST_SENDER
4052.861	SLOW_SENDER1	N/A
4054.722	FAST_SENDER	N/A
4062.298	FAST_SENDER	N/A
4069.171	SLOW_SENDER1	N/A
4069.819	FAST_SENDER	N/A
4069.932	RECEIVER	SLOW_SENDER1
4072.259	RECEIVER	FAST_SENDER
4074.697	FAST_SENDER	N/A
4075.416	RECEIVER	FAST_SENDER
4077.858	FAST_SENDER	N/A
4078.616	RECEIVER	FAST_SENDER
4081.017	FAST_SENDER	N/A
4081.822	RECEIVER	FAST_SENDER
4084.257	FAST_SENDER	N/A
4085.050	RECEIVER	FAST_SENDER
4085.469	SLOW_SENDER1	N/A
4087.459	FAST_SENDER	N/A
4094.967	FAST_SENDER	N/A
4101.744	SLOW_SENDER1	N/A
4102.483	RECEIVER	SLOW_SENDER1
4102.531	FAST_SENDER	N/A
4103.306	RECEIVER	FAST_SENDER
4105.745	FAST_SENDER	N/A
4106.524	RECEIVER	FAST_SENDER
4108.958	FAST_SENDER	N/A
4109.667	RECEIVER	FAST_SENDER
4112.078	FAST_SENDER	N/A
4112.825	RECEIVER	FAST_SENDER
4115.228	FAST_SENDER	N/A
4115.995	RECEIVER	FAST_SENDER
4118.045	SLOW_SENDER1	N/A
4118.398	FAST_SENDER	N/A
4126.209	FAST_SENDER	N/A
4133.696	FAST_SENDER	N/A
4134.478	RECEIVER	FAST_SENDER
4135.390	SLOW_SENDER1	N/A
4136.147	RECEIVER	SLOW_SENDER1
4136.892	FAST_SENDER	N/A
4137.664	RECEIVER	FAST_SENDER
4140.114	FAST_SENDER	N/A
4140.864	RECEIVER	FAST_SENDER
4143.281	FAST_SENDER	N/A
4144.008	RECEIVER	FAST_SENDER
4146.418	FAST_SENDER	N/A
4147.192	RECEIVER	FAST_SENDER
4149.636	FAST_SENDER	N/A
4151.667	SLOW_SENDER1	N/A
4157.146	FAST_SENDER	N/A
4164.899	FAST_SENDER	N/A
4167.932	SLOW_SENDER1	N/A
4172.217	FAST_SENDER	N/A
4179.981	FAST_SENDER	N/A
4182.192	RECEIVER	FAST_SENDER
4184.249	SLOW_SENDER1	N/A
4184.607	FAST_SENDER	N/A
4185.019	RECEIVER	SLOW_SENDER1
4186.848	RECEIVER	FAST_SENDER
4189.292	FAST_SENDER	N/A
4190.051	RECEIVER	FAST_SENDER
4192.482	FAST_SENDER	N/A
4193.222	RECEIVER	FAST_SENDER
4195.663	FAST_SENDER	N/A
4196.443	RECEIVER	FAST_SENDER
4198.883	FAST_SENDER	N/A
4201.727	SLOW_SENDER1	N/A
4206.898	FAST_SENDER	N/A
4214.504	FAST_SENDER	N/A
4215.223	RECEIVER	FAST_SENDER
4217.625	FAST_SENDER	N/A
4218.024	SLOW_SENDER1	N/A
4218.363	RECEIVER	FAST_SENDER
4222.627	FAST_SENDER	N/A
4223.351	RECEIVER	FAST_SENDER
4225.775	FAST_SENDER	N/A
4226.526	RECEIVER	FAST_SENDER
4228.962	FAST_SENDER	N/A
4229.759	RECEIVER	FAST_SENDER
4232.207	FAST_SENDER	N/A
4232.952	RECEIVER	FAST_SENDER
4234.341	SLOW_SENDER1	N/A
4235.383	FAST_SENDER	N/A
4243.201	FAST_SENDER	N/A
4250.632	SLOW_SENDER1	N/A
4250.767	FAST_SENDER	N/A
4251.423	RECEIVER	SLOW_SENDER1
4253.855	RECEIVER	FAST_SENDER
4256.302	FAST_SENDER	N/A
4257.094	RECEIVER	FAST_SENDER
4259.530	FAST_SENDER	N/A
4260.326	RECEIVER	FAST_SENDER
4262.731	FAST_SENDER	N/A
4263.487	RECEIVER	FAST_SENDER
4265.907	FAST_SENDER	N/A
4266.641	RECEIVER	FAST_SENDER
4266.944	SLOW_SENDER1	N/A
4269.086	FAST_SENDER	N/A
4276.935	FAST_SENDER	N/A
4282.446	RECEIVER	FAST_SENDER
4283.212	SLOW_SENDER1	N/A
4283.981	RECEIVER	SLOW_SENDER1
4284.876	FAST_SENDER	N/A
4285.649	RECEIVER	FAST_SENDER
4288.078	FAST_SENDER	N/A
4288.884	RECEIVER	FAST_SENDER
4291.290	FAST_SENDER	N/A
4292.094	RECEIVER	FAST_SENDER
4294.506	FAST_SENDER	N/A
4299.520	SLOW_SENDER1	N/A
4302.536	FAST_SENDER	N/A
4310.068	FAST_SENDER	N/A
4310.846	RECEIVER	FAST_SENDER
4313.288	FAST_SENDER	N/A
4315.811	SLOW_SENDER1	N/A
4320.753	FAST_SENDER	N/A
4328.332	FAST_SENDER	N/A
4329.136	RECEIVER	FAST_SENDER
4331.569	FAST_SENDER	N/A
4332.097	SLOW_SENDER1	N/A
4334.215	RECEIVER	FAST_SENDER
4336.637	FAST_SENDER	N/A
4337.461	RECEIVER	FAST_SENDER
4341.365	FAST_SENDER	N/A
4342.133	RECEIVER	FAST_SENDER
4344.572	FAST_SENDER	N/A
4345.311	RECEIVER	FAST_SENDER
4347.716	FAST_SENDER	N/A
4348.385	SLOW_SENDER1	N/A
4348.482	RECEIVER	FAST_SENDER
4350.901	FAST_SENDER	N/A
4358.645	FAST_SENDER	N/A
4364.663	SLOW_SENDER1	N/A
4366.326	FAST_SENDER	N/A
4373.977	FAST_SENDER	N/A
4380.033	RECEIVER	FAST_SENDER
4380.954	SLOW_SENDER1	N/A
4381.717	RECEIVER	SLOW_SENDER1
4382.463	FAST_SENDER	N/A
4383.269	RECEIVER	FAST_SENDER
4385.678	FAST_SENDER	N/A
4386.456	RECEIVER	FAST_SENDER
4393.099	FAST_SENDER	N/A
4397.271	SLOW_SENDER1	N/A
4400.778	FAST_SENDER	N/A
4403.122	RECEIVER	FAST_SENDER
4405.558	FAST_SENDER	N/A
4413.242	FAST_SENDER	N/A
4413.559	SLOW_SENDER1	N/A
4420.945	FAST_SENDER	N/A
4421.714	RECEIVER	FAST_SENDER
4424.133	FAST_SENDER	N/A
4424.874	RECEIVER	FAST_SENDER
4427.279	FAST_SENDER	N/A
4428.049	RECEIVER	FAST_SENDER
4429.874	SLOW_SENDER1	N/A
4430.450	FAST_SENDER	N/A
4430.607	RECEIVER	SLOW_SENDER1
4432.870	RECEIVER	FAST_SENDER
4437.001	FAST_SENDER	N/A
4444.590	FAST_SENDER	N/A
4446.172	SLOW_SENDER1	N/A
4452.676	FAST_SENDER	N/A
4453.432	RECEIVER	FAST_SENDER
4455.867	FAST_SENDER	N/A
4462.939	SLOW_SENDER1	N/A
4463.736	FAST_SENDER	N/A
4471.488	FAST_SENDER	N/A
4472.274	RECEIVER	FAST_SENDER
4474.675	FAST_SENDER	N/A
4475.472	RECEIVER	FAST_SENDER
4477.921	FAST_SENDER	N/A
4478.717	RECEIVER	FAST_SENDER
4479.228	SLOW_SENDER1	N/A
4481.146	FAST_SENDER	N/A
4489.083	FAST_SENDER	N/A
4495.504	SLOW_SENDER1	N/A
4496.792	FAST_SENDER	N/A
4497.562	RECEIVER	FAST_SENDER
4499.977	FAST_SENDER	N/A
4500.748	RECEIVER	FAST_SENDER
4503.181	FAST_SENDER	N/A
4503.985	RECEIVER	FAST_SENDER
4506.402	FAST_SENDER	N/A
4507.199	RECEIVER	FAST_SENDER
4511.783	SLOW_SENDER1	N/A
4513.616	FAST_SENDER	N/A
4520.985	FAST_SENDER	N/A
4523.192	RECEIVER	FAST_SENDER
4525.604	FAST_SENDER	N/A
4526.390	RECEIVER	FAST_SENDER
4528.102	SLOW_SENDER1	N/A
4528.840	FAST_SENDER	N/A
4528.853	RECEIVER	SLOW_SENDER1
4529.609	RECEIVER	FAST_SENDER
4532.010	FAST_SENDER	N/A
4539.597	FAST_SENDER	N/A
4544.392	SLOW_SENDER1	N/A
4546.901	FAST_SENDER	N/A
4547.672	RECEIVER	FAST_SENDER
4550.077	FAST_SENDER	N/A
4550.833	RECEIVER	FAST_SENDER
4553.282	FAST_SENDER	N/A
4554.072	RECEIVER	FAST_SENDER
4556.506	FAST_SENDER	N/A
4557.289	RECEIVER	FAST_SENDER
4559.691	FAST_SENDER	N/A
4560.463	RECEIVER	FAST_SENDER
4560.683	SLOW_SENDER1	N/A
4562.875	FAST_SENDER	N/A
4570.897	FAST_SENDER	N/A
4576.992	SLOW_SENDER1	N/A
4578.073	FAST_SENDER	N/A
4585.855	FAST_SENDER	N/A
4593.285	SLOW_SENDER1	N/A
4593.315	FAST_SENDER	N/A
4594.044	RECEIVER	SLOW_SENDER1
4596.128	RECEIVER	FAST_SENDER
4598.567	FAST_SENDER	N/A
4599.362	RECEIVER	FAST_SENDER
4601.778	FAST_SENDER	N/A
4602.555	RECEIVER	FAST_SENDER
4604.959	FAST_SENDER	N/A
4605.707	RECEIVER	FAST_SENDER
4608.131	FAST_SENDER	N/A
4608.879	RECEIVER	FAST_SENDER
4609.600	SLOW_SENDER1	N/A
4615.924	FAST_SENDER	N/A
4623.659	FAST_SENDER	N/A
4625.891	SLOW_SENDER1	N/A
4626.182	RECEIVER	FAST_SENDER
4630.559	FAST_SENDER	N/A
4631.283	RECEIVER	FAST_SENDER
4633.685	FAST_SENDER	N/A
4634.460	RECEIVER	FAST_SENDER
4636.892	FAST_SENDER	N/A
4637.667	RECEIVER	FAST_SENDER
[truncated: 13,607 more rows]
