# Supplementary material for: CATO: Wake-Up reCeiver-bAsed communicaTiOn for Batteryless Devices
Source: Sensors (Basel). 2025 Nov 7;25(22):6813. doi: 10.3390/s25226813 (PMC12655924; doi:10.3390/s25226813)
Supplement: Supplementary file 1 [file sensors-25-06813-s001.zip › File S1_Experimental_and_Simulation_Data/simulation/capsweep/cap6/mac_competing_nodes_none.csv]

time_s	node_id	received_from
2.700	FAST_SENDER	N/A
2.700	SLOW_SENDER1	N/A
3.434	RECEIVER	SLOW_SENDER1
5.408	RECEIVER	FAST_SENDER
7.849	FAST_SENDER	N/A
8.632	RECEIVER	FAST_SENDER
10.880	SLOW_SENDER1	N/A
11.066	FAST_SENDER	N/A
11.687	RECEIVER	SLOW_SENDER1
13.862	RECEIVER	FAST_SENDER
16.263	FAST_SENDER	N/A
17.004	RECEIVER	FAST_SENDER
19.409	FAST_SENDER	N/A
20.192	RECEIVER	FAST_SENDER
22.621	FAST_SENDER	N/A
23.420	RECEIVER	FAST_SENDER
25.870	FAST_SENDER	N/A
26.613	RECEIVER	FAST_SENDER
27.090	SLOW_SENDER1	N/A
29.025	FAST_SENDER	N/A
37.096	FAST_SENDER	N/A
42.483	RECEIVER	FAST_SENDER
43.409	SLOW_SENDER1	N/A
44.208	RECEIVER	SLOW_SENDER1
44.923	FAST_SENDER	N/A
45.715	RECEIVER	FAST_SENDER
52.270	FAST_SENDER	N/A
59.712	SLOW_SENDER1	N/A
59.729	FAST_SENDER	N/A
62.394	RECEIVER	FAST_SENDER
64.822	FAST_SENDER	N/A
65.578	RECEIVER	FAST_SENDER
67.993	FAST_SENDER	N/A
68.787	RECEIVER	FAST_SENDER
71.235	FAST_SENDER	N/A
71.988	RECEIVER	FAST_SENDER
74.396	FAST_SENDER	N/A
75.194	RECEIVER	FAST_SENDER
76.004	SLOW_SENDER1	N/A
76.774	RECEIVER	SLOW_SENDER1
77.617	FAST_SENDER	N/A
84.763	FAST_SENDER	N/A
92.212	FAST_SENDER	N/A
92.319	SLOW_SENDER1	N/A
92.952	RECEIVER	FAST_SENDER
93.626	RECEIVER	SLOW_SENDER1
95.392	FAST_SENDER	N/A
96.171	RECEIVER	FAST_SENDER
98.578	FAST_SENDER	N/A
99.353	RECEIVER	FAST_SENDER
101.793	FAST_SENDER	N/A
102.577	RECEIVER	FAST_SENDER
104.983	FAST_SENDER	N/A
108.185	FAST_SENDER	N/A
109.073	SLOW_SENDER1	N/A
115.739	FAST_SENDER	N/A
120.997	RECEIVER	FAST_SENDER
123.447	FAST_SENDER	N/A
124.198	RECEIVER	FAST_SENDER
125.395	SLOW_SENDER1	N/A
126.176	RECEIVER	SLOW_SENDER1
126.633	FAST_SENDER	N/A
127.343	RECEIVER	FAST_SENDER
129.755	FAST_SENDER	N/A
130.559	RECEIVER	FAST_SENDER
132.992	FAST_SENDER	N/A
140.875	FAST_SENDER	N/A
141.683	SLOW_SENDER1	N/A
148.403	FAST_SENDER	N/A
149.175	RECEIVER	FAST_SENDER
151.623	FAST_SENDER	N/A
152.382	RECEIVER	FAST_SENDER
154.799	FAST_SENDER	N/A
155.564	RECEIVER	FAST_SENDER
157.972	SLOW_SENDER1	N/A
157.991	FAST_SENDER	N/A
159.287	RECEIVER	FAST_SENDER
161.713	FAST_SENDER	N/A
162.471	RECEIVER	FAST_SENDER
166.412	FAST_SENDER	N/A
167.213	RECEIVER	FAST_SENDER
173.934	FAST_SENDER	N/A
174.279	SLOW_SENDER1	N/A
181.762	FAST_SENDER	N/A
184.196	RECEIVER	FAST_SENDER
186.606	FAST_SENDER	N/A
187.373	RECEIVER	FAST_SENDER
189.811	FAST_SENDER	N/A
190.549	RECEIVER	FAST_SENDER
190.599	SLOW_SENDER1	N/A
191.360	RECEIVER	SLOW_SENDER1
194.596	FAST_SENDER	N/A
202.479	FAST_SENDER	N/A
206.879	SLOW_SENDER1	N/A
207.640	RECEIVER	SLOW_SENDER1
210.052	FAST_SENDER	N/A
210.824	RECEIVER	FAST_SENDER
213.235	FAST_SENDER	N/A
214.041	RECEIVER	FAST_SENDER
216.453	FAST_SENDER	N/A
217.229	RECEIVER	FAST_SENDER
219.678	FAST_SENDER	N/A
220.470	RECEIVER	FAST_SENDER
222.887	FAST_SENDER	N/A
223.153	SLOW_SENDER1	N/A
223.644	RECEIVER	FAST_SENDER
226.090	FAST_SENDER	N/A
226.860	RECEIVER	FAST_SENDER
229.268	FAST_SENDER	N/A
237.492	FAST_SENDER	N/A
239.442	SLOW_SENDER1	N/A
245.535	FAST_SENDER	N/A
246.324	RECEIVER	FAST_SENDER
248.758	FAST_SENDER	N/A
249.516	RECEIVER	FAST_SENDER
251.955	FAST_SENDER	N/A
252.704	RECEIVER	FAST_SENDER
255.149	FAST_SENDER	N/A
255.725	SLOW_SENDER1	N/A
255.916	RECEIVER	FAST_SENDER
258.351	FAST_SENDER	N/A
259.078	RECEIVER	FAST_SENDER
261.491	FAST_SENDER	N/A
262.252	RECEIVER	FAST_SENDER
264.688	FAST_SENDER	N/A
265.481	RECEIVER	FAST_SENDER
267.900	FAST_SENDER	N/A
268.620	RECEIVER	FAST_SENDER
271.067	FAST_SENDER	N/A
271.853	RECEIVER	FAST_SENDER
272.018	SLOW_SENDER1	N/A
274.301	FAST_SENDER	N/A
281.613	FAST_SENDER	N/A
287.236	RECEIVER	FAST_SENDER
288.319	SLOW_SENDER1	N/A
289.090	RECEIVER	SLOW_SENDER1
289.640	FAST_SENDER	N/A
290.375	RECEIVER	FAST_SENDER
292.792	FAST_SENDER	N/A
293.540	RECEIVER	FAST_SENDER
295.971	FAST_SENDER	N/A
296.730	RECEIVER	FAST_SENDER
299.130	FAST_SENDER	N/A
302.365	FAST_SENDER	N/A
304.629	SLOW_SENDER1	N/A
310.666	FAST_SENDER	N/A
314.714	RECEIVER	FAST_SENDER
317.120	FAST_SENDER	N/A
317.926	RECEIVER	FAST_SENDER
320.329	FAST_SENDER	N/A
320.899	SLOW_SENDER1	N/A
321.082	RECEIVER	FAST_SENDER
323.527	FAST_SENDER	N/A
324.294	RECEIVER	FAST_SENDER
326.694	FAST_SENDER	N/A
327.437	RECEIVER	FAST_SENDER
329.861	FAST_SENDER	N/A
330.599	RECEIVER	FAST_SENDER
333.023	FAST_SENDER	N/A
333.736	RECEIVER	FAST_SENDER
336.152	FAST_SENDER	N/A
336.917	RECEIVER	FAST_SENDER
337.173	SLOW_SENDER1	N/A
339.360	FAST_SENDER	N/A
346.814	FAST_SENDER	N/A
351.827	RECEIVER	FAST_SENDER
353.490	SLOW_SENDER1	N/A
354.231	FAST_SENDER	N/A
354.242	RECEIVER	SLOW_SENDER1
355.041	RECEIVER	FAST_SENDER
357.471	FAST_SENDER	N/A
358.229	RECEIVER	FAST_SENDER
360.658	FAST_SENDER	N/A
368.007	FAST_SENDER	N/A
369.798	SLOW_SENDER1	N/A
375.748	FAST_SENDER	N/A
376.502	RECEIVER	FAST_SENDER
378.910	FAST_SENDER	N/A
386.100	SLOW_SENDER1	N/A
386.805	FAST_SENDER	N/A
394.366	FAST_SENDER	N/A
395.142	RECEIVER	FAST_SENDER
397.554	FAST_SENDER	N/A
398.327	RECEIVER	FAST_SENDER
400.743	FAST_SENDER	N/A
401.497	RECEIVER	FAST_SENDER
402.376	SLOW_SENDER1	N/A
403.136	RECEIVER	SLOW_SENDER1
403.913	FAST_SENDER	N/A
407.071	FAST_SENDER	N/A
414.667	FAST_SENDER	N/A
418.693	SLOW_SENDER1	N/A
419.446	RECEIVER	SLOW_SENDER1
420.389	RECEIVER	FAST_SENDER
422.825	FAST_SENDER	N/A
423.579	RECEIVER	FAST_SENDER
426.001	FAST_SENDER	N/A
426.775	RECEIVER	FAST_SENDER
429.205	FAST_SENDER	N/A
429.988	RECEIVER	FAST_SENDER
432.437	FAST_SENDER	N/A
434.980	SLOW_SENDER1	N/A
439.477	FAST_SENDER	N/A
446.885	FAST_SENDER	N/A
447.658	RECEIVER	FAST_SENDER
450.084	FAST_SENDER	N/A
450.813	RECEIVER	FAST_SENDER
451.272	SLOW_SENDER1	N/A
452.006	RECEIVER	SLOW_SENDER1
453.214	FAST_SENDER	N/A
453.970	RECEIVER	FAST_SENDER
456.385	FAST_SENDER	N/A
457.171	RECEIVER	FAST_SENDER
459.616	FAST_SENDER	N/A
467.043	FAST_SENDER	N/A
467.575	SLOW_SENDER1	N/A
474.929	FAST_SENDER	N/A
475.687	RECEIVER	FAST_SENDER
478.115	FAST_SENDER	N/A
478.903	RECEIVER	FAST_SENDER
481.338	FAST_SENDER	N/A
482.074	RECEIVER	FAST_SENDER
483.867	SLOW_SENDER1	N/A
484.475	FAST_SENDER	N/A
484.653	RECEIVER	SLOW_SENDER1
486.871	RECEIVER	FAST_SENDER
489.280	FAST_SENDER	N/A
490.027	RECEIVER	FAST_SENDER
492.452	FAST_SENDER	N/A
493.242	RECEIVER	FAST_SENDER
495.648	FAST_SENDER	N/A
496.396	RECEIVER	FAST_SENDER
498.828	FAST_SENDER	N/A
500.159	SLOW_SENDER1	N/A
502.034	FAST_SENDER	N/A
509.818	FAST_SENDER	N/A
514.983	RECEIVER	FAST_SENDER
516.469	SLOW_SENDER1	N/A
517.246	RECEIVER	SLOW_SENDER1
517.392	FAST_SENDER	N/A
518.149	RECEIVER	FAST_SENDER
522.002	FAST_SENDER	N/A
529.795	FAST_SENDER	N/A
532.760	SLOW_SENDER1	N/A
537.340	FAST_SENDER	N/A
538.070	RECEIVER	FAST_SENDER
540.511	FAST_SENDER	N/A
541.239	RECEIVER	FAST_SENDER
543.651	FAST_SENDER	N/A
544.438	RECEIVER	FAST_SENDER
546.842	FAST_SENDER	N/A
547.592	RECEIVER	FAST_SENDER
549.056	SLOW_SENDER1	N/A
549.826	RECEIVER	SLOW_SENDER1
549.992	FAST_SENDER	N/A
550.745	RECEIVER	FAST_SENDER
553.156	FAST_SENDER	N/A
556.350	FAST_SENDER	N/A
564.107	FAST_SENDER	N/A
565.375	SLOW_SENDER1	N/A
568.320	RECEIVER	FAST_SENDER
572.216	FAST_SENDER	N/A
573.029	RECEIVER	FAST_SENDER
575.457	FAST_SENDER	N/A
576.232	RECEIVER	FAST_SENDER
578.678	FAST_SENDER	N/A
579.425	RECEIVER	FAST_SENDER
581.644	SLOW_SENDER1	N/A
581.833	FAST_SENDER	N/A
584.322	RECEIVER	FAST_SENDER
586.738	FAST_SENDER	N/A
587.483	RECEIVER	FAST_SENDER
589.923	FAST_SENDER	N/A
597.650	FAST_SENDER	N/A
597.913	SLOW_SENDER1	N/A
605.243	FAST_SENDER	N/A
606.012	RECEIVER	FAST_SENDER
608.421	FAST_SENDER	N/A
609.163	RECEIVER	FAST_SENDER
611.579	FAST_SENDER	N/A
612.346	RECEIVER	FAST_SENDER
614.195	SLOW_SENDER1	N/A
614.786	FAST_SENDER	N/A
614.941	RECEIVER	SLOW_SENDER1
617.361	RECEIVER	FAST_SENDER
619.781	FAST_SENDER	N/A
620.530	RECEIVER	FAST_SENDER
622.944	FAST_SENDER	N/A
623.676	RECEIVER	FAST_SENDER
626.113	FAST_SENDER	N/A
626.869	RECEIVER	FAST_SENDER
629.274	FAST_SENDER	N/A
630.477	SLOW_SENDER1	N/A
636.893	FAST_SENDER	N/A
644.615	FAST_SENDER	N/A
645.391	RECEIVER	FAST_SENDER
646.773	SLOW_SENDER1	N/A
647.552	RECEIVER	SLOW_SENDER1
647.820	FAST_SENDER	N/A
648.600	RECEIVER	FAST_SENDER
651.025	FAST_SENDER	N/A
651.815	RECEIVER	FAST_SENDER
654.220	FAST_SENDER	N/A
657.396	FAST_SENDER	N/A
663.096	SLOW_SENDER1	N/A
665.213	FAST_SENDER	N/A
669.333	RECEIVER	FAST_SENDER
671.751	FAST_SENDER	N/A
672.522	RECEIVER	FAST_SENDER
674.958	FAST_SENDER	N/A
675.744	RECEIVER	FAST_SENDER
678.151	FAST_SENDER	N/A
678.912	RECEIVER	FAST_SENDER
679.361	SLOW_SENDER1	N/A
680.124	RECEIVER	SLOW_SENDER1
681.315	FAST_SENDER	N/A
688.948	FAST_SENDER	N/A
695.628	SLOW_SENDER1	N/A
696.387	RECEIVER	SLOW_SENDER1
696.706	FAST_SENDER	N/A
697.447	RECEIVER	FAST_SENDER
699.858	FAST_SENDER	N/A
700.597	RECEIVER	FAST_SENDER
703.008	FAST_SENDER	N/A
703.739	RECEIVER	FAST_SENDER
706.156	FAST_SENDER	N/A
706.943	RECEIVER	FAST_SENDER
709.354	FAST_SENDER	N/A
710.146	RECEIVER	FAST_SENDER
711.897	SLOW_SENDER1	N/A
712.572	FAST_SENDER	N/A
720.689	FAST_SENDER	N/A
728.208	SLOW_SENDER1	N/A
728.555	FAST_SENDER	N/A
728.947	RECEIVER	SLOW_SENDER1
730.733	RECEIVER	FAST_SENDER
733.133	FAST_SENDER	N/A
733.858	RECEIVER	FAST_SENDER
736.299	FAST_SENDER	N/A
737.074	RECEIVER	FAST_SENDER
739.480	FAST_SENDER	N/A
740.269	RECEIVER	FAST_SENDER
742.689	FAST_SENDER	N/A
743.406	RECEIVER	FAST_SENDER
745.759	SLOW_SENDER1	N/A
745.831	FAST_SENDER	N/A
748.550	RECEIVER	FAST_SENDER
750.963	FAST_SENDER	N/A
758.935	FAST_SENDER	N/A
762.052	SLOW_SENDER1	N/A
766.154	FAST_SENDER	N/A
766.918	RECEIVER	FAST_SENDER
769.336	FAST_SENDER	N/A
770.078	RECEIVER	FAST_SENDER
772.518	FAST_SENDER	N/A
773.288	RECEIVER	FAST_SENDER
775.702	FAST_SENDER	N/A
776.468	RECEIVER	FAST_SENDER
778.357	SLOW_SENDER1	N/A
778.891	FAST_SENDER	N/A
779.141	RECEIVER	SLOW_SENDER1
781.509	RECEIVER	FAST_SENDER
783.914	FAST_SENDER	N/A
787.117	FAST_SENDER	N/A
794.618	FAST_SENDER	N/A
794.656	SLOW_SENDER1	N/A
798.977	RECEIVER	FAST_SENDER
801.404	FAST_SENDER	N/A
802.153	RECEIVER	FAST_SENDER
804.592	FAST_SENDER	N/A
805.356	RECEIVER	FAST_SENDER
807.763	FAST_SENDER	N/A
808.504	RECEIVER	FAST_SENDER
810.913	FAST_SENDER	N/A
811.409	SLOW_SENDER1	N/A
811.694	RECEIVER	FAST_SENDER
815.888	FAST_SENDER	N/A
816.623	RECEIVER	FAST_SENDER
819.034	FAST_SENDER	N/A
826.888	FAST_SENDER	N/A
827.695	SLOW_SENDER1	N/A
834.413	FAST_SENDER	N/A
835.188	RECEIVER	FAST_SENDER
837.588	FAST_SENDER	N/A
838.348	RECEIVER	FAST_SENDER
840.753	FAST_SENDER	N/A
841.487	RECEIVER	FAST_SENDER
843.915	FAST_SENDER	N/A
843.989	SLOW_SENDER1	N/A
844.667	RECEIVER	FAST_SENDER
847.093	FAST_SENDER	N/A
847.869	RECEIVER	FAST_SENDER
850.271	FAST_SENDER	N/A
851.044	RECEIVER	FAST_SENDER
853.452	FAST_SENDER	N/A
854.178	RECEIVER	FAST_SENDER
856.583	FAST_SENDER	N/A
857.368	RECEIVER	FAST_SENDER
859.773	FAST_SENDER	N/A
860.740	SLOW_SENDER1	N/A
862.968	FAST_SENDER	N/A
870.196	FAST_SENDER	N/A
876.050	RECEIVER	FAST_SENDER
877.057	SLOW_SENDER1	N/A
877.843	RECEIVER	SLOW_SENDER1
878.475	FAST_SENDER	N/A
879.230	RECEIVER	FAST_SENDER
881.634	FAST_SENDER	N/A
882.368	RECEIVER	FAST_SENDER
884.769	FAST_SENDER	N/A
885.506	RECEIVER	FAST_SENDER
887.952	FAST_SENDER	N/A
888.714	RECEIVER	FAST_SENDER
891.136	FAST_SENDER	N/A
893.372	SLOW_SENDER1	N/A
894.301	FAST_SENDER	N/A
901.819	FAST_SENDER	N/A
906.968	RECEIVER	FAST_SENDER
909.408	FAST_SENDER	N/A
909.656	SLOW_SENDER1	N/A
917.355	FAST_SENDER	N/A
924.788	FAST_SENDER	N/A
925.552	RECEIVER	FAST_SENDER
925.945	SLOW_SENDER1	N/A
926.731	RECEIVER	SLOW_SENDER1
927.959	FAST_SENDER	N/A
928.731	RECEIVER	FAST_SENDER
931.161	FAST_SENDER	N/A
931.921	RECEIVER	FAST_SENDER
938.623	FAST_SENDER	N/A
942.248	SLOW_SENDER1	N/A
946.014	FAST_SENDER	N/A
948.432	RECEIVER	FAST_SENDER
950.843	FAST_SENDER	N/A
951.593	RECEIVER	FAST_SENDER
954.003	FAST_SENDER	N/A
954.780	RECEIVER	FAST_SENDER
958.534	SLOW_SENDER1	N/A
958.974	FAST_SENDER	N/A
959.327	RECEIVER	SLOW_SENDER1
963.614	FAST_SENDER	N/A
971.025	FAST_SENDER	N/A
975.106	SLOW_SENDER1	N/A
975.903	RECEIVER	SLOW_SENDER1
977.753	RECEIVER	FAST_SENDER
980.170	FAST_SENDER	N/A
980.895	RECEIVER	FAST_SENDER
983.329	FAST_SENDER	N/A
984.066	RECEIVER	FAST_SENDER
986.493	FAST_SENDER	N/A
987.258	RECEIVER	FAST_SENDER
989.673	FAST_SENDER	N/A
990.405	RECEIVER	FAST_SENDER
991.415	SLOW_SENDER1	N/A
992.827	FAST_SENDER	N/A
1000.258	FAST_SENDER	N/A
1007.711	SLOW_SENDER1	N/A
1007.747	FAST_SENDER	N/A
1008.493	RECEIVER	SLOW_SENDER1
1010.886	RECEIVER	FAST_SENDER
1013.316	FAST_SENDER	N/A
1014.085	RECEIVER	FAST_SENDER
1016.504	FAST_SENDER	N/A
1017.283	RECEIVER	FAST_SENDER
1019.730	FAST_SENDER	N/A
1020.521	RECEIVER	FAST_SENDER
1022.957	FAST_SENDER	N/A
1023.759	RECEIVER	FAST_SENDER
1024.005	SLOW_SENDER1	N/A
1026.195	FAST_SENDER	N/A
1034.448	FAST_SENDER	N/A
1040.300	SLOW_SENDER1	N/A
1042.094	FAST_SENDER	N/A
1049.303	FAST_SENDER	N/A
1056.578	SLOW_SENDER1	N/A
1057.052	FAST_SENDER	N/A
1064.459	FAST_SENDER	N/A
1069.811	RECEIVER	FAST_SENDER
1072.257	FAST_SENDER	N/A
1072.893	SLOW_SENDER1	N/A
1073.022	RECEIVER	FAST_SENDER
1075.445	FAST_SENDER	N/A
1076.220	RECEIVER	FAST_SENDER
1078.620	FAST_SENDER	N/A
1086.255	FAST_SENDER	N/A
1089.208	SLOW_SENDER1	N/A
1093.866	FAST_SENDER	N/A
1094.631	RECEIVER	FAST_SENDER
1097.045	FAST_SENDER	N/A
1097.774	RECEIVER	FAST_SENDER
1100.224	FAST_SENDER	N/A
1100.995	RECEIVER	FAST_SENDER
1103.418	FAST_SENDER	N/A
1104.179	RECEIVER	FAST_SENDER
1106.534	SLOW_SENDER1	N/A
1106.624	FAST_SENDER	N/A
1107.267	RECEIVER	SLOW_SENDER1
1109.348	RECEIVER	FAST_SENDER
1111.783	FAST_SENDER	N/A
1112.582	RECEIVER	FAST_SENDER
1115.024	FAST_SENDER	N/A
1115.782	RECEIVER	FAST_SENDER
1118.194	FAST_SENDER	N/A
1122.828	SLOW_SENDER1	N/A
1125.946	FAST_SENDER	N/A
1134.094	FAST_SENDER	N/A
1134.868	RECEIVER	FAST_SENDER
1137.309	FAST_SENDER	N/A
1138.069	RECEIVER	FAST_SENDER
1139.145	SLOW_SENDER1	N/A
1139.943	RECEIVER	SLOW_SENDER1
1140.508	FAST_SENDER	N/A
1141.268	RECEIVER	FAST_SENDER
1148.126	FAST_SENDER	N/A
1155.436	SLOW_SENDER1	N/A
1155.899	FAST_SENDER	N/A
1156.614	RECEIVER	FAST_SENDER
1159.045	FAST_SENDER	N/A
1159.831	RECEIVER	FAST_SENDER
1162.281	FAST_SENDER	N/A
1163.101	RECEIVER	FAST_SENDER
1165.529	FAST_SENDER	N/A
1166.235	RECEIVER	FAST_SENDER
1168.651	FAST_SENDER	N/A
1171.726	SLOW_SENDER1	N/A
1176.590	FAST_SENDER	N/A
1184.359	FAST_SENDER	N/A
1185.131	RECEIVER	FAST_SENDER
1187.544	FAST_SENDER	N/A
1188.307	RECEIVER	FAST_SENDER
1188.980	SLOW_SENDER1	N/A
1189.739	RECEIVER	SLOW_SENDER1
1190.744	FAST_SENDER	N/A
1191.520	RECEIVER	FAST_SENDER
1193.921	FAST_SENDER	N/A
1194.672	RECEIVER	FAST_SENDER
1197.116	FAST_SENDER	N/A
1200.310	FAST_SENDER	N/A
1205.250	SLOW_SENDER1	N/A
1207.436	FAST_SENDER	N/A
1213.239	RECEIVER	FAST_SENDER
1215.685	FAST_SENDER	N/A
1216.423	RECEIVER	FAST_SENDER
1218.859	FAST_SENDER	N/A
1219.602	RECEIVER	FAST_SENDER
1221.547	SLOW_SENDER1	N/A
1222.017	FAST_SENDER	N/A
1222.333	RECEIVER	SLOW_SENDER1
1224.545	RECEIVER	FAST_SENDER
1226.975	FAST_SENDER	N/A
1227.731	RECEIVER	FAST_SENDER
1230.154	FAST_SENDER	N/A
1233.364	FAST_SENDER	N/A
1237.850	SLOW_SENDER1	N/A
1241.306	FAST_SENDER	N/A
1246.725	RECEIVER	FAST_SENDER
1249.171	FAST_SENDER	N/A
1249.936	RECEIVER	FAST_SENDER
1252.342	FAST_SENDER	N/A
1253.122	RECEIVER	FAST_SENDER
1254.119	SLOW_SENDER1	N/A
1254.877	RECEIVER	SLOW_SENDER1
1255.558	FAST_SENDER	N/A
1256.324	RECEIVER	FAST_SENDER
1258.762	FAST_SENDER	N/A
1259.549	RECEIVER	FAST_SENDER
1261.963	FAST_SENDER	N/A
1269.869	FAST_SENDER	N/A
1270.401	SLOW_SENDER1	N/A
1277.580	FAST_SENDER	N/A
1278.371	RECEIVER	FAST_SENDER
1280.816	FAST_SENDER	N/A
1281.556	RECEIVER	FAST_SENDER
1283.959	FAST_SENDER	N/A
1286.681	SLOW_SENDER1	N/A
1291.517	FAST_SENDER	N/A
1299.366	FAST_SENDER	N/A
1300.154	RECEIVER	FAST_SENDER
1302.563	FAST_SENDER	N/A
1303.000	SLOW_SENDER1	N/A
1303.305	RECEIVER	FAST_SENDER
1308.917	FAST_SENDER	N/A
1309.650	RECEIVER	FAST_SENDER
1312.059	FAST_SENDER	N/A
1312.816	RECEIVER	FAST_SENDER
1315.248	FAST_SENDER	N/A
1315.954	RECEIVER	FAST_SENDER
1318.397	FAST_SENDER	N/A
1319.269	SLOW_SENDER1	N/A
1321.575	FAST_SENDER	N/A
1328.956	FAST_SENDER	N/A
1334.471	RECEIVER	FAST_SENDER
1335.580	SLOW_SENDER1	N/A
1336.908	FAST_SENDER	N/A
1344.491	FAST_SENDER	N/A
1351.554	FAST_SENDER	N/A
1351.889	SLOW_SENDER1	N/A
1352.309	RECEIVER	FAST_SENDER
1356.524	FAST_SENDER	N/A
1357.290	RECEIVER	FAST_SENDER
1359.701	FAST_SENDER	N/A
1360.449	RECEIVER	FAST_SENDER
1362.892	FAST_SENDER	N/A
1363.640	RECEIVER	FAST_SENDER
1366.065	FAST_SENDER	N/A
1366.823	RECEIVER	FAST_SENDER
1368.168	SLOW_SENDER1	N/A
1369.272	FAST_SENDER	N/A
1377.158	FAST_SENDER	N/A
1384.300	FAST_SENDER	N/A
1384.481	SLOW_SENDER1	N/A
1385.040	RECEIVER	FAST_SENDER
1387.480	FAST_SENDER	N/A
1388.243	RECEIVER	FAST_SENDER
1390.693	FAST_SENDER	N/A
1391.423	RECEIVER	FAST_SENDER
1393.841	FAST_SENDER	N/A
1394.585	RECEIVER	FAST_SENDER
1397.022	FAST_SENDER	N/A
1397.804	RECEIVER	FAST_SENDER
1400.213	FAST_SENDER	N/A
1400.746	SLOW_SENDER1	N/A
1401.021	RECEIVER	FAST_SENDER
1405.288	FAST_SENDER	N/A
1412.782	FAST_SENDER	N/A
1417.020	SLOW_SENDER1	N/A
1417.757	RECEIVER	SLOW_SENDER1
1418.456	RECEIVER	FAST_SENDER
1420.890	FAST_SENDER	N/A
1421.652	RECEIVER	FAST_SENDER
1424.100	FAST_SENDER	N/A
1424.837	RECEIVER	FAST_SENDER
1427.282	FAST_SENDER	N/A
1428.062	RECEIVER	FAST_SENDER
1430.462	FAST_SENDER	N/A
1431.216	RECEIVER	FAST_SENDER
1433.304	SLOW_SENDER1	N/A
1433.653	FAST_SENDER	N/A
1441.163	FAST_SENDER	N/A
1449.077	FAST_SENDER	N/A
1449.803	RECEIVER	FAST_SENDER
1450.931	SLOW_SENDER1	N/A
1451.688	RECEIVER	SLOW_SENDER1
1452.218	FAST_SENDER	N/A
1459.627	FAST_SENDER	N/A
1466.980	FAST_SENDER	N/A
1467.211	SLOW_SENDER1	N/A
1467.793	RECEIVER	FAST_SENDER
1470.205	FAST_SENDER	N/A
1470.935	RECEIVER	FAST_SENDER
1473.361	FAST_SENDER	N/A
1474.136	RECEIVER	FAST_SENDER
1476.560	FAST_SENDER	N/A
1477.338	RECEIVER	FAST_SENDER
1479.756	FAST_SENDER	N/A
1480.550	RECEIVER	FAST_SENDER
1482.958	FAST_SENDER	N/A
1483.735	RECEIVER	FAST_SENDER
1484.601	SLOW_SENDER1	N/A
1490.748	FAST_SENDER	N/A
1497.895	FAST_SENDER	N/A
1500.139	RECEIVER	FAST_SENDER
1500.919	SLOW_SENDER1	N/A
1502.215	RECEIVER	SLOW_SENDER1
1503.935	FAST_SENDER	N/A
1504.691	RECEIVER	FAST_SENDER
1507.133	FAST_SENDER	N/A
1507.896	RECEIVER	FAST_SENDER
1510.319	FAST_SENDER	N/A
1513.557	FAST_SENDER	N/A
1517.687	SLOW_SENDER1	N/A
1521.139	FAST_SENDER	N/A
1526.354	RECEIVER	FAST_SENDER
1528.774	FAST_SENDER	N/A
1529.493	RECEIVER	FAST_SENDER
1531.900	FAST_SENDER	N/A
1533.973	SLOW_SENDER1	N/A
1540.198	FAST_SENDER	N/A
1547.675	FAST_SENDER	N/A
1548.427	RECEIVER	FAST_SENDER
1550.259	SLOW_SENDER1	N/A
1550.857	FAST_SENDER	N/A
1551.045	RECEIVER	SLOW_SENDER1
1553.210	RECEIVER	FAST_SENDER
1555.632	FAST_SENDER	N/A
1556.418	RECEIVER	FAST_SENDER
1560.529	FAST_SENDER	N/A
1561.304	RECEIVER	FAST_SENDER
1563.750	FAST_SENDER	N/A
1566.536	SLOW_SENDER1	N/A
1571.175	FAST_SENDER	N/A
1578.678	FAST_SENDER	N/A
1582.833	SLOW_SENDER1	N/A
1586.413	FAST_SENDER	N/A
1593.360	FAST_SENDER	N/A
1595.699	RECEIVER	FAST_SENDER
1598.127	FAST_SENDER	N/A
1598.891	RECEIVER	FAST_SENDER
1599.153	SLOW_SENDER1	N/A
1599.930	RECEIVER	SLOW_SENDER1
1601.336	FAST_SENDER	N/A
1609.219	FAST_SENDER	N/A
1615.439	SLOW_SENDER1	N/A
1616.160	RECEIVER	SLOW_SENDER1
1616.728	FAST_SENDER	N/A
1617.481	RECEIVER	FAST_SENDER
1619.923	FAST_SENDER	N/A
1627.829	FAST_SENDER	N/A
1631.718	SLOW_SENDER1	N/A
1635.317	FAST_SENDER	N/A
1636.104	RECEIVER	FAST_SENDER
1638.537	FAST_SENDER	N/A
1639.295	RECEIVER	FAST_SENDER
1641.729	FAST_SENDER	N/A
1648.003	SLOW_SENDER1	N/A
1649.101	FAST_SENDER	N/A
1657.039	FAST_SENDER	N/A
1657.781	RECEIVER	FAST_SENDER
1660.217	FAST_SENDER	N/A
1660.971	RECEIVER	FAST_SENDER
1663.388	FAST_SENDER	N/A
1664.166	RECEIVER	FAST_SENDER
1664.294	SLOW_SENDER1	N/A
1665.042	RECEIVER	SLOW_SENDER1
1666.579	FAST_SENDER	N/A
1674.032	FAST_SENDER	N/A
1680.587	SLOW_SENDER1	N/A
1681.327	RECEIVER	SLOW_SENDER1
1681.514	FAST_SENDER	N/A
1682.264	RECEIVER	FAST_SENDER
1684.704	FAST_SENDER	N/A
1685.434	RECEIVER	FAST_SENDER
1689.299	FAST_SENDER	N/A
1690.057	RECEIVER	FAST_SENDER
1692.498	FAST_SENDER	N/A
1696.885	SLOW_SENDER1	N/A
1700.363	FAST_SENDER	N/A
1707.892	FAST_SENDER	N/A
1708.660	RECEIVER	FAST_SENDER
1711.061	FAST_SENDER	N/A
1711.837	RECEIVER	FAST_SENDER
1713.178	SLOW_SENDER1	N/A
1713.973	RECEIVER	SLOW_SENDER1
1714.242	FAST_SENDER	N/A
1715.023	RECEIVER	FAST_SENDER
1717.470	FAST_SENDER	N/A
1718.196	RECEIVER	FAST_SENDER
1720.619	FAST_SENDER	N/A
1723.810	FAST_SENDER	N/A
1729.495	SLOW_SENDER1	N/A
1731.516	FAST_SENDER	N/A
1737.154	RECEIVER	FAST_SENDER
1739.579	FAST_SENDER	N/A
1740.346	RECEIVER	FAST_SENDER
1742.772	FAST_SENDER	N/A
1743.535	RECEIVER	FAST_SENDER
1745.817	SLOW_SENDER1	N/A
1745.960	FAST_SENDER	N/A
1746.588	RECEIVER	SLOW_SENDER1
1747.295	RECEIVER	FAST_SENDER
1749.718	FAST_SENDER	N/A
1750.469	RECEIVER	FAST_SENDER
1752.903	FAST_SENDER	N/A
1756.084	FAST_SENDER	N/A
1762.109	SLOW_SENDER1	N/A
1763.945	FAST_SENDER	N/A
1768.369	RECEIVER	FAST_SENDER
1770.800	FAST_SENDER	N/A
1771.607	RECEIVER	FAST_SENDER
1774.036	FAST_SENDER	N/A
1774.792	RECEIVER	FAST_SENDER
1777.224	FAST_SENDER	N/A
1778.030	RECEIVER	FAST_SENDER
1778.424	SLOW_SENDER1	N/A
1779.207	RECEIVER	SLOW_SENDER1
1780.479	FAST_SENDER	N/A
1788.084	FAST_SENDER	N/A
1794.715	SLOW_SENDER1	N/A
1795.337	FAST_SENDER	N/A
1795.449	RECEIVER	SLOW_SENDER1
1797.763	RECEIVER	FAST_SENDER
1800.195	FAST_SENDER	N/A
1800.967	RECEIVER	FAST_SENDER
1803.399	FAST_SENDER	N/A
1804.158	RECEIVER	FAST_SENDER
1806.590	FAST_SENDER	N/A
1807.323	RECEIVER	FAST_SENDER
1809.729	FAST_SENDER	N/A
1811.011	SLOW_SENDER1	N/A
1817.325	FAST_SENDER	N/A
1824.985	FAST_SENDER	N/A
1825.756	RECEIVER	FAST_SENDER
1827.309	SLOW_SENDER1	N/A
1828.111	RECEIVER	SLOW_SENDER1
1828.185	FAST_SENDER	N/A
1828.947	RECEIVER	FAST_SENDER
1831.387	FAST_SENDER	N/A
1832.149	RECEIVER	FAST_SENDER
1834.558	FAST_SENDER	N/A
1835.343	RECEIVER	FAST_SENDER
1837.755	FAST_SENDER	N/A
1843.621	SLOW_SENDER1	N/A
1845.243	FAST_SENDER	N/A
1853.005	FAST_SENDER	N/A
1853.766	RECEIVER	FAST_SENDER
1856.174	FAST_SENDER	N/A
1856.908	RECEIVER	FAST_SENDER
1859.312	FAST_SENDER	N/A
1859.943	SLOW_SENDER1	N/A
1860.038	RECEIVER	FAST_SENDER
1860.685	RECEIVER	SLOW_SENDER1
1862.464	FAST_SENDER	N/A
1863.227	RECEIVER	FAST_SENDER
1865.644	FAST_SENDER	N/A
1868.863	FAST_SENDER	N/A
1876.237	SLOW_SENDER1	N/A
1876.624	FAST_SENDER	N/A
1882.288	RECEIVER	FAST_SENDER
1884.737	FAST_SENDER	N/A
1885.496	RECEIVER	FAST_SENDER
1887.906	FAST_SENDER	N/A
1888.717	RECEIVER	FAST_SENDER
1891.128	FAST_SENDER	N/A
1891.903	RECEIVER	FAST_SENDER
1892.547	SLOW_SENDER1	N/A
1893.295	RECEIVER	SLOW_SENDER1
1894.334	FAST_SENDER	N/A
1901.944	FAST_SENDER	N/A
1908.838	SLOW_SENDER1	N/A
1909.162	FAST_SENDER	N/A
1917.070	FAST_SENDER	N/A
1924.403	FAST_SENDER	N/A
1925.129	SLOW_SENDER1	N/A
1925.884	RECEIVER	SLOW_SENDER1
1926.624	RECEIVER	FAST_SENDER
1929.049	FAST_SENDER	N/A
1929.830	RECEIVER	FAST_SENDER
1932.265	FAST_SENDER	N/A
1933.053	RECEIVER	FAST_SENDER
1935.500	FAST_SENDER	N/A
1941.394	SLOW_SENDER1	N/A
1942.981	FAST_SENDER	N/A
1950.635	FAST_SENDER	N/A
1951.390	RECEIVER	FAST_SENDER
1953.809	FAST_SENDER	N/A
1954.563	RECEIVER	FAST_SENDER
1956.969	FAST_SENDER	N/A
1957.666	SLOW_SENDER1	N/A
1957.733	RECEIVER	FAST_SENDER
1958.443	RECEIVER	SLOW_SENDER1
1960.140	FAST_SENDER	N/A
1960.882	RECEIVER	FAST_SENDER
1963.307	FAST_SENDER	N/A
1964.098	RECEIVER	FAST_SENDER
1966.519	FAST_SENDER	N/A
1973.851	FAST_SENDER	N/A
1973.964	SLOW_SENDER1	N/A
1981.639	FAST_SENDER	N/A
1982.393	RECEIVER	FAST_SENDER
1984.795	FAST_SENDER	N/A
1985.561	RECEIVER	FAST_SENDER
1988.001	FAST_SENDER	N/A
1988.755	RECEIVER	FAST_SENDER
1990.728	SLOW_SENDER1	N/A
1991.178	FAST_SENDER	N/A
1991.483	RECEIVER	SLOW_SENDER1
1993.538	RECEIVER	FAST_SENDER
1995.939	FAST_SENDER	N/A
1999.106	FAST_SENDER	N/A
2006.579	FAST_SENDER	N/A
2007.024	SLOW_SENDER1	N/A
2011.323	RECEIVER	FAST_SENDER
2013.770	FAST_SENDER	N/A
2014.486	RECEIVER	FAST_SENDER
2016.929	FAST_SENDER	N/A
2017.718	RECEIVER	FAST_SENDER
2020.130	FAST_SENDER	N/A
2020.890	RECEIVER	FAST_SENDER
2023.324	SLOW_SENDER1	N/A
2023.336	FAST_SENDER	N/A
2024.094	RECEIVER	SLOW_SENDER1
2026.166	RECEIVER	FAST_SENDER
2028.599	FAST_SENDER	N/A
2029.383	RECEIVER	FAST_SENDER
2031.805	FAST_SENDER	N/A
2039.270	FAST_SENDER	N/A
2039.627	SLOW_SENDER1	N/A
2046.994	FAST_SENDER	N/A
2047.779	RECEIVER	FAST_SENDER
2050.191	FAST_SENDER	N/A
2050.940	RECEIVER	FAST_SENDER
2053.340	FAST_SENDER	N/A
2054.087	RECEIVER	FAST_SENDER
2055.926	SLOW_SENDER1	N/A
2056.494	FAST_SENDER	N/A
2056.690	RECEIVER	SLOW_SENDER1
2058.583	RECEIVER	FAST_SENDER
2061.026	FAST_SENDER	N/A
2061.738	RECEIVER	FAST_SENDER
2064.154	FAST_SENDER	N/A
2067.371	FAST_SENDER	N/A
2072.248	SLOW_SENDER1	N/A
2074.877	FAST_SENDER	N/A
2080.093	RECEIVER	FAST_SENDER
2082.532	FAST_SENDER	N/A
2083.306	RECEIVER	FAST_SENDER
2085.740	FAST_SENDER	N/A
2086.508	RECEIVER	FAST_SENDER
2089.017	SLOW_SENDER1	N/A
2089.777	RECEIVER	SLOW_SENDER1
2090.479	FAST_SENDER	N/A
2097.944	FAST_SENDER	N/A
2105.325	SLOW_SENDER1	N/A
2105.627	FAST_SENDER	N/A
2106.115	RECEIVER	SLOW_SENDER1
2108.051	RECEIVER	FAST_SENDER
2110.469	FAST_SENDER	N/A
2111.203	RECEIVER	FAST_SENDER
2113.623	FAST_SENDER	N/A
2114.357	RECEIVER	FAST_SENDER
2116.802	FAST_SENDER	N/A
2117.574	RECEIVER	FAST_SENDER
2120.008	FAST_SENDER	N/A
2120.744	RECEIVER	FAST_SENDER
2121.636	SLOW_SENDER1	N/A
2123.153	FAST_SENDER	N/A
2130.643	FAST_SENDER	N/A
2136.271	RECEIVER	FAST_SENDER
2137.951	SLOW_SENDER1	N/A
2138.709	RECEIVER	SLOW_SENDER1
2138.716	FAST_SENDER	N/A
2139.467	RECEIVER	FAST_SENDER
2143.468	FAST_SENDER	N/A
2146.641	FAST_SENDER	N/A
2154.140	FAST_SENDER	N/A
2154.237	SLOW_SENDER1	N/A
2159.508	RECEIVER	FAST_SENDER
2161.954	FAST_SENDER	N/A
2162.732	RECEIVER	FAST_SENDER
2166.888	FAST_SENDER	N/A
2170.986	RECEIVER	FAST_SENDER
2171.004	SLOW_SENDER1	N/A
2171.818	RECEIVER	SLOW_SENDER1
2173.420	FAST_SENDER	N/A
2174.190	RECEIVER	FAST_SENDER
2176.618	FAST_SENDER	N/A
2177.320	RECEIVER	FAST_SENDER
2179.747	FAST_SENDER	N/A
2180.473	RECEIVER	FAST_SENDER
2182.897	FAST_SENDER	N/A
2187.322	SLOW_SENDER1	N/A
2190.873	FAST_SENDER	N/A
2197.922	FAST_SENDER	N/A
2198.692	RECEIVER	FAST_SENDER
2201.124	FAST_SENDER	N/A
2201.854	RECEIVER	FAST_SENDER
2203.608	SLOW_SENDER1	N/A
2204.287	FAST_SENDER	N/A
2204.359	RECEIVER	SLOW_SENDER1
2205.057	RECEIVER	FAST_SENDER
2207.503	FAST_SENDER	N/A
2208.224	RECEIVER	FAST_SENDER
2210.641	FAST_SENDER	N/A
2218.293	FAST_SENDER	N/A
2219.913	SLOW_SENDER1	N/A
2225.649	FAST_SENDER	N/A
2226.414	RECEIVER	FAST_SENDER
2228.859	FAST_SENDER	N/A
2229.612	RECEIVER	FAST_SENDER
2232.051	FAST_SENDER	N/A
2232.827	RECEIVER	FAST_SENDER
2235.231	FAST_SENDER	N/A
2236.038	RECEIVER	FAST_SENDER
2236.705	SLOW_SENDER1	N/A
2237.468	RECEIVER	SLOW_SENDER1
2243.189	FAST_SENDER	N/A
2251.030	FAST_SENDER	N/A
2252.995	SLOW_SENDER1	N/A
2253.455	RECEIVER	FAST_SENDER
2257.652	FAST_SENDER	N/A
2258.389	RECEIVER	FAST_SENDER
2260.811	FAST_SENDER	N/A
2261.558	RECEIVER	FAST_SENDER
2263.987	FAST_SENDER	N/A
2264.771	RECEIVER	FAST_SENDER
2267.192	FAST_SENDER	N/A
2267.963	RECEIVER	FAST_SENDER
2269.282	SLOW_SENDER1	N/A
2270.399	FAST_SENDER	N/A
2277.901	FAST_SENDER	N/A
2285.565	FAST_SENDER	N/A
2285.587	SLOW_SENDER1	N/A
2286.363	RECEIVER	FAST_SENDER
2288.786	FAST_SENDER	N/A
2289.553	RECEIVER	FAST_SENDER
2291.990	FAST_SENDER	N/A
2292.757	RECEIVER	FAST_SENDER
2295.192	FAST_SENDER	N/A
2295.946	RECEIVER	FAST_SENDER
2298.377	FAST_SENDER	N/A
2299.118	RECEIVER	FAST_SENDER
2301.555	FAST_SENDER	N/A
2302.312	RECEIVER	FAST_SENDER
2302.333	SLOW_SENDER1	N/A
2304.729	FAST_SENDER	N/A
2311.862	FAST_SENDER	N/A
2317.409	RECEIVER	FAST_SENDER
2318.636	SLOW_SENDER1	N/A
2319.345	RECEIVER	SLOW_SENDER1
2319.836	FAST_SENDER	N/A
2320.552	RECEIVER	FAST_SENDER
2322.989	FAST_SENDER	N/A
2323.713	RECEIVER	FAST_SENDER
2326.114	FAST_SENDER	N/A
2326.890	RECEIVER	FAST_SENDER
2329.318	FAST_SENDER	N/A
2330.088	RECEIVER	FAST_SENDER
2332.512	FAST_SENDER	N/A
2333.296	RECEIVER	FAST_SENDER
2334.924	SLOW_SENDER1	N/A
2335.707	FAST_SENDER	N/A
2343.093	FAST_SENDER	N/A
2350.758	FAST_SENDER	N/A
2351.237	SLOW_SENDER1	N/A
2351.530	RECEIVER	FAST_SENDER
2355.758	FAST_SENDER	N/A
2356.514	RECEIVER	FAST_SENDER
2358.951	FAST_SENDER	N/A
2359.729	RECEIVER	FAST_SENDER
2362.156	FAST_SENDER	N/A
2362.934	RECEIVER	FAST_SENDER
2365.374	FAST_SENDER	N/A
2366.108	RECEIVER	FAST_SENDER
2367.553	SLOW_SENDER1	N/A
2368.311	RECEIVER	SLOW_SENDER1
2368.544	FAST_SENDER	N/A
2376.134	FAST_SENDER	N/A
2383.827	SLOW_SENDER1	N/A
2384.182	FAST_SENDER	N/A
2384.596	RECEIVER	SLOW_SENDER1
2386.486	RECEIVER	FAST_SENDER
2390.647	FAST_SENDER	N/A
2391.394	RECEIVER	FAST_SENDER
2393.821	FAST_SENDER	N/A
2394.602	RECEIVER	FAST_SENDER
2397.045	FAST_SENDER	N/A
2397.773	RECEIVER	FAST_SENDER
2400.188	FAST_SENDER	N/A
2400.985	SLOW_SENDER1	N/A
2403.403	FAST_SENDER	N/A
2410.480	FAST_SENDER	N/A
2415.696	RECEIVER	FAST_SENDER
2417.266	SLOW_SENDER1	N/A
2418.060	RECEIVER	SLOW_SENDER1
2418.136	FAST_SENDER	N/A
2425.793	FAST_SENDER	N/A
2433.426	FAST_SENDER	N/A
2433.555	SLOW_SENDER1	N/A
2434.152	RECEIVER	FAST_SENDER
2434.858	RECEIVER	SLOW_SENDER1
2436.580	FAST_SENDER	N/A
2437.354	RECEIVER	FAST_SENDER
2439.754	FAST_SENDER	N/A
2440.499	RECEIVER	FAST_SENDER
2442.909	FAST_SENDER	N/A
2443.681	RECEIVER	FAST_SENDER
2446.126	FAST_SENDER	N/A
2450.311	SLOW_SENDER1	N/A
2453.378	FAST_SENDER	N/A
2461.538	FAST_SENDER	N/A
2462.275	RECEIVER	FAST_SENDER
2466.434	FAST_SENDER	N/A
2466.629	SLOW_SENDER1	N/A
2467.233	RECEIVER	FAST_SENDER
2469.647	FAST_SENDER	N/A
2470.442	RECEIVER	FAST_SENDER
2472.877	FAST_SENDER	N/A
2473.622	RECEIVER	FAST_SENDER
2476.027	FAST_SENDER	N/A
2476.765	RECEIVER	FAST_SENDER
2483.600	FAST_SENDER	N/A
2483.949	SLOW_SENDER1	N/A
2491.322	FAST_SENDER	N/A
2493.820	RECEIVER	FAST_SENDER
2496.265	FAST_SENDER	N/A
2497.031	RECEIVER	FAST_SENDER
2499.474	FAST_SENDER	N/A
2500.238	RECEIVER	FAST_SENDER
2500.249	SLOW_SENDER1	N/A
2501.013	RECEIVER	SLOW_SENDER1
2502.653	FAST_SENDER	N/A
2503.421	RECEIVER	FAST_SENDER
2505.831	FAST_SENDER	N/A
2506.582	RECEIVER	FAST_SENDER
2508.988	FAST_SENDER	N/A
2516.040	FAST_SENDER	N/A
2516.562	SLOW_SENDER1	N/A
2523.947	FAST_SENDER	N/A
2524.718	RECEIVER	FAST_SENDER
2527.166	FAST_SENDER	N/A
2527.962	RECEIVER	FAST_SENDER
2530.395	FAST_SENDER	N/A
2531.148	RECEIVER	FAST_SENDER
2532.848	SLOW_SENDER1	N/A
2533.563	FAST_SENDER	N/A
2533.597	RECEIVER	SLOW_SENDER1
2541.640	FAST_SENDER	N/A
2548.771	FAST_SENDER	N/A
2549.136	SLOW_SENDER1	N/A
2549.542	RECEIVER	FAST_SENDER
2553.861	FAST_SENDER	N/A
2554.641	RECEIVER	FAST_SENDER
2557.071	FAST_SENDER	N/A
2564.498	FAST_SENDER	N/A
2565.438	SLOW_SENDER1	N/A
2571.937	FAST_SENDER	N/A
2572.684	RECEIVER	FAST_SENDER
2576.910	FAST_SENDER	N/A
2577.658	RECEIVER	FAST_SENDER
2580.096	FAST_SENDER	N/A
2580.823	RECEIVER	FAST_SENDER
2581.737	SLOW_SENDER1	N/A
2582.531	RECEIVER	SLOW_SENDER1
2583.270	FAST_SENDER	N/A
2590.719	FAST_SENDER	N/A
2598.034	SLOW_SENDER1	N/A
2598.790	FAST_SENDER	N/A
2598.812	RECEIVER	SLOW_SENDER1
2599.592	RECEIVER	FAST_SENDER
2603.326	FAST_SENDER	N/A
2604.055	RECEIVER	FAST_SENDER
2606.470	FAST_SENDER	N/A
2609.680	FAST_SENDER	N/A
2614.320	SLOW_SENDER1	N/A
2617.594	FAST_SENDER	N/A
2621.476	RECEIVER	FAST_SENDER
2623.915	FAST_SENDER	N/A
2630.623	SLOW_SENDER1	N/A
2631.432	FAST_SENDER	N/A
2639.520	FAST_SENDER	N/A
2640.262	RECEIVER	FAST_SENDER
2642.680	FAST_SENDER	N/A
2643.438	RECEIVER	FAST_SENDER
2645.851	FAST_SENDER	N/A
2646.641	RECEIVER	FAST_SENDER
2646.919	SLOW_SENDER1	N/A
2647.698	RECEIVER	SLOW_SENDER1
2649.081	FAST_SENDER	N/A
2649.849	RECEIVER	FAST_SENDER
2652.253	FAST_SENDER	N/A
2659.936	FAST_SENDER	N/A
2663.237	SLOW_SENDER1	N/A
2668.329	FAST_SENDER	N/A
2669.046	RECEIVER	FAST_SENDER
2671.468	FAST_SENDER	N/A
2672.248	RECEIVER	FAST_SENDER
2674.681	FAST_SENDER	N/A
2675.440	RECEIVER	FAST_SENDER
2677.878	FAST_SENDER	N/A
2678.651	RECEIVER	FAST_SENDER
2679.557	SLOW_SENDER1	N/A
2680.321	RECEIVER	SLOW_SENDER1
2681.083	FAST_SENDER	N/A
2688.051	FAST_SENDER	N/A
2695.674	FAST_SENDER	N/A
2695.850	SLOW_SENDER1	N/A
2696.435	RECEIVER	FAST_SENDER
2698.855	FAST_SENDER	N/A
2699.585	RECEIVER	FAST_SENDER
2702.017	FAST_SENDER	N/A
2702.812	RECEIVER	FAST_SENDER
2705.241	FAST_SENDER	N/A
2706.035	RECEIVER	FAST_SENDER
2708.443	FAST_SENDER	N/A
2709.205	RECEIVER	FAST_SENDER
2711.627	FAST_SENDER	N/A
2712.141	SLOW_SENDER1	N/A
2712.382	RECEIVER	FAST_SENDER
2714.803	FAST_SENDER	N/A
2715.580	RECEIVER	FAST_SENDER
2718.016	FAST_SENDER	N/A
2725.862	FAST_SENDER	N/A
2728.433	SLOW_SENDER1	N/A
2733.653	FAST_SENDER	N/A
2734.428	RECEIVER	FAST_SENDER
2736.868	FAST_SENDER	N/A
2737.667	RECEIVER	FAST_SENDER
2740.108	FAST_SENDER	N/A
2740.837	RECEIVER	FAST_SENDER
2743.258	FAST_SENDER	N/A
2744.047	RECEIVER	FAST_SENDER
2744.700	SLOW_SENDER1	N/A
2745.466	RECEIVER	SLOW_SENDER1
2746.452	FAST_SENDER	N/A
2749.618	FAST_SENDER	N/A
2756.956	FAST_SENDER	N/A
2760.998	SLOW_SENDER1	N/A
2761.766	RECEIVER	SLOW_SENDER1
2764.188	FAST_SENDER	N/A
2771.638	FAST_SENDER	N/A
2777.290	SLOW_SENDER1	N/A
2779.191	FAST_SENDER	N/A
2779.965	RECEIVER	FAST_SENDER
2782.383	FAST_SENDER	N/A
2783.138	RECEIVER	FAST_SENDER
2785.568	FAST_SENDER	N/A
2786.350	RECEIVER	FAST_SENDER
2790.435	FAST_SENDER	N/A
2791.193	RECEIVER	FAST_SENDER
2793.581	SLOW_SENDER1	N/A
2793.595	FAST_SENDER	N/A
2794.386	RECEIVER	SLOW_SENDER1
2801.684	FAST_SENDER	N/A
2809.090	FAST_SENDER	N/A
2809.883	SLOW_SENDER1	N/A
2810.614	RECEIVER	SLOW_SENDER1
2811.612	RECEIVER	FAST_SENDER
2814.014	FAST_SENDER	N/A
2814.743	RECEIVER	FAST_SENDER
2817.163	FAST_SENDER	N/A
2817.931	RECEIVER	FAST_SENDER
2820.371	FAST_SENDER	N/A
2821.122	RECEIVER	FAST_SENDER
2823.568	FAST_SENDER	N/A
2824.312	RECEIVER	FAST_SENDER
2826.170	SLOW_SENDER1	N/A
2826.739	FAST_SENDER	N/A
2834.470	FAST_SENDER	N/A
2841.809	FAST_SENDER	N/A
2842.460	SLOW_SENDER1	N/A
2842.551	RECEIVER	FAST_SENDER
2843.231	RECEIVER	SLOW_SENDER1
2844.977	FAST_SENDER	N/A
2845.744	RECEIVER	FAST_SENDER
2848.159	FAST_SENDER	N/A
2848.918	RECEIVER	FAST_SENDER
2851.351	FAST_SENDER	N/A
2852.113	RECEIVER	FAST_SENDER
2854.515	FAST_SENDER	N/A
2855.264	RECEIVER	FAST_SENDER
2857.683	FAST_SENDER	N/A
2858.454	RECEIVER	FAST_SENDER
2858.729	SLOW_SENDER1	N/A
2860.891	FAST_SENDER	N/A
2868.673	FAST_SENDER	N/A
2874.207	RECEIVER	FAST_SENDER
2875.029	SLOW_SENDER1	N/A
2875.798	RECEIVER	SLOW_SENDER1
2876.613	FAST_SENDER	N/A
2884.302	FAST_SENDER	N/A
2891.347	SLOW_SENDER1	N/A
2891.408	FAST_SENDER	N/A
2892.099	RECEIVER	SLOW_SENDER1
2894.481	RECEIVER	FAST_SENDER
2896.918	FAST_SENDER	N/A
2897.683	RECEIVER	FAST_SENDER
2900.127	FAST_SENDER	N/A
2900.858	RECEIVER	FAST_SENDER
2903.268	FAST_SENDER	N/A
2904.020	RECEIVER	FAST_SENDER
2906.433	FAST_SENDER	N/A
2907.635	SLOW_SENDER1	N/A
2914.202	FAST_SENDER	N/A
2921.819	FAST_SENDER	N/A
2922.597	RECEIVER	FAST_SENDER
2923.916	SLOW_SENDER1	N/A
2924.708	RECEIVER	SLOW_SENDER1
2925.020	FAST_SENDER	N/A
2925.789	RECEIVER	FAST_SENDER
2928.212	FAST_SENDER	N/A
2928.963	RECEIVER	FAST_SENDER
2931.397	FAST_SENDER	N/A
2932.162	RECEIVER	FAST_SENDER
2934.604	FAST_SENDER	N/A
2935.347	RECEIVER	FAST_SENDER
2937.783	FAST_SENDER	N/A
2940.206	SLOW_SENDER1	N/A
2945.045	FAST_SENDER	N/A
2952.352	FAST_SENDER	N/A
2953.105	RECEIVER	FAST_SENDER
2955.548	FAST_SENDER	N/A
2956.331	RECEIVER	FAST_SENDER
2956.491	SLOW_SENDER1	N/A
2957.237	RECEIVER	SLOW_SENDER1
2960.915	FAST_SENDER	N/A
2961.663	RECEIVER	FAST_SENDER
2964.110	FAST_SENDER	N/A
2964.851	RECEIVER	FAST_SENDER
2967.281	FAST_SENDER	N/A
2970.460	FAST_SENDER	N/A
2972.787	SLOW_SENDER1	N/A
2978.084	FAST_SENDER	N/A
2983.564	RECEIVER	FAST_SENDER
2985.983	FAST_SENDER	N/A
2986.748	RECEIVER	FAST_SENDER
2989.097	SLOW_SENDER1	N/A
2989.151	FAST_SENDER	N/A
2989.852	RECEIVER	SLOW_SENDER1
2992.127	RECEIVER	FAST_SENDER
2994.560	FAST_SENDER	N/A
2995.331	RECEIVER	FAST_SENDER
2997.737	FAST_SENDER	N/A
2998.491	RECEIVER	FAST_SENDER
3000.940	FAST_SENDER	N/A
3001.680	RECEIVER	FAST_SENDER
3004.115	FAST_SENDER	N/A
3005.390	SLOW_SENDER1	N/A
3007.263	FAST_SENDER	N/A
3014.624	FAST_SENDER	N/A
3019.846	RECEIVER	FAST_SENDER
3021.656	SLOW_SENDER1	N/A
3022.255	FAST_SENDER	N/A
3022.450	RECEIVER	SLOW_SENDER1
3024.754	RECEIVER	FAST_SENDER
3027.180	FAST_SENDER	N/A
3027.946	RECEIVER	FAST_SENDER
3030.383	FAST_SENDER	N/A
3031.177	RECEIVER	FAST_SENDER
3033.612	FAST_SENDER	N/A
3036.825	FAST_SENDER	N/A
3037.951	SLOW_SENDER1	N/A
3044.168	FAST_SENDER	N/A
3049.578	RECEIVER	FAST_SENDER
3051.992	FAST_SENDER	N/A
3052.796	RECEIVER	FAST_SENDER
3055.113	SLOW_SENDER1	N/A
3055.209	FAST_SENDER	N/A
3055.845	RECEIVER	SLOW_SENDER1
3063.242	FAST_SENDER	N/A
3070.883	FAST_SENDER	N/A
3071.413	SLOW_SENDER1	N/A
3071.605	RECEIVER	FAST_SENDER
3074.036	FAST_SENDER	N/A
3074.843	RECEIVER	FAST_SENDER
3077.248	FAST_SENDER	N/A
3084.939	FAST_SENDER	N/A
3087.725	SLOW_SENDER1	N/A
3092.439	FAST_SENDER	N/A
3093.154	RECEIVER	FAST_SENDER
3095.564	FAST_SENDER	N/A
3096.368	RECEIVER	FAST_SENDER
3098.815	FAST_SENDER	N/A
3099.560	RECEIVER	FAST_SENDER
3101.986	FAST_SENDER	N/A
3102.758	RECEIVER	FAST_SENDER
3104.030	SLOW_SENDER1	N/A
3104.812	RECEIVER	SLOW_SENDER1
3105.183	FAST_SENDER	N/A
3113.155	FAST_SENDER	N/A
3120.342	SLOW_SENDER1	N/A
3120.362	FAST_SENDER	N/A
3121.113	RECEIVER	SLOW_SENDER1
3123.022	RECEIVER	FAST_SENDER
3125.434	FAST_SENDER	N/A
3126.155	RECEIVER	FAST_SENDER
3128.559	FAST_SENDER	N/A
3129.333	RECEIVER	FAST_SENDER
3131.769	FAST_SENDER	N/A
3132.499	RECEIVER	FAST_SENDER
3134.923	FAST_SENDER	N/A
3136.627	SLOW_SENDER1	N/A
3142.885	FAST_SENDER	N/A
3150.834	FAST_SENDER	N/A
3151.595	RECEIVER	FAST_SENDER
3152.913	SLOW_SENDER1	N/A
3153.694	RECEIVER	SLOW_SENDER1
3154.041	FAST_SENDER	N/A
3154.769	RECEIVER	FAST_SENDER
3157.185	FAST_SENDER	N/A
3164.916	FAST_SENDER	N/A
3169.228	SLOW_SENDER1	N/A
3172.819	FAST_SENDER	N/A
3173.624	RECEIVER	FAST_SENDER
3176.044	FAST_SENDER	N/A
3176.813	RECEIVER	FAST_SENDER
3179.235	FAST_SENDER	N/A
3180.010	RECEIVER	FAST_SENDER
3182.439	FAST_SENDER	N/A
3183.198	RECEIVER	FAST_SENDER
3185.507	SLOW_SENDER1	N/A
3185.628	FAST_SENDER	N/A
3186.237	RECEIVER	SLOW_SENDER1
3189.350	FAST_SENDER	N/A
3197.072	FAST_SENDER	N/A
3201.274	RECEIVER	FAST_SENDER
3201.787	SLOW_SENDER1	N/A
3202.554	RECEIVER	SLOW_SENDER1
3203.709	FAST_SENDER	N/A
3204.460	RECEIVER	FAST_SENDER
3206.879	FAST_SENDER	N/A
3207.606	RECEIVER	FAST_SENDER
3210.012	FAST_SENDER	N/A
3210.769	RECEIVER	FAST_SENDER
3213.209	FAST_SENDER	N/A
3216.374	FAST_SENDER	N/A
3218.087	SLOW_SENDER1	N/A
3224.757	FAST_SENDER	N/A
3228.691	RECEIVER	FAST_SENDER
3231.129	FAST_SENDER	N/A
3231.904	RECEIVER	FAST_SENDER
3234.338	FAST_SENDER	N/A
3234.392	SLOW_SENDER1	N/A
3235.119	RECEIVER	FAST_SENDER
3237.523	FAST_SENDER	N/A
3238.314	RECEIVER	FAST_SENDER
3240.758	FAST_SENDER	N/A
3241.492	RECEIVER	FAST_SENDER
3243.927	FAST_SENDER	N/A
3244.678	RECEIVER	FAST_SENDER
3247.109	FAST_SENDER	N/A
3247.875	RECEIVER	FAST_SENDER
3250.324	FAST_SENDER	N/A
3251.069	RECEIVER	FAST_SENDER
3251.189	SLOW_SENDER1	N/A
3253.491	FAST_SENDER	N/A
3261.159	FAST_SENDER	N/A
3266.798	RECEIVER	FAST_SENDER
3267.481	SLOW_SENDER1	N/A
3269.219	FAST_SENDER	N/A
3277.029	FAST_SENDER	N/A
3282.777	RECEIVER	FAST_SENDER
3283.772	SLOW_SENDER1	N/A
3284.524	RECEIVER	SLOW_SENDER1
3285.183	FAST_SENDER	N/A
3285.903	RECEIVER	FAST_SENDER
3288.353	FAST_SENDER	N/A
3289.152	RECEIVER	FAST_SENDER
3291.593	FAST_SENDER	N/A
3292.349	RECEIVER	FAST_SENDER
3294.768	FAST_SENDER	N/A
3295.551	RECEIVER	FAST_SENDER
3297.959	FAST_SENDER	N/A
3300.058	SLOW_SENDER1	N/A
3305.298	FAST_SENDER	N/A
3313.244	FAST_SENDER	N/A
3314.028	RECEIVER	FAST_SENDER
3316.353	SLOW_SENDER1	N/A
3316.435	FAST_SENDER	N/A
3317.081	RECEIVER	SLOW_SENDER1
3319.195	RECEIVER	FAST_SENDER
3321.631	FAST_SENDER	N/A
3322.379	RECEIVER	FAST_SENDER
3324.822	FAST_SENDER	N/A
3325.587	RECEIVER	FAST_SENDER
3327.999	FAST_SENDER	N/A
3328.762	RECEIVER	FAST_SENDER
3331.199	FAST_SENDER	N/A
3332.646	SLOW_SENDER1	N/A
3334.363	FAST_SENDER	N/A
3341.709	FAST_SENDER	N/A
3347.564	RECEIVER	FAST_SENDER
3348.944	SLOW_SENDER1	N/A
3349.686	RECEIVER	SLOW_SENDER1
3350.007	FAST_SENDER	N/A
3350.761	RECEIVER	FAST_SENDER
3353.186	FAST_SENDER	N/A
3353.918	RECEIVER	FAST_SENDER
3356.322	FAST_SENDER	N/A
3357.115	RECEIVER	FAST_SENDER
3359.536	FAST_SENDER	N/A
3360.302	RECEIVER	FAST_SENDER
3362.716	FAST_SENDER	N/A
3365.211	SLOW_SENDER1	N/A
3365.966	FAST_SENDER	N/A
3373.756	FAST_SENDER	N/A
3377.774	RECEIVER	FAST_SENDER
3380.174	FAST_SENDER	N/A
3380.961	RECEIVER	FAST_SENDER
3381.501	SLOW_SENDER1	N/A
3382.311	RECEIVER	SLOW_SENDER1
3383.397	FAST_SENDER	N/A
3384.151	RECEIVER	FAST_SENDER
3391.075	FAST_SENDER	N/A
3397.818	SLOW_SENDER1	N/A
3398.752	FAST_SENDER	N/A
3399.505	RECEIVER	FAST_SENDER
3401.919	FAST_SENDER	N/A
3402.661	RECEIVER	FAST_SENDER
3405.086	FAST_SENDER	N/A
3405.841	RECEIVER	FAST_SENDER
3408.275	FAST_SENDER	N/A
3409.089	RECEIVER	FAST_SENDER
3411.494	FAST_SENDER	N/A
3412.232	RECEIVER	FAST_SENDER
3414.087	SLOW_SENDER1	N/A
3414.641	FAST_SENDER	N/A
3414.866	RECEIVER	SLOW_SENDER1
3422.195	FAST_SENDER	N/A
3429.930	FAST_SENDER	N/A
3430.390	SLOW_SENDER1	N/A
3431.135	RECEIVER	SLOW_SENDER1
3432.550	RECEIVER	FAST_SENDER
3434.999	FAST_SENDER	N/A
3435.765	RECEIVER	FAST_SENDER
3438.215	FAST_SENDER	N/A
3439.004	RECEIVER	FAST_SENDER
3441.437	FAST_SENDER	N/A
3442.186	RECEIVER	FAST_SENDER
3444.616	FAST_SENDER	N/A
3445.406	RECEIVER	FAST_SENDER
3446.656	SLOW_SENDER1	N/A
3447.826	FAST_SENDER	N/A
3455.261	FAST_SENDER	N/A
3462.868	FAST_SENDER	N/A
3462.944	SLOW_SENDER1	N/A
3463.638	RECEIVER	FAST_SENDER
3466.072	FAST_SENDER	N/A
3466.848	RECEIVER	FAST_SENDER
3469.271	FAST_SENDER	N/A
3470.030	RECEIVER	FAST_SENDER
3472.459	FAST_SENDER	N/A
3473.212	RECEIVER	FAST_SENDER
3475.646	FAST_SENDER	N/A
3476.424	RECEIVER	FAST_SENDER
3478.868	FAST_SENDER	N/A
3479.644	RECEIVER	FAST_SENDER
3479.687	SLOW_SENDER1	N/A
3482.078	FAST_SENDER	N/A
3489.806	FAST_SENDER	N/A
3495.262	RECEIVER	FAST_SENDER
3495.982	SLOW_SENDER1	N/A
3496.731	RECEIVER	SLOW_SENDER1
3497.703	FAST_SENDER	N/A
3498.429	RECEIVER	FAST_SENDER
3500.846	FAST_SENDER	N/A
3501.626	RECEIVER	FAST_SENDER
3504.056	FAST_SENDER	N/A
3504.816	RECEIVER	FAST_SENDER
3507.246	FAST_SENDER	N/A
3510.432	FAST_SENDER	N/A
3512.297	SLOW_SENDER1	N/A
3518.206	FAST_SENDER	N/A
3523.924	RECEIVER	FAST_SENDER
3526.328	FAST_SENDER	N/A
3527.103	RECEIVER	FAST_SENDER
3528.612	SLOW_SENDER1	N/A
3529.400	RECEIVER	SLOW_SENDER1
3529.537	FAST_SENDER	N/A
3530.295	RECEIVER	FAST_SENDER
3532.741	FAST_SENDER	N/A
3533.474	RECEIVER	FAST_SENDER
3535.894	FAST_SENDER	N/A
3536.684	RECEIVER	FAST_SENDER
3543.281	FAST_SENDER	N/A
3544.910	SLOW_SENDER1	N/A
3551.559	FAST_SENDER	N/A
3552.288	RECEIVER	FAST_SENDER
3554.726	FAST_SENDER	N/A
3555.505	RECEIVER	FAST_SENDER
3557.937	FAST_SENDER	N/A
3558.655	RECEIVER	FAST_SENDER
3561.056	FAST_SENDER	N/A
3561.675	SLOW_SENDER1	N/A
3561.833	RECEIVER	FAST_SENDER
3564.233	FAST_SENDER	N/A
3565.049	RECEIVER	FAST_SENDER
3567.496	FAST_SENDER	N/A
3568.248	RECEIVER	FAST_SENDER
3570.662	FAST_SENDER	N/A
3571.437	RECEIVER	FAST_SENDER
3573.885	FAST_SENDER	N/A
3574.657	RECEIVER	FAST_SENDER
3577.104	FAST_SENDER	N/A
3577.968	SLOW_SENDER1	N/A
3584.309	FAST_SENDER	N/A
3592.027	FAST_SENDER	N/A
3592.823	RECEIVER	FAST_SENDER
3594.235	SLOW_SENDER1	N/A
3595.259	FAST_SENDER	N/A
3603.206	FAST_SENDER	N/A
3610.531	SLOW_SENDER1	N/A
3610.803	FAST_SENDER	N/A
3611.298	RECEIVER	SLOW_SENDER1
3613.336	RECEIVER	FAST_SENDER
3615.781	FAST_SENDER	N/A
3618.212	RECEIVER	FAST_SENDER
3620.659	FAST_SENDER	N/A
3621.391	RECEIVER	FAST_SENDER
3623.820	FAST_SENDER	N/A
3624.535	RECEIVER	FAST_SENDER
3626.830	SLOW_SENDER1	N/A
3626.936	FAST_SENDER	N/A
3629.708	RECEIVER	FAST_SENDER
3632.148	FAST_SENDER	N/A
3632.861	RECEIVER	FAST_SENDER
3635.282	FAST_SENDER	N/A
3636.049	RECEIVER	FAST_SENDER
3643.075	FAST_SENDER	N/A
3643.126	SLOW_SENDER1	N/A
3650.353	FAST_SENDER	N/A
3652.473	RECEIVER	FAST_SENDER
3654.890	FAST_SENDER	N/A
3655.668	RECEIVER	FAST_SENDER
3658.072	FAST_SENDER	N/A
3658.835	RECEIVER	FAST_SENDER
3659.880	SLOW_SENDER1	N/A
3660.671	RECEIVER	SLOW_SENDER1
3661.264	FAST_SENDER	N/A
3662.054	RECEIVER	FAST_SENDER
3664.500	FAST_SENDER	N/A
3671.611	FAST_SENDER	N/A
3676.175	SLOW_SENDER1	N/A
3678.793	FAST_SENDER	N/A
3679.526	RECEIVER	FAST_SENDER
3681.964	FAST_SENDER	N/A
3682.698	RECEIVER	FAST_SENDER
3685.104	FAST_SENDER	N/A
3685.884	RECEIVER	FAST_SENDER
3688.293	FAST_SENDER	N/A
3689.095	RECEIVER	FAST_SENDER
3691.518	FAST_SENDER	N/A
3692.245	RECEIVER	FAST_SENDER
3692.467	SLOW_SENDER1	N/A
3693.230	RECEIVER	SLOW_SENDER1
3694.649	FAST_SENDER	N/A
3701.873	FAST_SENDER	N/A
3708.756	SLOW_SENDER1	N/A
3709.487	RECEIVER	SLOW_SENDER1
3709.588	FAST_SENDER	N/A
3710.333	RECEIVER	FAST_SENDER
3712.762	FAST_SENDER	N/A
3713.506	RECEIVER	FAST_SENDER
3715.953	FAST_SENDER	N/A
3719.888	RECEIVER	FAST_SENDER
3722.305	FAST_SENDER	N/A
3723.099	RECEIVER	FAST_SENDER
3725.045	SLOW_SENDER1	N/A
3725.505	FAST_SENDER	N/A
3727.740	RECEIVER	FAST_SENDER
3730.180	FAST_SENDER	N/A
3737.883	FAST_SENDER	N/A
3741.342	SLOW_SENDER1	N/A
3745.748	FAST_SENDER	N/A
3753.709	FAST_SENDER	N/A
3758.116	SLOW_SENDER1	N/A
3761.339	FAST_SENDER	N/A
3763.489	RECEIVER	FAST_SENDER
3765.914	FAST_SENDER	N/A
3766.680	RECEIVER	FAST_SENDER
3769.112	FAST_SENDER	N/A
3769.839	RECEIVER	FAST_SENDER
3772.258	FAST_SENDER	N/A
3773.048	RECEIVER	FAST_SENDER
3775.207	SLOW_SENDER1	N/A
3775.462	FAST_SENDER	N/A
3776.002	RECEIVER	SLOW_SENDER1
3778.024	RECEIVER	FAST_SENDER
3780.429	FAST_SENDER	N/A
3783.587	FAST_SENDER	N/A
3790.904	FAST_SENDER	N/A
3791.504	SLOW_SENDER1	N/A
3796.471	RECEIVER	FAST_SENDER
3798.896	FAST_SENDER	N/A
3799.687	RECEIVER	FAST_SENDER
3802.101	FAST_SENDER	N/A
3802.891	RECEIVER	FAST_SENDER
3805.326	FAST_SENDER	N/A
3806.079	RECEIVER	FAST_SENDER
3807.789	SLOW_SENDER1	N/A
3808.493	FAST_SENDER	N/A
3808.539	RECEIVER	SLOW_SENDER1
3812.233	FAST_SENDER	N/A
3819.556	FAST_SENDER	N/A
3824.065	SLOW_SENDER1	N/A
3824.835	RECEIVER	SLOW_SENDER1
3827.565	FAST_SENDER	N/A
3828.364	RECEIVER	FAST_SENDER
3830.805	FAST_SENDER	N/A
3831.565	RECEIVER	FAST_SENDER
3833.990	FAST_SENDER	N/A
3834.761	RECEIVER	FAST_SENDER
3837.209	FAST_SENDER	N/A
3837.934	RECEIVER	FAST_SENDER
3840.345	FAST_SENDER	N/A
3840.382	SLOW_SENDER1	N/A
3841.096	RECEIVER	FAST_SENDER
3843.517	FAST_SENDER	N/A
3844.270	RECEIVER	FAST_SENDER
3846.680	FAST_SENDER	N/A
3847.423	RECEIVER	FAST_SENDER
3849.860	FAST_SENDER	N/A
3853.029	FAST_SENDER	N/A
3857.158	SLOW_SENDER1	N/A
3860.569	FAST_SENDER	N/A
3865.945	RECEIVER	FAST_SENDER
3868.346	FAST_SENDER	N/A
3869.153	RECEIVER	FAST_SENDER
3871.594	FAST_SENDER	N/A
3872.366	RECEIVER	FAST_SENDER
3873.458	SLOW_SENDER1	N/A
3874.815	FAST_SENDER	N/A
3882.421	FAST_SENDER	N/A
3889.712	FAST_SENDER	N/A
3889.732	SLOW_SENDER1	N/A
3890.483	RECEIVER	FAST_SENDER
3892.904	FAST_SENDER	N/A
3893.695	RECEIVER	FAST_SENDER
3896.135	FAST_SENDER	N/A
3896.892	RECEIVER	FAST_SENDER
3899.302	FAST_SENDER	N/A
3900.058	RECEIVER	FAST_SENDER
3902.506	FAST_SENDER	N/A
3903.255	RECEIVER	FAST_SENDER
3905.673	FAST_SENDER	N/A
3906.461	RECEIVER	FAST_SENDER
3906.486	SLOW_SENDER1	N/A
3908.902	FAST_SENDER	N/A
3916.402	FAST_SENDER	N/A
3921.644	RECEIVER	FAST_SENDER
3922.776	SLOW_SENDER1	N/A
3923.517	RECEIVER	SLOW_SENDER1
3924.056	FAST_SENDER	N/A
3924.847	RECEIVER	FAST_SENDER
3927.281	FAST_SENDER	N/A
3928.041	RECEIVER	FAST_SENDER
3930.483	FAST_SENDER	N/A
3931.279	RECEIVER	FAST_SENDER
3933.708	FAST_SENDER	N/A
3934.470	RECEIVER	FAST_SENDER
3936.878	FAST_SENDER	N/A
3939.054	SLOW_SENDER1	N/A
3940.053	FAST_SENDER	N/A
3947.838	FAST_SENDER	N/A
3953.441	RECEIVER	FAST_SENDER
3955.345	SLOW_SENDER1	N/A
3955.878	FAST_SENDER	N/A
3956.097	RECEIVER	SLOW_SENDER1
3958.066	RECEIVER	FAST_SENDER
3960.496	FAST_SENDER	N/A
3961.227	RECEIVER	FAST_SENDER
3963.647	FAST_SENDER	N/A
3964.387	RECEIVER	FAST_SENDER
3966.815	FAST_SENDER	N/A
3967.560	RECEIVER	FAST_SENDER
3970.002	FAST_SENDER	N/A
3970.714	RECEIVER	FAST_SENDER
3971.644	SLOW_SENDER1	N/A
3973.129	FAST_SENDER	N/A
3980.691	FAST_SENDER	N/A
3987.943	SLOW_SENDER1	N/A
3988.207	FAST_SENDER	N/A
3988.659	RECEIVER	SLOW_SENDER1
3990.719	RECEIVER	FAST_SENDER
3993.142	FAST_SENDER	N/A
3993.906	RECEIVER	FAST_SENDER
3996.329	FAST_SENDER	N/A
3997.118	RECEIVER	FAST_SENDER
3999.565	FAST_SENDER	N/A
4000.367	RECEIVER	FAST_SENDER
4002.767	FAST_SENDER	N/A
4003.544	RECEIVER	FAST_SENDER
4004.242	SLOW_SENDER1	N/A
4005.962	FAST_SENDER	N/A
4013.754	FAST_SENDER	N/A
4020.513	SLOW_SENDER1	N/A
4021.070	FAST_SENDER	N/A
4021.269	RECEIVER	SLOW_SENDER1
4023.343	RECEIVER	FAST_SENDER
4025.746	FAST_SENDER	N/A
4026.535	RECEIVER	FAST_SENDER
4028.952	FAST_SENDER	N/A
4029.697	RECEIVER	FAST_SENDER
4032.141	FAST_SENDER	N/A
4032.915	RECEIVER	FAST_SENDER
4035.355	FAST_SENDER	N/A
4036.087	RECEIVER	FAST_SENDER
4036.811	SLOW_SENDER1	N/A
4038.510	FAST_SENDER	N/A
4046.142	FAST_SENDER	N/A
4051.787	RECEIVER	FAST_SENDER
4053.111	SLOW_SENDER1	N/A
4053.848	RECEIVER	SLOW_SENDER1
4054.193	FAST_SENDER	N/A
4054.946	RECEIVER	FAST_SENDER
4057.373	FAST_SENDER	N/A
4058.128	RECEIVER	FAST_SENDER
4060.570	FAST_SENDER	N/A
4061.356	RECEIVER	FAST_SENDER
4063.790	FAST_SENDER	N/A
4069.419	SLOW_SENDER1	N/A
4071.331	FAST_SENDER	N/A
4078.613	FAST_SENDER	N/A
4085.710	SLOW_SENDER1	N/A
4086.072	FAST_SENDER	N/A
4093.379	FAST_SENDER	N/A
4095.573	RECEIVER	FAST_SENDER
4097.986	FAST_SENDER	N/A
4098.723	RECEIVER	FAST_SENDER
4101.141	FAST_SENDER	N/A
4101.894	RECEIVER	FAST_SENDER
4103.053	SLOW_SENDER1	N/A
4103.831	RECEIVER	SLOW_SENDER1
4104.315	FAST_SENDER	N/A
4107.516	FAST_SENDER	N/A
4114.928	FAST_SENDER	N/A
4119.361	SLOW_SENDER1	N/A
4120.140	RECEIVER	SLOW_SENDER1
4122.437	FAST_SENDER	N/A
4123.187	RECEIVER	FAST_SENDER
4125.604	FAST_SENDER	N/A
4126.331	RECEIVER	FAST_SENDER
4128.741	FAST_SENDER	N/A
4129.514	RECEIVER	FAST_SENDER
4131.958	FAST_SENDER	N/A
4132.696	RECEIVER	FAST_SENDER
4135.107	FAST_SENDER	N/A
4135.673	SLOW_SENDER1	N/A
4135.846	RECEIVER	FAST_SENDER
4138.284	FAST_SENDER	N/A
4139.016	RECEIVER	FAST_SENDER
4145.772	FAST_SENDER	N/A
4151.964	SLOW_SENDER1	N/A
4153.428	FAST_SENDER	N/A
4155.940	RECEIVER	FAST_SENDER
4158.343	FAST_SENDER	N/A
4159.102	RECEIVER	FAST_SENDER
4161.522	FAST_SENDER	N/A
4162.288	RECEIVER	FAST_SENDER
4164.690	FAST_SENDER	N/A
4165.477	RECEIVER	FAST_SENDER
4167.892	FAST_SENDER	N/A
4168.283	SLOW_SENDER1	N/A
4168.672	RECEIVER	FAST_SENDER
4172.778	FAST_SENDER	N/A
4180.762	FAST_SENDER	N/A
4184.561	SLOW_SENDER1	N/A
4189.518	FAST_SENDER	N/A
4190.281	RECEIVER	FAST_SENDER
4192.708	FAST_SENDER	N/A
4193.438	RECEIVER	FAST_SENDER
4195.840	FAST_SENDER	N/A
4196.587	RECEIVER	FAST_SENDER
4199.032	FAST_SENDER	N/A
4199.771	RECEIVER	FAST_SENDER
4200.883	SLOW_SENDER1	N/A
4202.212	FAST_SENDER	N/A
4209.823	FAST_SENDER	N/A
4217.171	SLOW_SENDER1	N/A
4217.444	FAST_SENDER	N/A
4217.938	RECEIVER	SLOW_SENDER1
4219.825	RECEIVER	FAST_SENDER
4222.269	FAST_SENDER	N/A
4223.069	RECEIVER	FAST_SENDER
4225.480	FAST_SENDER	N/A
4226.262	RECEIVER	FAST_SENDER
4228.693	FAST_SENDER	N/A
4229.470	RECEIVER	FAST_SENDER
4231.902	FAST_SENDER	N/A
4232.693	RECEIVER	FAST_SENDER
4233.466	SLOW_SENDER1	N/A
4235.137	FAST_SENDER	N/A
4243.061	FAST_SENDER	N/A
4248.924	RECEIVER	FAST_SENDER
4249.779	SLOW_SENDER1	N/A
4251.352	FAST_SENDER	N/A
4258.731	FAST_SENDER	N/A
4264.673	RECEIVER	FAST_SENDER
4266.050	SLOW_SENDER1	N/A
4266.812	RECEIVER	SLOW_SENDER1
4267.119	FAST_SENDER	N/A
4267.890	RECEIVER	FAST_SENDER
4270.312	FAST_SENDER	N/A
4271.089	RECEIVER	FAST_SENDER
4273.513	FAST_SENDER	N/A
4274.302	RECEIVER	FAST_SENDER
4276.746	FAST_SENDER	N/A
4279.964	FAST_SENDER	N/A
4282.347	SLOW_SENDER1	N/A
4287.952	FAST_SENDER	N/A
4293.272	RECEIVER	FAST_SENDER
4295.676	FAST_SENDER	N/A
4296.454	RECEIVER	FAST_SENDER
4298.621	SLOW_SENDER1	N/A
4298.896	FAST_SENDER	N/A
4299.390	RECEIVER	SLOW_SENDER1
4301.139	RECEIVER	FAST_SENDER
4303.586	FAST_SENDER	N/A
4304.375	RECEIVER	FAST_SENDER
4306.795	FAST_SENDER	N/A
4307.569	RECEIVER	FAST_SENDER
4310.013	FAST_SENDER	N/A
4313.242	FAST_SENDER	N/A
4314.938	SLOW_SENDER1	N/A
4321.133	FAST_SENDER	N/A
4328.911	FAST_SENDER	N/A
4331.241	SLOW_SENDER1	N/A
4335.935	FAST_SENDER	N/A
4339.768	RECEIVER	FAST_SENDER
4343.708	FAST_SENDER	N/A
4344.465	RECEIVER	FAST_SENDER
4346.868	FAST_SENDER	N/A
4347.528	SLOW_SENDER1	N/A
4347.605	RECEIVER	FAST_SENDER
4348.291	RECEIVER	SLOW_SENDER1
4350.029	FAST_SENDER	N/A
4357.114	FAST_SENDER	N/A
4363.795	SLOW_SENDER1	N/A
4364.881	FAST_SENDER	N/A
4365.692	RECEIVER	FAST_SENDER
4368.127	FAST_SENDER	N/A
4368.902	RECEIVER	FAST_SENDER
4371.323	FAST_SENDER	N/A
4372.054	RECEIVER	FAST_SENDER
4374.478	FAST_SENDER	N/A
4380.086	SLOW_SENDER1	N/A
4381.918	FAST_SENDER	N/A
4389.159	FAST_SENDER	N/A
4389.897	RECEIVER	FAST_SENDER
4393.923	FAST_SENDER	N/A
4394.672	RECEIVER	FAST_SENDER
4396.354	SLOW_SENDER1	N/A
4397.114	FAST_SENDER	N/A
4397.118	RECEIVER	SLOW_SENDER1
4397.889	RECEIVER	FAST_SENDER
4400.290	FAST_SENDER	N/A
4407.579	FAST_SENDER	N/A
4412.623	SLOW_SENDER1	N/A
4415.824	FAST_SENDER	N/A
4423.441	FAST_SENDER	N/A
4429.403	SLOW_SENDER1	N/A
4431.015	FAST_SENDER	N/A
4433.211	RECEIVER	FAST_SENDER
4437.274	FAST_SENDER	N/A
4438.034	RECEIVER	FAST_SENDER
4440.480	FAST_SENDER	N/A
4441.241	RECEIVER	FAST_SENDER
4443.659	FAST_SENDER	N/A
4444.411	RECEIVER	FAST_SENDER
4445.677	SLOW_SENDER1	N/A
4446.428	RECEIVER	SLOW_SENDER1
4446.836	FAST_SENDER	N/A
4454.280	FAST_SENDER	N/A
4461.967	SLOW_SENDER1	N/A
4462.334	FAST_SENDER	N/A
4462.742	RECEIVER	SLOW_SENDER1
4464.723	RECEIVER	FAST_SENDER
4467.135	FAST_SENDER	N/A
4474.335	FAST_SENDER	N/A
4479.113	SLOW_SENDER1	N/A
4481.862	FAST_SENDER	N/A
4482.634	RECEIVER	FAST_SENDER
4485.066	FAST_SENDER	N/A
4485.827	RECEIVER	FAST_SENDER
4488.235	FAST_SENDER	N/A
4488.962	RECEIVER	FAST_SENDER
4495.898	SLOW_SENDER1	N/A
4496.210	FAST_SENDER	N/A
4496.620	RECEIVER	SLOW_SENDER1
4498.451	RECEIVER	FAST_SENDER
4500.901	FAST_SENDER	N/A
4504.094	FAST_SENDER	N/A
4511.254	FAST_SENDER	N/A
4512.167	SLOW_SENDER1	N/A
4516.668	RECEIVER	FAST_SENDER
4519.083	FAST_SENDER	N/A
4519.792	RECEIVER	FAST_SENDER
4522.231	FAST_SENDER	N/A
4522.960	RECEIVER	FAST_SENDER
4525.406	FAST_SENDER	N/A
4526.208	RECEIVER	FAST_SENDER
4528.476	SLOW_SENDER1	N/A
4528.636	FAST_SENDER	N/A
4529.270	RECEIVER	SLOW_SENDER1
4530.991	RECEIVER	FAST_SENDER
4533.403	FAST_SENDER	N/A
4534.171	RECEIVER	FAST_SENDER
4541.231	FAST_SENDER	N/A
4544.776	SLOW_SENDER1	N/A
4549.349	FAST_SENDER	N/A
4550.130	RECEIVER	FAST_SENDER
4552.573	FAST_SENDER	N/A
4553.320	RECEIVER	FAST_SENDER
4555.739	FAST_SENDER	N/A
4556.512	RECEIVER	FAST_SENDER
4558.943	FAST_SENDER	N/A
4559.725	RECEIVER	FAST_SENDER
4561.079	SLOW_SENDER1	N/A
4561.861	RECEIVER	SLOW_SENDER1
4562.165	FAST_SENDER	N/A
4569.971	FAST_SENDER	N/A
4577.363	FAST_SENDER	N/A
4577.393	SLOW_SENDER1	N/A
4578.122	RECEIVER	FAST_SENDER
4581.902	FAST_SENDER	N/A
4582.652	RECEIVER	FAST_SENDER
4585.062	FAST_SENDER	N/A
4585.846	RECEIVER	FAST_SENDER
4588.281	FAST_SENDER	N/A
4589.039	RECEIVER	FAST_SENDER
4591.486	FAST_SENDER	N/A
4594.175	SLOW_SENDER1	N/A
4599.160	FAST_SENDER	N/A
4606.810	FAST_SENDER	N/A
4607.554	RECEIVER	FAST_SENDER
4609.995	FAST_SENDER	N/A
4610.444	SLOW_SENDER1	N/A
4610.760	RECEIVER	FAST_SENDER
4614.910	FAST_SENDER	N/A
4615.638	RECEIVER	FAST_SENDER
[truncated: 13,654 more rows]
