# Supplementary material for: CATO: Wake-Up reCeiver-bAsed communicaTiOn for Batteryless Devices
Source: Sensors (Basel). 2025 Nov 7;25(22):6813. doi: 10.3390/s25226813 (PMC12655924; doi:10.3390/s25226813)
Supplement: Supplementary file 1 [file sensors-25-06813-s001.zip › File S1_Experimental_and_Simulation_Data/simulation/capsweep/cap6/mac_competing_nodes_priority.csv]

time_s	node_id	received_from
2.700	FAST_SENDER	N/A
2.700	SLOW_SENDER1	N/A
8.598	RECEIVER	FAST_SENDER
11.004	FAST_SENDER	N/A
11.802	RECEIVER	FAST_SENDER
14.225	FAST_SENDER	N/A
19.828	SLOW_SENDER1	N/A
20.489	RECEIVER	FAST_SENDER
22.898	FAST_SENDER	N/A
23.655	RECEIVER	FAST_SENDER
26.058	FAST_SENDER	N/A
31.737	RECEIVER	FAST_SENDER
34.173	FAST_SENDER	N/A
34.979	RECEIVER	FAST_SENDER
36.603	SLOW_SENDER1	N/A
37.401	FAST_SENDER	N/A
48.377	RECEIVER	FAST_SENDER
50.820	FAST_SENDER	N/A
52.894	SLOW_SENDER1	N/A
56.450	RECEIVER	FAST_SENDER
58.890	FAST_SENDER	N/A
65.074	RECEIVER	FAST_SENDER
67.515	FAST_SENDER	N/A
68.286	RECEIVER	FAST_SENDER
69.209	SLOW_SENDER1	N/A
70.720	FAST_SENDER	N/A
76.297	RECEIVER	FAST_SENDER
78.715	FAST_SENDER	N/A
79.468	RECEIVER	FAST_SENDER
81.875	FAST_SENDER	N/A
85.495	SLOW_SENDER1	N/A
87.506	RECEIVER	FAST_SENDER
89.955	FAST_SENDER	N/A
90.769	RECEIVER	FAST_SENDER
93.173	FAST_SENDER	N/A
99.165	RECEIVER	FAST_SENDER
101.595	FAST_SENDER	N/A
101.776	SLOW_SENDER1	N/A
102.383	RECEIVER	FAST_SENDER
104.783	FAST_SENDER	N/A
110.570	RECEIVER	FAST_SENDER
112.970	FAST_SENDER	N/A
113.706	RECEIVER	FAST_SENDER
116.122	FAST_SENDER	N/A
118.052	SLOW_SENDER1	N/A
122.463	RECEIVER	FAST_SENDER
124.902	FAST_SENDER	N/A
125.687	RECEIVER	FAST_SENDER
128.099	FAST_SENDER	N/A
133.999	RECEIVER	FAST_SENDER
134.329	SLOW_SENDER1	N/A
135.127	RECEIVER	SLOW_SENDER1
136.422	FAST_SENDER	N/A
142.098	RECEIVER	FAST_SENDER
144.522	FAST_SENDER	N/A
145.269	RECEIVER	FAST_SENDER
147.680	FAST_SENDER	N/A
150.628	SLOW_SENDER1	N/A
153.926	RECEIVER	FAST_SENDER
156.328	FAST_SENDER	N/A
157.106	RECEIVER	FAST_SENDER
159.509	FAST_SENDER	N/A
165.569	RECEIVER	FAST_SENDER
166.933	SLOW_SENDER1	N/A
167.973	FAST_SENDER	N/A
174.039	RECEIVER	FAST_SENDER
176.456	FAST_SENDER	N/A
177.187	RECEIVER	FAST_SENDER
179.614	FAST_SENDER	N/A
183.246	SLOW_SENDER1	N/A
185.878	RECEIVER	FAST_SENDER
188.284	FAST_SENDER	N/A
190.591	RECEIVER	FAST_SENDER
196.597	FAST_SENDER	N/A
197.346	RECEIVER	FAST_SENDER
199.557	SLOW_SENDER1	N/A
204.707	FAST_SENDER	N/A
210.923	RECEIVER	FAST_SENDER
213.369	FAST_SENDER	N/A
214.145	RECEIVER	FAST_SENDER
215.853	SLOW_SENDER1	N/A
222.121	FAST_SENDER	N/A
227.819	RECEIVER	FAST_SENDER
230.238	FAST_SENDER	N/A
230.992	RECEIVER	FAST_SENDER
232.136	SLOW_SENDER1	N/A
233.419	FAST_SENDER	N/A
239.680	RECEIVER	FAST_SENDER
242.130	FAST_SENDER	N/A
242.894	RECEIVER	FAST_SENDER
245.317	FAST_SENDER	N/A
248.423	SLOW_SENDER1	N/A
251.341	RECEIVER	FAST_SENDER
257.880	FAST_SENDER	N/A
258.652	RECEIVER	FAST_SENDER
261.063	FAST_SENDER	N/A
264.734	SLOW_SENDER1	N/A
267.043	RECEIVER	FAST_SENDER
269.478	FAST_SENDER	N/A
270.253	RECEIVER	FAST_SENDER
272.661	FAST_SENDER	N/A
278.569	RECEIVER	FAST_SENDER
280.977	FAST_SENDER	N/A
281.024	SLOW_SENDER1	N/A
281.769	RECEIVER	FAST_SENDER
284.205	FAST_SENDER	N/A
290.234	RECEIVER	FAST_SENDER
292.639	FAST_SENDER	N/A
293.392	RECEIVER	FAST_SENDER
295.831	FAST_SENDER	N/A
297.781	SLOW_SENDER1	N/A
301.966	RECEIVER	FAST_SENDER
304.405	FAST_SENDER	N/A
306.562	RECEIVER	FAST_SENDER
308.994	FAST_SENDER	N/A
314.125	SLOW_SENDER1	N/A
314.827	RECEIVER	FAST_SENDER
317.262	FAST_SENDER	N/A
323.372	RECEIVER	FAST_SENDER
325.777	FAST_SENDER	N/A
330.873	SLOW_SENDER1	N/A
332.010	RECEIVER	FAST_SENDER
334.421	FAST_SENDER	N/A
335.168	RECEIVER	FAST_SENDER
337.573	FAST_SENDER	N/A
343.522	RECEIVER	FAST_SENDER
345.948	FAST_SENDER	N/A
346.731	RECEIVER	FAST_SENDER
348.185	SLOW_SENDER1	N/A
349.137	FAST_SENDER	N/A
354.756	RECEIVER	FAST_SENDER
357.157	FAST_SENDER	N/A
357.909	RECEIVER	FAST_SENDER
360.353	FAST_SENDER	N/A
364.486	SLOW_SENDER1	N/A
366.519	RECEIVER	FAST_SENDER
368.950	FAST_SENDER	N/A
369.698	RECEIVER	FAST_SENDER
372.123	FAST_SENDER	N/A
377.930	RECEIVER	FAST_SENDER
380.363	FAST_SENDER	N/A
380.802	SLOW_SENDER1	N/A
381.180	RECEIVER	FAST_SENDER
389.026	FAST_SENDER	N/A
397.093	SLOW_SENDER1	N/A
401.337	FAST_SENDER	N/A
407.143	RECEIVER	FAST_SENDER
409.561	FAST_SENDER	N/A
413.379	SLOW_SENDER1	N/A
415.109	RECEIVER	FAST_SENDER
417.550	FAST_SENDER	N/A
429.666	SLOW_SENDER1	N/A
430.268	FAST_SENDER	N/A
436.464	RECEIVER	FAST_SENDER
438.893	FAST_SENDER	N/A
439.608	RECEIVER	FAST_SENDER
442.010	FAST_SENDER	N/A
445.946	SLOW_SENDER1	N/A
448.345	RECEIVER	FAST_SENDER
450.779	FAST_SENDER	N/A
451.501	RECEIVER	FAST_SENDER
453.914	FAST_SENDER	N/A
460.156	RECEIVER	FAST_SENDER
462.215	SLOW_SENDER1	N/A
462.606	FAST_SENDER	N/A
463.005	RECEIVER	SLOW_SENDER1
468.361	RECEIVER	FAST_SENDER
470.776	FAST_SENDER	N/A
471.536	RECEIVER	FAST_SENDER
473.973	FAST_SENDER	N/A
479.500	SLOW_SENDER1	N/A
479.812	RECEIVER	FAST_SENDER
487.265	FAST_SENDER	N/A
488.027	RECEIVER	FAST_SENDER
490.475	FAST_SENDER	N/A
495.772	SLOW_SENDER1	N/A
497.227	RECEIVER	FAST_SENDER
499.650	FAST_SENDER	N/A
500.431	RECEIVER	FAST_SENDER
502.837	FAST_SENDER	N/A
509.077	RECEIVER	FAST_SENDER
511.499	FAST_SENDER	N/A
512.087	SLOW_SENDER1	N/A
512.264	RECEIVER	FAST_SENDER
514.712	FAST_SENDER	N/A
521.003	RECEIVER	FAST_SENDER
523.431	FAST_SENDER	N/A
524.169	RECEIVER	FAST_SENDER
526.587	FAST_SENDER	N/A
528.397	SLOW_SENDER1	N/A
532.877	RECEIVER	FAST_SENDER
535.311	FAST_SENDER	N/A
536.094	RECEIVER	FAST_SENDER
538.496	FAST_SENDER	N/A
543.974	RECEIVER	FAST_SENDER
544.688	SLOW_SENDER1	N/A
546.402	FAST_SENDER	N/A
552.773	RECEIVER	FAST_SENDER
555.191	FAST_SENDER	N/A
555.948	RECEIVER	FAST_SENDER
558.366	FAST_SENDER	N/A
560.961	SLOW_SENDER1	N/A
564.216	RECEIVER	FAST_SENDER
566.646	FAST_SENDER	N/A
567.401	RECEIVER	FAST_SENDER
569.809	FAST_SENDER	N/A
575.676	RECEIVER	FAST_SENDER
577.259	SLOW_SENDER1	N/A
578.082	FAST_SENDER	N/A
584.053	RECEIVER	FAST_SENDER
586.485	FAST_SENDER	N/A
587.265	RECEIVER	FAST_SENDER
589.697	FAST_SENDER	N/A
593.574	SLOW_SENDER1	N/A
595.410	RECEIVER	FAST_SENDER
597.829	FAST_SENDER	N/A
598.603	RECEIVER	FAST_SENDER
601.050	FAST_SENDER	N/A
609.872	SLOW_SENDER1	N/A
611.562	RECEIVER	FAST_SENDER
614.002	FAST_SENDER	N/A
619.769	RECEIVER	FAST_SENDER
622.181	FAST_SENDER	N/A
626.174	SLOW_SENDER1	N/A
628.117	RECEIVER	FAST_SENDER
630.537	FAST_SENDER	N/A
631.294	RECEIVER	FAST_SENDER
633.706	FAST_SENDER	N/A
642.463	SLOW_SENDER1	N/A
644.373	RECEIVER	FAST_SENDER
646.780	FAST_SENDER	N/A
652.394	RECEIVER	FAST_SENDER
654.806	FAST_SENDER	N/A
658.759	SLOW_SENDER1	N/A
660.668	RECEIVER	FAST_SENDER
663.068	FAST_SENDER	N/A
668.946	RECEIVER	FAST_SENDER
671.361	FAST_SENDER	N/A
672.147	RECEIVER	FAST_SENDER
674.593	FAST_SENDER	N/A
675.046	SLOW_SENDER1	N/A
681.178	RECEIVER	FAST_SENDER
683.622	FAST_SENDER	N/A
684.335	RECEIVER	FAST_SENDER
686.758	FAST_SENDER	N/A
691.352	SLOW_SENDER1	N/A
692.987	RECEIVER	FAST_SENDER
695.425	FAST_SENDER	N/A
707.667	SLOW_SENDER1	N/A
707.963	FAST_SENDER	N/A
713.994	RECEIVER	FAST_SENDER
716.403	FAST_SENDER	N/A
717.205	RECEIVER	FAST_SENDER
719.622	FAST_SENDER	N/A
723.953	SLOW_SENDER1	N/A
725.651	RECEIVER	FAST_SENDER
728.068	FAST_SENDER	N/A
728.852	RECEIVER	FAST_SENDER
731.282	FAST_SENDER	N/A
737.146	RECEIVER	FAST_SENDER
739.572	FAST_SENDER	N/A
740.250	SLOW_SENDER1	N/A
740.343	RECEIVER	FAST_SENDER
742.771	FAST_SENDER	N/A
748.365	RECEIVER	FAST_SENDER
750.778	FAST_SENDER	N/A
751.527	RECEIVER	FAST_SENDER
753.942	FAST_SENDER	N/A
756.534	SLOW_SENDER1	N/A
759.760	RECEIVER	FAST_SENDER
762.208	FAST_SENDER	N/A
762.974	RECEIVER	FAST_SENDER
765.417	FAST_SENDER	N/A
771.236	RECEIVER	FAST_SENDER
772.812	SLOW_SENDER1	N/A
773.644	FAST_SENDER	N/A
779.566	RECEIVER	FAST_SENDER
781.998	FAST_SENDER	N/A
782.770	RECEIVER	FAST_SENDER
785.214	FAST_SENDER	N/A
789.106	SLOW_SENDER1	N/A
791.408	RECEIVER	FAST_SENDER
793.841	FAST_SENDER	N/A
794.616	RECEIVER	FAST_SENDER
797.037	FAST_SENDER	N/A
802.797	RECEIVER	FAST_SENDER
805.237	FAST_SENDER	N/A
805.398	SLOW_SENDER1	N/A
806.014	RECEIVER	FAST_SENDER
808.450	FAST_SENDER	N/A
814.643	RECEIVER	FAST_SENDER
817.053	FAST_SENDER	N/A
817.822	RECEIVER	FAST_SENDER
820.229	FAST_SENDER	N/A
822.853	SLOW_SENDER1	N/A
826.430	RECEIVER	FAST_SENDER
828.864	FAST_SENDER	N/A
829.659	RECEIVER	FAST_SENDER
832.094	FAST_SENDER	N/A
837.823	RECEIVER	FAST_SENDER
839.144	SLOW_SENDER1	N/A
840.234	FAST_SENDER	N/A
846.000	RECEIVER	FAST_SENDER
848.449	FAST_SENDER	N/A
849.233	RECEIVER	FAST_SENDER
851.660	FAST_SENDER	N/A
855.430	SLOW_SENDER1	N/A
864.424	FAST_SENDER	N/A
870.613	RECEIVER	FAST_SENDER
871.744	SLOW_SENDER1	N/A
873.057	FAST_SENDER	N/A
878.688	RECEIVER	FAST_SENDER
881.088	FAST_SENDER	N/A
881.826	RECEIVER	FAST_SENDER
884.227	FAST_SENDER	N/A
888.013	SLOW_SENDER1	N/A
890.467	RECEIVER	FAST_SENDER
892.880	FAST_SENDER	N/A
893.614	RECEIVER	FAST_SENDER
896.014	FAST_SENDER	N/A
901.690	RECEIVER	FAST_SENDER
904.096	FAST_SENDER	N/A
904.316	SLOW_SENDER1	N/A
904.871	RECEIVER	FAST_SENDER
907.315	FAST_SENDER	N/A
913.296	RECEIVER	FAST_SENDER
915.717	FAST_SENDER	N/A
916.462	RECEIVER	FAST_SENDER
918.898	FAST_SENDER	N/A
920.623	SLOW_SENDER1	N/A
925.405	RECEIVER	FAST_SENDER
927.810	FAST_SENDER	N/A
928.576	RECEIVER	FAST_SENDER
931.020	FAST_SENDER	N/A
936.781	RECEIVER	FAST_SENDER
936.902	SLOW_SENDER1	N/A
939.221	FAST_SENDER	N/A
945.544	RECEIVER	FAST_SENDER
947.966	FAST_SENDER	N/A
948.720	RECEIVER	FAST_SENDER
951.149	FAST_SENDER	N/A
953.219	SLOW_SENDER1	N/A
957.621	RECEIVER	FAST_SENDER
960.049	FAST_SENDER	N/A
960.831	RECEIVER	FAST_SENDER
963.233	FAST_SENDER	N/A
969.496	SLOW_SENDER1	N/A
973.925	RECEIVER	FAST_SENDER
976.352	FAST_SENDER	N/A
981.962	RECEIVER	FAST_SENDER
984.371	FAST_SENDER	N/A
985.791	SLOW_SENDER1	N/A
990.175	RECEIVER	FAST_SENDER
992.613	FAST_SENDER	N/A
993.375	RECEIVER	FAST_SENDER
995.796	FAST_SENDER	N/A
1001.587	RECEIVER	FAST_SENDER
1002.057	SLOW_SENDER1	N/A
1003.993	FAST_SENDER	N/A
1009.647	RECEIVER	FAST_SENDER
1012.075	FAST_SENDER	N/A
1017.838	RECEIVER	FAST_SENDER
1018.379	SLOW_SENDER1	N/A
1020.288	FAST_SENDER	N/A
1025.833	RECEIVER	FAST_SENDER
1028.278	FAST_SENDER	N/A
1029.030	RECEIVER	FAST_SENDER
1031.478	FAST_SENDER	N/A
1034.668	SLOW_SENDER1	N/A
1037.187	RECEIVER	FAST_SENDER
1039.593	FAST_SENDER	N/A
1040.349	RECEIVER	FAST_SENDER
1042.797	FAST_SENDER	N/A
1048.736	RECEIVER	FAST_SENDER
1050.958	SLOW_SENDER1	N/A
1055.585	FAST_SENDER	N/A
1061.066	RECEIVER	FAST_SENDER
1063.512	FAST_SENDER	N/A
1064.275	RECEIVER	FAST_SENDER
1066.697	FAST_SENDER	N/A
1067.268	SLOW_SENDER1	N/A
1077.562	RECEIVER	FAST_SENDER
1079.644	FAST_SENDER	N/A
1083.565	SLOW_SENDER1	N/A
1085.463	RECEIVER	FAST_SENDER
1087.891	FAST_SENDER	N/A
1094.198	RECEIVER	FAST_SENDER
1096.643	FAST_SENDER	N/A
1099.857	SLOW_SENDER1	N/A
1102.640	RECEIVER	FAST_SENDER
1105.046	FAST_SENDER	N/A
1105.810	RECEIVER	FAST_SENDER
1108.217	FAST_SENDER	N/A
1114.333	RECEIVER	FAST_SENDER
1116.172	SLOW_SENDER1	N/A
1116.759	FAST_SENDER	N/A
1122.905	RECEIVER	FAST_SENDER
1125.353	FAST_SENDER	N/A
1126.072	RECEIVER	FAST_SENDER
1128.494	FAST_SENDER	N/A
1132.448	SLOW_SENDER1	N/A
1134.514	RECEIVER	FAST_SENDER
1136.925	FAST_SENDER	N/A
1137.674	RECEIVER	FAST_SENDER
1140.084	FAST_SENDER	N/A
1146.348	RECEIVER	FAST_SENDER
1148.744	SLOW_SENDER1	N/A
1148.778	FAST_SENDER	N/A
1155.182	RECEIVER	FAST_SENDER
1157.632	FAST_SENDER	N/A
1158.367	RECEIVER	FAST_SENDER
1160.774	FAST_SENDER	N/A
1165.051	SLOW_SENDER1	N/A
1166.857	RECEIVER	FAST_SENDER
1169.290	FAST_SENDER	N/A
1170.075	RECEIVER	FAST_SENDER
1172.508	FAST_SENDER	N/A
1178.069	RECEIVER	FAST_SENDER
1180.470	FAST_SENDER	N/A
1181.228	RECEIVER	FAST_SENDER
1181.366	SLOW_SENDER1	N/A
1183.678	FAST_SENDER	N/A
1189.332	RECEIVER	FAST_SENDER
1191.744	FAST_SENDER	N/A
1192.466	RECEIVER	FAST_SENDER
1194.898	FAST_SENDER	N/A
1197.656	SLOW_SENDER1	N/A
1200.935	RECEIVER	FAST_SENDER
1203.368	FAST_SENDER	N/A
1204.165	RECEIVER	FAST_SENDER
1206.594	FAST_SENDER	N/A
1212.722	RECEIVER	FAST_SENDER
1213.967	SLOW_SENDER1	N/A
1215.156	FAST_SENDER	N/A
1221.480	RECEIVER	FAST_SENDER
1223.916	FAST_SENDER	N/A
1224.680	RECEIVER	FAST_SENDER
1227.114	FAST_SENDER	N/A
1230.245	SLOW_SENDER1	N/A
1237.499	RECEIVER	FAST_SENDER
1239.904	FAST_SENDER	N/A
1245.603	RECEIVER	FAST_SENDER
1246.535	SLOW_SENDER1	N/A
1248.018	FAST_SENDER	N/A
1260.131	FAST_SENDER	N/A
1262.822	SLOW_SENDER1	N/A
1272.657	FAST_SENDER	N/A
1278.411	RECEIVER	FAST_SENDER
1279.143	SLOW_SENDER1	N/A
1279.904	RECEIVER	SLOW_SENDER1
1285.342	FAST_SENDER	N/A
1295.429	SLOW_SENDER1	N/A
1296.060	RECEIVER	FAST_SENDER
1298.460	FAST_SENDER	N/A
1304.727	RECEIVER	FAST_SENDER
1307.132	FAST_SENDER	N/A
1312.211	SLOW_SENDER1	N/A
1313.257	RECEIVER	FAST_SENDER
1315.694	FAST_SENDER	N/A
1316.424	RECEIVER	FAST_SENDER
1318.830	FAST_SENDER	N/A
1325.132	RECEIVER	FAST_SENDER
1327.546	FAST_SENDER	N/A
1328.322	RECEIVER	FAST_SENDER
1328.488	SLOW_SENDER1	N/A
1330.725	FAST_SENDER	N/A
1336.673	RECEIVER	FAST_SENDER
1339.121	FAST_SENDER	N/A
1339.907	RECEIVER	FAST_SENDER
1342.342	FAST_SENDER	N/A
1344.782	SLOW_SENDER1	N/A
1348.275	RECEIVER	FAST_SENDER
1350.704	FAST_SENDER	N/A
1351.496	RECEIVER	FAST_SENDER
1353.922	FAST_SENDER	N/A
1360.065	RECEIVER	FAST_SENDER
1361.099	SLOW_SENDER1	N/A
1362.468	FAST_SENDER	N/A
1368.405	RECEIVER	FAST_SENDER
1370.835	FAST_SENDER	N/A
1376.630	RECEIVER	FAST_SENDER
1377.416	SLOW_SENDER1	N/A
1379.059	FAST_SENDER	N/A
1385.006	RECEIVER	FAST_SENDER
1387.415	FAST_SENDER	N/A
1393.475	RECEIVER	FAST_SENDER
1393.686	SLOW_SENDER1	N/A
1395.923	FAST_SENDER	N/A
1401.593	RECEIVER	FAST_SENDER
1404.022	FAST_SENDER	N/A
1410.007	SLOW_SENDER1	N/A
1414.494	RECEIVER	FAST_SENDER
1416.941	FAST_SENDER	N/A
1422.964	RECEIVER	FAST_SENDER
1425.404	FAST_SENDER	N/A
1426.283	SLOW_SENDER1	N/A
1431.323	RECEIVER	FAST_SENDER
1433.733	FAST_SENDER	N/A
1434.506	RECEIVER	FAST_SENDER
1436.952	FAST_SENDER	N/A
1442.593	SLOW_SENDER1	N/A
1443.101	RECEIVER	FAST_SENDER
1445.505	FAST_SENDER	N/A
1446.304	RECEIVER	FAST_SENDER
1454.096	FAST_SENDER	N/A
1458.891	SLOW_SENDER1	N/A
1460.142	RECEIVER	FAST_SENDER
1462.557	FAST_SENDER	N/A
1463.332	RECEIVER	FAST_SENDER
1465.752	FAST_SENDER	N/A
1471.858	RECEIVER	FAST_SENDER
1474.262	FAST_SENDER	N/A
1475.046	RECEIVER	FAST_SENDER
1475.157	SLOW_SENDER1	N/A
1477.471	FAST_SENDER	N/A
1483.660	RECEIVER	FAST_SENDER
1486.071	FAST_SENDER	N/A
1486.817	RECEIVER	FAST_SENDER
1489.261	FAST_SENDER	N/A
1491.455	SLOW_SENDER1	N/A
1495.068	RECEIVER	FAST_SENDER
1497.473	FAST_SENDER	N/A
1498.200	RECEIVER	FAST_SENDER
1500.641	FAST_SENDER	N/A
1506.502	RECEIVER	FAST_SENDER
1507.770	SLOW_SENDER1	N/A
1508.948	FAST_SENDER	N/A
1514.790	RECEIVER	FAST_SENDER
1517.207	FAST_SENDER	N/A
1524.077	SLOW_SENDER1	N/A
1530.071	FAST_SENDER	N/A
1540.368	SLOW_SENDER1	N/A
1540.795	RECEIVER	FAST_SENDER
1543.242	FAST_SENDER	N/A
1556.136	FAST_SENDER	N/A
1556.661	SLOW_SENDER1	N/A
1567.176	RECEIVER	FAST_SENDER
1569.600	FAST_SENDER	N/A
1570.331	RECEIVER	FAST_SENDER
1572.736	FAST_SENDER	N/A
1572.943	SLOW_SENDER1	N/A
1578.351	RECEIVER	FAST_SENDER
1580.755	FAST_SENDER	N/A
1581.488	RECEIVER	FAST_SENDER
1583.897	FAST_SENDER	N/A
1589.237	SLOW_SENDER1	N/A
1589.872	RECEIVER	FAST_SENDER
1590.532	RECEIVER	SLOW_SENDER1
1592.284	FAST_SENDER	N/A
1598.530	RECEIVER	FAST_SENDER
1600.938	FAST_SENDER	N/A
1601.690	RECEIVER	FAST_SENDER
1604.132	FAST_SENDER	N/A
1606.029	SLOW_SENDER1	N/A
1610.699	RECEIVER	FAST_SENDER
1613.120	FAST_SENDER	N/A
1613.885	RECEIVER	FAST_SENDER
1616.316	FAST_SENDER	N/A
1622.112	RECEIVER	FAST_SENDER
1622.317	SLOW_SENDER1	N/A
1624.558	FAST_SENDER	N/A
1630.424	RECEIVER	FAST_SENDER
1632.856	FAST_SENDER	N/A
1633.601	RECEIVER	FAST_SENDER
1636.028	FAST_SENDER	N/A
1638.600	SLOW_SENDER1	N/A
1641.998	RECEIVER	FAST_SENDER
1644.438	FAST_SENDER	N/A
1645.233	RECEIVER	FAST_SENDER
1647.681	FAST_SENDER	N/A
1653.785	RECEIVER	FAST_SENDER
1654.886	SLOW_SENDER1	N/A
1656.191	FAST_SENDER	N/A
1661.982	RECEIVER	FAST_SENDER
1668.501	FAST_SENDER	N/A
1669.264	RECEIVER	FAST_SENDER
1671.153	SLOW_SENDER1	N/A
1671.714	FAST_SENDER	N/A
1677.270	RECEIVER	FAST_SENDER
1679.716	FAST_SENDER	N/A
1680.469	RECEIVER	FAST_SENDER
1682.914	FAST_SENDER	N/A
1687.446	SLOW_SENDER1	N/A
1688.875	RECEIVER	FAST_SENDER
1691.312	FAST_SENDER	N/A
1692.073	RECEIVER	FAST_SENDER
1694.483	FAST_SENDER	N/A
1700.551	RECEIVER	FAST_SENDER
1702.989	FAST_SENDER	N/A
1703.714	SLOW_SENDER1	N/A
1703.739	RECEIVER	FAST_SENDER
1706.157	FAST_SENDER	N/A
1711.948	RECEIVER	FAST_SENDER
1714.363	FAST_SENDER	N/A
1715.136	RECEIVER	FAST_SENDER
1717.544	FAST_SENDER	N/A
1720.011	SLOW_SENDER1	N/A
1723.716	RECEIVER	FAST_SENDER
1730.384	FAST_SENDER	N/A
1731.185	RECEIVER	FAST_SENDER
1733.612	FAST_SENDER	N/A
1736.297	SLOW_SENDER1	N/A
1739.466	RECEIVER	FAST_SENDER
1741.892	FAST_SENDER	N/A
1742.685	RECEIVER	FAST_SENDER
1745.101	FAST_SENDER	N/A
1750.846	RECEIVER	FAST_SENDER
1752.588	SLOW_SENDER1	N/A
1753.277	FAST_SENDER	N/A
1759.428	RECEIVER	FAST_SENDER
1761.868	FAST_SENDER	N/A
1762.676	RECEIVER	FAST_SENDER
1765.078	FAST_SENDER	N/A
1768.868	SLOW_SENDER1	N/A
1770.877	RECEIVER	FAST_SENDER
1773.303	FAST_SENDER	N/A
1774.078	RECEIVER	FAST_SENDER
1776.502	FAST_SENDER	N/A
1782.581	RECEIVER	FAST_SENDER
1784.989	FAST_SENDER	N/A
1785.157	SLOW_SENDER1	N/A
1785.785	RECEIVER	FAST_SENDER
1788.231	FAST_SENDER	N/A
1794.110	RECEIVER	FAST_SENDER
1796.520	FAST_SENDER	N/A
1797.242	RECEIVER	FAST_SENDER
1799.655	FAST_SENDER	N/A
1802.562	SLOW_SENDER1	N/A
1805.481	RECEIVER	FAST_SENDER
1807.892	FAST_SENDER	N/A
1808.625	RECEIVER	FAST_SENDER
1811.059	FAST_SENDER	N/A
1817.117	RECEIVER	FAST_SENDER
1818.835	SLOW_SENDER1	N/A
1819.540	FAST_SENDER	N/A
1825.074	RECEIVER	FAST_SENDER
1827.474	FAST_SENDER	N/A
1828.228	RECEIVER	FAST_SENDER
1830.633	FAST_SENDER	N/A
1835.133	SLOW_SENDER1	N/A
1836.392	RECEIVER	FAST_SENDER
1838.796	FAST_SENDER	N/A
1839.534	RECEIVER	FAST_SENDER
1841.958	FAST_SENDER	N/A
1847.880	RECEIVER	FAST_SENDER
1850.305	FAST_SENDER	N/A
1851.069	RECEIVER	FAST_SENDER
1851.424	SLOW_SENDER1	N/A
1853.489	FAST_SENDER	N/A
1859.192	RECEIVER	FAST_SENDER
1861.640	FAST_SENDER	N/A
1862.417	RECEIVER	FAST_SENDER
1864.823	FAST_SENDER	N/A
1867.712	SLOW_SENDER1	N/A
1870.720	RECEIVER	FAST_SENDER
1873.150	FAST_SENDER	N/A
1873.937	RECEIVER	FAST_SENDER
1876.357	FAST_SENDER	N/A
1882.118	RECEIVER	FAST_SENDER
1884.001	SLOW_SENDER1	N/A
1884.526	FAST_SENDER	N/A
1890.454	RECEIVER	FAST_SENDER
1892.877	FAST_SENDER	N/A
1893.665	RECEIVER	FAST_SENDER
1896.070	FAST_SENDER	N/A
1900.278	SLOW_SENDER1	N/A
1902.436	RECEIVER	FAST_SENDER
1904.838	FAST_SENDER	N/A
1907.105	RECEIVER	FAST_SENDER
1909.526	FAST_SENDER	N/A
1915.585	RECEIVER	FAST_SENDER
1916.569	SLOW_SENDER1	N/A
1918.030	FAST_SENDER	N/A
1923.840	RECEIVER	FAST_SENDER
1926.275	FAST_SENDER	N/A
1932.025	RECEIVER	FAST_SENDER
1932.872	SLOW_SENDER1	N/A
1934.433	FAST_SENDER	N/A
1947.280	FAST_SENDER	N/A
1949.160	SLOW_SENDER1	N/A
1953.197	RECEIVER	FAST_SENDER
1955.620	FAST_SENDER	N/A
1956.398	RECEIVER	FAST_SENDER
1958.837	FAST_SENDER	N/A
1964.850	RECEIVER	FAST_SENDER
1965.954	SLOW_SENDER1	N/A
1966.702	RECEIVER	SLOW_SENDER1
1967.259	FAST_SENDER	N/A
1973.098	RECEIVER	FAST_SENDER
1975.542	FAST_SENDER	N/A
1976.313	RECEIVER	FAST_SENDER
1978.739	FAST_SENDER	N/A
1982.242	SLOW_SENDER1	N/A
1989.410	RECEIVER	FAST_SENDER
1991.815	FAST_SENDER	N/A
1997.665	RECEIVER	FAST_SENDER
1998.515	SLOW_SENDER1	N/A
2000.078	FAST_SENDER	N/A
2010.481	RECEIVER	FAST_SENDER
2012.899	FAST_SENDER	N/A
2014.823	SLOW_SENDER1	N/A
2025.825	FAST_SENDER	N/A
2031.133	SLOW_SENDER1	N/A
2036.786	RECEIVER	FAST_SENDER
2039.231	FAST_SENDER	N/A
2040.027	RECEIVER	FAST_SENDER
2042.433	FAST_SENDER	N/A
2047.445	SLOW_SENDER1	N/A
2047.997	RECEIVER	FAST_SENDER
2050.428	FAST_SENDER	N/A
2051.159	RECEIVER	FAST_SENDER
2053.606	FAST_SENDER	N/A
2063.735	SLOW_SENDER1	N/A
2065.163	RECEIVER	FAST_SENDER
2067.567	FAST_SENDER	N/A
2073.324	RECEIVER	FAST_SENDER
2080.013	SLOW_SENDER1	N/A
2080.424	FAST_SENDER	N/A
2086.391	RECEIVER	FAST_SENDER
2088.807	FAST_SENDER	N/A
2089.543	RECEIVER	FAST_SENDER
2091.955	FAST_SENDER	N/A
2096.641	SLOW_SENDER1	N/A
2098.100	RECEIVER	FAST_SENDER
2100.543	FAST_SENDER	N/A
2101.313	RECEIVER	FAST_SENDER
2103.759	FAST_SENDER	N/A
2109.671	RECEIVER	FAST_SENDER
2112.109	FAST_SENDER	N/A
2112.942	SLOW_SENDER1	N/A
2125.056	FAST_SENDER	N/A
2129.217	SLOW_SENDER1	N/A
2131.409	RECEIVER	FAST_SENDER
2133.854	FAST_SENDER	N/A
2134.610	RECEIVER	FAST_SENDER
2137.015	FAST_SENDER	N/A
2143.224	RECEIVER	FAST_SENDER
2145.539	SLOW_SENDER1	N/A
2145.657	FAST_SENDER	N/A
2146.355	RECEIVER	SLOW_SENDER1
2152.048	RECEIVER	FAST_SENDER
2154.469	FAST_SENDER	N/A
2155.217	RECEIVER	FAST_SENDER
2157.645	FAST_SENDER	N/A
2161.829	SLOW_SENDER1	N/A
2163.712	RECEIVER	FAST_SENDER
2166.145	FAST_SENDER	N/A
2166.913	RECEIVER	FAST_SENDER
2169.356	FAST_SENDER	N/A
2175.311	RECEIVER	FAST_SENDER
2177.736	FAST_SENDER	N/A
2178.105	SLOW_SENDER1	N/A
2178.450	RECEIVER	FAST_SENDER
2185.957	FAST_SENDER	N/A
2186.725	RECEIVER	FAST_SENDER
2189.166	FAST_SENDER	N/A
2194.393	SLOW_SENDER1	N/A
2195.023	RECEIVER	FAST_SENDER
2197.443	FAST_SENDER	N/A
2198.216	RECEIVER	FAST_SENDER
2200.646	FAST_SENDER	N/A
2206.796	RECEIVER	FAST_SENDER
2209.198	FAST_SENDER	N/A
2209.933	RECEIVER	FAST_SENDER
2211.775	SLOW_SENDER1	N/A
2212.371	FAST_SENDER	N/A
2218.496	RECEIVER	FAST_SENDER
2220.935	FAST_SENDER	N/A
2221.703	RECEIVER	FAST_SENDER
2224.138	FAST_SENDER	N/A
2228.088	SLOW_SENDER1	N/A
2229.788	RECEIVER	FAST_SENDER
2232.190	FAST_SENDER	N/A
2232.946	RECEIVER	FAST_SENDER
2235.366	FAST_SENDER	N/A
2241.375	RECEIVER	FAST_SENDER
2243.780	FAST_SENDER	N/A
2244.378	SLOW_SENDER1	N/A
2244.544	RECEIVER	FAST_SENDER
2246.980	FAST_SENDER	N/A
2252.847	RECEIVER	FAST_SENDER
2255.285	FAST_SENDER	N/A
2256.068	RECEIVER	FAST_SENDER
2258.517	FAST_SENDER	N/A
2260.664	SLOW_SENDER1	N/A
2264.525	RECEIVER	FAST_SENDER
2266.946	FAST_SENDER	N/A
2267.734	RECEIVER	FAST_SENDER
2270.137	FAST_SENDER	N/A
2276.094	RECEIVER	FAST_SENDER
2276.931	SLOW_SENDER1	N/A
2278.512	FAST_SENDER	N/A
2284.119	RECEIVER	FAST_SENDER
2286.569	FAST_SENDER	N/A
2287.380	RECEIVER	FAST_SENDER
2289.824	FAST_SENDER	N/A
2293.230	SLOW_SENDER1	N/A
2295.852	RECEIVER	FAST_SENDER
2298.256	FAST_SENDER	N/A
2299.027	RECEIVER	FAST_SENDER
2301.477	FAST_SENDER	N/A
2307.372	RECEIVER	FAST_SENDER
2309.531	SLOW_SENDER1	N/A
2309.797	FAST_SENDER	N/A
2320.405	RECEIVER	FAST_SENDER
2322.816	FAST_SENDER	N/A
2325.853	SLOW_SENDER1	N/A
2329.183	RECEIVER	FAST_SENDER
2331.604	FAST_SENDER	N/A
2337.236	RECEIVER	FAST_SENDER
2339.641	FAST_SENDER	N/A
2342.141	SLOW_SENDER1	N/A
2345.782	RECEIVER	FAST_SENDER
2348.200	FAST_SENDER	N/A
2348.953	RECEIVER	FAST_SENDER
2351.380	FAST_SENDER	N/A
2357.387	RECEIVER	FAST_SENDER
2358.439	SLOW_SENDER1	N/A
2359.790	FAST_SENDER	N/A
2365.577	RECEIVER	FAST_SENDER
2367.994	FAST_SENDER	N/A
2368.761	RECEIVER	FAST_SENDER
2371.188	FAST_SENDER	N/A
2374.705	SLOW_SENDER1	N/A
2377.356	RECEIVER	FAST_SENDER
2379.779	FAST_SENDER	N/A
2380.527	RECEIVER	FAST_SENDER
2388.260	FAST_SENDER	N/A
2391.015	SLOW_SENDER1	N/A
2394.131	RECEIVER	FAST_SENDER
2396.546	FAST_SENDER	N/A
2397.335	RECEIVER	FAST_SENDER
2399.769	FAST_SENDER	N/A
2406.222	RECEIVER	FAST_SENDER
2407.323	SLOW_SENDER1	N/A
2408.669	FAST_SENDER	N/A
2414.590	RECEIVER	FAST_SENDER
2417.012	FAST_SENDER	N/A
2417.791	RECEIVER	FAST_SENDER
2420.223	FAST_SENDER	N/A
2423.611	SLOW_SENDER1	N/A
2426.140	RECEIVER	FAST_SENDER
2428.587	FAST_SENDER	N/A
2429.374	RECEIVER	FAST_SENDER
2431.783	FAST_SENDER	N/A
2437.611	RECEIVER	FAST_SENDER
2439.904	SLOW_SENDER1	N/A
2440.011	FAST_SENDER	N/A
2446.746	RECEIVER	FAST_SENDER
2449.162	FAST_SENDER	N/A
2449.917	RECEIVER	FAST_SENDER
2452.324	FAST_SENDER	N/A
2456.207	SLOW_SENDER1	N/A
2457.969	RECEIVER	FAST_SENDER
2460.382	FAST_SENDER	N/A
2461.145	RECEIVER	FAST_SENDER
2463.559	FAST_SENDER	N/A
2469.556	RECEIVER	FAST_SENDER
2472.484	SLOW_SENDER1	N/A
2476.642	FAST_SENDER	N/A
2482.886	RECEIVER	FAST_SENDER
2485.330	FAST_SENDER	N/A
2486.102	RECEIVER	FAST_SENDER
2488.533	FAST_SENDER	N/A
2488.769	SLOW_SENDER1	N/A
2494.603	RECEIVER	FAST_SENDER
2497.014	FAST_SENDER	N/A
2497.774	RECEIVER	FAST_SENDER
2500.178	FAST_SENDER	N/A
2505.080	SLOW_SENDER1	N/A
2506.148	RECEIVER	FAST_SENDER
2508.554	FAST_SENDER	N/A
2509.346	RECEIVER	FAST_SENDER
2511.747	FAST_SENDER	N/A
2517.790	RECEIVER	FAST_SENDER
2520.231	FAST_SENDER	N/A
2521.019	RECEIVER	FAST_SENDER
2521.356	SLOW_SENDER1	N/A
2523.456	FAST_SENDER	N/A
2529.203	RECEIVER	FAST_SENDER
2531.646	FAST_SENDER	N/A
2532.391	RECEIVER	FAST_SENDER
2534.825	FAST_SENDER	N/A
2537.642	SLOW_SENDER1	N/A
2540.762	RECEIVER	FAST_SENDER
2543.202	FAST_SENDER	N/A
2543.961	RECEIVER	FAST_SENDER
2546.361	FAST_SENDER	N/A
2552.598	RECEIVER	FAST_SENDER
2553.933	SLOW_SENDER1	N/A
2555.038	FAST_SENDER	N/A
2560.924	RECEIVER	FAST_SENDER
2563.365	FAST_SENDER	N/A
2564.115	RECEIVER	FAST_SENDER
2566.561	FAST_SENDER	N/A
2570.250	SLOW_SENDER1	N/A
2572.605	RECEIVER	FAST_SENDER
2575.036	FAST_SENDER	N/A
2575.798	RECEIVER	FAST_SENDER
2578.247	FAST_SENDER	N/A
2583.683	RECEIVER	FAST_SENDER
2586.114	FAST_SENDER	N/A
2586.541	SLOW_SENDER1	N/A
2586.897	RECEIVER	FAST_SENDER
2594.793	FAST_SENDER	N/A
2600.986	RECEIVER	FAST_SENDER
2602.860	SLOW_SENDER1	N/A
2603.419	FAST_SENDER	N/A
2609.124	RECEIVER	FAST_SENDER
2611.559	FAST_SENDER	N/A
2617.808	RECEIVER	FAST_SENDER
2619.153	SLOW_SENDER1	N/A
2624.801	FAST_SENDER	N/A
2630.639	RECEIVER	FAST_SENDER
2633.072	FAST_SENDER	N/A
2633.824	RECEIVER	FAST_SENDER
2635.422	SLOW_SENDER1	N/A
2636.262	FAST_SENDER	N/A
2642.199	RECEIVER	FAST_SENDER
2644.602	FAST_SENDER	N/A
2645.386	RECEIVER	FAST_SENDER
2647.830	FAST_SENDER	N/A
2651.737	SLOW_SENDER1	N/A
2653.579	RECEIVER	FAST_SENDER
2656.026	FAST_SENDER	N/A
2656.796	RECEIVER	FAST_SENDER
2659.220	FAST_SENDER	N/A
2665.374	RECEIVER	FAST_SENDER
2667.808	FAST_SENDER	N/A
2668.027	SLOW_SENDER1	N/A
2668.572	RECEIVER	FAST_SENDER
2671.017	FAST_SENDER	N/A
2676.813	RECEIVER	FAST_SENDER
2679.252	FAST_SENDER	N/A
2680.039	RECEIVER	FAST_SENDER
2682.467	FAST_SENDER	N/A
2684.311	SLOW_SENDER1	N/A
2688.567	RECEIVER	FAST_SENDER
2690.993	FAST_SENDER	N/A
2691.713	RECEIVER	FAST_SENDER
2694.154	FAST_SENDER	N/A
2700.295	RECEIVER	FAST_SENDER
2701.084	SLOW_SENDER1	N/A
2702.717	FAST_SENDER	N/A
2708.784	RECEIVER	FAST_SENDER
2715.438	FAST_SENDER	N/A
2716.179	RECEIVER	FAST_SENDER
2717.396	SLOW_SENDER1	N/A
2718.625	FAST_SENDER	N/A
2724.632	RECEIVER	FAST_SENDER
2727.071	FAST_SENDER	N/A
2727.813	RECEIVER	FAST_SENDER
2730.227	FAST_SENDER	N/A
2733.665	SLOW_SENDER1	N/A
2736.534	RECEIVER	FAST_SENDER
2738.971	FAST_SENDER	N/A
2739.739	RECEIVER	FAST_SENDER
2742.174	FAST_SENDER	N/A
2747.946	RECEIVER	FAST_SENDER
2749.951	SLOW_SENDER1	N/A
2750.383	FAST_SENDER	N/A
2756.559	RECEIVER	FAST_SENDER
2758.997	FAST_SENDER	N/A
2759.760	RECEIVER	FAST_SENDER
2762.205	FAST_SENDER	N/A
2766.464	SLOW_SENDER1	N/A
2768.000	RECEIVER	FAST_SENDER
2770.403	FAST_SENDER	N/A
2771.117	RECEIVER	FAST_SENDER
2773.530	FAST_SENDER	N/A
2779.371	RECEIVER	FAST_SENDER
2781.811	FAST_SENDER	N/A
2782.557	RECEIVER	FAST_SENDER
2782.757	SLOW_SENDER1	N/A
2784.973	FAST_SENDER	N/A
2790.853	RECEIVER	FAST_SENDER
2793.259	FAST_SENDER	N/A
2794.041	RECEIVER	FAST_SENDER
2799.047	SLOW_SENDER1	N/A
2801.403	FAST_SENDER	N/A
2807.554	RECEIVER	FAST_SENDER
2809.976	FAST_SENDER	N/A
2810.741	RECEIVER	FAST_SENDER
2813.175	FAST_SENDER	N/A
2815.343	SLOW_SENDER1	N/A
2819.329	RECEIVER	FAST_SENDER
2821.771	FAST_SENDER	N/A
2822.537	RECEIVER	FAST_SENDER
2824.948	FAST_SENDER	N/A
2830.795	RECEIVER	FAST_SENDER
2831.663	SLOW_SENDER1	N/A
2837.746	FAST_SENDER	N/A
2843.935	RECEIVER	FAST_SENDER
2846.336	FAST_SENDER	N/A
2847.085	RECEIVER	FAST_SENDER
2847.969	SLOW_SENDER1	N/A
2849.519	FAST_SENDER	N/A
2855.582	RECEIVER	FAST_SENDER
2857.987	FAST_SENDER	N/A
2858.747	RECEIVER	FAST_SENDER
2861.189	FAST_SENDER	N/A
2864.258	SLOW_SENDER1	N/A
2867.088	RECEIVER	FAST_SENDER
2869.509	FAST_SENDER	N/A
2870.241	RECEIVER	FAST_SENDER
2872.658	FAST_SENDER	N/A
2878.182	RECEIVER	FAST_SENDER
2880.546	SLOW_SENDER1	N/A
2880.619	FAST_SENDER	N/A
2887.309	RECEIVER	FAST_SENDER
2889.726	FAST_SENDER	N/A
2890.463	RECEIVER	FAST_SENDER
2892.907	FAST_SENDER	N/A
2896.822	SLOW_SENDER1	N/A
2898.932	RECEIVER	FAST_SENDER
2901.363	FAST_SENDER	N/A
2902.089	RECEIVER	FAST_SENDER
2904.508	FAST_SENDER	N/A
2910.595	RECEIVER	FAST_SENDER
2912.997	FAST_SENDER	N/A
2913.093	SLOW_SENDER1	N/A
2913.740	RECEIVER	FAST_SENDER
2916.179	FAST_SENDER	N/A
2922.348	RECEIVER	FAST_SENDER
2924.753	FAST_SENDER	N/A
2925.513	RECEIVER	FAST_SENDER
2927.960	FAST_SENDER	N/A
2929.850	SLOW_SENDER1	N/A
2934.085	RECEIVER	FAST_SENDER
2936.524	FAST_SENDER	N/A
2939.050	RECEIVER	FAST_SENDER
2941.477	FAST_SENDER	N/A
2946.172	SLOW_SENDER1	N/A
2947.551	RECEIVER	FAST_SENDER
2949.986	FAST_SENDER	N/A
2955.545	RECEIVER	FAST_SENDER
2957.977	FAST_SENDER	N/A
2962.452	SLOW_SENDER1	N/A
2964.087	RECEIVER	FAST_SENDER
2966.520	FAST_SENDER	N/A
2978.750	SLOW_SENDER1	N/A
2979.050	FAST_SENDER	N/A
2984.935	RECEIVER	FAST_SENDER
2987.384	FAST_SENDER	N/A
2988.151	RECEIVER	FAST_SENDER
2990.591	FAST_SENDER	N/A
2995.026	SLOW_SENDER1	N/A
2996.741	RECEIVER	FAST_SENDER
2999.149	FAST_SENDER	N/A
2999.890	RECEIVER	FAST_SENDER
3002.313	FAST_SENDER	N/A
3008.661	RECEIVER	FAST_SENDER
3011.087	FAST_SENDER	N/A
3011.313	SLOW_SENDER1	N/A
3011.796	RECEIVER	FAST_SENDER
3019.341	FAST_SENDER	N/A
3020.141	RECEIVER	FAST_SENDER
3022.582	FAST_SENDER	N/A
3027.631	SLOW_SENDER1	N/A
3029.043	RECEIVER	FAST_SENDER
3031.443	FAST_SENDER	N/A
3032.245	RECEIVER	FAST_SENDER
3034.682	FAST_SENDER	N/A
3040.729	RECEIVER	FAST_SENDER
3043.179	FAST_SENDER	N/A
3043.910	SLOW_SENDER1	N/A
3043.912	RECEIVER	FAST_SENDER
3046.340	FAST_SENDER	N/A
3052.389	RECEIVER	FAST_SENDER
3054.811	FAST_SENDER	N/A
3055.594	RECEIVER	FAST_SENDER
3058.012	FAST_SENDER	N/A
3060.235	SLOW_SENDER1	N/A
3063.577	RECEIVER	FAST_SENDER
3065.986	FAST_SENDER	N/A
3066.751	RECEIVER	FAST_SENDER
3069.164	FAST_SENDER	N/A
3075.197	RECEIVER	FAST_SENDER
3076.549	SLOW_SENDER1	N/A
3077.646	FAST_SENDER	N/A
3090.363	FAST_SENDER	N/A
3092.825	SLOW_SENDER1	N/A
3096.450	RECEIVER	FAST_SENDER
3098.892	FAST_SENDER	N/A
3099.674	RECEIVER	FAST_SENDER
3102.113	FAST_SENDER	N/A
3109.116	SLOW_SENDER1	N/A
3112.984	RECEIVER	FAST_SENDER
3115.428	FAST_SENDER	N/A
3121.284	RECEIVER	FAST_SENDER
3123.711	FAST_SENDER	N/A
3125.419	SLOW_SENDER1	N/A
3130.570	RECEIVER	FAST_SENDER
3133.004	FAST_SENDER	N/A
3133.746	RECEIVER	FAST_SENDER
3136.179	FAST_SENDER	N/A
3141.701	SLOW_SENDER1	N/A
3142.351	RECEIVER	FAST_SENDER
3144.790	FAST_SENDER	N/A
3145.556	RECEIVER	FAST_SENDER
3147.975	FAST_SENDER	N/A
3153.544	RECEIVER	FAST_SENDER
3155.988	FAST_SENDER	N/A
3158.488	SLOW_SENDER1	N/A
3160.948	FAST_SENDER	N/A
3173.683	FAST_SENDER	N/A
3174.787	SLOW_SENDER1	N/A
3179.833	RECEIVER	FAST_SENDER
3186.622	FAST_SENDER	N/A
3187.406	RECEIVER	FAST_SENDER
3189.837	FAST_SENDER	N/A
3191.057	SLOW_SENDER1	N/A
3200.398	RECEIVER	FAST_SENDER
3202.809	FAST_SENDER	N/A
3208.476	SLOW_SENDER1	N/A
3208.902	RECEIVER	FAST_SENDER
3216.352	FAST_SENDER	N/A
3217.114	RECEIVER	FAST_SENDER
3219.543	FAST_SENDER	N/A
3224.760	SLOW_SENDER1	N/A
3225.798	RECEIVER	FAST_SENDER
3228.228	FAST_SENDER	N/A
3228.943	RECEIVER	FAST_SENDER
3231.352	FAST_SENDER	N/A
3237.505	RECEIVER	FAST_SENDER
3239.934	FAST_SENDER	N/A
3240.707	RECEIVER	FAST_SENDER
3241.046	SLOW_SENDER1	N/A
3243.109	FAST_SENDER	N/A
3249.376	RECEIVER	FAST_SENDER
3251.818	FAST_SENDER	N/A
3252.553	RECEIVER	FAST_SENDER
3254.993	FAST_SENDER	N/A
3257.336	SLOW_SENDER1	N/A
3260.828	RECEIVER	FAST_SENDER
3263.275	FAST_SENDER	N/A
3264.049	RECEIVER	FAST_SENDER
3266.497	FAST_SENDER	N/A
3272.212	RECEIVER	FAST_SENDER
3273.608	SLOW_SENDER1	N/A
3274.363	RECEIVER	SLOW_SENDER1
3274.660	FAST_SENDER	N/A
3280.354	RECEIVER	FAST_SENDER
3282.772	FAST_SENDER	N/A
3283.584	RECEIVER	FAST_SENDER
3285.995	FAST_SENDER	N/A
3289.874	SLOW_SENDER1	N/A
3291.728	RECEIVER	FAST_SENDER
3294.162	FAST_SENDER	N/A
3294.926	RECEIVER	FAST_SENDER
3297.353	FAST_SENDER	N/A
3303.738	RECEIVER	FAST_SENDER
3306.165	SLOW_SENDER1	N/A
3306.184	FAST_SENDER	N/A
3312.773	RECEIVER	FAST_SENDER
3315.195	FAST_SENDER	N/A
3315.961	RECEIVER	FAST_SENDER
3318.369	FAST_SENDER	N/A
3322.455	SLOW_SENDER1	N/A
3324.127	RECEIVER	FAST_SENDER
3326.546	FAST_SENDER	N/A
3327.345	RECEIVER	FAST_SENDER
3329.769	FAST_SENDER	N/A
3335.489	RECEIVER	FAST_SENDER
3337.911	FAST_SENDER	N/A
3338.683	RECEIVER	FAST_SENDER
3338.724	SLOW_SENDER1	N/A
3341.085	FAST_SENDER	N/A
3346.936	RECEIVER	FAST_SENDER
3349.368	FAST_SENDER	N/A
3350.156	RECEIVER	FAST_SENDER
3352.556	FAST_SENDER	N/A
3355.022	SLOW_SENDER1	N/A
3358.681	RECEIVER	FAST_SENDER
3361.097	FAST_SENDER	N/A
3361.857	RECEIVER	FAST_SENDER
3364.267	FAST_SENDER	N/A
3369.777	RECEIVER	FAST_SENDER
3371.309	SLOW_SENDER1	N/A
3372.179	FAST_SENDER	N/A
3378.272	RECEIVER	FAST_SENDER
3380.677	FAST_SENDER	N/A
3381.432	RECEIVER	FAST_SENDER
3383.853	FAST_SENDER	N/A
3387.601	SLOW_SENDER1	N/A
3389.429	RECEIVER	FAST_SENDER
3391.850	FAST_SENDER	N/A
3392.664	RECEIVER	FAST_SENDER
3395.086	FAST_SENDER	N/A
3400.807	RECEIVER	FAST_SENDER
3403.207	FAST_SENDER	N/A
3403.902	SLOW_SENDER1	N/A
3403.964	RECEIVER	FAST_SENDER
3406.385	FAST_SENDER	N/A
3412.049	RECEIVER	FAST_SENDER
3414.490	FAST_SENDER	N/A
3415.217	RECEIVER	FAST_SENDER
3417.625	FAST_SENDER	N/A
3420.209	SLOW_SENDER1	N/A
3423.338	RECEIVER	FAST_SENDER
3425.774	FAST_SENDER	N/A
3426.532	RECEIVER	FAST_SENDER
3428.958	FAST_SENDER	N/A
3434.770	RECEIVER	FAST_SENDER
3436.497	SLOW_SENDER1	N/A
3437.196	FAST_SENDER	N/A
3443.240	RECEIVER	FAST_SENDER
3445.670	FAST_SENDER	N/A
3451.843	RECEIVER	FAST_SENDER
3452.819	SLOW_SENDER1	N/A
3454.264	FAST_SENDER	N/A
3460.413	RECEIVER	FAST_SENDER
3462.850	FAST_SENDER	N/A
3463.614	RECEIVER	FAST_SENDER
3466.058	FAST_SENDER	N/A
3469.086	SLOW_SENDER1	N/A
3471.649	RECEIVER	FAST_SENDER
3474.089	FAST_SENDER	N/A
3485.374	SLOW_SENDER1	N/A
3486.416	FAST_SENDER	N/A
3492.488	RECEIVER	FAST_SENDER
3494.911	FAST_SENDER	N/A
3495.704	RECEIVER	FAST_SENDER
3498.128	FAST_SENDER	N/A
3501.673	SLOW_SENDER1	N/A
3504.267	RECEIVER	FAST_SENDER
3506.684	FAST_SENDER	N/A
3507.442	RECEIVER	FAST_SENDER
3509.867	FAST_SENDER	N/A
3515.679	RECEIVER	FAST_SENDER
3517.950	SLOW_SENDER1	N/A
3518.086	FAST_SENDER	N/A
3530.946	FAST_SENDER	N/A
3534.243	SLOW_SENDER1	N/A
3543.328	FAST_SENDER	N/A
3550.539	SLOW_SENDER1	N/A
3555.669	FAST_SENDER	N/A
3561.580	RECEIVER	FAST_SENDER
3563.984	FAST_SENDER	N/A
3564.742	RECEIVER	FAST_SENDER
3566.848	SLOW_SENDER1	N/A
3567.160	FAST_SENDER	N/A
3573.225	RECEIVER	FAST_SENDER
3575.661	FAST_SENDER	N/A
3576.411	RECEIVER	FAST_SENDER
3578.841	FAST_SENDER	N/A
3583.141	SLOW_SENDER1	N/A
3584.688	RECEIVER	FAST_SENDER
3587.093	FAST_SENDER	N/A
3587.840	RECEIVER	FAST_SENDER
3590.268	FAST_SENDER	N/A
3599.415	SLOW_SENDER1	N/A
3600.869	RECEIVER	FAST_SENDER
3603.270	FAST_SENDER	N/A
3609.043	RECEIVER	FAST_SENDER
3611.464	FAST_SENDER	N/A
3615.701	SLOW_SENDER1	N/A
3621.683	RECEIVER	FAST_SENDER
3624.117	FAST_SENDER	N/A
3630.121	RECEIVER	FAST_SENDER
3631.967	SLOW_SENDER1	N/A
3632.531	FAST_SENDER	N/A
3638.555	RECEIVER	FAST_SENDER
3640.994	FAST_SENDER	N/A
3647.004	RECEIVER	FAST_SENDER
3648.260	SLOW_SENDER1	N/A
3649.053	RECEIVER	SLOW_SENDER1
3649.441	FAST_SENDER	N/A
3655.658	RECEIVER	FAST_SENDER
3658.078	FAST_SENDER	N/A
3663.836	RECEIVER	FAST_SENDER
3664.551	SLOW_SENDER1	N/A
3666.278	FAST_SENDER	N/A
3672.150	RECEIVER	FAST_SENDER
3674.589	FAST_SENDER	N/A
3675.357	RECEIVER	FAST_SENDER
3677.768	FAST_SENDER	N/A
3680.822	SLOW_SENDER1	N/A
3683.432	RECEIVER	FAST_SENDER
3685.879	FAST_SENDER	N/A
3686.663	RECEIVER	FAST_SENDER
3689.068	FAST_SENDER	N/A
3694.821	RECEIVER	FAST_SENDER
3697.091	SLOW_SENDER1	N/A
3697.254	FAST_SENDER	N/A
3703.787	RECEIVER	FAST_SENDER
3706.192	FAST_SENDER	N/A
3712.011	RECEIVER	FAST_SENDER
3713.381	SLOW_SENDER1	N/A
3714.416	FAST_SENDER	N/A
3724.892	RECEIVER	FAST_SENDER
3727.321	FAST_SENDER	N/A
3729.675	SLOW_SENDER1	N/A
3733.642	RECEIVER	FAST_SENDER
3736.074	FAST_SENDER	N/A
3741.870	RECEIVER	FAST_SENDER
3744.301	FAST_SENDER	N/A
3745.950	SLOW_SENDER1	N/A
3750.111	RECEIVER	FAST_SENDER
3752.523	FAST_SENDER	N/A
3753.278	RECEIVER	FAST_SENDER
3755.698	FAST_SENDER	N/A
3761.482	RECEIVER	FAST_SENDER
3762.288	SLOW_SENDER1	N/A
3763.885	FAST_SENDER	N/A
3769.542	RECEIVER	FAST_SENDER
3771.983	FAST_SENDER	N/A
3778.258	RECEIVER	FAST_SENDER
3778.576	SLOW_SENDER1	N/A
3780.686	FAST_SENDER	N/A
3786.381	RECEIVER	FAST_SENDER
3788.797	FAST_SENDER	N/A
3789.590	RECEIVER	FAST_SENDER
3791.999	FAST_SENDER	N/A
3794.870	SLOW_SENDER1	N/A
3798.252	RECEIVER	FAST_SENDER
3800.670	FAST_SENDER	N/A
3801.457	RECEIVER	FAST_SENDER
3803.901	FAST_SENDER	N/A
3809.936	RECEIVER	FAST_SENDER
3811.136	SLOW_SENDER1	N/A
3812.352	FAST_SENDER	N/A
3818.124	RECEIVER	FAST_SENDER
3820.542	FAST_SENDER	N/A
3821.349	RECEIVER	FAST_SENDER
3823.790	FAST_SENDER	N/A
3827.431	SLOW_SENDER1	N/A
3829.551	RECEIVER	FAST_SENDER
3831.954	FAST_SENDER	N/A
3832.762	RECEIVER	FAST_SENDER
3835.196	FAST_SENDER	N/A
3840.905	RECEIVER	FAST_SENDER
3843.307	FAST_SENDER	N/A
3843.754	SLOW_SENDER1	N/A
3844.035	RECEIVER	FAST_SENDER
3851.992	FAST_SENDER	N/A
3852.732	RECEIVER	FAST_SENDER
3855.154	FAST_SENDER	N/A
3860.058	SLOW_SENDER1	N/A
3861.371	RECEIVER	FAST_SENDER
3863.777	FAST_SENDER	N/A
3864.549	RECEIVER	FAST_SENDER
3866.982	FAST_SENDER	N/A
3873.376	RECEIVER	FAST_SENDER
3875.808	FAST_SENDER	N/A
3876.354	SLOW_SENDER1	N/A
3876.574	RECEIVER	FAST_SENDER
3879.002	FAST_SENDER	N/A
3884.972	RECEIVER	FAST_SENDER
3891.623	FAST_SENDER	N/A
3892.368	RECEIVER	FAST_SENDER
3892.650	SLOW_SENDER1	N/A
3894.790	FAST_SENDER	N/A
3900.606	RECEIVER	FAST_SENDER
3903.042	FAST_SENDER	N/A
3903.832	RECEIVER	FAST_SENDER
3906.281	FAST_SENDER	N/A
3908.944	SLOW_SENDER1	N/A
3912.143	RECEIVER	FAST_SENDER
3914.581	FAST_SENDER	N/A
3916.942	RECEIVER	FAST_SENDER
3919.360	FAST_SENDER	N/A
3925.224	SLOW_SENDER1	N/A
3925.620	RECEIVER	FAST_SENDER
3933.083	FAST_SENDER	N/A
3939.076	RECEIVER	FAST_SENDER
3941.484	FAST_SENDER	N/A
3941.493	SLOW_SENDER1	N/A
3947.883	RECEIVER	FAST_SENDER
3950.329	FAST_SENDER	N/A
3951.118	RECEIVER	FAST_SENDER
3953.527	FAST_SENDER	N/A
3958.285	SLOW_SENDER1	N/A
3964.322	RECEIVER	FAST_SENDER
3966.763	FAST_SENDER	N/A
3972.551	RECEIVER	FAST_SENDER
3974.583	SLOW_SENDER1	N/A
3974.981	FAST_SENDER	N/A
3981.104	RECEIVER	FAST_SENDER
3983.516	FAST_SENDER	N/A
3989.418	RECEIVER	FAST_SENDER
3991.216	SLOW_SENDER1	N/A
3991.856	FAST_SENDER	N/A
3997.467	RECEIVER	FAST_SENDER
3999.908	FAST_SENDER	N/A
4000.702	RECEIVER	FAST_SENDER
4007.514	SLOW_SENDER1	N/A
4008.149	FAST_SENDER	N/A
4013.820	RECEIVER	FAST_SENDER
4016.258	FAST_SENDER	N/A
4017.035	RECEIVER	FAST_SENDER
4019.443	FAST_SENDER	N/A
4023.789	SLOW_SENDER1	N/A
4025.754	RECEIVER	FAST_SENDER
4028.192	FAST_SENDER	N/A
4028.995	RECEIVER	FAST_SENDER
4031.409	FAST_SENDER	N/A
4037.476	RECEIVER	FAST_SENDER
4039.910	FAST_SENDER	N/A
4040.095	SLOW_SENDER1	N/A
4040.687	RECEIVER	FAST_SENDER
4043.129	FAST_SENDER	N/A
4049.048	RECEIVER	FAST_SENDER
4051.473	FAST_SENDER	N/A
4057.661	SLOW_SENDER1	N/A
4064.307	FAST_SENDER	N/A
4070.188	RECEIVER	FAST_SENDER
4072.588	FAST_SENDER	N/A
4073.370	RECEIVER	FAST_SENDER
4073.966	SLOW_SENDER1	N/A
4075.779	FAST_SENDER	N/A
4081.754	RECEIVER	FAST_SENDER
4084.163	FAST_SENDER	N/A
4084.948	RECEIVER	FAST_SENDER
4087.360	FAST_SENDER	N/A
4090.267	SLOW_SENDER1	N/A
4093.500	RECEIVER	FAST_SENDER
4095.919	FAST_SENDER	N/A
4096.696	RECEIVER	FAST_SENDER
4099.131	FAST_SENDER	N/A
4104.792	RECEIVER	FAST_SENDER
4106.573	SLOW_SENDER1	N/A
4107.193	FAST_SENDER	N/A
4107.355	RECEIVER	SLOW_SENDER1
4113.052	RECEIVER	FAST_SENDER
4115.492	FAST_SENDER	N/A
4121.347	RECEIVER	FAST_SENDER
4122.859	SLOW_SENDER1	N/A
4123.794	FAST_SENDER	N/A
4129.669	RECEIVER	FAST_SENDER
4132.106	FAST_SENDER	N/A
4132.854	RECEIVER	FAST_SENDER
4135.285	FAST_SENDER	N/A
4139.140	SLOW_SENDER1	N/A
4140.935	RECEIVER	FAST_SENDER
4143.363	FAST_SENDER	N/A
4144.149	RECEIVER	FAST_SENDER
4146.554	FAST_SENDER	N/A
4152.514	RECEIVER	FAST_SENDER
4154.955	FAST_SENDER	N/A
4155.427	SLOW_SENDER1	N/A
4155.719	RECEIVER	FAST_SENDER
4163.414	FAST_SENDER	N/A
4169.723	RECEIVER	FAST_SENDER
4171.748	SLOW_SENDER1	N/A
4172.146	FAST_SENDER	N/A
4178.025	RECEIVER	FAST_SENDER
4180.453	FAST_SENDER	N/A
4181.240	RECEIVER	FAST_SENDER
4183.643	FAST_SENDER	N/A
4188.562	SLOW_SENDER1	N/A
4189.695	RECEIVER	FAST_SENDER
4192.138	FAST_SENDER	N/A
4192.890	RECEIVER	FAST_SENDER
4195.316	FAST_SENDER	N/A
4201.445	RECEIVER	FAST_SENDER
4203.873	FAST_SENDER	N/A
4204.635	RECEIVER	FAST_SENDER
4205.553	SLOW_SENDER1	N/A
4207.048	FAST_SENDER	N/A
4213.308	RECEIVER	FAST_SENDER
4215.719	FAST_SENDER	N/A
4216.473	RECEIVER	FAST_SENDER
4218.890	FAST_SENDER	N/A
4221.847	SLOW_SENDER1	N/A
4229.591	RECEIVER	FAST_SENDER
4232.013	FAST_SENDER	N/A
4238.074	RECEIVER	FAST_SENDER
4238.134	SLOW_SENDER1	N/A
4240.506	FAST_SENDER	N/A
4246.223	RECEIVER	FAST_SENDER
4248.624	FAST_SENDER	N/A
4254.425	SLOW_SENDER1	N/A
4254.542	RECEIVER	FAST_SENDER
4256.985	FAST_SENDER	N/A
4257.804	RECEIVER	FAST_SENDER
4260.248	FAST_SENDER	N/A
4265.849	RECEIVER	FAST_SENDER
4268.257	FAST_SENDER	N/A
4269.057	RECEIVER	FAST_SENDER
4270.733	SLOW_SENDER1	N/A
4271.499	FAST_SENDER	N/A
4277.102	RECEIVER	FAST_SENDER
4279.516	FAST_SENDER	N/A
4280.307	RECEIVER	FAST_SENDER
4282.728	FAST_SENDER	N/A
4287.030	SLOW_SENDER1	N/A
4288.632	RECEIVER	FAST_SENDER
4291.042	FAST_SENDER	N/A
4291.833	RECEIVER	FAST_SENDER
4294.239	FAST_SENDER	N/A
4300.163	RECEIVER	FAST_SENDER
4302.611	FAST_SENDER	N/A
4303.333	SLOW_SENDER1	N/A
4303.357	RECEIVER	FAST_SENDER
4305.771	FAST_SENDER	N/A
4311.710	RECEIVER	FAST_SENDER
4314.114	FAST_SENDER	N/A
4314.917	RECEIVER	FAST_SENDER
4317.357	FAST_SENDER	N/A
4319.661	SLOW_SENDER1	N/A
4322.945	RECEIVER	FAST_SENDER
4325.386	FAST_SENDER	N/A
4326.116	RECEIVER	FAST_SENDER
4328.524	FAST_SENDER	N/A
4334.312	RECEIVER	FAST_SENDER
4335.937	SLOW_SENDER1	N/A
4336.725	FAST_SENDER	N/A
4342.614	RECEIVER	FAST_SENDER
4345.046	FAST_SENDER	N/A
4345.784	RECEIVER	FAST_SENDER
4348.201	FAST_SENDER	N/A
4352.225	SLOW_SENDER1	N/A
4358.857	RECEIVER	FAST_SENDER
4361.289	FAST_SENDER	N/A
4367.078	RECEIVER	FAST_SENDER
4368.512	SLOW_SENDER1	N/A
4369.519	FAST_SENDER	N/A
4375.861	RECEIVER	FAST_SENDER
4378.277	FAST_SENDER	N/A
4379.007	RECEIVER	FAST_SENDER
4381.414	FAST_SENDER	N/A
4384.824	SLOW_SENDER1	N/A
4387.561	RECEIVER	FAST_SENDER
4390.004	FAST_SENDER	N/A
4390.737	RECEIVER	FAST_SENDER
4393.175	FAST_SENDER	N/A
4398.760	RECEIVER	FAST_SENDER
4401.114	SLOW_SENDER1	N/A
4401.169	FAST_SENDER	N/A
4407.297	RECEIVER	FAST_SENDER
4409.745	FAST_SENDER	N/A
4410.470	RECEIVER	FAST_SENDER
4412.874	FAST_SENDER	N/A
4417.431	SLOW_SENDER1	N/A
4418.687	RECEIVER	FAST_SENDER
4421.116	FAST_SENDER	N/A
4433.201	FAST_SENDER	N/A
4433.705	SLOW_SENDER1	N/A
4433.934	RECEIVER	FAST_SENDER
4436.347	FAST_SENDER	N/A
4442.270	RECEIVER	FAST_SENDER
4444.681	FAST_SENDER	N/A
4445.432	RECEIVER	FAST_SENDER
4447.871	FAST_SENDER	N/A
4450.001	SLOW_SENDER1	N/A
4453.844	RECEIVER	FAST_SENDER
4456.267	FAST_SENDER	N/A
4458.759	RECEIVER	FAST_SENDER
4461.190	FAST_SENDER	N/A
4466.276	SLOW_SENDER1	N/A
4467.724	RECEIVER	FAST_SENDER
4470.173	FAST_SENDER	N/A
4475.966	RECEIVER	FAST_SENDER
4478.397	FAST_SENDER	N/A
4482.572	SLOW_SENDER1	N/A
4484.548	RECEIVER	FAST_SENDER
4486.989	FAST_SENDER	N/A
4487.747	RECEIVER	FAST_SENDER
4490.155	FAST_SENDER	N/A
4495.741	RECEIVER	FAST_SENDER
4498.166	FAST_SENDER	N/A
4498.870	SLOW_SENDER1	N/A
4498.931	RECEIVER	FAST_SENDER
4501.367	FAST_SENDER	N/A
4507.108	RECEIVER	FAST_SENDER
4509.514	FAST_SENDER	N/A
4510.323	RECEIVER	FAST_SENDER
4512.772	FAST_SENDER	N/A
4515.169	SLOW_SENDER1	N/A
4518.235	RECEIVER	FAST_SENDER
4520.638	FAST_SENDER	N/A
4521.370	RECEIVER	FAST_SENDER
4523.784	FAST_SENDER	N/A
4529.365	RECEIVER	FAST_SENDER
4531.470	SLOW_SENDER1	N/A
4531.815	FAST_SENDER	N/A
4537.614	RECEIVER	FAST_SENDER
4540.049	FAST_SENDER	N/A
4540.802	RECEIVER	FAST_SENDER
4543.216	FAST_SENDER	N/A
4549.026	SLOW_SENDER1	N/A
4549.054	RECEIVER	FAST_SENDER
4556.013	FAST_SENDER	N/A
4561.660	RECEIVER	FAST_SENDER
4564.078	FAST_SENDER	N/A
4565.326	SLOW_SENDER1	N/A
4570.366	RECEIVER	FAST_SENDER
4572.791	FAST_SENDER	N/A
4573.562	RECEIVER	FAST_SENDER
4576.010	FAST_SENDER	N/A
4581.576	RECEIVER	FAST_SENDER
4581.613	SLOW_SENDER1	N/A
4583.999	FAST_SENDER	N/A
4589.579	RECEIVER	FAST_SENDER
4592.015	FAST_SENDER	N/A
4592.770	RECEIVER	FAST_SENDER
4595.185	FAST_SENDER	N/A
4597.897	SLOW_SENDER1	N/A
4601.185	RECEIVER	FAST_SENDER
4603.601	FAST_SENDER	N/A
4604.371	RECEIVER	FAST_SENDER
4606.780	FAST_SENDER	N/A
4612.858	RECEIVER	FAST_SENDER
4614.197	SLOW_SENDER1	N/A
4615.277	FAST_SENDER	N/A
4621.110	RECEIVER	FAST_SENDER
4623.555	FAST_SENDER	N/A
4629.076	RECEIVER	FAST_SENDER
4630.496	SLOW_SENDER1	N/A
4631.515	FAST_SENDER	N/A
4637.415	RECEIVER	FAST_SENDER
4639.841	FAST_SENDER	N/A
4645.872	RECEIVER	FAST_SENDER
4646.795	SLOW_SENDER1	N/A
4648.303	FAST_SENDER	N/A
4659.068	RECEIVER	FAST_SENDER
4661.472	FAST_SENDER	N/A
4663.074	SLOW_SENDER1	N/A
4667.401	RECEIVER	FAST_SENDER
4669.813	FAST_SENDER	N/A
4675.788	RECEIVER	FAST_SENDER
4678.233	FAST_SENDER	N/A
4679.833	SLOW_SENDER1	N/A
4684.852	RECEIVER	FAST_SENDER
4687.288	FAST_SENDER	N/A
4688.047	RECEIVER	FAST_SENDER
4690.467	FAST_SENDER	N/A
4696.118	SLOW_SENDER1	N/A
4696.359	RECEIVER	FAST_SENDER
4698.793	FAST_SENDER	N/A
4699.588	RECEIVER	FAST_SENDER
4702.024	FAST_SENDER	N/A
4707.987	RECEIVER	FAST_SENDER
4710.421	FAST_SENDER	N/A
4711.166	RECEIVER	FAST_SENDER
4712.418	SLOW_SENDER1	N/A
4713.615	FAST_SENDER	N/A
4719.250	RECEIVER	FAST_SENDER
4721.657	FAST_SENDER	N/A
4722.405	RECEIVER	FAST_SENDER
4724.805	FAST_SENDER	N/A
4728.726	SLOW_SENDER1	N/A
4730.572	RECEIVER	FAST_SENDER
4737.074	FAST_SENDER	N/A
4737.859	RECEIVER	FAST_SENDER
4740.292	FAST_SENDER	N/A
4745.005	SLOW_SENDER1	N/A
4746.557	RECEIVER	FAST_SENDER
4748.963	FAST_SENDER	N/A
4749.685	RECEIVER	FAST_SENDER
4752.125	FAST_SENDER	N/A
4757.660	RECEIVER	FAST_SENDER
4760.072	FAST_SENDER	N/A
4760.824	RECEIVER	FAST_SENDER
4761.321	SLOW_SENDER1	N/A
4763.257	FAST_SENDER	N/A
4769.667	RECEIVER	FAST_SENDER
4772.067	FAST_SENDER	N/A
4772.844	RECEIVER	FAST_SENDER
4775.262	FAST_SENDER	N/A
4777.607	SLOW_SENDER1	N/A
4781.948	RECEIVER	FAST_SENDER
4788.742	FAST_SENDER	N/A
4789.481	RECEIVER	FAST_SENDER
4791.903	FAST_SENDER	N/A
4793.912	SLOW_SENDER1	N/A
4798.187	RECEIVER	FAST_SENDER
4800.592	FAST_SENDER	N/A
4801.312	RECEIVER	FAST_SENDER
4803.739	FAST_SENDER	N/A
4809.540	RECEIVER	FAST_SENDER
4810.220	SLOW_SENDER1	N/A
4811.985	FAST_SENDER	N/A
4817.632	RECEIVER	FAST_SENDER
4824.553	FAST_SENDER	N/A
4825.324	RECEIVER	FAST_SENDER
4826.527	SLOW_SENDER1	N/A
4827.732	FAST_SENDER	N/A
4833.820	RECEIVER	FAST_SENDER
4836.228	FAST_SENDER	N/A
4836.985	RECEIVER	FAST_SENDER
4839.392	FAST_SENDER	N/A
4842.813	SLOW_SENDER1	N/A
4844.978	RECEIVER	FAST_SENDER
4847.420	FAST_SENDER	N/A
4848.207	RECEIVER	FAST_SENDER
4850.641	FAST_SENDER	N/A
4859.104	SLOW_SENDER1	N/A
4860.938	RECEIVER	FAST_SENDER
4863.349	FAST_SENDER	N/A
4864.099	RECEIVER	FAST_SENDER
4866.515	FAST_SENDER	N/A
4872.445	RECEIVER	FAST_SENDER
4874.851	FAST_SENDER	N/A
4875.400	SLOW_SENDER1	N/A
4875.599	RECEIVER	FAST_SENDER
4878.038	FAST_SENDER	N/A
4883.940	RECEIVER	FAST_SENDER
4886.351	FAST_SENDER	N/A
4887.098	RECEIVER	FAST_SENDER
4889.501	FAST_SENDER	N/A
4891.711	SLOW_SENDER1	N/A
4895.127	RECEIVER	FAST_SENDER
4897.546	FAST_SENDER	N/A
4898.318	RECEIVER	FAST_SENDER
4900.751	FAST_SENDER	N/A
4906.683	RECEIVER	FAST_SENDER
4908.002	SLOW_SENDER1	N/A
4909.092	FAST_SENDER	N/A
4915.131	RECEIVER	FAST_SENDER
4917.537	FAST_SENDER	N/A
4918.312	RECEIVER	FAST_SENDER
4920.727	FAST_SENDER	N/A
4924.296	SLOW_SENDER1	N/A
4926.387	RECEIVER	FAST_SENDER
4928.822	FAST_SENDER	N/A
4929.580	RECEIVER	FAST_SENDER
4937.301	FAST_SENDER	N/A
4940.572	SLOW_SENDER1	N/A
4949.895	FAST_SENDER	N/A
4955.607	RECEIVER	FAST_SENDER
4956.882	SLOW_SENDER1	N/A
4958.027	FAST_SENDER	N/A
4963.895	RECEIVER	FAST_SENDER
4966.318	FAST_SENDER	N/A
4967.069	RECEIVER	FAST_SENDER
4969.510	FAST_SENDER	N/A
4973.201	SLOW_SENDER1	N/A
4975.268	RECEIVER	FAST_SENDER
4981.848	FAST_SENDER	N/A
4982.607	RECEIVER	FAST_SENDER
4985.038	FAST_SENDER	N/A
4989.500	SLOW_SENDER1	N/A
4990.933	RECEIVER	FAST_SENDER
4993.372	FAST_SENDER	N/A
4994.170	RECEIVER	FAST_SENDER
4996.617	FAST_SENDER	N/A
5002.856	RECEIVER	FAST_SENDER
5005.257	FAST_SENDER	N/A
5005.773	SLOW_SENDER1	N/A
5006.011	RECEIVER	FAST_SENDER
5008.436	FAST_SENDER	N/A
5014.169	RECEIVER	FAST_SENDER
5016.574	FAST_SENDER	N/A
5017.350	RECEIVER	FAST_SENDER
5019.783	FAST_SENDER	N/A
5022.063	SLOW_SENDER1	N/A
5025.711	RECEIVER	FAST_SENDER
5028.147	FAST_SENDER	N/A
5028.945	RECEIVER	FAST_SENDER
5031.393	FAST_SENDER	N/A
5037.350	RECEIVER	FAST_SENDER
5038.354	SLOW_SENDER1	N/A
5039.158	RECEIVER	SLOW_SENDER1
5039.790	FAST_SENDER	N/A
5045.842	RECEIVER	FAST_SENDER
5048.289	FAST_SENDER	N/A
5049.066	RECEIVER	FAST_SENDER
5051.489	FAST_SENDER	N/A
5054.672	SLOW_SENDER1	N/A
5057.541	RECEIVER	FAST_SENDER
5059.961	FAST_SENDER	N/A
5060.754	RECEIVER	FAST_SENDER
5068.282	FAST_SENDER	N/A
5070.981	SLOW_SENDER1	N/A
5074.275	RECEIVER	FAST_SENDER
5076.694	FAST_SENDER	N/A
5077.442	RECEIVER	FAST_SENDER
5079.891	FAST_SENDER	N/A
5085.906	RECEIVER	FAST_SENDER
5087.250	SLOW_SENDER1	N/A
5088.335	FAST_SENDER	N/A
5094.341	RECEIVER	FAST_SENDER
5096.764	FAST_SENDER	N/A
5097.542	RECEIVER	FAST_SENDER
5099.963	FAST_SENDER	N/A
5103.525	SLOW_SENDER1	N/A
5106.279	RECEIVER	FAST_SENDER
5108.716	FAST_SENDER	N/A
5109.505	RECEIVER	FAST_SENDER
5111.919	FAST_SENDER	N/A
5117.702	RECEIVER	FAST_SENDER
5119.812	SLOW_SENDER1	N/A
5120.138	FAST_SENDER	N/A
5125.809	RECEIVER	FAST_SENDER
5128.227	FAST_SENDER	N/A
5129.011	RECEIVER	FAST_SENDER
5131.422	FAST_SENDER	N/A
5137.320	SLOW_SENDER1	N/A
5137.580	RECEIVER	FAST_SENDER
5145.041	FAST_SENDER	N/A
5145.835	RECEIVER	FAST_SENDER
5148.283	FAST_SENDER	N/A
5153.608	SLOW_SENDER1	N/A
5154.392	RECEIVER	FAST_SENDER
5156.798	FAST_SENDER	N/A
5158.951	RECEIVER	FAST_SENDER
5161.351	FAST_SENDER	N/A
5167.185	RECEIVER	FAST_SENDER
5169.604	FAST_SENDER	N/A
5170.379	SLOW_SENDER1	N/A
5175.586	RECEIVER	FAST_SENDER
5178.000	FAST_SENDER	N/A
5183.711	RECEIVER	FAST_SENDER
5186.132	FAST_SENDER	N/A
5186.667	SLOW_SENDER1	N/A
5186.856	RECEIVER	FAST_SENDER
5189.296	FAST_SENDER	N/A
5195.641	RECEIVER	FAST_SENDER
5198.071	FAST_SENDER	N/A
5198.835	RECEIVER	FAST_SENDER
5201.285	FAST_SENDER	N/A
5202.965	SLOW_SENDER1	N/A
5207.974	RECEIVER	FAST_SENDER
5210.381	FAST_SENDER	N/A
5211.146	RECEIVER	FAST_SENDER
5213.568	FAST_SENDER	N/A
5219.263	SLOW_SENDER1	N/A
5219.336	RECEIVER	FAST_SENDER
5221.737	FAST_SENDER	N/A
5227.498	RECEIVER	FAST_SENDER
5229.932	FAST_SENDER	N/A
5230.689	RECEIVER	FAST_SENDER
5233.104	FAST_SENDER	N/A
5235.552	SLOW_SENDER1	N/A
5238.990	RECEIVER	FAST_SENDER
5241.413	FAST_SENDER	N/A
5242.183	RECEIVER	FAST_SENDER
5244.598	FAST_SENDER	N/A
5250.246	RECEIVER	FAST_SENDER
5251.850	SLOW_SENDER1	N/A
5252.677	FAST_SENDER	N/A
5258.259	RECEIVER	FAST_SENDER
5260.702	FAST_SENDER	N/A
5261.490	RECEIVER	FAST_SENDER
5263.893	FAST_SENDER	N/A
5268.138	SLOW_SENDER1	N/A
5269.853	RECEIVER	FAST_SENDER
5272.260	FAST_SENDER	N/A
5273.049	RECEIVER	FAST_SENDER
5275.485	FAST_SENDER	N/A
5280.970	RECEIVER	FAST_SENDER
5283.416	FAST_SENDER	N/A
5284.177	RECEIVER	FAST_SENDER
5284.437	SLOW_SENDER1	N/A
5286.595	FAST_SENDER	N/A
5292.287	RECEIVER	FAST_SENDER
5294.729	FAST_SENDER	N/A
5295.515	RECEIVER	FAST_SENDER
5297.916	FAST_SENDER	N/A
5300.758	SLOW_SENDER1	N/A
5304.184	RECEIVER	FAST_SENDER
5306.601	FAST_SENDER	N/A
5317.070	SLOW_SENDER1	N/A
5319.225	FAST_SENDER	N/A
5324.905	RECEIVER	FAST_SENDER
5327.329	FAST_SENDER	N/A
5328.094	RECEIVER	FAST_SENDER
5330.525	FAST_SENDER	N/A
5333.339	SLOW_SENDER1	N/A
5336.846	RECEIVER	FAST_SENDER
5343.454	FAST_SENDER	N/A
5344.175	RECEIVER	FAST_SENDER
5346.589	FAST_SENDER	N/A
5349.616	SLOW_SENDER1	N/A
5352.279	RECEIVER	FAST_SENDER
5354.724	FAST_SENDER	N/A
5355.473	RECEIVER	FAST_SENDER
5357.875	FAST_SENDER	N/A
5364.139	RECEIVER	FAST_SENDER
5365.901	SLOW_SENDER1	N/A
5366.544	FAST_SENDER	N/A
5369.701	FAST_SENDER	N/A
5382.215	FAST_SENDER	N/A
5382.216	SLOW_SENDER1	N/A
5388.168	RECEIVER	FAST_SENDER
5390.573	FAST_SENDER	N/A
5391.330	RECEIVER	FAST_SENDER
5393.736	FAST_SENDER	N/A
5398.986	SLOW_SENDER1	N/A
5400.330	RECEIVER	FAST_SENDER
5402.774	FAST_SENDER	N/A
5403.495	RECEIVER	FAST_SENDER
5405.932	FAST_SENDER	N/A
5411.775	RECEIVER	FAST_SENDER
5414.215	FAST_SENDER	N/A
5415.010	RECEIVER	FAST_SENDER
5415.280	SLOW_SENDER1	N/A
5417.439	FAST_SENDER	N/A
5423.341	RECEIVER	FAST_SENDER
5425.781	FAST_SENDER	N/A
5426.565	RECEIVER	FAST_SENDER
5428.982	FAST_SENDER	N/A
5431.565	SLOW_SENDER1	N/A
5434.785	RECEIVER	FAST_SENDER
5437.224	FAST_SENDER	N/A
5438.031	RECEIVER	FAST_SENDER
5440.464	FAST_SENDER	N/A
5446.198	RECEIVER	FAST_SENDER
5447.875	SLOW_SENDER1	N/A
5448.620	FAST_SENDER	N/A
5448.657	RECEIVER	SLOW_SENDER1
5454.422	RECEIVER	FAST_SENDER
5456.846	FAST_SENDER	N/A
5457.594	RECEIVER	FAST_SENDER
5460.010	FAST_SENDER	N/A
5464.190	SLOW_SENDER1	N/A
5465.978	RECEIVER	FAST_SENDER
5468.406	FAST_SENDER	N/A
5469.180	RECEIVER	FAST_SENDER
5471.589	FAST_SENDER	N/A
5477.931	RECEIVER	FAST_SENDER
5480.332	FAST_SENDER	N/A
5480.461	SLOW_SENDER1	N/A
5481.082	RECEIVER	FAST_SENDER
5483.512	FAST_SENDER	N/A
5489.222	RECEIVER	FAST_SENDER
5491.663	FAST_SENDER	N/A
5497.228	SLOW_SENDER1	N/A
5502.860	RECEIVER	FAST_SENDER
5505.301	FAST_SENDER	N/A
5511.143	RECEIVER	FAST_SENDER
5513.524	SLOW_SENDER1	N/A
5513.556	FAST_SENDER	N/A
5519.946	RECEIVER	FAST_SENDER
5522.392	FAST_SENDER	N/A
5523.164	RECEIVER	FAST_SENDER
5525.614	FAST_SENDER	N/A
5529.813	SLOW_SENDER1	N/A
5531.660	RECEIVER	FAST_SENDER
5534.099	FAST_SENDER	N/A
5534.875	RECEIVER	FAST_SENDER
5537.287	FAST_SENDER	N/A
5543.133	RECEIVER	FAST_SENDER
5545.580	FAST_SENDER	N/A
5546.127	SLOW_SENDER1	N/A
5546.299	RECEIVER	FAST_SENDER
5548.720	FAST_SENDER	N/A
5554.623	RECEIVER	FAST_SENDER
5557.054	FAST_SENDER	N/A
5557.783	RECEIVER	FAST_SENDER
5560.210	FAST_SENDER	N/A
5562.437	SLOW_SENDER1	N/A
5566.930	RECEIVER	FAST_SENDER
5569.340	FAST_SENDER	N/A
5570.143	RECEIVER	FAST_SENDER
5572.587	FAST_SENDER	N/A
5578.733	SLOW_SENDER1	N/A
5578.832	RECEIVER	FAST_SENDER
5581.281	FAST_SENDER	N/A
5587.101	RECEIVER	FAST_SENDER
5593.664	FAST_SENDER	N/A
5594.426	RECEIVER	FAST_SENDER
5595.026	SLOW_SENDER1	N/A
5596.870	FAST_SENDER	N/A
5602.766	RECEIVER	FAST_SENDER
5605.185	FAST_SENDER	N/A
5605.949	RECEIVER	FAST_SENDER
5608.375	FAST_SENDER	N/A
5611.340	SLOW_SENDER1	N/A
5614.291	RECEIVER	FAST_SENDER
5616.718	FAST_SENDER	N/A
5617.439	RECEIVER	FAST_SENDER
5619.840	FAST_SENDER	N/A
5625.623	RECEIVER	FAST_SENDER
5627.609	SLOW_SENDER1	N/A
5628.062	FAST_SENDER	N/A
5633.953	RECEIVER	FAST_SENDER
5636.386	FAST_SENDER	N/A
5637.127	RECEIVER	FAST_SENDER
5639.533	FAST_SENDER	N/A
5644.029	SLOW_SENDER1	N/A
5645.884	RECEIVER	FAST_SENDER
5648.333	FAST_SENDER	N/A
5649.079	RECEIVER	FAST_SENDER
5651.483	FAST_SENDER	N/A
5657.612	RECEIVER	FAST_SENDER
5660.017	FAST_SENDER	N/A
5660.297	SLOW_SENDER1	N/A
5660.769	RECEIVER	FAST_SENDER
5663.215	FAST_SENDER	N/A
5669.399	RECEIVER	FAST_SENDER
5676.208	FAST_SENDER	N/A
5676.566	SLOW_SENDER1	N/A
5677.002	RECEIVER	FAST_SENDER
5684.935	FAST_SENDER	N/A
5687.268	RECEIVER	FAST_SENDER
5689.713	FAST_SENDER	N/A
5692.864	SLOW_SENDER1	N/A
5695.498	RECEIVER	FAST_SENDER
5697.908	FAST_SENDER	N/A
5704.118	RECEIVER	FAST_SENDER
5706.524	FAST_SENDER	N/A
5709.163	SLOW_SENDER1	N/A
5712.209	RECEIVER	FAST_SENDER
5714.610	FAST_SENDER	N/A
5715.353	RECEIVER	FAST_SENDER
5717.766	FAST_SENDER	N/A
[truncated: 10,721 more rows]
