# Supplementary material for: CATO: Wake-Up reCeiver-bAsed communicaTiOn for Batteryless Devices
Source: Sensors (Basel). 2025 Nov 7;25(22):6813. doi: 10.3390/s25226813 (PMC12655924; doi:10.3390/s25226813)
Supplement: Supplementary file 1 [file sensors-25-06813-s001.zip › File S1_Experimental_and_Simulation_Data/simulation/capsweep/cap60/mac_competing_nodes_both.csv]

time_s	node_id	received_from
2.700	FAST_SENDER	N/A
2.700	SLOW_SENDER1	N/A
8.447	RECEIVER	FAST_SENDER
10.878	FAST_SENDER	N/A
11.660	RECEIVER	FAST_SENDER
13.801	RECEIVER	SLOW_SENDER1
14.110	FAST_SENDER	N/A
14.860	RECEIVER	FAST_SENDER
16.232	SLOW_SENDER1	N/A
17.290	FAST_SENDER	N/A
20.808	RECEIVER	SLOW_SENDER1
28.230	SLOW_SENDER1	N/A
30.388	FAST_SENDER	N/A
32.388	FAST_SENDER	N/A
34.388	FAST_SENDER	N/A
36.388	FAST_SENDER	N/A
38.388	FAST_SENDER	N/A
40.388	FAST_SENDER	N/A
42.388	FAST_SENDER	N/A
44.388	FAST_SENDER	N/A
46.388	FAST_SENDER	N/A
52.280	RECEIVER	FAST_SENDER
58.845	FAST_SENDER	N/A
59.602	RECEIVER	FAST_SENDER
62.037	FAST_SENDER	N/A
68.322	RECEIVER	FAST_SENDER
70.751	FAST_SENDER	N/A
71.519	RECEIVER	FAST_SENDER
73.920	FAST_SENDER	N/A
79.497	RECEIVER	FAST_SENDER
81.915	FAST_SENDER	N/A
82.668	RECEIVER	FAST_SENDER
85.075	FAST_SENDER	N/A
90.728	RECEIVER	FAST_SENDER
93.132	FAST_SENDER	N/A
93.952	RECEIVER	FAST_SENDER
96.393	FAST_SENDER	N/A
102.407	RECEIVER	FAST_SENDER
104.850	FAST_SENDER	N/A
105.599	RECEIVER	FAST_SENDER
108.029	FAST_SENDER	N/A
113.520	RECEIVER	FAST_SENDER
115.959	FAST_SENDER	N/A
116.700	RECEIVER	FAST_SENDER
119.129	FAST_SENDER	N/A
124.756	RECEIVER	FAST_SENDER
127.176	FAST_SENDER	N/A
127.947	RECEIVER	FAST_SENDER
130.386	FAST_SENDER	N/A
136.383	RECEIVER	FAST_SENDER
138.817	FAST_SENDER	N/A
139.582	RECEIVER	FAST_SENDER
142.005	FAST_SENDER	N/A
148.280	RECEIVER	FAST_SENDER
150.707	FAST_SENDER	N/A
151.487	RECEIVER	FAST_SENDER
153.912	FAST_SENDER	N/A
159.962	RECEIVER	FAST_SENDER
162.398	FAST_SENDER	N/A
163.153	RECEIVER	FAST_SENDER
163.280	SLOW_SENDER1	N/A
165.555	FAST_SENDER	N/A
167.937	RECEIVER	SLOW_SENDER1
173.378	SLOW_SENDER1	N/A
175.703	RECEIVER	SLOW_SENDER1
176.747	RECEIVER	FAST_SENDER
179.151	FAST_SENDER	N/A
181.151	FAST_SENDER	N/A
183.104	SLOW_SENDER1	N/A
183.151	FAST_SENDER	N/A
185.151	FAST_SENDER	N/A
185.299	RECEIVER	SLOW_SENDER1
187.151	FAST_SENDER	N/A
189.151	FAST_SENDER	N/A
191.151	FAST_SENDER	N/A
192.740	SLOW_SENDER1	N/A
193.151	FAST_SENDER	N/A
193.478	RECEIVER	SLOW_SENDER1
206.128	FAST_SENDER	N/A
206.859	RECEIVER	FAST_SENDER
209.296	FAST_SENDER	N/A
215.121	RECEIVER	FAST_SENDER
217.566	FAST_SENDER	N/A
218.350	RECEIVER	FAST_SENDER
220.792	FAST_SENDER	N/A
226.484	RECEIVER	FAST_SENDER
233.237	FAST_SENDER	N/A
234.007	RECEIVER	FAST_SENDER
236.429	FAST_SENDER	N/A
242.573	RECEIVER	FAST_SENDER
244.987	FAST_SENDER	N/A
245.778	RECEIVER	FAST_SENDER
248.183	FAST_SENDER	N/A
253.989	RECEIVER	FAST_SENDER
256.431	FAST_SENDER	N/A
257.191	RECEIVER	FAST_SENDER
259.640	FAST_SENDER	N/A
265.641	RECEIVER	FAST_SENDER
268.055	FAST_SENDER	N/A
268.844	RECEIVER	FAST_SENDER
271.259	FAST_SENDER	N/A
277.182	RECEIVER	FAST_SENDER
279.593	FAST_SENDER	N/A
280.400	RECEIVER	FAST_SENDER
287.740	FAST_SENDER	N/A
288.488	RECEIVER	FAST_SENDER
290.900	FAST_SENDER	N/A
296.966	RECEIVER	FAST_SENDER
299.409	FAST_SENDER	N/A
300.186	RECEIVER	FAST_SENDER
302.622	FAST_SENDER	N/A
308.651	RECEIVER	FAST_SENDER
311.056	FAST_SENDER	N/A
311.808	RECEIVER	FAST_SENDER
314.247	FAST_SENDER	N/A
320.354	RECEIVER	FAST_SENDER
322.784	FAST_SENDER	N/A
323.543	RECEIVER	FAST_SENDER
324.720	SLOW_SENDER1	N/A
325.969	FAST_SENDER	N/A
329.087	RECEIVER	SLOW_SENDER1
334.522	SLOW_SENDER1	N/A
336.919	RECEIVER	SLOW_SENDER1
338.841	FAST_SENDER	N/A
340.841	FAST_SENDER	N/A
342.841	FAST_SENDER	N/A
344.366	SLOW_SENDER1	N/A
344.841	FAST_SENDER	N/A
345.151	RECEIVER	SLOW_SENDER1
346.841	FAST_SENDER	N/A
348.841	FAST_SENDER	N/A
350.841	FAST_SENDER	N/A
352.599	SLOW_SENDER1	N/A
352.841	FAST_SENDER	N/A
353.587	RECEIVER	FAST_SENDER
356.031	FAST_SENDER	N/A
361.604	RECEIVER	FAST_SENDER
364.027	FAST_SENDER	N/A
364.770	RECEIVER	FAST_SENDER
367.210	FAST_SENDER	N/A
372.782	RECEIVER	FAST_SENDER
375.203	FAST_SENDER	N/A
375.945	RECEIVER	FAST_SENDER
378.361	FAST_SENDER	N/A
384.075	RECEIVER	FAST_SENDER
386.520	FAST_SENDER	N/A
387.263	RECEIVER	FAST_SENDER
389.694	FAST_SENDER	N/A
399.900	RECEIVER	FAST_SENDER
402.300	FAST_SENDER	N/A
403.082	RECEIVER	FAST_SENDER
405.523	FAST_SENDER	N/A
411.147	RECEIVER	FAST_SENDER
413.571	FAST_SENDER	N/A
414.336	RECEIVER	FAST_SENDER
416.743	FAST_SENDER	N/A
422.565	RECEIVER	FAST_SENDER
424.967	FAST_SENDER	N/A
425.690	RECEIVER	FAST_SENDER
428.109	FAST_SENDER	N/A
434.164	RECEIVER	FAST_SENDER
436.572	FAST_SENDER	N/A
437.338	RECEIVER	FAST_SENDER
439.746	FAST_SENDER	N/A
445.340	RECEIVER	FAST_SENDER
447.744	FAST_SENDER	N/A
448.496	RECEIVER	FAST_SENDER
450.929	FAST_SENDER	N/A
457.100	RECEIVER	FAST_SENDER
459.505	FAST_SENDER	N/A
460.217	RECEIVER	FAST_SENDER
462.623	FAST_SENDER	N/A
468.582	RECEIVER	FAST_SENDER
471.016	FAST_SENDER	N/A
471.738	RECEIVER	FAST_SENDER
474.151	FAST_SENDER	N/A
480.393	RECEIVER	FAST_SENDER
482.843	FAST_SENDER	N/A
483.608	RECEIVER	FAST_SENDER
486.050	FAST_SENDER	N/A
486.240	SLOW_SENDER1	N/A
490.945	RECEIVER	SLOW_SENDER1
498.823	FAST_SENDER	N/A
499.465	SLOW_SENDER1	N/A
500.823	FAST_SENDER	N/A
501.710	RECEIVER	SLOW_SENDER1
502.823	FAST_SENDER	N/A
504.823	FAST_SENDER	N/A
506.823	FAST_SENDER	N/A
508.823	FAST_SENDER	N/A
509.130	SLOW_SENDER1	N/A
509.864	RECEIVER	SLOW_SENDER1
510.823	FAST_SENDER	N/A
512.823	FAST_SENDER	N/A
513.626	RECEIVER	FAST_SENDER
516.069	FAST_SENDER	N/A
517.283	SLOW_SENDER1	N/A
518.058	RECEIVER	SLOW_SENDER1
528.726	FAST_SENDER	N/A
529.505	RECEIVER	FAST_SENDER
531.937	FAST_SENDER	N/A
537.790	RECEIVER	FAST_SENDER
540.229	FAST_SENDER	N/A
541.013	RECEIVER	FAST_SENDER
543.450	FAST_SENDER	N/A
549.784	RECEIVER	FAST_SENDER
552.189	FAST_SENDER	N/A
552.927	RECEIVER	FAST_SENDER
555.344	FAST_SENDER	N/A
561.307	RECEIVER	FAST_SENDER
563.741	FAST_SENDER	N/A
564.524	RECEIVER	FAST_SENDER
566.926	FAST_SENDER	N/A
572.404	RECEIVER	FAST_SENDER
574.832	FAST_SENDER	N/A
575.604	RECEIVER	FAST_SENDER
578.039	FAST_SENDER	N/A
584.146	RECEIVER	FAST_SENDER
586.583	FAST_SENDER	N/A
587.327	RECEIVER	FAST_SENDER
589.731	FAST_SENDER	N/A
595.527	RECEIVER	FAST_SENDER
597.957	FAST_SENDER	N/A
598.713	RECEIVER	FAST_SENDER
601.121	FAST_SENDER	N/A
606.988	RECEIVER	FAST_SENDER
609.394	FAST_SENDER	N/A
610.182	RECEIVER	FAST_SENDER
612.611	FAST_SENDER	N/A
618.354	RECEIVER	FAST_SENDER
620.779	FAST_SENDER	N/A
621.569	RECEIVER	FAST_SENDER
623.975	FAST_SENDER	N/A
629.987	RECEIVER	FAST_SENDER
636.550	FAST_SENDER	N/A
637.331	RECEIVER	FAST_SENDER
639.761	FAST_SENDER	N/A
645.943	RECEIVER	FAST_SENDER
648.344	FAST_SENDER	N/A
649.103	RECEIVER	FAST_SENDER
649.500	SLOW_SENDER1	N/A
651.512	FAST_SENDER	N/A
653.861	RECEIVER	SLOW_SENDER1
659.264	SLOW_SENDER1	N/A
661.477	RECEIVER	SLOW_SENDER1
662.391	RECEIVER	FAST_SENDER
664.792	FAST_SENDER	N/A
666.792	FAST_SENDER	N/A
668.792	FAST_SENDER	N/A
668.919	SLOW_SENDER1	N/A
670.792	FAST_SENDER	N/A
671.176	RECEIVER	SLOW_SENDER1
672.792	FAST_SENDER	N/A
674.792	FAST_SENDER	N/A
676.792	FAST_SENDER	N/A
678.592	SLOW_SENDER1	N/A
678.792	FAST_SENDER	N/A
679.347	RECEIVER	SLOW_SENDER1
681.562	RECEIVER	FAST_SENDER
683.966	FAST_SENDER	N/A
686.759	SLOW_SENDER1	N/A
689.417	RECEIVER	FAST_SENDER
691.830	FAST_SENDER	N/A
692.580	RECEIVER	FAST_SENDER
695.004	FAST_SENDER	N/A
705.589	RECEIVER	FAST_SENDER
708.032	FAST_SENDER	N/A
708.791	RECEIVER	FAST_SENDER
711.202	FAST_SENDER	N/A
721.656	RECEIVER	FAST_SENDER
724.101	FAST_SENDER	N/A
724.898	RECEIVER	FAST_SENDER
727.328	FAST_SENDER	N/A
733.355	RECEIVER	FAST_SENDER
735.767	FAST_SENDER	N/A
736.527	RECEIVER	FAST_SENDER
738.965	FAST_SENDER	N/A
744.786	RECEIVER	FAST_SENDER
747.232	FAST_SENDER	N/A
748.014	RECEIVER	FAST_SENDER
750.428	FAST_SENDER	N/A
756.475	RECEIVER	FAST_SENDER
758.892	FAST_SENDER	N/A
759.675	RECEIVER	FAST_SENDER
762.105	FAST_SENDER	N/A
767.969	RECEIVER	FAST_SENDER
770.395	FAST_SENDER	N/A
771.166	RECEIVER	FAST_SENDER
773.588	FAST_SENDER	N/A
779.683	RECEIVER	FAST_SENDER
782.103	FAST_SENDER	N/A
782.851	RECEIVER	FAST_SENDER
785.265	FAST_SENDER	N/A
791.068	RECEIVER	FAST_SENDER
793.473	FAST_SENDER	N/A
794.272	RECEIVER	FAST_SENDER
796.714	FAST_SENDER	N/A
802.569	RECEIVER	FAST_SENDER
805.014	FAST_SENDER	N/A
805.777	RECEIVER	FAST_SENDER
808.213	FAST_SENDER	N/A
810.760	SLOW_SENDER1	N/A
814.384	RECEIVER	FAST_SENDER
816.828	FAST_SENDER	N/A
818.828	FAST_SENDER	N/A
820.828	FAST_SENDER	N/A
822.828	FAST_SENDER	N/A
823.665	SLOW_SENDER1	N/A
824.828	FAST_SENDER	N/A
826.140	RECEIVER	SLOW_SENDER1
826.828	FAST_SENDER	N/A
828.828	FAST_SENDER	N/A
830.828	FAST_SENDER	N/A
833.561	SLOW_SENDER1	N/A
834.318	RECEIVER	SLOW_SENDER1
841.720	SLOW_SENDER1	N/A
843.139	FAST_SENDER	N/A
843.922	RECEIVER	FAST_SENDER
846.364	FAST_SENDER	N/A
852.463	RECEIVER	FAST_SENDER
854.901	FAST_SENDER	N/A
855.629	RECEIVER	FAST_SENDER
858.039	FAST_SENDER	N/A
863.660	RECEIVER	FAST_SENDER
866.106	FAST_SENDER	N/A
866.815	RECEIVER	FAST_SENDER
869.218	FAST_SENDER	N/A
875.524	RECEIVER	FAST_SENDER
877.957	FAST_SENDER	N/A
878.712	RECEIVER	FAST_SENDER
881.123	FAST_SENDER	N/A
886.978	RECEIVER	FAST_SENDER
889.406	FAST_SENDER	N/A
890.170	RECEIVER	FAST_SENDER
892.619	FAST_SENDER	N/A
898.654	RECEIVER	FAST_SENDER
901.069	FAST_SENDER	N/A
901.874	RECEIVER	FAST_SENDER
904.312	FAST_SENDER	N/A
910.501	RECEIVER	FAST_SENDER
912.945	FAST_SENDER	N/A
913.705	RECEIVER	FAST_SENDER
916.141	FAST_SENDER	N/A
922.175	RECEIVER	FAST_SENDER
924.599	FAST_SENDER	N/A
926.920	RECEIVER	FAST_SENDER
929.324	FAST_SENDER	N/A
935.575	RECEIVER	FAST_SENDER
937.987	FAST_SENDER	N/A
938.718	RECEIVER	FAST_SENDER
941.124	FAST_SENDER	N/A
946.856	RECEIVER	FAST_SENDER
949.269	FAST_SENDER	N/A
950.089	RECEIVER	FAST_SENDER
952.512	FAST_SENDER	N/A
958.853	RECEIVER	FAST_SENDER
961.274	FAST_SENDER	N/A
962.039	RECEIVER	FAST_SENDER
964.450	FAST_SENDER	N/A
970.167	RECEIVER	FAST_SENDER
972.572	FAST_SENDER	N/A
973.338	RECEIVER	FAST_SENDER
974.000	SLOW_SENDER1	N/A
975.782	FAST_SENDER	N/A
977.938	RECEIVER	SLOW_SENDER1
983.377	SLOW_SENDER1	N/A
985.634	RECEIVER	SLOW_SENDER1
986.486	RECEIVER	FAST_SENDER
988.923	FAST_SENDER	N/A
990.923	FAST_SENDER	N/A
992.923	FAST_SENDER	N/A
993.052	SLOW_SENDER1	N/A
994.923	FAST_SENDER	N/A
995.288	RECEIVER	SLOW_SENDER1
996.923	FAST_SENDER	N/A
998.923	FAST_SENDER	N/A
1000.923	FAST_SENDER	N/A
1002.714	SLOW_SENDER1	N/A
1002.923	FAST_SENDER	N/A
1003.468	RECEIVER	SLOW_SENDER1
1004.245	RECEIVER	FAST_SENDER
1006.647	FAST_SENDER	N/A
1012.910	RECEIVER	FAST_SENDER
1015.321	FAST_SENDER	N/A
1016.071	RECEIVER	FAST_SENDER
1018.510	FAST_SENDER	N/A
1024.337	RECEIVER	FAST_SENDER
1026.755	FAST_SENDER	N/A
1027.490	RECEIVER	FAST_SENDER
1029.901	FAST_SENDER	N/A
1035.898	RECEIVER	FAST_SENDER
1038.319	FAST_SENDER	N/A
1039.115	RECEIVER	FAST_SENDER
1041.519	FAST_SENDER	N/A
1047.188	RECEIVER	FAST_SENDER
1049.614	FAST_SENDER	N/A
1050.355	RECEIVER	FAST_SENDER
1052.789	FAST_SENDER	N/A
1058.564	RECEIVER	FAST_SENDER
1060.990	FAST_SENDER	N/A
1061.766	RECEIVER	FAST_SENDER
1064.168	FAST_SENDER	N/A
1069.862	RECEIVER	FAST_SENDER
1072.267	FAST_SENDER	N/A
1073.052	RECEIVER	FAST_SENDER
1075.457	FAST_SENDER	N/A
1081.419	RECEIVER	FAST_SENDER
1083.865	FAST_SENDER	N/A
1084.614	RECEIVER	FAST_SENDER
1087.019	FAST_SENDER	N/A
1093.164	RECEIVER	FAST_SENDER
1095.568	FAST_SENDER	N/A
1096.339	RECEIVER	FAST_SENDER
1098.778	FAST_SENDER	N/A
1104.565	RECEIVER	FAST_SENDER
1106.967	FAST_SENDER	N/A
1107.707	RECEIVER	FAST_SENDER
1110.111	FAST_SENDER	N/A
1115.893	RECEIVER	FAST_SENDER
1122.800	FAST_SENDER	N/A
1123.550	RECEIVER	FAST_SENDER
1125.995	FAST_SENDER	N/A
1131.538	RECEIVER	FAST_SENDER
1133.943	FAST_SENDER	N/A
1134.683	RECEIVER	FAST_SENDER
1134.780	SLOW_SENDER1	N/A
1138.465	RECEIVER	SLOW_SENDER1
1143.914	SLOW_SENDER1	N/A
1146.607	FAST_SENDER	N/A
1147.033	RECEIVER	SLOW_SENDER1
1148.607	FAST_SENDER	N/A
1150.607	FAST_SENDER	N/A
1152.607	FAST_SENDER	N/A
1154.463	SLOW_SENDER1	N/A
1154.607	FAST_SENDER	N/A
1155.208	RECEIVER	SLOW_SENDER1
1156.607	FAST_SENDER	N/A
1158.607	FAST_SENDER	N/A
1160.607	FAST_SENDER	N/A
1161.387	RECEIVER	FAST_SENDER
1162.648	SLOW_SENDER1	N/A
1163.406	RECEIVER	SLOW_SENDER1
1163.806	FAST_SENDER	N/A
1164.589	RECEIVER	FAST_SENDER
1167.005	FAST_SENDER	N/A
1170.836	SLOW_SENDER1	N/A
1171.577	RECEIVER	SLOW_SENDER1
1178.990	SLOW_SENDER1	N/A
1179.218	FAST_SENDER	N/A
1179.992	RECEIVER	FAST_SENDER
1182.429	FAST_SENDER	N/A
1188.245	RECEIVER	FAST_SENDER
1190.685	FAST_SENDER	N/A
1191.445	RECEIVER	FAST_SENDER
1193.877	FAST_SENDER	N/A
1199.987	RECEIVER	FAST_SENDER
1202.398	FAST_SENDER	N/A
1204.746	RECEIVER	FAST_SENDER
1207.172	FAST_SENDER	N/A
1212.931	RECEIVER	FAST_SENDER
1215.374	FAST_SENDER	N/A
1216.156	RECEIVER	FAST_SENDER
1218.589	FAST_SENDER	N/A
1224.751	RECEIVER	FAST_SENDER
1227.158	FAST_SENDER	N/A
1227.913	RECEIVER	FAST_SENDER
1230.314	FAST_SENDER	N/A
1236.451	RECEIVER	FAST_SENDER
1238.870	FAST_SENDER	N/A
1239.608	RECEIVER	FAST_SENDER
1242.016	FAST_SENDER	N/A
1247.769	RECEIVER	FAST_SENDER
1250.182	FAST_SENDER	N/A
1250.932	RECEIVER	FAST_SENDER
1253.343	FAST_SENDER	N/A
1259.530	RECEIVER	FAST_SENDER
1261.956	FAST_SENDER	N/A
1262.738	RECEIVER	FAST_SENDER
1265.153	FAST_SENDER	N/A
1271.397	RECEIVER	FAST_SENDER
1273.806	FAST_SENDER	N/A
1274.612	RECEIVER	FAST_SENDER
1277.061	FAST_SENDER	N/A
1282.937	RECEIVER	FAST_SENDER
1285.387	FAST_SENDER	N/A
1286.143	RECEIVER	FAST_SENDER
1288.591	FAST_SENDER	N/A
1294.532	RECEIVER	FAST_SENDER
1296.932	FAST_SENDER	N/A
1297.686	RECEIVER	FAST_SENDER
1300.101	FAST_SENDER	N/A
1305.742	RECEIVER	FAST_SENDER
1308.192	FAST_SENDER	N/A
1308.949	RECEIVER	FAST_SENDER
1310.760	SLOW_SENDER1	N/A
1311.361	FAST_SENDER	N/A
1315.486	RECEIVER	SLOW_SENDER1
1320.909	SLOW_SENDER1	N/A
1323.904	RECEIVER	SLOW_SENDER1
1324.292	FAST_SENDER	N/A
1326.292	FAST_SENDER	N/A
1328.292	FAST_SENDER	N/A
1330.292	FAST_SENDER	N/A
1331.314	SLOW_SENDER1	N/A
1332.084	RECEIVER	SLOW_SENDER1
1332.292	FAST_SENDER	N/A
1334.292	FAST_SENDER	N/A
1336.292	FAST_SENDER	N/A
1338.292	FAST_SENDER	N/A
1339.027	RECEIVER	FAST_SENDER
1339.519	SLOW_SENDER1	N/A
1340.323	RECEIVER	SLOW_SENDER1
1341.470	FAST_SENDER	N/A
1342.244	RECEIVER	FAST_SENDER
1344.666	FAST_SENDER	N/A
1347.739	SLOW_SENDER1	N/A
1348.471	RECEIVER	SLOW_SENDER1
1357.314	FAST_SENDER	N/A
1358.043	RECEIVER	FAST_SENDER
1360.493	FAST_SENDER	N/A
1371.025	RECEIVER	FAST_SENDER
1373.428	FAST_SENDER	N/A
1374.194	RECEIVER	FAST_SENDER
1376.635	FAST_SENDER	N/A
1382.462	RECEIVER	FAST_SENDER
1384.881	FAST_SENDER	N/A
1387.153	RECEIVER	FAST_SENDER
1389.598	FAST_SENDER	N/A
1395.795	RECEIVER	FAST_SENDER
1398.221	FAST_SENDER	N/A
1404.364	RECEIVER	FAST_SENDER
1406.767	FAST_SENDER	N/A
1412.754	RECEIVER	FAST_SENDER
1415.192	FAST_SENDER	N/A
1415.970	RECEIVER	FAST_SENDER
1418.389	FAST_SENDER	N/A
1424.657	RECEIVER	FAST_SENDER
1427.070	FAST_SENDER	N/A
1427.863	RECEIVER	FAST_SENDER
1430.289	FAST_SENDER	N/A
1435.986	RECEIVER	FAST_SENDER
1438.417	FAST_SENDER	N/A
1439.203	RECEIVER	FAST_SENDER
1441.653	FAST_SENDER	N/A
1452.200	RECEIVER	FAST_SENDER
1454.640	FAST_SENDER	N/A
1460.618	RECEIVER	FAST_SENDER
1463.050	FAST_SENDER	N/A
1468.975	RECEIVER	FAST_SENDER
1471.425	FAST_SENDER	N/A
1472.168	RECEIVER	FAST_SENDER
1474.597	FAST_SENDER	N/A
1480.020	SLOW_SENDER1	N/A
1480.507	RECEIVER	FAST_SENDER
1482.127	RECEIVER	SLOW_SENDER1
1482.956	FAST_SENDER	N/A
1487.571	SLOW_SENDER1	N/A
1488.630	RECEIVER	FAST_SENDER
1491.034	FAST_SENDER	N/A
1491.515	RECEIVER	SLOW_SENDER1
1493.034	FAST_SENDER	N/A
1495.034	FAST_SENDER	N/A
1497.034	FAST_SENDER	N/A
1498.954	SLOW_SENDER1	N/A
1499.034	FAST_SENDER	N/A
1499.703	RECEIVER	SLOW_SENDER1
1501.034	FAST_SENDER	N/A
1503.034	FAST_SENDER	N/A
1505.034	FAST_SENDER	N/A
1507.135	SLOW_SENDER1	N/A
1507.893	RECEIVER	SLOW_SENDER1
1515.298	SLOW_SENDER1	N/A
1517.823	FAST_SENDER	N/A
1518.607	RECEIVER	FAST_SENDER
1521.030	FAST_SENDER	N/A
1526.821	RECEIVER	FAST_SENDER
1529.246	FAST_SENDER	N/A
1530.035	RECEIVER	FAST_SENDER
1532.443	FAST_SENDER	N/A
1538.335	RECEIVER	FAST_SENDER
1540.757	FAST_SENDER	N/A
1541.505	RECEIVER	FAST_SENDER
1543.943	FAST_SENDER	N/A
1549.986	RECEIVER	FAST_SENDER
1552.392	FAST_SENDER	N/A
1553.172	RECEIVER	FAST_SENDER
1555.608	FAST_SENDER	N/A
1561.377	RECEIVER	FAST_SENDER
1563.795	FAST_SENDER	N/A
1566.301	RECEIVER	FAST_SENDER
1568.701	FAST_SENDER	N/A
1574.486	RECEIVER	FAST_SENDER
1576.905	FAST_SENDER	N/A
1582.701	RECEIVER	FAST_SENDER
1585.137	FAST_SENDER	N/A
1591.421	RECEIVER	FAST_SENDER
1593.868	FAST_SENDER	N/A
1594.609	RECEIVER	FAST_SENDER
1597.055	FAST_SENDER	N/A
1603.247	RECEIVER	FAST_SENDER
1609.732	FAST_SENDER	N/A
1610.494	RECEIVER	FAST_SENDER
1612.944	FAST_SENDER	N/A
1618.673	RECEIVER	FAST_SENDER
1621.099	FAST_SENDER	N/A
1621.833	RECEIVER	FAST_SENDER
1624.269	FAST_SENDER	N/A
1630.319	RECEIVER	FAST_SENDER
1632.723	FAST_SENDER	N/A
1633.498	RECEIVER	FAST_SENDER
1635.903	FAST_SENDER	N/A
1641.451	RECEIVER	FAST_SENDER
1643.890	FAST_SENDER	N/A
1644.692	RECEIVER	FAST_SENDER
1647.094	FAST_SENDER	N/A
1648.390	SLOW_SENDER1	N/A
1652.285	RECEIVER	SLOW_SENDER1
1657.734	SLOW_SENDER1	N/A
1660.337	FAST_SENDER	N/A
1661.653	RECEIVER	SLOW_SENDER1
1662.337	FAST_SENDER	N/A
1664.337	FAST_SENDER	N/A
1666.337	FAST_SENDER	N/A
1668.337	FAST_SENDER	N/A
1669.060	SLOW_SENDER1	N/A
1669.812	RECEIVER	SLOW_SENDER1
1670.337	FAST_SENDER	N/A
1672.337	FAST_SENDER	N/A
1674.337	FAST_SENDER	N/A
1675.107	RECEIVER	FAST_SENDER
1677.226	SLOW_SENDER1	N/A
1677.525	FAST_SENDER	N/A
1677.976	RECEIVER	SLOW_SENDER1
1683.605	RECEIVER	FAST_SENDER
1686.016	FAST_SENDER	N/A
1691.925	RECEIVER	FAST_SENDER
1694.350	FAST_SENDER	N/A
1695.109	RECEIVER	FAST_SENDER
1697.558	FAST_SENDER	N/A
1703.802	RECEIVER	FAST_SENDER
1706.213	FAST_SENDER	N/A
1706.954	RECEIVER	FAST_SENDER
1709.371	FAST_SENDER	N/A
1714.916	RECEIVER	FAST_SENDER
1721.650	FAST_SENDER	N/A
1722.425	RECEIVER	FAST_SENDER
1729.895	FAST_SENDER	N/A
1730.670	RECEIVER	FAST_SENDER
1733.116	FAST_SENDER	N/A
1739.290	RECEIVER	FAST_SENDER
1741.722	FAST_SENDER	N/A
1742.510	RECEIVER	FAST_SENDER
1744.948	FAST_SENDER	N/A
1751.132	RECEIVER	FAST_SENDER
1753.581	FAST_SENDER	N/A
1754.319	RECEIVER	FAST_SENDER
1756.758	FAST_SENDER	N/A
1762.635	RECEIVER	FAST_SENDER
1765.064	FAST_SENDER	N/A
1765.816	RECEIVER	FAST_SENDER
1768.248	FAST_SENDER	N/A
1774.141	RECEIVER	FAST_SENDER
1776.569	FAST_SENDER	N/A
1777.313	RECEIVER	FAST_SENDER
1779.741	FAST_SENDER	N/A
1785.944	RECEIVER	FAST_SENDER
1788.371	FAST_SENDER	N/A
1789.086	RECEIVER	FAST_SENDER
1791.523	FAST_SENDER	N/A
1797.492	RECEIVER	FAST_SENDER
1799.926	FAST_SENDER	N/A
1800.652	RECEIVER	FAST_SENDER
1808.045	FAST_SENDER	N/A
1808.786	RECEIVER	FAST_SENDER
1809.210	SLOW_SENDER1	N/A
1811.203	FAST_SENDER	N/A
1812.969	RECEIVER	SLOW_SENDER1
1814.217	RECEIVER	FAST_SENDER
1816.644	FAST_SENDER	N/A
1818.371	SLOW_SENDER1	N/A
1818.644	FAST_SENDER	N/A
1819.094	RECEIVER	SLOW_SENDER1
1820.644	FAST_SENDER	N/A
1822.644	FAST_SENDER	N/A
1824.644	FAST_SENDER	N/A
1826.519	SLOW_SENDER1	N/A
1826.644	FAST_SENDER	N/A
1827.299	RECEIVER	SLOW_SENDER1
1828.644	FAST_SENDER	N/A
1830.644	FAST_SENDER	N/A
1834.728	SLOW_SENDER1	N/A
1835.506	RECEIVER	SLOW_SENDER1
1841.161	RECEIVER	FAST_SENDER
1843.562	FAST_SENDER	N/A
1844.685	SLOW_SENDER1	N/A
1845.418	RECEIVER	SLOW_SENDER1
1850.038	RECEIVER	FAST_SENDER
1852.453	FAST_SENDER	N/A
1852.828	SLOW_SENDER1	N/A
1858.175	RECEIVER	FAST_SENDER
1860.602	FAST_SENDER	N/A
1866.279	RECEIVER	FAST_SENDER
1868.685	FAST_SENDER	N/A
1869.457	RECEIVER	FAST_SENDER
1871.888	FAST_SENDER	N/A
1877.870	RECEIVER	FAST_SENDER
1880.288	FAST_SENDER	N/A
1881.011	RECEIVER	FAST_SENDER
1883.434	FAST_SENDER	N/A
1889.175	RECEIVER	FAST_SENDER
1891.579	FAST_SENDER	N/A
1893.693	RECEIVER	FAST_SENDER
1899.706	FAST_SENDER	N/A
1905.886	RECEIVER	FAST_SENDER
1908.297	FAST_SENDER	N/A
1914.136	RECEIVER	FAST_SENDER
1916.553	FAST_SENDER	N/A
1922.715	RECEIVER	FAST_SENDER
1925.137	FAST_SENDER	N/A
1931.214	RECEIVER	FAST_SENDER
1933.650	FAST_SENDER	N/A
1939.947	RECEIVER	FAST_SENDER
1942.347	FAST_SENDER	N/A
1943.088	RECEIVER	FAST_SENDER
1945.504	FAST_SENDER	N/A
1956.210	RECEIVER	FAST_SENDER
1958.633	FAST_SENDER	N/A
1964.592	RECEIVER	FAST_SENDER
1967.042	FAST_SENDER	N/A
1972.901	RECEIVER	FAST_SENDER
1975.329	FAST_SENDER	N/A
1977.200	SLOW_SENDER1	N/A
1981.293	RECEIVER	SLOW_SENDER1
1986.729	SLOW_SENDER1	N/A
1988.686	FAST_SENDER	N/A
1989.210	RECEIVER	SLOW_SENDER1
1990.686	FAST_SENDER	N/A
1992.686	FAST_SENDER	N/A
1994.686	FAST_SENDER	N/A
1996.610	SLOW_SENDER1	N/A
1996.686	FAST_SENDER	N/A
1997.369	RECEIVER	SLOW_SENDER1
1998.686	FAST_SENDER	N/A
2000.686	FAST_SENDER	N/A
2002.686	FAST_SENDER	N/A
2003.395	RECEIVER	FAST_SENDER
2004.788	SLOW_SENDER1	N/A
2005.566	RECEIVER	SLOW_SENDER1
2005.818	FAST_SENDER	N/A
2006.603	RECEIVER	FAST_SENDER
2009.046	FAST_SENDER	N/A
2012.999	SLOW_SENDER1	N/A
2013.767	RECEIVER	SLOW_SENDER1
2021.180	SLOW_SENDER1	N/A
2021.960	FAST_SENDER	N/A
2022.747	RECEIVER	FAST_SENDER
2025.171	FAST_SENDER	N/A
2031.014	RECEIVER	FAST_SENDER
2033.445	FAST_SENDER	N/A
2034.179	RECEIVER	FAST_SENDER
2036.627	FAST_SENDER	N/A
2042.697	RECEIVER	FAST_SENDER
2045.098	FAST_SENDER	N/A
2045.872	RECEIVER	FAST_SENDER
2048.287	FAST_SENDER	N/A
2054.489	RECEIVER	FAST_SENDER
2056.925	FAST_SENDER	N/A
2057.659	RECEIVER	FAST_SENDER
2060.103	FAST_SENDER	N/A
2066.100	RECEIVER	FAST_SENDER
2068.545	FAST_SENDER	N/A
2069.344	RECEIVER	FAST_SENDER
2071.749	FAST_SENDER	N/A
2077.642	RECEIVER	FAST_SENDER
2080.043	FAST_SENDER	N/A
2080.819	RECEIVER	FAST_SENDER
2083.222	FAST_SENDER	N/A
2089.208	RECEIVER	FAST_SENDER
2091.611	FAST_SENDER	N/A
2092.413	RECEIVER	FAST_SENDER
2094.842	FAST_SENDER	N/A
2100.406	RECEIVER	FAST_SENDER
2102.853	FAST_SENDER	N/A
2103.656	RECEIVER	FAST_SENDER
2106.104	FAST_SENDER	N/A
2111.556	RECEIVER	FAST_SENDER
2113.994	FAST_SENDER	N/A
2114.759	RECEIVER	FAST_SENDER
2117.201	FAST_SENDER	N/A
2122.794	RECEIVER	FAST_SENDER
2125.213	FAST_SENDER	N/A
2125.984	RECEIVER	FAST_SENDER
2128.392	FAST_SENDER	N/A
2138.840	RECEIVER	FAST_SENDER
2141.250	FAST_SENDER	N/A
2145.370	SLOW_SENDER1	N/A
2146.858	RECEIVER	FAST_SENDER
2147.691	RECEIVER	SLOW_SENDER1
2149.293	FAST_SENDER	N/A
2153.119	SLOW_SENDER1	N/A
2153.884	RECEIVER	SLOW_SENDER1
2155.190	RECEIVER	FAST_SENDER
2157.592	FAST_SENDER	N/A
2159.291	SLOW_SENDER1	N/A
2160.600	RECEIVER	SLOW_SENDER1
2164.214	RECEIVER	FAST_SENDER
2166.657	FAST_SENDER	N/A
2168.040	SLOW_SENDER1	N/A
2168.818	RECEIVER	SLOW_SENDER1
2177.685	RECEIVER	FAST_SENDER
2179.688	SLOW_SENDER1	N/A
2180.134	FAST_SENDER	N/A
2182.134	FAST_SENDER	N/A
2184.134	FAST_SENDER	N/A
2186.134	FAST_SENDER	N/A
2188.134	FAST_SENDER	N/A
2190.134	FAST_SENDER	N/A
2192.134	FAST_SENDER	N/A
2194.134	FAST_SENDER	N/A
2199.981	RECEIVER	FAST_SENDER
2202.402	FAST_SENDER	N/A
2208.317	RECEIVER	FAST_SENDER
2210.748	FAST_SENDER	N/A
2216.427	RECEIVER	FAST_SENDER
2218.852	FAST_SENDER	N/A
2224.585	RECEIVER	FAST_SENDER
2226.996	FAST_SENDER	N/A
2232.678	RECEIVER	FAST_SENDER
2235.091	FAST_SENDER	N/A
2235.817	RECEIVER	FAST_SENDER
2238.240	FAST_SENDER	N/A
2248.457	RECEIVER	FAST_SENDER
2250.886	FAST_SENDER	N/A
2257.009	RECEIVER	FAST_SENDER
2259.453	FAST_SENDER	N/A
2265.571	RECEIVER	FAST_SENDER
2267.984	FAST_SENDER	N/A
2273.553	RECEIVER	FAST_SENDER
2275.961	FAST_SENDER	N/A
2276.712	RECEIVER	FAST_SENDER
2279.150	FAST_SENDER	N/A
2285.137	RECEIVER	FAST_SENDER
2287.545	FAST_SENDER	N/A
2288.279	RECEIVER	FAST_SENDER
2290.683	FAST_SENDER	N/A
2296.141	RECEIVER	FAST_SENDER
2298.561	FAST_SENDER	N/A
2299.315	RECEIVER	FAST_SENDER
2301.752	FAST_SENDER	N/A
2307.712	RECEIVER	FAST_SENDER
2310.139	FAST_SENDER	N/A
2310.948	RECEIVER	FAST_SENDER
2312.160	SLOW_SENDER1	N/A
2313.369	FAST_SENDER	N/A
2316.170	RECEIVER	SLOW_SENDER1
2319.550	RECEIVER	FAST_SENDER
2321.594	SLOW_SENDER1	N/A
2321.993	FAST_SENDER	N/A
2322.334	RECEIVER	SLOW_SENDER1
2323.993	FAST_SENDER	N/A
2325.993	FAST_SENDER	N/A
2327.993	FAST_SENDER	N/A
2329.784	SLOW_SENDER1	N/A
2329.993	FAST_SENDER	N/A
2330.519	RECEIVER	SLOW_SENDER1
2331.993	FAST_SENDER	N/A
2333.993	FAST_SENDER	N/A
2335.993	FAST_SENDER	N/A
2337.951	SLOW_SENDER1	N/A
2338.743	RECEIVER	SLOW_SENDER1
2341.997	RECEIVER	FAST_SENDER
2344.411	FAST_SENDER	N/A
2346.186	SLOW_SENDER1	N/A
2346.990	RECEIVER	SLOW_SENDER1
2350.541	RECEIVER	FAST_SENDER
2352.982	FAST_SENDER	N/A
2354.434	SLOW_SENDER1	N/A
2355.176	RECEIVER	SLOW_SENDER1
2359.104	RECEIVER	FAST_SENDER
2362.594	SLOW_SENDER1	N/A
2363.344	RECEIVER	SLOW_SENDER1
2365.678	FAST_SENDER	N/A
2370.769	SLOW_SENDER1	N/A
2371.560	RECEIVER	SLOW_SENDER1
2378.591	FAST_SENDER	N/A
2384.218	RECEIVER	FAST_SENDER
2386.643	FAST_SENDER	N/A
2392.637	RECEIVER	FAST_SENDER
2395.045	FAST_SENDER	N/A
2400.598	RECEIVER	FAST_SENDER
2403.047	FAST_SENDER	N/A
2408.718	RECEIVER	FAST_SENDER
2411.143	FAST_SENDER	N/A
2417.180	RECEIVER	FAST_SENDER
2419.599	FAST_SENDER	N/A
2425.318	RECEIVER	FAST_SENDER
2427.749	FAST_SENDER	N/A
2433.842	RECEIVER	FAST_SENDER
2436.269	FAST_SENDER	N/A
2437.015	RECEIVER	FAST_SENDER
2439.452	FAST_SENDER	N/A
2445.422	RECEIVER	FAST_SENDER
2447.855	FAST_SENDER	N/A
2448.622	RECEIVER	FAST_SENDER
2451.046	FAST_SENDER	N/A
2457.025	RECEIVER	FAST_SENDER
2463.830	FAST_SENDER	N/A
2464.598	RECEIVER	FAST_SENDER
2467.011	FAST_SENDER	N/A
2473.063	RECEIVER	FAST_SENDER
2475.508	FAST_SENDER	N/A
2476.315	RECEIVER	FAST_SENDER
2478.717	FAST_SENDER	N/A
2484.334	RECEIVER	FAST_SENDER
2486.744	FAST_SENDER	N/A
2487.531	RECEIVER	FAST_SENDER
2495.271	FAST_SENDER	N/A
2496.017	RECEIVER	FAST_SENDER
2498.449	FAST_SENDER	N/A
2502.800	SLOW_SENDER1	N/A
2504.369	RECEIVER	FAST_SENDER
2506.631	RECEIVER	SLOW_SENDER1
2506.807	FAST_SENDER	N/A
2508.807	FAST_SENDER	N/A
2510.807	FAST_SENDER	N/A
2512.048	SLOW_SENDER1	N/A
2512.807	FAST_SENDER	N/A
2514.648	RECEIVER	SLOW_SENDER1
2514.807	FAST_SENDER	N/A
2516.807	FAST_SENDER	N/A
2518.807	FAST_SENDER	N/A
2520.807	FAST_SENDER	N/A
2522.060	SLOW_SENDER1	N/A
2522.777	RECEIVER	SLOW_SENDER1
2530.192	SLOW_SENDER1	N/A
2532.280	RECEIVER	SLOW_SENDER1
2533.610	FAST_SENDER	N/A
2539.068	RECEIVER	FAST_SENDER
2541.502	FAST_SENDER	N/A
2542.280	RECEIVER	FAST_SENDER
2549.703	FAST_SENDER	N/A
2550.459	RECEIVER	FAST_SENDER
2552.907	FAST_SENDER	N/A
2559.000	RECEIVER	FAST_SENDER
2565.712	FAST_SENDER	N/A
2566.481	RECEIVER	FAST_SENDER
2568.908	FAST_SENDER	N/A
2574.554	RECEIVER	FAST_SENDER
2576.958	FAST_SENDER	N/A
2579.143	RECEIVER	FAST_SENDER
2581.563	FAST_SENDER	N/A
2587.165	RECEIVER	FAST_SENDER
2589.605	FAST_SENDER	N/A
2590.389	RECEIVER	FAST_SENDER
2592.826	FAST_SENDER	N/A
2598.921	RECEIVER	FAST_SENDER
2601.321	FAST_SENDER	N/A
2602.088	RECEIVER	FAST_SENDER
2604.499	FAST_SENDER	N/A
2610.764	RECEIVER	FAST_SENDER
2613.198	FAST_SENDER	N/A
2613.949	RECEIVER	FAST_SENDER
2616.393	FAST_SENDER	N/A
2622.540	RECEIVER	FAST_SENDER
2624.954	FAST_SENDER	N/A
2625.707	RECEIVER	FAST_SENDER
2628.138	FAST_SENDER	N/A
2634.015	RECEIVER	FAST_SENDER
2636.461	FAST_SENDER	N/A
2637.215	RECEIVER	FAST_SENDER
2639.633	FAST_SENDER	N/A
2645.482	RECEIVER	FAST_SENDER
2647.928	FAST_SENDER	N/A
2648.697	RECEIVER	FAST_SENDER
2651.123	FAST_SENDER	N/A
2657.046	RECEIVER	FAST_SENDER
2659.481	FAST_SENDER	N/A
2660.213	RECEIVER	FAST_SENDER
2662.625	FAST_SENDER	N/A
2663.660	SLOW_SENDER1	N/A
2668.354	RECEIVER	SLOW_SENDER1
2675.159	FAST_SENDER	N/A
2677.159	FAST_SENDER	N/A
2677.760	SLOW_SENDER1	N/A
2679.159	FAST_SENDER	N/A
2680.332	RECEIVER	SLOW_SENDER1
2681.159	FAST_SENDER	N/A
2683.159	FAST_SENDER	N/A
2685.159	FAST_SENDER	N/A
2687.159	FAST_SENDER	N/A
2687.766	SLOW_SENDER1	N/A
2688.517	RECEIVER	SLOW_SENDER1
2689.159	FAST_SENDER	N/A
2689.894	RECEIVER	FAST_SENDER
2692.296	FAST_SENDER	N/A
2695.917	SLOW_SENDER1	N/A
2696.720	RECEIVER	SLOW_SENDER1
2704.914	FAST_SENDER	N/A
2705.666	RECEIVER	FAST_SENDER
2708.071	FAST_SENDER	N/A
2713.666	RECEIVER	FAST_SENDER
2716.110	FAST_SENDER	N/A
2716.866	RECEIVER	FAST_SENDER
2719.271	FAST_SENDER	N/A
2725.175	RECEIVER	FAST_SENDER
2727.621	FAST_SENDER	N/A
2728.341	RECEIVER	FAST_SENDER
2735.732	FAST_SENDER	N/A
2736.491	RECEIVER	FAST_SENDER
2738.912	FAST_SENDER	N/A
2744.530	RECEIVER	FAST_SENDER
2746.959	FAST_SENDER	N/A
2747.742	RECEIVER	FAST_SENDER
2750.188	FAST_SENDER	N/A
2755.738	RECEIVER	FAST_SENDER
2758.178	FAST_SENDER	N/A
2758.977	RECEIVER	FAST_SENDER
2761.403	FAST_SENDER	N/A
2767.372	RECEIVER	FAST_SENDER
2769.808	FAST_SENDER	N/A
2770.596	RECEIVER	FAST_SENDER
2773.042	FAST_SENDER	N/A
2779.018	RECEIVER	FAST_SENDER
2781.419	FAST_SENDER	N/A
2782.180	RECEIVER	FAST_SENDER
2784.582	FAST_SENDER	N/A
2790.309	RECEIVER	FAST_SENDER
2792.750	FAST_SENDER	N/A
2793.500	RECEIVER	FAST_SENDER
2795.950	FAST_SENDER	N/A
2801.673	RECEIVER	FAST_SENDER
2804.110	FAST_SENDER	N/A
2804.867	RECEIVER	FAST_SENDER
2807.279	FAST_SENDER	N/A
2813.286	RECEIVER	FAST_SENDER
2815.725	FAST_SENDER	N/A
2816.467	RECEIVER	FAST_SENDER
2818.881	FAST_SENDER	N/A
2825.187	RECEIVER	FAST_SENDER
2828.170	SLOW_SENDER1	N/A
2828.935	RECEIVER	SLOW_SENDER1
2831.365	SLOW_SENDER1	N/A
2832.114	RECEIVER	SLOW_SENDER1
2832.166	FAST_SENDER	N/A
2842.608	SLOW_SENDER1	N/A
2844.498	FAST_SENDER	N/A
2845.175	RECEIVER	SLOW_SENDER1
2846.498	FAST_SENDER	N/A
2848.498	FAST_SENDER	N/A
2850.498	FAST_SENDER	N/A
2852.498	FAST_SENDER	N/A
2852.582	SLOW_SENDER1	N/A
2853.333	RECEIVER	SLOW_SENDER1
2854.498	FAST_SENDER	N/A
2856.498	FAST_SENDER	N/A
2858.498	FAST_SENDER	N/A
2859.251	RECEIVER	FAST_SENDER
2860.752	SLOW_SENDER1	N/A
2861.475	RECEIVER	SLOW_SENDER1
2861.656	FAST_SENDER	N/A
2862.406	RECEIVER	FAST_SENDER
2864.811	FAST_SENDER	N/A
2868.876	SLOW_SENDER1	N/A
2870.735	RECEIVER	FAST_SENDER
2873.184	FAST_SENDER	N/A
2873.959	RECEIVER	FAST_SENDER
2876.387	FAST_SENDER	N/A
2882.305	RECEIVER	FAST_SENDER
2884.723	FAST_SENDER	N/A
2885.449	RECEIVER	FAST_SENDER
2887.873	FAST_SENDER	N/A
2893.926	RECEIVER	FAST_SENDER
2896.338	FAST_SENDER	N/A
2908.831	FAST_SENDER	N/A
2909.600	RECEIVER	FAST_SENDER
2912.027	FAST_SENDER	N/A
2917.979	RECEIVER	FAST_SENDER
2920.410	FAST_SENDER	N/A
2921.152	RECEIVER	FAST_SENDER
2923.572	FAST_SENDER	N/A
2929.570	RECEIVER	FAST_SENDER
2936.361	FAST_SENDER	N/A
2937.142	RECEIVER	FAST_SENDER
2939.579	FAST_SENDER	N/A
2945.835	RECEIVER	FAST_SENDER
2948.267	FAST_SENDER	N/A
2949.011	RECEIVER	FAST_SENDER
2951.432	FAST_SENDER	N/A
2957.320	RECEIVER	FAST_SENDER
2959.725	FAST_SENDER	N/A
2960.473	RECEIVER	FAST_SENDER
2962.900	FAST_SENDER	N/A
2969.139	RECEIVER	FAST_SENDER
2971.554	FAST_SENDER	N/A
2972.350	RECEIVER	FAST_SENDER
2974.770	FAST_SENDER	N/A
2980.300	RECEIVER	FAST_SENDER
2987.159	FAST_SENDER	N/A
2987.922	RECEIVER	FAST_SENDER
2990.344	FAST_SENDER	N/A
2993.070	SLOW_SENDER1	N/A
2996.551	RECEIVER	FAST_SENDER
2998.995	FAST_SENDER	N/A
3000.995	FAST_SENDER	N/A
3002.995	FAST_SENDER	N/A
3004.995	FAST_SENDER	N/A
3005.742	SLOW_SENDER1	N/A
3006.995	FAST_SENDER	N/A
3008.074	RECEIVER	SLOW_SENDER1
3008.995	FAST_SENDER	N/A
3010.995	FAST_SENDER	N/A
3012.995	FAST_SENDER	N/A
3015.490	SLOW_SENDER1	N/A
3016.269	RECEIVER	SLOW_SENDER1
3023.681	SLOW_SENDER1	N/A
3025.329	FAST_SENDER	N/A
3026.073	RECEIVER	FAST_SENDER
3028.483	FAST_SENDER	N/A
3034.721	RECEIVER	FAST_SENDER
3037.127	FAST_SENDER	N/A
3037.891	RECEIVER	FAST_SENDER
3040.314	FAST_SENDER	N/A
3046.629	RECEIVER	FAST_SENDER
3049.059	FAST_SENDER	N/A
3049.814	RECEIVER	FAST_SENDER
3052.214	FAST_SENDER	N/A
3057.985	RECEIVER	FAST_SENDER
3060.399	FAST_SENDER	N/A
3061.161	RECEIVER	FAST_SENDER
3063.606	FAST_SENDER	N/A
3069.480	RECEIVER	FAST_SENDER
3071.880	FAST_SENDER	N/A
3072.667	RECEIVER	FAST_SENDER
3075.116	FAST_SENDER	N/A
3085.418	RECEIVER	FAST_SENDER
3087.839	FAST_SENDER	N/A
3088.615	RECEIVER	FAST_SENDER
3091.022	FAST_SENDER	N/A
3097.003	RECEIVER	FAST_SENDER
3099.405	FAST_SENDER	N/A
3100.217	RECEIVER	FAST_SENDER
3102.619	FAST_SENDER	N/A
3108.286	RECEIVER	FAST_SENDER
3110.710	FAST_SENDER	N/A
3111.449	RECEIVER	FAST_SENDER
3113.869	FAST_SENDER	N/A
3119.965	RECEIVER	FAST_SENDER
3122.385	FAST_SENDER	N/A
3123.126	RECEIVER	FAST_SENDER
3125.527	FAST_SENDER	N/A
3131.359	RECEIVER	FAST_SENDER
3133.778	FAST_SENDER	N/A
3134.576	RECEIVER	FAST_SENDER
3137.006	FAST_SENDER	N/A
3143.190	RECEIVER	FAST_SENDER
3145.616	FAST_SENDER	N/A
3146.358	RECEIVER	FAST_SENDER
3148.802	FAST_SENDER	N/A
3155.017	RECEIVER	FAST_SENDER
3155.890	SLOW_SENDER1	N/A
3156.663	RECEIVER	SLOW_SENDER1
3157.454	FAST_SENDER	N/A
3159.073	SLOW_SENDER1	N/A
3163.754	RECEIVER	SLOW_SENDER1
3171.143	FAST_SENDER	N/A
3171.172	SLOW_SENDER1	N/A
3173.143	FAST_SENDER	N/A
3173.670	RECEIVER	SLOW_SENDER1
3175.143	FAST_SENDER	N/A
3177.143	FAST_SENDER	N/A
3179.143	FAST_SENDER	N/A
3181.097	SLOW_SENDER1	N/A
3181.143	FAST_SENDER	N/A
3181.856	RECEIVER	SLOW_SENDER1
3183.143	FAST_SENDER	N/A
3185.143	FAST_SENDER	N/A
3185.914	RECEIVER	FAST_SENDER
3188.317	FAST_SENDER	N/A
3189.279	SLOW_SENDER1	N/A
3190.044	RECEIVER	SLOW_SENDER1
3190.822	RECEIVER	FAST_SENDER
3193.255	FAST_SENDER	N/A
3199.099	RECEIVER	FAST_SENDER
3201.549	FAST_SENDER	N/A
3202.326	RECEIVER	FAST_SENDER
3204.773	FAST_SENDER	N/A
3210.395	RECEIVER	FAST_SENDER
3212.837	FAST_SENDER	N/A
3213.628	RECEIVER	FAST_SENDER
3216.031	FAST_SENDER	N/A
3222.070	RECEIVER	FAST_SENDER
3224.512	FAST_SENDER	N/A
3225.263	RECEIVER	FAST_SENDER
3227.671	FAST_SENDER	N/A
3233.852	RECEIVER	FAST_SENDER
3236.297	FAST_SENDER	N/A
3237.058	RECEIVER	FAST_SENDER
3239.466	FAST_SENDER	N/A
3245.232	RECEIVER	FAST_SENDER
3247.637	FAST_SENDER	N/A
3248.392	RECEIVER	FAST_SENDER
3250.831	FAST_SENDER	N/A
3256.842	RECEIVER	FAST_SENDER
3259.249	FAST_SENDER	N/A
3260.009	RECEIVER	FAST_SENDER
3262.453	FAST_SENDER	N/A
3268.605	RECEIVER	FAST_SENDER
3271.039	FAST_SENDER	N/A
3271.780	RECEIVER	FAST_SENDER
3274.198	FAST_SENDER	N/A
3285.148	RECEIVER	FAST_SENDER
3287.552	FAST_SENDER	N/A
3288.307	RECEIVER	FAST_SENDER
3290.734	FAST_SENDER	N/A
3296.752	RECEIVER	FAST_SENDER
3299.178	FAST_SENDER	N/A
3299.964	RECEIVER	FAST_SENDER
3302.390	FAST_SENDER	N/A
3307.956	RECEIVER	FAST_SENDER
3310.387	FAST_SENDER	N/A
3311.135	RECEIVER	FAST_SENDER
3313.575	FAST_SENDER	N/A
3321.440	SLOW_SENDER1	N/A
3324.128	RECEIVER	FAST_SENDER
3326.534	FAST_SENDER	N/A
3328.534	FAST_SENDER	N/A
3330.534	FAST_SENDER	N/A
3332.534	FAST_SENDER	N/A
3333.801	SLOW_SENDER1	N/A
3334.534	FAST_SENDER	N/A
3336.013	RECEIVER	SLOW_SENDER1
3336.534	FAST_SENDER	N/A
3338.534	FAST_SENDER	N/A
3340.534	FAST_SENDER	N/A
3342.534	FAST_SENDER	N/A
3344.534	FAST_SENDER	N/A
3346.534	FAST_SENDER	N/A
3348.534	FAST_SENDER	N/A
3350.534	FAST_SENDER	N/A
3351.295	RECEIVER	FAST_SENDER
3353.735	FAST_SENDER	N/A
3359.566	RECEIVER	FAST_SENDER
3362.008	FAST_SENDER	N/A
3362.773	RECEIVER	FAST_SENDER
3370.478	FAST_SENDER	N/A
3371.211	RECEIVER	FAST_SENDER
3373.639	FAST_SENDER	N/A
3379.499	RECEIVER	FAST_SENDER
3381.940	FAST_SENDER	N/A
3382.747	RECEIVER	FAST_SENDER
3385.150	FAST_SENDER	N/A
3395.530	RECEIVER	FAST_SENDER
3397.951	FAST_SENDER	N/A
3398.734	RECEIVER	FAST_SENDER
3401.181	FAST_SENDER	N/A
3406.824	RECEIVER	FAST_SENDER
3409.249	FAST_SENDER	N/A
3409.993	RECEIVER	FAST_SENDER
3412.422	FAST_SENDER	N/A
3418.017	RECEIVER	FAST_SENDER
3420.420	FAST_SENDER	N/A
3421.200	RECEIVER	FAST_SENDER
3423.650	FAST_SENDER	N/A
3429.499	RECEIVER	FAST_SENDER
3431.938	FAST_SENDER	N/A
3432.713	RECEIVER	FAST_SENDER
3435.149	FAST_SENDER	N/A
3440.806	RECEIVER	FAST_SENDER
3443.251	FAST_SENDER	N/A
3444.002	RECEIVER	FAST_SENDER
3446.449	FAST_SENDER	N/A
3457.287	RECEIVER	FAST_SENDER
3459.710	FAST_SENDER	N/A
3465.631	RECEIVER	FAST_SENDER
3468.071	FAST_SENDER	N/A
3468.792	RECEIVER	FAST_SENDER
3469.130	SLOW_SENDER1	N/A
3471.227	FAST_SENDER	N/A
3473.529	RECEIVER	SLOW_SENDER1
3477.603	RECEIVER	FAST_SENDER
3478.951	SLOW_SENDER1	N/A
3480.030	FAST_SENDER	N/A
3482.030	FAST_SENDER	N/A
3482.546	RECEIVER	SLOW_SENDER1
3484.030	FAST_SENDER	N/A
3486.030	FAST_SENDER	N/A
3488.030	FAST_SENDER	N/A
3489.986	SLOW_SENDER1	N/A
3490.030	FAST_SENDER	N/A
3490.713	RECEIVER	SLOW_SENDER1
3492.030	FAST_SENDER	N/A
3494.030	FAST_SENDER	N/A
3496.030	FAST_SENDER	N/A
3498.113	SLOW_SENDER1	N/A
3502.441	RECEIVER	FAST_SENDER
3504.887	FAST_SENDER	N/A
3510.733	RECEIVER	FAST_SENDER
3513.166	FAST_SENDER	N/A
3519.207	RECEIVER	FAST_SENDER
3521.629	FAST_SENDER	N/A
3527.350	RECEIVER	FAST_SENDER
3529.750	FAST_SENDER	N/A
3540.455	RECEIVER	FAST_SENDER
3542.898	FAST_SENDER	N/A
3548.901	RECEIVER	FAST_SENDER
3551.335	FAST_SENDER	N/A
3557.217	RECEIVER	FAST_SENDER
3559.653	FAST_SENDER	N/A
3565.400	RECEIVER	FAST_SENDER
3567.814	FAST_SENDER	N/A
3573.885	RECEIVER	FAST_SENDER
3576.291	FAST_SENDER	N/A
3586.991	RECEIVER	FAST_SENDER
3589.438	FAST_SENDER	N/A
3595.026	RECEIVER	FAST_SENDER
3597.428	FAST_SENDER	N/A
3603.576	RECEIVER	FAST_SENDER
3606.013	FAST_SENDER	N/A
3612.169	RECEIVER	FAST_SENDER
3614.579	FAST_SENDER	N/A
3620.391	RECEIVER	FAST_SENDER
3622.812	FAST_SENDER	N/A
3628.407	RECEIVER	FAST_SENDER
3630.320	SLOW_SENDER1	N/A
3630.810	FAST_SENDER	N/A
3634.272	RECEIVER	SLOW_SENDER1
3637.100	RECEIVER	FAST_SENDER
3639.517	FAST_SENDER	N/A
3639.678	SLOW_SENDER1	N/A
3640.465	RECEIVER	SLOW_SENDER1
3641.517	FAST_SENDER	N/A
3643.517	FAST_SENDER	N/A
3645.517	FAST_SENDER	N/A
3647.517	FAST_SENDER	N/A
3647.882	SLOW_SENDER1	N/A
3648.640	RECEIVER	SLOW_SENDER1
3649.517	FAST_SENDER	N/A
3651.517	FAST_SENDER	N/A
3653.517	FAST_SENDER	N/A
3656.065	SLOW_SENDER1	N/A
3656.817	RECEIVER	SLOW_SENDER1
3659.357	RECEIVER	FAST_SENDER
3661.780	FAST_SENDER	N/A
3664.224	SLOW_SENDER1	N/A
3664.999	RECEIVER	SLOW_SENDER1
3667.721	RECEIVER	FAST_SENDER
3670.164	FAST_SENDER	N/A
3672.402	SLOW_SENDER1	N/A
3673.162	RECEIVER	SLOW_SENDER1
3675.838	RECEIVER	FAST_SENDER
3678.261	FAST_SENDER	N/A
3684.397	RECEIVER	FAST_SENDER
3686.825	FAST_SENDER	N/A
3692.890	RECEIVER	FAST_SENDER
3695.326	FAST_SENDER	N/A
3701.196	RECEIVER	FAST_SENDER
3703.621	FAST_SENDER	N/A
3709.646	RECEIVER	FAST_SENDER
3712.049	FAST_SENDER	N/A
3712.796	RECEIVER	FAST_SENDER
3715.222	FAST_SENDER	N/A
3721.117	RECEIVER	FAST_SENDER
3723.518	FAST_SENDER	N/A
3724.255	RECEIVER	FAST_SENDER
3726.680	FAST_SENDER	N/A
3732.556	RECEIVER	FAST_SENDER
3734.957	FAST_SENDER	N/A
3735.679	RECEIVER	FAST_SENDER
3738.110	FAST_SENDER	N/A
3743.788	RECEIVER	FAST_SENDER
3746.219	FAST_SENDER	N/A
3746.945	RECEIVER	FAST_SENDER
3749.350	FAST_SENDER	N/A
3755.374	RECEIVER	FAST_SENDER
3757.813	FAST_SENDER	N/A
3758.599	RECEIVER	FAST_SENDER
3761.025	FAST_SENDER	N/A
3766.892	RECEIVER	FAST_SENDER
3769.327	FAST_SENDER	N/A
3770.099	RECEIVER	FAST_SENDER
3772.540	FAST_SENDER	N/A
3778.515	RECEIVER	FAST_SENDER
3780.930	FAST_SENDER	N/A
3781.702	RECEIVER	FAST_SENDER
3784.116	FAST_SENDER	N/A
3790.047	RECEIVER	FAST_SENDER
3792.461	FAST_SENDER	N/A
3793.264	RECEIVER	FAST_SENDER
3795.677	FAST_SENDER	N/A
3801.393	RECEIVER	FAST_SENDER
3803.832	FAST_SENDER	N/A
3804.628	RECEIVER	FAST_SENDER
3805.770	SLOW_SENDER1	N/A
3807.055	FAST_SENDER	N/A
3810.278	RECEIVER	SLOW_SENDER1
3817.717	SLOW_SENDER1	N/A
3819.853	RECEIVER	SLOW_SENDER1
3819.941	FAST_SENDER	N/A
3821.941	FAST_SENDER	N/A
3823.941	FAST_SENDER	N/A
3825.941	FAST_SENDER	N/A
3827.260	SLOW_SENDER1	N/A
3827.941	FAST_SENDER	N/A
3827.996	RECEIVER	SLOW_SENDER1
3829.941	FAST_SENDER	N/A
3831.941	FAST_SENDER	N/A
3833.941	FAST_SENDER	N/A
3834.683	RECEIVER	FAST_SENDER
3835.433	SLOW_SENDER1	N/A
3836.149	RECEIVER	SLOW_SENDER1
3837.094	FAST_SENDER	N/A
3837.907	RECEIVER	FAST_SENDER
3840.321	FAST_SENDER	N/A
3843.582	SLOW_SENDER1	N/A
3844.362	RECEIVER	SLOW_SENDER1
3852.511	FAST_SENDER	N/A
3853.308	RECEIVER	FAST_SENDER
3855.740	FAST_SENDER	N/A
3861.536	RECEIVER	FAST_SENDER
3863.967	FAST_SENDER	N/A
3864.702	RECEIVER	FAST_SENDER
3867.126	FAST_SENDER	N/A
3872.716	RECEIVER	FAST_SENDER
3875.128	FAST_SENDER	N/A
3875.850	RECEIVER	FAST_SENDER
3878.254	FAST_SENDER	N/A
3884.398	RECEIVER	FAST_SENDER
3891.062	FAST_SENDER	N/A
3891.805	RECEIVER	FAST_SENDER
3894.252	FAST_SENDER	N/A
3900.588	RECEIVER	FAST_SENDER
3903.011	FAST_SENDER	N/A
3903.799	RECEIVER	FAST_SENDER
3906.227	FAST_SENDER	N/A
3912.285	RECEIVER	FAST_SENDER
3914.703	FAST_SENDER	N/A
3915.430	RECEIVER	FAST_SENDER
3917.877	FAST_SENDER	N/A
3923.836	RECEIVER	FAST_SENDER
3926.265	FAST_SENDER	N/A
3927.050	RECEIVER	FAST_SENDER
3929.474	FAST_SENDER	N/A
3935.575	RECEIVER	FAST_SENDER
3937.997	FAST_SENDER	N/A
3940.452	RECEIVER	FAST_SENDER
3942.853	FAST_SENDER	N/A
3948.625	RECEIVER	FAST_SENDER
3951.043	FAST_SENDER	N/A
3951.850	RECEIVER	FAST_SENDER
3954.291	FAST_SENDER	N/A
3964.710	RECEIVER	FAST_SENDER
3967.154	FAST_SENDER	N/A
3973.303	RECEIVER	FAST_SENDER
3975.709	FAST_SENDER	N/A
3976.750	SLOW_SENDER1	N/A
3981.088	RECEIVER	SLOW_SENDER1
3981.890	RECEIVER	FAST_SENDER
3984.292	FAST_SENDER	N/A
3986.516	SLOW_SENDER1	N/A
3987.280	RECEIVER	SLOW_SENDER1
3990.360	RECEIVER	FAST_SENDER
3992.694	SLOW_SENDER1	N/A
3992.798	FAST_SENDER	N/A
3993.469	RECEIVER	SLOW_SENDER1
3999.326	RECEIVER	FAST_SENDER
4000.919	SLOW_SENDER1	N/A
4001.655	RECEIVER	SLOW_SENDER1
4001.759	FAST_SENDER	N/A
4009.083	SLOW_SENDER1	N/A
4009.876	RECEIVER	SLOW_SENDER1
4012.181	RECEIVER	FAST_SENDER
4014.610	FAST_SENDER	N/A
4017.277	SLOW_SENDER1	N/A
4018.046	RECEIVER	SLOW_SENDER1
4020.447	RECEIVER	FAST_SENDER
4022.896	FAST_SENDER	N/A
4025.482	SLOW_SENDER1	N/A
4028.779	RECEIVER	FAST_SENDER
4031.206	FAST_SENDER	N/A
4037.035	RECEIVER	FAST_SENDER
4039.482	FAST_SENDER	N/A
4045.402	RECEIVER	FAST_SENDER
4047.804	FAST_SENDER	N/A
4053.404	RECEIVER	FAST_SENDER
4055.821	FAST_SENDER	N/A
4061.745	RECEIVER	FAST_SENDER
4064.190	FAST_SENDER	N/A
4070.144	RECEIVER	FAST_SENDER
4072.553	FAST_SENDER	N/A
4078.121	RECEIVER	FAST_SENDER
4080.555	FAST_SENDER	N/A
4086.261	RECEIVER	FAST_SENDER
4093.394	FAST_SENDER	N/A
4099.229	RECEIVER	FAST_SENDER
4101.629	FAST_SENDER	N/A
4107.650	RECEIVER	FAST_SENDER
4110.052	FAST_SENDER	N/A
4116.123	RECEIVER	FAST_SENDER
4118.534	FAST_SENDER	N/A
4124.727	RECEIVER	FAST_SENDER
4127.138	FAST_SENDER	N/A
4132.957	RECEIVER	FAST_SENDER
4135.376	FAST_SENDER	N/A
4141.062	RECEIVER	FAST_SENDER
4143.498	FAST_SENDER	N/A
4149.364	RECEIVER	FAST_SENDER
4151.803	FAST_SENDER	N/A
4158.039	RECEIVER	FAST_SENDER
4158.780	SLOW_SENDER1	N/A
4160.453	FAST_SENDER	N/A
4161.225	RECEIVER	FAST_SENDER
4163.551	RECEIVER	SLOW_SENDER1
4163.666	FAST_SENDER	N/A
4165.666	FAST_SENDER	N/A
4167.666	FAST_SENDER	N/A
4169.666	FAST_SENDER	N/A
4170.969	SLOW_SENDER1	N/A
4171.666	FAST_SENDER	N/A
4171.773	RECEIVER	SLOW_SENDER1
4173.666	FAST_SENDER	N/A
4175.666	FAST_SENDER	N/A
4177.666	FAST_SENDER	N/A
4179.223	SLOW_SENDER1	N/A
4179.987	RECEIVER	SLOW_SENDER1
4188.202	RECEIVER	FAST_SENDER
4190.624	FAST_SENDER	N/A
4192.624	FAST_SENDER	N/A
4194.624	FAST_SENDER	N/A
4196.624	FAST_SENDER	N/A
4198.624	FAST_SENDER	N/A
4200.624	FAST_SENDER	N/A
4202.624	FAST_SENDER	N/A
4204.624	FAST_SENDER	N/A
4210.619	RECEIVER	FAST_SENDER
4217.532	FAST_SENDER	N/A
4218.305	RECEIVER	FAST_SENDER
4220.755	FAST_SENDER	N/A
4226.530	RECEIVER	FAST_SENDER
4228.978	FAST_SENDER	N/A
4229.714	RECEIVER	FAST_SENDER
4232.148	FAST_SENDER	N/A
4238.297	RECEIVER	FAST_SENDER
4240.736	FAST_SENDER	N/A
4241.520	RECEIVER	FAST_SENDER
4243.932	FAST_SENDER	N/A
4249.999	RECEIVER	FAST_SENDER
4252.400	FAST_SENDER	N/A
4253.197	RECEIVER	FAST_SENDER
4255.621	FAST_SENDER	N/A
4261.309	RECEIVER	FAST_SENDER
4263.709	FAST_SENDER	N/A
4264.485	RECEIVER	FAST_SENDER
4266.904	FAST_SENDER	N/A
4273.026	RECEIVER	FAST_SENDER
4275.433	FAST_SENDER	N/A
4276.214	RECEIVER	FAST_SENDER
4278.638	FAST_SENDER	N/A
4284.542	RECEIVER	FAST_SENDER
4286.984	FAST_SENDER	N/A
4287.745	RECEIVER	FAST_SENDER
4290.168	FAST_SENDER	N/A
4296.314	RECEIVER	FAST_SENDER
4298.756	FAST_SENDER	N/A
4299.510	RECEIVER	FAST_SENDER
4301.948	FAST_SENDER	N/A
4308.012	RECEIVER	FAST_SENDER
4310.425	FAST_SENDER	N/A
4311.203	RECEIVER	FAST_SENDER
4313.629	FAST_SENDER	N/A
4314.660	SLOW_SENDER1	N/A
4319.326	RECEIVER	SLOW_SENDER1
4324.767	SLOW_SENDER1	N/A
4326.991	FAST_SENDER	N/A
4327.067	RECEIVER	SLOW_SENDER1
4328.991	FAST_SENDER	N/A
4330.991	FAST_SENDER	N/A
4332.991	FAST_SENDER	N/A
4334.495	SLOW_SENDER1	N/A
4334.991	FAST_SENDER	N/A
4335.282	RECEIVER	SLOW_SENDER1
4336.991	FAST_SENDER	N/A
4338.991	FAST_SENDER	N/A
4340.991	FAST_SENDER	N/A
4341.771	RECEIVER	FAST_SENDER
4342.685	SLOW_SENDER1	N/A
4343.439	RECEIVER	SLOW_SENDER1
4344.198	FAST_SENDER	N/A
4344.983	RECEIVER	FAST_SENDER
4347.407	FAST_SENDER	N/A
4350.879	SLOW_SENDER1	N/A
4351.641	RECEIVER	SLOW_SENDER1
4359.076	SLOW_SENDER1	N/A
4360.161	FAST_SENDER	N/A
4360.900	RECEIVER	FAST_SENDER
4363.331	FAST_SENDER	N/A
4369.591	RECEIVER	FAST_SENDER
4372.002	FAST_SENDER	N/A
4372.757	RECEIVER	FAST_SENDER
4375.174	FAST_SENDER	N/A
4381.245	RECEIVER	FAST_SENDER
4383.694	FAST_SENDER	N/A
4384.444	RECEIVER	FAST_SENDER
4386.874	FAST_SENDER	N/A
4392.949	RECEIVER	FAST_SENDER
4395.353	FAST_SENDER	N/A
4396.112	RECEIVER	FAST_SENDER
4398.524	FAST_SENDER	N/A
4404.291	RECEIVER	FAST_SENDER
4406.734	FAST_SENDER	N/A
4407.508	RECEIVER	FAST_SENDER
4409.908	FAST_SENDER	N/A
4416.251	RECEIVER	FAST_SENDER
4418.665	FAST_SENDER	N/A
4419.439	RECEIVER	FAST_SENDER
4421.887	FAST_SENDER	N/A
4432.739	RECEIVER	FAST_SENDER
4435.142	FAST_SENDER	N/A
4435.867	RECEIVER	FAST_SENDER
4438.281	FAST_SENDER	N/A
4444.363	RECEIVER	FAST_SENDER
4446.784	FAST_SENDER	N/A
4449.355	RECEIVER	FAST_SENDER
4451.796	FAST_SENDER	N/A
4457.928	RECEIVER	FAST_SENDER
4460.349	FAST_SENDER	N/A
4466.341	RECEIVER	FAST_SENDER
4468.784	FAST_SENDER	N/A
4469.555	RECEIVER	FAST_SENDER
4471.998	FAST_SENDER	N/A
4477.853	RECEIVER	FAST_SENDER
4480.293	FAST_SENDER	N/A
4481.028	RECEIVER	FAST_SENDER
4483.443	FAST_SENDER	N/A
4488.970	RECEIVER	FAST_SENDER
4491.320	SLOW_SENDER1	N/A
4491.387	FAST_SENDER	N/A
4492.060	RECEIVER	SLOW_SENDER1
4494.464	SLOW_SENDER1	N/A
4497.572	RECEIVER	FAST_SENDER
4498.552	RECEIVER	SLOW_SENDER1
4500.000	FAST_SENDER	N/A
4502.000	FAST_SENDER	N/A
4504.000	FAST_SENDER	N/A
4505.984	SLOW_SENDER1	N/A
4506.000	FAST_SENDER	N/A
4506.721	RECEIVER	SLOW_SENDER1
4508.000	FAST_SENDER	N/A
4510.000	FAST_SENDER	N/A
4512.000	FAST_SENDER	N/A
4514.000	FAST_SENDER	N/A
4514.138	SLOW_SENDER1	N/A
4515.422	RECEIVER	SLOW_SENDER1
4516.496	RECEIVER	FAST_SENDER
4518.896	FAST_SENDER	N/A
4522.854	SLOW_SENDER1	N/A
4523.624	RECEIVER	SLOW_SENDER1
4524.988	RECEIVER	FAST_SENDER
4527.433	FAST_SENDER	N/A
4531.042	SLOW_SENDER1	N/A
4531.789	RECEIVER	SLOW_SENDER1
4533.731	RECEIVER	FAST_SENDER
4536.176	FAST_SENDER	N/A
4539.196	SLOW_SENDER1	N/A
4539.951	RECEIVER	SLOW_SENDER1
4542.096	RECEIVER	FAST_SENDER
4544.534	FAST_SENDER	N/A
4550.119	RECEIVER	FAST_SENDER
4552.528	FAST_SENDER	N/A
4558.628	RECEIVER	FAST_SENDER
4561.032	FAST_SENDER	N/A
4566.567	RECEIVER	FAST_SENDER
4569.017	FAST_SENDER	N/A
4569.783	RECEIVER	FAST_SENDER
4572.199	FAST_SENDER	N/A
4578.306	RECEIVER	FAST_SENDER
4580.709	FAST_SENDER	N/A
4581.440	RECEIVER	FAST_SENDER
4583.847	FAST_SENDER	N/A
4589.715	RECEIVER	FAST_SENDER
4592.117	FAST_SENDER	N/A
4592.879	RECEIVER	FAST_SENDER
4595.290	FAST_SENDER	N/A
4601.276	RECEIVER	FAST_SENDER
4603.693	FAST_SENDER	N/A
4604.478	RECEIVER	FAST_SENDER
4606.923	FAST_SENDER	N/A
4612.848	RECEIVER	FAST_SENDER
4615.277	FAST_SENDER	N/A
4616.034	RECEIVER	FAST_SENDER
4618.464	FAST_SENDER	N/A
4624.612	RECEIVER	FAST_SENDER
4627.038	FAST_SENDER	N/A
4627.832	RECEIVER	FAST_SENDER
4630.263	FAST_SENDER	N/A
4636.422	RECEIVER	FAST_SENDER
4638.833	FAST_SENDER	N/A
4639.601	RECEIVER	FAST_SENDER
4642.022	FAST_SENDER	N/A
4647.762	RECEIVER	FAST_SENDER
4650.185	FAST_SENDER	N/A
4650.941	RECEIVER	FAST_SENDER
4653.374	FAST_SENDER	N/A
4659.192	RECEIVER	FAST_SENDER
4661.623	FAST_SENDER	N/A
4662.382	RECEIVER	FAST_SENDER
4664.818	FAST_SENDER	N/A
4670.755	RECEIVER	FAST_SENDER
4671.370	SLOW_SENDER1	N/A
4672.091	RECEIVER	SLOW_SENDER1
4673.160	FAST_SENDER	N/A
4674.496	SLOW_SENDER1	N/A
4678.472	RECEIVER	SLOW_SENDER1
4685.881	SLOW_SENDER1	N/A
4686.125	FAST_SENDER	N/A
4688.125	FAST_SENDER	N/A
4688.422	RECEIVER	SLOW_SENDER1
4690.125	FAST_SENDER	N/A
4692.125	FAST_SENDER	N/A
4694.125	FAST_SENDER	N/A
4695.858	SLOW_SENDER1	N/A
4696.125	FAST_SENDER	N/A
4696.648	RECEIVER	SLOW_SENDER1
4698.125	FAST_SENDER	N/A
4700.125	FAST_SENDER	N/A
4700.872	RECEIVER	FAST_SENDER
4703.289	FAST_SENDER	N/A
4704.061	SLOW_SENDER1	N/A
4704.827	RECEIVER	SLOW_SENDER1
4715.750	FAST_SENDER	N/A
4716.525	RECEIVER	FAST_SENDER
4718.926	FAST_SENDER	N/A
4724.573	RECEIVER	FAST_SENDER
4726.991	FAST_SENDER	N/A
4727.784	RECEIVER	FAST_SENDER
4730.234	FAST_SENDER	N/A
4736.007	RECEIVER	FAST_SENDER
4738.429	FAST_SENDER	N/A
4739.174	RECEIVER	FAST_SENDER
4741.587	FAST_SENDER	N/A
4747.226	RECEIVER	FAST_SENDER
4749.631	FAST_SENDER	N/A
4750.403	RECEIVER	FAST_SENDER
4752.808	FAST_SENDER	N/A
4758.934	RECEIVER	FAST_SENDER
4761.349	FAST_SENDER	N/A
4762.095	RECEIVER	FAST_SENDER
4764.541	FAST_SENDER	N/A
4770.606	RECEIVER	FAST_SENDER
4773.030	FAST_SENDER	N/A
4773.773	RECEIVER	FAST_SENDER
4776.174	FAST_SENDER	N/A
4782.483	RECEIVER	FAST_SENDER
4784.932	FAST_SENDER	N/A
4785.695	RECEIVER	FAST_SENDER
4793.143	FAST_SENDER	N/A
4793.872	RECEIVER	FAST_SENDER
4796.311	FAST_SENDER	N/A
4802.261	RECEIVER	FAST_SENDER
4804.710	FAST_SENDER	N/A
4805.504	RECEIVER	FAST_SENDER
4807.918	FAST_SENDER	N/A
4813.571	RECEIVER	FAST_SENDER
4815.982	FAST_SENDER	N/A
4816.743	RECEIVER	FAST_SENDER
4819.190	FAST_SENDER	N/A
4825.439	RECEIVER	FAST_SENDER
4827.869	FAST_SENDER	N/A
4828.614	RECEIVER	FAST_SENDER
4831.028	FAST_SENDER	N/A
4836.490	SLOW_SENDER1	N/A
4836.757	RECEIVER	FAST_SENDER
4844.120	FAST_SENDER	N/A
4846.120	FAST_SENDER	N/A
4848.120	FAST_SENDER	N/A
4849.317	SLOW_SENDER1	N/A
4850.120	FAST_SENDER	N/A
4851.679	RECEIVER	SLOW_SENDER1
4852.120	FAST_SENDER	N/A
4854.120	FAST_SENDER	N/A
4856.120	FAST_SENDER	N/A
4858.120	FAST_SENDER	N/A
4859.127	SLOW_SENDER1	N/A
4859.877	RECEIVER	SLOW_SENDER1
4870.584	FAST_SENDER	N/A
4871.372	RECEIVER	FAST_SENDER
4873.792	FAST_SENDER	N/A
4879.831	RECEIVER	FAST_SENDER
4882.275	FAST_SENDER	N/A
4883.056	RECEIVER	FAST_SENDER
4885.459	FAST_SENDER	N/A
4891.328	RECEIVER	FAST_SENDER
4893.740	FAST_SENDER	N/A
4894.522	RECEIVER	FAST_SENDER
4896.929	FAST_SENDER	N/A
4902.564	RECEIVER	FAST_SENDER
4904.972	FAST_SENDER	N/A
4905.735	RECEIVER	FAST_SENDER
4908.135	FAST_SENDER	N/A
4914.173	RECEIVER	FAST_SENDER
4916.620	FAST_SENDER	N/A
4917.414	RECEIVER	FAST_SENDER
4919.831	FAST_SENDER	N/A
4925.775	RECEIVER	FAST_SENDER
4928.183	FAST_SENDER	N/A
4928.937	RECEIVER	FAST_SENDER
4931.381	FAST_SENDER	N/A
4937.189	RECEIVER	FAST_SENDER
4939.612	FAST_SENDER	N/A
4940.401	RECEIVER	FAST_SENDER
4942.848	FAST_SENDER	N/A
4948.795	RECEIVER	FAST_SENDER
4951.213	FAST_SENDER	N/A
4951.973	RECEIVER	FAST_SENDER
4954.410	FAST_SENDER	N/A
4960.301	RECEIVER	FAST_SENDER
4962.706	FAST_SENDER	N/A
4963.461	RECEIVER	FAST_SENDER
4965.871	FAST_SENDER	N/A
4971.512	RECEIVER	FAST_SENDER
4973.934	FAST_SENDER	N/A
4974.665	RECEIVER	FAST_SENDER
4977.068	FAST_SENDER	N/A
4983.131	RECEIVER	FAST_SENDER
4985.575	FAST_SENDER	N/A
4988.094	RECEIVER	FAST_SENDER
4990.495	FAST_SENDER	N/A
4992.120	SLOW_SENDER1	N/A
4996.322	RECEIVER	FAST_SENDER
4998.753	FAST_SENDER	N/A
5000.753	FAST_SENDER	N/A
5002.753	FAST_SENDER	N/A
5004.753	FAST_SENDER	N/A
5005.476	SLOW_SENDER1	N/A
5006.753	FAST_SENDER	N/A
5007.691	RECEIVER	SLOW_SENDER1
5008.753	FAST_SENDER	N/A
5010.753	FAST_SENDER	N/A
5012.753	FAST_SENDER	N/A
5015.115	SLOW_SENDER1	N/A
5015.869	RECEIVER	SLOW_SENDER1
5023.296	SLOW_SENDER1	N/A
5025.027	FAST_SENDER	N/A
5025.814	RECEIVER	FAST_SENDER
5028.248	FAST_SENDER	N/A
5033.810	RECEIVER	FAST_SENDER
5036.235	FAST_SENDER	N/A
5036.964	RECEIVER	FAST_SENDER
5039.384	FAST_SENDER	N/A
5045.109	RECEIVER	FAST_SENDER
5047.522	FAST_SENDER	N/A
5048.272	RECEIVER	FAST_SENDER
5055.943	FAST_SENDER	N/A
5056.706	RECEIVER	FAST_SENDER
5059.110	FAST_SENDER	N/A
5064.734	RECEIVER	FAST_SENDER
5067.147	FAST_SENDER	N/A
5067.884	RECEIVER	FAST_SENDER
5070.302	FAST_SENDER	N/A
5076.193	RECEIVER	FAST_SENDER
5078.630	FAST_SENDER	N/A
5080.995	RECEIVER	FAST_SENDER
5083.441	FAST_SENDER	N/A
5089.313	RECEIVER	FAST_SENDER
5091.730	FAST_SENDER	N/A
5092.502	RECEIVER	FAST_SENDER
5100.141	FAST_SENDER	N/A
5100.868	RECEIVER	FAST_SENDER
5103.278	FAST_SENDER	N/A
5109.281	RECEIVER	FAST_SENDER
5111.692	FAST_SENDER	N/A
5112.451	RECEIVER	FAST_SENDER
5114.858	FAST_SENDER	N/A
5120.463	RECEIVER	FAST_SENDER
5122.904	FAST_SENDER	N/A
5123.650	RECEIVER	FAST_SENDER
5126.060	FAST_SENDER	N/A
5131.951	RECEIVER	FAST_SENDER
5134.398	FAST_SENDER	N/A
5135.184	RECEIVER	FAST_SENDER
5137.586	FAST_SENDER	N/A
5143.236	RECEIVER	FAST_SENDER
5145.677	FAST_SENDER	N/A
5146.435	RECEIVER	FAST_SENDER
5148.864	FAST_SENDER	N/A
5154.789	RECEIVER	FAST_SENDER
5155.330	SLOW_SENDER1	N/A
5156.110	RECEIVER	SLOW_SENDER1
5157.201	FAST_SENDER	N/A
5158.513	SLOW_SENDER1	N/A
5163.098	RECEIVER	SLOW_SENDER1
5170.013	FAST_SENDER	N/A
5172.013	FAST_SENDER	N/A
5172.664	SLOW_SENDER1	N/A
5174.013	FAST_SENDER	N/A
5175.090	RECEIVER	SLOW_SENDER1
5176.013	FAST_SENDER	N/A
5178.013	FAST_SENDER	N/A
5180.013	FAST_SENDER	N/A
5182.013	FAST_SENDER	N/A
5182.515	SLOW_SENDER1	N/A
5183.219	RECEIVER	SLOW_SENDER1
5184.013	FAST_SENDER	N/A
5184.798	RECEIVER	FAST_SENDER
5187.203	FAST_SENDER	N/A
5190.648	SLOW_SENDER1	N/A
5193.353	RECEIVER	FAST_SENDER
5195.757	FAST_SENDER	N/A
5196.525	RECEIVER	FAST_SENDER
5208.711	FAST_SENDER	N/A
5209.503	RECEIVER	FAST_SENDER
5211.931	FAST_SENDER	N/A
5218.225	RECEIVER	FAST_SENDER
5220.675	FAST_SENDER	N/A
5221.457	RECEIVER	FAST_SENDER
5223.904	FAST_SENDER	N/A
5229.925	RECEIVER	FAST_SENDER
5232.336	FAST_SENDER	N/A
5233.152	RECEIVER	FAST_SENDER
5235.597	FAST_SENDER	N/A
5241.807	RECEIVER	FAST_SENDER
5244.252	FAST_SENDER	N/A
5244.998	RECEIVER	FAST_SENDER
5252.407	FAST_SENDER	N/A
5253.145	RECEIVER	FAST_SENDER
5255.582	FAST_SENDER	N/A
5261.830	RECEIVER	FAST_SENDER
5264.276	FAST_SENDER	N/A
5265.039	RECEIVER	FAST_SENDER
5267.449	FAST_SENDER	N/A
5273.507	RECEIVER	FAST_SENDER
5275.936	FAST_SENDER	N/A
5276.742	RECEIVER	FAST_SENDER
5279.148	FAST_SENDER	N/A
5285.167	RECEIVER	FAST_SENDER
5287.608	FAST_SENDER	N/A
5288.409	RECEIVER	FAST_SENDER
5290.851	FAST_SENDER	N/A
5296.591	RECEIVER	FAST_SENDER
5299.027	FAST_SENDER	N/A
5299.781	RECEIVER	FAST_SENDER
5302.222	FAST_SENDER	N/A
5308.427	RECEIVER	FAST_SENDER
5310.831	FAST_SENDER	N/A
5311.618	RECEIVER	FAST_SENDER
5314.054	FAST_SENDER	N/A
5314.980	SLOW_SENDER1	N/A
5319.002	RECEIVER	SLOW_SENDER1
5324.417	SLOW_SENDER1	N/A
5327.000	RECEIVER	SLOW_SENDER1
5327.011	FAST_SENDER	N/A
5329.011	FAST_SENDER	N/A
5331.011	FAST_SENDER	N/A
5333.011	FAST_SENDER	N/A
5334.413	SLOW_SENDER1	N/A
5335.011	FAST_SENDER	N/A
5335.218	RECEIVER	SLOW_SENDER1
5337.011	FAST_SENDER	N/A
5339.011	FAST_SENDER	N/A
5341.011	FAST_SENDER	N/A
5341.783	RECEIVER	FAST_SENDER
5342.646	SLOW_SENDER1	N/A
5343.375	RECEIVER	SLOW_SENDER1
5344.191	FAST_SENDER	N/A
5344.957	RECEIVER	FAST_SENDER
5347.376	FAST_SENDER	N/A
5350.775	SLOW_SENDER1	N/A
5351.535	RECEIVER	SLOW_SENDER1
5353.465	RECEIVER	FAST_SENDER
5355.868	FAST_SENDER	N/A
5358.982	SLOW_SENDER1	N/A
5359.752	RECEIVER	SLOW_SENDER1
5361.636	RECEIVER	FAST_SENDER
5364.050	FAST_SENDER	N/A
5369.611	RECEIVER	FAST_SENDER
5372.055	FAST_SENDER	N/A
5378.440	RECEIVER	FAST_SENDER
5380.883	FAST_SENDER	N/A
5386.775	RECEIVER	FAST_SENDER
5389.182	FAST_SENDER	N/A
5389.948	RECEIVER	FAST_SENDER
5392.370	FAST_SENDER	N/A
5398.137	RECEIVER	FAST_SENDER
5400.539	FAST_SENDER	N/A
5401.289	RECEIVER	FAST_SENDER
5403.692	FAST_SENDER	N/A
5409.414	RECEIVER	FAST_SENDER
5411.827	FAST_SENDER	N/A
5412.576	RECEIVER	FAST_SENDER
5415.018	FAST_SENDER	N/A
5420.778	RECEIVER	FAST_SENDER
5423.201	FAST_SENDER	N/A
5423.971	RECEIVER	FAST_SENDER
5426.386	FAST_SENDER	N/A
5432.034	RECEIVER	FAST_SENDER
5434.465	FAST_SENDER	N/A
5435.215	RECEIVER	FAST_SENDER
5437.650	FAST_SENDER	N/A
5443.595	RECEIVER	FAST_SENDER
5446.024	FAST_SENDER	N/A
[truncated: 10,885 more rows]
