# Supplementary material for: CATO: Wake-Up reCeiver-bAsed communicaTiOn for Batteryless Devices
Source: Sensors (Basel). 2025 Nov 7;25(22):6813. doi: 10.3390/s25226813 (PMC12655924; doi:10.3390/s25226813)
Supplement: Supplementary file 1 [file sensors-25-06813-s001.zip › File S1_Experimental_and_Simulation_Data/simulation/capsweep/cap60/mac_competing_nodes_link_reserve.csv]

time_s	node_id	received_from
2.700	FAST_SENDER	N/A
2.700	SLOW_SENDER1	N/A
3.434	RECEIVER	SLOW_SENDER1
5.408	RECEIVER	FAST_SENDER
5.880	SLOW_SENDER1	N/A
6.663	RECEIVER	SLOW_SENDER1
7.849	FAST_SENDER	N/A
8.647	RECEIVER	FAST_SENDER
9.097	SLOW_SENDER1	N/A
9.891	RECEIVER	SLOW_SENDER1
11.088	FAST_SENDER	N/A
11.845	RECEIVER	FAST_SENDER
12.300	SLOW_SENDER1	N/A
13.060	RECEIVER	SLOW_SENDER1
14.248	FAST_SENDER	N/A
15.042	RECEIVER	FAST_SENDER
15.476	SLOW_SENDER1	N/A
16.282	RECEIVER	SLOW_SENDER1
17.478	FAST_SENDER	N/A
18.237	RECEIVER	FAST_SENDER
18.704	SLOW_SENDER1	N/A
19.519	RECEIVER	SLOW_SENDER1
25.673	FAST_SENDER	N/A
27.673	FAST_SENDER	N/A
29.673	FAST_SENDER	N/A
31.673	FAST_SENDER	N/A
32.145	SLOW_SENDER1	N/A
32.948	RECEIVER	SLOW_SENDER1
33.673	FAST_SENDER	N/A
35.673	FAST_SENDER	N/A
37.673	FAST_SENDER	N/A
39.673	FAST_SENDER	N/A
40.377	SLOW_SENDER1	N/A
40.442	RECEIVER	FAST_SENDER
41.100	RECEIVER	SLOW_SENDER1
42.844	FAST_SENDER	N/A
43.601	RECEIVER	FAST_SENDER
46.019	FAST_SENDER	N/A
46.772	RECEIVER	FAST_SENDER
48.508	SLOW_SENDER1	N/A
49.179	FAST_SENDER	N/A
49.250	RECEIVER	SLOW_SENDER1
49.930	RECEIVER	FAST_SENDER
52.334	FAST_SENDER	N/A
53.154	RECEIVER	FAST_SENDER
55.595	FAST_SENDER	N/A
56.330	RECEIVER	FAST_SENDER
56.670	SLOW_SENDER1	N/A
57.453	RECEIVER	SLOW_SENDER1
58.763	FAST_SENDER	N/A
59.512	RECEIVER	FAST_SENDER
61.942	FAST_SENDER	N/A
62.693	RECEIVER	FAST_SENDER
64.896	SLOW_SENDER1	N/A
65.100	FAST_SENDER	N/A
65.665	RECEIVER	SLOW_SENDER1
67.647	RECEIVER	FAST_SENDER
70.049	FAST_SENDER	N/A
70.783	RECEIVER	FAST_SENDER
73.207	FAST_SENDER	N/A
73.975	RECEIVER	FAST_SENDER
76.414	FAST_SENDER	N/A
77.194	RECEIVER	FAST_SENDER
79.601	FAST_SENDER	N/A
80.376	RECEIVER	FAST_SENDER
84.533	FAST_SENDER	N/A
85.301	RECEIVER	FAST_SENDER
89.408	FAST_SENDER	N/A
90.157	RECEIVER	FAST_SENDER
92.575	FAST_SENDER	N/A
93.351	RECEIVER	FAST_SENDER
95.764	FAST_SENDER	N/A
96.527	RECEIVER	FAST_SENDER
100.639	FAST_SENDER	N/A
101.379	RECEIVER	FAST_SENDER
103.816	FAST_SENDER	N/A
104.558	RECEIVER	FAST_SENDER
106.959	FAST_SENDER	N/A
107.757	RECEIVER	FAST_SENDER
110.187	FAST_SENDER	N/A
110.957	RECEIVER	FAST_SENDER
113.398	FAST_SENDER	N/A
114.174	RECEIVER	FAST_SENDER
116.609	FAST_SENDER	N/A
117.378	RECEIVER	FAST_SENDER
119.807	FAST_SENDER	N/A
120.563	RECEIVER	FAST_SENDER
122.968	FAST_SENDER	N/A
123.701	RECEIVER	FAST_SENDER
127.880	FAST_SENDER	N/A
128.619	RECEIVER	FAST_SENDER
131.066	FAST_SENDER	N/A
131.839	RECEIVER	FAST_SENDER
134.280	FAST_SENDER	N/A
135.024	RECEIVER	FAST_SENDER
137.430	FAST_SENDER	N/A
138.191	RECEIVER	FAST_SENDER
140.608	FAST_SENDER	N/A
141.347	RECEIVER	FAST_SENDER
143.777	FAST_SENDER	N/A
144.591	RECEIVER	FAST_SENDER
147.004	FAST_SENDER	N/A
147.770	RECEIVER	FAST_SENDER
150.211	FAST_SENDER	N/A
150.975	RECEIVER	FAST_SENDER
153.421	FAST_SENDER	N/A
154.197	RECEIVER	FAST_SENDER
156.640	FAST_SENDER	N/A
157.407	RECEIVER	FAST_SENDER
159.853	FAST_SENDER	N/A
160.637	RECEIVER	FAST_SENDER
163.068	FAST_SENDER	N/A
163.802	RECEIVER	FAST_SENDER
166.247	FAST_SENDER	N/A
166.992	RECEIVER	FAST_SENDER
169.410	FAST_SENDER	N/A
170.171	RECEIVER	FAST_SENDER
172.595	FAST_SENDER	N/A
173.378	RECEIVER	FAST_SENDER
175.819	FAST_SENDER	N/A
176.592	RECEIVER	FAST_SENDER
179.042	FAST_SENDER	N/A
179.806	RECEIVER	FAST_SENDER
182.229	FAST_SENDER	N/A
182.950	RECEIVER	FAST_SENDER
185.400	FAST_SENDER	N/A
186.143	RECEIVER	FAST_SENDER
188.582	FAST_SENDER	N/A
189.337	RECEIVER	FAST_SENDER
191.781	FAST_SENDER	N/A
192.541	RECEIVER	FAST_SENDER
194.980	FAST_SENDER	N/A
195.765	RECEIVER	FAST_SENDER
196.880	SLOW_SENDER1	N/A
198.175	FAST_SENDER	N/A
198.943	RECEIVER	FAST_SENDER
201.013	RECEIVER	SLOW_SENDER1
201.351	FAST_SENDER	N/A
203.351	FAST_SENDER	N/A
205.351	FAST_SENDER	N/A
206.437	SLOW_SENDER1	N/A
207.193	RECEIVER	SLOW_SENDER1
207.351	FAST_SENDER	N/A
209.351	FAST_SENDER	N/A
211.351	FAST_SENDER	N/A
213.351	FAST_SENDER	N/A
214.636	SLOW_SENDER1	N/A
215.351	FAST_SENDER	N/A
215.412	RECEIVER	SLOW_SENDER1
216.154	RECEIVER	FAST_SENDER
218.574	FAST_SENDER	N/A
219.348	RECEIVER	FAST_SENDER
221.753	FAST_SENDER	N/A
222.505	RECEIVER	FAST_SENDER
222.856	SLOW_SENDER1	N/A
223.638	RECEIVER	SLOW_SENDER1
224.944	FAST_SENDER	N/A
225.702	RECEIVER	FAST_SENDER
228.132	FAST_SENDER	N/A
228.891	RECEIVER	FAST_SENDER
231.070	SLOW_SENDER1	N/A
231.317	FAST_SENDER	N/A
231.824	RECEIVER	SLOW_SENDER1
233.731	RECEIVER	FAST_SENDER
236.144	FAST_SENDER	N/A
236.905	RECEIVER	FAST_SENDER
239.260	SLOW_SENDER1	N/A
239.341	FAST_SENDER	N/A
240.024	RECEIVER	SLOW_SENDER1
242.062	RECEIVER	FAST_SENDER
244.496	FAST_SENDER	N/A
245.296	RECEIVER	FAST_SENDER
247.432	SLOW_SENDER1	N/A
247.731	FAST_SENDER	N/A
248.199	RECEIVER	SLOW_SENDER1
249.990	RECEIVER	FAST_SENDER
252.398	FAST_SENDER	N/A
253.191	RECEIVER	FAST_SENDER
255.614	FAST_SENDER	N/A
256.357	RECEIVER	FAST_SENDER
258.797	FAST_SENDER	N/A
259.561	RECEIVER	FAST_SENDER
261.971	FAST_SENDER	N/A
262.704	RECEIVER	FAST_SENDER
265.125	FAST_SENDER	N/A
265.867	RECEIVER	FAST_SENDER
268.283	FAST_SENDER	N/A
269.052	RECEIVER	FAST_SENDER
271.475	FAST_SENDER	N/A
272.276	RECEIVER	FAST_SENDER
274.721	FAST_SENDER	N/A
275.463	RECEIVER	FAST_SENDER
277.894	FAST_SENDER	N/A
278.643	RECEIVER	FAST_SENDER
281.068	FAST_SENDER	N/A
281.816	RECEIVER	FAST_SENDER
284.257	FAST_SENDER	N/A
284.981	RECEIVER	FAST_SENDER
287.414	FAST_SENDER	N/A
288.184	RECEIVER	FAST_SENDER
290.589	FAST_SENDER	N/A
298.140	FAST_SENDER	N/A
305.386	FAST_SENDER	N/A
312.563	FAST_SENDER	N/A
320.461	FAST_SENDER	N/A
327.755	FAST_SENDER	N/A
335.729	FAST_SENDER	N/A
343.598	FAST_SENDER	N/A
350.794	FAST_SENDER	N/A
358.486	FAST_SENDER	N/A
365.678	FAST_SENDER	N/A
373.687	FAST_SENDER	N/A
379.710	SLOW_SENDER1	N/A
381.412	FAST_SENDER	N/A
389.580	FAST_SENDER	N/A
391.580	FAST_SENDER	N/A
392.746	SLOW_SENDER1	N/A
393.580	FAST_SENDER	N/A
395.580	FAST_SENDER	N/A
397.580	FAST_SENDER	N/A
399.580	FAST_SENDER	N/A
401.580	FAST_SENDER	N/A
403.580	FAST_SENDER	N/A
405.580	FAST_SENDER	N/A
407.580	FAST_SENDER	N/A
409.580	FAST_SENDER	N/A
417.490	FAST_SENDER	N/A
421.611	RECEIVER	FAST_SENDER
424.034	FAST_SENDER	N/A
424.790	RECEIVER	FAST_SENDER
427.236	FAST_SENDER	N/A
428.000	RECEIVER	FAST_SENDER
430.419	FAST_SENDER	N/A
431.200	RECEIVER	FAST_SENDER
433.612	FAST_SENDER	N/A
434.412	RECEIVER	FAST_SENDER
436.831	FAST_SENDER	N/A
437.649	RECEIVER	FAST_SENDER
440.076	FAST_SENDER	N/A
442.149	RECEIVER	FAST_SENDER
444.584	FAST_SENDER	N/A
445.311	RECEIVER	FAST_SENDER
449.146	FAST_SENDER	N/A
449.897	RECEIVER	FAST_SENDER
452.329	FAST_SENDER	N/A
453.085	RECEIVER	FAST_SENDER
455.490	FAST_SENDER	N/A
456.228	RECEIVER	FAST_SENDER
458.637	FAST_SENDER	N/A
459.393	RECEIVER	FAST_SENDER
461.808	FAST_SENDER	N/A
462.594	RECEIVER	FAST_SENDER
465.039	FAST_SENDER	N/A
465.840	RECEIVER	FAST_SENDER
468.259	FAST_SENDER	N/A
469.033	RECEIVER	FAST_SENDER
471.456	FAST_SENDER	N/A
472.184	RECEIVER	FAST_SENDER
474.610	FAST_SENDER	N/A
475.346	RECEIVER	FAST_SENDER
477.781	FAST_SENDER	N/A
478.575	RECEIVER	FAST_SENDER
481.006	FAST_SENDER	N/A
481.746	RECEIVER	FAST_SENDER
485.949	FAST_SENDER	N/A
486.668	RECEIVER	FAST_SENDER
489.112	FAST_SENDER	N/A
489.895	RECEIVER	FAST_SENDER
492.312	FAST_SENDER	N/A
493.074	RECEIVER	FAST_SENDER
495.502	FAST_SENDER	N/A
496.257	RECEIVER	FAST_SENDER
498.674	FAST_SENDER	N/A
499.440	RECEIVER	FAST_SENDER
501.847	FAST_SENDER	N/A
502.612	RECEIVER	FAST_SENDER
505.022	FAST_SENDER	N/A
505.807	RECEIVER	FAST_SENDER
508.247	FAST_SENDER	N/A
509.028	RECEIVER	FAST_SENDER
511.458	FAST_SENDER	N/A
512.267	RECEIVER	FAST_SENDER
514.692	FAST_SENDER	N/A
515.464	RECEIVER	FAST_SENDER
517.865	FAST_SENDER	N/A
518.624	RECEIVER	FAST_SENDER
521.033	FAST_SENDER	N/A
521.780	RECEIVER	FAST_SENDER
524.227	FAST_SENDER	N/A
524.984	RECEIVER	FAST_SENDER
527.397	FAST_SENDER	N/A
527.740	SLOW_SENDER1	N/A
528.157	RECEIVER	FAST_SENDER
530.287	RECEIVER	SLOW_SENDER1
530.600	FAST_SENDER	N/A
531.377	RECEIVER	FAST_SENDER
533.816	FAST_SENDER	N/A
534.565	RECEIVER	FAST_SENDER
535.705	SLOW_SENDER1	N/A
536.457	RECEIVER	SLOW_SENDER1
536.971	FAST_SENDER	N/A
537.733	RECEIVER	FAST_SENDER
540.142	FAST_SENDER	N/A
540.872	RECEIVER	FAST_SENDER
541.864	SLOW_SENDER1	N/A
542.631	RECEIVER	SLOW_SENDER1
543.284	FAST_SENDER	N/A
544.032	RECEIVER	FAST_SENDER
546.478	FAST_SENDER	N/A
547.233	RECEIVER	FAST_SENDER
548.033	SLOW_SENDER1	N/A
548.785	RECEIVER	SLOW_SENDER1
549.648	FAST_SENDER	N/A
550.410	RECEIVER	FAST_SENDER
552.858	FAST_SENDER	N/A
553.651	RECEIVER	FAST_SENDER
556.066	FAST_SENDER	N/A
556.216	SLOW_SENDER1	N/A
556.840	RECEIVER	FAST_SENDER
557.545	RECEIVER	SLOW_SENDER1
559.251	FAST_SENDER	N/A
559.981	RECEIVER	FAST_SENDER
562.425	FAST_SENDER	N/A
563.200	RECEIVER	FAST_SENDER
564.951	SLOW_SENDER1	N/A
565.643	FAST_SENDER	N/A
565.735	RECEIVER	SLOW_SENDER1
566.451	RECEIVER	FAST_SENDER
568.869	FAST_SENDER	N/A
569.592	RECEIVER	FAST_SENDER
572.015	FAST_SENDER	N/A
572.783	RECEIVER	FAST_SENDER
573.156	SLOW_SENDER1	N/A
573.920	RECEIVER	SLOW_SENDER1
575.214	FAST_SENDER	N/A
575.991	RECEIVER	FAST_SENDER
578.418	FAST_SENDER	N/A
581.322	SLOW_SENDER1	N/A
586.028	FAST_SENDER	N/A
593.620	FAST_SENDER	N/A
601.470	FAST_SENDER	N/A
608.989	FAST_SENDER	N/A
616.351	FAST_SENDER	N/A
623.791	FAST_SENDER	N/A
631.048	FAST_SENDER	N/A
638.737	FAST_SENDER	N/A
646.479	FAST_SENDER	N/A
654.143	FAST_SENDER	N/A
661.805	FAST_SENDER	N/A
669.622	FAST_SENDER	N/A
676.681	FAST_SENDER	N/A
684.185	FAST_SENDER	N/A
691.865	FAST_SENDER	N/A
699.818	FAST_SENDER	N/A
707.123	FAST_SENDER	N/A
709.491	RECEIVER	FAST_SENDER
711.903	FAST_SENDER	N/A
712.679	RECEIVER	FAST_SENDER
715.087	FAST_SENDER	N/A
715.380	SLOW_SENDER1	N/A
715.802	RECEIVER	FAST_SENDER
717.550	RECEIVER	SLOW_SENDER1
718.229	FAST_SENDER	N/A
719.017	RECEIVER	FAST_SENDER
721.428	FAST_SENDER	N/A
722.220	RECEIVER	FAST_SENDER
722.967	SLOW_SENDER1	N/A
723.723	RECEIVER	SLOW_SENDER1
724.646	FAST_SENDER	N/A
725.446	RECEIVER	FAST_SENDER
727.854	FAST_SENDER	N/A
728.607	RECEIVER	FAST_SENDER
729.167	SLOW_SENDER1	N/A
729.972	RECEIVER	SLOW_SENDER1
731.056	FAST_SENDER	N/A
731.826	RECEIVER	FAST_SENDER
734.245	FAST_SENDER	N/A
735.004	RECEIVER	FAST_SENDER
735.384	SLOW_SENDER1	N/A
736.110	RECEIVER	SLOW_SENDER1
737.416	FAST_SENDER	N/A
738.141	RECEIVER	FAST_SENDER
740.582	FAST_SENDER	N/A
741.357	RECEIVER	FAST_SENDER
743.510	SLOW_SENDER1	N/A
743.763	FAST_SENDER	N/A
744.306	RECEIVER	SLOW_SENDER1
745.942	RECEIVER	FAST_SENDER
748.382	FAST_SENDER	N/A
749.113	RECEIVER	FAST_SENDER
751.520	FAST_SENDER	N/A
751.718	SLOW_SENDER1	N/A
752.260	RECEIVER	FAST_SENDER
753.053	RECEIVER	SLOW_SENDER1
754.708	FAST_SENDER	N/A
755.486	RECEIVER	FAST_SENDER
757.898	FAST_SENDER	N/A
758.662	RECEIVER	FAST_SENDER
760.502	SLOW_SENDER1	N/A
761.067	FAST_SENDER	N/A
761.298	RECEIVER	SLOW_SENDER1
763.563	RECEIVER	FAST_SENDER
765.998	FAST_SENDER	N/A
766.780	RECEIVER	FAST_SENDER
768.716	SLOW_SENDER1	N/A
769.183	FAST_SENDER	N/A
769.496	RECEIVER	SLOW_SENDER1
773.238	RECEIVER	FAST_SENDER
775.677	FAST_SENDER	N/A
776.440	RECEIVER	FAST_SENDER
776.913	SLOW_SENDER1	N/A
777.683	RECEIVER	SLOW_SENDER1
778.885	FAST_SENDER	N/A
779.646	RECEIVER	FAST_SENDER
782.059	FAST_SENDER	N/A
782.833	RECEIVER	FAST_SENDER
785.249	FAST_SENDER	N/A
785.997	RECEIVER	FAST_SENDER
788.423	FAST_SENDER	N/A
789.177	RECEIVER	FAST_SENDER
791.625	FAST_SENDER	N/A
795.659	RECEIVER	FAST_SENDER
799.408	FAST_SENDER	N/A
800.178	RECEIVER	FAST_SENDER
802.579	FAST_SENDER	N/A
803.331	RECEIVER	FAST_SENDER
807.241	FAST_SENDER	N/A
807.963	RECEIVER	FAST_SENDER
810.387	FAST_SENDER	N/A
811.141	RECEIVER	FAST_SENDER
813.559	FAST_SENDER	N/A
814.311	RECEIVER	FAST_SENDER
818.543	FAST_SENDER	N/A
819.302	RECEIVER	FAST_SENDER
821.751	FAST_SENDER	N/A
822.490	RECEIVER	FAST_SENDER
824.910	FAST_SENDER	N/A
825.663	RECEIVER	FAST_SENDER
828.071	FAST_SENDER	N/A
828.831	RECEIVER	FAST_SENDER
831.240	FAST_SENDER	N/A
832.001	RECEIVER	FAST_SENDER
834.409	FAST_SENDER	N/A
835.173	RECEIVER	FAST_SENDER
837.608	FAST_SENDER	N/A
838.360	RECEIVER	FAST_SENDER
840.778	FAST_SENDER	N/A
841.495	RECEIVER	FAST_SENDER
843.915	FAST_SENDER	N/A
844.675	RECEIVER	FAST_SENDER
847.105	FAST_SENDER	N/A
847.863	RECEIVER	FAST_SENDER
850.307	FAST_SENDER	N/A
851.064	RECEIVER	FAST_SENDER
853.496	FAST_SENDER	N/A
854.220	RECEIVER	FAST_SENDER
856.628	FAST_SENDER	N/A
857.424	RECEIVER	FAST_SENDER
859.829	FAST_SENDER	N/A
860.606	RECEIVER	FAST_SENDER
863.014	FAST_SENDER	N/A
863.811	RECEIVER	FAST_SENDER
866.234	FAST_SENDER	N/A
866.989	RECEIVER	FAST_SENDER
869.393	FAST_SENDER	N/A
870.127	RECEIVER	FAST_SENDER
872.528	FAST_SENDER	N/A
873.264	RECEIVER	FAST_SENDER
875.710	FAST_SENDER	N/A
876.472	RECEIVER	FAST_SENDER
878.894	FAST_SENDER	N/A
879.659	RECEIVER	FAST_SENDER
882.060	FAST_SENDER	N/A
882.809	RECEIVER	FAST_SENDER
885.254	FAST_SENDER	N/A
892.322	FAST_SENDER	N/A
899.503	FAST_SENDER	N/A
907.319	FAST_SENDER	N/A
909.020	SLOW_SENDER1	N/A
916.069	FAST_SENDER	N/A
918.069	FAST_SENDER	N/A
920.069	FAST_SENDER	N/A
922.023	SLOW_SENDER1	N/A
922.069	FAST_SENDER	N/A
924.069	FAST_SENDER	N/A
926.069	FAST_SENDER	N/A
928.069	FAST_SENDER	N/A
930.069	FAST_SENDER	N/A
932.069	FAST_SENDER	N/A
934.069	FAST_SENDER	N/A
936.069	FAST_SENDER	N/A
938.069	FAST_SENDER	N/A
940.069	FAST_SENDER	N/A
947.526	FAST_SENDER	N/A
955.036	FAST_SENDER	N/A
962.837	FAST_SENDER	N/A
970.183	FAST_SENDER	N/A
978.075	FAST_SENDER	N/A
985.427	FAST_SENDER	N/A
992.946	FAST_SENDER	N/A
1000.812	FAST_SENDER	N/A
1008.740	FAST_SENDER	N/A
1016.041	FAST_SENDER	N/A
1020.811	FAST_SENDER	N/A
1023.070	RECEIVER	FAST_SENDER
1025.478	FAST_SENDER	N/A
1026.204	RECEIVER	FAST_SENDER
1028.615	FAST_SENDER	N/A
1029.409	RECEIVER	FAST_SENDER
1031.822	FAST_SENDER	N/A
1032.572	RECEIVER	FAST_SENDER
1034.983	FAST_SENDER	N/A
1035.772	RECEIVER	FAST_SENDER
1038.210	FAST_SENDER	N/A
1039.013	RECEIVER	FAST_SENDER
1041.439	FAST_SENDER	N/A
1042.220	RECEIVER	FAST_SENDER
1044.635	FAST_SENDER	N/A
1045.404	RECEIVER	FAST_SENDER
1047.851	FAST_SENDER	N/A
1048.633	RECEIVER	FAST_SENDER
1051.042	FAST_SENDER	N/A
1051.848	RECEIVER	FAST_SENDER
1054.297	FAST_SENDER	N/A
1055.091	RECEIVER	FAST_SENDER
1056.930	SLOW_SENDER1	N/A
1057.686	RECEIVER	SLOW_SENDER1
1058.901	FAST_SENDER	N/A
1059.716	RECEIVER	FAST_SENDER
1060.134	SLOW_SENDER1	N/A
1060.899	RECEIVER	SLOW_SENDER1
1062.121	FAST_SENDER	N/A
1062.875	RECEIVER	FAST_SENDER
1065.290	FAST_SENDER	N/A
1066.040	RECEIVER	FAST_SENDER
1066.299	SLOW_SENDER1	N/A
1067.035	RECEIVER	SLOW_SENDER1
1068.443	FAST_SENDER	N/A
1069.200	RECEIVER	FAST_SENDER
1071.612	FAST_SENDER	N/A
1072.409	RECEIVER	FAST_SENDER
1072.485	SLOW_SENDER1	N/A
1073.232	RECEIVER	SLOW_SENDER1
1074.833	FAST_SENDER	N/A
1075.572	RECEIVER	FAST_SENDER
1077.984	FAST_SENDER	N/A
1078.663	SLOW_SENDER1	N/A
1078.744	RECEIVER	FAST_SENDER
1079.453	RECEIVER	SLOW_SENDER1
1081.177	FAST_SENDER	N/A
1081.957	RECEIVER	FAST_SENDER
1084.380	FAST_SENDER	N/A
1085.154	RECEIVER	FAST_SENDER
1086.872	SLOW_SENDER1	N/A
1087.554	FAST_SENDER	N/A
1087.636	RECEIVER	SLOW_SENDER1
1088.334	RECEIVER	FAST_SENDER
1090.780	FAST_SENDER	N/A
1091.531	RECEIVER	FAST_SENDER
1093.975	FAST_SENDER	N/A
1094.739	RECEIVER	FAST_SENDER
1095.075	SLOW_SENDER1	N/A
1095.826	RECEIVER	SLOW_SENDER1
1097.152	FAST_SENDER	N/A
1097.866	RECEIVER	FAST_SENDER
1100.291	FAST_SENDER	N/A
1101.104	RECEIVER	FAST_SENDER
1103.256	SLOW_SENDER1	N/A
1103.510	FAST_SENDER	N/A
1104.020	RECEIVER	SLOW_SENDER1
1105.669	RECEIVER	FAST_SENDER
1108.074	FAST_SENDER	N/A
1108.862	RECEIVER	FAST_SENDER
1111.297	FAST_SENDER	N/A
1111.465	SLOW_SENDER1	N/A
1112.090	RECEIVER	FAST_SENDER
1113.960	RECEIVER	SLOW_SENDER1
1114.509	FAST_SENDER	N/A
1115.324	RECEIVER	FAST_SENDER
1117.725	FAST_SENDER	N/A
1118.530	RECEIVER	FAST_SENDER
1122.509	FAST_SENDER	N/A
1123.325	RECEIVER	FAST_SENDER
1125.771	FAST_SENDER	N/A
1126.557	RECEIVER	FAST_SENDER
1129.003	FAST_SENDER	N/A
1129.769	RECEIVER	FAST_SENDER
1132.195	FAST_SENDER	N/A
1132.984	RECEIVER	FAST_SENDER
1135.414	FAST_SENDER	N/A
1136.182	RECEIVER	FAST_SENDER
1138.608	FAST_SENDER	N/A
1139.375	RECEIVER	FAST_SENDER
1141.804	FAST_SENDER	N/A
1142.566	RECEIVER	FAST_SENDER
1145.010	FAST_SENDER	N/A
1152.363	FAST_SENDER	N/A
1160.476	FAST_SENDER	N/A
1167.555	FAST_SENDER	N/A
1175.057	FAST_SENDER	N/A
1182.551	FAST_SENDER	N/A
1190.263	FAST_SENDER	N/A
1198.226	FAST_SENDER	N/A
1205.893	FAST_SENDER	N/A
1213.833	FAST_SENDER	N/A
1221.382	FAST_SENDER	N/A
1228.792	FAST_SENDER	N/A
1236.187	FAST_SENDER	N/A
1244.006	FAST_SENDER	N/A
1245.420	SLOW_SENDER1	N/A
1252.074	FAST_SENDER	N/A
1254.074	FAST_SENDER	N/A
1256.074	FAST_SENDER	N/A
1257.715	SLOW_SENDER1	N/A
1258.074	FAST_SENDER	N/A
1262.122	FAST_SENDER	N/A
1264.122	FAST_SENDER	N/A
1266.122	FAST_SENDER	N/A
1268.122	FAST_SENDER	N/A
1270.122	FAST_SENDER	N/A
1272.122	FAST_SENDER	N/A
1274.122	FAST_SENDER	N/A
1276.122	FAST_SENDER	N/A
1276.899	RECEIVER	FAST_SENDER
1279.303	FAST_SENDER	N/A
1280.095	RECEIVER	FAST_SENDER
1283.983	FAST_SENDER	N/A
1284.710	RECEIVER	FAST_SENDER
1287.151	FAST_SENDER	N/A
1287.931	RECEIVER	FAST_SENDER
1290.339	FAST_SENDER	N/A
1291.092	RECEIVER	FAST_SENDER
1293.538	FAST_SENDER	N/A
1294.315	RECEIVER	FAST_SENDER
1296.755	FAST_SENDER	N/A
1297.522	RECEIVER	FAST_SENDER
1299.922	FAST_SENDER	N/A
1300.673	RECEIVER	FAST_SENDER
1303.098	FAST_SENDER	N/A
1303.872	RECEIVER	FAST_SENDER
1306.291	FAST_SENDER	N/A
1307.065	RECEIVER	FAST_SENDER
1309.469	FAST_SENDER	N/A
1310.217	RECEIVER	FAST_SENDER
1312.653	FAST_SENDER	N/A
1313.458	RECEIVER	FAST_SENDER
1315.901	FAST_SENDER	N/A
1316.614	RECEIVER	FAST_SENDER
1319.061	FAST_SENDER	N/A
1321.343	RECEIVER	FAST_SENDER
1323.787	FAST_SENDER	N/A
1324.559	RECEIVER	FAST_SENDER
1326.971	FAST_SENDER	N/A
1327.745	RECEIVER	FAST_SENDER
1330.181	FAST_SENDER	N/A
1330.969	RECEIVER	FAST_SENDER
1333.378	FAST_SENDER	N/A
1335.631	RECEIVER	FAST_SENDER
1338.043	FAST_SENDER	N/A
1338.783	RECEIVER	FAST_SENDER
1341.195	FAST_SENDER	N/A
1341.982	RECEIVER	FAST_SENDER
1344.386	FAST_SENDER	N/A
1345.120	RECEIVER	FAST_SENDER
1347.529	FAST_SENDER	N/A
1348.285	RECEIVER	FAST_SENDER
1350.717	FAST_SENDER	N/A
1351.423	RECEIVER	FAST_SENDER
1353.866	FAST_SENDER	N/A
1354.601	RECEIVER	FAST_SENDER
1357.044	FAST_SENDER	N/A
1357.827	RECEIVER	FAST_SENDER
1360.277	FAST_SENDER	N/A
1361.015	RECEIVER	FAST_SENDER
1363.459	FAST_SENDER	N/A
1364.224	RECEIVER	FAST_SENDER
1369.737	FAST_SENDER	N/A
1370.491	RECEIVER	FAST_SENDER
1372.920	FAST_SENDER	N/A
1373.659	RECEIVER	FAST_SENDER
1376.066	FAST_SENDER	N/A
1376.817	RECEIVER	FAST_SENDER
1379.231	FAST_SENDER	N/A
1380.001	RECEIVER	FAST_SENDER
1382.419	FAST_SENDER	N/A
1383.176	RECEIVER	FAST_SENDER
1385.599	FAST_SENDER	N/A
1386.363	RECEIVER	FAST_SENDER
1388.795	FAST_SENDER	N/A
1389.540	RECEIVER	FAST_SENDER
1391.967	FAST_SENDER	N/A
1392.739	RECEIVER	FAST_SENDER
1392.830	SLOW_SENDER1	N/A
1393.575	RECEIVER	SLOW_SENDER1
1395.169	FAST_SENDER	N/A
1395.953	RECEIVER	FAST_SENDER
1395.987	SLOW_SENDER1	N/A
1396.779	RECEIVER	SLOW_SENDER1
1398.394	FAST_SENDER	N/A
1399.151	RECEIVER	FAST_SENDER
1401.597	FAST_SENDER	N/A
1402.214	SLOW_SENDER1	N/A
1402.325	RECEIVER	FAST_SENDER
1404.498	RECEIVER	SLOW_SENDER1
1404.734	FAST_SENDER	N/A
1405.500	RECEIVER	FAST_SENDER
1407.902	FAST_SENDER	N/A
1408.694	RECEIVER	FAST_SENDER
1411.122	FAST_SENDER	N/A
1411.848	RECEIVER	FAST_SENDER
1411.908	SLOW_SENDER1	N/A
1412.682	RECEIVER	SLOW_SENDER1
1414.257	FAST_SENDER	N/A
1419.083	FAST_SENDER	N/A
1420.128	SLOW_SENDER1	N/A
1426.755	FAST_SENDER	N/A
1428.755	FAST_SENDER	N/A
1430.755	FAST_SENDER	N/A
1432.755	FAST_SENDER	N/A
1434.755	FAST_SENDER	N/A
1436.755	FAST_SENDER	N/A
1438.755	FAST_SENDER	N/A
1440.755	FAST_SENDER	N/A
1448.306	FAST_SENDER	N/A
1455.759	FAST_SENDER	N/A
1463.360	FAST_SENDER	N/A
1470.995	FAST_SENDER	N/A
1478.880	FAST_SENDER	N/A
1486.390	FAST_SENDER	N/A
1494.303	FAST_SENDER	N/A
1501.453	FAST_SENDER	N/A
1508.861	FAST_SENDER	N/A
1516.215	FAST_SENDER	N/A
1524.081	FAST_SENDER	N/A
1531.648	FAST_SENDER	N/A
1539.337	FAST_SENDER	N/A
1547.066	FAST_SENDER	N/A
1547.851	RECEIVER	FAST_SENDER
1550.251	FAST_SENDER	N/A
1551.001	RECEIVER	FAST_SENDER
1553.407	FAST_SENDER	N/A
1554.136	RECEIVER	FAST_SENDER
1556.260	SLOW_SENDER1	N/A
1556.549	FAST_SENDER	N/A
1557.019	RECEIVER	SLOW_SENDER1
1558.693	RECEIVER	FAST_SENDER
1559.434	SLOW_SENDER1	N/A
1560.188	RECEIVER	SLOW_SENDER1
1561.102	FAST_SENDER	N/A
1561.854	RECEIVER	FAST_SENDER
1564.276	FAST_SENDER	N/A
1565.038	RECEIVER	FAST_SENDER
1565.600	SLOW_SENDER1	N/A
1566.379	RECEIVER	SLOW_SENDER1
1570.785	FAST_SENDER	N/A
1571.517	RECEIVER	FAST_SENDER
1571.825	SLOW_SENDER1	N/A
1572.569	RECEIVER	SLOW_SENDER1
1573.928	FAST_SENDER	N/A
1574.663	RECEIVER	FAST_SENDER
1577.089	FAST_SENDER	N/A
1577.815	RECEIVER	FAST_SENDER
1577.982	SLOW_SENDER1	N/A
1578.719	RECEIVER	SLOW_SENDER1
1580.219	FAST_SENDER	N/A
1582.370	RECEIVER	FAST_SENDER
1584.786	FAST_SENDER	N/A
1585.553	RECEIVER	FAST_SENDER
1586.143	SLOW_SENDER1	N/A
1586.894	RECEIVER	SLOW_SENDER1
1587.991	FAST_SENDER	N/A
1588.742	RECEIVER	FAST_SENDER
1591.172	FAST_SENDER	N/A
1591.978	RECEIVER	FAST_SENDER
1594.338	SLOW_SENDER1	N/A
1594.406	FAST_SENDER	N/A
1595.111	RECEIVER	SLOW_SENDER1
1597.251	RECEIVER	FAST_SENDER
1599.678	FAST_SENDER	N/A
1600.444	RECEIVER	FAST_SENDER
1602.533	SLOW_SENDER1	N/A
1602.868	FAST_SENDER	N/A
1603.305	RECEIVER	SLOW_SENDER1
1605.536	RECEIVER	FAST_SENDER
1607.944	FAST_SENDER	N/A
1608.718	RECEIVER	FAST_SENDER
1611.137	FAST_SENDER	N/A
1611.892	RECEIVER	FAST_SENDER
1612.274	SLOW_SENDER1	N/A
1613.045	RECEIVER	SLOW_SENDER1
1614.340	FAST_SENDER	N/A
1615.094	RECEIVER	FAST_SENDER
1617.508	FAST_SENDER	N/A
1618.246	RECEIVER	FAST_SENDER
1620.491	SLOW_SENDER1	N/A
1620.657	FAST_SENDER	N/A
1621.214	RECEIVER	SLOW_SENDER1
1624.625	RECEIVER	FAST_SENDER
1627.049	FAST_SENDER	N/A
1627.839	RECEIVER	FAST_SENDER
1630.280	FAST_SENDER	N/A
1631.048	RECEIVER	FAST_SENDER
1633.466	FAST_SENDER	N/A
1634.227	RECEIVER	FAST_SENDER
1636.673	FAST_SENDER	N/A
1637.410	RECEIVER	FAST_SENDER
1639.834	FAST_SENDER	N/A
1640.555	RECEIVER	FAST_SENDER
1642.956	FAST_SENDER	N/A
1643.742	RECEIVER	FAST_SENDER
1646.162	FAST_SENDER	N/A
1646.961	RECEIVER	FAST_SENDER
1649.386	FAST_SENDER	N/A
1650.195	RECEIVER	FAST_SENDER
1652.599	FAST_SENDER	N/A
1653.371	RECEIVER	FAST_SENDER
1655.794	FAST_SENDER	N/A
1656.572	RECEIVER	FAST_SENDER
1659.011	FAST_SENDER	N/A
1659.799	RECEIVER	FAST_SENDER
1662.223	FAST_SENDER	N/A
1662.996	RECEIVER	FAST_SENDER
1665.405	FAST_SENDER	N/A
1666.153	RECEIVER	FAST_SENDER
1668.584	FAST_SENDER	N/A
1669.317	RECEIVER	FAST_SENDER
1671.765	FAST_SENDER	N/A
1672.534	RECEIVER	FAST_SENDER
1674.982	FAST_SENDER	N/A
1675.745	RECEIVER	FAST_SENDER
1679.515	FAST_SENDER	N/A
1680.271	RECEIVER	FAST_SENDER
1682.718	FAST_SENDER	N/A
1683.440	RECEIVER	FAST_SENDER
1685.876	FAST_SENDER	N/A
1686.610	RECEIVER	FAST_SENDER
1689.054	FAST_SENDER	N/A
1696.661	FAST_SENDER	N/A
1704.385	FAST_SENDER	N/A
1711.357	FAST_SENDER	N/A
1718.586	FAST_SENDER	N/A
1726.128	FAST_SENDER	N/A
1733.511	FAST_SENDER	N/A
1741.708	FAST_SENDER	N/A
1749.882	FAST_SENDER	N/A
1752.540	SLOW_SENDER1	N/A
1757.404	FAST_SENDER	N/A
1765.308	FAST_SENDER	N/A
1765.788	SLOW_SENDER1	N/A
1773.219	FAST_SENDER	N/A
1775.219	FAST_SENDER	N/A
1777.219	FAST_SENDER	N/A
1779.219	FAST_SENDER	N/A
1781.219	FAST_SENDER	N/A
1783.219	FAST_SENDER	N/A
1785.219	FAST_SENDER	N/A
1787.219	FAST_SENDER	N/A
1794.574	FAST_SENDER	N/A
1802.377	FAST_SENDER	N/A
1809.722	FAST_SENDER	N/A
1817.841	FAST_SENDER	N/A
1820.441	RECEIVER	FAST_SENDER
1822.872	FAST_SENDER	N/A
1823.679	RECEIVER	FAST_SENDER
1826.108	FAST_SENDER	N/A
1826.863	RECEIVER	FAST_SENDER
1829.295	FAST_SENDER	N/A
1831.840	RECEIVER	FAST_SENDER
1834.273	FAST_SENDER	N/A
1835.095	RECEIVER	FAST_SENDER
1837.534	FAST_SENDER	N/A
1838.289	RECEIVER	FAST_SENDER
1840.695	FAST_SENDER	N/A
1841.484	RECEIVER	FAST_SENDER
1843.901	FAST_SENDER	N/A
1844.657	RECEIVER	FAST_SENDER
1847.066	FAST_SENDER	N/A
1849.207	RECEIVER	FAST_SENDER
1851.641	FAST_SENDER	N/A
1852.406	RECEIVER	FAST_SENDER
1854.838	FAST_SENDER	N/A
1857.351	RECEIVER	FAST_SENDER
1859.774	FAST_SENDER	N/A
1860.535	RECEIVER	FAST_SENDER
1862.960	FAST_SENDER	N/A
1863.690	RECEIVER	FAST_SENDER
1866.135	FAST_SENDER	N/A
1866.868	RECEIVER	FAST_SENDER
1869.269	FAST_SENDER	N/A
1871.393	RECEIVER	FAST_SENDER
1873.831	FAST_SENDER	N/A
1874.590	RECEIVER	FAST_SENDER
1877.020	FAST_SENDER	N/A
1877.784	RECEIVER	FAST_SENDER
1880.225	FAST_SENDER	N/A
1881.003	RECEIVER	FAST_SENDER
1883.431	FAST_SENDER	N/A
1885.924	RECEIVER	FAST_SENDER
1888.333	FAST_SENDER	N/A
1889.117	RECEIVER	FAST_SENDER
1891.529	FAST_SENDER	N/A
1892.276	RECEIVER	FAST_SENDER
1894.676	FAST_SENDER	N/A
1895.444	RECEIVER	FAST_SENDER
1897.885	FAST_SENDER	N/A
1898.637	RECEIVER	FAST_SENDER
1901.061	FAST_SENDER	N/A
1901.100	SLOW_SENDER1	N/A
1901.852	RECEIVER	FAST_SENDER
1904.112	RECEIVER	SLOW_SENDER1
1904.294	FAST_SENDER	N/A
1905.021	RECEIVER	FAST_SENDER
1907.457	FAST_SENDER	N/A
1908.162	RECEIVER	FAST_SENDER
1909.522	SLOW_SENDER1	N/A
1910.270	RECEIVER	SLOW_SENDER1
1910.588	FAST_SENDER	N/A
1911.352	RECEIVER	FAST_SENDER
1913.789	FAST_SENDER	N/A
1914.535	RECEIVER	FAST_SENDER
1915.703	SLOW_SENDER1	N/A
1916.464	RECEIVER	SLOW_SENDER1
1916.969	FAST_SENDER	N/A
1921.879	FAST_SENDER	N/A
1923.900	SLOW_SENDER1	N/A
1929.815	FAST_SENDER	N/A
1931.815	FAST_SENDER	N/A
1933.815	FAST_SENDER	N/A
1935.815	FAST_SENDER	N/A
1937.815	FAST_SENDER	N/A
1939.815	FAST_SENDER	N/A
1941.815	FAST_SENDER	N/A
1943.815	FAST_SENDER	N/A
1951.257	FAST_SENDER	N/A
1958.790	FAST_SENDER	N/A
1966.225	FAST_SENDER	N/A
1974.113	FAST_SENDER	N/A
1981.855	FAST_SENDER	N/A
1989.385	FAST_SENDER	N/A
1996.647	FAST_SENDER	N/A
2004.183	FAST_SENDER	N/A
2011.202	FAST_SENDER	N/A
2018.794	FAST_SENDER	N/A
2026.495	FAST_SENDER	N/A
2034.101	FAST_SENDER	N/A
2041.762	FAST_SENDER	N/A
2049.580	FAST_SENDER	N/A
2050.305	RECEIVER	FAST_SENDER
2054.425	FAST_SENDER	N/A
2055.221	RECEIVER	FAST_SENDER
2057.650	FAST_SENDER	N/A
2058.440	RECEIVER	FAST_SENDER
2060.500	SLOW_SENDER1	N/A
2060.840	FAST_SENDER	N/A
2061.222	RECEIVER	SLOW_SENDER1
2066.338	RECEIVER	FAST_SENDER
2068.776	FAST_SENDER	N/A
2069.536	RECEIVER	FAST_SENDER
2071.951	FAST_SENDER	N/A
2072.740	RECEIVER	FAST_SENDER
2073.919	SLOW_SENDER1	N/A
2074.721	RECEIVER	SLOW_SENDER1
2075.174	FAST_SENDER	N/A
2075.975	RECEIVER	FAST_SENDER
2080.139	FAST_SENDER	N/A
2080.928	RECEIVER	FAST_SENDER
2082.171	SLOW_SENDER1	N/A
2082.931	RECEIVER	SLOW_SENDER1
2083.340	FAST_SENDER	N/A
2084.110	RECEIVER	FAST_SENDER
2088.177	FAST_SENDER	N/A
2088.939	RECEIVER	FAST_SENDER
2090.377	SLOW_SENDER1	N/A
2091.163	RECEIVER	SLOW_SENDER1
2091.386	FAST_SENDER	N/A
2092.146	RECEIVER	FAST_SENDER
2094.559	FAST_SENDER	N/A
2097.003	RECEIVER	FAST_SENDER
2098.572	SLOW_SENDER1	N/A
2099.355	RECEIVER	SLOW_SENDER1
2099.445	FAST_SENDER	N/A
2100.223	RECEIVER	FAST_SENDER
2102.649	FAST_SENDER	N/A
2103.377	RECEIVER	FAST_SENDER
2105.822	FAST_SENDER	N/A
2106.547	RECEIVER	FAST_SENDER
2106.769	SLOW_SENDER1	N/A
2107.514	RECEIVER	SLOW_SENDER1
2108.994	FAST_SENDER	N/A
2109.748	RECEIVER	FAST_SENDER
2112.191	FAST_SENDER	N/A
2112.903	RECEIVER	FAST_SENDER
2114.914	SLOW_SENDER1	N/A
2115.319	FAST_SENDER	N/A
2115.698	RECEIVER	SLOW_SENDER1
2117.732	RECEIVER	FAST_SENDER
2120.148	FAST_SENDER	N/A
2120.878	RECEIVER	FAST_SENDER
2123.310	FAST_SENDER	N/A
2124.066	RECEIVER	FAST_SENDER
2128.289	FAST_SENDER	N/A
2130.557	RECEIVER	FAST_SENDER
2132.979	FAST_SENDER	N/A
2133.746	RECEIVER	FAST_SENDER
2136.163	FAST_SENDER	N/A
2136.889	RECEIVER	FAST_SENDER
2139.327	FAST_SENDER	N/A
2140.065	RECEIVER	FAST_SENDER
2142.470	FAST_SENDER	N/A
2143.243	RECEIVER	FAST_SENDER
2145.659	FAST_SENDER	N/A
2146.411	RECEIVER	FAST_SENDER
2148.817	FAST_SENDER	N/A
2149.610	RECEIVER	FAST_SENDER
2152.011	FAST_SENDER	N/A
2152.806	RECEIVER	FAST_SENDER
2155.232	FAST_SENDER	N/A
2156.021	RECEIVER	FAST_SENDER
2158.462	FAST_SENDER	N/A
2159.249	RECEIVER	FAST_SENDER
2161.686	FAST_SENDER	N/A
2162.418	RECEIVER	FAST_SENDER
2164.859	FAST_SENDER	N/A
2165.610	RECEIVER	FAST_SENDER
2168.037	FAST_SENDER	N/A
2168.809	RECEIVER	FAST_SENDER
2171.214	FAST_SENDER	N/A
2173.354	RECEIVER	FAST_SENDER
2175.757	FAST_SENDER	N/A
2183.232	FAST_SENDER	N/A
2190.831	FAST_SENDER	N/A
2198.003	FAST_SENDER	N/A
2205.582	FAST_SENDER	N/A
2212.840	FAST_SENDER	N/A
2220.549	FAST_SENDER	N/A
2227.825	FAST_SENDER	N/A
2235.712	FAST_SENDER	N/A
2243.435	FAST_SENDER	N/A
2247.100	SLOW_SENDER1	N/A
2252.262	FAST_SENDER	N/A
2254.262	FAST_SENDER	N/A
2256.262	FAST_SENDER	N/A
2258.262	FAST_SENDER	N/A
2260.079	SLOW_SENDER1	N/A
2260.262	FAST_SENDER	N/A
2262.262	FAST_SENDER	N/A
2264.842	FAST_SENDER	N/A
2266.842	FAST_SENDER	N/A
2268.842	FAST_SENDER	N/A
2270.842	FAST_SENDER	N/A
2272.842	FAST_SENDER	N/A
2274.842	FAST_SENDER	N/A
2276.842	FAST_SENDER	N/A
2278.842	FAST_SENDER	N/A
2286.635	FAST_SENDER	N/A
2294.134	FAST_SENDER	N/A
2301.733	FAST_SENDER	N/A
2307.131	RECEIVER	FAST_SENDER
2309.535	FAST_SENDER	N/A
2310.296	RECEIVER	FAST_SENDER
2312.743	FAST_SENDER	N/A
2313.532	RECEIVER	FAST_SENDER
2315.938	FAST_SENDER	N/A
2316.711	RECEIVER	FAST_SENDER
2319.137	FAST_SENDER	N/A
2319.892	RECEIVER	FAST_SENDER
2322.339	FAST_SENDER	N/A
2323.110	RECEIVER	FAST_SENDER
2325.534	FAST_SENDER	N/A
2326.339	RECEIVER	FAST_SENDER
2328.767	FAST_SENDER	N/A
2329.515	RECEIVER	FAST_SENDER
2331.949	FAST_SENDER	N/A
2332.714	RECEIVER	FAST_SENDER
2335.153	FAST_SENDER	N/A
2335.937	RECEIVER	FAST_SENDER
2338.348	FAST_SENDER	N/A
2339.137	RECEIVER	FAST_SENDER
2341.579	FAST_SENDER	N/A
2342.380	RECEIVER	FAST_SENDER
2344.808	FAST_SENDER	N/A
2345.614	RECEIVER	FAST_SENDER
2348.051	FAST_SENDER	N/A
2348.810	RECEIVER	FAST_SENDER
2352.769	FAST_SENDER	N/A
2353.523	RECEIVER	FAST_SENDER
2355.950	FAST_SENDER	N/A
2356.721	RECEIVER	FAST_SENDER
2359.151	FAST_SENDER	N/A
2359.913	RECEIVER	FAST_SENDER
2362.314	FAST_SENDER	N/A
2363.105	RECEIVER	FAST_SENDER
2365.548	FAST_SENDER	N/A
2366.288	RECEIVER	FAST_SENDER
2368.728	FAST_SENDER	N/A
2369.514	RECEIVER	FAST_SENDER
2371.934	FAST_SENDER	N/A
2372.690	RECEIVER	FAST_SENDER
2375.140	FAST_SENDER	N/A
2375.893	RECEIVER	FAST_SENDER
2378.310	FAST_SENDER	N/A
2379.114	RECEIVER	FAST_SENDER
2381.542	FAST_SENDER	N/A
2382.276	RECEIVER	FAST_SENDER
2384.692	FAST_SENDER	N/A
2385.474	RECEIVER	FAST_SENDER
2387.897	FAST_SENDER	N/A
2388.664	RECEIVER	FAST_SENDER
2391.101	FAST_SENDER	N/A
2391.868	RECEIVER	FAST_SENDER
2394.303	FAST_SENDER	N/A
2395.058	RECEIVER	FAST_SENDER
2395.220	SLOW_SENDER1	N/A
2397.489	FAST_SENDER	N/A
2397.545	RECEIVER	SLOW_SENDER1
2398.244	RECEIVER	FAST_SENDER
2400.675	FAST_SENDER	N/A
2401.442	RECEIVER	FAST_SENDER
2402.975	SLOW_SENDER1	N/A
2403.726	RECEIVER	SLOW_SENDER1
2403.853	FAST_SENDER	N/A
2404.649	RECEIVER	FAST_SENDER
2407.056	FAST_SENDER	N/A
2407.807	RECEIVER	FAST_SENDER
2409.171	SLOW_SENDER1	N/A
2411.312	RECEIVER	SLOW_SENDER1
2411.741	FAST_SENDER	N/A
2412.451	RECEIVER	FAST_SENDER
2414.890	FAST_SENDER	N/A
2415.654	RECEIVER	FAST_SENDER
2418.066	FAST_SENDER	N/A
2418.734	SLOW_SENDER1	N/A
2418.847	RECEIVER	FAST_SENDER
2421.127	RECEIVER	SLOW_SENDER1
2421.297	FAST_SENDER	N/A
2422.079	RECEIVER	FAST_SENDER
2424.497	FAST_SENDER	N/A
2425.223	RECEIVER	FAST_SENDER
2427.647	FAST_SENDER	N/A
2428.428	RECEIVER	FAST_SENDER
2428.533	SLOW_SENDER1	N/A
2429.320	RECEIVER	SLOW_SENDER1
2430.848	FAST_SENDER	N/A
2431.617	RECEIVER	FAST_SENDER
2434.035	FAST_SENDER	N/A
2434.774	RECEIVER	FAST_SENDER
2436.732	SLOW_SENDER1	N/A
2437.216	FAST_SENDER	N/A
2437.498	RECEIVER	SLOW_SENDER1
2439.766	RECEIVER	FAST_SENDER
2443.678	FAST_SENDER	N/A
2444.439	RECEIVER	FAST_SENDER
2446.854	FAST_SENDER	N/A
2447.613	RECEIVER	FAST_SENDER
2450.044	FAST_SENDER	N/A
2450.813	RECEIVER	FAST_SENDER
2453.221	FAST_SENDER	N/A
2454.024	RECEIVER	FAST_SENDER
2456.460	FAST_SENDER	N/A
2457.263	RECEIVER	FAST_SENDER
2459.702	FAST_SENDER	N/A
2460.462	RECEIVER	FAST_SENDER
2462.863	FAST_SENDER	N/A
2463.611	RECEIVER	FAST_SENDER
2467.759	FAST_SENDER	N/A
2468.506	RECEIVER	FAST_SENDER
2470.923	FAST_SENDER	N/A
2474.100	FAST_SENDER	N/A
2481.578	FAST_SENDER	N/A
2489.104	FAST_SENDER	N/A
2496.384	FAST_SENDER	N/A
2503.758	FAST_SENDER	N/A
2511.582	FAST_SENDER	N/A
2519.426	FAST_SENDER	N/A
2526.944	FAST_SENDER	N/A
2534.512	FAST_SENDER	N/A
2541.722	FAST_SENDER	N/A
2549.366	FAST_SENDER	N/A
2556.881	FAST_SENDER	N/A
2564.594	FAST_SENDER	N/A
2569.020	SLOW_SENDER1	N/A
2573.838	FAST_SENDER	N/A
2575.838	FAST_SENDER	N/A
2577.838	FAST_SENDER	N/A
2579.838	FAST_SENDER	N/A
2581.838	FAST_SENDER	N/A
2582.055	SLOW_SENDER1	N/A
2583.838	FAST_SENDER	N/A
2586.514	FAST_SENDER	N/A
2588.514	FAST_SENDER	N/A
2590.514	FAST_SENDER	N/A
2592.514	FAST_SENDER	N/A
2594.514	FAST_SENDER	N/A
2596.514	FAST_SENDER	N/A
2598.514	FAST_SENDER	N/A
2600.514	FAST_SENDER	N/A
2602.843	RECEIVER	FAST_SENDER
2605.248	FAST_SENDER	N/A
2606.011	RECEIVER	FAST_SENDER
2608.439	FAST_SENDER	N/A
2609.190	RECEIVER	FAST_SENDER
2611.591	FAST_SENDER	N/A
2612.356	RECEIVER	FAST_SENDER
2614.793	FAST_SENDER	N/A
2615.556	RECEIVER	FAST_SENDER
2617.991	FAST_SENDER	N/A
2618.752	RECEIVER	FAST_SENDER
2621.181	FAST_SENDER	N/A
2621.972	RECEIVER	FAST_SENDER
2624.413	FAST_SENDER	N/A
2625.167	RECEIVER	FAST_SENDER
2627.608	FAST_SENDER	N/A
2628.344	RECEIVER	FAST_SENDER
2630.790	FAST_SENDER	N/A
2631.521	RECEIVER	FAST_SENDER
2633.948	FAST_SENDER	N/A
2634.687	RECEIVER	FAST_SENDER
2637.115	FAST_SENDER	N/A
2637.895	RECEIVER	FAST_SENDER
2640.295	FAST_SENDER	N/A
2641.048	RECEIVER	FAST_SENDER
2643.454	FAST_SENDER	N/A
2644.181	RECEIVER	FAST_SENDER
2646.591	FAST_SENDER	N/A
2647.373	RECEIVER	FAST_SENDER
2649.817	FAST_SENDER	N/A
2650.588	RECEIVER	FAST_SENDER
2653.036	FAST_SENDER	N/A
2653.832	RECEIVER	FAST_SENDER
2656.265	FAST_SENDER	N/A
2657.018	RECEIVER	FAST_SENDER
2659.433	FAST_SENDER	N/A
2660.182	RECEIVER	FAST_SENDER
2662.604	FAST_SENDER	N/A
2663.413	RECEIVER	FAST_SENDER
2665.842	FAST_SENDER	N/A
2666.628	RECEIVER	FAST_SENDER
2669.031	FAST_SENDER	N/A
2669.804	RECEIVER	FAST_SENDER
2672.228	FAST_SENDER	N/A
2672.971	RECEIVER	FAST_SENDER
2675.405	FAST_SENDER	N/A
2676.187	RECEIVER	FAST_SENDER
2678.610	FAST_SENDER	N/A
2679.398	RECEIVER	FAST_SENDER
2681.820	FAST_SENDER	N/A
2682.604	RECEIVER	FAST_SENDER
2685.022	FAST_SENDER	N/A
2685.790	RECEIVER	FAST_SENDER
2688.234	FAST_SENDER	N/A
2688.953	RECEIVER	FAST_SENDER
2691.380	FAST_SENDER	N/A
2692.139	RECEIVER	FAST_SENDER
2694.562	FAST_SENDER	N/A
2695.333	RECEIVER	FAST_SENDER
2699.097	FAST_SENDER	N/A
2699.860	RECEIVER	FAST_SENDER
2702.266	FAST_SENDER	N/A
2703.061	RECEIVER	FAST_SENDER
2705.466	FAST_SENDER	N/A
2706.244	RECEIVER	FAST_SENDER
2708.671	FAST_SENDER	N/A
2709.463	RECEIVER	FAST_SENDER
2711.882	FAST_SENDER	N/A
2712.623	RECEIVER	FAST_SENDER
2715.065	FAST_SENDER	N/A
2715.847	RECEIVER	FAST_SENDER
2717.230	SLOW_SENDER1	N/A
2718.020	RECEIVER	SLOW_SENDER1
2718.286	FAST_SENDER	N/A
2719.046	RECEIVER	FAST_SENDER
2720.463	SLOW_SENDER1	N/A
2721.265	RECEIVER	SLOW_SENDER1
2721.477	FAST_SENDER	N/A
2722.247	RECEIVER	FAST_SENDER
2724.669	FAST_SENDER	N/A
2725.398	RECEIVER	FAST_SENDER
2726.666	SLOW_SENDER1	N/A
2727.436	RECEIVER	SLOW_SENDER1
2727.813	FAST_SENDER	N/A
2728.585	RECEIVER	FAST_SENDER
2731.019	FAST_SENDER	N/A
2731.761	RECEIVER	FAST_SENDER
2732.876	SLOW_SENDER1	N/A
2733.663	RECEIVER	SLOW_SENDER1
2734.194	FAST_SENDER	N/A
2734.913	RECEIVER	FAST_SENDER
2737.353	FAST_SENDER	N/A
2738.155	RECEIVER	FAST_SENDER
2739.105	SLOW_SENDER1	N/A
2739.826	RECEIVER	SLOW_SENDER1
2740.556	FAST_SENDER	N/A
2741.320	RECEIVER	FAST_SENDER
2743.730	FAST_SENDER	N/A
2746.049	RECEIVER	FAST_SENDER
2747.242	SLOW_SENDER1	N/A
2748.007	RECEIVER	SLOW_SENDER1
2748.453	FAST_SENDER	N/A
2749.189	RECEIVER	FAST_SENDER
2751.639	FAST_SENDER	N/A
2752.442	RECEIVER	FAST_SENDER
2754.854	FAST_SENDER	N/A
2755.435	SLOW_SENDER1	N/A
2755.640	RECEIVER	FAST_SENDER
2757.911	RECEIVER	SLOW_SENDER1
2758.044	FAST_SENDER	N/A
2758.816	RECEIVER	FAST_SENDER
2761.236	FAST_SENDER	N/A
2765.352	SLOW_SENDER1	N/A
2765.440	RECEIVER	FAST_SENDER
2767.852	FAST_SENDER	N/A
2775.527	FAST_SENDER	N/A
2783.132	FAST_SENDER	N/A
2790.747	FAST_SENDER	N/A
2797.920	FAST_SENDER	N/A
2805.532	FAST_SENDER	N/A
2813.129	FAST_SENDER	N/A
2820.631	FAST_SENDER	N/A
2828.268	FAST_SENDER	N/A
2836.079	FAST_SENDER	N/A
2843.926	FAST_SENDER	N/A
2851.675	FAST_SENDER	N/A
2859.043	FAST_SENDER	N/A
2866.653	FAST_SENDER	N/A
2874.126	FAST_SENDER	N/A
2882.168	FAST_SENDER	N/A
2889.865	FAST_SENDER	N/A
2896.980	FAST_SENDER	N/A
2897.746	RECEIVER	FAST_SENDER
2897.920	SLOW_SENDER1	N/A
2898.659	RECEIVER	SLOW_SENDER1
2900.154	FAST_SENDER	N/A
2900.946	RECEIVER	FAST_SENDER
2901.071	SLOW_SENDER1	N/A
2901.877	RECEIVER	SLOW_SENDER1
2903.355	FAST_SENDER	N/A
2904.123	RECEIVER	FAST_SENDER
2906.570	FAST_SENDER	N/A
2907.301	SLOW_SENDER1	N/A
2907.324	RECEIVER	FAST_SENDER
2908.101	RECEIVER	SLOW_SENDER1
2909.747	FAST_SENDER	N/A
2911.933	RECEIVER	FAST_SENDER
2913.505	SLOW_SENDER1	N/A
2914.286	RECEIVER	SLOW_SENDER1
2914.333	FAST_SENDER	N/A
2915.120	RECEIVER	FAST_SENDER
2917.520	FAST_SENDER	N/A
2918.316	RECEIVER	FAST_SENDER
2919.718	SLOW_SENDER1	N/A
2920.468	RECEIVER	SLOW_SENDER1
2920.716	FAST_SENDER	N/A
2921.482	RECEIVER	FAST_SENDER
2923.897	FAST_SENDER	N/A
2924.642	RECEIVER	FAST_SENDER
2927.072	FAST_SENDER	N/A
2927.859	RECEIVER	FAST_SENDER
2927.904	SLOW_SENDER1	N/A
2928.609	RECEIVER	SLOW_SENDER1
2930.295	FAST_SENDER	N/A
2931.053	RECEIVER	FAST_SENDER
2933.487	FAST_SENDER	N/A
2934.273	RECEIVER	FAST_SENDER
2936.037	SLOW_SENDER1	N/A
2936.678	FAST_SENDER	N/A
2936.792	RECEIVER	SLOW_SENDER1
2938.810	RECEIVER	FAST_SENDER
2941.224	FAST_SENDER	N/A
2942.000	RECEIVER	FAST_SENDER
2944.219	SLOW_SENDER1	N/A
2944.441	FAST_SENDER	N/A
2945.219	RECEIVER	FAST_SENDER
2946.664	RECEIVER	SLOW_SENDER1
2947.627	FAST_SENDER	N/A
2948.363	RECEIVER	FAST_SENDER
2950.789	FAST_SENDER	N/A
2951.566	RECEIVER	FAST_SENDER
2953.988	FAST_SENDER	N/A
2954.078	SLOW_SENDER1	N/A
2954.738	RECEIVER	FAST_SENDER
2957.171	FAST_SENDER	N/A
2957.933	RECEIVER	FAST_SENDER
2960.335	FAST_SENDER	N/A
2961.085	RECEIVER	FAST_SENDER
2963.504	FAST_SENDER	N/A
2964.274	RECEIVER	FAST_SENDER
2966.711	FAST_SENDER	N/A
2967.478	RECEIVER	FAST_SENDER
2969.885	FAST_SENDER	N/A
2970.675	RECEIVER	FAST_SENDER
2973.098	FAST_SENDER	N/A
2973.854	RECEIVER	FAST_SENDER
2976.291	FAST_SENDER	N/A
2977.072	RECEIVER	FAST_SENDER
2979.478	FAST_SENDER	N/A
2980.254	RECEIVER	FAST_SENDER
2982.680	FAST_SENDER	N/A
2983.436	RECEIVER	FAST_SENDER
2985.868	FAST_SENDER	N/A
2986.634	RECEIVER	FAST_SENDER
2989.081	FAST_SENDER	N/A
2989.836	RECEIVER	FAST_SENDER
2992.250	FAST_SENDER	N/A
2993.008	RECEIVER	FAST_SENDER
2995.410	FAST_SENDER	N/A
2997.815	RECEIVER	FAST_SENDER
3000.216	FAST_SENDER	N/A
3000.994	RECEIVER	FAST_SENDER
3003.427	FAST_SENDER	N/A
3004.207	RECEIVER	FAST_SENDER
3006.617	FAST_SENDER	N/A
3007.354	RECEIVER	FAST_SENDER
3009.778	FAST_SENDER	N/A
3010.538	RECEIVER	FAST_SENDER
3012.979	FAST_SENDER	N/A
3013.740	RECEIVER	FAST_SENDER
3016.143	FAST_SENDER	N/A
3016.870	RECEIVER	FAST_SENDER
3019.310	FAST_SENDER	N/A
3020.073	RECEIVER	FAST_SENDER
3022.510	FAST_SENDER	N/A
3023.278	RECEIVER	FAST_SENDER
3025.714	FAST_SENDER	N/A
3026.518	RECEIVER	FAST_SENDER
3028.940	FAST_SENDER	N/A
3029.709	RECEIVER	FAST_SENDER
3032.132	FAST_SENDER	N/A
3032.883	RECEIVER	FAST_SENDER
3035.317	FAST_SENDER	N/A
3036.082	RECEIVER	FAST_SENDER
3038.524	FAST_SENDER	N/A
3039.267	RECEIVER	FAST_SENDER
3041.703	FAST_SENDER	N/A
3049.061	FAST_SENDER	N/A
3056.239	FAST_SENDER	N/A
3063.994	FAST_SENDER	N/A
3071.718	FAST_SENDER	N/A
3079.287	FAST_SENDER	N/A
3086.460	SLOW_SENDER1	N/A
3086.921	FAST_SENDER	N/A
3095.105	FAST_SENDER	N/A
3097.105	FAST_SENDER	N/A
3099.105	FAST_SENDER	N/A
3100.363	SLOW_SENDER1	N/A
3101.105	FAST_SENDER	N/A
3104.818	FAST_SENDER	N/A
3106.818	FAST_SENDER	N/A
3108.818	FAST_SENDER	N/A
3110.818	FAST_SENDER	N/A
3112.818	FAST_SENDER	N/A
3114.818	FAST_SENDER	N/A
3116.818	FAST_SENDER	N/A
3118.818	FAST_SENDER	N/A
3126.082	FAST_SENDER	N/A
3134.001	FAST_SENDER	N/A
3141.406	FAST_SENDER	N/A
3148.822	FAST_SENDER	N/A
3156.184	FAST_SENDER	N/A
3163.446	FAST_SENDER	N/A
3170.999	FAST_SENDER	N/A
3176.036	FAST_SENDER	N/A
3176.817	RECEIVER	FAST_SENDER
3179.266	FAST_SENDER	N/A
3180.057	RECEIVER	FAST_SENDER
3182.494	FAST_SENDER	N/A
3183.281	RECEIVER	FAST_SENDER
3185.702	FAST_SENDER	N/A
3186.474	RECEIVER	FAST_SENDER
3188.893	FAST_SENDER	N/A
3189.624	RECEIVER	FAST_SENDER
3192.042	FAST_SENDER	N/A
3192.808	RECEIVER	FAST_SENDER
3195.241	FAST_SENDER	N/A
3196.022	RECEIVER	FAST_SENDER
3198.458	FAST_SENDER	N/A
3199.191	RECEIVER	FAST_SENDER
3201.634	FAST_SENDER	N/A
3202.409	RECEIVER	FAST_SENDER
3204.842	FAST_SENDER	N/A
3205.573	RECEIVER	FAST_SENDER
3207.985	FAST_SENDER	N/A
3208.734	RECEIVER	FAST_SENDER
3211.178	FAST_SENDER	N/A
3211.964	RECEIVER	FAST_SENDER
3214.394	FAST_SENDER	N/A
3215.136	RECEIVER	FAST_SENDER
3217.563	FAST_SENDER	N/A
3218.321	RECEIVER	FAST_SENDER
3220.726	FAST_SENDER	N/A
3223.158	RECEIVER	FAST_SENDER
3225.582	FAST_SENDER	N/A
3226.358	RECEIVER	FAST_SENDER
3228.803	FAST_SENDER	N/A
3229.538	RECEIVER	FAST_SENDER
3231.943	FAST_SENDER	N/A
3232.712	RECEIVER	FAST_SENDER
3235.122	FAST_SENDER	N/A
3235.320	SLOW_SENDER1	N/A
3235.857	RECEIVER	FAST_SENDER
3237.543	RECEIVER	SLOW_SENDER1
3238.262	FAST_SENDER	N/A
3239.008	RECEIVER	FAST_SENDER
3241.434	FAST_SENDER	N/A
3242.206	RECEIVER	FAST_SENDER
3242.990	SLOW_SENDER1	N/A
3244.631	FAST_SENDER	N/A
3245.425	RECEIVER	FAST_SENDER
3247.816	RECEIVER	SLOW_SENDER1
3248.327	FAST_SENDER	N/A
3250.327	FAST_SENDER	N/A
3252.327	FAST_SENDER	N/A
3254.327	FAST_SENDER	N/A
3255.226	SLOW_SENDER1	N/A
3255.937	RECEIVER	SLOW_SENDER1
3256.327	FAST_SENDER	N/A
3258.327	FAST_SENDER	N/A
3260.327	FAST_SENDER	N/A
3262.327	FAST_SENDER	N/A
3263.062	RECEIVER	FAST_SENDER
3263.368	SLOW_SENDER1	N/A
3264.123	RECEIVER	SLOW_SENDER1
3265.486	FAST_SENDER	N/A
3267.847	RECEIVER	FAST_SENDER
3270.248	FAST_SENDER	N/A
3270.982	RECEIVER	FAST_SENDER
3271.526	SLOW_SENDER1	N/A
3272.301	RECEIVER	SLOW_SENDER1
3276.750	FAST_SENDER	N/A
3277.549	RECEIVER	FAST_SENDER
3279.992	FAST_SENDER	N/A
3283.766	RECEIVER	FAST_SENDER
3286.194	FAST_SENDER	N/A
3286.993	RECEIVER	FAST_SENDER
3289.413	FAST_SENDER	N/A
3290.149	RECEIVER	FAST_SENDER
3292.567	FAST_SENDER	N/A
3293.293	RECEIVER	FAST_SENDER
3295.740	FAST_SENDER	N/A
3296.516	RECEIVER	FAST_SENDER
3298.959	FAST_SENDER	N/A
3299.714	RECEIVER	FAST_SENDER
3302.143	FAST_SENDER	N/A
3302.929	RECEIVER	FAST_SENDER
3305.353	FAST_SENDER	N/A
3306.158	RECEIVER	FAST_SENDER
3308.578	FAST_SENDER	N/A
3309.347	RECEIVER	FAST_SENDER
3311.769	FAST_SENDER	N/A
3312.544	RECEIVER	FAST_SENDER
3314.973	FAST_SENDER	N/A
3318.162	FAST_SENDER	N/A
3325.453	FAST_SENDER	N/A
3333.175	FAST_SENDER	N/A
3341.182	FAST_SENDER	N/A
3348.655	FAST_SENDER	N/A
3356.091	FAST_SENDER	N/A
3363.704	FAST_SENDER	N/A
3371.495	FAST_SENDER	N/A
3379.289	FAST_SENDER	N/A
3387.149	FAST_SENDER	N/A
3395.072	FAST_SENDER	N/A
3402.400	FAST_SENDER	N/A
3404.930	SLOW_SENDER1	N/A
3409.796	FAST_SENDER	N/A
3411.796	FAST_SENDER	N/A
3413.796	FAST_SENDER	N/A
3415.796	FAST_SENDER	N/A
3417.710	SLOW_SENDER1	N/A
3417.796	FAST_SENDER	N/A
3419.796	FAST_SENDER	N/A
3422.131	FAST_SENDER	N/A
3424.131	FAST_SENDER	N/A
3426.131	FAST_SENDER	N/A
3428.131	FAST_SENDER	N/A
3430.131	FAST_SENDER	N/A
3432.131	FAST_SENDER	N/A
3434.131	FAST_SENDER	N/A
3436.131	FAST_SENDER	N/A
3443.867	FAST_SENDER	N/A
3446.433	RECEIVER	FAST_SENDER
3448.860	FAST_SENDER	N/A
3451.143	RECEIVER	FAST_SENDER
3453.577	FAST_SENDER	N/A
3454.371	RECEIVER	FAST_SENDER
3456.817	FAST_SENDER	N/A
3457.551	RECEIVER	FAST_SENDER
3459.957	FAST_SENDER	N/A
3460.690	RECEIVER	FAST_SENDER
3463.098	FAST_SENDER	N/A
3463.879	RECEIVER	FAST_SENDER
3466.329	FAST_SENDER	N/A
3468.590	RECEIVER	FAST_SENDER
3471.032	FAST_SENDER	N/A
3471.779	RECEIVER	FAST_SENDER
3474.224	FAST_SENDER	N/A
3474.948	RECEIVER	FAST_SENDER
3477.394	FAST_SENDER	N/A
3478.183	RECEIVER	FAST_SENDER
3480.592	FAST_SENDER	N/A
3482.752	RECEIVER	FAST_SENDER
3485.174	FAST_SENDER	N/A
3485.965	RECEIVER	FAST_SENDER
3488.387	FAST_SENDER	N/A
3489.147	RECEIVER	FAST_SENDER
3491.551	FAST_SENDER	N/A
3492.300	RECEIVER	FAST_SENDER
3494.738	FAST_SENDER	N/A
3495.502	RECEIVER	FAST_SENDER
3497.935	FAST_SENDER	N/A
3498.695	RECEIVER	FAST_SENDER
3501.144	FAST_SENDER	N/A
3501.876	RECEIVER	FAST_SENDER
3505.986	FAST_SENDER	N/A
3506.741	RECEIVER	FAST_SENDER
3509.173	FAST_SENDER	N/A
3509.920	RECEIVER	FAST_SENDER
3512.327	FAST_SENDER	N/A
3513.062	RECEIVER	FAST_SENDER
3515.494	FAST_SENDER	N/A
3516.272	RECEIVER	FAST_SENDER
3518.709	FAST_SENDER	N/A
3519.498	RECEIVER	FAST_SENDER
3521.926	FAST_SENDER	N/A
3522.659	RECEIVER	FAST_SENDER
3525.097	FAST_SENDER	N/A
3525.851	RECEIVER	FAST_SENDER
3528.276	FAST_SENDER	N/A
3529.008	RECEIVER	FAST_SENDER
3531.412	FAST_SENDER	N/A
3532.205	RECEIVER	FAST_SENDER
3534.626	FAST_SENDER	N/A
3535.392	RECEIVER	FAST_SENDER
3537.806	FAST_SENDER	N/A
3538.617	RECEIVER	FAST_SENDER
3541.056	FAST_SENDER	N/A
3541.827	RECEIVER	FAST_SENDER
3544.267	FAST_SENDER	N/A
3545.024	RECEIVER	FAST_SENDER
3547.465	FAST_SENDER	N/A
3548.233	RECEIVER	FAST_SENDER
3550.670	FAST_SENDER	N/A
3551.449	RECEIVER	FAST_SENDER
3553.250	SLOW_SENDER1	N/A
3553.849	FAST_SENDER	N/A
3554.031	RECEIVER	SLOW_SENDER1
3556.427	RECEIVER	FAST_SENDER
3556.476	SLOW_SENDER1	N/A
3557.245	RECEIVER	SLOW_SENDER1
3558.866	FAST_SENDER	N/A
3561.256	RECEIVER	FAST_SENDER
3562.671	SLOW_SENDER1	N/A
3563.463	RECEIVER	SLOW_SENDER1
3563.681	FAST_SENDER	N/A
3564.435	RECEIVER	FAST_SENDER
3566.849	FAST_SENDER	N/A
3567.590	RECEIVER	FAST_SENDER
3568.874	SLOW_SENDER1	N/A
3569.629	RECEIVER	SLOW_SENDER1
3570.015	FAST_SENDER	N/A
3570.790	RECEIVER	FAST_SENDER
3573.585	FAST_SENDER	N/A
3575.585	FAST_SENDER	N/A
3577.585	FAST_SENDER	N/A
3579.585	FAST_SENDER	N/A
3581.585	FAST_SENDER	N/A
3581.891	SLOW_SENDER1	N/A
3583.585	FAST_SENDER	N/A
3585.585	FAST_SENDER	N/A
3587.585	FAST_SENDER	N/A
3595.448	FAST_SENDER	N/A
3602.987	FAST_SENDER	N/A
3610.711	FAST_SENDER	N/A
3618.707	FAST_SENDER	N/A
3625.996	FAST_SENDER	N/A
3633.670	FAST_SENDER	N/A
3641.104	FAST_SENDER	N/A
3648.711	FAST_SENDER	N/A
3656.403	FAST_SENDER	N/A
3664.054	FAST_SENDER	N/A
3671.776	FAST_SENDER	N/A
3679.809	FAST_SENDER	N/A
3687.538	FAST_SENDER	N/A
3695.091	FAST_SENDER	N/A
3702.371	FAST_SENDER	N/A
3703.098	RECEIVER	FAST_SENDER
3705.526	FAST_SENDER	N/A
3706.313	RECEIVER	FAST_SENDER
3708.716	FAST_SENDER	N/A
3709.496	RECEIVER	FAST_SENDER
3711.923	FAST_SENDER	N/A
3712.677	RECEIVER	FAST_SENDER
3713.760	SLOW_SENDER1	N/A
3714.544	RECEIVER	SLOW_SENDER1
3715.117	FAST_SENDER	N/A
3715.878	RECEIVER	FAST_SENDER
3716.968	SLOW_SENDER1	N/A
3717.730	RECEIVER	SLOW_SENDER1
3718.290	FAST_SENDER	N/A
3719.070	RECEIVER	FAST_SENDER
3721.502	FAST_SENDER	N/A
3722.242	RECEIVER	FAST_SENDER
3723.165	SLOW_SENDER1	N/A
3723.952	RECEIVER	SLOW_SENDER1
3724.673	FAST_SENDER	N/A
3725.433	RECEIVER	FAST_SENDER
3727.844	FAST_SENDER	N/A
3728.598	RECEIVER	FAST_SENDER
3729.401	SLOW_SENDER1	N/A
3730.163	RECEIVER	SLOW_SENDER1
3731.015	FAST_SENDER	N/A
3731.781	RECEIVER	FAST_SENDER
3734.230	FAST_SENDER	N/A
3734.980	RECEIVER	FAST_SENDER
3735.610	SLOW_SENDER1	N/A
3736.382	RECEIVER	SLOW_SENDER1
3737.410	FAST_SENDER	N/A
3738.180	RECEIVER	FAST_SENDER
3740.584	FAST_SENDER	N/A
3741.343	RECEIVER	FAST_SENDER
3743.755	FAST_SENDER	N/A
3743.821	SLOW_SENDER1	N/A
3744.513	RECEIVER	FAST_SENDER
3746.577	RECEIVER	SLOW_SENDER1
3746.921	FAST_SENDER	N/A
3747.685	RECEIVER	FAST_SENDER
3750.129	FAST_SENDER	N/A
3750.947	RECEIVER	FAST_SENDER
3753.363	FAST_SENDER	N/A
3754.006	SLOW_SENDER1	N/A
3754.084	RECEIVER	FAST_SENDER
3756.533	FAST_SENDER	N/A
3757.333	RECEIVER	FAST_SENDER
3759.775	FAST_SENDER	N/A
3760.526	RECEIVER	FAST_SENDER
3762.936	FAST_SENDER	N/A
3763.653	RECEIVER	FAST_SENDER
3766.066	FAST_SENDER	N/A
3766.865	RECEIVER	FAST_SENDER
3769.285	FAST_SENDER	N/A
3770.046	RECEIVER	FAST_SENDER
3772.488	FAST_SENDER	N/A
3773.285	RECEIVER	FAST_SENDER
3775.721	FAST_SENDER	N/A
3776.474	RECEIVER	FAST_SENDER
3778.910	FAST_SENDER	N/A
3779.675	RECEIVER	FAST_SENDER
3782.097	FAST_SENDER	N/A
3782.847	RECEIVER	FAST_SENDER
3785.249	FAST_SENDER	N/A
3786.036	RECEIVER	FAST_SENDER
3788.470	FAST_SENDER	N/A
3789.229	RECEIVER	FAST_SENDER
3791.672	FAST_SENDER	N/A
3792.457	RECEIVER	FAST_SENDER
3794.902	FAST_SENDER	N/A
3795.656	RECEIVER	FAST_SENDER
3798.101	FAST_SENDER	N/A
3798.905	RECEIVER	FAST_SENDER
3801.306	FAST_SENDER	N/A
3802.052	RECEIVER	FAST_SENDER
3804.452	FAST_SENDER	N/A
3805.163	RECEIVER	FAST_SENDER
3807.604	FAST_SENDER	N/A
3808.334	RECEIVER	FAST_SENDER
3810.742	FAST_SENDER	N/A
3811.516	RECEIVER	FAST_SENDER
3813.920	FAST_SENDER	N/A
3814.652	RECEIVER	FAST_SENDER
3817.065	FAST_SENDER	N/A
3817.856	RECEIVER	FAST_SENDER
3820.289	FAST_SENDER	N/A
3821.049	RECEIVER	FAST_SENDER
3823.493	FAST_SENDER	N/A
3824.269	RECEIVER	FAST_SENDER
3826.686	FAST_SENDER	N/A
3827.418	RECEIVER	FAST_SENDER
3829.836	FAST_SENDER	N/A
3830.621	RECEIVER	FAST_SENDER
3833.021	FAST_SENDER	N/A
3833.792	RECEIVER	FAST_SENDER
3836.209	FAST_SENDER	N/A
3836.987	RECEIVER	FAST_SENDER
3839.391	FAST_SENDER	N/A
3840.154	RECEIVER	FAST_SENDER
3842.583	FAST_SENDER	N/A
3843.374	RECEIVER	FAST_SENDER
3845.824	FAST_SENDER	N/A
3846.612	RECEIVER	FAST_SENDER
3849.030	FAST_SENDER	N/A
3849.779	RECEIVER	FAST_SENDER
3852.208	FAST_SENDER	N/A
3852.925	RECEIVER	FAST_SENDER
3855.331	FAST_SENDER	N/A
3856.105	RECEIVER	FAST_SENDER
3858.508	FAST_SENDER	N/A
3859.240	RECEIVER	FAST_SENDER
3861.683	FAST_SENDER	N/A
3862.416	RECEIVER	FAST_SENDER
3864.854	FAST_SENDER	N/A
3865.587	RECEIVER	FAST_SENDER
3867.993	FAST_SENDER	N/A
3868.774	RECEIVER	FAST_SENDER
3871.182	FAST_SENDER	N/A
3871.985	RECEIVER	FAST_SENDER
3874.408	FAST_SENDER	N/A
3875.135	RECEIVER	FAST_SENDER
3877.539	FAST_SENDER	N/A
3878.302	RECEIVER	FAST_SENDER
3880.713	FAST_SENDER	N/A
3881.435	RECEIVER	FAST_SENDER
3883.885	FAST_SENDER	N/A
3884.651	RECEIVER	FAST_SENDER
3887.067	FAST_SENDER	N/A
3887.590	SLOW_SENDER1	N/A
3895.164	FAST_SENDER	N/A
3897.164	FAST_SENDER	N/A
3899.164	FAST_SENDER	N/A
3900.296	SLOW_SENDER1	N/A
3901.164	FAST_SENDER	N/A
3904.666	FAST_SENDER	N/A
3906.666	FAST_SENDER	N/A
3908.666	FAST_SENDER	N/A
3910.666	FAST_SENDER	N/A
3912.666	FAST_SENDER	N/A
3914.666	FAST_SENDER	N/A
3916.666	FAST_SENDER	N/A
3918.666	FAST_SENDER	N/A
3926.478	FAST_SENDER	N/A
3934.383	FAST_SENDER	N/A
3942.174	FAST_SENDER	N/A
3949.744	FAST_SENDER	N/A
3957.314	FAST_SENDER	N/A
3965.191	FAST_SENDER	N/A
3972.830	FAST_SENDER	N/A
3980.389	FAST_SENDER	N/A
3987.980	FAST_SENDER	N/A
3995.422	FAST_SENDER	N/A
4003.284	FAST_SENDER	N/A
4010.208	FAST_SENDER	N/A
4017.568	FAST_SENDER	N/A
4018.314	RECEIVER	FAST_SENDER
4020.750	FAST_SENDER	N/A
4021.536	RECEIVER	FAST_SENDER
4023.964	FAST_SENDER	N/A
4024.733	RECEIVER	FAST_SENDER
4027.152	FAST_SENDER	N/A
4027.929	RECEIVER	FAST_SENDER
4030.361	FAST_SENDER	N/A
4031.131	RECEIVER	FAST_SENDER
4033.560	FAST_SENDER	N/A
4034.300	RECEIVER	FAST_SENDER
4035.040	SLOW_SENDER1	N/A
4035.760	RECEIVER	SLOW_SENDER1
4036.735	FAST_SENDER	N/A
4037.497	RECEIVER	FAST_SENDER
4038.210	SLOW_SENDER1	N/A
4038.970	RECEIVER	SLOW_SENDER1
4039.937	FAST_SENDER	N/A
4040.647	RECEIVER	FAST_SENDER
4043.068	FAST_SENDER	N/A
4043.861	RECEIVER	FAST_SENDER
4044.400	SLOW_SENDER1	N/A
4045.197	RECEIVER	SLOW_SENDER1
4046.288	FAST_SENDER	N/A
4047.089	RECEIVER	FAST_SENDER
4049.532	FAST_SENDER	N/A
4050.622	SLOW_SENDER1	N/A
4051.858	RECEIVER	FAST_SENDER
4053.118	RECEIVER	SLOW_SENDER1
4054.271	FAST_SENDER	N/A
4057.958	RECEIVER	FAST_SENDER
4060.363	FAST_SENDER	N/A
4060.527	SLOW_SENDER1	N/A
4061.287	RECEIVER	SLOW_SENDER1
4062.753	RECEIVER	FAST_SENDER
4065.162	FAST_SENDER	N/A
4065.948	RECEIVER	FAST_SENDER
4068.380	FAST_SENDER	N/A
4068.691	SLOW_SENDER1	N/A
4069.139	RECEIVER	FAST_SENDER
4071.003	RECEIVER	SLOW_SENDER1
4071.583	FAST_SENDER	N/A
4072.390	RECEIVER	FAST_SENDER
4074.831	FAST_SENDER	N/A
4075.603	RECEIVER	FAST_SENDER
4078.052	FAST_SENDER	N/A
4078.404	SLOW_SENDER1	N/A
4078.800	RECEIVER	FAST_SENDER
4081.233	FAST_SENDER	N/A
4082.018	RECEIVER	FAST_SENDER
4084.435	FAST_SENDER	N/A
4085.169	RECEIVER	FAST_SENDER
4087.579	FAST_SENDER	N/A
4088.362	RECEIVER	FAST_SENDER
4090.796	FAST_SENDER	N/A
4091.539	RECEIVER	FAST_SENDER
4093.943	FAST_SENDER	N/A
4094.754	RECEIVER	FAST_SENDER
4097.185	FAST_SENDER	N/A
4097.927	RECEIVER	FAST_SENDER
4100.367	FAST_SENDER	N/A
4101.143	RECEIVER	FAST_SENDER
4103.558	FAST_SENDER	N/A
4104.311	RECEIVER	FAST_SENDER
4106.737	FAST_SENDER	N/A
4107.533	RECEIVER	FAST_SENDER
4109.983	FAST_SENDER	N/A
4110.773	RECEIVER	FAST_SENDER
4113.193	FAST_SENDER	N/A
4113.933	RECEIVER	FAST_SENDER
4116.363	FAST_SENDER	N/A
4117.111	RECEIVER	FAST_SENDER
4119.547	FAST_SENDER	N/A
4120.312	RECEIVER	FAST_SENDER
4122.724	FAST_SENDER	N/A
4123.474	RECEIVER	FAST_SENDER
4125.893	FAST_SENDER	N/A
4126.669	RECEIVER	FAST_SENDER
4129.114	FAST_SENDER	N/A
4129.870	RECEIVER	FAST_SENDER
4132.296	FAST_SENDER	N/A
4133.075	RECEIVER	FAST_SENDER
4135.523	FAST_SENDER	N/A
4136.272	RECEIVER	FAST_SENDER
4138.716	FAST_SENDER	N/A
4139.455	RECEIVER	FAST_SENDER
4141.872	FAST_SENDER	N/A
4142.611	RECEIVER	FAST_SENDER
4145.045	FAST_SENDER	N/A
4145.819	RECEIVER	FAST_SENDER
4148.267	FAST_SENDER	N/A
4149.047	RECEIVER	FAST_SENDER
4151.487	FAST_SENDER	N/A
4152.253	RECEIVER	FAST_SENDER
4154.687	FAST_SENDER	N/A
4155.439	RECEIVER	FAST_SENDER
4157.876	FAST_SENDER	N/A
4158.666	RECEIVER	FAST_SENDER
4161.066	FAST_SENDER	N/A
4161.794	RECEIVER	FAST_SENDER
4164.232	FAST_SENDER	N/A
4164.986	RECEIVER	FAST_SENDER
4167.393	FAST_SENDER	N/A
4168.129	RECEIVER	FAST_SENDER
4170.555	FAST_SENDER	N/A
4171.313	RECEIVER	FAST_SENDER
4173.731	FAST_SENDER	N/A
4174.465	RECEIVER	FAST_SENDER
4176.872	FAST_SENDER	N/A
4179.299	RECEIVER	FAST_SENDER
4181.701	FAST_SENDER	N/A
4182.488	RECEIVER	FAST_SENDER
4184.933	FAST_SENDER	N/A
4185.724	RECEIVER	FAST_SENDER
4188.130	FAST_SENDER	N/A
4188.852	RECEIVER	FAST_SENDER
4191.292	FAST_SENDER	N/A
4192.055	RECEIVER	FAST_SENDER
4194.456	FAST_SENDER	N/A
4195.202	RECEIVER	FAST_SENDER
4197.614	FAST_SENDER	N/A
4198.366	RECEIVER	FAST_SENDER
4200.799	FAST_SENDER	N/A
4201.577	RECEIVER	FAST_SENDER
4204.009	FAST_SENDER	N/A
4204.801	RECEIVER	FAST_SENDER
4207.246	FAST_SENDER	N/A
4207.991	RECEIVER	FAST_SENDER
4210.428	FAST_SENDER	N/A
4210.900	SLOW_SENDER1	N/A
4211.157	RECEIVER	FAST_SENDER
4215.448	FAST_SENDER	N/A
4217.448	FAST_SENDER	N/A
4219.448	FAST_SENDER	N/A
4221.448	FAST_SENDER	N/A
4223.448	FAST_SENDER	N/A
4223.750	SLOW_SENDER1	N/A
4225.448	FAST_SENDER	N/A
4228.363	FAST_SENDER	N/A
4230.363	FAST_SENDER	N/A
4232.363	FAST_SENDER	N/A
4234.363	FAST_SENDER	N/A
4236.363	FAST_SENDER	N/A
4238.363	FAST_SENDER	N/A
4240.363	FAST_SENDER	N/A
4242.363	FAST_SENDER	N/A
4250.067	FAST_SENDER	N/A
4257.649	FAST_SENDER	N/A
4265.196	FAST_SENDER	N/A
4272.658	FAST_SENDER	N/A
4280.415	FAST_SENDER	N/A
4287.876	FAST_SENDER	N/A
4295.663	FAST_SENDER	N/A
4302.916	FAST_SENDER	N/A
4310.877	FAST_SENDER	N/A
4318.104	FAST_SENDER	N/A
4325.258	FAST_SENDER	N/A
4332.803	FAST_SENDER	N/A
4340.558	FAST_SENDER	N/A
[truncated: 14,256 more rows]
