# Supplementary material for: CATO: Wake-Up reCeiver-bAsed communicaTiOn for Batteryless Devices
Source: Sensors (Basel). 2025 Nov 7;25(22):6813. doi: 10.3390/s25226813 (PMC12655924; doi:10.3390/s25226813)
Supplement: Supplementary file 1 [file sensors-25-06813-s001.zip › File S1_Experimental_and_Simulation_Data/simulation/capsweep/cap60/mac_competing_nodes_none.csv]

time_s	node_id	received_from
2.700	FAST_SENDER	N/A
2.700	SLOW_SENDER1	N/A
3.434	RECEIVER	SLOW_SENDER1
5.408	RECEIVER	FAST_SENDER
5.880	SLOW_SENDER1	N/A
6.663	RECEIVER	SLOW_SENDER1
7.849	FAST_SENDER	N/A
8.647	RECEIVER	FAST_SENDER
9.097	SLOW_SENDER1	N/A
9.891	RECEIVER	SLOW_SENDER1
11.088	FAST_SENDER	N/A
11.845	RECEIVER	FAST_SENDER
12.300	SLOW_SENDER1	N/A
13.060	RECEIVER	SLOW_SENDER1
14.248	FAST_SENDER	N/A
15.042	RECEIVER	FAST_SENDER
15.476	SLOW_SENDER1	N/A
16.282	RECEIVER	SLOW_SENDER1
17.478	FAST_SENDER	N/A
18.237	RECEIVER	FAST_SENDER
18.704	SLOW_SENDER1	N/A
19.519	RECEIVER	SLOW_SENDER1
25.673	FAST_SENDER	N/A
26.476	RECEIVER	FAST_SENDER
28.905	FAST_SENDER	N/A
29.673	RECEIVER	FAST_SENDER
32.074	FAST_SENDER	N/A
32.082	SLOW_SENDER1	N/A
32.790	RECEIVER	FAST_SENDER
34.912	RECEIVER	SLOW_SENDER1
35.227	FAST_SENDER	N/A
35.936	RECEIVER	FAST_SENDER
38.352	FAST_SENDER	N/A
39.095	RECEIVER	FAST_SENDER
41.529	FAST_SENDER	N/A
42.290	RECEIVER	FAST_SENDER
42.357	SLOW_SENDER1	N/A
43.129	RECEIVER	SLOW_SENDER1
44.735	FAST_SENDER	N/A
45.517	RECEIVER	FAST_SENDER
47.951	FAST_SENDER	N/A
48.736	RECEIVER	FAST_SENDER
50.555	SLOW_SENDER1	N/A
51.152	FAST_SENDER	N/A
51.293	RECEIVER	SLOW_SENDER1
53.463	RECEIVER	FAST_SENDER
55.868	FAST_SENDER	N/A
56.639	RECEIVER	FAST_SENDER
59.051	FAST_SENDER	N/A
59.785	RECEIVER	FAST_SENDER
62.207	FAST_SENDER	N/A
62.949	RECEIVER	FAST_SENDER
65.389	FAST_SENDER	N/A
66.156	RECEIVER	FAST_SENDER
68.587	FAST_SENDER	N/A
69.360	RECEIVER	FAST_SENDER
71.799	FAST_SENDER	N/A
72.555	RECEIVER	FAST_SENDER
75.001	FAST_SENDER	N/A
75.765	RECEIVER	FAST_SENDER
79.800	FAST_SENDER	N/A
80.539	RECEIVER	FAST_SENDER
84.538	FAST_SENDER	N/A
85.285	RECEIVER	FAST_SENDER
87.696	FAST_SENDER	N/A
88.468	RECEIVER	FAST_SENDER
90.918	FAST_SENDER	N/A
91.669	RECEIVER	FAST_SENDER
95.799	FAST_SENDER	N/A
96.511	RECEIVER	FAST_SENDER
98.956	FAST_SENDER	N/A
99.746	RECEIVER	FAST_SENDER
102.194	FAST_SENDER	N/A
102.985	RECEIVER	FAST_SENDER
105.400	FAST_SENDER	N/A
106.176	RECEIVER	FAST_SENDER
108.607	FAST_SENDER	N/A
109.351	RECEIVER	FAST_SENDER
111.768	FAST_SENDER	N/A
112.499	RECEIVER	FAST_SENDER
114.926	FAST_SENDER	N/A
115.698	RECEIVER	FAST_SENDER
118.146	FAST_SENDER	N/A
118.905	RECEIVER	FAST_SENDER
122.852	FAST_SENDER	N/A
123.644	RECEIVER	FAST_SENDER
126.046	FAST_SENDER	N/A
126.804	RECEIVER	FAST_SENDER
129.223	FAST_SENDER	N/A
129.971	RECEIVER	FAST_SENDER
132.397	FAST_SENDER	N/A
133.171	RECEIVER	FAST_SENDER
135.611	FAST_SENDER	N/A
136.394	RECEIVER	FAST_SENDER
138.833	FAST_SENDER	N/A
139.591	RECEIVER	FAST_SENDER
142.002	FAST_SENDER	N/A
142.815	RECEIVER	FAST_SENDER
145.227	FAST_SENDER	N/A
145.997	RECEIVER	FAST_SENDER
148.419	FAST_SENDER	N/A
149.220	RECEIVER	FAST_SENDER
151.644	FAST_SENDER	N/A
152.409	RECEIVER	FAST_SENDER
154.823	FAST_SENDER	N/A
155.614	RECEIVER	FAST_SENDER
158.019	FAST_SENDER	N/A
158.771	RECEIVER	FAST_SENDER
161.192	FAST_SENDER	N/A
161.954	RECEIVER	FAST_SENDER
164.396	FAST_SENDER	N/A
165.156	RECEIVER	FAST_SENDER
167.605	FAST_SENDER	N/A
168.391	RECEIVER	FAST_SENDER
170.799	FAST_SENDER	N/A
171.559	RECEIVER	FAST_SENDER
173.973	FAST_SENDER	N/A
174.763	RECEIVER	FAST_SENDER
177.178	FAST_SENDER	N/A
177.932	RECEIVER	FAST_SENDER
180.344	FAST_SENDER	N/A
181.116	RECEIVER	FAST_SENDER
182.890	SLOW_SENDER1	N/A
183.527	FAST_SENDER	N/A
183.667	RECEIVER	SLOW_SENDER1
186.117	SLOW_SENDER1	N/A
186.909	RECEIVER	SLOW_SENDER1
189.022	RECEIVER	FAST_SENDER
191.446	FAST_SENDER	N/A
192.202	RECEIVER	FAST_SENDER
192.317	SLOW_SENDER1	N/A
193.093	RECEIVER	SLOW_SENDER1
194.645	FAST_SENDER	N/A
195.453	RECEIVER	FAST_SENDER
197.873	FAST_SENDER	N/A
198.529	SLOW_SENDER1	N/A
198.646	RECEIVER	FAST_SENDER
200.741	RECEIVER	SLOW_SENDER1
201.079	FAST_SENDER	N/A
201.866	RECEIVER	FAST_SENDER
204.289	FAST_SENDER	N/A
205.065	RECEIVER	FAST_SENDER
207.496	FAST_SENDER	N/A
208.178	SLOW_SENDER1	N/A
208.268	RECEIVER	FAST_SENDER
208.941	RECEIVER	SLOW_SENDER1
210.700	FAST_SENDER	N/A
211.427	RECEIVER	FAST_SENDER
213.840	FAST_SENDER	N/A
214.601	RECEIVER	FAST_SENDER
216.376	SLOW_SENDER1	N/A
217.037	FAST_SENDER	N/A
217.170	RECEIVER	SLOW_SENDER1
219.200	RECEIVER	FAST_SENDER
221.634	FAST_SENDER	N/A
222.434	RECEIVER	FAST_SENDER
224.578	SLOW_SENDER1	N/A
224.869	FAST_SENDER	N/A
225.345	RECEIVER	SLOW_SENDER1
226.935	RECEIVER	FAST_SENDER
229.379	FAST_SENDER	N/A
230.151	RECEIVER	FAST_SENDER
232.575	FAST_SENDER	N/A
232.766	SLOW_SENDER1	N/A
235.777	FAST_SENDER	N/A
242.932	FAST_SENDER	N/A
250.464	FAST_SENDER	N/A
257.793	FAST_SENDER	N/A
265.292	FAST_SENDER	N/A
272.658	FAST_SENDER	N/A
280.321	FAST_SENDER	N/A
287.982	FAST_SENDER	N/A
295.179	FAST_SENDER	N/A
303.077	FAST_SENDER	N/A
310.422	FAST_SENDER	N/A
318.111	FAST_SENDER	N/A
325.843	FAST_SENDER	N/A
333.052	FAST_SENDER	N/A
340.447	FAST_SENDER	N/A
347.811	FAST_SENDER	N/A
355.706	FAST_SENDER	N/A
363.418	FAST_SENDER	N/A
365.739	RECEIVER	FAST_SENDER
366.090	SLOW_SENDER1	N/A
366.851	RECEIVER	SLOW_SENDER1
368.183	FAST_SENDER	N/A
368.952	RECEIVER	FAST_SENDER
369.264	SLOW_SENDER1	N/A
370.027	RECEIVER	SLOW_SENDER1
371.382	FAST_SENDER	N/A
372.149	RECEIVER	FAST_SENDER
374.551	FAST_SENDER	N/A
375.313	RECEIVER	FAST_SENDER
375.430	SLOW_SENDER1	N/A
376.197	RECEIVER	SLOW_SENDER1
377.761	FAST_SENDER	N/A
378.530	RECEIVER	FAST_SENDER
380.961	FAST_SENDER	N/A
381.634	SLOW_SENDER1	N/A
381.738	RECEIVER	FAST_SENDER
384.071	RECEIVER	SLOW_SENDER1
384.144	FAST_SENDER	N/A
384.906	RECEIVER	FAST_SENDER
387.347	FAST_SENDER	N/A
388.122	RECEIVER	FAST_SENDER
390.570	FAST_SENDER	N/A
391.366	RECEIVER	FAST_SENDER
391.482	SLOW_SENDER1	N/A
392.240	RECEIVER	SLOW_SENDER1
393.815	FAST_SENDER	N/A
394.553	RECEIVER	FAST_SENDER
396.971	FAST_SENDER	N/A
397.689	RECEIVER	FAST_SENDER
399.668	SLOW_SENDER1	N/A
400.116	FAST_SENDER	N/A
400.440	RECEIVER	SLOW_SENDER1
403.039	RECEIVER	FAST_SENDER
406.886	FAST_SENDER	N/A
407.672	RECEIVER	FAST_SENDER
409.761	SLOW_SENDER1	N/A
410.117	FAST_SENDER	N/A
410.560	RECEIVER	SLOW_SENDER1
414.080	RECEIVER	FAST_SENDER
416.494	FAST_SENDER	N/A
417.268	RECEIVER	FAST_SENDER
419.713	FAST_SENDER	N/A
420.471	RECEIVER	FAST_SENDER
422.899	FAST_SENDER	N/A
423.687	RECEIVER	FAST_SENDER
426.122	FAST_SENDER	N/A
426.858	RECEIVER	FAST_SENDER
429.259	FAST_SENDER	N/A
430.027	RECEIVER	FAST_SENDER
432.468	FAST_SENDER	N/A
433.225	RECEIVER	FAST_SENDER
435.666	FAST_SENDER	N/A
436.397	RECEIVER	FAST_SENDER
440.516	FAST_SENDER	N/A
441.250	RECEIVER	FAST_SENDER
443.670	FAST_SENDER	N/A
444.438	RECEIVER	FAST_SENDER
446.880	FAST_SENDER	N/A
447.666	RECEIVER	FAST_SENDER
450.080	FAST_SENDER	N/A
450.876	RECEIVER	FAST_SENDER
453.325	FAST_SENDER	N/A
454.072	RECEIVER	FAST_SENDER
456.507	FAST_SENDER	N/A
457.232	RECEIVER	FAST_SENDER
459.672	FAST_SENDER	N/A
460.400	RECEIVER	FAST_SENDER
462.827	FAST_SENDER	N/A
463.587	RECEIVER	FAST_SENDER
465.999	FAST_SENDER	N/A
466.780	RECEIVER	FAST_SENDER
469.213	FAST_SENDER	N/A
469.959	RECEIVER	FAST_SENDER
472.405	FAST_SENDER	N/A
473.174	RECEIVER	FAST_SENDER
475.592	FAST_SENDER	N/A
476.369	RECEIVER	FAST_SENDER
478.808	FAST_SENDER	N/A
479.557	RECEIVER	FAST_SENDER
481.963	FAST_SENDER	N/A
482.715	RECEIVER	FAST_SENDER
485.122	FAST_SENDER	N/A
485.884	RECEIVER	FAST_SENDER
488.293	FAST_SENDER	N/A
489.023	RECEIVER	FAST_SENDER
491.435	FAST_SENDER	N/A
492.202	RECEIVER	FAST_SENDER
494.604	FAST_SENDER	N/A
495.352	RECEIVER	FAST_SENDER
497.798	FAST_SENDER	N/A
498.553	RECEIVER	FAST_SENDER
500.968	FAST_SENDER	N/A
501.721	RECEIVER	FAST_SENDER
504.152	FAST_SENDER	N/A
504.914	RECEIVER	FAST_SENDER
507.362	FAST_SENDER	N/A
508.154	RECEIVER	FAST_SENDER
510.569	FAST_SENDER	N/A
511.343	RECEIVER	FAST_SENDER
513.756	FAST_SENDER	N/A
514.544	RECEIVER	FAST_SENDER
516.950	FAST_SENDER	N/A
517.681	RECEIVER	FAST_SENDER
520.125	FAST_SENDER	N/A
520.900	RECEIVER	FAST_SENDER
523.343	FAST_SENDER	N/A
524.126	RECEIVER	FAST_SENDER
526.564	FAST_SENDER	N/A
527.362	RECEIVER	FAST_SENDER
529.780	FAST_SENDER	N/A
530.502	RECEIVER	FAST_SENDER
532.925	FAST_SENDER	N/A
533.693	RECEIVER	FAST_SENDER
536.124	FAST_SENDER	N/A
536.889	RECEIVER	FAST_SENDER
539.291	FAST_SENDER	N/A
543.240	SLOW_SENDER1	N/A
547.387	FAST_SENDER	N/A
554.981	FAST_SENDER	N/A
555.847	SLOW_SENDER1	N/A
562.252	FAST_SENDER	N/A
569.939	FAST_SENDER	N/A
577.330	FAST_SENDER	N/A
584.931	FAST_SENDER	N/A
592.561	FAST_SENDER	N/A
600.275	FAST_SENDER	N/A
608.162	FAST_SENDER	N/A
616.212	FAST_SENDER	N/A
624.001	FAST_SENDER	N/A
631.330	FAST_SENDER	N/A
638.860	FAST_SENDER	N/A
646.817	FAST_SENDER	N/A
654.460	FAST_SENDER	N/A
662.092	FAST_SENDER	N/A
669.851	FAST_SENDER	N/A
670.610	RECEIVER	FAST_SENDER
673.047	FAST_SENDER	N/A
673.771	RECEIVER	FAST_SENDER
676.194	FAST_SENDER	N/A
676.930	RECEIVER	FAST_SENDER
679.338	FAST_SENDER	N/A
680.081	RECEIVER	FAST_SENDER
682.521	FAST_SENDER	N/A
683.290	RECEIVER	FAST_SENDER
685.723	FAST_SENDER	N/A
686.502	RECEIVER	FAST_SENDER
688.941	FAST_SENDER	N/A
689.710	RECEIVER	FAST_SENDER
691.060	SLOW_SENDER1	N/A
691.827	RECEIVER	SLOW_SENDER1
692.153	FAST_SENDER	N/A
692.925	RECEIVER	FAST_SENDER
694.277	SLOW_SENDER1	N/A
695.056	RECEIVER	SLOW_SENDER1
695.361	FAST_SENDER	N/A
696.117	RECEIVER	FAST_SENDER
698.543	FAST_SENDER	N/A
699.297	RECEIVER	FAST_SENDER
700.505	SLOW_SENDER1	N/A
701.227	RECEIVER	SLOW_SENDER1
701.703	FAST_SENDER	N/A
702.453	RECEIVER	FAST_SENDER
704.857	FAST_SENDER	N/A
705.620	RECEIVER	FAST_SENDER
706.652	SLOW_SENDER1	N/A
707.413	RECEIVER	SLOW_SENDER1
708.068	FAST_SENDER	N/A
708.798	RECEIVER	FAST_SENDER
711.204	FAST_SENDER	N/A
711.957	RECEIVER	FAST_SENDER
712.825	SLOW_SENDER1	N/A
713.559	RECEIVER	SLOW_SENDER1
714.368	FAST_SENDER	N/A
715.189	RECEIVER	FAST_SENDER
717.612	FAST_SENDER	N/A
720.135	RECEIVER	FAST_SENDER
720.972	SLOW_SENDER1	N/A
721.709	RECEIVER	SLOW_SENDER1
722.575	FAST_SENDER	N/A
723.351	RECEIVER	FAST_SENDER
725.769	FAST_SENDER	N/A
726.522	RECEIVER	FAST_SENDER
728.928	FAST_SENDER	N/A
729.137	SLOW_SENDER1	N/A
729.692	RECEIVER	FAST_SENDER
730.435	RECEIVER	SLOW_SENDER1
732.133	FAST_SENDER	N/A
732.897	RECEIVER	FAST_SENDER
735.306	FAST_SENDER	N/A
736.111	RECEIVER	FAST_SENDER
737.851	SLOW_SENDER1	N/A
738.560	FAST_SENDER	N/A
738.643	RECEIVER	SLOW_SENDER1
739.313	RECEIVER	FAST_SENDER
741.738	FAST_SENDER	N/A
742.499	RECEIVER	FAST_SENDER
744.912	FAST_SENDER	N/A
745.685	RECEIVER	FAST_SENDER
746.088	SLOW_SENDER1	N/A
748.101	FAST_SENDER	N/A
748.854	RECEIVER	FAST_SENDER
751.282	FAST_SENDER	N/A
752.065	RECEIVER	FAST_SENDER
754.467	FAST_SENDER	N/A
755.243	RECEIVER	FAST_SENDER
757.693	FAST_SENDER	N/A
758.409	RECEIVER	FAST_SENDER
760.820	FAST_SENDER	N/A
761.570	RECEIVER	FAST_SENDER
764.009	FAST_SENDER	N/A
764.754	RECEIVER	FAST_SENDER
767.172	FAST_SENDER	N/A
767.896	RECEIVER	FAST_SENDER
770.314	FAST_SENDER	N/A
771.048	RECEIVER	FAST_SENDER
774.935	FAST_SENDER	N/A
775.696	RECEIVER	FAST_SENDER
778.117	FAST_SENDER	N/A
778.913	RECEIVER	FAST_SENDER
782.691	FAST_SENDER	N/A
783.443	RECEIVER	FAST_SENDER
785.869	FAST_SENDER	N/A
786.610	RECEIVER	FAST_SENDER
789.044	FAST_SENDER	N/A
789.784	RECEIVER	FAST_SENDER
793.825	FAST_SENDER	N/A
794.602	RECEIVER	FAST_SENDER
797.004	FAST_SENDER	N/A
797.777	RECEIVER	FAST_SENDER
800.185	FAST_SENDER	N/A
800.911	RECEIVER	FAST_SENDER
803.316	FAST_SENDER	N/A
804.101	RECEIVER	FAST_SENDER
806.506	FAST_SENDER	N/A
807.293	RECEIVER	FAST_SENDER
809.700	FAST_SENDER	N/A
810.446	RECEIVER	FAST_SENDER
812.892	FAST_SENDER	N/A
813.640	RECEIVER	FAST_SENDER
816.045	FAST_SENDER	N/A
816.843	RECEIVER	FAST_SENDER
819.265	FAST_SENDER	N/A
820.059	RECEIVER	FAST_SENDER
822.463	FAST_SENDER	N/A
823.234	RECEIVER	FAST_SENDER
825.673	FAST_SENDER	N/A
826.417	RECEIVER	FAST_SENDER
828.846	FAST_SENDER	N/A
829.598	RECEIVER	FAST_SENDER
832.000	FAST_SENDER	N/A
832.740	RECEIVER	FAST_SENDER
835.144	FAST_SENDER	N/A
835.903	RECEIVER	FAST_SENDER
838.336	FAST_SENDER	N/A
841.518	FAST_SENDER	N/A
848.934	FAST_SENDER	N/A
856.007	FAST_SENDER	N/A
863.187	FAST_SENDER	N/A
871.003	FAST_SENDER	N/A
878.810	FAST_SENDER	N/A
879.630	SLOW_SENDER1	N/A
886.274	FAST_SENDER	N/A
893.444	FAST_SENDER	N/A
893.448	SLOW_SENDER1	N/A
901.413	FAST_SENDER	N/A
909.017	FAST_SENDER	N/A
916.434	FAST_SENDER	N/A
923.910	FAST_SENDER	N/A
931.467	FAST_SENDER	N/A
939.216	FAST_SENDER	N/A
947.100	FAST_SENDER	N/A
954.216	FAST_SENDER	N/A
961.721	FAST_SENDER	N/A
968.902	FAST_SENDER	N/A
969.668	RECEIVER	FAST_SENDER
972.115	FAST_SENDER	N/A
972.875	RECEIVER	FAST_SENDER
975.279	FAST_SENDER	N/A
976.065	RECEIVER	FAST_SENDER
978.494	FAST_SENDER	N/A
979.289	RECEIVER	FAST_SENDER
981.738	FAST_SENDER	N/A
982.512	RECEIVER	FAST_SENDER
984.942	FAST_SENDER	N/A
985.711	RECEIVER	FAST_SENDER
988.130	FAST_SENDER	N/A
988.909	RECEIVER	FAST_SENDER
991.356	FAST_SENDER	N/A
992.147	RECEIVER	FAST_SENDER
994.583	FAST_SENDER	N/A
995.385	RECEIVER	FAST_SENDER
997.821	FAST_SENDER	N/A
998.578	RECEIVER	FAST_SENDER
1000.979	FAST_SENDER	N/A
1001.765	RECEIVER	FAST_SENDER
1004.169	FAST_SENDER	N/A
1004.986	RECEIVER	FAST_SENDER
1007.431	FAST_SENDER	N/A
1008.164	RECEIVER	FAST_SENDER
1010.600	FAST_SENDER	N/A
1011.330	RECEIVER	FAST_SENDER
1013.761	FAST_SENDER	N/A
1014.515	RECEIVER	FAST_SENDER
1016.930	FAST_SENDER	N/A
1017.656	RECEIVER	FAST_SENDER
1020.068	FAST_SENDER	N/A
1020.851	RECEIVER	FAST_SENDER
1024.779	FAST_SENDER	N/A
1025.499	RECEIVER	FAST_SENDER
1027.942	FAST_SENDER	N/A
1028.689	RECEIVER	FAST_SENDER
1029.470	SLOW_SENDER1	N/A
1030.226	RECEIVER	SLOW_SENDER1
1031.105	FAST_SENDER	N/A
1031.883	RECEIVER	FAST_SENDER
1032.646	SLOW_SENDER1	N/A
1034.329	FAST_SENDER	N/A
1035.086	RECEIVER	FAST_SENDER
1037.389	RECEIVER	SLOW_SENDER1
1037.502	FAST_SENDER	N/A
1038.305	RECEIVER	FAST_SENDER
1040.721	FAST_SENDER	N/A
1041.495	RECEIVER	FAST_SENDER
1043.917	FAST_SENDER	N/A
1044.705	RECEIVER	FAST_SENDER
1044.832	SLOW_SENDER1	N/A
1045.564	RECEIVER	SLOW_SENDER1
1047.121	FAST_SENDER	N/A
1047.851	RECEIVER	FAST_SENDER
1050.257	FAST_SENDER	N/A
1051.066	RECEIVER	FAST_SENDER
1053.001	SLOW_SENDER1	N/A
1053.506	FAST_SENDER	N/A
1053.740	RECEIVER	SLOW_SENDER1
1056.011	RECEIVER	FAST_SENDER
1058.456	FAST_SENDER	N/A
1059.244	RECEIVER	FAST_SENDER
1061.183	SLOW_SENDER1	N/A
1061.663	FAST_SENDER	N/A
1061.961	RECEIVER	SLOW_SENDER1
1065.894	RECEIVER	FAST_SENDER
1068.339	FAST_SENDER	N/A
1070.691	RECEIVER	FAST_SENDER
1073.132	FAST_SENDER	N/A
1073.948	RECEIVER	FAST_SENDER
1076.394	FAST_SENDER	N/A
1077.180	RECEIVER	FAST_SENDER
1079.626	FAST_SENDER	N/A
1081.956	RECEIVER	FAST_SENDER
1084.402	FAST_SENDER	N/A
1091.897	FAST_SENDER	N/A
1099.299	FAST_SENDER	N/A
1106.951	FAST_SENDER	N/A
1114.870	FAST_SENDER	N/A
1122.216	FAST_SENDER	N/A
1129.997	FAST_SENDER	N/A
1137.424	FAST_SENDER	N/A
1145.327	FAST_SENDER	N/A
1152.991	FAST_SENDER	N/A
1160.271	FAST_SENDER	N/A
1168.286	FAST_SENDER	N/A
1175.583	FAST_SENDER	N/A
1183.164	FAST_SENDER	N/A
1190.964	FAST_SENDER	N/A
1196.280	SLOW_SENDER1	N/A
1198.473	FAST_SENDER	N/A
1206.253	FAST_SENDER	N/A
1208.840	SLOW_SENDER1	N/A
1213.701	FAST_SENDER	N/A
1216.128	RECEIVER	FAST_SENDER
1218.565	FAST_SENDER	N/A
1219.308	RECEIVER	FAST_SENDER
1223.469	FAST_SENDER	N/A
1224.235	RECEIVER	FAST_SENDER
1226.673	FAST_SENDER	N/A
1227.460	RECEIVER	FAST_SENDER
1229.874	FAST_SENDER	N/A
1230.620	RECEIVER	FAST_SENDER
1233.064	FAST_SENDER	N/A
1233.809	RECEIVER	FAST_SENDER
1236.256	FAST_SENDER	N/A
1237.003	RECEIVER	FAST_SENDER
1239.441	FAST_SENDER	N/A
1240.182	RECEIVER	FAST_SENDER
1242.595	FAST_SENDER	N/A
1243.366	RECEIVER	FAST_SENDER
1245.790	FAST_SENDER	N/A
1246.605	RECEIVER	FAST_SENDER
1249.016	FAST_SENDER	N/A
1249.767	RECEIVER	FAST_SENDER
1252.172	FAST_SENDER	N/A
1252.950	RECEIVER	FAST_SENDER
1255.377	FAST_SENDER	N/A
1256.170	RECEIVER	FAST_SENDER
1258.590	FAST_SENDER	N/A
1259.339	RECEIVER	FAST_SENDER
1261.785	FAST_SENDER	N/A
1262.547	RECEIVER	FAST_SENDER
1264.997	FAST_SENDER	N/A
1265.744	RECEIVER	FAST_SENDER
1268.155	FAST_SENDER	N/A
1268.877	RECEIVER	FAST_SENDER
1271.303	FAST_SENDER	N/A
1272.037	RECEIVER	FAST_SENDER
1276.159	FAST_SENDER	N/A
1276.880	RECEIVER	FAST_SENDER
1279.284	FAST_SENDER	N/A
1280.058	RECEIVER	FAST_SENDER
1282.463	FAST_SENDER	N/A
1283.207	RECEIVER	FAST_SENDER
1285.619	FAST_SENDER	N/A
1286.381	RECEIVER	FAST_SENDER
1288.820	FAST_SENDER	N/A
1289.622	RECEIVER	FAST_SENDER
1292.024	FAST_SENDER	N/A
1292.792	RECEIVER	FAST_SENDER
1295.194	FAST_SENDER	N/A
1297.704	RECEIVER	FAST_SENDER
1300.106	FAST_SENDER	N/A
1300.906	RECEIVER	FAST_SENDER
1303.346	FAST_SENDER	N/A
1304.086	RECEIVER	FAST_SENDER
1306.513	FAST_SENDER	N/A
1307.278	RECEIVER	FAST_SENDER
1309.683	FAST_SENDER	N/A
1310.422	RECEIVER	FAST_SENDER
1312.853	FAST_SENDER	N/A
1313.627	RECEIVER	FAST_SENDER
1316.049	FAST_SENDER	N/A
1316.792	RECEIVER	FAST_SENDER
1319.221	FAST_SENDER	N/A
1319.977	RECEIVER	FAST_SENDER
1322.411	FAST_SENDER	N/A
1323.177	RECEIVER	FAST_SENDER
1325.588	FAST_SENDER	N/A
1326.336	RECEIVER	FAST_SENDER
1328.779	FAST_SENDER	N/A
1329.527	RECEIVER	FAST_SENDER
1331.952	FAST_SENDER	N/A
1334.470	RECEIVER	FAST_SENDER
1336.918	FAST_SENDER	N/A
1337.702	RECEIVER	FAST_SENDER
1340.137	FAST_SENDER	N/A
1340.908	RECEIVER	FAST_SENDER
1343.314	FAST_SENDER	N/A
1344.081	RECEIVER	FAST_SENDER
1345.560	SLOW_SENDER1	N/A
1346.295	RECEIVER	SLOW_SENDER1
1346.490	FAST_SENDER	N/A
1347.235	RECEIVER	FAST_SENDER
1348.696	SLOW_SENDER1	N/A
1349.675	FAST_SENDER	N/A
1350.459	RECEIVER	FAST_SENDER
1351.236	RECEIVER	SLOW_SENDER1
1356.000	FAST_SENDER	N/A
1356.674	SLOW_SENDER1	N/A
1363.980	FAST_SENDER	N/A
1370.969	SLOW_SENDER1	N/A
1371.531	FAST_SENDER	N/A
1379.071	FAST_SENDER	N/A
1386.676	FAST_SENDER	N/A
1393.997	FAST_SENDER	N/A
1401.882	FAST_SENDER	N/A
1409.154	FAST_SENDER	N/A
1417.158	FAST_SENDER	N/A
1424.658	FAST_SENDER	N/A
1432.036	FAST_SENDER	N/A
1439.623	FAST_SENDER	N/A
1446.882	FAST_SENDER	N/A
1454.207	FAST_SENDER	N/A
1461.796	FAST_SENDER	N/A
1469.507	FAST_SENDER	N/A
1477.072	FAST_SENDER	N/A
1484.220	FAST_SENDER	N/A
1488.027	RECEIVER	FAST_SENDER
1490.456	FAST_SENDER	N/A
1491.200	RECEIVER	FAST_SENDER
1493.607	FAST_SENDER	N/A
1494.364	RECEIVER	FAST_SENDER
1496.790	FAST_SENDER	N/A
1497.548	RECEIVER	FAST_SENDER
1499.981	FAST_SENDER	N/A
1502.427	RECEIVER	FAST_SENDER
1503.210	SLOW_SENDER1	N/A
1503.968	RECEIVER	SLOW_SENDER1
1504.835	FAST_SENDER	N/A
1505.559	RECEIVER	FAST_SENDER
1506.386	SLOW_SENDER1	N/A
1507.118	RECEIVER	SLOW_SENDER1
1507.982	FAST_SENDER	N/A
1508.721	RECEIVER	FAST_SENDER
1509.547	SLOW_SENDER1	N/A
1510.267	RECEIVER	SLOW_SENDER1
1511.125	FAST_SENDER	N/A
1511.876	RECEIVER	FAST_SENDER
1514.301	FAST_SENDER	N/A
1515.076	RECEIVER	FAST_SENDER
1515.679	SLOW_SENDER1	N/A
1516.438	RECEIVER	SLOW_SENDER1
1517.522	FAST_SENDER	N/A
1518.274	RECEIVER	FAST_SENDER
1520.699	FAST_SENDER	N/A
1521.476	RECEIVER	FAST_SENDER
1521.866	SLOW_SENDER1	N/A
1522.649	RECEIVER	SLOW_SENDER1
1523.883	FAST_SENDER	N/A
1524.660	RECEIVER	FAST_SENDER
1527.066	FAST_SENDER	N/A
1527.818	RECEIVER	FAST_SENDER
1530.097	SLOW_SENDER1	N/A
1530.245	FAST_SENDER	N/A
1530.892	RECEIVER	SLOW_SENDER1
1533.233	RECEIVER	FAST_SENDER
1535.679	FAST_SENDER	N/A
1536.427	RECEIVER	FAST_SENDER
1538.322	SLOW_SENDER1	N/A
1538.827	FAST_SENDER	N/A
1539.071	RECEIVER	SLOW_SENDER1
1541.101	RECEIVER	FAST_SENDER
1543.520	FAST_SENDER	N/A
1544.309	RECEIVER	FAST_SENDER
1548.116	FAST_SENDER	N/A
1548.836	RECEIVER	FAST_SENDER
1551.270	FAST_SENDER	N/A
1552.002	RECEIVER	FAST_SENDER
1554.430	FAST_SENDER	N/A
1555.158	RECEIVER	FAST_SENDER
1557.587	FAST_SENDER	N/A
1558.350	RECEIVER	FAST_SENDER
1560.795	FAST_SENDER	N/A
1561.572	RECEIVER	FAST_SENDER
1564.007	FAST_SENDER	N/A
1564.814	RECEIVER	FAST_SENDER
1567.215	FAST_SENDER	N/A
1567.966	RECEIVER	FAST_SENDER
1570.401	FAST_SENDER	N/A
1571.132	RECEIVER	FAST_SENDER
1573.566	FAST_SENDER	N/A
1574.302	RECEIVER	FAST_SENDER
1576.710	FAST_SENDER	N/A
1577.463	RECEIVER	FAST_SENDER
1579.905	FAST_SENDER	N/A
1580.699	RECEIVER	FAST_SENDER
1583.130	FAST_SENDER	N/A
1583.927	RECEIVER	FAST_SENDER
1586.371	FAST_SENDER	N/A
1587.135	RECEIVER	FAST_SENDER
1589.551	FAST_SENDER	N/A
1590.298	RECEIVER	FAST_SENDER
1592.748	FAST_SENDER	N/A
1593.523	RECEIVER	FAST_SENDER
1595.967	FAST_SENDER	N/A
1598.142	RECEIVER	FAST_SENDER
1600.566	FAST_SENDER	N/A
1601.325	RECEIVER	FAST_SENDER
1603.751	FAST_SENDER	N/A
1604.515	RECEIVER	FAST_SENDER
1606.933	FAST_SENDER	N/A
1607.732	RECEIVER	FAST_SENDER
1610.148	FAST_SENDER	N/A
1610.890	RECEIVER	FAST_SENDER
1613.326	FAST_SENDER	N/A
1614.080	RECEIVER	FAST_SENDER
1616.497	FAST_SENDER	N/A
1617.276	RECEIVER	FAST_SENDER
1619.689	FAST_SENDER	N/A
1620.437	RECEIVER	FAST_SENDER
1622.873	FAST_SENDER	N/A
1623.626	RECEIVER	FAST_SENDER
1626.042	FAST_SENDER	N/A
1626.831	RECEIVER	FAST_SENDER
1629.235	FAST_SENDER	N/A
1630.010	RECEIVER	FAST_SENDER
1632.448	FAST_SENDER	N/A
1633.212	RECEIVER	FAST_SENDER
1635.630	FAST_SENDER	N/A
1638.820	FAST_SENDER	N/A
1646.339	FAST_SENDER	N/A
1653.927	FAST_SENDER	N/A
1661.777	FAST_SENDER	N/A
1669.184	FAST_SENDER	N/A
1674.840	SLOW_SENDER1	N/A
1676.810	FAST_SENDER	N/A
1685.522	FAST_SENDER	N/A
1688.647	SLOW_SENDER1	N/A
1693.873	FAST_SENDER	N/A
1701.385	FAST_SENDER	N/A
1709.037	FAST_SENDER	N/A
1717.057	FAST_SENDER	N/A
1724.322	FAST_SENDER	N/A
1732.063	FAST_SENDER	N/A
1740.312	FAST_SENDER	N/A
1748.049	FAST_SENDER	N/A
1755.693	FAST_SENDER	N/A
1763.555	FAST_SENDER	N/A
1767.364	RECEIVER	FAST_SENDER
1769.781	FAST_SENDER	N/A
1770.537	RECEIVER	FAST_SENDER
1772.946	FAST_SENDER	N/A
1773.704	RECEIVER	FAST_SENDER
1776.121	FAST_SENDER	N/A
1776.877	RECEIVER	FAST_SENDER
1779.310	FAST_SENDER	N/A
1780.077	RECEIVER	FAST_SENDER
1782.520	FAST_SENDER	N/A
1783.271	RECEIVER	FAST_SENDER
1785.694	FAST_SENDER	N/A
1786.454	RECEIVER	FAST_SENDER
1788.879	FAST_SENDER	N/A
1789.610	RECEIVER	FAST_SENDER
1792.055	FAST_SENDER	N/A
1792.788	RECEIVER	FAST_SENDER
1795.189	FAST_SENDER	N/A
1795.929	RECEIVER	FAST_SENDER
1799.799	FAST_SENDER	N/A
1800.575	RECEIVER	FAST_SENDER
1802.985	FAST_SENDER	N/A
1803.788	RECEIVER	FAST_SENDER
1806.219	FAST_SENDER	N/A
1806.981	RECEIVER	FAST_SENDER
1809.421	FAST_SENDER	N/A
1810.184	RECEIVER	FAST_SENDER
1812.593	FAST_SENDER	N/A
1813.377	RECEIVER	FAST_SENDER
1815.789	FAST_SENDER	N/A
1816.536	RECEIVER	FAST_SENDER
1818.936	FAST_SENDER	N/A
1819.704	RECEIVER	FAST_SENDER
1822.145	FAST_SENDER	N/A
1822.896	RECEIVER	FAST_SENDER
1824.240	SLOW_SENDER1	N/A
1825.320	FAST_SENDER	N/A
1826.107	RECEIVER	FAST_SENDER
1828.303	RECEIVER	SLOW_SENDER1
1828.510	FAST_SENDER	N/A
1829.248	RECEIVER	FAST_SENDER
1831.652	FAST_SENDER	N/A
1832.411	RECEIVER	FAST_SENDER
1833.721	SLOW_SENDER1	N/A
1834.484	RECEIVER	SLOW_SENDER1
1834.820	FAST_SENDER	N/A
1835.626	RECEIVER	FAST_SENDER
1838.039	FAST_SENDER	N/A
1838.793	RECEIVER	FAST_SENDER
1841.217	FAST_SENDER	N/A
1841.901	SLOW_SENDER1	N/A
1842.017	RECEIVER	FAST_SENDER
1844.041	RECEIVER	SLOW_SENDER1
1844.438	FAST_SENDER	N/A
1845.222	RECEIVER	FAST_SENDER
1847.657	FAST_SENDER	N/A
1848.446	RECEIVER	FAST_SENDER
1850.889	FAST_SENDER	N/A
1851.629	RECEIVER	FAST_SENDER
1854.079	FAST_SENDER	N/A
1854.814	RECEIVER	FAST_SENDER
1857.246	FAST_SENDER	N/A
1858.022	RECEIVER	FAST_SENDER
1860.456	FAST_SENDER	N/A
1861.209	RECEIVER	FAST_SENDER
1863.635	FAST_SENDER	N/A
1864.407	RECEIVER	FAST_SENDER
1866.855	FAST_SENDER	N/A
1867.600	RECEIVER	FAST_SENDER
1870.027	FAST_SENDER	N/A
1870.830	RECEIVER	FAST_SENDER
1873.279	FAST_SENDER	N/A
1874.072	RECEIVER	FAST_SENDER
1876.514	FAST_SENDER	N/A
1877.303	RECEIVER	FAST_SENDER
1879.732	FAST_SENDER	N/A
1880.466	RECEIVER	FAST_SENDER
1882.884	FAST_SENDER	N/A
1883.667	RECEIVER	FAST_SENDER
1886.078	FAST_SENDER	N/A
1886.835	RECEIVER	FAST_SENDER
1889.277	FAST_SENDER	N/A
1890.059	RECEIVER	FAST_SENDER
1892.466	FAST_SENDER	N/A
1893.263	RECEIVER	FAST_SENDER
1895.687	FAST_SENDER	N/A
1896.465	RECEIVER	FAST_SENDER
1898.914	FAST_SENDER	N/A
1899.630	RECEIVER	FAST_SENDER
1902.043	FAST_SENDER	N/A
1902.832	RECEIVER	FAST_SENDER
1905.257	FAST_SENDER	N/A
1906.031	RECEIVER	FAST_SENDER
1908.452	FAST_SENDER	N/A
1909.222	RECEIVER	FAST_SENDER
1914.460	FAST_SENDER	N/A
1917.648	FAST_SENDER	N/A
1924.965	FAST_SENDER	N/A
1932.557	FAST_SENDER	N/A
1939.732	FAST_SENDER	N/A
1947.508	FAST_SENDER	N/A
1955.344	FAST_SENDER	N/A
1962.576	FAST_SENDER	N/A
1970.019	FAST_SENDER	N/A
1977.324	FAST_SENDER	N/A
1978.090	SLOW_SENDER1	N/A
1985.160	FAST_SENDER	N/A
1991.052	SLOW_SENDER1	N/A
1992.877	FAST_SENDER	N/A
2000.406	FAST_SENDER	N/A
2008.264	FAST_SENDER	N/A
2015.689	FAST_SENDER	N/A
2023.348	FAST_SENDER	N/A
2030.479	FAST_SENDER	N/A
2038.060	FAST_SENDER	N/A
2045.346	FAST_SENDER	N/A
2046.099	RECEIVER	FAST_SENDER
2048.540	FAST_SENDER	N/A
2049.310	RECEIVER	FAST_SENDER
2051.746	FAST_SENDER	N/A
2052.487	RECEIVER	FAST_SENDER
2054.907	FAST_SENDER	N/A
2055.650	RECEIVER	FAST_SENDER
2058.055	FAST_SENDER	N/A
2058.842	RECEIVER	FAST_SENDER
2061.263	FAST_SENDER	N/A
2062.029	RECEIVER	FAST_SENDER
2064.468	FAST_SENDER	N/A
2065.241	RECEIVER	FAST_SENDER
2067.675	FAST_SENDER	N/A
2068.443	RECEIVER	FAST_SENDER
2070.870	FAST_SENDER	N/A
2071.600	RECEIVER	FAST_SENDER
2075.470	FAST_SENDER	N/A
2076.203	RECEIVER	FAST_SENDER
2078.651	FAST_SENDER	N/A
2079.406	RECEIVER	FAST_SENDER
2081.821	FAST_SENDER	N/A
2082.573	RECEIVER	FAST_SENDER
2085.017	FAST_SENDER	N/A
2085.787	RECEIVER	FAST_SENDER
2089.961	FAST_SENDER	N/A
2090.770	RECEIVER	FAST_SENDER
2093.188	FAST_SENDER	N/A
2093.922	RECEIVER	FAST_SENDER
2096.342	FAST_SENDER	N/A
2097.077	RECEIVER	FAST_SENDER
2099.522	FAST_SENDER	N/A
2100.293	RECEIVER	FAST_SENDER
2102.727	FAST_SENDER	N/A
2103.463	RECEIVER	FAST_SENDER
2105.872	FAST_SENDER	N/A
2106.643	RECEIVER	FAST_SENDER
2109.090	FAST_SENDER	N/A
2109.854	RECEIVER	FAST_SENDER
2112.292	FAST_SENDER	N/A
2113.020	RECEIVER	FAST_SENDER
2115.435	FAST_SENDER	N/A
2116.232	RECEIVER	FAST_SENDER
2118.675	FAST_SENDER	N/A
2119.423	RECEIVER	FAST_SENDER
2121.868	FAST_SENDER	N/A
2122.626	RECEIVER	FAST_SENDER
2125.056	FAST_SENDER	N/A
2125.803	RECEIVER	FAST_SENDER
2127.890	SLOW_SENDER1	N/A
2128.205	FAST_SENDER	N/A
2128.687	RECEIVER	SLOW_SENDER1
2130.757	RECEIVER	FAST_SENDER
2131.093	SLOW_SENDER1	N/A
2131.846	RECEIVER	SLOW_SENDER1
2133.183	FAST_SENDER	N/A
2135.563	RECEIVER	FAST_SENDER
2137.273	SLOW_SENDER1	N/A
2137.965	FAST_SENDER	N/A
2137.984	RECEIVER	SLOW_SENDER1
2138.731	RECEIVER	FAST_SENDER
2141.175	FAST_SENDER	N/A
2141.980	RECEIVER	FAST_SENDER
2143.412	SLOW_SENDER1	N/A
2144.187	RECEIVER	SLOW_SENDER1
2144.395	FAST_SENDER	N/A
2145.134	RECEIVER	FAST_SENDER
2147.583	FAST_SENDER	N/A
2148.387	RECEIVER	FAST_SENDER
2149.625	SLOW_SENDER1	N/A
2150.395	RECEIVER	SLOW_SENDER1
2150.836	FAST_SENDER	N/A
2151.538	RECEIVER	FAST_SENDER
2153.965	FAST_SENDER	N/A
2154.691	RECEIVER	FAST_SENDER
2157.115	FAST_SENDER	N/A
2157.823	SLOW_SENDER1	N/A
2157.909	RECEIVER	FAST_SENDER
2158.605	RECEIVER	SLOW_SENDER1
2160.349	FAST_SENDER	N/A
2161.100	RECEIVER	FAST_SENDER
2163.505	FAST_SENDER	N/A
2164.257	RECEIVER	FAST_SENDER
2166.038	SLOW_SENDER1	N/A
2166.665	FAST_SENDER	N/A
2166.817	RECEIVER	SLOW_SENDER1
2169.027	RECEIVER	FAST_SENDER
2171.463	FAST_SENDER	N/A
2172.223	RECEIVER	FAST_SENDER
2174.249	SLOW_SENDER1	N/A
2174.666	FAST_SENDER	N/A
2175.003	RECEIVER	SLOW_SENDER1
2176.943	RECEIVER	FAST_SENDER
2179.368	FAST_SENDER	N/A
2180.135	RECEIVER	FAST_SENDER
2182.407	SLOW_SENDER1	N/A
2182.546	FAST_SENDER	N/A
2184.766	RECEIVER	SLOW_SENDER1
2186.953	RECEIVER	FAST_SENDER
2189.398	FAST_SENDER	N/A
2190.151	RECEIVER	FAST_SENDER
2192.590	FAST_SENDER	N/A
2193.366	RECEIVER	FAST_SENDER
2195.770	FAST_SENDER	N/A
2196.576	RECEIVER	FAST_SENDER
2199.009	FAST_SENDER	N/A
2199.741	RECEIVER	FAST_SENDER
2202.184	FAST_SENDER	N/A
2202.989	RECEIVER	FAST_SENDER
2205.431	FAST_SENDER	N/A
2206.207	RECEIVER	FAST_SENDER
2208.652	FAST_SENDER	N/A
2209.445	RECEIVER	FAST_SENDER
2211.864	FAST_SENDER	N/A
2212.636	RECEIVER	FAST_SENDER
2216.612	FAST_SENDER	N/A
2224.451	FAST_SENDER	N/A
2232.407	FAST_SENDER	N/A
2240.184	FAST_SENDER	N/A
2247.541	FAST_SENDER	N/A
2255.235	FAST_SENDER	N/A
2263.066	FAST_SENDER	N/A
2270.891	FAST_SENDER	N/A
2278.463	FAST_SENDER	N/A
2285.926	FAST_SENDER	N/A
2293.107	FAST_SENDER	N/A
2300.904	FAST_SENDER	N/A
2308.211	FAST_SENDER	N/A
2315.324	FAST_SENDER	N/A
2315.840	SLOW_SENDER1	N/A
2325.163	FAST_SENDER	N/A
2328.086	SLOW_SENDER1	N/A
2332.951	FAST_SENDER	N/A
2340.810	FAST_SENDER	N/A
2344.898	RECEIVER	FAST_SENDER
2347.301	FAST_SENDER	N/A
2348.069	RECEIVER	FAST_SENDER
2350.500	FAST_SENDER	N/A
2351.242	RECEIVER	FAST_SENDER
2353.662	FAST_SENDER	N/A
2354.404	RECEIVER	FAST_SENDER
2356.848	FAST_SENDER	N/A
2357.599	RECEIVER	FAST_SENDER
2360.038	FAST_SENDER	N/A
2360.787	RECEIVER	FAST_SENDER
2363.237	FAST_SENDER	N/A
2364.027	RECEIVER	FAST_SENDER
2366.463	FAST_SENDER	N/A
2367.261	RECEIVER	FAST_SENDER
2371.088	FAST_SENDER	N/A
2373.538	RECEIVER	FAST_SENDER
2375.971	FAST_SENDER	N/A
2376.719	RECEIVER	FAST_SENDER
2379.136	FAST_SENDER	N/A
2379.898	RECEIVER	FAST_SENDER
2382.312	FAST_SENDER	N/A
2383.112	RECEIVER	FAST_SENDER
2385.518	FAST_SENDER	N/A
2386.257	RECEIVER	FAST_SENDER
2390.489	FAST_SENDER	N/A
2391.219	RECEIVER	FAST_SENDER
2393.619	FAST_SENDER	N/A
2394.368	RECEIVER	FAST_SENDER
2396.805	FAST_SENDER	N/A
2397.569	RECEIVER	FAST_SENDER
2399.991	FAST_SENDER	N/A
2400.751	RECEIVER	FAST_SENDER
2403.201	FAST_SENDER	N/A
2403.972	RECEIVER	FAST_SENDER
2406.420	FAST_SENDER	N/A
2407.179	RECEIVER	FAST_SENDER
2409.587	FAST_SENDER	N/A
2410.375	RECEIVER	FAST_SENDER
2412.785	FAST_SENDER	N/A
2413.553	RECEIVER	FAST_SENDER
2415.978	FAST_SENDER	N/A
2416.724	RECEIVER	FAST_SENDER
2419.139	FAST_SENDER	N/A
2419.890	RECEIVER	FAST_SENDER
2422.332	FAST_SENDER	N/A
2423.097	RECEIVER	FAST_SENDER
2425.524	FAST_SENDER	N/A
2426.250	RECEIVER	FAST_SENDER
2428.669	FAST_SENDER	N/A
2429.431	RECEIVER	FAST_SENDER
2431.855	FAST_SENDER	N/A
2432.628	RECEIVER	FAST_SENDER
2435.036	FAST_SENDER	N/A
2435.769	RECEIVER	FAST_SENDER
2438.214	FAST_SENDER	N/A
2438.984	RECEIVER	FAST_SENDER
2441.396	FAST_SENDER	N/A
2442.195	RECEIVER	FAST_SENDER
2444.628	FAST_SENDER	N/A
2445.366	RECEIVER	FAST_SENDER
2447.805	FAST_SENDER	N/A
2448.558	RECEIVER	FAST_SENDER
2452.549	FAST_SENDER	N/A
2453.288	RECEIVER	FAST_SENDER
2455.724	FAST_SENDER	N/A
2456.515	RECEIVER	FAST_SENDER
2458.925	FAST_SENDER	N/A
2459.664	RECEIVER	FAST_SENDER
2462.097	FAST_SENDER	N/A
2462.847	RECEIVER	FAST_SENDER
2465.110	SLOW_SENDER1	N/A
2465.292	FAST_SENDER	N/A
2465.890	RECEIVER	SLOW_SENDER1
2467.711	RECEIVER	FAST_SENDER
2468.318	SLOW_SENDER1	N/A
2469.094	RECEIVER	SLOW_SENDER1
2470.132	FAST_SENDER	N/A
2470.918	RECEIVER	FAST_SENDER
2473.328	FAST_SENDER	N/A
2474.107	RECEIVER	FAST_SENDER
2474.501	SLOW_SENDER1	N/A
2475.313	RECEIVER	SLOW_SENDER1
2476.509	FAST_SENDER	N/A
2477.287	RECEIVER	FAST_SENDER
2479.694	FAST_SENDER	N/A
2480.459	RECEIVER	FAST_SENDER
2480.715	SLOW_SENDER1	N/A
2481.454	RECEIVER	SLOW_SENDER1
2482.883	FAST_SENDER	N/A
2483.635	RECEIVER	FAST_SENDER
2486.082	FAST_SENDER	N/A
2486.832	RECEIVER	FAST_SENDER
2486.874	SLOW_SENDER1	N/A
2487.614	RECEIVER	SLOW_SENDER1
2489.252	FAST_SENDER	N/A
2489.980	RECEIVER	FAST_SENDER
2492.411	FAST_SENDER	N/A
2493.206	RECEIVER	FAST_SENDER
2495.015	SLOW_SENDER1	N/A
2495.625	FAST_SENDER	N/A
2495.796	RECEIVER	SLOW_SENDER1
2498.128	RECEIVER	FAST_SENDER
2500.546	FAST_SENDER	N/A
2501.315	RECEIVER	FAST_SENDER
2503.237	SLOW_SENDER1	N/A
2503.715	FAST_SENDER	N/A
2504.029	RECEIVER	SLOW_SENDER1
2506.730	RECEIVER	FAST_SENDER
2509.141	FAST_SENDER	N/A
2509.911	RECEIVER	FAST_SENDER
2512.348	FAST_SENDER	N/A
2513.092	RECEIVER	FAST_SENDER
2513.533	SLOW_SENDER1	N/A
2515.533	FAST_SENDER	N/A
2523.040	FAST_SENDER	N/A
2530.041	FAST_SENDER	N/A
2537.301	FAST_SENDER	N/A
2544.834	FAST_SENDER	N/A
2552.558	FAST_SENDER	N/A
2560.824	FAST_SENDER	N/A
2568.776	FAST_SENDER	N/A
2576.257	FAST_SENDER	N/A
2583.960	FAST_SENDER	N/A
2591.606	FAST_SENDER	N/A
2599.586	FAST_SENDER	N/A
2607.120	FAST_SENDER	N/A
2614.706	FAST_SENDER	N/A
2621.847	FAST_SENDER	N/A
2629.045	FAST_SENDER	N/A
2636.534	FAST_SENDER	N/A
2644.401	FAST_SENDER	N/A
2645.168	RECEIVER	FAST_SENDER
2646.510	SLOW_SENDER1	N/A
2647.265	RECEIVER	SLOW_SENDER1
2647.572	FAST_SENDER	N/A
2648.356	RECEIVER	FAST_SENDER
2649.692	SLOW_SENDER1	N/A
2650.782	FAST_SENDER	N/A
2651.554	RECEIVER	FAST_SENDER
2655.370	RECEIVER	SLOW_SENDER1
2655.804	FAST_SENDER	N/A
2656.606	RECEIVER	FAST_SENDER
2659.050	FAST_SENDER	N/A
2659.813	RECEIVER	FAST_SENDER
2662.221	FAST_SENDER	N/A
2662.778	SLOW_SENDER1	N/A
2663.007	RECEIVER	FAST_SENDER
2665.021	RECEIVER	SLOW_SENDER1
2665.410	FAST_SENDER	N/A
2666.144	RECEIVER	FAST_SENDER
2668.584	FAST_SENDER	N/A
2671.015	RECEIVER	FAST_SENDER
2672.426	SLOW_SENDER1	N/A
2673.199	RECEIVER	SLOW_SENDER1
2673.444	FAST_SENDER	N/A
2674.181	RECEIVER	FAST_SENDER
2676.614	FAST_SENDER	N/A
2677.407	RECEIVER	FAST_SENDER
2679.849	FAST_SENDER	N/A
2680.614	RECEIVER	FAST_SENDER
2683.036	FAST_SENDER	N/A
2685.520	RECEIVER	FAST_SENDER
2687.949	FAST_SENDER	N/A
2688.682	RECEIVER	FAST_SENDER
2691.110	FAST_SENDER	N/A
2691.919	RECEIVER	FAST_SENDER
2694.326	FAST_SENDER	N/A
2695.066	RECEIVER	FAST_SENDER
2697.507	FAST_SENDER	N/A
2698.313	RECEIVER	FAST_SENDER
2700.716	FAST_SENDER	N/A
2701.464	RECEIVER	FAST_SENDER
2703.904	FAST_SENDER	N/A
2704.637	RECEIVER	FAST_SENDER
2707.050	FAST_SENDER	N/A
2707.839	RECEIVER	FAST_SENDER
2710.257	FAST_SENDER	N/A
2711.068	RECEIVER	FAST_SENDER
2713.479	FAST_SENDER	N/A
2714.216	RECEIVER	FAST_SENDER
2716.643	FAST_SENDER	N/A
2717.401	RECEIVER	FAST_SENDER
2719.810	FAST_SENDER	N/A
2720.605	RECEIVER	FAST_SENDER
2723.005	FAST_SENDER	N/A
2725.252	RECEIVER	FAST_SENDER
2727.655	FAST_SENDER	N/A
2728.436	RECEIVER	FAST_SENDER
2730.886	FAST_SENDER	N/A
2731.614	RECEIVER	FAST_SENDER
2734.051	FAST_SENDER	N/A
2734.790	RECEIVER	FAST_SENDER
2737.229	FAST_SENDER	N/A
2738.004	RECEIVER	FAST_SENDER
2740.440	FAST_SENDER	N/A
2741.172	RECEIVER	FAST_SENDER
2743.593	FAST_SENDER	N/A
2744.318	RECEIVER	FAST_SENDER
2746.763	FAST_SENDER	N/A
2747.514	RECEIVER	FAST_SENDER
2749.961	FAST_SENDER	N/A
2750.737	RECEIVER	FAST_SENDER
2753.175	FAST_SENDER	N/A
2753.939	RECEIVER	FAST_SENDER
2756.359	FAST_SENDER	N/A
2757.120	RECEIVER	FAST_SENDER
2761.310	FAST_SENDER	N/A
2762.093	RECEIVER	FAST_SENDER
2764.493	FAST_SENDER	N/A
2765.275	RECEIVER	FAST_SENDER
2767.707	FAST_SENDER	N/A
2768.494	RECEIVER	FAST_SENDER
2770.894	FAST_SENDER	N/A
2778.384	FAST_SENDER	N/A
2785.753	FAST_SENDER	N/A
2793.669	FAST_SENDER	N/A
2800.874	FAST_SENDER	N/A
2804.820	SLOW_SENDER1	N/A
2808.285	FAST_SENDER	N/A
2816.132	FAST_SENDER	N/A
2817.665	SLOW_SENDER1	N/A
2823.759	FAST_SENDER	N/A
2831.483	FAST_SENDER	N/A
2838.593	FAST_SENDER	N/A
2846.391	FAST_SENDER	N/A
2854.100	FAST_SENDER	N/A
2861.643	FAST_SENDER	N/A
2869.205	FAST_SENDER	N/A
2876.588	FAST_SENDER	N/A
2884.074	FAST_SENDER	N/A
2891.746	FAST_SENDER	N/A
2899.076	FAST_SENDER	N/A
2902.887	RECEIVER	FAST_SENDER
2905.308	FAST_SENDER	N/A
2906.053	RECEIVER	FAST_SENDER
2908.465	FAST_SENDER	N/A
2909.236	RECEIVER	FAST_SENDER
2911.639	FAST_SENDER	N/A
2912.421	RECEIVER	FAST_SENDER
2914.855	FAST_SENDER	N/A
2915.627	RECEIVER	FAST_SENDER
2918.077	FAST_SENDER	N/A
2918.846	RECEIVER	FAST_SENDER
2921.252	FAST_SENDER	N/A
2922.024	RECEIVER	FAST_SENDER
2924.441	FAST_SENDER	N/A
2925.228	RECEIVER	FAST_SENDER
2927.645	FAST_SENDER	N/A
2928.403	RECEIVER	FAST_SENDER
2930.828	FAST_SENDER	N/A
2931.613	RECEIVER	FAST_SENDER
2934.016	FAST_SENDER	N/A
2934.767	RECEIVER	FAST_SENDER
2937.174	FAST_SENDER	N/A
2937.953	RECEIVER	FAST_SENDER
2940.376	FAST_SENDER	N/A
2941.110	RECEIVER	FAST_SENDER
2943.543	FAST_SENDER	N/A
2944.318	RECEIVER	FAST_SENDER
2946.721	FAST_SENDER	N/A
2947.475	RECEIVER	FAST_SENDER
2949.918	FAST_SENDER	N/A
2950.700	RECEIVER	FAST_SENDER
2953.130	FAST_SENDER	N/A
2953.770	SLOW_SENDER1	N/A
2953.876	RECEIVER	FAST_SENDER
2956.286	FAST_SENDER	N/A
2956.291	RECEIVER	SLOW_SENDER1
2957.043	RECEIVER	FAST_SENDER
2959.457	FAST_SENDER	N/A
2960.219	RECEIVER	FAST_SENDER
2961.718	SLOW_SENDER1	N/A
2962.498	RECEIVER	SLOW_SENDER1
2962.625	FAST_SENDER	N/A
2963.414	RECEIVER	FAST_SENDER
2965.837	FAST_SENDER	N/A
2966.597	RECEIVER	FAST_SENDER
2967.938	SLOW_SENDER1	N/A
2968.698	RECEIVER	SLOW_SENDER1
2969.045	FAST_SENDER	N/A
2969.797	RECEIVER	FAST_SENDER
2972.202	FAST_SENDER	N/A
2972.949	RECEIVER	FAST_SENDER
2974.113	SLOW_SENDER1	N/A
2974.862	RECEIVER	SLOW_SENDER1
2975.377	FAST_SENDER	N/A
2976.135	RECEIVER	FAST_SENDER
2978.568	FAST_SENDER	N/A
2979.340	RECEIVER	FAST_SENDER
2981.746	FAST_SENDER	N/A
2982.297	SLOW_SENDER1	N/A
2982.524	RECEIVER	FAST_SENDER
2984.493	RECEIVER	SLOW_SENDER1
2984.946	FAST_SENDER	N/A
2985.664	RECEIVER	FAST_SENDER
2988.072	FAST_SENDER	N/A
2988.852	RECEIVER	FAST_SENDER
2991.286	FAST_SENDER	N/A
2991.909	SLOW_SENDER1	N/A
2992.047	RECEIVER	FAST_SENDER
2994.150	RECEIVER	SLOW_SENDER1
2994.478	FAST_SENDER	N/A
2995.243	RECEIVER	FAST_SENDER
2997.673	FAST_SENDER	N/A
2998.444	RECEIVER	FAST_SENDER
3000.883	FAST_SENDER	N/A
3001.669	RECEIVER	FAST_SENDER
3004.095	FAST_SENDER	N/A
3004.861	RECEIVER	FAST_SENDER
3007.298	FAST_SENDER	N/A
3008.091	RECEIVER	FAST_SENDER
3010.526	FAST_SENDER	N/A
3011.298	RECEIVER	FAST_SENDER
3013.739	FAST_SENDER	N/A
3014.488	RECEIVER	FAST_SENDER
3016.930	FAST_SENDER	N/A
3017.659	RECEIVER	FAST_SENDER
3020.074	FAST_SENDER	N/A
3022.368	RECEIVER	FAST_SENDER
3024.786	FAST_SENDER	N/A
3025.576	RECEIVER	FAST_SENDER
3027.986	FAST_SENDER	N/A
3028.750	RECEIVER	FAST_SENDER
3031.189	FAST_SENDER	N/A
3031.958	RECEIVER	FAST_SENDER
3034.369	FAST_SENDER	N/A
3035.103	RECEIVER	FAST_SENDER
3037.503	FAST_SENDER	N/A
3038.291	RECEIVER	FAST_SENDER
3040.715	FAST_SENDER	N/A
3043.088	RECEIVER	FAST_SENDER
3045.503	FAST_SENDER	N/A
3046.244	RECEIVER	FAST_SENDER
3048.685	FAST_SENDER	N/A
3049.450	RECEIVER	FAST_SENDER
3051.900	FAST_SENDER	N/A
3052.652	RECEIVER	FAST_SENDER
3055.094	FAST_SENDER	N/A
3058.310	FAST_SENDER	N/A
3065.566	FAST_SENDER	N/A
3072.583	FAST_SENDER	N/A
3080.130	FAST_SENDER	N/A
3088.059	FAST_SENDER	N/A
3096.022	FAST_SENDER	N/A
3103.277	FAST_SENDER	N/A
3110.788	FAST_SENDER	N/A
3118.022	FAST_SENDER	N/A
3125.323	FAST_SENDER	N/A
3125.490	SLOW_SENDER1	N/A
3134.064	FAST_SENDER	N/A
3138.341	SLOW_SENDER1	N/A
3142.068	FAST_SENDER	N/A
3149.617	FAST_SENDER	N/A
3157.158	FAST_SENDER	N/A
3164.901	FAST_SENDER	N/A
3172.457	FAST_SENDER	N/A
3179.658	FAST_SENDER	N/A
3187.471	FAST_SENDER	N/A
3189.697	RECEIVER	FAST_SENDER
3192.130	FAST_SENDER	N/A
3192.874	RECEIVER	FAST_SENDER
3195.318	FAST_SENDER	N/A
3196.115	RECEIVER	FAST_SENDER
3198.550	FAST_SENDER	N/A
3199.323	RECEIVER	FAST_SENDER
3201.729	FAST_SENDER	N/A
3202.448	RECEIVER	FAST_SENDER
3204.870	FAST_SENDER	N/A
3207.318	RECEIVER	FAST_SENDER
3209.734	FAST_SENDER	N/A
3210.486	RECEIVER	FAST_SENDER
3212.931	FAST_SENDER	N/A
3213.693	RECEIVER	FAST_SENDER
3216.110	FAST_SENDER	N/A
3216.903	RECEIVER	FAST_SENDER
3219.344	FAST_SENDER	N/A
3221.553	RECEIVER	FAST_SENDER
3223.959	FAST_SENDER	N/A
3224.731	RECEIVER	FAST_SENDER
3227.164	FAST_SENDER	N/A
3227.956	RECEIVER	FAST_SENDER
3230.403	FAST_SENDER	N/A
3231.169	RECEIVER	FAST_SENDER
3233.601	FAST_SENDER	N/A
3234.371	RECEIVER	FAST_SENDER
3236.775	FAST_SENDER	N/A
3237.557	RECEIVER	FAST_SENDER
3239.969	FAST_SENDER	N/A
3240.724	RECEIVER	FAST_SENDER
3243.160	FAST_SENDER	N/A
3243.922	RECEIVER	FAST_SENDER
3246.353	FAST_SENDER	N/A
3247.111	RECEIVER	FAST_SENDER
3249.522	FAST_SENDER	N/A
3250.264	RECEIVER	FAST_SENDER
3252.696	FAST_SENDER	N/A
3253.464	RECEIVER	FAST_SENDER
3255.914	FAST_SENDER	N/A
3256.709	RECEIVER	FAST_SENDER
3259.119	FAST_SENDER	N/A
3259.863	RECEIVER	FAST_SENDER
3262.284	FAST_SENDER	N/A
3263.054	RECEIVER	FAST_SENDER
3265.492	FAST_SENDER	N/A
3266.285	RECEIVER	FAST_SENDER
3268.706	FAST_SENDER	N/A
3269.441	RECEIVER	FAST_SENDER
3271.875	FAST_SENDER	N/A
3272.669	RECEIVER	FAST_SENDER
3273.500	SLOW_SENDER1	N/A
3274.234	RECEIVER	SLOW_SENDER1
3275.115	FAST_SENDER	N/A
3277.283	RECEIVER	FAST_SENDER
3279.700	FAST_SENDER	N/A
3280.449	RECEIVER	FAST_SENDER
3281.069	SLOW_SENDER1	N/A
3281.816	RECEIVER	SLOW_SENDER1
3282.891	FAST_SENDER	N/A
3283.615	RECEIVER	FAST_SENDER
3286.061	FAST_SENDER	N/A
3286.851	RECEIVER	FAST_SENDER
3287.261	SLOW_SENDER1	N/A
3288.018	RECEIVER	SLOW_SENDER1
3289.260	FAST_SENDER	N/A
3290.034	RECEIVER	FAST_SENDER
3292.468	FAST_SENDER	N/A
3293.423	SLOW_SENDER1	N/A
3294.157	RECEIVER	SLOW_SENDER1
3296.476	RECEIVER	FAST_SENDER
3298.888	FAST_SENDER	N/A
3299.668	RECEIVER	FAST_SENDER
3301.566	SLOW_SENDER1	N/A
3302.071	FAST_SENDER	N/A
3302.339	RECEIVER	SLOW_SENDER1
3304.327	RECEIVER	FAST_SENDER
3306.729	FAST_SENDER	N/A
3313.967	SLOW_SENDER1	N/A
3314.324	FAST_SENDER	N/A
3321.707	FAST_SENDER	N/A
3328.851	FAST_SENDER	N/A
3336.524	FAST_SENDER	N/A
3344.523	FAST_SENDER	N/A
3352.254	FAST_SENDER	N/A
3359.818	FAST_SENDER	N/A
3367.847	FAST_SENDER	N/A
3375.656	FAST_SENDER	N/A
3383.621	FAST_SENDER	N/A
3390.897	FAST_SENDER	N/A
3398.309	FAST_SENDER	N/A
3405.995	FAST_SENDER	N/A
3413.483	FAST_SENDER	N/A
3421.440	FAST_SENDER	N/A
3428.926	FAST_SENDER	N/A
3436.379	FAST_SENDER	N/A
3438.966	RECEIVER	FAST_SENDER
3441.416	FAST_SENDER	N/A
3442.205	RECEIVER	FAST_SENDER
3444.638	FAST_SENDER	N/A
3445.388	RECEIVER	FAST_SENDER
3446.940	SLOW_SENDER1	N/A
3447.730	RECEIVER	SLOW_SENDER1
3447.818	FAST_SENDER	N/A
3448.589	RECEIVER	FAST_SENDER
3450.150	SLOW_SENDER1	N/A
3450.933	RECEIVER	SLOW_SENDER1
3450.990	FAST_SENDER	N/A
3451.768	RECEIVER	FAST_SENDER
3454.179	FAST_SENDER	N/A
3454.932	RECEIVER	FAST_SENDER
3456.353	SLOW_SENDER1	N/A
3457.109	RECEIVER	SLOW_SENDER1
3457.343	FAST_SENDER	N/A
3458.119	RECEIVER	FAST_SENDER
3460.542	FAST_SENDER	N/A
3461.302	RECEIVER	FAST_SENDER
3462.543	SLOW_SENDER1	N/A
3463.296	RECEIVER	SLOW_SENDER1
3463.731	FAST_SENDER	N/A
3464.508	RECEIVER	FAST_SENDER
3466.952	FAST_SENDER	N/A
3467.728	RECEIVER	FAST_SENDER
3468.730	SLOW_SENDER1	N/A
3469.490	RECEIVER	SLOW_SENDER1
3470.162	FAST_SENDER	N/A
3470.914	RECEIVER	FAST_SENDER
3473.318	FAST_SENDER	N/A
3475.749	RECEIVER	FAST_SENDER
3476.932	SLOW_SENDER1	N/A
3477.688	RECEIVER	SLOW_SENDER1
3478.190	FAST_SENDER	N/A
3478.974	RECEIVER	FAST_SENDER
3481.399	FAST_SENDER	N/A
3482.127	RECEIVER	FAST_SENDER
3484.537	FAST_SENDER	N/A
3485.108	SLOW_SENDER1	N/A
3485.322	RECEIVER	FAST_SENDER
3487.250	RECEIVER	SLOW_SENDER1
3487.752	FAST_SENDER	N/A
3488.506	RECEIVER	FAST_SENDER
3490.946	FAST_SENDER	N/A
3491.730	RECEIVER	FAST_SENDER
3494.154	FAST_SENDER	N/A
3494.677	SLOW_SENDER1	N/A
3494.901	RECEIVER	FAST_SENDER
3497.344	FAST_SENDER	N/A
3498.104	RECEIVER	FAST_SENDER
3500.553	FAST_SENDER	N/A
3501.341	RECEIVER	FAST_SENDER
3503.745	FAST_SENDER	N/A
3504.520	RECEIVER	FAST_SENDER
3506.954	FAST_SENDER	N/A
3507.742	RECEIVER	FAST_SENDER
3510.142	FAST_SENDER	N/A
3510.927	RECEIVER	FAST_SENDER
3513.353	FAST_SENDER	N/A
3514.090	RECEIVER	FAST_SENDER
3516.507	FAST_SENDER	N/A
3517.273	RECEIVER	FAST_SENDER
3519.712	FAST_SENDER	N/A
3520.502	RECEIVER	FAST_SENDER
3522.916	FAST_SENDER	N/A
3523.687	RECEIVER	FAST_SENDER
3527.709	FAST_SENDER	N/A
3528.445	RECEIVER	FAST_SENDER
3530.859	FAST_SENDER	N/A
3531.628	RECEIVER	FAST_SENDER
3534.065	FAST_SENDER	N/A
3534.793	RECEIVER	FAST_SENDER
3537.205	FAST_SENDER	N/A
3537.962	RECEIVER	FAST_SENDER
3540.391	FAST_SENDER	N/A
3541.155	RECEIVER	FAST_SENDER
3543.599	FAST_SENDER	N/A
3544.417	RECEIVER	FAST_SENDER
3546.833	FAST_SENDER	N/A
3547.553	RECEIVER	FAST_SENDER
3549.979	FAST_SENDER	N/A
3550.764	RECEIVER	FAST_SENDER
3553.198	FAST_SENDER	N/A
3554.006	RECEIVER	FAST_SENDER
3556.438	FAST_SENDER	N/A
3557.174	RECEIVER	FAST_SENDER
3559.577	FAST_SENDER	N/A
3560.302	RECEIVER	FAST_SENDER
3562.716	FAST_SENDER	N/A
3563.506	RECEIVER	FAST_SENDER
3565.927	FAST_SENDER	N/A
3566.708	RECEIVER	FAST_SENDER
3569.129	FAST_SENDER	N/A
3569.934	RECEIVER	FAST_SENDER
3572.341	FAST_SENDER	N/A
3573.122	RECEIVER	FAST_SENDER
3575.554	FAST_SENDER	N/A
3576.319	RECEIVER	FAST_SENDER
3578.723	FAST_SENDER	N/A
3579.461	RECEIVER	FAST_SENDER
3581.906	FAST_SENDER	N/A
3582.682	RECEIVER	FAST_SENDER
3585.088	FAST_SENDER	N/A
3585.880	RECEIVER	FAST_SENDER
3588.284	FAST_SENDER	N/A
3589.095	RECEIVER	FAST_SENDER
3591.528	FAST_SENDER	N/A
3592.294	RECEIVER	FAST_SENDER
3594.725	FAST_SENDER	N/A
3602.147	FAST_SENDER	N/A
3609.438	FAST_SENDER	N/A
3616.858	FAST_SENDER	N/A
3624.607	FAST_SENDER	N/A
3627.670	SLOW_SENDER1	N/A
3632.991	FAST_SENDER	N/A
3639.838	SLOW_SENDER1	N/A
3640.327	FAST_SENDER	N/A
3648.189	FAST_SENDER	N/A
3655.816	FAST_SENDER	N/A
3663.298	FAST_SENDER	N/A
3670.802	FAST_SENDER	N/A
3678.425	FAST_SENDER	N/A
3686.076	FAST_SENDER	N/A
3693.947	FAST_SENDER	N/A
3701.758	FAST_SENDER	N/A
3708.703	FAST_SENDER	N/A
3716.144	FAST_SENDER	N/A
3723.726	FAST_SENDER	N/A
3727.985	RECEIVER	FAST_SENDER
3730.398	FAST_SENDER	N/A
3731.158	RECEIVER	FAST_SENDER
3733.598	FAST_SENDER	N/A
3734.372	RECEIVER	FAST_SENDER
3736.803	FAST_SENDER	N/A
3737.580	RECEIVER	FAST_SENDER
3739.994	FAST_SENDER	N/A
3742.453	RECEIVER	FAST_SENDER
3744.873	FAST_SENDER	N/A
3745.632	RECEIVER	FAST_SENDER
3748.054	FAST_SENDER	N/A
3748.850	RECEIVER	FAST_SENDER
3751.300	FAST_SENDER	N/A
3752.078	RECEIVER	FAST_SENDER
3754.487	FAST_SENDER	N/A
3755.229	RECEIVER	FAST_SENDER
3757.670	FAST_SENDER	N/A
3758.428	RECEIVER	FAST_SENDER
3760.836	FAST_SENDER	N/A
3761.565	RECEIVER	FAST_SENDER
3763.968	FAST_SENDER	N/A
3764.765	RECEIVER	FAST_SENDER
3767.190	FAST_SENDER	N/A
3767.955	RECEIVER	FAST_SENDER
3770.387	FAST_SENDER	N/A
3771.115	RECEIVER	FAST_SENDER
3773.534	FAST_SENDER	N/A
3774.324	RECEIVER	FAST_SENDER
3776.738	FAST_SENDER	N/A
3776.890	SLOW_SENDER1	N/A
3777.523	RECEIVER	FAST_SENDER
3778.169	RECEIVER	SLOW_SENDER1
3779.973	FAST_SENDER	N/A
3780.679	RECEIVER	FAST_SENDER
3783.107	FAST_SENDER	N/A
3783.864	RECEIVER	FAST_SENDER
3785.185	SLOW_SENDER1	N/A
3786.276	FAST_SENDER	N/A
3787.058	RECEIVER	FAST_SENDER
3789.092	RECEIVER	SLOW_SENDER1
3789.467	FAST_SENDER	N/A
3790.237	RECEIVER	FAST_SENDER
3792.673	FAST_SENDER	N/A
3793.463	RECEIVER	FAST_SENDER
3795.876	FAST_SENDER	N/A
3796.536	SLOW_SENDER1	N/A
3796.623	RECEIVER	FAST_SENDER
3797.255	RECEIVER	SLOW_SENDER1
3799.058	FAST_SENDER	N/A
3799.838	RECEIVER	FAST_SENDER
3802.263	FAST_SENDER	N/A
3803.025	RECEIVER	FAST_SENDER
3804.669	SLOW_SENDER1	N/A
3805.388	RECEIVER	SLOW_SENDER1
3805.448	FAST_SENDER	N/A
3806.212	RECEIVER	FAST_SENDER
3808.657	FAST_SENDER	N/A
3809.433	RECEIVER	FAST_SENDER
3811.877	FAST_SENDER	N/A
3812.681	RECEIVER	FAST_SENDER
3812.798	SLOW_SENDER1	N/A
3813.547	RECEIVER	SLOW_SENDER1
3815.113	FAST_SENDER	N/A
3815.903	RECEIVER	FAST_SENDER
3818.315	FAST_SENDER	N/A
3819.042	RECEIVER	FAST_SENDER
3820.970	SLOW_SENDER1	N/A
3821.456	FAST_SENDER	N/A
3821.711	RECEIVER	SLOW_SENDER1
3823.950	RECEIVER	FAST_SENDER
3826.367	FAST_SENDER	N/A
3827.126	RECEIVER	FAST_SENDER
3829.555	FAST_SENDER	N/A
3830.306	RECEIVER	FAST_SENDER
3832.745	FAST_SENDER	N/A
3833.510	RECEIVER	FAST_SENDER
3835.943	FAST_SENDER	N/A
3836.730	RECEIVER	FAST_SENDER
3839.146	FAST_SENDER	N/A
3839.917	RECEIVER	FAST_SENDER
3842.326	FAST_SENDER	N/A
3844.695	RECEIVER	FAST_SENDER
3847.137	FAST_SENDER	N/A
3847.911	RECEIVER	FAST_SENDER
3850.342	FAST_SENDER	N/A
3851.121	RECEIVER	FAST_SENDER
3853.542	FAST_SENDER	N/A
3854.307	RECEIVER	FAST_SENDER
3856.730	FAST_SENDER	N/A
3857.478	RECEIVER	FAST_SENDER
3859.907	FAST_SENDER	N/A
3860.656	RECEIVER	FAST_SENDER
3863.079	FAST_SENDER	N/A
3863.851	RECEIVER	FAST_SENDER
3866.265	FAST_SENDER	N/A
3867.028	RECEIVER	FAST_SENDER
3869.470	FAST_SENDER	N/A
3870.237	RECEIVER	FAST_SENDER
3872.663	FAST_SENDER	N/A
3873.417	RECEIVER	FAST_SENDER
3875.841	FAST_SENDER	N/A
3876.595	RECEIVER	FAST_SENDER
3879.026	FAST_SENDER	N/A
3879.808	RECEIVER	FAST_SENDER
3882.235	FAST_SENDER	N/A
3883.047	RECEIVER	FAST_SENDER
3885.497	FAST_SENDER	N/A
3886.255	RECEIVER	FAST_SENDER
3888.675	FAST_SENDER	N/A
3889.419	RECEIVER	FAST_SENDER
3891.841	FAST_SENDER	N/A
3892.600	RECEIVER	FAST_SENDER
3895.043	FAST_SENDER	N/A
3902.721	FAST_SENDER	N/A
3910.183	FAST_SENDER	N/A
3918.197	FAST_SENDER	N/A
3925.546	FAST_SENDER	N/A
3933.551	FAST_SENDER	N/A
3941.330	FAST_SENDER	N/A
3948.987	FAST_SENDER	N/A
3954.340	SLOW_SENDER1	N/A
3956.295	FAST_SENDER	N/A
3964.385	FAST_SENDER	N/A
3967.743	SLOW_SENDER1	N/A
3972.996	FAST_SENDER	N/A
3980.867	FAST_SENDER	N/A
3988.389	FAST_SENDER	N/A
3996.184	FAST_SENDER	N/A
4003.602	FAST_SENDER	N/A
4011.280	FAST_SENDER	N/A
4018.551	FAST_SENDER	N/A
4025.774	FAST_SENDER	N/A
4026.494	RECEIVER	FAST_SENDER
4028.921	FAST_SENDER	N/A
4029.692	RECEIVER	FAST_SENDER
4032.101	FAST_SENDER	N/A
4032.875	RECEIVER	FAST_SENDER
4035.320	FAST_SENDER	N/A
4036.091	RECEIVER	FAST_SENDER
4038.537	FAST_SENDER	N/A
4039.264	RECEIVER	FAST_SENDER
4041.697	FAST_SENDER	N/A
4044.012	RECEIVER	FAST_SENDER
4046.445	FAST_SENDER	N/A
4047.165	RECEIVER	FAST_SENDER
4049.596	FAST_SENDER	N/A
4050.362	RECEIVER	FAST_SENDER
4052.773	FAST_SENDER	N/A
4053.532	RECEIVER	FAST_SENDER
4055.956	FAST_SENDER	N/A
4056.704	RECEIVER	FAST_SENDER
4059.113	FAST_SENDER	N/A
4059.866	RECEIVER	FAST_SENDER
4062.293	FAST_SENDER	N/A
4063.048	RECEIVER	FAST_SENDER
4065.490	FAST_SENDER	N/A
4066.276	RECEIVER	FAST_SENDER
4068.710	FAST_SENDER	N/A
4069.460	RECEIVER	FAST_SENDER
4071.864	FAST_SENDER	N/A
4072.622	RECEIVER	FAST_SENDER
4075.047	FAST_SENDER	N/A
4075.777	RECEIVER	FAST_SENDER
4078.197	FAST_SENDER	N/A
4078.939	RECEIVER	FAST_SENDER
4081.357	FAST_SENDER	N/A
4082.144	RECEIVER	FAST_SENDER
4084.557	FAST_SENDER	N/A
4085.307	RECEIVER	FAST_SENDER
4087.721	FAST_SENDER	N/A
4088.495	RECEIVER	FAST_SENDER
4092.645	FAST_SENDER	N/A
4093.355	RECEIVER	FAST_SENDER
4095.766	FAST_SENDER	N/A
4096.513	RECEIVER	FAST_SENDER
4098.916	FAST_SENDER	N/A
4099.683	RECEIVER	FAST_SENDER
4102.086	FAST_SENDER	N/A
4102.826	RECEIVER	FAST_SENDER
4104.250	SLOW_SENDER1	N/A
4105.017	RECEIVER	SLOW_SENDER1
4105.250	FAST_SENDER	N/A
4106.035	RECEIVER	FAST_SENDER
4108.457	FAST_SENDER	N/A
4109.237	RECEIVER	FAST_SENDER
4111.682	FAST_SENDER	N/A
4112.448	RECEIVER	FAST_SENDER
4113.481	SLOW_SENDER1	N/A
4114.254	RECEIVER	SLOW_SENDER1
4114.854	FAST_SENDER	N/A
4115.604	RECEIVER	FAST_SENDER
4118.021	FAST_SENDER	N/A
4118.748	RECEIVER	FAST_SENDER
4121.158	FAST_SENDER	N/A
4121.704	SLOW_SENDER1	N/A
4121.940	RECEIVER	FAST_SENDER
4123.931	RECEIVER	SLOW_SENDER1
4124.360	FAST_SENDER	N/A
4125.121	RECEIVER	FAST_SENDER
4127.542	FAST_SENDER	N/A
4128.289	RECEIVER	FAST_SENDER
4130.699	FAST_SENDER	N/A
4131.416	RECEIVER	FAST_SENDER
4133.860	FAST_SENDER	N/A
4134.640	RECEIVER	FAST_SENDER
4137.087	FAST_SENDER	N/A
4137.873	RECEIVER	FAST_SENDER
4140.275	FAST_SENDER	N/A
4140.990	RECEIVER	FAST_SENDER
4143.413	FAST_SENDER	N/A
4144.165	RECEIVER	FAST_SENDER
4146.606	FAST_SENDER	N/A
4147.364	RECEIVER	FAST_SENDER
4149.793	FAST_SENDER	N/A
4150.560	RECEIVER	FAST_SENDER
4152.992	FAST_SENDER	N/A
4153.773	RECEIVER	FAST_SENDER
4156.185	FAST_SENDER	N/A
4156.965	RECEIVER	FAST_SENDER
4159.368	FAST_SENDER	N/A
4160.134	RECEIVER	FAST_SENDER
4162.558	FAST_SENDER	N/A
4163.364	RECEIVER	FAST_SENDER
4165.814	FAST_SENDER	N/A
4166.615	RECEIVER	FAST_SENDER
4169.052	FAST_SENDER	N/A
4169.843	RECEIVER	FAST_SENDER
4172.262	FAST_SENDER	N/A
4173.004	RECEIVER	FAST_SENDER
4175.440	FAST_SENDER	N/A
4176.189	RECEIVER	FAST_SENDER
4178.614	FAST_SENDER	N/A
4179.318	RECEIVER	FAST_SENDER
4181.747	FAST_SENDER	N/A
4182.532	RECEIVER	FAST_SENDER
4186.334	FAST_SENDER	N/A
4187.095	RECEIVER	FAST_SENDER
4189.499	FAST_SENDER	N/A
4190.267	RECEIVER	FAST_SENDER
4192.669	FAST_SENDER	N/A
4195.213	RECEIVER	FAST_SENDER
4197.643	FAST_SENDER	N/A
4198.394	RECEIVER	FAST_SENDER
4200.821	FAST_SENDER	N/A
4201.616	RECEIVER	FAST_SENDER
4204.060	FAST_SENDER	N/A
4204.860	RECEIVER	FAST_SENDER
4207.271	FAST_SENDER	N/A
4208.052	RECEIVER	FAST_SENDER
4210.483	FAST_SENDER	N/A
4211.260	RECEIVER	FAST_SENDER
4213.692	FAST_SENDER	N/A
4214.484	RECEIVER	FAST_SENDER
4216.928	FAST_SENDER	N/A
4225.163	FAST_SENDER	N/A
4232.543	FAST_SENDER	N/A
4239.798	FAST_SENDER	N/A
4246.933	FAST_SENDER	N/A
4254.774	FAST_SENDER	N/A
4258.980	SLOW_SENDER1	N/A
4262.281	FAST_SENDER	N/A
4269.907	FAST_SENDER	N/A
4272.605	SLOW_SENDER1	N/A
4277.630	FAST_SENDER	N/A
4285.129	FAST_SENDER	N/A
4292.493	FAST_SENDER	N/A
4300.072	FAST_SENDER	N/A
4307.925	FAST_SENDER	N/A
4315.888	FAST_SENDER	N/A
4323.667	FAST_SENDER	N/A
4330.760	FAST_SENDER	N/A
4338.287	FAST_SENDER	N/A
4346.036	FAST_SENDER	N/A
4348.426	RECEIVER	FAST_SENDER
4350.829	FAST_SENDER	N/A
4351.566	RECEIVER	FAST_SENDER
4355.810	FAST_SENDER	N/A
4356.555	RECEIVER	FAST_SENDER
4358.962	FAST_SENDER	N/A
4359.760	RECEIVER	FAST_SENDER
4362.204	FAST_SENDER	N/A
4362.992	RECEIVER	FAST_SENDER
4365.437	FAST_SENDER	N/A
4366.221	RECEIVER	FAST_SENDER
4368.664	FAST_SENDER	N/A
4369.425	RECEIVER	FAST_SENDER
4371.864	FAST_SENDER	N/A
4374.055	RECEIVER	FAST_SENDER
4376.480	FAST_SENDER	N/A
4377.242	RECEIVER	FAST_SENDER
4379.674	FAST_SENDER	N/A
4380.394	RECEIVER	FAST_SENDER
4382.828	FAST_SENDER	N/A
4383.536	RECEIVER	FAST_SENDER
4385.955	FAST_SENDER	N/A
4386.677	RECEIVER	FAST_SENDER
4389.080	FAST_SENDER	N/A
4389.843	RECEIVER	FAST_SENDER
4392.263	FAST_SENDER	N/A
4393.032	RECEIVER	FAST_SENDER
4396.928	FAST_SENDER	N/A
4397.689	RECEIVER	FAST_SENDER
4400.127	FAST_SENDER	N/A
4400.861	RECEIVER	FAST_SENDER
4403.307	FAST_SENDER	N/A
4404.056	RECEIVER	FAST_SENDER
4406.466	FAST_SENDER	N/A
4407.890	SLOW_SENDER1	N/A
4408.672	RECEIVER	SLOW_SENDER1
4410.648	RECEIVER	FAST_SENDER
4413.080	FAST_SENDER	N/A
4413.828	RECEIVER	FAST_SENDER
4416.234	FAST_SENDER	N/A
4417.019	RECEIVER	FAST_SENDER
4418.439	SLOW_SENDER1	N/A
4419.179	RECEIVER	SLOW_SENDER1
4419.430	FAST_SENDER	N/A
4420.223	RECEIVER	FAST_SENDER
4422.649	FAST_SENDER	N/A
4423.392	RECEIVER	FAST_SENDER
4425.823	FAST_SENDER	N/A
4426.597	RECEIVER	FAST_SENDER
4426.605	SLOW_SENDER1	N/A
4427.362	RECEIVER	SLOW_SENDER1
4429.006	FAST_SENDER	N/A
4429.753	RECEIVER	FAST_SENDER
4432.157	FAST_SENDER	N/A
4432.934	RECEIVER	FAST_SENDER
4434.810	SLOW_SENDER1	N/A
4435.376	FAST_SENDER	N/A
4435.550	RECEIVER	SLOW_SENDER1
4437.847	RECEIVER	FAST_SENDER
4440.280	FAST_SENDER	N/A
4441.048	RECEIVER	FAST_SENDER
4442.994	SLOW_SENDER1	N/A
4443.465	FAST_SENDER	N/A
4443.743	RECEIVER	SLOW_SENDER1
4446.230	RECEIVER	FAST_SENDER
4448.641	FAST_SENDER	N/A
4449.402	RECEIVER	FAST_SENDER
4451.839	FAST_SENDER	N/A
4452.997	SLOW_SENDER1	N/A
4453.801	RECEIVER	SLOW_SENDER1
4455.784	RECEIVER	FAST_SENDER
4458.209	FAST_SENDER	N/A
4458.932	RECEIVER	FAST_SENDER
4461.340	FAST_SENDER	N/A
4468.954	FAST_SENDER	N/A
4476.321	FAST_SENDER	N/A
4484.453	FAST_SENDER	N/A
4491.998	FAST_SENDER	N/A
4499.567	FAST_SENDER	N/A
4506.871	FAST_SENDER	N/A
4514.126	FAST_SENDER	N/A
4522.065	FAST_SENDER	N/A
4529.489	FAST_SENDER	N/A
4537.193	FAST_SENDER	N/A
4544.770	FAST_SENDER	N/A
4552.305	FAST_SENDER	N/A
4559.722	FAST_SENDER	N/A
4567.646	FAST_SENDER	N/A
4575.079	FAST_SENDER	N/A
4582.727	FAST_SENDER	N/A
4585.230	SLOW_SENDER1	N/A
4589.874	FAST_SENDER	N/A
4592.069	RECEIVER	FAST_SENDER
4594.491	FAST_SENDER	N/A
4595.279	RECEIVER	FAST_SENDER
4597.728	FAST_SENDER	N/A
4598.495	RECEIVER	FAST_SENDER
4598.973	SLOW_SENDER1	N/A
4599.709	RECEIVER	SLOW_SENDER1
4600.907	FAST_SENDER	N/A
4601.692	RECEIVER	FAST_SENDER
4604.123	FAST_SENDER	N/A
4604.828	RECEIVER	FAST_SENDER
4607.127	SLOW_SENDER1	N/A
4607.252	FAST_SENDER	N/A
4607.911	RECEIVER	SLOW_SENDER1
4609.909	RECEIVER	FAST_SENDER
4612.344	FAST_SENDER	N/A
4613.105	RECEIVER	FAST_SENDER
4615.357	SLOW_SENDER1	N/A
4615.510	FAST_SENDER	N/A
[truncated: 13,153 more rows]
