# Supplementary material for: CATO: Wake-Up reCeiver-bAsed communicaTiOn for Batteryless Devices
Source: Sensors (Basel). 2025 Nov 7;25(22):6813. doi: 10.3390/s25226813 (PMC12655924; doi:10.3390/s25226813)
Supplement: Supplementary file 1 [file sensors-25-06813-s001.zip › File S1_Experimental_and_Simulation_Data/simulation/capsweep/cap60/mac_competing_nodes_priority.csv]

time_s	node_id	received_from
2.700	FAST_SENDER	N/A
2.700	SLOW_SENDER1	N/A
8.447	RECEIVER	FAST_SENDER
10.878	FAST_SENDER	N/A
11.660	RECEIVER	FAST_SENDER
13.801	RECEIVER	SLOW_SENDER1
14.110	FAST_SENDER	N/A
14.860	RECEIVER	FAST_SENDER
16.232	SLOW_SENDER1	N/A
17.290	FAST_SENDER	N/A
20.733	RECEIVER	SLOW_SENDER1
28.136	SLOW_SENDER1	N/A
31.243	FAST_SENDER	N/A
32.015	RECEIVER	FAST_SENDER
39.571	FAST_SENDER	N/A
40.376	RECEIVER	FAST_SENDER
42.807	FAST_SENDER	N/A
49.223	RECEIVER	FAST_SENDER
51.629	FAST_SENDER	N/A
52.351	RECEIVER	FAST_SENDER
54.760	FAST_SENDER	N/A
60.471	RECEIVER	FAST_SENDER
62.916	FAST_SENDER	N/A
63.625	RECEIVER	FAST_SENDER
66.041	FAST_SENDER	N/A
71.876	RECEIVER	FAST_SENDER
74.321	FAST_SENDER	N/A
75.094	RECEIVER	FAST_SENDER
77.520	FAST_SENDER	N/A
83.636	RECEIVER	FAST_SENDER
86.052	FAST_SENDER	N/A
86.839	RECEIVER	FAST_SENDER
89.239	FAST_SENDER	N/A
95.026	RECEIVER	FAST_SENDER
97.426	FAST_SENDER	N/A
98.162	RECEIVER	FAST_SENDER
100.578	FAST_SENDER	N/A
106.235	RECEIVER	FAST_SENDER
108.653	FAST_SENDER	N/A
109.416	RECEIVER	FAST_SENDER
111.860	FAST_SENDER	N/A
117.536	RECEIVER	FAST_SENDER
119.975	FAST_SENDER	N/A
120.743	RECEIVER	FAST_SENDER
123.184	FAST_SENDER	N/A
129.152	RECEIVER	FAST_SENDER
131.599	FAST_SENDER	N/A
132.350	RECEIVER	FAST_SENDER
134.770	FAST_SENDER	N/A
140.793	RECEIVER	FAST_SENDER
143.202	FAST_SENDER	N/A
143.960	RECEIVER	FAST_SENDER
146.405	FAST_SENDER	N/A
152.001	RECEIVER	FAST_SENDER
154.434	FAST_SENDER	N/A
155.206	RECEIVER	FAST_SENDER
157.656	FAST_SENDER	N/A
163.635	RECEIVER	FAST_SENDER
164.050	SLOW_SENDER1	N/A
164.802	RECEIVER	SLOW_SENDER1
166.036	FAST_SENDER	N/A
167.206	SLOW_SENDER1	N/A
171.378	RECEIVER	SLOW_SENDER1
178.736	FAST_SENDER	N/A
178.805	SLOW_SENDER1	N/A
179.461	RECEIVER	FAST_SENDER
181.898	FAST_SENDER	N/A
183.130	RECEIVER	SLOW_SENDER1
184.732	RECEIVER	FAST_SENDER
190.510	FAST_SENDER	N/A
190.579	SLOW_SENDER1	N/A
191.320	RECEIVER	FAST_SENDER
193.763	FAST_SENDER	N/A
199.890	RECEIVER	FAST_SENDER
202.321	FAST_SENDER	N/A
203.055	RECEIVER	FAST_SENDER
205.500	FAST_SENDER	N/A
211.160	RECEIVER	FAST_SENDER
213.584	FAST_SENDER	N/A
214.366	RECEIVER	FAST_SENDER
216.807	FAST_SENDER	N/A
223.200	RECEIVER	FAST_SENDER
225.623	FAST_SENDER	N/A
226.344	RECEIVER	FAST_SENDER
234.104	FAST_SENDER	N/A
234.876	RECEIVER	FAST_SENDER
237.287	FAST_SENDER	N/A
243.252	RECEIVER	FAST_SENDER
245.701	FAST_SENDER	N/A
246.493	RECEIVER	FAST_SENDER
248.910	FAST_SENDER	N/A
254.840	RECEIVER	FAST_SENDER
257.280	FAST_SENDER	N/A
258.045	RECEIVER	FAST_SENDER
260.463	FAST_SENDER	N/A
266.647	RECEIVER	FAST_SENDER
269.064	FAST_SENDER	N/A
269.827	RECEIVER	FAST_SENDER
272.240	FAST_SENDER	N/A
278.441	RECEIVER	FAST_SENDER
280.864	FAST_SENDER	N/A
281.640	RECEIVER	FAST_SENDER
284.071	FAST_SENDER	N/A
289.780	RECEIVER	FAST_SENDER
292.215	FAST_SENDER	N/A
292.942	RECEIVER	FAST_SENDER
295.355	FAST_SENDER	N/A
301.510	RECEIVER	FAST_SENDER
303.929	FAST_SENDER	N/A
304.649	RECEIVER	FAST_SENDER
307.096	FAST_SENDER	N/A
313.350	RECEIVER	FAST_SENDER
315.765	FAST_SENDER	N/A
316.535	RECEIVER	FAST_SENDER
318.936	FAST_SENDER	N/A
323.120	SLOW_SENDER1	N/A
324.948	RECEIVER	FAST_SENDER
327.388	FAST_SENDER	N/A
328.117	RECEIVER	FAST_SENDER
330.530	FAST_SENDER	N/A
335.948	SLOW_SENDER1	N/A
336.384	RECEIVER	FAST_SENDER
338.531	RECEIVER	SLOW_SENDER1
338.827	FAST_SENDER	N/A
341.390	RECEIVER	FAST_SENDER
343.824	FAST_SENDER	N/A
347.394	SLOW_SENDER1	N/A
349.753	RECEIVER	FAST_SENDER
352.167	FAST_SENDER	N/A
352.926	RECEIVER	FAST_SENDER
355.350	FAST_SENDER	N/A
360.872	RECEIVER	FAST_SENDER
363.292	FAST_SENDER	N/A
364.015	RECEIVER	FAST_SENDER
366.417	FAST_SENDER	N/A
372.223	RECEIVER	FAST_SENDER
374.641	FAST_SENDER	N/A
375.401	RECEIVER	FAST_SENDER
377.809	FAST_SENDER	N/A
383.627	RECEIVER	FAST_SENDER
386.037	FAST_SENDER	N/A
386.814	RECEIVER	FAST_SENDER
389.218	FAST_SENDER	N/A
395.119	RECEIVER	FAST_SENDER
397.546	FAST_SENDER	N/A
398.316	RECEIVER	FAST_SENDER
400.721	FAST_SENDER	N/A
406.302	RECEIVER	FAST_SENDER
408.713	FAST_SENDER	N/A
409.475	RECEIVER	FAST_SENDER
411.909	FAST_SENDER	N/A
417.470	RECEIVER	FAST_SENDER
419.912	FAST_SENDER	N/A
420.701	RECEIVER	FAST_SENDER
423.151	FAST_SENDER	N/A
429.359	RECEIVER	FAST_SENDER
431.784	FAST_SENDER	N/A
432.524	RECEIVER	FAST_SENDER
434.968	FAST_SENDER	N/A
440.654	RECEIVER	FAST_SENDER
443.084	FAST_SENDER	N/A
443.848	RECEIVER	FAST_SENDER
446.251	FAST_SENDER	N/A
456.465	RECEIVER	FAST_SENDER
458.908	FAST_SENDER	N/A
459.688	RECEIVER	FAST_SENDER
462.108	FAST_SENDER	N/A
468.248	RECEIVER	FAST_SENDER
470.679	FAST_SENDER	N/A
471.473	RECEIVER	FAST_SENDER
473.884	FAST_SENDER	N/A
479.440	SLOW_SENDER1	N/A
480.039	RECEIVER	FAST_SENDER
482.262	RECEIVER	SLOW_SENDER1
482.458	FAST_SENDER	N/A
484.662	SLOW_SENDER1	N/A
488.130	RECEIVER	SLOW_SENDER1
495.338	FAST_SENDER	N/A
495.538	SLOW_SENDER1	N/A
496.098	RECEIVER	FAST_SENDER
498.503	FAST_SENDER	N/A
499.043	RECEIVER	SLOW_SENDER1
500.767	RECEIVER	FAST_SENDER
503.212	FAST_SENDER	N/A
509.328	RECEIVER	FAST_SENDER
511.751	FAST_SENDER	N/A
512.479	RECEIVER	FAST_SENDER
514.905	FAST_SENDER	N/A
520.842	RECEIVER	FAST_SENDER
523.273	FAST_SENDER	N/A
524.013	RECEIVER	FAST_SENDER
526.458	FAST_SENDER	N/A
532.314	RECEIVER	FAST_SENDER
534.758	FAST_SENDER	N/A
535.540	RECEIVER	FAST_SENDER
537.957	FAST_SENDER	N/A
544.048	RECEIVER	FAST_SENDER
546.465	FAST_SENDER	N/A
547.231	RECEIVER	FAST_SENDER
549.638	FAST_SENDER	N/A
555.397	RECEIVER	FAST_SENDER
562.195	FAST_SENDER	N/A
562.978	RECEIVER	FAST_SENDER
565.417	FAST_SENDER	N/A
571.246	RECEIVER	FAST_SENDER
573.649	FAST_SENDER	N/A
574.399	RECEIVER	FAST_SENDER
576.808	FAST_SENDER	N/A
582.462	RECEIVER	FAST_SENDER
584.905	FAST_SENDER	N/A
585.629	RECEIVER	FAST_SENDER
588.072	FAST_SENDER	N/A
593.826	RECEIVER	FAST_SENDER
596.268	FAST_SENDER	N/A
597.058	RECEIVER	FAST_SENDER
599.459	FAST_SENDER	N/A
605.228	RECEIVER	FAST_SENDER
607.669	FAST_SENDER	N/A
608.397	RECEIVER	FAST_SENDER
610.809	FAST_SENDER	N/A
616.656	RECEIVER	FAST_SENDER
619.056	FAST_SENDER	N/A
621.154	RECEIVER	FAST_SENDER
623.586	FAST_SENDER	N/A
629.419	RECEIVER	FAST_SENDER
630.540	SLOW_SENDER1	N/A
631.308	RECEIVER	SLOW_SENDER1
633.751	SLOW_SENDER1	N/A
636.627	FAST_SENDER	N/A
637.386	RECEIVER	FAST_SENDER
639.798	FAST_SENDER	N/A
645.936	RECEIVER	FAST_SENDER
646.500	SLOW_SENDER1	N/A
647.222	RECEIVER	SLOW_SENDER1
648.354	FAST_SENDER	N/A
654.193	RECEIVER	FAST_SENDER
654.645	SLOW_SENDER1	N/A
655.423	RECEIVER	SLOW_SENDER1
656.595	FAST_SENDER	N/A
662.656	RECEIVER	FAST_SENDER
662.850	SLOW_SENDER1	N/A
663.615	RECEIVER	SLOW_SENDER1
665.076	FAST_SENDER	N/A
671.042	SLOW_SENDER1	N/A
675.417	RECEIVER	FAST_SENDER
677.843	FAST_SENDER	N/A
683.524	RECEIVER	FAST_SENDER
685.974	FAST_SENDER	N/A
691.598	RECEIVER	FAST_SENDER
694.012	FAST_SENDER	N/A
699.815	RECEIVER	FAST_SENDER
702.220	FAST_SENDER	N/A
708.529	RECEIVER	FAST_SENDER
710.933	FAST_SENDER	N/A
717.123	RECEIVER	FAST_SENDER
719.559	FAST_SENDER	N/A
720.332	RECEIVER	FAST_SENDER
722.773	FAST_SENDER	N/A
728.955	RECEIVER	FAST_SENDER
731.380	FAST_SENDER	N/A
732.170	RECEIVER	FAST_SENDER
734.575	FAST_SENDER	N/A
740.466	RECEIVER	FAST_SENDER
742.913	FAST_SENDER	N/A
743.683	RECEIVER	FAST_SENDER
746.093	FAST_SENDER	N/A
752.214	RECEIVER	FAST_SENDER
754.631	FAST_SENDER	N/A
755.403	RECEIVER	FAST_SENDER
757.839	FAST_SENDER	N/A
763.598	RECEIVER	FAST_SENDER
766.001	FAST_SENDER	N/A
766.763	RECEIVER	FAST_SENDER
769.196	FAST_SENDER	N/A
775.154	RECEIVER	FAST_SENDER
777.562	FAST_SENDER	N/A
778.345	RECEIVER	FAST_SENDER
780.771	FAST_SENDER	N/A
786.676	RECEIVER	FAST_SENDER
789.084	FAST_SENDER	N/A
789.822	RECEIVER	FAST_SENDER
792.222	FAST_SENDER	N/A
797.761	RECEIVER	FAST_SENDER
800.177	FAST_SENDER	N/A
800.949	RECEIVER	FAST_SENDER
803.290	SLOW_SENDER1	N/A
803.396	FAST_SENDER	N/A
808.044	RECEIVER	SLOW_SENDER1
813.469	SLOW_SENDER1	N/A
816.308	RECEIVER	SLOW_SENDER1
816.730	FAST_SENDER	N/A
822.578	RECEIVER	FAST_SENDER
823.734	SLOW_SENDER1	N/A
825.003	FAST_SENDER	N/A
825.770	RECEIVER	FAST_SENDER
828.176	FAST_SENDER	N/A
828.278	RECEIVER	SLOW_SENDER1
828.893	RECEIVER	FAST_SENDER
831.318	FAST_SENDER	N/A
837.174	RECEIVER	FAST_SENDER
839.600	FAST_SENDER	N/A
840.403	RECEIVER	FAST_SENDER
842.847	FAST_SENDER	N/A
848.828	RECEIVER	FAST_SENDER
851.249	FAST_SENDER	N/A
851.993	RECEIVER	FAST_SENDER
854.429	FAST_SENDER	N/A
860.704	RECEIVER	FAST_SENDER
863.139	FAST_SENDER	N/A
875.543	FAST_SENDER	N/A
876.307	RECEIVER	FAST_SENDER
878.716	FAST_SENDER	N/A
885.069	RECEIVER	FAST_SENDER
887.474	FAST_SENDER	N/A
888.251	RECEIVER	FAST_SENDER
890.676	FAST_SENDER	N/A
896.423	RECEIVER	FAST_SENDER
898.839	FAST_SENDER	N/A
899.587	RECEIVER	FAST_SENDER
902.013	FAST_SENDER	N/A
908.029	RECEIVER	FAST_SENDER
910.461	FAST_SENDER	N/A
911.252	RECEIVER	FAST_SENDER
913.657	FAST_SENDER	N/A
919.425	RECEIVER	FAST_SENDER
921.826	FAST_SENDER	N/A
922.578	RECEIVER	FAST_SENDER
924.995	FAST_SENDER	N/A
930.765	RECEIVER	FAST_SENDER
933.189	FAST_SENDER	N/A
933.942	RECEIVER	FAST_SENDER
936.360	FAST_SENDER	N/A
942.287	RECEIVER	FAST_SENDER
944.712	FAST_SENDER	N/A
945.472	RECEIVER	FAST_SENDER
947.921	FAST_SENDER	N/A
953.550	RECEIVER	FAST_SENDER
955.958	FAST_SENDER	N/A
956.718	RECEIVER	FAST_SENDER
959.127	FAST_SENDER	N/A
959.490	SLOW_SENDER1	N/A
963.332	RECEIVER	SLOW_SENDER1
968.739	SLOW_SENDER1	N/A
971.143	RECEIVER	SLOW_SENDER1
972.201	FAST_SENDER	N/A
978.102	RECEIVER	FAST_SENDER
978.566	SLOW_SENDER1	N/A
980.508	FAST_SENDER	N/A
980.748	RECEIVER	SLOW_SENDER1
986.507	RECEIVER	FAST_SENDER
988.193	SLOW_SENDER1	N/A
988.930	FAST_SENDER	N/A
989.675	RECEIVER	FAST_SENDER
992.120	FAST_SENDER	N/A
997.730	RECEIVER	FAST_SENDER
1000.134	FAST_SENDER	N/A
1000.905	RECEIVER	FAST_SENDER
1003.319	FAST_SENDER	N/A
1009.433	RECEIVER	FAST_SENDER
1016.069	FAST_SENDER	N/A
1016.812	RECEIVER	FAST_SENDER
1019.223	FAST_SENDER	N/A
1024.936	RECEIVER	FAST_SENDER
1027.376	FAST_SENDER	N/A
1028.178	RECEIVER	FAST_SENDER
1035.722	FAST_SENDER	N/A
1036.538	RECEIVER	FAST_SENDER
1038.948	FAST_SENDER	N/A
1044.908	RECEIVER	FAST_SENDER
1047.334	FAST_SENDER	N/A
1048.107	RECEIVER	FAST_SENDER
1055.665	FAST_SENDER	N/A
1056.424	RECEIVER	FAST_SENDER
1058.838	FAST_SENDER	N/A
1064.729	RECEIVER	FAST_SENDER
1067.161	FAST_SENDER	N/A
1067.932	RECEIVER	FAST_SENDER
1070.363	FAST_SENDER	N/A
1076.118	RECEIVER	FAST_SENDER
1078.548	FAST_SENDER	N/A
1079.337	RECEIVER	FAST_SENDER
1081.739	FAST_SENDER	N/A
1087.711	RECEIVER	FAST_SENDER
1090.145	FAST_SENDER	N/A
1090.878	RECEIVER	FAST_SENDER
1093.321	FAST_SENDER	N/A
1103.805	RECEIVER	FAST_SENDER
1106.252	FAST_SENDER	N/A
1108.773	RECEIVER	FAST_SENDER
1111.219	FAST_SENDER	N/A
1117.214	RECEIVER	FAST_SENDER
1119.614	FAST_SENDER	N/A
1120.590	SLOW_SENDER1	N/A
1124.493	RECEIVER	SLOW_SENDER1
1125.610	RECEIVER	FAST_SENDER
1128.022	FAST_SENDER	N/A
1129.904	SLOW_SENDER1	N/A
1130.664	RECEIVER	SLOW_SENDER1
1134.265	RECEIVER	FAST_SENDER
1136.698	FAST_SENDER	N/A
1138.103	SLOW_SENDER1	N/A
1138.883	RECEIVER	SLOW_SENDER1
1142.947	RECEIVER	FAST_SENDER
1145.381	FAST_SENDER	N/A
1146.299	SLOW_SENDER1	N/A
1147.081	RECEIVER	SLOW_SENDER1
1152.410	RECEIVER	FAST_SENDER
1154.860	FAST_SENDER	N/A
1161.276	RECEIVER	FAST_SENDER
1163.681	FAST_SENDER	N/A
1169.380	RECEIVER	FAST_SENDER
1171.795	FAST_SENDER	N/A
1177.436	RECEIVER	FAST_SENDER
1179.886	FAST_SENDER	N/A
1185.765	RECEIVER	FAST_SENDER
1188.189	FAST_SENDER	N/A
1198.454	RECEIVER	FAST_SENDER
1200.882	FAST_SENDER	N/A
1206.887	RECEIVER	FAST_SENDER
1209.330	FAST_SENDER	N/A
1215.141	RECEIVER	FAST_SENDER
1217.541	FAST_SENDER	N/A
1223.808	RECEIVER	FAST_SENDER
1226.213	FAST_SENDER	N/A
1232.352	RECEIVER	FAST_SENDER
1234.753	FAST_SENDER	N/A
1240.502	RECEIVER	FAST_SENDER
1242.947	FAST_SENDER	N/A
1248.572	RECEIVER	FAST_SENDER
1250.978	FAST_SENDER	N/A
1251.752	RECEIVER	FAST_SENDER
1264.058	FAST_SENDER	N/A
1269.995	RECEIVER	FAST_SENDER
1272.439	FAST_SENDER	N/A
1278.356	RECEIVER	FAST_SENDER
1280.802	FAST_SENDER	N/A
1281.770	SLOW_SENDER1	N/A
1286.110	RECEIVER	SLOW_SENDER1
1287.124	RECEIVER	FAST_SENDER
1289.570	FAST_SENDER	N/A
1291.532	SLOW_SENDER1	N/A
1292.323	RECEIVER	SLOW_SENDER1
1295.542	RECEIVER	FAST_SENDER
1297.959	FAST_SENDER	N/A
1299.766	SLOW_SENDER1	N/A
1301.053	RECEIVER	SLOW_SENDER1
1304.633	RECEIVER	FAST_SENDER
1307.062	FAST_SENDER	N/A
1308.462	SLOW_SENDER1	N/A
1309.262	RECEIVER	SLOW_SENDER1
1313.034	RECEIVER	FAST_SENDER
1315.474	FAST_SENDER	N/A
1316.665	SLOW_SENDER1	N/A
1321.605	RECEIVER	FAST_SENDER
1324.041	FAST_SENDER	N/A
1329.918	RECEIVER	FAST_SENDER
1332.326	FAST_SENDER	N/A
1338.506	RECEIVER	FAST_SENDER
1340.955	FAST_SENDER	N/A
1346.585	RECEIVER	FAST_SENDER
1349.031	FAST_SENDER	N/A
1355.088	RECEIVER	FAST_SENDER
1357.522	FAST_SENDER	N/A
1363.898	RECEIVER	FAST_SENDER
1366.311	FAST_SENDER	N/A
1372.251	RECEIVER	FAST_SENDER
1374.691	FAST_SENDER	N/A
1380.602	RECEIVER	FAST_SENDER
1383.048	FAST_SENDER	N/A
1388.988	RECEIVER	FAST_SENDER
1391.411	FAST_SENDER	N/A
1392.190	RECEIVER	FAST_SENDER
1394.621	FAST_SENDER	N/A
1400.357	RECEIVER	FAST_SENDER
1402.764	FAST_SENDER	N/A
1403.541	RECEIVER	FAST_SENDER
1405.945	FAST_SENDER	N/A
1411.944	RECEIVER	FAST_SENDER
1414.349	FAST_SENDER	N/A
1415.076	RECEIVER	FAST_SENDER
1417.517	FAST_SENDER	N/A
1423.378	RECEIVER	FAST_SENDER
1425.824	FAST_SENDER	N/A
1428.120	RECEIVER	FAST_SENDER
1430.553	FAST_SENDER	N/A
1436.113	RECEIVER	FAST_SENDER
1438.557	FAST_SENDER	N/A
1444.469	RECEIVER	FAST_SENDER
1446.882	FAST_SENDER	N/A
1450.860	SLOW_SENDER1	N/A
1453.129	RECEIVER	FAST_SENDER
1454.908	RECEIVER	SLOW_SENDER1
1455.534	FAST_SENDER	N/A
1460.352	SLOW_SENDER1	N/A
1461.117	RECEIVER	SLOW_SENDER1
1466.108	RECEIVER	FAST_SENDER
1468.525	SLOW_SENDER1	N/A
1468.528	FAST_SENDER	N/A
1469.252	RECEIVER	SLOW_SENDER1
1474.679	RECEIVER	FAST_SENDER
1476.678	SLOW_SENDER1	N/A
1477.083	FAST_SENDER	N/A
1477.414	RECEIVER	SLOW_SENDER1
1483.724	RECEIVER	FAST_SENDER
1486.167	FAST_SENDER	N/A
1488.055	SLOW_SENDER1	N/A
1488.843	RECEIVER	SLOW_SENDER1
1492.450	RECEIVER	FAST_SENDER
1494.852	FAST_SENDER	N/A
1501.147	RECEIVER	FAST_SENDER
1503.574	FAST_SENDER	N/A
1509.330	RECEIVER	FAST_SENDER
1511.761	FAST_SENDER	N/A
1517.834	RECEIVER	FAST_SENDER
1520.263	FAST_SENDER	N/A
1526.340	RECEIVER	FAST_SENDER
1528.751	FAST_SENDER	N/A
1534.660	RECEIVER	FAST_SENDER
1537.085	FAST_SENDER	N/A
1543.426	RECEIVER	FAST_SENDER
1545.857	FAST_SENDER	N/A
1546.637	RECEIVER	FAST_SENDER
1549.048	FAST_SENDER	N/A
1554.709	RECEIVER	FAST_SENDER
1557.114	FAST_SENDER	N/A
1557.835	RECEIVER	FAST_SENDER
1560.266	FAST_SENDER	N/A
1566.587	RECEIVER	FAST_SENDER
1568.999	FAST_SENDER	N/A
1569.726	RECEIVER	FAST_SENDER
1572.128	FAST_SENDER	N/A
1578.212	RECEIVER	FAST_SENDER
1580.647	FAST_SENDER	N/A
1581.433	RECEIVER	FAST_SENDER
1583.845	FAST_SENDER	N/A
1590.133	RECEIVER	FAST_SENDER
1592.543	FAST_SENDER	N/A
1593.362	RECEIVER	FAST_SENDER
1595.781	FAST_SENDER	N/A
1601.711	RECEIVER	FAST_SENDER
1604.129	FAST_SENDER	N/A
1604.892	RECEIVER	FAST_SENDER
1607.326	FAST_SENDER	N/A
1613.499	RECEIVER	FAST_SENDER
1615.944	FAST_SENDER	N/A
1616.723	RECEIVER	FAST_SENDER
1619.123	FAST_SENDER	N/A
1620.270	SLOW_SENDER1	N/A
1624.395	RECEIVER	SLOW_SENDER1
1629.814	SLOW_SENDER1	N/A
1631.782	FAST_SENDER	N/A
1632.082	RECEIVER	SLOW_SENDER1
1641.720	SLOW_SENDER1	N/A
1643.966	RECEIVER	SLOW_SENDER1
1644.277	FAST_SENDER	N/A
1650.122	RECEIVER	FAST_SENDER
1652.560	FAST_SENDER	N/A
1653.318	RECEIVER	FAST_SENDER
1655.738	FAST_SENDER	N/A
1661.440	RECEIVER	FAST_SENDER
1663.862	FAST_SENDER	N/A
1664.634	RECEIVER	FAST_SENDER
1667.079	FAST_SENDER	N/A
1673.051	RECEIVER	FAST_SENDER
1675.481	FAST_SENDER	N/A
1676.304	RECEIVER	FAST_SENDER
1678.736	FAST_SENDER	N/A
1684.143	RECEIVER	FAST_SENDER
1686.551	FAST_SENDER	N/A
1687.271	RECEIVER	FAST_SENDER
1689.684	FAST_SENDER	N/A
1695.611	RECEIVER	FAST_SENDER
1698.020	FAST_SENDER	N/A
1698.775	RECEIVER	FAST_SENDER
1706.332	FAST_SENDER	N/A
1707.096	RECEIVER	FAST_SENDER
1709.519	FAST_SENDER	N/A
1715.696	RECEIVER	FAST_SENDER
1718.128	FAST_SENDER	N/A
1718.860	RECEIVER	FAST_SENDER
1721.271	FAST_SENDER	N/A
1727.065	RECEIVER	FAST_SENDER
1729.491	FAST_SENDER	N/A
1730.217	RECEIVER	FAST_SENDER
1732.621	FAST_SENDER	N/A
1738.331	RECEIVER	FAST_SENDER
1740.779	FAST_SENDER	N/A
1741.548	RECEIVER	FAST_SENDER
1743.973	FAST_SENDER	N/A
1749.985	RECEIVER	FAST_SENDER
1752.421	FAST_SENDER	N/A
1753.170	RECEIVER	FAST_SENDER
1755.620	FAST_SENDER	N/A
1761.680	RECEIVER	FAST_SENDER
1764.098	FAST_SENDER	N/A
1764.901	RECEIVER	FAST_SENDER
1767.328	FAST_SENDER	N/A
1773.306	RECEIVER	FAST_SENDER
1774.990	SLOW_SENDER1	N/A
1775.709	RECEIVER	SLOW_SENDER1
1775.736	FAST_SENDER	N/A
1778.112	SLOW_SENDER1	N/A
1781.531	RECEIVER	FAST_SENDER
1783.250	RECEIVER	SLOW_SENDER1
1783.954	FAST_SENDER	N/A
1789.469	RECEIVER	FAST_SENDER
1790.696	SLOW_SENDER1	N/A
1791.871	FAST_SENDER	N/A
1792.615	RECEIVER	FAST_SENDER
1795.044	FAST_SENDER	N/A
1801.161	RECEIVER	FAST_SENDER
1803.597	FAST_SENDER	N/A
1809.434	RECEIVER	FAST_SENDER
1811.834	FAST_SENDER	N/A
1817.724	RECEIVER	FAST_SENDER
1820.147	FAST_SENDER	N/A
1826.342	RECEIVER	FAST_SENDER
1828.785	FAST_SENDER	N/A
1834.802	RECEIVER	FAST_SENDER
1837.215	FAST_SENDER	N/A
1838.015	RECEIVER	FAST_SENDER
1840.435	FAST_SENDER	N/A
1846.387	RECEIVER	FAST_SENDER
1848.811	FAST_SENDER	N/A
1849.569	RECEIVER	FAST_SENDER
1851.995	FAST_SENDER	N/A
1857.802	RECEIVER	FAST_SENDER
1860.218	FAST_SENDER	N/A
1860.960	RECEIVER	FAST_SENDER
1863.396	FAST_SENDER	N/A
1869.206	RECEIVER	FAST_SENDER
1871.619	FAST_SENDER	N/A
1872.367	RECEIVER	FAST_SENDER
1874.803	FAST_SENDER	N/A
1880.498	RECEIVER	FAST_SENDER
1882.902	FAST_SENDER	N/A
1883.677	RECEIVER	FAST_SENDER
1886.115	FAST_SENDER	N/A
1892.033	RECEIVER	FAST_SENDER
1894.473	FAST_SENDER	N/A
1895.204	RECEIVER	FAST_SENDER
1897.616	FAST_SENDER	N/A
1903.344	RECEIVER	FAST_SENDER
1905.785	FAST_SENDER	N/A
1906.541	RECEIVER	FAST_SENDER
1908.957	FAST_SENDER	N/A
1915.236	RECEIVER	FAST_SENDER
1917.641	FAST_SENDER	N/A
1918.401	RECEIVER	FAST_SENDER
1920.850	FAST_SENDER	N/A
1925.660	SLOW_SENDER1	N/A
1926.614	RECEIVER	FAST_SENDER
1928.231	RECEIVER	SLOW_SENDER1
1929.058	FAST_SENDER	N/A
1933.661	SLOW_SENDER1	N/A
1934.411	RECEIVER	SLOW_SENDER1
1939.830	SLOW_SENDER1	N/A
1941.770	FAST_SENDER	N/A
1942.001	RECEIVER	SLOW_SENDER1
1947.732	RECEIVER	FAST_SENDER
1949.449	SLOW_SENDER1	N/A
1950.148	FAST_SENDER	N/A
1950.882	RECEIVER	FAST_SENDER
1953.320	FAST_SENDER	N/A
1953.458	RECEIVER	SLOW_SENDER1
1955.848	RECEIVER	FAST_SENDER
1958.294	FAST_SENDER	N/A
1964.206	RECEIVER	FAST_SENDER
1966.644	FAST_SENDER	N/A
1967.407	RECEIVER	FAST_SENDER
1969.822	FAST_SENDER	N/A
1980.916	RECEIVER	FAST_SENDER
1983.362	FAST_SENDER	N/A
1993.996	RECEIVER	FAST_SENDER
1996.444	FAST_SENDER	N/A
2002.683	RECEIVER	FAST_SENDER
2005.133	FAST_SENDER	N/A
2011.313	RECEIVER	FAST_SENDER
2013.751	FAST_SENDER	N/A
2019.609	RECEIVER	FAST_SENDER
2022.045	FAST_SENDER	N/A
2027.785	RECEIVER	FAST_SENDER
2030.205	FAST_SENDER	N/A
2036.046	RECEIVER	FAST_SENDER
2038.477	FAST_SENDER	N/A
2048.605	RECEIVER	FAST_SENDER
2051.018	FAST_SENDER	N/A
2056.859	RECEIVER	FAST_SENDER
2063.506	FAST_SENDER	N/A
2069.373	RECEIVER	FAST_SENDER
2071.804	FAST_SENDER	N/A
2077.904	RECEIVER	FAST_SENDER
2080.313	FAST_SENDER	N/A
2084.940	SLOW_SENDER1	N/A
2086.141	RECEIVER	FAST_SENDER
2088.579	FAST_SENDER	N/A
2088.833	RECEIVER	SLOW_SENDER1
2098.772	SLOW_SENDER1	N/A
2098.820	RECEIVER	FAST_SENDER
2100.038	RECEIVER	SLOW_SENDER1
2101.224	FAST_SENDER	N/A
2107.172	RECEIVER	FAST_SENDER
2107.440	SLOW_SENDER1	N/A
2108.222	RECEIVER	SLOW_SENDER1
2109.609	FAST_SENDER	N/A
2115.543	RECEIVER	FAST_SENDER
2115.627	SLOW_SENDER1	N/A
2116.385	RECEIVER	SLOW_SENDER1
2117.964	FAST_SENDER	N/A
2123.790	SLOW_SENDER1	N/A
2124.324	RECEIVER	FAST_SENDER
2126.734	FAST_SENDER	N/A
2132.429	RECEIVER	FAST_SENDER
2134.845	FAST_SENDER	N/A
2145.704	RECEIVER	FAST_SENDER
2148.147	FAST_SENDER	N/A
2153.754	RECEIVER	FAST_SENDER
2156.204	FAST_SENDER	N/A
2162.582	RECEIVER	FAST_SENDER
2165.023	FAST_SENDER	N/A
2175.500	RECEIVER	FAST_SENDER
2177.911	FAST_SENDER	N/A
2183.601	RECEIVER	FAST_SENDER
2186.049	FAST_SENDER	N/A
2192.332	RECEIVER	FAST_SENDER
2194.739	FAST_SENDER	N/A
2200.285	RECEIVER	FAST_SENDER
2202.734	FAST_SENDER	N/A
2208.613	RECEIVER	FAST_SENDER
2211.056	FAST_SENDER	N/A
2217.070	RECEIVER	FAST_SENDER
2219.472	FAST_SENDER	N/A
2225.603	RECEIVER	FAST_SENDER
2228.030	FAST_SENDER	N/A
2234.124	RECEIVER	FAST_SENDER
2236.542	FAST_SENDER	N/A
2242.325	RECEIVER	FAST_SENDER
2244.748	FAST_SENDER	N/A
2250.801	RECEIVER	FAST_SENDER
2253.201	FAST_SENDER	N/A
2257.260	SLOW_SENDER1	N/A
2258.710	RECEIVER	FAST_SENDER
2259.741	RECEIVER	SLOW_SENDER1
2261.133	FAST_SENDER	N/A
2265.181	SLOW_SENDER1	N/A
2265.932	RECEIVER	SLOW_SENDER1
2266.992	RECEIVER	FAST_SENDER
2269.395	FAST_SENDER	N/A
2271.368	SLOW_SENDER1	N/A
2272.155	RECEIVER	SLOW_SENDER1
2275.698	RECEIVER	FAST_SENDER
2278.143	FAST_SENDER	N/A
2279.574	SLOW_SENDER1	N/A
2280.314	RECEIVER	SLOW_SENDER1
2284.036	RECEIVER	FAST_SENDER
2286.446	FAST_SENDER	N/A
2287.757	SLOW_SENDER1	N/A
2288.550	RECEIVER	SLOW_SENDER1
2292.285	RECEIVER	FAST_SENDER
2294.718	FAST_SENDER	N/A
2295.982	SLOW_SENDER1	N/A
2296.740	RECEIVER	SLOW_SENDER1
2300.762	RECEIVER	FAST_SENDER
2303.179	FAST_SENDER	N/A
2313.829	RECEIVER	FAST_SENDER
2316.229	FAST_SENDER	N/A
2321.812	RECEIVER	FAST_SENDER
2324.232	FAST_SENDER	N/A
2330.090	RECEIVER	FAST_SENDER
2332.489	FAST_SENDER	N/A
2338.660	RECEIVER	FAST_SENDER
2341.083	FAST_SENDER	N/A
2346.800	RECEIVER	FAST_SENDER
2349.238	FAST_SENDER	N/A
2355.385	RECEIVER	FAST_SENDER
2357.799	FAST_SENDER	N/A
2363.770	RECEIVER	FAST_SENDER
2366.187	FAST_SENDER	N/A
2372.042	RECEIVER	FAST_SENDER
2374.447	FAST_SENDER	N/A
2380.248	RECEIVER	FAST_SENDER
2382.654	FAST_SENDER	N/A
2388.610	RECEIVER	FAST_SENDER
2395.250	FAST_SENDER	N/A
2401.345	RECEIVER	FAST_SENDER
2403.745	FAST_SENDER	N/A
2409.492	RECEIVER	FAST_SENDER
2411.935	FAST_SENDER	N/A
2418.004	RECEIVER	FAST_SENDER
2420.448	FAST_SENDER	N/A
2426.595	RECEIVER	FAST_SENDER
2429.009	FAST_SENDER	N/A
2429.762	RECEIVER	FAST_SENDER
2431.420	SLOW_SENDER1	N/A
2436.890	RECEIVER	SLOW_SENDER1
2442.589	FAST_SENDER	N/A
2444.312	SLOW_SENDER1	N/A
2445.604	RECEIVER	SLOW_SENDER1
2449.367	RECEIVER	FAST_SENDER
2451.769	FAST_SENDER	N/A
2453.029	SLOW_SENDER1	N/A
2453.782	RECEIVER	SLOW_SENDER1
2457.786	RECEIVER	FAST_SENDER
2460.201	FAST_SENDER	N/A
2461.213	SLOW_SENDER1	N/A
2461.973	RECEIVER	SLOW_SENDER1
2466.422	RECEIVER	FAST_SENDER
2468.871	FAST_SENDER	N/A
2469.397	SLOW_SENDER1	N/A
2470.149	RECEIVER	SLOW_SENDER1
2474.810	RECEIVER	FAST_SENDER
2477.550	SLOW_SENDER1	N/A
2478.349	RECEIVER	SLOW_SENDER1
2481.635	FAST_SENDER	N/A
2487.392	RECEIVER	FAST_SENDER
2489.820	FAST_SENDER	N/A
2495.540	RECEIVER	FAST_SENDER
2497.949	FAST_SENDER	N/A
2503.919	RECEIVER	FAST_SENDER
2506.325	FAST_SENDER	N/A
2511.979	RECEIVER	FAST_SENDER
2514.426	FAST_SENDER	N/A
2520.254	RECEIVER	FAST_SENDER
2522.680	FAST_SENDER	N/A
2529.025	RECEIVER	FAST_SENDER
2531.449	FAST_SENDER	N/A
2537.603	RECEIVER	FAST_SENDER
2540.037	FAST_SENDER	N/A
2540.803	RECEIVER	FAST_SENDER
2543.242	FAST_SENDER	N/A
2549.150	RECEIVER	FAST_SENDER
2551.592	FAST_SENDER	N/A
2552.392	RECEIVER	FAST_SENDER
2554.820	FAST_SENDER	N/A
2561.072	RECEIVER	FAST_SENDER
2563.496	FAST_SENDER	N/A
2564.243	RECEIVER	FAST_SENDER
2566.644	FAST_SENDER	N/A
2572.742	RECEIVER	FAST_SENDER
2575.172	FAST_SENDER	N/A
2575.933	RECEIVER	FAST_SENDER
2578.334	FAST_SENDER	N/A
2584.466	RECEIVER	FAST_SENDER
2586.906	FAST_SENDER	N/A
2587.692	RECEIVER	FAST_SENDER
2590.112	FAST_SENDER	N/A
2596.460	RECEIVER	FAST_SENDER
2598.877	FAST_SENDER	N/A
2599.682	RECEIVER	FAST_SENDER
2602.110	FAST_SENDER	N/A
2607.845	RECEIVER	FAST_SENDER
2609.870	SLOW_SENDER1	N/A
2610.268	FAST_SENDER	N/A
2610.628	RECEIVER	SLOW_SENDER1
2619.311	SLOW_SENDER1	N/A
2623.576	FAST_SENDER	N/A
2624.297	RECEIVER	FAST_SENDER
2626.735	FAST_SENDER	N/A
2632.206	SLOW_SENDER1	N/A
2632.774	RECEIVER	FAST_SENDER
2633.523	RECEIVER	SLOW_SENDER1
2635.179	FAST_SENDER	N/A
2640.689	RECEIVER	FAST_SENDER
2643.111	FAST_SENDER	N/A
2648.951	RECEIVER	FAST_SENDER
2651.363	FAST_SENDER	N/A
2657.411	RECEIVER	FAST_SENDER
2664.590	FAST_SENDER	N/A
2670.292	RECEIVER	FAST_SENDER
2672.732	FAST_SENDER	N/A
2673.501	RECEIVER	FAST_SENDER
2675.940	FAST_SENDER	N/A
2681.918	RECEIVER	FAST_SENDER
2684.324	FAST_SENDER	N/A
2697.068	FAST_SENDER	N/A
2697.825	RECEIVER	FAST_SENDER
2700.237	FAST_SENDER	N/A
2706.078	RECEIVER	FAST_SENDER
2708.493	FAST_SENDER	N/A
2709.252	RECEIVER	FAST_SENDER
2711.683	FAST_SENDER	N/A
2717.609	RECEIVER	FAST_SENDER
2720.045	FAST_SENDER	N/A
2720.849	RECEIVER	FAST_SENDER
2723.288	FAST_SENDER	N/A
2728.842	RECEIVER	FAST_SENDER
2731.276	FAST_SENDER	N/A
2732.055	RECEIVER	FAST_SENDER
2734.488	FAST_SENDER	N/A
2740.370	RECEIVER	FAST_SENDER
2742.784	FAST_SENDER	N/A
2743.584	RECEIVER	FAST_SENDER
2745.990	FAST_SENDER	N/A
2752.122	RECEIVER	FAST_SENDER
2754.542	FAST_SENDER	N/A
2755.272	RECEIVER	FAST_SENDER
2757.672	FAST_SENDER	N/A
2763.559	RECEIVER	FAST_SENDER
2764.720	SLOW_SENDER1	N/A
2765.480	RECEIVER	SLOW_SENDER1
2765.981	FAST_SENDER	N/A
2767.930	SLOW_SENDER1	N/A
2771.813	RECEIVER	SLOW_SENDER1
2779.237	SLOW_SENDER1	N/A
2779.428	FAST_SENDER	N/A
2780.162	RECEIVER	FAST_SENDER
2782.914	RECEIVER	SLOW_SENDER1
2790.316	SLOW_SENDER1	N/A
2791.913	FAST_SENDER	N/A
2792.703	RECEIVER	FAST_SENDER
2795.118	FAST_SENDER	N/A
2800.894	RECEIVER	FAST_SENDER
2803.305	FAST_SENDER	N/A
2804.085	RECEIVER	FAST_SENDER
2806.514	FAST_SENDER	N/A
2812.362	RECEIVER	FAST_SENDER
2814.809	FAST_SENDER	N/A
2815.554	RECEIVER	FAST_SENDER
2817.981	FAST_SENDER	N/A
2824.051	RECEIVER	FAST_SENDER
2826.482	FAST_SENDER	N/A
2827.222	RECEIVER	FAST_SENDER
2829.651	FAST_SENDER	N/A
2835.628	RECEIVER	FAST_SENDER
2838.033	FAST_SENDER	N/A
2838.796	RECEIVER	FAST_SENDER
2841.224	FAST_SENDER	N/A
2846.984	RECEIVER	FAST_SENDER
2849.421	FAST_SENDER	N/A
2850.183	RECEIVER	FAST_SENDER
2852.618	FAST_SENDER	N/A
2858.481	RECEIVER	FAST_SENDER
2860.922	FAST_SENDER	N/A
2861.676	RECEIVER	FAST_SENDER
2864.117	FAST_SENDER	N/A
2870.279	RECEIVER	FAST_SENDER
2872.706	FAST_SENDER	N/A
2873.445	RECEIVER	FAST_SENDER
2875.873	FAST_SENDER	N/A
2881.366	RECEIVER	FAST_SENDER
2887.818	FAST_SENDER	N/A
2888.546	RECEIVER	FAST_SENDER
2890.977	FAST_SENDER	N/A
2896.990	RECEIVER	FAST_SENDER
2899.420	FAST_SENDER	N/A
2900.215	RECEIVER	FAST_SENDER
2902.653	FAST_SENDER	N/A
2908.487	RECEIVER	FAST_SENDER
2910.931	FAST_SENDER	N/A
2911.724	RECEIVER	FAST_SENDER
2914.167	FAST_SENDER	N/A
2920.180	RECEIVER	FAST_SENDER
2922.590	FAST_SENDER	N/A
2922.630	SLOW_SENDER1	N/A
2923.344	RECEIVER	FAST_SENDER
2925.781	FAST_SENDER	N/A
2926.985	RECEIVER	SLOW_SENDER1
2928.467	RECEIVER	FAST_SENDER
2930.911	FAST_SENDER	N/A
2932.403	SLOW_SENDER1	N/A
2933.690	RECEIVER	SLOW_SENDER1
2941.103	SLOW_SENDER1	N/A
2943.632	RECEIVER	SLOW_SENDER1
2944.233	FAST_SENDER	N/A
2950.067	RECEIVER	FAST_SENDER
2951.049	SLOW_SENDER1	N/A
2952.514	FAST_SENDER	N/A
2953.306	RECEIVER	FAST_SENDER
2955.753	FAST_SENDER	N/A
2961.375	RECEIVER	FAST_SENDER
2963.817	FAST_SENDER	N/A
2964.609	RECEIVER	FAST_SENDER
2967.012	FAST_SENDER	N/A
2973.051	RECEIVER	FAST_SENDER
2975.493	FAST_SENDER	N/A
2976.244	RECEIVER	FAST_SENDER
2978.652	FAST_SENDER	N/A
2984.833	RECEIVER	FAST_SENDER
2987.278	FAST_SENDER	N/A
2988.039	RECEIVER	FAST_SENDER
2990.447	FAST_SENDER	N/A
2996.213	RECEIVER	FAST_SENDER
2998.618	FAST_SENDER	N/A
2999.373	RECEIVER	FAST_SENDER
3001.812	FAST_SENDER	N/A
3007.823	RECEIVER	FAST_SENDER
3010.230	FAST_SENDER	N/A
3010.990	RECEIVER	FAST_SENDER
3013.434	FAST_SENDER	N/A
3019.586	RECEIVER	FAST_SENDER
3022.020	FAST_SENDER	N/A
3022.760	RECEIVER	FAST_SENDER
3025.178	FAST_SENDER	N/A
3036.128	RECEIVER	FAST_SENDER
3038.532	FAST_SENDER	N/A
3039.288	RECEIVER	FAST_SENDER
3041.715	FAST_SENDER	N/A
3047.733	RECEIVER	FAST_SENDER
3050.159	FAST_SENDER	N/A
3050.945	RECEIVER	FAST_SENDER
3053.371	FAST_SENDER	N/A
3058.937	RECEIVER	FAST_SENDER
3061.368	FAST_SENDER	N/A
3062.116	RECEIVER	FAST_SENDER
3064.556	FAST_SENDER	N/A
3070.472	RECEIVER	FAST_SENDER
3072.913	FAST_SENDER	N/A
3073.706	RECEIVER	FAST_SENDER
3076.109	FAST_SENDER	N/A
3081.606	RECEIVER	FAST_SENDER
3084.028	FAST_SENDER	N/A
3084.824	RECEIVER	FAST_SENDER
3085.000	SLOW_SENDER1	N/A
3087.256	FAST_SENDER	N/A
3093.593	RECEIVER	FAST_SENDER
3096.001	FAST_SENDER	N/A
3098.734	SLOW_SENDER1	N/A
3099.505	RECEIVER	SLOW_SENDER1
3101.743	RECEIVER	FAST_SENDER
3104.190	FAST_SENDER	N/A
3106.918	SLOW_SENDER1	N/A
3107.665	RECEIVER	SLOW_SENDER1
3110.557	RECEIVER	FAST_SENDER
3113.006	FAST_SENDER	N/A
3115.092	SLOW_SENDER1	N/A
3115.828	RECEIVER	SLOW_SENDER1
3118.654	RECEIVER	FAST_SENDER
3121.096	FAST_SENDER	N/A
3123.276	SLOW_SENDER1	N/A
3124.019	RECEIVER	SLOW_SENDER1
3127.956	RECEIVER	FAST_SENDER
3130.404	FAST_SENDER	N/A
3136.568	RECEIVER	FAST_SENDER
3138.980	FAST_SENDER	N/A
3144.882	RECEIVER	FAST_SENDER
3147.283	FAST_SENDER	N/A
3153.012	RECEIVER	FAST_SENDER
3155.416	FAST_SENDER	N/A
3161.125	RECEIVER	FAST_SENDER
3163.567	FAST_SENDER	N/A
3164.336	RECEIVER	FAST_SENDER
3166.785	FAST_SENDER	N/A
3172.629	RECEIVER	FAST_SENDER
3175.059	FAST_SENDER	N/A
3175.841	RECEIVER	FAST_SENDER
3178.282	FAST_SENDER	N/A
3188.540	RECEIVER	FAST_SENDER
3190.987	FAST_SENDER	N/A
3197.200	RECEIVER	FAST_SENDER
3199.638	FAST_SENDER	N/A
3205.457	RECEIVER	FAST_SENDER
3207.884	FAST_SENDER	N/A
3213.416	RECEIVER	FAST_SENDER
3215.856	FAST_SENDER	N/A
3216.583	RECEIVER	FAST_SENDER
3218.983	FAST_SENDER	N/A
3224.828	RECEIVER	FAST_SENDER
3227.252	FAST_SENDER	N/A
3228.010	RECEIVER	FAST_SENDER
3230.428	FAST_SENDER	N/A
3236.441	RECEIVER	FAST_SENDER
3238.877	FAST_SENDER	N/A
3239.658	RECEIVER	FAST_SENDER
3242.101	FAST_SENDER	N/A
3247.998	RECEIVER	FAST_SENDER
3250.446	FAST_SENDER	N/A
3251.165	RECEIVER	FAST_SENDER
3253.591	FAST_SENDER	N/A
3256.820	SLOW_SENDER1	N/A
3259.787	RECEIVER	FAST_SENDER
3261.894	RECEIVER	SLOW_SENDER1
3262.217	FAST_SENDER	N/A
3268.269	RECEIVER	FAST_SENDER
3269.313	SLOW_SENDER1	N/A
3270.676	FAST_SENDER	N/A
3271.435	RECEIVER	FAST_SENDER
3273.381	RECEIVER	SLOW_SENDER1
3273.875	FAST_SENDER	N/A
3279.642	RECEIVER	FAST_SENDER
3280.787	SLOW_SENDER1	N/A
3281.554	RECEIVER	SLOW_SENDER1
3282.074	FAST_SENDER	N/A
3288.156	RECEIVER	FAST_SENDER
3290.591	FAST_SENDER	N/A
3296.524	RECEIVER	FAST_SENDER
3298.947	FAST_SENDER	N/A
3304.834	RECEIVER	FAST_SENDER
3307.240	FAST_SENDER	N/A
3307.993	RECEIVER	FAST_SENDER
3310.408	FAST_SENDER	N/A
3316.424	RECEIVER	FAST_SENDER
3318.851	FAST_SENDER	N/A
3319.597	RECEIVER	FAST_SENDER
3322.030	FAST_SENDER	N/A
3328.102	RECEIVER	FAST_SENDER
3330.525	FAST_SENDER	N/A
3331.317	RECEIVER	FAST_SENDER
3333.741	FAST_SENDER	N/A
3339.858	RECEIVER	FAST_SENDER
3342.299	FAST_SENDER	N/A
3343.074	RECEIVER	FAST_SENDER
3345.477	FAST_SENDER	N/A
3351.449	RECEIVER	FAST_SENDER
3353.877	FAST_SENDER	N/A
3354.639	RECEIVER	FAST_SENDER
3357.072	FAST_SENDER	N/A
3362.679	RECEIVER	FAST_SENDER
3365.096	FAST_SENDER	N/A
3365.853	RECEIVER	FAST_SENDER
3368.254	FAST_SENDER	N/A
3374.470	RECEIVER	FAST_SENDER
3376.909	FAST_SENDER	N/A
3377.670	RECEIVER	FAST_SENDER
3380.097	FAST_SENDER	N/A
3386.179	RECEIVER	FAST_SENDER
3388.609	FAST_SENDER	N/A
3389.352	RECEIVER	FAST_SENDER
3391.788	FAST_SENDER	N/A
3397.890	RECEIVER	FAST_SENDER
3400.304	FAST_SENDER	N/A
3401.094	RECEIVER	FAST_SENDER
3403.511	FAST_SENDER	N/A
3409.561	RECEIVER	FAST_SENDER
3412.006	FAST_SENDER	N/A
3412.747	RECEIVER	FAST_SENDER
3412.930	SLOW_SENDER1	N/A
3415.161	FAST_SENDER	N/A
3416.895	RECEIVER	SLOW_SENDER1
3422.301	SLOW_SENDER1	N/A
3424.632	RECEIVER	SLOW_SENDER1
3425.398	RECEIVER	FAST_SENDER
3427.808	FAST_SENDER	N/A
3428.592	RECEIVER	FAST_SENDER
3431.007	FAST_SENDER	N/A
3432.068	SLOW_SENDER1	N/A
3432.867	RECEIVER	SLOW_SENDER1
3440.285	SLOW_SENDER1	N/A
3443.019	RECEIVER	SLOW_SENDER1
3443.019	FAST_SENDER	N/A
3449.172	RECEIVER	FAST_SENDER
3451.574	FAST_SENDER	N/A
3452.385	RECEIVER	FAST_SENDER
3454.801	FAST_SENDER	N/A
3460.709	RECEIVER	FAST_SENDER
3463.127	FAST_SENDER	N/A
3463.899	RECEIVER	FAST_SENDER
3466.303	FAST_SENDER	N/A
3472.075	RECEIVER	FAST_SENDER
3474.493	FAST_SENDER	N/A
3475.283	RECEIVER	FAST_SENDER
3477.693	FAST_SENDER	N/A
3483.656	RECEIVER	FAST_SENDER
3486.067	FAST_SENDER	N/A
3486.801	RECEIVER	FAST_SENDER
3489.201	FAST_SENDER	N/A
3495.279	RECEIVER	FAST_SENDER
3497.719	FAST_SENDER	N/A
3498.462	RECEIVER	FAST_SENDER
3500.883	FAST_SENDER	N/A
3507.045	RECEIVER	FAST_SENDER
3509.450	FAST_SENDER	N/A
3510.255	RECEIVER	FAST_SENDER
3512.657	FAST_SENDER	N/A
3518.539	RECEIVER	FAST_SENDER
3520.976	FAST_SENDER	N/A
3521.719	RECEIVER	FAST_SENDER
3524.129	FAST_SENDER	N/A
3529.957	RECEIVER	FAST_SENDER
3532.371	FAST_SENDER	N/A
3533.125	RECEIVER	FAST_SENDER
3535.527	FAST_SENDER	N/A
3541.683	RECEIVER	FAST_SENDER
3544.125	FAST_SENDER	N/A
3544.911	RECEIVER	FAST_SENDER
3547.350	FAST_SENDER	N/A
3557.665	RECEIVER	FAST_SENDER
3560.078	FAST_SENDER	N/A
3566.061	RECEIVER	FAST_SENDER
3568.487	FAST_SENDER	N/A
3569.213	RECEIVER	FAST_SENDER
3571.623	FAST_SENDER	N/A
3574.290	SLOW_SENDER1	N/A
3578.004	RECEIVER	SLOW_SENDER1
3583.233	RECEIVER	FAST_SENDER
3583.426	SLOW_SENDER1	N/A
3584.190	RECEIVER	SLOW_SENDER1
3585.678	FAST_SENDER	N/A
3591.610	RECEIVER	FAST_SENDER
3591.619	SLOW_SENDER1	N/A
3594.047	FAST_SENDER	N/A
3595.267	RECEIVER	SLOW_SENDER1
3600.560	RECEIVER	FAST_SENDER
3602.710	SLOW_SENDER1	N/A
3603.005	FAST_SENDER	N/A
3603.489	RECEIVER	SLOW_SENDER1
3609.291	RECEIVER	FAST_SENDER
3611.732	FAST_SENDER	N/A
3617.525	RECEIVER	FAST_SENDER
3619.946	FAST_SENDER	N/A
3625.647	RECEIVER	FAST_SENDER
3628.095	FAST_SENDER	N/A
3633.974	RECEIVER	FAST_SENDER
3636.374	FAST_SENDER	N/A
3642.373	RECEIVER	FAST_SENDER
3644.786	FAST_SENDER	N/A
3650.541	RECEIVER	FAST_SENDER
3652.947	FAST_SENDER	N/A
3658.863	RECEIVER	FAST_SENDER
3661.291	FAST_SENDER	N/A
3671.756	RECEIVER	FAST_SENDER
3674.192	FAST_SENDER	N/A
3680.228	RECEIVER	FAST_SENDER
3682.660	FAST_SENDER	N/A
3688.672	RECEIVER	FAST_SENDER
3691.118	FAST_SENDER	N/A
3696.967	RECEIVER	FAST_SENDER
3699.399	FAST_SENDER	N/A
3705.201	RECEIVER	FAST_SENDER
3707.602	FAST_SENDER	N/A
3713.458	RECEIVER	FAST_SENDER
3715.866	FAST_SENDER	N/A
3722.141	RECEIVER	FAST_SENDER
3724.590	FAST_SENDER	N/A
3730.463	RECEIVER	FAST_SENDER
3732.874	FAST_SENDER	N/A
3733.670	RECEIVER	FAST_SENDER
3735.020	SLOW_SENDER1	N/A
3736.108	FAST_SENDER	N/A
3738.848	RECEIVER	SLOW_SENDER1
3741.982	RECEIVER	FAST_SENDER
3744.271	SLOW_SENDER1	N/A
3744.395	FAST_SENDER	N/A
3745.027	RECEIVER	SLOW_SENDER1
3751.177	RECEIVER	FAST_SENDER
3752.477	SLOW_SENDER1	N/A
3753.237	RECEIVER	SLOW_SENDER1
3753.620	FAST_SENDER	N/A
3759.357	RECEIVER	FAST_SENDER
3760.670	SLOW_SENDER1	N/A
3761.425	RECEIVER	SLOW_SENDER1
3766.231	FAST_SENDER	N/A
3768.856	SLOW_SENDER1	N/A
3769.599	RECEIVER	SLOW_SENDER1
3772.350	RECEIVER	FAST_SENDER
3774.753	FAST_SENDER	N/A
3780.679	RECEIVER	FAST_SENDER
3783.109	FAST_SENDER	N/A
3788.565	RECEIVER	FAST_SENDER
3791.003	FAST_SENDER	N/A
3796.614	RECEIVER	FAST_SENDER
3799.055	FAST_SENDER	N/A
3805.013	RECEIVER	FAST_SENDER
3807.422	FAST_SENDER	N/A
3813.372	RECEIVER	FAST_SENDER
3815.774	FAST_SENDER	N/A
3816.533	RECEIVER	FAST_SENDER
3818.969	FAST_SENDER	N/A
3824.835	RECEIVER	FAST_SENDER
3827.274	FAST_SENDER	N/A
3828.042	RECEIVER	FAST_SENDER
3830.480	FAST_SENDER	N/A
3836.483	RECEIVER	FAST_SENDER
3838.904	FAST_SENDER	N/A
3839.700	RECEIVER	FAST_SENDER
3842.134	FAST_SENDER	N/A
3847.805	RECEIVER	FAST_SENDER
3850.255	FAST_SENDER	N/A
3850.992	RECEIVER	FAST_SENDER
3853.431	FAST_SENDER	N/A
3859.488	RECEIVER	FAST_SENDER
3861.918	FAST_SENDER	N/A
3862.697	RECEIVER	FAST_SENDER
3865.123	FAST_SENDER	N/A
3870.849	RECEIVER	FAST_SENDER
3873.270	FAST_SENDER	N/A
3874.043	RECEIVER	FAST_SENDER
3876.461	FAST_SENDER	N/A
3882.692	RECEIVER	FAST_SENDER
3885.123	FAST_SENDER	N/A
3885.867	RECEIVER	FAST_SENDER
3888.315	FAST_SENDER	N/A
3894.222	RECEIVER	FAST_SENDER
3896.656	FAST_SENDER	N/A
3897.429	RECEIVER	FAST_SENDER
3899.868	FAST_SENDER	N/A
3903.600	SLOW_SENDER1	N/A
3905.817	RECEIVER	FAST_SENDER
3906.508	RECEIVER	SLOW_SENDER1
3908.218	FAST_SENDER	N/A
3911.938	SLOW_SENDER1	N/A
3912.719	RECEIVER	SLOW_SENDER1
3914.034	RECEIVER	FAST_SENDER
3916.477	FAST_SENDER	N/A
3918.159	SLOW_SENDER1	N/A
3918.945	RECEIVER	SLOW_SENDER1
3922.341	RECEIVER	FAST_SENDER
3924.776	FAST_SENDER	N/A
3926.363	SLOW_SENDER1	N/A
3927.660	RECEIVER	SLOW_SENDER1
3931.196	RECEIVER	FAST_SENDER
3933.630	FAST_SENDER	N/A
3935.071	SLOW_SENDER1	N/A
3935.838	RECEIVER	SLOW_SENDER1
3939.742	RECEIVER	FAST_SENDER
3942.163	FAST_SENDER	N/A
3947.942	RECEIVER	FAST_SENDER
3950.368	FAST_SENDER	N/A
3956.453	RECEIVER	FAST_SENDER
3958.855	FAST_SENDER	N/A
3964.871	RECEIVER	FAST_SENDER
3967.315	FAST_SENDER	N/A
3972.765	RECEIVER	FAST_SENDER
3975.180	FAST_SENDER	N/A
3981.118	RECEIVER	FAST_SENDER
3983.557	FAST_SENDER	N/A
3989.166	RECEIVER	FAST_SENDER
3991.571	FAST_SENDER	N/A
3993.927	RECEIVER	FAST_SENDER
3996.355	FAST_SENDER	N/A
4002.176	RECEIVER	FAST_SENDER
4004.589	FAST_SENDER	N/A
4010.711	RECEIVER	FAST_SENDER
4013.160	FAST_SENDER	N/A
4019.035	RECEIVER	FAST_SENDER
4021.470	FAST_SENDER	N/A
4027.214	RECEIVER	FAST_SENDER
4029.636	FAST_SENDER	N/A
4035.697	RECEIVER	FAST_SENDER
4038.129	FAST_SENDER	N/A
4044.077	RECEIVER	FAST_SENDER
4046.509	FAST_SENDER	N/A
4047.227	RECEIVER	FAST_SENDER
4049.628	FAST_SENDER	N/A
4055.611	RECEIVER	FAST_SENDER
4058.059	FAST_SENDER	N/A
4060.571	RECEIVER	FAST_SENDER
4066.401	FAST_SENDER	N/A
4070.170	SLOW_SENDER1	N/A
4072.561	RECEIVER	FAST_SENDER
4073.854	RECEIVER	SLOW_SENDER1
4074.974	FAST_SENDER	N/A
4079.274	SLOW_SENDER1	N/A
4080.071	RECEIVER	SLOW_SENDER1
4081.055	RECEIVER	FAST_SENDER
4083.491	FAST_SENDER	N/A
4087.507	SLOW_SENDER1	N/A
4088.257	RECEIVER	SLOW_SENDER1
4089.243	RECEIVER	FAST_SENDER
4091.677	FAST_SENDER	N/A
4095.659	SLOW_SENDER1	N/A
4096.444	RECEIVER	SLOW_SENDER1
4097.661	RECEIVER	FAST_SENDER
4100.106	FAST_SENDER	N/A
4103.889	SLOW_SENDER1	N/A
4104.635	RECEIVER	SLOW_SENDER1
4105.969	RECEIVER	FAST_SENDER
4108.410	FAST_SENDER	N/A
4112.035	SLOW_SENDER1	N/A
4112.809	RECEIVER	SLOW_SENDER1
4113.892	RECEIVER	FAST_SENDER
4116.305	FAST_SENDER	N/A
4120.213	SLOW_SENDER1	N/A
4122.454	RECEIVER	FAST_SENDER
4124.881	FAST_SENDER	N/A
4130.878	RECEIVER	FAST_SENDER
4133.278	FAST_SENDER	N/A
4139.454	RECEIVER	FAST_SENDER
4141.854	FAST_SENDER	N/A
4147.902	RECEIVER	FAST_SENDER
4150.320	FAST_SENDER	N/A
4156.641	RECEIVER	FAST_SENDER
4159.089	FAST_SENDER	N/A
4164.695	RECEIVER	FAST_SENDER
4167.140	FAST_SENDER	N/A
4173.082	RECEIVER	FAST_SENDER
4175.482	FAST_SENDER	N/A
4181.296	RECEIVER	FAST_SENDER
4183.732	FAST_SENDER	N/A
4189.966	RECEIVER	FAST_SENDER
4192.372	FAST_SENDER	N/A
4198.168	RECEIVER	FAST_SENDER
4200.570	FAST_SENDER	N/A
4206.194	RECEIVER	FAST_SENDER
4208.617	FAST_SENDER	N/A
4209.396	RECEIVER	FAST_SENDER
4211.843	FAST_SENDER	N/A
4217.700	RECEIVER	FAST_SENDER
4220.131	FAST_SENDER	N/A
4220.860	RECEIVER	FAST_SENDER
4223.293	FAST_SENDER	N/A
4229.092	RECEIVER	FAST_SENDER
4231.532	FAST_SENDER	N/A
4232.292	RECEIVER	FAST_SENDER
4234.742	FAST_SENDER	N/A
4245.381	RECEIVER	FAST_SENDER
4247.821	FAST_SENDER	N/A
4252.440	SLOW_SENDER1	N/A
4253.829	RECEIVER	FAST_SENDER
4256.263	FAST_SENDER	N/A
4256.297	RECEIVER	SLOW_SENDER1
4261.728	SLOW_SENDER1	N/A
4262.343	RECEIVER	FAST_SENDER
4264.781	FAST_SENDER	N/A
4265.796	RECEIVER	SLOW_SENDER1
4270.537	RECEIVER	FAST_SENDER
4272.960	FAST_SENDER	N/A
4273.218	SLOW_SENDER1	N/A
4273.982	RECEIVER	SLOW_SENDER1
4278.746	RECEIVER	FAST_SENDER
4281.177	FAST_SENDER	N/A
4281.418	SLOW_SENDER1	N/A
4282.212	RECEIVER	SLOW_SENDER1
4286.960	RECEIVER	FAST_SENDER
4289.365	FAST_SENDER	N/A
4289.662	SLOW_SENDER1	N/A
4290.391	RECEIVER	SLOW_SENDER1
4299.433	RECEIVER	FAST_SENDER
4301.845	FAST_SENDER	N/A
4308.230	RECEIVER	FAST_SENDER
4310.674	FAST_SENDER	N/A
4316.942	RECEIVER	FAST_SENDER
4319.355	FAST_SENDER	N/A
4325.103	RECEIVER	FAST_SENDER
4327.517	FAST_SENDER	N/A
4333.541	RECEIVER	FAST_SENDER
4335.964	FAST_SENDER	N/A
4341.494	RECEIVER	FAST_SENDER
4343.939	FAST_SENDER	N/A
4350.034	RECEIVER	FAST_SENDER
4352.466	FAST_SENDER	N/A
4358.158	RECEIVER	FAST_SENDER
4360.570	FAST_SENDER	N/A
4366.234	RECEIVER	FAST_SENDER
4368.655	FAST_SENDER	N/A
4374.215	RECEIVER	FAST_SENDER
4376.652	FAST_SENDER	N/A
4382.483	RECEIVER	FAST_SENDER
4384.892	FAST_SENDER	N/A
4385.678	RECEIVER	FAST_SENDER
4388.110	FAST_SENDER	N/A
4393.915	RECEIVER	FAST_SENDER
4396.327	FAST_SENDER	N/A
4397.080	RECEIVER	FAST_SENDER
4399.525	FAST_SENDER	N/A
4405.704	RECEIVER	FAST_SENDER
4408.139	FAST_SENDER	N/A
4408.888	RECEIVER	FAST_SENDER
4411.319	FAST_SENDER	N/A
4417.207	RECEIVER	FAST_SENDER
4419.646	FAST_SENDER	N/A
4420.431	RECEIVER	FAST_SENDER
4421.890	SLOW_SENDER1	N/A
4422.847	FAST_SENDER	N/A
4425.908	RECEIVER	SLOW_SENDER1
4431.332	SLOW_SENDER1	N/A
4433.725	RECEIVER	SLOW_SENDER1
4436.310	FAST_SENDER	N/A
4441.167	SLOW_SENDER1	N/A
4441.937	RECEIVER	SLOW_SENDER1
4446.842	RECEIVER	FAST_SENDER
4449.279	FAST_SENDER	N/A
4450.003	RECEIVER	FAST_SENDER
4451.064	SLOW_SENDER1	N/A
4451.855	RECEIVER	SLOW_SENDER1
4452.434	FAST_SENDER	N/A
4458.564	RECEIVER	FAST_SENDER
4459.289	SLOW_SENDER1	N/A
4460.051	RECEIVER	SLOW_SENDER1
4460.993	FAST_SENDER	N/A
4466.883	RECEIVER	FAST_SENDER
4469.319	FAST_SENDER	N/A
4475.352	RECEIVER	FAST_SENDER
4477.774	FAST_SENDER	N/A
4483.919	RECEIVER	FAST_SENDER
4486.327	FAST_SENDER	N/A
4487.092	RECEIVER	FAST_SENDER
4489.501	FAST_SENDER	N/A
4495.316	RECEIVER	FAST_SENDER
4497.736	FAST_SENDER	N/A
4498.476	RECEIVER	FAST_SENDER
4500.904	FAST_SENDER	N/A
4506.779	RECEIVER	FAST_SENDER
4509.194	FAST_SENDER	N/A
4509.979	RECEIVER	FAST_SENDER
4512.412	FAST_SENDER	N/A
4518.665	RECEIVER	FAST_SENDER
4521.111	FAST_SENDER	N/A
4521.822	RECEIVER	FAST_SENDER
4524.239	FAST_SENDER	N/A
4530.223	RECEIVER	FAST_SENDER
4532.640	FAST_SENDER	N/A
4533.385	RECEIVER	FAST_SENDER
4535.808	FAST_SENDER	N/A
4541.954	RECEIVER	FAST_SENDER
4544.404	FAST_SENDER	N/A
4546.525	RECEIVER	FAST_SENDER
4548.943	FAST_SENDER	N/A
4555.163	RECEIVER	FAST_SENDER
4557.594	FAST_SENDER	N/A
4563.489	RECEIVER	FAST_SENDER
4565.899	FAST_SENDER	N/A
4571.540	RECEIVER	FAST_SENDER
4573.962	FAST_SENDER	N/A
4579.685	RECEIVER	FAST_SENDER
4582.102	FAST_SENDER	N/A
4582.847	RECEIVER	FAST_SENDER
4585.291	FAST_SENDER	N/A
4591.290	SLOW_SENDER1	N/A
4591.494	RECEIVER	FAST_SENDER
4593.448	RECEIVER	SLOW_SENDER1
4593.927	FAST_SENDER	N/A
4598.875	SLOW_SENDER1	N/A
4599.606	RECEIVER	FAST_SENDER
4602.017	FAST_SENDER	N/A
4603.152	RECEIVER	SLOW_SENDER1
4607.605	RECEIVER	FAST_SENDER
4610.044	FAST_SENDER	N/A
4610.559	SLOW_SENDER1	N/A
4611.361	RECEIVER	SLOW_SENDER1
4616.215	RECEIVER	FAST_SENDER
4618.640	FAST_SENDER	N/A
4618.770	SLOW_SENDER1	N/A
4620.061	RECEIVER	SLOW_SENDER1
4627.470	SLOW_SENDER1	N/A
4628.226	RECEIVER	SLOW_SENDER1
4629.090	RECEIVER	FAST_SENDER
4631.531	FAST_SENDER	N/A
4635.659	SLOW_SENDER1	N/A
4636.422	RECEIVER	SLOW_SENDER1
4641.863	RECEIVER	FAST_SENDER
4644.278	FAST_SENDER	N/A
4650.250	RECEIVER	FAST_SENDER
4652.670	FAST_SENDER	N/A
4658.677	RECEIVER	FAST_SENDER
4661.105	FAST_SENDER	N/A
4666.789	RECEIVER	FAST_SENDER
4669.232	FAST_SENDER	N/A
4674.972	RECEIVER	FAST_SENDER
4677.414	FAST_SENDER	N/A
4683.284	RECEIVER	FAST_SENDER
4685.694	FAST_SENDER	N/A
4691.715	RECEIVER	FAST_SENDER
4694.135	FAST_SENDER	N/A
4700.156	RECEIVER	FAST_SENDER
4702.594	FAST_SENDER	N/A
4708.490	RECEIVER	FAST_SENDER
4710.906	FAST_SENDER	N/A
4716.823	RECEIVER	FAST_SENDER
4719.262	FAST_SENDER	N/A
4724.996	RECEIVER	FAST_SENDER
4727.397	FAST_SENDER	N/A
4733.247	RECEIVER	FAST_SENDER
4735.665	FAST_SENDER	N/A
4736.440	RECEIVER	FAST_SENDER
4738.872	FAST_SENDER	N/A
4744.831	RECEIVER	FAST_SENDER
4747.263	FAST_SENDER	N/A
4748.016	RECEIVER	FAST_SENDER
4750.435	FAST_SENDER	N/A
4756.550	RECEIVER	FAST_SENDER
4758.987	FAST_SENDER	N/A
4759.789	RECEIVER	FAST_SENDER
4762.221	FAST_SENDER	N/A
4767.520	SLOW_SENDER1	N/A
4768.569	RECEIVER	FAST_SENDER
4769.849	RECEIVER	SLOW_SENDER1
4770.975	FAST_SENDER	N/A
4775.251	SLOW_SENDER1	N/A
4776.936	RECEIVER	FAST_SENDER
4779.363	FAST_SENDER	N/A
4782.034	RECEIVER	FAST_SENDER
4784.482	FAST_SENDER	N/A
4787.554	SLOW_SENDER1	N/A
4788.344	RECEIVER	SLOW_SENDER1
4790.453	RECEIVER	FAST_SENDER
4792.890	FAST_SENDER	N/A
4795.784	SLOW_SENDER1	N/A
4796.588	RECEIVER	SLOW_SENDER1
4798.747	RECEIVER	FAST_SENDER
4801.170	FAST_SENDER	N/A
4807.219	RECEIVER	FAST_SENDER
4809.664	FAST_SENDER	N/A
4815.874	RECEIVER	FAST_SENDER
4818.319	FAST_SENDER	N/A
4824.241	RECEIVER	FAST_SENDER
4826.652	FAST_SENDER	N/A
4832.634	RECEIVER	FAST_SENDER
4835.083	FAST_SENDER	N/A
4841.098	RECEIVER	FAST_SENDER
4843.527	FAST_SENDER	N/A
4849.433	RECEIVER	FAST_SENDER
4851.862	FAST_SENDER	N/A
4858.064	RECEIVER	FAST_SENDER
4860.511	FAST_SENDER	N/A
4861.287	RECEIVER	FAST_SENDER
4863.712	FAST_SENDER	N/A
4869.942	RECEIVER	FAST_SENDER
4876.454	FAST_SENDER	N/A
4877.209	RECEIVER	FAST_SENDER
4879.612	FAST_SENDER	N/A
4885.324	RECEIVER	FAST_SENDER
4887.767	FAST_SENDER	N/A
4888.502	RECEIVER	FAST_SENDER
4890.922	FAST_SENDER	N/A
4896.948	RECEIVER	FAST_SENDER
4899.359	FAST_SENDER	N/A
4900.152	RECEIVER	FAST_SENDER
4902.602	FAST_SENDER	N/A
4908.548	RECEIVER	FAST_SENDER
4910.993	FAST_SENDER	N/A
4911.799	RECEIVER	FAST_SENDER
4914.249	FAST_SENDER	N/A
4920.319	RECEIVER	FAST_SENDER
4926.769	FAST_SENDER	N/A
4927.509	RECEIVER	FAST_SENDER
4928.220	SLOW_SENDER1	N/A
4929.914	FAST_SENDER	N/A
4932.686	RECEIVER	SLOW_SENDER1
4938.133	SLOW_SENDER1	N/A
4940.265	RECEIVER	SLOW_SENDER1
4942.720	FAST_SENDER	N/A
4943.436	RECEIVER	FAST_SENDER
4945.876	FAST_SENDER	N/A
4949.587	SLOW_SENDER1	N/A
4950.378	RECEIVER	SLOW_SENDER1
4957.808	SLOW_SENDER1	N/A
4958.653	FAST_SENDER	N/A
4959.421	RECEIVER	FAST_SENDER
4961.853	FAST_SENDER	N/A
4967.668	RECEIVER	FAST_SENDER
4970.095	FAST_SENDER	N/A
4970.864	RECEIVER	FAST_SENDER
4973.274	FAST_SENDER	N/A
4978.882	RECEIVER	FAST_SENDER
4981.313	FAST_SENDER	N/A
4982.017	RECEIVER	FAST_SENDER
4984.453	FAST_SENDER	N/A
4990.380	RECEIVER	FAST_SENDER
4992.795	FAST_SENDER	N/A
4993.557	RECEIVER	FAST_SENDER
4995.991	FAST_SENDER	N/A
5001.774	RECEIVER	FAST_SENDER
5004.193	FAST_SENDER	N/A
5004.934	RECEIVER	FAST_SENDER
5007.339	FAST_SENDER	N/A
5013.013	RECEIVER	FAST_SENDER
5015.426	FAST_SENDER	N/A
5016.168	RECEIVER	FAST_SENDER
5018.577	FAST_SENDER	N/A
5024.826	RECEIVER	FAST_SENDER
5031.229	FAST_SENDER	N/A
5032.030	RECEIVER	FAST_SENDER
5034.439	FAST_SENDER	N/A
5040.119	RECEIVER	FAST_SENDER
5042.555	FAST_SENDER	N/A
5044.667	RECEIVER	FAST_SENDER
5047.102	FAST_SENDER	N/A
5053.395	RECEIVER	FAST_SENDER
5055.797	FAST_SENDER	N/A
5056.537	RECEIVER	FAST_SENDER
5058.966	FAST_SENDER	N/A
5065.249	RECEIVER	FAST_SENDER
5067.693	FAST_SENDER	N/A
5068.499	RECEIVER	FAST_SENDER
5070.940	FAST_SENDER	N/A
5076.949	RECEIVER	FAST_SENDER
5083.804	FAST_SENDER	N/A
5084.548	RECEIVER	FAST_SENDER
5086.988	FAST_SENDER	N/A
5090.300	SLOW_SENDER1	N/A
5092.923	RECEIVER	FAST_SENDER
5095.354	FAST_SENDER	N/A
5096.149	RECEIVER	FAST_SENDER
5103.545	SLOW_SENDER1	N/A
5103.929	FAST_SENDER	N/A
5104.663	RECEIVER	FAST_SENDER
5107.084	FAST_SENDER	N/A
5108.401	RECEIVER	SLOW_SENDER1
5109.725	RECEIVER	FAST_SENDER
5112.142	FAST_SENDER	N/A
5115.820	SLOW_SENDER1	N/A
5116.561	RECEIVER	SLOW_SENDER1
5118.005	RECEIVER	FAST_SENDER
5120.444	FAST_SENDER	N/A
5123.962	SLOW_SENDER1	N/A
5126.386	RECEIVER	FAST_SENDER
5128.801	FAST_SENDER	N/A
5134.594	RECEIVER	FAST_SENDER
5137.040	FAST_SENDER	N/A
5137.843	RECEIVER	FAST_SENDER
5145.498	FAST_SENDER	N/A
5146.271	RECEIVER	FAST_SENDER
5148.683	FAST_SENDER	N/A
5154.617	RECEIVER	FAST_SENDER
5157.056	FAST_SENDER	N/A
5159.431	RECEIVER	FAST_SENDER
5161.843	FAST_SENDER	N/A
5167.586	RECEIVER	FAST_SENDER
5170.029	FAST_SENDER	N/A
5175.996	RECEIVER	FAST_SENDER
5183.093	FAST_SENDER	N/A
5188.875	RECEIVER	FAST_SENDER
5191.296	FAST_SENDER	N/A
5197.378	RECEIVER	FAST_SENDER
5199.811	FAST_SENDER	N/A
5205.515	RECEIVER	FAST_SENDER
5207.917	FAST_SENDER	N/A
5214.063	RECEIVER	FAST_SENDER
5216.473	FAST_SENDER	N/A
5217.257	RECEIVER	FAST_SENDER
5219.692	FAST_SENDER	N/A
5225.703	RECEIVER	FAST_SENDER
5228.139	FAST_SENDER	N/A
5228.851	RECEIVER	FAST_SENDER
5231.281	FAST_SENDER	N/A
5237.424	RECEIVER	FAST_SENDER
5239.826	FAST_SENDER	N/A
5240.601	RECEIVER	FAST_SENDER
5243.033	FAST_SENDER	N/A
5248.200	SLOW_SENDER1	N/A
5249.381	RECEIVER	FAST_SENDER
5250.791	RECEIVER	SLOW_SENDER1
5251.786	FAST_SENDER	N/A
5256.202	SLOW_SENDER1	N/A
5257.878	RECEIVER	FAST_SENDER
5260.295	FAST_SENDER	N/A
5262.481	RECEIVER	FAST_SENDER
5264.920	FAST_SENDER	N/A
5269.381	SLOW_SENDER1	N/A
5270.187	RECEIVER	SLOW_SENDER1
5275.338	RECEIVER	FAST_SENDER
5277.592	SLOW_SENDER1	N/A
5277.749	FAST_SENDER	N/A
5278.369	RECEIVER	SLOW_SENDER1
5283.521	RECEIVER	FAST_SENDER
5285.958	FAST_SENDER	N/A
5291.816	RECEIVER	FAST_SENDER
5294.227	FAST_SENDER	N/A
5300.165	RECEIVER	FAST_SENDER
5302.575	FAST_SENDER	N/A
5308.496	RECEIVER	FAST_SENDER
5310.923	FAST_SENDER	N/A
5316.896	RECEIVER	FAST_SENDER
5319.345	FAST_SENDER	N/A
5325.485	RECEIVER	FAST_SENDER
5327.919	FAST_SENDER	N/A
5333.856	RECEIVER	FAST_SENDER
5336.300	FAST_SENDER	N/A
5346.936	RECEIVER	FAST_SENDER
5349.338	FAST_SENDER	N/A
5355.435	RECEIVER	FAST_SENDER
5357.838	FAST_SENDER	N/A
5363.689	RECEIVER	FAST_SENDER
5366.108	FAST_SENDER	N/A
5372.345	RECEIVER	FAST_SENDER
5374.788	FAST_SENDER	N/A
5380.571	RECEIVER	FAST_SENDER
5382.973	FAST_SENDER	N/A
5388.782	RECEIVER	FAST_SENDER
5391.202	FAST_SENDER	N/A
5391.991	RECEIVER	FAST_SENDER
5394.403	FAST_SENDER	N/A
5400.801	RECEIVER	FAST_SENDER
5403.205	FAST_SENDER	N/A
5403.986	RECEIVER	FAST_SENDER
5406.435	FAST_SENDER	N/A
5409.730	SLOW_SENDER1	N/A
5412.401	RECEIVER	FAST_SENDER
5414.819	FAST_SENDER	N/A
5415.491	RECEIVER	SLOW_SENDER1
5421.664	RECEIVER	FAST_SENDER
5422.915	SLOW_SENDER1	N/A
5423.675	RECEIVER	SLOW_SENDER1
5424.096	FAST_SENDER	N/A
5429.878	RECEIVER	FAST_SENDER
5431.097	SLOW_SENDER1	N/A
5431.820	RECEIVER	SLOW_SENDER1
5432.304	FAST_SENDER	N/A
5438.462	RECEIVER	FAST_SENDER
5439.247	SLOW_SENDER1	N/A
5439.976	RECEIVER	SLOW_SENDER1
5440.874	FAST_SENDER	N/A
5446.827	RECEIVER	FAST_SENDER
5447.419	SLOW_SENDER1	N/A
5448.161	RECEIVER	SLOW_SENDER1
5453.609	FAST_SENDER	N/A
5455.574	SLOW_SENDER1	N/A
5459.610	RECEIVER	FAST_SENDER
5462.025	FAST_SENDER	N/A
5467.884	RECEIVER	FAST_SENDER
5470.285	FAST_SENDER	N/A
5475.887	RECEIVER	FAST_SENDER
5478.315	FAST_SENDER	N/A
5483.844	RECEIVER	FAST_SENDER
5486.291	FAST_SENDER	N/A
5492.441	RECEIVER	FAST_SENDER
5494.869	FAST_SENDER	N/A
5500.480	RECEIVER	FAST_SENDER
5502.919	FAST_SENDER	N/A
5508.624	RECEIVER	FAST_SENDER
5511.044	FAST_SENDER	N/A
5516.656	RECEIVER	FAST_SENDER
5519.084	FAST_SENDER	N/A
5524.963	RECEIVER	FAST_SENDER
5527.394	FAST_SENDER	N/A
5533.160	RECEIVER	FAST_SENDER
5535.601	FAST_SENDER	N/A
5536.350	RECEIVER	FAST_SENDER
5538.800	FAST_SENDER	N/A
5544.464	RECEIVER	FAST_SENDER
5546.877	FAST_SENDER	N/A
5547.635	RECEIVER	FAST_SENDER
5550.040	FAST_SENDER	N/A
5555.875	RECEIVER	FAST_SENDER
5558.287	FAST_SENDER	N/A
5559.027	RECEIVER	FAST_SENDER
5561.469	FAST_SENDER	N/A
5566.986	RECEIVER	FAST_SENDER
5569.425	FAST_SENDER	N/A
5570.173	RECEIVER	FAST_SENDER
5572.592	FAST_SENDER	N/A
5578.177	RECEIVER	FAST_SENDER
5580.624	FAST_SENDER	N/A
5587.830	SLOW_SENDER1	N/A
5588.553	RECEIVER	SLOW_SENDER1
5590.912	RECEIVER	FAST_SENDER
5590.991	SLOW_SENDER1	N/A
5591.750	RECEIVER	SLOW_SENDER1
5593.334	FAST_SENDER	N/A
5594.164	SLOW_SENDER1	N/A
5598.586	RECEIVER	SLOW_SENDER1
5603.788	RECEIVER	FAST_SENDER
5606.203	FAST_SENDER	N/A
5608.133	SLOW_SENDER1	N/A
5608.842	RECEIVER	SLOW_SENDER1
5612.565	RECEIVER	FAST_SENDER
5614.971	FAST_SENDER	N/A
5616.250	SLOW_SENDER1	N/A
5616.977	RECEIVER	SLOW_SENDER1
5621.042	RECEIVER	FAST_SENDER
5623.452	FAST_SENDER	N/A
5624.395	SLOW_SENDER1	N/A
5625.140	RECEIVER	SLOW_SENDER1
5629.233	RECEIVER	FAST_SENDER
5631.681	FAST_SENDER	N/A
5632.572	SLOW_SENDER1	N/A
5637.954	RECEIVER	FAST_SENDER
5640.395	FAST_SENDER	N/A
5646.190	RECEIVER	FAST_SENDER
5648.602	FAST_SENDER	N/A
5654.421	RECEIVER	FAST_SENDER
5656.855	FAST_SENDER	N/A
5657.621	RECEIVER	FAST_SENDER
5660.063	FAST_SENDER	N/A
5666.019	RECEIVER	FAST_SENDER
5668.426	FAST_SENDER	N/A
5669.225	RECEIVER	FAST_SENDER
5671.652	FAST_SENDER	N/A
5682.269	RECEIVER	FAST_SENDER
5684.676	FAST_SENDER	N/A
5690.593	RECEIVER	FAST_SENDER
5693.015	FAST_SENDER	N/A
5699.016	RECEIVER	FAST_SENDER
5701.437	FAST_SENDER	N/A
5707.191	RECEIVER	FAST_SENDER
5709.637	FAST_SENDER	N/A
5715.430	RECEIVER	FAST_SENDER
5717.850	FAST_SENDER	N/A
5718.624	RECEIVER	FAST_SENDER
5721.060	FAST_SENDER	N/A
5727.166	RECEIVER	FAST_SENDER
5733.649	FAST_SENDER	N/A
5734.411	RECEIVER	FAST_SENDER
5736.831	FAST_SENDER	N/A
5742.677	RECEIVER	FAST_SENDER
5745.105	FAST_SENDER	N/A
5745.872	RECEIVER	FAST_SENDER
5748.284	FAST_SENDER	N/A
5754.071	RECEIVER	FAST_SENDER
5756.495	FAST_SENDER	N/A
5756.720	SLOW_SENDER1	N/A
5757.284	RECEIVER	FAST_SENDER
5759.689	FAST_SENDER	N/A
5761.402	RECEIVER	SLOW_SENDER1
5762.259	RECEIVER	FAST_SENDER
5764.678	FAST_SENDER	N/A
5766.833	SLOW_SENDER1	N/A
5767.560	RECEIVER	SLOW_SENDER1
5771.267	RECEIVER	FAST_SENDER
5773.710	FAST_SENDER	N/A
5775.005	SLOW_SENDER1	N/A
5775.752	RECEIVER	SLOW_SENDER1
5784.631	RECEIVER	FAST_SENDER
5787.071	FAST_SENDER	N/A
5793.150	RECEIVER	FAST_SENDER
5795.563	FAST_SENDER	N/A
5801.508	RECEIVER	FAST_SENDER
5803.916	FAST_SENDER	N/A
5804.667	RECEIVER	FAST_SENDER
5807.116	FAST_SENDER	N/A
5813.162	RECEIVER	FAST_SENDER
5815.566	FAST_SENDER	N/A
5816.336	RECEIVER	FAST_SENDER
5818.781	FAST_SENDER	N/A
5824.857	RECEIVER	FAST_SENDER
5827.290	FAST_SENDER	N/A
5828.018	RECEIVER	FAST_SENDER
5835.699	FAST_SENDER	N/A
5836.413	RECEIVER	FAST_SENDER
5838.845	FAST_SENDER	N/A
5844.664	RECEIVER	FAST_SENDER
5847.082	FAST_SENDER	N/A
5847.851	RECEIVER	FAST_SENDER
5850.257	FAST_SENDER	N/A
5856.262	RECEIVER	FAST_SENDER
5858.663	FAST_SENDER	N/A
5859.441	RECEIVER	FAST_SENDER
5861.848	FAST_SENDER	N/A
5867.783	RECEIVER	FAST_SENDER
5870.216	FAST_SENDER	N/A
5870.972	RECEIVER	FAST_SENDER
5873.410	FAST_SENDER	N/A
5879.602	RECEIVER	FAST_SENDER
5882.049	FAST_SENDER	N/A
5882.829	RECEIVER	FAST_SENDER
5885.267	FAST_SENDER	N/A
5891.277	RECEIVER	FAST_SENDER
5893.719	FAST_SENDER	N/A
5894.466	RECEIVER	FAST_SENDER
5896.894	FAST_SENDER	N/A
5902.418	RECEIVER	FAST_SENDER
5904.865	FAST_SENDER	N/A
5905.658	RECEIVER	FAST_SENDER
5908.058	FAST_SENDER	N/A
5913.570	SLOW_SENDER1	N/A
5913.750	RECEIVER	FAST_SENDER
5915.825	RECEIVER	SLOW_SENDER1
5916.187	FAST_SENDER	N/A
5921.273	SLOW_SENDER1	N/A
5922.045	RECEIVER	SLOW_SENDER1
5927.474	SLOW_SENDER1	N/A
5929.172	FAST_SENDER	N/A
5929.577	RECEIVER	SLOW_SENDER1
5939.241	SLOW_SENDER1	N/A
5941.536	RECEIVER	SLOW_SENDER1
5942.322	FAST_SENDER	N/A
5948.513	RECEIVER	FAST_SENDER
5948.974	SLOW_SENDER1	N/A
5950.931	FAST_SENDER	N/A
5953.101	RECEIVER	FAST_SENDER
5955.515	FAST_SENDER	N/A
5961.148	RECEIVER	FAST_SENDER
5963.586	FAST_SENDER	N/A
5969.429	RECEIVER	FAST_SENDER
5971.852	FAST_SENDER	N/A
5977.629	RECEIVER	FAST_SENDER
5980.034	FAST_SENDER	N/A
5985.686	RECEIVER	FAST_SENDER
5988.133	FAST_SENDER	N/A
5988.890	RECEIVER	FAST_SENDER
5991.328	FAST_SENDER	N/A
5997.189	RECEIVER	FAST_SENDER
5999.599	FAST_SENDER	N/A
6000.383	RECEIVER	FAST_SENDER
6002.821	FAST_SENDER	N/A
6008.956	RECEIVER	FAST_SENDER
6011.390	FAST_SENDER	N/A
6012.207	RECEIVER	FAST_SENDER
6014.656	FAST_SENDER	N/A
6024.904	RECEIVER	FAST_SENDER
6027.344	FAST_SENDER	N/A
6033.046	RECEIVER	FAST_SENDER
6035.485	FAST_SENDER	N/A
6041.144	RECEIVER	FAST_SENDER
6043.576	FAST_SENDER	N/A
6053.841	RECEIVER	FAST_SENDER
6055.887	FAST_SENDER	N/A
6061.940	RECEIVER	FAST_SENDER
6064.372	FAST_SENDER	N/A
6070.305	RECEIVER	FAST_SENDER
6072.728	FAST_SENDER	N/A
6072.970	SLOW_SENDER1	N/A
6077.270	RECEIVER	SLOW_SENDER1
6078.885	RECEIVER	FAST_SENDER
6081.320	FAST_SENDER	N/A
6082.698	SLOW_SENDER1	N/A
6083.473	RECEIVER	SLOW_SENDER1
6087.757	RECEIVER	FAST_SENDER
6090.194	FAST_SENDER	N/A
6090.885	SLOW_SENDER1	N/A
6091.697	RECEIVER	SLOW_SENDER1
6095.977	RECEIVER	FAST_SENDER
6098.394	FAST_SENDER	N/A
6099.125	SLOW_SENDER1	N/A
6099.868	RECEIVER	SLOW_SENDER1
6104.207	RECEIVER	FAST_SENDER
6106.631	FAST_SENDER	N/A
6107.270	SLOW_SENDER1	N/A
6108.019	RECEIVER	SLOW_SENDER1
[truncated: 9,467 more rows]
