# Supplementary material for: CATO: Wake-Up reCeiver-bAsed communicaTiOn for Batteryless Devices
Source: Sensors (Basel). 2025 Nov 7;25(22):6813. doi: 10.3390/s25226813 (PMC12655924; doi:10.3390/s25226813)
Supplement: Supplementary file 1 [file sensors-25-06813-s001.zip › File S1_Experimental_and_Simulation_Data/simulation/capsweep/cap7/mac_competing_nodes_both.csv]

time_s	node_id	received_from
2.700	FAST_SENDER	N/A
2.700	SLOW_SENDER1	N/A
8.430	RECEIVER	FAST_SENDER
10.871	FAST_SENDER	N/A
11.655	RECEIVER	FAST_SENDER
14.089	FAST_SENDER	N/A
20.288	RECEIVER	FAST_SENDER
22.087	SLOW_SENDER1	N/A
22.697	FAST_SENDER	N/A
22.817	RECEIVER	SLOW_SENDER1
28.381	RECEIVER	FAST_SENDER
30.239	SLOW_SENDER1	N/A
30.817	FAST_SENDER	N/A
31.623	RECEIVER	FAST_SENDER
34.045	FAST_SENDER	N/A
39.898	RECEIVER	FAST_SENDER
40.948	SLOW_SENDER1	N/A
42.314	FAST_SENDER	N/A
48.230	RECEIVER	FAST_SENDER
50.630	FAST_SENDER	N/A
51.435	RECEIVER	FAST_SENDER
53.866	FAST_SENDER	N/A
59.458	SLOW_SENDER1	N/A
60.792	RECEIVER	FAST_SENDER
63.226	FAST_SENDER	N/A
63.935	RECEIVER	FAST_SENDER
71.535	FAST_SENDER	N/A
72.273	RECEIVER	FAST_SENDER
74.674	FAST_SENDER	N/A
77.946	SLOW_SENDER1	N/A
80.557	RECEIVER	FAST_SENDER
83.002	FAST_SENDER	N/A
83.774	RECEIVER	FAST_SENDER
86.200	FAST_SENDER	N/A
92.316	RECEIVER	FAST_SENDER
94.732	FAST_SENDER	N/A
95.520	RECEIVER	FAST_SENDER
96.432	SLOW_SENDER1	N/A
97.920	FAST_SENDER	N/A
103.484	RECEIVER	FAST_SENDER
105.896	FAST_SENDER	N/A
106.630	RECEIVER	FAST_SENDER
109.052	FAST_SENDER	N/A
114.938	SLOW_SENDER1	N/A
115.123	RECEIVER	FAST_SENDER
117.562	FAST_SENDER	N/A
118.347	RECEIVER	FAST_SENDER
120.759	FAST_SENDER	N/A
126.659	RECEIVER	FAST_SENDER
129.082	FAST_SENDER	N/A
129.880	RECEIVER	FAST_SENDER
132.327	FAST_SENDER	N/A
133.436	SLOW_SENDER1	N/A
138.024	RECEIVER	FAST_SENDER
140.437	FAST_SENDER	N/A
141.200	RECEIVER	FAST_SENDER
143.633	FAST_SENDER	N/A
149.750	RECEIVER	FAST_SENDER
151.933	SLOW_SENDER1	N/A
152.187	FAST_SENDER	N/A
158.361	RECEIVER	FAST_SENDER
160.085	SLOW_SENDER1	N/A
160.802	FAST_SENDER	N/A
161.578	RECEIVER	FAST_SENDER
164.013	FAST_SENDER	N/A
170.026	RECEIVER	FAST_SENDER
170.712	SLOW_SENDER1	N/A
172.431	FAST_SENDER	N/A
178.381	RECEIVER	FAST_SENDER
178.884	SLOW_SENDER1	N/A
180.828	FAST_SENDER	N/A
181.602	RECEIVER	FAST_SENDER
184.043	FAST_SENDER	N/A
189.319	SLOW_SENDER1	N/A
194.111	RECEIVER	FAST_SENDER
196.513	FAST_SENDER	N/A
197.314	RECEIVER	FAST_SENDER
205.255	FAST_SENDER	N/A
206.051	RECEIVER	FAST_SENDER
207.819	SLOW_SENDER1	N/A
208.492	FAST_SENDER	N/A
214.609	RECEIVER	FAST_SENDER
221.238	FAST_SENDER	N/A
221.979	RECEIVER	FAST_SENDER
224.395	FAST_SENDER	N/A
226.307	SLOW_SENDER1	N/A
230.380	RECEIVER	FAST_SENDER
232.804	FAST_SENDER	N/A
233.587	RECEIVER	FAST_SENDER
236.028	FAST_SENDER	N/A
242.421	RECEIVER	FAST_SENDER
244.844	FAST_SENDER	N/A
245.255	SLOW_SENDER1	N/A
245.605	RECEIVER	FAST_SENDER
253.499	FAST_SENDER	N/A
254.260	RECEIVER	FAST_SENDER
261.890	FAST_SENDER	N/A
262.683	RECEIVER	FAST_SENDER
263.726	SLOW_SENDER1	N/A
265.100	FAST_SENDER	N/A
271.008	RECEIVER	FAST_SENDER
273.416	FAST_SENDER	N/A
274.177	RECEIVER	FAST_SENDER
276.626	FAST_SENDER	N/A
282.209	SLOW_SENDER1	N/A
282.971	RECEIVER	FAST_SENDER
285.376	FAST_SENDER	N/A
286.128	RECEIVER	FAST_SENDER
288.567	FAST_SENDER	N/A
294.674	RECEIVER	FAST_SENDER
297.104	FAST_SENDER	N/A
297.863	RECEIVER	FAST_SENDER
300.289	FAST_SENDER	N/A
301.188	SLOW_SENDER1	N/A
305.784	RECEIVER	FAST_SENDER
308.191	FAST_SENDER	N/A
308.970	RECEIVER	FAST_SENDER
311.392	FAST_SENDER	N/A
317.377	RECEIVER	FAST_SENDER
319.807	FAST_SENDER	N/A
320.518	SLOW_SENDER1	N/A
320.609	RECEIVER	FAST_SENDER
323.044	FAST_SENDER	N/A
328.995	RECEIVER	FAST_SENDER
331.415	FAST_SENDER	N/A
332.206	RECEIVER	FAST_SENDER
334.631	FAST_SENDER	N/A
339.004	SLOW_SENDER1	N/A
340.341	RECEIVER	FAST_SENDER
342.751	FAST_SENDER	N/A
343.483	RECEIVER	FAST_SENDER
345.904	FAST_SENDER	N/A
351.779	RECEIVER	FAST_SENDER
354.202	FAST_SENDER	N/A
355.003	RECEIVER	FAST_SENDER
357.448	FAST_SENDER	N/A
357.500	SLOW_SENDER1	N/A
363.773	RECEIVER	FAST_SENDER
366.173	FAST_SENDER	N/A
366.962	RECEIVER	FAST_SENDER
369.362	FAST_SENDER	N/A
375.514	RECEIVER	FAST_SENDER
376.474	SLOW_SENDER1	N/A
377.928	FAST_SENDER	N/A
384.111	RECEIVER	FAST_SENDER
386.542	FAST_SENDER	N/A
387.277	RECEIVER	FAST_SENDER
389.678	FAST_SENDER	N/A
394.947	SLOW_SENDER1	N/A
395.263	RECEIVER	FAST_SENDER
402.619	FAST_SENDER	N/A
403.354	RECEIVER	FAST_SENDER
405.789	FAST_SENDER	N/A
411.351	RECEIVER	FAST_SENDER
413.448	SLOW_SENDER1	N/A
413.763	FAST_SENDER	N/A
419.974	RECEIVER	FAST_SENDER
421.609	SLOW_SENDER1	N/A
422.416	FAST_SENDER	N/A
423.145	RECEIVER	FAST_SENDER
425.551	FAST_SENDER	N/A
432.229	SLOW_SENDER1	N/A
435.908	RECEIVER	FAST_SENDER
438.326	FAST_SENDER	N/A
443.935	RECEIVER	FAST_SENDER
446.367	FAST_SENDER	N/A
450.707	SLOW_SENDER1	N/A
452.562	RECEIVER	FAST_SENDER
454.994	FAST_SENDER	N/A
457.316	RECEIVER	FAST_SENDER
459.760	FAST_SENDER	N/A
465.446	RECEIVER	FAST_SENDER
467.876	FAST_SENDER	N/A
469.195	SLOW_SENDER1	N/A
473.736	RECEIVER	FAST_SENDER
476.153	FAST_SENDER	N/A
482.286	RECEIVER	FAST_SENDER
484.728	FAST_SENDER	N/A
487.699	SLOW_SENDER1	N/A
490.630	RECEIVER	FAST_SENDER
493.061	FAST_SENDER	N/A
493.856	RECEIVER	FAST_SENDER
496.267	FAST_SENDER	N/A
502.413	RECEIVER	FAST_SENDER
504.861	FAST_SENDER	N/A
505.657	RECEIVER	FAST_SENDER
506.196	SLOW_SENDER1	N/A
508.106	FAST_SENDER	N/A
513.560	RECEIVER	FAST_SENDER
515.961	FAST_SENDER	N/A
516.699	RECEIVER	FAST_SENDER
519.146	FAST_SENDER	N/A
524.672	SLOW_SENDER1	N/A
524.840	RECEIVER	FAST_SENDER
527.242	FAST_SENDER	N/A
527.978	RECEIVER	FAST_SENDER
530.383	FAST_SENDER	N/A
536.386	RECEIVER	FAST_SENDER
538.821	FAST_SENDER	N/A
539.624	RECEIVER	FAST_SENDER
542.061	FAST_SENDER	N/A
543.147	SLOW_SENDER1	N/A
548.020	RECEIVER	FAST_SENDER
550.446	FAST_SENDER	N/A
551.183	RECEIVER	FAST_SENDER
553.618	FAST_SENDER	N/A
559.786	RECEIVER	FAST_SENDER
561.644	SLOW_SENDER1	N/A
562.231	FAST_SENDER	N/A
567.944	RECEIVER	FAST_SENDER
570.373	FAST_SENDER	N/A
571.145	RECEIVER	FAST_SENDER
573.554	FAST_SENDER	N/A
579.266	RECEIVER	FAST_SENDER
580.140	SLOW_SENDER1	N/A
581.672	FAST_SENDER	N/A
587.703	RECEIVER	FAST_SENDER
588.320	SLOW_SENDER1	N/A
590.150	FAST_SENDER	N/A
590.954	RECEIVER	FAST_SENDER
598.371	FAST_SENDER	N/A
598.638	SLOW_SENDER1	N/A
604.150	RECEIVER	FAST_SENDER
606.562	FAST_SENDER	N/A
607.343	RECEIVER	FAST_SENDER
609.776	FAST_SENDER	N/A
617.139	SLOW_SENDER1	N/A
620.488	RECEIVER	FAST_SENDER
622.930	FAST_SENDER	N/A
628.841	RECEIVER	FAST_SENDER
631.260	FAST_SENDER	N/A
635.627	SLOW_SENDER1	N/A
637.203	RECEIVER	FAST_SENDER
639.615	FAST_SENDER	N/A
640.382	RECEIVER	FAST_SENDER
642.784	FAST_SENDER	N/A
653.867	RECEIVER	FAST_SENDER
654.110	SLOW_SENDER1	N/A
656.278	FAST_SENDER	N/A
662.090	RECEIVER	FAST_SENDER
664.528	FAST_SENDER	N/A
670.811	RECEIVER	FAST_SENDER
672.616	SLOW_SENDER1	N/A
673.256	FAST_SENDER	N/A
679.200	RECEIVER	FAST_SENDER
681.643	FAST_SENDER	N/A
691.096	SLOW_SENDER1	N/A
692.534	RECEIVER	FAST_SENDER
694.943	FAST_SENDER	N/A
695.711	RECEIVER	FAST_SENDER
698.144	FAST_SENDER	N/A
699.256	SLOW_SENDER1	N/A
703.739	RECEIVER	FAST_SENDER
706.156	FAST_SENDER	N/A
709.791	SLOW_SENDER1	N/A
712.187	RECEIVER	FAST_SENDER
714.620	FAST_SENDER	N/A
715.389	RECEIVER	FAST_SENDER
717.798	FAST_SENDER	N/A
717.987	SLOW_SENDER1	N/A
723.682	RECEIVER	FAST_SENDER
726.122	FAST_SENDER	N/A
726.880	RECEIVER	FAST_SENDER
728.335	SLOW_SENDER1	N/A
729.287	FAST_SENDER	N/A
734.911	RECEIVER	FAST_SENDER
737.325	FAST_SENDER	N/A
738.057	RECEIVER	FAST_SENDER
740.494	FAST_SENDER	N/A
746.197	RECEIVER	FAST_SENDER
746.844	SLOW_SENDER1	N/A
748.639	FAST_SENDER	N/A
754.417	RECEIVER	FAST_SENDER
756.845	FAST_SENDER	N/A
757.640	RECEIVER	FAST_SENDER
760.058	FAST_SENDER	N/A
765.325	SLOW_SENDER1	N/A
766.068	RECEIVER	FAST_SENDER
768.493	FAST_SENDER	N/A
769.283	RECEIVER	FAST_SENDER
771.688	FAST_SENDER	N/A
777.579	RECEIVER	FAST_SENDER
780.026	FAST_SENDER	N/A
780.795	RECEIVER	FAST_SENDER
783.205	FAST_SENDER	N/A
784.292	SLOW_SENDER1	N/A
789.287	RECEIVER	FAST_SENDER
791.698	FAST_SENDER	N/A
792.486	RECEIVER	FAST_SENDER
794.911	FAST_SENDER	N/A
800.718	RECEIVER	FAST_SENDER
802.957	SLOW_SENDER1	N/A
803.168	FAST_SENDER	N/A
809.352	RECEIVER	FAST_SENDER
811.755	FAST_SENDER	N/A
812.548	RECEIVER	FAST_SENDER
814.989	FAST_SENDER	N/A
820.821	RECEIVER	FAST_SENDER
821.441	SLOW_SENDER1	N/A
823.232	FAST_SENDER	N/A
828.998	RECEIVER	FAST_SENDER
829.595	SLOW_SENDER1	N/A
831.447	FAST_SENDER	N/A
832.231	RECEIVER	FAST_SENDER
834.658	FAST_SENDER	N/A
840.132	SLOW_SENDER1	N/A
840.670	RECEIVER	FAST_SENDER
843.078	FAST_SENDER	N/A
843.832	RECEIVER	FAST_SENDER
846.281	FAST_SENDER	N/A
852.258	RECEIVER	FAST_SENDER
854.677	FAST_SENDER	N/A
855.435	RECEIVER	FAST_SENDER
857.847	FAST_SENDER	N/A
858.624	SLOW_SENDER1	N/A
863.733	RECEIVER	FAST_SENDER
866.137	FAST_SENDER	N/A
866.900	RECEIVER	FAST_SENDER
869.348	FAST_SENDER	N/A
875.013	RECEIVER	FAST_SENDER
877.095	SLOW_SENDER1	N/A
877.419	FAST_SENDER	N/A
883.083	RECEIVER	FAST_SENDER
885.257	SLOW_SENDER1	N/A
885.506	FAST_SENDER	N/A
891.847	RECEIVER	FAST_SENDER
894.268	FAST_SENDER	N/A
895.033	RECEIVER	FAST_SENDER
895.714	SLOW_SENDER1	N/A
897.444	FAST_SENDER	N/A
903.458	RECEIVER	FAST_SENDER
905.898	FAST_SENDER	N/A
906.668	RECEIVER	FAST_SENDER
909.082	FAST_SENDER	N/A
914.217	SLOW_SENDER1	N/A
915.180	RECEIVER	FAST_SENDER
917.629	FAST_SENDER	N/A
918.422	RECEIVER	FAST_SENDER
920.827	FAST_SENDER	N/A
926.664	RECEIVER	FAST_SENDER
929.077	FAST_SENDER	N/A
929.850	RECEIVER	FAST_SENDER
932.266	FAST_SENDER	N/A
932.700	SLOW_SENDER1	N/A
938.381	RECEIVER	FAST_SENDER
940.808	FAST_SENDER	N/A
941.579	RECEIVER	FAST_SENDER
943.998	FAST_SENDER	N/A
949.542	RECEIVER	FAST_SENDER
951.195	SLOW_SENDER1	N/A
951.969	FAST_SENDER	N/A
957.627	RECEIVER	FAST_SENDER
959.365	SLOW_SENDER1	N/A
960.034	FAST_SENDER	N/A
960.783	RECEIVER	FAST_SENDER
963.187	FAST_SENDER	N/A
968.877	RECEIVER	FAST_SENDER
969.848	SLOW_SENDER1	N/A
971.319	FAST_SENDER	N/A
977.221	RECEIVER	FAST_SENDER
978.036	SLOW_SENDER1	N/A
979.626	FAST_SENDER	N/A
981.804	RECEIVER	FAST_SENDER
984.213	FAST_SENDER	N/A
988.373	SLOW_SENDER1	N/A
989.991	RECEIVER	FAST_SENDER
992.412	FAST_SENDER	N/A
997.958	RECEIVER	FAST_SENDER
1000.403	FAST_SENDER	N/A
1006.361	RECEIVER	FAST_SENDER
1006.879	SLOW_SENDER1	N/A
1008.778	FAST_SENDER	N/A
1014.586	RECEIVER	FAST_SENDER
1017.034	FAST_SENDER	N/A
1017.795	RECEIVER	FAST_SENDER
1020.243	FAST_SENDER	N/A
1025.355	SLOW_SENDER1	N/A
1026.690	RECEIVER	FAST_SENDER
1029.119	FAST_SENDER	N/A
1029.871	RECEIVER	FAST_SENDER
1032.273	FAST_SENDER	N/A
1037.910	RECEIVER	FAST_SENDER
1040.343	FAST_SENDER	N/A
1041.075	RECEIVER	FAST_SENDER
1043.525	FAST_SENDER	N/A
1043.850	SLOW_SENDER1	N/A
1049.503	RECEIVER	FAST_SENDER
1056.090	FAST_SENDER	N/A
1056.838	RECEIVER	FAST_SENDER
1059.262	FAST_SENDER	N/A
1062.353	SLOW_SENDER1	N/A
1065.362	RECEIVER	FAST_SENDER
1072.048	FAST_SENDER	N/A
1072.850	RECEIVER	FAST_SENDER
1075.255	FAST_SENDER	N/A
1080.839	SLOW_SENDER1	N/A
1081.227	RECEIVER	FAST_SENDER
1088.686	FAST_SENDER	N/A
1091.063	RECEIVER	FAST_SENDER
1099.319	SLOW_SENDER1	N/A
1101.344	FAST_SENDER	N/A
1111.410	RECEIVER	FAST_SENDER
1113.823	FAST_SENDER	N/A
1117.803	SLOW_SENDER1	N/A
1119.797	RECEIVER	FAST_SENDER
1122.229	FAST_SENDER	N/A
1122.967	RECEIVER	FAST_SENDER
1125.387	FAST_SENDER	N/A
1131.321	RECEIVER	FAST_SENDER
1133.736	FAST_SENDER	N/A
1134.529	RECEIVER	FAST_SENDER
1136.311	SLOW_SENDER1	N/A
1136.939	FAST_SENDER	N/A
1142.736	RECEIVER	FAST_SENDER
1145.162	FAST_SENDER	N/A
1145.880	RECEIVER	FAST_SENDER
1148.310	FAST_SENDER	N/A
1154.459	RECEIVER	FAST_SENDER
1154.797	SLOW_SENDER1	N/A
1155.582	RECEIVER	SLOW_SENDER1
1156.892	FAST_SENDER	N/A
1162.860	RECEIVER	FAST_SENDER
1165.294	FAST_SENDER	N/A
1166.031	RECEIVER	FAST_SENDER
1168.458	FAST_SENDER	N/A
1173.301	SLOW_SENDER1	N/A
1174.278	RECEIVER	FAST_SENDER
1176.686	FAST_SENDER	N/A
1177.412	RECEIVER	FAST_SENDER
1179.823	FAST_SENDER	N/A
1185.677	RECEIVER	FAST_SENDER
1188.088	FAST_SENDER	N/A
1188.878	RECEIVER	FAST_SENDER
1191.316	FAST_SENDER	N/A
1191.802	SLOW_SENDER1	N/A
1197.788	RECEIVER	FAST_SENDER
1200.222	FAST_SENDER	N/A
1201.018	RECEIVER	FAST_SENDER
1203.431	FAST_SENDER	N/A
1209.489	RECEIVER	FAST_SENDER
1210.284	SLOW_SENDER1	N/A
1211.927	FAST_SENDER	N/A
1218.339	RECEIVER	FAST_SENDER
1218.465	SLOW_SENDER1	N/A
1220.783	FAST_SENDER	N/A
1221.517	RECEIVER	FAST_SENDER
1223.946	FAST_SENDER	N/A
1228.837	SLOW_SENDER1	N/A
1229.509	RECEIVER	FAST_SENDER
1231.924	FAST_SENDER	N/A
1232.650	RECEIVER	FAST_SENDER
1235.062	FAST_SENDER	N/A
1240.921	RECEIVER	FAST_SENDER
1243.348	FAST_SENDER	N/A
1244.068	RECEIVER	FAST_SENDER
1246.511	FAST_SENDER	N/A
1247.792	SLOW_SENDER1	N/A
1256.791	RECEIVER	FAST_SENDER
1259.225	FAST_SENDER	N/A
1265.293	RECEIVER	FAST_SENDER
1266.290	SLOW_SENDER1	N/A
1267.709	FAST_SENDER	N/A
1280.706	FAST_SENDER	N/A
1284.777	SLOW_SENDER1	N/A
1293.407	FAST_SENDER	N/A
1298.974	RECEIVER	FAST_SENDER
1301.374	FAST_SENDER	N/A
1302.151	RECEIVER	FAST_SENDER
1303.280	SLOW_SENDER1	N/A
1304.596	FAST_SENDER	N/A
1315.143	RECEIVER	FAST_SENDER
1317.588	FAST_SENDER	N/A
1321.776	SLOW_SENDER1	N/A
1323.650	RECEIVER	FAST_SENDER
1326.092	FAST_SENDER	N/A
1332.029	RECEIVER	FAST_SENDER
1334.473	FAST_SENDER	N/A
1335.229	RECEIVER	FAST_SENDER
1337.674	FAST_SENDER	N/A
1340.264	SLOW_SENDER1	N/A
1343.855	RECEIVER	FAST_SENDER
1346.300	FAST_SENDER	N/A
1347.074	RECEIVER	FAST_SENDER
1349.515	FAST_SENDER	N/A
1355.483	RECEIVER	FAST_SENDER
1357.905	FAST_SENDER	N/A
1358.649	RECEIVER	FAST_SENDER
1358.759	SLOW_SENDER1	N/A
1361.099	FAST_SENDER	N/A
1367.239	RECEIVER	FAST_SENDER
1369.683	FAST_SENDER	N/A
1370.456	RECEIVER	FAST_SENDER
1372.897	FAST_SENDER	N/A
1377.235	SLOW_SENDER1	N/A
1378.472	RECEIVER	FAST_SENDER
1380.920	FAST_SENDER	N/A
1381.678	RECEIVER	FAST_SENDER
1384.083	FAST_SENDER	N/A
1390.085	RECEIVER	FAST_SENDER
1392.500	FAST_SENDER	N/A
1393.258	RECEIVER	FAST_SENDER
1395.690	FAST_SENDER	N/A
1396.674	SLOW_SENDER1	N/A
1401.714	RECEIVER	FAST_SENDER
1404.127	FAST_SENDER	N/A
1404.870	RECEIVER	FAST_SENDER
1407.310	FAST_SENDER	N/A
1413.021	RECEIVER	FAST_SENDER
1415.422	FAST_SENDER	N/A
1415.519	SLOW_SENDER1	N/A
1416.209	RECEIVER	FAST_SENDER
1418.655	FAST_SENDER	N/A
1424.800	RECEIVER	FAST_SENDER
1427.213	FAST_SENDER	N/A
1427.979	RECEIVER	FAST_SENDER
1430.428	FAST_SENDER	N/A
1434.486	SLOW_SENDER1	N/A
1436.472	RECEIVER	FAST_SENDER
1438.918	FAST_SENDER	N/A
1439.656	RECEIVER	FAST_SENDER
1442.092	FAST_SENDER	N/A
1447.739	RECEIVER	FAST_SENDER
1450.171	FAST_SENDER	N/A
1450.940	RECEIVER	FAST_SENDER
1452.967	SLOW_SENDER1	N/A
1453.354	FAST_SENDER	N/A
1459.871	RECEIVER	FAST_SENDER
1462.309	FAST_SENDER	N/A
1463.053	RECEIVER	FAST_SENDER
1465.464	FAST_SENDER	N/A
1471.521	RECEIVER	FAST_SENDER
1472.674	SLOW_SENDER1	N/A
1473.459	RECEIVER	SLOW_SENDER1
1473.965	FAST_SENDER	N/A
1479.543	RECEIVER	FAST_SENDER
1486.268	FAST_SENDER	N/A
1487.034	RECEIVER	FAST_SENDER
1489.442	FAST_SENDER	N/A
1491.165	SLOW_SENDER1	N/A
1495.790	RECEIVER	FAST_SENDER
1498.234	FAST_SENDER	N/A
1498.979	RECEIVER	FAST_SENDER
1501.426	FAST_SENDER	N/A
1507.244	RECEIVER	FAST_SENDER
1509.657	FAST_SENDER	N/A
1510.141	SLOW_SENDER1	N/A
1510.417	RECEIVER	FAST_SENDER
1518.408	FAST_SENDER	N/A
1519.186	RECEIVER	FAST_SENDER
1521.613	FAST_SENDER	N/A
1527.596	RECEIVER	FAST_SENDER
1528.629	SLOW_SENDER1	N/A
1530.042	FAST_SENDER	N/A
1535.771	RECEIVER	FAST_SENDER
1536.842	SLOW_SENDER1	N/A
1538.197	FAST_SENDER	N/A
1538.931	RECEIVER	FAST_SENDER
1541.367	FAST_SENDER	N/A
1547.167	SLOW_SENDER1	N/A
1547.412	RECEIVER	FAST_SENDER
1554.931	FAST_SENDER	N/A
1555.638	RECEIVER	FAST_SENDER
1558.081	FAST_SENDER	N/A
1564.193	RECEIVER	FAST_SENDER
1565.651	SLOW_SENDER1	N/A
1571.081	FAST_SENDER	N/A
1571.829	RECEIVER	FAST_SENDER
1574.253	FAST_SENDER	N/A
1584.124	SLOW_SENDER1	N/A
1584.789	RECEIVER	FAST_SENDER
1587.210	FAST_SENDER	N/A
1593.162	RECEIVER	FAST_SENDER
1595.598	FAST_SENDER	N/A
1601.753	RECEIVER	FAST_SENDER
1603.102	SLOW_SENDER1	N/A
1604.165	FAST_SENDER	N/A
1609.966	RECEIVER	FAST_SENDER
1612.383	FAST_SENDER	N/A
1613.121	RECEIVER	FAST_SENDER
1615.548	FAST_SENDER	N/A
1621.368	RECEIVER	FAST_SENDER
1621.605	SLOW_SENDER1	N/A
1623.781	FAST_SENDER	N/A
1629.885	RECEIVER	FAST_SENDER
1632.291	FAST_SENDER	N/A
1640.115	SLOW_SENDER1	N/A
1644.359	FAST_SENDER	N/A
1650.680	RECEIVER	FAST_SENDER
1653.092	FAST_SENDER	N/A
1658.601	SLOW_SENDER1	N/A
1658.741	RECEIVER	FAST_SENDER
1661.171	FAST_SENDER	N/A
1661.954	RECEIVER	FAST_SENDER
1664.369	FAST_SENDER	N/A
1670.510	RECEIVER	FAST_SENDER
1672.958	FAST_SENDER	N/A
1673.696	RECEIVER	FAST_SENDER
1676.144	FAST_SENDER	N/A
1677.077	SLOW_SENDER1	N/A
1682.229	RECEIVER	FAST_SENDER
1684.651	FAST_SENDER	N/A
1685.398	RECEIVER	FAST_SENDER
1687.819	FAST_SENDER	N/A
1693.895	RECEIVER	FAST_SENDER
1695.575	SLOW_SENDER1	N/A
1696.295	FAST_SENDER	N/A
1696.344	RECEIVER	SLOW_SENDER1
1702.993	RECEIVER	FAST_SENDER
1709.624	FAST_SENDER	N/A
1710.423	RECEIVER	FAST_SENDER
1714.055	SLOW_SENDER1	N/A
1718.150	FAST_SENDER	N/A
1718.942	RECEIVER	FAST_SENDER
1721.388	FAST_SENDER	N/A
1731.710	RECEIVER	FAST_SENDER
1732.532	SLOW_SENDER1	N/A
1734.154	FAST_SENDER	N/A
1739.807	RECEIVER	FAST_SENDER
1742.227	FAST_SENDER	N/A
1748.216	RECEIVER	FAST_SENDER
1750.663	FAST_SENDER	N/A
1751.016	SLOW_SENDER1	N/A
1751.396	RECEIVER	FAST_SENDER
1759.006	FAST_SENDER	N/A
1765.085	RECEIVER	FAST_SENDER
1767.493	FAST_SENDER	N/A
1768.271	RECEIVER	FAST_SENDER
1769.491	SLOW_SENDER1	N/A
1770.720	FAST_SENDER	N/A
1776.410	RECEIVER	FAST_SENDER
1783.017	FAST_SENDER	N/A
1783.737	RECEIVER	FAST_SENDER
1786.150	FAST_SENDER	N/A
1787.996	SLOW_SENDER1	N/A
1792.245	RECEIVER	FAST_SENDER
1794.674	FAST_SENDER	N/A
1795.419	RECEIVER	FAST_SENDER
1797.826	FAST_SENDER	N/A
1803.671	RECEIVER	FAST_SENDER
1806.104	FAST_SENDER	N/A
1806.885	RECEIVER	FAST_SENDER
1806.964	SLOW_SENDER1	N/A
1809.331	FAST_SENDER	N/A
1815.490	RECEIVER	FAST_SENDER
1817.901	FAST_SENDER	N/A
1818.645	RECEIVER	FAST_SENDER
1821.058	FAST_SENDER	N/A
1825.454	SLOW_SENDER1	N/A
1826.783	RECEIVER	FAST_SENDER
1829.195	FAST_SENDER	N/A
1829.946	RECEIVER	FAST_SENDER
1832.371	FAST_SENDER	N/A
1838.544	RECEIVER	FAST_SENDER
1840.972	FAST_SENDER	N/A
1841.724	RECEIVER	FAST_SENDER
1843.930	SLOW_SENDER1	N/A
1844.149	FAST_SENDER	N/A
1850.799	RECEIVER	FAST_SENDER
1853.227	FAST_SENDER	N/A
1853.984	RECEIVER	FAST_SENDER
1856.407	FAST_SENDER	N/A
1862.431	SLOW_SENDER1	N/A
1862.496	RECEIVER	FAST_SENDER
1864.932	FAST_SENDER	N/A
1871.042	RECEIVER	FAST_SENDER
1873.476	FAST_SENDER	N/A
1874.221	RECEIVER	FAST_SENDER
1876.668	FAST_SENDER	N/A
1880.911	SLOW_SENDER1	N/A
1882.578	RECEIVER	FAST_SENDER
1884.989	FAST_SENDER	N/A
1885.757	RECEIVER	FAST_SENDER
1893.319	FAST_SENDER	N/A
1894.051	RECEIVER	FAST_SENDER
1896.473	FAST_SENDER	N/A
1899.392	SLOW_SENDER1	N/A
1902.170	RECEIVER	FAST_SENDER
1904.615	FAST_SENDER	N/A
1905.392	RECEIVER	FAST_SENDER
1907.827	FAST_SENDER	N/A
1913.637	RECEIVER	FAST_SENDER
1916.072	FAST_SENDER	N/A
1916.803	RECEIVER	FAST_SENDER
1917.871	SLOW_SENDER1	N/A
1919.237	FAST_SENDER	N/A
1924.735	RECEIVER	FAST_SENDER
1927.155	FAST_SENDER	N/A
1927.954	RECEIVER	FAST_SENDER
1930.379	FAST_SENDER	N/A
1936.288	RECEIVER	FAST_SENDER
1936.345	SLOW_SENDER1	N/A
1938.711	FAST_SENDER	N/A
1944.787	RECEIVER	FAST_SENDER
1947.223	FAST_SENDER	N/A
1947.965	RECEIVER	FAST_SENDER
1950.386	FAST_SENDER	N/A
1954.835	SLOW_SENDER1	N/A
1956.233	RECEIVER	FAST_SENDER
1958.681	FAST_SENDER	N/A
1959.443	RECEIVER	FAST_SENDER
1961.844	FAST_SENDER	N/A
1967.759	RECEIVER	FAST_SENDER
1970.206	FAST_SENDER	N/A
1970.928	RECEIVER	FAST_SENDER
1973.343	SLOW_SENDER1	N/A
1973.364	FAST_SENDER	N/A
1979.599	RECEIVER	FAST_SENDER
1982.003	FAST_SENDER	N/A
1982.778	RECEIVER	FAST_SENDER
1985.216	FAST_SENDER	N/A
1991.134	RECEIVER	FAST_SENDER
1991.834	SLOW_SENDER1	N/A
1993.574	FAST_SENDER	N/A
1999.302	RECEIVER	FAST_SENDER
1999.976	SLOW_SENDER1	N/A
2001.743	FAST_SENDER	N/A
2002.499	RECEIVER	FAST_SENDER
2004.915	FAST_SENDER	N/A
2010.447	SLOW_SENDER1	N/A
2011.730	RECEIVER	FAST_SENDER
2014.130	FAST_SENDER	N/A
2014.934	RECEIVER	FAST_SENDER
2017.377	FAST_SENDER	N/A
2023.297	RECEIVER	FAST_SENDER
2025.702	FAST_SENDER	N/A
2028.183	RECEIVER	FAST_SENDER
2028.926	SLOW_SENDER1	N/A
2030.625	FAST_SENDER	N/A
2036.419	RECEIVER	FAST_SENDER
2038.843	FAST_SENDER	N/A
2047.434	SLOW_SENDER1	N/A
2049.492	RECEIVER	FAST_SENDER
2051.930	FAST_SENDER	N/A
2064.033	FAST_SENDER	N/A
2065.941	SLOW_SENDER1	N/A
2074.808	RECEIVER	FAST_SENDER
2077.240	FAST_SENDER	N/A
2078.027	RECEIVER	FAST_SENDER
2080.443	FAST_SENDER	N/A
2084.417	SLOW_SENDER1	N/A
2086.396	RECEIVER	FAST_SENDER
2088.812	FAST_SENDER	N/A
2089.613	RECEIVER	FAST_SENDER
2092.051	FAST_SENDER	N/A
2102.891	SLOW_SENDER1	N/A
2103.281	RECEIVER	FAST_SENDER
2105.560	FAST_SENDER	N/A
2111.448	RECEIVER	FAST_SENDER
2118.572	FAST_SENDER	N/A
2121.369	SLOW_SENDER1	N/A
2124.958	RECEIVER	FAST_SENDER
2127.364	FAST_SENDER	N/A
2133.420	RECEIVER	FAST_SENDER
2135.829	FAST_SENDER	N/A
2136.586	RECEIVER	FAST_SENDER
2139.003	FAST_SENDER	N/A
2139.862	SLOW_SENDER1	N/A
2144.975	RECEIVER	FAST_SENDER
2147.391	FAST_SENDER	N/A
2148.144	RECEIVER	FAST_SENDER
2150.575	FAST_SENDER	N/A
2156.155	RECEIVER	FAST_SENDER
2158.368	SLOW_SENDER1	N/A
2158.564	FAST_SENDER	N/A
2159.090	RECEIVER	SLOW_SENDER1
2164.904	RECEIVER	FAST_SENDER
2166.512	SLOW_SENDER1	N/A
2167.310	FAST_SENDER	N/A
2168.081	RECEIVER	FAST_SENDER
2170.510	FAST_SENDER	N/A
2177.138	SLOW_SENDER1	N/A
2181.194	RECEIVER	FAST_SENDER
2183.603	FAST_SENDER	N/A
2189.428	RECEIVER	FAST_SENDER
2191.828	FAST_SENDER	N/A
2195.632	SLOW_SENDER1	N/A
2197.921	RECEIVER	FAST_SENDER
2200.359	FAST_SENDER	N/A
2206.346	RECEIVER	FAST_SENDER
2208.754	FAST_SENDER	N/A
2209.488	RECEIVER	FAST_SENDER
2211.892	FAST_SENDER	N/A
2214.116	SLOW_SENDER1	N/A
2217.342	RECEIVER	FAST_SENDER
2219.775	FAST_SENDER	N/A
2220.539	RECEIVER	FAST_SENDER
2222.976	FAST_SENDER	N/A
2228.871	RECEIVER	FAST_SENDER
2231.307	FAST_SENDER	N/A
2232.094	RECEIVER	FAST_SENDER
2232.590	SLOW_SENDER1	N/A
2234.498	FAST_SENDER	N/A
2240.474	RECEIVER	FAST_SENDER
2242.909	FAST_SENDER	N/A
2243.651	RECEIVER	FAST_SENDER
2246.091	FAST_SENDER	N/A
2251.073	SLOW_SENDER1	N/A
2252.183	RECEIVER	FAST_SENDER
2254.600	FAST_SENDER	N/A
2257.827	FAST_SENDER	N/A
2270.550	SLOW_SENDER1	N/A
2270.834	FAST_SENDER	N/A
2276.873	RECEIVER	FAST_SENDER
2279.323	FAST_SENDER	N/A
2280.114	RECEIVER	FAST_SENDER
2282.549	FAST_SENDER	N/A
2288.307	RECEIVER	FAST_SENDER
2289.048	SLOW_SENDER1	N/A
2289.776	RECEIVER	SLOW_SENDER1
2290.757	FAST_SENDER	N/A
2296.851	RECEIVER	FAST_SENDER
2297.214	SLOW_SENDER1	N/A
2299.286	FAST_SENDER	N/A
2300.074	RECEIVER	FAST_SENDER
2302.521	FAST_SENDER	N/A
2307.732	SLOW_SENDER1	N/A
2308.439	RECEIVER	FAST_SENDER
2310.888	FAST_SENDER	N/A
2311.649	RECEIVER	FAST_SENDER
2314.082	FAST_SENDER	N/A
2320.183	RECEIVER	FAST_SENDER
2322.628	FAST_SENDER	N/A
2324.772	RECEIVER	FAST_SENDER
2326.720	SLOW_SENDER1	N/A
2327.204	FAST_SENDER	N/A
2333.095	RECEIVER	FAST_SENDER
2335.533	FAST_SENDER	N/A
2341.303	RECEIVER	FAST_SENDER
2345.245	SLOW_SENDER1	N/A
2348.981	FAST_SENDER	N/A
2355.074	RECEIVER	FAST_SENDER
2361.727	FAST_SENDER	N/A
2363.747	SLOW_SENDER1	N/A
2363.906	RECEIVER	FAST_SENDER
2366.323	FAST_SENDER	N/A
2372.314	RECEIVER	FAST_SENDER
2374.738	FAST_SENDER	N/A
2380.717	RECEIVER	FAST_SENDER
2382.243	SLOW_SENDER1	N/A
2383.155	FAST_SENDER	N/A
2389.209	RECEIVER	FAST_SENDER
2391.628	FAST_SENDER	N/A
2397.990	RECEIVER	FAST_SENDER
2400.392	FAST_SENDER	N/A
2400.719	SLOW_SENDER1	N/A
2401.150	RECEIVER	FAST_SENDER
2408.971	FAST_SENDER	N/A
2409.744	RECEIVER	FAST_SENDER
2412.164	FAST_SENDER	N/A
2418.210	RECEIVER	FAST_SENDER
2419.219	SLOW_SENDER1	N/A
2420.632	FAST_SENDER	N/A
2426.369	RECEIVER	FAST_SENDER
2427.388	SLOW_SENDER1	N/A
2433.528	FAST_SENDER	N/A
2437.824	SLOW_SENDER1	N/A
2439.341	RECEIVER	FAST_SENDER
2441.786	FAST_SENDER	N/A
2442.510	RECEIVER	FAST_SENDER
2444.957	FAST_SENDER	N/A
2450.543	RECEIVER	FAST_SENDER
2456.298	SLOW_SENDER1	N/A
2457.358	FAST_SENDER	N/A
2463.441	RECEIVER	FAST_SENDER
2464.459	SLOW_SENDER1	N/A
2465.857	FAST_SENDER	N/A
2466.587	RECEIVER	FAST_SENDER
2469.019	FAST_SENDER	N/A
2475.049	SLOW_SENDER1	N/A
2475.297	RECEIVER	FAST_SENDER
2482.711	FAST_SENDER	N/A
2483.485	RECEIVER	FAST_SENDER
2485.925	FAST_SENDER	N/A
2491.727	RECEIVER	FAST_SENDER
2493.534	SLOW_SENDER1	N/A
2494.133	FAST_SENDER	N/A
2500.192	RECEIVER	FAST_SENDER
2501.688	SLOW_SENDER1	N/A
2502.594	FAST_SENDER	N/A
2503.368	RECEIVER	FAST_SENDER
2505.808	FAST_SENDER	N/A
2512.044	RECEIVER	FAST_SENDER
2512.317	SLOW_SENDER1	N/A
2514.480	FAST_SENDER	N/A
2520.420	RECEIVER	FAST_SENDER
2522.847	FAST_SENDER	N/A
2523.619	RECEIVER	FAST_SENDER
2526.024	FAST_SENDER	N/A
2530.827	SLOW_SENDER1	N/A
2531.877	RECEIVER	FAST_SENDER
2538.549	FAST_SENDER	N/A
2539.309	RECEIVER	FAST_SENDER
2541.709	FAST_SENDER	N/A
2547.946	RECEIVER	FAST_SENDER
2549.329	SLOW_SENDER1	N/A
2550.386	FAST_SENDER	N/A
2556.220	RECEIVER	FAST_SENDER
2557.515	SLOW_SENDER1	N/A
2558.642	FAST_SENDER	N/A
2559.412	RECEIVER	FAST_SENDER
2561.815	FAST_SENDER	N/A
2567.630	RECEIVER	FAST_SENDER
2567.843	SLOW_SENDER1	N/A
2570.061	FAST_SENDER	N/A
2576.054	SLOW_SENDER1	N/A
2582.338	FAST_SENDER	N/A
2586.325	SLOW_SENDER1	N/A
2588.661	RECEIVER	FAST_SENDER
2591.100	FAST_SENDER	N/A
2591.850	RECEIVER	FAST_SENDER
2594.274	FAST_SENDER	N/A
2600.467	RECEIVER	FAST_SENDER
2602.900	FAST_SENDER	N/A
2603.620	RECEIVER	FAST_SENDER
2604.812	SLOW_SENDER1	N/A
2606.021	FAST_SENDER	N/A
2611.727	RECEIVER	FAST_SENDER
2614.171	FAST_SENDER	N/A
2614.949	RECEIVER	FAST_SENDER
2617.382	FAST_SENDER	N/A
2623.115	RECEIVER	FAST_SENDER
2623.288	SLOW_SENDER1	N/A
2625.523	FAST_SENDER	N/A
2631.479	SLOW_SENDER1	N/A
2635.985	RECEIVER	FAST_SENDER
2638.428	FAST_SENDER	N/A
2641.849	SLOW_SENDER1	N/A
2644.359	RECEIVER	FAST_SENDER
2646.806	FAST_SENDER	N/A
2652.634	RECEIVER	FAST_SENDER
2655.060	FAST_SENDER	N/A
2655.815	RECEIVER	FAST_SENDER
2658.262	FAST_SENDER	N/A
2660.326	SLOW_SENDER1	N/A
2664.705	RECEIVER	FAST_SENDER
2667.144	FAST_SENDER	N/A
2667.921	RECEIVER	FAST_SENDER
2670.325	FAST_SENDER	N/A
2676.452	RECEIVER	FAST_SENDER
2678.831	SLOW_SENDER1	N/A
2678.895	FAST_SENDER	N/A
2685.557	RECEIVER	FAST_SENDER
2687.987	FAST_SENDER	N/A
2688.744	RECEIVER	FAST_SENDER
2691.180	FAST_SENDER	N/A
2696.802	RECEIVER	FAST_SENDER
2697.332	SLOW_SENDER1	N/A
2699.220	FAST_SENDER	N/A
2704.895	RECEIVER	FAST_SENDER
2707.338	FAST_SENDER	N/A
2713.379	RECEIVER	FAST_SENDER
2715.799	FAST_SENDER	N/A
2715.842	SLOW_SENDER1	N/A
2716.593	RECEIVER	FAST_SENDER
2719.031	FAST_SENDER	N/A
2725.061	RECEIVER	FAST_SENDER
2727.474	FAST_SENDER	N/A
2728.211	RECEIVER	FAST_SENDER
2730.657	FAST_SENDER	N/A
2734.813	SLOW_SENDER1	N/A
2736.705	RECEIVER	FAST_SENDER
2739.135	FAST_SENDER	N/A
2739.918	RECEIVER	FAST_SENDER
2742.323	FAST_SENDER	N/A
2748.289	RECEIVER	FAST_SENDER
2750.697	FAST_SENDER	N/A
2751.466	RECEIVER	FAST_SENDER
2753.299	SLOW_SENDER1	N/A
2753.897	FAST_SENDER	N/A
2759.505	RECEIVER	FAST_SENDER
2761.918	FAST_SENDER	N/A
2762.696	RECEIVER	FAST_SENDER
2765.132	FAST_SENDER	N/A
2770.980	RECEIVER	FAST_SENDER
2771.798	SLOW_SENDER1	N/A
2773.385	FAST_SENDER	N/A
2778.912	RECEIVER	FAST_SENDER
2779.951	SLOW_SENDER1	N/A
2781.340	FAST_SENDER	N/A
2782.110	RECEIVER	FAST_SENDER
2784.534	FAST_SENDER	N/A
2790.562	SLOW_SENDER1	N/A
2790.574	RECEIVER	FAST_SENDER
2793.012	FAST_SENDER	N/A
2798.695	RECEIVER	FAST_SENDER
2798.748	SLOW_SENDER1	N/A
2801.128	FAST_SENDER	N/A
2807.279	RECEIVER	FAST_SENDER
2809.242	SLOW_SENDER1	N/A
2809.701	FAST_SENDER	N/A
2820.265	RECEIVER	FAST_SENDER
2822.328	FAST_SENDER	N/A
2827.960	SLOW_SENDER1	N/A
2828.250	RECEIVER	FAST_SENDER
2835.975	FAST_SENDER	N/A
2842.087	RECEIVER	FAST_SENDER
2844.536	FAST_SENDER	N/A
2846.452	SLOW_SENDER1	N/A
2850.283	RECEIVER	FAST_SENDER
2852.717	FAST_SENDER	N/A
2853.496	RECEIVER	FAST_SENDER
2855.929	FAST_SENDER	N/A
2861.811	RECEIVER	FAST_SENDER
2864.225	FAST_SENDER	N/A
2864.936	SLOW_SENDER1	N/A
2865.025	RECEIVER	FAST_SENDER
2867.425	FAST_SENDER	N/A
2873.484	RECEIVER	FAST_SENDER
2875.886	FAST_SENDER	N/A
2876.608	RECEIVER	FAST_SENDER
2879.009	FAST_SENDER	N/A
2883.418	SLOW_SENDER1	N/A
2884.997	RECEIVER	FAST_SENDER
2887.427	FAST_SENDER	N/A
2888.232	RECEIVER	FAST_SENDER
2890.635	FAST_SENDER	N/A
2897.024	RECEIVER	FAST_SENDER
2899.450	FAST_SENDER	N/A
2900.205	RECEIVER	FAST_SENDER
2901.910	SLOW_SENDER1	N/A
2902.618	FAST_SENDER	N/A
2908.262	RECEIVER	FAST_SENDER
2910.690	FAST_SENDER	N/A
2911.453	RECEIVER	FAST_SENDER
2918.859	FAST_SENDER	N/A
2919.632	RECEIVER	FAST_SENDER
2920.408	SLOW_SENDER1	N/A
2922.077	FAST_SENDER	N/A
2927.853	RECEIVER	FAST_SENDER
2930.264	FAST_SENDER	N/A
2931.044	RECEIVER	FAST_SENDER
2933.473	FAST_SENDER	N/A
2938.901	SLOW_SENDER1	N/A
2939.368	RECEIVER	FAST_SENDER
2941.776	FAST_SENDER	N/A
2942.534	RECEIVER	FAST_SENDER
2950.201	FAST_SENDER	N/A
2950.963	RECEIVER	FAST_SENDER
2953.374	FAST_SENDER	N/A
2957.373	SLOW_SENDER1	N/A
2958.908	RECEIVER	FAST_SENDER
2961.313	FAST_SENDER	N/A
2962.076	RECEIVER	FAST_SENDER
2964.504	FAST_SENDER	N/A
2970.264	RECEIVER	FAST_SENDER
2972.701	FAST_SENDER	N/A
2973.463	RECEIVER	FAST_SENDER
2975.873	SLOW_SENDER1	N/A
2975.898	FAST_SENDER	N/A
2982.380	RECEIVER	FAST_SENDER
2984.782	FAST_SENDER	N/A
2985.561	RECEIVER	FAST_SENDER
2987.968	FAST_SENDER	N/A
2993.628	RECEIVER	FAST_SENDER
2994.359	SLOW_SENDER1	N/A
2996.048	FAST_SENDER	N/A
2996.834	RECEIVER	FAST_SENDER
2999.238	FAST_SENDER	N/A
3004.804	RECEIVER	FAST_SENDER
3007.226	FAST_SENDER	N/A
3012.838	SLOW_SENDER1	N/A
3013.062	RECEIVER	FAST_SENDER
3015.502	FAST_SENDER	N/A
3021.643	RECEIVER	FAST_SENDER
3024.061	FAST_SENDER	N/A
3029.791	RECEIVER	FAST_SENDER
3031.338	SLOW_SENDER1	N/A
3032.228	FAST_SENDER	N/A
3037.719	RECEIVER	FAST_SENDER
3040.130	FAST_SENDER	N/A
3046.241	RECEIVER	FAST_SENDER
3048.682	FAST_SENDER	N/A
3049.465	RECEIVER	FAST_SENDER
3049.816	SLOW_SENDER1	N/A
3051.899	FAST_SENDER	N/A
3057.892	RECEIVER	FAST_SENDER
3060.298	FAST_SENDER	N/A
3068.298	SLOW_SENDER1	N/A
3070.513	RECEIVER	FAST_SENDER
3072.927	FAST_SENDER	N/A
3073.689	RECEIVER	FAST_SENDER
3076.095	FAST_SENDER	N/A
3081.982	RECEIVER	FAST_SENDER
3084.409	FAST_SENDER	N/A
3086.696	RECEIVER	FAST_SENDER
3086.793	SLOW_SENDER1	N/A
3089.111	FAST_SENDER	N/A
3095.163	RECEIVER	FAST_SENDER
3097.588	FAST_SENDER	N/A
3103.433	RECEIVER	FAST_SENDER
3105.264	SLOW_SENDER1	N/A
3105.877	FAST_SENDER	N/A
3111.893	RECEIVER	FAST_SENDER
3114.308	FAST_SENDER	N/A
3120.375	RECEIVER	FAST_SENDER
3122.809	FAST_SENDER	N/A
3123.551	RECEIVER	FAST_SENDER
3123.736	SLOW_SENDER1	N/A
3125.984	FAST_SENDER	N/A
3131.867	RECEIVER	FAST_SENDER
3134.306	FAST_SENDER	N/A
3136.810	RECEIVER	FAST_SENDER
3142.238	SLOW_SENDER1	N/A
3146.736	FAST_SENDER	N/A
3157.648	RECEIVER	FAST_SENDER
3160.082	FAST_SENDER	N/A
3160.744	SLOW_SENDER1	N/A
3160.822	RECEIVER	FAST_SENDER
3163.272	FAST_SENDER	N/A
3169.240	RECEIVER	FAST_SENDER
3171.677	FAST_SENDER	N/A
3172.421	RECEIVER	FAST_SENDER
3174.851	FAST_SENDER	N/A
3179.242	SLOW_SENDER1	N/A
3185.509	RECEIVER	FAST_SENDER
3187.956	FAST_SENDER	N/A
3193.730	RECEIVER	FAST_SENDER
3196.142	FAST_SENDER	N/A
3197.733	SLOW_SENDER1	N/A
3202.553	RECEIVER	FAST_SENDER
3204.997	FAST_SENDER	N/A
3205.760	RECEIVER	FAST_SENDER
3208.168	FAST_SENDER	N/A
3214.207	RECEIVER	FAST_SENDER
3216.218	SLOW_SENDER1	N/A
3216.637	FAST_SENDER	N/A
3218.971	RECEIVER	FAST_SENDER
3221.403	FAST_SENDER	N/A
3227.551	RECEIVER	FAST_SENDER
3229.957	FAST_SENDER	N/A
3235.624	SLOW_SENDER1	N/A
3236.224	RECEIVER	FAST_SENDER
3238.632	FAST_SENDER	N/A
3244.455	RECEIVER	FAST_SENDER
3246.883	FAST_SENDER	N/A
3247.691	RECEIVER	FAST_SENDER
3250.098	FAST_SENDER	N/A
3255.071	SLOW_SENDER1	N/A
3256.070	RECEIVER	FAST_SENDER
3258.519	FAST_SENDER	N/A
3264.364	RECEIVER	FAST_SENDER
3266.812	FAST_SENDER	N/A
3267.580	RECEIVER	FAST_SENDER
3270.022	FAST_SENDER	N/A
3273.546	SLOW_SENDER1	N/A
3276.055	RECEIVER	FAST_SENDER
3278.480	FAST_SENDER	N/A
3279.225	RECEIVER	FAST_SENDER
3281.654	FAST_SENDER	N/A
3287.249	RECEIVER	FAST_SENDER
3289.652	FAST_SENDER	N/A
3290.432	RECEIVER	FAST_SENDER
3292.027	SLOW_SENDER1	N/A
3292.882	FAST_SENDER	N/A
3298.522	RECEIVER	FAST_SENDER
3300.936	FAST_SENDER	N/A
3303.461	RECEIVER	FAST_SENDER
3309.443	FAST_SENDER	N/A
3310.499	SLOW_SENDER1	N/A
3315.767	RECEIVER	FAST_SENDER
3318.205	FAST_SENDER	N/A
3324.277	RECEIVER	FAST_SENDER
3326.725	FAST_SENDER	N/A
3328.982	SLOW_SENDER1	N/A
3332.275	RECEIVER	FAST_SENDER
3334.677	FAST_SENDER	N/A
3340.958	RECEIVER	FAST_SENDER
3347.475	SLOW_SENDER1	N/A
3347.650	FAST_SENDER	N/A
3348.244	RECEIVER	SLOW_SENDER1
3353.685	RECEIVER	FAST_SENDER
3355.680	SLOW_SENDER1	N/A
3356.085	FAST_SENDER	N/A
3356.851	RECEIVER	FAST_SENDER
3359.291	FAST_SENDER	N/A
3364.745	RECEIVER	FAST_SENDER
3365.970	SLOW_SENDER1	N/A
3367.162	FAST_SENDER	N/A
3372.767	RECEIVER	FAST_SENDER
3375.171	FAST_SENDER	N/A
3375.931	RECEIVER	FAST_SENDER
3378.345	FAST_SENDER	N/A
3384.457	SLOW_SENDER1	N/A
3384.569	RECEIVER	FAST_SENDER
3386.997	FAST_SENDER	N/A
3387.712	RECEIVER	FAST_SENDER
3390.160	FAST_SENDER	N/A
3395.844	RECEIVER	FAST_SENDER
3398.279	FAST_SENDER	N/A
3399.005	RECEIVER	FAST_SENDER
3401.448	FAST_SENDER	N/A
3402.946	SLOW_SENDER1	N/A
3407.810	RECEIVER	FAST_SENDER
3410.222	FAST_SENDER	N/A
3410.972	RECEIVER	FAST_SENDER
3413.410	FAST_SENDER	N/A
3419.317	RECEIVER	FAST_SENDER
3421.444	SLOW_SENDER1	N/A
3421.757	FAST_SENDER	N/A
3427.776	RECEIVER	FAST_SENDER
3429.640	SLOW_SENDER1	N/A
3430.221	FAST_SENDER	N/A
3430.990	RECEIVER	FAST_SENDER
3433.401	FAST_SENDER	N/A
3439.559	RECEIVER	FAST_SENDER
3439.940	SLOW_SENDER1	N/A
3441.996	FAST_SENDER	N/A
3447.929	RECEIVER	FAST_SENDER
3448.114	SLOW_SENDER1	N/A
3450.352	FAST_SENDER	N/A
3451.134	RECEIVER	FAST_SENDER
3453.549	FAST_SENDER	N/A
3458.560	SLOW_SENDER1	N/A
3459.859	RECEIVER	FAST_SENDER
3462.272	FAST_SENDER	N/A
3463.056	RECEIVER	FAST_SENDER
3465.477	FAST_SENDER	N/A
3471.072	RECEIVER	FAST_SENDER
3473.475	FAST_SENDER	N/A
3474.257	RECEIVER	FAST_SENDER
3476.691	FAST_SENDER	N/A
3477.045	SLOW_SENDER1	N/A
3483.059	RECEIVER	FAST_SENDER
3485.482	FAST_SENDER	N/A
3486.234	RECEIVER	FAST_SENDER
3488.668	FAST_SENDER	N/A
3494.668	RECEIVER	FAST_SENDER
3495.537	SLOW_SENDER1	N/A
3497.104	FAST_SENDER	N/A
3502.898	RECEIVER	FAST_SENDER
3503.695	SLOW_SENDER1	N/A
3505.320	FAST_SENDER	N/A
3506.077	RECEIVER	FAST_SENDER
3508.527	FAST_SENDER	N/A
3514.239	SLOW_SENDER1	N/A
3514.458	RECEIVER	FAST_SENDER
3516.904	FAST_SENDER	N/A
3517.632	RECEIVER	FAST_SENDER
3520.071	FAST_SENDER	N/A
3525.864	RECEIVER	FAST_SENDER
3528.311	FAST_SENDER	N/A
3529.052	RECEIVER	FAST_SENDER
3531.482	FAST_SENDER	N/A
3532.730	SLOW_SENDER1	N/A
3537.598	RECEIVER	FAST_SENDER
3540.012	FAST_SENDER	N/A
3540.802	RECEIVER	FAST_SENDER
3543.219	FAST_SENDER	N/A
3549.269	RECEIVER	FAST_SENDER
3551.714	FAST_SENDER	N/A
3552.317	SLOW_SENDER1	N/A
3552.441	RECEIVER	FAST_SENDER
3554.858	FAST_SENDER	N/A
3565.587	RECEIVER	FAST_SENDER
3567.993	FAST_SENDER	N/A
3570.795	SLOW_SENDER1	N/A
3574.134	RECEIVER	FAST_SENDER
3576.570	FAST_SENDER	N/A
3577.289	RECEIVER	FAST_SENDER
3579.699	FAST_SENDER	N/A
3585.592	RECEIVER	FAST_SENDER
3588.035	FAST_SENDER	N/A
3588.792	RECEIVER	FAST_SENDER
3589.298	SLOW_SENDER1	N/A
3591.199	FAST_SENDER	N/A
3603.986	FAST_SENDER	N/A
3607.785	SLOW_SENDER1	N/A
3616.858	FAST_SENDER	N/A
3622.881	RECEIVER	FAST_SENDER
3625.290	FAST_SENDER	N/A
3626.076	RECEIVER	FAST_SENDER
3626.262	SLOW_SENDER1	N/A
3628.494	FAST_SENDER	N/A
3634.252	RECEIVER	FAST_SENDER
3636.694	FAST_SENDER	N/A
3637.451	RECEIVER	FAST_SENDER
3639.890	FAST_SENDER	N/A
3644.763	SLOW_SENDER1	N/A
3645.862	RECEIVER	FAST_SENDER
3648.275	FAST_SENDER	N/A
3649.008	RECEIVER	FAST_SENDER
3651.431	FAST_SENDER	N/A
3661.834	RECEIVER	FAST_SENDER
3663.254	SLOW_SENDER1	N/A
3664.274	FAST_SENDER	N/A
3670.027	RECEIVER	FAST_SENDER
3672.460	FAST_SENDER	N/A
3678.533	RECEIVER	FAST_SENDER
3680.978	FAST_SENDER	N/A
3681.732	SLOW_SENDER1	N/A
3686.498	RECEIVER	FAST_SENDER
3688.932	FAST_SENDER	N/A
3689.649	RECEIVER	FAST_SENDER
3692.054	FAST_SENDER	N/A
3698.210	RECEIVER	FAST_SENDER
3700.211	SLOW_SENDER1	N/A
3700.625	FAST_SENDER	N/A
3700.956	RECEIVER	SLOW_SENDER1
3706.960	RECEIVER	FAST_SENDER
3709.392	FAST_SENDER	N/A
3719.940	SLOW_SENDER1	N/A
3721.645	FAST_SENDER	N/A
3727.628	RECEIVER	FAST_SENDER
3728.106	SLOW_SENDER1	N/A
3730.054	FAST_SENDER	N/A
3730.780	RECEIVER	FAST_SENDER
3733.190	FAST_SENDER	N/A
3738.540	SLOW_SENDER1	N/A
3739.054	RECEIVER	FAST_SENDER
3741.478	FAST_SENDER	N/A
3742.247	RECEIVER	FAST_SENDER
3744.647	FAST_SENDER	N/A
3750.736	RECEIVER	FAST_SENDER
3753.174	FAST_SENDER	N/A
3753.960	RECEIVER	FAST_SENDER
3756.388	FAST_SENDER	N/A
3757.041	SLOW_SENDER1	N/A
3762.452	RECEIVER	FAST_SENDER
3764.870	FAST_SENDER	N/A
3765.596	RECEIVER	FAST_SENDER
3768.043	FAST_SENDER	N/A
3774.002	RECEIVER	FAST_SENDER
3775.538	SLOW_SENDER1	N/A
3776.431	FAST_SENDER	N/A
3782.609	RECEIVER	FAST_SENDER
3785.024	FAST_SENDER	N/A
3787.524	RECEIVER	FAST_SENDER
3789.942	FAST_SENDER	N/A
3794.034	SLOW_SENDER1	N/A
3796.031	RECEIVER	FAST_SENDER
3798.449	FAST_SENDER	N/A
3804.664	RECEIVER	FAST_SENDER
3807.087	FAST_SENDER	N/A
3812.512	SLOW_SENDER1	N/A
3818.875	RECEIVER	FAST_SENDER
3821.324	FAST_SENDER	N/A
3826.839	RECEIVER	FAST_SENDER
3829.275	FAST_SENDER	N/A
3831.495	SLOW_SENDER1	N/A
3835.089	RECEIVER	FAST_SENDER
3837.530	FAST_SENDER	N/A
3838.270	RECEIVER	FAST_SENDER
3845.992	FAST_SENDER	N/A
3849.989	SLOW_SENDER1	N/A
3852.285	RECEIVER	FAST_SENDER
3854.735	FAST_SENDER	N/A
3855.524	RECEIVER	FAST_SENDER
3857.928	FAST_SENDER	N/A
3864.097	RECEIVER	FAST_SENDER
3866.532	FAST_SENDER	N/A
3867.283	RECEIVER	FAST_SENDER
3868.489	SLOW_SENDER1	N/A
3869.714	FAST_SENDER	N/A
3875.405	RECEIVER	FAST_SENDER
3877.834	FAST_SENDER	N/A
3878.586	RECEIVER	FAST_SENDER
3880.994	FAST_SENDER	N/A
3886.977	SLOW_SENDER1	N/A
3887.290	RECEIVER	FAST_SENDER
3894.803	FAST_SENDER	N/A
3895.554	RECEIVER	FAST_SENDER
3897.999	FAST_SENDER	N/A
3904.061	RECEIVER	FAST_SENDER
3905.456	SLOW_SENDER1	N/A
3906.479	FAST_SENDER	N/A
3912.276	RECEIVER	FAST_SENDER
3914.710	FAST_SENDER	N/A
3916.914	RECEIVER	FAST_SENDER
3919.364	FAST_SENDER	N/A
3923.951	SLOW_SENDER1	N/A
3925.637	RECEIVER	FAST_SENDER
3928.052	FAST_SENDER	N/A
3933.984	RECEIVER	FAST_SENDER
3936.423	FAST_SENDER	N/A
3942.017	RECEIVER	FAST_SENDER
3942.435	SLOW_SENDER1	N/A
3944.439	FAST_SENDER	N/A
3950.533	RECEIVER	FAST_SENDER
3952.945	FAST_SENDER	N/A
3953.709	RECEIVER	FAST_SENDER
3956.145	FAST_SENDER	N/A
3960.923	SLOW_SENDER1	N/A
3962.232	RECEIVER	FAST_SENDER
3964.665	FAST_SENDER	N/A
3965.439	RECEIVER	FAST_SENDER
3967.840	FAST_SENDER	N/A
3973.595	RECEIVER	FAST_SENDER
3976.002	FAST_SENDER	N/A
3976.737	RECEIVER	FAST_SENDER
3979.169	FAST_SENDER	N/A
3979.433	SLOW_SENDER1	N/A
3985.267	RECEIVER	FAST_SENDER
3987.710	FAST_SENDER	N/A
3988.452	RECEIVER	FAST_SENDER
3990.867	FAST_SENDER	N/A
3997.931	SLOW_SENDER1	N/A
4001.232	RECEIVER	FAST_SENDER
4003.653	FAST_SENDER	N/A
4009.476	RECEIVER	FAST_SENDER
4011.915	FAST_SENDER	N/A
4016.407	SLOW_SENDER1	N/A
4018.115	RECEIVER	FAST_SENDER
4020.542	FAST_SENDER	N/A
4021.322	RECEIVER	FAST_SENDER
4029.041	FAST_SENDER	N/A
4034.910	SLOW_SENDER1	N/A
4035.240	RECEIVER	FAST_SENDER
4042.689	FAST_SENDER	N/A
4043.486	RECEIVER	FAST_SENDER
4045.915	FAST_SENDER	N/A
4051.861	RECEIVER	FAST_SENDER
4053.402	SLOW_SENDER1	N/A
4054.278	FAST_SENDER	N/A
4060.190	RECEIVER	FAST_SENDER
4062.626	FAST_SENDER	N/A
4063.404	RECEIVER	FAST_SENDER
4065.811	FAST_SENDER	N/A
4071.621	RECEIVER	FAST_SENDER
4071.876	SLOW_SENDER1	N/A
4074.035	FAST_SENDER	N/A
4080.230	RECEIVER	FAST_SENDER
4082.672	FAST_SENDER	N/A
4083.418	RECEIVER	FAST_SENDER
4085.848	FAST_SENDER	N/A
4090.363	SLOW_SENDER1	N/A
4091.900	RECEIVER	FAST_SENDER
4094.349	FAST_SENDER	N/A
4095.115	RECEIVER	FAST_SENDER
4097.565	FAST_SENDER	N/A
4103.787	RECEIVER	FAST_SENDER
4106.217	FAST_SENDER	N/A
4107.007	RECEIVER	FAST_SENDER
4108.833	SLOW_SENDER1	N/A
4109.427	FAST_SENDER	N/A
4115.121	RECEIVER	FAST_SENDER
4117.545	FAST_SENDER	N/A
4118.305	RECEIVER	FAST_SENDER
4120.727	FAST_SENDER	N/A
4127.307	SLOW_SENDER1	N/A
4131.243	RECEIVER	FAST_SENDER
4133.666	FAST_SENDER	N/A
4139.663	RECEIVER	FAST_SENDER
4142.097	FAST_SENDER	N/A
4145.794	SLOW_SENDER1	N/A
4148.137	RECEIVER	FAST_SENDER
4150.550	FAST_SENDER	N/A
4151.328	RECEIVER	FAST_SENDER
4153.754	FAST_SENDER	N/A
4159.839	RECEIVER	FAST_SENDER
4162.241	FAST_SENDER	N/A
4162.993	RECEIVER	FAST_SENDER
4164.293	SLOW_SENDER1	N/A
4165.431	FAST_SENDER	N/A
4171.475	RECEIVER	FAST_SENDER
4173.885	FAST_SENDER	N/A
4174.636	RECEIVER	FAST_SENDER
4177.085	FAST_SENDER	N/A
4182.794	SLOW_SENDER1	N/A
4182.946	RECEIVER	FAST_SENDER
4185.356	FAST_SENDER	N/A
4186.123	RECEIVER	FAST_SENDER
4188.566	FAST_SENDER	N/A
4194.306	RECEIVER	FAST_SENDER
4196.734	FAST_SENDER	N/A
4197.511	RECEIVER	FAST_SENDER
4199.939	FAST_SENDER	N/A
4201.287	SLOW_SENDER1	N/A
4206.128	RECEIVER	FAST_SENDER
4208.528	FAST_SENDER	N/A
4209.313	RECEIVER	FAST_SENDER
4211.739	FAST_SENDER	N/A
4217.500	RECEIVER	FAST_SENDER
4219.939	FAST_SENDER	N/A
4220.730	RECEIVER	FAST_SENDER
4220.996	SLOW_SENDER1	N/A
4223.144	FAST_SENDER	N/A
4229.205	RECEIVER	FAST_SENDER
4231.637	FAST_SENDER	N/A
4232.366	RECEIVER	FAST_SENDER
4234.804	FAST_SENDER	N/A
4239.499	SLOW_SENDER1	N/A
4240.864	RECEIVER	FAST_SENDER
4243.307	FAST_SENDER	N/A
4245.685	RECEIVER	FAST_SENDER
4248.129	FAST_SENDER	N/A
4254.165	RECEIVER	FAST_SENDER
4256.591	FAST_SENDER	N/A
4257.970	SLOW_SENDER1	N/A
4262.917	RECEIVER	FAST_SENDER
4265.327	FAST_SENDER	N/A
4270.975	RECEIVER	FAST_SENDER
4273.395	FAST_SENDER	N/A
4274.156	RECEIVER	FAST_SENDER
4276.598	FAST_SENDER	N/A
4276.986	SLOW_SENDER1	N/A
4282.762	RECEIVER	FAST_SENDER
4285.167	FAST_SENDER	N/A
4285.917	RECEIVER	FAST_SENDER
4288.345	FAST_SENDER	N/A
4294.267	RECEIVER	FAST_SENDER
4295.474	SLOW_SENDER1	N/A
4296.681	FAST_SENDER	N/A
4303.688	SLOW_SENDER1	N/A
4307.690	RECEIVER	FAST_SENDER
4310.091	FAST_SENDER	N/A
4313.978	SLOW_SENDER1	N/A
4315.769	RECEIVER	FAST_SENDER
4318.193	FAST_SENDER	N/A
4323.795	RECEIVER	FAST_SENDER
4326.195	FAST_SENDER	N/A
4332.101	RECEIVER	FAST_SENDER
4332.462	SLOW_SENDER1	N/A
4334.517	FAST_SENDER	N/A
4340.387	RECEIVER	FAST_SENDER
4342.805	FAST_SENDER	N/A
4348.662	RECEIVER	FAST_SENDER
4350.966	SLOW_SENDER1	N/A
4351.079	FAST_SENDER	N/A
4357.452	RECEIVER	FAST_SENDER
4359.893	FAST_SENDER	N/A
4360.684	RECEIVER	FAST_SENDER
4363.130	FAST_SENDER	N/A
4369.140	RECEIVER	FAST_SENDER
4369.438	SLOW_SENDER1	N/A
4371.547	FAST_SENDER	N/A
4377.153	RECEIVER	FAST_SENDER
4379.563	FAST_SENDER	N/A
4385.433	RECEIVER	FAST_SENDER
4387.856	FAST_SENDER	N/A
4387.917	SLOW_SENDER1	N/A
4388.631	RECEIVER	FAST_SENDER
4391.062	FAST_SENDER	N/A
4396.645	RECEIVER	FAST_SENDER
4399.093	FAST_SENDER	N/A
4399.818	RECEIVER	FAST_SENDER
4402.222	FAST_SENDER	N/A
4406.902	SLOW_SENDER1	N/A
4408.053	RECEIVER	FAST_SENDER
4410.473	FAST_SENDER	N/A
4411.204	RECEIVER	FAST_SENDER
4413.617	FAST_SENDER	N/A
4419.374	RECEIVER	FAST_SENDER
4421.802	FAST_SENDER	N/A
4426.524	SLOW_SENDER1	N/A
4427.946	RECEIVER	FAST_SENDER
4430.385	FAST_SENDER	N/A
4436.087	RECEIVER	FAST_SENDER
4438.532	FAST_SENDER	N/A
4444.457	RECEIVER	FAST_SENDER
4445.010	SLOW_SENDER1	N/A
4446.886	FAST_SENDER	N/A
4453.034	RECEIVER	FAST_SENDER
4453.197	SLOW_SENDER1	N/A
4455.460	FAST_SENDER	N/A
4456.254	RECEIVER	FAST_SENDER
4458.685	FAST_SENDER	N/A
4463.629	SLOW_SENDER1	N/A
4464.866	RECEIVER	FAST_SENDER
4467.281	FAST_SENDER	N/A
4468.027	RECEIVER	FAST_SENDER
4470.449	FAST_SENDER	N/A
4480.951	RECEIVER	FAST_SENDER
4482.344	SLOW_SENDER1	N/A
4483.384	FAST_SENDER	N/A
4489.424	RECEIVER	FAST_SENDER
4490.504	SLOW_SENDER1	N/A
4491.860	FAST_SENDER	N/A
4492.648	RECEIVER	FAST_SENDER
4495.050	FAST_SENDER	N/A
4500.541	RECEIVER	FAST_SENDER
4500.895	SLOW_SENDER1	N/A
4502.946	FAST_SENDER	N/A
4509.006	RECEIVER	FAST_SENDER
4509.070	SLOW_SENDER1	N/A
4511.415	FAST_SENDER	N/A
4512.174	RECEIVER	FAST_SENDER
4514.599	FAST_SENDER	N/A
4519.652	SLOW_SENDER1	N/A
4520.405	RECEIVER	FAST_SENDER
4522.818	FAST_SENDER	N/A
4523.565	RECEIVER	FAST_SENDER
4525.982	FAST_SENDER	N/A
4531.620	RECEIVER	FAST_SENDER
4534.045	FAST_SENDER	N/A
4534.806	RECEIVER	FAST_SENDER
4537.229	FAST_SENDER	N/A
4538.628	SLOW_SENDER1	N/A
4542.893	RECEIVER	FAST_SENDER
4545.320	FAST_SENDER	N/A
4546.117	RECEIVER	FAST_SENDER
4548.542	FAST_SENDER	N/A
4554.807	RECEIVER	FAST_SENDER
4557.244	FAST_SENDER	N/A
4557.598	SLOW_SENDER1	N/A
4558.017	RECEIVER	FAST_SENDER
4565.567	FAST_SENDER	N/A
4566.320	RECEIVER	FAST_SENDER
4568.758	FAST_SENDER	N/A
4574.374	RECEIVER	FAST_SENDER
4576.087	SLOW_SENDER1	N/A
4576.809	FAST_SENDER	N/A
4582.938	RECEIVER	FAST_SENDER
4584.258	SLOW_SENDER1	N/A
4585.382	FAST_SENDER	N/A
4586.117	RECEIVER	FAST_SENDER
4588.544	FAST_SENDER	N/A
4594.574	SLOW_SENDER1	N/A
4594.755	RECEIVER	FAST_SENDER
4597.204	FAST_SENDER	N/A
4609.743	FAST_SENDER	N/A
4610.490	RECEIVER	FAST_SENDER
4612.919	FAST_SENDER	N/A
4613.058	SLOW_SENDER1	N/A
4619.092	RECEIVER	FAST_SENDER
4621.513	FAST_SENDER	N/A
4622.305	RECEIVER	FAST_SENDER
4624.745	FAST_SENDER	N/A
4630.417	RECEIVER	FAST_SENDER
4632.027	SLOW_SENDER1	N/A
4632.865	FAST_SENDER	N/A
4639.231	RECEIVER	FAST_SENDER
4640.194	SLOW_SENDER1	N/A
4641.648	FAST_SENDER	N/A
4644.022	RECEIVER	FAST_SENDER
4646.436	FAST_SENDER	N/A
4650.565	SLOW_SENDER1	N/A
4652.144	RECEIVER	FAST_SENDER
4654.581	FAST_SENDER	N/A
4660.515	RECEIVER	FAST_SENDER
4662.949	FAST_SENDER	N/A
4669.066	SLOW_SENDER1	N/A
4669.079	RECEIVER	FAST_SENDER
4671.508	FAST_SENDER	N/A
4677.236	SLOW_SENDER1	N/A
4677.299	RECEIVER	FAST_SENDER
4684.013	FAST_SENDER	N/A
4684.813	RECEIVER	FAST_SENDER
4687.236	FAST_SENDER	N/A
4687.634	SLOW_SENDER1	N/A
4693.616	RECEIVER	FAST_SENDER
4696.023	FAST_SENDER	N/A
4696.789	RECEIVER	FAST_SENDER
4699.198	FAST_SENDER	N/A
4705.013	RECEIVER	FAST_SENDER
4706.136	SLOW_SENDER1	N/A
4707.433	FAST_SENDER	N/A
4713.308	RECEIVER	FAST_SENDER
4714.305	SLOW_SENDER1	N/A
4715.723	FAST_SENDER	N/A
4716.507	RECEIVER	FAST_SENDER
4718.940	FAST_SENDER	N/A
4724.808	SLOW_SENDER1	N/A
4725.162	RECEIVER	FAST_SENDER
4732.407	FAST_SENDER	N/A
4733.164	RECEIVER	FAST_SENDER
4735.575	FAST_SENDER	N/A
4741.058	RECEIVER	FAST_SENDER
4743.299	SLOW_SENDER1	N/A
4743.475	FAST_SENDER	N/A
4744.234	RECEIVER	FAST_SENDER
4746.682	FAST_SENDER	N/A
4753.049	RECEIVER	FAST_SENDER
4755.484	FAST_SENDER	N/A
4761.554	RECEIVER	FAST_SENDER
4761.803	SLOW_SENDER1	N/A
4763.967	FAST_SENDER	N/A
4769.841	RECEIVER	FAST_SENDER
4772.256	FAST_SENDER	N/A
4773.008	RECEIVER	FAST_SENDER
4775.416	FAST_SENDER	N/A
4780.304	SLOW_SENDER1	N/A
4781.297	RECEIVER	FAST_SENDER
4783.746	FAST_SENDER	N/A
4784.486	RECEIVER	FAST_SENDER
4786.911	FAST_SENDER	N/A
4793.194	RECEIVER	FAST_SENDER
4795.595	FAST_SENDER	N/A
4796.352	RECEIVER	FAST_SENDER
4798.756	FAST_SENDER	N/A
4798.780	SLOW_SENDER1	N/A
4804.866	RECEIVER	FAST_SENDER
4807.297	FAST_SENDER	N/A
4808.063	RECEIVER	FAST_SENDER
4810.474	FAST_SENDER	N/A
4816.492	RECEIVER	FAST_SENDER
4817.753	SLOW_SENDER1	N/A
4818.901	FAST_SENDER	N/A
4825.015	RECEIVER	FAST_SENDER
4827.443	FAST_SENDER	N/A
4828.215	RECEIVER	FAST_SENDER
4830.632	FAST_SENDER	N/A
4836.233	SLOW_SENDER1	N/A
4836.284	RECEIVER	FAST_SENDER
4838.695	FAST_SENDER	N/A
4844.720	RECEIVER	FAST_SENDER
4847.153	FAST_SENDER	N/A
4847.887	RECEIVER	FAST_SENDER
4850.328	FAST_SENDER	N/A
4855.183	SLOW_SENDER1	N/A
4856.299	RECEIVER	FAST_SENDER
4858.733	FAST_SENDER	N/A
4861.868	FAST_SENDER	N/A
4874.152	FAST_SENDER	N/A
4874.541	SLOW_SENDER1	N/A
4880.427	RECEIVER	FAST_SENDER
4882.832	FAST_SENDER	N/A
4883.573	RECEIVER	FAST_SENDER
4891.293	FAST_SENDER	N/A
4892.043	RECEIVER	FAST_SENDER
4893.033	SLOW_SENDER1	N/A
4894.486	FAST_SENDER	N/A
4900.191	RECEIVER	FAST_SENDER
4902.601	FAST_SENDER	N/A
4903.374	RECEIVER	FAST_SENDER
4905.818	FAST_SENDER	N/A
4911.463	RECEIVER	FAST_SENDER
4911.543	SLOW_SENDER1	N/A
4912.294	RECEIVER	SLOW_SENDER1
4913.870	FAST_SENDER	N/A
4919.697	RECEIVER	FAST_SENDER
4919.702	SLOW_SENDER1	N/A
4922.107	FAST_SENDER	N/A
4927.998	RECEIVER	FAST_SENDER
4930.186	SLOW_SENDER1	N/A
4930.445	FAST_SENDER	N/A
4936.116	RECEIVER	FAST_SENDER
4938.339	SLOW_SENDER1	N/A
4938.557	FAST_SENDER	N/A
4939.315	RECEIVER	FAST_SENDER
4941.744	FAST_SENDER	N/A
4947.669	RECEIVER	FAST_SENDER
4948.661	SLOW_SENDER1	N/A
4950.081	FAST_SENDER	N/A
4955.880	RECEIVER	FAST_SENDER
4958.319	FAST_SENDER	N/A
4964.613	RECEIVER	FAST_SENDER
4967.145	SLOW_SENDER1	N/A
4971.842	FAST_SENDER	N/A
4977.502	RECEIVER	FAST_SENDER
4979.947	FAST_SENDER	N/A
4980.686	RECEIVER	FAST_SENDER
4983.127	FAST_SENDER	N/A
4985.645	SLOW_SENDER1	N/A
4989.138	RECEIVER	FAST_SENDER
4991.579	FAST_SENDER	N/A
4992.354	RECEIVER	FAST_SENDER
4994.796	FAST_SENDER	N/A
5000.903	RECEIVER	FAST_SENDER
5003.351	FAST_SENDER	N/A
5004.125	SLOW_SENDER1	N/A
5004.150	RECEIVER	FAST_SENDER
5006.586	FAST_SENDER	N/A
5012.638	RECEIVER	FAST_SENDER
5015.085	FAST_SENDER	N/A
5015.863	RECEIVER	FAST_SENDER
5022.634	SLOW_SENDER1	N/A
5023.637	FAST_SENDER	N/A
5029.859	RECEIVER	FAST_SENDER
5032.266	FAST_SENDER	N/A
5038.032	RECEIVER	FAST_SENDER
5040.435	FAST_SENDER	N/A
5041.142	SLOW_SENDER1	N/A
5041.187	RECEIVER	FAST_SENDER
5043.603	FAST_SENDER	N/A
5049.851	RECEIVER	FAST_SENDER
5052.297	FAST_SENDER	N/A
5053.059	RECEIVER	FAST_SENDER
5055.469	FAST_SENDER	N/A
5060.115	SLOW_SENDER1	N/A
5061.524	RECEIVER	FAST_SENDER
5063.947	FAST_SENDER	N/A
5064.725	RECEIVER	FAST_SENDER
5067.146	FAST_SENDER	N/A
5073.433	RECEIVER	FAST_SENDER
5078.603	SLOW_SENDER1	N/A
5080.324	FAST_SENDER	N/A
5086.032	RECEIVER	FAST_SENDER
5088.436	FAST_SENDER	N/A
5089.214	RECEIVER	FAST_SENDER
5091.656	FAST_SENDER	N/A
5097.094	SLOW_SENDER1	N/A
5097.542	RECEIVER	FAST_SENDER
5099.989	FAST_SENDER	N/A
5100.777	RECEIVER	FAST_SENDER
5103.197	FAST_SENDER	N/A
5109.565	RECEIVER	FAST_SENDER
5115.571	SLOW_SENDER1	N/A
5116.186	FAST_SENDER	N/A
5122.328	RECEIVER	FAST_SENDER
5124.777	FAST_SENDER	N/A
5125.563	RECEIVER	FAST_SENDER
5128.010	FAST_SENDER	N/A
5134.063	SLOW_SENDER1	N/A
5138.387	RECEIVER	FAST_SENDER
5140.806	FAST_SENDER	N/A
5146.897	RECEIVER	FAST_SENDER
5149.344	FAST_SENDER	N/A
5152.542	SLOW_SENDER1	N/A
5159.185	RECEIVER	FAST_SENDER
5161.634	FAST_SENDER	N/A
5167.399	RECEIVER	FAST_SENDER
5169.806	FAST_SENDER	N/A
5171.036	SLOW_SENDER1	N/A
5175.831	RECEIVER	FAST_SENDER
5178.281	FAST_SENDER	N/A
5184.368	RECEIVER	FAST_SENDER
5186.787	FAST_SENDER	N/A
5190.857	SLOW_SENDER1	N/A
5191.539	FAST_SENDER	N/A
5203.732	FAST_SENDER	N/A
5209.341	SLOW_SENDER1	N/A
5209.463	RECEIVER	FAST_SENDER
5211.883	FAST_SENDER	N/A
5212.652	RECEIVER	FAST_SENDER
5215.066	FAST_SENDER	N/A
5221.150	RECEIVER	FAST_SENDER
5223.588	FAST_SENDER	N/A
5224.322	RECEIVER	FAST_SENDER
5226.768	FAST_SENDER	N/A
5227.818	SLOW_SENDER1	N/A
5232.559	RECEIVER	FAST_SENDER
5234.962	FAST_SENDER	N/A
5235.732	RECEIVER	FAST_SENDER
5238.136	FAST_SENDER	N/A
5244.045	RECEIVER	FAST_SENDER
5246.472	FAST_SENDER	N/A
5247.283	SLOW_SENDER1	N/A
5248.046	RECEIVER	SLOW_SENDER1
5252.034	RECEIVER	FAST_SENDER
5254.441	FAST_SENDER	N/A
5265.781	SLOW_SENDER1	N/A
5267.042	FAST_SENDER	N/A
5278.015	RECEIVER	FAST_SENDER
5280.417	FAST_SENDER	N/A
5281.157	RECEIVER	FAST_SENDER
5283.586	FAST_SENDER	N/A
5284.255	SLOW_SENDER1	N/A
5289.586	RECEIVER	FAST_SENDER
5292.018	FAST_SENDER	N/A
5292.830	RECEIVER	FAST_SENDER
5295.263	FAST_SENDER	N/A
5301.187	RECEIVER	FAST_SENDER
5302.750	SLOW_SENDER1	N/A
5303.495	RECEIVER	SLOW_SENDER1
5303.588	FAST_SENDER	N/A
5309.489	RECEIVER	FAST_SENDER
5310.935	SLOW_SENDER1	N/A
5311.929	FAST_SENDER	N/A
5312.695	RECEIVER	FAST_SENDER
5315.115	FAST_SENDER	N/A
5321.275	RECEIVER	FAST_SENDER
5321.399	SLOW_SENDER1	N/A
5323.707	FAST_SENDER	N/A
5329.568	SLOW_SENDER1	N/A
5329.633	RECEIVER	FAST_SENDER
5332.057	FAST_SENDER	N/A
5338.123	RECEIVER	FAST_SENDER
5340.004	SLOW_SENDER1	N/A
5340.525	FAST_SENDER	N/A
5353.458	FAST_SENDER	N/A
5358.491	SLOW_SENDER1	N/A
5358.988	RECEIVER	FAST_SENDER
5361.427	FAST_SENDER	N/A
5362.202	RECEIVER	FAST_SENDER
5364.621	FAST_SENDER	N/A
5370.291	RECEIVER	FAST_SENDER
5372.730	FAST_SENDER	N/A
5373.459	RECEIVER	FAST_SENDER
5375.905	FAST_SENDER	N/A
5376.972	SLOW_SENDER1	N/A
5382.173	RECEIVER	FAST_SENDER
5384.594	FAST_SENDER	N/A
5385.338	RECEIVER	FAST_SENDER
5387.770	FAST_SENDER	N/A
5393.801	RECEIVER	FAST_SENDER
5395.481	SLOW_SENDER1	N/A
5396.238	FAST_SENDER	N/A
5396.268	RECEIVER	SLOW_SENDER1
5406.366	RECEIVER	FAST_SENDER
5408.807	FAST_SENDER	N/A
5413.975	SLOW_SENDER1	N/A
5415.026	RECEIVER	FAST_SENDER
5417.439	FAST_SENDER	N/A
5423.389	RECEIVER	FAST_SENDER
5425.814	FAST_SENDER	N/A
5431.609	RECEIVER	FAST_SENDER
5432.450	SLOW_SENDER1	N/A
5434.051	FAST_SENDER	N/A
5439.788	RECEIVER	FAST_SENDER
5440.641	SLOW_SENDER1	N/A
5442.214	FAST_SENDER	N/A
5447.855	RECEIVER	FAST_SENDER
5450.263	FAST_SENDER	N/A
5451.039	RECEIVER	FAST_SENDER
5451.079	SLOW_SENDER1	N/A
5453.469	FAST_SENDER	N/A
5464.237	RECEIVER	FAST_SENDER
5466.638	FAST_SENDER	N/A
5469.568	SLOW_SENDER1	N/A
5472.833	RECEIVER	FAST_SENDER
5475.233	FAST_SENDER	N/A
5481.337	RECEIVER	FAST_SENDER
5483.741	FAST_SENDER	N/A
5484.475	RECEIVER	FAST_SENDER
5486.910	FAST_SENDER	N/A
5488.048	SLOW_SENDER1	N/A
5492.888	RECEIVER	FAST_SENDER
5495.318	FAST_SENDER	N/A
5496.101	RECEIVER	FAST_SENDER
5498.527	FAST_SENDER	N/A
5504.377	RECEIVER	FAST_SENDER
5506.823	FAST_SENDER	N/A
5507.594	RECEIVER	FAST_SENDER
5507.792	SLOW_SENDER1	N/A
5510.044	FAST_SENDER	N/A
5516.304	RECEIVER	FAST_SENDER
5518.743	FAST_SENDER	N/A
5519.519	RECEIVER	FAST_SENDER
5521.931	FAST_SENDER	N/A
5526.302	SLOW_SENDER1	N/A
5527.809	RECEIVER	FAST_SENDER
5530.220	FAST_SENDER	N/A
5530.972	RECEIVER	FAST_SENDER
5538.400	FAST_SENDER	N/A
5539.141	RECEIVER	FAST_SENDER
5541.561	FAST_SENDER	N/A
5544.802	SLOW_SENDER1	N/A
5547.720	RECEIVER	FAST_SENDER
5550.130	FAST_SENDER	N/A
5550.867	RECEIVER	FAST_SENDER
5553.289	FAST_SENDER	N/A
5559.478	RECEIVER	FAST_SENDER
5561.894	FAST_SENDER	N/A
5562.653	RECEIVER	FAST_SENDER
5563.295	SLOW_SENDER1	N/A
5565.102	FAST_SENDER	N/A
5571.140	RECEIVER	FAST_SENDER
5573.551	FAST_SENDER	N/A
5574.317	RECEIVER	FAST_SENDER
5576.725	FAST_SENDER	N/A
5581.798	SLOW_SENDER1	N/A
5583.208	RECEIVER	FAST_SENDER
5585.648	FAST_SENDER	N/A
5586.418	RECEIVER	FAST_SENDER
5588.820	FAST_SENDER	N/A
5594.917	RECEIVER	FAST_SENDER
5597.320	FAST_SENDER	N/A
5598.093	RECEIVER	FAST_SENDER
5600.291	SLOW_SENDER1	N/A
5600.501	FAST_SENDER	N/A
5606.163	RECEIVER	FAST_SENDER
5608.564	FAST_SENDER	N/A
5609.369	RECEIVER	FAST_SENDER
5611.808	FAST_SENDER	N/A
5617.444	RECEIVER	FAST_SENDER
5618.765	SLOW_SENDER1	N/A
5619.845	FAST_SENDER	N/A
5625.826	RECEIVER	FAST_SENDER
5626.924	SLOW_SENDER1	N/A
5628.269	FAST_SENDER	N/A
5629.073	RECEIVER	FAST_SENDER
5631.522	FAST_SENDER	N/A
5637.351	SLOW_SENDER1	N/A
5637.424	RECEIVER	FAST_SENDER
5639.870	FAST_SENDER	N/A
5645.488	SLOW_SENDER1	N/A
5645.872	RECEIVER	FAST_SENDER
5648.315	FAST_SENDER	N/A
5649.058	RECEIVER	FAST_SENDER
5651.495	FAST_SENDER	N/A
5656.179	SLOW_SENDER1	N/A
5657.494	RECEIVER	FAST_SENDER
5659.926	FAST_SENDER	N/A
5660.685	RECEIVER	FAST_SENDER
5663.107	FAST_SENDER	N/A
5668.889	RECEIVER	FAST_SENDER
5671.315	FAST_SENDER	N/A
5672.038	RECEIVER	FAST_SENDER
5674.465	FAST_SENDER	N/A
5674.676	SLOW_SENDER1	N/A
5680.346	RECEIVER	FAST_SENDER
5682.747	FAST_SENDER	N/A
5683.508	RECEIVER	FAST_SENDER
5685.927	FAST_SENDER	N/A
5691.799	RECEIVER	FAST_SENDER
5693.666	SLOW_SENDER1	N/A
5694.200	FAST_SENDER	N/A
5700.237	RECEIVER	FAST_SENDER
5702.671	FAST_SENDER	N/A
5703.448	RECEIVER	FAST_SENDER
5705.896	FAST_SENDER	N/A
5711.632	RECEIVER	FAST_SENDER
5712.163	SLOW_SENDER1	N/A
5714.058	FAST_SENDER	N/A
5719.820	RECEIVER	FAST_SENDER
5720.308	SLOW_SENDER1	N/A
5722.252	FAST_SENDER	N/A
5723.014	RECEIVER	FAST_SENDER
5725.421	FAST_SENDER	N/A
[truncated: 10,537 more rows]
