# Supplementary material for: CATO: Wake-Up reCeiver-bAsed communicaTiOn for Batteryless Devices
Source: Sensors (Basel). 2025 Nov 7;25(22):6813. doi: 10.3390/s25226813 (PMC12655924; doi:10.3390/s25226813)
Supplement: Supplementary file 1 [file sensors-25-06813-s001.zip › File S1_Experimental_and_Simulation_Data/simulation/capsweep/cap7/mac_competing_nodes_link_reserve.csv]

time_s	node_id	received_from
2.700	FAST_SENDER	N/A
2.700	SLOW_SENDER1	N/A
3.434	RECEIVER	SLOW_SENDER1
5.408	RECEIVER	FAST_SENDER
7.849	FAST_SENDER	N/A
8.632	RECEIVER	FAST_SENDER
10.880	SLOW_SENDER1	N/A
11.066	FAST_SENDER	N/A
11.687	RECEIVER	SLOW_SENDER1
13.862	RECEIVER	FAST_SENDER
16.263	FAST_SENDER	N/A
17.004	RECEIVER	FAST_SENDER
19.409	FAST_SENDER	N/A
20.192	RECEIVER	FAST_SENDER
22.621	FAST_SENDER	N/A
23.420	RECEIVER	FAST_SENDER
25.870	FAST_SENDER	N/A
26.613	RECEIVER	FAST_SENDER
29.025	FAST_SENDER	N/A
29.316	SLOW_SENDER1	N/A
29.815	RECEIVER	FAST_SENDER
32.242	FAST_SENDER	N/A
33.014	RECEIVER	FAST_SENDER
35.457	FAST_SENDER	N/A
38.638	FAST_SENDER	N/A
46.263	FAST_SENDER	N/A
47.823	SLOW_SENDER1	N/A
54.635	FAST_SENDER	N/A
55.371	RECEIVER	FAST_SENDER
57.773	FAST_SENDER	N/A
58.500	RECEIVER	FAST_SENDER
60.937	FAST_SENDER	N/A
61.681	RECEIVER	FAST_SENDER
64.088	FAST_SENDER	N/A
64.826	RECEIVER	FAST_SENDER
66.334	SLOW_SENDER1	N/A
67.078	RECEIVER	SLOW_SENDER1
67.227	FAST_SENDER	N/A
67.965	RECEIVER	FAST_SENDER
70.414	FAST_SENDER	N/A
71.228	RECEIVER	FAST_SENDER
73.632	FAST_SENDER	N/A
74.387	RECEIVER	FAST_SENDER
74.498	SLOW_SENDER1	N/A
76.833	FAST_SENDER	N/A
84.603	FAST_SENDER	N/A
84.921	SLOW_SENDER1	N/A
92.049	FAST_SENDER	N/A
94.400	RECEIVER	FAST_SENDER
96.805	FAST_SENDER	N/A
97.574	RECEIVER	FAST_SENDER
99.994	FAST_SENDER	N/A
100.766	RECEIVER	FAST_SENDER
103.205	FAST_SENDER	N/A
103.402	SLOW_SENDER1	N/A
103.990	RECEIVER	FAST_SENDER
105.261	RECEIVER	SLOW_SENDER1
106.402	FAST_SENDER	N/A
107.166	RECEIVER	FAST_SENDER
109.590	FAST_SENDER	N/A
112.815	FAST_SENDER	N/A
120.071	FAST_SENDER	N/A
122.844	SLOW_SENDER1	N/A
127.836	FAST_SENDER	N/A
128.577	RECEIVER	FAST_SENDER
131.014	FAST_SENDER	N/A
131.755	RECEIVER	FAST_SENDER
134.156	FAST_SENDER	N/A
134.954	RECEIVER	FAST_SENDER
137.384	FAST_SENDER	N/A
138.154	RECEIVER	FAST_SENDER
140.595	FAST_SENDER	N/A
142.338	SLOW_SENDER1	N/A
143.106	RECEIVER	SLOW_SENDER1
144.493	RECEIVER	FAST_SENDER
146.898	FAST_SENDER	N/A
147.631	RECEIVER	FAST_SENDER
150.070	FAST_SENDER	N/A
150.535	SLOW_SENDER1	N/A
150.877	RECEIVER	FAST_SENDER
153.282	FAST_SENDER	N/A
154.021	RECEIVER	FAST_SENDER
161.007	FAST_SENDER	N/A
161.020	SLOW_SENDER1	N/A
168.673	FAST_SENDER	N/A
172.653	RECEIVER	FAST_SENDER
176.843	FAST_SENDER	N/A
177.619	RECEIVER	FAST_SENDER
179.994	SLOW_SENDER1	N/A
180.062	FAST_SENDER	N/A
180.762	RECEIVER	SLOW_SENDER1
183.036	RECEIVER	FAST_SENDER
186.890	FAST_SENDER	N/A
187.629	RECEIVER	FAST_SENDER
190.053	FAST_SENDER	N/A
197.467	FAST_SENDER	N/A
198.470	SLOW_SENDER1	N/A
205.340	FAST_SENDER	N/A
207.893	RECEIVER	FAST_SENDER
210.332	FAST_SENDER	N/A
211.086	RECEIVER	FAST_SENDER
213.530	FAST_SENDER	N/A
214.290	RECEIVER	FAST_SENDER
216.729	FAST_SENDER	N/A
216.976	SLOW_SENDER1	N/A
217.475	RECEIVER	FAST_SENDER
219.913	FAST_SENDER	N/A
220.707	RECEIVER	FAST_SENDER
224.796	FAST_SENDER	N/A
225.589	RECEIVER	FAST_SENDER
228.006	FAST_SENDER	N/A
231.198	FAST_SENDER	N/A
235.509	SLOW_SENDER1	N/A
239.154	FAST_SENDER	N/A
246.958	FAST_SENDER	N/A
247.739	RECEIVER	FAST_SENDER
250.171	FAST_SENDER	N/A
250.930	RECEIVER	FAST_SENDER
253.360	FAST_SENDER	N/A
254.015	SLOW_SENDER1	N/A
254.119	RECEIVER	FAST_SENDER
256.564	FAST_SENDER	N/A
257.323	RECEIVER	FAST_SENDER
259.759	FAST_SENDER	N/A
260.511	RECEIVER	FAST_SENDER
262.911	FAST_SENDER	N/A
263.659	RECEIVER	FAST_SENDER
266.083	FAST_SENDER	N/A
266.860	RECEIVER	FAST_SENDER
269.308	FAST_SENDER	N/A
272.490	SLOW_SENDER1	N/A
276.687	FAST_SENDER	N/A
284.142	FAST_SENDER	N/A
286.214	RECEIVER	FAST_SENDER
288.658	FAST_SENDER	N/A
289.430	RECEIVER	FAST_SENDER
290.971	SLOW_SENDER1	N/A
291.728	RECEIVER	SLOW_SENDER1
291.854	FAST_SENDER	N/A
292.599	RECEIVER	FAST_SENDER
295.006	FAST_SENDER	N/A
295.748	RECEIVER	FAST_SENDER
298.168	FAST_SENDER	N/A
298.902	RECEIVER	FAST_SENDER
299.171	SLOW_SENDER1	N/A
301.347	FAST_SENDER	N/A
302.112	RECEIVER	FAST_SENDER
304.555	FAST_SENDER	N/A
307.792	FAST_SENDER	N/A
309.497	SLOW_SENDER1	N/A
315.143	FAST_SENDER	N/A
322.618	FAST_SENDER	N/A
323.388	RECEIVER	FAST_SENDER
325.793	FAST_SENDER	N/A
326.537	RECEIVER	FAST_SENDER
327.975	SLOW_SENDER1	N/A
328.743	RECEIVER	SLOW_SENDER1
328.982	FAST_SENDER	N/A
329.732	RECEIVER	FAST_SENDER
332.143	FAST_SENDER	N/A
332.907	RECEIVER	FAST_SENDER
335.308	FAST_SENDER	N/A
336.023	RECEIVER	FAST_SENDER
338.436	FAST_SENDER	N/A
339.163	RECEIVER	FAST_SENDER
341.610	FAST_SENDER	N/A
344.815	FAST_SENDER	N/A
346.468	SLOW_SENDER1	N/A
353.064	FAST_SENDER	N/A
360.753	FAST_SENDER	N/A
361.505	RECEIVER	FAST_SENDER
363.938	FAST_SENDER	N/A
364.740	RECEIVER	FAST_SENDER
364.950	SLOW_SENDER1	N/A
365.720	RECEIVER	SLOW_SENDER1
367.167	FAST_SENDER	N/A
374.516	FAST_SENDER	N/A
382.141	FAST_SENDER	N/A
383.423	SLOW_SENDER1	N/A
384.178	RECEIVER	SLOW_SENDER1
390.383	FAST_SENDER	N/A
391.620	SLOW_SENDER1	N/A
398.302	FAST_SENDER	N/A
401.909	SLOW_SENDER1	N/A
402.081	RECEIVER	FAST_SENDER
404.494	FAST_SENDER	N/A
405.264	RECEIVER	FAST_SENDER
407.694	FAST_SENDER	N/A
408.457	RECEIVER	FAST_SENDER
410.860	FAST_SENDER	N/A
411.626	RECEIVER	FAST_SENDER
414.028	FAST_SENDER	N/A
414.790	RECEIVER	FAST_SENDER
417.238	FAST_SENDER	N/A
418.005	RECEIVER	FAST_SENDER
420.396	SLOW_SENDER1	N/A
420.442	FAST_SENDER	N/A
421.172	RECEIVER	SLOW_SENDER1
425.733	FAST_SENDER	N/A
433.563	FAST_SENDER	N/A
438.897	SLOW_SENDER1	N/A
440.256	RECEIVER	SLOW_SENDER1
441.649	FAST_SENDER	N/A
442.407	RECEIVER	FAST_SENDER
444.835	FAST_SENDER	N/A
445.573	RECEIVER	FAST_SENDER
447.991	FAST_SENDER	N/A
448.709	RECEIVER	FAST_SENDER
451.136	FAST_SENDER	N/A
451.901	RECEIVER	FAST_SENDER
454.309	FAST_SENDER	N/A
455.083	RECEIVER	FAST_SENDER
457.509	FAST_SENDER	N/A
457.870	SLOW_SENDER1	N/A
458.267	RECEIVER	FAST_SENDER
462.241	FAST_SENDER	N/A
470.027	FAST_SENDER	N/A
476.349	SLOW_SENDER1	N/A
477.088	RECEIVER	SLOW_SENDER1
477.459	FAST_SENDER	N/A
478.209	RECEIVER	FAST_SENDER
480.644	FAST_SENDER	N/A
481.430	RECEIVER	FAST_SENDER
483.841	FAST_SENDER	N/A
484.512	SLOW_SENDER1	N/A
484.609	RECEIVER	FAST_SENDER
487.049	FAST_SENDER	N/A
487.785	RECEIVER	FAST_SENDER
490.208	FAST_SENDER	N/A
490.957	RECEIVER	FAST_SENDER
493.380	FAST_SENDER	N/A
494.149	RECEIVER	FAST_SENDER
494.985	SLOW_SENDER1	N/A
496.572	FAST_SENDER	N/A
504.195	FAST_SENDER	N/A
511.989	FAST_SENDER	N/A
512.775	RECEIVER	FAST_SENDER
513.482	SLOW_SENDER1	N/A
514.279	RECEIVER	SLOW_SENDER1
515.189	FAST_SENDER	N/A
515.980	RECEIVER	FAST_SENDER
518.380	FAST_SENDER	N/A
519.139	RECEIVER	FAST_SENDER
521.542	FAST_SENDER	N/A
522.293	RECEIVER	FAST_SENDER
524.702	FAST_SENDER	N/A
531.990	SLOW_SENDER1	N/A
532.177	FAST_SENDER	N/A
539.665	FAST_SENDER	N/A
541.946	RECEIVER	FAST_SENDER
546.032	FAST_SENDER	N/A
546.784	RECEIVER	FAST_SENDER
549.191	FAST_SENDER	N/A
550.491	SLOW_SENDER1	N/A
556.895	FAST_SENDER	N/A
564.607	FAST_SENDER	N/A
566.705	RECEIVER	FAST_SENDER
568.988	SLOW_SENDER1	N/A
569.137	FAST_SENDER	N/A
569.748	RECEIVER	SLOW_SENDER1
570.440	RECEIVER	FAST_SENDER
572.888	FAST_SENDER	N/A
573.680	RECEIVER	FAST_SENDER
576.095	FAST_SENDER	N/A
576.869	RECEIVER	FAST_SENDER
579.282	FAST_SENDER	N/A
580.070	RECEIVER	FAST_SENDER
582.476	FAST_SENDER	N/A
583.206	RECEIVER	FAST_SENDER
585.650	FAST_SENDER	N/A
586.425	RECEIVER	FAST_SENDER
587.474	SLOW_SENDER1	N/A
588.868	FAST_SENDER	N/A
596.629	FAST_SENDER	N/A
603.862	FAST_SENDER	N/A
604.627	RECEIVER	FAST_SENDER
605.978	SLOW_SENDER1	N/A
606.726	RECEIVER	SLOW_SENDER1
607.051	FAST_SENDER	N/A
607.832	RECEIVER	FAST_SENDER
610.246	FAST_SENDER	N/A
611.015	RECEIVER	FAST_SENDER
613.447	FAST_SENDER	N/A
614.172	SLOW_SENDER1	N/A
614.216	RECEIVER	FAST_SENDER
616.633	FAST_SENDER	N/A
617.417	RECEIVER	FAST_SENDER
619.847	FAST_SENDER	N/A
620.601	RECEIVER	FAST_SENDER
623.011	FAST_SENDER	N/A
624.452	SLOW_SENDER1	N/A
626.177	FAST_SENDER	N/A
633.749	FAST_SENDER	N/A
640.921	FAST_SENDER	N/A
641.644	RECEIVER	FAST_SENDER
642.963	SLOW_SENDER1	N/A
643.720	RECEIVER	SLOW_SENDER1
644.067	FAST_SENDER	N/A
644.855	RECEIVER	FAST_SENDER
647.285	FAST_SENDER	N/A
648.059	RECEIVER	FAST_SENDER
650.462	FAST_SENDER	N/A
651.149	SLOW_SENDER1	N/A
651.229	RECEIVER	FAST_SENDER
653.629	FAST_SENDER	N/A
654.410	RECEIVER	FAST_SENDER
656.838	FAST_SENDER	N/A
657.632	RECEIVER	FAST_SENDER
660.050	FAST_SENDER	N/A
661.549	SLOW_SENDER1	N/A
668.265	FAST_SENDER	N/A
675.928	FAST_SENDER	N/A
678.360	RECEIVER	FAST_SENDER
680.055	SLOW_SENDER1	N/A
680.781	FAST_SENDER	N/A
680.787	RECEIVER	SLOW_SENDER1
681.540	RECEIVER	FAST_SENDER
683.980	FAST_SENDER	N/A
684.764	RECEIVER	FAST_SENDER
687.175	FAST_SENDER	N/A
687.963	RECEIVER	FAST_SENDER
688.211	SLOW_SENDER1	N/A
690.388	FAST_SENDER	N/A
691.157	RECEIVER	FAST_SENDER
693.591	FAST_SENDER	N/A
694.306	RECEIVER	FAST_SENDER
696.756	FAST_SENDER	N/A
697.499	RECEIVER	FAST_SENDER
698.849	SLOW_SENDER1	N/A
699.932	FAST_SENDER	N/A
707.267	FAST_SENDER	N/A
714.779	FAST_SENDER	N/A
716.936	RECEIVER	FAST_SENDER
717.340	SLOW_SENDER1	N/A
718.052	RECEIVER	SLOW_SENDER1
719.363	FAST_SENDER	N/A
720.127	RECEIVER	FAST_SENDER
722.576	FAST_SENDER	N/A
723.360	RECEIVER	FAST_SENDER
725.480	SLOW_SENDER1	N/A
725.787	FAST_SENDER	N/A
726.560	RECEIVER	FAST_SENDER
728.975	FAST_SENDER	N/A
729.780	RECEIVER	FAST_SENDER
732.218	FAST_SENDER	N/A
732.970	RECEIVER	FAST_SENDER
735.395	FAST_SENDER	N/A
736.156	SLOW_SENDER1	N/A
736.200	RECEIVER	FAST_SENDER
738.644	FAST_SENDER	N/A
745.817	FAST_SENDER	N/A
753.213	FAST_SENDER	N/A
753.989	RECEIVER	FAST_SENDER
755.127	SLOW_SENDER1	N/A
755.917	RECEIVER	SLOW_SENDER1
756.395	FAST_SENDER	N/A
757.129	RECEIVER	FAST_SENDER
759.529	FAST_SENDER	N/A
760.288	RECEIVER	FAST_SENDER
762.710	FAST_SENDER	N/A
763.431	RECEIVER	FAST_SENDER
765.837	FAST_SENDER	N/A
766.611	RECEIVER	FAST_SENDER
769.060	FAST_SENDER	N/A
769.858	RECEIVER	FAST_SENDER
772.300	FAST_SENDER	N/A
773.062	RECEIVER	FAST_SENDER
773.635	SLOW_SENDER1	N/A
775.502	FAST_SENDER	N/A
783.169	FAST_SENDER	N/A
790.230	FAST_SENDER	N/A
791.000	RECEIVER	FAST_SENDER
792.136	SLOW_SENDER1	N/A
792.902	RECEIVER	SLOW_SENDER1
793.414	FAST_SENDER	N/A
794.171	RECEIVER	FAST_SENDER
796.611	FAST_SENDER	N/A
797.425	RECEIVER	FAST_SENDER
799.849	FAST_SENDER	N/A
800.625	RECEIVER	FAST_SENDER
803.039	FAST_SENDER	N/A
803.807	RECEIVER	FAST_SENDER
806.225	FAST_SENDER	N/A
810.631	SLOW_SENDER1	N/A
813.736	FAST_SENDER	N/A
821.427	FAST_SENDER	N/A
823.915	RECEIVER	FAST_SENDER
826.322	FAST_SENDER	N/A
827.063	RECEIVER	FAST_SENDER
829.136	SLOW_SENDER1	N/A
829.472	FAST_SENDER	N/A
829.917	RECEIVER	SLOW_SENDER1
831.713	RECEIVER	FAST_SENDER
834.122	FAST_SENDER	N/A
834.872	RECEIVER	FAST_SENDER
837.279	FAST_SENDER	N/A
844.579	FAST_SENDER	N/A
847.613	SLOW_SENDER1	N/A
852.663	FAST_SENDER	N/A
854.820	RECEIVER	FAST_SENDER
857.246	FAST_SENDER	N/A
857.987	RECEIVER	FAST_SENDER
860.421	FAST_SENDER	N/A
861.160	RECEIVER	FAST_SENDER
863.589	FAST_SENDER	N/A
864.335	RECEIVER	FAST_SENDER
866.113	SLOW_SENDER1	N/A
866.761	FAST_SENDER	N/A
866.890	RECEIVER	SLOW_SENDER1
869.176	RECEIVER	FAST_SENDER
871.594	FAST_SENDER	N/A
872.311	RECEIVER	FAST_SENDER
874.731	FAST_SENDER	N/A
875.491	RECEIVER	FAST_SENDER
877.921	FAST_SENDER	N/A
881.122	FAST_SENDER	N/A
884.596	SLOW_SENDER1	N/A
889.168	FAST_SENDER	N/A
896.705	FAST_SENDER	N/A
897.501	RECEIVER	FAST_SENDER
899.924	FAST_SENDER	N/A
900.679	RECEIVER	FAST_SENDER
903.076	SLOW_SENDER1	N/A
903.083	FAST_SENDER	N/A
903.809	RECEIVER	SLOW_SENDER1
905.922	RECEIVER	FAST_SENDER
908.351	FAST_SENDER	N/A
909.105	RECEIVER	FAST_SENDER
911.228	SLOW_SENDER1	N/A
911.512	FAST_SENDER	N/A
912.263	RECEIVER	FAST_SENDER
914.687	FAST_SENDER	N/A
915.464	RECEIVER	FAST_SENDER
917.869	FAST_SENDER	N/A
918.612	RECEIVER	FAST_SENDER
921.023	FAST_SENDER	N/A
921.771	RECEIVER	FAST_SENDER
921.906	SLOW_SENDER1	N/A
924.195	FAST_SENDER	N/A
931.906	FAST_SENDER	N/A
939.731	FAST_SENDER	N/A
940.378	SLOW_SENDER1	N/A
940.485	RECEIVER	FAST_SENDER
942.895	FAST_SENDER	N/A
943.671	RECEIVER	FAST_SENDER
946.097	FAST_SENDER	N/A
946.869	RECEIVER	FAST_SENDER
950.903	FAST_SENDER	N/A
951.678	RECEIVER	FAST_SENDER
954.113	FAST_SENDER	N/A
954.835	RECEIVER	FAST_SENDER
958.858	SLOW_SENDER1	N/A
959.054	FAST_SENDER	N/A
959.626	RECEIVER	SLOW_SENDER1
966.583	FAST_SENDER	N/A
973.962	FAST_SENDER	N/A
977.364	SLOW_SENDER1	N/A
978.048	RECEIVER	FAST_SENDER
980.456	FAST_SENDER	N/A
981.249	RECEIVER	FAST_SENDER
983.699	FAST_SENDER	N/A
984.434	RECEIVER	FAST_SENDER
986.841	FAST_SENDER	N/A
987.600	RECEIVER	FAST_SENDER
990.047	FAST_SENDER	N/A
990.831	RECEIVER	FAST_SENDER
993.271	FAST_SENDER	N/A
994.077	RECEIVER	FAST_SENDER
996.332	SLOW_SENDER1	N/A
996.494	FAST_SENDER	N/A
997.074	RECEIVER	SLOW_SENDER1
1003.764	FAST_SENDER	N/A
1004.481	SLOW_SENDER1	N/A
1010.992	FAST_SENDER	N/A
1015.035	SLOW_SENDER1	N/A
1015.837	RECEIVER	SLOW_SENDER1
1018.236	FAST_SENDER	N/A
1026.098	FAST_SENDER	N/A
1033.674	FAST_SENDER	N/A
1034.424	SLOW_SENDER1	N/A
1034.470	RECEIVER	FAST_SENDER
1035.739	RECEIVER	SLOW_SENDER1
1036.883	FAST_SENDER	N/A
1037.696	RECEIVER	FAST_SENDER
1040.132	FAST_SENDER	N/A
1040.896	RECEIVER	FAST_SENDER
1043.330	FAST_SENDER	N/A
1044.091	RECEIVER	FAST_SENDER
1046.500	FAST_SENDER	N/A
1047.280	RECEIVER	FAST_SENDER
1049.726	FAST_SENDER	N/A
1053.411	SLOW_SENDER1	N/A
1058.078	FAST_SENDER	N/A
1065.285	FAST_SENDER	N/A
1067.519	RECEIVER	FAST_SENDER
1069.933	FAST_SENDER	N/A
1070.730	RECEIVER	FAST_SENDER
1071.902	SLOW_SENDER1	N/A
1072.622	RECEIVER	SLOW_SENDER1
1073.157	FAST_SENDER	N/A
1073.904	RECEIVER	FAST_SENDER
1076.320	FAST_SENDER	N/A
1080.065	SLOW_SENDER1	N/A
1083.906	FAST_SENDER	N/A
1090.725	SLOW_SENDER1	N/A
1091.599	FAST_SENDER	N/A
1093.704	RECEIVER	FAST_SENDER
1096.138	FAST_SENDER	N/A
1096.920	RECEIVER	FAST_SENDER
1099.366	FAST_SENDER	N/A
1100.117	RECEIVER	FAST_SENDER
1102.561	FAST_SENDER	N/A
1103.325	RECEIVER	FAST_SENDER
1105.738	FAST_SENDER	N/A
1109.217	SLOW_SENDER1	N/A
1113.958	FAST_SENDER	N/A
1121.555	FAST_SENDER	N/A
1123.732	RECEIVER	FAST_SENDER
1126.137	FAST_SENDER	N/A
1126.925	RECEIVER	FAST_SENDER
1127.688	SLOW_SENDER1	N/A
1128.487	RECEIVER	SLOW_SENDER1
1129.360	FAST_SENDER	N/A
1130.138	RECEIVER	FAST_SENDER
1132.552	FAST_SENDER	N/A
1133.344	RECEIVER	FAST_SENDER
1135.789	FAST_SENDER	N/A
1136.561	RECEIVER	FAST_SENDER
1138.990	FAST_SENDER	N/A
1142.208	FAST_SENDER	N/A
1146.180	SLOW_SENDER1	N/A
1150.152	FAST_SENDER	N/A
1157.906	FAST_SENDER	N/A
1160.461	RECEIVER	FAST_SENDER
1162.869	FAST_SENDER	N/A
1163.661	RECEIVER	FAST_SENDER
1164.682	SLOW_SENDER1	N/A
1166.104	FAST_SENDER	N/A
1173.877	FAST_SENDER	N/A
1181.053	FAST_SENDER	N/A
1183.156	SLOW_SENDER1	N/A
1186.030	FAST_SENDER	N/A
1186.800	RECEIVER	FAST_SENDER
1189.239	FAST_SENDER	N/A
1190.005	RECEIVER	FAST_SENDER
1192.433	FAST_SENDER	N/A
1199.860	FAST_SENDER	N/A
1201.632	SLOW_SENDER1	N/A
1208.146	FAST_SENDER	N/A
1210.634	RECEIVER	FAST_SENDER
1213.048	FAST_SENDER	N/A
1213.824	RECEIVER	FAST_SENDER
1216.225	FAST_SENDER	N/A
1216.976	RECEIVER	FAST_SENDER
1219.420	FAST_SENDER	N/A
1220.122	SLOW_SENDER1	N/A
1220.211	RECEIVER	FAST_SENDER
1220.877	RECEIVER	SLOW_SENDER1
1222.640	FAST_SENDER	N/A
1223.360	RECEIVER	FAST_SENDER
1225.794	FAST_SENDER	N/A
1226.594	RECEIVER	FAST_SENDER
1229.039	FAST_SENDER	N/A
1236.525	FAST_SENDER	N/A
1238.596	SLOW_SENDER1	N/A
1244.404	FAST_SENDER	N/A
1246.939	RECEIVER	FAST_SENDER
1249.369	FAST_SENDER	N/A
1250.125	RECEIVER	FAST_SENDER
1252.548	FAST_SENDER	N/A
1253.327	RECEIVER	FAST_SENDER
1255.758	FAST_SENDER	N/A
1256.527	RECEIVER	FAST_SENDER
1257.075	SLOW_SENDER1	N/A
1257.814	RECEIVER	SLOW_SENDER1
1258.950	FAST_SENDER	N/A
1259.728	RECEIVER	FAST_SENDER
1262.132	FAST_SENDER	N/A
1262.924	RECEIVER	FAST_SENDER
1265.221	SLOW_SENDER1	N/A
1265.338	FAST_SENDER	N/A
1272.694	FAST_SENDER	N/A
1275.640	SLOW_SENDER1	N/A
1280.580	FAST_SENDER	N/A
1283.050	RECEIVER	FAST_SENDER
1285.478	FAST_SENDER	N/A
1286.229	RECEIVER	FAST_SENDER
1288.646	FAST_SENDER	N/A
1289.450	RECEIVER	FAST_SENDER
1291.853	FAST_SENDER	N/A
1292.636	RECEIVER	FAST_SENDER
1294.145	SLOW_SENDER1	N/A
1294.872	RECEIVER	SLOW_SENDER1
1295.055	FAST_SENDER	N/A
1302.301	SLOW_SENDER1	N/A
1302.701	FAST_SENDER	N/A
1310.599	FAST_SENDER	N/A
1312.810	SLOW_SENDER1	N/A
1313.070	RECEIVER	FAST_SENDER
1317.633	FAST_SENDER	N/A
1324.834	FAST_SENDER	N/A
1331.299	SLOW_SENDER1	N/A
1332.053	FAST_SENDER	N/A
1335.767	RECEIVER	FAST_SENDER
1338.199	FAST_SENDER	N/A
1338.905	RECEIVER	FAST_SENDER
1341.348	FAST_SENDER	N/A
1342.083	RECEIVER	FAST_SENDER
1344.526	FAST_SENDER	N/A
1345.309	RECEIVER	FAST_SENDER
1347.759	FAST_SENDER	N/A
1348.497	RECEIVER	FAST_SENDER
1349.774	SLOW_SENDER1	N/A
1352.673	FAST_SENDER	N/A
1353.421	RECEIVER	FAST_SENDER
1355.870	FAST_SENDER	N/A
1356.638	RECEIVER	FAST_SENDER
1359.059	FAST_SENDER	N/A
1359.823	RECEIVER	FAST_SENDER
1362.254	FAST_SENDER	N/A
1368.272	SLOW_SENDER1	N/A
1369.757	FAST_SENDER	N/A
1377.201	FAST_SENDER	N/A
1379.440	RECEIVER	FAST_SENDER
1381.857	FAST_SENDER	N/A
1382.596	RECEIVER	FAST_SENDER
1385.023	FAST_SENDER	N/A
1385.801	RECEIVER	FAST_SENDER
1386.778	SLOW_SENDER1	N/A
1387.543	RECEIVER	SLOW_SENDER1
1388.209	FAST_SENDER	N/A
1389.004	RECEIVER	FAST_SENDER
1391.452	FAST_SENDER	N/A
1392.236	RECEIVER	FAST_SENDER
1394.671	FAST_SENDER	N/A
1397.848	FAST_SENDER	N/A
1404.991	FAST_SENDER	N/A
1405.251	SLOW_SENDER1	N/A
1412.972	FAST_SENDER	N/A
1413.740	RECEIVER	FAST_SENDER
1416.143	FAST_SENDER	N/A
1416.863	RECEIVER	FAST_SENDER
1421.065	FAST_SENDER	N/A
1421.848	RECEIVER	FAST_SENDER
1423.737	SLOW_SENDER1	N/A
1424.263	FAST_SENDER	N/A
1424.530	RECEIVER	SLOW_SENDER1
1426.739	RECEIVER	FAST_SENDER
1429.164	FAST_SENDER	N/A
1429.959	RECEIVER	FAST_SENDER
1432.408	FAST_SENDER	N/A
1435.585	FAST_SENDER	N/A
1442.281	SLOW_SENDER1	N/A
1443.115	FAST_SENDER	N/A
1450.447	FAST_SENDER	N/A
1451.216	RECEIVER	FAST_SENDER
1453.664	FAST_SENDER	N/A
1454.425	RECEIVER	FAST_SENDER
1456.825	FAST_SENDER	N/A
1457.601	RECEIVER	FAST_SENDER
1460.027	FAST_SENDER	N/A
1460.761	SLOW_SENDER1	N/A
1460.826	RECEIVER	FAST_SENDER
1461.511	RECEIVER	SLOW_SENDER1
1463.253	FAST_SENDER	N/A
1464.012	RECEIVER	FAST_SENDER
1466.461	FAST_SENDER	N/A
1468.911	SLOW_SENDER1	N/A
1473.878	FAST_SENDER	N/A
1479.467	SLOW_SENDER1	N/A
1481.436	FAST_SENDER	N/A
1483.665	RECEIVER	FAST_SENDER
1486.075	FAST_SENDER	N/A
1486.861	RECEIVER	FAST_SENDER
1489.310	FAST_SENDER	N/A
1490.080	RECEIVER	FAST_SENDER
1492.492	FAST_SENDER	N/A
1493.254	RECEIVER	FAST_SENDER
1495.662	FAST_SENDER	N/A
1496.413	RECEIVER	FAST_SENDER
1497.965	SLOW_SENDER1	N/A
1498.729	RECEIVER	SLOW_SENDER1
1498.857	FAST_SENDER	N/A
1499.635	RECEIVER	FAST_SENDER
1502.053	FAST_SENDER	N/A
1509.755	FAST_SENDER	N/A
1516.468	SLOW_SENDER1	N/A
1517.321	FAST_SENDER	N/A
1519.467	RECEIVER	FAST_SENDER
1524.966	FAST_SENDER	N/A
1532.283	FAST_SENDER	N/A
1534.970	SLOW_SENDER1	N/A
1540.121	FAST_SENDER	N/A
1542.583	RECEIVER	FAST_SENDER
1545.015	FAST_SENDER	N/A
1545.747	RECEIVER	FAST_SENDER
1548.158	FAST_SENDER	N/A
1548.903	RECEIVER	FAST_SENDER
1551.316	FAST_SENDER	N/A
1552.050	RECEIVER	FAST_SENDER
1553.456	SLOW_SENDER1	N/A
1554.182	RECEIVER	SLOW_SENDER1
1554.476	FAST_SENDER	N/A
1555.213	RECEIVER	FAST_SENDER
1557.637	FAST_SENDER	N/A
1558.380	RECEIVER	FAST_SENDER
1560.828	FAST_SENDER	N/A
1561.586	SLOW_SENDER1	N/A
1561.597	RECEIVER	FAST_SENDER
1564.022	FAST_SENDER	N/A
1571.850	FAST_SENDER	N/A
1572.122	SLOW_SENDER1	N/A
1579.759	FAST_SENDER	N/A
1581.910	RECEIVER	FAST_SENDER
1584.337	FAST_SENDER	N/A
1585.131	RECEIVER	FAST_SENDER
1588.918	FAST_SENDER	N/A
1589.704	RECEIVER	FAST_SENDER
1590.602	SLOW_SENDER1	N/A
1591.306	RECEIVER	SLOW_SENDER1
1592.132	FAST_SENDER	N/A
1592.877	RECEIVER	FAST_SENDER
1595.324	FAST_SENDER	N/A
1598.489	FAST_SENDER	N/A
1598.740	SLOW_SENDER1	N/A
1606.171	FAST_SENDER	N/A
1614.072	FAST_SENDER	N/A
1614.805	RECEIVER	FAST_SENDER
1617.030	SLOW_SENDER1	N/A
1617.227	FAST_SENDER	N/A
1617.772	RECEIVER	SLOW_SENDER1
1619.640	RECEIVER	FAST_SENDER
1622.064	FAST_SENDER	N/A
1622.854	RECEIVER	FAST_SENDER
1625.201	SLOW_SENDER1	N/A
1625.295	FAST_SENDER	N/A
1626.063	RECEIVER	FAST_SENDER
1628.481	FAST_SENDER	N/A
1629.242	RECEIVER	FAST_SENDER
1631.688	FAST_SENDER	N/A
1632.426	RECEIVER	FAST_SENDER
1634.850	FAST_SENDER	N/A
1635.571	RECEIVER	FAST_SENDER
1635.712	SLOW_SENDER1	N/A
1637.972	FAST_SENDER	N/A
1645.877	FAST_SENDER	N/A
1653.462	FAST_SENDER	N/A
1654.217	SLOW_SENDER1	N/A
1654.262	RECEIVER	FAST_SENDER
1655.544	RECEIVER	SLOW_SENDER1
1656.682	FAST_SENDER	N/A
1657.455	RECEIVER	FAST_SENDER
1659.864	FAST_SENDER	N/A
1667.165	FAST_SENDER	N/A
1673.186	SLOW_SENDER1	N/A
1674.800	FAST_SENDER	N/A
1677.230	RECEIVER	FAST_SENDER
1679.647	FAST_SENDER	N/A
1687.072	FAST_SENDER	N/A
1691.663	SLOW_SENDER1	N/A
1694.908	FAST_SENDER	N/A
1698.849	RECEIVER	FAST_SENDER
1702.696	FAST_SENDER	N/A
1710.082	FAST_SENDER	N/A
1711.431	SLOW_SENDER1	N/A
1718.089	FAST_SENDER	N/A
1720.258	RECEIVER	FAST_SENDER
1722.673	FAST_SENDER	N/A
1723.492	RECEIVER	FAST_SENDER
1725.923	FAST_SENDER	N/A
1726.654	RECEIVER	FAST_SENDER
1729.101	FAST_SENDER	N/A
1729.853	RECEIVER	FAST_SENDER
1730.910	SLOW_SENDER1	N/A
1731.681	RECEIVER	SLOW_SENDER1
1732.297	FAST_SENDER	N/A
1739.702	FAST_SENDER	N/A
1747.327	FAST_SENDER	N/A
1749.404	SLOW_SENDER1	N/A
1749.496	RECEIVER	FAST_SENDER
1750.169	RECEIVER	SLOW_SENDER1
1751.941	FAST_SENDER	N/A
1752.689	RECEIVER	FAST_SENDER
1755.109	FAST_SENDER	N/A
1755.844	RECEIVER	FAST_SENDER
1758.268	FAST_SENDER	N/A
1759.050	RECEIVER	FAST_SENDER
1761.484	FAST_SENDER	N/A
1762.242	RECEIVER	FAST_SENDER
1764.685	FAST_SENDER	N/A
1765.455	RECEIVER	FAST_SENDER
1767.896	SLOW_SENDER1	N/A
1767.901	FAST_SENDER	N/A
1776.074	FAST_SENDER	N/A
1784.193	FAST_SENDER	N/A
1786.401	SLOW_SENDER1	N/A
1787.182	RECEIVER	SLOW_SENDER1
1788.804	RECEIVER	FAST_SENDER
1791.209	FAST_SENDER	N/A
1792.006	RECEIVER	FAST_SENDER
1794.449	FAST_SENDER	N/A
1802.604	FAST_SENDER	N/A
1804.910	SLOW_SENDER1	N/A
1810.287	FAST_SENDER	N/A
1812.594	RECEIVER	FAST_SENDER
1815.030	FAST_SENDER	N/A
1815.780	RECEIVER	FAST_SENDER
1818.181	FAST_SENDER	N/A
1818.956	RECEIVER	FAST_SENDER
1821.376	FAST_SENDER	N/A
1822.161	RECEIVER	FAST_SENDER
1823.390	SLOW_SENDER1	N/A
1824.143	RECEIVER	SLOW_SENDER1
1824.577	FAST_SENDER	N/A
1825.331	RECEIVER	FAST_SENDER
1827.734	FAST_SENDER	N/A
1828.505	RECEIVER	FAST_SENDER
1830.914	FAST_SENDER	N/A
1831.574	SLOW_SENDER1	N/A
1831.636	RECEIVER	FAST_SENDER
1834.058	FAST_SENDER	N/A
1837.203	FAST_SENDER	N/A
1841.993	SLOW_SENDER1	N/A
1844.781	FAST_SENDER	N/A
1852.540	FAST_SENDER	N/A
1853.303	RECEIVER	FAST_SENDER
1855.712	FAST_SENDER	N/A
1856.496	RECEIVER	FAST_SENDER
1858.908	FAST_SENDER	N/A
1859.655	RECEIVER	FAST_SENDER
1860.954	SLOW_SENDER1	N/A
1861.723	RECEIVER	SLOW_SENDER1
1862.055	FAST_SENDER	N/A
1862.834	RECEIVER	FAST_SENDER
1865.234	FAST_SENDER	N/A
1866.016	RECEIVER	FAST_SENDER
1868.429	FAST_SENDER	N/A
1869.234	RECEIVER	FAST_SENDER
1871.637	FAST_SENDER	N/A
1878.635	FAST_SENDER	N/A
1879.437	SLOW_SENDER1	N/A
1886.084	FAST_SENDER	N/A
1890.023	RECEIVER	FAST_SENDER
1892.447	FAST_SENDER	N/A
1893.246	RECEIVER	FAST_SENDER
1895.685	FAST_SENDER	N/A
1896.408	RECEIVER	FAST_SENDER
1897.926	SLOW_SENDER1	N/A
1898.709	RECEIVER	SLOW_SENDER1
1898.857	FAST_SENDER	N/A
1899.658	RECEIVER	FAST_SENDER
1902.093	FAST_SENDER	N/A
1902.836	RECEIVER	FAST_SENDER
1905.276	FAST_SENDER	N/A
1906.055	RECEIVER	FAST_SENDER
1908.476	FAST_SENDER	N/A
1909.263	RECEIVER	FAST_SENDER
1911.666	FAST_SENDER	N/A
1914.841	FAST_SENDER	N/A
1916.404	SLOW_SENDER1	N/A
1923.089	FAST_SENDER	N/A
1930.834	FAST_SENDER	N/A
1931.645	RECEIVER	FAST_SENDER
1934.089	FAST_SENDER	N/A
1934.877	RECEIVER	FAST_SENDER
1934.910	SLOW_SENDER1	N/A
1935.689	RECEIVER	SLOW_SENDER1
1937.318	FAST_SENDER	N/A
1938.052	RECEIVER	FAST_SENDER
1940.470	FAST_SENDER	N/A
1941.253	RECEIVER	FAST_SENDER
1943.664	FAST_SENDER	N/A
1944.421	RECEIVER	FAST_SENDER
1946.863	FAST_SENDER	N/A
1947.644	RECEIVER	FAST_SENDER
1950.051	FAST_SENDER	N/A
1953.273	FAST_SENDER	N/A
1953.397	SLOW_SENDER1	N/A
1960.289	FAST_SENDER	N/A
1967.881	FAST_SENDER	N/A
1968.632	RECEIVER	FAST_SENDER
1971.075	FAST_SENDER	N/A
1971.807	RECEIVER	FAST_SENDER
1972.388	SLOW_SENDER1	N/A
1973.121	RECEIVER	SLOW_SENDER1
1974.252	FAST_SENDER	N/A
1975.019	RECEIVER	FAST_SENDER
1977.461	FAST_SENDER	N/A
1978.194	RECEIVER	FAST_SENDER
1980.523	SLOW_SENDER1	N/A
1980.621	FAST_SENDER	N/A
1981.400	RECEIVER	FAST_SENDER
1983.838	FAST_SENDER	N/A
1991.005	SLOW_SENDER1	N/A
1991.070	FAST_SENDER	N/A
1998.997	FAST_SENDER	N/A
2001.265	RECEIVER	FAST_SENDER
2003.692	FAST_SENDER	N/A
2004.438	RECEIVER	FAST_SENDER
2006.875	FAST_SENDER	N/A
2007.651	RECEIVER	FAST_SENDER
2009.497	SLOW_SENDER1	N/A
2010.068	FAST_SENDER	N/A
2010.268	RECEIVER	SLOW_SENDER1
2012.543	RECEIVER	FAST_SENDER
2014.961	FAST_SENDER	N/A
2015.712	RECEIVER	FAST_SENDER
2018.148	FAST_SENDER	N/A
2018.893	RECEIVER	FAST_SENDER
2021.296	FAST_SENDER	N/A
2022.064	RECEIVER	FAST_SENDER
2024.477	FAST_SENDER	N/A
2027.693	FAST_SENDER	N/A
2028.002	SLOW_SENDER1	N/A
2035.847	FAST_SENDER	N/A
2043.285	FAST_SENDER	N/A
2044.046	RECEIVER	FAST_SENDER
2046.492	FAST_SENDER	N/A
2046.501	SLOW_SENDER1	N/A
2047.261	RECEIVER	FAST_SENDER
2049.681	FAST_SENDER	N/A
2050.432	RECEIVER	FAST_SENDER
2052.865	FAST_SENDER	N/A
2053.649	RECEIVER	FAST_SENDER
2056.071	FAST_SENDER	N/A
2056.834	RECEIVER	FAST_SENDER
2059.240	FAST_SENDER	N/A
2060.001	RECEIVER	FAST_SENDER
2062.402	FAST_SENDER	N/A
2063.151	RECEIVER	FAST_SENDER
2065.466	SLOW_SENDER1	N/A
2065.586	FAST_SENDER	N/A
2066.233	RECEIVER	SLOW_SENDER1
2073.444	FAST_SENDER	N/A
2073.647	SLOW_SENDER1	N/A
2081.026	FAST_SENDER	N/A
2084.005	SLOW_SENDER1	N/A
2084.743	RECEIVER	SLOW_SENDER1
2085.463	RECEIVER	FAST_SENDER
2089.538	FAST_SENDER	N/A
2090.280	RECEIVER	FAST_SENDER
2092.159	SLOW_SENDER1	N/A
2092.697	FAST_SENDER	N/A
2093.434	RECEIVER	FAST_SENDER
2097.597	FAST_SENDER	N/A
2100.798	FAST_SENDER	N/A
2102.781	SLOW_SENDER1	N/A
2108.457	FAST_SENDER	N/A
2115.491	FAST_SENDER	N/A
2116.264	RECEIVER	FAST_SENDER
2118.680	FAST_SENDER	N/A
2119.432	RECEIVER	FAST_SENDER
2121.283	SLOW_SENDER1	N/A
2121.838	FAST_SENDER	N/A
2122.033	RECEIVER	SLOW_SENDER1
2124.283	RECEIVER	FAST_SENDER
2126.724	FAST_SENDER	N/A
2127.516	RECEIVER	FAST_SENDER
2129.473	SLOW_SENDER1	N/A
2129.966	FAST_SENDER	N/A
2130.712	RECEIVER	FAST_SENDER
2133.126	FAST_SENDER	N/A
2133.888	RECEIVER	FAST_SENDER
2136.289	FAST_SENDER	N/A
2137.084	RECEIVER	FAST_SENDER
2139.498	FAST_SENDER	N/A
2139.747	SLOW_SENDER1	N/A
2142.631	FAST_SENDER	N/A
2150.611	FAST_SENDER	N/A
2158.075	FAST_SENDER	N/A
2158.258	SLOW_SENDER1	N/A
2158.816	RECEIVER	FAST_SENDER
2163.002	FAST_SENDER	N/A
2163.753	RECEIVER	FAST_SENDER
2166.174	FAST_SENDER	N/A
2166.956	RECEIVER	FAST_SENDER
2169.378	FAST_SENDER	N/A
2170.148	RECEIVER	FAST_SENDER
2172.551	FAST_SENDER	N/A
2173.330	RECEIVER	FAST_SENDER
2176.760	SLOW_SENDER1	N/A
2177.131	FAST_SENDER	N/A
2184.857	FAST_SENDER	N/A
2192.586	FAST_SENDER	N/A
2194.967	RECEIVER	FAST_SENDER
2196.145	SLOW_SENDER1	N/A
2196.959	RECEIVER	SLOW_SENDER1
2197.401	FAST_SENDER	N/A
2198.172	RECEIVER	FAST_SENDER
2200.600	FAST_SENDER	N/A
2201.302	RECEIVER	FAST_SENDER
2203.729	FAST_SENDER	N/A
2204.454	RECEIVER	FAST_SENDER
2206.878	FAST_SENDER	N/A
2207.672	RECEIVER	FAST_SENDER
2210.116	FAST_SENDER	N/A
2210.894	RECEIVER	FAST_SENDER
2213.327	FAST_SENDER	N/A
2214.079	RECEIVER	FAST_SENDER
2214.650	SLOW_SENDER1	N/A
2216.484	FAST_SENDER	N/A
2223.856	FAST_SENDER	N/A
2231.385	FAST_SENDER	N/A
2232.170	RECEIVER	FAST_SENDER
2233.127	SLOW_SENDER1	N/A
2233.878	RECEIVER	SLOW_SENDER1
2234.576	FAST_SENDER	N/A
2235.337	RECEIVER	FAST_SENDER
2237.784	FAST_SENDER	N/A
2238.573	RECEIVER	FAST_SENDER
2241.282	SLOW_SENDER1	N/A
2242.376	FAST_SENDER	N/A
2243.131	RECEIVER	FAST_SENDER
2245.578	FAST_SENDER	N/A
2251.816	SLOW_SENDER1	N/A
2253.366	FAST_SENDER	N/A
2260.974	FAST_SENDER	N/A
2263.324	RECEIVER	FAST_SENDER
2265.768	FAST_SENDER	N/A
2266.572	RECEIVER	FAST_SENDER
2269.008	FAST_SENDER	N/A
2269.796	RECEIVER	FAST_SENDER
2270.309	SLOW_SENDER1	N/A
2271.079	RECEIVER	SLOW_SENDER1
2272.242	FAST_SENDER	N/A
2273.016	RECEIVER	FAST_SENDER
2275.417	FAST_SENDER	N/A
2276.178	RECEIVER	FAST_SENDER
2278.503	SLOW_SENDER1	N/A
2278.580	FAST_SENDER	N/A
2279.361	RECEIVER	FAST_SENDER
2281.774	FAST_SENDER	N/A
2288.797	SLOW_SENDER1	N/A
2289.735	FAST_SENDER	N/A
2297.321	FAST_SENDER	N/A
2299.890	RECEIVER	FAST_SENDER
2302.305	FAST_SENDER	N/A
2303.073	RECEIVER	FAST_SENDER
2305.514	FAST_SENDER	N/A
2306.277	RECEIVER	FAST_SENDER
2307.287	SLOW_SENDER1	N/A
2308.056	RECEIVER	SLOW_SENDER1
2308.691	FAST_SENDER	N/A
2309.464	RECEIVER	FAST_SENDER
2311.884	FAST_SENDER	N/A
2312.662	RECEIVER	FAST_SENDER
2315.076	FAST_SENDER	N/A
2315.857	RECEIVER	FAST_SENDER
2318.289	FAST_SENDER	N/A
2319.053	RECEIVER	FAST_SENDER
2321.464	FAST_SENDER	N/A
2325.778	SLOW_SENDER1	N/A
2329.245	FAST_SENDER	N/A
2336.378	FAST_SENDER	N/A
2338.916	RECEIVER	FAST_SENDER
2341.342	FAST_SENDER	N/A
2342.104	RECEIVER	FAST_SENDER
2344.262	SLOW_SENDER1	N/A
2344.531	FAST_SENDER	N/A
2344.974	RECEIVER	SLOW_SENDER1
2346.612	RECEIVER	FAST_SENDER
2349.017	FAST_SENDER	N/A
2349.795	RECEIVER	FAST_SENDER
2352.209	FAST_SENDER	N/A
2352.387	SLOW_SENDER1	N/A
2352.952	RECEIVER	FAST_SENDER
2355.401	FAST_SENDER	N/A
2356.176	RECEIVER	FAST_SENDER
2358.604	FAST_SENDER	N/A
2359.390	RECEIVER	FAST_SENDER
2361.796	FAST_SENDER	N/A
2363.035	SLOW_SENDER1	N/A
2364.997	FAST_SENDER	N/A
2372.369	FAST_SENDER	N/A
2380.144	FAST_SENDER	N/A
2380.880	RECEIVER	FAST_SENDER
2381.535	SLOW_SENDER1	N/A
2382.304	RECEIVER	SLOW_SENDER1
2383.302	FAST_SENDER	N/A
2384.118	RECEIVER	FAST_SENDER
2387.878	FAST_SENDER	N/A
2388.620	RECEIVER	FAST_SENDER
2389.731	SLOW_SENDER1	N/A
2391.040	FAST_SENDER	N/A
2391.782	RECEIVER	FAST_SENDER
2394.226	FAST_SENDER	N/A
2400.057	SLOW_SENDER1	N/A
2402.016	FAST_SENDER	N/A
2409.731	FAST_SENDER	N/A
2412.210	RECEIVER	FAST_SENDER
2414.613	FAST_SENDER	N/A
2415.409	RECEIVER	FAST_SENDER
2417.833	FAST_SENDER	N/A
2418.546	SLOW_SENDER1	N/A
2418.571	RECEIVER	FAST_SENDER
2419.306	RECEIVER	SLOW_SENDER1
2420.976	FAST_SENDER	N/A
2421.743	RECEIVER	FAST_SENDER
2424.143	FAST_SENDER	N/A
2424.919	RECEIVER	FAST_SENDER
2426.748	SLOW_SENDER1	N/A
2427.367	FAST_SENDER	N/A
2428.118	RECEIVER	FAST_SENDER
2430.520	FAST_SENDER	N/A
2433.643	FAST_SENDER	N/A
2437.211	SLOW_SENDER1	N/A
2441.276	FAST_SENDER	N/A
2449.261	FAST_SENDER	N/A
2450.020	RECEIVER	FAST_SENDER
2452.428	FAST_SENDER	N/A
2453.217	RECEIVER	FAST_SENDER
2455.627	FAST_SENDER	N/A
2455.706	SLOW_SENDER1	N/A
2456.377	RECEIVER	FAST_SENDER
2460.270	FAST_SENDER	N/A
2461.049	RECEIVER	FAST_SENDER
2463.461	FAST_SENDER	N/A
2464.235	RECEIVER	FAST_SENDER
2466.635	FAST_SENDER	N/A
2467.379	RECEIVER	FAST_SENDER
2469.789	FAST_SENDER	N/A
2470.561	RECEIVER	FAST_SENDER
2474.687	SLOW_SENDER1	N/A
2474.718	FAST_SENDER	N/A
2482.773	FAST_SENDER	N/A
2490.485	FAST_SENDER	N/A
2491.239	RECEIVER	FAST_SENDER
2493.162	SLOW_SENDER1	N/A
2493.659	FAST_SENDER	N/A
2493.948	RECEIVER	SLOW_SENDER1
2495.937	RECEIVER	FAST_SENDER
2498.368	FAST_SENDER	N/A
2499.108	RECEIVER	FAST_SENDER
2501.537	FAST_SENDER	N/A
2502.271	RECEIVER	FAST_SENDER
2504.691	FAST_SENDER	N/A
2505.502	RECEIVER	FAST_SENDER
2507.907	FAST_SENDER	N/A
2508.671	RECEIVER	FAST_SENDER
2511.099	FAST_SENDER	N/A
2511.668	SLOW_SENDER1	N/A
2511.841	RECEIVER	FAST_SENDER
2514.262	FAST_SENDER	N/A
2515.038	RECEIVER	FAST_SENDER
2517.445	FAST_SENDER	N/A
2525.247	FAST_SENDER	N/A
2530.154	SLOW_SENDER1	N/A
2533.348	FAST_SENDER	N/A
2535.670	RECEIVER	FAST_SENDER
2538.090	FAST_SENDER	N/A
2538.842	RECEIVER	FAST_SENDER
2541.289	FAST_SENDER	N/A
2542.040	RECEIVER	FAST_SENDER
2544.460	FAST_SENDER	N/A
2545.200	RECEIVER	FAST_SENDER
2547.601	FAST_SENDER	N/A
2548.329	RECEIVER	FAST_SENDER
2549.798	SLOW_SENDER1	N/A
2550.593	RECEIVER	SLOW_SENDER1
2550.760	FAST_SENDER	N/A
2551.531	RECEIVER	FAST_SENDER
2553.979	FAST_SENDER	N/A
2554.775	RECEIVER	FAST_SENDER
2557.208	FAST_SENDER	N/A
2564.772	FAST_SENDER	N/A
2568.279	SLOW_SENDER1	N/A
2573.659	FAST_SENDER	N/A
2574.421	RECEIVER	FAST_SENDER
2576.832	FAST_SENDER	N/A
2577.602	RECEIVER	FAST_SENDER
2580.039	FAST_SENDER	N/A
2580.783	RECEIVER	FAST_SENDER
2583.224	FAST_SENDER	N/A
2584.008	RECEIVER	FAST_SENDER
2587.229	SLOW_SENDER1	N/A
2588.070	FAST_SENDER	N/A
2595.415	SLOW_SENDER1	N/A
2595.690	FAST_SENDER	N/A
2603.198	FAST_SENDER	N/A
2605.461	RECEIVER	FAST_SENDER
2605.751	SLOW_SENDER1	N/A
2606.478	RECEIVER	SLOW_SENDER1
2607.899	FAST_SENDER	N/A
2613.925	SLOW_SENDER1	N/A
2615.377	FAST_SENDER	N/A
2622.793	FAST_SENDER	N/A
2624.591	SLOW_SENDER1	N/A
2625.334	RECEIVER	FAST_SENDER
2627.769	FAST_SENDER	N/A
2628.557	RECEIVER	FAST_SENDER
2631.001	FAST_SENDER	N/A
2638.362	FAST_SENDER	N/A
2643.551	SLOW_SENDER1	N/A
2646.215	FAST_SENDER	N/A
2648.396	RECEIVER	FAST_SENDER
2650.817	FAST_SENDER	N/A
2651.619	RECEIVER	FAST_SENDER
2654.024	FAST_SENDER	N/A
2654.779	RECEIVER	FAST_SENDER
2657.218	FAST_SENDER	N/A
2657.983	RECEIVER	FAST_SENDER
2660.402	FAST_SENDER	N/A
2661.126	RECEIVER	FAST_SENDER
2662.051	SLOW_SENDER1	N/A
2662.812	RECEIVER	SLOW_SENDER1
2663.533	FAST_SENDER	N/A
2664.293	RECEIVER	FAST_SENDER
2666.722	FAST_SENDER	N/A
2669.898	FAST_SENDER	N/A
2670.256	SLOW_SENDER1	N/A
2677.349	FAST_SENDER	N/A
2680.542	SLOW_SENDER1	N/A
2684.639	FAST_SENDER	N/A
2685.396	RECEIVER	FAST_SENDER
2687.837	FAST_SENDER	N/A
2688.609	RECEIVER	FAST_SENDER
2691.029	FAST_SENDER	N/A
2691.809	RECEIVER	FAST_SENDER
2694.242	FAST_SENDER	N/A
2695.016	RECEIVER	FAST_SENDER
2697.446	FAST_SENDER	N/A
2698.163	RECEIVER	FAST_SENDER
2699.515	SLOW_SENDER1	N/A
2700.296	RECEIVER	SLOW_SENDER1
2700.585	FAST_SENDER	N/A
2701.333	RECEIVER	FAST_SENDER
2703.773	FAST_SENDER	N/A
2711.366	FAST_SENDER	N/A
2718.003	SLOW_SENDER1	N/A
2718.861	FAST_SENDER	N/A
2721.073	RECEIVER	FAST_SENDER
2723.504	FAST_SENDER	N/A
2724.286	RECEIVER	FAST_SENDER
2726.715	FAST_SENDER	N/A
2727.489	RECEIVER	FAST_SENDER
2729.891	FAST_SENDER	N/A
2730.657	RECEIVER	FAST_SENDER
2733.085	FAST_SENDER	N/A
2733.884	RECEIVER	FAST_SENDER
2736.312	FAST_SENDER	N/A
2736.482	SLOW_SENDER1	N/A
2737.067	RECEIVER	FAST_SENDER
2739.507	FAST_SENDER	N/A
2747.005	FAST_SENDER	N/A
2754.452	FAST_SENDER	N/A
2755.227	RECEIVER	FAST_SENDER
2755.948	SLOW_SENDER1	N/A
2756.703	RECEIVER	SLOW_SENDER1
2757.676	FAST_SENDER	N/A
2758.396	RECEIVER	FAST_SENDER
2762.685	FAST_SENDER	N/A
2763.463	RECEIVER	FAST_SENDER
2764.139	SLOW_SENDER1	N/A
2765.880	FAST_SENDER	N/A
2766.630	RECEIVER	FAST_SENDER
2769.080	FAST_SENDER	N/A
2772.241	FAST_SENDER	N/A
2774.415	SLOW_SENDER1	N/A
2780.716	FAST_SENDER	N/A
2786.334	RECEIVER	FAST_SENDER
2788.763	FAST_SENDER	N/A
2789.521	RECEIVER	FAST_SENDER
2791.943	FAST_SENDER	N/A
2792.709	RECEIVER	FAST_SENDER
2792.890	SLOW_SENDER1	N/A
2793.630	RECEIVER	SLOW_SENDER1
2795.117	FAST_SENDER	N/A
2795.910	RECEIVER	FAST_SENDER
2798.319	FAST_SENDER	N/A
2799.125	RECEIVER	FAST_SENDER
2801.042	SLOW_SENDER1	N/A
2801.549	FAST_SENDER	N/A
2802.317	RECEIVER	FAST_SENDER
2804.764	FAST_SENDER	N/A
2807.940	FAST_SENDER	N/A
2811.555	SLOW_SENDER1	N/A
2816.450	FAST_SENDER	N/A
2822.071	RECEIVER	FAST_SENDER
2824.498	FAST_SENDER	N/A
2825.260	RECEIVER	FAST_SENDER
2827.686	FAST_SENDER	N/A
2828.449	RECEIVER	FAST_SENDER
2830.039	SLOW_SENDER1	N/A
2830.799	RECEIVER	SLOW_SENDER1
2830.865	FAST_SENDER	N/A
2831.617	RECEIVER	FAST_SENDER
2834.020	FAST_SENDER	N/A
2837.224	FAST_SENDER	N/A
2838.209	SLOW_SENDER1	N/A
2844.430	FAST_SENDER	N/A
2848.581	SLOW_SENDER1	N/A
2851.840	FAST_SENDER	N/A
2852.600	RECEIVER	FAST_SENDER
2855.014	FAST_SENDER	N/A
2855.791	RECEIVER	FAST_SENDER
2858.232	FAST_SENDER	N/A
2859.026	RECEIVER	FAST_SENDER
2861.461	FAST_SENDER	N/A
2862.185	RECEIVER	FAST_SENDER
2864.596	FAST_SENDER	N/A
2865.337	RECEIVER	FAST_SENDER
2867.749	FAST_SENDER	N/A
2867.985	SLOW_SENDER1	N/A
2868.509	RECEIVER	FAST_SENDER
2870.944	FAST_SENDER	N/A
2871.671	RECEIVER	FAST_SENDER
2874.114	FAST_SENDER	N/A
2874.897	RECEIVER	FAST_SENDER
2881.725	FAST_SENDER	N/A
2886.503	SLOW_SENDER1	N/A
2889.955	FAST_SENDER	N/A
2893.871	RECEIVER	FAST_SENDER
2896.285	FAST_SENDER	N/A
2897.053	RECEIVER	FAST_SENDER
2899.498	FAST_SENDER	N/A
2900.270	RECEIVER	FAST_SENDER
2902.688	FAST_SENDER	N/A
2903.451	RECEIVER	FAST_SENDER
2904.983	SLOW_SENDER1	N/A
2905.777	RECEIVER	SLOW_SENDER1
2905.881	FAST_SENDER	N/A
2906.637	RECEIVER	FAST_SENDER
2909.051	FAST_SENDER	N/A
2909.808	RECEIVER	FAST_SENDER
2912.210	FAST_SENDER	N/A
2912.985	RECEIVER	FAST_SENDER
2915.432	FAST_SENDER	N/A
2923.387	FAST_SENDER	N/A
2923.462	SLOW_SENDER1	N/A
2930.673	FAST_SENDER	N/A
2932.964	RECEIVER	FAST_SENDER
2935.391	FAST_SENDER	N/A
2936.137	RECEIVER	FAST_SENDER
2938.570	FAST_SENDER	N/A
2939.349	RECEIVER	FAST_SENDER
2941.771	FAST_SENDER	N/A
2942.427	SLOW_SENDER1	N/A
2942.549	RECEIVER	FAST_SENDER
2944.999	FAST_SENDER	N/A
2945.768	RECEIVER	FAST_SENDER
2948.174	FAST_SENDER	N/A
2955.770	FAST_SENDER	N/A
2960.931	SLOW_SENDER1	N/A
2963.074	FAST_SENDER	N/A
2966.958	RECEIVER	FAST_SENDER
2969.391	FAST_SENDER	N/A
2972.540	FAST_SENDER	N/A
2979.427	SLOW_SENDER1	N/A
2979.801	FAST_SENDER	N/A
2987.517	FAST_SENDER	N/A
2988.261	RECEIVER	FAST_SENDER
2990.707	FAST_SENDER	N/A
2991.445	RECEIVER	FAST_SENDER
2993.872	FAST_SENDER	N/A
2997.898	SLOW_SENDER1	N/A
3001.071	FAST_SENDER	N/A
3008.798	FAST_SENDER	N/A
3012.974	RECEIVER	FAST_SENDER
3015.384	FAST_SENDER	N/A
3016.144	RECEIVER	FAST_SENDER
3017.569	SLOW_SENDER1	N/A
3018.311	RECEIVER	SLOW_SENDER1
3018.563	FAST_SENDER	N/A
3019.340	RECEIVER	FAST_SENDER
3021.769	FAST_SENDER	N/A
3022.545	RECEIVER	FAST_SENDER
3024.995	FAST_SENDER	N/A
3025.711	RECEIVER	FAST_SENDER
3025.728	SLOW_SENDER1	N/A
3028.135	FAST_SENDER	N/A
3028.919	RECEIVER	FAST_SENDER
3031.327	FAST_SENDER	N/A
3032.109	RECEIVER	FAST_SENDER
3034.525	FAST_SENDER	N/A
3035.243	RECEIVER	FAST_SENDER
3036.099	SLOW_SENDER1	N/A
3037.651	FAST_SENDER	N/A
3045.280	FAST_SENDER	N/A
3052.766	FAST_SENDER	N/A
3053.537	RECEIVER	FAST_SENDER
3054.580	SLOW_SENDER1	N/A
3055.366	RECEIVER	SLOW_SENDER1
3055.976	FAST_SENDER	N/A
3056.727	RECEIVER	FAST_SENDER
3059.172	FAST_SENDER	N/A
3059.958	RECEIVER	FAST_SENDER
3062.407	FAST_SENDER	N/A
3070.236	FAST_SENDER	N/A
3073.090	SLOW_SENDER1	N/A
3077.685	FAST_SENDER	N/A
3079.940	RECEIVER	FAST_SENDER
3082.373	FAST_SENDER	N/A
3086.079	RECEIVER	FAST_SENDER
3088.492	FAST_SENDER	N/A
3089.225	RECEIVER	FAST_SENDER
3091.585	SLOW_SENDER1	N/A
3091.648	FAST_SENDER	N/A
3092.330	RECEIVER	SLOW_SENDER1
3094.534	RECEIVER	FAST_SENDER
3096.974	FAST_SENDER	N/A
3097.717	RECEIVER	FAST_SENDER
3099.774	SLOW_SENDER1	N/A
3100.138	FAST_SENDER	N/A
3100.886	RECEIVER	FAST_SENDER
3103.317	FAST_SENDER	N/A
3104.124	RECEIVER	FAST_SENDER
3106.529	FAST_SENDER	N/A
3107.335	RECEIVER	FAST_SENDER
3109.736	FAST_SENDER	N/A
3110.144	SLOW_SENDER1	N/A
3117.498	FAST_SENDER	N/A
3124.913	FAST_SENDER	N/A
3127.156	RECEIVER	FAST_SENDER
3128.623	SLOW_SENDER1	N/A
3129.402	RECEIVER	SLOW_SENDER1
3129.558	FAST_SENDER	N/A
3130.340	RECEIVER	FAST_SENDER
3132.784	FAST_SENDER	N/A
3133.581	RECEIVER	FAST_SENDER
3136.013	FAST_SENDER	N/A
3136.810	RECEIVER	FAST_SENDER
3139.220	FAST_SENDER	N/A
3139.932	RECEIVER	FAST_SENDER
3142.363	FAST_SENDER	N/A
3145.522	FAST_SENDER	N/A
3147.125	SLOW_SENDER1	N/A
3152.849	FAST_SENDER	N/A
3160.109	FAST_SENDER	N/A
3162.235	RECEIVER	FAST_SENDER
3164.663	FAST_SENDER	N/A
3165.406	RECEIVER	FAST_SENDER
3166.085	SLOW_SENDER1	N/A
3167.853	FAST_SENDER	N/A
3175.922	FAST_SENDER	N/A
3183.929	FAST_SENDER	N/A
3184.589	SLOW_SENDER1	N/A
3184.685	RECEIVER	FAST_SENDER
3185.324	RECEIVER	SLOW_SENDER1
3187.103	FAST_SENDER	N/A
3187.885	RECEIVER	FAST_SENDER
3190.326	FAST_SENDER	N/A
3191.104	RECEIVER	FAST_SENDER
3192.726	SLOW_SENDER1	N/A
3193.514	FAST_SENDER	N/A
3194.314	RECEIVER	FAST_SENDER
3196.732	FAST_SENDER	N/A
3197.519	RECEIVER	FAST_SENDER
3199.963	FAST_SENDER	N/A
3200.747	RECEIVER	FAST_SENDER
3203.162	FAST_SENDER	N/A
3203.205	SLOW_SENDER1	N/A
3203.930	RECEIVER	FAST_SENDER
3206.359	FAST_SENDER	N/A
3213.750	FAST_SENDER	N/A
3221.484	FAST_SENDER	N/A
3222.179	SLOW_SENDER1	N/A
3224.064	RECEIVER	FAST_SENDER
3226.467	FAST_SENDER	N/A
3227.275	RECEIVER	FAST_SENDER
3229.709	FAST_SENDER	N/A
3230.491	RECEIVER	FAST_SENDER
3232.908	FAST_SENDER	N/A
3239.999	FAST_SENDER	N/A
3240.683	SLOW_SENDER1	N/A
3247.602	FAST_SENDER	N/A
3250.043	RECEIVER	FAST_SENDER
3252.486	FAST_SENDER	N/A
3253.284	RECEIVER	FAST_SENDER
3255.691	FAST_SENDER	N/A
3259.159	SLOW_SENDER1	N/A
3264.004	FAST_SENDER	N/A
3271.837	FAST_SENDER	N/A
3272.606	RECEIVER	FAST_SENDER
3275.010	FAST_SENDER	N/A
3275.792	RECEIVER	FAST_SENDER
3277.660	SLOW_SENDER1	N/A
3278.204	FAST_SENDER	N/A
3278.438	RECEIVER	SLOW_SENDER1
3280.522	RECEIVER	FAST_SENDER
3282.937	FAST_SENDER	N/A
3283.688	RECEIVER	FAST_SENDER
3286.119	FAST_SENDER	N/A
3286.867	RECEIVER	FAST_SENDER
3289.314	FAST_SENDER	N/A
3290.101	RECEIVER	FAST_SENDER
3292.535	FAST_SENDER	N/A
3293.309	RECEIVER	FAST_SENDER
3295.743	FAST_SENDER	N/A
3296.163	SLOW_SENDER1	N/A
3303.823	FAST_SENDER	N/A
3311.630	FAST_SENDER	N/A
3313.823	RECEIVER	FAST_SENDER
3314.664	SLOW_SENDER1	N/A
3316.257	FAST_SENDER	N/A
3323.799	FAST_SENDER	N/A
3331.333	FAST_SENDER	N/A
3333.137	SLOW_SENDER1	N/A
3333.500	RECEIVER	FAST_SENDER
3337.588	FAST_SENDER	N/A
3338.363	RECEIVER	FAST_SENDER
3340.797	FAST_SENDER	N/A
3341.581	RECEIVER	FAST_SENDER
3343.988	FAST_SENDER	N/A
3344.716	RECEIVER	FAST_SENDER
3347.150	FAST_SENDER	N/A
3347.923	RECEIVER	FAST_SENDER
3350.335	FAST_SENDER	N/A
3351.115	RECEIVER	FAST_SENDER
3351.618	SLOW_SENDER1	N/A
3353.518	FAST_SENDER	N/A
3360.976	FAST_SENDER	N/A
3368.148	FAST_SENDER	N/A
3368.885	RECEIVER	FAST_SENDER
3370.119	SLOW_SENDER1	N/A
3370.875	RECEIVER	SLOW_SENDER1
3371.295	FAST_SENDER	N/A
3372.073	RECEIVER	FAST_SENDER
3374.510	FAST_SENDER	N/A
3375.299	RECEIVER	FAST_SENDER
3377.727	FAST_SENDER	N/A
3378.460	RECEIVER	FAST_SENDER
3380.898	FAST_SENDER	N/A
3381.652	RECEIVER	FAST_SENDER
3384.077	FAST_SENDER	N/A
3384.809	RECEIVER	FAST_SENDER
3388.604	SLOW_SENDER1	N/A
3392.050	FAST_SENDER	N/A
3399.815	FAST_SENDER	N/A
3402.250	RECEIVER	FAST_SENDER
3404.668	FAST_SENDER	N/A
3405.439	RECEIVER	FAST_SENDER
3407.088	SLOW_SENDER1	N/A
3407.872	FAST_SENDER	N/A
3407.883	RECEIVER	SLOW_SENDER1
3408.631	RECEIVER	FAST_SENDER
3411.049	FAST_SENDER	N/A
3411.853	RECEIVER	FAST_SENDER
3414.303	FAST_SENDER	N/A
3417.480	FAST_SENDER	N/A
3425.186	FAST_SENDER	N/A
3425.579	SLOW_SENDER1	N/A
3433.284	FAST_SENDER	N/A
3434.047	RECEIVER	FAST_SENDER
3436.468	FAST_SENDER	N/A
3437.241	RECEIVER	FAST_SENDER
3439.659	FAST_SENDER	N/A
3440.433	RECEIVER	FAST_SENDER
3442.883	FAST_SENDER	N/A
3443.619	RECEIVER	FAST_SENDER
3444.062	SLOW_SENDER1	N/A
3444.807	RECEIVER	SLOW_SENDER1
3446.050	FAST_SENDER	N/A
3446.785	RECEIVER	FAST_SENDER
3449.219	FAST_SENDER	N/A
3450.015	RECEIVER	FAST_SENDER
3452.255	SLOW_SENDER1	N/A
3452.449	FAST_SENDER	N/A
3453.221	RECEIVER	FAST_SENDER
3455.660	FAST_SENDER	N/A
3456.445	RECEIVER	FAST_SENDER
3458.857	FAST_SENDER	N/A
3462.588	SLOW_SENDER1	N/A
3467.405	FAST_SENDER	N/A
3475.572	FAST_SENDER	N/A
3476.298	RECEIVER	FAST_SENDER
3478.741	FAST_SENDER	N/A
3479.510	RECEIVER	FAST_SENDER
3481.059	SLOW_SENDER1	N/A
3481.835	RECEIVER	SLOW_SENDER1
3481.957	FAST_SENDER	N/A
3482.675	RECEIVER	FAST_SENDER
3485.121	FAST_SENDER	N/A
3485.884	RECEIVER	FAST_SENDER
3488.321	FAST_SENDER	N/A
3489.069	RECEIVER	FAST_SENDER
3491.500	FAST_SENDER	N/A
3492.257	RECEIVER	FAST_SENDER
3494.666	FAST_SENDER	N/A
3497.871	FAST_SENDER	N/A
3499.559	SLOW_SENDER1	N/A
3505.420	FAST_SENDER	N/A
3513.168	FAST_SENDER	N/A
3513.947	RECEIVER	FAST_SENDER
3516.360	FAST_SENDER	N/A
3517.138	RECEIVER	FAST_SENDER
3518.523	SLOW_SENDER1	N/A
3519.256	RECEIVER	SLOW_SENDER1
3519.564	FAST_SENDER	N/A
3520.351	RECEIVER	FAST_SENDER
3522.753	FAST_SENDER	N/A
3523.504	RECEIVER	FAST_SENDER
3525.942	FAST_SENDER	N/A
3526.694	RECEIVER	FAST_SENDER
3526.703	SLOW_SENDER1	N/A
3529.138	FAST_SENDER	N/A
3536.166	FAST_SENDER	N/A
3537.229	SLOW_SENDER1	N/A
3543.964	FAST_SENDER	N/A
3546.276	RECEIVER	FAST_SENDER
3551.661	FAST_SENDER	N/A
3555.711	SLOW_SENDER1	N/A
3559.500	FAST_SENDER	N/A
3565.103	RECEIVER	FAST_SENDER
3567.535	FAST_SENDER	N/A
3568.285	RECEIVER	FAST_SENDER
3570.734	FAST_SENDER	N/A
3571.511	RECEIVER	FAST_SENDER
3573.913	FAST_SENDER	N/A
3574.189	SLOW_SENDER1	N/A
3574.676	RECEIVER	FAST_SENDER
3577.123	FAST_SENDER	N/A
3577.890	RECEIVER	FAST_SENDER
3580.339	FAST_SENDER	N/A
3581.089	RECEIVER	FAST_SENDER
3583.519	FAST_SENDER	N/A
3591.116	FAST_SENDER	N/A
3592.684	SLOW_SENDER1	N/A
3598.573	FAST_SENDER	N/A
3600.717	RECEIVER	FAST_SENDER
3603.132	FAST_SENDER	N/A
3603.885	RECEIVER	FAST_SENDER
3606.328	FAST_SENDER	N/A
3607.147	RECEIVER	FAST_SENDER
3609.591	FAST_SENDER	N/A
3610.325	RECEIVER	FAST_SENDER
3611.661	SLOW_SENDER1	N/A
3612.472	RECEIVER	SLOW_SENDER1
3612.726	FAST_SENDER	N/A
3613.498	RECEIVER	FAST_SENDER
3615.945	FAST_SENDER	N/A
3619.134	FAST_SENDER	N/A
3626.236	FAST_SENDER	N/A
3630.136	SLOW_SENDER1	N/A
3633.742	FAST_SENDER	N/A
3634.513	RECEIVER	FAST_SENDER
3636.923	FAST_SENDER	N/A
3637.715	RECEIVER	FAST_SENDER
3640.121	FAST_SENDER	N/A
3640.870	RECEIVER	FAST_SENDER
3643.298	FAST_SENDER	N/A
3644.056	RECEIVER	FAST_SENDER
3646.504	FAST_SENDER	N/A
3647.250	RECEIVER	FAST_SENDER
3648.634	SLOW_SENDER1	N/A
3651.224	FAST_SENDER	N/A
3652.014	RECEIVER	FAST_SENDER
3654.418	FAST_SENDER	N/A
3661.855	FAST_SENDER	N/A
3667.111	SLOW_SENDER1	N/A
3669.081	FAST_SENDER	N/A
3671.474	RECEIVER	FAST_SENDER
3673.887	FAST_SENDER	N/A
3674.637	RECEIVER	FAST_SENDER
3677.073	FAST_SENDER	N/A
3677.845	RECEIVER	FAST_SENDER
3680.268	FAST_SENDER	N/A
3681.054	RECEIVER	FAST_SENDER
3683.484	FAST_SENDER	N/A
3684.247	RECEIVER	FAST_SENDER
3685.594	SLOW_SENDER1	N/A
3686.321	RECEIVER	SLOW_SENDER1
3686.647	FAST_SENDER	N/A
3693.763	SLOW_SENDER1	N/A
3694.440	FAST_SENDER	N/A
3701.857	FAST_SENDER	N/A
3704.331	SLOW_SENDER1	N/A
3704.458	RECEIVER	FAST_SENDER
3706.906	FAST_SENDER	N/A
3707.654	RECEIVER	FAST_SENDER
3710.061	FAST_SENDER	N/A
3710.776	RECEIVER	FAST_SENDER
3713.221	FAST_SENDER	N/A
3713.964	RECEIVER	FAST_SENDER
3716.386	FAST_SENDER	N/A
3717.141	RECEIVER	FAST_SENDER
3719.541	FAST_SENDER	N/A
3720.308	RECEIVER	FAST_SENDER
3722.725	FAST_SENDER	N/A
3722.836	SLOW_SENDER1	N/A
3723.451	RECEIVER	FAST_SENDER
3725.874	FAST_SENDER	N/A
3728.108	RECEIVER	FAST_SENDER
3730.531	FAST_SENDER	N/A
3731.258	RECEIVER	FAST_SENDER
3733.662	FAST_SENDER	N/A
3737.196	RECEIVER	FAST_SENDER
3739.646	FAST_SENDER	N/A
3740.412	RECEIVER	FAST_SENDER
3741.809	SLOW_SENDER1	N/A
3742.590	RECEIVER	SLOW_SENDER1
3742.828	FAST_SENDER	N/A
3750.239	FAST_SENDER	N/A
3757.944	FAST_SENDER	N/A
3760.117	RECEIVER	FAST_SENDER
3760.314	SLOW_SENDER1	N/A
3761.073	RECEIVER	SLOW_SENDER1
3762.557	FAST_SENDER	N/A
3763.323	RECEIVER	FAST_SENDER
3765.740	FAST_SENDER	N/A
3766.524	RECEIVER	FAST_SENDER
3768.969	FAST_SENDER	N/A
3769.733	RECEIVER	FAST_SENDER
3772.169	FAST_SENDER	N/A
3772.941	RECEIVER	FAST_SENDER
3775.370	FAST_SENDER	N/A
3778.810	SLOW_SENDER1	N/A
3782.949	FAST_SENDER	N/A
3790.774	FAST_SENDER	N/A
3793.067	RECEIVER	FAST_SENDER
3795.478	FAST_SENDER	N/A
3796.240	RECEIVER	FAST_SENDER
3797.330	SLOW_SENDER1	N/A
3798.071	RECEIVER	SLOW_SENDER1
3798.670	FAST_SENDER	N/A
3799.421	RECEIVER	FAST_SENDER
3801.870	FAST_SENDER	N/A
3802.630	RECEIVER	FAST_SENDER
3805.050	FAST_SENDER	N/A
3805.481	SLOW_SENDER1	N/A
3805.836	RECEIVER	FAST_SENDER
3808.241	FAST_SENDER	N/A
3808.990	RECEIVER	FAST_SENDER
3811.433	FAST_SENDER	N/A
3812.170	RECEIVER	FAST_SENDER
3814.617	FAST_SENDER	N/A
3815.966	SLOW_SENDER1	N/A
3822.225	FAST_SENDER	N/A
3829.473	FAST_SENDER	N/A
3831.816	RECEIVER	FAST_SENDER
3834.252	FAST_SENDER	N/A
3834.440	SLOW_SENDER1	N/A
3835.057	RECEIVER	FAST_SENDER
3837.461	FAST_SENDER	N/A
3845.116	FAST_SENDER	N/A
3852.351	FAST_SENDER	N/A
3854.217	SLOW_SENDER1	N/A
3854.947	RECEIVER	FAST_SENDER
3857.347	FAST_SENDER	N/A
3858.123	RECEIVER	FAST_SENDER
3860.524	FAST_SENDER	N/A
3861.254	RECEIVER	FAST_SENDER
3863.664	FAST_SENDER	N/A
3864.461	RECEIVER	FAST_SENDER
3866.879	FAST_SENDER	N/A
3873.173	SLOW_SENDER1	N/A
3874.981	FAST_SENDER	N/A
3882.383	FAST_SENDER	N/A
3884.557	RECEIVER	FAST_SENDER
3886.980	FAST_SENDER	N/A
3887.710	RECEIVER	FAST_SENDER
3890.152	FAST_SENDER	N/A
3890.900	RECEIVER	FAST_SENDER
3891.644	SLOW_SENDER1	N/A
3892.403	RECEIVER	SLOW_SENDER1
3893.317	FAST_SENDER	N/A
3894.068	RECEIVER	FAST_SENDER
3896.507	FAST_SENDER	N/A
3897.272	RECEIVER	FAST_SENDER
3899.705	FAST_SENDER	N/A
3899.832	SLOW_SENDER1	N/A
3900.492	RECEIVER	FAST_SENDER
3902.908	FAST_SENDER	N/A
3903.678	RECEIVER	FAST_SENDER
3906.087	FAST_SENDER	N/A
3906.821	RECEIVER	FAST_SENDER
3909.258	FAST_SENDER	N/A
3910.213	SLOW_SENDER1	N/A
3917.110	FAST_SENDER	N/A
3924.657	FAST_SENDER	N/A
3926.798	RECEIVER	FAST_SENDER
3928.695	SLOW_SENDER1	N/A
3929.237	FAST_SENDER	N/A
3929.451	RECEIVER	SLOW_SENDER1
3931.845	RECEIVER	FAST_SENDER
3934.259	FAST_SENDER	N/A
3935.023	RECEIVER	FAST_SENDER
3936.855	SLOW_SENDER1	N/A
3937.433	FAST_SENDER	N/A
3938.208	RECEIVER	FAST_SENDER
3940.619	FAST_SENDER	N/A
3941.380	RECEIVER	FAST_SENDER
3943.827	FAST_SENDER	N/A
3944.634	RECEIVER	FAST_SENDER
3947.073	FAST_SENDER	N/A
3947.282	SLOW_SENDER1	N/A
3950.271	FAST_SENDER	N/A
3957.937	FAST_SENDER	N/A
3965.109	FAST_SENDER	N/A
3965.778	SLOW_SENDER1	N/A
3965.884	RECEIVER	FAST_SENDER
3968.304	FAST_SENDER	N/A
3969.060	RECEIVER	FAST_SENDER
3971.489	FAST_SENDER	N/A
3972.282	RECEIVER	FAST_SENDER
3974.718	FAST_SENDER	N/A
3975.477	RECEIVER	FAST_SENDER
3977.897	FAST_SENDER	N/A
3978.638	RECEIVER	FAST_SENDER
3981.067	FAST_SENDER	N/A
3981.814	RECEIVER	FAST_SENDER
3984.250	FAST_SENDER	N/A
3984.280	SLOW_SENDER1	N/A
3985.025	RECEIVER	FAST_SENDER
3987.461	FAST_SENDER	N/A
3988.236	RECEIVER	FAST_SENDER
3990.647	FAST_SENDER	N/A
3991.435	RECEIVER	FAST_SENDER
3993.869	FAST_SENDER	N/A
3994.613	RECEIVER	FAST_SENDER
3997.062	FAST_SENDER	N/A
4003.270	SLOW_SENDER1	N/A
4004.687	FAST_SENDER	N/A
4012.353	FAST_SENDER	N/A
4014.807	RECEIVER	FAST_SENDER
4017.222	FAST_SENDER	N/A
4018.006	RECEIVER	FAST_SENDER
4020.439	FAST_SENDER	N/A
4021.211	RECEIVER	FAST_SENDER
4021.751	SLOW_SENDER1	N/A
4022.530	RECEIVER	SLOW_SENDER1
4023.647	FAST_SENDER	N/A
4024.385	RECEIVER	FAST_SENDER
4026.788	FAST_SENDER	N/A
4027.544	RECEIVER	FAST_SENDER
4029.955	FAST_SENDER	N/A
4033.131	FAST_SENDER	N/A
4040.253	SLOW_SENDER1	N/A
4040.577	FAST_SENDER	N/A
4047.926	FAST_SENDER	N/A
4048.696	RECEIVER	FAST_SENDER
4051.103	FAST_SENDER	N/A
4051.855	RECEIVER	FAST_SENDER
4054.274	FAST_SENDER	N/A
4055.072	RECEIVER	FAST_SENDER
4057.508	FAST_SENDER	N/A
4058.247	RECEIVER	FAST_SENDER
4060.040	SLOW_SENDER1	N/A
4060.669	FAST_SENDER	N/A
4060.772	RECEIVER	SLOW_SENDER1
4062.864	RECEIVER	FAST_SENDER
4065.269	FAST_SENDER	N/A
4065.989	RECEIVER	FAST_SENDER
4068.181	SLOW_SENDER1	N/A
4068.416	FAST_SENDER	N/A
4069.188	RECEIVER	FAST_SENDER
4071.597	FAST_SENDER	N/A
4072.371	RECEIVER	FAST_SENDER
4074.816	FAST_SENDER	N/A
4078.691	SLOW_SENDER1	N/A
4082.177	FAST_SENDER	N/A
4089.809	FAST_SENDER	N/A
4092.104	RECEIVER	FAST_SENDER
4094.529	FAST_SENDER	N/A
4095.282	RECEIVER	FAST_SENDER
4097.178	SLOW_SENDER1	N/A
4097.688	FAST_SENDER	N/A
4097.913	RECEIVER	SLOW_SENDER1
4099.847	RECEIVER	FAST_SENDER
4102.286	FAST_SENDER	N/A
4104.819	RECEIVER	FAST_SENDER
4105.355	SLOW_SENDER1	N/A
4107.263	FAST_SENDER	N/A
4107.987	RECEIVER	FAST_SENDER
4110.405	FAST_SENDER	N/A
4111.161	RECEIVER	FAST_SENDER
4113.588	FAST_SENDER	N/A
4114.319	RECEIVER	FAST_SENDER
4115.956	SLOW_SENDER1	N/A
4116.750	FAST_SENDER	N/A
4124.104	SLOW_SENDER1	N/A
4124.239	FAST_SENDER	N/A
4132.049	FAST_SENDER	N/A
4134.184	RECEIVER	FAST_SENDER
4134.558	SLOW_SENDER1	N/A
4135.282	RECEIVER	SLOW_SENDER1
4136.618	FAST_SENDER	N/A
4137.377	RECEIVER	FAST_SENDER
4139.783	FAST_SENDER	N/A
4140.536	RECEIVER	FAST_SENDER
4142.694	SLOW_SENDER1	N/A
4142.955	FAST_SENDER	N/A
4143.727	RECEIVER	FAST_SENDER
4146.160	FAST_SENDER	N/A
4146.939	RECEIVER	FAST_SENDER
4149.361	FAST_SENDER	N/A
4150.121	RECEIVER	FAST_SENDER
4152.530	FAST_SENDER	N/A
4153.294	SLOW_SENDER1	N/A
4153.315	RECEIVER	FAST_SENDER
4155.730	FAST_SENDER	N/A
4162.870	FAST_SENDER	N/A
4170.169	FAST_SENDER	N/A
4170.930	RECEIVER	FAST_SENDER
4171.796	SLOW_SENDER1	N/A
4172.580	RECEIVER	SLOW_SENDER1
4173.344	FAST_SENDER	N/A
4174.076	RECEIVER	FAST_SENDER
4176.524	FAST_SENDER	N/A
4177.258	RECEIVER	FAST_SENDER
4179.696	FAST_SENDER	N/A
4180.428	RECEIVER	FAST_SENDER
4182.853	FAST_SENDER	N/A
4183.642	RECEIVER	FAST_SENDER
4186.058	FAST_SENDER	N/A
4186.801	RECEIVER	FAST_SENDER
4189.224	FAST_SENDER	N/A
4189.970	RECEIVER	FAST_SENDER
4190.284	SLOW_SENDER1	N/A
4192.409	FAST_SENDER	N/A
4199.732	FAST_SENDER	N/A
4207.180	FAST_SENDER	N/A
4207.967	RECEIVER	FAST_SENDER
4208.778	SLOW_SENDER1	N/A
4209.547	RECEIVER	SLOW_SENDER1
4210.382	FAST_SENDER	N/A
4211.148	RECEIVER	FAST_SENDER
4213.580	FAST_SENDER	N/A
4214.332	RECEIVER	FAST_SENDER
4216.751	FAST_SENDER	N/A
4217.512	RECEIVER	FAST_SENDER
4219.961	FAST_SENDER	N/A
4223.209	FAST_SENDER	N/A
4227.265	SLOW_SENDER1	N/A
4231.034	FAST_SENDER	N/A
4238.223	FAST_SENDER	N/A
4238.928	RECEIVER	FAST_SENDER
4241.357	FAST_SENDER	N/A
4242.142	RECEIVER	FAST_SENDER
4244.547	FAST_SENDER	N/A
4245.323	RECEIVER	FAST_SENDER
4245.773	SLOW_SENDER1	N/A
4246.534	RECEIVER	SLOW_SENDER1
4247.756	FAST_SENDER	N/A
4248.524	RECEIVER	FAST_SENDER
4250.926	FAST_SENDER	N/A
4251.728	RECEIVER	FAST_SENDER
4253.938	SLOW_SENDER1	N/A
4254.161	FAST_SENDER	N/A
4254.939	RECEIVER	FAST_SENDER
4257.348	FAST_SENDER	N/A
4264.398	SLOW_SENDER1	N/A
4265.341	FAST_SENDER	N/A
4273.428	FAST_SENDER	N/A
4275.977	RECEIVER	FAST_SENDER
4278.419	FAST_SENDER	N/A
4279.211	RECEIVER	FAST_SENDER
4281.658	FAST_SENDER	N/A
4282.450	RECEIVER	FAST_SENDER
4282.883	SLOW_SENDER1	N/A
4283.679	RECEIVER	SLOW_SENDER1
4284.886	FAST_SENDER	N/A
4285.639	RECEIVER	FAST_SENDER
4288.063	FAST_SENDER	N/A
4288.816	RECEIVER	FAST_SENDER
4291.221	FAST_SENDER	N/A
4298.736	FAST_SENDER	N/A
4301.367	SLOW_SENDER1	N/A
4306.183	FAST_SENDER	N/A
4308.576	RECEIVER	FAST_SENDER
4312.668	FAST_SENDER	N/A
4313.437	RECEIVER	FAST_SENDER
4315.860	FAST_SENDER	N/A
4316.638	RECEIVER	FAST_SENDER
4319.059	FAST_SENDER	N/A
4319.845	RECEIVER	FAST_SENDER
4319.855	SLOW_SENDER1	N/A
4322.283	FAST_SENDER	N/A
4330.039	FAST_SENDER	N/A
4337.209	FAST_SENDER	N/A
4338.001	RECEIVER	FAST_SENDER
4338.345	SLOW_SENDER1	N/A
4339.105	RECEIVER	SLOW_SENDER1
4340.445	FAST_SENDER	N/A
4341.199	RECEIVER	FAST_SENDER
4343.646	FAST_SENDER	N/A
4344.434	RECEIVER	FAST_SENDER
4346.520	SLOW_SENDER1	N/A
4346.854	FAST_SENDER	N/A
4347.628	RECEIVER	FAST_SENDER
4351.841	FAST_SENDER	N/A
4355.027	FAST_SENDER	N/A
4356.943	SLOW_SENDER1	N/A
4362.961	FAST_SENDER	N/A
4370.246	FAST_SENDER	N/A
4370.955	RECEIVER	FAST_SENDER
4373.404	FAST_SENDER	N/A
4374.151	RECEIVER	FAST_SENDER
4375.451	SLOW_SENDER1	N/A
4376.226	RECEIVER	SLOW_SENDER1
4376.554	FAST_SENDER	N/A
4377.331	RECEIVER	FAST_SENDER
4381.427	FAST_SENDER	N/A
4383.658	SLOW_SENDER1	N/A
4389.000	FAST_SENDER	N/A
4393.961	SLOW_SENDER1	N/A
4396.653	FAST_SENDER	N/A
4399.217	RECEIVER	FAST_SENDER
4401.661	FAST_SENDER	N/A
4402.446	RECEIVER	FAST_SENDER
[truncated: 14,072 more rows]
