# Supplementary material for: CATO: Wake-Up reCeiver-bAsed communicaTiOn for Batteryless Devices
Source: Sensors (Basel). 2025 Nov 7;25(22):6813. doi: 10.3390/s25226813 (PMC12655924; doi:10.3390/s25226813)
Supplement: Supplementary file 1 [file sensors-25-06813-s001.zip › File S1_Experimental_and_Simulation_Data/simulation/capsweep/cap7/mac_competing_nodes_none.csv]

time_s	node_id	received_from
2.700	FAST_SENDER	N/A
2.700	SLOW_SENDER1	N/A
3.434	RECEIVER	SLOW_SENDER1
5.408	RECEIVER	FAST_SENDER
7.849	FAST_SENDER	N/A
8.632	RECEIVER	FAST_SENDER
10.880	SLOW_SENDER1	N/A
11.066	FAST_SENDER	N/A
11.687	RECEIVER	SLOW_SENDER1
13.862	RECEIVER	FAST_SENDER
16.263	FAST_SENDER	N/A
17.004	RECEIVER	FAST_SENDER
19.409	FAST_SENDER	N/A
20.192	RECEIVER	FAST_SENDER
22.621	FAST_SENDER	N/A
23.420	RECEIVER	FAST_SENDER
25.870	FAST_SENDER	N/A
26.613	RECEIVER	FAST_SENDER
29.025	FAST_SENDER	N/A
29.316	SLOW_SENDER1	N/A
29.815	RECEIVER	FAST_SENDER
32.242	FAST_SENDER	N/A
33.014	RECEIVER	FAST_SENDER
35.457	FAST_SENDER	N/A
38.638	FAST_SENDER	N/A
46.263	FAST_SENDER	N/A
47.823	SLOW_SENDER1	N/A
54.635	FAST_SENDER	N/A
55.371	RECEIVER	FAST_SENDER
57.773	FAST_SENDER	N/A
58.500	RECEIVER	FAST_SENDER
60.937	FAST_SENDER	N/A
61.681	RECEIVER	FAST_SENDER
64.088	FAST_SENDER	N/A
64.826	RECEIVER	FAST_SENDER
66.334	SLOW_SENDER1	N/A
67.078	RECEIVER	SLOW_SENDER1
67.227	FAST_SENDER	N/A
67.965	RECEIVER	FAST_SENDER
70.414	FAST_SENDER	N/A
71.228	RECEIVER	FAST_SENDER
73.632	FAST_SENDER	N/A
74.387	RECEIVER	FAST_SENDER
74.498	SLOW_SENDER1	N/A
76.833	FAST_SENDER	N/A
84.603	FAST_SENDER	N/A
84.921	SLOW_SENDER1	N/A
92.049	FAST_SENDER	N/A
94.400	RECEIVER	FAST_SENDER
96.805	FAST_SENDER	N/A
97.574	RECEIVER	FAST_SENDER
99.994	FAST_SENDER	N/A
100.766	RECEIVER	FAST_SENDER
103.205	FAST_SENDER	N/A
103.402	SLOW_SENDER1	N/A
103.990	RECEIVER	FAST_SENDER
105.261	RECEIVER	SLOW_SENDER1
106.402	FAST_SENDER	N/A
107.166	RECEIVER	FAST_SENDER
109.590	FAST_SENDER	N/A
112.815	FAST_SENDER	N/A
120.071	FAST_SENDER	N/A
122.844	SLOW_SENDER1	N/A
127.836	FAST_SENDER	N/A
128.577	RECEIVER	FAST_SENDER
131.014	FAST_SENDER	N/A
131.755	RECEIVER	FAST_SENDER
134.156	FAST_SENDER	N/A
134.954	RECEIVER	FAST_SENDER
137.384	FAST_SENDER	N/A
138.154	RECEIVER	FAST_SENDER
140.595	FAST_SENDER	N/A
142.338	SLOW_SENDER1	N/A
143.106	RECEIVER	SLOW_SENDER1
144.493	RECEIVER	FAST_SENDER
146.898	FAST_SENDER	N/A
147.631	RECEIVER	FAST_SENDER
150.070	FAST_SENDER	N/A
150.535	SLOW_SENDER1	N/A
150.877	RECEIVER	FAST_SENDER
153.282	FAST_SENDER	N/A
154.021	RECEIVER	FAST_SENDER
161.007	FAST_SENDER	N/A
161.020	SLOW_SENDER1	N/A
168.673	FAST_SENDER	N/A
172.653	RECEIVER	FAST_SENDER
176.843	FAST_SENDER	N/A
177.619	RECEIVER	FAST_SENDER
179.994	SLOW_SENDER1	N/A
180.062	FAST_SENDER	N/A
180.762	RECEIVER	SLOW_SENDER1
183.036	RECEIVER	FAST_SENDER
186.890	FAST_SENDER	N/A
187.629	RECEIVER	FAST_SENDER
190.053	FAST_SENDER	N/A
197.467	FAST_SENDER	N/A
198.470	SLOW_SENDER1	N/A
205.340	FAST_SENDER	N/A
207.893	RECEIVER	FAST_SENDER
210.332	FAST_SENDER	N/A
211.086	RECEIVER	FAST_SENDER
213.530	FAST_SENDER	N/A
214.290	RECEIVER	FAST_SENDER
216.729	FAST_SENDER	N/A
216.976	SLOW_SENDER1	N/A
217.475	RECEIVER	FAST_SENDER
219.913	FAST_SENDER	N/A
220.707	RECEIVER	FAST_SENDER
224.796	FAST_SENDER	N/A
225.589	RECEIVER	FAST_SENDER
228.006	FAST_SENDER	N/A
231.198	FAST_SENDER	N/A
235.509	SLOW_SENDER1	N/A
239.154	FAST_SENDER	N/A
246.958	FAST_SENDER	N/A
247.739	RECEIVER	FAST_SENDER
250.171	FAST_SENDER	N/A
250.930	RECEIVER	FAST_SENDER
253.360	FAST_SENDER	N/A
254.015	SLOW_SENDER1	N/A
254.119	RECEIVER	FAST_SENDER
256.564	FAST_SENDER	N/A
257.323	RECEIVER	FAST_SENDER
259.759	FAST_SENDER	N/A
260.511	RECEIVER	FAST_SENDER
262.911	FAST_SENDER	N/A
263.659	RECEIVER	FAST_SENDER
266.083	FAST_SENDER	N/A
266.860	RECEIVER	FAST_SENDER
269.308	FAST_SENDER	N/A
272.490	SLOW_SENDER1	N/A
276.687	FAST_SENDER	N/A
284.142	FAST_SENDER	N/A
286.214	RECEIVER	FAST_SENDER
288.658	FAST_SENDER	N/A
289.430	RECEIVER	FAST_SENDER
290.971	SLOW_SENDER1	N/A
291.728	RECEIVER	SLOW_SENDER1
291.854	FAST_SENDER	N/A
292.599	RECEIVER	FAST_SENDER
295.006	FAST_SENDER	N/A
295.748	RECEIVER	FAST_SENDER
298.168	FAST_SENDER	N/A
298.902	RECEIVER	FAST_SENDER
299.171	SLOW_SENDER1	N/A
301.347	FAST_SENDER	N/A
302.112	RECEIVER	FAST_SENDER
304.555	FAST_SENDER	N/A
307.792	FAST_SENDER	N/A
309.497	SLOW_SENDER1	N/A
315.143	FAST_SENDER	N/A
322.618	FAST_SENDER	N/A
323.388	RECEIVER	FAST_SENDER
325.793	FAST_SENDER	N/A
326.537	RECEIVER	FAST_SENDER
327.975	SLOW_SENDER1	N/A
328.743	RECEIVER	SLOW_SENDER1
328.982	FAST_SENDER	N/A
329.732	RECEIVER	FAST_SENDER
332.143	FAST_SENDER	N/A
332.907	RECEIVER	FAST_SENDER
335.308	FAST_SENDER	N/A
336.023	RECEIVER	FAST_SENDER
338.436	FAST_SENDER	N/A
339.163	RECEIVER	FAST_SENDER
341.610	FAST_SENDER	N/A
344.815	FAST_SENDER	N/A
346.468	SLOW_SENDER1	N/A
353.064	FAST_SENDER	N/A
360.753	FAST_SENDER	N/A
361.505	RECEIVER	FAST_SENDER
363.938	FAST_SENDER	N/A
364.740	RECEIVER	FAST_SENDER
364.950	SLOW_SENDER1	N/A
365.720	RECEIVER	SLOW_SENDER1
367.167	FAST_SENDER	N/A
374.516	FAST_SENDER	N/A
382.141	FAST_SENDER	N/A
383.423	SLOW_SENDER1	N/A
384.178	RECEIVER	SLOW_SENDER1
390.383	FAST_SENDER	N/A
391.620	SLOW_SENDER1	N/A
398.302	FAST_SENDER	N/A
401.909	SLOW_SENDER1	N/A
402.081	RECEIVER	FAST_SENDER
404.494	FAST_SENDER	N/A
405.264	RECEIVER	FAST_SENDER
407.694	FAST_SENDER	N/A
408.457	RECEIVER	FAST_SENDER
410.860	FAST_SENDER	N/A
411.626	RECEIVER	FAST_SENDER
414.028	FAST_SENDER	N/A
414.790	RECEIVER	FAST_SENDER
417.238	FAST_SENDER	N/A
418.005	RECEIVER	FAST_SENDER
420.396	SLOW_SENDER1	N/A
420.442	FAST_SENDER	N/A
421.172	RECEIVER	SLOW_SENDER1
425.733	FAST_SENDER	N/A
433.563	FAST_SENDER	N/A
438.897	SLOW_SENDER1	N/A
440.256	RECEIVER	SLOW_SENDER1
441.649	FAST_SENDER	N/A
442.407	RECEIVER	FAST_SENDER
444.835	FAST_SENDER	N/A
445.573	RECEIVER	FAST_SENDER
447.991	FAST_SENDER	N/A
448.709	RECEIVER	FAST_SENDER
451.136	FAST_SENDER	N/A
451.901	RECEIVER	FAST_SENDER
454.309	FAST_SENDER	N/A
455.083	RECEIVER	FAST_SENDER
457.509	FAST_SENDER	N/A
457.870	SLOW_SENDER1	N/A
458.267	RECEIVER	FAST_SENDER
462.241	FAST_SENDER	N/A
470.027	FAST_SENDER	N/A
476.349	SLOW_SENDER1	N/A
477.088	RECEIVER	SLOW_SENDER1
477.459	FAST_SENDER	N/A
478.209	RECEIVER	FAST_SENDER
480.644	FAST_SENDER	N/A
481.430	RECEIVER	FAST_SENDER
483.841	FAST_SENDER	N/A
484.512	SLOW_SENDER1	N/A
484.609	RECEIVER	FAST_SENDER
487.049	FAST_SENDER	N/A
487.785	RECEIVER	FAST_SENDER
490.208	FAST_SENDER	N/A
490.957	RECEIVER	FAST_SENDER
493.380	FAST_SENDER	N/A
494.149	RECEIVER	FAST_SENDER
494.985	SLOW_SENDER1	N/A
496.572	FAST_SENDER	N/A
504.195	FAST_SENDER	N/A
511.989	FAST_SENDER	N/A
512.775	RECEIVER	FAST_SENDER
513.482	SLOW_SENDER1	N/A
514.279	RECEIVER	SLOW_SENDER1
515.189	FAST_SENDER	N/A
515.980	RECEIVER	FAST_SENDER
518.380	FAST_SENDER	N/A
519.139	RECEIVER	FAST_SENDER
521.542	FAST_SENDER	N/A
522.293	RECEIVER	FAST_SENDER
524.702	FAST_SENDER	N/A
531.990	SLOW_SENDER1	N/A
532.177	FAST_SENDER	N/A
539.665	FAST_SENDER	N/A
541.946	RECEIVER	FAST_SENDER
546.032	FAST_SENDER	N/A
546.784	RECEIVER	FAST_SENDER
549.191	FAST_SENDER	N/A
550.491	SLOW_SENDER1	N/A
556.895	FAST_SENDER	N/A
564.607	FAST_SENDER	N/A
566.705	RECEIVER	FAST_SENDER
568.988	SLOW_SENDER1	N/A
569.137	FAST_SENDER	N/A
569.748	RECEIVER	SLOW_SENDER1
570.440	RECEIVER	FAST_SENDER
572.888	FAST_SENDER	N/A
573.680	RECEIVER	FAST_SENDER
576.095	FAST_SENDER	N/A
576.869	RECEIVER	FAST_SENDER
579.282	FAST_SENDER	N/A
580.070	RECEIVER	FAST_SENDER
582.476	FAST_SENDER	N/A
583.206	RECEIVER	FAST_SENDER
585.650	FAST_SENDER	N/A
586.425	RECEIVER	FAST_SENDER
587.474	SLOW_SENDER1	N/A
588.868	FAST_SENDER	N/A
596.629	FAST_SENDER	N/A
603.862	FAST_SENDER	N/A
604.627	RECEIVER	FAST_SENDER
605.978	SLOW_SENDER1	N/A
606.726	RECEIVER	SLOW_SENDER1
607.051	FAST_SENDER	N/A
607.832	RECEIVER	FAST_SENDER
610.246	FAST_SENDER	N/A
611.015	RECEIVER	FAST_SENDER
613.447	FAST_SENDER	N/A
614.172	SLOW_SENDER1	N/A
614.216	RECEIVER	FAST_SENDER
616.633	FAST_SENDER	N/A
617.417	RECEIVER	FAST_SENDER
619.847	FAST_SENDER	N/A
620.601	RECEIVER	FAST_SENDER
623.011	FAST_SENDER	N/A
624.452	SLOW_SENDER1	N/A
626.177	FAST_SENDER	N/A
633.749	FAST_SENDER	N/A
640.921	FAST_SENDER	N/A
641.644	RECEIVER	FAST_SENDER
642.963	SLOW_SENDER1	N/A
643.720	RECEIVER	SLOW_SENDER1
644.067	FAST_SENDER	N/A
644.855	RECEIVER	FAST_SENDER
647.285	FAST_SENDER	N/A
648.059	RECEIVER	FAST_SENDER
650.462	FAST_SENDER	N/A
651.149	SLOW_SENDER1	N/A
651.229	RECEIVER	FAST_SENDER
653.629	FAST_SENDER	N/A
654.410	RECEIVER	FAST_SENDER
656.838	FAST_SENDER	N/A
657.632	RECEIVER	FAST_SENDER
660.050	FAST_SENDER	N/A
661.549	SLOW_SENDER1	N/A
668.265	FAST_SENDER	N/A
675.928	FAST_SENDER	N/A
678.360	RECEIVER	FAST_SENDER
680.055	SLOW_SENDER1	N/A
680.781	FAST_SENDER	N/A
680.787	RECEIVER	SLOW_SENDER1
681.540	RECEIVER	FAST_SENDER
683.980	FAST_SENDER	N/A
684.764	RECEIVER	FAST_SENDER
687.175	FAST_SENDER	N/A
687.963	RECEIVER	FAST_SENDER
688.211	SLOW_SENDER1	N/A
690.388	FAST_SENDER	N/A
691.157	RECEIVER	FAST_SENDER
693.591	FAST_SENDER	N/A
694.306	RECEIVER	FAST_SENDER
696.756	FAST_SENDER	N/A
697.499	RECEIVER	FAST_SENDER
698.849	SLOW_SENDER1	N/A
699.932	FAST_SENDER	N/A
707.267	FAST_SENDER	N/A
714.779	FAST_SENDER	N/A
716.936	RECEIVER	FAST_SENDER
717.340	SLOW_SENDER1	N/A
718.052	RECEIVER	SLOW_SENDER1
719.363	FAST_SENDER	N/A
720.127	RECEIVER	FAST_SENDER
722.576	FAST_SENDER	N/A
723.360	RECEIVER	FAST_SENDER
725.480	SLOW_SENDER1	N/A
725.787	FAST_SENDER	N/A
726.560	RECEIVER	FAST_SENDER
728.975	FAST_SENDER	N/A
729.780	RECEIVER	FAST_SENDER
732.218	FAST_SENDER	N/A
732.970	RECEIVER	FAST_SENDER
735.395	FAST_SENDER	N/A
736.156	SLOW_SENDER1	N/A
736.200	RECEIVER	FAST_SENDER
738.644	FAST_SENDER	N/A
745.817	FAST_SENDER	N/A
753.213	FAST_SENDER	N/A
753.989	RECEIVER	FAST_SENDER
755.127	SLOW_SENDER1	N/A
755.917	RECEIVER	SLOW_SENDER1
756.395	FAST_SENDER	N/A
757.129	RECEIVER	FAST_SENDER
759.529	FAST_SENDER	N/A
760.288	RECEIVER	FAST_SENDER
762.710	FAST_SENDER	N/A
763.431	RECEIVER	FAST_SENDER
765.837	FAST_SENDER	N/A
766.611	RECEIVER	FAST_SENDER
769.060	FAST_SENDER	N/A
769.858	RECEIVER	FAST_SENDER
772.300	FAST_SENDER	N/A
773.062	RECEIVER	FAST_SENDER
773.635	SLOW_SENDER1	N/A
775.502	FAST_SENDER	N/A
783.169	FAST_SENDER	N/A
790.230	FAST_SENDER	N/A
791.000	RECEIVER	FAST_SENDER
792.136	SLOW_SENDER1	N/A
792.902	RECEIVER	SLOW_SENDER1
793.414	FAST_SENDER	N/A
794.171	RECEIVER	FAST_SENDER
796.611	FAST_SENDER	N/A
797.425	RECEIVER	FAST_SENDER
799.849	FAST_SENDER	N/A
800.625	RECEIVER	FAST_SENDER
803.039	FAST_SENDER	N/A
803.807	RECEIVER	FAST_SENDER
806.225	FAST_SENDER	N/A
810.631	SLOW_SENDER1	N/A
813.736	FAST_SENDER	N/A
821.427	FAST_SENDER	N/A
823.915	RECEIVER	FAST_SENDER
826.322	FAST_SENDER	N/A
827.063	RECEIVER	FAST_SENDER
829.136	SLOW_SENDER1	N/A
829.472	FAST_SENDER	N/A
829.917	RECEIVER	SLOW_SENDER1
831.713	RECEIVER	FAST_SENDER
834.122	FAST_SENDER	N/A
834.872	RECEIVER	FAST_SENDER
837.279	FAST_SENDER	N/A
844.579	FAST_SENDER	N/A
847.613	SLOW_SENDER1	N/A
852.663	FAST_SENDER	N/A
854.820	RECEIVER	FAST_SENDER
857.246	FAST_SENDER	N/A
857.987	RECEIVER	FAST_SENDER
860.421	FAST_SENDER	N/A
861.160	RECEIVER	FAST_SENDER
863.589	FAST_SENDER	N/A
864.335	RECEIVER	FAST_SENDER
866.113	SLOW_SENDER1	N/A
866.761	FAST_SENDER	N/A
866.890	RECEIVER	SLOW_SENDER1
869.176	RECEIVER	FAST_SENDER
871.594	FAST_SENDER	N/A
872.311	RECEIVER	FAST_SENDER
874.731	FAST_SENDER	N/A
875.491	RECEIVER	FAST_SENDER
877.921	FAST_SENDER	N/A
881.122	FAST_SENDER	N/A
884.596	SLOW_SENDER1	N/A
889.168	FAST_SENDER	N/A
896.705	FAST_SENDER	N/A
897.501	RECEIVER	FAST_SENDER
899.924	FAST_SENDER	N/A
900.679	RECEIVER	FAST_SENDER
903.076	SLOW_SENDER1	N/A
903.083	FAST_SENDER	N/A
903.809	RECEIVER	SLOW_SENDER1
905.922	RECEIVER	FAST_SENDER
908.351	FAST_SENDER	N/A
909.105	RECEIVER	FAST_SENDER
911.228	SLOW_SENDER1	N/A
911.512	FAST_SENDER	N/A
912.263	RECEIVER	FAST_SENDER
914.687	FAST_SENDER	N/A
915.464	RECEIVER	FAST_SENDER
917.869	FAST_SENDER	N/A
918.612	RECEIVER	FAST_SENDER
921.023	FAST_SENDER	N/A
921.771	RECEIVER	FAST_SENDER
921.906	SLOW_SENDER1	N/A
924.195	FAST_SENDER	N/A
931.906	FAST_SENDER	N/A
939.731	FAST_SENDER	N/A
940.378	SLOW_SENDER1	N/A
940.485	RECEIVER	FAST_SENDER
942.895	FAST_SENDER	N/A
943.671	RECEIVER	FAST_SENDER
946.097	FAST_SENDER	N/A
946.869	RECEIVER	FAST_SENDER
950.903	FAST_SENDER	N/A
951.678	RECEIVER	FAST_SENDER
954.113	FAST_SENDER	N/A
954.835	RECEIVER	FAST_SENDER
958.858	SLOW_SENDER1	N/A
959.054	FAST_SENDER	N/A
959.626	RECEIVER	SLOW_SENDER1
966.583	FAST_SENDER	N/A
973.962	FAST_SENDER	N/A
977.364	SLOW_SENDER1	N/A
978.048	RECEIVER	FAST_SENDER
980.456	FAST_SENDER	N/A
981.249	RECEIVER	FAST_SENDER
983.699	FAST_SENDER	N/A
984.434	RECEIVER	FAST_SENDER
986.841	FAST_SENDER	N/A
987.600	RECEIVER	FAST_SENDER
990.047	FAST_SENDER	N/A
990.831	RECEIVER	FAST_SENDER
993.271	FAST_SENDER	N/A
994.077	RECEIVER	FAST_SENDER
996.332	SLOW_SENDER1	N/A
996.494	FAST_SENDER	N/A
997.074	RECEIVER	SLOW_SENDER1
1003.764	FAST_SENDER	N/A
1004.481	SLOW_SENDER1	N/A
1010.992	FAST_SENDER	N/A
1015.035	SLOW_SENDER1	N/A
1015.837	RECEIVER	SLOW_SENDER1
1018.236	FAST_SENDER	N/A
1026.098	FAST_SENDER	N/A
1033.674	FAST_SENDER	N/A
1034.424	SLOW_SENDER1	N/A
1034.470	RECEIVER	FAST_SENDER
1035.739	RECEIVER	SLOW_SENDER1
1036.883	FAST_SENDER	N/A
1037.696	RECEIVER	FAST_SENDER
1040.132	FAST_SENDER	N/A
1040.896	RECEIVER	FAST_SENDER
1043.330	FAST_SENDER	N/A
1044.091	RECEIVER	FAST_SENDER
1046.500	FAST_SENDER	N/A
1047.280	RECEIVER	FAST_SENDER
1049.726	FAST_SENDER	N/A
1053.411	SLOW_SENDER1	N/A
1058.078	FAST_SENDER	N/A
1065.285	FAST_SENDER	N/A
1067.519	RECEIVER	FAST_SENDER
1069.933	FAST_SENDER	N/A
1070.730	RECEIVER	FAST_SENDER
1071.902	SLOW_SENDER1	N/A
1072.622	RECEIVER	SLOW_SENDER1
1073.157	FAST_SENDER	N/A
1073.904	RECEIVER	FAST_SENDER
1076.320	FAST_SENDER	N/A
1080.065	SLOW_SENDER1	N/A
1083.906	FAST_SENDER	N/A
1090.725	SLOW_SENDER1	N/A
1091.599	FAST_SENDER	N/A
1093.704	RECEIVER	FAST_SENDER
1096.138	FAST_SENDER	N/A
1096.920	RECEIVER	FAST_SENDER
1099.366	FAST_SENDER	N/A
1100.117	RECEIVER	FAST_SENDER
1102.561	FAST_SENDER	N/A
1103.325	RECEIVER	FAST_SENDER
1105.738	FAST_SENDER	N/A
1109.217	SLOW_SENDER1	N/A
1113.958	FAST_SENDER	N/A
1121.555	FAST_SENDER	N/A
1123.732	RECEIVER	FAST_SENDER
1126.137	FAST_SENDER	N/A
1126.925	RECEIVER	FAST_SENDER
1127.688	SLOW_SENDER1	N/A
1128.487	RECEIVER	SLOW_SENDER1
1129.360	FAST_SENDER	N/A
1130.138	RECEIVER	FAST_SENDER
1132.552	FAST_SENDER	N/A
1133.344	RECEIVER	FAST_SENDER
1135.789	FAST_SENDER	N/A
1136.561	RECEIVER	FAST_SENDER
1138.990	FAST_SENDER	N/A
1142.208	FAST_SENDER	N/A
1146.180	SLOW_SENDER1	N/A
1150.152	FAST_SENDER	N/A
1157.906	FAST_SENDER	N/A
1160.461	RECEIVER	FAST_SENDER
1162.869	FAST_SENDER	N/A
1163.661	RECEIVER	FAST_SENDER
1164.682	SLOW_SENDER1	N/A
1166.104	FAST_SENDER	N/A
1173.877	FAST_SENDER	N/A
1181.053	FAST_SENDER	N/A
1183.156	SLOW_SENDER1	N/A
1186.030	FAST_SENDER	N/A
1186.800	RECEIVER	FAST_SENDER
1189.239	FAST_SENDER	N/A
1190.005	RECEIVER	FAST_SENDER
1192.433	FAST_SENDER	N/A
1199.860	FAST_SENDER	N/A
1201.632	SLOW_SENDER1	N/A
1208.146	FAST_SENDER	N/A
1210.634	RECEIVER	FAST_SENDER
1213.048	FAST_SENDER	N/A
1213.824	RECEIVER	FAST_SENDER
1216.225	FAST_SENDER	N/A
1216.976	RECEIVER	FAST_SENDER
1219.420	FAST_SENDER	N/A
1220.122	SLOW_SENDER1	N/A
1220.211	RECEIVER	FAST_SENDER
1220.877	RECEIVER	SLOW_SENDER1
1222.640	FAST_SENDER	N/A
1223.360	RECEIVER	FAST_SENDER
1225.794	FAST_SENDER	N/A
1226.594	RECEIVER	FAST_SENDER
1229.039	FAST_SENDER	N/A
1236.525	FAST_SENDER	N/A
1238.596	SLOW_SENDER1	N/A
1244.654	FAST_SENDER	N/A
1247.189	RECEIVER	FAST_SENDER
1249.619	FAST_SENDER	N/A
1250.375	RECEIVER	FAST_SENDER
1252.798	FAST_SENDER	N/A
1253.577	RECEIVER	FAST_SENDER
1256.008	FAST_SENDER	N/A
1256.777	RECEIVER	FAST_SENDER
1257.075	SLOW_SENDER1	N/A
1257.814	RECEIVER	SLOW_SENDER1
1259.200	FAST_SENDER	N/A
1259.978	RECEIVER	FAST_SENDER
1262.382	FAST_SENDER	N/A
1263.174	RECEIVER	FAST_SENDER
1265.221	SLOW_SENDER1	N/A
1265.588	FAST_SENDER	N/A
1272.944	FAST_SENDER	N/A
1275.640	SLOW_SENDER1	N/A
1280.830	FAST_SENDER	N/A
1283.300	RECEIVER	FAST_SENDER
1285.728	FAST_SENDER	N/A
1286.479	RECEIVER	FAST_SENDER
1288.896	FAST_SENDER	N/A
1289.700	RECEIVER	FAST_SENDER
1292.103	FAST_SENDER	N/A
1292.886	RECEIVER	FAST_SENDER
1294.145	SLOW_SENDER1	N/A
1294.872	RECEIVER	SLOW_SENDER1
1295.305	FAST_SENDER	N/A
1302.301	SLOW_SENDER1	N/A
1302.951	FAST_SENDER	N/A
1310.849	FAST_SENDER	N/A
1312.810	SLOW_SENDER1	N/A
1313.320	RECEIVER	FAST_SENDER
1315.727	FAST_SENDER	N/A
1316.497	RECEIVER	FAST_SENDER
1318.932	FAST_SENDER	N/A
1326.149	FAST_SENDER	N/A
1331.299	SLOW_SENDER1	N/A
1333.967	FAST_SENDER	N/A
1336.225	RECEIVER	FAST_SENDER
1338.654	FAST_SENDER	N/A
1339.406	RECEIVER	FAST_SENDER
1341.811	FAST_SENDER	N/A
1342.564	RECEIVER	FAST_SENDER
1344.990	FAST_SENDER	N/A
1345.772	RECEIVER	FAST_SENDER
1348.190	FAST_SENDER	N/A
1348.966	RECEIVER	FAST_SENDER
1349.805	SLOW_SENDER1	N/A
1350.576	RECEIVER	SLOW_SENDER1
1355.266	FAST_SENDER	N/A
1356.066	RECEIVER	FAST_SENDER
1358.506	FAST_SENDER	N/A
1359.246	RECEIVER	FAST_SENDER
1361.673	FAST_SENDER	N/A
1368.286	SLOW_SENDER1	N/A
1369.182	FAST_SENDER	N/A
1376.627	FAST_SENDER	N/A
1378.866	RECEIVER	FAST_SENDER
1381.283	FAST_SENDER	N/A
1382.021	RECEIVER	FAST_SENDER
1384.448	FAST_SENDER	N/A
1385.226	RECEIVER	FAST_SENDER
1386.792	SLOW_SENDER1	N/A
1387.557	RECEIVER	SLOW_SENDER1
1387.634	FAST_SENDER	N/A
1388.429	RECEIVER	FAST_SENDER
1390.877	FAST_SENDER	N/A
1391.662	RECEIVER	FAST_SENDER
1394.097	FAST_SENDER	N/A
1397.274	FAST_SENDER	N/A
1404.416	FAST_SENDER	N/A
1405.265	SLOW_SENDER1	N/A
1412.191	FAST_SENDER	N/A
1412.959	RECEIVER	FAST_SENDER
1415.362	FAST_SENDER	N/A
1416.082	RECEIVER	FAST_SENDER
1418.520	FAST_SENDER	N/A
1419.312	RECEIVER	FAST_SENDER
1423.352	FAST_SENDER	N/A
1423.746	SLOW_SENDER1	N/A
1424.159	RECEIVER	FAST_SENDER
1428.502	FAST_SENDER	N/A
1429.298	RECEIVER	FAST_SENDER
1431.747	FAST_SENDER	N/A
1439.413	FAST_SENDER	N/A
1442.235	SLOW_SENDER1	N/A
1446.930	FAST_SENDER	N/A
1449.492	RECEIVER	FAST_SENDER
1451.892	FAST_SENDER	N/A
1452.646	RECEIVER	FAST_SENDER
1455.083	FAST_SENDER	N/A
1455.871	RECEIVER	FAST_SENDER
1458.312	FAST_SENDER	N/A
1459.103	RECEIVER	FAST_SENDER
1461.522	FAST_SENDER	N/A
1462.047	SLOW_SENDER1	N/A
1462.249	RECEIVER	FAST_SENDER
1464.661	FAST_SENDER	N/A
1465.453	RECEIVER	FAST_SENDER
1467.899	FAST_SENDER	N/A
1468.667	RECEIVER	FAST_SENDER
1471.075	FAST_SENDER	N/A
1471.814	RECEIVER	FAST_SENDER
1474.223	FAST_SENDER	N/A
1475.019	RECEIVER	FAST_SENDER
1477.440	FAST_SENDER	N/A
1480.538	SLOW_SENDER1	N/A
1480.599	FAST_SENDER	N/A
1488.726	FAST_SENDER	N/A
1495.985	FAST_SENDER	N/A
1496.714	RECEIVER	FAST_SENDER
1499.019	SLOW_SENDER1	N/A
1499.140	FAST_SENDER	N/A
1499.794	RECEIVER	SLOW_SENDER1
1502.096	RECEIVER	FAST_SENDER
1504.523	FAST_SENDER	N/A
1505.293	RECEIVER	FAST_SENDER
1507.694	FAST_SENDER	N/A
1508.508	RECEIVER	FAST_SENDER
1510.954	FAST_SENDER	N/A
1511.699	RECEIVER	FAST_SENDER
1514.100	FAST_SENDER	N/A
1514.854	RECEIVER	FAST_SENDER
1517.276	FAST_SENDER	N/A
1517.520	SLOW_SENDER1	N/A
1517.992	RECEIVER	FAST_SENDER
1524.445	FAST_SENDER	N/A
1531.885	FAST_SENDER	N/A
1535.942	RECEIVER	FAST_SENDER
1536.010	SLOW_SENDER1	N/A
1536.812	RECEIVER	SLOW_SENDER1
1538.365	FAST_SENDER	N/A
1539.140	RECEIVER	FAST_SENDER
1541.540	FAST_SENDER	N/A
1542.298	RECEIVER	FAST_SENDER
1544.698	FAST_SENDER	N/A
1545.453	RECEIVER	FAST_SENDER
1547.858	FAST_SENDER	N/A
1548.602	RECEIVER	FAST_SENDER
1551.012	FAST_SENDER	N/A
1551.750	RECEIVER	FAST_SENDER
1554.156	FAST_SENDER	N/A
1554.493	SLOW_SENDER1	N/A
1554.892	RECEIVER	FAST_SENDER
1562.109	FAST_SENDER	N/A
1569.936	FAST_SENDER	N/A
1572.975	SLOW_SENDER1	N/A
1573.660	RECEIVER	FAST_SENDER
1576.096	FAST_SENDER	N/A
1576.843	RECEIVER	FAST_SENDER
1579.261	FAST_SENDER	N/A
1580.064	RECEIVER	FAST_SENDER
1584.055	FAST_SENDER	N/A
1584.845	RECEIVER	FAST_SENDER
1587.275	FAST_SENDER	N/A
1587.994	RECEIVER	FAST_SENDER
1590.397	FAST_SENDER	N/A
1591.139	RECEIVER	FAST_SENDER
1591.936	SLOW_SENDER1	N/A
1593.565	FAST_SENDER	N/A
1601.209	FAST_SENDER	N/A
1608.911	FAST_SENDER	N/A
1609.630	RECEIVER	FAST_SENDER
1610.441	SLOW_SENDER1	N/A
1611.173	RECEIVER	SLOW_SENDER1
1612.064	FAST_SENDER	N/A
1612.792	RECEIVER	FAST_SENDER
1615.221	FAST_SENDER	N/A
1615.984	RECEIVER	FAST_SENDER
1618.429	FAST_SENDER	N/A
1618.601	SLOW_SENDER1	N/A
1619.206	RECEIVER	FAST_SENDER
1621.641	FAST_SENDER	N/A
1622.447	RECEIVER	FAST_SENDER
1624.848	FAST_SENDER	N/A
1629.046	SLOW_SENDER1	N/A
1632.401	FAST_SENDER	N/A
1639.700	FAST_SENDER	N/A
1642.044	RECEIVER	FAST_SENDER
1644.469	FAST_SENDER	N/A
1645.278	RECEIVER	FAST_SENDER
1647.524	SLOW_SENDER1	N/A
1647.682	FAST_SENDER	N/A
1650.862	FAST_SENDER	N/A
1658.837	FAST_SENDER	N/A
1666.017	SLOW_SENDER1	N/A
1666.229	FAST_SENDER	N/A
1667.503	RECEIVER	FAST_SENDER
1669.951	FAST_SENDER	N/A
1673.168	FAST_SENDER	N/A
1680.626	FAST_SENDER	N/A
1684.501	SLOW_SENDER1	N/A
1687.879	FAST_SENDER	N/A
1688.641	RECEIVER	FAST_SENDER
1691.049	FAST_SENDER	N/A
1691.802	RECEIVER	FAST_SENDER
1694.239	FAST_SENDER	N/A
1701.721	FAST_SENDER	N/A
1702.979	SLOW_SENDER1	N/A
1709.689	FAST_SENDER	N/A
1713.491	RECEIVER	FAST_SENDER
1715.905	FAST_SENDER	N/A
1721.477	SLOW_SENDER1	N/A
1723.428	FAST_SENDER	N/A
1730.420	FAST_SENDER	N/A
1734.635	RECEIVER	FAST_SENDER
1737.082	FAST_SENDER	N/A
1737.834	RECEIVER	FAST_SENDER
1739.956	SLOW_SENDER1	N/A
1740.278	FAST_SENDER	N/A
1747.764	FAST_SENDER	N/A
1755.416	FAST_SENDER	N/A
1757.578	RECEIVER	FAST_SENDER
1758.455	SLOW_SENDER1	N/A
1759.242	RECEIVER	SLOW_SENDER1
1760.026	FAST_SENDER	N/A
1760.777	RECEIVER	FAST_SENDER
1763.205	FAST_SENDER	N/A
1763.934	RECEIVER	FAST_SENDER
1766.359	FAST_SENDER	N/A
1767.127	RECEIVER	FAST_SENDER
1769.553	FAST_SENDER	N/A
1770.316	RECEIVER	FAST_SENDER
1772.741	FAST_SENDER	N/A
1773.512	RECEIVER	FAST_SENDER
1775.944	FAST_SENDER	N/A
1776.962	SLOW_SENDER1	N/A
1783.469	FAST_SENDER	N/A
1791.330	FAST_SENDER	N/A
1793.879	RECEIVER	FAST_SENDER
1795.532	SLOW_SENDER1	N/A
1796.296	RECEIVER	SLOW_SENDER1
1796.325	FAST_SENDER	N/A
1797.115	RECEIVER	FAST_SENDER
1799.523	FAST_SENDER	N/A
1803.744	SLOW_SENDER1	N/A
1807.640	FAST_SENDER	N/A
1814.122	SLOW_SENDER1	N/A
1815.688	FAST_SENDER	N/A
1816.434	RECEIVER	FAST_SENDER
1818.881	FAST_SENDER	N/A
1819.632	RECEIVER	FAST_SENDER
1822.048	FAST_SENDER	N/A
1822.808	RECEIVER	FAST_SENDER
1825.214	FAST_SENDER	N/A
1825.949	RECEIVER	FAST_SENDER
1828.383	FAST_SENDER	N/A
1829.149	RECEIVER	FAST_SENDER
1831.581	FAST_SENDER	N/A
1832.353	RECEIVER	FAST_SENDER
1832.602	SLOW_SENDER1	N/A
1833.362	RECEIVER	SLOW_SENDER1
1834.785	FAST_SENDER	N/A
1841.981	FAST_SENDER	N/A
1848.936	FAST_SENDER	N/A
1851.090	SLOW_SENDER1	N/A
1851.831	RECEIVER	SLOW_SENDER1
1853.590	RECEIVER	FAST_SENDER
1856.018	FAST_SENDER	N/A
1856.816	RECEIVER	FAST_SENDER
1859.223	FAST_SENDER	N/A
1859.272	SLOW_SENDER1	N/A
1859.990	RECEIVER	FAST_SENDER
1862.418	FAST_SENDER	N/A
1863.161	RECEIVER	FAST_SENDER
1865.600	FAST_SENDER	N/A
1866.308	RECEIVER	FAST_SENDER
1868.735	FAST_SENDER	N/A
1869.505	RECEIVER	FAST_SENDER
1869.642	SLOW_SENDER1	N/A
1871.953	FAST_SENDER	N/A
1879.386	FAST_SENDER	N/A
1886.806	FAST_SENDER	N/A
1887.534	RECEIVER	FAST_SENDER
1888.112	SLOW_SENDER1	N/A
1888.869	RECEIVER	SLOW_SENDER1
1889.968	FAST_SENDER	N/A
1890.732	RECEIVER	FAST_SENDER
1893.169	FAST_SENDER	N/A
1893.915	RECEIVER	FAST_SENDER
1896.349	FAST_SENDER	N/A
1897.110	RECEIVER	FAST_SENDER
1899.546	FAST_SENDER	N/A
1900.334	RECEIVER	FAST_SENDER
1902.738	FAST_SENDER	N/A
1903.495	RECEIVER	FAST_SENDER
1905.933	FAST_SENDER	N/A
1906.596	SLOW_SENDER1	N/A
1909.151	FAST_SENDER	N/A
1917.022	FAST_SENDER	N/A
1924.464	FAST_SENDER	N/A
1925.104	SLOW_SENDER1	N/A
1925.239	RECEIVER	FAST_SENDER
1929.439	FAST_SENDER	N/A
1930.214	RECEIVER	FAST_SENDER
1932.628	FAST_SENDER	N/A
1933.386	RECEIVER	FAST_SENDER
1935.836	FAST_SENDER	N/A
1936.647	RECEIVER	FAST_SENDER
1939.091	FAST_SENDER	N/A
1939.878	RECEIVER	FAST_SENDER
1942.319	FAST_SENDER	N/A
1943.098	RECEIVER	FAST_SENDER
1943.589	SLOW_SENDER1	N/A
1945.513	FAST_SENDER	N/A
1953.303	FAST_SENDER	N/A
1961.242	FAST_SENDER	N/A
1962.030	RECEIVER	FAST_SENDER
1962.065	SLOW_SENDER1	N/A
1962.816	RECEIVER	SLOW_SENDER1
1964.477	FAST_SENDER	N/A
1965.240	RECEIVER	FAST_SENDER
1967.654	FAST_SENDER	N/A
1968.420	RECEIVER	FAST_SENDER
1970.223	SLOW_SENDER1	N/A
1970.855	FAST_SENDER	N/A
1971.623	RECEIVER	FAST_SENDER
1974.034	FAST_SENDER	N/A
1974.785	RECEIVER	FAST_SENDER
1977.195	FAST_SENDER	N/A
1977.931	RECEIVER	FAST_SENDER
1980.357	FAST_SENDER	N/A
1980.538	SLOW_SENDER1	N/A
1983.538	FAST_SENDER	N/A
1991.077	FAST_SENDER	N/A
1998.690	FAST_SENDER	N/A
1999.048	SLOW_SENDER1	N/A
1999.435	RECEIVER	FAST_SENDER
2003.653	FAST_SENDER	N/A
2004.444	RECEIVER	FAST_SENDER
2006.844	FAST_SENDER	N/A
2007.601	RECEIVER	FAST_SENDER
2010.007	FAST_SENDER	N/A
2010.808	RECEIVER	FAST_SENDER
2013.222	FAST_SENDER	N/A
2013.978	RECEIVER	FAST_SENDER
2016.380	FAST_SENDER	N/A
2017.156	RECEIVER	FAST_SENDER
2017.551	SLOW_SENDER1	N/A
2019.583	FAST_SENDER	N/A
2027.160	FAST_SENDER	N/A
2034.952	FAST_SENDER	N/A
2035.753	RECEIVER	FAST_SENDER
2036.057	SLOW_SENDER1	N/A
2036.858	RECEIVER	SLOW_SENDER1
2038.203	FAST_SENDER	N/A
2038.935	RECEIVER	FAST_SENDER
2041.347	FAST_SENDER	N/A
2042.120	RECEIVER	FAST_SENDER
2044.564	FAST_SENDER	N/A
2045.313	RECEIVER	FAST_SENDER
2047.735	FAST_SENDER	N/A
2048.515	RECEIVER	FAST_SENDER
2050.947	FAST_SENDER	N/A
2054.145	FAST_SENDER	N/A
2054.560	SLOW_SENDER1	N/A
2062.043	FAST_SENDER	N/A
2069.633	FAST_SENDER	N/A
2070.408	RECEIVER	FAST_SENDER
2072.825	FAST_SENDER	N/A
2073.045	SLOW_SENDER1	N/A
2073.616	RECEIVER	FAST_SENDER
2076.066	FAST_SENDER	N/A
2076.813	RECEIVER	FAST_SENDER
2079.233	FAST_SENDER	N/A
2079.983	RECEIVER	FAST_SENDER
2082.398	FAST_SENDER	N/A
2083.165	RECEIVER	FAST_SENDER
2085.582	FAST_SENDER	N/A
2086.304	RECEIVER	FAST_SENDER
2088.717	FAST_SENDER	N/A
2091.520	SLOW_SENDER1	N/A
2096.428	FAST_SENDER	N/A
2103.935	FAST_SENDER	N/A
2106.331	RECEIVER	FAST_SENDER
2108.779	FAST_SENDER	N/A
2109.522	RECEIVER	FAST_SENDER
2111.268	SLOW_SENDER1	N/A
2112.590	RECEIVER	SLOW_SENDER1
2113.748	FAST_SENDER	N/A
2114.500	RECEIVER	FAST_SENDER
2116.912	FAST_SENDER	N/A
2117.666	RECEIVER	FAST_SENDER
2120.072	FAST_SENDER	N/A
2123.208	FAST_SENDER	N/A
2130.238	SLOW_SENDER1	N/A
2130.844	FAST_SENDER	N/A
2138.924	FAST_SENDER	N/A
2143.188	RECEIVER	FAST_SENDER
2145.625	FAST_SENDER	N/A
2146.357	RECEIVER	FAST_SENDER
2148.712	SLOW_SENDER1	N/A
2148.798	FAST_SENDER	N/A
2149.462	RECEIVER	SLOW_SENDER1
2151.567	RECEIVER	FAST_SENDER
2153.968	FAST_SENDER	N/A
2154.759	RECEIVER	FAST_SENDER
2156.905	SLOW_SENDER1	N/A
2157.162	FAST_SENDER	N/A
2157.915	RECEIVER	FAST_SENDER
2160.355	FAST_SENDER	N/A
2161.114	RECEIVER	FAST_SENDER
2163.514	FAST_SENDER	N/A
2164.292	RECEIVER	FAST_SENDER
2166.736	FAST_SENDER	N/A
2167.216	SLOW_SENDER1	N/A
2167.513	RECEIVER	FAST_SENDER
2174.280	FAST_SENDER	N/A
2182.282	FAST_SENDER	N/A
2185.689	SLOW_SENDER1	N/A
2186.100	RECEIVER	FAST_SENDER
2188.525	FAST_SENDER	N/A
2189.315	RECEIVER	FAST_SENDER
2191.717	FAST_SENDER	N/A
2192.428	RECEIVER	FAST_SENDER
2194.856	FAST_SENDER	N/A
2195.622	RECEIVER	FAST_SENDER
2198.066	FAST_SENDER	N/A
2198.871	RECEIVER	FAST_SENDER
2202.774	FAST_SENDER	N/A
2203.514	RECEIVER	FAST_SENDER
2204.165	SLOW_SENDER1	N/A
2205.963	FAST_SENDER	N/A
2213.251	FAST_SENDER	N/A
2220.589	FAST_SENDER	N/A
2221.388	RECEIVER	FAST_SENDER
2222.653	SLOW_SENDER1	N/A
2223.425	RECEIVER	SLOW_SENDER1
2223.828	FAST_SENDER	N/A
2224.579	RECEIVER	FAST_SENDER
2226.984	FAST_SENDER	N/A
2227.736	RECEIVER	FAST_SENDER
2230.144	FAST_SENDER	N/A
2230.891	RECEIVER	FAST_SENDER
2233.335	FAST_SENDER	N/A
2234.092	RECEIVER	FAST_SENDER
2236.497	FAST_SENDER	N/A
2239.682	FAST_SENDER	N/A
2241.143	SLOW_SENDER1	N/A
2247.607	FAST_SENDER	N/A
2255.275	FAST_SENDER	N/A
2256.049	RECEIVER	FAST_SENDER
2258.451	FAST_SENDER	N/A
2259.230	RECEIVER	FAST_SENDER
2260.529	SLOW_SENDER1	N/A
2261.313	RECEIVER	SLOW_SENDER1
2261.659	FAST_SENDER	N/A
2262.413	RECEIVER	FAST_SENDER
2266.567	FAST_SENDER	N/A
2267.373	RECEIVER	FAST_SENDER
2269.806	FAST_SENDER	N/A
2277.924	FAST_SENDER	N/A
2279.034	SLOW_SENDER1	N/A
2285.573	FAST_SENDER	N/A
2287.888	RECEIVER	FAST_SENDER
2290.329	FAST_SENDER	N/A
2291.073	RECEIVER	FAST_SENDER
2293.522	FAST_SENDER	N/A
2294.258	RECEIVER	FAST_SENDER
2296.680	FAST_SENDER	N/A
2297.428	RECEIVER	FAST_SENDER
2297.586	SLOW_SENDER1	N/A
2298.370	RECEIVER	SLOW_SENDER1
2299.857	FAST_SENDER	N/A
2300.621	RECEIVER	FAST_SENDER
2303.046	FAST_SENDER	N/A
2303.822	RECEIVER	FAST_SENDER
2306.223	FAST_SENDER	N/A
2314.028	FAST_SENDER	N/A
2316.095	SLOW_SENDER1	N/A
2321.975	FAST_SENDER	N/A
2324.280	RECEIVER	FAST_SENDER
2326.694	FAST_SENDER	N/A
2327.475	RECEIVER	FAST_SENDER
2329.907	FAST_SENDER	N/A
2330.672	RECEIVER	FAST_SENDER
2333.083	FAST_SENDER	N/A
2333.845	RECEIVER	FAST_SENDER
2334.589	SLOW_SENDER1	N/A
2335.339	RECEIVER	SLOW_SENDER1
2336.279	FAST_SENDER	N/A
2337.063	RECEIVER	FAST_SENDER
2339.472	FAST_SENDER	N/A
2342.774	SLOW_SENDER1	N/A
2346.634	FAST_SENDER	N/A
2353.083	SLOW_SENDER1	N/A
2353.997	FAST_SENDER	N/A
2357.506	RECEIVER	FAST_SENDER
2359.928	FAST_SENDER	N/A
2360.637	RECEIVER	FAST_SENDER
2363.076	FAST_SENDER	N/A
2363.841	RECEIVER	FAST_SENDER
2366.253	FAST_SENDER	N/A
2367.034	RECEIVER	FAST_SENDER
2369.447	FAST_SENDER	N/A
2370.214	RECEIVER	FAST_SENDER
2371.558	SLOW_SENDER1	N/A
2372.325	RECEIVER	SLOW_SENDER1
2372.655	FAST_SENDER	N/A
2375.841	FAST_SENDER	N/A
2383.214	FAST_SENDER	N/A
2390.054	SLOW_SENDER1	N/A
2390.790	RECEIVER	SLOW_SENDER1
2390.988	FAST_SENDER	N/A
2391.757	RECEIVER	FAST_SENDER
2394.184	FAST_SENDER	N/A
2395.001	RECEIVER	FAST_SENDER
2397.404	FAST_SENDER	N/A
2398.172	RECEIVER	FAST_SENDER
2398.212	SLOW_SENDER1	N/A
2400.603	FAST_SENDER	N/A
2401.345	RECEIVER	FAST_SENDER
2403.765	FAST_SENDER	N/A
2404.506	RECEIVER	FAST_SENDER
2406.950	FAST_SENDER	N/A
2407.701	RECEIVER	FAST_SENDER
2408.707	SLOW_SENDER1	N/A
2410.140	FAST_SENDER	N/A
2418.188	FAST_SENDER	N/A
2425.201	FAST_SENDER	N/A
2425.962	RECEIVER	FAST_SENDER
2427.214	SLOW_SENDER1	N/A
2430.110	FAST_SENDER	N/A
2430.872	RECEIVER	FAST_SENDER
2433.286	FAST_SENDER	N/A
2434.086	RECEIVER	FAST_SENDER
2436.492	FAST_SENDER	N/A
2437.231	RECEIVER	FAST_SENDER
2439.678	FAST_SENDER	N/A
2440.446	RECEIVER	FAST_SENDER
2442.866	FAST_SENDER	N/A
2443.597	RECEIVER	FAST_SENDER
2445.695	SLOW_SENDER1	N/A
2445.997	FAST_SENDER	N/A
2446.439	RECEIVER	SLOW_SENDER1
2453.857	SLOW_SENDER1	N/A
2453.996	FAST_SENDER	N/A
2461.464	FAST_SENDER	N/A
2464.193	SLOW_SENDER1	N/A
2464.943	RECEIVER	SLOW_SENDER1
2466.891	RECEIVER	FAST_SENDER
2469.310	FAST_SENDER	N/A
2470.079	RECEIVER	FAST_SENDER
2472.359	SLOW_SENDER1	N/A
2472.506	FAST_SENDER	N/A
2473.251	RECEIVER	FAST_SENDER
2475.653	FAST_SENDER	N/A
2476.396	RECEIVER	FAST_SENDER
2478.814	FAST_SENDER	N/A
2479.605	RECEIVER	FAST_SENDER
2482.020	FAST_SENDER	N/A
2482.752	RECEIVER	FAST_SENDER
2482.766	SLOW_SENDER1	N/A
2489.769	FAST_SENDER	N/A
2497.400	FAST_SENDER	N/A
2499.584	RECEIVER	FAST_SENDER
2501.243	SLOW_SENDER1	N/A
2501.997	RECEIVER	SLOW_SENDER1
2502.025	FAST_SENDER	N/A
2502.820	RECEIVER	FAST_SENDER
2505.255	FAST_SENDER	N/A
2505.999	RECEIVER	FAST_SENDER
2509.416	SLOW_SENDER1	N/A
2509.796	FAST_SENDER	N/A
2517.227	FAST_SENDER	N/A
2519.906	SLOW_SENDER1	N/A
2524.833	FAST_SENDER	N/A
2527.368	RECEIVER	FAST_SENDER
2529.811	FAST_SENDER	N/A
2530.576	RECEIVER	FAST_SENDER
2532.991	FAST_SENDER	N/A
2533.755	RECEIVER	FAST_SENDER
2536.155	FAST_SENDER	N/A
2536.915	RECEIVER	FAST_SENDER
2539.323	FAST_SENDER	N/A
2539.415	SLOW_SENDER1	N/A
2540.063	RECEIVER	FAST_SENDER
2542.491	FAST_SENDER	N/A
2543.271	RECEIVER	FAST_SENDER
2545.671	FAST_SENDER	N/A
2546.425	RECEIVER	FAST_SENDER
2548.831	FAST_SENDER	N/A
2549.558	RECEIVER	FAST_SENDER
2551.968	FAST_SENDER	N/A
2555.193	FAST_SENDER	N/A
2558.367	SLOW_SENDER1	N/A
2563.106	FAST_SENDER	N/A
2570.573	FAST_SENDER	N/A
2571.375	RECEIVER	FAST_SENDER
2573.812	FAST_SENDER	N/A
2574.610	RECEIVER	FAST_SENDER
2576.848	SLOW_SENDER1	N/A
2577.031	FAST_SENDER	N/A
2577.600	RECEIVER	SLOW_SENDER1
2579.350	RECEIVER	FAST_SENDER
2581.784	FAST_SENDER	N/A
2582.566	RECEIVER	FAST_SENDER
2584.989	FAST_SENDER	N/A
2585.777	RECEIVER	FAST_SENDER
2588.199	FAST_SENDER	N/A
2588.982	RECEIVER	FAST_SENDER
2591.400	FAST_SENDER	N/A
2592.168	RECEIVER	FAST_SENDER
2595.325	SLOW_SENDER1	N/A
2596.305	FAST_SENDER	N/A
2603.896	FAST_SENDER	N/A
2611.097	FAST_SENDER	N/A
2613.570	RECEIVER	FAST_SENDER
2613.808	SLOW_SENDER1	N/A
2614.587	RECEIVER	SLOW_SENDER1
2616.001	FAST_SENDER	N/A
2616.796	RECEIVER	FAST_SENDER
2619.211	FAST_SENDER	N/A
2619.966	RECEIVER	FAST_SENDER
2622.399	FAST_SENDER	N/A
2623.203	RECEIVER	FAST_SENDER
2627.343	FAST_SENDER	N/A
2632.284	SLOW_SENDER1	N/A
2635.052	FAST_SENDER	N/A
2642.259	FAST_SENDER	N/A
2644.806	RECEIVER	FAST_SENDER
2647.214	FAST_SENDER	N/A
2647.971	RECEIVER	FAST_SENDER
2650.393	FAST_SENDER	N/A
2651.195	RECEIVER	FAST_SENDER
2651.237	SLOW_SENDER1	N/A
2651.992	RECEIVER	SLOW_SENDER1
2653.600	FAST_SENDER	N/A
2654.402	RECEIVER	FAST_SENDER
2656.803	FAST_SENDER	N/A
2657.524	RECEIVER	FAST_SENDER
2659.940	FAST_SENDER	N/A
2660.704	RECEIVER	FAST_SENDER
2663.114	FAST_SENDER	N/A
2669.707	SLOW_SENDER1	N/A
2670.199	FAST_SENDER	N/A
2677.971	FAST_SENDER	N/A
2680.325	RECEIVER	FAST_SENDER
2682.765	FAST_SENDER	N/A
2683.523	RECEIVER	FAST_SENDER
2685.964	FAST_SENDER	N/A
2686.736	RECEIVER	FAST_SENDER
2688.440	SLOW_SENDER1	N/A
2689.156	FAST_SENDER	N/A
2689.220	RECEIVER	SLOW_SENDER1
2689.942	RECEIVER	FAST_SENDER
2692.368	FAST_SENDER	N/A
2693.107	RECEIVER	FAST_SENDER
2695.508	FAST_SENDER	N/A
2696.275	RECEIVER	FAST_SENDER
2698.706	FAST_SENDER	N/A
2706.431	FAST_SENDER	N/A
2706.938	SLOW_SENDER1	N/A
2714.394	FAST_SENDER	N/A
2716.496	RECEIVER	FAST_SENDER
2718.918	FAST_SENDER	N/A
2719.714	RECEIVER	FAST_SENDER
2722.146	FAST_SENDER	N/A
2722.932	RECEIVER	FAST_SENDER
2725.357	FAST_SENDER	N/A
2725.421	SLOW_SENDER1	N/A
2726.113	RECEIVER	FAST_SENDER
2728.545	FAST_SENDER	N/A
2729.340	RECEIVER	FAST_SENDER
2731.769	FAST_SENDER	N/A
2732.563	RECEIVER	FAST_SENDER
2734.971	FAST_SENDER	N/A
2735.732	RECEIVER	FAST_SENDER
2738.154	FAST_SENDER	N/A
2738.926	RECEIVER	FAST_SENDER
2741.339	FAST_SENDER	N/A
2742.084	RECEIVER	FAST_SENDER
2744.378	SLOW_SENDER1	N/A
2744.531	FAST_SENDER	N/A
2752.917	FAST_SENDER	N/A
2760.667	FAST_SENDER	N/A
2762.870	SLOW_SENDER1	N/A
2762.905	RECEIVER	FAST_SENDER
2763.681	RECEIVER	SLOW_SENDER1
2765.323	FAST_SENDER	N/A
2766.052	RECEIVER	FAST_SENDER
2768.473	FAST_SENDER	N/A
2769.262	RECEIVER	FAST_SENDER
2771.667	FAST_SENDER	N/A
2772.434	RECEIVER	FAST_SENDER
2774.882	FAST_SENDER	N/A
2775.619	RECEIVER	FAST_SENDER
2778.069	FAST_SENDER	N/A
2778.829	RECEIVER	FAST_SENDER
2781.241	FAST_SENDER	N/A
2781.364	SLOW_SENDER1	N/A
2782.053	RECEIVER	FAST_SENDER
2784.463	FAST_SENDER	N/A
2792.176	FAST_SENDER	N/A
2799.330	FAST_SENDER	N/A
2800.319	SLOW_SENDER1	N/A
2801.866	RECEIVER	FAST_SENDER
2804.315	FAST_SENDER	N/A
2805.090	RECEIVER	FAST_SENDER
2807.508	FAST_SENDER	N/A
2808.263	RECEIVER	FAST_SENDER
2810.693	FAST_SENDER	N/A
2811.475	RECEIVER	FAST_SENDER
2813.916	FAST_SENDER	N/A
2814.626	RECEIVER	FAST_SENDER
2817.042	FAST_SENDER	N/A
2817.800	RECEIVER	FAST_SENDER
2818.817	SLOW_SENDER1	N/A
2819.615	RECEIVER	SLOW_SENDER1
2820.202	FAST_SENDER	N/A
2827.494	FAST_SENDER	N/A
2834.901	FAST_SENDER	N/A
2837.306	SLOW_SENDER1	N/A
2837.351	RECEIVER	FAST_SENDER
2838.606	RECEIVER	SLOW_SENDER1
2839.798	FAST_SENDER	N/A
2840.527	RECEIVER	FAST_SENDER
2842.947	FAST_SENDER	N/A
2843.715	RECEIVER	FAST_SENDER
2846.155	FAST_SENDER	N/A
2846.906	RECEIVER	FAST_SENDER
2849.352	FAST_SENDER	N/A
2850.096	RECEIVER	FAST_SENDER
2852.523	FAST_SENDER	N/A
2856.284	SLOW_SENDER1	N/A
2861.029	FAST_SENDER	N/A
2868.762	FAST_SENDER	N/A
2869.528	RECEIVER	FAST_SENDER
2871.928	FAST_SENDER	N/A
2872.685	RECEIVER	FAST_SENDER
2874.772	SLOW_SENDER1	N/A
2875.124	FAST_SENDER	N/A
2875.517	RECEIVER	SLOW_SENDER1
2877.422	RECEIVER	FAST_SENDER
2879.831	FAST_SENDER	N/A
2880.572	RECEIVER	FAST_SENDER
2882.984	FAST_SENDER	N/A
2883.734	RECEIVER	FAST_SENDER
2886.172	FAST_SENDER	N/A
2886.961	RECEIVER	FAST_SENDER
2889.374	FAST_SENDER	N/A
2890.146	RECEIVER	FAST_SENDER
2892.586	FAST_SENDER	N/A
2893.319	RECEIVER	FAST_SENDER
2895.017	SLOW_SENDER1	N/A
2895.759	FAST_SENDER	N/A
2903.004	FAST_SENDER	N/A
2910.692	FAST_SENDER	N/A
2912.796	RECEIVER	FAST_SENDER
2913.507	SLOW_SENDER1	N/A
2914.241	RECEIVER	SLOW_SENDER1
2915.207	FAST_SENDER	N/A
2916.004	RECEIVER	FAST_SENDER
2919.768	FAST_SENDER	N/A
2920.548	RECEIVER	FAST_SENDER
2921.670	SLOW_SENDER1	N/A
2922.958	FAST_SENDER	N/A
2923.695	RECEIVER	FAST_SENDER
2926.119	FAST_SENDER	N/A
2929.320	FAST_SENDER	N/A
2932.281	SLOW_SENDER1	N/A
2936.411	FAST_SENDER	N/A
2943.982	FAST_SENDER	N/A
2948.764	FAST_SENDER	N/A
2951.253	SLOW_SENDER1	N/A
2956.584	FAST_SENDER	N/A
2963.889	FAST_SENDER	N/A
2964.634	RECEIVER	FAST_SENDER
2968.542	FAST_SENDER	N/A
2969.285	RECEIVER	FAST_SENDER
2969.755	SLOW_SENDER1	N/A
2970.513	RECEIVER	SLOW_SENDER1
2971.707	FAST_SENDER	N/A
2972.455	RECEIVER	FAST_SENDER
2974.862	FAST_SENDER	N/A
2978.071	FAST_SENDER	N/A
2985.796	FAST_SENDER	N/A
2988.246	SLOW_SENDER1	N/A
2993.751	FAST_SENDER	N/A
2994.510	RECEIVER	FAST_SENDER
2996.928	FAST_SENDER	N/A
2997.685	RECEIVER	FAST_SENDER
3000.119	FAST_SENDER	N/A
3000.912	RECEIVER	FAST_SENDER
3003.342	FAST_SENDER	N/A
3004.099	RECEIVER	FAST_SENDER
3006.523	FAST_SENDER	N/A
3006.718	SLOW_SENDER1	N/A
3007.283	RECEIVER	FAST_SENDER
3009.708	FAST_SENDER	N/A
3010.468	RECEIVER	FAST_SENDER
3012.887	FAST_SENDER	N/A
3013.652	RECEIVER	FAST_SENDER
3016.055	FAST_SENDER	N/A
3016.801	RECEIVER	FAST_SENDER
3019.227	FAST_SENDER	N/A
3020.003	RECEIVER	FAST_SENDER
3022.417	FAST_SENDER	N/A
3025.225	SLOW_SENDER1	N/A
3025.622	FAST_SENDER	N/A
3033.360	FAST_SENDER	N/A
3040.590	FAST_SENDER	N/A
3041.336	RECEIVER	FAST_SENDER
3043.780	FAST_SENDER	N/A
3044.807	SLOW_SENDER1	N/A
3051.350	FAST_SENDER	N/A
3059.314	FAST_SENDER	N/A
3063.180	RECEIVER	FAST_SENDER
3063.815	SLOW_SENDER1	N/A
3064.587	RECEIVER	SLOW_SENDER1
3065.615	FAST_SENDER	N/A
3066.377	RECEIVER	FAST_SENDER
3068.797	FAST_SENDER	N/A
3069.543	RECEIVER	FAST_SENDER
3071.959	FAST_SENDER	N/A
3072.705	RECEIVER	FAST_SENDER
3075.147	FAST_SENDER	N/A
3075.904	RECEIVER	FAST_SENDER
3078.343	FAST_SENDER	N/A
3079.107	RECEIVER	FAST_SENDER
3081.522	FAST_SENDER	N/A
3082.305	SLOW_SENDER1	N/A
3084.750	FAST_SENDER	N/A
3091.896	FAST_SENDER	N/A
3099.938	FAST_SENDER	N/A
3100.681	RECEIVER	FAST_SENDER
3100.835	SLOW_SENDER1	N/A
3101.583	RECEIVER	SLOW_SENDER1
3103.102	FAST_SENDER	N/A
3103.910	RECEIVER	FAST_SENDER
3106.315	FAST_SENDER	N/A
3107.120	RECEIVER	FAST_SENDER
3109.014	SLOW_SENDER1	N/A
3109.522	FAST_SENDER	N/A
3110.293	RECEIVER	FAST_SENDER
3112.700	FAST_SENDER	N/A
3113.436	RECEIVER	FAST_SENDER
3115.873	FAST_SENDER	N/A
3116.615	RECEIVER	FAST_SENDER
3119.026	FAST_SENDER	N/A
3119.333	SLOW_SENDER1	N/A
3119.766	RECEIVER	FAST_SENDER
3122.210	FAST_SENDER	N/A
3122.993	RECEIVER	FAST_SENDER
3125.416	FAST_SENDER	N/A
3128.595	FAST_SENDER	N/A
3136.553	FAST_SENDER	N/A
3137.824	SLOW_SENDER1	N/A
3143.808	FAST_SENDER	N/A
3144.560	RECEIVER	FAST_SENDER
3146.973	FAST_SENDER	N/A
3147.733	RECEIVER	FAST_SENDER
3150.157	FAST_SENDER	N/A
3150.898	RECEIVER	FAST_SENDER
3153.324	FAST_SENDER	N/A
3157.779	SLOW_SENDER1	N/A
3161.219	FAST_SENDER	N/A
3168.634	FAST_SENDER	N/A
3170.766	RECEIVER	FAST_SENDER
3173.207	FAST_SENDER	N/A
3176.274	SLOW_SENDER1	N/A
3181.039	FAST_SENDER	N/A
3188.731	FAST_SENDER	N/A
3192.784	RECEIVER	FAST_SENDER
3194.778	SLOW_SENDER1	N/A
3195.227	FAST_SENDER	N/A
3195.552	RECEIVER	SLOW_SENDER1
3197.518	RECEIVER	FAST_SENDER
3199.962	FAST_SENDER	N/A
3200.746	RECEIVER	FAST_SENDER
3203.161	FAST_SENDER	N/A
3203.949	RECEIVER	FAST_SENDER
3206.365	FAST_SENDER	N/A
3207.100	RECEIVER	FAST_SENDER
3209.549	FAST_SENDER	N/A
3210.291	RECEIVER	FAST_SENDER
3212.706	FAST_SENDER	N/A
3213.447	RECEIVER	FAST_SENDER
3214.131	SLOW_SENDER1	N/A
3215.887	FAST_SENDER	N/A
3223.485	FAST_SENDER	N/A
3230.871	FAST_SENDER	N/A
3231.638	RECEIVER	FAST_SENDER
3232.622	SLOW_SENDER1	N/A
3234.088	FAST_SENDER	N/A
3241.178	FAST_SENDER	N/A
3248.616	FAST_SENDER	N/A
3251.109	RECEIVER	FAST_SENDER
3251.118	SLOW_SENDER1	N/A
3251.922	RECEIVER	SLOW_SENDER1
3253.531	FAST_SENDER	N/A
3254.272	RECEIVER	FAST_SENDER
3256.711	FAST_SENDER	N/A
3264.157	FAST_SENDER	N/A
3269.617	SLOW_SENDER1	N/A
3272.317	FAST_SENDER	N/A
3274.465	RECEIVER	FAST_SENDER
3276.877	FAST_SENDER	N/A
3277.633	RECEIVER	FAST_SENDER
3280.069	FAST_SENDER	N/A
3280.831	RECEIVER	FAST_SENDER
3283.262	FAST_SENDER	N/A
3284.020	RECEIVER	FAST_SENDER
3286.431	FAST_SENDER	N/A
3287.172	RECEIVER	FAST_SENDER
3288.103	SLOW_SENDER1	N/A
3288.871	RECEIVER	SLOW_SENDER1
3289.604	FAST_SENDER	N/A
3296.321	SLOW_SENDER1	N/A
3296.896	FAST_SENDER	N/A
3304.705	FAST_SENDER	N/A
3306.661	SLOW_SENDER1	N/A
3306.994	RECEIVER	FAST_SENDER
3311.688	FAST_SENDER	N/A
3318.671	FAST_SENDER	N/A
3325.153	SLOW_SENDER1	N/A
3326.507	FAST_SENDER	N/A
3328.675	RECEIVER	FAST_SENDER
3331.076	FAST_SENDER	N/A
3331.871	RECEIVER	FAST_SENDER
3334.305	FAST_SENDER	N/A
3335.023	RECEIVER	FAST_SENDER
3337.471	FAST_SENDER	N/A
3338.225	RECEIVER	FAST_SENDER
3340.660	FAST_SENDER	N/A
3341.439	RECEIVER	FAST_SENDER
3343.654	SLOW_SENDER1	N/A
3343.880	FAST_SENDER	N/A
3344.394	RECEIVER	SLOW_SENDER1
3346.081	RECEIVER	FAST_SENDER
3348.517	FAST_SENDER	N/A
3351.828	SLOW_SENDER1	N/A
3356.402	FAST_SENDER	N/A
3362.221	SLOW_SENDER1	N/A
3363.854	FAST_SENDER	N/A
3366.256	RECEIVER	FAST_SENDER
3368.663	FAST_SENDER	N/A
3369.398	RECEIVER	FAST_SENDER
3371.830	FAST_SENDER	N/A
3372.608	RECEIVER	FAST_SENDER
3375.045	FAST_SENDER	N/A
3375.835	RECEIVER	FAST_SENDER
3378.263	FAST_SENDER	N/A
3378.996	RECEIVER	FAST_SENDER
3380.695	SLOW_SENDER1	N/A
3381.434	FAST_SENDER	N/A
3381.449	RECEIVER	SLOW_SENDER1
3382.166	RECEIVER	FAST_SENDER
3384.570	FAST_SENDER	N/A
3388.874	SLOW_SENDER1	N/A
3391.977	FAST_SENDER	N/A
3399.197	SLOW_SENDER1	N/A
3399.636	FAST_SENDER	N/A
3402.008	RECEIVER	FAST_SENDER
3404.449	FAST_SENDER	N/A
3405.190	RECEIVER	FAST_SENDER
3407.638	FAST_SENDER	N/A
3408.426	RECEIVER	FAST_SENDER
3410.871	FAST_SENDER	N/A
3411.638	RECEIVER	FAST_SENDER
3414.052	FAST_SENDER	N/A
3414.826	RECEIVER	FAST_SENDER
3417.251	FAST_SENDER	N/A
3418.034	RECEIVER	FAST_SENDER
3418.924	SLOW_SENDER1	N/A
3419.696	RECEIVER	SLOW_SENDER1
3420.480	FAST_SENDER	N/A
3427.871	FAST_SENDER	N/A
3435.537	FAST_SENDER	N/A
3437.406	SLOW_SENDER1	N/A
3438.008	RECEIVER	FAST_SENDER
3438.683	RECEIVER	SLOW_SENDER1
3440.415	FAST_SENDER	N/A
3441.201	RECEIVER	FAST_SENDER
3443.619	FAST_SENDER	N/A
3444.372	RECEIVER	FAST_SENDER
3446.812	FAST_SENDER	N/A
3447.604	RECEIVER	FAST_SENDER
3450.024	FAST_SENDER	N/A
3450.806	RECEIVER	FAST_SENDER
3453.220	FAST_SENDER	N/A
3453.990	RECEIVER	FAST_SENDER
3456.367	SLOW_SENDER1	N/A
3456.405	FAST_SENDER	N/A
3464.349	FAST_SENDER	N/A
3472.516	FAST_SENDER	N/A
3474.633	RECEIVER	FAST_SENDER
3474.848	SLOW_SENDER1	N/A
3475.633	RECEIVER	SLOW_SENDER1
3477.052	FAST_SENDER	N/A
3477.823	RECEIVER	FAST_SENDER
3480.224	FAST_SENDER	N/A
3481.007	RECEIVER	FAST_SENDER
3483.427	FAST_SENDER	N/A
3484.205	RECEIVER	FAST_SENDER
3486.616	FAST_SENDER	N/A
3487.370	RECEIVER	FAST_SENDER
3489.781	FAST_SENDER	N/A
3490.537	RECEIVER	FAST_SENDER
3492.971	FAST_SENDER	N/A
3493.335	SLOW_SENDER1	N/A
3500.765	FAST_SENDER	N/A
3508.612	FAST_SENDER	N/A
3511.036	RECEIVER	FAST_SENDER
3511.812	SLOW_SENDER1	N/A
3512.565	RECEIVER	SLOW_SENDER1
3513.478	FAST_SENDER	N/A
3514.282	RECEIVER	FAST_SENDER
3516.708	FAST_SENDER	N/A
3517.471	RECEIVER	FAST_SENDER
3519.876	FAST_SENDER	N/A
3519.969	SLOW_SENDER1	N/A
3527.549	FAST_SENDER	N/A
3530.378	SLOW_SENDER1	N/A
3535.593	FAST_SENDER	N/A
3537.890	RECEIVER	FAST_SENDER
3540.329	FAST_SENDER	N/A
3547.744	FAST_SENDER	N/A
3548.856	SLOW_SENDER1	N/A
3555.072	FAST_SENDER	N/A
3558.884	RECEIVER	FAST_SENDER
3561.318	FAST_SENDER	N/A
3562.106	RECEIVER	FAST_SENDER
3564.506	FAST_SENDER	N/A
3565.291	RECEIVER	FAST_SENDER
3567.356	SLOW_SENDER1	N/A
3567.717	FAST_SENDER	N/A
3568.108	RECEIVER	SLOW_SENDER1
3569.825	RECEIVER	FAST_SENDER
3572.239	FAST_SENDER	N/A
3580.016	FAST_SENDER	N/A
3587.136	SLOW_SENDER1	N/A
3587.651	FAST_SENDER	N/A
3590.030	RECEIVER	FAST_SENDER
3592.431	FAST_SENDER	N/A
3593.200	RECEIVER	FAST_SENDER
3595.638	FAST_SENDER	N/A
3596.423	RECEIVER	FAST_SENDER
3598.871	FAST_SENDER	N/A
3599.657	RECEIVER	FAST_SENDER
3603.519	FAST_SENDER	N/A
3604.288	RECEIVER	FAST_SENDER
3605.627	SLOW_SENDER1	N/A
3606.723	FAST_SENDER	N/A
3613.850	FAST_SENDER	N/A
3621.621	FAST_SENDER	N/A
3623.982	RECEIVER	FAST_SENDER
3624.131	SLOW_SENDER1	N/A
3624.913	RECEIVER	SLOW_SENDER1
3626.389	FAST_SENDER	N/A
3627.154	RECEIVER	FAST_SENDER
3629.576	FAST_SENDER	N/A
3630.327	RECEIVER	FAST_SENDER
3632.729	FAST_SENDER	N/A
3633.516	RECEIVER	FAST_SENDER
3635.950	FAST_SENDER	N/A
3636.708	RECEIVER	FAST_SENDER
3639.151	FAST_SENDER	N/A
3639.936	RECEIVER	FAST_SENDER
3642.381	FAST_SENDER	N/A
3642.617	SLOW_SENDER1	N/A
3643.176	RECEIVER	FAST_SENDER
3645.607	FAST_SENDER	N/A
3652.725	FAST_SENDER	N/A
3660.017	FAST_SENDER	N/A
3661.126	SLOW_SENDER1	N/A
3663.949	RECEIVER	FAST_SENDER
3666.385	FAST_SENDER	N/A
3667.157	RECEIVER	FAST_SENDER
3669.580	FAST_SENDER	N/A
3670.366	RECEIVER	FAST_SENDER
3672.796	FAST_SENDER	N/A
3673.559	RECEIVER	FAST_SENDER
3675.959	FAST_SENDER	N/A
3676.685	RECEIVER	FAST_SENDER
3679.127	FAST_SENDER	N/A
3679.602	SLOW_SENDER1	N/A
3679.902	RECEIVER	FAST_SENDER
3686.779	FAST_SENDER	N/A
3694.473	FAST_SENDER	N/A
3698.085	SLOW_SENDER1	N/A
3698.277	RECEIVER	FAST_SENDER
3702.974	FAST_SENDER	N/A
3703.717	RECEIVER	FAST_SENDER
3706.133	FAST_SENDER	N/A
3706.877	RECEIVER	FAST_SENDER
3709.287	FAST_SENDER	N/A
3710.056	RECEIVER	FAST_SENDER
3712.465	FAST_SENDER	N/A
3713.215	RECEIVER	FAST_SENDER
3715.638	FAST_SENDER	N/A
3716.411	RECEIVER	FAST_SENDER
3716.579	SLOW_SENDER1	N/A
3718.857	FAST_SENDER	N/A
3719.587	RECEIVER	FAST_SENDER
3722.001	FAST_SENDER	N/A
3722.729	RECEIVER	FAST_SENDER
3725.177	FAST_SENDER	N/A
3725.903	RECEIVER	FAST_SENDER
3728.307	FAST_SENDER	N/A
3735.062	SLOW_SENDER1	N/A
3735.866	FAST_SENDER	N/A
3743.271	FAST_SENDER	N/A
3745.641	RECEIVER	FAST_SENDER
3748.088	FAST_SENDER	N/A
3748.816	RECEIVER	FAST_SENDER
3751.266	FAST_SENDER	N/A
3752.019	RECEIVER	FAST_SENDER
3753.569	SLOW_SENDER1	N/A
3754.364	RECEIVER	SLOW_SENDER1
3754.436	FAST_SENDER	N/A
3755.185	RECEIVER	FAST_SENDER
3757.630	FAST_SENDER	N/A
3758.415	RECEIVER	FAST_SENDER
3760.838	FAST_SENDER	N/A
3761.619	RECEIVER	FAST_SENDER
3764.045	FAST_SENDER	N/A
3764.819	RECEIVER	FAST_SENDER
3767.262	FAST_SENDER	N/A
3770.449	FAST_SENDER	N/A
3772.057	SLOW_SENDER1	N/A
3778.703	FAST_SENDER	N/A
3784.510	RECEIVER	FAST_SENDER
3786.921	FAST_SENDER	N/A
3787.689	RECEIVER	FAST_SENDER
3790.110	FAST_SENDER	N/A
3790.845	RECEIVER	FAST_SENDER
3791.008	SLOW_SENDER1	N/A
3791.802	RECEIVER	SLOW_SENDER1
3793.253	FAST_SENDER	N/A
3794.013	RECEIVER	FAST_SENDER
3796.433	FAST_SENDER	N/A
3797.220	RECEIVER	FAST_SENDER
3799.625	FAST_SENDER	N/A
3800.374	RECEIVER	FAST_SENDER
3802.817	FAST_SENDER	N/A
3803.553	RECEIVER	FAST_SENDER
3806.000	FAST_SENDER	N/A
3809.483	SLOW_SENDER1	N/A
3814.295	FAST_SENDER	N/A
3821.612	FAST_SENDER	N/A
3827.034	RECEIVER	FAST_SENDER
3827.972	SLOW_SENDER1	N/A
3828.748	RECEIVER	SLOW_SENDER1
3829.438	FAST_SENDER	N/A
3830.215	RECEIVER	FAST_SENDER
3832.647	FAST_SENDER	N/A
3833.416	RECEIVER	FAST_SENDER
3835.845	FAST_SENDER	N/A
3836.585	RECEIVER	FAST_SENDER
3839.020	FAST_SENDER	N/A
3839.740	RECEIVER	FAST_SENDER
3842.190	FAST_SENDER	N/A
3842.953	RECEIVER	FAST_SENDER
3845.393	FAST_SENDER	N/A
3846.153	RECEIVER	FAST_SENDER
3846.480	SLOW_SENDER1	N/A
3848.583	FAST_SENDER	N/A
3856.154	FAST_SENDER	N/A
3864.082	FAST_SENDER	N/A
3864.855	RECEIVER	FAST_SENDER
3864.951	SLOW_SENDER1	N/A
3865.697	RECEIVER	SLOW_SENDER1
3867.277	FAST_SENDER	N/A
3868.018	RECEIVER	FAST_SENDER
3870.427	FAST_SENDER	N/A
3871.175	RECEIVER	FAST_SENDER
3873.110	SLOW_SENDER1	N/A
3873.580	FAST_SENDER	N/A
3874.351	RECEIVER	FAST_SENDER
3876.756	FAST_SENDER	N/A
3877.504	RECEIVER	FAST_SENDER
3879.940	FAST_SENDER	N/A
3880.695	RECEIVER	FAST_SENDER
3883.110	FAST_SENDER	N/A
3883.697	SLOW_SENDER1	N/A
3886.319	FAST_SENDER	N/A
3894.120	FAST_SENDER	N/A
3901.537	FAST_SENDER	N/A
3902.189	SLOW_SENDER1	N/A
3902.311	RECEIVER	FAST_SENDER
3904.760	FAST_SENDER	N/A
3905.523	RECEIVER	FAST_SENDER
3907.928	FAST_SENDER	N/A
3908.700	RECEIVER	FAST_SENDER
3911.145	FAST_SENDER	N/A
3911.887	RECEIVER	FAST_SENDER
3914.291	FAST_SENDER	N/A
3915.058	RECEIVER	FAST_SENDER
3917.497	FAST_SENDER	N/A
3918.245	RECEIVER	FAST_SENDER
3920.666	FAST_SENDER	N/A
3920.673	SLOW_SENDER1	N/A
3921.455	RECEIVER	FAST_SENDER
3923.886	FAST_SENDER	N/A
3924.628	RECEIVER	FAST_SENDER
3927.068	FAST_SENDER	N/A
3927.844	RECEIVER	FAST_SENDER
3930.259	FAST_SENDER	N/A
3931.012	RECEIVER	FAST_SENDER
3933.438	FAST_SENDER	N/A
3936.685	FAST_SENDER	N/A
3939.654	SLOW_SENDER1	N/A
3944.886	FAST_SENDER	N/A
3952.065	FAST_SENDER	N/A
3952.789	RECEIVER	FAST_SENDER
3955.220	FAST_SENDER	N/A
3956.011	RECEIVER	FAST_SENDER
3958.445	FAST_SENDER	N/A
3959.205	RECEIVER	FAST_SENDER
3959.257	SLOW_SENDER1	N/A
3960.053	RECEIVER	SLOW_SENDER1
3961.647	FAST_SENDER	N/A
3962.407	RECEIVER	FAST_SENDER
3964.827	FAST_SENDER	N/A
3965.568	RECEIVER	FAST_SENDER
3967.997	FAST_SENDER	N/A
3968.744	RECEIVER	FAST_SENDER
3971.180	FAST_SENDER	N/A
3971.966	RECEIVER	FAST_SENDER
3974.403	FAST_SENDER	N/A
3977.731	SLOW_SENDER1	N/A
3982.826	FAST_SENDER	N/A
3990.243	FAST_SENDER	N/A
3992.614	RECEIVER	FAST_SENDER
3995.034	FAST_SENDER	N/A
3995.774	RECEIVER	FAST_SENDER
3996.692	SLOW_SENDER1	N/A
3997.438	RECEIVER	SLOW_SENDER1
3998.202	FAST_SENDER	N/A
3998.914	RECEIVER	FAST_SENDER
4001.329	FAST_SENDER	N/A
4002.114	RECEIVER	FAST_SENDER
4004.547	FAST_SENDER	N/A
4004.880	SLOW_SENDER1	N/A
4005.318	RECEIVER	FAST_SENDER
4007.754	FAST_SENDER	N/A
4008.533	RECEIVER	FAST_SENDER
4010.979	FAST_SENDER	N/A
4011.690	RECEIVER	FAST_SENDER
4014.107	FAST_SENDER	N/A
4015.367	SLOW_SENDER1	N/A
4021.601	FAST_SENDER	N/A
4029.359	FAST_SENDER	N/A
4031.630	RECEIVER	FAST_SENDER
4033.838	SLOW_SENDER1	N/A
4034.042	FAST_SENDER	N/A
4034.612	RECEIVER	SLOW_SENDER1
4035.343	RECEIVER	FAST_SENDER
4037.780	FAST_SENDER	N/A
4038.521	RECEIVER	FAST_SENDER
4040.952	FAST_SENDER	N/A
4041.752	RECEIVER	FAST_SENDER
4044.157	FAST_SENDER	N/A
4044.911	RECEIVER	FAST_SENDER
4047.321	FAST_SENDER	N/A
4048.079	RECEIVER	FAST_SENDER
4050.488	FAST_SENDER	N/A
4051.245	RECEIVER	FAST_SENDER
4052.326	SLOW_SENDER1	N/A
4053.667	FAST_SENDER	N/A
4061.114	FAST_SENDER	N/A
4069.173	FAST_SENDER	N/A
4069.899	RECEIVER	FAST_SENDER
4070.804	SLOW_SENDER1	N/A
4071.573	RECEIVER	SLOW_SENDER1
4072.332	FAST_SENDER	N/A
4073.114	RECEIVER	FAST_SENDER
4075.538	FAST_SENDER	N/A
4076.271	RECEIVER	FAST_SENDER
4078.691	FAST_SENDER	N/A
4079.453	RECEIVER	FAST_SENDER
4081.878	FAST_SENDER	N/A
4082.631	RECEIVER	FAST_SENDER
4085.037	FAST_SENDER	N/A
4085.774	RECEIVER	FAST_SENDER
4088.181	FAST_SENDER	N/A
4088.940	RECEIVER	FAST_SENDER
4089.281	SLOW_SENDER1	N/A
4091.368	FAST_SENDER	N/A
4098.984	FAST_SENDER	N/A
4106.311	FAST_SENDER	N/A
4107.067	RECEIVER	FAST_SENDER
4107.752	SLOW_SENDER1	N/A
4108.489	RECEIVER	SLOW_SENDER1
4109.476	FAST_SENDER	N/A
4113.339	RECEIVER	FAST_SENDER
4115.780	FAST_SENDER	N/A
4115.933	SLOW_SENDER1	N/A
4116.574	RECEIVER	FAST_SENDER
4118.992	FAST_SENDER	N/A
4119.755	RECEIVER	FAST_SENDER
4122.159	FAST_SENDER	N/A
4122.903	RECEIVER	FAST_SENDER
4125.316	FAST_SENDER	N/A
4126.038	RECEIVER	FAST_SENDER
4126.395	SLOW_SENDER1	N/A
4128.451	FAST_SENDER	N/A
4134.550	SLOW_SENDER1	N/A
4136.114	FAST_SENDER	N/A
4143.313	FAST_SENDER	N/A
4145.217	SLOW_SENDER1	N/A
4145.787	RECEIVER	FAST_SENDER
4148.229	FAST_SENDER	N/A
4148.978	RECEIVER	FAST_SENDER
4153.155	FAST_SENDER	N/A
4153.880	RECEIVER	FAST_SENDER
4156.296	FAST_SENDER	N/A
4157.057	RECEIVER	FAST_SENDER
4159.492	FAST_SENDER	N/A
4160.249	RECEIVER	FAST_SENDER
4162.665	FAST_SENDER	N/A
4163.421	RECEIVER	FAST_SENDER
4163.719	SLOW_SENDER1	N/A
4165.848	FAST_SENDER	N/A
4173.162	FAST_SENDER	N/A
4180.530	FAST_SENDER	N/A
4181.310	RECEIVER	FAST_SENDER
4182.200	SLOW_SENDER1	N/A
4182.986	RECEIVER	SLOW_SENDER1
4183.757	FAST_SENDER	N/A
4184.460	RECEIVER	FAST_SENDER
4186.873	FAST_SENDER	N/A
4187.635	RECEIVER	FAST_SENDER
4190.050	FAST_SENDER	N/A
4190.793	RECEIVER	FAST_SENDER
4193.240	FAST_SENDER	N/A
4194.003	RECEIVER	FAST_SENDER
4196.438	FAST_SENDER	N/A
4200.684	SLOW_SENDER1	N/A
4204.057	FAST_SENDER	N/A
4211.708	FAST_SENDER	N/A
4214.342	RECEIVER	FAST_SENDER
4216.779	FAST_SENDER	N/A
4217.570	RECEIVER	FAST_SENDER
4219.167	SLOW_SENDER1	N/A
4219.909	RECEIVER	SLOW_SENDER1
4219.989	FAST_SENDER	N/A
4220.737	RECEIVER	FAST_SENDER
4223.162	FAST_SENDER	N/A
4223.866	RECEIVER	FAST_SENDER
4226.295	FAST_SENDER	N/A
4227.081	RECEIVER	FAST_SENDER
4227.345	SLOW_SENDER1	N/A
4229.486	FAST_SENDER	N/A
4230.262	RECEIVER	FAST_SENDER
4232.695	FAST_SENDER	N/A
4237.919	SLOW_SENDER1	N/A
4239.761	FAST_SENDER	N/A
4247.327	FAST_SENDER	N/A
4249.931	RECEIVER	FAST_SENDER
4252.367	FAST_SENDER	N/A
4253.139	RECEIVER	FAST_SENDER
4255.558	FAST_SENDER	N/A
4256.339	RECEIVER	FAST_SENDER
4256.415	SLOW_SENDER1	N/A
4257.182	RECEIVER	SLOW_SENDER1
4258.779	FAST_SENDER	N/A
4259.581	RECEIVER	FAST_SENDER
4262.023	FAST_SENDER	N/A
4264.624	SLOW_SENDER1	N/A
4265.262	FAST_SENDER	N/A
4273.091	FAST_SENDER	N/A
4274.979	SLOW_SENDER1	N/A
4280.678	FAST_SENDER	N/A
4282.884	RECEIVER	FAST_SENDER
4285.303	FAST_SENDER	N/A
4286.051	RECEIVER	FAST_SENDER
4288.500	FAST_SENDER	N/A
4291.711	FAST_SENDER	N/A
4293.933	SLOW_SENDER1	N/A
4299.990	FAST_SENDER	N/A
4307.648	FAST_SENDER	N/A
4308.400	RECEIVER	FAST_SENDER
4310.847	FAST_SENDER	N/A
4311.623	RECEIVER	FAST_SENDER
4312.412	SLOW_SENDER1	N/A
4313.209	RECEIVER	SLOW_SENDER1
4314.048	FAST_SENDER	N/A
4314.846	RECEIVER	FAST_SENDER
4317.273	FAST_SENDER	N/A
4318.004	RECEIVER	FAST_SENDER
4320.430	FAST_SENDER	N/A
4321.179	RECEIVER	FAST_SENDER
4323.583	FAST_SENDER	N/A
4324.361	RECEIVER	FAST_SENDER
4330.906	SLOW_SENDER1	N/A
4331.035	FAST_SENDER	N/A
4339.154	FAST_SENDER	N/A
4343.345	RECEIVER	FAST_SENDER
4345.760	FAST_SENDER	N/A
4346.563	RECEIVER	FAST_SENDER
4348.985	FAST_SENDER	N/A
4349.400	SLOW_SENDER1	N/A
4349.772	RECEIVER	FAST_SENDER
4354.296	FAST_SENDER	N/A
4355.046	RECEIVER	FAST_SENDER
4357.471	FAST_SENDER	N/A
4358.180	RECEIVER	FAST_SENDER
4360.629	FAST_SENDER	N/A
4361.376	RECEIVER	FAST_SENDER
4363.779	FAST_SENDER	N/A
4364.554	RECEIVER	FAST_SENDER
4366.986	FAST_SENDER	N/A
4367.910	SLOW_SENDER1	N/A
4374.496	FAST_SENDER	N/A
4382.244	FAST_SENDER	N/A
4384.396	RECEIVER	FAST_SENDER
4386.385	SLOW_SENDER1	N/A
4386.844	FAST_SENDER	N/A
4394.230	FAST_SENDER	N/A
4401.979	FAST_SENDER	N/A
4404.244	RECEIVER	FAST_SENDER
4405.224	SLOW_SENDER1	N/A
4405.994	RECEIVER	SLOW_SENDER1
4406.671	FAST_SENDER	N/A
4407.391	RECEIVER	FAST_SENDER
4409.825	FAST_SENDER	N/A
4410.533	RECEIVER	FAST_SENDER
4412.952	FAST_SENDER	N/A
4413.673	RECEIVER	FAST_SENDER
4417.503	FAST_SENDER	N/A
4420.686	FAST_SENDER	N/A
4423.727	SLOW_SENDER1	N/A
4428.502	FAST_SENDER	N/A
4436.136	FAST_SENDER	N/A
4436.860	RECEIVER	FAST_SENDER
4439.284	FAST_SENDER	N/A
4440.037	RECEIVER	FAST_SENDER
4442.213	SLOW_SENDER1	N/A
4442.440	FAST_SENDER	N/A
4442.951	RECEIVER	SLOW_SENDER1
[truncated: 14,068 more rows]
