# Supplementary material for: CATO: Wake-Up reCeiver-bAsed communicaTiOn for Batteryless Devices
Source: Sensors (Basel). 2025 Nov 7;25(22):6813. doi: 10.3390/s25226813 (PMC12655924; doi:10.3390/s25226813)
Supplement: Supplementary file 1 [file sensors-25-06813-s001.zip › File S1_Experimental_and_Simulation_Data/simulation/capsweep/cap7/mac_competing_nodes_priority.csv]

time_s	node_id	received_from
2.700	FAST_SENDER	N/A
2.700	SLOW_SENDER1	N/A
8.430	RECEIVER	FAST_SENDER
10.871	FAST_SENDER	N/A
11.655	RECEIVER	FAST_SENDER
14.089	FAST_SENDER	N/A
20.288	RECEIVER	FAST_SENDER
22.087	SLOW_SENDER1	N/A
22.697	FAST_SENDER	N/A
22.817	RECEIVER	SLOW_SENDER1
28.381	RECEIVER	FAST_SENDER
30.239	SLOW_SENDER1	N/A
30.817	FAST_SENDER	N/A
31.623	RECEIVER	FAST_SENDER
34.045	FAST_SENDER	N/A
39.898	RECEIVER	FAST_SENDER
40.948	SLOW_SENDER1	N/A
42.314	FAST_SENDER	N/A
48.230	RECEIVER	FAST_SENDER
50.630	FAST_SENDER	N/A
51.435	RECEIVER	FAST_SENDER
53.866	FAST_SENDER	N/A
59.458	SLOW_SENDER1	N/A
60.792	RECEIVER	FAST_SENDER
63.226	FAST_SENDER	N/A
63.935	RECEIVER	FAST_SENDER
71.535	FAST_SENDER	N/A
72.273	RECEIVER	FAST_SENDER
74.674	FAST_SENDER	N/A
77.946	SLOW_SENDER1	N/A
80.557	RECEIVER	FAST_SENDER
83.002	FAST_SENDER	N/A
83.774	RECEIVER	FAST_SENDER
86.200	FAST_SENDER	N/A
92.316	RECEIVER	FAST_SENDER
94.732	FAST_SENDER	N/A
95.520	RECEIVER	FAST_SENDER
96.432	SLOW_SENDER1	N/A
97.920	FAST_SENDER	N/A
103.484	RECEIVER	FAST_SENDER
105.896	FAST_SENDER	N/A
106.630	RECEIVER	FAST_SENDER
109.052	FAST_SENDER	N/A
114.938	SLOW_SENDER1	N/A
115.123	RECEIVER	FAST_SENDER
117.562	FAST_SENDER	N/A
118.347	RECEIVER	FAST_SENDER
120.759	FAST_SENDER	N/A
126.659	RECEIVER	FAST_SENDER
129.082	FAST_SENDER	N/A
129.880	RECEIVER	FAST_SENDER
132.327	FAST_SENDER	N/A
133.436	SLOW_SENDER1	N/A
138.024	RECEIVER	FAST_SENDER
140.437	FAST_SENDER	N/A
141.200	RECEIVER	FAST_SENDER
143.633	FAST_SENDER	N/A
149.750	RECEIVER	FAST_SENDER
151.933	SLOW_SENDER1	N/A
152.187	FAST_SENDER	N/A
158.361	RECEIVER	FAST_SENDER
160.085	SLOW_SENDER1	N/A
160.802	FAST_SENDER	N/A
161.578	RECEIVER	FAST_SENDER
164.013	FAST_SENDER	N/A
170.026	RECEIVER	FAST_SENDER
170.712	SLOW_SENDER1	N/A
172.431	FAST_SENDER	N/A
178.381	RECEIVER	FAST_SENDER
178.884	SLOW_SENDER1	N/A
180.828	FAST_SENDER	N/A
181.602	RECEIVER	FAST_SENDER
184.043	FAST_SENDER	N/A
189.319	SLOW_SENDER1	N/A
194.111	RECEIVER	FAST_SENDER
196.513	FAST_SENDER	N/A
197.314	RECEIVER	FAST_SENDER
205.255	FAST_SENDER	N/A
206.051	RECEIVER	FAST_SENDER
207.819	SLOW_SENDER1	N/A
208.492	FAST_SENDER	N/A
214.609	RECEIVER	FAST_SENDER
221.238	FAST_SENDER	N/A
221.979	RECEIVER	FAST_SENDER
224.395	FAST_SENDER	N/A
226.307	SLOW_SENDER1	N/A
230.380	RECEIVER	FAST_SENDER
232.804	FAST_SENDER	N/A
233.587	RECEIVER	FAST_SENDER
236.028	FAST_SENDER	N/A
242.421	RECEIVER	FAST_SENDER
244.844	FAST_SENDER	N/A
245.255	SLOW_SENDER1	N/A
245.605	RECEIVER	FAST_SENDER
253.499	FAST_SENDER	N/A
254.260	RECEIVER	FAST_SENDER
261.890	FAST_SENDER	N/A
262.683	RECEIVER	FAST_SENDER
263.726	SLOW_SENDER1	N/A
265.100	FAST_SENDER	N/A
271.008	RECEIVER	FAST_SENDER
273.416	FAST_SENDER	N/A
274.177	RECEIVER	FAST_SENDER
276.626	FAST_SENDER	N/A
282.209	SLOW_SENDER1	N/A
282.971	RECEIVER	FAST_SENDER
285.376	FAST_SENDER	N/A
286.128	RECEIVER	FAST_SENDER
288.567	FAST_SENDER	N/A
294.674	RECEIVER	FAST_SENDER
297.104	FAST_SENDER	N/A
297.863	RECEIVER	FAST_SENDER
300.289	FAST_SENDER	N/A
301.188	SLOW_SENDER1	N/A
305.784	RECEIVER	FAST_SENDER
308.191	FAST_SENDER	N/A
308.970	RECEIVER	FAST_SENDER
311.392	FAST_SENDER	N/A
317.377	RECEIVER	FAST_SENDER
319.807	FAST_SENDER	N/A
320.518	SLOW_SENDER1	N/A
320.609	RECEIVER	FAST_SENDER
323.044	FAST_SENDER	N/A
328.995	RECEIVER	FAST_SENDER
331.415	FAST_SENDER	N/A
332.206	RECEIVER	FAST_SENDER
334.631	FAST_SENDER	N/A
339.004	SLOW_SENDER1	N/A
340.341	RECEIVER	FAST_SENDER
342.751	FAST_SENDER	N/A
343.483	RECEIVER	FAST_SENDER
345.904	FAST_SENDER	N/A
351.779	RECEIVER	FAST_SENDER
354.202	FAST_SENDER	N/A
355.003	RECEIVER	FAST_SENDER
357.448	FAST_SENDER	N/A
357.500	SLOW_SENDER1	N/A
363.773	RECEIVER	FAST_SENDER
366.173	FAST_SENDER	N/A
366.962	RECEIVER	FAST_SENDER
369.362	FAST_SENDER	N/A
375.514	RECEIVER	FAST_SENDER
376.474	SLOW_SENDER1	N/A
377.928	FAST_SENDER	N/A
384.111	RECEIVER	FAST_SENDER
386.542	FAST_SENDER	N/A
387.277	RECEIVER	FAST_SENDER
389.678	FAST_SENDER	N/A
394.947	SLOW_SENDER1	N/A
395.263	RECEIVER	FAST_SENDER
402.619	FAST_SENDER	N/A
403.354	RECEIVER	FAST_SENDER
405.789	FAST_SENDER	N/A
411.351	RECEIVER	FAST_SENDER
413.448	SLOW_SENDER1	N/A
413.763	FAST_SENDER	N/A
419.974	RECEIVER	FAST_SENDER
421.609	SLOW_SENDER1	N/A
422.416	FAST_SENDER	N/A
423.145	RECEIVER	FAST_SENDER
425.551	FAST_SENDER	N/A
432.229	SLOW_SENDER1	N/A
435.908	RECEIVER	FAST_SENDER
438.326	FAST_SENDER	N/A
443.935	RECEIVER	FAST_SENDER
446.367	FAST_SENDER	N/A
450.707	SLOW_SENDER1	N/A
452.562	RECEIVER	FAST_SENDER
454.994	FAST_SENDER	N/A
457.316	RECEIVER	FAST_SENDER
459.760	FAST_SENDER	N/A
465.446	RECEIVER	FAST_SENDER
467.876	FAST_SENDER	N/A
469.195	SLOW_SENDER1	N/A
473.736	RECEIVER	FAST_SENDER
476.153	FAST_SENDER	N/A
482.286	RECEIVER	FAST_SENDER
484.728	FAST_SENDER	N/A
487.699	SLOW_SENDER1	N/A
490.630	RECEIVER	FAST_SENDER
493.061	FAST_SENDER	N/A
493.856	RECEIVER	FAST_SENDER
496.267	FAST_SENDER	N/A
502.413	RECEIVER	FAST_SENDER
504.861	FAST_SENDER	N/A
505.657	RECEIVER	FAST_SENDER
506.196	SLOW_SENDER1	N/A
508.106	FAST_SENDER	N/A
513.560	RECEIVER	FAST_SENDER
515.961	FAST_SENDER	N/A
516.699	RECEIVER	FAST_SENDER
519.146	FAST_SENDER	N/A
524.672	SLOW_SENDER1	N/A
524.840	RECEIVER	FAST_SENDER
527.242	FAST_SENDER	N/A
527.978	RECEIVER	FAST_SENDER
530.383	FAST_SENDER	N/A
536.386	RECEIVER	FAST_SENDER
538.821	FAST_SENDER	N/A
539.624	RECEIVER	FAST_SENDER
542.061	FAST_SENDER	N/A
543.147	SLOW_SENDER1	N/A
548.020	RECEIVER	FAST_SENDER
550.446	FAST_SENDER	N/A
551.183	RECEIVER	FAST_SENDER
553.618	FAST_SENDER	N/A
559.786	RECEIVER	FAST_SENDER
561.644	SLOW_SENDER1	N/A
562.231	FAST_SENDER	N/A
567.944	RECEIVER	FAST_SENDER
570.373	FAST_SENDER	N/A
571.145	RECEIVER	FAST_SENDER
573.554	FAST_SENDER	N/A
579.266	RECEIVER	FAST_SENDER
580.140	SLOW_SENDER1	N/A
581.672	FAST_SENDER	N/A
587.703	RECEIVER	FAST_SENDER
588.320	SLOW_SENDER1	N/A
590.150	FAST_SENDER	N/A
590.954	RECEIVER	FAST_SENDER
598.371	FAST_SENDER	N/A
598.638	SLOW_SENDER1	N/A
604.150	RECEIVER	FAST_SENDER
606.562	FAST_SENDER	N/A
607.343	RECEIVER	FAST_SENDER
609.776	FAST_SENDER	N/A
617.139	SLOW_SENDER1	N/A
620.488	RECEIVER	FAST_SENDER
622.930	FAST_SENDER	N/A
628.841	RECEIVER	FAST_SENDER
631.260	FAST_SENDER	N/A
635.627	SLOW_SENDER1	N/A
637.203	RECEIVER	FAST_SENDER
639.615	FAST_SENDER	N/A
640.382	RECEIVER	FAST_SENDER
642.784	FAST_SENDER	N/A
653.867	RECEIVER	FAST_SENDER
654.110	SLOW_SENDER1	N/A
656.278	FAST_SENDER	N/A
662.090	RECEIVER	FAST_SENDER
664.528	FAST_SENDER	N/A
670.811	RECEIVER	FAST_SENDER
672.616	SLOW_SENDER1	N/A
673.256	FAST_SENDER	N/A
679.200	RECEIVER	FAST_SENDER
681.643	FAST_SENDER	N/A
691.096	SLOW_SENDER1	N/A
692.534	RECEIVER	FAST_SENDER
694.943	FAST_SENDER	N/A
695.711	RECEIVER	FAST_SENDER
698.144	FAST_SENDER	N/A
699.256	SLOW_SENDER1	N/A
703.739	RECEIVER	FAST_SENDER
706.156	FAST_SENDER	N/A
709.791	SLOW_SENDER1	N/A
712.187	RECEIVER	FAST_SENDER
714.620	FAST_SENDER	N/A
715.389	RECEIVER	FAST_SENDER
717.798	FAST_SENDER	N/A
717.987	SLOW_SENDER1	N/A
723.682	RECEIVER	FAST_SENDER
726.122	FAST_SENDER	N/A
726.880	RECEIVER	FAST_SENDER
728.335	SLOW_SENDER1	N/A
729.287	FAST_SENDER	N/A
734.911	RECEIVER	FAST_SENDER
737.325	FAST_SENDER	N/A
738.057	RECEIVER	FAST_SENDER
740.494	FAST_SENDER	N/A
746.197	RECEIVER	FAST_SENDER
746.844	SLOW_SENDER1	N/A
748.639	FAST_SENDER	N/A
754.417	RECEIVER	FAST_SENDER
756.845	FAST_SENDER	N/A
757.640	RECEIVER	FAST_SENDER
760.058	FAST_SENDER	N/A
765.325	SLOW_SENDER1	N/A
766.068	RECEIVER	FAST_SENDER
768.493	FAST_SENDER	N/A
769.283	RECEIVER	FAST_SENDER
771.688	FAST_SENDER	N/A
777.579	RECEIVER	FAST_SENDER
780.026	FAST_SENDER	N/A
780.795	RECEIVER	FAST_SENDER
783.205	FAST_SENDER	N/A
784.292	SLOW_SENDER1	N/A
789.287	RECEIVER	FAST_SENDER
791.698	FAST_SENDER	N/A
792.486	RECEIVER	FAST_SENDER
794.911	FAST_SENDER	N/A
800.718	RECEIVER	FAST_SENDER
802.957	SLOW_SENDER1	N/A
803.168	FAST_SENDER	N/A
809.352	RECEIVER	FAST_SENDER
811.755	FAST_SENDER	N/A
812.548	RECEIVER	FAST_SENDER
814.989	FAST_SENDER	N/A
820.821	RECEIVER	FAST_SENDER
821.441	SLOW_SENDER1	N/A
823.232	FAST_SENDER	N/A
828.998	RECEIVER	FAST_SENDER
829.595	SLOW_SENDER1	N/A
831.447	FAST_SENDER	N/A
832.231	RECEIVER	FAST_SENDER
834.658	FAST_SENDER	N/A
840.132	SLOW_SENDER1	N/A
840.670	RECEIVER	FAST_SENDER
843.078	FAST_SENDER	N/A
843.832	RECEIVER	FAST_SENDER
846.281	FAST_SENDER	N/A
852.258	RECEIVER	FAST_SENDER
854.677	FAST_SENDER	N/A
855.435	RECEIVER	FAST_SENDER
857.847	FAST_SENDER	N/A
858.624	SLOW_SENDER1	N/A
863.733	RECEIVER	FAST_SENDER
866.137	FAST_SENDER	N/A
866.900	RECEIVER	FAST_SENDER
869.348	FAST_SENDER	N/A
875.013	RECEIVER	FAST_SENDER
877.095	SLOW_SENDER1	N/A
877.419	FAST_SENDER	N/A
883.083	RECEIVER	FAST_SENDER
885.257	SLOW_SENDER1	N/A
885.506	FAST_SENDER	N/A
891.847	RECEIVER	FAST_SENDER
894.268	FAST_SENDER	N/A
895.033	RECEIVER	FAST_SENDER
895.714	SLOW_SENDER1	N/A
897.444	FAST_SENDER	N/A
903.458	RECEIVER	FAST_SENDER
905.898	FAST_SENDER	N/A
906.668	RECEIVER	FAST_SENDER
909.082	FAST_SENDER	N/A
914.217	SLOW_SENDER1	N/A
915.180	RECEIVER	FAST_SENDER
917.629	FAST_SENDER	N/A
918.422	RECEIVER	FAST_SENDER
920.827	FAST_SENDER	N/A
926.664	RECEIVER	FAST_SENDER
929.077	FAST_SENDER	N/A
929.850	RECEIVER	FAST_SENDER
932.266	FAST_SENDER	N/A
932.700	SLOW_SENDER1	N/A
938.381	RECEIVER	FAST_SENDER
940.808	FAST_SENDER	N/A
941.579	RECEIVER	FAST_SENDER
943.998	FAST_SENDER	N/A
949.542	RECEIVER	FAST_SENDER
951.195	SLOW_SENDER1	N/A
951.969	FAST_SENDER	N/A
957.627	RECEIVER	FAST_SENDER
959.365	SLOW_SENDER1	N/A
960.034	FAST_SENDER	N/A
960.783	RECEIVER	FAST_SENDER
963.187	FAST_SENDER	N/A
968.877	RECEIVER	FAST_SENDER
969.848	SLOW_SENDER1	N/A
971.319	FAST_SENDER	N/A
977.221	RECEIVER	FAST_SENDER
978.036	SLOW_SENDER1	N/A
979.626	FAST_SENDER	N/A
981.804	RECEIVER	FAST_SENDER
984.213	FAST_SENDER	N/A
988.373	SLOW_SENDER1	N/A
989.991	RECEIVER	FAST_SENDER
992.412	FAST_SENDER	N/A
997.958	RECEIVER	FAST_SENDER
1000.403	FAST_SENDER	N/A
1006.361	RECEIVER	FAST_SENDER
1006.879	SLOW_SENDER1	N/A
1008.778	FAST_SENDER	N/A
1014.586	RECEIVER	FAST_SENDER
1017.034	FAST_SENDER	N/A
1017.795	RECEIVER	FAST_SENDER
1020.243	FAST_SENDER	N/A
1025.355	SLOW_SENDER1	N/A
1026.690	RECEIVER	FAST_SENDER
1029.119	FAST_SENDER	N/A
1029.871	RECEIVER	FAST_SENDER
1032.273	FAST_SENDER	N/A
1037.910	RECEIVER	FAST_SENDER
1040.343	FAST_SENDER	N/A
1041.075	RECEIVER	FAST_SENDER
1043.525	FAST_SENDER	N/A
1043.850	SLOW_SENDER1	N/A
1049.503	RECEIVER	FAST_SENDER
1056.090	FAST_SENDER	N/A
1056.838	RECEIVER	FAST_SENDER
1059.262	FAST_SENDER	N/A
1062.353	SLOW_SENDER1	N/A
1065.362	RECEIVER	FAST_SENDER
1072.048	FAST_SENDER	N/A
1072.850	RECEIVER	FAST_SENDER
1075.255	FAST_SENDER	N/A
1080.839	SLOW_SENDER1	N/A
1081.227	RECEIVER	FAST_SENDER
1088.686	FAST_SENDER	N/A
1091.063	RECEIVER	FAST_SENDER
1099.319	SLOW_SENDER1	N/A
1101.344	FAST_SENDER	N/A
1111.410	RECEIVER	FAST_SENDER
1113.823	FAST_SENDER	N/A
1117.803	SLOW_SENDER1	N/A
1119.797	RECEIVER	FAST_SENDER
1122.229	FAST_SENDER	N/A
1122.967	RECEIVER	FAST_SENDER
1125.387	FAST_SENDER	N/A
1131.321	RECEIVER	FAST_SENDER
1133.736	FAST_SENDER	N/A
1134.529	RECEIVER	FAST_SENDER
1136.311	SLOW_SENDER1	N/A
1136.939	FAST_SENDER	N/A
1142.736	RECEIVER	FAST_SENDER
1145.162	FAST_SENDER	N/A
1145.880	RECEIVER	FAST_SENDER
1148.310	FAST_SENDER	N/A
1154.459	RECEIVER	FAST_SENDER
1154.797	SLOW_SENDER1	N/A
1155.582	RECEIVER	SLOW_SENDER1
1156.892	FAST_SENDER	N/A
1162.860	RECEIVER	FAST_SENDER
1165.294	FAST_SENDER	N/A
1166.031	RECEIVER	FAST_SENDER
1168.458	FAST_SENDER	N/A
1173.301	SLOW_SENDER1	N/A
1174.278	RECEIVER	FAST_SENDER
1176.686	FAST_SENDER	N/A
1177.412	RECEIVER	FAST_SENDER
1179.823	FAST_SENDER	N/A
1185.677	RECEIVER	FAST_SENDER
1188.088	FAST_SENDER	N/A
1188.878	RECEIVER	FAST_SENDER
1191.316	FAST_SENDER	N/A
1191.802	SLOW_SENDER1	N/A
1197.788	RECEIVER	FAST_SENDER
1200.222	FAST_SENDER	N/A
1201.018	RECEIVER	FAST_SENDER
1203.431	FAST_SENDER	N/A
1209.489	RECEIVER	FAST_SENDER
1210.284	SLOW_SENDER1	N/A
1211.927	FAST_SENDER	N/A
1218.339	RECEIVER	FAST_SENDER
1218.465	SLOW_SENDER1	N/A
1220.783	FAST_SENDER	N/A
1221.517	RECEIVER	FAST_SENDER
1223.946	FAST_SENDER	N/A
1228.837	SLOW_SENDER1	N/A
1229.509	RECEIVER	FAST_SENDER
1231.924	FAST_SENDER	N/A
1232.650	RECEIVER	FAST_SENDER
1235.062	FAST_SENDER	N/A
1240.921	RECEIVER	FAST_SENDER
1243.348	FAST_SENDER	N/A
1244.068	RECEIVER	FAST_SENDER
1246.511	FAST_SENDER	N/A
1247.792	SLOW_SENDER1	N/A
1256.791	RECEIVER	FAST_SENDER
1259.225	FAST_SENDER	N/A
1265.293	RECEIVER	FAST_SENDER
1266.290	SLOW_SENDER1	N/A
1267.709	FAST_SENDER	N/A
1280.706	FAST_SENDER	N/A
1284.777	SLOW_SENDER1	N/A
1293.407	FAST_SENDER	N/A
1298.974	RECEIVER	FAST_SENDER
1301.374	FAST_SENDER	N/A
1302.151	RECEIVER	FAST_SENDER
1303.280	SLOW_SENDER1	N/A
1304.596	FAST_SENDER	N/A
1315.143	RECEIVER	FAST_SENDER
1317.588	FAST_SENDER	N/A
1321.776	SLOW_SENDER1	N/A
1323.650	RECEIVER	FAST_SENDER
1326.092	FAST_SENDER	N/A
1332.029	RECEIVER	FAST_SENDER
1334.473	FAST_SENDER	N/A
1335.229	RECEIVER	FAST_SENDER
1337.674	FAST_SENDER	N/A
1340.264	SLOW_SENDER1	N/A
1343.855	RECEIVER	FAST_SENDER
1346.300	FAST_SENDER	N/A
1347.074	RECEIVER	FAST_SENDER
1349.515	FAST_SENDER	N/A
1355.483	RECEIVER	FAST_SENDER
1357.905	FAST_SENDER	N/A
1358.649	RECEIVER	FAST_SENDER
1358.759	SLOW_SENDER1	N/A
1361.099	FAST_SENDER	N/A
1367.239	RECEIVER	FAST_SENDER
1369.683	FAST_SENDER	N/A
1370.456	RECEIVER	FAST_SENDER
1372.897	FAST_SENDER	N/A
1377.235	SLOW_SENDER1	N/A
1378.472	RECEIVER	FAST_SENDER
1380.920	FAST_SENDER	N/A
1381.678	RECEIVER	FAST_SENDER
1384.083	FAST_SENDER	N/A
1390.085	RECEIVER	FAST_SENDER
1392.500	FAST_SENDER	N/A
1393.258	RECEIVER	FAST_SENDER
1395.690	FAST_SENDER	N/A
1396.674	SLOW_SENDER1	N/A
1401.714	RECEIVER	FAST_SENDER
1404.127	FAST_SENDER	N/A
1404.870	RECEIVER	FAST_SENDER
1407.310	FAST_SENDER	N/A
1413.021	RECEIVER	FAST_SENDER
1415.422	FAST_SENDER	N/A
1415.519	SLOW_SENDER1	N/A
1416.209	RECEIVER	FAST_SENDER
1418.655	FAST_SENDER	N/A
1424.800	RECEIVER	FAST_SENDER
1427.213	FAST_SENDER	N/A
1427.979	RECEIVER	FAST_SENDER
1430.428	FAST_SENDER	N/A
1434.486	SLOW_SENDER1	N/A
1436.472	RECEIVER	FAST_SENDER
1438.918	FAST_SENDER	N/A
1439.656	RECEIVER	FAST_SENDER
1442.092	FAST_SENDER	N/A
1447.739	RECEIVER	FAST_SENDER
1450.171	FAST_SENDER	N/A
1450.940	RECEIVER	FAST_SENDER
1452.967	SLOW_SENDER1	N/A
1453.354	FAST_SENDER	N/A
1459.871	RECEIVER	FAST_SENDER
1462.309	FAST_SENDER	N/A
1463.053	RECEIVER	FAST_SENDER
1465.464	FAST_SENDER	N/A
1471.521	RECEIVER	FAST_SENDER
1472.674	SLOW_SENDER1	N/A
1473.459	RECEIVER	SLOW_SENDER1
1473.965	FAST_SENDER	N/A
1479.543	RECEIVER	FAST_SENDER
1486.268	FAST_SENDER	N/A
1487.034	RECEIVER	FAST_SENDER
1489.442	FAST_SENDER	N/A
1491.165	SLOW_SENDER1	N/A
1496.040	RECEIVER	FAST_SENDER
1498.484	FAST_SENDER	N/A
1499.229	RECEIVER	FAST_SENDER
1501.676	FAST_SENDER	N/A
1507.494	RECEIVER	FAST_SENDER
1509.907	FAST_SENDER	N/A
1510.141	SLOW_SENDER1	N/A
1510.667	RECEIVER	FAST_SENDER
1513.115	FAST_SENDER	N/A
1519.014	RECEIVER	FAST_SENDER
1521.432	FAST_SENDER	N/A
1522.216	RECEIVER	FAST_SENDER
1524.660	FAST_SENDER	N/A
1528.672	SLOW_SENDER1	N/A
1530.559	RECEIVER	FAST_SENDER
1532.967	FAST_SENDER	N/A
1533.745	RECEIVER	FAST_SENDER
1536.169	FAST_SENDER	N/A
1541.722	RECEIVER	FAST_SENDER
1544.143	FAST_SENDER	N/A
1546.582	RECEIVER	FAST_SENDER
1547.165	SLOW_SENDER1	N/A
1549.003	FAST_SENDER	N/A
1554.788	RECEIVER	FAST_SENDER
1557.193	FAST_SENDER	N/A
1563.301	RECEIVER	FAST_SENDER
1565.669	SLOW_SENDER1	N/A
1570.194	FAST_SENDER	N/A
1576.192	RECEIVER	FAST_SENDER
1578.641	FAST_SENDER	N/A
1584.168	SLOW_SENDER1	N/A
1584.669	RECEIVER	FAST_SENDER
1587.087	FAST_SENDER	N/A
1587.831	RECEIVER	FAST_SENDER
1590.232	FAST_SENDER	N/A
1596.021	RECEIVER	FAST_SENDER
1598.443	FAST_SENDER	N/A
1599.213	RECEIVER	FAST_SENDER
1601.625	FAST_SENDER	N/A
1602.647	SLOW_SENDER1	N/A
1607.470	RECEIVER	FAST_SENDER
1609.913	FAST_SENDER	N/A
1610.661	RECEIVER	FAST_SENDER
1613.086	FAST_SENDER	N/A
1619.427	RECEIVER	FAST_SENDER
1621.130	SLOW_SENDER1	N/A
1621.858	FAST_SENDER	N/A
1628.361	RECEIVER	FAST_SENDER
1630.783	FAST_SENDER	N/A
1631.505	RECEIVER	FAST_SENDER
1633.915	FAST_SENDER	N/A
1639.510	RECEIVER	FAST_SENDER
1639.618	SLOW_SENDER1	N/A
1641.938	FAST_SENDER	N/A
1647.753	SLOW_SENDER1	N/A
1648.174	RECEIVER	FAST_SENDER
1650.619	FAST_SENDER	N/A
1651.400	RECEIVER	FAST_SENDER
1653.832	FAST_SENDER	N/A
1658.326	SLOW_SENDER1	N/A
1659.988	RECEIVER	FAST_SENDER
1662.398	FAST_SENDER	N/A
1663.217	RECEIVER	FAST_SENDER
1665.636	FAST_SENDER	N/A
1671.566	RECEIVER	FAST_SENDER
1673.984	FAST_SENDER	N/A
1674.747	RECEIVER	FAST_SENDER
1676.819	SLOW_SENDER1	N/A
1682.449	FAST_SENDER	N/A
1688.243	RECEIVER	FAST_SENDER
1690.671	FAST_SENDER	N/A
1691.441	RECEIVER	FAST_SENDER
1693.890	FAST_SENDER	N/A
1695.303	SLOW_SENDER1	N/A
1699.795	RECEIVER	FAST_SENDER
1702.221	FAST_SENDER	N/A
1703.013	RECEIVER	FAST_SENDER
1705.439	FAST_SENDER	N/A
1711.337	RECEIVER	FAST_SENDER
1713.757	FAST_SENDER	N/A
1713.810	SLOW_SENDER1	N/A
1714.529	RECEIVER	FAST_SENDER
1716.950	FAST_SENDER	N/A
1722.693	RECEIVER	FAST_SENDER
1725.103	FAST_SENDER	N/A
1725.890	RECEIVER	FAST_SENDER
1728.339	FAST_SENDER	N/A
1732.793	SLOW_SENDER1	N/A
1733.935	RECEIVER	FAST_SENDER
1736.361	FAST_SENDER	N/A
1737.125	RECEIVER	FAST_SENDER
1744.731	FAST_SENDER	N/A
1750.693	RECEIVER	FAST_SENDER
1752.158	SLOW_SENDER1	N/A
1753.120	FAST_SENDER	N/A
1758.578	RECEIVER	FAST_SENDER
1760.991	FAST_SENDER	N/A
1766.967	RECEIVER	FAST_SENDER
1769.382	FAST_SENDER	N/A
1770.629	SLOW_SENDER1	N/A
1781.524	FAST_SENDER	N/A
1787.655	RECEIVER	FAST_SENDER
1789.110	SLOW_SENDER1	N/A
1790.093	FAST_SENDER	N/A
1795.627	RECEIVER	FAST_SENDER
1798.027	FAST_SENDER	N/A
1798.781	RECEIVER	FAST_SENDER
1801.186	FAST_SENDER	N/A
1806.957	RECEIVER	FAST_SENDER
1807.616	SLOW_SENDER1	N/A
1808.335	RECEIVER	SLOW_SENDER1
1809.363	FAST_SENDER	N/A
1815.341	RECEIVER	FAST_SENDER
1815.760	SLOW_SENDER1	N/A
1817.768	FAST_SENDER	N/A
1818.547	RECEIVER	FAST_SENDER
1820.958	FAST_SENDER	N/A
1826.339	SLOW_SENDER1	N/A
1826.784	RECEIVER	FAST_SENDER
1829.234	FAST_SENDER	N/A
1830.016	RECEIVER	FAST_SENDER
1832.452	FAST_SENDER	N/A
1838.318	RECEIVER	FAST_SENDER
1840.745	FAST_SENDER	N/A
1841.510	RECEIVER	FAST_SENDER
1843.934	FAST_SENDER	N/A
1844.820	SLOW_SENDER1	N/A
1849.802	RECEIVER	FAST_SENDER
1852.236	FAST_SENDER	N/A
1852.981	RECEIVER	FAST_SENDER
1855.428	FAST_SENDER	N/A
1861.340	RECEIVER	FAST_SENDER
1863.325	SLOW_SENDER1	N/A
1863.763	FAST_SENDER	N/A
1873.635	RECEIVER	FAST_SENDER
1876.057	FAST_SENDER	N/A
1881.751	RECEIVER	FAST_SENDER
1882.428	SLOW_SENDER1	N/A
1884.183	FAST_SENDER	N/A
1890.212	RECEIVER	FAST_SENDER
1892.613	FAST_SENDER	N/A
1898.709	RECEIVER	FAST_SENDER
1900.931	SLOW_SENDER1	N/A
1901.143	FAST_SENDER	N/A
1907.239	RECEIVER	FAST_SENDER
1909.072	SLOW_SENDER1	N/A
1909.670	FAST_SENDER	N/A
1915.969	RECEIVER	FAST_SENDER
1918.385	FAST_SENDER	N/A
1919.132	RECEIVER	FAST_SENDER
1919.597	SLOW_SENDER1	N/A
1921.582	FAST_SENDER	N/A
1927.595	RECEIVER	FAST_SENDER
1930.004	FAST_SENDER	N/A
1930.752	RECEIVER	FAST_SENDER
1933.183	FAST_SENDER	N/A
1938.080	SLOW_SENDER1	N/A
1939.154	RECEIVER	FAST_SENDER
1941.570	FAST_SENDER	N/A
1942.312	RECEIVER	FAST_SENDER
1944.748	FAST_SENDER	N/A
1950.558	RECEIVER	FAST_SENDER
1952.971	FAST_SENDER	N/A
1953.720	RECEIVER	FAST_SENDER
1956.156	FAST_SENDER	N/A
1956.578	SLOW_SENDER1	N/A
1966.783	RECEIVER	FAST_SENDER
1969.221	FAST_SENDER	N/A
1975.062	SLOW_SENDER1	N/A
1975.139	RECEIVER	FAST_SENDER
1977.539	FAST_SENDER	N/A
1983.342	RECEIVER	FAST_SENDER
1985.756	FAST_SENDER	N/A
1986.542	RECEIVER	FAST_SENDER
1988.963	FAST_SENDER	N/A
1993.558	SLOW_SENDER1	N/A
1994.875	RECEIVER	FAST_SENDER
1997.289	FAST_SENDER	N/A
1997.999	RECEIVER	FAST_SENDER
2000.414	FAST_SENDER	N/A
2006.630	RECEIVER	FAST_SENDER
2009.077	FAST_SENDER	N/A
2009.829	RECEIVER	FAST_SENDER
2012.065	SLOW_SENDER1	N/A
2012.273	FAST_SENDER	N/A
2018.831	RECEIVER	FAST_SENDER
2021.241	FAST_SENDER	N/A
2022.013	RECEIVER	FAST_SENDER
2024.432	FAST_SENDER	N/A
2030.302	RECEIVER	FAST_SENDER
2030.558	SLOW_SENDER1	N/A
2032.750	FAST_SENDER	N/A
2038.617	RECEIVER	FAST_SENDER
2041.042	FAST_SENDER	N/A
2041.810	RECEIVER	FAST_SENDER
2044.236	FAST_SENDER	N/A
2049.066	SLOW_SENDER1	N/A
2050.250	RECEIVER	FAST_SENDER
2052.673	FAST_SENDER	N/A
2053.424	RECEIVER	FAST_SENDER
2055.858	FAST_SENDER	N/A
2061.628	RECEIVER	FAST_SENDER
2064.076	FAST_SENDER	N/A
2064.880	RECEIVER	FAST_SENDER
2067.322	FAST_SENDER	N/A
2068.860	SLOW_SENDER1	N/A
2073.709	RECEIVER	FAST_SENDER
2076.157	FAST_SENDER	N/A
2076.946	RECEIVER	FAST_SENDER
2079.354	FAST_SENDER	N/A
2085.670	RECEIVER	FAST_SENDER
2087.360	SLOW_SENDER1	N/A
2092.090	FAST_SENDER	N/A
2092.902	RECEIVER	FAST_SENDER
2095.334	FAST_SENDER	N/A
2101.201	RECEIVER	FAST_SENDER
2103.625	FAST_SENDER	N/A
2105.847	SLOW_SENDER1	N/A
2109.357	RECEIVER	FAST_SENDER
2111.791	FAST_SENDER	N/A
2117.868	RECEIVER	FAST_SENDER
2120.300	FAST_SENDER	N/A
2121.059	RECEIVER	FAST_SENDER
2123.491	FAST_SENDER	N/A
2124.337	SLOW_SENDER1	N/A
2129.385	RECEIVER	FAST_SENDER
2131.798	FAST_SENDER	N/A
2132.524	RECEIVER	FAST_SENDER
2134.947	FAST_SENDER	N/A
2140.750	RECEIVER	FAST_SENDER
2142.811	SLOW_SENDER1	N/A
2143.195	FAST_SENDER	N/A
2149.308	RECEIVER	FAST_SENDER
2151.717	FAST_SENDER	N/A
2152.502	RECEIVER	FAST_SENDER
2154.914	FAST_SENDER	N/A
2160.710	RECEIVER	FAST_SENDER
2162.358	SLOW_SENDER1	N/A
2163.151	FAST_SENDER	N/A
2175.516	FAST_SENDER	N/A
2180.841	SLOW_SENDER1	N/A
2182.204	RECEIVER	FAST_SENDER
2184.608	FAST_SENDER	N/A
2185.334	RECEIVER	FAST_SENDER
2187.736	FAST_SENDER	N/A
2193.684	RECEIVER	FAST_SENDER
2196.121	FAST_SENDER	N/A
2196.903	RECEIVER	FAST_SENDER
2199.308	FAST_SENDER	N/A
2199.322	SLOW_SENDER1	N/A
2205.866	RECEIVER	FAST_SENDER
2208.274	FAST_SENDER	N/A
2209.045	RECEIVER	FAST_SENDER
2211.489	FAST_SENDER	N/A
2217.718	RECEIVER	FAST_SENDER
2218.272	SLOW_SENDER1	N/A
2219.051	RECEIVER	SLOW_SENDER1
2220.158	FAST_SENDER	N/A
2230.519	RECEIVER	FAST_SENDER
2232.968	FAST_SENDER	N/A
2236.775	SLOW_SENDER1	N/A
2238.962	RECEIVER	FAST_SENDER
2241.410	FAST_SENDER	N/A
2247.318	RECEIVER	FAST_SENDER
2249.767	FAST_SENDER	N/A
2255.250	SLOW_SENDER1	N/A
2256.666	RECEIVER	FAST_SENDER
2259.081	FAST_SENDER	N/A
2259.822	RECEIVER	FAST_SENDER
2262.263	FAST_SENDER	N/A
2267.953	RECEIVER	FAST_SENDER
2270.369	FAST_SENDER	N/A
2271.137	RECEIVER	FAST_SENDER
2273.584	FAST_SENDER	N/A
2273.748	SLOW_SENDER1	N/A
2279.728	RECEIVER	FAST_SENDER
2282.135	FAST_SENDER	N/A
2282.899	RECEIVER	FAST_SENDER
2285.313	FAST_SENDER	N/A
2291.355	RECEIVER	FAST_SENDER
2292.240	SLOW_SENDER1	N/A
2293.766	FAST_SENDER	N/A
2299.515	RECEIVER	FAST_SENDER
2300.401	SLOW_SENDER1	N/A
2301.922	FAST_SENDER	N/A
2302.681	RECEIVER	FAST_SENDER
2305.086	FAST_SENDER	N/A
2310.910	SLOW_SENDER1	N/A
2311.168	RECEIVER	FAST_SENDER
2317.730	FAST_SENDER	N/A
2318.480	RECEIVER	FAST_SENDER
2320.902	FAST_SENDER	N/A
2326.689	RECEIVER	FAST_SENDER
2329.106	FAST_SENDER	N/A
2329.411	SLOW_SENDER1	N/A
2329.900	RECEIVER	FAST_SENDER
2332.302	FAST_SENDER	N/A
2338.194	RECEIVER	FAST_SENDER
2340.617	FAST_SENDER	N/A
2341.365	RECEIVER	FAST_SENDER
2343.805	FAST_SENDER	N/A
2347.882	SLOW_SENDER1	N/A
2349.693	RECEIVER	FAST_SENDER
2352.093	FAST_SENDER	N/A
2354.552	RECEIVER	FAST_SENDER
2356.967	FAST_SENDER	N/A
2363.238	RECEIVER	FAST_SENDER
2365.688	FAST_SENDER	N/A
2366.382	SLOW_SENDER1	N/A
2371.560	RECEIVER	FAST_SENDER
2373.964	FAST_SENDER	N/A
2374.745	RECEIVER	FAST_SENDER
2377.155	FAST_SENDER	N/A
2383.179	RECEIVER	FAST_SENDER
2384.870	SLOW_SENDER1	N/A
2385.599	FAST_SENDER	N/A
2391.574	RECEIVER	FAST_SENDER
2393.054	SLOW_SENDER1	N/A
2393.980	FAST_SENDER	N/A
2399.717	RECEIVER	FAST_SENDER
2403.480	SLOW_SENDER1	N/A
2406.692	FAST_SENDER	N/A
2412.831	RECEIVER	FAST_SENDER
2415.276	FAST_SENDER	N/A
2416.000	RECEIVER	FAST_SENDER
2418.447	FAST_SENDER	N/A
2421.977	SLOW_SENDER1	N/A
2424.064	RECEIVER	FAST_SENDER
2430.428	FAST_SENDER	N/A
2431.182	RECEIVER	FAST_SENDER
2433.623	FAST_SENDER	N/A
2439.590	RECEIVER	FAST_SENDER
2440.465	SLOW_SENDER1	N/A
2442.010	FAST_SENDER	N/A
2447.836	RECEIVER	FAST_SENDER
2448.613	SLOW_SENDER1	N/A
2450.275	FAST_SENDER	N/A
2451.048	RECEIVER	FAST_SENDER
2453.482	FAST_SENDER	N/A
2459.059	SLOW_SENDER1	N/A
2459.545	RECEIVER	FAST_SENDER
2461.983	FAST_SENDER	N/A
2462.721	RECEIVER	FAST_SENDER
2465.126	FAST_SENDER	N/A
2470.927	RECEIVER	FAST_SENDER
2473.333	FAST_SENDER	N/A
2474.125	RECEIVER	FAST_SENDER
2476.526	FAST_SENDER	N/A
2477.577	SLOW_SENDER1	N/A
2482.674	RECEIVER	FAST_SENDER
2485.110	FAST_SENDER	N/A
2485.893	RECEIVER	FAST_SENDER
2488.293	FAST_SENDER	N/A
2494.040	RECEIVER	FAST_SENDER
2496.074	SLOW_SENDER1	N/A
2496.483	FAST_SENDER	N/A
2506.765	RECEIVER	FAST_SENDER
2509.189	FAST_SENDER	N/A
2515.041	RECEIVER	FAST_SENDER
2515.510	SLOW_SENDER1	N/A
2517.454	FAST_SENDER	N/A
2523.767	RECEIVER	FAST_SENDER
2526.185	FAST_SENDER	N/A
2526.940	RECEIVER	FAST_SENDER
2529.381	FAST_SENDER	N/A
2533.984	SLOW_SENDER1	N/A
2535.597	RECEIVER	FAST_SENDER
2538.001	FAST_SENDER	N/A
2538.770	RECEIVER	FAST_SENDER
2541.201	FAST_SENDER	N/A
2547.207	RECEIVER	FAST_SENDER
2549.607	FAST_SENDER	N/A
2550.377	RECEIVER	FAST_SENDER
2552.460	SLOW_SENDER1	N/A
2552.808	FAST_SENDER	N/A
2558.692	RECEIVER	FAST_SENDER
2561.093	FAST_SENDER	N/A
2561.888	RECEIVER	FAST_SENDER
2564.334	FAST_SENDER	N/A
2570.571	RECEIVER	FAST_SENDER
2572.660	SLOW_SENDER1	N/A
2572.971	FAST_SENDER	N/A
2579.025	RECEIVER	FAST_SENDER
2580.806	SLOW_SENDER1	N/A
2581.462	FAST_SENDER	N/A
2582.227	RECEIVER	FAST_SENDER
2584.654	FAST_SENDER	N/A
2590.201	RECEIVER	FAST_SENDER
2591.299	SLOW_SENDER1	N/A
2592.628	FAST_SENDER	N/A
2598.446	RECEIVER	FAST_SENDER
2600.884	FAST_SENDER	N/A
2601.660	RECEIVER	FAST_SENDER
2604.078	FAST_SENDER	N/A
2609.786	SLOW_SENDER1	N/A
2610.047	RECEIVER	FAST_SENDER
2617.367	FAST_SENDER	N/A
2618.140	RECEIVER	FAST_SENDER
2620.553	FAST_SENDER	N/A
2626.272	RECEIVER	FAST_SENDER
2628.260	SLOW_SENDER1	N/A
2628.698	FAST_SENDER	N/A
2634.557	RECEIVER	FAST_SENDER
2636.990	FAST_SENDER	N/A
2637.722	RECEIVER	FAST_SENDER
2640.165	FAST_SENDER	N/A
2646.460	RECEIVER	FAST_SENDER
2647.718	SLOW_SENDER1	N/A
2648.905	FAST_SENDER	N/A
2654.875	RECEIVER	FAST_SENDER
2657.296	FAST_SENDER	N/A
2658.048	RECEIVER	FAST_SENDER
2660.466	FAST_SENDER	N/A
2666.037	RECEIVER	FAST_SENDER
2666.222	SLOW_SENDER1	N/A
2668.460	FAST_SENDER	N/A
2674.501	RECEIVER	FAST_SENDER
2676.921	FAST_SENDER	N/A
2684.701	SLOW_SENDER1	N/A
2687.802	RECEIVER	FAST_SENDER
2690.241	FAST_SENDER	N/A
2690.983	RECEIVER	FAST_SENDER
2693.397	FAST_SENDER	N/A
2699.703	RECEIVER	FAST_SENDER
2702.126	FAST_SENDER	N/A
2702.891	RECEIVER	FAST_SENDER
2703.197	SLOW_SENDER1	N/A
2705.321	FAST_SENDER	N/A
2711.093	RECEIVER	FAST_SENDER
2713.530	FAST_SENDER	N/A
2714.286	RECEIVER	FAST_SENDER
2716.703	FAST_SENDER	N/A
2721.685	SLOW_SENDER1	N/A
2722.884	RECEIVER	FAST_SENDER
2725.329	FAST_SENDER	N/A
2726.125	RECEIVER	FAST_SENDER
2728.532	FAST_SENDER	N/A
2734.390	RECEIVER	FAST_SENDER
2736.795	FAST_SENDER	N/A
2737.518	RECEIVER	FAST_SENDER
2739.919	FAST_SENDER	N/A
2740.449	SLOW_SENDER1	N/A
2746.125	RECEIVER	FAST_SENDER
2748.537	FAST_SENDER	N/A
2749.318	RECEIVER	FAST_SENDER
2756.819	FAST_SENDER	N/A
2757.601	RECEIVER	FAST_SENDER
2758.952	SLOW_SENDER1	N/A
2760.019	FAST_SENDER	N/A
2765.702	RECEIVER	FAST_SENDER
2768.135	FAST_SENDER	N/A
2768.898	RECEIVER	FAST_SENDER
2771.342	FAST_SENDER	N/A
2777.004	RECEIVER	FAST_SENDER
2777.453	SLOW_SENDER1	N/A
2784.102	FAST_SENDER	N/A
2790.314	RECEIVER	FAST_SENDER
2792.750	FAST_SENDER	N/A
2793.507	RECEIVER	FAST_SENDER
2795.920	FAST_SENDER	N/A
2795.940	SLOW_SENDER1	N/A
2802.312	RECEIVER	FAST_SENDER
2804.745	FAST_SENDER	N/A
2805.553	RECEIVER	FAST_SENDER
2807.985	FAST_SENDER	N/A
2814.104	RECEIVER	FAST_SENDER
2814.915	SLOW_SENDER1	N/A
2816.507	FAST_SENDER	N/A
2822.389	RECEIVER	FAST_SENDER
2824.803	FAST_SENDER	N/A
2825.603	RECEIVER	FAST_SENDER
2828.009	FAST_SENDER	N/A
2833.411	SLOW_SENDER1	N/A
2834.141	RECEIVER	FAST_SENDER
2836.543	FAST_SENDER	N/A
2837.265	RECEIVER	FAST_SENDER
2839.666	FAST_SENDER	N/A
2845.678	RECEIVER	FAST_SENDER
2848.084	FAST_SENDER	N/A
2848.879	RECEIVER	FAST_SENDER
2851.319	FAST_SENDER	N/A
2852.360	SLOW_SENDER1	N/A
2857.658	RECEIVER	FAST_SENDER
2864.326	FAST_SENDER	N/A
2865.067	RECEIVER	FAST_SENDER
2867.509	FAST_SENDER	N/A
2870.868	SLOW_SENDER1	N/A
2873.170	RECEIVER	FAST_SENDER
2875.612	FAST_SENDER	N/A
2876.377	RECEIVER	FAST_SENDER
2878.804	FAST_SENDER	N/A
2884.433	RECEIVER	FAST_SENDER
2886.857	FAST_SENDER	N/A
2887.630	RECEIVER	FAST_SENDER
2889.362	SLOW_SENDER1	N/A
2890.038	FAST_SENDER	N/A
2895.769	RECEIVER	FAST_SENDER
2902.566	FAST_SENDER	N/A
2903.356	RECEIVER	FAST_SENDER
2905.766	FAST_SENDER	N/A
2907.840	SLOW_SENDER1	N/A
2912.245	RECEIVER	FAST_SENDER
2914.691	FAST_SENDER	N/A
2915.431	RECEIVER	FAST_SENDER
2917.867	FAST_SENDER	N/A
2923.700	RECEIVER	FAST_SENDER
2926.133	FAST_SENDER	N/A
2926.345	SLOW_SENDER1	N/A
2926.896	RECEIVER	FAST_SENDER
2929.345	FAST_SENDER	N/A
2935.178	RECEIVER	FAST_SENDER
2937.588	FAST_SENDER	N/A
2938.342	RECEIVER	FAST_SENDER
2940.762	FAST_SENDER	N/A
2944.841	SLOW_SENDER1	N/A
2946.693	RECEIVER	FAST_SENDER
2949.122	FAST_SENDER	N/A
2949.913	RECEIVER	FAST_SENDER
2952.354	FAST_SENDER	N/A
2958.535	RECEIVER	FAST_SENDER
2960.981	FAST_SENDER	N/A
2961.711	RECEIVER	FAST_SENDER
2963.328	SLOW_SENDER1	N/A
2964.138	FAST_SENDER	N/A
2970.234	RECEIVER	FAST_SENDER
2972.654	FAST_SENDER	N/A
2973.395	RECEIVER	FAST_SENDER
2975.796	FAST_SENDER	N/A
2981.628	RECEIVER	FAST_SENDER
2981.829	SLOW_SENDER1	N/A
2984.047	FAST_SENDER	N/A
2994.692	RECEIVER	FAST_SENDER
2997.128	FAST_SENDER	N/A
3000.329	SLOW_SENDER1	N/A
3003.272	RECEIVER	FAST_SENDER
3005.693	FAST_SENDER	N/A
3006.433	RECEIVER	FAST_SENDER
3008.883	FAST_SENDER	N/A
3014.698	RECEIVER	FAST_SENDER
3017.133	FAST_SENDER	N/A
3017.888	RECEIVER	FAST_SENDER
3018.819	SLOW_SENDER1	N/A
3020.336	FAST_SENDER	N/A
3026.297	RECEIVER	FAST_SENDER
3028.741	FAST_SENDER	N/A
3029.460	RECEIVER	FAST_SENDER
3031.887	FAST_SENDER	N/A
3037.322	SLOW_SENDER1	N/A
3037.825	RECEIVER	FAST_SENDER
3040.242	FAST_SENDER	N/A
3040.986	RECEIVER	FAST_SENDER
3043.435	FAST_SENDER	N/A
3049.365	RECEIVER	FAST_SENDER
3051.766	FAST_SENDER	N/A
3052.551	RECEIVER	FAST_SENDER
3055.001	FAST_SENDER	N/A
3055.858	SLOW_SENDER1	N/A
3061.069	RECEIVER	FAST_SENDER
3063.502	FAST_SENDER	N/A
3064.307	RECEIVER	FAST_SENDER
3066.749	FAST_SENDER	N/A
3072.846	RECEIVER	FAST_SENDER
3074.356	SLOW_SENDER1	N/A
3075.291	FAST_SENDER	N/A
3082.565	SLOW_SENDER1	N/A
3085.411	RECEIVER	FAST_SENDER
3087.851	FAST_SENDER	N/A
3092.894	SLOW_SENDER1	N/A
3094.034	RECEIVER	FAST_SENDER
3096.473	FAST_SENDER	N/A
3102.158	RECEIVER	FAST_SENDER
3104.603	FAST_SENDER	N/A
3110.253	RECEIVER	FAST_SENDER
3112.596	SLOW_SENDER1	N/A
3112.691	FAST_SENDER	N/A
3118.718	RECEIVER	FAST_SENDER
3121.146	FAST_SENDER	N/A
3127.230	RECEIVER	FAST_SENDER
3129.642	FAST_SENDER	N/A
3130.408	RECEIVER	FAST_SENDER
3131.083	SLOW_SENDER1	N/A
3132.845	FAST_SENDER	N/A
3143.242	RECEIVER	FAST_SENDER
3145.660	FAST_SENDER	N/A
3149.561	SLOW_SENDER1	N/A
3151.816	RECEIVER	FAST_SENDER
3154.227	FAST_SENDER	N/A
3160.302	RECEIVER	FAST_SENDER
3162.710	FAST_SENDER	N/A
3168.064	SLOW_SENDER1	N/A
3169.498	RECEIVER	FAST_SENDER
3171.939	FAST_SENDER	N/A
3172.733	RECEIVER	FAST_SENDER
3175.136	FAST_SENDER	N/A
3185.091	RECEIVER	FAST_SENDER
3186.546	SLOW_SENDER1	N/A
3187.534	FAST_SENDER	N/A
3193.441	RECEIVER	FAST_SENDER
3195.843	FAST_SENDER	N/A
3201.896	RECEIVER	FAST_SENDER
3204.324	FAST_SENDER	N/A
3205.026	SLOW_SENDER1	N/A
3210.373	RECEIVER	FAST_SENDER
3212.802	FAST_SENDER	N/A
3215.119	RECEIVER	FAST_SENDER
3217.555	FAST_SENDER	N/A
3223.218	RECEIVER	FAST_SENDER
3223.509	SLOW_SENDER1	N/A
3225.666	FAST_SENDER	N/A
3231.661	RECEIVER	FAST_SENDER
3234.063	FAST_SENDER	N/A
3240.387	RECEIVER	FAST_SENDER
3242.010	SLOW_SENDER1	N/A
3242.828	FAST_SENDER	N/A
3248.808	RECEIVER	FAST_SENDER
3250.160	SLOW_SENDER1	N/A
3251.256	FAST_SENDER	N/A
3257.420	RECEIVER	FAST_SENDER
3260.686	SLOW_SENDER1	N/A
3263.950	FAST_SENDER	N/A
3269.514	RECEIVER	FAST_SENDER
3271.961	FAST_SENDER	N/A
3272.693	RECEIVER	FAST_SENDER
3275.117	FAST_SENDER	N/A
3280.216	SLOW_SENDER1	N/A
3280.731	RECEIVER	FAST_SENDER
3283.178	FAST_SENDER	N/A
3283.954	RECEIVER	FAST_SENDER
3291.871	FAST_SENDER	N/A
3292.671	RECEIVER	FAST_SENDER
3295.075	FAST_SENDER	N/A
3298.699	SLOW_SENDER1	N/A
3300.941	RECEIVER	FAST_SENDER
3303.388	FAST_SENDER	N/A
3304.171	RECEIVER	FAST_SENDER
3306.610	FAST_SENDER	N/A
3312.660	RECEIVER	FAST_SENDER
3315.075	FAST_SENDER	N/A
3315.843	RECEIVER	FAST_SENDER
3317.188	SLOW_SENDER1	N/A
3318.270	FAST_SENDER	N/A
3324.393	RECEIVER	FAST_SENDER
3326.829	FAST_SENDER	N/A
3327.533	RECEIVER	FAST_SENDER
3329.961	FAST_SENDER	N/A
3335.680	SLOW_SENDER1	N/A
3336.076	RECEIVER	FAST_SENDER
3343.278	FAST_SENDER	N/A
3344.020	RECEIVER	FAST_SENDER
3346.454	FAST_SENDER	N/A
3352.559	RECEIVER	FAST_SENDER
3354.186	SLOW_SENDER1	N/A
3355.002	FAST_SENDER	N/A
3360.589	RECEIVER	FAST_SENDER
3363.001	FAST_SENDER	N/A
3363.780	RECEIVER	FAST_SENDER
3366.201	FAST_SENDER	N/A
3371.865	RECEIVER	FAST_SENDER
3372.694	SLOW_SENDER1	N/A
3374.306	FAST_SENDER	N/A
3380.016	RECEIVER	FAST_SENDER
3380.829	SLOW_SENDER1	N/A
3382.449	FAST_SENDER	N/A
3383.188	RECEIVER	FAST_SENDER
3385.632	FAST_SENDER	N/A
3391.490	SLOW_SENDER1	N/A
3391.549	RECEIVER	FAST_SENDER
3393.975	FAST_SENDER	N/A
3399.742	RECEIVER	FAST_SENDER
3402.174	FAST_SENDER	N/A
3402.940	RECEIVER	FAST_SENDER
3405.387	FAST_SENDER	N/A
3409.981	SLOW_SENDER1	N/A
3410.959	RECEIVER	FAST_SENDER
3413.371	FAST_SENDER	N/A
3414.174	RECEIVER	FAST_SENDER
3416.602	FAST_SENDER	N/A
3427.036	RECEIVER	FAST_SENDER
3428.484	SLOW_SENDER1	N/A
3429.442	FAST_SENDER	N/A
3435.254	RECEIVER	FAST_SENDER
3437.675	FAST_SENDER	N/A
3443.270	RECEIVER	FAST_SENDER
3445.673	FAST_SENDER	N/A
3446.969	SLOW_SENDER1	N/A
3451.736	RECEIVER	FAST_SENDER
3454.160	FAST_SENDER	N/A
3454.933	RECEIVER	FAST_SENDER
3457.355	FAST_SENDER	N/A
3463.437	RECEIVER	FAST_SENDER
3465.840	FAST_SENDER	N/A
3466.607	RECEIVER	FAST_SENDER
3466.646	SLOW_SENDER1	N/A
3469.046	FAST_SENDER	N/A
3474.692	RECEIVER	FAST_SENDER
3477.115	FAST_SENDER	N/A
3477.850	RECEIVER	FAST_SENDER
3480.283	FAST_SENDER	N/A
3485.122	SLOW_SENDER1	N/A
3486.230	RECEIVER	FAST_SENDER
3488.676	FAST_SENDER	N/A
3489.423	RECEIVER	FAST_SENDER
3491.835	FAST_SENDER	N/A
3497.746	RECEIVER	FAST_SENDER
3500.150	FAST_SENDER	N/A
3504.641	SLOW_SENDER1	N/A
3505.906	RECEIVER	FAST_SENDER
3508.346	FAST_SENDER	N/A
3514.311	RECEIVER	FAST_SENDER
3516.759	FAST_SENDER	N/A
3517.519	RECEIVER	FAST_SENDER
3519.934	FAST_SENDER	N/A
3523.322	SLOW_SENDER1	N/A
3525.496	RECEIVER	FAST_SENDER
3527.910	FAST_SENDER	N/A
3528.679	RECEIVER	FAST_SENDER
3531.107	FAST_SENDER	N/A
3537.013	RECEIVER	FAST_SENDER
3539.424	FAST_SENDER	N/A
3540.210	RECEIVER	FAST_SENDER
3541.825	SLOW_SENDER1	N/A
3542.632	FAST_SENDER	N/A
3548.525	RECEIVER	FAST_SENDER
3550.933	FAST_SENDER	N/A
3551.713	RECEIVER	FAST_SENDER
3554.147	FAST_SENDER	N/A
3560.308	SLOW_SENDER1	N/A
3564.685	RECEIVER	FAST_SENDER
3567.113	FAST_SENDER	N/A
3573.009	RECEIVER	FAST_SENDER
3575.439	FAST_SENDER	N/A
3578.789	SLOW_SENDER1	N/A
3581.179	RECEIVER	FAST_SENDER
3583.628	FAST_SENDER	N/A
3584.393	RECEIVER	FAST_SENDER
3586.836	FAST_SENDER	N/A
3592.659	RECEIVER	FAST_SENDER
3595.075	FAST_SENDER	N/A
3597.292	SLOW_SENDER1	N/A
3607.404	FAST_SENDER	N/A
3613.361	RECEIVER	FAST_SENDER
3615.790	SLOW_SENDER1	N/A
3615.801	FAST_SENDER	N/A
3622.057	RECEIVER	FAST_SENDER
3624.496	FAST_SENDER	N/A
3625.292	RECEIVER	FAST_SENDER
3627.719	FAST_SENDER	N/A
3633.658	RECEIVER	FAST_SENDER
3634.280	SLOW_SENDER1	N/A
3635.046	RECEIVER	SLOW_SENDER1
3636.099	FAST_SENDER	N/A
3642.172	RECEIVER	FAST_SENDER
3644.617	FAST_SENDER	N/A
3645.352	RECEIVER	FAST_SENDER
3647.757	FAST_SENDER	N/A
3652.759	SLOW_SENDER1	N/A
3654.098	RECEIVER	FAST_SENDER
3656.503	FAST_SENDER	N/A
3657.285	RECEIVER	FAST_SENDER
3659.726	FAST_SENDER	N/A
3665.456	RECEIVER	FAST_SENDER
3667.885	FAST_SENDER	N/A
3668.682	RECEIVER	FAST_SENDER
3671.098	FAST_SENDER	N/A
3671.248	SLOW_SENDER1	N/A
3677.322	RECEIVER	FAST_SENDER
3679.732	FAST_SENDER	N/A
3680.443	RECEIVER	FAST_SENDER
3682.874	FAST_SENDER	N/A
3688.598	RECEIVER	FAST_SENDER
3690.228	SLOW_SENDER1	N/A
3691.001	FAST_SENDER	N/A
3696.714	RECEIVER	FAST_SENDER
3699.133	FAST_SENDER	N/A
3699.857	RECEIVER	FAST_SENDER
3702.286	FAST_SENDER	N/A
3708.322	RECEIVER	FAST_SENDER
3708.716	SLOW_SENDER1	N/A
3710.769	FAST_SENDER	N/A
3713.320	RECEIVER	FAST_SENDER
3715.749	FAST_SENDER	N/A
3721.681	RECEIVER	FAST_SENDER
3724.118	FAST_SENDER	N/A
3724.846	RECEIVER	FAST_SENDER
3727.215	SLOW_SENDER1	N/A
3727.262	FAST_SENDER	N/A
3733.804	RECEIVER	FAST_SENDER
3736.240	FAST_SENDER	N/A
3737.014	RECEIVER	FAST_SENDER
3739.459	FAST_SENDER	N/A
3745.607	RECEIVER	FAST_SENDER
3745.710	SLOW_SENDER1	N/A
3748.037	FAST_SENDER	N/A
3753.830	RECEIVER	FAST_SENDER
3756.251	FAST_SENDER	N/A
3756.990	RECEIVER	FAST_SENDER
3759.401	FAST_SENDER	N/A
3764.203	SLOW_SENDER1	N/A
3765.686	RECEIVER	FAST_SENDER
3768.109	FAST_SENDER	N/A
3768.869	RECEIVER	FAST_SENDER
3771.311	FAST_SENDER	N/A
3777.520	RECEIVER	FAST_SENDER
3779.970	FAST_SENDER	N/A
3782.077	RECEIVER	FAST_SENDER
3782.702	SLOW_SENDER1	N/A
3784.499	FAST_SENDER	N/A
3790.415	RECEIVER	FAST_SENDER
3792.843	FAST_SENDER	N/A
3798.732	RECEIVER	FAST_SENDER
3801.171	FAST_SENDER	N/A
3801.182	SLOW_SENDER1	N/A
3807.603	RECEIVER	FAST_SENDER
3810.035	FAST_SENDER	N/A
3810.838	RECEIVER	FAST_SENDER
3813.262	FAST_SENDER	N/A
3819.473	RECEIVER	FAST_SENDER
3820.156	SLOW_SENDER1	N/A
3821.880	FAST_SENDER	N/A
3827.737	RECEIVER	FAST_SENDER
3830.186	FAST_SENDER	N/A
3830.931	RECEIVER	FAST_SENDER
3833.353	FAST_SENDER	N/A
3838.632	SLOW_SENDER1	N/A
3839.064	RECEIVER	FAST_SENDER
3846.632	FAST_SENDER	N/A
3847.406	RECEIVER	FAST_SENDER
3849.840	FAST_SENDER	N/A
3855.638	RECEIVER	FAST_SENDER
3857.140	SLOW_SENDER1	N/A
3858.086	FAST_SENDER	N/A
3864.050	RECEIVER	FAST_SENDER
3866.496	FAST_SENDER	N/A
3867.230	RECEIVER	FAST_SENDER
3869.636	FAST_SENDER	N/A
3875.184	RECEIVER	FAST_SENDER
3875.615	SLOW_SENDER1	N/A
3877.634	FAST_SENDER	N/A
3878.391	RECEIVER	FAST_SENDER
3880.810	FAST_SENDER	N/A
3886.748	RECEIVER	FAST_SENDER
3889.149	FAST_SENDER	N/A
3894.113	SLOW_SENDER1	N/A
3895.185	RECEIVER	FAST_SENDER
3897.607	FAST_SENDER	N/A
3903.796	RECEIVER	FAST_SENDER
3906.205	FAST_SENDER	N/A
3913.774	SLOW_SENDER1	N/A
3918.812	FAST_SENDER	N/A
3924.724	RECEIVER	FAST_SENDER
3927.161	FAST_SENDER	N/A
3932.247	SLOW_SENDER1	N/A
3933.176	RECEIVER	FAST_SENDER
3935.583	FAST_SENDER	N/A
3936.318	RECEIVER	FAST_SENDER
3938.750	FAST_SENDER	N/A
3944.984	RECEIVER	FAST_SENDER
3947.412	FAST_SENDER	N/A
3948.145	RECEIVER	FAST_SENDER
3950.583	FAST_SENDER	N/A
3950.730	SLOW_SENDER1	N/A
3956.252	RECEIVER	FAST_SENDER
3958.690	FAST_SENDER	N/A
3959.468	RECEIVER	FAST_SENDER
3967.094	FAST_SENDER	N/A
3967.858	RECEIVER	FAST_SENDER
3969.678	SLOW_SENDER1	N/A
3970.290	FAST_SENDER	N/A
3980.848	RECEIVER	FAST_SENDER
3983.282	FAST_SENDER	N/A
3988.173	SLOW_SENDER1	N/A
3988.957	RECEIVER	FAST_SENDER
3991.391	FAST_SENDER	N/A
3997.140	RECEIVER	FAST_SENDER
3999.583	FAST_SENDER	N/A
4005.792	RECEIVER	FAST_SENDER
4007.159	SLOW_SENDER1	N/A
4007.903	RECEIVER	SLOW_SENDER1
4008.238	FAST_SENDER	N/A
4014.036	RECEIVER	FAST_SENDER
4015.328	SLOW_SENDER1	N/A
4016.445	FAST_SENDER	N/A
4025.718	SLOW_SENDER1	N/A
4027.060	RECEIVER	FAST_SENDER
4029.508	FAST_SENDER	N/A
4035.415	RECEIVER	FAST_SENDER
4037.849	FAST_SENDER	N/A
4044.099	RECEIVER	FAST_SENDER
4044.201	SLOW_SENDER1	N/A
4046.511	FAST_SENDER	N/A
4052.208	RECEIVER	FAST_SENDER
4052.389	SLOW_SENDER1	N/A
4054.632	FAST_SENDER	N/A
4060.320	RECEIVER	FAST_SENDER
4062.720	FAST_SENDER	N/A
4062.753	SLOW_SENDER1	N/A
4063.485	RECEIVER	FAST_SENDER
4065.919	FAST_SENDER	N/A
4071.906	RECEIVER	FAST_SENDER
4074.352	FAST_SENDER	N/A
4075.116	RECEIVER	FAST_SENDER
4081.716	SLOW_SENDER1	N/A
4082.670	FAST_SENDER	N/A
4088.685	RECEIVER	FAST_SENDER
4089.907	SLOW_SENDER1	N/A
4091.114	FAST_SENDER	N/A
4097.085	RECEIVER	FAST_SENDER
4099.529	FAST_SENDER	N/A
4100.306	RECEIVER	FAST_SENDER
4100.348	SLOW_SENDER1	N/A
4102.740	FAST_SENDER	N/A
4108.536	RECEIVER	FAST_SENDER
4110.983	FAST_SENDER	N/A
4111.770	RECEIVER	FAST_SENDER
4114.172	FAST_SENDER	N/A
4118.839	SLOW_SENDER1	N/A
4120.220	RECEIVER	FAST_SENDER
4122.645	FAST_SENDER	N/A
4123.372	RECEIVER	FAST_SENDER
4125.782	FAST_SENDER	N/A
4131.935	RECEIVER	FAST_SENDER
4134.375	FAST_SENDER	N/A
4135.157	RECEIVER	FAST_SENDER
4137.338	SLOW_SENDER1	N/A
4137.580	FAST_SENDER	N/A
4143.481	RECEIVER	FAST_SENDER
4145.907	FAST_SENDER	N/A
4146.665	RECEIVER	FAST_SENDER
4149.093	FAST_SENDER	N/A
4154.914	RECEIVER	FAST_SENDER
4155.825	SLOW_SENDER1	N/A
4157.327	FAST_SENDER	N/A
4163.264	RECEIVER	FAST_SENDER
4165.690	FAST_SENDER	N/A
4166.427	RECEIVER	FAST_SENDER
4168.844	FAST_SENDER	N/A
4174.305	SLOW_SENDER1	N/A
4175.657	RECEIVER	FAST_SENDER
4178.079	FAST_SENDER	N/A
4178.850	RECEIVER	FAST_SENDER
4181.281	FAST_SENDER	N/A
4187.451	RECEIVER	FAST_SENDER
4189.889	FAST_SENDER	N/A
4190.667	RECEIVER	FAST_SENDER
4192.784	SLOW_SENDER1	N/A
4193.099	FAST_SENDER	N/A
4199.055	RECEIVER	FAST_SENDER
4201.455	FAST_SENDER	N/A
4202.271	RECEIVER	FAST_SENDER
4204.718	FAST_SENDER	N/A
4210.464	RECEIVER	FAST_SENDER
4211.256	SLOW_SENDER1	N/A
4212.912	FAST_SENDER	N/A
4218.876	RECEIVER	FAST_SENDER
4221.283	FAST_SENDER	N/A
4223.535	RECEIVER	FAST_SENDER
4225.955	FAST_SENDER	N/A
4229.739	SLOW_SENDER1	N/A
4232.088	RECEIVER	FAST_SENDER
4234.495	FAST_SENDER	N/A
4240.646	RECEIVER	FAST_SENDER
4243.050	FAST_SENDER	N/A
4248.242	SLOW_SENDER1	N/A
4249.649	RECEIVER	FAST_SENDER
4252.063	FAST_SENDER	N/A
4252.834	RECEIVER	FAST_SENDER
4255.276	FAST_SENDER	N/A
4261.496	RECEIVER	FAST_SENDER
4263.943	FAST_SENDER	N/A
4264.675	RECEIVER	FAST_SENDER
4266.750	SLOW_SENDER1	N/A
4267.104	FAST_SENDER	N/A
4272.544	RECEIVER	FAST_SENDER
4274.979	FAST_SENDER	N/A
4275.706	RECEIVER	FAST_SENDER
4278.119	FAST_SENDER	N/A
4284.050	RECEIVER	FAST_SENDER
4286.098	SLOW_SENDER1	N/A
4286.473	FAST_SENDER	N/A
4292.381	RECEIVER	FAST_SENDER
4294.781	FAST_SENDER	N/A
4295.552	RECEIVER	FAST_SENDER
4297.969	FAST_SENDER	N/A
4303.757	RECEIVER	FAST_SENDER
4305.603	SLOW_SENDER1	N/A
4306.186	FAST_SENDER	N/A
4312.523	RECEIVER	FAST_SENDER
4314.939	FAST_SENDER	N/A
4315.668	RECEIVER	FAST_SENDER
4318.075	FAST_SENDER	N/A
4324.101	SLOW_SENDER1	N/A
4324.217	RECEIVER	FAST_SENDER
4326.660	FAST_SENDER	N/A
4327.393	RECEIVER	FAST_SENDER
4329.831	FAST_SENDER	N/A
4335.416	RECEIVER	FAST_SENDER
4337.825	FAST_SENDER	N/A
4338.627	RECEIVER	FAST_SENDER
4341.050	FAST_SENDER	N/A
4342.594	SLOW_SENDER1	N/A
4346.837	RECEIVER	FAST_SENDER
4349.239	FAST_SENDER	N/A
4350.003	RECEIVER	FAST_SENDER
4352.417	FAST_SENDER	N/A
4358.291	RECEIVER	FAST_SENDER
4360.738	FAST_SENDER	N/A
4361.469	RECEIVER	FAST_SENDER
4361.554	SLOW_SENDER1	N/A
4363.900	FAST_SENDER	N/A
4369.671	RECEIVER	FAST_SENDER
4372.118	FAST_SENDER	N/A
4372.846	RECEIVER	FAST_SENDER
4375.296	FAST_SENDER	N/A
4380.028	SLOW_SENDER1	N/A
4381.013	RECEIVER	FAST_SENDER
4383.444	FAST_SENDER	N/A
4384.243	RECEIVER	FAST_SENDER
4386.656	FAST_SENDER	N/A
4392.726	RECEIVER	FAST_SENDER
4395.157	FAST_SENDER	N/A
4395.934	RECEIVER	FAST_SENDER
4398.348	FAST_SENDER	N/A
4398.516	SLOW_SENDER1	N/A
4404.494	RECEIVER	FAST_SENDER
4406.920	FAST_SENDER	N/A
4407.714	RECEIVER	FAST_SENDER
4410.145	FAST_SENDER	N/A
4416.304	RECEIVER	FAST_SENDER
4417.002	SLOW_SENDER1	N/A
4418.715	FAST_SENDER	N/A
4424.455	RECEIVER	FAST_SENDER
4425.191	SLOW_SENDER1	N/A
4426.878	FAST_SENDER	N/A
4427.635	RECEIVER	FAST_SENDER
4430.068	FAST_SENDER	N/A
4435.521	SLOW_SENDER1	N/A
4435.874	RECEIVER	FAST_SENDER
4443.111	FAST_SENDER	N/A
4443.926	RECEIVER	FAST_SENDER
4446.338	FAST_SENDER	N/A
4452.295	RECEIVER	FAST_SENDER
4454.022	SLOW_SENDER1	N/A
4454.698	FAST_SENDER	N/A
4460.260	RECEIVER	FAST_SENDER
4462.197	SLOW_SENDER1	N/A
4462.710	FAST_SENDER	N/A
4465.259	RECEIVER	FAST_SENDER
4467.703	FAST_SENDER	N/A
4472.652	SLOW_SENDER1	N/A
4473.950	RECEIVER	FAST_SENDER
4476.379	FAST_SENDER	N/A
4477.119	RECEIVER	FAST_SENDER
4479.554	FAST_SENDER	N/A
4485.506	RECEIVER	FAST_SENDER
4487.946	FAST_SENDER	N/A
4488.707	RECEIVER	FAST_SENDER
4491.135	SLOW_SENDER1	N/A
4491.137	FAST_SENDER	N/A
4497.324	RECEIVER	FAST_SENDER
4499.742	FAST_SENDER	N/A
4500.535	RECEIVER	FAST_SENDER
4502.985	FAST_SENDER	N/A
4508.758	RECEIVER	FAST_SENDER
4509.607	SLOW_SENDER1	N/A
4511.180	FAST_SENDER	N/A
4516.819	RECEIVER	FAST_SENDER
4517.765	SLOW_SENDER1	N/A
4519.224	FAST_SENDER	N/A
4519.995	RECEIVER	FAST_SENDER
4522.400	FAST_SENDER	N/A
4528.352	SLOW_SENDER1	N/A
4533.929	RECEIVER	FAST_SENDER
4536.375	FAST_SENDER	N/A
4542.440	RECEIVER	FAST_SENDER
4544.864	FAST_SENDER	N/A
4546.831	SLOW_SENDER1	N/A
4551.488	RECEIVER	FAST_SENDER
4553.920	FAST_SENDER	N/A
4554.702	RECEIVER	FAST_SENDER
4557.137	FAST_SENDER	N/A
4562.947	RECEIVER	FAST_SENDER
4565.302	SLOW_SENDER1	N/A
4565.352	FAST_SENDER	N/A
4571.834	RECEIVER	FAST_SENDER
4573.483	SLOW_SENDER1	N/A
4574.283	FAST_SENDER	N/A
4575.077	RECEIVER	FAST_SENDER
4577.491	FAST_SENDER	N/A
4583.144	RECEIVER	FAST_SENDER
4583.834	SLOW_SENDER1	N/A
4585.555	FAST_SENDER	N/A
4591.792	RECEIVER	FAST_SENDER
4594.212	FAST_SENDER	N/A
4600.112	RECEIVER	FAST_SENDER
4602.318	SLOW_SENDER1	N/A
4602.548	FAST_SENDER	N/A
4608.124	RECEIVER	FAST_SENDER
4610.570	FAST_SENDER	N/A
4611.349	RECEIVER	FAST_SENDER
4613.761	FAST_SENDER	N/A
4620.805	SLOW_SENDER1	N/A
4624.407	RECEIVER	FAST_SENDER
4626.815	FAST_SENDER	N/A
4632.606	RECEIVER	FAST_SENDER
4635.040	FAST_SENDER	N/A
4639.284	SLOW_SENDER1	N/A
4641.295	RECEIVER	FAST_SENDER
4643.739	FAST_SENDER	N/A
4649.507	RECEIVER	FAST_SENDER
4651.945	FAST_SENDER	N/A
4652.664	RECEIVER	FAST_SENDER
4655.076	FAST_SENDER	N/A
4657.789	SLOW_SENDER1	N/A
4660.859	RECEIVER	FAST_SENDER
4663.285	FAST_SENDER	N/A
4664.043	RECEIVER	FAST_SENDER
4666.461	FAST_SENDER	N/A
4672.090	RECEIVER	FAST_SENDER
4674.507	FAST_SENDER	N/A
4675.275	RECEIVER	FAST_SENDER
4676.270	SLOW_SENDER1	N/A
4677.700	FAST_SENDER	N/A
4683.719	RECEIVER	FAST_SENDER
4686.136	FAST_SENDER	N/A
4686.877	RECEIVER	FAST_SENDER
4689.326	FAST_SENDER	N/A
4694.762	SLOW_SENDER1	N/A
4695.309	RECEIVER	FAST_SENDER
4697.732	FAST_SENDER	N/A
4703.666	RECEIVER	FAST_SENDER
4706.078	FAST_SENDER	N/A
4706.852	RECEIVER	FAST_SENDER
4709.265	FAST_SENDER	N/A
4713.753	SLOW_SENDER1	N/A
4714.994	RECEIVER	FAST_SENDER
4717.399	FAST_SENDER	N/A
4718.153	RECEIVER	FAST_SENDER
4720.563	FAST_SENDER	N/A
4726.204	RECEIVER	FAST_SENDER
4728.626	FAST_SENDER	N/A
4729.357	RECEIVER	FAST_SENDER
4731.760	FAST_SENDER	N/A
4732.674	SLOW_SENDER1	N/A
4737.770	RECEIVER	FAST_SENDER
4740.215	FAST_SENDER	N/A
4740.987	RECEIVER	FAST_SENDER
4743.433	FAST_SENDER	N/A
4749.234	RECEIVER	FAST_SENDER
4751.150	SLOW_SENDER1	N/A
4751.674	FAST_SENDER	N/A
4757.495	RECEIVER	FAST_SENDER
4759.305	SLOW_SENDER1	N/A
4759.933	FAST_SENDER	N/A
4760.666	RECEIVER	FAST_SENDER
4763.104	FAST_SENDER	N/A
4769.005	RECEIVER	FAST_SENDER
4769.698	SLOW_SENDER1	N/A
4771.406	FAST_SENDER	N/A
4774.634	FAST_SENDER	N/A
4787.233	FAST_SENDER	N/A
4788.194	SLOW_SENDER1	N/A
4792.990	RECEIVER	FAST_SENDER
4795.406	FAST_SENDER	N/A
4796.171	RECEIVER	FAST_SENDER
4798.609	FAST_SENDER	N/A
4804.316	RECEIVER	FAST_SENDER
4806.670	SLOW_SENDER1	N/A
4806.740	FAST_SENDER	N/A
4807.471	RECEIVER	SLOW_SENDER1
4813.055	RECEIVER	FAST_SENDER
4815.468	FAST_SENDER	N/A
4816.190	RECEIVER	FAST_SENDER
4818.603	FAST_SENDER	N/A
4824.240	RECEIVER	FAST_SENDER
4825.162	SLOW_SENDER1	N/A
4826.661	FAST_SENDER	N/A
4832.593	RECEIVER	FAST_SENDER
4835.002	FAST_SENDER	N/A
4835.786	RECEIVER	FAST_SENDER
4838.201	FAST_SENDER	N/A
4843.655	SLOW_SENDER1	N/A
4844.224	RECEIVER	FAST_SENDER
4846.674	FAST_SENDER	N/A
4847.424	RECEIVER	FAST_SENDER
4849.841	FAST_SENDER	N/A
4855.438	RECEIVER	FAST_SENDER
4862.156	SLOW_SENDER1	N/A
4862.275	FAST_SENDER	N/A
4868.859	RECEIVER	FAST_SENDER
4870.292	SLOW_SENDER1	N/A
4871.284	FAST_SENDER	N/A
4872.072	RECEIVER	FAST_SENDER
4874.488	FAST_SENDER	N/A
4880.405	RECEIVER	FAST_SENDER
4880.816	SLOW_SENDER1	N/A
4882.844	FAST_SENDER	N/A
4888.712	RECEIVER	FAST_SENDER
4891.135	FAST_SENDER	N/A
4891.886	RECEIVER	FAST_SENDER
4899.309	SLOW_SENDER1	N/A
4899.427	FAST_SENDER	N/A
4905.985	RECEIVER	FAST_SENDER
4908.404	FAST_SENDER	N/A
4909.165	RECEIVER	FAST_SENDER
4911.614	FAST_SENDER	N/A
4917.797	SLOW_SENDER1	N/A
4917.866	RECEIVER	FAST_SENDER
4920.292	FAST_SENDER	N/A
4926.227	RECEIVER	FAST_SENDER
4928.652	FAST_SENDER	N/A
4934.385	RECEIVER	FAST_SENDER
4936.281	SLOW_SENDER1	N/A
4936.790	FAST_SENDER	N/A
4942.750	RECEIVER	FAST_SENDER
4945.191	FAST_SENDER	N/A
4945.966	RECEIVER	FAST_SENDER
4953.912	FAST_SENDER	N/A
4954.778	SLOW_SENDER1	N/A
4960.297	RECEIVER	FAST_SENDER
4962.708	FAST_SENDER	N/A
4963.489	RECEIVER	FAST_SENDER
4965.920	FAST_SENDER	N/A
4972.158	RECEIVER	FAST_SENDER
4973.257	SLOW_SENDER1	N/A
4974.602	FAST_SENDER	N/A
4980.751	RECEIVER	FAST_SENDER
4983.193	FAST_SENDER	N/A
4988.756	RECEIVER	FAST_SENDER
4991.170	FAST_SENDER	N/A
4991.756	SLOW_SENDER1	N/A
4991.919	RECEIVER	FAST_SENDER
4994.360	FAST_SENDER	N/A
5000.350	RECEIVER	FAST_SENDER
5002.785	FAST_SENDER	N/A
5003.537	RECEIVER	FAST_SENDER
5010.243	SLOW_SENDER1	N/A
5011.383	FAST_SENDER	N/A
5017.297	RECEIVER	FAST_SENDER
5019.718	FAST_SENDER	N/A
5026.005	RECEIVER	FAST_SENDER
5028.454	FAST_SENDER	N/A
5028.746	SLOW_SENDER1	N/A
5029.238	RECEIVER	FAST_SENDER
5031.652	FAST_SENDER	N/A
5037.435	RECEIVER	FAST_SENDER
5044.193	FAST_SENDER	N/A
5045.002	RECEIVER	FAST_SENDER
5047.245	SLOW_SENDER1	N/A
5047.445	FAST_SENDER	N/A
5053.068	RECEIVER	FAST_SENDER
5055.504	FAST_SENDER	N/A
5056.259	RECEIVER	FAST_SENDER
5058.707	FAST_SENDER	N/A
5064.899	RECEIVER	FAST_SENDER
5065.732	SLOW_SENDER1	N/A
5067.314	FAST_SENDER	N/A
5073.717	RECEIVER	FAST_SENDER
5076.165	FAST_SENDER	N/A
5076.957	RECEIVER	FAST_SENDER
5079.363	FAST_SENDER	N/A
5084.235	SLOW_SENDER1	N/A
5084.947	RECEIVER	FAST_SENDER
5087.366	FAST_SENDER	N/A
5088.127	RECEIVER	FAST_SENDER
5090.555	FAST_SENDER	N/A
5096.477	RECEIVER	FAST_SENDER
5098.910	FAST_SENDER	N/A
5099.651	RECEIVER	FAST_SENDER
5102.054	FAST_SENDER	N/A
5103.228	SLOW_SENDER1	N/A
5107.846	RECEIVER	FAST_SENDER
5110.286	FAST_SENDER	N/A
5111.064	RECEIVER	FAST_SENDER
5113.507	FAST_SENDER	N/A
5119.436	RECEIVER	FAST_SENDER
5121.886	FAST_SENDER	N/A
5122.768	SLOW_SENDER1	N/A
5127.765	RECEIVER	FAST_SENDER
5134.796	FAST_SENDER	N/A
5140.533	RECEIVER	FAST_SENDER
5141.251	SLOW_SENDER1	N/A
5142.952	FAST_SENDER	N/A
5148.713	RECEIVER	FAST_SENDER
5151.147	FAST_SENDER	N/A
5157.078	RECEIVER	FAST_SENDER
5159.512	FAST_SENDER	N/A
5159.735	SLOW_SENDER1	N/A
5160.250	RECEIVER	FAST_SENDER
5162.673	FAST_SENDER	N/A
5168.662	RECEIVER	FAST_SENDER
5171.077	FAST_SENDER	N/A
5171.829	RECEIVER	FAST_SENDER
5174.260	FAST_SENDER	N/A
5178.234	SLOW_SENDER1	N/A
5180.382	RECEIVER	FAST_SENDER
5182.819	FAST_SENDER	N/A
5183.607	RECEIVER	FAST_SENDER
5186.034	FAST_SENDER	N/A
5191.588	RECEIVER	FAST_SENDER
5193.999	FAST_SENDER	N/A
5194.738	RECEIVER	FAST_SENDER
5196.709	SLOW_SENDER1	N/A
5197.164	FAST_SENDER	N/A
5202.655	RECEIVER	FAST_SENDER
5205.101	FAST_SENDER	N/A
5205.862	RECEIVER	FAST_SENDER
5208.280	FAST_SENDER	N/A
5213.974	RECEIVER	FAST_SENDER
5215.859	SLOW_SENDER1	N/A
5216.414	FAST_SENDER	N/A
5222.228	RECEIVER	FAST_SENDER
5224.661	FAST_SENDER	N/A
5225.429	RECEIVER	FAST_SENDER
5227.846	FAST_SENDER	N/A
5234.359	SLOW_SENDER1	N/A
5238.052	RECEIVER	FAST_SENDER
5240.470	FAST_SENDER	N/A
5252.734	FAST_SENDER	N/A
5252.852	SLOW_SENDER1	N/A
5263.680	RECEIVER	FAST_SENDER
5266.127	FAST_SENDER	N/A
5266.858	RECEIVER	FAST_SENDER
5269.268	FAST_SENDER	N/A
5271.802	SLOW_SENDER1	N/A
5274.836	RECEIVER	FAST_SENDER
5277.257	FAST_SENDER	N/A
5278.021	RECEIVER	FAST_SENDER
5280.436	FAST_SENDER	N/A
5286.275	RECEIVER	FAST_SENDER
5288.725	FAST_SENDER	N/A
5289.480	RECEIVER	FAST_SENDER
5290.288	SLOW_SENDER1	N/A
5291.923	FAST_SENDER	N/A
5297.653	RECEIVER	FAST_SENDER
5300.092	FAST_SENDER	N/A
5300.867	RECEIVER	FAST_SENDER
5303.286	FAST_SENDER	N/A
5308.759	SLOW_SENDER1	N/A
5308.990	RECEIVER	FAST_SENDER
5311.421	FAST_SENDER	N/A
5312.174	RECEIVER	FAST_SENDER
5314.582	FAST_SENDER	N/A
5320.885	RECEIVER	FAST_SENDER
5323.306	FAST_SENDER	N/A
5324.051	RECEIVER	FAST_SENDER
5326.483	FAST_SENDER	N/A
5327.238	SLOW_SENDER1	N/A
5332.400	RECEIVER	FAST_SENDER
5334.839	FAST_SENDER	N/A
5335.611	RECEIVER	FAST_SENDER
5338.033	FAST_SENDER	N/A
5343.611	RECEIVER	FAST_SENDER
5345.734	SLOW_SENDER1	N/A
5346.052	FAST_SENDER	N/A
5348.191	RECEIVER	FAST_SENDER
5350.622	FAST_SENDER	N/A
5356.856	RECEIVER	FAST_SENDER
5363.270	FAST_SENDER	N/A
5364.026	RECEIVER	FAST_SENDER
5365.417	SLOW_SENDER1	N/A
5366.465	FAST_SENDER	N/A
5372.472	RECEIVER	FAST_SENDER
5374.881	FAST_SENDER	N/A
5375.638	RECEIVER	FAST_SENDER
5378.075	FAST_SENDER	N/A
5383.823	RECEIVER	FAST_SENDER
5383.920	SLOW_SENDER1	N/A
5384.677	RECEIVER	SLOW_SENDER1
5386.237	FAST_SENDER	N/A
5396.949	RECEIVER	FAST_SENDER
5399.355	FAST_SENDER	N/A
5402.404	SLOW_SENDER1	N/A
5404.989	RECEIVER	FAST_SENDER
5407.416	FAST_SENDER	N/A
5412.951	RECEIVER	FAST_SENDER
5415.383	FAST_SENDER	N/A
5416.158	RECEIVER	FAST_SENDER
5418.606	FAST_SENDER	N/A
5420.882	SLOW_SENDER1	N/A
5424.253	RECEIVER	FAST_SENDER
5431.099	FAST_SENDER	N/A
5431.872	RECEIVER	FAST_SENDER
5434.302	FAST_SENDER	N/A
5439.387	SLOW_SENDER1	N/A
5440.482	RECEIVER	FAST_SENDER
5442.918	FAST_SENDER	N/A
5443.731	RECEIVER	FAST_SENDER
5446.171	FAST_SENDER	N/A
5457.323	RECEIVER	FAST_SENDER
5457.876	SLOW_SENDER1	N/A
5459.728	FAST_SENDER	N/A
5465.652	RECEIVER	FAST_SENDER
5468.099	FAST_SENDER	N/A
5468.831	RECEIVER	FAST_SENDER
5471.251	FAST_SENDER	N/A
5476.379	SLOW_SENDER1	N/A
5477.712	RECEIVER	FAST_SENDER
5480.149	FAST_SENDER	N/A
5480.898	RECEIVER	FAST_SENDER
5483.317	FAST_SENDER	N/A
5488.884	RECEIVER	FAST_SENDER
5491.299	FAST_SENDER	N/A
5492.067	RECEIVER	FAST_SENDER
5494.477	FAST_SENDER	N/A
5494.867	SLOW_SENDER1	N/A
5500.809	RECEIVER	FAST_SENDER
5503.246	FAST_SENDER	N/A
5504.016	RECEIVER	FAST_SENDER
5506.432	FAST_SENDER	N/A
5512.852	RECEIVER	FAST_SENDER
5513.375	SLOW_SENDER1	N/A
5515.268	FAST_SENDER	N/A
5521.079	RECEIVER	FAST_SENDER
5523.481	FAST_SENDER	N/A
5524.262	RECEIVER	FAST_SENDER
5526.712	FAST_SENDER	N/A
5531.861	SLOW_SENDER1	N/A
5533.281	RECEIVER	FAST_SENDER
5535.723	FAST_SENDER	N/A
5536.462	RECEIVER	FAST_SENDER
5538.865	FAST_SENDER	N/A
5544.716	RECEIVER	FAST_SENDER
5547.135	FAST_SENDER	N/A
5547.907	RECEIVER	FAST_SENDER
5550.334	SLOW_SENDER1	N/A
5550.340	FAST_SENDER	N/A
5557.067	RECEIVER	FAST_SENDER
5559.490	FAST_SENDER	N/A
5560.222	RECEIVER	FAST_SENDER
5562.623	FAST_SENDER	N/A
5568.379	RECEIVER	FAST_SENDER
5568.808	SLOW_SENDER1	N/A
5570.829	FAST_SENDER	N/A
5577.227	RECEIVER	FAST_SENDER
5579.631	FAST_SENDER	N/A
5580.412	RECEIVER	FAST_SENDER
5582.861	FAST_SENDER	N/A
5587.309	SLOW_SENDER1	N/A
5588.784	RECEIVER	FAST_SENDER
5591.230	FAST_SENDER	N/A
5591.999	RECEIVER	FAST_SENDER
5594.442	FAST_SENDER	N/A
5600.364	RECEIVER	FAST_SENDER
5602.795	FAST_SENDER	N/A
5603.588	RECEIVER	FAST_SENDER
5605.789	SLOW_SENDER1	N/A
5605.992	FAST_SENDER	N/A
5612.082	RECEIVER	FAST_SENDER
5614.492	FAST_SENDER	N/A
5615.243	RECEIVER	FAST_SENDER
5617.669	FAST_SENDER	N/A
5623.447	RECEIVER	FAST_SENDER
5624.273	SLOW_SENDER1	N/A
5625.869	FAST_SENDER	N/A
5631.356	RECEIVER	FAST_SENDER
5633.762	FAST_SENDER	N/A
5634.547	RECEIVER	FAST_SENDER
5636.979	FAST_SENDER	N/A
5642.685	RECEIVER	FAST_SENDER
5642.759	SLOW_SENDER1	N/A
[truncated: 10,582 more rows]
