# Supplementary material for: CATO: Wake-Up reCeiver-bAsed communicaTiOn for Batteryless Devices
Source: Sensors (Basel). 2025 Nov 7;25(22):6813. doi: 10.3390/s25226813 (PMC12655924; doi:10.3390/s25226813)
Supplement: Supplementary file 1 [file sensors-25-06813-s001.zip › File S1_Experimental_and_Simulation_Data/simulation/capsweep/cap70/mac_competing_nodes_both.csv]

time_s	node_id	received_from
2.700	FAST_SENDER	N/A
2.700	SLOW_SENDER1	N/A
8.447	RECEIVER	FAST_SENDER
10.878	FAST_SENDER	N/A
11.660	RECEIVER	FAST_SENDER
13.801	RECEIVER	SLOW_SENDER1
14.110	FAST_SENDER	N/A
14.860	RECEIVER	FAST_SENDER
16.232	SLOW_SENDER1	N/A
17.290	FAST_SENDER	N/A
20.808	RECEIVER	SLOW_SENDER1
26.230	SLOW_SENDER1	N/A
30.294	RECEIVER	SLOW_SENDER1
30.389	FAST_SENDER	N/A
32.389	FAST_SENDER	N/A
34.389	FAST_SENDER	N/A
36.389	FAST_SENDER	N/A
37.737	SLOW_SENDER1	N/A
38.389	FAST_SENDER	N/A
40.389	FAST_SENDER	N/A
42.389	FAST_SENDER	N/A
44.389	FAST_SENDER	N/A
45.172	RECEIVER	FAST_SENDER
47.602	FAST_SENDER	N/A
53.916	RECEIVER	FAST_SENDER
56.345	FAST_SENDER	N/A
57.140	RECEIVER	FAST_SENDER
59.589	FAST_SENDER	N/A
65.321	RECEIVER	FAST_SENDER
67.758	FAST_SENDER	N/A
68.502	RECEIVER	FAST_SENDER
70.909	FAST_SENDER	N/A
76.395	RECEIVER	FAST_SENDER
78.815	FAST_SENDER	N/A
79.553	RECEIVER	FAST_SENDER
82.002	FAST_SENDER	N/A
87.968	RECEIVER	FAST_SENDER
90.414	FAST_SENDER	N/A
91.198	RECEIVER	FAST_SENDER
93.628	FAST_SENDER	N/A
99.677	RECEIVER	FAST_SENDER
102.085	FAST_SENDER	N/A
102.843	RECEIVER	FAST_SENDER
105.292	FAST_SENDER	N/A
110.822	RECEIVER	FAST_SENDER
113.246	FAST_SENDER	N/A
114.014	RECEIVER	FAST_SENDER
116.453	FAST_SENDER	N/A
122.278	RECEIVER	FAST_SENDER
124.718	FAST_SENDER	N/A
125.502	RECEIVER	FAST_SENDER
127.908	FAST_SENDER	N/A
133.947	RECEIVER	FAST_SENDER
136.351	FAST_SENDER	N/A
137.101	RECEIVER	FAST_SENDER
139.519	FAST_SENDER	N/A
145.328	RECEIVER	FAST_SENDER
147.761	FAST_SENDER	N/A
148.554	RECEIVER	FAST_SENDER
150.976	FAST_SENDER	N/A
157.072	RECEIVER	FAST_SENDER
159.473	FAST_SENDER	N/A
160.271	RECEIVER	FAST_SENDER
162.701	FAST_SENDER	N/A
169.016	RECEIVER	FAST_SENDER
171.451	FAST_SENDER	N/A
172.220	RECEIVER	FAST_SENDER
174.649	FAST_SENDER	N/A
180.262	RECEIVER	FAST_SENDER
182.701	FAST_SENDER	N/A
183.507	RECEIVER	FAST_SENDER
185.912	FAST_SENDER	N/A
191.983	RECEIVER	FAST_SENDER
192.160	SLOW_SENDER1	N/A
192.904	RECEIVER	SLOW_SENDER1
194.424	FAST_SENDER	N/A
195.310	SLOW_SENDER1	N/A
199.333	RECEIVER	SLOW_SENDER1
206.746	SLOW_SENDER1	N/A
207.092	FAST_SENDER	N/A
209.053	RECEIVER	SLOW_SENDER1
209.092	FAST_SENDER	N/A
211.092	FAST_SENDER	N/A
213.092	FAST_SENDER	N/A
215.092	FAST_SENDER	N/A
216.494	SLOW_SENDER1	N/A
217.092	FAST_SENDER	N/A
217.284	RECEIVER	SLOW_SENDER1
219.092	FAST_SENDER	N/A
221.092	FAST_SENDER	N/A
221.893	RECEIVER	FAST_SENDER
224.323	FAST_SENDER	N/A
224.688	SLOW_SENDER1	N/A
225.460	RECEIVER	SLOW_SENDER1
226.750	RECEIVER	FAST_SENDER
229.168	FAST_SENDER	N/A
232.905	SLOW_SENDER1	N/A
233.687	RECEIVER	SLOW_SENDER1
241.128	SLOW_SENDER1	N/A
241.906	FAST_SENDER	N/A
242.670	RECEIVER	FAST_SENDER
245.093	FAST_SENDER	N/A
251.109	RECEIVER	FAST_SENDER
253.548	FAST_SENDER	N/A
254.303	RECEIVER	FAST_SENDER
256.747	FAST_SENDER	N/A
262.694	RECEIVER	FAST_SENDER
265.104	FAST_SENDER	N/A
265.909	RECEIVER	FAST_SENDER
268.341	FAST_SENDER	N/A
274.081	RECEIVER	FAST_SENDER
276.505	FAST_SENDER	N/A
277.261	RECEIVER	FAST_SENDER
279.704	FAST_SENDER	N/A
285.726	RECEIVER	FAST_SENDER
288.146	FAST_SENDER	N/A
288.919	RECEIVER	FAST_SENDER
291.324	FAST_SENDER	N/A
297.288	RECEIVER	FAST_SENDER
299.720	FAST_SENDER	N/A
300.478	RECEIVER	FAST_SENDER
302.908	FAST_SENDER	N/A
308.892	RECEIVER	FAST_SENDER
311.321	FAST_SENDER	N/A
312.084	RECEIVER	FAST_SENDER
314.508	FAST_SENDER	N/A
320.399	RECEIVER	FAST_SENDER
322.833	FAST_SENDER	N/A
323.588	RECEIVER	FAST_SENDER
325.993	FAST_SENDER	N/A
332.250	RECEIVER	FAST_SENDER
334.685	FAST_SENDER	N/A
335.419	RECEIVER	FAST_SENDER
337.863	FAST_SENDER	N/A
343.515	RECEIVER	FAST_SENDER
345.940	FAST_SENDER	N/A
346.702	RECEIVER	FAST_SENDER
349.106	FAST_SENDER	N/A
355.254	RECEIVER	FAST_SENDER
357.667	FAST_SENDER	N/A
358.429	RECEIVER	FAST_SENDER
360.830	FAST_SENDER	N/A
367.151	RECEIVER	FAST_SENDER
369.583	FAST_SENDER	N/A
370.356	RECEIVER	FAST_SENDER
372.766	FAST_SENDER	N/A
378.533	RECEIVER	FAST_SENDER
380.960	FAST_SENDER	N/A
381.718	RECEIVER	FAST_SENDER
384.124	FAST_SENDER	N/A
390.061	RECEIVER	FAST_SENDER
392.463	FAST_SENDER	N/A
393.227	RECEIVER	FAST_SENDER
394.840	SLOW_SENDER1	N/A
395.663	FAST_SENDER	N/A
398.998	RECEIVER	SLOW_SENDER1
404.414	SLOW_SENDER1	N/A
406.935	RECEIVER	SLOW_SENDER1
408.026	FAST_SENDER	N/A
413.772	RECEIVER	FAST_SENDER
414.383	SLOW_SENDER1	N/A
416.181	FAST_SENDER	N/A
416.811	RECEIVER	SLOW_SENDER1
422.843	RECEIVER	FAST_SENDER
424.221	SLOW_SENDER1	N/A
425.245	FAST_SENDER	N/A
425.956	RECEIVER	FAST_SENDER
428.362	FAST_SENDER	N/A
430.362	FAST_SENDER	N/A
432.362	FAST_SENDER	N/A
434.362	FAST_SENDER	N/A
436.362	FAST_SENDER	N/A
438.362	FAST_SENDER	N/A
440.362	FAST_SENDER	N/A
442.362	FAST_SENDER	N/A
448.338	RECEIVER	FAST_SENDER
450.756	FAST_SENDER	N/A
451.480	RECEIVER	FAST_SENDER
453.888	FAST_SENDER	N/A
459.775	RECEIVER	FAST_SENDER
462.202	FAST_SENDER	N/A
462.980	RECEIVER	FAST_SENDER
465.422	FAST_SENDER	N/A
471.187	RECEIVER	FAST_SENDER
473.602	FAST_SENDER	N/A
474.362	RECEIVER	FAST_SENDER
476.799	FAST_SENDER	N/A
487.374	RECEIVER	FAST_SENDER
489.803	FAST_SENDER	N/A
490.538	RECEIVER	FAST_SENDER
492.973	FAST_SENDER	N/A
498.837	RECEIVER	FAST_SENDER
501.262	FAST_SENDER	N/A
502.043	RECEIVER	FAST_SENDER
504.466	FAST_SENDER	N/A
510.427	RECEIVER	FAST_SENDER
512.846	FAST_SENDER	N/A
513.626	RECEIVER	FAST_SENDER
516.038	FAST_SENDER	N/A
522.042	RECEIVER	FAST_SENDER
524.469	FAST_SENDER	N/A
525.223	RECEIVER	FAST_SENDER
527.624	FAST_SENDER	N/A
533.369	RECEIVER	FAST_SENDER
535.816	FAST_SENDER	N/A
536.549	RECEIVER	FAST_SENDER
538.964	FAST_SENDER	N/A
545.057	RECEIVER	FAST_SENDER
547.491	FAST_SENDER	N/A
548.232	RECEIVER	FAST_SENDER
550.644	FAST_SENDER	N/A
556.608	RECEIVER	FAST_SENDER
559.057	FAST_SENDER	N/A
559.830	RECEIVER	FAST_SENDER
562.248	FAST_SENDER	N/A
568.075	RECEIVER	FAST_SENDER
570.489	FAST_SENDER	N/A
571.262	RECEIVER	FAST_SENDER
573.707	FAST_SENDER	N/A
579.610	SLOW_SENDER1	N/A
579.736	RECEIVER	FAST_SENDER
581.793	RECEIVER	SLOW_SENDER1
582.141	FAST_SENDER	N/A
584.237	SLOW_SENDER1	N/A
587.816	RECEIVER	SLOW_SENDER1
595.031	FAST_SENDER	N/A
595.266	SLOW_SENDER1	N/A
597.031	FAST_SENDER	N/A
597.566	RECEIVER	SLOW_SENDER1
599.031	FAST_SENDER	N/A
601.031	FAST_SENDER	N/A
603.031	FAST_SENDER	N/A
605.031	FAST_SENDER	N/A
607.031	FAST_SENDER	N/A
609.031	FAST_SENDER	N/A
611.031	FAST_SENDER	N/A
613.031	FAST_SENDER	N/A
613.814	RECEIVER	FAST_SENDER
616.253	FAST_SENDER	N/A
622.082	RECEIVER	FAST_SENDER
624.485	FAST_SENDER	N/A
625.236	RECEIVER	FAST_SENDER
627.645	FAST_SENDER	N/A
633.299	RECEIVER	FAST_SENDER
635.742	FAST_SENDER	N/A
636.465	RECEIVER	FAST_SENDER
638.908	FAST_SENDER	N/A
644.662	RECEIVER	FAST_SENDER
647.104	FAST_SENDER	N/A
647.894	RECEIVER	FAST_SENDER
655.136	FAST_SENDER	N/A
655.891	RECEIVER	FAST_SENDER
658.303	FAST_SENDER	N/A
664.193	RECEIVER	FAST_SENDER
666.594	FAST_SENDER	N/A
668.717	RECEIVER	FAST_SENDER
671.130	FAST_SENDER	N/A
677.101	RECEIVER	FAST_SENDER
679.520	FAST_SENDER	N/A
680.321	RECEIVER	FAST_SENDER
682.759	FAST_SENDER	N/A
693.491	RECEIVER	FAST_SENDER
695.893	FAST_SENDER	N/A
696.663	RECEIVER	FAST_SENDER
699.096	FAST_SENDER	N/A
710.075	RECEIVER	FAST_SENDER
712.516	FAST_SENDER	N/A
713.239	RECEIVER	FAST_SENDER
715.651	FAST_SENDER	N/A
721.832	RECEIVER	FAST_SENDER
724.256	FAST_SENDER	N/A
725.005	RECEIVER	FAST_SENDER
727.451	FAST_SENDER	N/A
733.504	RECEIVER	FAST_SENDER
735.936	FAST_SENDER	N/A
736.705	RECEIVER	FAST_SENDER
739.122	FAST_SENDER	N/A
745.201	RECEIVER	FAST_SENDER
747.611	FAST_SENDER	N/A
748.351	RECEIVER	FAST_SENDER
750.777	FAST_SENDER	N/A
752.210	SLOW_SENDER1	N/A
756.496	RECEIVER	FAST_SENDER
763.804	FAST_SENDER	N/A
765.614	SLOW_SENDER1	N/A
765.804	FAST_SENDER	N/A
767.804	FAST_SENDER	N/A
767.915	RECEIVER	SLOW_SENDER1
769.804	FAST_SENDER	N/A
771.804	FAST_SENDER	N/A
773.804	FAST_SENDER	N/A
775.344	SLOW_SENDER1	N/A
775.804	FAST_SENDER	N/A
776.131	RECEIVER	SLOW_SENDER1
777.804	FAST_SENDER	N/A
778.578	RECEIVER	FAST_SENDER
780.981	FAST_SENDER	N/A
783.561	SLOW_SENDER1	N/A
784.342	RECEIVER	SLOW_SENDER1
791.770	SLOW_SENDER1	N/A
793.569	FAST_SENDER	N/A
794.359	RECEIVER	FAST_SENDER
796.785	FAST_SENDER	N/A
802.808	RECEIVER	FAST_SENDER
805.213	FAST_SENDER	N/A
805.969	RECEIVER	FAST_SENDER
808.389	FAST_SENDER	N/A
814.603	RECEIVER	FAST_SENDER
817.013	FAST_SENDER	N/A
817.747	RECEIVER	FAST_SENDER
820.193	FAST_SENDER	N/A
826.205	RECEIVER	FAST_SENDER
828.641	FAST_SENDER	N/A
829.427	RECEIVER	FAST_SENDER
831.834	FAST_SENDER	N/A
837.635	RECEIVER	FAST_SENDER
840.068	FAST_SENDER	N/A
840.840	RECEIVER	FAST_SENDER
843.264	FAST_SENDER	N/A
848.833	RECEIVER	FAST_SENDER
851.259	FAST_SENDER	N/A
852.027	RECEIVER	FAST_SENDER
854.438	FAST_SENDER	N/A
860.140	RECEIVER	FAST_SENDER
862.540	FAST_SENDER	N/A
863.274	RECEIVER	FAST_SENDER
865.674	FAST_SENDER	N/A
871.452	RECEIVER	FAST_SENDER
873.899	FAST_SENDER	N/A
874.678	RECEIVER	FAST_SENDER
877.097	FAST_SENDER	N/A
883.355	RECEIVER	FAST_SENDER
885.755	FAST_SENDER	N/A
886.553	RECEIVER	FAST_SENDER
888.994	FAST_SENDER	N/A
894.630	RECEIVER	FAST_SENDER
897.032	FAST_SENDER	N/A
897.773	RECEIVER	FAST_SENDER
900.173	FAST_SENDER	N/A
905.603	RECEIVER	FAST_SENDER
908.043	FAST_SENDER	N/A
908.816	RECEIVER	FAST_SENDER
911.265	FAST_SENDER	N/A
916.969	RECEIVER	FAST_SENDER
919.409	FAST_SENDER	N/A
920.141	RECEIVER	FAST_SENDER
922.548	FAST_SENDER	N/A
928.718	RECEIVER	FAST_SENDER
931.167	FAST_SENDER	N/A
931.944	RECEIVER	FAST_SENDER
934.356	FAST_SENDER	N/A
940.046	RECEIVER	FAST_SENDER
942.491	FAST_SENDER	N/A
943.255	RECEIVER	FAST_SENDER
945.480	SLOW_SENDER1	N/A
945.673	FAST_SENDER	N/A
948.964	RECEIVER	SLOW_SENDER1
954.387	SLOW_SENDER1	N/A
956.977	RECEIVER	SLOW_SENDER1
959.382	FAST_SENDER	N/A
964.422	SLOW_SENDER1	N/A
965.192	RECEIVER	SLOW_SENDER1
971.991	FAST_SENDER	N/A
972.629	SLOW_SENDER1	N/A
972.739	RECEIVER	FAST_SENDER
975.166	FAST_SENDER	N/A
976.707	RECEIVER	SLOW_SENDER1
977.166	FAST_SENDER	N/A
979.166	FAST_SENDER	N/A
981.166	FAST_SENDER	N/A
983.166	FAST_SENDER	N/A
985.166	FAST_SENDER	N/A
987.166	FAST_SENDER	N/A
989.166	FAST_SENDER	N/A
989.943	RECEIVER	FAST_SENDER
992.393	FAST_SENDER	N/A
997.964	RECEIVER	FAST_SENDER
1000.403	FAST_SENDER	N/A
1001.148	RECEIVER	FAST_SENDER
1003.566	FAST_SENDER	N/A
1009.193	RECEIVER	FAST_SENDER
1011.604	FAST_SENDER	N/A
1012.341	RECEIVER	FAST_SENDER
1014.779	FAST_SENDER	N/A
1020.905	RECEIVER	FAST_SENDER
1023.309	FAST_SENDER	N/A
1024.084	RECEIVER	FAST_SENDER
1026.490	FAST_SENDER	N/A
1032.401	RECEIVER	FAST_SENDER
1034.835	FAST_SENDER	N/A
1035.574	RECEIVER	FAST_SENDER
1038.003	FAST_SENDER	N/A
1043.842	RECEIVER	FAST_SENDER
1046.244	FAST_SENDER	N/A
1047.017	RECEIVER	FAST_SENDER
1049.425	FAST_SENDER	N/A
1054.985	RECEIVER	FAST_SENDER
1057.390	FAST_SENDER	N/A
1058.178	RECEIVER	FAST_SENDER
1060.585	FAST_SENDER	N/A
1066.625	RECEIVER	FAST_SENDER
1069.030	FAST_SENDER	N/A
1069.828	RECEIVER	FAST_SENDER
1072.250	FAST_SENDER	N/A
1078.178	RECEIVER	FAST_SENDER
1080.617	FAST_SENDER	N/A
1081.360	RECEIVER	FAST_SENDER
1083.789	FAST_SENDER	N/A
1089.635	RECEIVER	FAST_SENDER
1092.039	FAST_SENDER	N/A
1092.798	RECEIVER	FAST_SENDER
1095.231	FAST_SENDER	N/A
1101.265	RECEIVER	FAST_SENDER
1107.821	FAST_SENDER	N/A
1108.570	RECEIVER	FAST_SENDER
1110.978	FAST_SENDER	N/A
1116.542	RECEIVER	FAST_SENDER
1118.970	FAST_SENDER	N/A
1119.732	RECEIVER	FAST_SENDER
1127.428	FAST_SENDER	N/A
1128.194	RECEIVER	FAST_SENDER
1129.700	SLOW_SENDER1	N/A
1130.637	FAST_SENDER	N/A
1133.459	RECEIVER	SLOW_SENDER1
1138.878	SLOW_SENDER1	N/A
1141.258	RECEIVER	SLOW_SENDER1
1143.558	FAST_SENDER	N/A
1145.558	FAST_SENDER	N/A
1147.558	FAST_SENDER	N/A
1149.558	FAST_SENDER	N/A
1150.411	SLOW_SENDER1	N/A
1151.558	FAST_SENDER	N/A
1152.511	RECEIVER	SLOW_SENDER1
1153.558	FAST_SENDER	N/A
1155.558	FAST_SENDER	N/A
1157.558	FAST_SENDER	N/A
1159.943	SLOW_SENDER1	N/A
1163.546	RECEIVER	FAST_SENDER
1165.949	FAST_SENDER	N/A
1166.696	RECEIVER	FAST_SENDER
1169.126	FAST_SENDER	N/A
1174.817	RECEIVER	FAST_SENDER
1177.256	FAST_SENDER	N/A
1178.020	RECEIVER	FAST_SENDER
1180.454	FAST_SENDER	N/A
1186.415	RECEIVER	FAST_SENDER
1188.832	FAST_SENDER	N/A
1190.981	RECEIVER	FAST_SENDER
1193.428	FAST_SENDER	N/A
1199.695	RECEIVER	FAST_SENDER
1202.112	FAST_SENDER	N/A
1202.878	RECEIVER	FAST_SENDER
1205.295	FAST_SENDER	N/A
1211.028	RECEIVER	FAST_SENDER
1213.455	FAST_SENDER	N/A
1214.220	RECEIVER	FAST_SENDER
1216.635	FAST_SENDER	N/A
1222.360	RECEIVER	FAST_SENDER
1224.761	FAST_SENDER	N/A
1225.528	RECEIVER	FAST_SENDER
1227.974	FAST_SENDER	N/A
1233.615	RECEIVER	FAST_SENDER
1236.044	FAST_SENDER	N/A
1236.839	RECEIVER	FAST_SENDER
1239.288	FAST_SENDER	N/A
1245.194	RECEIVER	FAST_SENDER
1247.613	FAST_SENDER	N/A
1248.392	RECEIVER	FAST_SENDER
1250.839	FAST_SENDER	N/A
1257.062	RECEIVER	FAST_SENDER
1259.498	FAST_SENDER	N/A
1260.254	RECEIVER	FAST_SENDER
1262.655	FAST_SENDER	N/A
1268.298	RECEIVER	FAST_SENDER
1270.743	FAST_SENDER	N/A
1271.476	RECEIVER	FAST_SENDER
1273.912	FAST_SENDER	N/A
1279.796	RECEIVER	FAST_SENDER
1282.211	FAST_SENDER	N/A
1282.937	RECEIVER	FAST_SENDER
1285.349	FAST_SENDER	N/A
1291.208	RECEIVER	FAST_SENDER
1293.635	FAST_SENDER	N/A
1294.356	RECEIVER	FAST_SENDER
1296.799	FAST_SENDER	N/A
1302.495	RECEIVER	FAST_SENDER
1304.915	FAST_SENDER	N/A
1305.750	SLOW_SENDER1	N/A
1306.534	RECEIVER	SLOW_SENDER1
1308.980	SLOW_SENDER1	N/A
1310.762	RECEIVER	FAST_SENDER
1311.500	RECEIVER	SLOW_SENDER1
1313.199	FAST_SENDER	N/A
1316.939	SLOW_SENDER1	N/A
1317.706	RECEIVER	SLOW_SENDER1
1323.140	SLOW_SENDER1	N/A
1325.248	RECEIVER	SLOW_SENDER1
1325.792	FAST_SENDER	N/A
1331.911	RECEIVER	FAST_SENDER
1332.648	SLOW_SENDER1	N/A
1334.320	FAST_SENDER	N/A
1335.080	RECEIVER	FAST_SENDER
1337.167	RECEIVER	SLOW_SENDER1
1337.525	FAST_SENDER	N/A
1339.525	FAST_SENDER	N/A
1341.525	FAST_SENDER	N/A
1343.525	FAST_SENDER	N/A
1345.525	FAST_SENDER	N/A
1347.525	FAST_SENDER	N/A
1349.525	FAST_SENDER	N/A
1351.525	FAST_SENDER	N/A
1352.307	RECEIVER	FAST_SENDER
1354.752	FAST_SENDER	N/A
1360.557	RECEIVER	FAST_SENDER
1363.002	FAST_SENDER	N/A
1365.576	RECEIVER	FAST_SENDER
1368.020	FAST_SENDER	N/A
1373.929	RECEIVER	FAST_SENDER
1376.374	FAST_SENDER	N/A
1382.266	RECEIVER	FAST_SENDER
1384.705	FAST_SENDER	N/A
1397.326	FAST_SENDER	N/A
1398.118	RECEIVER	FAST_SENDER
1400.561	FAST_SENDER	N/A
1406.461	RECEIVER	FAST_SENDER
1408.893	FAST_SENDER	N/A
1414.810	RECEIVER	FAST_SENDER
1417.233	FAST_SENDER	N/A
1423.595	RECEIVER	FAST_SENDER
1425.998	FAST_SENDER	N/A
1431.668	RECEIVER	FAST_SENDER
1434.097	FAST_SENDER	N/A
1440.089	RECEIVER	FAST_SENDER
1442.501	FAST_SENDER	N/A
1448.450	RECEIVER	FAST_SENDER
1450.863	FAST_SENDER	N/A
1456.739	RECEIVER	FAST_SENDER
1459.179	FAST_SENDER	N/A
1459.930	RECEIVER	FAST_SENDER
1462.340	FAST_SENDER	N/A
1468.325	RECEIVER	FAST_SENDER
1470.754	FAST_SENDER	N/A
1471.512	RECEIVER	FAST_SENDER
1473.925	FAST_SENDER	N/A
1480.207	RECEIVER	FAST_SENDER
1482.622	FAST_SENDER	N/A
1483.383	RECEIVER	FAST_SENDER
1485.810	FAST_SENDER	N/A
1489.730	SLOW_SENDER1	N/A
1491.545	RECEIVER	FAST_SENDER
1492.234	RECEIVER	SLOW_SENDER1
1493.979	FAST_SENDER	N/A
1497.680	SLOW_SENDER1	N/A
1500.472	RECEIVER	FAST_SENDER
1502.903	FAST_SENDER	N/A
1504.903	FAST_SENDER	N/A
1506.903	FAST_SENDER	N/A
1508.903	FAST_SENDER	N/A
1510.115	SLOW_SENDER1	N/A
1510.903	FAST_SENDER	N/A
1512.235	RECEIVER	SLOW_SENDER1
1512.903	FAST_SENDER	N/A
1514.903	FAST_SENDER	N/A
1516.903	FAST_SENDER	N/A
1519.656	SLOW_SENDER1	N/A
1520.435	RECEIVER	SLOW_SENDER1
1529.821	FAST_SENDER	N/A
1530.566	RECEIVER	FAST_SENDER
1532.967	FAST_SENDER	N/A
1543.738	RECEIVER	FAST_SENDER
1546.176	FAST_SENDER	N/A
1546.963	RECEIVER	FAST_SENDER
1549.377	FAST_SENDER	N/A
1560.040	RECEIVER	FAST_SENDER
1562.443	FAST_SENDER	N/A
1568.397	RECEIVER	FAST_SENDER
1570.826	FAST_SENDER	N/A
1571.617	RECEIVER	FAST_SENDER
1574.062	FAST_SENDER	N/A
1579.624	RECEIVER	FAST_SENDER
1582.046	FAST_SENDER	N/A
1582.843	RECEIVER	FAST_SENDER
1585.279	FAST_SENDER	N/A
1591.295	RECEIVER	FAST_SENDER
1593.703	FAST_SENDER	N/A
1594.481	RECEIVER	FAST_SENDER
1596.905	FAST_SENDER	N/A
1602.458	RECEIVER	FAST_SENDER
1609.083	FAST_SENDER	N/A
1609.870	RECEIVER	FAST_SENDER
1612.274	FAST_SENDER	N/A
1617.989	RECEIVER	FAST_SENDER
1620.421	FAST_SENDER	N/A
1621.127	RECEIVER	FAST_SENDER
1623.570	FAST_SENDER	N/A
1629.682	RECEIVER	FAST_SENDER
1632.132	FAST_SENDER	N/A
1632.869	RECEIVER	FAST_SENDER
1635.313	FAST_SENDER	N/A
1641.120	RECEIVER	FAST_SENDER
1643.546	FAST_SENDER	N/A
1644.351	RECEIVER	FAST_SENDER
1646.759	FAST_SENDER	N/A
1652.616	RECEIVER	FAST_SENDER
1655.023	FAST_SENDER	N/A
1655.775	RECEIVER	FAST_SENDER
1658.189	FAST_SENDER	N/A
1664.021	RECEIVER	FAST_SENDER
1666.444	FAST_SENDER	N/A
1667.208	RECEIVER	FAST_SENDER
1669.640	FAST_SENDER	N/A
1673.370	SLOW_SENDER1	N/A
1675.521	RECEIVER	FAST_SENDER
1676.267	RECEIVER	SLOW_SENDER1
1677.929	FAST_SENDER	N/A
1681.680	SLOW_SENDER1	N/A
1684.638	RECEIVER	FAST_SENDER
1686.271	RECEIVER	SLOW_SENDER1
1687.055	FAST_SENDER	N/A
1689.055	FAST_SENDER	N/A
1691.055	FAST_SENDER	N/A
1693.055	FAST_SENDER	N/A
1693.676	SLOW_SENDER1	N/A
1695.055	FAST_SENDER	N/A
1697.055	FAST_SENDER	N/A
1697.454	RECEIVER	SLOW_SENDER1
1699.055	FAST_SENDER	N/A
1701.055	FAST_SENDER	N/A
1703.055	FAST_SENDER	N/A
1705.055	FAST_SENDER	N/A
1707.055	FAST_SENDER	N/A
1709.055	FAST_SENDER	N/A
1711.055	FAST_SENDER	N/A
1716.897	RECEIVER	FAST_SENDER
1719.306	FAST_SENDER	N/A
1721.788	RECEIVER	FAST_SENDER
1732.312	FAST_SENDER	N/A
1738.586	RECEIVER	FAST_SENDER
1741.034	FAST_SENDER	N/A
1747.135	RECEIVER	FAST_SENDER
1749.572	FAST_SENDER	N/A
1755.341	RECEIVER	FAST_SENDER
1757.744	FAST_SENDER	N/A
1763.663	RECEIVER	FAST_SENDER
1766.071	FAST_SENDER	N/A
1766.826	RECEIVER	FAST_SENDER
1769.272	FAST_SENDER	N/A
1775.254	RECEIVER	FAST_SENDER
1777.684	FAST_SENDER	N/A
1778.457	RECEIVER	FAST_SENDER
1780.861	FAST_SENDER	N/A
1786.795	RECEIVER	FAST_SENDER
1789.241	FAST_SENDER	N/A
1790.009	RECEIVER	FAST_SENDER
1792.417	FAST_SENDER	N/A
1798.112	RECEIVER	FAST_SENDER
1800.533	FAST_SENDER	N/A
1801.274	RECEIVER	FAST_SENDER
1803.691	FAST_SENDER	N/A
1809.274	RECEIVER	FAST_SENDER
1811.723	FAST_SENDER	N/A
1812.494	RECEIVER	FAST_SENDER
1819.935	FAST_SENDER	N/A
1826.108	RECEIVER	FAST_SENDER
1828.523	FAST_SENDER	N/A
1829.301	RECEIVER	FAST_SENDER
1831.740	FAST_SENDER	N/A
1837.702	RECEIVER	FAST_SENDER
1840.129	FAST_SENDER	N/A
1840.828	RECEIVER	FAST_SENDER
1843.278	FAST_SENDER	N/A
1848.969	RECEIVER	FAST_SENDER
1850.480	SLOW_SENDER1	N/A
1851.229	RECEIVER	SLOW_SENDER1
1851.382	FAST_SENDER	N/A
1853.656	SLOW_SENDER1	N/A
1857.147	RECEIVER	FAST_SENDER
1858.874	RECEIVER	SLOW_SENDER1
1859.589	FAST_SENDER	N/A
1861.589	FAST_SENDER	N/A
1863.589	FAST_SENDER	N/A
1865.589	FAST_SENDER	N/A
1866.305	SLOW_SENDER1	N/A
1867.109	RECEIVER	SLOW_SENDER1
1867.589	FAST_SENDER	N/A
1869.589	FAST_SENDER	N/A
1871.589	FAST_SENDER	N/A
1873.589	FAST_SENDER	N/A
1874.517	SLOW_SENDER1	N/A
1875.252	RECEIVER	SLOW_SENDER1
1883.854	RECEIVER	FAST_SENDER
1884.488	SLOW_SENDER1	N/A
1885.225	RECEIVER	SLOW_SENDER1
1886.258	FAST_SENDER	N/A
1892.180	RECEIVER	FAST_SENDER
1892.649	SLOW_SENDER1	N/A
1893.413	RECEIVER	SLOW_SENDER1
1899.203	FAST_SENDER	N/A
1904.930	RECEIVER	FAST_SENDER
1907.356	FAST_SENDER	N/A
1913.092	RECEIVER	FAST_SENDER
1915.531	FAST_SENDER	N/A
1921.345	RECEIVER	FAST_SENDER
1923.791	FAST_SENDER	N/A
1929.477	RECEIVER	FAST_SENDER
1931.893	FAST_SENDER	N/A
1937.873	RECEIVER	FAST_SENDER
1940.292	FAST_SENDER	N/A
1946.429	RECEIVER	FAST_SENDER
1948.875	FAST_SENDER	N/A
1954.895	RECEIVER	FAST_SENDER
1957.306	FAST_SENDER	N/A
1963.056	RECEIVER	FAST_SENDER
1965.470	FAST_SENDER	N/A
1966.257	RECEIVER	FAST_SENDER
1968.677	FAST_SENDER	N/A
1974.817	RECEIVER	FAST_SENDER
1977.254	FAST_SENDER	N/A
1978.036	RECEIVER	FAST_SENDER
1980.436	FAST_SENDER	N/A
1986.326	RECEIVER	FAST_SENDER
1988.749	FAST_SENDER	N/A
1989.527	RECEIVER	FAST_SENDER
1991.960	FAST_SENDER	N/A
2002.913	RECEIVER	FAST_SENDER
2005.329	FAST_SENDER	N/A
2011.393	RECEIVER	FAST_SENDER
2013.837	FAST_SENDER	N/A
2019.683	RECEIVER	FAST_SENDER
2022.104	FAST_SENDER	N/A
2022.850	RECEIVER	FAST_SENDER
2025.266	FAST_SENDER	N/A
2031.332	RECEIVER	FAST_SENDER
2033.758	FAST_SENDER	N/A
2034.527	RECEIVER	FAST_SENDER
2036.947	FAST_SENDER	N/A
2042.643	RECEIVER	FAST_SENDER
2045.054	FAST_SENDER	N/A
2045.816	RECEIVER	FAST_SENDER
2046.300	SLOW_SENDER1	N/A
2048.224	FAST_SENDER	N/A
2052.273	RECEIVER	SLOW_SENDER1
2054.299	RECEIVER	FAST_SENDER
2056.739	FAST_SENDER	N/A
2060.691	SLOW_SENDER1	N/A
2061.447	RECEIVER	SLOW_SENDER1
2062.563	RECEIVER	FAST_SENDER
2065.004	FAST_SENDER	N/A
2068.848	SLOW_SENDER1	N/A
2069.651	RECEIVER	SLOW_SENDER1
2070.968	RECEIVER	FAST_SENDER
2073.373	FAST_SENDER	N/A
2077.091	SLOW_SENDER1	N/A
2077.895	RECEIVER	SLOW_SENDER1
2079.426	RECEIVER	FAST_SENDER
2081.875	FAST_SENDER	N/A
2085.298	SLOW_SENDER1	N/A
2086.079	RECEIVER	SLOW_SENDER1
2088.012	RECEIVER	FAST_SENDER
2090.435	FAST_SENDER	N/A
2093.526	SLOW_SENDER1	N/A
2094.275	RECEIVER	SLOW_SENDER1
2101.200	RECEIVER	FAST_SENDER
2101.704	SLOW_SENDER1	N/A
2102.455	RECEIVER	SLOW_SENDER1
2103.645	FAST_SENDER	N/A
2109.505	RECEIVER	FAST_SENDER
2109.883	SLOW_SENDER1	N/A
2110.646	RECEIVER	SLOW_SENDER1
2111.931	FAST_SENDER	N/A
2117.812	RECEIVER	FAST_SENDER
2120.235	FAST_SENDER	N/A
2130.447	RECEIVER	FAST_SENDER
2132.863	FAST_SENDER	N/A
2139.192	RECEIVER	FAST_SENDER
2141.641	FAST_SENDER	N/A
2148.065	RECEIVER	FAST_SENDER
2150.510	FAST_SENDER	N/A
2160.975	RECEIVER	FAST_SENDER
2163.424	FAST_SENDER	N/A
2169.706	RECEIVER	FAST_SENDER
2172.136	FAST_SENDER	N/A
2178.076	RECEIVER	FAST_SENDER
2180.492	FAST_SENDER	N/A
2186.059	RECEIVER	FAST_SENDER
2188.493	FAST_SENDER	N/A
2194.570	RECEIVER	FAST_SENDER
2197.002	FAST_SENDER	N/A
2202.941	RECEIVER	FAST_SENDER
2205.347	FAST_SENDER	N/A
2215.697	RECEIVER	FAST_SENDER
2218.104	FAST_SENDER	N/A
2224.320	RECEIVER	FAST_SENDER
2226.730	FAST_SENDER	N/A
2232.882	RECEIVER	FAST_SENDER
2235.322	FAST_SENDER	N/A
2240.951	RECEIVER	FAST_SENDER
2243.363	FAST_SENDER	N/A
2249.159	RECEIVER	FAST_SENDER
2251.600	FAST_SENDER	N/A
2257.725	RECEIVER	FAST_SENDER
2260.164	FAST_SENDER	N/A
2263.540	SLOW_SENDER1	N/A
2266.324	RECEIVER	FAST_SENDER
2267.084	RECEIVER	SLOW_SENDER1
2268.728	FAST_SENDER	N/A
2272.493	SLOW_SENDER1	N/A
2273.300	RECEIVER	SLOW_SENDER1
2274.637	RECEIVER	FAST_SENDER
2277.061	FAST_SENDER	N/A
2278.713	SLOW_SENDER1	N/A
2279.483	RECEIVER	SLOW_SENDER1
2283.896	RECEIVER	FAST_SENDER
2286.306	FAST_SENDER	N/A
2286.891	SLOW_SENDER1	N/A
2287.658	RECEIVER	SLOW_SENDER1
2292.539	RECEIVER	FAST_SENDER
2294.953	FAST_SENDER	N/A
2295.068	SLOW_SENDER1	N/A
2296.372	RECEIVER	SLOW_SENDER1
2300.928	RECEIVER	FAST_SENDER
2303.337	FAST_SENDER	N/A
2303.789	SLOW_SENDER1	N/A
2309.361	RECEIVER	FAST_SENDER
2311.805	FAST_SENDER	N/A
2313.805	FAST_SENDER	N/A
2315.805	FAST_SENDER	N/A
2317.805	FAST_SENDER	N/A
2319.805	FAST_SENDER	N/A
2321.805	FAST_SENDER	N/A
2323.805	FAST_SENDER	N/A
2325.805	FAST_SENDER	N/A
2331.852	RECEIVER	FAST_SENDER
2334.267	FAST_SENDER	N/A
2340.295	RECEIVER	FAST_SENDER
2342.708	FAST_SENDER	N/A
2348.451	RECEIVER	FAST_SENDER
2350.898	FAST_SENDER	N/A
2357.130	RECEIVER	FAST_SENDER
2359.530	FAST_SENDER	N/A
2365.523	RECEIVER	FAST_SENDER
2367.936	FAST_SENDER	N/A
2373.969	RECEIVER	FAST_SENDER
2376.388	FAST_SENDER	N/A
2382.302	RECEIVER	FAST_SENDER
2384.734	FAST_SENDER	N/A
2385.496	RECEIVER	FAST_SENDER
2393.042	FAST_SENDER	N/A
2398.812	RECEIVER	FAST_SENDER
2401.250	FAST_SENDER	N/A
2401.968	RECEIVER	FAST_SENDER
2409.642	FAST_SENDER	N/A
2415.113	RECEIVER	FAST_SENDER
2417.553	FAST_SENDER	N/A
2418.306	RECEIVER	FAST_SENDER
2420.729	FAST_SENDER	N/A
2426.581	RECEIVER	FAST_SENDER
2428.999	FAST_SENDER	N/A
2429.751	RECEIVER	FAST_SENDER
2432.187	FAST_SENDER	N/A
2437.742	RECEIVER	FAST_SENDER
2440.155	FAST_SENDER	N/A
2440.952	RECEIVER	FAST_SENDER
2443.371	FAST_SENDER	N/A
2449.733	RECEIVER	FAST_SENDER
2452.135	FAST_SENDER	N/A
2452.890	RECEIVER	FAST_SENDER
2455.294	FAST_SENDER	N/A
2460.220	SLOW_SENDER1	N/A
2461.276	RECEIVER	FAST_SENDER
2462.677	RECEIVER	SLOW_SENDER1
2463.708	FAST_SENDER	N/A
2468.105	SLOW_SENDER1	N/A
2469.766	RECEIVER	FAST_SENDER
2470.415	RECEIVER	SLOW_SENDER1
2475.816	SLOW_SENDER1	N/A
2476.582	RECEIVER	SLOW_SENDER1
2476.809	FAST_SENDER	N/A
2482.643	RECEIVER	FAST_SENDER
2484.031	SLOW_SENDER1	N/A
2484.778	RECEIVER	SLOW_SENDER1
2485.043	FAST_SENDER	N/A
2492.185	SLOW_SENDER1	N/A
2492.970	RECEIVER	SLOW_SENDER1
2495.255	RECEIVER	FAST_SENDER
2497.694	FAST_SENDER	N/A
2500.370	SLOW_SENDER1	N/A
2501.126	RECEIVER	SLOW_SENDER1
2503.751	RECEIVER	FAST_SENDER
2506.183	FAST_SENDER	N/A
2508.542	SLOW_SENDER1	N/A
2509.303	RECEIVER	SLOW_SENDER1
2512.190	RECEIVER	FAST_SENDER
2514.621	FAST_SENDER	N/A
2516.747	SLOW_SENDER1	N/A
2517.492	RECEIVER	SLOW_SENDER1
2525.400	RECEIVER	FAST_SENDER
2527.822	FAST_SENDER	N/A
2533.645	RECEIVER	FAST_SENDER
2540.941	FAST_SENDER	N/A
2547.071	RECEIVER	FAST_SENDER
2549.521	FAST_SENDER	N/A
2555.434	RECEIVER	FAST_SENDER
2562.227	FAST_SENDER	N/A
2567.756	RECEIVER	FAST_SENDER
2570.159	FAST_SENDER	N/A
2576.003	RECEIVER	FAST_SENDER
2578.403	FAST_SENDER	N/A
2584.640	RECEIVER	FAST_SENDER
2587.080	FAST_SENDER	N/A
2592.667	RECEIVER	FAST_SENDER
2595.088	FAST_SENDER	N/A
2601.150	RECEIVER	FAST_SENDER
2603.553	FAST_SENDER	N/A
2609.368	RECEIVER	FAST_SENDER
2611.799	FAST_SENDER	N/A
2617.805	RECEIVER	FAST_SENDER
2620.205	FAST_SENDER	N/A
2626.441	RECEIVER	FAST_SENDER
2628.876	FAST_SENDER	N/A
2634.831	RECEIVER	FAST_SENDER
2637.255	FAST_SENDER	N/A
2643.448	RECEIVER	FAST_SENDER
2645.881	FAST_SENDER	N/A
2651.318	RECEIVER	FAST_SENDER
2653.737	FAST_SENDER	N/A
2654.525	RECEIVER	FAST_SENDER
2656.961	FAST_SENDER	N/A
2662.998	RECEIVER	FAST_SENDER
2665.410	FAST_SENDER	N/A
2666.149	RECEIVER	FAST_SENDER
2668.577	FAST_SENDER	N/A
2671.660	SLOW_SENDER1	N/A
2674.255	RECEIVER	FAST_SENDER
2676.675	FAST_SENDER	N/A
2678.675	FAST_SENDER	N/A
2680.675	FAST_SENDER	N/A
2682.675	FAST_SENDER	N/A
2684.584	SLOW_SENDER1	N/A
2684.675	FAST_SENDER	N/A
2686.675	FAST_SENDER	N/A
2687.077	RECEIVER	SLOW_SENDER1
2688.675	FAST_SENDER	N/A
2690.675	FAST_SENDER	N/A
2694.494	SLOW_SENDER1	N/A
2695.261	RECEIVER	SLOW_SENDER1
2702.672	SLOW_SENDER1	N/A
2703.046	FAST_SENDER	N/A
2703.797	RECEIVER	FAST_SENDER
2706.226	FAST_SENDER	N/A
2708.226	FAST_SENDER	N/A
2710.226	FAST_SENDER	N/A
2712.226	FAST_SENDER	N/A
2714.226	FAST_SENDER	N/A
2716.226	FAST_SENDER	N/A
2718.226	FAST_SENDER	N/A
2720.226	FAST_SENDER	N/A
2726.127	RECEIVER	FAST_SENDER
2728.565	FAST_SENDER	N/A
2729.345	RECEIVER	FAST_SENDER
2731.790	FAST_SENDER	N/A
2737.586	RECEIVER	FAST_SENDER
2740.025	FAST_SENDER	N/A
2740.812	RECEIVER	FAST_SENDER
2743.240	FAST_SENDER	N/A
2749.436	RECEIVER	FAST_SENDER
2751.872	FAST_SENDER	N/A
2752.587	RECEIVER	FAST_SENDER
2755.008	FAST_SENDER	N/A
2760.657	RECEIVER	FAST_SENDER
2763.058	FAST_SENDER	N/A
2763.811	RECEIVER	FAST_SENDER
2771.620	FAST_SENDER	N/A
2772.403	RECEIVER	FAST_SENDER
2774.840	FAST_SENDER	N/A
2780.427	RECEIVER	FAST_SENDER
2782.843	FAST_SENDER	N/A
2783.635	RECEIVER	FAST_SENDER
2786.074	FAST_SENDER	N/A
2791.769	RECEIVER	FAST_SENDER
2794.213	FAST_SENDER	N/A
2794.980	RECEIVER	FAST_SENDER
2797.403	FAST_SENDER	N/A
2803.277	RECEIVER	FAST_SENDER
2805.709	FAST_SENDER	N/A
2806.458	RECEIVER	FAST_SENDER
2808.872	FAST_SENDER	N/A
2814.936	RECEIVER	FAST_SENDER
2817.354	FAST_SENDER	N/A
2818.101	RECEIVER	FAST_SENDER
2820.507	FAST_SENDER	N/A
2826.219	RECEIVER	FAST_SENDER
2828.655	FAST_SENDER	N/A
2830.819	RECEIVER	FAST_SENDER
2833.222	FAST_SENDER	N/A
2838.806	RECEIVER	FAST_SENDER
2841.214	FAST_SENDER	N/A
2847.031	RECEIVER	FAST_SENDER
2849.447	FAST_SENDER	N/A
2850.212	RECEIVER	FAST_SENDER
2852.662	FAST_SENDER	N/A
2858.250	SLOW_SENDER1	N/A
2861.952	RECEIVER	SLOW_SENDER1
2866.113	FAST_SENDER	N/A
2866.896	RECEIVER	FAST_SENDER
2867.392	SLOW_SENDER1	N/A
2868.186	RECEIVER	SLOW_SENDER1
2869.325	FAST_SENDER	N/A
2870.062	RECEIVER	FAST_SENDER
2873.586	SLOW_SENDER1	N/A
2874.355	RECEIVER	SLOW_SENDER1
2877.724	FAST_SENDER	N/A
2881.802	SLOW_SENDER1	N/A
2882.563	RECEIVER	SLOW_SENDER1
2883.563	RECEIVER	FAST_SENDER
2885.994	FAST_SENDER	N/A
2889.978	SLOW_SENDER1	N/A
2890.780	RECEIVER	SLOW_SENDER1
2891.921	RECEIVER	FAST_SENDER
2894.360	FAST_SENDER	N/A
2898.216	SLOW_SENDER1	N/A
2898.964	RECEIVER	SLOW_SENDER1
2899.945	RECEIVER	FAST_SENDER
2902.378	FAST_SENDER	N/A
2906.398	SLOW_SENDER1	N/A
2907.161	RECEIVER	SLOW_SENDER1
2908.298	RECEIVER	FAST_SENDER
2910.704	FAST_SENDER	N/A
2914.575	SLOW_SENDER1	N/A
2915.343	RECEIVER	SLOW_SENDER1
2916.798	RECEIVER	FAST_SENDER
2919.198	FAST_SENDER	N/A
2922.763	SLOW_SENDER1	N/A
2923.526	RECEIVER	SLOW_SENDER1
2925.082	RECEIVER	FAST_SENDER
2927.532	FAST_SENDER	N/A
2930.948	SLOW_SENDER1	N/A
2931.707	RECEIVER	SLOW_SENDER1
2933.497	RECEIVER	FAST_SENDER
2935.934	FAST_SENDER	N/A
2941.997	RECEIVER	FAST_SENDER
2944.404	FAST_SENDER	N/A
2950.195	RECEIVER	FAST_SENDER
2952.628	FAST_SENDER	N/A
2958.282	RECEIVER	FAST_SENDER
2960.721	FAST_SENDER	N/A
2966.890	RECEIVER	FAST_SENDER
2973.738	FAST_SENDER	N/A
2980.030	RECEIVER	FAST_SENDER
2982.441	FAST_SENDER	N/A
2987.971	RECEIVER	FAST_SENDER
2990.412	FAST_SENDER	N/A
2996.213	RECEIVER	FAST_SENDER
2998.648	FAST_SENDER	N/A
3008.596	RECEIVER	FAST_SENDER
3011.045	FAST_SENDER	N/A
3016.878	RECEIVER	FAST_SENDER
3019.288	FAST_SENDER	N/A
3025.091	RECEIVER	FAST_SENDER
3027.534	FAST_SENDER	N/A
3033.514	RECEIVER	FAST_SENDER
3035.957	FAST_SENDER	N/A
3041.583	RECEIVER	FAST_SENDER
3043.983	FAST_SENDER	N/A
3044.743	RECEIVER	FAST_SENDER
3047.151	FAST_SENDER	N/A
3053.001	RECEIVER	FAST_SENDER
3055.451	FAST_SENDER	N/A
3056.186	RECEIVER	FAST_SENDER
3058.612	FAST_SENDER	N/A
3064.111	RECEIVER	FAST_SENDER
3066.546	FAST_SENDER	N/A
3067.311	RECEIVER	FAST_SENDER
3069.751	FAST_SENDER	N/A
3075.892	RECEIVER	FAST_SENDER
3078.310	FAST_SENDER	N/A
3079.079	RECEIVER	FAST_SENDER
3081.479	FAST_SENDER	N/A
3084.320	SLOW_SENDER1	N/A
3088.238	RECEIVER	FAST_SENDER
3090.688	FAST_SENDER	N/A
3092.688	FAST_SENDER	N/A
3094.688	FAST_SENDER	N/A
3096.688	FAST_SENDER	N/A
3097.485	SLOW_SENDER1	N/A
3098.688	FAST_SENDER	N/A
3099.940	RECEIVER	SLOW_SENDER1
3100.688	FAST_SENDER	N/A
3102.688	FAST_SENDER	N/A
3104.688	FAST_SENDER	N/A
3107.363	SLOW_SENDER1	N/A
3108.146	RECEIVER	SLOW_SENDER1
3115.564	SLOW_SENDER1	N/A
3117.292	FAST_SENDER	N/A
3117.637	RECEIVER	SLOW_SENDER1
3123.286	RECEIVER	FAST_SENDER
3125.689	FAST_SENDER	N/A
3126.448	RECEIVER	FAST_SENDER
3128.862	FAST_SENDER	N/A
3134.567	RECEIVER	FAST_SENDER
3136.972	FAST_SENDER	N/A
3137.750	RECEIVER	FAST_SENDER
3140.177	FAST_SENDER	N/A
3145.950	RECEIVER	FAST_SENDER
3148.392	FAST_SENDER	N/A
3149.174	RECEIVER	FAST_SENDER
3151.613	FAST_SENDER	N/A
3157.895	RECEIVER	FAST_SENDER
3160.326	FAST_SENDER	N/A
3161.128	RECEIVER	FAST_SENDER
3163.529	FAST_SENDER	N/A
3169.545	RECEIVER	FAST_SENDER
3171.960	FAST_SENDER	N/A
3172.730	RECEIVER	FAST_SENDER
3175.170	FAST_SENDER	N/A
3181.349	RECEIVER	FAST_SENDER
3188.083	FAST_SENDER	N/A
3188.884	RECEIVER	FAST_SENDER
3191.289	FAST_SENDER	N/A
3197.278	RECEIVER	FAST_SENDER
3199.697	FAST_SENDER	N/A
3201.842	RECEIVER	FAST_SENDER
3204.280	FAST_SENDER	N/A
3210.577	RECEIVER	FAST_SENDER
3213.000	FAST_SENDER	N/A
3213.771	RECEIVER	FAST_SENDER
3216.183	FAST_SENDER	N/A
3222.120	RECEIVER	FAST_SENDER
3224.561	FAST_SENDER	N/A
3225.329	RECEIVER	FAST_SENDER
3227.733	FAST_SENDER	N/A
3233.501	RECEIVER	FAST_SENDER
3235.927	FAST_SENDER	N/A
3238.221	RECEIVER	FAST_SENDER
3240.668	FAST_SENDER	N/A
3246.442	RECEIVER	FAST_SENDER
3248.854	FAST_SENDER	N/A
3254.845	RECEIVER	FAST_SENDER
3257.287	FAST_SENDER	N/A
3258.049	RECEIVER	FAST_SENDER
3260.478	FAST_SENDER	N/A
3266.743	RECEIVER	FAST_SENDER
3269.149	FAST_SENDER	N/A
3269.875	RECEIVER	FAST_SENDER
3270.340	SLOW_SENDER1	N/A
3272.284	FAST_SENDER	N/A
3276.568	RECEIVER	SLOW_SENDER1
3281.970	SLOW_SENDER1	N/A
3284.580	RECEIVER	SLOW_SENDER1
3285.434	FAST_SENDER	N/A
3291.463	RECEIVER	FAST_SENDER
3292.022	SLOW_SENDER1	N/A
3293.892	FAST_SENDER	N/A
3294.337	RECEIVER	SLOW_SENDER1
3300.242	RECEIVER	FAST_SENDER
3302.652	FAST_SENDER	N/A
3303.661	SLOW_SENDER1	N/A
3304.430	RECEIVER	SLOW_SENDER1
3304.652	FAST_SENDER	N/A
3306.652	FAST_SENDER	N/A
3308.652	FAST_SENDER	N/A
3310.652	FAST_SENDER	N/A
3311.832	SLOW_SENDER1	N/A
3312.608	RECEIVER	SLOW_SENDER1
3312.652	FAST_SENDER	N/A
3314.652	FAST_SENDER	N/A
3316.652	FAST_SENDER	N/A
3317.434	RECEIVER	FAST_SENDER
3319.881	FAST_SENDER	N/A
3325.524	RECEIVER	FAST_SENDER
3327.949	FAST_SENDER	N/A
3328.693	RECEIVER	FAST_SENDER
3331.122	FAST_SENDER	N/A
3336.717	RECEIVER	FAST_SENDER
3339.120	FAST_SENDER	N/A
3339.900	RECEIVER	FAST_SENDER
3342.350	FAST_SENDER	N/A
3352.823	RECEIVER	FAST_SENDER
3355.245	FAST_SENDER	N/A
3361.080	RECEIVER	FAST_SENDER
3367.999	FAST_SENDER	N/A
3374.140	RECEIVER	FAST_SENDER
3376.587	FAST_SENDER	N/A
3382.477	RECEIVER	FAST_SENDER
3384.881	FAST_SENDER	N/A
3387.067	RECEIVER	FAST_SENDER
3389.467	FAST_SENDER	N/A
3395.586	RECEIVER	FAST_SENDER
3397.986	FAST_SENDER	N/A
3403.849	RECEIVER	FAST_SENDER
3406.285	FAST_SENDER	N/A
3412.163	RECEIVER	FAST_SENDER
3414.593	FAST_SENDER	N/A
3420.781	RECEIVER	FAST_SENDER
3423.209	FAST_SENDER	N/A
3429.302	RECEIVER	FAST_SENDER
3431.707	FAST_SENDER	N/A
3432.462	RECEIVER	FAST_SENDER
3434.883	FAST_SENDER	N/A
3440.449	RECEIVER	FAST_SENDER
3442.885	FAST_SENDER	N/A
3443.680	RECEIVER	FAST_SENDER
3446.128	FAST_SENDER	N/A
3451.980	RECEIVER	FAST_SENDER
3454.394	FAST_SENDER	N/A
3455.130	RECEIVER	FAST_SENDER
3457.556	FAST_SENDER	N/A
3463.413	RECEIVER	FAST_SENDER
3465.470	SLOW_SENDER1	N/A
3465.831	FAST_SENDER	N/A
3466.231	RECEIVER	SLOW_SENDER1
3477.093	SLOW_SENDER1	N/A
3478.813	FAST_SENDER	N/A
3479.424	RECEIVER	SLOW_SENDER1
3485.134	RECEIVER	FAST_SENDER
3486.838	SLOW_SENDER1	N/A
3487.560	FAST_SENDER	N/A
3488.342	RECEIVER	FAST_SENDER
3490.787	FAST_SENDER	N/A
3490.876	RECEIVER	SLOW_SENDER1
3492.787	FAST_SENDER	N/A
3494.787	FAST_SENDER	N/A
3496.787	FAST_SENDER	N/A
3498.290	SLOW_SENDER1	N/A
3498.787	FAST_SENDER	N/A
3499.047	RECEIVER	SLOW_SENDER1
3500.787	FAST_SENDER	N/A
3502.787	FAST_SENDER	N/A
3504.787	FAST_SENDER	N/A
3505.562	RECEIVER	FAST_SENDER
3506.449	SLOW_SENDER1	N/A
3507.188	RECEIVER	SLOW_SENDER1
3508.009	FAST_SENDER	N/A
3513.896	RECEIVER	FAST_SENDER
3516.302	FAST_SENDER	N/A
3522.144	RECEIVER	FAST_SENDER
3524.565	FAST_SENDER	N/A
3526.917	RECEIVER	FAST_SENDER
3529.318	FAST_SENDER	N/A
3535.501	RECEIVER	FAST_SENDER
3537.924	FAST_SENDER	N/A
3543.991	RECEIVER	FAST_SENDER
3546.440	FAST_SENDER	N/A
3552.327	RECEIVER	FAST_SENDER
3554.752	FAST_SENDER	N/A
3560.405	RECEIVER	FAST_SENDER
3562.825	FAST_SENDER	N/A
3568.803	RECEIVER	FAST_SENDER
3571.205	FAST_SENDER	N/A
3571.963	RECEIVER	FAST_SENDER
3574.381	FAST_SENDER	N/A
3580.056	RECEIVER	FAST_SENDER
3582.493	FAST_SENDER	N/A
3583.276	RECEIVER	FAST_SENDER
3585.683	FAST_SENDER	N/A
3591.578	RECEIVER	FAST_SENDER
3594.001	FAST_SENDER	N/A
3594.766	RECEIVER	FAST_SENDER
3597.193	FAST_SENDER	N/A
3603.197	RECEIVER	FAST_SENDER
3605.623	FAST_SENDER	N/A
3606.414	RECEIVER	FAST_SENDER
3608.850	FAST_SENDER	N/A
3614.720	RECEIVER	FAST_SENDER
3617.145	FAST_SENDER	N/A
3617.904	RECEIVER	FAST_SENDER
3620.323	FAST_SENDER	N/A
3626.199	RECEIVER	FAST_SENDER
3628.625	FAST_SENDER	N/A
3629.401	RECEIVER	FAST_SENDER
3631.815	FAST_SENDER	N/A
3637.609	RECEIVER	FAST_SENDER
3640.034	FAST_SENDER	N/A
3640.793	RECEIVER	FAST_SENDER
3643.214	FAST_SENDER	N/A
3648.970	RECEIVER	FAST_SENDER
3651.401	FAST_SENDER	N/A
3652.178	RECEIVER	FAST_SENDER
3654.583	FAST_SENDER	N/A
3659.980	SLOW_SENDER1	N/A
3663.990	RECEIVER	SLOW_SENDER1
3666.139	RECEIVER	FAST_SENDER
3668.567	FAST_SENDER	N/A
3669.427	SLOW_SENDER1	N/A
3670.178	RECEIVER	SLOW_SENDER1
3670.567	FAST_SENDER	N/A
3672.567	FAST_SENDER	N/A
3674.567	FAST_SENDER	N/A
3676.567	FAST_SENDER	N/A
3677.623	SLOW_SENDER1	N/A
3678.410	RECEIVER	SLOW_SENDER1
3678.567	FAST_SENDER	N/A
3680.567	FAST_SENDER	N/A
3682.567	FAST_SENDER	N/A
3685.859	SLOW_SENDER1	N/A
3686.621	RECEIVER	SLOW_SENDER1
3688.768	RECEIVER	FAST_SENDER
3691.184	FAST_SENDER	N/A
3694.041	SLOW_SENDER1	N/A
3694.798	RECEIVER	SLOW_SENDER1
3697.203	RECEIVER	FAST_SENDER
3699.618	FAST_SENDER	N/A
3702.237	SLOW_SENDER1	N/A
3702.987	RECEIVER	SLOW_SENDER1
3705.838	RECEIVER	FAST_SENDER
3708.250	FAST_SENDER	N/A
3710.390	SLOW_SENDER1	N/A
3711.184	RECEIVER	SLOW_SENDER1
3714.390	RECEIVER	FAST_SENDER
3716.821	FAST_SENDER	N/A
3718.821	FAST_SENDER	N/A
3720.821	FAST_SENDER	N/A
3722.821	FAST_SENDER	N/A
3724.821	FAST_SENDER	N/A
3726.821	FAST_SENDER	N/A
3728.821	FAST_SENDER	N/A
3730.821	FAST_SENDER	N/A
3736.857	RECEIVER	FAST_SENDER
3739.259	FAST_SENDER	N/A
3745.141	RECEIVER	FAST_SENDER
3747.578	FAST_SENDER	N/A
3753.394	RECEIVER	FAST_SENDER
3755.827	FAST_SENDER	N/A
3761.817	RECEIVER	FAST_SENDER
3764.219	FAST_SENDER	N/A
3770.375	RECEIVER	FAST_SENDER
3772.817	FAST_SENDER	N/A
3778.956	RECEIVER	FAST_SENDER
3781.360	FAST_SENDER	N/A
3782.099	RECEIVER	FAST_SENDER
3784.527	FAST_SENDER	N/A
3790.387	RECEIVER	FAST_SENDER
3792.799	FAST_SENDER	N/A
3795.117	RECEIVER	FAST_SENDER
3797.527	FAST_SENDER	N/A
3803.363	RECEIVER	FAST_SENDER
3805.792	FAST_SENDER	N/A
3811.828	RECEIVER	FAST_SENDER
3814.275	FAST_SENDER	N/A
3824.818	RECEIVER	FAST_SENDER
3827.246	FAST_SENDER	N/A
3833.304	RECEIVER	FAST_SENDER
3835.722	FAST_SENDER	N/A
3846.217	RECEIVER	FAST_SENDER
3848.653	FAST_SENDER	N/A
3854.806	RECEIVER	FAST_SENDER
3857.252	FAST_SENDER	N/A
3865.700	SLOW_SENDER1	N/A
3867.769	RECEIVER	FAST_SENDER
3869.818	RECEIVER	SLOW_SENDER1
3870.047	FAST_SENDER	N/A
3872.047	FAST_SENDER	N/A
3874.047	FAST_SENDER	N/A
3875.241	SLOW_SENDER1	N/A
3876.003	RECEIVER	SLOW_SENDER1
3876.047	FAST_SENDER	N/A
3878.047	FAST_SENDER	N/A
3880.047	FAST_SENDER	N/A
3882.047	FAST_SENDER	N/A
3883.440	SLOW_SENDER1	N/A
3884.047	FAST_SENDER	N/A
3884.219	RECEIVER	SLOW_SENDER1
3890.011	RECEIVER	FAST_SENDER
3891.658	SLOW_SENDER1	N/A
3892.455	FAST_SENDER	N/A
3892.456	RECEIVER	SLOW_SENDER1
3898.379	RECEIVER	FAST_SENDER
3899.891	SLOW_SENDER1	N/A
3900.640	RECEIVER	SLOW_SENDER1
3900.801	FAST_SENDER	N/A
3906.625	RECEIVER	FAST_SENDER
3908.066	SLOW_SENDER1	N/A
3908.804	RECEIVER	SLOW_SENDER1
3909.061	FAST_SENDER	N/A
3915.016	RECEIVER	FAST_SENDER
3916.247	SLOW_SENDER1	N/A
3917.019	RECEIVER	SLOW_SENDER1
3917.422	FAST_SENDER	N/A
3923.816	RECEIVER	FAST_SENDER
3924.452	SLOW_SENDER1	N/A
3925.221	RECEIVER	SLOW_SENDER1
3926.248	FAST_SENDER	N/A
3932.137	RECEIVER	FAST_SENDER
3932.625	SLOW_SENDER1	N/A
3933.388	RECEIVER	SLOW_SENDER1
3934.573	FAST_SENDER	N/A
3940.307	RECEIVER	FAST_SENDER
3940.819	SLOW_SENDER1	N/A
3942.739	FAST_SENDER	N/A
3948.762	RECEIVER	FAST_SENDER
3951.172	FAST_SENDER	N/A
3956.965	RECEIVER	FAST_SENDER
3959.403	FAST_SENDER	N/A
3965.303	RECEIVER	FAST_SENDER
3967.737	FAST_SENDER	N/A
3974.063	RECEIVER	FAST_SENDER
3976.469	FAST_SENDER	N/A
3982.017	RECEIVER	FAST_SENDER
3984.467	FAST_SENDER	N/A
3990.203	RECEIVER	FAST_SENDER
3992.618	FAST_SENDER	N/A
3998.550	RECEIVER	FAST_SENDER
4000.989	FAST_SENDER	N/A
4006.583	RECEIVER	FAST_SENDER
4009.005	FAST_SENDER	N/A
4014.998	RECEIVER	FAST_SENDER
4017.402	FAST_SENDER	N/A
4023.527	RECEIVER	FAST_SENDER
4025.960	FAST_SENDER	N/A
4026.720	RECEIVER	FAST_SENDER
4029.169	FAST_SENDER	N/A
4034.941	RECEIVER	FAST_SENDER
4037.342	FAST_SENDER	N/A
4038.096	RECEIVER	FAST_SENDER
4040.528	FAST_SENDER	N/A
4046.352	RECEIVER	FAST_SENDER
4048.784	FAST_SENDER	N/A
4049.563	RECEIVER	FAST_SENDER
4052.000	FAST_SENDER	N/A
4057.825	RECEIVER	FAST_SENDER
4060.263	FAST_SENDER	N/A
4061.016	RECEIVER	FAST_SENDER
4063.441	FAST_SENDER	N/A
4068.957	RECEIVER	FAST_SENDER
4071.378	FAST_SENDER	N/A
4073.693	RECEIVER	FAST_SENDER
4076.132	FAST_SENDER	N/A
4082.368	RECEIVER	FAST_SENDER
4084.782	FAST_SENDER	N/A
4086.510	SLOW_SENDER1	N/A
4091.004	RECEIVER	SLOW_SENDER1
4096.332	RECEIVER	FAST_SENDER
4096.440	SLOW_SENDER1	N/A
4097.215	RECEIVER	SLOW_SENDER1
4098.746	FAST_SENDER	N/A
4100.746	FAST_SENDER	N/A
4102.746	FAST_SENDER	N/A
4104.640	SLOW_SENDER1	N/A
4104.746	FAST_SENDER	N/A
4105.423	RECEIVER	SLOW_SENDER1
4106.746	FAST_SENDER	N/A
4108.746	FAST_SENDER	N/A
4110.746	FAST_SENDER	N/A
4112.746	FAST_SENDER	N/A
4112.869	SLOW_SENDER1	N/A
4114.189	RECEIVER	SLOW_SENDER1
4118.620	RECEIVER	FAST_SENDER
4121.056	FAST_SENDER	N/A
4121.635	SLOW_SENDER1	N/A
4122.376	RECEIVER	SLOW_SENDER1
4127.486	RECEIVER	FAST_SENDER
4129.810	SLOW_SENDER1	N/A
4129.917	FAST_SENDER	N/A
4130.554	RECEIVER	SLOW_SENDER1
4136.382	RECEIVER	FAST_SENDER
4137.972	SLOW_SENDER1	N/A
4138.744	RECEIVER	SLOW_SENDER1
4138.816	FAST_SENDER	N/A
4144.801	RECEIVER	FAST_SENDER
4147.206	FAST_SENDER	N/A
4157.790	RECEIVER	FAST_SENDER
4160.240	FAST_SENDER	N/A
4166.462	RECEIVER	FAST_SENDER
4168.892	FAST_SENDER	N/A
4174.868	RECEIVER	FAST_SENDER
4177.269	FAST_SENDER	N/A
4183.358	RECEIVER	FAST_SENDER
4190.187	FAST_SENDER	N/A
4196.063	RECEIVER	FAST_SENDER
4198.486	FAST_SENDER	N/A
4204.483	RECEIVER	FAST_SENDER
4206.917	FAST_SENDER	N/A
4212.954	RECEIVER	FAST_SENDER
4215.388	FAST_SENDER	N/A
4221.622	RECEIVER	FAST_SENDER
4224.026	FAST_SENDER	N/A
4224.830	RECEIVER	FAST_SENDER
4227.256	FAST_SENDER	N/A
4233.112	RECEIVER	FAST_SENDER
4235.553	FAST_SENDER	N/A
4236.302	RECEIVER	FAST_SENDER
4238.728	FAST_SENDER	N/A
4244.535	RECEIVER	FAST_SENDER
4246.938	FAST_SENDER	N/A
4247.718	RECEIVER	FAST_SENDER
4250.145	FAST_SENDER	N/A
4256.211	RECEIVER	FAST_SENDER
4258.635	FAST_SENDER	N/A
4259.396	RECEIVER	FAST_SENDER
4261.808	FAST_SENDER	N/A
4267.714	RECEIVER	FAST_SENDER
4270.146	FAST_SENDER	N/A
4272.303	RECEIVER	FAST_SENDER
4274.737	FAST_SENDER	N/A
4280.674	RECEIVER	FAST_SENDER
4283.100	FAST_SENDER	N/A
4288.861	RECEIVER	FAST_SENDER
4291.300	FAST_SENDER	N/A
4293.410	SLOW_SENDER1	N/A
4297.446	RECEIVER	FAST_SENDER
4299.366	RECEIVER	SLOW_SENDER1
4299.878	FAST_SENDER	N/A
4301.878	FAST_SENDER	N/A
4303.878	FAST_SENDER	N/A
4305.878	FAST_SENDER	N/A
4306.778	SLOW_SENDER1	N/A
4307.567	RECEIVER	SLOW_SENDER1
4307.878	FAST_SENDER	N/A
4309.878	FAST_SENDER	N/A
4311.878	FAST_SENDER	N/A
4313.878	FAST_SENDER	N/A
4314.968	SLOW_SENDER1	N/A
4315.748	RECEIVER	SLOW_SENDER1
4319.803	RECEIVER	FAST_SENDER
4322.252	FAST_SENDER	N/A
4324.252	FAST_SENDER	N/A
4326.252	FAST_SENDER	N/A
4326.581	SLOW_SENDER1	N/A
4327.350	RECEIVER	SLOW_SENDER1
4328.252	FAST_SENDER	N/A
4330.252	FAST_SENDER	N/A
4332.252	FAST_SENDER	N/A
4334.252	FAST_SENDER	N/A
4336.252	FAST_SENDER	N/A
4342.447	RECEIVER	FAST_SENDER
4344.850	FAST_SENDER	N/A
4345.576	RECEIVER	FAST_SENDER
4347.990	FAST_SENDER	N/A
4354.072	RECEIVER	FAST_SENDER
4356.493	FAST_SENDER	N/A
4357.298	RECEIVER	FAST_SENDER
4359.705	FAST_SENDER	N/A
4365.856	RECEIVER	FAST_SENDER
4368.260	FAST_SENDER	N/A
4368.998	RECEIVER	FAST_SENDER
4371.443	FAST_SENDER	N/A
4377.122	RECEIVER	FAST_SENDER
4379.526	FAST_SENDER	N/A
4380.337	RECEIVER	FAST_SENDER
4382.770	FAST_SENDER	N/A
4388.573	RECEIVER	FAST_SENDER
4390.981	FAST_SENDER	N/A
4391.711	RECEIVER	FAST_SENDER
4394.119	FAST_SENDER	N/A
4399.806	RECEIVER	FAST_SENDER
4402.208	FAST_SENDER	N/A
4402.971	RECEIVER	FAST_SENDER
4405.371	FAST_SENDER	N/A
4411.277	RECEIVER	FAST_SENDER
4413.693	FAST_SENDER	N/A
4414.478	RECEIVER	FAST_SENDER
4416.905	FAST_SENDER	N/A
4422.902	RECEIVER	FAST_SENDER
4425.302	FAST_SENDER	N/A
4426.071	RECEIVER	FAST_SENDER
4428.503	FAST_SENDER	N/A
4434.007	RECEIVER	FAST_SENDER
4436.423	FAST_SENDER	N/A
4437.193	RECEIVER	FAST_SENDER
4439.611	FAST_SENDER	N/A
4445.932	RECEIVER	FAST_SENDER
4448.380	FAST_SENDER	N/A
4449.127	RECEIVER	FAST_SENDER
4451.534	FAST_SENDER	N/A
4457.436	RECEIVER	FAST_SENDER
4459.858	FAST_SENDER	N/A
4460.613	RECEIVER	FAST_SENDER
4463.013	FAST_SENDER	N/A
4468.827	RECEIVER	FAST_SENDER
4471.263	FAST_SENDER	N/A
4472.022	RECEIVER	FAST_SENDER
4474.466	FAST_SENDER	N/A
4480.230	SLOW_SENDER1	N/A
4480.237	RECEIVER	FAST_SENDER
4480.988	RECEIVER	SLOW_SENDER1
4482.663	FAST_SENDER	N/A
4483.390	SLOW_SENDER1	N/A
4487.422	RECEIVER	SLOW_SENDER1
4494.842	SLOW_SENDER1	N/A
4495.443	FAST_SENDER	N/A
4497.052	RECEIVER	SLOW_SENDER1
4497.443	FAST_SENDER	N/A
4499.443	FAST_SENDER	N/A
4501.443	FAST_SENDER	N/A
4503.443	FAST_SENDER	N/A
4505.443	FAST_SENDER	N/A
4505.897	SLOW_SENDER1	N/A
4507.443	FAST_SENDER	N/A
4509.443	FAST_SENDER	N/A
4511.443	FAST_SENDER	N/A
4512.190	RECEIVER	FAST_SENDER
4514.630	FAST_SENDER	N/A
4520.656	RECEIVER	FAST_SENDER
4523.101	FAST_SENDER	N/A
4523.886	RECEIVER	FAST_SENDER
4526.309	FAST_SENDER	N/A
4532.404	RECEIVER	FAST_SENDER
4534.847	FAST_SENDER	N/A
4535.600	RECEIVER	FAST_SENDER
4538.034	FAST_SENDER	N/A
4543.922	RECEIVER	FAST_SENDER
4546.344	FAST_SENDER	N/A
4548.901	RECEIVER	FAST_SENDER
4551.320	FAST_SENDER	N/A
4561.699	RECEIVER	FAST_SENDER
4564.107	FAST_SENDER	N/A
4569.693	RECEIVER	FAST_SENDER
4572.118	FAST_SENDER	N/A
4582.435	RECEIVER	FAST_SENDER
4584.878	FAST_SENDER	N/A
4590.956	RECEIVER	FAST_SENDER
4593.368	FAST_SENDER	N/A
4599.325	RECEIVER	FAST_SENDER
4601.728	FAST_SENDER	N/A
4607.551	RECEIVER	FAST_SENDER
4609.952	FAST_SENDER	N/A
4616.032	RECEIVER	FAST_SENDER
4618.436	FAST_SENDER	N/A
4619.212	RECEIVER	FAST_SENDER
4621.659	FAST_SENDER	N/A
4632.275	RECEIVER	FAST_SENDER
4634.692	FAST_SENDER	N/A
4640.330	RECEIVER	FAST_SENDER
4642.755	FAST_SENDER	N/A
4648.390	RECEIVER	FAST_SENDER
4650.800	FAST_SENDER	N/A
4656.793	RECEIVER	FAST_SENDER
4659.237	FAST_SENDER	N/A
4660.290	SLOW_SENDER1	N/A
4664.473	RECEIVER	SLOW_SENDER1
4669.879	SLOW_SENDER1	N/A
4671.682	FAST_SENDER	N/A
4672.171	RECEIVER	SLOW_SENDER1
4673.682	FAST_SENDER	N/A
4675.682	FAST_SENDER	N/A
4677.682	FAST_SENDER	N/A
4679.585	SLOW_SENDER1	N/A
4679.682	FAST_SENDER	N/A
4680.338	RECEIVER	SLOW_SENDER1
4681.682	FAST_SENDER	N/A
4683.682	FAST_SENDER	N/A
4685.682	FAST_SENDER	N/A
4686.437	RECEIVER	FAST_SENDER
4687.776	SLOW_SENDER1	N/A
4688.529	RECEIVER	SLOW_SENDER1
4688.840	FAST_SENDER	N/A
4689.596	RECEIVER	FAST_SENDER
4692.012	FAST_SENDER	N/A
4695.964	SLOW_SENDER1	N/A
4696.705	RECEIVER	SLOW_SENDER1
4704.149	SLOW_SENDER1	N/A
4704.652	FAST_SENDER	N/A
4705.429	RECEIVER	FAST_SENDER
4707.848	FAST_SENDER	N/A
4714.092	RECEIVER	FAST_SENDER
4716.523	FAST_SENDER	N/A
4717.298	RECEIVER	FAST_SENDER
4719.703	FAST_SENDER	N/A
4725.572	RECEIVER	FAST_SENDER
4727.988	FAST_SENDER	N/A
4728.719	RECEIVER	FAST_SENDER
4731.168	FAST_SENDER	N/A
4737.148	RECEIVER	FAST_SENDER
4739.558	FAST_SENDER	N/A
4740.333	RECEIVER	FAST_SENDER
4742.744	FAST_SENDER	N/A
4748.865	RECEIVER	FAST_SENDER
4751.304	FAST_SENDER	N/A
4753.584	RECEIVER	FAST_SENDER
4755.988	FAST_SENDER	N/A
4761.767	RECEIVER	FAST_SENDER
4764.184	FAST_SENDER	N/A
4764.931	RECEIVER	FAST_SENDER
4767.343	FAST_SENDER	N/A
4773.243	RECEIVER	FAST_SENDER
4775.655	FAST_SENDER	N/A
4776.440	RECEIVER	FAST_SENDER
4778.861	FAST_SENDER	N/A
4784.653	RECEIVER	FAST_SENDER
4787.074	FAST_SENDER	N/A
4787.831	RECEIVER	FAST_SENDER
4790.235	FAST_SENDER	N/A
4796.266	RECEIVER	FAST_SENDER
4802.879	FAST_SENDER	N/A
4803.645	RECEIVER	FAST_SENDER
4806.079	FAST_SENDER	N/A
4812.232	RECEIVER	FAST_SENDER
4814.632	FAST_SENDER	N/A
4815.360	RECEIVER	FAST_SENDER
4817.798	FAST_SENDER	N/A
4823.574	RECEIVER	FAST_SENDER
4826.000	FAST_SENDER	N/A
4826.758	RECEIVER	FAST_SENDER
4829.176	FAST_SENDER	N/A
4834.805	RECEIVER	FAST_SENDER
4837.222	FAST_SENDER	N/A
4837.989	RECEIVER	FAST_SENDER
4840.414	FAST_SENDER	N/A
4846.632	RECEIVER	FAST_SENDER
4849.035	FAST_SENDER	N/A
4849.791	RECEIVER	FAST_SENDER
4852.202	FAST_SENDER	N/A
4857.685	RECEIVER	FAST_SENDER
4859.750	SLOW_SENDER1	N/A
4860.102	FAST_SENDER	N/A
4860.543	RECEIVER	SLOW_SENDER1
4871.330	SLOW_SENDER1	N/A
4872.606	FAST_SENDER	N/A
4873.398	RECEIVER	FAST_SENDER
4875.834	FAST_SENDER	N/A
4877.834	FAST_SENDER	N/A
4879.834	FAST_SENDER	N/A
4881.834	FAST_SENDER	N/A
4883.834	FAST_SENDER	N/A
4884.091	SLOW_SENDER1	N/A
4884.849	RECEIVER	SLOW_SENDER1
4885.834	FAST_SENDER	N/A
4887.834	FAST_SENDER	N/A
4889.834	FAST_SENDER	N/A
4890.590	RECEIVER	FAST_SENDER
4892.258	SLOW_SENDER1	N/A
4892.990	RECEIVER	SLOW_SENDER1
4893.012	FAST_SENDER	N/A
4893.801	RECEIVER	FAST_SENDER
4896.218	FAST_SENDER	N/A
4900.393	SLOW_SENDER1	N/A
4901.167	RECEIVER	SLOW_SENDER1
4908.607	SLOW_SENDER1	N/A
4908.731	FAST_SENDER	N/A
4910.013	RECEIVER	FAST_SENDER
4912.462	FAST_SENDER	N/A
4918.379	RECEIVER	FAST_SENDER
4920.799	FAST_SENDER	N/A
4921.560	RECEIVER	FAST_SENDER
4923.985	FAST_SENDER	N/A
4929.537	RECEIVER	FAST_SENDER
4931.944	FAST_SENDER	N/A
4932.703	RECEIVER	FAST_SENDER
4935.131	FAST_SENDER	N/A
4941.370	RECEIVER	FAST_SENDER
4943.814	FAST_SENDER	N/A
4944.539	RECEIVER	FAST_SENDER
4946.957	FAST_SENDER	N/A
4952.703	RECEIVER	FAST_SENDER
4955.134	FAST_SENDER	N/A
4955.871	RECEIVER	FAST_SENDER
4958.282	FAST_SENDER	N/A
4964.286	RECEIVER	FAST_SENDER
4966.704	FAST_SENDER	N/A
4967.490	RECEIVER	FAST_SENDER
4969.932	FAST_SENDER	N/A
4980.158	RECEIVER	FAST_SENDER
4982.573	FAST_SENDER	N/A
4983.298	RECEIVER	FAST_SENDER
4985.747	FAST_SENDER	N/A
4991.416	RECEIVER	FAST_SENDER
4998.197	FAST_SENDER	N/A
4998.980	RECEIVER	FAST_SENDER
5001.410	FAST_SENDER	N/A
5007.437	RECEIVER	FAST_SENDER
5009.877	FAST_SENDER	N/A
5010.643	RECEIVER	FAST_SENDER
5013.060	FAST_SENDER	N/A
5018.639	RECEIVER	FAST_SENDER
5021.054	FAST_SENDER	N/A
5021.801	RECEIVER	FAST_SENDER
5024.208	FAST_SENDER	N/A
5029.911	RECEIVER	FAST_SENDER
5032.323	FAST_SENDER	N/A
5033.090	RECEIVER	FAST_SENDER
5035.494	FAST_SENDER	N/A
5041.077	RECEIVER	FAST_SENDER
5043.477	FAST_SENDER	N/A
5044.263	RECEIVER	FAST_SENDER
5046.671	FAST_SENDER	N/A
5052.241	RECEIVER	FAST_SENDER
5054.679	FAST_SENDER	N/A
5055.444	RECEIVER	FAST_SENDER
5062.160	SLOW_SENDER1	N/A
5062.911	RECEIVER	SLOW_SENDER1
5062.977	FAST_SENDER	N/A
5065.352	SLOW_SENDER1	N/A
5068.726	RECEIVER	FAST_SENDER
5071.158	FAST_SENDER	N/A
5073.158	FAST_SENDER	N/A
5075.158	FAST_SENDER	N/A
5077.158	FAST_SENDER	N/A
5078.034	SLOW_SENDER1	N/A
5079.158	FAST_SENDER	N/A
5080.303	RECEIVER	SLOW_SENDER1
5081.158	FAST_SENDER	N/A
5083.158	FAST_SENDER	N/A
5085.158	FAST_SENDER	N/A
5087.752	SLOW_SENDER1	N/A
5088.554	RECEIVER	SLOW_SENDER1
5095.986	SLOW_SENDER1	N/A
5098.246	FAST_SENDER	N/A
5100.363	RECEIVER	FAST_SENDER
5102.769	FAST_SENDER	N/A
5108.266	RECEIVER	FAST_SENDER
5110.697	FAST_SENDER	N/A
5111.457	RECEIVER	FAST_SENDER
5113.883	FAST_SENDER	N/A
5119.848	RECEIVER	FAST_SENDER
5122.289	FAST_SENDER	N/A
5123.065	RECEIVER	FAST_SENDER
5125.507	FAST_SENDER	N/A
5131.614	RECEIVER	FAST_SENDER
5134.062	FAST_SENDER	N/A
5134.861	RECEIVER	FAST_SENDER
5137.297	FAST_SENDER	N/A
5143.297	RECEIVER	FAST_SENDER
5150.104	FAST_SENDER	N/A
5150.882	RECEIVER	FAST_SENDER
5153.305	FAST_SENDER	N/A
5159.354	RECEIVER	FAST_SENDER
5161.799	FAST_SENDER	N/A
5162.592	RECEIVER	FAST_SENDER
5165.023	FAST_SENDER	N/A
5171.237	RECEIVER	FAST_SENDER
5173.665	FAST_SENDER	N/A
5174.421	RECEIVER	FAST_SENDER
5176.832	FAST_SENDER	N/A
5182.814	RECEIVER	FAST_SENDER
5185.263	FAST_SENDER	N/A
5186.053	RECEIVER	FAST_SENDER
5188.474	FAST_SENDER	N/A
5194.620	RECEIVER	FAST_SENDER
5197.057	FAST_SENDER	N/A
5197.828	RECEIVER	FAST_SENDER
5200.257	FAST_SENDER	N/A
5206.459	RECEIVER	FAST_SENDER
5208.906	FAST_SENDER	N/A
5209.682	RECEIVER	FAST_SENDER
5212.107	FAST_SENDER	N/A
5218.337	RECEIVER	FAST_SENDER
5220.751	FAST_SENDER	N/A
5221.499	RECEIVER	FAST_SENDER
5229.120	FAST_SENDER	N/A
5229.931	RECEIVER	FAST_SENDER
5232.366	FAST_SENDER	N/A
5244.832	FAST_SENDER	N/A
5249.730	SLOW_SENDER1	N/A
5250.825	RECEIVER	FAST_SENDER
5252.305	RECEIVER	SLOW_SENDER1
5253.267	FAST_SENDER	N/A
5254.726	SLOW_SENDER1	N/A
5259.360	RECEIVER	FAST_SENDER
5261.766	FAST_SENDER	N/A
5263.766	FAST_SENDER	N/A
5265.766	FAST_SENDER	N/A
5267.766	FAST_SENDER	N/A
5268.723	SLOW_SENDER1	N/A
5269.766	FAST_SENDER	N/A
5270.912	RECEIVER	SLOW_SENDER1
5271.766	FAST_SENDER	N/A
5273.766	FAST_SENDER	N/A
5275.766	FAST_SENDER	N/A
5277.766	FAST_SENDER	N/A
5279.766	FAST_SENDER	N/A
5281.766	FAST_SENDER	N/A
5283.766	FAST_SENDER	N/A
5285.766	FAST_SENDER	N/A
5291.857	RECEIVER	FAST_SENDER
5294.282	FAST_SENDER	N/A
5295.077	RECEIVER	FAST_SENDER
5297.479	FAST_SENDER	N/A
5303.182	RECEIVER	FAST_SENDER
5305.591	FAST_SENDER	N/A
5306.372	RECEIVER	FAST_SENDER
5308.789	FAST_SENDER	N/A
5314.685	RECEIVER	FAST_SENDER
5317.128	FAST_SENDER	N/A
5317.919	RECEIVER	FAST_SENDER
5320.349	FAST_SENDER	N/A
5326.339	RECEIVER	FAST_SENDER
5328.771	FAST_SENDER	N/A
5329.525	RECEIVER	FAST_SENDER
5331.944	FAST_SENDER	N/A
5337.876	RECEIVER	FAST_SENDER
5340.286	FAST_SENDER	N/A
5341.032	RECEIVER	FAST_SENDER
5343.443	FAST_SENDER	N/A
5349.122	RECEIVER	FAST_SENDER
5351.558	FAST_SENDER	N/A
5352.309	RECEIVER	FAST_SENDER
5354.743	FAST_SENDER	N/A
5360.674	RECEIVER	FAST_SENDER
5363.108	FAST_SENDER	N/A
5363.883	RECEIVER	FAST_SENDER
5371.089	FAST_SENDER	N/A
5371.813	RECEIVER	FAST_SENDER
5374.237	FAST_SENDER	N/A
5379.724	RECEIVER	FAST_SENDER
5382.128	FAST_SENDER	N/A
5382.879	RECEIVER	FAST_SENDER
5385.316	FAST_SENDER	N/A
5391.419	RECEIVER	FAST_SENDER
5393.825	FAST_SENDER	N/A
5394.610	RECEIVER	FAST_SENDER
5402.066	FAST_SENDER	N/A
5402.814	RECEIVER	FAST_SENDER
5405.256	FAST_SENDER	N/A
5411.088	RECEIVER	FAST_SENDER
5413.504	FAST_SENDER	N/A
5414.263	RECEIVER	FAST_SENDER
5416.685	FAST_SENDER	N/A
5422.423	RECEIVER	FAST_SENDER
5424.220	SLOW_SENDER1	N/A
5424.836	FAST_SENDER	N/A
5425.607	RECEIVER	FAST_SENDER
5428.056	FAST_SENDER	N/A
5430.056	FAST_SENDER	N/A
5430.134	RECEIVER	SLOW_SENDER1
5432.056	FAST_SENDER	N/A
5434.056	FAST_SENDER	N/A
5436.056	FAST_SENDER	N/A
5437.562	SLOW_SENDER1	N/A
5438.056	FAST_SENDER	N/A
5439.662	RECEIVER	SLOW_SENDER1
5440.056	FAST_SENDER	N/A
5442.056	FAST_SENDER	N/A
5447.102	SLOW_SENDER1	N/A
5447.834	RECEIVER	SLOW_SENDER1
5455.099	FAST_SENDER	N/A
5455.258	SLOW_SENDER1	N/A
5455.886	RECEIVER	FAST_SENDER
5458.324	FAST_SENDER	N/A
5460.324	FAST_SENDER	N/A
5462.324	FAST_SENDER	N/A
5464.324	FAST_SENDER	N/A
5466.324	FAST_SENDER	N/A
5468.324	FAST_SENDER	N/A
5470.324	FAST_SENDER	N/A
5472.324	FAST_SENDER	N/A
5478.045	RECEIVER	FAST_SENDER
5480.491	FAST_SENDER	N/A
5481.228	RECEIVER	FAST_SENDER
5483.652	FAST_SENDER	N/A
5489.718	RECEIVER	FAST_SENDER
5492.120	FAST_SENDER	N/A
5492.880	RECEIVER	FAST_SENDER
5495.327	FAST_SENDER	N/A
5501.315	RECEIVER	FAST_SENDER
5503.716	FAST_SENDER	N/A
5504.446	RECEIVER	FAST_SENDER
5506.884	FAST_SENDER	N/A
5512.694	RECEIVER	FAST_SENDER
5515.096	FAST_SENDER	N/A
5515.836	RECEIVER	FAST_SENDER
5518.240	FAST_SENDER	N/A
5524.019	RECEIVER	FAST_SENDER
5526.427	FAST_SENDER	N/A
5527.233	RECEIVER	FAST_SENDER
5529.667	FAST_SENDER	N/A
5535.607	RECEIVER	FAST_SENDER
5538.039	FAST_SENDER	N/A
5538.810	RECEIVER	FAST_SENDER
5541.229	FAST_SENDER	N/A
5547.508	RECEIVER	FAST_SENDER
5549.931	FAST_SENDER	N/A
5552.165	RECEIVER	FAST_SENDER
5554.573	FAST_SENDER	N/A
5560.604	RECEIVER	FAST_SENDER
5563.007	FAST_SENDER	N/A
5563.791	RECEIVER	FAST_SENDER
5566.204	FAST_SENDER	N/A
5572.154	RECEIVER	FAST_SENDER
5574.579	FAST_SENDER	N/A
5576.838	RECEIVER	FAST_SENDER
5579.277	FAST_SENDER	N/A
5585.303	RECEIVER	FAST_SENDER
5587.707	FAST_SENDER	N/A
5588.456	RECEIVER	FAST_SENDER
5590.880	FAST_SENDER	N/A
5596.722	RECEIVER	FAST_SENDER
5599.172	FAST_SENDER	N/A
5599.896	RECEIVER	FAST_SENDER
5607.750	FAST_SENDER	N/A
5610.870	SLOW_SENDER1	N/A
5613.760	RECEIVER	FAST_SENDER
5616.190	FAST_SENDER	N/A
5618.190	FAST_SENDER	N/A
5620.190	FAST_SENDER	N/A
5622.190	FAST_SENDER	N/A
5623.474	SLOW_SENDER1	N/A
5624.190	FAST_SENDER	N/A
5625.592	RECEIVER	SLOW_SENDER1
5626.190	FAST_SENDER	N/A
5628.190	FAST_SENDER	N/A
5630.190	FAST_SENDER	N/A
5633.024	SLOW_SENDER1	N/A
5633.761	RECEIVER	SLOW_SENDER1
5641.186	SLOW_SENDER1	N/A
5643.169	FAST_SENDER	N/A
5643.669	RECEIVER	SLOW_SENDER1
5649.405	RECEIVER	FAST_SENDER
5651.824	FAST_SENDER	N/A
5652.603	RECEIVER	FAST_SENDER
[truncated: 10,715 more rows]
