# Supplementary material for: CATO: Wake-Up reCeiver-bAsed communicaTiOn for Batteryless Devices
Source: Sensors (Basel). 2025 Nov 7;25(22):6813. doi: 10.3390/s25226813 (PMC12655924; doi:10.3390/s25226813)
Supplement: Supplementary file 1 [file sensors-25-06813-s001.zip › File S1_Experimental_and_Simulation_Data/simulation/capsweep/cap70/mac_competing_nodes_link_reserve.csv]

time_s	node_id	received_from
2.700	FAST_SENDER	N/A
2.700	SLOW_SENDER1	N/A
3.434	RECEIVER	SLOW_SENDER1
5.408	RECEIVER	FAST_SENDER
5.880	SLOW_SENDER1	N/A
6.663	RECEIVER	SLOW_SENDER1
7.849	FAST_SENDER	N/A
8.647	RECEIVER	FAST_SENDER
9.097	SLOW_SENDER1	N/A
9.891	RECEIVER	SLOW_SENDER1
11.088	FAST_SENDER	N/A
11.845	RECEIVER	FAST_SENDER
12.300	SLOW_SENDER1	N/A
13.060	RECEIVER	SLOW_SENDER1
14.248	FAST_SENDER	N/A
15.042	RECEIVER	FAST_SENDER
15.476	SLOW_SENDER1	N/A
16.282	RECEIVER	SLOW_SENDER1
17.478	FAST_SENDER	N/A
18.237	RECEIVER	FAST_SENDER
18.704	SLOW_SENDER1	N/A
19.519	RECEIVER	SLOW_SENDER1
25.833	FAST_SENDER	N/A
28.464	RECEIVER	FAST_SENDER
28.634	SLOW_SENDER1	N/A
29.403	RECEIVER	SLOW_SENDER1
30.893	FAST_SENDER	N/A
31.617	RECEIVER	FAST_SENDER
34.025	FAST_SENDER	N/A
34.783	RECEIVER	FAST_SENDER
34.804	SLOW_SENDER1	N/A
35.557	RECEIVER	SLOW_SENDER1
37.201	FAST_SENDER	N/A
37.943	RECEIVER	FAST_SENDER
40.351	FAST_SENDER	N/A
40.964	SLOW_SENDER1	N/A
41.099	RECEIVER	FAST_SENDER
43.511	RECEIVER	SLOW_SENDER1
43.548	FAST_SENDER	N/A
44.330	RECEIVER	FAST_SENDER
46.764	FAST_SENDER	N/A
47.549	RECEIVER	FAST_SENDER
49.965	FAST_SENDER	N/A
50.753	RECEIVER	FAST_SENDER
50.937	SLOW_SENDER1	N/A
51.664	RECEIVER	SLOW_SENDER1
53.153	FAST_SENDER	N/A
53.942	RECEIVER	FAST_SENDER
56.342	FAST_SENDER	N/A
57.078	RECEIVER	FAST_SENDER
59.091	SLOW_SENDER1	N/A
59.494	FAST_SENDER	N/A
59.847	RECEIVER	SLOW_SENDER1
63.699	RECEIVER	FAST_SENDER
66.145	FAST_SENDER	N/A
66.909	RECEIVER	FAST_SENDER
69.055	SLOW_SENDER1	N/A
69.794	RECEIVER	SLOW_SENDER1
70.944	FAST_SENDER	N/A
71.723	RECEIVER	FAST_SENDER
74.147	FAST_SENDER	N/A
74.893	RECEIVER	FAST_SENDER
77.213	SLOW_SENDER1	N/A
77.304	FAST_SENDER	N/A
78.019	RECEIVER	SLOW_SENDER1
80.286	RECEIVER	FAST_SENDER
82.688	FAST_SENDER	N/A
83.467	RECEIVER	FAST_SENDER
85.870	FAST_SENDER	N/A
86.626	RECEIVER	FAST_SENDER
89.074	FAST_SENDER	N/A
89.871	RECEIVER	FAST_SENDER
92.275	FAST_SENDER	N/A
93.063	RECEIVER	FAST_SENDER
95.496	FAST_SENDER	N/A
96.268	RECEIVER	FAST_SENDER
98.695	FAST_SENDER	N/A
99.430	RECEIVER	FAST_SENDER
101.869	FAST_SENDER	N/A
102.601	RECEIVER	FAST_SENDER
105.007	FAST_SENDER	N/A
105.808	RECEIVER	FAST_SENDER
109.912	FAST_SENDER	N/A
110.683	RECEIVER	FAST_SENDER
113.121	FAST_SENDER	N/A
113.876	RECEIVER	FAST_SENDER
116.302	FAST_SENDER	N/A
117.061	RECEIVER	FAST_SENDER
119.483	FAST_SENDER	N/A
120.237	RECEIVER	FAST_SENDER
122.639	FAST_SENDER	N/A
123.440	RECEIVER	FAST_SENDER
125.889	FAST_SENDER	N/A
126.676	RECEIVER	FAST_SENDER
129.080	FAST_SENDER	N/A
129.831	RECEIVER	FAST_SENDER
132.276	FAST_SENDER	N/A
133.055	RECEIVER	FAST_SENDER
135.497	FAST_SENDER	N/A
136.248	RECEIVER	FAST_SENDER
138.692	FAST_SENDER	N/A
139.472	RECEIVER	FAST_SENDER
141.916	FAST_SENDER	N/A
142.657	RECEIVER	FAST_SENDER
145.073	FAST_SENDER	N/A
145.841	RECEIVER	FAST_SENDER
148.260	FAST_SENDER	N/A
149.014	RECEIVER	FAST_SENDER
151.441	FAST_SENDER	N/A
152.220	RECEIVER	FAST_SENDER
154.647	FAST_SENDER	N/A
155.424	RECEIVER	FAST_SENDER
157.847	FAST_SENDER	N/A
158.607	RECEIVER	FAST_SENDER
161.051	FAST_SENDER	N/A
161.790	RECEIVER	FAST_SENDER
164.191	FAST_SENDER	N/A
164.975	RECEIVER	FAST_SENDER
167.380	FAST_SENDER	N/A
168.128	RECEIVER	FAST_SENDER
170.564	FAST_SENDER	N/A
171.308	RECEIVER	FAST_SENDER
173.754	FAST_SENDER	N/A
174.528	RECEIVER	FAST_SENDER
176.978	FAST_SENDER	N/A
179.467	RECEIVER	FAST_SENDER
181.908	FAST_SENDER	N/A
182.636	RECEIVER	FAST_SENDER
185.038	FAST_SENDER	N/A
185.831	RECEIVER	FAST_SENDER
188.248	FAST_SENDER	N/A
189.022	RECEIVER	FAST_SENDER
191.441	FAST_SENDER	N/A
192.235	RECEIVER	FAST_SENDER
194.679	FAST_SENDER	N/A
195.465	RECEIVER	FAST_SENDER
197.887	FAST_SENDER	N/A
198.645	RECEIVER	FAST_SENDER
201.078	FAST_SENDER	N/A
201.843	RECEIVER	FAST_SENDER
204.258	FAST_SENDER	N/A
205.048	RECEIVER	FAST_SENDER
207.482	FAST_SENDER	N/A
208.240	RECEIVER	FAST_SENDER
210.679	FAST_SENDER	N/A
211.428	RECEIVER	FAST_SENDER
213.873	FAST_SENDER	N/A
214.632	RECEIVER	FAST_SENDER
217.068	FAST_SENDER	N/A
217.820	RECEIVER	FAST_SENDER
220.220	FAST_SENDER	N/A
220.969	RECEIVER	FAST_SENDER
223.393	FAST_SENDER	N/A
224.169	RECEIVER	FAST_SENDER
226.617	FAST_SENDER	N/A
227.339	RECEIVER	FAST_SENDER
229.752	FAST_SENDER	N/A
230.542	RECEIVER	FAST_SENDER
230.600	SLOW_SENDER1	N/A
231.395	RECEIVER	SLOW_SENDER1
232.977	FAST_SENDER	N/A
233.700	RECEIVER	FAST_SENDER
236.108	FAST_SENDER	N/A
236.902	RECEIVER	FAST_SENDER
238.294	SLOW_SENDER1	N/A
239.037	RECEIVER	SLOW_SENDER1
239.325	FAST_SENDER	N/A
240.089	RECEIVER	FAST_SENDER
242.499	FAST_SENDER	N/A
243.231	RECEIVER	FAST_SENDER
244.477	SLOW_SENDER1	N/A
245.219	RECEIVER	SLOW_SENDER1
245.652	FAST_SENDER	N/A
246.421	RECEIVER	FAST_SENDER
248.844	FAST_SENDER	N/A
249.645	RECEIVER	FAST_SENDER
250.635	SLOW_SENDER1	N/A
251.377	RECEIVER	SLOW_SENDER1
252.090	FAST_SENDER	N/A
252.839	RECEIVER	FAST_SENDER
255.264	FAST_SENDER	N/A
256.012	RECEIVER	FAST_SENDER
258.453	FAST_SENDER	N/A
258.808	SLOW_SENDER1	N/A
259.218	RECEIVER	FAST_SENDER
260.912	RECEIVER	SLOW_SENDER1
266.456	FAST_SENDER	N/A
268.357	SLOW_SENDER1	N/A
274.578	FAST_SENDER	N/A
276.578	FAST_SENDER	N/A
278.578	FAST_SENDER	N/A
280.578	FAST_SENDER	N/A
282.578	FAST_SENDER	N/A
284.578	FAST_SENDER	N/A
286.578	FAST_SENDER	N/A
288.578	FAST_SENDER	N/A
296.477	FAST_SENDER	N/A
303.770	FAST_SENDER	N/A
311.744	FAST_SENDER	N/A
319.613	FAST_SENDER	N/A
326.809	FAST_SENDER	N/A
334.501	FAST_SENDER	N/A
341.693	FAST_SENDER	N/A
349.702	FAST_SENDER	N/A
357.427	FAST_SENDER	N/A
364.894	FAST_SENDER	N/A
372.460	FAST_SENDER	N/A
379.558	FAST_SENDER	N/A
387.154	FAST_SENDER	N/A
394.911	FAST_SENDER	N/A
402.622	FAST_SENDER	N/A
410.539	FAST_SENDER	N/A
414.704	RECEIVER	FAST_SENDER
417.104	FAST_SENDER	N/A
417.826	RECEIVER	FAST_SENDER
420.261	FAST_SENDER	N/A
420.988	RECEIVER	FAST_SENDER
423.391	FAST_SENDER	N/A
424.182	RECEIVER	FAST_SENDER
424.450	SLOW_SENDER1	N/A
425.201	RECEIVER	SLOW_SENDER1
426.591	FAST_SENDER	N/A
427.346	RECEIVER	FAST_SENDER
427.633	SLOW_SENDER1	N/A
428.371	RECEIVER	SLOW_SENDER1
429.751	FAST_SENDER	N/A
430.507	RECEIVER	FAST_SENDER
430.780	SLOW_SENDER1	N/A
431.576	RECEIVER	SLOW_SENDER1
438.116	FAST_SENDER	N/A
438.866	RECEIVER	FAST_SENDER
439.110	SLOW_SENDER1	N/A
439.896	RECEIVER	SLOW_SENDER1
441.301	FAST_SENDER	N/A
442.069	RECEIVER	FAST_SENDER
444.509	FAST_SENDER	N/A
445.246	RECEIVER	FAST_SENDER
447.307	SLOW_SENDER1	N/A
447.669	FAST_SENDER	N/A
448.053	RECEIVER	SLOW_SENDER1
452.136	RECEIVER	FAST_SENDER
454.568	FAST_SENDER	N/A
455.302	RECEIVER	FAST_SENDER
457.328	SLOW_SENDER1	N/A
457.722	FAST_SENDER	N/A
458.074	RECEIVER	SLOW_SENDER1
462.434	RECEIVER	FAST_SENDER
464.873	FAST_SENDER	N/A
465.615	RECEIVER	FAST_SENDER
467.568	SLOW_SENDER1	N/A
468.034	FAST_SENDER	N/A
468.296	RECEIVER	SLOW_SENDER1
470.273	RECEIVER	FAST_SENDER
472.675	FAST_SENDER	N/A
473.463	RECEIVER	FAST_SENDER
475.883	FAST_SENDER	N/A
476.639	RECEIVER	FAST_SENDER
479.051	FAST_SENDER	N/A
479.849	RECEIVER	FAST_SENDER
482.297	FAST_SENDER	N/A
483.014	RECEIVER	FAST_SENDER
485.434	FAST_SENDER	N/A
486.171	RECEIVER	FAST_SENDER
488.587	FAST_SENDER	N/A
489.342	RECEIVER	FAST_SENDER
491.754	FAST_SENDER	N/A
492.484	RECEIVER	FAST_SENDER
494.924	FAST_SENDER	N/A
495.654	RECEIVER	FAST_SENDER
498.055	FAST_SENDER	N/A
498.829	RECEIVER	FAST_SENDER
501.229	FAST_SENDER	N/A
501.981	RECEIVER	FAST_SENDER
504.413	FAST_SENDER	N/A
505.172	RECEIVER	FAST_SENDER
507.587	FAST_SENDER	N/A
508.373	RECEIVER	FAST_SENDER
510.819	FAST_SENDER	N/A
511.588	RECEIVER	FAST_SENDER
514.031	FAST_SENDER	N/A
514.790	RECEIVER	FAST_SENDER
517.201	FAST_SENDER	N/A
517.973	RECEIVER	FAST_SENDER
520.375	FAST_SENDER	N/A
521.145	RECEIVER	FAST_SENDER
523.578	FAST_SENDER	N/A
524.371	RECEIVER	FAST_SENDER
526.816	FAST_SENDER	N/A
527.600	RECEIVER	FAST_SENDER
530.021	FAST_SENDER	N/A
530.806	RECEIVER	FAST_SENDER
533.212	FAST_SENDER	N/A
533.950	RECEIVER	FAST_SENDER
536.389	FAST_SENDER	N/A
537.161	RECEIVER	FAST_SENDER
539.577	FAST_SENDER	N/A
540.321	RECEIVER	FAST_SENDER
542.761	FAST_SENDER	N/A
543.538	RECEIVER	FAST_SENDER
545.987	FAST_SENDER	N/A
546.755	RECEIVER	FAST_SENDER
549.184	FAST_SENDER	N/A
551.597	RECEIVER	FAST_SENDER
554.014	FAST_SENDER	N/A
554.797	RECEIVER	FAST_SENDER
557.227	FAST_SENDER	N/A
557.981	RECEIVER	FAST_SENDER
560.391	FAST_SENDER	N/A
561.131	RECEIVER	FAST_SENDER
563.557	FAST_SENDER	N/A
564.329	RECEIVER	FAST_SENDER
566.751	FAST_SENDER	N/A
569.037	RECEIVER	FAST_SENDER
571.438	FAST_SENDER	N/A
572.198	RECEIVER	FAST_SENDER
574.612	FAST_SENDER	N/A
575.357	RECEIVER	FAST_SENDER
577.759	FAST_SENDER	N/A
578.526	RECEIVER	FAST_SENDER
580.945	FAST_SENDER	N/A
581.703	RECEIVER	FAST_SENDER
584.151	FAST_SENDER	N/A
584.918	RECEIVER	FAST_SENDER
587.361	FAST_SENDER	N/A
588.099	RECEIVER	FAST_SENDER
590.532	FAST_SENDER	N/A
598.254	FAST_SENDER	N/A
605.832	FAST_SENDER	N/A
613.512	FAST_SENDER	N/A
621.007	FAST_SENDER	N/A
622.350	SLOW_SENDER1	N/A
629.474	FAST_SENDER	N/A
633.233	SLOW_SENDER1	N/A
638.099	FAST_SENDER	N/A
640.099	FAST_SENDER	N/A
642.099	FAST_SENDER	N/A
644.099	FAST_SENDER	N/A
646.099	FAST_SENDER	N/A
646.706	SLOW_SENDER1	N/A
648.099	FAST_SENDER	N/A
650.099	FAST_SENDER	N/A
652.099	FAST_SENDER	N/A
659.278	FAST_SENDER	N/A
667.091	FAST_SENDER	N/A
674.313	FAST_SENDER	N/A
681.730	FAST_SENDER	N/A
689.319	FAST_SENDER	N/A
697.134	FAST_SENDER	N/A
704.556	FAST_SENDER	N/A
712.651	FAST_SENDER	N/A
719.628	FAST_SENDER	N/A
726.849	FAST_SENDER	N/A
734.428	FAST_SENDER	N/A
741.534	FAST_SENDER	N/A
743.671	RECEIVER	FAST_SENDER
746.119	FAST_SENDER	N/A
746.913	RECEIVER	FAST_SENDER
749.362	FAST_SENDER	N/A
750.139	RECEIVER	FAST_SENDER
752.551	FAST_SENDER	N/A
753.315	RECEIVER	FAST_SENDER
755.720	FAST_SENDER	N/A
756.482	RECEIVER	FAST_SENDER
758.927	FAST_SENDER	N/A
759.692	RECEIVER	FAST_SENDER
762.110	FAST_SENDER	N/A
766.262	RECEIVER	FAST_SENDER
768.676	FAST_SENDER	N/A
769.442	RECEIVER	FAST_SENDER
771.865	FAST_SENDER	N/A
772.644	RECEIVER	FAST_SENDER
775.089	FAST_SENDER	N/A
775.880	RECEIVER	FAST_SENDER
778.326	FAST_SENDER	N/A
779.086	RECEIVER	FAST_SENDER
781.524	FAST_SENDER	N/A
782.278	RECEIVER	FAST_SENDER
784.710	FAST_SENDER	N/A
785.482	RECEIVER	FAST_SENDER
787.903	FAST_SENDER	N/A
788.642	RECEIVER	FAST_SENDER
791.066	FAST_SENDER	N/A
791.819	RECEIVER	FAST_SENDER
794.247	FAST_SENDER	N/A
795.029	RECEIVER	FAST_SENDER
797.431	FAST_SENDER	N/A
798.208	RECEIVER	FAST_SENDER
800.270	SLOW_SENDER1	N/A
800.658	FAST_SENDER	N/A
801.005	RECEIVER	SLOW_SENDER1
806.375	RECEIVER	FAST_SENDER
808.813	FAST_SENDER	N/A
809.575	RECEIVER	FAST_SENDER
809.731	SLOW_SENDER1	N/A
810.527	RECEIVER	SLOW_SENDER1
811.996	FAST_SENDER	N/A
812.771	RECEIVER	FAST_SENDER
815.177	FAST_SENDER	N/A
815.929	RECEIVER	FAST_SENDER
815.931	SLOW_SENDER1	N/A
816.672	RECEIVER	SLOW_SENDER1
818.355	FAST_SENDER	N/A
819.094	RECEIVER	FAST_SENDER
821.523	FAST_SENDER	N/A
822.106	SLOW_SENDER1	N/A
822.267	RECEIVER	FAST_SENDER
824.438	RECEIVER	SLOW_SENDER1
824.675	FAST_SENDER	N/A
825.420	RECEIVER	FAST_SENDER
827.827	FAST_SENDER	N/A
828.556	RECEIVER	FAST_SENDER
831.859	SLOW_SENDER1	N/A
832.622	RECEIVER	SLOW_SENDER1
832.795	FAST_SENDER	N/A
833.573	RECEIVER	FAST_SENDER
837.525	FAST_SENDER	N/A
838.279	RECEIVER	FAST_SENDER
840.039	SLOW_SENDER1	N/A
840.724	FAST_SENDER	N/A
840.778	RECEIVER	SLOW_SENDER1
841.499	RECEIVER	FAST_SENDER
843.907	FAST_SENDER	N/A
844.652	RECEIVER	FAST_SENDER
847.097	FAST_SENDER	N/A
847.803	RECEIVER	FAST_SENDER
848.222	SLOW_SENDER1	N/A
848.985	RECEIVER	SLOW_SENDER1
850.222	FAST_SENDER	N/A
850.993	RECEIVER	FAST_SENDER
853.407	FAST_SENDER	N/A
854.160	RECEIVER	FAST_SENDER
856.389	SLOW_SENDER1	N/A
856.581	FAST_SENDER	N/A
857.172	RECEIVER	SLOW_SENDER1
858.903	RECEIVER	FAST_SENDER
861.308	FAST_SENDER	N/A
862.048	RECEIVER	FAST_SENDER
864.476	FAST_SENDER	N/A
864.603	SLOW_SENDER1	N/A
865.238	RECEIVER	FAST_SENDER
865.903	RECEIVER	SLOW_SENDER1
867.686	FAST_SENDER	N/A
868.498	RECEIVER	FAST_SENDER
870.931	FAST_SENDER	N/A
873.464	RECEIVER	FAST_SENDER
875.870	FAST_SENDER	N/A
876.634	RECEIVER	FAST_SENDER
879.041	FAST_SENDER	N/A
879.826	RECEIVER	FAST_SENDER
882.254	FAST_SENDER	N/A
884.538	RECEIVER	FAST_SENDER
886.968	FAST_SENDER	N/A
887.750	RECEIVER	FAST_SENDER
890.166	FAST_SENDER	N/A
890.915	RECEIVER	FAST_SENDER
893.316	FAST_SENDER	N/A
894.056	RECEIVER	FAST_SENDER
896.469	FAST_SENDER	N/A
897.235	RECEIVER	FAST_SENDER
899.665	FAST_SENDER	N/A
900.439	RECEIVER	FAST_SENDER
902.876	FAST_SENDER	N/A
903.607	RECEIVER	FAST_SENDER
906.037	FAST_SENDER	N/A
906.788	RECEIVER	FAST_SENDER
909.228	FAST_SENDER	N/A
909.987	RECEIVER	FAST_SENDER
912.419	FAST_SENDER	N/A
913.195	RECEIVER	FAST_SENDER
915.633	FAST_SENDER	N/A
916.404	RECEIVER	FAST_SENDER
918.815	FAST_SENDER	N/A
919.582	RECEIVER	FAST_SENDER
922.021	FAST_SENDER	N/A
929.460	FAST_SENDER	N/A
937.556	FAST_SENDER	N/A
944.829	FAST_SENDER	N/A
952.409	FAST_SENDER	N/A
959.637	FAST_SENDER	N/A
966.891	FAST_SENDER	N/A
974.355	FAST_SENDER	N/A
982.407	FAST_SENDER	N/A
990.149	FAST_SENDER	N/A
998.242	FAST_SENDER	N/A
1006.041	FAST_SENDER	N/A
1013.052	FAST_SENDER	N/A
1018.800	SLOW_SENDER1	N/A
1020.671	FAST_SENDER	N/A
1028.621	FAST_SENDER	N/A
1029.256	SLOW_SENDER1	N/A
1036.542	FAST_SENDER	N/A
1038.542	FAST_SENDER	N/A
1040.542	FAST_SENDER	N/A
1042.542	FAST_SENDER	N/A
1044.542	FAST_SENDER	N/A
1046.542	FAST_SENDER	N/A
1048.542	FAST_SENDER	N/A
1050.542	FAST_SENDER	N/A
1058.358	FAST_SENDER	N/A
1066.016	FAST_SENDER	N/A
1074.012	FAST_SENDER	N/A
1074.809	RECEIVER	FAST_SENDER
1077.214	FAST_SENDER	N/A
1078.003	RECEIVER	FAST_SENDER
1080.432	FAST_SENDER	N/A
1081.179	RECEIVER	FAST_SENDER
1083.580	FAST_SENDER	N/A
1084.344	RECEIVER	FAST_SENDER
1086.744	FAST_SENDER	N/A
1087.521	RECEIVER	FAST_SENDER
1089.966	FAST_SENDER	N/A
1092.106	RECEIVER	FAST_SENDER
1094.549	FAST_SENDER	N/A
1095.283	RECEIVER	FAST_SENDER
1097.712	FAST_SENDER	N/A
1098.483	RECEIVER	FAST_SENDER
1100.929	FAST_SENDER	N/A
1103.402	RECEIVER	FAST_SENDER
1105.844	FAST_SENDER	N/A
1108.289	RECEIVER	FAST_SENDER
1110.726	FAST_SENDER	N/A
1111.541	RECEIVER	FAST_SENDER
1113.942	FAST_SENDER	N/A
1114.746	RECEIVER	FAST_SENDER
1117.169	FAST_SENDER	N/A
1117.945	RECEIVER	FAST_SENDER
1120.386	FAST_SENDER	N/A
1121.202	RECEIVER	FAST_SENDER
1123.648	FAST_SENDER	N/A
1124.435	RECEIVER	FAST_SENDER
1126.881	FAST_SENDER	N/A
1127.647	RECEIVER	FAST_SENDER
1130.073	FAST_SENDER	N/A
1134.265	RECEIVER	FAST_SENDER
1136.692	FAST_SENDER	N/A
1137.458	RECEIVER	FAST_SENDER
1139.887	FAST_SENDER	N/A
1140.649	RECEIVER	FAST_SENDER
1143.093	FAST_SENDER	N/A
1143.866	RECEIVER	FAST_SENDER
1146.307	FAST_SENDER	N/A
1147.030	RECEIVER	FAST_SENDER
1149.431	FAST_SENDER	N/A
1150.200	RECEIVER	FAST_SENDER
1152.645	FAST_SENDER	N/A
1153.464	RECEIVER	FAST_SENDER
1155.912	FAST_SENDER	N/A
1156.635	RECEIVER	FAST_SENDER
1159.035	FAST_SENDER	N/A
1159.805	RECEIVER	FAST_SENDER
1162.244	FAST_SENDER	N/A
1163.011	RECEIVER	FAST_SENDER
1165.439	FAST_SENDER	N/A
1166.208	RECEIVER	FAST_SENDER
1168.624	FAST_SENDER	N/A
1169.379	RECEIVER	FAST_SENDER
1171.815	FAST_SENDER	N/A
1174.061	RECEIVER	FAST_SENDER
1176.474	FAST_SENDER	N/A
1177.237	RECEIVER	FAST_SENDER
1179.674	FAST_SENDER	N/A
1182.149	RECEIVER	FAST_SENDER
1184.598	FAST_SENDER	N/A
1185.346	RECEIVER	FAST_SENDER
1187.754	FAST_SENDER	N/A
1188.110	SLOW_SENDER1	N/A
1188.528	RECEIVER	FAST_SENDER
1192.642	RECEIVER	SLOW_SENDER1
1192.759	FAST_SENDER	N/A
1194.759	FAST_SENDER	N/A
1196.759	FAST_SENDER	N/A
1198.081	SLOW_SENDER1	N/A
1198.759	FAST_SENDER	N/A
1198.830	RECEIVER	SLOW_SENDER1
1200.759	FAST_SENDER	N/A
1202.759	FAST_SENDER	N/A
1204.759	FAST_SENDER	N/A
1206.262	SLOW_SENDER1	N/A
1206.759	FAST_SENDER	N/A
1207.038	RECEIVER	SLOW_SENDER1
1210.791	RECEIVER	FAST_SENDER
1213.214	FAST_SENDER	N/A
1213.975	RECEIVER	FAST_SENDER
1216.379	FAST_SENDER	N/A
1216.461	SLOW_SENDER1	N/A
1217.149	RECEIVER	FAST_SENDER
1219.414	RECEIVER	SLOW_SENDER1
1219.581	FAST_SENDER	N/A
1220.320	RECEIVER	FAST_SENDER
1222.727	FAST_SENDER	N/A
1223.504	RECEIVER	FAST_SENDER
1225.908	FAST_SENDER	N/A
1226.701	RECEIVER	FAST_SENDER
1226.837	SLOW_SENDER1	N/A
1229.115	FAST_SENDER	N/A
1236.708	FAST_SENDER	N/A
1244.309	FAST_SENDER	N/A
1251.915	FAST_SENDER	N/A
1259.521	FAST_SENDER	N/A
1267.022	FAST_SENDER	N/A
1275.101	FAST_SENDER	N/A
1282.247	FAST_SENDER	N/A
1289.972	FAST_SENDER	N/A
1297.826	FAST_SENDER	N/A
1305.055	FAST_SENDER	N/A
1312.887	FAST_SENDER	N/A
1320.298	FAST_SENDER	N/A
1327.304	FAST_SENDER	N/A
1335.231	FAST_SENDER	N/A
1342.586	FAST_SENDER	N/A
1350.402	FAST_SENDER	N/A
1357.986	FAST_SENDER	N/A
1365.048	FAST_SENDER	N/A
1372.493	FAST_SENDER	N/A
1379.940	FAST_SENDER	N/A
1380.540	SLOW_SENDER1	N/A
1380.705	RECEIVER	FAST_SENDER
1384.748	FAST_SENDER	N/A
1384.792	RECEIVER	SLOW_SENDER1
1386.748	FAST_SENDER	N/A
1388.748	FAST_SENDER	N/A
1390.223	SLOW_SENDER1	N/A
1390.748	FAST_SENDER	N/A
1391.003	RECEIVER	SLOW_SENDER1
1392.748	FAST_SENDER	N/A
1394.748	FAST_SENDER	N/A
1396.748	FAST_SENDER	N/A
1398.414	SLOW_SENDER1	N/A
1398.748	FAST_SENDER	N/A
1399.163	RECEIVER	SLOW_SENDER1
1400.902	RECEIVER	FAST_SENDER
1403.303	FAST_SENDER	N/A
1404.048	RECEIVER	FAST_SENDER
1406.488	FAST_SENDER	N/A
1406.608	SLOW_SENDER1	N/A
1407.251	RECEIVER	FAST_SENDER
1407.892	RECEIVER	SLOW_SENDER1
1409.679	FAST_SENDER	N/A
1410.423	RECEIVER	FAST_SENDER
1412.860	FAST_SENDER	N/A
1413.642	RECEIVER	FAST_SENDER
1415.310	SLOW_SENDER1	N/A
1416.051	FAST_SENDER	N/A
1416.085	RECEIVER	SLOW_SENDER1
1416.815	RECEIVER	FAST_SENDER
1419.263	FAST_SENDER	N/A
1420.070	RECEIVER	FAST_SENDER
1422.479	FAST_SENDER	N/A
1423.250	RECEIVER	FAST_SENDER
1423.532	SLOW_SENDER1	N/A
1424.295	RECEIVER	SLOW_SENDER1
1425.693	FAST_SENDER	N/A
1426.490	RECEIVER	FAST_SENDER
1428.912	FAST_SENDER	N/A
1431.178	RECEIVER	FAST_SENDER
1431.708	SLOW_SENDER1	N/A
1432.470	RECEIVER	SLOW_SENDER1
1433.612	FAST_SENDER	N/A
1434.349	RECEIVER	FAST_SENDER
1436.794	FAST_SENDER	N/A
1437.574	RECEIVER	FAST_SENDER
1439.918	SLOW_SENDER1	N/A
1439.974	FAST_SENDER	N/A
1440.681	RECEIVER	SLOW_SENDER1
1442.910	RECEIVER	FAST_SENDER
1445.358	FAST_SENDER	N/A
1446.095	RECEIVER	FAST_SENDER
1448.105	SLOW_SENDER1	N/A
1448.495	FAST_SENDER	N/A
1448.901	RECEIVER	SLOW_SENDER1
1450.985	RECEIVER	FAST_SENDER
1453.419	FAST_SENDER	N/A
1454.145	RECEIVER	FAST_SENDER
1456.560	FAST_SENDER	N/A
1457.317	RECEIVER	FAST_SENDER
1459.761	FAST_SENDER	N/A
1460.509	RECEIVER	FAST_SENDER
1462.928	FAST_SENDER	N/A
1463.661	RECEIVER	FAST_SENDER
1466.066	FAST_SENDER	N/A
1466.805	RECEIVER	FAST_SENDER
1469.245	FAST_SENDER	N/A
1470.052	RECEIVER	FAST_SENDER
1473.789	FAST_SENDER	N/A
1474.512	RECEIVER	FAST_SENDER
1476.937	FAST_SENDER	N/A
1477.717	RECEIVER	FAST_SENDER
1480.146	FAST_SENDER	N/A
1480.937	RECEIVER	FAST_SENDER
1483.352	FAST_SENDER	N/A
1484.129	RECEIVER	FAST_SENDER
1486.568	FAST_SENDER	N/A
1487.301	RECEIVER	FAST_SENDER
1489.750	FAST_SENDER	N/A
1490.556	RECEIVER	FAST_SENDER
1492.983	FAST_SENDER	N/A
1493.682	RECEIVER	FAST_SENDER
1496.132	FAST_SENDER	N/A
1496.865	RECEIVER	FAST_SENDER
1499.275	FAST_SENDER	N/A
1499.997	RECEIVER	FAST_SENDER
1502.410	FAST_SENDER	N/A
1503.159	RECEIVER	FAST_SENDER
1505.586	FAST_SENDER	N/A
1506.308	RECEIVER	FAST_SENDER
1508.737	FAST_SENDER	N/A
1509.481	RECEIVER	FAST_SENDER
1511.888	FAST_SENDER	N/A
1512.646	RECEIVER	FAST_SENDER
1515.072	FAST_SENDER	N/A
1515.830	RECEIVER	FAST_SENDER
1518.263	FAST_SENDER	N/A
1519.044	RECEIVER	FAST_SENDER
1521.490	FAST_SENDER	N/A
1522.265	RECEIVER	FAST_SENDER
1524.665	FAST_SENDER	N/A
1525.423	RECEIVER	FAST_SENDER
1527.823	FAST_SENDER	N/A
1528.577	RECEIVER	FAST_SENDER
1530.982	FAST_SENDER	N/A
1533.334	RECEIVER	FAST_SENDER
1535.738	FAST_SENDER	N/A
1536.458	RECEIVER	FAST_SENDER
1538.870	FAST_SENDER	N/A
1539.621	RECEIVER	FAST_SENDER
1542.046	FAST_SENDER	N/A
1542.821	RECEIVER	FAST_SENDER
1545.267	FAST_SENDER	N/A
1546.026	RECEIVER	FAST_SENDER
1550.046	FAST_SENDER	N/A
1550.822	RECEIVER	FAST_SENDER
1553.229	FAST_SENDER	N/A
1554.013	RECEIVER	FAST_SENDER
1556.461	FAST_SENDER	N/A
1557.238	RECEIVER	FAST_SENDER
1559.644	FAST_SENDER	N/A
1560.396	RECEIVER	FAST_SENDER
1562.823	FAST_SENDER	N/A
1563.617	RECEIVER	FAST_SENDER
1566.018	FAST_SENDER	N/A
1566.794	RECEIVER	FAST_SENDER
1569.237	FAST_SENDER	N/A
1570.024	RECEIVER	FAST_SENDER
1572.452	FAST_SENDER	N/A
1573.155	RECEIVER	FAST_SENDER
1575.589	FAST_SENDER	N/A
1576.334	RECEIVER	FAST_SENDER
1578.781	FAST_SENDER	N/A
1579.505	RECEIVER	FAST_SENDER
1581.946	FAST_SENDER	N/A
1582.720	RECEIVER	FAST_SENDER
1585.143	FAST_SENDER	N/A
1585.932	RECEIVER	FAST_SENDER
1588.337	FAST_SENDER	N/A
1589.112	RECEIVER	FAST_SENDER
1591.562	FAST_SENDER	N/A
1592.281	RECEIVER	FAST_SENDER
1594.715	FAST_SENDER	N/A
1601.948	FAST_SENDER	N/A
1601.980	SLOW_SENDER1	N/A
1610.973	FAST_SENDER	N/A
1612.973	FAST_SENDER	N/A
1614.973	FAST_SENDER	N/A
1615.216	SLOW_SENDER1	N/A
1616.973	FAST_SENDER	N/A
1618.973	FAST_SENDER	N/A
1620.973	FAST_SENDER	N/A
1622.973	FAST_SENDER	N/A
1624.973	FAST_SENDER	N/A
1626.973	FAST_SENDER	N/A
1628.973	FAST_SENDER	N/A
1630.973	FAST_SENDER	N/A
1632.973	FAST_SENDER	N/A
1640.163	FAST_SENDER	N/A
1648.068	FAST_SENDER	N/A
1655.653	FAST_SENDER	N/A
1663.627	FAST_SENDER	N/A
1671.020	FAST_SENDER	N/A
1678.450	FAST_SENDER	N/A
1686.059	FAST_SENDER	N/A
1693.388	FAST_SENDER	N/A
1700.667	FAST_SENDER	N/A
1708.080	FAST_SENDER	N/A
1715.865	FAST_SENDER	N/A
1723.534	FAST_SENDER	N/A
1730.921	FAST_SENDER	N/A
1738.743	FAST_SENDER	N/A
1746.043	FAST_SENDER	N/A
1746.803	RECEIVER	FAST_SENDER
1749.252	FAST_SENDER	N/A
1750.055	RECEIVER	FAST_SENDER
1752.458	FAST_SENDER	N/A
1754.988	RECEIVER	FAST_SENDER
1757.432	FAST_SENDER	N/A
1758.204	RECEIVER	FAST_SENDER
1760.634	FAST_SENDER	N/A
1761.409	RECEIVER	FAST_SENDER
1763.825	FAST_SENDER	N/A
1764.575	RECEIVER	FAST_SENDER
1767.011	FAST_SENDER	N/A
1767.782	RECEIVER	FAST_SENDER
1770.202	FAST_SENDER	N/A
1772.601	RECEIVER	FAST_SENDER
1773.150	SLOW_SENDER1	N/A
1773.940	RECEIVER	SLOW_SENDER1
1775.049	FAST_SENDER	N/A
1775.797	RECEIVER	FAST_SENDER
1776.360	SLOW_SENDER1	N/A
1778.217	FAST_SENDER	N/A
1778.676	RECEIVER	SLOW_SENDER1
1780.652	RECEIVER	FAST_SENDER
1783.095	FAST_SENDER	N/A
1783.865	RECEIVER	FAST_SENDER
1784.111	SLOW_SENDER1	N/A
1786.311	FAST_SENDER	N/A
1786.378	RECEIVER	SLOW_SENDER1
1787.089	RECEIVER	FAST_SENDER
1789.518	FAST_SENDER	N/A
1790.289	RECEIVER	FAST_SENDER
1792.735	FAST_SENDER	N/A
1793.538	RECEIVER	FAST_SENDER
1793.780	SLOW_SENDER1	N/A
1794.598	RECEIVER	SLOW_SENDER1
1795.977	FAST_SENDER	N/A
1798.191	RECEIVER	FAST_SENDER
1800.626	FAST_SENDER	N/A
1801.355	RECEIVER	FAST_SENDER
1802.044	SLOW_SENDER1	N/A
1804.854	RECEIVER	SLOW_SENDER1
1808.569	FAST_SENDER	N/A
1809.316	RECEIVER	FAST_SENDER
1811.763	FAST_SENDER	N/A
1812.303	SLOW_SENDER1	N/A
1813.045	RECEIVER	SLOW_SENDER1
1814.497	RECEIVER	FAST_SENDER
1816.898	FAST_SENDER	N/A
1817.673	RECEIVER	FAST_SENDER
1820.093	FAST_SENDER	N/A
1820.481	SLOW_SENDER1	N/A
1820.867	RECEIVER	FAST_SENDER
1824.966	FAST_SENDER	N/A
1825.696	RECEIVER	FAST_SENDER
1828.141	FAST_SENDER	N/A
1828.874	RECEIVER	FAST_SENDER
1831.275	FAST_SENDER	N/A
1832.015	RECEIVER	FAST_SENDER
1834.422	FAST_SENDER	N/A
1835.191	RECEIVER	FAST_SENDER
1837.631	FAST_SENDER	N/A
1838.408	RECEIVER	FAST_SENDER
1840.818	FAST_SENDER	N/A
1841.621	RECEIVER	FAST_SENDER
1844.052	FAST_SENDER	N/A
1844.814	RECEIVER	FAST_SENDER
1847.254	FAST_SENDER	N/A
1850.425	FAST_SENDER	N/A
1858.026	FAST_SENDER	N/A
1865.413	FAST_SENDER	N/A
1873.175	FAST_SENDER	N/A
1880.230	FAST_SENDER	N/A
1887.682	FAST_SENDER	N/A
1895.267	FAST_SENDER	N/A
1902.800	FAST_SENDER	N/A
1910.418	FAST_SENDER	N/A
1918.230	FAST_SENDER	N/A
1926.101	FAST_SENDER	N/A
1933.543	FAST_SENDER	N/A
1941.076	FAST_SENDER	N/A
1948.511	FAST_SENDER	N/A
1956.399	FAST_SENDER	N/A
1964.141	FAST_SENDER	N/A
1971.671	FAST_SENDER	N/A
1974.980	SLOW_SENDER1	N/A
1979.967	FAST_SENDER	N/A
1987.676	SLOW_SENDER1	N/A
1987.989	FAST_SENDER	N/A
1996.040	FAST_SENDER	N/A
1998.040	FAST_SENDER	N/A
2000.040	FAST_SENDER	N/A
2000.886	SLOW_SENDER1	N/A
2001.667	RECEIVER	SLOW_SENDER1
2002.040	FAST_SENDER	N/A
2004.040	FAST_SENDER	N/A
2006.040	FAST_SENDER	N/A
2008.040	FAST_SENDER	N/A
2010.040	FAST_SENDER	N/A
2010.800	RECEIVER	FAST_SENDER
2013.205	FAST_SENDER	N/A
2013.971	RECEIVER	FAST_SENDER
2016.410	FAST_SENDER	N/A
2017.172	RECEIVER	FAST_SENDER
2019.612	FAST_SENDER	N/A
2020.343	RECEIVER	FAST_SENDER
2022.754	FAST_SENDER	N/A
2023.501	RECEIVER	FAST_SENDER
2025.904	FAST_SENDER	N/A
2026.677	RECEIVER	FAST_SENDER
2029.126	FAST_SENDER	N/A
2029.892	RECEIVER	FAST_SENDER
2032.340	FAST_SENDER	N/A
2033.067	RECEIVER	FAST_SENDER
2035.508	FAST_SENDER	N/A
2037.975	RECEIVER	FAST_SENDER
2040.392	FAST_SENDER	N/A
2041.131	RECEIVER	FAST_SENDER
2043.564	FAST_SENDER	N/A
2044.332	RECEIVER	FAST_SENDER
2046.756	FAST_SENDER	N/A
2047.487	RECEIVER	FAST_SENDER
2049.927	FAST_SENDER	N/A
2050.656	RECEIVER	FAST_SENDER
2053.094	FAST_SENDER	N/A
2053.854	RECEIVER	FAST_SENDER
2056.269	FAST_SENDER	N/A
2057.058	RECEIVER	FAST_SENDER
2059.492	FAST_SENDER	N/A
2060.293	RECEIVER	FAST_SENDER
2062.743	FAST_SENDER	N/A
2063.545	RECEIVER	FAST_SENDER
2065.992	FAST_SENDER	N/A
2066.707	RECEIVER	FAST_SENDER
2069.150	FAST_SENDER	N/A
2069.939	RECEIVER	FAST_SENDER
2073.798	FAST_SENDER	N/A
2074.567	RECEIVER	FAST_SENDER
2076.999	FAST_SENDER	N/A
2077.769	RECEIVER	FAST_SENDER
2083.079	FAST_SENDER	N/A
2083.808	RECEIVER	FAST_SENDER
2086.235	FAST_SENDER	N/A
2086.967	RECEIVER	FAST_SENDER
2089.405	FAST_SENDER	N/A
2090.155	RECEIVER	FAST_SENDER
2092.597	FAST_SENDER	N/A
2093.380	RECEIVER	FAST_SENDER
2095.794	FAST_SENDER	N/A
2096.572	RECEIVER	FAST_SENDER
2098.998	FAST_SENDER	N/A
2099.726	RECEIVER	FAST_SENDER
2102.171	FAST_SENDER	N/A
2102.896	RECEIVER	FAST_SENDER
2105.343	FAST_SENDER	N/A
2106.088	RECEIVER	FAST_SENDER
2108.488	FAST_SENDER	N/A
2109.242	RECEIVER	FAST_SENDER
2111.685	FAST_SENDER	N/A
2112.397	RECEIVER	FAST_SENDER
2114.813	FAST_SENDER	N/A
2115.610	RECEIVER	FAST_SENDER
2118.030	FAST_SENDER	N/A
2118.806	RECEIVER	FAST_SENDER
2121.219	FAST_SENDER	N/A
2123.485	RECEIVER	FAST_SENDER
2125.890	FAST_SENDER	N/A
2126.676	RECEIVER	FAST_SENDER
2130.641	FAST_SENDER	N/A
2131.414	RECEIVER	FAST_SENDER
2133.848	FAST_SENDER	N/A
2134.616	RECEIVER	FAST_SENDER
2137.043	FAST_SENDER	N/A
2137.773	RECEIVER	FAST_SENDER
2140.184	FAST_SENDER	N/A
2140.944	RECEIVER	FAST_SENDER
2144.751	FAST_SENDER	N/A
2145.507	RECEIVER	FAST_SENDER
2147.922	FAST_SENDER	N/A
2148.674	RECEIVER	FAST_SENDER
2151.118	FAST_SENDER	N/A
2151.888	RECEIVER	FAST_SENDER
2154.329	FAST_SENDER	N/A
2154.740	SLOW_SENDER1	N/A
2155.120	RECEIVER	FAST_SENDER
2159.110	RECEIVER	SLOW_SENDER1
2159.460	FAST_SENDER	N/A
2160.232	RECEIVER	FAST_SENDER
2162.637	FAST_SENDER	N/A
2163.366	RECEIVER	FAST_SENDER
2164.537	SLOW_SENDER1	N/A
2165.312	RECEIVER	SLOW_SENDER1
2165.810	FAST_SENDER	N/A
2166.602	RECEIVER	FAST_SENDER
2169.026	FAST_SENDER	N/A
2169.747	RECEIVER	FAST_SENDER
2172.187	FAST_SENDER	N/A
2172.712	SLOW_SENDER1	N/A
2172.962	RECEIVER	FAST_SENDER
2178.501	RECEIVER	SLOW_SENDER1
2178.942	FAST_SENDER	N/A
2180.942	FAST_SENDER	N/A
2182.942	FAST_SENDER	N/A
2184.942	FAST_SENDER	N/A
2185.937	SLOW_SENDER1	N/A
2186.942	FAST_SENDER	N/A
2188.942	FAST_SENDER	N/A
2190.942	FAST_SENDER	N/A
2192.942	FAST_SENDER	N/A
2193.690	RECEIVER	FAST_SENDER
2196.114	FAST_SENDER	N/A
2196.889	RECEIVER	FAST_SENDER
2199.314	FAST_SENDER	N/A
2200.104	RECEIVER	FAST_SENDER
2202.506	FAST_SENDER	N/A
2203.217	RECEIVER	FAST_SENDER
2205.645	FAST_SENDER	N/A
2206.411	RECEIVER	FAST_SENDER
2208.855	FAST_SENDER	N/A
2209.660	RECEIVER	FAST_SENDER
2212.075	FAST_SENDER	N/A
2212.851	RECEIVER	FAST_SENDER
2215.289	FAST_SENDER	N/A
2216.028	RECEIVER	FAST_SENDER
2218.477	FAST_SENDER	N/A
2219.281	RECEIVER	FAST_SENDER
2221.730	FAST_SENDER	N/A
2222.500	RECEIVER	FAST_SENDER
2224.928	FAST_SENDER	N/A
2225.630	RECEIVER	FAST_SENDER
2228.057	FAST_SENDER	N/A
2228.783	RECEIVER	FAST_SENDER
2231.207	FAST_SENDER	N/A
2232.001	RECEIVER	FAST_SENDER
2234.445	FAST_SENDER	N/A
2235.223	RECEIVER	FAST_SENDER
2237.656	FAST_SENDER	N/A
2238.407	RECEIVER	FAST_SENDER
2240.812	FAST_SENDER	N/A
2241.564	RECEIVER	FAST_SENDER
2243.972	FAST_SENDER	N/A
2244.719	RECEIVER	FAST_SENDER
2247.163	FAST_SENDER	N/A
2254.692	FAST_SENDER	N/A
2262.145	FAST_SENDER	N/A
2269.449	FAST_SENDER	N/A
2277.056	FAST_SENDER	N/A
2284.455	FAST_SENDER	N/A
2292.382	FAST_SENDER	N/A
2300.422	FAST_SENDER	N/A
2308.219	FAST_SENDER	N/A
2316.174	FAST_SENDER	N/A
2323.670	FAST_SENDER	N/A
2330.921	FAST_SENDER	N/A
2331.600	SLOW_SENDER1	N/A
2338.723	FAST_SENDER	N/A
2340.723	FAST_SENDER	N/A
2342.723	FAST_SENDER	N/A
2344.533	SLOW_SENDER1	N/A
2344.723	FAST_SENDER	N/A
2346.723	FAST_SENDER	N/A
2348.723	FAST_SENDER	N/A
2350.723	FAST_SENDER	N/A
2352.723	FAST_SENDER	N/A
2354.723	FAST_SENDER	N/A
2356.723	FAST_SENDER	N/A
2358.723	FAST_SENDER	N/A
2360.723	FAST_SENDER	N/A
2362.723	FAST_SENDER	N/A
2370.529	FAST_SENDER	N/A
2377.946	FAST_SENDER	N/A
2385.630	FAST_SENDER	N/A
2393.164	FAST_SENDER	N/A
2400.576	FAST_SENDER	N/A
2401.345	RECEIVER	FAST_SENDER
2403.776	FAST_SENDER	N/A
2404.543	RECEIVER	FAST_SENDER
2406.954	FAST_SENDER	N/A
2407.705	RECEIVER	FAST_SENDER
2410.150	FAST_SENDER	N/A
2410.946	RECEIVER	FAST_SENDER
2413.353	FAST_SENDER	N/A
2414.104	RECEIVER	FAST_SENDER
2416.523	FAST_SENDER	N/A
2417.277	RECEIVER	FAST_SENDER
2421.037	FAST_SENDER	N/A
2421.787	RECEIVER	FAST_SENDER
2424.192	FAST_SENDER	N/A
2424.970	RECEIVER	FAST_SENDER
2427.384	FAST_SENDER	N/A
2428.127	RECEIVER	FAST_SENDER
2430.576	FAST_SENDER	N/A
2431.351	RECEIVER	FAST_SENDER
2433.779	FAST_SENDER	N/A
2434.566	RECEIVER	FAST_SENDER
2436.972	FAST_SENDER	N/A
2437.754	RECEIVER	FAST_SENDER
2440.172	FAST_SENDER	N/A
2440.898	RECEIVER	FAST_SENDER
2443.322	FAST_SENDER	N/A
2444.102	RECEIVER	FAST_SENDER
2446.522	FAST_SENDER	N/A
2447.309	RECEIVER	FAST_SENDER
2449.721	FAST_SENDER	N/A
2450.491	RECEIVER	FAST_SENDER
2452.909	FAST_SENDER	N/A
2453.648	RECEIVER	FAST_SENDER
2456.090	FAST_SENDER	N/A
2456.846	RECEIVER	FAST_SENDER
2459.283	FAST_SENDER	N/A
2460.061	RECEIVER	FAST_SENDER
2462.488	FAST_SENDER	N/A
2463.266	RECEIVER	FAST_SENDER
2465.706	FAST_SENDER	N/A
2466.440	RECEIVER	FAST_SENDER
2468.876	FAST_SENDER	N/A
2469.634	RECEIVER	FAST_SENDER
2473.527	FAST_SENDER	N/A
2474.308	RECEIVER	FAST_SENDER
2476.745	FAST_SENDER	N/A
2477.534	RECEIVER	FAST_SENDER
2479.983	FAST_SENDER	N/A
2480.748	RECEIVER	FAST_SENDER
2483.180	FAST_SENDER	N/A
2483.924	RECEIVER	FAST_SENDER
2486.345	FAST_SENDER	N/A
2487.107	RECEIVER	FAST_SENDER
2491.267	FAST_SENDER	N/A
2492.015	RECEIVER	FAST_SENDER
2494.442	FAST_SENDER	N/A
2495.223	RECEIVER	FAST_SENDER
2497.666	FAST_SENDER	N/A
2498.394	RECEIVER	FAST_SENDER
2500.809	FAST_SENDER	N/A
2501.604	RECEIVER	FAST_SENDER
2502.740	SLOW_SENDER1	N/A
2503.469	RECEIVER	SLOW_SENDER1
2504.024	FAST_SENDER	N/A
2504.732	RECEIVER	FAST_SENDER
2505.883	SLOW_SENDER1	N/A
2506.658	RECEIVER	SLOW_SENDER1
2507.174	FAST_SENDER	N/A
2507.922	RECEIVER	FAST_SENDER
2509.075	SLOW_SENDER1	N/A
2509.846	RECEIVER	SLOW_SENDER1
2510.351	FAST_SENDER	N/A
2511.145	RECEIVER	FAST_SENDER
2513.546	FAST_SENDER	N/A
2514.319	RECEIVER	FAST_SENDER
2515.292	SLOW_SENDER1	N/A
2516.033	RECEIVER	SLOW_SENDER1
2516.756	FAST_SENDER	N/A
2517.516	RECEIVER	FAST_SENDER
2519.923	FAST_SENDER	N/A
2520.658	RECEIVER	FAST_SENDER
2521.475	SLOW_SENDER1	N/A
2523.086	FAST_SENDER	N/A
2523.715	RECEIVER	SLOW_SENDER1
2524.370	RECEIVER	FAST_SENDER
2526.780	FAST_SENDER	N/A
2527.552	RECEIVER	FAST_SENDER
2529.997	FAST_SENDER	N/A
2530.745	RECEIVER	FAST_SENDER
2531.117	SLOW_SENDER1	N/A
2531.882	RECEIVER	SLOW_SENDER1
2533.151	FAST_SENDER	N/A
2533.915	RECEIVER	FAST_SENDER
2536.356	FAST_SENDER	N/A
2537.153	RECEIVER	FAST_SENDER
2539.305	SLOW_SENDER1	N/A
2540.059	RECEIVER	SLOW_SENDER1
2541.144	FAST_SENDER	N/A
2541.946	RECEIVER	FAST_SENDER
2544.360	FAST_SENDER	N/A
2545.123	RECEIVER	FAST_SENDER
2547.480	SLOW_SENDER1	N/A
2547.568	FAST_SENDER	N/A
2548.243	RECEIVER	SLOW_SENDER1
2550.217	RECEIVER	FAST_SENDER
2552.649	FAST_SENDER	N/A
2553.428	RECEIVER	FAST_SENDER
2555.672	SLOW_SENDER1	N/A
2555.848	FAST_SENDER	N/A
2556.434	RECEIVER	SLOW_SENDER1
2558.146	RECEIVER	FAST_SENDER
2560.583	FAST_SENDER	N/A
2561.346	RECEIVER	FAST_SENDER
2563.781	FAST_SENDER	N/A
2563.844	SLOW_SENDER1	N/A
2564.526	RECEIVER	FAST_SENDER
2566.928	FAST_SENDER	N/A
2567.695	RECEIVER	FAST_SENDER
2570.135	FAST_SENDER	N/A
2570.890	RECEIVER	FAST_SENDER
2573.324	FAST_SENDER	N/A
2574.092	RECEIVER	FAST_SENDER
2576.502	FAST_SENDER	N/A
2577.253	RECEIVER	FAST_SENDER
2579.659	FAST_SENDER	N/A
2580.445	RECEIVER	FAST_SENDER
2582.849	FAST_SENDER	N/A
2583.597	RECEIVER	FAST_SENDER
2586.014	FAST_SENDER	N/A
2586.735	RECEIVER	FAST_SENDER
2589.157	FAST_SENDER	N/A
2589.900	RECEIVER	FAST_SENDER
2592.329	FAST_SENDER	N/A
2593.111	RECEIVER	FAST_SENDER
2595.532	FAST_SENDER	N/A
2603.259	FAST_SENDER	N/A
2610.799	FAST_SENDER	N/A
2618.367	FAST_SENDER	N/A
2626.051	FAST_SENDER	N/A
2633.880	FAST_SENDER	N/A
2641.468	FAST_SENDER	N/A
2649.120	FAST_SENDER	N/A
2656.764	FAST_SENDER	N/A
2664.336	FAST_SENDER	N/A
2671.890	FAST_SENDER	N/A
2679.369	FAST_SENDER	N/A
2686.785	FAST_SENDER	N/A
2694.702	FAST_SENDER	N/A
2702.650	FAST_SENDER	N/A
2709.844	FAST_SENDER	N/A
2717.382	FAST_SENDER	N/A
2718.230	SLOW_SENDER1	N/A
2726.587	FAST_SENDER	N/A
2728.587	FAST_SENDER	N/A
2730.587	FAST_SENDER	N/A
2731.408	SLOW_SENDER1	N/A
2732.587	FAST_SENDER	N/A
2734.587	FAST_SENDER	N/A
2736.587	FAST_SENDER	N/A
2738.587	FAST_SENDER	N/A
2740.587	FAST_SENDER	N/A
2742.587	FAST_SENDER	N/A
2744.587	FAST_SENDER	N/A
2746.587	FAST_SENDER	N/A
2748.587	FAST_SENDER	N/A
2751.106	RECEIVER	FAST_SENDER
2753.535	FAST_SENDER	N/A
2754.276	RECEIVER	FAST_SENDER
2756.710	FAST_SENDER	N/A
2757.450	RECEIVER	FAST_SENDER
2759.868	FAST_SENDER	N/A
2760.667	RECEIVER	FAST_SENDER
2763.113	FAST_SENDER	N/A
2763.885	RECEIVER	FAST_SENDER
2766.301	FAST_SENDER	N/A
2767.066	RECEIVER	FAST_SENDER
2769.469	FAST_SENDER	N/A
2770.253	RECEIVER	FAST_SENDER
2772.684	FAST_SENDER	N/A
2773.445	RECEIVER	FAST_SENDER
2775.863	FAST_SENDER	N/A
2776.647	RECEIVER	FAST_SENDER
2779.094	FAST_SENDER	N/A
2779.861	RECEIVER	FAST_SENDER
2783.686	FAST_SENDER	N/A
2784.476	RECEIVER	FAST_SENDER
2786.898	FAST_SENDER	N/A
2787.679	RECEIVER	FAST_SENDER
2790.121	FAST_SENDER	N/A
2790.883	RECEIVER	FAST_SENDER
2793.312	FAST_SENDER	N/A
2794.096	RECEIVER	FAST_SENDER
2796.543	FAST_SENDER	N/A
2797.274	RECEIVER	FAST_SENDER
2799.680	FAST_SENDER	N/A
2800.407	RECEIVER	FAST_SENDER
2802.816	FAST_SENDER	N/A
2803.582	RECEIVER	FAST_SENDER
2806.025	FAST_SENDER	N/A
2806.789	RECEIVER	FAST_SENDER
2809.238	FAST_SENDER	N/A
2809.999	RECEIVER	FAST_SENDER
2812.439	FAST_SENDER	N/A
2814.595	RECEIVER	FAST_SENDER
2817.044	FAST_SENDER	N/A
2819.562	RECEIVER	FAST_SENDER
2821.984	FAST_SENDER	N/A
2822.750	RECEIVER	FAST_SENDER
2825.163	FAST_SENDER	N/A
2825.925	RECEIVER	FAST_SENDER
2828.346	FAST_SENDER	N/A
2829.123	RECEIVER	FAST_SENDER
2831.559	FAST_SENDER	N/A
2832.340	RECEIVER	FAST_SENDER
2834.753	FAST_SENDER	N/A
2835.519	RECEIVER	FAST_SENDER
2837.967	FAST_SENDER	N/A
2838.743	RECEIVER	FAST_SENDER
2841.153	FAST_SENDER	N/A
2841.934	RECEIVER	FAST_SENDER
2844.345	FAST_SENDER	N/A
2845.105	RECEIVER	FAST_SENDER
2847.526	FAST_SENDER	N/A
2849.863	RECEIVER	FAST_SENDER
2852.274	FAST_SENDER	N/A
2853.011	RECEIVER	FAST_SENDER
2855.438	FAST_SENDER	N/A
2856.196	RECEIVER	FAST_SENDER
2858.605	FAST_SENDER	N/A
2859.401	RECEIVER	FAST_SENDER
2861.801	FAST_SENDER	N/A
2862.577	RECEIVER	FAST_SENDER
2864.992	FAST_SENDER	N/A
2867.152	RECEIVER	FAST_SENDER
2869.602	FAST_SENDER	N/A
2870.330	RECEIVER	FAST_SENDER
2872.767	FAST_SENDER	N/A
2873.506	RECEIVER	FAST_SENDER
2875.945	FAST_SENDER	N/A
2876.720	RECEIVER	FAST_SENDER
2879.156	FAST_SENDER	N/A
2879.889	RECEIVER	FAST_SENDER
2882.310	FAST_SENDER	N/A
2883.034	RECEIVER	FAST_SENDER
2885.479	FAST_SENDER	N/A
2886.230	RECEIVER	FAST_SENDER
2889.560	SLOW_SENDER1	N/A
2890.324	RECEIVER	SLOW_SENDER1
2890.495	FAST_SENDER	N/A
2891.256	RECEIVER	FAST_SENDER
2892.744	SLOW_SENDER1	N/A
2893.473	RECEIVER	SLOW_SENDER1
2893.704	FAST_SENDER	N/A
2894.487	RECEIVER	FAST_SENDER
2895.881	SLOW_SENDER1	N/A
2901.124	FAST_SENDER	N/A
2903.124	FAST_SENDER	N/A
2905.124	FAST_SENDER	N/A
2907.124	FAST_SENDER	N/A
2908.747	SLOW_SENDER1	N/A
2909.124	FAST_SENDER	N/A
2911.124	FAST_SENDER	N/A
2913.124	FAST_SENDER	N/A
2915.124	FAST_SENDER	N/A
2917.124	FAST_SENDER	N/A
2919.124	FAST_SENDER	N/A
2921.124	FAST_SENDER	N/A
2923.124	FAST_SENDER	N/A
2925.124	FAST_SENDER	N/A
2927.124	FAST_SENDER	N/A
2934.791	FAST_SENDER	N/A
2942.078	FAST_SENDER	N/A
2949.817	FAST_SENDER	N/A
2957.500	FAST_SENDER	N/A
2964.609	FAST_SENDER	N/A
2972.326	FAST_SENDER	N/A
2979.472	FAST_SENDER	N/A
2987.277	FAST_SENDER	N/A
2994.708	FAST_SENDER	N/A
3002.044	FAST_SENDER	N/A
3009.711	FAST_SENDER	N/A
3017.187	FAST_SENDER	N/A
3025.053	FAST_SENDER	N/A
3032.819	FAST_SENDER	N/A
3040.748	FAST_SENDER	N/A
3047.996	FAST_SENDER	N/A
3048.751	RECEIVER	FAST_SENDER
3051.174	FAST_SENDER	N/A
3051.956	RECEIVER	FAST_SENDER
3054.371	FAST_SENDER	N/A
3055.136	RECEIVER	FAST_SENDER
3057.542	FAST_SENDER	N/A
3058.295	RECEIVER	FAST_SENDER
3060.710	FAST_SENDER	N/A
3061.497	RECEIVER	FAST_SENDER
3063.918	FAST_SENDER	N/A
3064.390	SLOW_SENDER1	N/A
3064.685	RECEIVER	FAST_SENDER
3068.626	RECEIVER	SLOW_SENDER1
3068.733	FAST_SENDER	N/A
3070.733	FAST_SENDER	N/A
3072.733	FAST_SENDER	N/A
3074.076	SLOW_SENDER1	N/A
3074.733	FAST_SENDER	N/A
3074.845	RECEIVER	SLOW_SENDER1
3076.733	FAST_SENDER	N/A
3078.733	FAST_SENDER	N/A
3080.733	FAST_SENDER	N/A
3082.251	SLOW_SENDER1	N/A
3082.733	FAST_SENDER	N/A
3083.501	RECEIVER	FAST_SENDER
3084.908	RECEIVER	SLOW_SENDER1
3085.942	FAST_SENDER	N/A
3086.709	RECEIVER	FAST_SENDER
3089.148	FAST_SENDER	N/A
3089.881	RECEIVER	FAST_SENDER
3092.309	FAST_SENDER	N/A
3092.311	SLOW_SENDER1	N/A
3093.072	RECEIVER	FAST_SENDER
3094.970	RECEIVER	SLOW_SENDER1
3095.495	FAST_SENDER	N/A
3096.244	RECEIVER	FAST_SENDER
3098.651	FAST_SENDER	N/A
3099.423	RECEIVER	FAST_SENDER
3101.860	FAST_SENDER	N/A
3102.388	SLOW_SENDER1	N/A
3102.620	RECEIVER	FAST_SENDER
3105.025	FAST_SENDER	N/A
3105.786	RECEIVER	FAST_SENDER
3108.213	FAST_SENDER	N/A
3108.961	RECEIVER	FAST_SENDER
3111.408	FAST_SENDER	N/A
3112.150	RECEIVER	FAST_SENDER
3114.580	FAST_SENDER	N/A
3115.323	RECEIVER	FAST_SENDER
3117.759	FAST_SENDER	N/A
3118.543	RECEIVER	FAST_SENDER
3120.982	FAST_SENDER	N/A
3121.757	RECEIVER	FAST_SENDER
3124.171	FAST_SENDER	N/A
3124.961	RECEIVER	FAST_SENDER
3127.378	FAST_SENDER	N/A
3128.133	RECEIVER	FAST_SENDER
3130.575	FAST_SENDER	N/A
3131.303	RECEIVER	FAST_SENDER
3133.748	FAST_SENDER	N/A
3134.488	RECEIVER	FAST_SENDER
3136.902	FAST_SENDER	N/A
3137.671	RECEIVER	FAST_SENDER
3140.099	FAST_SENDER	N/A
3140.861	RECEIVER	FAST_SENDER
3143.297	FAST_SENDER	N/A
3144.032	RECEIVER	FAST_SENDER
3146.443	FAST_SENDER	N/A
3147.230	RECEIVER	FAST_SENDER
3149.652	FAST_SENDER	N/A
3150.411	RECEIVER	FAST_SENDER
3152.847	FAST_SENDER	N/A
3153.565	RECEIVER	FAST_SENDER
3155.975	FAST_SENDER	N/A
3156.758	RECEIVER	FAST_SENDER
3159.173	FAST_SENDER	N/A
3159.940	RECEIVER	FAST_SENDER
3162.383	FAST_SENDER	N/A
3163.141	RECEIVER	FAST_SENDER
3165.548	FAST_SENDER	N/A
3166.306	RECEIVER	FAST_SENDER
3168.734	FAST_SENDER	N/A
3169.507	RECEIVER	FAST_SENDER
3171.919	FAST_SENDER	N/A
3172.728	RECEIVER	FAST_SENDER
3175.158	FAST_SENDER	N/A
3175.934	RECEIVER	FAST_SENDER
3178.336	FAST_SENDER	N/A
3179.148	RECEIVER	FAST_SENDER
3181.564	FAST_SENDER	N/A
3182.364	RECEIVER	FAST_SENDER
3184.773	FAST_SENDER	N/A
3185.559	RECEIVER	FAST_SENDER
3187.977	FAST_SENDER	N/A
3188.748	RECEIVER	FAST_SENDER
3191.152	FAST_SENDER	N/A
3191.893	RECEIVER	FAST_SENDER
3194.313	FAST_SENDER	N/A
3195.084	RECEIVER	FAST_SENDER
3197.502	FAST_SENDER	N/A
3198.292	RECEIVER	FAST_SENDER
3200.702	FAST_SENDER	N/A
3201.466	RECEIVER	FAST_SENDER
3203.905	FAST_SENDER	N/A
3204.673	RECEIVER	FAST_SENDER
3207.084	FAST_SENDER	N/A
3207.818	RECEIVER	FAST_SENDER
3210.218	FAST_SENDER	N/A
3212.725	RECEIVER	FAST_SENDER
3215.152	FAST_SENDER	N/A
3215.914	RECEIVER	FAST_SENDER
3218.329	FAST_SENDER	N/A
3219.070	RECEIVER	FAST_SENDER
3221.511	FAST_SENDER	N/A
3222.276	RECEIVER	FAST_SENDER
3224.726	FAST_SENDER	N/A
3225.477	RECEIVER	FAST_SENDER
3227.919	FAST_SENDER	N/A
3228.694	RECEIVER	FAST_SENDER
3231.135	FAST_SENDER	N/A
3231.849	RECEIVER	FAST_SENDER
3234.251	FAST_SENDER	N/A
3235.016	RECEIVER	FAST_SENDER
3237.450	FAST_SENDER	N/A
3238.166	RECEIVER	FAST_SENDER
3240.571	FAST_SENDER	N/A
3243.030	RECEIVER	FAST_SENDER
3245.444	FAST_SENDER	N/A
3246.197	RECEIVER	FAST_SENDER
3248.599	FAST_SENDER	N/A
3249.378	RECEIVER	FAST_SENDER
3251.819	FAST_SENDER	N/A
3252.604	RECEIVER	FAST_SENDER
3255.046	FAST_SENDER	N/A
3255.832	RECEIVER	FAST_SENDER
3256.720	SLOW_SENDER1	N/A
3257.491	RECEIVER	SLOW_SENDER1
3258.271	FAST_SENDER	N/A
3259.895	SLOW_SENDER1	N/A
3265.675	FAST_SENDER	N/A
3267.675	FAST_SENDER	N/A
3269.675	FAST_SENDER	N/A
3271.675	FAST_SENDER	N/A
3272.407	SLOW_SENDER1	N/A
3273.675	FAST_SENDER	N/A
3275.675	FAST_SENDER	N/A
3277.675	FAST_SENDER	N/A
3279.675	FAST_SENDER	N/A
3281.675	FAST_SENDER	N/A
3283.675	FAST_SENDER	N/A
3285.675	FAST_SENDER	N/A
3287.675	FAST_SENDER	N/A
3289.675	FAST_SENDER	N/A
3297.014	FAST_SENDER	N/A
3304.281	FAST_SENDER	N/A
3311.867	FAST_SENDER	N/A
3319.604	FAST_SENDER	N/A
3326.835	FAST_SENDER	N/A
3334.737	FAST_SENDER	N/A
3342.532	FAST_SENDER	N/A
3350.390	FAST_SENDER	N/A
3357.898	FAST_SENDER	N/A
3365.182	FAST_SENDER	N/A
3372.917	FAST_SENDER	N/A
3380.289	FAST_SENDER	N/A
3388.306	FAST_SENDER	N/A
3395.396	FAST_SENDER	N/A
3402.834	FAST_SENDER	N/A
3410.334	FAST_SENDER	N/A
3411.133	RECEIVER	FAST_SENDER
3413.540	FAST_SENDER	N/A
3414.333	RECEIVER	FAST_SENDER
3416.739	FAST_SENDER	N/A
3417.511	RECEIVER	FAST_SENDER
3419.944	FAST_SENDER	N/A
3420.736	RECEIVER	FAST_SENDER
3423.183	FAST_SENDER	N/A
3423.949	RECEIVER	FAST_SENDER
3426.381	FAST_SENDER	N/A
3427.150	RECEIVER	FAST_SENDER
3428.820	SLOW_SENDER1	N/A
3429.554	FAST_SENDER	N/A
3430.308	RECEIVER	FAST_SENDER
3431.238	RECEIVER	SLOW_SENDER1
3432.739	FAST_SENDER	N/A
3434.739	FAST_SENDER	N/A
3436.739	FAST_SENDER	N/A
3438.509	SLOW_SENDER1	N/A
3438.739	FAST_SENDER	N/A
3439.266	RECEIVER	SLOW_SENDER1
3440.739	FAST_SENDER	N/A
3442.739	FAST_SENDER	N/A
3444.739	FAST_SENDER	N/A
3446.682	SLOW_SENDER1	N/A
3446.739	FAST_SENDER	N/A
3447.422	RECEIVER	SLOW_SENDER1
3449.912	RECEIVER	FAST_SENDER
3452.322	FAST_SENDER	N/A
3453.066	RECEIVER	FAST_SENDER
3454.858	SLOW_SENDER1	N/A
3455.487	FAST_SENDER	N/A
3455.656	RECEIVER	SLOW_SENDER1
3459.364	RECEIVER	FAST_SENDER
3461.798	FAST_SENDER	N/A
3462.592	RECEIVER	FAST_SENDER
3463.104	SLOW_SENDER1	N/A
3463.838	RECEIVER	SLOW_SENDER1
3465.038	FAST_SENDER	N/A
3465.771	RECEIVER	FAST_SENDER
3468.179	FAST_SENDER	N/A
3468.960	RECEIVER	FAST_SENDER
3471.244	SLOW_SENDER1	N/A
3471.410	FAST_SENDER	N/A
3472.015	RECEIVER	SLOW_SENDER1
3474.121	RECEIVER	FAST_SENDER
3476.554	FAST_SENDER	N/A
3477.302	RECEIVER	FAST_SENDER
3479.457	SLOW_SENDER1	N/A
3479.732	FAST_SENDER	N/A
3480.220	RECEIVER	SLOW_SENDER1
3482.286	RECEIVER	FAST_SENDER
3484.721	FAST_SENDER	N/A
3485.500	RECEIVER	FAST_SENDER
3487.627	SLOW_SENDER1	N/A
3487.941	FAST_SENDER	N/A
3488.367	RECEIVER	SLOW_SENDER1
3490.142	RECEIVER	FAST_SENDER
3492.578	FAST_SENDER	N/A
3493.326	RECEIVER	FAST_SENDER
3495.769	FAST_SENDER	N/A
3495.801	SLOW_SENDER1	N/A
3496.546	RECEIVER	FAST_SENDER
3498.979	FAST_SENDER	N/A
3499.752	RECEIVER	FAST_SENDER
3502.153	FAST_SENDER	N/A
3502.908	RECEIVER	FAST_SENDER
3505.340	FAST_SENDER	N/A
3506.087	RECEIVER	FAST_SENDER
3508.494	FAST_SENDER	N/A
3509.229	RECEIVER	FAST_SENDER
3511.661	FAST_SENDER	N/A
3512.439	RECEIVER	FAST_SENDER
3514.876	FAST_SENDER	N/A
3515.665	RECEIVER	FAST_SENDER
3518.093	FAST_SENDER	N/A
3518.826	RECEIVER	FAST_SENDER
3521.264	FAST_SENDER	N/A
3522.018	RECEIVER	FAST_SENDER
3524.443	FAST_SENDER	N/A
3526.545	RECEIVER	FAST_SENDER
3528.981	FAST_SENDER	N/A
3529.730	RECEIVER	FAST_SENDER
3532.151	FAST_SENDER	N/A
3532.936	RECEIVER	FAST_SENDER
3535.375	FAST_SENDER	N/A
3536.142	RECEIVER	FAST_SENDER
3538.580	FAST_SENDER	N/A
3539.383	RECEIVER	FAST_SENDER
3541.797	FAST_SENDER	N/A
3542.574	RECEIVER	FAST_SENDER
3544.995	FAST_SENDER	N/A
3545.791	RECEIVER	FAST_SENDER
3548.225	FAST_SENDER	N/A
3548.984	RECEIVER	FAST_SENDER
3552.992	FAST_SENDER	N/A
3553.729	RECEIVER	FAST_SENDER
3556.168	FAST_SENDER	N/A
3556.937	RECEIVER	FAST_SENDER
3559.363	FAST_SENDER	N/A
3561.754	RECEIVER	FAST_SENDER
3564.179	FAST_SENDER	N/A
3564.971	RECEIVER	FAST_SENDER
3567.382	FAST_SENDER	N/A
3568.135	RECEIVER	FAST_SENDER
3570.549	FAST_SENDER	N/A
3578.095	FAST_SENDER	N/A
3585.481	FAST_SENDER	N/A
3593.241	FAST_SENDER	N/A
3600.865	FAST_SENDER	N/A
3608.506	FAST_SENDER	N/A
3615.732	FAST_SENDER	N/A
3623.053	FAST_SENDER	N/A
3630.583	FAST_SENDER	N/A
3638.299	FAST_SENDER	N/A
3646.143	FAST_SENDER	N/A
3649.950	SLOW_SENDER1	N/A
3653.706	FAST_SENDER	N/A
3655.706	FAST_SENDER	N/A
3657.706	FAST_SENDER	N/A
3659.706	FAST_SENDER	N/A
3661.706	FAST_SENDER	N/A
3662.659	SLOW_SENDER1	N/A
3663.706	FAST_SENDER	N/A
3665.706	FAST_SENDER	N/A
3667.706	FAST_SENDER	N/A
3669.706	FAST_SENDER	N/A
3671.706	FAST_SENDER	N/A
3673.706	FAST_SENDER	N/A
3675.706	FAST_SENDER	N/A
3677.706	FAST_SENDER	N/A
3679.706	FAST_SENDER	N/A
3687.595	FAST_SENDER	N/A
3694.956	FAST_SENDER	N/A
3702.423	FAST_SENDER	N/A
3709.871	FAST_SENDER	N/A
3717.277	FAST_SENDER	N/A
3724.761	FAST_SENDER	N/A
3725.543	RECEIVER	FAST_SENDER
3727.966	FAST_SENDER	N/A
3728.714	RECEIVER	FAST_SENDER
3731.155	FAST_SENDER	N/A
3731.908	RECEIVER	FAST_SENDER
3734.342	FAST_SENDER	N/A
3736.559	RECEIVER	FAST_SENDER
3738.994	FAST_SENDER	N/A
3739.774	RECEIVER	FAST_SENDER
3742.206	FAST_SENDER	N/A
3742.945	RECEIVER	FAST_SENDER
3745.376	FAST_SENDER	N/A
3746.163	RECEIVER	FAST_SENDER
3748.612	FAST_SENDER	N/A
3749.372	RECEIVER	FAST_SENDER
3751.783	FAST_SENDER	N/A
3752.538	RECEIVER	FAST_SENDER
3756.510	FAST_SENDER	N/A
3757.277	RECEIVER	FAST_SENDER
3759.726	FAST_SENDER	N/A
3760.476	RECEIVER	FAST_SENDER
3762.906	FAST_SENDER	N/A
3763.678	RECEIVER	FAST_SENDER
3766.117	FAST_SENDER	N/A
3766.886	RECEIVER	FAST_SENDER
3769.290	FAST_SENDER	N/A
3770.049	RECEIVER	FAST_SENDER
3772.461	FAST_SENDER	N/A
3773.251	RECEIVER	FAST_SENDER
3775.652	FAST_SENDER	N/A
3776.367	RECEIVER	FAST_SENDER
3778.810	FAST_SENDER	N/A
3779.584	RECEIVER	FAST_SENDER
3781.984	FAST_SENDER	N/A
3782.800	RECEIVER	FAST_SENDER
3785.247	FAST_SENDER	N/A
3785.999	RECEIVER	FAST_SENDER
3788.413	FAST_SENDER	N/A
3789.188	RECEIVER	FAST_SENDER
3791.636	FAST_SENDER	N/A
3792.408	RECEIVER	FAST_SENDER
3794.855	FAST_SENDER	N/A
3795.625	RECEIVER	FAST_SENDER
3798.044	FAST_SENDER	N/A
3798.758	RECEIVER	FAST_SENDER
3801.168	FAST_SENDER	N/A
3801.938	RECEIVER	FAST_SENDER
3804.380	FAST_SENDER	N/A
3805.138	RECEIVER	FAST_SENDER
3807.563	FAST_SENDER	N/A
3808.342	RECEIVER	FAST_SENDER
3810.792	FAST_SENDER	N/A
3811.529	RECEIVER	FAST_SENDER
3813.970	FAST_SENDER	N/A
3814.728	RECEIVER	FAST_SENDER
3817.170	FAST_SENDER	N/A
3817.913	RECEIVER	FAST_SENDER
3820.334	FAST_SENDER	N/A
3820.910	SLOW_SENDER1	N/A
3821.093	RECEIVER	FAST_SENDER
3823.108	RECEIVER	SLOW_SENDER1
3823.527	FAST_SENDER	N/A
3824.338	RECEIVER	FAST_SENDER
3826.771	FAST_SENDER	N/A
3827.537	RECEIVER	FAST_SENDER
3828.512	SLOW_SENDER1	N/A
3829.279	RECEIVER	SLOW_SENDER1
3829.968	FAST_SENDER	N/A
3830.698	RECEIVER	FAST_SENDER
3833.106	FAST_SENDER	N/A
3833.851	RECEIVER	FAST_SENDER
3834.687	SLOW_SENDER1	N/A
3835.410	RECEIVER	SLOW_SENDER1
3836.275	FAST_SENDER	N/A
3837.039	RECEIVER	FAST_SENDER
3839.438	FAST_SENDER	N/A
3840.179	RECEIVER	FAST_SENDER
3840.812	SLOW_SENDER1	N/A
3841.607	RECEIVER	SLOW_SENDER1
3842.604	FAST_SENDER	N/A
3843.388	RECEIVER	FAST_SENDER
3845.815	FAST_SENDER	N/A
3846.580	RECEIVER	FAST_SENDER
3849.009	FAST_SENDER	N/A
3849.023	SLOW_SENDER1	N/A
3849.724	RECEIVER	FAST_SENDER
3852.114	RECEIVER	SLOW_SENDER1
3852.166	FAST_SENDER	N/A
3852.906	RECEIVER	FAST_SENDER
3855.353	FAST_SENDER	N/A
3856.101	RECEIVER	FAST_SENDER
3858.525	FAST_SENDER	N/A
3859.519	SLOW_SENDER1	N/A
3860.328	RECEIVER	SLOW_SENDER1
3862.608	RECEIVER	FAST_SENDER
3865.024	FAST_SENDER	N/A
3865.753	RECEIVER	FAST_SENDER
3867.745	SLOW_SENDER1	N/A
3868.160	FAST_SENDER	N/A
3868.495	RECEIVER	SLOW_SENDER1
3870.919	RECEIVER	FAST_SENDER
3873.344	FAST_SENDER	N/A
3874.091	RECEIVER	FAST_SENDER
3876.507	FAST_SENDER	N/A
3877.267	RECEIVER	FAST_SENDER
3879.704	FAST_SENDER	N/A
3880.498	RECEIVER	FAST_SENDER
3882.929	FAST_SENDER	N/A
3883.659	RECEIVER	FAST_SENDER
3886.073	FAST_SENDER	N/A
3886.801	RECEIVER	FAST_SENDER
3889.249	FAST_SENDER	N/A
3889.974	RECEIVER	FAST_SENDER
3892.378	FAST_SENDER	N/A
3893.159	RECEIVER	FAST_SENDER
3895.579	FAST_SENDER	N/A
3896.348	RECEIVER	FAST_SENDER
3898.777	FAST_SENDER	N/A
3899.561	RECEIVER	FAST_SENDER
3901.979	FAST_SENDER	N/A
3902.710	RECEIVER	FAST_SENDER
3905.123	FAST_SENDER	N/A
3905.885	RECEIVER	FAST_SENDER
3908.285	FAST_SENDER	N/A
3911.499	FAST_SENDER	N/A
3918.895	FAST_SENDER	N/A
3926.364	FAST_SENDER	N/A
3933.974	FAST_SENDER	N/A
3941.550	FAST_SENDER	N/A
3949.169	FAST_SENDER	N/A
3956.995	FAST_SENDER	N/A
3964.230	FAST_SENDER	N/A
3971.636	FAST_SENDER	N/A
3979.228	FAST_SENDER	N/A
3986.749	FAST_SENDER	N/A
3994.605	FAST_SENDER	N/A
4002.004	FAST_SENDER	N/A
4009.424	FAST_SENDER	N/A
4017.278	FAST_SENDER	N/A
4023.410	SLOW_SENDER1	N/A
4025.128	FAST_SENDER	N/A
4033.268	FAST_SENDER	N/A
4035.268	FAST_SENDER	N/A
4036.008	SLOW_SENDER1	N/A
4037.268	FAST_SENDER	N/A
4039.268	FAST_SENDER	N/A
4041.268	FAST_SENDER	N/A
4043.268	FAST_SENDER	N/A
4045.268	FAST_SENDER	N/A
4047.268	FAST_SENDER	N/A
4049.268	FAST_SENDER	N/A
4051.268	FAST_SENDER	N/A
4053.268	FAST_SENDER	N/A
4060.346	FAST_SENDER	N/A
4061.081	RECEIVER	FAST_SENDER
4063.525	FAST_SENDER	N/A
4064.296	RECEIVER	FAST_SENDER
4066.740	FAST_SENDER	N/A
4067.539	RECEIVER	FAST_SENDER
4069.980	FAST_SENDER	N/A
4070.740	RECEIVER	FAST_SENDER
4073.165	FAST_SENDER	N/A
4073.936	RECEIVER	FAST_SENDER
4076.384	FAST_SENDER	N/A
4077.108	RECEIVER	FAST_SENDER
4079.519	FAST_SENDER	N/A
4080.257	RECEIVER	FAST_SENDER
4082.680	FAST_SENDER	N/A
4083.410	RECEIVER	FAST_SENDER
4085.852	FAST_SENDER	N/A
4086.599	RECEIVER	FAST_SENDER
4089.016	FAST_SENDER	N/A
4089.775	RECEIVER	FAST_SENDER
4092.204	FAST_SENDER	N/A
4092.955	RECEIVER	FAST_SENDER
4095.394	FAST_SENDER	N/A
4096.160	RECEIVER	FAST_SENDER
4098.593	FAST_SENDER	N/A
4099.380	RECEIVER	FAST_SENDER
4101.796	FAST_SENDER	N/A
4102.566	RECEIVER	FAST_SENDER
4104.975	FAST_SENDER	N/A
4105.708	RECEIVER	FAST_SENDER
4108.145	FAST_SENDER	N/A
4108.953	RECEIVER	FAST_SENDER
4111.372	FAST_SENDER	N/A
4112.170	RECEIVER	FAST_SENDER
4114.586	FAST_SENDER	N/A
4115.331	RECEIVER	FAST_SENDER
4117.764	FAST_SENDER	N/A
4118.549	RECEIVER	FAST_SENDER
4120.966	FAST_SENDER	N/A
4121.700	RECEIVER	FAST_SENDER
4124.110	FAST_SENDER	N/A
4124.893	RECEIVER	FAST_SENDER
4127.327	FAST_SENDER	N/A
4129.557	RECEIVER	FAST_SENDER
4131.999	FAST_SENDER	N/A
4132.767	RECEIVER	FAST_SENDER
4135.193	FAST_SENDER	N/A
4135.947	RECEIVER	FAST_SENDER
4138.371	FAST_SENDER	N/A
4139.124	RECEIVER	FAST_SENDER
4141.555	FAST_SENDER	N/A
4142.337	RECEIVER	FAST_SENDER
4144.764	FAST_SENDER	N/A
4145.576	RECEIVER	FAST_SENDER
4148.026	FAST_SENDER	N/A
4148.785	RECEIVER	FAST_SENDER
4151.205	FAST_SENDER	N/A
4151.949	RECEIVER	FAST_SENDER
4154.371	FAST_SENDER	N/A
4155.129	RECEIVER	FAST_SENDER
4157.572	FAST_SENDER	N/A
4158.297	RECEIVER	FAST_SENDER
4160.734	FAST_SENDER	N/A
4161.458	RECEIVER	FAST_SENDER
4163.889	FAST_SENDER	N/A
4164.681	RECEIVER	FAST_SENDER
4167.115	FAST_SENDER	N/A
4167.875	RECEIVER	FAST_SENDER
4170.317	FAST_SENDER	N/A
4171.112	RECEIVER	FAST_SENDER
4173.541	FAST_SENDER	N/A
4174.303	RECEIVER	FAST_SENDER
4176.711	FAST_SENDER	N/A
4177.467	RECEIVER	FAST_SENDER
4179.886	FAST_SENDER	N/A
4180.657	RECEIVER	FAST_SENDER
4183.091	FAST_SENDER	N/A
4183.886	RECEIVER	FAST_SENDER
4186.322	FAST_SENDER	N/A
4187.096	RECEIVER	FAST_SENDER
4189.507	FAST_SENDER	N/A
4190.295	RECEIVER	FAST_SENDER
4192.729	FAST_SENDER	N/A
4193.473	RECEIVER	FAST_SENDER
4194.410	SLOW_SENDER1	N/A
4195.140	RECEIVER	SLOW_SENDER1
4195.922	FAST_SENDER	N/A
4196.696	RECEIVER	FAST_SENDER
4197.552	SLOW_SENDER1	N/A
4198.281	RECEIVER	SLOW_SENDER1
4199.127	FAST_SENDER	N/A
4199.879	RECEIVER	FAST_SENDER
4200.707	SLOW_SENDER1	N/A
4201.470	RECEIVER	SLOW_SENDER1
4202.314	FAST_SENDER	N/A
4203.034	RECEIVER	FAST_SENDER
4205.466	FAST_SENDER	N/A
4206.244	RECEIVER	FAST_SENDER
4206.881	SLOW_SENDER1	N/A
4207.668	RECEIVER	SLOW_SENDER1
4208.646	FAST_SENDER	N/A
4209.437	RECEIVER	FAST_SENDER
4211.843	FAST_SENDER	N/A
4212.565	RECEIVER	FAST_SENDER
4213.113	SLOW_SENDER1	N/A
4213.876	RECEIVER	SLOW_SENDER1
4215.005	FAST_SENDER	N/A
4217.272	RECEIVER	FAST_SENDER
4219.690	FAST_SENDER	N/A
4222.144	RECEIVER	FAST_SENDER
4222.609	SLOW_SENDER1	N/A
4223.355	RECEIVER	SLOW_SENDER1
4224.589	FAST_SENDER	N/A
4225.358	RECEIVER	FAST_SENDER
4227.765	FAST_SENDER	N/A
4228.517	RECEIVER	FAST_SENDER
4230.792	SLOW_SENDER1	N/A
4230.936	FAST_SENDER	N/A
4231.590	RECEIVER	SLOW_SENDER1
4233.665	RECEIVER	FAST_SENDER
4236.080	FAST_SENDER	N/A
4236.832	RECEIVER	FAST_SENDER
4238.995	SLOW_SENDER1	N/A
4239.240	FAST_SENDER	N/A
4239.748	RECEIVER	SLOW_SENDER1
4241.381	RECEIVER	FAST_SENDER
4243.807	FAST_SENDER	N/A
4244.550	RECEIVER	FAST_SENDER
4246.967	FAST_SENDER	N/A
4247.175	SLOW_SENDER1	N/A
4247.741	RECEIVER	FAST_SENDER
4249.698	RECEIVER	SLOW_SENDER1
4250.181	FAST_SENDER	N/A
4258.005	FAST_SENDER	N/A
4265.337	FAST_SENDER	N/A
4272.388	FAST_SENDER	N/A
4279.895	FAST_SENDER	N/A
4287.859	FAST_SENDER	N/A
4295.383	FAST_SENDER	N/A
4302.762	FAST_SENDER	N/A
4310.473	FAST_SENDER	N/A
4318.141	FAST_SENDER	N/A
4325.449	FAST_SENDER	N/A
4332.986	FAST_SENDER	N/A
4340.439	FAST_SENDER	N/A
4348.094	FAST_SENDER	N/A
4355.802	FAST_SENDER	N/A
4363.588	FAST_SENDER	N/A
4371.226	FAST_SENDER	N/A
4378.979	FAST_SENDER	N/A
4386.088	FAST_SENDER	N/A
4393.708	FAST_SENDER	N/A
4401.132	FAST_SENDER	N/A
4402.730	SLOW_SENDER1	N/A
4403.271	RECEIVER	FAST_SENDER
4405.718	FAST_SENDER	N/A
4406.421	RECEIVER	FAST_SENDER
4407.163	RECEIVER	SLOW_SENDER1
4408.834	FAST_SENDER	N/A
4409.577	RECEIVER	FAST_SENDER
4412.024	FAST_SENDER	N/A
4412.578	SLOW_SENDER1	N/A
4412.806	RECEIVER	FAST_SENDER
4414.854	RECEIVER	SLOW_SENDER1
4415.238	FAST_SENDER	N/A
4415.990	RECEIVER	FAST_SENDER
4418.409	FAST_SENDER	N/A
4419.171	RECEIVER	FAST_SENDER
4421.620	FAST_SENDER	N/A
4422.286	SLOW_SENDER1	N/A
4422.431	RECEIVER	FAST_SENDER
4424.858	RECEIVER	SLOW_SENDER1
4426.514	FAST_SENDER	N/A
4427.289	RECEIVER	FAST_SENDER
4429.695	FAST_SENDER	N/A
4430.414	RECEIVER	FAST_SENDER
4432.259	SLOW_SENDER1	N/A
4432.816	FAST_SENDER	N/A
4433.023	RECEIVER	SLOW_SENDER1
4435.119	RECEIVER	FAST_SENDER
4437.568	FAST_SENDER	N/A
4438.292	RECEIVER	FAST_SENDER
4440.428	SLOW_SENDER1	N/A
4440.716	FAST_SENDER	N/A
4441.212	RECEIVER	SLOW_SENDER1
4443.245	RECEIVER	FAST_SENDER
4445.665	FAST_SENDER	N/A
4446.426	RECEIVER	FAST_SENDER
4448.652	SLOW_SENDER1	N/A
4448.874	FAST_SENDER	N/A
4449.443	RECEIVER	SLOW_SENDER1
4451.393	RECEIVER	FAST_SENDER
[truncated: 13,990 more rows]
