# Supplementary material for: CATO: Wake-Up reCeiver-bAsed communicaTiOn for Batteryless Devices
Source: Sensors (Basel). 2025 Nov 7;25(22):6813. doi: 10.3390/s25226813 (PMC12655924; doi:10.3390/s25226813)
Supplement: Supplementary file 1 [file sensors-25-06813-s001.zip › File S1_Experimental_and_Simulation_Data/simulation/capsweep/cap70/mac_competing_nodes_none.csv]

time_s	node_id	received_from
2.700	FAST_SENDER	N/A
2.700	SLOW_SENDER1	N/A
3.434	RECEIVER	SLOW_SENDER1
5.408	RECEIVER	FAST_SENDER
5.880	SLOW_SENDER1	N/A
6.663	RECEIVER	SLOW_SENDER1
7.849	FAST_SENDER	N/A
8.647	RECEIVER	FAST_SENDER
9.097	SLOW_SENDER1	N/A
9.891	RECEIVER	SLOW_SENDER1
11.088	FAST_SENDER	N/A
11.845	RECEIVER	FAST_SENDER
12.300	SLOW_SENDER1	N/A
13.060	RECEIVER	SLOW_SENDER1
14.248	FAST_SENDER	N/A
15.042	RECEIVER	FAST_SENDER
15.476	SLOW_SENDER1	N/A
16.282	RECEIVER	SLOW_SENDER1
17.478	FAST_SENDER	N/A
18.237	RECEIVER	FAST_SENDER
18.704	SLOW_SENDER1	N/A
19.519	RECEIVER	SLOW_SENDER1
25.673	FAST_SENDER	N/A
26.476	RECEIVER	FAST_SENDER
28.905	FAST_SENDER	N/A
29.673	RECEIVER	FAST_SENDER
30.082	SLOW_SENDER1	N/A
30.806	RECEIVER	SLOW_SENDER1
32.074	FAST_SENDER	N/A
32.831	RECEIVER	FAST_SENDER
35.249	FAST_SENDER	N/A
36.002	RECEIVER	FAST_SENDER
38.214	SLOW_SENDER1	N/A
38.409	FAST_SENDER	N/A
38.956	RECEIVER	SLOW_SENDER1
39.708	RECEIVER	FAST_SENDER
42.112	FAST_SENDER	N/A
42.933	RECEIVER	FAST_SENDER
45.374	FAST_SENDER	N/A
46.108	RECEIVER	FAST_SENDER
46.364	SLOW_SENDER1	N/A
47.148	RECEIVER	SLOW_SENDER1
48.541	FAST_SENDER	N/A
49.290	RECEIVER	FAST_SENDER
51.720	FAST_SENDER	N/A
52.471	RECEIVER	FAST_SENDER
54.591	SLOW_SENDER1	N/A
54.878	FAST_SENDER	N/A
55.360	RECEIVER	SLOW_SENDER1
56.939	RECEIVER	FAST_SENDER
59.355	FAST_SENDER	N/A
60.095	RECEIVER	FAST_SENDER
62.511	FAST_SENDER	N/A
62.809	SLOW_SENDER1	N/A
63.272	RECEIVER	FAST_SENDER
65.322	RECEIVER	SLOW_SENDER1
65.703	FAST_SENDER	N/A
66.482	RECEIVER	FAST_SENDER
68.916	FAST_SENDER	N/A
69.681	RECEIVER	FAST_SENDER
72.734	SLOW_SENDER1	N/A
73.461	RECEIVER	SLOW_SENDER1
73.711	FAST_SENDER	N/A
74.490	RECEIVER	FAST_SENDER
78.441	FAST_SENDER	N/A
79.213	RECEIVER	FAST_SENDER
81.663	FAST_SENDER	N/A
82.414	RECEIVER	FAST_SENDER
84.849	FAST_SENDER	N/A
85.631	RECEIVER	FAST_SENDER
88.044	FAST_SENDER	N/A
88.756	RECEIVER	FAST_SENDER
91.201	FAST_SENDER	N/A
91.991	RECEIVER	FAST_SENDER
94.439	FAST_SENDER	N/A
95.230	RECEIVER	FAST_SENDER
97.645	FAST_SENDER	N/A
98.420	RECEIVER	FAST_SENDER
100.851	FAST_SENDER	N/A
101.596	RECEIVER	FAST_SENDER
105.514	FAST_SENDER	N/A
106.287	RECEIVER	FAST_SENDER
108.735	FAST_SENDER	N/A
109.494	RECEIVER	FAST_SENDER
111.911	FAST_SENDER	N/A
112.676	RECEIVER	FAST_SENDER
115.103	FAST_SENDER	N/A
115.895	RECEIVER	FAST_SENDER
118.297	FAST_SENDER	N/A
119.054	RECEIVER	FAST_SENDER
121.473	FAST_SENDER	N/A
122.222	RECEIVER	FAST_SENDER
124.648	FAST_SENDER	N/A
125.422	RECEIVER	FAST_SENDER
127.862	FAST_SENDER	N/A
128.645	RECEIVER	FAST_SENDER
131.084	FAST_SENDER	N/A
131.842	RECEIVER	FAST_SENDER
134.253	FAST_SENDER	N/A
135.065	RECEIVER	FAST_SENDER
137.477	FAST_SENDER	N/A
138.248	RECEIVER	FAST_SENDER
140.670	FAST_SENDER	N/A
141.471	RECEIVER	FAST_SENDER
143.895	FAST_SENDER	N/A
144.660	RECEIVER	FAST_SENDER
147.074	FAST_SENDER	N/A
147.865	RECEIVER	FAST_SENDER
150.270	FAST_SENDER	N/A
151.021	RECEIVER	FAST_SENDER
153.442	FAST_SENDER	N/A
154.205	RECEIVER	FAST_SENDER
156.647	FAST_SENDER	N/A
157.407	RECEIVER	FAST_SENDER
159.856	FAST_SENDER	N/A
160.642	RECEIVER	FAST_SENDER
163.050	FAST_SENDER	N/A
163.810	RECEIVER	FAST_SENDER
166.224	FAST_SENDER	N/A
167.013	RECEIVER	FAST_SENDER
169.428	FAST_SENDER	N/A
170.183	RECEIVER	FAST_SENDER
172.595	FAST_SENDER	N/A
173.367	RECEIVER	FAST_SENDER
175.778	FAST_SENDER	N/A
176.584	RECEIVER	FAST_SENDER
178.996	FAST_SENDER	N/A
179.772	RECEIVER	FAST_SENDER
182.221	FAST_SENDER	N/A
184.621	RECEIVER	FAST_SENDER
187.033	FAST_SENDER	N/A
187.819	RECEIVER	FAST_SENDER
190.243	FAST_SENDER	N/A
191.000	RECEIVER	FAST_SENDER
193.443	FAST_SENDER	N/A
194.219	RECEIVER	FAST_SENDER
196.655	FAST_SENDER	N/A
197.463	RECEIVER	FAST_SENDER
199.883	FAST_SENDER	N/A
200.656	RECEIVER	FAST_SENDER
203.061	FAST_SENDER	N/A
203.813	RECEIVER	FAST_SENDER
206.252	FAST_SENDER	N/A
207.034	RECEIVER	FAST_SENDER
209.466	FAST_SENDER	N/A
210.224	RECEIVER	FAST_SENDER
212.654	FAST_SENDER	N/A
213.413	RECEIVER	FAST_SENDER
215.839	FAST_SENDER	N/A
216.596	RECEIVER	FAST_SENDER
219.025	FAST_SENDER	N/A
219.788	RECEIVER	FAST_SENDER
222.212	FAST_SENDER	N/A
222.931	RECEIVER	FAST_SENDER
225.366	FAST_SENDER	N/A
226.137	RECEIVER	FAST_SENDER
226.320	SLOW_SENDER1	N/A
227.074	RECEIVER	SLOW_SENDER1
228.571	FAST_SENDER	N/A
229.354	RECEIVER	FAST_SENDER
229.479	SLOW_SENDER1	N/A
230.279	RECEIVER	SLOW_SENDER1
231.788	FAST_SENDER	N/A
232.522	RECEIVER	FAST_SENDER
232.714	SLOW_SENDER1	N/A
233.431	RECEIVER	SLOW_SENDER1
234.966	FAST_SENDER	N/A
235.757	RECEIVER	FAST_SENDER
238.182	FAST_SENDER	N/A
238.851	SLOW_SENDER1	N/A
238.944	RECEIVER	FAST_SENDER
239.600	RECEIVER	SLOW_SENDER1
241.384	FAST_SENDER	N/A
242.113	RECEIVER	FAST_SENDER
244.526	FAST_SENDER	N/A
245.034	SLOW_SENDER1	N/A
245.258	RECEIVER	FAST_SENDER
247.579	RECEIVER	SLOW_SENDER1
247.674	FAST_SENDER	N/A
248.476	RECEIVER	FAST_SENDER
250.911	FAST_SENDER	N/A
251.658	RECEIVER	FAST_SENDER
254.063	FAST_SENDER	N/A
254.826	RECEIVER	FAST_SENDER
255.022	SLOW_SENDER1	N/A
255.789	RECEIVER	SLOW_SENDER1
257.263	FAST_SENDER	N/A
258.001	RECEIVER	FAST_SENDER
260.448	FAST_SENDER	N/A
261.179	RECEIVER	FAST_SENDER
263.223	SLOW_SENDER1	N/A
263.628	FAST_SENDER	N/A
263.947	RECEIVER	SLOW_SENDER1
270.613	FAST_SENDER	N/A
277.790	FAST_SENDER	N/A
285.689	FAST_SENDER	N/A
292.982	FAST_SENDER	N/A
300.956	FAST_SENDER	N/A
308.825	FAST_SENDER	N/A
316.021	FAST_SENDER	N/A
323.714	FAST_SENDER	N/A
330.905	FAST_SENDER	N/A
338.914	FAST_SENDER	N/A
346.639	FAST_SENDER	N/A
354.106	FAST_SENDER	N/A
361.672	FAST_SENDER	N/A
368.770	FAST_SENDER	N/A
376.366	FAST_SENDER	N/A
384.123	FAST_SENDER	N/A
391.834	FAST_SENDER	N/A
399.751	FAST_SENDER	N/A
407.572	FAST_SENDER	N/A
414.879	FAST_SENDER	N/A
417.031	RECEIVER	FAST_SENDER
419.440	FAST_SENDER	N/A
420.191	RECEIVER	FAST_SENDER
420.340	SLOW_SENDER1	N/A
421.095	RECEIVER	SLOW_SENDER1
422.623	FAST_SENDER	N/A
423.361	RECEIVER	FAST_SENDER
423.500	SLOW_SENDER1	N/A
424.256	RECEIVER	SLOW_SENDER1
425.770	FAST_SENDER	N/A
426.556	RECEIVER	FAST_SENDER
426.671	SLOW_SENDER1	N/A
427.472	RECEIVER	SLOW_SENDER1
429.001	FAST_SENDER	N/A
429.774	RECEIVER	FAST_SENDER
432.197	FAST_SENDER	N/A
432.891	SLOW_SENDER1	N/A
432.926	RECEIVER	FAST_SENDER
433.627	RECEIVER	SLOW_SENDER1
435.352	FAST_SENDER	N/A
436.146	RECEIVER	FAST_SENDER
438.577	FAST_SENDER	N/A
439.062	SLOW_SENDER1	N/A
439.354	RECEIVER	FAST_SENDER
441.169	RECEIVER	SLOW_SENDER1
444.350	FAST_SENDER	N/A
445.123	RECEIVER	FAST_SENDER
447.532	FAST_SENDER	N/A
448.279	RECEIVER	FAST_SENDER
448.575	SLOW_SENDER1	N/A
449.366	RECEIVER	SLOW_SENDER1
450.704	FAST_SENDER	N/A
451.452	RECEIVER	FAST_SENDER
453.884	FAST_SENDER	N/A
454.671	RECEIVER	FAST_SENDER
456.772	SLOW_SENDER1	N/A
457.090	FAST_SENDER	N/A
457.578	RECEIVER	SLOW_SENDER1
459.588	RECEIVER	FAST_SENDER
461.988	FAST_SENDER	N/A
462.747	RECEIVER	FAST_SENDER
465.008	SLOW_SENDER1	N/A
465.150	FAST_SENDER	N/A
465.758	RECEIVER	SLOW_SENDER1
466.457	RECEIVER	FAST_SENDER
468.862	FAST_SENDER	N/A
469.624	RECEIVER	FAST_SENDER
472.067	FAST_SENDER	N/A
472.790	RECEIVER	FAST_SENDER
473.185	SLOW_SENDER1	N/A
473.979	RECEIVER	SLOW_SENDER1
475.233	FAST_SENDER	N/A
475.984	RECEIVER	FAST_SENDER
478.426	FAST_SENDER	N/A
479.216	RECEIVER	FAST_SENDER
481.390	SLOW_SENDER1	N/A
481.617	FAST_SENDER	N/A
482.131	RECEIVER	SLOW_SENDER1
483.865	RECEIVER	FAST_SENDER
486.277	FAST_SENDER	N/A
487.007	RECEIVER	FAST_SENDER
489.447	FAST_SENDER	N/A
489.538	SLOW_SENDER1	N/A
490.176	RECEIVER	FAST_SENDER
492.626	FAST_SENDER	N/A
493.370	RECEIVER	FAST_SENDER
495.814	FAST_SENDER	N/A
496.567	RECEIVER	FAST_SENDER
498.978	FAST_SENDER	N/A
499.736	RECEIVER	FAST_SENDER
502.172	FAST_SENDER	N/A
502.976	RECEIVER	FAST_SENDER
505.404	FAST_SENDER	N/A
506.183	RECEIVER	FAST_SENDER
508.587	FAST_SENDER	N/A
509.337	RECEIVER	FAST_SENDER
511.776	FAST_SENDER	N/A
512.509	RECEIVER	FAST_SENDER
514.917	FAST_SENDER	N/A
515.706	RECEIVER	FAST_SENDER
518.118	FAST_SENDER	N/A
518.932	RECEIVER	FAST_SENDER
521.360	FAST_SENDER	N/A
522.135	RECEIVER	FAST_SENDER
524.581	FAST_SENDER	N/A
525.328	RECEIVER	FAST_SENDER
527.736	FAST_SENDER	N/A
530.061	RECEIVER	FAST_SENDER
532.492	FAST_SENDER	N/A
533.256	RECEIVER	FAST_SENDER
535.658	FAST_SENDER	N/A
536.436	RECEIVER	FAST_SENDER
538.863	FAST_SENDER	N/A
539.621	RECEIVER	FAST_SENDER
542.067	FAST_SENDER	N/A
542.828	RECEIVER	FAST_SENDER
545.248	FAST_SENDER	N/A
547.720	RECEIVER	FAST_SENDER
550.153	FAST_SENDER	N/A
550.922	RECEIVER	FAST_SENDER
553.331	FAST_SENDER	N/A
554.073	RECEIVER	FAST_SENDER
556.489	FAST_SENDER	N/A
557.257	RECEIVER	FAST_SENDER
559.697	FAST_SENDER	N/A
560.455	RECEIVER	FAST_SENDER
562.862	FAST_SENDER	N/A
563.598	RECEIVER	FAST_SENDER
566.046	FAST_SENDER	N/A
566.783	RECEIVER	FAST_SENDER
569.212	FAST_SENDER	N/A
576.571	FAST_SENDER	N/A
584.341	FAST_SENDER	N/A
591.556	FAST_SENDER	N/A
599.171	FAST_SENDER	N/A
606.885	FAST_SENDER	N/A
614.309	FAST_SENDER	N/A
621.529	FAST_SENDER	N/A
628.887	FAST_SENDER	N/A
636.652	FAST_SENDER	N/A
643.100	SLOW_SENDER1	N/A
644.185	FAST_SENDER	N/A
652.428	FAST_SENDER	N/A
655.399	SLOW_SENDER1	N/A
659.862	FAST_SENDER	N/A
667.225	FAST_SENDER	N/A
674.521	FAST_SENDER	N/A
682.183	FAST_SENDER	N/A
689.500	FAST_SENDER	N/A
697.608	FAST_SENDER	N/A
704.781	FAST_SENDER	N/A
712.177	FAST_SENDER	N/A
719.947	FAST_SENDER	N/A
722.129	RECEIVER	FAST_SENDER
724.535	FAST_SENDER	N/A
725.288	RECEIVER	FAST_SENDER
727.699	FAST_SENDER	N/A
728.433	RECEIVER	FAST_SENDER
730.846	FAST_SENDER	N/A
731.667	RECEIVER	FAST_SENDER
734.090	FAST_SENDER	N/A
734.864	RECEIVER	FAST_SENDER
737.314	FAST_SENDER	N/A
738.080	RECEIVER	FAST_SENDER
740.501	FAST_SENDER	N/A
741.266	RECEIVER	FAST_SENDER
743.677	FAST_SENDER	N/A
744.465	RECEIVER	FAST_SENDER
746.875	FAST_SENDER	N/A
747.626	RECEIVER	FAST_SENDER
750.031	FAST_SENDER	N/A
750.797	RECEIVER	FAST_SENDER
753.241	FAST_SENDER	N/A
754.004	RECEIVER	FAST_SENDER
756.421	FAST_SENDER	N/A
757.178	RECEIVER	FAST_SENDER
759.618	FAST_SENDER	N/A
760.431	RECEIVER	FAST_SENDER
762.855	FAST_SENDER	N/A
763.632	RECEIVER	FAST_SENDER
766.046	FAST_SENDER	N/A
766.814	RECEIVER	FAST_SENDER
769.232	FAST_SENDER	N/A
769.991	RECEIVER	FAST_SENDER
772.428	FAST_SENDER	N/A
773.170	RECEIVER	FAST_SENDER
775.586	FAST_SENDER	N/A
776.351	RECEIVER	FAST_SENDER
778.763	FAST_SENDER	N/A
779.555	RECEIVER	FAST_SENDER
781.982	FAST_SENDER	N/A
782.752	RECEIVER	FAST_SENDER
785.171	FAST_SENDER	N/A
785.911	RECEIVER	FAST_SENDER
788.319	FAST_SENDER	N/A
789.059	RECEIVER	FAST_SENDER
791.486	FAST_SENDER	N/A
792.237	RECEIVER	FAST_SENDER
794.656	FAST_SENDER	N/A
795.388	RECEIVER	FAST_SENDER
797.797	FAST_SENDER	N/A
798.547	RECEIVER	FAST_SENDER
800.954	FAST_SENDER	N/A
801.703	RECEIVER	FAST_SENDER
804.107	FAST_SENDER	N/A
804.894	RECEIVER	FAST_SENDER
807.298	FAST_SENDER	N/A
808.082	RECEIVER	FAST_SENDER
810.524	FAST_SENDER	N/A
811.268	RECEIVER	FAST_SENDER
813.712	FAST_SENDER	N/A
814.370	SLOW_SENDER1	N/A
814.488	RECEIVER	FAST_SENDER
816.643	RECEIVER	SLOW_SENDER1
816.914	FAST_SENDER	N/A
817.674	RECEIVER	FAST_SENDER
819.051	SLOW_SENDER1	N/A
819.811	RECEIVER	SLOW_SENDER1
820.083	FAST_SENDER	N/A
820.847	RECEIVER	FAST_SENDER
823.282	FAST_SENDER	N/A
824.034	RECEIVER	FAST_SENDER
825.219	SLOW_SENDER1	N/A
825.936	RECEIVER	SLOW_SENDER1
826.452	FAST_SENDER	N/A
827.212	RECEIVER	FAST_SENDER
829.642	FAST_SENDER	N/A
830.400	RECEIVER	FAST_SENDER
831.356	SLOW_SENDER1	N/A
832.113	RECEIVER	SLOW_SENDER1
832.844	FAST_SENDER	N/A
833.568	RECEIVER	FAST_SENDER
835.976	FAST_SENDER	N/A
836.772	RECEIVER	FAST_SENDER
839.177	FAST_SENDER	N/A
839.545	SLOW_SENDER1	N/A
839.975	RECEIVER	FAST_SENDER
842.558	RECEIVER	SLOW_SENDER1
844.272	FAST_SENDER	N/A
845.012	RECEIVER	FAST_SENDER
847.416	FAST_SENDER	N/A
848.176	RECEIVER	FAST_SENDER
849.960	SLOW_SENDER1	N/A
850.609	FAST_SENDER	N/A
850.692	RECEIVER	SLOW_SENDER1
852.938	RECEIVER	FAST_SENDER
855.364	FAST_SENDER	N/A
856.104	RECEIVER	FAST_SENDER
858.093	SLOW_SENDER1	N/A
858.522	FAST_SENDER	N/A
858.853	RECEIVER	SLOW_SENDER1
860.897	RECEIVER	FAST_SENDER
863.325	FAST_SENDER	N/A
864.127	RECEIVER	FAST_SENDER
866.532	FAST_SENDER	N/A
869.758	FAST_SENDER	N/A
877.443	FAST_SENDER	N/A
884.996	FAST_SENDER	N/A
892.751	FAST_SENDER	N/A
899.825	FAST_SENDER	N/A
907.538	FAST_SENDER	N/A
914.866	FAST_SENDER	N/A
922.116	FAST_SENDER	N/A
929.751	FAST_SENDER	N/A
937.655	FAST_SENDER	N/A
945.478	FAST_SENDER	N/A
953.348	FAST_SENDER	N/A
960.531	FAST_SENDER	N/A
968.023	FAST_SENDER	N/A
975.206	FAST_SENDER	N/A
982.816	FAST_SENDER	N/A
990.468	FAST_SENDER	N/A
998.397	FAST_SENDER	N/A
1006.184	FAST_SENDER	N/A
1014.240	FAST_SENDER	N/A
1014.860	SLOW_SENDER1	N/A
1019.913	RECEIVER	FAST_SENDER
1020.653	RECEIVER	SLOW_SENDER1
1022.318	FAST_SENDER	N/A
1023.073	RECEIVER	FAST_SENDER
1025.488	FAST_SENDER	N/A
1026.237	RECEIVER	FAST_SENDER
1028.053	SLOW_SENDER1	N/A
1028.640	FAST_SENDER	N/A
1028.828	RECEIVER	SLOW_SENDER1
1031.037	RECEIVER	FAST_SENDER
1033.480	FAST_SENDER	N/A
1034.222	RECEIVER	FAST_SENDER
1036.252	SLOW_SENDER1	N/A
1036.626	FAST_SENDER	N/A
1037.023	RECEIVER	SLOW_SENDER1
1042.511	RECEIVER	FAST_SENDER
1044.953	FAST_SENDER	N/A
1045.695	RECEIVER	FAST_SENDER
1046.113	SLOW_SENDER1	N/A
1046.888	RECEIVER	SLOW_SENDER1
1048.132	FAST_SENDER	N/A
1050.412	RECEIVER	FAST_SENDER
1052.834	FAST_SENDER	N/A
1054.327	SLOW_SENDER1	N/A
1055.081	RECEIVER	SLOW_SENDER1
1056.940	RECEIVER	FAST_SENDER
1059.346	FAST_SENDER	N/A
1060.155	RECEIVER	FAST_SENDER
1062.482	SLOW_SENDER1	N/A
1062.595	FAST_SENDER	N/A
1063.216	RECEIVER	SLOW_SENDER1
1063.893	RECEIVER	FAST_SENDER
1066.296	FAST_SENDER	N/A
1067.062	RECEIVER	FAST_SENDER
1069.503	FAST_SENDER	N/A
1070.659	SLOW_SENDER1	N/A
1073.539	RECEIVER	FAST_SENDER
1075.951	FAST_SENDER	N/A
1076.761	RECEIVER	FAST_SENDER
1079.205	FAST_SENDER	N/A
1079.961	RECEIVER	FAST_SENDER
1082.406	FAST_SENDER	N/A
1083.180	RECEIVER	FAST_SENDER
1085.626	FAST_SENDER	N/A
1086.424	RECEIVER	FAST_SENDER
1088.868	FAST_SENDER	N/A
1089.642	RECEIVER	FAST_SENDER
1092.087	FAST_SENDER	N/A
1092.867	RECEIVER	FAST_SENDER
1095.289	FAST_SENDER	N/A
1096.074	RECEIVER	FAST_SENDER
1098.520	FAST_SENDER	N/A
1099.280	RECEIVER	FAST_SENDER
1101.688	FAST_SENDER	N/A
1102.481	RECEIVER	FAST_SENDER
1104.924	FAST_SENDER	N/A
1105.665	RECEIVER	FAST_SENDER
1108.082	FAST_SENDER	N/A
1110.628	RECEIVER	FAST_SENDER
1113.069	FAST_SENDER	N/A
1113.791	RECEIVER	FAST_SENDER
1116.192	FAST_SENDER	N/A
1118.563	RECEIVER	FAST_SENDER
1121.006	FAST_SENDER	N/A
1121.809	RECEIVER	FAST_SENDER
1124.212	FAST_SENDER	N/A
1124.930	RECEIVER	FAST_SENDER
1127.352	FAST_SENDER	N/A
1128.153	RECEIVER	FAST_SENDER
1130.582	FAST_SENDER	N/A
1131.328	RECEIVER	FAST_SENDER
1133.760	FAST_SENDER	N/A
1141.244	FAST_SENDER	N/A
1148.876	FAST_SENDER	N/A
1156.939	FAST_SENDER	N/A
1164.779	FAST_SENDER	N/A
1172.388	FAST_SENDER	N/A
1180.282	FAST_SENDER	N/A
1187.761	FAST_SENDER	N/A
1195.151	FAST_SENDER	N/A
1202.853	FAST_SENDER	N/A
1210.694	FAST_SENDER	N/A
1218.147	FAST_SENDER	N/A
1225.020	SLOW_SENDER1	N/A
1225.709	FAST_SENDER	N/A
1233.977	FAST_SENDER	N/A
1236.266	SLOW_SENDER1	N/A
1242.565	FAST_SENDER	N/A
1249.350	SLOW_SENDER1	N/A
1250.275	FAST_SENDER	N/A
1257.761	FAST_SENDER	N/A
1265.509	FAST_SENDER	N/A
1273.201	FAST_SENDER	N/A
1280.584	FAST_SENDER	N/A
1286.142	RECEIVER	FAST_SENDER
1288.568	FAST_SENDER	N/A
1289.302	RECEIVER	FAST_SENDER
1291.738	FAST_SENDER	N/A
1294.285	RECEIVER	FAST_SENDER
1298.033	FAST_SENDER	N/A
1298.761	RECEIVER	FAST_SENDER
1301.161	FAST_SENDER	N/A
1301.923	RECEIVER	FAST_SENDER
1304.327	FAST_SENDER	N/A
1306.862	RECEIVER	FAST_SENDER
1309.264	FAST_SENDER	N/A
1310.032	RECEIVER	FAST_SENDER
1312.434	FAST_SENDER	N/A
1313.205	RECEIVER	FAST_SENDER
1315.622	FAST_SENDER	N/A
1316.370	RECEIVER	FAST_SENDER
1318.819	FAST_SENDER	N/A
1319.588	RECEIVER	FAST_SENDER
1322.009	FAST_SENDER	N/A
1322.773	RECEIVER	FAST_SENDER
1325.204	FAST_SENDER	N/A
1325.925	RECEIVER	FAST_SENDER
1328.361	FAST_SENDER	N/A
1329.104	RECEIVER	FAST_SENDER
1331.550	FAST_SENDER	N/A
1332.301	RECEIVER	FAST_SENDER
1334.713	FAST_SENDER	N/A
1335.477	RECEIVER	FAST_SENDER
1337.909	FAST_SENDER	N/A
1338.680	RECEIVER	FAST_SENDER
1341.111	FAST_SENDER	N/A
1341.857	RECEIVER	FAST_SENDER
1344.264	FAST_SENDER	N/A
1345.051	RECEIVER	FAST_SENDER
1347.475	FAST_SENDER	N/A
1348.215	RECEIVER	FAST_SENDER
1352.439	FAST_SENDER	N/A
1353.223	RECEIVER	FAST_SENDER
1355.658	FAST_SENDER	N/A
1356.430	RECEIVER	FAST_SENDER
1358.836	FAST_SENDER	N/A
1359.602	RECEIVER	FAST_SENDER
1362.011	FAST_SENDER	N/A
1362.746	RECEIVER	FAST_SENDER
1365.147	FAST_SENDER	N/A
1365.892	RECEIVER	FAST_SENDER
1368.332	FAST_SENDER	N/A
1370.929	RECEIVER	FAST_SENDER
1373.341	FAST_SENDER	N/A
1374.069	RECEIVER	FAST_SENDER
1376.471	FAST_SENDER	N/A
1377.275	RECEIVER	FAST_SENDER
1379.701	FAST_SENDER	N/A
1380.471	RECEIVER	FAST_SENDER
1382.906	FAST_SENDER	N/A
1383.692	RECEIVER	FAST_SENDER
1386.104	FAST_SENDER	N/A
1386.909	RECEIVER	FAST_SENDER
1389.346	FAST_SENDER	N/A
1390.107	RECEIVER	FAST_SENDER
1392.517	FAST_SENDER	N/A
1393.337	RECEIVER	FAST_SENDER
1395.756	FAST_SENDER	N/A
1396.515	RECEIVER	FAST_SENDER
1398.953	FAST_SENDER	N/A
1399.703	RECEIVER	FAST_SENDER
1402.121	FAST_SENDER	N/A
1402.884	RECEIVER	FAST_SENDER
1403.060	SLOW_SENDER1	N/A
1403.822	RECEIVER	SLOW_SENDER1
1405.318	FAST_SENDER	N/A
1406.055	RECEIVER	FAST_SENDER
1406.270	SLOW_SENDER1	N/A
1407.049	RECEIVER	SLOW_SENDER1
1408.500	FAST_SENDER	N/A
1409.255	RECEIVER	FAST_SENDER
1409.449	SLOW_SENDER1	N/A
1410.237	RECEIVER	SLOW_SENDER1
1411.692	FAST_SENDER	N/A
1412.483	RECEIVER	FAST_SENDER
1414.902	FAST_SENDER	N/A
1415.639	RECEIVER	FAST_SENDER
1415.678	SLOW_SENDER1	N/A
1416.470	RECEIVER	SLOW_SENDER1
1418.065	FAST_SENDER	N/A
1418.858	RECEIVER	FAST_SENDER
1421.274	FAST_SENDER	N/A
1421.896	SLOW_SENDER1	N/A
1422.003	RECEIVER	FAST_SENDER
1424.379	RECEIVER	SLOW_SENDER1
1424.412	FAST_SENDER	N/A
1425.158	RECEIVER	FAST_SENDER
1427.565	FAST_SENDER	N/A
1428.296	RECEIVER	FAST_SENDER
1430.715	FAST_SENDER	N/A
1431.523	RECEIVER	FAST_SENDER
1431.788	SLOW_SENDER1	N/A
1432.547	RECEIVER	SLOW_SENDER1
1433.961	FAST_SENDER	N/A
1434.708	RECEIVER	FAST_SENDER
1437.110	FAST_SENDER	N/A
1437.893	RECEIVER	FAST_SENDER
1439.967	SLOW_SENDER1	N/A
1440.315	FAST_SENDER	N/A
1440.721	RECEIVER	SLOW_SENDER1
1444.531	RECEIVER	FAST_SENDER
1446.958	FAST_SENDER	N/A
1447.658	RECEIVER	FAST_SENDER
1449.889	SLOW_SENDER1	N/A
1450.108	FAST_SENDER	N/A
1450.623	RECEIVER	SLOW_SENDER1
1452.229	RECEIVER	FAST_SENDER
1454.644	FAST_SENDER	N/A
1457.795	FAST_SENDER	N/A
1458.036	SLOW_SENDER1	N/A
1465.168	FAST_SENDER	N/A
1472.658	FAST_SENDER	N/A
1480.689	FAST_SENDER	N/A
1487.934	FAST_SENDER	N/A
1495.211	FAST_SENDER	N/A
1502.439	FAST_SENDER	N/A
1509.924	FAST_SENDER	N/A
1517.402	FAST_SENDER	N/A
1525.368	FAST_SENDER	N/A
1532.736	FAST_SENDER	N/A
1540.625	FAST_SENDER	N/A
1548.608	FAST_SENDER	N/A
1555.800	FAST_SENDER	N/A
1563.303	FAST_SENDER	N/A
1571.064	FAST_SENDER	N/A
1578.824	FAST_SENDER	N/A
1586.130	FAST_SENDER	N/A
1593.761	FAST_SENDER	N/A
1601.645	FAST_SENDER	N/A
1607.059	RECEIVER	FAST_SENDER
1609.467	FAST_SENDER	N/A
1610.220	RECEIVER	FAST_SENDER
1611.750	SLOW_SENDER1	N/A
1612.543	RECEIVER	SLOW_SENDER1
1612.662	FAST_SENDER	N/A
1614.974	SLOW_SENDER1	N/A
1615.201	RECEIVER	FAST_SENDER
1617.204	RECEIVER	SLOW_SENDER1
1617.650	FAST_SENDER	N/A
1618.425	RECEIVER	FAST_SENDER
1620.869	FAST_SENDER	N/A
1621.624	RECEIVER	FAST_SENDER
1622.654	SLOW_SENDER1	N/A
1623.395	RECEIVER	SLOW_SENDER1
1624.060	FAST_SENDER	N/A
1624.806	RECEIVER	FAST_SENDER
1627.222	FAST_SENDER	N/A
1627.983	RECEIVER	FAST_SENDER
1628.816	SLOW_SENDER1	N/A
1629.587	RECEIVER	SLOW_SENDER1
1630.427	FAST_SENDER	N/A
1631.196	RECEIVER	FAST_SENDER
1633.616	FAST_SENDER	N/A
1634.377	RECEIVER	FAST_SENDER
1636.788	FAST_SENDER	N/A
1637.013	SLOW_SENDER1	N/A
1637.539	RECEIVER	FAST_SENDER
1639.444	RECEIVER	SLOW_SENDER1
1639.975	FAST_SENDER	N/A
1640.764	RECEIVER	FAST_SENDER
1643.168	FAST_SENDER	N/A
1643.943	RECEIVER	FAST_SENDER
1646.381	FAST_SENDER	N/A
1646.860	SLOW_SENDER1	N/A
1647.157	RECEIVER	FAST_SENDER
1649.558	RECEIVER	SLOW_SENDER1
1652.992	FAST_SENDER	N/A
1653.778	RECEIVER	FAST_SENDER
1656.199	FAST_SENDER	N/A
1656.999	SLOW_SENDER1	N/A
1657.794	RECEIVER	SLOW_SENDER1
1658.465	RECEIVER	FAST_SENDER
1660.879	FAST_SENDER	N/A
1661.589	RECEIVER	FAST_SENDER
1664.004	FAST_SENDER	N/A
1664.823	RECEIVER	FAST_SENDER
1667.254	FAST_SENDER	N/A
1669.381	RECEIVER	FAST_SENDER
1671.830	FAST_SENDER	N/A
1672.613	RECEIVER	FAST_SENDER
1675.045	FAST_SENDER	N/A
1675.826	RECEIVER	FAST_SENDER
1678.273	FAST_SENDER	N/A
1679.000	RECEIVER	FAST_SENDER
1681.423	FAST_SENDER	N/A
1682.190	RECEIVER	FAST_SENDER
1684.614	FAST_SENDER	N/A
1686.886	RECEIVER	FAST_SENDER
1689.325	FAST_SENDER	N/A
1690.115	RECEIVER	FAST_SENDER
1692.560	FAST_SENDER	N/A
1694.849	RECEIVER	FAST_SENDER
1697.269	FAST_SENDER	N/A
1698.004	RECEIVER	FAST_SENDER
1700.428	FAST_SENDER	N/A
1701.211	RECEIVER	FAST_SENDER
1703.645	FAST_SENDER	N/A
1704.402	RECEIVER	FAST_SENDER
1706.845	FAST_SENDER	N/A
1714.589	FAST_SENDER	N/A
1722.118	FAST_SENDER	N/A
1729.978	FAST_SENDER	N/A
1738.263	FAST_SENDER	N/A
1745.994	FAST_SENDER	N/A
1754.070	FAST_SENDER	N/A
1762.188	FAST_SENDER	N/A
1769.700	FAST_SENDER	N/A
1777.443	FAST_SENDER	N/A
1785.229	FAST_SENDER	N/A
1792.657	FAST_SENDER	N/A
1800.208	FAST_SENDER	N/A
1807.575	FAST_SENDER	N/A
1810.800	SLOW_SENDER1	N/A
1815.280	FAST_SENDER	N/A
1823.221	FAST_SENDER	N/A
1825.020	SLOW_SENDER1	N/A
1831.592	FAST_SENDER	N/A
1839.534	FAST_SENDER	N/A
1846.518	FAST_SENDER	N/A
1854.000	FAST_SENDER	N/A
1859.655	RECEIVER	FAST_SENDER
1862.082	FAST_SENDER	N/A
1862.890	RECEIVER	FAST_SENDER
1865.311	FAST_SENDER	N/A
1866.069	RECEIVER	FAST_SENDER
1868.474	FAST_SENDER	N/A
1869.249	RECEIVER	FAST_SENDER
1871.697	FAST_SENDER	N/A
1872.475	RECEIVER	FAST_SENDER
1874.899	FAST_SENDER	N/A
1875.688	RECEIVER	FAST_SENDER
1878.131	FAST_SENDER	N/A
1878.871	RECEIVER	FAST_SENDER
1881.321	FAST_SENDER	N/A
1882.057	RECEIVER	FAST_SENDER
1884.489	FAST_SENDER	N/A
1885.264	RECEIVER	FAST_SENDER
1887.698	FAST_SENDER	N/A
1888.451	RECEIVER	FAST_SENDER
1892.523	FAST_SENDER	N/A
1893.268	RECEIVER	FAST_SENDER
1895.695	FAST_SENDER	N/A
1896.498	RECEIVER	FAST_SENDER
1898.947	FAST_SENDER	N/A
1899.739	RECEIVER	FAST_SENDER
1902.181	FAST_SENDER	N/A
1902.971	RECEIVER	FAST_SENDER
1905.400	FAST_SENDER	N/A
1906.134	RECEIVER	FAST_SENDER
1908.552	FAST_SENDER	N/A
1909.335	RECEIVER	FAST_SENDER
1911.746	FAST_SENDER	N/A
1912.503	RECEIVER	FAST_SENDER
1914.945	FAST_SENDER	N/A
1915.726	RECEIVER	FAST_SENDER
1918.133	FAST_SENDER	N/A
1918.931	RECEIVER	FAST_SENDER
1921.355	FAST_SENDER	N/A
1922.133	RECEIVER	FAST_SENDER
1924.582	FAST_SENDER	N/A
1926.730	RECEIVER	FAST_SENDER
1929.144	FAST_SENDER	N/A
1929.910	RECEIVER	FAST_SENDER
1932.345	FAST_SENDER	N/A
1933.113	RECEIVER	FAST_SENDER
1935.524	FAST_SENDER	N/A
1936.275	RECEIVER	FAST_SENDER
1938.685	FAST_SENDER	N/A
1939.422	RECEIVER	FAST_SENDER
1941.848	FAST_SENDER	N/A
1942.628	RECEIVER	FAST_SENDER
1945.035	FAST_SENDER	N/A
1945.794	RECEIVER	FAST_SENDER
1948.199	FAST_SENDER	N/A
1948.965	RECEIVER	FAST_SENDER
1951.404	FAST_SENDER	N/A
1952.166	RECEIVER	FAST_SENDER
1954.606	FAST_SENDER	N/A
1955.338	RECEIVER	FAST_SENDER
1957.749	FAST_SENDER	N/A
1958.496	RECEIVER	FAST_SENDER
1960.899	FAST_SENDER	N/A
1961.671	RECEIVER	FAST_SENDER
1964.120	FAST_SENDER	N/A
1964.886	RECEIVER	FAST_SENDER
1967.334	FAST_SENDER	N/A
1968.061	RECEIVER	FAST_SENDER
1970.502	FAST_SENDER	N/A
1972.969	RECEIVER	FAST_SENDER
1975.386	FAST_SENDER	N/A
1976.126	RECEIVER	FAST_SENDER
1978.559	FAST_SENDER	N/A
1979.326	RECEIVER	FAST_SENDER
1981.750	FAST_SENDER	N/A
1982.481	RECEIVER	FAST_SENDER
1984.710	SLOW_SENDER1	N/A
1984.921	FAST_SENDER	N/A
1985.439	RECEIVER	SLOW_SENDER1
1986.221	RECEIVER	FAST_SENDER
1987.877	SLOW_SENDER1	N/A
1988.636	FAST_SENDER	N/A
1988.666	RECEIVER	SLOW_SENDER1
1989.437	RECEIVER	FAST_SENDER
1991.100	SLOW_SENDER1	N/A
1991.887	FAST_SENDER	N/A
1991.901	RECEIVER	SLOW_SENDER1
1992.603	RECEIVER	FAST_SENDER
1995.046	FAST_SENDER	N/A
1995.835	RECEIVER	FAST_SENDER
1997.348	SLOW_SENDER1	N/A
1998.108	RECEIVER	SLOW_SENDER1
1998.247	FAST_SENDER	N/A
1999.016	RECEIVER	FAST_SENDER
2001.448	FAST_SENDER	N/A
2003.554	SLOW_SENDER1	N/A
2003.826	RECEIVER	FAST_SENDER
2005.870	RECEIVER	SLOW_SENDER1
2009.917	FAST_SENDER	N/A
2010.667	RECEIVER	FAST_SENDER
2013.109	FAST_SENDER	N/A
2013.297	SLOW_SENDER1	N/A
2013.880	RECEIVER	FAST_SENDER
2015.659	RECEIVER	SLOW_SENDER1
2020.055	FAST_SENDER	N/A
2020.783	RECEIVER	FAST_SENDER
2023.104	SLOW_SENDER1	N/A
2023.195	FAST_SENDER	N/A
2023.846	RECEIVER	SLOW_SENDER1
2025.867	RECEIVER	FAST_SENDER
2028.301	FAST_SENDER	N/A
2031.260	SLOW_SENDER1	N/A
2036.100	FAST_SENDER	N/A
2044.059	FAST_SENDER	N/A
2051.973	FAST_SENDER	N/A
2059.408	FAST_SENDER	N/A
2066.834	FAST_SENDER	N/A
2074.462	FAST_SENDER	N/A
2082.464	FAST_SENDER	N/A
2090.543	FAST_SENDER	N/A
2098.109	FAST_SENDER	N/A
2105.148	FAST_SENDER	N/A
2113.128	FAST_SENDER	N/A
2120.593	FAST_SENDER	N/A
2128.307	FAST_SENDER	N/A
2135.662	FAST_SENDER	N/A
2143.663	FAST_SENDER	N/A
2151.162	FAST_SENDER	N/A
2158.600	FAST_SENDER	N/A
2166.191	FAST_SENDER	N/A
2173.921	FAST_SENDER	N/A
2181.614	FAST_SENDER	N/A
2182.393	RECEIVER	FAST_SENDER
2184.827	FAST_SENDER	N/A
2185.579	RECEIVER	FAST_SENDER
2186.230	SLOW_SENDER1	N/A
2186.965	RECEIVER	SLOW_SENDER1
2187.979	FAST_SENDER	N/A
2188.754	RECEIVER	FAST_SENDER
2189.367	SLOW_SENDER1	N/A
2190.170	RECEIVER	SLOW_SENDER1
2191.189	FAST_SENDER	N/A
2193.866	RECEIVER	FAST_SENDER
2196.274	FAST_SENDER	N/A
2197.021	RECEIVER	FAST_SENDER
2197.250	SLOW_SENDER1	N/A
2198.006	RECEIVER	SLOW_SENDER1
2199.465	FAST_SENDER	N/A
2200.239	RECEIVER	FAST_SENDER
2203.411	SLOW_SENDER1	N/A
2204.128	FAST_SENDER	N/A
2204.131	RECEIVER	SLOW_SENDER1
2204.906	RECEIVER	FAST_SENDER
2207.331	FAST_SENDER	N/A
2208.099	RECEIVER	FAST_SENDER
2210.510	FAST_SENDER	N/A
2211.283	RECEIVER	FAST_SENDER
2211.548	SLOW_SENDER1	N/A
2212.323	RECEIVER	SLOW_SENDER1
2213.696	FAST_SENDER	N/A
2214.465	RECEIVER	FAST_SENDER
2216.891	FAST_SENDER	N/A
2217.690	RECEIVER	FAST_SENDER
2219.746	SLOW_SENDER1	N/A
2220.090	FAST_SENDER	N/A
2220.483	RECEIVER	SLOW_SENDER1
2224.910	RECEIVER	FAST_SENDER
2227.352	FAST_SENDER	N/A
2228.128	RECEIVER	FAST_SENDER
2229.867	SLOW_SENDER1	N/A
2230.573	FAST_SENDER	N/A
2230.660	RECEIVER	SLOW_SENDER1
2231.343	RECEIVER	FAST_SENDER
2235.318	FAST_SENDER	N/A
2236.063	RECEIVER	FAST_SENDER
2238.084	SLOW_SENDER1	N/A
2238.512	FAST_SENDER	N/A
2238.861	RECEIVER	SLOW_SENDER1
2242.572	RECEIVER	FAST_SENDER
2244.973	FAST_SENDER	N/A
2245.761	RECEIVER	FAST_SENDER
2248.199	FAST_SENDER	N/A
2248.939	RECEIVER	FAST_SENDER
2251.382	FAST_SENDER	N/A
2252.172	RECEIVER	FAST_SENDER
2254.585	FAST_SENDER	N/A
2255.322	RECEIVER	FAST_SENDER
2257.768	FAST_SENDER	N/A
2258.541	RECEIVER	FAST_SENDER
2260.961	FAST_SENDER	N/A
2261.739	RECEIVER	FAST_SENDER
2264.153	FAST_SENDER	N/A
2264.934	RECEIVER	FAST_SENDER
2267.366	FAST_SENDER	N/A
2268.130	RECEIVER	FAST_SENDER
2270.541	FAST_SENDER	N/A
2271.303	RECEIVER	FAST_SENDER
2273.737	FAST_SENDER	N/A
2274.488	RECEIVER	FAST_SENDER
2276.923	FAST_SENDER	N/A
2277.707	RECEIVER	FAST_SENDER
2280.116	FAST_SENDER	N/A
2280.865	RECEIVER	FAST_SENDER
2283.277	FAST_SENDER	N/A
2284.060	RECEIVER	FAST_SENDER
2286.506	FAST_SENDER	N/A
2287.270	RECEIVER	FAST_SENDER
2289.675	FAST_SENDER	N/A
2290.453	RECEIVER	FAST_SENDER
2292.856	FAST_SENDER	N/A
2293.570	RECEIVER	FAST_SENDER
2295.983	FAST_SENDER	N/A
2296.740	RECEIVER	FAST_SENDER
2299.148	FAST_SENDER	N/A
2299.889	RECEIVER	FAST_SENDER
2302.329	FAST_SENDER	N/A
2303.075	RECEIVER	FAST_SENDER
2305.491	FAST_SENDER	N/A
2306.256	RECEIVER	FAST_SENDER
2308.706	FAST_SENDER	N/A
2309.474	RECEIVER	FAST_SENDER
2311.914	FAST_SENDER	N/A
2312.681	RECEIVER	FAST_SENDER
2315.115	FAST_SENDER	N/A
2315.855	RECEIVER	FAST_SENDER
2318.260	FAST_SENDER	N/A
2319.033	RECEIVER	FAST_SENDER
2321.463	FAST_SENDER	N/A
2322.245	RECEIVER	FAST_SENDER
2324.675	FAST_SENDER	N/A
2325.469	RECEIVER	FAST_SENDER
2327.869	FAST_SENDER	N/A
2328.605	RECEIVER	FAST_SENDER
2331.027	FAST_SENDER	N/A
2331.796	RECEIVER	FAST_SENDER
2334.223	FAST_SENDER	N/A
2335.039	RECEIVER	FAST_SENDER
2337.442	FAST_SENDER	N/A
2338.210	RECEIVER	FAST_SENDER
2340.641	FAST_SENDER	N/A
2341.384	RECEIVER	FAST_SENDER
2345.367	FAST_SENDER	N/A
2346.118	RECEIVER	FAST_SENDER
2348.557	FAST_SENDER	N/A
2349.306	RECEIVER	FAST_SENDER
2351.756	FAST_SENDER	N/A
2354.261	RECEIVER	FAST_SENDER
2356.700	FAST_SENDER	N/A
2357.460	RECEIVER	FAST_SENDER
2359.861	FAST_SENDER	N/A
2360.609	RECEIVER	FAST_SENDER
2363.043	FAST_SENDER	N/A
2363.823	RECEIVER	FAST_SENDER
2366.256	FAST_SENDER	N/A
2367.003	RECEIVER	FAST_SENDER
2369.420	FAST_SENDER	N/A
2372.596	FAST_SENDER	N/A
2380.075	FAST_SENDER	N/A
2387.600	FAST_SENDER	N/A
2394.740	SLOW_SENDER1	N/A
2394.881	FAST_SENDER	N/A
2403.678	FAST_SENDER	N/A
2407.845	SLOW_SENDER1	N/A
2411.516	FAST_SENDER	N/A
2419.081	FAST_SENDER	N/A
2420.233	SLOW_SENDER1	N/A
2426.919	FAST_SENDER	N/A
2434.521	FAST_SENDER	N/A
2442.680	FAST_SENDER	N/A
2450.426	FAST_SENDER	N/A
2458.013	FAST_SENDER	N/A
2465.610	FAST_SENDER	N/A
2472.817	FAST_SENDER	N/A
2480.293	FAST_SENDER	N/A
2487.632	FAST_SENDER	N/A
2495.093	FAST_SENDER	N/A
2502.437	FAST_SENDER	N/A
2510.432	FAST_SENDER	N/A
2517.751	FAST_SENDER	N/A
2522.708	RECEIVER	FAST_SENDER
2525.130	FAST_SENDER	N/A
2525.873	RECEIVER	FAST_SENDER
2528.302	FAST_SENDER	N/A
2532.406	RECEIVER	FAST_SENDER
2534.847	FAST_SENDER	N/A
2535.640	RECEIVER	FAST_SENDER
2538.054	FAST_SENDER	N/A
2538.805	RECEIVER	FAST_SENDER
2542.954	FAST_SENDER	N/A
2543.746	RECEIVER	FAST_SENDER
2546.186	FAST_SENDER	N/A
2546.936	RECEIVER	FAST_SENDER
2549.338	FAST_SENDER	N/A
2550.100	RECEIVER	FAST_SENDER
2552.511	FAST_SENDER	N/A
2553.281	RECEIVER	FAST_SENDER
2555.718	FAST_SENDER	N/A
2558.073	RECEIVER	FAST_SENDER
2560.495	FAST_SENDER	N/A
2561.279	RECEIVER	FAST_SENDER
2563.697	FAST_SENDER	N/A
2564.465	RECEIVER	FAST_SENDER
2566.909	FAST_SENDER	N/A
2567.628	RECEIVER	FAST_SENDER
2570.055	FAST_SENDER	N/A
2570.814	RECEIVER	FAST_SENDER
2573.237	FAST_SENDER	N/A
2573.980	SLOW_SENDER1	N/A
2574.008	RECEIVER	FAST_SENDER
2574.738	RECEIVER	SLOW_SENDER1
2576.411	FAST_SENDER	N/A
2577.152	SLOW_SENDER1	N/A
2577.174	RECEIVER	FAST_SENDER
2577.947	RECEIVER	SLOW_SENDER1
2579.580	FAST_SENDER	N/A
2580.352	SLOW_SENDER1	N/A
2580.358	RECEIVER	FAST_SENDER
2581.144	RECEIVER	SLOW_SENDER1
2582.785	FAST_SENDER	N/A
2583.526	RECEIVER	FAST_SENDER
2586.563	SLOW_SENDER1	N/A
2587.353	RECEIVER	SLOW_SENDER1
2587.766	FAST_SENDER	N/A
2588.525	RECEIVER	FAST_SENDER
2590.956	FAST_SENDER	N/A
2591.758	RECEIVER	FAST_SENDER
2592.796	SLOW_SENDER1	N/A
2593.566	RECEIVER	SLOW_SENDER1
2594.159	FAST_SENDER	N/A
2594.888	RECEIVER	FAST_SENDER
2598.840	FAST_SENDER	N/A
2599.613	RECEIVER	FAST_SENDER
2600.988	SLOW_SENDER1	N/A
2602.047	FAST_SENDER	N/A
2602.819	RECEIVER	FAST_SENDER
2605.094	RECEIVER	SLOW_SENDER1
2605.258	FAST_SENDER	N/A
2606.060	RECEIVER	FAST_SENDER
2608.461	FAST_SENDER	N/A
2609.182	RECEIVER	FAST_SENDER
2611.598	FAST_SENDER	N/A
2612.362	RECEIVER	FAST_SENDER
2612.534	SLOW_SENDER1	N/A
2613.330	RECEIVER	SLOW_SENDER1
2614.772	FAST_SENDER	N/A
2615.514	RECEIVER	FAST_SENDER
2617.932	FAST_SENDER	N/A
2618.691	RECEIVER	FAST_SENDER
2620.731	SLOW_SENDER1	N/A
2621.104	FAST_SENDER	N/A
2621.536	RECEIVER	SLOW_SENDER1
2625.289	RECEIVER	FAST_SENDER
2627.719	FAST_SENDER	N/A
2628.505	RECEIVER	FAST_SENDER
2630.934	FAST_SENDER	N/A
2631.686	RECEIVER	FAST_SENDER
2634.131	FAST_SENDER	N/A
2634.924	RECEIVER	FAST_SENDER
2637.345	FAST_SENDER	N/A
2638.101	RECEIVER	FAST_SENDER
2640.512	FAST_SENDER	N/A
2642.835	RECEIVER	FAST_SENDER
2645.268	FAST_SENDER	N/A
2646.027	RECEIVER	FAST_SENDER
2648.465	FAST_SENDER	N/A
2649.238	RECEIVER	FAST_SENDER
2651.670	FAST_SENDER	N/A
2652.434	RECEIVER	FAST_SENDER
2654.874	FAST_SENDER	N/A
2655.628	RECEIVER	FAST_SENDER
2658.044	FAST_SENDER	N/A
2658.782	RECEIVER	FAST_SENDER
2661.187	FAST_SENDER	N/A
2661.921	RECEIVER	FAST_SENDER
2664.361	FAST_SENDER	N/A
2671.874	FAST_SENDER	N/A
2679.566	FAST_SENDER	N/A
2686.881	FAST_SENDER	N/A
2694.329	FAST_SENDER	N/A
2702.544	FAST_SENDER	N/A
2710.290	FAST_SENDER	N/A
2717.583	FAST_SENDER	N/A
2725.303	FAST_SENDER	N/A
2732.985	FAST_SENDER	N/A
2740.201	FAST_SENDER	N/A
2748.114	FAST_SENDER	N/A
2755.875	FAST_SENDER	N/A
2763.439	FAST_SENDER	N/A
2770.639	FAST_SENDER	N/A
2775.590	SLOW_SENDER1	N/A
2779.113	FAST_SENDER	N/A
2787.327	FAST_SENDER	N/A
2789.404	SLOW_SENDER1	N/A
2795.009	FAST_SENDER	N/A
2802.725	FAST_SENDER	N/A
2809.700	FAST_SENDER	N/A
2817.190	FAST_SENDER	N/A
2817.959	RECEIVER	FAST_SENDER
2820.399	FAST_SENDER	N/A
2822.733	RECEIVER	FAST_SENDER
2825.151	FAST_SENDER	N/A
2825.893	RECEIVER	FAST_SENDER
2828.327	FAST_SENDER	N/A
2829.077	RECEIVER	FAST_SENDER
2833.226	FAST_SENDER	N/A
2834.010	RECEIVER	FAST_SENDER
2836.438	FAST_SENDER	N/A
2837.153	RECEIVER	FAST_SENDER
2839.601	FAST_SENDER	N/A
2840.320	RECEIVER	FAST_SENDER
2842.746	FAST_SENDER	N/A
2843.520	RECEIVER	FAST_SENDER
2845.955	FAST_SENDER	N/A
2846.681	RECEIVER	FAST_SENDER
2849.124	FAST_SENDER	N/A
2849.907	RECEIVER	FAST_SENDER
2852.337	FAST_SENDER	N/A
2853.050	RECEIVER	FAST_SENDER
2855.484	FAST_SENDER	N/A
2856.223	RECEIVER	FAST_SENDER
2858.649	FAST_SENDER	N/A
2859.440	RECEIVER	FAST_SENDER
2861.876	FAST_SENDER	N/A
2862.633	RECEIVER	FAST_SENDER
2865.059	FAST_SENDER	N/A
2865.811	RECEIVER	FAST_SENDER
2868.225	FAST_SENDER	N/A
2868.998	RECEIVER	FAST_SENDER
2871.424	FAST_SENDER	N/A
2872.203	RECEIVER	FAST_SENDER
2874.609	FAST_SENDER	N/A
2875.378	RECEIVER	FAST_SENDER
2877.814	FAST_SENDER	N/A
2878.580	RECEIVER	FAST_SENDER
2880.985	FAST_SENDER	N/A
2881.789	RECEIVER	FAST_SENDER
2884.190	FAST_SENDER	N/A
2884.945	RECEIVER	FAST_SENDER
2887.356	FAST_SENDER	N/A
2888.090	RECEIVER	FAST_SENDER
2890.519	FAST_SENDER	N/A
2891.316	RECEIVER	FAST_SENDER
2893.717	FAST_SENDER	N/A
2894.495	RECEIVER	FAST_SENDER
2896.928	FAST_SENDER	N/A
2897.708	RECEIVER	FAST_SENDER
2900.118	FAST_SENDER	N/A
2900.855	RECEIVER	FAST_SENDER
2903.279	FAST_SENDER	N/A
2904.040	RECEIVER	FAST_SENDER
2906.481	FAST_SENDER	N/A
2907.241	RECEIVER	FAST_SENDER
2909.644	FAST_SENDER	N/A
2910.371	RECEIVER	FAST_SENDER
2912.811	FAST_SENDER	N/A
2913.574	RECEIVER	FAST_SENDER
2916.011	FAST_SENDER	N/A
2916.779	RECEIVER	FAST_SENDER
2919.215	FAST_SENDER	N/A
2920.020	RECEIVER	FAST_SENDER
2922.442	FAST_SENDER	N/A
2923.210	RECEIVER	FAST_SENDER
2925.633	FAST_SENDER	N/A
2926.384	RECEIVER	FAST_SENDER
2928.818	FAST_SENDER	N/A
2929.583	RECEIVER	FAST_SENDER
2933.750	FAST_SENDER	N/A
2934.495	RECEIVER	FAST_SENDER
2936.908	FAST_SENDER	N/A
2937.658	RECEIVER	FAST_SENDER
2940.089	FAST_SENDER	N/A
2940.833	RECEIVER	FAST_SENDER
2943.255	FAST_SENDER	N/A
2944.012	RECEIVER	FAST_SENDER
2946.462	FAST_SENDER	N/A
2947.180	RECEIVER	FAST_SENDER
2947.900	SLOW_SENDER1	N/A
2948.678	RECEIVER	SLOW_SENDER1
2949.630	FAST_SENDER	N/A
2950.393	RECEIVER	FAST_SENDER
2951.094	SLOW_SENDER1	N/A
2951.838	RECEIVER	SLOW_SENDER1
2952.798	FAST_SENDER	N/A
2954.284	SLOW_SENDER1	N/A
2954.926	RECEIVER	FAST_SENDER
2955.568	RECEIVER	SLOW_SENDER1
2957.353	FAST_SENDER	N/A
2958.110	RECEIVER	FAST_SENDER
2960.544	FAST_SENDER	N/A
2960.986	SLOW_SENDER1	N/A
2961.329	RECEIVER	FAST_SENDER
2965.357	RECEIVER	SLOW_SENDER1
2965.595	FAST_SENDER	N/A
2966.360	RECEIVER	FAST_SENDER
2968.763	FAST_SENDER	N/A
2969.510	RECEIVER	FAST_SENDER
2971.936	FAST_SENDER	N/A
2972.776	SLOW_SENDER1	N/A
2973.538	RECEIVER	SLOW_SENDER1
2974.283	RECEIVER	FAST_SENDER
2976.694	FAST_SENDER	N/A
2977.480	RECEIVER	FAST_SENDER
2979.902	FAST_SENDER	N/A
2980.661	RECEIVER	FAST_SENDER
2980.974	SLOW_SENDER1	N/A
2981.692	RECEIVER	SLOW_SENDER1
2983.097	FAST_SENDER	N/A
2986.295	FAST_SENDER	N/A
2989.102	SLOW_SENDER1	N/A
2994.282	FAST_SENDER	N/A
3001.969	FAST_SENDER	N/A
3009.413	FAST_SENDER	N/A
3017.581	FAST_SENDER	N/A
3025.402	FAST_SENDER	N/A
3032.961	FAST_SENDER	N/A
3040.406	FAST_SENDER	N/A
3048.374	FAST_SENDER	N/A
3055.801	FAST_SENDER	N/A
3063.447	FAST_SENDER	N/A
3071.183	FAST_SENDER	N/A
3079.135	FAST_SENDER	N/A
3086.458	FAST_SENDER	N/A
3093.472	FAST_SENDER	N/A
3101.184	FAST_SENDER	N/A
3108.945	FAST_SENDER	N/A
3116.691	FAST_SENDER	N/A
3123.943	FAST_SENDER	N/A
3131.510	FAST_SENDER	N/A
3138.778	FAST_SENDER	N/A
3139.490	RECEIVER	FAST_SENDER
3141.916	FAST_SENDER	N/A
3142.693	RECEIVER	FAST_SENDER
3144.590	SLOW_SENDER1	N/A
3145.096	FAST_SENDER	N/A
3145.346	RECEIVER	SLOW_SENDER1
3147.528	RECEIVER	FAST_SENDER
3147.765	SLOW_SENDER1	N/A
3148.576	RECEIVER	SLOW_SENDER1
3149.975	FAST_SENDER	N/A
3150.983	SLOW_SENDER1	N/A
3151.771	RECEIVER	SLOW_SENDER1
3154.110	RECEIVER	FAST_SENDER
3156.518	FAST_SENDER	N/A
3157.189	SLOW_SENDER1	N/A
3157.256	RECEIVER	FAST_SENDER
3159.658	FAST_SENDER	N/A
3159.759	RECEIVER	SLOW_SENDER1
3160.428	RECEIVER	FAST_SENDER
3162.857	FAST_SENDER	N/A
3163.642	RECEIVER	FAST_SENDER
3166.066	FAST_SENDER	N/A
3166.871	RECEIVER	FAST_SENDER
3167.177	SLOW_SENDER1	N/A
3167.946	RECEIVER	SLOW_SENDER1
3169.291	FAST_SENDER	N/A
3170.066	RECEIVER	FAST_SENDER
3172.495	FAST_SENDER	N/A
3173.255	RECEIVER	FAST_SENDER
3175.368	SLOW_SENDER1	N/A
3175.685	FAST_SENDER	N/A
3176.107	RECEIVER	SLOW_SENDER1
3178.001	RECEIVER	FAST_SENDER
3180.442	FAST_SENDER	N/A
3181.192	RECEIVER	FAST_SENDER
3183.518	SLOW_SENDER1	N/A
3183.615	FAST_SENDER	N/A
3184.320	RECEIVER	SLOW_SENDER1
3186.702	RECEIVER	FAST_SENDER
3189.137	FAST_SENDER	N/A
3189.910	RECEIVER	FAST_SENDER
3191.723	SLOW_SENDER1	N/A
3192.316	FAST_SENDER	N/A
3192.462	RECEIVER	SLOW_SENDER1
3194.761	RECEIVER	FAST_SENDER
3197.177	FAST_SENDER	N/A
3197.930	RECEIVER	FAST_SENDER
3199.868	SLOW_SENDER1	N/A
3200.375	FAST_SENDER	N/A
3200.644	RECEIVER	SLOW_SENDER1
3205.091	RECEIVER	FAST_SENDER
3207.510	FAST_SENDER	N/A
3208.295	RECEIVER	FAST_SENDER
3210.745	FAST_SENDER	N/A
3211.533	RECEIVER	FAST_SENDER
3213.937	FAST_SENDER	N/A
3214.728	RECEIVER	FAST_SENDER
3217.172	FAST_SENDER	N/A
3219.320	RECEIVER	FAST_SENDER
3221.732	FAST_SENDER	N/A
3222.487	RECEIVER	FAST_SENDER
3224.923	FAST_SENDER	N/A
3225.686	RECEIVER	FAST_SENDER
3228.117	FAST_SENDER	N/A
3228.875	RECEIVER	FAST_SENDER
3231.286	FAST_SENDER	N/A
3232.027	RECEIVER	FAST_SENDER
3234.459	FAST_SENDER	N/A
3235.227	RECEIVER	FAST_SENDER
3237.677	FAST_SENDER	N/A
3238.472	RECEIVER	FAST_SENDER
3240.882	FAST_SENDER	N/A
3241.627	RECEIVER	FAST_SENDER
3244.048	FAST_SENDER	N/A
3244.818	RECEIVER	FAST_SENDER
3247.256	FAST_SENDER	N/A
3248.048	RECEIVER	FAST_SENDER
3250.469	FAST_SENDER	N/A
3251.204	RECEIVER	FAST_SENDER
3253.638	FAST_SENDER	N/A
3256.217	RECEIVER	FAST_SENDER
3258.623	FAST_SENDER	N/A
3259.375	RECEIVER	FAST_SENDER
3261.777	FAST_SENDER	N/A
3262.542	RECEIVER	FAST_SENDER
3264.944	FAST_SENDER	N/A
3272.552	FAST_SENDER	N/A
3280.221	FAST_SENDER	N/A
3287.969	FAST_SENDER	N/A
3295.915	FAST_SENDER	N/A
3303.085	FAST_SENDER	N/A
3310.694	FAST_SENDER	N/A
3318.052	FAST_SENDER	N/A
3325.620	FAST_SENDER	N/A
3333.185	FAST_SENDER	N/A
3340.781	FAST_SENDER	N/A
3348.127	FAST_SENDER	N/A
3355.365	FAST_SENDER	N/A
3355.670	SLOW_SENDER1	N/A
3363.778	FAST_SENDER	N/A
3368.497	SLOW_SENDER1	N/A
3371.559	FAST_SENDER	N/A
3380.018	FAST_SENDER	N/A
3387.418	FAST_SENDER	N/A
3395.094	FAST_SENDER	N/A
3402.826	FAST_SENDER	N/A
3410.296	FAST_SENDER	N/A
3417.999	FAST_SENDER	N/A
3418.743	RECEIVER	FAST_SENDER
3421.191	FAST_SENDER	N/A
3421.927	RECEIVER	FAST_SENDER
3424.361	FAST_SENDER	N/A
3425.157	RECEIVER	FAST_SENDER
3427.591	FAST_SENDER	N/A
3428.363	RECEIVER	FAST_SENDER
3430.802	FAST_SENDER	N/A
3431.586	RECEIVER	FAST_SENDER
3433.998	FAST_SENDER	N/A
3434.745	RECEIVER	FAST_SENDER
3437.185	FAST_SENDER	N/A
3437.913	RECEIVER	FAST_SENDER
3440.314	FAST_SENDER	N/A
3441.111	RECEIVER	FAST_SENDER
3443.535	FAST_SENDER	N/A
3444.321	RECEIVER	FAST_SENDER
3446.725	FAST_SENDER	N/A
3447.526	RECEIVER	FAST_SENDER
3449.926	FAST_SENDER	N/A
3450.702	RECEIVER	FAST_SENDER
3453.121	FAST_SENDER	N/A
3453.907	RECEIVER	FAST_SENDER
3456.332	FAST_SENDER	N/A
3457.073	RECEIVER	FAST_SENDER
3459.480	FAST_SENDER	N/A
3460.261	RECEIVER	FAST_SENDER
3462.685	FAST_SENDER	N/A
3463.445	RECEIVER	FAST_SENDER
3465.867	FAST_SENDER	N/A
3466.606	RECEIVER	FAST_SENDER
3469.048	FAST_SENDER	N/A
3469.809	RECEIVER	FAST_SENDER
3472.232	FAST_SENDER	N/A
3473.003	RECEIVER	FAST_SENDER
3475.448	FAST_SENDER	N/A
3476.198	RECEIVER	FAST_SENDER
3478.641	FAST_SENDER	N/A
3479.394	RECEIVER	FAST_SENDER
3483.563	FAST_SENDER	N/A
3484.342	RECEIVER	FAST_SENDER
3486.755	FAST_SENDER	N/A
3487.533	RECEIVER	FAST_SENDER
3489.959	FAST_SENDER	N/A
3490.693	RECEIVER	FAST_SENDER
3493.140	FAST_SENDER	N/A
3493.927	RECEIVER	FAST_SENDER
3496.329	FAST_SENDER	N/A
3497.080	RECEIVER	FAST_SENDER
3499.518	FAST_SENDER	N/A
3500.270	RECEIVER	FAST_SENDER
3502.714	FAST_SENDER	N/A
3503.453	RECEIVER	FAST_SENDER
3505.856	FAST_SENDER	N/A
3506.606	RECEIVER	FAST_SENDER
3509.021	FAST_SENDER	N/A
3509.781	RECEIVER	FAST_SENDER
3512.201	FAST_SENDER	N/A
3512.980	RECEIVER	FAST_SENDER
3515.419	FAST_SENDER	N/A
3516.180	RECEIVER	FAST_SENDER
3518.584	FAST_SENDER	N/A
3519.374	RECEIVER	FAST_SENDER
3521.779	FAST_SENDER	N/A
3522.537	RECEIVER	FAST_SENDER
3524.980	FAST_SENDER	N/A
3527.040	SLOW_SENDER1	N/A
3527.334	RECEIVER	FAST_SENDER
3529.198	RECEIVER	SLOW_SENDER1
3533.506	FAST_SENDER	N/A
3534.271	RECEIVER	FAST_SENDER
3536.700	FAST_SENDER	N/A
3537.469	RECEIVER	FAST_SENDER
3538.342	SLOW_SENDER1	N/A
3539.114	RECEIVER	SLOW_SENDER1
3539.891	FAST_SENDER	N/A
3542.428	RECEIVER	FAST_SENDER
3544.843	FAST_SENDER	N/A
3545.599	RECEIVER	FAST_SENDER
3546.545	SLOW_SENDER1	N/A
3547.298	RECEIVER	SLOW_SENDER1
3548.035	FAST_SENDER	N/A
3548.784	RECEIVER	FAST_SENDER
3551.199	FAST_SENDER	N/A
3551.952	RECEIVER	FAST_SENDER
3554.395	FAST_SENDER	N/A
3554.706	SLOW_SENDER1	N/A
3555.211	RECEIVER	FAST_SENDER
3556.905	RECEIVER	SLOW_SENDER1
3557.627	FAST_SENDER	N/A
3558.397	RECEIVER	FAST_SENDER
3560.832	FAST_SENDER	N/A
3561.632	RECEIVER	FAST_SENDER
3564.047	FAST_SENDER	N/A
3564.354	SLOW_SENDER1	N/A
3564.773	RECEIVER	FAST_SENDER
3566.602	RECEIVER	SLOW_SENDER1
3567.183	FAST_SENDER	N/A
3567.940	RECEIVER	FAST_SENDER
3570.365	FAST_SENDER	N/A
3571.144	RECEIVER	FAST_SENDER
3573.594	FAST_SENDER	N/A
3574.332	RECEIVER	FAST_SENDER
3576.773	FAST_SENDER	N/A
3579.193	RECEIVER	FAST_SENDER
3581.597	FAST_SENDER	N/A
3582.335	RECEIVER	FAST_SENDER
3584.780	FAST_SENDER	N/A
3592.166	FAST_SENDER	N/A
3600.203	FAST_SENDER	N/A
3607.641	FAST_SENDER	N/A
3614.867	FAST_SENDER	N/A
3622.097	FAST_SENDER	N/A
3629.752	FAST_SENDER	N/A
3637.444	FAST_SENDER	N/A
3644.864	FAST_SENDER	N/A
3652.070	FAST_SENDER	N/A
3659.543	FAST_SENDER	N/A
3667.699	FAST_SENDER	N/A
3674.925	FAST_SENDER	N/A
3682.699	FAST_SENDER	N/A
3690.391	FAST_SENDER	N/A
3698.067	FAST_SENDER	N/A
3705.708	FAST_SENDER	N/A
3713.251	FAST_SENDER	N/A
3719.270	SLOW_SENDER1	N/A
3721.100	FAST_SENDER	N/A
3728.868	FAST_SENDER	N/A
3731.601	SLOW_SENDER1	N/A
3736.406	FAST_SENDER	N/A
3737.183	RECEIVER	FAST_SENDER
3739.629	FAST_SENDER	N/A
3740.403	RECEIVER	FAST_SENDER
3742.815	FAST_SENDER	N/A
3743.599	RECEIVER	FAST_SENDER
3744.537	SLOW_SENDER1	N/A
3746.026	FAST_SENDER	N/A
3746.803	RECEIVER	FAST_SENDER
3749.217	FAST_SENDER	N/A
3749.993	RECEIVER	FAST_SENDER
3752.418	FAST_SENDER	N/A
3753.173	RECEIVER	FAST_SENDER
3755.604	FAST_SENDER	N/A
3756.381	RECEIVER	FAST_SENDER
3758.823	FAST_SENDER	N/A
3759.626	RECEIVER	FAST_SENDER
3763.524	FAST_SENDER	N/A
3764.285	RECEIVER	FAST_SENDER
3766.715	FAST_SENDER	N/A
3767.457	RECEIVER	FAST_SENDER
3769.867	FAST_SENDER	N/A
3770.618	RECEIVER	FAST_SENDER
3773.067	FAST_SENDER	N/A
3773.827	RECEIVER	FAST_SENDER
3776.247	FAST_SENDER	N/A
3777.033	RECEIVER	FAST_SENDER
3779.438	FAST_SENDER	N/A
3780.187	RECEIVER	FAST_SENDER
3782.630	FAST_SENDER	N/A
3783.367	RECEIVER	FAST_SENDER
3785.814	FAST_SENDER	N/A
3786.629	RECEIVER	FAST_SENDER
3789.041	FAST_SENDER	N/A
3789.769	RECEIVER	FAST_SENDER
3792.204	FAST_SENDER	N/A
3792.939	RECEIVER	FAST_SENDER
3795.342	FAST_SENDER	N/A
3796.073	RECEIVER	FAST_SENDER
3798.487	FAST_SENDER	N/A
3799.251	RECEIVER	FAST_SENDER
3801.652	FAST_SENDER	N/A
3802.420	RECEIVER	FAST_SENDER
3804.870	FAST_SENDER	N/A
3805.651	RECEIVER	FAST_SENDER
3808.055	FAST_SENDER	N/A
3808.831	RECEIVER	FAST_SENDER
3811.278	FAST_SENDER	N/A
3812.052	RECEIVER	FAST_SENDER
3814.490	FAST_SENDER	N/A
3815.251	RECEIVER	FAST_SENDER
3817.669	FAST_SENDER	N/A
3821.334	RECEIVER	FAST_SENDER
3823.768	FAST_SENDER	N/A
3824.543	RECEIVER	FAST_SENDER
3826.943	FAST_SENDER	N/A
3827.718	RECEIVER	FAST_SENDER
3830.119	FAST_SENDER	N/A
3830.849	RECEIVER	FAST_SENDER
3833.259	FAST_SENDER	N/A
3834.056	RECEIVER	FAST_SENDER
3836.474	FAST_SENDER	N/A
3837.267	RECEIVER	FAST_SENDER
3839.717	FAST_SENDER	N/A
3840.516	RECEIVER	FAST_SENDER
3842.916	FAST_SENDER	N/A
3843.689	RECEIVER	FAST_SENDER
3846.111	FAST_SENDER	N/A
3846.856	RECEIVER	FAST_SENDER
3849.269	FAST_SENDER	N/A
3850.010	RECEIVER	FAST_SENDER
3852.419	FAST_SENDER	N/A
3854.715	RECEIVER	FAST_SENDER
3857.125	FAST_SENDER	N/A
3857.868	RECEIVER	FAST_SENDER
3860.305	FAST_SENDER	N/A
3861.071	RECEIVER	FAST_SENDER
3863.475	FAST_SENDER	N/A
3864.248	RECEIVER	FAST_SENDER
3866.657	FAST_SENDER	N/A
3867.443	RECEIVER	FAST_SENDER
3869.875	FAST_SENDER	N/A
3872.281	RECEIVER	FAST_SENDER
3874.705	FAST_SENDER	N/A
3875.448	RECEIVER	FAST_SENDER
3877.849	FAST_SENDER	N/A
3878.657	RECEIVER	FAST_SENDER
3881.098	FAST_SENDER	N/A
3881.870	RECEIVER	FAST_SENDER
3884.319	FAST_SENDER	N/A
3885.082	RECEIVER	FAST_SENDER
3887.487	FAST_SENDER	N/A
3888.259	RECEIVER	FAST_SENDER
3890.704	FAST_SENDER	N/A
3891.446	RECEIVER	FAST_SENDER
3893.850	FAST_SENDER	N/A
3894.617	RECEIVER	FAST_SENDER
3897.056	FAST_SENDER	N/A
3897.804	RECEIVER	FAST_SENDER
3898.040	SLOW_SENDER1	N/A
3898.831	RECEIVER	SLOW_SENDER1
3900.225	FAST_SENDER	N/A
3900.982	RECEIVER	FAST_SENDER
3901.271	SLOW_SENDER1	N/A
3902.027	RECEIVER	SLOW_SENDER1
3903.392	FAST_SENDER	N/A
3904.141	RECEIVER	FAST_SENDER
3904.475	SLOW_SENDER1	N/A
3905.262	RECEIVER	SLOW_SENDER1
3906.559	FAST_SENDER	N/A
3907.376	RECEIVER	FAST_SENDER
3909.793	FAST_SENDER	N/A
3910.553	RECEIVER	FAST_SENDER
3910.704	SLOW_SENDER1	N/A
3911.456	RECEIVER	SLOW_SENDER1
3912.957	FAST_SENDER	N/A
3913.733	RECEIVER	FAST_SENDER
3916.150	FAST_SENDER	N/A
3916.876	SLOW_SENDER1	N/A
3916.897	RECEIVER	FAST_SENDER
3917.616	RECEIVER	SLOW_SENDER1
3919.309	FAST_SENDER	N/A
3920.088	RECEIVER	FAST_SENDER
3922.500	FAST_SENDER	N/A
3923.285	RECEIVER	FAST_SENDER
3925.062	SLOW_SENDER1	N/A
3925.706	FAST_SENDER	N/A
3933.265	FAST_SENDER	N/A
3939.002	SLOW_SENDER1	N/A
3940.979	FAST_SENDER	N/A
3948.983	FAST_SENDER	N/A
3956.310	FAST_SENDER	N/A
3963.702	FAST_SENDER	N/A
3971.008	FAST_SENDER	N/A
3978.379	FAST_SENDER	N/A
3986.193	FAST_SENDER	N/A
3993.547	FAST_SENDER	N/A
4001.167	FAST_SENDER	N/A
4008.849	FAST_SENDER	N/A
4016.522	FAST_SENDER	N/A
4023.748	FAST_SENDER	N/A
4031.341	FAST_SENDER	N/A
4038.886	FAST_SENDER	N/A
4046.262	FAST_SENDER	N/A
4053.709	FAST_SENDER	N/A
4061.768	FAST_SENDER	N/A
4069.164	FAST_SENDER	N/A
4076.502	FAST_SENDER	N/A
4077.268	RECEIVER	FAST_SENDER
4079.679	FAST_SENDER	N/A
4080.438	RECEIVER	FAST_SENDER
4082.862	FAST_SENDER	N/A
4083.610	RECEIVER	FAST_SENDER
4086.019	FAST_SENDER	N/A
4086.772	RECEIVER	FAST_SENDER
4089.199	FAST_SENDER	N/A
4092.730	SLOW_SENDER1	N/A
4093.105	RECEIVER	FAST_SENDER
4094.956	RECEIVER	SLOW_SENDER1
4097.347	FAST_SENDER	N/A
4097.381	SLOW_SENDER1	N/A
4098.086	RECEIVER	FAST_SENDER
4100.076	RECEIVER	SLOW_SENDER1
4100.516	FAST_SENDER	N/A
4101.273	RECEIVER	FAST_SENDER
4103.706	FAST_SENDER	N/A
4104.440	RECEIVER	FAST_SENDER
4105.520	SLOW_SENDER1	N/A
4106.313	RECEIVER	SLOW_SENDER1
4106.881	FAST_SENDER	N/A
4107.644	RECEIVER	FAST_SENDER
4110.048	FAST_SENDER	N/A
4110.792	RECEIVER	FAST_SENDER
4113.205	FAST_SENDER	N/A
4113.731	SLOW_SENDER1	N/A
4113.928	RECEIVER	FAST_SENDER
4115.829	RECEIVER	SLOW_SENDER1
4116.377	FAST_SENDER	N/A
4117.145	RECEIVER	FAST_SENDER
4119.569	FAST_SENDER	N/A
4120.352	RECEIVER	FAST_SENDER
4122.782	FAST_SENDER	N/A
4123.253	SLOW_SENDER1	N/A
4123.556	RECEIVER	FAST_SENDER
4127.619	FAST_SENDER	N/A
4128.368	RECEIVER	FAST_SENDER
4130.811	FAST_SENDER	N/A
4131.555	RECEIVER	FAST_SENDER
4133.991	FAST_SENDER	N/A
4134.717	RECEIVER	FAST_SENDER
4137.133	FAST_SENDER	N/A
4137.894	RECEIVER	FAST_SENDER
4140.329	FAST_SENDER	N/A
4141.086	RECEIVER	FAST_SENDER
4143.502	FAST_SENDER	N/A
4144.258	RECEIVER	FAST_SENDER
4146.685	FAST_SENDER	N/A
4147.434	RECEIVER	FAST_SENDER
4149.855	FAST_SENDER	N/A
4150.583	RECEIVER	FAST_SENDER
4153.032	FAST_SENDER	N/A
4153.778	RECEIVER	FAST_SENDER
4156.208	FAST_SENDER	N/A
4156.937	RECEIVER	FAST_SENDER
4159.340	FAST_SENDER	N/A
4160.142	RECEIVER	FAST_SENDER
4162.562	FAST_SENDER	N/A
4163.343	RECEIVER	FAST_SENDER
4165.779	FAST_SENDER	N/A
4166.483	RECEIVER	FAST_SENDER
4168.896	FAST_SENDER	N/A
4169.658	RECEIVER	FAST_SENDER
4172.073	FAST_SENDER	N/A
4172.816	RECEIVER	FAST_SENDER
4175.263	FAST_SENDER	N/A
4176.025	RECEIVER	FAST_SENDER
4178.460	FAST_SENDER	N/A
4179.239	RECEIVER	FAST_SENDER
4181.667	FAST_SENDER	N/A
4182.436	RECEIVER	FAST_SENDER
4184.868	FAST_SENDER	N/A
4187.137	RECEIVER	FAST_SENDER
4189.586	FAST_SENDER	N/A
4190.397	RECEIVER	FAST_SENDER
4192.834	FAST_SENDER	N/A
4195.410	RECEIVER	FAST_SENDER
4197.858	FAST_SENDER	N/A
4198.629	RECEIVER	FAST_SENDER
4201.030	FAST_SENDER	N/A
4201.805	RECEIVER	FAST_SENDER
4204.211	FAST_SENDER	N/A
4204.931	RECEIVER	FAST_SENDER
4207.333	FAST_SENDER	N/A
4208.111	RECEIVER	FAST_SENDER
4210.542	FAST_SENDER	N/A
4211.302	RECEIVER	FAST_SENDER
4213.728	FAST_SENDER	N/A
4214.522	RECEIVER	FAST_SENDER
4218.311	FAST_SENDER	N/A
4219.086	RECEIVER	FAST_SENDER
4221.528	FAST_SENDER	N/A
4222.324	RECEIVER	FAST_SENDER
4224.744	FAST_SENDER	N/A
4225.506	RECEIVER	FAST_SENDER
4227.954	FAST_SENDER	N/A
4228.753	RECEIVER	FAST_SENDER
4231.189	FAST_SENDER	N/A
4231.961	RECEIVER	FAST_SENDER
4234.380	FAST_SENDER	N/A
4235.161	RECEIVER	FAST_SENDER
4237.601	FAST_SENDER	N/A
4238.368	RECEIVER	FAST_SENDER
4240.810	FAST_SENDER	N/A
4241.612	RECEIVER	FAST_SENDER
4244.054	FAST_SENDER	N/A
4244.846	RECEIVER	FAST_SENDER
4247.293	FAST_SENDER	N/A
4248.085	RECEIVER	FAST_SENDER
4250.521	FAST_SENDER	N/A
4251.316	RECEIVER	FAST_SENDER
4253.721	FAST_SENDER	N/A
4254.477	RECEIVER	FAST_SENDER
4256.897	FAST_SENDER	N/A
4257.632	RECEIVER	FAST_SENDER
4260.077	FAST_SENDER	N/A
4260.826	RECEIVER	FAST_SENDER
4263.235	FAST_SENDER	N/A
4263.997	RECEIVER	FAST_SENDER
4266.400	FAST_SENDER	N/A
4267.200	RECEIVER	FAST_SENDER
4269.635	FAST_SENDER	N/A
4270.402	RECEIVER	FAST_SENDER
4272.833	FAST_SENDER	N/A
4273.575	RECEIVER	FAST_SENDER
4276.005	FAST_SENDER	N/A
4276.773	RECEIVER	FAST_SENDER
4279.170	SLOW_SENDER1	N/A
4279.208	FAST_SENDER	N/A
4279.933	RECEIVER	SLOW_SENDER1
4282.289	RECEIVER	FAST_SENDER
4282.383	SLOW_SENDER1	N/A
4283.151	RECEIVER	SLOW_SENDER1
4284.736	FAST_SENDER	N/A
4285.545	RECEIVER	FAST_SENDER
4285.565	SLOW_SENDER1	N/A
4287.981	FAST_SENDER	N/A
4291.733	SLOW_SENDER1	N/A
4295.141	FAST_SENDER	N/A
4303.699	FAST_SENDER	N/A
4304.878	SLOW_SENDER1	N/A
4311.409	FAST_SENDER	N/A
4319.431	FAST_SENDER	N/A
4327.172	FAST_SENDER	N/A
4334.644	FAST_SENDER	N/A
4342.338	FAST_SENDER	N/A
4350.045	FAST_SENDER	N/A
4357.259	FAST_SENDER	N/A
4364.910	FAST_SENDER	N/A
4373.016	FAST_SENDER	N/A
4381.117	FAST_SENDER	N/A
4388.821	FAST_SENDER	N/A
4396.192	FAST_SENDER	N/A
4403.332	FAST_SENDER	N/A
4410.401	FAST_SENDER	N/A
4418.085	FAST_SENDER	N/A
4425.668	FAST_SENDER	N/A
4432.846	FAST_SENDER	N/A
4438.190	RECEIVER	FAST_SENDER
4440.628	FAST_SENDER	N/A
4441.372	RECEIVER	FAST_SENDER
4443.791	FAST_SENDER	N/A
4446.224	RECEIVER	FAST_SENDER
4448.653	FAST_SENDER	N/A
4449.416	RECEIVER	FAST_SENDER
4451.834	FAST_SENDER	N/A
4452.635	RECEIVER	FAST_SENDER
4455.044	FAST_SENDER	N/A
4455.790	RECEIVER	FAST_SENDER
4458.197	FAST_SENDER	N/A
4458.985	RECEIVER	FAST_SENDER
4460.230	SLOW_SENDER1	N/A
4460.988	RECEIVER	SLOW_SENDER1
4461.421	FAST_SENDER	N/A
4462.181	RECEIVER	FAST_SENDER
4463.390	SLOW_SENDER1	N/A
4466.202	RECEIVER	SLOW_SENDER1
4467.873	FAST_SENDER	N/A
4468.656	RECEIVER	FAST_SENDER
4471.103	FAST_SENDER	N/A
4471.642	SLOW_SENDER1	N/A
4471.886	RECEIVER	FAST_SENDER
4474.174	RECEIVER	SLOW_SENDER1
4474.335	FAST_SENDER	N/A
4475.108	RECEIVER	FAST_SENDER
4477.557	FAST_SENDER	N/A
4478.299	RECEIVER	FAST_SENDER
4480.713	FAST_SENDER	N/A
4481.460	RECEIVER	FAST_SENDER
4481.591	SLOW_SENDER1	N/A
4482.338	RECEIVER	SLOW_SENDER1
4486.995	FAST_SENDER	N/A
4487.795	RECEIVER	FAST_SENDER
4489.778	SLOW_SENDER1	N/A
4490.237	FAST_SENDER	N/A
4490.565	RECEIVER	SLOW_SENDER1
4494.922	RECEIVER	FAST_SENDER
4497.343	FAST_SENDER	N/A
4498.107	RECEIVER	FAST_SENDER
4499.691	SLOW_SENDER1	N/A
4500.497	RECEIVER	SLOW_SENDER1
4501.986	FAST_SENDER	N/A
4502.741	RECEIVER	FAST_SENDER
4505.184	FAST_SENDER	N/A
4505.914	RECEIVER	FAST_SENDER
4507.947	SLOW_SENDER1	N/A
4508.325	FAST_SENDER	N/A
4508.723	RECEIVER	SLOW_SENDER1
4512.101	RECEIVER	FAST_SENDER
4514.505	FAST_SENDER	N/A
4515.250	RECEIVER	FAST_SENDER
4517.681	FAST_SENDER	N/A
4518.434	RECEIVER	FAST_SENDER
4520.842	FAST_SENDER	N/A
4521.648	RECEIVER	FAST_SENDER
4524.082	FAST_SENDER	N/A
4524.875	RECEIVER	FAST_SENDER
4527.296	FAST_SENDER	N/A
4528.040	RECEIVER	FAST_SENDER
4532.118	FAST_SENDER	N/A
4532.913	RECEIVER	FAST_SENDER
4535.350	FAST_SENDER	N/A
4536.137	RECEIVER	FAST_SENDER
4538.560	FAST_SENDER	N/A
4539.299	RECEIVER	FAST_SENDER
4541.734	FAST_SENDER	N/A
4542.469	RECEIVER	FAST_SENDER
4544.909	FAST_SENDER	N/A
4545.693	RECEIVER	FAST_SENDER
4548.110	FAST_SENDER	N/A
4548.852	RECEIVER	FAST_SENDER
4551.288	FAST_SENDER	N/A
4552.055	RECEIVER	FAST_SENDER
4554.459	FAST_SENDER	N/A
4557.028	RECEIVER	FAST_SENDER
4559.453	FAST_SENDER	N/A
4560.199	RECEIVER	FAST_SENDER
4562.618	FAST_SENDER	N/A
4563.389	RECEIVER	FAST_SENDER
4565.831	FAST_SENDER	N/A
4566.586	RECEIVER	FAST_SENDER
4569.021	FAST_SENDER	N/A
4569.753	RECEIVER	FAST_SENDER
4573.817	FAST_SENDER	N/A
4574.560	RECEIVER	FAST_SENDER
4576.963	FAST_SENDER	N/A
4577.755	RECEIVER	FAST_SENDER
4580.163	FAST_SENDER	N/A
4580.939	RECEIVER	FAST_SENDER
4583.369	FAST_SENDER	N/A
4584.119	RECEIVER	FAST_SENDER
4586.557	FAST_SENDER	N/A
4587.377	RECEIVER	FAST_SENDER
4589.783	FAST_SENDER	N/A
4597.173	FAST_SENDER	N/A
4604.318	FAST_SENDER	N/A
4611.708	FAST_SENDER	N/A
4619.139	FAST_SENDER	N/A
4626.731	FAST_SENDER	N/A
4634.188	FAST_SENDER	N/A
4642.287	FAST_SENDER	N/A
4650.119	FAST_SENDER	N/A
4657.932	FAST_SENDER	N/A
4662.920	SLOW_SENDER1	N/A
4665.627	FAST_SENDER	N/A
4673.158	FAST_SENDER	N/A
4675.792	SLOW_SENDER1	N/A
4680.747	FAST_SENDER	N/A
4688.845	FAST_SENDER	N/A
4696.806	FAST_SENDER	N/A
4704.259	FAST_SENDER	N/A
4712.191	FAST_SENDER	N/A
4720.039	FAST_SENDER	N/A
4727.603	FAST_SENDER	N/A
4734.927	FAST_SENDER	N/A
4742.553	FAST_SENDER	N/A
4743.312	RECEIVER	FAST_SENDER
4745.751	FAST_SENDER	N/A
4746.540	RECEIVER	FAST_SENDER
4748.941	FAST_SENDER	N/A
4749.679	RECEIVER	FAST_SENDER
4752.106	FAST_SENDER	N/A
4752.843	RECEIVER	FAST_SENDER
4755.276	FAST_SENDER	N/A
4756.017	RECEIVER	FAST_SENDER
4758.423	FAST_SENDER	N/A
4759.204	RECEIVER	FAST_SENDER
4761.644	FAST_SENDER	N/A
4762.443	RECEIVER	FAST_SENDER
4764.870	FAST_SENDER	N/A
4765.649	RECEIVER	FAST_SENDER
4768.065	FAST_SENDER	N/A
4768.814	RECEIVER	FAST_SENDER
4771.260	FAST_SENDER	N/A
4772.073	RECEIVER	FAST_SENDER
4774.476	FAST_SENDER	N/A
[truncated: 13,164 more rows]
