# Supplementary material for: CATO: Wake-Up reCeiver-bAsed communicaTiOn for Batteryless Devices
Source: Sensors (Basel). 2025 Nov 7;25(22):6813. doi: 10.3390/s25226813 (PMC12655924; doi:10.3390/s25226813)
Supplement: Supplementary file 1 [file sensors-25-06813-s001.zip › File S1_Experimental_and_Simulation_Data/simulation/capsweep/cap70/mac_competing_nodes_priority.csv]

time_s	node_id	received_from
2.700	FAST_SENDER	N/A
2.700	SLOW_SENDER1	N/A
8.447	RECEIVER	FAST_SENDER
10.878	FAST_SENDER	N/A
11.660	RECEIVER	FAST_SENDER
13.801	RECEIVER	SLOW_SENDER1
14.110	FAST_SENDER	N/A
14.860	RECEIVER	FAST_SENDER
16.232	SLOW_SENDER1	N/A
17.290	FAST_SENDER	N/A
20.733	RECEIVER	SLOW_SENDER1
26.136	SLOW_SENDER1	N/A
28.745	RECEIVER	SLOW_SENDER1
31.223	FAST_SENDER	N/A
37.369	RECEIVER	FAST_SENDER
39.463	SLOW_SENDER1	N/A
39.800	FAST_SENDER	N/A
40.598	RECEIVER	FAST_SENDER
43.047	FAST_SENDER	N/A
48.560	RECEIVER	FAST_SENDER
50.983	FAST_SENDER	N/A
51.714	RECEIVER	FAST_SENDER
54.159	FAST_SENDER	N/A
59.776	RECEIVER	FAST_SENDER
62.210	FAST_SENDER	N/A
62.970	RECEIVER	FAST_SENDER
65.415	FAST_SENDER	N/A
71.525	RECEIVER	FAST_SENDER
73.959	FAST_SENDER	N/A
74.745	RECEIVER	FAST_SENDER
77.161	FAST_SENDER	N/A
82.861	RECEIVER	FAST_SENDER
85.288	FAST_SENDER	N/A
86.077	RECEIVER	FAST_SENDER
88.477	FAST_SENDER	N/A
94.306	RECEIVER	FAST_SENDER
96.722	FAST_SENDER	N/A
97.503	RECEIVER	FAST_SENDER
99.921	FAST_SENDER	N/A
106.175	RECEIVER	FAST_SENDER
108.586	FAST_SENDER	N/A
109.352	RECEIVER	FAST_SENDER
111.791	FAST_SENDER	N/A
117.863	RECEIVER	FAST_SENDER
120.271	FAST_SENDER	N/A
121.025	RECEIVER	FAST_SENDER
123.472	FAST_SENDER	N/A
129.357	RECEIVER	FAST_SENDER
131.773	FAST_SENDER	N/A
132.559	RECEIVER	FAST_SENDER
134.968	FAST_SENDER	N/A
140.825	RECEIVER	FAST_SENDER
143.237	FAST_SENDER	N/A
144.041	RECEIVER	FAST_SENDER
146.474	FAST_SENDER	N/A
152.478	RECEIVER	FAST_SENDER
154.900	FAST_SENDER	N/A
155.672	RECEIVER	FAST_SENDER
158.073	FAST_SENDER	N/A
163.906	RECEIVER	FAST_SENDER
166.338	FAST_SENDER	N/A
167.111	RECEIVER	FAST_SENDER
169.542	FAST_SENDER	N/A
175.236	RECEIVER	FAST_SENDER
181.891	FAST_SENDER	N/A
182.648	RECEIVER	FAST_SENDER
185.067	FAST_SENDER	N/A
190.930	RECEIVER	FAST_SENDER
194.460	SLOW_SENDER1	N/A
195.205	RECEIVER	SLOW_SENDER1
197.708	FAST_SENDER	N/A
206.088	SLOW_SENDER1	N/A
208.439	RECEIVER	SLOW_SENDER1
210.900	FAST_SENDER	N/A
211.661	RECEIVER	FAST_SENDER
214.085	FAST_SENDER	N/A
218.097	SLOW_SENDER1	N/A
218.870	RECEIVER	SLOW_SENDER1
226.320	SLOW_SENDER1	N/A
226.829	FAST_SENDER	N/A
227.590	RECEIVER	FAST_SENDER
230.005	FAST_SENDER	N/A
235.907	RECEIVER	FAST_SENDER
238.348	FAST_SENDER	N/A
239.113	RECEIVER	FAST_SENDER
241.551	FAST_SENDER	N/A
247.712	RECEIVER	FAST_SENDER
250.114	FAST_SENDER	N/A
250.907	RECEIVER	FAST_SENDER
253.324	FAST_SENDER	N/A
259.070	RECEIVER	FAST_SENDER
261.514	FAST_SENDER	N/A
262.300	RECEIVER	FAST_SENDER
264.722	FAST_SENDER	N/A
270.916	RECEIVER	FAST_SENDER
273.331	FAST_SENDER	N/A
274.121	RECEIVER	FAST_SENDER
276.555	FAST_SENDER	N/A
282.517	RECEIVER	FAST_SENDER
284.962	FAST_SENDER	N/A
285.721	RECEIVER	FAST_SENDER
288.157	FAST_SENDER	N/A
293.669	RECEIVER	FAST_SENDER
296.093	FAST_SENDER	N/A
296.869	RECEIVER	FAST_SENDER
299.317	FAST_SENDER	N/A
309.623	RECEIVER	FAST_SENDER
312.056	FAST_SENDER	N/A
312.806	RECEIVER	FAST_SENDER
315.217	FAST_SENDER	N/A
320.901	RECEIVER	FAST_SENDER
323.345	FAST_SENDER	N/A
324.105	RECEIVER	FAST_SENDER
326.531	FAST_SENDER	N/A
332.384	RECEIVER	FAST_SENDER
334.801	FAST_SENDER	N/A
335.548	RECEIVER	FAST_SENDER
337.979	FAST_SENDER	N/A
343.587	RECEIVER	FAST_SENDER
346.032	FAST_SENDER	N/A
346.830	RECEIVER	FAST_SENDER
349.243	FAST_SENDER	N/A
355.144	RECEIVER	FAST_SENDER
357.544	FAST_SENDER	N/A
358.333	RECEIVER	FAST_SENDER
360.733	FAST_SENDER	N/A
366.885	RECEIVER	FAST_SENDER
369.299	FAST_SENDER	N/A
370.058	RECEIVER	FAST_SENDER
372.482	FAST_SENDER	N/A
378.004	RECEIVER	FAST_SENDER
380.424	FAST_SENDER	N/A
381.147	RECEIVER	FAST_SENDER
383.230	SLOW_SENDER1	N/A
383.549	FAST_SENDER	N/A
387.466	RECEIVER	SLOW_SENDER1
392.866	SLOW_SENDER1	N/A
396.093	FAST_SENDER	N/A
396.882	RECEIVER	FAST_SENDER
399.292	FAST_SENDER	N/A
405.463	RECEIVER	FAST_SENDER
406.089	SLOW_SENDER1	N/A
407.868	FAST_SENDER	N/A
408.221	RECEIVER	SLOW_SENDER1
413.847	RECEIVER	FAST_SENDER
416.265	FAST_SENDER	N/A
418.450	RECEIVER	FAST_SENDER
420.858	FAST_SENDER	N/A
427.094	RECEIVER	FAST_SENDER
429.511	FAST_SENDER	N/A
430.309	RECEIVER	FAST_SENDER
432.739	FAST_SENDER	N/A
438.489	RECEIVER	FAST_SENDER
440.931	FAST_SENDER	N/A
441.690	RECEIVER	FAST_SENDER
444.123	FAST_SENDER	N/A
450.045	RECEIVER	FAST_SENDER
452.474	FAST_SENDER	N/A
453.210	RECEIVER	FAST_SENDER
455.645	FAST_SENDER	N/A
461.509	RECEIVER	FAST_SENDER
463.934	FAST_SENDER	N/A
464.715	RECEIVER	FAST_SENDER
467.138	FAST_SENDER	N/A
473.099	RECEIVER	FAST_SENDER
475.518	FAST_SENDER	N/A
476.298	RECEIVER	FAST_SENDER
478.710	FAST_SENDER	N/A
484.714	RECEIVER	FAST_SENDER
487.141	FAST_SENDER	N/A
487.894	RECEIVER	FAST_SENDER
490.295	FAST_SENDER	N/A
496.040	RECEIVER	FAST_SENDER
498.487	FAST_SENDER	N/A
499.220	RECEIVER	FAST_SENDER
501.635	FAST_SENDER	N/A
507.728	RECEIVER	FAST_SENDER
510.162	FAST_SENDER	N/A
510.904	RECEIVER	FAST_SENDER
513.316	FAST_SENDER	N/A
519.280	RECEIVER	FAST_SENDER
521.729	FAST_SENDER	N/A
522.502	RECEIVER	FAST_SENDER
524.920	FAST_SENDER	N/A
530.747	RECEIVER	FAST_SENDER
533.161	FAST_SENDER	N/A
533.934	RECEIVER	FAST_SENDER
536.379	FAST_SENDER	N/A
542.408	RECEIVER	FAST_SENDER
544.843	FAST_SENDER	N/A
545.579	RECEIVER	FAST_SENDER
547.980	FAST_SENDER	N/A
554.230	RECEIVER	FAST_SENDER
556.671	FAST_SENDER	N/A
557.402	RECEIVER	FAST_SENDER
559.834	FAST_SENDER	N/A
561.000	SLOW_SENDER1	N/A
564.706	RECEIVER	SLOW_SENDER1
570.148	SLOW_SENDER1	N/A
572.316	FAST_SENDER	N/A
572.723	RECEIVER	SLOW_SENDER1
581.959	SLOW_SENDER1	N/A
584.096	RECEIVER	SLOW_SENDER1
585.391	FAST_SENDER	N/A
591.289	RECEIVER	FAST_SENDER
591.539	SLOW_SENDER1	N/A
593.700	FAST_SENDER	N/A
594.511	RECEIVER	FAST_SENDER
596.932	FAST_SENDER	N/A
602.602	RECEIVER	FAST_SENDER
605.014	FAST_SENDER	N/A
605.758	RECEIVER	FAST_SENDER
613.100	FAST_SENDER	N/A
613.848	RECEIVER	FAST_SENDER
616.294	FAST_SENDER	N/A
622.272	RECEIVER	FAST_SENDER
624.703	FAST_SENDER	N/A
625.465	RECEIVER	FAST_SENDER
627.913	FAST_SENDER	N/A
633.797	RECEIVER	FAST_SENDER
636.210	FAST_SENDER	N/A
636.998	RECEIVER	FAST_SENDER
639.404	FAST_SENDER	N/A
649.842	RECEIVER	FAST_SENDER
652.270	FAST_SENDER	N/A
653.045	RECEIVER	FAST_SENDER
655.491	FAST_SENDER	N/A
661.188	RECEIVER	FAST_SENDER
663.597	FAST_SENDER	N/A
664.365	RECEIVER	FAST_SENDER
666.798	FAST_SENDER	N/A
672.393	RECEIVER	FAST_SENDER
674.810	FAST_SENDER	N/A
675.592	RECEIVER	FAST_SENDER
678.006	FAST_SENDER	N/A
684.013	RECEIVER	FAST_SENDER
686.446	FAST_SENDER	N/A
687.215	RECEIVER	FAST_SENDER
689.624	FAST_SENDER	N/A
695.508	RECEIVER	FAST_SENDER
697.948	FAST_SENDER	N/A
698.706	RECEIVER	FAST_SENDER
701.113	FAST_SENDER	N/A
711.533	RECEIVER	FAST_SENDER
713.948	FAST_SENDER	N/A
714.707	RECEIVER	FAST_SENDER
717.125	FAST_SENDER	N/A
723.239	RECEIVER	FAST_SENDER
725.647	FAST_SENDER	N/A
726.378	RECEIVER	FAST_SENDER
728.812	FAST_SENDER	N/A
734.744	RECEIVER	FAST_SENDER
737.186	FAST_SENDER	N/A
737.962	RECEIVER	FAST_SENDER
740.391	FAST_SENDER	N/A
746.010	SLOW_SENDER1	N/A
746.417	RECEIVER	FAST_SENDER
748.151	RECEIVER	SLOW_SENDER1
750.571	SLOW_SENDER1	N/A
753.229	RECEIVER	SLOW_SENDER1
754.278	FAST_SENDER	N/A
758.640	SLOW_SENDER1	N/A
759.402	RECEIVER	SLOW_SENDER1
766.838	SLOW_SENDER1	N/A
766.963	FAST_SENDER	N/A
768.245	RECEIVER	FAST_SENDER
770.648	FAST_SENDER	N/A
771.143	RECEIVER	SLOW_SENDER1
772.937	RECEIVER	FAST_SENDER
775.345	FAST_SENDER	N/A
778.580	SLOW_SENDER1	N/A
779.347	RECEIVER	SLOW_SENDER1
786.759	SLOW_SENDER1	N/A
787.984	FAST_SENDER	N/A
788.722	RECEIVER	FAST_SENDER
791.122	FAST_SENDER	N/A
796.661	RECEIVER	FAST_SENDER
799.077	FAST_SENDER	N/A
799.849	RECEIVER	FAST_SENDER
802.296	FAST_SENDER	N/A
808.221	RECEIVER	FAST_SENDER
810.659	FAST_SENDER	N/A
811.439	RECEIVER	FAST_SENDER
813.839	FAST_SENDER	N/A
820.184	RECEIVER	FAST_SENDER
822.590	FAST_SENDER	N/A
823.355	RECEIVER	FAST_SENDER
825.757	FAST_SENDER	N/A
831.285	RECEIVER	FAST_SENDER
833.686	FAST_SENDER	N/A
834.435	RECEIVER	FAST_SENDER
836.875	FAST_SENDER	N/A
842.845	RECEIVER	FAST_SENDER
845.257	FAST_SENDER	N/A
845.986	RECEIVER	FAST_SENDER
848.426	FAST_SENDER	N/A
853.981	RECEIVER	FAST_SENDER
856.429	FAST_SENDER	N/A
857.223	RECEIVER	FAST_SENDER
859.672	FAST_SENDER	N/A
865.285	RECEIVER	FAST_SENDER
867.690	FAST_SENDER	N/A
868.453	RECEIVER	FAST_SENDER
870.898	FAST_SENDER	N/A
876.912	RECEIVER	FAST_SENDER
879.352	FAST_SENDER	N/A
880.122	RECEIVER	FAST_SENDER
882.536	FAST_SENDER	N/A
888.608	RECEIVER	FAST_SENDER
891.053	FAST_SENDER	N/A
891.844	RECEIVER	FAST_SENDER
894.290	FAST_SENDER	N/A
900.505	RECEIVER	FAST_SENDER
902.937	FAST_SENDER	N/A
903.709	RECEIVER	FAST_SENDER
906.130	FAST_SENDER	N/A
911.933	RECEIVER	FAST_SENDER
914.361	FAST_SENDER	N/A
915.143	RECEIVER	FAST_SENDER
917.545	FAST_SENDER	N/A
923.808	RECEIVER	FAST_SENDER
926.219	FAST_SENDER	N/A
926.969	RECEIVER	FAST_SENDER
929.408	FAST_SENDER	N/A
935.235	RECEIVER	FAST_SENDER
937.653	FAST_SENDER	N/A
938.388	RECEIVER	FAST_SENDER
940.530	SLOW_SENDER1	N/A
940.799	FAST_SENDER	N/A
944.053	RECEIVER	SLOW_SENDER1
947.055	RECEIVER	FAST_SENDER
949.481	FAST_SENDER	N/A
950.222	RECEIVER	FAST_SENDER
952.656	FAST_SENDER	N/A
952.831	SLOW_SENDER1	N/A
953.572	RECEIVER	SLOW_SENDER1
955.014	RECEIVER	FAST_SENDER
957.437	FAST_SENDER	N/A
960.987	SLOW_SENDER1	N/A
961.731	RECEIVER	SLOW_SENDER1
963.090	RECEIVER	FAST_SENDER
965.535	FAST_SENDER	N/A
969.138	SLOW_SENDER1	N/A
969.901	RECEIVER	SLOW_SENDER1
971.508	RECEIVER	FAST_SENDER
973.933	FAST_SENDER	N/A
977.318	SLOW_SENDER1	N/A
978.072	RECEIVER	SLOW_SENDER1
979.830	RECEIVER	FAST_SENDER
985.517	SLOW_SENDER1	N/A
986.270	RECEIVER	SLOW_SENDER1
986.530	FAST_SENDER	N/A
993.693	SLOW_SENDER1	N/A
994.430	RECEIVER	SLOW_SENDER1
996.410	RECEIVER	FAST_SENDER
998.832	FAST_SENDER	N/A
1001.876	SLOW_SENDER1	N/A
1002.625	RECEIVER	SLOW_SENDER1
1004.340	RECEIVER	FAST_SENDER
1006.748	FAST_SENDER	N/A
1010.070	SLOW_SENDER1	N/A
1010.810	RECEIVER	SLOW_SENDER1
1012.349	RECEIVER	FAST_SENDER
1014.760	FAST_SENDER	N/A
1020.990	RECEIVER	FAST_SENDER
1023.423	FAST_SENDER	N/A
1029.753	RECEIVER	FAST_SENDER
1032.183	FAST_SENDER	N/A
1038.094	RECEIVER	FAST_SENDER
1040.513	FAST_SENDER	N/A
1046.514	RECEIVER	FAST_SENDER
1048.930	FAST_SENDER	N/A
1054.492	RECEIVER	FAST_SENDER
1056.905	FAST_SENDER	N/A
1062.869	RECEIVER	FAST_SENDER
1065.306	FAST_SENDER	N/A
1071.122	RECEIVER	FAST_SENDER
1073.562	FAST_SENDER	N/A
1079.769	RECEIVER	FAST_SENDER
1082.207	FAST_SENDER	N/A
1088.075	RECEIVER	FAST_SENDER
1090.514	FAST_SENDER	N/A
1096.231	RECEIVER	FAST_SENDER
1098.658	FAST_SENDER	N/A
1104.772	RECEIVER	FAST_SENDER
1107.214	FAST_SENDER	N/A
1112.989	RECEIVER	FAST_SENDER
1115.412	FAST_SENDER	N/A
1121.123	RECEIVER	FAST_SENDER
1123.534	FAST_SENDER	N/A
1124.271	RECEIVER	FAST_SENDER
1126.682	FAST_SENDER	N/A
1132.358	RECEIVER	FAST_SENDER
1134.787	FAST_SENDER	N/A
1135.543	RECEIVER	FAST_SENDER
1137.982	FAST_SENDER	N/A
1143.887	RECEIVER	FAST_SENDER
1146.316	FAST_SENDER	N/A
1147.085	RECEIVER	FAST_SENDER
1149.529	FAST_SENDER	N/A
1155.480	RECEIVER	FAST_SENDER
1157.893	FAST_SENDER	N/A
1158.668	RECEIVER	FAST_SENDER
1161.116	FAST_SENDER	N/A
1163.700	SLOW_SENDER1	N/A
1167.442	RECEIVER	FAST_SENDER
1169.742	RECEIVER	SLOW_SENDER1
1175.473	FAST_SENDER	N/A
1176.810	SLOW_SENDER1	N/A
1177.565	RECEIVER	SLOW_SENDER1
1181.580	RECEIVER	FAST_SENDER
1184.030	FAST_SENDER	N/A
1184.980	SLOW_SENDER1	N/A
1185.747	RECEIVER	SLOW_SENDER1
1189.996	RECEIVER	FAST_SENDER
1192.427	FAST_SENDER	N/A
1193.174	SLOW_SENDER1	N/A
1197.071	RECEIVER	SLOW_SENDER1
1198.309	RECEIVER	FAST_SENDER
1205.148	FAST_SENDER	N/A
1211.385	RECEIVER	FAST_SENDER
1213.801	FAST_SENDER	N/A
1219.901	RECEIVER	FAST_SENDER
1222.317	FAST_SENDER	N/A
1228.308	RECEIVER	FAST_SENDER
1230.714	FAST_SENDER	N/A
1237.016	RECEIVER	FAST_SENDER
1239.430	FAST_SENDER	N/A
1245.345	RECEIVER	FAST_SENDER
1247.786	FAST_SENDER	N/A
1253.613	RECEIVER	FAST_SENDER
1256.032	FAST_SENDER	N/A
1262.142	RECEIVER	FAST_SENDER
1264.588	FAST_SENDER	N/A
1270.755	RECEIVER	FAST_SENDER
1273.171	FAST_SENDER	N/A
1273.986	RECEIVER	FAST_SENDER
1276.431	FAST_SENDER	N/A
1286.798	RECEIVER	FAST_SENDER
1289.236	FAST_SENDER	N/A
1295.104	RECEIVER	FAST_SENDER
1297.541	FAST_SENDER	N/A
1303.169	RECEIVER	FAST_SENDER
1305.595	FAST_SENDER	N/A
1311.292	RECEIVER	FAST_SENDER
1313.723	FAST_SENDER	N/A
1314.509	RECEIVER	FAST_SENDER
1316.959	FAST_SENDER	N/A
1323.102	RECEIVER	FAST_SENDER
1325.518	FAST_SENDER	N/A
1326.309	RECEIVER	FAST_SENDER
1328.749	FAST_SENDER	N/A
1334.449	RECEIVER	FAST_SENDER
1336.859	FAST_SENDER	N/A
1337.639	RECEIVER	FAST_SENDER
1340.086	FAST_SENDER	N/A
1346.109	RECEIVER	FAST_SENDER
1348.549	FAST_SENDER	N/A
1349.320	RECEIVER	FAST_SENDER
1349.900	SLOW_SENDER1	N/A
1351.734	FAST_SENDER	N/A
1356.269	RECEIVER	SLOW_SENDER1
1361.698	SLOW_SENDER1	N/A
1364.700	RECEIVER	SLOW_SENDER1
1364.886	FAST_SENDER	N/A
1370.637	RECEIVER	FAST_SENDER
1372.145	SLOW_SENDER1	N/A
1373.060	FAST_SENDER	N/A
1373.835	RECEIVER	FAST_SENDER
1376.013	RECEIVER	SLOW_SENDER1
1381.781	FAST_SENDER	N/A
1383.427	SLOW_SENDER1	N/A
1384.213	RECEIVER	SLOW_SENDER1
1388.208	RECEIVER	FAST_SENDER
1390.635	FAST_SENDER	N/A
1396.327	RECEIVER	FAST_SENDER
1403.520	FAST_SENDER	N/A
1409.098	RECEIVER	FAST_SENDER
1411.534	FAST_SENDER	N/A
1417.303	RECEIVER	FAST_SENDER
1419.721	FAST_SENDER	N/A
1422.227	RECEIVER	FAST_SENDER
1424.627	FAST_SENDER	N/A
1430.412	RECEIVER	FAST_SENDER
1432.831	FAST_SENDER	N/A
1438.627	RECEIVER	FAST_SENDER
1441.063	FAST_SENDER	N/A
1447.347	RECEIVER	FAST_SENDER
1449.794	FAST_SENDER	N/A
1455.871	RECEIVER	FAST_SENDER
1458.303	FAST_SENDER	N/A
1463.939	RECEIVER	FAST_SENDER
1466.374	FAST_SENDER	N/A
1467.135	RECEIVER	FAST_SENDER
1469.555	FAST_SENDER	N/A
1475.161	RECEIVER	FAST_SENDER
1477.573	FAST_SENDER	N/A
1478.360	RECEIVER	FAST_SENDER
1480.764	FAST_SENDER	N/A
1486.479	RECEIVER	FAST_SENDER
1488.911	FAST_SENDER	N/A
1489.617	RECEIVER	FAST_SENDER
1492.060	FAST_SENDER	N/A
1498.172	RECEIVER	FAST_SENDER
1500.622	FAST_SENDER	N/A
1501.360	RECEIVER	FAST_SENDER
1503.804	FAST_SENDER	N/A
1509.611	RECEIVER	FAST_SENDER
1516.299	FAST_SENDER	N/A
1517.067	RECEIVER	FAST_SENDER
1519.488	FAST_SENDER	N/A
1529.837	RECEIVER	FAST_SENDER
1532.268	FAST_SENDER	N/A
1537.140	SLOW_SENDER1	N/A
1538.348	RECEIVER	FAST_SENDER
1539.874	RECEIVER	SLOW_SENDER1
1540.760	FAST_SENDER	N/A
1542.291	SLOW_SENDER1	N/A
1546.215	RECEIVER	SLOW_SENDER1
1552.070	RECEIVER	FAST_SENDER
1553.628	SLOW_SENDER1	N/A
1554.384	RECEIVER	SLOW_SENDER1
1554.505	FAST_SENDER	N/A
1560.430	RECEIVER	FAST_SENDER
1561.830	SLOW_SENDER1	N/A
1562.570	RECEIVER	SLOW_SENDER1
1562.849	FAST_SENDER	N/A
1568.474	RECEIVER	FAST_SENDER
1569.980	SLOW_SENDER1	N/A
1570.700	RECEIVER	SLOW_SENDER1
1570.877	FAST_SENDER	N/A
1577.081	RECEIVER	FAST_SENDER
1578.138	SLOW_SENDER1	N/A
1578.908	RECEIVER	SLOW_SENDER1
1579.496	FAST_SENDER	N/A
1585.770	RECEIVER	FAST_SENDER
1586.343	SLOW_SENDER1	N/A
1587.135	RECEIVER	SLOW_SENDER1
1588.218	FAST_SENDER	N/A
1594.379	RECEIVER	FAST_SENDER
1594.551	SLOW_SENDER1	N/A
1595.325	RECEIVER	SLOW_SENDER1
1601.435	FAST_SENDER	N/A
1607.330	RECEIVER	FAST_SENDER
1609.730	FAST_SENDER	N/A
1615.571	RECEIVER	FAST_SENDER
1618.012	FAST_SENDER	N/A
1624.090	RECEIVER	FAST_SENDER
1626.516	FAST_SENDER	N/A
1632.714	RECEIVER	FAST_SENDER
1635.130	FAST_SENDER	N/A
1640.875	RECEIVER	FAST_SENDER
1643.306	FAST_SENDER	N/A
1648.959	RECEIVER	FAST_SENDER
1651.379	FAST_SENDER	N/A
1657.368	RECEIVER	FAST_SENDER
1659.815	FAST_SENDER	N/A
1665.650	RECEIVER	FAST_SENDER
1668.076	FAST_SENDER	N/A
1673.987	RECEIVER	FAST_SENDER
1676.405	FAST_SENDER	N/A
1682.338	RECEIVER	FAST_SENDER
1684.787	FAST_SENDER	N/A
1685.572	RECEIVER	FAST_SENDER
1687.972	FAST_SENDER	N/A
1693.430	RECEIVER	FAST_SENDER
1699.982	FAST_SENDER	N/A
1700.747	RECEIVER	FAST_SENDER
1703.162	FAST_SENDER	N/A
1708.884	RECEIVER	FAST_SENDER
1711.311	FAST_SENDER	N/A
1712.057	RECEIVER	FAST_SENDER
1714.473	FAST_SENDER	N/A
1720.239	RECEIVER	FAST_SENDER
1722.670	FAST_SENDER	N/A
1723.474	RECEIVER	FAST_SENDER
1725.882	FAST_SENDER	N/A
1735.848	RECEIVER	FAST_SENDER
1738.253	FAST_SENDER	N/A
1744.024	RECEIVER	FAST_SENDER
1746.430	FAST_SENDER	N/A
1748.220	SLOW_SENDER1	N/A
1752.138	RECEIVER	SLOW_SENDER1
1757.566	SLOW_SENDER1	N/A
1759.427	FAST_SENDER	N/A
1759.890	RECEIVER	SLOW_SENDER1
1765.537	RECEIVER	FAST_SENDER
1767.320	SLOW_SENDER1	N/A
1767.943	FAST_SENDER	N/A
1768.731	RECEIVER	FAST_SENDER
1770.957	RECEIVER	SLOW_SENDER1
1771.170	FAST_SENDER	N/A
1777.280	RECEIVER	FAST_SENDER
1778.400	SLOW_SENDER1	N/A
1779.145	RECEIVER	SLOW_SENDER1
1779.714	FAST_SENDER	N/A
1785.626	RECEIVER	FAST_SENDER
1786.592	SLOW_SENDER1	N/A
1787.380	RECEIVER	SLOW_SENDER1
1788.049	FAST_SENDER	N/A
1793.948	RECEIVER	FAST_SENDER
1796.353	FAST_SENDER	N/A
1801.981	RECEIVER	FAST_SENDER
1804.402	FAST_SENDER	N/A
1810.461	RECEIVER	FAST_SENDER
1812.906	FAST_SENDER	N/A
1813.703	RECEIVER	FAST_SENDER
1816.150	FAST_SENDER	N/A
1821.798	RECEIVER	FAST_SENDER
1824.203	FAST_SENDER	N/A
1834.280	RECEIVER	FAST_SENDER
1836.700	FAST_SENDER	N/A
1842.926	RECEIVER	FAST_SENDER
1845.330	FAST_SENDER	N/A
1851.481	RECEIVER	FAST_SENDER
1853.920	FAST_SENDER	N/A
1859.933	RECEIVER	FAST_SENDER
1862.342	FAST_SENDER	N/A
1863.091	RECEIVER	FAST_SENDER
1865.522	FAST_SENDER	N/A
1871.463	RECEIVER	FAST_SENDER
1873.911	FAST_SENDER	N/A
1874.673	RECEIVER	FAST_SENDER
1877.074	FAST_SENDER	N/A
1887.694	RECEIVER	FAST_SENDER
1890.099	FAST_SENDER	N/A
1895.949	RECEIVER	FAST_SENDER
1898.362	FAST_SENDER	N/A
1904.476	RECEIVER	FAST_SENDER
1906.922	FAST_SENDER	N/A
1912.755	RECEIVER	FAST_SENDER
1915.155	FAST_SENDER	N/A
1915.885	RECEIVER	FAST_SENDER
1918.326	FAST_SENDER	N/A
1923.948	RECEIVER	FAST_SENDER
1926.369	FAST_SENDER	N/A
1927.112	RECEIVER	FAST_SENDER
1929.557	FAST_SENDER	N/A
1935.316	RECEIVER	FAST_SENDER
1937.716	FAST_SENDER	N/A
1938.519	RECEIVER	FAST_SENDER
1940.250	SLOW_SENDER1	N/A
1940.962	FAST_SENDER	N/A
1943.715	RECEIVER	SLOW_SENDER1
1949.133	SLOW_SENDER1	N/A
1951.266	RECEIVER	SLOW_SENDER1
1952.006	RECEIVER	FAST_SENDER
1954.444	FAST_SENDER	N/A
1958.689	SLOW_SENDER1	N/A
1959.474	RECEIVER	SLOW_SENDER1
1964.485	RECEIVER	FAST_SENDER
1966.909	FAST_SENDER	N/A
1968.955	SLOW_SENDER1	N/A
1969.711	RECEIVER	SLOW_SENDER1
1977.124	SLOW_SENDER1	N/A
1977.880	RECEIVER	SLOW_SENDER1
1980.297	FAST_SENDER	N/A
1990.620	RECEIVER	FAST_SENDER
1993.058	FAST_SENDER	N/A
2004.245	RECEIVER	FAST_SENDER
2006.676	FAST_SENDER	N/A
2012.851	RECEIVER	FAST_SENDER
2015.283	FAST_SENDER	N/A
2021.663	RECEIVER	FAST_SENDER
2024.112	FAST_SENDER	N/A
2030.223	RECEIVER	FAST_SENDER
2032.670	FAST_SENDER	N/A
2038.421	RECEIVER	FAST_SENDER
2040.827	FAST_SENDER	N/A
2046.748	RECEIVER	FAST_SENDER
2053.840	FAST_SENDER	N/A
2059.779	RECEIVER	FAST_SENDER
2062.185	FAST_SENDER	N/A
2068.185	RECEIVER	FAST_SENDER
2070.591	FAST_SENDER	N/A
2076.457	RECEIVER	FAST_SENDER
2078.887	FAST_SENDER	N/A
2084.844	RECEIVER	FAST_SENDER
2087.272	FAST_SENDER	N/A
2093.191	RECEIVER	FAST_SENDER
2095.619	FAST_SENDER	N/A
2096.362	RECEIVER	FAST_SENDER
2098.801	FAST_SENDER	N/A
2104.483	RECEIVER	FAST_SENDER
2106.931	FAST_SENDER	N/A
2107.692	RECEIVER	FAST_SENDER
2110.123	FAST_SENDER	N/A
2116.324	RECEIVER	FAST_SENDER
2118.734	FAST_SENDER	N/A
2119.461	RECEIVER	FAST_SENDER
2121.897	FAST_SENDER	N/A
2127.582	RECEIVER	FAST_SENDER
2130.015	FAST_SENDER	N/A
2130.779	RECEIVER	FAST_SENDER
2132.180	SLOW_SENDER1	N/A
2133.216	FAST_SENDER	N/A
2136.028	RECEIVER	SLOW_SENDER1
2141.436	SLOW_SENDER1	N/A
2144.024	RECEIVER	SLOW_SENDER1
2145.847	FAST_SENDER	N/A
2151.440	SLOW_SENDER1	N/A
2151.852	RECEIVER	FAST_SENDER
2159.245	FAST_SENDER	N/A
2159.999	RECEIVER	FAST_SENDER
2162.425	FAST_SENDER	N/A
2168.771	RECEIVER	FAST_SENDER
2171.198	FAST_SENDER	N/A
2177.437	RECEIVER	FAST_SENDER
2179.879	FAST_SENDER	N/A
2185.924	RECEIVER	FAST_SENDER
2188.342	FAST_SENDER	N/A
2194.370	RECEIVER	FAST_SENDER
2196.812	FAST_SENDER	N/A
2202.600	RECEIVER	FAST_SENDER
2205.024	FAST_SENDER	N/A
2211.353	RECEIVER	FAST_SENDER
2213.766	FAST_SENDER	N/A
2219.620	RECEIVER	FAST_SENDER
2222.041	FAST_SENDER	N/A
2222.811	RECEIVER	FAST_SENDER
2225.219	FAST_SENDER	N/A
2230.772	RECEIVER	FAST_SENDER
2233.221	FAST_SENDER	N/A
2233.987	RECEIVER	FAST_SENDER
2236.405	FAST_SENDER	N/A
2242.159	RECEIVER	FAST_SENDER
2244.580	FAST_SENDER	N/A
2245.348	RECEIVER	FAST_SENDER
2247.767	FAST_SENDER	N/A
2253.486	RECEIVER	FAST_SENDER
2255.917	FAST_SENDER	N/A
2256.711	RECEIVER	FAST_SENDER
2259.128	FAST_SENDER	N/A
2265.274	RECEIVER	FAST_SENDER
2267.711	FAST_SENDER	N/A
2268.487	RECEIVER	FAST_SENDER
2270.904	FAST_SENDER	N/A
2276.895	RECEIVER	FAST_SENDER
2279.319	FAST_SENDER	N/A
2280.051	RECEIVER	FAST_SENDER
2282.491	FAST_SENDER	N/A
2288.296	RECEIVER	FAST_SENDER
2290.711	FAST_SENDER	N/A
2291.500	RECEIVER	FAST_SENDER
2293.934	FAST_SENDER	N/A
2300.387	RECEIVER	FAST_SENDER
2307.210	FAST_SENDER	N/A
2307.966	RECEIVER	FAST_SENDER
2308.950	SLOW_SENDER1	N/A
2310.370	FAST_SENDER	N/A
2313.040	RECEIVER	SLOW_SENDER1
2318.460	SLOW_SENDER1	N/A
2320.892	RECEIVER	SLOW_SENDER1
2322.145	RECEIVER	FAST_SENDER
2324.572	FAST_SENDER	N/A
2331.460	SLOW_SENDER1	N/A
2332.246	RECEIVER	SLOW_SENDER1
2335.324	RECEIVER	FAST_SENDER
2337.724	FAST_SENDER	N/A
2339.658	SLOW_SENDER1	N/A
2340.427	RECEIVER	SLOW_SENDER1
2343.989	RECEIVER	FAST_SENDER
2346.432	FAST_SENDER	N/A
2347.827	SLOW_SENDER1	N/A
2352.164	RECEIVER	FAST_SENDER
2354.584	FAST_SENDER	N/A
2360.488	RECEIVER	FAST_SENDER
2367.283	FAST_SENDER	N/A
2373.048	RECEIVER	FAST_SENDER
2375.484	FAST_SENDER	N/A
2381.649	RECEIVER	FAST_SENDER
2384.061	FAST_SENDER	N/A
2389.620	RECEIVER	FAST_SENDER
2392.029	FAST_SENDER	N/A
2398.097	RECEIVER	FAST_SENDER
2404.565	FAST_SENDER	N/A
2405.331	RECEIVER	FAST_SENDER
2407.763	FAST_SENDER	N/A
2413.893	RECEIVER	FAST_SENDER
2416.343	FAST_SENDER	N/A
2417.088	RECEIVER	FAST_SENDER
2419.502	FAST_SENDER	N/A
2425.369	RECEIVER	FAST_SENDER
2427.783	FAST_SENDER	N/A
2428.541	RECEIVER	FAST_SENDER
2430.942	FAST_SENDER	N/A
2436.832	RECEIVER	FAST_SENDER
2439.272	FAST_SENDER	N/A
2440.031	RECEIVER	FAST_SENDER
2442.431	FAST_SENDER	N/A
2448.668	RECEIVER	FAST_SENDER
2451.108	FAST_SENDER	N/A
2451.879	RECEIVER	FAST_SENDER
2454.293	FAST_SENDER	N/A
2460.127	RECEIVER	FAST_SENDER
2462.549	FAST_SENDER	N/A
2463.319	RECEIVER	FAST_SENDER
2465.722	FAST_SENDER	N/A
2471.537	RECEIVER	FAST_SENDER
2473.968	FAST_SENDER	N/A
2474.730	RECEIVER	FAST_SENDER
2477.179	FAST_SENDER	N/A
2482.615	RECEIVER	FAST_SENDER
2485.046	FAST_SENDER	N/A
2485.860	RECEIVER	FAST_SENDER
2488.295	FAST_SENDER	N/A
2493.510	SLOW_SENDER1	N/A
2494.273	RECEIVER	FAST_SENDER
2496.523	RECEIVER	SLOW_SENDER1
2496.722	FAST_SENDER	N/A
2501.931	SLOW_SENDER1	N/A
2502.505	RECEIVER	FAST_SENDER
2504.458	RECEIVER	SLOW_SENDER1
2504.907	FAST_SENDER	N/A
2509.902	SLOW_SENDER1	N/A
2510.668	RECEIVER	SLOW_SENDER1
2515.604	RECEIVER	FAST_SENDER
2518.037	FAST_SENDER	N/A
2521.206	SLOW_SENDER1	N/A
2524.011	RECEIVER	FAST_SENDER
2526.461	FAST_SENDER	N/A
2532.594	RECEIVER	FAST_SENDER
2535.015	FAST_SENDER	N/A
2540.633	RECEIVER	FAST_SENDER
2543.062	FAST_SENDER	N/A
2549.201	RECEIVER	FAST_SENDER
2551.612	FAST_SENDER	N/A
2557.834	RECEIVER	FAST_SENDER
2560.260	FAST_SENDER	N/A
2566.229	RECEIVER	FAST_SENDER
2568.665	FAST_SENDER	N/A
2574.851	RECEIVER	FAST_SENDER
2577.275	FAST_SENDER	N/A
2583.066	RECEIVER	FAST_SENDER
2585.468	FAST_SENDER	N/A
2591.195	RECEIVER	FAST_SENDER
2593.636	FAST_SENDER	N/A
2599.772	RECEIVER	FAST_SENDER
2602.185	FAST_SENDER	N/A
2608.235	RECEIVER	FAST_SENDER
2610.647	FAST_SENDER	N/A
2616.654	RECEIVER	FAST_SENDER
2619.093	FAST_SENDER	N/A
2619.835	RECEIVER	FAST_SENDER
2622.249	FAST_SENDER	N/A
2628.555	RECEIVER	FAST_SENDER
2630.978	FAST_SENDER	N/A
2631.744	RECEIVER	FAST_SENDER
2634.174	FAST_SENDER	N/A
2640.218	RECEIVER	FAST_SENDER
2642.632	FAST_SENDER	N/A
2643.394	RECEIVER	FAST_SENDER
2645.824	FAST_SENDER	N/A
2651.760	RECEIVER	FAST_SENDER
2654.166	FAST_SENDER	N/A
2654.944	RECEIVER	FAST_SENDER
2657.357	FAST_SENDER	N/A
2663.576	RECEIVER	FAST_SENDER
2666.017	FAST_SENDER	N/A
2666.739	RECEIVER	FAST_SENDER
2669.144	FAST_SENDER	N/A
2675.008	RECEIVER	FAST_SENDER
2677.260	SLOW_SENDER1	N/A
2677.409	FAST_SENDER	N/A
2678.035	RECEIVER	SLOW_SENDER1
2680.447	SLOW_SENDER1	N/A
2683.780	RECEIVER	FAST_SENDER
2686.218	FAST_SENDER	N/A
2686.418	RECEIVER	SLOW_SENDER1
2692.161	RECEIVER	FAST_SENDER
2693.842	SLOW_SENDER1	N/A
2694.591	FAST_SENDER	N/A
2694.635	RECEIVER	SLOW_SENDER1
2700.991	RECEIVER	FAST_SENDER
2702.035	SLOW_SENDER1	N/A
2702.851	RECEIVER	SLOW_SENDER1
2703.418	FAST_SENDER	N/A
2709.263	RECEIVER	FAST_SENDER
2710.254	SLOW_SENDER1	N/A
2710.995	RECEIVER	SLOW_SENDER1
2711.683	FAST_SENDER	N/A
2717.777	RECEIVER	FAST_SENDER
2718.439	SLOW_SENDER1	N/A
2719.229	RECEIVER	SLOW_SENDER1
2720.227	FAST_SENDER	N/A
2726.176	RECEIVER	FAST_SENDER
2726.665	SLOW_SENDER1	N/A
2727.413	RECEIVER	SLOW_SENDER1
2728.580	FAST_SENDER	N/A
2734.602	RECEIVER	FAST_SENDER
2734.852	SLOW_SENDER1	N/A
2735.622	RECEIVER	SLOW_SENDER1
2737.036	FAST_SENDER	N/A
2742.908	RECEIVER	FAST_SENDER
2745.356	FAST_SENDER	N/A
2750.955	RECEIVER	FAST_SENDER
2757.772	FAST_SENDER	N/A
2763.473	RECEIVER	FAST_SENDER
2765.913	FAST_SENDER	N/A
2771.935	RECEIVER	FAST_SENDER
2774.379	FAST_SENDER	N/A
2780.413	RECEIVER	FAST_SENDER
2782.829	FAST_SENDER	N/A
2788.444	RECEIVER	FAST_SENDER
2790.856	FAST_SENDER	N/A
2791.630	RECEIVER	FAST_SENDER
2794.030	FAST_SENDER	N/A
2799.804	RECEIVER	FAST_SENDER
2802.249	FAST_SENDER	N/A
2802.997	RECEIVER	FAST_SENDER
2805.403	FAST_SENDER	N/A
2811.134	RECEIVER	FAST_SENDER
2813.575	FAST_SENDER	N/A
2814.373	RECEIVER	FAST_SENDER
2816.803	FAST_SENDER	N/A
2822.333	RECEIVER	FAST_SENDER
2824.754	FAST_SENDER	N/A
2825.556	RECEIVER	FAST_SENDER
2827.970	FAST_SENDER	N/A
2834.035	RECEIVER	FAST_SENDER
2836.446	FAST_SENDER	N/A
2837.200	RECEIVER	FAST_SENDER
2839.600	FAST_SENDER	N/A
2845.830	RECEIVER	FAST_SENDER
2848.251	FAST_SENDER	N/A
2849.016	RECEIVER	FAST_SENDER
2851.426	FAST_SENDER	N/A
2857.229	RECEIVER	FAST_SENDER
2859.672	FAST_SENDER	N/A
2860.413	RECEIVER	FAST_SENDER
2862.858	FAST_SENDER	N/A
2868.759	RECEIVER	FAST_SENDER
2871.174	FAST_SENDER	N/A
2871.938	RECEIVER	FAST_SENDER
2879.259	FAST_SENDER	N/A
2880.011	RECEIVER	FAST_SENDER
2882.458	FAST_SENDER	N/A
2888.400	SLOW_SENDER1	N/A
2888.526	RECEIVER	FAST_SENDER
2890.558	RECEIVER	SLOW_SENDER1
2890.948	FAST_SENDER	N/A
2892.993	SLOW_SENDER1	N/A
2897.165	RECEIVER	SLOW_SENDER1
2904.253	FAST_SENDER	N/A
2904.591	SLOW_SENDER1	N/A
2905.037	RECEIVER	FAST_SENDER
2908.980	RECEIVER	SLOW_SENDER1
2916.391	SLOW_SENDER1	N/A
2917.419	FAST_SENDER	N/A
2918.163	RECEIVER	FAST_SENDER
2920.604	FAST_SENDER	N/A
2926.590	RECEIVER	FAST_SENDER
2929.005	FAST_SENDER	N/A
2929.777	RECEIVER	FAST_SENDER
2932.192	FAST_SENDER	N/A
2938.181	RECEIVER	FAST_SENDER
2940.598	FAST_SENDER	N/A
2941.345	RECEIVER	FAST_SENDER
2943.790	FAST_SENDER	N/A
2949.511	RECEIVER	FAST_SENDER
2951.949	FAST_SENDER	N/A
2952.676	RECEIVER	FAST_SENDER
2955.123	FAST_SENDER	N/A
2961.015	RECEIVER	FAST_SENDER
2963.430	FAST_SENDER	N/A
2964.185	RECEIVER	FAST_SENDER
2966.618	FAST_SENDER	N/A
2972.870	RECEIVER	FAST_SENDER
2975.294	FAST_SENDER	N/A
2976.070	RECEIVER	FAST_SENDER
2978.515	FAST_SENDER	N/A
2984.349	RECEIVER	FAST_SENDER
2986.749	FAST_SENDER	N/A
2987.528	RECEIVER	FAST_SENDER
2989.950	FAST_SENDER	N/A
2996.193	RECEIVER	FAST_SENDER
2998.625	FAST_SENDER	N/A
2999.383	RECEIVER	FAST_SENDER
3001.820	FAST_SENDER	N/A
3007.693	RECEIVER	FAST_SENDER
3010.128	FAST_SENDER	N/A
3012.211	RECEIVER	FAST_SENDER
3014.627	FAST_SENDER	N/A
3020.420	RECEIVER	FAST_SENDER
3022.821	FAST_SENDER	N/A
3028.469	RECEIVER	FAST_SENDER
3030.882	FAST_SENDER	N/A
3037.218	RECEIVER	FAST_SENDER
3039.644	FAST_SENDER	N/A
3040.393	RECEIVER	FAST_SENDER
3042.833	FAST_SENDER	N/A
3048.956	RECEIVER	FAST_SENDER
3051.376	FAST_SENDER	N/A
3052.156	RECEIVER	FAST_SENDER
3054.589	FAST_SENDER	N/A
3060.496	RECEIVER	FAST_SENDER
3062.918	FAST_SENDER	N/A
3063.698	RECEIVER	FAST_SENDER
3066.131	FAST_SENDER	N/A
3070.020	SLOW_SENDER1	N/A
3072.003	RECEIVER	FAST_SENDER
3074.444	FAST_SENDER	N/A
3075.165	RECEIVER	FAST_SENDER
3077.570	FAST_SENDER	N/A
3082.938	SLOW_SENDER1	N/A
3083.319	RECEIVER	FAST_SENDER
3085.523	RECEIVER	SLOW_SENDER1
3085.735	FAST_SENDER	N/A
3091.566	RECEIVER	FAST_SENDER
3092.963	SLOW_SENDER1	N/A
3094.008	FAST_SENDER	N/A
3094.744	RECEIVER	FAST_SENDER
3096.937	RECEIVER	SLOW_SENDER1
3097.184	FAST_SENDER	N/A
3103.151	RECEIVER	FAST_SENDER
3105.599	FAST_SENDER	N/A
3111.314	RECEIVER	FAST_SENDER
3113.763	FAST_SENDER	N/A
3119.608	RECEIVER	FAST_SENDER
3122.056	FAST_SENDER	N/A
3122.824	RECEIVER	FAST_SENDER
3125.266	FAST_SENDER	N/A
3131.261	RECEIVER	FAST_SENDER
3133.711	FAST_SENDER	N/A
3134.438	RECEIVER	FAST_SENDER
3136.872	FAST_SENDER	N/A
3143.034	RECEIVER	FAST_SENDER
3145.484	FAST_SENDER	N/A
3147.733	RECEIVER	FAST_SENDER
3150.133	FAST_SENDER	N/A
3155.773	RECEIVER	FAST_SENDER
3158.187	FAST_SENDER	N/A
3164.113	RECEIVER	FAST_SENDER
3166.519	FAST_SENDER	N/A
3172.483	RECEIVER	FAST_SENDER
3174.932	FAST_SENDER	N/A
3180.776	RECEIVER	FAST_SENDER
3183.206	FAST_SENDER	N/A
3183.988	RECEIVER	FAST_SENDER
3186.429	FAST_SENDER	N/A
3192.015	RECEIVER	FAST_SENDER
3194.417	FAST_SENDER	N/A
3197.001	RECEIVER	FAST_SENDER
3199.440	FAST_SENDER	N/A
3205.490	RECEIVER	FAST_SENDER
3207.905	FAST_SENDER	N/A
3213.768	RECEIVER	FAST_SENDER
3216.168	FAST_SENDER	N/A
3222.001	RECEIVER	FAST_SENDER
3224.401	FAST_SENDER	N/A
3234.932	RECEIVER	FAST_SENDER
3237.378	FAST_SENDER	N/A
3243.224	RECEIVER	FAST_SENDER
3245.657	FAST_SENDER	N/A
3249.530	SLOW_SENDER1	N/A
3251.641	RECEIVER	FAST_SENDER
3253.485	RECEIVER	SLOW_SENDER1
3258.897	SLOW_SENDER1	N/A
3259.199	FAST_SENDER	N/A
3259.639	RECEIVER	SLOW_SENDER1
3265.082	SLOW_SENDER1	N/A
3265.180	RECEIVER	FAST_SENDER
3267.614	FAST_SENDER	N/A
3268.759	RECEIVER	SLOW_SENDER1
3273.884	RECEIVER	FAST_SENDER
3276.166	SLOW_SENDER1	N/A
3276.298	FAST_SENDER	N/A
3276.939	RECEIVER	SLOW_SENDER1
3282.408	RECEIVER	FAST_SENDER
3284.387	SLOW_SENDER1	N/A
3284.844	FAST_SENDER	N/A
3285.128	RECEIVER	SLOW_SENDER1
3290.712	RECEIVER	FAST_SENDER
3293.114	FAST_SENDER	N/A
3299.263	RECEIVER	FAST_SENDER
3301.700	FAST_SENDER	N/A
3312.294	RECEIVER	FAST_SENDER
3314.718	FAST_SENDER	N/A
3320.676	RECEIVER	FAST_SENDER
3323.079	FAST_SENDER	N/A
3329.020	RECEIVER	FAST_SENDER
3331.457	FAST_SENDER	N/A
3337.620	RECEIVER	FAST_SENDER
3340.042	FAST_SENDER	N/A
3345.763	RECEIVER	FAST_SENDER
3348.197	FAST_SENDER	N/A
3354.197	RECEIVER	FAST_SENDER
3356.633	FAST_SENDER	N/A
3362.218	RECEIVER	FAST_SENDER
3364.649	FAST_SENDER	N/A
3370.512	RECEIVER	FAST_SENDER
3372.962	FAST_SENDER	N/A
3378.914	RECEIVER	FAST_SENDER
3381.330	FAST_SENDER	N/A
3387.092	RECEIVER	FAST_SENDER
3389.538	FAST_SENDER	N/A
3395.239	RECEIVER	FAST_SENDER
3397.653	FAST_SENDER	N/A
3403.348	RECEIVER	FAST_SENDER
3405.788	FAST_SENDER	N/A
3411.753	RECEIVER	FAST_SENDER
3414.201	FAST_SENDER	N/A
3414.961	RECEIVER	FAST_SENDER
3417.376	FAST_SENDER	N/A
3422.945	RECEIVER	FAST_SENDER
3425.373	FAST_SENDER	N/A
3426.123	RECEIVER	FAST_SENDER
3428.558	FAST_SENDER	N/A
3434.603	RECEIVER	FAST_SENDER
3437.009	FAST_SENDER	N/A
3437.763	RECEIVER	FAST_SENDER
3440.110	SLOW_SENDER1	N/A
3440.212	FAST_SENDER	N/A
3443.761	RECEIVER	SLOW_SENDER1
3449.176	SLOW_SENDER1	N/A
3451.704	RECEIVER	SLOW_SENDER1
3452.395	RECEIVER	FAST_SENDER
3454.823	FAST_SENDER	N/A
3459.114	SLOW_SENDER1	N/A
3459.923	RECEIVER	SLOW_SENDER1
3467.343	FAST_SENDER	N/A
3467.353	SLOW_SENDER1	N/A
3468.136	RECEIVER	FAST_SENDER
3470.552	FAST_SENDER	N/A
3472.187	RECEIVER	SLOW_SENDER1
3473.074	RECEIVER	FAST_SENDER
3475.478	FAST_SENDER	N/A
3481.250	RECEIVER	FAST_SENDER
3483.668	FAST_SENDER	N/A
3489.540	RECEIVER	FAST_SENDER
3491.979	FAST_SENDER	N/A
3492.747	RECEIVER	FAST_SENDER
3495.158	FAST_SENDER	N/A
3500.820	RECEIVER	FAST_SENDER
3503.244	FAST_SENDER	N/A
3504.029	RECEIVER	FAST_SENDER
3506.469	FAST_SENDER	N/A
3512.232	RECEIVER	FAST_SENDER
3514.663	FAST_SENDER	N/A
3515.470	RECEIVER	FAST_SENDER
3517.875	FAST_SENDER	N/A
3523.764	RECEIVER	FAST_SENDER
3526.171	FAST_SENDER	N/A
3526.907	RECEIVER	FAST_SENDER
3529.344	FAST_SENDER	N/A
3535.160	RECEIVER	FAST_SENDER
3537.593	FAST_SENDER	N/A
3538.406	RECEIVER	FAST_SENDER
3540.820	FAST_SENDER	N/A
3546.439	RECEIVER	FAST_SENDER
3548.880	FAST_SENDER	N/A
3549.664	RECEIVER	FAST_SENDER
3552.106	FAST_SENDER	N/A
3558.245	RECEIVER	FAST_SENDER
3560.649	FAST_SENDER	N/A
3561.388	RECEIVER	FAST_SENDER
3563.816	FAST_SENDER	N/A
3569.676	RECEIVER	FAST_SENDER
3572.088	FAST_SENDER	N/A
3572.843	RECEIVER	FAST_SENDER
3575.263	FAST_SENDER	N/A
3585.523	RECEIVER	FAST_SENDER
3587.952	FAST_SENDER	N/A
3593.987	RECEIVER	FAST_SENDER
3596.434	FAST_SENDER	N/A
3606.977	RECEIVER	FAST_SENDER
3609.405	FAST_SENDER	N/A
3615.463	RECEIVER	FAST_SENDER
3617.881	FAST_SENDER	N/A
3625.110	SLOW_SENDER1	N/A
3628.380	RECEIVER	FAST_SENDER
3629.091	RECEIVER	SLOW_SENDER1
3630.798	FAST_SENDER	N/A
3634.537	SLOW_SENDER1	N/A
3635.308	RECEIVER	SLOW_SENDER1
3636.742	RECEIVER	FAST_SENDER
3639.143	FAST_SENDER	N/A
3640.744	SLOW_SENDER1	N/A
3641.482	RECEIVER	SLOW_SENDER1
3645.630	RECEIVER	FAST_SENDER
3648.063	FAST_SENDER	N/A
3652.074	SLOW_SENDER1	N/A
3652.871	RECEIVER	SLOW_SENDER1
3654.324	RECEIVER	FAST_SENDER
3656.730	FAST_SENDER	N/A
3660.306	SLOW_SENDER1	N/A
3661.055	RECEIVER	SLOW_SENDER1
3662.416	RECEIVER	FAST_SENDER
3664.836	FAST_SENDER	N/A
3668.481	SLOW_SENDER1	N/A
3669.219	RECEIVER	SLOW_SENDER1
3671.120	RECEIVER	FAST_SENDER
3673.556	FAST_SENDER	N/A
3679.592	RECEIVER	FAST_SENDER
3682.024	FAST_SENDER	N/A
3692.693	RECEIVER	FAST_SENDER
3695.126	FAST_SENDER	N/A
3700.911	RECEIVER	FAST_SENDER
3703.333	FAST_SENDER	N/A
3709.129	RECEIVER	FAST_SENDER
3711.544	FAST_SENDER	N/A
3717.544	RECEIVER	FAST_SENDER
3719.991	FAST_SENDER	N/A
3732.995	FAST_SENDER	N/A
3738.788	RECEIVER	FAST_SENDER
3741.226	FAST_SENDER	N/A
3747.126	RECEIVER	FAST_SENDER
3749.560	FAST_SENDER	N/A
3755.886	RECEIVER	FAST_SENDER
3758.292	FAST_SENDER	N/A
3763.840	RECEIVER	FAST_SENDER
3766.290	FAST_SENDER	N/A
3772.026	RECEIVER	FAST_SENDER
3774.441	FAST_SENDER	N/A
3775.221	RECEIVER	FAST_SENDER
3777.626	FAST_SENDER	N/A
3783.859	RECEIVER	FAST_SENDER
3786.266	FAST_SENDER	N/A
3787.029	RECEIVER	FAST_SENDER
3789.451	FAST_SENDER	N/A
3795.444	RECEIVER	FAST_SENDER
3797.848	FAST_SENDER	N/A
3798.597	RECEIVER	FAST_SENDER
3801.035	FAST_SENDER	N/A
3806.912	RECEIVER	FAST_SENDER
3809.361	FAST_SENDER	N/A
3811.458	RECEIVER	FAST_SENDER
3817.475	FAST_SENDER	N/A
3822.270	SLOW_SENDER1	N/A
3826.616	RECEIVER	SLOW_SENDER1
3828.132	RECEIVER	FAST_SENDER
3830.575	FAST_SENDER	N/A
3832.066	SLOW_SENDER1	N/A
3832.819	RECEIVER	SLOW_SENDER1
3836.227	RECEIVER	FAST_SENDER
3838.219	SLOW_SENDER1	N/A
3838.665	FAST_SENDER	N/A
3838.983	RECEIVER	SLOW_SENDER1
3844.688	RECEIVER	FAST_SENDER
3847.129	FAST_SENDER	N/A
3850.732	SLOW_SENDER1	N/A
3851.511	RECEIVER	SLOW_SENDER1
3853.156	RECEIVER	FAST_SENDER
3855.592	FAST_SENDER	N/A
3858.911	SLOW_SENDER1	N/A
3859.674	RECEIVER	SLOW_SENDER1
3861.608	RECEIVER	FAST_SENDER
3864.034	FAST_SENDER	N/A
3867.109	SLOW_SENDER1	N/A
3867.902	RECEIVER	SLOW_SENDER1
3870.015	RECEIVER	FAST_SENDER
3872.440	FAST_SENDER	N/A
3878.238	RECEIVER	FAST_SENDER
3880.647	FAST_SENDER	N/A
3886.863	RECEIVER	FAST_SENDER
3889.268	FAST_SENDER	N/A
3899.717	RECEIVER	FAST_SENDER
3902.155	FAST_SENDER	N/A
3908.006	RECEIVER	FAST_SENDER
3910.441	FAST_SENDER	N/A
3916.102	RECEIVER	FAST_SENDER
3918.503	FAST_SENDER	N/A
3924.743	RECEIVER	FAST_SENDER
3927.193	FAST_SENDER	N/A
3933.415	RECEIVER	FAST_SENDER
3935.845	FAST_SENDER	N/A
3946.496	RECEIVER	FAST_SENDER
3948.942	FAST_SENDER	N/A
3954.929	RECEIVER	FAST_SENDER
3957.360	FAST_SENDER	N/A
3963.002	RECEIVER	FAST_SENDER
3965.438	FAST_SENDER	N/A
3971.415	RECEIVER	FAST_SENDER
3973.834	FAST_SENDER	N/A
3979.770	RECEIVER	FAST_SENDER
3982.218	FAST_SENDER	N/A
3988.401	RECEIVER	FAST_SENDER
3990.822	FAST_SENDER	N/A
3996.625	RECEIVER	FAST_SENDER
3999.066	FAST_SENDER	N/A
4004.778	RECEIVER	FAST_SENDER
4011.698	FAST_SENDER	N/A
4017.851	RECEIVER	FAST_SENDER
4020.291	FAST_SENDER	N/A
4020.820	SLOW_SENDER1	N/A
4025.117	RECEIVER	SLOW_SENDER1
4027.410	RECEIVER	FAST_SENDER
4029.844	FAST_SENDER	N/A
4030.529	SLOW_SENDER1	N/A
4031.330	RECEIVER	SLOW_SENDER1
4035.865	RECEIVER	FAST_SENDER
4036.734	SLOW_SENDER1	N/A
4037.494	RECEIVER	SLOW_SENDER1
4038.314	FAST_SENDER	N/A
4044.176	RECEIVER	FAST_SENDER
4044.905	SLOW_SENDER1	N/A
4045.671	RECEIVER	SLOW_SENDER1
4046.623	FAST_SENDER	N/A
4052.502	RECEIVER	FAST_SENDER
4053.120	SLOW_SENDER1	N/A
4053.889	RECEIVER	SLOW_SENDER1
4054.941	FAST_SENDER	N/A
4061.293	SLOW_SENDER1	N/A
4062.020	RECEIVER	SLOW_SENDER1
4065.329	RECEIVER	FAST_SENDER
4067.758	FAST_SENDER	N/A
4069.432	SLOW_SENDER1	N/A
4070.249	RECEIVER	SLOW_SENDER1
4073.634	RECEIVER	FAST_SENDER
4076.060	FAST_SENDER	N/A
4077.665	SLOW_SENDER1	N/A
4078.449	RECEIVER	SLOW_SENDER1
4082.274	RECEIVER	FAST_SENDER
4084.677	FAST_SENDER	N/A
4085.891	SLOW_SENDER1	N/A
4086.653	RECEIVER	SLOW_SENDER1
4090.411	RECEIVER	FAST_SENDER
4092.853	FAST_SENDER	N/A
4098.982	RECEIVER	FAST_SENDER
4101.418	FAST_SENDER	N/A
4107.133	RECEIVER	FAST_SENDER
4109.535	FAST_SENDER	N/A
4115.780	RECEIVER	FAST_SENDER
4118.223	FAST_SENDER	N/A
4124.496	RECEIVER	FAST_SENDER
4126.941	FAST_SENDER	N/A
4132.840	RECEIVER	FAST_SENDER
4135.240	FAST_SENDER	N/A
4141.031	RECEIVER	FAST_SENDER
4143.439	FAST_SENDER	N/A
4149.227	RECEIVER	FAST_SENDER
4151.640	FAST_SENDER	N/A
4157.764	RECEIVER	FAST_SENDER
4160.208	FAST_SENDER	N/A
4166.078	RECEIVER	FAST_SENDER
4168.496	FAST_SENDER	N/A
4174.353	RECEIVER	FAST_SENDER
4176.770	FAST_SENDER	N/A
4182.558	RECEIVER	FAST_SENDER
4184.987	FAST_SENDER	N/A
4185.778	RECEIVER	FAST_SENDER
4188.228	FAST_SENDER	N/A
4194.020	RECEIVER	FAST_SENDER
4196.449	FAST_SENDER	N/A
4197.166	RECEIVER	FAST_SENDER
4199.572	FAST_SENDER	N/A
4205.180	RECEIVER	FAST_SENDER
4207.623	FAST_SENDER	N/A
4208.356	RECEIVER	FAST_SENDER
4210.794	FAST_SENDER	N/A
4216.379	RECEIVER	FAST_SENDER
4218.788	FAST_SENDER	N/A
4219.590	RECEIVER	FAST_SENDER
4222.013	FAST_SENDER	N/A
4227.590	RECEIVER	FAST_SENDER
4230.001	FAST_SENDER	N/A
4230.723	RECEIVER	FAST_SENDER
4233.173	FAST_SENDER	N/A
4239.156	RECEIVER	FAST_SENDER
4239.630	SLOW_SENDER1	N/A
4240.395	RECEIVER	SLOW_SENDER1
4241.585	FAST_SENDER	N/A
4242.798	SLOW_SENDER1	N/A
4246.670	RECEIVER	SLOW_SENDER1
4252.288	RECEIVER	FAST_SENDER
4254.694	FAST_SENDER	N/A
4255.977	SLOW_SENDER1	N/A
4256.966	RECEIVER	FAST_SENDER
4259.378	FAST_SENDER	N/A
4260.790	RECEIVER	SLOW_SENDER1
4265.411	RECEIVER	FAST_SENDER
4267.860	FAST_SENDER	N/A
4268.209	SLOW_SENDER1	N/A
4268.983	RECEIVER	SLOW_SENDER1
4274.029	RECEIVER	FAST_SENDER
4276.467	FAST_SENDER	N/A
4282.355	RECEIVER	FAST_SENDER
4284.776	FAST_SENDER	N/A
4290.516	RECEIVER	FAST_SENDER
4292.939	FAST_SENDER	N/A
4298.924	RECEIVER	FAST_SENDER
4301.326	FAST_SENDER	N/A
4307.366	RECEIVER	FAST_SENDER
4309.802	FAST_SENDER	N/A
4315.739	RECEIVER	FAST_SENDER
4318.144	FAST_SENDER	N/A
4323.584	RECEIVER	FAST_SENDER
4326.028	FAST_SENDER	N/A
4332.088	RECEIVER	FAST_SENDER
4334.497	FAST_SENDER	N/A
4335.257	RECEIVER	FAST_SENDER
4337.682	FAST_SENDER	N/A
4343.491	RECEIVER	FAST_SENDER
4345.926	FAST_SENDER	N/A
4351.751	RECEIVER	FAST_SENDER
4354.156	FAST_SENDER	N/A
4354.946	RECEIVER	FAST_SENDER
4357.364	FAST_SENDER	N/A
4363.545	RECEIVER	FAST_SENDER
4365.947	FAST_SENDER	N/A
4366.682	RECEIVER	FAST_SENDER
4369.126	FAST_SENDER	N/A
4375.298	RECEIVER	FAST_SENDER
4377.739	FAST_SENDER	N/A
4378.499	RECEIVER	FAST_SENDER
4380.924	FAST_SENDER	N/A
4387.150	RECEIVER	FAST_SENDER
4389.561	FAST_SENDER	N/A
4390.298	RECEIVER	FAST_SENDER
4392.721	FAST_SENDER	N/A
4398.675	RECEIVER	FAST_SENDER
4401.092	FAST_SENDER	N/A
4401.852	RECEIVER	FAST_SENDER
4404.281	FAST_SENDER	N/A
4410.425	RECEIVER	FAST_SENDER
4412.858	FAST_SENDER	N/A
4413.645	RECEIVER	FAST_SENDER
4416.061	FAST_SENDER	N/A
4421.780	SLOW_SENDER1	N/A
4422.017	RECEIVER	FAST_SENDER
4424.275	RECEIVER	SLOW_SENDER1
4429.724	SLOW_SENDER1	N/A
4430.044	FAST_SENDER	N/A
4430.518	RECEIVER	SLOW_SENDER1
4435.569	RECEIVER	FAST_SENDER
4435.935	SLOW_SENDER1	N/A
4438.008	FAST_SENDER	N/A
4438.209	RECEIVER	SLOW_SENDER1
4443.965	RECEIVER	FAST_SENDER
4445.651	SLOW_SENDER1	N/A
4446.375	FAST_SENDER	N/A
4446.426	RECEIVER	SLOW_SENDER1
4453.837	SLOW_SENDER1	N/A
4454.654	RECEIVER	SLOW_SENDER1
4457.736	RECEIVER	FAST_SENDER
4460.140	FAST_SENDER	N/A
4462.071	SLOW_SENDER1	N/A
4462.834	RECEIVER	SLOW_SENDER1
4466.658	RECEIVER	FAST_SENDER
4469.077	FAST_SENDER	N/A
4470.246	SLOW_SENDER1	N/A
4471.030	RECEIVER	SLOW_SENDER1
4475.119	RECEIVER	FAST_SENDER
4477.519	FAST_SENDER	N/A
4483.346	RECEIVER	FAST_SENDER
4485.750	FAST_SENDER	N/A
4491.781	RECEIVER	FAST_SENDER
4494.204	FAST_SENDER	N/A
4500.307	RECEIVER	FAST_SENDER
4502.710	FAST_SENDER	N/A
4508.579	RECEIVER	FAST_SENDER
4510.991	FAST_SENDER	N/A
4516.786	RECEIVER	FAST_SENDER
4519.186	FAST_SENDER	N/A
4524.981	RECEIVER	FAST_SENDER
4527.381	FAST_SENDER	N/A
4533.419	RECEIVER	FAST_SENDER
4535.866	FAST_SENDER	N/A
4541.844	RECEIVER	FAST_SENDER
4544.251	FAST_SENDER	N/A
4545.007	RECEIVER	FAST_SENDER
4547.415	FAST_SENDER	N/A
4553.709	RECEIVER	FAST_SENDER
4556.132	FAST_SENDER	N/A
4556.897	RECEIVER	FAST_SENDER
4559.320	FAST_SENDER	N/A
4565.730	RECEIVER	FAST_SENDER
4568.130	FAST_SENDER	N/A
4568.907	RECEIVER	FAST_SENDER
4571.325	FAST_SENDER	N/A
4577.545	RECEIVER	FAST_SENDER
4579.976	FAST_SENDER	N/A
4580.776	RECEIVER	FAST_SENDER
4583.181	FAST_SENDER	N/A
4588.964	RECEIVER	FAST_SENDER
4591.373	FAST_SENDER	N/A
4592.129	RECEIVER	FAST_SENDER
4594.551	FAST_SENDER	N/A
4600.274	RECEIVER	FAST_SENDER
4602.691	FAST_SENDER	N/A
4603.436	RECEIVER	FAST_SENDER
4605.880	FAST_SENDER	N/A
4612.065	RECEIVER	FAST_SENDER
4614.488	FAST_SENDER	N/A
4615.231	RECEIVER	FAST_SENDER
4617.680	FAST_SENDER	N/A
4623.597	RECEIVER	FAST_SENDER
4626.017	FAST_SENDER	N/A
4626.480	SLOW_SENDER1	N/A
4628.669	RECEIVER	FAST_SENDER
4630.363	RECEIVER	SLOW_SENDER1
4631.076	FAST_SENDER	N/A
4631.831	RECEIVER	FAST_SENDER
4634.273	FAST_SENDER	N/A
4635.790	SLOW_SENDER1	N/A
4636.559	RECEIVER	SLOW_SENDER1
4641.963	SLOW_SENDER1	N/A
4644.297	RECEIVER	SLOW_SENDER1
4645.054	RECEIVER	FAST_SENDER
4647.465	FAST_SENDER	N/A
4651.728	SLOW_SENDER1	N/A
4652.466	RECEIVER	SLOW_SENDER1
4659.884	SLOW_SENDER1	N/A
4660.152	FAST_SENDER	N/A
4662.321	RECEIVER	SLOW_SENDER1
4665.988	RECEIVER	FAST_SENDER
4668.401	FAST_SENDER	N/A
4669.755	SLOW_SENDER1	N/A
4670.499	RECEIVER	SLOW_SENDER1
4674.642	RECEIVER	FAST_SENDER
4677.079	FAST_SENDER	N/A
4677.918	SLOW_SENDER1	N/A
4682.965	RECEIVER	FAST_SENDER
4685.370	FAST_SENDER	N/A
4691.642	RECEIVER	FAST_SENDER
4694.048	FAST_SENDER	N/A
4700.041	RECEIVER	FAST_SENDER
4702.458	FAST_SENDER	N/A
4708.055	RECEIVER	FAST_SENDER
4710.499	FAST_SENDER	N/A
4711.237	RECEIVER	FAST_SENDER
4713.648	FAST_SENDER	N/A
4719.196	RECEIVER	FAST_SENDER
4721.604	FAST_SENDER	N/A
4722.367	RECEIVER	FAST_SENDER
4724.808	FAST_SENDER	N/A
4730.371	RECEIVER	FAST_SENDER
4732.815	FAST_SENDER	N/A
4733.595	RECEIVER	FAST_SENDER
4736.042	FAST_SENDER	N/A
4741.910	RECEIVER	FAST_SENDER
4744.333	FAST_SENDER	N/A
4745.084	RECEIVER	FAST_SENDER
4747.525	FAST_SENDER	N/A
4753.276	RECEIVER	FAST_SENDER
4755.708	FAST_SENDER	N/A
4756.489	RECEIVER	FAST_SENDER
4758.901	FAST_SENDER	N/A
4764.674	RECEIVER	FAST_SENDER
4767.098	FAST_SENDER	N/A
4769.650	RECEIVER	FAST_SENDER
4772.083	FAST_SENDER	N/A
4778.181	RECEIVER	FAST_SENDER
4780.597	FAST_SENDER	N/A
4786.607	RECEIVER	FAST_SENDER
4789.009	FAST_SENDER	N/A
4795.123	RECEIVER	FAST_SENDER
4797.564	FAST_SENDER	N/A
4803.567	RECEIVER	FAST_SENDER
4805.981	FAST_SENDER	N/A
4806.742	RECEIVER	FAST_SENDER
4809.182	FAST_SENDER	N/A
4815.247	RECEIVER	FAST_SENDER
4817.674	FAST_SENDER	N/A
4818.470	RECEIVER	FAST_SENDER
4820.914	FAST_SENDER	N/A
4823.490	SLOW_SENDER1	N/A
4826.905	RECEIVER	FAST_SENDER
4829.329	RECEIVER	SLOW_SENDER1
4829.337	FAST_SENDER	N/A
4835.734	RECEIVER	FAST_SENDER
4836.740	SLOW_SENDER1	N/A
4837.505	RECEIVER	SLOW_SENDER1
4838.165	FAST_SENDER	N/A
4844.087	RECEIVER	FAST_SENDER
4844.950	SLOW_SENDER1	N/A
4845.699	RECEIVER	SLOW_SENDER1
4846.498	FAST_SENDER	N/A
4852.791	RECEIVER	FAST_SENDER
4853.118	SLOW_SENDER1	N/A
4853.899	RECEIVER	SLOW_SENDER1
4855.212	FAST_SENDER	N/A
4861.118	RECEIVER	FAST_SENDER
4861.328	SLOW_SENDER1	N/A
4862.092	RECEIVER	SLOW_SENDER1
4863.547	FAST_SENDER	N/A
4869.530	RECEIVER	FAST_SENDER
4869.542	SLOW_SENDER1	N/A
4870.339	RECEIVER	SLOW_SENDER1
4871.955	FAST_SENDER	N/A
4877.776	SLOW_SENDER1	N/A
4877.923	RECEIVER	FAST_SENDER
4884.753	FAST_SENDER	N/A
4890.603	RECEIVER	FAST_SENDER
4893.043	FAST_SENDER	N/A
4899.105	RECEIVER	FAST_SENDER
4901.526	FAST_SENDER	N/A
4907.852	RECEIVER	FAST_SENDER
4910.273	FAST_SENDER	N/A
4916.650	RECEIVER	FAST_SENDER
4919.063	FAST_SENDER	N/A
4925.276	RECEIVER	FAST_SENDER
4927.684	FAST_SENDER	N/A
4928.414	RECEIVER	FAST_SENDER
4935.735	FAST_SENDER	N/A
4946.403	RECEIVER	FAST_SENDER
4948.806	FAST_SENDER	N/A
4949.543	RECEIVER	FAST_SENDER
4951.953	FAST_SENDER	N/A
4957.775	RECEIVER	FAST_SENDER
4960.183	FAST_SENDER	N/A
4960.930	RECEIVER	FAST_SENDER
4963.378	FAST_SENDER	N/A
4969.467	RECEIVER	FAST_SENDER
4971.871	FAST_SENDER	N/A
4972.682	RECEIVER	FAST_SENDER
4975.117	FAST_SENDER	N/A
4981.043	RECEIVER	FAST_SENDER
4983.467	FAST_SENDER	N/A
4984.229	RECEIVER	FAST_SENDER
4986.655	FAST_SENDER	N/A
4992.261	RECEIVER	FAST_SENDER
4994.662	FAST_SENDER	N/A
4995.405	RECEIVER	FAST_SENDER
4997.806	FAST_SENDER	N/A
5003.735	RECEIVER	FAST_SENDER
5006.172	FAST_SENDER	N/A
5006.935	RECEIVER	FAST_SENDER
5014.459	FAST_SENDER	N/A
5015.228	RECEIVER	FAST_SENDER
5017.647	FAST_SENDER	N/A
5023.358	RECEIVER	FAST_SENDER
5025.759	FAST_SENDER	N/A
5026.518	RECEIVER	FAST_SENDER
5028.931	FAST_SENDER	N/A
5032.390	SLOW_SENDER1	N/A
5034.534	RECEIVER	FAST_SENDER
5038.168	RECEIVER	SLOW_SENDER1
5041.989	FAST_SENDER	N/A
5042.772	RECEIVER	FAST_SENDER
5045.174	FAST_SENDER	N/A
5045.584	SLOW_SENDER1	N/A
5046.324	RECEIVER	SLOW_SENDER1
5053.770	SLOW_SENDER1	N/A
5054.521	RECEIVER	SLOW_SENDER1
5055.858	RECEIVER	FAST_SENDER
5058.298	FAST_SENDER	N/A
5061.946	SLOW_SENDER1	N/A
5062.721	RECEIVER	SLOW_SENDER1
5064.691	RECEIVER	FAST_SENDER
5067.131	FAST_SENDER	N/A
5070.161	SLOW_SENDER1	N/A
5070.926	RECEIVER	SLOW_SENDER1
5073.084	RECEIVER	FAST_SENDER
5075.496	FAST_SENDER	N/A
5078.355	SLOW_SENDER1	N/A
5079.115	RECEIVER	SLOW_SENDER1
5081.181	RECEIVER	FAST_SENDER
5083.612	FAST_SENDER	N/A
5086.539	SLOW_SENDER1	N/A
5087.312	RECEIVER	SLOW_SENDER1
5089.867	RECEIVER	FAST_SENDER
5092.277	FAST_SENDER	N/A
5094.759	SLOW_SENDER1	N/A
5095.515	RECEIVER	SLOW_SENDER1
5097.830	RECEIVER	FAST_SENDER
5100.275	FAST_SENDER	N/A
5105.865	RECEIVER	FAST_SENDER
5108.312	FAST_SENDER	N/A
5114.299	RECEIVER	FAST_SENDER
5116.700	FAST_SENDER	N/A
5122.607	RECEIVER	FAST_SENDER
5125.030	FAST_SENDER	N/A
5130.739	RECEIVER	FAST_SENDER
5133.143	FAST_SENDER	N/A
5138.922	RECEIVER	FAST_SENDER
5141.330	FAST_SENDER	N/A
5147.633	RECEIVER	FAST_SENDER
5150.054	FAST_SENDER	N/A
5155.878	RECEIVER	FAST_SENDER
5158.297	FAST_SENDER	N/A
5164.576	RECEIVER	FAST_SENDER
5166.999	FAST_SENDER	N/A
5172.901	RECEIVER	FAST_SENDER
5179.719	FAST_SENDER	N/A
5182.217	RECEIVER	FAST_SENDER
5184.636	FAST_SENDER	N/A
5190.780	RECEIVER	FAST_SENDER
5193.220	FAST_SENDER	N/A
5199.003	RECEIVER	FAST_SENDER
5201.424	FAST_SENDER	N/A
5207.506	RECEIVER	FAST_SENDER
5209.939	FAST_SENDER	N/A
5210.674	RECEIVER	FAST_SENDER
5213.093	FAST_SENDER	N/A
5218.888	RECEIVER	FAST_SENDER
5225.808	FAST_SENDER	N/A
5226.532	RECEIVER	FAST_SENDER
5228.976	FAST_SENDER	N/A
5234.953	RECEIVER	FAST_SENDER
5237.402	FAST_SENDER	N/A
5238.169	RECEIVER	FAST_SENDER
5240.581	FAST_SENDER	N/A
5246.265	RECEIVER	FAST_SENDER
5248.440	SLOW_SENDER1	N/A
5248.696	FAST_SENDER	N/A
5249.167	RECEIVER	SLOW_SENDER1
5251.588	SLOW_SENDER1	N/A
5254.949	RECEIVER	FAST_SENDER
5256.550	RECEIVER	SLOW_SENDER1
5257.373	FAST_SENDER	N/A
5263.437	RECEIVER	FAST_SENDER
5263.961	SLOW_SENDER1	N/A
5265.873	FAST_SENDER	N/A
5267.217	RECEIVER	FAST_SENDER
5268.367	RECEIVER	SLOW_SENDER1
5269.657	FAST_SENDER	N/A
5275.817	SLOW_SENDER1	N/A
5280.742	RECEIVER	FAST_SENDER
5283.147	FAST_SENDER	N/A
5289.223	RECEIVER	FAST_SENDER
5291.643	FAST_SENDER	N/A
5297.566	RECEIVER	FAST_SENDER
5299.979	FAST_SENDER	N/A
5305.776	RECEIVER	FAST_SENDER
5308.196	FAST_SENDER	N/A
5314.333	RECEIVER	FAST_SENDER
5316.767	FAST_SENDER	N/A
5322.379	RECEIVER	FAST_SENDER
5324.823	FAST_SENDER	N/A
5331.068	RECEIVER	FAST_SENDER
5333.496	FAST_SENDER	N/A
5339.358	RECEIVER	FAST_SENDER
5341.768	FAST_SENDER	N/A
5347.557	RECEIVER	FAST_SENDER
5350.001	FAST_SENDER	N/A
5355.923	RECEIVER	FAST_SENDER
5358.333	FAST_SENDER	N/A
5369.301	RECEIVER	FAST_SENDER
5371.713	FAST_SENDER	N/A
5377.496	RECEIVER	FAST_SENDER
5379.897	FAST_SENDER	N/A
5385.680	RECEIVER	FAST_SENDER
5388.119	FAST_SENDER	N/A
5393.934	RECEIVER	FAST_SENDER
5396.361	FAST_SENDER	N/A
5402.094	RECEIVER	FAST_SENDER
5404.500	FAST_SENDER	N/A
5410.848	RECEIVER	FAST_SENDER
5413.275	FAST_SENDER	N/A
5419.338	RECEIVER	FAST_SENDER
5421.784	FAST_SENDER	N/A
5422.597	RECEIVER	FAST_SENDER
5425.000	FAST_SENDER	N/A
5429.510	SLOW_SENDER1	N/A
5430.622	RECEIVER	FAST_SENDER
5433.064	FAST_SENDER	N/A
5433.855	RECEIVER	FAST_SENDER
5435.702	RECEIVER	SLOW_SENDER1
5436.301	FAST_SENDER	N/A
5441.137	SLOW_SENDER1	N/A
5441.889	RECEIVER	SLOW_SENDER1
5446.896	RECEIVER	FAST_SENDER
5447.332	SLOW_SENDER1	N/A
5448.055	RECEIVER	SLOW_SENDER1
5449.322	FAST_SENDER	N/A
5455.480	RECEIVER	FAST_SENDER
5455.482	SLOW_SENDER1	N/A
5456.212	RECEIVER	SLOW_SENDER1
5457.892	FAST_SENDER	N/A
5463.655	SLOW_SENDER1	N/A
5463.814	RECEIVER	FAST_SENDER
5466.215	FAST_SENDER	N/A
5467.399	RECEIVER	SLOW_SENDER1
5472.203	RECEIVER	FAST_SENDER
5474.618	FAST_SENDER	N/A
5480.477	RECEIVER	FAST_SENDER
5482.878	FAST_SENDER	N/A
5488.480	RECEIVER	FAST_SENDER
5490.908	FAST_SENDER	N/A
5496.437	RECEIVER	FAST_SENDER
5498.884	FAST_SENDER	N/A
5505.034	RECEIVER	FAST_SENDER
5507.462	FAST_SENDER	N/A
5513.073	RECEIVER	FAST_SENDER
5515.512	FAST_SENDER	N/A
5521.217	RECEIVER	FAST_SENDER
5523.637	FAST_SENDER	N/A
5529.249	RECEIVER	FAST_SENDER
5531.677	FAST_SENDER	N/A
5537.556	RECEIVER	FAST_SENDER
5539.987	FAST_SENDER	N/A
5545.753	RECEIVER	FAST_SENDER
5548.194	FAST_SENDER	N/A
5550.493	RECEIVER	FAST_SENDER
5552.902	FAST_SENDER	N/A
5558.801	RECEIVER	FAST_SENDER
5561.231	FAST_SENDER	N/A
5566.863	RECEIVER	FAST_SENDER
5569.300	FAST_SENDER	N/A
5574.934	RECEIVER	FAST_SENDER
5577.339	FAST_SENDER	N/A
5583.209	RECEIVER	FAST_SENDER
5585.620	FAST_SENDER	N/A
5591.331	RECEIVER	FAST_SENDER
5593.750	FAST_SENDER	N/A
5596.331	RECEIVER	FAST_SENDER
5598.734	FAST_SENDER	N/A
5604.546	RECEIVER	FAST_SENDER
5606.974	FAST_SENDER	N/A
5607.726	RECEIVER	FAST_SENDER
5610.146	FAST_SENDER	N/A
5615.737	RECEIVER	FAST_SENDER
5618.168	FAST_SENDER	N/A
5620.275	RECEIVER	FAST_SENDER
5621.410	SLOW_SENDER1	N/A
5622.701	FAST_SENDER	N/A
5625.810	RECEIVER	SLOW_SENDER1
5629.382	RECEIVER	FAST_SENDER
5631.227	SLOW_SENDER1	N/A
5631.784	FAST_SENDER	N/A
5632.000	RECEIVER	SLOW_SENDER1
5637.411	SLOW_SENDER1	N/A
5637.811	RECEIVER	FAST_SENDER
5641.661	RECEIVER	SLOW_SENDER1
5645.406	FAST_SENDER	N/A
5649.078	SLOW_SENDER1	N/A
5649.850	RECEIVER	SLOW_SENDER1
5651.434	RECEIVER	FAST_SENDER
5653.864	FAST_SENDER	N/A
5657.291	SLOW_SENDER1	N/A
5658.059	RECEIVER	SLOW_SENDER1
5659.850	RECEIVER	FAST_SENDER
5662.287	FAST_SENDER	N/A
5665.476	SLOW_SENDER1	N/A
5666.237	RECEIVER	SLOW_SENDER1
5668.093	RECEIVER	FAST_SENDER
5670.510	FAST_SENDER	N/A
5676.823	RECEIVER	FAST_SENDER
5679.263	FAST_SENDER	N/A
5685.664	RECEIVER	FAST_SENDER
5688.093	FAST_SENDER	N/A
5694.186	RECEIVER	FAST_SENDER
5696.587	FAST_SENDER	N/A
5702.549	RECEIVER	FAST_SENDER
5704.954	FAST_SENDER	N/A
5711.081	RECEIVER	FAST_SENDER
5713.509	FAST_SENDER	N/A
5719.513	RECEIVER	FAST_SENDER
5721.951	FAST_SENDER	N/A
5727.662	RECEIVER	FAST_SENDER
5730.091	FAST_SENDER	N/A
5736.307	RECEIVER	FAST_SENDER
5738.728	FAST_SENDER	N/A
5739.471	RECEIVER	FAST_SENDER
5741.910	FAST_SENDER	N/A
5747.595	RECEIVER	FAST_SENDER
5749.998	FAST_SENDER	N/A
5750.779	RECEIVER	FAST_SENDER
5758.116	FAST_SENDER	N/A
5764.014	RECEIVER	FAST_SENDER
5766.419	FAST_SENDER	N/A
5767.183	RECEIVER	FAST_SENDER
5769.627	FAST_SENDER	N/A
5775.811	RECEIVER	FAST_SENDER
5778.224	FAST_SENDER	N/A
5778.990	RECEIVER	FAST_SENDER
5781.430	FAST_SENDER	N/A
5787.295	RECEIVER	FAST_SENDER
5789.707	FAST_SENDER	N/A
5790.498	RECEIVER	FAST_SENDER
5792.918	FAST_SENDER	N/A
5798.876	RECEIVER	FAST_SENDER
5801.316	FAST_SENDER	N/A
5802.135	RECEIVER	FAST_SENDER
5804.559	FAST_SENDER	N/A
5810.875	RECEIVER	FAST_SENDER
5813.279	FAST_SENDER	N/A
5814.071	RECEIVER	FAST_SENDER
5816.496	FAST_SENDER	N/A
5819.210	SLOW_SENDER1	N/A
5822.550	RECEIVER	FAST_SENDER
5824.818	RECEIVER	SLOW_SENDER1
5830.219	FAST_SENDER	N/A
5832.262	SLOW_SENDER1	N/A
5833.050	RECEIVER	SLOW_SENDER1
5836.295	RECEIVER	FAST_SENDER
5838.729	FAST_SENDER	N/A
5840.486	SLOW_SENDER1	N/A
5841.220	RECEIVER	SLOW_SENDER1
5844.474	RECEIVER	FAST_SENDER
5846.879	FAST_SENDER	N/A
5848.657	SLOW_SENDER1	N/A
5852.456	RECEIVER	SLOW_SENDER1
5853.722	RECEIVER	FAST_SENDER
5856.128	FAST_SENDER	N/A
5859.874	SLOW_SENDER1	N/A
5860.611	RECEIVER	SLOW_SENDER1
5862.165	RECEIVER	FAST_SENDER
5864.587	FAST_SENDER	N/A
5870.626	RECEIVER	FAST_SENDER
5873.052	FAST_SENDER	N/A
5879.175	RECEIVER	FAST_SENDER
5881.623	FAST_SENDER	N/A
5887.167	RECEIVER	FAST_SENDER
5889.608	FAST_SENDER	N/A
5895.875	RECEIVER	FAST_SENDER
5898.286	FAST_SENDER	N/A
5899.069	RECEIVER	FAST_SENDER
5901.473	FAST_SENDER	N/A
5907.530	RECEIVER	FAST_SENDER
5909.958	FAST_SENDER	N/A
5910.746	RECEIVER	FAST_SENDER
5913.184	FAST_SENDER	N/A
5919.157	RECEIVER	FAST_SENDER
5921.601	FAST_SENDER	N/A
5922.353	RECEIVER	FAST_SENDER
5924.786	FAST_SENDER	N/A
5930.872	RECEIVER	FAST_SENDER
5933.306	FAST_SENDER	N/A
5934.077	RECEIVER	FAST_SENDER
5936.506	FAST_SENDER	N/A
5942.003	RECEIVER	FAST_SENDER
5944.418	FAST_SENDER	N/A
5945.186	RECEIVER	FAST_SENDER
5947.587	FAST_SENDER	N/A
5953.541	RECEIVER	FAST_SENDER
5955.964	FAST_SENDER	N/A
5956.737	RECEIVER	FAST_SENDER
5964.270	FAST_SENDER	N/A
5965.029	RECEIVER	FAST_SENDER
5967.464	FAST_SENDER	N/A
5973.396	RECEIVER	FAST_SENDER
5975.807	FAST_SENDER	N/A
5977.907	RECEIVER	FAST_SENDER
5980.326	FAST_SENDER	N/A
5986.125	RECEIVER	FAST_SENDER
5988.554	FAST_SENDER	N/A
5994.413	RECEIVER	FAST_SENDER
5996.853	FAST_SENDER	N/A
6003.129	RECEIVER	FAST_SENDER
6005.555	FAST_SENDER	N/A
6011.483	RECEIVER	FAST_SENDER
6012.930	SLOW_SENDER1	N/A
6013.929	FAST_SENDER	N/A
6017.344	RECEIVER	SLOW_SENDER1
6019.669	RECEIVER	FAST_SENDER
6022.100	FAST_SENDER	N/A
6022.765	SLOW_SENDER1	N/A
6023.590	RECEIVER	SLOW_SENDER1
6028.035	RECEIVER	FAST_SENDER
6029.000	SLOW_SENDER1	N/A
6029.750	RECEIVER	SLOW_SENDER1
6030.474	FAST_SENDER	N/A
6036.253	RECEIVER	FAST_SENDER
6037.158	SLOW_SENDER1	N/A
6037.896	RECEIVER	SLOW_SENDER1
6038.659	FAST_SENDER	N/A
6044.555	RECEIVER	FAST_SENDER
6045.337	SLOW_SENDER1	N/A
6046.106	RECEIVER	SLOW_SENDER1
6046.989	FAST_SENDER	N/A
6053.529	SLOW_SENDER1	N/A
6054.278	RECEIVER	SLOW_SENDER1
6057.394	RECEIVER	FAST_SENDER
6059.843	FAST_SENDER	N/A
6061.684	SLOW_SENDER1	N/A
6065.753	RECEIVER	FAST_SENDER
6068.195	FAST_SENDER	N/A
6074.439	RECEIVER	FAST_SENDER
6076.863	FAST_SENDER	N/A
6083.195	RECEIVER	FAST_SENDER
6085.596	FAST_SENDER	N/A
6091.955	RECEIVER	FAST_SENDER
6094.396	FAST_SENDER	N/A
6100.278	RECEIVER	FAST_SENDER
6102.693	FAST_SENDER	N/A
6108.368	RECEIVER	FAST_SENDER
6110.776	FAST_SENDER	N/A
6116.845	RECEIVER	FAST_SENDER
6119.264	FAST_SENDER	N/A
6125.276	RECEIVER	FAST_SENDER
6127.677	FAST_SENDER	N/A
6133.832	RECEIVER	FAST_SENDER
6136.263	FAST_SENDER	N/A
6142.183	RECEIVER	FAST_SENDER
6144.605	FAST_SENDER	N/A
6150.301	RECEIVER	FAST_SENDER
6152.726	FAST_SENDER	N/A
6158.623	RECEIVER	FAST_SENDER
6161.031	FAST_SENDER	N/A
6166.895	RECEIVER	FAST_SENDER
6169.338	FAST_SENDER	N/A
6170.123	RECEIVER	FAST_SENDER
6172.555	FAST_SENDER	N/A
6178.681	RECEIVER	FAST_SENDER
6181.093	FAST_SENDER	N/A
6183.544	RECEIVER	FAST_SENDER
6185.969	FAST_SENDER	N/A
6192.112	RECEIVER	FAST_SENDER
6194.519	FAST_SENDER	N/A
6200.712	RECEIVER	FAST_SENDER
6203.130	FAST_SENDER	N/A
6209.390	RECEIVER	FAST_SENDER
6211.804	FAST_SENDER	N/A
6217.120	SLOW_SENDER1	N/A
6218.043	RECEIVER	FAST_SENDER
6219.700	RECEIVER	SLOW_SENDER1
6220.445	FAST_SENDER	N/A
[truncated: 9,473 more rows]
