# Supplementary material for: CATO: Wake-Up reCeiver-bAsed communicaTiOn for Batteryless Devices
Source: Sensors (Basel). 2025 Nov 7;25(22):6813. doi: 10.3390/s25226813 (PMC12655924; doi:10.3390/s25226813)
Supplement: Supplementary file 1 [file sensors-25-06813-s001.zip › File S1_Experimental_and_Simulation_Data/simulation/capsweep/cap8/mac_competing_nodes_both.csv]

time_s	node_id	received_from
2.700	FAST_SENDER	N/A
2.700	SLOW_SENDER1	N/A
8.430	RECEIVER	FAST_SENDER
10.871	FAST_SENDER	N/A
11.655	RECEIVER	FAST_SENDER
14.089	FAST_SENDER	N/A
20.288	RECEIVER	FAST_SENDER
22.697	FAST_SENDER	N/A
23.454	RECEIVER	FAST_SENDER
24.374	SLOW_SENDER1	N/A
25.857	FAST_SENDER	N/A
32.151	RECEIVER	FAST_SENDER
34.590	FAST_SENDER	N/A
35.374	RECEIVER	FAST_SENDER
37.777	FAST_SENDER	N/A
45.059	SLOW_SENDER1	N/A
48.767	RECEIVER	FAST_SENDER
51.196	FAST_SENDER	N/A
56.950	RECEIVER	FAST_SENDER
59.390	FAST_SENDER	N/A
60.188	RECEIVER	FAST_SENDER
62.611	FAST_SENDER	N/A
65.736	SLOW_SENDER1	N/A
68.770	RECEIVER	FAST_SENDER
75.177	FAST_SENDER	N/A
75.904	RECEIVER	FAST_SENDER
78.341	FAST_SENDER	N/A
83.952	RECEIVER	FAST_SENDER
86.353	FAST_SENDER	N/A
86.433	SLOW_SENDER1	N/A
87.109	RECEIVER	FAST_SENDER
89.543	FAST_SENDER	N/A
95.480	RECEIVER	FAST_SENDER
97.906	FAST_SENDER	N/A
98.688	RECEIVER	FAST_SENDER
101.122	FAST_SENDER	N/A
107.159	RECEIVER	FAST_SENDER
107.584	SLOW_SENDER1	N/A
108.311	RECEIVER	SLOW_SENDER1
109.559	FAST_SENDER	N/A
115.355	RECEIVER	FAST_SENDER
115.738	SLOW_SENDER1	N/A
117.771	FAST_SENDER	N/A
118.512	RECEIVER	FAST_SENDER
120.952	FAST_SENDER	N/A
127.084	RECEIVER	FAST_SENDER
129.523	FAST_SENDER	N/A
130.280	RECEIVER	FAST_SENDER
132.726	FAST_SENDER	N/A
136.208	SLOW_SENDER1	N/A
138.506	RECEIVER	FAST_SENDER
140.953	FAST_SENDER	N/A
141.680	RECEIVER	FAST_SENDER
144.107	FAST_SENDER	N/A
150.220	RECEIVER	FAST_SENDER
152.662	FAST_SENDER	N/A
153.446	RECEIVER	FAST_SENDER
155.882	FAST_SENDER	N/A
156.895	SLOW_SENDER1	N/A
161.511	RECEIVER	FAST_SENDER
163.959	FAST_SENDER	N/A
164.756	RECEIVER	FAST_SENDER
167.160	FAST_SENDER	N/A
173.426	RECEIVER	FAST_SENDER
175.853	FAST_SENDER	N/A
176.587	RECEIVER	FAST_SENDER
178.896	SLOW_SENDER1	N/A
179.026	FAST_SENDER	N/A
185.667	RECEIVER	FAST_SENDER
188.072	FAST_SENDER	N/A
188.812	RECEIVER	FAST_SENDER
191.259	FAST_SENDER	N/A
197.348	RECEIVER	FAST_SENDER
199.558	SLOW_SENDER1	N/A
199.754	FAST_SENDER	N/A
205.775	RECEIVER	FAST_SENDER
207.737	SLOW_SENDER1	N/A
208.188	FAST_SENDER	N/A
208.954	RECEIVER	FAST_SENDER
211.371	FAST_SENDER	N/A
217.680	RECEIVER	FAST_SENDER
220.084	FAST_SENDER	N/A
220.885	RECEIVER	FAST_SENDER
223.315	FAST_SENDER	N/A
227.875	SLOW_SENDER1	N/A
229.315	RECEIVER	FAST_SENDER
231.720	FAST_SENDER	N/A
232.471	RECEIVER	FAST_SENDER
234.892	FAST_SENDER	N/A
240.972	RECEIVER	FAST_SENDER
243.421	FAST_SENDER	N/A
244.207	RECEIVER	FAST_SENDER
246.615	FAST_SENDER	N/A
248.549	SLOW_SENDER1	N/A
252.932	RECEIVER	FAST_SENDER
255.371	FAST_SENDER	N/A
256.125	RECEIVER	FAST_SENDER
258.569	FAST_SENDER	N/A
264.516	RECEIVER	FAST_SENDER
266.926	FAST_SENDER	N/A
267.731	RECEIVER	FAST_SENDER
269.221	SLOW_SENDER1	N/A
275.199	FAST_SENDER	N/A
275.969	RECEIVER	FAST_SENDER
278.377	FAST_SENDER	N/A
284.527	RECEIVER	FAST_SENDER
286.973	FAST_SENDER	N/A
287.722	RECEIVER	FAST_SENDER
289.900	SLOW_SENDER1	N/A
290.167	FAST_SENDER	N/A
296.131	RECEIVER	FAST_SENDER
298.563	FAST_SENDER	N/A
299.321	RECEIVER	FAST_SENDER
301.751	FAST_SENDER	N/A
307.735	RECEIVER	FAST_SENDER
310.164	FAST_SENDER	N/A
310.562	SLOW_SENDER1	N/A
310.919	RECEIVER	FAST_SENDER
318.735	FAST_SENDER	N/A
319.490	RECEIVER	FAST_SENDER
321.895	FAST_SENDER	N/A
328.152	RECEIVER	FAST_SENDER
330.587	FAST_SENDER	N/A
331.227	SLOW_SENDER1	N/A
331.321	RECEIVER	FAST_SENDER
333.742	FAST_SENDER	N/A
339.315	RECEIVER	FAST_SENDER
341.738	FAST_SENDER	N/A
342.481	RECEIVER	FAST_SENDER
344.921	FAST_SENDER	N/A
350.493	RECEIVER	FAST_SENDER
351.913	SLOW_SENDER1	N/A
352.914	FAST_SENDER	N/A
358.628	RECEIVER	FAST_SENDER
360.071	SLOW_SENDER1	N/A
361.073	FAST_SENDER	N/A
361.820	RECEIVER	FAST_SENDER
364.225	FAST_SENDER	N/A
370.323	RECEIVER	FAST_SENDER
372.757	FAST_SENDER	N/A
373.494	RECEIVER	FAST_SENDER
375.941	FAST_SENDER	N/A
380.343	SLOW_SENDER1	N/A
381.878	RECEIVER	FAST_SENDER
384.302	FAST_SENDER	N/A
385.068	RECEIVER	FAST_SENDER
387.475	FAST_SENDER	N/A
393.297	RECEIVER	FAST_SENDER
395.699	FAST_SENDER	N/A
396.422	RECEIVER	FAST_SENDER
398.841	FAST_SENDER	N/A
401.019	SLOW_SENDER1	N/A
404.956	RECEIVER	FAST_SENDER
407.391	FAST_SENDER	N/A
408.159	RECEIVER	FAST_SENDER
410.564	FAST_SENDER	N/A
416.221	RECEIVER	FAST_SENDER
418.631	FAST_SENDER	N/A
419.420	RECEIVER	FAST_SENDER
421.700	SLOW_SENDER1	N/A
421.866	FAST_SENDER	N/A
431.967	RECEIVER	FAST_SENDER
434.411	FAST_SENDER	N/A
440.387	RECEIVER	FAST_SENDER
442.397	SLOW_SENDER1	N/A
442.805	FAST_SENDER	N/A
448.989	RECEIVER	FAST_SENDER
451.416	FAST_SENDER	N/A
452.194	RECEIVER	FAST_SENDER
454.636	FAST_SENDER	N/A
460.401	RECEIVER	FAST_SENDER
462.816	FAST_SENDER	N/A
463.576	RECEIVER	FAST_SENDER
463.991	SLOW_SENDER1	N/A
466.013	FAST_SENDER	N/A
471.897	RECEIVER	FAST_SENDER
474.317	FAST_SENDER	N/A
475.051	RECEIVER	FAST_SENDER
477.470	FAST_SENDER	N/A
483.830	RECEIVER	FAST_SENDER
484.667	SLOW_SENDER1	N/A
486.250	FAST_SENDER	N/A
492.346	RECEIVER	FAST_SENDER
492.876	SLOW_SENDER1	N/A
494.757	FAST_SENDER	N/A
495.537	RECEIVER	FAST_SENDER
497.949	FAST_SENDER	N/A
503.953	RECEIVER	FAST_SENDER
506.380	FAST_SENDER	N/A
507.134	RECEIVER	FAST_SENDER
509.535	FAST_SENDER	N/A
512.925	SLOW_SENDER1	N/A
515.316	RECEIVER	FAST_SENDER
517.746	FAST_SENDER	N/A
518.472	RECEIVER	FAST_SENDER
520.906	FAST_SENDER	N/A
526.602	RECEIVER	FAST_SENDER
529.007	FAST_SENDER	N/A
529.754	RECEIVER	FAST_SENDER
532.182	FAST_SENDER	N/A
533.603	SLOW_SENDER1	N/A
538.392	RECEIVER	FAST_SENDER
540.811	FAST_SENDER	N/A
541.584	RECEIVER	FAST_SENDER
544.007	FAST_SENDER	N/A
549.835	RECEIVER	FAST_SENDER
552.270	FAST_SENDER	N/A
553.064	RECEIVER	FAST_SENDER
554.309	SLOW_SENDER1	N/A
555.495	FAST_SENDER	N/A
561.391	RECEIVER	FAST_SENDER
563.814	FAST_SENDER	N/A
564.563	RECEIVER	FAST_SENDER
566.986	FAST_SENDER	N/A
572.942	RECEIVER	FAST_SENDER
574.977	SLOW_SENDER1	N/A
575.342	FAST_SENDER	N/A
581.719	RECEIVER	FAST_SENDER
584.138	FAST_SENDER	N/A
584.911	RECEIVER	FAST_SENDER
587.358	FAST_SENDER	N/A
593.554	RECEIVER	FAST_SENDER
595.993	FAST_SENDER	N/A
596.601	SLOW_SENDER1	N/A
596.735	RECEIVER	FAST_SENDER
599.144	FAST_SENDER	N/A
609.751	RECEIVER	FAST_SENDER
612.184	FAST_SENDER	N/A
617.285	SLOW_SENDER1	N/A
618.632	RECEIVER	FAST_SENDER
621.044	FAST_SENDER	N/A
627.328	RECEIVER	FAST_SENDER
629.748	FAST_SENDER	N/A
630.485	RECEIVER	FAST_SENDER
632.901	FAST_SENDER	N/A
637.967	SLOW_SENDER1	N/A
639.374	RECEIVER	FAST_SENDER
641.815	FAST_SENDER	N/A
643.900	RECEIVER	FAST_SENDER
646.346	FAST_SENDER	N/A
652.324	RECEIVER	FAST_SENDER
654.755	FAST_SENDER	N/A
658.641	SLOW_SENDER1	N/A
661.009	RECEIVER	FAST_SENDER
663.452	FAST_SENDER	N/A
669.429	RECEIVER	FAST_SENDER
675.845	FAST_SENDER	N/A
676.634	RECEIVER	FAST_SENDER
679.046	FAST_SENDER	N/A
679.330	SLOW_SENDER1	N/A
685.254	RECEIVER	FAST_SENDER
687.695	FAST_SENDER	N/A
688.418	RECEIVER	FAST_SENDER
690.830	FAST_SENDER	N/A
697.011	RECEIVER	FAST_SENDER
699.435	FAST_SENDER	N/A
700.012	SLOW_SENDER1	N/A
700.220	RECEIVER	FAST_SENDER
702.647	FAST_SENDER	N/A
708.708	RECEIVER	FAST_SENDER
711.128	FAST_SENDER	N/A
711.893	RECEIVER	FAST_SENDER
714.320	FAST_SENDER	N/A
720.227	RECEIVER	FAST_SENDER
720.678	SLOW_SENDER1	N/A
722.658	FAST_SENDER	N/A
728.748	RECEIVER	FAST_SENDER
728.872	SLOW_SENDER1	N/A
731.155	FAST_SENDER	N/A
731.916	RECEIVER	FAST_SENDER
734.330	FAST_SENDER	N/A
739.918	RECEIVER	FAST_SENDER
742.337	FAST_SENDER	N/A
743.095	RECEIVER	FAST_SENDER
745.543	FAST_SENDER	N/A
748.980	SLOW_SENDER1	N/A
751.802	RECEIVER	FAST_SENDER
754.202	FAST_SENDER	N/A
754.983	RECEIVER	FAST_SENDER
757.411	FAST_SENDER	N/A
763.481	RECEIVER	FAST_SENDER
765.907	FAST_SENDER	N/A
766.684	RECEIVER	FAST_SENDER
769.114	FAST_SENDER	N/A
769.673	SLOW_SENDER1	N/A
775.722	RECEIVER	FAST_SENDER
778.143	FAST_SENDER	N/A
778.919	RECEIVER	FAST_SENDER
781.341	FAST_SENDER	N/A
787.151	RECEIVER	FAST_SENDER
789.559	FAST_SENDER	N/A
790.342	RECEIVER	FAST_SENDER
790.357	SLOW_SENDER1	N/A
792.784	FAST_SENDER	N/A
798.837	RECEIVER	FAST_SENDER
801.271	FAST_SENDER	N/A
801.986	RECEIVER	FAST_SENDER
804.436	FAST_SENDER	N/A
810.528	RECEIVER	FAST_SENDER
811.025	SLOW_SENDER1	N/A
812.932	FAST_SENDER	N/A
818.967	RECEIVER	FAST_SENDER
819.169	SLOW_SENDER1	N/A
821.388	FAST_SENDER	N/A
822.112	RECEIVER	FAST_SENDER
824.535	FAST_SENDER	N/A
830.276	RECEIVER	FAST_SENDER
832.716	FAST_SENDER	N/A
833.484	RECEIVER	FAST_SENDER
835.917	FAST_SENDER	N/A
839.654	SLOW_SENDER1	N/A
842.049	RECEIVER	FAST_SENDER
844.487	FAST_SENDER	N/A
845.266	RECEIVER	FAST_SENDER
847.666	FAST_SENDER	N/A
854.011	RECEIVER	FAST_SENDER
856.417	FAST_SENDER	N/A
857.182	RECEIVER	FAST_SENDER
859.584	FAST_SENDER	N/A
860.337	SLOW_SENDER1	N/A
865.276	RECEIVER	FAST_SENDER
867.687	FAST_SENDER	N/A
868.454	RECEIVER	FAST_SENDER
870.889	FAST_SENDER	N/A
876.906	RECEIVER	FAST_SENDER
879.306	FAST_SENDER	N/A
880.066	RECEIVER	FAST_SENDER
881.008	SLOW_SENDER1	N/A
882.488	FAST_SENDER	N/A
888.263	RECEIVER	FAST_SENDER
890.707	FAST_SENDER	N/A
891.510	RECEIVER	FAST_SENDER
893.914	FAST_SENDER	N/A
899.673	RECEIVER	FAST_SENDER
901.674	SLOW_SENDER1	N/A
902.109	FAST_SENDER	N/A
908.529	RECEIVER	FAST_SENDER
910.943	FAST_SENDER	N/A
911.709	RECEIVER	FAST_SENDER
914.132	FAST_SENDER	N/A
920.393	RECEIVER	FAST_SENDER
922.839	FAST_SENDER	N/A
923.407	SLOW_SENDER1	N/A
923.623	RECEIVER	FAST_SENDER
926.048	FAST_SENDER	N/A
931.795	RECEIVER	FAST_SENDER
934.211	FAST_SENDER	N/A
934.959	RECEIVER	FAST_SENDER
937.385	FAST_SENDER	N/A
943.401	RECEIVER	FAST_SENDER
944.083	SLOW_SENDER1	N/A
945.833	FAST_SENDER	N/A
951.404	RECEIVER	FAST_SENDER
953.843	FAST_SENDER	N/A
954.589	RECEIVER	FAST_SENDER
957.007	FAST_SENDER	N/A
962.634	RECEIVER	FAST_SENDER
964.796	SLOW_SENDER1	N/A
965.045	FAST_SENDER	N/A
971.161	RECEIVER	FAST_SENDER
972.985	SLOW_SENDER1	N/A
973.565	FAST_SENDER	N/A
974.325	RECEIVER	FAST_SENDER
976.774	FAST_SENDER	N/A
982.403	RECEIVER	FAST_SENDER
984.811	FAST_SENDER	N/A
985.571	RECEIVER	FAST_SENDER
987.980	FAST_SENDER	N/A
993.036	SLOW_SENDER1	N/A
993.790	RECEIVER	FAST_SENDER
996.211	FAST_SENDER	N/A
996.955	RECEIVER	FAST_SENDER
999.362	FAST_SENDER	N/A
1005.262	RECEIVER	FAST_SENDER
1007.710	FAST_SENDER	N/A
1008.473	RECEIVER	FAST_SENDER
1010.890	FAST_SENDER	N/A
1014.180	SLOW_SENDER1	N/A
1017.006	RECEIVER	FAST_SENDER
1019.454	FAST_SENDER	N/A
1020.215	RECEIVER	FAST_SENDER
1022.663	FAST_SENDER	N/A
1028.580	RECEIVER	FAST_SENDER
1031.003	FAST_SENDER	N/A
1031.768	RECEIVER	FAST_SENDER
1034.175	FAST_SENDER	N/A
1034.842	SLOW_SENDER1	N/A
1039.813	RECEIVER	FAST_SENDER
1042.246	FAST_SENDER	N/A
1042.978	RECEIVER	FAST_SENDER
1045.428	FAST_SENDER	N/A
1051.182	RECEIVER	FAST_SENDER
1053.613	FAST_SENDER	N/A
1054.345	RECEIVER	FAST_SENDER
1055.529	SLOW_SENDER1	N/A
1061.899	FAST_SENDER	N/A
1062.680	RECEIVER	FAST_SENDER
1070.439	FAST_SENDER	N/A
1076.227	SLOW_SENDER1	N/A
1076.417	RECEIVER	FAST_SENDER
1078.851	FAST_SENDER	N/A
1079.628	RECEIVER	FAST_SENDER
1087.368	FAST_SENDER	N/A
1093.523	RECEIVER	FAST_SENDER
1095.971	FAST_SENDER	N/A
1096.691	RECEIVER	FAST_SENDER
1096.896	SLOW_SENDER1	N/A
1099.113	FAST_SENDER	N/A
1105.165	RECEIVER	FAST_SENDER
1107.576	FAST_SENDER	N/A
1108.325	RECEIVER	FAST_SENDER
1110.735	FAST_SENDER	N/A
1116.999	RECEIVER	FAST_SENDER
1117.583	SLOW_SENDER1	N/A
1119.429	FAST_SENDER	N/A
1125.226	RECEIVER	FAST_SENDER
1125.786	SLOW_SENDER1	N/A
1127.652	FAST_SENDER	N/A
1128.389	RECEIVER	FAST_SENDER
1130.805	FAST_SENDER	N/A
1137.127	RECEIVER	FAST_SENDER
1139.573	FAST_SENDER	N/A
1140.346	RECEIVER	FAST_SENDER
1142.788	FAST_SENDER	N/A
1145.898	SLOW_SENDER1	N/A
1148.339	RECEIVER	FAST_SENDER
1150.763	FAST_SENDER	N/A
1151.553	RECEIVER	FAST_SENDER
1153.964	FAST_SENDER	N/A
1159.648	RECEIVER	FAST_SENDER
1162.068	FAST_SENDER	N/A
1162.810	RECEIVER	FAST_SENDER
1165.239	FAST_SENDER	N/A
1166.585	SLOW_SENDER1	N/A
1171.424	RECEIVER	FAST_SENDER
1173.853	FAST_SENDER	N/A
1174.647	RECEIVER	FAST_SENDER
1177.096	FAST_SENDER	N/A
1183.002	RECEIVER	FAST_SENDER
1185.421	FAST_SENDER	N/A
1186.200	RECEIVER	FAST_SENDER
1187.261	SLOW_SENDER1	N/A
1188.647	FAST_SENDER	N/A
1195.088	RECEIVER	FAST_SENDER
1197.495	FAST_SENDER	N/A
1198.234	RECEIVER	FAST_SENDER
1200.684	FAST_SENDER	N/A
1207.100	RECEIVER	FAST_SENDER
1207.928	SLOW_SENDER1	N/A
1209.505	FAST_SENDER	N/A
1215.212	RECEIVER	FAST_SENDER
1216.093	SLOW_SENDER1	N/A
1217.615	FAST_SENDER	N/A
1218.351	RECEIVER	FAST_SENDER
1220.801	FAST_SENDER	N/A
1226.680	RECEIVER	FAST_SENDER
1228.918	SLOW_SENDER1	N/A
1229.104	FAST_SENDER	N/A
1235.361	RECEIVER	FAST_SENDER
1237.096	SLOW_SENDER1	N/A
1237.782	FAST_SENDER	N/A
1238.566	RECEIVER	FAST_SENDER
1241.012	FAST_SENDER	N/A
1246.946	RECEIVER	FAST_SENDER
1249.383	FAST_SENDER	N/A
1250.159	RECEIVER	FAST_SENDER
1252.598	FAST_SENDER	N/A
1257.202	SLOW_SENDER1	N/A
1263.404	RECEIVER	FAST_SENDER
1265.817	FAST_SENDER	N/A
1271.515	RECEIVER	FAST_SENDER
1273.940	FAST_SENDER	N/A
1277.864	SLOW_SENDER1	N/A
1286.450	FAST_SENDER	N/A
1298.551	SLOW_SENDER1	N/A
1298.702	FAST_SENDER	N/A
1305.500	RECEIVER	FAST_SENDER
1307.935	FAST_SENDER	N/A
1308.703	RECEIVER	FAST_SENDER
1311.140	FAST_SENDER	N/A
1317.081	RECEIVER	FAST_SENDER
1319.237	SLOW_SENDER1	N/A
1319.504	FAST_SENDER	N/A
1321.824	RECEIVER	FAST_SENDER
1324.269	FAST_SENDER	N/A
1330.161	RECEIVER	FAST_SENDER
1332.600	FAST_SENDER	N/A
1338.620	RECEIVER	FAST_SENDER
1339.941	SLOW_SENDER1	N/A
1341.070	FAST_SENDER	N/A
1347.210	RECEIVER	FAST_SENDER
1349.654	FAST_SENDER	N/A
1355.764	RECEIVER	FAST_SENDER
1358.165	FAST_SENDER	N/A
1358.934	RECEIVER	FAST_SENDER
1360.633	SLOW_SENDER1	N/A
1361.379	FAST_SENDER	N/A
1367.522	RECEIVER	FAST_SENDER
1369.938	FAST_SENDER	N/A
1370.728	RECEIVER	FAST_SENDER
1373.168	FAST_SENDER	N/A
1378.868	RECEIVER	FAST_SENDER
1381.278	FAST_SENDER	N/A
1381.326	SLOW_SENDER1	N/A
1382.069	RECEIVER	FAST_SENDER
1384.482	FAST_SENDER	N/A
1390.359	RECEIVER	FAST_SENDER
1392.796	FAST_SENDER	N/A
1393.556	RECEIVER	FAST_SENDER
1395.996	FAST_SENDER	N/A
1401.992	RECEIVER	FAST_SENDER
1402.486	SLOW_SENDER1	N/A
1403.244	RECEIVER	SLOW_SENDER1
1404.438	FAST_SENDER	N/A
1410.393	RECEIVER	FAST_SENDER
1410.673	SLOW_SENDER1	N/A
1412.842	FAST_SENDER	N/A
1413.621	RECEIVER	FAST_SENDER
1416.050	FAST_SENDER	N/A
1422.214	RECEIVER	FAST_SENDER
1424.650	FAST_SENDER	N/A
1425.392	RECEIVER	FAST_SENDER
1427.807	FAST_SENDER	N/A
1430.780	SLOW_SENDER1	N/A
1433.873	RECEIVER	FAST_SENDER
1436.303	FAST_SENDER	N/A
1437.059	RECEIVER	FAST_SENDER
1439.482	FAST_SENDER	N/A
1445.485	RECEIVER	FAST_SENDER
1447.908	FAST_SENDER	N/A
1448.647	RECEIVER	FAST_SENDER
1451.054	FAST_SENDER	N/A
1451.469	SLOW_SENDER1	N/A
1457.191	RECEIVER	FAST_SENDER
1464.061	FAST_SENDER	N/A
1464.805	RECEIVER	FAST_SENDER
1467.206	FAST_SENDER	N/A
1472.153	SLOW_SENDER1	N/A
1473.274	RECEIVER	FAST_SENDER
1475.692	FAST_SENDER	N/A
1476.461	RECEIVER	FAST_SENDER
1478.889	FAST_SENDER	N/A
1484.940	RECEIVER	FAST_SENDER
1487.343	FAST_SENDER	N/A
1493.297	RECEIVER	FAST_SENDER
1494.136	SLOW_SENDER1	N/A
1495.726	FAST_SENDER	N/A
1501.288	RECEIVER	FAST_SENDER
1502.372	SLOW_SENDER1	N/A
1503.710	FAST_SENDER	N/A
1509.769	RECEIVER	FAST_SENDER
1512.206	FAST_SENDER	N/A
1512.991	RECEIVER	FAST_SENDER
1515.081	SLOW_SENDER1	N/A
1515.399	FAST_SENDER	N/A
1525.538	RECEIVER	FAST_SENDER
1527.943	FAST_SENDER	N/A
1533.688	RECEIVER	FAST_SENDER
1535.785	SLOW_SENDER1	N/A
1536.110	FAST_SENDER	N/A
1542.351	RECEIVER	FAST_SENDER
1544.777	FAST_SENDER	N/A
1550.825	RECEIVER	FAST_SENDER
1557.508	FAST_SENDER	N/A
1557.591	SLOW_SENDER1	N/A
1558.277	RECEIVER	FAST_SENDER
1560.693	FAST_SENDER	N/A
1566.759	RECEIVER	FAST_SENDER
1569.167	FAST_SENDER	N/A
1569.921	RECEIVER	FAST_SENDER
1572.350	FAST_SENDER	N/A
1578.014	RECEIVER	FAST_SENDER
1578.769	SLOW_SENDER1	N/A
1580.428	FAST_SENDER	N/A
1586.294	RECEIVER	FAST_SENDER
1586.957	SLOW_SENDER1	N/A
1588.726	FAST_SENDER	N/A
1589.473	RECEIVER	FAST_SENDER
1591.880	FAST_SENDER	N/A
1597.949	RECEIVER	FAST_SENDER
1600.389	FAST_SENDER	N/A
1601.184	RECEIVER	FAST_SENDER
1603.632	FAST_SENDER	N/A
1607.064	SLOW_SENDER1	N/A
1609.722	RECEIVER	FAST_SENDER
1612.131	FAST_SENDER	N/A
1612.893	RECEIVER	FAST_SENDER
1615.315	FAST_SENDER	N/A
1621.007	RECEIVER	FAST_SENDER
1623.409	FAST_SENDER	N/A
1624.201	RECEIVER	FAST_SENDER
1626.629	FAST_SENDER	N/A
1627.758	SLOW_SENDER1	N/A
1632.139	RECEIVER	FAST_SENDER
1634.565	FAST_SENDER	N/A
1636.768	RECEIVER	FAST_SENDER
1639.215	FAST_SENDER	N/A
1645.295	RECEIVER	FAST_SENDER
1647.704	FAST_SENDER	N/A
1648.438	SLOW_SENDER1	N/A
1654.080	RECEIVER	FAST_SENDER
1656.519	FAST_SENDER	N/A
1662.396	RECEIVER	FAST_SENDER
1664.825	FAST_SENDER	N/A
1665.577	RECEIVER	FAST_SENDER
1668.009	FAST_SENDER	N/A
1669.106	SLOW_SENDER1	N/A
1674.056	RECEIVER	FAST_SENDER
1680.745	FAST_SENDER	N/A
1681.533	RECEIVER	FAST_SENDER
1683.974	FAST_SENDER	N/A
1690.052	RECEIVER	FAST_SENDER
1690.735	SLOW_SENDER1	N/A
1692.478	FAST_SENDER	N/A
1698.376	RECEIVER	FAST_SENDER
1698.953	SLOW_SENDER1	N/A
1700.796	FAST_SENDER	N/A
1701.581	RECEIVER	FAST_SENDER
1704.012	FAST_SENDER	N/A
1709.665	RECEIVER	FAST_SENDER
1711.545	SLOW_SENDER1	N/A
1712.085	FAST_SENDER	N/A
1718.340	RECEIVER	FAST_SENDER
1719.754	SLOW_SENDER1	N/A
1720.765	FAST_SENDER	N/A
1721.516	RECEIVER	FAST_SENDER
1723.960	FAST_SENDER	N/A
1734.507	RECEIVER	FAST_SENDER
1736.946	FAST_SENDER	N/A
1739.806	SLOW_SENDER1	N/A
1742.887	RECEIVER	FAST_SENDER
1749.602	FAST_SENDER	N/A
1755.201	RECEIVER	FAST_SENDER
1757.647	FAST_SENDER	N/A
1758.389	RECEIVER	FAST_SENDER
1760.504	SLOW_SENDER1	N/A
1760.804	FAST_SENDER	N/A
1766.754	RECEIVER	FAST_SENDER
1769.170	FAST_SENDER	N/A
1769.950	RECEIVER	FAST_SENDER
1772.356	FAST_SENDER	N/A
1778.470	RECEIVER	FAST_SENDER
1780.878	FAST_SENDER	N/A
1781.168	SLOW_SENDER1	N/A
1781.622	RECEIVER	FAST_SENDER
1784.045	FAST_SENDER	N/A
1789.821	RECEIVER	FAST_SENDER
1792.230	FAST_SENDER	N/A
1792.964	RECEIVER	FAST_SENDER
1795.384	FAST_SENDER	N/A
1800.902	RECEIVER	FAST_SENDER
1801.868	SLOW_SENDER1	N/A
1803.303	FAST_SENDER	N/A
1809.349	RECEIVER	FAST_SENDER
1810.094	SLOW_SENDER1	N/A
1811.793	FAST_SENDER	N/A
1812.544	RECEIVER	FAST_SENDER
1814.974	FAST_SENDER	N/A
1821.174	RECEIVER	FAST_SENDER
1822.629	SLOW_SENDER1	N/A
1823.597	FAST_SENDER	N/A
1829.611	RECEIVER	FAST_SENDER
1830.836	SLOW_SENDER1	N/A
1832.031	FAST_SENDER	N/A
1832.779	RECEIVER	FAST_SENDER
1835.179	FAST_SENDER	N/A
1841.100	RECEIVER	FAST_SENDER
1843.508	FAST_SENDER	N/A
1844.283	RECEIVER	FAST_SENDER
1850.975	SLOW_SENDER1	N/A
1851.785	FAST_SENDER	N/A
1857.644	RECEIVER	FAST_SENDER
1859.200	SLOW_SENDER1	N/A
1860.072	FAST_SENDER	N/A
1866.027	RECEIVER	FAST_SENDER
1868.451	FAST_SENDER	N/A
1874.737	RECEIVER	FAST_SENDER
1877.155	FAST_SENDER	N/A
1879.281	SLOW_SENDER1	N/A
1887.288	RECEIVER	FAST_SENDER
1889.696	FAST_SENDER	N/A
1895.791	RECEIVER	FAST_SENDER
1898.222	FAST_SENDER	N/A
1899.968	SLOW_SENDER1	N/A
1904.681	RECEIVER	FAST_SENDER
1907.104	FAST_SENDER	N/A
1913.172	RECEIVER	FAST_SENDER
1915.596	FAST_SENDER	N/A
1916.369	RECEIVER	FAST_SENDER
1918.778	FAST_SENDER	N/A
1920.683	SLOW_SENDER1	N/A
1924.672	RECEIVER	FAST_SENDER
1927.088	FAST_SENDER	N/A
1927.878	RECEIVER	FAST_SENDER
1930.306	FAST_SENDER	N/A
1936.078	RECEIVER	FAST_SENDER
1938.515	FAST_SENDER	N/A
1939.280	RECEIVER	FAST_SENDER
1941.383	SLOW_SENDER1	N/A
1941.685	FAST_SENDER	N/A
1952.078	RECEIVER	FAST_SENDER
1954.482	FAST_SENDER	N/A
1960.496	RECEIVER	FAST_SENDER
1962.052	SLOW_SENDER1	N/A
1962.914	FAST_SENDER	N/A
1968.443	RECEIVER	FAST_SENDER
1970.884	FAST_SENDER	N/A
1976.506	RECEIVER	FAST_SENDER
1978.927	FAST_SENDER	N/A
1981.106	RECEIVER	FAST_SENDER
1982.760	SLOW_SENDER1	N/A
1983.535	FAST_SENDER	N/A
1989.136	RECEIVER	FAST_SENDER
1991.585	FAST_SENDER	N/A
1997.363	RECEIVER	FAST_SENDER
1999.812	FAST_SENDER	N/A
2003.472	SLOW_SENDER1	N/A
2006.028	RECEIVER	FAST_SENDER
2008.432	FAST_SENDER	N/A
2018.724	RECEIVER	FAST_SENDER
2021.132	FAST_SENDER	N/A
2024.152	SLOW_SENDER1	N/A
2027.086	RECEIVER	FAST_SENDER
2029.506	FAST_SENDER	N/A
2035.370	RECEIVER	FAST_SENDER
2037.794	FAST_SENDER	N/A
2040.154	RECEIVER	FAST_SENDER
2042.579	FAST_SENDER	N/A
2044.844	SLOW_SENDER1	N/A
2055.804	FAST_SENDER	N/A
2065.543	SLOW_SENDER1	N/A
2068.744	FAST_SENDER	N/A
2075.100	RECEIVER	FAST_SENDER
2077.543	FAST_SENDER	N/A
2078.364	RECEIVER	FAST_SENDER
2080.770	FAST_SENDER	N/A
2086.709	SLOW_SENDER1	N/A
2087.042	RECEIVER	FAST_SENDER
2094.588	FAST_SENDER	N/A
2095.365	RECEIVER	FAST_SENDER
2097.798	FAST_SENDER	N/A
2104.115	RECEIVER	FAST_SENDER
2106.521	FAST_SENDER	N/A
2107.371	SLOW_SENDER1	N/A
2108.122	RECEIVER	SLOW_SENDER1
2112.678	RECEIVER	FAST_SENDER
2119.730	FAST_SENDER	N/A
2125.626	RECEIVER	FAST_SENDER
2128.038	FAST_SENDER	N/A
2128.053	SLOW_SENDER1	N/A
2134.025	RECEIVER	FAST_SENDER
2136.434	FAST_SENDER	N/A
2137.157	RECEIVER	FAST_SENDER
2139.579	FAST_SENDER	N/A
2145.379	RECEIVER	FAST_SENDER
2147.785	FAST_SENDER	N/A
2148.556	RECEIVER	FAST_SENDER
2149.206	SLOW_SENDER1	N/A
2150.985	FAST_SENDER	N/A
2161.738	RECEIVER	FAST_SENDER
2164.147	FAST_SENDER	N/A
2169.922	SLOW_SENDER1	N/A
2169.972	RECEIVER	FAST_SENDER
2172.372	FAST_SENDER	N/A
2178.259	RECEIVER	FAST_SENDER
2180.697	FAST_SENDER	N/A
2186.684	RECEIVER	FAST_SENDER
2189.092	FAST_SENDER	N/A
2189.826	RECEIVER	FAST_SENDER
2191.075	SLOW_SENDER1	N/A
2192.230	FAST_SENDER	N/A
2197.915	RECEIVER	FAST_SENDER
2200.348	FAST_SENDER	N/A
2201.112	RECEIVER	FAST_SENDER
2203.549	FAST_SENDER	N/A
2209.444	RECEIVER	FAST_SENDER
2211.782	SLOW_SENDER1	N/A
2211.880	FAST_SENDER	N/A
2218.721	RECEIVER	FAST_SENDER
2219.960	SLOW_SENDER1	N/A
2221.170	FAST_SENDER	N/A
2221.912	RECEIVER	FAST_SENDER
2224.352	FAST_SENDER	N/A
2230.440	RECEIVER	FAST_SENDER
2232.843	FAST_SENDER	N/A
2233.600	RECEIVER	FAST_SENDER
2236.018	FAST_SENDER	N/A
2240.079	SLOW_SENDER1	N/A
2246.760	RECEIVER	FAST_SENDER
2249.174	FAST_SENDER	N/A
2255.355	RECEIVER	FAST_SENDER
2257.799	FAST_SENDER	N/A
2260.745	SLOW_SENDER1	N/A
2263.827	RECEIVER	FAST_SENDER
2266.231	FAST_SENDER	N/A
2267.002	RECEIVER	FAST_SENDER
2269.452	FAST_SENDER	N/A
2275.347	RECEIVER	FAST_SENDER
2277.772	FAST_SENDER	N/A
2278.554	RECEIVER	FAST_SENDER
2280.989	FAST_SENDER	N/A
2281.451	SLOW_SENDER1	N/A
2287.632	RECEIVER	FAST_SENDER
2290.045	FAST_SENDER	N/A
2290.834	RECEIVER	FAST_SENDER
2293.259	FAST_SENDER	N/A
2299.253	RECEIVER	FAST_SENDER
2301.661	FAST_SENDER	N/A
2302.140	SLOW_SENDER1	N/A
2302.385	RECEIVER	FAST_SENDER
2304.791	FAST_SENDER	N/A
2310.572	RECEIVER	FAST_SENDER
2312.990	FAST_SENDER	N/A
2313.743	RECEIVER	FAST_SENDER
2316.170	FAST_SENDER	N/A
2322.177	RECEIVER	FAST_SENDER
2322.826	SLOW_SENDER1	N/A
2324.580	FAST_SENDER	N/A
2330.994	SLOW_SENDER1	N/A
2337.227	FAST_SENDER	N/A
2349.176	FAST_SENDER	N/A
2351.053	SLOW_SENDER1	N/A
2355.216	RECEIVER	FAST_SENDER
2357.656	FAST_SENDER	N/A
2358.416	RECEIVER	FAST_SENDER
2365.674	FAST_SENDER	N/A
2366.410	RECEIVER	FAST_SENDER
2368.858	FAST_SENDER	N/A
2372.218	SLOW_SENDER1	N/A
2374.814	RECEIVER	FAST_SENDER
2377.264	FAST_SENDER	N/A
2378.065	RECEIVER	FAST_SENDER
2380.512	FAST_SENDER	N/A
2386.410	RECEIVER	FAST_SENDER
2388.822	FAST_SENDER	N/A
2389.582	RECEIVER	FAST_SENDER
2392.028	FAST_SENDER	N/A
2392.921	SLOW_SENDER1	N/A
2397.835	RECEIVER	FAST_SENDER
2400.268	FAST_SENDER	N/A
2401.052	RECEIVER	FAST_SENDER
2403.474	FAST_SENDER	N/A
2409.227	RECEIVER	FAST_SENDER
2411.628	FAST_SENDER	N/A
2412.378	RECEIVER	FAST_SENDER
2413.622	SLOW_SENDER1	N/A
2414.813	FAST_SENDER	N/A
2420.665	RECEIVER	FAST_SENDER
2423.091	FAST_SENDER	N/A
2423.820	RECEIVER	FAST_SENDER
2426.265	FAST_SENDER	N/A
2432.270	RECEIVER	FAST_SENDER
2434.336	SLOW_SENDER1	N/A
2434.670	FAST_SENDER	N/A
2435.055	RECEIVER	SLOW_SENDER1
2440.514	RECEIVER	FAST_SENDER
2442.950	FAST_SENDER	N/A
2443.691	RECEIVER	FAST_SENDER
2446.111	FAST_SENDER	N/A
2451.651	RECEIVER	FAST_SENDER
2454.072	FAST_SENDER	N/A
2454.838	RECEIVER	FAST_SENDER
2456.046	SLOW_SENDER1	N/A
2457.277	FAST_SENDER	N/A
2463.248	RECEIVER	FAST_SENDER
2465.665	FAST_SENDER	N/A
2466.391	RECEIVER	FAST_SENDER
2468.829	FAST_SENDER	N/A
2474.625	RECEIVER	FAST_SENDER
2476.720	SLOW_SENDER1	N/A
2477.041	FAST_SENDER	N/A
2483.005	RECEIVER	FAST_SENDER
2484.865	SLOW_SENDER1	N/A
2485.431	FAST_SENDER	N/A
2486.222	RECEIVER	FAST_SENDER
2488.658	FAST_SENDER	N/A
2494.292	RECEIVER	FAST_SENDER
2496.703	FAST_SENDER	N/A
2497.475	RECEIVER	FAST_SENDER
2499.918	FAST_SENDER	N/A
2505.147	SLOW_SENDER1	N/A
2506.567	RECEIVER	FAST_SENDER
2508.970	FAST_SENDER	N/A
2509.722	RECEIVER	FAST_SENDER
2512.162	FAST_SENDER	N/A
2517.849	RECEIVER	FAST_SENDER
2520.293	FAST_SENDER	N/A
2522.556	RECEIVER	FAST_SENDER
2524.956	FAST_SENDER	N/A
2525.835	SLOW_SENDER1	N/A
2530.709	RECEIVER	FAST_SENDER
2537.887	FAST_SENDER	N/A
2543.916	RECEIVER	FAST_SENDER
2546.343	FAST_SENDER	N/A
2546.532	SLOW_SENDER1	N/A
2552.353	RECEIVER	FAST_SENDER
2554.753	FAST_SENDER	N/A
2555.523	RECEIVER	FAST_SENDER
2557.954	FAST_SENDER	N/A
2564.167	RECEIVER	FAST_SENDER
2566.606	FAST_SENDER	N/A
2567.223	SLOW_SENDER1	N/A
2567.378	RECEIVER	FAST_SENDER
2569.827	FAST_SENDER	N/A
2576.212	RECEIVER	FAST_SENDER
2578.640	FAST_SENDER	N/A
2579.342	RECEIVER	FAST_SENDER
2581.769	FAST_SENDER	N/A
2587.475	RECEIVER	FAST_SENDER
2587.911	SLOW_SENDER1	N/A
2589.919	FAST_SENDER	N/A
2595.652	RECEIVER	FAST_SENDER
2596.122	SLOW_SENDER1	N/A
2598.060	FAST_SENDER	N/A
2598.830	RECEIVER	FAST_SENDER
2601.262	FAST_SENDER	N/A
2607.080	RECEIVER	FAST_SENDER
2609.518	FAST_SENDER	N/A
2610.295	RECEIVER	FAST_SENDER
2612.713	FAST_SENDER	N/A
2616.179	SLOW_SENDER1	N/A
2618.687	RECEIVER	FAST_SENDER
2621.131	FAST_SENDER	N/A
2621.890	RECEIVER	FAST_SENDER
2624.311	FAST_SENDER	N/A
2629.929	RECEIVER	FAST_SENDER
2632.358	FAST_SENDER	N/A
2633.141	RECEIVER	FAST_SENDER
2635.587	FAST_SENDER	N/A
2636.872	SLOW_SENDER1	N/A
2641.894	RECEIVER	FAST_SENDER
2644.333	FAST_SENDER	N/A
2645.117	RECEIVER	FAST_SENDER
2647.528	FAST_SENDER	N/A
2653.840	RECEIVER	FAST_SENDER
2656.268	FAST_SENDER	N/A
2657.074	RECEIVER	FAST_SENDER
2657.583	SLOW_SENDER1	N/A
2659.511	FAST_SENDER	N/A
2665.481	RECEIVER	FAST_SENDER
2667.902	FAST_SENDER	N/A
2668.655	RECEIVER	FAST_SENDER
2671.073	FAST_SENDER	N/A
2676.644	RECEIVER	FAST_SENDER
2678.280	SLOW_SENDER1	N/A
2679.067	FAST_SENDER	N/A
2684.901	RECEIVER	FAST_SENDER
2686.502	SLOW_SENDER1	N/A
2687.302	FAST_SENDER	N/A
2688.090	RECEIVER	FAST_SENDER
2690.528	FAST_SENDER	N/A
2696.558	RECEIVER	FAST_SENDER
2698.971	FAST_SENDER	N/A
2699.051	SLOW_SENDER1	N/A
2699.708	RECEIVER	FAST_SENDER
2702.120	FAST_SENDER	N/A
2708.123	RECEIVER	FAST_SENDER
2710.553	FAST_SENDER	N/A
2711.336	RECEIVER	FAST_SENDER
2713.741	FAST_SENDER	N/A
2719.707	RECEIVER	FAST_SENDER
2720.228	SLOW_SENDER1	N/A
2722.115	FAST_SENDER	N/A
2728.113	RECEIVER	FAST_SENDER
2728.428	SLOW_SENDER1	N/A
2730.558	FAST_SENDER	N/A
2731.336	RECEIVER	FAST_SENDER
2733.772	FAST_SENDER	N/A
2739.620	RECEIVER	FAST_SENDER
2742.025	FAST_SENDER	N/A
2742.741	RECEIVER	FAST_SENDER
2745.178	FAST_SENDER	N/A
2748.496	SLOW_SENDER1	N/A
2750.694	RECEIVER	FAST_SENDER
2753.106	FAST_SENDER	N/A
2753.888	RECEIVER	FAST_SENDER
2756.301	FAST_SENDER	N/A
2762.426	RECEIVER	FAST_SENDER
2764.853	FAST_SENDER	N/A
2765.610	RECEIVER	FAST_SENDER
2768.021	FAST_SENDER	N/A
2769.207	SLOW_SENDER1	N/A
2774.026	RECEIVER	FAST_SENDER
2776.470	FAST_SENDER	N/A
2777.208	RECEIVER	FAST_SENDER
2784.788	FAST_SENDER	N/A
2785.566	RECEIVER	FAST_SENDER
2787.993	FAST_SENDER	N/A
2790.958	SLOW_SENDER1	N/A
2794.232	RECEIVER	FAST_SENDER
2796.647	FAST_SENDER	N/A
2797.406	RECEIVER	FAST_SENDER
2799.837	FAST_SENDER	N/A
2805.763	RECEIVER	FAST_SENDER
2811.624	SLOW_SENDER1	N/A
2812.494	FAST_SENDER	N/A
2818.613	RECEIVER	FAST_SENDER
2819.863	SLOW_SENDER1	N/A
2821.016	FAST_SENDER	N/A
2821.812	RECEIVER	FAST_SENDER
2824.236	FAST_SENDER	N/A
2829.766	RECEIVER	FAST_SENDER
2832.208	FAST_SENDER	N/A
2832.439	SLOW_SENDER1	N/A
2832.969	RECEIVER	FAST_SENDER
2835.395	FAST_SENDER	N/A
2841.474	RECEIVER	FAST_SENDER
2843.888	FAST_SENDER	N/A
2844.596	RECEIVER	FAST_SENDER
2847.038	FAST_SENDER	N/A
2852.817	RECEIVER	FAST_SENDER
2853.137	SLOW_SENDER1	N/A
2855.246	FAST_SENDER	N/A
2860.897	RECEIVER	FAST_SENDER
2861.355	SLOW_SENDER1	N/A
2863.334	FAST_SENDER	N/A
2864.101	RECEIVER	FAST_SENDER
2866.526	FAST_SENDER	N/A
2872.385	RECEIVER	FAST_SENDER
2874.827	FAST_SENDER	N/A
2875.593	RECEIVER	FAST_SENDER
2878.020	FAST_SENDER	N/A
2881.460	SLOW_SENDER1	N/A
2883.660	RECEIVER	FAST_SENDER
2886.105	FAST_SENDER	N/A
2886.853	RECEIVER	FAST_SENDER
2894.085	FAST_SENDER	N/A
2894.860	RECEIVER	FAST_SENDER
2897.308	FAST_SENDER	N/A
2902.128	SLOW_SENDER1	N/A
2903.128	RECEIVER	FAST_SENDER
2905.548	FAST_SENDER	N/A
2906.327	RECEIVER	FAST_SENDER
2908.774	FAST_SENDER	N/A
2914.717	RECEIVER	FAST_SENDER
2917.127	FAST_SENDER	N/A
2917.866	RECEIVER	FAST_SENDER
2920.299	FAST_SENDER	N/A
2922.841	SLOW_SENDER1	N/A
2926.349	RECEIVER	FAST_SENDER
2928.770	FAST_SENDER	N/A
2929.535	RECEIVER	FAST_SENDER
2931.945	FAST_SENDER	N/A
2937.748	RECEIVER	FAST_SENDER
2940.191	FAST_SENDER	N/A
2940.933	RECEIVER	FAST_SENDER
2943.378	FAST_SENDER	N/A
2943.534	SLOW_SENDER1	N/A
2949.699	RECEIVER	FAST_SENDER
2952.140	FAST_SENDER	N/A
2952.876	RECEIVER	FAST_SENDER
2955.322	FAST_SENDER	N/A
2961.088	RECEIVER	FAST_SENDER
2963.516	FAST_SENDER	N/A
2964.296	RECEIVER	FAST_SENDER
2964.677	SLOW_SENDER1	N/A
2966.696	FAST_SENDER	N/A
2972.343	RECEIVER	FAST_SENDER
2974.774	FAST_SENDER	N/A
2975.569	RECEIVER	FAST_SENDER
2977.988	FAST_SENDER	N/A
2984.147	RECEIVER	FAST_SENDER
2985.360	SLOW_SENDER1	N/A
2986.585	FAST_SENDER	N/A
2992.492	RECEIVER	FAST_SENDER
2993.525	SLOW_SENDER1	N/A
2994.935	FAST_SENDER	N/A
2995.685	RECEIVER	FAST_SENDER
2998.087	FAST_SENDER	N/A
3003.875	RECEIVER	FAST_SENDER
3006.312	FAST_SENDER	N/A
3007.056	RECEIVER	FAST_SENDER
3009.497	FAST_SENDER	N/A
3013.754	SLOW_SENDER1	N/A
3015.473	RECEIVER	FAST_SENDER
3017.920	FAST_SENDER	N/A
3018.661	RECEIVER	FAST_SENDER
3021.067	FAST_SENDER	N/A
3026.805	RECEIVER	FAST_SENDER
3029.253	FAST_SENDER	N/A
3030.015	RECEIVER	FAST_SENDER
3032.420	FAST_SENDER	N/A
3034.451	SLOW_SENDER1	N/A
3038.385	RECEIVER	FAST_SENDER
3040.786	FAST_SENDER	N/A
3041.571	RECEIVER	FAST_SENDER
3044.021	FAST_SENDER	N/A
3050.384	RECEIVER	FAST_SENDER
3052.799	FAST_SENDER	N/A
3053.598	RECEIVER	FAST_SENDER
3055.222	SLOW_SENDER1	N/A
3056.040	FAST_SENDER	N/A
3062.137	RECEIVER	FAST_SENDER
3064.582	FAST_SENDER	N/A
3065.350	RECEIVER	FAST_SENDER
3067.791	FAST_SENDER	N/A
3073.437	RECEIVER	FAST_SENDER
3075.859	FAST_SENDER	N/A
3075.938	SLOW_SENDER1	N/A
3076.654	RECEIVER	FAST_SENDER
3079.057	FAST_SENDER	N/A
3084.663	RECEIVER	FAST_SENDER
3087.102	FAST_SENDER	N/A
3087.830	RECEIVER	FAST_SENDER
3090.247	FAST_SENDER	N/A
3096.484	RECEIVER	FAST_SENDER
3097.109	SLOW_SENDER1	N/A
3098.892	FAST_SENDER	N/A
3105.189	RECEIVER	FAST_SENDER
3105.287	SLOW_SENDER1	N/A
3107.612	FAST_SENDER	N/A
3108.370	RECEIVER	FAST_SENDER
3110.783	FAST_SENDER	N/A
3117.119	RECEIVER	FAST_SENDER
3119.545	FAST_SENDER	N/A
3120.294	RECEIVER	FAST_SENDER
3122.734	FAST_SENDER	N/A
3125.530	SLOW_SENDER1	N/A
3128.846	RECEIVER	FAST_SENDER
3131.264	FAST_SENDER	N/A
3132.048	RECEIVER	FAST_SENDER
3134.495	FAST_SENDER	N/A
3140.269	RECEIVER	FAST_SENDER
3142.681	FAST_SENDER	N/A
3143.470	RECEIVER	FAST_SENDER
3145.892	FAST_SENDER	N/A
3146.229	SLOW_SENDER1	N/A
3152.004	RECEIVER	FAST_SENDER
3154.445	FAST_SENDER	N/A
3155.239	RECEIVER	FAST_SENDER
3157.642	FAST_SENDER	N/A
3163.139	RECEIVER	FAST_SENDER
3165.561	FAST_SENDER	N/A
3166.357	RECEIVER	FAST_SENDER
3166.942	SLOW_SENDER1	N/A
3168.789	FAST_SENDER	N/A
3179.093	RECEIVER	FAST_SENDER
3181.521	FAST_SENDER	N/A
3187.523	RECEIVER	FAST_SENDER
3187.618	SLOW_SENDER1	N/A
3189.933	FAST_SENDER	N/A
3195.756	RECEIVER	FAST_SENDER
3198.184	FAST_SENDER	N/A
3198.992	RECEIVER	FAST_SENDER
3201.399	FAST_SENDER	N/A
3207.403	RECEIVER	FAST_SENDER
3208.330	SLOW_SENDER1	N/A
3209.806	FAST_SENDER	N/A
3215.500	RECEIVER	FAST_SENDER
3216.519	SLOW_SENDER1	N/A
3217.330	RECEIVER	SLOW_SENDER1
3217.918	FAST_SENDER	N/A
3223.731	RECEIVER	FAST_SENDER
3226.136	FAST_SENDER	N/A
3232.344	RECEIVER	FAST_SENDER
3234.794	FAST_SENDER	N/A
3235.554	RECEIVER	FAST_SENDER
3236.976	SLOW_SENDER1	N/A
3237.966	FAST_SENDER	N/A
3243.968	RECEIVER	FAST_SENDER
3246.397	FAST_SENDER	N/A
3247.155	RECEIVER	FAST_SENDER
3249.577	FAST_SENDER	N/A
3255.412	RECEIVER	FAST_SENDER
3257.681	SLOW_SENDER1	N/A
3257.824	FAST_SENDER	N/A
3258.473	RECEIVER	SLOW_SENDER1
3264.498	RECEIVER	FAST_SENDER
3265.892	SLOW_SENDER1	N/A
3266.945	FAST_SENDER	N/A
3267.698	RECEIVER	FAST_SENDER
3270.121	FAST_SENDER	N/A
3276.042	RECEIVER	FAST_SENDER
3278.491	SLOW_SENDER1	N/A
3283.262	FAST_SENDER	N/A
3286.647	SLOW_SENDER1	N/A
3287.394	RECEIVER	SLOW_SENDER1
3289.139	RECEIVER	FAST_SENDER
3291.555	FAST_SENDER	N/A
3297.341	RECEIVER	FAST_SENDER
3299.744	FAST_SENDER	N/A
3305.576	RECEIVER	FAST_SENDER
3307.114	SLOW_SENDER1	N/A
3307.882	RECEIVER	SLOW_SENDER1
3307.996	FAST_SENDER	N/A
3314.094	RECEIVER	FAST_SENDER
3315.322	SLOW_SENDER1	N/A
3316.521	FAST_SENDER	N/A
3317.281	RECEIVER	FAST_SENDER
3319.695	FAST_SENDER	N/A
3325.919	RECEIVER	FAST_SENDER
3328.354	FAST_SENDER	N/A
3329.079	RECEIVER	FAST_SENDER
3331.490	FAST_SENDER	N/A
3335.389	SLOW_SENDER1	N/A
3337.187	RECEIVER	FAST_SENDER
3339.622	FAST_SENDER	N/A
3340.348	RECEIVER	FAST_SENDER
3342.791	FAST_SENDER	N/A
3348.794	RECEIVER	FAST_SENDER
3351.228	FAST_SENDER	N/A
3351.966	RECEIVER	FAST_SENDER
3354.392	FAST_SENDER	N/A
3356.080	SLOW_SENDER1	N/A
3360.835	RECEIVER	FAST_SENDER
3363.258	FAST_SENDER	N/A
3364.014	RECEIVER	FAST_SENDER
3366.451	FAST_SENDER	N/A
3372.218	RECEIVER	FAST_SENDER
3374.644	FAST_SENDER	N/A
3375.400	RECEIVER	FAST_SENDER
3376.848	SLOW_SENDER1	N/A
3377.832	FAST_SENDER	N/A
3384.005	RECEIVER	FAST_SENDER
3386.426	FAST_SENDER	N/A
3387.167	RECEIVER	FAST_SENDER
3389.579	FAST_SENDER	N/A
3395.694	RECEIVER	FAST_SENDER
3397.545	SLOW_SENDER1	N/A
3398.123	FAST_SENDER	N/A
3403.848	RECEIVER	FAST_SENDER
3405.718	SLOW_SENDER1	N/A
3406.288	FAST_SENDER	N/A
3407.049	RECEIVER	FAST_SENDER
3409.452	FAST_SENDER	N/A
3415.393	RECEIVER	FAST_SENDER
3417.830	FAST_SENDER	N/A
3418.598	RECEIVER	FAST_SENDER
3421.034	FAST_SENDER	N/A
3425.835	SLOW_SENDER1	N/A
3427.202	RECEIVER	FAST_SENDER
3429.624	FAST_SENDER	N/A
3430.389	RECEIVER	FAST_SENDER
3432.830	FAST_SENDER	N/A
3438.553	RECEIVER	FAST_SENDER
3440.992	FAST_SENDER	N/A
3441.725	RECEIVER	FAST_SENDER
3444.153	FAST_SENDER	N/A
3446.524	SLOW_SENDER1	N/A
3450.057	RECEIVER	FAST_SENDER
3452.490	FAST_SENDER	N/A
3453.265	RECEIVER	FAST_SENDER
3455.668	FAST_SENDER	N/A
3462.007	RECEIVER	FAST_SENDER
3464.437	FAST_SENDER	N/A
3465.184	RECEIVER	FAST_SENDER
3467.227	SLOW_SENDER1	N/A
3467.596	FAST_SENDER	N/A
3473.314	RECEIVER	FAST_SENDER
3475.732	FAST_SENDER	N/A
3476.489	RECEIVER	FAST_SENDER
3478.923	FAST_SENDER	N/A
3485.045	RECEIVER	FAST_SENDER
3487.469	FAST_SENDER	N/A
3488.250	RECEIVER	FAST_SENDER
3488.786	SLOW_SENDER1	N/A
3490.677	FAST_SENDER	N/A
3496.702	RECEIVER	FAST_SENDER
3499.105	FAST_SENDER	N/A
3499.851	RECEIVER	FAST_SENDER
3502.277	FAST_SENDER	N/A
3508.172	RECEIVER	FAST_SENDER
3509.475	SLOW_SENDER1	N/A
3510.573	FAST_SENDER	N/A
3516.449	RECEIVER	FAST_SENDER
3517.638	SLOW_SENDER1	N/A
3518.850	FAST_SENDER	N/A
3519.593	RECEIVER	FAST_SENDER
3522.042	FAST_SENDER	N/A
3528.234	RECEIVER	FAST_SENDER
3530.652	FAST_SENDER	N/A
3531.369	RECEIVER	FAST_SENDER
3533.818	FAST_SENDER	N/A
3537.830	SLOW_SENDER1	N/A
3539.788	RECEIVER	FAST_SENDER
3542.218	FAST_SENDER	N/A
3542.995	RECEIVER	FAST_SENDER
3545.397	FAST_SENDER	N/A
3551.420	RECEIVER	FAST_SENDER
3553.829	FAST_SENDER	N/A
3554.615	RECEIVER	FAST_SENDER
3557.033	FAST_SENDER	N/A
3558.501	SLOW_SENDER1	N/A
3563.000	RECEIVER	FAST_SENDER
3565.442	FAST_SENDER	N/A
3566.199	RECEIVER	FAST_SENDER
3568.638	FAST_SENDER	N/A
3574.595	RECEIVER	FAST_SENDER
3577.035	FAST_SENDER	N/A
3577.785	RECEIVER	FAST_SENDER
3579.181	SLOW_SENDER1	N/A
3580.188	FAST_SENDER	N/A
3586.021	RECEIVER	FAST_SENDER
3588.448	FAST_SENDER	N/A
3590.920	RECEIVER	FAST_SENDER
3593.341	FAST_SENDER	N/A
3599.503	RECEIVER	FAST_SENDER
3599.869	SLOW_SENDER1	N/A
3601.908	FAST_SENDER	N/A
3612.619	RECEIVER	FAST_SENDER
3615.052	FAST_SENDER	N/A
3620.573	SLOW_SENDER1	N/A
3620.585	RECEIVER	FAST_SENDER
3622.995	FAST_SENDER	N/A
3629.089	RECEIVER	FAST_SENDER
3631.533	FAST_SENDER	N/A
3637.678	RECEIVER	FAST_SENDER
3640.122	FAST_SENDER	N/A
3640.909	RECEIVER	FAST_SENDER
3641.544	SLOW_SENDER1	N/A
3643.339	FAST_SENDER	N/A
3648.871	RECEIVER	FAST_SENDER
3651.284	FAST_SENDER	N/A
3652.043	RECEIVER	FAST_SENDER
3654.467	FAST_SENDER	N/A
3660.225	RECEIVER	FAST_SENDER
3662.230	SLOW_SENDER1	N/A
3662.635	FAST_SENDER	N/A
3668.343	RECEIVER	FAST_SENDER
3670.790	FAST_SENDER	N/A
3671.590	RECEIVER	FAST_SENDER
3674.033	FAST_SENDER	N/A
3679.808	RECEIVER	FAST_SENDER
3682.236	FAST_SENDER	N/A
3683.034	RECEIVER	FAST_SENDER
3683.810	SLOW_SENDER1	N/A
3685.454	FAST_SENDER	N/A
3691.105	RECEIVER	FAST_SENDER
3693.552	FAST_SENDER	N/A
3694.339	RECEIVER	FAST_SENDER
3696.757	FAST_SENDER	N/A
3702.699	RECEIVER	FAST_SENDER
3704.518	SLOW_SENDER1	N/A
3705.127	FAST_SENDER	N/A
3711.108	RECEIVER	FAST_SENDER
3712.762	SLOW_SENDER1	N/A
3713.526	FAST_SENDER	N/A
3714.304	RECEIVER	FAST_SENDER
3716.725	FAST_SENDER	N/A
3722.426	RECEIVER	FAST_SENDER
3724.874	FAST_SENDER	N/A
3725.344	SLOW_SENDER1	N/A
3725.639	RECEIVER	FAST_SENDER
3733.550	FAST_SENDER	N/A
3739.441	RECEIVER	FAST_SENDER
3746.014	SLOW_SENDER1	N/A
3746.051	FAST_SENDER	N/A
3752.422	RECEIVER	FAST_SENDER
3754.183	SLOW_SENDER1	N/A
3754.867	FAST_SENDER	N/A
3755.606	RECEIVER	FAST_SENDER
3758.028	FAST_SENDER	N/A
3764.207	RECEIVER	FAST_SENDER
3766.655	FAST_SENDER	N/A
3767.414	RECEIVER	FAST_SENDER
3769.846	FAST_SENDER	N/A
3774.232	SLOW_SENDER1	N/A
3775.865	RECEIVER	FAST_SENDER
3778.297	FAST_SENDER	N/A
3779.067	RECEIVER	FAST_SENDER
3781.471	FAST_SENDER	N/A
3787.360	RECEIVER	FAST_SENDER
3789.796	FAST_SENDER	N/A
3790.558	RECEIVER	FAST_SENDER
3792.989	FAST_SENDER	N/A
3794.921	SLOW_SENDER1	N/A
3799.035	RECEIVER	FAST_SENDER
3801.440	FAST_SENDER	N/A
3802.244	RECEIVER	FAST_SENDER
3804.672	FAST_SENDER	N/A
3810.364	RECEIVER	FAST_SENDER
3812.809	FAST_SENDER	N/A
3815.301	RECEIVER	FAST_SENDER
3815.591	SLOW_SENDER1	N/A
3817.722	FAST_SENDER	N/A
3830.386	FAST_SENDER	N/A
3836.284	SLOW_SENDER1	N/A
3842.348	FAST_SENDER	N/A
3848.341	RECEIVER	FAST_SENDER
3850.749	FAST_SENDER	N/A
3851.544	RECEIVER	FAST_SENDER
3853.959	FAST_SENDER	N/A
3856.958	SLOW_SENDER1	N/A
3859.912	RECEIVER	FAST_SENDER
3862.346	FAST_SENDER	N/A
3863.064	RECEIVER	FAST_SENDER
3865.512	FAST_SENDER	N/A
3871.602	RECEIVER	FAST_SENDER
3874.043	FAST_SENDER	N/A
3874.779	RECEIVER	FAST_SENDER
3877.188	FAST_SENDER	N/A
3877.645	SLOW_SENDER1	N/A
3883.553	RECEIVER	FAST_SENDER
3885.996	FAST_SENDER	N/A
3886.762	RECEIVER	FAST_SENDER
3889.174	FAST_SENDER	N/A
3895.076	RECEIVER	FAST_SENDER
3897.514	FAST_SENDER	N/A
3898.316	SLOW_SENDER1	N/A
3899.056	RECEIVER	SLOW_SENDER1
3903.207	RECEIVER	FAST_SENDER
3905.620	FAST_SENDER	N/A
3906.467	SLOW_SENDER1	N/A
3907.251	RECEIVER	SLOW_SENDER1
3911.650	RECEIVER	FAST_SENDER
3914.069	FAST_SENDER	N/A
3919.755	RECEIVER	FAST_SENDER
3922.191	FAST_SENDER	N/A
3926.929	SLOW_SENDER1	N/A
3928.065	RECEIVER	FAST_SENDER
3930.510	FAST_SENDER	N/A
3936.322	RECEIVER	FAST_SENDER
3938.740	FAST_SENDER	N/A
3939.511	RECEIVER	FAST_SENDER
3941.944	FAST_SENDER	N/A
3947.644	SLOW_SENDER1	N/A
3948.035	RECEIVER	FAST_SENDER
3950.471	FAST_SENDER	N/A
3951.280	RECEIVER	FAST_SENDER
3953.685	FAST_SENDER	N/A
3959.847	RECEIVER	FAST_SENDER
3962.273	FAST_SENDER	N/A
3963.060	RECEIVER	FAST_SENDER
3965.485	FAST_SENDER	N/A
3968.325	SLOW_SENDER1	N/A
3971.290	RECEIVER	FAST_SENDER
3973.726	FAST_SENDER	N/A
3974.462	RECEIVER	FAST_SENDER
3976.912	FAST_SENDER	N/A
3982.802	RECEIVER	FAST_SENDER
3985.209	FAST_SENDER	N/A
3985.940	RECEIVER	FAST_SENDER
3988.374	FAST_SENDER	N/A
3989.010	SLOW_SENDER1	N/A
3998.977	RECEIVER	FAST_SENDER
4001.420	FAST_SENDER	N/A
4007.623	RECEIVER	FAST_SENDER
4009.691	SLOW_SENDER1	N/A
4010.053	FAST_SENDER	N/A
4015.813	RECEIVER	FAST_SENDER
4018.229	FAST_SENDER	N/A
4024.084	RECEIVER	FAST_SENDER
4026.527	FAST_SENDER	N/A
4027.296	RECEIVER	FAST_SENDER
4029.743	FAST_SENDER	N/A
4031.916	SLOW_SENDER1	N/A
4035.921	RECEIVER	FAST_SENDER
4038.345	FAST_SENDER	N/A
4039.105	RECEIVER	FAST_SENDER
4041.527	FAST_SENDER	N/A
4047.478	RECEIVER	FAST_SENDER
4049.901	FAST_SENDER	N/A
4050.672	RECEIVER	FAST_SENDER
4052.595	SLOW_SENDER1	N/A
4053.117	FAST_SENDER	N/A
4059.065	RECEIVER	FAST_SENDER
4065.888	FAST_SENDER	N/A
4066.667	RECEIVER	FAST_SENDER
4069.080	FAST_SENDER	N/A
4073.988	SLOW_SENDER1	N/A
4075.443	RECEIVER	FAST_SENDER
4077.877	FAST_SENDER	N/A
4078.629	RECEIVER	FAST_SENDER
4081.070	FAST_SENDER	N/A
4086.782	RECEIVER	FAST_SENDER
4089.207	FAST_SENDER	N/A
4089.934	RECEIVER	FAST_SENDER
4092.344	FAST_SENDER	N/A
4094.674	SLOW_SENDER1	N/A
4098.329	RECEIVER	FAST_SENDER
4100.759	FAST_SENDER	N/A
4101.535	RECEIVER	FAST_SENDER
4103.945	FAST_SENDER	N/A
4109.846	RECEIVER	FAST_SENDER
4112.272	FAST_SENDER	N/A
4113.030	RECEIVER	FAST_SENDER
4115.364	SLOW_SENDER1	N/A
4115.458	FAST_SENDER	N/A
4122.198	RECEIVER	FAST_SENDER
4124.629	FAST_SENDER	N/A
4125.417	RECEIVER	FAST_SENDER
4127.866	FAST_SENDER	N/A
4133.410	RECEIVER	FAST_SENDER
4135.827	FAST_SENDER	N/A
4136.069	SLOW_SENDER1	N/A
4136.601	RECEIVER	FAST_SENDER
4139.001	FAST_SENDER	N/A
4145.074	RECEIVER	FAST_SENDER
4147.499	FAST_SENDER	N/A
4148.301	RECEIVER	FAST_SENDER
4150.712	FAST_SENDER	N/A
4156.321	RECEIVER	FAST_SENDER
4157.179	SLOW_SENDER1	N/A
4157.906	RECEIVER	SLOW_SENDER1
4158.758	FAST_SENDER	N/A
4164.876	RECEIVER	FAST_SENDER
4165.318	SLOW_SENDER1	N/A
4167.320	FAST_SENDER	N/A
4168.106	RECEIVER	FAST_SENDER
4170.518	FAST_SENDER	N/A
4176.453	RECEIVER	FAST_SENDER
4178.888	FAST_SENDER	N/A
4179.688	RECEIVER	FAST_SENDER
4182.103	FAST_SENDER	N/A
4185.787	SLOW_SENDER1	N/A
4187.696	RECEIVER	FAST_SENDER
4190.138	FAST_SENDER	N/A
4190.896	RECEIVER	FAST_SENDER
4193.321	FAST_SENDER	N/A
4199.449	RECEIVER	FAST_SENDER
4201.890	FAST_SENDER	N/A
4202.648	RECEIVER	FAST_SENDER
4205.090	FAST_SENDER	N/A
4206.456	SLOW_SENDER1	N/A
4211.559	RECEIVER	FAST_SENDER
4213.965	FAST_SENDER	N/A
4214.757	RECEIVER	FAST_SENDER
4217.161	FAST_SENDER	N/A
4223.362	RECEIVER	FAST_SENDER
4225.793	FAST_SENDER	N/A
4226.560	RECEIVER	FAST_SENDER
4227.291	SLOW_SENDER1	N/A
4228.968	FAST_SENDER	N/A
4234.396	RECEIVER	FAST_SENDER
4236.797	FAST_SENDER	N/A
4237.515	RECEIVER	FAST_SENDER
4239.950	FAST_SENDER	N/A
4247.985	SLOW_SENDER1	N/A
4250.048	RECEIVER	FAST_SENDER
4252.464	FAST_SENDER	N/A
4258.446	RECEIVER	FAST_SENDER
4260.875	FAST_SENDER	N/A
4266.460	RECEIVER	FAST_SENDER
4268.677	SLOW_SENDER1	N/A
4268.892	FAST_SENDER	N/A
4275.480	RECEIVER	FAST_SENDER
4276.827	SLOW_SENDER1	N/A
4277.641	RECEIVER	SLOW_SENDER1
4277.898	FAST_SENDER	N/A
4283.690	RECEIVER	FAST_SENDER
4286.119	FAST_SENDER	N/A
4291.665	RECEIVER	FAST_SENDER
4294.068	FAST_SENDER	N/A
4297.287	SLOW_SENDER1	N/A
4300.068	RECEIVER	FAST_SENDER
4302.485	FAST_SENDER	N/A
4303.210	RECEIVER	FAST_SENDER
4305.646	FAST_SENDER	N/A
4311.880	RECEIVER	FAST_SENDER
4314.286	FAST_SENDER	N/A
4316.475	RECEIVER	FAST_SENDER
4317.974	SLOW_SENDER1	N/A
4318.923	FAST_SENDER	N/A
4325.016	RECEIVER	FAST_SENDER
4327.432	FAST_SENDER	N/A
4333.539	RECEIVER	FAST_SENDER
4335.942	FAST_SENDER	N/A
4338.643	SLOW_SENDER1	N/A
4341.425	RECEIVER	FAST_SENDER
4343.858	FAST_SENDER	N/A
4349.657	RECEIVER	FAST_SENDER
4352.097	FAST_SENDER	N/A
4352.857	RECEIVER	FAST_SENDER
4355.307	FAST_SENDER	N/A
4359.340	SLOW_SENDER1	N/A
4361.484	RECEIVER	FAST_SENDER
4363.896	FAST_SENDER	N/A
4364.680	RECEIVER	FAST_SENDER
4367.107	FAST_SENDER	N/A
4373.031	RECEIVER	FAST_SENDER
4375.456	FAST_SENDER	N/A
4376.238	RECEIVER	FAST_SENDER
4378.645	FAST_SENDER	N/A
4380.028	SLOW_SENDER1	N/A
4384.797	RECEIVER	FAST_SENDER
4387.216	FAST_SENDER	N/A
4387.982	RECEIVER	FAST_SENDER
4390.393	FAST_SENDER	N/A
4396.491	RECEIVER	FAST_SENDER
4398.901	FAST_SENDER	N/A
4399.652	RECEIVER	FAST_SENDER
4400.714	SLOW_SENDER1	N/A
4402.101	FAST_SENDER	N/A
4408.086	RECEIVER	FAST_SENDER
4410.488	FAST_SENDER	N/A
4411.271	RECEIVER	FAST_SENDER
4413.702	FAST_SENDER	N/A
4419.585	RECEIVER	FAST_SENDER
4421.402	SLOW_SENDER1	N/A
4421.987	FAST_SENDER	N/A
4422.124	RECEIVER	SLOW_SENDER1
4427.429	RECEIVER	FAST_SENDER
4429.558	SLOW_SENDER1	N/A
4429.873	FAST_SENDER	N/A
4430.625	RECEIVER	FAST_SENDER
4433.037	FAST_SENDER	N/A
4439.422	RECEIVER	FAST_SENDER
4441.866	FAST_SENDER	N/A
4442.636	RECEIVER	FAST_SENDER
4445.072	FAST_SENDER	N/A
4449.998	SLOW_SENDER1	N/A
4450.999	RECEIVER	FAST_SENDER
4453.434	FAST_SENDER	N/A
4454.154	RECEIVER	FAST_SENDER
4456.604	FAST_SENDER	N/A
4462.620	RECEIVER	FAST_SENDER
4465.050	FAST_SENDER	N/A
4465.760	RECEIVER	FAST_SENDER
4468.181	FAST_SENDER	N/A
4470.692	SLOW_SENDER1	N/A
4474.263	RECEIVER	FAST_SENDER
4476.713	FAST_SENDER	N/A
4477.511	RECEIVER	FAST_SENDER
4479.911	FAST_SENDER	N/A
4485.777	RECEIVER	FAST_SENDER
4488.190	FAST_SENDER	N/A
4488.932	RECEIVER	FAST_SENDER
4491.341	FAST_SENDER	N/A
4491.385	SLOW_SENDER1	N/A
4497.296	RECEIVER	FAST_SENDER
4499.713	FAST_SENDER	N/A
4500.472	RECEIVER	FAST_SENDER
4502.901	FAST_SENDER	N/A
4509.045	RECEIVER	FAST_SENDER
4511.478	FAST_SENDER	N/A
4512.265	RECEIVER	FAST_SENDER
4512.559	SLOW_SENDER1	N/A
4514.681	FAST_SENDER	N/A
4520.463	RECEIVER	FAST_SENDER
4522.908	FAST_SENDER	N/A
4523.691	RECEIVER	FAST_SENDER
4526.123	FAST_SENDER	N/A
4532.367	RECEIVER	FAST_SENDER
4533.222	SLOW_SENDER1	N/A
4534.798	FAST_SENDER	N/A
4540.667	RECEIVER	FAST_SENDER
4541.402	SLOW_SENDER1	N/A
4543.083	FAST_SENDER	N/A
4543.814	RECEIVER	FAST_SENDER
4546.263	FAST_SENDER	N/A
4552.243	RECEIVER	FAST_SENDER
4554.245	SLOW_SENDER1	N/A
4554.653	FAST_SENDER	N/A
4560.797	RECEIVER	FAST_SENDER
4563.214	FAST_SENDER	N/A
4563.974	RECEIVER	FAST_SENDER
4566.378	FAST_SENDER	N/A
4572.157	RECEIVER	FAST_SENDER
4574.574	FAST_SENDER	N/A
4575.322	RECEIVER	FAST_SENDER
4575.946	SLOW_SENDER1	N/A
4577.734	FAST_SENDER	N/A
4583.906	RECEIVER	FAST_SENDER
4586.332	FAST_SENDER	N/A
4587.111	RECEIVER	FAST_SENDER
4589.559	FAST_SENDER	N/A
4595.676	RECEIVER	FAST_SENDER
4596.626	SLOW_SENDER1	N/A
4598.093	FAST_SENDER	N/A
4604.351	RECEIVER	FAST_SENDER
4604.799	SLOW_SENDER1	N/A
4606.791	FAST_SENDER	N/A
4607.574	RECEIVER	FAST_SENDER
4610.003	FAST_SENDER	N/A
4615.558	RECEIVER	FAST_SENDER
4617.967	FAST_SENDER	N/A
4618.722	RECEIVER	FAST_SENDER
4621.152	FAST_SENDER	N/A
4625.221	SLOW_SENDER1	N/A
4626.827	RECEIVER	FAST_SENDER
4629.262	FAST_SENDER	N/A
4630.025	RECEIVER	FAST_SENDER
4632.436	FAST_SENDER	N/A
4642.760	RECEIVER	FAST_SENDER
4645.185	FAST_SENDER	N/A
4645.913	SLOW_SENDER1	N/A
4651.199	RECEIVER	FAST_SENDER
4653.616	FAST_SENDER	N/A
4659.600	RECEIVER	FAST_SENDER
4662.017	FAST_SENDER	N/A
4662.762	RECEIVER	FAST_SENDER
4665.185	FAST_SENDER	N/A
4666.599	SLOW_SENDER1	N/A
4671.743	RECEIVER	FAST_SENDER
4674.188	FAST_SENDER	N/A
4674.934	RECEIVER	FAST_SENDER
4677.371	FAST_SENDER	N/A
4682.996	RECEIVER	FAST_SENDER
4685.415	FAST_SENDER	N/A
4686.213	RECEIVER	FAST_SENDER
4687.280	SLOW_SENDER1	N/A
4688.649	FAST_SENDER	N/A
4694.432	RECEIVER	FAST_SENDER
4696.841	FAST_SENDER	N/A
4697.597	RECEIVER	FAST_SENDER
4700.019	FAST_SENDER	N/A
4705.742	RECEIVER	FAST_SENDER
4707.941	SLOW_SENDER1	N/A
4708.159	FAST_SENDER	N/A
4714.327	RECEIVER	FAST_SENDER
4716.159	SLOW_SENDER1	N/A
4716.750	FAST_SENDER	N/A
4717.492	RECEIVER	FAST_SENDER
4719.941	FAST_SENDER	N/A
4725.858	RECEIVER	FAST_SENDER
4728.278	FAST_SENDER	N/A
4728.901	SLOW_SENDER1	N/A
4729.053	RECEIVER	FAST_SENDER
4731.491	FAST_SENDER	N/A
4737.469	RECEIVER	FAST_SENDER
4739.911	FAST_SENDER	N/A
4740.669	RECEIVER	FAST_SENDER
4743.070	FAST_SENDER	N/A
4749.315	RECEIVER	FAST_SENDER
4749.570	SLOW_SENDER1	N/A
4751.724	FAST_SENDER	N/A
4757.431	RECEIVER	FAST_SENDER
4757.742	SLOW_SENDER1	N/A
4759.840	FAST_SENDER	N/A
4760.605	RECEIVER	FAST_SENDER
4763.043	FAST_SENDER	N/A
4768.750	RECEIVER	FAST_SENDER
4771.174	FAST_SENDER	N/A
4771.955	RECEIVER	FAST_SENDER
4774.393	FAST_SENDER	N/A
4778.201	SLOW_SENDER1	N/A
4779.909	RECEIVER	FAST_SENDER
4782.312	FAST_SENDER	N/A
4783.079	RECEIVER	FAST_SENDER
4785.482	FAST_SENDER	N/A
4795.876	RECEIVER	FAST_SENDER
4798.313	FAST_SENDER	N/A
4798.875	SLOW_SENDER1	N/A
4804.749	RECEIVER	FAST_SENDER
4811.896	FAST_SENDER	N/A
4817.475	RECEIVER	FAST_SENDER
4819.574	SLOW_SENDER1	N/A
4819.890	FAST_SENDER	N/A
4825.589	RECEIVER	FAST_SENDER
4827.734	SLOW_SENDER1	N/A
4828.001	FAST_SENDER	N/A
4828.457	RECEIVER	SLOW_SENDER1
4834.045	RECEIVER	FAST_SENDER
4836.470	FAST_SENDER	N/A
4842.522	RECEIVER	FAST_SENDER
4844.945	FAST_SENDER	N/A
4845.692	RECEIVER	FAST_SENDER
4848.131	FAST_SENDER	N/A
4848.187	SLOW_SENDER1	N/A
4854.450	RECEIVER	FAST_SENDER
4860.919	FAST_SENDER	N/A
4861.681	RECEIVER	FAST_SENDER
4864.096	FAST_SENDER	N/A
4869.360	SLOW_SENDER1	N/A
4870.704	RECEIVER	FAST_SENDER
4873.136	FAST_SENDER	N/A
4873.917	RECEIVER	FAST_SENDER
4876.329	FAST_SENDER	N/A
4882.102	RECEIVER	FAST_SENDER
4884.526	FAST_SENDER	N/A
4885.333	RECEIVER	FAST_SENDER
4887.783	FAST_SENDER	N/A
4890.054	SLOW_SENDER1	N/A
4893.895	RECEIVER	FAST_SENDER
4900.719	FAST_SENDER	N/A
4901.482	RECEIVER	FAST_SENDER
4903.909	FAST_SENDER	N/A
4909.569	RECEIVER	FAST_SENDER
4910.762	SLOW_SENDER1	N/A
4912.014	FAST_SENDER	N/A
4914.294	RECEIVER	FAST_SENDER
4916.743	FAST_SENDER	N/A
4922.455	RECEIVER	FAST_SENDER
4924.891	FAST_SENDER	N/A
4925.688	RECEIVER	FAST_SENDER
4928.136	FAST_SENDER	N/A
4931.461	SLOW_SENDER1	N/A
4934.098	RECEIVER	FAST_SENDER
4936.542	FAST_SENDER	N/A
4937.342	RECEIVER	FAST_SENDER
4939.753	FAST_SENDER	N/A
4945.986	RECEIVER	FAST_SENDER
4948.418	FAST_SENDER	N/A
4949.209	RECEIVER	FAST_SENDER
4951.653	FAST_SENDER	N/A
4952.153	SLOW_SENDER1	N/A
4958.393	RECEIVER	FAST_SENDER
4965.083	FAST_SENDER	N/A
4965.853	RECEIVER	FAST_SENDER
4968.260	FAST_SENDER	N/A
4972.824	SLOW_SENDER1	N/A
4974.014	RECEIVER	FAST_SENDER
4976.433	FAST_SENDER	N/A
4977.181	RECEIVER	FAST_SENDER
4979.630	FAST_SENDER	N/A
4985.645	RECEIVER	FAST_SENDER
4988.074	FAST_SENDER	N/A
4988.822	RECEIVER	FAST_SENDER
4991.259	FAST_SENDER	N/A
4994.723	SLOW_SENDER1	N/A
4997.259	RECEIVER	FAST_SENDER
4999.703	FAST_SENDER	N/A
5000.473	RECEIVER	FAST_SENDER
5002.920	FAST_SENDER	N/A
5008.912	RECEIVER	FAST_SENDER
5011.348	FAST_SENDER	N/A
5012.112	RECEIVER	FAST_SENDER
5014.516	FAST_SENDER	N/A
5015.410	SLOW_SENDER1	N/A
5020.534	RECEIVER	FAST_SENDER
5027.350	FAST_SENDER	N/A
5028.153	RECEIVER	FAST_SENDER
5030.554	FAST_SENDER	N/A
5036.091	SLOW_SENDER1	N/A
5036.585	RECEIVER	FAST_SENDER
5039.005	FAST_SENDER	N/A
5039.779	RECEIVER	FAST_SENDER
5042.223	FAST_SENDER	N/A
5048.232	RECEIVER	FAST_SENDER
5050.679	FAST_SENDER	N/A
5051.473	RECEIVER	FAST_SENDER
5053.921	FAST_SENDER	N/A
5056.799	SLOW_SENDER1	N/A
5060.017	RECEIVER	FAST_SENDER
5066.468	FAST_SENDER	N/A
5067.207	RECEIVER	FAST_SENDER
5069.612	FAST_SENDER	N/A
5075.691	RECEIVER	FAST_SENDER
5077.489	SLOW_SENDER1	N/A
5078.119	FAST_SENDER	N/A
5078.248	RECEIVER	SLOW_SENDER1
5084.234	RECEIVER	FAST_SENDER
5085.695	SLOW_SENDER1	N/A
5086.637	FAST_SENDER	N/A
5087.407	RECEIVER	FAST_SENDER
5089.838	FAST_SENDER	N/A
5095.486	RECEIVER	FAST_SENDER
5097.934	FAST_SENDER	N/A
5098.736	RECEIVER	FAST_SENDER
5101.154	FAST_SENDER	N/A
5105.790	SLOW_SENDER1	N/A
5106.984	RECEIVER	FAST_SENDER
5109.423	FAST_SENDER	N/A
5110.154	RECEIVER	FAST_SENDER
5112.578	FAST_SENDER	N/A
5118.498	RECEIVER	FAST_SENDER
5120.910	FAST_SENDER	N/A
5126.437	RECEIVER	FAST_SENDER
5127.441	SLOW_SENDER1	N/A
5128.838	FAST_SENDER	N/A
5134.744	RECEIVER	FAST_SENDER
5137.158	FAST_SENDER	N/A
5137.920	RECEIVER	FAST_SENDER
5140.345	FAST_SENDER	N/A
5146.222	RECEIVER	FAST_SENDER
5148.134	SLOW_SENDER1	N/A
5148.668	FAST_SENDER	N/A
5154.595	RECEIVER	FAST_SENDER
5156.274	SLOW_SENDER1	N/A
5157.033	FAST_SENDER	N/A
5157.775	RECEIVER	FAST_SENDER
5160.184	FAST_SENDER	N/A
5166.433	RECEIVER	FAST_SENDER
5168.836	FAST_SENDER	N/A
5169.601	RECEIVER	FAST_SENDER
5172.049	FAST_SENDER	N/A
5176.703	SLOW_SENDER1	N/A
5177.841	RECEIVER	FAST_SENDER
5180.243	FAST_SENDER	N/A
5181.008	RECEIVER	FAST_SENDER
5188.299	FAST_SENDER	N/A
5193.991	RECEIVER	FAST_SENDER
5196.433	FAST_SENDER	N/A
5198.604	SLOW_SENDER1	N/A
5202.502	RECEIVER	FAST_SENDER
5204.943	FAST_SENDER	N/A
5210.952	RECEIVER	FAST_SENDER
5213.401	FAST_SENDER	N/A
5219.225	RECEIVER	FAST_SENDER
5219.295	SLOW_SENDER1	N/A
5221.643	FAST_SENDER	N/A
5227.453	SLOW_SENDER1	N/A
5227.704	RECEIVER	FAST_SENDER
5230.142	FAST_SENDER	N/A
5230.914	RECEIVER	FAST_SENDER
5233.346	FAST_SENDER	N/A
5239.067	RECEIVER	FAST_SENDER
5241.513	FAST_SENDER	N/A
5242.250	RECEIVER	FAST_SENDER
5244.674	FAST_SENDER	N/A
5247.858	SLOW_SENDER1	N/A
5250.729	RECEIVER	FAST_SENDER
5253.141	FAST_SENDER	N/A
5253.927	RECEIVER	FAST_SENDER
5256.377	FAST_SENDER	N/A
5266.733	RECEIVER	FAST_SENDER
5268.529	SLOW_SENDER1	N/A
5269.134	FAST_SENDER	N/A
5281.624	FAST_SENDER	N/A
5289.240	SLOW_SENDER1	N/A
5293.784	FAST_SENDER	N/A
5299.753	RECEIVER	FAST_SENDER
5302.181	FAST_SENDER	N/A
5302.965	RECEIVER	FAST_SENDER
5305.409	FAST_SENDER	N/A
5309.900	SLOW_SENDER1	N/A
5311.215	RECEIVER	FAST_SENDER
5313.634	FAST_SENDER	N/A
5314.437	RECEIVER	FAST_SENDER
5316.876	FAST_SENDER	N/A
5322.806	RECEIVER	FAST_SENDER
5325.208	FAST_SENDER	N/A
5325.979	RECEIVER	FAST_SENDER
5328.420	FAST_SENDER	N/A
5330.805	SLOW_SENDER1	N/A
5334.318	RECEIVER	FAST_SENDER
5336.731	FAST_SENDER	N/A
5337.491	RECEIVER	FAST_SENDER
5339.934	FAST_SENDER	N/A
5346.035	RECEIVER	FAST_SENDER
5348.454	FAST_SENDER	N/A
5349.225	RECEIVER	FAST_SENDER
5351.513	SLOW_SENDER1	N/A
5351.667	FAST_SENDER	N/A
5362.526	RECEIVER	FAST_SENDER
5364.963	FAST_SENDER	N/A
5370.711	RECEIVER	FAST_SENDER
5372.227	SLOW_SENDER1	N/A
5373.125	FAST_SENDER	N/A
5379.263	RECEIVER	FAST_SENDER
5381.701	FAST_SENDER	N/A
5382.521	RECEIVER	FAST_SENDER
5384.927	FAST_SENDER	N/A
5390.556	RECEIVER	FAST_SENDER
5392.893	SLOW_SENDER1	N/A
5392.986	FAST_SENDER	N/A
5393.638	RECEIVER	SLOW_SENDER1
5399.634	RECEIVER	FAST_SENDER
5401.040	SLOW_SENDER1	N/A
5402.038	FAST_SENDER	N/A
5402.776	RECEIVER	FAST_SENDER
5405.201	FAST_SENDER	N/A
5410.968	RECEIVER	FAST_SENDER
5413.411	FAST_SENDER	N/A
5414.192	RECEIVER	FAST_SENDER
5416.641	FAST_SENDER	N/A
5421.362	SLOW_SENDER1	N/A
5422.530	RECEIVER	FAST_SENDER
5424.970	FAST_SENDER	N/A
5425.797	RECEIVER	FAST_SENDER
5428.235	FAST_SENDER	N/A
5434.314	RECEIVER	FAST_SENDER
5436.756	FAST_SENDER	N/A
5442.480	RECEIVER	FAST_SENDER
5443.376	SLOW_SENDER1	N/A
5444.901	FAST_SENDER	N/A
5450.801	RECEIVER	FAST_SENDER
5453.227	FAST_SENDER	N/A
5459.289	RECEIVER	FAST_SENDER
5461.689	FAST_SENDER	N/A
5462.437	RECEIVER	FAST_SENDER
5464.041	SLOW_SENDER1	N/A
5464.871	FAST_SENDER	N/A
5470.667	RECEIVER	FAST_SENDER
5477.190	FAST_SENDER	N/A
5478.004	RECEIVER	FAST_SENDER
5480.431	FAST_SENDER	N/A
5484.728	SLOW_SENDER1	N/A
5486.429	RECEIVER	FAST_SENDER
5488.850	FAST_SENDER	N/A
5489.620	RECEIVER	FAST_SENDER
5492.063	FAST_SENDER	N/A
5497.704	RECEIVER	FAST_SENDER
5500.112	FAST_SENDER	N/A
5500.919	RECEIVER	FAST_SENDER
5503.321	FAST_SENDER	N/A
5505.423	SLOW_SENDER1	N/A
5509.492	RECEIVER	FAST_SENDER
5511.926	FAST_SENDER	N/A
5512.723	RECEIVER	FAST_SENDER
5515.162	FAST_SENDER	N/A
5520.815	RECEIVER	FAST_SENDER
5523.217	FAST_SENDER	N/A
5523.945	RECEIVER	FAST_SENDER
5526.117	SLOW_SENDER1	N/A
5526.367	FAST_SENDER	N/A
5532.537	RECEIVER	FAST_SENDER
5534.962	FAST_SENDER	N/A
5535.696	RECEIVER	FAST_SENDER
5538.105	FAST_SENDER	N/A
5543.868	RECEIVER	FAST_SENDER
5546.307	FAST_SENDER	N/A
5546.807	SLOW_SENDER1	N/A
5552.778	RECEIVER	FAST_SENDER
5555.023	SLOW_SENDER1	N/A
5555.194	FAST_SENDER	N/A
5561.411	RECEIVER	FAST_SENDER
5563.814	FAST_SENDER	N/A
5567.830	SLOW_SENDER1	N/A
[truncated: 10,685 more rows]
