# Supplementary material for: CATO: Wake-Up reCeiver-bAsed communicaTiOn for Batteryless Devices
Source: Sensors (Basel). 2025 Nov 7;25(22):6813. doi: 10.3390/s25226813 (PMC12655924; doi:10.3390/s25226813)
Supplement: Supplementary file 1 [file sensors-25-06813-s001.zip › File S1_Experimental_and_Simulation_Data/simulation/capsweep/cap8/mac_competing_nodes_link_reserve.csv]

time_s	node_id	received_from
2.700	FAST_SENDER	N/A
2.700	SLOW_SENDER1	N/A
3.434	RECEIVER	SLOW_SENDER1
5.408	RECEIVER	FAST_SENDER
7.849	FAST_SENDER	N/A
8.632	RECEIVER	FAST_SENDER
8.880	SLOW_SENDER1	N/A
9.678	RECEIVER	SLOW_SENDER1
11.066	FAST_SENDER	N/A
11.865	RECEIVER	FAST_SENDER
14.296	FAST_SENDER	N/A
15.046	RECEIVER	FAST_SENDER
17.476	FAST_SENDER	N/A
18.203	RECEIVER	FAST_SENDER
20.647	FAST_SENDER	N/A
21.425	RECEIVER	FAST_SENDER
23.867	FAST_SENDER	N/A
24.675	RECEIVER	FAST_SENDER
27.109	FAST_SENDER	N/A
27.835	RECEIVER	FAST_SENDER
29.505	SLOW_SENDER1	N/A
30.281	FAST_SENDER	N/A
30.304	RECEIVER	SLOW_SENDER1
31.053	RECEIVER	FAST_SENDER
37.731	SLOW_SENDER1	N/A
37.995	FAST_SENDER	N/A
45.994	FAST_SENDER	N/A
50.337	SLOW_SENDER1	N/A
51.093	RECEIVER	SLOW_SENDER1
52.163	RECEIVER	FAST_SENDER
54.571	FAST_SENDER	N/A
55.329	RECEIVER	FAST_SENDER
57.747	FAST_SENDER	N/A
58.494	SLOW_SENDER1	N/A
58.500	RECEIVER	FAST_SENDER
59.236	RECEIVER	SLOW_SENDER1
60.907	FAST_SENDER	N/A
61.663	RECEIVER	FAST_SENDER
64.078	FAST_SENDER	N/A
64.872	RECEIVER	FAST_SENDER
67.320	FAST_SENDER	N/A
68.073	RECEIVER	FAST_SENDER
70.481	FAST_SENDER	N/A
73.702	FAST_SENDER	N/A
78.945	SLOW_SENDER1	N/A
81.478	FAST_SENDER	N/A
88.915	FAST_SENDER	N/A
91.266	RECEIVER	FAST_SENDER
93.671	FAST_SENDER	N/A
94.440	RECEIVER	FAST_SENDER
96.860	FAST_SENDER	N/A
97.631	RECEIVER	FAST_SENDER
99.632	SLOW_SENDER1	N/A
100.070	FAST_SENDER	N/A
100.391	RECEIVER	SLOW_SENDER1
102.630	RECEIVER	FAST_SENDER
105.054	FAST_SENDER	N/A
105.840	RECEIVER	FAST_SENDER
108.279	FAST_SENDER	N/A
109.019	RECEIVER	FAST_SENDER
111.438	FAST_SENDER	N/A
112.217	RECEIVER	FAST_SENDER
114.641	FAST_SENDER	N/A
115.387	RECEIVER	FAST_SENDER
117.798	FAST_SENDER	N/A
118.570	RECEIVER	FAST_SENDER
121.020	FAST_SENDER	N/A
121.296	SLOW_SENDER1	N/A
128.337	FAST_SENDER	N/A
136.371	FAST_SENDER	N/A
140.636	RECEIVER	FAST_SENDER
141.961	SLOW_SENDER1	N/A
142.695	RECEIVER	SLOW_SENDER1
143.063	FAST_SENDER	N/A
143.796	RECEIVER	FAST_SENDER
146.202	FAST_SENDER	N/A
147.003	RECEIVER	FAST_SENDER
150.134	SLOW_SENDER1	N/A
150.905	RECEIVER	SLOW_SENDER1
151.107	FAST_SENDER	N/A
158.443	FAST_SENDER	N/A
165.708	FAST_SENDER	N/A
170.596	SLOW_SENDER1	N/A
171.348	RECEIVER	SLOW_SENDER1
174.015	FAST_SENDER	N/A
174.795	RECEIVER	FAST_SENDER
177.237	FAST_SENDER	N/A
177.987	RECEIVER	FAST_SENDER
178.793	SLOW_SENDER1	N/A
179.573	RECEIVER	SLOW_SENDER1
182.736	FAST_SENDER	N/A
183.527	RECEIVER	FAST_SENDER
185.932	FAST_SENDER	N/A
186.683	RECEIVER	FAST_SENDER
189.104	FAST_SENDER	N/A
189.866	RECEIVER	FAST_SENDER
192.308	FAST_SENDER	N/A
198.847	SLOW_SENDER1	N/A
200.204	FAST_SENDER	N/A
207.790	FAST_SENDER	N/A
211.697	RECEIVER	FAST_SENDER
214.143	FAST_SENDER	N/A
214.918	RECEIVER	FAST_SENDER
217.368	FAST_SENDER	N/A
218.159	RECEIVER	FAST_SENDER
219.541	SLOW_SENDER1	N/A
223.930	FAST_SENDER	N/A
224.704	RECEIVER	FAST_SENDER
227.123	FAST_SENDER	N/A
227.917	RECEIVER	FAST_SENDER
230.361	FAST_SENDER	N/A
233.569	FAST_SENDER	N/A
240.219	SLOW_SENDER1	N/A
241.374	FAST_SENDER	N/A
249.077	FAST_SENDER	N/A
249.836	RECEIVER	FAST_SENDER
252.262	FAST_SENDER	N/A
253.020	RECEIVER	FAST_SENDER
255.449	FAST_SENDER	N/A
256.212	RECEIVER	FAST_SENDER
258.636	FAST_SENDER	N/A
259.354	RECEIVER	FAST_SENDER
260.895	SLOW_SENDER1	N/A
261.666	RECEIVER	SLOW_SENDER1
261.789	FAST_SENDER	N/A
262.543	RECEIVER	FAST_SENDER
264.948	FAST_SENDER	N/A
269.100	SLOW_SENDER1	N/A
273.053	FAST_SENDER	N/A
280.365	FAST_SENDER	N/A
281.952	SLOW_SENDER1	N/A
284.395	RECEIVER	FAST_SENDER
286.821	FAST_SENDER	N/A
287.605	RECEIVER	FAST_SENDER
290.011	FAST_SENDER	N/A
290.746	RECEIVER	FAST_SENDER
293.163	FAST_SENDER	N/A
293.910	RECEIVER	FAST_SENDER
296.341	FAST_SENDER	N/A
297.100	RECEIVER	FAST_SENDER
299.500	FAST_SENDER	N/A
300.290	RECEIVER	FAST_SENDER
302.735	FAST_SENDER	N/A
303.123	SLOW_SENDER1	N/A
303.508	RECEIVER	FAST_SENDER
307.777	FAST_SENDER	N/A
315.013	FAST_SENDER	N/A
322.813	FAST_SENDER	N/A
323.827	SLOW_SENDER1	N/A
327.016	RECEIVER	FAST_SENDER
329.427	FAST_SENDER	N/A
330.191	RECEIVER	FAST_SENDER
332.592	FAST_SENDER	N/A
333.307	RECEIVER	FAST_SENDER
335.720	FAST_SENDER	N/A
336.447	RECEIVER	FAST_SENDER
338.894	FAST_SENDER	N/A
344.503	SLOW_SENDER1	N/A
347.174	FAST_SENDER	N/A
354.247	FAST_SENDER	N/A
358.484	RECEIVER	FAST_SENDER
360.930	FAST_SENDER	N/A
363.334	RECEIVER	FAST_SENDER
365.192	SLOW_SENDER1	N/A
365.763	FAST_SENDER	N/A
365.903	RECEIVER	SLOW_SENDER1
373.309	SLOW_SENDER1	N/A
373.350	FAST_SENDER	N/A
380.987	FAST_SENDER	N/A
386.894	RECEIVER	FAST_SENDER
389.326	FAST_SENDER	N/A
390.069	RECEIVER	FAST_SENDER
392.478	FAST_SENDER	N/A
393.254	RECEIVER	FAST_SENDER
393.760	SLOW_SENDER1	N/A
394.533	RECEIVER	SLOW_SENDER1
395.666	FAST_SENDER	N/A
396.421	RECEIVER	FAST_SENDER
398.837	FAST_SENDER	N/A
399.597	RECEIVER	FAST_SENDER
401.949	SLOW_SENDER1	N/A
402.017	FAST_SENDER	N/A
402.685	RECEIVER	SLOW_SENDER1
410.214	FAST_SENDER	N/A
418.095	FAST_SENDER	N/A
422.051	SLOW_SENDER1	N/A
424.721	RECEIVER	FAST_SENDER
427.151	FAST_SENDER	N/A
427.935	RECEIVER	FAST_SENDER
430.384	FAST_SENDER	N/A
431.183	RECEIVER	FAST_SENDER
433.583	FAST_SENDER	N/A
434.304	RECEIVER	FAST_SENDER
436.739	FAST_SENDER	N/A
437.466	RECEIVER	FAST_SENDER
439.869	FAST_SENDER	N/A
440.660	RECEIVER	FAST_SENDER
442.732	SLOW_SENDER1	N/A
443.069	FAST_SENDER	N/A
443.475	RECEIVER	SLOW_SENDER1
445.141	RECEIVER	FAST_SENDER
447.550	FAST_SENDER	N/A
448.306	RECEIVER	FAST_SENDER
450.721	FAST_SENDER	N/A
453.952	FAST_SENDER	N/A
461.646	FAST_SENDER	N/A
464.676	SLOW_SENDER1	N/A
468.773	FAST_SENDER	N/A
471.242	RECEIVER	FAST_SENDER
473.653	FAST_SENDER	N/A
474.421	RECEIVER	FAST_SENDER
476.861	FAST_SENDER	N/A
477.598	RECEIVER	FAST_SENDER
480.021	FAST_SENDER	N/A
480.769	RECEIVER	FAST_SENDER
483.192	FAST_SENDER	N/A
483.961	RECEIVER	FAST_SENDER
485.367	SLOW_SENDER1	N/A
486.127	RECEIVER	SLOW_SENDER1
486.384	FAST_SENDER	N/A
487.143	RECEIVER	FAST_SENDER
489.593	FAST_SENDER	N/A
490.323	RECEIVER	FAST_SENDER
492.749	FAST_SENDER	N/A
493.527	SLOW_SENDER1	N/A
500.548	FAST_SENDER	N/A
508.171	FAST_SENDER	N/A
511.971	RECEIVER	FAST_SENDER
513.715	SLOW_SENDER1	N/A
514.398	FAST_SENDER	N/A
522.114	FAST_SENDER	N/A
530.052	FAST_SENDER	N/A
534.335	RECEIVER	FAST_SENDER
534.393	SLOW_SENDER1	N/A
535.130	RECEIVER	SLOW_SENDER1
536.755	FAST_SENDER	N/A
542.546	SLOW_SENDER1	N/A
544.196	FAST_SENDER	N/A
551.100	FAST_SENDER	N/A
556.528	RECEIVER	FAST_SENDER
558.964	FAST_SENDER	N/A
559.767	RECEIVER	FAST_SENDER
562.948	SLOW_SENDER1	N/A
563.698	RECEIVER	SLOW_SENDER1
563.753	FAST_SENDER	N/A
564.486	RECEIVER	FAST_SENDER
566.894	FAST_SENDER	N/A
567.683	RECEIVER	FAST_SENDER
570.095	FAST_SENDER	N/A
571.137	SLOW_SENDER1	N/A
577.849	FAST_SENDER	N/A
585.081	FAST_SENDER	N/A
590.648	RECEIVER	FAST_SENDER
591.514	SLOW_SENDER1	N/A
592.282	RECEIVER	SLOW_SENDER1
593.097	FAST_SENDER	N/A
593.856	RECEIVER	FAST_SENDER
596.278	FAST_SENDER	N/A
597.043	RECEIVER	FAST_SENDER
599.479	FAST_SENDER	N/A
599.711	SLOW_SENDER1	N/A
600.243	RECEIVER	FAST_SENDER
604.335	FAST_SENDER	N/A
605.119	RECEIVER	FAST_SENDER
607.522	FAST_SENDER	N/A
608.294	RECEIVER	FAST_SENDER
610.713	FAST_SENDER	N/A
611.472	RECEIVER	FAST_SENDER
612.550	SLOW_SENDER1	N/A
613.873	FAST_SENDER	N/A
621.235	FAST_SENDER	N/A
628.676	FAST_SENDER	N/A
632.470	RECEIVER	FAST_SENDER
633.240	SLOW_SENDER1	N/A
634.004	RECEIVER	SLOW_SENDER1
634.904	FAST_SENDER	N/A
635.671	RECEIVER	FAST_SENDER
638.113	FAST_SENDER	N/A
638.889	RECEIVER	FAST_SENDER
641.318	FAST_SENDER	N/A
641.452	SLOW_SENDER1	N/A
642.097	RECEIVER	FAST_SENDER
644.529	FAST_SENDER	N/A
645.314	RECEIVER	FAST_SENDER
647.741	FAST_SENDER	N/A
648.510	RECEIVER	FAST_SENDER
650.938	FAST_SENDER	N/A
651.680	RECEIVER	FAST_SENDER
654.113	FAST_SENDER	N/A
654.887	RECEIVER	FAST_SENDER
657.308	FAST_SENDER	N/A
662.006	SLOW_SENDER1	N/A
665.209	FAST_SENDER	N/A
673.166	FAST_SENDER	N/A
677.081	RECEIVER	FAST_SENDER
679.514	FAST_SENDER	N/A
680.304	RECEIVER	FAST_SENDER
682.708	FAST_SENDER	N/A
683.417	RECEIVER	FAST_SENDER
683.680	SLOW_SENDER1	N/A
684.475	RECEIVER	SLOW_SENDER1
685.851	FAST_SENDER	N/A
686.600	RECEIVER	FAST_SENDER
689.021	FAST_SENDER	N/A
691.910	SLOW_SENDER1	N/A
696.038	FAST_SENDER	N/A
703.590	FAST_SENDER	N/A
704.673	SLOW_SENDER1	N/A
709.342	RECEIVER	FAST_SENDER
711.750	FAST_SENDER	N/A
712.503	RECEIVER	FAST_SENDER
714.952	FAST_SENDER	N/A
715.757	RECEIVER	FAST_SENDER
718.169	FAST_SENDER	N/A
718.939	RECEIVER	FAST_SENDER
721.358	FAST_SENDER	N/A
722.116	RECEIVER	FAST_SENDER
724.528	FAST_SENDER	N/A
725.255	RECEIVER	FAST_SENDER
726.499	SLOW_SENDER1	N/A
727.224	RECEIVER	SLOW_SENDER1
727.655	FAST_SENDER	N/A
728.430	RECEIVER	FAST_SENDER
730.836	FAST_SENDER	N/A
734.665	SLOW_SENDER1	N/A
738.231	FAST_SENDER	N/A
745.443	FAST_SENDER	N/A
751.365	RECEIVER	FAST_SENDER
753.805	FAST_SENDER	N/A
754.541	RECEIVER	FAST_SENDER
755.105	SLOW_SENDER1	N/A
755.881	RECEIVER	SLOW_SENDER1
756.969	FAST_SENDER	N/A
757.722	RECEIVER	FAST_SENDER
760.128	FAST_SENDER	N/A
760.893	RECEIVER	FAST_SENDER
763.299	SLOW_SENDER1	N/A
763.334	FAST_SENDER	N/A
771.469	FAST_SENDER	N/A
779.452	FAST_SENDER	N/A
783.372	SLOW_SENDER1	N/A
783.680	RECEIVER	FAST_SENDER
788.491	FAST_SENDER	N/A
789.249	RECEIVER	FAST_SENDER
791.676	FAST_SENDER	N/A
792.457	RECEIVER	FAST_SENDER
794.885	FAST_SENDER	N/A
795.633	RECEIVER	FAST_SENDER
798.072	FAST_SENDER	N/A
798.836	RECEIVER	FAST_SENDER
801.243	FAST_SENDER	N/A
801.985	RECEIVER	FAST_SENDER
804.052	SLOW_SENDER1	N/A
804.394	FAST_SENDER	N/A
804.834	RECEIVER	SLOW_SENDER1
806.616	RECEIVER	FAST_SENDER
809.034	FAST_SENDER	N/A
809.768	RECEIVER	FAST_SENDER
812.179	FAST_SENDER	N/A
812.253	SLOW_SENDER1	N/A
820.033	FAST_SENDER	N/A
825.035	SLOW_SENDER1	N/A
828.515	FAST_SENDER	N/A
831.056	RECEIVER	FAST_SENDER
833.476	FAST_SENDER	N/A
834.229	RECEIVER	FAST_SENDER
836.637	FAST_SENDER	N/A
837.398	RECEIVER	FAST_SENDER
839.807	FAST_SENDER	N/A
840.567	RECEIVER	FAST_SENDER
842.975	FAST_SENDER	N/A
843.739	RECEIVER	FAST_SENDER
845.716	SLOW_SENDER1	N/A
846.174	FAST_SENDER	N/A
846.478	RECEIVER	SLOW_SENDER1
848.359	RECEIVER	FAST_SENDER
850.789	FAST_SENDER	N/A
851.568	RECEIVER	FAST_SENDER
853.885	SLOW_SENDER1	N/A
853.991	FAST_SENDER	N/A
854.648	RECEIVER	SLOW_SENDER1
857.052	RECEIVER	FAST_SENDER
859.457	FAST_SENDER	N/A
862.677	FAST_SENDER	N/A
870.247	FAST_SENDER	N/A
873.975	SLOW_SENDER1	N/A
877.960	FAST_SENDER	N/A
880.028	RECEIVER	FAST_SENDER
882.474	FAST_SENDER	N/A
883.236	RECEIVER	FAST_SENDER
885.658	FAST_SENDER	N/A
886.422	RECEIVER	FAST_SENDER
888.823	FAST_SENDER	N/A
889.572	RECEIVER	FAST_SENDER
892.017	FAST_SENDER	N/A
892.767	RECEIVER	FAST_SENDER
894.668	SLOW_SENDER1	N/A
895.175	FAST_SENDER	N/A
895.393	RECEIVER	SLOW_SENDER1
897.498	RECEIVER	FAST_SENDER
899.938	FAST_SENDER	N/A
900.740	RECEIVER	FAST_SENDER
902.823	SLOW_SENDER1	N/A
903.144	FAST_SENDER	N/A
903.633	RECEIVER	SLOW_SENDER1
905.601	RECEIVER	FAST_SENDER
908.050	FAST_SENDER	N/A
915.314	FAST_SENDER	N/A
923.081	FAST_SENDER	N/A
923.267	SLOW_SENDER1	N/A
927.086	RECEIVER	FAST_SENDER
929.500	FAST_SENDER	N/A
930.257	RECEIVER	FAST_SENDER
932.659	FAST_SENDER	N/A
933.410	RECEIVER	FAST_SENDER
935.842	FAST_SENDER	N/A
936.614	RECEIVER	FAST_SENDER
939.045	FAST_SENDER	N/A
939.808	RECEIVER	FAST_SENDER
942.211	FAST_SENDER	N/A
942.957	RECEIVER	FAST_SENDER
943.965	SLOW_SENDER1	N/A
944.754	RECEIVER	SLOW_SENDER1
945.387	FAST_SENDER	N/A
948.589	FAST_SENDER	N/A
952.156	SLOW_SENDER1	N/A
955.941	FAST_SENDER	N/A
963.460	FAST_SENDER	N/A
964.954	SLOW_SENDER1	N/A
965.755	RECEIVER	SLOW_SENDER1
968.042	RECEIVER	FAST_SENDER
970.459	FAST_SENDER	N/A
971.226	RECEIVER	FAST_SENDER
973.175	SLOW_SENDER1	N/A
973.643	FAST_SENDER	N/A
974.368	RECEIVER	FAST_SENDER
978.467	FAST_SENDER	N/A
979.232	RECEIVER	FAST_SENDER
981.647	FAST_SENDER	N/A
982.379	RECEIVER	FAST_SENDER
984.801	FAST_SENDER	N/A
985.535	RECEIVER	FAST_SENDER
985.772	SLOW_SENDER1	N/A
992.488	FAST_SENDER	N/A
1000.261	FAST_SENDER	N/A
1005.816	RECEIVER	FAST_SENDER
1007.463	SLOW_SENDER1	N/A
1008.254	RECEIVER	SLOW_SENDER1
1008.263	FAST_SENDER	N/A
1009.065	RECEIVER	FAST_SENDER
1011.501	FAST_SENDER	N/A
1012.258	RECEIVER	FAST_SENDER
1014.659	FAST_SENDER	N/A
1015.445	RECEIVER	FAST_SENDER
1015.690	SLOW_SENDER1	N/A
1017.849	FAST_SENDER	N/A
1018.666	RECEIVER	FAST_SENDER
1021.111	FAST_SENDER	N/A
1021.844	RECEIVER	FAST_SENDER
1024.280	FAST_SENDER	N/A
1025.010	RECEIVER	FAST_SENDER
1027.441	FAST_SENDER	N/A
1028.194	RECEIVER	FAST_SENDER
1028.266	SLOW_SENDER1	N/A
1030.609	FAST_SENDER	N/A
1038.358	FAST_SENDER	N/A
1045.930	FAST_SENDER	N/A
1048.179	RECEIVER	FAST_SENDER
1048.955	SLOW_SENDER1	N/A
1049.720	RECEIVER	SLOW_SENDER1
1050.607	FAST_SENDER	N/A
1051.398	RECEIVER	FAST_SENDER
1053.841	FAST_SENDER	N/A
1054.610	RECEIVER	FAST_SENDER
1057.026	FAST_SENDER	N/A
1057.154	SLOW_SENDER1	N/A
1057.782	RECEIVER	FAST_SENDER
1060.225	FAST_SENDER	N/A
1068.037	FAST_SENDER	N/A
1075.718	FAST_SENDER	N/A
1077.684	SLOW_SENDER1	N/A
1078.135	RECEIVER	FAST_SENDER
1080.560	FAST_SENDER	N/A
1081.373	RECEIVER	FAST_SENDER
1083.779	FAST_SENDER	N/A
1084.514	RECEIVER	FAST_SENDER
1086.957	FAST_SENDER	N/A
1087.691	RECEIVER	FAST_SENDER
1090.120	FAST_SENDER	N/A
1097.806	FAST_SENDER	N/A
1098.373	SLOW_SENDER1	N/A
1105.905	FAST_SENDER	N/A
1109.845	RECEIVER	FAST_SENDER
1112.268	FAST_SENDER	N/A
1113.044	RECEIVER	FAST_SENDER
1115.485	FAST_SENDER	N/A
1116.301	RECEIVER	FAST_SENDER
1118.747	FAST_SENDER	N/A
1119.058	SLOW_SENDER1	N/A
1119.504	RECEIVER	FAST_SENDER
1123.717	FAST_SENDER	N/A
1124.478	RECEIVER	FAST_SENDER
1126.886	FAST_SENDER	N/A
1127.678	RECEIVER	FAST_SENDER
1130.121	FAST_SENDER	N/A
1130.862	RECEIVER	FAST_SENDER
1133.279	FAST_SENDER	N/A
1134.071	RECEIVER	FAST_SENDER
1136.503	FAST_SENDER	N/A
1139.773	SLOW_SENDER1	N/A
1144.746	FAST_SENDER	N/A
1152.371	FAST_SENDER	N/A
1156.410	RECEIVER	FAST_SENDER
1158.838	FAST_SENDER	N/A
1159.607	RECEIVER	FAST_SENDER
1160.471	SLOW_SENDER1	N/A
1161.226	RECEIVER	SLOW_SENDER1
1162.023	FAST_SENDER	N/A
1162.812	RECEIVER	FAST_SENDER
1165.243	FAST_SENDER	N/A
1165.991	RECEIVER	FAST_SENDER
1168.399	FAST_SENDER	N/A
1168.662	SLOW_SENDER1	N/A
1169.198	RECEIVER	FAST_SENDER
1171.612	FAST_SENDER	N/A
1172.389	RECEIVER	FAST_SENDER
1174.790	FAST_SENDER	N/A
1175.540	RECEIVER	FAST_SENDER
1177.984	FAST_SENDER	N/A
1181.178	FAST_SENDER	N/A
1188.305	FAST_SENDER	N/A
1188.776	SLOW_SENDER1	N/A
1196.221	FAST_SENDER	N/A
1198.746	RECEIVER	FAST_SENDER
1201.182	FAST_SENDER	N/A
1201.924	RECEIVER	FAST_SENDER
1204.339	FAST_SENDER	N/A
1205.112	RECEIVER	FAST_SENDER
1207.544	FAST_SENDER	N/A
1208.313	RECEIVER	FAST_SENDER
1209.470	SLOW_SENDER1	N/A
1210.215	RECEIVER	SLOW_SENDER1
1210.727	FAST_SENDER	N/A
1211.503	RECEIVER	FAST_SENDER
1213.935	FAST_SENDER	N/A
1214.701	RECEIVER	FAST_SENDER
1217.139	FAST_SENDER	N/A
1217.654	SLOW_SENDER1	N/A
1217.867	RECEIVER	FAST_SENDER
1220.274	FAST_SENDER	N/A
1223.455	FAST_SENDER	N/A
1231.282	FAST_SENDER	N/A
1237.931	SLOW_SENDER1	N/A
1238.875	FAST_SENDER	N/A
1242.049	FAST_SENDER	N/A
1242.832	RECEIVER	FAST_SENDER
1245.270	FAST_SENDER	N/A
1246.039	RECEIVER	FAST_SENDER
1248.467	FAST_SENDER	N/A
1249.218	RECEIVER	FAST_SENDER
1251.635	FAST_SENDER	N/A
1252.439	RECEIVER	FAST_SENDER
1254.842	FAST_SENDER	N/A
1255.624	RECEIVER	FAST_SENDER
1258.043	FAST_SENDER	N/A
1258.614	SLOW_SENDER1	N/A
1258.786	RECEIVER	FAST_SENDER
1261.222	FAST_SENDER	N/A
1262.027	RECEIVER	FAST_SENDER
1264.470	FAST_SENDER	N/A
1271.958	FAST_SENDER	N/A
1279.287	SLOW_SENDER1	N/A
1279.626	FAST_SENDER	N/A
1283.607	RECEIVER	FAST_SENDER
1286.031	FAST_SENDER	N/A
1288.196	RECEIVER	FAST_SENDER
1290.622	FAST_SENDER	N/A
1293.792	FAST_SENDER	N/A
1299.996	SLOW_SENDER1	N/A
1301.280	FAST_SENDER	N/A
1308.421	FAST_SENDER	N/A
1310.786	RECEIVER	FAST_SENDER
1313.204	FAST_SENDER	N/A
1313.981	RECEIVER	FAST_SENDER
1316.411	FAST_SENDER	N/A
1317.159	RECEIVER	FAST_SENDER
1319.583	FAST_SENDER	N/A
1320.339	RECEIVER	FAST_SENDER
1320.689	SLOW_SENDER1	N/A
1321.451	RECEIVER	SLOW_SENDER1
1325.888	FAST_SENDER	N/A
1326.627	RECEIVER	FAST_SENDER
1328.891	SLOW_SENDER1	N/A
1329.034	FAST_SENDER	N/A
1329.785	RECEIVER	FAST_SENDER
1332.199	FAST_SENDER	N/A
1335.387	FAST_SENDER	N/A
1341.695	SLOW_SENDER1	N/A
1342.782	FAST_SENDER	N/A
1350.318	FAST_SENDER	N/A
1354.218	RECEIVER	FAST_SENDER
1356.667	FAST_SENDER	N/A
1357.472	RECEIVER	FAST_SENDER
1359.903	FAST_SENDER	N/A
1360.683	RECEIVER	FAST_SENDER
1362.395	SLOW_SENDER1	N/A
1363.094	FAST_SENDER	N/A
1370.738	FAST_SENDER	N/A
1378.724	FAST_SENDER	N/A
1382.427	RECEIVER	FAST_SENDER
1383.084	SLOW_SENDER1	N/A
1383.876	RECEIVER	SLOW_SENDER1
1384.865	FAST_SENDER	N/A
1385.648	RECEIVER	FAST_SENDER
1388.063	FAST_SENDER	N/A
1388.834	RECEIVER	FAST_SENDER
1391.269	FAST_SENDER	N/A
1391.306	SLOW_SENDER1	N/A
1392.071	RECEIVER	FAST_SENDER
1394.519	FAST_SENDER	N/A
1395.257	RECEIVER	FAST_SENDER
1399.525	FAST_SENDER	N/A
1402.745	FAST_SENDER	N/A
1404.027	SLOW_SENDER1	N/A
1410.736	FAST_SENDER	N/A
1418.341	FAST_SENDER	N/A
1419.120	RECEIVER	FAST_SENDER
1421.520	FAST_SENDER	N/A
1422.275	RECEIVER	FAST_SENDER
1424.708	SLOW_SENDER1	N/A
1424.712	FAST_SENDER	N/A
1425.488	RECEIVER	SLOW_SENDER1
1427.814	RECEIVER	FAST_SENDER
1430.214	FAST_SENDER	N/A
1430.972	RECEIVER	FAST_SENDER
1432.918	SLOW_SENDER1	N/A
1433.421	FAST_SENDER	N/A
1441.003	FAST_SENDER	N/A
1445.692	SLOW_SENDER1	N/A
1448.888	FAST_SENDER	N/A
1452.538	RECEIVER	FAST_SENDER
1454.957	FAST_SENDER	N/A
1455.766	RECEIVER	FAST_SENDER
1458.204	FAST_SENDER	N/A
1458.962	RECEIVER	FAST_SENDER
1461.382	FAST_SENDER	N/A
1462.129	RECEIVER	FAST_SENDER
1464.531	FAST_SENDER	N/A
1465.314	RECEIVER	FAST_SENDER
1466.862	SLOW_SENDER1	N/A
1467.635	RECEIVER	SLOW_SENDER1
1467.736	FAST_SENDER	N/A
1468.488	RECEIVER	FAST_SENDER
1470.929	FAST_SENDER	N/A
1471.661	RECEIVER	FAST_SENDER
1474.091	FAST_SENDER	N/A
1475.080	SLOW_SENDER1	N/A
1481.249	FAST_SENDER	N/A
1487.928	SLOW_SENDER1	N/A
1488.400	FAST_SENDER	N/A
1493.757	RECEIVER	FAST_SENDER
1496.164	FAST_SENDER	N/A
1496.921	RECEIVER	FAST_SENDER
1499.347	FAST_SENDER	N/A
1500.105	RECEIVER	FAST_SENDER
1502.538	FAST_SENDER	N/A
1503.319	RECEIVER	FAST_SENDER
1505.765	FAST_SENDER	N/A
1506.540	RECEIVER	FAST_SENDER
1508.940	FAST_SENDER	N/A
1509.526	SLOW_SENDER1	N/A
1509.676	RECEIVER	FAST_SENDER
1515.013	FAST_SENDER	N/A
1522.122	FAST_SENDER	N/A
1529.939	FAST_SENDER	N/A
1530.213	SLOW_SENDER1	N/A
1532.300	RECEIVER	FAST_SENDER
1534.725	FAST_SENDER	N/A
1535.501	RECEIVER	FAST_SENDER
1537.908	FAST_SENDER	N/A
1538.691	RECEIVER	FAST_SENDER
1541.139	FAST_SENDER	N/A
1541.916	RECEIVER	FAST_SENDER
1544.322	FAST_SENDER	N/A
1545.074	RECEIVER	FAST_SENDER
1547.501	FAST_SENDER	N/A
1548.296	RECEIVER	FAST_SENDER
1550.697	FAST_SENDER	N/A
1550.904	SLOW_SENDER1	N/A
1551.473	RECEIVER	FAST_SENDER
1553.916	FAST_SENDER	N/A
1560.884	FAST_SENDER	N/A
1568.648	FAST_SENDER	N/A
1571.133	RECEIVER	FAST_SENDER
1572.062	SLOW_SENDER1	N/A
1572.855	RECEIVER	SLOW_SENDER1
1573.569	FAST_SENDER	N/A
1574.315	RECEIVER	FAST_SENDER
1576.720	FAST_SENDER	N/A
1577.452	RECEIVER	FAST_SENDER
1579.874	FAST_SENDER	N/A
1580.258	SLOW_SENDER1	N/A
1580.602	RECEIVER	FAST_SENDER
1583.023	FAST_SENDER	N/A
1583.783	RECEIVER	FAST_SENDER
1586.215	FAST_SENDER	N/A
1586.984	RECEIVER	FAST_SENDER
1589.429	FAST_SENDER	N/A
1590.225	RECEIVER	FAST_SENDER
1592.672	FAST_SENDER	N/A
1592.832	SLOW_SENDER1	N/A
1593.412	RECEIVER	FAST_SENDER
1595.847	FAST_SENDER	N/A
1602.968	FAST_SENDER	N/A
1610.862	FAST_SENDER	N/A
1613.353	RECEIVER	FAST_SENDER
1614.405	SLOW_SENDER1	N/A
1615.802	FAST_SENDER	N/A
1623.777	FAST_SENDER	N/A
1631.170	FAST_SENDER	N/A
1635.008	RECEIVER	FAST_SENDER
1635.084	SLOW_SENDER1	N/A
1637.452	FAST_SENDER	N/A
1644.778	FAST_SENDER	N/A
1651.981	FAST_SENDER	N/A
1655.774	SLOW_SENDER1	N/A
1656.531	RECEIVER	SLOW_SENDER1
1657.626	RECEIVER	FAST_SENDER
1660.072	FAST_SENDER	N/A
1660.812	RECEIVER	FAST_SENDER
1663.248	FAST_SENDER	N/A
1663.952	SLOW_SENDER1	N/A
1670.874	FAST_SENDER	N/A
1678.284	FAST_SENDER	N/A
1682.323	RECEIVER	FAST_SENDER
1684.058	SLOW_SENDER1	N/A
1684.763	FAST_SENDER	N/A
1684.785	RECEIVER	SLOW_SENDER1
1685.524	RECEIVER	FAST_SENDER
1687.973	FAST_SENDER	N/A
1692.190	SLOW_SENDER1	N/A
1695.627	FAST_SENDER	N/A
1703.506	FAST_SENDER	N/A
1707.098	RECEIVER	FAST_SENDER
1709.517	FAST_SENDER	N/A
1710.288	RECEIVER	FAST_SENDER
1712.619	SLOW_SENDER1	N/A
1713.406	RECEIVER	SLOW_SENDER1
1714.130	FAST_SENDER	N/A
1714.878	RECEIVER	FAST_SENDER
1717.294	FAST_SENDER	N/A
1718.030	RECEIVER	FAST_SENDER
1720.442	FAST_SENDER	N/A
1720.844	SLOW_SENDER1	N/A
1721.218	RECEIVER	FAST_SENDER
1723.653	FAST_SENDER	N/A
1731.243	FAST_SENDER	N/A
1733.675	SLOW_SENDER1	N/A
1738.610	FAST_SENDER	N/A
1744.314	RECEIVER	FAST_SENDER
1746.753	FAST_SENDER	N/A
1747.572	RECEIVER	FAST_SENDER
1750.018	FAST_SENDER	N/A
1750.782	RECEIVER	FAST_SENDER
1753.230	FAST_SENDER	N/A
1754.019	RECEIVER	FAST_SENDER
1754.378	SLOW_SENDER1	N/A
1755.159	RECEIVER	SLOW_SENDER1
1756.427	FAST_SENDER	N/A
1757.243	RECEIVER	FAST_SENDER
1759.647	FAST_SENDER	N/A
1760.464	RECEIVER	FAST_SENDER
1762.596	SLOW_SENDER1	N/A
1762.909	FAST_SENDER	N/A
1770.392	FAST_SENDER	N/A
1775.246	SLOW_SENDER1	N/A
1777.893	FAST_SENDER	N/A
1783.359	RECEIVER	FAST_SENDER
1785.771	FAST_SENDER	N/A
1788.162	RECEIVER	FAST_SENDER
1790.565	FAST_SENDER	N/A
1791.336	RECEIVER	FAST_SENDER
1793.745	FAST_SENDER	N/A
1795.924	SLOW_SENDER1	N/A
1796.889	FAST_SENDER	N/A
1804.549	FAST_SENDER	N/A
1812.576	FAST_SENDER	N/A
1813.338	RECEIVER	FAST_SENDER
1815.778	FAST_SENDER	N/A
1816.541	RECEIVER	FAST_SENDER
1816.585	SLOW_SENDER1	N/A
1817.369	RECEIVER	SLOW_SENDER1
1818.950	FAST_SENDER	N/A
1819.697	RECEIVER	FAST_SENDER
1822.097	FAST_SENDER	N/A
1822.865	RECEIVER	FAST_SENDER
1824.781	SLOW_SENDER1	N/A
1825.306	FAST_SENDER	N/A
1826.057	RECEIVER	FAST_SENDER
1828.481	FAST_SENDER	N/A
1829.246	RECEIVER	FAST_SENDER
1831.685	FAST_SENDER	N/A
1832.454	RECEIVER	FAST_SENDER
1834.889	FAST_SENDER	N/A
1835.613	RECEIVER	FAST_SENDER
1837.623	SLOW_SENDER1	N/A
1838.031	FAST_SENDER	N/A
1845.680	FAST_SENDER	N/A
1853.238	FAST_SENDER	N/A
1857.391	RECEIVER	FAST_SENDER
1859.398	SLOW_SENDER1	N/A
1859.840	FAST_SENDER	N/A
1860.147	RECEIVER	SLOW_SENDER1
1862.269	RECEIVER	FAST_SENDER
1864.709	FAST_SENDER	N/A
1865.488	RECEIVER	FAST_SENDER
1867.909	FAST_SENDER	N/A
1868.696	RECEIVER	FAST_SENDER
1871.099	FAST_SENDER	N/A
1871.857	RECEIVER	FAST_SENDER
1874.275	FAST_SENDER	N/A
1875.083	RECEIVER	FAST_SENDER
1877.501	FAST_SENDER	N/A
1878.273	RECEIVER	FAST_SENDER
1880.720	FAST_SENDER	N/A
1881.416	SLOW_SENDER1	N/A
1881.481	RECEIVER	FAST_SENDER
1883.902	FAST_SENDER	N/A
1891.855	FAST_SENDER	N/A
1899.358	FAST_SENDER	N/A
1901.838	RECEIVER	FAST_SENDER
1902.097	SLOW_SENDER1	N/A
1902.873	RECEIVER	SLOW_SENDER1
1904.251	FAST_SENDER	N/A
1905.020	RECEIVER	FAST_SENDER
1907.467	FAST_SENDER	N/A
1908.246	RECEIVER	FAST_SENDER
1910.289	SLOW_SENDER1	N/A
1910.689	FAST_SENDER	N/A
1918.170	FAST_SENDER	N/A
1925.938	FAST_SENDER	N/A
1929.569	RECEIVER	FAST_SENDER
1930.361	SLOW_SENDER1	N/A
1931.090	RECEIVER	SLOW_SENDER1
1931.974	FAST_SENDER	N/A
1932.740	RECEIVER	FAST_SENDER
1935.158	FAST_SENDER	N/A
1935.899	RECEIVER	FAST_SENDER
1938.324	FAST_SENDER	N/A
1938.539	SLOW_SENDER1	N/A
1939.099	RECEIVER	FAST_SENDER
1941.519	FAST_SENDER	N/A
1948.928	FAST_SENDER	N/A
1956.577	FAST_SENDER	N/A
1958.865	SLOW_SENDER1	N/A
1960.603	RECEIVER	FAST_SENDER
1963.040	FAST_SENDER	N/A
1963.816	RECEIVER	FAST_SENDER
1966.233	FAST_SENDER	N/A
1966.972	RECEIVER	FAST_SENDER
1969.405	FAST_SENDER	N/A
1976.848	FAST_SENDER	N/A
1979.553	SLOW_SENDER1	N/A
1984.253	FAST_SENDER	N/A
1990.056	RECEIVER	FAST_SENDER
1992.497	FAST_SENDER	N/A
1993.229	RECEIVER	FAST_SENDER
1995.641	FAST_SENDER	N/A
1996.415	RECEIVER	FAST_SENDER
1998.859	FAST_SENDER	N/A
1999.608	RECEIVER	FAST_SENDER
2002.021	SLOW_SENDER1	N/A
2002.030	FAST_SENDER	N/A
2002.815	RECEIVER	SLOW_SENDER1
2004.852	RECEIVER	FAST_SENDER
2007.285	FAST_SENDER	N/A
2008.069	RECEIVER	FAST_SENDER
2010.247	SLOW_SENDER1	N/A
2010.491	FAST_SENDER	N/A
2011.254	RECEIVER	FAST_SENDER
2013.660	FAST_SENDER	N/A
2014.420	RECEIVER	FAST_SENDER
2016.821	FAST_SENDER	N/A
2023.010	SLOW_SENDER1	N/A
2024.669	FAST_SENDER	N/A
2031.800	FAST_SENDER	N/A
2037.275	RECEIVER	FAST_SENDER
2039.688	FAST_SENDER	N/A
2040.452	RECEIVER	FAST_SENDER
2042.866	FAST_SENDER	N/A
2043.619	RECEIVER	FAST_SENDER
2043.708	SLOW_SENDER1	N/A
2044.478	RECEIVER	SLOW_SENDER1
2046.060	FAST_SENDER	N/A
2046.801	RECEIVER	FAST_SENDER
2049.221	FAST_SENDER	N/A
2049.964	RECEIVER	FAST_SENDER
2051.914	SLOW_SENDER1	N/A
2052.369	FAST_SENDER	N/A
2060.328	FAST_SENDER	N/A
2068.242	FAST_SENDER	N/A
2071.911	RECEIVER	FAST_SENDER
2071.969	SLOW_SENDER1	N/A
2072.683	RECEIVER	SLOW_SENDER1
2074.344	FAST_SENDER	N/A
2075.108	RECEIVER	FAST_SENDER
2077.535	FAST_SENDER	N/A
2078.250	RECEIVER	FAST_SENDER
2080.105	SLOW_SENDER1	N/A
2080.699	FAST_SENDER	N/A
2080.864	RECEIVER	SLOW_SENDER1
2083.239	RECEIVER	FAST_SENDER
2085.667	FAST_SENDER	N/A
2086.476	RECEIVER	FAST_SENDER
2088.894	FAST_SENDER	N/A
2092.496	RECEIVER	FAST_SENDER
2094.941	FAST_SENDER	N/A
2095.712	RECEIVER	FAST_SENDER
2098.146	FAST_SENDER	N/A
2098.882	RECEIVER	FAST_SENDER
2100.582	SLOW_SENDER1	N/A
2101.291	FAST_SENDER	N/A
2108.782	FAST_SENDER	N/A
2116.486	FAST_SENDER	N/A
2120.319	RECEIVER	FAST_SENDER
2121.265	SLOW_SENDER1	N/A
2121.997	RECEIVER	SLOW_SENDER1
2122.736	FAST_SENDER	N/A
2123.514	RECEIVER	FAST_SENDER
2125.920	FAST_SENDER	N/A
2126.685	RECEIVER	FAST_SENDER
2129.118	FAST_SENDER	N/A
2129.439	SLOW_SENDER1	N/A
2129.865	RECEIVER	FAST_SENDER
2132.292	FAST_SENDER	N/A
2133.048	RECEIVER	FAST_SENDER
2135.483	FAST_SENDER	N/A
2136.216	RECEIVER	FAST_SENDER
2138.628	FAST_SENDER	N/A
2139.400	RECEIVER	FAST_SENDER
2141.809	FAST_SENDER	N/A
2149.531	FAST_SENDER	N/A
2149.847	SLOW_SENDER1	N/A
2157.328	FAST_SENDER	N/A
2161.137	RECEIVER	FAST_SENDER
2163.538	FAST_SENDER	N/A
2164.264	RECEIVER	FAST_SENDER
2166.683	FAST_SENDER	N/A
2167.471	RECEIVER	FAST_SENDER
2169.907	FAST_SENDER	N/A
2170.541	SLOW_SENDER1	N/A
2170.692	RECEIVER	FAST_SENDER
2173.125	FAST_SENDER	N/A
2173.876	RECEIVER	FAST_SENDER
2176.281	FAST_SENDER	N/A
2177.033	RECEIVER	FAST_SENDER
2179.441	FAST_SENDER	N/A
2180.188	RECEIVER	FAST_SENDER
2182.632	FAST_SENDER	N/A
2183.388	RECEIVER	FAST_SENDER
2185.793	FAST_SENDER	N/A
2186.568	RECEIVER	FAST_SENDER
2191.247	SLOW_SENDER1	N/A
2193.247	FAST_SENDER	N/A
2200.821	FAST_SENDER	N/A
2206.755	RECEIVER	FAST_SENDER
2209.184	FAST_SENDER	N/A
2209.950	RECEIVER	FAST_SENDER
2211.926	SLOW_SENDER1	N/A
2212.395	FAST_SENDER	N/A
2212.718	RECEIVER	SLOW_SENDER1
2220.020	FAST_SENDER	N/A
2228.061	FAST_SENDER	N/A
2233.794	SLOW_SENDER1	N/A
2233.845	RECEIVER	FAST_SENDER
2235.054	RECEIVER	SLOW_SENDER1
2236.271	FAST_SENDER	N/A
2237.015	RECEIVER	FAST_SENDER
2239.464	FAST_SENDER	N/A
2240.200	RECEIVER	FAST_SENDER
2242.495	SLOW_SENDER1	N/A
2242.622	FAST_SENDER	N/A
2243.369	RECEIVER	FAST_SENDER
2245.798	FAST_SENDER	N/A
2246.582	RECEIVER	FAST_SENDER
2249.003	FAST_SENDER	N/A
2249.775	RECEIVER	FAST_SENDER
2252.211	FAST_SENDER	N/A
2252.952	RECEIVER	FAST_SENDER
2255.093	SLOW_SENDER1	N/A
2255.398	FAST_SENDER	N/A
2262.827	FAST_SENDER	N/A
2263.279	SLOW_SENDER1	N/A
2270.729	FAST_SENDER	N/A
2276.086	SLOW_SENDER1	N/A
2276.473	RECEIVER	FAST_SENDER
2278.772	FAST_SENDER	N/A
2279.534	RECEIVER	FAST_SENDER
2281.968	FAST_SENDER	N/A
2282.718	RECEIVER	FAST_SENDER
2285.153	FAST_SENDER	N/A
2285.937	RECEIVER	FAST_SENDER
2288.346	FAST_SENDER	N/A
2289.096	RECEIVER	FAST_SENDER
2293.021	FAST_SENDER	N/A
2293.786	RECEIVER	FAST_SENDER
2296.191	FAST_SENDER	N/A
2296.786	SLOW_SENDER1	N/A
2296.944	RECEIVER	FAST_SENDER
2300.690	FAST_SENDER	N/A
2308.092	FAST_SENDER	N/A
2315.817	FAST_SENDER	N/A
2317.478	SLOW_SENDER1	N/A
2320.554	RECEIVER	FAST_SENDER
2322.974	FAST_SENDER	N/A
2323.707	RECEIVER	FAST_SENDER
2326.127	FAST_SENDER	N/A
2326.899	RECEIVER	FAST_SENDER
2329.332	FAST_SENDER	N/A
2330.096	RECEIVER	FAST_SENDER
2332.540	FAST_SENDER	N/A
2333.283	RECEIVER	FAST_SENDER
2335.705	FAST_SENDER	N/A
2336.470	RECEIVER	FAST_SENDER
2338.191	SLOW_SENDER1	N/A
2338.904	FAST_SENDER	N/A
2338.960	RECEIVER	SLOW_SENDER1
2339.660	RECEIVER	FAST_SENDER
2342.072	FAST_SENDER	N/A
2346.409	SLOW_SENDER1	N/A
2349.332	FAST_SENDER	N/A
2356.681	FAST_SENDER	N/A
2359.196	SLOW_SENDER1	N/A
2362.766	RECEIVER	FAST_SENDER
2365.198	FAST_SENDER	N/A
2365.942	RECEIVER	FAST_SENDER
2368.363	FAST_SENDER	N/A
2369.125	RECEIVER	FAST_SENDER
2371.566	FAST_SENDER	N/A
2372.338	RECEIVER	FAST_SENDER
2374.743	FAST_SENDER	N/A
2375.490	RECEIVER	FAST_SENDER
2377.917	FAST_SENDER	N/A
2378.698	RECEIVER	FAST_SENDER
2379.903	SLOW_SENDER1	N/A
2380.632	RECEIVER	SLOW_SENDER1
2381.141	FAST_SENDER	N/A
2381.936	RECEIVER	FAST_SENDER
2384.356	FAST_SENDER	N/A
2385.086	RECEIVER	FAST_SENDER
2387.500	FAST_SENDER	N/A
2388.047	SLOW_SENDER1	N/A
2388.241	RECEIVER	FAST_SENDER
2390.678	FAST_SENDER	N/A
2393.863	FAST_SENDER	N/A
2401.517	FAST_SENDER	N/A
2408.461	SLOW_SENDER1	N/A
2408.986	FAST_SENDER	N/A
2411.487	RECEIVER	FAST_SENDER
2413.894	FAST_SENDER	N/A
2414.629	RECEIVER	FAST_SENDER
2417.057	FAST_SENDER	N/A
2417.820	RECEIVER	FAST_SENDER
2420.253	FAST_SENDER	N/A
2420.969	RECEIVER	FAST_SENDER
2423.395	FAST_SENDER	N/A
2424.132	RECEIVER	FAST_SENDER
2426.571	FAST_SENDER	N/A
2427.343	RECEIVER	FAST_SENDER
2429.776	FAST_SENDER	N/A
2429.787	SLOW_SENDER1	N/A
2430.489	RECEIVER	FAST_SENDER
2432.934	FAST_SENDER	N/A
2433.705	RECEIVER	FAST_SENDER
2437.614	FAST_SENDER	N/A
2438.352	RECEIVER	FAST_SENDER
2440.791	FAST_SENDER	N/A
2441.544	RECEIVER	FAST_SENDER
2443.964	FAST_SENDER	N/A
2450.967	SLOW_SENDER1	N/A
2451.753	FAST_SENDER	N/A
2459.272	FAST_SENDER	N/A
2463.501	RECEIVER	FAST_SENDER
2465.922	FAST_SENDER	N/A
2466.687	RECEIVER	FAST_SENDER
2469.097	FAST_SENDER	N/A
2469.851	RECEIVER	FAST_SENDER
2471.668	SLOW_SENDER1	N/A
2472.271	FAST_SENDER	N/A
2479.733	FAST_SENDER	N/A
2487.077	FAST_SENDER	N/A
2492.375	SLOW_SENDER1	N/A
2493.126	RECEIVER	SLOW_SENDER1
2493.644	FAST_SENDER	N/A
2494.430	RECEIVER	FAST_SENDER
2496.834	FAST_SENDER	N/A
2500.532	SLOW_SENDER1	N/A
2503.898	FAST_SENDER	N/A
2511.546	FAST_SENDER	N/A
2517.407	RECEIVER	FAST_SENDER
2519.825	FAST_SENDER	N/A
2520.594	RECEIVER	FAST_SENDER
2520.647	SLOW_SENDER1	N/A
2521.449	RECEIVER	SLOW_SENDER1
2522.994	FAST_SENDER	N/A
2523.792	RECEIVER	FAST_SENDER
2526.213	FAST_SENDER	N/A
2526.952	RECEIVER	FAST_SENDER
2528.886	SLOW_SENDER1	N/A
2529.402	FAST_SENDER	N/A
2530.136	RECEIVER	FAST_SENDER
2532.564	FAST_SENDER	N/A
2533.341	RECEIVER	FAST_SENDER
2535.776	FAST_SENDER	N/A
2536.531	RECEIVER	FAST_SENDER
2538.979	FAST_SENDER	N/A
2539.758	RECEIVER	FAST_SENDER
2541.429	SLOW_SENDER1	N/A
2546.685	FAST_SENDER	N/A
2553.965	FAST_SENDER	N/A
2561.424	FAST_SENDER	N/A
2562.113	SLOW_SENDER1	N/A
2562.156	RECEIVER	FAST_SENDER
2563.418	RECEIVER	SLOW_SENDER1
2564.589	FAST_SENDER	N/A
2565.367	RECEIVER	FAST_SENDER
2567.794	FAST_SENDER	N/A
2568.586	RECEIVER	FAST_SENDER
2571.005	FAST_SENDER	N/A
2571.746	RECEIVER	FAST_SENDER
2574.188	FAST_SENDER	N/A
2574.971	RECEIVER	FAST_SENDER
2577.410	FAST_SENDER	N/A
2578.200	RECEIVER	FAST_SENDER
2580.643	FAST_SENDER	N/A
2581.402	RECEIVER	FAST_SENDER
2583.276	SLOW_SENDER1	N/A
2583.833	FAST_SENDER	N/A
2591.235	FAST_SENDER	N/A
2591.477	SLOW_SENDER1	N/A
2599.215	FAST_SENDER	N/A
2606.750	FAST_SENDER	N/A
2607.468	RECEIVER	FAST_SENDER
2609.908	FAST_SENDER	N/A
2611.931	SLOW_SENDER1	N/A
2612.331	RECEIVER	FAST_SENDER
2614.739	FAST_SENDER	N/A
2615.478	RECEIVER	FAST_SENDER
2617.916	FAST_SENDER	N/A
2618.687	RECEIVER	FAST_SENDER
2621.135	FAST_SENDER	N/A
2621.867	RECEIVER	FAST_SENDER
2624.290	FAST_SENDER	N/A
2631.759	FAST_SENDER	N/A
2632.611	SLOW_SENDER1	N/A
2639.560	FAST_SENDER	N/A
2643.671	RECEIVER	FAST_SENDER
2647.704	FAST_SENDER	N/A
2653.300	SLOW_SENDER1	N/A
2655.373	FAST_SENDER	N/A
2663.168	FAST_SENDER	N/A
2667.396	RECEIVER	FAST_SENDER
2669.825	FAST_SENDER	N/A
2670.609	RECEIVER	FAST_SENDER
2673.056	FAST_SENDER	N/A
2673.787	RECEIVER	FAST_SENDER
2673.968	SLOW_SENDER1	N/A
2674.695	RECEIVER	SLOW_SENDER1
2676.193	FAST_SENDER	N/A
2676.960	RECEIVER	FAST_SENDER
2682.104	SLOW_SENDER1	N/A
2684.245	FAST_SENDER	N/A
2691.843	FAST_SENDER	N/A
2697.276	RECEIVER	FAST_SENDER
2699.698	FAST_SENDER	N/A
2700.470	RECEIVER	FAST_SENDER
2702.557	SLOW_SENDER1	N/A
2702.883	FAST_SENDER	N/A
2703.322	RECEIVER	SLOW_SENDER1
2705.440	RECEIVER	FAST_SENDER
2707.840	FAST_SENDER	N/A
2708.638	RECEIVER	FAST_SENDER
2710.758	SLOW_SENDER1	N/A
2711.082	FAST_SENDER	N/A
2718.517	FAST_SENDER	N/A
2726.630	FAST_SENDER	N/A
2730.272	RECEIVER	FAST_SENDER
2730.821	SLOW_SENDER1	N/A
2731.566	RECEIVER	SLOW_SENDER1
2732.697	FAST_SENDER	N/A
2733.451	RECEIVER	FAST_SENDER
2735.863	FAST_SENDER	N/A
2736.656	RECEIVER	FAST_SENDER
2738.995	SLOW_SENDER1	N/A
2739.059	FAST_SENDER	N/A
2739.779	RECEIVER	SLOW_SENDER1
2741.709	RECEIVER	FAST_SENDER
2744.110	FAST_SENDER	N/A
2744.876	RECEIVER	FAST_SENDER
2747.290	FAST_SENDER	N/A
2748.084	RECEIVER	FAST_SENDER
2750.488	FAST_SENDER	N/A
2753.641	FAST_SENDER	N/A
2759.113	SLOW_SENDER1	N/A
2761.194	FAST_SENDER	N/A
2768.549	FAST_SENDER	N/A
2770.916	RECEIVER	FAST_SENDER
2773.320	FAST_SENDER	N/A
2774.044	RECEIVER	FAST_SENDER
2776.484	FAST_SENDER	N/A
2777.205	RECEIVER	FAST_SENDER
2779.640	FAST_SENDER	N/A
2779.807	SLOW_SENDER1	N/A
2780.431	RECEIVER	FAST_SENDER
2782.870	FAST_SENDER	N/A
2783.639	RECEIVER	FAST_SENDER
2786.077	FAST_SENDER	N/A
2786.823	RECEIVER	FAST_SENDER
2789.238	FAST_SENDER	N/A
2790.007	RECEIVER	FAST_SENDER
2792.434	FAST_SENDER	N/A
2793.191	RECEIVER	FAST_SENDER
2795.591	FAST_SENDER	N/A
2796.357	RECEIVER	FAST_SENDER
2798.797	FAST_SENDER	N/A
2799.524	RECEIVER	FAST_SENDER
2800.506	SLOW_SENDER1	N/A
2801.924	FAST_SENDER	N/A
2808.690	SLOW_SENDER1	N/A
2809.833	FAST_SENDER	N/A
2817.563	FAST_SENDER	N/A
2820.050	RECEIVER	FAST_SENDER
2822.498	FAST_SENDER	N/A
2823.273	RECEIVER	FAST_SENDER
2825.681	FAST_SENDER	N/A
2826.439	RECEIVER	FAST_SENDER
2828.801	SLOW_SENDER1	N/A
2828.853	FAST_SENDER	N/A
2829.537	RECEIVER	SLOW_SENDER1
2831.686	RECEIVER	FAST_SENDER
2834.086	FAST_SENDER	N/A
2834.861	RECEIVER	FAST_SENDER
2836.976	SLOW_SENDER1	N/A
2837.302	FAST_SENDER	N/A
2837.709	RECEIVER	SLOW_SENDER1
2839.693	RECEIVER	FAST_SENDER
2842.119	FAST_SENDER	N/A
2842.910	RECEIVER	FAST_SENDER
2845.346	FAST_SENDER	N/A
2848.530	FAST_SENDER	N/A
2856.101	FAST_SENDER	N/A
2857.101	SLOW_SENDER1	N/A
2863.743	FAST_SENDER	N/A
2865.942	RECEIVER	FAST_SENDER
2868.387	FAST_SENDER	N/A
2869.146	RECEIVER	FAST_SENDER
2871.583	FAST_SENDER	N/A
2872.321	RECEIVER	FAST_SENDER
2874.756	FAST_SENDER	N/A
2875.496	RECEIVER	FAST_SENDER
2877.762	SLOW_SENDER1	N/A
2877.937	FAST_SENDER	N/A
2878.512	RECEIVER	SLOW_SENDER1
2880.340	RECEIVER	FAST_SENDER
2882.769	FAST_SENDER	N/A
2883.490	RECEIVER	FAST_SENDER
2885.915	FAST_SENDER	N/A
2885.949	SLOW_SENDER1	N/A
2886.683	RECEIVER	FAST_SENDER
2889.124	FAST_SENDER	N/A
2889.884	RECEIVER	FAST_SENDER
2892.287	FAST_SENDER	N/A
2893.014	RECEIVER	FAST_SENDER
2895.454	FAST_SENDER	N/A
2898.654	FAST_SENDER	N/A
2906.530	SLOW_SENDER1	N/A
2906.682	FAST_SENDER	N/A
2914.525	FAST_SENDER	N/A
2915.302	RECEIVER	FAST_SENDER
2917.727	FAST_SENDER	N/A
2919.872	RECEIVER	FAST_SENDER
2922.311	FAST_SENDER	N/A
2925.472	FAST_SENDER	N/A
2927.216	SLOW_SENDER1	N/A
2933.002	FAST_SENDER	N/A
2940.262	FAST_SENDER	N/A
2942.788	RECEIVER	FAST_SENDER
2945.218	FAST_SENDER	N/A
2945.965	RECEIVER	FAST_SENDER
2948.372	SLOW_SENDER1	N/A
2948.377	FAST_SENDER	N/A
2949.123	RECEIVER	SLOW_SENDER1
2956.215	FAST_SENDER	N/A
2956.546	SLOW_SENDER1	N/A
2964.222	FAST_SENDER	N/A
2969.914	RECEIVER	FAST_SENDER
2972.329	FAST_SENDER	N/A
2973.081	RECEIVER	FAST_SENDER
2975.486	FAST_SENDER	N/A
2976.234	RECEIVER	FAST_SENDER
2976.657	SLOW_SENDER1	N/A
2977.406	RECEIVER	SLOW_SENDER1
2978.662	FAST_SENDER	N/A
2979.420	RECEIVER	FAST_SENDER
2981.853	FAST_SENDER	N/A
2982.624	RECEIVER	FAST_SENDER
2984.841	SLOW_SENDER1	N/A
2985.030	FAST_SENDER	N/A
2985.621	RECEIVER	SLOW_SENDER1
2992.424	FAST_SENDER	N/A
3000.128	FAST_SENDER	N/A
3004.954	SLOW_SENDER1	N/A
3008.181	FAST_SENDER	N/A
3008.936	RECEIVER	FAST_SENDER
3011.376	FAST_SENDER	N/A
3012.157	RECEIVER	FAST_SENDER
3014.607	FAST_SENDER	N/A
3015.377	RECEIVER	FAST_SENDER
3017.812	FAST_SENDER	N/A
3018.593	RECEIVER	FAST_SENDER
3021.042	FAST_SENDER	N/A
3024.270	FAST_SENDER	N/A
3026.102	SLOW_SENDER1	N/A
3032.106	FAST_SENDER	N/A
3039.665	FAST_SENDER	N/A
3040.440	RECEIVER	FAST_SENDER
3042.873	FAST_SENDER	N/A
3043.618	RECEIVER	FAST_SENDER
3046.032	FAST_SENDER	N/A
3046.835	RECEIVER	FAST_SENDER
3047.272	SLOW_SENDER1	N/A
3048.004	RECEIVER	SLOW_SENDER1
3049.248	FAST_SENDER	N/A
3049.965	RECEIVER	FAST_SENDER
3052.404	FAST_SENDER	N/A
3053.201	RECEIVER	FAST_SENDER
3055.427	SLOW_SENDER1	N/A
3055.628	FAST_SENDER	N/A
3056.164	RECEIVER	SLOW_SENDER1
3063.123	FAST_SENDER	N/A
3070.478	FAST_SENDER	N/A
3075.876	SLOW_SENDER1	N/A
3076.618	RECEIVER	SLOW_SENDER1
3077.731	FAST_SENDER	N/A
3078.447	RECEIVER	FAST_SENDER
3080.880	FAST_SENDER	N/A
3081.694	RECEIVER	FAST_SENDER
3084.029	SLOW_SENDER1	N/A
3084.108	FAST_SENDER	N/A
3084.758	RECEIVER	SLOW_SENDER1
3087.198	RECEIVER	FAST_SENDER
3089.641	FAST_SENDER	N/A
3090.435	RECEIVER	FAST_SENDER
3092.879	FAST_SENDER	N/A
3093.666	RECEIVER	FAST_SENDER
3096.096	FAST_SENDER	N/A
3096.835	RECEIVER	FAST_SENDER
3099.237	FAST_SENDER	N/A
3100.000	RECEIVER	FAST_SENDER
3102.407	FAST_SENDER	N/A
3103.172	RECEIVER	FAST_SENDER
3104.187	SLOW_SENDER1	N/A
3105.584	FAST_SENDER	N/A
3112.939	FAST_SENDER	N/A
3120.520	FAST_SENDER	N/A
3124.555	RECEIVER	FAST_SENDER
3124.878	SLOW_SENDER1	N/A
3127.002	FAST_SENDER	N/A
3127.778	RECEIVER	FAST_SENDER
3130.216	FAST_SENDER	N/A
3137.941	FAST_SENDER	N/A
3145.171	FAST_SENDER	N/A
3145.592	SLOW_SENDER1	N/A
3149.457	RECEIVER	FAST_SENDER
3151.897	FAST_SENDER	N/A
3152.665	RECEIVER	FAST_SENDER
3155.093	FAST_SENDER	N/A
3155.883	RECEIVER	FAST_SENDER
3158.326	FAST_SENDER	N/A
3159.079	RECEIVER	FAST_SENDER
3161.520	FAST_SENDER	N/A
3162.285	RECEIVER	FAST_SENDER
3164.703	FAST_SENDER	N/A
3165.481	RECEIVER	FAST_SENDER
3166.280	SLOW_SENDER1	N/A
3167.019	RECEIVER	SLOW_SENDER1
3167.902	FAST_SENDER	N/A
3171.137	FAST_SENDER	N/A
3174.430	SLOW_SENDER1	N/A
3178.695	FAST_SENDER	N/A
3186.415	FAST_SENDER	N/A
3188.964	RECEIVER	FAST_SENDER
3191.371	FAST_SENDER	N/A
3192.098	RECEIVER	FAST_SENDER
3194.534	FAST_SENDER	N/A
3194.598	SLOW_SENDER1	N/A
3202.550	FAST_SENDER	N/A
3203.298	SLOW_SENDER1	N/A
3210.336	FAST_SENDER	N/A
3215.871	SLOW_SENDER1	N/A
3216.673	RECEIVER	SLOW_SENDER1
3217.827	FAST_SENDER	N/A
3224.097	SLOW_SENDER1	N/A
3225.534	FAST_SENDER	N/A
3233.127	FAST_SENDER	N/A
3236.716	SLOW_SENDER1	N/A
3237.463	RECEIVER	SLOW_SENDER1
3238.365	RECEIVER	FAST_SENDER
3240.812	FAST_SENDER	N/A
3241.599	RECEIVER	FAST_SENDER
3244.033	FAST_SENDER	N/A
3244.807	RECEIVER	FAST_SENDER
3244.894	SLOW_SENDER1	N/A
3245.632	RECEIVER	SLOW_SENDER1
3247.241	FAST_SENDER	N/A
3248.011	RECEIVER	FAST_SENDER
3250.449	FAST_SENDER	N/A
3251.242	RECEIVER	FAST_SENDER
3253.663	FAST_SENDER	N/A
3254.398	RECEIVER	FAST_SENDER
3256.832	FAST_SENDER	N/A
3264.239	FAST_SENDER	N/A
3265.009	SLOW_SENDER1	N/A
3271.694	FAST_SENDER	N/A
3279.531	FAST_SENDER	N/A
3280.311	RECEIVER	FAST_SENDER
3282.716	FAST_SENDER	N/A
3283.490	RECEIVER	FAST_SENDER
3285.683	SLOW_SENDER1	N/A
3285.929	FAST_SENDER	N/A
3286.418	RECEIVER	SLOW_SENDER1
3293.372	FAST_SENDER	N/A
3293.866	SLOW_SENDER1	N/A
3301.026	FAST_SENDER	N/A
3306.610	RECEIVER	FAST_SENDER
3309.043	FAST_SENDER	N/A
3309.816	RECEIVER	FAST_SENDER
3312.217	FAST_SENDER	N/A
3312.972	RECEIVER	FAST_SENDER
3314.309	SLOW_SENDER1	N/A
3315.404	FAST_SENDER	N/A
3322.627	FAST_SENDER	N/A
3330.380	FAST_SENDER	N/A
3334.216	RECEIVER	FAST_SENDER
3335.001	SLOW_SENDER1	N/A
3335.717	RECEIVER	SLOW_SENDER1
3336.643	FAST_SENDER	N/A
3337.417	RECEIVER	FAST_SENDER
3339.853	FAST_SENDER	N/A
3340.593	RECEIVER	FAST_SENDER
3343.035	FAST_SENDER	N/A
3343.149	SLOW_SENDER1	N/A
3343.828	RECEIVER	FAST_SENDER
3346.267	FAST_SENDER	N/A
3347.038	RECEIVER	FAST_SENDER
3349.478	FAST_SENDER	N/A
3350.235	RECEIVER	FAST_SENDER
3352.676	FAST_SENDER	N/A
3353.444	RECEIVER	FAST_SENDER
3355.881	FAST_SENDER	N/A
3356.660	RECEIVER	FAST_SENDER
3359.060	FAST_SENDER	N/A
3363.750	SLOW_SENDER1	N/A
3366.834	FAST_SENDER	N/A
3374.540	FAST_SENDER	N/A
3380.418	RECEIVER	FAST_SENDER
3382.843	FAST_SENDER	N/A
3383.607	RECEIVER	FAST_SENDER
3384.422	SLOW_SENDER1	N/A
3386.007	FAST_SENDER	N/A
3393.720	FAST_SENDER	N/A
3401.124	FAST_SENDER	N/A
3403.579	RECEIVER	FAST_SENDER
3405.113	SLOW_SENDER1	N/A
3405.885	RECEIVER	SLOW_SENDER1
3406.013	FAST_SENDER	N/A
3406.797	RECEIVER	FAST_SENDER
3409.209	FAST_SENDER	N/A
3409.956	RECEIVER	FAST_SENDER
3412.396	FAST_SENDER	N/A
3413.123	RECEIVER	FAST_SENDER
3413.324	SLOW_SENDER1	N/A
3415.524	FAST_SENDER	N/A
3416.321	RECEIVER	FAST_SENDER
3418.745	FAST_SENDER	N/A
3419.532	RECEIVER	FAST_SENDER
3421.936	FAST_SENDER	N/A
3422.737	RECEIVER	FAST_SENDER
3425.137	FAST_SENDER	N/A
3426.136	SLOW_SENDER1	N/A
3428.332	FAST_SENDER	N/A
3435.759	FAST_SENDER	N/A
3443.470	FAST_SENDER	N/A
3445.866	RECEIVER	FAST_SENDER
3446.837	SLOW_SENDER1	N/A
3447.607	RECEIVER	SLOW_SENDER1
3448.275	FAST_SENDER	N/A
3449.047	RECEIVER	FAST_SENDER
3451.492	FAST_SENDER	N/A
3452.242	RECEIVER	FAST_SENDER
3454.685	FAST_SENDER	N/A
3455.438	RECEIVER	FAST_SENDER
3457.876	FAST_SENDER	N/A
3458.668	RECEIVER	FAST_SENDER
3461.089	FAST_SENDER	N/A
3461.868	RECEIVER	FAST_SENDER
3464.281	FAST_SENDER	N/A
3465.059	RECEIVER	FAST_SENDER
3467.485	FAST_SENDER	N/A
3467.525	SLOW_SENDER1	N/A
3468.262	RECEIVER	FAST_SENDER
3470.696	FAST_SENDER	N/A
3478.191	FAST_SENDER	N/A
3485.486	FAST_SENDER	N/A
3488.672	SLOW_SENDER1	N/A
3493.256	FAST_SENDER	N/A
3494.039	RECEIVER	FAST_SENDER
3496.462	FAST_SENDER	N/A
3497.210	RECEIVER	FAST_SENDER
3499.651	FAST_SENDER	N/A
3500.404	RECEIVER	FAST_SENDER
3502.838	FAST_SENDER	N/A
3503.607	RECEIVER	FAST_SENDER
3506.017	FAST_SENDER	N/A
3509.369	SLOW_SENDER1	N/A
3514.313	FAST_SENDER	N/A
3521.986	FAST_SENDER	N/A
3525.860	RECEIVER	FAST_SENDER
3529.631	FAST_SENDER	N/A
3530.082	SLOW_SENDER1	N/A
3530.417	RECEIVER	FAST_SENDER
3537.551	FAST_SENDER	N/A
3545.186	FAST_SENDER	N/A
3550.778	SLOW_SENDER1	N/A
3551.546	RECEIVER	SLOW_SENDER1
3552.496	FAST_SENDER	N/A
3553.281	RECEIVER	FAST_SENDER
3555.729	FAST_SENDER	N/A
3556.515	RECEIVER	FAST_SENDER
3558.927	FAST_SENDER	N/A
3558.984	SLOW_SENDER1	N/A
3559.685	RECEIVER	FAST_SENDER
3562.133	FAST_SENDER	N/A
3562.905	RECEIVER	FAST_SENDER
3565.352	FAST_SENDER	N/A
3566.122	RECEIVER	FAST_SENDER
3568.541	FAST_SENDER	N/A
3569.255	RECEIVER	FAST_SENDER
3571.665	FAST_SENDER	N/A
3572.435	RECEIVER	FAST_SENDER
3574.877	FAST_SENDER	N/A
3575.635	RECEIVER	FAST_SENDER
3578.060	FAST_SENDER	N/A
3578.839	RECEIVER	FAST_SENDER
3579.519	SLOW_SENDER1	N/A
3581.289	FAST_SENDER	N/A
3588.769	FAST_SENDER	N/A
3596.406	FAST_SENDER	N/A
3598.640	RECEIVER	FAST_SENDER
3600.227	SLOW_SENDER1	N/A
3601.029	RECEIVER	SLOW_SENDER1
3601.082	FAST_SENDER	N/A
3601.848	RECEIVER	FAST_SENDER
3604.279	FAST_SENDER	N/A
3605.046	RECEIVER	FAST_SENDER
3607.454	FAST_SENDER	N/A
3608.185	RECEIVER	FAST_SENDER
3610.593	FAST_SENDER	N/A
3611.338	RECEIVER	FAST_SENDER
3613.762	FAST_SENDER	N/A
3614.485	RECEIVER	FAST_SENDER
3616.887	FAST_SENDER	N/A
3617.650	RECEIVER	FAST_SENDER
3620.050	FAST_SENDER	N/A
3620.790	RECEIVER	FAST_SENDER
3620.944	SLOW_SENDER1	N/A
3623.215	FAST_SENDER	N/A
3631.046	FAST_SENDER	N/A
3638.622	FAST_SENDER	N/A
3641.651	SLOW_SENDER1	N/A
3642.997	RECEIVER	FAST_SENDER
3645.397	FAST_SENDER	N/A
3646.165	RECEIVER	FAST_SENDER
3648.581	FAST_SENDER	N/A
3649.351	RECEIVER	FAST_SENDER
3651.769	FAST_SENDER	N/A
3659.962	FAST_SENDER	N/A
3662.352	SLOW_SENDER1	N/A
3667.546	FAST_SENDER	N/A
3671.151	RECEIVER	FAST_SENDER
3673.561	FAST_SENDER	N/A
3674.329	RECEIVER	FAST_SENDER
3676.738	FAST_SENDER	N/A
3677.489	RECEIVER	FAST_SENDER
3679.912	FAST_SENDER	N/A
3680.685	RECEIVER	FAST_SENDER
3683.014	SLOW_SENDER1	N/A
3683.131	FAST_SENDER	N/A
3683.760	RECEIVER	SLOW_SENDER1
3684.406	RECEIVER	FAST_SENDER
3686.808	FAST_SENDER	N/A
3687.548	RECEIVER	FAST_SENDER
3689.967	FAST_SENDER	N/A
3690.731	RECEIVER	FAST_SENDER
3691.174	SLOW_SENDER1	N/A
3693.170	FAST_SENDER	N/A
3700.924	FAST_SENDER	N/A
3708.119	FAST_SENDER	N/A
3710.531	RECEIVER	FAST_SENDER
3711.510	SLOW_SENDER1	N/A
3712.257	RECEIVER	SLOW_SENDER1
3712.942	FAST_SENDER	N/A
3713.701	RECEIVER	FAST_SENDER
3716.151	FAST_SENDER	N/A
3716.900	RECEIVER	FAST_SENDER
3719.345	FAST_SENDER	N/A
3719.697	SLOW_SENDER1	N/A
3720.096	RECEIVER	FAST_SENDER
3724.483	FAST_SENDER	N/A
3732.211	FAST_SENDER	N/A
3739.856	FAST_SENDER	N/A
3740.158	SLOW_SENDER1	N/A
3743.963	RECEIVER	FAST_SENDER
3746.399	FAST_SENDER	N/A
3747.156	RECEIVER	FAST_SENDER
3749.571	FAST_SENDER	N/A
3750.316	RECEIVER	FAST_SENDER
3752.738	FAST_SENDER	N/A
3753.453	RECEIVER	FAST_SENDER
3755.898	FAST_SENDER	N/A
3756.674	RECEIVER	FAST_SENDER
3759.097	FAST_SENDER	N/A
3759.873	RECEIVER	FAST_SENDER
3760.873	SLOW_SENDER1	N/A
3761.595	RECEIVER	SLOW_SENDER1
3762.309	FAST_SENDER	N/A
3763.078	RECEIVER	FAST_SENDER
3765.484	FAST_SENDER	N/A
3769.026	SLOW_SENDER1	N/A
3773.589	FAST_SENDER	N/A
3780.837	FAST_SENDER	N/A
3784.896	RECEIVER	FAST_SENDER
3787.305	FAST_SENDER	N/A
3788.064	RECEIVER	FAST_SENDER
3789.470	SLOW_SENDER1	N/A
3790.261	RECEIVER	SLOW_SENDER1
3790.489	FAST_SENDER	N/A
3791.279	RECEIVER	FAST_SENDER
3793.714	FAST_SENDER	N/A
3794.467	RECEIVER	FAST_SENDER
3796.881	FAST_SENDER	N/A
3797.630	RECEIVER	FAST_SENDER
3797.675	SLOW_SENDER1	N/A
3800.035	FAST_SENDER	N/A
3807.925	FAST_SENDER	N/A
3810.468	SLOW_SENDER1	N/A
3815.436	FAST_SENDER	N/A
3819.591	RECEIVER	FAST_SENDER
3822.034	FAST_SENDER	N/A
3822.780	RECEIVER	FAST_SENDER
3825.217	FAST_SENDER	N/A
3825.988	RECEIVER	FAST_SENDER
3828.394	FAST_SENDER	N/A
3829.125	RECEIVER	FAST_SENDER
3831.547	FAST_SENDER	N/A
3832.114	SLOW_SENDER1	N/A
3832.287	RECEIVER	FAST_SENDER
3834.692	FAST_SENDER	N/A
3835.464	RECEIVER	FAST_SENDER
3837.869	FAST_SENDER	N/A
3838.617	RECEIVER	FAST_SENDER
3841.053	FAST_SENDER	N/A
3841.808	RECEIVER	FAST_SENDER
3844.223	FAST_SENDER	N/A
3844.969	RECEIVER	FAST_SENDER
3847.415	FAST_SENDER	N/A
3848.204	RECEIVER	FAST_SENDER
3850.635	FAST_SENDER	N/A
3851.394	RECEIVER	FAST_SENDER
3852.800	SLOW_SENDER1	N/A
3853.818	FAST_SENDER	N/A
3861.617	FAST_SENDER	N/A
3869.334	FAST_SENDER	N/A
3873.153	RECEIVER	FAST_SENDER
3873.468	SLOW_SENDER1	N/A
3874.252	RECEIVER	SLOW_SENDER1
3875.563	FAST_SENDER	N/A
3876.306	RECEIVER	FAST_SENDER
3878.710	FAST_SENDER	N/A
3879.520	RECEIVER	FAST_SENDER
3881.686	SLOW_SENDER1	N/A
3881.951	FAST_SENDER	N/A
3882.693	RECEIVER	FAST_SENDER
3885.133	FAST_SENDER	N/A
3885.909	RECEIVER	FAST_SENDER
3888.324	FAST_SENDER	N/A
3889.078	RECEIVER	FAST_SENDER
3891.504	FAST_SENDER	N/A
3892.300	RECEIVER	FAST_SENDER
3894.499	SLOW_SENDER1	N/A
3894.750	FAST_SENDER	N/A
3902.323	FAST_SENDER	N/A
3902.721	SLOW_SENDER1	N/A
3909.495	FAST_SENDER	N/A
3915.332	RECEIVER	FAST_SENDER
3915.461	SLOW_SENDER1	N/A
3916.256	RECEIVER	SLOW_SENDER1
3917.774	FAST_SENDER	N/A
3918.536	RECEIVER	FAST_SENDER
3920.944	FAST_SENDER	N/A
3921.700	RECEIVER	FAST_SENDER
3923.685	SLOW_SENDER1	N/A
3924.119	FAST_SENDER	N/A
3924.889	RECEIVER	FAST_SENDER
3927.323	FAST_SENDER	N/A
3928.119	RECEIVER	FAST_SENDER
3930.555	FAST_SENDER	N/A
3931.329	RECEIVER	FAST_SENDER
3933.740	FAST_SENDER	N/A
3936.302	SLOW_SENDER1	N/A
3941.357	FAST_SENDER	N/A
3948.680	FAST_SENDER	N/A
3953.720	RECEIVER	FAST_SENDER
3956.128	FAST_SENDER	N/A
3956.890	RECEIVER	FAST_SENDER
3956.993	SLOW_SENDER1	N/A
3957.742	RECEIVER	SLOW_SENDER1
3959.290	FAST_SENDER	N/A
3960.033	RECEIVER	FAST_SENDER
3962.480	FAST_SENDER	N/A
3963.275	RECEIVER	FAST_SENDER
3965.191	SLOW_SENDER1	N/A
3965.692	FAST_SENDER	N/A
3965.964	RECEIVER	SLOW_SENDER1
3967.797	RECEIVER	FAST_SENDER
3970.208	FAST_SENDER	N/A
3973.384	FAST_SENDER	N/A
3980.829	FAST_SENDER	N/A
3985.293	SLOW_SENDER1	N/A
3989.077	FAST_SENDER	N/A
3989.854	RECEIVER	FAST_SENDER
3992.272	FAST_SENDER	N/A
3993.032	RECEIVER	FAST_SENDER
3995.469	FAST_SENDER	N/A
3996.211	RECEIVER	FAST_SENDER
3998.642	FAST_SENDER	N/A
3999.442	RECEIVER	FAST_SENDER
4001.847	FAST_SENDER	N/A
4002.601	RECEIVER	FAST_SENDER
4005.011	FAST_SENDER	N/A
4005.769	RECEIVER	FAST_SENDER
4005.979	SLOW_SENDER1	N/A
4006.735	RECEIVER	SLOW_SENDER1
4008.178	FAST_SENDER	N/A
4008.909	RECEIVER	FAST_SENDER
4011.312	FAST_SENDER	N/A
4012.102	RECEIVER	FAST_SENDER
4014.157	SLOW_SENDER1	N/A
4014.519	FAST_SENDER	N/A
4022.093	FAST_SENDER	N/A
4029.201	FAST_SENDER	N/A
4033.328	RECEIVER	FAST_SENDER
4034.240	SLOW_SENDER1	N/A
4035.006	RECEIVER	SLOW_SENDER1
4035.759	FAST_SENDER	N/A
4036.518	RECEIVER	FAST_SENDER
4038.942	FAST_SENDER	N/A
4039.689	RECEIVER	FAST_SENDER
4042.098	FAST_SENDER	N/A
4042.417	SLOW_SENDER1	N/A
4042.869	RECEIVER	FAST_SENDER
4045.297	FAST_SENDER	N/A
4046.076	RECEIVER	FAST_SENDER
4048.517	FAST_SENDER	N/A
4049.299	RECEIVER	FAST_SENDER
4051.743	FAST_SENDER	N/A
4052.467	RECEIVER	FAST_SENDER
4054.885	FAST_SENDER	N/A
4055.641	RECEIVER	FAST_SENDER
4058.068	FAST_SENDER	N/A
4058.799	RECEIVER	FAST_SENDER
4061.230	FAST_SENDER	N/A
4061.967	RECEIVER	FAST_SENDER
4062.487	SLOW_SENDER1	N/A
4064.378	FAST_SENDER	N/A
4071.795	FAST_SENDER	N/A
4079.671	FAST_SENDER	N/A
4081.784	RECEIVER	FAST_SENDER
4083.174	SLOW_SENDER1	N/A
4083.896	RECEIVER	SLOW_SENDER1
4084.197	FAST_SENDER	N/A
4084.934	RECEIVER	FAST_SENDER
4087.352	FAST_SENDER	N/A
4088.105	RECEIVER	FAST_SENDER
4090.526	FAST_SENDER	N/A
4091.304	RECEIVER	FAST_SENDER
4091.309	SLOW_SENDER1	N/A
4092.076	RECEIVER	SLOW_SENDER1
4093.741	FAST_SENDER	N/A
4096.911	FAST_SENDER	N/A
4104.462	FAST_SENDER	N/A
4111.773	SLOW_SENDER1	N/A
4111.922	FAST_SENDER	N/A
4113.209	RECEIVER	FAST_SENDER
4115.616	FAST_SENDER	N/A
4116.377	RECEIVER	FAST_SENDER
4118.791	FAST_SENDER	N/A
4119.574	RECEIVER	FAST_SENDER
4121.986	FAST_SENDER	N/A
4122.753	RECEIVER	FAST_SENDER
4125.157	FAST_SENDER	N/A
4125.917	RECEIVER	FAST_SENDER
4128.326	FAST_SENDER	N/A
4129.070	RECEIVER	FAST_SENDER
4131.470	FAST_SENDER	N/A
4132.255	RECEIVER	FAST_SENDER
4132.448	SLOW_SENDER1	N/A
4133.198	RECEIVER	SLOW_SENDER1
4134.663	FAST_SENDER	N/A
4140.600	SLOW_SENDER1	N/A
4142.781	FAST_SENDER	N/A
4150.037	FAST_SENDER	N/A
4154.099	RECEIVER	FAST_SENDER
4156.534	FAST_SENDER	N/A
4157.313	RECEIVER	FAST_SENDER
4159.741	FAST_SENDER	N/A
4160.510	RECEIVER	FAST_SENDER
4160.878	SLOW_SENDER1	N/A
4161.637	RECEIVER	SLOW_SENDER1
4162.942	FAST_SENDER	N/A
4163.743	RECEIVER	FAST_SENDER
4166.182	FAST_SENDER	N/A
4166.980	RECEIVER	FAST_SENDER
4169.052	SLOW_SENDER1	N/A
4169.427	FAST_SENDER	N/A
4176.888	FAST_SENDER	N/A
4184.099	FAST_SENDER	N/A
4188.212	RECEIVER	FAST_SENDER
4189.107	SLOW_SENDER1	N/A
4189.902	RECEIVER	SLOW_SENDER1
4190.653	FAST_SENDER	N/A
4191.383	RECEIVER	FAST_SENDER
4193.797	FAST_SENDER	N/A
4194.559	RECEIVER	FAST_SENDER
4196.999	FAST_SENDER	N/A
4197.329	SLOW_SENDER1	N/A
4197.803	RECEIVER	FAST_SENDER
4200.233	FAST_SENDER	N/A
4200.983	RECEIVER	FAST_SENDER
4203.410	FAST_SENDER	N/A
4204.205	RECEIVER	FAST_SENDER
4206.649	FAST_SENDER	N/A
4207.449	RECEIVER	FAST_SENDER
4209.860	FAST_SENDER	N/A
4209.967	SLOW_SENDER1	N/A
4217.593	FAST_SENDER	N/A
4225.478	FAST_SENDER	N/A
4229.517	RECEIVER	FAST_SENDER
4231.139	SLOW_SENDER1	N/A
4231.922	FAST_SENDER	N/A
4239.170	FAST_SENDER	N/A
4246.305	FAST_SENDER	N/A
4251.825	SLOW_SENDER1	N/A
4252.068	RECEIVER	FAST_SENDER
4254.498	FAST_SENDER	N/A
4255.266	RECEIVER	FAST_SENDER
4257.701	FAST_SENDER	N/A
4258.470	RECEIVER	FAST_SENDER
4260.893	FAST_SENDER	N/A
4261.671	RECEIVER	FAST_SENDER
4264.092	FAST_SENDER	N/A
4264.878	RECEIVER	FAST_SENDER
4267.316	FAST_SENDER	N/A
4268.085	RECEIVER	FAST_SENDER
4270.534	FAST_SENDER	N/A
4271.332	RECEIVER	FAST_SENDER
4272.502	SLOW_SENDER1	N/A
4273.233	RECEIVER	SLOW_SENDER1
4273.759	FAST_SENDER	N/A
4280.659	SLOW_SENDER1	N/A
4281.247	FAST_SENDER	N/A
4288.683	FAST_SENDER	N/A
4294.510	RECEIVER	FAST_SENDER
4296.943	FAST_SENDER	N/A
4297.700	RECEIVER	FAST_SENDER
4300.115	FAST_SENDER	N/A
4300.918	RECEIVER	FAST_SENDER
4301.063	SLOW_SENDER1	N/A
4301.887	RECEIVER	SLOW_SENDER1
4303.340	FAST_SENDER	N/A
4304.143	RECEIVER	FAST_SENDER
4306.573	FAST_SENDER	N/A
4307.342	RECEIVER	FAST_SENDER
4309.302	SLOW_SENDER1	N/A
4309.781	FAST_SENDER	N/A
4310.520	RECEIVER	FAST_SENDER
4312.925	FAST_SENDER	N/A
4313.691	RECEIVER	FAST_SENDER
4316.110	FAST_SENDER	N/A
4316.871	RECEIVER	FAST_SENDER
4319.299	FAST_SENDER	N/A
4320.065	RECEIVER	FAST_SENDER
4321.798	SLOW_SENDER1	N/A
4322.482	FAST_SENDER	N/A
4329.697	FAST_SENDER	N/A
4337.348	FAST_SENDER	N/A
4341.654	RECEIVER	FAST_SENDER
4342.487	SLOW_SENDER1	N/A
4343.290	RECEIVER	SLOW_SENDER1
4344.072	FAST_SENDER	N/A
4344.884	RECEIVER	FAST_SENDER
4347.319	FAST_SENDER	N/A
4348.093	RECEIVER	FAST_SENDER
4350.514	FAST_SENDER	N/A
4350.694	SLOW_SENDER1	N/A
4351.245	RECEIVER	FAST_SENDER
4353.669	FAST_SENDER	N/A
4354.431	RECEIVER	FAST_SENDER
4356.857	FAST_SENDER	N/A
4357.588	RECEIVER	FAST_SENDER
4360.000	FAST_SENDER	N/A
4360.732	RECEIVER	FAST_SENDER
4363.133	FAST_SENDER	N/A
4363.410	SLOW_SENDER1	N/A
4363.874	RECEIVER	FAST_SENDER
4366.277	FAST_SENDER	N/A
4373.589	FAST_SENDER	N/A
4381.211	FAST_SENDER	N/A
4384.103	SLOW_SENDER1	N/A
4388.745	FAST_SENDER	N/A
4389.498	RECEIVER	FAST_SENDER
4391.901	FAST_SENDER	N/A
4392.670	RECEIVER	FAST_SENDER
4395.074	FAST_SENDER	N/A
4395.824	RECEIVER	FAST_SENDER
4398.261	FAST_SENDER	N/A
4399.048	RECEIVER	FAST_SENDER
4401.475	FAST_SENDER	N/A
4402.223	RECEIVER	FAST_SENDER
4404.629	FAST_SENDER	N/A
4405.414	RECEIVER	FAST_SENDER
4405.743	SLOW_SENDER1	N/A
4407.825	FAST_SENDER	N/A
4415.467	FAST_SENDER	N/A
4423.100	FAST_SENDER	N/A
4425.613	RECEIVER	FAST_SENDER
4426.419	SLOW_SENDER1	N/A
4427.159	RECEIVER	SLOW_SENDER1
4428.015	FAST_SENDER	N/A
4428.808	RECEIVER	FAST_SENDER
4431.254	FAST_SENDER	N/A
4432.008	RECEIVER	FAST_SENDER
4434.452	FAST_SENDER	N/A
4434.588	SLOW_SENDER1	N/A
4435.259	RECEIVER	FAST_SENDER
4437.692	FAST_SENDER	N/A
4438.460	RECEIVER	FAST_SENDER
4440.877	FAST_SENDER	N/A
4441.674	RECEIVER	FAST_SENDER
4444.075	FAST_SENDER	N/A
4444.819	RECEIVER	FAST_SENDER
4447.259	FAST_SENDER	N/A
4447.995	RECEIVER	FAST_SENDER
4450.434	FAST_SENDER	N/A
4451.167	RECEIVER	FAST_SENDER
4455.139	SLOW_SENDER1	N/A
4458.183	FAST_SENDER	N/A
4465.764	FAST_SENDER	N/A
4472.811	FAST_SENDER	N/A
4473.572	RECEIVER	FAST_SENDER
4475.822	SLOW_SENDER1	N/A
4475.993	FAST_SENDER	N/A
4476.557	RECEIVER	SLOW_SENDER1
4478.116	RECEIVER	FAST_SENDER
4480.563	FAST_SENDER	N/A
4481.359	RECEIVER	FAST_SENDER
4483.764	FAST_SENDER	N/A
4483.985	SLOW_SENDER1	N/A
4484.532	RECEIVER	FAST_SENDER
4486.933	FAST_SENDER	N/A
4494.445	FAST_SENDER	N/A
4501.739	FAST_SENDER	N/A
4503.870	RECEIVER	FAST_SENDER
4504.580	SLOW_SENDER1	N/A
4506.275	FAST_SENDER	N/A
4514.271	FAST_SENDER	N/A
4521.610	FAST_SENDER	N/A
4525.243	SLOW_SENDER1	N/A
4525.711	RECEIVER	FAST_SENDER
4528.140	FAST_SENDER	N/A
4528.890	RECEIVER	FAST_SENDER
4531.302	FAST_SENDER	N/A
4532.032	RECEIVER	FAST_SENDER
4536.145	FAST_SENDER	N/A
4536.892	RECEIVER	FAST_SENDER
4539.311	FAST_SENDER	N/A
4540.083	RECEIVER	FAST_SENDER
4542.514	FAST_SENDER	N/A
4543.296	RECEIVER	FAST_SENDER
[truncated: 13,749 more rows]
