# Supplementary material for: CATO: Wake-Up reCeiver-bAsed communicaTiOn for Batteryless Devices
Source: Sensors (Basel). 2025 Nov 7;25(22):6813. doi: 10.3390/s25226813 (PMC12655924; doi:10.3390/s25226813)
Supplement: Supplementary file 1 [file sensors-25-06813-s001.zip › File S1_Experimental_and_Simulation_Data/simulation/capsweep/cap8/mac_competing_nodes_none.csv]

time_s	node_id	received_from
2.700	FAST_SENDER	N/A
2.700	SLOW_SENDER1	N/A
3.434	RECEIVER	SLOW_SENDER1
5.408	RECEIVER	FAST_SENDER
7.849	FAST_SENDER	N/A
8.632	RECEIVER	FAST_SENDER
8.880	SLOW_SENDER1	N/A
9.678	RECEIVER	SLOW_SENDER1
11.066	FAST_SENDER	N/A
11.865	RECEIVER	FAST_SENDER
14.296	FAST_SENDER	N/A
15.046	RECEIVER	FAST_SENDER
17.476	FAST_SENDER	N/A
18.203	RECEIVER	FAST_SENDER
20.647	FAST_SENDER	N/A
21.425	RECEIVER	FAST_SENDER
23.867	FAST_SENDER	N/A
24.675	RECEIVER	FAST_SENDER
27.109	FAST_SENDER	N/A
27.835	RECEIVER	FAST_SENDER
29.505	SLOW_SENDER1	N/A
30.281	FAST_SENDER	N/A
30.304	RECEIVER	SLOW_SENDER1
31.053	RECEIVER	FAST_SENDER
37.731	SLOW_SENDER1	N/A
37.995	FAST_SENDER	N/A
45.994	FAST_SENDER	N/A
50.337	SLOW_SENDER1	N/A
51.093	RECEIVER	SLOW_SENDER1
52.163	RECEIVER	FAST_SENDER
54.571	FAST_SENDER	N/A
55.329	RECEIVER	FAST_SENDER
57.747	FAST_SENDER	N/A
58.494	SLOW_SENDER1	N/A
58.500	RECEIVER	FAST_SENDER
59.236	RECEIVER	SLOW_SENDER1
60.907	FAST_SENDER	N/A
61.663	RECEIVER	FAST_SENDER
64.078	FAST_SENDER	N/A
64.872	RECEIVER	FAST_SENDER
67.320	FAST_SENDER	N/A
68.073	RECEIVER	FAST_SENDER
70.481	FAST_SENDER	N/A
73.702	FAST_SENDER	N/A
78.945	SLOW_SENDER1	N/A
81.478	FAST_SENDER	N/A
88.915	FAST_SENDER	N/A
91.266	RECEIVER	FAST_SENDER
93.671	FAST_SENDER	N/A
94.440	RECEIVER	FAST_SENDER
96.860	FAST_SENDER	N/A
97.631	RECEIVER	FAST_SENDER
99.632	SLOW_SENDER1	N/A
100.070	FAST_SENDER	N/A
100.391	RECEIVER	SLOW_SENDER1
102.630	RECEIVER	FAST_SENDER
105.054	FAST_SENDER	N/A
105.840	RECEIVER	FAST_SENDER
108.279	FAST_SENDER	N/A
109.019	RECEIVER	FAST_SENDER
111.438	FAST_SENDER	N/A
112.217	RECEIVER	FAST_SENDER
114.641	FAST_SENDER	N/A
115.387	RECEIVER	FAST_SENDER
117.798	FAST_SENDER	N/A
118.570	RECEIVER	FAST_SENDER
121.020	FAST_SENDER	N/A
121.296	SLOW_SENDER1	N/A
128.337	FAST_SENDER	N/A
136.371	FAST_SENDER	N/A
140.636	RECEIVER	FAST_SENDER
141.961	SLOW_SENDER1	N/A
142.695	RECEIVER	SLOW_SENDER1
143.063	FAST_SENDER	N/A
143.796	RECEIVER	FAST_SENDER
146.202	FAST_SENDER	N/A
147.003	RECEIVER	FAST_SENDER
150.134	SLOW_SENDER1	N/A
150.905	RECEIVER	SLOW_SENDER1
151.107	FAST_SENDER	N/A
158.443	FAST_SENDER	N/A
165.708	FAST_SENDER	N/A
170.596	SLOW_SENDER1	N/A
171.348	RECEIVER	SLOW_SENDER1
174.015	FAST_SENDER	N/A
174.795	RECEIVER	FAST_SENDER
177.237	FAST_SENDER	N/A
177.987	RECEIVER	FAST_SENDER
178.793	SLOW_SENDER1	N/A
179.573	RECEIVER	SLOW_SENDER1
182.736	FAST_SENDER	N/A
183.527	RECEIVER	FAST_SENDER
185.932	FAST_SENDER	N/A
186.683	RECEIVER	FAST_SENDER
189.104	FAST_SENDER	N/A
189.866	RECEIVER	FAST_SENDER
192.308	FAST_SENDER	N/A
198.847	SLOW_SENDER1	N/A
200.204	FAST_SENDER	N/A
207.790	FAST_SENDER	N/A
211.697	RECEIVER	FAST_SENDER
214.143	FAST_SENDER	N/A
214.918	RECEIVER	FAST_SENDER
217.368	FAST_SENDER	N/A
218.159	RECEIVER	FAST_SENDER
219.541	SLOW_SENDER1	N/A
224.180	FAST_SENDER	N/A
224.954	RECEIVER	FAST_SENDER
227.373	FAST_SENDER	N/A
228.167	RECEIVER	FAST_SENDER
230.611	FAST_SENDER	N/A
233.819	FAST_SENDER	N/A
240.219	SLOW_SENDER1	N/A
241.624	FAST_SENDER	N/A
249.327	FAST_SENDER	N/A
250.086	RECEIVER	FAST_SENDER
252.512	FAST_SENDER	N/A
253.270	RECEIVER	FAST_SENDER
255.699	FAST_SENDER	N/A
256.462	RECEIVER	FAST_SENDER
258.886	FAST_SENDER	N/A
259.604	RECEIVER	FAST_SENDER
260.895	SLOW_SENDER1	N/A
261.666	RECEIVER	SLOW_SENDER1
262.039	FAST_SENDER	N/A
262.793	RECEIVER	FAST_SENDER
265.198	FAST_SENDER	N/A
269.100	SLOW_SENDER1	N/A
273.303	FAST_SENDER	N/A
280.615	FAST_SENDER	N/A
281.952	SLOW_SENDER1	N/A
284.666	RECEIVER	FAST_SENDER
287.092	FAST_SENDER	N/A
287.876	RECEIVER	FAST_SENDER
290.282	FAST_SENDER	N/A
291.017	RECEIVER	FAST_SENDER
293.434	FAST_SENDER	N/A
294.181	RECEIVER	FAST_SENDER
296.612	FAST_SENDER	N/A
297.371	RECEIVER	FAST_SENDER
299.771	FAST_SENDER	N/A
300.561	RECEIVER	FAST_SENDER
302.618	SLOW_SENDER1	N/A
303.006	FAST_SENDER	N/A
303.390	RECEIVER	SLOW_SENDER1
305.158	RECEIVER	FAST_SENDER
307.595	FAST_SENDER	N/A
315.071	FAST_SENDER	N/A
322.506	FAST_SENDER	N/A
324.925	SLOW_SENDER1	N/A
327.858	RECEIVER	FAST_SENDER
330.278	FAST_SENDER	N/A
331.001	RECEIVER	FAST_SENDER
333.403	FAST_SENDER	N/A
334.126	RECEIVER	FAST_SENDER
336.545	FAST_SENDER	N/A
343.931	FAST_SENDER	N/A
345.613	SLOW_SENDER1	N/A
352.162	FAST_SENDER	N/A
359.487	FAST_SENDER	N/A
360.271	RECEIVER	FAST_SENDER
362.673	FAST_SENDER	N/A
363.430	RECEIVER	FAST_SENDER
365.838	FAST_SENDER	N/A
366.548	RECEIVER	FAST_SENDER
366.781	SLOW_SENDER1	N/A
367.562	RECEIVER	SLOW_SENDER1
368.992	FAST_SENDER	N/A
369.771	RECEIVER	FAST_SENDER
372.189	FAST_SENDER	N/A
372.912	RECEIVER	FAST_SENDER
374.968	SLOW_SENDER1	N/A
375.320	FAST_SENDER	N/A
383.329	FAST_SENDER	N/A
391.055	FAST_SENDER	N/A
394.998	RECEIVER	FAST_SENDER
395.027	SLOW_SENDER1	N/A
395.797	RECEIVER	SLOW_SENDER1
397.411	FAST_SENDER	N/A
398.174	RECEIVER	FAST_SENDER
400.577	FAST_SENDER	N/A
401.343	RECEIVER	FAST_SENDER
403.227	SLOW_SENDER1	N/A
403.745	FAST_SENDER	N/A
404.002	RECEIVER	SLOW_SENDER1
406.192	RECEIVER	FAST_SENDER
408.634	FAST_SENDER	N/A
409.400	RECEIVER	FAST_SENDER
411.823	FAST_SENDER	N/A
412.604	RECEIVER	FAST_SENDER
415.010	FAST_SENDER	N/A
422.606	FAST_SENDER	N/A
423.325	SLOW_SENDER1	N/A
430.445	FAST_SENDER	N/A
434.549	RECEIVER	FAST_SENDER
436.967	FAST_SENDER	N/A
437.685	RECEIVER	FAST_SENDER
440.112	FAST_SENDER	N/A
440.877	RECEIVER	FAST_SENDER
443.285	FAST_SENDER	N/A
444.036	SLOW_SENDER1	N/A
444.058	RECEIVER	FAST_SENDER
444.766	RECEIVER	SLOW_SENDER1
446.484	FAST_SENDER	N/A
447.217	RECEIVER	FAST_SENDER
449.648	FAST_SENDER	N/A
450.397	RECEIVER	FAST_SENDER
452.167	SLOW_SENDER1	N/A
452.827	FAST_SENDER	N/A
452.966	RECEIVER	SLOW_SENDER1
460.546	FAST_SENDER	N/A
467.748	FAST_SENDER	N/A
472.665	SLOW_SENDER1	N/A
474.115	RECEIVER	FAST_SENDER
476.520	FAST_SENDER	N/A
477.249	RECEIVER	FAST_SENDER
479.655	FAST_SENDER	N/A
480.443	RECEIVER	FAST_SENDER
482.872	FAST_SENDER	N/A
483.644	RECEIVER	FAST_SENDER
486.053	FAST_SENDER	N/A
486.800	RECEIVER	FAST_SENDER
489.225	FAST_SENDER	N/A
490.016	RECEIVER	FAST_SENDER
492.422	FAST_SENDER	N/A
493.170	RECEIVER	FAST_SENDER
493.332	SLOW_SENDER1	N/A
494.119	RECEIVER	SLOW_SENDER1
495.602	FAST_SENDER	N/A
501.538	SLOW_SENDER1	N/A
503.689	FAST_SENDER	N/A
511.254	FAST_SENDER	N/A
514.177	SLOW_SENDER1	N/A
514.944	RECEIVER	FAST_SENDER
517.357	FAST_SENDER	N/A
518.116	RECEIVER	FAST_SENDER
520.519	FAST_SENDER	N/A
521.309	RECEIVER	FAST_SENDER
523.757	FAST_SENDER	N/A
524.493	RECEIVER	FAST_SENDER
526.923	FAST_SENDER	N/A
527.733	RECEIVER	FAST_SENDER
530.154	FAST_SENDER	N/A
530.879	RECEIVER	FAST_SENDER
533.302	FAST_SENDER	N/A
534.034	RECEIVER	FAST_SENDER
535.335	SLOW_SENDER1	N/A
536.079	RECEIVER	SLOW_SENDER1
536.446	FAST_SENDER	N/A
543.492	SLOW_SENDER1	N/A
543.789	FAST_SENDER	N/A
551.617	FAST_SENDER	N/A
555.449	RECEIVER	FAST_SENDER
557.895	FAST_SENDER	N/A
558.664	RECEIVER	FAST_SENDER
561.107	FAST_SENDER	N/A
561.866	RECEIVER	FAST_SENDER
563.968	SLOW_SENDER1	N/A
564.277	FAST_SENDER	N/A
564.736	RECEIVER	SLOW_SENDER1
566.595	RECEIVER	FAST_SENDER
569.040	FAST_SENDER	N/A
569.837	RECEIVER	FAST_SENDER
572.144	SLOW_SENDER1	N/A
572.267	FAST_SENDER	N/A
572.932	RECEIVER	SLOW_SENDER1
577.474	FAST_SENDER	N/A
585.028	FAST_SENDER	N/A
592.276	SLOW_SENDER1	N/A
593.162	FAST_SENDER	N/A
593.931	RECEIVER	FAST_SENDER
596.363	FAST_SENDER	N/A
597.133	RECEIVER	FAST_SENDER
599.550	FAST_SENDER	N/A
600.333	RECEIVER	FAST_SENDER
602.763	FAST_SENDER	N/A
603.517	RECEIVER	FAST_SENDER
605.927	FAST_SENDER	N/A
606.667	RECEIVER	FAST_SENDER
609.093	FAST_SENDER	N/A
609.864	RECEIVER	FAST_SENDER
612.286	FAST_SENDER	N/A
612.950	SLOW_SENDER1	N/A
613.028	RECEIVER	FAST_SENDER
615.435	FAST_SENDER	N/A
622.796	FAST_SENDER	N/A
630.237	FAST_SENDER	N/A
632.653	RECEIVER	FAST_SENDER
633.642	SLOW_SENDER1	N/A
634.410	RECEIVER	SLOW_SENDER1
635.056	FAST_SENDER	N/A
635.837	RECEIVER	FAST_SENDER
638.265	FAST_SENDER	N/A
639.059	RECEIVER	FAST_SENDER
641.477	FAST_SENDER	N/A
641.810	SLOW_SENDER1	N/A
642.277	RECEIVER	FAST_SENDER
644.703	FAST_SENDER	N/A
645.481	RECEIVER	FAST_SENDER
647.911	FAST_SENDER	N/A
648.695	RECEIVER	FAST_SENDER
651.134	FAST_SENDER	N/A
651.905	RECEIVER	FAST_SENDER
654.310	FAST_SENDER	N/A
654.619	SLOW_SENDER1	N/A
657.499	FAST_SENDER	N/A
664.857	FAST_SENDER	N/A
672.622	FAST_SENDER	N/A
675.106	RECEIVER	FAST_SENDER
675.321	SLOW_SENDER1	N/A
676.082	RECEIVER	SLOW_SENDER1
677.513	FAST_SENDER	N/A
678.275	RECEIVER	FAST_SENDER
680.708	FAST_SENDER	N/A
681.480	RECEIVER	FAST_SENDER
683.485	SLOW_SENDER1	N/A
683.904	FAST_SENDER	N/A
684.223	RECEIVER	SLOW_SENDER1
686.051	RECEIVER	FAST_SENDER
688.492	FAST_SENDER	N/A
689.232	RECEIVER	FAST_SENDER
691.665	FAST_SENDER	N/A
692.420	RECEIVER	FAST_SENDER
694.831	FAST_SENDER	N/A
697.986	FAST_SENDER	N/A
703.607	SLOW_SENDER1	N/A
705.537	FAST_SENDER	N/A
713.350	FAST_SENDER	N/A
714.144	RECEIVER	FAST_SENDER
716.582	FAST_SENDER	N/A
717.361	RECEIVER	FAST_SENDER
719.761	FAST_SENDER	N/A
720.559	RECEIVER	FAST_SENDER
723.000	FAST_SENDER	N/A
723.786	RECEIVER	FAST_SENDER
724.301	SLOW_SENDER1	N/A
725.066	RECEIVER	SLOW_SENDER1
726.192	FAST_SENDER	N/A
729.719	RECEIVER	FAST_SENDER
732.120	FAST_SENDER	N/A
732.468	SLOW_SENDER1	N/A
732.900	RECEIVER	FAST_SENDER
736.919	FAST_SENDER	N/A
740.061	FAST_SENDER	N/A
747.414	FAST_SENDER	N/A
752.572	SLOW_SENDER1	N/A
755.116	FAST_SENDER	N/A
757.695	RECEIVER	FAST_SENDER
760.116	FAST_SENDER	N/A
760.881	RECEIVER	FAST_SENDER
763.292	FAST_SENDER	N/A
764.081	RECEIVER	FAST_SENDER
766.491	FAST_SENDER	N/A
767.241	RECEIVER	FAST_SENDER
769.646	FAST_SENDER	N/A
770.412	RECEIVER	FAST_SENDER
772.856	FAST_SENDER	N/A
773.287	SLOW_SENDER1	N/A
773.595	RECEIVER	FAST_SENDER
777.820	FAST_SENDER	N/A
778.612	RECEIVER	FAST_SENDER
781.017	FAST_SENDER	N/A
781.795	RECEIVER	FAST_SENDER
784.220	FAST_SENDER	N/A
787.394	FAST_SENDER	N/A
794.002	SLOW_SENDER1	N/A
794.901	FAST_SENDER	N/A
802.592	FAST_SENDER	N/A
805.080	RECEIVER	FAST_SENDER
807.487	FAST_SENDER	N/A
808.228	RECEIVER	FAST_SENDER
810.637	FAST_SENDER	N/A
811.392	RECEIVER	FAST_SENDER
813.820	FAST_SENDER	N/A
814.564	RECEIVER	FAST_SENDER
814.694	SLOW_SENDER1	N/A
815.447	RECEIVER	SLOW_SENDER1
816.970	FAST_SENDER	N/A
817.707	RECEIVER	FAST_SENDER
820.128	FAST_SENDER	N/A
820.884	RECEIVER	FAST_SENDER
822.857	SLOW_SENDER1	N/A
823.332	FAST_SENDER	N/A
823.606	RECEIVER	SLOW_SENDER1
825.840	RECEIVER	FAST_SENDER
828.284	FAST_SENDER	N/A
829.059	RECEIVER	FAST_SENDER
831.459	FAST_SENDER	N/A
838.617	FAST_SENDER	N/A
842.950	SLOW_SENDER1	N/A
846.131	FAST_SENDER	N/A
851.194	RECEIVER	FAST_SENDER
853.599	FAST_SENDER	N/A
854.385	RECEIVER	FAST_SENDER
856.790	FAST_SENDER	N/A
857.577	RECEIVER	FAST_SENDER
859.984	FAST_SENDER	N/A
860.729	RECEIVER	FAST_SENDER
863.175	FAST_SENDER	N/A
863.616	SLOW_SENDER1	N/A
863.922	RECEIVER	FAST_SENDER
868.430	FAST_SENDER	N/A
869.170	RECEIVER	FAST_SENDER
871.595	FAST_SENDER	N/A
872.381	RECEIVER	FAST_SENDER
874.789	FAST_SENDER	N/A
877.979	FAST_SENDER	N/A
884.311	SLOW_SENDER1	N/A
885.041	FAST_SENDER	N/A
892.805	FAST_SENDER	N/A
895.153	RECEIVER	FAST_SENDER
897.558	FAST_SENDER	N/A
898.302	RECEIVER	FAST_SENDER
900.713	FAST_SENDER	N/A
901.461	RECEIVER	FAST_SENDER
903.885	FAST_SENDER	N/A
904.633	RECEIVER	FAST_SENDER
905.005	SLOW_SENDER1	N/A
905.807	RECEIVER	SLOW_SENDER1
907.073	FAST_SENDER	N/A
907.870	RECEIVER	FAST_SENDER
910.319	FAST_SENDER	N/A
911.085	RECEIVER	FAST_SENDER
913.211	SLOW_SENDER1	N/A
913.528	FAST_SENDER	N/A
914.272	RECEIVER	FAST_SENDER
916.715	FAST_SENDER	N/A
917.448	RECEIVER	FAST_SENDER
924.528	FAST_SENDER	N/A
925.727	SLOW_SENDER1	N/A
932.185	FAST_SENDER	N/A
937.640	RECEIVER	FAST_SENDER
940.065	FAST_SENDER	N/A
940.849	RECEIVER	FAST_SENDER
944.874	FAST_SENDER	N/A
945.648	RECEIVER	FAST_SENDER
947.571	SLOW_SENDER1	N/A
948.069	FAST_SENDER	N/A
948.314	RECEIVER	SLOW_SENDER1
950.553	RECEIVER	FAST_SENDER
954.643	FAST_SENDER	N/A
955.744	SLOW_SENDER1	N/A
957.858	FAST_SENDER	N/A
965.682	FAST_SENDER	N/A
973.551	FAST_SENDER	N/A
974.297	RECEIVER	FAST_SENDER
976.203	SLOW_SENDER1	N/A
976.704	FAST_SENDER	N/A
976.925	RECEIVER	SLOW_SENDER1
979.076	RECEIVER	FAST_SENDER
981.487	FAST_SENDER	N/A
982.224	RECEIVER	FAST_SENDER
984.340	SLOW_SENDER1	N/A
984.635	FAST_SENDER	N/A
985.079	RECEIVER	SLOW_SENDER1
986.735	RECEIVER	FAST_SENDER
989.182	FAST_SENDER	N/A
989.942	RECEIVER	FAST_SENDER
992.346	FAST_SENDER	N/A
993.132	RECEIVER	FAST_SENDER
995.561	FAST_SENDER	N/A
996.355	RECEIVER	FAST_SENDER
998.804	FAST_SENDER	N/A
1002.009	FAST_SENDER	N/A
1004.804	SLOW_SENDER1	N/A
1009.409	FAST_SENDER	N/A
1017.208	FAST_SENDER	N/A
1019.336	RECEIVER	FAST_SENDER
1021.740	FAST_SENDER	N/A
1022.557	RECEIVER	FAST_SENDER
1025.002	FAST_SENDER	N/A
1025.735	RECEIVER	FAST_SENDER
1027.273	SLOW_SENDER1	N/A
1028.003	RECEIVER	SLOW_SENDER1
1028.171	FAST_SENDER	N/A
1028.924	RECEIVER	FAST_SENDER
1031.339	FAST_SENDER	N/A
1032.066	RECEIVER	FAST_SENDER
1034.478	FAST_SENDER	N/A
1035.261	RECEIVER	FAST_SENDER
1035.434	SLOW_SENDER1	N/A
1037.675	FAST_SENDER	N/A
1045.082	FAST_SENDER	N/A
1052.485	FAST_SENDER	N/A
1054.951	RECEIVER	FAST_SENDER
1055.682	SLOW_SENDER1	N/A
1057.394	FAST_SENDER	N/A
1065.338	FAST_SENDER	N/A
1073.131	FAST_SENDER	N/A
1076.351	SLOW_SENDER1	N/A
1077.671	RECEIVER	SLOW_SENDER1
1080.473	FAST_SENDER	N/A
1088.412	FAST_SENDER	N/A
1096.024	FAST_SENDER	N/A
1096.812	RECEIVER	FAST_SENDER
1097.528	SLOW_SENDER1	N/A
1098.309	RECEIVER	SLOW_SENDER1
1099.231	FAST_SENDER	N/A
1105.754	SLOW_SENDER1	N/A
1106.901	FAST_SENDER	N/A
1114.662	FAST_SENDER	N/A
1118.554	SLOW_SENDER1	N/A
1118.570	RECEIVER	FAST_SENDER
1119.328	RECEIVER	SLOW_SENDER1
1121.015	FAST_SENDER	N/A
1121.775	RECEIVER	FAST_SENDER
1124.214	FAST_SENDER	N/A
1125.012	RECEIVER	FAST_SENDER
1126.769	SLOW_SENDER1	N/A
1127.434	FAST_SENDER	N/A
1127.512	RECEIVER	SLOW_SENDER1
1135.154	FAST_SENDER	N/A
1142.559	FAST_SENDER	N/A
1147.057	SLOW_SENDER1	N/A
1148.059	RECEIVER	FAST_SENDER
1150.487	FAST_SENDER	N/A
1151.192	RECEIVER	FAST_SENDER
1153.608	FAST_SENDER	N/A
1154.398	RECEIVER	FAST_SENDER
1158.501	FAST_SENDER	N/A
1159.266	RECEIVER	FAST_SENDER
1161.676	FAST_SENDER	N/A
1164.904	FAST_SENDER	N/A
1167.749	SLOW_SENDER1	N/A
1172.719	FAST_SENDER	N/A
1180.496	FAST_SENDER	N/A
1181.289	RECEIVER	FAST_SENDER
1183.708	FAST_SENDER	N/A
1185.854	RECEIVER	FAST_SENDER
1188.263	FAST_SENDER	N/A
1189.649	SLOW_SENDER1	N/A
1191.439	FAST_SENDER	N/A
1199.021	FAST_SENDER	N/A
1206.820	FAST_SENDER	N/A
1207.552	RECEIVER	FAST_SENDER
1209.986	FAST_SENDER	N/A
1210.343	SLOW_SENDER1	N/A
1210.744	RECEIVER	FAST_SENDER
1214.937	FAST_SENDER	N/A
1215.721	RECEIVER	FAST_SENDER
1218.146	FAST_SENDER	N/A
1218.935	RECEIVER	FAST_SENDER
1221.343	FAST_SENDER	N/A
1222.092	RECEIVER	FAST_SENDER
1224.519	FAST_SENDER	N/A
1225.252	RECEIVER	FAST_SENDER
1227.674	FAST_SENDER	N/A
1228.423	RECEIVER	FAST_SENDER
1230.861	FAST_SENDER	N/A
1231.042	SLOW_SENDER1	N/A
1231.664	RECEIVER	FAST_SENDER
1234.106	FAST_SENDER	N/A
1241.777	FAST_SENDER	N/A
1249.449	FAST_SENDER	N/A
1251.864	RECEIVER	FAST_SENDER
1252.907	SLOW_SENDER1	N/A
1253.688	RECEIVER	SLOW_SENDER1
1254.273	FAST_SENDER	N/A
1255.030	RECEIVER	FAST_SENDER
1257.464	FAST_SENDER	N/A
1258.190	RECEIVER	FAST_SENDER
1260.603	FAST_SENDER	N/A
1261.132	SLOW_SENDER1	N/A
1261.379	RECEIVER	FAST_SENDER
1263.827	FAST_SENDER	N/A
1271.575	FAST_SENDER	N/A
1273.845	SLOW_SENDER1	N/A
1279.395	FAST_SENDER	N/A
1283.633	RECEIVER	FAST_SENDER
1286.083	FAST_SENDER	N/A
1288.377	RECEIVER	FAST_SENDER
1290.782	FAST_SENDER	N/A
1291.518	RECEIVER	FAST_SENDER
1293.939	FAST_SENDER	N/A
1294.537	SLOW_SENDER1	N/A
1297.132	FAST_SENDER	N/A
1304.543	FAST_SENDER	N/A
1311.549	FAST_SENDER	N/A
1314.078	RECEIVER	FAST_SENDER
1315.220	SLOW_SENDER1	N/A
1315.957	RECEIVER	SLOW_SENDER1
1316.528	FAST_SENDER	N/A
1317.293	RECEIVER	FAST_SENDER
1319.709	FAST_SENDER	N/A
1320.455	RECEIVER	FAST_SENDER
1322.881	FAST_SENDER	N/A
1323.401	SLOW_SENDER1	N/A
1323.654	RECEIVER	FAST_SENDER
1326.075	FAST_SENDER	N/A
1326.839	RECEIVER	FAST_SENDER
1330.863	FAST_SENDER	N/A
1331.606	RECEIVER	FAST_SENDER
1334.052	FAST_SENDER	N/A
1334.804	RECEIVER	FAST_SENDER
1337.216	FAST_SENDER	N/A
1340.411	FAST_SENDER	N/A
1343.525	SLOW_SENDER1	N/A
1348.126	FAST_SENDER	N/A
1355.845	FAST_SENDER	N/A
1358.130	RECEIVER	FAST_SENDER
1360.564	FAST_SENDER	N/A
1363.777	FAST_SENDER	N/A
1364.204	SLOW_SENDER1	N/A
1371.608	FAST_SENDER	N/A
1379.115	FAST_SENDER	N/A
1381.372	RECEIVER	FAST_SENDER
1383.775	FAST_SENDER	N/A
1384.495	RECEIVER	FAST_SENDER
1384.892	SLOW_SENDER1	N/A
1385.684	RECEIVER	SLOW_SENDER1
1386.933	FAST_SENDER	N/A
1387.717	RECEIVER	FAST_SENDER
1390.132	FAST_SENDER	N/A
1390.902	RECEIVER	FAST_SENDER
1393.114	SLOW_SENDER1	N/A
1393.337	FAST_SENDER	N/A
1394.139	RECEIVER	FAST_SENDER
1396.587	FAST_SENDER	N/A
1397.325	RECEIVER	FAST_SENDER
1399.773	FAST_SENDER	N/A
1400.565	RECEIVER	FAST_SENDER
1402.981	FAST_SENDER	N/A
1405.835	SLOW_SENDER1	N/A
1410.467	FAST_SENDER	N/A
1417.799	FAST_SENDER	N/A
1423.470	RECEIVER	FAST_SENDER
1425.907	FAST_SENDER	N/A
1426.516	SLOW_SENDER1	N/A
1426.688	RECEIVER	FAST_SENDER
1429.118	FAST_SENDER	N/A
1429.891	RECEIVER	FAST_SENDER
1432.295	FAST_SENDER	N/A
1439.987	FAST_SENDER	N/A
1447.209	SLOW_SENDER1	N/A
1447.410	FAST_SENDER	N/A
1452.039	RECEIVER	FAST_SENDER
1454.458	FAST_SENDER	N/A
1455.178	RECEIVER	FAST_SENDER
1457.598	FAST_SENDER	N/A
1458.361	RECEIVER	FAST_SENDER
1460.798	FAST_SENDER	N/A
1461.567	RECEIVER	FAST_SENDER
1464.014	FAST_SENDER	N/A
1464.766	RECEIVER	FAST_SENDER
1467.191	FAST_SENDER	N/A
1467.891	SLOW_SENDER1	N/A
1467.920	RECEIVER	FAST_SENDER
1468.667	RECEIVER	SLOW_SENDER1
1470.346	FAST_SENDER	N/A
1471.124	RECEIVER	FAST_SENDER
1473.542	FAST_SENDER	N/A
1476.091	SLOW_SENDER1	N/A
1476.744	FAST_SENDER	N/A
1484.786	FAST_SENDER	N/A
1491.753	FAST_SENDER	N/A
1493.877	RECEIVER	FAST_SENDER
1496.191	SLOW_SENDER1	N/A
1496.292	FAST_SENDER	N/A
1496.936	RECEIVER	SLOW_SENDER1
1499.187	RECEIVER	FAST_SENDER
1501.594	FAST_SENDER	N/A
1502.351	RECEIVER	FAST_SENDER
1504.345	SLOW_SENDER1	N/A
1504.777	FAST_SENDER	N/A
1505.108	RECEIVER	SLOW_SENDER1
1507.143	RECEIVER	FAST_SENDER
1509.580	FAST_SENDER	N/A
1510.330	RECEIVER	FAST_SENDER
1512.762	FAST_SENDER	N/A
1513.494	RECEIVER	FAST_SENDER
1515.905	FAST_SENDER	N/A
1516.650	RECEIVER	FAST_SENDER
1523.306	FAST_SENDER	N/A
1524.482	SLOW_SENDER1	N/A
1530.490	FAST_SENDER	N/A
1538.336	FAST_SENDER	N/A
1539.086	RECEIVER	FAST_SENDER
1541.530	FAST_SENDER	N/A
1542.282	RECEIVER	FAST_SENDER
1544.712	FAST_SENDER	N/A
1545.146	SLOW_SENDER1	N/A
1545.498	RECEIVER	FAST_SENDER
1549.858	FAST_SENDER	N/A
1550.661	RECEIVER	FAST_SENDER
1553.088	FAST_SENDER	N/A
1553.853	RECEIVER	FAST_SENDER
1556.277	FAST_SENDER	N/A
1557.068	RECEIVER	FAST_SENDER
1559.498	FAST_SENDER	N/A
1560.217	RECEIVER	FAST_SENDER
1562.620	FAST_SENDER	N/A
1565.837	SLOW_SENDER1	N/A
1569.868	FAST_SENDER	N/A
1577.513	FAST_SENDER	N/A
1583.238	RECEIVER	FAST_SENDER
1585.672	FAST_SENDER	N/A
1586.404	RECEIVER	FAST_SENDER
1587.006	SLOW_SENDER1	N/A
1587.735	RECEIVER	SLOW_SENDER1
1588.832	FAST_SENDER	N/A
1589.595	RECEIVER	FAST_SENDER
1592.040	FAST_SENDER	N/A
1592.817	RECEIVER	FAST_SENDER
1595.164	SLOW_SENDER1	N/A
1595.252	FAST_SENDER	N/A
1595.924	RECEIVER	SLOW_SENDER1
1598.075	RECEIVER	FAST_SENDER
1600.521	FAST_SENDER	N/A
1601.259	RECEIVER	FAST_SENDER
1603.683	FAST_SENDER	N/A
1604.404	RECEIVER	FAST_SENDER
1606.805	FAST_SENDER	N/A
1607.590	RECEIVER	FAST_SENDER
1610.010	FAST_SENDER	N/A
1615.544	SLOW_SENDER1	N/A
1617.559	FAST_SENDER	N/A
1625.227	FAST_SENDER	N/A
1630.848	RECEIVER	FAST_SENDER
1633.269	FAST_SENDER	N/A
1634.015	RECEIVER	FAST_SENDER
1636.237	SLOW_SENDER1	N/A
1636.431	FAST_SENDER	N/A
1637.201	RECEIVER	FAST_SENDER
1639.649	FAST_SENDER	N/A
1640.411	RECEIVER	FAST_SENDER
1642.812	FAST_SENDER	N/A
1643.586	RECEIVER	FAST_SENDER
1646.001	FAST_SENDER	N/A
1646.757	RECEIVER	FAST_SENDER
1649.204	FAST_SENDER	N/A
1652.362	FAST_SENDER	N/A
1656.927	SLOW_SENDER1	N/A
1660.360	FAST_SENDER	N/A
1668.290	FAST_SENDER	N/A
1670.542	RECEIVER	FAST_SENDER
1672.982	FAST_SENDER	N/A
1673.712	RECEIVER	FAST_SENDER
1676.124	FAST_SENDER	N/A
1676.880	RECEIVER	FAST_SENDER
1677.637	SLOW_SENDER1	N/A
1679.281	FAST_SENDER	N/A
1686.823	FAST_SENDER	N/A
1694.205	FAST_SENDER	N/A
1698.314	SLOW_SENDER1	N/A
1698.537	RECEIVER	FAST_SENDER
1700.984	FAST_SENDER	N/A
1701.736	RECEIVER	FAST_SENDER
1704.180	FAST_SENDER	N/A
1704.952	RECEIVER	FAST_SENDER
1711.929	FAST_SENDER	N/A
1719.006	SLOW_SENDER1	N/A
1719.554	FAST_SENDER	N/A
1725.620	RECEIVER	FAST_SENDER
1728.048	FAST_SENDER	N/A
1728.778	RECEIVER	FAST_SENDER
1731.203	FAST_SENDER	N/A
1731.970	RECEIVER	FAST_SENDER
1734.396	FAST_SENDER	N/A
1735.159	RECEIVER	FAST_SENDER
1737.584	FAST_SENDER	N/A
1738.355	RECEIVER	FAST_SENDER
1739.719	SLOW_SENDER1	N/A
1740.787	FAST_SENDER	N/A
1748.259	FAST_SENDER	N/A
1755.900	FAST_SENDER	N/A
1760.196	RECEIVER	FAST_SENDER
1760.416	SLOW_SENDER1	N/A
1761.196	RECEIVER	SLOW_SENDER1
1762.644	FAST_SENDER	N/A
1763.452	RECEIVER	FAST_SENDER
1765.881	FAST_SENDER	N/A
1766.636	RECEIVER	FAST_SENDER
1768.627	SLOW_SENDER1	N/A
1769.068	FAST_SENDER	N/A
1776.913	FAST_SENDER	N/A
1784.500	FAST_SENDER	N/A
1788.357	RECEIVER	FAST_SENDER
1788.691	SLOW_SENDER1	N/A
1789.441	RECEIVER	SLOW_SENDER1
1790.793	FAST_SENDER	N/A
1791.568	RECEIVER	FAST_SENDER
1793.988	FAST_SENDER	N/A
1794.773	RECEIVER	FAST_SENDER
1796.842	SLOW_SENDER1	N/A
1797.189	FAST_SENDER	N/A
1797.603	RECEIVER	SLOW_SENDER1
1799.573	RECEIVER	FAST_SENDER
1801.979	FAST_SENDER	N/A
1802.747	RECEIVER	FAST_SENDER
1805.164	FAST_SENDER	N/A
1805.893	RECEIVER	FAST_SENDER
1808.299	FAST_SENDER	N/A
1809.032	RECEIVER	FAST_SENDER
1811.470	FAST_SENDER	N/A
1816.950	SLOW_SENDER1	N/A
1819.125	FAST_SENDER	N/A
1826.715	FAST_SENDER	N/A
1830.864	RECEIVER	FAST_SENDER
1833.266	FAST_SENDER	N/A
1834.000	RECEIVER	FAST_SENDER
1836.438	FAST_SENDER	N/A
1837.218	RECEIVER	FAST_SENDER
1837.649	SLOW_SENDER1	N/A
1838.432	RECEIVER	SLOW_SENDER1
1839.617	FAST_SENDER	N/A
1840.422	RECEIVER	FAST_SENDER
1842.825	FAST_SENDER	N/A
1843.562	RECEIVER	FAST_SENDER
1845.845	SLOW_SENDER1	N/A
1845.974	FAST_SENDER	N/A
1846.722	RECEIVER	FAST_SENDER
1849.124	FAST_SENDER	N/A
1849.852	RECEIVER	FAST_SENDER
1852.286	FAST_SENDER	N/A
1858.616	SLOW_SENDER1	N/A
1859.871	FAST_SENDER	N/A
1867.209	FAST_SENDER	N/A
1872.911	RECEIVER	FAST_SENDER
1875.321	FAST_SENDER	N/A
1876.133	RECEIVER	FAST_SENDER
1878.549	FAST_SENDER	N/A
1879.309	SLOW_SENDER1	N/A
1879.312	RECEIVER	FAST_SENDER
1880.065	RECEIVER	SLOW_SENDER1
1881.757	FAST_SENDER	N/A
1882.519	RECEIVER	FAST_SENDER
1884.935	FAST_SENDER	N/A
1885.687	RECEIVER	FAST_SENDER
1887.479	SLOW_SENDER1	N/A
1888.136	FAST_SENDER	N/A
1888.253	RECEIVER	SLOW_SENDER1
1895.879	FAST_SENDER	N/A
1904.146	FAST_SENDER	N/A
1907.969	SLOW_SENDER1	N/A
1908.717	RECEIVER	SLOW_SENDER1
1910.605	RECEIVER	FAST_SENDER
1913.018	FAST_SENDER	N/A
1913.794	RECEIVER	FAST_SENDER
1916.158	SLOW_SENDER1	N/A
1917.738	FAST_SENDER	N/A
1925.747	FAST_SENDER	N/A
1933.602	FAST_SENDER	N/A
1936.046	RECEIVER	FAST_SENDER
1936.343	SLOW_SENDER1	N/A
1937.094	RECEIVER	SLOW_SENDER1
1938.457	FAST_SENDER	N/A
1939.193	RECEIVER	FAST_SENDER
1941.619	FAST_SENDER	N/A
1942.399	RECEIVER	FAST_SENDER
1944.504	SLOW_SENDER1	N/A
1944.806	FAST_SENDER	N/A
1945.250	RECEIVER	SLOW_SENDER1
1947.182	RECEIVER	FAST_SENDER
1949.620	FAST_SENDER	N/A
1950.391	RECEIVER	FAST_SENDER
1952.809	FAST_SENDER	N/A
1953.533	RECEIVER	FAST_SENDER
1955.971	FAST_SENDER	N/A
1963.616	FAST_SENDER	N/A
1964.887	SLOW_SENDER1	N/A
1971.701	FAST_SENDER	N/A
1975.488	RECEIVER	FAST_SENDER
1977.928	FAST_SENDER	N/A
1978.688	RECEIVER	FAST_SENDER
1981.106	FAST_SENDER	N/A
1981.857	RECEIVER	FAST_SENDER
1984.293	FAST_SENDER	N/A
1985.039	RECEIVER	FAST_SENDER
1985.593	SLOW_SENDER1	N/A
1986.361	RECEIVER	SLOW_SENDER1
1987.442	FAST_SENDER	N/A
1988.239	RECEIVER	FAST_SENDER
1990.658	FAST_SENDER	N/A
1991.478	RECEIVER	FAST_SENDER
1993.774	SLOW_SENDER1	N/A
1993.923	FAST_SENDER	N/A
1994.730	RECEIVER	FAST_SENDER
1997.132	FAST_SENDER	N/A
2000.291	FAST_SENDER	N/A
2006.605	SLOW_SENDER1	N/A
2007.897	FAST_SENDER	N/A
2015.511	FAST_SENDER	N/A
2017.752	RECEIVER	FAST_SENDER
2020.201	FAST_SENDER	N/A
2020.930	RECEIVER	FAST_SENDER
2023.357	FAST_SENDER	N/A
2024.088	RECEIVER	FAST_SENDER
2026.526	FAST_SENDER	N/A
2027.276	RECEIVER	FAST_SENDER
2027.310	SLOW_SENDER1	N/A
2028.093	RECEIVER	SLOW_SENDER1
2029.718	FAST_SENDER	N/A
2030.496	RECEIVER	FAST_SENDER
2032.922	FAST_SENDER	N/A
2033.651	RECEIVER	FAST_SENDER
2035.507	SLOW_SENDER1	N/A
2036.096	FAST_SENDER	N/A
2036.820	RECEIVER	FAST_SENDER
2039.267	FAST_SENDER	N/A
2040.012	RECEIVER	FAST_SENDER
2042.412	FAST_SENDER	N/A
2043.166	RECEIVER	FAST_SENDER
2045.609	FAST_SENDER	N/A
2046.321	RECEIVER	FAST_SENDER
2048.226	SLOW_SENDER1	N/A
2048.737	FAST_SENDER	N/A
2056.097	FAST_SENDER	N/A
2063.377	FAST_SENDER	N/A
2067.405	RECEIVER	FAST_SENDER
2069.577	SLOW_SENDER1	N/A
2069.827	FAST_SENDER	N/A
2070.334	RECEIVER	SLOW_SENDER1
2072.005	RECEIVER	FAST_SENDER
2074.438	FAST_SENDER	N/A
2075.152	RECEIVER	FAST_SENDER
2077.574	FAST_SENDER	N/A
2077.746	SLOW_SENDER1	N/A
2085.018	FAST_SENDER	N/A
2092.843	FAST_SENDER	N/A
2097.993	SLOW_SENDER1	N/A
2098.140	RECEIVER	FAST_SENDER
2100.541	FAST_SENDER	N/A
2101.336	RECEIVER	FAST_SENDER
2105.182	FAST_SENDER	N/A
2105.973	RECEIVER	FAST_SENDER
2108.376	FAST_SENDER	N/A
2109.128	RECEIVER	FAST_SENDER
2113.278	FAST_SENDER	N/A
2114.057	RECEIVER	FAST_SENDER
2116.501	FAST_SENDER	N/A
2117.240	RECEIVER	FAST_SENDER
2118.706	SLOW_SENDER1	N/A
2119.680	FAST_SENDER	N/A
2127.000	FAST_SENDER	N/A
2134.182	FAST_SENDER	N/A
2138.110	RECEIVER	FAST_SENDER
2139.391	SLOW_SENDER1	N/A
2140.182	RECEIVER	SLOW_SENDER1
2140.535	FAST_SENDER	N/A
2141.246	RECEIVER	FAST_SENDER
2143.674	FAST_SENDER	N/A
2144.440	RECEIVER	FAST_SENDER
2146.884	FAST_SENDER	N/A
2147.584	SLOW_SENDER1	N/A
2147.689	RECEIVER	FAST_SENDER
2150.104	FAST_SENDER	N/A
2150.880	RECEIVER	FAST_SENDER
2153.318	FAST_SENDER	N/A
2154.057	RECEIVER	FAST_SENDER
2156.506	FAST_SENDER	N/A
2157.310	RECEIVER	FAST_SENDER
2159.759	FAST_SENDER	N/A
2160.230	SLOW_SENDER1	N/A
2160.524	RECEIVER	FAST_SENDER
2167.145	FAST_SENDER	N/A
2174.940	FAST_SENDER	N/A
2180.930	SLOW_SENDER1	N/A
2181.677	RECEIVER	SLOW_SENDER1
2182.183	FAST_SENDER	N/A
2182.970	RECEIVER	FAST_SENDER
2185.379	FAST_SENDER	N/A
2186.149	RECEIVER	FAST_SENDER
2188.569	FAST_SENDER	N/A
2189.089	SLOW_SENDER1	N/A
2189.317	RECEIVER	FAST_SENDER
2193.652	FAST_SENDER	N/A
2194.424	RECEIVER	FAST_SENDER
2196.856	FAST_SENDER	N/A
2200.796	RECEIVER	FAST_SENDER
2203.243	FAST_SENDER	N/A
2204.012	RECEIVER	FAST_SENDER
2206.441	FAST_SENDER	N/A
2207.206	RECEIVER	FAST_SENDER
2209.233	SLOW_SENDER1	N/A
2209.651	FAST_SENDER	N/A
2217.569	FAST_SENDER	N/A
2225.306	FAST_SENDER	N/A
2231.118	SLOW_SENDER1	N/A
2231.172	RECEIVER	FAST_SENDER
2231.857	RECEIVER	SLOW_SENDER1
2233.608	FAST_SENDER	N/A
2234.363	RECEIVER	FAST_SENDER
2236.790	FAST_SENDER	N/A
2237.561	RECEIVER	FAST_SENDER
2239.258	SLOW_SENDER1	N/A
2239.991	FAST_SENDER	N/A
2240.019	RECEIVER	SLOW_SENDER1
2240.741	RECEIVER	FAST_SENDER
2243.191	FAST_SENDER	N/A
2243.949	RECEIVER	FAST_SENDER
2250.561	FAST_SENDER	N/A
2258.213	FAST_SENDER	N/A
2259.674	SLOW_SENDER1	N/A
2263.679	RECEIVER	FAST_SENDER
2266.102	FAST_SENDER	N/A
2266.869	RECEIVER	FAST_SENDER
2271.004	FAST_SENDER	N/A
2271.758	RECEIVER	FAST_SENDER
2274.189	FAST_SENDER	N/A
2274.931	RECEIVER	FAST_SENDER
2277.368	FAST_SENDER	N/A
2278.124	RECEIVER	FAST_SENDER
2280.370	SLOW_SENDER1	N/A
2280.541	FAST_SENDER	N/A
2281.156	RECEIVER	SLOW_SENDER1
2282.906	RECEIVER	FAST_SENDER
2285.319	FAST_SENDER	N/A
2288.567	SLOW_SENDER1	N/A
2292.976	FAST_SENDER	N/A
2299.914	FAST_SENDER	N/A
2301.357	SLOW_SENDER1	N/A
2304.464	RECEIVER	FAST_SENDER
2306.880	FAST_SENDER	N/A
2307.645	RECEIVER	FAST_SENDER
2310.095	FAST_SENDER	N/A
2310.862	RECEIVER	FAST_SENDER
2313.302	FAST_SENDER	N/A
2314.069	RECEIVER	FAST_SENDER
2316.503	FAST_SENDER	N/A
2317.244	RECEIVER	FAST_SENDER
2319.649	FAST_SENDER	N/A
2322.501	SLOW_SENDER1	N/A
2327.371	FAST_SENDER	N/A
2334.850	FAST_SENDER	N/A
2338.850	RECEIVER	FAST_SENDER
2341.299	FAST_SENDER	N/A
2342.038	RECEIVER	FAST_SENDER
2343.185	SLOW_SENDER1	N/A
2343.951	RECEIVER	SLOW_SENDER1
2344.480	FAST_SENDER	N/A
2345.241	RECEIVER	FAST_SENDER
2347.647	FAST_SENDER	N/A
2348.416	RECEIVER	FAST_SENDER
2350.830	FAST_SENDER	N/A
2351.362	SLOW_SENDER1	N/A
2351.604	RECEIVER	FAST_SENDER
2356.163	FAST_SENDER	N/A
2363.905	FAST_SENDER	N/A
2371.450	SLOW_SENDER1	N/A
2371.731	FAST_SENDER	N/A
2375.663	RECEIVER	FAST_SENDER
2378.069	FAST_SENDER	N/A
2378.808	RECEIVER	FAST_SENDER
2381.255	FAST_SENDER	N/A
2382.023	RECEIVER	FAST_SENDER
2384.443	FAST_SENDER	N/A
2385.174	RECEIVER	FAST_SENDER
2387.574	FAST_SENDER	N/A
2388.323	RECEIVER	FAST_SENDER
2390.760	FAST_SENDER	N/A
2391.523	RECEIVER	FAST_SENDER
2392.128	SLOW_SENDER1	N/A
2392.888	RECEIVER	SLOW_SENDER1
2393.945	FAST_SENDER	N/A
2394.716	RECEIVER	FAST_SENDER
2397.164	FAST_SENDER	N/A
2397.923	RECEIVER	FAST_SENDER
2400.331	FAST_SENDER	N/A
2400.338	SLOW_SENDER1	N/A
2407.655	FAST_SENDER	N/A
2413.168	SLOW_SENDER1	N/A
2414.936	FAST_SENDER	N/A
2420.254	RECEIVER	FAST_SENDER
2422.693	FAST_SENDER	N/A
2423.466	RECEIVER	FAST_SENDER
2427.493	FAST_SENDER	N/A
2428.253	RECEIVER	FAST_SENDER
2430.700	FAST_SENDER	N/A
2431.475	RECEIVER	FAST_SENDER
2433.838	SLOW_SENDER1	N/A
2433.923	FAST_SENDER	N/A
2434.598	RECEIVER	SLOW_SENDER1
2436.544	RECEIVER	FAST_SENDER
2438.965	FAST_SENDER	N/A
2439.767	RECEIVER	FAST_SENDER
2442.037	SLOW_SENDER1	N/A
2442.181	FAST_SENDER	N/A
2442.799	RECEIVER	SLOW_SENDER1
2450.248	FAST_SENDER	N/A
2457.881	FAST_SENDER	N/A
2461.884	RECEIVER	FAST_SENDER
2462.155	SLOW_SENDER1	N/A
2464.285	FAST_SENDER	N/A
2471.720	FAST_SENDER	N/A
2479.718	FAST_SENDER	N/A
2482.838	SLOW_SENDER1	N/A
2483.592	RECEIVER	SLOW_SENDER1
2487.027	FAST_SENDER	N/A
2487.766	RECEIVER	FAST_SENDER
2490.194	FAST_SENDER	N/A
2491.000	SLOW_SENDER1	N/A
2493.374	FAST_SENDER	N/A
2500.518	FAST_SENDER	N/A
2508.288	FAST_SENDER	N/A
2510.725	RECEIVER	FAST_SENDER
2511.092	SLOW_SENDER1	N/A
2511.831	RECEIVER	SLOW_SENDER1
2513.163	FAST_SENDER	N/A
2513.905	RECEIVER	FAST_SENDER
2518.176	FAST_SENDER	N/A
2518.922	RECEIVER	FAST_SENDER
2519.257	SLOW_SENDER1	N/A
2520.030	RECEIVER	SLOW_SENDER1
2521.359	FAST_SENDER	N/A
2529.098	FAST_SENDER	N/A
2537.041	FAST_SENDER	N/A
2539.487	SLOW_SENDER1	N/A
2541.031	RECEIVER	FAST_SENDER
2544.889	FAST_SENDER	N/A
2545.648	RECEIVER	FAST_SENDER
2548.065	FAST_SENDER	N/A
2548.809	RECEIVER	FAST_SENDER
2551.258	FAST_SENDER	N/A
2551.991	RECEIVER	FAST_SENDER
2554.424	FAST_SENDER	N/A
2555.189	RECEIVER	FAST_SENDER
2557.590	FAST_SENDER	N/A
2558.375	RECEIVER	FAST_SENDER
2560.174	SLOW_SENDER1	N/A
2560.825	FAST_SENDER	N/A
2560.979	RECEIVER	SLOW_SENDER1
2568.394	SLOW_SENDER1	N/A
2568.516	FAST_SENDER	N/A
2576.314	FAST_SENDER	N/A
2580.907	SLOW_SENDER1	N/A
2581.653	RECEIVER	SLOW_SENDER1
2584.049	FAST_SENDER	N/A
2584.819	RECEIVER	FAST_SENDER
2587.259	FAST_SENDER	N/A
2588.031	RECEIVER	FAST_SENDER
2589.068	SLOW_SENDER1	N/A
2589.810	RECEIVER	SLOW_SENDER1
2590.465	FAST_SENDER	N/A
2591.242	RECEIVER	FAST_SENDER
2593.681	FAST_SENDER	N/A
2594.410	RECEIVER	FAST_SENDER
2596.827	FAST_SENDER	N/A
2597.623	RECEIVER	FAST_SENDER
2600.068	FAST_SENDER	N/A
2607.209	FAST_SENDER	N/A
2609.277	SLOW_SENDER1	N/A
2614.892	FAST_SENDER	N/A
2620.270	RECEIVER	FAST_SENDER
2622.710	FAST_SENDER	N/A
2623.489	RECEIVER	FAST_SENDER
2625.915	FAST_SENDER	N/A
2626.664	RECEIVER	FAST_SENDER
2629.963	SLOW_SENDER1	N/A
2630.735	RECEIVER	SLOW_SENDER1
2630.832	FAST_SENDER	N/A
2631.612	RECEIVER	FAST_SENDER
2634.045	FAST_SENDER	N/A
2634.819	RECEIVER	FAST_SENDER
2637.249	FAST_SENDER	N/A
2638.155	SLOW_SENDER1	N/A
2644.630	FAST_SENDER	N/A
2652.354	FAST_SENDER	N/A
2656.495	RECEIVER	FAST_SENDER
2658.234	SLOW_SENDER1	N/A
2658.898	FAST_SENDER	N/A
2658.978	RECEIVER	SLOW_SENDER1
2659.617	RECEIVER	FAST_SENDER
2663.664	FAST_SENDER	N/A
2664.449	RECEIVER	FAST_SENDER
2666.383	SLOW_SENDER1	N/A
2666.874	FAST_SENDER	N/A
2667.139	RECEIVER	SLOW_SENDER1
2674.586	FAST_SENDER	N/A
2682.155	FAST_SENDER	N/A
2686.595	SLOW_SENDER1	N/A
2689.659	FAST_SENDER	N/A
2690.422	RECEIVER	FAST_SENDER
2692.822	FAST_SENDER	N/A
2693.620	RECEIVER	FAST_SENDER
2696.064	FAST_SENDER	N/A
2696.822	RECEIVER	FAST_SENDER
2699.232	FAST_SENDER	N/A
2700.002	RECEIVER	FAST_SENDER
2702.404	FAST_SENDER	N/A
2703.179	RECEIVER	FAST_SENDER
2705.619	FAST_SENDER	N/A
2706.417	RECEIVER	FAST_SENDER
2707.302	SLOW_SENDER1	N/A
2708.858	FAST_SENDER	N/A
2716.273	FAST_SENDER	N/A
2724.147	FAST_SENDER	N/A
2726.387	RECEIVER	FAST_SENDER
2727.970	SLOW_SENDER1	N/A
2728.747	RECEIVER	SLOW_SENDER1
2728.816	FAST_SENDER	N/A
2729.564	RECEIVER	FAST_SENDER
2731.993	FAST_SENDER	N/A
2732.752	RECEIVER	FAST_SENDER
2735.174	FAST_SENDER	N/A
2735.940	RECEIVER	FAST_SENDER
2736.157	SLOW_SENDER1	N/A
2736.896	RECEIVER	SLOW_SENDER1
2738.348	FAST_SENDER	N/A
2746.261	FAST_SENDER	N/A
2754.117	FAST_SENDER	N/A
2756.270	SLOW_SENDER1	N/A
2757.779	RECEIVER	FAST_SENDER
2760.219	FAST_SENDER	N/A
2760.940	RECEIVER	FAST_SENDER
2763.375	FAST_SENDER	N/A
2764.172	RECEIVER	FAST_SENDER
2766.598	FAST_SENDER	N/A
2767.347	RECEIVER	FAST_SENDER
2769.791	FAST_SENDER	N/A
2770.538	RECEIVER	FAST_SENDER
2772.960	FAST_SENDER	N/A
2773.719	RECEIVER	FAST_SENDER
2776.151	FAST_SENDER	N/A
2776.890	RECEIVER	FAST_SENDER
2776.985	SLOW_SENDER1	N/A
2777.716	RECEIVER	SLOW_SENDER1
2779.330	FAST_SENDER	N/A
2785.163	SLOW_SENDER1	N/A
2786.784	FAST_SENDER	N/A
2794.192	FAST_SENDER	N/A
2799.877	RECEIVER	FAST_SENDER
2802.298	FAST_SENDER	N/A
2803.112	RECEIVER	FAST_SENDER
2805.350	SLOW_SENDER1	N/A
2805.534	FAST_SENDER	N/A
2806.259	RECEIVER	FAST_SENDER
2808.670	FAST_SENDER	N/A
2809.411	RECEIVER	FAST_SENDER
2811.823	FAST_SENDER	N/A
2812.601	RECEIVER	FAST_SENDER
2815.022	FAST_SENDER	N/A
2822.465	FAST_SENDER	N/A
2826.055	SLOW_SENDER1	N/A
2829.762	FAST_SENDER	N/A
2835.341	RECEIVER	FAST_SENDER
2837.764	FAST_SENDER	N/A
2838.520	RECEIVER	FAST_SENDER
2840.957	FAST_SENDER	N/A
2841.737	RECEIVER	FAST_SENDER
2844.143	FAST_SENDER	N/A
2844.920	RECEIVER	FAST_SENDER
2846.735	SLOW_SENDER1	N/A
2847.502	RECEIVER	SLOW_SENDER1
2848.936	FAST_SENDER	N/A
2849.692	RECEIVER	FAST_SENDER
2852.106	FAST_SENDER	N/A
2854.949	SLOW_SENDER1	N/A
2855.265	FAST_SENDER	N/A
2863.004	FAST_SENDER	N/A
2870.679	FAST_SENDER	N/A
2871.432	RECEIVER	FAST_SENDER
2873.847	FAST_SENDER	N/A
2874.634	RECEIVER	FAST_SENDER
2875.024	SLOW_SENDER1	N/A
2875.767	RECEIVER	SLOW_SENDER1
2877.055	FAST_SENDER	N/A
2877.802	RECEIVER	FAST_SENDER
2880.235	FAST_SENDER	N/A
2881.013	RECEIVER	FAST_SENDER
2883.194	SLOW_SENDER1	N/A
2883.435	FAST_SENDER	N/A
2883.960	RECEIVER	SLOW_SENDER1
2886.041	RECEIVER	FAST_SENDER
2888.447	FAST_SENDER	N/A
2891.636	FAST_SENDER	N/A
2899.383	FAST_SENDER	N/A
2903.439	SLOW_SENDER1	N/A
2906.974	FAST_SENDER	N/A
2909.349	RECEIVER	FAST_SENDER
2911.751	FAST_SENDER	N/A
2912.509	RECEIVER	FAST_SENDER
2914.927	FAST_SENDER	N/A
2915.675	RECEIVER	FAST_SENDER
2918.082	FAST_SENDER	N/A
2918.854	RECEIVER	FAST_SENDER
2921.291	FAST_SENDER	N/A
2924.112	SLOW_SENDER1	N/A
2929.098	FAST_SENDER	N/A
2936.393	FAST_SENDER	N/A
2940.463	RECEIVER	FAST_SENDER
2942.902	FAST_SENDER	N/A
2943.677	RECEIVER	FAST_SENDER
2945.732	SLOW_SENDER1	N/A
2946.091	FAST_SENDER	N/A
2946.501	RECEIVER	SLOW_SENDER1
2954.238	FAST_SENDER	N/A
2961.850	FAST_SENDER	N/A
2967.121	RECEIVER	FAST_SENDER
2967.524	SLOW_SENDER1	N/A
2968.282	RECEIVER	SLOW_SENDER1
2969.546	FAST_SENDER	N/A
2970.318	RECEIVER	FAST_SENDER
2972.719	FAST_SENDER	N/A
2973.441	RECEIVER	FAST_SENDER
2975.703	SLOW_SENDER1	N/A
2975.872	FAST_SENDER	N/A
2976.470	RECEIVER	SLOW_SENDER1
2978.599	RECEIVER	FAST_SENDER
2982.426	FAST_SENDER	N/A
2990.086	FAST_SENDER	N/A
2995.988	SLOW_SENDER1	N/A
2997.982	FAST_SENDER	N/A
3002.287	RECEIVER	FAST_SENDER
3004.708	FAST_SENDER	N/A
3005.479	RECEIVER	FAST_SENDER
3007.898	FAST_SENDER	N/A
3010.124	RECEIVER	FAST_SENDER
3012.566	FAST_SENDER	N/A
3013.323	RECEIVER	FAST_SENDER
3015.762	FAST_SENDER	N/A
3016.682	SLOW_SENDER1	N/A
3023.281	FAST_SENDER	N/A
3030.360	FAST_SENDER	N/A
3036.026	RECEIVER	FAST_SENDER
3037.354	SLOW_SENDER1	N/A
3038.103	RECEIVER	SLOW_SENDER1
3038.447	FAST_SENDER	N/A
3039.254	RECEIVER	FAST_SENDER
3041.659	FAST_SENDER	N/A
3042.465	RECEIVER	FAST_SENDER
3044.867	FAST_SENDER	N/A
3045.534	SLOW_SENDER1	N/A
3045.638	RECEIVER	FAST_SENDER
3048.043	FAST_SENDER	N/A
3048.812	RECEIVER	FAST_SENDER
3051.222	FAST_SENDER	N/A
3051.956	RECEIVER	FAST_SENDER
3054.361	FAST_SENDER	N/A
3055.105	RECEIVER	FAST_SENDER
3057.549	FAST_SENDER	N/A
3058.332	RECEIVER	FAST_SENDER
3060.755	FAST_SENDER	N/A
3061.491	RECEIVER	FAST_SENDER
3063.935	FAST_SENDER	N/A
3065.642	SLOW_SENDER1	N/A
3072.475	FAST_SENDER	N/A
3079.727	FAST_SENDER	N/A
3083.556	RECEIVER	FAST_SENDER
3085.980	FAST_SENDER	N/A
3086.320	SLOW_SENDER1	N/A
3086.704	RECEIVER	FAST_SENDER
3090.838	FAST_SENDER	N/A
3091.616	RECEIVER	FAST_SENDER
3094.019	FAST_SENDER	N/A
3101.709	FAST_SENDER	N/A
3107.018	SLOW_SENDER1	N/A
3109.629	FAST_SENDER	N/A
3115.178	RECEIVER	FAST_SENDER
3117.615	FAST_SENDER	N/A
3118.343	RECEIVER	FAST_SENDER
3120.759	FAST_SENDER	N/A
3121.516	RECEIVER	FAST_SENDER
3123.963	FAST_SENDER	N/A
3127.168	FAST_SENDER	N/A
3127.718	SLOW_SENDER1	N/A
3135.265	FAST_SENDER	N/A
3142.835	FAST_SENDER	N/A
3143.600	RECEIVER	FAST_SENDER
3146.018	FAST_SENDER	N/A
3146.796	RECEIVER	FAST_SENDER
3148.386	SLOW_SENDER1	N/A
3149.126	RECEIVER	SLOW_SENDER1
3149.217	FAST_SENDER	N/A
3150.003	RECEIVER	FAST_SENDER
3152.451	FAST_SENDER	N/A
3153.188	RECEIVER	FAST_SENDER
3155.627	FAST_SENDER	N/A
3156.422	RECEIVER	FAST_SENDER
3156.537	SLOW_SENDER1	N/A
3158.822	FAST_SENDER	N/A
3166.838	FAST_SENDER	N/A
3173.929	FAST_SENDER	N/A
3176.260	RECEIVER	FAST_SENDER
3176.696	SLOW_SENDER1	N/A
3177.497	RECEIVER	SLOW_SENDER1
3178.680	FAST_SENDER	N/A
3179.418	RECEIVER	FAST_SENDER
3181.861	FAST_SENDER	N/A
3182.659	RECEIVER	FAST_SENDER
3184.933	SLOW_SENDER1	N/A
3185.066	FAST_SENDER	N/A
3185.860	RECEIVER	FAST_SENDER
3188.266	FAST_SENDER	N/A
3189.038	RECEIVER	FAST_SENDER
3191.471	FAST_SENDER	N/A
3192.263	RECEIVER	FAST_SENDER
3194.710	FAST_SENDER	N/A
3195.476	RECEIVER	FAST_SENDER
3197.524	SLOW_SENDER1	N/A
3197.908	FAST_SENDER	N/A
3206.232	FAST_SENDER	N/A
3213.520	FAST_SENDER	N/A
3217.416	RECEIVER	FAST_SENDER
3219.395	SLOW_SENDER1	N/A
3219.866	FAST_SENDER	N/A
3220.151	RECEIVER	SLOW_SENDER1
3222.099	RECEIVER	FAST_SENDER
3224.510	FAST_SENDER	N/A
3225.307	RECEIVER	FAST_SENDER
3227.745	FAST_SENDER	N/A
3228.476	RECEIVER	FAST_SENDER
3230.893	FAST_SENDER	N/A
3231.697	RECEIVER	FAST_SENDER
3234.123	FAST_SENDER	N/A
3234.866	RECEIVER	FAST_SENDER
3237.289	FAST_SENDER	N/A
3238.027	RECEIVER	FAST_SENDER
3240.440	FAST_SENDER	N/A
3241.091	SLOW_SENDER1	N/A
3241.196	RECEIVER	FAST_SENDER
3243.646	FAST_SENDER	N/A
3246.834	FAST_SENDER	N/A
3254.679	FAST_SENDER	N/A
3261.783	SLOW_SENDER1	N/A
3262.153	FAST_SENDER	N/A
3266.240	RECEIVER	FAST_SENDER
3268.647	FAST_SENDER	N/A
3276.212	FAST_SENDER	N/A
3283.384	SLOW_SENDER1	N/A
3284.096	FAST_SENDER	N/A
3287.759	RECEIVER	FAST_SENDER
3290.185	FAST_SENDER	N/A
3290.954	RECEIVER	FAST_SENDER
3293.357	FAST_SENDER	N/A
3300.916	FAST_SENDER	N/A
3304.092	SLOW_SENDER1	N/A
3309.240	FAST_SENDER	N/A
3314.396	RECEIVER	FAST_SENDER
3316.834	FAST_SENDER	N/A
3317.611	RECEIVER	FAST_SENDER
3320.019	FAST_SENDER	N/A
3320.786	RECEIVER	FAST_SENDER
3323.234	FAST_SENDER	N/A
3324.039	RECEIVER	FAST_SENDER
3325.274	SLOW_SENDER1	N/A
3326.068	RECEIVER	SLOW_SENDER1
3326.442	FAST_SENDER	N/A
3327.208	RECEIVER	FAST_SENDER
3329.635	FAST_SENDER	N/A
3330.415	RECEIVER	FAST_SENDER
3332.856	FAST_SENDER	N/A
3333.513	SLOW_SENDER1	N/A
3333.597	RECEIVER	FAST_SENDER
3336.045	FAST_SENDER	N/A
3339.278	FAST_SENDER	N/A
3346.220	SLOW_SENDER1	N/A
3346.776	FAST_SENDER	N/A
3354.443	FAST_SENDER	N/A
3356.978	RECEIVER	FAST_SENDER
3359.403	FAST_SENDER	N/A
3360.167	RECEIVER	FAST_SENDER
3362.567	FAST_SENDER	N/A
3363.348	RECEIVER	FAST_SENDER
3365.757	FAST_SENDER	N/A
3366.561	RECEIVER	FAST_SENDER
3366.971	SLOW_SENDER1	N/A
3367.710	RECEIVER	SLOW_SENDER1
3369.005	FAST_SENDER	N/A
3369.791	RECEIVER	FAST_SENDER
3372.209	FAST_SENDER	N/A
3372.962	RECEIVER	FAST_SENDER
3375.115	SLOW_SENDER1	N/A
3375.402	FAST_SENDER	N/A
3383.369	FAST_SENDER	N/A
3390.810	FAST_SENDER	N/A
3394.506	RECEIVER	FAST_SENDER
3395.290	SLOW_SENDER1	N/A
3396.076	RECEIVER	SLOW_SENDER1
3396.930	FAST_SENDER	N/A
3397.731	RECEIVER	FAST_SENDER
3400.131	FAST_SENDER	N/A
3400.907	RECEIVER	FAST_SENDER
3403.326	FAST_SENDER	N/A
3403.480	SLOW_SENDER1	N/A
3404.112	RECEIVER	FAST_SENDER
3406.537	FAST_SENDER	N/A
3407.278	RECEIVER	FAST_SENDER
3409.685	FAST_SENDER	N/A
3410.466	RECEIVER	FAST_SENDER
3412.890	FAST_SENDER	N/A
3416.285	SLOW_SENDER1	N/A
3421.019	FAST_SENDER	N/A
3428.728	FAST_SENDER	N/A
3432.687	RECEIVER	FAST_SENDER
3435.128	FAST_SENDER	N/A
3435.921	RECEIVER	FAST_SENDER
3436.968	SLOW_SENDER1	N/A
3437.741	RECEIVER	SLOW_SENDER1
3438.339	FAST_SENDER	N/A
3439.110	RECEIVER	FAST_SENDER
3441.528	FAST_SENDER	N/A
3442.309	RECEIVER	FAST_SENDER
3444.752	FAST_SENDER	N/A
3445.153	SLOW_SENDER1	N/A
3445.491	RECEIVER	FAST_SENDER
3447.896	FAST_SENDER	N/A
3448.638	RECEIVER	FAST_SENDER
3451.079	FAST_SENDER	N/A
3451.828	RECEIVER	FAST_SENDER
3454.254	FAST_SENDER	N/A
3457.410	FAST_SENDER	N/A
3465.146	FAST_SENDER	N/A
3465.208	SLOW_SENDER1	N/A
3472.988	FAST_SENDER	N/A
3475.128	RECEIVER	FAST_SENDER
3480.398	FAST_SENDER	N/A
3486.372	SLOW_SENDER1	N/A
3487.904	FAST_SENDER	N/A
3495.359	FAST_SENDER	N/A
3496.092	RECEIVER	FAST_SENDER
3498.512	FAST_SENDER	N/A
3499.302	RECEIVER	FAST_SENDER
3501.702	FAST_SENDER	N/A
3502.501	RECEIVER	FAST_SENDER
3504.927	FAST_SENDER	N/A
3505.686	RECEIVER	FAST_SENDER
3507.074	SLOW_SENDER1	N/A
3507.858	RECEIVER	SLOW_SENDER1
3508.116	FAST_SENDER	N/A
3508.858	RECEIVER	FAST_SENDER
3511.273	FAST_SENDER	N/A
3512.029	RECEIVER	FAST_SENDER
3514.465	FAST_SENDER	N/A
3515.218	RECEIVER	FAST_SENDER
3515.304	SLOW_SENDER1	N/A
3517.626	FAST_SENDER	N/A
3518.375	RECEIVER	FAST_SENDER
3520.790	FAST_SENDER	N/A
3523.986	FAST_SENDER	N/A
3528.033	SLOW_SENDER1	N/A
3532.539	FAST_SENDER	N/A
3540.659	FAST_SENDER	N/A
3541.410	RECEIVER	FAST_SENDER
3543.820	FAST_SENDER	N/A
3544.537	RECEIVER	FAST_SENDER
3546.950	FAST_SENDER	N/A
3547.750	RECEIVER	FAST_SENDER
3548.704	SLOW_SENDER1	N/A
3549.465	RECEIVER	SLOW_SENDER1
3550.170	FAST_SENDER	N/A
3550.966	RECEIVER	FAST_SENDER
3553.402	FAST_SENDER	N/A
3554.155	RECEIVER	FAST_SENDER
3556.591	FAST_SENDER	N/A
3556.907	SLOW_SENDER1	N/A
3557.336	RECEIVER	FAST_SENDER
3559.740	FAST_SENDER	N/A
3560.478	RECEIVER	FAST_SENDER
3562.923	FAST_SENDER	N/A
3563.699	RECEIVER	FAST_SENDER
3566.105	FAST_SENDER	N/A
3566.897	RECEIVER	FAST_SENDER
3569.301	FAST_SENDER	N/A
3576.848	FAST_SENDER	N/A
3576.976	SLOW_SENDER1	N/A
3583.962	FAST_SENDER	N/A
3589.211	RECEIVER	FAST_SENDER
3591.615	FAST_SENDER	N/A
3592.347	RECEIVER	FAST_SENDER
3594.760	FAST_SENDER	N/A
3595.551	RECEIVER	FAST_SENDER
3597.984	FAST_SENDER	N/A
3598.118	SLOW_SENDER1	N/A
3598.743	RECEIVER	FAST_SENDER
3599.445	RECEIVER	SLOW_SENDER1
3601.170	FAST_SENDER	N/A
3601.908	RECEIVER	FAST_SENDER
3604.325	FAST_SENDER	N/A
3605.075	RECEIVER	FAST_SENDER
3607.520	FAST_SENDER	N/A
3608.299	RECEIVER	FAST_SENDER
3610.704	FAST_SENDER	N/A
3611.444	RECEIVER	FAST_SENDER
3613.891	FAST_SENDER	N/A
3614.638	RECEIVER	FAST_SENDER
3617.062	FAST_SENDER	N/A
3617.837	RECEIVER	FAST_SENDER
3619.291	SLOW_SENDER1	N/A
3620.278	FAST_SENDER	N/A
3627.639	FAST_SENDER	N/A
3635.266	FAST_SENDER	N/A
3639.231	RECEIVER	FAST_SENDER
3639.983	SLOW_SENDER1	N/A
3643.889	FAST_SENDER	N/A
3651.825	FAST_SENDER	N/A
3658.838	FAST_SENDER	N/A
3660.661	SLOW_SENDER1	N/A
3660.912	RECEIVER	FAST_SENDER
3663.351	FAST_SENDER	N/A
3664.100	RECEIVER	FAST_SENDER
3666.539	FAST_SENDER	N/A
3667.330	RECEIVER	FAST_SENDER
3669.750	FAST_SENDER	N/A
3670.493	RECEIVER	FAST_SENDER
3672.894	FAST_SENDER	N/A
3673.639	RECEIVER	FAST_SENDER
3676.068	FAST_SENDER	N/A
3676.812	RECEIVER	FAST_SENDER
3679.259	FAST_SENDER	N/A
3679.987	RECEIVER	FAST_SENDER
3681.354	SLOW_SENDER1	N/A
3682.107	RECEIVER	SLOW_SENDER1
3682.437	FAST_SENDER	N/A
3683.231	RECEIVER	FAST_SENDER
3685.637	FAST_SENDER	N/A
3686.416	RECEIVER	FAST_SENDER
3688.862	FAST_SENDER	N/A
3689.524	SLOW_SENDER1	N/A
3692.077	FAST_SENDER	N/A
3699.898	FAST_SENDER	N/A
3707.751	FAST_SENDER	N/A
3708.510	RECEIVER	FAST_SENDER
3709.642	SLOW_SENDER1	N/A
3710.438	RECEIVER	SLOW_SENDER1
3710.932	FAST_SENDER	N/A
3711.709	RECEIVER	FAST_SENDER
3714.118	FAST_SENDER	N/A
3714.860	RECEIVER	FAST_SENDER
3717.301	FAST_SENDER	N/A
3717.888	SLOW_SENDER1	N/A
3718.060	RECEIVER	FAST_SENDER
3720.468	FAST_SENDER	N/A
3721.197	RECEIVER	FAST_SENDER
3723.600	FAST_SENDER	N/A
3724.397	RECEIVER	FAST_SENDER
3730.581	SLOW_SENDER1	N/A
3731.037	FAST_SENDER	N/A
3738.893	FAST_SENDER	N/A
3746.293	FAST_SENDER	N/A
3749.431	FAST_SENDER	N/A
3750.162	RECEIVER	FAST_SENDER
3751.261	SLOW_SENDER1	N/A
3752.026	RECEIVER	SLOW_SENDER1
3752.576	FAST_SENDER	N/A
3753.343	RECEIVER	FAST_SENDER
3755.793	FAST_SENDER	N/A
3756.574	RECEIVER	FAST_SENDER
3758.978	FAST_SENDER	N/A
3759.427	SLOW_SENDER1	N/A
3759.783	RECEIVER	FAST_SENDER
3764.148	FAST_SENDER	N/A
3764.895	RECEIVER	FAST_SENDER
3767.312	FAST_SENDER	N/A
3768.042	RECEIVER	FAST_SENDER
3770.456	FAST_SENDER	N/A
3777.799	FAST_SENDER	N/A
3779.565	SLOW_SENDER1	N/A
3785.852	FAST_SENDER	N/A
3790.255	RECEIVER	FAST_SENDER
3792.655	FAST_SENDER	N/A
3793.428	RECEIVER	FAST_SENDER
3795.850	FAST_SENDER	N/A
3796.596	RECEIVER	FAST_SENDER
3799.009	FAST_SENDER	N/A
3799.750	RECEIVER	FAST_SENDER
3800.250	SLOW_SENDER1	N/A
3800.998	RECEIVER	SLOW_SENDER1
3802.159	FAST_SENDER	N/A
3802.930	RECEIVER	FAST_SENDER
3805.335	FAST_SENDER	N/A
3808.403	SLOW_SENDER1	N/A
3813.197	FAST_SENDER	N/A
3820.905	FAST_SENDER	N/A
3824.890	RECEIVER	FAST_SENDER
3827.317	FAST_SENDER	N/A
3828.097	RECEIVER	FAST_SENDER
3828.632	SLOW_SENDER1	N/A
3829.406	RECEIVER	SLOW_SENDER1
3830.539	FAST_SENDER	N/A
3831.319	RECEIVER	FAST_SENDER
3833.740	FAST_SENDER	N/A
3834.505	RECEIVER	FAST_SENDER
3836.837	SLOW_SENDER1	N/A
3836.928	FAST_SENDER	N/A
3844.759	FAST_SENDER	N/A
3852.113	FAST_SENDER	N/A
3856.092	RECEIVER	FAST_SENDER
3856.922	SLOW_SENDER1	N/A
3857.697	RECEIVER	SLOW_SENDER1
3858.502	FAST_SENDER	N/A
3859.263	RECEIVER	FAST_SENDER
3861.710	FAST_SENDER	N/A
3862.516	RECEIVER	FAST_SENDER
3864.955	FAST_SENDER	N/A
3865.108	SLOW_SENDER1	N/A
3865.721	RECEIVER	FAST_SENDER
3868.151	FAST_SENDER	N/A
3868.895	RECEIVER	FAST_SENDER
3871.309	FAST_SENDER	N/A
3872.076	RECEIVER	FAST_SENDER
3874.488	FAST_SENDER	N/A
3875.241	RECEIVER	FAST_SENDER
3877.646	FAST_SENDER	N/A
3877.937	SLOW_SENDER1	N/A
3885.568	FAST_SENDER	N/A
3893.282	FAST_SENDER	N/A
3897.206	RECEIVER	FAST_SENDER
3898.617	SLOW_SENDER1	N/A
3899.625	FAST_SENDER	N/A
3907.280	FAST_SENDER	N/A
3914.892	FAST_SENDER	N/A
3918.760	RECEIVER	FAST_SENDER
3919.310	SLOW_SENDER1	N/A
3920.092	RECEIVER	SLOW_SENDER1
3921.172	FAST_SENDER	N/A
3921.921	RECEIVER	FAST_SENDER
3924.321	FAST_SENDER	N/A
3925.098	RECEIVER	FAST_SENDER
3927.499	SLOW_SENDER1	N/A
3927.506	FAST_SENDER	N/A
3934.874	FAST_SENDER	N/A
3940.347	SLOW_SENDER1	N/A
3942.185	FAST_SENDER	N/A
3947.391	RECEIVER	FAST_SENDER
3949.802	FAST_SENDER	N/A
3950.575	RECEIVER	FAST_SENDER
3952.978	FAST_SENDER	N/A
3953.721	RECEIVER	FAST_SENDER
3956.138	FAST_SENDER	N/A
3956.907	RECEIVER	FAST_SENDER
3959.324	FAST_SENDER	N/A
3960.131	RECEIVER	FAST_SENDER
3961.033	SLOW_SENDER1	N/A
3961.806	RECEIVER	SLOW_SENDER1
3962.546	FAST_SENDER	N/A
3963.320	RECEIVER	FAST_SENDER
3965.733	FAST_SENDER	N/A
3969.218	SLOW_SENDER1	N/A
3974.101	FAST_SENDER	N/A
3981.416	FAST_SENDER	N/A
3985.337	RECEIVER	FAST_SENDER
3987.740	FAST_SENDER	N/A
3988.515	RECEIVER	FAST_SENDER
3989.349	SLOW_SENDER1	N/A
3990.092	RECEIVER	SLOW_SENDER1
3990.941	FAST_SENDER	N/A
3991.751	RECEIVER	FAST_SENDER
3994.161	FAST_SENDER	N/A
3994.930	RECEIVER	FAST_SENDER
3997.335	FAST_SENDER	N/A
3997.509	SLOW_SENDER1	N/A
3998.071	RECEIVER	FAST_SENDER
4000.520	FAST_SENDER	N/A
4001.302	RECEIVER	FAST_SENDER
4003.726	FAST_SENDER	N/A
4005.792	RECEIVER	FAST_SENDER
4008.239	FAST_SENDER	N/A
4009.006	RECEIVER	FAST_SENDER
4011.414	FAST_SENDER	N/A
4012.172	RECEIVER	FAST_SENDER
4014.579	FAST_SENDER	N/A
4015.331	RECEIVER	FAST_SENDER
4017.735	SLOW_SENDER1	N/A
4017.740	FAST_SENDER	N/A
4026.217	FAST_SENDER	N/A
4033.742	FAST_SENDER	N/A
4037.552	RECEIVER	FAST_SENDER
4038.720	SLOW_SENDER1	N/A
4039.496	RECEIVER	SLOW_SENDER1
4039.963	FAST_SENDER	N/A
4040.701	RECEIVER	FAST_SENDER
4043.119	FAST_SENDER	N/A
4043.905	RECEIVER	FAST_SENDER
4046.347	FAST_SENDER	N/A
4046.918	SLOW_SENDER1	N/A
4047.103	RECEIVER	FAST_SENDER
4049.507	FAST_SENDER	N/A
4050.251	RECEIVER	FAST_SENDER
4052.664	FAST_SENDER	N/A
4053.386	RECEIVER	FAST_SENDER
4055.799	FAST_SENDER	N/A
4056.536	RECEIVER	FAST_SENDER
4058.954	FAST_SENDER	N/A
4059.707	RECEIVER	FAST_SENDER
4062.128	FAST_SENDER	N/A
4067.044	SLOW_SENDER1	N/A
4069.787	FAST_SENDER	N/A
4077.487	FAST_SENDER	N/A
4081.759	RECEIVER	FAST_SENDER
4084.160	FAST_SENDER	N/A
4084.920	RECEIVER	FAST_SENDER
4087.330	FAST_SENDER	N/A
4088.058	RECEIVER	FAST_SENDER
4088.220	SLOW_SENDER1	N/A
4089.006	RECEIVER	SLOW_SENDER1
4090.501	FAST_SENDER	N/A
4091.233	RECEIVER	FAST_SENDER
4093.681	FAST_SENDER	N/A
4094.415	RECEIVER	FAST_SENDER
4096.426	SLOW_SENDER1	N/A
4096.853	FAST_SENDER	N/A
4097.585	RECEIVER	FAST_SENDER
4100.010	FAST_SENDER	N/A
4100.799	RECEIVER	FAST_SENDER
4103.215	FAST_SENDER	N/A
4103.958	RECEIVER	FAST_SENDER
4106.381	FAST_SENDER	N/A
4107.127	RECEIVER	FAST_SENDER
4109.100	SLOW_SENDER1	N/A
4109.566	FAST_SENDER	N/A
4116.838	FAST_SENDER	N/A
4124.609	FAST_SENDER	N/A
4130.263	RECEIVER	FAST_SENDER
4131.023	SLOW_SENDER1	N/A
4132.666	FAST_SENDER	N/A
4140.775	FAST_SENDER	N/A
4148.463	FAST_SENDER	N/A
4151.704	SLOW_SENDER1	N/A
4152.151	RECEIVER	FAST_SENDER
4154.553	FAST_SENDER	N/A
4155.299	RECEIVER	FAST_SENDER
4157.744	FAST_SENDER	N/A
4158.484	RECEIVER	FAST_SENDER
4160.925	FAST_SENDER	N/A
4161.720	RECEIVER	FAST_SENDER
4164.147	FAST_SENDER	N/A
4164.877	RECEIVER	FAST_SENDER
4167.291	FAST_SENDER	N/A
4168.052	RECEIVER	FAST_SENDER
4170.492	FAST_SENDER	N/A
4171.296	RECEIVER	FAST_SENDER
4172.394	SLOW_SENDER1	N/A
4173.145	RECEIVER	SLOW_SENDER1
4173.726	FAST_SENDER	N/A
4180.572	SLOW_SENDER1	N/A
4181.550	FAST_SENDER	N/A
4189.472	FAST_SENDER	N/A
4193.801	RECEIVER	FAST_SENDER
4196.248	FAST_SENDER	N/A
4197.040	RECEIVER	FAST_SENDER
4199.476	FAST_SENDER	N/A
4200.271	RECEIVER	FAST_SENDER
4200.695	SLOW_SENDER1	N/A
4201.451	RECEIVER	SLOW_SENDER1
4202.676	FAST_SENDER	N/A
4203.410	RECEIVER	FAST_SENDER
4205.855	FAST_SENDER	N/A
4206.604	RECEIVER	FAST_SENDER
4208.871	SLOW_SENDER1	N/A
4209.013	FAST_SENDER	N/A
4209.634	RECEIVER	SLOW_SENDER1
4217.374	FAST_SENDER	N/A
4224.875	FAST_SENDER	N/A
4228.933	RECEIVER	FAST_SENDER
4229.140	SLOW_SENDER1	N/A
4229.945	RECEIVER	SLOW_SENDER1
4231.339	FAST_SENDER	N/A
4232.099	RECEIVER	FAST_SENDER
4234.540	FAST_SENDER	N/A
4237.357	SLOW_SENDER1	N/A
4242.295	FAST_SENDER	N/A
4249.465	FAST_SENDER	N/A
4249.896	SLOW_SENDER1	N/A
4253.709	RECEIVER	FAST_SENDER
4256.129	FAST_SENDER	N/A
4261.065	FAST_SENDER	N/A
4268.732	FAST_SENDER	N/A
4270.611	SLOW_SENDER1	N/A
4276.482	FAST_SENDER	N/A
4277.306	RECEIVER	FAST_SENDER
4279.721	FAST_SENDER	N/A
4280.525	RECEIVER	FAST_SENDER
4282.955	FAST_SENDER	N/A
4283.723	RECEIVER	FAST_SENDER
4286.162	FAST_SENDER	N/A
4286.901	RECEIVER	FAST_SENDER
4289.306	FAST_SENDER	N/A
4290.072	RECEIVER	FAST_SENDER
4291.286	SLOW_SENDER1	N/A
4292.048	RECEIVER	SLOW_SENDER1
4292.491	FAST_SENDER	N/A
4293.257	RECEIVER	FAST_SENDER
4295.674	FAST_SENDER	N/A
4296.444	RECEIVER	FAST_SENDER
4298.877	FAST_SENDER	N/A
4299.476	SLOW_SENDER1	N/A
4299.594	RECEIVER	FAST_SENDER
4302.004	FAST_SENDER	N/A
4309.364	FAST_SENDER	N/A
4317.005	FAST_SENDER	N/A
4319.559	SLOW_SENDER1	N/A
4322.248	RECEIVER	FAST_SENDER
4324.660	FAST_SENDER	N/A
4325.400	RECEIVER	FAST_SENDER
4327.825	FAST_SENDER	N/A
4328.587	RECEIVER	FAST_SENDER
4331.019	FAST_SENDER	N/A
4331.739	RECEIVER	FAST_SENDER
4334.173	FAST_SENDER	N/A
4334.882	RECEIVER	FAST_SENDER
4337.301	FAST_SENDER	N/A
4338.022	RECEIVER	FAST_SENDER
4340.425	FAST_SENDER	N/A
4341.188	RECEIVER	FAST_SENDER
4341.475	SLOW_SENDER1	N/A
4342.244	RECEIVER	SLOW_SENDER1
4343.608	FAST_SENDER	N/A
4346.794	FAST_SENDER	N/A
4349.658	SLOW_SENDER1	N/A
4354.236	FAST_SENDER	N/A
4361.437	FAST_SENDER	N/A
4363.547	RECEIVER	FAST_SENDER
4365.960	FAST_SENDER	N/A
4366.703	RECEIVER	FAST_SENDER
4369.112	FAST_SENDER	N/A
4369.745	SLOW_SENDER1	N/A
4369.909	RECEIVER	FAST_SENDER
4372.338	FAST_SENDER	N/A
4373.101	RECEIVER	FAST_SENDER
4375.519	FAST_SENDER	N/A
4376.319	RECEIVER	FAST_SENDER
4378.728	FAST_SENDER	N/A
4379.474	RECEIVER	FAST_SENDER
4381.881	FAST_SENDER	N/A
4382.670	RECEIVER	FAST_SENDER
4385.106	FAST_SENDER	N/A
4385.864	RECEIVER	FAST_SENDER
4388.266	FAST_SENDER	N/A
4389.026	RECEIVER	FAST_SENDER
4390.441	SLOW_SENDER1	N/A
4391.472	FAST_SENDER	N/A
4399.148	FAST_SENDER	N/A
4407.103	FAST_SENDER	N/A
4410.936	RECEIVER	FAST_SENDER
4411.106	SLOW_SENDER1	N/A
4411.875	RECEIVER	SLOW_SENDER1
4413.369	FAST_SENDER	N/A
4414.166	RECEIVER	FAST_SENDER
4416.567	FAST_SENDER	N/A
4417.312	RECEIVER	FAST_SENDER
4419.292	SLOW_SENDER1	N/A
4419.752	FAST_SENDER	N/A
4420.049	RECEIVER	SLOW_SENDER1
4421.914	RECEIVER	FAST_SENDER
4424.338	FAST_SENDER	N/A
4425.102	RECEIVER	FAST_SENDER
4427.533	FAST_SENDER	N/A
4428.333	RECEIVER	FAST_SENDER
4430.775	FAST_SENDER	N/A
4438.238	FAST_SENDER	N/A
4439.388	SLOW_SENDER1	N/A
4446.002	FAST_SENDER	N/A
4449.981	RECEIVER	FAST_SENDER
4452.417	FAST_SENDER	N/A
4453.223	RECEIVER	FAST_SENDER
4455.673	FAST_SENDER	N/A
4456.429	RECEIVER	FAST_SENDER
4458.872	FAST_SENDER	N/A
4459.602	RECEIVER	FAST_SENDER
4460.057	SLOW_SENDER1	N/A
4460.823	RECEIVER	SLOW_SENDER1
4462.013	FAST_SENDER	N/A
4462.793	RECEIVER	FAST_SENDER
4466.779	FAST_SENDER	N/A
4467.494	RECEIVER	FAST_SENDER
4468.237	SLOW_SENDER1	N/A
4469.899	FAST_SENDER	N/A
4477.408	FAST_SENDER	N/A
4481.030	SLOW_SENDER1	N/A
4485.101	FAST_SENDER	N/A
4490.492	RECEIVER	FAST_SENDER
4492.931	FAST_SENDER	N/A
4493.703	RECEIVER	FAST_SENDER
4496.125	FAST_SENDER	N/A
4496.881	RECEIVER	FAST_SENDER
4499.283	FAST_SENDER	N/A
4500.054	RECEIVER	FAST_SENDER
4501.720	SLOW_SENDER1	N/A
4502.489	RECEIVER	SLOW_SENDER1
4502.495	FAST_SENDER	N/A
4503.250	RECEIVER	FAST_SENDER
4505.689	FAST_SENDER	N/A
4506.429	RECEIVER	FAST_SENDER
4508.868	FAST_SENDER	N/A
4509.675	RECEIVER	FAST_SENDER
4509.925	SLOW_SENDER1	N/A
4512.108	FAST_SENDER	N/A
4512.842	RECEIVER	FAST_SENDER
4515.270	FAST_SENDER	N/A
4518.462	FAST_SENDER	N/A
4522.756	SLOW_SENDER1	N/A
4526.196	FAST_SENDER	N/A
4533.598	FAST_SENDER	N/A
4535.757	RECEIVER	FAST_SENDER
4538.165	FAST_SENDER	N/A
4538.941	RECEIVER	FAST_SENDER
4541.371	FAST_SENDER	N/A
4543.449	SLOW_SENDER1	N/A
4544.261	RECEIVER	SLOW_SENDER1
4545.684	RECEIVER	FAST_SENDER
4548.114	FAST_SENDER	N/A
4548.902	RECEIVER	FAST_SENDER
4551.697	SLOW_SENDER1	N/A
4552.834	FAST_SENDER	N/A
4553.609	RECEIVER	FAST_SENDER
4556.041	FAST_SENDER	N/A
4556.816	RECEIVER	FAST_SENDER
4559.264	FAST_SENDER	N/A
4560.001	RECEIVER	FAST_SENDER
[truncated: 13,682 more rows]
