# Supplementary material for: CATO: Wake-Up reCeiver-bAsed communicaTiOn for Batteryless Devices
Source: Sensors (Basel). 2025 Nov 7;25(22):6813. doi: 10.3390/s25226813 (PMC12655924; doi:10.3390/s25226813)
Supplement: Supplementary file 1 [file sensors-25-06813-s001.zip › File S1_Experimental_and_Simulation_Data/simulation/capsweep/cap8/mac_competing_nodes_priority.csv]

time_s	node_id	received_from
2.700	FAST_SENDER	N/A
2.700	SLOW_SENDER1	N/A
8.430	RECEIVER	FAST_SENDER
10.871	FAST_SENDER	N/A
11.655	RECEIVER	FAST_SENDER
14.089	FAST_SENDER	N/A
20.288	RECEIVER	FAST_SENDER
22.697	FAST_SENDER	N/A
23.454	RECEIVER	FAST_SENDER
24.374	SLOW_SENDER1	N/A
25.857	FAST_SENDER	N/A
32.151	RECEIVER	FAST_SENDER
34.590	FAST_SENDER	N/A
35.374	RECEIVER	FAST_SENDER
37.777	FAST_SENDER	N/A
45.059	SLOW_SENDER1	N/A
48.767	RECEIVER	FAST_SENDER
51.196	FAST_SENDER	N/A
56.950	RECEIVER	FAST_SENDER
59.390	FAST_SENDER	N/A
60.188	RECEIVER	FAST_SENDER
62.611	FAST_SENDER	N/A
65.736	SLOW_SENDER1	N/A
68.770	RECEIVER	FAST_SENDER
75.177	FAST_SENDER	N/A
75.904	RECEIVER	FAST_SENDER
78.341	FAST_SENDER	N/A
83.952	RECEIVER	FAST_SENDER
86.353	FAST_SENDER	N/A
86.433	SLOW_SENDER1	N/A
87.109	RECEIVER	FAST_SENDER
89.543	FAST_SENDER	N/A
95.480	RECEIVER	FAST_SENDER
97.906	FAST_SENDER	N/A
98.688	RECEIVER	FAST_SENDER
101.122	FAST_SENDER	N/A
107.159	RECEIVER	FAST_SENDER
107.584	SLOW_SENDER1	N/A
108.311	RECEIVER	SLOW_SENDER1
109.559	FAST_SENDER	N/A
115.355	RECEIVER	FAST_SENDER
115.738	SLOW_SENDER1	N/A
117.771	FAST_SENDER	N/A
118.512	RECEIVER	FAST_SENDER
120.952	FAST_SENDER	N/A
127.084	RECEIVER	FAST_SENDER
129.523	FAST_SENDER	N/A
130.280	RECEIVER	FAST_SENDER
132.726	FAST_SENDER	N/A
136.208	SLOW_SENDER1	N/A
138.506	RECEIVER	FAST_SENDER
140.953	FAST_SENDER	N/A
141.680	RECEIVER	FAST_SENDER
144.107	FAST_SENDER	N/A
150.220	RECEIVER	FAST_SENDER
152.662	FAST_SENDER	N/A
153.446	RECEIVER	FAST_SENDER
155.882	FAST_SENDER	N/A
156.895	SLOW_SENDER1	N/A
161.511	RECEIVER	FAST_SENDER
163.959	FAST_SENDER	N/A
164.756	RECEIVER	FAST_SENDER
167.160	FAST_SENDER	N/A
173.426	RECEIVER	FAST_SENDER
175.853	FAST_SENDER	N/A
176.587	RECEIVER	FAST_SENDER
178.896	SLOW_SENDER1	N/A
179.026	FAST_SENDER	N/A
185.667	RECEIVER	FAST_SENDER
188.072	FAST_SENDER	N/A
188.812	RECEIVER	FAST_SENDER
191.259	FAST_SENDER	N/A
197.348	RECEIVER	FAST_SENDER
199.558	SLOW_SENDER1	N/A
199.754	FAST_SENDER	N/A
205.775	RECEIVER	FAST_SENDER
207.737	SLOW_SENDER1	N/A
208.188	FAST_SENDER	N/A
208.954	RECEIVER	FAST_SENDER
211.371	FAST_SENDER	N/A
217.680	RECEIVER	FAST_SENDER
220.084	FAST_SENDER	N/A
220.885	RECEIVER	FAST_SENDER
223.315	FAST_SENDER	N/A
227.875	SLOW_SENDER1	N/A
229.315	RECEIVER	FAST_SENDER
231.720	FAST_SENDER	N/A
232.471	RECEIVER	FAST_SENDER
234.892	FAST_SENDER	N/A
240.972	RECEIVER	FAST_SENDER
243.421	FAST_SENDER	N/A
244.207	RECEIVER	FAST_SENDER
246.615	FAST_SENDER	N/A
248.549	SLOW_SENDER1	N/A
253.182	RECEIVER	FAST_SENDER
255.621	FAST_SENDER	N/A
256.375	RECEIVER	FAST_SENDER
258.819	FAST_SENDER	N/A
264.766	RECEIVER	FAST_SENDER
267.176	FAST_SENDER	N/A
267.981	RECEIVER	FAST_SENDER
269.221	SLOW_SENDER1	N/A
275.956	FAST_SENDER	N/A
276.713	RECEIVER	FAST_SENDER
279.156	FAST_SENDER	N/A
285.178	RECEIVER	FAST_SENDER
287.598	FAST_SENDER	N/A
288.371	RECEIVER	FAST_SENDER
289.900	SLOW_SENDER1	N/A
290.776	FAST_SENDER	N/A
296.592	RECEIVER	FAST_SENDER
299.026	FAST_SENDER	N/A
299.784	RECEIVER	FAST_SENDER
302.223	FAST_SENDER	N/A
308.159	RECEIVER	FAST_SENDER
310.595	FAST_SENDER	N/A
310.603	SLOW_SENDER1	N/A
311.323	RECEIVER	FAST_SENDER
313.736	FAST_SENDER	N/A
319.891	RECEIVER	FAST_SENDER
322.310	FAST_SENDER	N/A
323.030	RECEIVER	FAST_SENDER
325.477	FAST_SENDER	N/A
331.731	RECEIVER	FAST_SENDER
331.778	SLOW_SENDER1	N/A
334.146	FAST_SENDER	N/A
339.950	SLOW_SENDER1	N/A
340.190	RECEIVER	FAST_SENDER
342.614	FAST_SENDER	N/A
343.372	RECEIVER	FAST_SENDER
345.815	FAST_SENDER	N/A
351.614	RECEIVER	FAST_SENDER
352.771	SLOW_SENDER1	N/A
354.034	FAST_SENDER	N/A
360.346	RECEIVER	FAST_SENDER
360.949	SLOW_SENDER1	N/A
362.781	FAST_SENDER	N/A
363.521	RECEIVER	FAST_SENDER
365.938	FAST_SENDER	N/A
371.655	RECEIVER	FAST_SENDER
374.055	FAST_SENDER	N/A
374.836	RECEIVER	FAST_SENDER
377.277	FAST_SENDER	N/A
381.385	SLOW_SENDER1	N/A
382.906	RECEIVER	FAST_SENDER
385.342	FAST_SENDER	N/A
386.092	RECEIVER	FAST_SENDER
388.503	FAST_SENDER	N/A
394.203	RECEIVER	FAST_SENDER
396.616	FAST_SENDER	N/A
397.343	RECEIVER	FAST_SENDER
399.790	FAST_SENDER	N/A
402.076	SLOW_SENDER1	N/A
406.684	RECEIVER	FAST_SENDER
409.117	FAST_SENDER	N/A
409.866	RECEIVER	FAST_SENDER
412.275	FAST_SENDER	N/A
418.479	RECEIVER	FAST_SENDER
420.900	FAST_SENDER	N/A
421.710	RECEIVER	FAST_SENDER
422.754	SLOW_SENDER1	N/A
424.140	FAST_SENDER	N/A
434.395	RECEIVER	FAST_SENDER
436.834	FAST_SENDER	N/A
442.727	RECEIVER	FAST_SENDER
443.446	SLOW_SENDER1	N/A
445.129	FAST_SENDER	N/A
451.269	RECEIVER	FAST_SENDER
451.613	SLOW_SENDER1	N/A
452.405	RECEIVER	SLOW_SENDER1
453.703	FAST_SENDER	N/A
459.468	RECEIVER	FAST_SENDER
461.883	FAST_SENDER	N/A
468.083	RECEIVER	FAST_SENDER
470.489	FAST_SENDER	N/A
471.245	RECEIVER	FAST_SENDER
472.070	SLOW_SENDER1	N/A
473.677	FAST_SENDER	N/A
479.350	RECEIVER	FAST_SENDER
481.793	FAST_SENDER	N/A
482.573	RECEIVER	FAST_SENDER
484.993	FAST_SENDER	N/A
491.133	RECEIVER	FAST_SENDER
492.754	SLOW_SENDER1	N/A
493.548	RECEIVER	SLOW_SENDER1
493.564	FAST_SENDER	N/A
499.710	RECEIVER	FAST_SENDER
500.959	SLOW_SENDER1	N/A
502.158	FAST_SENDER	N/A
502.954	RECEIVER	FAST_SENDER
505.403	FAST_SENDER	N/A
511.508	RECEIVER	FAST_SENDER
513.735	SLOW_SENDER1	N/A
513.926	FAST_SENDER	N/A
520.287	RECEIVER	FAST_SENDER
521.880	SLOW_SENDER1	N/A
522.713	FAST_SENDER	N/A
523.419	RECEIVER	FAST_SENDER
525.853	FAST_SENDER	N/A
531.489	RECEIVER	FAST_SENDER
533.924	FAST_SENDER	N/A
534.717	RECEIVER	FAST_SENDER
537.166	FAST_SENDER	N/A
542.328	SLOW_SENDER1	N/A
542.966	RECEIVER	FAST_SENDER
545.370	FAST_SENDER	N/A
551.260	RECEIVER	FAST_SENDER
553.671	FAST_SENDER	N/A
554.439	RECEIVER	FAST_SENDER
556.879	FAST_SENDER	N/A
562.575	RECEIVER	FAST_SENDER
563.494	SLOW_SENDER1	N/A
564.998	FAST_SENDER	N/A
570.530	RECEIVER	FAST_SENDER
571.686	SLOW_SENDER1	N/A
572.416	RECEIVER	SLOW_SENDER1
572.980	FAST_SENDER	N/A
578.739	RECEIVER	FAST_SENDER
581.179	FAST_SENDER	N/A
587.111	RECEIVER	FAST_SENDER
589.536	FAST_SENDER	N/A
591.797	SLOW_SENDER1	N/A
596.316	RECEIVER	FAST_SENDER
598.743	FAST_SENDER	N/A
601.291	RECEIVER	FAST_SENDER
603.704	FAST_SENDER	N/A
609.518	RECEIVER	FAST_SENDER
611.966	FAST_SENDER	N/A
612.489	SLOW_SENDER1	N/A
618.428	RECEIVER	FAST_SENDER
620.833	FAST_SENDER	N/A
626.551	RECEIVER	FAST_SENDER
628.960	FAST_SENDER	N/A
633.169	SLOW_SENDER1	N/A
634.588	RECEIVER	FAST_SENDER
636.989	FAST_SENDER	N/A
637.764	RECEIVER	FAST_SENDER
644.987	FAST_SENDER	N/A
650.799	RECEIVER	FAST_SENDER
653.237	FAST_SENDER	N/A
653.881	SLOW_SENDER1	N/A
654.034	RECEIVER	FAST_SENDER
656.447	FAST_SENDER	N/A
662.294	RECEIVER	FAST_SENDER
664.738	FAST_SENDER	N/A
665.513	RECEIVER	FAST_SENDER
667.956	FAST_SENDER	N/A
674.094	RECEIVER	FAST_SENDER
674.575	SLOW_SENDER1	N/A
675.297	RECEIVER	SLOW_SENDER1
676.512	FAST_SENDER	N/A
682.351	RECEIVER	FAST_SENDER
682.720	SLOW_SENDER1	N/A
684.753	FAST_SENDER	N/A
685.529	RECEIVER	FAST_SENDER
687.978	FAST_SENDER	N/A
693.837	RECEIVER	FAST_SENDER
696.259	FAST_SENDER	N/A
697.024	RECEIVER	FAST_SENDER
699.460	FAST_SENDER	N/A
703.194	SLOW_SENDER1	N/A
705.532	RECEIVER	FAST_SENDER
707.948	FAST_SENDER	N/A
708.715	RECEIVER	FAST_SENDER
711.155	FAST_SENDER	N/A
716.907	RECEIVER	FAST_SENDER
719.355	FAST_SENDER	N/A
720.093	RECEIVER	FAST_SENDER
722.522	FAST_SENDER	N/A
723.860	SLOW_SENDER1	N/A
728.991	RECEIVER	FAST_SENDER
731.396	FAST_SENDER	N/A
732.195	RECEIVER	FAST_SENDER
734.637	FAST_SENDER	N/A
740.492	RECEIVER	FAST_SENDER
742.937	FAST_SENDER	N/A
743.700	RECEIVER	FAST_SENDER
744.550	SLOW_SENDER1	N/A
746.136	FAST_SENDER	N/A
752.058	RECEIVER	FAST_SENDER
754.490	FAST_SENDER	N/A
755.262	RECEIVER	FAST_SENDER
757.706	FAST_SENDER	N/A
763.898	RECEIVER	FAST_SENDER
765.265	SLOW_SENDER1	N/A
766.319	FAST_SENDER	N/A
772.129	RECEIVER	FAST_SENDER
773.463	SLOW_SENDER1	N/A
774.537	FAST_SENDER	N/A
775.321	RECEIVER	FAST_SENDER
777.732	FAST_SENDER	N/A
783.785	RECEIVER	FAST_SENDER
786.219	FAST_SENDER	N/A
786.933	RECEIVER	FAST_SENDER
789.383	FAST_SENDER	N/A
793.539	SLOW_SENDER1	N/A
795.447	RECEIVER	FAST_SENDER
797.847	FAST_SENDER	N/A
798.587	RECEIVER	FAST_SENDER
801.036	FAST_SENDER	N/A
806.961	RECEIVER	FAST_SENDER
809.398	FAST_SENDER	N/A
810.122	RECEIVER	FAST_SENDER
812.545	FAST_SENDER	N/A
814.245	SLOW_SENDER1	N/A
818.234	RECEIVER	FAST_SENDER
820.650	FAST_SENDER	N/A
821.422	RECEIVER	FAST_SENDER
823.869	FAST_SENDER	N/A
829.794	RECEIVER	FAST_SENDER
832.232	FAST_SENDER	N/A
834.404	RECEIVER	FAST_SENDER
835.399	SLOW_SENDER1	N/A
836.853	FAST_SENDER	N/A
843.197	RECEIVER	FAST_SENDER
845.623	FAST_SENDER	N/A
851.471	RECEIVER	FAST_SENDER
853.896	FAST_SENDER	N/A
856.107	SLOW_SENDER1	N/A
859.833	RECEIVER	FAST_SENDER
862.282	FAST_SENDER	N/A
863.020	RECEIVER	FAST_SENDER
865.432	FAST_SENDER	N/A
871.445	RECEIVER	FAST_SENDER
873.852	FAST_SENDER	N/A
874.592	RECEIVER	FAST_SENDER
876.799	SLOW_SENDER1	N/A
877.040	FAST_SENDER	N/A
883.137	RECEIVER	FAST_SENDER
885.577	FAST_SENDER	N/A
886.314	RECEIVER	FAST_SENDER
888.742	FAST_SENDER	N/A
894.474	RECEIVER	FAST_SENDER
896.880	FAST_SENDER	N/A
897.490	SLOW_SENDER1	N/A
897.645	RECEIVER	FAST_SENDER
900.048	FAST_SENDER	N/A
906.003	RECEIVER	FAST_SENDER
908.439	FAST_SENDER	N/A
909.255	RECEIVER	FAST_SENDER
911.694	FAST_SENDER	N/A
918.017	RECEIVER	FAST_SENDER
918.203	SLOW_SENDER1	N/A
920.439	FAST_SENDER	N/A
926.232	RECEIVER	FAST_SENDER
926.386	SLOW_SENDER1	N/A
928.659	FAST_SENDER	N/A
929.450	RECEIVER	FAST_SENDER
931.877	FAST_SENDER	N/A
937.789	RECEIVER	FAST_SENDER
940.197	FAST_SENDER	N/A
940.937	RECEIVER	FAST_SENDER
943.364	FAST_SENDER	N/A
946.507	SLOW_SENDER1	N/A
948.965	RECEIVER	FAST_SENDER
951.383	FAST_SENDER	N/A
952.118	RECEIVER	FAST_SENDER
954.529	FAST_SENDER	N/A
960.525	RECEIVER	FAST_SENDER
962.946	FAST_SENDER	N/A
963.743	RECEIVER	FAST_SENDER
966.147	FAST_SENDER	N/A
967.188	SLOW_SENDER1	N/A
971.727	RECEIVER	FAST_SENDER
974.161	FAST_SENDER	N/A
974.900	RECEIVER	FAST_SENDER
977.329	FAST_SENDER	N/A
983.168	RECEIVER	FAST_SENDER
985.570	FAST_SENDER	N/A
986.343	RECEIVER	FAST_SENDER
988.751	FAST_SENDER	N/A
989.010	SLOW_SENDER1	N/A
994.456	RECEIVER	FAST_SENDER
996.886	FAST_SENDER	N/A
997.643	RECEIVER	FAST_SENDER
1000.087	FAST_SENDER	N/A
1005.830	RECEIVER	FAST_SENDER
1008.238	FAST_SENDER	N/A
1009.034	RECEIVER	FAST_SENDER
1009.674	SLOW_SENDER1	N/A
1011.439	FAST_SENDER	N/A
1017.189	RECEIVER	FAST_SENDER
1019.597	FAST_SENDER	N/A
1020.343	RECEIVER	FAST_SENDER
1022.788	FAST_SENDER	N/A
1028.398	RECEIVER	FAST_SENDER
1030.361	SLOW_SENDER1	N/A
1030.802	FAST_SENDER	N/A
1036.368	RECEIVER	FAST_SENDER
1038.799	FAST_SENDER	N/A
1039.531	RECEIVER	FAST_SENDER
1041.956	FAST_SENDER	N/A
1047.687	RECEIVER	FAST_SENDER
1052.375	SLOW_SENDER1	N/A
1054.199	FAST_SENDER	N/A
1060.373	RECEIVER	FAST_SENDER
1062.822	FAST_SENDER	N/A
1063.576	RECEIVER	FAST_SENDER
1071.054	FAST_SENDER	N/A
1071.825	RECEIVER	FAST_SENDER
1073.065	SLOW_SENDER1	N/A
1074.251	FAST_SENDER	N/A
1080.265	RECEIVER	FAST_SENDER
1082.679	FAST_SENDER	N/A
1083.436	RECEIVER	FAST_SENDER
1085.838	FAST_SENDER	N/A
1091.803	RECEIVER	FAST_SENDER
1093.744	SLOW_SENDER1	N/A
1094.234	FAST_SENDER	N/A
1094.982	RECEIVER	FAST_SENDER
1097.392	FAST_SENDER	N/A
1103.656	RECEIVER	FAST_SENDER
1106.086	FAST_SENDER	N/A
1112.191	RECEIVER	FAST_SENDER
1114.612	FAST_SENDER	N/A
1115.584	SLOW_SENDER1	N/A
1120.581	RECEIVER	FAST_SENDER
1122.997	FAST_SENDER	N/A
1123.801	RECEIVER	FAST_SENDER
1126.241	FAST_SENDER	N/A
1132.533	RECEIVER	FAST_SENDER
1134.975	FAST_SENDER	N/A
1135.701	RECEIVER	FAST_SENDER
1136.277	SLOW_SENDER1	N/A
1138.101	FAST_SENDER	N/A
1143.812	RECEIVER	FAST_SENDER
1146.223	FAST_SENDER	N/A
1146.960	RECEIVER	FAST_SENDER
1149.371	FAST_SENDER	N/A
1155.047	RECEIVER	FAST_SENDER
1156.965	SLOW_SENDER1	N/A
1157.476	FAST_SENDER	N/A
1163.696	RECEIVER	FAST_SENDER
1166.145	FAST_SENDER	N/A
1166.920	RECEIVER	FAST_SENDER
1169.350	FAST_SENDER	N/A
1175.261	RECEIVER	FAST_SENDER
1177.708	FAST_SENDER	N/A
1178.499	RECEIVER	FAST_SENDER
1178.622	SLOW_SENDER1	N/A
1180.935	FAST_SENDER	N/A
1186.811	RECEIVER	FAST_SENDER
1189.261	FAST_SENDER	N/A
1190.017	RECEIVER	FAST_SENDER
1192.465	FAST_SENDER	N/A
1198.406	RECEIVER	FAST_SENDER
1199.315	SLOW_SENDER1	N/A
1200.806	FAST_SENDER	N/A
1206.447	RECEIVER	FAST_SENDER
1207.484	SLOW_SENDER1	N/A
1208.897	FAST_SENDER	N/A
1209.640	RECEIVER	FAST_SENDER
1212.089	FAST_SENDER	N/A
1217.851	RECEIVER	FAST_SENDER
1220.263	FAST_SENDER	N/A
1221.000	RECEIVER	FAST_SENDER
1223.423	FAST_SENDER	N/A
1227.611	SLOW_SENDER1	N/A
1229.407	RECEIVER	FAST_SENDER
1231.850	FAST_SENDER	N/A
1232.619	RECEIVER	FAST_SENDER
1235.035	FAST_SENDER	N/A
1240.515	RECEIVER	FAST_SENDER
1247.332	FAST_SENDER	N/A
1248.316	SLOW_SENDER1	N/A
1253.327	RECEIVER	FAST_SENDER
1255.764	FAST_SENDER	N/A
1256.517	SLOW_SENDER1	N/A
1261.432	RECEIVER	FAST_SENDER
1263.872	FAST_SENDER	N/A
1269.301	SLOW_SENDER1	N/A
1269.690	RECEIVER	FAST_SENDER
1277.209	FAST_SENDER	N/A
1283.475	RECEIVER	FAST_SENDER
1285.917	FAST_SENDER	N/A
1289.962	SLOW_SENDER1	N/A
1291.853	RECEIVER	FAST_SENDER
1294.299	FAST_SENDER	N/A
1300.466	RECEIVER	FAST_SENDER
1302.882	FAST_SENDER	N/A
1303.697	RECEIVER	FAST_SENDER
1306.142	FAST_SENDER	N/A
1310.655	SLOW_SENDER1	N/A
1312.041	RECEIVER	FAST_SENDER
1314.467	FAST_SENDER	N/A
1317.023	RECEIVER	FAST_SENDER
1319.431	FAST_SENDER	N/A
1325.558	RECEIVER	FAST_SENDER
1327.975	FAST_SENDER	N/A
1331.344	SLOW_SENDER1	N/A
1334.139	RECEIVER	FAST_SENDER
1336.548	FAST_SENDER	N/A
1342.608	RECEIVER	FAST_SENDER
1345.056	FAST_SENDER	N/A
1350.786	RECEIVER	FAST_SENDER
1352.036	SLOW_SENDER1	N/A
1353.226	FAST_SENDER	N/A
1359.064	RECEIVER	FAST_SENDER
1360.243	SLOW_SENDER1	N/A
1361.503	FAST_SENDER	N/A
1362.284	RECEIVER	FAST_SENDER
1364.734	FAST_SENDER	N/A
1370.592	RECEIVER	FAST_SENDER
1373.003	FAST_SENDER	N/A
1373.006	SLOW_SENDER1	N/A
1379.396	RECEIVER	FAST_SENDER
1381.703	SLOW_SENDER1	N/A
1381.842	FAST_SENDER	N/A
1387.899	RECEIVER	FAST_SENDER
1390.333	FAST_SENDER	N/A
1394.152	SLOW_SENDER1	N/A
1396.692	RECEIVER	FAST_SENDER
1399.124	FAST_SENDER	N/A
1405.185	RECEIVER	FAST_SENDER
1407.590	FAST_SENDER	N/A
1408.346	RECEIVER	FAST_SENDER
1410.780	FAST_SENDER	N/A
1414.864	SLOW_SENDER1	N/A
1416.730	RECEIVER	FAST_SENDER
1419.134	FAST_SENDER	N/A
1419.918	RECEIVER	FAST_SENDER
1422.343	FAST_SENDER	N/A
1432.719	RECEIVER	FAST_SENDER
1435.126	FAST_SENDER	N/A
1435.552	SLOW_SENDER1	N/A
1441.274	RECEIVER	FAST_SENDER
1448.475	FAST_SENDER	N/A
1454.658	RECEIVER	FAST_SENDER
1456.238	SLOW_SENDER1	N/A
1457.081	FAST_SENDER	N/A
1463.271	RECEIVER	FAST_SENDER
1465.699	FAST_SENDER	N/A
1466.450	RECEIVER	FAST_SENDER
1468.867	FAST_SENDER	N/A
1474.822	RECEIVER	FAST_SENDER
1476.903	SLOW_SENDER1	N/A
1477.241	FAST_SENDER	N/A
1483.247	RECEIVER	FAST_SENDER
1485.652	FAST_SENDER	N/A
1486.430	RECEIVER	FAST_SENDER
1488.857	FAST_SENDER	N/A
1494.840	RECEIVER	FAST_SENDER
1497.286	FAST_SENDER	N/A
1498.048	RECEIVER	FAST_SENDER
1498.664	SLOW_SENDER1	N/A
1500.498	FAST_SENDER	N/A
1506.197	RECEIVER	FAST_SENDER
1508.602	FAST_SENDER	N/A
1509.361	RECEIVER	FAST_SENDER
1511.781	FAST_SENDER	N/A
1517.427	RECEIVER	FAST_SENDER
1519.331	SLOW_SENDER1	N/A
1519.857	FAST_SENDER	N/A
1525.968	RECEIVER	FAST_SENDER
1527.482	SLOW_SENDER1	N/A
1528.386	FAST_SENDER	N/A
1529.146	RECEIVER	FAST_SENDER
1531.554	FAST_SENDER	N/A
1537.434	RECEIVER	FAST_SENDER
1539.836	FAST_SENDER	N/A
1542.424	RECEIVER	FAST_SENDER
1544.845	FAST_SENDER	N/A
1547.677	SLOW_SENDER1	N/A
1550.820	RECEIVER	FAST_SENDER
1553.221	FAST_SENDER	N/A
1559.010	RECEIVER	FAST_SENDER
1561.432	FAST_SENDER	N/A
1567.233	RECEIVER	FAST_SENDER
1568.358	SLOW_SENDER1	N/A
1569.650	FAST_SENDER	N/A
1582.371	FAST_SENDER	N/A
1589.026	SLOW_SENDER1	N/A
1593.058	RECEIVER	FAST_SENDER
1595.469	FAST_SENDER	N/A
1596.210	RECEIVER	FAST_SENDER
1598.627	FAST_SENDER	N/A
1604.172	RECEIVER	FAST_SENDER
1606.603	FAST_SENDER	N/A
1607.349	RECEIVER	FAST_SENDER
1609.726	SLOW_SENDER1	N/A
1609.799	FAST_SENDER	N/A
1616.043	RECEIVER	FAST_SENDER
1618.481	FAST_SENDER	N/A
1619.273	RECEIVER	FAST_SENDER
1621.703	FAST_SENDER	N/A
1627.729	RECEIVER	FAST_SENDER
1630.164	FAST_SENDER	N/A
1630.400	SLOW_SENDER1	N/A
1630.977	RECEIVER	FAST_SENDER
1633.386	FAST_SENDER	N/A
1639.360	RECEIVER	FAST_SENDER
1641.773	FAST_SENDER	N/A
1642.571	RECEIVER	FAST_SENDER
1644.993	FAST_SENDER	N/A
1650.796	RECEIVER	FAST_SENDER
1651.091	SLOW_SENDER1	N/A
1651.872	RECEIVER	SLOW_SENDER1
1653.226	FAST_SENDER	N/A
1659.272	SLOW_SENDER1	N/A
1659.566	RECEIVER	FAST_SENDER
1661.966	FAST_SENDER	N/A
1662.743	RECEIVER	FAST_SENDER
1665.169	FAST_SENDER	N/A
1671.477	RECEIVER	FAST_SENDER
1672.110	SLOW_SENDER1	N/A
1673.877	FAST_SENDER	N/A
1679.888	RECEIVER	FAST_SENDER
1680.317	SLOW_SENDER1	N/A
1682.299	FAST_SENDER	N/A
1683.056	RECEIVER	FAST_SENDER
1685.500	FAST_SENDER	N/A
1691.290	RECEIVER	FAST_SENDER
1693.695	FAST_SENDER	N/A
1694.434	RECEIVER	FAST_SENDER
1696.874	FAST_SENDER	N/A
1700.445	SLOW_SENDER1	N/A
1702.812	RECEIVER	FAST_SENDER
1705.237	FAST_SENDER	N/A
1705.966	RECEIVER	FAST_SENDER
1708.392	FAST_SENDER	N/A
1714.303	RECEIVER	FAST_SENDER
1720.873	FAST_SENDER	N/A
1721.136	SLOW_SENDER1	N/A
1721.636	RECEIVER	FAST_SENDER
1724.066	FAST_SENDER	N/A
1730.278	RECEIVER	FAST_SENDER
1732.678	FAST_SENDER	N/A
1733.434	RECEIVER	FAST_SENDER
1735.842	FAST_SENDER	N/A
1741.517	RECEIVER	FAST_SENDER
1741.800	SLOW_SENDER1	N/A
1743.925	FAST_SENDER	N/A
1749.578	RECEIVER	FAST_SENDER
1749.944	SLOW_SENDER1	N/A
1752.000	FAST_SENDER	N/A
1752.758	RECEIVER	FAST_SENDER
1755.191	FAST_SENDER	N/A
1761.409	RECEIVER	FAST_SENDER
1763.809	FAST_SENDER	N/A
1764.568	RECEIVER	FAST_SENDER
1766.968	FAST_SENDER	N/A
1770.399	SLOW_SENDER1	N/A
1772.648	RECEIVER	FAST_SENDER
1775.074	FAST_SENDER	N/A
1775.800	RECEIVER	FAST_SENDER
1778.204	FAST_SENDER	N/A
1783.914	RECEIVER	FAST_SENDER
1786.362	FAST_SENDER	N/A
1787.131	RECEIVER	FAST_SENDER
1789.556	FAST_SENDER	N/A
1791.073	SLOW_SENDER1	N/A
1796.159	RECEIVER	FAST_SENDER
1798.566	FAST_SENDER	N/A
1799.349	RECEIVER	FAST_SENDER
1801.797	FAST_SENDER	N/A
1807.541	RECEIVER	FAST_SENDER
1809.968	FAST_SENDER	N/A
1810.762	RECEIVER	FAST_SENDER
1811.744	SLOW_SENDER1	N/A
1813.163	FAST_SENDER	N/A
1819.069	RECEIVER	FAST_SENDER
1821.473	FAST_SENDER	N/A
1822.208	RECEIVER	FAST_SENDER
1829.615	FAST_SENDER	N/A
1830.388	RECEIVER	FAST_SENDER
1832.441	SLOW_SENDER1	N/A
1832.827	FAST_SENDER	N/A
1838.323	RECEIVER	FAST_SENDER
1840.728	FAST_SENDER	N/A
1841.461	RECEIVER	FAST_SENDER
1843.883	FAST_SENDER	N/A
1849.577	RECEIVER	FAST_SENDER
1852.009	FAST_SENDER	N/A
1852.778	RECEIVER	FAST_SENDER
1854.368	SLOW_SENDER1	N/A
1855.223	FAST_SENDER	N/A
1861.033	RECEIVER	FAST_SENDER
1863.468	FAST_SENDER	N/A
1864.199	RECEIVER	FAST_SENDER
1866.633	FAST_SENDER	N/A
1872.306	RECEIVER	FAST_SENDER
1874.748	FAST_SENDER	N/A
1875.074	SLOW_SENDER1	N/A
1875.516	RECEIVER	FAST_SENDER
1883.654	FAST_SENDER	N/A
1884.402	RECEIVER	FAST_SENDER
1886.852	FAST_SENDER	N/A
1892.928	RECEIVER	FAST_SENDER
1895.364	FAST_SENDER	N/A
1895.766	SLOW_SENDER1	N/A
1896.122	RECEIVER	FAST_SENDER
1903.879	FAST_SENDER	N/A
1904.651	RECEIVER	FAST_SENDER
1907.077	FAST_SENDER	N/A
1913.048	RECEIVER	FAST_SENDER
1915.459	FAST_SENDER	N/A
1916.203	RECEIVER	FAST_SENDER
1916.440	SLOW_SENDER1	N/A
1918.614	FAST_SENDER	N/A
1924.527	RECEIVER	FAST_SENDER
1926.973	FAST_SENDER	N/A
1927.714	RECEIVER	FAST_SENDER
1930.159	FAST_SENDER	N/A
1936.101	RECEIVER	FAST_SENDER
1937.148	SLOW_SENDER1	N/A
1938.514	FAST_SENDER	N/A
1944.339	RECEIVER	FAST_SENDER
1945.302	SLOW_SENDER1	N/A
1946.781	FAST_SENDER	N/A
1947.537	RECEIVER	FAST_SENDER
1949.953	FAST_SENDER	N/A
1956.232	RECEIVER	FAST_SENDER
1958.637	FAST_SENDER	N/A
1959.397	RECEIVER	FAST_SENDER
1961.846	FAST_SENDER	N/A
1965.620	SLOW_SENDER1	N/A
1967.654	RECEIVER	FAST_SENDER
1970.059	FAST_SENDER	N/A
1970.854	RECEIVER	FAST_SENDER
1973.272	FAST_SENDER	N/A
1979.159	RECEIVER	FAST_SENDER
1981.582	FAST_SENDER	N/A
1982.346	RECEIVER	FAST_SENDER
1984.784	FAST_SENDER	N/A
1986.308	SLOW_SENDER1	N/A
1990.706	RECEIVER	FAST_SENDER
1993.151	FAST_SENDER	N/A
1993.902	RECEIVER	FAST_SENDER
1996.330	FAST_SENDER	N/A
2002.190	RECEIVER	FAST_SENDER
2004.616	FAST_SENDER	N/A
2005.379	RECEIVER	FAST_SENDER
2007.451	SLOW_SENDER1	N/A
2007.804	FAST_SENDER	N/A
2018.380	RECEIVER	FAST_SENDER
2020.818	FAST_SENDER	N/A
2026.728	RECEIVER	FAST_SENDER
2029.304	SLOW_SENDER1	N/A
2033.925	FAST_SENDER	N/A
2040.183	RECEIVER	FAST_SENDER
2042.612	FAST_SENDER	N/A
2048.453	RECEIVER	FAST_SENDER
2049.988	SLOW_SENDER1	N/A
2050.902	FAST_SENDER	N/A
2054.164	FAST_SENDER	N/A
2066.765	FAST_SENDER	N/A
2070.680	SLOW_SENDER1	N/A
2072.501	RECEIVER	FAST_SENDER
2074.932	FAST_SENDER	N/A
2075.675	RECEIVER	FAST_SENDER
2078.099	FAST_SENDER	N/A
2083.995	RECEIVER	FAST_SENDER
2086.407	FAST_SENDER	N/A
2087.182	RECEIVER	FAST_SENDER
2089.593	FAST_SENDER	N/A
2091.375	SLOW_SENDER1	N/A
2095.638	RECEIVER	FAST_SENDER
2098.060	FAST_SENDER	N/A
2098.792	RECEIVER	FAST_SENDER
2101.206	FAST_SENDER	N/A
2106.958	RECEIVER	FAST_SENDER
2109.387	FAST_SENDER	N/A
2110.188	RECEIVER	FAST_SENDER
2112.066	SLOW_SENDER1	N/A
2112.608	FAST_SENDER	N/A
2118.772	RECEIVER	FAST_SENDER
2121.205	FAST_SENDER	N/A
2121.962	RECEIVER	FAST_SENDER
2124.364	FAST_SENDER	N/A
2130.261	RECEIVER	FAST_SENDER
2132.661	FAST_SENDER	N/A
2132.959	SLOW_SENDER1	N/A
2133.425	RECEIVER	FAST_SENDER
2135.864	FAST_SENDER	N/A
2142.002	RECEIVER	FAST_SENDER
2144.420	FAST_SENDER	N/A
2145.158	RECEIVER	FAST_SENDER
2147.562	FAST_SENDER	N/A
2153.327	RECEIVER	FAST_SENDER
2153.659	SLOW_SENDER1	N/A
2154.465	RECEIVER	SLOW_SENDER1
2155.744	FAST_SENDER	N/A
2161.768	RECEIVER	FAST_SENDER
2161.878	SLOW_SENDER1	N/A
2164.207	FAST_SENDER	N/A
2166.336	RECEIVER	FAST_SENDER
2168.774	FAST_SENDER	N/A
2174.490	SLOW_SENDER1	N/A
2174.796	RECEIVER	FAST_SENDER
2182.799	FAST_SENDER	N/A
2188.686	RECEIVER	FAST_SENDER
2191.135	FAST_SENDER	N/A
2195.180	SLOW_SENDER1	N/A
2197.129	RECEIVER	FAST_SENDER
2199.577	FAST_SENDER	N/A
2200.322	RECEIVER	FAST_SENDER
2202.749	FAST_SENDER	N/A
2208.988	RECEIVER	FAST_SENDER
2211.430	FAST_SENDER	N/A
2212.219	RECEIVER	FAST_SENDER
2214.648	FAST_SENDER	N/A
2215.873	SLOW_SENDER1	N/A
2221.033	RECEIVER	FAST_SENDER
2223.446	FAST_SENDER	N/A
2224.222	RECEIVER	FAST_SENDER
2226.638	FAST_SENDER	N/A
2233.014	RECEIVER	FAST_SENDER
2235.457	FAST_SENDER	N/A
2236.240	RECEIVER	FAST_SENDER
2236.562	SLOW_SENDER1	N/A
2238.640	FAST_SENDER	N/A
2244.342	RECEIVER	FAST_SENDER
2246.777	FAST_SENDER	N/A
2247.546	RECEIVER	FAST_SENDER
2254.817	FAST_SENDER	N/A
2257.225	SLOW_SENDER1	N/A
2260.958	RECEIVER	FAST_SENDER
2267.518	FAST_SENDER	N/A
2268.284	RECEIVER	FAST_SENDER
2270.723	FAST_SENDER	N/A
2276.728	RECEIVER	FAST_SENDER
2277.925	SLOW_SENDER1	N/A
2279.139	FAST_SENDER	N/A
2285.368	RECEIVER	FAST_SENDER
2286.075	SLOW_SENDER1	N/A
2287.816	FAST_SENDER	N/A
2288.573	RECEIVER	FAST_SENDER
2290.979	FAST_SENDER	N/A
2296.950	RECEIVER	FAST_SENDER
2299.352	FAST_SENDER	N/A
2300.128	RECEIVER	FAST_SENDER
2302.555	FAST_SENDER	N/A
2306.522	SLOW_SENDER1	N/A
2308.138	RECEIVER	FAST_SENDER
2310.576	FAST_SENDER	N/A
2312.776	RECEIVER	FAST_SENDER
2315.224	FAST_SENDER	N/A
2321.534	RECEIVER	FAST_SENDER
2323.969	FAST_SENDER	N/A
2327.207	SLOW_SENDER1	N/A
2329.907	RECEIVER	FAST_SENDER
2337.086	FAST_SENDER	N/A
2343.192	RECEIVER	FAST_SENDER
2345.620	FAST_SENDER	N/A
2347.879	SLOW_SENDER1	N/A
2351.841	RECEIVER	FAST_SENDER
2354.250	FAST_SENDER	N/A
2355.011	RECEIVER	FAST_SENDER
2362.590	FAST_SENDER	N/A
2363.374	RECEIVER	FAST_SENDER
2365.788	FAST_SENDER	N/A
2368.581	SLOW_SENDER1	N/A
2371.954	RECEIVER	FAST_SENDER
2374.361	FAST_SENDER	N/A
2375.122	RECEIVER	FAST_SENDER
2377.539	FAST_SENDER	N/A
2383.292	RECEIVER	FAST_SENDER
2385.692	FAST_SENDER	N/A
2387.806	RECEIVER	FAST_SENDER
2389.259	SLOW_SENDER1	N/A
2390.240	FAST_SENDER	N/A
2396.144	RECEIVER	FAST_SENDER
2398.547	FAST_SENDER	N/A
2404.217	RECEIVER	FAST_SENDER
2406.627	FAST_SENDER	N/A
2409.943	SLOW_SENDER1	N/A
2412.821	RECEIVER	FAST_SENDER
2415.237	FAST_SENDER	N/A
2420.907	RECEIVER	FAST_SENDER
2423.340	FAST_SENDER	N/A
2424.054	RECEIVER	FAST_SENDER
2426.476	FAST_SENDER	N/A
2430.642	SLOW_SENDER1	N/A
2432.336	RECEIVER	FAST_SENDER
2434.780	FAST_SENDER	N/A
2435.550	RECEIVER	FAST_SENDER
2443.433	FAST_SENDER	N/A
2444.216	RECEIVER	FAST_SENDER
2446.616	FAST_SENDER	N/A
2451.318	SLOW_SENDER1	N/A
2452.387	RECEIVER	FAST_SENDER
2454.801	FAST_SENDER	N/A
2455.558	RECEIVER	FAST_SENDER
2457.959	FAST_SENDER	N/A
2463.849	RECEIVER	FAST_SENDER
2466.289	FAST_SENDER	N/A
2467.048	RECEIVER	FAST_SENDER
2469.448	FAST_SENDER	N/A
2472.009	SLOW_SENDER1	N/A
2475.694	RECEIVER	FAST_SENDER
2478.139	FAST_SENDER	N/A
2478.898	RECEIVER	FAST_SENDER
2481.328	FAST_SENDER	N/A
2486.975	RECEIVER	FAST_SENDER
2489.408	FAST_SENDER	N/A
2490.159	RECEIVER	FAST_SENDER
2492.595	FAST_SENDER	N/A
2492.692	SLOW_SENDER1	N/A
2502.998	RECEIVER	FAST_SENDER
2505.447	FAST_SENDER	N/A
2510.883	RECEIVER	FAST_SENDER
2513.314	FAST_SENDER	N/A
2513.872	SLOW_SENDER1	N/A
2519.714	RECEIVER	FAST_SENDER
2522.141	FAST_SENDER	N/A
2522.912	RECEIVER	FAST_SENDER
2525.346	FAST_SENDER	N/A
2531.288	RECEIVER	FAST_SENDER
2533.693	FAST_SENDER	N/A
2534.420	RECEIVER	FAST_SENDER
2534.556	SLOW_SENDER1	N/A
2536.830	FAST_SENDER	N/A
2542.890	RECEIVER	FAST_SENDER
2545.327	FAST_SENDER	N/A
2546.092	RECEIVER	FAST_SENDER
2548.519	FAST_SENDER	N/A
2554.066	RECEIVER	FAST_SENDER
2555.245	SLOW_SENDER1	N/A
2556.493	FAST_SENDER	N/A
2562.321	RECEIVER	FAST_SENDER
2563.457	SLOW_SENDER1	N/A
2564.764	FAST_SENDER	N/A
2565.529	RECEIVER	FAST_SENDER
2567.936	FAST_SENDER	N/A
2573.594	RECEIVER	FAST_SENDER
2576.038	FAST_SENDER	N/A
2576.147	SLOW_SENDER1	N/A
2576.797	RECEIVER	FAST_SENDER
2579.223	FAST_SENDER	N/A
2585.569	RECEIVER	FAST_SENDER
2587.993	FAST_SENDER	N/A
2588.798	RECEIVER	FAST_SENDER
2591.226	FAST_SENDER	N/A
2597.320	SLOW_SENDER1	N/A
2597.353	RECEIVER	FAST_SENDER
2599.792	FAST_SENDER	N/A
2605.515	SLOW_SENDER1	N/A
2606.104	RECEIVER	FAST_SENDER
2608.532	FAST_SENDER	N/A
2609.341	RECEIVER	FAST_SENDER
2616.913	FAST_SENDER	N/A
2622.586	RECEIVER	FAST_SENDER
2624.999	FAST_SENDER	N/A
2625.739	RECEIVER	FAST_SENDER
2626.530	SLOW_SENDER1	N/A
2628.180	FAST_SENDER	N/A
2634.312	RECEIVER	FAST_SENDER
2636.752	FAST_SENDER	N/A
2637.538	RECEIVER	FAST_SENDER
2639.958	FAST_SENDER	N/A
2646.306	RECEIVER	FAST_SENDER
2647.218	SLOW_SENDER1	N/A
2648.723	FAST_SENDER	N/A
2654.458	RECEIVER	FAST_SENDER
2655.450	SLOW_SENDER1	N/A
2656.881	FAST_SENDER	N/A
2657.648	RECEIVER	FAST_SENDER
2660.085	FAST_SENDER	N/A
2666.149	RECEIVER	FAST_SENDER
2668.101	SLOW_SENDER1	N/A
2668.580	FAST_SENDER	N/A
2674.658	RECEIVER	FAST_SENDER
2677.067	FAST_SENDER	N/A
2682.699	RECEIVER	FAST_SENDER
2685.145	FAST_SENDER	N/A
2685.909	RECEIVER	FAST_SENDER
2689.724	SLOW_SENDER1	N/A
2693.372	FAST_SENDER	N/A
2694.122	RECEIVER	FAST_SENDER
2696.527	FAST_SENDER	N/A
2702.451	RECEIVER	FAST_SENDER
2704.900	FAST_SENDER	N/A
2705.675	RECEIVER	FAST_SENDER
2708.103	FAST_SENDER	N/A
2710.834	SLOW_SENDER1	N/A
2714.005	RECEIVER	FAST_SENDER
2716.425	FAST_SENDER	N/A
2717.158	RECEIVER	FAST_SENDER
2719.578	FAST_SENDER	N/A
2725.635	RECEIVER	FAST_SENDER
2728.079	FAST_SENDER	N/A
2728.823	RECEIVER	FAST_SENDER
2731.245	FAST_SENDER	N/A
2731.543	SLOW_SENDER1	N/A
2737.236	RECEIVER	FAST_SENDER
2739.685	FAST_SENDER	N/A
2740.424	RECEIVER	FAST_SENDER
2742.866	FAST_SENDER	N/A
2748.797	RECEIVER	FAST_SENDER
2751.203	FAST_SENDER	N/A
2751.972	RECEIVER	FAST_SENDER
2752.229	SLOW_SENDER1	N/A
2754.386	FAST_SENDER	N/A
2760.419	RECEIVER	FAST_SENDER
2762.855	FAST_SENDER	N/A
2763.653	RECEIVER	FAST_SENDER
2766.064	FAST_SENDER	N/A
2771.545	RECEIVER	FAST_SENDER
2772.940	SLOW_SENDER1	N/A
2773.984	FAST_SENDER	N/A
2779.911	RECEIVER	FAST_SENDER
2781.150	SLOW_SENDER1	N/A
2782.344	FAST_SENDER	N/A
2783.072	RECEIVER	FAST_SENDER
2785.487	FAST_SENDER	N/A
2791.566	RECEIVER	FAST_SENDER
2793.980	FAST_SENDER	N/A
2794.688	RECEIVER	FAST_SENDER
2797.130	FAST_SENDER	N/A
2801.226	SLOW_SENDER1	N/A
2807.584	RECEIVER	FAST_SENDER
2809.987	FAST_SENDER	N/A
2816.376	RECEIVER	FAST_SENDER
2818.802	FAST_SENDER	N/A
2821.912	SLOW_SENDER1	N/A
2824.467	RECEIVER	FAST_SENDER
2826.874	FAST_SENDER	N/A
2827.610	RECEIVER	FAST_SENDER
2830.038	FAST_SENDER	N/A
2835.886	RECEIVER	FAST_SENDER
2838.312	FAST_SENDER	N/A
2839.049	RECEIVER	FAST_SENDER
2841.488	FAST_SENDER	N/A
2842.627	SLOW_SENDER1	N/A
2847.416	RECEIVER	FAST_SENDER
2849.861	FAST_SENDER	N/A
2850.631	RECEIVER	FAST_SENDER
2853.043	FAST_SENDER	N/A
2859.084	RECEIVER	FAST_SENDER
2861.523	FAST_SENDER	N/A
2862.276	RECEIVER	FAST_SENDER
2863.303	SLOW_SENDER1	N/A
2864.696	FAST_SENDER	N/A
2870.680	RECEIVER	FAST_SENDER
2873.125	FAST_SENDER	N/A
2873.887	RECEIVER	FAST_SENDER
2876.298	FAST_SENDER	N/A
2881.808	RECEIVER	FAST_SENDER
2883.989	SLOW_SENDER1	N/A
2884.257	FAST_SENDER	N/A
2889.961	RECEIVER	FAST_SENDER
2892.159	SLOW_SENDER1	N/A
2892.381	FAST_SENDER	N/A
2893.143	RECEIVER	FAST_SENDER
2895.578	FAST_SENDER	N/A
2901.441	RECEIVER	FAST_SENDER
2903.882	FAST_SENDER	N/A
2904.637	RECEIVER	FAST_SENDER
2907.078	FAST_SENDER	N/A
2912.284	SLOW_SENDER1	N/A
2913.249	RECEIVER	FAST_SENDER
2915.669	FAST_SENDER	N/A
2916.421	RECEIVER	FAST_SENDER
2918.868	FAST_SENDER	N/A
2924.941	RECEIVER	FAST_SENDER
2927.342	FAST_SENDER	N/A
2928.070	RECEIVER	FAST_SENDER
2930.501	FAST_SENDER	N/A
2932.972	SLOW_SENDER1	N/A
2936.529	RECEIVER	FAST_SENDER
2938.970	FAST_SENDER	N/A
2939.763	RECEIVER	FAST_SENDER
2942.177	FAST_SENDER	N/A
2948.115	RECEIVER	FAST_SENDER
2950.562	FAST_SENDER	N/A
2951.354	RECEIVER	FAST_SENDER
2953.656	SLOW_SENDER1	N/A
2953.794	FAST_SENDER	N/A
2960.568	RECEIVER	FAST_SENDER
2962.996	FAST_SENDER	N/A
2963.774	RECEIVER	FAST_SENDER
2966.209	FAST_SENDER	N/A
2972.155	RECEIVER	FAST_SENDER
2974.338	SLOW_SENDER1	N/A
2974.585	FAST_SENDER	N/A
2980.063	RECEIVER	FAST_SENDER
2982.486	FAST_SENDER	N/A
2982.552	SLOW_SENDER1	N/A
2984.705	RECEIVER	FAST_SENDER
2987.122	FAST_SENDER	N/A
2993.057	RECEIVER	FAST_SENDER
2995.377	SLOW_SENDER1	N/A
2995.490	FAST_SENDER	N/A
3002.003	RECEIVER	FAST_SENDER
3004.417	FAST_SENDER	N/A
3010.203	RECEIVER	FAST_SENDER
3012.636	FAST_SENDER	N/A
3013.440	RECEIVER	FAST_SENDER
3015.882	FAST_SENDER	N/A
3016.087	SLOW_SENDER1	N/A
3021.716	RECEIVER	FAST_SENDER
3028.519	FAST_SENDER	N/A
3029.290	RECEIVER	FAST_SENDER
3031.712	FAST_SENDER	N/A
3037.256	SLOW_SENDER1	N/A
3037.292	RECEIVER	FAST_SENDER
3039.732	FAST_SENDER	N/A
3045.463	SLOW_SENDER1	N/A
3045.810	RECEIVER	FAST_SENDER
3052.963	FAST_SENDER	N/A
3053.760	RECEIVER	FAST_SENDER
3056.205	FAST_SENDER	N/A
3061.855	RECEIVER	FAST_SENDER
3064.293	FAST_SENDER	N/A
3065.063	RECEIVER	FAST_SENDER
3065.584	SLOW_SENDER1	N/A
3067.511	FAST_SENDER	N/A
3077.757	RECEIVER	FAST_SENDER
3080.207	FAST_SENDER	N/A
3086.175	RECEIVER	FAST_SENDER
3086.273	SLOW_SENDER1	N/A
3088.612	FAST_SENDER	N/A
3094.380	RECEIVER	FAST_SENDER
3096.806	FAST_SENDER	N/A
3097.579	RECEIVER	FAST_SENDER
3100.005	FAST_SENDER	N/A
3106.132	RECEIVER	FAST_SENDER
3106.935	SLOW_SENDER1	N/A
3108.533	FAST_SENDER	N/A
3114.608	RECEIVER	FAST_SENDER
3115.133	SLOW_SENDER1	N/A
3117.014	FAST_SENDER	N/A
3117.778	RECEIVER	FAST_SENDER
3120.218	FAST_SENDER	N/A
3126.017	RECEIVER	FAST_SENDER
3128.422	FAST_SENDER	N/A
3130.634	RECEIVER	FAST_SENDER
3133.065	FAST_SENDER	N/A
3135.203	SLOW_SENDER1	N/A
3138.905	RECEIVER	FAST_SENDER
3141.311	FAST_SENDER	N/A
3147.578	RECEIVER	FAST_SENDER
3150.020	FAST_SENDER	N/A
3155.900	SLOW_SENDER1	N/A
3156.042	RECEIVER	FAST_SENDER
3158.455	FAST_SENDER	N/A
3164.422	RECEIVER	FAST_SENDER
3166.870	FAST_SENDER	N/A
3167.617	RECEIVER	FAST_SENDER
3170.044	FAST_SENDER	N/A
3176.380	RECEIVER	FAST_SENDER
3176.605	SLOW_SENDER1	N/A
3178.816	FAST_SENDER	N/A
3184.773	SLOW_SENDER1	N/A
3185.070	RECEIVER	FAST_SENDER
3192.470	FAST_SENDER	N/A
3193.228	RECEIVER	FAST_SENDER
3195.637	FAST_SENDER	N/A
3201.389	RECEIVER	FAST_SENDER
3203.804	FAST_SENDER	N/A
3204.548	RECEIVER	FAST_SENDER
3205.214	SLOW_SENDER1	N/A
3206.977	FAST_SENDER	N/A
3212.599	RECEIVER	FAST_SENDER
3219.147	FAST_SENDER	N/A
3219.922	RECEIVER	FAST_SENDER
3222.358	FAST_SENDER	N/A
3225.902	SLOW_SENDER1	N/A
3228.052	RECEIVER	FAST_SENDER
3230.494	FAST_SENDER	N/A
3231.264	RECEIVER	FAST_SENDER
3233.713	FAST_SENDER	N/A
3239.557	RECEIVER	FAST_SENDER
3241.987	FAST_SENDER	N/A
3242.769	RECEIVER	FAST_SENDER
3245.210	FAST_SENDER	N/A
3246.564	SLOW_SENDER1	N/A
3251.629	RECEIVER	FAST_SENDER
3254.076	FAST_SENDER	N/A
3254.858	RECEIVER	FAST_SENDER
3257.297	FAST_SENDER	N/A
3263.347	RECEIVER	FAST_SENDER
3265.762	FAST_SENDER	N/A
3266.530	RECEIVER	FAST_SENDER
3267.726	SLOW_SENDER1	N/A
3268.957	FAST_SENDER	N/A
3275.080	RECEIVER	FAST_SENDER
3277.516	FAST_SENDER	N/A
3278.220	RECEIVER	FAST_SENDER
3280.648	FAST_SENDER	N/A
3286.741	RECEIVER	FAST_SENDER
3288.402	SLOW_SENDER1	N/A
3289.146	FAST_SENDER	N/A
3296.578	SLOW_SENDER1	N/A
3297.355	RECEIVER	SLOW_SENDER1
3299.234	RECEIVER	FAST_SENDER
3301.656	FAST_SENDER	N/A
3307.377	RECEIVER	FAST_SENDER
3309.777	FAST_SENDER	N/A
3315.844	RECEIVER	FAST_SENDER
3316.888	SLOW_SENDER1	N/A
3318.259	FAST_SENDER	N/A
3324.257	RECEIVER	FAST_SENDER
3326.665	FAST_SENDER	N/A
3327.414	RECEIVER	FAST_SENDER
3329.828	FAST_SENDER	N/A
3335.946	RECEIVER	FAST_SENDER
3337.575	SLOW_SENDER1	N/A
3338.352	RECEIVER	SLOW_SENDER1
3338.390	FAST_SENDER	N/A
3344.359	RECEIVER	FAST_SENDER
3345.759	SLOW_SENDER1	N/A
3346.804	FAST_SENDER	N/A
3347.576	RECEIVER	FAST_SENDER
3349.994	FAST_SENDER	N/A
3355.870	RECEIVER	FAST_SENDER
3358.302	FAST_SENDER	N/A
3358.593	SLOW_SENDER1	N/A
3359.059	RECEIVER	FAST_SENDER
3361.470	FAST_SENDER	N/A
3367.236	RECEIVER	FAST_SENDER
3369.637	FAST_SENDER	N/A
3370.415	RECEIVER	FAST_SENDER
3372.848	FAST_SENDER	N/A
3378.782	RECEIVER	FAST_SENDER
3379.267	SLOW_SENDER1	N/A
3381.206	FAST_SENDER	N/A
3386.839	RECEIVER	FAST_SENDER
3387.468	SLOW_SENDER1	N/A
3389.279	FAST_SENDER	N/A
3390.057	RECEIVER	FAST_SENDER
3392.479	FAST_SENDER	N/A
3398.407	RECEIVER	FAST_SENDER
3400.831	FAST_SENDER	N/A
3401.604	RECEIVER	FAST_SENDER
3404.026	FAST_SENDER	N/A
3407.542	SLOW_SENDER1	N/A
3410.091	RECEIVER	FAST_SENDER
3412.516	FAST_SENDER	N/A
3413.300	RECEIVER	FAST_SENDER
3415.703	FAST_SENDER	N/A
3421.349	RECEIVER	FAST_SENDER
3423.772	FAST_SENDER	N/A
3424.506	RECEIVER	FAST_SENDER
3426.939	FAST_SENDER	N/A
3428.221	SLOW_SENDER1	N/A
3433.348	RECEIVER	FAST_SENDER
3435.764	FAST_SENDER	N/A
3436.528	RECEIVER	FAST_SENDER
3438.933	FAST_SENDER	N/A
3444.915	RECEIVER	FAST_SENDER
3447.342	FAST_SENDER	N/A
3448.099	RECEIVER	FAST_SENDER
3449.186	SLOW_SENDER1	N/A
3450.513	FAST_SENDER	N/A
3456.584	RECEIVER	FAST_SENDER
3459.023	FAST_SENDER	N/A
3459.798	RECEIVER	FAST_SENDER
3462.212	FAST_SENDER	N/A
3468.110	RECEIVER	FAST_SENDER
3469.884	SLOW_SENDER1	N/A
3470.552	FAST_SENDER	N/A
3476.176	RECEIVER	FAST_SENDER
3478.031	SLOW_SENDER1	N/A
3478.604	FAST_SENDER	N/A
3479.379	RECEIVER	FAST_SENDER
3481.829	FAST_SENDER	N/A
3487.560	RECEIVER	FAST_SENDER
3489.968	FAST_SENDER	N/A
3490.750	RECEIVER	FAST_SENDER
3493.166	FAST_SENDER	N/A
3498.490	SLOW_SENDER1	N/A
3498.790	RECEIVER	FAST_SENDER
3506.420	FAST_SENDER	N/A
3507.178	RECEIVER	FAST_SENDER
3509.584	FAST_SENDER	N/A
3515.360	RECEIVER	FAST_SENDER
3517.772	FAST_SENDER	N/A
3518.582	RECEIVER	FAST_SENDER
3519.171	SLOW_SENDER1	N/A
3521.012	FAST_SENDER	N/A
3527.244	RECEIVER	FAST_SENDER
3529.693	FAST_SENDER	N/A
3530.458	RECEIVER	FAST_SENDER
3532.901	FAST_SENDER	N/A
3538.724	RECEIVER	FAST_SENDER
3539.867	SLOW_SENDER1	N/A
3541.140	FAST_SENDER	N/A
3547.268	RECEIVER	FAST_SENDER
3548.054	SLOW_SENDER1	N/A
3549.683	FAST_SENDER	N/A
3550.486	RECEIVER	FAST_SENDER
3552.899	FAST_SENDER	N/A
3558.615	RECEIVER	FAST_SENDER
3561.054	FAST_SENDER	N/A
3561.850	RECEIVER	FAST_SENDER
3564.277	FAST_SENDER	N/A
3568.157	SLOW_SENDER1	N/A
3570.233	RECEIVER	FAST_SENDER
3572.638	FAST_SENDER	N/A
3575.069	RECEIVER	FAST_SENDER
3577.493	FAST_SENDER	N/A
3583.831	RECEIVER	FAST_SENDER
3586.236	FAST_SENDER	N/A
3588.850	SLOW_SENDER1	N/A
3596.472	RECEIVER	FAST_SENDER
3598.905	FAST_SENDER	N/A
3604.895	RECEIVER	FAST_SENDER
3607.297	FAST_SENDER	N/A
3609.556	SLOW_SENDER1	N/A
3613.481	RECEIVER	FAST_SENDER
3615.925	FAST_SENDER	N/A
3621.952	RECEIVER	FAST_SENDER
3624.354	FAST_SENDER	N/A
3625.116	RECEIVER	FAST_SENDER
3627.523	FAST_SENDER	N/A
3630.270	SLOW_SENDER1	N/A
3633.286	RECEIVER	FAST_SENDER
3635.712	FAST_SENDER	N/A
3636.439	RECEIVER	FAST_SENDER
3638.849	FAST_SENDER	N/A
3644.685	RECEIVER	FAST_SENDER
3647.114	FAST_SENDER	N/A
3647.874	RECEIVER	FAST_SENDER
3650.308	FAST_SENDER	N/A
3650.960	SLOW_SENDER1	N/A
3656.369	RECEIVER	FAST_SENDER
3658.807	FAST_SENDER	N/A
3659.593	RECEIVER	FAST_SENDER
3662.021	FAST_SENDER	N/A
3668.060	RECEIVER	FAST_SENDER
3670.468	FAST_SENDER	N/A
3671.209	RECEIVER	FAST_SENDER
3671.649	SLOW_SENDER1	N/A
3673.611	FAST_SENDER	N/A
3679.570	RECEIVER	FAST_SENDER
3681.999	FAST_SENDER	N/A
3682.784	RECEIVER	FAST_SENDER
3685.208	FAST_SENDER	N/A
3691.309	RECEIVER	FAST_SENDER
3692.336	SLOW_SENDER1	N/A
3698.288	FAST_SENDER	N/A
3700.541	SLOW_SENDER1	N/A
3704.020	RECEIVER	FAST_SENDER
3706.468	FAST_SENDER	N/A
3712.347	RECEIVER	FAST_SENDER
3714.747	FAST_SENDER	N/A
3720.608	SLOW_SENDER1	N/A
3720.724	RECEIVER	FAST_SENDER
3723.174	FAST_SENDER	N/A
3728.689	RECEIVER	FAST_SENDER
3731.125	FAST_SENDER	N/A
3736.958	RECEIVER	FAST_SENDER
3739.403	FAST_SENDER	N/A
3740.164	RECEIVER	FAST_SENDER
3741.312	SLOW_SENDER1	N/A
3742.581	FAST_SENDER	N/A
3748.760	RECEIVER	FAST_SENDER
3751.208	FAST_SENDER	N/A
3751.967	RECEIVER	FAST_SENDER
3754.399	FAST_SENDER	N/A
3760.411	RECEIVER	FAST_SENDER
3761.998	SLOW_SENDER1	N/A
3762.857	FAST_SENDER	N/A
3768.874	RECEIVER	FAST_SENDER
3770.199	SLOW_SENDER1	N/A
3771.287	FAST_SENDER	N/A
3772.080	RECEIVER	FAST_SENDER
3774.481	FAST_SENDER	N/A
3782.899	SLOW_SENDER1	N/A
3785.004	RECEIVER	FAST_SENDER
3787.409	FAST_SENDER	N/A
3793.628	RECEIVER	FAST_SENDER
3796.044	FAST_SENDER	N/A
3802.140	RECEIVER	FAST_SENDER
3803.574	SLOW_SENDER1	N/A
3804.567	FAST_SENDER	N/A
3810.816	RECEIVER	FAST_SENDER
3811.738	SLOW_SENDER1	N/A
3812.490	RECEIVER	SLOW_SENDER1
3813.222	FAST_SENDER	N/A
3819.290	RECEIVER	FAST_SENDER
3821.731	FAST_SENDER	N/A
3827.757	RECEIVER	FAST_SENDER
3830.165	FAST_SENDER	N/A
3830.929	RECEIVER	FAST_SENDER
3832.170	SLOW_SENDER1	N/A
3833.330	FAST_SENDER	N/A
3839.242	RECEIVER	FAST_SENDER
3841.647	FAST_SENDER	N/A
3842.421	RECEIVER	FAST_SENDER
3844.855	FAST_SENDER	N/A
3850.561	RECEIVER	FAST_SENDER
3852.858	SLOW_SENDER1	N/A
3852.995	FAST_SENDER	N/A
3853.631	RECEIVER	SLOW_SENDER1
3859.355	RECEIVER	FAST_SENDER
3861.067	SLOW_SENDER1	N/A
3861.755	FAST_SENDER	N/A
3867.776	RECEIVER	FAST_SENDER
3870.178	FAST_SENDER	N/A
3870.934	RECEIVER	FAST_SENDER
3873.372	FAST_SENDER	N/A
3873.829	SLOW_SENDER1	N/A
3879.129	RECEIVER	FAST_SENDER
3881.542	FAST_SENDER	N/A
3882.324	RECEIVER	FAST_SENDER
3884.774	FAST_SENDER	N/A
3890.611	RECEIVER	FAST_SENDER
3893.038	FAST_SENDER	N/A
3893.753	RECEIVER	FAST_SENDER
3894.493	SLOW_SENDER1	N/A
3896.185	FAST_SENDER	N/A
3902.198	RECEIVER	FAST_SENDER
3904.612	FAST_SENDER	N/A
3905.424	RECEIVER	FAST_SENDER
3907.863	FAST_SENDER	N/A
3914.054	RECEIVER	FAST_SENDER
3915.186	SLOW_SENDER1	N/A
3916.495	FAST_SENDER	N/A
3922.302	RECEIVER	FAST_SENDER
3923.391	SLOW_SENDER1	N/A
3924.738	FAST_SENDER	N/A
3925.505	RECEIVER	FAST_SENDER
3927.919	FAST_SENDER	N/A
3933.811	RECEIVER	FAST_SENDER
3936.257	FAST_SENDER	N/A
3937.029	RECEIVER	FAST_SENDER
3939.466	FAST_SENDER	N/A
3943.457	SLOW_SENDER1	N/A
3945.560	RECEIVER	FAST_SENDER
3947.981	FAST_SENDER	N/A
3948.754	RECEIVER	FAST_SENDER
3951.172	FAST_SENDER	N/A
3957.403	RECEIVER	FAST_SENDER
3959.834	FAST_SENDER	N/A
3960.578	RECEIVER	FAST_SENDER
3963.026	FAST_SENDER	N/A
3964.136	SLOW_SENDER1	N/A
3968.961	RECEIVER	FAST_SENDER
3971.400	FAST_SENDER	N/A
3972.184	RECEIVER	FAST_SENDER
3974.596	FAST_SENDER	N/A
3985.240	RECEIVER	FAST_SENDER
3986.024	SLOW_SENDER1	N/A
3987.323	FAST_SENDER	N/A
3997.601	RECEIVER	FAST_SENDER
4000.001	FAST_SENDER	N/A
4006.054	RECEIVER	FAST_SENDER
4006.722	SLOW_SENDER1	N/A
4008.479	FAST_SENDER	N/A
4014.354	RECEIVER	FAST_SENDER
4016.791	FAST_SENDER	N/A
4022.633	RECEIVER	FAST_SENDER
4025.042	FAST_SENDER	N/A
4027.435	SLOW_SENDER1	N/A
4031.107	RECEIVER	FAST_SENDER
4033.512	FAST_SENDER	N/A
4034.289	RECEIVER	FAST_SENDER
4036.699	FAST_SENDER	N/A
4047.482	RECEIVER	FAST_SENDER
4048.141	SLOW_SENDER1	N/A
4049.895	FAST_SENDER	N/A
4055.933	RECEIVER	FAST_SENDER
4058.367	FAST_SENDER	N/A
4064.451	RECEIVER	FAST_SENDER
4066.871	FAST_SENDER	N/A
4067.655	RECEIVER	FAST_SENDER
4068.825	SLOW_SENDER1	N/A
4070.080	FAST_SENDER	N/A
4075.722	RECEIVER	FAST_SENDER
4078.152	FAST_SENDER	N/A
4078.912	RECEIVER	FAST_SENDER
4081.342	FAST_SENDER	N/A
4087.258	RECEIVER	FAST_SENDER
4089.514	SLOW_SENDER1	N/A
4089.701	FAST_SENDER	N/A
4096.005	RECEIVER	FAST_SENDER
4098.433	FAST_SENDER	N/A
4099.195	RECEIVER	FAST_SENDER
4101.608	FAST_SENDER	N/A
4107.730	RECEIVER	FAST_SENDER
4110.179	FAST_SENDER	N/A
4110.203	SLOW_SENDER1	N/A
4110.932	RECEIVER	FAST_SENDER
4113.349	FAST_SENDER	N/A
4119.420	RECEIVER	FAST_SENDER
4121.869	FAST_SENDER	N/A
4124.118	RECEIVER	FAST_SENDER
4126.543	FAST_SENDER	N/A
4131.383	SLOW_SENDER1	N/A
4132.451	RECEIVER	FAST_SENDER
4134.889	FAST_SENDER	N/A
4140.952	RECEIVER	FAST_SENDER
4143.353	FAST_SENDER	N/A
4149.336	RECEIVER	FAST_SENDER
4151.784	FAST_SENDER	N/A
4152.084	SLOW_SENDER1	N/A
4152.566	RECEIVER	FAST_SENDER
4154.980	FAST_SENDER	N/A
4161.152	RECEIVER	FAST_SENDER
4163.599	FAST_SENDER	N/A
4164.370	RECEIVER	FAST_SENDER
4166.789	FAST_SENDER	N/A
4172.346	RECEIVER	FAST_SENDER
4172.759	SLOW_SENDER1	N/A
4174.788	FAST_SENDER	N/A
4180.916	RECEIVER	FAST_SENDER
4180.942	SLOW_SENDER1	N/A
4183.357	FAST_SENDER	N/A
4184.122	RECEIVER	FAST_SENDER
4186.544	FAST_SENDER	N/A
4192.282	RECEIVER	FAST_SENDER
4194.716	FAST_SENDER	N/A
4195.474	RECEIVER	FAST_SENDER
4197.917	FAST_SENDER	N/A
4201.047	SLOW_SENDER1	N/A
4204.202	RECEIVER	FAST_SENDER
4206.633	FAST_SENDER	N/A
4207.400	RECEIVER	FAST_SENDER
4209.808	FAST_SENDER	N/A
4215.432	RECEIVER	FAST_SENDER
4217.856	FAST_SENDER	N/A
4218.579	RECEIVER	FAST_SENDER
4220.981	FAST_SENDER	N/A
4221.749	SLOW_SENDER1	N/A
4231.072	RECEIVER	FAST_SENDER
4233.505	FAST_SENDER	N/A
4242.461	SLOW_SENDER1	N/A
4244.206	RECEIVER	FAST_SENDER
4246.623	FAST_SENDER	N/A
4252.519	RECEIVER	FAST_SENDER
4254.924	FAST_SENDER	N/A
4260.803	RECEIVER	FAST_SENDER
4263.162	SLOW_SENDER1	N/A
4263.227	FAST_SENDER	N/A
4270.129	RECEIVER	FAST_SENDER
4272.547	FAST_SENDER	N/A
4273.296	RECEIVER	FAST_SENDER
4275.725	FAST_SENDER	N/A
4281.271	RECEIVER	FAST_SENDER
4283.674	FAST_SENDER	N/A
4283.856	SLOW_SENDER1	N/A
4284.433	RECEIVER	FAST_SENDER
4286.833	FAST_SENDER	N/A
4292.418	RECEIVER	FAST_SENDER
4294.827	FAST_SENDER	N/A
4295.630	RECEIVER	FAST_SENDER
4298.053	FAST_SENDER	N/A
4303.630	RECEIVER	FAST_SENDER
4305.625	SLOW_SENDER1	N/A
4306.041	FAST_SENDER	N/A
4311.893	RECEIVER	FAST_SENDER
4314.340	FAST_SENDER	N/A
4320.197	RECEIVER	FAST_SENDER
4322.628	FAST_SENDER	N/A
4323.357	RECEIVER	FAST_SENDER
4325.790	FAST_SENDER	N/A
4328.023	SLOW_SENDER1	N/A
4331.985	RECEIVER	FAST_SENDER
4334.402	FAST_SENDER	N/A
4335.196	RECEIVER	FAST_SENDER
4337.602	FAST_SENDER	N/A
4343.686	RECEIVER	FAST_SENDER
4346.098	FAST_SENDER	N/A
4346.882	RECEIVER	FAST_SENDER
4348.690	SLOW_SENDER1	N/A
4349.309	FAST_SENDER	N/A
4355.310	RECEIVER	FAST_SENDER
4357.735	FAST_SENDER	N/A
4358.490	RECEIVER	FAST_SENDER
4360.921	FAST_SENDER	N/A
4367.032	RECEIVER	FAST_SENDER
4369.388	SLOW_SENDER1	N/A
4369.451	FAST_SENDER	N/A
4376.104	RECEIVER	FAST_SENDER
4377.540	SLOW_SENDER1	N/A
4378.514	FAST_SENDER	N/A
4379.308	RECEIVER	FAST_SENDER
4381.731	FAST_SENDER	N/A
4387.716	RECEIVER	FAST_SENDER
4390.118	FAST_SENDER	N/A
4390.902	RECEIVER	FAST_SENDER
4393.333	FAST_SENDER	N/A
4397.992	SLOW_SENDER1	N/A
4399.174	RECEIVER	FAST_SENDER
4401.609	FAST_SENDER	N/A
4402.330	RECEIVER	FAST_SENDER
4404.735	FAST_SENDER	N/A
4410.592	RECEIVER	FAST_SENDER
4413.028	FAST_SENDER	N/A
4418.909	RECEIVER	FAST_SENDER
4419.761	SLOW_SENDER1	N/A
4421.334	FAST_SENDER	N/A
4427.602	RECEIVER	FAST_SENDER
4430.015	FAST_SENDER	N/A
4435.763	RECEIVER	FAST_SENDER
4438.177	FAST_SENDER	N/A
4438.957	RECEIVER	FAST_SENDER
4440.447	SLOW_SENDER1	N/A
4441.382	FAST_SENDER	N/A
4447.425	RECEIVER	FAST_SENDER
4449.846	FAST_SENDER	N/A
4450.639	RECEIVER	FAST_SENDER
4453.066	FAST_SENDER	N/A
4461.159	SLOW_SENDER1	N/A
4463.922	RECEIVER	FAST_SENDER
4466.345	FAST_SENDER	N/A
4467.135	RECEIVER	FAST_SENDER
4469.547	FAST_SENDER	N/A
4475.211	RECEIVER	FAST_SENDER
4477.632	FAST_SENDER	N/A
4478.385	RECEIVER	FAST_SENDER
4480.795	FAST_SENDER	N/A
4481.859	SLOW_SENDER1	N/A
4486.586	RECEIVER	FAST_SENDER
4488.995	FAST_SENDER	N/A
4489.782	RECEIVER	FAST_SENDER
4492.214	FAST_SENDER	N/A
4498.019	RECEIVER	FAST_SENDER
4500.431	FAST_SENDER	N/A
4501.183	RECEIVER	FAST_SENDER
4503.628	FAST_SENDER	N/A
4503.730	SLOW_SENDER1	N/A
4509.582	RECEIVER	FAST_SENDER
4512.003	FAST_SENDER	N/A
4512.768	RECEIVER	FAST_SENDER
4515.191	FAST_SENDER	N/A
4521.064	RECEIVER	FAST_SENDER
4523.487	FAST_SENDER	N/A
4524.259	RECEIVER	FAST_SENDER
4524.897	SLOW_SENDER1	N/A
4526.673	FAST_SENDER	N/A
4532.978	RECEIVER	FAST_SENDER
4535.388	FAST_SENDER	N/A
4536.144	RECEIVER	FAST_SENDER
4538.592	FAST_SENDER	N/A
4544.328	RECEIVER	FAST_SENDER
4545.580	SLOW_SENDER1	N/A
4546.770	FAST_SENDER	N/A
4552.522	RECEIVER	FAST_SENDER
4553.814	SLOW_SENDER1	N/A
4554.942	FAST_SENDER	N/A
4555.718	RECEIVER	FAST_SENDER
4558.135	FAST_SENDER	N/A
4563.708	RECEIVER	FAST_SENDER
4566.154	FAST_SENDER	N/A
4566.392	SLOW_SENDER1	N/A
4566.911	RECEIVER	FAST_SENDER
4569.337	FAST_SENDER	N/A
4575.355	RECEIVER	FAST_SENDER
4577.775	FAST_SENDER	N/A
4578.516	RECEIVER	FAST_SENDER
4580.945	FAST_SENDER	N/A
4586.801	RECEIVER	FAST_SENDER
4587.101	SLOW_SENDER1	N/A
4589.238	FAST_SENDER	N/A
4595.307	SLOW_SENDER1	N/A
4595.383	RECEIVER	FAST_SENDER
4597.791	FAST_SENDER	N/A
4598.556	RECEIVER	FAST_SENDER
4600.965	FAST_SENDER	N/A
4606.780	RECEIVER	FAST_SENDER
4608.123	SLOW_SENDER1	N/A
4609.200	FAST_SENDER	N/A
4615.075	RECEIVER	FAST_SENDER
4616.291	SLOW_SENDER1	N/A
4617.490	FAST_SENDER	N/A
4618.268	RECEIVER	FAST_SENDER
4620.670	FAST_SENDER	N/A
4631.482	RECEIVER	FAST_SENDER
4633.885	FAST_SENDER	N/A
4636.662	SLOW_SENDER1	N/A
4639.789	RECEIVER	FAST_SENDER
4642.206	FAST_SENDER	N/A
4648.082	RECEIVER	FAST_SENDER
4650.530	FAST_SENDER	N/A
4656.897	RECEIVER	FAST_SENDER
4657.354	SLOW_SENDER1	N/A
4659.332	FAST_SENDER	N/A
4665.257	RECEIVER	FAST_SENDER
4665.553	SLOW_SENDER1	N/A
4667.698	FAST_SENDER	N/A
4668.437	RECEIVER	FAST_SENDER
4670.859	FAST_SENDER	N/A
4676.754	RECEIVER	FAST_SENDER
4679.199	FAST_SENDER	N/A
4679.942	RECEIVER	FAST_SENDER
4682.345	FAST_SENDER	N/A
4685.763	SLOW_SENDER1	N/A
4688.290	RECEIVER	FAST_SENDER
4690.734	FAST_SENDER	N/A
4691.509	RECEIVER	FAST_SENDER
4693.949	FAST_SENDER	N/A
4699.596	RECEIVER	FAST_SENDER
4702.045	FAST_SENDER	N/A
4702.827	RECEIVER	FAST_SENDER
4705.251	FAST_SENDER	N/A
4706.440	SLOW_SENDER1	N/A
4711.293	RECEIVER	FAST_SENDER
4713.731	FAST_SENDER	N/A
4714.463	RECEIVER	FAST_SENDER
4716.901	FAST_SENDER	N/A
4722.802	RECEIVER	FAST_SENDER
4725.203	FAST_SENDER	N/A
4726.008	RECEIVER	FAST_SENDER
4727.141	SLOW_SENDER1	N/A
4728.443	FAST_SENDER	N/A
4734.464	RECEIVER	FAST_SENDER
4736.871	FAST_SENDER	N/A
4737.615	RECEIVER	FAST_SENDER
4740.026	FAST_SENDER	N/A
4745.910	RECEIVER	FAST_SENDER
4747.837	SLOW_SENDER1	N/A
4748.348	FAST_SENDER	N/A
4754.231	RECEIVER	FAST_SENDER
4755.985	SLOW_SENDER1	N/A
4760.989	FAST_SENDER	N/A
4761.702	RECEIVER	FAST_SENDER
4764.136	FAST_SENDER	N/A
4769.804	RECEIVER	FAST_SENDER
4772.210	FAST_SENDER	N/A
4772.963	RECEIVER	FAST_SENDER
4775.382	FAST_SENDER	N/A
4776.352	SLOW_SENDER1	N/A
4781.558	RECEIVER	FAST_SENDER
4783.975	FAST_SENDER	N/A
4784.733	RECEIVER	FAST_SENDER
4787.138	FAST_SENDER	N/A
4793.409	RECEIVER	FAST_SENDER
4795.815	FAST_SENDER	N/A
4796.588	RECEIVER	FAST_SENDER
4797.043	SLOW_SENDER1	N/A
4799.038	FAST_SENDER	N/A
4804.883	RECEIVER	FAST_SENDER
4811.729	FAST_SENDER	N/A
4812.512	RECEIVER	FAST_SENDER
4814.924	FAST_SENDER	N/A
4817.733	SLOW_SENDER1	N/A
4820.501	RECEIVER	FAST_SENDER
4822.922	FAST_SENDER	N/A
4823.650	RECEIVER	FAST_SENDER
4826.099	FAST_SENDER	N/A
4831.947	RECEIVER	FAST_SENDER
4834.350	FAST_SENDER	N/A
4835.152	RECEIVER	FAST_SENDER
4837.572	FAST_SENDER	N/A
4838.425	SLOW_SENDER1	N/A
4843.083	RECEIVER	FAST_SENDER
4849.746	FAST_SENDER	N/A
4850.513	RECEIVER	FAST_SENDER
4852.931	FAST_SENDER	N/A
4859.113	SLOW_SENDER1	N/A
4859.134	RECEIVER	FAST_SENDER
4861.552	FAST_SENDER	N/A
4867.310	SLOW_SENDER1	N/A
4867.501	RECEIVER	FAST_SENDER
4869.941	FAST_SENDER	N/A
4870.750	RECEIVER	FAST_SENDER
4873.183	FAST_SENDER	N/A
4879.281	RECEIVER	FAST_SENDER
4881.697	FAST_SENDER	N/A
4882.460	RECEIVER	FAST_SENDER
4884.887	FAST_SENDER	N/A
4887.719	SLOW_SENDER1	N/A
4890.579	RECEIVER	FAST_SENDER
4893.010	FAST_SENDER	N/A
4893.770	RECEIVER	FAST_SENDER
4896.196	FAST_SENDER	N/A
4902.161	RECEIVER	FAST_SENDER
4908.409	SLOW_SENDER1	N/A
4908.966	FAST_SENDER	N/A
4914.813	RECEIVER	FAST_SENDER
4916.651	SLOW_SENDER1	N/A
4917.241	FAST_SENDER	N/A
4918.043	RECEIVER	FAST_SENDER
4920.486	FAST_SENDER	N/A
4926.538	RECEIVER	FAST_SENDER
4928.985	FAST_SENDER	N/A
4929.346	SLOW_SENDER1	N/A
4929.765	RECEIVER	FAST_SENDER
4937.680	FAST_SENDER	N/A
4938.474	RECEIVER	FAST_SENDER
4940.905	FAST_SENDER	N/A
4947.119	RECEIVER	FAST_SENDER
4949.547	FAST_SENDER	N/A
4950.060	SLOW_SENDER1	N/A
4950.269	RECEIVER	FAST_SENDER
4952.672	FAST_SENDER	N/A
4958.366	RECEIVER	FAST_SENDER
4965.136	FAST_SENDER	N/A
4965.888	RECEIVER	FAST_SENDER
4968.334	FAST_SENDER	N/A
4970.746	SLOW_SENDER1	N/A
4974.156	RECEIVER	FAST_SENDER
4976.591	FAST_SENDER	N/A
4977.360	RECEIVER	FAST_SENDER
4979.783	FAST_SENDER	N/A
4985.880	RECEIVER	FAST_SENDER
4988.318	FAST_SENDER	N/A
4989.086	RECEIVER	FAST_SENDER
4991.445	SLOW_SENDER1	N/A
4991.535	FAST_SENDER	N/A
4998.051	RECEIVER	FAST_SENDER
5004.623	FAST_SENDER	N/A
5005.382	RECEIVER	FAST_SENDER
5007.800	FAST_SENDER	N/A
5012.151	SLOW_SENDER1	N/A
5014.057	RECEIVER	FAST_SENDER
5016.461	FAST_SENDER	N/A
5017.248	RECEIVER	FAST_SENDER
5019.684	FAST_SENDER	N/A
5025.829	RECEIVER	FAST_SENDER
5028.262	FAST_SENDER	N/A
5029.019	RECEIVER	FAST_SENDER
5031.434	FAST_SENDER	N/A
5032.856	SLOW_SENDER1	N/A
5037.857	RECEIVER	FAST_SENDER
5040.287	FAST_SENDER	N/A
5042.838	RECEIVER	FAST_SENDER
5045.263	FAST_SENDER	N/A
5051.187	RECEIVER	FAST_SENDER
5053.590	FAST_SENDER	N/A
5054.365	RECEIVER	FAST_SENDER
5054.898	SLOW_SENDER1	N/A
5056.797	FAST_SENDER	N/A
5062.694	RECEIVER	FAST_SENDER
5065.121	FAST_SENDER	N/A
5065.856	RECEIVER	FAST_SENDER
5068.265	FAST_SENDER	N/A
5074.137	RECEIVER	FAST_SENDER
5075.588	SLOW_SENDER1	N/A
5076.577	FAST_SENDER	N/A
5082.506	RECEIVER	FAST_SENDER
5083.810	SLOW_SENDER1	N/A
5084.956	FAST_SENDER	N/A
5085.724	RECEIVER	FAST_SENDER
5088.156	FAST_SENDER	N/A
5093.971	RECEIVER	FAST_SENDER
5096.492	SLOW_SENDER1	N/A
5100.965	FAST_SENDER	N/A
5104.671	SLOW_SENDER1	N/A
5106.678	RECEIVER	FAST_SENDER
5109.105	FAST_SENDER	N/A
5114.852	RECEIVER	FAST_SENDER
5117.294	FAST_SENDER	N/A
5123.054	RECEIVER	FAST_SENDER
5124.730	SLOW_SENDER1	N/A
5130.044	FAST_SENDER	N/A
5135.735	RECEIVER	FAST_SENDER
5138.138	FAST_SENDER	N/A
5143.737	RECEIVER	FAST_SENDER
5145.401	SLOW_SENDER1	N/A
5146.174	FAST_SENDER	N/A
5152.316	RECEIVER	FAST_SENDER
5154.766	FAST_SENDER	N/A
5155.513	RECEIVER	FAST_SENDER
5157.929	FAST_SENDER	N/A
5166.097	SLOW_SENDER1	N/A
5168.485	RECEIVER	FAST_SENDER
5170.916	FAST_SENDER	N/A
5176.544	RECEIVER	FAST_SENDER
5178.992	FAST_SENDER	N/A
5184.684	RECEIVER	FAST_SENDER
5186.789	SLOW_SENDER1	N/A
5187.126	FAST_SENDER	N/A
5197.933	RECEIVER	FAST_SENDER
5200.361	FAST_SENDER	N/A
5205.962	RECEIVER	FAST_SENDER
5208.375	FAST_SENDER	N/A
5208.625	SLOW_SENDER1	N/A
5213.980	RECEIVER	FAST_SENDER
5216.417	FAST_SENDER	N/A
5222.607	RECEIVER	FAST_SENDER
5225.039	FAST_SENDER	N/A
5229.335	SLOW_SENDER1	N/A
5230.997	RECEIVER	FAST_SENDER
5233.443	FAST_SENDER	N/A
5234.181	RECEIVER	FAST_SENDER
5236.605	FAST_SENDER	N/A
5242.671	RECEIVER	FAST_SENDER
5245.073	FAST_SENDER	N/A
5245.833	RECEIVER	FAST_SENDER
5248.280	FAST_SENDER	N/A
5250.001	SLOW_SENDER1	N/A
5259.499	RECEIVER	FAST_SENDER
5261.900	FAST_SENDER	N/A
5268.019	RECEIVER	FAST_SENDER
5270.438	FAST_SENDER	N/A
5270.679	SLOW_SENDER1	N/A
5272.645	RECEIVER	FAST_SENDER
5275.050	FAST_SENDER	N/A
5280.872	RECEIVER	FAST_SENDER
5283.322	FAST_SENDER	N/A
5289.384	RECEIVER	FAST_SENDER
5291.358	SLOW_SENDER1	N/A
5291.792	FAST_SENDER	N/A
5298.521	RECEIVER	FAST_SENDER
5300.957	FAST_SENDER	N/A
5306.756	RECEIVER	FAST_SENDER
5309.164	FAST_SENDER	N/A
5309.960	RECEIVER	FAST_SENDER
5312.378	FAST_SENDER	N/A
5313.291	SLOW_SENDER1	N/A
5318.178	RECEIVER	FAST_SENDER
5320.609	FAST_SENDER	N/A
5321.391	RECEIVER	FAST_SENDER
5323.831	FAST_SENDER	N/A
5329.614	RECEIVER	FAST_SENDER
5332.035	FAST_SENDER	N/A
5332.820	RECEIVER	FAST_SENDER
5333.998	SLOW_SENDER1	N/A
5335.262	FAST_SENDER	N/A
5341.064	RECEIVER	FAST_SENDER
5343.488	FAST_SENDER	N/A
5354.674	SLOW_SENDER1	N/A
5355.778	FAST_SENDER	N/A
5361.842	RECEIVER	FAST_SENDER
5362.834	SLOW_SENDER1	N/A
5364.289	FAST_SENDER	N/A
5365.056	RECEIVER	FAST_SENDER
5367.468	FAST_SENDER	N/A
5373.152	RECEIVER	FAST_SENDER
5375.583	FAST_SENDER	N/A
5376.288	RECEIVER	FAST_SENDER
5378.712	FAST_SENDER	N/A
5383.302	SLOW_SENDER1	N/A
5384.976	RECEIVER	FAST_SENDER
5387.376	FAST_SENDER	N/A
5388.143	RECEIVER	FAST_SENDER
5390.567	FAST_SENDER	N/A
5396.438	RECEIVER	FAST_SENDER
5398.868	FAST_SENDER	N/A
5399.652	RECEIVER	FAST_SENDER
5402.078	FAST_SENDER	N/A
5403.990	SLOW_SENDER1	N/A
5408.116	RECEIVER	FAST_SENDER
5410.556	FAST_SENDER	N/A
5413.157	RECEIVER	FAST_SENDER
5415.596	FAST_SENDER	N/A
5421.557	RECEIVER	FAST_SENDER
5424.004	FAST_SENDER	N/A
5424.668	SLOW_SENDER1	N/A
5430.076	RECEIVER	FAST_SENDER
5432.496	FAST_SENDER	N/A
5438.419	RECEIVER	FAST_SENDER
5440.832	FAST_SENDER	N/A
5441.618	RECEIVER	FAST_SENDER
5444.019	FAST_SENDER	N/A
5445.339	SLOW_SENDER1	N/A
5449.891	RECEIVER	FAST_SENDER
5452.306	FAST_SENDER	N/A
5453.074	RECEIVER	FAST_SENDER
5455.484	FAST_SENDER	N/A
5461.405	RECEIVER	FAST_SENDER
5463.832	FAST_SENDER	N/A
5464.634	RECEIVER	FAST_SENDER
5466.028	SLOW_SENDER1	N/A
5467.050	FAST_SENDER	N/A
5472.981	RECEIVER	FAST_SENDER
5475.424	FAST_SENDER	N/A
5476.176	RECEIVER	FAST_SENDER
5478.587	FAST_SENDER	N/A
5484.398	RECEIVER	FAST_SENDER
5486.722	SLOW_SENDER1	N/A
5486.800	FAST_SENDER	N/A
5493.337	RECEIVER	FAST_SENDER
5494.963	SLOW_SENDER1	N/A
5495.778	FAST_SENDER	N/A
5496.548	RECEIVER	FAST_SENDER
5498.960	FAST_SENDER	N/A
5504.743	RECEIVER	FAST_SENDER
5507.144	FAST_SENDER	N/A
5507.487	SLOW_SENDER1	N/A
5507.908	RECEIVER	FAST_SENDER
5515.602	FAST_SENDER	N/A
5516.340	RECEIVER	FAST_SENDER
5518.767	FAST_SENDER	N/A
5524.500	RECEIVER	FAST_SENDER
5526.906	FAST_SENDER	N/A
5527.687	RECEIVER	FAST_SENDER
5528.178	SLOW_SENDER1	N/A
5530.127	FAST_SENDER	N/A
5536.525	RECEIVER	FAST_SENDER
5538.929	FAST_SENDER	N/A
5539.710	RECEIVER	FAST_SENDER
5542.159	FAST_SENDER	N/A
5548.083	RECEIVER	FAST_SENDER
5548.848	SLOW_SENDER1	N/A
5550.499	FAST_SENDER	N/A
5557.056	SLOW_SENDER1	N/A
5563.319	FAST_SENDER	N/A
5569.415	RECEIVER	FAST_SENDER
5569.871	SLOW_SENDER1	N/A
5571.825	FAST_SENDER	N/A
5577.791	RECEIVER	FAST_SENDER
5578.031	SLOW_SENDER1	N/A
5580.206	FAST_SENDER	N/A
5580.972	RECEIVER	FAST_SENDER
5583.420	FAST_SENDER	N/A
5589.371	RECEIVER	FAST_SENDER
5591.795	FAST_SENDER	N/A
5592.559	RECEIVER	FAST_SENDER
5594.966	FAST_SENDER	N/A
5598.341	SLOW_SENDER1	N/A
5600.982	RECEIVER	FAST_SENDER
5603.409	FAST_SENDER	N/A
5604.193	RECEIVER	FAST_SENDER
5606.603	FAST_SENDER	N/A
[truncated: 10,643 more rows]
