# Supplementary material for: CATO: Wake-Up reCeiver-bAsed communicaTiOn for Batteryless Devices
Source: Sensors (Basel). 2025 Nov 7;25(22):6813. doi: 10.3390/s25226813 (PMC12655924; doi:10.3390/s25226813)
Supplement: Supplementary file 1 [file sensors-25-06813-s001.zip › File S1_Experimental_and_Simulation_Data/simulation/capsweep/cap80/mac_competing_nodes_both.csv]

time_s	node_id	received_from
2.700	FAST_SENDER	N/A
2.700	SLOW_SENDER1	N/A
8.447	RECEIVER	FAST_SENDER
10.878	FAST_SENDER	N/A
11.660	RECEIVER	FAST_SENDER
13.801	RECEIVER	SLOW_SENDER1
14.110	FAST_SENDER	N/A
14.860	RECEIVER	FAST_SENDER
16.232	SLOW_SENDER1	N/A
17.290	FAST_SENDER	N/A
22.208	RECEIVER	SLOW_SENDER1
27.630	SLOW_SENDER1	N/A
30.354	FAST_SENDER	N/A
33.097	RECEIVER	SLOW_SENDER1
40.513	SLOW_SENDER1	N/A
43.121	RECEIVER	SLOW_SENDER1
43.208	FAST_SENDER	N/A
45.208	FAST_SENDER	N/A
47.208	FAST_SENDER	N/A
49.208	FAST_SENDER	N/A
50.550	SLOW_SENDER1	N/A
51.208	FAST_SENDER	N/A
51.345	RECEIVER	SLOW_SENDER1
53.208	FAST_SENDER	N/A
55.208	FAST_SENDER	N/A
57.208	FAST_SENDER	N/A
57.945	RECEIVER	FAST_SENDER
58.794	SLOW_SENDER1	N/A
59.521	RECEIVER	SLOW_SENDER1
60.347	FAST_SENDER	N/A
61.091	RECEIVER	FAST_SENDER
63.498	FAST_SENDER	N/A
66.958	SLOW_SENDER1	N/A
67.702	RECEIVER	SLOW_SENDER1
75.727	FAST_SENDER	N/A
76.522	RECEIVER	FAST_SENDER
78.970	FAST_SENDER	N/A
84.568	RECEIVER	FAST_SENDER
86.991	FAST_SENDER	N/A
87.761	RECEIVER	FAST_SENDER
90.178	FAST_SENDER	N/A
96.282	RECEIVER	FAST_SENDER
98.687	FAST_SENDER	N/A
99.458	RECEIVER	FAST_SENDER
101.870	FAST_SENDER	N/A
107.515	RECEIVER	FAST_SENDER
109.955	FAST_SENDER	N/A
110.722	RECEIVER	FAST_SENDER
113.153	FAST_SENDER	N/A
119.049	RECEIVER	FAST_SENDER
121.495	FAST_SENDER	N/A
122.259	RECEIVER	FAST_SENDER
124.683	FAST_SENDER	N/A
130.802	RECEIVER	FAST_SENDER
133.221	FAST_SENDER	N/A
134.000	RECEIVER	FAST_SENDER
136.424	FAST_SENDER	N/A
142.097	RECEIVER	FAST_SENDER
144.547	FAST_SENDER	N/A
145.299	RECEIVER	FAST_SENDER
147.734	FAST_SENDER	N/A
153.606	RECEIVER	FAST_SENDER
156.051	FAST_SENDER	N/A
156.841	RECEIVER	FAST_SENDER
159.289	FAST_SENDER	N/A
165.297	RECEIVER	FAST_SENDER
167.728	FAST_SENDER	N/A
168.472	RECEIVER	FAST_SENDER
175.795	FAST_SENDER	N/A
176.601	RECEIVER	FAST_SENDER
183.887	FAST_SENDER	N/A
184.679	RECEIVER	FAST_SENDER
187.081	FAST_SENDER	N/A
197.248	RECEIVER	FAST_SENDER
199.678	FAST_SENDER	N/A
200.492	RECEIVER	FAST_SENDER
208.050	FAST_SENDER	N/A
208.862	RECEIVER	FAST_SENDER
211.274	FAST_SENDER	N/A
217.391	RECEIVER	FAST_SENDER
219.815	FAST_SENDER	N/A
220.580	RECEIVER	FAST_SENDER
222.994	FAST_SENDER	N/A
228.914	RECEIVER	FAST_SENDER
231.335	FAST_SENDER	N/A
232.097	RECEIVER	FAST_SENDER
234.539	FAST_SENDER	N/A
240.864	RECEIVER	FAST_SENDER
242.060	SLOW_SENDER1	N/A
242.820	RECEIVER	SLOW_SENDER1
243.272	FAST_SENDER	N/A
245.234	SLOW_SENDER1	N/A
249.254	RECEIVER	FAST_SENDER
256.910	FAST_SENDER	N/A
258.541	SLOW_SENDER1	N/A
258.910	FAST_SENDER	N/A
260.910	FAST_SENDER	N/A
261.030	RECEIVER	SLOW_SENDER1
262.910	FAST_SENDER	N/A
264.910	FAST_SENDER	N/A
266.910	FAST_SENDER	N/A
268.471	SLOW_SENDER1	N/A
268.910	FAST_SENDER	N/A
269.199	RECEIVER	SLOW_SENDER1
270.910	FAST_SENDER	N/A
271.703	RECEIVER	FAST_SENDER
274.120	FAST_SENDER	N/A
276.601	SLOW_SENDER1	N/A
277.395	RECEIVER	SLOW_SENDER1
284.839	SLOW_SENDER1	N/A
286.694	FAST_SENDER	N/A
289.110	RECEIVER	FAST_SENDER
291.525	FAST_SENDER	N/A
297.667	RECEIVER	FAST_SENDER
300.106	FAST_SENDER	N/A
300.855	RECEIVER	FAST_SENDER
303.300	FAST_SENDER	N/A
309.374	RECEIVER	FAST_SENDER
311.774	FAST_SENDER	N/A
312.522	RECEIVER	FAST_SENDER
314.946	FAST_SENDER	N/A
325.492	RECEIVER	FAST_SENDER
327.922	FAST_SENDER	N/A
328.723	RECEIVER	FAST_SENDER
331.156	FAST_SENDER	N/A
336.845	RECEIVER	FAST_SENDER
339.250	FAST_SENDER	N/A
340.012	RECEIVER	FAST_SENDER
342.456	FAST_SENDER	N/A
348.387	RECEIVER	FAST_SENDER
350.793	FAST_SENDER	N/A
351.528	RECEIVER	FAST_SENDER
353.945	FAST_SENDER	N/A
359.872	RECEIVER	FAST_SENDER
362.272	FAST_SENDER	N/A
363.063	RECEIVER	FAST_SENDER
365.508	FAST_SENDER	N/A
371.508	RECEIVER	FAST_SENDER
373.925	FAST_SENDER	N/A
374.703	RECEIVER	FAST_SENDER
377.103	FAST_SENDER	N/A
382.957	RECEIVER	FAST_SENDER
385.398	FAST_SENDER	N/A
386.152	RECEIVER	FAST_SENDER
388.566	FAST_SENDER	N/A
394.666	RECEIVER	FAST_SENDER
397.073	FAST_SENDER	N/A
397.833	RECEIVER	FAST_SENDER
400.253	FAST_SENDER	N/A
405.877	RECEIVER	FAST_SENDER
408.296	FAST_SENDER	N/A
409.110	RECEIVER	FAST_SENDER
411.528	FAST_SENDER	N/A
417.082	RECEIVER	FAST_SENDER
419.490	FAST_SENDER	N/A
420.228	RECEIVER	FAST_SENDER
422.638	FAST_SENDER	N/A
428.239	RECEIVER	FAST_SENDER
430.672	FAST_SENDER	N/A
431.474	RECEIVER	FAST_SENDER
433.901	FAST_SENDER	N/A
439.730	RECEIVER	FAST_SENDER
442.136	FAST_SENDER	N/A
442.948	RECEIVER	FAST_SENDER
445.359	FAST_SENDER	N/A
451.420	RECEIVER	FAST_SENDER
453.833	FAST_SENDER	N/A
454.584	RECEIVER	FAST_SENDER
457.026	FAST_SENDER	N/A
460.920	SLOW_SENDER1	N/A
463.259	RECEIVER	FAST_SENDER
465.689	FAST_SENDER	N/A
466.429	RECEIVER	FAST_SENDER
467.479	RECEIVER	SLOW_SENDER1
468.873	FAST_SENDER	N/A
474.349	SLOW_SENDER1	N/A
475.079	RECEIVER	SLOW_SENDER1
481.210	FAST_SENDER	N/A
482.015	RECEIVER	FAST_SENDER
482.498	SLOW_SENDER1	N/A
483.280	RECEIVER	SLOW_SENDER1
484.420	FAST_SENDER	N/A
485.201	RECEIVER	FAST_SENDER
487.624	FAST_SENDER	N/A
490.705	SLOW_SENDER1	N/A
491.469	RECEIVER	SLOW_SENDER1
498.888	SLOW_SENDER1	N/A
500.216	FAST_SENDER	N/A
501.029	RECEIVER	FAST_SENDER
502.984	RECEIVER	SLOW_SENDER1
510.389	SLOW_SENDER1	N/A
513.662	FAST_SENDER	N/A
515.662	FAST_SENDER	N/A
517.662	FAST_SENDER	N/A
519.662	FAST_SENDER	N/A
521.662	FAST_SENDER	N/A
523.662	FAST_SENDER	N/A
525.662	FAST_SENDER	N/A
527.662	FAST_SENDER	N/A
528.437	RECEIVER	FAST_SENDER
530.867	FAST_SENDER	N/A
536.715	RECEIVER	FAST_SENDER
539.117	FAST_SENDER	N/A
539.853	RECEIVER	FAST_SENDER
542.258	FAST_SENDER	N/A
548.261	RECEIVER	FAST_SENDER
550.696	FAST_SENDER	N/A
551.499	RECEIVER	FAST_SENDER
553.936	FAST_SENDER	N/A
560.037	RECEIVER	FAST_SENDER
562.441	FAST_SENDER	N/A
563.193	RECEIVER	FAST_SENDER
565.602	FAST_SENDER	N/A
571.681	RECEIVER	FAST_SENDER
574.089	FAST_SENDER	N/A
574.889	RECEIVER	FAST_SENDER
577.294	FAST_SENDER	N/A
583.011	RECEIVER	FAST_SENDER
585.440	FAST_SENDER	N/A
586.213	RECEIVER	FAST_SENDER
593.407	FAST_SENDER	N/A
594.138	RECEIVER	FAST_SENDER
596.564	FAST_SENDER	N/A
602.725	RECEIVER	FAST_SENDER
605.162	FAST_SENDER	N/A
605.945	RECEIVER	FAST_SENDER
608.384	FAST_SENDER	N/A
614.213	RECEIVER	FAST_SENDER
616.616	FAST_SENDER	N/A
617.366	RECEIVER	FAST_SENDER
619.775	FAST_SENDER	N/A
625.429	RECEIVER	FAST_SENDER
627.872	FAST_SENDER	N/A
628.595	RECEIVER	FAST_SENDER
631.038	FAST_SENDER	N/A
636.792	RECEIVER	FAST_SENDER
639.234	FAST_SENDER	N/A
640.024	RECEIVER	FAST_SENDER
642.425	FAST_SENDER	N/A
648.194	RECEIVER	FAST_SENDER
650.635	FAST_SENDER	N/A
651.363	RECEIVER	FAST_SENDER
658.923	FAST_SENDER	N/A
659.697	RECEIVER	FAST_SENDER
662.097	FAST_SENDER	N/A
667.975	RECEIVER	FAST_SENDER
670.390	FAST_SENDER	N/A
671.177	RECEIVER	FAST_SENDER
673.623	FAST_SENDER	N/A
677.540	SLOW_SENDER1	N/A
679.853	RECEIVER	FAST_SENDER
682.259	FAST_SENDER	N/A
683.018	RECEIVER	FAST_SENDER
690.827	SLOW_SENDER1	N/A
691.612	RECEIVER	SLOW_SENDER1
695.319	FAST_SENDER	N/A
696.086	RECEIVER	FAST_SENDER
698.495	FAST_SENDER	N/A
699.018	SLOW_SENDER1	N/A
699.774	RECEIVER	SLOW_SENDER1
701.009	RECEIVER	FAST_SENDER
703.458	FAST_SENDER	N/A
707.214	SLOW_SENDER1	N/A
707.973	RECEIVER	SLOW_SENDER1
715.395	SLOW_SENDER1	N/A
715.902	FAST_SENDER	N/A
716.659	RECEIVER	FAST_SENDER
719.069	FAST_SENDER	N/A
719.694	RECEIVER	SLOW_SENDER1
721.069	FAST_SENDER	N/A
723.069	FAST_SENDER	N/A
725.069	FAST_SENDER	N/A
727.069	FAST_SENDER	N/A
729.069	FAST_SENDER	N/A
731.069	FAST_SENDER	N/A
733.069	FAST_SENDER	N/A
733.831	RECEIVER	FAST_SENDER
736.259	FAST_SENDER	N/A
741.853	RECEIVER	FAST_SENDER
744.266	FAST_SENDER	N/A
745.016	RECEIVER	FAST_SENDER
747.431	FAST_SENDER	N/A
753.234	RECEIVER	FAST_SENDER
755.672	FAST_SENDER	N/A
756.471	RECEIVER	FAST_SENDER
758.879	FAST_SENDER	N/A
764.674	RECEIVER	FAST_SENDER
767.122	FAST_SENDER	N/A
767.889	RECEIVER	FAST_SENDER
770.331	FAST_SENDER	N/A
776.253	RECEIVER	FAST_SENDER
778.685	FAST_SENDER	N/A
779.457	RECEIVER	FAST_SENDER
781.901	FAST_SENDER	N/A
788.093	RECEIVER	FAST_SENDER
790.514	FAST_SENDER	N/A
791.290	RECEIVER	FAST_SENDER
793.712	FAST_SENDER	N/A
799.522	RECEIVER	FAST_SENDER
801.930	FAST_SENDER	N/A
802.713	RECEIVER	FAST_SENDER
805.155	FAST_SENDER	N/A
811.254	RECEIVER	FAST_SENDER
813.692	FAST_SENDER	N/A
814.421	RECEIVER	FAST_SENDER
816.831	FAST_SENDER	N/A
822.452	RECEIVER	FAST_SENDER
824.898	FAST_SENDER	N/A
825.606	RECEIVER	FAST_SENDER
828.009	FAST_SENDER	N/A
834.315	RECEIVER	FAST_SENDER
836.748	FAST_SENDER	N/A
837.503	RECEIVER	FAST_SENDER
839.914	FAST_SENDER	N/A
845.769	RECEIVER	FAST_SENDER
848.197	FAST_SENDER	N/A
848.961	RECEIVER	FAST_SENDER
851.410	FAST_SENDER	N/A
857.445	RECEIVER	FAST_SENDER
859.860	FAST_SENDER	N/A
860.665	RECEIVER	FAST_SENDER
863.103	FAST_SENDER	N/A
869.292	RECEIVER	FAST_SENDER
871.736	FAST_SENDER	N/A
872.497	RECEIVER	FAST_SENDER
874.933	FAST_SENDER	N/A
880.967	RECEIVER	FAST_SENDER
883.391	FAST_SENDER	N/A
884.115	RECEIVER	FAST_SENDER
886.526	FAST_SENDER	N/A
892.400	RECEIVER	FAST_SENDER
893.920	SLOW_SENDER1	N/A
894.654	RECEIVER	SLOW_SENDER1
894.813	FAST_SENDER	N/A
897.054	SLOW_SENDER1	N/A
900.578	RECEIVER	FAST_SENDER
903.022	FAST_SENDER	N/A
905.022	FAST_SENDER	N/A
907.022	FAST_SENDER	N/A
909.022	FAST_SENDER	N/A
910.329	SLOW_SENDER1	N/A
911.022	FAST_SENDER	N/A
912.908	RECEIVER	SLOW_SENDER1
913.022	FAST_SENDER	N/A
915.022	FAST_SENDER	N/A
917.022	FAST_SENDER	N/A
920.329	SLOW_SENDER1	N/A
921.117	RECEIVER	SLOW_SENDER1
928.527	SLOW_SENDER1	N/A
929.309	FAST_SENDER	N/A
930.079	RECEIVER	FAST_SENDER
932.493	FAST_SENDER	N/A
934.493	FAST_SENDER	N/A
936.493	FAST_SENDER	N/A
938.493	FAST_SENDER	N/A
940.493	FAST_SENDER	N/A
942.493	FAST_SENDER	N/A
944.493	FAST_SENDER	N/A
946.493	FAST_SENDER	N/A
952.549	RECEIVER	FAST_SENDER
954.988	FAST_SENDER	N/A
955.752	RECEIVER	FAST_SENDER
958.197	FAST_SENDER	N/A
964.202	RECEIVER	FAST_SENDER
966.631	FAST_SENDER	N/A
967.388	RECEIVER	FAST_SENDER
969.804	FAST_SENDER	N/A
975.750	RECEIVER	FAST_SENDER
978.178	FAST_SENDER	N/A
978.926	RECEIVER	FAST_SENDER
981.365	FAST_SENDER	N/A
987.320	RECEIVER	FAST_SENDER
989.729	FAST_SENDER	N/A
990.483	RECEIVER	FAST_SENDER
992.911	FAST_SENDER	N/A
998.568	RECEIVER	FAST_SENDER
1000.978	FAST_SENDER	N/A
1001.715	RECEIVER	FAST_SENDER
1004.136	FAST_SENDER	N/A
1010.400	RECEIVER	FAST_SENDER
1012.828	FAST_SENDER	N/A
1013.582	RECEIVER	FAST_SENDER
1016.000	FAST_SENDER	N/A
1021.741	RECEIVER	FAST_SENDER
1024.167	FAST_SENDER	N/A
1024.910	RECEIVER	FAST_SENDER
1027.318	FAST_SENDER	N/A
1033.157	RECEIVER	FAST_SENDER
1035.580	FAST_SENDER	N/A
1036.345	RECEIVER	FAST_SENDER
1038.766	FAST_SENDER	N/A
1044.312	RECEIVER	FAST_SENDER
1046.757	FAST_SENDER	N/A
1047.508	RECEIVER	FAST_SENDER
1049.956	FAST_SENDER	N/A
1055.660	RECEIVER	FAST_SENDER
1058.085	FAST_SENDER	N/A
1058.799	RECEIVER	FAST_SENDER
1061.246	FAST_SENDER	N/A
1067.312	RECEIVER	FAST_SENDER
1069.737	FAST_SENDER	N/A
1072.210	RECEIVER	FAST_SENDER
1078.241	FAST_SENDER	N/A
1078.981	RECEIVER	FAST_SENDER
1081.385	FAST_SENDER	N/A
1087.167	RECEIVER	FAST_SENDER
1094.075	FAST_SENDER	N/A
1094.824	RECEIVER	FAST_SENDER
1097.269	FAST_SENDER	N/A
1102.812	RECEIVER	FAST_SENDER
1105.217	FAST_SENDER	N/A
1105.590	SLOW_SENDER1	N/A
1105.979	RECEIVER	FAST_SENDER
1111.213	RECEIVER	SLOW_SENDER1
1116.646	SLOW_SENDER1	N/A
1118.873	RECEIVER	SLOW_SENDER1
1118.907	FAST_SENDER	N/A
1124.944	RECEIVER	FAST_SENDER
1126.283	SLOW_SENDER1	N/A
1127.374	FAST_SENDER	N/A
1128.122	RECEIVER	FAST_SENDER
1130.040	RECEIVER	SLOW_SENDER1
1140.892	FAST_SENDER	N/A
1142.892	FAST_SENDER	N/A
1144.892	FAST_SENDER	N/A
1146.892	FAST_SENDER	N/A
1148.892	FAST_SENDER	N/A
1150.892	FAST_SENDER	N/A
1152.892	FAST_SENDER	N/A
1154.892	FAST_SENDER	N/A
1155.676	RECEIVER	FAST_SENDER
1158.108	FAST_SENDER	N/A
1163.773	RECEIVER	FAST_SENDER
1166.194	FAST_SENDER	N/A
1166.954	RECEIVER	FAST_SENDER
1169.369	FAST_SENDER	N/A
1175.290	RECEIVER	FAST_SENDER
1177.698	FAST_SENDER	N/A
1178.492	RECEIVER	FAST_SENDER
1180.942	FAST_SENDER	N/A
1191.137	RECEIVER	FAST_SENDER
1193.577	FAST_SENDER	N/A
1196.105	RECEIVER	FAST_SENDER
1198.522	FAST_SENDER	N/A
1204.490	RECEIVER	FAST_SENDER
1206.924	FAST_SENDER	N/A
1207.661	RECEIVER	FAST_SENDER
1210.088	FAST_SENDER	N/A
1215.902	RECEIVER	FAST_SENDER
1218.324	FAST_SENDER	N/A
1219.058	RECEIVER	FAST_SENDER
1221.459	FAST_SENDER	N/A
1227.668	RECEIVER	FAST_SENDER
1230.072	FAST_SENDER	N/A
1230.858	RECEIVER	FAST_SENDER
1233.287	FAST_SENDER	N/A
1239.658	RECEIVER	FAST_SENDER
1242.088	FAST_SENDER	N/A
1242.857	RECEIVER	FAST_SENDER
1245.276	FAST_SENDER	N/A
1251.596	RECEIVER	FAST_SENDER
1254.032	FAST_SENDER	N/A
1254.835	RECEIVER	FAST_SENDER
1257.271	FAST_SENDER	N/A
1263.055	RECEIVER	FAST_SENDER
1265.459	FAST_SENDER	N/A
1266.276	RECEIVER	FAST_SENDER
1268.721	FAST_SENDER	N/A
1274.498	RECEIVER	FAST_SENDER
1276.929	FAST_SENDER	N/A
1277.682	RECEIVER	FAST_SENDER
1280.097	FAST_SENDER	N/A
1285.669	RECEIVER	FAST_SENDER
1288.083	FAST_SENDER	N/A
1288.880	RECEIVER	FAST_SENDER
1291.307	FAST_SENDER	N/A
1297.179	RECEIVER	FAST_SENDER
1299.595	FAST_SENDER	N/A
1300.351	RECEIVER	FAST_SENDER
1302.771	FAST_SENDER	N/A
1306.770	SLOW_SENDER1	N/A
1309.003	RECEIVER	FAST_SENDER
1311.419	FAST_SENDER	N/A
1312.154	RECEIVER	FAST_SENDER
1313.030	RECEIVER	SLOW_SENDER1
1316.361	FAST_SENDER	N/A
1318.446	SLOW_SENDER1	N/A
1319.169	RECEIVER	SLOW_SENDER1
1324.599	SLOW_SENDER1	N/A
1326.985	RECEIVER	SLOW_SENDER1
1329.674	FAST_SENDER	N/A
1334.408	SLOW_SENDER1	N/A
1335.157	RECEIVER	SLOW_SENDER1
1342.523	FAST_SENDER	N/A
1342.562	SLOW_SENDER1	N/A
1343.315	RECEIVER	FAST_SENDER
1347.861	FAST_SENDER	N/A
1349.861	FAST_SENDER	N/A
1351.861	FAST_SENDER	N/A
1353.861	FAST_SENDER	N/A
1355.861	FAST_SENDER	N/A
1357.861	FAST_SENDER	N/A
1359.861	FAST_SENDER	N/A
1361.861	FAST_SENDER	N/A
1368.234	RECEIVER	FAST_SENDER
1370.663	FAST_SENDER	N/A
1371.455	RECEIVER	FAST_SENDER
1373.881	FAST_SENDER	N/A
1380.024	RECEIVER	FAST_SENDER
1382.427	FAST_SENDER	N/A
1383.240	RECEIVER	FAST_SENDER
1385.651	FAST_SENDER	N/A
1396.384	RECEIVER	FAST_SENDER
1398.834	FAST_SENDER	N/A
1399.628	RECEIVER	FAST_SENDER
1402.031	FAST_SENDER	N/A
1408.002	RECEIVER	FAST_SENDER
1410.429	FAST_SENDER	N/A
1411.168	RECEIVER	FAST_SENDER
1413.577	FAST_SENDER	N/A
1419.637	RECEIVER	FAST_SENDER
1422.085	FAST_SENDER	N/A
1422.843	RECEIVER	FAST_SENDER
1425.248	FAST_SENDER	N/A
1435.953	RECEIVER	FAST_SENDER
1438.364	FAST_SENDER	N/A
1439.129	RECEIVER	FAST_SENDER
1441.539	FAST_SENDER	N/A
1447.839	RECEIVER	FAST_SENDER
1450.252	FAST_SENDER	N/A
1450.995	RECEIVER	FAST_SENDER
1453.435	FAST_SENDER	N/A
1459.146	RECEIVER	FAST_SENDER
1461.547	FAST_SENDER	N/A
1462.298	RECEIVER	FAST_SENDER
1464.742	FAST_SENDER	N/A
1470.426	RECEIVER	FAST_SENDER
1472.835	FAST_SENDER	N/A
1473.579	RECEIVER	FAST_SENDER
1476.011	FAST_SENDER	N/A
1482.180	RECEIVER	FAST_SENDER
1484.612	FAST_SENDER	N/A
1485.395	RECEIVER	FAST_SENDER
1487.811	FAST_SENDER	N/A
1493.645	RECEIVER	FAST_SENDER
1496.079	FAST_SENDER	N/A
1496.867	RECEIVER	FAST_SENDER
1499.287	FAST_SENDER	N/A
1505.098	RECEIVER	FAST_SENDER
1507.537	FAST_SENDER	N/A
1509.948	RECEIVER	FAST_SENDER
1512.386	FAST_SENDER	N/A
1517.966	RECEIVER	FAST_SENDER
1521.710	SLOW_SENDER1	N/A
1522.475	RECEIVER	SLOW_SENDER1
1524.814	FAST_SENDER	N/A
1524.889	SLOW_SENDER1	N/A
1529.398	RECEIVER	SLOW_SENDER1
1534.806	SLOW_SENDER1	N/A
1537.107	RECEIVER	SLOW_SENDER1
1537.509	FAST_SENDER	N/A
1539.509	FAST_SENDER	N/A
1541.509	FAST_SENDER	N/A
1543.509	FAST_SENDER	N/A
1544.540	SLOW_SENDER1	N/A
1545.299	RECEIVER	SLOW_SENDER1
1545.509	FAST_SENDER	N/A
1547.509	FAST_SENDER	N/A
1549.509	FAST_SENDER	N/A
1551.509	FAST_SENDER	N/A
1552.708	SLOW_SENDER1	N/A
1553.847	RECEIVER	FAST_SENDER
1556.882	RECEIVER	SLOW_SENDER1
1557.602	FAST_SENDER	N/A
1559.602	FAST_SENDER	N/A
1561.602	FAST_SENDER	N/A
1563.602	FAST_SENDER	N/A
1565.602	FAST_SENDER	N/A
1567.602	FAST_SENDER	N/A
1569.602	FAST_SENDER	N/A
1571.602	FAST_SENDER	N/A
1577.886	RECEIVER	FAST_SENDER
1584.782	FAST_SENDER	N/A
1585.559	RECEIVER	FAST_SENDER
1587.986	FAST_SENDER	N/A
1593.969	RECEIVER	FAST_SENDER
1596.415	FAST_SENDER	N/A
1597.177	RECEIVER	FAST_SENDER
1599.627	FAST_SENDER	N/A
1605.356	RECEIVER	FAST_SENDER
1607.782	FAST_SENDER	N/A
1608.516	RECEIVER	FAST_SENDER
1610.952	FAST_SENDER	N/A
1617.002	RECEIVER	FAST_SENDER
1619.406	FAST_SENDER	N/A
1620.181	RECEIVER	FAST_SENDER
1622.586	FAST_SENDER	N/A
1628.134	RECEIVER	FAST_SENDER
1630.573	FAST_SENDER	N/A
1631.375	RECEIVER	FAST_SENDER
1633.777	FAST_SENDER	N/A
1639.330	RECEIVER	FAST_SENDER
1641.747	FAST_SENDER	N/A
1642.495	RECEIVER	FAST_SENDER
1644.944	FAST_SENDER	N/A
1650.970	RECEIVER	FAST_SENDER
1653.401	FAST_SENDER	N/A
1654.122	RECEIVER	FAST_SENDER
1656.558	FAST_SENDER	N/A
1662.713	RECEIVER	FAST_SENDER
1665.125	FAST_SENDER	N/A
1667.496	RECEIVER	FAST_SENDER
1669.930	FAST_SENDER	N/A
1675.761	RECEIVER	FAST_SENDER
1678.204	FAST_SENDER	N/A
1678.952	RECEIVER	FAST_SENDER
1681.377	FAST_SENDER	N/A
1687.718	RECEIVER	FAST_SENDER
1690.149	FAST_SENDER	N/A
1690.930	RECEIVER	FAST_SENDER
1693.341	FAST_SENDER	N/A
1703.421	RECEIVER	FAST_SENDER
1705.822	FAST_SENDER	N/A
1711.936	RECEIVER	FAST_SENDER
1714.385	FAST_SENDER	N/A
1724.494	RECEIVER	FAST_SENDER
1726.920	FAST_SENDER	N/A
1731.230	SLOW_SENDER1	N/A
1737.281	RECEIVER	FAST_SENDER
1739.509	FAST_SENDER	N/A
1744.130	SLOW_SENDER1	N/A
1744.913	RECEIVER	SLOW_SENDER1
1745.573	RECEIVER	FAST_SENDER
1747.998	FAST_SENDER	N/A
1752.335	SLOW_SENDER1	N/A
1753.131	RECEIVER	SLOW_SENDER1
1758.402	RECEIVER	FAST_SENDER
1760.531	SLOW_SENDER1	N/A
1760.830	FAST_SENDER	N/A
1761.304	RECEIVER	SLOW_SENDER1
1767.011	RECEIVER	FAST_SENDER
1768.741	SLOW_SENDER1	N/A
1769.438	FAST_SENDER	N/A
1769.455	RECEIVER	SLOW_SENDER1
1776.892	SLOW_SENDER1	N/A
1777.660	RECEIVER	SLOW_SENDER1
1780.139	RECEIVER	FAST_SENDER
1782.548	FAST_SENDER	N/A
1785.068	SLOW_SENDER1	N/A
1785.816	RECEIVER	SLOW_SENDER1
1788.472	RECEIVER	FAST_SENDER
1790.882	FAST_SENDER	N/A
1793.233	SLOW_SENDER1	N/A
1794.010	RECEIVER	SLOW_SENDER1
1797.079	RECEIVER	FAST_SENDER
1799.487	FAST_SENDER	N/A
1801.422	SLOW_SENDER1	N/A
1802.193	RECEIVER	SLOW_SENDER1
1805.695	RECEIVER	FAST_SENDER
1808.136	FAST_SENDER	N/A
1809.638	SLOW_SENDER1	N/A
1814.165	RECEIVER	FAST_SENDER
1816.592	FAST_SENDER	N/A
1822.471	RECEIVER	FAST_SENDER
1824.881	FAST_SENDER	N/A
1830.450	RECEIVER	FAST_SENDER
1832.877	FAST_SENDER	N/A
1838.625	RECEIVER	FAST_SENDER
1841.032	FAST_SENDER	N/A
1846.876	RECEIVER	FAST_SENDER
1849.309	FAST_SENDER	N/A
1855.527	RECEIVER	FAST_SENDER
1857.927	FAST_SENDER	N/A
1863.540	RECEIVER	FAST_SENDER
1865.945	FAST_SENDER	N/A
1871.716	RECEIVER	FAST_SENDER
1874.122	FAST_SENDER	N/A
1879.865	RECEIVER	FAST_SENDER
1882.294	FAST_SENDER	N/A
1888.474	RECEIVER	FAST_SENDER
1890.885	FAST_SENDER	N/A
1896.724	RECEIVER	FAST_SENDER
1899.141	FAST_SENDER	N/A
1905.303	RECEIVER	FAST_SENDER
1907.725	FAST_SENDER	N/A
1913.802	RECEIVER	FAST_SENDER
1916.238	FAST_SENDER	N/A
1922.535	RECEIVER	FAST_SENDER
1924.935	FAST_SENDER	N/A
1930.856	RECEIVER	FAST_SENDER
1933.264	FAST_SENDER	N/A
1939.273	RECEIVER	FAST_SENDER
1941.721	FAST_SENDER	N/A
1947.664	RECEIVER	FAST_SENDER
1954.523	FAST_SENDER	N/A
1960.273	RECEIVER	FAST_SENDER
1962.687	FAST_SENDER	N/A
1968.804	RECEIVER	FAST_SENDER
1971.240	FAST_SENDER	N/A
1971.986	RECEIVER	FAST_SENDER
1974.423	FAST_SENDER	N/A
1980.200	RECEIVER	FAST_SENDER
1982.619	FAST_SENDER	N/A
1983.329	RECEIVER	FAST_SENDER
1984.670	SLOW_SENDER1	N/A
1985.752	FAST_SENDER	N/A
1990.839	RECEIVER	SLOW_SENDER1
1996.254	SLOW_SENDER1	N/A
1998.849	RECEIVER	SLOW_SENDER1
1998.920	FAST_SENDER	N/A
2004.766	RECEIVER	FAST_SENDER
2006.293	SLOW_SENDER1	N/A
2007.187	FAST_SENDER	N/A
2007.952	RECEIVER	FAST_SENDER
2010.493	RECEIVER	SLOW_SENDER1
2010.905	FAST_SENDER	N/A
2012.905	FAST_SENDER	N/A
2014.905	FAST_SENDER	N/A
2016.905	FAST_SENDER	N/A
2017.919	SLOW_SENDER1	N/A
2018.688	RECEIVER	SLOW_SENDER1
2018.905	FAST_SENDER	N/A
2020.905	FAST_SENDER	N/A
2022.905	FAST_SENDER	N/A
2024.905	FAST_SENDER	N/A
2025.666	RECEIVER	FAST_SENDER
2026.108	SLOW_SENDER1	N/A
2026.852	RECEIVER	SLOW_SENDER1
2028.077	FAST_SENDER	N/A
2033.932	RECEIVER	FAST_SENDER
2034.263	SLOW_SENDER1	N/A
2036.369	FAST_SENDER	N/A
2037.110	RECEIVER	FAST_SENDER
2039.555	FAST_SENDER	N/A
2045.497	RECEIVER	FAST_SENDER
2047.910	FAST_SENDER	N/A
2048.663	RECEIVER	FAST_SENDER
2051.064	FAST_SENDER	N/A
2056.889	RECEIVER	FAST_SENDER
2059.331	FAST_SENDER	N/A
2060.118	RECEIVER	FAST_SENDER
2062.521	FAST_SENDER	N/A
2068.671	RECEIVER	FAST_SENDER
2071.083	FAST_SENDER	N/A
2071.799	RECEIVER	FAST_SENDER
2074.246	FAST_SENDER	N/A
2080.579	RECEIVER	FAST_SENDER
2082.979	FAST_SENDER	N/A
2083.755	RECEIVER	FAST_SENDER
2086.193	FAST_SENDER	N/A
2092.211	RECEIVER	FAST_SENDER
2094.621	FAST_SENDER	N/A
2095.392	RECEIVER	FAST_SENDER
2097.811	FAST_SENDER	N/A
2103.681	RECEIVER	FAST_SENDER
2106.129	FAST_SENDER	N/A
2106.916	RECEIVER	FAST_SENDER
2109.354	FAST_SENDER	N/A
2115.019	RECEIVER	FAST_SENDER
2117.431	FAST_SENDER	N/A
2118.208	RECEIVER	FAST_SENDER
2120.643	FAST_SENDER	N/A
2126.462	RECEIVER	FAST_SENDER
2128.894	FAST_SENDER	N/A
2129.659	RECEIVER	FAST_SENDER
2132.066	FAST_SENDER	N/A
2137.875	RECEIVER	FAST_SENDER
2140.291	FAST_SENDER	N/A
2141.092	RECEIVER	FAST_SENDER
2143.530	FAST_SENDER	N/A
2149.935	RECEIVER	FAST_SENDER
2156.757	FAST_SENDER	N/A
2157.568	RECEIVER	FAST_SENDER
2160.003	FAST_SENDER	N/A
2170.732	RECEIVER	FAST_SENDER
2173.136	FAST_SENDER	N/A
2179.551	RECEIVER	FAST_SENDER
2181.958	FAST_SENDER	N/A
2184.418	RECEIVER	FAST_SENDER
2186.842	FAST_SENDER	N/A
2192.882	RECEIVER	FAST_SENDER
2195.283	FAST_SENDER	N/A
2201.176	RECEIVER	FAST_SENDER
2203.592	FAST_SENDER	N/A
2209.020	SLOW_SENDER1	N/A
2209.418	RECEIVER	FAST_SENDER
2211.824	FAST_SENDER	N/A
2214.777	RECEIVER	SLOW_SENDER1
2217.451	RECEIVER	FAST_SENDER
2219.857	FAST_SENDER	N/A
2220.191	SLOW_SENDER1	N/A
2220.968	RECEIVER	SLOW_SENDER1
2226.252	RECEIVER	FAST_SENDER
2226.399	SLOW_SENDER1	N/A
2227.166	RECEIVER	SLOW_SENDER1
2228.659	FAST_SENDER	N/A
2234.867	RECEIVER	FAST_SENDER
2237.292	FAST_SENDER	N/A
2237.676	SLOW_SENDER1	N/A
2238.441	RECEIVER	SLOW_SENDER1
2239.292	FAST_SENDER	N/A
2241.292	FAST_SENDER	N/A
2243.292	FAST_SENDER	N/A
2245.292	FAST_SENDER	N/A
2245.880	SLOW_SENDER1	N/A
2246.649	RECEIVER	SLOW_SENDER1
2247.292	FAST_SENDER	N/A
2249.292	FAST_SENDER	N/A
2251.292	FAST_SENDER	N/A
2254.084	SLOW_SENDER1	N/A
2254.822	RECEIVER	SLOW_SENDER1
2262.226	SLOW_SENDER1	N/A
2263.626	FAST_SENDER	N/A
2269.635	RECEIVER	FAST_SENDER
2272.040	FAST_SENDER	N/A
2277.974	RECEIVER	FAST_SENDER
2280.395	FAST_SENDER	N/A
2285.968	RECEIVER	FAST_SENDER
2288.416	FAST_SENDER	N/A
2294.463	RECEIVER	FAST_SENDER
2296.906	FAST_SENDER	N/A
2302.996	RECEIVER	FAST_SENDER
2305.428	FAST_SENDER	N/A
2311.371	RECEIVER	FAST_SENDER
2313.797	FAST_SENDER	N/A
2320.143	RECEIVER	FAST_SENDER
2322.570	FAST_SENDER	N/A
2328.809	RECEIVER	FAST_SENDER
2331.251	FAST_SENDER	N/A
2332.040	RECEIVER	FAST_SENDER
2334.469	FAST_SENDER	N/A
2340.125	RECEIVER	FAST_SENDER
2342.536	FAST_SENDER	N/A
2343.293	RECEIVER	FAST_SENDER
2345.735	FAST_SENDER	N/A
2351.523	RECEIVER	FAST_SENDER
2353.947	FAST_SENDER	N/A
2354.726	RECEIVER	FAST_SENDER
2357.175	FAST_SENDER	N/A
2362.802	RECEIVER	FAST_SENDER
2365.227	FAST_SENDER	N/A
2371.221	RECEIVER	FAST_SENDER
2373.629	FAST_SENDER	N/A
2374.393	RECEIVER	FAST_SENDER
2376.798	FAST_SENDER	N/A
2382.943	RECEIVER	FAST_SENDER
2385.361	FAST_SENDER	N/A
2386.102	RECEIVER	FAST_SENDER
2393.858	FAST_SENDER	N/A
2394.589	RECEIVER	FAST_SENDER
2397.000	FAST_SENDER	N/A
2402.689	RECEIVER	FAST_SENDER
2409.570	FAST_SENDER	N/A
2410.361	RECEIVER	FAST_SENDER
2412.761	FAST_SENDER	N/A
2418.318	RECEIVER	FAST_SENDER
2420.732	FAST_SENDER	N/A
2421.488	RECEIVER	FAST_SENDER
2423.890	FAST_SENDER	N/A
2429.975	RECEIVER	FAST_SENDER
2432.376	FAST_SENDER	N/A
2433.134	RECEIVER	FAST_SENDER
2435.543	FAST_SENDER	N/A
2437.660	SLOW_SENDER1	N/A
2441.181	RECEIVER	FAST_SENDER
2443.623	FAST_SENDER	N/A
2444.436	RECEIVER	FAST_SENDER
2446.838	FAST_SENDER	N/A
2450.348	SLOW_SENDER1	N/A
2451.095	RECEIVER	SLOW_SENDER1
2458.529	SLOW_SENDER1	N/A
2459.973	FAST_SENDER	N/A
2460.751	RECEIVER	FAST_SENDER
2462.903	RECEIVER	SLOW_SENDER1
2463.371	FAST_SENDER	N/A
2465.371	FAST_SENDER	N/A
2467.371	FAST_SENDER	N/A
2469.371	FAST_SENDER	N/A
2470.352	SLOW_SENDER1	N/A
2471.371	FAST_SENDER	N/A
2472.535	RECEIVER	SLOW_SENDER1
2473.371	FAST_SENDER	N/A
2475.371	FAST_SENDER	N/A
2477.371	FAST_SENDER	N/A
2483.108	RECEIVER	FAST_SENDER
2485.525	FAST_SENDER	N/A
2486.302	RECEIVER	FAST_SENDER
2488.731	FAST_SENDER	N/A
2494.446	RECEIVER	FAST_SENDER
2496.853	FAST_SENDER	N/A
2497.614	RECEIVER	FAST_SENDER
2500.031	FAST_SENDER	N/A
2505.784	RECEIVER	FAST_SENDER
2508.184	FAST_SENDER	N/A
2508.906	RECEIVER	FAST_SENDER
2511.345	FAST_SENDER	N/A
2517.428	RECEIVER	FAST_SENDER
2519.844	FAST_SENDER	N/A
2520.574	RECEIVER	FAST_SENDER
2523.006	FAST_SENDER	N/A
2529.250	RECEIVER	FAST_SENDER
2531.694	FAST_SENDER	N/A
2532.466	RECEIVER	FAST_SENDER
2534.897	FAST_SENDER	N/A
2540.706	RECEIVER	FAST_SENDER
2543.116	FAST_SENDER	N/A
2545.549	RECEIVER	FAST_SENDER
2547.954	FAST_SENDER	N/A
2553.755	RECEIVER	FAST_SENDER
2556.161	FAST_SENDER	N/A
2556.954	RECEIVER	FAST_SENDER
2559.355	FAST_SENDER	N/A
2565.398	RECEIVER	FAST_SENDER
2567.839	FAST_SENDER	N/A
2568.626	RECEIVER	FAST_SENDER
2576.164	FAST_SENDER	N/A
2576.959	RECEIVER	FAST_SENDER
2579.373	FAST_SENDER	N/A
2584.902	RECEIVER	FAST_SENDER
2591.314	FAST_SENDER	N/A
2592.079	RECEIVER	FAST_SENDER
2594.517	FAST_SENDER	N/A
2600.250	RECEIVER	FAST_SENDER
2602.693	FAST_SENDER	N/A
2603.441	RECEIVER	FAST_SENDER
2605.886	FAST_SENDER	N/A
2612.023	RECEIVER	FAST_SENDER
2614.425	FAST_SENDER	N/A
2615.211	RECEIVER	FAST_SENDER
2617.644	FAST_SENDER	N/A
2623.846	RECEIVER	FAST_SENDER
2626.270	FAST_SENDER	N/A
2627.044	RECEIVER	FAST_SENDER
2629.469	FAST_SENDER	N/A
2635.214	RECEIVER	FAST_SENDER
2637.642	FAST_SENDER	N/A
2638.408	RECEIVER	FAST_SENDER
2640.852	FAST_SENDER	N/A
2646.840	SLOW_SENDER1	N/A
2646.917	RECEIVER	FAST_SENDER
2647.586	RECEIVER	SLOW_SENDER1
2649.344	FAST_SENDER	N/A
2650.035	SLOW_SENDER1	N/A
2654.243	RECEIVER	SLOW_SENDER1
2659.670	SLOW_SENDER1	N/A
2661.910	FAST_SENDER	N/A
2662.208	RECEIVER	SLOW_SENDER1
2663.910	FAST_SENDER	N/A
2665.910	FAST_SENDER	N/A
2667.910	FAST_SENDER	N/A
2669.648	SLOW_SENDER1	N/A
2669.910	FAST_SENDER	N/A
2670.420	RECEIVER	SLOW_SENDER1
2671.910	FAST_SENDER	N/A
2673.910	FAST_SENDER	N/A
2675.910	FAST_SENDER	N/A
2676.641	RECEIVER	FAST_SENDER
2677.843	SLOW_SENDER1	N/A
2678.584	RECEIVER	SLOW_SENDER1
2679.068	FAST_SENDER	N/A
2679.838	RECEIVER	FAST_SENDER
2682.270	FAST_SENDER	N/A
2686.000	SLOW_SENDER1	N/A
2686.751	RECEIVER	SLOW_SENDER1
2694.189	SLOW_SENDER1	N/A
2694.586	FAST_SENDER	N/A
2695.342	RECEIVER	FAST_SENDER
2698.798	FAST_SENDER	N/A
2700.798	FAST_SENDER	N/A
2702.798	FAST_SENDER	N/A
2704.798	FAST_SENDER	N/A
2706.798	FAST_SENDER	N/A
2708.798	FAST_SENDER	N/A
2710.798	FAST_SENDER	N/A
2712.798	FAST_SENDER	N/A
2718.739	RECEIVER	FAST_SENDER
2721.186	FAST_SENDER	N/A
2721.955	RECEIVER	FAST_SENDER
2724.384	FAST_SENDER	N/A
2730.489	RECEIVER	FAST_SENDER
2732.928	FAST_SENDER	N/A
2733.705	RECEIVER	FAST_SENDER
2736.109	FAST_SENDER	N/A
2742.236	RECEIVER	FAST_SENDER
2744.679	FAST_SENDER	N/A
2745.484	RECEIVER	FAST_SENDER
2757.676	FAST_SENDER	N/A
2763.652	RECEIVER	FAST_SENDER
2766.053	FAST_SENDER	N/A
2766.813	RECEIVER	FAST_SENDER
2769.215	FAST_SENDER	N/A
2774.942	RECEIVER	FAST_SENDER
2777.383	FAST_SENDER	N/A
2778.134	RECEIVER	FAST_SENDER
2780.584	FAST_SENDER	N/A
2786.307	RECEIVER	FAST_SENDER
2788.744	FAST_SENDER	N/A
2789.501	RECEIVER	FAST_SENDER
2791.913	FAST_SENDER	N/A
2797.920	RECEIVER	FAST_SENDER
2800.359	FAST_SENDER	N/A
2801.101	RECEIVER	FAST_SENDER
2803.515	FAST_SENDER	N/A
2809.821	RECEIVER	FAST_SENDER
2812.244	FAST_SENDER	N/A
2813.009	RECEIVER	FAST_SENDER
2815.439	FAST_SENDER	N/A
2821.483	RECEIVER	FAST_SENDER
2823.897	FAST_SENDER	N/A
2824.659	RECEIVER	FAST_SENDER
2827.089	FAST_SENDER	N/A
2833.025	RECEIVER	FAST_SENDER
2835.431	FAST_SENDER	N/A
2836.209	RECEIVER	FAST_SENDER
2838.622	FAST_SENDER	N/A
2844.841	RECEIVER	FAST_SENDER
2847.282	FAST_SENDER	N/A
2848.005	RECEIVER	FAST_SENDER
2850.410	FAST_SENDER	N/A
2856.274	RECEIVER	FAST_SENDER
2862.735	FAST_SENDER	N/A
2863.499	RECEIVER	FAST_SENDER
2865.911	FAST_SENDER	N/A
2871.300	SLOW_SENDER1	N/A
2871.989	RECEIVER	FAST_SENDER
2874.011	RECEIVER	SLOW_SENDER1
2874.429	FAST_SENDER	N/A
2876.429	SLOW_SENDER1	N/A
2880.190	RECEIVER	FAST_SENDER
2887.695	FAST_SENDER	N/A
2888.925	SLOW_SENDER1	N/A
2889.695	FAST_SENDER	N/A
2891.236	RECEIVER	SLOW_SENDER1
2891.695	FAST_SENDER	N/A
2893.695	FAST_SENDER	N/A
2895.695	FAST_SENDER	N/A
2897.695	FAST_SENDER	N/A
2898.663	SLOW_SENDER1	N/A
2899.479	RECEIVER	SLOW_SENDER1
2899.695	FAST_SENDER	N/A
2901.695	FAST_SENDER	N/A
2902.463	RECEIVER	FAST_SENDER
2904.894	FAST_SENDER	N/A
2906.882	SLOW_SENDER1	N/A
2907.672	RECEIVER	SLOW_SENDER1
2917.572	FAST_SENDER	N/A
2918.325	RECEIVER	FAST_SENDER
2920.753	FAST_SENDER	N/A
2926.948	RECEIVER	FAST_SENDER
2929.380	FAST_SENDER	N/A
2930.118	RECEIVER	FAST_SENDER
2932.559	FAST_SENDER	N/A
2938.249	RECEIVER	FAST_SENDER
2940.673	FAST_SENDER	N/A
2941.411	RECEIVER	FAST_SENDER
2943.816	FAST_SENDER	N/A
2949.930	RECEIVER	FAST_SENDER
2952.330	FAST_SENDER	N/A
2953.105	RECEIVER	FAST_SENDER
2955.553	FAST_SENDER	N/A
2961.152	RECEIVER	FAST_SENDER
2967.590	FAST_SENDER	N/A
2968.368	RECEIVER	FAST_SENDER
2970.805	FAST_SENDER	N/A
2976.777	RECEIVER	FAST_SENDER
2979.180	FAST_SENDER	N/A
2979.971	RECEIVER	FAST_SENDER
2982.421	FAST_SENDER	N/A
2988.179	RECEIVER	FAST_SENDER
2990.592	FAST_SENDER	N/A
2991.357	RECEIVER	FAST_SENDER
2993.788	FAST_SENDER	N/A
2999.539	RECEIVER	FAST_SENDER
3001.966	FAST_SENDER	N/A
3002.711	RECEIVER	FAST_SENDER
3005.113	FAST_SENDER	N/A
3010.933	RECEIVER	FAST_SENDER
3017.472	FAST_SENDER	N/A
3018.208	RECEIVER	FAST_SENDER
3020.613	FAST_SENDER	N/A
3026.758	RECEIVER	FAST_SENDER
3029.206	FAST_SENDER	N/A
3029.964	RECEIVER	FAST_SENDER
3032.375	FAST_SENDER	N/A
3037.905	RECEIVER	FAST_SENDER
3040.346	FAST_SENDER	N/A
3041.100	RECEIVER	FAST_SENDER
3043.519	FAST_SENDER	N/A
3049.727	RECEIVER	FAST_SENDER
3052.132	FAST_SENDER	N/A
3052.870	RECEIVER	FAST_SENDER
3055.302	FAST_SENDER	N/A
3061.422	RECEIVER	FAST_SENDER
3063.839	FAST_SENDER	N/A
3064.568	RECEIVER	FAST_SENDER
3066.989	FAST_SENDER	N/A
3072.721	RECEIVER	FAST_SENDER
3075.131	FAST_SENDER	N/A
3075.910	RECEIVER	FAST_SENDER
3078.312	FAST_SENDER	N/A
3082.190	SLOW_SENDER1	N/A
3084.187	RECEIVER	FAST_SENDER
3086.633	FAST_SENDER	N/A
3087.373	RECEIVER	FAST_SENDER
3089.779	FAST_SENDER	N/A
3094.645	SLOW_SENDER1	N/A
3095.272	RECEIVER	FAST_SENDER
3097.472	RECEIVER	SLOW_SENDER1
3099.736	FAST_SENDER	N/A
3101.736	FAST_SENDER	N/A
3103.736	FAST_SENDER	N/A
3105.736	FAST_SENDER	N/A
3106.607	SLOW_SENDER1	N/A
3107.736	FAST_SENDER	N/A
3109.218	RECEIVER	SLOW_SENDER1
3109.736	FAST_SENDER	N/A
3111.736	FAST_SENDER	N/A
3113.736	FAST_SENDER	N/A
3119.731	RECEIVER	FAST_SENDER
3122.131	FAST_SENDER	N/A
3122.934	RECEIVER	FAST_SENDER
3125.371	FAST_SENDER	N/A
3131.418	RECEIVER	FAST_SENDER
3133.868	FAST_SENDER	N/A
3134.601	RECEIVER	FAST_SENDER
3137.029	FAST_SENDER	N/A
3143.012	RECEIVER	FAST_SENDER
3145.460	FAST_SENDER	N/A
3146.239	RECEIVER	FAST_SENDER
3148.669	FAST_SENDER	N/A
3154.662	RECEIVER	FAST_SENDER
3157.068	FAST_SENDER	N/A
3157.824	RECEIVER	FAST_SENDER
3160.247	FAST_SENDER	N/A
3166.270	RECEIVER	FAST_SENDER
3168.675	FAST_SENDER	N/A
3169.447	RECEIVER	FAST_SENDER
3171.865	FAST_SENDER	N/A
3177.991	RECEIVER	FAST_SENDER
3180.423	FAST_SENDER	N/A
3181.201	RECEIVER	FAST_SENDER
3183.651	FAST_SENDER	N/A
3189.547	RECEIVER	FAST_SENDER
3191.989	FAST_SENDER	N/A
3192.796	RECEIVER	FAST_SENDER
3200.162	FAST_SENDER	N/A
3200.933	RECEIVER	FAST_SENDER
3203.375	FAST_SENDER	N/A
3208.928	RECEIVER	FAST_SENDER
3211.378	FAST_SENDER	N/A
3212.149	RECEIVER	FAST_SENDER
3214.594	FAST_SENDER	N/A
3220.156	RECEIVER	FAST_SENDER
3222.578	FAST_SENDER	N/A
3223.379	RECEIVER	FAST_SENDER
3225.784	FAST_SENDER	N/A
3231.773	RECEIVER	FAST_SENDER
3234.192	FAST_SENDER	N/A
3234.916	RECEIVER	FAST_SENDER
3237.323	FAST_SENDER	N/A
3243.550	RECEIVER	FAST_SENDER
3245.979	FAST_SENDER	N/A
3246.720	RECEIVER	FAST_SENDER
3249.154	FAST_SENDER	N/A
3254.914	RECEIVER	FAST_SENDER
3257.360	FAST_SENDER	N/A
3258.133	RECEIVER	FAST_SENDER
3260.549	FAST_SENDER	N/A
3266.098	RECEIVER	FAST_SENDER
3268.529	FAST_SENDER	N/A
3269.290	RECEIVER	FAST_SENDER
3271.708	FAST_SENDER	N/A
3277.875	RECEIVER	FAST_SENDER
3280.287	FAST_SENDER	N/A
3281.014	RECEIVER	FAST_SENDER
3283.426	FAST_SENDER	N/A
3283.740	SLOW_SENDER1	N/A
3289.559	RECEIVER	FAST_SENDER
3291.988	FAST_SENDER	N/A
3292.102	RECEIVER	SLOW_SENDER1
3297.476	RECEIVER	FAST_SENDER
3297.518	SLOW_SENDER1	N/A
3299.898	FAST_SENDER	N/A
3300.085	RECEIVER	SLOW_SENDER1
3305.935	RECEIVER	FAST_SENDER
3307.514	SLOW_SENDER1	N/A
3308.368	FAST_SENDER	N/A
3309.153	RECEIVER	FAST_SENDER
3311.710	RECEIVER	SLOW_SENDER1
3312.345	FAST_SENDER	N/A
3314.345	FAST_SENDER	N/A
3316.345	FAST_SENDER	N/A
3318.345	FAST_SENDER	N/A
3320.345	FAST_SENDER	N/A
3322.345	FAST_SENDER	N/A
3324.345	FAST_SENDER	N/A
3326.345	FAST_SENDER	N/A
3327.116	RECEIVER	FAST_SENDER
3329.529	FAST_SENDER	N/A
3335.496	RECEIVER	FAST_SENDER
3342.359	FAST_SENDER	N/A
3344.885	RECEIVER	FAST_SENDER
3347.288	FAST_SENDER	N/A
3353.186	RECEIVER	FAST_SENDER
3355.599	FAST_SENDER	N/A
3356.387	RECEIVER	FAST_SENDER
3358.805	FAST_SENDER	N/A
3364.795	RECEIVER	FAST_SENDER
3367.222	FAST_SENDER	N/A
3367.980	RECEIVER	FAST_SENDER
3370.389	FAST_SENDER	N/A
3376.141	RECEIVER	FAST_SENDER
3378.556	FAST_SENDER	N/A
3379.299	RECEIVER	FAST_SENDER
3387.198	FAST_SENDER	N/A
3387.937	RECEIVER	FAST_SENDER
3390.376	FAST_SENDER	N/A
3396.353	RECEIVER	FAST_SENDER
3398.774	FAST_SENDER	N/A
3399.498	RECEIVER	FAST_SENDER
3401.943	FAST_SENDER	N/A
3412.518	RECEIVER	FAST_SENDER
3414.965	FAST_SENDER	N/A
3415.718	RECEIVER	FAST_SENDER
3418.141	FAST_SENDER	N/A
3424.062	RECEIVER	FAST_SENDER
3426.502	FAST_SENDER	N/A
3427.224	RECEIVER	FAST_SENDER
3429.659	FAST_SENDER	N/A
3435.673	RECEIVER	FAST_SENDER
3438.117	FAST_SENDER	N/A
3440.213	RECEIVER	FAST_SENDER
3442.649	FAST_SENDER	N/A
3448.527	RECEIVER	FAST_SENDER
3450.957	FAST_SENDER	N/A
3451.744	RECEIVER	FAST_SENDER
3454.180	FAST_SENDER	N/A
3459.905	RECEIVER	FAST_SENDER
3462.339	FAST_SENDER	N/A
3463.125	RECEIVER	FAST_SENDER
3465.530	FAST_SENDER	N/A
3471.280	RECEIVER	FAST_SENDER
3473.688	FAST_SENDER	N/A
3474.456	RECEIVER	FAST_SENDER
3476.892	FAST_SENDER	N/A
3483.227	RECEIVER	FAST_SENDER
3485.635	FAST_SENDER	N/A
3485.960	SLOW_SENDER1	N/A
3486.345	RECEIVER	FAST_SENDER
3493.706	RECEIVER	SLOW_SENDER1
3499.114	SLOW_SENDER1	N/A
3499.395	FAST_SENDER	N/A
3500.190	RECEIVER	FAST_SENDER
3503.365	RECEIVER	SLOW_SENDER1
3503.780	FAST_SENDER	N/A
3505.780	FAST_SENDER	N/A
3507.780	FAST_SENDER	N/A
3509.780	FAST_SENDER	N/A
3510.772	SLOW_SENDER1	N/A
3511.555	RECEIVER	SLOW_SENDER1
3511.780	FAST_SENDER	N/A
3513.780	FAST_SENDER	N/A
3515.780	FAST_SENDER	N/A
3517.780	FAST_SENDER	N/A
3518.548	RECEIVER	FAST_SENDER
3518.969	SLOW_SENDER1	N/A
3519.741	RECEIVER	SLOW_SENDER1
3520.993	FAST_SENDER	N/A
3526.869	RECEIVER	FAST_SENDER
3527.159	SLOW_SENDER1	N/A
3529.301	FAST_SENDER	N/A
3530.039	RECEIVER	FAST_SENDER
3532.474	FAST_SENDER	N/A
3538.407	RECEIVER	FAST_SENDER
3540.830	FAST_SENDER	N/A
3541.612	RECEIVER	FAST_SENDER
3544.027	FAST_SENDER	N/A
3549.798	RECEIVER	FAST_SENDER
3552.213	FAST_SENDER	N/A
3553.000	RECEIVER	FAST_SENDER
3555.421	FAST_SENDER	N/A
3561.371	RECEIVER	FAST_SENDER
3563.804	FAST_SENDER	N/A
3564.583	RECEIVER	FAST_SENDER
3567.005	FAST_SENDER	N/A
3572.933	RECEIVER	FAST_SENDER
3575.357	FAST_SENDER	N/A
3576.130	RECEIVER	FAST_SENDER
3578.552	FAST_SENDER	N/A
3584.634	RECEIVER	FAST_SENDER
3587.037	FAST_SENDER	N/A
3587.804	RECEIVER	FAST_SENDER
3590.243	FAST_SENDER	N/A
3596.128	RECEIVER	FAST_SENDER
3598.561	FAST_SENDER	N/A
3599.297	RECEIVER	FAST_SENDER
3601.710	FAST_SENDER	N/A
3607.495	RECEIVER	FAST_SENDER
3609.896	FAST_SENDER	N/A
3610.673	RECEIVER	FAST_SENDER
3613.119	FAST_SENDER	N/A
3619.002	RECEIVER	FAST_SENDER
3621.429	FAST_SENDER	N/A
3622.178	RECEIVER	FAST_SENDER
3624.625	FAST_SENDER	N/A
3630.575	RECEIVER	FAST_SENDER
3633.011	FAST_SENDER	N/A
3633.795	RECEIVER	FAST_SENDER
3636.234	FAST_SENDER	N/A
3642.192	RECEIVER	FAST_SENDER
3644.609	FAST_SENDER	N/A
3645.363	RECEIVER	FAST_SENDER
3647.805	FAST_SENDER	N/A
3653.830	RECEIVER	FAST_SENDER
3656.244	FAST_SENDER	N/A
3657.013	RECEIVER	FAST_SENDER
3659.441	FAST_SENDER	N/A
3665.347	RECEIVER	FAST_SENDER
3667.758	FAST_SENDER	N/A
3668.544	RECEIVER	FAST_SENDER
3670.966	FAST_SENDER	N/A
3676.916	RECEIVER	FAST_SENDER
3679.326	FAST_SENDER	N/A
3680.109	RECEIVER	FAST_SENDER
3682.524	FAST_SENDER	N/A
3688.446	RECEIVER	FAST_SENDER
3690.853	FAST_SENDER	N/A
3691.612	RECEIVER	FAST_SENDER
3694.040	FAST_SENDER	N/A
3699.936	RECEIVER	FAST_SENDER
3702.366	FAST_SENDER	N/A
3702.440	SLOW_SENDER1	N/A
3703.109	RECEIVER	FAST_SENDER
3705.554	FAST_SENDER	N/A
3708.982	RECEIVER	SLOW_SENDER1
3714.400	SLOW_SENDER1	N/A
3716.543	RECEIVER	SLOW_SENDER1
3718.788	FAST_SENDER	N/A
3720.788	FAST_SENDER	N/A
3722.788	FAST_SENDER	N/A
3724.788	FAST_SENDER	N/A
3725.511	SLOW_SENDER1	N/A
3726.788	FAST_SENDER	N/A
3727.711	RECEIVER	SLOW_SENDER1
3728.788	FAST_SENDER	N/A
3730.788	FAST_SENDER	N/A
3732.788	FAST_SENDER	N/A
3735.150	SLOW_SENDER1	N/A
3735.884	RECEIVER	SLOW_SENDER1
3743.284	SLOW_SENDER1	N/A
3745.262	FAST_SENDER	N/A
3746.047	RECEIVER	FAST_SENDER
3748.487	FAST_SENDER	N/A
3754.250	RECEIVER	FAST_SENDER
3756.681	FAST_SENDER	N/A
3757.488	RECEIVER	FAST_SENDER
3759.893	FAST_SENDER	N/A
3765.782	RECEIVER	FAST_SENDER
3768.189	FAST_SENDER	N/A
3768.925	RECEIVER	FAST_SENDER
3771.362	FAST_SENDER	N/A
3777.178	RECEIVER	FAST_SENDER
3779.611	FAST_SENDER	N/A
3780.424	RECEIVER	FAST_SENDER
3782.838	FAST_SENDER	N/A
3788.457	RECEIVER	FAST_SENDER
3790.898	FAST_SENDER	N/A
3791.682	RECEIVER	FAST_SENDER
3794.124	FAST_SENDER	N/A
3800.263	RECEIVER	FAST_SENDER
3802.667	FAST_SENDER	N/A
3803.406	RECEIVER	FAST_SENDER
3805.834	FAST_SENDER	N/A
3811.694	RECEIVER	FAST_SENDER
3814.106	FAST_SENDER	N/A
3814.861	RECEIVER	FAST_SENDER
3817.281	FAST_SENDER	N/A
3823.065	RECEIVER	FAST_SENDER
3825.468	FAST_SENDER	N/A
3826.220	RECEIVER	FAST_SENDER
3828.648	FAST_SENDER	N/A
3834.889	RECEIVER	FAST_SENDER
3837.332	FAST_SENDER	N/A
3838.102	RECEIVER	FAST_SENDER
3840.525	FAST_SENDER	N/A
3846.708	RECEIVER	FAST_SENDER
3849.128	FAST_SENDER	N/A
3849.864	RECEIVER	FAST_SENDER
3852.282	FAST_SENDER	N/A
3858.336	RECEIVER	FAST_SENDER
3865.162	FAST_SENDER	N/A
3865.920	RECEIVER	FAST_SENDER
3868.360	FAST_SENDER	N/A
3874.287	RECEIVER	FAST_SENDER
3876.730	FAST_SENDER	N/A
3877.483	RECEIVER	FAST_SENDER
3879.924	FAST_SENDER	N/A
3885.717	RECEIVER	FAST_SENDER
3888.138	FAST_SENDER	N/A
3888.877	RECEIVER	FAST_SENDER
3891.288	FAST_SENDER	N/A
3897.560	RECEIVER	FAST_SENDER
3899.999	FAST_SENDER	N/A
3900.794	RECEIVER	FAST_SENDER
3903.194	FAST_SENDER	N/A
3909.193	RECEIVER	FAST_SENDER
3911.606	FAST_SENDER	N/A
3918.550	SLOW_SENDER1	N/A
3919.303	RECEIVER	SLOW_SENDER1
3921.714	SLOW_SENDER1	N/A
3921.750	RECEIVER	FAST_SENDER
3924.160	FAST_SENDER	N/A
3925.898	RECEIVER	SLOW_SENDER1
3931.268	RECEIVER	FAST_SENDER
3933.702	FAST_SENDER	N/A
3935.023	SLOW_SENDER1	N/A
3935.702	FAST_SENDER	N/A
3935.815	RECEIVER	SLOW_SENDER1
3937.702	FAST_SENDER	N/A
3939.702	FAST_SENDER	N/A
3941.702	FAST_SENDER	N/A
3943.262	SLOW_SENDER1	N/A
3943.702	FAST_SENDER	N/A
3944.028	RECEIVER	SLOW_SENDER1
3945.702	FAST_SENDER	N/A
3947.702	FAST_SENDER	N/A
3951.460	SLOW_SENDER1	N/A
3952.243	RECEIVER	SLOW_SENDER1
3953.598	RECEIVER	FAST_SENDER
3956.034	FAST_SENDER	N/A
3959.655	SLOW_SENDER1	N/A
3960.413	RECEIVER	SLOW_SENDER1
3962.218	RECEIVER	FAST_SENDER
3964.650	FAST_SENDER	N/A
3967.824	SLOW_SENDER1	N/A
3968.619	RECEIVER	SLOW_SENDER1
3970.622	RECEIVER	FAST_SENDER
3973.043	FAST_SENDER	N/A
3976.029	SLOW_SENDER1	N/A
3976.821	RECEIVER	SLOW_SENDER1
3979.254	RECEIVER	FAST_SENDER
3981.688	FAST_SENDER	N/A
3984.242	SLOW_SENDER1	N/A
3987.678	RECEIVER	FAST_SENDER
3990.112	FAST_SENDER	N/A
3996.180	RECEIVER	FAST_SENDER
3998.621	FAST_SENDER	N/A
4004.647	RECEIVER	FAST_SENDER
4007.055	FAST_SENDER	N/A
4012.859	RECEIVER	FAST_SENDER
4019.917	FAST_SENDER	N/A
4026.007	RECEIVER	FAST_SENDER
4028.448	FAST_SENDER	N/A
4034.236	RECEIVER	FAST_SENDER
4036.666	FAST_SENDER	N/A
4042.749	RECEIVER	FAST_SENDER
4045.186	FAST_SENDER	N/A
4050.850	RECEIVER	FAST_SENDER
4053.276	FAST_SENDER	N/A
4059.072	RECEIVER	FAST_SENDER
4061.482	FAST_SENDER	N/A
4067.540	RECEIVER	FAST_SENDER
4069.990	FAST_SENDER	N/A
4070.773	RECEIVER	FAST_SENDER
4073.216	FAST_SENDER	N/A
4078.790	RECEIVER	FAST_SENDER
4081.190	FAST_SENDER	N/A
4081.925	RECEIVER	FAST_SENDER
4084.363	FAST_SENDER	N/A
4090.236	RECEIVER	FAST_SENDER
4092.684	FAST_SENDER	N/A
4093.489	RECEIVER	FAST_SENDER
4095.892	FAST_SENDER	N/A
4102.100	RECEIVER	FAST_SENDER
4104.527	FAST_SENDER	N/A
4106.977	RECEIVER	FAST_SENDER
4109.399	FAST_SENDER	N/A
4115.748	RECEIVER	FAST_SENDER
4118.182	FAST_SENDER	N/A
4123.931	RECEIVER	FAST_SENDER
4126.374	FAST_SENDER	N/A
4132.583	RECEIVER	FAST_SENDER
4135.029	FAST_SENDER	N/A
4140.910	RECEIVER	FAST_SENDER
4143.310	FAST_SENDER	N/A
4149.357	RECEIVER	FAST_SENDER
4151.801	FAST_SENDER	N/A
4152.541	RECEIVER	FAST_SENDER
4154.946	FAST_SENDER	N/A
4159.350	SLOW_SENDER1	N/A
4160.931	RECEIVER	FAST_SENDER
4163.365	FAST_SENDER	N/A
4164.148	RECEIVER	FAST_SENDER
4165.119	RECEIVER	SLOW_SENDER1
4166.562	FAST_SENDER	N/A
4170.534	SLOW_SENDER1	N/A
4171.250	RECEIVER	SLOW_SENDER1
4172.184	RECEIVER	FAST_SENDER
4174.621	FAST_SENDER	N/A
4176.684	SLOW_SENDER1	N/A
4177.452	RECEIVER	SLOW_SENDER1
4180.863	RECEIVER	FAST_SENDER
4182.860	SLOW_SENDER1	N/A
4183.297	FAST_SENDER	N/A
4183.646	RECEIVER	SLOW_SENDER1
4189.021	RECEIVER	FAST_SENDER
4191.464	FAST_SENDER	N/A
4193.464	FAST_SENDER	N/A
4194.266	SLOW_SENDER1	N/A
4195.026	RECEIVER	SLOW_SENDER1
4195.464	FAST_SENDER	N/A
4198.838	FAST_SENDER	N/A
4200.838	FAST_SENDER	N/A
4202.838	FAST_SENDER	N/A
4204.838	FAST_SENDER	N/A
4206.838	FAST_SENDER	N/A
4208.838	FAST_SENDER	N/A
4210.838	FAST_SENDER	N/A
4212.838	FAST_SENDER	N/A
4218.778	RECEIVER	FAST_SENDER
4221.188	FAST_SENDER	N/A
4227.433	RECEIVER	FAST_SENDER
4229.851	FAST_SENDER	N/A
4230.625	RECEIVER	FAST_SENDER
4233.037	FAST_SENDER	N/A
4238.925	RECEIVER	FAST_SENDER
4241.368	FAST_SENDER	N/A
4242.125	RECEIVER	FAST_SENDER
4244.548	FAST_SENDER	N/A
4250.379	RECEIVER	FAST_SENDER
4252.779	FAST_SENDER	N/A
4253.505	RECEIVER	FAST_SENDER
4255.922	FAST_SENDER	N/A
4261.809	RECEIVER	FAST_SENDER
4264.239	FAST_SENDER	N/A
4265.015	RECEIVER	FAST_SENDER
4267.425	FAST_SENDER	N/A
4273.326	RECEIVER	FAST_SENDER
4275.752	FAST_SENDER	N/A
4276.510	RECEIVER	FAST_SENDER
4278.938	FAST_SENDER	N/A
4284.759	RECEIVER	FAST_SENDER
4287.172	FAST_SENDER	N/A
4287.961	RECEIVER	FAST_SENDER
4290.393	FAST_SENDER	N/A
4296.536	RECEIVER	FAST_SENDER
4298.938	FAST_SENDER	N/A
4299.683	RECEIVER	FAST_SENDER
4302.118	FAST_SENDER	N/A
4307.862	RECEIVER	FAST_SENDER
4310.284	FAST_SENDER	N/A
4311.055	RECEIVER	FAST_SENDER
4313.486	FAST_SENDER	N/A
4319.656	RECEIVER	FAST_SENDER
4322.094	FAST_SENDER	N/A
4322.872	RECEIVER	FAST_SENDER
4325.304	FAST_SENDER	N/A
4330.810	RECEIVER	FAST_SENDER
4333.248	FAST_SENDER	N/A
4334.033	RECEIVER	FAST_SENDER
4336.481	FAST_SENDER	N/A
4342.441	RECEIVER	FAST_SENDER
4344.890	FAST_SENDER	N/A
4345.659	RECEIVER	FAST_SENDER
4348.094	FAST_SENDER	N/A
4354.058	RECEIVER	FAST_SENDER
4356.465	FAST_SENDER	N/A
4357.197	RECEIVER	FAST_SENDER
4359.647	FAST_SENDER	N/A
4365.548	RECEIVER	FAST_SENDER
4367.983	FAST_SENDER	N/A
4368.754	RECEIVER	FAST_SENDER
4371.110	SLOW_SENDER1	N/A
4371.164	FAST_SENDER	N/A
4376.918	RECEIVER	SLOW_SENDER1
4382.332	SLOW_SENDER1	N/A
4384.215	FAST_SENDER	N/A
4385.544	RECEIVER	FAST_SENDER
4386.670	RECEIVER	SLOW_SENDER1
4387.978	FAST_SENDER	N/A
4389.978	FAST_SENDER	N/A
4391.978	FAST_SENDER	N/A
4393.978	FAST_SENDER	N/A
4394.101	SLOW_SENDER1	N/A
4394.868	RECEIVER	SLOW_SENDER1
4395.978	FAST_SENDER	N/A
4397.978	FAST_SENDER	N/A
4399.978	FAST_SENDER	N/A
4401.978	FAST_SENDER	N/A
4402.276	SLOW_SENDER1	N/A
4402.984	RECEIVER	SLOW_SENDER1
4407.698	RECEIVER	FAST_SENDER
4410.100	FAST_SENDER	N/A
4410.390	SLOW_SENDER1	N/A
4411.130	RECEIVER	SLOW_SENDER1
4415.813	RECEIVER	FAST_SENDER
4418.229	FAST_SENDER	N/A
4418.551	SLOW_SENDER1	N/A
4419.340	RECEIVER	SLOW_SENDER1
4424.171	RECEIVER	FAST_SENDER
4426.571	FAST_SENDER	N/A
4426.772	SLOW_SENDER1	N/A
4427.546	RECEIVER	SLOW_SENDER1
4432.337	RECEIVER	FAST_SENDER
4434.753	FAST_SENDER	N/A
4434.951	SLOW_SENDER1	N/A
4435.734	RECEIVER	SLOW_SENDER1
4440.903	RECEIVER	FAST_SENDER
4443.321	FAST_SENDER	N/A
4449.056	RECEIVER	FAST_SENDER
4451.462	FAST_SENDER	N/A
4457.070	RECEIVER	FAST_SENDER
4459.513	FAST_SENDER	N/A
4465.371	RECEIVER	FAST_SENDER
4467.777	FAST_SENDER	N/A
4473.580	RECEIVER	FAST_SENDER
4476.003	FAST_SENDER	N/A
4481.580	RECEIVER	FAST_SENDER
4483.991	FAST_SENDER	N/A
4484.713	RECEIVER	FAST_SENDER
4487.163	FAST_SENDER	N/A
4493.146	RECEIVER	FAST_SENDER
4495.575	FAST_SENDER	N/A
4496.340	RECEIVER	FAST_SENDER
4498.743	FAST_SENDER	N/A
4504.242	RECEIVER	FAST_SENDER
4506.655	FAST_SENDER	N/A
4507.448	RECEIVER	FAST_SENDER
4509.850	FAST_SENDER	N/A
4515.852	RECEIVER	FAST_SENDER
4518.291	FAST_SENDER	N/A
4519.056	RECEIVER	FAST_SENDER
4521.473	FAST_SENDER	N/A
4527.803	RECEIVER	FAST_SENDER
4530.239	FAST_SENDER	N/A
4531.011	RECEIVER	FAST_SENDER
4533.440	FAST_SENDER	N/A
4539.368	RECEIVER	FAST_SENDER
4541.817	FAST_SENDER	N/A
4542.566	RECEIVER	FAST_SENDER
4544.992	FAST_SENDER	N/A
4551.162	RECEIVER	FAST_SENDER
4553.600	FAST_SENDER	N/A
4554.350	RECEIVER	FAST_SENDER
4556.761	FAST_SENDER	N/A
4562.541	RECEIVER	FAST_SENDER
4564.949	FAST_SENDER	N/A
4565.743	RECEIVER	FAST_SENDER
4568.166	FAST_SENDER	N/A
4574.151	RECEIVER	FAST_SENDER
4576.553	FAST_SENDER	N/A
4577.336	RECEIVER	FAST_SENDER
4579.767	FAST_SENDER	N/A
4590.431	RECEIVER	FAST_SENDER
4592.836	FAST_SENDER	N/A
4602.668	RECEIVER	FAST_SENDER
4605.112	FAST_SENDER	N/A
4610.150	SLOW_SENDER1	N/A
4611.199	RECEIVER	FAST_SENDER
4613.627	FAST_SENDER	N/A
4615.915	RECEIVER	SLOW_SENDER1
4620.140	RECEIVER	FAST_SENDER
4621.353	SLOW_SENDER1	N/A
4622.103	RECEIVER	SLOW_SENDER1
4622.554	FAST_SENDER	N/A
4627.508	SLOW_SENDER1	N/A
4628.284	RECEIVER	SLOW_SENDER1
4633.002	RECEIVER	FAST_SENDER
4635.447	FAST_SENDER	N/A
4637.447	FAST_SENDER	N/A
4639.059	SLOW_SENDER1	N/A
4639.447	FAST_SENDER	N/A
4639.863	RECEIVER	SLOW_SENDER1
4641.447	FAST_SENDER	N/A
4643.447	FAST_SENDER	N/A
4645.447	FAST_SENDER	N/A
4647.295	SLOW_SENDER1	N/A
4647.447	FAST_SENDER	N/A
4648.045	RECEIVER	SLOW_SENDER1
4649.447	FAST_SENDER	N/A
4655.200	RECEIVER	FAST_SENDER
4655.468	SLOW_SENDER1	N/A
4657.614	FAST_SENDER	N/A
4663.568	RECEIVER	FAST_SENDER
4665.985	FAST_SENDER	N/A
4671.739	RECEIVER	FAST_SENDER
4674.178	FAST_SENDER	N/A
4680.116	RECEIVER	FAST_SENDER
4682.532	FAST_SENDER	N/A
4688.452	RECEIVER	FAST_SENDER
4695.634	FAST_SENDER	N/A
4701.532	RECEIVER	FAST_SENDER
4703.965	FAST_SENDER	N/A
4709.785	RECEIVER	FAST_SENDER
4712.195	FAST_SENDER	N/A
4718.179	RECEIVER	FAST_SENDER
4720.583	FAST_SENDER	N/A
4726.743	RECEIVER	FAST_SENDER
4729.183	FAST_SENDER	N/A
4734.993	RECEIVER	FAST_SENDER
4737.419	FAST_SENDER	N/A
4738.215	RECEIVER	FAST_SENDER
4740.665	FAST_SENDER	N/A
4746.769	RECEIVER	FAST_SENDER
4749.199	FAST_SENDER	N/A
4749.947	RECEIVER	FAST_SENDER
4752.383	FAST_SENDER	N/A
4758.330	RECEIVER	FAST_SENDER
4760.749	FAST_SENDER	N/A
4761.524	RECEIVER	FAST_SENDER
4763.969	FAST_SENDER	N/A
4769.994	RECEIVER	FAST_SENDER
4772.442	FAST_SENDER	N/A
4773.191	RECEIVER	FAST_SENDER
4775.635	FAST_SENDER	N/A
4781.286	RECEIVER	FAST_SENDER
4783.720	FAST_SENDER	N/A
4784.494	RECEIVER	FAST_SENDER
4786.942	FAST_SENDER	N/A
4793.136	RECEIVER	FAST_SENDER
4795.570	FAST_SENDER	N/A
4808.576	FAST_SENDER	N/A
4820.905	FAST_SENDER	N/A
4821.634	RECEIVER	FAST_SENDER
4824.060	FAST_SENDER	N/A
4830.083	RECEIVER	FAST_SENDER
4832.020	SLOW_SENDER1	N/A
4832.494	FAST_SENDER	N/A
4832.757	RECEIVER	SLOW_SENDER1
4835.206	SLOW_SENDER1	N/A
4838.142	RECEIVER	FAST_SENDER
4840.550	FAST_SENDER	N/A
4842.550	FAST_SENDER	N/A
4844.550	FAST_SENDER	N/A
4846.550	FAST_SENDER	N/A
4848.259	SLOW_SENDER1	N/A
4848.550	FAST_SENDER	N/A
4850.463	RECEIVER	SLOW_SENDER1
4850.550	FAST_SENDER	N/A
4852.550	FAST_SENDER	N/A
4854.550	FAST_SENDER	N/A
4857.866	SLOW_SENDER1	N/A
4858.634	RECEIVER	SLOW_SENDER1
4866.052	SLOW_SENDER1	N/A
4867.013	FAST_SENDER	N/A
4867.751	RECEIVER	FAST_SENDER
4870.186	FAST_SENDER	N/A
4875.811	RECEIVER	FAST_SENDER
4878.230	FAST_SENDER	N/A
4879.028	RECEIVER	FAST_SENDER
4881.464	FAST_SENDER	N/A
4887.169	RECEIVER	FAST_SENDER
4889.607	FAST_SENDER	N/A
4890.326	RECEIVER	FAST_SENDER
4892.771	FAST_SENDER	N/A
4898.295	RECEIVER	FAST_SENDER
4900.721	FAST_SENDER	N/A
4901.463	RECEIVER	FAST_SENDER
4903.880	FAST_SENDER	N/A
4914.636	RECEIVER	FAST_SENDER
4917.069	FAST_SENDER	N/A
4917.838	RECEIVER	FAST_SENDER
4920.278	FAST_SENDER	N/A
4926.096	RECEIVER	FAST_SENDER
4928.505	FAST_SENDER	N/A
4929.267	RECEIVER	FAST_SENDER
4936.945	FAST_SENDER	N/A
4937.698	RECEIVER	FAST_SENDER
4940.125	FAST_SENDER	N/A
4946.016	RECEIVER	FAST_SENDER
4948.450	FAST_SENDER	N/A
4949.201	RECEIVER	FAST_SENDER
4951.605	FAST_SENDER	N/A
4957.656	RECEIVER	FAST_SENDER
4960.076	FAST_SENDER	N/A
4960.818	RECEIVER	FAST_SENDER
4963.236	FAST_SENDER	N/A
4969.217	RECEIVER	FAST_SENDER
4971.631	FAST_SENDER	N/A
4972.405	RECEIVER	FAST_SENDER
4974.844	FAST_SENDER	N/A
4980.746	RECEIVER	FAST_SENDER
4983.157	FAST_SENDER	N/A
4983.904	RECEIVER	FAST_SENDER
4986.307	FAST_SENDER	N/A
4991.889	RECEIVER	FAST_SENDER
4998.541	FAST_SENDER	N/A
4999.313	RECEIVER	FAST_SENDER
5001.746	FAST_SENDER	N/A
5007.678	RECEIVER	FAST_SENDER
5010.087	FAST_SENDER	N/A
5010.871	RECEIVER	FAST_SENDER
5013.286	FAST_SENDER	N/A
5019.272	RECEIVER	FAST_SENDER
5021.715	FAST_SENDER	N/A
5022.459	RECEIVER	FAST_SENDER
5024.895	FAST_SENDER	N/A
5030.570	RECEIVER	FAST_SENDER
5033.005	FAST_SENDER	N/A
5035.282	RECEIVER	FAST_SENDER
5037.730	FAST_SENDER	N/A
5042.940	SLOW_SENDER1	N/A
5044.291	RECEIVER	FAST_SENDER
5045.086	RECEIVER	SLOW_SENDER1
5046.740	FAST_SENDER	N/A
5047.516	SLOW_SENDER1	N/A
5052.270	RECEIVER	SLOW_SENDER1
5058.977	FAST_SENDER	N/A
5059.671	SLOW_SENDER1	N/A
5060.977	FAST_SENDER	N/A
5062.071	RECEIVER	SLOW_SENDER1
5062.977	FAST_SENDER	N/A
5064.977	FAST_SENDER	N/A
5066.977	FAST_SENDER	N/A
5068.977	FAST_SENDER	N/A
5069.489	SLOW_SENDER1	N/A
5070.264	RECEIVER	SLOW_SENDER1
5070.977	FAST_SENDER	N/A
5072.977	FAST_SENDER	N/A
5073.751	RECEIVER	FAST_SENDER
5077.696	SLOW_SENDER1	N/A
5078.465	RECEIVER	SLOW_SENDER1
5085.475	FAST_SENDER	N/A
5085.868	SLOW_SENDER1	N/A
5086.245	RECEIVER	FAST_SENDER
5094.479	FAST_SENDER	N/A
5095.221	RECEIVER	FAST_SENDER
5097.657	FAST_SENDER	N/A
5103.531	RECEIVER	FAST_SENDER
5105.960	FAST_SENDER	N/A
5106.746	RECEIVER	FAST_SENDER
5109.151	FAST_SENDER	N/A
5115.301	RECEIVER	FAST_SENDER
5117.705	FAST_SENDER	N/A
5118.473	RECEIVER	FAST_SENDER
5120.875	FAST_SENDER	N/A
5127.066	RECEIVER	FAST_SENDER
5129.475	FAST_SENDER	N/A
5130.267	RECEIVER	FAST_SENDER
5132.695	FAST_SENDER	N/A
5138.989	RECEIVER	FAST_SENDER
5145.900	FAST_SENDER	N/A
5146.703	RECEIVER	FAST_SENDER
5149.111	FAST_SENDER	N/A
5155.418	RECEIVER	FAST_SENDER
5157.858	FAST_SENDER	N/A
5158.677	RECEIVER	FAST_SENDER
5161.097	FAST_SENDER	N/A
5167.319	RECEIVER	FAST_SENDER
5169.726	FAST_SENDER	N/A
5170.486	RECEIVER	FAST_SENDER
5172.900	FAST_SENDER	N/A
5178.775	RECEIVER	FAST_SENDER
5181.191	FAST_SENDER	N/A
5183.359	RECEIVER	FAST_SENDER
5185.794	FAST_SENDER	N/A
5191.626	RECEIVER	FAST_SENDER
5198.355	FAST_SENDER	N/A
5199.126	RECEIVER	FAST_SENDER
5201.555	FAST_SENDER	N/A
5207.757	RECEIVER	FAST_SENDER
5210.204	FAST_SENDER	N/A
5210.980	RECEIVER	FAST_SENDER
5213.405	FAST_SENDER	N/A
5219.635	RECEIVER	FAST_SENDER
5222.049	FAST_SENDER	N/A
5222.796	RECEIVER	FAST_SENDER
5225.214	FAST_SENDER	N/A
5231.350	RECEIVER	FAST_SENDER
5233.794	FAST_SENDER	N/A
5234.555	RECEIVER	FAST_SENDER
5236.970	FAST_SENDER	N/A
5242.929	RECEIVER	FAST_SENDER
5245.349	FAST_SENDER	N/A
5246.123	RECEIVER	FAST_SENDER
5248.567	FAST_SENDER	N/A
5254.576	RECEIVER	FAST_SENDER
5257.023	FAST_SENDER	N/A
5257.817	RECEIVER	FAST_SENDER
5260.265	FAST_SENDER	N/A
5262.530	SLOW_SENDER1	N/A
5266.313	RECEIVER	FAST_SENDER
5268.738	FAST_SENDER	N/A
5269.507	RECEIVER	FAST_SENDER
5271.926	FAST_SENDER	N/A
5275.125	SLOW_SENDER1	N/A
5275.884	RECEIVER	SLOW_SENDER1
5284.712	FAST_SENDER	N/A
5286.622	SLOW_SENDER1	N/A
5286.712	FAST_SENDER	N/A
5288.712	FAST_SENDER	N/A
5288.902	RECEIVER	SLOW_SENDER1
5290.712	FAST_SENDER	N/A
5292.712	FAST_SENDER	N/A
5294.712	FAST_SENDER	N/A
5296.304	SLOW_SENDER1	N/A
5296.712	FAST_SENDER	N/A
5297.081	RECEIVER	SLOW_SENDER1
5298.712	FAST_SENDER	N/A
5299.514	RECEIVER	FAST_SENDER
5301.932	FAST_SENDER	N/A
5307.770	RECEIVER	FAST_SENDER
5310.205	FAST_SENDER	N/A
5310.979	RECEIVER	FAST_SENDER
5313.400	FAST_SENDER	N/A
5319.241	RECEIVER	FAST_SENDER
5321.667	FAST_SENDER	N/A
5322.398	RECEIVER	FAST_SENDER
5324.810	FAST_SENDER	N/A
5330.337	RECEIVER	FAST_SENDER
5332.738	FAST_SENDER	N/A
5333.501	RECEIVER	FAST_SENDER
5335.918	FAST_SENDER	N/A
5342.043	RECEIVER	FAST_SENDER
5344.455	FAST_SENDER	N/A
5345.212	RECEIVER	FAST_SENDER
5347.646	FAST_SENDER	N/A
5353.221	RECEIVER	FAST_SENDER
5355.645	FAST_SENDER	N/A
5356.369	RECEIVER	FAST_SENDER
5358.793	FAST_SENDER	N/A
5364.280	RECEIVER	FAST_SENDER
5366.684	FAST_SENDER	N/A
5367.434	RECEIVER	FAST_SENDER
5369.871	FAST_SENDER	N/A
5375.974	RECEIVER	FAST_SENDER
5378.380	FAST_SENDER	N/A
5379.165	RECEIVER	FAST_SENDER
5381.576	FAST_SENDER	N/A
5387.530	RECEIVER	FAST_SENDER
5389.956	FAST_SENDER	N/A
5390.699	RECEIVER	FAST_SENDER
5393.130	FAST_SENDER	N/A
5398.758	RECEIVER	FAST_SENDER
5401.206	FAST_SENDER	N/A
5401.953	RECEIVER	FAST_SENDER
5404.357	FAST_SENDER	N/A
5410.456	RECEIVER	FAST_SENDER
5412.857	FAST_SENDER	N/A
5413.654	RECEIVER	FAST_SENDER
5416.103	FAST_SENDER	N/A
5422.170	RECEIVER	FAST_SENDER
5424.598	FAST_SENDER	N/A
5425.355	RECEIVER	FAST_SENDER
5427.770	FAST_SENDER	N/A
5433.703	RECEIVER	FAST_SENDER
5436.122	FAST_SENDER	N/A
5436.891	RECEIVER	FAST_SENDER
5439.306	FAST_SENDER	N/A
5445.310	RECEIVER	FAST_SENDER
5447.727	FAST_SENDER	N/A
5448.524	RECEIVER	FAST_SENDER
5450.949	FAST_SENDER	N/A
5456.509	RECEIVER	FAST_SENDER
5458.920	FAST_SENDER	N/A
5461.240	RECEIVER	FAST_SENDER
5463.685	FAST_SENDER	N/A
5469.275	RECEIVER	FAST_SENDER
5471.360	SLOW_SENDER1	N/A
5471.722	FAST_SENDER	N/A
5472.180	RECEIVER	SLOW_SENDER1
5477.266	RECEIVER	FAST_SENDER
5479.689	FAST_SENDER	N/A
5485.128	SLOW_SENDER1	N/A
5485.186	RECEIVER	FAST_SENDER
5485.887	RECEIVER	SLOW_SENDER1
5491.337	SLOW_SENDER1	N/A
5492.085	RECEIVER	SLOW_SENDER1
5492.440	FAST_SENDER	N/A
5498.560	RECEIVER	FAST_SENDER
5499.493	SLOW_SENDER1	N/A
5500.291	RECEIVER	SLOW_SENDER1
5501.006	FAST_SENDER	N/A
5506.805	RECEIVER	FAST_SENDER
5507.727	SLOW_SENDER1	N/A
5508.523	RECEIVER	SLOW_SENDER1
5509.213	FAST_SENDER	N/A
5514.888	RECEIVER	FAST_SENDER
5515.941	SLOW_SENDER1	N/A
5516.701	RECEIVER	SLOW_SENDER1
5517.301	FAST_SENDER	N/A
5523.402	RECEIVER	FAST_SENDER
5524.144	SLOW_SENDER1	N/A
5524.916	RECEIVER	SLOW_SENDER1
5525.821	FAST_SENDER	N/A
5532.049	RECEIVER	FAST_SENDER
5534.487	FAST_SENDER	N/A
5536.487	FAST_SENDER	N/A
5538.487	FAST_SENDER	N/A
5540.487	FAST_SENDER	N/A
5542.487	FAST_SENDER	N/A
5544.487	FAST_SENDER	N/A
5546.487	FAST_SENDER	N/A
5548.487	FAST_SENDER	N/A
5554.235	RECEIVER	FAST_SENDER
5556.649	FAST_SENDER	N/A
5562.470	RECEIVER	FAST_SENDER
5564.879	FAST_SENDER	N/A
5571.221	RECEIVER	FAST_SENDER
[truncated: 10,596 more rows]
