# Supplementary material for: CATO: Wake-Up reCeiver-bAsed communicaTiOn for Batteryless Devices
Source: Sensors (Basel). 2025 Nov 7;25(22):6813. doi: 10.3390/s25226813 (PMC12655924; doi:10.3390/s25226813)
Supplement: Supplementary file 1 [file sensors-25-06813-s001.zip › File S1_Experimental_and_Simulation_Data/simulation/capsweep/cap80/mac_competing_nodes_link_reserve.csv]

time_s	node_id	received_from
2.700	FAST_SENDER	N/A
2.700	SLOW_SENDER1	N/A
3.434	RECEIVER	SLOW_SENDER1
5.408	RECEIVER	FAST_SENDER
5.880	SLOW_SENDER1	N/A
6.663	RECEIVER	SLOW_SENDER1
7.849	FAST_SENDER	N/A
8.647	RECEIVER	FAST_SENDER
9.097	SLOW_SENDER1	N/A
9.891	RECEIVER	SLOW_SENDER1
11.088	FAST_SENDER	N/A
11.845	RECEIVER	FAST_SENDER
12.300	SLOW_SENDER1	N/A
13.060	RECEIVER	SLOW_SENDER1
14.248	FAST_SENDER	N/A
15.042	RECEIVER	FAST_SENDER
15.476	SLOW_SENDER1	N/A
16.282	RECEIVER	SLOW_SENDER1
17.478	FAST_SENDER	N/A
18.237	RECEIVER	FAST_SENDER
18.704	SLOW_SENDER1	N/A
19.519	RECEIVER	SLOW_SENDER1
25.634	SLOW_SENDER1	N/A
25.833	FAST_SENDER	N/A
27.187	RECEIVER	FAST_SENDER
28.024	RECEIVER	SLOW_SENDER1
29.616	FAST_SENDER	N/A
30.340	RECEIVER	FAST_SENDER
32.748	FAST_SENDER	N/A
33.425	SLOW_SENDER1	N/A
33.506	RECEIVER	FAST_SENDER
34.186	RECEIVER	SLOW_SENDER1
35.913	FAST_SENDER	N/A
36.655	RECEIVER	FAST_SENDER
39.063	FAST_SENDER	N/A
39.593	SLOW_SENDER1	N/A
39.811	RECEIVER	FAST_SENDER
42.140	RECEIVER	SLOW_SENDER1
42.260	FAST_SENDER	N/A
43.042	RECEIVER	FAST_SENDER
45.476	FAST_SENDER	N/A
46.261	RECEIVER	FAST_SENDER
48.677	FAST_SENDER	N/A
49.465	RECEIVER	FAST_SENDER
49.566	SLOW_SENDER1	N/A
50.293	RECEIVER	SLOW_SENDER1
51.865	FAST_SENDER	N/A
52.654	RECEIVER	FAST_SENDER
55.054	FAST_SENDER	N/A
55.790	RECEIVER	FAST_SENDER
57.720	SLOW_SENDER1	N/A
58.206	FAST_SENDER	N/A
58.452	RECEIVER	SLOW_SENDER1
60.511	RECEIVER	FAST_SENDER
62.950	FAST_SENDER	N/A
63.735	RECEIVER	FAST_SENDER
65.892	SLOW_SENDER1	N/A
66.147	FAST_SENDER	N/A
66.659	RECEIVER	SLOW_SENDER1
68.642	RECEIVER	FAST_SENDER
71.083	FAST_SENDER	N/A
71.856	RECEIVER	FAST_SENDER
74.065	SLOW_SENDER1	N/A
74.816	RECEIVER	SLOW_SENDER1
75.710	FAST_SENDER	N/A
76.491	RECEIVER	FAST_SENDER
80.390	FAST_SENDER	N/A
81.148	RECEIVER	FAST_SENDER
82.236	SLOW_SENDER1	N/A
82.946	RECEIVER	SLOW_SENDER1
83.593	FAST_SENDER	N/A
84.396	RECEIVER	FAST_SENDER
86.829	FAST_SENDER	N/A
87.601	RECEIVER	FAST_SENDER
90.051	FAST_SENDER	N/A
90.358	SLOW_SENDER1	N/A
90.813	RECEIVER	FAST_SENDER
93.244	FAST_SENDER	N/A
93.989	RECEIVER	FAST_SENDER
97.907	FAST_SENDER	N/A
98.680	RECEIVER	FAST_SENDER
101.128	FAST_SENDER	N/A
101.887	RECEIVER	FAST_SENDER
104.304	FAST_SENDER	N/A
105.069	RECEIVER	FAST_SENDER
107.496	FAST_SENDER	N/A
108.288	RECEIVER	FAST_SENDER
110.690	FAST_SENDER	N/A
111.447	RECEIVER	FAST_SENDER
113.866	FAST_SENDER	N/A
114.615	RECEIVER	FAST_SENDER
117.041	FAST_SENDER	N/A
117.815	RECEIVER	FAST_SENDER
120.255	FAST_SENDER	N/A
121.038	RECEIVER	FAST_SENDER
123.477	FAST_SENDER	N/A
124.235	RECEIVER	FAST_SENDER
126.646	FAST_SENDER	N/A
127.458	RECEIVER	FAST_SENDER
129.870	FAST_SENDER	N/A
130.641	RECEIVER	FAST_SENDER
133.063	FAST_SENDER	N/A
133.864	RECEIVER	FAST_SENDER
136.288	FAST_SENDER	N/A
137.053	RECEIVER	FAST_SENDER
139.467	FAST_SENDER	N/A
140.258	RECEIVER	FAST_SENDER
142.663	FAST_SENDER	N/A
143.414	RECEIVER	FAST_SENDER
145.835	FAST_SENDER	N/A
146.598	RECEIVER	FAST_SENDER
149.040	FAST_SENDER	N/A
149.800	RECEIVER	FAST_SENDER
152.249	FAST_SENDER	N/A
153.035	RECEIVER	FAST_SENDER
155.443	FAST_SENDER	N/A
156.203	RECEIVER	FAST_SENDER
158.617	FAST_SENDER	N/A
159.406	RECEIVER	FAST_SENDER
161.821	FAST_SENDER	N/A
162.576	RECEIVER	FAST_SENDER
164.988	FAST_SENDER	N/A
165.760	RECEIVER	FAST_SENDER
168.171	FAST_SENDER	N/A
168.977	RECEIVER	FAST_SENDER
171.389	FAST_SENDER	N/A
173.639	RECEIVER	FAST_SENDER
176.071	FAST_SENDER	N/A
176.819	RECEIVER	FAST_SENDER
179.231	FAST_SENDER	N/A
180.017	RECEIVER	FAST_SENDER
182.441	FAST_SENDER	N/A
183.198	RECEIVER	FAST_SENDER
185.641	FAST_SENDER	N/A
186.417	RECEIVER	FAST_SENDER
188.853	FAST_SENDER	N/A
189.661	RECEIVER	FAST_SENDER
192.081	FAST_SENDER	N/A
192.854	RECEIVER	FAST_SENDER
195.259	FAST_SENDER	N/A
196.011	RECEIVER	FAST_SENDER
198.450	FAST_SENDER	N/A
199.232	RECEIVER	FAST_SENDER
201.664	FAST_SENDER	N/A
202.422	RECEIVER	FAST_SENDER
204.852	FAST_SENDER	N/A
205.611	RECEIVER	FAST_SENDER
208.037	FAST_SENDER	N/A
208.794	RECEIVER	FAST_SENDER
211.223	FAST_SENDER	N/A
211.986	RECEIVER	FAST_SENDER
214.410	FAST_SENDER	N/A
215.129	RECEIVER	FAST_SENDER
217.564	FAST_SENDER	N/A
218.335	RECEIVER	FAST_SENDER
220.769	FAST_SENDER	N/A
221.523	RECEIVER	FAST_SENDER
223.928	FAST_SENDER	N/A
224.711	RECEIVER	FAST_SENDER
227.145	FAST_SENDER	N/A
227.945	RECEIVER	FAST_SENDER
230.380	FAST_SENDER	N/A
231.114	RECEIVER	FAST_SENDER
233.558	FAST_SENDER	N/A
234.276	RECEIVER	FAST_SENDER
236.696	FAST_SENDER	N/A
237.487	RECEIVER	FAST_SENDER
239.912	FAST_SENDER	N/A
240.674	RECEIVER	FAST_SENDER
243.078	FAST_SENDER	N/A
243.849	RECEIVER	FAST_SENDER
246.283	FAST_SENDER	N/A
247.011	RECEIVER	FAST_SENDER
249.424	FAST_SENDER	N/A
250.187	RECEIVER	FAST_SENDER
252.588	FAST_SENDER	N/A
253.340	RECEIVER	FAST_SENDER
255.784	FAST_SENDER	N/A
256.584	RECEIVER	FAST_SENDER
259.016	FAST_SENDER	N/A
259.789	RECEIVER	FAST_SENDER
262.199	FAST_SENDER	N/A
262.938	RECEIVER	FAST_SENDER
265.368	FAST_SENDER	N/A
265.580	SLOW_SENDER1	N/A
266.146	RECEIVER	FAST_SENDER
267.861	RECEIVER	SLOW_SENDER1
268.587	FAST_SENDER	N/A
269.341	RECEIVER	FAST_SENDER
270.302	SLOW_SENDER1	N/A
271.061	RECEIVER	SLOW_SENDER1
271.755	FAST_SENDER	N/A
272.520	RECEIVER	FAST_SENDER
274.927	FAST_SENDER	N/A
275.687	RECEIVER	FAST_SENDER
276.485	SLOW_SENDER1	N/A
277.208	RECEIVER	SLOW_SENDER1
278.107	FAST_SENDER	N/A
278.830	RECEIVER	FAST_SENDER
281.249	FAST_SENDER	N/A
282.064	RECEIVER	FAST_SENDER
282.610	SLOW_SENDER1	N/A
283.369	RECEIVER	SLOW_SENDER1
284.482	FAST_SENDER	N/A
285.248	RECEIVER	FAST_SENDER
287.656	FAST_SENDER	N/A
288.393	RECEIVER	FAST_SENDER
288.777	SLOW_SENDER1	N/A
289.555	RECEIVER	SLOW_SENDER1
290.803	FAST_SENDER	N/A
291.555	RECEIVER	FAST_SENDER
295.696	FAST_SENDER	N/A
296.466	RECEIVER	FAST_SENDER
296.959	SLOW_SENDER1	N/A
297.670	RECEIVER	SLOW_SENDER1
298.871	FAST_SENDER	N/A
305.076	SLOW_SENDER1	N/A
306.564	FAST_SENDER	N/A
314.884	FAST_SENDER	N/A
316.884	FAST_SENDER	N/A
318.884	FAST_SENDER	N/A
320.884	FAST_SENDER	N/A
322.884	FAST_SENDER	N/A
324.884	FAST_SENDER	N/A
326.884	FAST_SENDER	N/A
328.884	FAST_SENDER	N/A
336.444	FAST_SENDER	N/A
343.970	FAST_SENDER	N/A
351.609	FAST_SENDER	N/A
358.855	FAST_SENDER	N/A
366.523	FAST_SENDER	N/A
374.403	FAST_SENDER	N/A
382.233	FAST_SENDER	N/A
390.319	FAST_SENDER	N/A
397.940	FAST_SENDER	N/A
405.144	FAST_SENDER	N/A
412.679	FAST_SENDER	N/A
419.812	FAST_SENDER	N/A
427.008	FAST_SENDER	N/A
434.867	FAST_SENDER	N/A
442.275	FAST_SENDER	N/A
449.796	FAST_SENDER	N/A
457.644	FAST_SENDER	N/A
464.807	FAST_SENDER	N/A
472.607	FAST_SENDER	N/A
473.354	RECEIVER	FAST_SENDER
475.779	FAST_SENDER	N/A
476.569	RECEIVER	FAST_SENDER
478.975	FAST_SENDER	N/A
479.724	RECEIVER	FAST_SENDER
482.156	FAST_SENDER	N/A
482.943	RECEIVER	FAST_SENDER
485.850	SLOW_SENDER1	N/A
486.654	RECEIVER	SLOW_SENDER1
486.885	FAST_SENDER	N/A
487.633	RECEIVER	FAST_SENDER
489.093	SLOW_SENDER1	N/A
489.835	RECEIVER	SLOW_SENDER1
490.072	FAST_SENDER	N/A
490.811	RECEIVER	FAST_SENDER
492.254	SLOW_SENDER1	N/A
492.997	RECEIVER	SLOW_SENDER1
493.227	FAST_SENDER	N/A
494.009	RECEIVER	FAST_SENDER
496.411	FAST_SENDER	N/A
497.199	RECEIVER	FAST_SENDER
498.441	SLOW_SENDER1	N/A
499.197	RECEIVER	SLOW_SENDER1
499.619	FAST_SENDER	N/A
500.417	RECEIVER	FAST_SENDER
502.865	FAST_SENDER	N/A
503.582	RECEIVER	FAST_SENDER
504.609	SLOW_SENDER1	N/A
505.346	RECEIVER	SLOW_SENDER1
506.002	FAST_SENDER	N/A
506.757	RECEIVER	FAST_SENDER
509.169	FAST_SENDER	N/A
509.899	RECEIVER	FAST_SENDER
510.762	SLOW_SENDER1	N/A
511.492	RECEIVER	SLOW_SENDER1
512.339	FAST_SENDER	N/A
513.113	RECEIVER	FAST_SENDER
515.513	FAST_SENDER	N/A
516.266	RECEIVER	FAST_SENDER
518.698	FAST_SENDER	N/A
518.893	SLOW_SENDER1	N/A
519.457	RECEIVER	FAST_SENDER
520.219	RECEIVER	SLOW_SENDER1
521.872	FAST_SENDER	N/A
522.640	RECEIVER	FAST_SENDER
525.083	FAST_SENDER	N/A
525.842	RECEIVER	FAST_SENDER
527.665	SLOW_SENDER1	N/A
528.253	FAST_SENDER	N/A
528.433	RECEIVER	SLOW_SENDER1
530.571	RECEIVER	FAST_SENDER
533.016	FAST_SENDER	N/A
535.586	RECEIVER	FAST_SENDER
535.841	SLOW_SENDER1	N/A
536.626	RECEIVER	SLOW_SENDER1
538.007	FAST_SENDER	N/A
538.746	RECEIVER	FAST_SENDER
541.185	FAST_SENDER	N/A
541.957	RECEIVER	FAST_SENDER
544.032	SLOW_SENDER1	N/A
544.373	FAST_SENDER	N/A
544.814	RECEIVER	SLOW_SENDER1
546.924	RECEIVER	FAST_SENDER
549.338	FAST_SENDER	N/A
550.107	RECEIVER	FAST_SENDER
552.223	SLOW_SENDER1	N/A
552.539	FAST_SENDER	N/A
552.973	RECEIVER	SLOW_SENDER1
555.000	RECEIVER	FAST_SENDER
557.437	FAST_SENDER	N/A
558.181	RECEIVER	FAST_SENDER
560.400	SLOW_SENDER1	N/A
560.588	FAST_SENDER	N/A
561.161	RECEIVER	SLOW_SENDER1
562.880	RECEIVER	FAST_SENDER
565.330	FAST_SENDER	N/A
566.082	RECEIVER	FAST_SENDER
568.502	FAST_SENDER	N/A
568.601	SLOW_SENDER1	N/A
569.250	RECEIVER	FAST_SENDER
571.665	FAST_SENDER	N/A
573.923	RECEIVER	FAST_SENDER
576.361	FAST_SENDER	N/A
577.160	RECEIVER	FAST_SENDER
579.568	FAST_SENDER	N/A
580.299	RECEIVER	FAST_SENDER
582.733	FAST_SENDER	N/A
583.496	RECEIVER	FAST_SENDER
585.944	FAST_SENDER	N/A
586.712	RECEIVER	FAST_SENDER
589.154	FAST_SENDER	N/A
589.930	RECEIVER	FAST_SENDER
592.359	FAST_SENDER	N/A
593.138	RECEIVER	FAST_SENDER
595.570	FAST_SENDER	N/A
596.342	RECEIVER	FAST_SENDER
598.786	FAST_SENDER	N/A
599.544	RECEIVER	FAST_SENDER
601.986	FAST_SENDER	N/A
602.727	RECEIVER	FAST_SENDER
605.148	FAST_SENDER	N/A
605.924	RECEIVER	FAST_SENDER
608.346	FAST_SENDER	N/A
609.103	RECEIVER	FAST_SENDER
611.505	FAST_SENDER	N/A
612.274	RECEIVER	FAST_SENDER
614.682	FAST_SENDER	N/A
615.465	RECEIVER	FAST_SENDER
617.907	FAST_SENDER	N/A
618.684	RECEIVER	FAST_SENDER
621.116	FAST_SENDER	N/A
621.880	RECEIVER	FAST_SENDER
624.318	FAST_SENDER	N/A
625.046	RECEIVER	FAST_SENDER
627.456	FAST_SENDER	N/A
628.225	RECEIVER	FAST_SENDER
630.632	FAST_SENDER	N/A
631.411	RECEIVER	FAST_SENDER
633.857	FAST_SENDER	N/A
634.566	RECEIVER	FAST_SENDER
636.969	FAST_SENDER	N/A
639.583	RECEIVER	FAST_SENDER
641.992	FAST_SENDER	N/A
642.751	RECEIVER	FAST_SENDER
645.188	FAST_SENDER	N/A
645.912	RECEIVER	FAST_SENDER
648.335	FAST_SENDER	N/A
649.071	RECEIVER	FAST_SENDER
651.479	FAST_SENDER	N/A
652.222	RECEIVER	FAST_SENDER
654.662	FAST_SENDER	N/A
655.431	RECEIVER	FAST_SENDER
657.864	FAST_SENDER	N/A
658.643	RECEIVER	FAST_SENDER
661.082	FAST_SENDER	N/A
661.851	RECEIVER	FAST_SENDER
664.294	FAST_SENDER	N/A
665.061	RECEIVER	FAST_SENDER
667.511	FAST_SENDER	N/A
668.283	RECEIVER	FAST_SENDER
670.719	FAST_SENDER	N/A
671.499	RECEIVER	FAST_SENDER
673.948	FAST_SENDER	N/A
674.704	RECEIVER	FAST_SENDER
677.130	FAST_SENDER	N/A
677.883	RECEIVER	FAST_SENDER
680.289	FAST_SENDER	N/A
681.011	RECEIVER	FAST_SENDER
683.436	FAST_SENDER	N/A
684.186	RECEIVER	FAST_SENDER
686.590	FAST_SENDER	N/A
689.802	FAST_SENDER	N/A
696.897	FAST_SENDER	N/A
704.250	FAST_SENDER	N/A
711.952	FAST_SENDER	N/A
719.178	FAST_SENDER	N/A
726.602	FAST_SENDER	N/A
734.323	FAST_SENDER	N/A
741.915	FAST_SENDER	N/A
745.060	SLOW_SENDER1	N/A
750.027	FAST_SENDER	N/A
756.121	SLOW_SENDER1	N/A
757.498	FAST_SENDER	N/A
764.944	FAST_SENDER	N/A
766.944	FAST_SENDER	N/A
768.944	FAST_SENDER	N/A
769.092	SLOW_SENDER1	N/A
770.944	FAST_SENDER	N/A
772.944	FAST_SENDER	N/A
774.944	FAST_SENDER	N/A
776.944	FAST_SENDER	N/A
778.944	FAST_SENDER	N/A
786.340	FAST_SENDER	N/A
793.600	FAST_SENDER	N/A
800.823	FAST_SENDER	N/A
808.342	FAST_SENDER	N/A
815.493	FAST_SENDER	N/A
822.587	FAST_SENDER	N/A
829.916	FAST_SENDER	N/A
837.653	FAST_SENDER	N/A
844.670	FAST_SENDER	N/A
852.316	FAST_SENDER	N/A
860.012	FAST_SENDER	N/A
860.768	RECEIVER	FAST_SENDER
863.216	FAST_SENDER	N/A
863.977	RECEIVER	FAST_SENDER
869.637	FAST_SENDER	N/A
870.392	RECEIVER	FAST_SENDER
872.796	FAST_SENDER	N/A
873.531	RECEIVER	FAST_SENDER
875.932	FAST_SENDER	N/A
878.241	RECEIVER	FAST_SENDER
880.670	FAST_SENDER	N/A
881.424	RECEIVER	FAST_SENDER
883.831	FAST_SENDER	N/A
884.581	RECEIVER	FAST_SENDER
887.005	FAST_SENDER	N/A
887.782	RECEIVER	FAST_SENDER
890.187	FAST_SENDER	N/A
890.930	RECEIVER	FAST_SENDER
893.341	FAST_SENDER	N/A
894.090	RECEIVER	FAST_SENDER
896.514	FAST_SENDER	N/A
897.262	RECEIVER	FAST_SENDER
899.702	FAST_SENDER	N/A
900.504	RECEIVER	FAST_SENDER
902.908	FAST_SENDER	N/A
903.705	RECEIVER	FAST_SENDER
906.154	FAST_SENDER	N/A
906.920	RECEIVER	FAST_SENDER
909.363	FAST_SENDER	N/A
910.107	RECEIVER	FAST_SENDER
912.550	FAST_SENDER	N/A
913.283	RECEIVER	FAST_SENDER
915.717	FAST_SENDER	N/A
916.493	RECEIVER	FAST_SENDER
918.931	FAST_SENDER	N/A
919.696	RECEIVER	FAST_SENDER
922.112	FAST_SENDER	N/A
922.876	RECEIVER	FAST_SENDER
925.318	FAST_SENDER	N/A
926.077	RECEIVER	FAST_SENDER
928.491	FAST_SENDER	N/A
929.248	RECEIVER	FAST_SENDER
931.650	FAST_SENDER	N/A
932.401	RECEIVER	FAST_SENDER
934.833	FAST_SENDER	N/A
935.604	RECEIVER	FAST_SENDER
938.035	FAST_SENDER	N/A
938.798	RECEIVER	FAST_SENDER
941.201	FAST_SENDER	N/A
941.948	RECEIVER	FAST_SENDER
944.378	FAST_SENDER	N/A
944.390	SLOW_SENDER1	N/A
945.123	RECEIVER	FAST_SENDER
947.220	RECEIVER	SLOW_SENDER1
947.555	FAST_SENDER	N/A
948.318	RECEIVER	FAST_SENDER
949.630	SLOW_SENDER1	N/A
950.423	RECEIVER	SLOW_SENDER1
950.726	FAST_SENDER	N/A
951.460	RECEIVER	FAST_SENDER
953.867	FAST_SENDER	N/A
954.626	RECEIVER	FAST_SENDER
955.873	SLOW_SENDER1	N/A
956.657	RECEIVER	SLOW_SENDER1
957.073	FAST_SENDER	N/A
957.854	RECEIVER	FAST_SENDER
960.287	FAST_SENDER	N/A
962.287	FAST_SENDER	N/A
964.287	FAST_SENDER	N/A
966.287	FAST_SENDER	N/A
967.555	SLOW_SENDER1	N/A
968.287	FAST_SENDER	N/A
968.302	RECEIVER	SLOW_SENDER1
970.287	FAST_SENDER	N/A
972.287	FAST_SENDER	N/A
974.287	FAST_SENDER	N/A
975.078	RECEIVER	FAST_SENDER
975.717	SLOW_SENDER1	N/A
976.457	RECEIVER	SLOW_SENDER1
977.504	FAST_SENDER	N/A
978.238	RECEIVER	FAST_SENDER
980.650	FAST_SENDER	N/A
981.372	RECEIVER	FAST_SENDER
983.804	FAST_SENDER	N/A
983.868	SLOW_SENDER1	N/A
984.582	RECEIVER	FAST_SENDER
986.560	RECEIVER	SLOW_SENDER1
987.021	FAST_SENDER	N/A
989.592	RECEIVER	FAST_SENDER
992.008	FAST_SENDER	N/A
992.779	RECEIVER	FAST_SENDER
993.989	SLOW_SENDER1	N/A
994.773	RECEIVER	SLOW_SENDER1
995.207	FAST_SENDER	N/A
995.989	RECEIVER	FAST_SENDER
998.398	FAST_SENDER	N/A
999.204	RECEIVER	FAST_SENDER
1001.653	FAST_SENDER	N/A
1002.447	RECEIVER	FAST_SENDER
1004.854	FAST_SENDER	N/A
1005.593	RECEIVER	FAST_SENDER
1008.043	FAST_SENDER	N/A
1008.800	RECEIVER	FAST_SENDER
1011.248	FAST_SENDER	N/A
1012.063	RECEIVER	FAST_SENDER
1014.468	FAST_SENDER	N/A
1015.233	RECEIVER	FAST_SENDER
1017.633	FAST_SENDER	N/A
1018.387	RECEIVER	FAST_SENDER
1020.802	FAST_SENDER	N/A
1021.551	RECEIVER	FAST_SENDER
1023.954	FAST_SENDER	N/A
1024.690	RECEIVER	FAST_SENDER
1027.140	FAST_SENDER	N/A
1027.898	RECEIVER	FAST_SENDER
1030.310	FAST_SENDER	N/A
1031.107	RECEIVER	FAST_SENDER
1033.531	FAST_SENDER	N/A
1034.278	RECEIVER	FAST_SENDER
1036.709	FAST_SENDER	N/A
1037.448	RECEIVER	FAST_SENDER
1039.860	FAST_SENDER	N/A
1040.620	RECEIVER	FAST_SENDER
1043.041	FAST_SENDER	N/A
1043.840	RECEIVER	FAST_SENDER
1046.259	FAST_SENDER	N/A
1047.038	RECEIVER	FAST_SENDER
1049.461	FAST_SENDER	N/A
1050.235	RECEIVER	FAST_SENDER
1052.635	FAST_SENDER	N/A
1053.398	RECEIVER	FAST_SENDER
1055.832	FAST_SENDER	N/A
1056.614	RECEIVER	FAST_SENDER
1059.060	FAST_SENDER	N/A
1059.812	RECEIVER	FAST_SENDER
1062.256	FAST_SENDER	N/A
1063.020	RECEIVER	FAST_SENDER
1065.433	FAST_SENDER	N/A
1066.184	RECEIVER	FAST_SENDER
1068.614	FAST_SENDER	N/A
1069.327	RECEIVER	FAST_SENDER
1073.411	FAST_SENDER	N/A
1074.146	RECEIVER	FAST_SENDER
1076.589	FAST_SENDER	N/A
1077.323	RECEIVER	FAST_SENDER
1079.752	FAST_SENDER	N/A
1080.524	RECEIVER	FAST_SENDER
1082.970	FAST_SENDER	N/A
1083.728	RECEIVER	FAST_SENDER
1086.176	FAST_SENDER	N/A
1086.962	RECEIVER	FAST_SENDER
1089.397	FAST_SENDER	N/A
1090.165	RECEIVER	FAST_SENDER
1092.602	FAST_SENDER	N/A
1093.417	RECEIVER	FAST_SENDER
1095.818	FAST_SENDER	N/A
1096.623	RECEIVER	FAST_SENDER
1099.046	FAST_SENDER	N/A
1099.822	RECEIVER	FAST_SENDER
1102.263	FAST_SENDER	N/A
1103.079	RECEIVER	FAST_SENDER
1105.525	FAST_SENDER	N/A
1113.466	FAST_SENDER	N/A
1121.085	FAST_SENDER	N/A
1128.904	FAST_SENDER	N/A
1136.676	FAST_SENDER	N/A
1143.853	FAST_SENDER	N/A
1151.944	FAST_SENDER	N/A
1159.381	FAST_SENDER	N/A
1166.799	FAST_SENDER	N/A
1168.890	SLOW_SENDER1	N/A
1174.357	FAST_SENDER	N/A
1179.382	SLOW_SENDER1	N/A
1182.425	FAST_SENDER	N/A
1184.425	FAST_SENDER	N/A
1186.425	FAST_SENDER	N/A
1188.425	FAST_SENDER	N/A
1190.425	FAST_SENDER	N/A
1192.281	SLOW_SENDER1	N/A
1192.425	FAST_SENDER	N/A
1194.425	FAST_SENDER	N/A
1196.425	FAST_SENDER	N/A
1203.722	FAST_SENDER	N/A
1211.303	FAST_SENDER	N/A
1219.103	FAST_SENDER	N/A
1226.612	FAST_SENDER	N/A
1234.023	FAST_SENDER	N/A
1241.670	FAST_SENDER	N/A
1249.022	FAST_SENDER	N/A
1256.512	FAST_SENDER	N/A
1264.426	FAST_SENDER	N/A
1272.098	FAST_SENDER	N/A
1279.769	FAST_SENDER	N/A
1280.537	RECEIVER	FAST_SENDER
1282.937	FAST_SENDER	N/A
1285.155	RECEIVER	FAST_SENDER
1287.599	FAST_SENDER	N/A
1288.356	RECEIVER	FAST_SENDER
1290.790	FAST_SENDER	N/A
1291.516	RECEIVER	FAST_SENDER
1293.929	FAST_SENDER	N/A
1294.704	RECEIVER	FAST_SENDER
1297.152	FAST_SENDER	N/A
1297.931	RECEIVER	FAST_SENDER
1300.336	FAST_SENDER	N/A
1301.089	RECEIVER	FAST_SENDER
1303.507	FAST_SENDER	N/A
1304.291	RECEIVER	FAST_SENDER
1306.735	FAST_SENDER	N/A
1307.506	RECEIVER	FAST_SENDER
1309.918	FAST_SENDER	N/A
1310.692	RECEIVER	FAST_SENDER
1313.128	FAST_SENDER	N/A
1313.916	RECEIVER	FAST_SENDER
1316.325	FAST_SENDER	N/A
1317.069	RECEIVER	FAST_SENDER
1319.479	FAST_SENDER	N/A
1320.218	RECEIVER	FAST_SENDER
1322.623	FAST_SENDER	N/A
1323.382	RECEIVER	FAST_SENDER
1325.802	FAST_SENDER	N/A
1326.554	RECEIVER	FAST_SENDER
1328.976	FAST_SENDER	N/A
1329.687	RECEIVER	FAST_SENDER
1332.117	FAST_SENDER	N/A
1332.869	RECEIVER	FAST_SENDER
1335.274	FAST_SENDER	N/A
1336.027	RECEIVER	FAST_SENDER
1338.453	FAST_SENDER	N/A
1339.235	RECEIVER	FAST_SENDER
1341.653	FAST_SENDER	N/A
1342.429	RECEIVER	FAST_SENDER
1344.859	FAST_SENDER	N/A
1345.607	RECEIVER	FAST_SENDER
1348.031	FAST_SENDER	N/A
1348.788	RECEIVER	FAST_SENDER
1351.224	FAST_SENDER	N/A
1351.998	RECEIVER	FAST_SENDER
1357.611	FAST_SENDER	N/A
1358.355	RECEIVER	FAST_SENDER
1360.756	FAST_SENDER	N/A
1361.533	RECEIVER	FAST_SENDER
1363.955	FAST_SENDER	N/A
1364.696	RECEIVER	FAST_SENDER
1367.118	FAST_SENDER	N/A
1367.888	RECEIVER	FAST_SENDER
1368.260	SLOW_SENDER1	N/A
1369.041	RECEIVER	SLOW_SENDER1
1370.300	FAST_SENDER	N/A
1371.039	RECEIVER	FAST_SENDER
1371.458	SLOW_SENDER1	N/A
1372.236	RECEIVER	SLOW_SENDER1
1373.466	FAST_SENDER	N/A
1374.644	SLOW_SENDER1	N/A
1375.420	RECEIVER	SLOW_SENDER1
1377.391	RECEIVER	FAST_SENDER
1379.817	FAST_SENDER	N/A
1380.574	RECEIVER	FAST_SENDER
1380.868	SLOW_SENDER1	N/A
1381.626	RECEIVER	SLOW_SENDER1
1385.749	FAST_SENDER	N/A
1387.749	FAST_SENDER	N/A
1389.749	FAST_SENDER	N/A
1391.749	FAST_SENDER	N/A
1393.208	SLOW_SENDER1	N/A
1393.749	FAST_SENDER	N/A
1393.935	RECEIVER	SLOW_SENDER1
1395.749	FAST_SENDER	N/A
1397.749	FAST_SENDER	N/A
1399.749	FAST_SENDER	N/A
1400.553	RECEIVER	FAST_SENDER
1401.337	SLOW_SENDER1	N/A
1402.979	FAST_SENDER	N/A
1403.540	RECEIVER	SLOW_SENDER1
1404.283	RECEIVER	FAST_SENDER
1406.731	FAST_SENDER	N/A
1407.537	RECEIVER	FAST_SENDER
1409.946	FAST_SENDER	N/A
1410.717	RECEIVER	FAST_SENDER
1410.987	SLOW_SENDER1	N/A
1411.750	RECEIVER	SLOW_SENDER1
1413.160	FAST_SENDER	N/A
1413.957	RECEIVER	FAST_SENDER
1416.379	FAST_SENDER	N/A
1418.646	RECEIVER	FAST_SENDER
1419.163	SLOW_SENDER1	N/A
1419.926	RECEIVER	SLOW_SENDER1
1421.080	FAST_SENDER	N/A
1421.817	RECEIVER	FAST_SENDER
1424.262	FAST_SENDER	N/A
1425.041	RECEIVER	FAST_SENDER
1427.374	SLOW_SENDER1	N/A
1427.441	FAST_SENDER	N/A
1428.744	RECEIVER	FAST_SENDER
1432.776	FAST_SENDER	N/A
1433.549	RECEIVER	FAST_SENDER
1435.953	FAST_SENDER	N/A
1436.714	RECEIVER	FAST_SENDER
1439.126	FAST_SENDER	N/A
1439.919	RECEIVER	FAST_SENDER
1442.365	FAST_SENDER	N/A
1443.133	RECEIVER	FAST_SENDER
1445.541	FAST_SENDER	N/A
1446.280	RECEIVER	FAST_SENDER
1448.689	FAST_SENDER	N/A
1449.485	RECEIVER	FAST_SENDER
1451.906	FAST_SENDER	N/A
1452.647	RECEIVER	FAST_SENDER
1455.064	FAST_SENDER	N/A
1455.792	RECEIVER	FAST_SENDER
1458.202	FAST_SENDER	N/A
1458.988	RECEIVER	FAST_SENDER
1461.437	FAST_SENDER	N/A
1462.207	RECEIVER	FAST_SENDER
1464.619	FAST_SENDER	N/A
1472.183	FAST_SENDER	N/A
1479.871	FAST_SENDER	N/A
1487.601	FAST_SENDER	N/A
1494.757	FAST_SENDER	N/A
1501.908	FAST_SENDER	N/A
1509.405	FAST_SENDER	N/A
1516.844	FAST_SENDER	N/A
1524.585	FAST_SENDER	N/A
1532.293	FAST_SENDER	N/A
1539.747	FAST_SENDER	N/A
1546.999	FAST_SENDER	N/A
1554.108	FAST_SENDER	N/A
1561.925	FAST_SENDER	N/A
1569.578	FAST_SENDER	N/A
1576.851	FAST_SENDER	N/A
1584.542	FAST_SENDER	N/A
1592.055	FAST_SENDER	N/A
1599.656	FAST_SENDER	N/A
1602.590	SLOW_SENDER1	N/A
1607.785	FAST_SENDER	N/A
1613.467	SLOW_SENDER1	N/A
1615.555	FAST_SENDER	N/A
1623.269	FAST_SENDER	N/A
1625.269	FAST_SENDER	N/A
1626.485	SLOW_SENDER1	N/A
1627.269	FAST_SENDER	N/A
1629.269	FAST_SENDER	N/A
1631.269	FAST_SENDER	N/A
1633.269	FAST_SENDER	N/A
1635.269	FAST_SENDER	N/A
1637.269	FAST_SENDER	N/A
1639.638	RECEIVER	FAST_SENDER
1642.079	FAST_SENDER	N/A
1642.848	RECEIVER	FAST_SENDER
1645.266	FAST_SENDER	N/A
1646.027	RECEIVER	FAST_SENDER
1648.473	FAST_SENDER	N/A
1649.210	RECEIVER	FAST_SENDER
1651.634	FAST_SENDER	N/A
1652.355	RECEIVER	FAST_SENDER
1654.756	FAST_SENDER	N/A
1655.541	RECEIVER	FAST_SENDER
1657.961	FAST_SENDER	N/A
1658.761	RECEIVER	FAST_SENDER
1661.186	FAST_SENDER	N/A
1661.995	RECEIVER	FAST_SENDER
1664.399	FAST_SENDER	N/A
1665.171	RECEIVER	FAST_SENDER
1667.594	FAST_SENDER	N/A
1668.372	RECEIVER	FAST_SENDER
1670.811	FAST_SENDER	N/A
1671.598	RECEIVER	FAST_SENDER
1674.022	FAST_SENDER	N/A
1674.796	RECEIVER	FAST_SENDER
1677.205	FAST_SENDER	N/A
1679.443	RECEIVER	FAST_SENDER
1681.846	FAST_SENDER	N/A
1682.619	RECEIVER	FAST_SENDER
1685.035	FAST_SENDER	N/A
1685.824	RECEIVER	FAST_SENDER
1688.252	FAST_SENDER	N/A
1689.003	RECEIVER	FAST_SENDER
1691.437	FAST_SENDER	N/A
1692.179	RECEIVER	FAST_SENDER
1694.616	FAST_SENDER	N/A
1695.382	RECEIVER	FAST_SENDER
1697.787	FAST_SENDER	N/A
1698.563	RECEIVER	FAST_SENDER
1700.969	FAST_SENDER	N/A
1701.732	RECEIVER	FAST_SENDER
1704.145	FAST_SENDER	N/A
1704.916	RECEIVER	FAST_SENDER
1707.337	FAST_SENDER	N/A
1708.130	RECEIVER	FAST_SENDER
1710.576	FAST_SENDER	N/A
1711.317	RECEIVER	FAST_SENDER
1713.753	FAST_SENDER	N/A
1714.514	RECEIVER	FAST_SENDER
1716.914	FAST_SENDER	N/A
1717.644	RECEIVER	FAST_SENDER
1720.085	FAST_SENDER	N/A
1720.805	RECEIVER	FAST_SENDER
1724.773	FAST_SENDER	N/A
1725.516	RECEIVER	FAST_SENDER
1727.961	FAST_SENDER	N/A
1728.757	RECEIVER	FAST_SENDER
1731.163	FAST_SENDER	N/A
1731.887	RECEIVER	FAST_SENDER
1734.287	FAST_SENDER	N/A
1735.090	RECEIVER	FAST_SENDER
1737.533	FAST_SENDER	N/A
1738.301	RECEIVER	FAST_SENDER
1740.702	FAST_SENDER	N/A
1741.477	RECEIVER	FAST_SENDER
1743.882	FAST_SENDER	N/A
1744.677	RECEIVER	FAST_SENDER
1747.095	FAST_SENDER	N/A
1747.901	RECEIVER	FAST_SENDER
1750.305	FAST_SENDER	N/A
1751.045	RECEIVER	FAST_SENDER
1753.468	FAST_SENDER	N/A
1755.765	RECEIVER	FAST_SENDER
1758.173	FAST_SENDER	N/A
1758.929	RECEIVER	FAST_SENDER
1761.377	FAST_SENDER	N/A
1762.164	RECEIVER	FAST_SENDER
1764.602	FAST_SENDER	N/A
1765.351	RECEIVER	FAST_SENDER
1767.767	FAST_SENDER	N/A
1768.503	RECEIVER	FAST_SENDER
1770.915	FAST_SENDER	N/A
1771.691	RECEIVER	FAST_SENDER
1774.126	FAST_SENDER	N/A
1774.879	RECEIVER	FAST_SENDER
1777.307	FAST_SENDER	N/A
1778.076	RECEIVER	FAST_SENDER
1780.508	FAST_SENDER	N/A
1781.273	RECEIVER	FAST_SENDER
1783.680	FAST_SENDER	N/A
1784.450	RECEIVER	FAST_SENDER
1786.852	FAST_SENDER	N/A
1787.635	RECEIVER	FAST_SENDER
1790.051	FAST_SENDER	N/A
1792.660	RECEIVER	FAST_SENDER
1795.102	FAST_SENDER	N/A
1795.916	RECEIVER	FAST_SENDER
1798.364	FAST_SENDER	N/A
1799.144	RECEIVER	FAST_SENDER
1801.575	FAST_SENDER	N/A
1801.810	SLOW_SENDER1	N/A
1802.377	RECEIVER	FAST_SENDER
1804.785	FAST_SENDER	N/A
1805.597	RECEIVER	FAST_SENDER
1807.897	RECEIVER	SLOW_SENDER1
1808.001	FAST_SENDER	N/A
1810.383	RECEIVER	FAST_SENDER
1812.830	FAST_SENDER	N/A
1813.336	SLOW_SENDER1	N/A
1813.573	RECEIVER	FAST_SENDER
1815.515	RECEIVER	SLOW_SENDER1
1816.001	FAST_SENDER	N/A
1822.932	SLOW_SENDER1	N/A
1823.787	FAST_SENDER	N/A
1831.885	FAST_SENDER	N/A
1833.885	FAST_SENDER	N/A
1835.885	FAST_SENDER	N/A
1837.885	FAST_SENDER	N/A
1839.885	FAST_SENDER	N/A
1841.885	FAST_SENDER	N/A
1843.885	FAST_SENDER	N/A
1845.885	FAST_SENDER	N/A
1852.935	FAST_SENDER	N/A
1860.212	FAST_SENDER	N/A
1867.871	FAST_SENDER	N/A
1875.668	FAST_SENDER	N/A
1883.268	FAST_SENDER	N/A
1890.656	FAST_SENDER	N/A
1898.417	FAST_SENDER	N/A
1905.472	FAST_SENDER	N/A
1912.924	FAST_SENDER	N/A
1920.509	FAST_SENDER	N/A
1928.043	FAST_SENDER	N/A
1935.660	FAST_SENDER	N/A
1943.472	FAST_SENDER	N/A
1951.343	FAST_SENDER	N/A
1958.785	FAST_SENDER	N/A
1966.319	FAST_SENDER	N/A
1973.753	FAST_SENDER	N/A
1981.641	FAST_SENDER	N/A
1989.383	FAST_SENDER	N/A
1990.118	RECEIVER	FAST_SENDER
1992.536	FAST_SENDER	N/A
1995.100	RECEIVER	FAST_SENDER
1997.538	FAST_SENDER	N/A
1998.301	RECEIVER	FAST_SENDER
2000.726	FAST_SENDER	N/A
2001.507	RECEIVER	FAST_SENDER
2001.820	SLOW_SENDER1	N/A
2002.607	RECEIVER	SLOW_SENDER1
2003.942	FAST_SENDER	N/A
2004.693	RECEIVER	FAST_SENDER
2005.054	SLOW_SENDER1	N/A
2005.785	RECEIVER	SLOW_SENDER1
2008.234	SLOW_SENDER1	N/A
2008.968	RECEIVER	SLOW_SENDER1
2011.304	FAST_SENDER	N/A
2012.058	RECEIVER	FAST_SENDER
2014.387	SLOW_SENDER1	N/A
2014.464	FAST_SENDER	N/A
2015.151	RECEIVER	SLOW_SENDER1
2017.484	RECEIVER	FAST_SENDER
2019.911	FAST_SENDER	N/A
2020.558	SLOW_SENDER1	N/A
2020.690	RECEIVER	FAST_SENDER
2022.855	RECEIVER	SLOW_SENDER1
2023.111	FAST_SENDER	N/A
2023.875	RECEIVER	FAST_SENDER
2026.279	FAST_SENDER	N/A
2027.034	RECEIVER	FAST_SENDER
2029.463	FAST_SENDER	N/A
2030.237	RECEIVER	FAST_SENDER
2030.258	SLOW_SENDER1	N/A
2031.013	RECEIVER	SLOW_SENDER1
2032.671	FAST_SENDER	N/A
2033.424	RECEIVER	FAST_SENDER
2035.847	FAST_SENDER	N/A
2036.595	RECEIVER	FAST_SENDER
2039.035	FAST_SENDER	N/A
2039.795	RECEIVER	FAST_SENDER
2039.828	SLOW_SENDER1	N/A
2040.580	RECEIVER	SLOW_SENDER1
2042.213	FAST_SENDER	N/A
2042.958	RECEIVER	FAST_SENDER
2045.361	FAST_SENDER	N/A
2046.130	RECEIVER	FAST_SENDER
2048.016	SLOW_SENDER1	N/A
2048.543	FAST_SENDER	N/A
2048.798	RECEIVER	SLOW_SENDER1
2052.429	RECEIVER	FAST_SENDER
2054.874	FAST_SENDER	N/A
2056.874	FAST_SENDER	N/A
2058.874	FAST_SENDER	N/A
2060.874	FAST_SENDER	N/A
2062.874	FAST_SENDER	N/A
2064.874	FAST_SENDER	N/A
2066.874	FAST_SENDER	N/A
2068.874	FAST_SENDER	N/A
2069.621	RECEIVER	FAST_SENDER
2072.055	FAST_SENDER	N/A
2074.606	RECEIVER	FAST_SENDER
2077.038	FAST_SENDER	N/A
2077.808	RECEIVER	FAST_SENDER
2080.214	FAST_SENDER	N/A
2080.976	RECEIVER	FAST_SENDER
2083.423	FAST_SENDER	N/A
2084.210	RECEIVER	FAST_SENDER
2086.619	FAST_SENDER	N/A
2087.379	RECEIVER	FAST_SENDER
2089.792	FAST_SENDER	N/A
2090.556	RECEIVER	FAST_SENDER
2092.956	FAST_SENDER	N/A
2093.734	RECEIVER	FAST_SENDER
2096.160	FAST_SENDER	N/A
2096.930	RECEIVER	FAST_SENDER
2099.380	FAST_SENDER	N/A
2100.128	RECEIVER	FAST_SENDER
2104.067	FAST_SENDER	N/A
2104.834	RECEIVER	FAST_SENDER
2107.251	FAST_SENDER	N/A
2107.973	RECEIVER	FAST_SENDER
2111.890	FAST_SENDER	N/A
2112.643	RECEIVER	FAST_SENDER
2115.084	FAST_SENDER	N/A
2117.393	RECEIVER	FAST_SENDER
2119.806	FAST_SENDER	N/A
2120.550	RECEIVER	FAST_SENDER
2122.953	FAST_SENDER	N/A
2123.713	RECEIVER	FAST_SENDER
2126.130	FAST_SENDER	N/A
2126.902	RECEIVER	FAST_SENDER
2129.312	FAST_SENDER	N/A
2130.090	RECEIVER	FAST_SENDER
2132.526	FAST_SENDER	N/A
2133.299	RECEIVER	FAST_SENDER
2135.740	FAST_SENDER	N/A
2136.492	RECEIVER	FAST_SENDER
2138.904	FAST_SENDER	N/A
2139.657	RECEIVER	FAST_SENDER
2142.063	FAST_SENDER	N/A
2142.791	RECEIVER	FAST_SENDER
2145.200	FAST_SENDER	N/A
2145.975	RECEIVER	FAST_SENDER
2148.395	FAST_SENDER	N/A
2149.130	RECEIVER	FAST_SENDER
2151.532	FAST_SENDER	N/A
2152.305	RECEIVER	FAST_SENDER
2154.745	FAST_SENDER	N/A
2155.529	RECEIVER	FAST_SENDER
2157.966	FAST_SENDER	N/A
2160.392	RECEIVER	FAST_SENDER
2162.810	FAST_SENDER	N/A
2163.545	RECEIVER	FAST_SENDER
2165.965	FAST_SENDER	N/A
2166.699	RECEIVER	FAST_SENDER
2169.144	FAST_SENDER	N/A
2169.915	RECEIVER	FAST_SENDER
2172.349	FAST_SENDER	N/A
2173.085	RECEIVER	FAST_SENDER
2175.494	FAST_SENDER	N/A
2176.265	RECEIVER	FAST_SENDER
2178.712	FAST_SENDER	N/A
2179.477	RECEIVER	FAST_SENDER
2181.915	FAST_SENDER	N/A
2182.642	RECEIVER	FAST_SENDER
2185.057	FAST_SENDER	N/A
2185.854	RECEIVER	FAST_SENDER
2188.297	FAST_SENDER	N/A
2189.045	RECEIVER	FAST_SENDER
2191.490	FAST_SENDER	N/A
2192.248	RECEIVER	FAST_SENDER
2194.678	FAST_SENDER	N/A
2195.426	RECEIVER	FAST_SENDER
2197.828	FAST_SENDER	N/A
2198.614	RECEIVER	FAST_SENDER
2201.047	FAST_SENDER	N/A
2201.798	RECEIVER	FAST_SENDER
2204.234	FAST_SENDER	N/A
2204.982	RECEIVER	FAST_SENDER
2207.406	FAST_SENDER	N/A
2208.180	RECEIVER	FAST_SENDER
2210.605	FAST_SENDER	N/A
2211.396	RECEIVER	FAST_SENDER
2213.798	FAST_SENDER	N/A
2214.509	RECEIVER	FAST_SENDER
2216.937	FAST_SENDER	N/A
2217.703	RECEIVER	FAST_SENDER
2220.147	FAST_SENDER	N/A
2220.952	RECEIVER	FAST_SENDER
2226.120	SLOW_SENDER1	N/A
2227.523	FAST_SENDER	N/A
2235.510	FAST_SENDER	N/A
2236.938	SLOW_SENDER1	N/A
2243.884	FAST_SENDER	N/A
2245.884	FAST_SENDER	N/A
2247.884	FAST_SENDER	N/A
2249.646	SLOW_SENDER1	N/A
2249.884	FAST_SENDER	N/A
2251.884	FAST_SENDER	N/A
2253.884	FAST_SENDER	N/A
2255.884	FAST_SENDER	N/A
2257.884	FAST_SENDER	N/A
2265.307	FAST_SENDER	N/A
2272.653	FAST_SENDER	N/A
2279.774	FAST_SENDER	N/A
2287.349	FAST_SENDER	N/A
2295.331	FAST_SENDER	N/A
2302.962	FAST_SENDER	N/A
2310.786	FAST_SENDER	N/A
2318.696	FAST_SENDER	N/A
2326.803	FAST_SENDER	N/A
2334.681	FAST_SENDER	N/A
2342.000	FAST_SENDER	N/A
2349.184	FAST_SENDER	N/A
2356.529	FAST_SENDER	N/A
2363.896	FAST_SENDER	N/A
2371.866	FAST_SENDER	N/A
2379.670	FAST_SENDER	N/A
2386.935	FAST_SENDER	N/A
2394.342	FAST_SENDER	N/A
2395.125	RECEIVER	FAST_SENDER
2397.530	FAST_SENDER	N/A
2398.290	RECEIVER	FAST_SENDER
2400.712	FAST_SENDER	N/A
2401.489	RECEIVER	FAST_SENDER
2403.897	FAST_SENDER	N/A
2404.665	RECEIVER	FAST_SENDER
2407.096	FAST_SENDER	N/A
2407.863	RECEIVER	FAST_SENDER
2410.274	FAST_SENDER	N/A
2411.025	RECEIVER	FAST_SENDER
2413.470	FAST_SENDER	N/A
2414.267	RECEIVER	FAST_SENDER
2418.039	FAST_SENDER	N/A
2418.792	RECEIVER	FAST_SENDER
2421.197	FAST_SENDER	N/A
2421.919	RECEIVER	FAST_SENDER
2424.320	FAST_SENDER	N/A
2425.070	RECEIVER	FAST_SENDER
2425.820	SLOW_SENDER1	N/A
2426.598	RECEIVER	SLOW_SENDER1
2427.475	FAST_SENDER	N/A
2428.218	RECEIVER	FAST_SENDER
2429.012	SLOW_SENDER1	N/A
2429.787	RECEIVER	SLOW_SENDER1
2430.667	FAST_SENDER	N/A
2431.453	RECEIVER	FAST_SENDER
2432.215	SLOW_SENDER1	N/A
2432.997	RECEIVER	SLOW_SENDER1
2433.859	FAST_SENDER	N/A
2434.586	RECEIVER	FAST_SENDER
2437.010	FAST_SENDER	N/A
2437.790	RECEIVER	FAST_SENDER
2438.415	SLOW_SENDER1	N/A
2439.202	RECEIVER	SLOW_SENDER1
2440.210	FAST_SENDER	N/A
2440.979	RECEIVER	FAST_SENDER
2443.397	FAST_SENDER	N/A
2444.136	RECEIVER	FAST_SENDER
2444.614	SLOW_SENDER1	N/A
2445.370	RECEIVER	SLOW_SENDER1
2446.578	FAST_SENDER	N/A
2449.083	RECEIVER	FAST_SENDER
2451.494	FAST_SENDER	N/A
2452.256	RECEIVER	FAST_SENDER
2454.528	SLOW_SENDER1	N/A
2454.662	FAST_SENDER	N/A
2455.298	RECEIVER	SLOW_SENDER1
2455.940	RECEIVER	FAST_SENDER
2460.043	FAST_SENDER	N/A
2460.850	RECEIVER	FAST_SENDER
2462.737	SLOW_SENDER1	N/A
2463.282	FAST_SENDER	N/A
2463.515	RECEIVER	SLOW_SENDER1
2465.568	RECEIVER	FAST_SENDER
2468.009	FAST_SENDER	N/A
2468.781	RECEIVER	FAST_SENDER
2470.919	SLOW_SENDER1	N/A
2471.186	FAST_SENDER	N/A
2471.659	RECEIVER	SLOW_SENDER1
2473.710	RECEIVER	FAST_SENDER
2477.511	FAST_SENDER	N/A
2478.262	RECEIVER	FAST_SENDER
2479.073	SLOW_SENDER1	N/A
2479.795	RECEIVER	SLOW_SENDER1
2480.664	FAST_SENDER	N/A
2482.925	RECEIVER	FAST_SENDER
2485.354	FAST_SENDER	N/A
2486.126	RECEIVER	FAST_SENDER
2488.572	FAST_SENDER	N/A
2488.611	SLOW_SENDER1	N/A
2489.317	RECEIVER	FAST_SENDER
2491.725	FAST_SENDER	N/A
2492.513	RECEIVER	FAST_SENDER
2494.923	FAST_SENDER	N/A
2495.690	RECEIVER	FAST_SENDER
2498.115	FAST_SENDER	N/A
2498.861	RECEIVER	FAST_SENDER
2501.276	FAST_SENDER	N/A
2502.028	RECEIVER	FAST_SENDER
2504.470	FAST_SENDER	N/A
2505.235	RECEIVER	FAST_SENDER
2507.662	FAST_SENDER	N/A
2508.388	RECEIVER	FAST_SENDER
2510.807	FAST_SENDER	N/A
2511.568	RECEIVER	FAST_SENDER
2513.992	FAST_SENDER	N/A
2516.221	RECEIVER	FAST_SENDER
2518.648	FAST_SENDER	N/A
2519.417	RECEIVER	FAST_SENDER
2521.828	FAST_SENDER	N/A
2522.609	RECEIVER	FAST_SENDER
2525.038	FAST_SENDER	N/A
2525.828	RECEIVER	FAST_SENDER
2528.238	FAST_SENDER	N/A
2528.981	RECEIVER	FAST_SENDER
2531.428	FAST_SENDER	N/A
2532.172	RECEIVER	FAST_SENDER
2534.599	FAST_SENDER	N/A
2535.383	RECEIVER	FAST_SENDER
2537.797	FAST_SENDER	N/A
2538.589	RECEIVER	FAST_SENDER
2541.020	FAST_SENDER	N/A
2541.760	RECEIVER	FAST_SENDER
2544.189	FAST_SENDER	N/A
2544.923	RECEIVER	FAST_SENDER
2547.343	FAST_SENDER	N/A
2548.154	RECEIVER	FAST_SENDER
2550.559	FAST_SENDER	N/A
2551.322	RECEIVER	FAST_SENDER
2553.750	FAST_SENDER	N/A
2554.502	RECEIVER	FAST_SENDER
2556.903	FAST_SENDER	N/A
2557.668	RECEIVER	FAST_SENDER
2560.105	FAST_SENDER	N/A
2560.867	RECEIVER	FAST_SENDER
2563.302	FAST_SENDER	N/A
2564.063	RECEIVER	FAST_SENDER
2566.492	FAST_SENDER	N/A
2567.283	RECEIVER	FAST_SENDER
2569.724	FAST_SENDER	N/A
2570.479	RECEIVER	FAST_SENDER
2572.920	FAST_SENDER	N/A
2573.656	RECEIVER	FAST_SENDER
2576.102	FAST_SENDER	N/A
2576.832	RECEIVER	FAST_SENDER
2579.259	FAST_SENDER	N/A
2579.998	RECEIVER	FAST_SENDER
2582.426	FAST_SENDER	N/A
2583.206	RECEIVER	FAST_SENDER
2585.606	FAST_SENDER	N/A
2586.359	RECEIVER	FAST_SENDER
2590.131	FAST_SENDER	N/A
2590.913	RECEIVER	FAST_SENDER
2593.357	FAST_SENDER	N/A
2594.128	RECEIVER	FAST_SENDER
2596.576	FAST_SENDER	N/A
2597.372	RECEIVER	FAST_SENDER
2599.805	FAST_SENDER	N/A
2600.558	RECEIVER	FAST_SENDER
2602.973	FAST_SENDER	N/A
2603.722	RECEIVER	FAST_SENDER
2606.144	FAST_SENDER	N/A
2606.954	RECEIVER	FAST_SENDER
2609.383	FAST_SENDER	N/A
2610.168	RECEIVER	FAST_SENDER
2612.571	FAST_SENDER	N/A
2613.344	RECEIVER	FAST_SENDER
2615.768	FAST_SENDER	N/A
2616.511	RECEIVER	FAST_SENDER
2618.945	FAST_SENDER	N/A
2619.727	RECEIVER	FAST_SENDER
2622.150	FAST_SENDER	N/A
2622.939	RECEIVER	FAST_SENDER
2625.361	FAST_SENDER	N/A
2626.144	RECEIVER	FAST_SENDER
2628.562	FAST_SENDER	N/A
2629.330	RECEIVER	FAST_SENDER
2631.774	FAST_SENDER	N/A
2632.493	RECEIVER	FAST_SENDER
2634.920	FAST_SENDER	N/A
2635.679	RECEIVER	FAST_SENDER
2638.102	FAST_SENDER	N/A
2638.874	RECEIVER	FAST_SENDER
2641.277	FAST_SENDER	N/A
2642.035	RECEIVER	FAST_SENDER
2644.449	FAST_SENDER	N/A
2651.785	FAST_SENDER	N/A
2659.919	FAST_SENDER	N/A
2664.350	SLOW_SENDER1	N/A
2667.631	FAST_SENDER	N/A
2675.591	FAST_SENDER	N/A
2676.143	SLOW_SENDER1	N/A
2683.702	FAST_SENDER	N/A
2685.702	FAST_SENDER	N/A
2687.702	FAST_SENDER	N/A
2689.435	SLOW_SENDER1	N/A
2689.702	FAST_SENDER	N/A
2691.702	FAST_SENDER	N/A
2693.702	FAST_SENDER	N/A
2695.702	FAST_SENDER	N/A
2697.702	FAST_SENDER	N/A
2705.308	FAST_SENDER	N/A
2713.144	FAST_SENDER	N/A
2720.471	FAST_SENDER	N/A
2728.252	FAST_SENDER	N/A
2735.986	FAST_SENDER	N/A
2743.850	FAST_SENDER	N/A
2751.747	FAST_SENDER	N/A
2759.285	FAST_SENDER	N/A
2766.725	FAST_SENDER	N/A
2774.211	FAST_SENDER	N/A
2782.178	FAST_SENDER	N/A
2789.899	FAST_SENDER	N/A
2797.131	FAST_SENDER	N/A
2805.201	FAST_SENDER	N/A
2812.570	FAST_SENDER	N/A
2818.627	RECEIVER	FAST_SENDER
2821.067	FAST_SENDER	N/A
2821.828	RECEIVER	FAST_SENDER
2824.257	FAST_SENDER	N/A
2824.990	RECEIVER	FAST_SENDER
2827.418	FAST_SENDER	N/A
2828.226	RECEIVER	FAST_SENDER
2830.633	FAST_SENDER	N/A
2831.373	RECEIVER	FAST_SENDER
2833.814	FAST_SENDER	N/A
2834.620	RECEIVER	FAST_SENDER
2839.815	FAST_SENDER	N/A
2840.575	RECEIVER	FAST_SENDER
2842.996	FAST_SENDER	N/A
2843.779	RECEIVER	FAST_SENDER
2846.226	FAST_SENDER	N/A
2846.977	RECEIVER	FAST_SENDER
2849.385	FAST_SENDER	N/A
2850.173	RECEIVER	FAST_SENDER
2852.598	FAST_SENDER	N/A
2854.802	RECEIVER	FAST_SENDER
2857.202	FAST_SENDER	N/A
2857.978	RECEIVER	FAST_SENDER
2861.857	FAST_SENDER	N/A
2862.633	RECEIVER	FAST_SENDER
2865.043	FAST_SENDER	N/A
2865.680	SLOW_SENDER1	N/A
2865.820	RECEIVER	FAST_SENDER
2868.156	RECEIVER	SLOW_SENDER1
2868.232	FAST_SENDER	N/A
2868.964	RECEIVER	FAST_SENDER
2870.592	SLOW_SENDER1	N/A
2871.316	RECEIVER	SLOW_SENDER1
2871.385	FAST_SENDER	N/A
2872.136	RECEIVER	FAST_SENDER
2874.583	FAST_SENDER	N/A
2875.359	RECEIVER	FAST_SENDER
2876.761	SLOW_SENDER1	N/A
2877.525	RECEIVER	SLOW_SENDER1
2877.797	FAST_SENDER	N/A
2880.164	RECEIVER	FAST_SENDER
2882.568	FAST_SENDER	N/A
2882.945	SLOW_SENDER1	N/A
2883.311	RECEIVER	FAST_SENDER
2886.983	RECEIVER	SLOW_SENDER1
2887.351	FAST_SENDER	N/A
2889.351	FAST_SENDER	N/A
2891.351	FAST_SENDER	N/A
2893.351	FAST_SENDER	N/A
2894.383	SLOW_SENDER1	N/A
2895.133	RECEIVER	SLOW_SENDER1
2895.351	FAST_SENDER	N/A
2897.351	FAST_SENDER	N/A
2899.351	FAST_SENDER	N/A
2901.351	FAST_SENDER	N/A
2902.117	RECEIVER	FAST_SENDER
2902.569	SLOW_SENDER1	N/A
2903.313	RECEIVER	SLOW_SENDER1
2904.532	FAST_SENDER	N/A
2905.319	RECEIVER	FAST_SENDER
2907.755	FAST_SENDER	N/A
2908.460	RECEIVER	FAST_SENDER
2910.743	SLOW_SENDER1	N/A
2910.888	FAST_SENDER	N/A
2911.501	RECEIVER	SLOW_SENDER1
2912.211	RECEIVER	FAST_SENDER
2914.616	FAST_SENDER	N/A
2915.371	RECEIVER	FAST_SENDER
2917.792	FAST_SENDER	N/A
2918.544	RECEIVER	FAST_SENDER
2918.941	SLOW_SENDER1	N/A
2920.952	FAST_SENDER	N/A
2921.212	RECEIVER	SLOW_SENDER1
2923.493	RECEIVER	FAST_SENDER
2925.921	FAST_SENDER	N/A
2926.637	RECEIVER	FAST_SENDER
2929.085	FAST_SENDER	N/A
2929.803	RECEIVER	FAST_SENDER
2932.229	FAST_SENDER	N/A
2933.003	RECEIVER	FAST_SENDER
2935.438	FAST_SENDER	N/A
2936.164	RECEIVER	FAST_SENDER
2938.607	FAST_SENDER	N/A
2939.390	RECEIVER	FAST_SENDER
2941.820	FAST_SENDER	N/A
2942.534	RECEIVER	FAST_SENDER
2944.968	FAST_SENDER	N/A
2945.706	RECEIVER	FAST_SENDER
2948.132	FAST_SENDER	N/A
2948.923	RECEIVER	FAST_SENDER
2951.359	FAST_SENDER	N/A
2952.116	RECEIVER	FAST_SENDER
2954.542	FAST_SENDER	N/A
2955.294	RECEIVER	FAST_SENDER
2957.708	FAST_SENDER	N/A
2958.481	RECEIVER	FAST_SENDER
2960.907	FAST_SENDER	N/A
2961.686	RECEIVER	FAST_SENDER
2964.092	FAST_SENDER	N/A
2964.861	RECEIVER	FAST_SENDER
2967.297	FAST_SENDER	N/A
2968.063	RECEIVER	FAST_SENDER
2970.468	FAST_SENDER	N/A
2971.272	RECEIVER	FAST_SENDER
2973.673	FAST_SENDER	N/A
2974.428	RECEIVER	FAST_SENDER
2976.839	FAST_SENDER	N/A
2978.975	RECEIVER	FAST_SENDER
2981.422	FAST_SENDER	N/A
2982.161	RECEIVER	FAST_SENDER
2984.598	FAST_SENDER	N/A
2985.362	RECEIVER	FAST_SENDER
2987.806	FAST_SENDER	N/A
2988.537	RECEIVER	FAST_SENDER
2990.947	FAST_SENDER	N/A
2991.699	RECEIVER	FAST_SENDER
2994.112	FAST_SENDER	N/A
2994.897	RECEIVER	FAST_SENDER
2997.318	FAST_SENDER	N/A
2998.063	RECEIVER	FAST_SENDER
3000.475	FAST_SENDER	N/A
3001.246	RECEIVER	FAST_SENDER
3003.649	FAST_SENDER	N/A
3004.431	RECEIVER	FAST_SENDER
3006.865	FAST_SENDER	N/A
3007.636	RECEIVER	FAST_SENDER
3010.086	FAST_SENDER	N/A
3010.855	RECEIVER	FAST_SENDER
3013.261	FAST_SENDER	N/A
3014.034	RECEIVER	FAST_SENDER
3016.451	FAST_SENDER	N/A
3017.238	RECEIVER	FAST_SENDER
3019.655	FAST_SENDER	N/A
3027.122	FAST_SENDER	N/A
3034.819	FAST_SENDER	N/A
3042.652	FAST_SENDER	N/A
3049.927	FAST_SENDER	N/A
3057.227	FAST_SENDER	N/A
3064.999	FAST_SENDER	N/A
3072.224	FAST_SENDER	N/A
3080.076	FAST_SENDER	N/A
3087.873	FAST_SENDER	N/A
3095.470	SLOW_SENDER1	N/A
3095.727	FAST_SENDER	N/A
3103.497	FAST_SENDER	N/A
3106.328	SLOW_SENDER1	N/A
3111.153	FAST_SENDER	N/A
3113.153	FAST_SENDER	N/A
3115.153	FAST_SENDER	N/A
3117.153	FAST_SENDER	N/A
3118.728	SLOW_SENDER1	N/A
3119.153	FAST_SENDER	N/A
3121.153	FAST_SENDER	N/A
3123.153	FAST_SENDER	N/A
3125.153	FAST_SENDER	N/A
3132.751	FAST_SENDER	N/A
3140.215	FAST_SENDER	N/A
3148.179	FAST_SENDER	N/A
3155.604	FAST_SENDER	N/A
3163.433	FAST_SENDER	N/A
3170.851	FAST_SENDER	N/A
3178.797	FAST_SENDER	N/A
3186.267	FAST_SENDER	N/A
3193.538	FAST_SENDER	N/A
3194.326	RECEIVER	FAST_SENDER
3196.750	FAST_SENDER	N/A
3197.535	RECEIVER	FAST_SENDER
3199.975	FAST_SENDER	N/A
3200.718	RECEIVER	FAST_SENDER
3203.139	FAST_SENDER	N/A
3203.887	RECEIVER	FAST_SENDER
3206.318	FAST_SENDER	N/A
3208.904	RECEIVER	FAST_SENDER
3211.346	FAST_SENDER	N/A
3212.121	RECEIVER	FAST_SENDER
3214.562	FAST_SENDER	N/A
3215.275	RECEIVER	FAST_SENDER
3217.677	FAST_SENDER	N/A
3218.443	RECEIVER	FAST_SENDER
3220.877	FAST_SENDER	N/A
3221.593	RECEIVER	FAST_SENDER
3223.998	FAST_SENDER	N/A
3224.779	RECEIVER	FAST_SENDER
3227.220	FAST_SENDER	N/A
3230.949	RECEIVER	FAST_SENDER
3233.378	FAST_SENDER	N/A
3234.175	RECEIVER	FAST_SENDER
3236.591	FAST_SENDER	N/A
3237.402	RECEIVER	FAST_SENDER
3239.832	FAST_SENDER	N/A
3240.619	RECEIVER	FAST_SENDER
3243.064	FAST_SENDER	N/A
3243.774	RECEIVER	FAST_SENDER
3246.183	FAST_SENDER	N/A
3246.935	RECEIVER	FAST_SENDER
3249.348	FAST_SENDER	N/A
3250.107	RECEIVER	FAST_SENDER
3252.531	FAST_SENDER	N/A
3253.272	RECEIVER	FAST_SENDER
3255.698	FAST_SENDER	N/A
3256.425	RECEIVER	FAST_SENDER
3258.835	FAST_SENDER	N/A
3259.601	RECEIVER	FAST_SENDER
3262.020	FAST_SENDER	N/A
3262.744	RECEIVER	FAST_SENDER
3265.173	FAST_SENDER	N/A
3265.933	RECEIVER	FAST_SENDER
3268.367	FAST_SENDER	N/A
3269.134	RECEIVER	FAST_SENDER
3271.581	FAST_SENDER	N/A
3272.393	RECEIVER	FAST_SENDER
3274.800	FAST_SENDER	N/A
3275.573	RECEIVER	FAST_SENDER
3278.018	FAST_SENDER	N/A
3278.779	RECEIVER	FAST_SENDER
3281.225	FAST_SENDER	N/A
3282.006	RECEIVER	FAST_SENDER
3284.414	FAST_SENDER	N/A
3285.151	RECEIVER	FAST_SENDER
3287.567	FAST_SENDER	N/A
3288.361	RECEIVER	FAST_SENDER
3290.770	FAST_SENDER	N/A
3291.554	RECEIVER	FAST_SENDER
3293.990	FAST_SENDER	N/A
3294.750	SLOW_SENDER1	N/A
3294.763	RECEIVER	FAST_SENDER
3297.142	RECEIVER	SLOW_SENDER1
3298.717	FAST_SENDER	N/A
3299.492	RECEIVER	FAST_SENDER
3299.564	SLOW_SENDER1	N/A
3300.323	RECEIVER	SLOW_SENDER1
3301.921	FAST_SENDER	N/A
3302.651	RECEIVER	FAST_SENDER
3305.074	FAST_SENDER	N/A
3305.753	SLOW_SENDER1	N/A
3305.836	RECEIVER	FAST_SENDER
3306.517	RECEIVER	SLOW_SENDER1
3308.284	FAST_SENDER	N/A
3309.078	RECEIVER	FAST_SENDER
3311.511	FAST_SENDER	N/A
3311.928	SLOW_SENDER1	N/A
3314.292	RECEIVER	FAST_SENDER
3316.742	FAST_SENDER	N/A
3317.468	RECEIVER	FAST_SENDER
3318.119	RECEIVER	SLOW_SENDER1
3319.904	FAST_SENDER	N/A
3320.641	RECEIVER	FAST_SENDER
3323.069	FAST_SENDER	N/A
3323.872	RECEIVER	FAST_SENDER
3325.559	SLOW_SENDER1	N/A
3326.274	FAST_SENDER	N/A
3326.333	RECEIVER	SLOW_SENDER1
3327.038	RECEIVER	FAST_SENDER
3329.452	FAST_SENDER	N/A
3330.227	RECEIVER	FAST_SENDER
3332.665	FAST_SENDER	N/A
3333.440	RECEIVER	FAST_SENDER
3333.774	SLOW_SENDER1	N/A
3334.573	RECEIVER	SLOW_SENDER1
3335.874	FAST_SENDER	N/A
3336.652	RECEIVER	FAST_SENDER
3339.085	FAST_SENDER	N/A
3339.822	RECEIVER	FAST_SENDER
3342.002	SLOW_SENDER1	N/A
3342.250	FAST_SENDER	N/A
3342.775	RECEIVER	SLOW_SENDER1
3344.646	RECEIVER	FAST_SENDER
3347.095	FAST_SENDER	N/A
3347.840	RECEIVER	FAST_SENDER
3350.262	FAST_SENDER	N/A
3351.019	RECEIVER	FAST_SENDER
3353.435	FAST_SENDER	N/A
3354.217	RECEIVER	FAST_SENDER
3356.622	FAST_SENDER	N/A
3357.427	RECEIVER	FAST_SENDER
3359.855	FAST_SENDER	N/A
3360.626	RECEIVER	FAST_SENDER
3363.042	FAST_SENDER	N/A
3363.793	RECEIVER	FAST_SENDER
3366.238	FAST_SENDER	N/A
3367.029	RECEIVER	FAST_SENDER
3373.860	FAST_SENDER	N/A
3381.299	FAST_SENDER	N/A
3388.283	FAST_SENDER	N/A
3396.118	FAST_SENDER	N/A
3403.585	FAST_SENDER	N/A
3411.126	FAST_SENDER	N/A
3418.590	FAST_SENDER	N/A
3426.185	FAST_SENDER	N/A
3433.829	FAST_SENDER	N/A
3441.561	FAST_SENDER	N/A
3448.718	FAST_SENDER	N/A
3455.772	FAST_SENDER	N/A
3463.712	FAST_SENDER	N/A
3471.448	FAST_SENDER	N/A
3478.726	FAST_SENDER	N/A
3486.353	FAST_SENDER	N/A
3494.118	FAST_SENDER	N/A
3501.907	FAST_SENDER	N/A
3509.657	FAST_SENDER	N/A
3517.140	SLOW_SENDER1	N/A
3517.817	FAST_SENDER	N/A
3525.759	FAST_SENDER	N/A
3527.714	SLOW_SENDER1	N/A
3533.423	FAST_SENDER	N/A
3535.423	FAST_SENDER	N/A
3537.423	FAST_SENDER	N/A
3539.423	FAST_SENDER	N/A
3540.586	SLOW_SENDER1	N/A
3541.423	FAST_SENDER	N/A
3543.423	FAST_SENDER	N/A
3545.423	FAST_SENDER	N/A
3547.423	FAST_SENDER	N/A
3548.159	RECEIVER	FAST_SENDER
3550.590	FAST_SENDER	N/A
3551.334	RECEIVER	FAST_SENDER
3553.782	FAST_SENDER	N/A
3554.517	RECEIVER	FAST_SENDER
3556.951	FAST_SENDER	N/A
3557.748	RECEIVER	FAST_SENDER
3560.182	FAST_SENDER	N/A
3562.698	RECEIVER	FAST_SENDER
3565.140	FAST_SENDER	N/A
3565.886	RECEIVER	FAST_SENDER
3568.316	FAST_SENDER	N/A
3569.065	RECEIVER	FAST_SENDER
3571.490	FAST_SENDER	N/A
3572.223	RECEIVER	FAST_SENDER
3574.653	FAST_SENDER	N/A
3575.442	RECEIVER	FAST_SENDER
3577.858	FAST_SENDER	N/A
3578.640	RECEIVER	FAST_SENDER
3581.080	FAST_SENDER	N/A
3581.806	RECEIVER	FAST_SENDER
3584.249	FAST_SENDER	N/A
3585.018	RECEIVER	FAST_SENDER
3587.465	FAST_SENDER	N/A
3588.240	RECEIVER	FAST_SENDER
3590.658	FAST_SENDER	N/A
3591.409	RECEIVER	FAST_SENDER
3595.525	FAST_SENDER	N/A
3596.282	RECEIVER	FAST_SENDER
3598.693	FAST_SENDER	N/A
3601.198	RECEIVER	FAST_SENDER
3603.621	FAST_SENDER	N/A
3604.392	RECEIVER	FAST_SENDER
3606.837	FAST_SENDER	N/A
3607.587	RECEIVER	FAST_SENDER
3610.030	FAST_SENDER	N/A
3610.783	RECEIVER	FAST_SENDER
3613.221	FAST_SENDER	N/A
3614.013	RECEIVER	FAST_SENDER
3616.434	FAST_SENDER	N/A
3618.737	RECEIVER	FAST_SENDER
3621.149	FAST_SENDER	N/A
3621.920	RECEIVER	FAST_SENDER
3624.338	FAST_SENDER	N/A
3625.119	RECEIVER	FAST_SENDER
3627.562	FAST_SENDER	N/A
3628.319	RECEIVER	FAST_SENDER
3630.742	FAST_SENDER	N/A
3631.501	RECEIVER	FAST_SENDER
3633.902	FAST_SENDER	N/A
3634.694	RECEIVER	FAST_SENDER
3637.094	FAST_SENDER	N/A
3637.821	RECEIVER	FAST_SENDER
3640.238	FAST_SENDER	N/A
3641.017	RECEIVER	FAST_SENDER
3643.447	FAST_SENDER	N/A
3644.207	RECEIVER	FAST_SENDER
3646.637	FAST_SENDER	N/A
3647.413	RECEIVER	FAST_SENDER
3649.823	FAST_SENDER	N/A
3650.590	RECEIVER	FAST_SENDER
3653.033	FAST_SENDER	N/A
3653.786	RECEIVER	FAST_SENDER
3656.212	FAST_SENDER	N/A
3656.970	RECEIVER	FAST_SENDER
3659.398	FAST_SENDER	N/A
3660.175	RECEIVER	FAST_SENDER
3662.603	FAST_SENDER	N/A
3663.365	RECEIVER	FAST_SENDER
3665.778	FAST_SENDER	N/A
3666.566	RECEIVER	FAST_SENDER
3668.998	FAST_SENDER	N/A
3669.749	RECEIVER	FAST_SENDER
3672.198	FAST_SENDER	N/A
3672.975	RECEIVER	FAST_SENDER
3675.377	FAST_SENDER	N/A
3676.122	RECEIVER	FAST_SENDER
3678.557	FAST_SENDER	N/A
3679.322	RECEIVER	FAST_SENDER
3681.751	FAST_SENDER	N/A
3682.519	RECEIVER	FAST_SENDER
3684.941	FAST_SENDER	N/A
3685.713	RECEIVER	FAST_SENDER
3688.144	FAST_SENDER	N/A
3688.922	RECEIVER	FAST_SENDER
3691.354	FAST_SENDER	N/A
3692.083	RECEIVER	FAST_SENDER
3694.521	FAST_SENDER	N/A
3695.299	RECEIVER	FAST_SENDER
3697.731	FAST_SENDER	N/A
3698.449	RECEIVER	FAST_SENDER
3700.850	FAST_SENDER	N/A
3701.619	RECEIVER	FAST_SENDER
3704.057	FAST_SENDER	N/A
3704.842	RECEIVER	FAST_SENDER
3707.290	FAST_SENDER	N/A
3708.076	RECEIVER	FAST_SENDER
3710.488	FAST_SENDER	N/A
3711.222	RECEIVER	FAST_SENDER
3713.671	FAST_SENDER	N/A
3715.897	RECEIVER	FAST_SENDER
3716.800	SLOW_SENDER1	N/A
3717.551	RECEIVER	SLOW_SENDER1
3718.339	FAST_SENDER	N/A
3719.056	RECEIVER	FAST_SENDER
3719.961	SLOW_SENDER1	N/A
3720.760	RECEIVER	SLOW_SENDER1
3721.469	FAST_SENDER	N/A
3722.231	RECEIVER	FAST_SENDER
3723.180	SLOW_SENDER1	N/A
3723.976	RECEIVER	SLOW_SENDER1
3724.673	FAST_SENDER	N/A
3725.426	RECEIVER	FAST_SENDER
3727.862	FAST_SENDER	N/A
3728.627	RECEIVER	FAST_SENDER
3729.412	SLOW_SENDER1	N/A
3730.162	RECEIVER	SLOW_SENDER1
3731.049	FAST_SENDER	N/A
3731.836	RECEIVER	FAST_SENDER
3734.270	FAST_SENDER	N/A
3735.028	RECEIVER	FAST_SENDER
3735.564	SLOW_SENDER1	N/A
3736.349	RECEIVER	SLOW_SENDER1
3737.471	FAST_SENDER	N/A
3738.824	RECEIVER	FAST_SENDER
3741.225	FAST_SENDER	N/A
3744.371	FAST_SENDER	N/A
3745.513	SLOW_SENDER1	N/A
3752.134	FAST_SENDER	N/A
3754.134	FAST_SENDER	N/A
3756.134	FAST_SENDER	N/A
3758.134	FAST_SENDER	N/A
3760.134	FAST_SENDER	N/A
3762.134	FAST_SENDER	N/A
3764.134	FAST_SENDER	N/A
3766.134	FAST_SENDER	N/A
3773.787	FAST_SENDER	N/A
3781.531	FAST_SENDER	N/A
3788.949	FAST_SENDER	N/A
3796.734	FAST_SENDER	N/A
3804.151	FAST_SENDER	N/A
3811.879	FAST_SENDER	N/A
3818.982	FAST_SENDER	N/A
3826.165	FAST_SENDER	N/A
3833.418	FAST_SENDER	N/A
3840.650	FAST_SENDER	N/A
3847.976	FAST_SENDER	N/A
3855.114	FAST_SENDER	N/A
3862.540	FAST_SENDER	N/A
3869.907	FAST_SENDER	N/A
3877.148	FAST_SENDER	N/A
3884.949	FAST_SENDER	N/A
3892.761	FAST_SENDER	N/A
3900.666	FAST_SENDER	N/A
3908.457	FAST_SENDER	N/A
3916.027	FAST_SENDER	N/A
3916.782	RECEIVER	FAST_SENDER
3919.213	FAST_SENDER	N/A
3919.990	RECEIVER	FAST_SENDER
3922.432	FAST_SENDER	N/A
3923.236	RECEIVER	FAST_SENDER
3925.655	FAST_SENDER	N/A
3926.421	RECEIVER	FAST_SENDER
3926.640	SLOW_SENDER1	N/A
3927.401	RECEIVER	SLOW_SENDER1
3928.832	FAST_SENDER	N/A
3929.573	RECEIVER	FAST_SENDER
3929.831	SLOW_SENDER1	N/A
3930.582	RECEIVER	SLOW_SENDER1
3931.983	FAST_SENDER	N/A
3932.743	RECEIVER	FAST_SENDER
3933.031	SLOW_SENDER1	N/A
3933.817	RECEIVER	SLOW_SENDER1
3935.163	FAST_SENDER	N/A
3935.912	RECEIVER	FAST_SENDER
3938.355	FAST_SENDER	N/A
3939.092	RECEIVER	FAST_SENDER
3939.222	SLOW_SENDER1	N/A
3940.037	RECEIVER	SLOW_SENDER1
3941.539	FAST_SENDER	N/A
3942.267	RECEIVER	FAST_SENDER
3944.702	FAST_SENDER	N/A
3945.437	RECEIVER	FAST_SENDER
3945.449	SLOW_SENDER1	N/A
3946.180	RECEIVER	SLOW_SENDER1
3947.840	FAST_SENDER	N/A
3948.604	RECEIVER	FAST_SENDER
3951.005	FAST_SENDER	N/A
3951.594	SLOW_SENDER1	N/A
3951.786	RECEIVER	FAST_SENDER
3954.159	RECEIVER	SLOW_SENDER1
3954.195	FAST_SENDER	N/A
3954.966	RECEIVER	FAST_SENDER
3957.402	FAST_SENDER	N/A
3959.876	RECEIVER	FAST_SENDER
3961.603	SLOW_SENDER1	N/A
3962.294	FAST_SENDER	N/A
3962.361	RECEIVER	SLOW_SENDER1
3963.059	RECEIVER	FAST_SENDER
3965.493	FAST_SENDER	N/A
3966.267	RECEIVER	FAST_SENDER
3968.667	FAST_SENDER	N/A
3969.766	SLOW_SENDER1	N/A
3970.493	RECEIVER	SLOW_SENDER1
3977.201	FAST_SENDER	N/A
3979.201	FAST_SENDER	N/A
3981.201	FAST_SENDER	N/A
3981.931	SLOW_SENDER1	N/A
3982.702	RECEIVER	SLOW_SENDER1
3983.201	FAST_SENDER	N/A
3985.201	FAST_SENDER	N/A
3987.201	FAST_SENDER	N/A
3989.201	FAST_SENDER	N/A
3991.201	FAST_SENDER	N/A
3991.946	RECEIVER	FAST_SENDER
3994.359	FAST_SENDER	N/A
3995.100	RECEIVER	FAST_SENDER
3997.509	FAST_SENDER	N/A
3998.256	RECEIVER	FAST_SENDER
4000.661	FAST_SENDER	N/A
4001.432	RECEIVER	FAST_SENDER
4003.837	FAST_SENDER	N/A
4004.586	RECEIVER	FAST_SENDER
4007.022	FAST_SENDER	N/A
4007.777	RECEIVER	FAST_SENDER
4010.192	FAST_SENDER	N/A
4010.938	RECEIVER	FAST_SENDER
4013.384	FAST_SENDER	N/A
4014.173	RECEIVER	FAST_SENDER
4016.604	FAST_SENDER	N/A
4017.362	RECEIVER	FAST_SENDER
4019.786	FAST_SENDER	N/A
4020.530	RECEIVER	FAST_SENDER
4022.931	FAST_SENDER	N/A
4023.738	RECEIVER	FAST_SENDER
4026.179	FAST_SENDER	N/A
4026.951	RECEIVER	FAST_SENDER
4029.400	FAST_SENDER	N/A
4030.163	RECEIVER	FAST_SENDER
4032.568	FAST_SENDER	N/A
4033.340	RECEIVER	FAST_SENDER
4035.785	FAST_SENDER	N/A
4036.528	RECEIVER	FAST_SENDER
4038.932	FAST_SENDER	N/A
4039.698	RECEIVER	FAST_SENDER
4042.137	FAST_SENDER	N/A
4042.885	RECEIVER	FAST_SENDER
4045.306	FAST_SENDER	N/A
4046.097	RECEIVER	FAST_SENDER
4048.537	FAST_SENDER	N/A
4049.294	RECEIVER	FAST_SENDER
4051.704	FAST_SENDER	N/A
4052.461	RECEIVER	FAST_SENDER
4054.909	FAST_SENDER	N/A
4055.658	RECEIVER	FAST_SENDER
4058.076	FAST_SENDER	N/A
4058.863	RECEIVER	FAST_SENDER
4063.055	FAST_SENDER	N/A
4063.815	RECEIVER	FAST_SENDER
4066.219	FAST_SENDER	N/A
4066.971	RECEIVER	FAST_SENDER
4069.391	FAST_SENDER	N/A
4070.166	RECEIVER	FAST_SENDER
4072.583	FAST_SENDER	N/A
4073.331	RECEIVER	FAST_SENDER
4075.743	FAST_SENDER	N/A
4076.483	RECEIVER	FAST_SENDER
4078.929	FAST_SENDER	N/A
4081.228	RECEIVER	FAST_SENDER
4083.657	FAST_SENDER	N/A
4084.449	RECEIVER	FAST_SENDER
4086.885	FAST_SENDER	N/A
4087.644	RECEIVER	FAST_SENDER
4090.064	FAST_SENDER	N/A
4090.806	RECEIVER	FAST_SENDER
4093.235	FAST_SENDER	N/A
4093.982	RECEIVER	FAST_SENDER
4096.418	FAST_SENDER	N/A
4097.204	RECEIVER	FAST_SENDER
4099.641	FAST_SENDER	N/A
4100.424	RECEIVER	FAST_SENDER
4102.846	FAST_SENDER	N/A
4103.629	RECEIVER	FAST_SENDER
4106.058	FAST_SENDER	N/A
4106.817	RECEIVER	FAST_SENDER
4109.225	FAST_SENDER	N/A
4109.991	RECEIVER	FAST_SENDER
4112.400	FAST_SENDER	N/A
4113.155	RECEIVER	FAST_SENDER
4115.585	FAST_SENDER	N/A
4119.247	RECEIVER	FAST_SENDER
4121.675	FAST_SENDER	N/A
4122.420	RECEIVER	FAST_SENDER
4124.862	FAST_SENDER	N/A
4125.574	RECEIVER	FAST_SENDER
4127.989	FAST_SENDER	N/A
4128.773	RECEIVER	FAST_SENDER
4131.206	FAST_SENDER	N/A
4131.978	RECEIVER	FAST_SENDER
4134.414	FAST_SENDER	N/A
4135.193	RECEIVER	FAST_SENDER
4137.639	FAST_SENDER	N/A
4138.350	RECEIVER	FAST_SENDER
4140.767	FAST_SENDER	N/A
4141.508	RECEIVER	FAST_SENDER
4143.957	FAST_SENDER	N/A
4144.702	RECEIVER	FAST_SENDER
4147.119	FAST_SENDER	N/A
4147.865	RECEIVER	FAST_SENDER
4150.288	FAST_SENDER	N/A
4151.047	RECEIVER	FAST_SENDER
4153.495	FAST_SENDER	N/A
4154.274	RECEIVER	FAST_SENDER
4156.530	SLOW_SENDER1	N/A
4156.724	FAST_SENDER	N/A
4157.302	RECEIVER	SLOW_SENDER1
4159.139	RECEIVER	FAST_SENDER
4159.720	SLOW_SENDER1	N/A
4160.476	RECEIVER	SLOW_SENDER1
4161.558	FAST_SENDER	N/A
4162.322	RECEIVER	FAST_SENDER
4162.917	SLOW_SENDER1	N/A
4163.664	RECEIVER	SLOW_SENDER1
4164.732	FAST_SENDER	N/A
4165.484	RECEIVER	FAST_SENDER
4167.892	FAST_SENDER	N/A
4168.662	RECEIVER	FAST_SENDER
4169.079	SLOW_SENDER1	N/A
4171.067	FAST_SENDER	N/A
4178.811	FAST_SENDER	N/A
4180.811	FAST_SENDER	N/A
4182.811	FAST_SENDER	N/A
4183.127	SLOW_SENDER1	N/A
4184.811	FAST_SENDER	N/A
4186.811	FAST_SENDER	N/A
4188.811	FAST_SENDER	N/A
4190.811	FAST_SENDER	N/A
4192.811	FAST_SENDER	N/A
4194.811	FAST_SENDER	N/A
4196.811	FAST_SENDER	N/A
4198.811	FAST_SENDER	N/A
4200.811	FAST_SENDER	N/A
4208.149	FAST_SENDER	N/A
4215.551	FAST_SENDER	N/A
4222.599	FAST_SENDER	N/A
4230.136	FAST_SENDER	N/A
4237.835	FAST_SENDER	N/A
4245.356	FAST_SENDER	N/A
4252.761	FAST_SENDER	N/A
4260.178	FAST_SENDER	N/A
4268.053	FAST_SENDER	N/A
4275.148	FAST_SENDER	N/A
4282.606	FAST_SENDER	N/A
4290.134	FAST_SENDER	N/A
4297.540	FAST_SENDER	N/A
4305.239	FAST_SENDER	N/A
4313.309	FAST_SENDER	N/A
4320.503	FAST_SENDER	N/A
4328.298	FAST_SENDER	N/A
4335.368	FAST_SENDER	N/A
4343.120	FAST_SENDER	N/A
4343.866	RECEIVER	FAST_SENDER
4346.276	FAST_SENDER	N/A
4346.994	RECEIVER	FAST_SENDER
4349.438	FAST_SENDER	N/A
4350.218	RECEIVER	FAST_SENDER
4352.665	FAST_SENDER	N/A
4353.451	RECEIVER	FAST_SENDER
4355.853	FAST_SENDER	N/A
4356.568	RECEIVER	FAST_SENDER
4358.991	FAST_SENDER	N/A
4359.742	RECEIVER	FAST_SENDER
4361.390	SLOW_SENDER1	N/A
4362.148	RECEIVER	SLOW_SENDER1
4362.183	FAST_SENDER	N/A
4362.951	RECEIVER	FAST_SENDER
4364.577	SLOW_SENDER1	N/A
4365.358	RECEIVER	SLOW_SENDER1
4365.383	FAST_SENDER	N/A
4366.134	RECEIVER	FAST_SENDER
4368.553	FAST_SENDER	N/A
4370.553	FAST_SENDER	N/A
4372.553	FAST_SENDER	N/A
4374.045	SLOW_SENDER1	N/A
4374.553	FAST_SENDER	N/A
4374.854	RECEIVER	SLOW_SENDER1
4376.553	FAST_SENDER	N/A
4378.553	FAST_SENDER	N/A
4380.553	FAST_SENDER	N/A
4382.287	SLOW_SENDER1	N/A
4382.553	FAST_SENDER	N/A
4383.077	RECEIVER	SLOW_SENDER1
4384.825	RECEIVER	FAST_SENDER
4387.261	FAST_SENDER	N/A
4388.009	RECEIVER	FAST_SENDER
4390.434	FAST_SENDER	N/A
4390.525	SLOW_SENDER1	N/A
4391.138	RECEIVER	FAST_SENDER
[truncated: 13,875 more rows]
