# Supplementary material for: CATO: Wake-Up reCeiver-bAsed communicaTiOn for Batteryless Devices
Source: Sensors (Basel). 2025 Nov 7;25(22):6813. doi: 10.3390/s25226813 (PMC12655924; doi:10.3390/s25226813)
Supplement: Supplementary file 1 [file sensors-25-06813-s001.zip › File S1_Experimental_and_Simulation_Data/simulation/capsweep/cap80/mac_competing_nodes_none.csv]

time_s	node_id	received_from
2.700	FAST_SENDER	N/A
2.700	SLOW_SENDER1	N/A
3.434	RECEIVER	SLOW_SENDER1
5.408	RECEIVER	FAST_SENDER
5.880	SLOW_SENDER1	N/A
6.663	RECEIVER	SLOW_SENDER1
7.849	FAST_SENDER	N/A
8.647	RECEIVER	FAST_SENDER
9.097	SLOW_SENDER1	N/A
9.891	RECEIVER	SLOW_SENDER1
11.088	FAST_SENDER	N/A
11.845	RECEIVER	FAST_SENDER
12.300	SLOW_SENDER1	N/A
13.060	RECEIVER	SLOW_SENDER1
14.248	FAST_SENDER	N/A
15.042	RECEIVER	FAST_SENDER
15.476	SLOW_SENDER1	N/A
16.282	RECEIVER	SLOW_SENDER1
17.478	FAST_SENDER	N/A
18.237	RECEIVER	FAST_SENDER
18.704	SLOW_SENDER1	N/A
19.519	RECEIVER	SLOW_SENDER1
25.673	FAST_SENDER	N/A
26.476	RECEIVER	FAST_SENDER
28.905	FAST_SENDER	N/A
29.673	RECEIVER	FAST_SENDER
30.082	SLOW_SENDER1	N/A
30.806	RECEIVER	SLOW_SENDER1
32.074	FAST_SENDER	N/A
32.831	RECEIVER	FAST_SENDER
35.249	FAST_SENDER	N/A
36.002	RECEIVER	FAST_SENDER
36.214	SLOW_SENDER1	N/A
36.956	RECEIVER	SLOW_SENDER1
38.409	FAST_SENDER	N/A
39.168	RECEIVER	FAST_SENDER
41.572	FAST_SENDER	N/A
42.364	SLOW_SENDER1	N/A
42.393	RECEIVER	FAST_SENDER
43.099	RECEIVER	SLOW_SENDER1
44.834	FAST_SENDER	N/A
45.617	RECEIVER	FAST_SENDER
48.060	FAST_SENDER	N/A
48.809	RECEIVER	FAST_SENDER
50.532	SLOW_SENDER1	N/A
51.239	FAST_SENDER	N/A
51.283	RECEIVER	SLOW_SENDER1
52.514	RECEIVER	FAST_SENDER
54.953	FAST_SENDER	N/A
55.693	RECEIVER	FAST_SENDER
58.122	FAST_SENDER	N/A
58.690	SLOW_SENDER1	N/A
58.843	RECEIVER	FAST_SENDER
60.961	RECEIVER	SLOW_SENDER1
61.267	FAST_SENDER	N/A
62.030	RECEIVER	FAST_SENDER
66.223	FAST_SENDER	N/A
66.989	RECEIVER	FAST_SENDER
68.379	SLOW_SENDER1	N/A
70.495	RECEIVER	SLOW_SENDER1
74.697	FAST_SENDER	N/A
75.477	RECEIVER	FAST_SENDER
77.893	FAST_SENDER	N/A
77.942	SLOW_SENDER1	N/A
78.666	RECEIVER	FAST_SENDER
81.101	FAST_SENDER	N/A
81.882	RECEIVER	FAST_SENDER
84.295	FAST_SENDER	N/A
85.007	RECEIVER	FAST_SENDER
87.452	FAST_SENDER	N/A
88.243	RECEIVER	FAST_SENDER
90.691	FAST_SENDER	N/A
91.482	RECEIVER	FAST_SENDER
93.897	FAST_SENDER	N/A
94.672	RECEIVER	FAST_SENDER
97.103	FAST_SENDER	N/A
97.847	RECEIVER	FAST_SENDER
101.766	FAST_SENDER	N/A
102.538	RECEIVER	FAST_SENDER
104.986	FAST_SENDER	N/A
105.745	RECEIVER	FAST_SENDER
108.162	FAST_SENDER	N/A
108.928	RECEIVER	FAST_SENDER
111.355	FAST_SENDER	N/A
112.147	RECEIVER	FAST_SENDER
114.549	FAST_SENDER	N/A
115.306	RECEIVER	FAST_SENDER
117.725	FAST_SENDER	N/A
118.473	RECEIVER	FAST_SENDER
120.899	FAST_SENDER	N/A
121.673	RECEIVER	FAST_SENDER
124.113	FAST_SENDER	N/A
124.897	RECEIVER	FAST_SENDER
127.336	FAST_SENDER	N/A
128.094	RECEIVER	FAST_SENDER
130.505	FAST_SENDER	N/A
131.317	RECEIVER	FAST_SENDER
133.729	FAST_SENDER	N/A
134.499	RECEIVER	FAST_SENDER
136.921	FAST_SENDER	N/A
137.722	RECEIVER	FAST_SENDER
140.146	FAST_SENDER	N/A
140.912	RECEIVER	FAST_SENDER
143.326	FAST_SENDER	N/A
144.117	RECEIVER	FAST_SENDER
146.522	FAST_SENDER	N/A
147.273	RECEIVER	FAST_SENDER
149.694	FAST_SENDER	N/A
150.456	RECEIVER	FAST_SENDER
152.898	FAST_SENDER	N/A
153.658	RECEIVER	FAST_SENDER
156.107	FAST_SENDER	N/A
156.893	RECEIVER	FAST_SENDER
159.301	FAST_SENDER	N/A
160.062	RECEIVER	FAST_SENDER
162.476	FAST_SENDER	N/A
163.265	RECEIVER	FAST_SENDER
165.680	FAST_SENDER	N/A
166.434	RECEIVER	FAST_SENDER
168.846	FAST_SENDER	N/A
169.618	RECEIVER	FAST_SENDER
172.029	FAST_SENDER	N/A
172.835	RECEIVER	FAST_SENDER
175.247	FAST_SENDER	N/A
177.498	RECEIVER	FAST_SENDER
179.930	FAST_SENDER	N/A
180.678	RECEIVER	FAST_SENDER
183.090	FAST_SENDER	N/A
183.876	RECEIVER	FAST_SENDER
186.300	FAST_SENDER	N/A
187.056	RECEIVER	FAST_SENDER
189.499	FAST_SENDER	N/A
190.275	RECEIVER	FAST_SENDER
192.711	FAST_SENDER	N/A
193.520	RECEIVER	FAST_SENDER
195.940	FAST_SENDER	N/A
196.713	RECEIVER	FAST_SENDER
199.118	FAST_SENDER	N/A
199.870	RECEIVER	FAST_SENDER
202.309	FAST_SENDER	N/A
203.090	RECEIVER	FAST_SENDER
205.522	FAST_SENDER	N/A
206.280	RECEIVER	FAST_SENDER
208.710	FAST_SENDER	N/A
209.470	RECEIVER	FAST_SENDER
211.895	FAST_SENDER	N/A
212.653	RECEIVER	FAST_SENDER
215.082	FAST_SENDER	N/A
215.845	RECEIVER	FAST_SENDER
218.269	FAST_SENDER	N/A
218.987	RECEIVER	FAST_SENDER
221.422	FAST_SENDER	N/A
222.193	RECEIVER	FAST_SENDER
224.627	FAST_SENDER	N/A
225.381	RECEIVER	FAST_SENDER
227.786	FAST_SENDER	N/A
228.570	RECEIVER	FAST_SENDER
231.004	FAST_SENDER	N/A
231.804	RECEIVER	FAST_SENDER
234.239	FAST_SENDER	N/A
234.973	RECEIVER	FAST_SENDER
237.417	FAST_SENDER	N/A
238.134	RECEIVER	FAST_SENDER
240.554	FAST_SENDER	N/A
241.345	RECEIVER	FAST_SENDER
243.770	FAST_SENDER	N/A
244.533	RECEIVER	FAST_SENDER
246.937	FAST_SENDER	N/A
247.708	RECEIVER	FAST_SENDER
250.142	FAST_SENDER	N/A
250.870	RECEIVER	FAST_SENDER
253.283	FAST_SENDER	N/A
253.540	SLOW_SENDER1	N/A
254.015	RECEIVER	FAST_SENDER
256.085	RECEIVER	SLOW_SENDER1
256.431	FAST_SENDER	N/A
257.233	RECEIVER	FAST_SENDER
258.528	SLOW_SENDER1	N/A
259.275	RECEIVER	SLOW_SENDER1
259.668	FAST_SENDER	N/A
260.432	RECEIVER	FAST_SENDER
262.869	FAST_SENDER	N/A
263.635	RECEIVER	FAST_SENDER
264.680	SLOW_SENDER1	N/A
265.417	RECEIVER	SLOW_SENDER1
266.069	FAST_SENDER	N/A
266.800	RECEIVER	FAST_SENDER
269.249	FAST_SENDER	N/A
270.003	RECEIVER	FAST_SENDER
270.864	SLOW_SENDER1	N/A
271.612	RECEIVER	SLOW_SENDER1
272.418	FAST_SENDER	N/A
273.155	RECEIVER	FAST_SENDER
275.586	FAST_SENDER	N/A
276.322	RECEIVER	FAST_SENDER
277.057	SLOW_SENDER1	N/A
277.785	RECEIVER	SLOW_SENDER1
278.723	FAST_SENDER	N/A
279.523	RECEIVER	FAST_SENDER
281.968	FAST_SENDER	N/A
282.697	RECEIVER	FAST_SENDER
285.145	FAST_SENDER	N/A
285.186	SLOW_SENDER1	N/A
285.880	RECEIVER	FAST_SENDER
288.187	RECEIVER	SLOW_SENDER1
288.288	FAST_SENDER	N/A
289.043	RECEIVER	FAST_SENDER
291.481	FAST_SENDER	N/A
292.265	RECEIVER	FAST_SENDER
294.667	FAST_SENDER	N/A
297.341	SLOW_SENDER1	N/A
299.410	FAST_SENDER	N/A
307.035	FAST_SENDER	N/A
314.132	FAST_SENDER	N/A
322.072	FAST_SENDER	N/A
329.633	FAST_SENDER	N/A
337.159	FAST_SENDER	N/A
344.797	FAST_SENDER	N/A
352.044	FAST_SENDER	N/A
359.711	FAST_SENDER	N/A
367.592	FAST_SENDER	N/A
375.422	FAST_SENDER	N/A
383.507	FAST_SENDER	N/A
391.129	FAST_SENDER	N/A
398.332	FAST_SENDER	N/A
405.868	FAST_SENDER	N/A
413.000	FAST_SENDER	N/A
420.197	FAST_SENDER	N/A
428.056	FAST_SENDER	N/A
435.463	FAST_SENDER	N/A
442.985	FAST_SENDER	N/A
450.832	FAST_SENDER	N/A
457.996	FAST_SENDER	N/A
465.796	FAST_SENDER	N/A
471.264	RECEIVER	FAST_SENDER
473.690	FAST_SENDER	N/A
474.170	SLOW_SENDER1	N/A
474.474	RECEIVER	FAST_SENDER
478.371	RECEIVER	SLOW_SENDER1
481.523	FAST_SENDER	N/A
482.263	RECEIVER	FAST_SENDER
483.810	SLOW_SENDER1	N/A
484.554	RECEIVER	SLOW_SENDER1
484.679	FAST_SENDER	N/A
485.461	RECEIVER	FAST_SENDER
487.863	FAST_SENDER	N/A
488.651	RECEIVER	FAST_SENDER
489.998	SLOW_SENDER1	N/A
490.754	RECEIVER	SLOW_SENDER1
491.071	FAST_SENDER	N/A
491.868	RECEIVER	FAST_SENDER
494.316	FAST_SENDER	N/A
495.033	RECEIVER	FAST_SENDER
496.166	SLOW_SENDER1	N/A
496.903	RECEIVER	SLOW_SENDER1
497.453	FAST_SENDER	N/A
498.209	RECEIVER	FAST_SENDER
500.621	FAST_SENDER	N/A
501.351	RECEIVER	FAST_SENDER
503.791	FAST_SENDER	N/A
504.319	SLOW_SENDER1	N/A
504.519	RECEIVER	FAST_SENDER
506.413	RECEIVER	SLOW_SENDER1
506.969	FAST_SENDER	N/A
507.719	RECEIVER	FAST_SENDER
510.143	FAST_SENDER	N/A
512.415	RECEIVER	FAST_SENDER
513.826	SLOW_SENDER1	N/A
514.594	RECEIVER	SLOW_SENDER1
514.861	FAST_SENDER	N/A
515.621	RECEIVER	FAST_SENDER
518.032	FAST_SENDER	N/A
518.804	RECEIVER	FAST_SENDER
521.206	FAST_SENDER	N/A
521.976	RECEIVER	FAST_SENDER
522.037	SLOW_SENDER1	N/A
524.409	FAST_SENDER	N/A
524.607	RECEIVER	SLOW_SENDER1
526.741	RECEIVER	FAST_SENDER
529.147	FAST_SENDER	N/A
529.885	RECEIVER	FAST_SENDER
532.045	SLOW_SENDER1	N/A
532.324	FAST_SENDER	N/A
532.803	RECEIVER	SLOW_SENDER1
534.737	RECEIVER	FAST_SENDER
537.146	FAST_SENDER	N/A
539.522	RECEIVER	FAST_SENDER
541.968	FAST_SENDER	N/A
542.730	RECEIVER	FAST_SENDER
545.150	FAST_SENDER	N/A
545.915	RECEIVER	FAST_SENDER
548.342	FAST_SENDER	N/A
549.125	RECEIVER	FAST_SENDER
551.541	FAST_SENDER	N/A
553.715	RECEIVER	FAST_SENDER
556.131	FAST_SENDER	N/A
556.898	RECEIVER	FAST_SENDER
559.338	FAST_SENDER	N/A
560.096	RECEIVER	FAST_SENDER
562.503	FAST_SENDER	N/A
563.240	RECEIVER	FAST_SENDER
565.688	FAST_SENDER	N/A
566.425	RECEIVER	FAST_SENDER
568.854	FAST_SENDER	N/A
569.577	RECEIVER	FAST_SENDER
572.000	FAST_SENDER	N/A
572.757	RECEIVER	FAST_SENDER
575.186	FAST_SENDER	N/A
575.973	RECEIVER	FAST_SENDER
578.403	FAST_SENDER	N/A
579.178	RECEIVER	FAST_SENDER
581.581	FAST_SENDER	N/A
582.348	RECEIVER	FAST_SENDER
584.748	FAST_SENDER	N/A
585.529	RECEIVER	FAST_SENDER
587.957	FAST_SENDER	N/A
588.751	RECEIVER	FAST_SENDER
591.169	FAST_SENDER	N/A
591.969	RECEIVER	FAST_SENDER
594.395	FAST_SENDER	N/A
598.462	RECEIVER	FAST_SENDER
600.901	FAST_SENDER	N/A
601.673	RECEIVER	FAST_SENDER
604.078	FAST_SENDER	N/A
604.842	RECEIVER	FAST_SENDER
607.253	FAST_SENDER	N/A
608.022	RECEIVER	FAST_SENDER
610.459	FAST_SENDER	N/A
611.189	RECEIVER	FAST_SENDER
613.600	FAST_SENDER	N/A
614.374	RECEIVER	FAST_SENDER
616.817	FAST_SENDER	N/A
617.580	RECEIVER	FAST_SENDER
620.016	FAST_SENDER	N/A
624.211	RECEIVER	FAST_SENDER
626.617	FAST_SENDER	N/A
627.377	RECEIVER	FAST_SENDER
629.785	FAST_SENDER	N/A
630.543	RECEIVER	FAST_SENDER
632.980	FAST_SENDER	N/A
633.742	RECEIVER	FAST_SENDER
636.142	FAST_SENDER	N/A
636.881	RECEIVER	FAST_SENDER
639.330	FAST_SENDER	N/A
640.120	RECEIVER	FAST_SENDER
642.529	FAST_SENDER	N/A
643.288	RECEIVER	FAST_SENDER
645.725	FAST_SENDER	N/A
646.449	RECEIVER	FAST_SENDER
648.872	FAST_SENDER	N/A
649.608	RECEIVER	FAST_SENDER
652.016	FAST_SENDER	N/A
652.759	RECEIVER	FAST_SENDER
655.199	FAST_SENDER	N/A
655.967	RECEIVER	FAST_SENDER
658.400	FAST_SENDER	N/A
659.180	RECEIVER	FAST_SENDER
661.619	FAST_SENDER	N/A
662.388	RECEIVER	FAST_SENDER
664.831	FAST_SENDER	N/A
665.598	RECEIVER	FAST_SENDER
668.048	FAST_SENDER	N/A
668.820	RECEIVER	FAST_SENDER
671.256	FAST_SENDER	N/A
672.035	RECEIVER	FAST_SENDER
674.484	FAST_SENDER	N/A
675.241	RECEIVER	FAST_SENDER
677.667	FAST_SENDER	N/A
678.420	RECEIVER	FAST_SENDER
680.826	FAST_SENDER	N/A
681.548	RECEIVER	FAST_SENDER
683.973	FAST_SENDER	N/A
684.723	RECEIVER	FAST_SENDER
687.127	FAST_SENDER	N/A
687.890	RECEIVER	FAST_SENDER
690.338	FAST_SENDER	N/A
691.100	RECEIVER	FAST_SENDER
693.512	FAST_SENDER	N/A
694.242	RECEIVER	FAST_SENDER
696.648	FAST_SENDER	N/A
697.401	RECEIVER	FAST_SENDER
699.812	FAST_SENDER	N/A
700.546	RECEIVER	FAST_SENDER
702.959	FAST_SENDER	N/A
703.779	RECEIVER	FAST_SENDER
706.202	FAST_SENDER	N/A
706.977	RECEIVER	FAST_SENDER
707.290	SLOW_SENDER1	N/A
709.427	FAST_SENDER	N/A
716.589	FAST_SENDER	N/A
718.503	SLOW_SENDER1	N/A
724.878	FAST_SENDER	N/A
731.820	SLOW_SENDER1	N/A
732.716	FAST_SENDER	N/A
740.609	FAST_SENDER	N/A
748.504	FAST_SENDER	N/A
755.978	FAST_SENDER	N/A
763.276	FAST_SENDER	N/A
770.422	FAST_SENDER	N/A
777.722	FAST_SENDER	N/A
785.095	FAST_SENDER	N/A
792.829	FAST_SENDER	N/A
800.312	FAST_SENDER	N/A
807.575	FAST_SENDER	N/A
814.739	FAST_SENDER	N/A
822.134	FAST_SENDER	N/A
829.685	FAST_SENDER	N/A
836.983	FAST_SENDER	N/A
844.520	FAST_SENDER	N/A
852.231	FAST_SENDER	N/A
859.672	FAST_SENDER	N/A
867.441	FAST_SENDER	N/A
875.095	FAST_SENDER	N/A
882.160	FAST_SENDER	N/A
882.915	RECEIVER	FAST_SENDER
886.670	FAST_SENDER	N/A
887.450	RECEIVER	FAST_SENDER
889.878	FAST_SENDER	N/A
890.689	RECEIVER	FAST_SENDER
893.122	FAST_SENDER	N/A
893.909	RECEIVER	FAST_SENDER
896.358	FAST_SENDER	N/A
897.111	RECEIVER	FAST_SENDER
899.541	FAST_SENDER	N/A
900.287	RECEIVER	FAST_SENDER
902.727	FAST_SENDER	N/A
903.507	RECEIVER	FAST_SENDER
905.926	FAST_SENDER	N/A
906.684	RECEIVER	FAST_SENDER
909.070	SLOW_SENDER1	N/A
909.114	FAST_SENDER	N/A
909.826	RECEIVER	SLOW_SENDER1
911.898	RECEIVER	FAST_SENDER
912.261	SLOW_SENDER1	N/A
912.995	RECEIVER	SLOW_SENDER1
914.309	FAST_SENDER	N/A
915.081	RECEIVER	FAST_SENDER
915.418	SLOW_SENDER1	N/A
916.204	RECEIVER	SLOW_SENDER1
917.511	FAST_SENDER	N/A
918.261	RECEIVER	FAST_SENDER
920.671	FAST_SENDER	N/A
921.448	RECEIVER	FAST_SENDER
921.615	SLOW_SENDER1	N/A
922.361	RECEIVER	SLOW_SENDER1
923.894	FAST_SENDER	N/A
924.663	RECEIVER	FAST_SENDER
927.096	FAST_SENDER	N/A
927.791	SLOW_SENDER1	N/A
927.833	RECEIVER	FAST_SENDER
929.144	RECEIVER	SLOW_SENDER1
930.254	FAST_SENDER	N/A
930.972	RECEIVER	FAST_SENDER
933.402	FAST_SENDER	N/A
934.570	SLOW_SENDER1	N/A
935.361	RECEIVER	SLOW_SENDER1
937.458	RECEIVER	FAST_SENDER
939.891	FAST_SENDER	N/A
940.637	RECEIVER	FAST_SENDER
942.801	SLOW_SENDER1	N/A
943.044	FAST_SENDER	N/A
943.523	RECEIVER	SLOW_SENDER1
945.416	RECEIVER	FAST_SENDER
947.827	FAST_SENDER	N/A
948.564	RECEIVER	FAST_SENDER
950.938	SLOW_SENDER1	N/A
950.975	FAST_SENDER	N/A
951.677	RECEIVER	SLOW_SENDER1
953.748	RECEIVER	FAST_SENDER
956.161	FAST_SENDER	N/A
956.911	RECEIVER	FAST_SENDER
959.078	SLOW_SENDER1	N/A
959.322	FAST_SENDER	N/A
959.876	RECEIVER	SLOW_SENDER1
961.715	RECEIVER	FAST_SENDER
964.159	FAST_SENDER	N/A
964.918	RECEIVER	FAST_SENDER
967.320	SLOW_SENDER1	N/A
967.352	FAST_SENDER	N/A
968.089	RECEIVER	SLOW_SENDER1
970.128	RECEIVER	FAST_SENDER
972.577	FAST_SENDER	N/A
973.372	RECEIVER	FAST_SENDER
975.536	SLOW_SENDER1	N/A
975.779	FAST_SENDER	N/A
976.325	RECEIVER	SLOW_SENDER1
978.376	RECEIVER	FAST_SENDER
980.820	FAST_SENDER	N/A
981.553	RECEIVER	FAST_SENDER
983.734	SLOW_SENDER1	N/A
983.982	FAST_SENDER	N/A
984.468	RECEIVER	SLOW_SENDER1
986.210	RECEIVER	FAST_SENDER
988.613	FAST_SENDER	N/A
989.349	RECEIVER	FAST_SENDER
991.799	FAST_SENDER	N/A
991.899	SLOW_SENDER1	N/A
992.554	RECEIVER	FAST_SENDER
995.003	FAST_SENDER	N/A
995.746	RECEIVER	FAST_SENDER
998.150	FAST_SENDER	N/A
998.917	RECEIVER	FAST_SENDER
1001.335	FAST_SENDER	N/A
1002.077	RECEIVER	FAST_SENDER
1004.505	FAST_SENDER	N/A
1005.269	RECEIVER	FAST_SENDER
1007.703	FAST_SENDER	N/A
1008.494	RECEIVER	FAST_SENDER
1010.937	FAST_SENDER	N/A
1011.707	RECEIVER	FAST_SENDER
1014.123	FAST_SENDER	N/A
1014.879	RECEIVER	FAST_SENDER
1017.279	FAST_SENDER	N/A
1018.076	RECEIVER	FAST_SENDER
1020.521	FAST_SENDER	N/A
1021.318	RECEIVER	FAST_SENDER
1023.723	FAST_SENDER	N/A
1024.512	RECEIVER	FAST_SENDER
1026.941	FAST_SENDER	N/A
1029.150	RECEIVER	FAST_SENDER
1031.580	FAST_SENDER	N/A
1032.294	RECEIVER	FAST_SENDER
1034.719	FAST_SENDER	N/A
1035.532	RECEIVER	FAST_SENDER
1037.938	FAST_SENDER	N/A
1038.673	RECEIVER	FAST_SENDER
1041.116	FAST_SENDER	N/A
1041.850	RECEIVER	FAST_SENDER
1044.279	FAST_SENDER	N/A
1045.050	RECEIVER	FAST_SENDER
1047.496	FAST_SENDER	N/A
1048.255	RECEIVER	FAST_SENDER
1050.703	FAST_SENDER	N/A
1051.489	RECEIVER	FAST_SENDER
1053.924	FAST_SENDER	N/A
1054.692	RECEIVER	FAST_SENDER
1057.129	FAST_SENDER	N/A
1057.944	RECEIVER	FAST_SENDER
1060.345	FAST_SENDER	N/A
1061.149	RECEIVER	FAST_SENDER
1063.572	FAST_SENDER	N/A
1064.349	RECEIVER	FAST_SENDER
1066.790	FAST_SENDER	N/A
1067.606	RECEIVER	FAST_SENDER
1070.052	FAST_SENDER	N/A
1070.838	RECEIVER	FAST_SENDER
1073.284	FAST_SENDER	N/A
1074.050	RECEIVER	FAST_SENDER
1076.476	FAST_SENDER	N/A
1077.265	RECEIVER	FAST_SENDER
1081.310	FAST_SENDER	N/A
1083.817	RECEIVER	FAST_SENDER
1086.234	FAST_SENDER	N/A
1087.027	RECEIVER	FAST_SENDER
1089.459	FAST_SENDER	N/A
1096.649	FAST_SENDER	N/A
1104.740	FAST_SENDER	N/A
1112.177	FAST_SENDER	N/A
1119.595	FAST_SENDER	N/A
1127.064	FAST_SENDER	N/A
1134.697	FAST_SENDER	N/A
1142.760	FAST_SENDER	N/A
1150.600	FAST_SENDER	N/A
1158.209	FAST_SENDER	N/A
1166.102	FAST_SENDER	N/A
1167.870	SLOW_SENDER1	N/A
1173.864	FAST_SENDER	N/A
1179.005	SLOW_SENDER1	N/A
1181.567	FAST_SENDER	N/A
1189.287	FAST_SENDER	N/A
1191.771	SLOW_SENDER1	N/A
1196.815	FAST_SENDER	N/A
1204.222	FAST_SENDER	N/A
1212.055	FAST_SENDER	N/A
1219.920	FAST_SENDER	N/A
1227.607	FAST_SENDER	N/A
1235.396	FAST_SENDER	N/A
1242.881	FAST_SENDER	N/A
1250.630	FAST_SENDER	N/A
1258.321	FAST_SENDER	N/A
1263.672	RECEIVER	FAST_SENDER
1266.081	FAST_SENDER	N/A
1266.825	RECEIVER	FAST_SENDER
1269.235	FAST_SENDER	N/A
1269.974	RECEIVER	FAST_SENDER
1272.379	FAST_SENDER	N/A
1273.138	RECEIVER	FAST_SENDER
1275.558	FAST_SENDER	N/A
1276.310	RECEIVER	FAST_SENDER
1281.721	FAST_SENDER	N/A
1282.427	RECEIVER	FAST_SENDER
1284.870	FAST_SENDER	N/A
1285.605	RECEIVER	FAST_SENDER
1288.048	FAST_SENDER	N/A
1288.831	RECEIVER	FAST_SENDER
1291.281	FAST_SENDER	N/A
1292.019	RECEIVER	FAST_SENDER
1294.463	FAST_SENDER	N/A
1295.228	RECEIVER	FAST_SENDER
1297.644	FAST_SENDER	N/A
1298.390	RECEIVER	FAST_SENDER
1300.816	FAST_SENDER	N/A
1301.621	RECEIVER	FAST_SENDER
1304.029	FAST_SENDER	N/A
1304.783	RECEIVER	FAST_SENDER
1307.212	FAST_SENDER	N/A
1307.952	RECEIVER	FAST_SENDER
1310.359	FAST_SENDER	N/A
1311.110	RECEIVER	FAST_SENDER
1313.524	FAST_SENDER	N/A
1315.833	RECEIVER	FAST_SENDER
1318.255	FAST_SENDER	N/A
1319.025	RECEIVER	FAST_SENDER
1321.437	FAST_SENDER	N/A
1322.218	RECEIVER	FAST_SENDER
1324.635	FAST_SENDER	N/A
1325.374	RECEIVER	FAST_SENDER
1327.801	FAST_SENDER	N/A
1328.579	RECEIVER	FAST_SENDER
1330.987	FAST_SENDER	N/A
1331.752	RECEIVER	FAST_SENDER
1334.165	FAST_SENDER	N/A
1336.713	RECEIVER	FAST_SENDER
1339.148	FAST_SENDER	N/A
1339.904	RECEIVER	FAST_SENDER
1342.350	FAST_SENDER	N/A
1343.078	RECEIVER	FAST_SENDER
1345.523	FAST_SENDER	N/A
1346.254	RECEIVER	FAST_SENDER
1348.673	FAST_SENDER	N/A
1350.854	RECEIVER	FAST_SENDER
1353.256	FAST_SENDER	N/A
1354.048	RECEIVER	FAST_SENDER
1356.476	FAST_SENDER	N/A
1357.202	RECEIVER	FAST_SENDER
1359.611	FAST_SENDER	N/A
1360.385	RECEIVER	FAST_SENDER
1362.831	FAST_SENDER	N/A
1363.584	RECEIVER	FAST_SENDER
1368.070	SLOW_SENDER1	N/A
1368.848	RECEIVER	SLOW_SENDER1
1369.489	FAST_SENDER	N/A
1370.284	RECEIVER	FAST_SENDER
1371.273	SLOW_SENDER1	N/A
1372.011	RECEIVER	SLOW_SENDER1
1372.733	FAST_SENDER	N/A
1373.514	RECEIVER	FAST_SENDER
1374.450	SLOW_SENDER1	N/A
1375.205	RECEIVER	SLOW_SENDER1
1375.922	FAST_SENDER	N/A
1376.674	RECEIVER	FAST_SENDER
1379.106	FAST_SENDER	N/A
1379.848	RECEIVER	FAST_SENDER
1380.634	SLOW_SENDER1	N/A
1381.415	RECEIVER	SLOW_SENDER1
1382.278	FAST_SENDER	N/A
1383.022	RECEIVER	FAST_SENDER
1386.843	SLOW_SENDER1	N/A
1387.091	FAST_SENDER	N/A
1387.623	RECEIVER	SLOW_SENDER1
1389.244	RECEIVER	FAST_SENDER
1391.656	FAST_SENDER	N/A
1393.042	SLOW_SENDER1	N/A
1393.818	RECEIVER	SLOW_SENDER1
1397.802	RECEIVER	FAST_SENDER
1400.219	FAST_SENDER	N/A
1400.947	RECEIVER	FAST_SENDER
1402.840	SLOW_SENDER1	N/A
1403.357	FAST_SENDER	N/A
1403.638	RECEIVER	SLOW_SENDER1
1407.299	RECEIVER	FAST_SENDER
1409.721	FAST_SENDER	N/A
1410.493	RECEIVER	FAST_SENDER
1412.731	SLOW_SENDER1	N/A
1412.938	FAST_SENDER	N/A
1413.497	RECEIVER	SLOW_SENDER1
1415.126	RECEIVER	FAST_SENDER
1417.575	FAST_SENDER	N/A
1418.360	RECEIVER	FAST_SENDER
1420.760	FAST_SENDER	N/A
1420.936	SLOW_SENDER1	N/A
1421.515	RECEIVER	FAST_SENDER
1423.937	FAST_SENDER	N/A
1430.661	SLOW_SENDER1	N/A
1431.234	FAST_SENDER	N/A
1438.550	FAST_SENDER	N/A
1446.310	FAST_SENDER	N/A
1453.720	FAST_SENDER	N/A
1461.129	FAST_SENDER	N/A
1468.367	FAST_SENDER	N/A
1475.523	FAST_SENDER	N/A
1483.363	FAST_SENDER	N/A
1491.191	FAST_SENDER	N/A
1498.765	FAST_SENDER	N/A
1506.348	FAST_SENDER	N/A
1513.950	FAST_SENDER	N/A
1521.338	FAST_SENDER	N/A
1529.099	FAST_SENDER	N/A
1536.675	FAST_SENDER	N/A
1544.477	FAST_SENDER	N/A
1551.424	FAST_SENDER	N/A
1558.856	FAST_SENDER	N/A
1566.689	FAST_SENDER	N/A
1574.265	FAST_SENDER	N/A
1581.833	FAST_SENDER	N/A
1589.361	FAST_SENDER	N/A
1597.367	FAST_SENDER	N/A
1598.131	RECEIVER	FAST_SENDER
1602.047	FAST_SENDER	N/A
1602.822	RECEIVER	FAST_SENDER
1605.266	FAST_SENDER	N/A
1605.960	SLOW_SENDER1	N/A
1606.020	RECEIVER	FAST_SENDER
1606.718	RECEIVER	SLOW_SENDER1
1608.429	FAST_SENDER	N/A
1609.190	RECEIVER	FAST_SENDER
1610.668	SLOW_SENDER1	N/A
1611.439	RECEIVER	SLOW_SENDER1
1611.634	FAST_SENDER	N/A
1612.404	RECEIVER	FAST_SENDER
1614.819	FAST_SENDER	N/A
1615.594	RECEIVER	FAST_SENDER
1619.902	FAST_SENDER	N/A
1620.692	RECEIVER	FAST_SENDER
1623.043	SLOW_SENDER1	N/A
1623.096	FAST_SENDER	N/A
1623.811	RECEIVER	SLOW_SENDER1
1626.056	RECEIVER	FAST_SENDER
1628.473	FAST_SENDER	N/A
1629.218	RECEIVER	FAST_SENDER
1631.257	SLOW_SENDER1	N/A
1631.649	FAST_SENDER	N/A
1631.998	RECEIVER	SLOW_SENDER1
1637.081	RECEIVER	FAST_SENDER
1639.487	FAST_SENDER	N/A
1640.210	RECEIVER	FAST_SENDER
1641.036	SLOW_SENDER1	N/A
1641.839	RECEIVER	SLOW_SENDER1
1642.610	FAST_SENDER	N/A
1643.378	RECEIVER	FAST_SENDER
1645.779	FAST_SENDER	N/A
1646.554	RECEIVER	FAST_SENDER
1648.959	FAST_SENDER	N/A
1649.282	SLOW_SENDER1	N/A
1651.397	RECEIVER	FAST_SENDER
1653.844	FAST_SENDER	N/A
1654.571	RECEIVER	FAST_SENDER
1656.994	FAST_SENDER	N/A
1659.458	RECEIVER	FAST_SENDER
1661.878	FAST_SENDER	N/A
1662.610	RECEIVER	FAST_SENDER
1665.049	FAST_SENDER	N/A
1665.839	RECEIVER	FAST_SENDER
1668.284	FAST_SENDER	N/A
1669.035	RECEIVER	FAST_SENDER
1671.463	FAST_SENDER	N/A
1673.729	RECEIVER	FAST_SENDER
1676.153	FAST_SENDER	N/A
1676.936	RECEIVER	FAST_SENDER
1679.370	FAST_SENDER	N/A
1680.127	RECEIVER	FAST_SENDER
1682.570	FAST_SENDER	N/A
1683.340	RECEIVER	FAST_SENDER
1685.786	FAST_SENDER	N/A
1686.521	RECEIVER	FAST_SENDER
1688.957	FAST_SENDER	N/A
1691.215	RECEIVER	FAST_SENDER
1693.644	FAST_SENDER	N/A
1694.415	RECEIVER	FAST_SENDER
1696.861	FAST_SENDER	N/A
1699.413	RECEIVER	FAST_SENDER
1701.856	FAST_SENDER	N/A
1702.677	RECEIVER	FAST_SENDER
1706.505	FAST_SENDER	N/A
1707.233	RECEIVER	FAST_SENDER
1709.681	FAST_SENDER	N/A
1717.449	FAST_SENDER	N/A
1725.036	FAST_SENDER	N/A
1732.576	FAST_SENDER	N/A
1739.966	FAST_SENDER	N/A
1747.424	FAST_SENDER	N/A
1755.021	FAST_SENDER	N/A
1762.303	FAST_SENDER	N/A
1769.630	FAST_SENDER	N/A
1777.258	FAST_SENDER	N/A
1785.090	FAST_SENDER	N/A
1792.926	FAST_SENDER	N/A
1800.383	FAST_SENDER	N/A
1807.703	FAST_SENDER	N/A
1815.646	FAST_SENDER	N/A
1822.630	FAST_SENDER	N/A
1824.570	SLOW_SENDER1	N/A
1830.946	FAST_SENDER	N/A
1835.267	SLOW_SENDER1	N/A
1838.735	FAST_SENDER	N/A
1847.837	FAST_SENDER	N/A
1849.186	SLOW_SENDER1	N/A
1855.851	FAST_SENDER	N/A
1863.675	FAST_SENDER	N/A
1871.420	FAST_SENDER	N/A
1879.373	FAST_SENDER	N/A
1886.876	FAST_SENDER	N/A
1887.677	RECEIVER	FAST_SENDER
1890.088	FAST_SENDER	N/A
1890.843	RECEIVER	FAST_SENDER
1893.256	FAST_SENDER	N/A
1894.020	RECEIVER	FAST_SENDER
1896.468	FAST_SENDER	N/A
1897.252	RECEIVER	FAST_SENDER
1899.688	FAST_SENDER	N/A
1900.491	RECEIVER	FAST_SENDER
1902.898	FAST_SENDER	N/A
1903.633	RECEIVER	FAST_SENDER
1906.044	FAST_SENDER	N/A
1906.810	RECEIVER	FAST_SENDER
1909.259	FAST_SENDER	N/A
1911.496	RECEIVER	FAST_SENDER
1913.925	FAST_SENDER	N/A
1914.680	RECEIVER	FAST_SENDER
1917.099	FAST_SENDER	N/A
1917.853	RECEIVER	FAST_SENDER
1920.259	FAST_SENDER	N/A
1921.023	RECEIVER	FAST_SENDER
1923.455	FAST_SENDER	N/A
1924.218	RECEIVER	FAST_SENDER
1926.636	FAST_SENDER	N/A
1927.389	RECEIVER	FAST_SENDER
1929.816	FAST_SENDER	N/A
1930.597	RECEIVER	FAST_SENDER
1933.017	FAST_SENDER	N/A
1933.776	RECEIVER	FAST_SENDER
1936.179	FAST_SENDER	N/A
1936.943	RECEIVER	FAST_SENDER
1939.347	FAST_SENDER	N/A
1940.102	RECEIVER	FAST_SENDER
1942.531	FAST_SENDER	N/A
1943.305	RECEIVER	FAST_SENDER
1945.739	FAST_SENDER	N/A
1946.493	RECEIVER	FAST_SENDER
1948.895	FAST_SENDER	N/A
1949.661	RECEIVER	FAST_SENDER
1952.101	FAST_SENDER	N/A
1952.854	RECEIVER	FAST_SENDER
1955.277	FAST_SENDER	N/A
1957.411	RECEIVER	FAST_SENDER
1959.838	FAST_SENDER	N/A
1960.590	RECEIVER	FAST_SENDER
1962.991	FAST_SENDER	N/A
1963.749	RECEIVER	FAST_SENDER
1966.158	FAST_SENDER	N/A
1966.894	RECEIVER	FAST_SENDER
1969.342	FAST_SENDER	N/A
1970.110	RECEIVER	FAST_SENDER
1972.546	FAST_SENDER	N/A
1973.332	RECEIVER	FAST_SENDER
1975.774	FAST_SENDER	N/A
1976.583	RECEIVER	FAST_SENDER
1979.024	FAST_SENDER	N/A
1979.756	RECEIVER	FAST_SENDER
1982.168	FAST_SENDER	N/A
1982.941	RECEIVER	FAST_SENDER
1985.385	FAST_SENDER	N/A
1986.134	RECEIVER	FAST_SENDER
1988.556	FAST_SENDER	N/A
1989.335	RECEIVER	FAST_SENDER
1991.767	FAST_SENDER	N/A
1992.538	RECEIVER	FAST_SENDER
1994.966	FAST_SENDER	N/A
1995.712	RECEIVER	FAST_SENDER
1998.144	FAST_SENDER	N/A
2000.471	RECEIVER	FAST_SENDER
2004.279	FAST_SENDER	N/A
2005.028	RECEIVER	FAST_SENDER
2007.463	FAST_SENDER	N/A
2008.229	RECEIVER	FAST_SENDER
2012.485	FAST_SENDER	N/A
2013.234	RECEIVER	FAST_SENDER
2015.634	FAST_SENDER	N/A
2016.381	RECEIVER	FAST_SENDER
2018.788	FAST_SENDER	N/A
2019.550	RECEIVER	FAST_SENDER
2021.970	FAST_SENDER	N/A
2022.693	RECEIVER	FAST_SENDER
2025.060	SLOW_SENDER1	N/A
2025.129	FAST_SENDER	N/A
2025.784	RECEIVER	SLOW_SENDER1
2028.159	RECEIVER	FAST_SENDER
2028.200	SLOW_SENDER1	N/A
2028.956	RECEIVER	SLOW_SENDER1
2030.591	FAST_SENDER	N/A
2031.321	RECEIVER	FAST_SENDER
2031.372	SLOW_SENDER1	N/A
2032.128	RECEIVER	SLOW_SENDER1
2033.753	FAST_SENDER	N/A
2034.496	RECEIVER	FAST_SENDER
2036.940	FAST_SENDER	N/A
2037.576	SLOW_SENDER1	N/A
2037.713	RECEIVER	FAST_SENDER
2039.900	RECEIVER	SLOW_SENDER1
2040.147	FAST_SENDER	N/A
2040.873	RECEIVER	FAST_SENDER
2043.311	FAST_SENDER	N/A
2044.049	RECEIVER	FAST_SENDER
2045.317	SLOW_SENDER1	N/A
2046.090	RECEIVER	SLOW_SENDER1
2046.454	FAST_SENDER	N/A
2047.206	RECEIVER	FAST_SENDER
2049.612	FAST_SENDER	N/A
2050.404	RECEIVER	FAST_SENDER
2052.805	FAST_SENDER	N/A
2053.506	SLOW_SENDER1	N/A
2053.601	RECEIVER	FAST_SENDER
2054.289	RECEIVER	SLOW_SENDER1
2056.038	FAST_SENDER	N/A
2056.825	RECEIVER	FAST_SENDER
2059.262	FAST_SENDER	N/A
2059.994	RECEIVER	FAST_SENDER
2061.730	SLOW_SENDER1	N/A
2062.435	FAST_SENDER	N/A
2062.480	RECEIVER	SLOW_SENDER1
2063.747	RECEIVER	FAST_SENDER
2066.152	FAST_SENDER	N/A
2066.881	RECEIVER	FAST_SENDER
2069.325	FAST_SENDER	N/A
2069.907	SLOW_SENDER1	N/A
2070.053	RECEIVER	FAST_SENDER
2072.409	RECEIVER	SLOW_SENDER1
2072.479	FAST_SENDER	N/A
2073.271	RECEIVER	FAST_SENDER
2077.538	FAST_SENDER	N/A
2078.291	RECEIVER	FAST_SENDER
2080.709	FAST_SENDER	N/A
2081.464	RECEIVER	FAST_SENDER
2088.742	FAST_SENDER	N/A
2096.208	FAST_SENDER	N/A
2103.498	FAST_SENDER	N/A
2111.527	FAST_SENDER	N/A
2119.171	FAST_SENDER	N/A
2126.990	FAST_SENDER	N/A
2134.416	FAST_SENDER	N/A
2141.939	FAST_SENDER	N/A
2149.909	FAST_SENDER	N/A
2157.368	FAST_SENDER	N/A
2165.176	FAST_SENDER	N/A
2172.905	FAST_SENDER	N/A
2180.409	FAST_SENDER	N/A
2188.073	FAST_SENDER	N/A
2195.314	FAST_SENDER	N/A
2203.130	FAST_SENDER	N/A
2210.448	FAST_SENDER	N/A
2218.109	FAST_SENDER	N/A
2226.150	FAST_SENDER	N/A
2233.992	FAST_SENDER	N/A
2241.390	FAST_SENDER	N/A
2249.229	FAST_SENDER	N/A
2249.260	SLOW_SENDER1	N/A
2257.663	FAST_SENDER	N/A
2258.419	RECEIVER	FAST_SENDER
2260.416	SLOW_SENDER1	N/A
2260.869	FAST_SENDER	N/A
2261.169	RECEIVER	SLOW_SENDER1
2263.890	RECEIVER	FAST_SENDER
2266.334	FAST_SENDER	N/A
2267.101	RECEIVER	FAST_SENDER
2269.524	FAST_SENDER	N/A
2270.289	RECEIVER	FAST_SENDER
2270.624	SLOW_SENDER1	N/A
2271.381	RECEIVER	SLOW_SENDER1
2272.719	FAST_SENDER	N/A
2273.468	RECEIVER	FAST_SENDER
2275.882	FAST_SENDER	N/A
2276.644	RECEIVER	FAST_SENDER
2278.813	SLOW_SENDER1	N/A
2279.074	FAST_SENDER	N/A
2279.574	RECEIVER	SLOW_SENDER1
2281.256	RECEIVER	FAST_SENDER
2283.668	FAST_SENDER	N/A
2284.451	RECEIVER	FAST_SENDER
2286.897	FAST_SENDER	N/A
2287.023	SLOW_SENDER1	N/A
2287.662	RECEIVER	FAST_SENDER
2288.332	RECEIVER	SLOW_SENDER1
2290.081	FAST_SENDER	N/A
2290.838	RECEIVER	FAST_SENDER
2293.246	FAST_SENDER	N/A
2293.987	RECEIVER	FAST_SENDER
2296.427	FAST_SENDER	N/A
2297.041	SLOW_SENDER1	N/A
2297.177	RECEIVER	FAST_SENDER
2299.626	FAST_SENDER	N/A
2300.401	RECEIVER	FAST_SENDER
2302.829	FAST_SENDER	N/A
2303.616	RECEIVER	FAST_SENDER
2306.022	FAST_SENDER	N/A
2306.804	RECEIVER	FAST_SENDER
2309.222	FAST_SENDER	N/A
2309.948	RECEIVER	FAST_SENDER
2312.372	FAST_SENDER	N/A
2313.152	RECEIVER	FAST_SENDER
2315.572	FAST_SENDER	N/A
2316.359	RECEIVER	FAST_SENDER
2318.771	FAST_SENDER	N/A
2319.541	RECEIVER	FAST_SENDER
2321.959	FAST_SENDER	N/A
2322.698	RECEIVER	FAST_SENDER
2326.901	FAST_SENDER	N/A
2327.679	RECEIVER	FAST_SENDER
2330.106	FAST_SENDER	N/A
2332.616	RECEIVER	FAST_SENDER
2335.027	FAST_SENDER	N/A
2335.788	RECEIVER	FAST_SENDER
2338.194	FAST_SENDER	N/A
2338.963	RECEIVER	FAST_SENDER
2341.377	FAST_SENDER	N/A
2342.131	RECEIVER	FAST_SENDER
2344.559	FAST_SENDER	N/A
2345.360	RECEIVER	FAST_SENDER
2347.793	FAST_SENDER	N/A
2348.600	RECEIVER	FAST_SENDER
2351.032	FAST_SENDER	N/A
2351.770	RECEIVER	FAST_SENDER
2354.211	FAST_SENDER	N/A
2354.966	RECEIVER	FAST_SENDER
2357.369	FAST_SENDER	N/A
2358.166	RECEIVER	FAST_SENDER
2360.590	FAST_SENDER	N/A
2361.328	RECEIVER	FAST_SENDER
2363.733	FAST_SENDER	N/A
2364.493	RECEIVER	FAST_SENDER
2366.935	FAST_SENDER	N/A
2367.702	RECEIVER	FAST_SENDER
2370.102	FAST_SENDER	N/A
2370.877	RECEIVER	FAST_SENDER
2373.325	FAST_SENDER	N/A
2374.076	RECEIVER	FAST_SENDER
2376.478	FAST_SENDER	N/A
2377.201	RECEIVER	FAST_SENDER
2381.017	FAST_SENDER	N/A
2381.777	RECEIVER	FAST_SENDER
2384.183	FAST_SENDER	N/A
2384.978	RECEIVER	FAST_SENDER
2387.418	FAST_SENDER	N/A
2388.211	RECEIVER	FAST_SENDER
2390.628	FAST_SENDER	N/A
2391.365	RECEIVER	FAST_SENDER
2393.809	FAST_SENDER	N/A
2394.571	RECEIVER	FAST_SENDER
2398.567	FAST_SENDER	N/A
2399.307	RECEIVER	FAST_SENDER
2401.716	FAST_SENDER	N/A
2402.495	RECEIVER	FAST_SENDER
2404.907	FAST_SENDER	N/A
2405.681	RECEIVER	FAST_SENDER
2408.081	FAST_SENDER	N/A
2408.825	RECEIVER	FAST_SENDER
2411.235	FAST_SENDER	N/A
2412.007	RECEIVER	FAST_SENDER
2414.452	FAST_SENDER	N/A
2415.201	RECEIVER	FAST_SENDER
2417.607	FAST_SENDER	N/A
2418.371	RECEIVER	FAST_SENDER
2420.794	FAST_SENDER	N/A
2421.558	RECEIVER	FAST_SENDER
2423.999	FAST_SENDER	N/A
2424.796	RECEIVER	FAST_SENDER
2427.226	FAST_SENDER	N/A
2427.980	RECEIVER	FAST_SENDER
2430.380	FAST_SENDER	N/A
2431.135	RECEIVER	FAST_SENDER
2433.556	FAST_SENDER	N/A
2434.358	RECEIVER	FAST_SENDER
2436.772	FAST_SENDER	N/A
2437.534	RECEIVER	FAST_SENDER
2439.979	FAST_SENDER	N/A
2440.741	RECEIVER	FAST_SENDER
2443.152	FAST_SENDER	N/A
2443.906	RECEIVER	FAST_SENDER
2446.306	FAST_SENDER	N/A
2447.094	RECEIVER	FAST_SENDER
2449.543	FAST_SENDER	N/A
2450.296	RECEIVER	FAST_SENDER
2452.717	FAST_SENDER	N/A
2453.482	RECEIVER	FAST_SENDER
2455.892	FAST_SENDER	N/A
2456.646	RECEIVER	FAST_SENDER
2460.591	FAST_SENDER	N/A
2461.332	RECEIVER	FAST_SENDER
2463.777	FAST_SENDER	N/A
2464.543	RECEIVER	FAST_SENDER
2466.986	FAST_SENDER	N/A
2467.751	RECEIVER	FAST_SENDER
2470.166	FAST_SENDER	N/A
2470.930	RECEIVER	FAST_SENDER
2472.170	SLOW_SENDER1	N/A
2472.930	RECEIVER	SLOW_SENDER1
2473.330	FAST_SENDER	N/A
2474.070	RECEIVER	FAST_SENDER
2475.338	SLOW_SENDER1	N/A
2477.546	RECEIVER	SLOW_SENDER1
2480.692	FAST_SENDER	N/A
2481.474	RECEIVER	FAST_SENDER
2482.968	SLOW_SENDER1	N/A
2483.768	RECEIVER	SLOW_SENDER1
2483.895	FAST_SENDER	N/A
2484.688	RECEIVER	FAST_SENDER
2487.102	FAST_SENDER	N/A
2487.852	RECEIVER	FAST_SENDER
2489.209	SLOW_SENDER1	N/A
2489.973	RECEIVER	SLOW_SENDER1
2490.288	FAST_SENDER	N/A
2495.420	SLOW_SENDER1	N/A
2498.107	FAST_SENDER	N/A
2506.320	FAST_SENDER	N/A
2507.940	SLOW_SENDER1	N/A
2515.011	FAST_SENDER	N/A
2522.560	FAST_SENDER	N/A
2530.075	FAST_SENDER	N/A
2537.394	FAST_SENDER	N/A
2545.528	FAST_SENDER	N/A
2553.241	FAST_SENDER	N/A
2560.798	FAST_SENDER	N/A
2568.424	FAST_SENDER	N/A
2575.647	FAST_SENDER	N/A
2583.535	FAST_SENDER	N/A
2590.760	FAST_SENDER	N/A
2598.407	FAST_SENDER	N/A
2605.924	FAST_SENDER	N/A
2613.328	FAST_SENDER	N/A
2620.974	FAST_SENDER	N/A
2628.830	FAST_SENDER	N/A
2636.288	FAST_SENDER	N/A
2644.094	FAST_SENDER	N/A
2651.832	FAST_SENDER	N/A
2659.263	FAST_SENDER	N/A
2664.993	RECEIVER	FAST_SENDER
2667.399	FAST_SENDER	N/A
2668.154	RECEIVER	FAST_SENDER
2670.595	FAST_SENDER	N/A
2671.389	RECEIVER	FAST_SENDER
2673.792	FAST_SENDER	N/A
2674.536	RECEIVER	FAST_SENDER
2676.941	FAST_SENDER	N/A
2677.660	RECEIVER	FAST_SENDER
2680.082	FAST_SENDER	N/A
2682.616	RECEIVER	FAST_SENDER
2684.700	SLOW_SENDER1	N/A
2685.065	FAST_SENDER	N/A
2685.443	RECEIVER	SLOW_SENDER1
2691.229	RECEIVER	FAST_SENDER
2693.650	FAST_SENDER	N/A
2694.427	RECEIVER	FAST_SENDER
2694.616	SLOW_SENDER1	N/A
2695.397	RECEIVER	SLOW_SENDER1
2696.863	FAST_SENDER	N/A
2697.629	RECEIVER	FAST_SENDER
2700.077	FAST_SENDER	N/A
2700.810	SLOW_SENDER1	N/A
2700.854	RECEIVER	FAST_SENDER
2702.130	RECEIVER	SLOW_SENDER1
2703.264	FAST_SENDER	N/A
2704.024	RECEIVER	FAST_SENDER
2706.445	FAST_SENDER	N/A
2707.227	RECEIVER	FAST_SENDER
2707.541	SLOW_SENDER1	N/A
2709.674	FAST_SENDER	N/A
2709.728	RECEIVER	SLOW_SENDER1
2710.418	RECEIVER	FAST_SENDER
2712.827	FAST_SENDER	N/A
2713.622	RECEIVER	FAST_SENDER
2716.022	FAST_SENDER	N/A
2716.799	RECEIVER	FAST_SENDER
2717.178	SLOW_SENDER1	N/A
2717.921	RECEIVER	SLOW_SENDER1
2719.214	FAST_SENDER	N/A
2719.990	RECEIVER	FAST_SENDER
2722.400	FAST_SENDER	N/A
2723.148	RECEIVER	FAST_SENDER
2725.350	SLOW_SENDER1	N/A
2725.577	FAST_SENDER	N/A
2726.116	RECEIVER	SLOW_SENDER1
2727.988	RECEIVER	FAST_SENDER
2730.409	FAST_SENDER	N/A
2731.133	RECEIVER	FAST_SENDER
2733.563	SLOW_SENDER1	N/A
2733.578	FAST_SENDER	N/A
2734.342	RECEIVER	SLOW_SENDER1
2736.451	RECEIVER	FAST_SENDER
2738.898	FAST_SENDER	N/A
2739.651	RECEIVER	FAST_SENDER
2741.791	SLOW_SENDER1	N/A
2742.074	FAST_SENDER	N/A
2742.554	RECEIVER	SLOW_SENDER1
2744.285	RECEIVER	FAST_SENDER
2746.685	FAST_SENDER	N/A
2749.152	RECEIVER	FAST_SENDER
2749.956	SLOW_SENDER1	N/A
2750.705	RECEIVER	SLOW_SENDER1
2751.578	FAST_SENDER	N/A
2752.325	RECEIVER	FAST_SENDER
2754.740	FAST_SENDER	N/A
2755.508	RECEIVER	FAST_SENDER
2757.935	FAST_SENDER	N/A
2758.692	RECEIVER	FAST_SENDER
2761.092	FAST_SENDER	N/A
2761.858	RECEIVER	FAST_SENDER
2764.298	FAST_SENDER	N/A
2765.026	RECEIVER	FAST_SENDER
2767.426	FAST_SENDER	N/A
2768.192	RECEIVER	FAST_SENDER
2770.609	FAST_SENDER	N/A
2771.408	RECEIVER	FAST_SENDER
2773.832	FAST_SENDER	N/A
2774.590	RECEIVER	FAST_SENDER
2777.008	FAST_SENDER	N/A
2777.750	RECEIVER	FAST_SENDER
2780.184	FAST_SENDER	N/A
2780.935	RECEIVER	FAST_SENDER
2783.371	FAST_SENDER	N/A
2784.152	RECEIVER	FAST_SENDER
2788.348	FAST_SENDER	N/A
2789.063	RECEIVER	FAST_SENDER
2791.511	FAST_SENDER	N/A
2792.229	RECEIVER	FAST_SENDER
2794.655	FAST_SENDER	N/A
2795.429	RECEIVER	FAST_SENDER
2797.864	FAST_SENDER	N/A
2798.590	RECEIVER	FAST_SENDER
2801.033	FAST_SENDER	N/A
2801.817	RECEIVER	FAST_SENDER
2804.247	FAST_SENDER	N/A
2804.960	RECEIVER	FAST_SENDER
2809.068	FAST_SENDER	N/A
2809.859	RECEIVER	FAST_SENDER
2812.295	FAST_SENDER	N/A
2813.052	RECEIVER	FAST_SENDER
2815.478	FAST_SENDER	N/A
2816.230	RECEIVER	FAST_SENDER
2818.644	FAST_SENDER	N/A
2819.418	RECEIVER	FAST_SENDER
2821.844	FAST_SENDER	N/A
2822.622	RECEIVER	FAST_SENDER
2825.028	FAST_SENDER	N/A
2825.797	RECEIVER	FAST_SENDER
2828.233	FAST_SENDER	N/A
2828.999	RECEIVER	FAST_SENDER
2831.404	FAST_SENDER	N/A
2832.208	RECEIVER	FAST_SENDER
2834.609	FAST_SENDER	N/A
2835.365	RECEIVER	FAST_SENDER
2837.776	FAST_SENDER	N/A
2838.509	RECEIVER	FAST_SENDER
2840.938	FAST_SENDER	N/A
2841.735	RECEIVER	FAST_SENDER
2844.136	FAST_SENDER	N/A
2844.914	RECEIVER	FAST_SENDER
2847.347	FAST_SENDER	N/A
2848.127	RECEIVER	FAST_SENDER
2850.537	FAST_SENDER	N/A
2851.274	RECEIVER	FAST_SENDER
2853.698	FAST_SENDER	N/A
2854.459	RECEIVER	FAST_SENDER
2856.900	FAST_SENDER	N/A
2864.271	FAST_SENDER	N/A
2871.971	FAST_SENDER	N/A
2879.600	FAST_SENDER	N/A
2887.282	FAST_SENDER	N/A
2895.118	FAST_SENDER	N/A
2902.677	FAST_SENDER	N/A
2910.258	FAST_SENDER	N/A
2917.358	FAST_SENDER	N/A
2924.714	FAST_SENDER	N/A
2926.710	SLOW_SENDER1	N/A
2933.164	FAST_SENDER	N/A
2937.912	SLOW_SENDER1	N/A
2941.010	FAST_SENDER	N/A
2948.711	FAST_SENDER	N/A
2950.590	SLOW_SENDER1	N/A
2957.104	FAST_SENDER	N/A
2964.328	FAST_SENDER	N/A
2971.730	FAST_SENDER	N/A
2979.113	FAST_SENDER	N/A
2986.711	FAST_SENDER	N/A
2994.175	FAST_SENDER	N/A
3002.139	FAST_SENDER	N/A
3009.565	FAST_SENDER	N/A
3017.393	FAST_SENDER	N/A
3024.812	FAST_SENDER	N/A
3030.686	RECEIVER	FAST_SENDER
3033.101	FAST_SENDER	N/A
3033.889	RECEIVER	FAST_SENDER
3036.329	FAST_SENDER	N/A
3037.079	RECEIVER	FAST_SENDER
3039.482	FAST_SENDER	N/A
3041.684	RECEIVER	FAST_SENDER
3044.128	FAST_SENDER	N/A
3044.914	RECEIVER	FAST_SENDER
3047.344	FAST_SENDER	N/A
3048.086	RECEIVER	FAST_SENDER
3050.513	FAST_SENDER	N/A
3051.272	RECEIVER	FAST_SENDER
3053.677	FAST_SENDER	N/A
3054.477	RECEIVER	FAST_SENDER
3056.916	FAST_SENDER	N/A
3057.683	RECEIVER	FAST_SENDER
3060.133	FAST_SENDER	N/A
3060.918	RECEIVER	FAST_SENDER
3063.323	FAST_SENDER	N/A
3064.032	RECEIVER	FAST_SENDER
3066.465	FAST_SENDER	N/A
3068.636	RECEIVER	FAST_SENDER
3071.041	FAST_SENDER	N/A
3071.785	RECEIVER	FAST_SENDER
3074.229	FAST_SENDER	N/A
3075.012	RECEIVER	FAST_SENDER
3077.435	FAST_SENDER	N/A
3078.170	RECEIVER	FAST_SENDER
3080.614	FAST_SENDER	N/A
3081.395	RECEIVER	FAST_SENDER
3083.838	FAST_SENDER	N/A
3084.632	RECEIVER	FAST_SENDER
3087.076	FAST_SENDER	N/A
3087.864	RECEIVER	FAST_SENDER
3090.294	FAST_SENDER	N/A
3091.033	RECEIVER	FAST_SENDER
3093.435	FAST_SENDER	N/A
3094.197	RECEIVER	FAST_SENDER
3096.604	FAST_SENDER	N/A
3097.369	RECEIVER	FAST_SENDER
3099.781	FAST_SENDER	N/A
3100.509	RECEIVER	FAST_SENDER
3102.938	FAST_SENDER	N/A
3103.684	RECEIVER	FAST_SENDER
3106.085	FAST_SENDER	N/A
3106.819	RECEIVER	FAST_SENDER
3109.259	FAST_SENDER	N/A
3110.007	RECEIVER	FAST_SENDER
3112.408	FAST_SENDER	N/A
3113.175	RECEIVER	FAST_SENDER
3115.594	FAST_SENDER	N/A
3119.303	RECEIVER	FAST_SENDER
3121.748	FAST_SENDER	N/A
3122.511	RECEIVER	FAST_SENDER
3124.940	FAST_SENDER	N/A
3125.722	RECEIVER	FAST_SENDER
3127.400	SLOW_SENDER1	N/A
3128.140	FAST_SENDER	N/A
3128.189	RECEIVER	SLOW_SENDER1
3129.408	RECEIVER	FAST_SENDER
3130.626	SLOW_SENDER1	N/A
3131.383	RECEIVER	SLOW_SENDER1
3131.824	FAST_SENDER	N/A
3132.611	RECEIVER	FAST_SENDER
3133.830	SLOW_SENDER1	N/A
3134.588	RECEIVER	SLOW_SENDER1
3135.029	FAST_SENDER	N/A
3135.796	RECEIVER	FAST_SENDER
3138.224	FAST_SENDER	N/A
3139.014	RECEIVER	FAST_SENDER
3140.028	SLOW_SENDER1	N/A
3140.781	RECEIVER	SLOW_SENDER1
3141.457	FAST_SENDER	N/A
3142.223	RECEIVER	FAST_SENDER
3144.641	FAST_SENDER	N/A
3145.419	RECEIVER	FAST_SENDER
3146.222	SLOW_SENDER1	N/A
3146.961	RECEIVER	SLOW_SENDER1
3147.840	FAST_SENDER	N/A
3148.626	RECEIVER	FAST_SENDER
3151.074	FAST_SENDER	N/A
3151.811	RECEIVER	FAST_SENDER
3152.372	SLOW_SENDER1	N/A
3153.167	RECEIVER	SLOW_SENDER1
3154.250	FAST_SENDER	N/A
3155.020	RECEIVER	FAST_SENDER
3157.469	FAST_SENDER	N/A
3158.258	RECEIVER	FAST_SENDER
3160.567	SLOW_SENDER1	N/A
3160.671	FAST_SENDER	N/A
3161.318	RECEIVER	SLOW_SENDER1
3163.317	RECEIVER	FAST_SENDER
3165.728	FAST_SENDER	N/A
3166.498	RECEIVER	FAST_SENDER
3168.725	SLOW_SENDER1	N/A
3168.908	FAST_SENDER	N/A
3169.521	RECEIVER	SLOW_SENDER1
3171.425	RECEIVER	FAST_SENDER
3173.866	FAST_SENDER	N/A
3174.607	RECEIVER	FAST_SENDER
3176.923	SLOW_SENDER1	N/A
3177.046	FAST_SENDER	N/A
3177.694	RECEIVER	SLOW_SENDER1
3180.036	RECEIVER	FAST_SENDER
3182.483	FAST_SENDER	N/A
3184.654	RECEIVER	FAST_SENDER
3185.126	SLOW_SENDER1	N/A
3185.860	RECEIVER	SLOW_SENDER1
3187.098	FAST_SENDER	N/A
3187.849	RECEIVER	FAST_SENDER
3190.280	FAST_SENDER	N/A
3191.045	RECEIVER	FAST_SENDER
3193.295	SLOW_SENDER1	N/A
3193.494	FAST_SENDER	N/A
3194.255	RECEIVER	FAST_SENDER
3195.574	RECEIVER	SLOW_SENDER1
3196.666	FAST_SENDER	N/A
3197.434	RECEIVER	FAST_SENDER
3199.884	FAST_SENDER	N/A
3200.680	RECEIVER	FAST_SENDER
3203.006	SLOW_SENDER1	N/A
3203.090	FAST_SENDER	N/A
3203.761	RECEIVER	SLOW_SENDER1
3205.989	RECEIVER	FAST_SENDER
3208.437	FAST_SENDER	N/A
3215.862	FAST_SENDER	N/A
3223.263	FAST_SENDER	N/A
3231.186	FAST_SENDER	N/A
3238.716	FAST_SENDER	N/A
3245.973	FAST_SENDER	N/A
3253.368	FAST_SENDER	N/A
3261.221	FAST_SENDER	N/A
3268.495	FAST_SENDER	N/A
3276.237	FAST_SENDER	N/A
3283.887	FAST_SENDER	N/A
3291.688	FAST_SENDER	N/A
3299.035	FAST_SENDER	N/A
3306.929	FAST_SENDER	N/A
3314.514	FAST_SENDER	N/A
3321.902	FAST_SENDER	N/A
3329.518	FAST_SENDER	N/A
3337.322	FAST_SENDER	N/A
3345.110	FAST_SENDER	N/A
3352.883	FAST_SENDER	N/A
3360.788	FAST_SENDER	N/A
3368.188	FAST_SENDER	N/A
3375.865	FAST_SENDER	N/A
3378.320	SLOW_SENDER1	N/A
3382.243	RECEIVER	SLOW_SENDER1
3383.507	FAST_SENDER	N/A
3384.321	RECEIVER	FAST_SENDER
3386.726	FAST_SENDER	N/A
3387.465	RECEIVER	FAST_SENDER
3387.677	SLOW_SENDER1	N/A
3388.457	RECEIVER	SLOW_SENDER1
3394.607	FAST_SENDER	N/A
3395.358	RECEIVER	FAST_SENDER
3397.768	FAST_SENDER	N/A
3397.855	SLOW_SENDER1	N/A
3398.520	RECEIVER	FAST_SENDER
3400.837	RECEIVER	SLOW_SENDER1
3400.921	FAST_SENDER	N/A
3401.683	RECEIVER	FAST_SENDER
3404.132	FAST_SENDER	N/A
3404.887	RECEIVER	FAST_SENDER
3407.295	FAST_SENDER	N/A
3408.068	RECEIVER	FAST_SENDER
3408.274	SLOW_SENDER1	N/A
3409.045	RECEIVER	SLOW_SENDER1
3410.502	FAST_SENDER	N/A
3411.219	RECEIVER	FAST_SENDER
3413.665	FAST_SENDER	N/A
3414.429	RECEIVER	FAST_SENDER
3416.485	SLOW_SENDER1	N/A
3416.866	FAST_SENDER	N/A
3417.222	RECEIVER	SLOW_SENDER1
3422.335	RECEIVER	FAST_SENDER
3424.773	FAST_SENDER	N/A
3425.565	RECEIVER	FAST_SENDER
3427.986	FAST_SENDER	N/A
3428.765	RECEIVER	FAST_SENDER
3431.178	FAST_SENDER	N/A
3431.956	RECEIVER	FAST_SENDER
3434.382	FAST_SENDER	N/A
3435.115	RECEIVER	FAST_SENDER
3437.562	FAST_SENDER	N/A
3438.350	RECEIVER	FAST_SENDER
3440.752	FAST_SENDER	N/A
3441.503	RECEIVER	FAST_SENDER
3443.941	FAST_SENDER	N/A
3444.693	RECEIVER	FAST_SENDER
3447.137	FAST_SENDER	N/A
3447.876	RECEIVER	FAST_SENDER
3450.279	FAST_SENDER	N/A
3451.028	RECEIVER	FAST_SENDER
3453.443	FAST_SENDER	N/A
3454.204	RECEIVER	FAST_SENDER
3456.623	FAST_SENDER	N/A
3457.403	RECEIVER	FAST_SENDER
3459.842	FAST_SENDER	N/A
3460.603	RECEIVER	FAST_SENDER
3463.007	FAST_SENDER	N/A
3463.797	RECEIVER	FAST_SENDER
3466.202	FAST_SENDER	N/A
3466.959	RECEIVER	FAST_SENDER
3469.402	FAST_SENDER	N/A
3470.169	RECEIVER	FAST_SENDER
3472.578	FAST_SENDER	N/A
3473.366	RECEIVER	FAST_SENDER
3477.509	FAST_SENDER	N/A
3478.308	RECEIVER	FAST_SENDER
3480.730	FAST_SENDER	N/A
3481.488	RECEIVER	FAST_SENDER
3483.934	FAST_SENDER	N/A
3484.667	RECEIVER	FAST_SENDER
3487.087	FAST_SENDER	N/A
3487.877	RECEIVER	FAST_SENDER
3490.277	FAST_SENDER	N/A
3491.077	RECEIVER	FAST_SENDER
3493.503	FAST_SENDER	N/A
3494.262	RECEIVER	FAST_SENDER
3496.692	FAST_SENDER	N/A
3497.475	RECEIVER	FAST_SENDER
3499.921	FAST_SENDER	N/A
3500.662	RECEIVER	FAST_SENDER
3503.077	FAST_SENDER	N/A
3503.833	RECEIVER	FAST_SENDER
3506.269	FAST_SENDER	N/A
3507.023	RECEIVER	FAST_SENDER
3509.431	FAST_SENDER	N/A
3510.180	RECEIVER	FAST_SENDER
3512.595	FAST_SENDER	N/A
3513.348	RECEIVER	FAST_SENDER
3515.791	FAST_SENDER	N/A
3516.610	RECEIVER	FAST_SENDER
3519.054	FAST_SENDER	N/A
3519.787	RECEIVER	FAST_SENDER
3522.188	FAST_SENDER	N/A
3522.999	RECEIVER	FAST_SENDER
3525.407	FAST_SENDER	N/A
3526.208	RECEIVER	FAST_SENDER
3528.650	FAST_SENDER	N/A
3529.401	RECEIVER	FAST_SENDER
3531.811	FAST_SENDER	N/A
3532.528	RECEIVER	FAST_SENDER
3534.941	FAST_SENDER	N/A
3535.740	RECEIVER	FAST_SENDER
3538.160	FAST_SENDER	N/A
3538.921	RECEIVER	FAST_SENDER
3541.363	FAST_SENDER	N/A
3542.160	RECEIVER	FAST_SENDER
3544.596	FAST_SENDER	N/A
3545.349	RECEIVER	FAST_SENDER
3549.460	FAST_SENDER	N/A
3551.817	RECEIVER	FAST_SENDER
3554.265	FAST_SENDER	N/A
3555.011	RECEIVER	FAST_SENDER
3557.425	FAST_SENDER	N/A
3558.196	RECEIVER	FAST_SENDER
3560.638	FAST_SENDER	N/A
3563.180	RECEIVER	FAST_SENDER
3565.625	FAST_SENDER	N/A
3566.429	RECEIVER	FAST_SENDER
3568.830	FAST_SENDER	N/A
3569.577	RECEIVER	FAST_SENDER
3571.977	FAST_SENDER	N/A
3572.687	RECEIVER	FAST_SENDER
3575.128	FAST_SENDER	N/A
3575.858	RECEIVER	FAST_SENDER
3578.266	FAST_SENDER	N/A
3579.040	RECEIVER	FAST_SENDER
3581.444	FAST_SENDER	N/A
3589.079	FAST_SENDER	N/A
3596.060	SLOW_SENDER1	N/A
3596.770	FAST_SENDER	N/A
3603.959	FAST_SENDER	N/A
3606.826	SLOW_SENDER1	N/A
3611.599	FAST_SENDER	N/A
3619.202	FAST_SENDER	N/A
3619.969	SLOW_SENDER1	N/A
3626.198	FAST_SENDER	N/A
3633.703	FAST_SENDER	N/A
3641.325	FAST_SENDER	N/A
3648.977	FAST_SENDER	N/A
3656.847	FAST_SENDER	N/A
3664.659	FAST_SENDER	N/A
3671.603	FAST_SENDER	N/A
3679.044	FAST_SENDER	N/A
3686.627	FAST_SENDER	N/A
3694.702	FAST_SENDER	N/A
3702.452	FAST_SENDER	N/A
3710.148	FAST_SENDER	N/A
3717.786	FAST_SENDER	N/A
3725.766	FAST_SENDER	N/A
3733.431	FAST_SENDER	N/A
3740.723	FAST_SENDER	N/A
3748.455	FAST_SENDER	N/A
3755.834	FAST_SENDER	N/A
3756.603	RECEIVER	FAST_SENDER
3759.009	FAST_SENDER	N/A
3759.817	RECEIVER	FAST_SENDER
3762.267	FAST_SENDER	N/A
3762.999	RECEIVER	FAST_SENDER
3765.404	FAST_SENDER	N/A
3766.162	RECEIVER	FAST_SENDER
3768.562	FAST_SENDER	N/A
3769.294	RECEIVER	FAST_SENDER
3771.696	FAST_SENDER	N/A
3772.458	RECEIVER	FAST_SENDER
3774.885	FAST_SENDER	N/A
3775.631	RECEIVER	FAST_SENDER
3778.067	FAST_SENDER	N/A
3778.853	RECEIVER	FAST_SENDER
3781.281	FAST_SENDER	N/A
3782.051	RECEIVER	FAST_SENDER
3784.470	FAST_SENDER	N/A
3786.747	RECEIVER	FAST_SENDER
3789.182	FAST_SENDER	N/A
3789.935	RECEIVER	FAST_SENDER
3792.349	FAST_SENDER	N/A
3793.098	RECEIVER	FAST_SENDER
3795.503	FAST_SENDER	N/A
3796.293	RECEIVER	FAST_SENDER
3796.470	SLOW_SENDER1	N/A
3797.223	RECEIVER	SLOW_SENDER1
3798.711	FAST_SENDER	N/A
3799.455	RECEIVER	FAST_SENDER
3799.662	SLOW_SENDER1	N/A
3800.397	RECEIVER	SLOW_SENDER1
3801.857	FAST_SENDER	N/A
3802.627	RECEIVER	FAST_SENDER
3802.841	SLOW_SENDER1	N/A
3803.640	RECEIVER	SLOW_SENDER1
3805.071	FAST_SENDER	N/A
3805.831	RECEIVER	FAST_SENDER
3808.256	FAST_SENDER	N/A
3809.027	RECEIVER	FAST_SENDER
3809.081	SLOW_SENDER1	N/A
3809.805	RECEIVER	SLOW_SENDER1
3811.475	FAST_SENDER	N/A
3812.212	RECEIVER	FAST_SENDER
3814.635	FAST_SENDER	N/A
3815.216	SLOW_SENDER1	N/A
3815.403	RECEIVER	FAST_SENDER
3817.669	RECEIVER	SLOW_SENDER1
3817.813	FAST_SENDER	N/A
3818.566	RECEIVER	FAST_SENDER
3821.001	FAST_SENDER	N/A
3821.756	RECEIVER	FAST_SENDER
3824.172	FAST_SENDER	N/A
3824.963	RECEIVER	FAST_SENDER
3825.072	SLOW_SENDER1	N/A
3825.813	RECEIVER	SLOW_SENDER1
3827.402	FAST_SENDER	N/A
3828.136	RECEIVER	FAST_SENDER
3830.563	FAST_SENDER	N/A
3831.343	RECEIVER	FAST_SENDER
3833.257	SLOW_SENDER1	N/A
3833.785	FAST_SENDER	N/A
3834.030	RECEIVER	SLOW_SENDER1
3836.026	RECEIVER	FAST_SENDER
3838.459	FAST_SENDER	N/A
3839.244	RECEIVER	FAST_SENDER
3841.479	SLOW_SENDER1	N/A
3841.661	FAST_SENDER	N/A
3843.618	RECEIVER	SLOW_SENDER1
3845.343	RECEIVER	FAST_SENDER
3847.785	FAST_SENDER	N/A
3848.552	RECEIVER	FAST_SENDER
3850.978	FAST_SENDER	N/A
3851.034	SLOW_SENDER1	N/A
3851.746	RECEIVER	FAST_SENDER
3853.801	RECEIVER	SLOW_SENDER1
3854.194	FAST_SENDER	N/A
3854.981	RECEIVER	FAST_SENDER
3857.423	FAST_SENDER	N/A
3859.925	RECEIVER	FAST_SENDER
3862.355	FAST_SENDER	N/A
3863.100	RECEIVER	FAST_SENDER
3865.514	FAST_SENDER	N/A
3866.281	RECEIVER	FAST_SENDER
3868.693	FAST_SENDER	N/A
3869.446	RECEIVER	FAST_SENDER
3871.851	FAST_SENDER	N/A
3872.602	RECEIVER	FAST_SENDER
3875.002	FAST_SENDER	N/A
3877.570	RECEIVER	FAST_SENDER
3879.982	FAST_SENDER	N/A
3880.768	RECEIVER	FAST_SENDER
3883.189	FAST_SENDER	N/A
3883.981	RECEIVER	FAST_SENDER
3886.381	FAST_SENDER	N/A
3887.134	RECEIVER	FAST_SENDER
3889.555	FAST_SENDER	N/A
3890.311	RECEIVER	FAST_SENDER
3892.715	FAST_SENDER	N/A
3893.503	RECEIVER	FAST_SENDER
3895.923	FAST_SENDER	N/A
3896.723	RECEIVER	FAST_SENDER
3899.146	FAST_SENDER	N/A
3899.902	RECEIVER	FAST_SENDER
3902.346	FAST_SENDER	N/A
3903.127	RECEIVER	FAST_SENDER
3905.530	FAST_SENDER	N/A
3906.308	RECEIVER	FAST_SENDER
3908.746	FAST_SENDER	N/A
3909.465	RECEIVER	FAST_SENDER
3911.877	FAST_SENDER	N/A
3912.659	RECEIVER	FAST_SENDER
3915.066	FAST_SENDER	N/A
3915.815	RECEIVER	FAST_SENDER
3918.215	FAST_SENDER	N/A
3918.992	RECEIVER	FAST_SENDER
3921.400	FAST_SENDER	N/A
3922.162	RECEIVER	FAST_SENDER
3924.562	FAST_SENDER	N/A
3925.311	RECEIVER	FAST_SENDER
3927.760	FAST_SENDER	N/A
3928.503	RECEIVER	FAST_SENDER
3930.950	FAST_SENDER	N/A
3931.745	RECEIVER	FAST_SENDER
3934.162	FAST_SENDER	N/A
3934.934	RECEIVER	FAST_SENDER
3937.341	FAST_SENDER	N/A
3938.097	RECEIVER	FAST_SENDER
3940.505	FAST_SENDER	N/A
3941.259	RECEIVER	FAST_SENDER
3943.703	FAST_SENDER	N/A
3944.432	RECEIVER	FAST_SENDER
3946.855	FAST_SENDER	N/A
3947.620	RECEIVER	FAST_SENDER
3950.043	FAST_SENDER	N/A
3950.832	RECEIVER	FAST_SENDER
3953.279	FAST_SENDER	N/A
3954.081	RECEIVER	FAST_SENDER
3956.481	FAST_SENDER	N/A
3957.258	RECEIVER	FAST_SENDER
3959.676	FAST_SENDER	N/A
3960.436	RECEIVER	FAST_SENDER
3962.873	FAST_SENDER	N/A
3963.615	RECEIVER	FAST_SENDER
3966.046	FAST_SENDER	N/A
3966.846	RECEIVER	FAST_SENDER
3969.251	FAST_SENDER	N/A
3970.005	RECEIVER	FAST_SENDER
3972.415	FAST_SENDER	N/A
3973.173	RECEIVER	FAST_SENDER
3975.582	FAST_SENDER	N/A
3976.338	RECEIVER	FAST_SENDER
3978.760	FAST_SENDER	N/A
3979.492	RECEIVER	FAST_SENDER
3981.895	FAST_SENDER	N/A
3982.684	RECEIVER	FAST_SENDER
3985.101	FAST_SENDER	N/A
3985.846	RECEIVER	FAST_SENDER
3988.290	FAST_SENDER	N/A
3995.773	FAST_SENDER	N/A
4003.530	FAST_SENDER	N/A
4010.992	FAST_SENDER	N/A
4018.778	FAST_SENDER	N/A
4026.031	FAST_SENDER	N/A
4028.210	SLOW_SENDER1	N/A
4035.720	FAST_SENDER	N/A
4039.678	SLOW_SENDER1	N/A
4043.022	FAST_SENDER	N/A
4050.779	FAST_SENDER	N/A
4053.286	SLOW_SENDER1	N/A
4057.761	FAST_SENDER	N/A
4065.043	FAST_SENDER	N/A
4072.854	FAST_SENDER	N/A
4080.341	FAST_SENDER	N/A
4087.889	FAST_SENDER	N/A
4095.440	FAST_SENDER	N/A
4102.928	FAST_SENDER	N/A
4110.435	FAST_SENDER	N/A
4118.074	FAST_SENDER	N/A
4125.400	FAST_SENDER	N/A
4132.882	FAST_SENDER	N/A
4140.645	FAST_SENDER	N/A
4148.048	FAST_SENDER	N/A
4155.358	FAST_SENDER	N/A
4162.977	FAST_SENDER	N/A
4163.716	RECEIVER	FAST_SENDER
4166.157	FAST_SENDER	N/A
4166.938	RECEIVER	FAST_SENDER
4169.378	FAST_SENDER	N/A
4170.187	RECEIVER	FAST_SENDER
4172.620	FAST_SENDER	N/A
4173.415	RECEIVER	FAST_SENDER
4177.432	FAST_SENDER	N/A
4178.195	RECEIVER	FAST_SENDER
4180.622	FAST_SENDER	N/A
4181.352	RECEIVER	FAST_SENDER
4183.754	FAST_SENDER	N/A
4184.500	RECEIVER	FAST_SENDER
4186.945	FAST_SENDER	N/A
4187.685	RECEIVER	FAST_SENDER
4190.126	FAST_SENDER	N/A
4190.921	RECEIVER	FAST_SENDER
4193.348	FAST_SENDER	N/A
4194.078	RECEIVER	FAST_SENDER
4196.492	FAST_SENDER	N/A
4197.253	RECEIVER	FAST_SENDER
4199.693	FAST_SENDER	N/A
4200.497	RECEIVER	FAST_SENDER
4202.927	FAST_SENDER	N/A
4203.678	RECEIVER	FAST_SENDER
4206.105	FAST_SENDER	N/A
4206.900	RECEIVER	FAST_SENDER
4209.344	FAST_SENDER	N/A
4210.144	RECEIVER	FAST_SENDER
4212.555	FAST_SENDER	N/A
4215.157	RECEIVER	FAST_SENDER
4217.604	FAST_SENDER	N/A
4218.381	RECEIVER	FAST_SENDER
4220.804	FAST_SENDER	N/A
4223.354	RECEIVER	FAST_SENDER
4225.801	FAST_SENDER	N/A
4226.594	RECEIVER	FAST_SENDER
4229.041	FAST_SENDER	N/A
4229.190	SLOW_SENDER1	N/A
4229.834	RECEIVER	FAST_SENDER
4232.239	FAST_SENDER	N/A
4232.265	RECEIVER	SLOW_SENDER1
4232.995	RECEIVER	FAST_SENDER
4234.693	SLOW_SENDER1	N/A
4235.406	FAST_SENDER	N/A
4235.442	RECEIVER	SLOW_SENDER1
4236.154	RECEIVER	FAST_SENDER
4238.603	FAST_SENDER	N/A
4239.393	RECEIVER	FAST_SENDER
4240.861	SLOW_SENDER1	N/A
4241.642	RECEIVER	SLOW_SENDER1
4241.814	FAST_SENDER	N/A
4242.562	RECEIVER	FAST_SENDER
4244.999	FAST_SENDER	N/A
4245.770	RECEIVER	FAST_SENDER
4247.071	SLOW_SENDER1	N/A
4247.835	RECEIVER	SLOW_SENDER1
4248.199	FAST_SENDER	N/A
4248.951	RECEIVER	FAST_SENDER
4251.398	FAST_SENDER	N/A
4252.174	RECEIVER	FAST_SENDER
4253.285	SLOW_SENDER1	N/A
4254.082	RECEIVER	SLOW_SENDER1
4254.599	FAST_SENDER	N/A
4255.388	RECEIVER	FAST_SENDER
4257.802	FAST_SENDER	N/A
4258.550	RECEIVER	FAST_SENDER
4260.968	FAST_SENDER	N/A
4261.519	SLOW_SENDER1	N/A
4261.739	RECEIVER	FAST_SENDER
4264.057	RECEIVER	SLOW_SENDER1
4264.157	FAST_SENDER	N/A
4264.890	RECEIVER	FAST_SENDER
4267.294	FAST_SENDER	N/A
4268.081	RECEIVER	FAST_SENDER
4271.492	SLOW_SENDER1	N/A
4272.193	FAST_SENDER	N/A
4272.297	RECEIVER	SLOW_SENDER1
4274.525	RECEIVER	FAST_SENDER
4276.972	FAST_SENDER	N/A
4277.766	RECEIVER	FAST_SENDER
4279.739	SLOW_SENDER1	N/A
4280.214	FAST_SENDER	N/A
4280.531	RECEIVER	SLOW_SENDER1
4284.541	RECEIVER	FAST_SENDER
4286.960	FAST_SENDER	N/A
4287.691	RECEIVER	FAST_SENDER
4289.900	SLOW_SENDER1	N/A
4290.140	FAST_SENDER	N/A
4290.660	RECEIVER	SLOW_SENDER1
4292.418	RECEIVER	FAST_SENDER
4294.851	FAST_SENDER	N/A
4295.592	RECEIVER	FAST_SENDER
4297.995	FAST_SENDER	N/A
4300.340	RECEIVER	FAST_SENDER
4302.761	FAST_SENDER	N/A
4303.491	RECEIVER	FAST_SENDER
4305.893	FAST_SENDER	N/A
4306.670	RECEIVER	FAST_SENDER
4309.098	FAST_SENDER	N/A
4309.884	RECEIVER	FAST_SENDER
4312.333	FAST_SENDER	N/A
4313.099	RECEIVER	FAST_SENDER
4315.533	FAST_SENDER	N/A
4316.339	RECEIVER	FAST_SENDER
4320.162	FAST_SENDER	N/A
4320.902	RECEIVER	FAST_SENDER
4323.327	FAST_SENDER	N/A
4325.638	RECEIVER	FAST_SENDER
4328.042	FAST_SENDER	N/A
4328.792	RECEIVER	FAST_SENDER
4331.194	FAST_SENDER	N/A
4331.943	RECEIVER	FAST_SENDER
4334.346	FAST_SENDER	N/A
4335.085	RECEIVER	FAST_SENDER
4337.512	FAST_SENDER	N/A
4340.687	FAST_SENDER	N/A
4348.324	FAST_SENDER	N/A
4355.637	FAST_SENDER	N/A
4362.839	FAST_SENDER	N/A
4369.859	FAST_SENDER	N/A
4377.478	FAST_SENDER	N/A
4384.690	FAST_SENDER	N/A
4391.852	FAST_SENDER	N/A
4399.700	FAST_SENDER	N/A
4407.723	FAST_SENDER	N/A
4415.274	FAST_SENDER	N/A
4423.410	FAST_SENDER	N/A
4431.403	FAST_SENDER	N/A
4439.226	FAST_SENDER	N/A
4446.715	FAST_SENDER	N/A
4453.977	FAST_SENDER	N/A
4461.739	FAST_SENDER	N/A
4464.560	SLOW_SENDER1	N/A
4469.432	FAST_SENDER	N/A
4475.013	SLOW_SENDER1	N/A
4476.754	FAST_SENDER	N/A
4485.993	FAST_SENDER	N/A
4488.756	SLOW_SENDER1	N/A
4494.045	FAST_SENDER	N/A
4501.416	FAST_SENDER	N/A
4508.905	FAST_SENDER	N/A
4513.071	RECEIVER	FAST_SENDER
4515.508	FAST_SENDER	N/A
4516.276	RECEIVER	FAST_SENDER
4518.703	FAST_SENDER	N/A
4519.477	RECEIVER	FAST_SENDER
4521.917	FAST_SENDER	N/A
4522.712	RECEIVER	FAST_SENDER
4525.141	FAST_SENDER	N/A
4525.892	RECEIVER	FAST_SENDER
4528.304	FAST_SENDER	N/A
4529.033	RECEIVER	FAST_SENDER
4531.461	FAST_SENDER	N/A
4532.242	RECEIVER	FAST_SENDER
4534.685	FAST_SENDER	N/A
4535.432	RECEIVER	FAST_SENDER
4537.851	FAST_SENDER	N/A
4538.623	RECEIVER	FAST_SENDER
4542.719	FAST_SENDER	N/A
4543.501	RECEIVER	FAST_SENDER
4545.903	FAST_SENDER	N/A
4546.660	RECEIVER	FAST_SENDER
4549.081	FAST_SENDER	N/A
4549.866	RECEIVER	FAST_SENDER
4552.308	FAST_SENDER	N/A
4553.066	RECEIVER	FAST_SENDER
4555.499	FAST_SENDER	N/A
4556.234	RECEIVER	FAST_SENDER
4558.653	FAST_SENDER	N/A
4561.084	RECEIVER	FAST_SENDER
4563.511	FAST_SENDER	N/A
4564.310	RECEIVER	FAST_SENDER
4568.155	FAST_SENDER	N/A
4568.929	RECEIVER	FAST_SENDER
4571.338	FAST_SENDER	N/A
4572.155	RECEIVER	FAST_SENDER
4574.599	FAST_SENDER	N/A
4575.349	RECEIVER	FAST_SENDER
4577.750	FAST_SENDER	N/A
4578.500	RECEIVER	FAST_SENDER
4580.949	FAST_SENDER	N/A
4581.723	RECEIVER	FAST_SENDER
4584.131	FAST_SENDER	N/A
4584.856	RECEIVER	FAST_SENDER
4587.277	FAST_SENDER	N/A
4588.076	RECEIVER	FAST_SENDER
4590.522	FAST_SENDER	N/A
4591.277	RECEIVER	FAST_SENDER
4593.677	FAST_SENDER	N/A
4594.444	RECEIVER	FAST_SENDER
4596.868	FAST_SENDER	N/A
4597.621	RECEIVER	FAST_SENDER
4600.054	FAST_SENDER	N/A
4600.826	RECEIVER	FAST_SENDER
4603.256	FAST_SENDER	N/A
4604.040	RECEIVER	FAST_SENDER
4606.466	FAST_SENDER	N/A
4607.250	RECEIVER	FAST_SENDER
4609.667	FAST_SENDER	N/A
4610.475	RECEIVER	FAST_SENDER
4612.921	FAST_SENDER	N/A
4613.692	RECEIVER	FAST_SENDER
4616.142	FAST_SENDER	N/A
4616.947	RECEIVER	FAST_SENDER
4619.368	FAST_SENDER	N/A
4620.138	RECEIVER	FAST_SENDER
4622.583	FAST_SENDER	N/A
4623.394	RECEIVER	FAST_SENDER
4625.799	FAST_SENDER	N/A
4626.559	RECEIVER	FAST_SENDER
4630.736	FAST_SENDER	N/A
4631.475	RECEIVER	FAST_SENDER
4633.915	FAST_SENDER	N/A
4634.667	RECEIVER	FAST_SENDER
4637.080	FAST_SENDER	N/A
4639.521	RECEIVER	FAST_SENDER
4641.952	FAST_SENDER	N/A
4642.682	RECEIVER	FAST_SENDER
4645.109	FAST_SENDER	N/A
4645.890	RECEIVER	FAST_SENDER
4649.677	FAST_SENDER	N/A
4650.422	RECEIVER	FAST_SENDER
4652.870	FAST_SENDER	N/A
4653.665	RECEIVER	FAST_SENDER
4656.104	FAST_SENDER	N/A
4656.883	RECEIVER	FAST_SENDER
4659.312	FAST_SENDER	N/A
4660.096	RECEIVER	FAST_SENDER
[truncated: 13,158 more rows]
