# Supplementary material for: CATO: Wake-Up reCeiver-bAsed communicaTiOn for Batteryless Devices
Source: Sensors (Basel). 2025 Nov 7;25(22):6813. doi: 10.3390/s25226813 (PMC12655924; doi:10.3390/s25226813)
Supplement: Supplementary file 1 [file sensors-25-06813-s001.zip › File S1_Experimental_and_Simulation_Data/simulation/capsweep/cap80/mac_competing_nodes_priority.csv]

time_s	node_id	received_from
2.700	FAST_SENDER	N/A
2.700	SLOW_SENDER1	N/A
8.447	RECEIVER	FAST_SENDER
10.878	FAST_SENDER	N/A
11.660	RECEIVER	FAST_SENDER
13.801	RECEIVER	SLOW_SENDER1
14.110	FAST_SENDER	N/A
14.860	RECEIVER	FAST_SENDER
16.232	SLOW_SENDER1	N/A
17.290	FAST_SENDER	N/A
22.208	RECEIVER	SLOW_SENDER1
27.630	SLOW_SENDER1	N/A
30.354	FAST_SENDER	N/A
32.606	RECEIVER	FAST_SENDER
35.049	FAST_SENDER	N/A
40.860	RECEIVER	FAST_SENDER
41.596	SLOW_SENDER1	N/A
43.310	FAST_SENDER	N/A
44.068	RECEIVER	FAST_SENDER
46.002	RECEIVER	SLOW_SENDER1
46.502	FAST_SENDER	N/A
47.265	RECEIVER	FAST_SENDER
49.679	FAST_SENDER	N/A
55.207	RECEIVER	FAST_SENDER
57.635	FAST_SENDER	N/A
58.392	RECEIVER	FAST_SENDER
60.807	FAST_SENDER	N/A
67.185	RECEIVER	FAST_SENDER
69.593	FAST_SENDER	N/A
70.391	RECEIVER	FAST_SENDER
72.814	FAST_SENDER	N/A
78.718	RECEIVER	FAST_SENDER
81.141	FAST_SENDER	N/A
81.878	RECEIVER	FAST_SENDER
84.283	FAST_SENDER	N/A
90.282	RECEIVER	FAST_SENDER
92.704	FAST_SENDER	N/A
93.445	RECEIVER	FAST_SENDER
95.885	FAST_SENDER	N/A
102.017	RECEIVER	FAST_SENDER
104.456	FAST_SENDER	N/A
105.212	RECEIVER	FAST_SENDER
107.658	FAST_SENDER	N/A
113.426	RECEIVER	FAST_SENDER
115.865	FAST_SENDER	N/A
116.604	RECEIVER	FAST_SENDER
119.023	FAST_SENDER	N/A
124.871	RECEIVER	FAST_SENDER
127.282	FAST_SENDER	N/A
128.055	RECEIVER	FAST_SENDER
130.505	FAST_SENDER	N/A
136.516	RECEIVER	FAST_SENDER
138.929	FAST_SENDER	N/A
139.641	RECEIVER	FAST_SENDER
142.086	FAST_SENDER	N/A
148.326	RECEIVER	FAST_SENDER
150.741	FAST_SENDER	N/A
151.516	RECEIVER	FAST_SENDER
153.947	FAST_SENDER	N/A
159.792	RECEIVER	FAST_SENDER
162.219	FAST_SENDER	N/A
162.991	RECEIVER	FAST_SENDER
170.600	FAST_SENDER	N/A
171.373	RECEIVER	FAST_SENDER
178.866	FAST_SENDER	N/A
179.614	RECEIVER	FAST_SENDER
182.040	FAST_SENDER	N/A
188.177	RECEIVER	FAST_SENDER
190.616	FAST_SENDER	N/A
191.374	RECEIVER	FAST_SENDER
199.068	FAST_SENDER	N/A
199.834	RECEIVER	FAST_SENDER
202.280	FAST_SENDER	N/A
208.246	RECEIVER	FAST_SENDER
210.691	FAST_SENDER	N/A
211.437	RECEIVER	FAST_SENDER
213.855	FAST_SENDER	N/A
219.743	RECEIVER	FAST_SENDER
220.210	SLOW_SENDER1	N/A
220.983	RECEIVER	SLOW_SENDER1
222.184	FAST_SENDER	N/A
223.433	SLOW_SENDER1	N/A
227.499	RECEIVER	SLOW_SENDER1
232.913	SLOW_SENDER1	N/A
234.345	FAST_SENDER	N/A
235.132	RECEIVER	SLOW_SENDER1
241.206	RECEIVER	FAST_SENDER
242.544	SLOW_SENDER1	N/A
243.647	FAST_SENDER	N/A
244.400	RECEIVER	FAST_SENDER
246.235	RECEIVER	SLOW_SENDER1
246.824	FAST_SENDER	N/A
247.618	RECEIVER	FAST_SENDER
250.062	FAST_SENDER	N/A
253.654	SLOW_SENDER1	N/A
254.412	RECEIVER	SLOW_SENDER1
261.845	SLOW_SENDER1	N/A
262.779	FAST_SENDER	N/A
263.568	RECEIVER	FAST_SENDER
266.002	FAST_SENDER	N/A
271.964	RECEIVER	FAST_SENDER
274.409	FAST_SENDER	N/A
275.168	RECEIVER	FAST_SENDER
277.604	FAST_SENDER	N/A
283.116	RECEIVER	FAST_SENDER
285.540	FAST_SENDER	N/A
286.317	RECEIVER	FAST_SENDER
288.765	FAST_SENDER	N/A
294.418	RECEIVER	FAST_SENDER
296.853	FAST_SENDER	N/A
297.648	RECEIVER	FAST_SENDER
300.064	FAST_SENDER	N/A
305.782	RECEIVER	FAST_SENDER
308.190	FAST_SENDER	N/A
308.983	RECEIVER	FAST_SENDER
311.406	FAST_SENDER	N/A
317.475	RECEIVER	FAST_SENDER
319.885	FAST_SENDER	N/A
320.617	RECEIVER	FAST_SENDER
323.038	FAST_SENDER	N/A
328.913	RECEIVER	FAST_SENDER
331.336	FAST_SENDER	N/A
332.137	RECEIVER	FAST_SENDER
334.582	FAST_SENDER	N/A
340.437	RECEIVER	FAST_SENDER
342.862	FAST_SENDER	N/A
343.611	RECEIVER	FAST_SENDER
346.052	FAST_SENDER	N/A
351.802	RECEIVER	FAST_SENDER
354.207	FAST_SENDER	N/A
354.950	RECEIVER	FAST_SENDER
357.395	FAST_SENDER	N/A
363.052	RECEIVER	FAST_SENDER
365.476	FAST_SENDER	N/A
366.214	RECEIVER	FAST_SENDER
368.638	FAST_SENDER	N/A
374.226	RECEIVER	FAST_SENDER
376.669	FAST_SENDER	N/A
377.429	RECEIVER	FAST_SENDER
379.832	FAST_SENDER	N/A
385.684	RECEIVER	FAST_SENDER
388.089	FAST_SENDER	N/A
388.838	RECEIVER	FAST_SENDER
391.250	FAST_SENDER	N/A
396.869	RECEIVER	FAST_SENDER
399.315	FAST_SENDER	N/A
400.060	RECEIVER	FAST_SENDER
402.502	FAST_SENDER	N/A
408.021	RECEIVER	FAST_SENDER
410.460	FAST_SENDER	N/A
411.205	RECEIVER	FAST_SENDER
413.640	FAST_SENDER	N/A
419.393	RECEIVER	FAST_SENDER
421.833	FAST_SENDER	N/A
422.609	RECEIVER	FAST_SENDER
425.035	FAST_SENDER	N/A
431.344	RECEIVER	FAST_SENDER
433.776	FAST_SENDER	N/A
434.519	RECEIVER	FAST_SENDER
436.850	SLOW_SENDER1	N/A
436.928	FAST_SENDER	N/A
443.287	RECEIVER	SLOW_SENDER1
448.690	SLOW_SENDER1	N/A
450.593	FAST_SENDER	N/A
450.822	RECEIVER	SLOW_SENDER1
456.808	RECEIVER	FAST_SENDER
458.257	SLOW_SENDER1	N/A
459.239	FAST_SENDER	N/A
459.992	RECEIVER	FAST_SENDER
462.421	RECEIVER	SLOW_SENDER1
462.423	FAST_SENDER	N/A
463.187	RECEIVER	FAST_SENDER
465.626	FAST_SENDER	N/A
469.852	SLOW_SENDER1	N/A
470.656	RECEIVER	SLOW_SENDER1
478.100	SLOW_SENDER1	N/A
478.548	FAST_SENDER	N/A
479.288	RECEIVER	FAST_SENDER
481.715	FAST_SENDER	N/A
487.395	RECEIVER	FAST_SENDER
489.835	FAST_SENDER	N/A
490.540	RECEIVER	FAST_SENDER
492.974	FAST_SENDER	N/A
498.610	RECEIVER	FAST_SENDER
501.045	FAST_SENDER	N/A
501.838	RECEIVER	FAST_SENDER
504.287	FAST_SENDER	N/A
510.087	RECEIVER	FAST_SENDER
512.505	FAST_SENDER	N/A
513.255	RECEIVER	FAST_SENDER
515.669	FAST_SENDER	N/A
521.888	RECEIVER	FAST_SENDER
524.316	FAST_SENDER	N/A
525.104	RECEIVER	FAST_SENDER
527.539	FAST_SENDER	N/A
533.100	RECEIVER	FAST_SENDER
535.541	FAST_SENDER	N/A
536.298	RECEIVER	FAST_SENDER
538.739	FAST_SENDER	N/A
544.750	RECEIVER	FAST_SENDER
547.182	FAST_SENDER	N/A
547.916	RECEIVER	FAST_SENDER
555.369	FAST_SENDER	N/A
556.150	RECEIVER	FAST_SENDER
558.580	FAST_SENDER	N/A
564.762	RECEIVER	FAST_SENDER
567.163	FAST_SENDER	N/A
567.922	RECEIVER	FAST_SENDER
570.331	FAST_SENDER	N/A
576.469	RECEIVER	FAST_SENDER
578.882	FAST_SENDER	N/A
579.641	RECEIVER	FAST_SENDER
582.044	FAST_SENDER	N/A
588.391	RECEIVER	FAST_SENDER
590.821	FAST_SENDER	N/A
591.631	RECEIVER	FAST_SENDER
594.052	FAST_SENDER	N/A
604.155	RECEIVER	FAST_SENDER
606.564	FAST_SENDER	N/A
607.294	RECEIVER	FAST_SENDER
609.706	FAST_SENDER	N/A
615.542	RECEIVER	FAST_SENDER
617.988	FAST_SENDER	N/A
620.491	RECEIVER	FAST_SENDER
626.366	FAST_SENDER	N/A
627.170	RECEIVER	FAST_SENDER
629.598	FAST_SENDER	N/A
635.224	RECEIVER	FAST_SENDER
637.663	FAST_SENDER	N/A
638.396	RECEIVER	FAST_SENDER
640.804	FAST_SENDER	N/A
646.839	RECEIVER	FAST_SENDER
649.267	FAST_SENDER	N/A
650.042	RECEIVER	FAST_SENDER
652.488	FAST_SENDER	N/A
654.510	SLOW_SENDER1	N/A
658.913	RECEIVER	FAST_SENDER
661.337	FAST_SENDER	N/A
662.135	RECEIVER	FAST_SENDER
664.552	FAST_SENDER	N/A
667.468	SLOW_SENDER1	N/A
668.227	RECEIVER	SLOW_SENDER1
675.664	SLOW_SENDER1	N/A
677.244	FAST_SENDER	N/A
678.000	RECEIVER	FAST_SENDER
680.012	RECEIVER	SLOW_SENDER1
680.431	FAST_SENDER	N/A
681.203	RECEIVER	FAST_SENDER
683.622	FAST_SENDER	N/A
687.415	SLOW_SENDER1	N/A
688.175	RECEIVER	SLOW_SENDER1
695.589	SLOW_SENDER1	N/A
696.069	FAST_SENDER	N/A
696.848	RECEIVER	FAST_SENDER
699.253	FAST_SENDER	N/A
705.048	RECEIVER	FAST_SENDER
707.482	FAST_SENDER	N/A
708.245	RECEIVER	FAST_SENDER
710.693	FAST_SENDER	N/A
716.831	RECEIVER	FAST_SENDER
719.260	FAST_SENDER	N/A
720.039	RECEIVER	FAST_SENDER
722.471	FAST_SENDER	N/A
728.633	RECEIVER	FAST_SENDER
731.075	FAST_SENDER	N/A
731.815	RECEIVER	FAST_SENDER
734.236	FAST_SENDER	N/A
740.014	RECEIVER	FAST_SENDER
742.416	FAST_SENDER	N/A
743.185	RECEIVER	FAST_SENDER
745.593	FAST_SENDER	N/A
751.883	RECEIVER	FAST_SENDER
754.315	FAST_SENDER	N/A
755.079	RECEIVER	FAST_SENDER
757.517	FAST_SENDER	N/A
763.107	RECEIVER	FAST_SENDER
765.514	FAST_SENDER	N/A
766.294	RECEIVER	FAST_SENDER
768.740	FAST_SENDER	N/A
774.214	RECEIVER	FAST_SENDER
776.655	FAST_SENDER	N/A
777.395	RECEIVER	FAST_SENDER
779.828	FAST_SENDER	N/A
785.686	RECEIVER	FAST_SENDER
788.113	FAST_SENDER	N/A
788.825	RECEIVER	FAST_SENDER
791.253	FAST_SENDER	N/A
797.577	RECEIVER	FAST_SENDER
800.004	FAST_SENDER	N/A
800.776	RECEIVER	FAST_SENDER
803.191	FAST_SENDER	N/A
809.432	RECEIVER	FAST_SENDER
811.857	FAST_SENDER	N/A
812.662	RECEIVER	FAST_SENDER
815.106	FAST_SENDER	N/A
821.339	RECEIVER	FAST_SENDER
823.781	FAST_SENDER	N/A
824.493	RECEIVER	FAST_SENDER
826.917	FAST_SENDER	N/A
832.681	RECEIVER	FAST_SENDER
835.116	FAST_SENDER	N/A
835.914	RECEIVER	FAST_SENDER
838.327	FAST_SENDER	N/A
848.259	RECEIVER	FAST_SENDER
850.670	FAST_SENDER	N/A
851.404	RECEIVER	FAST_SENDER
853.817	FAST_SENDER	N/A
859.991	RECEIVER	FAST_SENDER
862.441	FAST_SENDER	N/A
863.207	RECEIVER	FAST_SENDER
865.628	FAST_SENDER	N/A
871.474	RECEIVER	FAST_SENDER
871.800	SLOW_SENDER1	N/A
872.550	RECEIVER	SLOW_SENDER1
873.884	FAST_SENDER	N/A
874.955	SLOW_SENDER1	N/A
878.668	RECEIVER	SLOW_SENDER1
884.108	SLOW_SENDER1	N/A
886.669	RECEIVER	SLOW_SENDER1
887.578	FAST_SENDER	N/A
893.546	RECEIVER	FAST_SENDER
894.107	SLOW_SENDER1	N/A
895.967	FAST_SENDER	N/A
896.338	RECEIVER	SLOW_SENDER1
899.105	RECEIVER	FAST_SENDER
901.510	FAST_SENDER	N/A
905.856	SLOW_SENDER1	N/A
906.626	RECEIVER	SLOW_SENDER1
913.844	FAST_SENDER	N/A
914.054	SLOW_SENDER1	N/A
914.576	RECEIVER	FAST_SENDER
917.007	FAST_SENDER	N/A
922.736	RECEIVER	FAST_SENDER
925.184	FAST_SENDER	N/A
925.952	RECEIVER	FAST_SENDER
928.380	FAST_SENDER	N/A
934.062	RECEIVER	FAST_SENDER
936.487	FAST_SENDER	N/A
937.231	RECEIVER	FAST_SENDER
939.657	FAST_SENDER	N/A
945.471	RECEIVER	FAST_SENDER
947.886	FAST_SENDER	N/A
948.634	RECEIVER	FAST_SENDER
951.057	FAST_SENDER	N/A
956.725	RECEIVER	FAST_SENDER
959.132	FAST_SENDER	N/A
959.861	RECEIVER	FAST_SENDER
962.306	FAST_SENDER	N/A
968.264	RECEIVER	FAST_SENDER
970.681	FAST_SENDER	N/A
971.459	RECEIVER	FAST_SENDER
973.884	FAST_SENDER	N/A
979.796	RECEIVER	FAST_SENDER
982.241	FAST_SENDER	N/A
982.981	RECEIVER	FAST_SENDER
985.406	FAST_SENDER	N/A
991.297	RECEIVER	FAST_SENDER
993.742	FAST_SENDER	N/A
994.447	RECEIVER	FAST_SENDER
996.866	FAST_SENDER	N/A
1002.399	RECEIVER	FAST_SENDER
1004.813	FAST_SENDER	N/A
1005.566	RECEIVER	FAST_SENDER
1007.987	FAST_SENDER	N/A
1013.797	RECEIVER	FAST_SENDER
1020.383	FAST_SENDER	N/A
1021.132	RECEIVER	FAST_SENDER
1023.556	FAST_SENDER	N/A
1029.678	RECEIVER	FAST_SENDER
1032.082	FAST_SENDER	N/A
1032.879	RECEIVER	FAST_SENDER
1040.517	FAST_SENDER	N/A
1041.292	RECEIVER	FAST_SENDER
1043.702	FAST_SENDER	N/A
1049.739	RECEIVER	FAST_SENDER
1052.169	FAST_SENDER	N/A
1052.929	RECEIVER	FAST_SENDER
1060.595	FAST_SENDER	N/A
1061.352	RECEIVER	FAST_SENDER
1063.754	FAST_SENDER	N/A
1069.719	RECEIVER	FAST_SENDER
1072.150	FAST_SENDER	N/A
1072.913	RECEIVER	FAST_SENDER
1075.316	FAST_SENDER	N/A
1081.261	RECEIVER	FAST_SENDER
1083.663	FAST_SENDER	N/A
1084.426	RECEIVER	FAST_SENDER
1086.865	FAST_SENDER	N/A
1089.200	SLOW_SENDER1	N/A
1092.778	RECEIVER	FAST_SENDER
1095.195	FAST_SENDER	N/A
1095.975	RECEIVER	FAST_SENDER
1098.418	FAST_SENDER	N/A
1101.584	SLOW_SENDER1	N/A
1104.413	RECEIVER	FAST_SENDER
1106.820	FAST_SENDER	N/A
1107.025	RECEIVER	SLOW_SENDER1
1112.826	RECEIVER	FAST_SENDER
1114.452	SLOW_SENDER1	N/A
1115.237	FAST_SENDER	N/A
1115.960	RECEIVER	FAST_SENDER
1118.392	FAST_SENDER	N/A
1124.407	RECEIVER	FAST_SENDER
1126.855	FAST_SENDER	N/A
1127.640	RECEIVER	FAST_SENDER
1130.084	FAST_SENDER	N/A
1136.162	RECEIVER	FAST_SENDER
1138.590	FAST_SENDER	N/A
1139.374	RECEIVER	FAST_SENDER
1141.814	FAST_SENDER	N/A
1148.138	RECEIVER	FAST_SENDER
1150.574	FAST_SENDER	N/A
1151.338	RECEIVER	FAST_SENDER
1153.772	FAST_SENDER	N/A
1159.329	RECEIVER	FAST_SENDER
1161.775	FAST_SENDER	N/A
1162.549	RECEIVER	FAST_SENDER
1164.952	FAST_SENDER	N/A
1170.896	RECEIVER	FAST_SENDER
1173.320	FAST_SENDER	N/A
1174.050	RECEIVER	FAST_SENDER
1176.452	FAST_SENDER	N/A
1182.232	RECEIVER	FAST_SENDER
1184.681	FAST_SENDER	N/A
1185.456	RECEIVER	FAST_SENDER
1187.860	FAST_SENDER	N/A
1193.803	RECEIVER	FAST_SENDER
1196.226	FAST_SENDER	N/A
1196.982	RECEIVER	FAST_SENDER
1199.415	FAST_SENDER	N/A
1205.753	RECEIVER	FAST_SENDER
1208.195	FAST_SENDER	N/A
1208.937	RECEIVER	FAST_SENDER
1211.374	FAST_SENDER	N/A
1217.628	RECEIVER	FAST_SENDER
1220.071	FAST_SENDER	N/A
1220.838	RECEIVER	FAST_SENDER
1223.272	FAST_SENDER	N/A
1229.112	RECEIVER	FAST_SENDER
1231.526	FAST_SENDER	N/A
1232.256	RECEIVER	FAST_SENDER
1240.227	FAST_SENDER	N/A
1241.003	RECEIVER	FAST_SENDER
1243.406	FAST_SENDER	N/A
1249.696	RECEIVER	FAST_SENDER
1252.110	FAST_SENDER	N/A
1252.924	RECEIVER	FAST_SENDER
1255.343	FAST_SENDER	N/A
1261.453	RECEIVER	FAST_SENDER
1263.899	FAST_SENDER	N/A
1264.671	RECEIVER	FAST_SENDER
1267.115	FAST_SENDER	N/A
1277.847	RECEIVER	FAST_SENDER
1280.250	FAST_SENDER	N/A
1281.062	RECEIVER	FAST_SENDER
1283.473	FAST_SENDER	N/A
1289.676	RECEIVER	FAST_SENDER
1290.560	SLOW_SENDER1	N/A
1291.340	RECEIVER	SLOW_SENDER1
1292.095	FAST_SENDER	N/A
1293.777	SLOW_SENDER1	N/A
1297.760	RECEIVER	FAST_SENDER
1300.173	FAST_SENDER	N/A
1306.335	RECEIVER	FAST_SENDER
1306.865	SLOW_SENDER1	N/A
1307.588	RECEIVER	SLOW_SENDER1
1308.783	FAST_SENDER	N/A
1314.823	RECEIVER	FAST_SENDER
1314.988	SLOW_SENDER1	N/A
1315.758	RECEIVER	SLOW_SENDER1
1317.251	FAST_SENDER	N/A
1323.174	SLOW_SENDER1	N/A
1323.191	RECEIVER	FAST_SENDER
1325.622	FAST_SENDER	N/A
1326.790	RECEIVER	SLOW_SENDER1
1331.748	RECEIVER	FAST_SENDER
1334.192	FAST_SENDER	N/A
1334.195	SLOW_SENDER1	N/A
1335.505	RECEIVER	SLOW_SENDER1
1340.348	RECEIVER	FAST_SENDER
1342.780	FAST_SENDER	N/A
1348.949	RECEIVER	FAST_SENDER
1351.381	FAST_SENDER	N/A
1357.442	RECEIVER	FAST_SENDER
1359.847	FAST_SENDER	N/A
1365.787	RECEIVER	FAST_SENDER
1368.207	FAST_SENDER	N/A
1374.018	RECEIVER	FAST_SENDER
1376.457	FAST_SENDER	N/A
1382.614	RECEIVER	FAST_SENDER
1385.019	FAST_SENDER	N/A
1390.760	RECEIVER	FAST_SENDER
1393.180	FAST_SENDER	N/A
1399.381	RECEIVER	FAST_SENDER
1406.498	FAST_SENDER	N/A
1412.531	RECEIVER	FAST_SENDER
1414.969	FAST_SENDER	N/A
1415.757	RECEIVER	FAST_SENDER
1418.171	FAST_SENDER	N/A
1424.280	RECEIVER	FAST_SENDER
1426.727	FAST_SENDER	N/A
1427.473	RECEIVER	FAST_SENDER
1429.911	FAST_SENDER	N/A
1435.658	RECEIVER	FAST_SENDER
1438.082	FAST_SENDER	N/A
1438.897	RECEIVER	FAST_SENDER
1441.308	FAST_SENDER	N/A
1446.840	RECEIVER	FAST_SENDER
1449.267	FAST_SENDER	N/A
1450.060	RECEIVER	FAST_SENDER
1452.480	FAST_SENDER	N/A
1458.719	RECEIVER	FAST_SENDER
1461.169	FAST_SENDER	N/A
1461.916	RECEIVER	FAST_SENDER
1464.327	FAST_SENDER	N/A
1470.017	RECEIVER	FAST_SENDER
1472.453	FAST_SENDER	N/A
1473.216	RECEIVER	FAST_SENDER
1475.637	FAST_SENDER	N/A
1481.114	RECEIVER	FAST_SENDER
1483.519	FAST_SENDER	N/A
1484.263	RECEIVER	FAST_SENDER
1486.675	FAST_SENDER	N/A
1492.585	RECEIVER	FAST_SENDER
1494.987	FAST_SENDER	N/A
1495.755	RECEIVER	FAST_SENDER
1503.260	FAST_SENDER	N/A
1504.060	RECEIVER	FAST_SENDER
1506.500	FAST_SENDER	N/A
1509.810	SLOW_SENDER1	N/A
1512.364	RECEIVER	FAST_SENDER
1514.795	FAST_SENDER	N/A
1516.101	RECEIVER	FAST_SENDER
1518.523	FAST_SENDER	N/A
1522.974	SLOW_SENDER1	N/A
1524.581	RECEIVER	FAST_SENDER
1526.988	FAST_SENDER	N/A
1527.138	RECEIVER	SLOW_SENDER1
1533.327	RECEIVER	FAST_SENDER
1534.550	SLOW_SENDER1	N/A
1535.330	RECEIVER	SLOW_SENDER1
1535.758	FAST_SENDER	N/A
1541.419	RECEIVER	FAST_SENDER
1542.741	SLOW_SENDER1	N/A
1543.461	RECEIVER	SLOW_SENDER1
1543.824	FAST_SENDER	N/A
1550.145	RECEIVER	FAST_SENDER
1550.892	SLOW_SENDER1	N/A
1551.619	RECEIVER	SLOW_SENDER1
1552.557	FAST_SENDER	N/A
1558.761	RECEIVER	FAST_SENDER
1561.176	FAST_SENDER	N/A
1567.317	RECEIVER	FAST_SENDER
1569.765	FAST_SENDER	N/A
1580.706	RECEIVER	FAST_SENDER
1583.145	FAST_SENDER	N/A
1589.022	RECEIVER	FAST_SENDER
1591.451	FAST_SENDER	N/A
1597.217	RECEIVER	FAST_SENDER
1599.647	FAST_SENDER	N/A
1605.441	RECEIVER	FAST_SENDER
1612.129	FAST_SENDER	N/A
1618.437	RECEIVER	FAST_SENDER
1620.837	FAST_SENDER	N/A
1627.039	RECEIVER	FAST_SENDER
1629.472	FAST_SENDER	N/A
1635.133	RECEIVER	FAST_SENDER
1637.571	FAST_SENDER	N/A
1643.385	RECEIVER	FAST_SENDER
1645.792	FAST_SENDER	N/A
1651.637	RECEIVER	FAST_SENDER
1654.075	FAST_SENDER	N/A
1654.834	RECEIVER	FAST_SENDER
1657.254	FAST_SENDER	N/A
1662.956	RECEIVER	FAST_SENDER
1665.378	FAST_SENDER	N/A
1666.150	RECEIVER	FAST_SENDER
1668.595	FAST_SENDER	N/A
1674.567	RECEIVER	FAST_SENDER
1676.997	FAST_SENDER	N/A
1677.820	RECEIVER	FAST_SENDER
1680.252	FAST_SENDER	N/A
1685.659	RECEIVER	FAST_SENDER
1688.067	FAST_SENDER	N/A
1688.787	RECEIVER	FAST_SENDER
1691.200	FAST_SENDER	N/A
1697.127	RECEIVER	FAST_SENDER
1699.536	FAST_SENDER	N/A
1700.290	RECEIVER	FAST_SENDER
1707.848	FAST_SENDER	N/A
1708.611	RECEIVER	FAST_SENDER
1711.034	FAST_SENDER	N/A
1717.211	RECEIVER	FAST_SENDER
1719.643	FAST_SENDER	N/A
1720.376	RECEIVER	FAST_SENDER
1722.787	FAST_SENDER	N/A
1726.660	SLOW_SENDER1	N/A
1728.597	RECEIVER	FAST_SENDER
1731.003	FAST_SENDER	N/A
1731.739	RECEIVER	FAST_SENDER
1738.909	SLOW_SENDER1	N/A
1739.957	FAST_SENDER	N/A
1740.704	RECEIVER	FAST_SENDER
1742.801	RECEIVER	SLOW_SENDER1
1743.134	FAST_SENDER	N/A
1748.870	RECEIVER	FAST_SENDER
1750.227	SLOW_SENDER1	N/A
1750.972	RECEIVER	SLOW_SENDER1
1751.309	FAST_SENDER	N/A
1757.606	RECEIVER	FAST_SENDER
1758.408	SLOW_SENDER1	N/A
1759.149	RECEIVER	SLOW_SENDER1
1760.006	FAST_SENDER	N/A
1765.986	RECEIVER	FAST_SENDER
1766.565	SLOW_SENDER1	N/A
1767.321	RECEIVER	SLOW_SENDER1
1768.405	FAST_SENDER	N/A
1774.769	SLOW_SENDER1	N/A
1775.488	RECEIVER	SLOW_SENDER1
1779.145	RECEIVER	FAST_SENDER
1781.573	FAST_SENDER	N/A
1782.922	SLOW_SENDER1	N/A
1787.324	RECEIVER	FAST_SENDER
1789.769	FAST_SENDER	N/A
1795.798	RECEIVER	FAST_SENDER
1798.199	FAST_SENDER	N/A
1804.295	RECEIVER	FAST_SENDER
1806.729	FAST_SENDER	N/A
1812.402	RECEIVER	FAST_SENDER
1814.844	FAST_SENDER	N/A
1820.950	RECEIVER	FAST_SENDER
1823.394	FAST_SENDER	N/A
1829.125	RECEIVER	FAST_SENDER
1831.575	FAST_SENDER	N/A
1837.651	RECEIVER	FAST_SENDER
1840.087	FAST_SENDER	N/A
1845.929	RECEIVER	FAST_SENDER
1848.345	FAST_SENDER	N/A
1849.106	RECEIVER	FAST_SENDER
1851.550	FAST_SENDER	N/A
1857.420	RECEIVER	FAST_SENDER
1859.840	FAST_SENDER	N/A
1860.602	RECEIVER	FAST_SENDER
1863.013	FAST_SENDER	N/A
1868.687	RECEIVER	FAST_SENDER
1871.095	FAST_SENDER	N/A
1871.848	RECEIVER	FAST_SENDER
1874.285	FAST_SENDER	N/A
1880.013	RECEIVER	FAST_SENDER
1882.445	FAST_SENDER	N/A
1883.200	RECEIVER	FAST_SENDER
1885.617	FAST_SENDER	N/A
1891.713	RECEIVER	FAST_SENDER
1894.143	FAST_SENDER	N/A
1894.858	RECEIVER	FAST_SENDER
1897.267	FAST_SENDER	N/A
1903.529	RECEIVER	FAST_SENDER
1905.978	FAST_SENDER	N/A
1906.739	RECEIVER	FAST_SENDER
1909.153	FAST_SENDER	N/A
1914.827	RECEIVER	FAST_SENDER
1917.258	FAST_SENDER	N/A
1917.990	RECEIVER	FAST_SENDER
1920.437	FAST_SENDER	N/A
1926.766	RECEIVER	FAST_SENDER
1929.196	FAST_SENDER	N/A
1929.971	RECEIVER	FAST_SENDER
1932.387	FAST_SENDER	N/A
1938.400	RECEIVER	FAST_SENDER
1940.820	FAST_SENDER	N/A
1941.552	RECEIVER	FAST_SENDER
1943.991	FAST_SENDER	N/A
1949.980	SLOW_SENDER1	N/A
1950.340	RECEIVER	FAST_SENDER
1952.065	RECEIVER	SLOW_SENDER1
1954.503	SLOW_SENDER1	N/A
1957.040	RECEIVER	SLOW_SENDER1
1958.080	FAST_SENDER	N/A
1964.248	SLOW_SENDER1	N/A
1964.554	RECEIVER	FAST_SENDER
1968.526	RECEIVER	SLOW_SENDER1
1972.614	FAST_SENDER	N/A
1975.974	SLOW_SENDER1	N/A
1976.730	RECEIVER	SLOW_SENDER1
1978.839	RECEIVER	FAST_SENDER
1981.288	FAST_SENDER	N/A
1984.162	SLOW_SENDER1	N/A
1984.958	RECEIVER	SLOW_SENDER1
1991.948	RECEIVER	FAST_SENDER
1992.388	SLOW_SENDER1	N/A
1993.144	RECEIVER	SLOW_SENDER1
1994.365	FAST_SENDER	N/A
2000.032	RECEIVER	FAST_SENDER
2000.553	SLOW_SENDER1	N/A
2001.320	RECEIVER	SLOW_SENDER1
2002.465	FAST_SENDER	N/A
2012.814	RECEIVER	FAST_SENDER
2015.217	FAST_SENDER	N/A
2020.944	RECEIVER	FAST_SENDER
2023.366	FAST_SENDER	N/A
2029.166	RECEIVER	FAST_SENDER
2031.572	FAST_SENDER	N/A
2037.761	RECEIVER	FAST_SENDER
2040.181	FAST_SENDER	N/A
2046.277	RECEIVER	FAST_SENDER
2048.719	FAST_SENDER	N/A
2054.554	RECEIVER	FAST_SENDER
2056.963	FAST_SENDER	N/A
2067.234	RECEIVER	FAST_SENDER
2069.647	FAST_SENDER	N/A
2075.516	RECEIVER	FAST_SENDER
2077.928	FAST_SENDER	N/A
2083.381	RECEIVER	FAST_SENDER
2085.815	FAST_SENDER	N/A
2091.649	RECEIVER	FAST_SENDER
2094.098	FAST_SENDER	N/A
2099.780	RECEIVER	FAST_SENDER
2102.229	FAST_SENDER	N/A
2107.954	RECEIVER	FAST_SENDER
2110.398	FAST_SENDER	N/A
2116.627	RECEIVER	FAST_SENDER
2119.067	FAST_SENDER	N/A
2125.155	RECEIVER	FAST_SENDER
2127.558	FAST_SENDER	N/A
2133.515	RECEIVER	FAST_SENDER
2135.933	FAST_SENDER	N/A
2142.081	RECEIVER	FAST_SENDER
2144.499	FAST_SENDER	N/A
2150.538	RECEIVER	FAST_SENDER
2152.988	FAST_SENDER	N/A
2159.177	RECEIVER	FAST_SENDER
2161.581	FAST_SENDER	N/A
2163.872	RECEIVER	FAST_SENDER
2166.283	FAST_SENDER	N/A
2172.500	RECEIVER	FAST_SENDER
2174.907	FAST_SENDER	N/A
2175.140	SLOW_SENDER1	N/A
2179.802	RECEIVER	SLOW_SENDER1
2185.215	SLOW_SENDER1	N/A
2185.273	RECEIVER	FAST_SENDER
2185.985	RECEIVER	SLOW_SENDER1
2187.706	FAST_SENDER	N/A
2191.396	SLOW_SENDER1	N/A
2192.132	RECEIVER	SLOW_SENDER1
2193.342	RECEIVER	FAST_SENDER
2195.749	FAST_SENDER	N/A
2197.558	SLOW_SENDER1	N/A
2198.313	RECEIVER	SLOW_SENDER1
2201.611	RECEIVER	FAST_SENDER
2204.051	FAST_SENDER	N/A
2205.752	SLOW_SENDER1	N/A
2206.498	RECEIVER	SLOW_SENDER1
2209.887	RECEIVER	FAST_SENDER
2212.336	FAST_SENDER	N/A
2213.901	SLOW_SENDER1	N/A
2215.197	RECEIVER	SLOW_SENDER1
2217.961	RECEIVER	FAST_SENDER
2220.401	FAST_SENDER	N/A
2222.638	SLOW_SENDER1	N/A
2223.425	RECEIVER	SLOW_SENDER1
2226.011	RECEIVER	FAST_SENDER
2228.432	FAST_SENDER	N/A
2230.843	SLOW_SENDER1	N/A
2231.582	RECEIVER	SLOW_SENDER1
2234.338	RECEIVER	FAST_SENDER
2236.786	FAST_SENDER	N/A
2238.994	SLOW_SENDER1	N/A
2239.809	RECEIVER	SLOW_SENDER1
2243.543	RECEIVER	FAST_SENDER
2245.955	FAST_SENDER	N/A
2247.250	SLOW_SENDER1	N/A
2248.029	RECEIVER	SLOW_SENDER1
2252.207	RECEIVER	FAST_SENDER
2254.639	FAST_SENDER	N/A
2255.463	SLOW_SENDER1	N/A
2256.214	RECEIVER	SLOW_SENDER1
2260.421	RECEIVER	FAST_SENDER
2262.870	FAST_SENDER	N/A
2268.619	RECEIVER	FAST_SENDER
2271.057	FAST_SENDER	N/A
2276.925	RECEIVER	FAST_SENDER
2283.818	FAST_SENDER	N/A
2289.827	RECEIVER	FAST_SENDER
2292.274	FAST_SENDER	N/A
2297.860	RECEIVER	FAST_SENDER
2300.303	FAST_SENDER	N/A
2306.035	RECEIVER	FAST_SENDER
2308.455	FAST_SENDER	N/A
2314.359	RECEIVER	FAST_SENDER
2320.811	FAST_SENDER	N/A
2327.055	RECEIVER	FAST_SENDER
2329.499	FAST_SENDER	N/A
2335.410	RECEIVER	FAST_SENDER
2337.826	FAST_SENDER	N/A
2343.496	RECEIVER	FAST_SENDER
2345.929	FAST_SENDER	N/A
2351.605	RECEIVER	FAST_SENDER
2354.032	FAST_SENDER	N/A
2364.374	RECEIVER	FAST_SENDER
2366.800	FAST_SENDER	N/A
2373.065	RECEIVER	FAST_SENDER
2375.502	FAST_SENDER	N/A
2381.442	RECEIVER	FAST_SENDER
2383.869	FAST_SENDER	N/A
2389.469	RECEIVER	FAST_SENDER
2391.913	FAST_SENDER	N/A
2397.440	RECEIVER	FAST_SENDER
2399.864	FAST_SENDER	N/A
2405.716	RECEIVER	FAST_SENDER
2408.129	FAST_SENDER	N/A
2413.963	RECEIVER	FAST_SENDER
2416.380	FAST_SENDER	N/A
2422.430	RECEIVER	FAST_SENDER
2424.836	FAST_SENDER	N/A
2430.490	SLOW_SENDER1	N/A
2430.637	RECEIVER	FAST_SENDER
2433.064	FAST_SENDER	N/A
2436.325	RECEIVER	SLOW_SENDER1
2439.105	RECEIVER	FAST_SENDER
2441.547	FAST_SENDER	N/A
2441.771	SLOW_SENDER1	N/A
2442.534	RECEIVER	SLOW_SENDER1
2447.436	RECEIVER	FAST_SENDER
2447.973	SLOW_SENDER1	N/A
2448.787	RECEIVER	SLOW_SENDER1
2449.870	FAST_SENDER	N/A
2455.644	RECEIVER	FAST_SENDER
2456.195	SLOW_SENDER1	N/A
2456.937	RECEIVER	SLOW_SENDER1
2458.054	FAST_SENDER	N/A
2464.261	RECEIVER	FAST_SENDER
2464.378	SLOW_SENDER1	N/A
2465.109	RECEIVER	SLOW_SENDER1
2466.684	FAST_SENDER	N/A
2472.536	RECEIVER	FAST_SENDER
2472.536	SLOW_SENDER1	N/A
2473.266	RECEIVER	SLOW_SENDER1
2474.968	FAST_SENDER	N/A
2480.699	SLOW_SENDER1	N/A
2480.960	RECEIVER	FAST_SENDER
2483.367	FAST_SENDER	N/A
2484.708	RECEIVER	SLOW_SENDER1
2489.504	RECEIVER	FAST_SENDER
2491.906	FAST_SENDER	N/A
2492.119	SLOW_SENDER1	N/A
2497.920	RECEIVER	FAST_SENDER
2500.348	FAST_SENDER	N/A
2506.475	RECEIVER	FAST_SENDER
2508.914	FAST_SENDER	N/A
2514.822	RECEIVER	FAST_SENDER
2517.264	FAST_SENDER	N/A
2523.445	RECEIVER	FAST_SENDER
2525.882	FAST_SENDER	N/A
2531.716	RECEIVER	FAST_SENDER
2534.117	FAST_SENDER	N/A
2540.215	RECEIVER	FAST_SENDER
2542.645	FAST_SENDER	N/A
2548.320	RECEIVER	FAST_SENDER
2550.763	FAST_SENDER	N/A
2556.804	RECEIVER	FAST_SENDER
2559.224	FAST_SENDER	N/A
2565.572	RECEIVER	FAST_SENDER
2567.989	FAST_SENDER	N/A
2574.095	RECEIVER	FAST_SENDER
2576.511	FAST_SENDER	N/A
2582.324	RECEIVER	FAST_SENDER
2584.761	FAST_SENDER	N/A
2590.825	RECEIVER	FAST_SENDER
2593.256	FAST_SENDER	N/A
2599.256	RECEIVER	FAST_SENDER
2601.673	FAST_SENDER	N/A
2602.441	RECEIVER	FAST_SENDER
2604.890	FAST_SENDER	N/A
2610.784	RECEIVER	FAST_SENDER
2613.229	FAST_SENDER	N/A
2613.998	RECEIVER	FAST_SENDER
2616.424	FAST_SENDER	N/A
2622.250	RECEIVER	FAST_SENDER
2624.658	FAST_SENDER	N/A
2625.403	RECEIVER	FAST_SENDER
2637.454	FAST_SENDER	N/A
2643.502	RECEIVER	FAST_SENDER
2645.943	FAST_SENDER	N/A
2651.718	RECEIVER	FAST_SENDER
2654.129	FAST_SENDER	N/A
2660.187	RECEIVER	FAST_SENDER
2662.626	FAST_SENDER	N/A
2667.190	SLOW_SENDER1	N/A
2668.602	RECEIVER	FAST_SENDER
2669.484	RECEIVER	SLOW_SENDER1
2671.044	FAST_SENDER	N/A
2671.921	SLOW_SENDER1	N/A
2675.986	RECEIVER	SLOW_SENDER1
2677.261	RECEIVER	FAST_SENDER
2679.674	FAST_SENDER	N/A
2683.422	SLOW_SENDER1	N/A
2687.503	RECEIVER	SLOW_SENDER1
2690.178	RECEIVER	FAST_SENDER
2692.619	FAST_SENDER	N/A
2694.935	SLOW_SENDER1	N/A
2695.708	RECEIVER	SLOW_SENDER1
2698.613	RECEIVER	FAST_SENDER
2701.018	FAST_SENDER	N/A
2703.132	SLOW_SENDER1	N/A
2703.895	RECEIVER	SLOW_SENDER1
2707.399	RECEIVER	FAST_SENDER
2709.820	FAST_SENDER	N/A
2711.321	SLOW_SENDER1	N/A
2712.037	RECEIVER	SLOW_SENDER1
2716.010	RECEIVER	FAST_SENDER
2718.428	FAST_SENDER	N/A
2724.129	RECEIVER	FAST_SENDER
2726.569	FAST_SENDER	N/A
2732.591	RECEIVER	FAST_SENDER
2735.035	FAST_SENDER	N/A
2741.069	RECEIVER	FAST_SENDER
2743.485	FAST_SENDER	N/A
2744.224	RECEIVER	FAST_SENDER
2746.633	FAST_SENDER	N/A
2752.480	RECEIVER	FAST_SENDER
2754.880	FAST_SENDER	N/A
2755.624	RECEIVER	FAST_SENDER
2758.034	FAST_SENDER	N/A
2764.272	RECEIVER	FAST_SENDER
2766.678	FAST_SENDER	N/A
2767.442	RECEIVER	FAST_SENDER
2769.865	FAST_SENDER	N/A
2776.180	RECEIVER	FAST_SENDER
2778.610	FAST_SENDER	N/A
2779.365	RECEIVER	FAST_SENDER
2781.765	FAST_SENDER	N/A
2787.536	RECEIVER	FAST_SENDER
2789.950	FAST_SENDER	N/A
2790.712	RECEIVER	FAST_SENDER
2793.157	FAST_SENDER	N/A
2799.031	RECEIVER	FAST_SENDER
2801.431	FAST_SENDER	N/A
2802.218	RECEIVER	FAST_SENDER
2804.667	FAST_SENDER	N/A
2810.500	RECEIVER	FAST_SENDER
2812.910	FAST_SENDER	N/A
2815.211	RECEIVER	FAST_SENDER
2817.618	FAST_SENDER	N/A
2823.599	RECEIVER	FAST_SENDER
2830.385	FAST_SENDER	N/A
2836.052	RECEIVER	FAST_SENDER
2838.476	FAST_SENDER	N/A
2844.171	RECEIVER	FAST_SENDER
2846.618	FAST_SENDER	N/A
2852.691	RECEIVER	FAST_SENDER
2855.092	FAST_SENDER	N/A
2860.924	RECEIVER	FAST_SENDER
2863.343	FAST_SENDER	N/A
2864.141	RECEIVER	FAST_SENDER
2866.571	FAST_SENDER	N/A
2872.755	RECEIVER	FAST_SENDER
2875.181	FAST_SENDER	N/A
2875.923	RECEIVER	FAST_SENDER
2883.889	FAST_SENDER	N/A
2884.628	RECEIVER	FAST_SENDER
2886.470	SLOW_SENDER1	N/A
2887.078	FAST_SENDER	N/A
2892.370	RECEIVER	SLOW_SENDER1
2897.818	SLOW_SENDER1	N/A
2899.861	FAST_SENDER	N/A
2900.101	RECEIVER	SLOW_SENDER1
2905.701	RECEIVER	FAST_SENDER
2907.502	SLOW_SENDER1	N/A
2908.124	FAST_SENDER	N/A
2908.852	RECEIVER	FAST_SENDER
2911.297	FAST_SENDER	N/A
2911.507	RECEIVER	SLOW_SENDER1
2917.175	RECEIVER	FAST_SENDER
2918.940	SLOW_SENDER1	N/A
2919.602	FAST_SENDER	N/A
2920.375	RECEIVER	FAST_SENDER
2922.790	FAST_SENDER	N/A
2928.842	RECEIVER	FAST_SENDER
2931.267	FAST_SENDER	N/A
2932.018	RECEIVER	FAST_SENDER
2934.453	FAST_SENDER	N/A
2940.609	RECEIVER	FAST_SENDER
2943.015	FAST_SENDER	N/A
2943.735	RECEIVER	FAST_SENDER
2946.162	FAST_SENDER	N/A
2952.331	RECEIVER	FAST_SENDER
2954.734	FAST_SENDER	N/A
2955.493	RECEIVER	FAST_SENDER
2957.900	FAST_SENDER	N/A
2963.918	RECEIVER	FAST_SENDER
2966.335	FAST_SENDER	N/A
2967.131	RECEIVER	FAST_SENDER
2969.576	FAST_SENDER	N/A
2975.226	RECEIVER	FAST_SENDER
2977.664	FAST_SENDER	N/A
2978.434	RECEIVER	FAST_SENDER
2980.882	FAST_SENDER	N/A
2986.804	RECEIVER	FAST_SENDER
2989.216	FAST_SENDER	N/A
2991.519	RECEIVER	FAST_SENDER
2993.965	FAST_SENDER	N/A
2999.962	RECEIVER	FAST_SENDER
3002.365	FAST_SENDER	N/A
3008.384	RECEIVER	FAST_SENDER
3010.802	FAST_SENDER	N/A
3016.969	RECEIVER	FAST_SENDER
3019.381	FAST_SENDER	N/A
3029.583	RECEIVER	FAST_SENDER
3032.023	FAST_SENDER	N/A
3037.939	RECEIVER	FAST_SENDER
3040.380	FAST_SENDER	N/A
3046.296	RECEIVER	FAST_SENDER
3048.701	FAST_SENDER	N/A
3054.449	RECEIVER	FAST_SENDER
3056.881	FAST_SENDER	N/A
3063.029	RECEIVER	FAST_SENDER
3065.435	FAST_SENDER	N/A
3066.213	RECEIVER	FAST_SENDER
3074.200	FAST_SENDER	N/A
3080.151	RECEIVER	FAST_SENDER
3082.572	FAST_SENDER	N/A
3083.349	RECEIVER	FAST_SENDER
3085.785	FAST_SENDER	N/A
3096.080	SLOW_SENDER1	N/A
3096.209	RECEIVER	FAST_SENDER
3098.658	FAST_SENDER	N/A
3102.003	RECEIVER	SLOW_SENDER1
3104.375	RECEIVER	FAST_SENDER
3106.786	FAST_SENDER	N/A
3107.421	SLOW_SENDER1	N/A
3108.201	RECEIVER	SLOW_SENDER1
3112.531	RECEIVER	FAST_SENDER
3113.626	SLOW_SENDER1	N/A
3114.402	RECEIVER	SLOW_SENDER1
3114.931	FAST_SENDER	N/A
3120.705	RECEIVER	FAST_SENDER
3121.817	SLOW_SENDER1	N/A
3122.565	RECEIVER	SLOW_SENDER1
3123.115	FAST_SENDER	N/A
3129.135	RECEIVER	FAST_SENDER
3129.994	SLOW_SENDER1	N/A
3130.733	RECEIVER	SLOW_SENDER1
3131.543	FAST_SENDER	N/A
3138.145	SLOW_SENDER1	N/A
3138.921	RECEIVER	SLOW_SENDER1
3142.298	RECEIVER	FAST_SENDER
3144.718	FAST_SENDER	N/A
3146.359	SLOW_SENDER1	N/A
3147.633	RECEIVER	SLOW_SENDER1
3150.809	RECEIVER	FAST_SENDER
3153.209	FAST_SENDER	N/A
3155.041	SLOW_SENDER1	N/A
3155.836	RECEIVER	SLOW_SENDER1
3163.236	SLOW_SENDER1	N/A
3163.979	RECEIVER	SLOW_SENDER1
3166.625	FAST_SENDER	N/A
3171.394	SLOW_SENDER1	N/A
3172.141	RECEIVER	SLOW_SENDER1
3177.267	RECEIVER	FAST_SENDER
3179.667	FAST_SENDER	N/A
3185.512	RECEIVER	FAST_SENDER
3187.936	FAST_SENDER	N/A
3193.957	RECEIVER	FAST_SENDER
3196.391	FAST_SENDER	N/A
3202.496	RECEIVER	FAST_SENDER
3204.939	FAST_SENDER	N/A
3210.836	RECEIVER	FAST_SENDER
3213.284	FAST_SENDER	N/A
3218.968	RECEIVER	FAST_SENDER
3221.403	FAST_SENDER	N/A
3227.417	RECEIVER	FAST_SENDER
3234.404	FAST_SENDER	N/A
3240.286	RECEIVER	FAST_SENDER
3242.722	FAST_SENDER	N/A
3248.469	RECEIVER	FAST_SENDER
3250.883	FAST_SENDER	N/A
3256.954	RECEIVER	FAST_SENDER
3259.360	FAST_SENDER	N/A
3265.422	RECEIVER	FAST_SENDER
3267.827	FAST_SENDER	N/A
3273.739	RECEIVER	FAST_SENDER
3276.150	FAST_SENDER	N/A
3281.916	RECEIVER	FAST_SENDER
3284.317	FAST_SENDER	N/A
3290.452	RECEIVER	FAST_SENDER
3292.862	FAST_SENDER	N/A
3298.614	RECEIVER	FAST_SENDER
3301.055	FAST_SENDER	N/A
3311.192	RECEIVER	FAST_SENDER
3313.595	FAST_SENDER	N/A
3319.743	RECEIVER	FAST_SENDER
3322.193	FAST_SENDER	N/A
3327.922	RECEIVER	FAST_SENDER
3330.339	FAST_SENDER	N/A
3336.284	RECEIVER	FAST_SENDER
3338.709	FAST_SENDER	N/A
3344.521	RECEIVER	FAST_SENDER
3346.928	FAST_SENDER	N/A
3347.707	RECEIVER	FAST_SENDER
3348.030	SLOW_SENDER1	N/A
3350.130	FAST_SENDER	N/A
3354.821	RECEIVER	SLOW_SENDER1
3355.806	RECEIVER	FAST_SENDER
3358.213	FAST_SENDER	N/A
3360.258	SLOW_SENDER1	N/A
3361.031	RECEIVER	SLOW_SENDER1
3364.446	RECEIVER	FAST_SENDER
3366.458	SLOW_SENDER1	N/A
3366.860	FAST_SENDER	N/A
3367.229	RECEIVER	SLOW_SENDER1
3373.467	RECEIVER	FAST_SENDER
3375.892	FAST_SENDER	N/A
3378.177	SLOW_SENDER1	N/A
3378.911	RECEIVER	SLOW_SENDER1
3382.404	RECEIVER	FAST_SENDER
3384.839	FAST_SENDER	N/A
3386.339	SLOW_SENDER1	N/A
3387.115	RECEIVER	SLOW_SENDER1
3391.163	RECEIVER	FAST_SENDER
3393.612	FAST_SENDER	N/A
3394.516	SLOW_SENDER1	N/A
3395.278	RECEIVER	SLOW_SENDER1
3399.210	RECEIVER	FAST_SENDER
3401.659	FAST_SENDER	N/A
3402.679	SLOW_SENDER1	N/A
3403.467	RECEIVER	SLOW_SENDER1
3407.548	RECEIVER	FAST_SENDER
3409.997	FAST_SENDER	N/A
3410.898	SLOW_SENDER1	N/A
3411.691	RECEIVER	SLOW_SENDER1
3420.562	RECEIVER	FAST_SENDER
3422.964	FAST_SENDER	N/A
3428.987	RECEIVER	FAST_SENDER
3431.396	FAST_SENDER	N/A
3437.423	RECEIVER	FAST_SENDER
3439.827	FAST_SENDER	N/A
3445.599	RECEIVER	FAST_SENDER
3448.017	FAST_SENDER	N/A
3453.889	RECEIVER	FAST_SENDER
3456.328	FAST_SENDER	N/A
3461.982	RECEIVER	FAST_SENDER
3464.382	FAST_SENDER	N/A
3470.460	RECEIVER	FAST_SENDER
3472.900	FAST_SENDER	N/A
3478.663	RECEIVER	FAST_SENDER
3481.094	FAST_SENDER	N/A
3487.130	RECEIVER	FAST_SENDER
3489.532	FAST_SENDER	N/A
3495.414	RECEIVER	FAST_SENDER
3497.851	FAST_SENDER	N/A
3503.667	RECEIVER	FAST_SENDER
3506.100	FAST_SENDER	N/A
3506.913	RECEIVER	FAST_SENDER
3509.327	FAST_SENDER	N/A
3514.946	RECEIVER	FAST_SENDER
3517.387	FAST_SENDER	N/A
3523.442	RECEIVER	FAST_SENDER
3525.881	FAST_SENDER	N/A
3526.652	RECEIVER	FAST_SENDER
3529.056	FAST_SENDER	N/A
3534.823	RECEIVER	FAST_SENDER
3537.258	FAST_SENDER	N/A
3537.991	RECEIVER	FAST_SENDER
3540.403	FAST_SENDER	N/A
3546.231	RECEIVER	FAST_SENDER
3548.657	FAST_SENDER	N/A
3549.434	RECEIVER	FAST_SENDER
3551.837	FAST_SENDER	N/A
3557.795	RECEIVER	FAST_SENDER
3560.242	FAST_SENDER	N/A
3561.041	RECEIVER	FAST_SENDER
3563.484	FAST_SENDER	N/A
3569.259	RECEIVER	FAST_SENDER
3571.687	FAST_SENDER	N/A
3574.250	RECEIVER	FAST_SENDER
3576.658	FAST_SENDER	N/A
3582.448	RECEIVER	FAST_SENDER
3584.857	FAST_SENDER	N/A
3585.980	SLOW_SENDER1	N/A
3591.124	RECEIVER	FAST_SENDER
3591.977	RECEIVER	SLOW_SENDER1
3593.570	FAST_SENDER	N/A
3597.407	SLOW_SENDER1	N/A
3598.163	RECEIVER	SLOW_SENDER1
3603.564	SLOW_SENDER1	N/A
3604.843	RECEIVER	SLOW_SENDER1
3606.285	FAST_SENDER	N/A
3612.254	SLOW_SENDER1	N/A
3612.585	RECEIVER	FAST_SENDER
3616.434	RECEIVER	SLOW_SENDER1
3620.618	FAST_SENDER	N/A
3623.869	SLOW_SENDER1	N/A
3624.596	RECEIVER	SLOW_SENDER1
3626.176	RECEIVER	FAST_SENDER
3628.586	FAST_SENDER	N/A
3634.688	RECEIVER	FAST_SENDER
3637.110	FAST_SENDER	N/A
3643.289	RECEIVER	FAST_SENDER
3645.737	FAST_SENDER	N/A
3656.546	RECEIVER	FAST_SENDER
3658.975	FAST_SENDER	N/A
3665.156	RECEIVER	FAST_SENDER
3667.584	FAST_SENDER	N/A
3673.554	RECEIVER	FAST_SENDER
3675.978	FAST_SENDER	N/A
3681.580	RECEIVER	FAST_SENDER
3684.011	FAST_SENDER	N/A
3690.013	RECEIVER	FAST_SENDER
3692.447	FAST_SENDER	N/A
3698.662	RECEIVER	FAST_SENDER
3701.088	FAST_SENDER	N/A
3707.132	RECEIVER	FAST_SENDER
3709.535	FAST_SENDER	N/A
3715.552	RECEIVER	FAST_SENDER
3717.964	FAST_SENDER	N/A
3723.894	RECEIVER	FAST_SENDER
3726.344	FAST_SENDER	N/A
3732.662	RECEIVER	FAST_SENDER
3735.081	FAST_SENDER	N/A
3741.019	RECEIVER	FAST_SENDER
3743.420	FAST_SENDER	N/A
3749.460	RECEIVER	FAST_SENDER
3751.908	FAST_SENDER	N/A
3757.998	RECEIVER	FAST_SENDER
3760.439	FAST_SENDER	N/A
3761.174	RECEIVER	FAST_SENDER
3763.583	FAST_SENDER	N/A
3769.449	RECEIVER	FAST_SENDER
3771.876	FAST_SENDER	N/A
3772.667	RECEIVER	FAST_SENDER
3775.104	FAST_SENDER	N/A
3780.768	RECEIVER	FAST_SENDER
3783.194	FAST_SENDER	N/A
3783.963	RECEIVER	FAST_SENDER
3791.124	FAST_SENDER	N/A
3791.925	RECEIVER	FAST_SENDER
3794.338	FAST_SENDER	N/A
3800.762	RECEIVER	FAST_SENDER
3801.330	SLOW_SENDER1	N/A
3802.085	RECEIVER	SLOW_SENDER1
3803.162	FAST_SENDER	N/A
3804.512	SLOW_SENDER1	N/A
3809.032	RECEIVER	SLOW_SENDER1
3814.333	RECEIVER	FAST_SENDER
3814.480	SLOW_SENDER1	N/A
3815.282	RECEIVER	SLOW_SENDER1
3816.771	FAST_SENDER	N/A
3822.696	SLOW_SENDER1	N/A
3822.838	RECEIVER	FAST_SENDER
3825.260	FAST_SENDER	N/A
3826.369	RECEIVER	SLOW_SENDER1
3831.579	RECEIVER	FAST_SENDER
3833.774	SLOW_SENDER1	N/A
3834.005	FAST_SENDER	N/A
3834.554	RECEIVER	SLOW_SENDER1
3839.960	RECEIVER	FAST_SENDER
3841.985	SLOW_SENDER1	N/A
3842.377	FAST_SENDER	N/A
3842.712	RECEIVER	SLOW_SENDER1
3848.665	RECEIVER	FAST_SENDER
3851.072	FAST_SENDER	N/A
3856.882	RECEIVER	FAST_SENDER
3859.296	FAST_SENDER	N/A
3865.525	RECEIVER	FAST_SENDER
3867.944	FAST_SENDER	N/A
3873.873	RECEIVER	FAST_SENDER
3876.283	FAST_SENDER	N/A
3881.787	RECEIVER	FAST_SENDER
3884.236	FAST_SENDER	N/A
3885.002	RECEIVER	FAST_SENDER
3887.452	FAST_SENDER	N/A
3893.674	RECEIVER	FAST_SENDER
3896.104	FAST_SENDER	N/A
3896.894	RECEIVER	FAST_SENDER
3899.314	FAST_SENDER	N/A
3905.164	RECEIVER	FAST_SENDER
3907.584	FAST_SENDER	N/A
3908.362	RECEIVER	FAST_SENDER
3910.773	FAST_SENDER	N/A
3916.608	RECEIVER	FAST_SENDER
3919.042	FAST_SENDER	N/A
3919.818	RECEIVER	FAST_SENDER
3922.241	FAST_SENDER	N/A
3928.238	RECEIVER	FAST_SENDER
3930.672	FAST_SENDER	N/A
3931.450	RECEIVER	FAST_SENDER
3933.894	FAST_SENDER	N/A
3940.121	RECEIVER	FAST_SENDER
3942.563	FAST_SENDER	N/A
3943.315	RECEIVER	FAST_SENDER
3950.811	FAST_SENDER	N/A
3951.566	RECEIVER	FAST_SENDER
3953.986	FAST_SENDER	N/A
3960.030	RECEIVER	FAST_SENDER
3962.440	FAST_SENDER	N/A
3963.191	RECEIVER	FAST_SENDER
3965.640	FAST_SENDER	N/A
3971.517	RECEIVER	FAST_SENDER
3973.940	FAST_SENDER	N/A
3974.688	RECEIVER	FAST_SENDER
3977.129	FAST_SENDER	N/A
3983.145	RECEIVER	FAST_SENDER
3985.555	FAST_SENDER	N/A
3986.314	RECEIVER	FAST_SENDER
3988.763	FAST_SENDER	N/A
3999.219	RECEIVER	FAST_SENDER
4001.668	FAST_SENDER	N/A
4007.212	RECEIVER	FAST_SENDER
4009.629	FAST_SENDER	N/A
4015.700	RECEIVER	FAST_SENDER
4018.149	FAST_SENDER	N/A
4019.030	SLOW_SENDER1	N/A
4023.982	RECEIVER	FAST_SENDER
4026.386	FAST_SENDER	N/A
4026.615	RECEIVER	SLOW_SENDER1
4031.937	RECEIVER	FAST_SENDER
4032.047	SLOW_SENDER1	N/A
4034.366	FAST_SENDER	N/A
4035.923	RECEIVER	SLOW_SENDER1
4040.507	RECEIVER	FAST_SENDER
4043.337	SLOW_SENDER1	N/A
4047.594	FAST_SENDER	N/A
4053.629	RECEIVER	FAST_SENDER
4056.055	FAST_SENDER	N/A
4062.245	RECEIVER	FAST_SENDER
4064.655	FAST_SENDER	N/A
4070.501	RECEIVER	FAST_SENDER
4072.929	FAST_SENDER	N/A
4078.851	RECEIVER	FAST_SENDER
4081.265	FAST_SENDER	N/A
4087.564	RECEIVER	FAST_SENDER
4089.996	FAST_SENDER	N/A
4096.290	RECEIVER	FAST_SENDER
4098.719	FAST_SENDER	N/A
4104.147	RECEIVER	FAST_SENDER
4106.548	FAST_SENDER	N/A
4112.350	RECEIVER	FAST_SENDER
4114.763	FAST_SENDER	N/A
4120.694	RECEIVER	FAST_SENDER
4123.117	FAST_SENDER	N/A
4129.290	RECEIVER	FAST_SENDER
4131.690	FAST_SENDER	N/A
4137.687	RECEIVER	FAST_SENDER
4140.136	FAST_SENDER	N/A
4146.003	RECEIVER	FAST_SENDER
4148.434	FAST_SENDER	N/A
4154.603	RECEIVER	FAST_SENDER
4157.020	FAST_SENDER	N/A
4162.697	RECEIVER	FAST_SENDER
4165.104	FAST_SENDER	N/A
4170.734	RECEIVER	FAST_SENDER
4173.150	FAST_SENDER	N/A
4179.081	RECEIVER	FAST_SENDER
4181.490	FAST_SENDER	N/A
4187.222	RECEIVER	FAST_SENDER
4189.668	FAST_SENDER	N/A
4190.414	RECEIVER	FAST_SENDER
4192.826	FAST_SENDER	N/A
4198.289	RECEIVER	FAST_SENDER
4200.708	FAST_SENDER	N/A
4201.472	RECEIVER	FAST_SENDER
4203.911	FAST_SENDER	N/A
4209.903	RECEIVER	FAST_SENDER
4212.323	FAST_SENDER	N/A
4213.066	RECEIVER	FAST_SENDER
4215.467	FAST_SENDER	N/A
4221.170	SLOW_SENDER1	N/A
4221.238	RECEIVER	FAST_SENDER
4221.909	RECEIVER	SLOW_SENDER1
4223.666	FAST_SENDER	N/A
4224.359	SLOW_SENDER1	N/A
4228.300	RECEIVER	SLOW_SENDER1
4230.132	RECEIVER	FAST_SENDER
4232.572	FAST_SENDER	N/A
4233.713	SLOW_SENDER1	N/A
4237.575	RECEIVER	SLOW_SENDER1
4243.240	RECEIVER	FAST_SENDER
4245.000	SLOW_SENDER1	N/A
4245.662	FAST_SENDER	N/A
4245.815	RECEIVER	SLOW_SENDER1
4251.361	RECEIVER	FAST_SENDER
4253.251	SLOW_SENDER1	N/A
4253.802	FAST_SENDER	N/A
4253.996	RECEIVER	SLOW_SENDER1
4259.388	RECEIVER	FAST_SENDER
4261.418	SLOW_SENDER1	N/A
4261.813	FAST_SENDER	N/A
4262.186	RECEIVER	SLOW_SENDER1
4268.201	RECEIVER	FAST_SENDER
4270.648	FAST_SENDER	N/A
4276.633	RECEIVER	FAST_SENDER
4279.068	FAST_SENDER	N/A
4284.800	RECEIVER	FAST_SENDER
4287.214	FAST_SENDER	N/A
4292.795	RECEIVER	FAST_SENDER
4295.245	FAST_SENDER	N/A
4301.206	RECEIVER	FAST_SENDER
4303.653	FAST_SENDER	N/A
4309.809	RECEIVER	FAST_SENDER
4312.227	FAST_SENDER	N/A
4317.893	RECEIVER	FAST_SENDER
4320.327	FAST_SENDER	N/A
4326.024	RECEIVER	FAST_SENDER
4328.425	FAST_SENDER	N/A
4334.072	RECEIVER	FAST_SENDER
4336.490	FAST_SENDER	N/A
4342.894	RECEIVER	FAST_SENDER
4345.294	FAST_SENDER	N/A
4351.160	RECEIVER	FAST_SENDER
4353.573	FAST_SENDER	N/A
4359.212	RECEIVER	FAST_SENDER
4361.617	FAST_SENDER	N/A
4367.197	RECEIVER	FAST_SENDER
4369.633	FAST_SENDER	N/A
4375.255	RECEIVER	FAST_SENDER
4377.701	FAST_SENDER	N/A
4383.766	RECEIVER	FAST_SENDER
4386.190	FAST_SENDER	N/A
4386.934	RECEIVER	FAST_SENDER
4389.335	FAST_SENDER	N/A
4395.644	RECEIVER	FAST_SENDER
4398.093	FAST_SENDER	N/A
4398.856	RECEIVER	FAST_SENDER
4401.261	FAST_SENDER	N/A
4407.431	RECEIVER	FAST_SENDER
4409.835	FAST_SENDER	N/A
4410.601	RECEIVER	FAST_SENDER
4413.040	FAST_SENDER	N/A
4418.863	RECEIVER	FAST_SENDER
4421.303	FAST_SENDER	N/A
4422.060	RECEIVER	FAST_SENDER
4424.470	FAST_SENDER	N/A
4430.461	RECEIVER	FAST_SENDER
4432.879	FAST_SENDER	N/A
4433.666	RECEIVER	FAST_SENDER
4436.108	FAST_SENDER	N/A
4438.160	SLOW_SENDER1	N/A
4442.143	RECEIVER	FAST_SENDER
4444.563	FAST_SENDER	N/A
4445.309	RECEIVER	FAST_SENDER
4447.746	FAST_SENDER	N/A
4450.976	SLOW_SENDER1	N/A
4451.767	RECEIVER	SLOW_SENDER1
4459.201	SLOW_SENDER1	N/A
4460.307	FAST_SENDER	N/A
4461.070	RECEIVER	FAST_SENDER
4463.487	RECEIVER	SLOW_SENDER1
4470.923	SLOW_SENDER1	N/A
4473.554	FAST_SENDER	N/A
4486.335	FAST_SENDER	N/A
4487.080	RECEIVER	FAST_SENDER
4489.529	FAST_SENDER	N/A
4495.094	RECEIVER	FAST_SENDER
4497.525	FAST_SENDER	N/A
4498.254	RECEIVER	FAST_SENDER
4500.680	FAST_SENDER	N/A
4506.703	RECEIVER	FAST_SENDER
4509.114	FAST_SENDER	N/A
4509.834	RECEIVER	FAST_SENDER
4512.266	FAST_SENDER	N/A
4517.934	RECEIVER	FAST_SENDER
4520.379	FAST_SENDER	N/A
4521.170	RECEIVER	FAST_SENDER
4523.576	FAST_SENDER	N/A
4529.417	RECEIVER	FAST_SENDER
4531.818	FAST_SENDER	N/A
4532.563	RECEIVER	FAST_SENDER
4534.975	FAST_SENDER	N/A
4540.917	RECEIVER	FAST_SENDER
4543.349	FAST_SENDER	N/A
4545.620	RECEIVER	FAST_SENDER
4548.032	FAST_SENDER	N/A
4553.968	RECEIVER	FAST_SENDER
4556.387	FAST_SENDER	N/A
4557.144	RECEIVER	FAST_SENDER
4559.585	FAST_SENDER	N/A
4565.459	RECEIVER	FAST_SENDER
4567.874	FAST_SENDER	N/A
4568.626	RECEIVER	FAST_SENDER
4571.034	FAST_SENDER	N/A
4576.905	RECEIVER	FAST_SENDER
4579.332	FAST_SENDER	N/A
4580.103	RECEIVER	FAST_SENDER
4582.512	FAST_SENDER	N/A
4588.574	RECEIVER	FAST_SENDER
4591.020	FAST_SENDER	N/A
4591.746	RECEIVER	FAST_SENDER
4594.179	FAST_SENDER	N/A
4600.219	RECEIVER	FAST_SENDER
4602.627	FAST_SENDER	N/A
4603.376	RECEIVER	FAST_SENDER
4605.785	FAST_SENDER	N/A
4611.682	RECEIVER	FAST_SENDER
4614.120	FAST_SENDER	N/A
4614.838	RECEIVER	FAST_SENDER
4617.280	FAST_SENDER	N/A
4623.022	RECEIVER	FAST_SENDER
4625.457	FAST_SENDER	N/A
4626.251	RECEIVER	FAST_SENDER
4628.660	FAST_SENDER	N/A
4634.535	RECEIVER	FAST_SENDER
4636.939	FAST_SENDER	N/A
4637.695	RECEIVER	FAST_SENDER
4640.104	FAST_SENDER	N/A
4647.780	SLOW_SENDER1	N/A
4650.590	RECEIVER	FAST_SENDER
4653.032	FAST_SENDER	N/A
4654.395	RECEIVER	SLOW_SENDER1
4659.081	RECEIVER	FAST_SENDER
4659.797	SLOW_SENDER1	N/A
4660.555	RECEIVER	SLOW_SENDER1
4661.493	FAST_SENDER	N/A
4665.961	SLOW_SENDER1	N/A
4666.742	RECEIVER	SLOW_SENDER1
4671.915	RECEIVER	FAST_SENDER
4672.179	SLOW_SENDER1	N/A
4672.919	RECEIVER	SLOW_SENDER1
4674.321	FAST_SENDER	N/A
4680.061	RECEIVER	FAST_SENDER
4680.362	SLOW_SENDER1	N/A
4681.156	RECEIVER	SLOW_SENDER1
4682.503	FAST_SENDER	N/A
4688.348	RECEIVER	FAST_SENDER
4688.557	SLOW_SENDER1	N/A
4689.344	RECEIVER	SLOW_SENDER1
4690.791	FAST_SENDER	N/A
4696.764	SLOW_SENDER1	N/A
4696.812	RECEIVER	FAST_SENDER
4698.036	RECEIVER	SLOW_SENDER1
4699.250	FAST_SENDER	N/A
4705.302	RECEIVER	FAST_SENDER
4705.461	SLOW_SENDER1	N/A
4706.207	RECEIVER	SLOW_SENDER1
4707.725	FAST_SENDER	N/A
4713.459	RECEIVER	FAST_SENDER
4713.646	SLOW_SENDER1	N/A
4714.381	RECEIVER	SLOW_SENDER1
4715.860	FAST_SENDER	N/A
4721.634	RECEIVER	FAST_SENDER
4721.811	SLOW_SENDER1	N/A
4722.585	RECEIVER	SLOW_SENDER1
4724.066	FAST_SENDER	N/A
4730.003	SLOW_SENDER1	N/A
4730.084	RECEIVER	FAST_SENDER
4730.752	RECEIVER	SLOW_SENDER1
4732.525	FAST_SENDER	N/A
4738.201	SLOW_SENDER1	N/A
4738.777	RECEIVER	FAST_SENDER
4741.209	FAST_SENDER	N/A
4747.539	RECEIVER	FAST_SENDER
4749.967	FAST_SENDER	N/A
4755.471	RECEIVER	FAST_SENDER
4757.889	FAST_SENDER	N/A
4763.816	RECEIVER	FAST_SENDER
4766.265	FAST_SENDER	N/A
4771.977	RECEIVER	FAST_SENDER
4774.413	FAST_SENDER	N/A
4780.726	RECEIVER	FAST_SENDER
4783.157	FAST_SENDER	N/A
4789.499	RECEIVER	FAST_SENDER
4791.936	FAST_SENDER	N/A
4797.819	RECEIVER	FAST_SENDER
4800.227	FAST_SENDER	N/A
4801.010	RECEIVER	FAST_SENDER
4803.455	FAST_SENDER	N/A
4809.756	RECEIVER	FAST_SENDER
4812.176	FAST_SENDER	N/A
4812.969	RECEIVER	FAST_SENDER
4815.411	FAST_SENDER	N/A
4820.974	RECEIVER	FAST_SENDER
4823.388	FAST_SENDER	N/A
4824.145	RECEIVER	FAST_SENDER
4826.548	FAST_SENDER	N/A
4832.242	RECEIVER	FAST_SENDER
4834.679	FAST_SENDER	N/A
4835.454	RECEIVER	FAST_SENDER
4837.865	FAST_SENDER	N/A
4843.781	RECEIVER	FAST_SENDER
4846.203	FAST_SENDER	N/A
4846.980	RECEIVER	FAST_SENDER
4849.404	FAST_SENDER	N/A
4855.520	RECEIVER	FAST_SENDER
4857.967	FAST_SENDER	N/A
4858.736	RECEIVER	FAST_SENDER
4866.492	FAST_SENDER	N/A
4867.224	RECEIVER	FAST_SENDER
4869.650	FAST_SENDER	N/A
4875.171	RECEIVER	FAST_SENDER
4877.613	FAST_SENDER	N/A
4878.416	RECEIVER	FAST_SENDER
4880.817	FAST_SENDER	N/A
4886.841	RECEIVER	FAST_SENDER
4889.284	FAST_SENDER	N/A
4890.053	RECEIVER	FAST_SENDER
4892.474	FAST_SENDER	N/A
4898.800	RECEIVER	FAST_SENDER
4901.221	FAST_SENDER	N/A
4902.014	RECEIVER	FAST_SENDER
4904.461	FAST_SENDER	N/A
4905.280	SLOW_SENDER1	N/A
4911.232	RECEIVER	FAST_SENDER
4913.227	RECEIVER	SLOW_SENDER1
4918.083	FAST_SENDER	N/A
4918.646	SLOW_SENDER1	N/A
4919.429	RECEIVER	SLOW_SENDER1
4924.399	RECEIVER	FAST_SENDER
4926.809	FAST_SENDER	N/A
4926.831	SLOW_SENDER1	N/A
4928.144	RECEIVER	SLOW_SENDER1
4932.604	RECEIVER	FAST_SENDER
4935.052	FAST_SENDER	N/A
4935.561	SLOW_SENDER1	N/A
4936.359	RECEIVER	SLOW_SENDER1
4941.780	RECEIVER	FAST_SENDER
4944.204	FAST_SENDER	N/A
4950.124	RECEIVER	FAST_SENDER
4952.536	FAST_SENDER	N/A
4958.063	RECEIVER	FAST_SENDER
4960.464	FAST_SENDER	N/A
4966.393	RECEIVER	FAST_SENDER
4968.830	FAST_SENDER	N/A
4974.526	RECEIVER	FAST_SENDER
4976.960	FAST_SENDER	N/A
4982.535	RECEIVER	FAST_SENDER
4989.182	FAST_SENDER	N/A
4989.923	RECEIVER	FAST_SENDER
4992.362	FAST_SENDER	N/A
4998.428	RECEIVER	FAST_SENDER
5000.847	FAST_SENDER	N/A
5001.620	RECEIVER	FAST_SENDER
5004.049	FAST_SENDER	N/A
5010.191	RECEIVER	FAST_SENDER
5012.641	FAST_SENDER	N/A
5013.388	RECEIVER	FAST_SENDER
5015.804	FAST_SENDER	N/A
5021.701	RECEIVER	FAST_SENDER
5024.103	FAST_SENDER	N/A
5024.859	RECEIVER	FAST_SENDER
5027.294	FAST_SENDER	N/A
5033.587	RECEIVER	FAST_SENDER
5035.989	FAST_SENDER	N/A
5036.729	RECEIVER	FAST_SENDER
5039.158	FAST_SENDER	N/A
5045.441	RECEIVER	FAST_SENDER
5047.885	FAST_SENDER	N/A
5048.691	RECEIVER	FAST_SENDER
5051.132	FAST_SENDER	N/A
5057.141	RECEIVER	FAST_SENDER
5059.590	FAST_SENDER	N/A
5060.333	RECEIVER	FAST_SENDER
5067.687	FAST_SENDER	N/A
5068.448	RECEIVER	FAST_SENDER
5070.872	FAST_SENDER	N/A
5077.005	RECEIVER	FAST_SENDER
5079.447	FAST_SENDER	N/A
5080.219	RECEIVER	FAST_SENDER
5082.666	FAST_SENDER	N/A
5088.283	RECEIVER	FAST_SENDER
5090.683	FAST_SENDER	N/A
5091.439	RECEIVER	FAST_SENDER
5093.861	FAST_SENDER	N/A
5099.544	RECEIVER	FAST_SENDER
5101.956	FAST_SENDER	N/A
5102.742	RECEIVER	FAST_SENDER
5110.493	FAST_SENDER	N/A
5111.233	RECEIVER	FAST_SENDER
5113.634	FAST_SENDER	N/A
5115.870	SLOW_SENDER1	N/A
5119.553	RECEIVER	FAST_SENDER
5121.968	FAST_SENDER	N/A
5122.713	RECEIVER	FAST_SENDER
5128.283	SLOW_SENDER1	N/A
5130.569	RECEIVER	SLOW_SENDER1
5136.605	FAST_SENDER	N/A
5137.400	RECEIVER	FAST_SENDER
5138.001	SLOW_SENDER1	N/A
5138.787	RECEIVER	SLOW_SENDER1
5139.837	FAST_SENDER	N/A
5145.739	RECEIVER	FAST_SENDER
5146.210	SLOW_SENDER1	N/A
5148.179	FAST_SENDER	N/A
5150.437	RECEIVER	SLOW_SENDER1
5154.760	RECEIVER	FAST_SENDER
5157.841	SLOW_SENDER1	N/A
5161.784	FAST_SENDER	N/A
5172.401	RECEIVER	FAST_SENDER
5174.834	FAST_SENDER	N/A
5180.538	RECEIVER	FAST_SENDER
5182.940	FAST_SENDER	N/A
5189.086	RECEIVER	FAST_SENDER
5191.496	FAST_SENDER	N/A
5197.560	RECEIVER	FAST_SENDER
5200.007	FAST_SENDER	N/A
5206.177	RECEIVER	FAST_SENDER
5213.308	FAST_SENDER	N/A
5218.843	RECEIVER	FAST_SENDER
5221.275	FAST_SENDER	N/A
5227.603	RECEIVER	FAST_SENDER
5230.028	FAST_SENDER	N/A
5235.795	RECEIVER	FAST_SENDER
5238.238	FAST_SENDER	N/A
5244.463	RECEIVER	FAST_SENDER
5246.882	FAST_SENDER	N/A
5253.040	RECEIVER	FAST_SENDER
5255.442	FAST_SENDER	N/A
5256.269	RECEIVER	FAST_SENDER
5258.707	FAST_SENDER	N/A
5264.786	RECEIVER	FAST_SENDER
5267.228	FAST_SENDER	N/A
5267.971	RECEIVER	FAST_SENDER
5270.393	FAST_SENDER	N/A
5276.490	RECEIVER	FAST_SENDER
5278.901	FAST_SENDER	N/A
5279.652	RECEIVER	FAST_SENDER
5282.073	FAST_SENDER	N/A
5294.419	FAST_SENDER	N/A
5299.986	RECEIVER	FAST_SENDER
5302.401	FAST_SENDER	N/A
5308.218	RECEIVER	FAST_SENDER
5310.640	FAST_SENDER	N/A
5316.829	RECEIVER	FAST_SENDER
5319.245	FAST_SENDER	N/A
5325.010	SLOW_SENDER1	N/A
5325.339	RECEIVER	FAST_SENDER
5333.041	FAST_SENDER	N/A
5338.037	SLOW_SENDER1	N/A
5338.824	RECEIVER	SLOW_SENDER1
5343.830	RECEIVER	FAST_SENDER
5346.271	SLOW_SENDER1	N/A
5346.272	FAST_SENDER	N/A
5347.001	RECEIVER	SLOW_SENDER1
5352.662	RECEIVER	FAST_SENDER
5354.414	SLOW_SENDER1	N/A
5355.081	FAST_SENDER	N/A
5355.187	RECEIVER	SLOW_SENDER1
5361.330	RECEIVER	FAST_SENDER
5362.588	SLOW_SENDER1	N/A
5363.336	RECEIVER	SLOW_SENDER1
5363.743	FAST_SENDER	N/A
5369.552	RECEIVER	FAST_SENDER
5370.738	SLOW_SENDER1	N/A
5371.527	RECEIVER	SLOW_SENDER1
5371.972	FAST_SENDER	N/A
5378.370	RECEIVER	FAST_SENDER
5378.939	SLOW_SENDER1	N/A
5379.720	RECEIVER	SLOW_SENDER1
5380.774	FAST_SENDER	N/A
5386.698	RECEIVER	FAST_SENDER
5387.169	SLOW_SENDER1	N/A
5387.958	RECEIVER	SLOW_SENDER1
5389.114	FAST_SENDER	N/A
5395.093	RECEIVER	FAST_SENDER
5395.376	SLOW_SENDER1	N/A
5396.171	RECEIVER	SLOW_SENDER1
5397.539	FAST_SENDER	N/A
5403.606	SLOW_SENDER1	N/A
5403.689	RECEIVER	FAST_SENDER
5406.116	FAST_SENDER	N/A
5412.073	RECEIVER	FAST_SENDER
5414.481	FAST_SENDER	N/A
5420.648	RECEIVER	FAST_SENDER
5423.081	FAST_SENDER	N/A
5428.869	RECEIVER	FAST_SENDER
5431.276	FAST_SENDER	N/A
5437.294	RECEIVER	FAST_SENDER
5439.711	FAST_SENDER	N/A
5445.599	RECEIVER	FAST_SENDER
5448.030	FAST_SENDER	N/A
5454.014	RECEIVER	FAST_SENDER
5456.415	FAST_SENDER	N/A
5457.173	RECEIVER	FAST_SENDER
5459.623	FAST_SENDER	N/A
5465.416	RECEIVER	FAST_SENDER
5467.845	FAST_SENDER	N/A
5468.579	RECEIVER	FAST_SENDER
5471.007	FAST_SENDER	N/A
5477.177	RECEIVER	FAST_SENDER
5479.627	FAST_SENDER	N/A
5480.390	RECEIVER	FAST_SENDER
5482.829	FAST_SENDER	N/A
5493.599	RECEIVER	FAST_SENDER
5496.013	FAST_SENDER	N/A
5501.748	RECEIVER	FAST_SENDER
5508.755	FAST_SENDER	N/A
5514.817	RECEIVER	FAST_SENDER
5517.249	FAST_SENDER	N/A
5517.978	RECEIVER	FAST_SENDER
5520.388	FAST_SENDER	N/A
5526.186	RECEIVER	FAST_SENDER
5528.587	FAST_SENDER	N/A
5529.371	RECEIVER	FAST_SENDER
5531.777	FAST_SENDER	N/A
5537.626	RECEIVER	FAST_SENDER
5540.071	FAST_SENDER	N/A
5540.814	RECEIVER	FAST_SENDER
5543.238	FAST_SENDER	N/A
5548.879	RECEIVER	FAST_SENDER
5551.301	FAST_SENDER	N/A
5552.030	RECEIVER	FAST_SENDER
5554.454	FAST_SENDER	N/A
5560.171	RECEIVER	FAST_SENDER
5562.600	FAST_SENDER	N/A
5563.342	RECEIVER	FAST_SENDER
5565.776	FAST_SENDER	N/A
5570.550	SLOW_SENDER1	N/A
5571.786	RECEIVER	FAST_SENDER
5573.260	RECEIVER	SLOW_SENDER1
5574.208	FAST_SENDER	N/A
5580.511	RECEIVER	FAST_SENDER
5582.274	SLOW_SENDER1	N/A
5582.914	FAST_SENDER	N/A
5583.001	RECEIVER	SLOW_SENDER1
5588.432	SLOW_SENDER1	N/A
5596.265	FAST_SENDER	N/A
5601.915	SLOW_SENDER1	N/A
5602.128	RECEIVER	FAST_SENDER
5604.529	FAST_SENDER	N/A
5610.157	RECEIVER	FAST_SENDER
5612.575	FAST_SENDER	N/A
5618.077	RECEIVER	FAST_SENDER
5620.519	FAST_SENDER	N/A
5626.193	RECEIVER	FAST_SENDER
5628.613	FAST_SENDER	N/A
5629.355	RECEIVER	FAST_SENDER
5631.796	FAST_SENDER	N/A
5638.078	RECEIVER	FAST_SENDER
5640.508	FAST_SENDER	N/A
5641.284	RECEIVER	FAST_SENDER
5643.699	FAST_SENDER	N/A
5649.532	RECEIVER	FAST_SENDER
5651.969	FAST_SENDER	N/A
5652.712	RECEIVER	FAST_SENDER
5655.145	FAST_SENDER	N/A
5661.130	RECEIVER	FAST_SENDER
5663.546	FAST_SENDER	N/A
5664.348	RECEIVER	FAST_SENDER
5666.763	FAST_SENDER	N/A
5672.589	RECEIVER	FAST_SENDER
5675.009	FAST_SENDER	N/A
5675.780	RECEIVER	FAST_SENDER
5678.208	FAST_SENDER	N/A
5684.135	RECEIVER	FAST_SENDER
5686.540	FAST_SENDER	N/A
5687.317	RECEIVER	FAST_SENDER
5689.739	FAST_SENDER	N/A
5695.740	RECEIVER	FAST_SENDER
5698.161	FAST_SENDER	N/A
5698.920	RECEIVER	FAST_SENDER
5701.336	FAST_SENDER	N/A
5707.571	RECEIVER	FAST_SENDER
5709.971	FAST_SENDER	N/A
5710.728	RECEIVER	FAST_SENDER
5713.148	FAST_SENDER	N/A
5719.320	RECEIVER	FAST_SENDER
5721.761	FAST_SENDER	N/A
5722.510	RECEIVER	FAST_SENDER
5724.919	FAST_SENDER	N/A
5730.681	RECEIVER	FAST_SENDER
5733.101	FAST_SENDER	N/A
5733.840	RECEIVER	FAST_SENDER
5736.263	FAST_SENDER	N/A
5742.382	RECEIVER	FAST_SENDER
5744.821	FAST_SENDER	N/A
5745.598	RECEIVER	FAST_SENDER
5748.025	FAST_SENDER	N/A
5754.099	RECEIVER	FAST_SENDER
5756.515	FAST_SENDER	N/A
5757.335	RECEIVER	FAST_SENDER
5759.761	FAST_SENDER	N/A
5765.669	RECEIVER	FAST_SENDER
5768.116	FAST_SENDER	N/A
5768.845	RECEIVER	FAST_SENDER
5771.267	FAST_SENDER	N/A
5777.167	RECEIVER	FAST_SENDER
5778.300	SLOW_SENDER1	N/A
5779.095	RECEIVER	SLOW_SENDER1
5781.512	SLOW_SENDER1	N/A
5784.090	RECEIVER	SLOW_SENDER1
5784.179	FAST_SENDER	N/A
5789.508	SLOW_SENDER1	N/A
5790.224	RECEIVER	SLOW_SENDER1
5795.234	RECEIVER	FAST_SENDER
5795.664	SLOW_SENDER1	N/A
5796.392	RECEIVER	SLOW_SENDER1
5797.641	FAST_SENDER	N/A
5801.834	SLOW_SENDER1	N/A
5802.613	RECEIVER	SLOW_SENDER1
5803.348	RECEIVER	FAST_SENDER
5805.792	FAST_SENDER	N/A
5810.061	SLOW_SENDER1	N/A
5810.826	RECEIVER	SLOW_SENDER1
5816.473	RECEIVER	FAST_SENDER
5818.264	SLOW_SENDER1	N/A
5818.913	FAST_SENDER	N/A
5819.062	RECEIVER	SLOW_SENDER1
5824.746	RECEIVER	FAST_SENDER
5826.495	SLOW_SENDER1	N/A
5827.147	FAST_SENDER	N/A
5827.228	RECEIVER	SLOW_SENDER1
5832.919	RECEIVER	FAST_SENDER
5834.637	SLOW_SENDER1	N/A
5835.339	FAST_SENDER	N/A
5835.399	RECEIVER	SLOW_SENDER1
5841.349	RECEIVER	FAST_SENDER
5842.833	SLOW_SENDER1	N/A
5843.561	RECEIVER	SLOW_SENDER1
5843.761	FAST_SENDER	N/A
5849.769	RECEIVER	FAST_SENDER
5850.994	SLOW_SENDER1	N/A
5851.755	RECEIVER	SLOW_SENDER1
5852.192	FAST_SENDER	N/A
5858.455	RECEIVER	FAST_SENDER
5859.190	SLOW_SENDER1	N/A
5859.964	RECEIVER	SLOW_SENDER1
5860.855	FAST_SENDER	N/A
5867.136	RECEIVER	FAST_SENDER
5867.404	SLOW_SENDER1	N/A
5868.180	RECEIVER	SLOW_SENDER1
5869.552	FAST_SENDER	N/A
5875.473	RECEIVER	FAST_SENDER
5877.879	FAST_SENDER	N/A
5884.063	RECEIVER	FAST_SENDER
5886.463	FAST_SENDER	N/A
5892.188	RECEIVER	FAST_SENDER
5894.599	FAST_SENDER	N/A
5900.620	RECEIVER	FAST_SENDER
5903.069	FAST_SENDER	N/A
5908.922	RECEIVER	FAST_SENDER
5911.365	FAST_SENDER	N/A
5917.001	RECEIVER	FAST_SENDER
5919.416	FAST_SENDER	N/A
5925.231	RECEIVER	FAST_SENDER
5927.668	FAST_SENDER	N/A
5933.683	RECEIVER	FAST_SENDER
5936.126	FAST_SENDER	N/A
5942.331	RECEIVER	FAST_SENDER
5944.749	FAST_SENDER	N/A
5950.435	RECEIVER	FAST_SENDER
5952.849	FAST_SENDER	N/A
5958.482	RECEIVER	FAST_SENDER
5960.920	FAST_SENDER	N/A
5966.763	RECEIVER	FAST_SENDER
5969.186	FAST_SENDER	N/A
5974.963	RECEIVER	FAST_SENDER
5981.420	FAST_SENDER	N/A
5982.174	RECEIVER	FAST_SENDER
5984.606	FAST_SENDER	N/A
5990.395	RECEIVER	FAST_SENDER
5992.801	FAST_SENDER	N/A
5993.581	RECEIVER	FAST_SENDER
5996.027	FAST_SENDER	N/A
6001.825	RECEIVER	FAST_SENDER
6004.269	FAST_SENDER	N/A
6005.037	RECEIVER	FAST_SENDER
6007.463	FAST_SENDER	N/A
6013.728	RECEIVER	FAST_SENDER
6016.138	FAST_SENDER	N/A
6016.876	RECEIVER	FAST_SENDER
6019.298	FAST_SENDER	N/A
6025.086	RECEIVER	FAST_SENDER
6027.505	FAST_SENDER	N/A
6028.243	RECEIVER	FAST_SENDER
6030.678	FAST_SENDER	N/A
6036.398	RECEIVER	FAST_SENDER
6038.835	FAST_SENDER	N/A
6039.583	RECEIVER	FAST_SENDER
6042.008	FAST_SENDER	N/A
6042.540	SLOW_SENDER1	N/A
6048.737	RECEIVER	SLOW_SENDER1
6054.143	SLOW_SENDER1	N/A
6056.017	FAST_SENDER	N/A
6056.708	RECEIVER	SLOW_SENDER1
6062.688	RECEIVER	FAST_SENDER
6064.133	SLOW_SENDER1	N/A
6065.130	FAST_SENDER	N/A
6065.898	RECEIVER	FAST_SENDER
6068.298	FAST_SENDER	N/A
6068.317	RECEIVER	SLOW_SENDER1
6070.494	RECEIVER	FAST_SENDER
6072.940	FAST_SENDER	N/A
6075.766	SLOW_SENDER1	N/A
6076.541	RECEIVER	SLOW_SENDER1
6083.409	RECEIVER	FAST_SENDER
6083.969	SLOW_SENDER1	N/A
6084.723	RECEIVER	SLOW_SENDER1
6085.824	FAST_SENDER	N/A
6091.357	RECEIVER	FAST_SENDER
6092.132	SLOW_SENDER1	N/A
6092.882	RECEIVER	SLOW_SENDER1
6093.783	FAST_SENDER	N/A
6099.514	RECEIVER	FAST_SENDER
6101.951	FAST_SENDER	N/A
6107.946	RECEIVER	FAST_SENDER
6110.361	FAST_SENDER	N/A
6116.144	RECEIVER	FAST_SENDER
6118.567	FAST_SENDER	N/A
6124.610	RECEIVER	FAST_SENDER
6127.031	FAST_SENDER	N/A
6132.808	RECEIVER	FAST_SENDER
[truncated: 9,459 more rows]
