# Supplementary material for: CATO: Wake-Up reCeiver-bAsed communicaTiOn for Batteryless Devices
Source: Sensors (Basel). 2025 Nov 7;25(22):6813. doi: 10.3390/s25226813 (PMC12655924; doi:10.3390/s25226813)
Supplement: Supplementary file 1 [file sensors-25-06813-s001.zip › File S1_Experimental_and_Simulation_Data/simulation/capsweep/cap9/mac_competing_nodes_both.csv]

time_s	node_id	received_from
2.700	FAST_SENDER	N/A
2.700	SLOW_SENDER1	N/A
8.430	RECEIVER	FAST_SENDER
10.871	FAST_SENDER	N/A
11.655	RECEIVER	FAST_SENDER
14.089	FAST_SENDER	N/A
20.288	RECEIVER	FAST_SENDER
22.697	FAST_SENDER	N/A
23.454	RECEIVER	FAST_SENDER
25.857	FAST_SENDER	N/A
26.915	SLOW_SENDER1	N/A
31.649	RECEIVER	FAST_SENDER
34.099	FAST_SENDER	N/A
34.842	RECEIVER	FAST_SENDER
37.254	FAST_SENDER	N/A
47.856	RECEIVER	FAST_SENDER
50.285	FAST_SENDER	N/A
50.692	SLOW_SENDER1	N/A
51.019	RECEIVER	FAST_SENDER
59.119	FAST_SENDER	N/A
65.307	RECEIVER	FAST_SENDER
67.708	FAST_SENDER	N/A
68.432	RECEIVER	FAST_SENDER
74.065	SLOW_SENDER1	N/A
74.774	RECEIVER	SLOW_SENDER1
75.856	FAST_SENDER	N/A
81.691	RECEIVER	FAST_SENDER
82.190	SLOW_SENDER1	N/A
82.962	RECEIVER	SLOW_SENDER1
84.136	FAST_SENDER	N/A
90.128	RECEIVER	FAST_SENDER
92.558	FAST_SENDER	N/A
98.607	RECEIVER	FAST_SENDER
101.015	FAST_SENDER	N/A
101.773	RECEIVER	FAST_SENDER
104.222	FAST_SENDER	N/A
104.869	SLOW_SENDER1	N/A
110.114	RECEIVER	FAST_SENDER
112.554	FAST_SENDER	N/A
113.322	RECEIVER	FAST_SENDER
115.753	FAST_SENDER	N/A
121.648	RECEIVER	FAST_SENDER
124.094	FAST_SENDER	N/A
124.859	RECEIVER	FAST_SENDER
127.283	FAST_SENDER	N/A
128.243	SLOW_SENDER1	N/A
133.066	RECEIVER	FAST_SENDER
135.484	FAST_SENDER	N/A
136.260	RECEIVER	FAST_SENDER
138.673	FAST_SENDER	N/A
144.581	RECEIVER	FAST_SENDER
147.003	FAST_SENDER	N/A
147.743	RECEIVER	FAST_SENDER
150.180	FAST_SENDER	N/A
152.058	SLOW_SENDER1	N/A
156.452	RECEIVER	FAST_SENDER
158.855	FAST_SENDER	N/A
159.644	RECEIVER	FAST_SENDER
162.077	FAST_SENDER	N/A
167.967	RECEIVER	FAST_SENDER
170.406	FAST_SENDER	N/A
171.138	RECEIVER	FAST_SENDER
173.544	FAST_SENDER	N/A
175.877	SLOW_SENDER1	N/A
179.362	RECEIVER	FAST_SENDER
181.779	FAST_SENDER	N/A
182.572	RECEIVER	FAST_SENDER
185.002	FAST_SENDER	N/A
191.024	RECEIVER	FAST_SENDER
193.444	FAST_SENDER	N/A
195.598	RECEIVER	FAST_SENDER
199.562	SLOW_SENDER1	N/A
200.313	RECEIVER	SLOW_SENDER1
201.809	FAST_SENDER	N/A
207.758	SLOW_SENDER1	N/A
208.071	RECEIVER	FAST_SENDER
215.586	FAST_SENDER	N/A
216.352	RECEIVER	FAST_SENDER
224.012	FAST_SENDER	N/A
224.774	RECEIVER	FAST_SENDER
227.198	FAST_SENDER	N/A
230.412	SLOW_SENDER1	N/A
233.472	RECEIVER	FAST_SENDER
235.880	FAST_SENDER	N/A
236.640	RECEIVER	FAST_SENDER
239.054	FAST_SENDER	N/A
245.115	RECEIVER	FAST_SENDER
247.527	FAST_SENDER	N/A
248.299	RECEIVER	FAST_SENDER
250.710	FAST_SENDER	N/A
254.240	SLOW_SENDER1	N/A
256.704	RECEIVER	FAST_SENDER
263.395	FAST_SENDER	N/A
264.123	RECEIVER	FAST_SENDER
266.525	FAST_SENDER	N/A
272.591	RECEIVER	FAST_SENDER
275.010	FAST_SENDER	N/A
275.804	RECEIVER	FAST_SENDER
277.701	SLOW_SENDER1	N/A
278.248	FAST_SENDER	N/A
283.913	RECEIVER	FAST_SENDER
286.352	FAST_SENDER	N/A
287.133	RECEIVER	FAST_SENDER
289.565	FAST_SENDER	N/A
295.516	RECEIVER	FAST_SENDER
297.942	FAST_SENDER	N/A
298.699	RECEIVER	FAST_SENDER
301.128	FAST_SENDER	N/A
301.515	SLOW_SENDER1	N/A
307.091	RECEIVER	FAST_SENDER
309.513	FAST_SENDER	N/A
310.298	RECEIVER	FAST_SENDER
312.706	FAST_SENDER	N/A
318.604	RECEIVER	FAST_SENDER
321.037	FAST_SENDER	N/A
321.787	RECEIVER	FAST_SENDER
324.198	FAST_SENDER	N/A
324.879	SLOW_SENDER1	N/A
329.754	RECEIVER	FAST_SENDER
332.177	FAST_SENDER	N/A
332.921	RECEIVER	FAST_SENDER
335.361	FAST_SENDER	N/A
340.933	RECEIVER	FAST_SENDER
343.354	FAST_SENDER	N/A
344.096	RECEIVER	FAST_SENDER
346.512	FAST_SENDER	N/A
348.424	SLOW_SENDER1	N/A
352.835	RECEIVER	FAST_SENDER
355.245	FAST_SENDER	N/A
355.984	RECEIVER	FAST_SENDER
358.414	FAST_SENDER	N/A
364.463	RECEIVER	FAST_SENDER
366.869	FAST_SENDER	N/A
369.398	RECEIVER	FAST_SENDER
371.847	FAST_SENDER	N/A
372.114	SLOW_SENDER1	N/A
378.059	RECEIVER	FAST_SENDER
380.470	FAST_SENDER	N/A
386.170	RECEIVER	FAST_SENDER
388.583	FAST_SENDER	N/A
394.497	RECEIVER	FAST_SENDER
395.616	SLOW_SENDER1	N/A
396.914	FAST_SENDER	N/A
403.773	SLOW_SENDER1	N/A
404.524	RECEIVER	SLOW_SENDER1
407.492	RECEIVER	FAST_SENDER
409.902	FAST_SENDER	N/A
416.102	RECEIVER	FAST_SENDER
418.544	FAST_SENDER	N/A
424.063	RECEIVER	FAST_SENDER
426.396	SLOW_SENDER1	N/A
426.502	FAST_SENDER	N/A
437.466	RECEIVER	FAST_SENDER
439.906	FAST_SENDER	N/A
446.046	RECEIVER	FAST_SENDER
448.480	FAST_SENDER	N/A
449.831	SLOW_SENDER1	N/A
454.364	RECEIVER	FAST_SENDER
456.776	FAST_SENDER	N/A
462.499	RECEIVER	FAST_SENDER
464.915	FAST_SENDER	N/A
470.565	RECEIVER	FAST_SENDER
472.984	FAST_SENDER	N/A
473.786	RECEIVER	FAST_SENDER
473.837	SLOW_SENDER1	N/A
476.229	FAST_SENDER	N/A
482.186	RECEIVER	FAST_SENDER
484.621	FAST_SENDER	N/A
485.400	RECEIVER	FAST_SENDER
487.832	FAST_SENDER	N/A
493.685	RECEIVER	FAST_SENDER
496.124	FAST_SENDER	N/A
496.907	RECEIVER	FAST_SENDER
497.533	SLOW_SENDER1	N/A
499.344	FAST_SENDER	N/A
505.449	RECEIVER	FAST_SENDER
507.867	FAST_SENDER	N/A
508.586	RECEIVER	FAST_SENDER
511.013	FAST_SENDER	N/A
516.834	RECEIVER	FAST_SENDER
519.260	FAST_SENDER	N/A
519.989	RECEIVER	FAST_SENDER
521.374	SLOW_SENDER1	N/A
522.390	FAST_SENDER	N/A
528.393	RECEIVER	FAST_SENDER
530.828	FAST_SENDER	N/A
531.631	RECEIVER	FAST_SENDER
534.068	FAST_SENDER	N/A
540.169	RECEIVER	FAST_SENDER
542.573	FAST_SENDER	N/A
543.325	RECEIVER	FAST_SENDER
544.818	SLOW_SENDER1	N/A
545.734	FAST_SENDER	N/A
551.588	RECEIVER	FAST_SENDER
554.028	FAST_SENDER	N/A
554.764	RECEIVER	FAST_SENDER
557.187	FAST_SENDER	N/A
562.903	RECEIVER	FAST_SENDER
565.326	FAST_SENDER	N/A
566.087	RECEIVER	FAST_SENDER
568.487	FAST_SENDER	N/A
568.515	SLOW_SENDER1	N/A
574.860	RECEIVER	FAST_SENDER
577.292	FAST_SENDER	N/A
578.080	RECEIVER	FAST_SENDER
580.499	FAST_SENDER	N/A
586.802	RECEIVER	FAST_SENDER
589.241	FAST_SENDER	N/A
589.989	RECEIVER	FAST_SENDER
591.876	SLOW_SENDER1	N/A
592.428	FAST_SENDER	N/A
598.185	RECEIVER	FAST_SENDER
600.597	FAST_SENDER	N/A
601.378	RECEIVER	FAST_SENDER
603.811	FAST_SENDER	N/A
609.732	RECEIVER	FAST_SENDER
612.150	FAST_SENDER	N/A
614.587	RECEIVER	FAST_SENDER
615.662	SLOW_SENDER1	N/A
617.008	FAST_SENDER	N/A
622.726	RECEIVER	FAST_SENDER
625.135	FAST_SENDER	N/A
630.801	RECEIVER	FAST_SENDER
633.203	FAST_SENDER	N/A
639.081	SLOW_SENDER1	N/A
639.540	RECEIVER	FAST_SENDER
641.972	FAST_SENDER	N/A
642.730	RECEIVER	FAST_SENDER
645.166	FAST_SENDER	N/A
651.375	RECEIVER	FAST_SENDER
653.779	FAST_SENDER	N/A
654.529	RECEIVER	FAST_SENDER
656.968	FAST_SENDER	N/A
662.548	SLOW_SENDER1	N/A
662.569	RECEIVER	FAST_SENDER
663.361	RECEIVER	SLOW_SENDER1
664.981	FAST_SENDER	N/A
670.789	SLOW_SENDER1	N/A
671.231	RECEIVER	FAST_SENDER
677.779	FAST_SENDER	N/A
678.547	RECEIVER	FAST_SENDER
680.978	FAST_SENDER	N/A
686.764	RECEIVER	FAST_SENDER
689.191	FAST_SENDER	N/A
689.949	RECEIVER	FAST_SENDER
692.395	FAST_SENDER	N/A
693.384	SLOW_SENDER1	N/A
698.156	RECEIVER	FAST_SENDER
700.572	FAST_SENDER	N/A
701.312	RECEIVER	FAST_SENDER
703.743	FAST_SENDER	N/A
709.816	RECEIVER	FAST_SENDER
712.244	FAST_SENDER	N/A
713.011	RECEIVER	FAST_SENDER
715.418	FAST_SENDER	N/A
717.499	SLOW_SENDER1	N/A
721.402	RECEIVER	FAST_SENDER
723.825	FAST_SENDER	N/A
724.582	RECEIVER	FAST_SENDER
727.011	FAST_SENDER	N/A
733.125	RECEIVER	FAST_SENDER
735.528	FAST_SENDER	N/A
736.295	RECEIVER	FAST_SENDER
738.695	FAST_SENDER	N/A
741.145	SLOW_SENDER1	N/A
744.977	RECEIVER	FAST_SENDER
747.406	FAST_SENDER	N/A
748.185	RECEIVER	FAST_SENDER
750.617	FAST_SENDER	N/A
756.779	RECEIVER	FAST_SENDER
759.221	FAST_SENDER	N/A
759.961	RECEIVER	FAST_SENDER
762.382	FAST_SENDER	N/A
764.928	SLOW_SENDER1	N/A
768.133	RECEIVER	FAST_SENDER
770.544	FAST_SENDER	N/A
771.319	RECEIVER	FAST_SENDER
773.762	FAST_SENDER	N/A
779.965	RECEIVER	FAST_SENDER
782.409	FAST_SENDER	N/A
783.183	RECEIVER	FAST_SENDER
785.589	FAST_SENDER	N/A
788.657	SLOW_SENDER1	N/A
791.221	RECEIVER	FAST_SENDER
793.667	FAST_SENDER	N/A
794.375	RECEIVER	FAST_SENDER
796.778	FAST_SENDER	N/A
803.084	RECEIVER	FAST_SENDER
805.517	FAST_SENDER	N/A
806.272	RECEIVER	FAST_SENDER
808.683	FAST_SENDER	N/A
812.107	SLOW_SENDER1	N/A
814.569	RECEIVER	FAST_SENDER
817.009	FAST_SENDER	N/A
817.777	RECEIVER	FAST_SENDER
820.210	FAST_SENDER	N/A
826.317	RECEIVER	FAST_SENDER
828.760	FAST_SENDER	N/A
829.528	RECEIVER	FAST_SENDER
831.978	FAST_SENDER	N/A
835.546	SLOW_SENDER1	N/A
838.012	RECEIVER	FAST_SENDER
840.448	FAST_SENDER	N/A
841.186	RECEIVER	FAST_SENDER
843.628	FAST_SENDER	N/A
853.900	RECEIVER	FAST_SENDER
856.304	FAST_SENDER	N/A
859.351	SLOW_SENDER1	N/A
862.528	RECEIVER	FAST_SENDER
864.928	FAST_SENDER	N/A
865.687	RECEIVER	FAST_SENDER
868.109	FAST_SENDER	N/A
873.705	RECEIVER	FAST_SENDER
876.154	FAST_SENDER	N/A
876.951	RECEIVER	FAST_SENDER
879.393	FAST_SENDER	N/A
882.862	SLOW_SENDER1	N/A
885.691	RECEIVER	FAST_SENDER
888.102	FAST_SENDER	N/A
888.890	RECEIVER	FAST_SENDER
891.300	FAST_SENDER	N/A
896.846	RECEIVER	FAST_SENDER
899.290	FAST_SENDER	N/A
900.053	RECEIVER	FAST_SENDER
902.470	FAST_SENDER	N/A
906.432	SLOW_SENDER1	N/A
908.419	RECEIVER	FAST_SENDER
910.824	FAST_SENDER	N/A
911.602	RECEIVER	FAST_SENDER
914.027	FAST_SENDER	N/A
919.773	RECEIVER	FAST_SENDER
922.189	FAST_SENDER	N/A
922.938	RECEIVER	FAST_SENDER
925.364	FAST_SENDER	N/A
930.293	SLOW_SENDER1	N/A
931.391	RECEIVER	FAST_SENDER
933.841	FAST_SENDER	N/A
939.780	RECEIVER	FAST_SENDER
942.199	FAST_SENDER	N/A
942.931	RECEIVER	FAST_SENDER
945.340	FAST_SENDER	N/A
951.123	RECEIVER	FAST_SENDER
953.527	FAST_SENDER	N/A
954.314	RECEIVER	FAST_SENDER
954.360	SLOW_SENDER1	N/A
956.718	FAST_SENDER	N/A
962.797	RECEIVER	FAST_SENDER
965.246	FAST_SENDER	N/A
965.985	RECEIVER	FAST_SENDER
968.405	FAST_SENDER	N/A
973.967	RECEIVER	FAST_SENDER
976.376	FAST_SENDER	N/A
977.136	RECEIVER	FAST_SENDER
978.145	SLOW_SENDER1	N/A
979.544	FAST_SENDER	N/A
985.591	RECEIVER	FAST_SENDER
988.001	FAST_SENDER	N/A
988.768	RECEIVER	FAST_SENDER
991.198	FAST_SENDER	N/A
997.150	RECEIVER	FAST_SENDER
999.553	FAST_SENDER	N/A
1001.936	RECEIVER	FAST_SENDER
1002.006	SLOW_SENDER1	N/A
1004.344	FAST_SENDER	N/A
1010.283	RECEIVER	FAST_SENDER
1012.727	FAST_SENDER	N/A
1018.606	RECEIVER	FAST_SENDER
1021.013	FAST_SENDER	N/A
1021.732	RECEIVER	FAST_SENDER
1024.155	FAST_SENDER	N/A
1025.848	SLOW_SENDER1	N/A
1030.793	RECEIVER	FAST_SENDER
1033.194	FAST_SENDER	N/A
1033.943	RECEIVER	FAST_SENDER
1036.388	FAST_SENDER	N/A
1041.931	RECEIVER	FAST_SENDER
1044.336	FAST_SENDER	N/A
1045.076	RECEIVER	FAST_SENDER
1047.504	FAST_SENDER	N/A
1049.519	SLOW_SENDER1	N/A
1053.830	RECEIVER	FAST_SENDER
1056.279	FAST_SENDER	N/A
1057.045	RECEIVER	FAST_SENDER
1059.488	FAST_SENDER	N/A
1065.416	RECEIVER	FAST_SENDER
1067.850	FAST_SENDER	N/A
1068.627	RECEIVER	FAST_SENDER
1071.065	FAST_SENDER	N/A
1072.947	SLOW_SENDER1	N/A
1077.095	RECEIVER	FAST_SENDER
1079.530	FAST_SENDER	N/A
1080.252	RECEIVER	FAST_SENDER
1082.700	FAST_SENDER	N/A
1088.365	RECEIVER	FAST_SENDER
1095.003	FAST_SENDER	N/A
1095.790	RECEIVER	FAST_SENDER
1096.478	SLOW_SENDER1	N/A
1098.201	FAST_SENDER	N/A
1104.117	RECEIVER	FAST_SENDER
1110.835	FAST_SENDER	N/A
1113.317	RECEIVER	FAST_SENDER
1115.751	FAST_SENDER	N/A
1120.128	SLOW_SENDER1	N/A
1121.662	RECEIVER	FAST_SENDER
1124.069	FAST_SENDER	N/A
1130.154	RECEIVER	FAST_SENDER
1136.943	FAST_SENDER	N/A
1137.728	RECEIVER	FAST_SENDER
1140.161	FAST_SENDER	N/A
1143.749	SLOW_SENDER1	N/A
1145.702	RECEIVER	FAST_SENDER
1148.126	FAST_SENDER	N/A
1148.916	RECEIVER	FAST_SENDER
1151.327	FAST_SENDER	N/A
1157.011	RECEIVER	FAST_SENDER
1159.431	FAST_SENDER	N/A
1160.172	RECEIVER	FAST_SENDER
1162.601	FAST_SENDER	N/A
1167.325	SLOW_SENDER1	N/A
1168.581	RECEIVER	FAST_SENDER
1171.025	FAST_SENDER	N/A
1171.795	RECEIVER	FAST_SENDER
1174.239	FAST_SENDER	N/A
1180.190	RECEIVER	FAST_SENDER
1182.603	FAST_SENDER	N/A
1188.661	RECEIVER	FAST_SENDER
1191.099	FAST_SENDER	N/A
1191.328	SLOW_SENDER1	N/A
1197.338	RECEIVER	FAST_SENDER
1199.786	FAST_SENDER	N/A
1200.601	RECEIVER	FAST_SENDER
1203.006	FAST_SENDER	N/A
1208.705	RECEIVER	FAST_SENDER
1211.120	FAST_SENDER	N/A
1211.869	RECEIVER	FAST_SENDER
1214.272	FAST_SENDER	N/A
1214.873	SLOW_SENDER1	N/A
1220.114	RECEIVER	FAST_SENDER
1222.557	FAST_SENDER	N/A
1223.299	RECEIVER	FAST_SENDER
1225.703	FAST_SENDER	N/A
1231.607	RECEIVER	FAST_SENDER
1234.035	FAST_SENDER	N/A
1234.799	RECEIVER	FAST_SENDER
1237.233	FAST_SENDER	N/A
1238.737	SLOW_SENDER1	N/A
1243.803	RECEIVER	FAST_SENDER
1246.240	FAST_SENDER	N/A
1247.015	RECEIVER	FAST_SENDER
1249.454	FAST_SENDER	N/A
1255.495	RECEIVER	FAST_SENDER
1257.929	FAST_SENDER	N/A
1258.674	RECEIVER	FAST_SENDER
1261.099	FAST_SENDER	N/A
1262.296	SLOW_SENDER1	N/A
1267.130	RECEIVER	FAST_SENDER
1269.553	FAST_SENDER	N/A
1270.313	RECEIVER	FAST_SENDER
1272.758	FAST_SENDER	N/A
1283.404	RECEIVER	FAST_SENDER
1285.818	FAST_SENDER	N/A
1286.074	SLOW_SENDER1	N/A
1291.857	RECEIVER	FAST_SENDER
1294.302	FAST_SENDER	N/A
1295.073	RECEIVER	FAST_SENDER
1297.502	FAST_SENDER	N/A
1308.192	RECEIVER	FAST_SENDER
1309.665	SLOW_SENDER1	N/A
1310.637	FAST_SENDER	N/A
1316.624	RECEIVER	FAST_SENDER
1319.062	FAST_SENDER	N/A
1324.930	RECEIVER	FAST_SENDER
1327.367	FAST_SENDER	N/A
1332.995	RECEIVER	FAST_SENDER
1333.078	SLOW_SENDER1	N/A
1335.421	FAST_SENDER	N/A
1341.246	RECEIVER	FAST_SENDER
1341.266	SLOW_SENDER1	N/A
1343.696	FAST_SENDER	N/A
1349.610	RECEIVER	FAST_SENDER
1352.032	FAST_SENDER	N/A
1358.141	RECEIVER	FAST_SENDER
1360.573	FAST_SENDER	N/A
1363.900	SLOW_SENDER1	N/A
1366.311	RECEIVER	FAST_SENDER
1368.742	FAST_SENDER	N/A
1374.384	RECEIVER	FAST_SENDER
1376.824	FAST_SENDER	N/A
1383.094	RECEIVER	FAST_SENDER
1385.502	FAST_SENDER	N/A
1386.292	RECEIVER	FAST_SENDER
1387.607	SLOW_SENDER1	N/A
1388.738	FAST_SENDER	N/A
1394.693	RECEIVER	FAST_SENDER
1397.142	FAST_SENDER	N/A
1397.945	RECEIVER	FAST_SENDER
1400.360	FAST_SENDER	N/A
1406.202	RECEIVER	FAST_SENDER
1408.612	FAST_SENDER	N/A
1409.377	RECEIVER	FAST_SENDER
1411.221	SLOW_SENDER1	N/A
1411.792	FAST_SENDER	N/A
1417.864	RECEIVER	FAST_SENDER
1420.294	FAST_SENDER	N/A
1421.050	RECEIVER	FAST_SENDER
1423.473	FAST_SENDER	N/A
1429.476	RECEIVER	FAST_SENDER
1431.899	FAST_SENDER	N/A
1432.639	RECEIVER	FAST_SENDER
1434.905	SLOW_SENDER1	N/A
1435.046	FAST_SENDER	N/A
1441.444	RECEIVER	FAST_SENDER
1443.890	FAST_SENDER	N/A
1446.014	RECEIVER	FAST_SENDER
1448.455	FAST_SENDER	N/A
1454.316	RECEIVER	FAST_SENDER
1456.762	FAST_SENDER	N/A
1458.681	SLOW_SENDER1	N/A
1462.939	RECEIVER	FAST_SENDER
1465.356	FAST_SENDER	N/A
1471.311	RECEIVER	FAST_SENDER
1473.730	FAST_SENDER	N/A
1474.456	RECEIVER	FAST_SENDER
1476.885	FAST_SENDER	N/A
1482.325	SLOW_SENDER1	N/A
1482.994	RECEIVER	FAST_SENDER
1485.441	FAST_SENDER	N/A
1486.182	RECEIVER	FAST_SENDER
1488.628	FAST_SENDER	N/A
1494.820	RECEIVER	FAST_SENDER
1497.227	FAST_SENDER	N/A
1497.997	RECEIVER	FAST_SENDER
1500.432	FAST_SENDER	N/A
1505.692	SLOW_SENDER1	N/A
1506.132	RECEIVER	FAST_SENDER
1508.558	FAST_SENDER	N/A
1509.317	RECEIVER	FAST_SENDER
1511.737	FAST_SENDER	N/A
1517.383	RECEIVER	FAST_SENDER
1519.813	FAST_SENDER	N/A
1520.565	RECEIVER	FAST_SENDER
1522.970	FAST_SENDER	N/A
1529.078	RECEIVER	FAST_SENDER
1529.109	SLOW_SENDER1	N/A
1535.972	FAST_SENDER	N/A
1536.729	RECEIVER	FAST_SENDER
1537.316	SLOW_SENDER1	N/A
1539.165	FAST_SENDER	N/A
1545.460	RECEIVER	FAST_SENDER
1547.887	FAST_SENDER	N/A
1553.643	RECEIVER	FAST_SENDER
1556.074	FAST_SENDER	N/A
1559.936	SLOW_SENDER1	N/A
1562.167	RECEIVER	FAST_SENDER
1564.599	FAST_SENDER	N/A
1570.649	RECEIVER	FAST_SENDER
1573.056	FAST_SENDER	N/A
1573.843	RECEIVER	FAST_SENDER
1576.267	FAST_SENDER	N/A
1582.354	RECEIVER	FAST_SENDER
1583.431	SLOW_SENDER1	N/A
1584.802	FAST_SENDER	N/A
1590.428	RECEIVER	FAST_SENDER
1591.651	SLOW_SENDER1	N/A
1592.837	FAST_SENDER	N/A
1593.558	RECEIVER	FAST_SENDER
1600.879	FAST_SENDER	N/A
1606.583	RECEIVER	FAST_SENDER
1609.021	FAST_SENDER	N/A
1609.813	RECEIVER	FAST_SENDER
1612.243	FAST_SENDER	N/A
1614.264	SLOW_SENDER1	N/A
1618.598	RECEIVER	FAST_SENDER
1621.036	FAST_SENDER	N/A
1621.814	RECEIVER	FAST_SENDER
1624.239	FAST_SENDER	N/A
1630.606	RECEIVER	FAST_SENDER
1633.045	FAST_SENDER	N/A
1633.825	RECEIVER	FAST_SENDER
1636.233	FAST_SENDER	N/A
1637.942	SLOW_SENDER1	N/A
1642.244	RECEIVER	FAST_SENDER
1644.692	FAST_SENDER	N/A
1645.429	RECEIVER	FAST_SENDER
1647.874	FAST_SENDER	N/A
1653.764	RECEIVER	FAST_SENDER
1656.201	FAST_SENDER	N/A
1656.990	RECEIVER	FAST_SENDER
1659.431	FAST_SENDER	N/A
1661.310	SLOW_SENDER1	N/A
1665.385	RECEIVER	FAST_SENDER
1667.797	FAST_SENDER	N/A
1668.589	RECEIVER	FAST_SENDER
1671.035	FAST_SENDER	N/A
1676.862	RECEIVER	FAST_SENDER
1679.271	FAST_SENDER	N/A
1680.067	RECEIVER	FAST_SENDER
1682.488	FAST_SENDER	N/A
1684.665	SLOW_SENDER1	N/A
1688.146	RECEIVER	FAST_SENDER
1690.586	FAST_SENDER	N/A
1691.393	RECEIVER	FAST_SENDER
1693.795	FAST_SENDER	N/A
1699.588	RECEIVER	FAST_SENDER
1702.013	FAST_SENDER	N/A
1702.793	RECEIVER	FAST_SENDER
1705.222	FAST_SENDER	N/A
1708.065	SLOW_SENDER1	N/A
1711.147	RECEIVER	FAST_SENDER
1713.548	FAST_SENDER	N/A
1714.363	RECEIVER	FAST_SENDER
1726.574	FAST_SENDER	N/A
1727.303	RECEIVER	FAST_SENDER
1729.716	FAST_SENDER	N/A
1731.694	SLOW_SENDER1	N/A
1735.681	RECEIVER	FAST_SENDER
1738.110	FAST_SENDER	N/A
1738.855	RECEIVER	FAST_SENDER
1741.262	FAST_SENDER	N/A
1751.525	RECEIVER	FAST_SENDER
1753.956	FAST_SENDER	N/A
1755.329	SLOW_SENDER1	N/A
1760.122	RECEIVER	FAST_SENDER
1762.545	FAST_SENDER	N/A
1763.278	RECEIVER	FAST_SENDER
1765.707	FAST_SENDER	N/A
1771.226	RECEIVER	FAST_SENDER
1773.638	FAST_SENDER	N/A
1774.389	RECEIVER	FAST_SENDER
1776.814	FAST_SENDER	N/A
1779.112	SLOW_SENDER1	N/A
1782.705	RECEIVER	FAST_SENDER
1785.116	FAST_SENDER	N/A
1785.895	RECEIVER	FAST_SENDER
1788.311	FAST_SENDER	N/A
1794.038	RECEIVER	FAST_SENDER
1800.678	FAST_SENDER	N/A
1801.424	RECEIVER	FAST_SENDER
1802.758	SLOW_SENDER1	N/A
1803.842	FAST_SENDER	N/A
1809.856	RECEIVER	FAST_SENDER
1812.276	FAST_SENDER	N/A
1813.060	RECEIVER	FAST_SENDER
1815.464	FAST_SENDER	N/A
1821.011	RECEIVER	FAST_SENDER
1823.431	FAST_SENDER	N/A
1824.181	RECEIVER	FAST_SENDER
1826.610	SLOW_SENDER1	N/A
1826.612	FAST_SENDER	N/A
1833.128	RECEIVER	FAST_SENDER
1835.578	FAST_SENDER	N/A
1836.297	RECEIVER	FAST_SENDER
1838.731	FAST_SENDER	N/A
1844.496	RECEIVER	FAST_SENDER
1846.925	FAST_SENDER	N/A
1847.689	RECEIVER	FAST_SENDER
1850.134	FAST_SENDER	N/A
1850.417	SLOW_SENDER1	N/A
1856.358	RECEIVER	FAST_SENDER
1858.795	FAST_SENDER	N/A
1861.191	RECEIVER	FAST_SENDER
1863.625	FAST_SENDER	N/A
1869.298	RECEIVER	FAST_SENDER
1871.740	FAST_SENDER	N/A
1874.130	SLOW_SENDER1	N/A
1877.765	RECEIVER	FAST_SENDER
1880.180	FAST_SENDER	N/A
1885.956	RECEIVER	FAST_SENDER
1888.376	FAST_SENDER	N/A
1889.162	RECEIVER	FAST_SENDER
1891.570	FAST_SENDER	N/A
1897.585	RECEIVER	FAST_SENDER
1897.902	SLOW_SENDER1	N/A
1900.011	FAST_SENDER	N/A
1906.029	RECEIVER	FAST_SENDER
1906.085	SLOW_SENDER1	N/A
1908.465	FAST_SENDER	N/A
1909.207	RECEIVER	FAST_SENDER
1911.644	FAST_SENDER	N/A
1917.578	RECEIVER	FAST_SENDER
1919.984	FAST_SENDER	N/A
1920.747	RECEIVER	FAST_SENDER
1923.160	FAST_SENDER	N/A
1928.687	SLOW_SENDER1	N/A
1929.274	RECEIVER	FAST_SENDER
1931.720	FAST_SENDER	N/A
1937.249	RECEIVER	FAST_SENDER
1937.943	SLOW_SENDER1	N/A
1939.690	FAST_SENDER	N/A
1940.410	RECEIVER	FAST_SENDER
1942.824	FAST_SENDER	N/A
1948.851	RECEIVER	FAST_SENDER
1951.296	FAST_SENDER	N/A
1952.092	RECEIVER	FAST_SENDER
1952.595	SLOW_SENDER1	N/A
1954.498	FAST_SENDER	N/A
1960.417	RECEIVER	FAST_SENDER
1962.865	FAST_SENDER	N/A
1963.614	RECEIVER	FAST_SENDER
1966.014	FAST_SENDER	N/A
1971.896	RECEIVER	FAST_SENDER
1974.338	FAST_SENDER	N/A
1975.085	RECEIVER	FAST_SENDER
1976.090	SLOW_SENDER1	N/A
1977.495	FAST_SENDER	N/A
1983.476	RECEIVER	FAST_SENDER
1985.877	FAST_SENDER	N/A
1986.695	RECEIVER	FAST_SENDER
1989.110	FAST_SENDER	N/A
1995.012	RECEIVER	FAST_SENDER
1997.413	FAST_SENDER	N/A
1999.646	RECEIVER	FAST_SENDER
1999.685	SLOW_SENDER1	N/A
2002.081	FAST_SENDER	N/A
2007.962	RECEIVER	FAST_SENDER
2010.385	FAST_SENDER	N/A
2016.208	RECEIVER	FAST_SENDER
2018.641	FAST_SENDER	N/A
2023.155	SLOW_SENDER1	N/A
2024.746	RECEIVER	FAST_SENDER
2027.195	FAST_SENDER	N/A
2038.274	RECEIVER	FAST_SENDER
2040.703	FAST_SENDER	N/A
2046.544	RECEIVER	FAST_SENDER
2046.926	SLOW_SENDER1	N/A
2048.993	FAST_SENDER	N/A
2055.310	RECEIVER	FAST_SENDER
2057.716	FAST_SENDER	N/A
2063.772	RECEIVER	FAST_SENDER
2066.181	FAST_SENDER	N/A
2066.938	RECEIVER	FAST_SENDER
2069.355	FAST_SENDER	N/A
2070.615	SLOW_SENDER1	N/A
2075.347	RECEIVER	FAST_SENDER
2077.770	FAST_SENDER	N/A
2078.530	RECEIVER	FAST_SENDER
2080.955	FAST_SENDER	N/A
2086.844	RECEIVER	FAST_SENDER
2089.245	FAST_SENDER	N/A
2089.985	RECEIVER	FAST_SENDER
2092.392	FAST_SENDER	N/A
2094.682	SLOW_SENDER1	N/A
2098.251	RECEIVER	FAST_SENDER
2100.692	FAST_SENDER	N/A
2101.470	RECEIVER	FAST_SENDER
2103.898	FAST_SENDER	N/A
2109.817	RECEIVER	FAST_SENDER
2112.245	FAST_SENDER	N/A
2112.988	RECEIVER	FAST_SENDER
2115.427	FAST_SENDER	N/A
2118.357	SLOW_SENDER1	N/A
2125.899	RECEIVER	FAST_SENDER
2128.330	FAST_SENDER	N/A
2134.531	RECEIVER	FAST_SENDER
2136.941	FAST_SENDER	N/A
2142.139	SLOW_SENDER1	N/A
2148.324	RECEIVER	FAST_SENDER
2150.412	FAST_SENDER	N/A
2151.166	RECEIVER	FAST_SENDER
2153.603	FAST_SENDER	N/A
2159.563	RECEIVER	FAST_SENDER
2161.990	FAST_SENDER	N/A
2162.799	RECEIVER	FAST_SENDER
2165.220	FAST_SENDER	N/A
2165.504	SLOW_SENDER1	N/A
2171.605	RECEIVER	FAST_SENDER
2174.040	FAST_SENDER	N/A
2174.782	RECEIVER	FAST_SENDER
2177.222	FAST_SENDER	N/A
2183.310	RECEIVER	FAST_SENDER
2185.713	FAST_SENDER	N/A
2186.470	RECEIVER	FAST_SENDER
2188.888	FAST_SENDER	N/A
2188.898	SLOW_SENDER1	N/A
2195.176	RECEIVER	FAST_SENDER
2197.624	FAST_SENDER	N/A
2198.370	RECEIVER	FAST_SENDER
2200.797	FAST_SENDER	N/A
2207.036	RECEIVER	FAST_SENDER
2209.478	FAST_SENDER	N/A
2210.267	RECEIVER	FAST_SENDER
2212.272	SLOW_SENDER1	N/A
2212.696	FAST_SENDER	N/A
2218.609	RECEIVER	FAST_SENDER
2221.051	FAST_SENDER	N/A
2221.832	RECEIVER	FAST_SENDER
2224.239	FAST_SENDER	N/A
2230.296	RECEIVER	FAST_SENDER
2232.745	FAST_SENDER	N/A
2233.461	RECEIVER	FAST_SENDER
2235.874	FAST_SENDER	N/A
2236.186	SLOW_SENDER1	N/A
2242.151	RECEIVER	FAST_SENDER
2244.562	FAST_SENDER	N/A
2245.313	RECEIVER	FAST_SENDER
2247.723	FAST_SENDER	N/A
2253.472	RECEIVER	FAST_SENDER
2255.879	FAST_SENDER	N/A
2256.639	RECEIVER	FAST_SENDER
2259.044	FAST_SENDER	N/A
2259.771	SLOW_SENDER1	N/A
2269.653	RECEIVER	FAST_SENDER
2272.064	FAST_SENDER	N/A
2277.753	RECEIVER	FAST_SENDER
2280.202	FAST_SENDER	N/A
2280.969	RECEIVER	FAST_SENDER
2283.417	FAST_SENDER	N/A
2283.514	SLOW_SENDER1	N/A
2288.958	RECEIVER	FAST_SENDER
2291.372	FAST_SENDER	N/A
2292.128	RECEIVER	FAST_SENDER
2294.530	FAST_SENDER	N/A
2300.615	RECEIVER	FAST_SENDER
2303.016	FAST_SENDER	N/A
2303.774	RECEIVER	FAST_SENDER
2306.183	FAST_SENDER	N/A
2306.877	SLOW_SENDER1	N/A
2311.920	RECEIVER	FAST_SENDER
2314.339	FAST_SENDER	N/A
2315.159	RECEIVER	FAST_SENDER
2317.604	FAST_SENDER	N/A
2323.470	RECEIVER	FAST_SENDER
2325.874	FAST_SENDER	N/A
2326.655	RECEIVER	FAST_SENDER
2329.065	FAST_SENDER	N/A
2330.365	SLOW_SENDER1	N/A
2335.043	RECEIVER	FAST_SENDER
2337.471	FAST_SENDER	N/A
2338.217	RECEIVER	FAST_SENDER
2340.649	FAST_SENDER	N/A
2346.557	RECEIVER	FAST_SENDER
2348.989	FAST_SENDER	N/A
2349.735	RECEIVER	FAST_SENDER
2352.163	FAST_SENDER	N/A
2353.901	SLOW_SENDER1	N/A
2358.202	RECEIVER	FAST_SENDER
2360.652	FAST_SENDER	N/A
2361.399	RECEIVER	FAST_SENDER
2363.819	FAST_SENDER	N/A
2369.816	RECEIVER	FAST_SENDER
2376.367	FAST_SENDER	N/A
2377.091	RECEIVER	FAST_SENDER
2377.249	SLOW_SENDER1	N/A
2379.527	FAST_SENDER	N/A
2385.346	RECEIVER	FAST_SENDER
2392.069	FAST_SENDER	N/A
2392.810	RECEIVER	FAST_SENDER
2395.230	FAST_SENDER	N/A
2400.613	SLOW_SENDER1	N/A
2400.743	RECEIVER	FAST_SENDER
2403.166	FAST_SENDER	N/A
2403.945	RECEIVER	FAST_SENDER
2406.381	FAST_SENDER	N/A
2412.546	RECEIVER	FAST_SENDER
2414.958	FAST_SENDER	N/A
2415.711	RECEIVER	FAST_SENDER
2418.117	FAST_SENDER	N/A
2423.687	RECEIVER	FAST_SENDER
2424.083	SLOW_SENDER1	N/A
2426.107	FAST_SENDER	N/A
2432.220	SLOW_SENDER1	N/A
2432.408	RECEIVER	FAST_SENDER
2434.849	FAST_SENDER	N/A
2435.641	RECEIVER	FAST_SENDER
2438.091	FAST_SENDER	N/A
2444.004	RECEIVER	FAST_SENDER
2446.405	FAST_SENDER	N/A
2447.200	RECEIVER	FAST_SENDER
2449.614	FAST_SENDER	N/A
2454.872	SLOW_SENDER1	N/A
2455.102	RECEIVER	FAST_SENDER
2462.432	FAST_SENDER	N/A
2463.191	RECEIVER	FAST_SENDER
2465.591	FAST_SENDER	N/A
2471.828	RECEIVER	FAST_SENDER
2474.268	FAST_SENDER	N/A
2475.039	RECEIVER	FAST_SENDER
2477.453	FAST_SENDER	N/A
2478.493	SLOW_SENDER1	N/A
2483.470	RECEIVER	FAST_SENDER
2485.873	FAST_SENDER	N/A
2486.653	RECEIVER	FAST_SENDER
2489.057	FAST_SENDER	N/A
2495.080	RECEIVER	FAST_SENDER
2497.529	FAST_SENDER	N/A
2498.242	RECEIVER	FAST_SENDER
2500.642	FAST_SENDER	N/A
2502.611	SLOW_SENDER1	N/A
2506.967	RECEIVER	FAST_SENDER
2509.383	FAST_SENDER	N/A
2510.175	RECEIVER	FAST_SENDER
2512.602	FAST_SENDER	N/A
2518.657	RECEIVER	FAST_SENDER
2521.065	FAST_SENDER	N/A
2521.845	RECEIVER	FAST_SENDER
2524.250	FAST_SENDER	N/A
2526.374	SLOW_SENDER1	N/A
2529.799	RECEIVER	FAST_SENDER
2532.235	FAST_SENDER	N/A
2533.037	RECEIVER	FAST_SENDER
2535.456	FAST_SENDER	N/A
2541.213	RECEIVER	FAST_SENDER
2543.641	FAST_SENDER	N/A
2544.388	RECEIVER	FAST_SENDER
2546.800	FAST_SENDER	N/A
2549.918	SLOW_SENDER1	N/A
2552.631	RECEIVER	FAST_SENDER
2555.069	FAST_SENDER	N/A
2555.845	RECEIVER	FAST_SENDER
2563.168	FAST_SENDER	N/A
2563.957	RECEIVER	FAST_SENDER
2566.363	FAST_SENDER	N/A
2572.497	RECEIVER	FAST_SENDER
2573.592	SLOW_SENDER1	N/A
2579.771	FAST_SENDER	N/A
2580.519	RECEIVER	FAST_SENDER
2581.786	SLOW_SENDER1	N/A
2582.552	RECEIVER	SLOW_SENDER1
2582.953	FAST_SENDER	N/A
2589.086	RECEIVER	FAST_SENDER
2591.530	FAST_SENDER	N/A
2597.752	RECEIVER	FAST_SENDER
2600.198	FAST_SENDER	N/A
2600.968	RECEIVER	FAST_SENDER
2603.392	FAST_SENDER	N/A
2604.425	SLOW_SENDER1	N/A
2609.362	RECEIVER	FAST_SENDER
2611.780	FAST_SENDER	N/A
2612.551	RECEIVER	FAST_SENDER
2614.952	FAST_SENDER	N/A
2621.047	RECEIVER	FAST_SENDER
2623.460	FAST_SENDER	N/A
2624.224	RECEIVER	FAST_SENDER
2626.649	FAST_SENDER	N/A
2627.792	SLOW_SENDER1	N/A
2632.915	RECEIVER	FAST_SENDER
2635.332	FAST_SENDER	N/A
2636.137	RECEIVER	FAST_SENDER
2638.565	FAST_SENDER	N/A
2644.300	RECEIVER	FAST_SENDER
2646.723	FAST_SENDER	N/A
2647.490	RECEIVER	FAST_SENDER
2649.927	FAST_SENDER	N/A
2651.652	SLOW_SENDER1	N/A
2655.974	RECEIVER	FAST_SENDER
2658.385	FAST_SENDER	N/A
2659.147	RECEIVER	FAST_SENDER
2661.581	FAST_SENDER	N/A
2672.134	RECEIVER	FAST_SENDER
2674.540	FAST_SENDER	N/A
2675.027	SLOW_SENDER1	N/A
2680.514	RECEIVER	FAST_SENDER
2682.933	FAST_SENDER	N/A
2688.632	RECEIVER	FAST_SENDER
2691.033	FAST_SENDER	N/A
2691.784	RECEIVER	FAST_SENDER
2694.189	FAST_SENDER	N/A
2698.817	SLOW_SENDER1	N/A
2700.115	RECEIVER	FAST_SENDER
2702.565	FAST_SENDER	N/A
2703.332	RECEIVER	FAST_SENDER
2705.772	FAST_SENDER	N/A
2711.890	RECEIVER	FAST_SENDER
2714.295	FAST_SENDER	N/A
2715.068	RECEIVER	FAST_SENDER
2717.498	FAST_SENDER	N/A
2722.710	SLOW_SENDER1	N/A
2724.083	RECEIVER	FAST_SENDER
2726.505	FAST_SENDER	N/A
2727.270	RECEIVER	FAST_SENDER
2734.974	FAST_SENDER	N/A
2735.742	RECEIVER	FAST_SENDER
2738.173	FAST_SENDER	N/A
2743.867	RECEIVER	FAST_SENDER
2746.311	FAST_SENDER	N/A
2746.481	SLOW_SENDER1	N/A
2747.070	RECEIVER	FAST_SENDER
2749.494	FAST_SENDER	N/A
2755.686	RECEIVER	FAST_SENDER
2758.097	FAST_SENDER	N/A
2758.856	RECEIVER	FAST_SENDER
2761.260	FAST_SENDER	N/A
2767.421	RECEIVER	FAST_SENDER
2769.851	FAST_SENDER	N/A
2770.575	RECEIVER	FAST_SENDER
2770.750	SLOW_SENDER1	N/A
2773.009	FAST_SENDER	N/A
2778.832	RECEIVER	FAST_SENDER
2781.279	FAST_SENDER	N/A
2782.047	RECEIVER	FAST_SENDER
2784.467	FAST_SENDER	N/A
2790.039	RECEIVER	FAST_SENDER
2792.476	FAST_SENDER	N/A
2793.239	RECEIVER	FAST_SENDER
2794.265	SLOW_SENDER1	N/A
2795.661	FAST_SENDER	N/A
2801.648	RECEIVER	FAST_SENDER
2808.510	FAST_SENDER	N/A
2809.283	RECEIVER	FAST_SENDER
2811.720	FAST_SENDER	N/A
2817.783	RECEIVER	FAST_SENDER
2817.910	SLOW_SENDER1	N/A
2818.645	RECEIVER	SLOW_SENDER1
2820.190	FAST_SENDER	N/A
2826.038	RECEIVER	FAST_SENDER
2828.464	FAST_SENDER	N/A
2829.201	RECEIVER	FAST_SENDER
2837.108	FAST_SENDER	N/A
2837.872	RECEIVER	FAST_SENDER
2840.295	FAST_SENDER	N/A
2841.528	SLOW_SENDER1	N/A
2846.658	RECEIVER	FAST_SENDER
2849.069	FAST_SENDER	N/A
2849.838	RECEIVER	FAST_SENDER
2852.246	FAST_SENDER	N/A
2862.773	RECEIVER	FAST_SENDER
2864.774	SLOW_SENDER1	N/A
2865.218	FAST_SENDER	N/A
2870.974	RECEIVER	FAST_SENDER
2873.423	FAST_SENDER	N/A
2879.256	RECEIVER	FAST_SENDER
2881.666	FAST_SENDER	N/A
2882.420	RECEIVER	FAST_SENDER
2884.840	FAST_SENDER	N/A
2888.611	SLOW_SENDER1	N/A
2890.789	RECEIVER	FAST_SENDER
2893.191	FAST_SENDER	N/A
2894.003	RECEIVER	FAST_SENDER
2896.405	FAST_SENDER	N/A
2902.072	RECEIVER	FAST_SENDER
2904.496	FAST_SENDER	N/A
2905.236	RECEIVER	FAST_SENDER
2907.656	FAST_SENDER	N/A
2912.102	SLOW_SENDER1	N/A
2913.737	RECEIVER	FAST_SENDER
2916.163	FAST_SENDER	N/A
2916.887	RECEIVER	FAST_SENDER
2919.294	FAST_SENDER	N/A
2925.369	RECEIVER	FAST_SENDER
2927.809	FAST_SENDER	N/A
2928.607	RECEIVER	FAST_SENDER
2935.921	SLOW_SENDER1	N/A
2936.423	FAST_SENDER	N/A
2942.871	RECEIVER	FAST_SENDER
2945.321	FAST_SENDER	N/A
2946.054	RECEIVER	FAST_SENDER
2948.482	FAST_SENDER	N/A
2954.465	RECEIVER	FAST_SENDER
2956.913	FAST_SENDER	N/A
2957.692	RECEIVER	FAST_SENDER
2960.051	SLOW_SENDER1	N/A
2960.122	FAST_SENDER	N/A
2966.545	RECEIVER	FAST_SENDER
2968.954	FAST_SENDER	N/A
2969.718	RECEIVER	FAST_SENDER
2972.131	FAST_SENDER	N/A
2978.164	RECEIVER	FAST_SENDER
2980.613	FAST_SENDER	N/A
2981.345	RECEIVER	FAST_SENDER
2983.541	SLOW_SENDER1	N/A
2983.778	FAST_SENDER	N/A
2989.571	RECEIVER	FAST_SENDER
2992.021	FAST_SENDER	N/A
2992.793	RECEIVER	FAST_SENDER
2995.193	FAST_SENDER	N/A
3001.245	RECEIVER	FAST_SENDER
3003.670	FAST_SENDER	N/A
3004.421	RECEIVER	FAST_SENDER
3006.856	FAST_SENDER	N/A
3006.959	SLOW_SENDER1	N/A
3012.769	RECEIVER	FAST_SENDER
3015.191	FAST_SENDER	N/A
3015.920	RECEIVER	FAST_SENDER
3018.335	FAST_SENDER	N/A
3024.402	RECEIVER	FAST_SENDER
3026.836	FAST_SENDER	N/A
3027.578	RECEIVER	FAST_SENDER
3030.011	FAST_SENDER	N/A
3030.319	SLOW_SENDER1	N/A
3035.848	RECEIVER	FAST_SENDER
3038.283	FAST_SENDER	N/A
3039.028	RECEIVER	FAST_SENDER
3041.432	FAST_SENDER	N/A
3047.251	RECEIVER	FAST_SENDER
3049.673	FAST_SENDER	N/A
3050.431	RECEIVER	FAST_SENDER
3052.835	FAST_SENDER	N/A
3054.079	SLOW_SENDER1	N/A
3058.605	RECEIVER	FAST_SENDER
3061.045	FAST_SENDER	N/A
3061.824	RECEIVER	FAST_SENDER
3064.250	FAST_SENDER	N/A
3070.416	RECEIVER	FAST_SENDER
3072.857	FAST_SENDER	N/A
3073.629	RECEIVER	FAST_SENDER
3076.049	FAST_SENDER	N/A
3077.572	SLOW_SENDER1	N/A
3082.127	RECEIVER	FAST_SENDER
3084.538	FAST_SENDER	N/A
3085.271	RECEIVER	FAST_SENDER
3087.715	FAST_SENDER	N/A
3093.594	RECEIVER	FAST_SENDER
3096.038	FAST_SENDER	N/A
3096.801	RECEIVER	FAST_SENDER
3099.209	FAST_SENDER	N/A
3101.385	SLOW_SENDER1	N/A
3105.427	RECEIVER	FAST_SENDER
3107.835	FAST_SENDER	N/A
3108.602	RECEIVER	FAST_SENDER
3111.045	FAST_SENDER	N/A
3117.273	RECEIVER	FAST_SENDER
3119.713	FAST_SENDER	N/A
3120.450	RECEIVER	FAST_SENDER
3122.883	FAST_SENDER	N/A
3124.806	SLOW_SENDER1	N/A
3129.067	RECEIVER	FAST_SENDER
3131.477	FAST_SENDER	N/A
3132.234	RECEIVER	FAST_SENDER
3134.670	FAST_SENDER	N/A
3140.330	RECEIVER	FAST_SENDER
3142.776	FAST_SENDER	N/A
3143.539	RECEIVER	FAST_SENDER
3145.939	FAST_SENDER	N/A
3148.193	SLOW_SENDER1	N/A
3151.678	RECEIVER	FAST_SENDER
3154.114	FAST_SENDER	N/A
3154.834	RECEIVER	FAST_SENDER
3157.282	FAST_SENDER	N/A
3163.530	RECEIVER	FAST_SENDER
3165.947	FAST_SENDER	N/A
3166.698	RECEIVER	FAST_SENDER
3169.148	FAST_SENDER	N/A
3172.052	SLOW_SENDER1	N/A
3174.931	RECEIVER	FAST_SENDER
3177.381	FAST_SENDER	N/A
3178.141	RECEIVER	FAST_SENDER
3180.553	FAST_SENDER	N/A
3186.455	RECEIVER	FAST_SENDER
3188.856	FAST_SENDER	N/A
3191.067	RECEIVER	FAST_SENDER
3193.514	FAST_SENDER	N/A
3195.870	SLOW_SENDER1	N/A
3199.217	RECEIVER	FAST_SENDER
3201.659	FAST_SENDER	N/A
3207.780	RECEIVER	FAST_SENDER
3210.198	FAST_SENDER	N/A
3210.953	RECEIVER	FAST_SENDER
3213.383	FAST_SENDER	N/A
3219.306	SLOW_SENDER1	N/A
3223.850	RECEIVER	FAST_SENDER
3226.252	FAST_SENDER	N/A
3232.533	RECEIVER	FAST_SENDER
3234.960	FAST_SENDER	N/A
3241.012	RECEIVER	FAST_SENDER
3242.806	SLOW_SENDER1	N/A
3243.428	FAST_SENDER	N/A
3248.967	RECEIVER	FAST_SENDER
3251.407	FAST_SENDER	N/A
3252.134	RECEIVER	FAST_SENDER
3254.534	FAST_SENDER	N/A
3260.379	RECEIVER	FAST_SENDER
3262.803	FAST_SENDER	N/A
3263.561	RECEIVER	FAST_SENDER
3265.979	FAST_SENDER	N/A
3266.332	SLOW_SENDER1	N/A
3272.082	RECEIVER	FAST_SENDER
3274.523	FAST_SENDER	N/A
3275.318	RECEIVER	FAST_SENDER
3277.753	FAST_SENDER	N/A
3283.340	RECEIVER	FAST_SENDER
3285.752	FAST_SENDER	N/A
3286.530	RECEIVER	FAST_SENDER
3288.951	FAST_SENDER	N/A
3289.795	SLOW_SENDER1	N/A
3294.798	RECEIVER	FAST_SENDER
3297.207	FAST_SENDER	N/A
3297.948	RECEIVER	FAST_SENDER
3300.360	FAST_SENDER	N/A
3306.331	RECEIVER	FAST_SENDER
3308.744	FAST_SENDER	N/A
3311.273	RECEIVER	FAST_SENDER
3313.554	SLOW_SENDER1	N/A
3317.115	FAST_SENDER	N/A
3323.159	RECEIVER	FAST_SENDER
3325.589	FAST_SENDER	N/A
3331.762	RECEIVER	FAST_SENDER
3334.183	FAST_SENDER	N/A
3337.550	SLOW_SENDER1	N/A
3340.054	RECEIVER	FAST_SENDER
3342.477	FAST_SENDER	N/A
3348.364	RECEIVER	FAST_SENDER
3354.832	FAST_SENDER	N/A
3355.585	RECEIVER	FAST_SENDER
3357.998	FAST_SENDER	N/A
3361.300	SLOW_SENDER1	N/A
3364.010	RECEIVER	FAST_SENDER
3366.450	FAST_SENDER	N/A
3367.213	RECEIVER	FAST_SENDER
3369.650	FAST_SENDER	N/A
3375.813	RECEIVER	FAST_SENDER
3378.235	FAST_SENDER	N/A
3379.003	RECEIVER	FAST_SENDER
3381.426	FAST_SENDER	N/A
3384.710	SLOW_SENDER1	N/A
3387.362	RECEIVER	FAST_SENDER
3389.787	FAST_SENDER	N/A
3390.571	RECEIVER	FAST_SENDER
3392.974	FAST_SENDER	N/A
3398.620	RECEIVER	FAST_SENDER
3401.043	FAST_SENDER	N/A
3401.777	RECEIVER	FAST_SENDER
3404.210	FAST_SENDER	N/A
3408.258	SLOW_SENDER1	N/A
3410.170	RECEIVER	FAST_SENDER
3412.586	FAST_SENDER	N/A
3413.350	RECEIVER	FAST_SENDER
3415.755	FAST_SENDER	N/A
3421.737	RECEIVER	FAST_SENDER
3424.164	FAST_SENDER	N/A
3424.921	RECEIVER	FAST_SENDER
3427.335	FAST_SENDER	N/A
3432.078	SLOW_SENDER1	N/A
3433.033	RECEIVER	FAST_SENDER
3435.463	FAST_SENDER	N/A
3436.220	RECEIVER	FAST_SENDER
3438.644	FAST_SENDER	N/A
3444.821	RECEIVER	FAST_SENDER
3447.231	FAST_SENDER	N/A
3447.991	RECEIVER	FAST_SENDER
3450.410	FAST_SENDER	N/A
3455.817	SLOW_SENDER1	N/A
3456.285	RECEIVER	FAST_SENDER
3458.699	FAST_SENDER	N/A
3459.470	RECEIVER	FAST_SENDER
3461.876	FAST_SENDER	N/A
3467.998	RECEIVER	FAST_SENDER
3470.433	FAST_SENDER	N/A
3471.171	RECEIVER	FAST_SENDER
3473.581	FAST_SENDER	N/A
3479.507	SLOW_SENDER1	N/A
3479.550	RECEIVER	FAST_SENDER
3481.994	FAST_SENDER	N/A
3487.975	RECEIVER	FAST_SENDER
3488.236	SLOW_SENDER1	N/A
3490.415	FAST_SENDER	N/A
3491.225	RECEIVER	FAST_SENDER
3493.655	FAST_SENDER	N/A
3499.420	RECEIVER	FAST_SENDER
3501.836	FAST_SENDER	N/A
3502.636	RECEIVER	FAST_SENDER
3505.045	FAST_SENDER	N/A
3510.434	SLOW_SENDER1	N/A
3511.072	RECEIVER	FAST_SENDER
3513.488	FAST_SENDER	N/A
3519.127	SLOW_SENDER1	N/A
3519.247	RECEIVER	FAST_SENDER
3521.662	FAST_SENDER	N/A
3522.450	RECEIVER	FAST_SENDER
3524.890	FAST_SENDER	N/A
3530.618	RECEIVER	FAST_SENDER
3533.030	FAST_SENDER	N/A
3533.820	RECEIVER	FAST_SENDER
3536.267	FAST_SENDER	N/A
3541.402	SLOW_SENDER1	N/A
3542.046	RECEIVER	FAST_SENDER
3544.487	FAST_SENDER	N/A
3545.252	RECEIVER	FAST_SENDER
3547.702	FAST_SENDER	N/A
3553.625	RECEIVER	FAST_SENDER
3556.066	FAST_SENDER	N/A
3556.780	RECEIVER	FAST_SENDER
3559.182	FAST_SENDER	N/A
3564.770	SLOW_SENDER1	N/A
3565.267	RECEIVER	FAST_SENDER
3567.677	FAST_SENDER	N/A
3568.490	RECEIVER	FAST_SENDER
3570.904	FAST_SENDER	N/A
3576.523	RECEIVER	FAST_SENDER
3578.964	FAST_SENDER	N/A
3579.748	RECEIVER	FAST_SENDER
3582.190	FAST_SENDER	N/A
3588.329	RECEIVER	FAST_SENDER
3588.454	SLOW_SENDER1	N/A
3590.733	FAST_SENDER	N/A
3596.621	SLOW_SENDER1	N/A
3597.375	RECEIVER	SLOW_SENDER1
3600.967	RECEIVER	FAST_SENDER
3603.368	FAST_SENDER	N/A
3609.210	RECEIVER	FAST_SENDER
3611.611	FAST_SENDER	N/A
3617.477	RECEIVER	FAST_SENDER
3619.268	SLOW_SENDER1	N/A
3619.899	FAST_SENDER	N/A
3626.173	RECEIVER	FAST_SENDER
3628.601	FAST_SENDER	N/A
3629.380	RECEIVER	FAST_SENDER
3631.823	FAST_SENDER	N/A
3637.663	RECEIVER	FAST_SENDER
3640.065	FAST_SENDER	N/A
3642.663	RECEIVER	FAST_SENDER
3643.065	SLOW_SENDER1	N/A
3645.081	FAST_SENDER	N/A
3651.124	RECEIVER	FAST_SENDER
3653.568	FAST_SENDER	N/A
3664.316	RECEIVER	FAST_SENDER
3666.558	SLOW_SENDER1	N/A
3666.734	FAST_SENDER	N/A
3672.506	RECEIVER	FAST_SENDER
3674.946	FAST_SENDER	N/A
3680.900	RECEIVER	FAST_SENDER
3683.349	FAST_SENDER	N/A
3688.877	RECEIVER	FAST_SENDER
3690.199	SLOW_SENDER1	N/A
3691.311	FAST_SENDER	N/A
3697.066	RECEIVER	FAST_SENDER
3699.472	FAST_SENDER	N/A
3700.229	RECEIVER	FAST_SENDER
3702.669	FAST_SENDER	N/A
3708.512	RECEIVER	FAST_SENDER
3710.914	FAST_SENDER	N/A
3711.687	RECEIVER	FAST_SENDER
3713.707	SLOW_SENDER1	N/A
3714.126	FAST_SENDER	N/A
3720.319	RECEIVER	FAST_SENDER
3722.753	FAST_SENDER	N/A
3723.552	RECEIVER	FAST_SENDER
3725.981	FAST_SENDER	N/A
3732.162	RECEIVER	FAST_SENDER
3734.590	FAST_SENDER	N/A
3735.354	RECEIVER	FAST_SENDER
3737.578	SLOW_SENDER1	N/A
3737.776	FAST_SENDER	N/A
3743.453	RECEIVER	FAST_SENDER
3745.882	FAST_SENDER	N/A
3746.634	RECEIVER	FAST_SENDER
3749.042	FAST_SENDER	N/A
3755.317	RECEIVER	FAST_SENDER
3757.766	FAST_SENDER	N/A
3758.520	RECEIVER	FAST_SENDER
3760.930	FAST_SENDER	N/A
3761.288	SLOW_SENDER1	N/A
3766.963	RECEIVER	FAST_SENDER
3769.381	FAST_SENDER	N/A
3770.162	RECEIVER	FAST_SENDER
3772.609	FAST_SENDER	N/A
3778.529	RECEIVER	FAST_SENDER
3780.931	FAST_SENDER	N/A
3781.695	RECEIVER	FAST_SENDER
3784.097	FAST_SENDER	N/A
3785.011	SLOW_SENDER1	N/A
3790.162	RECEIVER	FAST_SENDER
3792.577	FAST_SENDER	N/A
3793.357	RECEIVER	FAST_SENDER
3795.762	FAST_SENDER	N/A
3801.995	RECEIVER	FAST_SENDER
3804.402	FAST_SENDER	N/A
3805.165	RECEIVER	FAST_SENDER
3807.587	FAST_SENDER	N/A
3808.556	SLOW_SENDER1	N/A
3813.394	RECEIVER	FAST_SENDER
3815.828	FAST_SENDER	N/A
3816.601	RECEIVER	FAST_SENDER
3819.013	FAST_SENDER	N/A
3824.848	RECEIVER	FAST_SENDER
3827.248	FAST_SENDER	N/A
3828.001	RECEIVER	FAST_SENDER
3830.431	FAST_SENDER	N/A
3832.339	SLOW_SENDER1	N/A
3836.568	RECEIVER	FAST_SENDER
3838.978	FAST_SENDER	N/A
3839.735	RECEIVER	FAST_SENDER
3842.178	FAST_SENDER	N/A
3853.076	RECEIVER	FAST_SENDER
3855.476	FAST_SENDER	N/A
3855.716	SLOW_SENDER1	N/A
3861.083	RECEIVER	FAST_SENDER
3863.521	FAST_SENDER	N/A
3865.956	RECEIVER	FAST_SENDER
3868.398	FAST_SENDER	N/A
3874.751	RECEIVER	FAST_SENDER
3877.183	FAST_SENDER	N/A
3879.348	SLOW_SENDER1	N/A
3883.601	RECEIVER	FAST_SENDER
3886.034	FAST_SENDER	N/A
3891.705	RECEIVER	FAST_SENDER
3894.155	FAST_SENDER	N/A
3900.023	RECEIVER	FAST_SENDER
3902.449	FAST_SENDER	N/A
3902.907	SLOW_SENDER1	N/A
3903.230	RECEIVER	FAST_SENDER
3911.315	FAST_SENDER	N/A
3917.113	RECEIVER	FAST_SENDER
3919.522	FAST_SENDER	N/A
3920.327	RECEIVER	FAST_SENDER
3922.771	FAST_SENDER	N/A
3926.642	SLOW_SENDER1	N/A
3928.312	RECEIVER	FAST_SENDER
3930.726	FAST_SENDER	N/A
3931.520	RECEIVER	FAST_SENDER
3933.958	FAST_SENDER	N/A
3939.809	RECEIVER	FAST_SENDER
3942.244	FAST_SENDER	N/A
3942.994	RECEIVER	FAST_SENDER
3945.404	FAST_SENDER	N/A
3950.316	SLOW_SENDER1	N/A
3950.923	RECEIVER	FAST_SENDER
3952.803	RECEIVER	SLOW_SENDER1
3953.347	FAST_SENDER	N/A
3959.185	RECEIVER	FAST_SENDER
3961.619	FAST_SENDER	N/A
3962.390	RECEIVER	FAST_SENDER
3964.830	FAST_SENDER	N/A
3970.705	RECEIVER	FAST_SENDER
3973.142	FAST_SENDER	N/A
3973.890	RECEIVER	FAST_SENDER
3974.308	SLOW_SENDER1	N/A
3976.321	FAST_SENDER	N/A
3982.197	RECEIVER	FAST_SENDER
3984.620	FAST_SENDER	N/A
3987.029	RECEIVER	FAST_SENDER
3989.448	FAST_SENDER	N/A
3995.384	RECEIVER	FAST_SENDER
3997.786	SLOW_SENDER1	N/A
3997.832	FAST_SENDER	N/A
4004.618	RECEIVER	FAST_SENDER
4007.022	FAST_SENDER	N/A
4013.066	RECEIVER	FAST_SENDER
4015.471	FAST_SENDER	N/A
4021.281	SLOW_SENDER1	N/A
4021.512	RECEIVER	FAST_SENDER
4023.915	FAST_SENDER	N/A
4024.667	RECEIVER	FAST_SENDER
4027.116	FAST_SENDER	N/A
4032.993	RECEIVER	FAST_SENDER
4035.416	FAST_SENDER	N/A
4036.164	RECEIVER	FAST_SENDER
4038.605	FAST_SENDER	N/A
4044.621	RECEIVER	FAST_SENDER
4044.735	SLOW_SENDER1	N/A
4047.031	FAST_SENDER	N/A
4052.844	RECEIVER	FAST_SENDER
4052.943	SLOW_SENDER1	N/A
4055.278	FAST_SENDER	N/A
4056.028	RECEIVER	FAST_SENDER
4058.477	FAST_SENDER	N/A
4064.352	RECEIVER	FAST_SENDER
4066.787	FAST_SENDER	N/A
4067.552	RECEIVER	FAST_SENDER
4069.981	FAST_SENDER	N/A
4075.561	SLOW_SENDER1	N/A
4075.920	RECEIVER	FAST_SENDER
4083.536	FAST_SENDER	N/A
4084.265	RECEIVER	FAST_SENDER
4086.703	FAST_SENDER	N/A
4092.766	RECEIVER	FAST_SENDER
4095.167	FAST_SENDER	N/A
4097.410	RECEIVER	FAST_SENDER
4099.055	SLOW_SENDER1	N/A
4099.853	FAST_SENDER	N/A
4105.814	RECEIVER	FAST_SENDER
4108.263	FAST_SENDER	N/A
4114.173	RECEIVER	FAST_SENDER
4116.588	FAST_SENDER	N/A
4117.311	RECEIVER	FAST_SENDER
4119.718	FAST_SENDER	N/A
4122.872	SLOW_SENDER1	N/A
4125.750	RECEIVER	FAST_SENDER
4128.192	FAST_SENDER	N/A
4128.988	RECEIVER	FAST_SENDER
4131.424	FAST_SENDER	N/A
4137.310	RECEIVER	FAST_SENDER
4139.732	FAST_SENDER	N/A
4140.482	RECEIVER	FAST_SENDER
4142.884	FAST_SENDER	N/A
4146.451	SLOW_SENDER1	N/A
4149.142	RECEIVER	FAST_SENDER
4151.584	FAST_SENDER	N/A
4152.386	RECEIVER	FAST_SENDER
4154.818	FAST_SENDER	N/A
4161.112	RECEIVER	FAST_SENDER
4167.833	FAST_SENDER	N/A
4168.540	RECEIVER	FAST_SENDER
4169.949	SLOW_SENDER1	N/A
4170.946	FAST_SENDER	N/A
4176.548	RECEIVER	FAST_SENDER
4178.948	FAST_SENDER	N/A
4179.688	RECEIVER	FAST_SENDER
4182.113	FAST_SENDER	N/A
4188.147	RECEIVER	FAST_SENDER
4190.574	FAST_SENDER	N/A
4192.961	RECEIVER	FAST_SENDER
4193.553	SLOW_SENDER1	N/A
4195.378	FAST_SENDER	N/A
4201.554	RECEIVER	FAST_SENDER
4203.954	FAST_SENDER	N/A
4210.002	RECEIVER	FAST_SENDER
4212.420	FAST_SENDER	N/A
4213.234	RECEIVER	FAST_SENDER
4215.679	FAST_SENDER	N/A
4216.915	SLOW_SENDER1	N/A
4221.696	RECEIVER	FAST_SENDER
4224.103	FAST_SENDER	N/A
4224.865	RECEIVER	FAST_SENDER
4227.298	FAST_SENDER	N/A
4232.949	RECEIVER	FAST_SENDER
4235.374	FAST_SENDER	N/A
4236.122	RECEIVER	FAST_SENDER
4238.538	FAST_SENDER	N/A
4240.351	SLOW_SENDER1	N/A
4244.442	RECEIVER	FAST_SENDER
4246.865	FAST_SENDER	N/A
4247.592	RECEIVER	FAST_SENDER
4249.996	FAST_SENDER	N/A
4255.531	RECEIVER	FAST_SENDER
4257.981	FAST_SENDER	N/A
4258.747	RECEIVER	FAST_SENDER
4261.163	FAST_SENDER	N/A
4263.730	SLOW_SENDER1	N/A
4267.248	RECEIVER	FAST_SENDER
4269.649	FAST_SENDER	N/A
4270.393	RECEIVER	FAST_SENDER
4272.822	FAST_SENDER	N/A
4278.798	RECEIVER	FAST_SENDER
4281.248	FAST_SENDER	N/A
4282.001	RECEIVER	FAST_SENDER
4284.418	FAST_SENDER	N/A
4287.290	SLOW_SENDER1	N/A
4290.320	RECEIVER	FAST_SENDER
4292.765	FAST_SENDER	N/A
4293.530	RECEIVER	FAST_SENDER
4295.966	FAST_SENDER	N/A
4301.943	RECEIVER	FAST_SENDER
4304.373	FAST_SENDER	N/A
4305.141	RECEIVER	FAST_SENDER
4307.590	FAST_SENDER	N/A
4310.831	SLOW_SENDER1	N/A
4313.393	RECEIVER	FAST_SENDER
4315.829	FAST_SENDER	N/A
4316.585	RECEIVER	FAST_SENDER
4319.021	FAST_SENDER	N/A
4324.699	RECEIVER	FAST_SENDER
4327.121	FAST_SENDER	N/A
4329.320	RECEIVER	FAST_SENDER
4331.743	FAST_SENDER	N/A
4334.583	SLOW_SENDER1	N/A
4337.692	RECEIVER	FAST_SENDER
4340.123	FAST_SENDER	N/A
4345.971	RECEIVER	FAST_SENDER
4348.421	FAST_SENDER	N/A
4353.907	RECEIVER	FAST_SENDER
4356.307	FAST_SENDER	N/A
4357.039	RECEIVER	FAST_SENDER
4358.309	SLOW_SENDER1	N/A
4359.441	FAST_SENDER	N/A
4365.501	RECEIVER	FAST_SENDER
4367.910	FAST_SENDER	N/A
4370.307	RECEIVER	FAST_SENDER
4372.726	FAST_SENDER	N/A
4378.638	RECEIVER	FAST_SENDER
4381.067	FAST_SENDER	N/A
4382.086	SLOW_SENDER1	N/A
4386.771	RECEIVER	FAST_SENDER
4389.211	FAST_SENDER	N/A
4395.254	RECEIVER	FAST_SENDER
4397.675	FAST_SENDER	N/A
4403.848	RECEIVER	FAST_SENDER
4405.860	SLOW_SENDER1	N/A
4406.273	FAST_SENDER	N/A
4412.330	RECEIVER	FAST_SENDER
4414.072	SLOW_SENDER1	N/A
4414.736	FAST_SENDER	N/A
4415.477	RECEIVER	FAST_SENDER
4417.886	FAST_SENDER	N/A
4423.574	RECEIVER	FAST_SENDER
4425.979	FAST_SENDER	N/A
4426.728	RECEIVER	FAST_SENDER
4429.164	FAST_SENDER	N/A
4434.786	RECEIVER	FAST_SENDER
4436.613	SLOW_SENDER1	N/A
4437.232	FAST_SENDER	N/A
4442.975	RECEIVER	FAST_SENDER
4444.811	SLOW_SENDER1	N/A
4445.376	FAST_SENDER	N/A
4445.617	RECEIVER	SLOW_SENDER1
4451.330	RECEIVER	FAST_SENDER
4453.751	FAST_SENDER	N/A
4459.710	RECEIVER	FAST_SENDER
4462.139	FAST_SENDER	N/A
4467.433	SLOW_SENDER1	N/A
4467.899	RECEIVER	FAST_SENDER
4470.320	FAST_SENDER	N/A
4471.130	RECEIVER	FAST_SENDER
4473.561	FAST_SENDER	N/A
4479.640	RECEIVER	FAST_SENDER
4482.055	FAST_SENDER	N/A
4482.808	RECEIVER	FAST_SENDER
4485.234	FAST_SENDER	N/A
4490.845	SLOW_SENDER1	N/A
4491.441	RECEIVER	FAST_SENDER
4493.871	FAST_SENDER	N/A
4494.615	RECEIVER	FAST_SENDER
4497.037	FAST_SENDER	N/A
4503.197	RECEIVER	FAST_SENDER
4505.634	FAST_SENDER	N/A
4506.358	RECEIVER	FAST_SENDER
4508.789	FAST_SENDER	N/A
4514.407	SLOW_SENDER1	N/A
4515.014	RECEIVER	FAST_SENDER
4517.435	FAST_SENDER	N/A
4518.197	RECEIVER	FAST_SENDER
4520.605	FAST_SENDER	N/A
4533.122	FAST_SENDER	N/A
4538.539	SLOW_SENDER1	N/A
4543.893	RECEIVER	FAST_SENDER
4546.322	FAST_SENDER	N/A
4547.081	RECEIVER	FAST_SENDER
4549.489	FAST_SENDER	N/A
4555.381	RECEIVER	FAST_SENDER
4557.811	FAST_SENDER	N/A
4558.542	RECEIVER	FAST_SENDER
4560.962	FAST_SENDER	N/A
4562.131	SLOW_SENDER1	N/A
4566.482	RECEIVER	FAST_SENDER
4568.882	FAST_SENDER	N/A
4569.631	RECEIVER	FAST_SENDER
4572.080	FAST_SENDER	N/A
4578.310	RECEIVER	FAST_SENDER
4580.727	FAST_SENDER	N/A
4581.500	RECEIVER	FAST_SENDER
4583.907	FAST_SENDER	N/A
4585.825	SLOW_SENDER1	N/A
4590.213	RECEIVER	FAST_SENDER
4592.625	FAST_SENDER	N/A
4593.377	RECEIVER	FAST_SENDER
4595.810	FAST_SENDER	N/A
4601.779	RECEIVER	FAST_SENDER
4604.224	FAST_SENDER	N/A
4604.969	RECEIVER	FAST_SENDER
4607.406	FAST_SENDER	N/A
4609.196	SLOW_SENDER1	N/A
4613.328	RECEIVER	FAST_SENDER
4615.769	FAST_SENDER	N/A
4616.533	RECEIVER	FAST_SENDER
4618.943	FAST_SENDER	N/A
4624.722	RECEIVER	FAST_SENDER
4627.130	FAST_SENDER	N/A
4627.901	RECEIVER	FAST_SENDER
4630.306	FAST_SENDER	N/A
4632.739	SLOW_SENDER1	N/A
4636.009	RECEIVER	FAST_SENDER
4638.426	FAST_SENDER	N/A
4639.235	RECEIVER	FAST_SENDER
4641.645	FAST_SENDER	N/A
4647.560	RECEIVER	FAST_SENDER
4649.980	FAST_SENDER	N/A
4650.775	RECEIVER	FAST_SENDER
4653.208	FAST_SENDER	N/A
4656.368	SLOW_SENDER1	N/A
4659.006	RECEIVER	FAST_SENDER
4661.444	FAST_SENDER	N/A
4662.176	RECEIVER	FAST_SENDER
4664.614	FAST_SENDER	N/A
4670.515	RECEIVER	FAST_SENDER
4672.916	FAST_SENDER	N/A
4673.721	RECEIVER	FAST_SENDER
4676.156	FAST_SENDER	N/A
4679.836	SLOW_SENDER1	N/A
4682.015	RECEIVER	FAST_SENDER
4684.440	FAST_SENDER	N/A
4685.170	RECEIVER	FAST_SENDER
4687.590	FAST_SENDER	N/A
4693.315	RECEIVER	FAST_SENDER
4695.728	FAST_SENDER	N/A
4696.478	RECEIVER	FAST_SENDER
4698.892	FAST_SENDER	N/A
4703.243	SLOW_SENDER1	N/A
4705.109	RECEIVER	FAST_SENDER
4707.513	FAST_SENDER	N/A
4708.257	RECEIVER	FAST_SENDER
4710.670	FAST_SENDER	N/A
4716.229	RECEIVER	FAST_SENDER
4718.647	FAST_SENDER	N/A
4719.400	RECEIVER	FAST_SENDER
4721.821	FAST_SENDER	N/A
4726.805	SLOW_SENDER1	N/A
4727.855	RECEIVER	FAST_SENDER
4730.301	FAST_SENDER	N/A
4731.052	RECEIVER	FAST_SENDER
4733.492	FAST_SENDER	N/A
4739.531	RECEIVER	FAST_SENDER
4741.937	FAST_SENDER	N/A
4742.712	RECEIVER	FAST_SENDER
4750.077	FAST_SENDER	N/A
4750.325	SLOW_SENDER1	N/A
4750.859	RECEIVER	FAST_SENDER
4753.279	FAST_SENDER	N/A
4758.866	RECEIVER	FAST_SENDER
4761.275	FAST_SENDER	N/A
4762.020	RECEIVER	FAST_SENDER
4764.420	FAST_SENDER	N/A
4770.332	RECEIVER	FAST_SENDER
4772.734	FAST_SENDER	N/A
4773.517	RECEIVER	FAST_SENDER
4773.850	SLOW_SENDER1	N/A
4775.955	FAST_SENDER	N/A
4781.823	RECEIVER	FAST_SENDER
4784.246	FAST_SENDER	N/A
4784.997	RECEIVER	FAST_SENDER
4787.438	FAST_SENDER	N/A
4793.189	RECEIVER	FAST_SENDER
4795.621	FAST_SENDER	N/A
4796.402	RECEIVER	FAST_SENDER
4797.666	SLOW_SENDER1	N/A
4798.814	FAST_SENDER	N/A
4804.688	RECEIVER	FAST_SENDER
4807.128	FAST_SENDER	N/A
4807.937	RECEIVER	FAST_SENDER
4810.370	FAST_SENDER	N/A
4820.960	RECEIVER	FAST_SENDER
4821.341	SLOW_SENDER1	N/A
4823.396	FAST_SENDER	N/A
4829.056	RECEIVER	FAST_SENDER
4831.501	FAST_SENDER	N/A
4832.240	RECEIVER	FAST_SENDER
4834.681	FAST_SENDER	N/A
4840.684	RECEIVER	FAST_SENDER
4843.098	FAST_SENDER	N/A
4843.860	RECEIVER	FAST_SENDER
4844.952	SLOW_SENDER1	N/A
4846.300	FAST_SENDER	N/A
4852.151	RECEIVER	FAST_SENDER
4854.579	FAST_SENDER	N/A
4857.158	RECEIVER	FAST_SENDER
4859.569	FAST_SENDER	N/A
4865.802	RECEIVER	FAST_SENDER
4868.234	FAST_SENDER	N/A
4868.662	SLOW_SENDER1	N/A
4874.835	RECEIVER	FAST_SENDER
4877.254	FAST_SENDER	N/A
4883.476	RECEIVER	FAST_SENDER
4885.883	FAST_SENDER	N/A
4891.649	RECEIVER	FAST_SENDER
4892.429	SLOW_SENDER1	N/A
4893.181	RECEIVER	SLOW_SENDER1
4894.052	FAST_SENDER	N/A
4899.909	RECEIVER	FAST_SENDER
4900.597	SLOW_SENDER1	N/A
4901.382	RECEIVER	SLOW_SENDER1
4902.320	FAST_SENDER	N/A
4908.226	RECEIVER	FAST_SENDER
4910.655	FAST_SENDER	N/A
4916.857	RECEIVER	FAST_SENDER
4919.304	FAST_SENDER	N/A
4920.081	RECEIVER	FAST_SENDER
4922.506	FAST_SENDER	N/A
4923.261	SLOW_SENDER1	N/A
4928.805	RECEIVER	FAST_SENDER
4931.226	FAST_SENDER	N/A
4931.961	RECEIVER	FAST_SENDER
4934.397	FAST_SENDER	N/A
4940.616	RECEIVER	FAST_SENDER
4943.051	FAST_SENDER	N/A
4943.784	RECEIVER	FAST_SENDER
4946.188	FAST_SENDER	N/A
4946.974	SLOW_SENDER1	N/A
4952.023	RECEIVER	FAST_SENDER
4954.467	FAST_SENDER	N/A
4955.270	RECEIVER	FAST_SENDER
4957.696	FAST_SENDER	N/A
4963.761	RECEIVER	FAST_SENDER
4966.209	FAST_SENDER	N/A
4966.965	RECEIVER	FAST_SENDER
4969.414	FAST_SENDER	N/A
4970.767	SLOW_SENDER1	N/A
4975.531	RECEIVER	FAST_SENDER
4977.936	FAST_SENDER	N/A
4978.703	RECEIVER	FAST_SENDER
4981.122	FAST_SENDER	N/A
4986.880	RECEIVER	FAST_SENDER
4989.297	FAST_SENDER	N/A
4991.770	RECEIVER	FAST_SENDER
4994.184	FAST_SENDER	N/A
4994.193	SLOW_SENDER1	N/A
5000.688	RECEIVER	FAST_SENDER
5007.232	FAST_SENDER	N/A
5007.978	RECEIVER	FAST_SENDER
5010.426	FAST_SENDER	N/A
5016.515	RECEIVER	FAST_SENDER
5017.556	SLOW_SENDER1	N/A
5018.368	RECEIVER	SLOW_SENDER1
5018.919	FAST_SENDER	N/A
5024.845	RECEIVER	FAST_SENDER
5025.803	SLOW_SENDER1	N/A
5027.269	FAST_SENDER	N/A
5028.031	RECEIVER	FAST_SENDER
5030.463	FAST_SENDER	N/A
5036.200	RECEIVER	FAST_SENDER
5042.844	FAST_SENDER	N/A
5043.548	RECEIVER	FAST_SENDER
5045.984	FAST_SENDER	N/A
5048.070	SLOW_SENDER1	N/A
5051.708	RECEIVER	FAST_SENDER
5054.120	FAST_SENDER	N/A
5054.876	RECEIVER	FAST_SENDER
5057.310	FAST_SENDER	N/A
5062.885	RECEIVER	FAST_SENDER
5065.309	FAST_SENDER	N/A
5066.034	RECEIVER	FAST_SENDER
5068.458	FAST_SENDER	N/A
5071.780	SLOW_SENDER1	N/A
5073.918	RECEIVER	FAST_SENDER
5076.327	FAST_SENDER	N/A
5077.110	RECEIVER	FAST_SENDER
5079.553	FAST_SENDER	N/A
5085.293	RECEIVER	FAST_SENDER
5087.741	FAST_SENDER	N/A
5088.471	RECEIVER	FAST_SENDER
5090.896	FAST_SENDER	N/A
5095.291	SLOW_SENDER1	N/A
5096.920	RECEIVER	FAST_SENDER
5103.637	FAST_SENDER	N/A
5106.177	RECEIVER	FAST_SENDER
5108.595	FAST_SENDER	N/A
5114.289	RECEIVER	FAST_SENDER
5116.729	FAST_SENDER	N/A
5117.512	RECEIVER	FAST_SENDER
5118.900	SLOW_SENDER1	N/A
5119.959	FAST_SENDER	N/A
5126.233	RECEIVER	FAST_SENDER
5128.650	FAST_SENDER	N/A
5129.422	RECEIVER	FAST_SENDER
5131.871	FAST_SENDER	N/A
5137.695	RECEIVER	FAST_SENDER
5140.113	FAST_SENDER	N/A
5140.860	RECEIVER	FAST_SENDER
5142.663	SLOW_SENDER1	N/A
5143.271	FAST_SENDER	N/A
5149.410	RECEIVER	FAST_SENDER
5151.852	FAST_SENDER	N/A
5152.624	RECEIVER	FAST_SENDER
5155.071	FAST_SENDER	N/A
5160.688	RECEIVER	FAST_SENDER
5163.088	FAST_SENDER	N/A
5163.845	RECEIVER	FAST_SENDER
5166.205	SLOW_SENDER1	N/A
5171.258	FAST_SENDER	N/A
5172.045	RECEIVER	FAST_SENDER
5174.495	FAST_SENDER	N/A
5180.479	RECEIVER	FAST_SENDER
5182.910	FAST_SENDER	N/A
5183.653	RECEIVER	FAST_SENDER
5186.082	FAST_SENDER	N/A
5189.722	SLOW_SENDER1	N/A
5192.210	RECEIVER	FAST_SENDER
5194.625	FAST_SENDER	N/A
5195.334	RECEIVER	FAST_SENDER
5202.923	FAST_SENDER	N/A
5203.713	RECEIVER	FAST_SENDER
5206.147	FAST_SENDER	N/A
5213.265	SLOW_SENDER1	N/A
5216.735	RECEIVER	FAST_SENDER
5219.154	FAST_SENDER	N/A
5225.385	RECEIVER	FAST_SENDER
5227.807	FAST_SENDER	N/A
5233.385	RECEIVER	FAST_SENDER
5235.826	FAST_SENDER	N/A
5236.755	SLOW_SENDER1	N/A
5242.048	RECEIVER	FAST_SENDER
5244.487	FAST_SENDER	N/A
5244.921	SLOW_SENDER1	N/A
5245.688	RECEIVER	SLOW_SENDER1
5250.737	RECEIVER	FAST_SENDER
5253.159	FAST_SENDER	N/A
5259.166	RECEIVER	FAST_SENDER
5261.575	FAST_SENDER	N/A
5267.527	RECEIVER	FAST_SENDER
5267.578	SLOW_SENDER1	N/A
5269.954	FAST_SENDER	N/A
5275.647	RECEIVER	FAST_SENDER
5278.082	FAST_SENDER	N/A
5284.093	RECEIVER	FAST_SENDER
5286.529	FAST_SENDER	N/A
5291.410	SLOW_SENDER1	N/A
5292.820	RECEIVER	FAST_SENDER
5295.228	FAST_SENDER	N/A
5295.952	RECEIVER	FAST_SENDER
5303.639	FAST_SENDER	N/A
5304.376	RECEIVER	FAST_SENDER
5306.801	FAST_SENDER	N/A
5312.568	RECEIVER	FAST_SENDER
5315.011	FAST_SENDER	N/A
5315.066	SLOW_SENDER1	N/A
5315.803	RECEIVER	FAST_SENDER
5318.216	FAST_SENDER	N/A
5329.181	RECEIVER	FAST_SENDER
5331.214	FAST_SENDER	N/A
5337.226	RECEIVER	FAST_SENDER
5338.447	SLOW_SENDER1	N/A
5339.647	FAST_SENDER	N/A
5345.916	RECEIVER	FAST_SENDER
5348.338	FAST_SENDER	N/A
5354.435	RECEIVER	FAST_SENDER
5356.846	FAST_SENDER	N/A
5357.597	RECEIVER	FAST_SENDER
5360.018	FAST_SENDER	N/A
5362.203	SLOW_SENDER1	N/A
5365.837	RECEIVER	FAST_SENDER
5368.257	FAST_SENDER	N/A
5369.022	RECEIVER	FAST_SENDER
5371.469	FAST_SENDER	N/A
5377.265	RECEIVER	FAST_SENDER
5379.675	FAST_SENDER	N/A
5380.477	RECEIVER	FAST_SENDER
5382.921	FAST_SENDER	N/A
5385.594	SLOW_SENDER1	N/A
5389.197	RECEIVER	FAST_SENDER
5391.618	FAST_SENDER	N/A
5392.388	RECEIVER	FAST_SENDER
5394.831	FAST_SENDER	N/A
5400.472	RECEIVER	FAST_SENDER
5402.880	FAST_SENDER	N/A
5403.687	RECEIVER	FAST_SENDER
5406.089	FAST_SENDER	N/A
5409.226	SLOW_SENDER1	N/A
5412.426	RECEIVER	FAST_SENDER
5414.860	FAST_SENDER	N/A
5415.657	RECEIVER	FAST_SENDER
5418.096	FAST_SENDER	N/A
5423.749	RECEIVER	FAST_SENDER
5426.151	FAST_SENDER	N/A
5426.879	RECEIVER	FAST_SENDER
5429.301	FAST_SENDER	N/A
5432.717	SLOW_SENDER1	N/A
5434.919	RECEIVER	FAST_SENDER
5437.320	FAST_SENDER	N/A
5438.058	RECEIVER	FAST_SENDER
5440.485	FAST_SENDER	N/A
5446.218	RECEIVER	FAST_SENDER
5448.624	FAST_SENDER	N/A
5449.405	RECEIVER	FAST_SENDER
5451.845	FAST_SENDER	N/A
5456.450	SLOW_SENDER1	N/A
5457.962	RECEIVER	FAST_SENDER
5460.392	FAST_SENDER	N/A
5461.196	RECEIVER	FAST_SENDER
5463.635	FAST_SENDER	N/A
5469.159	RECEIVER	FAST_SENDER
5471.605	FAST_SENDER	N/A
5472.374	RECEIVER	FAST_SENDER
5474.817	FAST_SENDER	N/A
5479.850	SLOW_SENDER1	N/A
5481.269	RECEIVER	FAST_SENDER
5483.704	FAST_SENDER	N/A
5485.857	RECEIVER	FAST_SENDER
5488.266	FAST_SENDER	N/A
5494.150	RECEIVER	FAST_SENDER
5496.550	FAST_SENDER	N/A
5502.241	RECEIVER	FAST_SENDER
5503.674	SLOW_SENDER1	N/A
5504.651	FAST_SENDER	N/A
5510.569	RECEIVER	FAST_SENDER
5512.988	FAST_SENDER	N/A
5513.742	RECEIVER	FAST_SENDER
5516.183	FAST_SENDER	N/A
5521.901	RECEIVER	FAST_SENDER
5524.349	FAST_SENDER	N/A
5525.104	RECEIVER	FAST_SENDER
5527.362	SLOW_SENDER1	N/A
5533.125	FAST_SENDER	N/A
5533.866	RECEIVER	FAST_SENDER
5536.290	FAST_SENDER	N/A
5546.592	RECEIVER	FAST_SENDER
5548.994	FAST_SENDER	N/A
5550.936	SLOW_SENDER1	N/A
5554.999	RECEIVER	FAST_SENDER
5557.446	FAST_SENDER	N/A
5563.596	RECEIVER	FAST_SENDER
5566.024	FAST_SENDER	N/A
5571.635	RECEIVER	FAST_SENDER
5574.074	FAST_SENDER	N/A
5574.347	SLOW_SENDER1	N/A
5574.809	RECEIVER	FAST_SENDER
5577.228	FAST_SENDER	N/A
5582.906	RECEIVER	FAST_SENDER
5585.329	FAST_SENDER	N/A
5586.090	RECEIVER	FAST_SENDER
5588.527	FAST_SENDER	N/A
5594.158	RECEIVER	FAST_SENDER
5596.598	FAST_SENDER	N/A
5597.321	RECEIVER	FAST_SENDER
5597.725	SLOW_SENDER1	N/A
5604.646	FAST_SENDER	N/A
5605.391	RECEIVER	FAST_SENDER
5607.827	FAST_SENDER	N/A
5613.649	RECEIVER	FAST_SENDER
5616.066	FAST_SENDER	N/A
5616.822	RECEIVER	FAST_SENDER
5619.259	FAST_SENDER	N/A
5621.481	SLOW_SENDER1	N/A
[truncated: 10,508 more rows]
