# Supplementary material for: CATO: Wake-Up reCeiver-bAsed communicaTiOn for Batteryless Devices
Source: Sensors (Basel). 2025 Nov 7;25(22):6813. doi: 10.3390/s25226813 (PMC12655924; doi:10.3390/s25226813)
Supplement: Supplementary file 1 [file sensors-25-06813-s001.zip › File S1_Experimental_and_Simulation_Data/simulation/capsweep/cap9/mac_competing_nodes_link_reserve.csv]

time_s	node_id	received_from
2.700	FAST_SENDER	N/A
2.700	SLOW_SENDER1	N/A
3.434	RECEIVER	SLOW_SENDER1
5.408	RECEIVER	FAST_SENDER
7.849	FAST_SENDER	N/A
8.632	RECEIVER	FAST_SENDER
8.880	SLOW_SENDER1	N/A
9.678	RECEIVER	SLOW_SENDER1
11.066	FAST_SENDER	N/A
11.860	RECEIVER	FAST_SENDER
14.269	FAST_SENDER	N/A
15.026	RECEIVER	FAST_SENDER
17.119	SLOW_SENDER1	N/A
17.429	FAST_SENDER	N/A
18.190	RECEIVER	FAST_SENDER
20.606	FAST_SENDER	N/A
21.400	RECEIVER	FAST_SENDER
23.836	FAST_SENDER	N/A
24.642	RECEIVER	FAST_SENDER
27.064	FAST_SENDER	N/A
27.822	RECEIVER	FAST_SENDER
30.249	FAST_SENDER	N/A
31.040	RECEIVER	FAST_SENDER
31.935	SLOW_SENDER1	N/A
32.721	RECEIVER	SLOW_SENDER1
33.456	FAST_SENDER	N/A
36.634	FAST_SENDER	N/A
40.150	SLOW_SENDER1	N/A
44.459	FAST_SENDER	N/A
52.492	FAST_SENDER	N/A
56.004	RECEIVER	FAST_SENDER
58.427	FAST_SENDER	N/A
59.158	RECEIVER	FAST_SENDER
61.603	FAST_SENDER	N/A
62.312	RECEIVER	FAST_SENDER
62.771	SLOW_SENDER1	N/A
63.514	RECEIVER	SLOW_SENDER1
64.728	FAST_SENDER	N/A
65.488	RECEIVER	FAST_SENDER
67.933	FAST_SENDER	N/A
68.706	RECEIVER	FAST_SENDER
70.948	SLOW_SENDER1	N/A
71.132	FAST_SENDER	N/A
71.731	RECEIVER	SLOW_SENDER1
73.826	RECEIVER	FAST_SENDER
76.256	FAST_SENDER	N/A
77.007	RECEIVER	FAST_SENDER
79.414	FAST_SENDER	N/A
80.149	RECEIVER	FAST_SENDER
82.588	FAST_SENDER	N/A
89.913	FAST_SENDER	N/A
93.573	SLOW_SENDER1	N/A
97.915	FAST_SENDER	N/A
105.329	FAST_SENDER	N/A
106.097	RECEIVER	FAST_SENDER
108.530	FAST_SENDER	N/A
109.339	RECEIVER	FAST_SENDER
111.743	FAST_SENDER	N/A
112.492	RECEIVER	FAST_SENDER
114.910	FAST_SENDER	N/A
115.686	RECEIVER	FAST_SENDER
117.013	SLOW_SENDER1	N/A
117.777	RECEIVER	SLOW_SENDER1
118.099	FAST_SENDER	N/A
118.892	RECEIVER	FAST_SENDER
121.314	FAST_SENDER	N/A
122.054	RECEIVER	FAST_SENDER
124.491	FAST_SENDER	N/A
125.210	SLOW_SENDER1	N/A
125.233	RECEIVER	FAST_SENDER
127.634	FAST_SENDER	N/A
135.347	FAST_SENDER	N/A
143.108	FAST_SENDER	N/A
146.940	RECEIVER	FAST_SENDER
147.845	SLOW_SENDER1	N/A
148.618	RECEIVER	SLOW_SENDER1
149.372	FAST_SENDER	N/A
150.133	RECEIVER	FAST_SENDER
154.090	FAST_SENDER	N/A
154.821	RECEIVER	FAST_SENDER
156.049	SLOW_SENDER1	N/A
158.956	FAST_SENDER	N/A
159.730	RECEIVER	FAST_SENDER
162.170	FAST_SENDER	N/A
164.413	RECEIVER	FAST_SENDER
168.603	FAST_SENDER	N/A
176.550	FAST_SENDER	N/A
178.663	SLOW_SENDER1	N/A
184.200	FAST_SENDER	N/A
191.776	FAST_SENDER	N/A
192.536	RECEIVER	FAST_SENDER
194.985	FAST_SENDER	N/A
195.771	RECEIVER	FAST_SENDER
198.179	FAST_SENDER	N/A
198.940	RECEIVER	FAST_SENDER
201.354	FAST_SENDER	N/A
202.143	RECEIVER	FAST_SENDER
202.467	SLOW_SENDER1	N/A
203.221	RECEIVER	SLOW_SENDER1
204.558	FAST_SENDER	N/A
205.330	RECEIVER	FAST_SENDER
209.227	FAST_SENDER	N/A
210.003	RECEIVER	FAST_SENDER
210.633	SLOW_SENDER1	N/A
212.452	FAST_SENDER	N/A
219.829	FAST_SENDER	N/A
227.657	FAST_SENDER	N/A
231.973	RECEIVER	FAST_SENDER
233.244	SLOW_SENDER1	N/A
233.991	RECEIVER	SLOW_SENDER1
234.418	FAST_SENDER	N/A
235.192	RECEIVER	FAST_SENDER
237.629	FAST_SENDER	N/A
238.404	RECEIVER	FAST_SENDER
240.820	FAST_SENDER	N/A
241.412	SLOW_SENDER1	N/A
241.581	RECEIVER	FAST_SENDER
244.007	FAST_SENDER	N/A
244.764	RECEIVER	FAST_SENDER
247.193	FAST_SENDER	N/A
247.956	RECEIVER	FAST_SENDER
250.380	FAST_SENDER	N/A
251.098	RECEIVER	FAST_SENDER
253.533	FAST_SENDER	N/A
254.305	RECEIVER	FAST_SENDER
256.739	FAST_SENDER	N/A
257.493	RECEIVER	FAST_SENDER
259.898	FAST_SENDER	N/A
263.115	FAST_SENDER	N/A
264.049	SLOW_SENDER1	N/A
270.990	FAST_SENDER	N/A
278.373	FAST_SENDER	N/A
282.089	RECEIVER	FAST_SENDER
284.523	FAST_SENDER	N/A
285.251	RECEIVER	FAST_SENDER
287.664	FAST_SENDER	N/A
287.744	SLOW_SENDER1	N/A
288.396	RECEIVER	FAST_SENDER
290.812	FAST_SENDER	N/A
291.582	RECEIVER	FAST_SENDER
294.005	FAST_SENDER	N/A
294.806	RECEIVER	FAST_SENDER
297.251	FAST_SENDER	N/A
297.993	RECEIVER	FAST_SENDER
300.424	FAST_SENDER	N/A
301.172	RECEIVER	FAST_SENDER
303.597	FAST_SENDER	N/A
304.345	RECEIVER	FAST_SENDER
306.786	FAST_SENDER	N/A
307.511	RECEIVER	FAST_SENDER
309.944	FAST_SENDER	N/A
311.113	SLOW_SENDER1	N/A
317.754	FAST_SENDER	N/A
325.463	FAST_SENDER	N/A
332.717	FAST_SENDER	N/A
333.445	RECEIVER	FAST_SENDER
334.942	SLOW_SENDER1	N/A
335.730	RECEIVER	SLOW_SENDER1
335.892	FAST_SENDER	N/A
338.418	RECEIVER	FAST_SENDER
340.851	FAST_SENDER	N/A
343.147	SLOW_SENDER1	N/A
344.009	FAST_SENDER	N/A
351.129	FAST_SENDER	N/A
358.767	FAST_SENDER	N/A
362.285	RECEIVER	FAST_SENDER
364.724	FAST_SENDER	N/A
365.468	RECEIVER	FAST_SENDER
365.747	SLOW_SENDER1	N/A
366.512	RECEIVER	SLOW_SENDER1
367.903	FAST_SENDER	N/A
368.629	RECEIVER	FAST_SENDER
371.069	FAST_SENDER	N/A
371.846	RECEIVER	FAST_SENDER
374.272	FAST_SENDER	N/A
375.075	RECEIVER	FAST_SENDER
377.509	FAST_SENDER	N/A
378.301	RECEIVER	FAST_SENDER
380.733	FAST_SENDER	N/A
381.476	RECEIVER	FAST_SENDER
383.885	FAST_SENDER	N/A
389.142	SLOW_SENDER1	N/A
391.820	FAST_SENDER	N/A
399.053	FAST_SENDER	N/A
406.751	FAST_SENDER	N/A
407.532	RECEIVER	FAST_SENDER
409.952	FAST_SENDER	N/A
410.719	RECEIVER	FAST_SENDER
412.779	SLOW_SENDER1	N/A
413.161	FAST_SENDER	N/A
413.572	RECEIVER	SLOW_SENDER1
415.601	RECEIVER	FAST_SENDER
418.042	FAST_SENDER	N/A
418.816	RECEIVER	FAST_SENDER
421.264	FAST_SENDER	N/A
422.060	RECEIVER	FAST_SENDER
424.509	FAST_SENDER	N/A
425.268	RECEIVER	FAST_SENDER
427.696	FAST_SENDER	N/A
428.434	RECEIVER	FAST_SENDER
430.852	FAST_SENDER	N/A
431.570	RECEIVER	FAST_SENDER
433.997	FAST_SENDER	N/A
436.852	SLOW_SENDER1	N/A
441.261	FAST_SENDER	N/A
448.624	FAST_SENDER	N/A
456.410	FAST_SENDER	N/A
457.183	RECEIVER	FAST_SENDER
459.601	FAST_SENDER	N/A
460.358	RECEIVER	FAST_SENDER
460.592	SLOW_SENDER1	N/A
461.343	RECEIVER	SLOW_SENDER1
462.776	FAST_SENDER	N/A
463.549	RECEIVER	FAST_SENDER
465.994	FAST_SENDER	N/A
466.752	RECEIVER	FAST_SENDER
469.180	FAST_SENDER	N/A
469.969	RECEIVER	FAST_SENDER
472.404	FAST_SENDER	N/A
473.140	RECEIVER	FAST_SENDER
475.541	FAST_SENDER	N/A
476.309	RECEIVER	FAST_SENDER
478.750	FAST_SENDER	N/A
479.506	RECEIVER	FAST_SENDER
481.947	FAST_SENDER	N/A
482.678	RECEIVER	FAST_SENDER
484.076	SLOW_SENDER1	N/A
485.110	FAST_SENDER	N/A
492.288	SLOW_SENDER1	N/A
492.661	FAST_SENDER	N/A
500.445	FAST_SENDER	N/A
507.699	FAST_SENDER	N/A
508.427	RECEIVER	FAST_SENDER
510.854	FAST_SENDER	N/A
511.615	RECEIVER	FAST_SENDER
514.027	FAST_SENDER	N/A
514.808	RECEIVER	FAST_SENDER
514.905	SLOW_SENDER1	N/A
515.650	RECEIVER	SLOW_SENDER1
517.241	FAST_SENDER	N/A
518.010	RECEIVER	FAST_SENDER
520.428	FAST_SENDER	N/A
523.096	SLOW_SENDER1	N/A
527.948	FAST_SENDER	N/A
535.195	FAST_SENDER	N/A
542.642	FAST_SENDER	N/A
544.727	RECEIVER	FAST_SENDER
545.731	SLOW_SENDER1	N/A
546.486	RECEIVER	SLOW_SENDER1
547.173	FAST_SENDER	N/A
547.925	RECEIVER	FAST_SENDER
550.356	FAST_SENDER	N/A
553.566	FAST_SENDER	N/A
553.901	SLOW_SENDER1	N/A
561.641	FAST_SENDER	N/A
568.988	FAST_SENDER	N/A
573.230	RECEIVER	FAST_SENDER
575.660	FAST_SENDER	N/A
576.449	RECEIVER	FAST_SENDER
576.520	SLOW_SENDER1	N/A
577.243	RECEIVER	SLOW_SENDER1
578.890	FAST_SENDER	N/A
579.650	RECEIVER	FAST_SENDER
582.088	FAST_SENDER	N/A
582.853	RECEIVER	FAST_SENDER
584.655	SLOW_SENDER1	N/A
585.277	FAST_SENDER	N/A
587.513	RECEIVER	FAST_SENDER
589.930	FAST_SENDER	N/A
590.711	RECEIVER	FAST_SENDER
593.125	FAST_SENDER	N/A
593.884	RECEIVER	FAST_SENDER
596.321	FAST_SENDER	N/A
597.093	RECEIVER	FAST_SENDER
599.526	FAST_SENDER	N/A
600.295	RECEIVER	FAST_SENDER
602.704	FAST_SENDER	N/A
603.446	RECEIVER	FAST_SENDER
605.862	FAST_SENDER	N/A
607.303	SLOW_SENDER1	N/A
609.069	FAST_SENDER	N/A
616.515	FAST_SENDER	N/A
623.628	FAST_SENDER	N/A
627.547	RECEIVER	FAST_SENDER
629.977	FAST_SENDER	N/A
630.752	RECEIVER	FAST_SENDER
630.936	SLOW_SENDER1	N/A
631.704	RECEIVER	SLOW_SENDER1
633.155	FAST_SENDER	N/A
633.936	RECEIVER	FAST_SENDER
636.364	FAST_SENDER	N/A
637.158	RECEIVER	FAST_SENDER
639.104	SLOW_SENDER1	N/A
639.576	FAST_SENDER	N/A
639.882	RECEIVER	SLOW_SENDER1
641.958	RECEIVER	FAST_SENDER
644.383	FAST_SENDER	N/A
645.173	RECEIVER	FAST_SENDER
647.578	FAST_SENDER	N/A
655.390	FAST_SENDER	N/A
661.710	SLOW_SENDER1	N/A
662.718	FAST_SENDER	N/A
670.223	FAST_SENDER	N/A
670.987	RECEIVER	FAST_SENDER
673.425	FAST_SENDER	N/A
674.153	RECEIVER	FAST_SENDER
676.563	FAST_SENDER	N/A
677.333	RECEIVER	FAST_SENDER
679.740	FAST_SENDER	N/A
680.519	RECEIVER	FAST_SENDER
682.965	FAST_SENDER	N/A
683.673	RECEIVER	FAST_SENDER
685.456	SLOW_SENDER1	N/A
686.076	FAST_SENDER	N/A
686.265	RECEIVER	SLOW_SENDER1
688.254	RECEIVER	FAST_SENDER
690.691	FAST_SENDER	N/A
691.415	RECEIVER	FAST_SENDER
693.700	SLOW_SENDER1	N/A
693.838	FAST_SENDER	N/A
694.436	RECEIVER	SLOW_SENDER1
695.109	RECEIVER	FAST_SENDER
697.526	FAST_SENDER	N/A
705.116	FAST_SENDER	N/A
712.931	FAST_SENDER	N/A
716.033	SLOW_SENDER1	N/A
718.901	RECEIVER	FAST_SENDER
721.337	FAST_SENDER	N/A
725.370	RECEIVER	FAST_SENDER
727.794	FAST_SENDER	N/A
728.518	RECEIVER	FAST_SENDER
730.929	FAST_SENDER	N/A
731.696	RECEIVER	FAST_SENDER
734.131	FAST_SENDER	N/A
734.929	RECEIVER	FAST_SENDER
737.342	FAST_SENDER	N/A
738.076	RECEIVER	FAST_SENDER
739.815	SLOW_SENDER1	N/A
740.476	FAST_SENDER	N/A
740.574	RECEIVER	SLOW_SENDER1
741.206	RECEIVER	FAST_SENDER
743.612	FAST_SENDER	N/A
744.386	RECEIVER	FAST_SENDER
746.835	FAST_SENDER	N/A
747.632	RECEIVER	FAST_SENDER
747.983	SLOW_SENDER1	N/A
750.074	FAST_SENDER	N/A
757.513	FAST_SENDER	N/A
764.707	FAST_SENDER	N/A
770.050	RECEIVER	FAST_SENDER
770.594	SLOW_SENDER1	N/A
771.373	RECEIVER	SLOW_SENDER1
772.473	FAST_SENDER	N/A
773.264	RECEIVER	FAST_SENDER
775.710	FAST_SENDER	N/A
776.470	RECEIVER	FAST_SENDER
778.818	SLOW_SENDER1	N/A
778.908	FAST_SENDER	N/A
779.585	RECEIVER	SLOW_SENDER1
781.678	RECEIVER	FAST_SENDER
784.094	FAST_SENDER	N/A
784.842	RECEIVER	FAST_SENDER
787.268	FAST_SENDER	N/A
788.022	RECEIVER	FAST_SENDER
790.470	FAST_SENDER	N/A
791.214	RECEIVER	FAST_SENDER
793.646	FAST_SENDER	N/A
794.437	RECEIVER	FAST_SENDER
796.842	FAST_SENDER	N/A
799.991	FAST_SENDER	N/A
801.427	SLOW_SENDER1	N/A
807.410	FAST_SENDER	N/A
814.603	FAST_SENDER	N/A
819.669	RECEIVER	FAST_SENDER
822.111	FAST_SENDER	N/A
822.855	RECEIVER	FAST_SENDER
825.075	SLOW_SENDER1	N/A
825.299	FAST_SENDER	N/A
825.826	RECEIVER	SLOW_SENDER1
829.995	FAST_SENDER	N/A
833.252	SLOW_SENDER1	N/A
837.424	FAST_SENDER	N/A
845.393	FAST_SENDER	N/A
848.952	RECEIVER	FAST_SENDER
851.357	FAST_SENDER	N/A
852.144	RECEIVER	FAST_SENDER
854.551	FAST_SENDER	N/A
855.296	RECEIVER	FAST_SENDER
855.895	SLOW_SENDER1	N/A
856.643	RECEIVER	SLOW_SENDER1
857.742	FAST_SENDER	N/A
858.541	RECEIVER	FAST_SENDER
860.963	FAST_SENDER	N/A
861.757	RECEIVER	FAST_SENDER
864.048	SLOW_SENDER1	N/A
864.161	FAST_SENDER	N/A
864.819	RECEIVER	SLOW_SENDER1
867.023	RECEIVER	FAST_SENDER
869.427	FAST_SENDER	N/A
870.161	RECEIVER	FAST_SENDER
872.562	FAST_SENDER	N/A
873.298	RECEIVER	FAST_SENDER
875.744	FAST_SENDER	N/A
876.507	RECEIVER	FAST_SENDER
878.929	FAST_SENDER	N/A
886.437	FAST_SENDER	N/A
886.668	SLOW_SENDER1	N/A
893.810	FAST_SENDER	N/A
901.575	FAST_SENDER	N/A
904.049	RECEIVER	FAST_SENDER
906.492	FAST_SENDER	N/A
910.229	SLOW_SENDER1	N/A
914.802	FAST_SENDER	N/A
922.355	FAST_SENDER	N/A
928.008	RECEIVER	FAST_SENDER
930.456	FAST_SENDER	N/A
931.175	RECEIVER	FAST_SENDER
933.597	FAST_SENDER	N/A
933.943	SLOW_SENDER1	N/A
934.371	RECEIVER	FAST_SENDER
938.592	FAST_SENDER	N/A
939.343	RECEIVER	FAST_SENDER
941.783	FAST_SENDER	N/A
942.542	RECEIVER	FAST_SENDER
944.974	FAST_SENDER	N/A
945.750	RECEIVER	FAST_SENDER
949.857	FAST_SENDER	N/A
950.624	RECEIVER	FAST_SENDER
953.063	FAST_SENDER	N/A
953.834	RECEIVER	FAST_SENDER
957.679	SLOW_SENDER1	N/A
961.169	FAST_SENDER	N/A
969.052	FAST_SENDER	N/A
976.168	FAST_SENDER	N/A
976.958	RECEIVER	FAST_SENDER
979.384	FAST_SENDER	N/A
980.123	RECEIVER	FAST_SENDER
981.426	SLOW_SENDER1	N/A
982.160	RECEIVER	SLOW_SENDER1
982.534	FAST_SENDER	N/A
983.257	RECEIVER	FAST_SENDER
985.689	FAST_SENDER	N/A
989.572	SLOW_SENDER1	N/A
993.264	FAST_SENDER	N/A
1001.316	FAST_SENDER	N/A
1007.027	RECEIVER	FAST_SENDER
1009.440	FAST_SENDER	N/A
1010.215	RECEIVER	FAST_SENDER
1012.199	SLOW_SENDER1	N/A
1012.663	FAST_SENDER	N/A
1013.005	RECEIVER	SLOW_SENDER1
1020.770	FAST_SENDER	N/A
1028.547	FAST_SENDER	N/A
1035.672	FAST_SENDER	N/A
1036.031	SLOW_SENDER1	N/A
1036.423	RECEIVER	FAST_SENDER
1040.459	FAST_SENDER	N/A
1041.256	RECEIVER	FAST_SENDER
1043.680	FAST_SENDER	N/A
1044.427	RECEIVER	FAST_SENDER
1046.858	FAST_SENDER	N/A
1054.252	FAST_SENDER	N/A
1059.860	SLOW_SENDER1	N/A
1062.525	FAST_SENDER	N/A
1070.464	FAST_SENDER	N/A
1071.246	RECEIVER	FAST_SENDER
1073.692	FAST_SENDER	N/A
1075.881	RECEIVER	FAST_SENDER
1078.310	FAST_SENDER	N/A
1079.056	RECEIVER	FAST_SENDER
1081.457	FAST_SENDER	N/A
1083.612	SLOW_SENDER1	N/A
1089.562	FAST_SENDER	N/A
1096.963	FAST_SENDER	N/A
1102.787	RECEIVER	FAST_SENDER
1105.232	FAST_SENDER	N/A
1106.010	RECEIVER	FAST_SENDER
1107.439	SLOW_SENDER1	N/A
1108.232	RECEIVER	SLOW_SENDER1
1108.424	FAST_SENDER	N/A
1109.195	RECEIVER	FAST_SENDER
1111.624	FAST_SENDER	N/A
1112.416	RECEIVER	FAST_SENDER
1114.842	FAST_SENDER	N/A
1115.625	RECEIVER	FAST_SENDER
1115.677	SLOW_SENDER1	N/A
1118.073	FAST_SENDER	N/A
1126.014	FAST_SENDER	N/A
1133.634	FAST_SENDER	N/A
1137.760	RECEIVER	FAST_SENDER
1138.065	SLOW_SENDER1	N/A
1138.857	RECEIVER	SLOW_SENDER1
1140.177	FAST_SENDER	N/A
1140.935	RECEIVER	FAST_SENDER
1143.348	FAST_SENDER	N/A
1144.083	RECEIVER	FAST_SENDER
1146.289	SLOW_SENDER1	N/A
1146.506	FAST_SENDER	N/A
1147.092	RECEIVER	SLOW_SENDER1
1149.083	RECEIVER	FAST_SENDER
1151.488	FAST_SENDER	N/A
1152.224	RECEIVER	FAST_SENDER
1154.664	FAST_SENDER	N/A
1155.455	RECEIVER	FAST_SENDER
1157.870	FAST_SENDER	N/A
1158.629	RECEIVER	FAST_SENDER
1161.061	FAST_SENDER	N/A
1161.791	RECEIVER	FAST_SENDER
1164.230	FAST_SENDER	N/A
1168.884	SLOW_SENDER1	N/A
1172.142	FAST_SENDER	N/A
1180.205	FAST_SENDER	N/A
1185.960	RECEIVER	FAST_SENDER
1188.375	FAST_SENDER	N/A
1189.120	RECEIVER	FAST_SENDER
1191.524	FAST_SENDER	N/A
1192.323	RECEIVER	FAST_SENDER
1192.997	SLOW_SENDER1	N/A
1193.766	RECEIVER	SLOW_SENDER1
1198.054	FAST_SENDER	N/A
1198.834	RECEIVER	FAST_SENDER
1201.179	SLOW_SENDER1	N/A
1201.239	FAST_SENDER	N/A
1201.936	RECEIVER	SLOW_SENDER1
1204.098	RECEIVER	FAST_SENDER
1206.521	FAST_SENDER	N/A
1207.283	RECEIVER	FAST_SENDER
1209.687	FAST_SENDER	N/A
1217.182	FAST_SENDER	N/A
1223.810	SLOW_SENDER1	N/A
1224.380	FAST_SENDER	N/A
1232.365	FAST_SENDER	N/A
1233.093	RECEIVER	FAST_SENDER
1235.534	FAST_SENDER	N/A
1237.991	RECEIVER	FAST_SENDER
1240.414	FAST_SENDER	N/A
1241.201	RECEIVER	FAST_SENDER
1243.619	FAST_SENDER	N/A
1244.394	RECEIVER	FAST_SENDER
1246.827	FAST_SENDER	N/A
1247.586	RECEIVER	FAST_SENDER
1247.773	SLOW_SENDER1	N/A
1249.995	FAST_SENDER	N/A
1257.378	FAST_SENDER	N/A
1265.203	FAST_SENDER	N/A
1269.106	RECEIVER	FAST_SENDER
1271.540	SLOW_SENDER1	N/A
1271.552	FAST_SENDER	N/A
1272.330	RECEIVER	SLOW_SENDER1
1278.171	FAST_SENDER	N/A
1279.750	SLOW_SENDER1	N/A
1285.251	FAST_SENDER	N/A
1292.470	FAST_SENDER	N/A
1297.469	RECEIVER	FAST_SENDER
1299.874	FAST_SENDER	N/A
1300.619	RECEIVER	FAST_SENDER
1302.458	SLOW_SENDER1	N/A
1303.031	FAST_SENDER	N/A
1303.216	RECEIVER	SLOW_SENDER1
1305.558	RECEIVER	FAST_SENDER
1307.966	FAST_SENDER	N/A
1308.717	RECEIVER	FAST_SENDER
1310.634	SLOW_SENDER1	N/A
1311.159	FAST_SENDER	N/A
1311.360	RECEIVER	SLOW_SENDER1
1313.564	RECEIVER	FAST_SENDER
1315.972	FAST_SENDER	N/A
1316.726	RECEIVER	FAST_SENDER
1319.155	FAST_SENDER	N/A
1319.894	RECEIVER	FAST_SENDER
1322.301	FAST_SENDER	N/A
1323.053	RECEIVER	FAST_SENDER
1325.467	FAST_SENDER	N/A
1332.925	FAST_SENDER	N/A
1333.272	SLOW_SENDER1	N/A
1340.796	FAST_SENDER	N/A
1348.484	FAST_SENDER	N/A
1349.301	RECEIVER	FAST_SENDER
1351.735	FAST_SENDER	N/A
1352.522	RECEIVER	FAST_SENDER
1354.948	FAST_SENDER	N/A
1355.705	RECEIVER	FAST_SENDER
1356.812	SLOW_SENDER1	N/A
1357.575	RECEIVER	SLOW_SENDER1
1358.114	FAST_SENDER	N/A
1358.835	RECEIVER	FAST_SENDER
1361.245	FAST_SENDER	N/A
1362.012	RECEIVER	FAST_SENDER
1364.414	FAST_SENDER	N/A
1364.997	SLOW_SENDER1	N/A
1365.184	RECEIVER	FAST_SENDER
1367.596	FAST_SENDER	N/A
1368.323	RECEIVER	FAST_SENDER
1372.170	FAST_SENDER	N/A
1375.375	FAST_SENDER	N/A
1383.277	FAST_SENDER	N/A
1387.629	SLOW_SENDER1	N/A
1391.290	FAST_SENDER	N/A
1395.219	RECEIVER	FAST_SENDER
1397.637	FAST_SENDER	N/A
1398.400	RECEIVER	FAST_SENDER
1400.834	FAST_SENDER	N/A
1401.597	RECEIVER	FAST_SENDER
1404.045	FAST_SENDER	N/A
1406.146	RECEIVER	FAST_SENDER
1408.594	FAST_SENDER	N/A
1411.489	SLOW_SENDER1	N/A
1416.751	FAST_SENDER	N/A
1424.261	FAST_SENDER	N/A
1430.081	RECEIVER	FAST_SENDER
1432.492	FAST_SENDER	N/A
1433.228	RECEIVER	FAST_SENDER
1435.321	SLOW_SENDER1	N/A
1435.666	FAST_SENDER	N/A
1436.095	RECEIVER	SLOW_SENDER1
1439.862	RECEIVER	FAST_SENDER
1442.264	FAST_SENDER	N/A
1449.559	FAST_SENDER	N/A
1457.121	FAST_SENDER	N/A
1459.585	SLOW_SENDER1	N/A
1464.398	FAST_SENDER	N/A
1465.221	RECEIVER	FAST_SENDER
1467.653	FAST_SENDER	N/A
1468.369	RECEIVER	FAST_SENDER
1472.150	FAST_SENDER	N/A
1472.871	RECEIVER	FAST_SENDER
1475.284	FAST_SENDER	N/A
1476.051	RECEIVER	FAST_SENDER
1478.459	FAST_SENDER	N/A
1479.194	RECEIVER	FAST_SENDER
1481.603	FAST_SENDER	N/A
1482.357	RECEIVER	FAST_SENDER
1483.022	SLOW_SENDER1	N/A
1483.775	RECEIVER	SLOW_SENDER1
1484.769	FAST_SENDER	N/A
1485.531	RECEIVER	FAST_SENDER
1487.960	FAST_SENDER	N/A
1491.197	SLOW_SENDER1	N/A
1496.048	FAST_SENDER	N/A
1503.502	FAST_SENDER	N/A
1510.754	FAST_SENDER	N/A
1511.480	RECEIVER	FAST_SENDER
1513.838	SLOW_SENDER1	N/A
1513.884	FAST_SENDER	N/A
1514.574	RECEIVER	SLOW_SENDER1
1516.575	RECEIVER	FAST_SENDER
1518.991	FAST_SENDER	N/A
1519.759	RECEIVER	FAST_SENDER
1521.999	SLOW_SENDER1	N/A
1522.197	FAST_SENDER	N/A
1529.995	FAST_SENDER	N/A
1537.687	FAST_SENDER	N/A
1544.640	SLOW_SENDER1	N/A
1545.199	FAST_SENDER	N/A
1545.404	RECEIVER	SLOW_SENDER1
1547.563	RECEIVER	FAST_SENDER
1549.966	FAST_SENDER	N/A
1550.709	RECEIVER	FAST_SENDER
1552.850	SLOW_SENDER1	N/A
1553.135	FAST_SENDER	N/A
1553.602	RECEIVER	SLOW_SENDER1
1555.635	RECEIVER	FAST_SENDER
1558.058	FAST_SENDER	N/A
1558.846	RECEIVER	FAST_SENDER
1561.251	FAST_SENDER	N/A
1562.026	RECEIVER	FAST_SENDER
1564.476	FAST_SENDER	N/A
1565.195	RECEIVER	FAST_SENDER
1567.629	FAST_SENDER	N/A
1568.362	RECEIVER	FAST_SENDER
1570.790	FAST_SENDER	N/A
1571.518	RECEIVER	FAST_SENDER
1573.947	FAST_SENDER	N/A
1575.486	SLOW_SENDER1	N/A
1581.600	FAST_SENDER	N/A
1589.176	FAST_SENDER	N/A
1596.743	FAST_SENDER	N/A
1597.453	RECEIVER	FAST_SENDER
1598.876	SLOW_SENDER1	N/A
1603.358	FAST_SENDER	N/A
1604.123	RECEIVER	FAST_SENDER
1606.539	FAST_SENDER	N/A
1614.142	FAST_SENDER	N/A
1621.535	FAST_SENDER	N/A
1622.531	SLOW_SENDER1	N/A
1629.251	FAST_SENDER	N/A
1630.014	RECEIVER	FAST_SENDER
1632.415	FAST_SENDER	N/A
1633.189	RECEIVER	FAST_SENDER
1635.604	FAST_SENDER	N/A
1638.064	RECEIVER	FAST_SENDER
1640.469	FAST_SENDER	N/A
1641.245	RECEIVER	FAST_SENDER
1643.651	FAST_SENDER	N/A
1646.352	SLOW_SENDER1	N/A
1651.252	FAST_SENDER	N/A
1658.941	FAST_SENDER	N/A
1666.564	FAST_SENDER	N/A
1667.284	RECEIVER	FAST_SENDER
1669.698	FAST_SENDER	N/A
1670.296	SLOW_SENDER1	N/A
1670.464	RECEIVER	FAST_SENDER
1672.907	FAST_SENDER	N/A
1673.709	RECEIVER	FAST_SENDER
1676.138	FAST_SENDER	N/A
1676.881	RECEIVER	FAST_SENDER
1679.293	FAST_SENDER	N/A
1680.009	RECEIVER	FAST_SENDER
1684.333	FAST_SENDER	N/A
1685.081	RECEIVER	FAST_SENDER
1687.481	FAST_SENDER	N/A
1688.257	RECEIVER	FAST_SENDER
1690.695	FAST_SENDER	N/A
1691.460	RECEIVER	FAST_SENDER
1693.699	SLOW_SENDER1	N/A
1693.902	FAST_SENDER	N/A
1694.452	RECEIVER	SLOW_SENDER1
1701.515	FAST_SENDER	N/A
1701.875	SLOW_SENDER1	N/A
1709.850	FAST_SENDER	N/A
1716.951	FAST_SENDER	N/A
1717.718	RECEIVER	FAST_SENDER
1720.144	FAST_SENDER	N/A
1720.907	RECEIVER	FAST_SENDER
1723.332	FAST_SENDER	N/A
1724.103	RECEIVER	FAST_SENDER
1724.522	SLOW_SENDER1	N/A
1725.308	RECEIVER	SLOW_SENDER1
1726.535	FAST_SENDER	N/A
1727.308	RECEIVER	FAST_SENDER
1729.723	FAST_SENDER	N/A
1730.493	RECEIVER	FAST_SENDER
1732.724	SLOW_SENDER1	N/A
1732.922	FAST_SENDER	N/A
1733.495	RECEIVER	SLOW_SENDER1
1734.266	RECEIVER	FAST_SENDER
1736.708	FAST_SENDER	N/A
1744.994	FAST_SENDER	N/A
1752.724	FAST_SENDER	N/A
1755.322	SLOW_SENDER1	N/A
1758.628	RECEIVER	FAST_SENDER
1761.067	FAST_SENDER	N/A
1761.821	RECEIVER	FAST_SENDER
1764.227	FAST_SENDER	N/A
1765.016	RECEIVER	FAST_SENDER
1767.433	FAST_SENDER	N/A
1768.190	RECEIVER	FAST_SENDER
1770.599	FAST_SENDER	N/A
1771.356	RECEIVER	FAST_SENDER
1773.773	FAST_SENDER	N/A
1774.529	RECEIVER	FAST_SENDER
1776.962	FAST_SENDER	N/A
1777.729	RECEIVER	FAST_SENDER
1779.180	SLOW_SENDER1	N/A
1779.932	RECEIVER	SLOW_SENDER1
1780.172	FAST_SENDER	N/A
1780.932	RECEIVER	FAST_SENDER
1783.357	FAST_SENDER	N/A
1784.088	RECEIVER	FAST_SENDER
1786.533	FAST_SENDER	N/A
1787.266	RECEIVER	FAST_SENDER
1787.355	SLOW_SENDER1	N/A
1789.667	FAST_SENDER	N/A
1797.099	FAST_SENDER	N/A
1804.743	FAST_SENDER	N/A
1809.970	SLOW_SENDER1	N/A
1810.394	RECEIVER	FAST_SENDER
1812.652	FAST_SENDER	N/A
1813.410	RECEIVER	FAST_SENDER
1815.812	FAST_SENDER	N/A
1816.546	RECEIVER	FAST_SENDER
1818.984	FAST_SENDER	N/A
1819.763	RECEIVER	FAST_SENDER
1822.163	FAST_SENDER	N/A
1822.945	RECEIVER	FAST_SENDER
1825.358	FAST_SENDER	N/A
1832.411	FAST_SENDER	N/A
1833.646	SLOW_SENDER1	N/A
1840.230	FAST_SENDER	N/A
1847.960	FAST_SENDER	N/A
1848.721	RECEIVER	FAST_SENDER
1851.157	FAST_SENDER	N/A
1851.944	RECEIVER	FAST_SENDER
1854.348	FAST_SENDER	N/A
1855.106	RECEIVER	FAST_SENDER
1857.544	FAST_SENDER	N/A
1857.602	SLOW_SENDER1	N/A
1858.328	RECEIVER	FAST_SENDER
1860.763	FAST_SENDER	N/A
1861.505	RECEIVER	FAST_SENDER
1863.945	FAST_SENDER	N/A
1864.724	RECEIVER	FAST_SENDER
1867.145	FAST_SENDER	N/A
1867.932	RECEIVER	FAST_SENDER
1870.335	FAST_SENDER	N/A
1871.093	RECEIVER	FAST_SENDER
1873.511	FAST_SENDER	N/A
1874.319	RECEIVER	FAST_SENDER
1876.737	FAST_SENDER	N/A
1877.509	RECEIVER	FAST_SENDER
1879.956	FAST_SENDER	N/A
1880.717	RECEIVER	FAST_SENDER
1880.964	SLOW_SENDER1	N/A
1883.135	FAST_SENDER	N/A
1891.382	FAST_SENDER	N/A
1898.883	FAST_SENDER	N/A
1902.910	RECEIVER	FAST_SENDER
1904.577	SLOW_SENDER1	N/A
1905.352	FAST_SENDER	N/A
1905.359	RECEIVER	SLOW_SENDER1
1906.149	RECEIVER	FAST_SENDER
1908.573	FAST_SENDER	N/A
1909.352	RECEIVER	FAST_SENDER
1911.801	FAST_SENDER	N/A
1912.517	RECEIVER	FAST_SENDER
1912.766	SLOW_SENDER1	N/A
1913.555	RECEIVER	SLOW_SENDER1
1914.930	FAST_SENDER	N/A
1922.492	FAST_SENDER	N/A
1929.560	FAST_SENDER	N/A
1935.378	SLOW_SENDER1	N/A
1936.119	RECEIVER	SLOW_SENDER1
1937.138	FAST_SENDER	N/A
1937.929	RECEIVER	FAST_SENDER
1940.350	FAST_SENDER	N/A
1942.805	RECEIVER	FAST_SENDER
1943.544	SLOW_SENDER1	N/A
1945.216	FAST_SENDER	N/A
1952.602	FAST_SENDER	N/A
1960.319	FAST_SENDER	N/A
1965.693	RECEIVER	FAST_SENDER
1966.187	SLOW_SENDER1	N/A
1966.963	RECEIVER	SLOW_SENDER1
1968.095	FAST_SENDER	N/A
1968.846	RECEIVER	FAST_SENDER
1971.247	FAST_SENDER	N/A
1972.005	RECEIVER	FAST_SENDER
1974.390	SLOW_SENDER1	N/A
1974.414	FAST_SENDER	N/A
1975.162	RECEIVER	SLOW_SENDER1
1977.221	RECEIVER	FAST_SENDER
1979.655	FAST_SENDER	N/A
1980.457	RECEIVER	FAST_SENDER
1984.725	FAST_SENDER	N/A
1985.440	RECEIVER	FAST_SENDER
1987.883	FAST_SENDER	N/A
1991.084	FAST_SENDER	N/A
1997.012	SLOW_SENDER1	N/A
1998.876	FAST_SENDER	N/A
2006.628	FAST_SENDER	N/A
2010.627	RECEIVER	FAST_SENDER
2013.040	FAST_SENDER	N/A
2013.804	RECEIVER	FAST_SENDER
2016.204	FAST_SENDER	N/A
2016.982	RECEIVER	FAST_SENDER
2019.408	FAST_SENDER	N/A
2020.179	RECEIVER	FAST_SENDER
2020.587	SLOW_SENDER1	N/A
2021.335	RECEIVER	SLOW_SENDER1
2022.629	FAST_SENDER	N/A
2023.379	RECEIVER	FAST_SENDER
2025.794	FAST_SENDER	N/A
2026.560	RECEIVER	FAST_SENDER
2028.755	SLOW_SENDER1	N/A
2028.977	FAST_SENDER	N/A
2029.478	RECEIVER	SLOW_SENDER1
2031.397	RECEIVER	FAST_SENDER
2033.797	FAST_SENDER	N/A
2034.585	RECEIVER	FAST_SENDER
2037.019	FAST_SENDER	N/A
2040.221	FAST_SENDER	N/A
2047.658	FAST_SENDER	N/A
2051.366	SLOW_SENDER1	N/A
2055.309	FAST_SENDER	N/A
2059.279	RECEIVER	FAST_SENDER
2061.696	FAST_SENDER	N/A
2062.422	RECEIVER	FAST_SENDER
2064.860	FAST_SENDER	N/A
2065.598	RECEIVER	FAST_SENDER
2068.003	FAST_SENDER	N/A
2068.776	RECEIVER	FAST_SENDER
2071.192	FAST_SENDER	N/A
2071.944	RECEIVER	FAST_SENDER
2074.350	FAST_SENDER	N/A
2075.095	SLOW_SENDER1	N/A
2075.143	RECEIVER	FAST_SENDER
2076.431	RECEIVER	SLOW_SENDER1
2077.544	FAST_SENDER	N/A
2078.333	RECEIVER	FAST_SENDER
2080.774	FAST_SENDER	N/A
2081.561	RECEIVER	FAST_SENDER
2083.857	SLOW_SENDER1	N/A
2083.998	FAST_SENDER	N/A
2084.730	RECEIVER	FAST_SENDER
2087.171	FAST_SENDER	N/A
2087.921	RECEIVER	FAST_SENDER
2090.348	FAST_SENDER	N/A
2093.947	RECEIVER	FAST_SENDER
2096.391	FAST_SENDER	N/A
2097.167	RECEIVER	FAST_SENDER
2098.635	SLOW_SENDER1	N/A
2099.567	FAST_SENDER	N/A
2107.230	FAST_SENDER	N/A
2114.956	FAST_SENDER	N/A
2120.515	RECEIVER	FAST_SENDER
2122.226	SLOW_SENDER1	N/A
2122.921	FAST_SENDER	N/A
2122.992	RECEIVER	SLOW_SENDER1
2123.667	RECEIVER	FAST_SENDER
2126.096	FAST_SENDER	N/A
2126.866	RECEIVER	FAST_SENDER
2129.280	FAST_SENDER	N/A
2130.050	RECEIVER	FAST_SENDER
2130.418	SLOW_SENDER1	N/A
2131.151	RECEIVER	SLOW_SENDER1
2132.452	FAST_SENDER	N/A
2133.218	RECEIVER	FAST_SENDER
2135.662	FAST_SENDER	N/A
2143.311	FAST_SENDER	N/A
2151.131	FAST_SENDER	N/A
2153.046	SLOW_SENDER1	N/A
2158.416	FAST_SENDER	N/A
2159.191	RECEIVER	FAST_SENDER
2161.626	FAST_SENDER	N/A
2162.430	RECEIVER	FAST_SENDER
2164.867	FAST_SENDER	N/A
2165.632	RECEIVER	FAST_SENDER
2168.059	FAST_SENDER	N/A
2168.796	RECEIVER	FAST_SENDER
2172.647	FAST_SENDER	N/A
2173.428	RECEIVER	FAST_SENDER
2175.858	FAST_SENDER	N/A
2176.454	SLOW_SENDER1	N/A
2176.602	RECEIVER	FAST_SENDER
2180.597	FAST_SENDER	N/A
2181.317	RECEIVER	FAST_SENDER
2183.734	FAST_SENDER	N/A
2184.513	RECEIVER	FAST_SENDER
2186.938	FAST_SENDER	N/A
2190.922	RECEIVER	FAST_SENDER
2193.335	FAST_SENDER	N/A
2194.110	RECEIVER	FAST_SENDER
2196.533	FAST_SENDER	N/A
2197.302	RECEIVER	FAST_SENDER
2199.728	FAST_SENDER	N/A
2199.918	SLOW_SENDER1	N/A
2207.716	FAST_SENDER	N/A
2215.426	FAST_SENDER	N/A
2221.280	RECEIVER	FAST_SENDER
2223.396	SLOW_SENDER1	N/A
2223.710	FAST_SENDER	N/A
2224.165	RECEIVER	SLOW_SENDER1
2225.810	RECEIVER	FAST_SENDER
2228.212	FAST_SENDER	N/A
2228.993	RECEIVER	FAST_SENDER
2231.406	FAST_SENDER	N/A
2231.591	SLOW_SENDER1	N/A
2232.185	RECEIVER	FAST_SENDER
2235.984	FAST_SENDER	N/A
2236.725	RECEIVER	FAST_SENDER
2239.165	FAST_SENDER	N/A
2239.951	RECEIVER	FAST_SENDER
2242.371	FAST_SENDER	N/A
2243.127	RECEIVER	FAST_SENDER
2245.577	FAST_SENDER	N/A
2246.329	RECEIVER	FAST_SENDER
2253.007	FAST_SENDER	N/A
2254.203	SLOW_SENDER1	N/A
2260.728	FAST_SENDER	N/A
2268.262	FAST_SENDER	N/A
2269.011	RECEIVER	FAST_SENDER
2271.425	FAST_SENDER	N/A
2272.187	RECEIVER	FAST_SENDER
2274.617	FAST_SENDER	N/A
2275.391	RECEIVER	FAST_SENDER
2277.775	SLOW_SENDER1	N/A
2277.809	FAST_SENDER	N/A
2278.518	RECEIVER	SLOW_SENDER1
2280.578	RECEIVER	FAST_SENDER
2283.024	FAST_SENDER	N/A
2283.789	RECEIVER	FAST_SENDER
2285.956	SLOW_SENDER1	N/A
2286.194	FAST_SENDER	N/A
2286.709	RECEIVER	SLOW_SENDER1
2288.297	RECEIVER	FAST_SENDER
2290.698	FAST_SENDER	N/A
2298.169	FAST_SENDER	N/A
2305.662	FAST_SENDER	N/A
2308.589	SLOW_SENDER1	N/A
2313.510	FAST_SENDER	N/A
2314.244	RECEIVER	FAST_SENDER
2316.664	FAST_SENDER	N/A
2317.436	RECEIVER	FAST_SENDER
2319.869	FAST_SENDER	N/A
2320.632	RECEIVER	FAST_SENDER
2323.076	FAST_SENDER	N/A
2323.819	RECEIVER	FAST_SENDER
2326.241	FAST_SENDER	N/A
2327.006	RECEIVER	FAST_SENDER
2329.440	FAST_SENDER	N/A
2330.210	RECEIVER	FAST_SENDER
2332.617	SLOW_SENDER1	N/A
2333.412	RECEIVER	SLOW_SENDER1
2334.394	FAST_SENDER	N/A
2335.155	RECEIVER	FAST_SENDER
2337.570	FAST_SENDER	N/A
2340.760	FAST_SENDER	N/A
2340.821	SLOW_SENDER1	N/A
2348.487	FAST_SENDER	N/A
2356.201	FAST_SENDER	N/A
2360.212	RECEIVER	FAST_SENDER
2362.653	FAST_SENDER	N/A
2363.425	RECEIVER	FAST_SENDER
2363.556	SLOW_SENDER1	N/A
2364.303	RECEIVER	SLOW_SENDER1
2365.830	FAST_SENDER	N/A
2366.611	RECEIVER	FAST_SENDER
2369.054	FAST_SENDER	N/A
2369.783	RECEIVER	FAST_SENDER
2371.730	SLOW_SENDER1	N/A
2372.198	FAST_SENDER	N/A
2372.525	RECEIVER	SLOW_SENDER1
2374.460	RECEIVER	FAST_SENDER
2376.860	FAST_SENDER	N/A
2377.609	RECEIVER	FAST_SENDER
2380.046	FAST_SENDER	N/A
2380.809	RECEIVER	FAST_SENDER
2383.231	FAST_SENDER	N/A
2383.991	RECEIVER	FAST_SENDER
2386.441	FAST_SENDER	N/A
2387.213	RECEIVER	FAST_SENDER
2389.661	FAST_SENDER	N/A
2392.828	FAST_SENDER	N/A
2394.387	SLOW_SENDER1	N/A
2401.045	FAST_SENDER	N/A
2408.598	FAST_SENDER	N/A
2412.347	RECEIVER	FAST_SENDER
2414.757	FAST_SENDER	N/A
2415.529	RECEIVER	FAST_SENDER
2417.761	SLOW_SENDER1	N/A
2417.974	FAST_SENDER	N/A
2418.507	RECEIVER	SLOW_SENDER1
2420.109	RECEIVER	FAST_SENDER
2422.556	FAST_SENDER	N/A
2423.331	RECEIVER	FAST_SENDER
2425.779	FAST_SENDER	N/A
2425.934	SLOW_SENDER1	N/A
2426.538	RECEIVER	FAST_SENDER
2428.977	FAST_SENDER	N/A
2436.722	FAST_SENDER	N/A
2444.343	FAST_SENDER	N/A
2448.133	RECEIVER	FAST_SENDER
2448.679	SLOW_SENDER1	N/A
2449.491	RECEIVER	SLOW_SENDER1
2450.553	FAST_SENDER	N/A
2451.316	RECEIVER	FAST_SENDER
2453.744	FAST_SENDER	N/A
2454.495	RECEIVER	FAST_SENDER
2456.896	SLOW_SENDER1	N/A
2456.896	FAST_SENDER	N/A
2457.678	RECEIVER	SLOW_SENDER1
2459.624	RECEIVER	FAST_SENDER
2462.034	FAST_SENDER	N/A
2462.813	RECEIVER	FAST_SENDER
2465.215	FAST_SENDER	N/A
2466.028	RECEIVER	FAST_SENDER
2468.430	FAST_SENDER	N/A
2469.208	RECEIVER	FAST_SENDER
2471.615	FAST_SENDER	N/A
2478.950	FAST_SENDER	N/A
2479.213	SLOW_SENDER1	N/A
2486.422	FAST_SENDER	N/A
2493.622	FAST_SENDER	N/A
2494.404	RECEIVER	FAST_SENDER
2496.825	FAST_SENDER	N/A
2497.625	RECEIVER	FAST_SENDER
2500.066	FAST_SENDER	N/A
2500.859	RECEIVER	FAST_SENDER
2502.627	SLOW_SENDER1	N/A
2503.273	FAST_SENDER	N/A
2503.378	RECEIVER	SLOW_SENDER1
2505.640	RECEIVER	FAST_SENDER
2508.069	FAST_SENDER	N/A
2508.854	RECEIVER	FAST_SENDER
2511.257	FAST_SENDER	N/A
2512.031	RECEIVER	FAST_SENDER
2514.455	FAST_SENDER	N/A
2515.198	RECEIVER	FAST_SENDER
2517.632	FAST_SENDER	N/A
2518.414	RECEIVER	FAST_SENDER
2520.837	FAST_SENDER	N/A
2521.625	RECEIVER	FAST_SENDER
2524.047	FAST_SENDER	N/A
2524.830	RECEIVER	FAST_SENDER
2526.003	SLOW_SENDER1	N/A
2527.248	FAST_SENDER	N/A
2534.900	FAST_SENDER	N/A
2542.545	FAST_SENDER	N/A
2548.037	RECEIVER	FAST_SENDER
2549.520	SLOW_SENDER1	N/A
2550.248	RECEIVER	SLOW_SENDER1
2550.475	FAST_SENDER	N/A
2551.270	RECEIVER	FAST_SENDER
2555.167	FAST_SENDER	N/A
2555.922	RECEIVER	FAST_SENDER
2557.695	SLOW_SENDER1	N/A
2558.355	FAST_SENDER	N/A
2558.499	RECEIVER	SLOW_SENDER1
2560.696	RECEIVER	FAST_SENDER
2563.131	FAST_SENDER	N/A
2566.363	FAST_SENDER	N/A
2573.724	FAST_SENDER	N/A
2580.361	SLOW_SENDER1	N/A
2581.343	FAST_SENDER	N/A
2584.948	RECEIVER	FAST_SENDER
2587.387	FAST_SENDER	N/A
2589.539	RECEIVER	FAST_SENDER
2591.978	FAST_SENDER	N/A
2592.743	RECEIVER	FAST_SENDER
2595.162	FAST_SENDER	N/A
2595.887	RECEIVER	FAST_SENDER
2598.294	FAST_SENDER	N/A
2599.054	RECEIVER	FAST_SENDER
2601.498	FAST_SENDER	N/A
2603.777	SLOW_SENDER1	N/A
2608.895	FAST_SENDER	N/A
2616.763	FAST_SENDER	N/A
2623.859	FAST_SENDER	N/A
2624.645	RECEIVER	FAST_SENDER
2627.074	FAST_SENDER	N/A
2627.472	SLOW_SENDER1	N/A
2629.870	RECEIVER	FAST_SENDER
2632.296	FAST_SENDER	N/A
2633.036	RECEIVER	FAST_SENDER
2635.437	FAST_SENDER	N/A
2636.204	RECEIVER	FAST_SENDER
2638.635	FAST_SENDER	N/A
2639.383	RECEIVER	FAST_SENDER
2641.823	FAST_SENDER	N/A
2649.416	FAST_SENDER	N/A
2651.081	SLOW_SENDER1	N/A
2656.585	FAST_SENDER	N/A
2664.208	FAST_SENDER	N/A
2664.993	RECEIVER	FAST_SENDER
2667.418	FAST_SENDER	N/A
2668.170	RECEIVER	FAST_SENDER
2670.576	FAST_SENDER	N/A
2671.354	RECEIVER	FAST_SENDER
2673.803	FAST_SENDER	N/A
2674.430	SLOW_SENDER1	N/A
2674.603	RECEIVER	FAST_SENDER
2677.011	FAST_SENDER	N/A
2677.777	RECEIVER	FAST_SENDER
2680.190	FAST_SENDER	N/A
2680.951	RECEIVER	FAST_SENDER
2684.955	FAST_SENDER	N/A
2685.736	RECEIVER	FAST_SENDER
2688.149	FAST_SENDER	N/A
2688.915	RECEIVER	FAST_SENDER
2691.363	FAST_SENDER	N/A
2692.139	RECEIVER	FAST_SENDER
2694.549	FAST_SENDER	N/A
2695.330	RECEIVER	FAST_SENDER
2697.741	FAST_SENDER	N/A
2698.007	SLOW_SENDER1	N/A
2698.474	RECEIVER	FAST_SENDER
2700.914	FAST_SENDER	N/A
2708.213	FAST_SENDER	N/A
2715.884	FAST_SENDER	N/A
2721.564	SLOW_SENDER1	N/A
2723.038	FAST_SENDER	N/A
2723.776	RECEIVER	FAST_SENDER
2726.196	FAST_SENDER	N/A
2726.946	RECEIVER	FAST_SENDER
2729.358	FAST_SENDER	N/A
2730.115	RECEIVER	FAST_SENDER
2732.562	FAST_SENDER	N/A
2733.294	RECEIVER	FAST_SENDER
2735.718	FAST_SENDER	N/A
2736.447	RECEIVER	FAST_SENDER
2738.858	FAST_SENDER	N/A
2739.634	RECEIVER	FAST_SENDER
2742.053	FAST_SENDER	N/A
2742.852	RECEIVER	FAST_SENDER
2745.276	FAST_SENDER	N/A
2745.368	SLOW_SENDER1	N/A
2746.024	RECEIVER	FAST_SENDER
2748.444	FAST_SENDER	N/A
2749.205	RECEIVER	FAST_SENDER
2751.653	FAST_SENDER	N/A
2752.382	RECEIVER	FAST_SENDER
2754.790	FAST_SENDER	N/A
2755.574	RECEIVER	FAST_SENDER
2757.974	FAST_SENDER	N/A
2758.755	RECEIVER	FAST_SENDER
2761.187	FAST_SENDER	N/A
2768.478	FAST_SENDER	N/A
2768.762	SLOW_SENDER1	N/A
2776.038	FAST_SENDER	N/A
2783.954	FAST_SENDER	N/A
2784.683	RECEIVER	FAST_SENDER
2787.103	FAST_SENDER	N/A
2787.871	RECEIVER	FAST_SENDER
2790.311	FAST_SENDER	N/A
2791.062	RECEIVER	FAST_SENDER
2792.273	SLOW_SENDER1	N/A
2793.018	RECEIVER	SLOW_SENDER1
2793.508	FAST_SENDER	N/A
2794.250	RECEIVER	FAST_SENDER
2796.683	FAST_SENDER	N/A
2797.462	RECEIVER	FAST_SENDER
2799.883	FAST_SENDER	N/A
2800.445	SLOW_SENDER1	N/A
2800.671	RECEIVER	FAST_SENDER
2803.106	FAST_SENDER	N/A
2803.830	RECEIVER	FAST_SENDER
2806.241	FAST_SENDER	N/A
2806.982	RECEIVER	FAST_SENDER
2809.394	FAST_SENDER	N/A
2810.172	RECEIVER	FAST_SENDER
2812.593	FAST_SENDER	N/A
2813.350	RECEIVER	FAST_SENDER
2815.750	FAST_SENDER	N/A
2823.100	SLOW_SENDER1	N/A
2823.263	FAST_SENDER	N/A
2830.905	FAST_SENDER	N/A
2838.687	FAST_SENDER	N/A
2839.444	RECEIVER	FAST_SENDER
2841.881	FAST_SENDER	N/A
2842.661	RECEIVER	FAST_SENDER
2845.067	FAST_SENDER	N/A
2845.843	RECEIVER	FAST_SENDER
2846.575	SLOW_SENDER1	N/A
2847.332	RECEIVER	SLOW_SENDER1
2848.269	FAST_SENDER	N/A
2849.035	RECEIVER	FAST_SENDER
2851.482	FAST_SENDER	N/A
2852.237	RECEIVER	FAST_SENDER
2854.651	FAST_SENDER	N/A
2854.764	SLOW_SENDER1	N/A
2855.409	RECEIVER	FAST_SENDER
2857.821	FAST_SENDER	N/A
2858.624	RECEIVER	FAST_SENDER
2861.052	FAST_SENDER	N/A
2861.810	RECEIVER	FAST_SENDER
2864.239	FAST_SENDER	N/A
2865.016	RECEIVER	FAST_SENDER
2867.445	FAST_SENDER	N/A
2868.165	RECEIVER	FAST_SENDER
2875.126	FAST_SENDER	N/A
2877.502	SLOW_SENDER1	N/A
2882.534	FAST_SENDER	N/A
2890.257	FAST_SENDER	N/A
2891.025	RECEIVER	FAST_SENDER
2893.448	FAST_SENDER	N/A
2894.199	RECEIVER	FAST_SENDER
2896.633	FAST_SENDER	N/A
2897.398	RECEIVER	FAST_SENDER
2899.840	FAST_SENDER	N/A
2900.584	RECEIVER	FAST_SENDER
2901.264	SLOW_SENDER1	N/A
2902.009	RECEIVER	SLOW_SENDER1
2903.020	FAST_SENDER	N/A
2903.770	RECEIVER	FAST_SENDER
2906.201	FAST_SENDER	N/A
2906.944	RECEIVER	FAST_SENDER
2909.366	FAST_SENDER	N/A
2909.422	SLOW_SENDER1	N/A
2910.155	RECEIVER	FAST_SENDER
2912.572	FAST_SENDER	N/A
2919.848	FAST_SENDER	N/A
2927.147	FAST_SENDER	N/A
2932.248	SLOW_SENDER1	N/A
2934.920	FAST_SENDER	N/A
2935.674	RECEIVER	FAST_SENDER
2938.102	FAST_SENDER	N/A
2938.873	RECEIVER	FAST_SENDER
2941.299	FAST_SENDER	N/A
2942.091	RECEIVER	FAST_SENDER
2944.527	FAST_SENDER	N/A
2945.277	RECEIVER	FAST_SENDER
2947.707	FAST_SENDER	N/A
2955.307	FAST_SENDER	N/A
2955.612	SLOW_SENDER1	N/A
2962.695	FAST_SENDER	N/A
2970.049	FAST_SENDER	N/A
2970.803	RECEIVER	FAST_SENDER
2973.252	FAST_SENDER	N/A
2973.992	RECEIVER	FAST_SENDER
2976.427	FAST_SENDER	N/A
2977.164	RECEIVER	FAST_SENDER
2979.245	SLOW_SENDER1	N/A
2979.574	FAST_SENDER	N/A
2979.973	RECEIVER	SLOW_SENDER1
2981.750	RECEIVER	FAST_SENDER
2984.168	FAST_SENDER	N/A
2991.654	FAST_SENDER	N/A
2999.325	FAST_SENDER	N/A
3003.556	RECEIVER	FAST_SENDER
3003.821	SLOW_SENDER1	N/A
3006.005	FAST_SENDER	N/A
3006.793	RECEIVER	FAST_SENDER
3009.214	FAST_SENDER	N/A
3009.985	RECEIVER	FAST_SENDER
3012.404	FAST_SENDER	N/A
3013.135	RECEIVER	FAST_SENDER
3015.553	FAST_SENDER	N/A
3018.752	FAST_SENDER	N/A
3026.456	FAST_SENDER	N/A
3027.529	SLOW_SENDER1	N/A
3033.991	FAST_SENDER	N/A
3037.988	RECEIVER	FAST_SENDER
3040.418	FAST_SENDER	N/A
3041.160	RECEIVER	FAST_SENDER
3045.193	FAST_SENDER	N/A
3045.994	RECEIVER	FAST_SENDER
3048.433	FAST_SENDER	N/A
3049.200	RECEIVER	FAST_SENDER
3051.223	SLOW_SENDER1	N/A
3051.650	FAST_SENDER	N/A
3051.972	RECEIVER	SLOW_SENDER1
3059.193	FAST_SENDER	N/A
3066.797	FAST_SENDER	N/A
3074.522	FAST_SENDER	N/A
3074.992	SLOW_SENDER1	N/A
3075.292	RECEIVER	FAST_SENDER
3079.834	FAST_SENDER	N/A
3080.573	RECEIVER	FAST_SENDER
3082.975	FAST_SENDER	N/A
3083.737	RECEIVER	FAST_SENDER
3086.144	FAST_SENDER	N/A
3086.909	RECEIVER	FAST_SENDER
3089.321	FAST_SENDER	N/A
3090.049	RECEIVER	FAST_SENDER
3092.478	FAST_SENDER	N/A
3093.224	RECEIVER	FAST_SENDER
3095.625	FAST_SENDER	N/A
3096.359	RECEIVER	FAST_SENDER
3098.797	SLOW_SENDER1	N/A
3098.799	FAST_SENDER	N/A
3099.544	RECEIVER	SLOW_SENDER1
3101.668	RECEIVER	FAST_SENDER
3104.068	FAST_SENDER	N/A
3104.863	RECEIVER	FAST_SENDER
3106.973	SLOW_SENDER1	N/A
3107.304	FAST_SENDER	N/A
3115.062	FAST_SENDER	N/A
3122.754	FAST_SENDER	N/A
3129.609	SLOW_SENDER1	N/A
3130.304	FAST_SENDER	N/A
3130.387	RECEIVER	SLOW_SENDER1
3131.093	RECEIVER	FAST_SENDER
3133.511	FAST_SENDER	N/A
3134.298	RECEIVER	FAST_SENDER
3136.742	FAST_SENDER	N/A
3137.816	SLOW_SENDER1	N/A
3144.646	FAST_SENDER	N/A
3152.297	FAST_SENDER	N/A
3160.085	FAST_SENDER	N/A
3160.428	SLOW_SENDER1	N/A
3160.862	RECEIVER	FAST_SENDER
3164.859	FAST_SENDER	N/A
3165.625	RECEIVER	FAST_SENDER
3168.075	FAST_SENDER	N/A
3168.808	RECEIVER	FAST_SENDER
3171.215	FAST_SENDER	N/A
3171.942	RECEIVER	FAST_SENDER
3174.378	FAST_SENDER	N/A
3175.148	RECEIVER	FAST_SENDER
3177.564	FAST_SENDER	N/A
3178.317	RECEIVER	FAST_SENDER
3180.762	FAST_SENDER	N/A
3181.523	RECEIVER	FAST_SENDER
3183.940	FAST_SENDER	N/A
3184.207	SLOW_SENDER1	N/A
3184.735	RECEIVER	FAST_SENDER
3187.171	FAST_SENDER	N/A
3187.964	RECEIVER	FAST_SENDER
3190.370	FAST_SENDER	N/A
3191.142	RECEIVER	FAST_SENDER
3193.575	FAST_SENDER	N/A
3194.368	RECEIVER	FAST_SENDER
3196.815	FAST_SENDER	N/A
3197.581	RECEIVER	FAST_SENDER
3200.013	FAST_SENDER	N/A
3207.666	FAST_SENDER	N/A
3207.671	SLOW_SENDER1	N/A
3215.290	FAST_SENDER	N/A
3222.595	FAST_SENDER	N/A
3223.364	RECEIVER	FAST_SENDER
3225.800	FAST_SENDER	N/A
3226.590	RECEIVER	FAST_SENDER
3229.039	FAST_SENDER	N/A
3229.793	RECEIVER	FAST_SENDER
3231.028	SLOW_SENDER1	N/A
3232.203	FAST_SENDER	N/A
3239.917	FAST_SENDER	N/A
3247.999	FAST_SENDER	N/A
3253.412	RECEIVER	FAST_SENDER
3254.651	SLOW_SENDER1	N/A
3255.437	RECEIVER	SLOW_SENDER1
3255.862	FAST_SENDER	N/A
3256.626	RECEIVER	FAST_SENDER
3259.069	FAST_SENDER	N/A
3259.830	RECEIVER	FAST_SENDER
3262.263	FAST_SENDER	N/A
3262.877	SLOW_SENDER1	N/A
3263.011	RECEIVER	FAST_SENDER
3265.450	FAST_SENDER	N/A
3266.186	RECEIVER	FAST_SENDER
3268.593	FAST_SENDER	N/A
3269.356	RECEIVER	FAST_SENDER
3271.778	FAST_SENDER	N/A
3272.569	RECEIVER	FAST_SENDER
3274.991	FAST_SENDER	N/A
3275.751	RECEIVER	FAST_SENDER
3278.155	FAST_SENDER	N/A
3278.904	RECEIVER	FAST_SENDER
3281.342	FAST_SENDER	N/A
3284.539	FAST_SENDER	N/A
3285.506	SLOW_SENDER1	N/A
3291.731	FAST_SENDER	N/A
3299.532	FAST_SENDER	N/A
3303.355	RECEIVER	FAST_SENDER
3305.787	FAST_SENDER	N/A
3306.565	RECEIVER	FAST_SENDER
3309.002	FAST_SENDER	N/A
3309.235	SLOW_SENDER1	N/A
3309.770	RECEIVER	FAST_SENDER
3312.213	FAST_SENDER	N/A
3312.964	RECEIVER	FAST_SENDER
3315.383	FAST_SENDER	N/A
3316.122	RECEIVER	FAST_SENDER
3318.524	FAST_SENDER	N/A
3319.283	RECEIVER	FAST_SENDER
3321.719	FAST_SENDER	N/A
3329.125	FAST_SENDER	N/A
3332.714	SLOW_SENDER1	N/A
3337.683	FAST_SENDER	N/A
3343.436	RECEIVER	FAST_SENDER
3345.884	FAST_SENDER	N/A
3346.671	RECEIVER	FAST_SENDER
3349.116	FAST_SENDER	N/A
3349.883	RECEIVER	FAST_SENDER
3352.297	FAST_SENDER	N/A
3353.072	RECEIVER	FAST_SENDER
3355.497	FAST_SENDER	N/A
3356.224	SLOW_SENDER1	N/A
3356.280	RECEIVER	FAST_SENDER
3357.006	RECEIVER	SLOW_SENDER1
3358.710	FAST_SENDER	N/A
3359.481	RECEIVER	FAST_SENDER
3361.903	FAST_SENDER	N/A
3362.650	RECEIVER	FAST_SENDER
3364.443	SLOW_SENDER1	N/A
3365.086	FAST_SENDER	N/A
3372.952	FAST_SENDER	N/A
3380.241	FAST_SENDER	N/A
3387.060	SLOW_SENDER1	N/A
3387.843	RECEIVER	SLOW_SENDER1
3387.888	FAST_SENDER	N/A
3388.665	RECEIVER	FAST_SENDER
3391.100	FAST_SENDER	N/A
3391.850	RECEIVER	FAST_SENDER
3394.260	FAST_SENDER	N/A
3395.013	RECEIVER	FAST_SENDER
3395.262	SLOW_SENDER1	N/A
3397.414	FAST_SENDER	N/A
3404.986	FAST_SENDER	N/A
3412.698	FAST_SENDER	N/A
3416.795	RECEIVER	FAST_SENDER
3417.847	SLOW_SENDER1	N/A
3418.599	RECEIVER	SLOW_SENDER1
3419.213	FAST_SENDER	N/A
3419.984	RECEIVER	FAST_SENDER
3422.413	FAST_SENDER	N/A
3423.170	RECEIVER	FAST_SENDER
3425.581	FAST_SENDER	N/A
3426.034	SLOW_SENDER1	N/A
3426.351	RECEIVER	FAST_SENDER
3430.651	FAST_SENDER	N/A
3431.401	RECEIVER	FAST_SENDER
3433.844	FAST_SENDER	N/A
3434.597	RECEIVER	FAST_SENDER
3437.035	FAST_SENDER	N/A
3437.827	RECEIVER	FAST_SENDER
3440.248	FAST_SENDER	N/A
3441.028	RECEIVER	FAST_SENDER
3443.441	FAST_SENDER	N/A
3448.640	SLOW_SENDER1	N/A
3451.170	FAST_SENDER	N/A
3458.641	FAST_SENDER	N/A
3465.935	FAST_SENDER	N/A
3466.687	RECEIVER	FAST_SENDER
3469.136	FAST_SENDER	N/A
3469.875	RECEIVER	FAST_SENDER
3472.253	SLOW_SENDER1	N/A
3472.315	FAST_SENDER	N/A
3473.020	RECEIVER	SLOW_SENDER1
3475.373	RECEIVER	FAST_SENDER
3477.797	FAST_SENDER	N/A
3478.558	RECEIVER	FAST_SENDER
3480.430	SLOW_SENDER1	N/A
3480.970	FAST_SENDER	N/A
3481.199	RECEIVER	SLOW_SENDER1
3483.184	RECEIVER	FAST_SENDER
3485.625	FAST_SENDER	N/A
3493.292	FAST_SENDER	N/A
3500.505	FAST_SENDER	N/A
3503.079	SLOW_SENDER1	N/A
3508.156	FAST_SENDER	N/A
3508.906	RECEIVER	FAST_SENDER
3511.336	FAST_SENDER	N/A
3512.108	RECEIVER	FAST_SENDER
3514.547	FAST_SENDER	N/A
3515.316	RECEIVER	FAST_SENDER
3517.720	FAST_SENDER	N/A
3518.480	RECEIVER	FAST_SENDER
3520.892	FAST_SENDER	N/A
3521.681	RECEIVER	FAST_SENDER
3524.082	FAST_SENDER	N/A
3524.797	RECEIVER	FAST_SENDER
3526.818	SLOW_SENDER1	N/A
3527.240	FAST_SENDER	N/A
3527.555	RECEIVER	SLOW_SENDER1
3534.842	FAST_SENDER	N/A
3542.616	FAST_SENDER	N/A
3549.971	FAST_SENDER	N/A
3550.702	RECEIVER	FAST_SENDER
3550.979	SLOW_SENDER1	N/A
3551.743	RECEIVER	SLOW_SENDER1
3553.152	FAST_SENDER	N/A
3553.928	RECEIVER	FAST_SENDER
3556.363	FAST_SENDER	N/A
3557.134	RECEIVER	FAST_SENDER
3559.169	SLOW_SENDER1	N/A
3559.544	FAST_SENDER	N/A
3559.934	RECEIVER	SLOW_SENDER1
3562.036	RECEIVER	FAST_SENDER
3564.457	FAST_SENDER	N/A
3565.250	RECEIVER	FAST_SENDER
3567.664	FAST_SENDER	N/A
3568.402	RECEIVER	FAST_SENDER
3570.845	FAST_SENDER	N/A
3571.615	RECEIVER	FAST_SENDER
3574.058	FAST_SENDER	N/A
3581.662	FAST_SENDER	N/A
3581.824	SLOW_SENDER1	N/A
3589.019	FAST_SENDER	N/A
3596.411	FAST_SENDER	N/A
3597.143	RECEIVER	FAST_SENDER
3599.556	FAST_SENDER	N/A
3600.347	RECEIVER	FAST_SENDER
3602.780	FAST_SENDER	N/A
3603.539	RECEIVER	FAST_SENDER
3605.199	SLOW_SENDER1	N/A
3605.975	RECEIVER	SLOW_SENDER1
3605.983	FAST_SENDER	N/A
3606.716	RECEIVER	FAST_SENDER
3609.134	FAST_SENDER	N/A
3609.919	RECEIVER	FAST_SENDER
3612.319	FAST_SENDER	N/A
3613.090	RECEIVER	FAST_SENDER
3613.392	SLOW_SENDER1	N/A
3614.169	RECEIVER	SLOW_SENDER1
3615.507	FAST_SENDER	N/A
3616.254	RECEIVER	FAST_SENDER
3618.678	FAST_SENDER	N/A
3619.452	RECEIVER	FAST_SENDER
3621.893	FAST_SENDER	N/A
3629.808	FAST_SENDER	N/A
3636.005	SLOW_SENDER1	N/A
3636.918	FAST_SENDER	N/A
3644.055	FAST_SENDER	N/A
3644.788	RECEIVER	FAST_SENDER
3647.194	FAST_SENDER	N/A
3647.975	RECEIVER	FAST_SENDER
3650.384	FAST_SENDER	N/A
3651.186	RECEIVER	FAST_SENDER
3653.609	FAST_SENDER	N/A
3654.336	RECEIVER	FAST_SENDER
3656.740	FAST_SENDER	N/A
3657.503	RECEIVER	FAST_SENDER
3659.565	SLOW_SENDER1	N/A
3659.914	FAST_SENDER	N/A
3667.772	FAST_SENDER	N/A
3675.525	FAST_SENDER	N/A
3682.720	FAST_SENDER	N/A
3682.968	SLOW_SENDER1	N/A
3685.889	FAST_SENDER	N/A
3686.636	RECEIVER	FAST_SENDER
3689.076	FAST_SENDER	N/A
3689.835	RECEIVER	FAST_SENDER
3692.285	FAST_SENDER	N/A
3693.035	RECEIVER	FAST_SENDER
3695.480	FAST_SENDER	N/A
3696.264	RECEIVER	FAST_SENDER
3698.687	FAST_SENDER	N/A
3699.468	RECEIVER	FAST_SENDER
3701.894	FAST_SENDER	N/A
3702.668	RECEIVER	FAST_SENDER
3706.448	SLOW_SENDER1	N/A
3706.836	FAST_SENDER	N/A
3707.193	RECEIVER	SLOW_SENDER1
3715.408	FAST_SENDER	N/A
3723.073	FAST_SENDER	N/A
3730.365	FAST_SENDER	N/A
3730.498	SLOW_SENDER1	N/A
3731.159	RECEIVER	FAST_SENDER
3733.584	FAST_SENDER	N/A
3734.349	RECEIVER	FAST_SENDER
3736.781	FAST_SENDER	N/A
3737.508	RECEIVER	FAST_SENDER
3739.927	FAST_SENDER	N/A
3740.718	RECEIVER	FAST_SENDER
3743.132	FAST_SENDER	N/A
3743.917	RECEIVER	FAST_SENDER
3746.362	FAST_SENDER	N/A
3753.856	SLOW_SENDER1	N/A
3753.967	FAST_SENDER	N/A
3762.029	FAST_SENDER	N/A
3769.965	FAST_SENDER	N/A
3770.734	RECEIVER	FAST_SENDER
3773.153	FAST_SENDER	N/A
3773.930	RECEIVER	FAST_SENDER
3776.362	FAST_SENDER	N/A
3777.131	RECEIVER	FAST_SENDER
3777.500	SLOW_SENDER1	N/A
3778.240	RECEIVER	SLOW_SENDER1
3779.560	FAST_SENDER	N/A
3780.280	RECEIVER	FAST_SENDER
3782.730	FAST_SENDER	N/A
3783.493	RECEIVER	FAST_SENDER
3785.933	FAST_SENDER	N/A
3786.693	RECEIVER	FAST_SENDER
3789.123	FAST_SENDER	N/A
3789.833	RECEIVER	FAST_SENDER
3792.254	FAST_SENDER	N/A
3793.047	RECEIVER	FAST_SENDER
3795.474	FAST_SENDER	N/A
3796.271	RECEIVER	FAST_SENDER
3798.696	FAST_SENDER	N/A
3799.498	RECEIVER	FAST_SENDER
3801.186	SLOW_SENDER1	N/A
3801.941	FAST_SENDER	N/A
3809.369	SLOW_SENDER1	N/A
3809.398	FAST_SENDER	N/A
3817.520	FAST_SENDER	N/A
3823.033	RECEIVER	FAST_SENDER
3825.448	FAST_SENDER	N/A
3826.194	RECEIVER	FAST_SENDER
3828.640	FAST_SENDER	N/A
3829.429	RECEIVER	FAST_SENDER
3831.860	FAST_SENDER	N/A
3831.995	SLOW_SENDER1	N/A
3832.618	RECEIVER	FAST_SENDER
3833.287	RECEIVER	SLOW_SENDER1
3835.027	FAST_SENDER	N/A
3840.688	SLOW_SENDER1	N/A
3843.370	FAST_SENDER	N/A
3850.975	FAST_SENDER	N/A
3856.222	RECEIVER	FAST_SENDER
3858.638	FAST_SENDER	N/A
3859.369	RECEIVER	FAST_SENDER
3861.818	FAST_SENDER	N/A
3862.613	RECEIVER	FAST_SENDER
3862.948	SLOW_SENDER1	N/A
3863.713	RECEIVER	SLOW_SENDER1
3865.027	FAST_SENDER	N/A
3865.802	RECEIVER	FAST_SENDER
3868.213	FAST_SENDER	N/A
3868.974	RECEIVER	FAST_SENDER
3871.123	SLOW_SENDER1	N/A
3871.421	FAST_SENDER	N/A
3871.918	RECEIVER	SLOW_SENDER1
3874.023	RECEIVER	FAST_SENDER
3876.443	FAST_SENDER	N/A
3877.187	RECEIVER	FAST_SENDER
3879.609	FAST_SENDER	N/A
3882.810	FAST_SENDER	N/A
3890.272	FAST_SENDER	N/A
3893.748	SLOW_SENDER1	N/A
3898.034	FAST_SENDER	N/A
3902.051	RECEIVER	FAST_SENDER
3904.471	FAST_SENDER	N/A
3905.212	RECEIVER	FAST_SENDER
3907.641	FAST_SENDER	N/A
3908.388	RECEIVER	FAST_SENDER
3910.824	FAST_SENDER	N/A
3911.610	RECEIVER	FAST_SENDER
3914.047	FAST_SENDER	N/A
3914.830	RECEIVER	FAST_SENDER
3917.091	SLOW_SENDER1	N/A
3917.252	FAST_SENDER	N/A
3917.859	RECEIVER	SLOW_SENDER1
3919.955	RECEIVER	FAST_SENDER
3922.355	FAST_SENDER	N/A
3923.082	RECEIVER	FAST_SENDER
3925.262	SLOW_SENDER1	N/A
3925.520	FAST_SENDER	N/A
3926.016	RECEIVER	SLOW_SENDER1
3927.776	RECEIVER	FAST_SENDER
3930.204	FAST_SENDER	N/A
3930.949	RECEIVER	FAST_SENDER
3933.391	FAST_SENDER	N/A
3934.104	RECEIVER	FAST_SENDER
3936.519	FAST_SENDER	N/A
3944.494	FAST_SENDER	N/A
3947.890	SLOW_SENDER1	N/A
3951.908	FAST_SENDER	N/A
3959.779	FAST_SENDER	N/A
3960.532	RECEIVER	FAST_SENDER
3962.965	FAST_SENDER	N/A
3963.743	RECEIVER	FAST_SENDER
3966.175	FAST_SENDER	N/A
3966.967	RECEIVER	FAST_SENDER
3969.412	FAST_SENDER	N/A
3970.157	RECEIVER	FAST_SENDER
3971.631	SLOW_SENDER1	N/A
3972.400	RECEIVER	SLOW_SENDER1
3972.594	FAST_SENDER	N/A
3973.346	RECEIVER	FAST_SENDER
3975.765	FAST_SENDER	N/A
3976.564	RECEIVER	FAST_SENDER
3979.000	FAST_SENDER	N/A
3979.739	RECEIVER	FAST_SENDER
3979.807	SLOW_SENDER1	N/A
3980.539	RECEIVER	SLOW_SENDER1
3982.161	FAST_SENDER	N/A
3989.554	FAST_SENDER	N/A
3997.002	FAST_SENDER	N/A
4002.407	SLOW_SENDER1	N/A
4005.060	FAST_SENDER	N/A
4005.810	RECEIVER	FAST_SENDER
4008.230	FAST_SENDER	N/A
4009.025	RECEIVER	FAST_SENDER
4011.458	FAST_SENDER	N/A
4012.178	RECEIVER	FAST_SENDER
4014.609	FAST_SENDER	N/A
4015.375	RECEIVER	FAST_SENDER
4017.786	FAST_SENDER	N/A
4018.545	RECEIVER	FAST_SENDER
4020.969	FAST_SENDER	N/A
4021.717	RECEIVER	FAST_SENDER
4024.126	FAST_SENDER	N/A
4024.879	RECEIVER	FAST_SENDER
4025.797	SLOW_SENDER1	N/A
4026.552	RECEIVER	SLOW_SENDER1
4027.306	FAST_SENDER	N/A
4028.092	RECEIVER	FAST_SENDER
4030.526	FAST_SENDER	N/A
4031.276	RECEIVER	FAST_SENDER
4033.680	FAST_SENDER	N/A
4033.994	SLOW_SENDER1	N/A
4036.883	FAST_SENDER	N/A
4044.262	FAST_SENDER	N/A
4051.973	FAST_SENDER	N/A
4055.843	RECEIVER	FAST_SENDER
4056.612	SLOW_SENDER1	N/A
4057.342	RECEIVER	SLOW_SENDER1
4058.281	FAST_SENDER	N/A
4059.032	RECEIVER	FAST_SENDER
4061.447	FAST_SENDER	N/A
4062.172	RECEIVER	FAST_SENDER
4064.621	FAST_SENDER	N/A
4064.744	SLOW_SENDER1	N/A
4065.345	RECEIVER	FAST_SENDER
4066.034	RECEIVER	SLOW_SENDER1
4067.769	FAST_SENDER	N/A
4068.547	RECEIVER	FAST_SENDER
4070.984	FAST_SENDER	N/A
4071.752	RECEIVER	FAST_SENDER
4074.169	FAST_SENDER	N/A
4074.926	RECEIVER	FAST_SENDER
4077.331	FAST_SENDER	N/A
4084.855	FAST_SENDER	N/A
4087.849	SLOW_SENDER1	N/A
4092.766	FAST_SENDER	N/A
4100.289	FAST_SENDER	N/A
4101.021	RECEIVER	FAST_SENDER
4103.469	FAST_SENDER	N/A
4104.203	RECEIVER	FAST_SENDER
4106.641	FAST_SENDER	N/A
4107.373	RECEIVER	FAST_SENDER
4109.798	FAST_SENDER	N/A
4110.586	RECEIVER	FAST_SENDER
4111.382	SLOW_SENDER1	N/A
4112.126	RECEIVER	SLOW_SENDER1
4113.002	FAST_SENDER	N/A
4113.748	RECEIVER	FAST_SENDER
4116.187	FAST_SENDER	N/A
4116.976	RECEIVER	FAST_SENDER
4119.384	FAST_SENDER	N/A
4119.549	SLOW_SENDER1	N/A
4120.113	RECEIVER	FAST_SENDER
4122.516	FAST_SENDER	N/A
4123.275	RECEIVER	FAST_SENDER
4125.695	FAST_SENDER	N/A
4126.461	RECEIVER	FAST_SENDER
4128.863	FAST_SENDER	N/A
4129.650	RECEIVER	FAST_SENDER
4132.065	FAST_SENDER	N/A
4132.835	RECEIVER	FAST_SENDER
4135.279	FAST_SENDER	N/A
4138.469	FAST_SENDER	N/A
4142.201	SLOW_SENDER1	N/A
4146.210	FAST_SENDER	N/A
4154.214	FAST_SENDER	N/A
4158.025	RECEIVER	FAST_SENDER
4160.452	FAST_SENDER	N/A
4162.724	RECEIVER	FAST_SENDER
4165.153	FAST_SENDER	N/A
4165.938	RECEIVER	FAST_SENDER
4165.966	SLOW_SENDER1	N/A
4168.343	FAST_SENDER	N/A
4175.809	FAST_SENDER	N/A
4183.809	FAST_SENDER	N/A
4187.659	RECEIVER	FAST_SENDER
4189.702	SLOW_SENDER1	N/A
4190.087	FAST_SENDER	N/A
4190.505	RECEIVER	SLOW_SENDER1
4192.396	RECEIVER	FAST_SENDER
4194.843	FAST_SENDER	N/A
4195.620	RECEIVER	FAST_SENDER
4198.043	FAST_SENDER	N/A
4205.931	FAST_SENDER	N/A
4213.583	SLOW_SENDER1	N/A
4213.612	FAST_SENDER	N/A
4221.409	FAST_SENDER	N/A
4222.161	RECEIVER	FAST_SENDER
4224.577	FAST_SENDER	N/A
4225.349	RECEIVER	FAST_SENDER
4227.786	FAST_SENDER	N/A
4228.561	RECEIVER	FAST_SENDER
4230.972	FAST_SENDER	N/A
4231.757	RECEIVER	FAST_SENDER
4234.173	FAST_SENDER	N/A
4234.944	RECEIVER	FAST_SENDER
4236.794	SLOW_SENDER1	N/A
4237.366	FAST_SENDER	N/A
4237.566	RECEIVER	SLOW_SENDER1
4239.707	RECEIVER	FAST_SENDER
4242.128	FAST_SENDER	N/A
4242.914	RECEIVER	FAST_SENDER
4244.995	SLOW_SENDER1	N/A
4245.352	FAST_SENDER	N/A
4245.771	RECEIVER	SLOW_SENDER1
4252.898	FAST_SENDER	N/A
4259.999	FAST_SENDER	N/A
4267.593	SLOW_SENDER1	N/A
4267.766	FAST_SENDER	N/A
4268.571	RECEIVER	FAST_SENDER
4271.014	FAST_SENDER	N/A
4271.783	RECEIVER	FAST_SENDER
4274.204	FAST_SENDER	N/A
4275.011	RECEIVER	FAST_SENDER
4277.453	FAST_SENDER	N/A
4278.189	RECEIVER	FAST_SENDER
4280.610	FAST_SENDER	N/A
4281.403	RECEIVER	FAST_SENDER
4283.850	FAST_SENDER	N/A
4284.643	RECEIVER	FAST_SENDER
4287.056	FAST_SENDER	N/A
4287.861	RECEIVER	FAST_SENDER
4290.289	FAST_SENDER	N/A
4291.061	RECEIVER	FAST_SENDER
4291.114	SLOW_SENDER1	N/A
4293.469	FAST_SENDER	N/A
4300.664	FAST_SENDER	N/A
4308.287	FAST_SENDER	N/A
4313.354	RECEIVER	FAST_SENDER
4314.594	SLOW_SENDER1	N/A
4315.377	RECEIVER	SLOW_SENDER1
4315.438	FAST_SENDER	N/A
4316.168	RECEIVER	FAST_SENDER
4318.570	FAST_SENDER	N/A
4319.347	RECEIVER	FAST_SENDER
4321.775	FAST_SENDER	N/A
4322.561	RECEIVER	FAST_SENDER
4322.798	SLOW_SENDER1	N/A
4323.564	RECEIVER	SLOW_SENDER1
4325.010	FAST_SENDER	N/A
4325.822	RECEIVER	FAST_SENDER
4328.257	FAST_SENDER	N/A
4329.031	RECEIVER	FAST_SENDER
4331.452	FAST_SENDER	N/A
4332.183	RECEIVER	FAST_SENDER
4334.607	FAST_SENDER	N/A
4341.909	FAST_SENDER	N/A
4345.385	SLOW_SENDER1	N/A
4348.936	FAST_SENDER	N/A
4356.620	FAST_SENDER	N/A
4357.381	RECEIVER	FAST_SENDER
4359.806	FAST_SENDER	N/A
4360.567	RECEIVER	FAST_SENDER
4363.005	FAST_SENDER	N/A
4363.739	RECEIVER	FAST_SENDER
4366.185	FAST_SENDER	N/A
4366.935	RECEIVER	FAST_SENDER
4369.089	SLOW_SENDER1	N/A
4369.345	FAST_SENDER	N/A
4369.844	RECEIVER	SLOW_SENDER1
4371.736	RECEIVER	FAST_SENDER
4374.171	FAST_SENDER	N/A
4374.899	RECEIVER	FAST_SENDER
4377.245	SLOW_SENDER1	N/A
4377.331	FAST_SENDER	N/A
4378.024	RECEIVER	SLOW_SENDER1
4380.226	RECEIVER	FAST_SENDER
4382.632	FAST_SENDER	N/A
4383.417	RECEIVER	FAST_SENDER
4385.828	FAST_SENDER	N/A
4386.567	RECEIVER	FAST_SENDER
4388.993	FAST_SENDER	N/A
4392.213	FAST_SENDER	N/A
4399.845	FAST_SENDER	N/A
4399.887	SLOW_SENDER1	N/A
4407.501	FAST_SENDER	N/A
4411.617	RECEIVER	FAST_SENDER
4414.064	FAST_SENDER	N/A
4414.839	RECEIVER	FAST_SENDER
4417.279	FAST_SENDER	N/A
4419.821	RECEIVER	FAST_SENDER
4422.238	FAST_SENDER	N/A
4423.010	RECEIVER	FAST_SENDER
4423.272	SLOW_SENDER1	N/A
4425.459	FAST_SENDER	N/A
4432.671	FAST_SENDER	N/A
4440.247	FAST_SENDER	N/A
4444.542	RECEIVER	FAST_SENDER
4446.767	SLOW_SENDER1	N/A
4446.989	FAST_SENDER	N/A
4447.500	RECEIVER	SLOW_SENDER1
4449.188	RECEIVER	FAST_SENDER
4451.616	FAST_SENDER	N/A
4452.372	RECEIVER	FAST_SENDER
4454.786	FAST_SENDER	N/A
4454.908	SLOW_SENDER1	N/A
4455.538	RECEIVER	FAST_SENDER
4456.211	RECEIVER	SLOW_SENDER1
4457.940	FAST_SENDER	N/A
4458.746	RECEIVER	FAST_SENDER
4461.196	FAST_SENDER	N/A
4461.951	RECEIVER	FAST_SENDER
4464.394	FAST_SENDER	N/A
4465.124	RECEIVER	FAST_SENDER
4467.535	FAST_SENDER	N/A
4468.302	RECEIVER	FAST_SENDER
4470.716	FAST_SENDER	N/A
4477.823	SLOW_SENDER1	N/A
4478.079	FAST_SENDER	N/A
4485.359	FAST_SENDER	N/A
4493.131	FAST_SENDER	N/A
4493.914	RECEIVER	FAST_SENDER
4496.316	FAST_SENDER	N/A
4497.088	RECEIVER	FAST_SENDER
4499.500	FAST_SENDER	N/A
4500.268	RECEIVER	FAST_SENDER
4501.240	SLOW_SENDER1	N/A
4502.043	RECEIVER	SLOW_SENDER1
4502.687	FAST_SENDER	N/A
4503.459	RECEIVER	FAST_SENDER
4505.881	FAST_SENDER	N/A
4506.636	RECEIVER	FAST_SENDER
4509.038	FAST_SENDER	N/A
4509.482	SLOW_SENDER1	N/A
4509.811	RECEIVER	FAST_SENDER
4514.250	FAST_SENDER	N/A
4515.022	RECEIVER	FAST_SENDER
4522.188	FAST_SENDER	N/A
4529.622	FAST_SENDER	N/A
4532.080	SLOW_SENDER1	N/A
4537.427	FAST_SENDER	N/A
4538.175	RECEIVER	FAST_SENDER
4540.599	FAST_SENDER	N/A
4541.347	RECEIVER	FAST_SENDER
4543.763	FAST_SENDER	N/A
4544.529	RECEIVER	FAST_SENDER
4546.979	FAST_SENDER	N/A
4547.703	RECEIVER	FAST_SENDER
4550.147	FAST_SENDER	N/A
4550.928	RECEIVER	FAST_SENDER
4553.350	FAST_SENDER	N/A
4554.138	RECEIVER	FAST_SENDER
4555.604	SLOW_SENDER1	N/A
4556.371	RECEIVER	SLOW_SENDER1
4556.587	FAST_SENDER	N/A
4557.322	RECEIVER	FAST_SENDER
4559.740	FAST_SENDER	N/A
4560.525	RECEIVER	FAST_SENDER
4562.956	FAST_SENDER	N/A
4563.661	RECEIVER	FAST_SENDER
4566.085	FAST_SENDER	N/A
4566.870	RECEIVER	FAST_SENDER
4569.314	FAST_SENDER	N/A
4576.786	FAST_SENDER	N/A
4579.115	SLOW_SENDER1	N/A
4584.362	FAST_SENDER	N/A
4592.138	FAST_SENDER	N/A
[truncated: 13,617 more rows]
