# Supplementary material for: CATO: Wake-Up reCeiver-bAsed communicaTiOn for Batteryless Devices
Source: Sensors (Basel). 2025 Nov 7;25(22):6813. doi: 10.3390/s25226813 (PMC12655924; doi:10.3390/s25226813)
Supplement: Supplementary file 1 [file sensors-25-06813-s001.zip › File S1_Experimental_and_Simulation_Data/simulation/capsweep/cap9/mac_competing_nodes_none.csv]

time_s	node_id	received_from
2.700	FAST_SENDER	N/A
2.700	SLOW_SENDER1	N/A
3.434	RECEIVER	SLOW_SENDER1
5.408	RECEIVER	FAST_SENDER
7.849	FAST_SENDER	N/A
8.632	RECEIVER	FAST_SENDER
8.880	SLOW_SENDER1	N/A
9.678	RECEIVER	SLOW_SENDER1
11.066	FAST_SENDER	N/A
11.860	RECEIVER	FAST_SENDER
14.269	FAST_SENDER	N/A
15.026	RECEIVER	FAST_SENDER
17.119	SLOW_SENDER1	N/A
17.429	FAST_SENDER	N/A
18.190	RECEIVER	FAST_SENDER
20.606	FAST_SENDER	N/A
21.400	RECEIVER	FAST_SENDER
23.836	FAST_SENDER	N/A
24.642	RECEIVER	FAST_SENDER
27.064	FAST_SENDER	N/A
27.822	RECEIVER	FAST_SENDER
30.249	FAST_SENDER	N/A
31.040	RECEIVER	FAST_SENDER
31.935	SLOW_SENDER1	N/A
32.721	RECEIVER	SLOW_SENDER1
33.456	FAST_SENDER	N/A
36.634	FAST_SENDER	N/A
40.150	SLOW_SENDER1	N/A
44.459	FAST_SENDER	N/A
52.492	FAST_SENDER	N/A
56.004	RECEIVER	FAST_SENDER
58.427	FAST_SENDER	N/A
59.158	RECEIVER	FAST_SENDER
61.603	FAST_SENDER	N/A
62.312	RECEIVER	FAST_SENDER
62.771	SLOW_SENDER1	N/A
63.514	RECEIVER	SLOW_SENDER1
64.728	FAST_SENDER	N/A
65.488	RECEIVER	FAST_SENDER
67.933	FAST_SENDER	N/A
68.706	RECEIVER	FAST_SENDER
70.948	SLOW_SENDER1	N/A
71.132	FAST_SENDER	N/A
71.731	RECEIVER	SLOW_SENDER1
73.826	RECEIVER	FAST_SENDER
76.256	FAST_SENDER	N/A
77.007	RECEIVER	FAST_SENDER
79.414	FAST_SENDER	N/A
80.149	RECEIVER	FAST_SENDER
82.588	FAST_SENDER	N/A
89.913	FAST_SENDER	N/A
93.573	SLOW_SENDER1	N/A
97.915	FAST_SENDER	N/A
105.329	FAST_SENDER	N/A
106.097	RECEIVER	FAST_SENDER
108.530	FAST_SENDER	N/A
109.339	RECEIVER	FAST_SENDER
111.743	FAST_SENDER	N/A
112.492	RECEIVER	FAST_SENDER
114.910	FAST_SENDER	N/A
115.686	RECEIVER	FAST_SENDER
117.013	SLOW_SENDER1	N/A
117.777	RECEIVER	SLOW_SENDER1
118.099	FAST_SENDER	N/A
118.892	RECEIVER	FAST_SENDER
121.314	FAST_SENDER	N/A
122.054	RECEIVER	FAST_SENDER
124.491	FAST_SENDER	N/A
125.210	SLOW_SENDER1	N/A
125.233	RECEIVER	FAST_SENDER
127.634	FAST_SENDER	N/A
135.347	FAST_SENDER	N/A
143.108	FAST_SENDER	N/A
146.940	RECEIVER	FAST_SENDER
147.845	SLOW_SENDER1	N/A
148.618	RECEIVER	SLOW_SENDER1
149.372	FAST_SENDER	N/A
150.133	RECEIVER	FAST_SENDER
154.090	FAST_SENDER	N/A
154.821	RECEIVER	FAST_SENDER
156.049	SLOW_SENDER1	N/A
158.956	FAST_SENDER	N/A
159.730	RECEIVER	FAST_SENDER
162.170	FAST_SENDER	N/A
164.413	RECEIVER	FAST_SENDER
168.603	FAST_SENDER	N/A
176.550	FAST_SENDER	N/A
178.663	SLOW_SENDER1	N/A
184.450	FAST_SENDER	N/A
189.976	RECEIVER	FAST_SENDER
192.381	FAST_SENDER	N/A
193.181	RECEIVER	FAST_SENDER
195.605	FAST_SENDER	N/A
196.376	RECEIVER	FAST_SENDER
198.789	FAST_SENDER	N/A
199.546	RECEIVER	FAST_SENDER
201.987	FAST_SENDER	N/A
202.467	SLOW_SENDER1	N/A
202.713	RECEIVER	FAST_SENDER
205.125	FAST_SENDER	N/A
205.869	RECEIVER	FAST_SENDER
210.146	FAST_SENDER	N/A
210.937	RECEIVER	FAST_SENDER
213.372	FAST_SENDER	N/A
214.148	RECEIVER	FAST_SENDER
216.556	FAST_SENDER	N/A
217.304	RECEIVER	FAST_SENDER
219.750	FAST_SENDER	N/A
220.520	RECEIVER	FAST_SENDER
222.928	FAST_SENDER	N/A
226.201	SLOW_SENDER1	N/A
231.401	FAST_SENDER	N/A
239.117	FAST_SENDER	N/A
244.755	RECEIVER	FAST_SENDER
247.200	FAST_SENDER	N/A
247.959	RECEIVER	FAST_SENDER
250.395	FAST_SENDER	N/A
250.406	SLOW_SENDER1	N/A
251.123	RECEIVER	FAST_SENDER
253.536	FAST_SENDER	N/A
254.298	RECEIVER	FAST_SENDER
256.734	FAST_SENDER	N/A
257.527	RECEIVER	FAST_SENDER
259.946	FAST_SENDER	N/A
260.666	RECEIVER	FAST_SENDER
263.113	FAST_SENDER	N/A
271.105	FAST_SENDER	N/A
273.765	SLOW_SENDER1	N/A
278.681	FAST_SENDER	N/A
286.207	FAST_SENDER	N/A
286.942	RECEIVER	FAST_SENDER
289.359	FAST_SENDER	N/A
290.106	RECEIVER	FAST_SENDER
292.537	FAST_SENDER	N/A
293.296	RECEIVER	FAST_SENDER
295.696	FAST_SENDER	N/A
296.486	RECEIVER	FAST_SENDER
297.960	SLOW_SENDER1	N/A
298.757	RECEIVER	SLOW_SENDER1
298.931	FAST_SENDER	N/A
299.672	RECEIVER	FAST_SENDER
302.089	FAST_SENDER	N/A
302.867	RECEIVER	FAST_SENDER
305.267	FAST_SENDER	N/A
306.170	SLOW_SENDER1	N/A
313.017	FAST_SENDER	N/A
320.473	FAST_SENDER	N/A
328.182	FAST_SENDER	N/A
328.788	SLOW_SENDER1	N/A
328.943	RECEIVER	FAST_SENDER
331.344	FAST_SENDER	N/A
333.589	RECEIVER	FAST_SENDER
336.032	FAST_SENDER	N/A
336.792	RECEIVER	FAST_SENDER
339.195	FAST_SENDER	N/A
339.930	RECEIVER	FAST_SENDER
342.365	FAST_SENDER	N/A
343.133	RECEIVER	FAST_SENDER
345.538	FAST_SENDER	N/A
348.699	FAST_SENDER	N/A
352.179	SLOW_SENDER1	N/A
356.144	FAST_SENDER	N/A
363.353	FAST_SENDER	N/A
367.213	RECEIVER	FAST_SENDER
369.648	FAST_SENDER	N/A
370.413	RECEIVER	FAST_SENDER
372.815	FAST_SENDER	N/A
373.541	RECEIVER	FAST_SENDER
375.981	FAST_SENDER	N/A
375.992	SLOW_SENDER1	N/A
376.751	RECEIVER	FAST_SENDER
379.197	FAST_SENDER	N/A
387.020	FAST_SENDER	N/A
394.487	FAST_SENDER	N/A
399.362	SLOW_SENDER1	N/A
402.053	FAST_SENDER	N/A
402.805	RECEIVER	FAST_SENDER
405.234	FAST_SENDER	N/A
405.970	RECEIVER	FAST_SENDER
408.405	FAST_SENDER	N/A
409.210	RECEIVER	FAST_SENDER
411.615	FAST_SENDER	N/A
412.397	RECEIVER	FAST_SENDER
414.822	FAST_SENDER	N/A
415.603	RECEIVER	FAST_SENDER
418.026	FAST_SENDER	N/A
418.782	RECEIVER	FAST_SENDER
421.228	FAST_SENDER	N/A
421.993	RECEIVER	FAST_SENDER
422.754	SLOW_SENDER1	N/A
423.534	RECEIVER	SLOW_SENDER1
424.412	FAST_SENDER	N/A
425.212	RECEIVER	FAST_SENDER
427.631	FAST_SENDER	N/A
430.946	SLOW_SENDER1	N/A
435.763	FAST_SENDER	N/A
443.310	FAST_SENDER	N/A
448.874	RECEIVER	FAST_SENDER
451.308	FAST_SENDER	N/A
452.049	RECEIVER	FAST_SENDER
453.542	SLOW_SENDER1	N/A
454.302	RECEIVER	SLOW_SENDER1
454.461	FAST_SENDER	N/A
455.254	RECEIVER	FAST_SENDER
457.703	FAST_SENDER	N/A
458.477	RECEIVER	FAST_SENDER
460.895	FAST_SENDER	N/A
461.652	RECEIVER	FAST_SENDER
461.737	SLOW_SENDER1	N/A
462.487	RECEIVER	SLOW_SENDER1
464.070	FAST_SENDER	N/A
464.820	RECEIVER	FAST_SENDER
467.255	FAST_SENDER	N/A
474.705	FAST_SENDER	N/A
482.079	FAST_SENDER	N/A
484.335	SLOW_SENDER1	N/A
489.620	FAST_SENDER	N/A
490.400	RECEIVER	FAST_SENDER
492.832	FAST_SENDER	N/A
493.566	RECEIVER	FAST_SENDER
495.986	FAST_SENDER	N/A
496.754	RECEIVER	FAST_SENDER
499.196	FAST_SENDER	N/A
499.982	RECEIVER	FAST_SENDER
502.396	FAST_SENDER	N/A
507.777	SLOW_SENDER1	N/A
510.417	FAST_SENDER	N/A
518.033	FAST_SENDER	N/A
525.728	FAST_SENDER	N/A
526.519	RECEIVER	FAST_SENDER
528.967	FAST_SENDER	N/A
531.248	RECEIVER	FAST_SENDER
531.513	SLOW_SENDER1	N/A
533.687	FAST_SENDER	N/A
540.934	FAST_SENDER	N/A
548.381	FAST_SENDER	N/A
554.052	RECEIVER	FAST_SENDER
554.968	SLOW_SENDER1	N/A
555.720	RECEIVER	SLOW_SENDER1
556.467	FAST_SENDER	N/A
557.229	RECEIVER	FAST_SENDER
561.478	FAST_SENDER	N/A
563.151	SLOW_SENDER1	N/A
563.912	RECEIVER	SLOW_SENDER1
565.308	RECEIVER	FAST_SENDER
567.731	FAST_SENDER	N/A
568.501	RECEIVER	FAST_SENDER
570.946	FAST_SENDER	N/A
571.743	RECEIVER	FAST_SENDER
574.173	FAST_SENDER	N/A
574.961	RECEIVER	FAST_SENDER
577.402	FAST_SENDER	N/A
578.126	RECEIVER	FAST_SENDER
580.538	FAST_SENDER	N/A
585.770	SLOW_SENDER1	N/A
588.438	FAST_SENDER	N/A
596.178	FAST_SENDER	N/A
603.845	FAST_SENDER	N/A
604.609	RECEIVER	FAST_SENDER
607.046	FAST_SENDER	N/A
607.790	RECEIVER	FAST_SENDER
609.583	SLOW_SENDER1	N/A
610.197	FAST_SENDER	N/A
610.320	RECEIVER	SLOW_SENDER1
612.503	RECEIVER	FAST_SENDER
614.953	FAST_SENDER	N/A
615.704	RECEIVER	FAST_SENDER
617.760	SLOW_SENDER1	N/A
618.124	FAST_SENDER	N/A
618.493	RECEIVER	SLOW_SENDER1
620.366	RECEIVER	FAST_SENDER
622.784	FAST_SENDER	N/A
623.528	RECEIVER	FAST_SENDER
625.966	FAST_SENDER	N/A
626.765	RECEIVER	FAST_SENDER
629.173	FAST_SENDER	N/A
629.904	RECEIVER	FAST_SENDER
632.338	FAST_SENDER	N/A
633.101	RECEIVER	FAST_SENDER
635.549	FAST_SENDER	N/A
636.316	RECEIVER	FAST_SENDER
638.758	FAST_SENDER	N/A
640.395	SLOW_SENDER1	N/A
641.964	FAST_SENDER	N/A
649.844	FAST_SENDER	N/A
657.201	FAST_SENDER	N/A
660.978	RECEIVER	FAST_SENDER
663.380	FAST_SENDER	N/A
664.018	SLOW_SENDER1	N/A
664.149	RECEIVER	FAST_SENDER
666.589	FAST_SENDER	N/A
667.351	RECEIVER	FAST_SENDER
669.787	FAST_SENDER	N/A
670.564	RECEIVER	FAST_SENDER
673.008	FAST_SENDER	N/A
673.783	RECEIVER	FAST_SENDER
676.189	FAST_SENDER	N/A
676.949	RECEIVER	FAST_SENDER
679.357	FAST_SENDER	N/A
680.115	RECEIVER	FAST_SENDER
682.552	FAST_SENDER	N/A
683.314	RECEIVER	FAST_SENDER
685.714	FAST_SENDER	N/A
686.453	RECEIVER	FAST_SENDER
687.790	SLOW_SENDER1	N/A
688.580	RECEIVER	SLOW_SENDER1
688.902	FAST_SENDER	N/A
689.662	RECEIVER	FAST_SENDER
692.099	FAST_SENDER	N/A
695.246	FAST_SENDER	N/A
695.989	SLOW_SENDER1	N/A
702.338	FAST_SENDER	N/A
710.246	FAST_SENDER	N/A
714.341	RECEIVER	FAST_SENDER
716.749	FAST_SENDER	N/A
717.502	RECEIVER	FAST_SENDER
718.602	SLOW_SENDER1	N/A
719.408	RECEIVER	SLOW_SENDER1
719.951	FAST_SENDER	N/A
720.721	RECEIVER	FAST_SENDER
723.140	FAST_SENDER	N/A
726.687	RECEIVER	FAST_SENDER
726.820	SLOW_SENDER1	N/A
727.545	RECEIVER	SLOW_SENDER1
729.087	FAST_SENDER	N/A
729.854	RECEIVER	FAST_SENDER
732.289	FAST_SENDER	N/A
733.088	RECEIVER	FAST_SENDER
735.501	FAST_SENDER	N/A
736.235	RECEIVER	FAST_SENDER
738.635	FAST_SENDER	N/A
741.816	FAST_SENDER	N/A
748.940	FAST_SENDER	N/A
749.319	SLOW_SENDER1	N/A
757.351	FAST_SENDER	N/A
761.186	RECEIVER	FAST_SENDER
763.631	FAST_SENDER	N/A
764.359	RECEIVER	FAST_SENDER
766.794	FAST_SENDER	N/A
767.577	RECEIVER	FAST_SENDER
769.980	FAST_SENDER	N/A
770.735	RECEIVER	FAST_SENDER
773.087	SLOW_SENDER1	N/A
773.176	FAST_SENDER	N/A
773.827	RECEIVER	SLOW_SENDER1
776.296	RECEIVER	FAST_SENDER
778.742	FAST_SENDER	N/A
779.502	RECEIVER	FAST_SENDER
781.267	SLOW_SENDER1	N/A
781.940	FAST_SENDER	N/A
782.020	RECEIVER	SLOW_SENDER1
782.699	RECEIVER	FAST_SENDER
785.136	FAST_SENDER	N/A
785.879	RECEIVER	FAST_SENDER
788.295	FAST_SENDER	N/A
795.983	FAST_SENDER	N/A
803.741	FAST_SENDER	N/A
803.902	SLOW_SENDER1	N/A
810.864	FAST_SENDER	N/A
811.587	RECEIVER	FAST_SENDER
814.005	FAST_SENDER	N/A
814.740	RECEIVER	FAST_SENDER
817.151	FAST_SENDER	N/A
819.448	RECEIVER	FAST_SENDER
821.896	FAST_SENDER	N/A
822.663	RECEIVER	FAST_SENDER
825.091	FAST_SENDER	N/A
825.844	RECEIVER	FAST_SENDER
827.523	SLOW_SENDER1	N/A
828.262	FAST_SENDER	N/A
835.815	FAST_SENDER	N/A
843.079	FAST_SENDER	N/A
850.437	FAST_SENDER	N/A
851.189	RECEIVER	FAST_SENDER
851.375	SLOW_SENDER1	N/A
852.092	RECEIVER	SLOW_SENDER1
853.607	FAST_SENDER	N/A
854.367	RECEIVER	FAST_SENDER
856.797	FAST_SENDER	N/A
857.555	RECEIVER	FAST_SENDER
859.512	SLOW_SENDER1	N/A
859.999	FAST_SENDER	N/A
860.255	RECEIVER	SLOW_SENDER1
862.308	RECEIVER	FAST_SENDER
864.755	FAST_SENDER	N/A
865.509	RECEIVER	FAST_SENDER
867.954	FAST_SENDER	N/A
868.693	RECEIVER	FAST_SENDER
871.118	FAST_SENDER	N/A
871.904	RECEIVER	FAST_SENDER
874.312	FAST_SENDER	N/A
875.057	RECEIVER	FAST_SENDER
877.502	FAST_SENDER	N/A
878.208	RECEIVER	FAST_SENDER
880.627	FAST_SENDER	N/A
882.157	SLOW_SENDER1	N/A
887.803	FAST_SENDER	N/A
895.219	FAST_SENDER	N/A
902.291	FAST_SENDER	N/A
903.033	RECEIVER	FAST_SENDER
905.455	FAST_SENDER	N/A
905.531	SLOW_SENDER1	N/A
906.236	RECEIVER	FAST_SENDER
908.640	FAST_SENDER	N/A
909.437	RECEIVER	FAST_SENDER
911.886	FAST_SENDER	N/A
919.305	FAST_SENDER	N/A
926.880	FAST_SENDER	N/A
928.894	SLOW_SENDER1	N/A
934.826	FAST_SENDER	N/A
935.548	RECEIVER	FAST_SENDER
937.996	FAST_SENDER	N/A
938.715	RECEIVER	FAST_SENDER
941.137	FAST_SENDER	N/A
941.912	RECEIVER	FAST_SENDER
944.337	FAST_SENDER	N/A
945.121	RECEIVER	FAST_SENDER
947.553	FAST_SENDER	N/A
948.290	RECEIVER	FAST_SENDER
950.710	FAST_SENDER	N/A
951.484	RECEIVER	FAST_SENDER
952.572	SLOW_SENDER1	N/A
953.332	RECEIVER	SLOW_SENDER1
953.905	FAST_SENDER	N/A
954.698	RECEIVER	FAST_SENDER
957.108	FAST_SENDER	N/A
957.872	RECEIVER	FAST_SENDER
960.280	FAST_SENDER	N/A
960.747	SLOW_SENDER1	N/A
961.084	RECEIVER	FAST_SENDER
968.226	FAST_SENDER	N/A
976.032	FAST_SENDER	N/A
983.406	SLOW_SENDER1	N/A
983.428	FAST_SENDER	N/A
984.151	RECEIVER	SLOW_SENDER1
986.528	RECEIVER	FAST_SENDER
990.462	FAST_SENDER	N/A
991.578	SLOW_SENDER1	N/A
998.106	FAST_SENDER	N/A
1005.763	FAST_SENDER	N/A
1013.540	FAST_SENDER	N/A
1014.190	SLOW_SENDER1	N/A
1014.308	RECEIVER	FAST_SENDER
1018.490	FAST_SENDER	N/A
1019.294	RECEIVER	FAST_SENDER
1021.732	FAST_SENDER	N/A
1022.493	RECEIVER	FAST_SENDER
1029.702	FAST_SENDER	N/A
1037.478	FAST_SENDER	N/A
1037.700	SLOW_SENDER1	N/A
1044.861	FAST_SENDER	N/A
1045.587	RECEIVER	FAST_SENDER
1047.999	FAST_SENDER	N/A
1048.782	RECEIVER	FAST_SENDER
1051.196	FAST_SENDER	N/A
1058.806	FAST_SENDER	N/A
1061.202	SLOW_SENDER1	N/A
1066.371	FAST_SENDER	N/A
1074.450	FAST_SENDER	N/A
1075.219	RECEIVER	FAST_SENDER
1077.635	FAST_SENDER	N/A
1079.740	RECEIVER	FAST_SENDER
1082.174	FAST_SENDER	N/A
1082.956	RECEIVER	FAST_SENDER
1084.791	SLOW_SENDER1	N/A
1085.402	FAST_SENDER	N/A
1093.072	FAST_SENDER	N/A
1100.443	FAST_SENDER	N/A
1105.861	RECEIVER	FAST_SENDER
1108.267	FAST_SENDER	N/A
1108.394	SLOW_SENDER1	N/A
1109.041	RECEIVER	FAST_SENDER
1111.482	FAST_SENDER	N/A
1112.261	RECEIVER	FAST_SENDER
1114.675	FAST_SENDER	N/A
1115.489	RECEIVER	FAST_SENDER
1117.908	FAST_SENDER	N/A
1118.654	RECEIVER	FAST_SENDER
1121.104	FAST_SENDER	N/A
1121.913	RECEIVER	FAST_SENDER
1124.359	FAST_SENDER	N/A
1125.131	RECEIVER	FAST_SENDER
1127.575	FAST_SENDER	N/A
1128.359	RECEIVER	FAST_SENDER
1130.775	FAST_SENDER	N/A
1131.590	RECEIVER	FAST_SENDER
1131.760	SLOW_SENDER1	N/A
1134.035	FAST_SENDER	N/A
1141.760	FAST_SENDER	N/A
1149.255	FAST_SENDER	N/A
1154.597	RECEIVER	FAST_SENDER
1155.520	SLOW_SENDER1	N/A
1156.259	RECEIVER	SLOW_SENDER1
1157.024	FAST_SENDER	N/A
1157.778	RECEIVER	FAST_SENDER
1160.207	FAST_SENDER	N/A
1161.025	RECEIVER	FAST_SENDER
1163.473	FAST_SENDER	N/A
1163.668	SLOW_SENDER1	N/A
1164.208	RECEIVER	FAST_SENDER
1166.608	FAST_SENDER	N/A
1174.338	FAST_SENDER	N/A
1181.700	FAST_SENDER	N/A
1186.316	SLOW_SENDER1	N/A
1189.354	FAST_SENDER	N/A
1190.133	RECEIVER	FAST_SENDER
1192.544	FAST_SENDER	N/A
1193.320	RECEIVER	FAST_SENDER
1195.725	FAST_SENDER	N/A
1196.464	RECEIVER	FAST_SENDER
1198.902	FAST_SENDER	N/A
1199.696	RECEIVER	FAST_SENDER
1202.115	FAST_SENDER	N/A
1202.873	RECEIVER	FAST_SENDER
1205.288	FAST_SENDER	N/A
1206.033	RECEIVER	FAST_SENDER
1208.437	FAST_SENDER	N/A
1209.236	RECEIVER	FAST_SENDER
1209.956	SLOW_SENDER1	N/A
1210.735	RECEIVER	SLOW_SENDER1
1211.670	FAST_SENDER	N/A
1212.435	RECEIVER	FAST_SENDER
1214.881	FAST_SENDER	N/A
1218.055	FAST_SENDER	N/A
1218.164	SLOW_SENDER1	N/A
1225.586	FAST_SENDER	N/A
1232.997	FAST_SENDER	N/A
1236.954	RECEIVER	FAST_SENDER
1239.362	FAST_SENDER	N/A
1240.111	RECEIVER	FAST_SENDER
1240.890	SLOW_SENDER1	N/A
1241.624	RECEIVER	SLOW_SENDER1
1247.435	FAST_SENDER	N/A
1249.068	SLOW_SENDER1	N/A
1255.243	FAST_SENDER	N/A
1263.075	FAST_SENDER	N/A
1267.152	RECEIVER	FAST_SENDER
1269.585	FAST_SENDER	N/A
1270.345	RECEIVER	FAST_SENDER
1271.732	SLOW_SENDER1	N/A
1272.512	RECEIVER	SLOW_SENDER1
1272.754	FAST_SENDER	N/A
1279.956	SLOW_SENDER1	N/A
1280.065	FAST_SENDER	N/A
1288.371	FAST_SENDER	N/A
1295.773	FAST_SENDER	N/A
1296.545	RECEIVER	FAST_SENDER
1298.957	FAST_SENDER	N/A
1299.731	RECEIVER	FAST_SENDER
1302.167	FAST_SENDER	N/A
1302.570	SLOW_SENDER1	N/A
1302.929	RECEIVER	FAST_SENDER
1307.095	FAST_SENDER	N/A
1307.829	RECEIVER	FAST_SENDER
1310.265	FAST_SENDER	N/A
1311.027	RECEIVER	FAST_SENDER
1313.448	FAST_SENDER	N/A
1314.169	RECEIVER	FAST_SENDER
1316.573	FAST_SENDER	N/A
1317.347	RECEIVER	FAST_SENDER
1319.752	FAST_SENDER	N/A
1320.497	RECEIVER	FAST_SENDER
1322.909	FAST_SENDER	N/A
1323.670	RECEIVER	FAST_SENDER
1326.070	SLOW_SENDER1	N/A
1326.109	FAST_SENDER	N/A
1326.824	RECEIVER	SLOW_SENDER1
1328.824	RECEIVER	FAST_SENDER
1331.266	FAST_SENDER	N/A
1332.026	RECEIVER	FAST_SENDER
1334.254	SLOW_SENDER1	N/A
1334.428	FAST_SENDER	N/A
1341.805	FAST_SENDER	N/A
1349.307	FAST_SENDER	N/A
1356.755	FAST_SENDER	N/A
1356.895	SLOW_SENDER1	N/A
1357.511	RECEIVER	FAST_SENDER
1358.201	RECEIVER	SLOW_SENDER1
1359.943	FAST_SENDER	N/A
1360.691	RECEIVER	FAST_SENDER
1363.134	FAST_SENDER	N/A
1363.882	RECEIVER	FAST_SENDER
1365.612	SLOW_SENDER1	N/A
1366.307	FAST_SENDER	N/A
1374.047	FAST_SENDER	N/A
1381.413	FAST_SENDER	N/A
1386.980	RECEIVER	FAST_SENDER
1387.811	SLOW_SENDER1	N/A
1388.585	RECEIVER	SLOW_SENDER1
1389.390	FAST_SENDER	N/A
1390.158	RECEIVER	FAST_SENDER
1392.561	FAST_SENDER	N/A
1393.281	RECEIVER	FAST_SENDER
1395.719	FAST_SENDER	N/A
1395.999	SLOW_SENDER1	N/A
1396.515	RECEIVER	FAST_SENDER
1398.924	FAST_SENDER	N/A
1399.699	RECEIVER	FAST_SENDER
1402.146	FAST_SENDER	N/A
1402.911	RECEIVER	FAST_SENDER
1405.359	FAST_SENDER	N/A
1406.165	RECEIVER	FAST_SENDER
1408.574	FAST_SENDER	N/A
1409.345	RECEIVER	FAST_SENDER
1411.788	FAST_SENDER	N/A
1418.636	SLOW_SENDER1	N/A
1419.339	FAST_SENDER	N/A
1426.740	FAST_SENDER	N/A
1434.489	FAST_SENDER	N/A
1435.244	RECEIVER	FAST_SENDER
1437.690	FAST_SENDER	N/A
1438.453	RECEIVER	FAST_SENDER
1440.877	FAST_SENDER	N/A
1441.681	RECEIVER	FAST_SENDER
1442.177	SLOW_SENDER1	N/A
1442.951	RECEIVER	SLOW_SENDER1
1444.111	FAST_SENDER	N/A
1444.872	RECEIVER	FAST_SENDER
1447.284	FAST_SENDER	N/A
1448.077	RECEIVER	FAST_SENDER
1450.355	SLOW_SENDER1	N/A
1450.523	FAST_SENDER	N/A
1451.097	RECEIVER	SLOW_SENDER1
1458.038	FAST_SENDER	N/A
1465.416	FAST_SENDER	N/A
1472.975	SLOW_SENDER1	N/A
1473.003	FAST_SENDER	N/A
1473.710	RECEIVER	SLOW_SENDER1
1475.881	RECEIVER	FAST_SENDER
1478.306	FAST_SENDER	N/A
1479.086	RECEIVER	FAST_SENDER
1481.130	SLOW_SENDER1	N/A
1481.515	FAST_SENDER	N/A
1481.890	RECEIVER	SLOW_SENDER1
1483.831	RECEIVER	FAST_SENDER
1486.239	FAST_SENDER	N/A
1487.016	RECEIVER	FAST_SENDER
1489.465	FAST_SENDER	N/A
1490.250	RECEIVER	FAST_SENDER
1492.650	FAST_SENDER	N/A
1493.399	RECEIVER	FAST_SENDER
1497.173	FAST_SENDER	N/A
1503.780	SLOW_SENDER1	N/A
1504.648	FAST_SENDER	N/A
1512.087	FAST_SENDER	N/A
1519.828	FAST_SENDER	N/A
1520.609	RECEIVER	FAST_SENDER
1523.055	FAST_SENDER	N/A
1523.830	RECEIVER	FAST_SENDER
1526.230	FAST_SENDER	N/A
1526.989	RECEIVER	FAST_SENDER
1527.216	SLOW_SENDER1	N/A
1527.971	RECEIVER	SLOW_SENDER1
1529.389	FAST_SENDER	N/A
1530.133	RECEIVER	FAST_SENDER
1532.543	FAST_SENDER	N/A
1535.376	SLOW_SENDER1	N/A
1539.536	FAST_SENDER	N/A
1547.353	FAST_SENDER	N/A
1555.007	FAST_SENDER	N/A
1555.783	RECEIVER	FAST_SENDER
1558.109	SLOW_SENDER1	N/A
1558.190	FAST_SENDER	N/A
1558.890	RECEIVER	SLOW_SENDER1
1561.084	RECEIVER	FAST_SENDER
1563.506	FAST_SENDER	N/A
1564.292	RECEIVER	FAST_SENDER
1566.318	SLOW_SENDER1	N/A
1566.731	FAST_SENDER	N/A
1567.070	RECEIVER	SLOW_SENDER1
1569.091	RECEIVER	FAST_SENDER
1571.521	FAST_SENDER	N/A
1572.240	RECEIVER	FAST_SENDER
1574.643	FAST_SENDER	N/A
1575.386	RECEIVER	FAST_SENDER
1577.812	FAST_SENDER	N/A
1578.566	RECEIVER	FAST_SENDER
1580.972	FAST_SENDER	N/A
1581.745	RECEIVER	FAST_SENDER
1584.184	FAST_SENDER	N/A
1588.920	SLOW_SENDER1	N/A
1592.383	FAST_SENDER	N/A
1599.900	FAST_SENDER	N/A
1607.560	FAST_SENDER	N/A
1609.893	RECEIVER	FAST_SENDER
1612.329	FAST_SENDER	N/A
1612.455	SLOW_SENDER1	N/A
1613.075	RECEIVER	FAST_SENDER
1615.480	FAST_SENDER	N/A
1621.197	SLOW_SENDER1	N/A
1622.877	FAST_SENDER	N/A
1630.721	FAST_SENDER	N/A
1635.019	RECEIVER	FAST_SENDER
1635.928	SLOW_SENDER1	N/A
1637.435	FAST_SENDER	N/A
1638.235	RECEIVER	FAST_SENDER
1644.900	FAST_SENDER	N/A
1652.200	FAST_SENDER	N/A
1659.430	SLOW_SENDER1	N/A
1659.836	FAST_SENDER	N/A
1660.180	RECEIVER	SLOW_SENDER1
1663.852	RECEIVER	FAST_SENDER
1666.288	FAST_SENDER	N/A
1667.022	RECEIVER	FAST_SENDER
1669.466	FAST_SENDER	N/A
1670.223	RECEIVER	FAST_SENDER
1672.669	FAST_SENDER	N/A
1675.855	FAST_SENDER	N/A
1683.338	SLOW_SENDER1	N/A
1683.545	FAST_SENDER	N/A
1691.089	FAST_SENDER	N/A
1695.074	RECEIVER	FAST_SENDER
1697.477	FAST_SENDER	N/A
1698.279	RECEIVER	FAST_SENDER
1700.708	FAST_SENDER	N/A
1701.450	RECEIVER	FAST_SENDER
1703.862	FAST_SENDER	N/A
1704.578	RECEIVER	FAST_SENDER
1706.695	SLOW_SENDER1	N/A
1707.025	FAST_SENDER	N/A
1714.408	FAST_SENDER	N/A
1722.315	FAST_SENDER	N/A
1729.665	FAST_SENDER	N/A
1730.362	SLOW_SENDER1	N/A
1730.414	RECEIVER	FAST_SENDER
1731.688	RECEIVER	SLOW_SENDER1
1732.843	FAST_SENDER	N/A
1733.633	RECEIVER	FAST_SENDER
1736.053	FAST_SENDER	N/A
1736.802	RECEIVER	FAST_SENDER
1739.136	SLOW_SENDER1	N/A
1739.222	FAST_SENDER	N/A
1739.957	RECEIVER	FAST_SENDER
1742.381	FAST_SENDER	N/A
1743.163	RECEIVER	FAST_SENDER
1745.597	FAST_SENDER	N/A
1746.354	RECEIVER	FAST_SENDER
1748.797	FAST_SENDER	N/A
1753.772	SLOW_SENDER1	N/A
1756.542	FAST_SENDER	N/A
1764.177	FAST_SENDER	N/A
1770.278	RECEIVER	FAST_SENDER
1772.726	FAST_SENDER	N/A
1773.506	RECEIVER	FAST_SENDER
1775.937	FAST_SENDER	N/A
1776.745	RECEIVER	FAST_SENDER
1777.149	SLOW_SENDER1	N/A
1777.905	RECEIVER	SLOW_SENDER1
1779.174	FAST_SENDER	N/A
1779.980	RECEIVER	FAST_SENDER
1782.429	FAST_SENDER	N/A
1783.212	RECEIVER	FAST_SENDER
1785.337	SLOW_SENDER1	N/A
1785.661	FAST_SENDER	N/A
1786.131	RECEIVER	SLOW_SENDER1
1790.276	FAST_SENDER	N/A
1797.947	FAST_SENDER	N/A
1805.583	FAST_SENDER	N/A
1807.957	SLOW_SENDER1	N/A
1808.699	RECEIVER	SLOW_SENDER1
1809.586	RECEIVER	FAST_SENDER
1811.989	FAST_SENDER	N/A
1812.760	RECEIVER	FAST_SENDER
1815.169	FAST_SENDER	N/A
1816.130	SLOW_SENDER1	N/A
1822.556	FAST_SENDER	N/A
1830.185	FAST_SENDER	N/A
1838.016	FAST_SENDER	N/A
1838.755	SLOW_SENDER1	N/A
1838.757	RECEIVER	FAST_SENDER
1839.515	RECEIVER	SLOW_SENDER1
1841.199	FAST_SENDER	N/A
1841.923	RECEIVER	FAST_SENDER
1844.332	FAST_SENDER	N/A
1845.125	RECEIVER	FAST_SENDER
1846.928	SLOW_SENDER1	N/A
1847.533	FAST_SENDER	N/A
1847.693	RECEIVER	SLOW_SENDER1
1849.962	RECEIVER	FAST_SENDER
1852.403	FAST_SENDER	N/A
1853.145	RECEIVER	FAST_SENDER
1855.555	FAST_SENDER	N/A
1856.282	RECEIVER	FAST_SENDER
1858.718	FAST_SENDER	N/A
1859.423	RECEIVER	FAST_SENDER
1861.849	FAST_SENDER	N/A
1862.598	RECEIVER	FAST_SENDER
1865.031	FAST_SENDER	N/A
1865.795	RECEIVER	FAST_SENDER
1868.232	FAST_SENDER	N/A
1869.606	SLOW_SENDER1	N/A
1876.170	FAST_SENDER	N/A
1883.565	FAST_SENDER	N/A
1891.167	FAST_SENDER	N/A
1891.946	RECEIVER	FAST_SENDER
1893.232	SLOW_SENDER1	N/A
1894.020	RECEIVER	SLOW_SENDER1
1894.367	FAST_SENDER	N/A
1895.124	RECEIVER	FAST_SENDER
1897.542	FAST_SENDER	N/A
1898.350	RECEIVER	FAST_SENDER
1900.768	FAST_SENDER	N/A
1901.423	SLOW_SENDER1	N/A
1901.540	RECEIVER	FAST_SENDER
1903.941	FAST_SENDER	N/A
1904.701	RECEIVER	FAST_SENDER
1907.122	FAST_SENDER	N/A
1907.913	RECEIVER	FAST_SENDER
1910.361	FAST_SENDER	N/A
1911.182	RECEIVER	FAST_SENDER
1913.599	FAST_SENDER	N/A
1914.398	RECEIVER	FAST_SENDER
1916.829	FAST_SENDER	N/A
1917.563	RECEIVER	FAST_SENDER
1919.986	FAST_SENDER	N/A
1924.043	SLOW_SENDER1	N/A
1927.452	FAST_SENDER	N/A
1935.573	FAST_SENDER	N/A
1941.332	RECEIVER	FAST_SENDER
1943.746	FAST_SENDER	N/A
1944.513	RECEIVER	FAST_SENDER
1946.948	FAST_SENDER	N/A
1947.380	SLOW_SENDER1	N/A
1954.952	FAST_SENDER	N/A
1955.547	SLOW_SENDER1	N/A
1962.648	FAST_SENDER	N/A
1970.324	FAST_SENDER	N/A
1971.083	RECEIVER	FAST_SENDER
1973.486	FAST_SENDER	N/A
1974.250	RECEIVER	FAST_SENDER
1976.654	FAST_SENDER	N/A
1977.408	RECEIVER	FAST_SENDER
1978.197	SLOW_SENDER1	N/A
1978.971	RECEIVER	SLOW_SENDER1
1979.837	FAST_SENDER	N/A
1980.592	RECEIVER	FAST_SENDER
1982.994	FAST_SENDER	N/A
1983.760	RECEIVER	FAST_SENDER
1986.200	FAST_SENDER	N/A
1986.405	SLOW_SENDER1	N/A
1986.962	RECEIVER	FAST_SENDER
1989.387	FAST_SENDER	N/A
1990.159	RECEIVER	FAST_SENDER
1992.577	FAST_SENDER	N/A
1993.333	RECEIVER	FAST_SENDER
1995.754	FAST_SENDER	N/A
1996.529	RECEIVER	FAST_SENDER
1998.929	FAST_SENDER	N/A
1999.674	RECEIVER	FAST_SENDER
2002.086	FAST_SENDER	N/A
2005.289	FAST_SENDER	N/A
2009.024	SLOW_SENDER1	N/A
2013.406	FAST_SENDER	N/A
2020.448	FAST_SENDER	N/A
2024.368	RECEIVER	FAST_SENDER
2026.786	FAST_SENDER	N/A
2027.555	RECEIVER	FAST_SENDER
2031.604	FAST_SENDER	N/A
2032.391	RECEIVER	FAST_SENDER
2032.776	SLOW_SENDER1	N/A
2033.505	RECEIVER	SLOW_SENDER1
2034.840	FAST_SENDER	N/A
2035.572	RECEIVER	FAST_SENDER
2038.010	FAST_SENDER	N/A
2038.760	RECEIVER	FAST_SENDER
2040.932	SLOW_SENDER1	N/A
2041.202	FAST_SENDER	N/A
2041.681	RECEIVER	SLOW_SENDER1
2048.520	FAST_SENDER	N/A
2056.102	FAST_SENDER	N/A
2063.388	FAST_SENDER	N/A
2063.580	SLOW_SENDER1	N/A
2064.141	RECEIVER	FAST_SENDER
2064.890	RECEIVER	SLOW_SENDER1
2066.582	FAST_SENDER	N/A
2067.323	RECEIVER	FAST_SENDER
2069.743	FAST_SENDER	N/A
2070.486	RECEIVER	FAST_SENDER
2072.326	SLOW_SENDER1	N/A
2072.891	FAST_SENDER	N/A
2073.086	RECEIVER	SLOW_SENDER1
2075.255	RECEIVER	FAST_SENDER
2077.669	FAST_SENDER	N/A
2078.453	RECEIVER	FAST_SENDER
2080.875	FAST_SENDER	N/A
2081.642	RECEIVER	FAST_SENDER
2084.059	FAST_SENDER	N/A
2084.785	RECEIVER	FAST_SENDER
2087.223	FAST_SENDER	N/A
2087.961	RECEIVER	FAST_SENDER
2090.366	FAST_SENDER	N/A
2091.139	RECEIVER	FAST_SENDER
2093.555	FAST_SENDER	N/A
2094.581	SLOW_SENDER1	N/A
2101.126	FAST_SENDER	N/A
2108.796	FAST_SENDER	N/A
2116.168	FAST_SENDER	N/A
2116.939	RECEIVER	FAST_SENDER
2118.348	SLOW_SENDER1	N/A
2119.084	RECEIVER	SLOW_SENDER1
2119.373	FAST_SENDER	N/A
2120.144	RECEIVER	FAST_SENDER
2122.591	FAST_SENDER	N/A
2123.356	RECEIVER	FAST_SENDER
2125.794	FAST_SENDER	N/A
2126.493	SLOW_SENDER1	N/A
2126.521	RECEIVER	FAST_SENDER
2127.290	RECEIVER	SLOW_SENDER1
2128.936	FAST_SENDER	N/A
2129.675	RECEIVER	FAST_SENDER
2132.115	FAST_SENDER	N/A
2132.886	RECEIVER	FAST_SENDER
2135.300	FAST_SENDER	N/A
2138.472	FAST_SENDER	N/A
2146.008	FAST_SENDER	N/A
2149.157	SLOW_SENDER1	N/A
2154.262	FAST_SENDER	N/A
2158.267	RECEIVER	FAST_SENDER
2160.667	FAST_SENDER	N/A
2161.437	RECEIVER	FAST_SENDER
2163.868	FAST_SENDER	N/A
2164.681	RECEIVER	FAST_SENDER
2167.116	FAST_SENDER	N/A
2167.867	RECEIVER	FAST_SENDER
2170.306	FAST_SENDER	N/A
2171.055	RECEIVER	FAST_SENDER
2172.785	SLOW_SENDER1	N/A
2173.479	FAST_SENDER	N/A
2173.592	RECEIVER	SLOW_SENDER1
2175.680	RECEIVER	FAST_SENDER
2178.085	FAST_SENDER	N/A
2178.812	RECEIVER	FAST_SENDER
2181.041	SLOW_SENDER1	N/A
2181.222	FAST_SENDER	N/A
2181.805	RECEIVER	SLOW_SENDER1
2187.130	RECEIVER	FAST_SENDER
2189.542	FAST_SENDER	N/A
2190.280	RECEIVER	FAST_SENDER
2192.708	FAST_SENDER	N/A
2193.454	RECEIVER	FAST_SENDER
2195.866	FAST_SENDER	N/A
2196.652	RECEIVER	FAST_SENDER
2203.362	FAST_SENDER	N/A
2203.554	SLOW_SENDER1	N/A
2210.869	FAST_SENDER	N/A
2218.521	FAST_SENDER	N/A
2219.271	RECEIVER	FAST_SENDER
2221.718	FAST_SENDER	N/A
2222.487	RECEIVER	FAST_SENDER
2226.538	FAST_SENDER	N/A
2226.947	SLOW_SENDER1	N/A
2227.303	RECEIVER	FAST_SENDER
2231.685	FAST_SENDER	N/A
2232.440	RECEIVER	FAST_SENDER
2234.846	FAST_SENDER	N/A
2235.656	RECEIVER	FAST_SENDER
2238.095	FAST_SENDER	N/A
2238.882	RECEIVER	FAST_SENDER
2241.310	FAST_SENDER	N/A
2242.118	RECEIVER	FAST_SENDER
2244.548	FAST_SENDER	N/A
2245.306	RECEIVER	FAST_SENDER
2247.742	FAST_SENDER	N/A
2250.659	SLOW_SENDER1	N/A
2250.878	FAST_SENDER	N/A
2258.562	FAST_SENDER	N/A
2266.128	FAST_SENDER	N/A
2269.961	RECEIVER	FAST_SENDER
2272.362	FAST_SENDER	N/A
2273.150	RECEIVER	FAST_SENDER
2274.298	SLOW_SENDER1	N/A
2275.038	RECEIVER	SLOW_SENDER1
2275.588	FAST_SENDER	N/A
2276.378	RECEIVER	FAST_SENDER
2280.246	FAST_SENDER	N/A
2281.018	RECEIVER	FAST_SENDER
2282.481	SLOW_SENDER1	N/A
2283.260	RECEIVER	SLOW_SENDER1
2283.438	FAST_SENDER	N/A
2290.966	FAST_SENDER	N/A
2298.551	FAST_SENDER	N/A
2305.132	SLOW_SENDER1	N/A
2305.911	RECEIVER	SLOW_SENDER1
2306.263	FAST_SENDER	N/A
2307.041	RECEIVER	FAST_SENDER
2309.477	FAST_SENDER	N/A
2310.216	RECEIVER	FAST_SENDER
2312.657	FAST_SENDER	N/A
2313.324	SLOW_SENDER1	N/A
2313.379	RECEIVER	FAST_SENDER
2314.039	RECEIVER	SLOW_SENDER1
2315.787	FAST_SENDER	N/A
2316.537	RECEIVER	FAST_SENDER
2318.942	FAST_SENDER	N/A
2319.720	RECEIVER	FAST_SENDER
2322.134	FAST_SENDER	N/A
2322.877	RECEIVER	FAST_SENDER
2325.326	FAST_SENDER	N/A
2326.102	RECEIVER	FAST_SENDER
2328.530	FAST_SENDER	N/A
2329.316	RECEIVER	FAST_SENDER
2331.722	FAST_SENDER	N/A
2335.933	SLOW_SENDER1	N/A
2339.081	FAST_SENDER	N/A
2346.989	FAST_SENDER	N/A
2354.454	FAST_SENDER	N/A
2355.224	RECEIVER	FAST_SENDER
2357.671	FAST_SENDER	N/A
2358.428	RECEIVER	FAST_SENDER
2359.595	SLOW_SENDER1	N/A
2360.390	RECEIVER	SLOW_SENDER1
2360.840	FAST_SENDER	N/A
2361.601	RECEIVER	FAST_SENDER
2365.501	FAST_SENDER	N/A
2366.270	RECEIVER	FAST_SENDER
2367.799	SLOW_SENDER1	N/A
2368.601	RECEIVER	SLOW_SENDER1
2368.678	FAST_SENDER	N/A
2376.613	FAST_SENDER	N/A
2384.213	FAST_SENDER	N/A
2390.423	SLOW_SENDER1	N/A
2391.193	RECEIVER	SLOW_SENDER1
2391.395	FAST_SENDER	N/A
2392.125	RECEIVER	FAST_SENDER
2394.551	FAST_SENDER	N/A
2395.353	RECEIVER	FAST_SENDER
2397.774	FAST_SENDER	N/A
2398.507	RECEIVER	FAST_SENDER
2398.626	SLOW_SENDER1	N/A
2399.333	RECEIVER	SLOW_SENDER1
2400.924	FAST_SENDER	N/A
2401.707	RECEIVER	FAST_SENDER
2404.125	FAST_SENDER	N/A
2404.885	RECEIVER	FAST_SENDER
2407.291	FAST_SENDER	N/A
2408.086	RECEIVER	FAST_SENDER
2410.526	FAST_SENDER	N/A
2411.319	RECEIVER	FAST_SENDER
2413.736	FAST_SENDER	N/A
2416.917	FAST_SENDER	N/A
2421.238	SLOW_SENDER1	N/A
2424.746	FAST_SENDER	N/A
2432.299	FAST_SENDER	N/A
2437.617	RECEIVER	FAST_SENDER
2440.056	FAST_SENDER	N/A
2440.828	RECEIVER	FAST_SENDER
2443.261	FAST_SENDER	N/A
2443.996	RECEIVER	FAST_SENDER
2444.913	SLOW_SENDER1	N/A
2445.673	RECEIVER	SLOW_SENDER1
2446.401	FAST_SENDER	N/A
2453.120	SLOW_SENDER1	N/A
2454.103	FAST_SENDER	N/A
2461.651	FAST_SENDER	N/A
2469.291	FAST_SENDER	N/A
2470.035	RECEIVER	FAST_SENDER
2472.440	FAST_SENDER	N/A
2473.178	RECEIVER	FAST_SENDER
2475.610	FAST_SENDER	N/A
2475.755	SLOW_SENDER1	N/A
2476.389	RECEIVER	FAST_SENDER
2477.054	RECEIVER	SLOW_SENDER1
2478.821	FAST_SENDER	N/A
2479.550	RECEIVER	FAST_SENDER
2481.971	FAST_SENDER	N/A
2482.748	RECEIVER	FAST_SENDER
2484.471	SLOW_SENDER1	N/A
2485.155	FAST_SENDER	N/A
2492.731	FAST_SENDER	N/A
2500.209	FAST_SENDER	N/A
2505.826	RECEIVER	FAST_SENDER
2506.674	SLOW_SENDER1	N/A
2508.232	FAST_SENDER	N/A
2509.012	RECEIVER	FAST_SENDER
2511.412	FAST_SENDER	N/A
2512.165	RECEIVER	FAST_SENDER
2514.571	FAST_SENDER	N/A
2515.298	RECEIVER	FAST_SENDER
2517.708	FAST_SENDER	N/A
2525.659	FAST_SENDER	N/A
2530.309	SLOW_SENDER1	N/A
2533.442	FAST_SENDER	N/A
2539.200	RECEIVER	FAST_SENDER
2541.603	FAST_SENDER	N/A
2542.377	RECEIVER	FAST_SENDER
2546.355	FAST_SENDER	N/A
2547.138	RECEIVER	FAST_SENDER
2549.561	FAST_SENDER	N/A
2550.349	RECEIVER	FAST_SENDER
2552.771	FAST_SENDER	N/A
2554.011	SLOW_SENDER1	N/A
2560.524	FAST_SENDER	N/A
2567.805	FAST_SENDER	N/A
2575.264	FAST_SENDER	N/A
2575.996	RECEIVER	FAST_SENDER
2577.906	SLOW_SENDER1	N/A
2578.429	FAST_SENDER	N/A
2578.668	RECEIVER	SLOW_SENDER1
2580.841	RECEIVER	FAST_SENDER
2583.291	FAST_SENDER	N/A
2584.062	RECEIVER	FAST_SENDER
2586.115	SLOW_SENDER1	N/A
2586.462	FAST_SENDER	N/A
2586.892	RECEIVER	SLOW_SENDER1
2589.007	RECEIVER	FAST_SENDER
2591.410	FAST_SENDER	N/A
2592.188	RECEIVER	FAST_SENDER
2594.614	FAST_SENDER	N/A
2595.385	RECEIVER	FAST_SENDER
2597.827	FAST_SENDER	N/A
2598.578	RECEIVER	FAST_SENDER
2600.986	FAST_SENDER	N/A
2601.726	RECEIVER	FAST_SENDER
2604.176	FAST_SENDER	N/A
2604.947	RECEIVER	FAST_SENDER
2607.392	FAST_SENDER	N/A
2608.893	SLOW_SENDER1	N/A
2615.016	FAST_SENDER	N/A
2622.472	FAST_SENDER	N/A
2629.512	FAST_SENDER	N/A
2630.272	RECEIVER	FAST_SENDER
2632.262	SLOW_SENDER1	N/A
2632.716	FAST_SENDER	N/A
2633.025	RECEIVER	SLOW_SENDER1
2640.761	FAST_SENDER	N/A
2648.351	FAST_SENDER	N/A
2655.819	FAST_SENDER	N/A
2656.235	SLOW_SENDER1	N/A
2656.579	RECEIVER	FAST_SENDER
2662.345	FAST_SENDER	N/A
2663.135	RECEIVER	FAST_SENDER
2665.557	FAST_SENDER	N/A
2666.338	RECEIVER	FAST_SENDER
2668.780	FAST_SENDER	N/A
2669.542	RECEIVER	FAST_SENDER
2671.971	FAST_SENDER	N/A
2672.755	RECEIVER	FAST_SENDER
2675.202	FAST_SENDER	N/A
2675.933	RECEIVER	FAST_SENDER
2678.339	FAST_SENDER	N/A
2679.066	RECEIVER	FAST_SENDER
2680.039	SLOW_SENDER1	N/A
2680.806	RECEIVER	SLOW_SENDER1
2681.475	FAST_SENDER	N/A
2688.249	SLOW_SENDER1	N/A
2689.348	FAST_SENDER	N/A
2697.040	FAST_SENDER	N/A
2704.355	FAST_SENDER	N/A
2705.116	RECEIVER	FAST_SENDER
2707.545	FAST_SENDER	N/A
2708.278	RECEIVER	FAST_SENDER
2710.706	FAST_SENDER	N/A
2710.883	SLOW_SENDER1	N/A
2711.485	RECEIVER	FAST_SENDER
2713.204	RECEIVER	SLOW_SENDER1
2713.933	FAST_SENDER	N/A
2714.709	RECEIVER	FAST_SENDER
2717.119	FAST_SENDER	N/A
2717.899	RECEIVER	FAST_SENDER
2720.310	FAST_SENDER	N/A
2721.071	RECEIVER	FAST_SENDER
2723.492	FAST_SENDER	N/A
2724.274	RECEIVER	FAST_SENDER
2728.453	FAST_SENDER	N/A
2729.241	RECEIVER	FAST_SENDER
2731.666	FAST_SENDER	N/A
2734.839	FAST_SENDER	N/A
2734.913	SLOW_SENDER1	N/A
2742.910	FAST_SENDER	N/A
2750.607	FAST_SENDER	N/A
2754.170	RECEIVER	FAST_SENDER
2756.617	FAST_SENDER	N/A
2757.349	RECEIVER	FAST_SENDER
2758.273	SLOW_SENDER1	N/A
2759.001	RECEIVER	SLOW_SENDER1
2759.773	FAST_SENDER	N/A
2760.550	RECEIVER	FAST_SENDER
2764.534	FAST_SENDER	N/A
2765.320	RECEIVER	FAST_SENDER
2766.412	SLOW_SENDER1	N/A
2767.175	RECEIVER	SLOW_SENDER1
2767.729	FAST_SENDER	N/A
2775.071	FAST_SENDER	N/A
2782.771	FAST_SENDER	N/A
2789.061	SLOW_SENDER1	N/A
2789.823	RECEIVER	SLOW_SENDER1
2790.061	FAST_SENDER	N/A
2790.822	RECEIVER	FAST_SENDER
2793.232	FAST_SENDER	N/A
2793.984	RECEIVER	FAST_SENDER
2796.387	FAST_SENDER	N/A
2797.189	RECEIVER	FAST_SENDER
2797.239	SLOW_SENDER1	N/A
2797.968	RECEIVER	SLOW_SENDER1
2799.591	FAST_SENDER	N/A
2800.349	RECEIVER	FAST_SENDER
2802.783	FAST_SENDER	N/A
2803.569	RECEIVER	FAST_SENDER
2805.974	FAST_SENDER	N/A
2806.730	RECEIVER	FAST_SENDER
2809.151	FAST_SENDER	N/A
2812.311	FAST_SENDER	N/A
2819.844	SLOW_SENDER1	N/A
2820.056	FAST_SENDER	N/A
2827.627	FAST_SENDER	N/A
2831.433	RECEIVER	FAST_SENDER
2833.855	FAST_SENDER	N/A
2834.605	RECEIVER	FAST_SENDER
2837.023	FAST_SENDER	N/A
2837.812	RECEIVER	FAST_SENDER
2840.221	FAST_SENDER	N/A
2840.963	RECEIVER	FAST_SENDER
2843.375	FAST_SENDER	N/A
2843.544	SLOW_SENDER1	N/A
2844.148	RECEIVER	FAST_SENDER
2846.585	FAST_SENDER	N/A
2854.294	FAST_SENDER	N/A
2861.837	FAST_SENDER	N/A
2867.316	RECEIVER	FAST_SENDER
2867.648	SLOW_SENDER1	N/A
2868.408	RECEIVER	SLOW_SENDER1
2869.761	FAST_SENDER	N/A
2870.499	RECEIVER	FAST_SENDER
2872.934	FAST_SENDER	N/A
2873.674	RECEIVER	FAST_SENDER
2875.845	SLOW_SENDER1	N/A
2876.115	FAST_SENDER	N/A
2876.622	RECEIVER	SLOW_SENDER1
2878.560	RECEIVER	FAST_SENDER
2881.004	FAST_SENDER	N/A
2881.736	RECEIVER	FAST_SENDER
2884.146	FAST_SENDER	N/A
2884.898	RECEIVER	FAST_SENDER
2887.311	FAST_SENDER	N/A
2888.095	RECEIVER	FAST_SENDER
2890.516	FAST_SENDER	N/A
2893.673	FAST_SENDER	N/A
2898.486	SLOW_SENDER1	N/A
2901.705	FAST_SENDER	N/A
2909.421	FAST_SENDER	N/A
2914.941	RECEIVER	FAST_SENDER
2917.383	FAST_SENDER	N/A
2918.126	RECEIVER	FAST_SENDER
2920.562	FAST_SENDER	N/A
2921.307	RECEIVER	FAST_SENDER
2921.861	SLOW_SENDER1	N/A
2923.720	FAST_SENDER	N/A
2930.043	SLOW_SENDER1	N/A
2931.301	FAST_SENDER	N/A
2939.055	FAST_SENDER	N/A
2944.718	RECEIVER	FAST_SENDER
2947.145	FAST_SENDER	N/A
2947.894	RECEIVER	FAST_SENDER
2950.341	FAST_SENDER	N/A
2951.082	RECEIVER	FAST_SENDER
2952.679	SLOW_SENDER1	N/A
2953.422	RECEIVER	SLOW_SENDER1
2953.512	FAST_SENDER	N/A
2954.296	RECEIVER	FAST_SENDER
2956.735	FAST_SENDER	N/A
2957.510	RECEIVER	FAST_SENDER
2959.924	FAST_SENDER	N/A
2960.714	RECEIVER	FAST_SENDER
2960.858	SLOW_SENDER1	N/A
2961.612	RECEIVER	SLOW_SENDER1
2963.131	FAST_SENDER	N/A
2966.288	FAST_SENDER	N/A
2973.752	FAST_SENDER	N/A
2981.380	FAST_SENDER	N/A
2983.509	SLOW_SENDER1	N/A
2985.075	RECEIVER	FAST_SENDER
2987.510	FAST_SENDER	N/A
2988.247	RECEIVER	FAST_SENDER
2990.657	FAST_SENDER	N/A
2992.841	RECEIVER	FAST_SENDER
2995.275	FAST_SENDER	N/A
2996.063	RECEIVER	FAST_SENDER
2998.479	FAST_SENDER	N/A
3005.980	FAST_SENDER	N/A
3007.341	SLOW_SENDER1	N/A
3014.056	FAST_SENDER	N/A
3020.233	RECEIVER	FAST_SENDER
3022.676	FAST_SENDER	N/A
3023.438	RECEIVER	FAST_SENDER
3025.858	FAST_SENDER	N/A
3026.605	RECEIVER	FAST_SENDER
3029.021	FAST_SENDER	N/A
3029.766	RECEIVER	FAST_SENDER
3031.203	SLOW_SENDER1	N/A
3031.961	RECEIVER	SLOW_SENDER1
3032.208	FAST_SENDER	N/A
3032.972	RECEIVER	FAST_SENDER
3035.387	FAST_SENDER	N/A
3036.175	RECEIVER	FAST_SENDER
3038.615	FAST_SENDER	N/A
3039.365	RECEIVER	FAST_SENDER
3039.400	SLOW_SENDER1	N/A
3041.768	FAST_SENDER	N/A
3049.507	FAST_SENDER	N/A
3056.737	FAST_SENDER	N/A
3060.953	RECEIVER	FAST_SENDER
3062.027	SLOW_SENDER1	N/A
3062.803	RECEIVER	SLOW_SENDER1
3063.395	FAST_SENDER	N/A
3064.108	RECEIVER	FAST_SENDER
3066.510	FAST_SENDER	N/A
3067.275	RECEIVER	FAST_SENDER
3070.244	SLOW_SENDER1	N/A
3071.025	RECEIVER	SLOW_SENDER1
3071.310	FAST_SENDER	N/A
3074.516	FAST_SENDER	N/A
3082.277	FAST_SENDER	N/A
3090.023	FAST_SENDER	N/A
3092.875	SLOW_SENDER1	N/A
3093.608	RECEIVER	SLOW_SENDER1
3097.327	FAST_SENDER	N/A
3098.086	RECEIVER	FAST_SENDER
3101.036	SLOW_SENDER1	N/A
3102.067	FAST_SENDER	N/A
3109.662	FAST_SENDER	N/A
3117.353	FAST_SENDER	N/A
3123.216	RECEIVER	FAST_SENDER
3123.670	SLOW_SENDER1	N/A
3124.451	RECEIVER	SLOW_SENDER1
3125.645	FAST_SENDER	N/A
3126.434	RECEIVER	FAST_SENDER
3128.871	FAST_SENDER	N/A
3129.599	RECEIVER	FAST_SENDER
3131.869	SLOW_SENDER1	N/A
3132.015	FAST_SENDER	N/A
3132.626	RECEIVER	SLOW_SENDER1
3133.332	RECEIVER	FAST_SENDER
3135.775	FAST_SENDER	N/A
3136.530	RECEIVER	FAST_SENDER
3138.959	FAST_SENDER	N/A
3139.744	RECEIVER	FAST_SENDER
3142.168	FAST_SENDER	N/A
3149.727	FAST_SENDER	N/A
3154.487	SLOW_SENDER1	N/A
3157.913	FAST_SENDER	N/A
3165.534	FAST_SENDER	N/A
3166.271	RECEIVER	FAST_SENDER
3168.710	FAST_SENDER	N/A
3169.504	RECEIVER	FAST_SENDER
3171.904	FAST_SENDER	N/A
3172.674	RECEIVER	FAST_SENDER
3175.123	FAST_SENDER	N/A
3175.911	RECEIVER	FAST_SENDER
3177.926	SLOW_SENDER1	N/A
3178.324	FAST_SENDER	N/A
3178.679	RECEIVER	SLOW_SENDER1
3185.867	FAST_SENDER	N/A
3193.688	FAST_SENDER	N/A
3201.474	FAST_SENDER	N/A
3201.701	SLOW_SENDER1	N/A
3202.225	RECEIVER	FAST_SENDER
3204.663	FAST_SENDER	N/A
3205.448	RECEIVER	FAST_SENDER
3207.898	FAST_SENDER	N/A
3208.686	RECEIVER	FAST_SENDER
3211.090	FAST_SENDER	N/A
3211.881	RECEIVER	FAST_SENDER
3214.325	FAST_SENDER	N/A
3215.059	RECEIVER	FAST_SENDER
3217.494	FAST_SENDER	N/A
3218.245	RECEIVER	FAST_SENDER
3220.676	FAST_SENDER	N/A
3221.442	RECEIVER	FAST_SENDER
3223.891	FAST_SENDER	N/A
3224.636	RECEIVER	FAST_SENDER
3225.290	SLOW_SENDER1	N/A
3226.048	RECEIVER	SLOW_SENDER1
3227.058	FAST_SENDER	N/A
3227.840	RECEIVER	FAST_SENDER
3230.245	FAST_SENDER	N/A
3231.049	RECEIVER	FAST_SENDER
3233.464	SLOW_SENDER1	N/A
3233.477	FAST_SENDER	N/A
3241.349	FAST_SENDER	N/A
3248.838	FAST_SENDER	N/A
3256.115	SLOW_SENDER1	N/A
3256.437	FAST_SENDER	N/A
3256.835	RECEIVER	SLOW_SENDER1
3258.638	RECEIVER	FAST_SENDER
3261.088	FAST_SENDER	N/A
3261.868	RECEIVER	FAST_SENDER
3264.248	SLOW_SENDER1	N/A
3264.276	FAST_SENDER	N/A
3265.015	RECEIVER	SLOW_SENDER1
3267.001	RECEIVER	FAST_SENDER
3269.402	FAST_SENDER	N/A
3270.197	RECEIVER	FAST_SENDER
3272.631	FAST_SENDER	N/A
3273.350	RECEIVER	FAST_SENDER
3275.798	FAST_SENDER	N/A
3283.650	FAST_SENDER	N/A
3286.891	SLOW_SENDER1	N/A
3291.756	FAST_SENDER	N/A
3297.340	RECEIVER	FAST_SENDER
3299.773	FAST_SENDER	N/A
3300.546	RECEIVER	FAST_SENDER
3302.947	FAST_SENDER	N/A
3303.702	RECEIVER	FAST_SENDER
3306.134	FAST_SENDER	N/A
3306.881	RECEIVER	FAST_SENDER
3309.288	FAST_SENDER	N/A
3310.023	RECEIVER	FAST_SENDER
3310.541	SLOW_SENDER1	N/A
3311.319	RECEIVER	SLOW_SENDER1
3312.455	FAST_SENDER	N/A
3313.244	RECEIVER	FAST_SENDER
3315.672	FAST_SENDER	N/A
3316.405	RECEIVER	FAST_SENDER
3318.756	SLOW_SENDER1	N/A
3318.843	FAST_SENDER	N/A
3319.509	RECEIVER	SLOW_SENDER1
3323.897	FAST_SENDER	N/A
3331.570	FAST_SENDER	N/A
3339.569	FAST_SENDER	N/A
3341.372	SLOW_SENDER1	N/A
3342.695	RECEIVER	SLOW_SENDER1
3344.321	RECEIVER	FAST_SENDER
3346.721	FAST_SENDER	N/A
3349.944	FAST_SENDER	N/A
3350.132	SLOW_SENDER1	N/A
3357.711	FAST_SENDER	N/A
3364.896	SLOW_SENDER1	N/A
3365.683	FAST_SENDER	N/A
3369.486	RECEIVER	FAST_SENDER
3371.900	FAST_SENDER	N/A
3372.641	RECEIVER	FAST_SENDER
3375.066	FAST_SENDER	N/A
3375.821	RECEIVER	FAST_SENDER
3378.255	FAST_SENDER	N/A
3379.070	RECEIVER	FAST_SENDER
3381.475	FAST_SENDER	N/A
3382.213	RECEIVER	FAST_SENDER
3384.622	FAST_SENDER	N/A
3385.407	RECEIVER	FAST_SENDER
3387.819	FAST_SENDER	N/A
3388.599	RECEIVER	FAST_SENDER
3388.609	SLOW_SENDER1	N/A
3389.385	RECEIVER	SLOW_SENDER1
3391.035	FAST_SENDER	N/A
3391.798	RECEIVER	FAST_SENDER
3394.240	FAST_SENDER	N/A
3397.417	FAST_SENDER	N/A
3404.870	FAST_SENDER	N/A
3412.390	SLOW_SENDER1	N/A
3413.030	FAST_SENDER	N/A
3416.888	RECEIVER	FAST_SENDER
3419.335	FAST_SENDER	N/A
3420.110	RECEIVER	FAST_SENDER
3422.528	FAST_SENDER	N/A
3423.279	RECEIVER	FAST_SENDER
3425.714	FAST_SENDER	N/A
3426.485	RECEIVER	FAST_SENDER
3428.914	FAST_SENDER	N/A
3429.672	RECEIVER	FAST_SENDER
3432.083	FAST_SENDER	N/A
3432.839	RECEIVER	FAST_SENDER
3435.262	FAST_SENDER	N/A
3436.039	RECEIVER	FAST_SENDER
3436.098	SLOW_SENDER1	N/A
3436.884	RECEIVER	SLOW_SENDER1
3438.467	FAST_SENDER	N/A
3439.244	RECEIVER	FAST_SENDER
3441.654	FAST_SENDER	N/A
3442.425	RECEIVER	FAST_SENDER
3444.866	FAST_SENDER	N/A
3448.078	FAST_SENDER	N/A
3455.438	FAST_SENDER	N/A
3459.517	SLOW_SENDER1	N/A
3462.930	FAST_SENDER	N/A
3466.760	RECEIVER	FAST_SENDER
3469.160	FAST_SENDER	N/A
3471.276	RECEIVER	FAST_SENDER
3473.691	FAST_SENDER	N/A
3474.451	RECEIVER	FAST_SENDER
3476.871	FAST_SENDER	N/A
3483.102	SLOW_SENDER1	N/A
3484.253	FAST_SENDER	N/A
3491.647	FAST_SENDER	N/A
3499.261	FAST_SENDER	N/A
3500.036	RECEIVER	FAST_SENDER
3502.470	FAST_SENDER	N/A
3505.052	RECEIVER	FAST_SENDER
3506.712	SLOW_SENDER1	N/A
3507.463	FAST_SENDER	N/A
3507.467	RECEIVER	SLOW_SENDER1
3514.884	SLOW_SENDER1	N/A
3515.613	FAST_SENDER	N/A
3523.389	FAST_SENDER	N/A
3528.980	RECEIVER	FAST_SENDER
3531.412	FAST_SENDER	N/A
3532.130	RECEIVER	FAST_SENDER
3534.531	FAST_SENDER	N/A
3535.299	RECEIVER	FAST_SENDER
3537.512	SLOW_SENDER1	N/A
3537.737	FAST_SENDER	N/A
3538.302	RECEIVER	SLOW_SENDER1
3540.248	RECEIVER	FAST_SENDER
3542.649	FAST_SENDER	N/A
3543.460	RECEIVER	FAST_SENDER
3545.749	SLOW_SENDER1	N/A
3545.868	FAST_SENDER	N/A
3546.549	RECEIVER	SLOW_SENDER1
3548.802	RECEIVER	FAST_SENDER
3551.205	FAST_SENDER	N/A
3551.930	RECEIVER	FAST_SENDER
3554.344	FAST_SENDER	N/A
3555.134	RECEIVER	FAST_SENDER
3562.116	FAST_SENDER	N/A
3568.051	SLOW_SENDER1	N/A
3569.474	FAST_SENDER	N/A
3577.111	FAST_SENDER	N/A
3577.869	RECEIVER	FAST_SENDER
3580.312	FAST_SENDER	N/A
3581.097	RECEIVER	FAST_SENDER
3583.542	FAST_SENDER	N/A
3584.296	RECEIVER	FAST_SENDER
3586.741	FAST_SENDER	N/A
3587.546	RECEIVER	FAST_SENDER
3589.947	FAST_SENDER	N/A
3590.693	RECEIVER	FAST_SENDER
3591.456	SLOW_SENDER1	N/A
3592.166	RECEIVER	SLOW_SENDER1
3593.093	FAST_SENDER	N/A
3593.823	RECEIVER	FAST_SENDER
3596.231	FAST_SENDER	N/A
3597.005	RECEIVER	FAST_SENDER
3599.409	FAST_SENDER	N/A
3599.607	SLOW_SENDER1	N/A
3600.133	RECEIVER	FAST_SENDER
3602.558	FAST_SENDER	N/A
3603.354	RECEIVER	FAST_SENDER
3605.770	FAST_SENDER	N/A
3606.554	RECEIVER	FAST_SENDER
3608.981	FAST_SENDER	N/A
3609.746	RECEIVER	FAST_SENDER
3612.175	FAST_SENDER	N/A
3612.908	RECEIVER	FAST_SENDER
3615.308	FAST_SENDER	N/A
3622.254	SLOW_SENDER1	N/A
3622.960	FAST_SENDER	N/A
3630.423	FAST_SENDER	N/A
3636.516	RECEIVER	FAST_SENDER
3638.932	FAST_SENDER	N/A
3639.661	RECEIVER	FAST_SENDER
3642.068	FAST_SENDER	N/A
3642.831	RECEIVER	FAST_SENDER
3645.264	FAST_SENDER	N/A
3646.002	RECEIVER	FAST_SENDER
3646.063	SLOW_SENDER1	N/A
3646.797	RECEIVER	SLOW_SENDER1
3648.407	FAST_SENDER	N/A
3649.154	RECEIVER	FAST_SENDER
3651.570	FAST_SENDER	N/A
3652.330	RECEIVER	FAST_SENDER
3654.222	SLOW_SENDER1	N/A
3654.767	FAST_SENDER	N/A
3655.000	RECEIVER	SLOW_SENDER1
3657.071	RECEIVER	FAST_SENDER
3659.475	FAST_SENDER	N/A
3660.238	RECEIVER	FAST_SENDER
3662.649	FAST_SENDER	N/A
3663.372	RECEIVER	FAST_SENDER
3665.822	FAST_SENDER	N/A
3669.004	FAST_SENDER	N/A
3676.719	FAST_SENDER	N/A
3676.858	SLOW_SENDER1	N/A
3683.896	FAST_SENDER	N/A
3687.937	RECEIVER	FAST_SENDER
3690.345	FAST_SENDER	N/A
3691.106	RECEIVER	FAST_SENDER
3693.518	FAST_SENDER	N/A
3694.295	RECEIVER	FAST_SENDER
3696.726	FAST_SENDER	N/A
3697.526	RECEIVER	FAST_SENDER
3699.939	FAST_SENDER	N/A
3700.228	SLOW_SENDER1	N/A
3700.727	RECEIVER	FAST_SENDER
3703.163	FAST_SENDER	N/A
3703.937	RECEIVER	FAST_SENDER
3708.105	FAST_SENDER	N/A
3708.892	RECEIVER	FAST_SENDER
3711.312	FAST_SENDER	N/A
3712.071	RECEIVER	FAST_SENDER
3714.493	FAST_SENDER	N/A
3715.289	RECEIVER	FAST_SENDER
3717.739	FAST_SENDER	N/A
3718.517	RECEIVER	FAST_SENDER
3720.926	FAST_SENDER	N/A
3723.839	SLOW_SENDER1	N/A
3729.083	FAST_SENDER	N/A
3736.716	FAST_SENDER	N/A
3744.200	FAST_SENDER	N/A
3744.960	RECEIVER	FAST_SENDER
3747.396	FAST_SENDER	N/A
3747.691	SLOW_SENDER1	N/A
3748.173	RECEIVER	FAST_SENDER
3750.597	FAST_SENDER	N/A
3751.355	RECEIVER	FAST_SENDER
3753.755	FAST_SENDER	N/A
3754.487	RECEIVER	FAST_SENDER
3756.889	FAST_SENDER	N/A
3757.651	RECEIVER	FAST_SENDER
3760.078	FAST_SENDER	N/A
3760.825	RECEIVER	FAST_SENDER
3763.261	FAST_SENDER	N/A
3764.047	RECEIVER	FAST_SENDER
3766.475	FAST_SENDER	N/A
3767.244	RECEIVER	FAST_SENDER
3769.663	FAST_SENDER	N/A
3770.440	RECEIVER	FAST_SENDER
3771.084	SLOW_SENDER1	N/A
3771.853	RECEIVER	SLOW_SENDER1
3772.872	FAST_SENDER	N/A
3776.047	FAST_SENDER	N/A
3779.282	SLOW_SENDER1	N/A
3783.661	FAST_SENDER	N/A
3791.151	FAST_SENDER	N/A
3796.673	RECEIVER	FAST_SENDER
3799.123	FAST_SENDER	N/A
3799.922	RECEIVER	FAST_SENDER
3802.013	SLOW_SENDER1	N/A
3802.322	FAST_SENDER	N/A
3802.771	RECEIVER	SLOW_SENDER1
3809.495	FAST_SENDER	N/A
3810.219	SLOW_SENDER1	N/A
3816.530	FAST_SENDER	N/A
3824.023	FAST_SENDER	N/A
3826.237	RECEIVER	FAST_SENDER
3828.669	FAST_SENDER	N/A
3829.438	RECEIVER	FAST_SENDER
3831.845	FAST_SENDER	N/A
3832.603	RECEIVER	FAST_SENDER
3832.835	SLOW_SENDER1	N/A
3833.587	RECEIVER	SLOW_SENDER1
3835.015	FAST_SENDER	N/A
3835.798	RECEIVER	FAST_SENDER
3838.230	FAST_SENDER	N/A
3839.012	RECEIVER	FAST_SENDER
3841.032	SLOW_SENDER1	N/A
3841.447	FAST_SENDER	N/A
3841.779	RECEIVER	SLOW_SENDER1
3843.763	RECEIVER	FAST_SENDER
3846.192	FAST_SENDER	N/A
3846.942	RECEIVER	FAST_SENDER
3849.365	FAST_SENDER	N/A
3856.817	FAST_SENDER	N/A
3863.653	SLOW_SENDER1	N/A
3864.000	FAST_SENDER	N/A
3871.667	FAST_SENDER	N/A
3872.485	RECEIVER	FAST_SENDER
3874.902	FAST_SENDER	N/A
3875.662	RECEIVER	FAST_SENDER
3878.066	FAST_SENDER	N/A
3878.818	RECEIVER	FAST_SENDER
3881.238	FAST_SENDER	N/A
3882.013	RECEIVER	FAST_SENDER
3884.430	FAST_SENDER	N/A
3885.177	RECEIVER	FAST_SENDER
3887.140	SLOW_SENDER1	N/A
3887.589	FAST_SENDER	N/A
3887.895	RECEIVER	SLOW_SENDER1
3895.282	FAST_SENDER	N/A
3902.901	FAST_SENDER	N/A
3910.421	FAST_SENDER	N/A
3911.089	SLOW_SENDER1	N/A
3911.216	RECEIVER	FAST_SENDER
3913.639	FAST_SENDER	N/A
3914.405	RECEIVER	FAST_SENDER
3916.839	FAST_SENDER	N/A
3917.592	RECEIVER	FAST_SENDER
3920.029	FAST_SENDER	N/A
3920.819	RECEIVER	FAST_SENDER
3923.219	FAST_SENDER	N/A
3923.946	RECEIVER	FAST_SENDER
3926.384	FAST_SENDER	N/A
3927.138	RECEIVER	FAST_SENDER
3929.545	FAST_SENDER	N/A
3930.281	RECEIVER	FAST_SENDER
3932.707	FAST_SENDER	N/A
3933.466	RECEIVER	FAST_SENDER
3934.841	SLOW_SENDER1	N/A
3935.576	RECEIVER	SLOW_SENDER1
3935.884	FAST_SENDER	N/A
3936.672	RECEIVER	FAST_SENDER
3939.089	FAST_SENDER	N/A
3942.983	SLOW_SENDER1	N/A
3947.568	FAST_SENDER	N/A
3955.112	FAST_SENDER	N/A
3962.278	FAST_SENDER	N/A
3963.037	RECEIVER	FAST_SENDER
3965.485	FAST_SENDER	N/A
3965.663	SLOW_SENDER1	N/A
3966.267	RECEIVER	FAST_SENDER
3968.062	RECEIVER	SLOW_SENDER1
3968.712	FAST_SENDER	N/A
3969.472	RECEIVER	FAST_SENDER
3971.909	FAST_SENDER	N/A
3972.650	RECEIVER	FAST_SENDER
3975.081	FAST_SENDER	N/A
3975.882	RECEIVER	FAST_SENDER
3978.287	FAST_SENDER	N/A
3979.041	RECEIVER	FAST_SENDER
3981.451	FAST_SENDER	N/A
3982.209	RECEIVER	FAST_SENDER
3984.618	FAST_SENDER	N/A
3985.374	RECEIVER	FAST_SENDER
3987.796	FAST_SENDER	N/A
3988.527	RECEIVER	FAST_SENDER
3989.830	SLOW_SENDER1	N/A
3990.930	FAST_SENDER	N/A
3998.036	SLOW_SENDER1	N/A
3998.984	FAST_SENDER	N/A
4006.559	FAST_SENDER	N/A
4012.019	RECEIVER	FAST_SENDER
4014.430	FAST_SENDER	N/A
4015.190	RECEIVER	FAST_SENDER
4017.614	FAST_SENDER	N/A
4018.361	RECEIVER	FAST_SENDER
4020.611	SLOW_SENDER1	N/A
4020.770	FAST_SENDER	N/A
4021.349	RECEIVER	SLOW_SENDER1
4022.926	RECEIVER	FAST_SENDER
4025.361	FAST_SENDER	N/A
4026.154	RECEIVER	FAST_SENDER
4028.563	FAST_SENDER	N/A
4028.777	SLOW_SENDER1	N/A
4029.317	RECEIVER	FAST_SENDER
4031.724	FAST_SENDER	N/A
4032.468	RECEIVER	FAST_SENDER
4034.879	FAST_SENDER	N/A
4035.630	RECEIVER	FAST_SENDER
4038.046	FAST_SENDER	N/A
4038.810	RECEIVER	FAST_SENDER
4041.248	FAST_SENDER	N/A
4042.009	RECEIVER	FAST_SENDER
4044.415	FAST_SENDER	N/A
4045.180	RECEIVER	FAST_SENDER
4047.604	FAST_SENDER	N/A
4050.823	FAST_SENDER	N/A
4051.400	SLOW_SENDER1	N/A
4058.229	FAST_SENDER	N/A
4065.785	FAST_SENDER	N/A
4069.689	RECEIVER	FAST_SENDER
4072.119	FAST_SENDER	N/A
4072.854	RECEIVER	FAST_SENDER
4074.865	SLOW_SENDER1	N/A
4075.300	FAST_SENDER	N/A
4075.613	RECEIVER	SLOW_SENDER1
4077.544	RECEIVER	FAST_SENDER
4079.986	FAST_SENDER	N/A
4080.780	RECEIVER	FAST_SENDER
4083.181	FAST_SENDER	N/A
4083.941	RECEIVER	FAST_SENDER
4086.351	FAST_SENDER	N/A
4087.079	RECEIVER	FAST_SENDER
4089.522	FAST_SENDER	N/A
4090.308	RECEIVER	FAST_SENDER
4092.728	FAST_SENDER	N/A
4093.461	RECEIVER	FAST_SENDER
4095.909	FAST_SENDER	N/A
4096.643	RECEIVER	FAST_SENDER
4099.081	FAST_SENDER	N/A
4099.493	SLOW_SENDER1	N/A
4099.805	RECEIVER	FAST_SENDER
4104.304	FAST_SENDER	N/A
4105.021	RECEIVER	FAST_SENDER
4107.465	FAST_SENDER	N/A
4110.692	FAST_SENDER	N/A
4118.015	FAST_SENDER	N/A
4123.245	SLOW_SENDER1	N/A
4125.463	FAST_SENDER	N/A
4129.387	RECEIVER	FAST_SENDER
4131.799	FAST_SENDER	N/A
4132.579	RECEIVER	FAST_SENDER
4134.982	FAST_SENDER	N/A
4135.748	RECEIVER	FAST_SENDER
4138.172	FAST_SENDER	N/A
4138.978	RECEIVER	FAST_SENDER
4141.428	FAST_SENDER	N/A
4142.229	RECEIVER	FAST_SENDER
4144.666	FAST_SENDER	N/A
4145.457	RECEIVER	FAST_SENDER
4146.901	SLOW_SENDER1	N/A
4147.643	RECEIVER	SLOW_SENDER1
4147.876	FAST_SENDER	N/A
4148.624	RECEIVER	FAST_SENDER
4151.049	FAST_SENDER	N/A
4151.754	RECEIVER	FAST_SENDER
4154.183	FAST_SENDER	N/A
4155.079	SLOW_SENDER1	N/A
4157.373	FAST_SENDER	N/A
4165.012	FAST_SENDER	N/A
4172.433	FAST_SENDER	N/A
4176.539	RECEIVER	FAST_SENDER
4177.727	SLOW_SENDER1	N/A
4178.526	RECEIVER	SLOW_SENDER1
4178.987	FAST_SENDER	N/A
4179.759	RECEIVER	FAST_SENDER
4182.178	FAST_SENDER	N/A
4182.959	RECEIVER	FAST_SENDER
4185.399	FAST_SENDER	N/A
4185.962	SLOW_SENDER1	N/A
4186.176	RECEIVER	FAST_SENDER
4188.599	FAST_SENDER	N/A
4189.411	RECEIVER	FAST_SENDER
4191.822	FAST_SENDER	N/A
4192.638	RECEIVER	FAST_SENDER
4195.083	FAST_SENDER	N/A
4195.876	RECEIVER	FAST_SENDER
4198.307	FAST_SENDER	N/A
4199.071	RECEIVER	FAST_SENDER
4201.516	FAST_SENDER	N/A
4204.690	FAST_SENDER	N/A
4208.430	SLOW_SENDER1	N/A
4212.074	FAST_SENDER	N/A
4219.664	FAST_SENDER	N/A
4223.809	RECEIVER	FAST_SENDER
4226.246	FAST_SENDER	N/A
4228.598	RECEIVER	FAST_SENDER
4231.027	FAST_SENDER	N/A
4231.833	RECEIVER	FAST_SENDER
4231.965	SLOW_SENDER1	N/A
4234.239	FAST_SENDER	N/A
4242.108	FAST_SENDER	N/A
4249.507	FAST_SENDER	N/A
4253.642	RECEIVER	FAST_SENDER
4255.460	SLOW_SENDER1	N/A
4256.086	FAST_SENDER	N/A
4256.234	RECEIVER	SLOW_SENDER1
4258.228	RECEIVER	FAST_SENDER
4260.664	FAST_SENDER	N/A
4261.419	RECEIVER	FAST_SENDER
4263.654	SLOW_SENDER1	N/A
4263.867	FAST_SENDER	N/A
4264.442	RECEIVER	SLOW_SENDER1
4266.366	RECEIVER	FAST_SENDER
4268.787	FAST_SENDER	N/A
4269.581	RECEIVER	FAST_SENDER
4272.028	FAST_SENDER	N/A
4272.820	RECEIVER	FAST_SENDER
4275.233	FAST_SENDER	N/A
4282.528	FAST_SENDER	N/A
4286.280	SLOW_SENDER1	N/A
4290.069	FAST_SENDER	N/A
4297.818	FAST_SENDER	N/A
4298.553	RECEIVER	FAST_SENDER
4300.967	FAST_SENDER	N/A
4301.694	RECEIVER	FAST_SENDER
4304.118	FAST_SENDER	N/A
4304.901	RECEIVER	FAST_SENDER
4307.322	FAST_SENDER	N/A
4308.052	RECEIVER	FAST_SENDER
4309.690	SLOW_SENDER1	N/A
4310.454	FAST_SENDER	N/A
4318.481	FAST_SENDER	N/A
4326.210	FAST_SENDER	N/A
4331.549	RECEIVER	FAST_SENDER
4333.515	SLOW_SENDER1	N/A
4333.971	FAST_SENDER	N/A
4334.265	RECEIVER	SLOW_SENDER1
4336.126	RECEIVER	FAST_SENDER
4338.557	FAST_SENDER	N/A
4339.261	RECEIVER	FAST_SENDER
4341.697	FAST_SENDER	N/A
4342.448	RECEIVER	FAST_SENDER
4344.882	FAST_SENDER	N/A
4345.639	RECEIVER	FAST_SENDER
4348.054	FAST_SENDER	N/A
4348.815	RECEIVER	FAST_SENDER
4351.249	FAST_SENDER	N/A
4352.024	RECEIVER	FAST_SENDER
4354.425	FAST_SENDER	N/A
4355.195	RECEIVER	FAST_SENDER
4357.614	FAST_SENDER	N/A
4358.062	SLOW_SENDER1	N/A
4358.350	RECEIVER	FAST_SENDER
4362.627	FAST_SENDER	N/A
4363.372	RECEIVER	FAST_SENDER
4365.791	FAST_SENDER	N/A
4366.563	RECEIVER	FAST_SENDER
4368.992	FAST_SENDER	N/A
4376.947	FAST_SENDER	N/A
4381.783	SLOW_SENDER1	N/A
4384.381	FAST_SENDER	N/A
4391.605	FAST_SENDER	N/A
4392.382	RECEIVER	FAST_SENDER
4394.798	FAST_SENDER	N/A
4395.557	RECEIVER	FAST_SENDER
4397.979	FAST_SENDER	N/A
4398.725	RECEIVER	FAST_SENDER
4401.147	FAST_SENDER	N/A
4401.957	RECEIVER	FAST_SENDER
4404.370	FAST_SENDER	N/A
4405.142	RECEIVER	FAST_SENDER
4405.531	SLOW_SENDER1	N/A
4406.343	RECEIVER	SLOW_SENDER1
4407.574	FAST_SENDER	N/A
4408.342	RECEIVER	FAST_SENDER
4410.759	FAST_SENDER	N/A
4411.556	RECEIVER	FAST_SENDER
4413.776	SLOW_SENDER1	N/A
4413.957	FAST_SENDER	N/A
4414.546	RECEIVER	SLOW_SENDER1
4421.660	FAST_SENDER	N/A
4429.601	FAST_SENDER	N/A
4436.111	SLOW_SENDER1	N/A
4436.833	RECEIVER	SLOW_SENDER1
4437.181	FAST_SENDER	N/A
4437.919	RECEIVER	FAST_SENDER
4440.347	FAST_SENDER	N/A
4441.102	RECEIVER	FAST_SENDER
4443.516	FAST_SENDER	N/A
4444.247	SLOW_SENDER1	N/A
4444.268	RECEIVER	FAST_SENDER
4444.994	RECEIVER	SLOW_SENDER1
4446.696	FAST_SENDER	N/A
4447.502	RECEIVER	FAST_SENDER
4449.952	FAST_SENDER	N/A
4450.707	RECEIVER	FAST_SENDER
4453.150	FAST_SENDER	N/A
4453.881	RECEIVER	FAST_SENDER
4456.292	FAST_SENDER	N/A
4457.058	RECEIVER	FAST_SENDER
4459.472	FAST_SENDER	N/A
4460.252	RECEIVER	FAST_SENDER
4466.778	FAST_SENDER	N/A
4466.889	SLOW_SENDER1	N/A
4474.070	FAST_SENDER	N/A
4481.972	FAST_SENDER	N/A
4482.716	RECEIVER	FAST_SENDER
4485.148	FAST_SENDER	N/A
4485.919	RECEIVER	FAST_SENDER
4488.338	FAST_SENDER	N/A
4489.133	RECEIVER	FAST_SENDER
4490.270	SLOW_SENDER1	N/A
4491.056	RECEIVER	SLOW_SENDER1
4491.570	FAST_SENDER	N/A
4492.309	RECEIVER	FAST_SENDER
4494.744	FAST_SENDER	N/A
4495.479	RECEIVER	FAST_SENDER
4497.919	FAST_SENDER	N/A
4498.479	SLOW_SENDER1	N/A
4498.678	RECEIVER	FAST_SENDER
4501.114	FAST_SENDER	N/A
4501.869	RECEIVER	FAST_SENDER
4506.003	FAST_SENDER	N/A
4506.810	RECEIVER	FAST_SENDER
4509.243	FAST_SENDER	N/A
4512.405	FAST_SENDER	N/A
4520.087	FAST_SENDER	N/A
4521.095	SLOW_SENDER1	N/A
4527.745	FAST_SENDER	N/A
4533.246	RECEIVER	FAST_SENDER
4535.656	FAST_SENDER	N/A
4536.439	RECEIVER	FAST_SENDER
4538.874	FAST_SENDER	N/A
4539.633	RECEIVER	FAST_SENDER
4542.080	FAST_SENDER	N/A
4542.858	RECEIVER	FAST_SENDER
4544.545	SLOW_SENDER1	N/A
4549.728	FAST_SENDER	N/A
4557.186	FAST_SENDER	N/A
4564.939	FAST_SENDER	N/A
4565.700	RECEIVER	FAST_SENDER
4568.105	FAST_SENDER	N/A
4568.186	SLOW_SENDER1	N/A
4568.861	RECEIVER	FAST_SENDER
4571.304	FAST_SENDER	N/A
4572.085	RECEIVER	FAST_SENDER
4574.534	FAST_SENDER	N/A
4575.302	RECEIVER	FAST_SENDER
4577.721	FAST_SENDER	N/A
4578.500	RECEIVER	FAST_SENDER
4580.950	FAST_SENDER	N/A
4581.758	RECEIVER	FAST_SENDER
4584.160	FAST_SENDER	N/A
4584.987	RECEIVER	FAST_SENDER
4587.425	FAST_SENDER	N/A
4588.211	RECEIVER	FAST_SENDER
4590.651	FAST_SENDER	N/A
4591.558	SLOW_SENDER1	N/A
4598.198	FAST_SENDER	N/A
4605.673	FAST_SENDER	N/A
4613.223	FAST_SENDER	N/A
4613.972	RECEIVER	FAST_SENDER
4615.332	SLOW_SENDER1	N/A
4616.069	RECEIVER	SLOW_SENDER1
4616.391	FAST_SENDER	N/A
4617.186	RECEIVER	FAST_SENDER
4619.601	FAST_SENDER	N/A
4620.369	RECEIVER	FAST_SENDER
4622.779	FAST_SENDER	N/A
4623.480	SLOW_SENDER1	N/A
4623.515	RECEIVER	FAST_SENDER
[truncated: 13,635 more rows]
