# Supplementary material for: CATO: Wake-Up reCeiver-bAsed communicaTiOn for Batteryless Devices
Source: Sensors (Basel). 2025 Nov 7;25(22):6813. doi: 10.3390/s25226813 (PMC12655924; doi:10.3390/s25226813)
Supplement: Supplementary file 1 [file sensors-25-06813-s001.zip › File S1_Experimental_and_Simulation_Data/simulation/capsweep/cap9/mac_competing_nodes_priority.csv]

time_s	node_id	received_from
2.700	FAST_SENDER	N/A
2.700	SLOW_SENDER1	N/A
8.430	RECEIVER	FAST_SENDER
10.871	FAST_SENDER	N/A
11.655	RECEIVER	FAST_SENDER
14.089	FAST_SENDER	N/A
20.288	RECEIVER	FAST_SENDER
22.697	FAST_SENDER	N/A
23.454	RECEIVER	FAST_SENDER
25.857	FAST_SENDER	N/A
26.915	SLOW_SENDER1	N/A
31.649	RECEIVER	FAST_SENDER
34.099	FAST_SENDER	N/A
34.842	RECEIVER	FAST_SENDER
37.254	FAST_SENDER	N/A
47.856	RECEIVER	FAST_SENDER
50.285	FAST_SENDER	N/A
50.692	SLOW_SENDER1	N/A
51.019	RECEIVER	FAST_SENDER
59.119	FAST_SENDER	N/A
65.307	RECEIVER	FAST_SENDER
67.708	FAST_SENDER	N/A
68.432	RECEIVER	FAST_SENDER
74.065	SLOW_SENDER1	N/A
74.774	RECEIVER	SLOW_SENDER1
75.856	FAST_SENDER	N/A
81.691	RECEIVER	FAST_SENDER
82.190	SLOW_SENDER1	N/A
82.962	RECEIVER	SLOW_SENDER1
84.136	FAST_SENDER	N/A
90.128	RECEIVER	FAST_SENDER
92.558	FAST_SENDER	N/A
98.607	RECEIVER	FAST_SENDER
101.015	FAST_SENDER	N/A
101.773	RECEIVER	FAST_SENDER
104.222	FAST_SENDER	N/A
104.869	SLOW_SENDER1	N/A
110.114	RECEIVER	FAST_SENDER
112.554	FAST_SENDER	N/A
113.322	RECEIVER	FAST_SENDER
115.753	FAST_SENDER	N/A
121.648	RECEIVER	FAST_SENDER
124.094	FAST_SENDER	N/A
124.859	RECEIVER	FAST_SENDER
127.283	FAST_SENDER	N/A
128.243	SLOW_SENDER1	N/A
133.066	RECEIVER	FAST_SENDER
135.484	FAST_SENDER	N/A
136.260	RECEIVER	FAST_SENDER
138.673	FAST_SENDER	N/A
144.581	RECEIVER	FAST_SENDER
147.003	FAST_SENDER	N/A
147.743	RECEIVER	FAST_SENDER
150.180	FAST_SENDER	N/A
152.058	SLOW_SENDER1	N/A
156.702	RECEIVER	FAST_SENDER
159.105	FAST_SENDER	N/A
159.894	RECEIVER	FAST_SENDER
162.327	FAST_SENDER	N/A
168.217	RECEIVER	FAST_SENDER
170.656	FAST_SENDER	N/A
171.388	RECEIVER	FAST_SENDER
173.794	FAST_SENDER	N/A
175.877	SLOW_SENDER1	N/A
180.365	RECEIVER	FAST_SENDER
182.792	FAST_SENDER	N/A
183.585	RECEIVER	FAST_SENDER
185.987	FAST_SENDER	N/A
191.665	RECEIVER	FAST_SENDER
194.091	FAST_SENDER	N/A
196.521	RECEIVER	FAST_SENDER
199.428	SLOW_SENDER1	N/A
206.536	FAST_SENDER	N/A
207.315	RECEIVER	FAST_SENDER
209.757	FAST_SENDER	N/A
215.693	RECEIVER	FAST_SENDER
218.137	FAST_SENDER	N/A
218.879	RECEIVER	FAST_SENDER
221.295	FAST_SENDER	N/A
222.924	SLOW_SENDER1	N/A
227.892	RECEIVER	FAST_SENDER
230.316	FAST_SENDER	N/A
231.107	RECEIVER	FAST_SENDER
233.512	FAST_SENDER	N/A
239.446	RECEIVER	FAST_SENDER
241.859	FAST_SENDER	N/A
242.616	RECEIVER	FAST_SENDER
245.057	FAST_SENDER	N/A
246.470	SLOW_SENDER1	N/A
251.521	RECEIVER	FAST_SENDER
253.967	FAST_SENDER	N/A
254.741	RECEIVER	FAST_SENDER
257.191	FAST_SENDER	N/A
263.351	RECEIVER	FAST_SENDER
265.759	FAST_SENDER	N/A
266.507	RECEIVER	FAST_SENDER
269.814	SLOW_SENDER1	N/A
274.244	FAST_SENDER	N/A
275.045	RECEIVER	FAST_SENDER
277.491	FAST_SENDER	N/A
283.561	RECEIVER	FAST_SENDER
285.982	FAST_SENDER	N/A
286.756	RECEIVER	FAST_SENDER
289.193	FAST_SENDER	N/A
293.281	SLOW_SENDER1	N/A
295.107	RECEIVER	FAST_SENDER
297.552	FAST_SENDER	N/A
298.311	RECEIVER	FAST_SENDER
300.747	FAST_SENDER	N/A
306.259	RECEIVER	FAST_SENDER
308.683	FAST_SENDER	N/A
309.460	RECEIVER	FAST_SENDER
311.908	FAST_SENDER	N/A
317.041	SLOW_SENDER1	N/A
317.839	RECEIVER	SLOW_SENDER1
322.215	RECEIVER	FAST_SENDER
324.626	FAST_SENDER	N/A
325.272	SLOW_SENDER1	N/A
326.008	RECEIVER	SLOW_SENDER1
330.510	RECEIVER	FAST_SENDER
332.934	FAST_SENDER	N/A
338.814	RECEIVER	FAST_SENDER
341.221	FAST_SENDER	N/A
346.938	RECEIVER	FAST_SENDER
347.790	SLOW_SENDER1	N/A
349.383	FAST_SENDER	N/A
355.580	RECEIVER	FAST_SENDER
357.990	FAST_SENDER	N/A
358.730	RECEIVER	FAST_SENDER
361.160	FAST_SENDER	N/A
371.567	SLOW_SENDER1	N/A
371.878	RECEIVER	FAST_SENDER
374.263	FAST_SENDER	N/A
380.179	RECEIVER	FAST_SENDER
382.615	FAST_SENDER	N/A
388.572	RECEIVER	FAST_SENDER
390.973	FAST_SENDER	N/A
391.689	RECEIVER	FAST_SENDER
394.102	FAST_SENDER	N/A
394.955	SLOW_SENDER1	N/A
399.726	RECEIVER	FAST_SENDER
402.134	FAST_SENDER	N/A
402.900	RECEIVER	FAST_SENDER
405.308	FAST_SENDER	N/A
410.902	RECEIVER	FAST_SENDER
413.306	FAST_SENDER	N/A
414.058	RECEIVER	FAST_SENDER
416.491	FAST_SENDER	N/A
419.156	SLOW_SENDER1	N/A
422.620	RECEIVER	FAST_SENDER
425.026	FAST_SENDER	N/A
425.775	RECEIVER	FAST_SENDER
428.214	FAST_SENDER	N/A
434.107	RECEIVER	FAST_SENDER
436.509	FAST_SENDER	N/A
438.715	RECEIVER	FAST_SENDER
441.157	FAST_SENDER	N/A
442.898	SLOW_SENDER1	N/A
447.145	RECEIVER	FAST_SENDER
449.587	FAST_SENDER	N/A
455.352	RECEIVER	FAST_SENDER
457.767	FAST_SENDER	N/A
463.967	RECEIVER	FAST_SENDER
466.262	SLOW_SENDER1	N/A
466.373	FAST_SENDER	N/A
467.018	RECEIVER	SLOW_SENDER1
472.821	RECEIVER	FAST_SENDER
474.438	SLOW_SENDER1	N/A
475.205	RECEIVER	SLOW_SENDER1
475.256	FAST_SENDER	N/A
481.213	RECEIVER	FAST_SENDER
483.648	FAST_SENDER	N/A
489.690	RECEIVER	FAST_SENDER
492.121	FAST_SENDER	N/A
492.885	RECEIVER	FAST_SENDER
495.324	FAST_SENDER	N/A
497.088	SLOW_SENDER1	N/A
502.262	RECEIVER	FAST_SENDER
504.690	FAST_SENDER	N/A
505.429	RECEIVER	FAST_SENDER
507.847	FAST_SENDER	N/A
513.691	RECEIVER	FAST_SENDER
516.099	FAST_SENDER	N/A
516.872	RECEIVER	FAST_SENDER
519.298	FAST_SENDER	N/A
520.914	SLOW_SENDER1	N/A
525.071	RECEIVER	FAST_SENDER
527.499	FAST_SENDER	N/A
528.271	RECEIVER	FAST_SENDER
530.706	FAST_SENDER	N/A
536.813	RECEIVER	FAST_SENDER
539.250	FAST_SENDER	N/A
539.994	RECEIVER	FAST_SENDER
542.398	FAST_SENDER	N/A
544.310	SLOW_SENDER1	N/A
548.841	RECEIVER	FAST_SENDER
551.269	FAST_SENDER	N/A
552.057	RECEIVER	FAST_SENDER
554.492	FAST_SENDER	N/A
560.053	RECEIVER	FAST_SENDER
562.494	FAST_SENDER	N/A
563.250	RECEIVER	FAST_SENDER
565.691	FAST_SENDER	N/A
568.103	SLOW_SENDER1	N/A
571.688	RECEIVER	FAST_SENDER
574.095	FAST_SENDER	N/A
574.860	RECEIVER	FAST_SENDER
577.270	FAST_SENDER	N/A
583.543	RECEIVER	FAST_SENDER
585.973	FAST_SENDER	N/A
586.782	RECEIVER	FAST_SENDER
589.207	FAST_SENDER	N/A
591.629	SLOW_SENDER1	N/A
594.976	RECEIVER	FAST_SENDER
597.403	FAST_SENDER	N/A
598.164	RECEIVER	FAST_SENDER
600.576	FAST_SENDER	N/A
606.469	RECEIVER	FAST_SENDER
608.915	FAST_SENDER	N/A
609.684	RECEIVER	FAST_SENDER
612.102	FAST_SENDER	N/A
615.366	SLOW_SENDER1	N/A
618.181	RECEIVER	FAST_SENDER
620.604	FAST_SENDER	N/A
621.336	RECEIVER	FAST_SENDER
623.748	FAST_SENDER	N/A
629.396	RECEIVER	FAST_SENDER
631.837	FAST_SENDER	N/A
632.540	RECEIVER	FAST_SENDER
634.990	FAST_SENDER	N/A
638.937	SLOW_SENDER1	N/A
641.261	RECEIVER	FAST_SENDER
643.692	FAST_SENDER	N/A
644.454	RECEIVER	FAST_SENDER
646.902	FAST_SENDER	N/A
652.786	RECEIVER	FAST_SENDER
655.199	FAST_SENDER	N/A
655.987	RECEIVER	FAST_SENDER
658.393	FAST_SENDER	N/A
662.433	SLOW_SENDER1	N/A
664.375	RECEIVER	FAST_SENDER
666.803	FAST_SENDER	N/A
667.579	RECEIVER	FAST_SENDER
675.261	FAST_SENDER	N/A
676.030	RECEIVER	FAST_SENDER
678.461	FAST_SENDER	N/A
684.247	RECEIVER	FAST_SENDER
685.915	SLOW_SENDER1	N/A
686.673	RECEIVER	SLOW_SENDER1
686.674	FAST_SENDER	N/A
692.452	RECEIVER	FAST_SENDER
694.119	SLOW_SENDER1	N/A
694.879	FAST_SENDER	N/A
695.643	RECEIVER	FAST_SENDER
698.080	FAST_SENDER	N/A
703.697	RECEIVER	FAST_SENDER
706.100	FAST_SENDER	N/A
706.872	RECEIVER	FAST_SENDER
709.291	FAST_SENDER	N/A
715.200	RECEIVER	FAST_SENDER
716.752	SLOW_SENDER1	N/A
717.614	FAST_SENDER	N/A
719.728	RECEIVER	FAST_SENDER
722.147	FAST_SENDER	N/A
728.118	RECEIVER	FAST_SENDER
730.561	FAST_SENDER	N/A
731.299	RECEIVER	FAST_SENDER
733.732	FAST_SENDER	N/A
739.714	RECEIVER	FAST_SENDER
740.243	SLOW_SENDER1	N/A
742.146	FAST_SENDER	N/A
748.173	RECEIVER	FAST_SENDER
748.470	SLOW_SENDER1	N/A
750.600	FAST_SENDER	N/A
751.371	RECEIVER	FAST_SENDER
753.776	FAST_SENDER	N/A
759.539	RECEIVER	FAST_SENDER
761.976	FAST_SENDER	N/A
762.707	RECEIVER	FAST_SENDER
765.118	FAST_SENDER	N/A
771.078	RECEIVER	FAST_SENDER
771.079	SLOW_SENDER1	N/A
773.514	FAST_SENDER	N/A
779.300	SLOW_SENDER1	N/A
779.372	RECEIVER	FAST_SENDER
781.805	FAST_SENDER	N/A
782.577	RECEIVER	FAST_SENDER
785.001	FAST_SENDER	N/A
790.570	RECEIVER	FAST_SENDER
792.996	FAST_SENDER	N/A
793.763	RECEIVER	FAST_SENDER
796.175	FAST_SENDER	N/A
801.877	RECEIVER	FAST_SENDER
801.908	SLOW_SENDER1	N/A
804.277	FAST_SENDER	N/A
810.041	SLOW_SENDER1	N/A
810.055	RECEIVER	FAST_SENDER
812.502	FAST_SENDER	N/A
813.274	RECEIVER	FAST_SENDER
815.689	FAST_SENDER	N/A
821.930	RECEIVER	FAST_SENDER
824.355	FAST_SENDER	N/A
825.160	RECEIVER	FAST_SENDER
827.604	FAST_SENDER	N/A
832.719	SLOW_SENDER1	N/A
833.827	RECEIVER	FAST_SENDER
836.227	FAST_SENDER	N/A
836.951	RECEIVER	FAST_SENDER
839.362	FAST_SENDER	N/A
845.236	RECEIVER	FAST_SENDER
847.649	FAST_SENDER	N/A
853.192	RECEIVER	FAST_SENDER
855.614	FAST_SENDER	N/A
856.535	SLOW_SENDER1	N/A
861.318	RECEIVER	FAST_SENDER
863.741	FAST_SENDER	N/A
870.082	RECEIVER	FAST_SENDER
872.503	FAST_SENDER	N/A
873.269	RECEIVER	FAST_SENDER
875.680	FAST_SENDER	N/A
880.121	SLOW_SENDER1	N/A
881.425	RECEIVER	FAST_SENDER
883.828	FAST_SENDER	N/A
884.583	RECEIVER	FAST_SENDER
887.024	FAST_SENDER	N/A
893.080	RECEIVER	FAST_SENDER
895.519	FAST_SENDER	N/A
896.282	RECEIVER	FAST_SENDER
898.727	FAST_SENDER	N/A
904.219	SLOW_SENDER1	N/A
904.748	RECEIVER	FAST_SENDER
907.185	FAST_SENDER	N/A
907.933	RECEIVER	FAST_SENDER
910.359	FAST_SENDER	N/A
916.375	RECEIVER	FAST_SENDER
918.807	FAST_SENDER	N/A
924.458	RECEIVER	FAST_SENDER
926.885	FAST_SENDER	N/A
927.813	SLOW_SENDER1	N/A
932.722	RECEIVER	FAST_SENDER
935.131	FAST_SENDER	N/A
935.880	RECEIVER	FAST_SENDER
938.287	FAST_SENDER	N/A
944.010	RECEIVER	FAST_SENDER
946.414	FAST_SENDER	N/A
947.199	RECEIVER	FAST_SENDER
949.641	FAST_SENDER	N/A
951.462	SLOW_SENDER1	N/A
955.337	RECEIVER	FAST_SENDER
957.756	FAST_SENDER	N/A
958.510	RECEIVER	FAST_SENDER
960.918	FAST_SENDER	N/A
966.701	RECEIVER	FAST_SENDER
969.109	FAST_SENDER	N/A
969.873	RECEIVER	FAST_SENDER
972.308	FAST_SENDER	N/A
975.315	SLOW_SENDER1	N/A
978.233	RECEIVER	FAST_SENDER
980.663	FAST_SENDER	N/A
981.442	RECEIVER	FAST_SENDER
983.865	FAST_SENDER	N/A
994.367	RECEIVER	FAST_SENDER
996.775	FAST_SENDER	N/A
998.781	SLOW_SENDER1	N/A
1003.104	RECEIVER	FAST_SENDER
1005.548	FAST_SENDER	N/A
1011.427	RECEIVER	FAST_SENDER
1013.834	FAST_SENDER	N/A
1014.553	RECEIVER	FAST_SENDER
1016.976	FAST_SENDER	N/A
1022.593	SLOW_SENDER1	N/A
1023.112	RECEIVER	FAST_SENDER
1025.562	FAST_SENDER	N/A
1026.311	RECEIVER	FAST_SENDER
1028.756	FAST_SENDER	N/A
1034.299	RECEIVER	FAST_SENDER
1036.704	FAST_SENDER	N/A
1037.444	RECEIVER	FAST_SENDER
1039.872	FAST_SENDER	N/A
1045.969	SLOW_SENDER1	N/A
1046.196	RECEIVER	FAST_SENDER
1048.633	FAST_SENDER	N/A
1049.400	RECEIVER	FAST_SENDER
1051.843	FAST_SENDER	N/A
1057.771	RECEIVER	FAST_SENDER
1060.205	FAST_SENDER	N/A
1060.981	RECEIVER	FAST_SENDER
1063.419	FAST_SENDER	N/A
1069.302	RECEIVER	FAST_SENDER
1069.795	SLOW_SENDER1	N/A
1071.744	FAST_SENDER	N/A
1077.635	RECEIVER	FAST_SENDER
1077.967	SLOW_SENDER1	N/A
1080.067	FAST_SENDER	N/A
1080.841	RECEIVER	FAST_SENDER
1083.278	FAST_SENDER	N/A
1089.094	RECEIVER	FAST_SENDER
1091.534	FAST_SENDER	N/A
1092.293	RECEIVER	FAST_SENDER
1094.725	FAST_SENDER	N/A
1100.603	SLOW_SENDER1	N/A
1107.547	FAST_SENDER	N/A
1113.869	RECEIVER	FAST_SENDER
1116.276	FAST_SENDER	N/A
1122.361	RECEIVER	FAST_SENDER
1124.069	SLOW_SENDER1	N/A
1124.801	FAST_SENDER	N/A
1130.799	RECEIVER	FAST_SENDER
1133.199	FAST_SENDER	N/A
1139.127	RECEIVER	FAST_SENDER
1141.553	FAST_SENDER	N/A
1142.292	RECEIVER	FAST_SENDER
1144.703	FAST_SENDER	N/A
1147.830	SLOW_SENDER1	N/A
1150.455	RECEIVER	FAST_SENDER
1152.902	FAST_SENDER	N/A
1153.662	RECEIVER	FAST_SENDER
1156.066	FAST_SENDER	N/A
1162.284	RECEIVER	FAST_SENDER
1164.733	FAST_SENDER	N/A
1165.507	RECEIVER	FAST_SENDER
1167.937	FAST_SENDER	N/A
1171.215	SLOW_SENDER1	N/A
1173.831	RECEIVER	FAST_SENDER
1176.271	FAST_SENDER	N/A
1177.083	RECEIVER	FAST_SENDER
1179.519	FAST_SENDER	N/A
1185.638	RECEIVER	FAST_SENDER
1188.047	FAST_SENDER	N/A
1188.828	RECEIVER	FAST_SENDER
1191.274	FAST_SENDER	N/A
1194.971	SLOW_SENDER1	N/A
1197.145	RECEIVER	FAST_SENDER
1199.576	FAST_SENDER	N/A
1200.329	RECEIVER	FAST_SENDER
1202.744	FAST_SENDER	N/A
1208.316	RECEIVER	FAST_SENDER
1210.730	FAST_SENDER	N/A
1211.527	RECEIVER	FAST_SENDER
1213.954	FAST_SENDER	N/A
1218.685	SLOW_SENDER1	N/A
1219.825	RECEIVER	FAST_SENDER
1222.253	FAST_SENDER	N/A
1223.030	RECEIVER	FAST_SENDER
1225.476	FAST_SENDER	N/A
1231.476	RECEIVER	FAST_SENDER
1233.911	FAST_SENDER	N/A
1240.148	RECEIVER	FAST_SENDER
1242.558	SLOW_SENDER1	N/A
1242.564	FAST_SENDER	N/A
1249.256	RECEIVER	FAST_SENDER
1251.657	FAST_SENDER	N/A
1254.011	RECEIVER	FAST_SENDER
1256.436	FAST_SENDER	N/A
1266.511	SLOW_SENDER1	N/A
1269.217	FAST_SENDER	N/A
1281.845	FAST_SENDER	N/A
1287.898	RECEIVER	FAST_SENDER
1289.940	SLOW_SENDER1	N/A
1290.312	FAST_SENDER	N/A
1303.846	FAST_SENDER	N/A
1314.128	SLOW_SENDER1	N/A
1315.463	RECEIVER	FAST_SENDER
1317.874	FAST_SENDER	N/A
1318.651	RECEIVER	FAST_SENDER
1321.089	FAST_SENDER	N/A
1326.957	RECEIVER	FAST_SENDER
1329.394	FAST_SENDER	N/A
1331.512	RECEIVER	FAST_SENDER
1333.952	FAST_SENDER	N/A
1337.555	SLOW_SENDER1	N/A
1339.875	RECEIVER	FAST_SENDER
1342.306	FAST_SENDER	N/A
1348.580	RECEIVER	FAST_SENDER
1355.501	FAST_SENDER	N/A
1360.957	SLOW_SENDER1	N/A
1362.272	RECEIVER	FAST_SENDER
1364.688	FAST_SENDER	N/A
1365.443	RECEIVER	FAST_SENDER
1367.879	FAST_SENDER	N/A
1373.756	RECEIVER	FAST_SENDER
1376.164	FAST_SENDER	N/A
1376.934	RECEIVER	FAST_SENDER
1379.374	FAST_SENDER	N/A
1384.997	SLOW_SENDER1	N/A
1385.644	RECEIVER	FAST_SENDER
1388.088	FAST_SENDER	N/A
1388.879	RECEIVER	FAST_SENDER
1391.282	FAST_SENDER	N/A
1401.374	RECEIVER	FAST_SENDER
1403.808	FAST_SENDER	N/A
1408.367	SLOW_SENDER1	N/A
1409.943	RECEIVER	FAST_SENDER
1412.359	FAST_SENDER	N/A
1418.193	RECEIVER	FAST_SENDER
1420.627	FAST_SENDER	N/A
1421.415	RECEIVER	FAST_SENDER
1423.835	FAST_SENDER	N/A
1429.646	RECEIVER	FAST_SENDER
1432.028	SLOW_SENDER1	N/A
1432.085	FAST_SENDER	N/A
1432.814	RECEIVER	SLOW_SENDER1
1438.457	RECEIVER	FAST_SENDER
1440.222	SLOW_SENDER1	N/A
1440.878	FAST_SENDER	N/A
1441.626	RECEIVER	FAST_SENDER
1444.064	FAST_SENDER	N/A
1450.107	RECEIVER	FAST_SENDER
1452.513	FAST_SENDER	N/A
1455.017	RECEIVER	FAST_SENDER
1457.425	FAST_SENDER	N/A
1462.809	SLOW_SENDER1	N/A
1463.559	RECEIVER	FAST_SENDER
1465.973	FAST_SENDER	N/A
1472.082	RECEIVER	FAST_SENDER
1474.529	FAST_SENDER	N/A
1480.347	RECEIVER	FAST_SENDER
1482.760	FAST_SENDER	N/A
1486.190	SLOW_SENDER1	N/A
1488.692	RECEIVER	FAST_SENDER
1491.095	FAST_SENDER	N/A
1491.845	RECEIVER	FAST_SENDER
1494.267	FAST_SENDER	N/A
1500.326	RECEIVER	FAST_SENDER
1502.763	FAST_SENDER	N/A
1503.547	RECEIVER	FAST_SENDER
1505.955	FAST_SENDER	N/A
1510.004	SLOW_SENDER1	N/A
1512.070	RECEIVER	FAST_SENDER
1514.496	FAST_SENDER	N/A
1515.230	RECEIVER	FAST_SENDER
1517.666	FAST_SENDER	N/A
1523.716	RECEIVER	FAST_SENDER
1526.120	FAST_SENDER	N/A
1526.894	RECEIVER	FAST_SENDER
1529.299	FAST_SENDER	N/A
1533.494	SLOW_SENDER1	N/A
1534.847	RECEIVER	FAST_SENDER
1537.290	FAST_SENDER	N/A
1538.050	RECEIVER	FAST_SENDER
1545.272	FAST_SENDER	N/A
1546.020	RECEIVER	FAST_SENDER
1548.469	FAST_SENDER	N/A
1554.495	RECEIVER	FAST_SENDER
1556.727	SLOW_SENDER1	N/A
1556.926	FAST_SENDER	N/A
1564.884	SLOW_SENDER1	N/A
1565.627	RECEIVER	SLOW_SENDER1
1568.194	RECEIVER	FAST_SENDER
1570.606	FAST_SENDER	N/A
1576.513	RECEIVER	FAST_SENDER
1578.940	FAST_SENDER	N/A
1584.760	RECEIVER	FAST_SENDER
1587.173	FAST_SENDER	N/A
1587.538	SLOW_SENDER1	N/A
1597.958	RECEIVER	FAST_SENDER
1600.375	FAST_SENDER	N/A
1605.920	RECEIVER	FAST_SENDER
1608.351	FAST_SENDER	N/A
1611.200	SLOW_SENDER1	N/A
1614.618	RECEIVER	FAST_SENDER
1617.036	FAST_SENDER	N/A
1622.873	RECEIVER	FAST_SENDER
1625.282	FAST_SENDER	N/A
1626.057	RECEIVER	FAST_SENDER
1628.504	FAST_SENDER	N/A
1634.584	RECEIVER	FAST_SENDER
1635.043	SLOW_SENDER1	N/A
1635.814	RECEIVER	SLOW_SENDER1
1641.387	FAST_SENDER	N/A
1643.257	SLOW_SENDER1	N/A
1647.287	RECEIVER	FAST_SENDER
1649.716	FAST_SENDER	N/A
1655.482	RECEIVER	FAST_SENDER
1657.912	FAST_SENDER	N/A
1663.706	RECEIVER	FAST_SENDER
1665.999	SLOW_SENDER1	N/A
1666.134	FAST_SENDER	N/A
1672.905	RECEIVER	FAST_SENDER
1675.309	FAST_SENDER	N/A
1681.243	RECEIVER	FAST_SENDER
1683.689	FAST_SENDER	N/A
1689.516	RECEIVER	FAST_SENDER
1689.615	SLOW_SENDER1	N/A
1691.925	FAST_SENDER	N/A
1697.668	RECEIVER	FAST_SENDER
1697.832	SLOW_SENDER1	N/A
1700.078	FAST_SENDER	N/A
1700.886	RECEIVER	FAST_SENDER
1703.324	FAST_SENDER	N/A
1709.385	RECEIVER	FAST_SENDER
1711.787	FAST_SENDER	N/A
1712.570	RECEIVER	FAST_SENDER
1714.992	FAST_SENDER	N/A
1720.419	SLOW_SENDER1	N/A
1721.112	RECEIVER	FAST_SENDER
1723.551	FAST_SENDER	N/A
1724.284	RECEIVER	FAST_SENDER
1726.733	FAST_SENDER	N/A
1732.838	RECEIVER	FAST_SENDER
1735.288	FAST_SENDER	N/A
1736.021	RECEIVER	FAST_SENDER
1738.431	FAST_SENDER	N/A
1743.783	SLOW_SENDER1	N/A
1749.443	RECEIVER	FAST_SENDER
1751.854	FAST_SENDER	N/A
1757.722	RECEIVER	FAST_SENDER
1760.164	FAST_SENDER	N/A
1760.927	RECEIVER	FAST_SENDER
1763.350	FAST_SENDER	N/A
1767.284	SLOW_SENDER1	N/A
1769.525	RECEIVER	FAST_SENDER
1776.141	FAST_SENDER	N/A
1776.896	RECEIVER	FAST_SENDER
1779.301	FAST_SENDER	N/A
1785.072	RECEIVER	FAST_SENDER
1787.478	FAST_SENDER	N/A
1788.197	RECEIVER	FAST_SENDER
1790.622	FAST_SENDER	N/A
1791.085	SLOW_SENDER1	N/A
1796.799	RECEIVER	FAST_SENDER
1799.237	FAST_SENDER	N/A
1801.538	RECEIVER	FAST_SENDER
1803.974	FAST_SENDER	N/A
1810.191	RECEIVER	FAST_SENDER
1812.627	FAST_SENDER	N/A
1814.898	SLOW_SENDER1	N/A
1818.526	RECEIVER	FAST_SENDER
1820.956	FAST_SENDER	N/A
1826.862	RECEIVER	FAST_SENDER
1829.266	FAST_SENDER	N/A
1830.002	RECEIVER	FAST_SENDER
1832.410	FAST_SENDER	N/A
1838.291	RECEIVER	FAST_SENDER
1838.738	SLOW_SENDER1	N/A
1840.722	FAST_SENDER	N/A
1846.922	SLOW_SENDER1	N/A
1846.980	RECEIVER	FAST_SENDER
1849.394	FAST_SENDER	N/A
1850.131	RECEIVER	FAST_SENDER
1852.542	FAST_SENDER	N/A
1858.292	RECEIVER	FAST_SENDER
1860.706	FAST_SENDER	N/A
1861.492	RECEIVER	FAST_SENDER
1863.912	FAST_SENDER	N/A
1869.516	SLOW_SENDER1	N/A
1870.088	RECEIVER	FAST_SENDER
1872.493	FAST_SENDER	N/A
1878.166	RECEIVER	FAST_SENDER
1880.608	FAST_SENDER	N/A
1881.401	RECEIVER	FAST_SENDER
1883.832	FAST_SENDER	N/A
1890.131	RECEIVER	FAST_SENDER
1892.547	FAST_SENDER	N/A
1893.294	RECEIVER	FAST_SENDER
1893.714	SLOW_SENDER1	N/A
1895.744	FAST_SENDER	N/A
1901.696	RECEIVER	FAST_SENDER
1904.120	FAST_SENDER	N/A
1904.878	RECEIVER	FAST_SENDER
1907.304	FAST_SENDER	N/A
1913.111	RECEIVER	FAST_SENDER
1915.527	FAST_SENDER	N/A
1916.270	RECEIVER	FAST_SENDER
1917.302	SLOW_SENDER1	N/A
1918.706	FAST_SENDER	N/A
1924.402	RECEIVER	FAST_SENDER
1926.813	FAST_SENDER	N/A
1927.575	RECEIVER	FAST_SENDER
1929.983	FAST_SENDER	N/A
1935.932	RECEIVER	FAST_SENDER
1938.352	FAST_SENDER	N/A
1939.161	RECEIVER	FAST_SENDER
1940.864	SLOW_SENDER1	N/A
1941.593	FAST_SENDER	N/A
1947.540	RECEIVER	FAST_SENDER
1949.952	FAST_SENDER	N/A
1950.708	RECEIVER	FAST_SENDER
1953.109	FAST_SENDER	N/A
1959.030	RECEIVER	FAST_SENDER
1961.446	FAST_SENDER	N/A
1964.031	RECEIVER	FAST_SENDER
1964.579	SLOW_SENDER1	N/A
1966.445	FAST_SENDER	N/A
1972.556	RECEIVER	FAST_SENDER
1974.959	FAST_SENDER	N/A
1981.321	RECEIVER	FAST_SENDER
1983.753	FAST_SENDER	N/A
1987.993	SLOW_SENDER1	N/A
1994.507	RECEIVER	FAST_SENDER
1996.931	FAST_SENDER	N/A
2002.871	RECEIVER	FAST_SENDER
2005.319	FAST_SENDER	N/A
2011.380	RECEIVER	FAST_SENDER
2011.491	SLOW_SENDER1	N/A
2013.800	FAST_SENDER	N/A
2019.651	SLOW_SENDER1	N/A
2019.845	RECEIVER	FAST_SENDER
2022.258	FAST_SENDER	N/A
2032.659	RECEIVER	FAST_SENDER
2035.061	FAST_SENDER	N/A
2041.031	RECEIVER	FAST_SENDER
2042.270	SLOW_SENDER1	N/A
2043.469	FAST_SENDER	N/A
2049.894	RECEIVER	FAST_SENDER
2052.325	FAST_SENDER	N/A
2058.500	RECEIVER	FAST_SENDER
2060.932	FAST_SENDER	N/A
2061.738	RECEIVER	FAST_SENDER
2064.187	FAST_SENDER	N/A
2066.046	SLOW_SENDER1	N/A
2070.390	RECEIVER	FAST_SENDER
2072.796	FAST_SENDER	N/A
2073.585	RECEIVER	FAST_SENDER
2076.002	FAST_SENDER	N/A
2081.680	RECEIVER	FAST_SENDER
2084.097	FAST_SENDER	N/A
2084.853	RECEIVER	FAST_SENDER
2087.286	FAST_SENDER	N/A
2089.787	SLOW_SENDER1	N/A
2093.458	RECEIVER	FAST_SENDER
2095.890	FAST_SENDER	N/A
2096.623	RECEIVER	FAST_SENDER
2099.029	FAST_SENDER	N/A
2105.029	RECEIVER	FAST_SENDER
2107.435	FAST_SENDER	N/A
2108.168	RECEIVER	FAST_SENDER
2110.606	FAST_SENDER	N/A
2113.465	SLOW_SENDER1	N/A
2121.478	RECEIVER	FAST_SENDER
2123.906	FAST_SENDER	N/A
2129.825	RECEIVER	FAST_SENDER
2132.253	FAST_SENDER	N/A
2136.952	SLOW_SENDER1	N/A
2138.164	RECEIVER	FAST_SENDER
2140.572	FAST_SENDER	N/A
2141.332	RECEIVER	FAST_SENDER
2143.763	FAST_SENDER	N/A
2149.964	RECEIVER	FAST_SENDER
2152.374	FAST_SENDER	N/A
2158.260	RECEIVER	FAST_SENDER
2160.686	FAST_SENDER	N/A
2161.090	SLOW_SENDER1	N/A
2167.055	RECEIVER	FAST_SENDER
2169.460	FAST_SENDER	N/A
2171.765	RECEIVER	FAST_SENDER
2174.214	FAST_SENDER	N/A
2179.939	RECEIVER	FAST_SENDER
2182.383	FAST_SENDER	N/A
2184.637	SLOW_SENDER1	N/A
2189.114	RECEIVER	FAST_SENDER
2191.525	FAST_SENDER	N/A
2197.399	RECEIVER	FAST_SENDER
2204.378	FAST_SENDER	N/A
2208.115	SLOW_SENDER1	N/A
2210.320	RECEIVER	FAST_SENDER
2212.741	FAST_SENDER	N/A
2213.533	RECEIVER	FAST_SENDER
2215.981	FAST_SENDER	N/A
2222.088	RECEIVER	FAST_SENDER
2224.519	FAST_SENDER	N/A
2225.253	RECEIVER	FAST_SENDER
2227.676	FAST_SENDER	N/A
2231.521	SLOW_SENDER1	N/A
2233.638	RECEIVER	FAST_SENDER
2236.054	FAST_SENDER	N/A
2236.822	RECEIVER	FAST_SENDER
2239.269	FAST_SENDER	N/A
2245.501	RECEIVER	FAST_SENDER
2247.901	FAST_SENDER	N/A
2248.627	RECEIVER	FAST_SENDER
2251.073	FAST_SENDER	N/A
2255.008	SLOW_SENDER1	N/A
2261.720	RECEIVER	FAST_SENDER
2264.139	FAST_SENDER	N/A
2270.053	RECEIVER	FAST_SENDER
2272.485	FAST_SENDER	N/A
2278.481	RECEIVER	FAST_SENDER
2278.694	SLOW_SENDER1	N/A
2280.908	FAST_SENDER	N/A
2286.556	RECEIVER	FAST_SENDER
2286.895	SLOW_SENDER1	N/A
2287.650	RECEIVER	SLOW_SENDER1
2288.960	FAST_SENDER	N/A
2295.053	RECEIVER	FAST_SENDER
2297.480	FAST_SENDER	N/A
2303.671	RECEIVER	FAST_SENDER
2306.088	FAST_SENDER	N/A
2306.827	RECEIVER	FAST_SENDER
2309.260	FAST_SENDER	N/A
2309.480	SLOW_SENDER1	N/A
2315.182	RECEIVER	FAST_SENDER
2317.582	FAST_SENDER	N/A
2318.327	RECEIVER	FAST_SENDER
2320.739	FAST_SENDER	N/A
2326.807	RECEIVER	FAST_SENDER
2329.256	FAST_SENDER	N/A
2330.075	RECEIVER	FAST_SENDER
2332.510	FAST_SENDER	N/A
2333.062	SLOW_SENDER1	N/A
2338.443	RECEIVER	FAST_SENDER
2340.853	FAST_SENDER	N/A
2341.640	RECEIVER	FAST_SENDER
2344.075	FAST_SENDER	N/A
2350.008	RECEIVER	FAST_SENDER
2352.441	FAST_SENDER	N/A
2353.226	RECEIVER	FAST_SENDER
2355.648	FAST_SENDER	N/A
2356.550	SLOW_SENDER1	N/A
2361.636	RECEIVER	FAST_SENDER
2364.064	FAST_SENDER	N/A
2364.839	RECEIVER	FAST_SENDER
2367.256	FAST_SENDER	N/A
2373.456	RECEIVER	FAST_SENDER
2375.872	FAST_SENDER	N/A
2376.627	RECEIVER	FAST_SENDER
2379.034	FAST_SENDER	N/A
2380.182	SLOW_SENDER1	N/A
2384.690	RECEIVER	FAST_SENDER
2387.126	FAST_SENDER	N/A
2387.864	RECEIVER	FAST_SENDER
2390.264	FAST_SENDER	N/A
2396.435	RECEIVER	FAST_SENDER
2398.858	FAST_SENDER	N/A
2399.600	RECEIVER	FAST_SENDER
2402.017	FAST_SENDER	N/A
2403.734	SLOW_SENDER1	N/A
2407.916	RECEIVER	FAST_SENDER
2410.326	FAST_SENDER	N/A
2411.105	RECEIVER	FAST_SENDER
2418.894	FAST_SENDER	N/A
2421.100	RECEIVER	FAST_SENDER
2423.506	FAST_SENDER	N/A
2427.114	SLOW_SENDER1	N/A
2429.056	RECEIVER	FAST_SENDER
2431.471	FAST_SENDER	N/A
2437.372	RECEIVER	FAST_SENDER
2439.813	FAST_SENDER	N/A
2445.940	RECEIVER	FAST_SENDER
2448.358	FAST_SENDER	N/A
2449.093	RECEIVER	FAST_SENDER
2450.923	SLOW_SENDER1	N/A
2451.513	FAST_SENDER	N/A
2457.348	RECEIVER	FAST_SENDER
2459.749	FAST_SENDER	N/A
2460.540	RECEIVER	FAST_SENDER
2462.943	FAST_SENDER	N/A
2468.787	RECEIVER	FAST_SENDER
2471.187	FAST_SENDER	N/A
2471.965	RECEIVER	FAST_SENDER
2474.314	SLOW_SENDER1	N/A
2474.409	FAST_SENDER	N/A
2480.790	RECEIVER	FAST_SENDER
2483.207	FAST_SENDER	N/A
2483.939	RECEIVER	FAST_SENDER
2486.381	FAST_SENDER	N/A
2492.109	RECEIVER	FAST_SENDER
2494.542	FAST_SENDER	N/A
2495.284	RECEIVER	FAST_SENDER
2497.713	FAST_SENDER	N/A
2497.718	SLOW_SENDER1	N/A
2503.699	RECEIVER	FAST_SENDER
2506.111	FAST_SENDER	N/A
2506.884	RECEIVER	FAST_SENDER
2509.293	FAST_SENDER	N/A
2515.615	RECEIVER	FAST_SENDER
2518.043	FAST_SENDER	N/A
2518.829	RECEIVER	FAST_SENDER
2521.089	SLOW_SENDER1	N/A
2521.230	FAST_SENDER	N/A
2528.163	RECEIVER	FAST_SENDER
2530.591	FAST_SENDER	N/A
2531.293	RECEIVER	FAST_SENDER
2533.720	FAST_SENDER	N/A
2539.426	RECEIVER	FAST_SENDER
2541.870	FAST_SENDER	N/A
2542.648	RECEIVER	FAST_SENDER
2544.797	SLOW_SENDER1	N/A
2545.081	FAST_SENDER	N/A
2550.637	RECEIVER	FAST_SENDER
2553.064	FAST_SENDER	N/A
2553.845	RECEIVER	FAST_SENDER
2556.275	FAST_SENDER	N/A
2562.103	RECEIVER	FAST_SENDER
2564.546	FAST_SENDER	N/A
2565.311	RECEIVER	FAST_SENDER
2567.718	FAST_SENDER	N/A
2568.272	SLOW_SENDER1	N/A
2573.897	RECEIVER	FAST_SENDER
2576.344	FAST_SENDER	N/A
2577.094	RECEIVER	FAST_SENDER
2579.541	FAST_SENDER	N/A
2585.718	RECEIVER	FAST_SENDER
2588.163	FAST_SENDER	N/A
2588.916	RECEIVER	FAST_SENDER
2591.355	FAST_SENDER	N/A
2592.088	SLOW_SENDER1	N/A
2597.561	RECEIVER	FAST_SENDER
2599.972	FAST_SENDER	N/A
2600.762	RECEIVER	FAST_SENDER
2608.690	FAST_SENDER	N/A
2609.484	RECEIVER	FAST_SENDER
2611.903	FAST_SENDER	N/A
2615.496	SLOW_SENDER1	N/A
2617.819	RECEIVER	FAST_SENDER
2620.246	FAST_SENDER	N/A
2621.017	RECEIVER	FAST_SENDER
2623.447	FAST_SENDER	N/A
2629.122	RECEIVER	FAST_SENDER
2631.565	FAST_SENDER	N/A
2632.305	RECEIVER	FAST_SENDER
2634.745	FAST_SENDER	N/A
2638.860	SLOW_SENDER1	N/A
2640.761	RECEIVER	FAST_SENDER
2643.176	FAST_SENDER	N/A
2643.944	RECEIVER	FAST_SENDER
2646.385	FAST_SENDER	N/A
2652.245	RECEIVER	FAST_SENDER
2654.657	FAST_SENDER	N/A
2656.998	RECEIVER	FAST_SENDER
2659.435	FAST_SENDER	N/A
2662.658	SLOW_SENDER1	N/A
2665.504	RECEIVER	FAST_SENDER
2667.926	FAST_SENDER	N/A
2673.811	RECEIVER	FAST_SENDER
2676.242	FAST_SENDER	N/A
2682.240	RECEIVER	FAST_SENDER
2684.685	FAST_SENDER	N/A
2685.481	RECEIVER	FAST_SENDER
2686.094	SLOW_SENDER1	N/A
2687.888	FAST_SENDER	N/A
2693.714	RECEIVER	FAST_SENDER
2696.122	FAST_SENDER	N/A
2696.867	RECEIVER	FAST_SENDER
2699.289	FAST_SENDER	N/A
2705.129	RECEIVER	FAST_SENDER
2707.541	FAST_SENDER	N/A
2708.322	RECEIVER	FAST_SENDER
2709.735	SLOW_SENDER1	N/A
2710.735	FAST_SENDER	N/A
2723.319	FAST_SENDER	N/A
2728.997	RECEIVER	FAST_SENDER
2731.427	FAST_SENDER	N/A
2732.210	RECEIVER	FAST_SENDER
2733.378	SLOW_SENDER1	N/A
2734.640	FAST_SENDER	N/A
2740.302	RECEIVER	FAST_SENDER
2742.736	FAST_SENDER	N/A
2743.505	RECEIVER	FAST_SENDER
2745.952	FAST_SENDER	N/A
2751.584	RECEIVER	FAST_SENDER
2753.993	FAST_SENDER	N/A
2754.754	RECEIVER	FAST_SENDER
2757.156	SLOW_SENDER1	N/A
2757.169	FAST_SENDER	N/A
2763.554	RECEIVER	FAST_SENDER
2765.991	FAST_SENDER	N/A
2766.780	RECEIVER	FAST_SENDER
2769.229	FAST_SENDER	N/A
2775.270	RECEIVER	FAST_SENDER
2777.691	FAST_SENDER	N/A
2778.452	RECEIVER	FAST_SENDER
2780.423	SLOW_SENDER1	N/A
2780.893	FAST_SENDER	N/A
2786.782	RECEIVER	FAST_SENDER
2789.225	FAST_SENDER	N/A
2789.953	RECEIVER	FAST_SENDER
2797.675	FAST_SENDER	N/A
2798.397	RECEIVER	FAST_SENDER
2800.798	FAST_SENDER	N/A
2804.223	SLOW_SENDER1	N/A
2806.797	RECEIVER	FAST_SENDER
2809.226	FAST_SENDER	N/A
2809.998	RECEIVER	FAST_SENDER
2812.444	FAST_SENDER	N/A
2818.095	RECEIVER	FAST_SENDER
2820.532	FAST_SENDER	N/A
2821.273	RECEIVER	FAST_SENDER
2823.715	FAST_SENDER	N/A
2827.776	SLOW_SENDER1	N/A
2829.404	RECEIVER	FAST_SENDER
2831.816	FAST_SENDER	N/A
2832.590	RECEIVER	FAST_SENDER
2834.990	FAST_SENDER	N/A
2840.764	RECEIVER	FAST_SENDER
2843.209	FAST_SENDER	N/A
2845.599	RECEIVER	FAST_SENDER
2848.004	FAST_SENDER	N/A
2851.215	SLOW_SENDER1	N/A
2854.171	RECEIVER	FAST_SENDER
2856.601	FAST_SENDER	N/A
2862.131	RECEIVER	FAST_SENDER
2864.552	FAST_SENDER	N/A
2865.354	RECEIVER	FAST_SENDER
2867.768	FAST_SENDER	N/A
2873.833	RECEIVER	FAST_SENDER
2874.975	SLOW_SENDER1	N/A
2875.729	RECEIVER	SLOW_SENDER1
2880.758	FAST_SENDER	N/A
2883.129	SLOW_SENDER1	N/A
2883.895	RECEIVER	SLOW_SENDER1
2886.552	RECEIVER	FAST_SENDER
2893.672	FAST_SENDER	N/A
2899.557	RECEIVER	FAST_SENDER
2902.006	FAST_SENDER	N/A
2905.759	SLOW_SENDER1	N/A
2908.198	RECEIVER	FAST_SENDER
2910.644	FAST_SENDER	N/A
2911.374	RECEIVER	FAST_SENDER
2913.801	FAST_SENDER	N/A
2919.582	RECEIVER	FAST_SENDER
2921.982	FAST_SENDER	N/A
2922.735	RECEIVER	FAST_SENDER
2925.141	FAST_SENDER	N/A
2929.503	SLOW_SENDER1	N/A
2930.887	RECEIVER	FAST_SENDER
2933.308	FAST_SENDER	N/A
2934.109	RECEIVER	FAST_SENDER
2936.550	FAST_SENDER	N/A
2942.452	RECEIVER	FAST_SENDER
2944.888	FAST_SENDER	N/A
2945.652	RECEIVER	FAST_SENDER
2948.099	FAST_SENDER	N/A
2953.192	SLOW_SENDER1	N/A
2954.255	RECEIVER	FAST_SENDER
2956.679	FAST_SENDER	N/A
2957.422	RECEIVER	FAST_SENDER
2959.856	FAST_SENDER	N/A
2965.905	RECEIVER	FAST_SENDER
2968.327	FAST_SENDER	N/A
2969.110	RECEIVER	FAST_SENDER
2971.528	FAST_SENDER	N/A
2976.580	SLOW_SENDER1	N/A
2977.501	RECEIVER	FAST_SENDER
2979.934	FAST_SENDER	N/A
2980.682	RECEIVER	FAST_SENDER
2987.990	FAST_SENDER	N/A
2988.752	RECEIVER	FAST_SENDER
2991.158	FAST_SENDER	N/A
2997.045	RECEIVER	FAST_SENDER
2999.472	FAST_SENDER	N/A
3000.183	SLOW_SENDER1	N/A
3000.264	RECEIVER	FAST_SENDER
3002.711	FAST_SENDER	N/A
3008.897	RECEIVER	FAST_SENDER
3011.339	FAST_SENDER	N/A
3012.099	RECEIVER	FAST_SENDER
3014.523	FAST_SENDER	N/A
3020.722	RECEIVER	FAST_SENDER
3023.676	SLOW_SENDER1	N/A
3024.407	RECEIVER	SLOW_SENDER1
3027.534	FAST_SENDER	N/A
3031.807	SLOW_SENDER1	N/A
3032.619	RECEIVER	SLOW_SENDER1
3033.634	RECEIVER	FAST_SENDER
3036.066	FAST_SENDER	N/A
3042.177	RECEIVER	FAST_SENDER
3044.577	FAST_SENDER	N/A
3050.738	RECEIVER	FAST_SENDER
3053.142	FAST_SENDER	N/A
3054.443	SLOW_SENDER1	N/A
3058.857	RECEIVER	FAST_SENDER
3061.258	FAST_SENDER	N/A
3066.906	RECEIVER	FAST_SENDER
3069.319	FAST_SENDER	N/A
3070.109	RECEIVER	FAST_SENDER
3072.549	FAST_SENDER	N/A
3078.171	SLOW_SENDER1	N/A
3078.411	RECEIVER	FAST_SENDER
3085.949	FAST_SENDER	N/A
3086.722	RECEIVER	FAST_SENDER
3089.141	FAST_SENDER	N/A
3095.346	RECEIVER	FAST_SENDER
3097.776	FAST_SENDER	N/A
3098.494	RECEIVER	FAST_SENDER
3100.916	FAST_SENDER	N/A
3101.791	SLOW_SENDER1	N/A
3106.891	RECEIVER	FAST_SENDER
3109.335	FAST_SENDER	N/A
3110.098	RECEIVER	FAST_SENDER
3112.506	FAST_SENDER	N/A
3118.545	RECEIVER	FAST_SENDER
3120.975	FAST_SENDER	N/A
3123.079	RECEIVER	FAST_SENDER
3125.480	SLOW_SENDER1	N/A
3125.519	FAST_SENDER	N/A
3132.216	RECEIVER	FAST_SENDER
3134.622	FAST_SENDER	N/A
3140.889	RECEIVER	FAST_SENDER
3143.331	FAST_SENDER	N/A
3144.066	RECEIVER	FAST_SENDER
3146.506	FAST_SENDER	N/A
3148.813	SLOW_SENDER1	N/A
3152.373	RECEIVER	FAST_SENDER
3154.809	FAST_SENDER	N/A
3155.590	RECEIVER	FAST_SENDER
3158.003	FAST_SENDER	N/A
3164.308	RECEIVER	FAST_SENDER
3166.718	FAST_SENDER	N/A
3167.498	RECEIVER	FAST_SENDER
3169.909	FAST_SENDER	N/A
3172.384	SLOW_SENDER1	N/A
3175.722	RECEIVER	FAST_SENDER
3178.133	FAST_SENDER	N/A
3180.327	RECEIVER	FAST_SENDER
3182.752	FAST_SENDER	N/A
3188.544	RECEIVER	FAST_SENDER
3190.956	FAST_SENDER	N/A
3195.928	SLOW_SENDER1	N/A
3196.614	RECEIVER	FAST_SENDER
3199.014	FAST_SENDER	N/A
3204.654	RECEIVER	FAST_SENDER
3207.068	FAST_SENDER	N/A
3212.994	RECEIVER	FAST_SENDER
3215.400	FAST_SENDER	N/A
3216.161	RECEIVER	FAST_SENDER
3218.603	FAST_SENDER	N/A
3219.291	SLOW_SENDER1	N/A
3224.744	RECEIVER	FAST_SENDER
3227.153	FAST_SENDER	N/A
3227.916	RECEIVER	FAST_SENDER
3235.581	FAST_SENDER	N/A
3236.339	RECEIVER	FAST_SENDER
3238.741	FAST_SENDER	N/A
3243.119	SLOW_SENDER1	N/A
3245.038	RECEIVER	FAST_SENDER
3247.476	FAST_SENDER	N/A
3248.222	RECEIVER	FAST_SENDER
3250.637	FAST_SENDER	N/A
3256.500	RECEIVER	FAST_SENDER
3258.900	FAST_SENDER	N/A
3259.666	RECEIVER	FAST_SENDER
3262.106	FAST_SENDER	N/A
3266.861	SLOW_SENDER1	N/A
3267.546	RECEIVER	FAST_SENDER
3269.980	FAST_SENDER	N/A
3270.766	RECEIVER	FAST_SENDER
3273.171	FAST_SENDER	N/A
3278.921	RECEIVER	FAST_SENDER
3281.329	FAST_SENDER	N/A
3282.098	RECEIVER	FAST_SENDER
3284.534	FAST_SENDER	N/A
3290.232	SLOW_SENDER1	N/A
3290.869	RECEIVER	FAST_SENDER
3293.270	FAST_SENDER	N/A
3294.036	RECEIVER	FAST_SENDER
3296.436	FAST_SENDER	N/A
3302.503	RECEIVER	FAST_SENDER
3304.918	FAST_SENDER	N/A
3311.080	RECEIVER	FAST_SENDER
3313.482	FAST_SENDER	N/A
3313.604	SLOW_SENDER1	N/A
3319.177	RECEIVER	FAST_SENDER
3321.610	FAST_SENDER	N/A
3322.349	RECEIVER	FAST_SENDER
3324.793	FAST_SENDER	N/A
3330.710	RECEIVER	FAST_SENDER
3333.124	FAST_SENDER	N/A
3333.892	RECEIVER	FAST_SENDER
3336.337	FAST_SENDER	N/A
3336.977	SLOW_SENDER1	N/A
3342.118	RECEIVER	FAST_SENDER
3344.563	FAST_SENDER	N/A
3345.322	RECEIVER	FAST_SENDER
3347.759	FAST_SENDER	N/A
3353.712	RECEIVER	FAST_SENDER
3356.153	FAST_SENDER	N/A
3356.909	RECEIVER	FAST_SENDER
3359.332	FAST_SENDER	N/A
3360.528	SLOW_SENDER1	N/A
3365.293	RECEIVER	FAST_SENDER
3367.718	FAST_SENDER	N/A
3368.460	RECEIVER	FAST_SENDER
3370.900	FAST_SENDER	N/A
3376.801	RECEIVER	FAST_SENDER
3379.202	FAST_SENDER	N/A
3379.960	RECEIVER	FAST_SENDER
3384.335	SLOW_SENDER1	N/A
3387.759	FAST_SENDER	N/A
3388.500	RECEIVER	FAST_SENDER
3390.949	FAST_SENDER	N/A
3396.836	RECEIVER	FAST_SENDER
3399.261	FAST_SENDER	N/A
3400.012	RECEIVER	FAST_SENDER
3402.430	FAST_SENDER	N/A
3407.934	SLOW_SENDER1	N/A
3408.440	RECEIVER	FAST_SENDER
3410.871	FAST_SENDER	N/A
3411.607	RECEIVER	FAST_SENDER
3419.004	FAST_SENDER	N/A
3419.776	RECEIVER	FAST_SENDER
3422.213	FAST_SENDER	N/A
3428.157	RECEIVER	FAST_SENDER
3430.567	FAST_SENDER	N/A
3431.321	RECEIVER	FAST_SENDER
3431.618	SLOW_SENDER1	N/A
3433.744	FAST_SENDER	N/A
3439.694	RECEIVER	FAST_SENDER
3442.130	FAST_SENDER	N/A
3442.915	RECEIVER	FAST_SENDER
3445.354	FAST_SENDER	N/A
3451.312	RECEIVER	FAST_SENDER
3453.729	FAST_SENDER	N/A
3454.483	RECEIVER	FAST_SENDER
3455.440	SLOW_SENDER1	N/A
3456.925	FAST_SENDER	N/A
3462.801	RECEIVER	FAST_SENDER
3465.227	FAST_SENDER	N/A
3467.601	RECEIVER	FAST_SENDER
3470.037	FAST_SENDER	N/A
3475.623	RECEIVER	FAST_SENDER
3478.045	FAST_SENDER	N/A
3478.993	SLOW_SENDER1	N/A
3483.649	RECEIVER	FAST_SENDER
3486.080	FAST_SENDER	N/A
3491.758	RECEIVER	FAST_SENDER
3494.189	FAST_SENDER	N/A
3499.727	RECEIVER	FAST_SENDER
3502.157	FAST_SENDER	N/A
3502.527	SLOW_SENDER1	N/A
3502.941	RECEIVER	FAST_SENDER
3510.934	FAST_SENDER	N/A
3517.240	RECEIVER	FAST_SENDER
3519.661	FAST_SENDER	N/A
3520.432	RECEIVER	FAST_SENDER
3522.851	FAST_SENDER	N/A
3526.174	SLOW_SENDER1	N/A
3528.597	RECEIVER	FAST_SENDER
3531.036	FAST_SENDER	N/A
3531.801	RECEIVER	FAST_SENDER
3534.216	FAST_SENDER	N/A
3540.462	RECEIVER	FAST_SENDER
3542.865	FAST_SENDER	N/A
3543.589	RECEIVER	FAST_SENDER
3546.001	FAST_SENDER	N/A
3549.949	SLOW_SENDER1	N/A
3552.320	RECEIVER	FAST_SENDER
3554.747	FAST_SENDER	N/A
3555.505	RECEIVER	FAST_SENDER
3557.910	FAST_SENDER	N/A
3564.072	RECEIVER	FAST_SENDER
3566.522	FAST_SENDER	N/A
3567.307	RECEIVER	FAST_SENDER
3569.712	FAST_SENDER	N/A
3573.585	SLOW_SENDER1	N/A
3575.465	RECEIVER	FAST_SENDER
3577.870	FAST_SENDER	N/A
3580.094	RECEIVER	FAST_SENDER
3582.541	FAST_SENDER	N/A
3588.452	RECEIVER	FAST_SENDER
3590.877	FAST_SENDER	N/A
3597.059	SLOW_SENDER1	N/A
3597.212	RECEIVER	FAST_SENDER
3599.651	FAST_SENDER	N/A
3605.208	RECEIVER	FAST_SENDER
3607.615	FAST_SENDER	N/A
3608.380	RECEIVER	FAST_SENDER
3610.792	FAST_SENDER	N/A
3616.522	RECEIVER	FAST_SENDER
3618.923	FAST_SENDER	N/A
3619.658	RECEIVER	FAST_SENDER
3620.707	SLOW_SENDER1	N/A
3622.098	FAST_SENDER	N/A
3627.778	RECEIVER	FAST_SENDER
3630.178	FAST_SENDER	N/A
3630.973	RECEIVER	FAST_SENDER
3633.414	FAST_SENDER	N/A
3644.407	SLOW_SENDER1	N/A
3646.364	FAST_SENDER	N/A
3652.422	RECEIVER	FAST_SENDER
3654.840	FAST_SENDER	N/A
3660.894	RECEIVER	FAST_SENDER
3663.337	FAST_SENDER	N/A
3668.038	SLOW_SENDER1	N/A
3669.405	RECEIVER	FAST_SENDER
3671.851	FAST_SENDER	N/A
3677.810	RECEIVER	FAST_SENDER
3680.246	FAST_SENDER	N/A
3685.989	RECEIVER	FAST_SENDER
3688.394	FAST_SENDER	N/A
3689.135	RECEIVER	FAST_SENDER
3691.553	FAST_SENDER	N/A
3691.572	SLOW_SENDER1	N/A
3702.488	RECEIVER	FAST_SENDER
3704.930	FAST_SENDER	N/A
3711.139	RECEIVER	FAST_SENDER
3713.589	FAST_SENDER	N/A
3714.950	SLOW_SENDER1	N/A
3719.661	RECEIVER	FAST_SENDER
3722.101	FAST_SENDER	N/A
3727.944	RECEIVER	FAST_SENDER
3730.346	FAST_SENDER	N/A
3731.119	RECEIVER	FAST_SENDER
3733.558	FAST_SENDER	N/A
3738.646	SLOW_SENDER1	N/A
3740.042	RECEIVER	FAST_SENDER
3742.474	FAST_SENDER	N/A
3743.277	RECEIVER	FAST_SENDER
3745.701	FAST_SENDER	N/A
3751.912	RECEIVER	FAST_SENDER
3754.319	FAST_SENDER	N/A
3755.082	RECEIVER	FAST_SENDER
3757.514	FAST_SENDER	N/A
3762.087	SLOW_SENDER1	N/A
3763.300	RECEIVER	FAST_SENDER
3765.722	FAST_SENDER	N/A
3766.474	RECEIVER	FAST_SENDER
3768.882	FAST_SENDER	N/A
3775.157	RECEIVER	FAST_SENDER
3777.606	FAST_SENDER	N/A
3783.479	RECEIVER	FAST_SENDER
3785.890	FAST_SENDER	N/A
3786.130	SLOW_SENDER1	N/A
3791.621	RECEIVER	FAST_SENDER
3794.059	FAST_SENDER	N/A
3799.856	RECEIVER	FAST_SENDER
3802.290	FAST_SENDER	N/A
3803.010	RECEIVER	FAST_SENDER
3805.460	FAST_SENDER	N/A
3809.897	SLOW_SENDER1	N/A
3811.786	RECEIVER	FAST_SENDER
3814.229	FAST_SENDER	N/A
3814.989	RECEIVER	FAST_SENDER
3817.422	FAST_SENDER	N/A
3823.159	RECEIVER	FAST_SENDER
3825.567	FAST_SENDER	N/A
3826.323	RECEIVER	FAST_SENDER
3828.754	FAST_SENDER	N/A
3833.657	SLOW_SENDER1	N/A
3834.884	RECEIVER	FAST_SENDER
3837.318	FAST_SENDER	N/A
3838.081	RECEIVER	FAST_SENDER
3840.517	FAST_SENDER	N/A
3851.332	RECEIVER	FAST_SENDER
3853.746	FAST_SENDER	N/A
3857.496	SLOW_SENDER1	N/A
3866.231	FAST_SENDER	N/A
3878.550	FAST_SENDER	N/A
3881.206	SLOW_SENDER1	N/A
3884.631	RECEIVER	FAST_SENDER
3887.031	FAST_SENDER	N/A
3887.786	RECEIVER	FAST_SENDER
3890.213	FAST_SENDER	N/A
3895.963	RECEIVER	FAST_SENDER
3898.399	FAST_SENDER	N/A
3899.139	RECEIVER	FAST_SENDER
3901.581	FAST_SENDER	N/A
3905.038	SLOW_SENDER1	N/A
3907.964	RECEIVER	FAST_SENDER
3910.409	FAST_SENDER	N/A
3911.175	RECEIVER	FAST_SENDER
3913.602	FAST_SENDER	N/A
3919.748	RECEIVER	FAST_SENDER
3922.196	FAST_SENDER	N/A
3922.983	RECEIVER	FAST_SENDER
3925.428	FAST_SENDER	N/A
3928.442	SLOW_SENDER1	N/A
3931.343	RECEIVER	FAST_SENDER
3933.786	FAST_SENDER	N/A
3936.349	RECEIVER	FAST_SENDER
3938.786	FAST_SENDER	N/A
3944.864	RECEIVER	FAST_SENDER
3947.300	FAST_SENDER	N/A
3952.001	SLOW_SENDER1	N/A
3953.247	RECEIVER	FAST_SENDER
3955.652	FAST_SENDER	N/A
3961.462	RECEIVER	FAST_SENDER
3963.876	FAST_SENDER	N/A
3966.401	RECEIVER	FAST_SENDER
3968.821	FAST_SENDER	N/A
3976.178	SLOW_SENDER1	N/A
3981.372	FAST_SENDER	N/A
3993.828	FAST_SENDER	N/A
3999.667	SLOW_SENDER1	N/A
4000.154	RECEIVER	FAST_SENDER
4002.594	FAST_SENDER	N/A
4003.343	RECEIVER	FAST_SENDER
4005.773	FAST_SENDER	N/A
4011.749	RECEIVER	FAST_SENDER
4014.150	FAST_SENDER	N/A
4014.933	RECEIVER	FAST_SENDER
4017.353	FAST_SENDER	N/A
4023.253	RECEIVER	FAST_SENDER
4023.342	SLOW_SENDER1	N/A
4024.098	RECEIVER	SLOW_SENDER1
4025.664	FAST_SENDER	N/A
4031.532	SLOW_SENDER1	N/A
4031.703	RECEIVER	FAST_SENDER
4034.146	FAST_SENDER	N/A
4036.346	RECEIVER	FAST_SENDER
4038.787	FAST_SENDER	N/A
4044.642	RECEIVER	FAST_SENDER
4047.054	FAST_SENDER	N/A
4052.942	RECEIVER	FAST_SENDER
4054.143	SLOW_SENDER1	N/A
4055.385	FAST_SENDER	N/A
4061.401	RECEIVER	FAST_SENDER
4063.845	FAST_SENDER	N/A
4064.584	RECEIVER	FAST_SENDER
4066.987	FAST_SENDER	N/A
4072.729	RECEIVER	FAST_SENDER
4075.149	FAST_SENDER	N/A
4075.929	RECEIVER	FAST_SENDER
4077.541	SLOW_SENDER1	N/A
4078.368	FAST_SENDER	N/A
4084.269	RECEIVER	FAST_SENDER
4086.695	FAST_SENDER	N/A
4087.453	RECEIVER	FAST_SENDER
4089.881	FAST_SENDER	N/A
4100.423	RECEIVER	FAST_SENDER
4101.007	SLOW_SENDER1	N/A
4102.861	FAST_SENDER	N/A
4109.004	RECEIVER	FAST_SENDER
4111.406	FAST_SENDER	N/A
4117.373	RECEIVER	FAST_SENDER
4119.802	FAST_SENDER	N/A
4120.570	RECEIVER	FAST_SENDER
4122.992	FAST_SENDER	N/A
4124.676	SLOW_SENDER1	N/A
4129.115	RECEIVER	FAST_SENDER
4131.519	FAST_SENDER	N/A
4132.278	RECEIVER	FAST_SENDER
4134.690	FAST_SENDER	N/A
4140.457	RECEIVER	FAST_SENDER
4142.900	FAST_SENDER	N/A
4143.674	RECEIVER	FAST_SENDER
4146.074	FAST_SENDER	N/A
4148.048	SLOW_SENDER1	N/A
4152.352	RECEIVER	FAST_SENDER
4154.778	FAST_SENDER	N/A
4155.562	RECEIVER	FAST_SENDER
4157.996	FAST_SENDER	N/A
4164.191	RECEIVER	FAST_SENDER
4166.594	FAST_SENDER	N/A
4167.320	RECEIVER	FAST_SENDER
4169.734	FAST_SENDER	N/A
4171.575	SLOW_SENDER1	N/A
4180.623	RECEIVER	FAST_SENDER
4183.059	FAST_SENDER	N/A
4188.945	RECEIVER	FAST_SENDER
4191.367	FAST_SENDER	N/A
4194.930	SLOW_SENDER1	N/A
4197.064	RECEIVER	FAST_SENDER
4199.478	FAST_SENDER	N/A
4200.250	RECEIVER	FAST_SENDER
4202.692	FAST_SENDER	N/A
4208.912	RECEIVER	FAST_SENDER
4211.359	FAST_SENDER	N/A
4212.090	RECEIVER	FAST_SENDER
4214.519	FAST_SENDER	N/A
4218.781	SLOW_SENDER1	N/A
4219.935	RECEIVER	FAST_SENDER
4222.337	FAST_SENDER	N/A
4223.063	RECEIVER	FAST_SENDER
4225.476	FAST_SENDER	N/A
4231.407	RECEIVER	FAST_SENDER
4233.830	FAST_SENDER	N/A
4240.003	RECEIVER	FAST_SENDER
4242.403	FAST_SENDER	N/A
4242.664	SLOW_SENDER1	N/A
4247.852	RECEIVER	FAST_SENDER
4250.269	FAST_SENDER	N/A
4256.057	RECEIVER	FAST_SENDER
4258.486	FAST_SENDER	N/A
4259.277	RECEIVER	FAST_SENDER
4261.727	FAST_SENDER	N/A
4266.437	SLOW_SENDER1	N/A
4267.495	RECEIVER	FAST_SENDER
4269.902	FAST_SENDER	N/A
4270.655	RECEIVER	FAST_SENDER
4273.071	FAST_SENDER	N/A
4278.677	RECEIVER	FAST_SENDER
4281.087	FAST_SENDER	N/A
4281.855	RECEIVER	FAST_SENDER
4284.264	FAST_SENDER	N/A
4289.996	RECEIVER	FAST_SENDER
4290.080	SLOW_SENDER1	N/A
4292.442	FAST_SENDER	N/A
4297.905	RECEIVER	FAST_SENDER
4298.239	SLOW_SENDER1	N/A
4300.324	FAST_SENDER	N/A
4301.106	RECEIVER	FAST_SENDER
4303.526	FAST_SENDER	N/A
4309.491	RECEIVER	FAST_SENDER
4311.909	FAST_SENDER	N/A
4314.257	RECEIVER	FAST_SENDER
4316.688	FAST_SENDER	N/A
4320.852	SLOW_SENDER1	N/A
4322.448	RECEIVER	FAST_SENDER
4324.856	FAST_SENDER	N/A
4330.798	RECEIVER	FAST_SENDER
4333.229	FAST_SENDER	N/A
4339.238	RECEIVER	FAST_SENDER
4341.678	FAST_SENDER	N/A
4344.487	SLOW_SENDER1	N/A
4347.671	RECEIVER	FAST_SENDER
4350.105	FAST_SENDER	N/A
4350.892	RECEIVER	FAST_SENDER
4353.312	FAST_SENDER	N/A
4359.289	RECEIVER	FAST_SENDER
4361.739	FAST_SENDER	N/A
4362.516	RECEIVER	FAST_SENDER
4364.925	FAST_SENDER	N/A
4368.248	SLOW_SENDER1	N/A
4370.854	RECEIVER	FAST_SENDER
4373.264	FAST_SENDER	N/A
4374.015	RECEIVER	FAST_SENDER
4376.464	FAST_SENDER	N/A
4382.355	RECEIVER	FAST_SENDER
4384.760	FAST_SENDER	N/A
4385.509	RECEIVER	FAST_SENDER
4387.952	FAST_SENDER	N/A
4391.910	SLOW_SENDER1	N/A
4393.957	RECEIVER	FAST_SENDER
4396.381	FAST_SENDER	N/A
4397.123	RECEIVER	FAST_SENDER
4399.557	FAST_SENDER	N/A
4405.265	RECEIVER	FAST_SENDER
4407.677	FAST_SENDER	N/A
4408.428	RECEIVER	FAST_SENDER
4410.840	FAST_SENDER	N/A
4415.701	SLOW_SENDER1	N/A
4417.244	RECEIVER	FAST_SENDER
4419.691	FAST_SENDER	N/A
4420.465	RECEIVER	FAST_SENDER
4422.903	FAST_SENDER	N/A
4428.652	RECEIVER	FAST_SENDER
4431.058	FAST_SENDER	N/A
4431.823	RECEIVER	FAST_SENDER
4434.257	FAST_SENDER	N/A
4439.313	SLOW_SENDER1	N/A
4439.954	RECEIVER	FAST_SENDER
4442.356	FAST_SENDER	N/A
4447.992	SLOW_SENDER1	N/A
4448.474	RECEIVER	FAST_SENDER
4450.915	FAST_SENDER	N/A
4451.675	RECEIVER	FAST_SENDER
4454.100	FAST_SENDER	N/A
4460.326	RECEIVER	FAST_SENDER
4462.737	FAST_SENDER	N/A
4463.475	RECEIVER	FAST_SENDER
4465.898	FAST_SENDER	N/A
4470.297	SLOW_SENDER1	N/A
4471.860	RECEIVER	FAST_SENDER
4474.263	FAST_SENDER	N/A
4475.016	RECEIVER	FAST_SENDER
4477.451	FAST_SENDER	N/A
4483.435	RECEIVER	FAST_SENDER
4485.874	FAST_SENDER	N/A
4486.614	RECEIVER	FAST_SENDER
4489.058	FAST_SENDER	N/A
4494.034	SLOW_SENDER1	N/A
4495.419	RECEIVER	FAST_SENDER
4497.838	FAST_SENDER	N/A
4498.635	RECEIVER	FAST_SENDER
4501.051	FAST_SENDER	N/A
4507.032	RECEIVER	FAST_SENDER
4509.449	FAST_SENDER	N/A
4510.183	RECEIVER	FAST_SENDER
4512.593	FAST_SENDER	N/A
4517.817	SLOW_SENDER1	N/A
4519.143	RECEIVER	FAST_SENDER
4521.583	FAST_SENDER	N/A
4522.340	RECEIVER	FAST_SENDER
4524.750	FAST_SENDER	N/A
4530.741	RECEIVER	FAST_SENDER
4533.159	FAST_SENDER	N/A
4533.947	RECEIVER	FAST_SENDER
4536.389	FAST_SENDER	N/A
4541.590	SLOW_SENDER1	N/A
4542.937	RECEIVER	FAST_SENDER
4545.351	FAST_SENDER	N/A
4546.118	RECEIVER	FAST_SENDER
4548.530	FAST_SENDER	N/A
4554.167	RECEIVER	FAST_SENDER
4556.567	FAST_SENDER	N/A
4557.375	RECEIVER	FAST_SENDER
4559.795	FAST_SENDER	N/A
4565.142	SLOW_SENDER1	N/A
4565.654	RECEIVER	FAST_SENDER
4568.083	FAST_SENDER	N/A
4568.836	RECEIVER	FAST_SENDER
4571.257	FAST_SENDER	N/A
4577.032	RECEIVER	FAST_SENDER
4579.452	FAST_SENDER	N/A
4580.252	RECEIVER	FAST_SENDER
4582.675	FAST_SENDER	N/A
4588.514	SLOW_SENDER1	N/A
4588.747	RECEIVER	FAST_SENDER
4591.184	FAST_SENDER	N/A
4591.950	RECEIVER	FAST_SENDER
4594.359	FAST_SENDER	N/A
4600.174	RECEIVER	FAST_SENDER
4602.594	FAST_SENDER	N/A
4603.334	RECEIVER	FAST_SENDER
4605.762	FAST_SENDER	N/A
4611.637	RECEIVER	FAST_SENDER
4611.951	SLOW_SENDER1	N/A
4614.052	FAST_SENDER	N/A
4620.168	SLOW_SENDER1	N/A
4620.305	RECEIVER	FAST_SENDER
4622.711	FAST_SENDER	N/A
4623.433	RECEIVER	FAST_SENDER
4625.873	FAST_SENDER	N/A
4631.408	RECEIVER	FAST_SENDER
4633.820	FAST_SENDER	N/A
4634.572	RECEIVER	FAST_SENDER
4637.005	FAST_SENDER	N/A
4642.774	SLOW_SENDER1	N/A
4642.969	RECEIVER	FAST_SENDER
4645.369	FAST_SENDER	N/A
4646.143	RECEIVER	FAST_SENDER
4648.556	FAST_SENDER	N/A
4654.259	RECEIVER	FAST_SENDER
4656.700	FAST_SENDER	N/A
4657.464	RECEIVER	FAST_SENDER
4659.874	FAST_SENDER	N/A
4665.653	RECEIVER	FAST_SENDER
4666.286	SLOW_SENDER1	N/A
4668.061	FAST_SENDER	N/A
4673.793	RECEIVER	FAST_SENDER
4674.461	SLOW_SENDER1	N/A
4676.202	FAST_SENDER	N/A
4677.000	RECEIVER	FAST_SENDER
4679.439	FAST_SENDER	N/A
4685.278	RECEIVER	FAST_SENDER
4687.682	FAST_SENDER	N/A
4688.481	RECEIVER	FAST_SENDER
4690.908	FAST_SENDER	N/A
4696.549	RECEIVER	FAST_SENDER
4697.064	SLOW_SENDER1	N/A
4698.996	FAST_SENDER	N/A
4699.749	RECEIVER	FAST_SENDER
4702.155	FAST_SENDER	N/A
4707.725	RECEIVER	FAST_SENDER
4710.153	FAST_SENDER	N/A
4716.392	RECEIVER	FAST_SENDER
4718.836	FAST_SENDER	N/A
4720.676	SLOW_SENDER1	N/A
4724.915	RECEIVER	FAST_SENDER
4727.334	FAST_SENDER	N/A
4733.059	RECEIVER	FAST_SENDER
4735.472	FAST_SENDER	N/A
4736.223	RECEIVER	FAST_SENDER
4738.637	FAST_SENDER	N/A
4744.274	SLOW_SENDER1	N/A
4744.886	RECEIVER	FAST_SENDER
4747.294	FAST_SENDER	N/A
4748.038	RECEIVER	FAST_SENDER
4750.451	FAST_SENDER	N/A
4756.010	RECEIVER	FAST_SENDER
4758.428	FAST_SENDER	N/A
4759.181	RECEIVER	FAST_SENDER
4761.602	FAST_SENDER	N/A
4767.659	RECEIVER	FAST_SENDER
4767.674	SLOW_SENDER1	N/A
4770.076	FAST_SENDER	N/A
4775.837	SLOW_SENDER1	N/A
4776.312	RECEIVER	FAST_SENDER
4778.754	FAST_SENDER	N/A
4779.548	RECEIVER	FAST_SENDER
4781.949	FAST_SENDER	N/A
4787.794	RECEIVER	FAST_SENDER
4790.237	FAST_SENDER	N/A
4791.023	RECEIVER	FAST_SENDER
4793.443	FAST_SENDER	N/A
4798.460	SLOW_SENDER1	N/A
4799.460	RECEIVER	FAST_SENDER
4801.881	FAST_SENDER	N/A
4802.609	RECEIVER	FAST_SENDER
4805.058	FAST_SENDER	N/A
4810.906	RECEIVER	FAST_SENDER
4813.309	FAST_SENDER	N/A
4814.111	RECEIVER	FAST_SENDER
4816.531	FAST_SENDER	N/A
4822.182	SLOW_SENDER1	N/A
4822.382	RECEIVER	FAST_SENDER
4824.805	FAST_SENDER	N/A
4825.571	RECEIVER	FAST_SENDER
4827.989	FAST_SENDER	N/A
4834.192	RECEIVER	FAST_SENDER
4836.610	FAST_SENDER	N/A
4838.998	RECEIVER	FAST_SENDER
4841.430	FAST_SENDER	N/A
4845.838	SLOW_SENDER1	N/A
4847.244	RECEIVER	FAST_SENDER
4849.681	FAST_SENDER	N/A
4855.918	RECEIVER	FAST_SENDER
4858.363	FAST_SENDER	N/A
4864.073	RECEIVER	FAST_SENDER
4866.477	FAST_SENDER	N/A
4867.207	RECEIVER	FAST_SENDER
4869.604	SLOW_SENDER1	N/A
4869.625	FAST_SENDER	N/A
4876.322	RECEIVER	FAST_SENDER
4878.726	FAST_SENDER	N/A
4879.494	RECEIVER	FAST_SENDER
4881.896	FAST_SENDER	N/A
4888.087	RECEIVER	FAST_SENDER
4890.496	FAST_SENDER	N/A
4891.289	RECEIVER	FAST_SENDER
4893.442	SLOW_SENDER1	N/A
4893.717	FAST_SENDER	N/A
4899.717	RECEIVER	FAST_SENDER
4902.148	FAST_SENDER	N/A
4902.925	RECEIVER	FAST_SENDER
4905.357	FAST_SENDER	N/A
4911.482	RECEIVER	FAST_SENDER
4913.929	FAST_SENDER	N/A
4914.721	RECEIVER	FAST_SENDER
4917.168	FAST_SENDER	N/A
4917.170	SLOW_SENDER1	N/A
4923.780	RECEIVER	FAST_SENDER
4926.208	FAST_SENDER	N/A
4926.964	RECEIVER	FAST_SENDER
4929.375	FAST_SENDER	N/A
4935.357	RECEIVER	FAST_SENDER
4937.806	FAST_SENDER	N/A
4938.596	RECEIVER	FAST_SENDER
4940.542	SLOW_SENDER1	N/A
4941.017	FAST_SENDER	N/A
4947.536	RECEIVER	FAST_SENDER
4949.965	FAST_SENDER	N/A
4950.730	RECEIVER	FAST_SENDER
4953.180	FAST_SENDER	N/A
4959.163	RECEIVER	FAST_SENDER
4961.588	FAST_SENDER	N/A
4962.385	RECEIVER	FAST_SENDER
4964.563	SLOW_SENDER1	N/A
4964.822	FAST_SENDER	N/A
4970.571	RECEIVER	FAST_SENDER
4973.007	FAST_SENDER	N/A
4973.761	RECEIVER	FAST_SENDER
4976.202	FAST_SENDER	N/A
4986.897	RECEIVER	FAST_SENDER
4988.198	SLOW_SENDER1	N/A
4989.344	FAST_SENDER	N/A
4995.712	RECEIVER	FAST_SENDER
4996.406	SLOW_SENDER1	N/A
4998.138	FAST_SENDER	N/A
4998.913	RECEIVER	FAST_SENDER
5001.358	FAST_SENDER	N/A
5007.761	RECEIVER	FAST_SENDER
5010.209	FAST_SENDER	N/A
5011.000	RECEIVER	FAST_SENDER
5013.406	FAST_SENDER	N/A
5019.007	SLOW_SENDER1	N/A
5019.020	RECEIVER	FAST_SENDER
5021.439	FAST_SENDER	N/A
5027.187	SLOW_SENDER1	N/A
5027.310	RECEIVER	FAST_SENDER
5029.743	FAST_SENDER	N/A
5030.484	RECEIVER	FAST_SENDER
5032.887	FAST_SENDER	N/A
5039.016	RECEIVER	FAST_SENDER
5041.430	FAST_SENDER	N/A
5042.176	RECEIVER	FAST_SENDER
5049.686	FAST_SENDER	N/A
5049.849	SLOW_SENDER1	N/A
5050.441	RECEIVER	FAST_SENDER
5052.891	FAST_SENDER	N/A
5058.783	RECEIVER	FAST_SENDER
5061.190	FAST_SENDER	N/A
5061.955	RECEIVER	FAST_SENDER
5064.377	FAST_SENDER	N/A
5070.145	RECEIVER	FAST_SENDER
5072.547	FAST_SENDER	N/A
5073.296	RECEIVER	FAST_SENDER
5073.638	SLOW_SENDER1	N/A
5075.699	FAST_SENDER	N/A
5081.605	RECEIVER	FAST_SENDER
5084.019	FAST_SENDER	N/A
5084.780	RECEIVER	FAST_SENDER
5087.205	FAST_SENDER	N/A
5093.082	RECEIVER	FAST_SENDER
5097.014	SLOW_SENDER1	N/A
5100.492	FAST_SENDER	N/A
5101.216	RECEIVER	FAST_SENDER
5103.640	FAST_SENDER	N/A
5109.127	RECEIVER	FAST_SENDER
5111.531	FAST_SENDER	N/A
5117.440	RECEIVER	FAST_SENDER
5119.867	FAST_SENDER	N/A
5120.614	RECEIVER	FAST_SENDER
5120.621	SLOW_SENDER1	N/A
5123.020	FAST_SENDER	N/A
5128.800	RECEIVER	FAST_SENDER
5131.236	FAST_SENDER	N/A
5131.984	RECEIVER	FAST_SENDER
5139.798	FAST_SENDER	N/A
5140.555	RECEIVER	FAST_SENDER
5143.003	FAST_SENDER	N/A
5144.462	SLOW_SENDER1	N/A
5149.426	RECEIVER	FAST_SENDER
5151.839	FAST_SENDER	N/A
5152.610	RECEIVER	FAST_SENDER
5155.042	FAST_SENDER	N/A
5161.306	RECEIVER	FAST_SENDER
5163.723	FAST_SENDER	N/A
5164.521	RECEIVER	FAST_SENDER
5166.922	FAST_SENDER	N/A
5168.111	SLOW_SENDER1	N/A
5172.635	RECEIVER	FAST_SENDER
5175.054	FAST_SENDER	N/A
5175.823	RECEIVER	FAST_SENDER
5178.238	FAST_SENDER	N/A
5184.242	RECEIVER	FAST_SENDER
5186.659	FAST_SENDER	N/A
5187.456	RECEIVER	FAST_SENDER
5189.881	FAST_SENDER	N/A
5191.580	SLOW_SENDER1	N/A
5199.938	RECEIVER	FAST_SENDER
5202.359	FAST_SENDER	N/A
5208.339	RECEIVER	FAST_SENDER
5210.775	FAST_SENDER	N/A
5215.397	SLOW_SENDER1	N/A
5217.172	RECEIVER	FAST_SENDER
5219.573	FAST_SENDER	N/A
5225.480	RECEIVER	FAST_SENDER
5227.903	FAST_SENDER	N/A
5228.669	RECEIVER	FAST_SENDER
5231.071	FAST_SENDER	N/A
5236.683	RECEIVER	FAST_SENDER
5238.810	SLOW_SENDER1	N/A
5239.114	FAST_SENDER	N/A
5245.415	RECEIVER	FAST_SENDER
5246.974	SLOW_SENDER1	N/A
5247.836	FAST_SENDER	N/A
5250.290	RECEIVER	FAST_SENDER
5252.717	FAST_SENDER	N/A
5258.770	RECEIVER	FAST_SENDER
5265.763	FAST_SENDER	N/A
5269.626	SLOW_SENDER1	N/A
5271.494	RECEIVER	FAST_SENDER
5273.930	FAST_SENDER	N/A
5279.912	RECEIVER	FAST_SENDER
5282.351	FAST_SENDER	N/A
5288.496	RECEIVER	FAST_SENDER
5290.924	FAST_SENDER	N/A
5291.693	RECEIVER	FAST_SENDER
5293.402	SLOW_SENDER1	N/A
5294.115	FAST_SENDER	N/A
5300.019	RECEIVER	FAST_SENDER
5306.621	FAST_SENDER	N/A
5307.369	RECEIVER	FAST_SENDER
5309.785	FAST_SENDER	N/A
5315.720	RECEIVER	FAST_SENDER
5316.920	SLOW_SENDER1	N/A
5318.164	FAST_SENDER	N/A
5325.123	SLOW_SENDER1	N/A
5330.931	FAST_SENDER	N/A
5343.302	FAST_SENDER	N/A
5347.750	SLOW_SENDER1	N/A
5348.858	RECEIVER	FAST_SENDER
5351.304	FAST_SENDER	N/A
5352.059	RECEIVER	FAST_SENDER
5354.459	FAST_SENDER	N/A
5360.373	RECEIVER	FAST_SENDER
5362.806	FAST_SENDER	N/A
5363.578	RECEIVER	FAST_SENDER
5366.008	FAST_SENDER	N/A
5371.432	SLOW_SENDER1	N/A
5372.171	RECEIVER	FAST_SENDER
5374.607	FAST_SENDER	N/A
5375.421	RECEIVER	FAST_SENDER
5377.861	FAST_SENDER	N/A
5384.271	RECEIVER	FAST_SENDER
5386.714	FAST_SENDER	N/A
5387.486	RECEIVER	FAST_SENDER
5389.925	FAST_SENDER	N/A
5394.825	SLOW_SENDER1	N/A
5395.950	RECEIVER	FAST_SENDER
5398.370	FAST_SENDER	N/A
5399.117	RECEIVER	FAST_SENDER
5401.529	FAST_SENDER	N/A
5412.179	RECEIVER	FAST_SENDER
5414.579	FAST_SENDER	N/A
5418.764	SLOW_SENDER1	N/A
5420.458	RECEIVER	FAST_SENDER
5422.868	FAST_SENDER	N/A
5428.789	RECEIVER	FAST_SENDER
5431.216	FAST_SENDER	N/A
5437.189	RECEIVER	FAST_SENDER
5439.638	FAST_SENDER	N/A
5442.304	SLOW_SENDER1	N/A
5445.777	RECEIVER	FAST_SENDER
5448.193	FAST_SENDER	N/A
5448.948	RECEIVER	FAST_SENDER
5456.834	FAST_SENDER	N/A
5462.857	RECEIVER	FAST_SENDER
5465.283	FAST_SENDER	N/A
5465.840	SLOW_SENDER1	N/A
5466.054	RECEIVER	FAST_SENDER
5468.466	FAST_SENDER	N/A
5474.317	RECEIVER	FAST_SENDER
5476.736	FAST_SENDER	N/A
5477.508	RECEIVER	FAST_SENDER
5479.941	FAST_SENDER	N/A
5486.171	RECEIVER	FAST_SENDER
5488.584	FAST_SENDER	N/A
5489.228	SLOW_SENDER1	N/A
5489.332	RECEIVER	FAST_SENDER
5491.733	FAST_SENDER	N/A
5497.583	RECEIVER	FAST_SENDER
5500.004	FAST_SENDER	N/A
5500.782	RECEIVER	FAST_SENDER
5503.232	FAST_SENDER	N/A
5509.166	RECEIVER	FAST_SENDER
5511.585	FAST_SENDER	N/A
5512.399	RECEIVER	FAST_SENDER
5512.932	SLOW_SENDER1	N/A
5514.845	FAST_SENDER	N/A
5520.778	RECEIVER	FAST_SENDER
5523.196	FAST_SENDER	N/A
5523.971	RECEIVER	FAST_SENDER
5526.382	FAST_SENDER	N/A
5536.334	SLOW_SENDER1	N/A
5537.450	RECEIVER	FAST_SENDER
5539.859	FAST_SENDER	N/A
5545.641	RECEIVER	FAST_SENDER
5548.067	FAST_SENDER	N/A
5553.845	RECEIVER	FAST_SENDER
5556.267	FAST_SENDER	N/A
5557.066	RECEIVER	FAST_SENDER
5559.478	FAST_SENDER	N/A
5560.537	SLOW_SENDER1	N/A
5565.227	RECEIVER	FAST_SENDER
5567.659	FAST_SENDER	N/A
5568.376	RECEIVER	FAST_SENDER
5570.803	FAST_SENDER	N/A
5576.829	RECEIVER	FAST_SENDER
5579.271	FAST_SENDER	N/A
5580.028	RECEIVER	FAST_SENDER
5582.475	FAST_SENDER	N/A
5584.334	SLOW_SENDER1	N/A
5588.747	RECEIVER	FAST_SENDER
5591.159	FAST_SENDER	N/A
5591.910	RECEIVER	FAST_SENDER
5594.339	FAST_SENDER	N/A
5604.743	RECEIVER	FAST_SENDER
5607.150	FAST_SENDER	N/A
5608.178	SLOW_SENDER1	N/A
5613.466	RECEIVER	FAST_SENDER
5615.915	FAST_SENDER	N/A
5622.241	RECEIVER	FAST_SENDER
5624.650	FAST_SENDER	N/A
5625.401	RECEIVER	FAST_SENDER
5627.820	FAST_SENDER	N/A
5631.686	SLOW_SENDER1	N/A
5633.866	RECEIVER	FAST_SENDER
5636.315	FAST_SENDER	N/A
5637.072	RECEIVER	FAST_SENDER
5639.504	FAST_SENDER	N/A
5645.170	RECEIVER	FAST_SENDER
5647.595	FAST_SENDER	N/A
5648.303	RECEIVER	FAST_SENDER
5650.704	FAST_SENDER	N/A
5655.031	SLOW_SENDER1	N/A
5656.603	RECEIVER	FAST_SENDER
5659.013	FAST_SENDER	N/A
5659.791	RECEIVER	FAST_SENDER
5662.199	FAST_SENDER	N/A
5672.418	RECEIVER	FAST_SENDER
5674.840	FAST_SENDER	N/A
5678.438	SLOW_SENDER1	N/A
5680.607	RECEIVER	FAST_SENDER
5683.028	FAST_SENDER	N/A
5688.845	RECEIVER	FAST_SENDER
5691.284	FAST_SENDER	N/A
5692.012	RECEIVER	FAST_SENDER
5694.418	FAST_SENDER	N/A
5700.510	RECEIVER	FAST_SENDER
5702.012	SLOW_SENDER1	N/A
5702.747	RECEIVER	SLOW_SENDER1
5702.951	FAST_SENDER	N/A
5708.604	RECEIVER	FAST_SENDER
5710.155	SLOW_SENDER1	N/A
5711.029	FAST_SENDER	N/A
5711.741	RECEIVER	FAST_SENDER
5714.159	FAST_SENDER	N/A
5719.909	RECEIVER	FAST_SENDER
5726.570	FAST_SENDER	N/A
5727.350	RECEIVER	FAST_SENDER
5729.778	FAST_SENDER	N/A
5732.809	SLOW_SENDER1	N/A
5736.043	RECEIVER	FAST_SENDER
5738.475	FAST_SENDER	N/A
5739.186	RECEIVER	FAST_SENDER
5741.587	FAST_SENDER	N/A
5747.215	RECEIVER	FAST_SENDER
5749.633	FAST_SENDER	N/A
5750.366	RECEIVER	FAST_SENDER
5752.767	FAST_SENDER	N/A
5756.467	SLOW_SENDER1	N/A
5759.044	RECEIVER	FAST_SENDER
5761.455	FAST_SENDER	N/A
5762.220	RECEIVER	FAST_SENDER
5764.642	FAST_SENDER	N/A
5770.928	RECEIVER	FAST_SENDER
[truncated: 10,515 more rows]
