# Supplementary material for: CATO: Wake-Up reCeiver-bAsed communicaTiOn for Batteryless Devices
Source: Sensors (Basel). 2025 Nov 7;25(22):6813. doi: 10.3390/s25226813 (PMC12655924; doi:10.3390/s25226813)
Supplement: Supplementary file 1 [file sensors-25-06813-s001.zip › File S1_Experimental_and_Simulation_Data/simulation/capsweep/cap90/mac_competing_nodes_both.csv]

time_s	node_id	received_from
2.700	FAST_SENDER	N/A
2.700	SLOW_SENDER1	N/A
8.447	RECEIVER	FAST_SENDER
10.878	FAST_SENDER	N/A
11.660	RECEIVER	FAST_SENDER
13.801	RECEIVER	SLOW_SENDER1
14.110	FAST_SENDER	N/A
14.860	RECEIVER	FAST_SENDER
16.232	SLOW_SENDER1	N/A
17.290	FAST_SENDER	N/A
22.208	RECEIVER	SLOW_SENDER1
24.630	SLOW_SENDER1	N/A
25.432	RECEIVER	SLOW_SENDER1
28.290	RECEIVER	FAST_SENDER
30.342	FAST_SENDER	N/A
30.869	SLOW_SENDER1	N/A
32.880	RECEIVER	FAST_SENDER
34.980	RECEIVER	SLOW_SENDER1
35.280	FAST_SENDER	N/A
37.280	FAST_SENDER	N/A
39.280	FAST_SENDER	N/A
41.280	FAST_SENDER	N/A
42.403	SLOW_SENDER1	N/A
43.280	FAST_SENDER	N/A
44.836	RECEIVER	SLOW_SENDER1
45.280	FAST_SENDER	N/A
47.280	FAST_SENDER	N/A
49.280	FAST_SENDER	N/A
52.285	SLOW_SENDER1	N/A
53.012	RECEIVER	SLOW_SENDER1
60.449	SLOW_SENDER1	N/A
61.582	FAST_SENDER	N/A
62.291	RECEIVER	FAST_SENDER
64.719	FAST_SENDER	N/A
66.719	FAST_SENDER	N/A
68.719	FAST_SENDER	N/A
70.719	FAST_SENDER	N/A
72.719	FAST_SENDER	N/A
74.719	FAST_SENDER	N/A
76.719	FAST_SENDER	N/A
78.719	FAST_SENDER	N/A
84.571	RECEIVER	FAST_SENDER
87.012	FAST_SENDER	N/A
87.747	RECEIVER	FAST_SENDER
90.180	FAST_SENDER	N/A
96.361	RECEIVER	FAST_SENDER
98.791	FAST_SENDER	N/A
99.542	RECEIVER	FAST_SENDER
101.949	FAST_SENDER	N/A
107.989	RECEIVER	FAST_SENDER
110.418	FAST_SENDER	N/A
111.155	RECEIVER	FAST_SENDER
113.560	FAST_SENDER	N/A
119.367	RECEIVER	FAST_SENDER
121.806	FAST_SENDER	N/A
122.591	RECEIVER	FAST_SENDER
125.003	FAST_SENDER	N/A
130.903	RECEIVER	FAST_SENDER
133.326	FAST_SENDER	N/A
134.124	RECEIVER	FAST_SENDER
136.571	FAST_SENDER	N/A
142.355	RECEIVER	FAST_SENDER
144.780	FAST_SENDER	N/A
145.517	RECEIVER	FAST_SENDER
147.959	FAST_SENDER	N/A
153.920	RECEIVER	FAST_SENDER
156.322	FAST_SENDER	N/A
157.100	RECEIVER	FAST_SENDER
159.503	FAST_SENDER	N/A
165.563	RECEIVER	FAST_SENDER
167.967	FAST_SENDER	N/A
168.755	RECEIVER	FAST_SENDER
176.363	FAST_SENDER	N/A
177.115	RECEIVER	FAST_SENDER
184.367	FAST_SENDER	N/A
185.116	RECEIVER	FAST_SENDER
187.522	FAST_SENDER	N/A
193.497	RECEIVER	FAST_SENDER
195.923	FAST_SENDER	N/A
196.681	RECEIVER	FAST_SENDER
208.181	FAST_SENDER	N/A
214.162	RECEIVER	FAST_SENDER
216.603	FAST_SENDER	N/A
217.368	RECEIVER	FAST_SENDER
219.814	FAST_SENDER	N/A
225.813	RECEIVER	FAST_SENDER
228.259	FAST_SENDER	N/A
229.043	RECEIVER	FAST_SENDER
231.474	FAST_SENDER	N/A
237.462	RECEIVER	FAST_SENDER
239.880	FAST_SENDER	N/A
240.641	RECEIVER	FAST_SENDER
243.065	FAST_SENDER	N/A
249.326	RECEIVER	FAST_SENDER
251.776	FAST_SENDER	N/A
252.540	RECEIVER	FAST_SENDER
254.963	FAST_SENDER	N/A
258.940	SLOW_SENDER1	N/A
260.988	RECEIVER	FAST_SENDER
263.424	FAST_SENDER	N/A
264.184	RECEIVER	FAST_SENDER
264.982	RECEIVER	SLOW_SENDER1
266.623	FAST_SENDER	N/A
267.429	RECEIVER	FAST_SENDER
269.861	FAST_SENDER	N/A
270.392	SLOW_SENDER1	N/A
271.111	RECEIVER	SLOW_SENDER1
272.726	RECEIVER	FAST_SENDER
275.134	FAST_SENDER	N/A
276.557	SLOW_SENDER1	N/A
277.359	RECEIVER	SLOW_SENDER1
282.796	SLOW_SENDER1	N/A
285.320	RECEIVER	SLOW_SENDER1
286.320	RECEIVER	FAST_SENDER
288.757	FAST_SENDER	N/A
289.532	RECEIVER	FAST_SENDER
291.948	FAST_SENDER	N/A
292.741	SLOW_SENDER1	N/A
293.495	RECEIVER	SLOW_SENDER1
294.348	RECEIVER	FAST_SENDER
296.784	FAST_SENDER	N/A
300.940	SLOW_SENDER1	N/A
301.677	RECEIVER	SLOW_SENDER1
308.943	FAST_SENDER	N/A
309.113	SLOW_SENDER1	N/A
309.684	RECEIVER	FAST_SENDER
312.097	FAST_SENDER	N/A
314.097	FAST_SENDER	N/A
316.097	FAST_SENDER	N/A
318.097	FAST_SENDER	N/A
320.097	FAST_SENDER	N/A
322.097	FAST_SENDER	N/A
324.097	FAST_SENDER	N/A
326.097	FAST_SENDER	N/A
332.034	RECEIVER	FAST_SENDER
334.455	FAST_SENDER	N/A
335.178	RECEIVER	FAST_SENDER
337.586	FAST_SENDER	N/A
343.663	RECEIVER	FAST_SENDER
346.103	FAST_SENDER	N/A
346.867	RECEIVER	FAST_SENDER
349.277	FAST_SENDER	N/A
355.050	RECEIVER	FAST_SENDER
357.466	FAST_SENDER	N/A
358.235	RECEIVER	FAST_SENDER
360.658	FAST_SENDER	N/A
366.973	RECEIVER	FAST_SENDER
369.404	FAST_SENDER	N/A
370.152	RECEIVER	FAST_SENDER
372.577	FAST_SENDER	N/A
378.384	RECEIVER	FAST_SENDER
380.817	FAST_SENDER	N/A
383.325	RECEIVER	FAST_SENDER
385.739	FAST_SENDER	N/A
391.839	RECEIVER	FAST_SENDER
394.246	FAST_SENDER	N/A
395.007	RECEIVER	FAST_SENDER
397.427	FAST_SENDER	N/A
403.051	RECEIVER	FAST_SENDER
405.470	FAST_SENDER	N/A
406.284	RECEIVER	FAST_SENDER
408.702	FAST_SENDER	N/A
414.256	RECEIVER	FAST_SENDER
416.664	FAST_SENDER	N/A
417.401	RECEIVER	FAST_SENDER
419.811	FAST_SENDER	N/A
425.412	RECEIVER	FAST_SENDER
427.845	FAST_SENDER	N/A
428.647	RECEIVER	FAST_SENDER
431.074	FAST_SENDER	N/A
436.903	RECEIVER	FAST_SENDER
439.309	FAST_SENDER	N/A
440.121	RECEIVER	FAST_SENDER
442.532	FAST_SENDER	N/A
448.593	RECEIVER	FAST_SENDER
451.006	FAST_SENDER	N/A
451.757	RECEIVER	FAST_SENDER
454.199	FAST_SENDER	N/A
460.405	RECEIVER	FAST_SENDER
462.847	FAST_SENDER	N/A
463.633	RECEIVER	FAST_SENDER
466.058	FAST_SENDER	N/A
472.002	RECEIVER	FAST_SENDER
474.415	FAST_SENDER	N/A
475.184	RECEIVER	FAST_SENDER
477.614	FAST_SENDER	N/A
483.241	RECEIVER	FAST_SENDER
485.643	FAST_SENDER	N/A
487.958	RECEIVER	FAST_SENDER
490.401	FAST_SENDER	N/A
496.394	RECEIVER	FAST_SENDER
498.836	FAST_SENDER	N/A
499.589	RECEIVER	FAST_SENDER
502.020	FAST_SENDER	N/A
507.898	RECEIVER	FAST_SENDER
509.080	SLOW_SENDER1	N/A
509.854	RECEIVER	SLOW_SENDER1
510.339	FAST_SENDER	N/A
512.302	SLOW_SENDER1	N/A
516.387	RECEIVER	FAST_SENDER
518.788	FAST_SENDER	N/A
520.788	FAST_SENDER	N/A
522.788	FAST_SENDER	N/A
524.788	FAST_SENDER	N/A
525.604	SLOW_SENDER1	N/A
526.788	FAST_SENDER	N/A
528.134	RECEIVER	SLOW_SENDER1
528.788	FAST_SENDER	N/A
530.788	FAST_SENDER	N/A
532.788	FAST_SENDER	N/A
535.549	SLOW_SENDER1	N/A
536.254	RECEIVER	SLOW_SENDER1
543.688	SLOW_SENDER1	N/A
545.427	FAST_SENDER	N/A
546.063	RECEIVER	SLOW_SENDER1
552.068	RECEIVER	FAST_SENDER
553.508	SLOW_SENDER1	N/A
554.505	FAST_SENDER	N/A
555.242	RECEIVER	FAST_SENDER
567.210	FAST_SENDER	N/A
567.998	RECEIVER	FAST_SENDER
570.433	FAST_SENDER	N/A
575.994	RECEIVER	FAST_SENDER
578.435	FAST_SENDER	N/A
579.191	RECEIVER	FAST_SENDER
581.632	FAST_SENDER	N/A
587.643	RECEIVER	FAST_SENDER
590.075	FAST_SENDER	N/A
590.809	RECEIVER	FAST_SENDER
593.229	FAST_SENDER	N/A
599.220	RECEIVER	FAST_SENDER
601.634	FAST_SENDER	N/A
602.430	RECEIVER	FAST_SENDER
604.879	FAST_SENDER	N/A
610.856	RECEIVER	FAST_SENDER
613.296	FAST_SENDER	N/A
614.025	RECEIVER	FAST_SENDER
616.452	FAST_SENDER	N/A
622.469	RECEIVER	FAST_SENDER
624.902	FAST_SENDER	N/A
625.647	RECEIVER	FAST_SENDER
628.093	FAST_SENDER	N/A
634.183	RECEIVER	FAST_SENDER
640.959	FAST_SENDER	N/A
641.677	RECEIVER	FAST_SENDER
644.097	FAST_SENDER	N/A
649.854	RECEIVER	FAST_SENDER
652.266	FAST_SENDER	N/A
652.996	RECEIVER	FAST_SENDER
655.436	FAST_SENDER	N/A
660.918	RECEIVER	FAST_SENDER
663.318	FAST_SENDER	N/A
664.070	RECEIVER	FAST_SENDER
666.502	FAST_SENDER	N/A
672.335	RECEIVER	FAST_SENDER
674.781	FAST_SENDER	N/A
675.549	RECEIVER	FAST_SENDER
677.992	FAST_SENDER	N/A
683.969	RECEIVER	FAST_SENDER
686.371	FAST_SENDER	N/A
687.141	RECEIVER	FAST_SENDER
689.574	FAST_SENDER	N/A
695.916	RECEIVER	FAST_SENDER
698.337	FAST_SENDER	N/A
699.122	RECEIVER	FAST_SENDER
701.528	FAST_SENDER	N/A
707.464	RECEIVER	FAST_SENDER
709.880	FAST_SENDER	N/A
710.625	RECEIVER	FAST_SENDER
713.065	FAST_SENDER	N/A
719.424	RECEIVER	FAST_SENDER
721.853	FAST_SENDER	N/A
722.611	RECEIVER	FAST_SENDER
725.033	FAST_SENDER	N/A
730.998	RECEIVER	FAST_SENDER
733.435	FAST_SENDER	N/A
734.179	RECEIVER	FAST_SENDER
736.586	FAST_SENDER	N/A
742.325	RECEIVER	FAST_SENDER
744.744	FAST_SENDER	N/A
745.503	RECEIVER	FAST_SENDER
747.904	FAST_SENDER	N/A
750.980	SLOW_SENDER1	N/A
753.652	RECEIVER	FAST_SENDER
756.081	FAST_SENDER	N/A
756.868	RECEIVER	FAST_SENDER
757.580	RECEIVER	SLOW_SENDER1
759.310	FAST_SENDER	N/A
760.078	RECEIVER	FAST_SENDER
762.478	FAST_SENDER	N/A
762.983	SLOW_SENDER1	N/A
763.754	RECEIVER	SLOW_SENDER1
765.373	RECEIVER	FAST_SENDER
767.821	FAST_SENDER	N/A
769.186	SLOW_SENDER1	N/A
769.960	RECEIVER	SLOW_SENDER1
775.404	SLOW_SENDER1	N/A
777.755	RECEIVER	SLOW_SENDER1
780.236	FAST_SENDER	N/A
780.970	RECEIVER	FAST_SENDER
783.416	FAST_SENDER	N/A
787.544	SLOW_SENDER1	N/A
788.316	RECEIVER	SLOW_SENDER1
795.752	SLOW_SENDER1	N/A
796.086	FAST_SENDER	N/A
796.851	RECEIVER	FAST_SENDER
799.301	FAST_SENDER	N/A
799.775	RECEIVER	SLOW_SENDER1
801.301	FAST_SENDER	N/A
803.301	FAST_SENDER	N/A
805.301	FAST_SENDER	N/A
807.301	FAST_SENDER	N/A
809.301	FAST_SENDER	N/A
811.301	FAST_SENDER	N/A
813.301	FAST_SENDER	N/A
814.063	RECEIVER	FAST_SENDER
816.463	FAST_SENDER	N/A
822.436	RECEIVER	FAST_SENDER
824.845	FAST_SENDER	N/A
825.604	RECEIVER	FAST_SENDER
828.041	FAST_SENDER	N/A
833.760	RECEIVER	FAST_SENDER
836.168	FAST_SENDER	N/A
836.911	RECEIVER	FAST_SENDER
839.351	FAST_SENDER	N/A
845.593	RECEIVER	FAST_SENDER
848.032	FAST_SENDER	N/A
848.802	RECEIVER	FAST_SENDER
851.245	FAST_SENDER	N/A
857.548	RECEIVER	FAST_SENDER
859.984	FAST_SENDER	N/A
860.764	RECEIVER	FAST_SENDER
863.213	FAST_SENDER	N/A
869.234	RECEIVER	FAST_SENDER
871.640	FAST_SENDER	N/A
872.362	RECEIVER	FAST_SENDER
874.787	FAST_SENDER	N/A
880.362	RECEIVER	FAST_SENDER
882.810	FAST_SENDER	N/A
883.571	RECEIVER	FAST_SENDER
885.983	FAST_SENDER	N/A
891.462	RECEIVER	FAST_SENDER
893.873	FAST_SENDER	N/A
894.607	RECEIVER	FAST_SENDER
897.020	FAST_SENDER	N/A
903.194	RECEIVER	FAST_SENDER
905.644	FAST_SENDER	N/A
906.410	RECEIVER	FAST_SENDER
908.831	FAST_SENDER	N/A
914.677	RECEIVER	FAST_SENDER
917.087	FAST_SENDER	N/A
917.838	RECEIVER	FAST_SENDER
920.243	FAST_SENDER	N/A
926.511	RECEIVER	FAST_SENDER
928.928	FAST_SENDER	N/A
929.685	RECEIVER	FAST_SENDER
932.125	FAST_SENDER	N/A
938.310	RECEIVER	FAST_SENDER
940.724	FAST_SENDER	N/A
941.492	RECEIVER	FAST_SENDER
943.910	FAST_SENDER	N/A
949.818	RECEIVER	FAST_SENDER
952.234	FAST_SENDER	N/A
952.999	RECEIVER	FAST_SENDER
955.411	FAST_SENDER	N/A
961.597	RECEIVER	FAST_SENDER
964.016	FAST_SENDER	N/A
964.756	RECEIVER	FAST_SENDER
967.164	FAST_SENDER	N/A
973.103	RECEIVER	FAST_SENDER
975.522	FAST_SENDER	N/A
976.255	RECEIVER	FAST_SENDER
978.664	FAST_SENDER	N/A
984.447	RECEIVER	FAST_SENDER
986.851	FAST_SENDER	N/A
987.638	RECEIVER	FAST_SENDER
990.042	FAST_SENDER	N/A
995.630	SLOW_SENDER1	N/A
996.347	RECEIVER	FAST_SENDER
998.719	RECEIVER	SLOW_SENDER1
998.753	FAST_SENDER	N/A
1001.139	SLOW_SENDER1	N/A
1004.855	RECEIVER	FAST_SENDER
1007.278	FAST_SENDER	N/A
1009.278	FAST_SENDER	N/A
1011.278	FAST_SENDER	N/A
1013.278	FAST_SENDER	N/A
1014.402	SLOW_SENDER1	N/A
1015.278	FAST_SENDER	N/A
1016.698	RECEIVER	SLOW_SENDER1
1017.278	FAST_SENDER	N/A
1019.278	FAST_SENDER	N/A
1021.278	FAST_SENDER	N/A
1024.105	SLOW_SENDER1	N/A
1024.856	RECEIVER	SLOW_SENDER1
1032.304	SLOW_SENDER1	N/A
1033.677	FAST_SENDER	N/A
1034.427	RECEIVER	SLOW_SENDER1
1040.214	RECEIVER	FAST_SENDER
1041.832	SLOW_SENDER1	N/A
1042.662	FAST_SENDER	N/A
1044.856	RECEIVER	FAST_SENDER
1047.279	FAST_SENDER	N/A
1057.331	RECEIVER	FAST_SENDER
1059.429	FAST_SENDER	N/A
1060.191	RECEIVER	FAST_SENDER
1062.595	FAST_SENDER	N/A
1068.484	RECEIVER	FAST_SENDER
1070.905	FAST_SENDER	N/A
1071.676	RECEIVER	FAST_SENDER
1074.102	FAST_SENDER	N/A
1079.971	RECEIVER	FAST_SENDER
1082.401	FAST_SENDER	N/A
1083.142	RECEIVER	FAST_SENDER
1085.564	FAST_SENDER	N/A
1091.612	RECEIVER	FAST_SENDER
1094.049	FAST_SENDER	N/A
1094.815	RECEIVER	FAST_SENDER
1097.258	FAST_SENDER	N/A
1103.239	RECEIVER	FAST_SENDER
1105.646	FAST_SENDER	N/A
1106.431	RECEIVER	FAST_SENDER
1108.859	FAST_SENDER	N/A
1114.734	RECEIVER	FAST_SENDER
1117.166	FAST_SENDER	N/A
1117.941	RECEIVER	FAST_SENDER
1120.356	FAST_SENDER	N/A
1125.884	RECEIVER	FAST_SENDER
1128.307	FAST_SENDER	N/A
1129.079	RECEIVER	FAST_SENDER
1131.509	FAST_SENDER	N/A
1137.406	RECEIVER	FAST_SENDER
1139.816	FAST_SENDER	N/A
1140.593	RECEIVER	FAST_SENDER
1143.039	FAST_SENDER	N/A
1149.072	RECEIVER	FAST_SENDER
1151.505	FAST_SENDER	N/A
1152.243	RECEIVER	FAST_SENDER
1154.664	FAST_SENDER	N/A
1160.725	RECEIVER	FAST_SENDER
1163.155	FAST_SENDER	N/A
1163.937	RECEIVER	FAST_SENDER
1166.380	FAST_SENDER	N/A
1177.145	RECEIVER	FAST_SENDER
1179.551	FAST_SENDER	N/A
1180.266	RECEIVER	FAST_SENDER
1182.689	FAST_SENDER	N/A
1188.400	RECEIVER	FAST_SENDER
1190.811	FAST_SENDER	N/A
1191.548	RECEIVER	FAST_SENDER
1193.959	FAST_SENDER	N/A
1199.635	RECEIVER	FAST_SENDER
1202.064	FAST_SENDER	N/A
1202.819	RECEIVER	FAST_SENDER
1205.258	FAST_SENDER	N/A
1211.163	RECEIVER	FAST_SENDER
1213.592	FAST_SENDER	N/A
1214.361	RECEIVER	FAST_SENDER
1216.805	FAST_SENDER	N/A
1222.756	RECEIVER	FAST_SENDER
1225.169	FAST_SENDER	N/A
1225.945	RECEIVER	FAST_SENDER
1228.393	FAST_SENDER	N/A
1230.420	SLOW_SENDER1	N/A
1234.679	RECEIVER	FAST_SENDER
1237.128	FAST_SENDER	N/A
1237.903	RECEIVER	FAST_SENDER
1240.306	FAST_SENDER	N/A
1243.544	SLOW_SENDER1	N/A
1244.296	RECEIVER	SLOW_SENDER1
1253.160	FAST_SENDER	N/A
1255.160	FAST_SENDER	N/A
1255.239	SLOW_SENDER1	N/A
1257.160	FAST_SENDER	N/A
1257.572	RECEIVER	SLOW_SENDER1
1259.160	FAST_SENDER	N/A
1261.160	FAST_SENDER	N/A
1263.160	FAST_SENDER	N/A
1265.015	SLOW_SENDER1	N/A
1265.160	FAST_SENDER	N/A
1265.762	RECEIVER	SLOW_SENDER1
1267.160	FAST_SENDER	N/A
1267.917	RECEIVER	FAST_SENDER
1270.337	FAST_SENDER	N/A
1273.178	SLOW_SENDER1	N/A
1273.977	RECEIVER	SLOW_SENDER1
1281.387	SLOW_SENDER1	N/A
1283.363	FAST_SENDER	N/A
1284.098	RECEIVER	FAST_SENDER
1286.541	FAST_SENDER	N/A
1292.542	RECEIVER	FAST_SENDER
1294.964	FAST_SENDER	N/A
1295.753	RECEIVER	FAST_SENDER
1298.169	FAST_SENDER	N/A
1304.160	RECEIVER	FAST_SENDER
1306.565	FAST_SENDER	N/A
1307.374	RECEIVER	FAST_SENDER
1309.814	FAST_SENDER	N/A
1315.609	RECEIVER	FAST_SENDER
1318.012	FAST_SENDER	N/A
1318.778	RECEIVER	FAST_SENDER
1321.219	FAST_SENDER	N/A
1327.046	RECEIVER	FAST_SENDER
1329.465	FAST_SENDER	N/A
1330.210	RECEIVER	FAST_SENDER
1332.660	FAST_SENDER	N/A
1343.639	RECEIVER	FAST_SENDER
1346.065	FAST_SENDER	N/A
1346.848	RECEIVER	FAST_SENDER
1349.296	FAST_SENDER	N/A
1355.282	RECEIVER	FAST_SENDER
1357.693	FAST_SENDER	N/A
1358.469	RECEIVER	FAST_SENDER
1360.907	FAST_SENDER	N/A
1371.602	RECEIVER	FAST_SENDER
1374.005	FAST_SENDER	N/A
1374.751	RECEIVER	FAST_SENDER
1377.191	FAST_SENDER	N/A
1383.138	RECEIVER	FAST_SENDER
1385.547	FAST_SENDER	N/A
1386.301	RECEIVER	FAST_SENDER
1388.730	FAST_SENDER	N/A
1395.140	RECEIVER	FAST_SENDER
1397.545	FAST_SENDER	N/A
1398.281	RECEIVER	FAST_SENDER
1400.721	FAST_SENDER	N/A
1411.156	RECEIVER	FAST_SENDER
1413.566	FAST_SENDER	N/A
1414.346	RECEIVER	FAST_SENDER
1416.793	FAST_SENDER	N/A
1422.816	RECEIVER	FAST_SENDER
1425.256	FAST_SENDER	N/A
1426.027	RECEIVER	FAST_SENDER
1428.441	FAST_SENDER	N/A
1433.951	RECEIVER	FAST_SENDER
1436.395	FAST_SENDER	N/A
1437.186	RECEIVER	FAST_SENDER
1439.589	FAST_SENDER	N/A
1445.256	RECEIVER	FAST_SENDER
1447.688	FAST_SENDER	N/A
1448.495	RECEIVER	FAST_SENDER
1450.934	FAST_SENDER	N/A
1456.975	RECEIVER	FAST_SENDER
1463.510	FAST_SENDER	N/A
1464.275	RECEIVER	FAST_SENDER
1466.690	FAST_SENDER	N/A
1472.677	RECEIVER	FAST_SENDER
1475.100	FAST_SENDER	N/A
1475.861	RECEIVER	FAST_SENDER
1477.910	SLOW_SENDER1	N/A
1478.265	FAST_SENDER	N/A
1483.870	RECEIVER	SLOW_SENDER1
1489.281	SLOW_SENDER1	N/A
1490.030	RECEIVER	SLOW_SENDER1
1491.534	FAST_SENDER	N/A
1495.468	SLOW_SENDER1	N/A
1496.233	RECEIVER	SLOW_SENDER1
1501.639	SLOW_SENDER1	N/A
1504.378	FAST_SENDER	N/A
1504.492	RECEIVER	SLOW_SENDER1
1510.545	RECEIVER	FAST_SENDER
1511.938	SLOW_SENDER1	N/A
1512.973	FAST_SENDER	N/A
1514.489	RECEIVER	SLOW_SENDER1
1518.985	RECEIVER	FAST_SENDER
1521.398	FAST_SENDER	N/A
1521.892	SLOW_SENDER1	N/A
1525.678	RECEIVER	SLOW_SENDER1
1527.565	RECEIVER	FAST_SENDER
1529.992	FAST_SENDER	N/A
1531.992	FAST_SENDER	N/A
1533.992	FAST_SENDER	N/A
1535.992	FAST_SENDER	N/A
1537.992	FAST_SENDER	N/A
1539.992	FAST_SENDER	N/A
1541.992	FAST_SENDER	N/A
1543.992	FAST_SENDER	N/A
1549.975	RECEIVER	FAST_SENDER
1552.421	FAST_SENDER	N/A
1558.421	RECEIVER	FAST_SENDER
1560.832	FAST_SENDER	N/A
1566.522	RECEIVER	FAST_SENDER
1568.958	FAST_SENDER	N/A
1569.720	RECEIVER	FAST_SENDER
1572.141	FAST_SENDER	N/A
1577.618	RECEIVER	FAST_SENDER
1580.023	FAST_SENDER	N/A
1580.767	RECEIVER	FAST_SENDER
1583.179	FAST_SENDER	N/A
1589.089	RECEIVER	FAST_SENDER
1591.491	FAST_SENDER	N/A
1592.259	RECEIVER	FAST_SENDER
1594.661	FAST_SENDER	N/A
1600.659	RECEIVER	FAST_SENDER
1603.108	FAST_SENDER	N/A
1603.877	RECEIVER	FAST_SENDER
1606.298	FAST_SENDER	N/A
1612.250	RECEIVER	FAST_SENDER
1614.686	FAST_SENDER	N/A
1615.429	RECEIVER	FAST_SENDER
1617.875	FAST_SENDER	N/A
1623.639	RECEIVER	FAST_SENDER
1626.071	FAST_SENDER	N/A
1626.842	RECEIVER	FAST_SENDER
1629.273	FAST_SENDER	N/A
1634.904	RECEIVER	FAST_SENDER
1637.328	FAST_SENDER	N/A
1638.068	RECEIVER	FAST_SENDER
1640.508	FAST_SENDER	N/A
1646.921	RECEIVER	FAST_SENDER
1649.356	FAST_SENDER	N/A
1650.127	RECEIVER	FAST_SENDER
1652.533	FAST_SENDER	N/A
1658.200	RECEIVER	FAST_SENDER
1660.601	FAST_SENDER	N/A
1661.347	RECEIVER	FAST_SENDER
1663.787	FAST_SENDER	N/A
1670.153	RECEIVER	FAST_SENDER
1672.571	FAST_SENDER	N/A
1673.315	RECEIVER	FAST_SENDER
1685.374	FAST_SENDER	N/A
1686.144	RECEIVER	FAST_SENDER
1688.579	FAST_SENDER	N/A
1694.853	RECEIVER	FAST_SENDER
1697.301	FAST_SENDER	N/A
1698.094	RECEIVER	FAST_SENDER
1700.510	FAST_SENDER	N/A
1706.670	RECEIVER	FAST_SENDER
1709.095	FAST_SENDER	N/A
1709.870	RECEIVER	FAST_SENDER
1712.273	FAST_SENDER	N/A
1718.192	RECEIVER	FAST_SENDER
1720.600	FAST_SENDER	N/A
1721.150	SLOW_SENDER1	N/A
1721.401	RECEIVER	FAST_SENDER
1728.684	RECEIVER	SLOW_SENDER1
1729.547	FAST_SENDER	N/A
1734.133	SLOW_SENDER1	N/A
1734.876	RECEIVER	SLOW_SENDER1
1740.291	SLOW_SENDER1	N/A
1742.164	FAST_SENDER	N/A
1742.810	RECEIVER	SLOW_SENDER1
1748.315	RECEIVER	FAST_SENDER
1750.229	SLOW_SENDER1	N/A
1750.755	FAST_SENDER	N/A
1751.533	RECEIVER	FAST_SENDER
1753.953	FAST_SENDER	N/A
1754.763	RECEIVER	SLOW_SENDER1
1755.953	FAST_SENDER	N/A
1757.953	FAST_SENDER	N/A
1759.953	FAST_SENDER	N/A
1761.953	FAST_SENDER	N/A
1762.189	SLOW_SENDER1	N/A
1763.953	FAST_SENDER	N/A
1765.953	FAST_SENDER	N/A
1767.953	FAST_SENDER	N/A
1768.725	RECEIVER	FAST_SENDER
1771.170	FAST_SENDER	N/A
1777.142	RECEIVER	FAST_SENDER
1779.572	FAST_SENDER	N/A
1780.396	RECEIVER	FAST_SENDER
1782.828	FAST_SENDER	N/A
1788.235	RECEIVER	FAST_SENDER
1790.643	FAST_SENDER	N/A
1791.363	RECEIVER	FAST_SENDER
1793.776	FAST_SENDER	N/A
1799.703	RECEIVER	FAST_SENDER
1802.112	FAST_SENDER	N/A
1802.866	RECEIVER	FAST_SENDER
1805.278	FAST_SENDER	N/A
1811.250	RECEIVER	FAST_SENDER
1813.679	FAST_SENDER	N/A
1814.451	RECEIVER	FAST_SENDER
1816.889	FAST_SENDER	N/A
1823.139	RECEIVER	FAST_SENDER
1825.562	FAST_SENDER	N/A
1826.294	RECEIVER	FAST_SENDER
1828.721	FAST_SENDER	N/A
1834.334	RECEIVER	FAST_SENDER
1836.754	FAST_SENDER	N/A
1837.473	RECEIVER	FAST_SENDER
1839.880	FAST_SENDER	N/A
1845.603	RECEIVER	FAST_SENDER
1848.019	FAST_SENDER	N/A
1848.786	RECEIVER	FAST_SENDER
1856.466	FAST_SENDER	N/A
1857.215	RECEIVER	FAST_SENDER
1859.665	FAST_SENDER	N/A
1865.725	RECEIVER	FAST_SENDER
1868.143	FAST_SENDER	N/A
1868.946	RECEIVER	FAST_SENDER
1871.373	FAST_SENDER	N/A
1877.351	RECEIVER	FAST_SENDER
1879.781	FAST_SENDER	N/A
1880.500	RECEIVER	FAST_SENDER
1882.903	FAST_SENDER	N/A
1888.659	RECEIVER	FAST_SENDER
1891.065	FAST_SENDER	N/A
1891.838	RECEIVER	FAST_SENDER
1894.277	FAST_SENDER	N/A
1900.214	RECEIVER	FAST_SENDER
1902.617	FAST_SENDER	N/A
1904.753	RECEIVER	FAST_SENDER
1907.155	FAST_SENDER	N/A
1912.852	RECEIVER	FAST_SENDER
1915.283	FAST_SENDER	N/A
1916.067	RECEIVER	FAST_SENDER
1918.491	FAST_SENDER	N/A
1924.777	RECEIVER	FAST_SENDER
1927.195	FAST_SENDER	N/A
1927.956	RECEIVER	FAST_SENDER
1930.402	FAST_SENDER	N/A
1936.071	RECEIVER	FAST_SENDER
1938.472	FAST_SENDER	N/A
1939.257	RECEIVER	FAST_SENDER
1941.677	FAST_SENDER	N/A
1947.903	RECEIVER	FAST_SENDER
1950.307	FAST_SENDER	N/A
1951.079	RECEIVER	FAST_SENDER
1953.502	FAST_SENDER	N/A
1959.570	RECEIVER	FAST_SENDER
1959.770	SLOW_SENDER1	N/A
1960.543	RECEIVER	SLOW_SENDER1
1961.994	FAST_SENDER	N/A
1962.952	SLOW_SENDER1	N/A
1967.070	RECEIVER	SLOW_SENDER1
1972.498	SLOW_SENDER1	N/A
1974.364	FAST_SENDER	N/A
1974.921	RECEIVER	SLOW_SENDER1
1976.364	FAST_SENDER	N/A
1978.364	FAST_SENDER	N/A
1980.364	FAST_SENDER	N/A
1982.358	SLOW_SENDER1	N/A
1982.364	FAST_SENDER	N/A
1983.123	RECEIVER	SLOW_SENDER1
1984.364	FAST_SENDER	N/A
1986.364	FAST_SENDER	N/A
1988.364	FAST_SENDER	N/A
1989.140	RECEIVER	FAST_SENDER
1990.528	SLOW_SENDER1	N/A
1991.291	RECEIVER	SLOW_SENDER1
1991.546	FAST_SENDER	N/A
1992.317	RECEIVER	FAST_SENDER
1994.738	FAST_SENDER	N/A
1998.704	SLOW_SENDER1	N/A
1999.444	RECEIVER	SLOW_SENDER1
2006.880	SLOW_SENDER1	N/A
2007.606	FAST_SENDER	N/A
2008.365	RECEIVER	FAST_SENDER
2010.389	RECEIVER	SLOW_SENDER1
2010.768	FAST_SENDER	N/A
2012.768	FAST_SENDER	N/A
2014.768	FAST_SENDER	N/A
2016.768	FAST_SENDER	N/A
2018.768	FAST_SENDER	N/A
2020.768	FAST_SENDER	N/A
2022.768	FAST_SENDER	N/A
2024.768	FAST_SENDER	N/A
2025.554	RECEIVER	FAST_SENDER
2027.957	FAST_SENDER	N/A
2034.107	RECEIVER	FAST_SENDER
2036.519	FAST_SENDER	N/A
2037.235	RECEIVER	FAST_SENDER
2039.682	FAST_SENDER	N/A
2046.015	RECEIVER	FAST_SENDER
2048.415	FAST_SENDER	N/A
2049.191	RECEIVER	FAST_SENDER
2051.629	FAST_SENDER	N/A
2057.647	RECEIVER	FAST_SENDER
2064.180	FAST_SENDER	N/A
2064.947	RECEIVER	FAST_SENDER
2067.371	FAST_SENDER	N/A
2073.311	RECEIVER	FAST_SENDER
2075.759	FAST_SENDER	N/A
2076.549	RECEIVER	FAST_SENDER
2078.969	FAST_SENDER	N/A
2084.833	RECEIVER	FAST_SENDER
2087.257	FAST_SENDER	N/A
2089.617	RECEIVER	FAST_SENDER
2092.042	FAST_SENDER	N/A
2098.227	RECEIVER	FAST_SENDER
2100.643	FAST_SENDER	N/A
2101.416	RECEIVER	FAST_SENDER
2103.831	FAST_SENDER	N/A
2109.925	RECEIVER	FAST_SENDER
2112.371	FAST_SENDER	N/A
2113.174	RECEIVER	FAST_SENDER
2115.613	FAST_SENDER	N/A
2126.401	RECEIVER	FAST_SENDER
2128.836	FAST_SENDER	N/A
2134.845	RECEIVER	FAST_SENDER
2137.288	FAST_SENDER	N/A
2143.328	RECEIVER	FAST_SENDER
2145.760	FAST_SENDER	N/A
2146.489	RECEIVER	FAST_SENDER
2148.927	FAST_SENDER	N/A
2154.785	RECEIVER	FAST_SENDER
2157.221	FAST_SENDER	N/A
2157.971	RECEIVER	FAST_SENDER
2160.372	FAST_SENDER	N/A
2170.841	RECEIVER	FAST_SENDER
2173.253	FAST_SENDER	N/A
2179.058	RECEIVER	FAST_SENDER
2181.483	FAST_SENDER	N/A
2187.109	RECEIVER	FAST_SENDER
2189.532	FAST_SENDER	N/A
2195.335	RECEIVER	FAST_SENDER
2197.780	FAST_SENDER	N/A
2198.554	RECEIVER	FAST_SENDER
2201.001	FAST_SENDER	N/A
2206.050	SLOW_SENDER1	N/A
2207.420	RECEIVER	FAST_SENDER
2208.227	RECEIVER	SLOW_SENDER1
2209.862	FAST_SENDER	N/A
2210.640	SLOW_SENDER1	N/A
2215.364	RECEIVER	SLOW_SENDER1
2220.431	RECEIVER	FAST_SENDER
2222.777	SLOW_SENDER1	N/A
2222.866	FAST_SENDER	N/A
2223.502	RECEIVER	SLOW_SENDER1
2224.866	FAST_SENDER	N/A
2226.866	FAST_SENDER	N/A
2228.866	FAST_SENDER	N/A
2230.866	FAST_SENDER	N/A
2230.920	SLOW_SENDER1	N/A
2231.658	RECEIVER	SLOW_SENDER1
2232.866	FAST_SENDER	N/A
2234.866	FAST_SENDER	N/A
2236.866	FAST_SENDER	N/A
2237.625	RECEIVER	FAST_SENDER
2239.062	SLOW_SENDER1	N/A
2239.824	RECEIVER	SLOW_SENDER1
2240.034	FAST_SENDER	N/A
2245.974	RECEIVER	FAST_SENDER
2247.241	SLOW_SENDER1	N/A
2248.040	RECEIVER	SLOW_SENDER1
2248.398	FAST_SENDER	N/A
2255.479	SLOW_SENDER1	N/A
2256.262	RECEIVER	SLOW_SENDER1
2259.040	RECEIVER	FAST_SENDER
2261.450	FAST_SENDER	N/A
2263.711	SLOW_SENDER1	N/A
2264.469	RECEIVER	SLOW_SENDER1
2268.122	RECEIVER	FAST_SENDER
2270.540	FAST_SENDER	N/A
2271.872	SLOW_SENDER1	N/A
2272.642	RECEIVER	SLOW_SENDER1
2276.767	RECEIVER	FAST_SENDER
2279.185	FAST_SENDER	N/A
2280.085	SLOW_SENDER1	N/A
2280.888	RECEIVER	SLOW_SENDER1
2285.417	RECEIVER	FAST_SENDER
2287.852	FAST_SENDER	N/A
2288.332	SLOW_SENDER1	N/A
2289.080	RECEIVER	SLOW_SENDER1
2294.283	RECEIVER	FAST_SENDER
2296.721	FAST_SENDER	N/A
2302.815	RECEIVER	FAST_SENDER
2305.250	FAST_SENDER	N/A
2311.395	RECEIVER	FAST_SENDER
2313.802	FAST_SENDER	N/A
2319.504	RECEIVER	FAST_SENDER
2321.939	FAST_SENDER	N/A
2332.120	RECEIVER	FAST_SENDER
2334.525	FAST_SENDER	N/A
2340.670	RECEIVER	FAST_SENDER
2343.088	FAST_SENDER	N/A
2348.842	RECEIVER	FAST_SENDER
2351.263	FAST_SENDER	N/A
2357.259	RECEIVER	FAST_SENDER
2359.681	FAST_SENDER	N/A
2365.468	RECEIVER	FAST_SENDER
2367.885	FAST_SENDER	N/A
2374.031	RECEIVER	FAST_SENDER
2376.468	FAST_SENDER	N/A
2382.438	RECEIVER	FAST_SENDER
2384.871	FAST_SENDER	N/A
2390.696	RECEIVER	FAST_SENDER
2397.859	FAST_SENDER	N/A
2403.593	RECEIVER	FAST_SENDER
2406.027	FAST_SENDER	N/A
2406.828	RECEIVER	FAST_SENDER
2409.278	FAST_SENDER	N/A
2415.492	RECEIVER	FAST_SENDER
2417.935	FAST_SENDER	N/A
2418.724	RECEIVER	FAST_SENDER
2426.249	FAST_SENDER	N/A
2427.018	RECEIVER	FAST_SENDER
2429.450	FAST_SENDER	N/A
2435.087	RECEIVER	FAST_SENDER
2437.536	FAST_SENDER	N/A
2438.265	RECEIVER	FAST_SENDER
2440.692	FAST_SENDER	N/A
2446.606	RECEIVER	FAST_SENDER
2449.048	FAST_SENDER	N/A
2449.831	RECEIVER	FAST_SENDER
2452.245	FAST_SENDER	N/A
2458.384	RECEIVER	FAST_SENDER
2460.829	FAST_SENDER	N/A
2461.554	RECEIVER	FAST_SENDER
2464.001	FAST_SENDER	N/A
2469.587	RECEIVER	FAST_SENDER
2472.030	FAST_SENDER	N/A
2472.742	RECEIVER	FAST_SENDER
2475.158	FAST_SENDER	N/A
2481.215	RECEIVER	FAST_SENDER
2483.628	FAST_SENDER	N/A
2484.372	RECEIVER	FAST_SENDER
2485.020	SLOW_SENDER1	N/A
2486.775	FAST_SENDER	N/A
2490.949	RECEIVER	SLOW_SENDER1
2496.380	SLOW_SENDER1	N/A
2498.720	RECEIVER	SLOW_SENDER1
2499.481	FAST_SENDER	N/A
2504.131	SLOW_SENDER1	N/A
2504.863	RECEIVER	SLOW_SENDER1
2512.182	FAST_SENDER	N/A
2512.279	SLOW_SENDER1	N/A
2512.897	RECEIVER	FAST_SENDER
2513.589	RECEIVER	SLOW_SENDER1
2515.341	FAST_SENDER	N/A
2516.128	RECEIVER	FAST_SENDER
2518.569	FAST_SENDER	N/A
2521.021	SLOW_SENDER1	N/A
2521.786	RECEIVER	SLOW_SENDER1
2524.615	RECEIVER	FAST_SENDER
2527.029	FAST_SENDER	N/A
2530.672	SLOW_SENDER1	N/A
2531.463	RECEIVER	SLOW_SENDER1
2532.519	RECEIVER	FAST_SENDER
2534.959	FAST_SENDER	N/A
2538.866	SLOW_SENDER1	N/A
2539.644	RECEIVER	SLOW_SENDER1
2540.607	RECEIVER	FAST_SENDER
2543.047	FAST_SENDER	N/A
2547.088	SLOW_SENDER1	N/A
2548.614	RECEIVER	FAST_SENDER
2551.056	FAST_SENDER	N/A
2557.262	RECEIVER	FAST_SENDER
2559.688	FAST_SENDER	N/A
2565.611	RECEIVER	FAST_SENDER
2568.046	FAST_SENDER	N/A
2573.626	RECEIVER	FAST_SENDER
2576.035	FAST_SENDER	N/A
2582.357	RECEIVER	FAST_SENDER
2584.785	FAST_SENDER	N/A
2590.646	RECEIVER	FAST_SENDER
2593.092	FAST_SENDER	N/A
2599.329	RECEIVER	FAST_SENDER
2601.729	FAST_SENDER	N/A
2607.434	RECEIVER	FAST_SENDER
2609.869	FAST_SENDER	N/A
2616.118	RECEIVER	FAST_SENDER
2618.545	FAST_SENDER	N/A
2619.283	RECEIVER	FAST_SENDER
2621.693	FAST_SENDER	N/A
2627.490	RECEIVER	FAST_SENDER
2629.920	FAST_SENDER	N/A
2630.661	RECEIVER	FAST_SENDER
2633.097	FAST_SENDER	N/A
2639.070	RECEIVER	FAST_SENDER
2641.477	FAST_SENDER	N/A
2642.244	RECEIVER	FAST_SENDER
2644.647	FAST_SENDER	N/A
2650.780	RECEIVER	FAST_SENDER
2653.201	FAST_SENDER	N/A
2653.975	RECEIVER	FAST_SENDER
2656.377	FAST_SENDER	N/A
2662.360	RECEIVER	FAST_SENDER
2664.806	FAST_SENDER	N/A
2665.560	RECEIVER	FAST_SENDER
2673.185	FAST_SENDER	N/A
2675.535	RECEIVER	FAST_SENDER
2677.979	FAST_SENDER	N/A
2684.201	RECEIVER	FAST_SENDER
2686.647	FAST_SENDER	N/A
2692.623	RECEIVER	FAST_SENDER
2695.024	FAST_SENDER	N/A
2700.697	RECEIVER	FAST_SENDER
2703.110	FAST_SENDER	N/A
2708.943	RECEIVER	FAST_SENDER
2711.393	FAST_SENDER	N/A
2712.151	RECEIVER	FAST_SENDER
2714.564	FAST_SENDER	N/A
2720.614	RECEIVER	FAST_SENDER
2723.026	FAST_SENDER	N/A
2723.808	RECEIVER	FAST_SENDER
2726.224	FAST_SENDER	N/A
2732.451	RECEIVER	FAST_SENDER
2734.865	FAST_SENDER	N/A
2735.630	RECEIVER	FAST_SENDER
2738.074	FAST_SENDER	N/A
2743.929	RECEIVER	FAST_SENDER
2745.080	SLOW_SENDER1	N/A
2745.836	RECEIVER	SLOW_SENDER1
2746.359	FAST_SENDER	N/A
2748.268	SLOW_SENDER1	N/A
2752.049	RECEIVER	SLOW_SENDER1
2756.954	RECEIVER	FAST_SENDER
2759.390	FAST_SENDER	N/A
2761.390	FAST_SENDER	N/A
2761.747	SLOW_SENDER1	N/A
2762.485	RECEIVER	SLOW_SENDER1
2763.390	FAST_SENDER	N/A
2765.390	FAST_SENDER	N/A
2767.390	FAST_SENDER	N/A
2769.390	FAST_SENDER	N/A
2769.926	SLOW_SENDER1	N/A
2770.648	RECEIVER	SLOW_SENDER1
2771.390	FAST_SENDER	N/A
2773.390	FAST_SENDER	N/A
2778.053	SLOW_SENDER1	N/A
2778.773	RECEIVER	SLOW_SENDER1
2783.755	RECEIVER	FAST_SENDER
2786.196	FAST_SENDER	N/A
2788.196	FAST_SENDER	N/A
2789.819	SLOW_SENDER1	N/A
2790.196	FAST_SENDER	N/A
2790.585	RECEIVER	SLOW_SENDER1
2792.196	FAST_SENDER	N/A
2794.196	FAST_SENDER	N/A
2796.196	FAST_SENDER	N/A
2798.012	SLOW_SENDER1	N/A
2798.196	FAST_SENDER	N/A
2798.769	RECEIVER	SLOW_SENDER1
2800.196	FAST_SENDER	N/A
2806.180	SLOW_SENDER1	N/A
2806.254	RECEIVER	FAST_SENDER
2806.958	RECEIVER	SLOW_SENDER1
2808.684	FAST_SENDER	N/A
2814.346	RECEIVER	FAST_SENDER
2816.780	FAST_SENDER	N/A
2822.929	RECEIVER	FAST_SENDER
2825.341	FAST_SENDER	N/A
2831.182	RECEIVER	FAST_SENDER
2833.597	FAST_SENDER	N/A
2834.356	RECEIVER	FAST_SENDER
2836.787	FAST_SENDER	N/A
2842.713	RECEIVER	FAST_SENDER
2845.149	FAST_SENDER	N/A
2845.952	RECEIVER	FAST_SENDER
2853.493	FAST_SENDER	N/A
2859.654	RECEIVER	FAST_SENDER
2862.084	FAST_SENDER	N/A
2862.807	RECEIVER	FAST_SENDER
2865.241	FAST_SENDER	N/A
2871.117	RECEIVER	FAST_SENDER
2873.543	FAST_SENDER	N/A
2874.345	RECEIVER	FAST_SENDER
2876.766	FAST_SENDER	N/A
2882.496	RECEIVER	FAST_SENDER
2884.905	FAST_SENDER	N/A
2885.683	RECEIVER	FAST_SENDER
2888.120	FAST_SENDER	N/A
2894.092	RECEIVER	FAST_SENDER
2900.496	FAST_SENDER	N/A
2901.290	RECEIVER	FAST_SENDER
2903.691	FAST_SENDER	N/A
2909.894	RECEIVER	FAST_SENDER
2912.336	FAST_SENDER	N/A
2913.096	RECEIVER	FAST_SENDER
2915.503	FAST_SENDER	N/A
2921.294	RECEIVER	FAST_SENDER
2923.727	FAST_SENDER	N/A
2924.443	RECEIVER	FAST_SENDER
2926.869	FAST_SENDER	N/A
2932.778	RECEIVER	FAST_SENDER
2935.211	FAST_SENDER	N/A
2935.947	RECEIVER	FAST_SENDER
2938.352	FAST_SENDER	N/A
2944.497	RECEIVER	FAST_SENDER
2946.945	FAST_SENDER	N/A
2947.703	RECEIVER	FAST_SENDER
2950.114	FAST_SENDER	N/A
2955.644	RECEIVER	FAST_SENDER
2958.085	FAST_SENDER	N/A
2958.839	RECEIVER	FAST_SENDER
2961.258	FAST_SENDER	N/A
2967.466	RECEIVER	FAST_SENDER
2969.871	FAST_SENDER	N/A
2970.609	RECEIVER	FAST_SENDER
2973.041	FAST_SENDER	N/A
2979.161	RECEIVER	FAST_SENDER
2981.578	FAST_SENDER	N/A
2982.307	RECEIVER	FAST_SENDER
2984.728	FAST_SENDER	N/A
2990.460	RECEIVER	FAST_SENDER
2992.870	FAST_SENDER	N/A
2993.649	RECEIVER	FAST_SENDER
2996.051	FAST_SENDER	N/A
3001.974	RECEIVER	FAST_SENDER
3002.510	SLOW_SENDER1	N/A
3003.274	RECEIVER	SLOW_SENDER1
3004.381	FAST_SENDER	N/A
3005.698	SLOW_SENDER1	N/A
3009.700	RECEIVER	SLOW_SENDER1
3015.120	SLOW_SENDER1	N/A
3017.344	FAST_SENDER	N/A
3017.404	RECEIVER	SLOW_SENDER1
3019.344	FAST_SENDER	N/A
3021.344	FAST_SENDER	N/A
3023.344	FAST_SENDER	N/A
3024.833	SLOW_SENDER1	N/A
3025.344	FAST_SENDER	N/A
3025.615	RECEIVER	SLOW_SENDER1
3027.344	FAST_SENDER	N/A
3029.344	FAST_SENDER	N/A
3031.344	FAST_SENDER	N/A
3032.144	RECEIVER	FAST_SENDER
3033.036	SLOW_SENDER1	N/A
3033.830	RECEIVER	SLOW_SENDER1
3034.585	FAST_SENDER	N/A
3035.335	RECEIVER	FAST_SENDER
3037.771	FAST_SENDER	N/A
3041.244	SLOW_SENDER1	N/A
3042.036	RECEIVER	SLOW_SENDER1
3049.476	SLOW_SENDER1	N/A
3050.319	FAST_SENDER	N/A
3051.052	RECEIVER	FAST_SENDER
3053.480	FAST_SENDER	N/A
3053.672	RECEIVER	SLOW_SENDER1
3055.480	FAST_SENDER	N/A
3057.480	FAST_SENDER	N/A
3059.480	FAST_SENDER	N/A
3061.480	FAST_SENDER	N/A
3063.480	FAST_SENDER	N/A
3065.480	FAST_SENDER	N/A
3067.480	FAST_SENDER	N/A
3068.268	RECEIVER	FAST_SENDER
3075.853	FAST_SENDER	N/A
3076.624	RECEIVER	FAST_SENDER
3079.039	FAST_SENDER	N/A
3085.028	RECEIVER	FAST_SENDER
3087.445	FAST_SENDER	N/A
3088.193	RECEIVER	FAST_SENDER
3090.638	FAST_SENDER	N/A
3096.359	RECEIVER	FAST_SENDER
3098.797	FAST_SENDER	N/A
3099.524	RECEIVER	FAST_SENDER
3101.971	FAST_SENDER	N/A
3107.863	RECEIVER	FAST_SENDER
3110.278	FAST_SENDER	N/A
3111.033	RECEIVER	FAST_SENDER
3113.466	FAST_SENDER	N/A
3119.718	RECEIVER	FAST_SENDER
3122.142	FAST_SENDER	N/A
3122.918	RECEIVER	FAST_SENDER
3125.363	FAST_SENDER	N/A
3131.197	RECEIVER	FAST_SENDER
3133.597	FAST_SENDER	N/A
3134.376	RECEIVER	FAST_SENDER
3136.798	FAST_SENDER	N/A
3143.041	RECEIVER	FAST_SENDER
3145.473	FAST_SENDER	N/A
3146.231	RECEIVER	FAST_SENDER
3148.668	FAST_SENDER	N/A
3154.541	RECEIVER	FAST_SENDER
3156.976	FAST_SENDER	N/A
3157.721	RECEIVER	FAST_SENDER
3160.125	FAST_SENDER	N/A
3165.944	RECEIVER	FAST_SENDER
3168.366	FAST_SENDER	N/A
3169.123	RECEIVER	FAST_SENDER
3171.527	FAST_SENDER	N/A
3177.396	RECEIVER	FAST_SENDER
3179.846	FAST_SENDER	N/A
3180.648	RECEIVER	FAST_SENDER
3183.060	FAST_SENDER	N/A
3189.106	RECEIVER	FAST_SENDER
3191.536	FAST_SENDER	N/A
3192.322	RECEIVER	FAST_SENDER
3194.751	FAST_SENDER	N/A
3200.848	RECEIVER	FAST_SENDER
3203.269	FAST_SENDER	N/A
3204.025	RECEIVER	FAST_SENDER
3206.436	FAST_SENDER	N/A
3212.511	RECEIVER	FAST_SENDER
3214.919	FAST_SENDER	N/A
3217.410	RECEIVER	FAST_SENDER
3219.842	FAST_SENDER	N/A
3225.745	RECEIVER	FAST_SENDER
3228.161	FAST_SENDER	N/A
3228.898	RECEIVER	FAST_SENDER
3231.303	FAST_SENDER	N/A
3237.231	RECEIVER	FAST_SENDER
3239.647	FAST_SENDER	N/A
3240.429	RECEIVER	FAST_SENDER
3242.849	FAST_SENDER	N/A
3248.644	RECEIVER	FAST_SENDER
3249.370	SLOW_SENDER1	N/A
3251.073	FAST_SENDER	N/A
3253.796	RECEIVER	FAST_SENDER
3255.300	RECEIVER	SLOW_SENDER1
3256.232	FAST_SENDER	N/A
3260.706	SLOW_SENDER1	N/A
3261.470	RECEIVER	SLOW_SENDER1
3262.629	RECEIVER	FAST_SENDER
3266.870	SLOW_SENDER1	N/A
3269.804	FAST_SENDER	N/A
3270.737	RECEIVER	SLOW_SENDER1
3271.804	FAST_SENDER	N/A
3273.804	FAST_SENDER	N/A
3275.804	FAST_SENDER	N/A
3277.804	FAST_SENDER	N/A
3278.177	SLOW_SENDER1	N/A
3278.975	RECEIVER	SLOW_SENDER1
3279.804	FAST_SENDER	N/A
3281.804	FAST_SENDER	N/A
3283.804	FAST_SENDER	N/A
3286.416	SLOW_SENDER1	N/A
3287.206	RECEIVER	SLOW_SENDER1
3289.592	RECEIVER	FAST_SENDER
3292.004	FAST_SENDER	N/A
3294.004	FAST_SENDER	N/A
3296.004	FAST_SENDER	N/A
3298.004	FAST_SENDER	N/A
3300.004	FAST_SENDER	N/A
3302.004	FAST_SENDER	N/A
3304.004	FAST_SENDER	N/A
3306.004	FAST_SENDER	N/A
3311.778	RECEIVER	FAST_SENDER
3314.188	FAST_SENDER	N/A
3320.243	RECEIVER	FAST_SENDER
3322.665	FAST_SENDER	N/A
3328.500	RECEIVER	FAST_SENDER
3330.912	FAST_SENDER	N/A
3336.919	RECEIVER	FAST_SENDER
3339.343	FAST_SENDER	N/A
3340.111	RECEIVER	FAST_SENDER
3342.558	FAST_SENDER	N/A
3348.448	RECEIVER	FAST_SENDER
3350.852	FAST_SENDER	N/A
3351.575	RECEIVER	FAST_SENDER
3354.015	FAST_SENDER	N/A
3359.825	RECEIVER	FAST_SENDER
3362.251	FAST_SENDER	N/A
3362.999	RECEIVER	FAST_SENDER
3365.443	FAST_SENDER	N/A
3371.103	RECEIVER	FAST_SENDER
3373.535	FAST_SENDER	N/A
3375.764	RECEIVER	FAST_SENDER
3378.194	FAST_SENDER	N/A
3384.382	RECEIVER	FAST_SENDER
3386.810	FAST_SENDER	N/A
3392.903	RECEIVER	FAST_SENDER
3395.308	FAST_SENDER	N/A
3401.058	RECEIVER	FAST_SENDER
3403.466	FAST_SENDER	N/A
3409.429	RECEIVER	FAST_SENDER
3411.877	FAST_SENDER	N/A
3412.652	RECEIVER	FAST_SENDER
3415.060	FAST_SENDER	N/A
3420.708	RECEIVER	FAST_SENDER
3423.134	FAST_SENDER	N/A
3425.435	RECEIVER	FAST_SENDER
3427.835	FAST_SENDER	N/A
3433.833	RECEIVER	FAST_SENDER
3436.241	FAST_SENDER	N/A
3441.951	RECEIVER	FAST_SENDER
3444.384	FAST_SENDER	N/A
3450.384	RECEIVER	FAST_SENDER
3452.791	FAST_SENDER	N/A
3463.550	RECEIVER	FAST_SENDER
3465.995	FAST_SENDER	N/A
3471.712	RECEIVER	FAST_SENDER
3474.157	FAST_SENDER	N/A
3480.239	RECEIVER	FAST_SENDER
3482.674	FAST_SENDER	N/A
3486.090	SLOW_SENDER1	N/A
3489.166	RECEIVER	FAST_SENDER
3491.581	FAST_SENDER	N/A
3492.132	RECEIVER	SLOW_SENDER1
3497.542	SLOW_SENDER1	N/A
3498.307	RECEIVER	SLOW_SENDER1
3504.212	FAST_SENDER	N/A
3506.212	FAST_SENDER	N/A
3508.212	FAST_SENDER	N/A
3508.962	SLOW_SENDER1	N/A
3509.744	RECEIVER	SLOW_SENDER1
3510.212	FAST_SENDER	N/A
3512.212	FAST_SENDER	N/A
3514.212	FAST_SENDER	N/A
3516.212	FAST_SENDER	N/A
3517.178	SLOW_SENDER1	N/A
3517.949	RECEIVER	SLOW_SENDER1
3518.212	FAST_SENDER	N/A
3523.941	RECEIVER	FAST_SENDER
3525.399	SLOW_SENDER1	N/A
3526.187	RECEIVER	SLOW_SENDER1
3526.358	FAST_SENDER	N/A
3532.453	RECEIVER	FAST_SENDER
3533.604	SLOW_SENDER1	N/A
3534.355	RECEIVER	SLOW_SENDER1
3534.856	FAST_SENDER	N/A
3540.803	RECEIVER	FAST_SENDER
3541.762	SLOW_SENDER1	N/A
3542.537	RECEIVER	SLOW_SENDER1
3543.236	FAST_SENDER	N/A
3549.575	RECEIVER	FAST_SENDER
3549.940	SLOW_SENDER1	N/A
3550.686	RECEIVER	SLOW_SENDER1
3552.005	FAST_SENDER	N/A
3557.916	RECEIVER	FAST_SENDER
3558.098	SLOW_SENDER1	N/A
3558.856	RECEIVER	SLOW_SENDER1
3560.320	FAST_SENDER	N/A
3566.186	RECEIVER	FAST_SENDER
3566.274	SLOW_SENDER1	N/A
3567.032	RECEIVER	SLOW_SENDER1
3568.616	FAST_SENDER	N/A
3574.514	RECEIVER	FAST_SENDER
3576.956	FAST_SENDER	N/A
3582.981	RECEIVER	FAST_SENDER
3585.395	FAST_SENDER	N/A
3591.360	RECEIVER	FAST_SENDER
3593.796	FAST_SENDER	N/A
3599.382	RECEIVER	FAST_SENDER
3601.804	FAST_SENDER	N/A
3607.754	RECEIVER	FAST_SENDER
3610.164	FAST_SENDER	N/A
3616.057	RECEIVER	FAST_SENDER
3618.500	FAST_SENDER	N/A
3624.297	RECEIVER	FAST_SENDER
3626.725	FAST_SENDER	N/A
3632.621	RECEIVER	FAST_SENDER
3635.051	FAST_SENDER	N/A
3640.816	RECEIVER	FAST_SENDER
3643.232	FAST_SENDER	N/A
3649.140	RECEIVER	FAST_SENDER
3651.558	FAST_SENDER	N/A
3657.415	RECEIVER	FAST_SENDER
3659.835	FAST_SENDER	N/A
3660.605	RECEIVER	FAST_SENDER
3663.023	FAST_SENDER	N/A
3668.895	RECEIVER	FAST_SENDER
3671.334	FAST_SENDER	N/A
3673.535	RECEIVER	FAST_SENDER
3675.958	FAST_SENDER	N/A
3681.791	RECEIVER	FAST_SENDER
3684.218	FAST_SENDER	N/A
3690.157	RECEIVER	FAST_SENDER
3692.598	FAST_SENDER	N/A
3698.815	RECEIVER	FAST_SENDER
3701.257	FAST_SENDER	N/A
3707.091	RECEIVER	FAST_SENDER
3709.493	FAST_SENDER	N/A
3715.578	RECEIVER	FAST_SENDER
3717.983	FAST_SENDER	N/A
3718.764	RECEIVER	FAST_SENDER
3721.205	FAST_SENDER	N/A
3726.935	RECEIVER	FAST_SENDER
3729.364	FAST_SENDER	N/A
3730.161	RECEIVER	FAST_SENDER
3732.577	FAST_SENDER	N/A
3738.770	RECEIVER	FAST_SENDER
3741.215	FAST_SENDER	N/A
3741.926	RECEIVER	FAST_SENDER
3744.335	FAST_SENDER	N/A
3750.165	RECEIVER	FAST_SENDER
3752.589	FAST_SENDER	N/A
3753.330	RECEIVER	FAST_SENDER
3755.756	FAST_SENDER	N/A
3761.469	RECEIVER	FAST_SENDER
3762.370	SLOW_SENDER1	N/A
3763.094	RECEIVER	SLOW_SENDER1
3763.888	FAST_SENDER	N/A
3765.523	SLOW_SENDER1	N/A
3770.237	RECEIVER	SLOW_SENDER1
3775.660	SLOW_SENDER1	N/A
3777.135	FAST_SENDER	N/A
3778.067	RECEIVER	SLOW_SENDER1
3779.135	FAST_SENDER	N/A
3781.135	FAST_SENDER	N/A
3783.135	FAST_SENDER	N/A
3785.135	FAST_SENDER	N/A
3785.487	SLOW_SENDER1	N/A
3786.223	RECEIVER	SLOW_SENDER1
3787.135	FAST_SENDER	N/A
3789.135	FAST_SENDER	N/A
3791.135	FAST_SENDER	N/A
3791.862	RECEIVER	FAST_SENDER
3793.641	SLOW_SENDER1	N/A
3794.309	FAST_SENDER	N/A
3797.678	RECEIVER	SLOW_SENDER1
3800.490	RECEIVER	FAST_SENDER
3802.910	FAST_SENDER	N/A
3804.910	FAST_SENDER	N/A
3805.102	SLOW_SENDER1	N/A
3805.871	RECEIVER	SLOW_SENDER1
3806.910	FAST_SENDER	N/A
3808.910	FAST_SENDER	N/A
3810.910	FAST_SENDER	N/A
3812.910	FAST_SENDER	N/A
3813.293	SLOW_SENDER1	N/A
3814.068	RECEIVER	SLOW_SENDER1
3814.910	FAST_SENDER	N/A
3816.910	FAST_SENDER	N/A
3827.510	RECEIVER	FAST_SENDER
3829.921	FAST_SENDER	N/A
3836.193	RECEIVER	FAST_SENDER
3838.632	FAST_SENDER	N/A
3848.972	RECEIVER	FAST_SENDER
3851.406	FAST_SENDER	N/A
3857.115	RECEIVER	FAST_SENDER
3859.517	FAST_SENDER	N/A
3871.917	FAST_SENDER	N/A
3877.980	RECEIVER	FAST_SENDER
3880.397	FAST_SENDER	N/A
3886.642	RECEIVER	FAST_SENDER
3889.081	FAST_SENDER	N/A
3894.812	RECEIVER	FAST_SENDER
3897.262	FAST_SENDER	N/A
3903.228	RECEIVER	FAST_SENDER
3905.672	FAST_SENDER	N/A
3911.469	RECEIVER	FAST_SENDER
3913.900	FAST_SENDER	N/A
3920.136	RECEIVER	FAST_SENDER
3922.558	FAST_SENDER	N/A
3928.280	RECEIVER	FAST_SENDER
3930.685	FAST_SENDER	N/A
3936.905	RECEIVER	FAST_SENDER
3939.321	FAST_SENDER	N/A
3952.171	FAST_SENDER	N/A
3962.552	RECEIVER	FAST_SENDER
3964.978	FAST_SENDER	N/A
3970.733	RECEIVER	FAST_SENDER
3973.146	FAST_SENDER	N/A
3979.562	RECEIVER	FAST_SENDER
3982.002	FAST_SENDER	N/A
3982.766	RECEIVER	FAST_SENDER
3985.209	FAST_SENDER	N/A
3991.039	RECEIVER	FAST_SENDER
3993.469	FAST_SENDER	N/A
3994.234	RECEIVER	FAST_SENDER
3996.642	FAST_SENDER	N/A
4002.851	RECEIVER	FAST_SENDER
4005.289	FAST_SENDER	N/A
4006.048	RECEIVER	FAST_SENDER
4008.477	FAST_SENDER	N/A
4009.750	SLOW_SENDER1	N/A
4014.792	RECEIVER	FAST_SENDER
4017.235	FAST_SENDER	N/A
4017.599	RECEIVER	SLOW_SENDER1
4022.905	SLOW_SENDER1	N/A
4023.255	RECEIVER	FAST_SENDER
4025.060	RECEIVER	SLOW_SENDER1
4025.693	FAST_SENDER	N/A
4031.709	RECEIVER	FAST_SENDER
4032.480	SLOW_SENDER1	N/A
4034.159	FAST_SENDER	N/A
4034.901	RECEIVER	FAST_SENDER
4037.146	RECEIVER	SLOW_SENDER1
4037.320	FAST_SENDER	N/A
4039.320	FAST_SENDER	N/A
4041.320	FAST_SENDER	N/A
4043.320	FAST_SENDER	N/A
4044.578	SLOW_SENDER1	N/A
4045.320	FAST_SENDER	N/A
4045.353	RECEIVER	SLOW_SENDER1
4047.320	FAST_SENDER	N/A
4049.320	FAST_SENDER	N/A
4051.320	FAST_SENDER	N/A
4052.060	RECEIVER	FAST_SENDER
4052.789	SLOW_SENDER1	N/A
4053.582	RECEIVER	SLOW_SENDER1
4054.502	FAST_SENDER	N/A
4060.314	RECEIVER	FAST_SENDER
4061.027	SLOW_SENDER1	N/A
4062.732	FAST_SENDER	N/A
4068.751	RECEIVER	FAST_SENDER
4071.151	FAST_SENDER	N/A
4081.960	RECEIVER	FAST_SENDER
4084.399	FAST_SENDER	N/A
4090.456	RECEIVER	FAST_SENDER
4092.886	FAST_SENDER	N/A
4098.832	RECEIVER	FAST_SENDER
4101.249	FAST_SENDER	N/A
4107.051	RECEIVER	FAST_SENDER
4109.469	FAST_SENDER	N/A
4115.700	RECEIVER	FAST_SENDER
4118.131	FAST_SENDER	N/A
4124.088	RECEIVER	FAST_SENDER
4131.246	FAST_SENDER	N/A
4137.496	RECEIVER	FAST_SENDER
4139.908	FAST_SENDER	N/A
4145.975	RECEIVER	FAST_SENDER
4148.376	FAST_SENDER	N/A
4149.173	RECEIVER	FAST_SENDER
4151.597	FAST_SENDER	N/A
4157.285	RECEIVER	FAST_SENDER
4159.685	FAST_SENDER	N/A
4165.738	RECEIVER	FAST_SENDER
4168.163	FAST_SENDER	N/A
4168.904	RECEIVER	FAST_SENDER
4171.311	FAST_SENDER	N/A
4177.336	RECEIVER	FAST_SENDER
4179.758	FAST_SENDER	N/A
4180.497	RECEIVER	FAST_SENDER
4182.939	FAST_SENDER	N/A
4188.821	RECEIVER	FAST_SENDER
4191.266	FAST_SENDER	N/A
4192.017	RECEIVER	FAST_SENDER
4194.460	FAST_SENDER	N/A
4200.400	RECEIVER	FAST_SENDER
4202.821	FAST_SENDER	N/A
4203.600	RECEIVER	FAST_SENDER
4206.013	FAST_SENDER	N/A
4211.809	RECEIVER	FAST_SENDER
4214.256	FAST_SENDER	N/A
4215.043	RECEIVER	FAST_SENDER
4217.445	FAST_SENDER	N/A
4223.461	RECEIVER	FAST_SENDER
4225.905	FAST_SENDER	N/A
4226.644	RECEIVER	FAST_SENDER
4229.047	FAST_SENDER	N/A
4234.789	RECEIVER	FAST_SENDER
4237.209	FAST_SENDER	N/A
4237.988	RECEIVER	FAST_SENDER
4240.427	FAST_SENDER	N/A
4246.036	RECEIVER	FAST_SENDER
4248.441	FAST_SENDER	N/A
4249.199	RECEIVER	FAST_SENDER
4251.642	FAST_SENDER	N/A
4257.459	RECEIVER	FAST_SENDER
4257.510	SLOW_SENDER1	N/A
4258.254	RECEIVER	SLOW_SENDER1
4259.899	FAST_SENDER	N/A
4260.692	SLOW_SENDER1	N/A
4264.653	RECEIVER	SLOW_SENDER1
4270.070	SLOW_SENDER1	N/A
4272.442	RECEIVER	SLOW_SENDER1
4273.514	FAST_SENDER	N/A
4275.514	FAST_SENDER	N/A
4277.514	FAST_SENDER	N/A
4279.514	FAST_SENDER	N/A
4279.864	SLOW_SENDER1	N/A
4281.514	FAST_SENDER	N/A
4283.514	FAST_SENDER	N/A
4283.988	RECEIVER	SLOW_SENDER1
4285.514	FAST_SENDER	N/A
4287.514	FAST_SENDER	N/A
4289.514	FAST_SENDER	N/A
4291.420	SLOW_SENDER1	N/A
4291.514	FAST_SENDER	N/A
4292.149	RECEIVER	SLOW_SENDER1
4293.514	FAST_SENDER	N/A
4295.514	FAST_SENDER	N/A
4297.514	FAST_SENDER	N/A
4299.587	SLOW_SENDER1	N/A
4300.318	RECEIVER	SLOW_SENDER1
4303.545	RECEIVER	FAST_SENDER
4305.945	FAST_SENDER	N/A
4307.761	SLOW_SENDER1	N/A
4309.085	RECEIVER	SLOW_SENDER1
4312.377	RECEIVER	FAST_SENDER
4314.825	FAST_SENDER	N/A
4321.052	RECEIVER	FAST_SENDER
4323.471	FAST_SENDER	N/A
4329.028	RECEIVER	FAST_SENDER
4331.470	FAST_SENDER	N/A
4333.786	RECEIVER	FAST_SENDER
4336.207	FAST_SENDER	N/A
4342.235	RECEIVER	FAST_SENDER
4344.667	FAST_SENDER	N/A
4350.516	RECEIVER	FAST_SENDER
4352.961	FAST_SENDER	N/A
4358.640	RECEIVER	FAST_SENDER
4361.044	FAST_SENDER	N/A
4367.245	RECEIVER	FAST_SENDER
4369.676	FAST_SENDER	N/A
4375.548	RECEIVER	FAST_SENDER
4377.956	FAST_SENDER	N/A
4378.701	RECEIVER	FAST_SENDER
4381.125	FAST_SENDER	N/A
4386.727	RECEIVER	FAST_SENDER
4389.127	FAST_SENDER	N/A
4389.868	RECEIVER	FAST_SENDER
4392.293	FAST_SENDER	N/A
4398.327	RECEIVER	FAST_SENDER
4400.754	FAST_SENDER	N/A
4401.519	RECEIVER	FAST_SENDER
4403.948	FAST_SENDER	N/A
4409.533	RECEIVER	FAST_SENDER
4411.965	FAST_SENDER	N/A
4412.715	RECEIVER	FAST_SENDER
4415.115	FAST_SENDER	N/A
4421.163	RECEIVER	FAST_SENDER
4423.581	FAST_SENDER	N/A
4424.395	RECEIVER	FAST_SENDER
4426.840	FAST_SENDER	N/A
4433.170	RECEIVER	FAST_SENDER
4435.577	FAST_SENDER	N/A
4437.734	RECEIVER	FAST_SENDER
4440.167	FAST_SENDER	N/A
4445.818	RECEIVER	FAST_SENDER
4448.243	FAST_SENDER	N/A
4454.002	RECEIVER	FAST_SENDER
4456.439	FAST_SENDER	N/A
4462.583	RECEIVER	FAST_SENDER
4464.997	FAST_SENDER	N/A
4471.092	RECEIVER	FAST_SENDER
4473.496	FAST_SENDER	N/A
4474.277	RECEIVER	FAST_SENDER
4476.697	FAST_SENDER	N/A
4482.662	RECEIVER	FAST_SENDER
4485.080	FAST_SENDER	N/A
4485.812	RECEIVER	FAST_SENDER
4488.225	FAST_SENDER	N/A
4493.982	RECEIVER	FAST_SENDER
4496.410	FAST_SENDER	N/A
4497.170	RECEIVER	FAST_SENDER
4499.578	FAST_SENDER	N/A
4504.780	SLOW_SENDER1	N/A
4505.545	RECEIVER	FAST_SENDER
4507.869	RECEIVER	SLOW_SENDER1
4507.962	FAST_SENDER	N/A
4510.292	SLOW_SENDER1	N/A
4514.044	RECEIVER	FAST_SENDER
4521.497	FAST_SENDER	N/A
4523.398	SLOW_SENDER1	N/A
4523.497	FAST_SENDER	N/A
4525.497	FAST_SENDER	N/A
4525.786	RECEIVER	SLOW_SENDER1
4527.497	FAST_SENDER	N/A
4529.497	FAST_SENDER	N/A
4531.497	FAST_SENDER	N/A
4533.217	SLOW_SENDER1	N/A
4533.497	FAST_SENDER	N/A
4534.000	RECEIVER	SLOW_SENDER1
4535.497	FAST_SENDER	N/A
4536.247	RECEIVER	FAST_SENDER
4538.658	FAST_SENDER	N/A
4541.438	SLOW_SENDER1	N/A
4542.173	RECEIVER	SLOW_SENDER1
4549.581	SLOW_SENDER1	N/A
4551.317	FAST_SENDER	N/A
4552.093	RECEIVER	FAST_SENDER
4554.529	FAST_SENDER	N/A
4560.270	RECEIVER	FAST_SENDER
4562.676	FAST_SENDER	N/A
4563.484	RECEIVER	FAST_SENDER
4565.934	FAST_SENDER	N/A
4571.420	RECEIVER	FAST_SENDER
4573.820	FAST_SENDER	N/A
4575.922	RECEIVER	FAST_SENDER
4578.366	FAST_SENDER	N/A
4584.426	RECEIVER	FAST_SENDER
4586.835	FAST_SENDER	N/A
4592.826	RECEIVER	FAST_SENDER
4595.240	FAST_SENDER	N/A
4601.338	RECEIVER	FAST_SENDER
4603.752	FAST_SENDER	N/A
4609.590	RECEIVER	FAST_SENDER
4612.008	FAST_SENDER	N/A
4612.761	RECEIVER	FAST_SENDER
4615.200	FAST_SENDER	N/A
4625.487	RECEIVER	FAST_SENDER
4627.914	FAST_SENDER	N/A
4634.070	RECEIVER	FAST_SENDER
4636.513	FAST_SENDER	N/A
4642.551	RECEIVER	FAST_SENDER
4644.957	FAST_SENDER	N/A
4650.687	RECEIVER	FAST_SENDER
4653.101	FAST_SENDER	N/A
4659.294	RECEIVER	FAST_SENDER
4661.697	FAST_SENDER	N/A
4662.450	RECEIVER	FAST_SENDER
4664.885	FAST_SENDER	N/A
4670.869	RECEIVER	FAST_SENDER
4673.308	FAST_SENDER	N/A
4674.048	RECEIVER	FAST_SENDER
4676.492	FAST_SENDER	N/A
4682.290	RECEIVER	FAST_SENDER
4684.732	FAST_SENDER	N/A
4685.506	RECEIVER	FAST_SENDER
4687.937	FAST_SENDER	N/A
4693.761	RECEIVER	FAST_SENDER
4696.184	FAST_SENDER	N/A
4696.932	RECEIVER	FAST_SENDER
4699.361	FAST_SENDER	N/A
4705.123	RECEIVER	FAST_SENDER
4707.537	FAST_SENDER	N/A
4708.300	RECEIVER	FAST_SENDER
4710.742	FAST_SENDER	N/A
4716.733	RECEIVER	FAST_SENDER
4719.157	FAST_SENDER	N/A
4719.910	RECEIVER	FAST_SENDER
4722.341	FAST_SENDER	N/A
4728.348	RECEIVER	FAST_SENDER
4730.798	FAST_SENDER	N/A
4731.556	RECEIVER	FAST_SENDER
4733.976	FAST_SENDER	N/A
4739.894	RECEIVER	FAST_SENDER
4742.337	FAST_SENDER	N/A
4743.062	RECEIVER	FAST_SENDER
4747.150	SLOW_SENDER1	N/A
4749.729	RECEIVER	SLOW_SENDER1
4750.753	FAST_SENDER	N/A
4752.150	SLOW_SENDER1	N/A
4756.252	RECEIVER	SLOW_SENDER1
4763.484	FAST_SENDER	N/A
4765.484	FAST_SENDER	N/A
4765.844	SLOW_SENDER1	N/A
4767.484	FAST_SENDER	N/A
4768.316	RECEIVER	SLOW_SENDER1
4769.484	FAST_SENDER	N/A
4771.484	FAST_SENDER	N/A
4773.484	FAST_SENDER	N/A
4775.484	FAST_SENDER	N/A
4775.727	SLOW_SENDER1	N/A
4776.515	RECEIVER	SLOW_SENDER1
4777.484	FAST_SENDER	N/A
4778.228	RECEIVER	FAST_SENDER
4780.677	FAST_SENDER	N/A
4783.949	SLOW_SENDER1	N/A
4784.722	RECEIVER	SLOW_SENDER1
4792.153	SLOW_SENDER1	N/A
4792.695	FAST_SENDER	N/A
4793.454	RECEIVER	FAST_SENDER
4795.872	FAST_SENDER	N/A
4801.448	RECEIVER	FAST_SENDER
4803.881	FAST_SENDER	N/A
4804.652	RECEIVER	FAST_SENDER
4807.088	FAST_SENDER	N/A
4813.107	RECEIVER	FAST_SENDER
4815.524	FAST_SENDER	N/A
4816.265	RECEIVER	FAST_SENDER
4818.714	FAST_SENDER	N/A
4824.697	RECEIVER	FAST_SENDER
4827.120	FAST_SENDER	N/A
4827.879	RECEIVER	FAST_SENDER
4830.327	FAST_SENDER	N/A
4836.694	RECEIVER	FAST_SENDER
4839.129	FAST_SENDER	N/A
4839.880	RECEIVER	FAST_SENDER
4842.327	FAST_SENDER	N/A
4848.252	RECEIVER	FAST_SENDER
4850.693	FAST_SENDER	N/A
4851.429	RECEIVER	FAST_SENDER
4853.857	FAST_SENDER	N/A
4859.476	RECEIVER	FAST_SENDER
4861.884	FAST_SENDER	N/A
4862.636	RECEIVER	FAST_SENDER
4865.063	FAST_SENDER	N/A
4870.969	RECEIVER	FAST_SENDER
4873.394	FAST_SENDER	N/A
4875.931	RECEIVER	FAST_SENDER
4878.371	FAST_SENDER	N/A
4884.018	RECEIVER	FAST_SENDER
4886.467	FAST_SENDER	N/A
4887.249	RECEIVER	FAST_SENDER
4889.673	FAST_SENDER	N/A
4895.289	RECEIVER	FAST_SENDER
4897.714	FAST_SENDER	N/A
4898.467	RECEIVER	FAST_SENDER
4900.873	FAST_SENDER	N/A
4906.443	RECEIVER	FAST_SENDER
4908.871	FAST_SENDER	N/A
4909.650	RECEIVER	FAST_SENDER
4912.091	FAST_SENDER	N/A
4918.208	RECEIVER	FAST_SENDER
4920.626	FAST_SENDER	N/A
4921.383	RECEIVER	FAST_SENDER
4923.810	FAST_SENDER	N/A
4929.621	RECEIVER	FAST_SENDER
4936.165	FAST_SENDER	N/A
4936.921	RECEIVER	FAST_SENDER
4939.354	FAST_SENDER	N/A
4945.348	RECEIVER	FAST_SENDER
4947.766	FAST_SENDER	N/A
4948.530	RECEIVER	FAST_SENDER
4950.934	FAST_SENDER	N/A
4956.558	RECEIVER	FAST_SENDER
4958.971	FAST_SENDER	N/A
4959.708	RECEIVER	FAST_SENDER
4962.126	FAST_SENDER	N/A
4968.017	RECEIVER	FAST_SENDER
4970.454	FAST_SENDER	N/A
4971.221	RECEIVER	FAST_SENDER
4973.638	FAST_SENDER	N/A
4979.566	RECEIVER	FAST_SENDER
4982.011	FAST_SENDER	N/A
4982.777	RECEIVER	FAST_SENDER
4985.183	FAST_SENDER	N/A
4990.630	SLOW_SENDER1	N/A
4991.157	RECEIVER	FAST_SENDER
4992.799	RECEIVER	SLOW_SENDER1
4995.213	SLOW_SENDER1	N/A
4997.408	RECEIVER	SLOW_SENDER1
4997.872	FAST_SENDER	N/A
5002.815	SLOW_SENDER1	N/A
5003.477	RECEIVER	FAST_SENDER
5005.893	FAST_SENDER	N/A
5006.994	RECEIVER	SLOW_SENDER1
5007.893	FAST_SENDER	N/A
5009.893	FAST_SENDER	N/A
5011.893	FAST_SENDER	N/A
5013.893	FAST_SENDER	N/A
5014.438	SLOW_SENDER1	N/A
5015.218	RECEIVER	SLOW_SENDER1
5015.893	FAST_SENDER	N/A
5017.893	FAST_SENDER	N/A
5019.893	FAST_SENDER	N/A
5022.665	SLOW_SENDER1	N/A
5023.381	RECEIVER	SLOW_SENDER1
5030.804	SLOW_SENDER1	N/A
5032.406	FAST_SENDER	N/A
5033.101	RECEIVER	SLOW_SENDER1
5038.913	RECEIVER	FAST_SENDER
5040.516	SLOW_SENDER1	N/A
5041.345	FAST_SENDER	N/A
5042.084	RECEIVER	FAST_SENDER
5044.525	FAST_SENDER	N/A
5050.645	RECEIVER	FAST_SENDER
5057.349	FAST_SENDER	N/A
5058.127	RECEIVER	FAST_SENDER
5060.575	FAST_SENDER	N/A
5066.468	RECEIVER	FAST_SENDER
5068.874	FAST_SENDER	N/A
5069.593	RECEIVER	FAST_SENDER
5071.995	FAST_SENDER	N/A
5077.919	RECEIVER	FAST_SENDER
5080.345	FAST_SENDER	N/A
5081.139	RECEIVER	FAST_SENDER
5083.545	FAST_SENDER	N/A
5089.614	RECEIVER	FAST_SENDER
5092.056	FAST_SENDER	N/A
5094.613	RECEIVER	FAST_SENDER
5097.044	FAST_SENDER	N/A
5103.386	RECEIVER	FAST_SENDER
5105.823	FAST_SENDER	N/A
5106.597	RECEIVER	FAST_SENDER
5109.019	FAST_SENDER	N/A
5114.964	RECEIVER	FAST_SENDER
5117.409	FAST_SENDER	N/A
5118.186	RECEIVER	FAST_SENDER
5120.626	FAST_SENDER	N/A
5126.775	RECEIVER	FAST_SENDER
5129.217	FAST_SENDER	N/A
5129.987	RECEIVER	FAST_SENDER
5141.797	FAST_SENDER	N/A
5147.491	RECEIVER	FAST_SENDER
5149.928	FAST_SENDER	N/A
5155.833	RECEIVER	FAST_SENDER
5158.249	FAST_SENDER	N/A
5164.205	RECEIVER	FAST_SENDER
5166.629	FAST_SENDER	N/A
5172.745	RECEIVER	FAST_SENDER
5175.192	FAST_SENDER	N/A
5181.184	RECEIVER	FAST_SENDER
5183.620	FAST_SENDER	N/A
5184.384	RECEIVER	FAST_SENDER
5186.788	FAST_SENDER	N/A
5192.497	RECEIVER	FAST_SENDER
5199.097	FAST_SENDER	N/A
5199.908	RECEIVER	FAST_SENDER
5202.343	FAST_SENDER	N/A
5207.966	RECEIVER	FAST_SENDER
5210.402	FAST_SENDER	N/A
5211.157	RECEIVER	FAST_SENDER
5213.605	FAST_SENDER	N/A
5219.797	RECEIVER	FAST_SENDER
5222.212	FAST_SENDER	N/A
5223.015	RECEIVER	FAST_SENDER
5225.437	FAST_SENDER	N/A
5231.562	RECEIVER	FAST_SENDER
5233.992	FAST_SENDER	N/A
5234.760	RECEIVER	FAST_SENDER
5237.199	FAST_SENDER	N/A
5237.340	SLOW_SENDER1	N/A
5242.879	RECEIVER	FAST_SENDER
5245.189	RECEIVER	SLOW_SENDER1
5245.298	FAST_SENDER	N/A
5250.629	SLOW_SENDER1	N/A
5251.152	RECEIVER	FAST_SENDER
5253.196	RECEIVER	SLOW_SENDER1
5253.561	FAST_SENDER	N/A
5259.122	RECEIVER	FAST_SENDER
5260.610	SLOW_SENDER1	N/A
5261.399	RECEIVER	SLOW_SENDER1
5261.566	FAST_SENDER	N/A
5267.753	RECEIVER	FAST_SENDER
5268.844	SLOW_SENDER1	N/A
5269.586	RECEIVER	SLOW_SENDER1
5270.192	FAST_SENDER	N/A
5276.084	RECEIVER	FAST_SENDER
5276.993	SLOW_SENDER1	N/A
5277.743	RECEIVER	SLOW_SENDER1
5278.488	FAST_SENDER	N/A
5284.110	RECEIVER	FAST_SENDER
5285.145	SLOW_SENDER1	N/A
5285.907	RECEIVER	SLOW_SENDER1
5286.537	FAST_SENDER	N/A
5292.528	RECEIVER	FAST_SENDER
5293.320	SLOW_SENDER1	N/A
5294.077	RECEIVER	SLOW_SENDER1
5294.937	FAST_SENDER	N/A
5300.926	RECEIVER	FAST_SENDER
5301.500	SLOW_SENDER1	N/A
5302.253	RECEIVER	SLOW_SENDER1
5303.341	FAST_SENDER	N/A
5308.940	RECEIVER	FAST_SENDER
5311.377	FAST_SENDER	N/A
5317.480	RECEIVER	FAST_SENDER
5319.886	FAST_SENDER	N/A
5325.881	RECEIVER	FAST_SENDER
5328.307	FAST_SENDER	N/A
5334.348	RECEIVER	FAST_SENDER
5336.779	FAST_SENDER	N/A
5342.407	RECEIVER	FAST_SENDER
5344.855	FAST_SENDER	N/A
5350.547	RECEIVER	FAST_SENDER
5352.989	FAST_SENDER	N/A
5353.775	RECEIVER	FAST_SENDER
5356.176	FAST_SENDER	N/A
5362.453	RECEIVER	FAST_SENDER
5364.882	FAST_SENDER	N/A
5365.643	RECEIVER	FAST_SENDER
5368.071	FAST_SENDER	N/A
5373.672	RECEIVER	FAST_SENDER
5376.085	FAST_SENDER	N/A
5378.530	RECEIVER	FAST_SENDER
5380.970	FAST_SENDER	N/A
5386.786	RECEIVER	FAST_SENDER
5389.224	FAST_SENDER	N/A
5395.154	RECEIVER	FAST_SENDER
5397.562	FAST_SENDER	N/A
5403.488	RECEIVER	FAST_SENDER
5405.912	FAST_SENDER	N/A
5411.978	RECEIVER	FAST_SENDER
5414.380	FAST_SENDER	N/A
5420.644	RECEIVER	FAST_SENDER
5423.049	FAST_SENDER	N/A
5423.818	RECEIVER	FAST_SENDER
5426.219	FAST_SENDER	N/A
5432.126	RECEIVER	FAST_SENDER
5434.549	FAST_SENDER	N/A
5435.315	RECEIVER	FAST_SENDER
5437.717	FAST_SENDER	N/A
5443.329	RECEIVER	FAST_SENDER
5445.760	FAST_SENDER	N/A
5446.513	RECEIVER	FAST_SENDER
5448.921	FAST_SENDER	N/A
5455.224	RECEIVER	FAST_SENDER
5457.645	FAST_SENDER	N/A
5458.389	RECEIVER	FAST_SENDER
5460.821	FAST_SENDER	N/A
5466.852	RECEIVER	FAST_SENDER
5469.289	FAST_SENDER	N/A
5470.075	RECEIVER	FAST_SENDER
5472.498	FAST_SENDER	N/A
5478.400	RECEIVER	FAST_SENDER
5480.840	FAST_SENDER	N/A
5481.625	RECEIVER	FAST_SENDER
5484.042	FAST_SENDER	N/A
5489.871	RECEIVER	FAST_SENDER
5492.275	FAST_SENDER	N/A
5493.080	RECEIVER	FAST_SENDER
5495.523	FAST_SENDER	N/A
5499.610	SLOW_SENDER1	N/A
5501.402	RECEIVER	FAST_SENDER
5507.033	RECEIVER	SLOW_SENDER1
5508.796	FAST_SENDER	N/A
5512.457	SLOW_SENDER1	N/A
5513.224	RECEIVER	SLOW_SENDER1
5518.674	SLOW_SENDER1	N/A
5521.062	RECEIVER	SLOW_SENDER1
5521.364	FAST_SENDER	N/A
5527.337	RECEIVER	FAST_SENDER
5528.500	SLOW_SENDER1	N/A
5529.743	FAST_SENDER	N/A
5530.533	RECEIVER	FAST_SENDER
5532.181	RECEIVER	SLOW_SENDER1
5539.625	SLOW_SENDER1	N/A
5542.125	FAST_SENDER	N/A
5544.125	FAST_SENDER	N/A
5546.125	FAST_SENDER	N/A
5548.125	FAST_SENDER	N/A
5550.125	FAST_SENDER	N/A
5552.125	FAST_SENDER	N/A
5554.125	FAST_SENDER	N/A
5556.125	FAST_SENDER	N/A
5556.892	RECEIVER	FAST_SENDER
5559.316	FAST_SENDER	N/A
5565.187	RECEIVER	FAST_SENDER
5567.617	FAST_SENDER	N/A
5568.400	RECEIVER	FAST_SENDER
5570.826	FAST_SENDER	N/A
5576.676	RECEIVER	FAST_SENDER
5579.122	FAST_SENDER	N/A
5579.894	RECEIVER	FAST_SENDER
5582.344	FAST_SENDER	N/A
5588.387	RECEIVER	FAST_SENDER
5590.832	FAST_SENDER	N/A
5591.643	RECEIVER	FAST_SENDER
5594.048	FAST_SENDER	N/A
5600.124	RECEIVER	FAST_SENDER
5602.544	FAST_SENDER	N/A
5603.283	RECEIVER	FAST_SENDER
[truncated: 10,435 more rows]
