# Supplementary material for: CATO: Wake-Up reCeiver-bAsed communicaTiOn for Batteryless Devices
Source: Sensors (Basel). 2025 Nov 7;25(22):6813. doi: 10.3390/s25226813 (PMC12655924; doi:10.3390/s25226813)
Supplement: Supplementary file 1 [file sensors-25-06813-s001.zip › File S1_Experimental_and_Simulation_Data/simulation/capsweep/cap90/mac_competing_nodes_link_reserve.csv]

time_s	node_id	received_from
2.700	FAST_SENDER	N/A
2.700	SLOW_SENDER1	N/A
3.434	RECEIVER	SLOW_SENDER1
5.408	RECEIVER	FAST_SENDER
5.880	SLOW_SENDER1	N/A
6.663	RECEIVER	SLOW_SENDER1
7.849	FAST_SENDER	N/A
8.647	RECEIVER	FAST_SENDER
9.097	SLOW_SENDER1	N/A
9.891	RECEIVER	SLOW_SENDER1
11.088	FAST_SENDER	N/A
11.845	RECEIVER	FAST_SENDER
12.300	SLOW_SENDER1	N/A
13.060	RECEIVER	SLOW_SENDER1
14.248	FAST_SENDER	N/A
15.042	RECEIVER	FAST_SENDER
15.476	SLOW_SENDER1	N/A
16.282	RECEIVER	SLOW_SENDER1
17.478	FAST_SENDER	N/A
18.237	RECEIVER	FAST_SENDER
18.704	SLOW_SENDER1	N/A
19.519	RECEIVER	SLOW_SENDER1
25.634	SLOW_SENDER1	N/A
25.833	FAST_SENDER	N/A
27.187	RECEIVER	FAST_SENDER
28.024	RECEIVER	SLOW_SENDER1
29.616	FAST_SENDER	N/A
30.340	RECEIVER	FAST_SENDER
32.748	FAST_SENDER	N/A
33.425	SLOW_SENDER1	N/A
33.506	RECEIVER	FAST_SENDER
34.186	RECEIVER	SLOW_SENDER1
35.913	FAST_SENDER	N/A
36.655	RECEIVER	FAST_SENDER
39.063	FAST_SENDER	N/A
39.593	SLOW_SENDER1	N/A
39.811	RECEIVER	FAST_SENDER
42.140	RECEIVER	SLOW_SENDER1
42.260	FAST_SENDER	N/A
43.042	RECEIVER	FAST_SENDER
45.476	FAST_SENDER	N/A
46.261	RECEIVER	FAST_SENDER
48.677	FAST_SENDER	N/A
49.465	RECEIVER	FAST_SENDER
49.566	SLOW_SENDER1	N/A
50.293	RECEIVER	SLOW_SENDER1
51.865	FAST_SENDER	N/A
52.654	RECEIVER	FAST_SENDER
55.054	FAST_SENDER	N/A
55.790	RECEIVER	FAST_SENDER
57.720	SLOW_SENDER1	N/A
58.206	FAST_SENDER	N/A
58.452	RECEIVER	SLOW_SENDER1
60.511	RECEIVER	FAST_SENDER
62.950	FAST_SENDER	N/A
63.735	RECEIVER	FAST_SENDER
65.892	SLOW_SENDER1	N/A
66.147	FAST_SENDER	N/A
66.659	RECEIVER	SLOW_SENDER1
68.642	RECEIVER	FAST_SENDER
71.083	FAST_SENDER	N/A
71.856	RECEIVER	FAST_SENDER
74.065	SLOW_SENDER1	N/A
74.816	RECEIVER	SLOW_SENDER1
75.710	FAST_SENDER	N/A
76.491	RECEIVER	FAST_SENDER
80.390	FAST_SENDER	N/A
81.148	RECEIVER	FAST_SENDER
82.236	SLOW_SENDER1	N/A
82.946	RECEIVER	SLOW_SENDER1
83.593	FAST_SENDER	N/A
84.396	RECEIVER	FAST_SENDER
86.829	FAST_SENDER	N/A
87.601	RECEIVER	FAST_SENDER
90.051	FAST_SENDER	N/A
90.358	SLOW_SENDER1	N/A
90.813	RECEIVER	FAST_SENDER
92.697	RECEIVER	SLOW_SENDER1
93.244	FAST_SENDER	N/A
93.977	RECEIVER	FAST_SENDER
96.383	FAST_SENDER	N/A
97.184	RECEIVER	FAST_SENDER
99.625	FAST_SENDER	N/A
100.136	SLOW_SENDER1	N/A
100.363	RECEIVER	FAST_SENDER
102.810	FAST_SENDER	N/A
103.583	RECEIVER	FAST_SENDER
106.024	FAST_SENDER	N/A
106.768	RECEIVER	FAST_SENDER
109.174	FAST_SENDER	N/A
109.936	RECEIVER	FAST_SENDER
112.353	FAST_SENDER	N/A
113.091	RECEIVER	FAST_SENDER
115.521	FAST_SENDER	N/A
116.335	RECEIVER	FAST_SENDER
118.748	FAST_SENDER	N/A
119.514	RECEIVER	FAST_SENDER
121.955	FAST_SENDER	N/A
122.719	RECEIVER	FAST_SENDER
125.165	FAST_SENDER	N/A
125.941	RECEIVER	FAST_SENDER
128.384	FAST_SENDER	N/A
129.151	RECEIVER	FAST_SENDER
131.597	FAST_SENDER	N/A
132.381	RECEIVER	FAST_SENDER
134.812	FAST_SENDER	N/A
135.546	RECEIVER	FAST_SENDER
137.991	FAST_SENDER	N/A
138.736	RECEIVER	FAST_SENDER
141.154	FAST_SENDER	N/A
141.915	RECEIVER	FAST_SENDER
144.339	FAST_SENDER	N/A
145.122	RECEIVER	FAST_SENDER
147.563	FAST_SENDER	N/A
148.336	RECEIVER	FAST_SENDER
150.786	FAST_SENDER	N/A
151.550	RECEIVER	FAST_SENDER
153.973	FAST_SENDER	N/A
154.694	RECEIVER	FAST_SENDER
157.144	FAST_SENDER	N/A
157.887	RECEIVER	FAST_SENDER
160.326	FAST_SENDER	N/A
161.081	RECEIVER	FAST_SENDER
163.525	FAST_SENDER	N/A
164.285	RECEIVER	FAST_SENDER
166.724	FAST_SENDER	N/A
168.961	RECEIVER	FAST_SENDER
171.410	FAST_SENDER	N/A
172.202	RECEIVER	FAST_SENDER
174.619	FAST_SENDER	N/A
175.336	RECEIVER	FAST_SENDER
177.777	FAST_SENDER	N/A
178.543	RECEIVER	FAST_SENDER
180.983	FAST_SENDER	N/A
181.748	RECEIVER	FAST_SENDER
184.166	FAST_SENDER	N/A
184.974	RECEIVER	FAST_SENDER
187.411	FAST_SENDER	N/A
188.179	RECEIVER	FAST_SENDER
190.596	FAST_SENDER	N/A
191.359	RECEIVER	FAST_SENDER
193.772	FAST_SENDER	N/A
194.537	RECEIVER	FAST_SENDER
196.974	FAST_SENDER	N/A
197.761	RECEIVER	FAST_SENDER
200.184	FAST_SENDER	N/A
200.960	RECEIVER	FAST_SENDER
203.391	FAST_SENDER	N/A
204.163	RECEIVER	FAST_SENDER
206.563	FAST_SENDER	N/A
207.345	RECEIVER	FAST_SENDER
209.780	FAST_SENDER	N/A
210.507	RECEIVER	FAST_SENDER
212.920	FAST_SENDER	N/A
213.682	RECEIVER	FAST_SENDER
216.118	FAST_SENDER	N/A
216.911	RECEIVER	FAST_SENDER
219.330	FAST_SENDER	N/A
220.050	RECEIVER	FAST_SENDER
222.497	FAST_SENDER	N/A
223.282	RECEIVER	FAST_SENDER
225.730	FAST_SENDER	N/A
226.499	RECEIVER	FAST_SENDER
228.914	FAST_SENDER	N/A
229.685	RECEIVER	FAST_SENDER
232.086	FAST_SENDER	N/A
232.815	RECEIVER	FAST_SENDER
235.259	FAST_SENDER	N/A
236.031	RECEIVER	FAST_SENDER
238.455	FAST_SENDER	N/A
239.212	RECEIVER	FAST_SENDER
241.655	FAST_SENDER	N/A
242.400	RECEIVER	FAST_SENDER
244.807	FAST_SENDER	N/A
245.550	RECEIVER	FAST_SENDER
247.970	FAST_SENDER	N/A
248.703	RECEIVER	FAST_SENDER
251.148	FAST_SENDER	N/A
251.913	RECEIVER	FAST_SENDER
254.356	FAST_SENDER	N/A
255.158	RECEIVER	FAST_SENDER
257.593	FAST_SENDER	N/A
258.340	RECEIVER	FAST_SENDER
260.745	FAST_SENDER	N/A
261.509	RECEIVER	FAST_SENDER
263.946	FAST_SENDER	N/A
264.712	RECEIVER	FAST_SENDER
267.146	FAST_SENDER	N/A
267.883	RECEIVER	FAST_SENDER
270.330	FAST_SENDER	N/A
271.061	RECEIVER	FAST_SENDER
273.510	FAST_SENDER	N/A
274.264	RECEIVER	FAST_SENDER
276.679	FAST_SENDER	N/A
277.428	RECEIVER	FAST_SENDER
279.873	FAST_SENDER	N/A
280.610	RECEIVER	FAST_SENDER
283.041	FAST_SENDER	N/A
283.776	RECEIVER	FAST_SENDER
286.177	FAST_SENDER	N/A
286.905	RECEIVER	FAST_SENDER
289.306	FAST_SENDER	N/A
290.106	RECEIVER	FAST_SENDER
292.551	FAST_SENDER	N/A
293.280	RECEIVER	FAST_SENDER
295.728	FAST_SENDER	N/A
296.466	RECEIVER	FAST_SENDER
296.830	SLOW_SENDER1	N/A
297.579	RECEIVER	SLOW_SENDER1
298.899	FAST_SENDER	N/A
299.650	RECEIVER	FAST_SENDER
299.988	SLOW_SENDER1	N/A
300.736	RECEIVER	SLOW_SENDER1
302.096	FAST_SENDER	N/A
302.906	RECEIVER	FAST_SENDER
303.157	SLOW_SENDER1	N/A
303.915	RECEIVER	SLOW_SENDER1
305.336	FAST_SENDER	N/A
306.051	RECEIVER	FAST_SENDER
308.453	FAST_SENDER	N/A
309.344	SLOW_SENDER1	N/A
310.125	RECEIVER	SLOW_SENDER1
310.990	RECEIVER	FAST_SENDER
313.408	FAST_SENDER	N/A
314.132	RECEIVER	FAST_SENDER
315.531	SLOW_SENDER1	N/A
316.303	RECEIVER	SLOW_SENDER1
316.540	FAST_SENDER	N/A
317.350	RECEIVER	FAST_SENDER
319.777	FAST_SENDER	N/A
320.555	RECEIVER	FAST_SENDER
321.735	SLOW_SENDER1	N/A
322.509	RECEIVER	SLOW_SENDER1
322.997	FAST_SENDER	N/A
323.776	RECEIVER	FAST_SENDER
326.191	FAST_SENDER	N/A
326.951	RECEIVER	FAST_SENDER
327.911	SLOW_SENDER1	N/A
328.681	RECEIVER	SLOW_SENDER1
329.388	FAST_SENDER	N/A
330.145	RECEIVER	FAST_SENDER
332.577	FAST_SENDER	N/A
333.318	RECEIVER	FAST_SENDER
335.735	FAST_SENDER	N/A
336.087	SLOW_SENDER1	N/A
336.522	RECEIVER	FAST_SENDER
342.407	RECEIVER	SLOW_SENDER1
342.592	FAST_SENDER	N/A
344.592	FAST_SENDER	N/A
346.592	FAST_SENDER	N/A
348.592	FAST_SENDER	N/A
349.829	SLOW_SENDER1	N/A
350.592	FAST_SENDER	N/A
352.592	FAST_SENDER	N/A
354.592	FAST_SENDER	N/A
356.592	FAST_SENDER	N/A
364.447	FAST_SENDER	N/A
372.024	FAST_SENDER	N/A
379.353	FAST_SENDER	N/A
386.848	FAST_SENDER	N/A
394.126	FAST_SENDER	N/A
401.883	FAST_SENDER	N/A
409.577	FAST_SENDER	N/A
416.814	FAST_SENDER	N/A
424.735	FAST_SENDER	N/A
432.111	FAST_SENDER	N/A
439.783	FAST_SENDER	N/A
446.951	FAST_SENDER	N/A
454.347	FAST_SENDER	N/A
462.092	FAST_SENDER	N/A
469.876	FAST_SENDER	N/A
477.130	FAST_SENDER	N/A
484.746	FAST_SENDER	N/A
492.441	FAST_SENDER	N/A
500.379	FAST_SENDER	N/A
508.112	FAST_SENDER	N/A
515.359	FAST_SENDER	N/A
522.806	FAST_SENDER	N/A
530.537	FAST_SENDER	N/A
538.049	FAST_SENDER	N/A
545.996	FAST_SENDER	N/A
546.660	SLOW_SENDER1	N/A
546.750	RECEIVER	FAST_SENDER
548.884	RECEIVER	SLOW_SENDER1
549.163	FAST_SENDER	N/A
549.933	RECEIVER	FAST_SENDER
551.286	SLOW_SENDER1	N/A
552.079	RECEIVER	SLOW_SENDER1
552.366	FAST_SENDER	N/A
553.149	RECEIVER	FAST_SENDER
555.570	FAST_SENDER	N/A
556.355	RECEIVER	FAST_SENDER
557.524	SLOW_SENDER1	N/A
558.262	RECEIVER	SLOW_SENDER1
558.761	FAST_SENDER	N/A
559.534	RECEIVER	FAST_SENDER
561.950	FAST_SENDER	N/A
563.701	SLOW_SENDER1	N/A
564.281	RECEIVER	FAST_SENDER
566.292	RECEIVER	SLOW_SENDER1
566.708	FAST_SENDER	N/A
567.466	RECEIVER	FAST_SENDER
569.888	FAST_SENDER	N/A
572.181	RECEIVER	FAST_SENDER
573.721	SLOW_SENDER1	N/A
574.475	RECEIVER	SLOW_SENDER1
574.611	FAST_SENDER	N/A
575.351	RECEIVER	FAST_SENDER
577.777	FAST_SENDER	N/A
578.548	RECEIVER	FAST_SENDER
580.970	FAST_SENDER	N/A
581.712	RECEIVER	FAST_SENDER
581.885	SLOW_SENDER1	N/A
582.636	RECEIVER	SLOW_SENDER1
584.162	FAST_SENDER	N/A
584.910	RECEIVER	FAST_SENDER
587.324	FAST_SENDER	N/A
588.056	RECEIVER	FAST_SENDER
590.056	SLOW_SENDER1	N/A
590.493	FAST_SENDER	N/A
590.789	RECEIVER	SLOW_SENDER1
592.857	RECEIVER	FAST_SENDER
595.261	FAST_SENDER	N/A
597.261	FAST_SENDER	N/A
599.261	FAST_SENDER	N/A
601.261	FAST_SENDER	N/A
602.651	SLOW_SENDER1	N/A
603.261	FAST_SENDER	N/A
603.419	RECEIVER	SLOW_SENDER1
605.261	FAST_SENDER	N/A
607.261	FAST_SENDER	N/A
609.261	FAST_SENDER	N/A
610.037	RECEIVER	FAST_SENDER
610.861	SLOW_SENDER1	N/A
611.640	RECEIVER	SLOW_SENDER1
612.466	FAST_SENDER	N/A
613.245	RECEIVER	FAST_SENDER
615.670	FAST_SENDER	N/A
616.461	RECEIVER	FAST_SENDER
618.866	FAST_SENDER	N/A
619.622	RECEIVER	FAST_SENDER
622.042	FAST_SENDER	N/A
626.255	RECEIVER	FAST_SENDER
628.665	FAST_SENDER	N/A
629.399	RECEIVER	FAST_SENDER
631.845	FAST_SENDER	N/A
632.631	RECEIVER	FAST_SENDER
635.049	FAST_SENDER	N/A
635.820	RECEIVER	FAST_SENDER
638.256	FAST_SENDER	N/A
639.043	RECEIVER	FAST_SENDER
641.450	FAST_SENDER	N/A
642.211	RECEIVER	FAST_SENDER
644.614	FAST_SENDER	N/A
645.376	RECEIVER	FAST_SENDER
647.809	FAST_SENDER	N/A
648.581	RECEIVER	FAST_SENDER
651.005	FAST_SENDER	N/A
651.735	RECEIVER	FAST_SENDER
654.143	FAST_SENDER	N/A
654.926	RECEIVER	FAST_SENDER
657.352	FAST_SENDER	N/A
658.120	RECEIVER	FAST_SENDER
660.532	FAST_SENDER	N/A
661.308	RECEIVER	FAST_SENDER
663.716	FAST_SENDER	N/A
664.454	RECEIVER	FAST_SENDER
666.854	FAST_SENDER	N/A
667.587	RECEIVER	FAST_SENDER
669.987	FAST_SENDER	N/A
670.759	RECEIVER	FAST_SENDER
673.175	FAST_SENDER	N/A
673.948	RECEIVER	FAST_SENDER
676.395	FAST_SENDER	N/A
677.174	RECEIVER	FAST_SENDER
679.593	FAST_SENDER	N/A
680.387	RECEIVER	FAST_SENDER
682.825	FAST_SENDER	N/A
683.604	RECEIVER	FAST_SENDER
686.004	FAST_SENDER	N/A
686.802	RECEIVER	FAST_SENDER
689.243	FAST_SENDER	N/A
690.029	RECEIVER	FAST_SENDER
692.435	FAST_SENDER	N/A
693.200	RECEIVER	FAST_SENDER
695.602	FAST_SENDER	N/A
696.343	RECEIVER	FAST_SENDER
698.743	FAST_SENDER	N/A
699.481	RECEIVER	FAST_SENDER
701.882	FAST_SENDER	N/A
702.631	RECEIVER	FAST_SENDER
705.071	FAST_SENDER	N/A
705.845	RECEIVER	FAST_SENDER
708.294	FAST_SENDER	N/A
709.032	RECEIVER	FAST_SENDER
711.444	FAST_SENDER	N/A
712.173	RECEIVER	FAST_SENDER
714.613	FAST_SENDER	N/A
715.344	RECEIVER	FAST_SENDER
717.751	FAST_SENDER	N/A
718.491	RECEIVER	FAST_SENDER
720.939	FAST_SENDER	N/A
721.734	RECEIVER	FAST_SENDER
724.183	FAST_SENDER	N/A
724.960	RECEIVER	FAST_SENDER
728.812	FAST_SENDER	N/A
729.574	RECEIVER	FAST_SENDER
732.019	FAST_SENDER	N/A
732.783	RECEIVER	FAST_SENDER
736.705	FAST_SENDER	N/A
737.475	RECEIVER	FAST_SENDER
739.889	FAST_SENDER	N/A
740.655	RECEIVER	FAST_SENDER
743.078	FAST_SENDER	N/A
743.858	RECEIVER	FAST_SENDER
748.087	FAST_SENDER	N/A
748.848	RECEIVER	FAST_SENDER
751.286	FAST_SENDER	N/A
752.039	RECEIVER	FAST_SENDER
754.471	FAST_SENDER	N/A
755.243	RECEIVER	FAST_SENDER
757.664	FAST_SENDER	N/A
758.403	RECEIVER	FAST_SENDER
760.827	FAST_SENDER	N/A
761.580	RECEIVER	FAST_SENDER
764.008	FAST_SENDER	N/A
764.791	RECEIVER	FAST_SENDER
767.193	FAST_SENDER	N/A
767.969	RECEIVER	FAST_SENDER
770.419	FAST_SENDER	N/A
771.135	RECEIVER	FAST_SENDER
773.546	FAST_SENDER	N/A
774.296	RECEIVER	FAST_SENDER
776.735	FAST_SENDER	N/A
777.480	RECEIVER	FAST_SENDER
779.898	FAST_SENDER	N/A
780.622	RECEIVER	FAST_SENDER
783.040	FAST_SENDER	N/A
783.774	RECEIVER	FAST_SENDER
786.185	FAST_SENDER	N/A
788.482	RECEIVER	FAST_SENDER
790.930	FAST_SENDER	N/A
791.697	RECEIVER	FAST_SENDER
794.125	FAST_SENDER	N/A
794.878	RECEIVER	FAST_SENDER
797.296	FAST_SENDER	N/A
798.075	RECEIVER	FAST_SENDER
800.500	FAST_SENDER	N/A
801.245	RECEIVER	FAST_SENDER
803.671	FAST_SENDER	N/A
804.414	RECEIVER	FAST_SENDER
806.822	FAST_SENDER	N/A
807.410	SLOW_SENDER1	N/A
807.581	RECEIVER	FAST_SENDER
809.769	RECEIVER	SLOW_SENDER1
810.008	FAST_SENDER	N/A
812.171	SLOW_SENDER1	N/A
818.541	FAST_SENDER	N/A
820.541	FAST_SENDER	N/A
822.541	FAST_SENDER	N/A
824.541	FAST_SENDER	N/A
825.304	SLOW_SENDER1	N/A
826.541	FAST_SENDER	N/A
828.541	FAST_SENDER	N/A
830.541	FAST_SENDER	N/A
832.541	FAST_SENDER	N/A
834.541	FAST_SENDER	N/A
836.541	FAST_SENDER	N/A
838.541	FAST_SENDER	N/A
840.541	FAST_SENDER	N/A
842.541	FAST_SENDER	N/A
850.500	FAST_SENDER	N/A
858.051	FAST_SENDER	N/A
865.590	FAST_SENDER	N/A
873.373	FAST_SENDER	N/A
881.021	FAST_SENDER	N/A
888.414	FAST_SENDER	N/A
895.772	FAST_SENDER	N/A
903.536	FAST_SENDER	N/A
911.514	FAST_SENDER	N/A
918.967	FAST_SENDER	N/A
926.672	FAST_SENDER	N/A
934.247	FAST_SENDER	N/A
941.340	FAST_SENDER	N/A
948.949	FAST_SENDER	N/A
956.542	FAST_SENDER	N/A
963.922	FAST_SENDER	N/A
971.748	FAST_SENDER	N/A
979.575	FAST_SENDER	N/A
986.994	FAST_SENDER	N/A
995.090	FAST_SENDER	N/A
1002.363	FAST_SENDER	N/A
1004.770	RECEIVER	FAST_SENDER
1007.197	FAST_SENDER	N/A
1007.962	RECEIVER	FAST_SENDER
1010.377	FAST_SENDER	N/A
1011.109	RECEIVER	FAST_SENDER
1013.531	FAST_SENDER	N/A
1014.266	RECEIVER	FAST_SENDER
1016.667	FAST_SENDER	N/A
1017.433	RECEIVER	FAST_SENDER
1019.880	FAST_SENDER	N/A
1020.640	RECEIVER	FAST_SENDER
1023.044	FAST_SENDER	N/A
1023.830	RECEIVER	FAST_SENDER
1026.259	FAST_SENDER	N/A
1026.390	SLOW_SENDER1	N/A
1027.053	RECEIVER	FAST_SENDER
1029.204	RECEIVER	SLOW_SENDER1
1029.479	FAST_SENDER	N/A
1030.264	RECEIVER	FAST_SENDER
1031.632	SLOW_SENDER1	N/A
1032.394	RECEIVER	SLOW_SENDER1
1032.704	FAST_SENDER	N/A
1033.516	RECEIVER	FAST_SENDER
1035.952	FAST_SENDER	N/A
1036.716	RECEIVER	FAST_SENDER
1037.834	SLOW_SENDER1	N/A
1038.595	RECEIVER	SLOW_SENDER1
1039.150	FAST_SENDER	N/A
1039.930	RECEIVER	FAST_SENDER
1042.376	FAST_SENDER	N/A
1043.150	RECEIVER	FAST_SENDER
1044.004	SLOW_SENDER1	N/A
1044.755	RECEIVER	SLOW_SENDER1
1045.553	FAST_SENDER	N/A
1046.306	RECEIVER	FAST_SENDER
1048.730	FAST_SENDER	N/A
1049.459	RECEIVER	FAST_SENDER
1050.173	SLOW_SENDER1	N/A
1050.948	RECEIVER	SLOW_SENDER1
1051.861	FAST_SENDER	N/A
1052.604	RECEIVER	FAST_SENDER
1055.053	FAST_SENDER	N/A
1055.828	RECEIVER	FAST_SENDER
1056.372	SLOW_SENDER1	N/A
1057.147	RECEIVER	SLOW_SENDER1
1058.232	FAST_SENDER	N/A
1058.969	RECEIVER	FAST_SENDER
1061.392	FAST_SENDER	N/A
1062.149	RECEIVER	FAST_SENDER
1064.559	SLOW_SENDER1	N/A
1064.582	FAST_SENDER	N/A
1065.370	RECEIVER	SLOW_SENDER1
1068.819	RECEIVER	FAST_SENDER
1071.264	FAST_SENDER	N/A
1072.061	RECEIVER	FAST_SENDER
1074.466	FAST_SENDER	N/A
1074.592	SLOW_SENDER1	N/A
1075.255	RECEIVER	FAST_SENDER
1077.348	RECEIVER	SLOW_SENDER1
1077.671	FAST_SENDER	N/A
1078.384	RECEIVER	FAST_SENDER
1080.809	FAST_SENDER	N/A
1081.622	RECEIVER	FAST_SENDER
1084.028	FAST_SENDER	N/A
1084.778	SLOW_SENDER1	N/A
1085.569	RECEIVER	SLOW_SENDER1
1086.279	RECEIVER	FAST_SENDER
1088.684	FAST_SENDER	N/A
1089.473	RECEIVER	FAST_SENDER
1091.908	FAST_SENDER	N/A
1092.707	RECEIVER	FAST_SENDER
1092.972	SLOW_SENDER1	N/A
1093.730	RECEIVER	SLOW_SENDER1
1096.884	FAST_SENDER	N/A
1097.640	RECEIVER	FAST_SENDER
1100.085	FAST_SENDER	N/A
1100.859	RECEIVER	FAST_SENDER
1101.180	SLOW_SENDER1	N/A
1103.305	FAST_SENDER	N/A
1104.102	RECEIVER	FAST_SENDER
1106.546	FAST_SENDER	N/A
1107.320	RECEIVER	FAST_SENDER
1109.765	FAST_SENDER	N/A
1110.546	RECEIVER	FAST_SENDER
1112.968	FAST_SENDER	N/A
1113.753	RECEIVER	FAST_SENDER
1116.199	FAST_SENDER	N/A
1116.959	RECEIVER	FAST_SENDER
1119.367	FAST_SENDER	N/A
1120.159	RECEIVER	FAST_SENDER
1122.602	FAST_SENDER	N/A
1123.343	RECEIVER	FAST_SENDER
1125.760	FAST_SENDER	N/A
1126.553	RECEIVER	FAST_SENDER
1128.985	FAST_SENDER	N/A
1129.743	RECEIVER	FAST_SENDER
1132.156	FAST_SENDER	N/A
1134.263	RECEIVER	FAST_SENDER
1136.708	FAST_SENDER	N/A
1137.527	RECEIVER	FAST_SENDER
1139.975	FAST_SENDER	N/A
1140.698	RECEIVER	FAST_SENDER
1143.098	FAST_SENDER	N/A
1145.442	RECEIVER	FAST_SENDER
1151.066	FAST_SENDER	N/A
1151.821	RECEIVER	FAST_SENDER
1154.257	FAST_SENDER	N/A
1155.047	RECEIVER	FAST_SENDER
1157.478	FAST_SENDER	N/A
1158.226	RECEIVER	FAST_SENDER
1160.634	FAST_SENDER	N/A
1161.404	RECEIVER	FAST_SENDER
1163.844	FAST_SENDER	N/A
1164.595	RECEIVER	FAST_SENDER
1167.044	FAST_SENDER	N/A
1167.791	RECEIVER	FAST_SENDER
1170.199	FAST_SENDER	N/A
1178.214	FAST_SENDER	N/A
1185.511	FAST_SENDER	N/A
1193.092	FAST_SENDER	N/A
1200.892	FAST_SENDER	N/A
1208.401	FAST_SENDER	N/A
1215.812	FAST_SENDER	N/A
1223.459	FAST_SENDER	N/A
1230.811	FAST_SENDER	N/A
1238.301	FAST_SENDER	N/A
1246.215	FAST_SENDER	N/A
1253.887	FAST_SENDER	N/A
1261.558	FAST_SENDER	N/A
1268.819	FAST_SENDER	N/A
1276.529	FAST_SENDER	N/A
1283.872	FAST_SENDER	N/A
1289.510	SLOW_SENDER1	N/A
1291.321	FAST_SENDER	N/A
1299.307	FAST_SENDER	N/A
1301.291	SLOW_SENDER1	N/A
1307.462	FAST_SENDER	N/A
1309.462	FAST_SENDER	N/A
1311.462	FAST_SENDER	N/A
1313.462	FAST_SENDER	N/A
1314.212	SLOW_SENDER1	N/A
1315.462	FAST_SENDER	N/A
1317.462	FAST_SENDER	N/A
1319.462	FAST_SENDER	N/A
1321.462	FAST_SENDER	N/A
1323.462	FAST_SENDER	N/A
1325.462	FAST_SENDER	N/A
1327.462	FAST_SENDER	N/A
1329.462	FAST_SENDER	N/A
1331.462	FAST_SENDER	N/A
1338.591	FAST_SENDER	N/A
1346.101	FAST_SENDER	N/A
1353.794	FAST_SENDER	N/A
1361.439	FAST_SENDER	N/A
1367.093	RECEIVER	FAST_SENDER
1369.520	FAST_SENDER	N/A
1370.284	RECEIVER	FAST_SENDER
1372.689	FAST_SENDER	N/A
1373.429	RECEIVER	FAST_SENDER
1375.860	FAST_SENDER	N/A
1376.634	RECEIVER	FAST_SENDER
1379.056	FAST_SENDER	N/A
1379.799	RECEIVER	FAST_SENDER
1382.228	FAST_SENDER	N/A
1384.652	RECEIVER	FAST_SENDER
1387.083	FAST_SENDER	N/A
1387.829	RECEIVER	FAST_SENDER
1390.236	FAST_SENDER	N/A
1391.023	RECEIVER	FAST_SENDER
1393.447	FAST_SENDER	N/A
1394.188	RECEIVER	FAST_SENDER
1400.185	FAST_SENDER	N/A
1402.374	RECEIVER	FAST_SENDER
1404.791	FAST_SENDER	N/A
1405.547	RECEIVER	FAST_SENDER
1407.952	FAST_SENDER	N/A
1408.672	RECEIVER	FAST_SENDER
1411.103	FAST_SENDER	N/A
1411.849	RECEIVER	FAST_SENDER
1414.299	FAST_SENDER	N/A
1416.851	RECEIVER	FAST_SENDER
1419.269	FAST_SENDER	N/A
1420.013	RECEIVER	FAST_SENDER
1422.450	FAST_SENDER	N/A
1423.233	RECEIVER	FAST_SENDER
1425.642	FAST_SENDER	N/A
1426.417	RECEIVER	FAST_SENDER
1428.864	FAST_SENDER	N/A
1429.628	RECEIVER	FAST_SENDER
1432.076	FAST_SENDER	N/A
1432.882	RECEIVER	FAST_SENDER
1435.291	FAST_SENDER	N/A
1436.062	RECEIVER	FAST_SENDER
1438.505	FAST_SENDER	N/A
1439.269	RECEIVER	FAST_SENDER
1441.682	FAST_SENDER	N/A
1442.479	RECEIVER	FAST_SENDER
1446.405	FAST_SENDER	N/A
1447.158	RECEIVER	FAST_SENDER
1449.588	FAST_SENDER	N/A
1450.368	RECEIVER	FAST_SENDER
1452.768	FAST_SENDER	N/A
1453.537	RECEIVER	FAST_SENDER
1455.985	FAST_SENDER	N/A
1456.746	RECEIVER	FAST_SENDER
1459.146	FAST_SENDER	N/A
1459.923	RECEIVER	FAST_SENDER
1462.349	FAST_SENDER	N/A
1463.148	RECEIVER	FAST_SENDER
1465.596	FAST_SENDER	N/A
1466.333	RECEIVER	FAST_SENDER
1468.733	FAST_SENDER	N/A
1469.491	RECEIVER	FAST_SENDER
1471.940	FAST_SENDER	N/A
1472.733	RECEIVER	FAST_SENDER
1475.166	FAST_SENDER	N/A
1475.909	RECEIVER	FAST_SENDER
1478.320	FAST_SENDER	N/A
1480.634	RECEIVER	FAST_SENDER
1483.065	FAST_SENDER	N/A
1483.803	RECEIVER	FAST_SENDER
1486.222	FAST_SENDER	N/A
1486.942	RECEIVER	FAST_SENDER
1489.362	FAST_SENDER	N/A
1490.125	RECEIVER	FAST_SENDER
1492.562	FAST_SENDER	N/A
1493.330	RECEIVER	FAST_SENDER
1495.777	FAST_SENDER	N/A
1496.530	RECEIVER	FAST_SENDER
1498.955	FAST_SENDER	N/A
1499.684	RECEIVER	FAST_SENDER
1502.110	FAST_SENDER	N/A
1502.885	RECEIVER	FAST_SENDER
1505.309	FAST_SENDER	N/A
1506.087	RECEIVER	FAST_SENDER
1508.505	FAST_SENDER	N/A
1509.299	RECEIVER	FAST_SENDER
1511.707	FAST_SENDER	N/A
1512.485	RECEIVER	FAST_SENDER
1512.710	SLOW_SENDER1	N/A
1513.495	RECEIVER	SLOW_SENDER1
1514.934	FAST_SENDER	N/A
1515.683	RECEIVER	FAST_SENDER
1515.895	SLOW_SENDER1	N/A
1516.624	RECEIVER	SLOW_SENDER1
1518.089	FAST_SENDER	N/A
1518.815	RECEIVER	FAST_SENDER
1519.037	SLOW_SENDER1	N/A
1519.779	RECEIVER	SLOW_SENDER1
1521.261	FAST_SENDER	N/A
1522.001	RECEIVER	FAST_SENDER
1522.194	SLOW_SENDER1	N/A
1522.927	RECEIVER	SLOW_SENDER1
1524.412	FAST_SENDER	N/A
1525.167	RECEIVER	FAST_SENDER
1527.609	FAST_SENDER	N/A
1528.361	SLOW_SENDER1	N/A
1528.373	RECEIVER	FAST_SENDER
1529.162	RECEIVER	SLOW_SENDER1
1530.796	FAST_SENDER	N/A
1531.546	RECEIVER	FAST_SENDER
1533.978	FAST_SENDER	N/A
1534.599	SLOW_SENDER1	N/A
1534.721	RECEIVER	FAST_SENDER
1536.933	RECEIVER	SLOW_SENDER1
1537.144	FAST_SENDER	N/A
1537.878	RECEIVER	FAST_SENDER
1540.298	FAST_SENDER	N/A
1541.016	RECEIVER	FAST_SENDER
1543.423	FAST_SENDER	N/A
1544.186	RECEIVER	FAST_SENDER
1544.342	SLOW_SENDER1	N/A
1545.152	RECEIVER	SLOW_SENDER1
1546.587	FAST_SENDER	N/A
1547.354	RECEIVER	FAST_SENDER
1549.792	FAST_SENDER	N/A
1550.542	RECEIVER	FAST_SENDER
1552.568	SLOW_SENDER1	N/A
1552.986	FAST_SENDER	N/A
1553.329	RECEIVER	SLOW_SENDER1
1557.645	RECEIVER	FAST_SENDER
1560.084	FAST_SENDER	N/A
1562.208	RECEIVER	FAST_SENDER
1562.849	SLOW_SENDER1	N/A
1564.651	FAST_SENDER	N/A
1571.063	SLOW_SENDER1	N/A
1571.949	FAST_SENDER	N/A
1579.672	FAST_SENDER	N/A
1581.672	FAST_SENDER	N/A
1583.672	FAST_SENDER	N/A
1585.672	FAST_SENDER	N/A
1587.672	FAST_SENDER	N/A
1589.672	FAST_SENDER	N/A
1591.672	FAST_SENDER	N/A
1593.672	FAST_SENDER	N/A
1601.496	FAST_SENDER	N/A
1608.604	FAST_SENDER	N/A
1615.900	FAST_SENDER	N/A
1623.834	FAST_SENDER	N/A
1631.396	FAST_SENDER	N/A
1638.538	FAST_SENDER	N/A
1646.339	FAST_SENDER	N/A
1653.887	FAST_SENDER	N/A
1661.526	FAST_SENDER	N/A
1669.265	FAST_SENDER	N/A
1676.776	FAST_SENDER	N/A
1684.713	FAST_SENDER	N/A
1692.338	FAST_SENDER	N/A
1700.011	FAST_SENDER	N/A
1707.437	FAST_SENDER	N/A
1715.375	FAST_SENDER	N/A
1722.874	FAST_SENDER	N/A
1730.134	FAST_SENDER	N/A
1737.457	FAST_SENDER	N/A
1745.081	FAST_SENDER	N/A
1752.239	FAST_SENDER	N/A
1759.996	FAST_SENDER	N/A
1760.748	RECEIVER	FAST_SENDER
1763.192	FAST_SENDER	N/A
1763.964	RECEIVER	FAST_SENDER
1766.394	FAST_SENDER	N/A
1767.169	RECEIVER	FAST_SENDER
1769.330	SLOW_SENDER1	N/A
1769.585	FAST_SENDER	N/A
1770.339	RECEIVER	FAST_SENDER
1771.764	RECEIVER	SLOW_SENDER1
1772.763	FAST_SENDER	N/A
1773.549	RECEIVER	FAST_SENDER
1774.193	SLOW_SENDER1	N/A
1775.997	FAST_SENDER	N/A
1776.733	RECEIVER	SLOW_SENDER1
1778.799	RECEIVER	FAST_SENDER
1781.223	FAST_SENDER	N/A
1782.005	RECEIVER	FAST_SENDER
1782.149	SLOW_SENDER1	N/A
1784.439	FAST_SENDER	N/A
1784.489	RECEIVER	SLOW_SENDER1
1785.766	RECEIVER	FAST_SENDER
1788.182	FAST_SENDER	N/A
1788.954	RECEIVER	FAST_SENDER
1791.369	FAST_SENDER	N/A
1791.921	SLOW_SENDER1	N/A
1792.135	RECEIVER	FAST_SENDER
1794.551	FAST_SENDER	N/A
1796.076	RECEIVER	SLOW_SENDER1
1796.551	FAST_SENDER	N/A
1798.551	FAST_SENDER	N/A
1800.551	FAST_SENDER	N/A
1802.551	FAST_SENDER	N/A
1803.515	SLOW_SENDER1	N/A
1804.333	RECEIVER	SLOW_SENDER1
1804.551	FAST_SENDER	N/A
1806.551	FAST_SENDER	N/A
1808.551	FAST_SENDER	N/A
1809.331	RECEIVER	FAST_SENDER
1811.776	FAST_SENDER	N/A
1812.532	RECEIVER	FAST_SENDER
1814.937	FAST_SENDER	N/A
1815.734	RECEIVER	FAST_SENDER
1818.177	FAST_SENDER	N/A
1818.954	RECEIVER	FAST_SENDER
1821.387	FAST_SENDER	N/A
1824.017	RECEIVER	FAST_SENDER
1826.447	FAST_SENDER	N/A
1827.193	RECEIVER	FAST_SENDER
1829.640	FAST_SENDER	N/A
1830.391	RECEIVER	FAST_SENDER
1832.807	FAST_SENDER	N/A
1833.567	RECEIVER	FAST_SENDER
1835.973	FAST_SENDER	N/A
1838.234	RECEIVER	FAST_SENDER
1840.667	FAST_SENDER	N/A
1841.434	RECEIVER	FAST_SENDER
1843.877	FAST_SENDER	N/A
1844.628	RECEIVER	FAST_SENDER
1847.051	FAST_SENDER	N/A
1847.811	RECEIVER	FAST_SENDER
1850.236	FAST_SENDER	N/A
1850.966	RECEIVER	FAST_SENDER
1853.411	FAST_SENDER	N/A
1854.145	RECEIVER	FAST_SENDER
1856.546	FAST_SENDER	N/A
1857.286	RECEIVER	FAST_SENDER
1859.693	FAST_SENDER	N/A
1860.461	RECEIVER	FAST_SENDER
1862.902	FAST_SENDER	N/A
1863.678	RECEIVER	FAST_SENDER
1866.088	FAST_SENDER	N/A
1866.891	RECEIVER	FAST_SENDER
1869.322	FAST_SENDER	N/A
1870.084	RECEIVER	FAST_SENDER
1872.524	FAST_SENDER	N/A
1873.287	RECEIVER	FAST_SENDER
1875.696	FAST_SENDER	N/A
1876.480	RECEIVER	FAST_SENDER
1878.892	FAST_SENDER	N/A
1879.639	RECEIVER	FAST_SENDER
1882.039	FAST_SENDER	N/A
1884.400	RECEIVER	FAST_SENDER
1886.848	FAST_SENDER	N/A
1887.608	RECEIVER	FAST_SENDER
1890.039	FAST_SENDER	N/A
1890.827	RECEIVER	FAST_SENDER
1893.268	FAST_SENDER	N/A
1894.010	RECEIVER	FAST_SENDER
1896.420	FAST_SENDER	N/A
1897.147	RECEIVER	FAST_SENDER
1899.583	FAST_SENDER	N/A
1900.288	RECEIVER	FAST_SENDER
1902.714	FAST_SENDER	N/A
1903.462	RECEIVER	FAST_SENDER
1905.895	FAST_SENDER	N/A
1906.660	RECEIVER	FAST_SENDER
1909.097	FAST_SENDER	N/A
1909.843	RECEIVER	FAST_SENDER
1912.277	FAST_SENDER	N/A
1913.038	RECEIVER	FAST_SENDER
1915.474	FAST_SENDER	N/A
1916.261	RECEIVER	FAST_SENDER
1918.665	FAST_SENDER	N/A
1919.422	RECEIVER	FAST_SENDER
1921.860	FAST_SENDER	N/A
1922.643	RECEIVER	FAST_SENDER
1926.854	FAST_SENDER	N/A
1927.665	RECEIVER	FAST_SENDER
1930.076	FAST_SENDER	N/A
1930.851	RECEIVER	FAST_SENDER
1934.876	FAST_SENDER	N/A
1935.668	RECEIVER	FAST_SENDER
1938.115	FAST_SENDER	N/A
1938.859	RECEIVER	FAST_SENDER
1941.302	FAST_SENDER	N/A
1943.422	RECEIVER	FAST_SENDER
1945.843	FAST_SENDER	N/A
1946.634	RECEIVER	FAST_SENDER
1949.082	FAST_SENDER	N/A
1956.824	FAST_SENDER	N/A
1964.354	FAST_SENDER	N/A
1971.616	FAST_SENDER	N/A
1979.152	FAST_SENDER	N/A
1986.171	FAST_SENDER	N/A
1993.763	FAST_SENDER	N/A
2001.463	FAST_SENDER	N/A
2002.140	SLOW_SENDER1	N/A
2009.988	FAST_SENDER	N/A
2012.323	SLOW_SENDER1	N/A
2018.671	FAST_SENDER	N/A
2020.671	FAST_SENDER	N/A
2022.671	FAST_SENDER	N/A
2024.671	FAST_SENDER	N/A
2025.656	SLOW_SENDER1	N/A
2026.671	FAST_SENDER	N/A
2028.671	FAST_SENDER	N/A
2030.671	FAST_SENDER	N/A
2032.671	FAST_SENDER	N/A
2034.671	FAST_SENDER	N/A
2036.671	FAST_SENDER	N/A
2038.671	FAST_SENDER	N/A
2040.671	FAST_SENDER	N/A
2042.671	FAST_SENDER	N/A
2050.506	FAST_SENDER	N/A
2057.739	FAST_SENDER	N/A
2065.182	FAST_SENDER	N/A
2072.487	FAST_SENDER	N/A
2080.284	FAST_SENDER	N/A
2088.426	FAST_SENDER	N/A
2096.143	FAST_SENDER	N/A
2103.644	FAST_SENDER	N/A
2111.178	FAST_SENDER	N/A
2118.817	FAST_SENDER	N/A
2126.406	FAST_SENDER	N/A
2134.231	FAST_SENDER	N/A
2141.981	FAST_SENDER	N/A
2144.163	RECEIVER	FAST_SENDER
2146.580	FAST_SENDER	N/A
2147.308	RECEIVER	FAST_SENDER
2149.720	FAST_SENDER	N/A
2150.505	RECEIVER	FAST_SENDER
2152.905	FAST_SENDER	N/A
2153.627	RECEIVER	FAST_SENDER
2156.066	FAST_SENDER	N/A
2156.843	RECEIVER	FAST_SENDER
2160.900	FAST_SENDER	N/A
2161.630	RECEIVER	FAST_SENDER
2164.062	FAST_SENDER	N/A
2164.819	RECEIVER	FAST_SENDER
2167.267	FAST_SENDER	N/A
2168.010	RECEIVER	FAST_SENDER
2170.454	FAST_SENDER	N/A
2171.226	RECEIVER	FAST_SENDER
2173.657	FAST_SENDER	N/A
2174.439	RECEIVER	FAST_SENDER
2176.855	FAST_SENDER	N/A
2177.598	RECEIVER	FAST_SENDER
2180.008	FAST_SENDER	N/A
2180.757	RECEIVER	FAST_SENDER
2183.190	FAST_SENDER	N/A
2183.904	RECEIVER	FAST_SENDER
2186.326	FAST_SENDER	N/A
2187.089	RECEIVER	FAST_SENDER
2189.516	FAST_SENDER	N/A
2190.231	RECEIVER	FAST_SENDER
2192.680	FAST_SENDER	N/A
2193.446	RECEIVER	FAST_SENDER
2195.878	FAST_SENDER	N/A
2196.665	RECEIVER	FAST_SENDER
2199.106	FAST_SENDER	N/A
2199.898	RECEIVER	FAST_SENDER
2202.348	FAST_SENDER	N/A
2203.093	RECEIVER	FAST_SENDER
2205.507	FAST_SENDER	N/A
2206.269	RECEIVER	FAST_SENDER
2208.670	FAST_SENDER	N/A
2209.465	RECEIVER	FAST_SENDER
2213.311	FAST_SENDER	N/A
2214.102	RECEIVER	FAST_SENDER
2216.505	FAST_SENDER	N/A
2217.258	RECEIVER	FAST_SENDER
2221.407	FAST_SENDER	N/A
2222.186	RECEIVER	FAST_SENDER
2224.630	FAST_SENDER	N/A
2224.940	SLOW_SENDER1	N/A
2225.407	RECEIVER	FAST_SENDER
2227.032	RECEIVER	SLOW_SENDER1
2227.852	FAST_SENDER	N/A
2228.584	RECEIVER	FAST_SENDER
2229.449	SLOW_SENDER1	N/A
2230.227	RECEIVER	SLOW_SENDER1
2231.026	FAST_SENDER	N/A
2231.791	RECEIVER	FAST_SENDER
2234.224	FAST_SENDER	N/A
2234.966	RECEIVER	FAST_SENDER
2235.633	SLOW_SENDER1	N/A
2236.403	RECEIVER	SLOW_SENDER1
2237.395	FAST_SENDER	N/A
2238.166	RECEIVER	FAST_SENDER
2240.568	FAST_SENDER	N/A
2241.301	RECEIVER	FAST_SENDER
2241.817	SLOW_SENDER1	N/A
2242.595	RECEIVER	SLOW_SENDER1
2243.747	FAST_SENDER	N/A
2244.523	RECEIVER	FAST_SENDER
2246.939	FAST_SENDER	N/A
2247.731	RECEIVER	FAST_SENDER
2248.037	SLOW_SENDER1	N/A
2248.808	RECEIVER	SLOW_SENDER1
2250.158	FAST_SENDER	N/A
2252.662	RECEIVER	FAST_SENDER
2254.242	SLOW_SENDER1	N/A
2254.963	RECEIVER	SLOW_SENDER1
2255.095	FAST_SENDER	N/A
2255.822	RECEIVER	FAST_SENDER
2258.241	FAST_SENDER	N/A
2259.029	RECEIVER	FAST_SENDER
2261.465	FAST_SENDER	N/A
2262.267	RECEIVER	FAST_SENDER
2262.364	SLOW_SENDER1	N/A
2263.132	RECEIVER	SLOW_SENDER1
2264.686	FAST_SENDER	N/A
2265.424	RECEIVER	FAST_SENDER
2267.852	FAST_SENDER	N/A
2268.598	RECEIVER	FAST_SENDER
2270.544	SLOW_SENDER1	N/A
2271.010	FAST_SENDER	N/A
2271.309	RECEIVER	SLOW_SENDER1
2275.215	RECEIVER	FAST_SENDER
2277.632	FAST_SENDER	N/A
2278.410	RECEIVER	FAST_SENDER
2280.664	SLOW_SENDER1	N/A
2280.835	FAST_SENDER	N/A
2281.399	RECEIVER	SLOW_SENDER1
2286.009	RECEIVER	FAST_SENDER
2288.438	FAST_SENDER	N/A
2288.846	SLOW_SENDER1	N/A
2289.205	RECEIVER	FAST_SENDER
2293.244	FAST_SENDER	N/A
2295.244	FAST_SENDER	N/A
2297.244	FAST_SENDER	N/A
2299.244	FAST_SENDER	N/A
2301.244	FAST_SENDER	N/A
2303.244	FAST_SENDER	N/A
2305.244	FAST_SENDER	N/A
2307.244	FAST_SENDER	N/A
2308.028	RECEIVER	FAST_SENDER
2310.439	FAST_SENDER	N/A
2311.228	RECEIVER	FAST_SENDER
2313.670	FAST_SENDER	N/A
2314.470	RECEIVER	FAST_SENDER
2316.898	FAST_SENDER	N/A
2317.704	RECEIVER	FAST_SENDER
2320.141	FAST_SENDER	N/A
2320.901	RECEIVER	FAST_SENDER
2323.325	FAST_SENDER	N/A
2324.072	RECEIVER	FAST_SENDER
2326.473	FAST_SENDER	N/A
2327.227	RECEIVER	FAST_SENDER
2329.654	FAST_SENDER	N/A
2330.425	RECEIVER	FAST_SENDER
2332.855	FAST_SENDER	N/A
2333.616	RECEIVER	FAST_SENDER
2337.415	FAST_SENDER	N/A
2338.156	RECEIVER	FAST_SENDER
2340.596	FAST_SENDER	N/A
2341.382	RECEIVER	FAST_SENDER
2343.802	FAST_SENDER	N/A
2344.558	RECEIVER	FAST_SENDER
2347.008	FAST_SENDER	N/A
2347.760	RECEIVER	FAST_SENDER
2350.177	FAST_SENDER	N/A
2350.981	RECEIVER	FAST_SENDER
2354.950	FAST_SENDER	N/A
2355.732	RECEIVER	FAST_SENDER
2358.155	FAST_SENDER	N/A
2358.923	RECEIVER	FAST_SENDER
2361.360	FAST_SENDER	N/A
2362.127	RECEIVER	FAST_SENDER
2364.562	FAST_SENDER	N/A
2365.316	RECEIVER	FAST_SENDER
2367.747	FAST_SENDER	N/A
2368.488	RECEIVER	FAST_SENDER
2370.925	FAST_SENDER	N/A
2371.681	RECEIVER	FAST_SENDER
2374.098	FAST_SENDER	N/A
2376.513	RECEIVER	FAST_SENDER
2378.924	FAST_SENDER	N/A
2379.676	RECEIVER	FAST_SENDER
2382.121	FAST_SENDER	N/A
2382.917	RECEIVER	FAST_SENDER
2385.324	FAST_SENDER	N/A
2386.075	RECEIVER	FAST_SENDER
2388.494	FAST_SENDER	N/A
2389.247	RECEIVER	FAST_SENDER
2391.652	FAST_SENDER	N/A
2392.374	RECEIVER	FAST_SENDER
2394.775	FAST_SENDER	N/A
2395.526	RECEIVER	FAST_SENDER
2397.931	FAST_SENDER	N/A
2398.709	RECEIVER	FAST_SENDER
2401.123	FAST_SENDER	N/A
2401.866	RECEIVER	FAST_SENDER
2404.315	FAST_SENDER	N/A
2405.090	RECEIVER	FAST_SENDER
2407.518	FAST_SENDER	N/A
2408.304	RECEIVER	FAST_SENDER
2410.710	FAST_SENDER	N/A
2411.493	RECEIVER	FAST_SENDER
2413.911	FAST_SENDER	N/A
2414.637	RECEIVER	FAST_SENDER
2418.682	FAST_SENDER	N/A
2419.469	RECEIVER	FAST_SENDER
2421.881	FAST_SENDER	N/A
2422.650	RECEIVER	FAST_SENDER
2425.068	FAST_SENDER	N/A
2425.807	RECEIVER	FAST_SENDER
2428.249	FAST_SENDER	N/A
2429.005	RECEIVER	FAST_SENDER
2431.442	FAST_SENDER	N/A
2432.221	RECEIVER	FAST_SENDER
2434.648	FAST_SENDER	N/A
2435.426	RECEIVER	FAST_SENDER
2437.866	FAST_SENDER	N/A
2438.600	RECEIVER	FAST_SENDER
2445.311	FAST_SENDER	N/A
2453.091	FAST_SENDER	N/A
2461.025	FAST_SENDER	N/A
2468.625	FAST_SENDER	N/A
2475.807	FAST_SENDER	N/A
2483.175	FAST_SENDER	N/A
2488.220	SLOW_SENDER1	N/A
2490.835	FAST_SENDER	N/A
2498.291	FAST_SENDER	N/A
2498.570	SLOW_SENDER1	N/A
2507.542	FAST_SENDER	N/A
2509.542	FAST_SENDER	N/A
2510.752	SLOW_SENDER1	N/A
2511.542	FAST_SENDER	N/A
2513.542	FAST_SENDER	N/A
2515.542	FAST_SENDER	N/A
2517.542	FAST_SENDER	N/A
2519.542	FAST_SENDER	N/A
2521.542	FAST_SENDER	N/A
2523.542	FAST_SENDER	N/A
2525.542	FAST_SENDER	N/A
2527.542	FAST_SENDER	N/A
2534.824	FAST_SENDER	N/A
2542.199	FAST_SENDER	N/A
2549.938	FAST_SENDER	N/A
2557.539	FAST_SENDER	N/A
2565.699	FAST_SENDER	N/A
2573.445	FAST_SENDER	N/A
2581.032	FAST_SENDER	N/A
2588.629	FAST_SENDER	N/A
2595.835	FAST_SENDER	N/A
2603.312	FAST_SENDER	N/A
2610.651	FAST_SENDER	N/A
2618.112	FAST_SENDER	N/A
2625.456	FAST_SENDER	N/A
2633.450	FAST_SENDER	N/A
2635.594	RECEIVER	FAST_SENDER
2638.017	FAST_SENDER	N/A
2638.784	RECEIVER	FAST_SENDER
2641.234	FAST_SENDER	N/A
2641.969	RECEIVER	FAST_SENDER
2644.395	FAST_SENDER	N/A
2645.119	RECEIVER	FAST_SENDER
2647.526	FAST_SENDER	N/A
2648.290	RECEIVER	FAST_SENDER
2650.725	FAST_SENDER	N/A
2651.489	RECEIVER	FAST_SENDER
2653.929	FAST_SENDER	N/A
2654.728	RECEIVER	FAST_SENDER
2657.167	FAST_SENDER	N/A
2657.937	RECEIVER	FAST_SENDER
2660.355	FAST_SENDER	N/A
2661.124	RECEIVER	FAST_SENDER
2663.524	FAST_SENDER	N/A
2664.326	RECEIVER	FAST_SENDER
2666.763	FAST_SENDER	N/A
2667.561	RECEIVER	FAST_SENDER
2669.982	FAST_SENDER	N/A
2670.722	RECEIVER	FAST_SENDER
2673.172	FAST_SENDER	N/A
2673.905	RECEIVER	FAST_SENDER
2676.333	FAST_SENDER	N/A
2677.110	RECEIVER	FAST_SENDER
2679.545	FAST_SENDER	N/A
2680.300	RECEIVER	FAST_SENDER
2682.748	FAST_SENDER	N/A
2683.527	RECEIVER	FAST_SENDER
2685.957	FAST_SENDER	N/A
2686.695	RECEIVER	FAST_SENDER
2689.142	FAST_SENDER	N/A
2689.882	RECEIVER	FAST_SENDER
2692.288	FAST_SENDER	N/A
2693.044	RECEIVER	FAST_SENDER
2695.467	FAST_SENDER	N/A
2696.209	RECEIVER	FAST_SENDER
2698.657	FAST_SENDER	N/A
2699.419	RECEIVER	FAST_SENDER
2701.824	FAST_SENDER	N/A
2704.362	RECEIVER	FAST_SENDER
2706.795	FAST_SENDER	N/A
2707.561	RECEIVER	FAST_SENDER
2709.610	SLOW_SENDER1	N/A
2709.962	FAST_SENDER	N/A
2710.382	RECEIVER	SLOW_SENDER1
2712.254	RECEIVER	FAST_SENDER
2714.669	FAST_SENDER	N/A
2715.420	RECEIVER	FAST_SENDER
2716.836	SLOW_SENDER1	N/A
2721.553	FAST_SENDER	N/A
2722.348	RECEIVER	FAST_SENDER
2724.751	FAST_SENDER	N/A
2728.356	RECEIVER	FAST_SENDER
2730.080	SLOW_SENDER1	N/A
2730.795	FAST_SENDER	N/A
2730.808	RECEIVER	SLOW_SENDER1
2731.591	RECEIVER	FAST_SENDER
2734.036	FAST_SENDER	N/A
2734.759	RECEIVER	FAST_SENDER
2737.167	FAST_SENDER	N/A
2737.906	RECEIVER	FAST_SENDER
2738.225	SLOW_SENDER1	N/A
2738.995	RECEIVER	SLOW_SENDER1
2740.344	FAST_SENDER	N/A
2741.076	RECEIVER	FAST_SENDER
2743.499	FAST_SENDER	N/A
2744.270	RECEIVER	FAST_SENDER
2746.443	SLOW_SENDER1	N/A
2746.682	FAST_SENDER	N/A
2747.199	RECEIVER	SLOW_SENDER1
2749.255	RECEIVER	FAST_SENDER
2751.671	FAST_SENDER	N/A
2752.435	RECEIVER	FAST_SENDER
2754.639	SLOW_SENDER1	N/A
2754.838	FAST_SENDER	N/A
2755.427	RECEIVER	SLOW_SENDER1
2757.334	RECEIVER	FAST_SENDER
2759.767	FAST_SENDER	N/A
2760.540	RECEIVER	FAST_SENDER
2762.853	SLOW_SENDER1	N/A
2762.970	FAST_SENDER	N/A
2763.570	RECEIVER	SLOW_SENDER1
2764.296	RECEIVER	FAST_SENDER
2766.729	FAST_SENDER	N/A
2768.943	RECEIVER	FAST_SENDER
2770.982	SLOW_SENDER1	N/A
2771.387	FAST_SENDER	N/A
2771.757	RECEIVER	SLOW_SENDER1
2773.911	RECEIVER	FAST_SENDER
2776.341	FAST_SENDER	N/A
2777.056	RECEIVER	FAST_SENDER
2779.465	FAST_SENDER	N/A
2780.259	RECEIVER	FAST_SENDER
2784.311	FAST_SENDER	N/A
2785.084	RECEIVER	FAST_SENDER
2787.486	FAST_SENDER	N/A
2788.252	RECEIVER	FAST_SENDER
2790.680	FAST_SENDER	N/A
2791.479	RECEIVER	FAST_SENDER
2793.907	FAST_SENDER	N/A
2794.661	RECEIVER	FAST_SENDER
2797.071	FAST_SENDER	N/A
2797.828	RECEIVER	FAST_SENDER
2800.264	FAST_SENDER	N/A
2801.013	RECEIVER	FAST_SENDER
2804.906	FAST_SENDER	N/A
2805.669	RECEIVER	FAST_SENDER
2808.069	FAST_SENDER	N/A
2808.867	RECEIVER	FAST_SENDER
2811.311	FAST_SENDER	N/A
2812.069	RECEIVER	FAST_SENDER
2814.479	FAST_SENDER	N/A
2815.249	RECEIVER	FAST_SENDER
2817.651	FAST_SENDER	N/A
2818.426	RECEIVER	FAST_SENDER
2820.866	FAST_SENDER	N/A
2821.664	RECEIVER	FAST_SENDER
2824.105	FAST_SENDER	N/A
2826.344	RECEIVER	FAST_SENDER
2828.794	FAST_SENDER	N/A
2833.393	FAST_SENDER	N/A
2841.435	FAST_SENDER	N/A
2849.132	FAST_SENDER	N/A
2856.247	FAST_SENDER	N/A
2863.697	FAST_SENDER	N/A
2871.249	FAST_SENDER	N/A
2879.153	FAST_SENDER	N/A
2886.905	FAST_SENDER	N/A
2894.194	FAST_SENDER	N/A
2902.255	FAST_SENDER	N/A
2909.745	FAST_SENDER	N/A
2917.114	FAST_SENDER	N/A
2925.029	FAST_SENDER	N/A
2932.235	FAST_SENDER	N/A
2939.643	FAST_SENDER	N/A
2947.374	FAST_SENDER	N/A
2955.455	FAST_SENDER	N/A
2963.033	FAST_SENDER	N/A
2968.850	SLOW_SENDER1	N/A
2970.444	FAST_SENDER	N/A
2978.343	FAST_SENDER	N/A
2979.666	SLOW_SENDER1	N/A
2986.393	FAST_SENDER	N/A
2988.393	FAST_SENDER	N/A
2990.393	FAST_SENDER	N/A
2992.393	FAST_SENDER	N/A
2993.447	SLOW_SENDER1	N/A
2994.393	FAST_SENDER	N/A
2996.393	FAST_SENDER	N/A
2998.393	FAST_SENDER	N/A
3000.393	FAST_SENDER	N/A
3002.393	FAST_SENDER	N/A
3004.393	FAST_SENDER	N/A
3006.393	FAST_SENDER	N/A
3008.393	FAST_SENDER	N/A
3010.393	FAST_SENDER	N/A
3018.159	FAST_SENDER	N/A
3026.088	FAST_SENDER	N/A
3026.845	RECEIVER	FAST_SENDER
3029.247	FAST_SENDER	N/A
3030.023	RECEIVER	FAST_SENDER
3032.470	FAST_SENDER	N/A
3033.209	RECEIVER	FAST_SENDER
3035.646	FAST_SENDER	N/A
3036.410	RECEIVER	FAST_SENDER
3038.854	FAST_SENDER	N/A
3039.585	RECEIVER	FAST_SENDER
3041.995	FAST_SENDER	N/A
3042.747	RECEIVER	FAST_SENDER
3045.160	FAST_SENDER	N/A
3045.945	RECEIVER	FAST_SENDER
3048.366	FAST_SENDER	N/A
3049.111	RECEIVER	FAST_SENDER
3051.523	FAST_SENDER	N/A
3052.294	RECEIVER	FAST_SENDER
3054.697	FAST_SENDER	N/A
3055.479	RECEIVER	FAST_SENDER
3057.913	FAST_SENDER	N/A
3058.684	RECEIVER	FAST_SENDER
3061.134	FAST_SENDER	N/A
3061.904	RECEIVER	FAST_SENDER
3064.310	FAST_SENDER	N/A
3066.639	RECEIVER	FAST_SENDER
3069.073	FAST_SENDER	N/A
3069.838	RECEIVER	FAST_SENDER
3072.280	FAST_SENDER	N/A
3073.023	RECEIVER	FAST_SENDER
3075.459	FAST_SENDER	N/A
3076.204	RECEIVER	FAST_SENDER
3078.617	FAST_SENDER	N/A
3079.367	RECEIVER	FAST_SENDER
3081.798	FAST_SENDER	N/A
3082.542	RECEIVER	FAST_SENDER
3084.964	FAST_SENDER	N/A
3085.721	RECEIVER	FAST_SENDER
3088.171	FAST_SENDER	N/A
3088.889	RECEIVER	FAST_SENDER
3091.339	FAST_SENDER	N/A
3092.117	RECEIVER	FAST_SENDER
3094.533	FAST_SENDER	N/A
3095.296	RECEIVER	FAST_SENDER
3097.701	FAST_SENDER	N/A
3098.446	RECEIVER	FAST_SENDER
3100.892	FAST_SENDER	N/A
3101.630	RECEIVER	FAST_SENDER
3104.057	FAST_SENDER	N/A
3104.814	RECEIVER	FAST_SENDER
3107.228	FAST_SENDER	N/A
3107.990	RECEIVER	FAST_SENDER
3110.396	FAST_SENDER	N/A
3111.176	RECEIVER	FAST_SENDER
3113.616	FAST_SENDER	N/A
3114.405	RECEIVER	FAST_SENDER
3116.828	FAST_SENDER	N/A
3117.588	RECEIVER	FAST_SENDER
3120.036	FAST_SENDER	N/A
3120.796	RECEIVER	FAST_SENDER
3123.211	FAST_SENDER	N/A
3123.963	RECEIVER	FAST_SENDER
3126.368	FAST_SENDER	N/A
3127.115	RECEIVER	FAST_SENDER
3129.543	FAST_SENDER	N/A
3130.292	RECEIVER	FAST_SENDER
3132.727	FAST_SENDER	N/A
3133.486	RECEIVER	FAST_SENDER
3135.919	FAST_SENDER	N/A
3136.690	RECEIVER	FAST_SENDER
3139.096	FAST_SENDER	N/A
3139.850	RECEIVER	FAST_SENDER
3142.299	FAST_SENDER	N/A
3143.039	RECEIVER	FAST_SENDER
3145.474	FAST_SENDER	N/A
3146.211	RECEIVER	FAST_SENDER
3148.621	FAST_SENDER	N/A
3149.365	RECEIVER	FAST_SENDER
3151.814	FAST_SENDER	N/A
3152.560	RECEIVER	FAST_SENDER
3155.004	FAST_SENDER	N/A
3155.775	RECEIVER	FAST_SENDER
3158.193	FAST_SENDER	N/A
3158.910	RECEIVER	FAST_SENDER
3161.359	FAST_SENDER	N/A
3162.113	RECEIVER	FAST_SENDER
3164.553	FAST_SENDER	N/A
3165.335	RECEIVER	FAST_SENDER
3167.785	FAST_SENDER	N/A
3168.555	RECEIVER	FAST_SENDER
3170.990	FAST_SENDER	N/A
3171.771	RECEIVER	FAST_SENDER
3174.220	FAST_SENDER	N/A
3175.011	RECEIVER	FAST_SENDER
3177.448	FAST_SENDER	N/A
3178.235	RECEIVER	FAST_SENDER
3180.656	FAST_SENDER	N/A
3181.428	RECEIVER	FAST_SENDER
3183.847	FAST_SENDER	N/A
3184.578	RECEIVER	FAST_SENDER
3186.996	FAST_SENDER	N/A
3187.762	RECEIVER	FAST_SENDER
3190.195	FAST_SENDER	N/A
3190.976	RECEIVER	FAST_SENDER
3193.412	FAST_SENDER	N/A
3193.660	SLOW_SENDER1	N/A
3194.174	RECEIVER	FAST_SENDER
3196.136	RECEIVER	SLOW_SENDER1
3196.613	FAST_SENDER	N/A
3197.338	RECEIVER	FAST_SENDER
3198.539	SLOW_SENDER1	N/A
3199.750	FAST_SENDER	N/A
3200.539	RECEIVER	FAST_SENDER
3202.522	RECEIVER	SLOW_SENDER1
3202.979	FAST_SENDER	N/A
3204.979	FAST_SENDER	N/A
3206.979	FAST_SENDER	N/A
3208.979	FAST_SENDER	N/A
3209.928	SLOW_SENDER1	N/A
3210.687	RECEIVER	SLOW_SENDER1
3210.979	FAST_SENDER	N/A
3212.979	FAST_SENDER	N/A
3214.979	FAST_SENDER	N/A
3216.979	FAST_SENDER	N/A
3217.751	RECEIVER	FAST_SENDER
3218.120	SLOW_SENDER1	N/A
3218.896	RECEIVER	SLOW_SENDER1
3220.175	FAST_SENDER	N/A
3220.910	RECEIVER	FAST_SENDER
3223.315	FAST_SENDER	N/A
3224.084	RECEIVER	FAST_SENDER
3226.341	SLOW_SENDER1	N/A
3226.494	FAST_SENDER	N/A
3227.076	RECEIVER	SLOW_SENDER1
3229.798	RECEIVER	FAST_SENDER
3232.245	FAST_SENDER	N/A
3232.991	RECEIVER	FAST_SENDER
3234.481	SLOW_SENDER1	N/A
3235.253	RECEIVER	SLOW_SENDER1
3235.417	FAST_SENDER	N/A
3236.199	RECEIVER	FAST_SENDER
3238.643	FAST_SENDER	N/A
3239.440	RECEIVER	FAST_SENDER
3241.872	FAST_SENDER	N/A
3242.669	RECEIVER	FAST_SENDER
3242.678	SLOW_SENDER1	N/A
3244.787	RECEIVER	SLOW_SENDER1
3245.079	FAST_SENDER	N/A
3245.844	RECEIVER	FAST_SENDER
3248.256	FAST_SENDER	N/A
3248.985	RECEIVER	FAST_SENDER
3251.414	FAST_SENDER	N/A
3252.159	RECEIVER	FAST_SENDER
3252.194	SLOW_SENDER1	N/A
3252.922	RECEIVER	SLOW_SENDER1
3256.014	FAST_SENDER	N/A
3260.341	SLOW_SENDER1	N/A
3263.819	FAST_SENDER	N/A
3271.405	FAST_SENDER	N/A
3279.142	FAST_SENDER	N/A
3286.373	FAST_SENDER	N/A
3294.276	FAST_SENDER	N/A
3302.070	FAST_SENDER	N/A
3309.928	FAST_SENDER	N/A
3317.436	FAST_SENDER	N/A
3324.720	FAST_SENDER	N/A
3332.456	FAST_SENDER	N/A
3339.827	FAST_SENDER	N/A
3347.844	FAST_SENDER	N/A
3354.934	FAST_SENDER	N/A
3362.372	FAST_SENDER	N/A
3369.873	FAST_SENDER	N/A
3377.588	FAST_SENDER	N/A
3385.442	FAST_SENDER	N/A
3393.111	FAST_SENDER	N/A
3400.612	FAST_SENDER	N/A
3408.555	FAST_SENDER	N/A
3416.119	FAST_SENDER	N/A
3423.818	FAST_SENDER	N/A
3431.553	FAST_SENDER	N/A
3439.483	FAST_SENDER	N/A
3446.904	FAST_SENDER	N/A
3454.305	FAST_SENDER	N/A
3455.025	RECEIVER	FAST_SENDER
3457.475	FAST_SENDER	N/A
3457.720	SLOW_SENDER1	N/A
3458.265	RECEIVER	FAST_SENDER
3460.230	RECEIVER	SLOW_SENDER1
3460.682	FAST_SENDER	N/A
3461.431	RECEIVER	FAST_SENDER
3463.836	FAST_SENDER	N/A
3464.554	RECEIVER	FAST_SENDER
3467.002	FAST_SENDER	N/A
3468.798	SLOW_SENDER1	N/A
3469.414	RECEIVER	FAST_SENDER
3471.159	RECEIVER	SLOW_SENDER1
3471.836	FAST_SENDER	N/A
3472.609	RECEIVER	FAST_SENDER
3475.021	FAST_SENDER	N/A
3475.801	RECEIVER	FAST_SENDER
3478.204	FAST_SENDER	N/A
3478.593	SLOW_SENDER1	N/A
3478.989	RECEIVER	FAST_SENDER
3480.849	RECEIVER	SLOW_SENDER1
3485.477	FAST_SENDER	N/A
3486.200	RECEIVER	FAST_SENDER
3488.251	SLOW_SENDER1	N/A
3488.620	FAST_SENDER	N/A
3489.048	RECEIVER	SLOW_SENDER1
3490.877	RECEIVER	FAST_SENDER
3493.286	FAST_SENDER	N/A
3494.026	RECEIVER	FAST_SENDER
3496.428	FAST_SENDER	N/A
3498.600	RECEIVER	FAST_SENDER
3499.544	SLOW_SENDER1	N/A
3500.311	RECEIVER	SLOW_SENDER1
3501.021	FAST_SENDER	N/A
3501.832	RECEIVER	FAST_SENDER
3504.271	FAST_SENDER	N/A
3505.041	RECEIVER	FAST_SENDER
3507.481	FAST_SENDER	N/A
3507.725	SLOW_SENDER1	N/A
3508.261	RECEIVER	FAST_SENDER
3510.688	FAST_SENDER	N/A
3511.483	RECEIVER	FAST_SENDER
3513.905	FAST_SENDER	N/A
3514.670	RECEIVER	FAST_SENDER
3518.889	FAST_SENDER	N/A
3519.643	RECEIVER	FAST_SENDER
3522.061	FAST_SENDER	N/A
3522.831	RECEIVER	FAST_SENDER
3525.274	FAST_SENDER	N/A
3526.064	RECEIVER	FAST_SENDER
3528.495	FAST_SENDER	N/A
3529.271	RECEIVER	FAST_SENDER
3531.717	FAST_SENDER	N/A
3532.461	RECEIVER	FAST_SENDER
3534.886	FAST_SENDER	N/A
3535.651	RECEIVER	FAST_SENDER
3538.051	FAST_SENDER	N/A
3538.832	RECEIVER	FAST_SENDER
3541.241	FAST_SENDER	N/A
3542.045	RECEIVER	FAST_SENDER
3544.489	FAST_SENDER	N/A
3545.228	RECEIVER	FAST_SENDER
3547.633	FAST_SENDER	N/A
3548.418	RECEIVER	FAST_SENDER
3550.836	FAST_SENDER	N/A
3551.590	RECEIVER	FAST_SENDER
3554.030	FAST_SENDER	N/A
3554.822	RECEIVER	FAST_SENDER
3557.242	FAST_SENDER	N/A
3558.024	RECEIVER	FAST_SENDER
3560.438	FAST_SENDER	N/A
3561.208	RECEIVER	FAST_SENDER
3563.623	FAST_SENDER	N/A
3565.809	RECEIVER	FAST_SENDER
3568.210	FAST_SENDER	N/A
3568.973	RECEIVER	FAST_SENDER
3571.422	FAST_SENDER	N/A
3572.188	RECEIVER	FAST_SENDER
3574.638	FAST_SENDER	N/A
3575.427	RECEIVER	FAST_SENDER
3577.860	FAST_SENDER	N/A
3580.031	RECEIVER	FAST_SENDER
3582.465	FAST_SENDER	N/A
3583.236	RECEIVER	FAST_SENDER
3585.676	FAST_SENDER	N/A
3586.393	RECEIVER	FAST_SENDER
3588.839	FAST_SENDER	N/A
3589.603	RECEIVER	FAST_SENDER
3593.726	FAST_SENDER	N/A
3594.484	RECEIVER	FAST_SENDER
3596.893	FAST_SENDER	N/A
3597.662	RECEIVER	FAST_SENDER
3600.098	FAST_SENDER	N/A
3600.881	RECEIVER	FAST_SENDER
3603.310	FAST_SENDER	N/A
3604.083	RECEIVER	FAST_SENDER
3606.502	FAST_SENDER	N/A
3607.278	RECEIVER	FAST_SENDER
3609.693	FAST_SENDER	N/A
3610.482	RECEIVER	FAST_SENDER
3612.930	FAST_SENDER	N/A
3613.686	RECEIVER	FAST_SENDER
3616.128	FAST_SENDER	N/A
3618.616	RECEIVER	FAST_SENDER
3621.020	FAST_SENDER	N/A
3621.824	RECEIVER	FAST_SENDER
3624.250	FAST_SENDER	N/A
3625.013	RECEIVER	FAST_SENDER
3627.418	FAST_SENDER	N/A
3628.161	RECEIVER	FAST_SENDER
3630.602	FAST_SENDER	N/A
3631.351	RECEIVER	FAST_SENDER
3633.777	FAST_SENDER	N/A
3641.201	FAST_SENDER	N/A
3648.828	FAST_SENDER	N/A
3656.631	FAST_SENDER	N/A
3664.258	FAST_SENDER	N/A
3671.764	FAST_SENDER	N/A
3679.607	FAST_SENDER	N/A
3687.046	FAST_SENDER	N/A
3694.450	FAST_SENDER	N/A
3702.227	FAST_SENDER	N/A
3705.210	SLOW_SENDER1	N/A
3710.400	FAST_SENDER	N/A
3715.578	SLOW_SENDER1	N/A
3718.179	FAST_SENDER	N/A
3725.858	FAST_SENDER	N/A
3727.858	FAST_SENDER	N/A
3728.553	SLOW_SENDER1	N/A
3729.858	FAST_SENDER	N/A
3731.858	FAST_SENDER	N/A
3733.858	FAST_SENDER	N/A
3735.858	FAST_SENDER	N/A
3737.858	FAST_SENDER	N/A
3739.858	FAST_SENDER	N/A
3741.858	FAST_SENDER	N/A
3743.858	FAST_SENDER	N/A
3745.858	FAST_SENDER	N/A
3752.959	FAST_SENDER	N/A
3760.656	FAST_SENDER	N/A
3768.470	FAST_SENDER	N/A
3775.861	FAST_SENDER	N/A
3783.335	FAST_SENDER	N/A
3791.454	FAST_SENDER	N/A
3799.050	FAST_SENDER	N/A
3806.135	FAST_SENDER	N/A
3813.392	FAST_SENDER	N/A
3820.524	FAST_SENDER	N/A
3828.223	FAST_SENDER	N/A
3830.621	RECEIVER	FAST_SENDER
3833.021	FAST_SENDER	N/A
3833.748	RECEIVER	FAST_SENDER
3836.190	FAST_SENDER	N/A
3836.947	RECEIVER	FAST_SENDER
3839.396	FAST_SENDER	N/A
3840.114	RECEIVER	FAST_SENDER
3842.546	FAST_SENDER	N/A
3843.292	RECEIVER	FAST_SENDER
3845.723	FAST_SENDER	N/A
3846.483	RECEIVER	FAST_SENDER
3848.924	FAST_SENDER	N/A
3849.742	RECEIVER	FAST_SENDER
3852.159	FAST_SENDER	N/A
3852.952	RECEIVER	FAST_SENDER
3855.358	FAST_SENDER	N/A
3856.101	RECEIVER	FAST_SENDER
3858.508	FAST_SENDER	N/A
3859.261	RECEIVER	FAST_SENDER
3861.677	FAST_SENDER	N/A
3862.420	RECEIVER	FAST_SENDER
3864.836	FAST_SENDER	N/A
3865.580	RECEIVER	FAST_SENDER
3867.990	FAST_SENDER	N/A
3868.759	RECEIVER	FAST_SENDER
3871.168	FAST_SENDER	N/A
3871.918	RECEIVER	FAST_SENDER
3874.341	FAST_SENDER	N/A
3875.114	RECEIVER	FAST_SENDER
3877.560	FAST_SENDER	N/A
3878.306	RECEIVER	FAST_SENDER
3880.718	FAST_SENDER	N/A
3881.454	RECEIVER	FAST_SENDER
3883.856	FAST_SENDER	N/A
3884.597	RECEIVER	FAST_SENDER
3887.016	FAST_SENDER	N/A
3887.780	RECEIVER	FAST_SENDER
3890.219	FAST_SENDER	N/A
3890.968	RECEIVER	FAST_SENDER
3893.407	FAST_SENDER	N/A
3894.198	RECEIVER	FAST_SENDER
3896.618	FAST_SENDER	N/A
3897.361	RECEIVER	FAST_SENDER
3899.762	FAST_SENDER	N/A
3900.507	RECEIVER	FAST_SENDER
3902.936	FAST_SENDER	N/A
3903.680	RECEIVER	FAST_SENDER
3906.127	FAST_SENDER	N/A
3906.855	RECEIVER	FAST_SENDER
3909.305	FAST_SENDER	N/A
3910.058	RECEIVER	FAST_SENDER
3912.475	FAST_SENDER	N/A
3913.269	RECEIVER	FAST_SENDER
3915.675	FAST_SENDER	N/A
3916.455	RECEIVER	FAST_SENDER
3918.901	FAST_SENDER	N/A
3919.675	RECEIVER	FAST_SENDER
3922.087	FAST_SENDER	N/A
3922.871	RECEIVER	FAST_SENDER
3925.298	FAST_SENDER	N/A
3926.086	RECEIVER	FAST_SENDER
3926.900	SLOW_SENDER1	N/A
3927.670	RECEIVER	SLOW_SENDER1
3928.505	FAST_SENDER	N/A
3929.287	RECEIVER	FAST_SENDER
3930.095	SLOW_SENDER1	N/A
3930.860	RECEIVER	SLOW_SENDER1
3931.694	FAST_SENDER	N/A
3932.499	RECEIVER	FAST_SENDER
3933.301	SLOW_SENDER1	N/A
3934.057	RECEIVER	SLOW_SENDER1
3934.935	FAST_SENDER	N/A
3935.692	RECEIVER	FAST_SENDER
3938.107	FAST_SENDER	N/A
3938.852	RECEIVER	FAST_SENDER
3939.493	SLOW_SENDER1	N/A
3940.208	RECEIVER	SLOW_SENDER1
3941.274	FAST_SENDER	N/A
3942.050	RECEIVER	FAST_SENDER
3944.473	FAST_SENDER	N/A
3945.248	RECEIVER	FAST_SENDER
3945.653	SLOW_SENDER1	N/A
3946.375	RECEIVER	SLOW_SENDER1
3947.684	FAST_SENDER	N/A
3948.454	RECEIVER	FAST_SENDER
3950.860	FAST_SENDER	N/A
3951.668	RECEIVER	FAST_SENDER
3951.806	SLOW_SENDER1	N/A
3952.538	RECEIVER	SLOW_SENDER1
3954.118	FAST_SENDER	N/A
3954.876	RECEIVER	FAST_SENDER
3957.276	FAST_SENDER	N/A
3957.943	SLOW_SENDER1	N/A
3958.008	RECEIVER	FAST_SENDER
3958.698	RECEIVER	SLOW_SENDER1
3962.537	FAST_SENDER	N/A
3964.537	FAST_SENDER	N/A
3966.537	FAST_SENDER	N/A
3968.537	FAST_SENDER	N/A
3969.481	SLOW_SENDER1	N/A
3970.250	RECEIVER	SLOW_SENDER1
3970.537	FAST_SENDER	N/A
3972.537	FAST_SENDER	N/A
3974.537	FAST_SENDER	N/A
3976.537	FAST_SENDER	N/A
3979.196	SLOW_SENDER1	N/A
3979.936	RECEIVER	SLOW_SENDER1
3980.573	RECEIVER	FAST_SENDER
3983.023	FAST_SENDER	N/A
3983.785	RECEIVER	FAST_SENDER
3986.225	FAST_SENDER	N/A
3986.985	RECEIVER	FAST_SENDER
3987.342	SLOW_SENDER1	N/A
3988.053	RECEIVER	SLOW_SENDER1
3989.415	FAST_SENDER	N/A
3990.209	RECEIVER	FAST_SENDER
3992.636	FAST_SENDER	N/A
3993.433	RECEIVER	FAST_SENDER
3995.474	SLOW_SENDER1	N/A
3995.858	FAST_SENDER	N/A
3996.659	RECEIVER	FAST_SENDER
3999.102	FAST_SENDER	N/A
3999.848	RECEIVER	FAST_SENDER
4002.285	FAST_SENDER	N/A
4003.056	RECEIVER	FAST_SENDER
4005.462	FAST_SENDER	N/A
4006.194	RECEIVER	FAST_SENDER
4008.616	FAST_SENDER	N/A
4009.363	RECEIVER	FAST_SENDER
4011.777	FAST_SENDER	N/A
4012.530	RECEIVER	FAST_SENDER
4014.968	FAST_SENDER	N/A
4015.723	RECEIVER	FAST_SENDER
4018.126	FAST_SENDER	N/A
4018.879	RECEIVER	FAST_SENDER
4021.314	FAST_SENDER	N/A
4022.069	RECEIVER	FAST_SENDER
4024.485	FAST_SENDER	N/A
4025.277	RECEIVER	FAST_SENDER
4027.716	FAST_SENDER	N/A
4028.456	RECEIVER	FAST_SENDER
4030.900	FAST_SENDER	N/A
4031.634	RECEIVER	FAST_SENDER
4034.061	FAST_SENDER	N/A
4034.841	RECEIVER	FAST_SENDER
4037.283	FAST_SENDER	N/A
4038.057	RECEIVER	FAST_SENDER
4040.488	FAST_SENDER	N/A
4041.268	RECEIVER	FAST_SENDER
4043.689	FAST_SENDER	N/A
4044.454	RECEIVER	FAST_SENDER
4046.877	FAST_SENDER	N/A
4047.624	RECEIVER	FAST_SENDER
4050.053	FAST_SENDER	N/A
4050.802	RECEIVER	FAST_SENDER
4053.225	FAST_SENDER	N/A
4053.997	RECEIVER	FAST_SENDER
4056.411	FAST_SENDER	N/A
4057.175	RECEIVER	FAST_SENDER
4059.617	FAST_SENDER	N/A
4060.384	RECEIVER	FAST_SENDER
4062.810	FAST_SENDER	N/A
4063.564	RECEIVER	FAST_SENDER
4065.988	FAST_SENDER	N/A
4066.741	RECEIVER	FAST_SENDER
4069.172	FAST_SENDER	N/A
4069.954	RECEIVER	FAST_SENDER
4072.381	FAST_SENDER	N/A
4073.194	RECEIVER	FAST_SENDER
4077.398	FAST_SENDER	N/A
4078.143	RECEIVER	FAST_SENDER
4080.565	FAST_SENDER	N/A
4081.323	RECEIVER	FAST_SENDER
4083.766	FAST_SENDER	N/A
4084.491	RECEIVER	FAST_SENDER
4086.928	FAST_SENDER	N/A
4087.652	RECEIVER	FAST_SENDER
4090.083	FAST_SENDER	N/A
4090.874	RECEIVER	FAST_SENDER
4093.308	FAST_SENDER	N/A
4094.069	RECEIVER	FAST_SENDER
4096.511	FAST_SENDER	N/A
4099.070	RECEIVER	FAST_SENDER
4101.514	FAST_SENDER	N/A
4102.253	RECEIVER	FAST_SENDER
4104.670	FAST_SENDER	N/A
4105.408	RECEIVER	FAST_SENDER
4107.842	FAST_SENDER	N/A
4108.616	RECEIVER	FAST_SENDER
4111.064	FAST_SENDER	N/A
4111.845	RECEIVER	FAST_SENDER
4114.285	FAST_SENDER	N/A
4115.051	RECEIVER	FAST_SENDER
4117.485	FAST_SENDER	N/A
4118.237	RECEIVER	FAST_SENDER
4120.674	FAST_SENDER	N/A
4121.464	RECEIVER	FAST_SENDER
4123.864	FAST_SENDER	N/A
4127.763	RECEIVER	FAST_SENDER
4130.170	FAST_SENDER	N/A
4130.906	RECEIVER	FAST_SENDER
4133.332	FAST_SENDER	N/A
4134.090	RECEIVER	FAST_SENDER
4136.508	FAST_SENDER	N/A
4143.924	FAST_SENDER	N/A
4151.752	FAST_SENDER	N/A
4159.054	FAST_SENDER	N/A
4166.926	FAST_SENDER	N/A
4174.447	FAST_SENDER	N/A
4182.243	FAST_SENDER	N/A
4183.970	SLOW_SENDER1	N/A
4191.002	FAST_SENDER	N/A
4195.140	SLOW_SENDER1	N/A
4199.579	FAST_SENDER	N/A
4201.579	FAST_SENDER	N/A
4203.579	FAST_SENDER	N/A
4205.579	FAST_SENDER	N/A
4207.579	SLOW_SENDER1	N/A
4207.579	FAST_SENDER	N/A
4209.579	FAST_SENDER	N/A
4212.203	FAST_SENDER	N/A
4214.203	FAST_SENDER	N/A
4216.203	FAST_SENDER	N/A
4218.203	FAST_SENDER	N/A
4220.203	FAST_SENDER	N/A
4222.203	FAST_SENDER	N/A
4224.203	FAST_SENDER	N/A
4226.203	FAST_SENDER	N/A
4233.750	FAST_SENDER	N/A
4241.213	FAST_SENDER	N/A
4248.969	FAST_SENDER	N/A
4256.431	FAST_SENDER	N/A
4264.217	FAST_SENDER	N/A
4271.470	FAST_SENDER	N/A
4279.432	FAST_SENDER	N/A
4286.658	FAST_SENDER	N/A
4293.813	FAST_SENDER	N/A
4301.357	FAST_SENDER	N/A
4309.112	FAST_SENDER	N/A
4316.407	FAST_SENDER	N/A
4323.545	FAST_SENDER	N/A
4330.812	FAST_SENDER	N/A
4331.590	RECEIVER	FAST_SENDER
4334.027	FAST_SENDER	N/A
4334.794	RECEIVER	FAST_SENDER
4337.211	FAST_SENDER	N/A
4337.968	RECEIVER	FAST_SENDER
4340.373	FAST_SENDER	N/A
4341.152	RECEIVER	FAST_SENDER
4343.597	FAST_SENDER	N/A
4344.364	RECEIVER	FAST_SENDER
4346.770	FAST_SENDER	N/A
4347.542	RECEIVER	FAST_SENDER
4349.992	FAST_SENDER	N/A
4350.742	RECEIVER	FAST_SENDER
4353.159	FAST_SENDER	N/A
4353.886	RECEIVER	FAST_SENDER
4356.296	FAST_SENDER	N/A
4357.069	RECEIVER	FAST_SENDER
4359.513	FAST_SENDER	N/A
4360.252	RECEIVER	FAST_SENDER
4362.663	FAST_SENDER	N/A
4363.421	RECEIVER	FAST_SENDER
4365.828	FAST_SENDER	N/A
4366.579	RECEIVER	FAST_SENDER
4368.987	FAST_SENDER	N/A
4369.749	RECEIVER	FAST_SENDER
4372.190	FAST_SENDER	N/A
4372.936	RECEIVER	FAST_SENDER
4375.346	FAST_SENDER	N/A
4376.064	RECEIVER	FAST_SENDER
4380.342	FAST_SENDER	N/A
4381.128	RECEIVER	FAST_SENDER
4383.530	FAST_SENDER	N/A
4384.245	RECEIVER	FAST_SENDER
4386.668	FAST_SENDER	N/A
4387.419	RECEIVER	FAST_SENDER
4389.860	FAST_SENDER	N/A
4390.618	RECEIVER	FAST_SENDER
4393.047	FAST_SENDER	N/A
4393.815	RECEIVER	FAST_SENDER
4396.247	FAST_SENDER	N/A
4397.028	RECEIVER	FAST_SENDER
4399.440	FAST_SENDER	N/A
4400.220	RECEIVER	FAST_SENDER
4402.623	FAST_SENDER	N/A
4403.388	RECEIVER	FAST_SENDER
4405.812	FAST_SENDER	N/A
4406.100	SLOW_SENDER1	N/A
4406.629	RECEIVER	FAST_SENDER
4410.039	RECEIVER	SLOW_SENDER1
4410.765	FAST_SENDER	N/A
4411.513	RECEIVER	FAST_SENDER
4413.938	FAST_SENDER	N/A
4414.643	RECEIVER	FAST_SENDER
4415.475	SLOW_SENDER1	N/A
4416.261	RECEIVER	SLOW_SENDER1
4417.072	FAST_SENDER	N/A
4417.848	RECEIVER	FAST_SENDER
4420.281	FAST_SENDER	N/A
4421.042	RECEIVER	FAST_SENDER
4421.666	SLOW_SENDER1	N/A
4422.434	RECEIVER	SLOW_SENDER1
4423.446	FAST_SENDER	N/A
4424.248	RECEIVER	FAST_SENDER
4426.681	FAST_SENDER	N/A
4427.458	RECEIVER	FAST_SENDER
4427.836	SLOW_SENDER1	N/A
4428.628	RECEIVER	SLOW_SENDER1
4429.867	FAST_SENDER	N/A
4430.670	RECEIVER	FAST_SENDER
4433.113	FAST_SENDER	N/A
4433.863	RECEIVER	FAST_SENDER
4436.056	SLOW_SENDER1	N/A
4436.313	FAST_SENDER	N/A
4436.845	RECEIVER	SLOW_SENDER1
4438.758	RECEIVER	FAST_SENDER
[truncated: 13,951 more rows]
