# Supplementary material for: CATO: Wake-Up reCeiver-bAsed communicaTiOn for Batteryless Devices
Source: Sensors (Basel). 2025 Nov 7;25(22):6813. doi: 10.3390/s25226813 (PMC12655924; doi:10.3390/s25226813)
Supplement: Supplementary file 1 [file sensors-25-06813-s001.zip › File S1_Experimental_and_Simulation_Data/simulation/capsweep/cap90/mac_competing_nodes_none.csv]

time_s	node_id	received_from
2.700	FAST_SENDER	N/A
2.700	SLOW_SENDER1	N/A
3.434	RECEIVER	SLOW_SENDER1
5.408	RECEIVER	FAST_SENDER
5.880	SLOW_SENDER1	N/A
6.663	RECEIVER	SLOW_SENDER1
7.849	FAST_SENDER	N/A
8.647	RECEIVER	FAST_SENDER
9.097	SLOW_SENDER1	N/A
9.891	RECEIVER	SLOW_SENDER1
11.088	FAST_SENDER	N/A
11.845	RECEIVER	FAST_SENDER
12.300	SLOW_SENDER1	N/A
13.060	RECEIVER	SLOW_SENDER1
14.248	FAST_SENDER	N/A
15.042	RECEIVER	FAST_SENDER
15.476	SLOW_SENDER1	N/A
16.282	RECEIVER	SLOW_SENDER1
17.478	FAST_SENDER	N/A
18.237	RECEIVER	FAST_SENDER
18.704	SLOW_SENDER1	N/A
19.519	RECEIVER	SLOW_SENDER1
25.673	FAST_SENDER	N/A
26.476	RECEIVER	FAST_SENDER
27.082	SLOW_SENDER1	N/A
27.850	RECEIVER	SLOW_SENDER1
28.905	FAST_SENDER	N/A
29.629	RECEIVER	FAST_SENDER
32.037	FAST_SENDER	N/A
32.794	RECEIVER	FAST_SENDER
33.251	SLOW_SENDER1	N/A
34.004	RECEIVER	SLOW_SENDER1
35.212	FAST_SENDER	N/A
35.954	RECEIVER	FAST_SENDER
38.362	FAST_SENDER	N/A
39.121	RECEIVER	FAST_SENDER
39.411	SLOW_SENDER1	N/A
40.232	RECEIVER	SLOW_SENDER1
41.525	FAST_SENDER	N/A
42.260	RECEIVER	FAST_SENDER
44.693	FAST_SENDER	N/A
45.476	RECEIVER	FAST_SENDER
45.673	SLOW_SENDER1	N/A
46.422	RECEIVER	SLOW_SENDER1
47.919	FAST_SENDER	N/A
48.670	RECEIVER	FAST_SENDER
51.077	FAST_SENDER	N/A
51.812	RECEIVER	FAST_SENDER
53.852	SLOW_SENDER1	N/A
54.251	FAST_SENDER	N/A
54.582	RECEIVER	SLOW_SENDER1
58.288	RECEIVER	FAST_SENDER
60.695	FAST_SENDER	N/A
61.470	RECEIVER	FAST_SENDER
63.765	SLOW_SENDER1	N/A
64.533	RECEIVER	SLOW_SENDER1
65.627	FAST_SENDER	N/A
66.435	RECEIVER	FAST_SENDER
68.839	FAST_SENDER	N/A
69.589	RECEIVER	FAST_SENDER
71.966	SLOW_SENDER1	N/A
72.007	FAST_SENDER	N/A
72.731	RECEIVER	SLOW_SENDER1
74.763	RECEIVER	FAST_SENDER
77.213	FAST_SENDER	N/A
77.964	RECEIVER	FAST_SENDER
80.151	SLOW_SENDER1	N/A
80.399	FAST_SENDER	N/A
80.900	RECEIVER	SLOW_SENDER1
82.556	RECEIVER	FAST_SENDER
84.986	FAST_SENDER	N/A
85.756	RECEIVER	FAST_SENDER
88.197	FAST_SENDER	N/A
88.303	SLOW_SENDER1	N/A
88.973	RECEIVER	FAST_SENDER
91.229	RECEIVER	SLOW_SENDER1
91.395	FAST_SENDER	N/A
92.127	RECEIVER	FAST_SENDER
94.554	FAST_SENDER	N/A
95.326	RECEIVER	FAST_SENDER
97.774	FAST_SENDER	N/A
98.533	RECEIVER	FAST_SENDER
98.646	SLOW_SENDER1	N/A
99.411	RECEIVER	SLOW_SENDER1
100.950	FAST_SENDER	N/A
101.743	RECEIVER	FAST_SENDER
104.173	FAST_SENDER	N/A
104.904	RECEIVER	FAST_SENDER
107.341	FAST_SENDER	N/A
108.091	RECEIVER	FAST_SENDER
110.511	FAST_SENDER	N/A
111.257	RECEIVER	FAST_SENDER
113.702	FAST_SENDER	N/A
114.486	RECEIVER	FAST_SENDER
116.928	FAST_SENDER	N/A
117.694	RECEIVER	FAST_SENDER
120.111	FAST_SENDER	N/A
120.907	RECEIVER	FAST_SENDER
123.348	FAST_SENDER	N/A
124.138	RECEIVER	FAST_SENDER
126.542	FAST_SENDER	N/A
127.344	RECEIVER	FAST_SENDER
129.774	FAST_SENDER	N/A
130.562	RECEIVER	FAST_SENDER
132.972	FAST_SENDER	N/A
133.739	RECEIVER	FAST_SENDER
136.177	FAST_SENDER	N/A
136.915	RECEIVER	FAST_SENDER
139.339	FAST_SENDER	N/A
140.100	RECEIVER	FAST_SENDER
142.524	FAST_SENDER	N/A
143.316	RECEIVER	FAST_SENDER
145.721	FAST_SENDER	N/A
146.521	RECEIVER	FAST_SENDER
148.945	FAST_SENDER	N/A
149.715	RECEIVER	FAST_SENDER
152.128	FAST_SENDER	N/A
152.885	RECEIVER	FAST_SENDER
155.326	FAST_SENDER	N/A
156.077	RECEIVER	FAST_SENDER
158.491	FAST_SENDER	N/A
159.277	RECEIVER	FAST_SENDER
161.685	FAST_SENDER	N/A
162.474	RECEIVER	FAST_SENDER
164.915	FAST_SENDER	N/A
167.521	RECEIVER	FAST_SENDER
169.956	FAST_SENDER	N/A
170.731	RECEIVER	FAST_SENDER
173.139	FAST_SENDER	N/A
173.887	RECEIVER	FAST_SENDER
176.333	FAST_SENDER	N/A
177.103	RECEIVER	FAST_SENDER
179.511	FAST_SENDER	N/A
180.273	RECEIVER	FAST_SENDER
182.722	FAST_SENDER	N/A
183.523	RECEIVER	FAST_SENDER
185.969	FAST_SENDER	N/A
186.718	RECEIVER	FAST_SENDER
189.163	FAST_SENDER	N/A
189.910	RECEIVER	FAST_SENDER
192.331	FAST_SENDER	N/A
193.105	RECEIVER	FAST_SENDER
195.542	FAST_SENDER	N/A
196.317	RECEIVER	FAST_SENDER
198.733	FAST_SENDER	N/A
199.519	RECEIVER	FAST_SENDER
201.925	FAST_SENDER	N/A
202.684	RECEIVER	FAST_SENDER
205.116	FAST_SENDER	N/A
205.902	RECEIVER	FAST_SENDER
208.311	FAST_SENDER	N/A
209.036	RECEIVER	FAST_SENDER
211.443	FAST_SENDER	N/A
212.223	RECEIVER	FAST_SENDER
214.645	FAST_SENDER	N/A
215.430	RECEIVER	FAST_SENDER
217.838	FAST_SENDER	N/A
218.599	RECEIVER	FAST_SENDER
221.029	FAST_SENDER	N/A
221.830	RECEIVER	FAST_SENDER
224.263	FAST_SENDER	N/A
225.013	RECEIVER	FAST_SENDER
227.424	FAST_SENDER	N/A
228.172	RECEIVER	FAST_SENDER
230.577	FAST_SENDER	N/A
231.339	RECEIVER	FAST_SENDER
233.783	FAST_SENDER	N/A
234.543	RECEIVER	FAST_SENDER
236.969	FAST_SENDER	N/A
237.752	RECEIVER	FAST_SENDER
240.158	FAST_SENDER	N/A
240.893	RECEIVER	FAST_SENDER
243.310	FAST_SENDER	N/A
244.058	RECEIVER	FAST_SENDER
246.489	FAST_SENDER	N/A
247.248	RECEIVER	FAST_SENDER
249.648	FAST_SENDER	N/A
250.438	RECEIVER	FAST_SENDER
252.883	FAST_SENDER	N/A
253.680	RECEIVER	FAST_SENDER
256.093	FAST_SENDER	N/A
256.833	RECEIVER	FAST_SENDER
259.250	FAST_SENDER	N/A
260.029	RECEIVER	FAST_SENDER
262.429	FAST_SENDER	N/A
263.218	RECEIVER	FAST_SENDER
265.618	FAST_SENDER	N/A
266.399	RECEIVER	FAST_SENDER
268.840	FAST_SENDER	N/A
269.594	RECEIVER	FAST_SENDER
272.008	FAST_SENDER	N/A
272.767	RECEIVER	FAST_SENDER
275.191	FAST_SENDER	N/A
275.957	RECEIVER	FAST_SENDER
278.364	FAST_SENDER	N/A
279.124	RECEIVER	FAST_SENDER
281.544	FAST_SENDER	N/A
282.267	RECEIVER	FAST_SENDER
284.669	FAST_SENDER	N/A
285.392	RECEIVER	FAST_SENDER
287.811	FAST_SENDER	N/A
288.625	RECEIVER	FAST_SENDER
291.043	FAST_SENDER	N/A
291.802	RECEIVER	FAST_SENDER
294.210	FAST_SENDER	N/A
294.977	RECEIVER	FAST_SENDER
295.000	SLOW_SENDER1	N/A
295.737	RECEIVER	SLOW_SENDER1
297.385	FAST_SENDER	N/A
298.147	SLOW_SENDER1	N/A
298.162	RECEIVER	FAST_SENDER
298.899	RECEIVER	SLOW_SENDER1
300.566	FAST_SENDER	N/A
301.332	SLOW_SENDER1	N/A
301.368	RECEIVER	FAST_SENDER
302.093	RECEIVER	SLOW_SENDER1
304.501	SLOW_SENDER1	N/A
305.245	RECEIVER	SLOW_SENDER1
306.525	FAST_SENDER	N/A
307.290	RECEIVER	FAST_SENDER
309.692	FAST_SENDER	N/A
310.418	RECEIVER	FAST_SENDER
310.680	SLOW_SENDER1	N/A
311.456	RECEIVER	SLOW_SENDER1
312.858	FAST_SENDER	N/A
313.661	RECEIVER	FAST_SENDER
316.095	FAST_SENDER	N/A
316.882	SLOW_SENDER1	N/A
316.888	RECEIVER	FAST_SENDER
317.626	RECEIVER	SLOW_SENDER1
319.320	FAST_SENDER	N/A
320.096	RECEIVER	FAST_SENDER
322.508	FAST_SENDER	N/A
323.035	SLOW_SENDER1	N/A
323.260	RECEIVER	FAST_SENDER
325.438	RECEIVER	SLOW_SENDER1
325.693	FAST_SENDER	N/A
326.459	RECEIVER	FAST_SENDER
328.861	FAST_SENDER	N/A
329.623	RECEIVER	FAST_SENDER
332.071	FAST_SENDER	N/A
332.839	RECEIVER	FAST_SENDER
332.841	SLOW_SENDER1	N/A
333.610	RECEIVER	SLOW_SENDER1
335.276	FAST_SENDER	N/A
336.053	RECEIVER	FAST_SENDER
338.488	FAST_SENDER	N/A
339.267	RECEIVER	FAST_SENDER
341.041	SLOW_SENDER1	N/A
341.699	FAST_SENDER	N/A
341.791	RECEIVER	SLOW_SENDER1
349.213	SLOW_SENDER1	N/A
349.791	FAST_SENDER	N/A
356.949	FAST_SENDER	N/A
364.496	FAST_SENDER	N/A
372.070	FAST_SENDER	N/A
379.762	FAST_SENDER	N/A
387.723	FAST_SENDER	N/A
395.083	FAST_SENDER	N/A
402.846	FAST_SENDER	N/A
410.286	FAST_SENDER	N/A
417.661	FAST_SENDER	N/A
425.122	FAST_SENDER	N/A
432.746	FAST_SENDER	N/A
440.540	FAST_SENDER	N/A
448.229	FAST_SENDER	N/A
455.838	FAST_SENDER	N/A
463.386	FAST_SENDER	N/A
471.131	FAST_SENDER	N/A
478.913	FAST_SENDER	N/A
486.759	FAST_SENDER	N/A
493.925	FAST_SENDER	N/A
501.366	FAST_SENDER	N/A
509.079	FAST_SENDER	N/A
516.365	FAST_SENDER	N/A
524.328	FAST_SENDER	N/A
532.392	FAST_SENDER	N/A
537.699	RECEIVER	FAST_SENDER
540.111	FAST_SENDER	N/A
540.924	RECEIVER	FAST_SENDER
543.352	FAST_SENDER	N/A
544.127	RECEIVER	FAST_SENDER
546.573	FAST_SENDER	N/A
547.320	RECEIVER	FAST_SENDER
549.728	FAST_SENDER	N/A
550.840	SLOW_SENDER1	N/A
551.601	RECEIVER	SLOW_SENDER1
555.997	SLOW_SENDER1	N/A
556.778	RECEIVER	SLOW_SENDER1
558.035	FAST_SENDER	N/A
558.794	RECEIVER	FAST_SENDER
561.231	FAST_SENDER	N/A
562.002	RECEIVER	FAST_SENDER
562.192	SLOW_SENDER1	N/A
562.962	RECEIVER	SLOW_SENDER1
564.435	FAST_SENDER	N/A
565.177	RECEIVER	FAST_SENDER
567.593	FAST_SENDER	N/A
568.361	RECEIVER	FAST_SENDER
568.371	SLOW_SENDER1	N/A
569.129	RECEIVER	SLOW_SENDER1
570.801	FAST_SENDER	N/A
571.537	RECEIVER	FAST_SENDER
573.985	FAST_SENDER	N/A
574.536	SLOW_SENDER1	N/A
574.737	RECEIVER	FAST_SENDER
576.768	RECEIVER	SLOW_SENDER1
577.151	FAST_SENDER	N/A
577.894	RECEIVER	FAST_SENDER
580.332	FAST_SENDER	N/A
584.126	RECEIVER	FAST_SENDER
584.186	SLOW_SENDER1	N/A
584.949	RECEIVER	SLOW_SENDER1
586.560	FAST_SENDER	N/A
587.327	RECEIVER	FAST_SENDER
589.769	FAST_SENDER	N/A
590.546	RECEIVER	FAST_SENDER
592.397	SLOW_SENDER1	N/A
592.975	FAST_SENDER	N/A
593.182	RECEIVER	SLOW_SENDER1
595.392	RECEIVER	FAST_SENDER
597.831	FAST_SENDER	N/A
600.614	SLOW_SENDER1	N/A
601.392	RECEIVER	SLOW_SENDER1
604.330	RECEIVER	FAST_SENDER
606.770	FAST_SENDER	N/A
607.555	RECEIVER	FAST_SENDER
609.966	FAST_SENDER	N/A
610.496	SLOW_SENDER1	N/A
610.747	RECEIVER	FAST_SENDER
612.662	RECEIVER	SLOW_SENDER1
613.191	FAST_SENDER	N/A
613.953	RECEIVER	FAST_SENDER
616.386	FAST_SENDER	N/A
617.158	RECEIVER	FAST_SENDER
619.582	FAST_SENDER	N/A
620.065	SLOW_SENDER1	N/A
620.320	RECEIVER	FAST_SENDER
624.768	FAST_SENDER	N/A
625.516	RECEIVER	FAST_SENDER
627.937	FAST_SENDER	N/A
628.677	RECEIVER	FAST_SENDER
631.088	FAST_SENDER	N/A
631.827	RECEIVER	FAST_SENDER
634.238	FAST_SENDER	N/A
634.969	RECEIVER	FAST_SENDER
637.386	FAST_SENDER	N/A
638.174	RECEIVER	FAST_SENDER
640.585	FAST_SENDER	N/A
641.377	RECEIVER	FAST_SENDER
643.803	FAST_SENDER	N/A
644.559	RECEIVER	FAST_SENDER
647.003	FAST_SENDER	N/A
647.803	RECEIVER	FAST_SENDER
650.211	FAST_SENDER	N/A
650.964	RECEIVER	FAST_SENDER
653.413	FAST_SENDER	N/A
654.219	RECEIVER	FAST_SENDER
656.631	FAST_SENDER	N/A
657.401	RECEIVER	FAST_SENDER
659.820	FAST_SENDER	N/A
660.578	RECEIVER	FAST_SENDER
662.990	FAST_SENDER	N/A
663.716	RECEIVER	FAST_SENDER
666.116	FAST_SENDER	N/A
666.841	RECEIVER	FAST_SENDER
669.282	FAST_SENDER	N/A
670.058	RECEIVER	FAST_SENDER
672.464	FAST_SENDER	N/A
673.253	RECEIVER	FAST_SENDER
675.673	FAST_SENDER	N/A
676.390	RECEIVER	FAST_SENDER
678.815	FAST_SENDER	N/A
679.578	RECEIVER	FAST_SENDER
681.987	FAST_SENDER	N/A
682.705	RECEIVER	FAST_SENDER
685.131	FAST_SENDER	N/A
685.934	RECEIVER	FAST_SENDER
688.378	FAST_SENDER	N/A
689.181	RECEIVER	FAST_SENDER
691.585	FAST_SENDER	N/A
692.365	RECEIVER	FAST_SENDER
694.786	FAST_SENDER	N/A
695.530	RECEIVER	FAST_SENDER
697.966	FAST_SENDER	N/A
698.734	RECEIVER	FAST_SENDER
701.179	FAST_SENDER	N/A
701.908	RECEIVER	FAST_SENDER
704.343	FAST_SENDER	N/A
705.125	RECEIVER	FAST_SENDER
707.528	FAST_SENDER	N/A
708.283	RECEIVER	FAST_SENDER
710.724	FAST_SENDER	N/A
711.464	RECEIVER	FAST_SENDER
713.900	FAST_SENDER	N/A
714.716	RECEIVER	FAST_SENDER
717.155	FAST_SENDER	N/A
717.919	RECEIVER	FAST_SENDER
720.364	FAST_SENDER	N/A
721.134	RECEIVER	FAST_SENDER
725.091	FAST_SENDER	N/A
725.848	RECEIVER	FAST_SENDER
728.264	FAST_SENDER	N/A
729.022	RECEIVER	FAST_SENDER
733.069	FAST_SENDER	N/A
733.817	RECEIVER	FAST_SENDER
736.256	FAST_SENDER	N/A
737.020	RECEIVER	FAST_SENDER
739.427	FAST_SENDER	N/A
740.168	RECEIVER	FAST_SENDER
745.730	FAST_SENDER	N/A
746.453	RECEIVER	FAST_SENDER
748.871	FAST_SENDER	N/A
749.606	RECEIVER	FAST_SENDER
752.017	FAST_SENDER	N/A
752.754	RECEIVER	FAST_SENDER
755.192	FAST_SENDER	N/A
755.953	RECEIVER	FAST_SENDER
758.374	FAST_SENDER	N/A
759.170	RECEIVER	FAST_SENDER
761.574	FAST_SENDER	N/A
762.349	RECEIVER	FAST_SENDER
764.755	FAST_SENDER	N/A
765.508	RECEIVER	FAST_SENDER
767.934	FAST_SENDER	N/A
768.675	RECEIVER	FAST_SENDER
771.109	FAST_SENDER	N/A
771.848	RECEIVER	FAST_SENDER
774.277	FAST_SENDER	N/A
775.022	RECEIVER	FAST_SENDER
777.448	FAST_SENDER	N/A
778.224	RECEIVER	FAST_SENDER
780.626	FAST_SENDER	N/A
784.319	RECEIVER	FAST_SENDER
786.724	FAST_SENDER	N/A
787.510	RECEIVER	FAST_SENDER
789.915	FAST_SENDER	N/A
790.702	RECEIVER	FAST_SENDER
793.109	FAST_SENDER	N/A
793.854	RECEIVER	FAST_SENDER
796.300	FAST_SENDER	N/A
797.048	RECEIVER	FAST_SENDER
799.453	FAST_SENDER	N/A
800.251	RECEIVER	FAST_SENDER
802.673	FAST_SENDER	N/A
803.468	RECEIVER	FAST_SENDER
805.872	FAST_SENDER	N/A
806.643	RECEIVER	FAST_SENDER
809.082	FAST_SENDER	N/A
809.825	RECEIVER	FAST_SENDER
812.254	FAST_SENDER	N/A
813.006	RECEIVER	FAST_SENDER
815.408	FAST_SENDER	N/A
816.148	RECEIVER	FAST_SENDER
816.610	SLOW_SENDER1	N/A
818.552	FAST_SENDER	N/A
826.055	FAST_SENDER	N/A
827.083	SLOW_SENDER1	N/A
834.253	FAST_SENDER	N/A
840.187	SLOW_SENDER1	N/A
842.083	FAST_SENDER	N/A
850.344	FAST_SENDER	N/A
857.913	FAST_SENDER	N/A
865.625	FAST_SENDER	N/A
872.923	FAST_SENDER	N/A
880.626	FAST_SENDER	N/A
888.230	FAST_SENDER	N/A
895.646	FAST_SENDER	N/A
903.123	FAST_SENDER	N/A
910.679	FAST_SENDER	N/A
918.429	FAST_SENDER	N/A
926.313	FAST_SENDER	N/A
933.428	FAST_SENDER	N/A
940.934	FAST_SENDER	N/A
948.114	FAST_SENDER	N/A
955.874	FAST_SENDER	N/A
963.532	FAST_SENDER	N/A
971.308	FAST_SENDER	N/A
979.090	FAST_SENDER	N/A
987.053	FAST_SENDER	N/A
994.631	FAST_SENDER	N/A
1002.428	FAST_SENDER	N/A
1009.677	FAST_SENDER	N/A
1011.971	RECEIVER	FAST_SENDER
1014.373	FAST_SENDER	N/A
1015.148	RECEIVER	FAST_SENDER
1017.572	FAST_SENDER	N/A
1018.316	RECEIVER	FAST_SENDER
1020.765	FAST_SENDER	N/A
1021.540	RECEIVER	FAST_SENDER
1023.944	FAST_SENDER	N/A
1024.718	RECEIVER	FAST_SENDER
1027.130	FAST_SENDER	N/A
1029.370	RECEIVER	FAST_SENDER
1033.361	FAST_SENDER	N/A
1034.159	RECEIVER	FAST_SENDER
1036.569	FAST_SENDER	N/A
1037.339	RECEIVER	FAST_SENDER
1039.774	FAST_SENDER	N/A
1040.200	SLOW_SENDER1	N/A
1040.543	RECEIVER	FAST_SENDER
1043.280	RECEIVER	SLOW_SENDER1
1044.981	FAST_SENDER	N/A
1045.709	SLOW_SENDER1	N/A
1045.727	RECEIVER	FAST_SENDER
1046.473	RECEIVER	SLOW_SENDER1
1048.128	FAST_SENDER	N/A
1048.879	RECEIVER	FAST_SENDER
1051.288	FAST_SENDER	N/A
1052.083	RECEIVER	FAST_SENDER
1053.274	SLOW_SENDER1	N/A
1054.048	RECEIVER	SLOW_SENDER1
1054.489	FAST_SENDER	N/A
1055.277	RECEIVER	FAST_SENDER
1057.712	FAST_SENDER	N/A
1058.512	RECEIVER	FAST_SENDER
1059.453	SLOW_SENDER1	N/A
1060.211	RECEIVER	SLOW_SENDER1
1060.954	FAST_SENDER	N/A
1063.481	RECEIVER	FAST_SENDER
1065.882	FAST_SENDER	N/A
1066.686	RECEIVER	FAST_SENDER
1067.623	SLOW_SENDER1	N/A
1068.399	RECEIVER	SLOW_SENDER1
1069.109	FAST_SENDER	N/A
1071.664	RECEIVER	FAST_SENDER
1074.109	FAST_SENDER	N/A
1075.840	SLOW_SENDER1	N/A
1076.593	RECEIVER	SLOW_SENDER1
1078.997	RECEIVER	FAST_SENDER
1081.405	FAST_SENDER	N/A
1082.197	RECEIVER	FAST_SENDER
1084.031	SLOW_SENDER1	N/A
1084.640	FAST_SENDER	N/A
1084.777	RECEIVER	SLOW_SENDER1
1087.169	RECEIVER	FAST_SENDER
1089.610	FAST_SENDER	N/A
1092.217	SLOW_SENDER1	N/A
1093.008	RECEIVER	SLOW_SENDER1
1095.689	RECEIVER	FAST_SENDER
1098.094	FAST_SENDER	N/A
1098.830	RECEIVER	FAST_SENDER
1100.451	SLOW_SENDER1	N/A
1101.242	RECEIVER	SLOW_SENDER1
1101.270	FAST_SENDER	N/A
1102.028	RECEIVER	FAST_SENDER
1104.460	FAST_SENDER	N/A
1105.191	RECEIVER	FAST_SENDER
1108.657	SLOW_SENDER1	N/A
1109.400	RECEIVER	SLOW_SENDER1
1109.405	FAST_SENDER	N/A
1110.184	RECEIVER	FAST_SENDER
1112.595	FAST_SENDER	N/A
1113.371	RECEIVER	FAST_SENDER
1115.776	FAST_SENDER	N/A
1116.515	RECEIVER	FAST_SENDER
1116.829	SLOW_SENDER1	N/A
1118.953	FAST_SENDER	N/A
1119.336	RECEIVER	SLOW_SENDER1
1125.470	FAST_SENDER	N/A
1133.404	FAST_SENDER	N/A
1141.143	FAST_SENDER	N/A
1148.852	FAST_SENDER	N/A
1156.341	FAST_SENDER	N/A
1163.723	FAST_SENDER	N/A
1171.387	FAST_SENDER	N/A
1178.547	FAST_SENDER	N/A
1186.553	FAST_SENDER	N/A
1194.204	FAST_SENDER	N/A
1201.881	FAST_SENDER	N/A
1209.460	FAST_SENDER	N/A
1216.953	FAST_SENDER	N/A
1224.286	FAST_SENDER	N/A
1231.932	FAST_SENDER	N/A
1239.830	FAST_SENDER	N/A
1247.578	FAST_SENDER	N/A
1255.218	FAST_SENDER	N/A
1262.436	FAST_SENDER	N/A
1269.644	FAST_SENDER	N/A
1276.773	FAST_SENDER	N/A
1284.283	FAST_SENDER	N/A
1291.976	FAST_SENDER	N/A
1299.622	FAST_SENDER	N/A
1307.355	FAST_SENDER	N/A
1314.809	FAST_SENDER	N/A
1315.120	SLOW_SENDER1	N/A
1318.429	RECEIVER	FAST_SENDER
1319.094	RECEIVER	SLOW_SENDER1
1320.852	FAST_SENDER	N/A
1321.617	RECEIVER	FAST_SENDER
1324.028	FAST_SENDER	N/A
1324.528	SLOW_SENDER1	N/A
1324.792	RECEIVER	FAST_SENDER
1328.626	RECEIVER	SLOW_SENDER1
1333.335	FAST_SENDER	N/A
1334.091	RECEIVER	FAST_SENDER
1336.052	SLOW_SENDER1	N/A
1336.496	FAST_SENDER	N/A
1336.794	RECEIVER	SLOW_SENDER1
1338.651	RECEIVER	FAST_SENDER
1341.063	FAST_SENDER	N/A
1341.845	RECEIVER	FAST_SENDER
1344.254	FAST_SENDER	N/A
1346.730	RECEIVER	FAST_SENDER
1348.163	SLOW_SENDER1	N/A
1348.968	RECEIVER	SLOW_SENDER1
1349.142	FAST_SENDER	N/A
1349.903	RECEIVER	FAST_SENDER
1352.313	FAST_SENDER	N/A
1353.133	RECEIVER	FAST_SENDER
1355.552	FAST_SENDER	N/A
1356.311	RECEIVER	FAST_SENDER
1356.405	SLOW_SENDER1	N/A
1357.156	RECEIVER	SLOW_SENDER1
1358.749	FAST_SENDER	N/A
1359.512	RECEIVER	FAST_SENDER
1361.946	FAST_SENDER	N/A
1362.708	RECEIVER	FAST_SENDER
1364.574	SLOW_SENDER1	N/A
1365.156	FAST_SENDER	N/A
1365.326	RECEIVER	SLOW_SENDER1
1367.726	RECEIVER	FAST_SENDER
1370.126	FAST_SENDER	N/A
1370.903	RECEIVER	FAST_SENDER
1372.734	SLOW_SENDER1	N/A
1373.329	FAST_SENDER	N/A
1373.551	RECEIVER	SLOW_SENDER1
1375.649	RECEIVER	FAST_SENDER
1378.086	FAST_SENDER	N/A
1378.861	RECEIVER	FAST_SENDER
1381.299	FAST_SENDER	N/A
1382.091	RECEIVER	FAST_SENDER
1384.525	FAST_SENDER	N/A
1385.251	RECEIVER	FAST_SENDER
1387.666	FAST_SENDER	N/A
1388.423	RECEIVER	FAST_SENDER
1390.867	FAST_SENDER	N/A
1391.615	RECEIVER	FAST_SENDER
1394.034	FAST_SENDER	N/A
1394.767	RECEIVER	FAST_SENDER
1397.172	FAST_SENDER	N/A
1397.911	RECEIVER	FAST_SENDER
1400.351	FAST_SENDER	N/A
1401.158	RECEIVER	FAST_SENDER
1403.560	FAST_SENDER	N/A
1404.319	RECEIVER	FAST_SENDER
1406.746	FAST_SENDER	N/A
1407.470	RECEIVER	FAST_SENDER
1409.895	FAST_SENDER	N/A
1410.675	RECEIVER	FAST_SENDER
1413.104	FAST_SENDER	N/A
1413.894	RECEIVER	FAST_SENDER
1416.309	FAST_SENDER	N/A
1417.086	RECEIVER	FAST_SENDER
1421.206	FAST_SENDER	N/A
1422.012	RECEIVER	FAST_SENDER
1424.439	FAST_SENDER	N/A
1425.138	RECEIVER	FAST_SENDER
1427.588	FAST_SENDER	N/A
1428.321	RECEIVER	FAST_SENDER
1430.731	FAST_SENDER	N/A
1431.453	RECEIVER	FAST_SENDER
1433.866	FAST_SENDER	N/A
1434.615	RECEIVER	FAST_SENDER
1437.042	FAST_SENDER	N/A
1437.764	RECEIVER	FAST_SENDER
1440.193	FAST_SENDER	N/A
1440.937	RECEIVER	FAST_SENDER
1443.344	FAST_SENDER	N/A
1445.620	RECEIVER	FAST_SENDER
1448.026	FAST_SENDER	N/A
1448.799	RECEIVER	FAST_SENDER
1451.230	FAST_SENDER	N/A
1452.034	RECEIVER	FAST_SENDER
1454.442	FAST_SENDER	N/A
1455.200	RECEIVER	FAST_SENDER
1457.618	FAST_SENDER	N/A
1458.341	RECEIVER	FAST_SENDER
1460.764	FAST_SENDER	N/A
1461.496	RECEIVER	FAST_SENDER
1463.925	FAST_SENDER	N/A
1464.665	RECEIVER	FAST_SENDER
1467.069	FAST_SENDER	N/A
1467.789	RECEIVER	FAST_SENDER
1470.201	FAST_SENDER	N/A
1470.952	RECEIVER	FAST_SENDER
1473.377	FAST_SENDER	N/A
1474.152	RECEIVER	FAST_SENDER
1476.598	FAST_SENDER	N/A
1477.357	RECEIVER	FAST_SENDER
1479.785	FAST_SENDER	N/A
1480.538	RECEIVER	FAST_SENDER
1482.963	FAST_SENDER	N/A
1483.739	RECEIVER	FAST_SENDER
1486.146	FAST_SENDER	N/A
1486.929	RECEIVER	FAST_SENDER
1489.377	FAST_SENDER	N/A
1490.154	RECEIVER	FAST_SENDER
1492.560	FAST_SENDER	N/A
1493.312	RECEIVER	FAST_SENDER
1497.354	FAST_SENDER	N/A
1498.130	RECEIVER	FAST_SENDER
1500.573	FAST_SENDER	N/A
1501.360	RECEIVER	FAST_SENDER
1503.788	FAST_SENDER	N/A
1504.491	RECEIVER	FAST_SENDER
1506.925	FAST_SENDER	N/A
1509.190	RECEIVER	FAST_SENDER
1511.598	FAST_SENDER	N/A
1512.372	RECEIVER	FAST_SENDER
1514.791	FAST_SENDER	N/A
1515.546	RECEIVER	FAST_SENDER
1517.994	FAST_SENDER	N/A
1518.766	RECEIVER	FAST_SENDER
1521.212	FAST_SENDER	N/A
1521.966	RECEIVER	FAST_SENDER
1524.380	FAST_SENDER	N/A
1525.117	RECEIVER	FAST_SENDER
1527.528	FAST_SENDER	N/A
1528.274	RECEIVER	FAST_SENDER
1530.679	FAST_SENDER	N/A
1531.449	RECEIVER	FAST_SENDER
1533.863	FAST_SENDER	N/A
1534.650	RECEIVER	FAST_SENDER
1537.070	FAST_SENDER	N/A
1537.871	RECEIVER	FAST_SENDER
1540.307	FAST_SENDER	N/A
1541.053	RECEIVER	FAST_SENDER
1543.490	FAST_SENDER	N/A
1544.272	RECEIVER	FAST_SENDER
1546.672	FAST_SENDER	N/A
1547.431	RECEIVER	FAST_SENDER
1549.850	FAST_SENDER	N/A
1550.559	RECEIVER	FAST_SENDER
1552.982	FAST_SENDER	N/A
1553.761	RECEIVER	FAST_SENDER
1556.194	FAST_SENDER	N/A
1556.978	RECEIVER	FAST_SENDER
1559.421	FAST_SENDER	N/A
1560.192	RECEIVER	FAST_SENDER
1562.607	FAST_SENDER	N/A
1563.374	RECEIVER	FAST_SENDER
1565.787	FAST_SENDER	N/A
1566.587	RECEIVER	FAST_SENDER
1569.007	FAST_SENDER	N/A
1569.530	SLOW_SENDER1	N/A
1569.778	RECEIVER	FAST_SENDER
1571.957	RECEIVER	SLOW_SENDER1
1572.212	FAST_SENDER	N/A
1574.378	SLOW_SENDER1	N/A
1581.394	FAST_SENDER	N/A
1586.554	SLOW_SENDER1	N/A
1588.644	FAST_SENDER	N/A
1596.520	FAST_SENDER	N/A
1600.400	SLOW_SENDER1	N/A
1603.861	FAST_SENDER	N/A
1611.093	FAST_SENDER	N/A
1618.578	FAST_SENDER	N/A
1626.411	FAST_SENDER	N/A
1634.131	FAST_SENDER	N/A
1641.910	FAST_SENDER	N/A
1649.741	FAST_SENDER	N/A
1657.286	FAST_SENDER	N/A
1664.590	FAST_SENDER	N/A
1672.543	FAST_SENDER	N/A
1679.668	FAST_SENDER	N/A
1687.341	FAST_SENDER	N/A
1694.866	FAST_SENDER	N/A
1702.570	FAST_SENDER	N/A
1710.431	FAST_SENDER	N/A
1718.579	FAST_SENDER	N/A
1726.444	FAST_SENDER	N/A
1734.562	FAST_SENDER	N/A
1742.610	FAST_SENDER	N/A
1750.087	FAST_SENDER	N/A
1757.248	FAST_SENDER	N/A
1764.525	FAST_SENDER	N/A
1768.691	RECEIVER	FAST_SENDER
1771.123	FAST_SENDER	N/A
1771.856	RECEIVER	FAST_SENDER
1774.262	FAST_SENDER	N/A
1775.029	RECEIVER	FAST_SENDER
1777.446	FAST_SENDER	N/A
1778.175	RECEIVER	FAST_SENDER
1780.581	FAST_SENDER	N/A
1781.314	RECEIVER	FAST_SENDER
1783.752	FAST_SENDER	N/A
1784.511	RECEIVER	FAST_SENDER
1786.941	FAST_SENDER	N/A
1787.705	RECEIVER	FAST_SENDER
1790.146	FAST_SENDER	N/A
1790.924	RECEIVER	FAST_SENDER
1793.352	FAST_SENDER	N/A
1794.149	RECEIVER	FAST_SENDER
1796.556	FAST_SENDER	N/A
1797.270	SLOW_SENDER1	N/A
1797.323	RECEIVER	FAST_SENDER
1798.010	RECEIVER	SLOW_SENDER1
1799.756	FAST_SENDER	N/A
1800.449	SLOW_SENDER1	N/A
1800.464	RECEIVER	FAST_SENDER
1801.219	RECEIVER	SLOW_SENDER1
1802.891	FAST_SENDER	N/A
1803.667	SLOW_SENDER1	N/A
1804.424	RECEIVER	SLOW_SENDER1
1805.352	RECEIVER	FAST_SENDER
1807.787	FAST_SENDER	N/A
1808.512	RECEIVER	FAST_SENDER
1809.863	SLOW_SENDER1	N/A
1810.601	RECEIVER	SLOW_SENDER1
1810.930	FAST_SENDER	N/A
1811.689	RECEIVER	FAST_SENDER
1814.098	FAST_SENDER	N/A
1814.860	RECEIVER	FAST_SENDER
1816.005	SLOW_SENDER1	N/A
1816.811	RECEIVER	SLOW_SENDER1
1817.277	FAST_SENDER	N/A
1818.031	RECEIVER	FAST_SENDER
1820.455	FAST_SENDER	N/A
1821.254	RECEIVER	FAST_SENDER
1822.224	SLOW_SENDER1	N/A
1823.693	FAST_SENDER	N/A
1824.387	RECEIVER	SLOW_SENDER1
1826.469	RECEIVER	FAST_SENDER
1828.885	FAST_SENDER	N/A
1829.649	RECEIVER	FAST_SENDER
1831.831	SLOW_SENDER1	N/A
1832.094	FAST_SENDER	N/A
1832.580	RECEIVER	SLOW_SENDER1
1836.870	RECEIVER	FAST_SENDER
1839.279	FAST_SENDER	N/A
1840.083	RECEIVER	FAST_SENDER
1841.819	SLOW_SENDER1	N/A
1842.484	FAST_SENDER	N/A
1842.578	RECEIVER	SLOW_SENDER1
1843.272	RECEIVER	FAST_SENDER
1845.720	FAST_SENDER	N/A
1846.541	RECEIVER	FAST_SENDER
1848.958	FAST_SENDER	N/A
1849.757	RECEIVER	FAST_SENDER
1850.005	SLOW_SENDER1	N/A
1850.739	RECEIVER	SLOW_SENDER1
1852.188	FAST_SENDER	N/A
1852.989	RECEIVER	FAST_SENDER
1855.400	FAST_SENDER	N/A
1856.155	RECEIVER	FAST_SENDER
1858.162	SLOW_SENDER1	N/A
1858.568	FAST_SENDER	N/A
1858.908	RECEIVER	SLOW_SENDER1
1863.330	RECEIVER	FAST_SENDER
1865.743	FAST_SENDER	N/A
1866.532	RECEIVER	FAST_SENDER
1868.430	SLOW_SENDER1	N/A
1868.957	FAST_SENDER	N/A
1869.730	RECEIVER	FAST_SENDER
1872.159	FAST_SENDER	N/A
1872.914	RECEIVER	FAST_SENDER
1875.333	FAST_SENDER	N/A
1876.088	RECEIVER	FAST_SENDER
1878.494	FAST_SENDER	N/A
1879.258	RECEIVER	FAST_SENDER
1881.690	FAST_SENDER	N/A
1882.452	RECEIVER	FAST_SENDER
1884.870	FAST_SENDER	N/A
1885.623	RECEIVER	FAST_SENDER
1889.662	FAST_SENDER	N/A
1890.421	RECEIVER	FAST_SENDER
1892.824	FAST_SENDER	N/A
1893.588	RECEIVER	FAST_SENDER
1897.369	FAST_SENDER	N/A
1898.143	RECEIVER	FAST_SENDER
1900.577	FAST_SENDER	N/A
1901.332	RECEIVER	FAST_SENDER
1903.734	FAST_SENDER	N/A
1904.500	RECEIVER	FAST_SENDER
1906.940	FAST_SENDER	N/A
1907.693	RECEIVER	FAST_SENDER
1910.116	FAST_SENDER	N/A
1910.864	RECEIVER	FAST_SENDER
1913.304	FAST_SENDER	N/A
1914.064	RECEIVER	FAST_SENDER
1916.482	FAST_SENDER	N/A
1917.234	RECEIVER	FAST_SENDER
1919.670	FAST_SENDER	N/A
1920.415	RECEIVER	FAST_SENDER
1922.818	FAST_SENDER	N/A
1923.586	RECEIVER	FAST_SENDER
1925.999	FAST_SENDER	N/A
1926.796	RECEIVER	FAST_SENDER
1929.215	FAST_SENDER	N/A
1930.035	RECEIVER	FAST_SENDER
1932.480	FAST_SENDER	N/A
1933.288	RECEIVER	FAST_SENDER
1935.690	FAST_SENDER	N/A
1936.445	RECEIVER	FAST_SENDER
1938.849	FAST_SENDER	N/A
1939.630	RECEIVER	FAST_SENDER
1943.516	FAST_SENDER	N/A
1944.289	RECEIVER	FAST_SENDER
1946.709	FAST_SENDER	N/A
1947.460	RECEIVER	FAST_SENDER
1949.893	FAST_SENDER	N/A
1950.677	RECEIVER	FAST_SENDER
1953.099	FAST_SENDER	N/A
1953.863	RECEIVER	FAST_SENDER
1957.671	FAST_SENDER	N/A
1958.420	RECEIVER	FAST_SENDER
1960.855	FAST_SENDER	N/A
1961.621	RECEIVER	FAST_SENDER
1964.070	FAST_SENDER	N/A
1964.855	RECEIVER	FAST_SENDER
1967.267	FAST_SENDER	N/A
1974.334	FAST_SENDER	N/A
1981.775	FAST_SENDER	N/A
1988.953	FAST_SENDER	N/A
1996.755	FAST_SENDER	N/A
2004.192	FAST_SENDER	N/A
2011.528	FAST_SENDER	N/A
2019.056	FAST_SENDER	N/A
2026.375	FAST_SENDER	N/A
2033.778	FAST_SENDER	N/A
2040.978	FAST_SENDER	N/A
2048.425	FAST_SENDER	N/A
2056.095	FAST_SENDER	N/A
2063.467	FAST_SENDER	N/A
2064.900	SLOW_SENDER1	N/A
2071.175	FAST_SENDER	N/A
2076.064	SLOW_SENDER1	N/A
2078.640	FAST_SENDER	N/A
2087.030	FAST_SENDER	N/A
2088.493	SLOW_SENDER1	N/A
2095.241	FAST_SENDER	N/A
2102.989	FAST_SENDER	N/A
2110.299	FAST_SENDER	N/A
2118.081	FAST_SENDER	N/A
2125.795	FAST_SENDER	N/A
2133.451	FAST_SENDER	N/A
2140.536	FAST_SENDER	N/A
2148.546	FAST_SENDER	N/A
2156.016	FAST_SENDER	N/A
2163.389	FAST_SENDER	N/A
2164.145	RECEIVER	FAST_SENDER
2166.550	FAST_SENDER	N/A
2167.324	RECEIVER	FAST_SENDER
2169.735	FAST_SENDER	N/A
2170.505	RECEIVER	FAST_SENDER
2174.665	FAST_SENDER	N/A
2175.443	RECEIVER	FAST_SENDER
2177.868	FAST_SENDER	N/A
2178.635	RECEIVER	FAST_SENDER
2184.053	FAST_SENDER	N/A
2184.832	RECEIVER	FAST_SENDER
2187.261	FAST_SENDER	N/A
2188.045	RECEIVER	FAST_SENDER
2190.491	FAST_SENDER	N/A
2191.245	RECEIVER	FAST_SENDER
2193.656	FAST_SENDER	N/A
2194.417	RECEIVER	FAST_SENDER
2196.857	FAST_SENDER	N/A
2197.656	RECEIVER	FAST_SENDER
2200.082	FAST_SENDER	N/A
2200.836	RECEIVER	FAST_SENDER
2203.280	FAST_SENDER	N/A
2204.085	RECEIVER	FAST_SENDER
2206.521	FAST_SENDER	N/A
2207.309	RECEIVER	FAST_SENDER
2209.755	FAST_SENDER	N/A
2210.525	RECEIVER	FAST_SENDER
2212.949	FAST_SENDER	N/A
2213.723	RECEIVER	FAST_SENDER
2216.124	FAST_SENDER	N/A
2216.884	RECEIVER	FAST_SENDER
2219.286	FAST_SENDER	N/A
2220.068	RECEIVER	FAST_SENDER
2222.481	FAST_SENDER	N/A
2223.220	RECEIVER	FAST_SENDER
2225.661	FAST_SENDER	N/A
2226.411	RECEIVER	FAST_SENDER
2228.861	FAST_SENDER	N/A
2229.619	RECEIVER	FAST_SENDER
2232.032	FAST_SENDER	N/A
2232.815	RECEIVER	FAST_SENDER
2235.252	FAST_SENDER	N/A
2236.010	RECEIVER	FAST_SENDER
2238.422	FAST_SENDER	N/A
2239.203	RECEIVER	FAST_SENDER
2241.619	FAST_SENDER	N/A
2242.411	RECEIVER	FAST_SENDER
2244.850	FAST_SENDER	N/A
2245.592	RECEIVER	FAST_SENDER
2248.006	FAST_SENDER	N/A
2248.771	RECEIVER	FAST_SENDER
2251.215	FAST_SENDER	N/A
2251.982	RECEIVER	FAST_SENDER
2254.405	FAST_SENDER	N/A
2255.170	RECEIVER	FAST_SENDER
2257.600	FAST_SENDER	N/A
2258.356	RECEIVER	FAST_SENDER
2260.788	FAST_SENDER	N/A
2264.469	RECEIVER	FAST_SENDER
2266.899	FAST_SENDER	N/A
2267.673	RECEIVER	FAST_SENDER
2270.091	FAST_SENDER	N/A
2270.838	RECEIVER	FAST_SENDER
2273.244	FAST_SENDER	N/A
2274.022	RECEIVER	FAST_SENDER
2276.435	FAST_SENDER	N/A
2277.214	RECEIVER	FAST_SENDER
2279.650	FAST_SENDER	N/A
2280.388	RECEIVER	FAST_SENDER
2282.829	FAST_SENDER	N/A
2283.551	RECEIVER	FAST_SENDER
2285.956	FAST_SENDER	N/A
2286.672	RECEIVER	FAST_SENDER
2288.570	SLOW_SENDER1	N/A
2289.109	FAST_SENDER	N/A
2289.290	RECEIVER	SLOW_SENDER1
2291.569	RECEIVER	FAST_SENDER
2291.729	SLOW_SENDER1	N/A
2292.531	RECEIVER	SLOW_SENDER1
2294.959	SLOW_SENDER1	N/A
2295.725	RECEIVER	SLOW_SENDER1
2296.954	FAST_SENDER	N/A
2297.687	RECEIVER	FAST_SENDER
2300.107	FAST_SENDER	N/A
2300.880	RECEIVER	FAST_SENDER
2301.145	SLOW_SENDER1	N/A
2301.908	RECEIVER	SLOW_SENDER1
2303.313	FAST_SENDER	N/A
2304.056	RECEIVER	FAST_SENDER
2306.478	FAST_SENDER	N/A
2307.243	RECEIVER	FAST_SENDER
2307.352	SLOW_SENDER1	N/A
2308.121	RECEIVER	SLOW_SENDER1
2309.677	FAST_SENDER	N/A
2310.434	RECEIVER	FAST_SENDER
2312.846	FAST_SENDER	N/A
2313.568	SLOW_SENDER1	N/A
2313.641	RECEIVER	FAST_SENDER
2314.328	RECEIVER	SLOW_SENDER1
2316.052	FAST_SENDER	N/A
2316.812	RECEIVER	FAST_SENDER
2319.243	FAST_SENDER	N/A
2319.743	SLOW_SENDER1	N/A
2319.996	RECEIVER	FAST_SENDER
2324.378	RECEIVER	SLOW_SENDER1
2324.659	FAST_SENDER	N/A
2325.414	RECEIVER	FAST_SENDER
2327.817	FAST_SENDER	N/A
2328.613	RECEIVER	FAST_SENDER
2331.037	FAST_SENDER	N/A
2331.775	RECEIVER	FAST_SENDER
2331.819	SLOW_SENDER1	N/A
2332.579	RECEIVER	SLOW_SENDER1
2334.180	FAST_SENDER	N/A
2334.948	RECEIVER	FAST_SENDER
2337.348	FAST_SENDER	N/A
2338.123	RECEIVER	FAST_SENDER
2340.021	SLOW_SENDER1	N/A
2340.571	FAST_SENDER	N/A
2340.754	RECEIVER	SLOW_SENDER1
2342.751	RECEIVER	FAST_SENDER
2345.193	FAST_SENDER	N/A
2345.968	RECEIVER	FAST_SENDER
2348.171	SLOW_SENDER1	N/A
2348.385	FAST_SENDER	N/A
2348.917	RECEIVER	SLOW_SENDER1
2350.914	RECEIVER	FAST_SENDER
2353.331	FAST_SENDER	N/A
2354.068	RECEIVER	FAST_SENDER
2356.367	SLOW_SENDER1	N/A
2356.512	FAST_SENDER	N/A
2357.128	RECEIVER	SLOW_SENDER1
2357.832	RECEIVER	FAST_SENDER
2360.248	FAST_SENDER	N/A
2360.987	RECEIVER	FAST_SENDER
2363.396	FAST_SENDER	N/A
2364.541	SLOW_SENDER1	N/A
2365.310	RECEIVER	SLOW_SENDER1
2367.103	RECEIVER	FAST_SENDER
2371.079	FAST_SENDER	N/A
2371.811	RECEIVER	FAST_SENDER
2374.238	FAST_SENDER	N/A
2375.007	RECEIVER	FAST_SENDER
2377.418	FAST_SENDER	N/A
2378.198	RECEIVER	FAST_SENDER
2380.627	FAST_SENDER	N/A
2381.417	RECEIVER	FAST_SENDER
2383.827	FAST_SENDER	N/A
2384.571	RECEIVER	FAST_SENDER
2387.018	FAST_SENDER	N/A
2387.762	RECEIVER	FAST_SENDER
2390.189	FAST_SENDER	N/A
2390.973	RECEIVER	FAST_SENDER
2394.898	FAST_SENDER	N/A
2402.526	FAST_SENDER	N/A
2410.260	FAST_SENDER	N/A
2417.762	FAST_SENDER	N/A
2425.197	FAST_SENDER	N/A
2433.196	FAST_SENDER	N/A
2440.278	FAST_SENDER	N/A
2447.522	FAST_SENDER	N/A
2455.480	FAST_SENDER	N/A
2462.672	FAST_SENDER	N/A
2470.452	FAST_SENDER	N/A
2478.172	FAST_SENDER	N/A
2485.712	FAST_SENDER	N/A
2493.280	FAST_SENDER	N/A
2500.964	FAST_SENDER	N/A
2508.794	FAST_SENDER	N/A
2516.381	FAST_SENDER	N/A
2524.033	FAST_SENDER	N/A
2531.677	FAST_SENDER	N/A
2539.249	FAST_SENDER	N/A
2546.804	FAST_SENDER	N/A
2554.282	FAST_SENDER	N/A
2561.698	FAST_SENDER	N/A
2562.190	SLOW_SENDER1	N/A
2569.977	FAST_SENDER	N/A
2572.405	SLOW_SENDER1	N/A
2577.366	FAST_SENDER	N/A
2585.297	FAST_SENDER	N/A
2585.801	SLOW_SENDER1	N/A
2591.066	RECEIVER	FAST_SENDER
2593.510	FAST_SENDER	N/A
2594.271	RECEIVER	FAST_SENDER
2596.700	FAST_SENDER	N/A
2599.016	RECEIVER	FAST_SENDER
2601.428	FAST_SENDER	N/A
2603.731	RECEIVER	FAST_SENDER
2606.177	FAST_SENDER	N/A
2606.949	RECEIVER	FAST_SENDER
2609.365	FAST_SENDER	N/A
2610.129	RECEIVER	FAST_SENDER
2612.532	FAST_SENDER	N/A
2613.316	RECEIVER	FAST_SENDER
2615.747	FAST_SENDER	N/A
2616.509	RECEIVER	FAST_SENDER
2618.927	FAST_SENDER	N/A
2619.711	RECEIVER	FAST_SENDER
2622.158	FAST_SENDER	N/A
2622.925	RECEIVER	FAST_SENDER
2625.337	FAST_SENDER	N/A
2626.064	RECEIVER	FAST_SENDER
2628.476	FAST_SENDER	N/A
2629.265	RECEIVER	FAST_SENDER
2631.687	FAST_SENDER	N/A
2634.208	RECEIVER	FAST_SENDER
2636.614	FAST_SENDER	N/A
2637.370	RECEIVER	FAST_SENDER
2639.811	FAST_SENDER	N/A
2640.604	RECEIVER	FAST_SENDER
2643.007	FAST_SENDER	N/A
2643.751	RECEIVER	FAST_SENDER
2646.156	FAST_SENDER	N/A
2646.875	RECEIVER	FAST_SENDER
2649.297	FAST_SENDER	N/A
2651.831	RECEIVER	FAST_SENDER
2654.280	FAST_SENDER	N/A
2655.041	RECEIVER	FAST_SENDER
2657.481	FAST_SENDER	N/A
2658.219	RECEIVER	FAST_SENDER
2660.652	FAST_SENDER	N/A
2661.445	RECEIVER	FAST_SENDER
2663.887	FAST_SENDER	N/A
2664.652	RECEIVER	FAST_SENDER
2667.074	FAST_SENDER	N/A
2667.840	RECEIVER	FAST_SENDER
2670.253	FAST_SENDER	N/A
2671.014	RECEIVER	FAST_SENDER
2673.435	FAST_SENDER	N/A
2674.213	RECEIVER	FAST_SENDER
2676.649	FAST_SENDER	N/A
2677.430	RECEIVER	FAST_SENDER
2679.843	FAST_SENDER	N/A
2680.609	RECEIVER	FAST_SENDER
2683.057	FAST_SENDER	N/A
2683.833	RECEIVER	FAST_SENDER
2686.243	FAST_SENDER	N/A
2687.023	RECEIVER	FAST_SENDER
2689.434	FAST_SENDER	N/A
2691.673	RECEIVER	FAST_SENDER
2695.637	FAST_SENDER	N/A
2696.375	RECEIVER	FAST_SENDER
2698.802	FAST_SENDER	N/A
2699.560	RECEIVER	FAST_SENDER
2701.969	FAST_SENDER	N/A
2702.764	RECEIVER	FAST_SENDER
2705.164	FAST_SENDER	N/A
2705.940	RECEIVER	FAST_SENDER
2708.355	FAST_SENDER	N/A
2709.098	RECEIVER	FAST_SENDER
2711.527	FAST_SENDER	N/A
2712.304	RECEIVER	FAST_SENDER
2714.714	FAST_SENDER	N/A
2715.462	RECEIVER	FAST_SENDER
2717.891	FAST_SENDER	N/A
2718.649	RECEIVER	FAST_SENDER
2721.071	FAST_SENDER	N/A
2721.837	RECEIVER	FAST_SENDER
2724.245	FAST_SENDER	N/A
2724.984	RECEIVER	FAST_SENDER
2727.396	FAST_SENDER	N/A
2728.189	RECEIVER	FAST_SENDER
2730.598	FAST_SENDER	N/A
2731.404	RECEIVER	FAST_SENDER
2733.828	FAST_SENDER	N/A
2734.596	RECEIVER	FAST_SENDER
2737.043	FAST_SENDER	N/A
2739.326	RECEIVER	FAST_SENDER
2741.774	FAST_SENDER	N/A
2742.503	RECEIVER	FAST_SENDER
2744.911	FAST_SENDER	N/A
2745.694	RECEIVER	FAST_SENDER
2748.094	FAST_SENDER	N/A
2748.876	RECEIVER	FAST_SENDER
2751.308	FAST_SENDER	N/A
2752.095	RECEIVER	FAST_SENDER
2754.495	FAST_SENDER	N/A
2755.291	RECEIVER	FAST_SENDER
2757.691	FAST_SENDER	N/A
2758.441	RECEIVER	FAST_SENDER
2760.877	FAST_SENDER	N/A
2761.643	RECEIVER	FAST_SENDER
2764.058	FAST_SENDER	N/A
2764.803	RECEIVER	FAST_SENDER
2767.233	FAST_SENDER	N/A
2768.020	RECEIVER	FAST_SENDER
2770.456	FAST_SENDER	N/A
2771.160	RECEIVER	FAST_SENDER
2773.588	FAST_SENDER	N/A
2774.346	RECEIVER	FAST_SENDER
2776.780	FAST_SENDER	N/A
2777.566	RECEIVER	FAST_SENDER
2779.971	FAST_SENDER	N/A
2780.727	RECEIVER	FAST_SENDER
2783.148	FAST_SENDER	N/A
2783.900	RECEIVER	FAST_SENDER
2785.200	SLOW_SENDER1	N/A
2785.968	RECEIVER	SLOW_SENDER1
2786.308	FAST_SENDER	N/A
2787.103	RECEIVER	FAST_SENDER
2788.404	SLOW_SENDER1	N/A
2790.587	RECEIVER	SLOW_SENDER1
2791.273	FAST_SENDER	N/A
2792.051	RECEIVER	FAST_SENDER
2794.472	FAST_SENDER	N/A
2795.228	RECEIVER	FAST_SENDER
2795.999	SLOW_SENDER1	N/A
2796.774	RECEIVER	SLOW_SENDER1
2797.628	FAST_SENDER	N/A
2798.355	RECEIVER	FAST_SENDER
2800.763	FAST_SENDER	N/A
2801.513	RECEIVER	FAST_SENDER
2802.215	SLOW_SENDER1	N/A
2803.003	RECEIVER	SLOW_SENDER1
2803.927	FAST_SENDER	N/A
2808.436	SLOW_SENDER1	N/A
2811.669	FAST_SENDER	N/A
2819.216	FAST_SENDER	N/A
2821.581	SLOW_SENDER1	N/A
2826.621	FAST_SENDER	N/A
2834.361	FAST_SENDER	N/A
2842.036	FAST_SENDER	N/A
2849.653	FAST_SENDER	N/A
2856.833	FAST_SENDER	N/A
2864.634	FAST_SENDER	N/A
2872.546	FAST_SENDER	N/A
2880.292	FAST_SENDER	N/A
2887.942	FAST_SENDER	N/A
2895.611	FAST_SENDER	N/A
2903.183	FAST_SENDER	N/A
2910.444	FAST_SENDER	N/A
2918.150	FAST_SENDER	N/A
2925.721	FAST_SENDER	N/A
2933.017	FAST_SENDER	N/A
2940.738	FAST_SENDER	N/A
2948.337	FAST_SENDER	N/A
2955.995	FAST_SENDER	N/A
2963.339	FAST_SENDER	N/A
2970.855	FAST_SENDER	N/A
2978.460	FAST_SENDER	N/A
2986.087	FAST_SENDER	N/A
2993.554	FAST_SENDER	N/A
3001.183	FAST_SENDER	N/A
3003.384	RECEIVER	FAST_SENDER
3005.793	FAST_SENDER	N/A
3006.561	RECEIVER	FAST_SENDER
3008.998	FAST_SENDER	N/A
3009.800	RECEIVER	FAST_SENDER
3012.228	FAST_SENDER	N/A
3012.980	RECEIVER	FAST_SENDER
3015.425	FAST_SENDER	N/A
3016.211	RECEIVER	FAST_SENDER
3018.660	FAST_SENDER	N/A
3019.425	RECEIVER	FAST_SENDER
3021.070	SLOW_SENDER1	N/A
3021.832	RECEIVER	SLOW_SENDER1
3021.868	FAST_SENDER	N/A
3022.614	RECEIVER	FAST_SENDER
3024.252	SLOW_SENDER1	N/A
3024.997	RECEIVER	SLOW_SENDER1
3025.030	FAST_SENDER	N/A
3025.787	RECEIVER	FAST_SENDER
3027.439	SLOW_SENDER1	N/A
3028.203	RECEIVER	SLOW_SENDER1
3028.226	FAST_SENDER	N/A
3029.015	RECEIVER	FAST_SENDER
3031.455	FAST_SENDER	N/A
3032.205	RECEIVER	FAST_SENDER
3033.618	SLOW_SENDER1	N/A
3034.342	RECEIVER	SLOW_SENDER1
3034.608	FAST_SENDER	N/A
3035.398	RECEIVER	FAST_SENDER
3037.845	FAST_SENDER	N/A
3038.629	RECEIVER	FAST_SENDER
3039.754	SLOW_SENDER1	N/A
3040.509	RECEIVER	SLOW_SENDER1
3041.034	FAST_SENDER	N/A
3041.793	RECEIVER	FAST_SENDER
3044.226	FAST_SENDER	N/A
3044.999	RECEIVER	FAST_SENDER
3045.915	SLOW_SENDER1	N/A
3046.692	RECEIVER	SLOW_SENDER1
3047.423	FAST_SENDER	N/A
3048.158	RECEIVER	FAST_SENDER
3050.563	FAST_SENDER	N/A
3052.137	SLOW_SENDER1	N/A
3052.871	RECEIVER	SLOW_SENDER1
3054.888	RECEIVER	FAST_SENDER
3057.332	FAST_SENDER	N/A
3058.115	RECEIVER	FAST_SENDER
3060.282	SLOW_SENDER1	N/A
3060.538	FAST_SENDER	N/A
3061.059	RECEIVER	SLOW_SENDER1
3062.886	RECEIVER	FAST_SENDER
3065.330	FAST_SENDER	N/A
3066.127	RECEIVER	FAST_SENDER
3068.488	SLOW_SENDER1	N/A
3068.559	FAST_SENDER	N/A
3069.829	RECEIVER	FAST_SENDER
3071.038	RECEIVER	SLOW_SENDER1
3072.231	FAST_SENDER	N/A
3072.997	RECEIVER	FAST_SENDER
3075.409	FAST_SENDER	N/A
3076.137	RECEIVER	FAST_SENDER
3078.445	SLOW_SENDER1	N/A
3078.566	FAST_SENDER	N/A
3079.190	RECEIVER	SLOW_SENDER1
3079.834	RECEIVER	FAST_SENDER
3082.274	FAST_SENDER	N/A
3083.022	RECEIVER	FAST_SENDER
3085.423	FAST_SENDER	N/A
3086.190	RECEIVER	FAST_SENDER
3086.600	SLOW_SENDER1	N/A
3087.366	RECEIVER	SLOW_SENDER1
3088.609	FAST_SENDER	N/A
3089.421	RECEIVER	FAST_SENDER
3091.866	FAST_SENDER	N/A
3092.629	RECEIVER	FAST_SENDER
3094.788	SLOW_SENDER1	N/A
3095.058	FAST_SENDER	N/A
3095.559	RECEIVER	SLOW_SENDER1
3097.570	RECEIVER	FAST_SENDER
3099.978	FAST_SENDER	N/A
3103.005	SLOW_SENDER1	N/A
3103.590	RECEIVER	FAST_SENDER
3105.289	RECEIVER	SLOW_SENDER1
3106.033	FAST_SENDER	N/A
3106.818	RECEIVER	FAST_SENDER
3109.242	FAST_SENDER	N/A
3110.047	RECEIVER	FAST_SENDER
3112.467	FAST_SENDER	N/A
3113.236	RECEIVER	FAST_SENDER
3115.658	FAST_SENDER	N/A
3116.434	RECEIVER	FAST_SENDER
3118.863	FAST_SENDER	N/A
3119.622	RECEIVER	FAST_SENDER
3122.052	FAST_SENDER	N/A
3122.782	RECEIVER	FAST_SENDER
3125.205	FAST_SENDER	N/A
3125.967	RECEIVER	FAST_SENDER
3128.404	FAST_SENDER	N/A
3129.175	RECEIVER	FAST_SENDER
3131.586	FAST_SENDER	N/A
3132.380	RECEIVER	FAST_SENDER
3134.813	FAST_SENDER	N/A
3135.556	RECEIVER	FAST_SENDER
3138.000	FAST_SENDER	N/A
3138.797	RECEIVER	FAST_SENDER
3141.232	FAST_SENDER	N/A
3142.005	RECEIVER	FAST_SENDER
3144.411	FAST_SENDER	N/A
3145.130	RECEIVER	FAST_SENDER
3147.552	FAST_SENDER	N/A
3148.302	RECEIVER	FAST_SENDER
3150.728	FAST_SENDER	N/A
3151.476	RECEIVER	FAST_SENDER
3153.896	FAST_SENDER	N/A
3154.697	RECEIVER	FAST_SENDER
3157.133	FAST_SENDER	N/A
3157.871	RECEIVER	FAST_SENDER
3160.314	FAST_SENDER	N/A
3161.112	RECEIVER	FAST_SENDER
3163.519	FAST_SENDER	N/A
3164.313	RECEIVER	FAST_SENDER
3166.719	FAST_SENDER	N/A
3167.491	RECEIVER	FAST_SENDER
3169.924	FAST_SENDER	N/A
3170.716	RECEIVER	FAST_SENDER
3173.163	FAST_SENDER	N/A
3173.929	RECEIVER	FAST_SENDER
3176.361	FAST_SENDER	N/A
3178.869	RECEIVER	FAST_SENDER
3181.304	FAST_SENDER	N/A
3182.055	RECEIVER	FAST_SENDER
3184.486	FAST_SENDER	N/A
3185.252	RECEIVER	FAST_SENDER
3187.701	FAST_SENDER	N/A
3188.446	RECEIVER	FAST_SENDER
3190.868	FAST_SENDER	N/A
3191.625	RECEIVER	FAST_SENDER
3194.041	FAST_SENDER	N/A
3201.740	FAST_SENDER	N/A
3209.475	FAST_SENDER	N/A
3217.405	FAST_SENDER	N/A
3224.826	FAST_SENDER	N/A
3232.227	FAST_SENDER	N/A
3240.150	FAST_SENDER	N/A
3247.680	FAST_SENDER	N/A
3254.937	FAST_SENDER	N/A
3262.332	FAST_SENDER	N/A
3270.185	FAST_SENDER	N/A
3277.459	FAST_SENDER	N/A
3285.201	FAST_SENDER	N/A
3292.851	FAST_SENDER	N/A
3300.490	SLOW_SENDER1	N/A
3300.652	FAST_SENDER	N/A
3308.242	FAST_SENDER	N/A
3311.112	SLOW_SENDER1	N/A
3316.642	FAST_SENDER	N/A
3323.532	SLOW_SENDER1	N/A
3324.048	FAST_SENDER	N/A
3331.677	FAST_SENDER	N/A
3339.593	FAST_SENDER	N/A
3347.348	FAST_SENDER	N/A
3355.045	FAST_SENDER	N/A
3362.723	FAST_SENDER	N/A
3370.349	FAST_SENDER	N/A
3377.940	FAST_SENDER	N/A
3385.326	FAST_SENDER	N/A
3389.367	RECEIVER	FAST_SENDER
3393.487	FAST_SENDER	N/A
3394.250	RECEIVER	FAST_SENDER
3396.692	FAST_SENDER	N/A
3397.438	RECEIVER	FAST_SENDER
3399.868	FAST_SENDER	N/A
3400.617	RECEIVER	FAST_SENDER
3403.042	FAST_SENDER	N/A
3403.775	RECEIVER	FAST_SENDER
3406.205	FAST_SENDER	N/A
3406.995	RECEIVER	FAST_SENDER
3409.411	FAST_SENDER	N/A
3410.192	RECEIVER	FAST_SENDER
3412.632	FAST_SENDER	N/A
3413.358	RECEIVER	FAST_SENDER
3415.801	FAST_SENDER	N/A
3416.570	RECEIVER	FAST_SENDER
3419.017	FAST_SENDER	N/A
3419.792	RECEIVER	FAST_SENDER
3422.210	FAST_SENDER	N/A
3422.962	RECEIVER	FAST_SENDER
3425.397	FAST_SENDER	N/A
3426.168	RECEIVER	FAST_SENDER
3428.597	FAST_SENDER	N/A
3429.354	RECEIVER	FAST_SENDER
3431.765	FAST_SENDER	N/A
3432.521	RECEIVER	FAST_SENDER
3434.944	FAST_SENDER	N/A
3437.277	RECEIVER	FAST_SENDER
3439.722	FAST_SENDER	N/A
3440.472	RECEIVER	FAST_SENDER
3442.915	FAST_SENDER	N/A
3443.669	RECEIVER	FAST_SENDER
3446.107	FAST_SENDER	N/A
3446.899	RECEIVER	FAST_SENDER
3449.320	FAST_SENDER	N/A
3450.099	RECEIVER	FAST_SENDER
3452.512	FAST_SENDER	N/A
3453.290	RECEIVER	FAST_SENDER
3455.716	FAST_SENDER	N/A
3456.449	RECEIVER	FAST_SENDER
3458.896	FAST_SENDER	N/A
3459.684	RECEIVER	FAST_SENDER
3462.086	FAST_SENDER	N/A
3462.837	RECEIVER	FAST_SENDER
3465.275	FAST_SENDER	N/A
3466.027	RECEIVER	FAST_SENDER
3468.471	FAST_SENDER	N/A
3469.210	RECEIVER	FAST_SENDER
3471.613	FAST_SENDER	N/A
3472.362	RECEIVER	FAST_SENDER
3474.777	FAST_SENDER	N/A
3475.538	RECEIVER	FAST_SENDER
3477.958	FAST_SENDER	N/A
3478.737	RECEIVER	FAST_SENDER
3481.176	FAST_SENDER	N/A
3481.937	RECEIVER	FAST_SENDER
3484.341	FAST_SENDER	N/A
3485.131	RECEIVER	FAST_SENDER
3487.536	FAST_SENDER	N/A
3488.293	RECEIVER	FAST_SENDER
3490.736	FAST_SENDER	N/A
3491.504	RECEIVER	FAST_SENDER
3493.913	FAST_SENDER	N/A
3494.700	RECEIVER	FAST_SENDER
3497.141	FAST_SENDER	N/A
3497.885	RECEIVER	FAST_SENDER
3500.323	FAST_SENDER	N/A
3501.122	RECEIVER	FAST_SENDER
3503.544	FAST_SENDER	N/A
3504.302	RECEIVER	FAST_SENDER
3506.748	FAST_SENDER	N/A
3507.482	RECEIVER	FAST_SENDER
3509.902	FAST_SENDER	N/A
3510.692	RECEIVER	FAST_SENDER
3513.092	FAST_SENDER	N/A
3513.891	RECEIVER	FAST_SENDER
3517.879	FAST_SENDER	N/A
3518.662	RECEIVER	FAST_SENDER
3521.108	FAST_SENDER	N/A
3521.849	RECEIVER	FAST_SENDER
3524.264	FAST_SENDER	N/A
3524.440	SLOW_SENDER1	N/A
3525.018	RECEIVER	FAST_SENDER
3526.820	RECEIVER	SLOW_SENDER1
3527.455	FAST_SENDER	N/A
3528.224	RECEIVER	FAST_SENDER
3529.221	SLOW_SENDER1	N/A
3530.006	RECEIVER	SLOW_SENDER1
3530.662	FAST_SENDER	N/A
3531.448	RECEIVER	FAST_SENDER
3533.860	FAST_SENDER	N/A
3534.594	RECEIVER	FAST_SENDER
3535.454	SLOW_SENDER1	N/A
3536.223	RECEIVER	SLOW_SENDER1
3537.043	FAST_SENDER	N/A
3537.843	RECEIVER	FAST_SENDER
3540.258	FAST_SENDER	N/A
3540.980	RECEIVER	FAST_SENDER
3541.658	SLOW_SENDER1	N/A
3542.389	RECEIVER	SLOW_SENDER1
3543.387	FAST_SENDER	N/A
3544.152	RECEIVER	FAST_SENDER
3546.578	FAST_SENDER	N/A
3547.354	RECEIVER	FAST_SENDER
3547.839	SLOW_SENDER1	N/A
3548.610	RECEIVER	SLOW_SENDER1
3549.789	FAST_SENDER	N/A
3552.252	RECEIVER	FAST_SENDER
3554.020	SLOW_SENDER1	N/A
3554.808	RECEIVER	SLOW_SENDER1
3556.199	FAST_SENDER	N/A
3558.433	RECEIVER	FAST_SENDER
3560.875	FAST_SENDER	N/A
3561.677	RECEIVER	FAST_SENDER
3562.242	SLOW_SENDER1	N/A
3563.018	RECEIVER	SLOW_SENDER1
3564.109	FAST_SENDER	N/A
3566.693	RECEIVER	FAST_SENDER
3569.134	FAST_SENDER	N/A
3571.193	RECEIVER	FAST_SENDER
3572.173	SLOW_SENDER1	N/A
3572.899	RECEIVER	SLOW_SENDER1
3573.628	FAST_SENDER	N/A
3574.377	RECEIVER	FAST_SENDER
3576.813	FAST_SENDER	N/A
3577.586	RECEIVER	FAST_SENDER
3580.009	FAST_SENDER	N/A
3580.312	SLOW_SENDER1	N/A
3580.798	RECEIVER	FAST_SENDER
3582.543	RECEIVER	SLOW_SENDER1
3583.230	FAST_SENDER	N/A
3589.961	SLOW_SENDER1	N/A
3590.674	FAST_SENDER	N/A
3598.521	FAST_SENDER	N/A
3606.719	FAST_SENDER	N/A
3613.941	FAST_SENDER	N/A
3621.350	FAST_SENDER	N/A
3628.713	FAST_SENDER	N/A
3636.687	FAST_SENDER	N/A
3643.899	FAST_SENDER	N/A
3651.256	FAST_SENDER	N/A
3659.006	FAST_SENDER	N/A
3666.762	FAST_SENDER	N/A
3674.072	FAST_SENDER	N/A
3681.370	FAST_SENDER	N/A
3688.832	FAST_SENDER	N/A
3696.480	FAST_SENDER	N/A
3704.242	FAST_SENDER	N/A
3711.808	FAST_SENDER	N/A
3719.383	FAST_SENDER	N/A
3727.015	FAST_SENDER	N/A
3734.317	FAST_SENDER	N/A
3741.767	FAST_SENDER	N/A
3749.508	FAST_SENDER	N/A
3757.062	FAST_SENDER	N/A
3764.779	FAST_SENDER	N/A
3772.265	FAST_SENDER	N/A
3779.800	FAST_SENDER	N/A
3780.567	RECEIVER	FAST_SENDER
3783.017	FAST_SENDER	N/A
3783.799	RECEIVER	FAST_SENDER
3786.203	FAST_SENDER	N/A
3786.979	RECEIVER	FAST_SENDER
3787.350	SLOW_SENDER1	N/A
3788.124	RECEIVER	SLOW_SENDER1
3789.426	FAST_SENDER	N/A
3790.187	RECEIVER	FAST_SENDER
3790.562	SLOW_SENDER1	N/A
3791.320	RECEIVER	SLOW_SENDER1
3792.605	FAST_SENDER	N/A
3793.370	RECEIVER	FAST_SENDER
3793.726	SLOW_SENDER1	N/A
3794.500	RECEIVER	SLOW_SENDER1
3795.804	FAST_SENDER	N/A
3796.579	RECEIVER	FAST_SENDER
3798.980	FAST_SENDER	N/A
3799.710	RECEIVER	FAST_SENDER
3799.900	SLOW_SENDER1	N/A
3800.697	RECEIVER	SLOW_SENDER1
3802.120	FAST_SENDER	N/A
3802.914	RECEIVER	FAST_SENDER
3805.364	FAST_SENDER	N/A
3806.115	SLOW_SENDER1	N/A
3806.162	RECEIVER	FAST_SENDER
3807.428	RECEIVER	SLOW_SENDER1
3808.562	FAST_SENDER	N/A
3809.307	RECEIVER	FAST_SENDER
3811.720	FAST_SENDER	N/A
3812.461	RECEIVER	FAST_SENDER
3812.850	SLOW_SENDER1	N/A
3813.598	RECEIVER	SLOW_SENDER1
3814.870	FAST_SENDER	N/A
3815.641	RECEIVER	FAST_SENDER
3818.046	FAST_SENDER	N/A
3818.795	RECEIVER	FAST_SENDER
3819.003	SLOW_SENDER1	N/A
3819.758	RECEIVER	SLOW_SENDER1
3821.231	FAST_SENDER	N/A
3821.977	RECEIVER	FAST_SENDER
3824.423	FAST_SENDER	N/A
3825.212	RECEIVER	FAST_SENDER
3827.173	SLOW_SENDER1	N/A
3827.643	FAST_SENDER	N/A
3827.911	RECEIVER	SLOW_SENDER1
3831.769	RECEIVER	FAST_SENDER
3834.185	FAST_SENDER	N/A
3834.959	RECEIVER	FAST_SENDER
3837.364	FAST_SENDER	N/A
3838.093	RECEIVER	FAST_SENDER
3840.532	FAST_SENDER	N/A
3841.318	RECEIVER	FAST_SENDER
3841.533	SLOW_SENDER1	N/A
3842.264	RECEIVER	SLOW_SENDER1
3843.734	FAST_SENDER	N/A
3844.528	RECEIVER	FAST_SENDER
3846.942	FAST_SENDER	N/A
3849.137	RECEIVER	FAST_SENDER
3849.713	SLOW_SENDER1	N/A
3850.462	RECEIVER	SLOW_SENDER1
3851.585	FAST_SENDER	N/A
3852.372	RECEIVER	FAST_SENDER
3854.814	FAST_SENDER	N/A
3855.631	RECEIVER	FAST_SENDER
3857.880	SLOW_SENDER1	N/A
3858.048	FAST_SENDER	N/A
3858.615	RECEIVER	SLOW_SENDER1
3860.427	RECEIVER	FAST_SENDER
3862.863	FAST_SENDER	N/A
3863.629	RECEIVER	FAST_SENDER
3866.041	FAST_SENDER	N/A
3866.791	RECEIVER	FAST_SENDER
3869.210	FAST_SENDER	N/A
3869.985	RECEIVER	FAST_SENDER
3872.430	FAST_SENDER	N/A
3873.186	RECEIVER	FAST_SENDER
3875.612	FAST_SENDER	N/A
3876.391	RECEIVER	FAST_SENDER
3878.839	FAST_SENDER	N/A
3879.589	RECEIVER	FAST_SENDER
3882.033	FAST_SENDER	N/A
3882.772	RECEIVER	FAST_SENDER
3885.189	FAST_SENDER	N/A
3885.927	RECEIVER	FAST_SENDER
3888.361	FAST_SENDER	N/A
3889.135	RECEIVER	FAST_SENDER
3891.583	FAST_SENDER	N/A
3892.363	RECEIVER	FAST_SENDER
3894.803	FAST_SENDER	N/A
3895.570	RECEIVER	FAST_SENDER
3898.004	FAST_SENDER	N/A
3898.756	RECEIVER	FAST_SENDER
3901.193	FAST_SENDER	N/A
3901.983	RECEIVER	FAST_SENDER
3904.383	FAST_SENDER	N/A
3905.110	RECEIVER	FAST_SENDER
3907.548	FAST_SENDER	N/A
3908.302	RECEIVER	FAST_SENDER
3910.709	FAST_SENDER	N/A
3911.445	RECEIVER	FAST_SENDER
3913.871	FAST_SENDER	N/A
3914.630	RECEIVER	FAST_SENDER
3917.048	FAST_SENDER	N/A
3917.782	RECEIVER	FAST_SENDER
3920.189	FAST_SENDER	N/A
3920.977	RECEIVER	FAST_SENDER
3923.394	FAST_SENDER	N/A
3924.161	RECEIVER	FAST_SENDER
3926.586	FAST_SENDER	N/A
3927.368	RECEIVER	FAST_SENDER
3929.805	FAST_SENDER	N/A
3930.544	RECEIVER	FAST_SENDER
3932.947	FAST_SENDER	N/A
3933.703	RECEIVER	FAST_SENDER
3936.114	FAST_SENDER	N/A
3936.887	RECEIVER	FAST_SENDER
3939.290	FAST_SENDER	N/A
3940.033	RECEIVER	FAST_SENDER
3942.450	FAST_SENDER	N/A
3943.218	RECEIVER	FAST_SENDER
3945.636	FAST_SENDER	N/A
3946.443	RECEIVER	FAST_SENDER
3948.858	FAST_SENDER	N/A
3949.631	RECEIVER	FAST_SENDER
3952.043	FAST_SENDER	N/A
3952.817	RECEIVER	FAST_SENDER
3955.230	FAST_SENDER	N/A
3956.001	RECEIVER	FAST_SENDER
3958.420	FAST_SENDER	N/A
3959.176	RECEIVER	FAST_SENDER
3961.617	FAST_SENDER	N/A
3962.382	RECEIVER	FAST_SENDER
3964.792	FAST_SENDER	N/A
3965.539	RECEIVER	FAST_SENDER
3967.954	FAST_SENDER	N/A
3968.706	RECEIVER	FAST_SENDER
3971.114	FAST_SENDER	N/A
3971.884	RECEIVER	FAST_SENDER
3974.289	FAST_SENDER	N/A
3975.009	RECEIVER	FAST_SENDER
3977.436	FAST_SENDER	N/A
3978.208	RECEIVER	FAST_SENDER
3980.617	FAST_SENDER	N/A
3981.391	RECEIVER	FAST_SENDER
3983.836	FAST_SENDER	N/A
3986.050	RECEIVER	FAST_SENDER
3988.455	FAST_SENDER	N/A
3989.204	RECEIVER	FAST_SENDER
3991.624	FAST_SENDER	N/A
3992.419	RECEIVER	FAST_SENDER
3994.852	FAST_SENDER	N/A
3995.572	RECEIVER	FAST_SENDER
3998.003	FAST_SENDER	N/A
3998.770	RECEIVER	FAST_SENDER
4001.181	FAST_SENDER	N/A
4001.940	RECEIVER	FAST_SENDER
4004.364	FAST_SENDER	N/A
4005.111	RECEIVER	FAST_SENDER
4007.520	FAST_SENDER	N/A
4008.273	RECEIVER	FAST_SENDER
4010.700	FAST_SENDER	N/A
4011.455	RECEIVER	FAST_SENDER
4013.897	FAST_SENDER	N/A
4014.684	RECEIVER	FAST_SENDER
4017.118	FAST_SENDER	N/A
4017.868	RECEIVER	FAST_SENDER
4020.272	FAST_SENDER	N/A
4021.030	RECEIVER	FAST_SENDER
4023.455	FAST_SENDER	N/A
4024.184	RECEIVER	FAST_SENDER
4028.146	FAST_SENDER	N/A
4035.857	FAST_SENDER	N/A
4043.525	FAST_SENDER	N/A
4050.833	FAST_SENDER	N/A
4054.260	SLOW_SENDER1	N/A
4059.365	FAST_SENDER	N/A
4065.058	SLOW_SENDER1	N/A
4066.768	FAST_SENDER	N/A
4074.529	FAST_SENDER	N/A
4077.511	SLOW_SENDER1	N/A
4083.189	FAST_SENDER	N/A
4090.258	FAST_SENDER	N/A
4098.011	FAST_SENDER	N/A
4105.027	FAST_SENDER	N/A
4112.574	FAST_SENDER	N/A
4119.669	FAST_SENDER	N/A
4127.280	FAST_SENDER	N/A
4135.023	FAST_SENDER	N/A
4142.669	FAST_SENDER	N/A
4150.651	FAST_SENDER	N/A
4158.743	FAST_SENDER	N/A
4166.349	FAST_SENDER	N/A
4173.426	FAST_SENDER	N/A
4181.044	FAST_SENDER	N/A
4188.554	FAST_SENDER	N/A
4196.435	FAST_SENDER	N/A
4204.448	FAST_SENDER	N/A
4212.310	FAST_SENDER	N/A
4220.049	FAST_SENDER	N/A
4224.097	RECEIVER	FAST_SENDER
4226.542	FAST_SENDER	N/A
4227.335	RECEIVER	FAST_SENDER
4229.766	FAST_SENDER	N/A
4230.531	RECEIVER	FAST_SENDER
4232.976	FAST_SENDER	N/A
4233.722	RECEIVER	FAST_SENDER
4236.150	FAST_SENDER	N/A
4236.906	RECEIVER	FAST_SENDER
4239.317	FAST_SENDER	N/A
4240.066	RECEIVER	FAST_SENDER
4242.485	FAST_SENDER	N/A
4243.233	RECEIVER	FAST_SENDER
4245.682	FAST_SENDER	N/A
4246.473	RECEIVER	FAST_SENDER
4248.894	FAST_SENDER	N/A
4249.675	RECEIVER	FAST_SENDER
4252.104	FAST_SENDER	N/A
4252.851	RECEIVER	FAST_SENDER
4255.288	FAST_SENDER	N/A
4256.059	RECEIVER	FAST_SENDER
4258.488	FAST_SENDER	N/A
4259.252	RECEIVER	FAST_SENDER
4261.702	FAST_SENDER	N/A
4262.455	RECEIVER	FAST_SENDER
4264.902	FAST_SENDER	N/A
4265.678	RECEIVER	FAST_SENDER
4268.103	FAST_SENDER	N/A
4268.900	RECEIVER	FAST_SENDER
4271.337	FAST_SENDER	N/A
4272.126	RECEIVER	FAST_SENDER
4274.540	FAST_SENDER	N/A
4275.287	RECEIVER	FAST_SENDER
4277.705	FAST_SENDER	N/A
4278.444	RECEIVER	FAST_SENDER
4278.600	SLOW_SENDER1	N/A
4279.392	RECEIVER	SLOW_SENDER1
4280.880	FAST_SENDER	N/A
4281.641	RECEIVER	FAST_SENDER
4281.836	SLOW_SENDER1	N/A
4282.590	RECEIVER	SLOW_SENDER1
4284.056	FAST_SENDER	N/A
4284.844	RECEIVER	FAST_SENDER
4285.037	SLOW_SENDER1	N/A
4285.811	RECEIVER	SLOW_SENDER1
4287.264	FAST_SENDER	N/A
4288.067	RECEIVER	FAST_SENDER
4290.493	FAST_SENDER	N/A
4291.232	RECEIVER	FAST_SENDER
4291.255	SLOW_SENDER1	N/A
4292.049	RECEIVER	SLOW_SENDER1
4293.679	FAST_SENDER	N/A
4294.435	RECEIVER	FAST_SENDER
4296.884	FAST_SENDER	N/A
4297.497	SLOW_SENDER1	N/A
4298.266	RECEIVER	SLOW_SENDER1
4299.253	RECEIVER	FAST_SENDER
4301.658	FAST_SENDER	N/A
4302.424	RECEIVER	FAST_SENDER
4303.705	SLOW_SENDER1	N/A
4304.467	RECEIVER	SLOW_SENDER1
4304.843	FAST_SENDER	N/A
4305.609	RECEIVER	FAST_SENDER
4308.026	FAST_SENDER	N/A
4308.795	RECEIVER	FAST_SENDER
4309.895	SLOW_SENDER1	N/A
4310.636	RECEIVER	SLOW_SENDER1
4311.228	FAST_SENDER	N/A
4311.965	RECEIVER	FAST_SENDER
4314.414	FAST_SENDER	N/A
4316.694	RECEIVER	FAST_SENDER
4318.039	SLOW_SENDER1	N/A
4318.816	RECEIVER	SLOW_SENDER1
4320.537	FAST_SENDER	N/A
4321.303	RECEIVER	FAST_SENDER
4323.737	FAST_SENDER	N/A
4324.543	RECEIVER	FAST_SENDER
4326.265	SLOW_SENDER1	N/A
4326.952	FAST_SENDER	N/A
4327.043	RECEIVER	SLOW_SENDER1
4327.688	RECEIVER	FAST_SENDER
4330.113	FAST_SENDER	N/A
4330.875	RECEIVER	FAST_SENDER
4334.462	SLOW_SENDER1	N/A
4334.915	FAST_SENDER	N/A
4335.188	RECEIVER	SLOW_SENDER1
4337.547	RECEIVER	FAST_SENDER
4339.981	FAST_SENDER	N/A
4340.742	RECEIVER	FAST_SENDER
4343.176	FAST_SENDER	N/A
4343.951	RECEIVER	FAST_SENDER
4345.883	SLOW_SENDER1	N/A
4346.352	FAST_SENDER	N/A
4346.625	RECEIVER	SLOW_SENDER1
4349.106	RECEIVER	FAST_SENDER
4351.507	FAST_SENDER	N/A
4352.265	RECEIVER	FAST_SENDER
4354.678	FAST_SENDER	N/A
4355.420	RECEIVER	FAST_SENDER
4359.331	FAST_SENDER	N/A
4360.119	RECEIVER	FAST_SENDER
4362.522	FAST_SENDER	N/A
4363.287	RECEIVER	FAST_SENDER
4365.735	FAST_SENDER	N/A
4366.465	RECEIVER	FAST_SENDER
4368.890	FAST_SENDER	N/A
4369.657	RECEIVER	FAST_SENDER
4372.093	FAST_SENDER	N/A
4372.841	RECEIVER	FAST_SENDER
4375.283	FAST_SENDER	N/A
4376.048	RECEIVER	FAST_SENDER
4378.457	FAST_SENDER	N/A
4379.234	RECEIVER	FAST_SENDER
4381.650	FAST_SENDER	N/A
4382.409	RECEIVER	FAST_SENDER
4384.831	FAST_SENDER	N/A
4385.578	RECEIVER	FAST_SENDER
4388.000	FAST_SENDER	N/A
4388.810	RECEIVER	FAST_SENDER
4391.223	FAST_SENDER	N/A
4391.994	RECEIVER	FAST_SENDER
4394.426	FAST_SENDER	N/A
4395.238	RECEIVER	FAST_SENDER
4399.283	FAST_SENDER	N/A
4406.662	FAST_SENDER	N/A
4413.862	FAST_SENDER	N/A
4421.389	FAST_SENDER	N/A
4429.420	FAST_SENDER	N/A
4436.827	FAST_SENDER	N/A
4444.297	FAST_SENDER	N/A
4451.631	FAST_SENDER	N/A
4459.569	FAST_SENDER	N/A
4466.870	FAST_SENDER	N/A
4474.607	FAST_SENDER	N/A
4481.686	FAST_SENDER	N/A
4489.504	FAST_SENDER	N/A
4497.183	FAST_SENDER	N/A
4504.763	FAST_SENDER	N/A
4512.786	FAST_SENDER	N/A
4519.961	FAST_SENDER	N/A
4527.568	FAST_SENDER	N/A
4535.258	FAST_SENDER	N/A
4543.199	FAST_SENDER	N/A
4543.660	SLOW_SENDER1	N/A
4551.956	FAST_SENDER	N/A
4554.085	SLOW_SENDER1	N/A
4560.026	FAST_SENDER	N/A
4566.362	SLOW_SENDER1	N/A
4567.962	FAST_SENDER	N/A
4575.628	FAST_SENDER	N/A
4583.016	FAST_SENDER	N/A
4590.315	FAST_SENDER	N/A
4595.754	RECEIVER	FAST_SENDER
4598.184	FAST_SENDER	N/A
4598.967	RECEIVER	FAST_SENDER
4601.393	FAST_SENDER	N/A
4602.177	RECEIVER	FAST_SENDER
4604.594	FAST_SENDER	N/A
4605.403	RECEIVER	FAST_SENDER
4607.849	FAST_SENDER	N/A
4608.620	RECEIVER	FAST_SENDER
4611.070	FAST_SENDER	N/A
4611.875	RECEIVER	FAST_SENDER
4614.296	FAST_SENDER	N/A
4615.065	RECEIVER	FAST_SENDER
4617.510	FAST_SENDER	N/A
4618.321	RECEIVER	FAST_SENDER
4620.726	FAST_SENDER	N/A
4621.487	RECEIVER	FAST_SENDER
4623.934	FAST_SENDER	N/A
4624.666	RECEIVER	FAST_SENDER
4627.086	FAST_SENDER	N/A
4629.294	RECEIVER	FAST_SENDER
4631.715	FAST_SENDER	N/A
4632.478	RECEIVER	FAST_SENDER
4634.915	FAST_SENDER	N/A
4635.650	RECEIVER	FAST_SENDER
4638.081	FAST_SENDER	N/A
4638.810	RECEIVER	FAST_SENDER
4641.237	FAST_SENDER	N/A
4642.019	RECEIVER	FAST_SENDER
4644.425	FAST_SENDER	N/A
4645.187	RECEIVER	FAST_SENDER
4652.287	FAST_SENDER	N/A
4653.066	RECEIVER	FAST_SENDER
4655.495	FAST_SENDER	N/A
4656.279	RECEIVER	FAST_SENDER
4658.700	FAST_SENDER	N/A
4659.470	RECEIVER	FAST_SENDER
[truncated: 13,113 more rows]
