# Supplementary material for: CATO: Wake-Up reCeiver-bAsed communicaTiOn for Batteryless Devices
Source: Sensors (Basel). 2025 Nov 7;25(22):6813. doi: 10.3390/s25226813 (PMC12655924; doi:10.3390/s25226813)
Supplement: Supplementary file 1 [file sensors-25-06813-s001.zip › File S1_Experimental_and_Simulation_Data/simulation/capsweep/cap90/mac_competing_nodes_priority.csv]

time_s	node_id	received_from
2.700	FAST_SENDER	N/A
2.700	SLOW_SENDER1	N/A
8.447	RECEIVER	FAST_SENDER
10.878	FAST_SENDER	N/A
11.660	RECEIVER	FAST_SENDER
13.801	RECEIVER	SLOW_SENDER1
14.110	FAST_SENDER	N/A
14.860	RECEIVER	FAST_SENDER
16.232	SLOW_SENDER1	N/A
17.290	FAST_SENDER	N/A
22.208	RECEIVER	SLOW_SENDER1
24.630	SLOW_SENDER1	N/A
25.432	RECEIVER	SLOW_SENDER1
28.290	RECEIVER	FAST_SENDER
30.342	FAST_SENDER	N/A
30.869	SLOW_SENDER1	N/A
32.880	RECEIVER	FAST_SENDER
34.917	RECEIVER	SLOW_SENDER1
35.280	FAST_SENDER	N/A
36.082	RECEIVER	FAST_SENDER
38.523	FAST_SENDER	N/A
42.340	SLOW_SENDER1	N/A
43.049	RECEIVER	SLOW_SENDER1
50.465	SLOW_SENDER1	N/A
51.523	FAST_SENDER	N/A
52.278	RECEIVER	FAST_SENDER
54.313	RECEIVER	SLOW_SENDER1
61.762	SLOW_SENDER1	N/A
64.413	FAST_SENDER	N/A
65.211	RECEIVER	FAST_SENDER
67.634	FAST_SENDER	N/A
73.538	RECEIVER	FAST_SENDER
75.961	FAST_SENDER	N/A
76.699	RECEIVER	FAST_SENDER
79.104	FAST_SENDER	N/A
85.103	RECEIVER	FAST_SENDER
87.525	FAST_SENDER	N/A
88.266	RECEIVER	FAST_SENDER
90.706	FAST_SENDER	N/A
96.838	RECEIVER	FAST_SENDER
99.277	FAST_SENDER	N/A
100.033	RECEIVER	FAST_SENDER
102.479	FAST_SENDER	N/A
108.247	RECEIVER	FAST_SENDER
110.686	FAST_SENDER	N/A
111.425	RECEIVER	FAST_SENDER
113.844	FAST_SENDER	N/A
119.692	RECEIVER	FAST_SENDER
122.103	FAST_SENDER	N/A
122.875	RECEIVER	FAST_SENDER
125.325	FAST_SENDER	N/A
131.336	RECEIVER	FAST_SENDER
133.749	FAST_SENDER	N/A
134.462	RECEIVER	FAST_SENDER
136.907	FAST_SENDER	N/A
143.147	RECEIVER	FAST_SENDER
145.562	FAST_SENDER	N/A
146.337	RECEIVER	FAST_SENDER
153.987	FAST_SENDER	N/A
154.720	RECEIVER	FAST_SENDER
162.677	FAST_SENDER	N/A
163.442	RECEIVER	FAST_SENDER
165.869	FAST_SENDER	N/A
171.729	RECEIVER	FAST_SENDER
174.148	FAST_SENDER	N/A
174.896	RECEIVER	FAST_SENDER
182.583	FAST_SENDER	N/A
183.349	RECEIVER	FAST_SENDER
185.790	FAST_SENDER	N/A
191.807	RECEIVER	FAST_SENDER
194.250	FAST_SENDER	N/A
195.016	RECEIVER	FAST_SENDER
197.462	FAST_SENDER	N/A
203.428	RECEIVER	FAST_SENDER
205.873	FAST_SENDER	N/A
206.618	RECEIVER	FAST_SENDER
209.036	FAST_SENDER	N/A
214.925	RECEIVER	FAST_SENDER
217.366	FAST_SENDER	N/A
218.139	RECEIVER	FAST_SENDER
220.589	FAST_SENDER	N/A
226.296	RECEIVER	FAST_SENDER
233.235	FAST_SENDER	N/A
233.986	RECEIVER	FAST_SENDER
236.400	FAST_SENDER	N/A
242.301	RECEIVER	FAST_SENDER
244.742	FAST_SENDER	N/A
245.507	RECEIVER	FAST_SENDER
247.945	FAST_SENDER	N/A
254.106	RECEIVER	FAST_SENDER
256.508	FAST_SENDER	N/A
257.302	RECEIVER	FAST_SENDER
259.240	SLOW_SENDER1	N/A
259.719	FAST_SENDER	N/A
265.639	RECEIVER	SLOW_SENDER1
271.084	SLOW_SENDER1	N/A
272.691	FAST_SENDER	N/A
273.395	RECEIVER	SLOW_SENDER1
282.464	SLOW_SENDER1	N/A
284.831	RECEIVER	SLOW_SENDER1
285.929	FAST_SENDER	N/A
291.820	RECEIVER	FAST_SENDER
292.255	SLOW_SENDER1	N/A
294.254	FAST_SENDER	N/A
294.543	RECEIVER	SLOW_SENDER1
304.715	SLOW_SENDER1	N/A
307.374	FAST_SENDER	N/A
308.165	RECEIVER	FAST_SENDER
310.590	FAST_SENDER	N/A
316.307	RECEIVER	FAST_SENDER
318.741	FAST_SENDER	N/A
319.469	RECEIVER	FAST_SENDER
321.882	FAST_SENDER	N/A
327.508	RECEIVER	FAST_SENDER
329.952	FAST_SENDER	N/A
330.752	RECEIVER	FAST_SENDER
333.184	FAST_SENDER	N/A
339.040	RECEIVER	FAST_SENDER
341.470	FAST_SENDER	N/A
342.220	RECEIVER	FAST_SENDER
344.647	FAST_SENDER	N/A
350.505	RECEIVER	FAST_SENDER
352.908	FAST_SENDER	N/A
353.673	RECEIVER	FAST_SENDER
356.075	FAST_SENDER	N/A
362.003	RECEIVER	FAST_SENDER
364.414	FAST_SENDER	N/A
365.178	RECEIVER	FAST_SENDER
367.579	FAST_SENDER	N/A
373.096	RECEIVER	FAST_SENDER
375.543	FAST_SENDER	N/A
376.330	RECEIVER	FAST_SENDER
378.747	FAST_SENDER	N/A
384.626	RECEIVER	FAST_SENDER
387.067	FAST_SENDER	N/A
387.787	RECEIVER	FAST_SENDER
390.222	FAST_SENDER	N/A
396.460	RECEIVER	FAST_SENDER
398.906	FAST_SENDER	N/A
399.689	RECEIVER	FAST_SENDER
402.091	FAST_SENDER	N/A
407.831	RECEIVER	FAST_SENDER
410.275	FAST_SENDER	N/A
411.057	RECEIVER	FAST_SENDER
413.463	FAST_SENDER	N/A
419.296	RECEIVER	FAST_SENDER
421.704	FAST_SENDER	N/A
422.476	RECEIVER	FAST_SENDER
424.908	FAST_SENDER	N/A
431.089	RECEIVER	FAST_SENDER
433.531	FAST_SENDER	N/A
434.304	RECEIVER	FAST_SENDER
436.706	FAST_SENDER	N/A
442.601	RECEIVER	FAST_SENDER
445.038	FAST_SENDER	N/A
445.808	RECEIVER	FAST_SENDER
448.214	FAST_SENDER	N/A
458.970	RECEIVER	FAST_SENDER
461.405	FAST_SENDER	N/A
462.210	RECEIVER	FAST_SENDER
464.615	FAST_SENDER	N/A
470.737	RECEIVER	FAST_SENDER
473.160	FAST_SENDER	N/A
473.916	RECEIVER	FAST_SENDER
476.362	FAST_SENDER	N/A
482.346	RECEIVER	FAST_SENDER
484.758	FAST_SENDER	N/A
485.559	RECEIVER	FAST_SENDER
487.978	FAST_SENDER	N/A
494.169	RECEIVER	FAST_SENDER
496.570	FAST_SENDER	N/A
497.324	RECEIVER	FAST_SENDER
499.725	FAST_SENDER	N/A
501.000	SLOW_SENDER1	N/A
505.844	RECEIVER	FAST_SENDER
508.218	RECEIVER	SLOW_SENDER1
508.284	FAST_SENDER	N/A
513.627	SLOW_SENDER1	N/A
514.012	RECEIVER	FAST_SENDER
516.096	RECEIVER	SLOW_SENDER1
521.959	FAST_SENDER	N/A
522.712	RECEIVER	FAST_SENDER
523.533	SLOW_SENDER1	N/A
524.333	RECEIVER	SLOW_SENDER1
525.121	FAST_SENDER	N/A
525.876	RECEIVER	FAST_SENDER
528.284	FAST_SENDER	N/A
531.763	SLOW_SENDER1	N/A
532.492	RECEIVER	SLOW_SENDER1
539.898	SLOW_SENDER1	N/A
540.834	FAST_SENDER	N/A
541.616	RECEIVER	FAST_SENDER
544.249	RECEIVER	SLOW_SENDER1
551.675	SLOW_SENDER1	N/A
554.378	FAST_SENDER	N/A
555.164	RECEIVER	FAST_SENDER
557.578	FAST_SENDER	N/A
563.794	RECEIVER	FAST_SENDER
566.229	FAST_SENDER	N/A
566.954	RECEIVER	FAST_SENDER
569.394	FAST_SENDER	N/A
575.161	RECEIVER	FAST_SENDER
577.573	FAST_SENDER	N/A
578.354	RECEIVER	FAST_SENDER
580.787	FAST_SENDER	N/A
586.708	RECEIVER	FAST_SENDER
589.126	FAST_SENDER	N/A
589.904	RECEIVER	FAST_SENDER
592.343	FAST_SENDER	N/A
602.566	RECEIVER	FAST_SENDER
604.661	FAST_SENDER	N/A
605.416	RECEIVER	FAST_SENDER
607.828	FAST_SENDER	N/A
613.718	RECEIVER	FAST_SENDER
616.119	FAST_SENDER	N/A
618.242	RECEIVER	FAST_SENDER
620.655	FAST_SENDER	N/A
626.626	RECEIVER	FAST_SENDER
629.045	FAST_SENDER	N/A
629.847	RECEIVER	FAST_SENDER
632.285	FAST_SENDER	N/A
643.016	RECEIVER	FAST_SENDER
645.418	FAST_SENDER	N/A
646.189	RECEIVER	FAST_SENDER
648.622	FAST_SENDER	N/A
659.601	RECEIVER	FAST_SENDER
662.042	FAST_SENDER	N/A
662.765	RECEIVER	FAST_SENDER
665.177	FAST_SENDER	N/A
671.358	RECEIVER	FAST_SENDER
673.782	FAST_SENDER	N/A
674.530	RECEIVER	FAST_SENDER
676.976	FAST_SENDER	N/A
683.029	RECEIVER	FAST_SENDER
685.461	FAST_SENDER	N/A
686.230	RECEIVER	FAST_SENDER
688.647	FAST_SENDER	N/A
694.726	RECEIVER	FAST_SENDER
697.136	FAST_SENDER	N/A
697.876	RECEIVER	FAST_SENDER
700.302	FAST_SENDER	N/A
705.983	RECEIVER	FAST_SENDER
708.433	FAST_SENDER	N/A
709.184	RECEIVER	FAST_SENDER
711.604	FAST_SENDER	N/A
723.720	FAST_SENDER	N/A
729.640	RECEIVER	FAST_SENDER
732.070	FAST_SENDER	N/A
732.844	RECEIVER	FAST_SENDER
735.247	FAST_SENDER	N/A
741.025	RECEIVER	FAST_SENDER
743.453	FAST_SENDER	N/A
744.247	RECEIVER	FAST_SENDER
746.665	FAST_SENDER	N/A
748.110	SLOW_SENDER1	N/A
752.726	RECEIVER	FAST_SENDER
755.165	FAST_SENDER	N/A
755.825	RECEIVER	SLOW_SENDER1
761.258	SLOW_SENDER1	N/A
761.468	RECEIVER	FAST_SENDER
763.469	RECEIVER	SLOW_SENDER1
763.892	FAST_SENDER	N/A
770.095	RECEIVER	FAST_SENDER
770.912	SLOW_SENDER1	N/A
772.539	FAST_SENDER	N/A
773.275	RECEIVER	FAST_SENDER
775.311	RECEIVER	SLOW_SENDER1
775.725	FAST_SENDER	N/A
776.487	RECEIVER	FAST_SENDER
778.887	FAST_SENDER	N/A
782.748	SLOW_SENDER1	N/A
783.538	RECEIVER	SLOW_SENDER1
790.947	SLOW_SENDER1	N/A
791.550	FAST_SENDER	N/A
792.287	RECEIVER	FAST_SENDER
794.687	FAST_SENDER	N/A
800.453	RECEIVER	FAST_SENDER
802.902	FAST_SENDER	N/A
803.686	RECEIVER	FAST_SENDER
806.113	FAST_SENDER	N/A
812.125	RECEIVER	FAST_SENDER
814.563	FAST_SENDER	N/A
815.315	RECEIVER	FAST_SENDER
817.740	FAST_SENDER	N/A
823.978	RECEIVER	FAST_SENDER
826.414	FAST_SENDER	N/A
827.152	RECEIVER	FAST_SENDER
829.594	FAST_SENDER	N/A
835.268	RECEIVER	FAST_SENDER
837.679	FAST_SENDER	N/A
838.446	RECEIVER	FAST_SENDER
840.881	FAST_SENDER	N/A
846.898	RECEIVER	FAST_SENDER
849.298	FAST_SENDER	N/A
850.057	RECEIVER	FAST_SENDER
852.479	FAST_SENDER	N/A
858.075	RECEIVER	FAST_SENDER
860.524	FAST_SENDER	N/A
861.322	RECEIVER	FAST_SENDER
863.764	FAST_SENDER	N/A
870.033	RECEIVER	FAST_SENDER
872.461	FAST_SENDER	N/A
873.237	RECEIVER	FAST_SENDER
875.655	FAST_SENDER	N/A
881.254	RECEIVER	FAST_SENDER
883.695	FAST_SENDER	N/A
884.453	RECEIVER	FAST_SENDER
886.869	FAST_SENDER	N/A
892.613	RECEIVER	FAST_SENDER
895.062	FAST_SENDER	N/A
895.854	RECEIVER	FAST_SENDER
898.259	FAST_SENDER	N/A
904.096	RECEIVER	FAST_SENDER
906.509	FAST_SENDER	N/A
907.282	RECEIVER	FAST_SENDER
909.698	FAST_SENDER	N/A
915.532	RECEIVER	FAST_SENDER
917.980	FAST_SENDER	N/A
918.725	RECEIVER	FAST_SENDER
921.157	FAST_SENDER	N/A
926.808	RECEIVER	FAST_SENDER
929.235	FAST_SENDER	N/A
930.005	RECEIVER	FAST_SENDER
932.406	FAST_SENDER	N/A
938.158	RECEIVER	FAST_SENDER
940.589	FAST_SENDER	N/A
941.311	RECEIVER	FAST_SENDER
943.735	FAST_SENDER	N/A
949.386	RECEIVER	FAST_SENDER
951.832	FAST_SENDER	N/A
952.593	RECEIVER	FAST_SENDER
955.018	FAST_SENDER	N/A
961.321	RECEIVER	FAST_SENDER
963.741	FAST_SENDER	N/A
964.494	RECEIVER	FAST_SENDER
966.902	FAST_SENDER	N/A
972.685	RECEIVER	FAST_SENDER
975.093	FAST_SENDER	N/A
975.857	RECEIVER	FAST_SENDER
978.292	FAST_SENDER	N/A
984.168	RECEIVER	FAST_SENDER
986.588	FAST_SENDER	N/A
987.349	RECEIVER	FAST_SENDER
988.400	SLOW_SENDER1	N/A
989.779	FAST_SENDER	N/A
995.037	RECEIVER	SLOW_SENDER1
1000.484	SLOW_SENDER1	N/A
1002.532	FAST_SENDER	N/A
1003.006	RECEIVER	SLOW_SENDER1
1008.450	SLOW_SENDER1	N/A
1009.202	RECEIVER	SLOW_SENDER1
1015.092	FAST_SENDER	N/A
1015.828	RECEIVER	FAST_SENDER
1016.604	SLOW_SENDER1	N/A
1017.366	RECEIVER	SLOW_SENDER1
1018.274	FAST_SENDER	N/A
1019.038	RECEIVER	FAST_SENDER
1021.439	FAST_SENDER	N/A
1024.788	SLOW_SENDER1	N/A
1025.537	RECEIVER	SLOW_SENDER1
1032.945	SLOW_SENDER1	N/A
1034.050	FAST_SENDER	N/A
1034.785	RECEIVER	FAST_SENDER
1036.787	RECEIVER	SLOW_SENDER1
1037.225	FAST_SENDER	N/A
1038.036	RECEIVER	FAST_SENDER
1040.469	FAST_SENDER	N/A
1044.215	SLOW_SENDER1	N/A
1044.968	RECEIVER	SLOW_SENDER1
1052.398	SLOW_SENDER1	N/A
1053.276	FAST_SENDER	N/A
1054.056	RECEIVER	FAST_SENDER
1056.475	FAST_SENDER	N/A
1062.476	RECEIVER	FAST_SENDER
1064.892	FAST_SENDER	N/A
1065.640	RECEIVER	FAST_SENDER
1068.041	FAST_SENDER	N/A
1073.716	RECEIVER	FAST_SENDER
1076.146	FAST_SENDER	N/A
1076.920	RECEIVER	FAST_SENDER
1079.357	FAST_SENDER	N/A
1085.173	RECEIVER	FAST_SENDER
1087.613	FAST_SENDER	N/A
1088.373	RECEIVER	FAST_SENDER
1090.805	FAST_SENDER	N/A
1096.914	RECEIVER	FAST_SENDER
1099.325	FAST_SENDER	N/A
1100.093	RECEIVER	FAST_SENDER
1102.532	FAST_SENDER	N/A
1112.902	RECEIVER	FAST_SENDER
1115.345	FAST_SENDER	N/A
1116.127	RECEIVER	FAST_SENDER
1118.560	FAST_SENDER	N/A
1124.722	RECEIVER	FAST_SENDER
1127.129	FAST_SENDER	N/A
1127.884	RECEIVER	FAST_SENDER
1130.285	FAST_SENDER	N/A
1136.422	RECEIVER	FAST_SENDER
1138.841	FAST_SENDER	N/A
1139.579	RECEIVER	FAST_SENDER
1141.987	FAST_SENDER	N/A
1147.740	RECEIVER	FAST_SENDER
1150.153	FAST_SENDER	N/A
1150.903	RECEIVER	FAST_SENDER
1153.314	FAST_SENDER	N/A
1159.501	RECEIVER	FAST_SENDER
1161.927	FAST_SENDER	N/A
1162.709	RECEIVER	FAST_SENDER
1165.124	FAST_SENDER	N/A
1171.367	RECEIVER	FAST_SENDER
1173.776	FAST_SENDER	N/A
1174.583	RECEIVER	FAST_SENDER
1177.032	FAST_SENDER	N/A
1182.908	RECEIVER	FAST_SENDER
1185.358	FAST_SENDER	N/A
1186.114	RECEIVER	FAST_SENDER
1188.562	FAST_SENDER	N/A
1194.503	RECEIVER	FAST_SENDER
1196.903	FAST_SENDER	N/A
1197.657	RECEIVER	FAST_SENDER
1200.072	FAST_SENDER	N/A
1205.713	RECEIVER	FAST_SENDER
1208.163	FAST_SENDER	N/A
1208.920	RECEIVER	FAST_SENDER
1211.332	FAST_SENDER	N/A
1217.422	RECEIVER	FAST_SENDER
1219.853	FAST_SENDER	N/A
1220.592	RECEIVER	FAST_SENDER
1223.004	FAST_SENDER	N/A
1228.951	RECEIVER	FAST_SENDER
1231.370	FAST_SENDER	N/A
1232.150	RECEIVER	FAST_SENDER
1234.573	FAST_SENDER	N/A
1240.177	RECEIVER	FAST_SENDER
1242.611	FAST_SENDER	N/A
1243.393	RECEIVER	FAST_SENDER
1245.839	FAST_SENDER	N/A
1248.940	SLOW_SENDER1	N/A
1251.768	RECEIVER	FAST_SENDER
1254.182	FAST_SENDER	N/A
1254.936	RECEIVER	FAST_SENDER
1257.381	FAST_SENDER	N/A
1262.311	SLOW_SENDER1	N/A
1263.311	RECEIVER	FAST_SENDER
1264.734	RECEIVER	SLOW_SENDER1
1265.716	FAST_SENDER	N/A
1272.037	RECEIVER	FAST_SENDER
1272.169	SLOW_SENDER1	N/A
1274.449	FAST_SENDER	N/A
1274.651	RECEIVER	SLOW_SENDER1
1280.596	RECEIVER	FAST_SENDER
1282.080	SLOW_SENDER1	N/A
1283.037	FAST_SENDER	N/A
1283.811	RECEIVER	FAST_SENDER
1286.256	FAST_SENDER	N/A
1292.459	RECEIVER	FAST_SENDER
1294.878	FAST_SENDER	N/A
1301.146	RECEIVER	FAST_SENDER
1303.559	FAST_SENDER	N/A
1309.671	RECEIVER	FAST_SENDER
1312.074	FAST_SENDER	N/A
1317.899	RECEIVER	FAST_SENDER
1320.349	FAST_SENDER	N/A
1326.492	RECEIVER	FAST_SENDER
1328.908	FAST_SENDER	N/A
1335.131	RECEIVER	FAST_SENDER
1337.542	FAST_SENDER	N/A
1338.307	RECEIVER	FAST_SENDER
1340.717	FAST_SENDER	N/A
1347.017	RECEIVER	FAST_SENDER
1349.430	FAST_SENDER	N/A
1350.173	RECEIVER	FAST_SENDER
1352.613	FAST_SENDER	N/A
1358.324	RECEIVER	FAST_SENDER
1360.725	FAST_SENDER	N/A
1361.476	RECEIVER	FAST_SENDER
1363.920	FAST_SENDER	N/A
1369.604	RECEIVER	FAST_SENDER
1372.013	FAST_SENDER	N/A
1372.757	RECEIVER	FAST_SENDER
1375.189	FAST_SENDER	N/A
1381.358	RECEIVER	FAST_SENDER
1383.790	FAST_SENDER	N/A
1384.573	RECEIVER	FAST_SENDER
1386.989	FAST_SENDER	N/A
1392.823	RECEIVER	FAST_SENDER
1395.257	FAST_SENDER	N/A
1396.045	RECEIVER	FAST_SENDER
1398.465	FAST_SENDER	N/A
1404.276	RECEIVER	FAST_SENDER
1406.715	FAST_SENDER	N/A
1407.491	RECEIVER	FAST_SENDER
1409.932	FAST_SENDER	N/A
1415.751	RECEIVER	FAST_SENDER
1418.172	FAST_SENDER	N/A
1418.932	RECEIVER	FAST_SENDER
1421.352	FAST_SENDER	N/A
1427.553	RECEIVER	FAST_SENDER
1429.990	FAST_SENDER	N/A
1430.733	RECEIVER	FAST_SENDER
1433.173	FAST_SENDER	N/A
1439.206	RECEIVER	FAST_SENDER
1441.644	FAST_SENDER	N/A
1442.431	RECEIVER	FAST_SENDER
1454.667	FAST_SENDER	N/A
1460.485	RECEIVER	FAST_SENDER
1462.898	FAST_SENDER	N/A
1468.905	RECEIVER	FAST_SENDER
1471.316	FAST_SENDER	N/A
1472.067	RECEIVER	FAST_SENDER
1474.472	FAST_SENDER	N/A
1480.426	RECEIVER	FAST_SENDER
1482.440	SLOW_SENDER1	N/A
1482.846	FAST_SENDER	N/A
1483.218	RECEIVER	SLOW_SENDER1
1488.699	RECEIVER	FAST_SENDER
1491.104	FAST_SENDER	N/A
1495.880	SLOW_SENDER1	N/A
1496.617	RECEIVER	SLOW_SENDER1
1501.639	RECEIVER	FAST_SENDER
1502.049	SLOW_SENDER1	N/A
1502.810	RECEIVER	SLOW_SENDER1
1504.051	FAST_SENDER	N/A
1508.249	SLOW_SENDER1	N/A
1509.017	RECEIVER	SLOW_SENDER1
1509.949	RECEIVER	FAST_SENDER
1512.366	FAST_SENDER	N/A
1516.419	SLOW_SENDER1	N/A
1517.187	RECEIVER	SLOW_SENDER1
1518.300	RECEIVER	FAST_SENDER
1525.888	FAST_SENDER	N/A
1527.537	SLOW_SENDER1	N/A
1528.835	RECEIVER	SLOW_SENDER1
1531.830	RECEIVER	FAST_SENDER
1534.257	FAST_SENDER	N/A
1536.267	SLOW_SENDER1	N/A
1537.020	RECEIVER	SLOW_SENDER1
1540.723	RECEIVER	FAST_SENDER
1543.171	FAST_SENDER	N/A
1544.460	SLOW_SENDER1	N/A
1545.260	RECEIVER	SLOW_SENDER1
1549.003	RECEIVER	FAST_SENDER
1551.408	FAST_SENDER	N/A
1557.123	RECEIVER	FAST_SENDER
1559.573	FAST_SENDER	N/A
1565.582	RECEIVER	FAST_SENDER
1567.984	FAST_SENDER	N/A
1578.502	RECEIVER	FAST_SENDER
1580.949	FAST_SENDER	N/A
1587.029	RECEIVER	FAST_SENDER
1589.438	FAST_SENDER	N/A
1595.412	RECEIVER	FAST_SENDER
1597.825	FAST_SENDER	N/A
1603.847	RECEIVER	FAST_SENDER
1606.268	FAST_SENDER	N/A
1612.344	RECEIVER	FAST_SENDER
1614.744	FAST_SENDER	N/A
1621.085	RECEIVER	FAST_SENDER
1627.500	FAST_SENDER	N/A
1633.732	RECEIVER	FAST_SENDER
1636.136	FAST_SENDER	N/A
1642.070	RECEIVER	FAST_SENDER
1644.516	FAST_SENDER	N/A
1654.838	RECEIVER	FAST_SENDER
1657.282	FAST_SENDER	N/A
1663.072	RECEIVER	FAST_SENDER
1665.477	FAST_SENDER	N/A
1671.432	RECEIVER	FAST_SENDER
1673.834	FAST_SENDER	N/A
1679.627	RECEIVER	FAST_SENDER
1682.052	FAST_SENDER	N/A
1688.225	RECEIVER	FAST_SENDER
1690.640	FAST_SENDER	N/A
1696.697	RECEIVER	FAST_SENDER
1699.146	FAST_SENDER	N/A
1699.952	RECEIVER	FAST_SENDER
1702.379	FAST_SENDER	N/A
1708.258	RECEIVER	FAST_SENDER
1710.668	FAST_SENDER	N/A
1711.390	RECEIVER	FAST_SENDER
1713.803	FAST_SENDER	N/A
1719.611	RECEIVER	FAST_SENDER
1722.040	FAST_SENDER	N/A
1722.784	RECEIVER	FAST_SENDER
1725.191	FAST_SENDER	N/A
1731.036	RECEIVER	FAST_SENDER
1737.783	FAST_SENDER	N/A
1738.584	RECEIVER	FAST_SENDER
1741.021	FAST_SENDER	N/A
1742.070	SLOW_SENDER1	N/A
1746.897	RECEIVER	FAST_SENDER
1749.310	FAST_SENDER	N/A
1750.048	RECEIVER	FAST_SENDER
1752.454	FAST_SENDER	N/A
1754.259	SLOW_SENDER1	N/A
1754.997	RECEIVER	SLOW_SENDER1
1758.748	RECEIVER	FAST_SENDER
1760.445	SLOW_SENDER1	N/A
1761.173	FAST_SENDER	N/A
1761.209	RECEIVER	SLOW_SENDER1
1767.374	RECEIVER	FAST_SENDER
1768.629	SLOW_SENDER1	N/A
1769.411	RECEIVER	SLOW_SENDER1
1769.824	FAST_SENDER	N/A
1775.690	RECEIVER	FAST_SENDER
1776.847	SLOW_SENDER1	N/A
1777.612	RECEIVER	SLOW_SENDER1
1778.117	FAST_SENDER	N/A
1784.031	RECEIVER	FAST_SENDER
1785.036	SLOW_SENDER1	N/A
1785.778	RECEIVER	SLOW_SENDER1
1786.434	FAST_SENDER	N/A
1793.204	SLOW_SENDER1	N/A
1793.976	RECEIVER	SLOW_SENDER1
1796.784	RECEIVER	FAST_SENDER
1798.861	FAST_SENDER	N/A
1801.387	SLOW_SENDER1	N/A
1802.134	RECEIVER	SLOW_SENDER1
1804.757	RECEIVER	FAST_SENDER
1807.185	FAST_SENDER	N/A
1809.568	SLOW_SENDER1	N/A
1810.332	RECEIVER	SLOW_SENDER1
1812.950	RECEIVER	FAST_SENDER
1815.385	FAST_SENDER	N/A
1817.777	SLOW_SENDER1	N/A
1818.517	RECEIVER	SLOW_SENDER1
1821.342	RECEIVER	FAST_SENDER
1823.776	FAST_SENDER	N/A
1825.952	SLOW_SENDER1	N/A
1826.709	RECEIVER	SLOW_SENDER1
1829.424	RECEIVER	FAST_SENDER
1831.855	FAST_SENDER	N/A
1834.151	SLOW_SENDER1	N/A
1834.929	RECEIVER	SLOW_SENDER1
1843.010	RECEIVER	FAST_SENDER
1845.430	FAST_SENDER	N/A
1851.382	RECEIVER	FAST_SENDER
1853.806	FAST_SENDER	N/A
1859.701	RECEIVER	FAST_SENDER
1862.119	FAST_SENDER	N/A
1868.137	RECEIVER	FAST_SENDER
1870.573	FAST_SENDER	N/A
1876.383	RECEIVER	FAST_SENDER
1878.796	FAST_SENDER	N/A
1884.678	RECEIVER	FAST_SENDER
1887.094	FAST_SENDER	N/A
1892.954	RECEIVER	FAST_SENDER
1895.392	FAST_SENDER	N/A
1901.310	RECEIVER	FAST_SENDER
1903.750	FAST_SENDER	N/A
1909.572	RECEIVER	FAST_SENDER
1911.973	FAST_SENDER	N/A
1917.894	RECEIVER	FAST_SENDER
1920.310	FAST_SENDER	N/A
1926.589	RECEIVER	FAST_SENDER
1928.994	FAST_SENDER	N/A
1935.105	RECEIVER	FAST_SENDER
1937.508	FAST_SENDER	N/A
1943.870	RECEIVER	FAST_SENDER
1946.302	FAST_SENDER	N/A
1952.466	RECEIVER	FAST_SENDER
1954.889	FAST_SENDER	N/A
1965.428	RECEIVER	FAST_SENDER
1967.867	FAST_SENDER	N/A
1974.210	RECEIVER	FAST_SENDER
1976.638	FAST_SENDER	N/A
1982.498	RECEIVER	FAST_SENDER
1984.924	FAST_SENDER	N/A
1990.940	RECEIVER	FAST_SENDER
1993.372	FAST_SENDER	N/A
1999.432	RECEIVER	FAST_SENDER
2001.847	FAST_SENDER	N/A
2007.941	RECEIVER	FAST_SENDER
2010.387	FAST_SENDER	N/A
2016.676	RECEIVER	FAST_SENDER
2019.122	FAST_SENDER	N/A
2019.886	RECEIVER	FAST_SENDER
2022.334	FAST_SENDER	N/A
2028.222	RECEIVER	FAST_SENDER
2030.659	FAST_SENDER	N/A
2030.670	SLOW_SENDER1	N/A
2031.430	RECEIVER	FAST_SENDER
2033.863	FAST_SENDER	N/A
2037.638	RECEIVER	SLOW_SENDER1
2043.059	SLOW_SENDER1	N/A
2046.319	FAST_SENDER	N/A
2047.052	RECEIVER	FAST_SENDER
2054.910	FAST_SENDER	N/A
2056.542	SLOW_SENDER1	N/A
2057.278	RECEIVER	SLOW_SENDER1
2061.606	RECEIVER	FAST_SENDER
2064.007	FAST_SENDER	N/A
2064.703	SLOW_SENDER1	N/A
2065.425	RECEIVER	SLOW_SENDER1
2072.863	SLOW_SENDER1	N/A
2073.627	RECEIVER	SLOW_SENDER1
2074.701	RECEIVER	FAST_SENDER
2077.129	FAST_SENDER	N/A
2081.068	SLOW_SENDER1	N/A
2081.835	RECEIVER	SLOW_SENDER1
2083.024	RECEIVER	FAST_SENDER
2085.463	FAST_SENDER	N/A
2089.263	SLOW_SENDER1	N/A
2090.033	RECEIVER	SLOW_SENDER1
2091.135	RECEIVER	FAST_SENDER
2093.566	FAST_SENDER	N/A
2097.481	SLOW_SENDER1	N/A
2098.224	RECEIVER	SLOW_SENDER1
2099.758	RECEIVER	FAST_SENDER
2102.162	FAST_SENDER	N/A
2107.620	RECEIVER	FAST_SENDER
2110.040	FAST_SENDER	N/A
2116.049	RECEIVER	FAST_SENDER
2118.454	FAST_SENDER	N/A
2131.240	FAST_SENDER	N/A
2137.206	RECEIVER	FAST_SENDER
2139.616	FAST_SENDER	N/A
2145.710	RECEIVER	FAST_SENDER
2148.155	FAST_SENDER	N/A
2153.850	RECEIVER	FAST_SENDER
2156.266	FAST_SENDER	N/A
2162.365	RECEIVER	FAST_SENDER
2164.774	FAST_SENDER	N/A
2170.654	RECEIVER	FAST_SENDER
2173.075	FAST_SENDER	N/A
2179.534	RECEIVER	FAST_SENDER
2181.951	FAST_SENDER	N/A
2182.750	RECEIVER	FAST_SENDER
2185.181	FAST_SENDER	N/A
2191.014	RECEIVER	FAST_SENDER
2193.425	FAST_SENDER	N/A
2194.180	RECEIVER	FAST_SENDER
2196.593	FAST_SENDER	N/A
2202.696	RECEIVER	FAST_SENDER
2205.132	FAST_SENDER	N/A
2205.936	RECEIVER	FAST_SENDER
2208.343	FAST_SENDER	N/A
2213.889	RECEIVER	FAST_SENDER
2216.338	FAST_SENDER	N/A
2217.099	RECEIVER	FAST_SENDER
2219.532	FAST_SENDER	N/A
2225.633	RECEIVER	FAST_SENDER
2228.078	FAST_SENDER	N/A
2228.811	RECEIVER	FAST_SENDER
2231.213	FAST_SENDER	N/A
2237.344	RECEIVER	FAST_SENDER
2239.771	FAST_SENDER	N/A
2240.550	RECEIVER	FAST_SENDER
2242.988	FAST_SENDER	N/A
2248.758	RECEIVER	FAST_SENDER
2251.196	FAST_SENDER	N/A
2251.914	RECEIVER	FAST_SENDER
2254.337	FAST_SENDER	N/A
2260.390	RECEIVER	FAST_SENDER
2262.790	FAST_SENDER	N/A
2263.547	RECEIVER	FAST_SENDER
2265.953	FAST_SENDER	N/A
2271.924	RECEIVER	FAST_SENDER
2274.326	FAST_SENDER	N/A
2275.103	RECEIVER	FAST_SENDER
2277.530	FAST_SENDER	N/A
2283.142	RECEIVER	FAST_SENDER
2285.551	FAST_SENDER	N/A
2286.287	RECEIVER	FAST_SENDER
2288.735	FAST_SENDER	N/A
2293.840	SLOW_SENDER1	N/A
2295.232	RECEIVER	FAST_SENDER
2296.472	RECEIVER	SLOW_SENDER1
2297.677	FAST_SENDER	N/A
2298.874	SLOW_SENDER1	N/A
2302.876	RECEIVER	SLOW_SENDER1
2308.286	RECEIVER	FAST_SENDER
2310.718	FAST_SENDER	N/A
2311.515	RECEIVER	FAST_SENDER
2311.800	SLOW_SENDER1	N/A
2312.537	RECEIVER	SLOW_SENDER1
2313.941	FAST_SENDER	N/A
2319.678	RECEIVER	FAST_SENDER
2319.969	SLOW_SENDER1	N/A
2320.745	RECEIVER	SLOW_SENDER1
2322.095	FAST_SENDER	N/A
2327.810	RECEIVER	FAST_SENDER
2328.174	SLOW_SENDER1	N/A
2328.935	RECEIVER	SLOW_SENDER1
2330.217	FAST_SENDER	N/A
2335.970	RECEIVER	FAST_SENDER
2336.352	SLOW_SENDER1	N/A
2337.074	RECEIVER	SLOW_SENDER1
2338.370	FAST_SENDER	N/A
2344.453	RECEIVER	FAST_SENDER
2344.513	SLOW_SENDER1	N/A
2345.243	RECEIVER	SLOW_SENDER1
2351.399	FAST_SENDER	N/A
2352.675	SLOW_SENDER1	N/A
2353.438	RECEIVER	SLOW_SENDER1
2357.389	RECEIVER	FAST_SENDER
2359.805	FAST_SENDER	N/A
2360.874	SLOW_SENDER1	N/A
2361.627	RECEIVER	SLOW_SENDER1
2365.449	RECEIVER	FAST_SENDER
2367.865	FAST_SENDER	N/A
2373.639	RECEIVER	FAST_SENDER
2376.040	FAST_SENDER	N/A
2382.083	RECEIVER	FAST_SENDER
2384.524	FAST_SENDER	N/A
2390.784	RECEIVER	FAST_SENDER
2393.225	FAST_SENDER	N/A
2403.422	RECEIVER	FAST_SENDER
2405.823	FAST_SENDER	N/A
2411.713	RECEIVER	FAST_SENDER
2414.153	FAST_SENDER	N/A
2419.840	RECEIVER	FAST_SENDER
2422.284	FAST_SENDER	N/A
2428.250	RECEIVER	FAST_SENDER
2435.137	FAST_SENDER	N/A
2441.199	RECEIVER	FAST_SENDER
2443.602	FAST_SENDER	N/A
2449.417	RECEIVER	FAST_SENDER
2456.498	FAST_SENDER	N/A
2461.934	RECEIVER	FAST_SENDER
2464.365	FAST_SENDER	N/A
2470.578	RECEIVER	FAST_SENDER
2473.017	FAST_SENDER	N/A
2473.766	RECEIVER	FAST_SENDER
2476.190	FAST_SENDER	N/A
2482.383	RECEIVER	FAST_SENDER
2484.816	FAST_SENDER	N/A
2485.537	RECEIVER	FAST_SENDER
2487.938	FAST_SENDER	N/A
2493.674	RECEIVER	FAST_SENDER
2496.110	FAST_SENDER	N/A
2496.912	RECEIVER	FAST_SENDER
2499.331	FAST_SENDER	N/A
2505.088	RECEIVER	FAST_SENDER
2507.516	FAST_SENDER	N/A
2508.262	RECEIVER	FAST_SENDER
2510.674	FAST_SENDER	N/A
2516.524	RECEIVER	FAST_SENDER
2518.944	FAST_SENDER	N/A
2519.729	RECEIVER	FAST_SENDER
2522.135	FAST_SENDER	N/A
2527.789	RECEIVER	FAST_SENDER
2530.236	FAST_SENDER	N/A
2531.025	RECEIVER	FAST_SENDER
2533.431	FAST_SENDER	N/A
2539.565	RECEIVER	FAST_SENDER
2542.012	FAST_SENDER	N/A
2542.783	RECEIVER	FAST_SENDER
2545.207	FAST_SENDER	N/A
2551.361	RECEIVER	FAST_SENDER
2553.795	FAST_SENDER	N/A
2554.560	RECEIVER	FAST_SENDER
2556.999	FAST_SENDER	N/A
2558.920	SLOW_SENDER1	N/A
2562.869	RECEIVER	FAST_SENDER
2565.297	FAST_SENDER	N/A
2566.090	RECEIVER	FAST_SENDER
2568.509	FAST_SENDER	N/A
2572.040	SLOW_SENDER1	N/A
2572.800	RECEIVER	SLOW_SENDER1
2578.202	SLOW_SENDER1	N/A
2580.901	FAST_SENDER	N/A
2581.082	RECEIVER	SLOW_SENDER1
2588.505	SLOW_SENDER1	N/A
2591.580	RECEIVER	FAST_SENDER
2594.026	FAST_SENDER	N/A
2594.490	RECEIVER	SLOW_SENDER1
2600.253	RECEIVER	FAST_SENDER
2606.807	FAST_SENDER	N/A
2607.589	RECEIVER	FAST_SENDER
2610.012	FAST_SENDER	N/A
2616.147	RECEIVER	FAST_SENDER
2618.582	FAST_SENDER	N/A
2619.336	RECEIVER	FAST_SENDER
2621.767	FAST_SENDER	N/A
2627.767	RECEIVER	FAST_SENDER
2630.184	FAST_SENDER	N/A
2630.953	RECEIVER	FAST_SENDER
2633.402	FAST_SENDER	N/A
2644.100	RECEIVER	FAST_SENDER
2646.507	FAST_SENDER	N/A
2647.259	RECEIVER	FAST_SENDER
2649.678	FAST_SENDER	N/A
2655.377	RECEIVER	FAST_SENDER
2657.778	FAST_SENDER	N/A
2658.528	RECEIVER	FAST_SENDER
2660.933	FAST_SENDER	N/A
2666.857	RECEIVER	FAST_SENDER
2669.306	FAST_SENDER	N/A
2670.081	RECEIVER	FAST_SENDER
2672.509	FAST_SENDER	N/A
2678.427	RECEIVER	FAST_SENDER
2680.845	FAST_SENDER	N/A
2681.571	RECEIVER	FAST_SENDER
2683.995	FAST_SENDER	N/A
2690.048	RECEIVER	FAST_SENDER
2692.460	FAST_SENDER	N/A
2693.229	RECEIVER	FAST_SENDER
2695.647	FAST_SENDER	N/A
2701.541	RECEIVER	FAST_SENDER
2703.978	FAST_SENDER	N/A
2704.757	RECEIVER	FAST_SENDER
2712.517	FAST_SENDER	N/A
2713.279	RECEIVER	FAST_SENDER
2715.685	FAST_SENDER	N/A
2721.386	RECEIVER	FAST_SENDER
2723.814	FAST_SENDER	N/A
2724.615	RECEIVER	FAST_SENDER
2727.048	FAST_SENDER	N/A
2733.265	RECEIVER	FAST_SENDER
2735.706	FAST_SENDER	N/A
2736.461	RECEIVER	FAST_SENDER
2743.980	FAST_SENDER	N/A
2744.727	RECEIVER	FAST_SENDER
2747.154	FAST_SENDER	N/A
2753.394	RECEIVER	FAST_SENDER
2755.809	FAST_SENDER	N/A
2756.604	RECEIVER	FAST_SENDER
2759.024	FAST_SENDER	N/A
2764.554	RECEIVER	FAST_SENDER
2766.996	FAST_SENDER	N/A
2767.771	RECEIVER	FAST_SENDER
2770.188	FAST_SENDER	N/A
2775.973	RECEIVER	FAST_SENDER
2778.419	FAST_SENDER	N/A
2779.213	RECEIVER	FAST_SENDER
2781.614	FAST_SENDER	N/A
2787.817	RECEIVER	FAST_SENDER
2790.200	SLOW_SENDER1	N/A
2790.259	FAST_SENDER	N/A
2790.936	RECEIVER	SLOW_SENDER1
2793.351	SLOW_SENDER1	N/A
2796.554	RECEIVER	FAST_SENDER
2798.684	RECEIVER	SLOW_SENDER1
2798.973	FAST_SENDER	N/A
2804.129	SLOW_SENDER1	N/A
2804.773	RECEIVER	FAST_SENDER
2807.184	FAST_SENDER	N/A
2807.242	RECEIVER	SLOW_SENDER1
2813.554	RECEIVER	FAST_SENDER
2815.995	FAST_SENDER	N/A
2816.271	SLOW_SENDER1	N/A
2817.027	RECEIVER	SLOW_SENDER1
2821.962	RECEIVER	FAST_SENDER
2824.367	FAST_SENDER	N/A
2824.472	SLOW_SENDER1	N/A
2830.068	RECEIVER	FAST_SENDER
2832.485	FAST_SENDER	N/A
2838.230	RECEIVER	FAST_SENDER
2845.062	FAST_SENDER	N/A
2851.004	RECEIVER	FAST_SENDER
2853.406	FAST_SENDER	N/A
2859.073	RECEIVER	FAST_SENDER
2861.497	FAST_SENDER	N/A
2867.192	RECEIVER	FAST_SENDER
2869.639	FAST_SENDER	N/A
2875.712	RECEIVER	FAST_SENDER
2878.113	FAST_SENDER	N/A
2883.945	RECEIVER	FAST_SENDER
2886.364	FAST_SENDER	N/A
2892.523	RECEIVER	FAST_SENDER
2894.961	FAST_SENDER	N/A
2900.795	RECEIVER	FAST_SENDER
2903.239	FAST_SENDER	N/A
2904.031	RECEIVER	FAST_SENDER
2906.474	FAST_SENDER	N/A
2912.487	RECEIVER	FAST_SENDER
2914.897	FAST_SENDER	N/A
2915.665	RECEIVER	FAST_SENDER
2918.086	FAST_SENDER	N/A
2923.914	RECEIVER	FAST_SENDER
2926.348	FAST_SENDER	N/A
2927.114	RECEIVER	FAST_SENDER
2929.527	FAST_SENDER	N/A
2935.411	RECEIVER	FAST_SENDER
2937.820	FAST_SENDER	N/A
2938.584	RECEIVER	FAST_SENDER
2940.997	FAST_SENDER	N/A
2947.030	RECEIVER	FAST_SENDER
2949.479	FAST_SENDER	N/A
2950.211	RECEIVER	FAST_SENDER
2952.644	FAST_SENDER	N/A
2958.488	RECEIVER	FAST_SENDER
2960.938	FAST_SENDER	N/A
2961.714	RECEIVER	FAST_SENDER
2964.161	FAST_SENDER	N/A
2969.783	RECEIVER	FAST_SENDER
2972.225	FAST_SENDER	N/A
2973.016	RECEIVER	FAST_SENDER
2975.419	FAST_SENDER	N/A
2981.458	RECEIVER	FAST_SENDER
2983.900	FAST_SENDER	N/A
2984.652	RECEIVER	FAST_SENDER
2987.060	FAST_SENDER	N/A
2993.241	RECEIVER	FAST_SENDER
2995.686	FAST_SENDER	N/A
2996.447	RECEIVER	FAST_SENDER
2998.855	FAST_SENDER	N/A
3004.621	RECEIVER	FAST_SENDER
3007.026	FAST_SENDER	N/A
3007.781	RECEIVER	FAST_SENDER
3010.220	FAST_SENDER	N/A
3016.231	RECEIVER	FAST_SENDER
3018.638	FAST_SENDER	N/A
3019.398	RECEIVER	FAST_SENDER
3021.842	FAST_SENDER	N/A
3023.380	SLOW_SENDER1	N/A
3027.948	RECEIVER	FAST_SENDER
3030.366	FAST_SENDER	N/A
3030.865	RECEIVER	SLOW_SENDER1
3035.997	RECEIVER	FAST_SENDER
3036.291	SLOW_SENDER1	N/A
3038.424	FAST_SENDER	N/A
3038.701	RECEIVER	SLOW_SENDER1
3044.410	RECEIVER	FAST_SENDER
3046.822	FAST_SENDER	N/A
3050.117	SLOW_SENDER1	N/A
3050.898	RECEIVER	SLOW_SENDER1
3052.794	RECEIVER	FAST_SENDER
3055.223	FAST_SENDER	N/A
3058.340	SLOW_SENDER1	N/A
3059.071	RECEIVER	SLOW_SENDER1
3061.483	RECEIVER	FAST_SENDER
3063.892	FAST_SENDER	N/A
3066.477	SLOW_SENDER1	N/A
3067.241	RECEIVER	SLOW_SENDER1
3069.965	RECEIVER	FAST_SENDER
3072.405	FAST_SENDER	N/A
3074.690	SLOW_SENDER1	N/A
3075.484	RECEIVER	SLOW_SENDER1
3078.237	RECEIVER	FAST_SENDER
3080.645	FAST_SENDER	N/A
3086.413	RECEIVER	FAST_SENDER
3088.826	FAST_SENDER	N/A
3094.793	RECEIVER	FAST_SENDER
3097.241	FAST_SENDER	N/A
3102.956	RECEIVER	FAST_SENDER
3105.405	FAST_SENDER	N/A
3111.250	RECEIVER	FAST_SENDER
3113.698	FAST_SENDER	N/A
3119.946	RECEIVER	FAST_SENDER
3122.363	FAST_SENDER	N/A
3128.453	RECEIVER	FAST_SENDER
3130.887	FAST_SENDER	N/A
3137.049	RECEIVER	FAST_SENDER
3139.499	FAST_SENDER	N/A
3145.465	RECEIVER	FAST_SENDER
3147.885	FAST_SENDER	N/A
3148.635	RECEIVER	FAST_SENDER
3151.047	FAST_SENDER	N/A
3161.454	RECEIVER	FAST_SENDER
3163.860	FAST_SENDER	N/A
3169.824	RECEIVER	FAST_SENDER
3172.273	FAST_SENDER	N/A
3178.117	RECEIVER	FAST_SENDER
3180.547	FAST_SENDER	N/A
3190.956	RECEIVER	FAST_SENDER
3193.392	FAST_SENDER	N/A
3199.318	RECEIVER	FAST_SENDER
3201.757	FAST_SENDER	N/A
3207.807	RECEIVER	FAST_SENDER
3210.222	FAST_SENDER	N/A
3216.085	RECEIVER	FAST_SENDER
3218.485	FAST_SENDER	N/A
3224.318	RECEIVER	FAST_SENDER
3226.718	FAST_SENDER	N/A
3227.484	RECEIVER	FAST_SENDER
3235.157	FAST_SENDER	N/A
3245.672	RECEIVER	FAST_SENDER
3248.108	FAST_SENDER	N/A
3254.210	RECEIVER	FAST_SENDER
3256.638	FAST_SENDER	N/A
3262.495	RECEIVER	FAST_SENDER
3264.921	FAST_SENDER	N/A
3271.045	RECEIVER	FAST_SENDER
3271.260	SLOW_SENDER1	N/A
3272.043	RECEIVER	SLOW_SENDER1
3273.488	FAST_SENDER	N/A
3274.473	SLOW_SENDER1	N/A
3283.497	RECEIVER	FAST_SENDER
3285.904	FAST_SENDER	N/A
3285.978	SLOW_SENDER1	N/A
3287.281	RECEIVER	SLOW_SENDER1
3292.139	RECEIVER	FAST_SENDER
3294.557	FAST_SENDER	N/A
3294.729	SLOW_SENDER1	N/A
3295.470	RECEIVER	SLOW_SENDER1
3300.605	RECEIVER	FAST_SENDER
3302.915	SLOW_SENDER1	N/A
3303.026	FAST_SENDER	N/A
3303.656	RECEIVER	SLOW_SENDER1
3309.671	RECEIVER	FAST_SENDER
3311.085	SLOW_SENDER1	N/A
3311.862	RECEIVER	SLOW_SENDER1
3312.100	FAST_SENDER	N/A
3319.291	SLOW_SENDER1	N/A
3320.078	RECEIVER	SLOW_SENDER1
3322.288	RECEIVER	FAST_SENDER
3324.715	FAST_SENDER	N/A
3327.499	SLOW_SENDER1	N/A
3328.278	RECEIVER	SLOW_SENDER1
3330.502	RECEIVER	FAST_SENDER
3332.925	FAST_SENDER	N/A
3335.700	SLOW_SENDER1	N/A
3336.473	RECEIVER	SLOW_SENDER1
3339.022	RECEIVER	FAST_SENDER
3341.463	FAST_SENDER	N/A
3343.895	SLOW_SENDER1	N/A
3344.662	RECEIVER	SLOW_SENDER1
3347.170	RECEIVER	FAST_SENDER
3349.577	FAST_SENDER	N/A
3355.524	RECEIVER	FAST_SENDER
3357.957	FAST_SENDER	N/A
3363.892	RECEIVER	FAST_SENDER
3366.335	FAST_SENDER	N/A
3372.225	RECEIVER	FAST_SENDER
3374.637	FAST_SENDER	N/A
3380.548	RECEIVER	FAST_SENDER
3382.952	FAST_SENDER	N/A
3388.702	RECEIVER	FAST_SENDER
3391.136	FAST_SENDER	N/A
3397.258	RECEIVER	FAST_SENDER
3399.682	FAST_SENDER	N/A
3405.859	RECEIVER	FAST_SENDER
3408.269	FAST_SENDER	N/A
3413.930	RECEIVER	FAST_SENDER
3416.347	FAST_SENDER	N/A
3422.424	RECEIVER	FAST_SENDER
3424.874	FAST_SENDER	N/A
3430.605	RECEIVER	FAST_SENDER
3433.013	FAST_SENDER	N/A
3438.906	RECEIVER	FAST_SENDER
3441.314	FAST_SENDER	N/A
3443.879	RECEIVER	FAST_SENDER
3446.323	FAST_SENDER	N/A
3452.062	RECEIVER	FAST_SENDER
3454.511	FAST_SENDER	N/A
3460.453	RECEIVER	FAST_SENDER
3462.903	FAST_SENDER	N/A
3468.974	RECEIVER	FAST_SENDER
3471.423	FAST_SENDER	N/A
3477.729	RECEIVER	FAST_SENDER
3480.150	FAST_SENDER	N/A
3485.941	RECEIVER	FAST_SENDER
3488.359	FAST_SENDER	N/A
3489.126	RECEIVER	FAST_SENDER
3491.559	FAST_SENDER	N/A
3497.700	RECEIVER	FAST_SENDER
3500.143	FAST_SENDER	N/A
3500.917	RECEIVER	FAST_SENDER
3503.350	FAST_SENDER	N/A
3508.906	RECEIVER	FAST_SENDER
3511.350	FAST_SENDER	N/A
3512.136	RECEIVER	FAST_SENDER
3514.566	FAST_SENDER	N/A
3520.318	RECEIVER	FAST_SENDER
3522.723	FAST_SENDER	N/A
3523.523	RECEIVER	FAST_SENDER
3525.962	FAST_SENDER	N/A
3532.149	RECEIVER	FAST_SENDER
3534.554	FAST_SENDER	N/A
3535.263	RECEIVER	FAST_SENDER
3537.696	FAST_SENDER	N/A
3542.300	SLOW_SENDER1	N/A
3543.253	RECEIVER	FAST_SENDER
3544.508	RECEIVER	SLOW_SENDER1
3545.697	FAST_SENDER	N/A
3546.931	SLOW_SENDER1	N/A
3551.039	RECEIVER	SLOW_SENDER1
3556.469	SLOW_SENDER1	N/A
3558.592	FAST_SENDER	N/A
3558.627	RECEIVER	SLOW_SENDER1
3564.173	RECEIVER	FAST_SENDER
3566.599	FAST_SENDER	N/A
3569.894	SLOW_SENDER1	N/A
3570.646	RECEIVER	SLOW_SENDER1
3576.931	RECEIVER	FAST_SENDER
3578.074	SLOW_SENDER1	N/A
3578.885	RECEIVER	SLOW_SENDER1
3579.378	FAST_SENDER	N/A
3585.481	RECEIVER	FAST_SENDER
3586.292	SLOW_SENDER1	N/A
3587.073	RECEIVER	SLOW_SENDER1
3587.927	FAST_SENDER	N/A
3593.717	RECEIVER	FAST_SENDER
3594.481	SLOW_SENDER1	N/A
3595.266	RECEIVER	SLOW_SENDER1
3596.126	FAST_SENDER	N/A
3602.068	RECEIVER	FAST_SENDER
3604.496	FAST_SENDER	N/A
3610.793	RECEIVER	FAST_SENDER
3613.234	FAST_SENDER	N/A
3619.027	RECEIVER	FAST_SENDER
3621.448	FAST_SENDER	N/A
3627.149	RECEIVER	FAST_SENDER
3629.597	FAST_SENDER	N/A
3635.476	RECEIVER	FAST_SENDER
3637.876	FAST_SENDER	N/A
3643.875	RECEIVER	FAST_SENDER
3646.288	FAST_SENDER	N/A
3652.043	RECEIVER	FAST_SENDER
3654.449	FAST_SENDER	N/A
3660.365	RECEIVER	FAST_SENDER
3662.793	FAST_SENDER	N/A
3663.595	RECEIVER	FAST_SENDER
3665.997	FAST_SENDER	N/A
3672.033	RECEIVER	FAST_SENDER
3674.447	FAST_SENDER	N/A
3680.731	RECEIVER	FAST_SENDER
3683.165	FAST_SENDER	N/A
3683.964	RECEIVER	FAST_SENDER
3686.393	FAST_SENDER	N/A
3692.574	RECEIVER	FAST_SENDER
3695.002	FAST_SENDER	N/A
3697.417	RECEIVER	FAST_SENDER
3699.830	FAST_SENDER	N/A
3705.521	RECEIVER	FAST_SENDER
3707.950	FAST_SENDER	N/A
3713.766	RECEIVER	FAST_SENDER
3716.202	FAST_SENDER	N/A
3722.457	RECEIVER	FAST_SENDER
3724.867	FAST_SENDER	N/A
3730.714	RECEIVER	FAST_SENDER
3733.152	FAST_SENDER	N/A
3745.576	FAST_SENDER	N/A
3751.496	RECEIVER	FAST_SENDER
3753.898	FAST_SENDER	N/A
3754.662	RECEIVER	FAST_SENDER
3757.064	FAST_SENDER	N/A
3763.167	RECEIVER	FAST_SENDER
3765.609	FAST_SENDER	N/A
3766.356	RECEIVER	FAST_SENDER
3768.801	FAST_SENDER	N/A
3774.755	RECEIVER	FAST_SENDER
3781.217	FAST_SENDER	N/A
3781.972	RECEIVER	FAST_SENDER
3784.403	FAST_SENDER	N/A
3790.558	RECEIVER	FAST_SENDER
3791.010	SLOW_SENDER1	N/A
3791.753	RECEIVER	SLOW_SENDER1
3792.987	FAST_SENDER	N/A
3794.165	SLOW_SENDER1	N/A
3798.644	RECEIVER	SLOW_SENDER1
3804.058	SLOW_SENDER1	N/A
3806.000	FAST_SENDER	N/A
3806.410	RECEIVER	SLOW_SENDER1
3816.265	SLOW_SENDER1	N/A
3818.475	FAST_SENDER	N/A
3818.879	RECEIVER	SLOW_SENDER1
3824.776	RECEIVER	FAST_SENDER
3827.197	FAST_SENDER	N/A
3827.963	RECEIVER	FAST_SENDER
3830.021	SLOW_SENDER1	N/A
3830.377	FAST_SENDER	N/A
3830.790	RECEIVER	SLOW_SENDER1
3836.593	RECEIVER	FAST_SENDER
3839.034	FAST_SENDER	N/A
3845.053	RECEIVER	FAST_SENDER
3847.453	FAST_SENDER	N/A
3848.240	RECEIVER	FAST_SENDER
3850.676	FAST_SENDER	N/A
3856.673	RECEIVER	FAST_SENDER
3859.108	FAST_SENDER	N/A
3859.890	RECEIVER	FAST_SENDER
3862.316	FAST_SENDER	N/A
3868.345	RECEIVER	FAST_SENDER
3870.756	FAST_SENDER	N/A
3871.510	RECEIVER	FAST_SENDER
3873.924	FAST_SENDER	N/A
3879.799	RECEIVER	FAST_SENDER
3882.233	FAST_SENDER	N/A
3883.047	RECEIVER	FAST_SENDER
3885.452	FAST_SENDER	N/A
3891.280	RECEIVER	FAST_SENDER
3893.692	FAST_SENDER	N/A
3894.472	RECEIVER	FAST_SENDER
3896.908	FAST_SENDER	N/A
3903.103	RECEIVER	FAST_SENDER
3905.545	FAST_SENDER	N/A
3906.291	RECEIVER	FAST_SENDER
3908.721	FAST_SENDER	N/A
3914.744	RECEIVER	FAST_SENDER
3917.174	FAST_SENDER	N/A
3917.963	RECEIVER	FAST_SENDER
3920.379	FAST_SENDER	N/A
3926.234	RECEIVER	FAST_SENDER
3928.677	FAST_SENDER	N/A
3929.447	RECEIVER	FAST_SENDER
3931.894	FAST_SENDER	N/A
3937.748	RECEIVER	FAST_SENDER
3944.492	FAST_SENDER	N/A
3946.941	RECEIVER	FAST_SENDER
3949.372	FAST_SENDER	N/A
3955.014	RECEIVER	FAST_SENDER
3957.450	FAST_SENDER	N/A
3963.427	RECEIVER	FAST_SENDER
3965.846	FAST_SENDER	N/A
3966.622	RECEIVER	FAST_SENDER
3969.037	FAST_SENDER	N/A
3975.369	RECEIVER	FAST_SENDER
3977.811	FAST_SENDER	N/A
3978.585	RECEIVER	FAST_SENDER
3981.006	FAST_SENDER	N/A
3986.809	RECEIVER	FAST_SENDER
3989.250	FAST_SENDER	N/A
3990.005	RECEIVER	FAST_SENDER
3992.425	FAST_SENDER	N/A
3998.469	RECEIVER	FAST_SENDER
4000.879	FAST_SENDER	N/A
4001.630	RECEIVER	FAST_SENDER
4004.079	FAST_SENDER	N/A
4009.956	RECEIVER	FAST_SENDER
4012.379	FAST_SENDER	N/A
4014.880	RECEIVER	FAST_SENDER
4017.304	FAST_SENDER	N/A
4023.182	RECEIVER	FAST_SENDER
4025.617	FAST_SENDER	N/A
4026.670	SLOW_SENDER1	N/A
4031.587	RECEIVER	FAST_SENDER
4032.796	RECEIVER	SLOW_SENDER1
4034.036	FAST_SENDER	N/A
4038.207	SLOW_SENDER1	N/A
4038.970	RECEIVER	SLOW_SENDER1
4039.902	RECEIVER	FAST_SENDER
4042.351	FAST_SENDER	N/A
4044.417	SLOW_SENDER1	N/A
4045.189	RECEIVER	SLOW_SENDER1
4050.628	SLOW_SENDER1	N/A
4051.364	RECEIVER	SLOW_SENDER1
4052.690	RECEIVER	FAST_SENDER
4055.127	FAST_SENDER	N/A
4058.778	SLOW_SENDER1	N/A
4059.535	RECEIVER	SLOW_SENDER1
4065.081	RECEIVER	FAST_SENDER
4066.964	SLOW_SENDER1	N/A
4067.528	FAST_SENDER	N/A
4067.718	RECEIVER	SLOW_SENDER1
4073.706	RECEIVER	FAST_SENDER
4075.119	SLOW_SENDER1	N/A
4075.890	RECEIVER	SLOW_SENDER1
4076.153	FAST_SENDER	N/A
4081.710	RECEIVER	FAST_SENDER
4083.309	SLOW_SENDER1	N/A
4084.066	RECEIVER	SLOW_SENDER1
4084.152	FAST_SENDER	N/A
4090.280	RECEIVER	FAST_SENDER
4091.491	SLOW_SENDER1	N/A
4092.249	RECEIVER	SLOW_SENDER1
4092.721	FAST_SENDER	N/A
4098.439	RECEIVER	FAST_SENDER
4099.691	SLOW_SENDER1	N/A
4100.429	RECEIVER	SLOW_SENDER1
4100.853	FAST_SENDER	N/A
4107.046	RECEIVER	FAST_SENDER
4109.493	FAST_SENDER	N/A
4115.165	RECEIVER	FAST_SENDER
4117.566	FAST_SENDER	N/A
4123.352	RECEIVER	FAST_SENDER
4125.787	FAST_SENDER	N/A
4135.881	RECEIVER	FAST_SENDER
4138.314	FAST_SENDER	N/A
4144.418	RECEIVER	FAST_SENDER
4146.835	FAST_SENDER	N/A
4152.462	RECEIVER	FAST_SENDER
4154.862	FAST_SENDER	N/A
4160.947	RECEIVER	FAST_SENDER
4163.351	FAST_SENDER	N/A
4169.399	RECEIVER	FAST_SENDER
4171.849	FAST_SENDER	N/A
4177.641	RECEIVER	FAST_SENDER
4180.070	FAST_SENDER	N/A
4185.616	RECEIVER	FAST_SENDER
4188.019	FAST_SENDER	N/A
4193.985	RECEIVER	FAST_SENDER
4196.423	FAST_SENDER	N/A
4202.008	RECEIVER	FAST_SENDER
4204.417	FAST_SENDER	N/A
4210.517	RECEIVER	FAST_SENDER
4212.921	FAST_SENDER	N/A
4218.455	RECEIVER	FAST_SENDER
4220.905	FAST_SENDER	N/A
4226.888	RECEIVER	FAST_SENDER
4229.317	FAST_SENDER	N/A
4234.955	RECEIVER	FAST_SENDER
4237.362	FAST_SENDER	N/A
4243.230	RECEIVER	FAST_SENDER
4245.632	FAST_SENDER	N/A
4256.188	RECEIVER	FAST_SENDER
4258.594	FAST_SENDER	N/A
4269.435	RECEIVER	FAST_SENDER
4271.871	FAST_SENDER	N/A
4277.848	RECEIVER	FAST_SENDER
4280.278	FAST_SENDER	N/A
4290.848	RECEIVER	FAST_SENDER
4293.289	FAST_SENDER	N/A
4299.240	SLOW_SENDER1	N/A
4299.424	RECEIVER	FAST_SENDER
4301.835	FAST_SENDER	N/A
4304.885	RECEIVER	SLOW_SENDER1
4307.701	RECEIVER	FAST_SENDER
4310.124	FAST_SENDER	N/A
4310.330	SLOW_SENDER1	N/A
4311.630	RECEIVER	SLOW_SENDER1
4316.169	RECEIVER	FAST_SENDER
4317.032	SLOW_SENDER1	N/A
4317.840	RECEIVER	SLOW_SENDER1
4318.575	FAST_SENDER	N/A
4323.290	SLOW_SENDER1	N/A
4324.014	RECEIVER	SLOW_SENDER1
4328.965	RECEIVER	FAST_SENDER
4331.409	FAST_SENDER	N/A
4331.417	SLOW_SENDER1	N/A
4332.684	RECEIVER	SLOW_SENDER1
4338.049	RECEIVER	FAST_SENDER
4340.134	SLOW_SENDER1	N/A
4340.493	FAST_SENDER	N/A
4340.926	RECEIVER	SLOW_SENDER1
4346.416	RECEIVER	FAST_SENDER
4348.358	SLOW_SENDER1	N/A
4348.833	FAST_SENDER	N/A
4349.098	RECEIVER	SLOW_SENDER1
4355.466	RECEIVER	FAST_SENDER
4357.911	FAST_SENDER	N/A
4360.601	SLOW_SENDER1	N/A
4361.405	RECEIVER	SLOW_SENDER1
4363.951	RECEIVER	FAST_SENDER
4366.374	FAST_SENDER	N/A
4368.837	SLOW_SENDER1	N/A
4369.563	RECEIVER	SLOW_SENDER1
4372.138	RECEIVER	FAST_SENDER
4374.561	FAST_SENDER	N/A
4380.515	RECEIVER	FAST_SENDER
4382.932	FAST_SENDER	N/A
4388.686	RECEIVER	FAST_SENDER
4391.125	FAST_SENDER	N/A
4397.063	RECEIVER	FAST_SENDER
4399.479	FAST_SENDER	N/A
4405.399	RECEIVER	FAST_SENDER
4407.836	FAST_SENDER	N/A
4413.919	RECEIVER	FAST_SENDER
4416.335	FAST_SENDER	N/A
4422.316	RECEIVER	FAST_SENDER
4424.733	FAST_SENDER	N/A
4430.546	RECEIVER	FAST_SENDER
4432.980	FAST_SENDER	N/A
4438.625	RECEIVER	FAST_SENDER
4441.056	FAST_SENDER	N/A
4447.135	RECEIVER	FAST_SENDER
4449.550	FAST_SENDER	N/A
4455.559	RECEIVER	FAST_SENDER
4458.009	FAST_SENDER	N/A
4464.113	RECEIVER	FAST_SENDER
4466.543	FAST_SENDER	N/A
4472.538	RECEIVER	FAST_SENDER
4474.950	FAST_SENDER	N/A
4480.925	RECEIVER	FAST_SENDER
4483.370	FAST_SENDER	N/A
4489.395	RECEIVER	FAST_SENDER
4491.843	FAST_SENDER	N/A
4497.960	RECEIVER	FAST_SENDER
4500.377	FAST_SENDER	N/A
4506.332	RECEIVER	FAST_SENDER
4508.780	FAST_SENDER	N/A
4514.974	RECEIVER	FAST_SENDER
4517.408	FAST_SENDER	N/A
4518.160	RECEIVER	FAST_SENDER
4520.597	FAST_SENDER	N/A
4526.472	RECEIVER	FAST_SENDER
4528.910	FAST_SENDER	N/A
4529.664	RECEIVER	FAST_SENDER
4532.071	FAST_SENDER	N/A
4537.993	RECEIVER	FAST_SENDER
4540.411	FAST_SENDER	N/A
4541.145	RECEIVER	FAST_SENDER
4543.552	FAST_SENDER	N/A
4549.489	RECEIVER	FAST_SENDER
4551.914	FAST_SENDER	N/A
4552.697	RECEIVER	FAST_SENDER
4555.134	FAST_SENDER	N/A
4560.646	RECEIVER	FAST_SENDER
4563.057	FAST_SENDER	N/A
4563.830	RECEIVER	FAST_SENDER
4565.280	SLOW_SENDER1	N/A
4566.233	FAST_SENDER	N/A
4571.065	RECEIVER	SLOW_SENDER1
4576.515	SLOW_SENDER1	N/A
4579.204	FAST_SENDER	N/A
4579.493	RECEIVER	SLOW_SENDER1
4589.046	SLOW_SENDER1	N/A
4591.774	RECEIVER	SLOW_SENDER1
4592.243	FAST_SENDER	N/A
4598.123	RECEIVER	FAST_SENDER
4599.182	SLOW_SENDER1	N/A
4600.572	FAST_SENDER	N/A
4601.317	RECEIVER	FAST_SENDER
4603.741	RECEIVER	SLOW_SENDER1
4603.762	FAST_SENDER	N/A
4604.488	RECEIVER	FAST_SENDER
4606.921	FAST_SENDER	N/A
4612.961	RECEIVER	FAST_SENDER
4615.369	FAST_SENDER	N/A
4627.703	FAST_SENDER	N/A
4628.456	RECEIVER	FAST_SENDER
4630.862	FAST_SENDER	N/A
4636.432	RECEIVER	FAST_SENDER
4643.106	FAST_SENDER	N/A
4645.653	RECEIVER	FAST_SENDER
4648.087	FAST_SENDER	N/A
4653.649	RECEIVER	FAST_SENDER
4656.074	FAST_SENDER	N/A
4656.803	RECEIVER	FAST_SENDER
4659.223	FAST_SENDER	N/A
4664.948	RECEIVER	FAST_SENDER
4667.361	FAST_SENDER	N/A
4668.111	RECEIVER	FAST_SENDER
4670.525	FAST_SENDER	N/A
4676.758	RECEIVER	FAST_SENDER
4679.192	FAST_SENDER	N/A
4679.901	RECEIVER	FAST_SENDER
4682.312	FAST_SENDER	N/A
4687.913	RECEIVER	FAST_SENDER
4690.316	FAST_SENDER	N/A
4691.057	RECEIVER	FAST_SENDER
4693.481	FAST_SENDER	N/A
4699.386	RECEIVER	FAST_SENDER
4701.816	FAST_SENDER	N/A
4702.550	RECEIVER	FAST_SENDER
4704.996	FAST_SENDER	N/A
4710.868	RECEIVER	FAST_SENDER
4713.285	FAST_SENDER	N/A
4714.057	RECEIVER	FAST_SENDER
4716.463	FAST_SENDER	N/A
4722.522	RECEIVER	FAST_SENDER
4724.929	FAST_SENDER	N/A
4725.690	RECEIVER	FAST_SENDER
4728.104	FAST_SENDER	N/A
4734.099	RECEIVER	FAST_SENDER
4736.503	FAST_SENDER	N/A
4737.262	RECEIVER	FAST_SENDER
4739.671	FAST_SENDER	N/A
4745.196	RECEIVER	FAST_SENDER
4747.604	FAST_SENDER	N/A
4748.353	RECEIVER	FAST_SENDER
4750.755	FAST_SENDER	N/A
4756.995	RECEIVER	FAST_SENDER
4759.442	FAST_SENDER	N/A
4760.166	RECEIVER	FAST_SENDER
4762.569	FAST_SENDER	N/A
4768.421	RECEIVER	FAST_SENDER
4770.823	FAST_SENDER	N/A
4771.610	RECEIVER	FAST_SENDER
4774.025	FAST_SENDER	N/A
4780.205	RECEIVER	FAST_SENDER
4782.636	FAST_SENDER	N/A
4783.375	RECEIVER	FAST_SENDER
4785.816	FAST_SENDER	N/A
4791.936	RECEIVER	FAST_SENDER
4794.369	FAST_SENDER	N/A
4795.164	RECEIVER	FAST_SENDER
4797.590	FAST_SENDER	N/A
4799.310	SLOW_SENDER1	N/A
4803.220	RECEIVER	FAST_SENDER
4805.622	FAST_SENDER	N/A
4806.381	RECEIVER	FAST_SENDER
4808.799	FAST_SENDER	N/A
4812.034	SLOW_SENDER1	N/A
4812.758	RECEIVER	SLOW_SENDER1
4818.182	SLOW_SENDER1	N/A
4820.705	RECEIVER	SLOW_SENDER1
4821.793	FAST_SENDER	N/A
4827.606	RECEIVER	FAST_SENDER
4828.135	SLOW_SENDER1	N/A
4830.050	FAST_SENDER	N/A
4830.649	RECEIVER	SLOW_SENDER1
4836.831	RECEIVER	FAST_SENDER
4838.071	SLOW_SENDER1	N/A
4839.254	FAST_SENDER	N/A
4840.035	RECEIVER	FAST_SENDER
4842.482	FAST_SENDER	N/A
4848.704	RECEIVER	FAST_SENDER
4851.111	FAST_SENDER	N/A
4856.877	RECEIVER	FAST_SENDER
4859.280	FAST_SENDER	N/A
4864.974	RECEIVER	FAST_SENDER
4867.411	FAST_SENDER	N/A
4873.316	RECEIVER	FAST_SENDER
4875.732	FAST_SENDER	N/A
4876.503	RECEIVER	FAST_SENDER
4878.925	FAST_SENDER	N/A
4884.965	RECEIVER	FAST_SENDER
4887.409	FAST_SENDER	N/A
4888.179	RECEIVER	FAST_SENDER
4890.626	FAST_SENDER	N/A
4896.618	RECEIVER	FAST_SENDER
4899.054	FAST_SENDER	N/A
4899.819	RECEIVER	FAST_SENDER
4907.183	FAST_SENDER	N/A
4913.259	RECEIVER	FAST_SENDER
4915.660	FAST_SENDER	N/A
4916.392	RECEIVER	FAST_SENDER
4918.832	FAST_SENDER	N/A
4924.894	RECEIVER	FAST_SENDER
4927.315	FAST_SENDER	N/A
4928.122	RECEIVER	FAST_SENDER
4930.564	FAST_SENDER	N/A
4936.310	RECEIVER	FAST_SENDER
4938.757	FAST_SENDER	N/A
4939.549	RECEIVER	FAST_SENDER
4941.962	FAST_SENDER	N/A
4948.175	RECEIVER	FAST_SENDER
4954.664	FAST_SENDER	N/A
4955.373	RECEIVER	FAST_SENDER
4957.822	FAST_SENDER	N/A
4963.475	RECEIVER	FAST_SENDER
4965.907	FAST_SENDER	N/A
4966.684	RECEIVER	FAST_SENDER
4969.124	FAST_SENDER	N/A
4974.964	RECEIVER	FAST_SENDER
4977.388	FAST_SENDER	N/A
4978.171	RECEIVER	FAST_SENDER
4980.592	FAST_SENDER	N/A
4986.187	RECEIVER	FAST_SENDER
4988.615	FAST_SENDER	N/A
4989.401	RECEIVER	FAST_SENDER
4991.850	FAST_SENDER	N/A
4998.094	RECEIVER	FAST_SENDER
5000.503	FAST_SENDER	N/A
5001.282	RECEIVER	FAST_SENDER
5003.694	FAST_SENDER	N/A
5009.442	RECEIVER	FAST_SENDER
5011.874	FAST_SENDER	N/A
5012.594	RECEIVER	FAST_SENDER
5015.028	FAST_SENDER	N/A
5020.606	RECEIVER	FAST_SENDER
5023.009	FAST_SENDER	N/A
5023.772	RECEIVER	FAST_SENDER
5031.209	FAST_SENDER	N/A
5031.973	RECEIVER	FAST_SENDER
5034.382	FAST_SENDER	N/A
5037.390	SLOW_SENDER1	N/A
5040.388	RECEIVER	FAST_SENDER
5042.812	FAST_SENDER	N/A
5043.537	RECEIVER	FAST_SENDER
5045.975	FAST_SENDER	N/A
5050.399	SLOW_SENDER1	N/A
5051.192	RECEIVER	SLOW_SENDER1
5056.619	SLOW_SENDER1	N/A
5058.736	FAST_SENDER	N/A
5058.797	RECEIVER	SLOW_SENDER1
5064.688	RECEIVER	FAST_SENDER
5066.213	SLOW_SENDER1	N/A
5067.114	FAST_SENDER	N/A
5067.879	RECEIVER	FAST_SENDER
5070.143	RECEIVER	SLOW_SENDER1
5070.288	FAST_SENDER	N/A
5075.980	RECEIVER	FAST_SENDER
5077.591	SLOW_SENDER1	N/A
5078.377	RECEIVER	SLOW_SENDER1
5078.422	FAST_SENDER	N/A
5084.699	RECEIVER	FAST_SENDER
5085.778	SLOW_SENDER1	N/A
5086.539	RECEIVER	SLOW_SENDER1
5091.731	FAST_SENDER	N/A
5097.430	RECEIVER	FAST_SENDER
5099.837	FAST_SENDER	N/A
5105.625	RECEIVER	FAST_SENDER
5108.056	FAST_SENDER	N/A
5114.352	RECEIVER	FAST_SENDER
5116.799	FAST_SENDER	N/A
5117.530	RECEIVER	FAST_SENDER
5119.940	FAST_SENDER	N/A
5125.503	RECEIVER	FAST_SENDER
5127.925	FAST_SENDER	N/A
5128.695	RECEIVER	FAST_SENDER
5131.107	FAST_SENDER	N/A
5136.938	RECEIVER	FAST_SENDER
5139.388	FAST_SENDER	N/A
5140.138	RECEIVER	FAST_SENDER
5142.580	FAST_SENDER	N/A
5148.306	RECEIVER	FAST_SENDER
5150.735	FAST_SENDER	N/A
5151.503	RECEIVER	FAST_SENDER
5153.938	FAST_SENDER	N/A
5159.679	RECEIVER	FAST_SENDER
5162.083	FAST_SENDER	N/A
5162.855	RECEIVER	FAST_SENDER
5165.260	FAST_SENDER	N/A
5171.635	RECEIVER	FAST_SENDER
5174.069	FAST_SENDER	N/A
5174.851	RECEIVER	FAST_SENDER
5177.253	FAST_SENDER	N/A
5187.783	RECEIVER	FAST_SENDER
5190.223	FAST_SENDER	N/A
5196.320	RECEIVER	FAST_SENDER
5198.732	FAST_SENDER	N/A
5204.475	RECEIVER	FAST_SENDER
5211.625	FAST_SENDER	N/A
5217.769	RECEIVER	FAST_SENDER
5220.209	FAST_SENDER	N/A
5222.611	RECEIVER	FAST_SENDER
5225.039	FAST_SENDER	N/A
5230.917	RECEIVER	FAST_SENDER
5233.333	FAST_SENDER	N/A
5239.163	RECEIVER	FAST_SENDER
5241.600	FAST_SENDER	N/A
5247.348	RECEIVER	FAST_SENDER
5254.193	FAST_SENDER	N/A
5260.116	RECEIVER	FAST_SENDER
5262.560	FAST_SENDER	N/A
5268.324	RECEIVER	FAST_SENDER
5270.773	FAST_SENDER	N/A
5271.548	RECEIVER	FAST_SENDER
5273.956	FAST_SENDER	N/A
5279.644	RECEIVER	FAST_SENDER
5282.090	FAST_SENDER	N/A
5282.190	SLOW_SENDER1	N/A
5282.838	RECEIVER	FAST_SENDER
5285.273	FAST_SENDER	N/A
5288.645	RECEIVER	SLOW_SENDER1
5291.155	RECEIVER	FAST_SENDER
5293.581	FAST_SENDER	N/A
5294.075	SLOW_SENDER1	N/A
5298.286	RECEIVER	SLOW_SENDER1
5300.019	RECEIVER	FAST_SENDER
5302.462	FAST_SENDER	N/A
5305.736	SLOW_SENDER1	N/A
5306.513	RECEIVER	SLOW_SENDER1
5308.381	RECEIVER	FAST_SENDER
5310.792	FAST_SENDER	N/A
5313.925	SLOW_SENDER1	N/A
5314.672	RECEIVER	SLOW_SENDER1
5316.741	RECEIVER	FAST_SENDER
5319.178	FAST_SENDER	N/A
5322.084	SLOW_SENDER1	N/A
5322.821	RECEIVER	SLOW_SENDER1
5325.094	RECEIVER	FAST_SENDER
5327.509	FAST_SENDER	N/A
5330.232	SLOW_SENDER1	N/A
5330.968	RECEIVER	SLOW_SENDER1
5333.404	RECEIVER	FAST_SENDER
5335.831	FAST_SENDER	N/A
5338.390	SLOW_SENDER1	N/A
5339.149	RECEIVER	SLOW_SENDER1
5341.821	RECEIVER	FAST_SENDER
5344.237	FAST_SENDER	N/A
5350.136	RECEIVER	FAST_SENDER
5352.571	FAST_SENDER	N/A
5363.244	RECEIVER	FAST_SENDER
5365.663	FAST_SENDER	N/A
5371.431	RECEIVER	FAST_SENDER
5373.837	FAST_SENDER	N/A
5379.638	RECEIVER	FAST_SENDER
5382.055	FAST_SENDER	N/A
5388.110	RECEIVER	FAST_SENDER
5390.550	FAST_SENDER	N/A
5396.639	RECEIVER	FAST_SENDER
5399.048	FAST_SENDER	N/A
5404.811	RECEIVER	FAST_SENDER
5407.250	FAST_SENDER	N/A
5413.100	RECEIVER	FAST_SENDER
5420.369	FAST_SENDER	N/A
5426.077	RECEIVER	FAST_SENDER
5428.523	FAST_SENDER	N/A
5434.327	RECEIVER	FAST_SENDER
5436.754	FAST_SENDER	N/A
5442.780	RECEIVER	FAST_SENDER
5445.227	FAST_SENDER	N/A
5451.519	RECEIVER	FAST_SENDER
5453.951	FAST_SENDER	N/A
5460.041	RECEIVER	FAST_SENDER
5462.451	FAST_SENDER	N/A
5468.524	RECEIVER	FAST_SENDER
5470.951	FAST_SENDER	N/A
5471.729	RECEIVER	FAST_SENDER
5474.151	FAST_SENDER	N/A
5480.014	RECEIVER	FAST_SENDER
5482.457	FAST_SENDER	N/A
5483.179	RECEIVER	FAST_SENDER
5485.625	FAST_SENDER	N/A
5491.240	RECEIVER	FAST_SENDER
5493.653	FAST_SENDER	N/A
5494.421	RECEIVER	FAST_SENDER
5496.850	FAST_SENDER	N/A
5502.956	RECEIVER	FAST_SENDER
5505.404	FAST_SENDER	N/A
5506.129	RECEIVER	FAST_SENDER
5513.978	FAST_SENDER	N/A
5514.729	RECEIVER	FAST_SENDER
5517.158	FAST_SENDER	N/A
5522.898	RECEIVER	FAST_SENDER
5525.343	FAST_SENDER	N/A
5526.105	RECEIVER	FAST_SENDER
5528.555	FAST_SENDER	N/A
5534.508	RECEIVER	FAST_SENDER
5536.957	FAST_SENDER	N/A
5537.670	SLOW_SENDER1	N/A
5537.714	RECEIVER	FAST_SENDER
5540.156	FAST_SENDER	N/A
5544.577	RECEIVER	SLOW_SENDER1
5549.985	SLOW_SENDER1	N/A
5552.364	RECEIVER	SLOW_SENDER1
5552.684	FAST_SENDER	N/A
5557.777	SLOW_SENDER1	N/A
5559.050	RECEIVER	SLOW_SENDER1
5563.086	RECEIVER	FAST_SENDER
5565.506	FAST_SENDER	N/A
5566.450	SLOW_SENDER1	N/A
5567.198	RECEIVER	SLOW_SENDER1
5571.753	RECEIVER	FAST_SENDER
5574.183	FAST_SENDER	N/A
5574.611	SLOW_SENDER1	N/A
5575.333	RECEIVER	SLOW_SENDER1
5580.300	RECEIVER	FAST_SENDER
5582.724	FAST_SENDER	N/A
5582.758	SLOW_SENDER1	N/A
5587.672	RECEIVER	SLOW_SENDER1
5588.917	RECEIVER	FAST_SENDER
5591.320	FAST_SENDER	N/A
5595.091	SLOW_SENDER1	N/A
5595.864	RECEIVER	SLOW_SENDER1
5597.406	RECEIVER	FAST_SENDER
5599.815	FAST_SENDER	N/A
5605.434	RECEIVER	FAST_SENDER
5607.861	FAST_SENDER	N/A
5617.967	RECEIVER	FAST_SENDER
5620.383	FAST_SENDER	N/A
5626.399	RECEIVER	FAST_SENDER
5628.804	FAST_SENDER	N/A
5635.031	RECEIVER	FAST_SENDER
5637.461	FAST_SENDER	N/A
5643.303	RECEIVER	FAST_SENDER
5645.704	FAST_SENDER	N/A
5651.332	RECEIVER	FAST_SENDER
5653.750	FAST_SENDER	N/A
5659.252	RECEIVER	FAST_SENDER
5661.694	FAST_SENDER	N/A
5667.368	RECEIVER	FAST_SENDER
5669.788	FAST_SENDER	N/A
5675.838	RECEIVER	FAST_SENDER
5678.279	FAST_SENDER	N/A
5684.426	RECEIVER	FAST_SENDER
5686.841	FAST_SENDER	N/A
5692.674	RECEIVER	FAST_SENDER
5695.111	FAST_SENDER	N/A
5700.894	RECEIVER	FAST_SENDER
5703.316	FAST_SENDER	N/A
5709.361	RECEIVER	FAST_SENDER
5711.776	FAST_SENDER	N/A
5713.989	RECEIVER	FAST_SENDER
5716.416	FAST_SENDER	N/A
5722.404	RECEIVER	FAST_SENDER
5724.845	FAST_SENDER	N/A
5730.749	RECEIVER	FAST_SENDER
5733.186	FAST_SENDER	N/A
5739.295	RECEIVER	FAST_SENDER
5741.707	FAST_SENDER	N/A
5747.514	RECEIVER	FAST_SENDER
5749.947	FAST_SENDER	N/A
5756.145	RECEIVER	FAST_SENDER
5758.575	FAST_SENDER	N/A
5759.327	RECEIVER	FAST_SENDER
5761.764	FAST_SENDER	N/A
5767.835	RECEIVER	FAST_SENDER
5770.262	FAST_SENDER	N/A
5770.991	RECEIVER	FAST_SENDER
5773.421	FAST_SENDER	N/A
5779.010	RECEIVER	FAST_SENDER
5781.425	FAST_SENDER	N/A
5782.175	RECEIVER	FAST_SENDER
5784.616	FAST_SENDER	N/A
5790.692	RECEIVER	FAST_SENDER
5791.640	SLOW_SENDER1	N/A
5792.400	RECEIVER	SLOW_SENDER1
5794.849	SLOW_SENDER1	N/A
5797.884	FAST_SENDER	N/A
5799.455	RECEIVER	SLOW_SENDER1
5803.636	RECEIVER	FAST_SENDER
5804.879	SLOW_SENDER1	N/A
5806.036	FAST_SENDER	N/A
5808.831	RECEIVER	FAST_SENDER
5811.281	FAST_SENDER	N/A
5817.200	SLOW_SENDER1	N/A
5817.209	RECEIVER	FAST_SENDER
5817.970	RECEIVER	SLOW_SENDER1
5819.655	FAST_SENDER	N/A
5825.403	SLOW_SENDER1	N/A
5825.820	RECEIVER	FAST_SENDER
5832.968	FAST_SENDER	N/A
5838.685	RECEIVER	FAST_SENDER
5841.133	FAST_SENDER	N/A
5847.232	RECEIVER	FAST_SENDER
5849.646	FAST_SENDER	N/A
5855.822	RECEIVER	FAST_SENDER
5858.258	FAST_SENDER	N/A
5864.444	RECEIVER	FAST_SENDER
5866.868	FAST_SENDER	N/A
5879.208	FAST_SENDER	N/A
5885.009	RECEIVER	FAST_SENDER
5887.430	FAST_SENDER	N/A
5888.184	RECEIVER	FAST_SENDER
5890.592	FAST_SENDER	N/A
5896.556	RECEIVER	FAST_SENDER
5898.970	FAST_SENDER	N/A
5899.741	RECEIVER	FAST_SENDER
5906.902	FAST_SENDER	N/A
5912.837	RECEIVER	FAST_SENDER
5915.270	FAST_SENDER	N/A
5916.025	RECEIVER	FAST_SENDER
5918.463	FAST_SENDER	N/A
5924.655	RECEIVER	FAST_SENDER
5927.102	FAST_SENDER	N/A
5927.882	RECEIVER	FAST_SENDER
5930.320	FAST_SENDER	N/A
5936.330	RECEIVER	FAST_SENDER
5938.772	FAST_SENDER	N/A
5939.520	RECEIVER	FAST_SENDER
5941.948	FAST_SENDER	N/A
5947.472	RECEIVER	FAST_SENDER
5949.919	FAST_SENDER	N/A
5950.712	RECEIVER	FAST_SENDER
5953.112	FAST_SENDER	N/A
5958.837	RECEIVER	FAST_SENDER
5961.248	FAST_SENDER	N/A
5962.011	RECEIVER	FAST_SENDER
5964.457	FAST_SENDER	N/A
5970.854	RECEIVER	FAST_SENDER
5973.268	FAST_SENDER	N/A
5974.049	RECEIVER	FAST_SENDER
5976.492	FAST_SENDER	N/A
5982.128	RECEIVER	FAST_SENDER
5984.543	FAST_SENDER	N/A
5985.284	RECEIVER	FAST_SENDER
5987.711	FAST_SENDER	N/A
5998.152	RECEIVER	FAST_SENDER
6000.570	FAST_SENDER	N/A
6006.806	RECEIVER	FAST_SENDER
6009.245	FAST_SENDER	N/A
6015.012	RECEIVER	FAST_SENDER
6017.416	FAST_SENDER	N/A
6018.165	RECEIVER	FAST_SENDER
6024.470	SLOW_SENDER1	N/A
6025.506	FAST_SENDER	N/A
6030.318	RECEIVER	SLOW_SENDER1
6031.299	RECEIVER	FAST_SENDER
6033.742	FAST_SENDER	N/A
6035.742	SLOW_SENDER1	N/A
6036.536	RECEIVER	SLOW_SENDER1
6039.880	RECEIVER	FAST_SENDER
6041.942	SLOW_SENDER1	N/A
6042.286	FAST_SENDER	N/A
6042.740	RECEIVER	SLOW_SENDER1
6048.226	RECEIVER	FAST_SENDER
6050.657	FAST_SENDER	N/A
6054.686	SLOW_SENDER1	N/A
6055.460	RECEIVER	SLOW_SENDER1
6057.019	RECEIVER	FAST_SENDER
6059.458	FAST_SENDER	N/A
6062.871	SLOW_SENDER1	N/A
6063.613	RECEIVER	SLOW_SENDER1
6069.708	RECEIVER	FAST_SENDER
6072.140	FAST_SENDER	N/A
6077.941	RECEIVER	FAST_SENDER
6085.197	FAST_SENDER	N/A
6091.122	RECEIVER	FAST_SENDER
6093.525	FAST_SENDER	N/A
6099.518	RECEIVER	FAST_SENDER
6101.943	FAST_SENDER	N/A
6107.771	RECEIVER	FAST_SENDER
6110.196	FAST_SENDER	N/A
6116.085	RECEIVER	FAST_SENDER
6118.500	FAST_SENDER	N/A
6124.413	RECEIVER	FAST_SENDER
6126.846	FAST_SENDER	N/A
6133.133	RECEIVER	FAST_SENDER
6135.541	FAST_SENDER	N/A
6141.633	RECEIVER	FAST_SENDER
6144.073	FAST_SENDER	N/A
6149.596	RECEIVER	FAST_SENDER
6152.037	FAST_SENDER	N/A
6157.976	RECEIVER	FAST_SENDER
6160.383	FAST_SENDER	N/A
6166.128	RECEIVER	FAST_SENDER
6168.563	FAST_SENDER	N/A
6174.358	RECEIVER	FAST_SENDER
6176.763	FAST_SENDER	N/A
6182.565	RECEIVER	FAST_SENDER
6184.998	FAST_SENDER	N/A
6185.754	RECEIVER	FAST_SENDER
6188.173	FAST_SENDER	N/A
6193.916	RECEIVER	FAST_SENDER
6196.356	FAST_SENDER	N/A
6198.922	RECEIVER	FAST_SENDER
6201.331	FAST_SENDER	N/A
6207.357	RECEIVER	FAST_SENDER
6209.797	FAST_SENDER	N/A
6215.618	RECEIVER	FAST_SENDER
6218.025	FAST_SENDER	N/A
6223.896	RECEIVER	FAST_SENDER
6226.315	FAST_SENDER	N/A
[truncated: 9,445 more rows]
