# Supplementary material for: CATO: Wake-Up reCeiver-bAsed communicaTiOn for Batteryless Devices
Source: Sensors (Basel). 2025 Nov 7;25(22):6813. doi: 10.3390/s25226813 (PMC12655924; doi:10.3390/s25226813)
Supplement: Supplementary file 1 [file sensors-25-06813-s001.zip › File S1_Experimental_and_Simulation_Data/simulation/multiple_les/nodes10/mac_competing_nodes_both.csv]

time_s	node_id	received_from
2.700	FAST_SENDER	N/A
2.700	SLOW_SENDER1	N/A
2.700	SLOW_SENDER2	N/A
2.700	SLOW_SENDER3	N/A
2.700	SLOW_SENDER4	N/A
2.700	SLOW_SENDER5	N/A
2.700	SLOW_SENDER6	N/A
2.700	SLOW_SENDER7	N/A
2.700	SLOW_SENDER8	N/A
8.429	RECEIVER	SLOW_SENDER3
16.282	SLOW_SENDER1	N/A
16.291	SLOW_SENDER3	N/A
16.465	SLOW_SENDER7	N/A
17.195	RECEIVER	SLOW_SENDER7
17.389	SLOW_SENDER6	N/A
17.478	SLOW_SENDER8	N/A
17.976	FAST_SENDER	N/A
18.080	SLOW_SENDER5	N/A
18.223	SLOW_SENDER2	N/A
18.986	SLOW_SENDER4	N/A
22.726	RECEIVER	SLOW_SENDER1
23.763	RECEIVER	SLOW_SENDER3
25.482	RECEIVER	FAST_SENDER
28.166	SLOW_SENDER1	N/A
29.014	RECEIVER	SLOW_SENDER5
31.559	SLOW_SENDER7	N/A
32.900	FAST_SENDER	N/A
33.137	SLOW_SENDER6	N/A
33.166	SLOW_SENDER1	N/A
33.265	SLOW_SENDER3	N/A
33.611	SLOW_SENDER2	N/A
33.690	RECEIVER	SLOW_SENDER7
34.900	FAST_SENDER	N/A
35.477	SLOW_SENDER4	N/A
36.451	SLOW_SENDER5	N/A
36.900	FAST_SENDER	N/A
37.071	SLOW_SENDER8	N/A
38.166	SLOW_SENDER1	N/A
38.265	SLOW_SENDER3	N/A
38.900	FAST_SENDER	N/A
40.137	SLOW_SENDER6	N/A
40.611	SLOW_SENDER2	N/A
40.900	FAST_SENDER	N/A
41.120	SLOW_SENDER7	N/A
41.891	RECEIVER	SLOW_SENDER7
42.477	SLOW_SENDER4	N/A
42.900	FAST_SENDER	N/A
43.166	SLOW_SENDER1	N/A
43.265	SLOW_SENDER3	N/A
43.451	SLOW_SENDER5	N/A
44.071	SLOW_SENDER8	N/A
44.900	FAST_SENDER	N/A
45.137	SLOW_SENDER6	N/A
45.452	RECEIVER	SLOW_SENDER1
46.900	FAST_SENDER	N/A
47.611	SLOW_SENDER2	N/A
48.265	SLOW_SENDER3	N/A
48.900	FAST_SENDER	N/A
49.332	SLOW_SENDER7	N/A
49.477	SLOW_SENDER4	N/A
50.451	SLOW_SENDER5	N/A
50.900	FAST_SENDER	N/A
51.071	SLOW_SENDER8	N/A
52.900	FAST_SENDER	N/A
53.265	SLOW_SENDER3	N/A
54.611	SLOW_SENDER2	N/A
54.900	FAST_SENDER	N/A
55.089	SLOW_SENDER1	N/A
56.332	SLOW_SENDER7	N/A
56.477	SLOW_SENDER4	N/A
56.900	FAST_SENDER	N/A
57.451	SLOW_SENDER5	N/A
58.071	SLOW_SENDER8	N/A
58.265	SLOW_SENDER3	N/A
58.321	SLOW_SENDER6	N/A
58.900	FAST_SENDER	N/A
59.611	SLOW_SENDER2	N/A
60.900	FAST_SENDER	N/A
62.089	SLOW_SENDER1	N/A
62.451	SLOW_SENDER5	N/A
62.900	FAST_SENDER	N/A
63.265	SLOW_SENDER3	N/A
63.332	SLOW_SENDER7	N/A
63.477	SLOW_SENDER4	N/A
63.674	RECEIVER	FAST_SENDER
64.611	SLOW_SENDER2	N/A
64.642	RECEIVER	SLOW_SENDER7
65.071	SLOW_SENDER8	N/A
65.321	SLOW_SENDER6	N/A
65.645	RECEIVER	SLOW_SENDER3
67.530	RECEIVER	SLOW_SENDER5
68.499	RECEIVER	SLOW_SENDER8
69.089	SLOW_SENDER1	N/A
72.062	SLOW_SENDER7	N/A
72.321	SLOW_SENDER6	N/A
74.954	SLOW_SENDER5	N/A
76.089	SLOW_SENDER1	N/A
77.110	SLOW_SENDER3	N/A
77.436	SLOW_SENDER4	N/A
78.155	FAST_SENDER	N/A
78.220	SLOW_SENDER2	N/A
79.062	SLOW_SENDER7	N/A
79.321	SLOW_SENDER6	N/A
79.593	SLOW_SENDER8	N/A
80.155	FAST_SENDER	N/A
81.954	SLOW_SENDER5	N/A
82.155	FAST_SENDER	N/A
83.089	SLOW_SENDER1	N/A
84.110	SLOW_SENDER3	N/A
84.155	FAST_SENDER	N/A
84.436	SLOW_SENDER4	N/A
85.220	SLOW_SENDER2	N/A
85.583	RECEIVER	SLOW_SENDER1
86.062	SLOW_SENDER7	N/A
86.155	FAST_SENDER	N/A
86.321	SLOW_SENDER6	N/A
86.593	SLOW_SENDER8	N/A
86.836	RECEIVER	SLOW_SENDER7
88.155	FAST_SENDER	N/A
88.572	RECEIVER	SLOW_SENDER6
88.954	SLOW_SENDER5	N/A
89.744	RECEIVER	SLOW_SENDER5
90.155	FAST_SENDER	N/A
91.110	SLOW_SENDER3	N/A
91.436	SLOW_SENDER4	N/A
92.155	FAST_SENDER	N/A
92.220	SLOW_SENDER2	N/A
92.919	RECEIVER	FAST_SENDER
92.984	SLOW_SENDER1	N/A
93.593	SLOW_SENDER8	N/A
93.732	RECEIVER	SLOW_SENDER1
94.275	SLOW_SENDER7	N/A
95.980	SLOW_SENDER6	N/A
96.203	RECEIVER	SLOW_SENDER3
97.185	SLOW_SENDER5	N/A
97.272	RECEIVER	SLOW_SENDER7
97.959	RECEIVER	SLOW_SENDER5
101.151	SLOW_SENDER1	N/A
105.375	SLOW_SENDER5	N/A
106.070	FAST_SENDER	N/A
107.761	RECEIVER	SLOW_SENDER5
108.070	FAST_SENDER	N/A
110.070	FAST_SENDER	N/A
112.070	FAST_SENDER	N/A
114.070	FAST_SENDER	N/A
116.070	FAST_SENDER	N/A
118.070	FAST_SENDER	N/A
120.070	FAST_SENDER	N/A
125.579	RECEIVER	FAST_SENDER
128.001	FAST_SENDER	N/A
128.786	RECEIVER	FAST_SENDER
131.194	FAST_SENDER	N/A
137.092	RECEIVER	FAST_SENDER
139.525	FAST_SENDER	N/A
140.276	RECEIVER	FAST_SENDER
142.687	FAST_SENDER	N/A
148.371	RECEIVER	FAST_SENDER
150.815	FAST_SENDER	N/A
151.575	RECEIVER	FAST_SENDER
154.001	FAST_SENDER	N/A
159.854	RECEIVER	FAST_SENDER
166.454	FAST_SENDER	N/A
168.713	RECEIVER	FAST_SENDER
171.158	FAST_SENDER	N/A
177.470	RECEIVER	FAST_SENDER
179.905	FAST_SENDER	N/A
180.653	RECEIVER	FAST_SENDER
183.058	FAST_SENDER	N/A
189.156	RECEIVER	FAST_SENDER
191.590	FAST_SENDER	N/A
192.327	RECEIVER	FAST_SENDER
194.774	FAST_SENDER	N/A
200.706	RECEIVER	FAST_SENDER
203.121	FAST_SENDER	N/A
203.869	RECEIVER	FAST_SENDER
206.314	FAST_SENDER	N/A
212.125	RECEIVER	FAST_SENDER
214.526	FAST_SENDER	N/A
215.254	RECEIVER	FAST_SENDER
217.655	FAST_SENDER	N/A
223.966	RECEIVER	FAST_SENDER
226.414	FAST_SENDER	N/A
227.151	RECEIVER	FAST_SENDER
229.584	FAST_SENDER	N/A
235.477	RECEIVER	FAST_SENDER
237.923	FAST_SENDER	N/A
238.672	RECEIVER	FAST_SENDER
241.093	FAST_SENDER	N/A
247.289	RECEIVER	FAST_SENDER
249.718	FAST_SENDER	N/A
250.433	RECEIVER	FAST_SENDER
252.835	FAST_SENDER	N/A
257.700	SLOW_SENDER4	N/A
258.870	SLOW_SENDER2	N/A
259.150	SLOW_SENDER8	N/A
259.153	RECEIVER	FAST_SENDER
259.730	SLOW_SENDER3	N/A
259.900	RECEIVER	SLOW_SENDER8
260.500	SLOW_SENDER6	N/A
260.860	SLOW_SENDER7	N/A
262.326	SLOW_SENDER8	N/A
263.992	RECEIVER	SLOW_SENDER4
264.903	RECEIVER	SLOW_SENDER7
265.688	RECEIVER	SLOW_SENDER3
266.570	RECEIVER	SLOW_SENDER2
266.741	FAST_SENDER	N/A
267.160	SLOW_SENDER1	N/A
267.867	RECEIVER	SLOW_SENDER8
269.449	RECEIVER	SLOW_SENDER6
271.119	SLOW_SENDER3	N/A
271.352	SLOW_SENDER4	N/A
271.380	SLOW_SENDER5	N/A
271.833	RECEIVER	SLOW_SENDER3
271.976	SLOW_SENDER2	N/A
273.279	SLOW_SENDER8	N/A
273.760	RECEIVER	SLOW_SENDER5
276.194	SLOW_SENDER5	N/A
276.230	RECEIVER	SLOW_SENDER2
276.352	SLOW_SENDER4	N/A
276.434	SLOW_SENDER7	N/A
277.260	SLOW_SENDER3	N/A
278.194	SLOW_SENDER5	N/A
279.947	SLOW_SENDER6	N/A
280.194	SLOW_SENDER5	N/A
280.544	FAST_SENDER	N/A
281.352	SLOW_SENDER4	N/A
281.434	SLOW_SENDER7	N/A
281.914	SLOW_SENDER1	N/A
282.194	SLOW_SENDER5	N/A
282.260	SLOW_SENDER3	N/A
282.544	FAST_SENDER	N/A
283.679	SLOW_SENDER2	N/A
284.194	SLOW_SENDER5	N/A
284.544	FAST_SENDER	N/A
284.947	SLOW_SENDER6	N/A
285.886	RECEIVER	SLOW_SENDER2
286.194	SLOW_SENDER5	N/A
286.352	SLOW_SENDER4	N/A
286.434	SLOW_SENDER7	N/A
286.544	FAST_SENDER	N/A
286.914	SLOW_SENDER1	N/A
287.260	SLOW_SENDER3	N/A
287.414	SLOW_SENDER8	N/A
288.194	SLOW_SENDER5	N/A
288.544	FAST_SENDER	N/A
289.947	SLOW_SENDER6	N/A
290.194	SLOW_SENDER5	N/A
290.544	FAST_SENDER	N/A
291.352	SLOW_SENDER4	N/A
291.434	SLOW_SENDER7	N/A
291.914	SLOW_SENDER1	N/A
292.120	RECEIVER	SLOW_SENDER4
292.260	SLOW_SENDER3	N/A
292.544	FAST_SENDER	N/A
294.110	RECEIVER	SLOW_SENDER5
294.414	SLOW_SENDER8	N/A
294.544	FAST_SENDER	N/A
295.334	RECEIVER	SLOW_SENDER3
296.138	RECEIVER	SLOW_SENDER7
296.544	FAST_SENDER	N/A
296.914	SLOW_SENDER1	N/A
297.551	SLOW_SENDER4	N/A
297.687	SLOW_SENDER6	N/A
298.544	FAST_SENDER	N/A
300.544	FAST_SENDER	N/A
301.414	SLOW_SENDER8	N/A
301.533	SLOW_SENDER5	N/A
301.914	SLOW_SENDER1	N/A
302.544	FAST_SENDER	N/A
302.551	SLOW_SENDER4	N/A
302.687	SLOW_SENDER6	N/A
302.775	SLOW_SENDER3	N/A
303.579	SLOW_SENDER7	N/A
303.885	RECEIVER	SLOW_SENDER5
304.544	FAST_SENDER	N/A
306.544	FAST_SENDER	N/A
306.914	SLOW_SENDER1	N/A
307.551	SLOW_SENDER4	N/A
307.687	SLOW_SENDER6	N/A
308.414	SLOW_SENDER8	N/A
308.544	FAST_SENDER	N/A
309.180	RECEIVER	SLOW_SENDER8
309.687	SLOW_SENDER6	N/A
309.775	SLOW_SENDER3	N/A
309.816	RECEIVER	FAST_SENDER
310.579	SLOW_SENDER7	N/A
311.302	SLOW_SENDER5	N/A
311.914	SLOW_SENDER1	N/A
312.065	RECEIVER	SLOW_SENDER5
312.257	FAST_SENDER	N/A
312.551	SLOW_SENDER4	N/A
313.038	RECEIVER	FAST_SENDER
313.822	RECEIVER	SLOW_SENDER4
315.969	RECEIVER	SLOW_SENDER6
316.606	SLOW_SENDER8	N/A
316.775	SLOW_SENDER3	N/A
317.158	FAST_SENDER	N/A
317.579	SLOW_SENDER7	N/A
319.158	FAST_SENDER	N/A
319.512	SLOW_SENDER5	N/A
321.158	FAST_SENDER	N/A
321.775	SLOW_SENDER3	N/A
323.158	FAST_SENDER	N/A
323.390	SLOW_SENDER6	N/A
323.606	SLOW_SENDER8	N/A
324.579	SLOW_SENDER7	N/A
324.807	SLOW_SENDER4	N/A
325.158	FAST_SENDER	N/A
325.714	SLOW_SENDER1	N/A
326.512	SLOW_SENDER5	N/A
326.775	SLOW_SENDER3	N/A
327.158	FAST_SENDER	N/A
327.565	RECEIVER	SLOW_SENDER3
329.158	FAST_SENDER	N/A
330.390	SLOW_SENDER6	N/A
330.606	SLOW_SENDER8	N/A
331.158	FAST_SENDER	N/A
331.347	RECEIVER	SLOW_SENDER8
331.579	SLOW_SENDER7	N/A
331.807	SLOW_SENDER4	N/A
332.308	RECEIVER	SLOW_SENDER7
332.714	SLOW_SENDER1	N/A
333.512	SLOW_SENDER5	N/A
334.263	RECEIVER	SLOW_SENDER5
334.966	SLOW_SENDER3	N/A
335.714	RECEIVER	SLOW_SENDER3
337.390	SLOW_SENDER6	N/A
338.143	RECEIVER	SLOW_SENDER6
338.754	SLOW_SENDER8	N/A
338.807	SLOW_SENDER4	N/A
339.534	RECEIVER	SLOW_SENDER8
339.714	SLOW_SENDER1	N/A
339.721	SLOW_SENDER7	N/A
340.530	RECEIVER	SLOW_SENDER1
341.665	SLOW_SENDER5	N/A
342.146	RECEIVER	FAST_SENDER
343.160	SLOW_SENDER3	N/A
343.257	RECEIVER	SLOW_SENDER4
344.564	FAST_SENDER	N/A
346.564	FAST_SENDER	N/A
346.953	SLOW_SENDER8	N/A
348.564	FAST_SENDER	N/A
350.160	SLOW_SENDER3	N/A
350.564	FAST_SENDER	N/A
350.703	SLOW_SENDER4	N/A
351.130	SLOW_SENDER6	N/A
352.564	FAST_SENDER	N/A
353.953	SLOW_SENDER8	N/A
354.564	FAST_SENDER	N/A
356.564	FAST_SENDER	N/A
357.160	SLOW_SENDER3	N/A
357.703	SLOW_SENDER4	N/A
358.130	SLOW_SENDER6	N/A
358.564	FAST_SENDER	N/A
360.953	SLOW_SENDER8	N/A
361.725	RECEIVER	SLOW_SENDER8
362.160	SLOW_SENDER3	N/A
362.904	RECEIVER	SLOW_SENDER3
364.507	RECEIVER	FAST_SENDER
364.703	SLOW_SENDER4	N/A
365.475	RECEIVER	SLOW_SENDER4
366.924	FAST_SENDER	N/A
368.924	FAST_SENDER	N/A
369.141	SLOW_SENDER8	N/A
370.924	FAST_SENDER	N/A
372.108	SLOW_SENDER6	N/A
372.895	SLOW_SENDER4	N/A
372.924	FAST_SENDER	N/A
374.215	SLOW_SENDER3	N/A
374.924	FAST_SENDER	N/A
374.998	RECEIVER	SLOW_SENDER3
376.141	SLOW_SENDER8	N/A
376.924	FAST_SENDER	N/A
377.108	SLOW_SENDER6	N/A
378.924	FAST_SENDER	N/A
379.895	SLOW_SENDER4	N/A
380.924	FAST_SENDER	N/A
382.108	SLOW_SENDER6	N/A
382.414	SLOW_SENDER3	N/A
382.859	RECEIVER	SLOW_SENDER6
383.141	SLOW_SENDER8	N/A
383.733	RECEIVER	SLOW_SENDER3
386.471	RECEIVER	FAST_SENDER
386.895	SLOW_SENDER4	N/A
388.899	FAST_SENDER	N/A
390.899	FAST_SENDER	N/A
391.152	SLOW_SENDER3	N/A
392.899	FAST_SENDER	N/A
393.554	SLOW_SENDER6	N/A
393.895	SLOW_SENDER4	N/A
394.899	FAST_SENDER	N/A
396.899	FAST_SENDER	N/A
398.152	SLOW_SENDER3	N/A
398.554	SLOW_SENDER6	N/A
398.899	FAST_SENDER	N/A
400.895	SLOW_SENDER4	N/A
400.899	FAST_SENDER	N/A
401.627	RECEIVER	SLOW_SENDER4
402.899	FAST_SENDER	N/A
403.554	SLOW_SENDER6	N/A
404.306	RECEIVER	SLOW_SENDER6
405.152	SLOW_SENDER3	N/A
405.921	RECEIVER	SLOW_SENDER3
408.681	RECEIVER	FAST_SENDER
409.064	SLOW_SENDER4	N/A
409.828	RECEIVER	SLOW_SENDER4
411.126	FAST_SENDER	N/A
411.754	SLOW_SENDER6	N/A
412.541	RECEIVER	SLOW_SENDER6
413.325	SLOW_SENDER3	N/A
414.100	RECEIVER	SLOW_SENDER3
417.083	RECEIVER	FAST_SENDER
417.264	SLOW_SENDER4	N/A
418.020	RECEIVER	SLOW_SENDER4
419.488	FAST_SENDER	N/A
419.989	SLOW_SENDER6	N/A
420.740	RECEIVER	SLOW_SENDER6
421.525	SLOW_SENDER3	N/A
425.440	SLOW_SENDER4	N/A
425.511	RECEIVER	FAST_SENDER
426.204	RECEIVER	SLOW_SENDER4
427.951	FAST_SENDER	N/A
428.177	SLOW_SENDER6	N/A
428.958	RECEIVER	SLOW_SENDER6
433.646	SLOW_SENDER4	N/A
434.066	RECEIVER	FAST_SENDER
436.402	SLOW_SENDER6	N/A
437.161	RECEIVER	SLOW_SENDER6
441.541	FAST_SENDER	N/A
444.598	SLOW_SENDER6	N/A
445.387	RECEIVER	SLOW_SENDER6
447.484	RECEIVER	FAST_SENDER
449.630	SLOW_SENDER2	N/A
449.921	FAST_SENDER	N/A
452.796	SLOW_SENDER6	N/A
453.568	RECEIVER	SLOW_SENDER6
455.486	RECEIVER	SLOW_SENDER2
460.855	RECEIVER	FAST_SENDER
460.912	SLOW_SENDER2	N/A
463.298	FAST_SENDER	N/A
464.808	RECEIVER	SLOW_SENDER2
469.698	RECEIVER	FAST_SENDER
472.124	FAST_SENDER	N/A
472.252	SLOW_SENDER2	N/A
473.005	RECEIVER	SLOW_SENDER2
474.124	FAST_SENDER	N/A
476.124	FAST_SENDER	N/A
478.124	FAST_SENDER	N/A
480.124	FAST_SENDER	N/A
480.411	SLOW_SENDER2	N/A
481.133	RECEIVER	SLOW_SENDER2
482.124	FAST_SENDER	N/A
484.124	FAST_SENDER	N/A
486.124	FAST_SENDER	N/A
488.558	SLOW_SENDER2	N/A
489.321	RECEIVER	SLOW_SENDER2
491.697	RECEIVER	FAST_SENDER
494.109	FAST_SENDER	N/A
496.769	SLOW_SENDER2	N/A
497.522	RECEIVER	SLOW_SENDER2
499.569	RECEIVER	FAST_SENDER
501.982	FAST_SENDER	N/A
504.933	SLOW_SENDER2	N/A
505.708	RECEIVER	SLOW_SENDER2
507.730	SLOW_SENDER5	N/A
508.143	RECEIVER	FAST_SENDER
508.360	SLOW_SENDER7	N/A
508.970	SLOW_SENDER1	N/A
515.230	RECEIVER	SLOW_SENDER1
515.882	FAST_SENDER	N/A
521.616	RECEIVER	FAST_SENDER
522.694	SLOW_SENDER5	N/A
522.929	SLOW_SENDER7	N/A
522.964	SLOW_SENDER1	N/A
523.462	RECEIVER	SLOW_SENDER5
524.029	FAST_SENDER	N/A
524.249	RECEIVER	SLOW_SENDER1
527.436	RECEIVER	SLOW_SENDER7
530.086	RECEIVER	FAST_SENDER
530.878	SLOW_SENDER5	N/A
531.632	RECEIVER	SLOW_SENDER5
531.697	SLOW_SENDER1	N/A
532.441	RECEIVER	SLOW_SENDER1
532.495	FAST_SENDER	N/A
534.495	FAST_SENDER	N/A
534.843	SLOW_SENDER7	N/A
535.595	RECEIVER	SLOW_SENDER7
536.495	FAST_SENDER	N/A
538.495	FAST_SENDER	N/A
539.060	SLOW_SENDER5	N/A
539.810	RECEIVER	SLOW_SENDER5
539.847	SLOW_SENDER1	N/A
540.495	FAST_SENDER	N/A
540.634	RECEIVER	SLOW_SENDER1
542.495	FAST_SENDER	N/A
544.495	FAST_SENDER	N/A
546.495	FAST_SENDER	N/A
547.214	SLOW_SENDER5	N/A
547.986	RECEIVER	SLOW_SENDER5
548.038	SLOW_SENDER1	N/A
548.840	RECEIVER	SLOW_SENDER1
551.000	SLOW_SENDER8	N/A
552.698	RECEIVER	FAST_SENDER
555.106	FAST_SENDER	N/A
555.411	SLOW_SENDER5	N/A
556.155	RECEIVER	SLOW_SENDER5
556.265	SLOW_SENDER1	N/A
556.949	RECEIVER	SLOW_SENDER8
558.064	RECEIVER	SLOW_SENDER1
560.970	RECEIVER	FAST_SENDER
563.400	FAST_SENDER	N/A
563.563	SLOW_SENDER5	N/A
564.326	RECEIVER	SLOW_SENDER5
565.469	SLOW_SENDER1	N/A
566.220	RECEIVER	SLOW_SENDER1
566.522	SLOW_SENDER8	N/A
571.729	SLOW_SENDER5	N/A
573.667	SLOW_SENDER1	N/A
575.910	FAST_SENDER	N/A
577.910	FAST_SENDER	N/A
578.060	SLOW_SENDER3	N/A
578.729	SLOW_SENDER5	N/A
579.354	SLOW_SENDER8	N/A
579.910	FAST_SENDER	N/A
580.667	SLOW_SENDER1	N/A
581.910	FAST_SENDER	N/A
583.910	FAST_SENDER	N/A
585.729	SLOW_SENDER5	N/A
585.910	FAST_SENDER	N/A
587.667	SLOW_SENDER1	N/A
587.910	FAST_SENDER	N/A
588.615	SLOW_SENDER3	N/A
589.910	FAST_SENDER	N/A
597.980	SLOW_SENDER4	N/A
600.919	SLOW_SENDER3	N/A
603.498	FAST_SENDER	N/A
605.498	FAST_SENDER	N/A
607.498	FAST_SENDER	N/A
609.498	FAST_SENDER	N/A
610.225	SLOW_SENDER4	N/A
611.498	FAST_SENDER	N/A
613.498	FAST_SENDER	N/A
615.498	FAST_SENDER	N/A
617.498	FAST_SENDER	N/A
618.260	SLOW_SENDER6	N/A
619.498	FAST_SENDER	N/A
621.498	FAST_SENDER	N/A
623.053	SLOW_SENDER4	N/A
623.498	FAST_SENDER	N/A
625.498	FAST_SENDER	N/A
627.498	FAST_SENDER	N/A
633.259	SLOW_SENDER6	N/A
640.026	FAST_SENDER	N/A
642.026	FAST_SENDER	N/A
644.026	FAST_SENDER	N/A
646.026	FAST_SENDER	N/A
646.962	SLOW_SENDER6	N/A
648.026	FAST_SENDER	N/A
650.026	FAST_SENDER	N/A
652.026	FAST_SENDER	N/A
654.026	FAST_SENDER	N/A
666.485	FAST_SENDER	N/A
669.480	SLOW_SENDER2	N/A
679.046	FAST_SENDER	N/A
684.668	SLOW_SENDER2	N/A
691.838	FAST_SENDER	N/A
693.838	FAST_SENDER	N/A
695.838	FAST_SENDER	N/A
696.980	SLOW_SENDER2	N/A
697.838	FAST_SENDER	N/A
699.838	FAST_SENDER	N/A
700.430	SLOW_SENDER7	N/A
701.838	FAST_SENDER	N/A
703.838	FAST_SENDER	N/A
705.838	FAST_SENDER	N/A
713.851	SLOW_SENDER7	N/A
718.186	FAST_SENDER	N/A
720.186	FAST_SENDER	N/A
722.186	FAST_SENDER	N/A
724.186	FAST_SENDER	N/A
726.186	FAST_SENDER	N/A
726.775	SLOW_SENDER7	N/A
728.186	FAST_SENDER	N/A
730.186	FAST_SENDER	N/A
732.186	FAST_SENDER	N/A
737.961	RECEIVER	FAST_SENDER
740.384	FAST_SENDER	N/A
741.119	RECEIVER	FAST_SENDER
743.543	FAST_SENDER	N/A
743.830	SLOW_SENDER8	N/A
749.991	RECEIVER	SLOW_SENDER8
751.790	SLOW_SENDER5	N/A
752.583	RECEIVER	SLOW_SENDER5
753.773	RECEIVER	FAST_SENDER
753.810	SLOW_SENDER1	N/A
754.599	RECEIVER	SLOW_SENDER1
754.996	SLOW_SENDER5	N/A
755.402	SLOW_SENDER8	N/A
756.184	FAST_SENDER	N/A
756.212	RECEIVER	SLOW_SENDER8
756.938	RECEIVER	FAST_SENDER
757.037	SLOW_SENDER1	N/A
759.057	RECEIVER	SLOW_SENDER5
759.385	FAST_SENDER	N/A
761.374	RECEIVER	SLOW_SENDER1
761.385	FAST_SENDER	N/A
761.642	SLOW_SENDER8	N/A
763.385	FAST_SENDER	N/A
764.506	SLOW_SENDER5	N/A
765.250	SLOW_SENDER3	N/A
765.385	FAST_SENDER	N/A
766.011	RECEIVER	SLOW_SENDER3
766.642	SLOW_SENDER8	N/A
766.808	SLOW_SENDER1	N/A
767.385	FAST_SENDER	N/A
768.420	SLOW_SENDER3	N/A
769.385	FAST_SENDER	N/A
769.506	SLOW_SENDER5	N/A
771.385	FAST_SENDER	N/A
771.642	SLOW_SENDER8	N/A
771.808	SLOW_SENDER1	N/A
772.452	RECEIVER	SLOW_SENDER3
773.385	FAST_SENDER	N/A
774.506	SLOW_SENDER5	N/A
775.385	FAST_SENDER	N/A
776.642	SLOW_SENDER8	N/A
776.808	SLOW_SENDER1	N/A
777.385	FAST_SENDER	N/A
777.855	SLOW_SENDER3	N/A
779.385	FAST_SENDER	N/A
779.506	SLOW_SENDER5	N/A
781.385	FAST_SENDER	N/A
781.642	SLOW_SENDER8	N/A
781.808	SLOW_SENDER1	N/A
781.862	RECEIVER	SLOW_SENDER3
783.385	FAST_SENDER	N/A
784.506	SLOW_SENDER5	N/A
785.385	FAST_SENDER	N/A
786.642	SLOW_SENDER8	N/A
786.808	SLOW_SENDER1	N/A
787.240	SLOW_SENDER4	N/A
787.385	FAST_SENDER	N/A
789.286	SLOW_SENDER3	N/A
789.385	FAST_SENDER	N/A
789.506	SLOW_SENDER5	N/A
791.323	RECEIVER	SLOW_SENDER4
791.385	FAST_SENDER	N/A
791.642	SLOW_SENDER8	N/A
791.808	SLOW_SENDER1	N/A
793.385	FAST_SENDER	N/A
794.506	SLOW_SENDER5	N/A
795.385	FAST_SENDER	N/A
796.642	SLOW_SENDER8	N/A
796.772	SLOW_SENDER4	N/A
796.808	SLOW_SENDER1	N/A
798.040	RECEIVER	SLOW_SENDER4
799.506	SLOW_SENDER5	N/A
801.935	RECEIVER	FAST_SENDER
802.873	RECEIVER	SLOW_SENDER8
803.463	SLOW_SENDER4	N/A
804.025	RECEIVER	SLOW_SENDER1
804.372	FAST_SENDER	N/A
805.974	RECEIVER	SLOW_SENDER5
806.372	FAST_SENDER	N/A
808.372	FAST_SENDER	N/A
808.463	SLOW_SENDER4	N/A
810.289	SLOW_SENDER8	N/A
810.372	FAST_SENDER	N/A
811.120	SLOW_SENDER6	N/A
811.469	SLOW_SENDER1	N/A
812.372	FAST_SENDER	N/A
813.399	SLOW_SENDER5	N/A
813.463	SLOW_SENDER4	N/A
814.138	RECEIVER	SLOW_SENDER5
814.372	FAST_SENDER	N/A
816.372	FAST_SENDER	N/A
816.911	RECEIVER	SLOW_SENDER6
817.289	SLOW_SENDER8	N/A
818.372	FAST_SENDER	N/A
818.463	SLOW_SENDER4	N/A
818.469	SLOW_SENDER1	N/A
821.588	SLOW_SENDER5	N/A
822.334	SLOW_SENDER6	N/A
823.390	RECEIVER	SLOW_SENDER4
824.289	SLOW_SENDER8	N/A
824.517	RECEIVER	FAST_SENDER
825.469	SLOW_SENDER1	N/A
827.334	SLOW_SENDER6	N/A
830.838	SLOW_SENDER4	N/A
831.289	SLOW_SENDER8	N/A
831.595	RECEIVER	SLOW_SENDER4
832.195	FAST_SENDER	N/A
832.334	SLOW_SENDER6	N/A
832.469	SLOW_SENDER1	N/A
834.195	FAST_SENDER	N/A
836.195	FAST_SENDER	N/A
837.334	SLOW_SENDER6	N/A
838.109	RECEIVER	SLOW_SENDER6
838.195	FAST_SENDER	N/A
838.289	SLOW_SENDER8	N/A
839.040	SLOW_SENDER4	N/A
839.086	RECEIVER	SLOW_SENDER8
839.469	SLOW_SENDER1	N/A
840.195	FAST_SENDER	N/A
840.285	RECEIVER	SLOW_SENDER1
842.195	FAST_SENDER	N/A
843.555	SLOW_SENDER6	N/A
844.195	FAST_SENDER	N/A
844.331	RECEIVER	SLOW_SENDER6
846.195	FAST_SENDER	N/A
846.530	SLOW_SENDER8	N/A
847.279	RECEIVER	SLOW_SENDER8
847.726	SLOW_SENDER1	N/A
848.480	RECEIVER	SLOW_SENDER1
849.769	SLOW_SENDER6	N/A
850.546	RECEIVER	SLOW_SENDER6
854.729	SLOW_SENDER8	N/A
857.199	RECEIVER	FAST_SENDER
857.987	SLOW_SENDER6	N/A
859.649	FAST_SENDER	N/A
860.790	SLOW_SENDER2	N/A
861.649	FAST_SENDER	N/A
861.729	SLOW_SENDER8	N/A
863.649	FAST_SENDER	N/A
864.987	SLOW_SENDER6	N/A
865.649	FAST_SENDER	N/A
866.932	RECEIVER	SLOW_SENDER2
867.649	FAST_SENDER	N/A
868.729	SLOW_SENDER8	N/A
869.649	FAST_SENDER	N/A
869.987	SLOW_SENDER6	N/A
870.764	RECEIVER	SLOW_SENDER6
871.649	FAST_SENDER	N/A
872.348	SLOW_SENDER2	N/A
872.929	RECEIVER	SLOW_SENDER8
873.649	FAST_SENDER	N/A
875.649	FAST_SENDER	N/A
877.348	SLOW_SENDER2	N/A
877.649	FAST_SENDER	N/A
879.649	FAST_SENDER	N/A
881.649	FAST_SENDER	N/A
882.225	SLOW_SENDER6	N/A
882.348	SLOW_SENDER2	N/A
883.649	FAST_SENDER	N/A
885.649	FAST_SENDER	N/A
887.348	SLOW_SENDER2	N/A
887.649	FAST_SENDER	N/A
889.225	SLOW_SENDER6	N/A
891.080	SLOW_SENDER7	N/A
892.348	SLOW_SENDER2	N/A
893.306	RECEIVER	FAST_SENDER
895.707	FAST_SENDER	N/A
896.225	SLOW_SENDER6	N/A
896.618	RECEIVER	SLOW_SENDER2
897.707	FAST_SENDER	N/A
899.707	FAST_SENDER	N/A
901.707	FAST_SENDER	N/A
903.225	SLOW_SENDER6	N/A
903.707	FAST_SENDER	N/A
904.047	SLOW_SENDER2	N/A
904.767	RECEIVER	SLOW_SENDER2
905.707	FAST_SENDER	N/A
905.845	SLOW_SENDER7	N/A
907.707	FAST_SENDER	N/A
909.707	FAST_SENDER	N/A
910.225	SLOW_SENDER6	N/A
910.845	SLOW_SENDER7	N/A
911.027	RECEIVER	SLOW_SENDER6
912.201	SLOW_SENDER2	N/A
912.987	RECEIVER	SLOW_SENDER2
915.845	SLOW_SENDER7	N/A
915.964	RECEIVER	FAST_SENDER
918.379	FAST_SENDER	N/A
918.456	SLOW_SENDER6	N/A
919.842	RECEIVER	SLOW_SENDER7
920.379	FAST_SENDER	N/A
920.403	SLOW_SENDER2	N/A
922.379	FAST_SENDER	N/A
924.379	FAST_SENDER	N/A
925.456	SLOW_SENDER6	N/A
926.379	FAST_SENDER	N/A
927.262	SLOW_SENDER7	N/A
927.403	SLOW_SENDER2	N/A
928.018	RECEIVER	SLOW_SENDER7
928.379	FAST_SENDER	N/A
930.379	FAST_SENDER	N/A
932.379	FAST_SENDER	N/A
932.456	SLOW_SENDER6	N/A
933.782	RECEIVER	SLOW_SENDER6
934.403	SLOW_SENDER2	N/A
935.169	RECEIVER	SLOW_SENDER2
935.443	SLOW_SENDER7	N/A
936.176	RECEIVER	SLOW_SENDER7
938.554	RECEIVER	FAST_SENDER
940.992	FAST_SENDER	N/A
941.214	SLOW_SENDER6	N/A
942.548	RECEIVER	SLOW_SENDER6
942.596	SLOW_SENDER2	N/A
943.364	RECEIVER	SLOW_SENDER2
943.598	SLOW_SENDER7	N/A
944.362	RECEIVER	SLOW_SENDER7
947.945	RECEIVER	FAST_SENDER
949.953	SLOW_SENDER6	N/A
950.383	FAST_SENDER	N/A
950.717	RECEIVER	SLOW_SENDER6
950.804	SLOW_SENDER2	N/A
951.598	RECEIVER	SLOW_SENDER2
951.770	SLOW_SENDER7	N/A
955.370	SLOW_SENDER3	N/A
959.001	SLOW_SENDER2	N/A
963.758	FAST_SENDER	N/A
970.240	SLOW_SENDER3	N/A
977.001	FAST_SENDER	N/A
979.001	FAST_SENDER	N/A
981.001	FAST_SENDER	N/A
983.001	FAST_SENDER	N/A
983.029	SLOW_SENDER3	N/A
985.001	FAST_SENDER	N/A
987.001	FAST_SENDER	N/A
988.360	SLOW_SENDER5	N/A
989.001	FAST_SENDER	N/A
991.001	FAST_SENDER	N/A
1000.542	SLOW_SENDER5	N/A
1003.929	FAST_SENDER	N/A
1005.929	FAST_SENDER	N/A
1006.190	SLOW_SENDER4	N/A
1007.929	FAST_SENDER	N/A
1009.929	FAST_SENDER	N/A
1011.929	FAST_SENDER	N/A
1013.059	SLOW_SENDER5	N/A
1013.929	FAST_SENDER	N/A
1015.150	SLOW_SENDER1	N/A
1015.929	FAST_SENDER	N/A
1017.929	FAST_SENDER	N/A
1020.770	SLOW_SENDER4	N/A
1030.581	FAST_SENDER	N/A
1031.978	SLOW_SENDER1	N/A
1032.581	FAST_SENDER	N/A
1033.837	SLOW_SENDER4	N/A
1036.580	SLOW_SENDER8	N/A
1036.591	FAST_SENDER	N/A
1038.591	FAST_SENDER	N/A
1041.611	FAST_SENDER	N/A
1043.611	FAST_SENDER	N/A
1044.786	SLOW_SENDER1	N/A
1045.611	FAST_SENDER	N/A
1047.611	FAST_SENDER	N/A
1049.541	SLOW_SENDER8	N/A
1049.611	FAST_SENDER	N/A
1051.611	FAST_SENDER	N/A
1051.786	SLOW_SENDER1	N/A
1054.173	FAST_SENDER	N/A
1056.173	FAST_SENDER	N/A
1058.173	FAST_SENDER	N/A
1058.786	SLOW_SENDER1	N/A
1060.173	FAST_SENDER	N/A
1062.173	FAST_SENDER	N/A
1064.173	FAST_SENDER	N/A
1065.786	SLOW_SENDER1	N/A
1066.173	FAST_SENDER	N/A
1068.173	FAST_SENDER	N/A
1072.786	SLOW_SENDER1	N/A
1080.672	FAST_SENDER	N/A
1082.672	FAST_SENDER	N/A
1084.672	FAST_SENDER	N/A
1086.672	FAST_SENDER	N/A
1088.672	FAST_SENDER	N/A
1090.672	FAST_SENDER	N/A
1092.672	FAST_SENDER	N/A
1094.672	FAST_SENDER	N/A
1107.414	FAST_SENDER	N/A
1116.240	SLOW_SENDER7	N/A
1116.490	SLOW_SENDER6	N/A
1117.708	RECEIVER	FAST_SENDER
1118.964	RECEIVER	SLOW_SENDER7
1120.118	FAST_SENDER	N/A
1121.064	RECEIVER	SLOW_SENDER6
1121.414	SLOW_SENDER7	N/A
1122.197	RECEIVER	SLOW_SENDER7
1125.040	SLOW_SENDER2	N/A
1126.460	RECEIVER	FAST_SENDER
1126.473	SLOW_SENDER6	N/A
1127.512	RECEIVER	SLOW_SENDER2
1127.623	SLOW_SENDER7	N/A
1128.399	RECEIVER	SLOW_SENDER7
1128.892	FAST_SENDER	N/A
1129.649	RECEIVER	FAST_SENDER
1129.960	SLOW_SENDER2	N/A
1130.524	RECEIVER	SLOW_SENDER6
1131.255	RECEIVER	SLOW_SENDER2
1132.089	FAST_SENDER	N/A
1133.842	SLOW_SENDER7	N/A
1134.089	FAST_SENDER	N/A
1134.594	RECEIVER	SLOW_SENDER7
1136.089	FAST_SENDER	N/A
1136.684	SLOW_SENDER2	N/A
1137.932	SLOW_SENDER6	N/A
1138.089	FAST_SENDER	N/A
1138.986	RECEIVER	SLOW_SENDER2
1140.089	FAST_SENDER	N/A
1142.026	SLOW_SENDER7	N/A
1142.334	FAST_SENDER	N/A
1144.334	FAST_SENDER	N/A
1146.334	FAST_SENDER	N/A
1146.414	SLOW_SENDER2	N/A
1147.026	SLOW_SENDER7	N/A
1147.380	SLOW_SENDER3	N/A
1148.334	FAST_SENDER	N/A
1150.334	FAST_SENDER	N/A
1152.026	SLOW_SENDER7	N/A
1152.334	FAST_SENDER	N/A
1152.843	RECEIVER	SLOW_SENDER7
1153.414	SLOW_SENDER2	N/A
1154.334	FAST_SENDER	N/A
1156.334	FAST_SENDER	N/A
1158.414	SLOW_SENDER2	N/A
1159.183	RECEIVER	SLOW_SENDER2
1160.270	SLOW_SENDER7	N/A
1161.013	RECEIVER	SLOW_SENDER7
1162.021	SLOW_SENDER3	N/A
1162.786	RECEIVER	SLOW_SENDER3
1166.616	SLOW_SENDER2	N/A
1167.354	RECEIVER	SLOW_SENDER2
1168.424	SLOW_SENDER7	N/A
1169.151	RECEIVER	SLOW_SENDER7
1170.058	FAST_SENDER	N/A
1170.230	SLOW_SENDER3	N/A
1171.027	RECEIVER	SLOW_SENDER3
1174.771	SLOW_SENDER2	N/A
1175.516	RECEIVER	SLOW_SENDER2
1176.561	SLOW_SENDER7	N/A
1177.341	RECEIVER	SLOW_SENDER7
1177.480	SLOW_SENDER5	N/A
1178.429	SLOW_SENDER3	N/A
1179.188	RECEIVER	SLOW_SENDER3
1180.682	RECEIVER	FAST_SENDER
1181.902	RECEIVER	SLOW_SENDER5
1182.918	SLOW_SENDER2	N/A
1183.132	FAST_SENDER	N/A
1184.770	SLOW_SENDER7	N/A
1185.132	FAST_SENDER	N/A
1186.615	SLOW_SENDER3	N/A
1187.132	FAST_SENDER	N/A
1187.329	SLOW_SENDER5	N/A
1188.028	RECEIVER	SLOW_SENDER5
1189.132	FAST_SENDER	N/A
1189.918	SLOW_SENDER2	N/A
1191.132	FAST_SENDER	N/A
1191.770	SLOW_SENDER7	N/A
1193.132	FAST_SENDER	N/A
1193.478	SLOW_SENDER5	N/A
1193.615	SLOW_SENDER3	N/A
1194.210	RECEIVER	SLOW_SENDER5
1195.132	FAST_SENDER	N/A
1196.918	SLOW_SENDER2	N/A
1197.132	FAST_SENDER	N/A
1197.641	RECEIVER	SLOW_SENDER2
1198.300	SLOW_SENDER4	N/A
1198.770	SLOW_SENDER7	N/A
1199.497	RECEIVER	SLOW_SENDER7
1200.615	SLOW_SENDER3	N/A
1201.376	RECEIVER	SLOW_SENDER3
1201.620	SLOW_SENDER5	N/A
1202.401	RECEIVER	SLOW_SENDER5
1204.985	RECEIVER	SLOW_SENDER4
1205.087	SLOW_SENDER2	N/A
1205.845	RECEIVER	SLOW_SENDER2
1206.909	SLOW_SENDER7	N/A
1207.663	RECEIVER	SLOW_SENDER7
1208.782	SLOW_SENDER3	N/A
1209.516	RECEIVER	SLOW_SENDER3
1209.839	SLOW_SENDER5	N/A
1210.362	FAST_SENDER	N/A
1210.385	SLOW_SENDER4	N/A
1210.563	RECEIVER	SLOW_SENDER5
1211.653	RECEIVER	SLOW_SENDER4
1213.245	SLOW_SENDER2	N/A
1214.004	RECEIVER	SLOW_SENDER2
1215.076	SLOW_SENDER7	N/A
1215.829	RECEIVER	SLOW_SENDER7
1216.919	RECEIVER	FAST_SENDER
1216.942	SLOW_SENDER3	N/A
1217.082	SLOW_SENDER4	N/A
1217.725	RECEIVER	SLOW_SENDER3
1217.975	SLOW_SENDER5	N/A
1218.747	RECEIVER	SLOW_SENDER5
1218.940	SLOW_SENDER8	N/A
1219.326	FAST_SENDER	N/A
1221.432	SLOW_SENDER2	N/A
1222.188	RECEIVER	SLOW_SENDER2
1223.254	SLOW_SENDER7	N/A
1224.035	RECEIVER	SLOW_SENDER7
1224.696	RECEIVER	SLOW_SENDER4
1225.153	SLOW_SENDER3	N/A
1226.165	SLOW_SENDER5	N/A
1226.180	RECEIVER	FAST_SENDER
1226.888	RECEIVER	SLOW_SENDER5
1228.584	FAST_SENDER	N/A
1229.591	SLOW_SENDER2	N/A
1232.115	SLOW_SENDER4	N/A
1232.921	RECEIVER	SLOW_SENDER4
1233.121	SLOW_SENDER8	N/A
1235.259	RECEIVER	FAST_SENDER
1237.695	FAST_SENDER	N/A
1238.121	SLOW_SENDER8	N/A
1239.200	SLOW_SENDER1	N/A
1239.695	FAST_SENDER	N/A
1240.322	SLOW_SENDER4	N/A
1241.077	RECEIVER	SLOW_SENDER4
1241.695	FAST_SENDER	N/A
1243.121	SLOW_SENDER8	N/A
1243.695	FAST_SENDER	N/A
1244.657	RECEIVER	SLOW_SENDER1
1245.695	FAST_SENDER	N/A
1247.695	FAST_SENDER	N/A
1248.121	SLOW_SENDER8	N/A
1248.898	RECEIVER	SLOW_SENDER8
1249.695	FAST_SENDER	N/A
1250.088	SLOW_SENDER1	N/A
1250.874	RECEIVER	SLOW_SENDER1
1251.695	FAST_SENDER	N/A
1254.348	SLOW_SENDER8	N/A
1255.092	RECEIVER	SLOW_SENDER8
1256.315	SLOW_SENDER1	N/A
1257.115	RECEIVER	SLOW_SENDER1
1262.514	SLOW_SENDER8	N/A
1263.279	RECEIVER	SLOW_SENDER8
1264.286	FAST_SENDER	N/A
1264.559	SLOW_SENDER1	N/A
1265.303	RECEIVER	SLOW_SENDER1
1270.201	RECEIVER	FAST_SENDER
1270.703	SLOW_SENDER8	N/A
1271.445	RECEIVER	SLOW_SENDER8
1272.617	FAST_SENDER	N/A
1272.719	SLOW_SENDER1	N/A
1274.023	RECEIVER	SLOW_SENDER1
1278.333	RECEIVER	FAST_SENDER
1278.881	SLOW_SENDER8	N/A
1279.634	RECEIVER	SLOW_SENDER8
1280.769	FAST_SENDER	N/A
1281.434	SLOW_SENDER1	N/A
1282.180	RECEIVER	SLOW_SENDER1
1287.034	RECEIVER	FAST_SENDER
1287.050	SLOW_SENDER8	N/A
1289.600	SLOW_SENDER1	N/A
1291.570	FAST_SENDER	N/A
1293.570	FAST_SENDER	N/A
1295.570	FAST_SENDER	N/A
1296.600	SLOW_SENDER1	N/A
1297.570	FAST_SENDER	N/A
1299.570	FAST_SENDER	N/A
1301.570	FAST_SENDER	N/A
1303.570	FAST_SENDER	N/A
1303.600	SLOW_SENDER1	N/A
1305.230	SLOW_SENDER6	N/A
1305.570	FAST_SENDER	N/A
1319.074	FAST_SENDER	N/A
1321.074	FAST_SENDER	N/A
1321.357	SLOW_SENDER6	N/A
1323.074	FAST_SENDER	N/A
1325.074	FAST_SENDER	N/A
1327.074	FAST_SENDER	N/A
1328.357	SLOW_SENDER6	N/A
1329.074	FAST_SENDER	N/A
1331.074	FAST_SENDER	N/A
1333.074	FAST_SENDER	N/A
1333.357	SLOW_SENDER6	N/A
1345.928	FAST_SENDER	N/A
1346.200	SLOW_SENDER6	N/A
1347.928	FAST_SENDER	N/A
1349.928	FAST_SENDER	N/A
1351.928	FAST_SENDER	N/A
1353.928	FAST_SENDER	N/A
1355.928	FAST_SENDER	N/A
1357.928	FAST_SENDER	N/A
1359.928	FAST_SENDER	N/A
1372.416	FAST_SENDER	N/A
1385.070	FAST_SENDER	N/A
1389.050	SLOW_SENDER7	N/A
1390.890	SLOW_SENDER3	N/A
1393.880	SLOW_SENDER5	N/A
1395.440	SLOW_SENDER2	N/A
1397.159	FAST_SENDER	N/A
1397.440	SLOW_SENDER2	N/A
1399.440	SLOW_SENDER2	N/A
1400.130	FAST_SENDER	N/A
1401.180	SLOW_SENDER7	N/A
1401.440	SLOW_SENDER2	N/A
1402.130	FAST_SENDER	N/A
1402.794	SLOW_SENDER3	N/A
1403.440	SLOW_SENDER2	N/A
1404.130	FAST_SENDER	N/A
1404.490	SLOW_SENDER4	N/A
1405.440	SLOW_SENDER2	N/A
1406.130	FAST_SENDER	N/A
1406.180	SLOW_SENDER7	N/A
1407.440	SLOW_SENDER2	N/A
1407.794	SLOW_SENDER3	N/A
1408.130	FAST_SENDER	N/A
1408.225	SLOW_SENDER5	N/A
1409.440	SLOW_SENDER2	N/A
1410.130	FAST_SENDER	N/A
1411.180	SLOW_SENDER7	N/A
1411.440	SLOW_SENDER2	N/A
1412.130	FAST_SENDER	N/A
1412.794	SLOW_SENDER3	N/A
1413.440	SLOW_SENDER2	N/A
1414.130	FAST_SENDER	N/A
1415.225	SLOW_SENDER5	N/A
1416.180	SLOW_SENDER7	N/A
1417.794	SLOW_SENDER3	N/A
1419.194	SLOW_SENDER4	N/A
1420.225	SLOW_SENDER5	N/A
1425.225	SLOW_SENDER5	N/A
1427.696	FAST_SENDER	N/A
1428.269	SLOW_SENDER2	N/A
1429.679	SLOW_SENDER7	N/A
1429.696	FAST_SENDER	N/A
1430.225	SLOW_SENDER5	N/A
1431.696	FAST_SENDER	N/A
1431.797	SLOW_SENDER3	N/A
1433.269	SLOW_SENDER2	N/A
1433.696	FAST_SENDER	N/A
1435.225	SLOW_SENDER5	N/A
1435.696	FAST_SENDER	N/A
1436.679	SLOW_SENDER7	N/A
1437.696	FAST_SENDER	N/A
1438.269	SLOW_SENDER2	N/A
1439.696	FAST_SENDER	N/A
1440.225	SLOW_SENDER5	N/A
1441.696	FAST_SENDER	N/A
1443.269	SLOW_SENDER2	N/A
1443.679	SLOW_SENDER7	N/A
1448.269	SLOW_SENDER2	N/A
1450.679	SLOW_SENDER7	N/A
1452.720	RECEIVER	FAST_SENDER
1453.269	SLOW_SENDER2	N/A
1453.370	SLOW_SENDER8	N/A
1453.420	SLOW_SENDER5	N/A
1454.124	RECEIVER	SLOW_SENDER8
1455.133	FAST_SENDER	N/A
1456.549	SLOW_SENDER8	N/A
1457.133	FAST_SENDER	N/A
1457.679	SLOW_SENDER7	N/A
1458.269	SLOW_SENDER2	N/A
1458.400	RECEIVER	SLOW_SENDER7
1459.133	FAST_SENDER	N/A
1459.590	RECEIVER	SLOW_SENDER8
1462.398	RECEIVER	SLOW_SENDER2
1462.840	FAST_SENDER	N/A
1464.840	FAST_SENDER	N/A
1465.028	SLOW_SENDER8	N/A
1465.822	SLOW_SENDER7	N/A
1466.840	FAST_SENDER	N/A
1468.840	FAST_SENDER	N/A
1469.808	SLOW_SENDER2	N/A
1470.028	SLOW_SENDER8	N/A
1470.840	FAST_SENDER	N/A
1472.322	RECEIVER	SLOW_SENDER2
1472.650	SLOW_SENDER1	N/A
1472.822	SLOW_SENDER7	N/A
1472.840	FAST_SENDER	N/A
1474.840	FAST_SENDER	N/A
1475.028	SLOW_SENDER8	N/A
1476.840	FAST_SENDER	N/A
1478.564	RECEIVER	SLOW_SENDER1
1479.750	SLOW_SENDER2	N/A
1479.822	SLOW_SENDER7	N/A
1480.028	SLOW_SENDER8	N/A
1480.766	RECEIVER	SLOW_SENDER8
1481.651	RECEIVER	SLOW_SENDER7
1486.214	SLOW_SENDER8	N/A
1488.344	RECEIVER	SLOW_SENDER8
1488.562	SLOW_SENDER1	N/A
1489.090	SLOW_SENDER7	N/A
1489.215	FAST_SENDER	N/A
1489.286	RECEIVER	SLOW_SENDER1
1490.527	RECEIVER	FAST_SENDER
1493.514	FAST_SENDER	N/A
1495.514	FAST_SENDER	N/A
1495.748	SLOW_SENDER8	N/A
1496.712	SLOW_SENDER1	N/A
1497.514	FAST_SENDER	N/A
1499.514	FAST_SENDER	N/A
1501.514	FAST_SENDER	N/A
1502.748	SLOW_SENDER8	N/A
1503.514	FAST_SENDER	N/A
1503.712	SLOW_SENDER1	N/A
1505.514	FAST_SENDER	N/A
1507.514	FAST_SENDER	N/A
1507.748	SLOW_SENDER8	N/A
1508.523	RECEIVER	SLOW_SENDER8
1508.712	SLOW_SENDER1	N/A
1509.693	RECEIVER	FAST_SENDER
1510.630	SLOW_SENDER6	N/A
1512.114	FAST_SENDER	N/A
1513.177	RECEIVER	SLOW_SENDER1
1513.836	RECEIVER	SLOW_SENDER6
1515.942	SLOW_SENDER8	N/A
1516.682	RECEIVER	SLOW_SENDER8
1519.276	SLOW_SENDER6	N/A
1520.593	SLOW_SENDER1	N/A
1521.276	SLOW_SENDER6	N/A
1523.026	RECEIVER	SLOW_SENDER1
1523.276	SLOW_SENDER6	N/A
1524.132	SLOW_SENDER8	N/A
1524.886	RECEIVER	SLOW_SENDER8
1524.890	FAST_SENDER	N/A
1525.276	SLOW_SENDER6	N/A
1525.662	RECEIVER	FAST_SENDER
1527.276	SLOW_SENDER6	N/A
1528.110	FAST_SENDER	N/A
1529.276	SLOW_SENDER6	N/A
1531.276	SLOW_SENDER6	N/A
1532.312	SLOW_SENDER8	N/A
1533.138	RECEIVER	SLOW_SENDER8
1535.465	RECEIVER	SLOW_SENDER6
1540.555	SLOW_SENDER8	N/A
1540.735	FAST_SENDER	N/A
1542.735	FAST_SENDER	N/A
1542.869	SLOW_SENDER6	N/A
1544.735	FAST_SENDER	N/A
1546.873	RECEIVER	SLOW_SENDER6
1547.555	SLOW_SENDER8	N/A
1547.632	FAST_SENDER	N/A
1549.632	FAST_SENDER	N/A
1551.632	FAST_SENDER	N/A
1553.632	FAST_SENDER	N/A
1554.286	SLOW_SENDER6	N/A
1554.555	SLOW_SENDER8	N/A
1555.050	RECEIVER	SLOW_SENDER6
1555.632	FAST_SENDER	N/A
1557.632	FAST_SENDER	N/A
1559.632	FAST_SENDER	N/A
1561.555	SLOW_SENDER8	N/A
1561.632	FAST_SENDER	N/A
1562.498	SLOW_SENDER6	N/A
1562.978	RECEIVER	FAST_SENDER
1565.807	RECEIVER	SLOW_SENDER8
1566.234	FAST_SENDER	N/A
1568.234	FAST_SENDER	N/A
1570.234	FAST_SENDER	N/A
1572.234	FAST_SENDER	N/A
1573.220	SLOW_SENDER8	N/A
1574.234	FAST_SENDER	N/A
1576.234	FAST_SENDER	N/A
1578.234	FAST_SENDER	N/A
1580.234	FAST_SENDER	N/A
1581.014	RECEIVER	FAST_SENDER
1583.427	FAST_SENDER	N/A
1589.460	RECEIVER	FAST_SENDER
1591.460	SLOW_SENDER4	N/A
1591.879	FAST_SENDER	N/A
1592.235	RECEIVER	SLOW_SENDER4
1597.700	SLOW_SENDER3	N/A
1598.461	RECEIVER	SLOW_SENDER3
1600.880	SLOW_SENDER3	N/A
1604.071	RECEIVER	FAST_SENDER
1605.063	SLOW_SENDER4	N/A
1606.521	FAST_SENDER	N/A
1607.600	RECEIVER	SLOW_SENDER4
1608.521	FAST_SENDER	N/A
1610.521	FAST_SENDER	N/A
1612.521	FAST_SENDER	N/A
1613.467	SLOW_SENDER3	N/A
1614.521	FAST_SENDER	N/A
1615.006	SLOW_SENDER4	N/A
1615.949	RECEIVER	SLOW_SENDER3
1616.521	FAST_SENDER	N/A
1618.980	SLOW_SENDER5	N/A
1619.135	RECEIVER	SLOW_SENDER4
1619.602	FAST_SENDER	N/A
1620.980	SLOW_SENDER5	N/A
1621.602	FAST_SENDER	N/A
1622.980	SLOW_SENDER5	N/A
1623.351	SLOW_SENDER3	N/A
1623.602	FAST_SENDER	N/A
1624.980	SLOW_SENDER5	N/A
1625.602	FAST_SENDER	N/A
1626.980	SLOW_SENDER5	N/A
1627.602	FAST_SENDER	N/A
1628.980	SLOW_SENDER5	N/A
1629.602	FAST_SENDER	N/A
1630.351	SLOW_SENDER3	N/A
1630.980	SLOW_SENDER5	N/A
1631.602	FAST_SENDER	N/A
1632.980	SLOW_SENDER5	N/A
1633.602	FAST_SENDER	N/A
1637.351	SLOW_SENDER3	N/A
1638.076	RECEIVER	SLOW_SENDER3
1644.514	RECEIVER	FAST_SENDER
1645.660	SLOW_SENDER2	N/A
1645.752	SLOW_SENDER5	N/A
1646.453	RECEIVER	SLOW_SENDER2
1646.918	FAST_SENDER	N/A
1647.557	SLOW_SENDER3	N/A
1648.358	RECEIVER	SLOW_SENDER3
1648.897	SLOW_SENDER2	N/A
1652.527	RECEIVER	SLOW_SENDER5
1653.468	RECEIVER	SLOW_SENDER2
1654.960	SLOW_SENDER7	N/A
1655.790	SLOW_SENDER3	N/A
1657.381	RECEIVER	FAST_SENDER
1659.623	RECEIVER	SLOW_SENDER7
1659.783	SLOW_SENDER5	N/A
1660.187	FAST_SENDER	N/A
1660.896	SLOW_SENDER2	N/A
1662.187	FAST_SENDER	N/A
1662.790	SLOW_SENDER3	N/A
1664.187	FAST_SENDER	N/A
1665.039	SLOW_SENDER7	N/A
1665.794	RECEIVER	SLOW_SENDER7
1665.896	SLOW_SENDER2	N/A
1666.187	FAST_SENDER	N/A
1666.783	SLOW_SENDER5	N/A
1668.187	FAST_SENDER	N/A
1669.790	SLOW_SENDER3	N/A
1670.187	FAST_SENDER	N/A
1670.896	SLOW_SENDER2	N/A
1671.201	SLOW_SENDER7	N/A
1671.627	RECEIVER	SLOW_SENDER2
1672.187	FAST_SENDER	N/A
1673.783	SLOW_SENDER5	N/A
1675.036	RECEIVER	SLOW_SENDER7
1675.754	FAST_SENDER	N/A
1676.790	SLOW_SENDER3	N/A
1677.754	FAST_SENDER	N/A
1679.044	SLOW_SENDER2	N/A
1679.754	FAST_SENDER	N/A
1680.783	SLOW_SENDER5	N/A
1681.754	FAST_SENDER	N/A
1682.436	SLOW_SENDER7	N/A
1683.158	RECEIVER	SLOW_SENDER7
1683.754	FAST_SENDER	N/A
1683.790	SLOW_SENDER3	N/A
1684.044	SLOW_SENDER2	N/A
1685.754	FAST_SENDER	N/A
1686.520	SLOW_SENDER1	N/A
1687.754	FAST_SENDER	N/A
1687.783	SLOW_SENDER5	N/A
1688.538	RECEIVER	SLOW_SENDER5
1689.044	SLOW_SENDER2	N/A
1689.754	FAST_SENDER	N/A
1689.761	RECEIVER	SLOW_SENDER2
1690.597	SLOW_SENDER7	N/A
1690.790	SLOW_SENDER3	N/A
1692.516	RECEIVER	SLOW_SENDER1
1697.199	SLOW_SENDER2	N/A
1697.597	SLOW_SENDER7	N/A
1697.790	SLOW_SENDER3	N/A
1697.947	SLOW_SENDER1	N/A
1702.199	SLOW_SENDER2	N/A
1702.461	FAST_SENDER	N/A
1702.947	SLOW_SENDER1	N/A
1704.461	FAST_SENDER	N/A
1704.597	SLOW_SENDER7	N/A
1704.790	SLOW_SENDER3	N/A
1705.531	RECEIVER	SLOW_SENDER3
1706.461	FAST_SENDER	N/A
1707.199	SLOW_SENDER2	N/A
1707.937	RECEIVER	SLOW_SENDER2
1707.947	SLOW_SENDER1	N/A
1708.461	FAST_SENDER	N/A
1710.461	FAST_SENDER	N/A
1712.461	FAST_SENDER	N/A
1712.942	SLOW_SENDER3	N/A
1712.947	SLOW_SENDER1	N/A
1713.683	RECEIVER	SLOW_SENDER3
1714.461	FAST_SENDER	N/A
1715.342	SLOW_SENDER2	N/A
1716.089	RECEIVER	SLOW_SENDER2
1717.771	RECEIVER	SLOW_SENDER1
1718.113	FAST_SENDER	N/A
1720.113	FAST_SENDER	N/A
1721.103	SLOW_SENDER3	N/A
1722.113	FAST_SENDER	N/A
1723.490	SLOW_SENDER2	N/A
1724.113	FAST_SENDER	N/A
1725.197	SLOW_SENDER1	N/A
1725.986	RECEIVER	SLOW_SENDER1
1726.113	FAST_SENDER	N/A
1726.770	SLOW_SENDER6	N/A
1728.103	SLOW_SENDER3	N/A
1728.113	FAST_SENDER	N/A
1730.113	FAST_SENDER	N/A
1730.490	SLOW_SENDER2	N/A
1731.028	RECEIVER	SLOW_SENDER6
1732.113	FAST_SENDER	N/A
1733.427	SLOW_SENDER1	N/A
1734.193	RECEIVER	SLOW_SENDER1
1735.103	SLOW_SENDER3	N/A
1735.832	RECEIVER	SLOW_SENDER3
1736.469	SLOW_SENDER6	N/A
1737.245	RECEIVER	SLOW_SENDER6
1737.490	SLOW_SENDER2	N/A
1737.700	SLOW_SENDER8	N/A
1738.156	RECEIVER	FAST_SENDER
1740.556	FAST_SENDER	N/A
1741.627	SLOW_SENDER1	N/A
1741.890	RECEIVER	SLOW_SENDER8
1742.645	SLOW_SENDER6	N/A
1742.926	RECEIVER	SLOW_SENDER1
1743.276	SLOW_SENDER3	N/A
1743.948	RECEIVER	SLOW_SENDER6
1745.687	RECEIVER	SLOW_SENDER3
1746.962	RECEIVER	FAST_SENDER
1749.391	FAST_SENDER	N/A
1751.372	SLOW_SENDER6	N/A
1751.391	FAST_SENDER	N/A
1752.138	RECEIVER	SLOW_SENDER6
1752.565	SLOW_SENDER8	N/A
1753.089	SLOW_SENDER3	N/A
1753.350	RECEIVER	SLOW_SENDER8
1753.391	FAST_SENDER	N/A
1757.096	FAST_SENDER	N/A
1759.096	FAST_SENDER	N/A
1759.582	SLOW_SENDER6	N/A
1761.096	FAST_SENDER	N/A
1763.096	FAST_SENDER	N/A
1763.949	SLOW_SENDER8	N/A
1764.763	RECEIVER	SLOW_SENDER8
1765.096	FAST_SENDER	N/A
1766.582	SLOW_SENDER6	N/A
1767.096	FAST_SENDER	N/A
1769.096	FAST_SENDER	N/A
1771.096	FAST_SENDER	N/A
1773.582	SLOW_SENDER6	N/A
1774.317	RECEIVER	SLOW_SENDER6
1776.818	RECEIVER	FAST_SENDER
1779.253	FAST_SENDER	N/A
1781.719	SLOW_SENDER6	N/A
1782.930	SLOW_SENDER4	N/A
1785.303	RECEIVER	FAST_SENDER
1787.428	RECEIVER	SLOW_SENDER6
1792.677	FAST_SENDER	N/A
1794.677	FAST_SENDER	N/A
1794.687	SLOW_SENDER4	N/A
1796.677	FAST_SENDER	N/A
1798.677	FAST_SENDER	N/A
1799.687	SLOW_SENDER4	N/A
1800.677	FAST_SENDER	N/A
1802.677	FAST_SENDER	N/A
1804.677	FAST_SENDER	N/A
1804.687	SLOW_SENDER4	N/A
1806.677	FAST_SENDER	N/A
1809.687	SLOW_SENDER4	N/A
1810.410	RECEIVER	SLOW_SENDER4
1812.951	RECEIVER	FAST_SENDER
1815.358	FAST_SENDER	N/A
1817.358	FAST_SENDER	N/A
1819.358	FAST_SENDER	N/A
1821.336	SLOW_SENDER4	N/A
1821.358	FAST_SENDER	N/A
1822.091	RECEIVER	SLOW_SENDER4
1823.358	FAST_SENDER	N/A
1825.358	FAST_SENDER	N/A
1827.358	FAST_SENDER	N/A
1829.358	FAST_SENDER	N/A
1829.538	SLOW_SENDER4	N/A
1835.513	RECEIVER	FAST_SENDER
1837.924	FAST_SENDER	N/A
1844.146	RECEIVER	FAST_SENDER
1846.572	FAST_SENDER	N/A
1852.541	RECEIVER	FAST_SENDER
1854.977	FAST_SENDER	N/A
1855.590	SLOW_SENDER5	N/A
1861.053	RECEIVER	FAST_SENDER
1861.714	RECEIVER	SLOW_SENDER5
1867.116	SLOW_SENDER5	N/A
1867.818	FAST_SENDER	N/A
1867.856	RECEIVER	SLOW_SENDER5
1870.690	SLOW_SENDER7	N/A
1873.297	SLOW_SENDER5	N/A
1873.980	RECEIVER	FAST_SENDER
1876.387	RECEIVER	SLOW_SENDER7
1878.102	RECEIVER	SLOW_SENDER5
1878.510	FAST_SENDER	N/A
1880.510	FAST_SENDER	N/A
1881.804	SLOW_SENDER7	N/A
1882.510	FAST_SENDER	N/A
1884.510	FAST_SENDER	N/A
1885.530	SLOW_SENDER5	N/A
1886.264	RECEIVER	SLOW_SENDER5
1886.510	FAST_SENDER	N/A
1886.804	SLOW_SENDER7	N/A
1888.510	FAST_SENDER	N/A
1890.510	FAST_SENDER	N/A
1891.804	SLOW_SENDER7	N/A
1892.510	FAST_SENDER	N/A
1893.680	SLOW_SENDER5	N/A
1894.461	RECEIVER	SLOW_SENDER5
1896.804	SLOW_SENDER7	N/A
1897.572	RECEIVER	SLOW_SENDER7
1898.436	RECEIVER	FAST_SENDER
1900.867	FAST_SENDER	N/A
1901.884	SLOW_SENDER5	N/A
1902.635	RECEIVER	SLOW_SENDER5
1903.007	SLOW_SENDER7	N/A
1903.764	RECEIVER	SLOW_SENDER7
1906.821	RECEIVER	FAST_SENDER
1908.210	SLOW_SENDER1	N/A
1909.213	SLOW_SENDER7	N/A
1909.259	FAST_SENDER	N/A
1909.270	SLOW_SENDER2	N/A
1909.970	RECEIVER	SLOW_SENDER7
1910.065	SLOW_SENDER5	N/A
1913.982	RECEIVER	SLOW_SENDER2
1916.400	RECEIVER	FAST_SENDER
1917.406	SLOW_SENDER7	N/A
1918.849	FAST_SENDER	N/A
1919.070	SLOW_SENDER3	N/A
1919.383	SLOW_SENDER2	N/A
1920.150	RECEIVER	SLOW_SENDER2
1920.849	FAST_SENDER	N/A
1921.305	SLOW_SENDER1	N/A
1922.849	FAST_SENDER	N/A
1924.406	SLOW_SENDER7	N/A
1924.849	FAST_SENDER	N/A
1924.871	RECEIVER	SLOW_SENDER3
1925.591	SLOW_SENDER2	N/A
1926.305	SLOW_SENDER1	N/A
1926.336	RECEIVER	SLOW_SENDER2
1926.849	FAST_SENDER	N/A
1928.849	FAST_SENDER	N/A
1929.406	SLOW_SENDER7	N/A
1929.810	SLOW_SENDER8	N/A
1930.197	RECEIVER	SLOW_SENDER7
1930.849	FAST_SENDER	N/A
1931.305	SLOW_SENDER1	N/A
1933.756	SLOW_SENDER2	N/A
1933.932	RECEIVER	SLOW_SENDER8
1933.969	SLOW_SENDER3	N/A
1934.865	FAST_SENDER	N/A
1936.305	SLOW_SENDER1	N/A
1936.865	FAST_SENDER	N/A
1938.865	FAST_SENDER	N/A
1938.969	SLOW_SENDER3	N/A
1939.343	SLOW_SENDER8	N/A
1940.756	SLOW_SENDER2	N/A
1940.865	FAST_SENDER	N/A
1941.305	SLOW_SENDER1	N/A
1942.865	FAST_SENDER	N/A
1943.293	SLOW_SENDER7	N/A
1943.969	SLOW_SENDER3	N/A
1944.061	RECEIVER	SLOW_SENDER7
1944.343	SLOW_SENDER8	N/A
1944.735	RECEIVER	SLOW_SENDER3
1944.865	FAST_SENDER	N/A
1946.305	SLOW_SENDER1	N/A
1946.865	FAST_SENDER	N/A
1947.756	SLOW_SENDER2	N/A
1948.518	RECEIVER	SLOW_SENDER2
1948.865	FAST_SENDER	N/A
1949.343	SLOW_SENDER8	N/A
1950.720	SLOW_SENDER6	N/A
1951.305	SLOW_SENDER1	N/A
1952.146	SLOW_SENDER3	N/A
1952.936	RECEIVER	SLOW_SENDER3
1954.343	SLOW_SENDER8	N/A
1955.287	RECEIVER	FAST_SENDER
1955.924	SLOW_SENDER2	N/A
1957.722	FAST_SENDER	N/A
1959.343	SLOW_SENDER8	N/A
1959.722	FAST_SENDER	N/A
1960.385	SLOW_SENDER3	N/A
1961.343	SLOW_SENDER8	N/A
1961.722	FAST_SENDER	N/A
1962.924	SLOW_SENDER2	N/A
1963.343	SLOW_SENDER8	N/A
1963.399	SLOW_SENDER6	N/A
1963.722	FAST_SENDER	N/A
1964.386	SLOW_SENDER1	N/A
1965.148	RECEIVER	SLOW_SENDER1
1965.343	SLOW_SENDER8	N/A
1965.722	FAST_SENDER	N/A
1967.385	SLOW_SENDER3	N/A
1967.722	FAST_SENDER	N/A
1968.399	SLOW_SENDER6	N/A
1969.228	RECEIVER	SLOW_SENDER8
1970.047	FAST_SENDER	N/A
1972.047	FAST_SENDER	N/A
1972.562	SLOW_SENDER1	N/A
1973.047	SLOW_SENDER2	N/A
1973.399	SLOW_SENDER6	N/A
1974.047	FAST_SENDER	N/A
1974.385	SLOW_SENDER3	N/A
1976.047	FAST_SENDER	N/A
1976.675	SLOW_SENDER8	N/A
1977.443	RECEIVER	SLOW_SENDER8
1978.047	FAST_SENDER	N/A
1978.047	SLOW_SENDER2	N/A
1978.399	SLOW_SENDER6	N/A
1979.385	SLOW_SENDER3	N/A
1979.562	SLOW_SENDER1	N/A
1980.047	FAST_SENDER	N/A
1982.047	FAST_SENDER	N/A
1983.047	SLOW_SENDER2	N/A
1983.399	SLOW_SENDER6	N/A
1984.047	FAST_SENDER	N/A
1984.129	RECEIVER	SLOW_SENDER6
1984.385	SLOW_SENDER3	N/A
1984.863	SLOW_SENDER8	N/A
1985.149	RECEIVER	SLOW_SENDER3
1986.562	SLOW_SENDER1	N/A
1987.341	RECEIVER	SLOW_SENDER1
1988.838	RECEIVER	SLOW_SENDER8
1989.530	SLOW_SENDER6	N/A
1990.434	RECEIVER	FAST_SENDER
1992.271	SLOW_SENDER2	N/A
1992.571	SLOW_SENDER3	N/A
1992.859	FAST_SENDER	N/A
1994.530	SLOW_SENDER6	N/A
1994.758	SLOW_SENDER1	N/A
1994.859	FAST_SENDER	N/A
1995.790	SLOW_SENDER4	N/A
1996.282	SLOW_SENDER8	N/A
1996.859	FAST_SENDER	N/A
1997.037	RECEIVER	SLOW_SENDER8
1997.271	SLOW_SENDER2	N/A
1998.859	FAST_SENDER	N/A
1999.530	SLOW_SENDER6	N/A
1999.571	SLOW_SENDER3	N/A
2000.859	FAST_SENDER	N/A
2001.758	SLOW_SENDER1	N/A
2001.974	RECEIVER	SLOW_SENDER4
2002.271	SLOW_SENDER2	N/A
2002.859	FAST_SENDER	N/A
2004.530	SLOW_SENDER6	N/A
2004.571	SLOW_SENDER3	N/A
2004.859	FAST_SENDER	N/A
2005.278	RECEIVER	SLOW_SENDER6
2006.859	FAST_SENDER	N/A
2007.271	SLOW_SENDER2	N/A
2007.386	SLOW_SENDER4	N/A
2007.998	RECEIVER	SLOW_SENDER2
2008.691	RECEIVER	SLOW_SENDER4
2008.758	SLOW_SENDER1	N/A
2010.071	RECEIVER	SLOW_SENDER1
2010.925	RECEIVER	SLOW_SENDER3
2013.345	RECEIVER	FAST_SENDER
2014.120	SLOW_SENDER4	N/A
2017.080	SLOW_SENDER2	N/A
2017.830	SLOW_SENDER6	N/A
2018.339	SLOW_SENDER3	N/A
2019.120	SLOW_SENDER4	N/A
2020.161	FAST_SENDER	N/A
2022.080	SLOW_SENDER2	N/A
2022.161	FAST_SENDER	N/A
2024.120	SLOW_SENDER4	N/A
2024.161	FAST_SENDER	N/A
2024.830	SLOW_SENDER6	N/A
2025.339	SLOW_SENDER3	N/A
2026.161	FAST_SENDER	N/A
2027.080	SLOW_SENDER2	N/A
2028.161	FAST_SENDER	N/A
2029.120	SLOW_SENDER4	N/A
2029.870	RECEIVER	SLOW_SENDER4
2030.161	FAST_SENDER	N/A
2031.830	SLOW_SENDER6	N/A
2032.080	SLOW_SENDER2	N/A
2032.161	FAST_SENDER	N/A
2032.339	SLOW_SENDER3	N/A
2032.584	RECEIVER	SLOW_SENDER6
2034.161	FAST_SENDER	N/A
2035.315	SLOW_SENDER4	N/A
2035.907	RECEIVER	SLOW_SENDER2
2040.012	SLOW_SENDER6	N/A
2040.315	SLOW_SENDER4	N/A
2040.985	RECEIVER	FAST_SENDER
2043.342	SLOW_SENDER2	N/A
2043.435	FAST_SENDER	N/A
2044.110	RECEIVER	SLOW_SENDER2
2045.315	SLOW_SENDER4	N/A
2045.435	FAST_SENDER	N/A
2047.012	SLOW_SENDER6	N/A
2047.435	FAST_SENDER	N/A
2049.435	FAST_SENDER	N/A
2050.315	SLOW_SENDER4	N/A
2051.070	RECEIVER	SLOW_SENDER4
2051.435	FAST_SENDER	N/A
2051.550	SLOW_SENDER2	N/A
2052.318	RECEIVER	SLOW_SENDER2
2053.435	FAST_SENDER	N/A
2054.012	SLOW_SENDER6	N/A
2054.762	RECEIVER	SLOW_SENDER6
2055.435	FAST_SENDER	N/A
2056.504	SLOW_SENDER4	N/A
2057.290	RECEIVER	SLOW_SENDER4
2057.435	FAST_SENDER	N/A
2059.728	SLOW_SENDER2	N/A
2060.449	RECEIVER	SLOW_SENDER2
2062.168	SLOW_SENDER6	N/A
2063.588	RECEIVER	FAST_SENDER
2066.490	SLOW_SENDER5	N/A
2066.813	FAST_SENDER	N/A
2068.490	SLOW_SENDER5	N/A
2068.813	FAST_SENDER	N/A
2070.490	SLOW_SENDER5	N/A
2070.813	FAST_SENDER	N/A
2071.813	SLOW_SENDER2	N/A
2071.813	SLOW_SENDER4	N/A
2072.490	SLOW_SENDER5	N/A
2072.813	FAST_SENDER	N/A
2074.490	SLOW_SENDER5	N/A
2074.813	FAST_SENDER	N/A
2076.490	SLOW_SENDER5	N/A
2076.813	SLOW_SENDER4	N/A
2076.813	FAST_SENDER	N/A
2078.490	SLOW_SENDER5	N/A
2078.813	SLOW_SENDER2	N/A
2078.813	FAST_SENDER	N/A
2080.490	SLOW_SENDER5	N/A
2080.813	FAST_SENDER	N/A
2081.813	SLOW_SENDER4	N/A
2082.583	RECEIVER	SLOW_SENDER4
2085.813	SLOW_SENDER2	N/A
2086.598	RECEIVER	SLOW_SENDER2
2090.001	SLOW_SENDER4	N/A
2090.774	RECEIVER	SLOW_SENDER4
2093.636	FAST_SENDER	N/A
2094.041	SLOW_SENDER2	N/A
2094.186	SLOW_SENDER5	N/A
2094.820	RECEIVER	SLOW_SENDER2
2095.495	RECEIVER	SLOW_SENDER5
2098.184	SLOW_SENDER4	N/A
2098.921	RECEIVER	SLOW_SENDER4
2099.938	RECEIVER	FAST_SENDER
2100.929	SLOW_SENDER5	N/A
2101.685	RECEIVER	SLOW_SENDER5
2102.261	SLOW_SENDER2	N/A
2102.344	FAST_SENDER	N/A
2106.368	SLOW_SENDER4	N/A
2107.132	RECEIVER	SLOW_SENDER4
2107.760	SLOW_SENDER7	N/A
2109.108	SLOW_SENDER5	N/A
2109.235	RECEIVER	FAST_SENDER
2111.636	FAST_SENDER	N/A
2113.214	RECEIVER	SLOW_SENDER5
2114.549	SLOW_SENDER4	N/A
2120.629	SLOW_SENDER5	N/A
2122.817	SLOW_SENDER7	N/A
2124.838	FAST_SENDER	N/A
2126.838	FAST_SENDER	N/A
2127.629	SLOW_SENDER5	N/A
2127.817	SLOW_SENDER7	N/A
2128.838	FAST_SENDER	N/A
2130.838	FAST_SENDER	N/A
2132.817	SLOW_SENDER7	N/A
2132.838	FAST_SENDER	N/A
2134.629	SLOW_SENDER5	N/A
2134.838	FAST_SENDER	N/A
2139.587	FAST_SENDER	N/A
2141.587	FAST_SENDER	N/A
2143.587	FAST_SENDER	N/A
2145.587	FAST_SENDER	N/A
2146.561	SLOW_SENDER7	N/A
2147.587	FAST_SENDER	N/A
2149.587	FAST_SENDER	N/A
2151.587	FAST_SENDER	N/A
2153.561	SLOW_SENDER7	N/A
2153.587	FAST_SENDER	N/A
2160.561	SLOW_SENDER7	N/A
2160.680	SLOW_SENDER8	N/A
2166.020	FAST_SENDER	N/A
2173.967	SLOW_SENDER8	N/A
2177.170	SLOW_SENDER1	N/A
2178.579	FAST_SENDER	N/A
2179.170	SLOW_SENDER1	N/A
2180.579	FAST_SENDER	N/A
2181.170	SLOW_SENDER1	N/A
2182.579	FAST_SENDER	N/A
2183.170	SLOW_SENDER1	N/A
2184.579	FAST_SENDER	N/A
2185.170	SLOW_SENDER1	N/A
2186.579	FAST_SENDER	N/A
2186.984	SLOW_SENDER8	N/A
2187.170	SLOW_SENDER1	N/A
2188.579	FAST_SENDER	N/A
2189.170	SLOW_SENDER1	N/A
2190.579	FAST_SENDER	N/A
2191.170	SLOW_SENDER1	N/A
2192.579	FAST_SENDER	N/A
2197.750	SLOW_SENDER3	N/A
2204.747	SLOW_SENDER1	N/A
2205.003	FAST_SENDER	N/A
2207.003	FAST_SENDER	N/A
2209.003	FAST_SENDER	N/A
2209.747	SLOW_SENDER1	N/A
2211.003	FAST_SENDER	N/A
2211.952	SLOW_SENDER3	N/A
2213.003	FAST_SENDER	N/A
2214.747	SLOW_SENDER1	N/A
2216.623	FAST_SENDER	N/A
2218.623	FAST_SENDER	N/A
2219.747	SLOW_SENDER1	N/A
2220.623	FAST_SENDER	N/A
2222.623	FAST_SENDER	N/A
2224.623	FAST_SENDER	N/A
2224.747	SLOW_SENDER1	N/A
2226.623	FAST_SENDER	N/A
2228.623	FAST_SENDER	N/A
2229.130	SLOW_SENDER6	N/A
2229.747	SLOW_SENDER1	N/A
2230.623	FAST_SENDER	N/A
2243.176	SLOW_SENDER6	N/A
2243.190	FAST_SENDER	N/A
2243.370	SLOW_SENDER1	N/A
2245.190	FAST_SENDER	N/A
2248.538	FAST_SENDER	N/A
2250.538	FAST_SENDER	N/A
2252.538	FAST_SENDER	N/A
2254.538	FAST_SENDER	N/A
2256.184	SLOW_SENDER6	N/A
2256.538	FAST_SENDER	N/A
2258.538	FAST_SENDER	N/A
2260.538	FAST_SENDER	N/A
2262.538	FAST_SENDER	N/A
2268.140	SLOW_SENDER2	N/A
2275.173	FAST_SENDER	N/A
2281.440	RECEIVER	FAST_SENDER
2281.920	SLOW_SENDER4	N/A
2282.655	RECEIVER	SLOW_SENDER4
2282.728	SLOW_SENDER2	N/A
2283.488	RECEIVER	SLOW_SENDER2
2283.882	FAST_SENDER	N/A
2284.615	RECEIVER	FAST_SENDER
2285.095	SLOW_SENDER4	N/A
2287.043	FAST_SENDER	N/A
2289.469	RECEIVER	SLOW_SENDER4
2290.917	SLOW_SENDER2	N/A
2294.872	SLOW_SENDER4	N/A
2297.322	RECEIVER	SLOW_SENDER4
2297.917	SLOW_SENDER2	N/A
2300.662	FAST_SENDER	N/A
2301.280	SLOW_SENDER5	N/A
2302.662	FAST_SENDER	N/A
2302.917	SLOW_SENDER2	N/A
2303.709	RECEIVER	SLOW_SENDER2
2304.735	SLOW_SENDER4	N/A
2305.869	RECEIVER	SLOW_SENDER5
2306.576	FAST_SENDER	N/A
2308.576	FAST_SENDER	N/A
2310.576	FAST_SENDER	N/A
2311.120	SLOW_SENDER2	N/A
2311.319	SLOW_SENDER5	N/A
2311.735	SLOW_SENDER4	N/A
2312.576	FAST_SENDER	N/A
2313.470	RECEIVER	SLOW_SENDER5
2315.712	FAST_SENDER	N/A
2317.712	FAST_SENDER	N/A
2318.120	SLOW_SENDER2	N/A
2318.735	SLOW_SENDER4	N/A
2319.712	FAST_SENDER	N/A
2321.712	FAST_SENDER	N/A
2322.751	SLOW_SENDER5	N/A
2323.712	FAST_SENDER	N/A
2325.120	SLOW_SENDER2	N/A
2325.314	RECEIVER	SLOW_SENDER5
2325.735	SLOW_SENDER4	N/A
2326.630	SLOW_SENDER7	N/A
2327.578	FAST_SENDER	N/A
2328.630	SLOW_SENDER7	N/A
2329.578	FAST_SENDER	N/A
2330.120	SLOW_SENDER2	N/A
2330.630	SLOW_SENDER7	N/A
2331.578	FAST_SENDER	N/A
2332.630	SLOW_SENDER7	N/A
2332.735	SLOW_SENDER4	N/A
2333.578	FAST_SENDER	N/A
2334.630	SLOW_SENDER7	N/A
2335.120	SLOW_SENDER2	N/A
2335.578	FAST_SENDER	N/A
2336.630	SLOW_SENDER7	N/A
2337.578	FAST_SENDER	N/A
2337.735	SLOW_SENDER4	N/A
2338.473	RECEIVER	SLOW_SENDER4
2338.630	SLOW_SENDER7	N/A
2339.578	FAST_SENDER	N/A
2340.120	SLOW_SENDER2	N/A
2340.630	SLOW_SENDER7	N/A
2341.380	RECEIVER	SLOW_SENDER7
2341.578	FAST_SENDER	N/A
2343.792	SLOW_SENDER7	N/A
2345.120	SLOW_SENDER2	N/A
2345.853	RECEIVER	SLOW_SENDER2
2345.893	SLOW_SENDER4	N/A
2349.925	RECEIVER	SLOW_SENDER7
2351.265	SLOW_SENDER2	N/A
2351.420	SLOW_SENDER8	N/A
2352.195	RECEIVER	SLOW_SENDER8
2354.093	FAST_SENDER	N/A
2354.599	SLOW_SENDER8	N/A
2356.093	FAST_SENDER	N/A
2356.265	SLOW_SENDER2	N/A
2358.513	RECEIVER	SLOW_SENDER8
2359.014	FAST_SENDER	N/A
2361.014	FAST_SENDER	N/A
2361.265	SLOW_SENDER2	N/A
2363.014	FAST_SENDER	N/A
2363.948	SLOW_SENDER8	N/A
2364.014	SLOW_SENDER7	N/A
2365.014	FAST_SENDER	N/A
2366.265	SLOW_SENDER2	N/A
2366.396	RECEIVER	SLOW_SENDER8
2367.014	FAST_SENDER	N/A
2369.014	FAST_SENDER	N/A
2369.014	SLOW_SENDER7	N/A
2371.014	FAST_SENDER	N/A
2371.265	SLOW_SENDER2	N/A
2373.014	FAST_SENDER	N/A
2373.796	SLOW_SENDER8	N/A
2374.014	SLOW_SENDER7	N/A
2374.546	RECEIVER	SLOW_SENDER8
2375.483	RECEIVER	FAST_SENDER
2376.265	SLOW_SENDER2	N/A
2377.560	RECEIVER	SLOW_SENDER2
2379.211	FAST_SENDER	N/A
2381.170	SLOW_SENDER3	N/A
2381.211	FAST_SENDER	N/A
2381.899	RECEIVER	SLOW_SENDER3
2381.968	SLOW_SENDER8	N/A
2383.007	SLOW_SENDER2	N/A
2383.211	FAST_SENDER	N/A
2384.319	SLOW_SENDER3	N/A
2385.211	FAST_SENDER	N/A
2388.007	SLOW_SENDER2	N/A
2388.376	RECEIVER	SLOW_SENDER3
2388.853	FAST_SENDER	N/A
2388.968	SLOW_SENDER8	N/A
2390.853	FAST_SENDER	N/A
2392.853	FAST_SENDER	N/A
2393.007	SLOW_SENDER2	N/A
2393.822	SLOW_SENDER3	N/A
2393.853	SLOW_SENDER7	N/A
2394.853	FAST_SENDER	N/A
2395.968	SLOW_SENDER8	N/A
2396.065	RECEIVER	SLOW_SENDER3
2396.853	FAST_SENDER	N/A
2398.007	SLOW_SENDER2	N/A
2398.853	FAST_SENDER	N/A
2400.853	SLOW_SENDER7	N/A
2400.853	FAST_SENDER	N/A
2402.853	FAST_SENDER	N/A
2402.968	SLOW_SENDER8	N/A
2403.007	SLOW_SENDER2	N/A
2403.499	SLOW_SENDER3	N/A
2404.274	RECEIVER	SLOW_SENDER3
2405.113	RECEIVER	FAST_SENDER
2408.014	RECEIVER	SLOW_SENDER8
2409.076	FAST_SENDER	N/A
2409.340	SLOW_SENDER1	N/A
2410.115	RECEIVER	SLOW_SENDER1
2411.076	FAST_SENDER	N/A
2411.715	SLOW_SENDER3	N/A
2412.556	SLOW_SENDER1	N/A
2413.076	FAST_SENDER	N/A
2414.076	SLOW_SENDER7	N/A
2416.883	SLOW_SENDER2	N/A
2416.987	FAST_SENDER	N/A
2417.652	RECEIVER	SLOW_SENDER1
2418.715	SLOW_SENDER3	N/A
2418.987	FAST_SENDER	N/A
2420.490	SLOW_SENDER6	N/A
2420.987	FAST_SENDER	N/A
2421.279	RECEIVER	SLOW_SENDER6
2421.987	SLOW_SENDER7	N/A
2422.987	FAST_SENDER	N/A
2423.692	SLOW_SENDER6	N/A
2423.883	SLOW_SENDER2	N/A
2424.987	FAST_SENDER	N/A
2425.090	SLOW_SENDER1	N/A
2425.715	SLOW_SENDER3	N/A
2425.857	RECEIVER	SLOW_SENDER1
2428.015	RECEIVER	SLOW_SENDER6
2430.014	FAST_SENDER	N/A
2430.883	SLOW_SENDER2	N/A
2432.014	FAST_SENDER	N/A
2432.715	SLOW_SENDER3	N/A
2434.014	FAST_SENDER	N/A
2435.014	SLOW_SENDER7	N/A
2435.421	SLOW_SENDER6	N/A
2436.014	FAST_SENDER	N/A
2436.658	SLOW_SENDER1	N/A
2437.883	SLOW_SENDER2	N/A
2438.014	FAST_SENDER	N/A
2439.715	SLOW_SENDER3	N/A
2440.014	FAST_SENDER	N/A
2440.421	SLOW_SENDER6	N/A
2442.014	SLOW_SENDER7	N/A
2442.014	FAST_SENDER	N/A
2443.658	SLOW_SENDER1	N/A
2444.014	FAST_SENDER	N/A
2444.883	SLOW_SENDER2	N/A
2445.421	SLOW_SENDER6	N/A
2445.651	RECEIVER	SLOW_SENDER2
2446.407	RECEIVER	FAST_SENDER
2446.715	SLOW_SENDER3	N/A
2447.476	RECEIVER	SLOW_SENDER3
2449.770	RECEIVER	SLOW_SENDER6
[truncated: 26,235 more rows]
