# Supplementary material for: CATO: Wake-Up reCeiver-bAsed communicaTiOn for Batteryless Devices
Source: Sensors (Basel). 2025 Nov 7;25(22):6813. doi: 10.3390/s25226813 (PMC12655924; doi:10.3390/s25226813)
Supplement: Supplementary file 1 [file sensors-25-06813-s001.zip › File S1_Experimental_and_Simulation_Data/simulation/multiple_les/nodes10/mac_competing_nodes_link_reserve.csv]

time_s	node_id	received_from
2.700	FAST_SENDER	N/A
2.700	SLOW_SENDER1	N/A
2.700	SLOW_SENDER2	N/A
2.700	SLOW_SENDER3	N/A
2.700	SLOW_SENDER4	N/A
2.700	SLOW_SENDER5	N/A
2.700	SLOW_SENDER6	N/A
2.700	SLOW_SENDER7	N/A
2.700	SLOW_SENDER8	N/A
3.445	RECEIVER	SLOW_SENDER3
5.097	RECEIVER	SLOW_SENDER5
5.765	RECEIVER	SLOW_SENDER8
5.868	SLOW_SENDER3	N/A
6.627	RECEIVER	SLOW_SENDER3
8.455	RECEIVER	SLOW_SENDER1
9.298	RECEIVER	SLOW_SENDER4
10.069	SLOW_SENDER8	N/A
10.274	RECEIVER	FAST_SENDER
11.932	RECEIVER	SLOW_SENDER6
12.612	FAST_SENDER	N/A
12.861	RECEIVER	SLOW_SENDER8
12.928	SLOW_SENDER1	N/A
13.283	SLOW_SENDER5	N/A
13.644	RECEIVER	SLOW_SENDER1
14.050	SLOW_SENDER2	N/A
14.328	SLOW_SENDER4	N/A
14.339	SLOW_SENDER7	N/A
14.355	SLOW_SENDER6	N/A
14.587	RECEIVER	SLOW_SENDER5
16.196	RECEIVER	SLOW_SENDER6
16.514	SLOW_SENDER3	N/A
16.851	RECEIVER	SLOW_SENDER2
17.728	RECEIVER	FAST_SENDER
17.781	SLOW_SENDER1	N/A
18.563	RECEIVER	SLOW_SENDER1
20.163	FAST_SENDER	N/A
20.183	RECEIVER	SLOW_SENDER7
20.971	RECEIVER	SLOW_SENDER3
21.890	RECEIVER	SLOW_SENDER4
22.830	RECEIVER	FAST_SENDER
24.893	SLOW_SENDER8	N/A
25.123	SLOW_SENDER5	N/A
25.249	FAST_SENDER	N/A
25.600	SLOW_SENDER7	N/A
25.645	RECEIVER	SLOW_SENDER8
26.272	SLOW_SENDER2	N/A
26.555	RECEIVER	FAST_SENDER
27.328	SLOW_SENDER4	N/A
27.351	RECEIVER	SLOW_SENDER5
28.128	RECEIVER	SLOW_SENDER4
28.447	SLOW_SENDER3	N/A
28.940	SLOW_SENDER6	N/A
29.204	RECEIVER	SLOW_SENDER3
30.246	SLOW_SENDER1	N/A
31.086	SLOW_SENDER8	N/A
31.108	RECEIVER	SLOW_SENDER2
32.802	RECEIVER	SLOW_SENDER7
33.566	SLOW_SENDER4	N/A
33.697	FAST_SENDER	N/A
33.940	SLOW_SENDER6	N/A
34.459	RECEIVER	FAST_SENDER
34.775	SLOW_SENDER5	N/A
35.246	SLOW_SENDER1	N/A
36.086	SLOW_SENDER8	N/A
36.867	FAST_SENDER	N/A
37.644	RECEIVER	FAST_SENDER
38.531	SLOW_SENDER2	N/A
38.566	SLOW_SENDER4	N/A
38.940	SLOW_SENDER6	N/A
40.093	FAST_SENDER	N/A
40.246	SLOW_SENDER1	N/A
40.885	RECEIVER	FAST_SENDER
41.086	SLOW_SENDER8	N/A
41.775	SLOW_SENDER5	N/A
42.467	SLOW_SENDER3	N/A
42.975	SLOW_SENDER7	N/A
43.302	FAST_SENDER	N/A
43.566	SLOW_SENDER4	N/A
43.940	SLOW_SENDER6	N/A
44.019	RECEIVER	FAST_SENDER
45.246	SLOW_SENDER1	N/A
45.531	SLOW_SENDER2	N/A
46.086	SLOW_SENDER8	N/A
46.460	FAST_SENDER	N/A
47.226	RECEIVER	FAST_SENDER
48.566	SLOW_SENDER4	N/A
48.775	SLOW_SENDER5	N/A
48.940	SLOW_SENDER6	N/A
49.347	RECEIVER	SLOW_SENDER4
49.467	SLOW_SENDER3	N/A
49.666	FAST_SENDER	N/A
49.975	SLOW_SENDER7	N/A
50.246	SLOW_SENDER1	N/A
50.459	RECEIVER	FAST_SENDER
51.086	SLOW_SENDER8	N/A
51.213	RECEIVER	SLOW_SENDER6
52.531	SLOW_SENDER2	N/A
52.557	RECEIVER	SLOW_SENDER1
52.864	FAST_SENDER	N/A
54.864	FAST_SENDER	N/A
55.364	RECEIVER	SLOW_SENDER8
56.467	SLOW_SENDER3	N/A
56.864	FAST_SENDER	N/A
56.975	SLOW_SENDER7	N/A
57.356	RECEIVER	SLOW_SENDER5
58.864	FAST_SENDER	N/A
59.531	SLOW_SENDER2	N/A
60.864	FAST_SENDER	N/A
60.982	SLOW_SENDER6	N/A
62.073	SLOW_SENDER1	N/A
62.812	SLOW_SENDER8	N/A
62.864	FAST_SENDER	N/A
63.467	SLOW_SENDER3	N/A
63.863	SLOW_SENDER4	N/A
63.975	SLOW_SENDER7	N/A
64.864	FAST_SENDER	N/A
66.531	SLOW_SENDER2	N/A
66.864	FAST_SENDER	N/A
67.307	RECEIVER	SLOW_SENDER2
67.982	SLOW_SENDER6	N/A
69.061	RECEIVER	FAST_SENDER
69.073	SLOW_SENDER1	N/A
69.812	SLOW_SENDER8	N/A
70.467	SLOW_SENDER3	N/A
70.863	SLOW_SENDER4	N/A
70.975	SLOW_SENDER7	N/A
71.229	RECEIVER	SLOW_SENDER3
71.466	FAST_SENDER	N/A
72.207	RECEIVER	FAST_SENDER
74.722	SLOW_SENDER2	N/A
74.812	SLOW_SENDER8	N/A
74.982	SLOW_SENDER6	N/A
75.262	RECEIVER	SLOW_SENDER7
76.073	SLOW_SENDER1	N/A
76.376	FAST_SENDER	N/A
77.863	SLOW_SENDER4	N/A
78.376	FAST_SENDER	N/A
78.654	SLOW_SENDER3	N/A
79.812	SLOW_SENDER8	N/A
80.376	FAST_SENDER	N/A
81.722	SLOW_SENDER2	N/A
81.982	SLOW_SENDER6	N/A
82.376	FAST_SENDER	N/A
83.073	SLOW_SENDER1	N/A
84.376	FAST_SENDER	N/A
84.812	SLOW_SENDER8	N/A
84.863	SLOW_SENDER4	N/A
85.654	SLOW_SENDER3	N/A
86.376	FAST_SENDER	N/A
88.376	FAST_SENDER	N/A
88.722	SLOW_SENDER2	N/A
88.982	SLOW_SENDER6	N/A
89.437	RECEIVER	SLOW_SENDER2
89.812	SLOW_SENDER8	N/A
90.073	SLOW_SENDER1	N/A
90.376	FAST_SENDER	N/A
90.617	RECEIVER	SLOW_SENDER8
91.313	RECEIVER	SLOW_SENDER6
91.863	SLOW_SENDER4	N/A
92.602	RECEIVER	SLOW_SENDER4
92.654	SLOW_SENDER3	N/A
93.470	RECEIVER	SLOW_SENDER3
94.400	RECEIVER	FAST_SENDER
95.940	RECEIVER	SLOW_SENDER1
96.836	FAST_SENDER	N/A
96.881	SLOW_SENDER2	N/A
98.027	SLOW_SENDER8	N/A
98.750	SLOW_SENDER6	N/A
98.836	FAST_SENDER	N/A
100.008	SLOW_SENDER4	N/A
100.836	FAST_SENDER	N/A
100.884	SLOW_SENDER3	N/A
102.836	FAST_SENDER	N/A
103.027	SLOW_SENDER8	N/A
103.364	SLOW_SENDER1	N/A
103.881	SLOW_SENDER2	N/A
104.102	RECEIVER	SLOW_SENDER1
104.836	FAST_SENDER	N/A
105.750	SLOW_SENDER6	N/A
106.836	FAST_SENDER	N/A
107.008	SLOW_SENDER4	N/A
107.884	SLOW_SENDER3	N/A
108.027	SLOW_SENDER8	N/A
108.742	RECEIVER	SLOW_SENDER8
108.836	FAST_SENDER	N/A
110.836	FAST_SENDER	N/A
110.881	SLOW_SENDER2	N/A
111.591	RECEIVER	FAST_SENDER
112.750	SLOW_SENDER6	N/A
113.524	RECEIVER	SLOW_SENDER6
114.008	SLOW_SENDER4	N/A
114.034	FAST_SENDER	N/A
114.884	SLOW_SENDER3	N/A
116.155	SLOW_SENDER8	N/A
116.229	RECEIVER	SLOW_SENDER2
117.137	RECEIVER	FAST_SENDER
118.224	RECEIVER	SLOW_SENDER4
119.211	RECEIVER	SLOW_SENDER3
119.566	FAST_SENDER	N/A
121.155	SLOW_SENDER8	N/A
121.566	FAST_SENDER	N/A
122.533	SLOW_SENDER6	N/A
123.566	FAST_SENDER	N/A
123.675	SLOW_SENDER2	N/A
125.566	FAST_SENDER	N/A
125.630	SLOW_SENDER4	N/A
126.155	SLOW_SENDER8	N/A
127.566	FAST_SENDER	N/A
129.533	SLOW_SENDER6	N/A
129.566	FAST_SENDER	N/A
130.675	SLOW_SENDER2	N/A
131.155	SLOW_SENDER8	N/A
131.566	FAST_SENDER	N/A
132.630	SLOW_SENDER4	N/A
133.566	FAST_SENDER	N/A
134.312	RECEIVER	FAST_SENDER
136.155	SLOW_SENDER8	N/A
136.533	SLOW_SENDER6	N/A
136.738	FAST_SENDER	N/A
136.900	RECEIVER	SLOW_SENDER8
137.675	SLOW_SENDER2	N/A
138.468	RECEIVER	SLOW_SENDER2
139.257	RECEIVER	FAST_SENDER
139.630	SLOW_SENDER4	N/A
141.687	FAST_SENDER	N/A
143.687	FAST_SENDER	N/A
145.687	FAST_SENDER	N/A
145.895	SLOW_SENDER2	N/A
146.630	SLOW_SENDER4	N/A
147.687	FAST_SENDER	N/A
147.851	SLOW_SENDER8	N/A
149.687	FAST_SENDER	N/A
151.687	FAST_SENDER	N/A
152.895	SLOW_SENDER2	N/A
153.630	SLOW_SENDER4	N/A
153.687	FAST_SENDER	N/A
154.382	RECEIVER	SLOW_SENDER4
154.851	SLOW_SENDER8	N/A
155.687	FAST_SENDER	N/A
158.145	RECEIVER	FAST_SENDER
159.895	SLOW_SENDER2	N/A
160.551	FAST_SENDER	N/A
160.652	RECEIVER	SLOW_SENDER2
161.299	RECEIVER	FAST_SENDER
161.824	SLOW_SENDER4	N/A
161.851	SLOW_SENDER8	N/A
162.603	RECEIVER	SLOW_SENDER4
163.716	FAST_SENDER	N/A
164.504	RECEIVER	FAST_SENDER
166.731	RECEIVER	SLOW_SENDER8
166.935	FAST_SENDER	N/A
168.072	SLOW_SENDER2	N/A
168.935	FAST_SENDER	N/A
170.046	SLOW_SENDER4	N/A
170.935	FAST_SENDER	N/A
172.935	FAST_SENDER	N/A
174.137	SLOW_SENDER8	N/A
174.931	RECEIVER	SLOW_SENDER8
174.935	FAST_SENDER	N/A
175.072	SLOW_SENDER2	N/A
176.935	FAST_SENDER	N/A
177.046	SLOW_SENDER4	N/A
178.935	FAST_SENDER	N/A
180.935	FAST_SENDER	N/A
181.689	RECEIVER	FAST_SENDER
182.072	SLOW_SENDER2	N/A
182.367	SLOW_SENDER8	N/A
182.837	RECEIVER	SLOW_SENDER2
184.046	SLOW_SENDER4	N/A
184.111	FAST_SENDER	N/A
184.842	RECEIVER	SLOW_SENDER4
188.769	RECEIVER	FAST_SENDER
190.285	SLOW_SENDER2	N/A
191.187	FAST_SENDER	N/A
192.269	SLOW_SENDER4	N/A
198.430	SLOW_SENDER2	N/A
199.202	FAST_SENDER	N/A
206.650	FAST_SENDER	N/A
214.767	FAST_SENDER	N/A
220.600	SLOW_SENDER5	N/A
222.417	FAST_SENDER	N/A
231.015	FAST_SENDER	N/A
231.913	SLOW_SENDER5	N/A
238.710	SLOW_SENDER7	N/A
239.855	FAST_SENDER	N/A
241.855	FAST_SENDER	N/A
243.855	FAST_SENDER	N/A
245.543	SLOW_SENDER5	N/A
245.855	FAST_SENDER	N/A
247.855	FAST_SENDER	N/A
249.105	SLOW_SENDER7	N/A
249.855	FAST_SENDER	N/A
251.855	FAST_SENDER	N/A
253.855	FAST_SENDER	N/A
255.855	FAST_SENDER	N/A
257.855	FAST_SENDER	N/A
259.855	FAST_SENDER	N/A
261.855	FAST_SENDER	N/A
261.939	SLOW_SENDER7	N/A
263.855	FAST_SENDER	N/A
265.855	FAST_SENDER	N/A
267.840	SLOW_SENDER1	N/A
274.727	FAST_SENDER	N/A
277.880	SLOW_SENDER1	N/A
282.790	SLOW_SENDER3	N/A
282.976	FAST_SENDER	N/A
284.790	SLOW_SENDER3	N/A
286.790	SLOW_SENDER3	N/A
288.790	SLOW_SENDER3	N/A
290.568	FAST_SENDER	N/A
290.790	SLOW_SENDER3	N/A
292.175	SLOW_SENDER1	N/A
292.790	SLOW_SENDER3	N/A
294.790	SLOW_SENDER3	N/A
296.790	SLOW_SENDER3	N/A
297.785	FAST_SENDER	N/A
303.140	SLOW_SENDER6	N/A
305.271	FAST_SENDER	N/A
307.623	SLOW_SENDER3	N/A
313.563	FAST_SENDER	N/A
314.383	SLOW_SENDER6	N/A
315.563	FAST_SENDER	N/A
317.563	FAST_SENDER	N/A
319.383	SLOW_SENDER6	N/A
319.563	FAST_SENDER	N/A
320.081	SLOW_SENDER3	N/A
321.563	FAST_SENDER	N/A
323.563	FAST_SENDER	N/A
324.383	SLOW_SENDER6	N/A
325.563	FAST_SENDER	N/A
327.563	FAST_SENDER	N/A
329.383	SLOW_SENDER6	N/A
335.492	FAST_SENDER	N/A
337.492	FAST_SENDER	N/A
339.492	FAST_SENDER	N/A
341.492	FAST_SENDER	N/A
342.591	SLOW_SENDER6	N/A
343.492	FAST_SENDER	N/A
345.492	FAST_SENDER	N/A
346.740	SLOW_SENDER8	N/A
347.492	FAST_SENDER	N/A
349.492	FAST_SENDER	N/A
353.895	RECEIVER	FAST_SENDER
356.327	FAST_SENDER	N/A
357.096	RECEIVER	FAST_SENDER
357.648	SLOW_SENDER8	N/A
358.431	RECEIVER	SLOW_SENDER8
358.740	SLOW_SENDER4	N/A
359.494	RECEIVER	SLOW_SENDER4
359.513	FAST_SENDER	N/A
360.254	RECEIVER	FAST_SENDER
361.904	SLOW_SENDER4	N/A
362.675	RECEIVER	SLOW_SENDER4
362.680	FAST_SENDER	N/A
362.820	SLOW_SENDER2	N/A
363.421	RECEIVER	FAST_SENDER
364.137	RECEIVER	SLOW_SENDER2
365.097	SLOW_SENDER4	N/A
365.828	FAST_SENDER	N/A
365.845	RECEIVER	SLOW_SENDER4
365.861	SLOW_SENDER8	N/A
366.557	SLOW_SENDER2	N/A
366.574	RECEIVER	FAST_SENDER
368.753	RECEIVER	SLOW_SENDER2
368.992	FAST_SENDER	N/A
369.753	RECEIVER	FAST_SENDER
371.259	SLOW_SENDER4	N/A
371.585	RECEIVER	SLOW_SENDER8
372.153	FAST_SENDER	N/A
374.153	FAST_SENDER	N/A
374.161	SLOW_SENDER2	N/A
376.153	FAST_SENDER	N/A
376.259	SLOW_SENDER4	N/A
378.153	FAST_SENDER	N/A
379.013	SLOW_SENDER8	N/A
379.161	SLOW_SENDER2	N/A
379.807	RECEIVER	SLOW_SENDER8
380.153	FAST_SENDER	N/A
381.259	SLOW_SENDER4	N/A
382.153	FAST_SENDER	N/A
383.259	SLOW_SENDER4	N/A
384.059	RECEIVER	SLOW_SENDER4
384.153	FAST_SENDER	N/A
384.161	SLOW_SENDER2	N/A
386.153	FAST_SENDER	N/A
386.930	RECEIVER	FAST_SENDER
387.225	SLOW_SENDER8	N/A
389.161	SLOW_SENDER2	N/A
389.360	FAST_SENDER	N/A
389.485	SLOW_SENDER4	N/A
389.957	RECEIVER	SLOW_SENDER2
390.651	RECEIVER	FAST_SENDER
392.017	RECEIVER	SLOW_SENDER4
393.084	FAST_SENDER	N/A
393.816	RECEIVER	FAST_SENDER
395.399	SLOW_SENDER2	N/A
396.158	RECEIVER	SLOW_SENDER2
396.240	FAST_SENDER	N/A
397.024	RECEIVER	FAST_SENDER
399.435	FAST_SENDER	N/A
399.438	SLOW_SENDER4	N/A
400.216	RECEIVER	FAST_SENDER
401.598	SLOW_SENDER2	N/A
402.143	RECEIVER	SLOW_SENDER4
402.660	FAST_SENDER	N/A
402.925	RECEIVER	SLOW_SENDER2
405.626	RECEIVER	FAST_SENDER
408.075	FAST_SENDER	N/A
408.865	RECEIVER	FAST_SENDER
409.546	SLOW_SENDER4	N/A
410.010	SLOW_SENDER5	N/A
410.321	RECEIVER	SLOW_SENDER4
411.274	FAST_SENDER	N/A
412.021	RECEIVER	FAST_SENDER
412.300	SLOW_SENDER2	N/A
413.036	RECEIVER	SLOW_SENDER2
414.127	RECEIVER	SLOW_SENDER5
414.421	FAST_SENDER	N/A
416.421	FAST_SENDER	N/A
418.421	FAST_SENDER	N/A
419.546	SLOW_SENDER5	N/A
420.421	FAST_SENDER	N/A
420.483	SLOW_SENDER2	N/A
422.421	FAST_SENDER	N/A
424.421	FAST_SENDER	N/A
424.546	SLOW_SENDER5	N/A
426.380	SLOW_SENDER7	N/A
426.421	FAST_SENDER	N/A
427.147	RECEIVER	SLOW_SENDER7
427.483	SLOW_SENDER2	N/A
428.421	FAST_SENDER	N/A
429.193	RECEIVER	FAST_SENDER
429.546	SLOW_SENDER5	N/A
429.597	SLOW_SENDER7	N/A
430.376	RECEIVER	SLOW_SENDER7
431.546	SLOW_SENDER5	N/A
431.629	FAST_SENDER	N/A
432.309	RECEIVER	SLOW_SENDER5
432.825	SLOW_SENDER7	N/A
433.554	RECEIVER	SLOW_SENDER7
434.344	RECEIVER	FAST_SENDER
434.483	SLOW_SENDER2	N/A
435.250	RECEIVER	SLOW_SENDER2
436.755	FAST_SENDER	N/A
437.553	RECEIVER	FAST_SENDER
437.711	SLOW_SENDER5	N/A
438.445	RECEIVER	SLOW_SENDER5
438.978	SLOW_SENDER7	N/A
439.966	FAST_SENDER	N/A
441.099	RECEIVER	SLOW_SENDER7
442.398	RECEIVER	FAST_SENDER
442.685	SLOW_SENDER2	N/A
443.488	RECEIVER	SLOW_SENDER2
443.845	SLOW_SENDER5	N/A
444.626	RECEIVER	SLOW_SENDER5
444.842	FAST_SENDER	N/A
445.586	RECEIVER	FAST_SENDER
446.525	SLOW_SENDER7	N/A
447.320	RECEIVER	SLOW_SENDER7
450.047	SLOW_SENDER5	N/A
450.810	RECEIVER	SLOW_SENDER5
450.892	SLOW_SENDER2	N/A
453.982	FAST_SENDER	N/A
454.744	RECEIVER	FAST_SENDER
456.490	SLOW_SENDER1	N/A
456.569	SLOW_SENDER7	N/A
457.158	FAST_SENDER	N/A
457.254	RECEIVER	SLOW_SENDER1
458.227	SLOW_SENDER5	N/A
458.995	RECEIVER	SLOW_SENDER5
459.158	FAST_SENDER	N/A
459.686	SLOW_SENDER1	N/A
461.158	FAST_SENDER	N/A
461.686	SLOW_SENDER1	N/A
463.158	FAST_SENDER	N/A
463.686	SLOW_SENDER1	N/A
465.158	FAST_SENDER	N/A
465.686	SLOW_SENDER1	N/A
467.158	FAST_SENDER	N/A
467.686	SLOW_SENDER1	N/A
469.158	FAST_SENDER	N/A
469.686	SLOW_SENDER1	N/A
471.158	FAST_SENDER	N/A
471.686	SLOW_SENDER1	N/A
473.158	FAST_SENDER	N/A
473.686	SLOW_SENDER1	N/A
475.158	FAST_SENDER	N/A
475.686	SLOW_SENDER1	N/A
483.630	FAST_SENDER	N/A
485.300	SLOW_SENDER3	N/A
485.630	FAST_SENDER	N/A
487.630	FAST_SENDER	N/A
489.411	SLOW_SENDER1	N/A
489.630	FAST_SENDER	N/A
491.630	FAST_SENDER	N/A
493.630	FAST_SENDER	N/A
495.523	SLOW_SENDER3	N/A
495.630	FAST_SENDER	N/A
497.630	FAST_SENDER	N/A
499.630	FAST_SENDER	N/A
500.523	SLOW_SENDER3	N/A
501.630	FAST_SENDER	N/A
503.630	FAST_SENDER	N/A
505.523	SLOW_SENDER3	N/A
505.630	FAST_SENDER	N/A
507.630	FAST_SENDER	N/A
508.000	SLOW_SENDER6	N/A
510.523	SLOW_SENDER3	N/A
516.322	FAST_SENDER	N/A
518.322	FAST_SENDER	N/A
520.322	FAST_SENDER	N/A
521.528	SLOW_SENDER6	N/A
522.322	FAST_SENDER	N/A
523.749	SLOW_SENDER3	N/A
524.322	FAST_SENDER	N/A
526.322	FAST_SENDER	N/A
526.528	SLOW_SENDER6	N/A
528.322	FAST_SENDER	N/A
530.322	FAST_SENDER	N/A
531.528	SLOW_SENDER6	N/A
537.662	FAST_SENDER	N/A
539.662	FAST_SENDER	N/A
541.662	FAST_SENDER	N/A
543.450	SLOW_SENDER8	N/A
543.662	FAST_SENDER	N/A
544.450	SLOW_SENDER6	N/A
545.662	FAST_SENDER	N/A
547.662	FAST_SENDER	N/A
549.662	FAST_SENDER	N/A
551.662	FAST_SENDER	N/A
554.225	SLOW_SENDER8	N/A
559.244	FAST_SENDER	N/A
561.244	FAST_SENDER	N/A
563.244	FAST_SENDER	N/A
565.244	FAST_SENDER	N/A
566.651	SLOW_SENDER8	N/A
567.244	FAST_SENDER	N/A
569.244	FAST_SENDER	N/A
571.244	FAST_SENDER	N/A
573.244	FAST_SENDER	N/A
578.280	SLOW_SENDER4	N/A
580.862	FAST_SENDER	N/A
588.221	FAST_SENDER	N/A
588.664	SLOW_SENDER4	N/A
596.236	FAST_SENDER	N/A
598.236	FAST_SENDER	N/A
600.236	FAST_SENDER	N/A
601.823	SLOW_SENDER4	N/A
602.236	FAST_SENDER	N/A
604.236	FAST_SENDER	N/A
606.236	FAST_SENDER	N/A
608.236	FAST_SENDER	N/A
610.236	FAST_SENDER	N/A
617.790	SLOW_SENDER2	N/A
618.053	FAST_SENDER	N/A
622.875	RECEIVER	SLOW_SENDER2
624.190	SLOW_SENDER7	N/A
624.955	RECEIVER	SLOW_SENDER7
625.469	FAST_SENDER	N/A
626.233	RECEIVER	FAST_SENDER
627.371	SLOW_SENDER7	N/A
627.790	SLOW_SENDER5	N/A
628.115	RECEIVER	SLOW_SENDER7
628.313	SLOW_SENDER2	N/A
628.675	FAST_SENDER	N/A
629.084	RECEIVER	SLOW_SENDER2
630.577	RECEIVER	SLOW_SENDER5
633.149	RECEIVER	FAST_SENDER
635.238	SLOW_SENDER7	N/A
635.570	FAST_SENDER	N/A
635.956	RECEIVER	SLOW_SENDER7
637.570	FAST_SENDER	N/A
637.797	SLOW_SENDER5	N/A
638.579	RECEIVER	SLOW_SENDER5
639.570	FAST_SENDER	N/A
641.386	SLOW_SENDER7	N/A
641.570	FAST_SENDER	N/A
641.855	SLOW_SENDER2	N/A
642.161	RECEIVER	SLOW_SENDER7
643.570	FAST_SENDER	N/A
644.022	SLOW_SENDER5	N/A
645.570	FAST_SENDER	N/A
646.190	RECEIVER	SLOW_SENDER5
647.570	FAST_SENDER	N/A
649.570	FAST_SENDER	N/A
650.329	RECEIVER	FAST_SENDER
651.645	SLOW_SENDER7	N/A
652.385	RECEIVER	SLOW_SENDER7
652.779	FAST_SENDER	N/A
653.517	RECEIVER	FAST_SENDER
653.591	SLOW_SENDER5	N/A
654.318	RECEIVER	SLOW_SENDER5
655.925	FAST_SENDER	N/A
656.718	RECEIVER	FAST_SENDER
658.320	SLOW_SENDER1	N/A
659.070	RECEIVER	SLOW_SENDER1
659.131	FAST_SENDER	N/A
659.804	SLOW_SENDER7	N/A
659.920	RECEIVER	FAST_SENDER
661.481	SLOW_SENDER1	N/A
661.729	SLOW_SENDER5	N/A
662.217	RECEIVER	SLOW_SENDER7
662.364	FAST_SENDER	N/A
663.138	RECEIVER	FAST_SENDER
664.181	RECEIVER	SLOW_SENDER5
665.585	FAST_SENDER	N/A
666.240	RECEIVER	SLOW_SENDER1
667.585	FAST_SENDER	N/A
669.585	FAST_SENDER	N/A
669.632	SLOW_SENDER7	N/A
671.585	FAST_SENDER	N/A
671.641	SLOW_SENDER1	N/A
672.427	RECEIVER	SLOW_SENDER1
673.585	FAST_SENDER	N/A
675.585	FAST_SENDER	N/A
676.632	SLOW_SENDER7	N/A
677.585	FAST_SENDER	N/A
679.585	FAST_SENDER	N/A
679.831	SLOW_SENDER1	N/A
680.404	RECEIVER	FAST_SENDER
681.961	RECEIVER	SLOW_SENDER1
682.809	FAST_SENDER	N/A
683.561	RECEIVER	FAST_SENDER
683.632	SLOW_SENDER7	N/A
684.361	RECEIVER	SLOW_SENDER7
685.985	FAST_SENDER	N/A
686.760	RECEIVER	FAST_SENDER
688.980	SLOW_SENDER3	N/A
689.184	FAST_SENDER	N/A
689.379	SLOW_SENDER1	N/A
689.754	RECEIVER	SLOW_SENDER3
690.493	RECEIVER	FAST_SENDER
691.763	SLOW_SENDER7	N/A
692.080	RECEIVER	SLOW_SENDER1
692.905	FAST_SENDER	N/A
693.773	SLOW_SENDER3	N/A
694.905	FAST_SENDER	N/A
695.773	SLOW_SENDER3	N/A
696.905	FAST_SENDER	N/A
697.773	SLOW_SENDER3	N/A
698.905	FAST_SENDER	N/A
699.773	SLOW_SENDER3	N/A
700.905	FAST_SENDER	N/A
701.773	SLOW_SENDER3	N/A
701.930	SLOW_SENDER1	N/A
702.905	FAST_SENDER	N/A
703.773	SLOW_SENDER3	N/A
704.905	FAST_SENDER	N/A
705.773	SLOW_SENDER3	N/A
706.905	FAST_SENDER	N/A
707.773	SLOW_SENDER3	N/A
708.905	FAST_SENDER	N/A
709.640	RECEIVER	FAST_SENDER
709.773	SLOW_SENDER3	N/A
709.980	SLOW_SENDER6	N/A
710.576	RECEIVER	SLOW_SENDER3
711.276	RECEIVER	SLOW_SENDER6
712.083	FAST_SENDER	N/A
712.872	RECEIVER	FAST_SENDER
713.022	SLOW_SENDER3	N/A
713.698	SLOW_SENDER6	N/A
713.754	RECEIVER	SLOW_SENDER3
714.432	RECEIVER	SLOW_SENDER6
715.288	FAST_SENDER	N/A
716.096	RECEIVER	FAST_SENDER
716.838	SLOW_SENDER6	N/A
717.572	RECEIVER	SLOW_SENDER6
718.536	FAST_SENDER	N/A
719.184	SLOW_SENDER3	N/A
719.308	RECEIVER	FAST_SENDER
721.737	FAST_SENDER	N/A
721.739	RECEIVER	SLOW_SENDER3
722.518	RECEIVER	FAST_SENDER
722.986	SLOW_SENDER6	N/A
723.764	RECEIVER	SLOW_SENDER6
724.963	FAST_SENDER	N/A
725.755	RECEIVER	FAST_SENDER
728.200	FAST_SENDER	N/A
728.972	RECEIVER	FAST_SENDER
729.158	SLOW_SENDER3	N/A
729.178	SLOW_SENDER6	N/A
730.910	SLOW_SENDER8	N/A
731.401	FAST_SENDER	N/A
737.399	SLOW_SENDER3	N/A
740.175	FAST_SENDER	N/A
741.932	SLOW_SENDER8	N/A
742.175	FAST_SENDER	N/A
743.052	SLOW_SENDER6	N/A
744.175	FAST_SENDER	N/A
744.399	SLOW_SENDER3	N/A
746.175	FAST_SENDER	N/A
746.932	SLOW_SENDER8	N/A
748.175	FAST_SENDER	N/A
750.175	FAST_SENDER	N/A
751.399	SLOW_SENDER3	N/A
751.932	SLOW_SENDER8	N/A
752.175	FAST_SENDER	N/A
754.175	FAST_SENDER	N/A
756.175	FAST_SENDER	N/A
756.932	SLOW_SENDER8	N/A
758.175	FAST_SENDER	N/A
760.175	FAST_SENDER	N/A
761.932	SLOW_SENDER8	N/A
762.175	FAST_SENDER	N/A
764.175	FAST_SENDER	N/A
766.175	FAST_SENDER	N/A
766.320	SLOW_SENDER4	N/A
766.932	SLOW_SENDER8	N/A
768.175	FAST_SENDER	N/A
771.932	SLOW_SENDER8	N/A
776.398	FAST_SENDER	N/A
776.779	SLOW_SENDER4	N/A
778.398	FAST_SENDER	N/A
780.398	FAST_SENDER	N/A
781.779	SLOW_SENDER4	N/A
782.398	FAST_SENDER	N/A
784.398	FAST_SENDER	N/A
784.499	SLOW_SENDER8	N/A
786.398	FAST_SENDER	N/A
786.779	SLOW_SENDER4	N/A
788.398	FAST_SENDER	N/A
790.398	FAST_SENDER	N/A
791.779	SLOW_SENDER4	N/A
792.398	FAST_SENDER	N/A
794.398	FAST_SENDER	N/A
796.398	FAST_SENDER	N/A
796.779	SLOW_SENDER4	N/A
798.398	FAST_SENDER	N/A
800.398	FAST_SENDER	N/A
801.779	SLOW_SENDER4	N/A
802.398	FAST_SENDER	N/A
806.410	SLOW_SENDER2	N/A
806.779	SLOW_SENDER4	N/A
809.925	FAST_SENDER	N/A
811.925	FAST_SENDER	N/A
813.925	FAST_SENDER	N/A
815.925	FAST_SENDER	N/A
817.925	FAST_SENDER	N/A
817.958	SLOW_SENDER2	N/A
819.323	SLOW_SENDER4	N/A
819.925	FAST_SENDER	N/A
821.925	FAST_SENDER	N/A
822.958	SLOW_SENDER2	N/A
823.925	FAST_SENDER	N/A
827.958	SLOW_SENDER2	N/A
830.440	SLOW_SENDER5	N/A
831.592	FAST_SENDER	N/A
832.958	SLOW_SENDER2	N/A
839.556	FAST_SENDER	N/A
843.689	SLOW_SENDER5	N/A
846.670	SLOW_SENDER2	N/A
847.011	FAST_SENDER	N/A
848.689	SLOW_SENDER5	N/A
853.689	SLOW_SENDER5	N/A
854.652	FAST_SENDER	N/A
856.652	FAST_SENDER	N/A
858.130	SLOW_SENDER7	N/A
858.300	SLOW_SENDER1	N/A
858.652	FAST_SENDER	N/A
858.689	SLOW_SENDER5	N/A
860.652	FAST_SENDER	N/A
862.652	FAST_SENDER	N/A
863.689	SLOW_SENDER5	N/A
864.652	FAST_SENDER	N/A
866.652	FAST_SENDER	N/A
868.652	FAST_SENDER	N/A
868.689	SLOW_SENDER5	N/A
869.145	SLOW_SENDER1	N/A
869.281	SLOW_SENDER7	N/A
877.359	FAST_SENDER	N/A
879.359	FAST_SENDER	N/A
881.359	FAST_SENDER	N/A
882.196	SLOW_SENDER1	N/A
883.359	FAST_SENDER	N/A
883.439	SLOW_SENDER7	N/A
883.716	SLOW_SENDER5	N/A
885.359	FAST_SENDER	N/A
887.359	FAST_SENDER	N/A
889.196	SLOW_SENDER1	N/A
889.359	FAST_SENDER	N/A
890.716	SLOW_SENDER5	N/A
891.359	FAST_SENDER	N/A
893.645	RECEIVER	FAST_SENDER
896.049	FAST_SENDER	N/A
896.196	SLOW_SENDER1	N/A
896.797	RECEIVER	FAST_SENDER
897.548	RECEIVER	SLOW_SENDER1
897.716	SLOW_SENDER5	N/A
898.429	RECEIVER	SLOW_SENDER5
899.221	FAST_SENDER	N/A
899.962	RECEIVER	FAST_SENDER
902.408	FAST_SENDER	N/A
903.202	RECEIVER	FAST_SENDER
904.991	SLOW_SENDER1	N/A
905.634	FAST_SENDER	N/A
905.750	RECEIVER	SLOW_SENDER1
905.876	SLOW_SENDER5	N/A
906.654	RECEIVER	SLOW_SENDER5
908.050	RECEIVER	FAST_SENDER
908.510	SLOW_SENDER6	N/A
909.249	RECEIVER	SLOW_SENDER6
910.460	FAST_SENDER	N/A
911.654	SLOW_SENDER6	N/A
912.397	RECEIVER	SLOW_SENDER6
913.196	SLOW_SENDER1	N/A
913.933	RECEIVER	SLOW_SENDER1
914.063	SLOW_SENDER5	N/A
914.787	RECEIVER	SLOW_SENDER5
914.818	SLOW_SENDER6	N/A
915.558	RECEIVER	SLOW_SENDER6
917.943	FAST_SENDER	N/A
918.726	RECEIVER	FAST_SENDER
920.760	SLOW_SENDER3	N/A
921.001	SLOW_SENDER6	N/A
921.176	FAST_SENDER	N/A
921.491	RECEIVER	SLOW_SENDER3
922.187	SLOW_SENDER5	N/A
923.438	RECEIVER	FAST_SENDER
923.915	SLOW_SENDER3	N/A
924.663	RECEIVER	SLOW_SENDER3
925.647	RECEIVER	SLOW_SENDER6
927.094	SLOW_SENDER3	N/A
929.094	SLOW_SENDER3	N/A
929.755	FAST_SENDER	N/A
931.094	SLOW_SENDER3	N/A
931.755	FAST_SENDER	N/A
933.078	SLOW_SENDER6	N/A
933.094	SLOW_SENDER3	N/A
933.755	FAST_SENDER	N/A
933.821	RECEIVER	SLOW_SENDER6
935.094	SLOW_SENDER3	N/A
935.755	FAST_SENDER	N/A
937.094	SLOW_SENDER3	N/A
937.755	FAST_SENDER	N/A
939.094	SLOW_SENDER3	N/A
939.755	FAST_SENDER	N/A
941.094	SLOW_SENDER3	N/A
941.250	SLOW_SENDER6	N/A
941.755	FAST_SENDER	N/A
942.574	RECEIVER	SLOW_SENDER6
943.292	RECEIVER	SLOW_SENDER3
943.755	FAST_SENDER	N/A
944.543	RECEIVER	FAST_SENDER
946.967	FAST_SENDER	N/A
947.707	RECEIVER	FAST_SENDER
948.699	SLOW_SENDER3	N/A
950.005	SLOW_SENDER6	N/A
950.147	FAST_SENDER	N/A
950.790	SLOW_SENDER8	N/A
950.807	RECEIVER	SLOW_SENDER6
953.490	RECEIVER	SLOW_SENDER8
954.296	RECEIVER	FAST_SENDER
955.533	RECEIVER	SLOW_SENDER3
955.940	SLOW_SENDER8	N/A
956.708	FAST_SENDER	N/A
957.940	SLOW_SENDER8	N/A
958.708	FAST_SENDER	N/A
959.940	SLOW_SENDER8	N/A
959.994	SLOW_SENDER6	N/A
960.708	FAST_SENDER	N/A
961.940	SLOW_SENDER8	N/A
962.708	FAST_SENDER	N/A
962.934	SLOW_SENDER3	N/A
963.739	RECEIVER	SLOW_SENDER3
963.940	SLOW_SENDER8	N/A
964.708	FAST_SENDER	N/A
965.940	SLOW_SENDER8	N/A
966.708	FAST_SENDER	N/A
967.940	SLOW_SENDER8	N/A
968.708	FAST_SENDER	N/A
969.940	SLOW_SENDER8	N/A
970.708	FAST_SENDER	N/A
970.710	RECEIVER	SLOW_SENDER8
971.165	SLOW_SENDER3	N/A
971.474	RECEIVER	FAST_SENDER
976.037	FAST_SENDER	N/A
976.145	SLOW_SENDER8	N/A
976.826	RECEIVER	FAST_SENDER
978.961	RECEIVER	SLOW_SENDER8
979.242	FAST_SENDER	N/A
979.988	RECEIVER	FAST_SENDER
982.409	FAST_SENDER	N/A
983.162	RECEIVER	FAST_SENDER
985.590	SLOW_SENDER4	N/A
985.592	FAST_SENDER	N/A
986.383	SLOW_SENDER8	N/A
986.883	RECEIVER	FAST_SENDER
988.518	RECEIVER	SLOW_SENDER4
989.331	FAST_SENDER	N/A
990.424	RECEIVER	SLOW_SENDER8
990.955	SLOW_SENDER4	N/A
991.331	FAST_SENDER	N/A
991.729	RECEIVER	SLOW_SENDER4
993.331	FAST_SENDER	N/A
995.331	FAST_SENDER	N/A
997.133	SLOW_SENDER4	N/A
997.331	FAST_SENDER	N/A
997.854	SLOW_SENDER8	N/A
997.894	RECEIVER	SLOW_SENDER4
998.647	RECEIVER	SLOW_SENDER8
999.331	FAST_SENDER	N/A
1001.331	FAST_SENDER	N/A
1003.306	SLOW_SENDER4	N/A
1003.331	FAST_SENDER	N/A
1004.066	RECEIVER	SLOW_SENDER4
1006.093	SLOW_SENDER8	N/A
1008.551	FAST_SENDER	N/A
1011.477	SLOW_SENDER4	N/A
1012.940	SLOW_SENDER2	N/A
1016.784	FAST_SENDER	N/A
1018.784	FAST_SENDER	N/A
1020.784	FAST_SENDER	N/A
1022.784	FAST_SENDER	N/A
1023.380	SLOW_SENDER2	N/A
1024.784	FAST_SENDER	N/A
1026.784	FAST_SENDER	N/A
1028.380	SLOW_SENDER2	N/A
1028.784	FAST_SENDER	N/A
1030.784	FAST_SENDER	N/A
1033.380	SLOW_SENDER2	N/A
1038.380	SLOW_SENDER2	N/A
1038.520	FAST_SENDER	N/A
1047.009	FAST_SENDER	N/A
1047.680	SLOW_SENDER7	N/A
1049.009	FAST_SENDER	N/A
1051.009	FAST_SENDER	N/A
1051.270	SLOW_SENDER2	N/A
1053.009	FAST_SENDER	N/A
1055.009	FAST_SENDER	N/A
1057.009	FAST_SENDER	N/A
1058.312	SLOW_SENDER7	N/A
1059.009	FAST_SENDER	N/A
1061.009	FAST_SENDER	N/A
1063.009	FAST_SENDER	N/A
1065.009	FAST_SENDER	N/A
1067.009	FAST_SENDER	N/A
1069.009	FAST_SENDER	N/A
1070.672	SLOW_SENDER7	N/A
1071.009	FAST_SENDER	N/A
1073.009	FAST_SENDER	N/A
1075.009	FAST_SENDER	N/A
1077.530	SLOW_SENDER1	N/A
1082.574	FAST_SENDER	N/A
1086.500	SLOW_SENDER5	N/A
1089.104	SLOW_SENDER1	N/A
1091.234	FAST_SENDER	N/A
1097.419	SLOW_SENDER5	N/A
1099.592	FAST_SENDER	N/A
1101.592	FAST_SENDER	N/A
1103.592	FAST_SENDER	N/A
1103.648	SLOW_SENDER1	N/A
1105.592	FAST_SENDER	N/A
1107.592	FAST_SENDER	N/A
1109.592	FAST_SENDER	N/A
1110.310	SLOW_SENDER5	N/A
1110.648	SLOW_SENDER1	N/A
1111.592	FAST_SENDER	N/A
1113.592	FAST_SENDER	N/A
1115.592	FAST_SENDER	N/A
1116.470	SLOW_SENDER6	N/A
1117.648	SLOW_SENDER1	N/A
1123.528	FAST_SENDER	N/A
1127.237	SLOW_SENDER6	N/A
1131.800	FAST_SENDER	N/A
1133.800	FAST_SENDER	N/A
1135.800	FAST_SENDER	N/A
1137.270	SLOW_SENDER3	N/A
1137.800	FAST_SENDER	N/A
1139.800	FAST_SENDER	N/A
1140.226	SLOW_SENDER6	N/A
1141.800	FAST_SENDER	N/A
1143.800	FAST_SENDER	N/A
1145.800	FAST_SENDER	N/A
1148.233	SLOW_SENDER3	N/A
1153.608	FAST_SENDER	N/A
1155.608	FAST_SENDER	N/A
1157.608	FAST_SENDER	N/A
1159.608	FAST_SENDER	N/A
1160.298	SLOW_SENDER3	N/A
1161.608	FAST_SENDER	N/A
1163.608	FAST_SENDER	N/A
1165.608	FAST_SENDER	N/A
1167.608	FAST_SENDER	N/A
1169.748	RECEIVER	FAST_SENDER
1171.410	SLOW_SENDER8	N/A
1172.162	FAST_SENDER	N/A
1172.196	RECEIVER	SLOW_SENDER8
1172.963	RECEIVER	FAST_SENDER
1174.616	SLOW_SENDER8	N/A
1175.362	RECEIVER	SLOW_SENDER8
1175.399	FAST_SENDER	N/A
1176.181	RECEIVER	FAST_SENDER
1177.799	SLOW_SENDER8	N/A
1178.558	RECEIVER	SLOW_SENDER8
1178.581	FAST_SENDER	N/A
1179.290	RECEIVER	FAST_SENDER
1181.713	FAST_SENDER	N/A
1182.491	RECEIVER	FAST_SENDER
1182.670	SLOW_SENDER4	N/A
1183.454	RECEIVER	SLOW_SENDER4
1183.977	SLOW_SENDER8	N/A
1184.748	RECEIVER	SLOW_SENDER8
1184.924	FAST_SENDER	N/A
1185.692	RECEIVER	FAST_SENDER
1185.897	SLOW_SENDER4	N/A
1186.697	RECEIVER	SLOW_SENDER4
1188.105	FAST_SENDER	N/A
1188.891	RECEIVER	FAST_SENDER
1189.117	SLOW_SENDER4	N/A
1189.881	RECEIVER	SLOW_SENDER4
1190.163	SLOW_SENDER8	N/A
1191.299	FAST_SENDER	N/A
1192.090	RECEIVER	FAST_SENDER
1195.305	SLOW_SENDER4	N/A
1195.372	RECEIVER	SLOW_SENDER8
1196.227	FAST_SENDER	N/A
1198.227	FAST_SENDER	N/A
1200.227	FAST_SENDER	N/A
1200.305	SLOW_SENDER4	N/A
1202.227	FAST_SENDER	N/A
1202.787	SLOW_SENDER8	N/A
1203.543	RECEIVER	SLOW_SENDER8
1204.227	FAST_SENDER	N/A
1205.305	SLOW_SENDER4	N/A
1206.227	FAST_SENDER	N/A
1207.305	SLOW_SENDER4	N/A
1208.027	RECEIVER	SLOW_SENDER4
1208.227	FAST_SENDER	N/A
1210.227	FAST_SENDER	N/A
1210.961	RECEIVER	FAST_SENDER
1210.990	SLOW_SENDER8	N/A
1211.747	RECEIVER	SLOW_SENDER8
1213.405	FAST_SENDER	N/A
1213.463	SLOW_SENDER4	N/A
1214.172	RECEIVER	FAST_SENDER
1216.610	FAST_SENDER	N/A
1216.810	SLOW_SENDER2	N/A
1217.908	RECEIVER	FAST_SENDER
1218.810	SLOW_SENDER2	N/A
1219.193	SLOW_SENDER8	N/A
1219.835	RECEIVER	SLOW_SENDER4
1220.348	FAST_SENDER	N/A
1220.810	SLOW_SENDER2	N/A
1222.348	FAST_SENDER	N/A
1222.810	SLOW_SENDER2	N/A
1224.348	FAST_SENDER	N/A
1224.810	SLOW_SENDER2	N/A
1226.348	FAST_SENDER	N/A
1226.810	SLOW_SENDER2	N/A
1227.276	SLOW_SENDER4	N/A
1227.996	RECEIVER	SLOW_SENDER4
1228.348	FAST_SENDER	N/A
1228.810	SLOW_SENDER2	N/A
1230.348	FAST_SENDER	N/A
1230.810	SLOW_SENDER2	N/A
1231.596	RECEIVER	SLOW_SENDER2
1232.348	FAST_SENDER	N/A
1234.017	SLOW_SENDER2	N/A
1234.348	FAST_SENDER	N/A
1235.200	SLOW_SENDER7	N/A
1235.410	SLOW_SENDER4	N/A
1235.973	RECEIVER	SLOW_SENDER7
1237.447	RECEIVER	FAST_SENDER
1238.335	RECEIVER	SLOW_SENDER2
1238.387	SLOW_SENDER7	N/A
1239.878	FAST_SENDER	N/A
1240.387	SLOW_SENDER7	N/A
1241.878	FAST_SENDER	N/A
1242.387	SLOW_SENDER7	N/A
1243.782	SLOW_SENDER2	N/A
1243.878	FAST_SENDER	N/A
1244.387	SLOW_SENDER7	N/A
1244.534	RECEIVER	SLOW_SENDER2
1245.878	FAST_SENDER	N/A
1246.387	SLOW_SENDER7	N/A
1247.878	FAST_SENDER	N/A
1248.387	SLOW_SENDER7	N/A
1249.878	FAST_SENDER	N/A
1250.387	SLOW_SENDER7	N/A
1251.878	FAST_SENDER	N/A
1251.978	SLOW_SENDER2	N/A
1252.387	SLOW_SENDER7	N/A
1252.774	RECEIVER	SLOW_SENDER2
1253.878	FAST_SENDER	N/A
1254.501	RECEIVER	SLOW_SENDER7
1255.182	RECEIVER	FAST_SENDER
1257.611	FAST_SENDER	N/A
1259.611	FAST_SENDER	N/A
1259.920	SLOW_SENDER7	N/A
1261.611	FAST_SENDER	N/A
1261.920	SLOW_SENDER7	N/A
1263.611	FAST_SENDER	N/A
1263.920	SLOW_SENDER7	N/A
1264.240	SLOW_SENDER2	N/A
1265.030	RECEIVER	SLOW_SENDER2
1265.611	FAST_SENDER	N/A
1265.920	SLOW_SENDER7	N/A
1267.611	FAST_SENDER	N/A
1267.920	SLOW_SENDER7	N/A
1269.611	FAST_SENDER	N/A
1269.920	SLOW_SENDER7	N/A
1271.611	FAST_SENDER	N/A
1271.920	SLOW_SENDER7	N/A
1272.450	SLOW_SENDER2	N/A
1273.173	RECEIVER	SLOW_SENDER2
1274.614	RECEIVER	SLOW_SENDER7
1274.690	SLOW_SENDER5	N/A
1275.459	RECEIVER	SLOW_SENDER5
1277.627	RECEIVER	FAST_SENDER
1277.905	SLOW_SENDER5	N/A
1280.042	SLOW_SENDER7	N/A
1280.061	FAST_SENDER	N/A
1280.599	SLOW_SENDER2	N/A
1283.420	SLOW_SENDER1	N/A
1289.783	FAST_SENDER	N/A
1290.524	SLOW_SENDER5	N/A
1291.783	FAST_SENDER	N/A
1293.783	FAST_SENDER	N/A
1294.172	SLOW_SENDER7	N/A
1295.783	FAST_SENDER	N/A
1297.079	SLOW_SENDER1	N/A
1297.524	SLOW_SENDER5	N/A
1297.783	FAST_SENDER	N/A
1299.783	FAST_SENDER	N/A
1301.172	SLOW_SENDER7	N/A
1301.783	FAST_SENDER	N/A
1303.783	FAST_SENDER	N/A
1304.079	SLOW_SENDER1	N/A
1304.524	SLOW_SENDER5	N/A
1304.750	SLOW_SENDER6	N/A
1308.172	SLOW_SENDER7	N/A
1309.079	SLOW_SENDER1	N/A
1311.815	FAST_SENDER	N/A
1313.815	FAST_SENDER	N/A
1314.079	SLOW_SENDER1	N/A
1315.172	SLOW_SENDER7	N/A
1315.815	FAST_SENDER	N/A
1316.437	SLOW_SENDER6	N/A
1317.815	FAST_SENDER	N/A
1319.079	SLOW_SENDER1	N/A
1319.815	FAST_SENDER	N/A
1321.437	SLOW_SENDER6	N/A
1321.815	FAST_SENDER	N/A
1322.172	SLOW_SENDER7	N/A
1323.815	FAST_SENDER	N/A
1324.079	SLOW_SENDER1	N/A
1325.815	FAST_SENDER	N/A
1326.437	SLOW_SENDER6	N/A
1327.815	FAST_SENDER	N/A
1328.759	SLOW_SENDER3	N/A
1329.815	FAST_SENDER	N/A
1330.759	SLOW_SENDER3	N/A
1331.437	SLOW_SENDER6	N/A
1331.815	FAST_SENDER	N/A
1332.759	SLOW_SENDER3	N/A
1333.815	FAST_SENDER	N/A
1334.759	SLOW_SENDER3	N/A
1335.815	FAST_SENDER	N/A
1336.437	SLOW_SENDER6	N/A
1336.718	SLOW_SENDER1	N/A
1336.759	SLOW_SENDER3	N/A
1337.815	FAST_SENDER	N/A
1338.759	SLOW_SENDER3	N/A
1339.815	FAST_SENDER	N/A
1340.759	SLOW_SENDER3	N/A
1341.437	SLOW_SENDER6	N/A
1341.815	FAST_SENDER	N/A
1342.759	SLOW_SENDER3	N/A
1343.718	SLOW_SENDER1	N/A
1346.437	SLOW_SENDER6	N/A
1349.450	FAST_SENDER	N/A
1350.718	SLOW_SENDER1	N/A
1357.461	FAST_SENDER	N/A
1359.051	SLOW_SENDER3	N/A
1359.200	SLOW_SENDER6	N/A
1359.461	FAST_SENDER	N/A
1361.461	FAST_SENDER	N/A
1363.461	FAST_SENDER	N/A
1364.051	SLOW_SENDER3	N/A
1365.461	FAST_SENDER	N/A
1366.200	SLOW_SENDER6	N/A
1367.461	FAST_SENDER	N/A
1369.051	SLOW_SENDER3	N/A
1369.461	FAST_SENDER	N/A
1371.461	FAST_SENDER	N/A
1373.200	SLOW_SENDER6	N/A
1374.051	SLOW_SENDER3	N/A
1375.650	SLOW_SENDER8	N/A
1379.903	FAST_SENDER	N/A
1381.903	FAST_SENDER	N/A
1383.903	FAST_SENDER	N/A
1385.903	FAST_SENDER	N/A
1386.142	SLOW_SENDER8	N/A
1387.903	FAST_SENDER	N/A
1388.760	SLOW_SENDER3	N/A
1389.903	FAST_SENDER	N/A
1391.142	SLOW_SENDER8	N/A
1391.903	FAST_SENDER	N/A
1393.903	FAST_SENDER	N/A
1395.903	FAST_SENDER	N/A
1396.142	SLOW_SENDER8	N/A
1397.903	FAST_SENDER	N/A
1399.903	FAST_SENDER	N/A
1401.142	SLOW_SENDER8	N/A
1401.150	SLOW_SENDER4	N/A
1401.903	FAST_SENDER	N/A
1403.903	FAST_SENDER	N/A
1405.903	FAST_SENDER	N/A
1406.142	SLOW_SENDER8	N/A
1411.142	SLOW_SENDER8	N/A
1413.687	FAST_SENDER	N/A
1414.359	SLOW_SENDER4	N/A
1422.215	FAST_SENDER	N/A
1424.215	FAST_SENDER	N/A
1424.942	SLOW_SENDER8	N/A
1426.215	FAST_SENDER	N/A
1427.002	SLOW_SENDER4	N/A
1428.215	FAST_SENDER	N/A
1430.215	FAST_SENDER	N/A
1431.942	SLOW_SENDER8	N/A
1432.215	FAST_SENDER	N/A
1434.215	FAST_SENDER	N/A
1436.215	FAST_SENDER	N/A
1438.942	SLOW_SENDER8	N/A
1441.532	RECEIVER	FAST_SENDER
1443.959	FAST_SENDER	N/A
1445.959	FAST_SENDER	N/A
1446.250	SLOW_SENDER2	N/A
1447.070	RECEIVER	SLOW_SENDER2
1447.959	FAST_SENDER	N/A
1449.959	FAST_SENDER	N/A
1451.317	SLOW_SENDER2	N/A
1451.959	FAST_SENDER	N/A
1452.077	RECEIVER	SLOW_SENDER2
1453.959	FAST_SENDER	N/A
1455.959	FAST_SENDER	N/A
1457.959	FAST_SENDER	N/A
1458.687	RECEIVER	FAST_SENDER
1458.911	SLOW_SENDER2	N/A
1459.674	RECEIVER	SLOW_SENDER2
1461.125	FAST_SENDER	N/A
1461.906	RECEIVER	FAST_SENDER
1464.341	FAST_SENDER	N/A
1465.128	RECEIVER	FAST_SENDER
1467.099	SLOW_SENDER2	N/A
1467.575	FAST_SENDER	N/A
1467.857	RECEIVER	SLOW_SENDER2
1471.624	RECEIVER	FAST_SENDER
1474.043	FAST_SENDER	N/A
1474.410	SLOW_SENDER5	N/A
1475.190	RECEIVER	SLOW_SENDER5
1476.043	FAST_SENDER	N/A
1477.597	SLOW_SENDER5	N/A
1478.043	FAST_SENDER	N/A
1478.356	RECEIVER	SLOW_SENDER5
1480.043	FAST_SENDER	N/A
1480.761	SLOW_SENDER5	N/A
1480.779	SLOW_SENDER2	N/A
1481.539	RECEIVER	SLOW_SENDER5
1482.043	FAST_SENDER	N/A
1484.043	FAST_SENDER	N/A
1486.043	FAST_SENDER	N/A
1486.977	SLOW_SENDER5	N/A
1487.748	RECEIVER	SLOW_SENDER5
1488.043	FAST_SENDER	N/A
1488.795	RECEIVER	FAST_SENDER
1489.280	SLOW_SENDER7	N/A
1490.574	RECEIVER	SLOW_SENDER7
1491.217	FAST_SENDER	N/A
1493.023	SLOW_SENDER7	N/A
1493.217	FAST_SENDER	N/A
1495.023	SLOW_SENDER7	N/A
1495.217	FAST_SENDER	N/A
1497.023	SLOW_SENDER7	N/A
1497.217	FAST_SENDER	N/A
1499.023	SLOW_SENDER7	N/A
1499.217	FAST_SENDER	N/A
1500.262	SLOW_SENDER5	N/A
1501.020	RECEIVER	SLOW_SENDER5
1501.023	SLOW_SENDER7	N/A
1501.217	FAST_SENDER	N/A
1503.023	SLOW_SENDER7	N/A
1503.217	FAST_SENDER	N/A
1505.023	SLOW_SENDER7	N/A
1505.217	FAST_SENDER	N/A
1506.018	RECEIVER	FAST_SENDER
1507.023	SLOW_SENDER7	N/A
1508.426	SLOW_SENDER5	N/A
1508.432	FAST_SENDER	N/A
1509.181	RECEIVER	SLOW_SENDER5
1510.415	RECEIVER	SLOW_SENDER7
1511.302	RECEIVER	FAST_SENDER
1513.711	FAST_SENDER	N/A
1514.447	RECEIVER	FAST_SENDER
1515.816	SLOW_SENDER7	N/A
1516.584	RECEIVER	SLOW_SENDER7
1516.599	SLOW_SENDER5	N/A
1516.895	FAST_SENDER	N/A
1517.378	RECEIVER	SLOW_SENDER5
1518.880	SLOW_SENDER1	N/A
1519.535	RECEIVER	FAST_SENDER
1521.559	RECEIVER	SLOW_SENDER1
1521.937	FAST_SENDER	N/A
1522.020	SLOW_SENDER7	N/A
1522.708	RECEIVER	FAST_SENDER
1524.004	SLOW_SENDER1	N/A
1525.130	FAST_SENDER	N/A
1526.409	RECEIVER	SLOW_SENDER1
1528.509	RECEIVER	FAST_SENDER
1530.936	FAST_SENDER	N/A
1532.936	FAST_SENDER	N/A
1534.936	FAST_SENDER	N/A
1536.206	SLOW_SENDER7	N/A
1536.936	FAST_SENDER	N/A
1537.121	SLOW_SENDER1	N/A
1538.936	FAST_SENDER	N/A
1540.470	SLOW_SENDER6	N/A
1540.936	FAST_SENDER	N/A
1541.220	RECEIVER	SLOW_SENDER6
1542.936	FAST_SENDER	N/A
1543.206	SLOW_SENDER7	N/A
1543.662	SLOW_SENDER6	N/A
1544.121	SLOW_SENDER1	N/A
1544.445	RECEIVER	SLOW_SENDER6
1544.936	FAST_SENDER	N/A
1545.715	RECEIVER	FAST_SENDER
1546.859	SLOW_SENDER6	N/A
1547.587	RECEIVER	SLOW_SENDER6
1548.141	FAST_SENDER	N/A
1548.865	RECEIVER	FAST_SENDER
1550.206	SLOW_SENDER7	N/A
1551.121	SLOW_SENDER1	N/A
1551.312	FAST_SENDER	N/A
1552.022	RECEIVER	FAST_SENDER
1553.032	SLOW_SENDER6	N/A
1554.881	RECEIVER	SLOW_SENDER6
1555.070	SLOW_SENDER3	N/A
1556.098	FAST_SENDER	N/A
1556.484	RECEIVER	SLOW_SENDER1
1557.070	SLOW_SENDER3	N/A
1558.098	FAST_SENDER	N/A
1559.070	SLOW_SENDER3	N/A
1560.098	FAST_SENDER	N/A
1560.301	SLOW_SENDER6	N/A
1561.070	SLOW_SENDER3	N/A
1562.098	FAST_SENDER	N/A
1563.070	SLOW_SENDER3	N/A
1563.889	SLOW_SENDER1	N/A
1564.098	FAST_SENDER	N/A
1564.675	RECEIVER	SLOW_SENDER1
1565.070	SLOW_SENDER3	N/A
1565.301	SLOW_SENDER6	N/A
1566.098	FAST_SENDER	N/A
1567.070	SLOW_SENDER3	N/A
1568.098	FAST_SENDER	N/A
1569.070	SLOW_SENDER3	N/A
1569.836	RECEIVER	SLOW_SENDER3
1570.098	FAST_SENDER	N/A
1570.301	SLOW_SENDER6	N/A
1570.871	RECEIVER	FAST_SENDER
1572.096	SLOW_SENDER1	N/A
1572.275	SLOW_SENDER3	N/A
1572.850	RECEIVER	SLOW_SENDER1
1573.305	FAST_SENDER	N/A
1574.058	RECEIVER	FAST_SENDER
1575.301	SLOW_SENDER6	N/A
1575.975	RECEIVER	SLOW_SENDER3
1580.301	SLOW_SENDER6	N/A
1580.466	FAST_SENDER	N/A
1581.391	SLOW_SENDER3	N/A
1582.164	RECEIVER	SLOW_SENDER3
1582.466	FAST_SENDER	N/A
1584.466	FAST_SENDER	N/A
1585.301	SLOW_SENDER6	N/A
1586.466	FAST_SENDER	N/A
1588.466	FAST_SENDER	N/A
1589.604	SLOW_SENDER3	N/A
1590.301	SLOW_SENDER6	N/A
1590.389	RECEIVER	SLOW_SENDER3
1590.466	FAST_SENDER	N/A
1591.090	RECEIVER	SLOW_SENDER6
1591.320	SLOW_SENDER4	N/A
1592.103	RECEIVER	SLOW_SENDER4
1592.466	FAST_SENDER	N/A
1594.466	FAST_SENDER	N/A
1594.503	SLOW_SENDER4	N/A
1595.203	RECEIVER	FAST_SENDER
1596.526	SLOW_SENDER6	N/A
1597.318	RECEIVER	SLOW_SENDER6
1597.604	FAST_SENDER	N/A
1597.830	SLOW_SENDER3	N/A
1598.335	RECEIVER	FAST_SENDER
1600.393	RECEIVER	SLOW_SENDER3
1600.782	FAST_SENDER	N/A
1602.723	SLOW_SENDER6	N/A
1602.782	FAST_SENDER	N/A
1603.520	RECEIVER	SLOW_SENDER6
1604.782	FAST_SENDER	N/A
1606.770	SLOW_SENDER8	N/A
1606.782	FAST_SENDER	N/A
1607.518	RECEIVER	SLOW_SENDER8
1607.790	SLOW_SENDER4	N/A
1607.808	SLOW_SENDER3	N/A
1608.782	FAST_SENDER	N/A
1609.963	SLOW_SENDER8	N/A
1610.782	FAST_SENDER	N/A
1610.963	SLOW_SENDER6	N/A
1612.782	FAST_SENDER	N/A
1614.782	FAST_SENDER	N/A
1616.539	SLOW_SENDER3	N/A
1616.782	FAST_SENDER	N/A
1618.782	FAST_SENDER	N/A
1620.782	FAST_SENDER	N/A
1622.782	FAST_SENDER	N/A
1623.399	SLOW_SENDER8	N/A
1623.539	SLOW_SENDER3	N/A
1624.782	FAST_SENDER	N/A
1626.782	FAST_SENDER	N/A
1628.782	FAST_SENDER	N/A
1630.399	SLOW_SENDER8	N/A
1630.539	SLOW_SENDER3	N/A
1636.037	FAST_SENDER	N/A
1637.399	SLOW_SENDER8	N/A
1638.037	FAST_SENDER	N/A
1640.037	FAST_SENDER	N/A
1642.037	FAST_SENDER	N/A
1644.037	FAST_SENDER	N/A
1644.399	SLOW_SENDER8	N/A
1645.310	SLOW_SENDER2	N/A
1646.037	FAST_SENDER	N/A
1648.037	FAST_SENDER	N/A
1649.399	SLOW_SENDER8	N/A
1650.037	FAST_SENDER	N/A
1656.203	SLOW_SENDER2	N/A
1657.844	FAST_SENDER	N/A
1659.844	FAST_SENDER	N/A
1661.203	SLOW_SENDER2	N/A
1661.844	FAST_SENDER	N/A
1663.024	SLOW_SENDER8	N/A
1663.844	FAST_SENDER	N/A
1665.844	FAST_SENDER	N/A
1666.203	SLOW_SENDER2	N/A
1667.844	FAST_SENDER	N/A
1669.844	FAST_SENDER	N/A
1671.203	SLOW_SENDER2	N/A
1671.844	FAST_SENDER	N/A
1679.676	FAST_SENDER	N/A
1680.950	SLOW_SENDER5	N/A
1681.676	FAST_SENDER	N/A
1683.676	FAST_SENDER	N/A
1683.836	SLOW_SENDER2	N/A
1685.676	FAST_SENDER	N/A
1687.676	FAST_SENDER	N/A
1689.676	FAST_SENDER	N/A
1691.074	SLOW_SENDER5	N/A
1691.676	FAST_SENDER	N/A
1695.715	FAST_SENDER	N/A
1697.715	FAST_SENDER	N/A
1699.715	FAST_SENDER	N/A
1701.715	FAST_SENDER	N/A
1703.666	SLOW_SENDER5	N/A
1703.715	FAST_SENDER	N/A
1705.715	FAST_SENDER	N/A
1707.715	FAST_SENDER	N/A
1709.715	FAST_SENDER	N/A
1716.190	SLOW_SENDER7	N/A
1717.470	FAST_SENDER	N/A
1726.438	FAST_SENDER	N/A
1729.699	SLOW_SENDER7	N/A
1734.889	FAST_SENDER	N/A
1736.420	SLOW_SENDER1	N/A
1736.889	FAST_SENDER	N/A
1738.889	FAST_SENDER	N/A
1740.889	FAST_SENDER	N/A
1742.824	SLOW_SENDER7	N/A
1742.889	FAST_SENDER	N/A
1744.889	FAST_SENDER	N/A
1746.889	FAST_SENDER	N/A
1747.028	SLOW_SENDER1	N/A
1748.889	FAST_SENDER	N/A
1757.209	FAST_SENDER	N/A
1759.209	FAST_SENDER	N/A
1760.362	SLOW_SENDER1	N/A
1761.209	FAST_SENDER	N/A
1763.209	FAST_SENDER	N/A
1765.209	FAST_SENDER	N/A
1767.209	FAST_SENDER	N/A
1769.209	FAST_SENDER	N/A
1771.209	FAST_SENDER	N/A
1771.969	RECEIVER	FAST_SENDER
1774.371	FAST_SENDER	N/A
1775.152	RECEIVER	FAST_SENDER
1775.980	SLOW_SENDER4	N/A
1776.719	RECEIVER	SLOW_SENDER4
1777.565	FAST_SENDER	N/A
1778.316	RECEIVER	FAST_SENDER
1779.160	SLOW_SENDER4	N/A
1779.918	RECEIVER	SLOW_SENDER4
1780.766	FAST_SENDER	N/A
1780.810	SLOW_SENDER6	N/A
1783.251	RECEIVER	SLOW_SENDER6
1785.627	RECEIVER	FAST_SENDER
1785.694	SLOW_SENDER6	N/A
1786.462	RECEIVER	SLOW_SENDER6
1786.835	SLOW_SENDER4	N/A
1787.602	RECEIVER	SLOW_SENDER4
1788.041	FAST_SENDER	N/A
1788.804	RECEIVER	FAST_SENDER
1791.234	FAST_SENDER	N/A
1791.874	SLOW_SENDER6	N/A
1791.990	RECEIVER	FAST_SENDER
1793.036	SLOW_SENDER4	N/A
1793.800	RECEIVER	SLOW_SENDER4
1797.398	RECEIVER	SLOW_SENDER6
1797.540	SLOW_SENDER3	N/A
1798.057	FAST_SENDER	N/A
1799.540	SLOW_SENDER3	N/A
1800.057	FAST_SENDER	N/A
1801.540	SLOW_SENDER3	N/A
1802.057	FAST_SENDER	N/A
1803.540	SLOW_SENDER3	N/A
1804.057	FAST_SENDER	N/A
1804.811	SLOW_SENDER6	N/A
1805.540	SLOW_SENDER3	N/A
1805.544	SLOW_SENDER4	N/A
1806.057	FAST_SENDER	N/A
1807.540	SLOW_SENDER3	N/A
1808.057	FAST_SENDER	N/A
1809.540	SLOW_SENDER3	N/A
1810.057	FAST_SENDER	N/A
1811.540	SLOW_SENDER3	N/A
1811.811	SLOW_SENDER6	N/A
1812.057	FAST_SENDER	N/A
1812.305	RECEIVER	SLOW_SENDER3
1812.544	SLOW_SENDER4	N/A
1814.122	RECEIVER	FAST_SENDER
1816.523	FAST_SENDER	N/A
1817.219	SLOW_SENDER3	N/A
1817.264	RECEIVER	FAST_SENDER
1818.505	RECEIVER	SLOW_SENDER3
1818.811	SLOW_SENDER6	N/A
1819.544	SLOW_SENDER4	N/A
1819.576	RECEIVER	SLOW_SENDER6
1819.704	FAST_SENDER	N/A
1820.340	RECEIVER	SLOW_SENDER4
1822.276	RECEIVER	FAST_SENDER
1823.921	SLOW_SENDER3	N/A
1824.666	RECEIVER	SLOW_SENDER3
1824.686	FAST_SENDER	N/A
1825.456	RECEIVER	FAST_SENDER
1827.026	SLOW_SENDER6	N/A
1827.778	SLOW_SENDER4	N/A
1827.798	RECEIVER	SLOW_SENDER6
1827.895	FAST_SENDER	N/A
1827.900	SLOW_SENDER8	N/A
1828.516	RECEIVER	SLOW_SENDER4
1829.189	RECEIVER	FAST_SENDER
1830.106	SLOW_SENDER3	N/A
1831.422	RECEIVER	SLOW_SENDER8
1831.616	FAST_SENDER	N/A
1832.358	RECEIVER	FAST_SENDER
1833.024	RECEIVER	SLOW_SENDER3
1834.794	FAST_SENDER	N/A
1835.242	SLOW_SENDER6	N/A
1835.570	RECEIVER	FAST_SENDER
1835.938	SLOW_SENDER4	N/A
1836.724	RECEIVER	SLOW_SENDER4
1836.853	SLOW_SENDER8	N/A
1837.623	RECEIVER	SLOW_SENDER8
1840.467	SLOW_SENDER3	N/A
1841.226	FAST_SENDER	N/A
1841.264	RECEIVER	SLOW_SENDER3
1841.964	RECEIVER	FAST_SENDER
1843.064	SLOW_SENDER8	N/A
1843.824	RECEIVER	SLOW_SENDER8
1844.160	SLOW_SENDER4	N/A
1844.369	FAST_SENDER	N/A
1844.927	RECEIVER	SLOW_SENDER4
1845.684	RECEIVER	FAST_SENDER
1848.132	FAST_SENDER	N/A
1848.688	SLOW_SENDER3	N/A
1848.865	RECEIVER	FAST_SENDER
1849.266	SLOW_SENDER8	N/A
1849.690	SLOW_SENDER2	N/A
1850.014	RECEIVER	SLOW_SENDER8
1851.282	FAST_SENDER	N/A
1851.525	RECEIVER	SLOW_SENDER3
1852.327	SLOW_SENDER4	N/A
1854.273	RECEIVER	SLOW_SENDER2
1855.159	RECEIVER	FAST_SENDER
1857.593	FAST_SENDER	N/A
1859.593	FAST_SENDER	N/A
1859.682	SLOW_SENDER2	N/A
1860.420	RECEIVER	SLOW_SENDER2
1860.931	SLOW_SENDER3	N/A
1861.593	FAST_SENDER	N/A
1861.703	RECEIVER	SLOW_SENDER3
1863.593	FAST_SENDER	N/A
1864.510	SLOW_SENDER8	N/A
1865.593	FAST_SENDER	N/A
1865.859	SLOW_SENDER2	N/A
1866.591	RECEIVER	SLOW_SENDER2
1867.593	FAST_SENDER	N/A
1868.090	SLOW_SENDER5	N/A
1868.859	RECEIVER	SLOW_SENDER5
1869.593	FAST_SENDER	N/A
1871.270	SLOW_SENDER5	N/A
1871.510	SLOW_SENDER8	N/A
1871.593	FAST_SENDER	N/A
1878.510	SLOW_SENDER8	N/A
1879.109	SLOW_SENDER2	N/A
1879.362	FAST_SENDER	N/A
1881.362	FAST_SENDER	N/A
1883.362	FAST_SENDER	N/A
1884.109	SLOW_SENDER2	N/A
1884.686	SLOW_SENDER5	N/A
1885.362	FAST_SENDER	N/A
1885.510	SLOW_SENDER8	N/A
1889.182	FAST_SENDER	N/A
1891.182	FAST_SENDER	N/A
1892.182	SLOW_SENDER2	N/A
1892.510	SLOW_SENDER8	N/A
1893.182	FAST_SENDER	N/A
1895.182	FAST_SENDER	N/A
1897.182	SLOW_SENDER2	N/A
1897.182	FAST_SENDER	N/A
1899.182	FAST_SENDER	N/A
1899.510	SLOW_SENDER8	N/A
1901.182	FAST_SENDER	N/A
1902.182	SLOW_SENDER2	N/A
1903.182	FAST_SENDER	N/A
1906.510	SLOW_SENDER8	N/A
1907.170	SLOW_SENDER7	N/A
1907.182	SLOW_SENDER2	N/A
1911.176	FAST_SENDER	N/A
1913.176	FAST_SENDER	N/A
1915.176	FAST_SENDER	N/A
1917.176	FAST_SENDER	N/A
1919.090	SLOW_SENDER7	N/A
1919.176	FAST_SENDER	N/A
1921.176	FAST_SENDER	N/A
1921.765	SLOW_SENDER2	N/A
1923.176	FAST_SENDER	N/A
1924.090	SLOW_SENDER7	N/A
1924.800	SLOW_SENDER1	N/A
1925.176	FAST_SENDER	N/A
1928.765	SLOW_SENDER2	N/A
1929.090	SLOW_SENDER7	N/A
1934.090	SLOW_SENDER7	N/A
1934.090	FAST_SENDER	N/A
1935.765	SLOW_SENDER2	N/A
1936.453	SLOW_SENDER1	N/A
1942.194	FAST_SENDER	N/A
1944.194	FAST_SENDER	N/A
1946.194	FAST_SENDER	N/A
1948.194	FAST_SENDER	N/A
1948.969	SLOW_SENDER7	N/A
1950.194	FAST_SENDER	N/A
1950.577	SLOW_SENDER1	N/A
1952.194	FAST_SENDER	N/A
1954.194	FAST_SENDER	N/A
1955.969	SLOW_SENDER7	N/A
1956.194	FAST_SENDER	N/A
1957.577	SLOW_SENDER1	N/A
1962.969	SLOW_SENDER7	N/A
1963.733	FAST_SENDER	N/A
1964.577	SLOW_SENDER1	N/A
1971.925	FAST_SENDER	N/A
1973.925	FAST_SENDER	N/A
1975.925	FAST_SENDER	N/A
1977.925	FAST_SENDER	N/A
1979.925	FAST_SENDER	N/A
1981.925	FAST_SENDER	N/A
1983.925	FAST_SENDER	N/A
1985.925	FAST_SENDER	N/A
1993.602	FAST_SENDER	N/A
2001.108	FAST_SENDER	N/A
2001.550	SLOW_SENDER6	N/A
2008.729	FAST_SENDER	N/A
2014.749	SLOW_SENDER6	N/A
2016.538	FAST_SENDER	N/A
2017.790	SLOW_SENDER4	N/A
2019.790	SLOW_SENDER4	N/A
2021.790	SLOW_SENDER4	N/A
2023.790	SLOW_SENDER4	N/A
2025.287	FAST_SENDER	N/A
2025.300	SLOW_SENDER3	N/A
2025.790	SLOW_SENDER4	N/A
2027.287	FAST_SENDER	N/A
2027.658	SLOW_SENDER6	N/A
2027.790	SLOW_SENDER4	N/A
2029.287	FAST_SENDER	N/A
2029.790	SLOW_SENDER4	N/A
2031.287	FAST_SENDER	N/A
2031.790	SLOW_SENDER4	N/A
2033.287	FAST_SENDER	N/A
2034.255	RECEIVER	SLOW_SENDER4
2035.287	FAST_SENDER	N/A
2036.392	SLOW_SENDER3	N/A
2036.699	SLOW_SENDER4	N/A
2037.287	FAST_SENDER	N/A
2040.404	RECEIVER	SLOW_SENDER3
2041.264	FAST_SENDER	N/A
2042.646	RECEIVER	SLOW_SENDER4
2043.264	FAST_SENDER	N/A
2045.264	FAST_SENDER	N/A
2047.264	FAST_SENDER	N/A
2047.849	SLOW_SENDER3	N/A
2049.264	FAST_SENDER	N/A
2049.724	SLOW_SENDER4	N/A
2051.264	FAST_SENDER	N/A
2053.264	FAST_SENDER	N/A
2053.400	SLOW_SENDER5	N/A
2054.157	RECEIVER	SLOW_SENDER5
2054.849	SLOW_SENDER3	N/A
2055.264	FAST_SENDER	N/A
2056.033	RECEIVER	FAST_SENDER
2056.594	SLOW_SENDER5	N/A
2056.724	SLOW_SENDER4	N/A
2057.381	RECEIVER	SLOW_SENDER5
2058.433	FAST_SENDER	N/A
2059.178	RECEIVER	FAST_SENDER
2059.816	SLOW_SENDER5	N/A
2060.542	RECEIVER	SLOW_SENDER5
2061.582	FAST_SENDER	N/A
2061.849	SLOW_SENDER3	N/A
2062.335	RECEIVER	FAST_SENDER
2063.724	SLOW_SENDER4	N/A
2063.946	RECEIVER	SLOW_SENDER3
2064.783	FAST_SENDER	N/A
2065.552	RECEIVER	FAST_SENDER
2065.966	SLOW_SENDER5	N/A
2066.741	RECEIVER	SLOW_SENDER5
2068.351	FAST_SENDER	N/A
2069.622	RECEIVER	SLOW_SENDER4
2070.351	FAST_SENDER	N/A
2071.380	SLOW_SENDER3	N/A
2072.167	SLOW_SENDER5	N/A
2072.351	FAST_SENDER	N/A
2074.351	FAST_SENDER	N/A
2075.610	SLOW_SENDER8	N/A
2076.351	FAST_SENDER	N/A
2076.394	RECEIVER	SLOW_SENDER8
2077.167	SLOW_SENDER5	N/A
2078.351	FAST_SENDER	N/A
2078.380	SLOW_SENDER3	N/A
2078.825	SLOW_SENDER8	N/A
2079.586	RECEIVER	SLOW_SENDER8
2080.351	FAST_SENDER	N/A
2082.004	SLOW_SENDER8	N/A
2082.167	SLOW_SENDER5	N/A
2082.351	FAST_SENDER	N/A
2082.776	RECEIVER	SLOW_SENDER8
2085.380	SLOW_SENDER3	N/A
2086.170	RECEIVER	SLOW_SENDER3
2087.167	SLOW_SENDER5	N/A
2087.926	RECEIVER	SLOW_SENDER5
2089.953	SLOW_SENDER8	N/A
2090.829	FAST_SENDER	N/A
2092.829	FAST_SENDER	N/A
2093.367	SLOW_SENDER5	N/A
2094.829	FAST_SENDER	N/A
2094.953	SLOW_SENDER8	N/A
2096.829	FAST_SENDER	N/A
2098.367	SLOW_SENDER5	N/A
2098.829	FAST_SENDER	N/A
2099.953	SLOW_SENDER8	N/A
2100.829	FAST_SENDER	N/A
2102.829	FAST_SENDER	N/A
2103.367	SLOW_SENDER5	N/A
2104.210	SLOW_SENDER2	N/A
2104.829	FAST_SENDER	N/A
2104.953	SLOW_SENDER8	N/A
2105.564	RECEIVER	FAST_SENDER
2106.224	RECEIVER	SLOW_SENDER8
2106.914	RECEIVER	SLOW_SENDER2
2107.969	FAST_SENDER	N/A
2108.367	SLOW_SENDER5	N/A
2108.727	RECEIVER	FAST_SENDER
2111.646	SLOW_SENDER8	N/A
2112.345	SLOW_SENDER2	N/A
2114.345	SLOW_SENDER2	N/A
2114.540	RECEIVER	SLOW_SENDER5
2114.973	FAST_SENDER	N/A
2116.345	SLOW_SENDER2	N/A
2116.646	SLOW_SENDER8	N/A
2116.973	FAST_SENDER	N/A
2118.345	SLOW_SENDER2	N/A
2118.973	FAST_SENDER	N/A
2120.345	SLOW_SENDER2	N/A
2120.973	FAST_SENDER	N/A
2121.646	SLOW_SENDER8	N/A
2121.976	SLOW_SENDER5	N/A
2122.345	SLOW_SENDER2	N/A
2122.725	RECEIVER	SLOW_SENDER5
2122.973	FAST_SENDER	N/A
2124.345	SLOW_SENDER2	N/A
2124.973	FAST_SENDER	N/A
2125.143	RECEIVER	SLOW_SENDER2
2126.646	SLOW_SENDER8	N/A
2126.973	FAST_SENDER	N/A
2127.409	RECEIVER	SLOW_SENDER8
2128.973	FAST_SENDER	N/A
2129.772	RECEIVER	FAST_SENDER
2130.000	SLOW_SENDER7	N/A
2130.131	SLOW_SENDER5	N/A
2130.589	SLOW_SENDER2	N/A
2130.758	RECEIVER	SLOW_SENDER7
2130.890	SLOW_SENDER1	N/A
2131.669	RECEIVER	SLOW_SENDER1
2132.216	FAST_SENDER	N/A
2132.809	SLOW_SENDER8	N/A
2132.841	RECEIVER	SLOW_SENDER2
2133.198	SLOW_SENDER7	N/A
2133.537	RECEIVER	SLOW_SENDER8
2134.090	SLOW_SENDER1	N/A
2134.833	RECEIVER	SLOW_SENDER1
2135.650	RECEIVER	SLOW_SENDER7
2137.020	RECEIVER	FAST_SENDER
2137.245	SLOW_SENDER1	N/A
2138.006	RECEIVER	SLOW_SENDER1
2139.441	FAST_SENDER	N/A
2140.258	SLOW_SENDER2	N/A
2141.079	SLOW_SENDER7	N/A
2141.441	FAST_SENDER	N/A
2141.830	RECEIVER	SLOW_SENDER7
2142.797	RECEIVER	SLOW_SENDER2
2143.441	FAST_SENDER	N/A
2144.898	SLOW_SENDER1	N/A
2145.441	FAST_SENDER	N/A
2147.277	SLOW_SENDER7	N/A
2147.432	RECEIVER	SLOW_SENDER1
2147.441	FAST_SENDER	N/A
2147.822	SLOW_SENDER8	N/A
2149.441	FAST_SENDER	N/A
2150.235	SLOW_SENDER2	N/A
2152.046	FAST_SENDER	N/A
2154.046	FAST_SENDER	N/A
2154.854	SLOW_SENDER1	N/A
2156.014	SLOW_SENDER8	N/A
2156.046	FAST_SENDER	N/A
2157.235	SLOW_SENDER2	N/A
2158.046	FAST_SENDER	N/A
2159.953	SLOW_SENDER7	N/A
2160.046	FAST_SENDER	N/A
2161.854	SLOW_SENDER1	N/A
2162.046	FAST_SENDER	N/A
2163.014	SLOW_SENDER8	N/A
2164.046	FAST_SENDER	N/A
2164.235	SLOW_SENDER2	N/A
2166.046	FAST_SENDER	N/A
2168.854	SLOW_SENDER1	N/A
2170.014	SLOW_SENDER8	N/A
2175.389	FAST_SENDER	N/A
2177.389	FAST_SENDER	N/A
2179.389	FAST_SENDER	N/A
2181.389	FAST_SENDER	N/A
2182.257	SLOW_SENDER1	N/A
2183.389	FAST_SENDER	N/A
2185.389	FAST_SENDER	N/A
2187.389	FAST_SENDER	N/A
2189.257	SLOW_SENDER1	N/A
2189.389	FAST_SENDER	N/A
2192.120	SLOW_SENDER6	N/A
2196.257	SLOW_SENDER1	N/A
2197.051	FAST_SENDER	N/A
2202.711	SLOW_SENDER6	N/A
2204.929	FAST_SENDER	N/A
2213.307	FAST_SENDER	N/A
2215.307	FAST_SENDER	N/A
2215.317	SLOW_SENDER6	N/A
2217.307	FAST_SENDER	N/A
2219.307	FAST_SENDER	N/A
2221.307	FAST_SENDER	N/A
2223.307	FAST_SENDER	N/A
2225.307	FAST_SENDER	N/A
2227.307	FAST_SENDER	N/A
2233.160	SLOW_SENDER4	N/A
2234.763	FAST_SENDER	N/A
2242.916	FAST_SENDER	N/A
2243.681	SLOW_SENDER4	N/A
2250.471	FAST_SENDER	N/A
2252.400	SLOW_SENDER3	N/A
2252.471	FAST_SENDER	N/A
2254.471	FAST_SENDER	N/A
2256.471	FAST_SENDER	N/A
2257.317	SLOW_SENDER4	N/A
2258.471	FAST_SENDER	N/A
2260.471	FAST_SENDER	N/A
2262.471	FAST_SENDER	N/A
2264.471	FAST_SENDER	N/A
2265.835	SLOW_SENDER3	N/A
2272.457	FAST_SENDER	N/A
2274.457	FAST_SENDER	N/A
2276.457	FAST_SENDER	N/A
2278.457	FAST_SENDER	N/A
2278.552	SLOW_SENDER3	N/A
2280.457	FAST_SENDER	N/A
2282.457	FAST_SENDER	N/A
2284.457	FAST_SENDER	N/A
2286.457	FAST_SENDER	N/A
2293.901	FAST_SENDER	N/A
2296.640	SLOW_SENDER5	N/A
2301.297	FAST_SENDER	N/A
2307.947	SLOW_SENDER5	N/A
2309.219	FAST_SENDER	N/A
2312.095	RECEIVER	SLOW_SENDER5
2314.145	RECEIVER	FAST_SENDER
2316.571	FAST_SENDER	N/A
2318.571	FAST_SENDER	N/A
2319.536	SLOW_SENDER5	N/A
2320.321	RECEIVER	SLOW_SENDER5
2320.571	FAST_SENDER	N/A
2322.571	FAST_SENDER	N/A
2324.571	FAST_SENDER	N/A
2325.450	SLOW_SENDER7	N/A
2326.201	RECEIVER	SLOW_SENDER7
2326.571	FAST_SENDER	N/A
2327.724	SLOW_SENDER5	N/A
2328.503	RECEIVER	SLOW_SENDER5
2328.571	FAST_SENDER	N/A
2328.608	SLOW_SENDER7	N/A
2329.342	RECEIVER	SLOW_SENDER7
2330.571	FAST_SENDER	N/A
2331.346	RECEIVER	FAST_SENDER
2331.775	SLOW_SENDER7	N/A
2333.749	FAST_SENDER	N/A
2333.950	SLOW_SENDER2	N/A
2334.519	RECEIVER	FAST_SENDER
2335.926	SLOW_SENDER5	N/A
2336.298	RECEIVER	SLOW_SENDER7
2336.927	FAST_SENDER	N/A
2336.930	SLOW_SENDER8	N/A
2337.674	RECEIVER	SLOW_SENDER8
2338.927	FAST_SENDER	N/A
2339.744	RECEIVER	SLOW_SENDER2
2340.104	SLOW_SENDER8	N/A
2340.897	RECEIVER	SLOW_SENDER8
2340.927	FAST_SENDER	N/A
2342.926	SLOW_SENDER5	N/A
2342.927	FAST_SENDER	N/A
2343.327	SLOW_SENDER8	N/A
2343.721	SLOW_SENDER7	N/A
2344.100	RECEIVER	SLOW_SENDER8
2344.927	FAST_SENDER	N/A
2345.178	SLOW_SENDER2	N/A
2345.970	RECEIVER	SLOW_SENDER7
2346.927	FAST_SENDER	N/A
2348.927	FAST_SENDER	N/A
2349.926	SLOW_SENDER5	N/A
2350.178	SLOW_SENDER2	N/A
2350.927	FAST_SENDER	N/A
2352.093	SLOW_SENDER8	N/A
2352.856	RECEIVER	SLOW_SENDER8
2353.380	SLOW_SENDER7	N/A
2354.120	RECEIVER	SLOW_SENDER7
2354.889	RECEIVER	FAST_SENDER
2355.178	SLOW_SENDER2	N/A
2359.028	FAST_SENDER	N/A
2360.178	SLOW_SENDER2	N/A
2361.028	FAST_SENDER	N/A
2361.544	SLOW_SENDER7	N/A
2361.570	SLOW_SENDER1	N/A
2362.313	RECEIVER	SLOW_SENDER1
2363.028	FAST_SENDER	N/A
2363.719	SLOW_SENDER8	N/A
2364.465	RECEIVER	SLOW_SENDER8
2364.762	SLOW_SENDER1	N/A
2365.028	FAST_SENDER	N/A
2365.178	SLOW_SENDER2	N/A
2365.533	RECEIVER	SLOW_SENDER1
2367.028	FAST_SENDER	N/A
2367.951	SLOW_SENDER1	N/A
2368.544	SLOW_SENDER7	N/A
2368.668	RECEIVER	SLOW_SENDER1
2369.028	FAST_SENDER	N/A
2370.178	SLOW_SENDER2	N/A
2371.909	SLOW_SENDER8	N/A
2372.688	RECEIVER	SLOW_SENDER2
2373.032	FAST_SENDER	N/A
2375.032	FAST_SENDER	N/A
2375.544	SLOW_SENDER7	N/A
2377.032	FAST_SENDER	N/A
2378.909	SLOW_SENDER8	N/A
2379.032	FAST_SENDER	N/A
2379.660	SLOW_SENDER6	N/A
2380.123	SLOW_SENDER2	N/A
2380.460	RECEIVER	SLOW_SENDER6
2381.032	FAST_SENDER	N/A
2382.143	SLOW_SENDER1	N/A
2382.544	SLOW_SENDER7	N/A
2382.869	SLOW_SENDER6	N/A
2382.929	RECEIVER	SLOW_SENDER1
2383.032	FAST_SENDER	N/A
2383.639	RECEIVER	SLOW_SENDER6
2385.032	FAST_SENDER	N/A
2385.123	SLOW_SENDER2	N/A
2385.909	SLOW_SENDER8	N/A
2386.043	SLOW_SENDER6	N/A
[truncated: 26,934 more rows]
