# Supplementary material for: CATO: Wake-Up reCeiver-bAsed communicaTiOn for Batteryless Devices
Source: Sensors (Basel). 2025 Nov 7;25(22):6813. doi: 10.3390/s25226813 (PMC12655924; doi:10.3390/s25226813)
Supplement: Supplementary file 1 [file sensors-25-06813-s001.zip › File S1_Experimental_and_Simulation_Data/simulation/multiple_les/nodes10/mac_competing_nodes_none.csv]

time_s	node_id	received_from
2.700	FAST_SENDER	N/A
2.700	SLOW_SENDER1	N/A
2.700	SLOW_SENDER2	N/A
2.700	SLOW_SENDER3	N/A
2.700	SLOW_SENDER4	N/A
2.700	SLOW_SENDER5	N/A
2.700	SLOW_SENDER6	N/A
2.700	SLOW_SENDER7	N/A
2.700	SLOW_SENDER8	N/A
3.445	RECEIVER	SLOW_SENDER3
5.097	RECEIVER	SLOW_SENDER5
5.765	RECEIVER	SLOW_SENDER8
5.868	SLOW_SENDER3	N/A
6.627	RECEIVER	SLOW_SENDER3
7.900	RECEIVER	FAST_SENDER
8.909	RECEIVER	SLOW_SENDER7
9.044	SLOW_SENDER3	N/A
11.332	SLOW_SENDER7	N/A
11.807	RECEIVER	SLOW_SENDER3
11.860	SLOW_SENDER1	N/A
12.357	SLOW_SENDER6	N/A
12.390	SLOW_SENDER5	N/A
12.586	RECEIVER	SLOW_SENDER1
12.902	FAST_SENDER	N/A
13.428	SLOW_SENDER8	N/A
13.448	RECEIVER	SLOW_SENDER4
14.019	SLOW_SENDER2	N/A
14.165	RECEIVER	SLOW_SENDER8
14.237	SLOW_SENDER3	N/A
14.993	SLOW_SENDER1	N/A
15.021	RECEIVER	SLOW_SENDER3
15.762	RECEIVER	SLOW_SENDER1
15.877	SLOW_SENDER4	N/A
16.585	SLOW_SENDER8	N/A
16.644	RECEIVER	SLOW_SENDER4
17.460	SLOW_SENDER3	N/A
17.552	RECEIVER	SLOW_SENDER5
18.185	SLOW_SENDER1	N/A
18.230	RECEIVER	SLOW_SENDER3
18.961	RECEIVER	SLOW_SENDER1
19.063	SLOW_SENDER4	N/A
19.800	RECEIVER	SLOW_SENDER8
21.056	RECEIVER	SLOW_SENDER2
21.391	SLOW_SENDER1	N/A
21.848	FAST_SENDER	N/A
22.831	RECEIVER	SLOW_SENDER4
23.184	SLOW_SENDER7	N/A
23.914	RECEIVER	SLOW_SENDER7
25.690	RECEIVER	SLOW_SENDER1
26.386	SLOW_SENDER2	N/A
26.534	SLOW_SENDER6	N/A
26.898	SLOW_SENDER5	N/A
27.012	RECEIVER	FAST_SENDER
27.862	RECEIVER	SLOW_SENDER6
28.253	SLOW_SENDER4	N/A
28.962	RECEIVER	SLOW_SENDER2
29.344	SLOW_SENDER7	N/A
29.434	FAST_SENDER	N/A
29.805	SLOW_SENDER3	N/A
30.087	RECEIVER	SLOW_SENDER4
30.304	SLOW_SENDER8	N/A
31.044	RECEIVER	SLOW_SENDER5
31.136	SLOW_SENDER1	N/A
31.899	RECEIVER	SLOW_SENDER1
32.794	RECEIVER	SLOW_SENDER3
34.123	RECEIVER	SLOW_SENDER8
35.050	RECEIVER	SLOW_SENDER7
35.272	SLOW_SENDER6	N/A
36.011	RECEIVER	SLOW_SENDER6
36.713	RECEIVER	FAST_SENDER
38.467	SLOW_SENDER5	N/A
39.311	SLOW_SENDER1	N/A
40.085	RECEIVER	SLOW_SENDER1
40.204	SLOW_SENDER2	N/A
40.244	SLOW_SENDER3	N/A
40.773	RECEIVER	SLOW_SENDER5
41.427	FAST_SENDER	N/A
41.531	SLOW_SENDER8	N/A
42.222	RECEIVER	FAST_SENDER
42.490	SLOW_SENDER7	N/A
43.252	RECEIVER	SLOW_SENDER7
43.447	SLOW_SENDER6	N/A
44.144	SLOW_SENDER4	N/A
44.929	RECEIVER	SLOW_SENDER4
47.517	SLOW_SENDER1	N/A
47.561	RECEIVER	SLOW_SENDER3
48.212	SLOW_SENDER5	N/A
48.705	RECEIVER	SLOW_SENDER6
48.770	FAST_SENDER	N/A
50.676	SLOW_SENDER7	N/A
51.065	RECEIVER	FAST_SENDER
52.028	RECEIVER	SLOW_SENDER7
52.345	SLOW_SENDER4	N/A
52.886	RECEIVER	SLOW_SENDER1
53.465	FAST_SENDER	N/A
55.937	RECEIVER	FAST_SENDER
56.139	SLOW_SENDER6	N/A
56.870	RECEIVER	SLOW_SENDER6
58.384	FAST_SENDER	N/A
59.127	RECEIVER	FAST_SENDER
60.317	SLOW_SENDER1	N/A
61.036	SLOW_SENDER7	N/A
61.084	RECEIVER	SLOW_SENDER1
61.572	FAST_SENDER	N/A
62.327	RECEIVER	FAST_SENDER
66.294	FAST_SENDER	N/A
67.008	RECEIVER	FAST_SENDER
69.424	FAST_SENDER	N/A
70.188	RECEIVER	FAST_SENDER
72.631	FAST_SENDER	N/A
73.391	RECEIVER	FAST_SENDER
75.794	FAST_SENDER	N/A
76.529	RECEIVER	FAST_SENDER
78.964	FAST_SENDER	N/A
79.731	RECEIVER	FAST_SENDER
82.136	FAST_SENDER	N/A
82.886	RECEIVER	FAST_SENDER
85.298	FAST_SENDER	N/A
86.066	RECEIVER	FAST_SENDER
88.476	FAST_SENDER	N/A
89.265	RECEIVER	FAST_SENDER
91.711	FAST_SENDER	N/A
92.456	RECEIVER	FAST_SENDER
94.898	FAST_SENDER	N/A
95.626	RECEIVER	FAST_SENDER
98.032	FAST_SENDER	N/A
98.782	RECEIVER	FAST_SENDER
101.221	FAST_SENDER	N/A
101.965	RECEIVER	FAST_SENDER
104.400	FAST_SENDER	N/A
105.165	RECEIVER	FAST_SENDER
107.567	FAST_SENDER	N/A
109.773	RECEIVER	FAST_SENDER
112.215	FAST_SENDER	N/A
113.004	RECEIVER	FAST_SENDER
115.454	FAST_SENDER	N/A
116.219	RECEIVER	FAST_SENDER
118.661	FAST_SENDER	N/A
119.447	RECEIVER	FAST_SENDER
121.872	FAST_SENDER	N/A
125.056	FAST_SENDER	N/A
132.303	FAST_SENDER	N/A
139.934	FAST_SENDER	N/A
147.458	FAST_SENDER	N/A
155.023	FAST_SENDER	N/A
162.917	FAST_SENDER	N/A
170.513	FAST_SENDER	N/A
178.581	FAST_SENDER	N/A
185.711	FAST_SENDER	N/A
193.154	FAST_SENDER	N/A
200.546	FAST_SENDER	N/A
206.400	SLOW_SENDER2	N/A
207.464	FAST_SENDER	N/A
210.960	SLOW_SENDER3	N/A
211.260	SLOW_SENDER8	N/A
213.950	SLOW_SENDER5	N/A
216.468	FAST_SENDER	N/A
218.800	SLOW_SENDER4	N/A
219.987	SLOW_SENDER2	N/A
220.590	SLOW_SENDER6	N/A
221.893	SLOW_SENDER3	N/A
224.363	SLOW_SENDER8	N/A
224.850	SLOW_SENDER1	N/A
224.974	FAST_SENDER	N/A
226.080	SLOW_SENDER7	N/A
229.345	SLOW_SENDER5	N/A
232.612	SLOW_SENDER4	N/A
232.815	SLOW_SENDER6	N/A
234.219	SLOW_SENDER2	N/A
237.953	FAST_SENDER	N/A
238.178	SLOW_SENDER3	N/A
241.234	SLOW_SENDER1	N/A
242.600	SLOW_SENDER7	N/A
244.093	SLOW_SENDER5	N/A
246.205	FAST_SENDER	N/A
246.770	SLOW_SENDER6	N/A
246.912	SLOW_SENDER4	N/A
254.516	FAST_SENDER	N/A
255.138	SLOW_SENDER1	N/A
256.496	SLOW_SENDER7	N/A
262.747	FAST_SENDER	N/A
270.261	FAST_SENDER	N/A
277.732	FAST_SENDER	N/A
285.282	FAST_SENDER	N/A
286.056	RECEIVER	FAST_SENDER
288.459	FAST_SENDER	N/A
289.226	RECEIVER	FAST_SENDER
292.991	FAST_SENDER	N/A
293.785	RECEIVER	FAST_SENDER
296.203	FAST_SENDER	N/A
297.004	RECEIVER	FAST_SENDER
301.011	FAST_SENDER	N/A
301.796	RECEIVER	FAST_SENDER
304.235	FAST_SENDER	N/A
305.006	RECEIVER	FAST_SENDER
307.411	FAST_SENDER	N/A
308.175	RECEIVER	FAST_SENDER
312.061	FAST_SENDER	N/A
312.791	RECEIVER	FAST_SENDER
315.202	FAST_SENDER	N/A
315.976	RECEIVER	FAST_SENDER
318.419	FAST_SENDER	N/A
319.182	RECEIVER	FAST_SENDER
321.618	FAST_SENDER	N/A
322.395	RECEIVER	FAST_SENDER
324.839	FAST_SENDER	N/A
325.613	RECEIVER	FAST_SENDER
328.019	FAST_SENDER	N/A
328.779	RECEIVER	FAST_SENDER
331.187	FAST_SENDER	N/A
331.945	RECEIVER	FAST_SENDER
334.382	FAST_SENDER	N/A
335.145	RECEIVER	FAST_SENDER
337.545	FAST_SENDER	N/A
338.284	RECEIVER	FAST_SENDER
340.733	FAST_SENDER	N/A
341.522	RECEIVER	FAST_SENDER
343.931	FAST_SENDER	N/A
344.690	RECEIVER	FAST_SENDER
347.127	FAST_SENDER	N/A
347.851	RECEIVER	FAST_SENDER
350.274	FAST_SENDER	N/A
351.010	RECEIVER	FAST_SENDER
353.418	FAST_SENDER	N/A
354.162	RECEIVER	FAST_SENDER
356.602	FAST_SENDER	N/A
357.370	RECEIVER	FAST_SENDER
359.803	FAST_SENDER	N/A
360.582	RECEIVER	FAST_SENDER
363.021	FAST_SENDER	N/A
363.790	RECEIVER	FAST_SENDER
366.233	FAST_SENDER	N/A
367.000	RECEIVER	FAST_SENDER
369.450	FAST_SENDER	N/A
370.223	RECEIVER	FAST_SENDER
372.659	FAST_SENDER	N/A
373.438	RECEIVER	FAST_SENDER
375.887	FAST_SENDER	N/A
376.643	RECEIVER	FAST_SENDER
379.069	FAST_SENDER	N/A
381.516	RECEIVER	FAST_SENDER
383.940	FAST_SENDER	N/A
384.664	RECEIVER	FAST_SENDER
387.075	FAST_SENDER	N/A
387.843	RECEIVER	FAST_SENDER
390.278	FAST_SENDER	N/A
391.076	RECEIVER	FAST_SENDER
393.489	FAST_SENDER	N/A
397.031	RECEIVER	FAST_SENDER
398.360	SLOW_SENDER8	N/A
399.081	RECEIVER	SLOW_SENDER8
399.453	FAST_SENDER	N/A
399.570	SLOW_SENDER2	N/A
400.227	RECEIVER	FAST_SENDER
401.487	SLOW_SENDER8	N/A
402.269	RECEIVER	SLOW_SENDER8
402.671	FAST_SENDER	N/A
403.407	RECEIVER	FAST_SENDER
404.197	RECEIVER	SLOW_SENDER2
404.350	SLOW_SENDER3	N/A
404.681	SLOW_SENDER8	N/A
405.091	RECEIVER	SLOW_SENDER3
405.835	FAST_SENDER	N/A
406.642	RECEIVER	FAST_SENDER
407.526	SLOW_SENDER3	N/A
408.266	RECEIVER	SLOW_SENDER3
408.550	SLOW_SENDER5	N/A
409.002	RECEIVER	SLOW_SENDER8
409.056	FAST_SENDER	N/A
409.615	SLOW_SENDER2	N/A
409.849	RECEIVER	FAST_SENDER
410.706	SLOW_SENDER3	N/A
411.850	RECEIVER	SLOW_SENDER2
411.870	SLOW_SENDER4	N/A
412.267	FAST_SENDER	N/A
412.644	RECEIVER	SLOW_SENDER4
413.150	SLOW_SENDER6	N/A
413.543	RECEIVER	FAST_SENDER
414.837	RECEIVER	SLOW_SENDER3
415.063	SLOW_SENDER4	N/A
415.795	RECEIVER	SLOW_SENDER4
416.643	RECEIVER	SLOW_SENDER6
418.213	SLOW_SENDER4	N/A
418.370	SLOW_SENDER8	N/A
419.298	SLOW_SENDER2	N/A
419.620	SLOW_SENDER1	N/A
420.053	RECEIVER	SLOW_SENDER2
420.079	FAST_SENDER	N/A
420.739	SLOW_SENDER5	N/A
420.863	RECEIVER	FAST_SENDER
420.890	SLOW_SENDER7	N/A
422.005	RECEIVER	SLOW_SENDER4
422.896	RECEIVER	SLOW_SENDER5
423.873	RECEIVER	SLOW_SENDER1
424.032	SLOW_SENDER6	N/A
424.061	SLOW_SENDER3	N/A
427.462	SLOW_SENDER2	N/A
430.342	SLOW_SENDER5	N/A
431.724	SLOW_SENDER4	N/A
431.962	SLOW_SENDER1	N/A
432.332	FAST_SENDER	N/A
434.196	SLOW_SENDER7	N/A
437.835	SLOW_SENDER6	N/A
442.443	FAST_SENDER	N/A
445.523	SLOW_SENDER1	N/A
448.266	SLOW_SENDER7	N/A
450.911	FAST_SENDER	N/A
458.290	FAST_SENDER	N/A
466.116	FAST_SENDER	N/A
473.944	FAST_SENDER	N/A
481.362	FAST_SENDER	N/A
489.459	FAST_SENDER	N/A
496.731	FAST_SENDER	N/A
504.311	FAST_SENDER	N/A
511.540	FAST_SENDER	N/A
518.793	FAST_SENDER	N/A
526.258	FAST_SENDER	N/A
534.309	FAST_SENDER	N/A
542.051	FAST_SENDER	N/A
550.145	FAST_SENDER	N/A
557.943	FAST_SENDER	N/A
564.955	FAST_SENDER	N/A
572.573	FAST_SENDER	N/A
580.097	FAST_SENDER	N/A
587.668	FAST_SENDER	N/A
588.412	RECEIVER	FAST_SENDER
590.490	SLOW_SENDER8	N/A
590.861	FAST_SENDER	N/A
591.245	RECEIVER	SLOW_SENDER8
595.400	SLOW_SENDER3	N/A
596.191	RECEIVER	SLOW_SENDER3
596.930	RECEIVER	FAST_SENDER
597.700	SLOW_SENDER2	N/A
598.456	RECEIVER	SLOW_SENDER2
598.634	SLOW_SENDER3	N/A
599.346	FAST_SENDER	N/A
599.431	RECEIVER	SLOW_SENDER3
600.121	SLOW_SENDER8	N/A
600.160	RECEIVER	FAST_SENDER
600.350	SLOW_SENDER4	N/A
600.856	SLOW_SENDER2	N/A
600.905	RECEIVER	SLOW_SENDER8
601.847	SLOW_SENDER3	N/A
602.140	RECEIVER	SLOW_SENDER2
602.320	SLOW_SENDER5	N/A
602.565	FAST_SENDER	N/A
603.049	RECEIVER	SLOW_SENDER5
603.140	SLOW_SENDER6	N/A
605.120	RECEIVER	SLOW_SENDER3
605.458	SLOW_SENDER5	N/A
606.321	SLOW_SENDER8	N/A
606.858	RECEIVER	SLOW_SENDER6
607.993	RECEIVER	SLOW_SENDER5
609.113	RECEIVER	SLOW_SENDER8
609.302	SLOW_SENDER6	N/A
610.078	RECEIVER	SLOW_SENDER6
610.565	SLOW_SENDER3	N/A
610.960	SLOW_SENDER1	N/A
611.137	RECEIVER	FAST_SENDER
611.421	SLOW_SENDER2	N/A
612.158	RECEIVER	SLOW_SENDER2
612.907	SLOW_SENDER4	N/A
613.315	RECEIVER	SLOW_SENDER3
613.438	SLOW_SENDER5	N/A
613.587	FAST_SENDER	N/A
613.720	SLOW_SENDER7	N/A
614.085	RECEIVER	SLOW_SENDER1
615.516	SLOW_SENDER6	N/A
615.685	RECEIVER	SLOW_SENDER4
616.524	SLOW_SENDER8	N/A
616.533	SLOW_SENDER1	N/A
617.273	RECEIVER	SLOW_SENDER8
618.424	RECEIVER	SLOW_SENDER5
619.612	RECEIVER	FAST_SENDER
620.312	RECEIVER	SLOW_SENDER6
621.043	RECEIVER	SLOW_SENDER7
623.117	SLOW_SENDER4	N/A
624.024	SLOW_SENDER2	N/A
624.276	FAST_SENDER	N/A
624.710	SLOW_SENDER8	N/A
626.470	SLOW_SENDER7	N/A
627.991	SLOW_SENDER3	N/A
628.475	SLOW_SENDER5	N/A
629.808	SLOW_SENDER6	N/A
632.983	SLOW_SENDER1	N/A
633.847	FAST_SENDER	N/A
641.521	SLOW_SENDER7	N/A
641.573	FAST_SENDER	N/A
649.611	FAST_SENDER	N/A
657.059	FAST_SENDER	N/A
664.951	FAST_SENDER	N/A
672.799	FAST_SENDER	N/A
680.268	FAST_SENDER	N/A
687.579	FAST_SENDER	N/A
694.866	FAST_SENDER	N/A
702.029	FAST_SENDER	N/A
709.938	FAST_SENDER	N/A
717.319	FAST_SENDER	N/A
724.876	FAST_SENDER	N/A
732.783	FAST_SENDER	N/A
740.153	FAST_SENDER	N/A
747.935	FAST_SENDER	N/A
755.330	FAST_SENDER	N/A
762.649	FAST_SENDER	N/A
769.999	FAST_SENDER	N/A
778.111	FAST_SENDER	N/A
785.735	FAST_SENDER	N/A
786.491	RECEIVER	FAST_SENDER
788.896	FAST_SENDER	N/A
789.617	RECEIVER	FAST_SENDER
791.830	SLOW_SENDER2	N/A
792.048	FAST_SENDER	N/A
792.290	SLOW_SENDER4	N/A
792.588	RECEIVER	SLOW_SENDER2
793.810	SLOW_SENDER3	N/A
795.010	SLOW_SENDER8	N/A
795.543	RECEIVER	SLOW_SENDER4
796.265	RECEIVER	SLOW_SENDER3
796.826	SLOW_SENDER2	N/A
796.830	SLOW_SENDER6	N/A
797.458	RECEIVER	FAST_SENDER
797.690	SLOW_SENDER5	N/A
798.174	RECEIVER	SLOW_SENDER6
798.674	SLOW_SENDER3	N/A
798.998	RECEIVER	SLOW_SENDER5
799.876	FAST_SENDER	N/A
800.072	RECEIVER	SLOW_SENDER2
800.550	SLOW_SENDER1	N/A
800.582	SLOW_SENDER6	N/A
800.978	SLOW_SENDER4	N/A
801.749	RECEIVER	SLOW_SENDER4
802.448	RECEIVER	SLOW_SENDER6
803.396	RECEIVER	SLOW_SENDER3
805.480	SLOW_SENDER2	N/A
806.273	RECEIVER	SLOW_SENDER2
807.149	SLOW_SENDER4	N/A
807.250	SLOW_SENDER7	N/A
807.646	FAST_SENDER	N/A
807.915	RECEIVER	SLOW_SENDER4
808.295	SLOW_SENDER8	N/A
808.954	RECEIVER	FAST_SENDER
809.829	SLOW_SENDER6	N/A
810.418	RECEIVER	SLOW_SENDER1
810.805	SLOW_SENDER3	N/A
811.141	SLOW_SENDER5	N/A
811.399	FAST_SENDER	N/A
811.579	RECEIVER	SLOW_SENDER3
812.651	RECEIVER	SLOW_SENDER6
813.323	SLOW_SENDER4	N/A
813.428	RECEIVER	SLOW_SENDER5
813.711	SLOW_SENDER2	N/A
814.492	RECEIVER	SLOW_SENDER2
815.232	RECEIVER	SLOW_SENDER7
815.879	RECEIVER	SLOW_SENDER4
816.682	RECEIVER	FAST_SENDER
817.819	SLOW_SENDER1	N/A
818.005	RECEIVER	SLOW_SENDER8
819.029	SLOW_SENDER3	N/A
819.091	FAST_SENDER	N/A
820.384	RECEIVER	FAST_SENDER
820.561	SLOW_SENDER7	N/A
820.855	SLOW_SENDER5	N/A
821.348	RECEIVER	SLOW_SENDER7
822.718	RECEIVER	SLOW_SENDER1
822.804	FAST_SENDER	N/A
823.279	SLOW_SENDER4	N/A
823.979	RECEIVER	SLOW_SENDER5
824.632	SLOW_SENDER6	N/A
825.208	RECEIVER	FAST_SENDER
825.429	SLOW_SENDER8	N/A
825.928	RECEIVER	SLOW_SENDER6
826.632	SLOW_SENDER2	N/A
826.813	RECEIVER	SLOW_SENDER4
827.628	FAST_SENDER	N/A
828.765	SLOW_SENDER7	N/A
830.124	SLOW_SENDER1	N/A
831.380	SLOW_SENDER5	N/A
836.277	FAST_SENDER	N/A
844.210	FAST_SENDER	N/A
851.773	FAST_SENDER	N/A
858.914	FAST_SENDER	N/A
866.716	FAST_SENDER	N/A
874.264	FAST_SENDER	N/A
881.902	FAST_SENDER	N/A
889.642	FAST_SENDER	N/A
897.152	FAST_SENDER	N/A
905.090	FAST_SENDER	N/A
912.715	FAST_SENDER	N/A
920.388	FAST_SENDER	N/A
927.814	FAST_SENDER	N/A
935.751	FAST_SENDER	N/A
943.251	FAST_SENDER	N/A
950.510	FAST_SENDER	N/A
957.834	FAST_SENDER	N/A
965.458	FAST_SENDER	N/A
972.615	FAST_SENDER	N/A
980.373	FAST_SENDER	N/A
988.409	FAST_SENDER	N/A
989.650	SLOW_SENDER3	N/A
990.000	SLOW_SENDER8	N/A
990.404	RECEIVER	SLOW_SENDER3
991.550	SLOW_SENDER2	N/A
991.760	SLOW_SENDER6	N/A
992.255	RECEIVER	SLOW_SENDER8
993.073	RECEIVER	FAST_SENDER
994.150	SLOW_SENDER4	N/A
994.305	RECEIVER	SLOW_SENDER6
994.694	SLOW_SENDER8	N/A
995.690	SLOW_SENDER1	N/A
996.791	RECEIVER	SLOW_SENDER4
997.410	SLOW_SENDER5	N/A
997.737	FAST_SENDER	N/A
998.354	RECEIVER	SLOW_SENDER1
999.234	SLOW_SENDER4	N/A
999.600	SLOW_SENDER7	N/A
999.886	RECEIVER	SLOW_SENDER5
1000.917	RECEIVER	FAST_SENDER
1002.711	RECEIVER	SLOW_SENDER4
1004.438	SLOW_SENDER3	N/A
1005.019	SLOW_SENDER6	N/A
1005.783	RECEIVER	SLOW_SENDER6
1006.555	RECEIVER	SLOW_SENDER7
1007.096	FAST_SENDER	N/A
1007.386	SLOW_SENDER5	N/A
1007.474	SLOW_SENDER2	N/A
1007.746	SLOW_SENDER8	N/A
1007.874	RECEIVER	FAST_SENDER
1008.143	SLOW_SENDER4	N/A
1008.780	RECEIVER	SLOW_SENDER2
1009.261	SLOW_SENDER1	N/A
1009.415	RECEIVER	SLOW_SENDER4
1010.314	FAST_SENDER	N/A
1010.566	RECEIVER	SLOW_SENDER8
1011.342	RECEIVER	SLOW_SENDER1
1011.963	RECEIVER	SLOW_SENDER3
1011.984	SLOW_SENDER7	N/A
1012.751	RECEIVER	SLOW_SENDER7
1013.224	SLOW_SENDER6	N/A
1013.972	RECEIVER	SLOW_SENDER5
1014.718	RECEIVER	FAST_SENDER
1016.193	SLOW_SENDER2	N/A
1016.856	SLOW_SENDER4	N/A
1016.981	RECEIVER	SLOW_SENDER2
1017.122	FAST_SENDER	N/A
1017.882	RECEIVER	FAST_SENDER
1019.317	SLOW_SENDER3	N/A
1019.718	RECEIVER	SLOW_SENDER4
1020.168	SLOW_SENDER7	N/A
1020.303	FAST_SENDER	N/A
1020.946	RECEIVER	SLOW_SENDER7
1021.396	SLOW_SENDER5	N/A
1021.639	RECEIVER	FAST_SENDER
1023.169	SLOW_SENDER1	N/A
1024.066	FAST_SENDER	N/A
1024.405	SLOW_SENDER2	N/A
1024.832	RECEIVER	FAST_SENDER
1025.801	RECEIVER	SLOW_SENDER1
1026.493	RECEIVER	SLOW_SENDER5
1027.273	FAST_SENDER	N/A
1027.823	SLOW_SENDER6	N/A
1028.042	RECEIVER	FAST_SENDER
1028.347	SLOW_SENDER7	N/A
1029.150	RECEIVER	SLOW_SENDER7
1030.478	FAST_SENDER	N/A
1031.135	SLOW_SENDER4	N/A
1031.194	RECEIVER	FAST_SENDER
1031.904	RECEIVER	SLOW_SENDER4
1033.640	FAST_SENDER	N/A
1034.414	RECEIVER	FAST_SENDER
1036.599	SLOW_SENDER7	N/A
1036.835	FAST_SENDER	N/A
1037.602	RECEIVER	FAST_SENDER
1039.329	SLOW_SENDER4	N/A
1040.012	FAST_SENDER	N/A
1047.568	FAST_SENDER	N/A
1055.181	FAST_SENDER	N/A
1062.628	FAST_SENDER	N/A
1070.586	FAST_SENDER	N/A
1077.915	FAST_SENDER	N/A
1085.473	FAST_SENDER	N/A
1092.766	FAST_SENDER	N/A
1100.098	FAST_SENDER	N/A
1107.629	FAST_SENDER	N/A
1115.777	FAST_SENDER	N/A
1123.216	FAST_SENDER	N/A
1131.009	FAST_SENDER	N/A
1138.632	FAST_SENDER	N/A
1146.490	FAST_SENDER	N/A
1153.915	FAST_SENDER	N/A
1161.574	FAST_SENDER	N/A
1168.705	FAST_SENDER	N/A
1176.286	FAST_SENDER	N/A
1178.940	SLOW_SENDER8	N/A
1183.725	FAST_SENDER	N/A
1185.150	SLOW_SENDER3	N/A
1189.350	SLOW_SENDER1	N/A
1189.712	SLOW_SENDER8	N/A
1189.940	SLOW_SENDER5	N/A
1192.050	SLOW_SENDER6	N/A
1192.860	SLOW_SENDER2	N/A
1193.344	FAST_SENDER	N/A
1196.180	SLOW_SENDER3	N/A
1200.184	SLOW_SENDER1	N/A
1200.975	RECEIVER	SLOW_SENDER1
1202.219	SLOW_SENDER5	N/A
1202.888	FAST_SENDER	N/A
1203.156	RECEIVER	SLOW_SENDER3
1203.550	SLOW_SENDER4	N/A
1203.727	SLOW_SENDER6	N/A
1204.335	RECEIVER	SLOW_SENDER4
1205.273	SLOW_SENDER2	N/A
1205.404	SLOW_SENDER8	N/A
1205.408	RECEIVER	FAST_SENDER
1205.870	SLOW_SENDER7	N/A
1206.398	SLOW_SENDER1	N/A
1206.421	RECEIVER	SLOW_SENDER6
1207.153	RECEIVER	SLOW_SENDER1
1207.854	FAST_SENDER	N/A
1208.424	RECEIVER	SLOW_SENDER2
1210.548	RECEIVER	FAST_SENDER
1210.553	SLOW_SENDER3	N/A
1211.214	RECEIVER	SLOW_SENDER7
1212.436	RECEIVER	SLOW_SENDER3
1212.975	FAST_SENDER	N/A
1214.595	SLOW_SENDER1	N/A
1215.327	RECEIVER	SLOW_SENDER1
1215.862	SLOW_SENDER2	N/A
1215.898	SLOW_SENDER5	N/A
1216.641	RECEIVER	SLOW_SENDER2
1216.668	SLOW_SENDER4	N/A
1217.440	RECEIVER	SLOW_SENDER4
1218.850	SLOW_SENDER6	N/A
1219.036	SLOW_SENDER7	N/A
1219.212	RECEIVER	FAST_SENDER
1219.873	SLOW_SENDER3	N/A
1220.623	RECEIVER	SLOW_SENDER3
1221.505	FAST_SENDER	N/A
1221.820	RECEIVER	SLOW_SENDER7
1222.743	SLOW_SENDER1	N/A
1223.518	RECEIVER	SLOW_SENDER1
1224.050	SLOW_SENDER2	N/A
1224.432	RECEIVER	FAST_SENDER
1226.601	RECEIVER	SLOW_SENDER2
1230.894	SLOW_SENDER4	N/A
1231.168	FAST_SENDER	N/A
1231.634	RECEIVER	SLOW_SENDER4
1232.803	SLOW_SENDER7	N/A
1232.859	SLOW_SENDER1	N/A
1233.556	RECEIVER	FAST_SENDER
1234.031	SLOW_SENDER2	N/A
1234.674	RECEIVER	SLOW_SENDER1
1235.957	FAST_SENDER	N/A
1236.697	RECEIVER	FAST_SENDER
1239.036	SLOW_SENDER4	N/A
1239.137	FAST_SENDER	N/A
1239.805	RECEIVER	SLOW_SENDER4
1242.124	SLOW_SENDER1	N/A
1242.883	RECEIVER	SLOW_SENDER1
1243.983	RECEIVER	FAST_SENDER
1246.411	FAST_SENDER	N/A
1247.145	RECEIVER	FAST_SENDER
1247.206	SLOW_SENDER4	N/A
1247.988	RECEIVER	SLOW_SENDER4
1249.561	FAST_SENDER	N/A
1250.300	SLOW_SENDER1	N/A
1251.994	RECEIVER	FAST_SENDER
1254.424	FAST_SENDER	N/A
1255.180	RECEIVER	FAST_SENDER
1257.612	FAST_SENDER	N/A
1258.361	RECEIVER	FAST_SENDER
1260.775	FAST_SENDER	N/A
1261.537	RECEIVER	FAST_SENDER
1263.967	FAST_SENDER	N/A
1264.741	RECEIVER	FAST_SENDER
1267.159	FAST_SENDER	N/A
1267.907	RECEIVER	FAST_SENDER
1270.313	FAST_SENDER	N/A
1271.091	RECEIVER	FAST_SENDER
1273.504	FAST_SENDER	N/A
1274.282	RECEIVER	FAST_SENDER
1276.718	FAST_SENDER	N/A
1277.456	RECEIVER	FAST_SENDER
1279.897	FAST_SENDER	N/A
1280.619	RECEIVER	FAST_SENDER
1283.024	FAST_SENDER	N/A
1286.178	FAST_SENDER	N/A
1293.486	FAST_SENDER	N/A
1301.071	FAST_SENDER	N/A
1308.789	FAST_SENDER	N/A
1316.135	FAST_SENDER	N/A
1323.893	FAST_SENDER	N/A
1331.384	FAST_SENDER	N/A
1339.300	FAST_SENDER	N/A
1347.188	FAST_SENDER	N/A
1354.781	FAST_SENDER	N/A
1362.285	FAST_SENDER	N/A
1370.250	FAST_SENDER	N/A
1371.040	SLOW_SENDER8	N/A
1377.970	FAST_SENDER	N/A
1381.740	SLOW_SENDER5	N/A
1381.942	SLOW_SENDER8	N/A
1384.110	SLOW_SENDER6	N/A
1384.250	SLOW_SENDER3	N/A
1385.833	FAST_SENDER	N/A
1394.404	SLOW_SENDER5	N/A
1395.158	SLOW_SENDER8	N/A
1395.289	SLOW_SENDER6	N/A
1395.353	FAST_SENDER	N/A
1398.320	SLOW_SENDER7	N/A
1399.504	SLOW_SENDER3	N/A
1399.980	SLOW_SENDER2	N/A
1405.263	FAST_SENDER	N/A
1409.066	SLOW_SENDER5	N/A
1409.620	SLOW_SENDER6	N/A
1410.916	SLOW_SENDER2	N/A
1411.470	SLOW_SENDER4	N/A
1413.639	SLOW_SENDER3	N/A
1413.993	FAST_SENDER	N/A
1414.670	SLOW_SENDER1	N/A
1415.590	SLOW_SENDER7	N/A
1422.444	FAST_SENDER	N/A
1424.022	SLOW_SENDER4	N/A
1425.318	SLOW_SENDER2	N/A
1428.280	SLOW_SENDER1	N/A
1429.460	SLOW_SENDER7	N/A
1430.953	FAST_SENDER	N/A
1438.726	SLOW_SENDER4	N/A
1439.571	FAST_SENDER	N/A
1442.165	SLOW_SENDER1	N/A
1447.339	FAST_SENDER	N/A
1448.116	RECEIVER	FAST_SENDER
1450.551	FAST_SENDER	N/A
1451.306	RECEIVER	FAST_SENDER
1453.754	FAST_SENDER	N/A
1454.534	RECEIVER	FAST_SENDER
1456.964	FAST_SENDER	N/A
1457.701	RECEIVER	FAST_SENDER
1460.148	FAST_SENDER	N/A
1460.888	RECEIVER	FAST_SENDER
1463.294	FAST_SENDER	N/A
1465.486	RECEIVER	FAST_SENDER
1467.899	FAST_SENDER	N/A
1468.658	RECEIVER	FAST_SENDER
1475.762	FAST_SENDER	N/A
1476.527	RECEIVER	FAST_SENDER
1478.928	FAST_SENDER	N/A
1479.713	RECEIVER	FAST_SENDER
1482.163	FAST_SENDER	N/A
1482.940	RECEIVER	FAST_SENDER
1485.387	FAST_SENDER	N/A
1486.136	RECEIVER	FAST_SENDER
1488.551	FAST_SENDER	N/A
1489.350	RECEIVER	FAST_SENDER
1491.792	FAST_SENDER	N/A
1492.583	RECEIVER	FAST_SENDER
1494.986	FAST_SENDER	N/A
1495.764	RECEIVER	FAST_SENDER
1498.190	FAST_SENDER	N/A
1498.961	RECEIVER	FAST_SENDER
1501.403	FAST_SENDER	N/A
1502.154	RECEIVER	FAST_SENDER
1504.562	FAST_SENDER	N/A
1505.302	RECEIVER	FAST_SENDER
1507.752	FAST_SENDER	N/A
1508.523	RECEIVER	FAST_SENDER
1510.968	FAST_SENDER	N/A
1511.729	RECEIVER	FAST_SENDER
1514.137	FAST_SENDER	N/A
1514.895	RECEIVER	FAST_SENDER
1517.317	FAST_SENDER	N/A
1519.775	RECEIVER	FAST_SENDER
1522.192	FAST_SENDER	N/A
1522.988	RECEIVER	FAST_SENDER
1525.433	FAST_SENDER	N/A
1526.155	RECEIVER	FAST_SENDER
1528.563	FAST_SENDER	N/A
1529.302	RECEIVER	FAST_SENDER
1531.740	FAST_SENDER	N/A
1532.510	RECEIVER	FAST_SENDER
1534.958	FAST_SENDER	N/A
1535.691	RECEIVER	FAST_SENDER
1538.114	FAST_SENDER	N/A
1538.885	RECEIVER	FAST_SENDER
1541.297	FAST_SENDER	N/A
1542.071	RECEIVER	FAST_SENDER
1544.502	FAST_SENDER	N/A
1545.282	RECEIVER	FAST_SENDER
1547.723	FAST_SENDER	N/A
1548.490	RECEIVER	FAST_SENDER
1550.894	FAST_SENDER	N/A
1551.650	RECEIVER	FAST_SENDER
1554.077	FAST_SENDER	N/A
1554.860	RECEIVER	FAST_SENDER
1557.286	FAST_SENDER	N/A
1558.059	RECEIVER	FAST_SENDER
1559.740	SLOW_SENDER8	N/A
1560.485	FAST_SENDER	N/A
1560.526	RECEIVER	SLOW_SENDER8
1561.764	RECEIVER	FAST_SENDER
1562.952	SLOW_SENDER8	N/A
1563.719	RECEIVER	SLOW_SENDER8
1564.165	FAST_SENDER	N/A
1564.913	RECEIVER	FAST_SENDER
1566.150	SLOW_SENDER8	N/A
1566.957	RECEIVER	SLOW_SENDER8
1567.353	FAST_SENDER	N/A
1568.109	RECEIVER	FAST_SENDER
1570.550	FAST_SENDER	N/A
1571.343	RECEIVER	FAST_SENDER
1572.363	SLOW_SENDER8	N/A
1573.107	RECEIVER	SLOW_SENDER8
1573.360	SLOW_SENDER5	N/A
1573.746	FAST_SENDER	N/A
1574.110	RECEIVER	SLOW_SENDER5
1575.140	SLOW_SENDER6	N/A
1575.931	RECEIVER	SLOW_SENDER6
1577.531	RECEIVER	FAST_SENDER
1578.060	SLOW_SENDER3	N/A
1578.351	SLOW_SENDER6	N/A
1578.512	SLOW_SENDER8	N/A
1578.831	RECEIVER	SLOW_SENDER3
1580.801	RECEIVER	SLOW_SENDER6
1581.813	RECEIVER	SLOW_SENDER8
1582.495	FAST_SENDER	N/A
1584.753	RECEIVER	FAST_SENDER
1586.229	SLOW_SENDER5	N/A
1587.019	RECEIVER	SLOW_SENDER5
1587.174	FAST_SENDER	N/A
1587.940	RECEIVER	FAST_SENDER
1588.372	SLOW_SENDER6	N/A
1589.109	RECEIVER	SLOW_SENDER6
1589.400	SLOW_SENDER3	N/A
1590.080	SLOW_SENDER2	N/A
1590.160	RECEIVER	SLOW_SENDER3
1590.388	FAST_SENDER	N/A
1590.841	RECEIVER	SLOW_SENDER2
1591.394	SLOW_SENDER8	N/A
1592.135	RECEIVER	SLOW_SENDER8
1593.880	SLOW_SENDER7	N/A
1594.424	SLOW_SENDER5	N/A
1594.559	SLOW_SENDER6	N/A
1597.589	SLOW_SENDER3	N/A
1599.445	FAST_SENDER	N/A
1603.070	SLOW_SENDER4	N/A
1603.790	SLOW_SENDER2	N/A
1605.503	SLOW_SENDER7	N/A
1606.550	SLOW_SENDER1	N/A
1607.656	SLOW_SENDER5	N/A
1609.998	FAST_SENDER	N/A
1610.839	SLOW_SENDER6	N/A
1616.823	SLOW_SENDER3	N/A
1617.311	SLOW_SENDER2	N/A
1617.595	SLOW_SENDER1	N/A
1617.945	FAST_SENDER	N/A
1620.049	SLOW_SENDER7	N/A
1620.190	SLOW_SENDER4	N/A
1626.356	FAST_SENDER	N/A
1631.388	SLOW_SENDER1	N/A
1633.000	SLOW_SENDER4	N/A
1633.601	FAST_SENDER	N/A
1641.531	FAST_SENDER	N/A
1648.778	FAST_SENDER	N/A
1656.411	FAST_SENDER	N/A
1663.855	FAST_SENDER	N/A
1671.437	FAST_SENDER	N/A
1678.814	FAST_SENDER	N/A
1686.513	FAST_SENDER	N/A
1694.143	FAST_SENDER	N/A
1701.824	FAST_SENDER	N/A
1709.660	FAST_SENDER	N/A
1717.219	FAST_SENDER	N/A
1724.800	FAST_SENDER	N/A
1731.901	FAST_SENDER	N/A
1739.256	FAST_SENDER	N/A
1746.674	FAST_SENDER	N/A
1753.887	FAST_SENDER	N/A
1756.349	RECEIVER	FAST_SENDER
1758.788	FAST_SENDER	N/A
1758.900	SLOW_SENDER8	N/A
1759.563	RECEIVER	FAST_SENDER
1761.832	RECEIVER	SLOW_SENDER8
1761.987	FAST_SENDER	N/A
1762.746	RECEIVER	FAST_SENDER
1765.165	FAST_SENDER	N/A
1765.930	RECEIVER	FAST_SENDER
1767.257	SLOW_SENDER8	N/A
1768.003	RECEIVER	SLOW_SENDER8
1768.333	FAST_SENDER	N/A
1769.109	RECEIVER	FAST_SENDER
1771.523	FAST_SENDER	N/A
1771.910	SLOW_SENDER5	N/A
1773.429	SLOW_SENDER8	N/A
1773.915	RECEIVER	FAST_SENDER
1774.731	RECEIVER	SLOW_SENDER8
1775.240	SLOW_SENDER6	N/A
1775.962	RECEIVER	SLOW_SENDER6
1776.337	FAST_SENDER	N/A
1778.393	SLOW_SENDER6	N/A
1778.821	RECEIVER	SLOW_SENDER5
1780.132	SLOW_SENDER8	N/A
1781.218	RECEIVER	FAST_SENDER
1781.310	SLOW_SENDER3	N/A
1782.086	RECEIVER	SLOW_SENDER3
1782.760	SLOW_SENDER2	N/A
1782.830	RECEIVER	SLOW_SENDER6
1783.648	FAST_SENDER	N/A
1784.049	RECEIVER	SLOW_SENDER2
1784.231	SLOW_SENDER5	N/A
1784.488	SLOW_SENDER3	N/A
1784.975	RECEIVER	SLOW_SENDER5
1785.840	SLOW_SENDER7	N/A
1786.633	RECEIVER	SLOW_SENDER7
1787.672	RECEIVER	SLOW_SENDER8
1788.279	SLOW_SENDER6	N/A
1788.914	RECEIVER	FAST_SENDER
1789.073	SLOW_SENDER7	N/A
1789.817	RECEIVER	SLOW_SENDER7
1790.393	SLOW_SENDER5	N/A
1790.756	RECEIVER	SLOW_SENDER3
1792.250	SLOW_SENDER7	N/A
1792.733	RECEIVER	SLOW_SENDER6
1794.137	FAST_SENDER	N/A
1794.328	RECEIVER	SLOW_SENDER5
1795.084	SLOW_SENDER8	N/A
1795.162	RECEIVER	SLOW_SENDER7
1795.711	SLOW_SENDER2	N/A
1795.877	RECEIVER	SLOW_SENDER8
1796.790	SLOW_SENDER1	N/A
1797.075	RECEIVER	FAST_SENDER
1797.580	SLOW_SENDER4	N/A
1798.105	SLOW_SENDER3	N/A
1798.314	RECEIVER	SLOW_SENDER4
1800.144	SLOW_SENDER6	N/A
1800.316	RECEIVER	SLOW_SENDER3
1800.591	SLOW_SENDER7	N/A
1800.721	SLOW_SENDER4	N/A
1801.742	SLOW_SENDER5	N/A
1801.834	FAST_SENDER	N/A
1803.293	SLOW_SENDER8	N/A
1807.720	SLOW_SENDER3	N/A
1809.416	SLOW_SENDER2	N/A
1811.295	SLOW_SENDER1	N/A
1811.338	FAST_SENDER	N/A
1813.670	SLOW_SENDER7	N/A
1815.476	SLOW_SENDER4	N/A
1820.352	FAST_SENDER	N/A
1825.986	SLOW_SENDER1	N/A
1828.984	FAST_SENDER	N/A
1836.185	FAST_SENDER	N/A
1843.765	FAST_SENDER	N/A
1851.313	FAST_SENDER	N/A
1859.056	FAST_SENDER	N/A
1867.045	FAST_SENDER	N/A
1874.895	FAST_SENDER	N/A
1882.418	FAST_SENDER	N/A
1890.015	FAST_SENDER	N/A
1897.304	FAST_SENDER	N/A
1904.666	FAST_SENDER	N/A
1912.649	FAST_SENDER	N/A
1920.498	FAST_SENDER	N/A
1927.909	FAST_SENDER	N/A
1935.713	FAST_SENDER	N/A
1943.453	FAST_SENDER	N/A
1951.062	FAST_SENDER	N/A
1958.731	FAST_SENDER	N/A
1964.417	RECEIVER	FAST_SENDER
1966.822	FAST_SENDER	N/A
1969.140	SLOW_SENDER5	N/A
1969.270	SLOW_SENDER8	N/A
1969.570	SLOW_SENDER6	N/A
1969.887	RECEIVER	SLOW_SENDER5
1970.549	RECEIVER	SLOW_SENDER8
1972.399	RECEIVER	SLOW_SENDER6
1972.961	SLOW_SENDER8	N/A
1974.093	SLOW_SENDER5	N/A
1974.760	SLOW_SENDER2	N/A
1975.063	FAST_SENDER	N/A
1975.383	RECEIVER	SLOW_SENDER5
1976.240	SLOW_SENDER3	N/A
1976.512	RECEIVER	SLOW_SENDER8
1980.300	SLOW_SENDER7	N/A
1981.077	RECEIVER	SLOW_SENDER7
1981.899	RECEIVER	SLOW_SENDER2
1982.322	SLOW_SENDER6	N/A
1983.655	RECEIVER	SLOW_SENDER3
1984.208	FAST_SENDER	N/A
1984.985	RECEIVER	FAST_SENDER
1986.630	SLOW_SENDER4	N/A
1986.673	SLOW_SENDER8	N/A
1987.248	RECEIVER	SLOW_SENDER6
1987.347	SLOW_SENDER2	N/A
1987.407	FAST_SENDER	N/A
1987.963	RECEIVER	SLOW_SENDER4
1988.844	RECEIVER	SLOW_SENDER8
1989.044	SLOW_SENDER3	N/A
1989.772	RECEIVER	SLOW_SENDER2
1990.309	SLOW_SENDER5	N/A
1990.372	SLOW_SENDER4	N/A
1990.500	SLOW_SENDER1	N/A
1991.094	SLOW_SENDER7	N/A
1991.236	RECEIVER	SLOW_SENDER1
1992.078	RECEIVER	SLOW_SENDER3
1994.173	RECEIVER	SLOW_SENDER4
1994.684	SLOW_SENDER6	N/A
1996.242	RECEIVER	FAST_SENDER
1996.278	SLOW_SENDER8	N/A
1997.045	RECEIVER	SLOW_SENDER8
1997.215	SLOW_SENDER2	N/A
1998.009	RECEIVER	SLOW_SENDER2
1998.318	FAST_SENDER	N/A
1999.494	SLOW_SENDER3	N/A
1999.591	SLOW_SENDER4	N/A
1999.641	RECEIVER	FAST_SENDER
2000.351	SLOW_SENDER1	N/A
2002.089	FAST_SENDER	N/A
2004.606	SLOW_SENDER7	N/A
2005.414	SLOW_SENDER2	N/A
2006.366	SLOW_SENDER8	N/A
2011.771	FAST_SENDER	N/A
2014.518	SLOW_SENDER1	N/A
2014.945	SLOW_SENDER4	N/A
2020.362	FAST_SENDER	N/A
2027.885	FAST_SENDER	N/A
2035.857	FAST_SENDER	N/A
2043.467	FAST_SENDER	N/A
2051.081	FAST_SENDER	N/A
2058.679	FAST_SENDER	N/A
2066.368	FAST_SENDER	N/A
2073.723	FAST_SENDER	N/A
2081.831	FAST_SENDER	N/A
2089.224	FAST_SENDER	N/A
2096.926	FAST_SENDER	N/A
2104.053	FAST_SENDER	N/A
2111.825	FAST_SENDER	N/A
2119.448	FAST_SENDER	N/A
2126.929	FAST_SENDER	N/A
2134.565	FAST_SENDER	N/A
2142.366	FAST_SENDER	N/A
2149.916	FAST_SENDER	N/A
2157.018	FAST_SENDER	N/A
2160.050	SLOW_SENDER5	N/A
2162.676	RECEIVER	SLOW_SENDER5
2163.160	SLOW_SENDER6	N/A
2163.924	RECEIVER	SLOW_SENDER6
2164.604	FAST_SENDER	N/A
2165.394	RECEIVER	FAST_SENDER
2167.825	FAST_SENDER	N/A
2168.597	RECEIVER	FAST_SENDER
2168.600	SLOW_SENDER3	N/A
2169.377	RECEIVER	SLOW_SENDER3
2169.450	SLOW_SENDER7	N/A
2170.213	RECEIVER	SLOW_SENDER7
2171.014	FAST_SENDER	N/A
2171.781	SLOW_SENDER3	N/A
2171.805	RECEIVER	FAST_SENDER
2171.870	SLOW_SENDER8	N/A
2172.541	RECEIVER	SLOW_SENDER3
2172.642	SLOW_SENDER7	N/A
2172.658	SLOW_SENDER6	N/A
2173.367	RECEIVER	SLOW_SENDER7
2173.740	SLOW_SENDER5	N/A
2174.255	FAST_SENDER	N/A
2174.491	RECEIVER	SLOW_SENDER5
2174.580	SLOW_SENDER2	N/A
2174.989	SLOW_SENDER3	N/A
2175.330	RECEIVER	SLOW_SENDER2
2176.212	RECEIVER	SLOW_SENDER8
2179.524	SLOW_SENDER2	N/A
2180.316	RECEIVER	SLOW_SENDER2
2180.430	SLOW_SENDER4	N/A
2181.177	RECEIVER	SLOW_SENDER4
2181.849	RECEIVER	SLOW_SENDER3
2181.896	SLOW_SENDER5	N/A
2182.080	SLOW_SENDER1	N/A
2182.860	RECEIVER	SLOW_SENDER1
2183.000	FAST_SENDER	N/A
2183.594	SLOW_SENDER4	N/A
2183.789	RECEIVER	FAST_SENDER
2184.975	RECEIVER	SLOW_SENDER5
2185.273	SLOW_SENDER1	N/A
2185.718	SLOW_SENDER2	N/A
2185.832	SLOW_SENDER8	N/A
2185.941	RECEIVER	SLOW_SENDER4
2186.225	FAST_SENDER	N/A
2186.823	SLOW_SENDER7	N/A
2187.480	SLOW_SENDER6	N/A
2187.600	RECEIVER	SLOW_SENDER7
2188.625	RECEIVER	FAST_SENDER
2189.299	SLOW_SENDER3	N/A
2189.314	RECEIVER	SLOW_SENDER8
2190.069	RECEIVER	SLOW_SENDER3
2191.036	FAST_SENDER	N/A
2191.366	SLOW_SENDER4	N/A
2191.789	RECEIVER	FAST_SENDER
2192.418	SLOW_SENDER5	N/A
2192.648	RECEIVER	SLOW_SENDER4
2194.232	FAST_SENDER	N/A
2194.979	RECEIVER	FAST_SENDER
2195.042	SLOW_SENDER7	N/A
2195.805	RECEIVER	SLOW_SENDER7
2196.510	RECEIVER	SLOW_SENDER5
2196.722	SLOW_SENDER8	N/A
2197.501	RECEIVER	SLOW_SENDER8
2198.050	SLOW_SENDER4	N/A
2198.818	RECEIVER	SLOW_SENDER4
2201.720	SLOW_SENDER3	N/A
2201.875	SLOW_SENDER2	N/A
2202.485	RECEIVER	SLOW_SENDER3
2202.730	SLOW_SENDER1	N/A
2202.994	FAST_SENDER	N/A
2203.198	RECEIVER	SLOW_SENDER2
2203.214	SLOW_SENDER7	N/A
2203.942	RECEIVER	SLOW_SENDER7
2204.937	SLOW_SENDER8	N/A
2206.247	SLOW_SENDER4	N/A
2209.903	SLOW_SENDER3	N/A
2210.621	SLOW_SENDER2	N/A
2211.386	SLOW_SENDER7	N/A
2212.691	FAST_SENDER	N/A
2219.456	SLOW_SENDER4	N/A
2221.086	FAST_SENDER	N/A
2228.626	FAST_SENDER	N/A
2236.668	FAST_SENDER	N/A
2244.273	FAST_SENDER	N/A
2251.565	FAST_SENDER	N/A
2258.918	FAST_SENDER	N/A
2266.412	FAST_SENDER	N/A
2273.924	FAST_SENDER	N/A
2282.055	FAST_SENDER	N/A
2289.555	FAST_SENDER	N/A
2296.872	FAST_SENDER	N/A
2304.544	FAST_SENDER	N/A
2312.005	FAST_SENDER	N/A
2320.020	FAST_SENDER	N/A
2327.369	FAST_SENDER	N/A
2335.373	FAST_SENDER	N/A
2343.153	FAST_SENDER	N/A
2350.809	FAST_SENDER	N/A
2355.000	SLOW_SENDER6	N/A
2358.126	FAST_SENDER	N/A
2360.140	SLOW_SENDER5	N/A
2367.408	RECEIVER	SLOW_SENDER5
2367.464	FAST_SENDER	N/A
2368.220	RECEIVER	FAST_SENDER
2368.262	SLOW_SENDER6	N/A
2369.035	RECEIVER	SLOW_SENDER6
2370.631	FAST_SENDER	N/A
2371.375	RECEIVER	FAST_SENDER
2372.811	SLOW_SENDER5	N/A
2372.890	SLOW_SENDER1	N/A
2373.330	SLOW_SENDER8	N/A
2373.575	RECEIVER	SLOW_SENDER5
2373.792	FAST_SENDER	N/A
2374.569	RECEIVER	FAST_SENDER
2374.810	SLOW_SENDER3	N/A
2375.554	RECEIVER	SLOW_SENDER3
2375.970	SLOW_SENDER2	N/A
2376.438	SLOW_SENDER6	N/A
2376.621	RECEIVER	SLOW_SENDER1
2376.969	FAST_SENDER	N/A
2377.349	RECEIVER	SLOW_SENDER8
2378.978	RECEIVER	SLOW_SENDER6
2379.062	SLOW_SENDER1	N/A
2379.150	SLOW_SENDER7	N/A
2379.704	RECEIVER	FAST_SENDER
2380.354	RECEIVER	SLOW_SENDER1
2381.023	SLOW_SENDER5	N/A
2383.215	RECEIVER	SLOW_SENDER2
2383.895	RECEIVER	SLOW_SENDER7
2384.770	SLOW_SENDER4	N/A
2384.834	SLOW_SENDER8	N/A
2385.026	RECEIVER	SLOW_SENDER5
2385.781	SLOW_SENDER1	N/A
2386.301	FAST_SENDER	N/A
2387.031	SLOW_SENDER3	N/A
2387.064	RECEIVER	FAST_SENDER
2387.802	RECEIVER	SLOW_SENDER3
2388.576	RECEIVER	SLOW_SENDER1
2388.657	SLOW_SENDER2	N/A
2389.386	RECEIVER	SLOW_SENDER2
2391.312	SLOW_SENDER6	N/A
2391.382	SLOW_SENDER7	N/A
2391.477	RECEIVER	SLOW_SENDER4
2392.695	RECEIVER	SLOW_SENDER7
2393.206	SLOW_SENDER3	N/A
2394.165	RECEIVER	SLOW_SENDER8
2394.708	SLOW_SENDER5	N/A
2395.462	RECEIVER	SLOW_SENDER3
2395.872	FAST_SENDER	N/A
2396.526	RECEIVER	SLOW_SENDER5
2396.920	SLOW_SENDER4	N/A
2397.934	SLOW_SENDER1	N/A
2398.681	RECEIVER	SLOW_SENDER1
2400.137	SLOW_SENDER7	N/A
2401.195	RECEIVER	SLOW_SENDER4
2401.579	SLOW_SENDER8	N/A
2402.321	RECEIVER	SLOW_SENDER8
2402.990	SLOW_SENDER2	N/A
2404.840	SLOW_SENDER3	N/A
2405.656	FAST_SENDER	N/A
2406.104	SLOW_SENDER1	N/A
2408.597	SLOW_SENDER4	N/A
2411.793	SLOW_SENDER8	N/A
2414.673	SLOW_SENDER7	N/A
2415.039	FAST_SENDER	N/A
2422.651	FAST_SENDER	N/A
2430.160	FAST_SENDER	N/A
2438.042	FAST_SENDER	N/A
2446.055	FAST_SENDER	N/A
2453.916	FAST_SENDER	N/A
2461.656	FAST_SENDER	N/A
2469.541	FAST_SENDER	N/A
2477.371	FAST_SENDER	N/A
2485.130	FAST_SENDER	N/A
2492.508	FAST_SENDER	N/A
2500.536	FAST_SENDER	N/A
2507.939	FAST_SENDER	N/A
2515.684	FAST_SENDER	N/A
2523.401	FAST_SENDER	N/A
2531.030	FAST_SENDER	N/A
2538.534	FAST_SENDER	N/A
2546.218	FAST_SENDER	N/A
2553.915	FAST_SENDER	N/A
2555.890	SLOW_SENDER6	N/A
2560.290	SLOW_SENDER5	N/A
2561.107	FAST_SENDER	N/A
2566.802	SLOW_SENDER6	N/A
2566.940	RECEIVER	FAST_SENDER
2568.890	SLOW_SENDER2	N/A
2569.368	FAST_SENDER	N/A
2570.132	RECEIVER	FAST_SENDER
2570.956	RECEIVER	SLOW_SENDER6
2571.322	SLOW_SENDER5	N/A
2572.850	SLOW_SENDER3	N/A
2573.502	RECEIVER	SLOW_SENDER2
2574.069	FAST_SENDER	N/A
2574.818	RECEIVER	FAST_SENDER
2575.180	SLOW_SENDER4	N/A
2575.710	RECEIVER	SLOW_SENDER3
2575.960	SLOW_SENDER1	N/A
2576.010	SLOW_SENDER8	N/A
2576.772	RECEIVER	SLOW_SENDER8
2577.226	FAST_SENDER	N/A
2577.709	RECEIVER	SLOW_SENDER4
2578.358	RECEIVER	SLOW_SENDER5
2578.375	SLOW_SENDER6	N/A
2578.926	SLOW_SENDER2	N/A
2579.105	RECEIVER	SLOW_SENDER1
2580.120	SLOW_SENDER7	N/A
2580.128	SLOW_SENDER4	N/A
2580.170	RECEIVER	SLOW_SENDER2
2581.138	SLOW_SENDER3	N/A
2581.411	RECEIVER	SLOW_SENDER6
2581.515	SLOW_SENDER1	N/A
2582.271	RECEIVER	SLOW_SENDER1
2583.588	RECEIVER	SLOW_SENDER7
2584.667	RECEIVER	FAST_SENDER
2585.327	RECEIVER	SLOW_SENDER3
2585.573	SLOW_SENDER2	N/A
2585.783	SLOW_SENDER5	N/A
2586.007	SLOW_SENDER7	N/A
2586.328	RECEIVER	SLOW_SENDER2
2587.068	FAST_SENDER	N/A
2587.078	RECEIVER	SLOW_SENDER5
2587.705	SLOW_SENDER1	N/A
2587.855	RECEIVER	FAST_SENDER
2588.582	RECEIVER	SLOW_SENDER4
2589.550	RECEIVER	SLOW_SENDER1
2590.008	SLOW_SENDER8	N/A
2590.271	FAST_SENDER	N/A
2591.863	RECEIVER	SLOW_SENDER8
2592.740	SLOW_SENDER3	N/A
2593.154	RECEIVER	FAST_SENDER
2593.959	RECEIVER	SLOW_SENDER7
2594.484	SLOW_SENDER5	N/A
2594.996	SLOW_SENDER1	N/A
2595.233	RECEIVER	SLOW_SENDER5
2596.365	RECEIVER	SLOW_SENDER3
2597.260	RECEIVER	SLOW_SENDER1
2598.093	SLOW_SENDER4	N/A
2599.276	SLOW_SENDER8	N/A
2599.468	SLOW_SENDER2	N/A
2600.049	RECEIVER	SLOW_SENDER8
2600.757	FAST_SENDER	N/A
2601.376	SLOW_SENDER7	N/A
2601.516	RECEIVER	FAST_SENDER
2603.778	SLOW_SENDER3	N/A
2603.975	RECEIVER	SLOW_SENDER7
2604.671	SLOW_SENDER1	N/A
2605.464	RECEIVER	SLOW_SENDER1
2609.093	FAST_SENDER	N/A
2611.422	SLOW_SENDER7	N/A
2612.151	SLOW_SENDER8	N/A
2617.254	FAST_SENDER	N/A
2624.906	FAST_SENDER	N/A
2632.766	FAST_SENDER	N/A
2640.486	FAST_SENDER	N/A
2648.126	FAST_SENDER	N/A
2655.909	FAST_SENDER	N/A
2663.368	FAST_SENDER	N/A
2670.827	FAST_SENDER	N/A
2678.614	FAST_SENDER	N/A
2686.036	FAST_SENDER	N/A
2693.324	FAST_SENDER	N/A
2700.691	FAST_SENDER	N/A
2708.628	FAST_SENDER	N/A
2716.091	FAST_SENDER	N/A
2723.513	FAST_SENDER	N/A
2731.330	FAST_SENDER	N/A
2738.803	FAST_SENDER	N/A
2745.060	SLOW_SENDER6	N/A
2746.483	FAST_SENDER	N/A
2754.219	FAST_SENDER	N/A
2755.982	SLOW_SENDER6	N/A
2758.860	SLOW_SENDER5	N/A
2764.147	FAST_SENDER	N/A
2765.600	SLOW_SENDER4	N/A
2765.670	SLOW_SENDER2	N/A
2769.804	SLOW_SENDER5	N/A
2769.951	RECEIVER	SLOW_SENDER2
2770.082	SLOW_SENDER6	N/A
2770.859	RECEIVER	SLOW_SENDER6
2771.310	SLOW_SENDER3	N/A
2771.753	RECEIVER	FAST_SENDER
2772.934	RECEIVER	SLOW_SENDER4
2773.852	RECEIVER	SLOW_SENDER3
2773.998	FAST_SENDER	N/A
2774.350	SLOW_SENDER1	N/A
2774.762	RECEIVER	FAST_SENDER
2775.356	SLOW_SENDER2	N/A
2776.098	RECEIVER	SLOW_SENDER5
2776.295	SLOW_SENDER3	N/A
2777.090	RECEIVER	SLOW_SENDER3
2777.196	FAST_SENDER	N/A
2777.630	SLOW_SENDER8	N/A
2777.730	SLOW_SENDER7	N/A
2777.971	RECEIVER	FAST_SENDER
2779.004	RECEIVER	SLOW_SENDER7
2779.828	RECEIVER	SLOW_SENDER8
2780.355	SLOW_SENDER4	N/A
2781.399	RECEIVER	SLOW_SENDER1
2782.267	SLOW_SENDER8	N/A
2782.537	SLOW_SENDER3	N/A
2783.296	RECEIVER	SLOW_SENDER3
2783.421	SLOW_SENDER5	N/A
2784.923	RECEIVER	SLOW_SENDER8
2786.148	RECEIVER	SLOW_SENDER4
2786.774	SLOW_SENDER1	N/A
2786.842	FAST_SENDER	N/A
2787.543	RECEIVER	SLOW_SENDER1
2788.715	SLOW_SENDER3	N/A
2789.507	RECEIVER	SLOW_SENDER3
2790.292	SLOW_SENDER7	N/A
2790.369	SLOW_SENDER8	N/A
2791.029	RECEIVER	SLOW_SENDER7
2791.437	SLOW_SENDER2	N/A
2792.225	RECEIVER	SLOW_SENDER2
2793.591	SLOW_SENDER4	N/A
2793.982	RECEIVER	FAST_SENDER
2794.914	RECEIVER	SLOW_SENDER4
2794.990	SLOW_SENDER1	N/A
2795.754	RECEIVER	SLOW_SENDER1
2796.418	FAST_SENDER	N/A
2796.942	SLOW_SENDER3	N/A
2797.180	RECEIVER	FAST_SENDER
2798.036	RECEIVER	SLOW_SENDER8
2798.451	SLOW_SENDER7	N/A
2799.198	RECEIVER	SLOW_SENDER3
2799.621	FAST_SENDER	N/A
2799.625	SLOW_SENDER2	N/A
2800.401	RECEIVER	FAST_SENDER
2802.347	SLOW_SENDER4	N/A
2802.848	FAST_SENDER	N/A
2803.126	RECEIVER	SLOW_SENDER4
2803.160	SLOW_SENDER1	N/A
2803.896	RECEIVER	SLOW_SENDER1
2805.463	SLOW_SENDER8	N/A
2805.731	RECEIVER	FAST_SENDER
2807.018	RECEIVER	SLOW_SENDER7
2808.915	SLOW_SENDER3	N/A
2811.298	SLOW_SENDER1	N/A
2811.988	FAST_SENDER	N/A
2812.051	RECEIVER	SLOW_SENDER3
2813.281	RECEIVER	FAST_SENDER
2813.989	RECEIVER	SLOW_SENDER1
2815.700	FAST_SENDER	N/A
2816.411	RECEIVER	FAST_SENDER
2818.827	FAST_SENDER	N/A
2819.490	SLOW_SENDER3	N/A
2819.616	RECEIVER	FAST_SENDER
2821.430	SLOW_SENDER1	N/A
2822.053	FAST_SENDER	N/A
2822.168	RECEIVER	SLOW_SENDER1
2824.464	RECEIVER	FAST_SENDER
2826.864	FAST_SENDER	N/A
2827.569	RECEIVER	FAST_SENDER
2829.578	SLOW_SENDER1	N/A
2830.010	FAST_SENDER	N/A
2830.324	RECEIVER	SLOW_SENDER1
2837.704	FAST_SENDER	N/A
2844.977	FAST_SENDER	N/A
2852.362	FAST_SENDER	N/A
2859.689	FAST_SENDER	N/A
2867.209	FAST_SENDER	N/A
2874.662	FAST_SENDER	N/A
2882.027	FAST_SENDER	N/A
2889.155	FAST_SENDER	N/A
2896.341	FAST_SENDER	N/A
2903.975	FAST_SENDER	N/A
2912.002	FAST_SENDER	N/A
2919.986	FAST_SENDER	N/A
2927.123	FAST_SENDER	N/A
2934.234	FAST_SENDER	N/A
2934.520	SLOW_SENDER6	N/A
2942.460	FAST_SENDER	N/A
2945.289	SLOW_SENDER6	N/A
2948.620	SLOW_SENDER5	N/A
2950.197	FAST_SENDER	N/A
2958.275	FAST_SENDER	N/A
2958.601	SLOW_SENDER6	N/A
2962.433	SLOW_SENDER5	N/A
2964.770	SLOW_SENDER2	N/A
2966.100	FAST_SENDER	N/A
2966.580	SLOW_SENDER4	N/A
2969.830	SLOW_SENDER8	N/A
2970.760	SLOW_SENDER7	N/A
2974.047	FAST_SENDER	N/A
2977.236	SLOW_SENDER5	N/A
2980.088	SLOW_SENDER4	N/A
2980.262	SLOW_SENDER2	N/A
2981.933	SLOW_SENDER8	N/A
2982.089	SLOW_SENDER7	N/A
2982.928	FAST_SENDER	N/A
2983.900	SLOW_SENDER3	N/A
2992.346	FAST_SENDER	N/A
2994.202	SLOW_SENDER4	N/A
2994.652	RECEIVER	FAST_SENDER
2995.180	SLOW_SENDER1	N/A
2995.618	SLOW_SENDER7	N/A
2995.903	SLOW_SENDER8	N/A
2995.948	RECEIVER	SLOW_SENDER1
2996.263	SLOW_SENDER3	N/A
2997.023	RECEIVER	SLOW_SENDER3
2997.064	FAST_SENDER	N/A
2998.976	RECEIVER	SLOW_SENDER8
3000.153	RECEIVER	FAST_SENDER
3000.234	SLOW_SENDER1	N/A
3002.356	RECEIVER	SLOW_SENDER1
3002.601	FAST_SENDER	N/A
3003.373	RECEIVER	FAST_SENDER
3004.463	SLOW_SENDER3	N/A
3005.227	RECEIVER	SLOW_SENDER3
3005.786	FAST_SENDER	N/A
3006.540	RECEIVER	FAST_SENDER
3007.760	SLOW_SENDER1	N/A
3008.580	RECEIVER	SLOW_SENDER1
3008.961	FAST_SENDER	N/A
3009.724	RECEIVER	FAST_SENDER
3012.159	FAST_SENDER	N/A
3012.677	SLOW_SENDER3	N/A
3013.465	RECEIVER	SLOW_SENDER3
3015.002	RECEIVER	FAST_SENDER
3016.027	SLOW_SENDER1	N/A
3016.762	RECEIVER	SLOW_SENDER1
3017.420	FAST_SENDER	N/A
3018.124	RECEIVER	FAST_SENDER
3020.554	FAST_SENDER	N/A
3021.291	RECEIVER	FAST_SENDER
3023.725	FAST_SENDER	N/A
3024.199	SLOW_SENDER1	N/A
3024.488	RECEIVER	FAST_SENDER
3026.469	RECEIVER	SLOW_SENDER1
3030.955	FAST_SENDER	N/A
3031.702	RECEIVER	FAST_SENDER
3033.917	SLOW_SENDER1	N/A
3034.140	FAST_SENDER	N/A
3034.660	RECEIVER	SLOW_SENDER1
3039.544	RECEIVER	FAST_SENDER
3041.982	FAST_SENDER	N/A
3042.089	SLOW_SENDER1	N/A
3042.786	RECEIVER	FAST_SENDER
3045.125	RECEIVER	SLOW_SENDER1
3045.186	FAST_SENDER	N/A
3045.973	RECEIVER	FAST_SENDER
3048.416	FAST_SENDER	N/A
3049.199	RECEIVER	FAST_SENDER
3051.615	FAST_SENDER	N/A
3052.392	RECEIVER	FAST_SENDER
3054.830	FAST_SENDER	N/A
3055.573	RECEIVER	FAST_SENDER
3057.996	FAST_SENDER	N/A
3058.745	RECEIVER	FAST_SENDER
3061.150	FAST_SENDER	N/A
3061.940	RECEIVER	FAST_SENDER
3064.353	FAST_SENDER	N/A
3065.118	RECEIVER	FAST_SENDER
3067.562	FAST_SENDER	N/A
3068.292	RECEIVER	FAST_SENDER
3070.723	FAST_SENDER	N/A
3071.493	RECEIVER	FAST_SENDER
3073.930	FAST_SENDER	N/A
3074.713	RECEIVER	FAST_SENDER
3077.161	FAST_SENDER	N/A
3077.952	RECEIVER	FAST_SENDER
3080.360	FAST_SENDER	N/A
3081.123	RECEIVER	FAST_SENDER
3083.548	FAST_SENDER	N/A
3084.342	RECEIVER	FAST_SENDER
3086.745	FAST_SENDER	N/A
3087.462	RECEIVER	FAST_SENDER
3089.903	FAST_SENDER	N/A
3090.647	RECEIVER	FAST_SENDER
3093.095	FAST_SENDER	N/A
3093.829	RECEIVER	FAST_SENDER
3096.238	FAST_SENDER	N/A
3098.763	RECEIVER	FAST_SENDER
3101.186	FAST_SENDER	N/A
3101.959	RECEIVER	FAST_SENDER
3104.365	FAST_SENDER	N/A
3105.165	RECEIVER	FAST_SENDER
3107.577	FAST_SENDER	N/A
3108.363	RECEIVER	FAST_SENDER
3110.783	FAST_SENDER	N/A
3114.856	RECEIVER	FAST_SENDER
3117.300	FAST_SENDER	N/A
3118.042	RECEIVER	FAST_SENDER
3120.445	FAST_SENDER	N/A
3121.176	RECEIVER	FAST_SENDER
3122.890	SLOW_SENDER6	N/A
3123.595	FAST_SENDER	N/A
3123.652	RECEIVER	SLOW_SENDER6
3124.324	RECEIVER	FAST_SENDER
3126.083	SLOW_SENDER6	N/A
3126.753	FAST_SENDER	N/A
3126.829	RECEIVER	SLOW_SENDER6
3127.522	RECEIVER	FAST_SENDER
3129.233	SLOW_SENDER6	N/A
3129.962	FAST_SENDER	N/A
3129.994	RECEIVER	SLOW_SENDER6
3133.149	FAST_SENDER	N/A
3135.439	SLOW_SENDER6	N/A
3141.530	SLOW_SENDER5	N/A
3141.810	FAST_SENDER	N/A
3149.232	SLOW_SENDER6	N/A
3149.697	FAST_SENDER	N/A
3151.100	SLOW_SENDER2	N/A
3152.372	SLOW_SENDER5	N/A
3158.369	FAST_SENDER	N/A
3158.730	SLOW_SENDER4	N/A
3160.290	SLOW_SENDER7	N/A
3162.460	SLOW_SENDER8	N/A
3163.391	SLOW_SENDER2	N/A
3165.555	SLOW_SENDER5	N/A
3167.195	FAST_SENDER	N/A
3173.513	SLOW_SENDER7	N/A
3173.540	SLOW_SENDER4	N/A
3173.800	SLOW_SENDER8	N/A
3174.827	FAST_SENDER	N/A
3177.043	SLOW_SENDER2	N/A
3182.210	SLOW_SENDER3	N/A
3184.882	FAST_SENDER	N/A
3187.273	SLOW_SENDER4	N/A
3187.415	SLOW_SENDER7	N/A
3188.791	SLOW_SENDER8	N/A
3192.872	SLOW_SENDER3	N/A
3193.254	FAST_SENDER	N/A
3201.188	FAST_SENDER	N/A
3205.248	SLOW_SENDER3	N/A
3208.478	FAST_SENDER	N/A
3208.630	SLOW_SENDER1	N/A
3216.906	FAST_SENDER	N/A
3219.753	SLOW_SENDER1	N/A
3224.340	FAST_SENDER	N/A
3231.828	FAST_SENDER	N/A
3232.871	SLOW_SENDER1	N/A
3239.653	FAST_SENDER	N/A
3247.053	FAST_SENDER	N/A
3254.918	FAST_SENDER	N/A
3262.140	FAST_SENDER	N/A
3269.715	FAST_SENDER	N/A
3277.433	FAST_SENDER	N/A
3285.585	FAST_SENDER	N/A
3292.934	FAST_SENDER	N/A
3293.722	RECEIVER	FAST_SENDER
3296.140	FAST_SENDER	N/A
3296.894	RECEIVER	FAST_SENDER
3299.338	FAST_SENDER	N/A
3300.096	RECEIVER	FAST_SENDER
3302.536	FAST_SENDER	N/A
3303.298	RECEIVER	FAST_SENDER
3305.728	FAST_SENDER	N/A
3306.471	RECEIVER	FAST_SENDER
3308.873	FAST_SENDER	N/A
3309.607	RECEIVER	FAST_SENDER
3312.023	FAST_SENDER	N/A
3312.785	RECEIVER	FAST_SENDER
3315.212	FAST_SENDER	N/A
3315.965	RECEIVER	FAST_SENDER
3318.398	FAST_SENDER	N/A
3318.680	SLOW_SENDER6	N/A
3319.166	RECEIVER	FAST_SENDER
3321.157	RECEIVER	SLOW_SENDER6
3321.583	FAST_SENDER	N/A
3322.365	RECEIVER	FAST_SENDER
3323.559	SLOW_SENDER6	N/A
3324.282	RECEIVER	SLOW_SENDER6
3324.797	FAST_SENDER	N/A
3325.575	RECEIVER	FAST_SENDER
3328.010	FAST_SENDER	N/A
3328.746	RECEIVER	FAST_SENDER
3329.682	SLOW_SENDER6	N/A
3329.820	SLOW_SENDER5	N/A
3330.434	RECEIVER	SLOW_SENDER6
3331.112	RECEIVER	SLOW_SENDER5
3331.166	FAST_SENDER	N/A
3331.958	RECEIVER	FAST_SENDER
3333.515	SLOW_SENDER5	N/A
3334.372	FAST_SENDER	N/A
3335.116	RECEIVER	FAST_SENDER
3335.908	RECEIVER	SLOW_SENDER5
3337.565	FAST_SENDER	N/A
3338.323	RECEIVER	FAST_SENDER
3340.733	FAST_SENDER	N/A
3341.347	SLOW_SENDER5	N/A
3341.367	SLOW_SENDER6	N/A
3341.507	RECEIVER	FAST_SENDER
3342.629	RECEIVER	SLOW_SENDER6
3342.930	SLOW_SENDER2	N/A
3343.690	RECEIVER	SLOW_SENDER2
3343.913	FAST_SENDER	N/A
3344.645	RECEIVER	FAST_SENDER
3346.274	RECEIVER	SLOW_SENDER5
3347.083	FAST_SENDER	N/A
3347.822	RECEIVER	FAST_SENDER
3348.007	SLOW_SENDER2	N/A
3348.768	RECEIVER	SLOW_SENDER2
3350.062	SLOW_SENDER6	N/A
3350.262	FAST_SENDER	N/A
3350.841	RECEIVER	SLOW_SENDER6
3351.510	SLOW_SENDER4	N/A
3351.571	RECEIVER	FAST_SENDER
3352.267	RECEIVER	SLOW_SENDER4
3353.719	SLOW_SENDER5	N/A
3353.790	SLOW_SENDER7	N/A
3353.974	FAST_SENDER	N/A
3354.186	SLOW_SENDER2	N/A
3354.520	RECEIVER	SLOW_SENDER5
3354.669	SLOW_SENDER4	N/A
3354.760	SLOW_SENDER8	N/A
3355.457	RECEIVER	SLOW_SENDER4
3356.460	RECEIVER	FAST_SENDER
3357.554	RECEIVER	SLOW_SENDER7
3357.888	SLOW_SENDER4	N/A
3358.244	SLOW_SENDER6	N/A
3358.652	RECEIVER	SLOW_SENDER4
3358.873	FAST_SENDER	N/A
3359.977	SLOW_SENDER7	N/A
3360.349	RECEIVER	SLOW_SENDER8
3361.223	RECEIVER	FAST_SENDER
3362.828	RECEIVER	SLOW_SENDER7
3363.638	FAST_SENDER	N/A
3363.895	RECEIVER	SLOW_SENDER2
3366.022	RECEIVER	FAST_SENDER
3367.535	SLOW_SENDER4	N/A
3367.709	SLOW_SENDER8	N/A
3368.261	SLOW_SENDER7	N/A
3368.314	RECEIVER	SLOW_SENDER4
3368.469	FAST_SENDER	N/A
3369.024	RECEIVER	SLOW_SENDER7
3369.757	RECEIVER	FAST_SENDER
3369.810	SLOW_SENDER3	N/A
3370.556	RECEIVER	SLOW_SENDER3
3370.933	SLOW_SENDER2	N/A
3371.677	RECEIVER	SLOW_SENDER2
3372.186	FAST_SENDER	N/A
3373.000	SLOW_SENDER3	N/A
3375.746	SLOW_SENDER4	N/A
3376.425	SLOW_SENDER7	N/A
3379.080	SLOW_SENDER2	N/A
3380.789	SLOW_SENDER8	N/A
3382.143	FAST_SENDER	N/A
3386.669	SLOW_SENDER3	N/A
3388.982	SLOW_SENDER4	N/A
3389.936	SLOW_SENDER7	N/A
3390.304	FAST_SENDER	N/A
3398.040	SLOW_SENDER1	N/A
3398.236	FAST_SENDER	N/A
3406.699	FAST_SENDER	N/A
3411.852	SLOW_SENDER1	N/A
3413.840	FAST_SENDER	N/A
3421.699	FAST_SENDER	N/A
3424.533	SLOW_SENDER1	N/A
3429.611	FAST_SENDER	N/A
3437.247	FAST_SENDER	N/A
3444.560	FAST_SENDER	N/A
3451.968	FAST_SENDER	N/A
3459.487	FAST_SENDER	N/A
3467.229	FAST_SENDER	N/A
3474.426	FAST_SENDER	N/A
3481.640	FAST_SENDER	N/A
3489.021	FAST_SENDER	N/A
3496.598	FAST_SENDER	N/A
3504.055	FAST_SENDER	N/A
3511.573	FAST_SENDER	N/A
3519.087	FAST_SENDER	N/A
3524.660	SLOW_SENDER6	N/A
3524.790	SLOW_SENDER5	N/A
3525.968	FAST_SENDER	N/A
3534.288	FAST_SENDER	N/A
3536.418	SLOW_SENDER5	N/A
3536.588	SLOW_SENDER6	N/A
3536.824	RECEIVER	FAST_SENDER
3538.566	RECEIVER	SLOW_SENDER5
3540.376	RECEIVER	SLOW_SENDER6
3541.874	FAST_SENDER	N/A
3542.605	RECEIVER	FAST_SENDER
3545.036	FAST_SENDER	N/A
3545.640	SLOW_SENDER2	N/A
3545.780	RECEIVER	FAST_SENDER
3545.978	SLOW_SENDER5	N/A
3546.737	RECEIVER	SLOW_SENDER5
3547.300	SLOW_SENDER8	N/A
3547.795	SLOW_SENDER6	N/A
3548.104	RECEIVER	SLOW_SENDER8
3548.226	FAST_SENDER	N/A
3549.023	RECEIVER	FAST_SENDER
3550.602	RECEIVER	SLOW_SENDER6
3553.480	SLOW_SENDER4	N/A
3553.593	RECEIVER	SLOW_SENDER2
3554.170	SLOW_SENDER7	N/A
3554.921	RECEIVER	SLOW_SENDER7
3556.035	RECEIVER	SLOW_SENDER4
3556.520	SLOW_SENDER3	N/A
3557.191	SLOW_SENDER5	N/A
3557.295	RECEIVER	SLOW_SENDER3
3557.361	SLOW_SENDER7	N/A
3557.944	FAST_SENDER	N/A
3557.996	SLOW_SENDER8	N/A
3558.144	RECEIVER	SLOW_SENDER7
3558.476	SLOW_SENDER4	N/A
3558.993	SLOW_SENDER2	N/A
3559.234	RECEIVER	SLOW_SENDER4
3559.733	SLOW_SENDER3	N/A
3560.415	RECEIVER	SLOW_SENDER8
3560.576	SLOW_SENDER7	N/A
3561.153	RECEIVER	SLOW_SENDER2
3562.841	RECEIVER	SLOW_SENDER7
3564.162	RECEIVER	SLOW_SENDER3
3564.647	SLOW_SENDER4	N/A
3565.053	RECEIVER	FAST_SENDER
3565.971	RECEIVER	SLOW_SENDER4
3567.304	FAST_SENDER	N/A
3567.832	SLOW_SENDER8	N/A
3568.059	RECEIVER	FAST_SENDER
3568.259	SLOW_SENDER7	N/A
3569.030	RECEIVER	SLOW_SENDER7
3569.611	SLOW_SENDER3	N/A
3570.319	RECEIVER	SLOW_SENDER3
3570.464	FAST_SENDER	N/A
3570.999	RECEIVER	SLOW_SENDER8
3571.417	SLOW_SENDER4	N/A
3572.191	RECEIVER	SLOW_SENDER4
3572.867	SLOW_SENDER2	N/A
3573.594	RECEIVER	SLOW_SENDER2
3574.816	RECEIVER	FAST_SENDER
3575.749	SLOW_SENDER3	N/A
3576.469	SLOW_SENDER7	N/A
3576.534	RECEIVER	SLOW_SENDER3
3577.218	RECEIVER	SLOW_SENDER7
3577.245	FAST_SENDER	N/A
3577.990	RECEIVER	FAST_SENDER
3578.425	SLOW_SENDER8	N/A
3579.233	RECEIVER	SLOW_SENDER8
3579.605	SLOW_SENDER4	N/A
3580.352	RECEIVER	SLOW_SENDER4
3580.433	FAST_SENDER	N/A
3581.015	SLOW_SENDER2	N/A
3581.177	RECEIVER	FAST_SENDER
3583.594	FAST_SENDER	N/A
3583.950	SLOW_SENDER3	N/A
3584.343	RECEIVER	FAST_SENDER
3584.633	SLOW_SENDER7	N/A
3585.411	RECEIVER	SLOW_SENDER7
3586.373	RECEIVER	SLOW_SENDER3
3586.675	SLOW_SENDER8	N/A
3587.416	RECEIVER	SLOW_SENDER8
3587.799	SLOW_SENDER4	N/A
3588.940	SLOW_SENDER1	N/A
3589.666	RECEIVER	SLOW_SENDER1
3591.944	RECEIVER	SLOW_SENDER4
3592.109	SLOW_SENDER1	N/A
3592.480	FAST_SENDER	N/A
3592.845	SLOW_SENDER7	N/A
3592.909	RECEIVER	SLOW_SENDER1
3593.797	SLOW_SENDER3	N/A
3594.839	SLOW_SENDER8	N/A
3599.356	SLOW_SENDER4	N/A
3601.974	FAST_SENDER	N/A
3606.193	SLOW_SENDER1	N/A
3609.908	FAST_SENDER	N/A
3618.416	FAST_SENDER	N/A
3619.211	SLOW_SENDER1	N/A
3625.541	FAST_SENDER	N/A
3632.738	FAST_SENDER	N/A
3640.428	FAST_SENDER	N/A
3648.336	FAST_SENDER	N/A
3656.306	FAST_SENDER	N/A
3664.252	FAST_SENDER	N/A
3671.765	FAST_SENDER	N/A
3679.391	FAST_SENDER	N/A
3686.994	FAST_SENDER	N/A
3694.798	FAST_SENDER	N/A
3702.145	FAST_SENDER	N/A
3709.899	FAST_SENDER	N/A
3715.920	SLOW_SENDER6	N/A
3717.282	FAST_SENDER	N/A
3721.550	SLOW_SENDER5	N/A
3725.096	FAST_SENDER	N/A
3727.215	SLOW_SENDER6	N/A
3733.209	FAST_SENDER	N/A
3733.339	SLOW_SENDER5	N/A
3740.272	SLOW_SENDER6	N/A
3742.078	FAST_SENDER	N/A
3746.440	SLOW_SENDER2	N/A
3747.209	SLOW_SENDER5	N/A
3749.966	FAST_SENDER	N/A
3756.080	RECEIVER	FAST_SENDER
3757.745	SLOW_SENDER2	N/A
3758.504	FAST_SENDER	N/A
3759.990	RECEIVER	SLOW_SENDER2
3760.230	SLOW_SENDER8	N/A
3760.630	SLOW_SENDER3	N/A
3761.383	RECEIVER	SLOW_SENDER3
3761.570	SLOW_SENDER7	N/A
3762.356	RECEIVER	SLOW_SENDER7
3763.075	RECEIVER	SLOW_SENDER8
3763.785	SLOW_SENDER3	N/A
3764.447	RECEIVER	FAST_SENDER
3764.660	SLOW_SENDER4	N/A
3764.765	SLOW_SENDER7	N/A
3765.410	RECEIVER	SLOW_SENDER4
3765.517	SLOW_SENDER8	N/A
3766.614	RECEIVER	SLOW_SENDER3
3766.870	FAST_SENDER	N/A
3767.415	SLOW_SENDER2	N/A
3767.656	RECEIVER	FAST_SENDER
3767.852	SLOW_SENDER4	N/A
3768.579	RECEIVER	SLOW_SENDER8
3770.105	FAST_SENDER	N/A
3770.328	RECEIVER	SLOW_SENDER7
3771.462	RECEIVER	SLOW_SENDER4
3772.020	SLOW_SENDER3	N/A
3772.592	RECEIVER	FAST_SENDER
3774.029	SLOW_SENDER8	N/A
3774.329	RECEIVER	SLOW_SENDER3
3775.025	FAST_SENDER	N/A
3775.763	RECEIVER	FAST_SENDER
3776.897	SLOW_SENDER4	N/A
3777.687	RECEIVER	SLOW_SENDER4
3777.761	SLOW_SENDER7	N/A
3778.508	RECEIVER	SLOW_SENDER7
3780.742	RECEIVER	SLOW_SENDER8
3782.106	FAST_SENDER	N/A
3782.869	RECEIVER	FAST_SENDER
3783.126	SLOW_SENDER4	N/A
3783.730	SLOW_SENDER1	N/A
3784.235	SLOW_SENDER3	N/A
3784.498	RECEIVER	SLOW_SENDER1
3785.285	FAST_SENDER	N/A
3785.700	RECEIVER	SLOW_SENDER4
3785.929	SLOW_SENDER7	N/A
3786.508	RECEIVER	SLOW_SENDER3
3788.157	SLOW_SENDER8	N/A
3788.604	RECEIVER	SLOW_SENDER7
3790.708	RECEIVER	SLOW_SENDER8
3792.479	RECEIVER	FAST_SENDER
3793.909	SLOW_SENDER3	N/A
3794.664	RECEIVER	SLOW_SENDER3
3794.897	FAST_SENDER	N/A
3794.956	SLOW_SENDER1	N/A
3795.640	RECEIVER	FAST_SENDER
3796.027	SLOW_SENDER7	N/A
3796.740	RECEIVER	SLOW_SENDER7
3798.057	FAST_SENDER	N/A
3798.150	RECEIVER	SLOW_SENDER1
3798.354	SLOW_SENDER4	N/A
3798.819	RECEIVER	FAST_SENDER
3801.248	FAST_SENDER	N/A
3802.002	RECEIVER	FAST_SENDER
3802.111	SLOW_SENDER3	N/A
3804.141	SLOW_SENDER7	N/A
3804.414	FAST_SENDER	N/A
3805.561	SLOW_SENDER1	N/A
3812.316	FAST_SENDER	N/A
3820.373	FAST_SENDER	N/A
3827.775	FAST_SENDER	N/A
3835.053	FAST_SENDER	N/A
3842.687	FAST_SENDER	N/A
3850.236	FAST_SENDER	N/A
3857.644	FAST_SENDER	N/A
3865.788	FAST_SENDER	N/A
3873.423	FAST_SENDER	N/A
3881.295	FAST_SENDER	N/A
3889.239	FAST_SENDER	N/A
3896.883	FAST_SENDER	N/A
3904.757	FAST_SENDER	N/A
3905.920	SLOW_SENDER6	N/A
3912.593	FAST_SENDER	N/A
3913.490	SLOW_SENDER5	N/A
3916.219	SLOW_SENDER6	N/A
3921.714	FAST_SENDER	N/A
3926.881	SLOW_SENDER5	N/A
3928.913	SLOW_SENDER6	N/A
3929.401	FAST_SENDER	N/A
3936.850	SLOW_SENDER2	N/A
3936.962	FAST_SENDER	N/A
3940.730	SLOW_SENDER5	N/A
3945.344	FAST_SENDER	N/A
3947.704	SLOW_SENDER2	N/A
3952.696	FAST_SENDER	N/A
3953.950	SLOW_SENDER8	N/A
3960.665	FAST_SENDER	N/A
3961.187	SLOW_SENDER2	N/A
3963.700	SLOW_SENDER4	N/A
3964.966	RECEIVER	FAST_SENDER
3965.579	SLOW_SENDER8	N/A
3966.360	RECEIVER	SLOW_SENDER4
3967.400	FAST_SENDER	N/A
3967.620	SLOW_SENDER3	N/A
3968.396	RECEIVER	SLOW_SENDER3
3968.789	SLOW_SENDER4	N/A
3969.531	RECEIVER	SLOW_SENDER4
3971.590	SLOW_SENDER7	N/A
3972.008	RECEIVER	FAST_SENDER
3972.635	SLOW_SENDER3	N/A
3972.957	RECEIVER	SLOW_SENDER8
3973.760	RECEIVER	SLOW_SENDER7
3974.730	SLOW_SENDER1	N/A
3974.977	SLOW_SENDER4	N/A
3975.345	RECEIVER	SLOW_SENDER3
3976.206	SLOW_SENDER7	N/A
3976.468	FAST_SENDER	N/A
3977.151	RECEIVER	SLOW_SENDER1
3979.574	RECEIVER	SLOW_SENDER4
3979.594	SLOW_SENDER1	N/A
3980.304	SLOW_SENDER8	N/A
3980.321	RECEIVER	SLOW_SENDER1
3981.042	RECEIVER	SLOW_SENDER8
3981.857	RECEIVER	FAST_SENDER
3983.093	RECEIVER	SLOW_SENDER7
3984.272	FAST_SENDER	N/A
3985.049	RECEIVER	FAST_SENDER
3985.930	SLOW_SENDER3	N/A
3986.667	RECEIVER	SLOW_SENDER3
3987.005	SLOW_SENDER4	N/A
3987.498	FAST_SENDER	N/A
3987.784	RECEIVER	SLOW_SENDER4
3989.933	RECEIVER	FAST_SENDER
3990.524	SLOW_SENDER7	N/A
3991.284	RECEIVER	SLOW_SENDER7
3991.563	SLOW_SENDER1	N/A
3992.306	RECEIVER	SLOW_SENDER1
3992.348	FAST_SENDER	N/A
3993.109	RECEIVER	FAST_SENDER
3994.105	SLOW_SENDER3	N/A
3994.888	RECEIVER	SLOW_SENDER3
3995.200	SLOW_SENDER4	N/A
3995.517	FAST_SENDER	N/A
3995.976	RECEIVER	SLOW_SENDER4
3997.821	RECEIVER	FAST_SENDER
3998.734	SLOW_SENDER7	N/A
3999.479	RECEIVER	SLOW_SENDER7
3999.715	SLOW_SENDER1	N/A
4000.247	FAST_SENDER	N/A
4000.450	RECEIVER	SLOW_SENDER1
4002.333	SLOW_SENDER3	N/A
4002.850	RECEIVER	FAST_SENDER
4003.401	SLOW_SENDER4	N/A
4004.128	RECEIVER	SLOW_SENDER4
4005.287	FAST_SENDER	N/A
4006.669	RECEIVER	SLOW_SENDER3
4006.923	SLOW_SENDER7	N/A
4007.453	RECEIVER	FAST_SENDER
4007.885	SLOW_SENDER1	N/A
4008.643	RECEIVER	SLOW_SENDER1
4009.883	FAST_SENDER	N/A
4012.313	RECEIVER	FAST_SENDER
4013.205	SLOW_SENDER4	N/A
4013.960	RECEIVER	SLOW_SENDER4
4014.084	SLOW_SENDER3	N/A
4014.720	FAST_SENDER	N/A
4014.844	RECEIVER	SLOW_SENDER3
4017.160	RECEIVER	FAST_SENDER
4017.813	SLOW_SENDER1	N/A
4019.569	FAST_SENDER	N/A
4021.369	SLOW_SENDER4	N/A
4021.920	RECEIVER	FAST_SENDER
4024.331	FAST_SENDER	N/A
4025.125	RECEIVER	FAST_SENDER
[truncated: 15,810 more rows]
