# Supplementary material for: CATO: Wake-Up reCeiver-bAsed communicaTiOn for Batteryless Devices
Source: Sensors (Basel). 2025 Nov 7;25(22):6813. doi: 10.3390/s25226813 (PMC12655924; doi:10.3390/s25226813)
Supplement: Supplementary file 1 [file sensors-25-06813-s001.zip › File S1_Experimental_and_Simulation_Data/simulation/multiple_les/nodes10/mac_competing_nodes_priority.csv]

time_s	node_id	received_from
2.700	FAST_SENDER	N/A
2.700	SLOW_SENDER1	N/A
2.700	SLOW_SENDER2	N/A
2.700	SLOW_SENDER3	N/A
2.700	SLOW_SENDER4	N/A
2.700	SLOW_SENDER5	N/A
2.700	SLOW_SENDER6	N/A
2.700	SLOW_SENDER7	N/A
2.700	SLOW_SENDER8	N/A
8.700	RECEIVER	SLOW_SENDER3
16.314	SLOW_SENDER8	N/A
16.748	SLOW_SENDER5	N/A
16.893	SLOW_SENDER7	N/A
17.303	SLOW_SENDER1	N/A
17.825	SLOW_SENDER2	N/A
18.412	SLOW_SENDER6	N/A
18.948	FAST_SENDER	N/A
19.114	SLOW_SENDER4	N/A
19.949	SLOW_SENDER3	N/A
23.610	RECEIVER	SLOW_SENDER2
24.424	RECEIVER	SLOW_SENDER3
25.397	RECEIVER	SLOW_SENDER7
26.444	RECEIVER	SLOW_SENDER6
27.223	RECEIVER	SLOW_SENDER8
28.196	RECEIVER	SLOW_SENDER5
29.054	SLOW_SENDER2	N/A
29.784	RECEIVER	SLOW_SENDER2
29.830	SLOW_SENDER3	N/A
32.534	FAST_SENDER	N/A
33.785	SLOW_SENDER6	N/A
33.950	RECEIVER	SLOW_SENDER3
33.954	SLOW_SENDER1	N/A
34.681	SLOW_SENDER4	N/A
35.160	RECEIVER	FAST_SENDER
35.641	SLOW_SENDER5	N/A
35.849	SLOW_SENDER7	N/A
36.586	RECEIVER	SLOW_SENDER7
36.703	SLOW_SENDER8	N/A
37.577	FAST_SENDER	N/A
38.348	RECEIVER	FAST_SENDER
38.894	SLOW_SENDER2	N/A
39.032	RECEIVER	SLOW_SENDER6
39.852	RECEIVER	SLOW_SENDER5
40.717	RECEIVER	SLOW_SENDER2
41.354	SLOW_SENDER3	N/A
42.144	RECEIVER	SLOW_SENDER3
44.012	SLOW_SENDER7	N/A
44.774	RECEIVER	SLOW_SENDER7
47.652	SLOW_SENDER1	N/A
48.208	SLOW_SENDER6	N/A
48.418	RECEIVER	SLOW_SENDER1
49.552	SLOW_SENDER4	N/A
50.501	SLOW_SENDER2	N/A
51.113	SLOW_SENDER5	N/A
52.761	FAST_SENDER	N/A
53.036	RECEIVER	SLOW_SENDER2
54.215	SLOW_SENDER7	N/A
55.006	RECEIVER	SLOW_SENDER7
62.411	SLOW_SENDER7	N/A
65.481	FAST_SENDER	N/A
66.255	RECEIVER	FAST_SENDER
68.671	FAST_SENDER	N/A
74.554	RECEIVER	FAST_SENDER
76.986	FAST_SENDER	N/A
77.772	RECEIVER	FAST_SENDER
80.181	FAST_SENDER	N/A
85.690	RECEIVER	FAST_SENDER
88.112	FAST_SENDER	N/A
88.897	RECEIVER	FAST_SENDER
91.305	FAST_SENDER	N/A
97.203	RECEIVER	FAST_SENDER
99.636	FAST_SENDER	N/A
100.386	RECEIVER	FAST_SENDER
102.797	FAST_SENDER	N/A
108.481	RECEIVER	FAST_SENDER
110.925	FAST_SENDER	N/A
111.686	RECEIVER	FAST_SENDER
114.112	FAST_SENDER	N/A
119.965	RECEIVER	FAST_SENDER
122.382	FAST_SENDER	N/A
123.129	RECEIVER	FAST_SENDER
125.560	FAST_SENDER	N/A
131.168	RECEIVER	FAST_SENDER
133.613	FAST_SENDER	N/A
134.410	RECEIVER	FAST_SENDER
136.823	FAST_SENDER	N/A
142.724	RECEIVER	FAST_SENDER
149.120	FAST_SENDER	N/A
151.532	RECEIVER	FAST_SENDER
153.979	FAST_SENDER	N/A
159.911	RECEIVER	FAST_SENDER
162.326	FAST_SENDER	N/A
163.074	RECEIVER	FAST_SENDER
165.519	FAST_SENDER	N/A
171.330	RECEIVER	FAST_SENDER
173.731	FAST_SENDER	N/A
174.459	RECEIVER	FAST_SENDER
176.860	FAST_SENDER	N/A
183.171	RECEIVER	FAST_SENDER
185.619	FAST_SENDER	N/A
186.356	RECEIVER	FAST_SENDER
188.789	FAST_SENDER	N/A
194.682	RECEIVER	FAST_SENDER
197.128	FAST_SENDER	N/A
197.876	RECEIVER	FAST_SENDER
200.297	FAST_SENDER	N/A
206.493	RECEIVER	FAST_SENDER
207.530	SLOW_SENDER8	N/A
208.245	RECEIVER	SLOW_SENDER8
208.922	FAST_SENDER	N/A
210.647	SLOW_SENDER8	N/A
210.900	SLOW_SENDER3	N/A
211.890	SLOW_SENDER1	N/A
212.490	SLOW_SENDER6	N/A
215.050	SLOW_SENDER4	N/A
215.498	RECEIVER	FAST_SENDER
215.660	SLOW_SENDER5	N/A
216.957	RECEIVER	SLOW_SENDER5
218.318	RECEIVER	SLOW_SENDER1
218.550	SLOW_SENDER2	N/A
219.317	RECEIVER	SLOW_SENDER2
219.373	SLOW_SENDER5	N/A
221.760	SLOW_SENDER2	N/A
222.416	RECEIVER	SLOW_SENDER5
223.572	FAST_SENDER	N/A
225.193	SLOW_SENDER3	N/A
225.265	SLOW_SENDER8	N/A
225.524	SLOW_SENDER1	N/A
225.954	RECEIVER	SLOW_SENDER3
226.784	RECEIVER	SLOW_SENDER1
227.980	SLOW_SENDER7	N/A
228.256	RECEIVER	SLOW_SENDER2
230.123	SLOW_SENDER5	N/A
230.475	SLOW_SENDER6	N/A
230.614	SLOW_SENDER4	N/A
230.831	RECEIVER	SLOW_SENDER8
231.922	RECEIVER	SLOW_SENDER4
233.372	SLOW_SENDER3	N/A
234.192	SLOW_SENDER1	N/A
234.330	RECEIVER	SLOW_SENDER6
235.207	RECEIVER	SLOW_SENDER3
236.812	RECEIVER	FAST_SENDER
237.542	RECEIVER	SLOW_SENDER5
238.260	SLOW_SENDER2	N/A
238.280	SLOW_SENDER8	N/A
238.418	RECEIVER	SLOW_SENDER1
239.235	FAST_SENDER	N/A
239.340	SLOW_SENDER4	N/A
239.589	RECEIVER	SLOW_SENDER8
240.656	RECEIVER	SLOW_SENDER4
241.741	SLOW_SENDER6	N/A
242.461	SLOW_SENDER7	N/A
242.522	RECEIVER	SLOW_SENDER6
242.630	SLOW_SENDER3	N/A
243.342	RECEIVER	SLOW_SENDER3
244.974	SLOW_SENDER5	N/A
245.725	RECEIVER	SLOW_SENDER5
245.824	SLOW_SENDER1	N/A
246.606	RECEIVER	SLOW_SENDER1
248.103	SLOW_SENDER4	N/A
248.163	RECEIVER	SLOW_SENDER7
249.961	SLOW_SENDER6	N/A
250.719	RECEIVER	SLOW_SENDER6
251.642	RECEIVER	FAST_SENDER
252.551	RECEIVER	SLOW_SENDER4
253.128	SLOW_SENDER5	N/A
253.757	FAST_SENDER	N/A
256.783	SLOW_SENDER7	N/A
257.541	RECEIVER	SLOW_SENDER7
259.483	RECEIVER	FAST_SENDER
261.929	FAST_SENDER	N/A
268.157	RECEIVER	FAST_SENDER
270.568	FAST_SENDER	N/A
276.472	RECEIVER	FAST_SENDER
278.905	FAST_SENDER	N/A
289.884	RECEIVER	FAST_SENDER
292.325	FAST_SENDER	N/A
297.926	RECEIVER	FAST_SENDER
300.364	FAST_SENDER	N/A
306.185	RECEIVER	FAST_SENDER
308.631	FAST_SENDER	N/A
314.684	RECEIVER	FAST_SENDER
317.116	FAST_SENDER	N/A
322.960	RECEIVER	FAST_SENDER
325.390	FAST_SENDER	N/A
331.254	RECEIVER	FAST_SENDER
333.680	FAST_SENDER	N/A
339.361	RECEIVER	FAST_SENDER
341.811	FAST_SENDER	N/A
347.435	RECEIVER	FAST_SENDER
349.849	FAST_SENDER	N/A
355.652	RECEIVER	FAST_SENDER
358.057	FAST_SENDER	N/A
364.366	RECEIVER	FAST_SENDER
366.770	FAST_SENDER	N/A
372.960	RECEIVER	FAST_SENDER
375.396	FAST_SENDER	N/A
381.582	RECEIVER	FAST_SENDER
384.008	FAST_SENDER	N/A
390.031	RECEIVER	FAST_SENDER
392.436	FAST_SENDER	N/A
398.327	RECEIVER	FAST_SENDER
400.774	FAST_SENDER	N/A
403.140	SLOW_SENDER8	N/A
406.542	RECEIVER	FAST_SENDER
408.360	SLOW_SENDER2	N/A
408.960	FAST_SENDER	N/A
410.306	RECEIVER	SLOW_SENDER8
412.040	SLOW_SENDER3	N/A
413.950	SLOW_SENDER1	N/A
414.290	SLOW_SENDER6	N/A
415.357	RECEIVER	FAST_SENDER
415.744	SLOW_SENDER8	N/A
416.240	SLOW_SENDER4	N/A
416.484	RECEIVER	SLOW_SENDER8
417.783	FAST_SENDER	N/A
417.870	SLOW_SENDER5	N/A
418.192	RECEIVER	SLOW_SENDER3
419.994	RECEIVER	SLOW_SENDER1
421.020	SLOW_SENDER7	N/A
424.112	SLOW_SENDER2	N/A
425.442	SLOW_SENDER1	N/A
426.158	SLOW_SENDER3	N/A
426.200	SLOW_SENDER6	N/A
426.206	RECEIVER	SLOW_SENDER1
426.936	RECEIVER	SLOW_SENDER6
427.676	RECEIVER	SLOW_SENDER7
430.256	SLOW_SENDER8	N/A
430.970	SLOW_SENDER5	N/A
431.438	SLOW_SENDER4	N/A
431.628	SLOW_SENDER1	N/A
431.665	RECEIVER	SLOW_SENDER3
432.258	FAST_SENDER	N/A
432.417	RECEIVER	SLOW_SENDER1
433.080	SLOW_SENDER7	N/A
433.594	RECEIVER	FAST_SENDER
436.012	FAST_SENDER	N/A
436.992	SLOW_SENDER2	N/A
437.324	RECEIVER	SLOW_SENDER7
439.079	SLOW_SENDER3	N/A
440.258	SLOW_SENDER6	N/A
441.470	RECEIVER	SLOW_SENDER3
442.665	RECEIVER	FAST_SENDER
446.558	SLOW_SENDER5	N/A
446.798	SLOW_SENDER1	N/A
447.393	SLOW_SENDER7	N/A
448.137	RECEIVER	SLOW_SENDER7
448.353	SLOW_SENDER4	N/A
448.918	SLOW_SENDER3	N/A
449.107	RECEIVER	SLOW_SENDER4
449.462	FAST_SENDER	N/A
455.542	SLOW_SENDER7	N/A
455.793	RECEIVER	FAST_SENDER
458.228	FAST_SENDER	N/A
463.916	RECEIVER	FAST_SENDER
466.346	FAST_SENDER	N/A
472.298	RECEIVER	FAST_SENDER
474.701	FAST_SENDER	N/A
480.509	RECEIVER	FAST_SENDER
482.957	FAST_SENDER	N/A
488.896	RECEIVER	FAST_SENDER
491.340	FAST_SENDER	N/A
497.219	RECEIVER	FAST_SENDER
499.626	FAST_SENDER	N/A
505.268	RECEIVER	FAST_SENDER
507.697	FAST_SENDER	N/A
513.405	RECEIVER	FAST_SENDER
515.829	FAST_SENDER	N/A
521.724	RECEIVER	FAST_SENDER
524.135	FAST_SENDER	N/A
529.848	RECEIVER	FAST_SENDER
532.288	FAST_SENDER	N/A
538.290	RECEIVER	FAST_SENDER
540.739	FAST_SENDER	N/A
546.645	RECEIVER	FAST_SENDER
549.088	FAST_SENDER	N/A
554.967	RECEIVER	FAST_SENDER
557.405	FAST_SENDER	N/A
563.288	RECEIVER	FAST_SENDER
565.730	FAST_SENDER	N/A
571.628	RECEIVER	FAST_SENDER
574.030	FAST_SENDER	N/A
579.995	RECEIVER	FAST_SENDER
586.705	FAST_SENDER	N/A
597.241	RECEIVER	FAST_SENDER
597.890	SLOW_SENDER8	N/A
599.673	FAST_SENDER	N/A
603.719	RECEIVER	SLOW_SENDER8
603.900	SLOW_SENDER2	N/A
605.509	RECEIVER	FAST_SENDER
607.140	SLOW_SENDER6	N/A
607.939	FAST_SENDER	N/A
609.158	SLOW_SENDER8	N/A
609.914	RECEIVER	SLOW_SENDER2
610.840	SLOW_SENDER5	N/A
610.981	RECEIVER	SLOW_SENDER8
612.790	SLOW_SENDER4	N/A
613.169	RECEIVER	SLOW_SENDER6
613.180	SLOW_SENDER3	N/A
613.310	SLOW_SENDER1	N/A
616.382	SLOW_SENDER8	N/A
617.070	SLOW_SENDER2	N/A
617.166	RECEIVER	SLOW_SENDER8
617.818	RECEIVER	SLOW_SENDER2
618.843	RECEIVER	SLOW_SENDER1
620.179	FAST_SENDER	N/A
620.750	SLOW_SENDER7	N/A
620.807	SLOW_SENDER6	N/A
624.965	SLOW_SENDER5	N/A
625.281	SLOW_SENDER1	N/A
625.714	RECEIVER	SLOW_SENDER5
627.322	RECEIVER	SLOW_SENDER6
627.966	SLOW_SENDER3	N/A
628.243	RECEIVER	SLOW_SENDER7
629.493	RECEIVER	SLOW_SENDER1
629.671	SLOW_SENDER4	N/A
631.013	RECEIVER	SLOW_SENDER4
631.796	SLOW_SENDER8	N/A
631.888	RECEIVER	SLOW_SENDER3
631.959	SLOW_SENDER2	N/A
632.714	RECEIVER	SLOW_SENDER2
633.126	SLOW_SENDER5	N/A
633.877	RECEIVER	SLOW_SENDER5
634.563	FAST_SENDER	N/A
634.768	SLOW_SENDER6	N/A
635.544	RECEIVER	SLOW_SENDER6
635.895	SLOW_SENDER7	N/A
636.699	RECEIVER	SLOW_SENDER7
636.938	SLOW_SENDER1	N/A
637.727	RECEIVER	SLOW_SENDER1
638.442	SLOW_SENDER4	N/A
639.325	SLOW_SENDER3	N/A
641.286	SLOW_SENDER5	N/A
642.949	SLOW_SENDER6	N/A
644.113	SLOW_SENDER7	N/A
645.162	SLOW_SENDER1	N/A
649.091	FAST_SENDER	N/A
662.146	FAST_SENDER	N/A
674.360	FAST_SENDER	N/A
687.325	FAST_SENDER	N/A
699.631	FAST_SENDER	N/A
712.425	FAST_SENDER	N/A
725.067	FAST_SENDER	N/A
737.489	FAST_SENDER	N/A
749.981	FAST_SENDER	N/A
762.471	FAST_SENDER	N/A
774.715	FAST_SENDER	N/A
787.487	FAST_SENDER	N/A
798.400	SLOW_SENDER2	N/A
798.950	SLOW_SENDER8	N/A
800.309	FAST_SENDER	N/A
805.058	RECEIVER	SLOW_SENDER8
806.980	SLOW_SENDER3	N/A
807.020	SLOW_SENDER4	N/A
807.280	SLOW_SENDER6	N/A
807.622	RECEIVER	SLOW_SENDER2
810.483	SLOW_SENDER8	N/A
811.291	RECEIVER	SLOW_SENDER8
811.560	SLOW_SENDER5	N/A
812.321	RECEIVER	SLOW_SENDER5
812.410	SLOW_SENDER1	N/A
812.941	SLOW_SENDER2	N/A
813.467	RECEIVER	SLOW_SENDER4
813.717	FAST_SENDER	N/A
813.860	SLOW_SENDER7	N/A
814.386	RECEIVER	SLOW_SENDER3
814.742	SLOW_SENDER5	N/A
817.054	RECEIVER	SLOW_SENDER1
817.760	RECEIVER	SLOW_SENDER5
818.881	SLOW_SENDER4	N/A
819.619	RECEIVER	SLOW_SENDER4
821.789	SLOW_SENDER3	N/A
822.481	SLOW_SENDER1	N/A
822.538	RECEIVER	FAST_SENDER
823.206	SLOW_SENDER5	N/A
823.928	SLOW_SENDER6	N/A
824.655	RECEIVER	SLOW_SENDER6
824.939	FAST_SENDER	N/A
826.462	SLOW_SENDER8	N/A
827.079	SLOW_SENDER2	N/A
827.729	RECEIVER	SLOW_SENDER1
828.709	SLOW_SENDER4	N/A
828.880	RECEIVER	SLOW_SENDER5
828.946	SLOW_SENDER7	N/A
829.712	RECEIVER	SLOW_SENDER7
830.498	RECEIVER	SLOW_SENDER4
832.059	SLOW_SENDER6	N/A
832.810	RECEIVER	SLOW_SENDER6
835.131	SLOW_SENDER1	N/A
835.609	RECEIVER	FAST_SENDER
836.301	SLOW_SENDER5	N/A
837.061	RECEIVER	SLOW_SENDER5
837.130	SLOW_SENDER7	N/A
837.883	RECEIVER	SLOW_SENDER7
837.912	SLOW_SENDER4	N/A
838.021	FAST_SENDER	N/A
838.650	RECEIVER	SLOW_SENDER4
839.744	RECEIVER	SLOW_SENDER1
840.222	SLOW_SENDER6	N/A
840.972	RECEIVER	SLOW_SENDER6
845.277	RECEIVER	FAST_SENDER
845.291	SLOW_SENDER7	N/A
846.078	RECEIVER	SLOW_SENDER7
846.091	SLOW_SENDER4	N/A
846.821	RECEIVER	SLOW_SENDER4
848.417	SLOW_SENDER6	N/A
849.160	RECEIVER	SLOW_SENDER6
851.721	FAST_SENDER	N/A
853.528	SLOW_SENDER7	N/A
854.239	SLOW_SENDER4	N/A
854.332	RECEIVER	SLOW_SENDER7
855.001	RECEIVER	SLOW_SENDER4
857.680	RECEIVER	FAST_SENDER
862.449	SLOW_SENDER4	N/A
865.544	FAST_SENDER	N/A
871.463	RECEIVER	FAST_SENDER
873.871	FAST_SENDER	N/A
880.030	RECEIVER	FAST_SENDER
882.454	FAST_SENDER	N/A
888.686	RECEIVER	FAST_SENDER
891.090	FAST_SENDER	N/A
897.024	RECEIVER	FAST_SENDER
899.470	FAST_SENDER	N/A
905.297	RECEIVER	FAST_SENDER
907.706	FAST_SENDER	N/A
913.762	RECEIVER	FAST_SENDER
916.179	FAST_SENDER	N/A
921.762	RECEIVER	FAST_SENDER
924.211	FAST_SENDER	N/A
929.805	RECEIVER	FAST_SENDER
932.213	FAST_SENDER	N/A
938.307	RECEIVER	FAST_SENDER
940.740	FAST_SENDER	N/A
946.601	RECEIVER	FAST_SENDER
949.002	FAST_SENDER	N/A
955.373	RECEIVER	FAST_SENDER
957.774	FAST_SENDER	N/A
963.856	RECEIVER	FAST_SENDER
966.259	FAST_SENDER	N/A
971.963	RECEIVER	FAST_SENDER
974.369	FAST_SENDER	N/A
980.319	RECEIVER	FAST_SENDER
982.735	FAST_SENDER	N/A
988.501	RECEIVER	FAST_SENDER
990.932	FAST_SENDER	N/A
993.010	SLOW_SENDER3	N/A
993.580	SLOW_SENDER2	N/A
994.180	SLOW_SENDER8	N/A
997.289	RECEIVER	FAST_SENDER
999.695	FAST_SENDER	N/A
999.928	RECEIVER	SLOW_SENDER8
1002.950	SLOW_SENDER1	N/A
1004.443	SLOW_SENDER2	N/A
1005.344	SLOW_SENDER8	N/A
1006.289	RECEIVER	SLOW_SENDER2
1006.328	SLOW_SENDER3	N/A
1006.450	SLOW_SENDER5	N/A
1007.077	RECEIVER	SLOW_SENDER3
1009.407	RECEIVER	SLOW_SENDER1
1011.239	RECEIVER	FAST_SENDER
1011.715	SLOW_SENDER2	N/A
1012.478	RECEIVER	SLOW_SENDER2
1013.533	FAST_SENDER	N/A
1014.495	SLOW_SENDER3	N/A
1014.831	SLOW_SENDER1	N/A
1015.223	RECEIVER	SLOW_SENDER3
1016.580	SLOW_SENDER6	N/A
1019.206	SLOW_SENDER5	N/A
1019.381	SLOW_SENDER8	N/A
1019.642	RECEIVER	SLOW_SENDER1
1019.884	SLOW_SENDER2	N/A
1020.685	RECEIVER	SLOW_SENDER2
1021.100	SLOW_SENDER7	N/A
1023.585	RECEIVER	SLOW_SENDER6
1024.642	RECEIVER	FAST_SENDER
1025.444	RECEIVER	SLOW_SENDER7
1027.064	FAST_SENDER	N/A
1028.104	SLOW_SENDER2	N/A
1028.873	RECEIVER	SLOW_SENDER2
1029.029	SLOW_SENDER6	N/A
1029.100	SLOW_SENDER4	N/A
1029.222	SLOW_SENDER1	N/A
1029.997	RECEIVER	SLOW_SENDER1
1030.501	SLOW_SENDER3	N/A
1030.877	SLOW_SENDER7	N/A
1031.842	RECEIVER	SLOW_SENDER3
1033.612	SLOW_SENDER5	N/A
1034.995	RECEIVER	FAST_SENDER
1037.413	FAST_SENDER	N/A
1041.269	SLOW_SENDER2	N/A
1044.318	SLOW_SENDER4	N/A
1044.457	SLOW_SENDER7	N/A
1045.052	SLOW_SENDER6	N/A
1050.757	FAST_SENDER	N/A
1062.676	FAST_SENDER	N/A
1075.586	FAST_SENDER	N/A
1087.937	FAST_SENDER	N/A
1100.645	FAST_SENDER	N/A
1113.130	FAST_SENDER	N/A
1125.622	FAST_SENDER	N/A
1138.195	FAST_SENDER	N/A
1150.941	FAST_SENDER	N/A
1163.472	FAST_SENDER	N/A
1176.334	FAST_SENDER	N/A
1185.460	SLOW_SENDER8	N/A
1189.647	FAST_SENDER	N/A
1194.870	SLOW_SENDER3	N/A
1196.280	SLOW_SENDER1	N/A
1199.100	SLOW_SENDER5	N/A
1200.260	SLOW_SENDER8	N/A
1202.930	FAST_SENDER	N/A
1205.620	SLOW_SENDER2	N/A
1205.705	RECEIVER	SLOW_SENDER5
1206.622	RECEIVER	SLOW_SENDER8
1208.352	SLOW_SENDER3	N/A
1209.093	RECEIVER	SLOW_SENDER3
1209.705	SLOW_SENDER1	N/A
1211.116	SLOW_SENDER5	N/A
1211.140	SLOW_SENDER7	N/A
1211.515	RECEIVER	SLOW_SENDER2
1211.870	SLOW_SENDER6	N/A
1214.031	SLOW_SENDER8	N/A
1214.246	RECEIVER	SLOW_SENDER1
1214.750	SLOW_SENDER4	N/A
1215.044	RECEIVER	SLOW_SENDER6
1216.340	RECEIVER	FAST_SENDER
1216.531	SLOW_SENDER3	N/A
1216.811	SLOW_SENDER2	N/A
1216.970	RECEIVER	SLOW_SENDER5
1217.831	RECEIVER	SLOW_SENDER3
1218.744	FAST_SENDER	N/A
1219.491	RECEIVER	FAST_SENDER
1221.355	RECEIVER	SLOW_SENDER4
1221.684	SLOW_SENDER1	N/A
1221.930	FAST_SENDER	N/A
1222.706	RECEIVER	FAST_SENDER
1224.475	SLOW_SENDER5	N/A
1225.117	FAST_SENDER	N/A
1225.222	RECEIVER	SLOW_SENDER5
1225.268	SLOW_SENDER3	N/A
1226.765	SLOW_SENDER4	N/A
1226.803	SLOW_SENDER6	N/A
1227.694	RECEIVER	SLOW_SENDER3
1228.445	SLOW_SENDER7	N/A
1229.253	RECEIVER	SLOW_SENDER7
1231.946	RECEIVER	SLOW_SENDER6
1232.172	SLOW_SENDER2	N/A
1232.639	SLOW_SENDER5	N/A
1233.451	RECEIVER	SLOW_SENDER5
1237.644	SLOW_SENDER3	N/A
1238.109	RECEIVER	FAST_SENDER
1239.384	SLOW_SENDER6	N/A
1240.153	RECEIVER	SLOW_SENDER6
1240.544	FAST_SENDER	N/A
1240.851	SLOW_SENDER5	N/A
1241.618	RECEIVER	SLOW_SENDER5
1242.281	SLOW_SENDER7	N/A
1242.508	SLOW_SENDER4	N/A
1243.003	RECEIVER	SLOW_SENDER7
1246.906	RECEIVER	FAST_SENDER
1247.564	SLOW_SENDER6	N/A
1248.326	RECEIVER	SLOW_SENDER6
1249.023	SLOW_SENDER5	N/A
1249.345	FAST_SENDER	N/A
1249.762	RECEIVER	SLOW_SENDER5
1250.445	SLOW_SENDER7	N/A
1255.166	RECEIVER	FAST_SENDER
1255.766	SLOW_SENDER6	N/A
1256.532	RECEIVER	SLOW_SENDER6
1257.615	FAST_SENDER	N/A
1263.699	RECEIVER	FAST_SENDER
1263.980	SLOW_SENDER6	N/A
1264.726	RECEIVER	SLOW_SENDER6
1266.139	FAST_SENDER	N/A
1271.991	RECEIVER	FAST_SENDER
1274.409	FAST_SENDER	N/A
1280.192	RECEIVER	FAST_SENDER
1282.595	FAST_SENDER	N/A
1288.649	RECEIVER	FAST_SENDER
1291.068	FAST_SENDER	N/A
1297.430	RECEIVER	FAST_SENDER
1299.832	FAST_SENDER	N/A
1305.449	RECEIVER	FAST_SENDER
1307.859	FAST_SENDER	N/A
1313.883	RECEIVER	FAST_SENDER
1316.303	FAST_SENDER	N/A
1322.349	RECEIVER	FAST_SENDER
1324.771	FAST_SENDER	N/A
1330.524	RECEIVER	FAST_SENDER
1332.925	FAST_SENDER	N/A
1338.984	RECEIVER	FAST_SENDER
1341.433	FAST_SENDER	N/A
1347.267	RECEIVER	FAST_SENDER
1349.667	FAST_SENDER	N/A
1355.250	RECEIVER	FAST_SENDER
1357.670	FAST_SENDER	N/A
1363.528	RECEIVER	FAST_SENDER
1365.928	FAST_SENDER	N/A
1372.099	RECEIVER	FAST_SENDER
1374.522	FAST_SENDER	N/A
1379.730	SLOW_SENDER8	N/A
1380.272	RECEIVER	FAST_SENDER
1382.689	FAST_SENDER	N/A
1385.853	RECEIVER	SLOW_SENDER8
1387.930	SLOW_SENDER1	N/A
1389.420	RECEIVER	FAST_SENDER
1391.275	SLOW_SENDER8	N/A
1391.830	FAST_SENDER	N/A
1392.015	RECEIVER	SLOW_SENDER8
1397.424	SLOW_SENDER8	N/A
1397.690	SLOW_SENDER2	N/A
1398.171	RECEIVER	SLOW_SENDER8
1402.080	SLOW_SENDER3	N/A
1402.605	SLOW_SENDER1	N/A
1405.611	SLOW_SENDER8	N/A
1405.813	FAST_SENDER	N/A
1406.407	RECEIVER	SLOW_SENDER8
1407.659	RECEIVER	SLOW_SENDER3
1408.380	SLOW_SENDER4	N/A
1412.332	SLOW_SENDER2	N/A
1413.069	RECEIVER	FAST_SENDER
1413.083	SLOW_SENDER3	N/A
1413.340	SLOW_SENDER5	N/A
1413.810	SLOW_SENDER8	N/A
1413.818	RECEIVER	SLOW_SENDER3
1414.542	RECEIVER	SLOW_SENDER8
1414.740	SLOW_SENDER7	N/A
1415.483	FAST_SENDER	N/A
1416.824	SLOW_SENDER1	N/A
1418.787	RECEIVER	SLOW_SENDER5
1419.260	SLOW_SENDER3	N/A
1419.959	RECEIVER	SLOW_SENDER7
1421.975	SLOW_SENDER8	N/A
1422.728	RECEIVER	SLOW_SENDER8
1424.008	RECEIVER	FAST_SENDER
1424.203	SLOW_SENDER5	N/A
1424.491	SLOW_SENDER4	N/A
1425.005	RECEIVER	SLOW_SENDER5
1426.432	FAST_SENDER	N/A
1427.484	SLOW_SENDER2	N/A
1428.220	RECEIVER	SLOW_SENDER2
1428.330	SLOW_SENDER6	N/A
1430.027	SLOW_SENDER7	N/A
1430.128	RECEIVER	SLOW_SENDER4
1430.155	SLOW_SENDER8	N/A
1430.445	SLOW_SENDER5	N/A
1430.774	RECEIVER	SLOW_SENDER7
1431.459	RECEIVER	SLOW_SENDER8
1432.177	RECEIVER	FAST_SENDER
1433.885	RECEIVER	SLOW_SENDER6
1434.616	RECEIVER	SLOW_SENDER5
1434.736	SLOW_SENDER3	N/A
1435.499	RECEIVER	SLOW_SENDER3
1435.652	SLOW_SENDER2	N/A
1436.961	RECEIVER	SLOW_SENDER2
1438.903	SLOW_SENDER8	N/A
1439.367	FAST_SENDER	N/A
1439.673	SLOW_SENDER4	N/A
1439.695	RECEIVER	SLOW_SENDER8
1440.463	RECEIVER	SLOW_SENDER4
1440.944	SLOW_SENDER6	N/A
1442.027	SLOW_SENDER5	N/A
1442.271	RECEIVER	SLOW_SENDER6
1442.938	SLOW_SENDER3	N/A
1443.355	SLOW_SENDER7	N/A
1444.124	RECEIVER	SLOW_SENDER7
1446.225	RECEIVER	SLOW_SENDER5
1447.045	RECEIVER	FAST_SENDER
1447.887	SLOW_SENDER4	N/A
1448.656	RECEIVER	SLOW_SENDER4
1449.483	FAST_SENDER	N/A
1451.567	SLOW_SENDER7	N/A
1452.303	RECEIVER	SLOW_SENDER7
1454.460	SLOW_SENDER6	N/A
1463.648	FAST_SENDER	N/A
1476.186	FAST_SENDER	N/A
1488.773	FAST_SENDER	N/A
1501.488	FAST_SENDER	N/A
1514.045	FAST_SENDER	N/A
1526.578	FAST_SENDER	N/A
1538.918	FAST_SENDER	N/A
1551.306	FAST_SENDER	N/A
1564.033	FAST_SENDER	N/A
1576.617	FAST_SENDER	N/A
1581.160	SLOW_SENDER1	N/A
1588.890	FAST_SENDER	N/A
1594.544	SLOW_SENDER1	N/A
1601.140	SLOW_SENDER2	N/A
1602.303	FAST_SENDER	N/A
1606.670	SLOW_SENDER8	N/A
1607.504	SLOW_SENDER1	N/A
1607.800	SLOW_SENDER3	N/A
1609.350	SLOW_SENDER5	N/A
1612.300	SLOW_SENDER4	N/A
1614.560	SLOW_SENDER2	N/A
1615.360	SLOW_SENDER7	N/A
1617.129	FAST_SENDER	N/A
1618.789	RECEIVER	SLOW_SENDER2
1619.696	SLOW_SENDER8	N/A
1620.154	RECEIVER	FAST_SENDER
1620.170	SLOW_SENDER6	N/A
1621.051	SLOW_SENDER3	N/A
1621.174	RECEIVER	SLOW_SENDER7
1622.182	RECEIVER	SLOW_SENDER8
1622.600	FAST_SENDER	N/A
1623.622	SLOW_SENDER5	N/A
1625.430	RECEIVER	FAST_SENDER
1626.195	SLOW_SENDER2	N/A
1626.855	RECEIVER	SLOW_SENDER6
1627.875	FAST_SENDER	N/A
1629.106	SLOW_SENDER4	N/A
1629.107	SLOW_SENDER7	N/A
1629.751	RECEIVER	SLOW_SENDER2
1630.965	RECEIVER	SLOW_SENDER7
1631.641	SLOW_SENDER8	N/A
1632.285	SLOW_SENDER6	N/A
1632.396	RECEIVER	SLOW_SENDER8
1633.576	RECEIVER	SLOW_SENDER6
1634.478	SLOW_SENDER3	N/A
1634.779	RECEIVER	SLOW_SENDER4
1635.771	RECEIVER	SLOW_SENDER3
1637.165	SLOW_SENDER2	N/A
1638.375	SLOW_SENDER7	N/A
1639.008	SLOW_SENDER6	N/A
1639.281	SLOW_SENDER5	N/A
1639.668	RECEIVER	FAST_SENDER
1639.828	SLOW_SENDER8	N/A
1640.639	RECEIVER	SLOW_SENDER8
1641.935	FAST_SENDER	N/A
1642.189	SLOW_SENDER4	N/A
1642.694	RECEIVER	FAST_SENDER
1643.208	SLOW_SENDER3	N/A
1643.953	RECEIVER	SLOW_SENDER3
1645.122	FAST_SENDER	N/A
1651.136	RECEIVER	FAST_SENDER
1651.379	SLOW_SENDER3	N/A
1652.174	RECEIVER	SLOW_SENDER3
1652.437	SLOW_SENDER7	N/A
1652.806	SLOW_SENDER6	N/A
1653.199	RECEIVER	SLOW_SENDER7
1653.566	FAST_SENDER	N/A
1659.853	RECEIVER	FAST_SENDER
1662.274	FAST_SENDER	N/A
1668.508	RECEIVER	FAST_SENDER
1670.936	FAST_SENDER	N/A
1676.919	RECEIVER	FAST_SENDER
1679.367	FAST_SENDER	N/A
1685.408	RECEIVER	FAST_SENDER
1687.855	FAST_SENDER	N/A
1693.350	RECEIVER	FAST_SENDER
1695.773	FAST_SENDER	N/A
1701.796	RECEIVER	FAST_SENDER
1704.201	FAST_SENDER	N/A
1710.292	RECEIVER	FAST_SENDER
1712.731	FAST_SENDER	N/A
1718.504	RECEIVER	FAST_SENDER
1720.954	FAST_SENDER	N/A
1726.850	RECEIVER	FAST_SENDER
1734.069	FAST_SENDER	N/A
1739.914	RECEIVER	FAST_SENDER
1742.358	FAST_SENDER	N/A
1748.214	RECEIVER	FAST_SENDER
1750.641	FAST_SENDER	N/A
1756.810	RECEIVER	FAST_SENDER
1759.213	FAST_SENDER	N/A
1764.819	RECEIVER	FAST_SENDER
1767.258	FAST_SENDER	N/A
1772.943	RECEIVER	FAST_SENDER
1773.130	SLOW_SENDER1	N/A
1775.388	FAST_SENDER	N/A
1778.888	RECEIVER	SLOW_SENDER1
1781.225	RECEIVER	FAST_SENDER
1783.648	FAST_SENDER	N/A
1784.336	SLOW_SENDER1	N/A
1785.080	RECEIVER	SLOW_SENDER1
1789.691	RECEIVER	FAST_SENDER
1790.498	SLOW_SENDER1	N/A
1792.132	FAST_SENDER	N/A
1793.540	SLOW_SENDER2	N/A
1794.508	RECEIVER	SLOW_SENDER1
1798.333	RECEIVER	FAST_SENDER
1800.759	FAST_SENDER	N/A
1801.928	SLOW_SENDER1	N/A
1802.706	RECEIVER	SLOW_SENDER1
1803.510	SLOW_SENDER5	N/A
1806.672	RECEIVER	FAST_SENDER
1806.940	SLOW_SENDER8	N/A
1807.980	SLOW_SENDER4	N/A
1808.418	SLOW_SENDER2	N/A
1809.113	FAST_SENDER	N/A
1809.142	RECEIVER	SLOW_SENDER2
1810.114	SLOW_SENDER1	N/A
1810.882	RECEIVER	SLOW_SENDER1
1813.484	RECEIVER	SLOW_SENDER8
1814.587	RECEIVER	SLOW_SENDER4
1815.636	RECEIVER	FAST_SENDER
1815.770	SLOW_SENDER3	N/A
1816.990	SLOW_SENDER7	N/A
1817.820	SLOW_SENDER6	N/A
1818.084	FAST_SENDER	N/A
1818.795	SLOW_SENDER5	N/A
1818.897	SLOW_SENDER8	N/A
1819.541	RECEIVER	SLOW_SENDER5
1820.034	SLOW_SENDER4	N/A
1820.126	SLOW_SENDER2	N/A
1820.776	RECEIVER	SLOW_SENDER4
1822.431	RECEIVER	SLOW_SENDER3
1823.925	RECEIVER	SLOW_SENDER8
1829.206	RECEIVER	FAST_SENDER
1830.283	SLOW_SENDER3	N/A
1830.588	SLOW_SENDER5	N/A
1831.002	RECEIVER	SLOW_SENDER3
1831.647	FAST_SENDER	N/A
1832.222	SLOW_SENDER7	N/A
1832.995	RECEIVER	SLOW_SENDER7
1833.759	SLOW_SENDER8	N/A
1833.919	SLOW_SENDER4	N/A
1834.617	SLOW_SENDER6	N/A
1834.699	RECEIVER	SLOW_SENDER4
1837.762	RECEIVER	FAST_SENDER
1838.442	SLOW_SENDER3	N/A
1839.224	RECEIVER	SLOW_SENDER3
1840.162	FAST_SENDER	N/A
1840.434	SLOW_SENDER7	N/A
1841.199	RECEIVER	SLOW_SENDER7
1842.802	SLOW_SENDER6	N/A
1843.562	RECEIVER	SLOW_SENDER6
1845.759	RECEIVER	FAST_SENDER
1845.851	SLOW_SENDER4	N/A
1846.645	RECEIVER	SLOW_SENDER4
1846.664	SLOW_SENDER3	N/A
1847.419	RECEIVER	SLOW_SENDER3
1848.200	FAST_SENDER	N/A
1848.620	SLOW_SENDER7	N/A
1849.388	RECEIVER	SLOW_SENDER7
1850.976	SLOW_SENDER6	N/A
1851.732	RECEIVER	SLOW_SENDER6
1854.227	RECEIVER	FAST_SENDER
1854.820	SLOW_SENDER3	N/A
1856.668	FAST_SENDER	N/A
1856.814	SLOW_SENDER7	N/A
1859.132	SLOW_SENDER6	N/A
1870.124	FAST_SENDER	N/A
1882.648	FAST_SENDER	N/A
1895.523	FAST_SENDER	N/A
1907.630	FAST_SENDER	N/A
1920.371	FAST_SENDER	N/A
1933.048	FAST_SENDER	N/A
1945.668	FAST_SENDER	N/A
1957.849	FAST_SENDER	N/A
1970.653	FAST_SENDER	N/A
1976.670	SLOW_SENDER1	N/A
1984.229	FAST_SENDER	N/A
1988.700	SLOW_SENDER2	N/A
1989.900	SLOW_SENDER1	N/A
1997.180	SLOW_SENDER5	N/A
1997.683	FAST_SENDER	N/A
2001.100	SLOW_SENDER8	N/A
2002.663	SLOW_SENDER1	N/A
2003.502	SLOW_SENDER2	N/A
2010.340	SLOW_SENDER4	N/A
2011.746	FAST_SENDER	N/A
2012.174	SLOW_SENDER8	N/A
2012.612	SLOW_SENDER5	N/A
2016.890	SLOW_SENDER2	N/A
2017.648	RECEIVER	SLOW_SENDER2
2018.419	RECEIVER	SLOW_SENDER5
2023.990	SLOW_SENDER3	N/A
2024.546	SLOW_SENDER4	N/A
2025.000	SLOW_SENDER7	N/A
2025.204	SLOW_SENDER8	N/A
2025.286	RECEIVER	SLOW_SENDER4
2025.741	FAST_SENDER	N/A
2025.839	SLOW_SENDER5	N/A
2026.489	RECEIVER	FAST_SENDER
2027.460	SLOW_SENDER6	N/A
2029.060	RECEIVER	SLOW_SENDER3
2030.344	RECEIVER	SLOW_SENDER6
2032.185	RECEIVER	SLOW_SENDER7
2032.786	SLOW_SENDER6	N/A
2034.494	SLOW_SENDER3	N/A
2034.971	RECEIVER	SLOW_SENDER6
2037.627	SLOW_SENDER7	N/A
2038.137	RECEIVER	SLOW_SENDER3
2038.410	SLOW_SENDER4	N/A
2040.411	SLOW_SENDER6	N/A
2041.160	RECEIVER	SLOW_SENDER6
2041.569	FAST_SENDER	N/A
2045.549	SLOW_SENDER3	N/A
2046.315	RECEIVER	SLOW_SENDER3
2047.782	RECEIVER	FAST_SENDER
2050.187	FAST_SENDER	N/A
2050.204	SLOW_SENDER7	N/A
2051.520	RECEIVER	SLOW_SENDER7
2052.466	SLOW_SENDER6	N/A
2053.749	SLOW_SENDER3	N/A
2053.759	RECEIVER	SLOW_SENDER6
2054.546	RECEIVER	SLOW_SENDER3
2061.188	SLOW_SENDER6	N/A
2061.542	RECEIVER	FAST_SENDER
2061.962	SLOW_SENDER3	N/A
2062.693	RECEIVER	SLOW_SENDER3
2063.882	FAST_SENDER	N/A
2069.606	RECEIVER	FAST_SENDER
2070.124	SLOW_SENDER3	N/A
2070.884	RECEIVER	SLOW_SENDER3
2072.009	FAST_SENDER	N/A
2078.296	SLOW_SENDER3	N/A
2079.044	RECEIVER	SLOW_SENDER3
2082.211	RECEIVER	FAST_SENDER
2084.630	FAST_SENDER	N/A
2086.445	SLOW_SENDER3	N/A
2090.340	RECEIVER	FAST_SENDER
2092.785	FAST_SENDER	N/A
2098.885	RECEIVER	FAST_SENDER
2101.303	FAST_SENDER	N/A
2107.494	RECEIVER	FAST_SENDER
2109.910	FAST_SENDER	N/A
2115.856	RECEIVER	FAST_SENDER
2118.274	FAST_SENDER	N/A
2124.216	RECEIVER	FAST_SENDER
2126.644	FAST_SENDER	N/A
2132.941	RECEIVER	FAST_SENDER
2135.382	FAST_SENDER	N/A
2141.175	RECEIVER	FAST_SENDER
2143.596	FAST_SENDER	N/A
2149.297	RECEIVER	FAST_SENDER
2151.745	FAST_SENDER	N/A
2157.624	RECEIVER	FAST_SENDER
2160.024	FAST_SENDER	N/A
2166.023	RECEIVER	FAST_SENDER
2166.980	SLOW_SENDER1	N/A
2168.436	FAST_SENDER	N/A
2171.165	RECEIVER	SLOW_SENDER1
2174.802	RECEIVER	FAST_SENDER
2176.581	SLOW_SENDER1	N/A
2177.247	FAST_SENDER	N/A
2177.343	RECEIVER	SLOW_SENDER1
2181.410	SLOW_SENDER2	N/A
2182.765	SLOW_SENDER1	N/A
2183.499	RECEIVER	FAST_SENDER
2185.937	FAST_SENDER	N/A
2186.383	RECEIVER	SLOW_SENDER2
2187.267	RECEIVER	SLOW_SENDER1
2189.730	SLOW_SENDER8	N/A
2191.931	RECEIVER	FAST_SENDER
2191.970	SLOW_SENDER5	N/A
2194.132	RECEIVER	SLOW_SENDER8
2194.380	FAST_SENDER	N/A
2194.695	SLOW_SENDER1	N/A
2195.492	RECEIVER	SLOW_SENDER1
2196.300	SLOW_SENDER2	N/A
2196.733	RECEIVER	SLOW_SENDER5
2197.606	RECEIVER	SLOW_SENDER2
2199.540	SLOW_SENDER8	N/A
2200.316	RECEIVER	SLOW_SENDER8
2202.143	SLOW_SENDER5	N/A
2202.920	SLOW_SENDER1	N/A
2202.924	RECEIVER	SLOW_SENDER5
2203.692	RECEIVER	SLOW_SENDER1
2204.940	SLOW_SENDER4	N/A
2205.044	SLOW_SENDER2	N/A
2205.050	RECEIVER	FAST_SENDER
2205.719	SLOW_SENDER8	N/A
2206.514	RECEIVER	SLOW_SENDER8
2207.463	FAST_SENDER	N/A
2208.371	SLOW_SENDER5	N/A
2209.090	RECEIVER	SLOW_SENDER2
2210.210	RECEIVER	SLOW_SENDER5
2211.098	SLOW_SENDER1	N/A
2211.468	RECEIVER	SLOW_SENDER4
2213.342	RECEIVER	FAST_SENDER
2213.954	SLOW_SENDER8	N/A
2214.697	RECEIVER	SLOW_SENDER8
2215.130	SLOW_SENDER7	N/A
2215.771	FAST_SENDER	N/A
2216.536	SLOW_SENDER2	N/A
2217.327	RECEIVER	SLOW_SENDER2
2217.618	SLOW_SENDER5	N/A
2218.367	RECEIVER	SLOW_SENDER5
2218.962	SLOW_SENDER4	N/A
2219.753	RECEIVER	SLOW_SENDER4
2222.109	SLOW_SENDER8	N/A
2222.371	RECEIVER	FAST_SENDER
2225.793	SLOW_SENDER5	N/A
2226.043	RECEIVER	SLOW_SENDER8
2226.940	SLOW_SENDER6	N/A
2227.162	SLOW_SENDER4	N/A
2228.798	SLOW_SENDER7	N/A
2229.568	RECEIVER	SLOW_SENDER7
2230.067	FAST_SENDER	N/A
2230.351	RECEIVER	SLOW_SENDER5
2231.824	RECEIVER	SLOW_SENDER4
2233.198	RECEIVER	SLOW_SENDER6
2233.443	SLOW_SENDER8	N/A
2234.258	RECEIVER	SLOW_SENDER8
2235.956	RECEIVER	FAST_SENDER
2236.982	SLOW_SENDER7	N/A
2237.752	RECEIVER	SLOW_SENDER7
2238.374	FAST_SENDER	N/A
2238.640	SLOW_SENDER6	N/A
2239.421	RECEIVER	SLOW_SENDER6
2240.616	SLOW_SENDER4	N/A
2241.381	RECEIVER	SLOW_SENDER4
2241.692	SLOW_SENDER8	N/A
2242.455	RECEIVER	SLOW_SENDER8
2242.700	SLOW_SENDER3	N/A
2245.195	SLOW_SENDER7	N/A
2246.858	SLOW_SENDER6	N/A
2250.689	FAST_SENDER	N/A
2259.479	SLOW_SENDER3	N/A
2262.314	SLOW_SENDER6	N/A
2263.513	FAST_SENDER	N/A
2271.943	SLOW_SENDER3	N/A
2276.644	FAST_SENDER	N/A
2289.320	FAST_SENDER	N/A
2301.756	FAST_SENDER	N/A
2314.365	FAST_SENDER	N/A
2327.058	FAST_SENDER	N/A
2339.712	FAST_SENDER	N/A
2352.435	FAST_SENDER	N/A
2365.471	FAST_SENDER	N/A
2376.470	SLOW_SENDER1	N/A
2378.202	FAST_SENDER	N/A
2382.160	SLOW_SENDER2	N/A
2391.766	FAST_SENDER	N/A
2391.936	SLOW_SENDER1	N/A
2396.040	SLOW_SENDER5	N/A
2396.465	SLOW_SENDER2	N/A
2404.615	SLOW_SENDER1	N/A
2404.890	SLOW_SENDER4	N/A
2405.142	FAST_SENDER	N/A
2405.850	SLOW_SENDER8	N/A
2409.212	SLOW_SENDER5	N/A
2410.002	RECEIVER	SLOW_SENDER5
2411.081	SLOW_SENDER2	N/A
2413.302	RECEIVER	SLOW_SENDER4
2415.270	SLOW_SENDER7	N/A
2416.624	RECEIVER	FAST_SENDER
2417.389	RECEIVER	SLOW_SENDER7
2417.416	SLOW_SENDER5	N/A
2418.201	RECEIVER	SLOW_SENDER5
2419.025	FAST_SENDER	N/A
2419.115	SLOW_SENDER8	N/A
2419.807	RECEIVER	FAST_SENDER
2419.827	SLOW_SENDER7	N/A
2420.714	SLOW_SENDER4	N/A
2421.484	RECEIVER	SLOW_SENDER4
2422.221	FAST_SENDER	N/A
2422.399	RECEIVER	SLOW_SENDER7
2423.460	RECEIVER	SLOW_SENDER8
2425.055	RECEIVER	FAST_SENDER
2425.649	SLOW_SENDER5	N/A
2426.394	RECEIVER	SLOW_SENDER5
2426.630	SLOW_SENDER6	N/A
2427.490	FAST_SENDER	N/A
2427.802	SLOW_SENDER7	N/A
2428.261	RECEIVER	FAST_SENDER
2430.682	FAST_SENDER	N/A
2430.881	SLOW_SENDER8	N/A
2431.124	RECEIVER	SLOW_SENDER6
2433.227	RECEIVER	FAST_SENDER
2433.835	SLOW_SENDER5	N/A
2434.407	SLOW_SENDER4	N/A
2434.575	RECEIVER	SLOW_SENDER5
2435.635	FAST_SENDER	N/A
2435.720	SLOW_SENDER3	N/A
2438.614	SLOW_SENDER6	N/A
2439.346	RECEIVER	SLOW_SENDER6
2440.179	RECEIVER	SLOW_SENDER3
2441.479	SLOW_SENDER7	N/A
2441.534	RECEIVER	FAST_SENDER
2441.999	SLOW_SENDER5	N/A
2442.254	RECEIVER	SLOW_SENDER7
2443.964	FAST_SENDER	N/A
2445.595	SLOW_SENDER3	N/A
2446.314	RECEIVER	SLOW_SENDER3
2446.771	SLOW_SENDER6	N/A
2447.518	RECEIVER	SLOW_SENDER6
2451.744	RECEIVER	FAST_SENDER
2451.761	SLOW_SENDER3	N/A
2452.533	RECEIVER	SLOW_SENDER3
2454.189	FAST_SENDER	N/A
2454.947	SLOW_SENDER6	N/A
2455.701	RECEIVER	SLOW_SENDER6
2459.802	RECEIVER	FAST_SENDER
2462.227	FAST_SENDER	N/A
2463.134	SLOW_SENDER6	N/A
2463.890	RECEIVER	SLOW_SENDER6
2465.266	SLOW_SENDER3	N/A
2466.045	RECEIVER	SLOW_SENDER3
2468.183	RECEIVER	FAST_SENDER
2470.585	FAST_SENDER	N/A
2473.451	SLOW_SENDER3	N/A
2474.209	RECEIVER	SLOW_SENDER3
2474.616	SLOW_SENDER6	N/A
2475.397	RECEIVER	SLOW_SENDER6
2476.234	RECEIVER	FAST_SENDER
2478.652	FAST_SENDER	N/A
2484.492	RECEIVER	FAST_SENDER
2486.892	FAST_SENDER	N/A
2492.934	RECEIVER	FAST_SENDER
2495.342	FAST_SENDER	N/A
2501.284	RECEIVER	FAST_SENDER
2503.715	FAST_SENDER	N/A
2509.724	RECEIVER	FAST_SENDER
2512.164	FAST_SENDER	N/A
2518.181	RECEIVER	FAST_SENDER
2520.595	FAST_SENDER	N/A
2526.602	RECEIVER	FAST_SENDER
2529.033	FAST_SENDER	N/A
2535.144	RECEIVER	FAST_SENDER
2537.563	FAST_SENDER	N/A
2543.211	RECEIVER	FAST_SENDER
2545.641	FAST_SENDER	N/A
2551.241	RECEIVER	FAST_SENDER
2553.690	FAST_SENDER	N/A
2559.581	RECEIVER	FAST_SENDER
2561.986	FAST_SENDER	N/A
2567.986	RECEIVER	FAST_SENDER
2569.180	SLOW_SENDER1	N/A
2570.433	FAST_SENDER	N/A
2575.057	RECEIVER	SLOW_SENDER1
2575.660	SLOW_SENDER2	N/A
2577.031	RECEIVER	FAST_SENDER
2579.458	FAST_SENDER	N/A
2580.462	SLOW_SENDER1	N/A
2584.677	RECEIVER	SLOW_SENDER1
2588.881	SLOW_SENDER2	N/A
2589.621	RECEIVER	SLOW_SENDER2
2590.269	RECEIVER	FAST_SENDER
2592.112	SLOW_SENDER1	N/A
2592.719	FAST_SENDER	N/A
2592.890	RECEIVER	SLOW_SENDER1
2597.027	SLOW_SENDER2	N/A
2597.560	SLOW_SENDER8	N/A
2597.748	RECEIVER	SLOW_SENDER2
2598.881	RECEIVER	FAST_SENDER
2598.890	SLOW_SENDER4	N/A
2600.290	SLOW_SENDER1	N/A
2601.036	RECEIVER	SLOW_SENDER1
2601.325	FAST_SENDER	N/A
2603.956	RECEIVER	SLOW_SENDER8
2605.158	SLOW_SENDER2	N/A
2605.569	RECEIVER	SLOW_SENDER4
2607.240	SLOW_SENDER7	N/A
2607.592	RECEIVER	FAST_SENDER
2608.458	SLOW_SENDER1	N/A
2609.233	RECEIVER	SLOW_SENDER1
2609.370	SLOW_SENDER8	N/A
2609.900	SLOW_SENDER5	N/A
2610.131	RECEIVER	SLOW_SENDER8
2611.019	RECEIVER	SLOW_SENDER2
2612.846	SLOW_SENDER4	N/A
2614.172	RECEIVER	SLOW_SENDER4
2615.504	FAST_SENDER	N/A
2615.532	SLOW_SENDER8	N/A
2616.640	SLOW_SENDER1	N/A
2616.759	RECEIVER	SLOW_SENDER5
2617.979	RECEIVER	SLOW_SENDER1
2618.438	SLOW_SENDER2	N/A
2619.772	RECEIVER	SLOW_SENDER2
2620.540	RECEIVER	SLOW_SENDER8
2621.577	SLOW_SENDER4	N/A
2622.173	SLOW_SENDER5	N/A
2622.208	RECEIVER	FAST_SENDER
2622.963	RECEIVER	SLOW_SENDER5
2623.080	SLOW_SENDER7	N/A
2623.808	RECEIVER	SLOW_SENDER7
2624.658	FAST_SENDER	N/A
2625.393	SLOW_SENDER1	N/A
2625.947	RECEIVER	SLOW_SENDER4
2627.958	SLOW_SENDER8	N/A
2628.393	SLOW_SENDER5	N/A
2628.722	RECEIVER	SLOW_SENDER8
2631.273	RECEIVER	FAST_SENDER
2633.366	SLOW_SENDER4	N/A
2633.702	FAST_SENDER	N/A
2634.963	SLOW_SENDER7	N/A
2637.840	SLOW_SENDER3	N/A
2638.990	SLOW_SENDER6	N/A
2642.142	SLOW_SENDER5	N/A
2648.487	FAST_SENDER	N/A
2652.705	SLOW_SENDER3	N/A
2654.206	SLOW_SENDER6	N/A
2662.149	FAST_SENDER	N/A
2665.063	SLOW_SENDER3	N/A
2667.621	SLOW_SENDER6	N/A
2675.542	FAST_SENDER	N/A
2687.990	FAST_SENDER	N/A
2701.267	FAST_SENDER	N/A
2713.714	FAST_SENDER	N/A
2726.331	FAST_SENDER	N/A
2738.829	FAST_SENDER	N/A
2750.967	FAST_SENDER	N/A
2763.154	FAST_SENDER	N/A
2775.832	FAST_SENDER	N/A
2783.180	SLOW_SENDER2	N/A
2788.272	FAST_SENDER	N/A
2789.490	SLOW_SENDER1	N/A
2794.470	SLOW_SENDER2	N/A
2795.070	SLOW_SENDER8	N/A
2796.579	RECEIVER	SLOW_SENDER1
2799.814	RECEIVER	FAST_SENDER
2799.870	SLOW_SENDER4	N/A
2800.619	RECEIVER	SLOW_SENDER4
2800.900	SLOW_SENDER7	N/A
2802.239	FAST_SENDER	N/A
2803.028	SLOW_SENDER4	N/A
2805.139	RECEIVER	SLOW_SENDER7
2806.195	RECEIVER	SLOW_SENDER4
2806.400	SLOW_SENDER1	N/A
2806.520	SLOW_SENDER5	N/A
2807.851	SLOW_SENDER2	N/A
2808.899	RECEIVER	FAST_SENDER
2809.834	RECEIVER	SLOW_SENDER5
2809.911	SLOW_SENDER8	N/A
2810.547	SLOW_SENDER7	N/A
2810.585	RECEIVER	SLOW_SENDER1
2811.318	FAST_SENDER	N/A
2811.629	SLOW_SENDER4	N/A
2812.436	RECEIVER	SLOW_SENDER4
2814.431	RECEIVER	SLOW_SENDER7
2815.267	SLOW_SENDER5	N/A
2817.076	RECEIVER	FAST_SENDER
2817.842	SLOW_SENDER4	N/A
2818.002	SLOW_SENDER1	N/A
2818.634	RECEIVER	SLOW_SENDER4
2819.492	FAST_SENDER	N/A
2821.841	SLOW_SENDER7	N/A
2822.595	RECEIVER	SLOW_SENDER7
2824.003	SLOW_SENDER8	N/A
2824.055	SLOW_SENDER4	N/A
2824.773	RECEIVER	SLOW_SENDER8
2826.356	RECEIVER	FAST_SENDER
2827.871	SLOW_SENDER5	N/A
2828.209	RECEIVER	SLOW_SENDER4
2829.580	SLOW_SENDER3	N/A
2830.015	SLOW_SENDER7	N/A
2831.322	RECEIVER	SLOW_SENDER7
2832.060	SLOW_SENDER6	N/A
2832.242	RECEIVER	SLOW_SENDER5
2833.843	FAST_SENDER	N/A
2835.669	RECEIVER	SLOW_SENDER3
2837.696	SLOW_SENDER4	N/A
2838.240	RECEIVER	SLOW_SENDER6
2838.763	SLOW_SENDER7	N/A
2841.010	RECEIVER	FAST_SENDER
2841.085	SLOW_SENDER3	N/A
2841.881	RECEIVER	SLOW_SENDER3
2843.451	FAST_SENDER	N/A
2843.644	SLOW_SENDER6	N/A
2844.940	RECEIVER	SLOW_SENDER6
2847.308	SLOW_SENDER3	N/A
2848.112	RECEIVER	SLOW_SENDER3
2849.523	RECEIVER	FAST_SENDER
2850.342	SLOW_SENDER6	N/A
2851.146	RECEIVER	SLOW_SENDER6
2851.971	FAST_SENDER	N/A
2858.324	RECEIVER	FAST_SENDER
2858.583	SLOW_SENDER6	N/A
2859.375	RECEIVER	SLOW_SENDER6
2860.766	FAST_SENDER	N/A
2861.891	SLOW_SENDER3	N/A
2862.689	RECEIVER	SLOW_SENDER3
2866.822	SLOW_SENDER6	N/A
2866.854	RECEIVER	FAST_SENDER
2867.579	RECEIVER	SLOW_SENDER6
2869.268	FAST_SENDER	N/A
2874.962	RECEIVER	FAST_SENDER
2874.982	SLOW_SENDER6	N/A
2875.757	RECEIVER	SLOW_SENDER6
2877.399	FAST_SENDER	N/A
2883.168	SLOW_SENDER6	N/A
2883.300	RECEIVER	FAST_SENDER
2885.725	FAST_SENDER	N/A
2891.771	RECEIVER	FAST_SENDER
2894.183	FAST_SENDER	N/A
2900.307	RECEIVER	FAST_SENDER
2902.749	FAST_SENDER	N/A
2908.489	RECEIVER	FAST_SENDER
2910.925	FAST_SENDER	N/A
2917.144	RECEIVER	FAST_SENDER
2919.579	FAST_SENDER	N/A
2925.202	RECEIVER	FAST_SENDER
2927.638	FAST_SENDER	N/A
2933.783	RECEIVER	FAST_SENDER
2936.216	FAST_SENDER	N/A
2942.095	RECEIVER	FAST_SENDER
2944.517	FAST_SENDER	N/A
2950.642	RECEIVER	FAST_SENDER
2953.072	FAST_SENDER	N/A
2959.324	RECEIVER	FAST_SENDER
2961.729	FAST_SENDER	N/A
2967.808	RECEIVER	FAST_SENDER
2970.236	FAST_SENDER	N/A
2972.860	SLOW_SENDER2	N/A
2976.130	RECEIVER	FAST_SENDER
2978.533	FAST_SENDER	N/A
2979.024	RECEIVER	SLOW_SENDER2
2984.284	RECEIVER	FAST_SENDER
2984.455	SLOW_SENDER2	N/A
2985.254	RECEIVER	SLOW_SENDER2
2985.850	SLOW_SENDER1	N/A
2986.691	FAST_SENDER	N/A
2988.330	SLOW_SENDER8	N/A
2990.231	RECEIVER	SLOW_SENDER1
2990.698	SLOW_SENDER2	N/A
2991.460	RECEIVER	SLOW_SENDER2
2993.845	RECEIVER	FAST_SENDER
2995.638	SLOW_SENDER1	N/A
2995.900	SLOW_SENDER5	N/A
2996.380	RECEIVER	SLOW_SENDER1
2998.886	SLOW_SENDER2	N/A
3001.544	FAST_SENDER	N/A
3001.783	SLOW_SENDER1	N/A
3001.844	RECEIVER	SLOW_SENDER5
3002.509	RECEIVER	SLOW_SENDER1
3002.747	SLOW_SENDER8	N/A
3002.890	SLOW_SENDER4	N/A
3003.473	RECEIVER	SLOW_SENDER8
3005.220	SLOW_SENDER7	N/A
3008.240	RECEIVER	FAST_SENDER
3009.253	SLOW_SENDER5	N/A
3009.933	SLOW_SENDER1	N/A
3010.040	RECEIVER	SLOW_SENDER5
3010.658	FAST_SENDER	N/A
3010.876	SLOW_SENDER8	N/A
3011.273	SLOW_SENDER2	N/A
3011.417	RECEIVER	FAST_SENDER
3013.848	FAST_SENDER	N/A
3014.202	RECEIVER	SLOW_SENDER1
3017.149	RECEIVER	SLOW_SENDER8
3017.465	SLOW_SENDER5	N/A
3017.585	SLOW_SENDER4	N/A
3018.261	RECEIVER	SLOW_SENDER5
3020.058	SLOW_SENDER7	N/A
3020.828	RECEIVER	SLOW_SENDER7
3022.583	RECEIVER	SLOW_SENDER4
3024.035	SLOW_SENDER1	N/A
3024.345	RECEIVER	FAST_SENDER
3025.678	SLOW_SENDER5	N/A
3026.452	RECEIVER	SLOW_SENDER5
3026.723	FAST_SENDER	N/A
3027.910	SLOW_SENDER3	N/A
3028.240	SLOW_SENDER7	N/A
3029.013	RECEIVER	SLOW_SENDER7
3030.002	SLOW_SENDER4	N/A
3030.763	RECEIVER	SLOW_SENDER4
3032.660	RECEIVER	FAST_SENDER
3033.896	SLOW_SENDER5	N/A
3034.431	RECEIVER	SLOW_SENDER3
3035.072	FAST_SENDER	N/A
3035.225	RECEIVER	SLOW_SENDER5
3036.423	SLOW_SENDER7	N/A
3038.185	SLOW_SENDER4	N/A
3039.843	SLOW_SENDER3	N/A
3042.675	SLOW_SENDER5	N/A
3048.492	FAST_SENDER	N/A
3050.040	SLOW_SENDER6	N/A
3052.263	SLOW_SENDER3	N/A
3061.865	FAST_SENDER	N/A
3066.106	SLOW_SENDER6	N/A
3074.412	FAST_SENDER	N/A
3079.235	SLOW_SENDER6	N/A
3087.121	FAST_SENDER	N/A
3099.814	FAST_SENDER	N/A
3112.497	FAST_SENDER	N/A
3124.964	FAST_SENDER	N/A
3137.432	FAST_SENDER	N/A
3150.275	FAST_SENDER	N/A
3163.035	FAST_SENDER	N/A
3175.123	FAST_SENDER	N/A
3175.450	SLOW_SENDER2	N/A
3182.520	SLOW_SENDER8	N/A
3187.867	FAST_SENDER	N/A
3188.660	SLOW_SENDER1	N/A
3188.779	SLOW_SENDER2	N/A
3198.445	SLOW_SENDER8	N/A
3201.143	FAST_SENDER	N/A
3202.523	SLOW_SENDER1	N/A
3202.551	RECEIVER	SLOW_SENDER8
3203.230	SLOW_SENDER4	N/A
3203.551	SLOW_SENDER2	N/A
3203.602	RECEIVER	FAST_SENDER
3204.828	RECEIVER	SLOW_SENDER2
3206.300	SLOW_SENDER7	N/A
3207.035	RECEIVER	SLOW_SENDER7
3209.466	SLOW_SENDER7	N/A
3209.754	RECEIVER	SLOW_SENDER1
3209.956	SLOW_SENDER8	N/A
3210.030	SLOW_SENDER5	N/A
3210.754	RECEIVER	SLOW_SENDER8
3211.878	RECEIVER	SLOW_SENDER5
3214.327	SLOW_SENDER5	N/A
3215.694	RECEIVER	SLOW_SENDER7
3215.875	FAST_SENDER	N/A
3217.115	SLOW_SENDER1	N/A
3217.907	RECEIVER	SLOW_SENDER1
3218.191	SLOW_SENDER8	N/A
3218.800	SLOW_SENDER4	N/A
3218.977	RECEIVER	SLOW_SENDER8
3220.340	SLOW_SENDER3	N/A
3222.221	RECEIVER	FAST_SENDER
3223.102	SLOW_SENDER7	N/A
3223.104	RECEIVER	SLOW_SENDER4
3223.866	RECEIVER	SLOW_SENDER7
3224.643	FAST_SENDER	N/A
3226.416	SLOW_SENDER8	N/A
3226.770	SLOW_SENDER5	N/A
3227.146	RECEIVER	SLOW_SENDER8
3230.543	SLOW_SENDER4	N/A
3230.855	RECEIVER	FAST_SENDER
3231.148	SLOW_SENDER3	N/A
3231.279	SLOW_SENDER7	N/A
3231.924	RECEIVER	SLOW_SENDER3
3233.072	RECEIVER	SLOW_SENDER7
3238.495	FAST_SENDER	N/A
3239.363	SLOW_SENDER3	N/A
3240.153	RECEIVER	SLOW_SENDER3
3243.460	SLOW_SENDER6	N/A
3244.226	SLOW_SENDER7	N/A
3244.719	RECEIVER	FAST_SENDER
3247.122	FAST_SENDER	N/A
3247.595	SLOW_SENDER3	N/A
3248.354	RECEIVER	SLOW_SENDER3
3253.589	RECEIVER	FAST_SENDER
3255.762	SLOW_SENDER3	N/A
3256.037	FAST_SENDER	N/A
3256.475	RECEIVER	SLOW_SENDER3
3257.740	SLOW_SENDER6	N/A
3258.505	RECEIVER	SLOW_SENDER6
3261.994	RECEIVER	FAST_SENDER
3263.918	SLOW_SENDER3	N/A
3264.421	FAST_SENDER	N/A
3264.682	RECEIVER	SLOW_SENDER3
3265.937	SLOW_SENDER6	N/A
3266.714	RECEIVER	SLOW_SENDER6
3271.357	RECEIVER	FAST_SENDER
3273.807	FAST_SENDER	N/A
3274.161	SLOW_SENDER6	N/A
3274.877	RECEIVER	SLOW_SENDER6
3279.755	RECEIVER	FAST_SENDER
3282.161	FAST_SENDER	N/A
3282.297	SLOW_SENDER6	N/A
3286.601	RECEIVER	SLOW_SENDER6
3289.053	RECEIVER	FAST_SENDER
3291.467	FAST_SENDER	N/A
3297.204	RECEIVER	FAST_SENDER
3299.611	FAST_SENDER	N/A
3305.290	RECEIVER	FAST_SENDER
3307.698	FAST_SENDER	N/A
3313.428	RECEIVER	FAST_SENDER
3315.865	FAST_SENDER	N/A
3321.496	RECEIVER	FAST_SENDER
3323.936	FAST_SENDER	N/A
3329.380	RECEIVER	FAST_SENDER
3336.284	FAST_SENDER	N/A
3342.183	RECEIVER	FAST_SENDER
3344.613	FAST_SENDER	N/A
3350.245	RECEIVER	FAST_SENDER
3352.682	FAST_SENDER	N/A
3358.316	RECEIVER	FAST_SENDER
3360.721	FAST_SENDER	N/A
3366.591	RECEIVER	FAST_SENDER
3368.620	SLOW_SENDER2	N/A
3369.002	FAST_SENDER	N/A
3374.579	RECEIVER	SLOW_SENDER2
3379.574	RECEIVER	FAST_SENDER
3381.986	FAST_SENDER	N/A
3382.132	SLOW_SENDER2	N/A
3383.240	SLOW_SENDER1	N/A
3383.427	RECEIVER	SLOW_SENDER2
3387.666	RECEIVER	FAST_SENDER
3389.077	RECEIVER	SLOW_SENDER1
3390.096	FAST_SENDER	N/A
3390.730	SLOW_SENDER8	N/A
3390.841	SLOW_SENDER2	N/A
3392.183	RECEIVER	SLOW_SENDER2
3394.508	SLOW_SENDER1	N/A
3395.234	RECEIVER	SLOW_SENDER1
3396.060	SLOW_SENDER5	N/A
3396.211	RECEIVER	FAST_SENDER
3396.330	SLOW_SENDER4	N/A
3398.649	FAST_SENDER	N/A
3400.620	SLOW_SENDER7	N/A
3400.642	SLOW_SENDER1	N/A
3401.923	RECEIVER	SLOW_SENDER1
3403.067	RECEIVER	SLOW_SENDER4
3403.994	SLOW_SENDER2	N/A
3404.780	RECEIVER	SLOW_SENDER2
3404.799	SLOW_SENDER8	N/A
3405.540	RECEIVER	SLOW_SENDER8
3406.637	RECEIVER	SLOW_SENDER7
3408.482	SLOW_SENDER4	N/A
3409.240	RECEIVER	SLOW_SENDER4
3409.366	SLOW_SENDER1	N/A
3410.169	RECEIVER	SLOW_SENDER1
3411.674	SLOW_SENDER5	N/A
3412.068	SLOW_SENDER7	N/A
3412.463	RECEIVER	SLOW_SENDER5
3412.651	FAST_SENDER	N/A
3412.944	SLOW_SENDER8	N/A
3414.689	SLOW_SENDER4	N/A
3416.004	RECEIVER	SLOW_SENDER4
3418.270	RECEIVER	SLOW_SENDER8
3421.073	SLOW_SENDER1	N/A
3421.868	RECEIVER	SLOW_SENDER1
3423.419	SLOW_SENDER4	N/A
3424.114	RECEIVER	FAST_SENDER
3425.698	SLOW_SENDER8	N/A
3426.237	SLOW_SENDER5	N/A
3426.435	RECEIVER	SLOW_SENDER8
3426.523	FAST_SENDER	N/A
3426.565	SLOW_SENDER7	N/A
3427.694	RECEIVER	SLOW_SENDER4
3429.300	SLOW_SENDER1	N/A
3430.070	RECEIVER	SLOW_SENDER1
3431.620	SLOW_SENDER3	N/A
3432.528	RECEIVER	FAST_SENDER
3433.855	SLOW_SENDER8	N/A
3434.630	RECEIVER	SLOW_SENDER8
3434.944	FAST_SENDER	N/A
3435.124	SLOW_SENDER4	N/A
3435.868	RECEIVER	SLOW_SENDER4
3437.519	SLOW_SENDER1	N/A
3438.313	RECEIVER	SLOW_SENDER1
3440.527	RECEIVER	FAST_SENDER
3442.057	SLOW_SENDER8	N/A
3442.947	FAST_SENDER	N/A
3443.315	SLOW_SENDER4	N/A
3444.062	RECEIVER	SLOW_SENDER4
3445.238	SLOW_SENDER3	N/A
3446.053	RECEIVER	SLOW_SENDER3
3449.246	RECEIVER	FAST_SENDER
3450.080	SLOW_SENDER6	N/A
3451.696	FAST_SENDER	N/A
3453.477	SLOW_SENDER3	N/A
3454.781	RECEIVER	SLOW_SENDER3
3455.691	RECEIVER	SLOW_SENDER6
3457.537	RECEIVER	FAST_SENDER
3459.975	FAST_SENDER	N/A
3461.115	SLOW_SENDER6	N/A
3461.894	RECEIVER	SLOW_SENDER6
3462.202	SLOW_SENDER3	N/A
3462.953	RECEIVER	SLOW_SENDER3
3465.964	RECEIVER	FAST_SENDER
3467.338	SLOW_SENDER6	N/A
3468.385	FAST_SENDER	N/A
3470.398	SLOW_SENDER3	N/A
3480.872	SLOW_SENDER6	N/A
3481.522	FAST_SENDER	N/A
3494.429	FAST_SENDER	N/A
3506.904	FAST_SENDER	N/A
3519.505	FAST_SENDER	N/A
3531.920	FAST_SENDER	N/A
3544.891	FAST_SENDER	N/A
3557.994	FAST_SENDER	N/A
3568.220	SLOW_SENDER2	N/A
3571.586	FAST_SENDER	N/A
3583.350	SLOW_SENDER2	N/A
3583.955	FAST_SENDER	N/A
3590.670	SLOW_SENDER5	N/A
3593.520	SLOW_SENDER7	N/A
3596.608	FAST_SENDER	N/A
3596.667	SLOW_SENDER2	N/A
3598.550	SLOW_SENDER8	N/A
3601.770	SLOW_SENDER1	N/A
3604.627	SLOW_SENDER5	N/A
3607.670	SLOW_SENDER4	N/A
3608.241	SLOW_SENDER7	N/A
3610.230	FAST_SENDER	N/A
3612.819	SLOW_SENDER8	N/A
3613.335	SLOW_SENDER1	N/A
3618.510	SLOW_SENDER4	N/A
3619.507	SLOW_SENDER5	N/A
3621.835	SLOW_SENDER7	N/A
3624.525	FAST_SENDER	N/A
3626.282	SLOW_SENDER1	N/A
3626.695	SLOW_SENDER8	N/A
3632.203	SLOW_SENDER4	N/A
3632.937	RECEIVER	SLOW_SENDER4
3637.976	FAST_SENDER	N/A
3638.722	RECEIVER	FAST_SENDER
3639.420	SLOW_SENDER3	N/A
3640.376	SLOW_SENDER4	N/A
3641.133	FAST_SENDER	N/A
3641.135	RECEIVER	SLOW_SENDER4
3643.442	RECEIVER	FAST_SENDER
3645.154	RECEIVER	SLOW_SENDER3
3645.530	SLOW_SENDER6	N/A
3645.879	FAST_SENDER	N/A
3646.322	RECEIVER	SLOW_SENDER6
3650.579	SLOW_SENDER3	N/A
3651.309	RECEIVER	SLOW_SENDER3
3656.715	SLOW_SENDER3	N/A
3657.000	RECEIVER	FAST_SENDER
3659.363	SLOW_SENDER6	N/A
3659.383	FAST_SENDER	N/A
3660.161	RECEIVER	SLOW_SENDER6
3666.704	RECEIVER	FAST_SENDER
3669.145	FAST_SENDER	N/A
3670.311	SLOW_SENDER3	N/A
3671.084	RECEIVER	SLOW_SENDER3
3671.760	SLOW_SENDER6	N/A
3672.484	RECEIVER	SLOW_SENDER6
3675.245	RECEIVER	FAST_SENDER
3679.886	SLOW_SENDER6	N/A
3680.622	RECEIVER	SLOW_SENDER6
3682.379	FAST_SENDER	N/A
3688.063	SLOW_SENDER6	N/A
3693.859	RECEIVER	FAST_SENDER
3696.274	FAST_SENDER	N/A
3702.057	RECEIVER	FAST_SENDER
3704.480	FAST_SENDER	N/A
3710.524	RECEIVER	FAST_SENDER
3712.945	FAST_SENDER	N/A
3718.722	RECEIVER	FAST_SENDER
3721.172	FAST_SENDER	N/A
3726.978	RECEIVER	FAST_SENDER
3729.399	FAST_SENDER	N/A
3735.657	RECEIVER	FAST_SENDER
3738.070	FAST_SENDER	N/A
3738.831	RECEIVER	FAST_SENDER
3741.238	FAST_SENDER	N/A
3747.109	RECEIVER	FAST_SENDER
3749.528	FAST_SENDER	N/A
3750.296	RECEIVER	FAST_SENDER
3752.703	FAST_SENDER	N/A
3761.560	SLOW_SENDER2	N/A
3765.100	FAST_SENDER	N/A
3771.603	RECEIVER	FAST_SENDER
3774.030	FAST_SENDER	N/A
3775.965	SLOW_SENDER2	N/A
3776.693	RECEIVER	SLOW_SENDER2
3780.370	RECEIVER	FAST_SENDER
3782.782	FAST_SENDER	N/A
3784.134	SLOW_SENDER2	N/A
3784.892	RECEIVER	SLOW_SENDER2
3785.280	SLOW_SENDER5	N/A
3787.050	SLOW_SENDER7	N/A
3789.116	RECEIVER	FAST_SENDER
3791.150	SLOW_SENDER8	N/A
3791.230	SLOW_SENDER1	N/A
3791.684	RECEIVER	SLOW_SENDER5
3792.300	SLOW_SENDER2	N/A
3792.955	RECEIVER	SLOW_SENDER7
3794.157	RECEIVER	SLOW_SENDER2
3796.799	RECEIVER	SLOW_SENDER1
3797.113	SLOW_SENDER5	N/A
3797.126	FAST_SENDER	N/A
3798.405	SLOW_SENDER7	N/A
3799.101	RECEIVER	SLOW_SENDER8
3801.622	RECEIVER	SLOW_SENDER5
3802.234	SLOW_SENDER1	N/A
3803.004	RECEIVER	SLOW_SENDER1
3804.105	RECEIVER	FAST_SENDER
3804.270	SLOW_SENDER4	N/A
3804.531	SLOW_SENDER8	N/A
3805.297	RECEIVER	SLOW_SENDER8
3806.529	FAST_SENDER	N/A
3808.444	SLOW_SENDER1	N/A
3809.063	SLOW_SENDER5	N/A
3809.737	RECEIVER	SLOW_SENDER1
3810.896	RECEIVER	SLOW_SENDER4
3812.473	RECEIVER	FAST_SENDER
3812.697	SLOW_SENDER8	N/A
3813.003	SLOW_SENDER7	N/A
3813.416	RECEIVER	SLOW_SENDER8
3814.887	FAST_SENDER	N/A
3816.247	RECEIVER	SLOW_SENDER5
3816.299	SLOW_SENDER4	N/A
3817.144	SLOW_SENDER1	N/A
3817.621	RECEIVER	SLOW_SENDER4
3820.515	RECEIVER	FAST_SENDER
3820.847	SLOW_SENDER8	N/A
3821.604	RECEIVER	SLOW_SENDER8
3822.942	FAST_SENDER	N/A
3823.061	SLOW_SENDER4	N/A
3824.907	RECEIVER	SLOW_SENDER4
3829.019	SLOW_SENDER8	N/A
3829.065	RECEIVER	FAST_SENDER
3830.307	RECEIVER	SLOW_SENDER8
3830.687	SLOW_SENDER1	N/A
3831.453	RECEIVER	SLOW_SENDER1
3831.490	FAST_SENDER	N/A
3832.347	SLOW_SENDER4	N/A
3833.126	RECEIVER	SLOW_SENDER4
3835.850	SLOW_SENDER3	N/A
3837.182	RECEIVER	FAST_SENDER
3837.727	SLOW_SENDER8	N/A
3839.074	RECEIVER	SLOW_SENDER8
3839.628	FAST_SENDER	N/A
3840.197	RECEIVER	SLOW_SENDER3
3840.542	SLOW_SENDER4	N/A
3841.300	RECEIVER	SLOW_SENDER4
3845.624	SLOW_SENDER3	N/A
3846.408	RECEIVER	SLOW_SENDER3
3846.523	SLOW_SENDER8	N/A
3849.904	RECEIVER	FAST_SENDER
3851.836	SLOW_SENDER3	N/A
3852.326	FAST_SENDER	N/A
3852.574	RECEIVER	SLOW_SENDER3
3853.230	SLOW_SENDER6	N/A
3858.332	RECEIVER	FAST_SENDER
3859.592	RECEIVER	SLOW_SENDER6
3859.983	SLOW_SENDER3	N/A
3860.736	RECEIVER	SLOW_SENDER3
3860.743	FAST_SENDER	N/A
3865.011	SLOW_SENDER6	N/A
3865.790	RECEIVER	SLOW_SENDER6
3866.571	RECEIVER	FAST_SENDER
3868.159	SLOW_SENDER3	N/A
3869.008	FAST_SENDER	N/A
3871.227	SLOW_SENDER6	N/A
3882.425	FAST_SENDER	N/A
3883.600	SLOW_SENDER6	N/A
3894.718	FAST_SENDER	N/A
3907.592	FAST_SENDER	N/A
3919.747	FAST_SENDER	N/A
3932.494	FAST_SENDER	N/A
3944.944	FAST_SENDER	N/A
3957.278	FAST_SENDER	N/A
3964.120	SLOW_SENDER2	N/A
3969.726	FAST_SENDER	N/A
3978.568	SLOW_SENDER2	N/A
3978.790	SLOW_SENDER7	N/A
3979.860	SLOW_SENDER5	N/A
3983.381	FAST_SENDER	N/A
3992.651	SLOW_SENDER2	N/A
3992.750	SLOW_SENDER7	N/A
3993.525	SLOW_SENDER5	N/A
3995.010	SLOW_SENDER1	N/A
3996.624	FAST_SENDER	N/A
4007.418	SLOW_SENDER5	N/A
4010.512	FAST_SENDER	N/A
4010.520	SLOW_SENDER4	N/A
4010.725	SLOW_SENDER1	N/A
4013.080	SLOW_SENDER8	N/A
4023.864	SLOW_SENDER4	N/A
4024.351	SLOW_SENDER1	N/A
4024.445	FAST_SENDER	N/A
4026.583	SLOW_SENDER8	N/A
4032.466	RECEIVER	FAST_SENDER
4034.912	FAST_SENDER	N/A
4035.638	RECEIVER	FAST_SENDER
4036.245	SLOW_SENDER4	N/A
4037.006	RECEIVER	SLOW_SENDER4
4037.960	SLOW_SENDER3	N/A
4038.053	FAST_SENDER	N/A
4039.358	RECEIVER	FAST_SENDER
4039.391	SLOW_SENDER8	N/A
4040.110	RECEIVER	SLOW_SENDER8
4040.780	RECEIVER	SLOW_SENDER3
4041.762	FAST_SENDER	N/A
4044.410	SLOW_SENDER4	N/A
4045.156	RECEIVER	SLOW_SENDER4
4046.210	SLOW_SENDER3	N/A
4046.928	RECEIVER	SLOW_SENDER3
4047.533	SLOW_SENDER8	N/A
4048.264	RECEIVER	SLOW_SENDER8
4048.890	SLOW_SENDER6	N/A
4049.647	RECEIVER	SLOW_SENDER6
4051.921	RECEIVER	FAST_SENDER
4052.084	SLOW_SENDER6	N/A
4054.352	FAST_SENDER	N/A
4055.915	RECEIVER	SLOW_SENDER6
4059.738	SLOW_SENDER3	N/A
4059.981	RECEIVER	FAST_SENDER
4061.352	SLOW_SENDER6	N/A
4062.399	FAST_SENDER	N/A
4062.644	RECEIVER	SLOW_SENDER6
4063.691	RECEIVER	SLOW_SENDER3
4068.804	RECEIVER	FAST_SENDER
4071.137	SLOW_SENDER3	N/A
4071.251	FAST_SENDER	N/A
4071.893	RECEIVER	SLOW_SENDER3
4073.490	SLOW_SENDER6	N/A
4074.256	RECEIVER	SLOW_SENDER6
4077.648	RECEIVER	FAST_SENDER
4080.080	FAST_SENDER	N/A
4081.659	SLOW_SENDER6	N/A
4082.595	RECEIVER	FAST_SENDER
4085.024	FAST_SENDER	N/A
4091.079	RECEIVER	FAST_SENDER
4093.493	FAST_SENDER	N/A
4099.342	RECEIVER	FAST_SENDER
4101.782	FAST_SENDER	N/A
4107.936	RECEIVER	FAST_SENDER
4110.379	FAST_SENDER	N/A
4116.648	RECEIVER	FAST_SENDER
4119.094	FAST_SENDER	N/A
4124.634	RECEIVER	FAST_SENDER
4127.040	FAST_SENDER	N/A
4133.044	RECEIVER	FAST_SENDER
4135.489	FAST_SENDER	N/A
4141.330	RECEIVER	FAST_SENDER
4143.776	FAST_SENDER	N/A
4149.974	RECEIVER	FAST_SENDER
4152.387	FAST_SENDER	N/A
4157.040	SLOW_SENDER2	N/A
4158.751	RECEIVER	FAST_SENDER
4161.160	FAST_SENDER	N/A
4163.292	RECEIVER	SLOW_SENDER2
4165.300	SLOW_SENDER7	N/A
4167.242	RECEIVER	FAST_SENDER
4169.672	FAST_SENDER	N/A
4170.988	SLOW_SENDER2	N/A
4171.283	RECEIVER	SLOW_SENDER7
4171.780	SLOW_SENDER5	N/A
4175.171	RECEIVER	SLOW_SENDER2
4176.138	RECEIVER	FAST_SENDER
4178.008	RECEIVER	SLOW_SENDER5
4178.554	FAST_SENDER	N/A
4179.101	SLOW_SENDER7	N/A
4179.850	RECEIVER	SLOW_SENDER7
4182.620	SLOW_SENDER2	N/A
4183.357	RECEIVER	SLOW_SENDER2
4183.449	SLOW_SENDER5	N/A
4184.206	RECEIVER	SLOW_SENDER5
4187.290	SLOW_SENDER7	N/A
4188.066	RECEIVER	SLOW_SENDER7
4189.567	RECEIVER	FAST_SENDER
4189.690	SLOW_SENDER1	N/A
4190.773	SLOW_SENDER2	N/A
4191.555	RECEIVER	SLOW_SENDER2
4192.005	FAST_SENDER	N/A
4194.251	RECEIVER	SLOW_SENDER1
4194.812	SLOW_SENDER5	N/A
4195.506	SLOW_SENDER7	N/A
4195.562	RECEIVER	SLOW_SENDER5
4196.316	RECEIVER	SLOW_SENDER7
4198.252	RECEIVER	FAST_SENDER
4198.972	SLOW_SENDER2	N/A
4199.680	SLOW_SENDER1	N/A
4199.698	RECEIVER	SLOW_SENDER2
4200.409	RECEIVER	SLOW_SENDER1
4200.658	FAST_SENDER	N/A
4202.964	SLOW_SENDER5	N/A
4203.708	RECEIVER	SLOW_SENDER5
4203.736	SLOW_SENDER7	N/A
4204.518	RECEIVER	SLOW_SENDER7
4205.824	SLOW_SENDER1	N/A
4206.374	RECEIVER	FAST_SENDER
4207.104	SLOW_SENDER2	N/A
4207.857	RECEIVER	SLOW_SENDER2
4208.700	SLOW_SENDER4	N/A
4208.817	FAST_SENDER	N/A
4211.127	SLOW_SENDER5	N/A
4211.713	RECEIVER	SLOW_SENDER1
4212.170	SLOW_SENDER8	N/A
4213.357	RECEIVER	SLOW_SENDER4
4214.013	RECEIVER	SLOW_SENDER5
4215.374	RECEIVER	FAST_SENDER
4217.792	FAST_SENDER	N/A
4218.780	SLOW_SENDER4	N/A
4219.151	SLOW_SENDER1	N/A
4219.346	RECEIVER	SLOW_SENDER8
4220.094	RECEIVER	SLOW_SENDER4
4221.422	SLOW_SENDER5	N/A
4222.756	RECEIVER	SLOW_SENDER5
4223.873	RECEIVER	FAST_SENDER
4224.787	SLOW_SENDER8	N/A
4225.522	SLOW_SENDER4	N/A
4225.526	RECEIVER	SLOW_SENDER8
4226.253	RECEIVER	SLOW_SENDER4
4226.302	FAST_SENDER	N/A
4230.968	SLOW_SENDER8	N/A
4231.723	RECEIVER	SLOW_SENDER8
4232.403	RECEIVER	FAST_SENDER
4233.664	SLOW_SENDER4	N/A
4234.410	RECEIVER	SLOW_SENDER4
4234.852	FAST_SENDER	N/A
4235.570	SLOW_SENDER3	N/A
4239.168	SLOW_SENDER8	N/A
4239.972	RECEIVER	SLOW_SENDER8
4241.450	RECEIVER	SLOW_SENDER3
4241.846	SLOW_SENDER4	N/A
4242.586	RECEIVER	SLOW_SENDER4
4245.079	RECEIVER	FAST_SENDER
4247.388	SLOW_SENDER8	N/A
4247.515	FAST_SENDER	N/A
4247.840	SLOW_SENDER6	N/A
4248.117	RECEIVER	SLOW_SENDER8
4250.124	SLOW_SENDER3	N/A
4250.852	RECEIVER	SLOW_SENDER3
4258.254	SLOW_SENDER3	N/A
4259.481	SLOW_SENDER8	N/A
4261.058	SLOW_SENDER6	N/A
4261.357	FAST_SENDER	N/A
4273.335	SLOW_SENDER6	N/A
4274.872	FAST_SENDER	N/A
4287.035	FAST_SENDER	N/A
4299.674	FAST_SENDER	N/A
4312.347	FAST_SENDER	N/A
4324.710	FAST_SENDER	N/A
4337.696	FAST_SENDER	N/A
4350.169	FAST_SENDER	N/A
4362.685	FAST_SENDER	N/A
4371.570	SLOW_SENDER2	N/A
4371.770	SLOW_SENDER7	N/A
4374.981	FAST_SENDER	N/A
4385.043	SLOW_SENDER7	N/A
4385.229	SLOW_SENDER2	N/A
4386.240	SLOW_SENDER5	N/A
4386.550	SLOW_SENDER1	N/A
4388.425	FAST_SENDER	N/A
4398.296	SLOW_SENDER7	N/A
4399.452	SLOW_SENDER2	N/A
4400.183	SLOW_SENDER1	N/A
4400.360	SLOW_SENDER5	N/A
4400.958	FAST_SENDER	N/A
4412.240	SLOW_SENDER4	N/A
4412.641	SLOW_SENDER1	N/A
4413.592	SLOW_SENDER5	N/A
4414.322	FAST_SENDER	N/A
4418.771	RECEIVER	SLOW_SENDER4
4424.213	SLOW_SENDER4	N/A
4425.540	SLOW_SENDER8	N/A
4426.335	RECEIVER	SLOW_SENDER8
4427.581	FAST_SENDER	N/A
4428.767	SLOW_SENDER8	N/A
4429.015	RECEIVER	SLOW_SENDER4
4429.210	SLOW_SENDER3	N/A
4429.809	RECEIVER	FAST_SENDER
4432.241	FAST_SENDER	N/A
4432.395	RECEIVER	SLOW_SENDER8
4433.562	RECEIVER	SLOW_SENDER3
4437.660	SLOW_SENDER6	N/A
4437.813	SLOW_SENDER8	N/A
4438.367	RECEIVER	FAST_SENDER
4438.657	SLOW_SENDER4	N/A
4438.974	SLOW_SENDER3	N/A
4439.729	RECEIVER	SLOW_SENDER3
4440.791	FAST_SENDER	N/A
4442.455	RECEIVER	SLOW_SENDER8
4443.313	RECEIVER	FAST_SENDER
4444.590	RECEIVER	SLOW_SENDER6
4445.154	SLOW_SENDER3	N/A
4445.759	FAST_SENDER	N/A
4447.455	RECEIVER	SLOW_SENDER3
4449.877	SLOW_SENDER8	N/A
4450.008	SLOW_SENDER6	N/A
4450.668	RECEIVER	SLOW_SENDER8
4451.809	RECEIVER	FAST_SENDER
4454.211	FAST_SENDER	N/A
4454.900	SLOW_SENDER3	N/A
4455.209	RECEIVER	SLOW_SENDER6
4458.093	SLOW_SENDER8	N/A
4458.849	RECEIVER	SLOW_SENDER8
4460.503	RECEIVER	FAST_SENDER
4462.941	FAST_SENDER	N/A
4464.843	SLOW_SENDER6	N/A
4466.154	RECEIVER	SLOW_SENDER6
4467.808	SLOW_SENDER3	N/A
4468.618	RECEIVER	SLOW_SENDER3
4473.440	RECEIVER	FAST_SENDER
4473.570	SLOW_SENDER6	N/A
4474.369	RECEIVER	SLOW_SENDER6
4475.877	FAST_SENDER	N/A
4481.809	SLOW_SENDER6	N/A
4482.016	RECEIVER	FAST_SENDER
4484.438	FAST_SENDER	N/A
4490.424	RECEIVER	FAST_SENDER
4492.862	FAST_SENDER	N/A
4505.637	FAST_SENDER	N/A
4511.708	RECEIVER	FAST_SENDER
4514.111	FAST_SENDER	N/A
4520.054	RECEIVER	FAST_SENDER
4522.468	FAST_SENDER	N/A
4528.681	RECEIVER	FAST_SENDER
4531.083	FAST_SENDER	N/A
4543.714	FAST_SENDER	N/A
4549.555	RECEIVER	FAST_SENDER
4552.000	FAST_SENDER	N/A
4557.887	RECEIVER	FAST_SENDER
4560.326	FAST_SENDER	N/A
4562.720	SLOW_SENDER7	N/A
4564.570	SLOW_SENDER2	N/A
4566.453	RECEIVER	FAST_SENDER
4568.863	FAST_SENDER	N/A
4569.117	RECEIVER	SLOW_SENDER7
4570.826	RECEIVER	SLOW_SENDER2
4574.556	SLOW_SENDER7	N/A
4575.077	RECEIVER	FAST_SENDER
4576.255	SLOW_SENDER2	N/A
4577.170	SLOW_SENDER1	N/A
4577.494	FAST_SENDER	N/A
4577.554	RECEIVER	SLOW_SENDER2
4578.890	SLOW_SENDER5	N/A
4578.910	RECEIVER	SLOW_SENDER7
4582.472	RECEIVER	SLOW_SENDER1
4584.334	RECEIVER	FAST_SENDER
4586.354	SLOW_SENDER7	N/A
4587.090	RECEIVER	SLOW_SENDER7
4587.901	SLOW_SENDER1	N/A
4588.696	RECEIVER	SLOW_SENDER1
4589.184	SLOW_SENDER2	N/A
4591.850	FAST_SENDER	N/A
[truncated: 13,908 more rows]
