# Supplementary material for: CATO: Wake-Up reCeiver-bAsed communicaTiOn for Batteryless Devices
Source: Sensors (Basel). 2025 Nov 7;25(22):6813. doi: 10.3390/s25226813 (PMC12655924; doi:10.3390/s25226813)
Supplement: Supplementary file 1 [file sensors-25-06813-s001.zip › File S1_Experimental_and_Simulation_Data/simulation/multiple_les/nodes11/mac_competing_nodes_both.csv]

time_s	node_id	received_from
2.700	FAST_SENDER	N/A
2.700	SLOW_SENDER1	N/A
2.700	SLOW_SENDER2	N/A
2.700	SLOW_SENDER3	N/A
2.700	SLOW_SENDER4	N/A
2.700	SLOW_SENDER5	N/A
2.700	SLOW_SENDER6	N/A
2.700	SLOW_SENDER7	N/A
2.700	SLOW_SENDER8	N/A
2.700	SLOW_SENDER9	N/A
8.414	RECEIVER	SLOW_SENDER2
10.857	SLOW_SENDER2	N/A
12.163	RECEIVER	SLOW_SENDER2
14.065	RECEIVER	SLOW_SENDER3
14.586	SLOW_SENDER2	N/A
16.429	RECEIVER	SLOW_SENDER2
16.471	SLOW_SENDER3	N/A
17.454	RECEIVER	SLOW_SENDER7
17.667	SLOW_SENDER9	N/A
18.124	SLOW_SENDER1	N/A
18.371	SLOW_SENDER6	N/A
18.440	RECEIVER	SLOW_SENDER9
18.514	SLOW_SENDER4	N/A
18.830	SLOW_SENDER5	N/A
19.365	FAST_SENDER	N/A
19.871	SLOW_SENDER7	N/A
20.321	SLOW_SENDER8	N/A
20.867	SLOW_SENDER9	N/A
24.394	RECEIVER	SLOW_SENDER9
25.243	RECEIVER	SLOW_SENDER1
28.799	SLOW_SENDER2	N/A
29.904	SLOW_SENDER3	N/A
30.068	RECEIVER	SLOW_SENDER6
30.647	SLOW_SENDER1	N/A
30.861	RECEIVER	SLOW_SENDER7
33.725	FAST_SENDER	N/A
33.799	SLOW_SENDER2	N/A
34.155	SLOW_SENDER8	N/A
34.904	SLOW_SENDER3	N/A
35.137	SLOW_SENDER6	N/A
35.274	SLOW_SENDER5	N/A
35.295	SLOW_SENDER4	N/A
35.647	SLOW_SENDER1	N/A
35.725	FAST_SENDER	N/A
35.816	SLOW_SENDER9	N/A
37.725	FAST_SENDER	N/A
37.914	SLOW_SENDER7	N/A
38.799	SLOW_SENDER2	N/A
39.725	FAST_SENDER	N/A
39.904	SLOW_SENDER3	N/A
40.137	SLOW_SENDER6	N/A
40.647	SLOW_SENDER1	N/A
41.155	SLOW_SENDER8	N/A
41.725	FAST_SENDER	N/A
42.274	SLOW_SENDER5	N/A
42.295	SLOW_SENDER4	N/A
42.816	SLOW_SENDER9	N/A
43.725	FAST_SENDER	N/A
43.799	SLOW_SENDER2	N/A
44.904	SLOW_SENDER3	N/A
44.914	SLOW_SENDER7	N/A
45.137	SLOW_SENDER6	N/A
45.647	SLOW_SENDER1	N/A
45.725	FAST_SENDER	N/A
46.155	SLOW_SENDER8	N/A
46.289	RECEIVER	SLOW_SENDER2
47.274	SLOW_SENDER5	N/A
47.725	FAST_SENDER	N/A
48.073	RECEIVER	SLOW_SENDER5
49.046	RECEIVER	FAST_SENDER
49.295	SLOW_SENDER4	N/A
49.816	SLOW_SENDER9	N/A
50.038	RECEIVER	SLOW_SENDER8
50.137	SLOW_SENDER6	N/A
51.487	FAST_SENDER	N/A
51.711	SLOW_SENDER2	N/A
51.914	SLOW_SENDER7	N/A
53.487	FAST_SENDER	N/A
54.295	SLOW_SENDER4	N/A
55.137	SLOW_SENDER6	N/A
55.477	SLOW_SENDER5	N/A
55.487	FAST_SENDER	N/A
56.711	SLOW_SENDER2	N/A
56.816	SLOW_SENDER9	N/A
57.468	SLOW_SENDER8	N/A
57.487	FAST_SENDER	N/A
58.914	SLOW_SENDER7	N/A
59.295	SLOW_SENDER4	N/A
59.487	FAST_SENDER	N/A
59.564	SLOW_SENDER3	N/A
60.137	SLOW_SENDER6	N/A
60.204	SLOW_SENDER1	N/A
61.487	FAST_SENDER	N/A
61.711	SLOW_SENDER2	N/A
61.816	SLOW_SENDER9	N/A
62.477	SLOW_SENDER5	N/A
63.487	FAST_SENDER	N/A
63.914	SLOW_SENDER7	N/A
64.295	SLOW_SENDER4	N/A
64.468	SLOW_SENDER8	N/A
65.137	SLOW_SENDER6	N/A
65.487	FAST_SENDER	N/A
66.228	RECEIVER	FAST_SENDER
66.564	SLOW_SENDER3	N/A
66.711	SLOW_SENDER2	N/A
66.816	SLOW_SENDER9	N/A
67.204	SLOW_SENDER1	N/A
68.127	RECEIVER	SLOW_SENDER7
68.655	FAST_SENDER	N/A
69.295	SLOW_SENDER4	N/A
69.477	SLOW_SENDER5	N/A
70.655	FAST_SENDER	N/A
71.468	SLOW_SENDER8	N/A
71.711	SLOW_SENDER2	N/A
71.816	SLOW_SENDER9	N/A
72.655	FAST_SENDER	N/A
73.564	SLOW_SENDER3	N/A
74.204	SLOW_SENDER1	N/A
74.295	SLOW_SENDER4	N/A
74.477	SLOW_SENDER5	N/A
74.655	FAST_SENDER	N/A
75.550	SLOW_SENDER7	N/A
76.655	FAST_SENDER	N/A
76.711	SLOW_SENDER2	N/A
76.816	SLOW_SENDER9	N/A
77.960	SLOW_SENDER6	N/A
78.468	SLOW_SENDER8	N/A
78.655	FAST_SENDER	N/A
79.295	SLOW_SENDER4	N/A
79.477	SLOW_SENDER5	N/A
80.564	SLOW_SENDER3	N/A
80.655	FAST_SENDER	N/A
81.204	SLOW_SENDER1	N/A
81.711	SLOW_SENDER2	N/A
81.770	RECEIVER	SLOW_SENDER5
81.816	SLOW_SENDER9	N/A
82.550	SLOW_SENDER7	N/A
82.655	FAST_SENDER	N/A
84.295	SLOW_SENDER4	N/A
84.960	SLOW_SENDER6	N/A
85.468	SLOW_SENDER8	N/A
85.605	RECEIVER	SLOW_SENDER4
86.711	SLOW_SENDER2	N/A
86.816	SLOW_SENDER9	N/A
87.564	SLOW_SENDER3	N/A
88.204	SLOW_SENDER1	N/A
88.784	RECEIVER	SLOW_SENDER8
89.550	SLOW_SENDER7	N/A
91.024	RECEIVER	SLOW_SENDER9
91.960	SLOW_SENDER6	N/A
92.202	RECEIVER	SLOW_SENDER3
93.219	RECEIVER	SLOW_SENDER2
95.997	FAST_SENDER	N/A
96.043	SLOW_SENDER4	N/A
96.550	SLOW_SENDER7	N/A
97.997	FAST_SENDER	N/A
98.043	SLOW_SENDER5	N/A
98.461	SLOW_SENDER9	N/A
98.960	SLOW_SENDER6	N/A
99.635	SLOW_SENDER3	N/A
99.997	FAST_SENDER	N/A
100.535	SLOW_SENDER2	N/A
101.043	SLOW_SENDER4	N/A
101.997	FAST_SENDER	N/A
103.550	SLOW_SENDER7	N/A
103.997	FAST_SENDER	N/A
105.043	SLOW_SENDER5	N/A
105.461	SLOW_SENDER9	N/A
105.960	SLOW_SENDER6	N/A
105.997	FAST_SENDER	N/A
106.043	SLOW_SENDER4	N/A
106.635	SLOW_SENDER3	N/A
107.535	SLOW_SENDER2	N/A
107.997	FAST_SENDER	N/A
108.346	RECEIVER	SLOW_SENDER6
109.997	FAST_SENDER	N/A
110.550	SLOW_SENDER7	N/A
111.043	SLOW_SENDER4	N/A
111.289	RECEIVER	SLOW_SENDER7
112.043	SLOW_SENDER5	N/A
112.461	SLOW_SENDER9	N/A
113.172	RECEIVER	SLOW_SENDER4
113.635	SLOW_SENDER3	N/A
114.406	RECEIVER	SLOW_SENDER3
114.535	SLOW_SENDER2	N/A
116.943	RECEIVER	FAST_SENDER
118.713	SLOW_SENDER7	N/A
119.387	FAST_SENDER	N/A
121.387	FAST_SENDER	N/A
121.854	SLOW_SENDER3	N/A
122.804	SLOW_SENDER4	N/A
122.804	SLOW_SENDER6	N/A
123.387	FAST_SENDER	N/A
125.387	FAST_SENDER	N/A
125.713	SLOW_SENDER7	N/A
126.113	SLOW_SENDER5	N/A
127.387	FAST_SENDER	N/A
127.804	SLOW_SENDER4	N/A
128.854	SLOW_SENDER3	N/A
129.387	FAST_SENDER	N/A
129.804	SLOW_SENDER6	N/A
131.387	FAST_SENDER	N/A
132.713	SLOW_SENDER7	N/A
132.804	SLOW_SENDER4	N/A
133.113	SLOW_SENDER5	N/A
133.387	FAST_SENDER	N/A
134.692	RECEIVER	FAST_SENDER
135.854	SLOW_SENDER3	N/A
136.819	RECEIVER	SLOW_SENDER7
142.732	SLOW_SENDER6	N/A
142.732	SLOW_SENDER5	N/A
142.854	SLOW_SENDER3	N/A
145.892	SLOW_SENDER4	N/A
146.823	FAST_SENDER	N/A
148.823	FAST_SENDER	N/A
149.732	SLOW_SENDER6	N/A
149.732	SLOW_SENDER5	N/A
149.854	SLOW_SENDER3	N/A
150.823	FAST_SENDER	N/A
152.121	RECEIVER	SLOW_SENDER3
152.823	FAST_SENDER	N/A
152.892	SLOW_SENDER4	N/A
154.823	FAST_SENDER	N/A
156.732	SLOW_SENDER6	N/A
156.732	SLOW_SENDER5	N/A
156.823	FAST_SENDER	N/A
157.481	RECEIVER	SLOW_SENDER6
158.823	FAST_SENDER	N/A
159.521	SLOW_SENDER3	N/A
159.607	RECEIVER	SLOW_SENDER5
159.892	SLOW_SENDER4	N/A
160.274	RECEIVER	SLOW_SENDER3
160.823	FAST_SENDER	N/A
161.576	RECEIVER	FAST_SENDER
164.887	SLOW_SENDER6	N/A
165.615	RECEIVER	SLOW_SENDER6
167.021	SLOW_SENDER5	N/A
173.016	SLOW_SENDER6	N/A
173.409	FAST_SENDER	N/A
175.555	RECEIVER	FAST_SENDER
177.228	RECEIVER	SLOW_SENDER6
177.996	FAST_SENDER	N/A
178.751	RECEIVER	FAST_SENDER
181.189	FAST_SENDER	N/A
187.294	RECEIVER	FAST_SENDER
189.696	FAST_SENDER	N/A
190.453	RECEIVER	FAST_SENDER
192.861	FAST_SENDER	N/A
198.749	RECEIVER	FAST_SENDER
201.155	FAST_SENDER	N/A
203.487	RECEIVER	FAST_SENDER
205.898	FAST_SENDER	N/A
211.505	RECEIVER	FAST_SENDER
213.951	FAST_SENDER	N/A
214.740	RECEIVER	FAST_SENDER
217.157	FAST_SENDER	N/A
223.267	RECEIVER	FAST_SENDER
225.699	FAST_SENDER	N/A
226.452	RECEIVER	FAST_SENDER
228.894	FAST_SENDER	N/A
234.973	RECEIVER	FAST_SENDER
237.418	FAST_SENDER	N/A
238.170	RECEIVER	FAST_SENDER
240.599	FAST_SENDER	N/A
246.573	RECEIVER	FAST_SENDER
248.978	FAST_SENDER	N/A
249.760	RECEIVER	FAST_SENDER
252.185	FAST_SENDER	N/A
256.490	SLOW_SENDER8	N/A
257.750	SLOW_SENDER1	N/A
258.098	RECEIVER	FAST_SENDER
259.204	RECEIVER	SLOW_SENDER8
264.643	SLOW_SENDER8	N/A
265.374	RECEIVER	SLOW_SENDER8
265.808	FAST_SENDER	N/A
270.809	SLOW_SENDER8	N/A
271.277	RECEIVER	FAST_SENDER
272.716	SLOW_SENDER1	N/A
273.048	RECEIVER	SLOW_SENDER8
273.685	FAST_SENDER	N/A
275.685	FAST_SENDER	N/A
277.685	FAST_SENDER	N/A
279.685	FAST_SENDER	N/A
281.685	FAST_SENDER	N/A
281.880	SLOW_SENDER9	N/A
281.940	SLOW_SENDER2	N/A
282.693	RECEIVER	SLOW_SENDER9
282.988	SLOW_SENDER8	N/A
283.685	FAST_SENDER	N/A
285.130	SLOW_SENDER9	N/A
285.685	FAST_SENDER	N/A
286.337	RECEIVER	SLOW_SENDER2
287.130	SLOW_SENDER9	N/A
287.685	FAST_SENDER	N/A
289.130	SLOW_SENDER9	N/A
289.685	FAST_SENDER	N/A
289.988	SLOW_SENDER8	N/A
291.130	SLOW_SENDER9	N/A
291.685	FAST_SENDER	N/A
291.755	SLOW_SENDER2	N/A
292.026	SLOW_SENDER1	N/A
293.130	SLOW_SENDER9	N/A
293.685	FAST_SENDER	N/A
294.072	RECEIVER	SLOW_SENDER2
295.130	SLOW_SENDER9	N/A
295.685	FAST_SENDER	N/A
296.988	SLOW_SENDER8	N/A
297.130	SLOW_SENDER9	N/A
297.685	FAST_SENDER	N/A
299.026	SLOW_SENDER1	N/A
299.130	SLOW_SENDER9	N/A
299.685	FAST_SENDER	N/A
301.507	SLOW_SENDER2	N/A
302.200	SLOW_SENDER7	N/A
302.255	RECEIVER	SLOW_SENDER2
302.941	RECEIVER	SLOW_SENDER7
303.988	SLOW_SENDER8	N/A
304.889	RECEIVER	SLOW_SENDER9
305.370	SLOW_SENDER7	N/A
307.370	SLOW_SENDER7	N/A
309.370	SLOW_SENDER7	N/A
309.656	SLOW_SENDER2	N/A
310.081	SLOW_SENDER1	N/A
310.317	SLOW_SENDER9	N/A
310.988	SLOW_SENDER8	N/A
311.370	SLOW_SENDER7	N/A
311.983	FAST_SENDER	N/A
312.632	RECEIVER	SLOW_SENDER1
313.370	SLOW_SENDER7	N/A
313.983	FAST_SENDER	N/A
314.791	RECEIVER	SLOW_SENDER9
315.370	SLOW_SENDER7	N/A
315.983	FAST_SENDER	N/A
315.988	SLOW_SENDER8	N/A
316.656	SLOW_SENDER2	N/A
317.370	SLOW_SENDER7	N/A
317.983	FAST_SENDER	N/A
319.370	SLOW_SENDER7	N/A
319.983	FAST_SENDER	N/A
320.064	SLOW_SENDER1	N/A
320.988	SLOW_SENDER8	N/A
321.370	SLOW_SENDER7	N/A
321.983	FAST_SENDER	N/A
322.231	SLOW_SENDER9	N/A
323.370	SLOW_SENDER7	N/A
323.656	SLOW_SENDER2	N/A
323.983	FAST_SENDER	N/A
324.503	RECEIVER	SLOW_SENDER9
325.290	SLOW_SENDER3	N/A
325.370	SLOW_SENDER7	N/A
325.620	SLOW_SENDER4	N/A
325.983	FAST_SENDER	N/A
325.988	SLOW_SENDER8	N/A
327.370	SLOW_SENDER7	N/A
327.983	FAST_SENDER	N/A
329.370	SLOW_SENDER7	N/A
330.656	SLOW_SENDER2	N/A
330.988	SLOW_SENDER8	N/A
331.009	RECEIVER	SLOW_SENDER3
331.370	SLOW_SENDER5	N/A
331.986	RECEIVER	SLOW_SENDER7
332.693	RECEIVER	SLOW_SENDER4
335.528	RECEIVER	SLOW_SENDER8
338.114	SLOW_SENDER4	N/A
338.903	SLOW_SENDER3	N/A
340.910	SLOW_SENDER6	N/A
341.296	RECEIVER	FAST_SENDER
342.929	SLOW_SENDER8	N/A
343.114	SLOW_SENDER4	N/A
343.597	FAST_SENDER	N/A
343.903	SLOW_SENDER3	N/A
345.597	FAST_SENDER	N/A
346.508	SLOW_SENDER5	N/A
347.048	SLOW_SENDER7	N/A
347.597	FAST_SENDER	N/A
348.114	SLOW_SENDER4	N/A
348.619	RECEIVER	SLOW_SENDER6
348.903	SLOW_SENDER3	N/A
349.597	FAST_SENDER	N/A
349.929	SLOW_SENDER8	N/A
351.597	FAST_SENDER	N/A
352.048	SLOW_SENDER7	N/A
353.114	SLOW_SENDER4	N/A
353.508	SLOW_SENDER5	N/A
353.597	FAST_SENDER	N/A
353.884	RECEIVER	SLOW_SENDER4
353.903	SLOW_SENDER3	N/A
354.042	SLOW_SENDER6	N/A
354.701	RECEIVER	SLOW_SENDER3
355.597	FAST_SENDER	N/A
356.929	SLOW_SENDER8	N/A
357.048	SLOW_SENDER7	N/A
357.597	FAST_SENDER	N/A
357.666	RECEIVER	SLOW_SENDER8
358.370	RECEIVER	SLOW_SENDER7
358.508	SLOW_SENDER5	N/A
359.279	RECEIVER	SLOW_SENDER5
359.329	SLOW_SENDER4	N/A
360.107	RECEIVER	SLOW_SENDER4
360.139	SLOW_SENDER3	N/A
360.893	RECEIVER	SLOW_SENDER3
362.758	RECEIVER	SLOW_SENDER6
364.892	RECEIVER	FAST_SENDER
365.089	SLOW_SENDER8	N/A
365.801	SLOW_SENDER7	N/A
366.559	RECEIVER	SLOW_SENDER7
366.725	SLOW_SENDER5	N/A
367.332	FAST_SENDER	N/A
367.509	RECEIVER	SLOW_SENDER5
368.329	SLOW_SENDER3	N/A
369.079	RECEIVER	SLOW_SENDER3
372.089	SLOW_SENDER8	N/A
373.235	RECEIVER	FAST_SENDER
373.966	SLOW_SENDER7	N/A
374.929	SLOW_SENDER5	N/A
375.678	FAST_SENDER	N/A
377.678	FAST_SENDER	N/A
378.161	SLOW_SENDER4	N/A
379.089	SLOW_SENDER8	N/A
379.678	FAST_SENDER	N/A
379.929	SLOW_SENDER3	N/A
380.667	RECEIVER	SLOW_SENDER3
380.966	SLOW_SENDER7	N/A
381.678	FAST_SENDER	N/A
381.929	SLOW_SENDER5	N/A
383.678	FAST_SENDER	N/A
385.161	SLOW_SENDER4	N/A
385.678	FAST_SENDER	N/A
386.089	SLOW_SENDER8	N/A
386.881	RECEIVER	SLOW_SENDER8
387.678	FAST_SENDER	N/A
387.966	SLOW_SENDER7	N/A
388.100	SLOW_SENDER3	N/A
388.759	RECEIVER	SLOW_SENDER7
388.929	SLOW_SENDER5	N/A
389.678	FAST_SENDER	N/A
389.729	RECEIVER	SLOW_SENDER5
392.161	SLOW_SENDER4	N/A
392.929	RECEIVER	SLOW_SENDER4
394.289	SLOW_SENDER8	N/A
395.060	RECEIVER	SLOW_SENDER8
396.177	SLOW_SENDER7	N/A
396.377	RECEIVER	FAST_SENDER
397.155	SLOW_SENDER5	N/A
397.904	RECEIVER	SLOW_SENDER5
398.824	FAST_SENDER	N/A
400.012	RECEIVER	SLOW_SENDER7
400.824	FAST_SENDER	N/A
402.465	SLOW_SENDER8	N/A
402.824	FAST_SENDER	N/A
404.824	FAST_SENDER	N/A
405.328	SLOW_SENDER5	N/A
405.746	SLOW_SENDER4	N/A
406.824	FAST_SENDER	N/A
407.455	SLOW_SENDER7	N/A
408.217	RECEIVER	SLOW_SENDER7
408.824	FAST_SENDER	N/A
409.465	SLOW_SENDER8	N/A
410.824	FAST_SENDER	N/A
412.328	SLOW_SENDER5	N/A
412.746	SLOW_SENDER4	N/A
412.824	FAST_SENDER	N/A
416.465	SLOW_SENDER8	N/A
417.234	RECEIVER	SLOW_SENDER8
418.822	RECEIVER	FAST_SENDER
419.328	SLOW_SENDER5	N/A
419.746	SLOW_SENDER4	N/A
420.101	RECEIVER	SLOW_SENDER5
421.272	FAST_SENDER	N/A
424.668	SLOW_SENDER8	N/A
425.232	RECEIVER	SLOW_SENDER4
428.477	RECEIVER	FAST_SENDER
430.885	FAST_SENDER	N/A
431.520	SLOW_SENDER5	N/A
431.668	SLOW_SENDER8	N/A
432.656	SLOW_SENDER4	N/A
432.885	FAST_SENDER	N/A
434.885	FAST_SENDER	N/A
436.885	FAST_SENDER	N/A
438.520	SLOW_SENDER5	N/A
438.668	SLOW_SENDER8	N/A
438.885	FAST_SENDER	N/A
439.411	RECEIVER	SLOW_SENDER8
439.656	SLOW_SENDER4	N/A
440.885	FAST_SENDER	N/A
442.885	FAST_SENDER	N/A
444.885	FAST_SENDER	N/A
445.520	SLOW_SENDER5	N/A
446.328	RECEIVER	SLOW_SENDER5
446.656	SLOW_SENDER4	N/A
446.851	SLOW_SENDER8	N/A
447.436	RECEIVER	SLOW_SENDER4
450.900	RECEIVER	FAST_SENDER
453.755	SLOW_SENDER5	N/A
456.870	SLOW_SENDER4	N/A
458.879	FAST_SENDER	N/A
460.755	SLOW_SENDER5	N/A
460.879	FAST_SENDER	N/A
462.879	FAST_SENDER	N/A
463.870	SLOW_SENDER4	N/A
464.879	FAST_SENDER	N/A
466.879	FAST_SENDER	N/A
467.755	SLOW_SENDER5	N/A
468.508	RECEIVER	SLOW_SENDER5
468.879	FAST_SENDER	N/A
470.870	SLOW_SENDER4	N/A
470.879	FAST_SENDER	N/A
471.593	RECEIVER	SLOW_SENDER4
472.879	FAST_SENDER	N/A
475.914	SLOW_SENDER5	N/A
476.180	SLOW_SENDER1	N/A
476.676	RECEIVER	SLOW_SENDER5
478.677	RECEIVER	FAST_SENDER
481.086	FAST_SENDER	N/A
482.088	RECEIVER	SLOW_SENDER1
487.250	RECEIVER	FAST_SENDER
487.536	SLOW_SENDER1	N/A
487.990	SLOW_SENDER9	N/A
488.298	RECEIVER	SLOW_SENDER1
489.654	FAST_SENDER	N/A
493.766	RECEIVER	SLOW_SENDER9
496.760	RECEIVER	FAST_SENDER
499.196	FAST_SENDER	N/A
499.207	SLOW_SENDER9	N/A
499.743	SLOW_SENDER1	N/A
500.014	RECEIVER	SLOW_SENDER9
501.196	FAST_SENDER	N/A
501.720	SLOW_SENDER2	N/A
503.196	FAST_SENDER	N/A
505.196	FAST_SENDER	N/A
507.196	FAST_SENDER	N/A
507.694	RECEIVER	SLOW_SENDER2
509.196	FAST_SENDER	N/A
511.196	FAST_SENDER	N/A
513.133	SLOW_SENDER2	N/A
513.196	FAST_SENDER	N/A
514.075	SLOW_SENDER9	N/A
514.839	RECEIVER	SLOW_SENDER9
515.196	FAST_SENDER	N/A
517.196	FAST_SENDER	N/A
518.133	SLOW_SENDER2	N/A
522.246	SLOW_SENDER9	N/A
522.799	RECEIVER	FAST_SENDER
523.133	SLOW_SENDER2	N/A
525.133	SLOW_SENDER2	N/A
525.218	FAST_SENDER	N/A
526.400	SLOW_SENDER6	N/A
529.496	RECEIVER	SLOW_SENDER2
531.623	RECEIVER	FAST_SENDER
536.924	SLOW_SENDER2	N/A
537.667	RECEIVER	SLOW_SENDER2
539.266	FAST_SENDER	N/A
540.982	SLOW_SENDER6	N/A
541.266	FAST_SENDER	N/A
543.266	FAST_SENDER	N/A
545.075	SLOW_SENDER2	N/A
545.266	FAST_SENDER	N/A
545.828	RECEIVER	SLOW_SENDER2
545.982	SLOW_SENDER6	N/A
547.266	FAST_SENDER	N/A
549.266	FAST_SENDER	N/A
550.982	SLOW_SENDER6	N/A
551.266	FAST_SENDER	N/A
551.730	RECEIVER	SLOW_SENDER6
553.060	SLOW_SENDER3	N/A
553.243	SLOW_SENDER2	N/A
553.266	FAST_SENDER	N/A
553.986	RECEIVER	SLOW_SENDER2
559.153	SLOW_SENDER6	N/A
559.591	RECEIVER	SLOW_SENDER3
561.404	SLOW_SENDER2	N/A
562.174	RECEIVER	SLOW_SENDER2
563.724	RECEIVER	SLOW_SENDER6
564.947	RECEIVER	FAST_SENDER
567.051	SLOW_SENDER3	N/A
567.370	FAST_SENDER	N/A
569.370	FAST_SENDER	N/A
569.579	SLOW_SENDER2	N/A
571.132	SLOW_SENDER6	N/A
571.370	FAST_SENDER	N/A
571.887	RECEIVER	SLOW_SENDER6
571.980	SLOW_SENDER7	N/A
572.051	SLOW_SENDER3	N/A
573.370	FAST_SENDER	N/A
575.370	FAST_SENDER	N/A
576.579	SLOW_SENDER2	N/A
577.051	SLOW_SENDER3	N/A
577.370	FAST_SENDER	N/A
577.460	RECEIVER	SLOW_SENDER7
579.291	SLOW_SENDER6	N/A
579.370	FAST_SENDER	N/A
581.370	FAST_SENDER	N/A
582.051	SLOW_SENDER3	N/A
582.819	RECEIVER	SLOW_SENDER3
582.906	SLOW_SENDER7	N/A
583.579	SLOW_SENDER2	N/A
584.880	RECEIVER	SLOW_SENDER2
587.064	RECEIVER	FAST_SENDER
588.220	SLOW_SENDER3	N/A
588.905	RECEIVER	SLOW_SENDER7
589.464	FAST_SENDER	N/A
591.464	FAST_SENDER	N/A
592.288	SLOW_SENDER2	N/A
593.220	SLOW_SENDER3	N/A
593.464	FAST_SENDER	N/A
595.464	FAST_SENDER	N/A
596.355	SLOW_SENDER7	N/A
597.114	RECEIVER	SLOW_SENDER7
597.464	FAST_SENDER	N/A
598.220	SLOW_SENDER3	N/A
599.288	SLOW_SENDER2	N/A
599.464	FAST_SENDER	N/A
601.464	FAST_SENDER	N/A
603.220	SLOW_SENDER3	N/A
603.464	FAST_SENDER	N/A
603.994	RECEIVER	SLOW_SENDER3
604.559	SLOW_SENDER7	N/A
605.302	RECEIVER	SLOW_SENDER7
606.288	SLOW_SENDER2	N/A
607.064	RECEIVER	SLOW_SENDER2
609.437	SLOW_SENDER3	N/A
609.447	RECEIVER	FAST_SENDER
610.197	RECEIVER	SLOW_SENDER3
611.877	FAST_SENDER	N/A
612.732	SLOW_SENDER7	N/A
613.490	RECEIVER	SLOW_SENDER7
614.490	SLOW_SENDER2	N/A
615.000	SLOW_SENDER8	N/A
615.241	RECEIVER	SLOW_SENDER2
617.613	SLOW_SENDER3	N/A
617.729	RECEIVER	FAST_SENDER
620.938	RECEIVER	SLOW_SENDER8
622.161	FAST_SENDER	N/A
624.161	FAST_SENDER	N/A
626.161	FAST_SENDER	N/A
626.370	SLOW_SENDER8	N/A
628.161	FAST_SENDER	N/A
630.161	FAST_SENDER	N/A
630.163	SLOW_SENDER3	N/A
631.370	SLOW_SENDER8	N/A
632.161	FAST_SENDER	N/A
634.161	FAST_SENDER	N/A
636.161	FAST_SENDER	N/A
636.370	SLOW_SENDER8	N/A
636.940	SLOW_SENDER4	N/A
638.370	SLOW_SENDER8	N/A
641.710	SLOW_SENDER5	N/A
643.710	SLOW_SENDER5	N/A
645.710	SLOW_SENDER5	N/A
647.710	SLOW_SENDER5	N/A
648.961	FAST_SENDER	N/A
649.710	SLOW_SENDER5	N/A
650.578	SLOW_SENDER4	N/A
650.961	FAST_SENDER	N/A
651.710	SLOW_SENDER5	N/A
652.648	SLOW_SENDER8	N/A
652.961	FAST_SENDER	N/A
653.710	SLOW_SENDER5	N/A
654.961	FAST_SENDER	N/A
655.710	SLOW_SENDER5	N/A
656.961	FAST_SENDER	N/A
657.578	SLOW_SENDER4	N/A
658.961	FAST_SENDER	N/A
659.648	SLOW_SENDER8	N/A
660.961	FAST_SENDER	N/A
662.578	SLOW_SENDER4	N/A
662.961	FAST_SENDER	N/A
666.648	SLOW_SENDER8	N/A
668.310	SLOW_SENDER1	N/A
668.631	SLOW_SENDER5	N/A
673.631	SLOW_SENDER5	N/A
673.648	SLOW_SENDER8	N/A
675.503	FAST_SENDER	N/A
675.557	SLOW_SENDER4	N/A
677.503	FAST_SENDER	N/A
678.631	SLOW_SENDER5	N/A
679.503	FAST_SENDER	N/A
680.648	SLOW_SENDER8	N/A
681.107	SLOW_SENDER1	N/A
681.503	FAST_SENDER	N/A
682.557	SLOW_SENDER4	N/A
683.631	SLOW_SENDER5	N/A
685.595	FAST_SENDER	N/A
687.595	FAST_SENDER	N/A
687.648	SLOW_SENDER8	N/A
688.030	SLOW_SENDER9	N/A
688.631	SLOW_SENDER5	N/A
689.557	SLOW_SENDER4	N/A
689.595	FAST_SENDER	N/A
691.595	FAST_SENDER	N/A
693.595	FAST_SENDER	N/A
693.631	SLOW_SENDER5	N/A
694.648	SLOW_SENDER8	N/A
695.595	FAST_SENDER	N/A
696.557	SLOW_SENDER4	N/A
697.595	FAST_SENDER	N/A
698.631	SLOW_SENDER5	N/A
699.595	FAST_SENDER	N/A
699.648	SLOW_SENDER8	N/A
703.082	SLOW_SENDER9	N/A
703.557	SLOW_SENDER4	N/A
712.500	SLOW_SENDER5	N/A
713.372	FAST_SENDER	N/A
715.372	FAST_SENDER	N/A
716.059	SLOW_SENDER9	N/A
717.372	FAST_SENDER	N/A
719.372	FAST_SENDER	N/A
719.500	SLOW_SENDER5	N/A
721.372	FAST_SENDER	N/A
723.372	FAST_SENDER	N/A
725.372	FAST_SENDER	N/A
726.500	SLOW_SENDER5	N/A
727.372	FAST_SENDER	N/A
739.631	FAST_SENDER	N/A
741.631	FAST_SENDER	N/A
743.631	FAST_SENDER	N/A
744.630	SLOW_SENDER6	N/A
745.631	FAST_SENDER	N/A
747.631	FAST_SENDER	N/A
749.631	FAST_SENDER	N/A
751.631	FAST_SENDER	N/A
753.631	FAST_SENDER	N/A
759.240	SLOW_SENDER6	N/A
767.015	FAST_SENDER	N/A
769.015	FAST_SENDER	N/A
771.015	FAST_SENDER	N/A
773.015	FAST_SENDER	N/A
775.015	FAST_SENDER	N/A
777.015	FAST_SENDER	N/A
777.160	SLOW_SENDER7	N/A
779.015	FAST_SENDER	N/A
780.730	SLOW_SENDER2	N/A
781.015	FAST_SENDER	N/A
786.525	RECEIVER	SLOW_SENDER2
790.430	SLOW_SENDER7	N/A
791.959	SLOW_SENDER2	N/A
792.696	RECEIVER	SLOW_SENDER2
793.986	RECEIVER	SLOW_SENDER7
794.430	SLOW_SENDER3	N/A
794.792	FAST_SENDER	N/A
796.430	SLOW_SENDER3	N/A
796.792	FAST_SENDER	N/A
798.121	SLOW_SENDER2	N/A
798.430	SLOW_SENDER3	N/A
798.792	FAST_SENDER	N/A
800.430	SLOW_SENDER3	N/A
800.792	FAST_SENDER	N/A
801.392	SLOW_SENDER7	N/A
802.430	SLOW_SENDER3	N/A
802.792	FAST_SENDER	N/A
803.121	SLOW_SENDER2	N/A
803.611	RECEIVER	SLOW_SENDER7
804.430	SLOW_SENDER3	N/A
804.792	FAST_SENDER	N/A
806.430	SLOW_SENDER3	N/A
806.792	FAST_SENDER	N/A
808.121	SLOW_SENDER2	N/A
808.430	SLOW_SENDER3	N/A
808.792	FAST_SENDER	N/A
813.121	SLOW_SENDER2	N/A
813.917	RECEIVER	SLOW_SENDER2
816.739	RECEIVER	SLOW_SENDER3
819.336	SLOW_SENDER2	N/A
820.118	RECEIVER	SLOW_SENDER2
822.034	FAST_SENDER	N/A
822.185	SLOW_SENDER3	N/A
822.817	RECEIVER	FAST_SENDER
825.261	FAST_SENDER	N/A
827.151	RECEIVER	SLOW_SENDER3
827.544	SLOW_SENDER2	N/A
828.317	RECEIVER	SLOW_SENDER2
831.731	RECEIVER	FAST_SENDER
834.577	SLOW_SENDER3	N/A
835.318	RECEIVER	SLOW_SENDER3
835.725	SLOW_SENDER2	N/A
840.245	RECEIVER	SLOW_SENDER2
841.007	FAST_SENDER	N/A
842.735	SLOW_SENDER3	N/A
843.007	FAST_SENDER	N/A
845.007	FAST_SENDER	N/A
847.007	FAST_SENDER	N/A
847.668	SLOW_SENDER2	N/A
848.478	RECEIVER	SLOW_SENDER2
849.007	FAST_SENDER	N/A
849.735	SLOW_SENDER3	N/A
850.150	SLOW_SENDER1	N/A
851.007	FAST_SENDER	N/A
853.007	FAST_SENDER	N/A
855.007	FAST_SENDER	N/A
856.326	RECEIVER	SLOW_SENDER1
856.735	SLOW_SENDER3	N/A
857.498	RECEIVER	SLOW_SENDER3
860.939	RECEIVER	FAST_SENDER
861.766	SLOW_SENDER1	N/A
862.572	RECEIVER	SLOW_SENDER1
863.351	FAST_SENDER	N/A
864.930	SLOW_SENDER3	N/A
865.657	RECEIVER	SLOW_SENDER3
867.985	SLOW_SENDER1	N/A
869.810	SLOW_SENDER4	N/A
870.038	RECEIVER	FAST_SENDER
870.210	SLOW_SENDER8	N/A
873.097	SLOW_SENDER3	N/A
873.380	RECEIVER	SLOW_SENDER1
876.500	RECEIVER	SLOW_SENDER8
877.553	RECEIVER	SLOW_SENDER4
877.861	FAST_SENDER	N/A
879.861	FAST_SENDER	N/A
880.097	SLOW_SENDER3	N/A
880.540	SLOW_SENDER9	N/A
880.784	SLOW_SENDER1	N/A
881.861	FAST_SENDER	N/A
881.946	SLOW_SENDER8	N/A
883.861	FAST_SENDER	N/A
884.989	SLOW_SENDER4	N/A
885.861	FAST_SENDER	N/A
886.186	RECEIVER	SLOW_SENDER9
886.946	SLOW_SENDER8	N/A
887.097	SLOW_SENDER3	N/A
887.784	SLOW_SENDER1	N/A
887.861	FAST_SENDER	N/A
889.861	FAST_SENDER	N/A
891.618	SLOW_SENDER9	N/A
891.861	FAST_SENDER	N/A
891.946	SLOW_SENDER8	N/A
891.989	SLOW_SENDER4	N/A
892.379	RECEIVER	SLOW_SENDER9
893.900	SLOW_SENDER5	N/A
894.097	SLOW_SENDER3	N/A
894.784	SLOW_SENDER1	N/A
894.875	RECEIVER	SLOW_SENDER3
895.515	RECEIVER	SLOW_SENDER1
896.946	SLOW_SENDER8	N/A
896.989	SLOW_SENDER4	N/A
897.809	SLOW_SENDER9	N/A
898.184	RECEIVER	FAST_SENDER
899.705	RECEIVER	SLOW_SENDER5
901.708	RECEIVER	SLOW_SENDER4
902.313	SLOW_SENDER3	N/A
902.942	SLOW_SENDER1	N/A
902.973	RECEIVER	SLOW_SENDER9
905.422	RECEIVER	SLOW_SENDER8
906.172	FAST_SENDER	N/A
907.874	SLOW_SENDER5	N/A
908.172	FAST_SENDER	N/A
909.148	SLOW_SENDER4	N/A
909.313	SLOW_SENDER3	N/A
909.942	SLOW_SENDER1	N/A
910.172	FAST_SENDER	N/A
910.390	SLOW_SENDER9	N/A
912.172	FAST_SENDER	N/A
912.835	SLOW_SENDER8	N/A
912.874	SLOW_SENDER5	N/A
914.172	FAST_SENDER	N/A
916.148	SLOW_SENDER4	N/A
916.172	FAST_SENDER	N/A
916.313	SLOW_SENDER3	N/A
916.942	SLOW_SENDER1	N/A
917.072	RECEIVER	SLOW_SENDER3
917.390	SLOW_SENDER9	N/A
917.874	SLOW_SENDER5	N/A
918.172	FAST_SENDER	N/A
919.835	SLOW_SENDER8	N/A
921.757	FAST_SENDER	N/A
922.874	SLOW_SENDER5	N/A
923.148	SLOW_SENDER4	N/A
923.757	FAST_SENDER	N/A
924.390	SLOW_SENDER9	N/A
924.520	SLOW_SENDER3	N/A
925.757	FAST_SENDER	N/A
926.835	SLOW_SENDER8	N/A
927.757	FAST_SENDER	N/A
927.874	SLOW_SENDER5	N/A
929.370	SLOW_SENDER6	N/A
929.757	FAST_SENDER	N/A
930.148	SLOW_SENDER4	N/A
931.390	SLOW_SENDER9	N/A
931.520	SLOW_SENDER3	N/A
931.757	FAST_SENDER	N/A
932.874	SLOW_SENDER5	N/A
933.757	FAST_SENDER	N/A
933.835	SLOW_SENDER8	N/A
934.619	RECEIVER	SLOW_SENDER8
935.423	RECEIVER	SLOW_SENDER6
935.757	FAST_SENDER	N/A
937.148	SLOW_SENDER4	N/A
937.874	SLOW_SENDER5	N/A
937.945	RECEIVER	SLOW_SENDER4
938.390	SLOW_SENDER9	N/A
938.520	SLOW_SENDER3	N/A
938.636	RECEIVER	SLOW_SENDER5
939.791	RECEIVER	SLOW_SENDER3
940.835	SLOW_SENDER6	N/A
941.898	RECEIVER	FAST_SENDER
942.063	SLOW_SENDER8	N/A
942.885	RECEIVER	SLOW_SENDER9
944.041	SLOW_SENDER5	N/A
944.939	RECEIVER	SLOW_SENDER6
945.354	SLOW_SENDER4	N/A
945.765	FAST_SENDER	N/A
947.203	SLOW_SENDER3	N/A
947.765	FAST_SENDER	N/A
949.041	SLOW_SENDER5	N/A
949.063	SLOW_SENDER8	N/A
949.765	FAST_SENDER	N/A
951.765	FAST_SENDER	N/A
952.351	SLOW_SENDER6	N/A
952.354	SLOW_SENDER4	N/A
953.765	FAST_SENDER	N/A
954.041	SLOW_SENDER5	N/A
954.203	SLOW_SENDER3	N/A
955.765	FAST_SENDER	N/A
956.063	SLOW_SENDER8	N/A
957.765	FAST_SENDER	N/A
959.041	SLOW_SENDER5	N/A
959.351	SLOW_SENDER6	N/A
959.354	SLOW_SENDER4	N/A
959.765	FAST_SENDER	N/A
959.798	RECEIVER	SLOW_SENDER5
961.203	SLOW_SENDER3	N/A
962.535	RECEIVER	SLOW_SENDER3
963.063	SLOW_SENDER8	N/A
965.216	SLOW_SENDER5	N/A
966.351	SLOW_SENDER6	N/A
967.290	SLOW_SENDER7	N/A
969.937	SLOW_SENDER3	N/A
970.063	SLOW_SENDER8	N/A
970.216	SLOW_SENDER5	N/A
970.420	RECEIVER	FAST_SENDER
972.826	FAST_SENDER	N/A
973.148	RECEIVER	SLOW_SENDER7
973.351	SLOW_SENDER6	N/A
974.826	FAST_SENDER	N/A
975.216	SLOW_SENDER5	N/A
976.826	FAST_SENDER	N/A
976.937	SLOW_SENDER3	N/A
977.063	SLOW_SENDER8	N/A
977.837	RECEIVER	SLOW_SENDER8
978.579	SLOW_SENDER7	N/A
978.826	FAST_SENDER	N/A
979.323	RECEIVER	SLOW_SENDER7
980.216	SLOW_SENDER5	N/A
980.351	SLOW_SENDER6	N/A
980.826	FAST_SENDER	N/A
981.675	RECEIVER	SLOW_SENDER6
983.917	RECEIVER	SLOW_SENDER5
983.937	SLOW_SENDER3	N/A
984.682	FAST_SENDER	N/A
984.752	SLOW_SENDER7	N/A
985.259	SLOW_SENDER8	N/A
986.682	FAST_SENDER	N/A
988.682	FAST_SENDER	N/A
989.106	SLOW_SENDER6	N/A
989.752	SLOW_SENDER7	N/A
990.682	FAST_SENDER	N/A
990.937	SLOW_SENDER3	N/A
991.360	SLOW_SENDER5	N/A
992.108	RECEIVER	SLOW_SENDER5
992.259	SLOW_SENDER8	N/A
992.682	FAST_SENDER	N/A
994.682	FAST_SENDER	N/A
994.752	SLOW_SENDER7	N/A
996.106	SLOW_SENDER6	N/A
996.682	FAST_SENDER	N/A
997.937	SLOW_SENDER3	N/A
998.682	FAST_SENDER	N/A
998.695	RECEIVER	SLOW_SENDER3
999.259	SLOW_SENDER8	N/A
999.533	SLOW_SENDER5	N/A
999.752	SLOW_SENDER7	N/A
1000.515	RECEIVER	SLOW_SENDER7
1003.106	SLOW_SENDER6	N/A
1005.932	SLOW_SENDER7	N/A
1006.144	SLOW_SENDER3	N/A
1010.106	SLOW_SENDER6	N/A
1010.932	SLOW_SENDER7	N/A
1011.930	SLOW_SENDER2	N/A
1012.050	FAST_SENDER	N/A
1013.144	SLOW_SENDER3	N/A
1014.050	FAST_SENDER	N/A
1015.932	SLOW_SENDER7	N/A
1016.050	FAST_SENDER	N/A
1017.106	SLOW_SENDER6	N/A
1018.050	FAST_SENDER	N/A
1020.144	SLOW_SENDER3	N/A
1020.932	SLOW_SENDER7	N/A
1021.809	FAST_SENDER	N/A
1023.809	FAST_SENDER	N/A
1025.809	FAST_SENDER	N/A
1025.932	SLOW_SENDER7	N/A
1026.424	SLOW_SENDER2	N/A
1027.144	SLOW_SENDER3	N/A
1027.809	FAST_SENDER	N/A
1029.809	FAST_SENDER	N/A
1030.082	SLOW_SENDER6	N/A
1030.932	SLOW_SENDER7	N/A
1031.424	SLOW_SENDER2	N/A
1031.809	FAST_SENDER	N/A
1033.809	FAST_SENDER	N/A
1034.144	SLOW_SENDER3	N/A
1035.809	FAST_SENDER	N/A
1035.932	SLOW_SENDER7	N/A
1036.424	SLOW_SENDER2	N/A
1049.143	FAST_SENDER	N/A
1050.940	SLOW_SENDER7	N/A
1051.143	FAST_SENDER	N/A
1051.531	SLOW_SENDER2	N/A
1053.143	FAST_SENDER	N/A
1055.143	FAST_SENDER	N/A
1057.143	FAST_SENDER	N/A
1057.940	SLOW_SENDER7	N/A
1058.531	SLOW_SENDER2	N/A
1059.143	FAST_SENDER	N/A
1061.143	FAST_SENDER	N/A
1063.143	FAST_SENDER	N/A
1064.940	SLOW_SENDER7	N/A
1065.531	SLOW_SENDER2	N/A
1076.616	FAST_SENDER	N/A
1078.616	FAST_SENDER	N/A
1080.616	FAST_SENDER	N/A
1082.616	FAST_SENDER	N/A
1084.040	SLOW_SENDER1	N/A
1084.616	FAST_SENDER	N/A
1086.616	FAST_SENDER	N/A
1088.616	FAST_SENDER	N/A
1090.616	FAST_SENDER	N/A
1098.312	SLOW_SENDER1	N/A
1104.698	FAST_SENDER	N/A
1106.480	SLOW_SENDER9	N/A
1106.698	FAST_SENDER	N/A
1108.698	FAST_SENDER	N/A
1110.698	FAST_SENDER	N/A
1110.813	SLOW_SENDER1	N/A
1112.698	FAST_SENDER	N/A
1114.698	FAST_SENDER	N/A
1116.698	FAST_SENDER	N/A
1118.698	FAST_SENDER	N/A
1120.759	SLOW_SENDER9	N/A
1127.640	SLOW_SENDER4	N/A
1131.187	FAST_SENDER	N/A
1133.187	FAST_SENDER	N/A
1133.432	SLOW_SENDER9	N/A
1135.187	FAST_SENDER	N/A
1137.187	FAST_SENDER	N/A
1139.187	FAST_SENDER	N/A
1141.187	FAST_SENDER	N/A
1141.280	SLOW_SENDER4	N/A
1143.187	FAST_SENDER	N/A
1145.803	FAST_SENDER	N/A
1147.803	FAST_SENDER	N/A
1149.803	FAST_SENDER	N/A
1151.803	FAST_SENDER	N/A
1153.803	FAST_SENDER	N/A
1153.818	SLOW_SENDER4	N/A
1155.803	FAST_SENDER	N/A
1157.803	FAST_SENDER	N/A
1159.803	FAST_SENDER	N/A
1167.060	SLOW_SENDER5	N/A
1168.800	SLOW_SENDER8	N/A
1170.355	RECEIVER	FAST_SENDER
1172.801	FAST_SENDER	N/A
1173.530	RECEIVER	FAST_SENDER
1174.434	RECEIVER	SLOW_SENDER8
1175.959	FAST_SENDER	N/A
1176.715	RECEIVER	FAST_SENDER
1179.157	FAST_SENDER	N/A
1179.348	SLOW_SENDER5	N/A
1179.868	SLOW_SENDER8	N/A
1180.646	RECEIVER	SLOW_SENDER8
1181.537	RECEIVER	FAST_SENDER
1184.489	RECEIVER	SLOW_SENDER5
1185.352	FAST_SENDER	N/A
1186.092	SLOW_SENDER8	N/A
1187.352	FAST_SENDER	N/A
1189.352	FAST_SENDER	N/A
1191.092	SLOW_SENDER8	N/A
1191.352	FAST_SENDER	N/A
1191.894	SLOW_SENDER5	N/A
1193.352	FAST_SENDER	N/A
1194.090	SLOW_SENDER6	N/A
1194.223	RECEIVER	SLOW_SENDER5
1195.352	FAST_SENDER	N/A
1196.092	SLOW_SENDER8	N/A
1197.352	FAST_SENDER	N/A
1199.352	FAST_SENDER	N/A
1199.724	RECEIVER	SLOW_SENDER6
1201.092	SLOW_SENDER8	N/A
1201.776	RECEIVER	FAST_SENDER
1202.936	RECEIVER	SLOW_SENDER8
1204.201	FAST_SENDER	N/A
1204.974	RECEIVER	FAST_SENDER
1205.560	SLOW_SENDER3	N/A
1207.402	SLOW_SENDER6	N/A
1207.410	FAST_SENDER	N/A
1208.214	RECEIVER	SLOW_SENDER6
1208.356	SLOW_SENDER8	N/A
1211.491	RECEIVER	SLOW_SENDER3
1216.894	SLOW_SENDER3	N/A
1221.673	FAST_SENDER	N/A
1221.864	SLOW_SENDER8	N/A
1221.894	SLOW_SENDER3	N/A
1222.691	SLOW_SENDER6	N/A
1223.673	FAST_SENDER	N/A
1225.673	FAST_SENDER	N/A
1226.894	SLOW_SENDER3	N/A
1227.673	FAST_SENDER	N/A
1228.864	SLOW_SENDER8	N/A
1229.673	FAST_SENDER	N/A
1229.691	SLOW_SENDER6	N/A
1231.630	SLOW_SENDER2	N/A
1231.673	FAST_SENDER	N/A
1231.894	SLOW_SENDER3	N/A
1232.070	SLOW_SENDER7	N/A
1232.868	RECEIVER	SLOW_SENDER7
1233.673	FAST_SENDER	N/A
1235.271	SLOW_SENDER7	N/A
1235.864	SLOW_SENDER8	N/A
1236.542	FAST_SENDER	N/A
1236.691	SLOW_SENDER6	N/A
1237.271	SLOW_SENDER7	N/A
1237.391	RECEIVER	SLOW_SENDER3
1238.542	FAST_SENDER	N/A
1239.271	SLOW_SENDER7	N/A
1239.745	RECEIVER	SLOW_SENDER2
1240.542	FAST_SENDER	N/A
1241.271	SLOW_SENDER7	N/A
1242.542	FAST_SENDER	N/A
1242.864	SLOW_SENDER8	N/A
1243.271	SLOW_SENDER7	N/A
1243.691	SLOW_SENDER6	N/A
1244.542	FAST_SENDER	N/A
1244.796	SLOW_SENDER3	N/A
1245.190	SLOW_SENDER2	N/A
1245.271	SLOW_SENDER7	N/A
1245.573	RECEIVER	SLOW_SENDER3
1246.542	FAST_SENDER	N/A
1247.271	SLOW_SENDER7	N/A
1248.542	FAST_SENDER	N/A
1249.271	SLOW_SENDER7	N/A
1249.864	SLOW_SENDER8	N/A
1250.031	RECEIVER	SLOW_SENDER7
1250.190	SLOW_SENDER2	N/A
1250.542	FAST_SENDER	N/A
1250.691	SLOW_SENDER6	N/A
1251.984	RECEIVER	SLOW_SENDER6
1252.449	SLOW_SENDER7	N/A
1253.008	SLOW_SENDER3	N/A
1254.312	RECEIVER	SLOW_SENDER3
1255.190	SLOW_SENDER2	N/A
1257.048	RECEIVER	FAST_SENDER
1259.207	RECEIVER	SLOW_SENDER7
1259.408	SLOW_SENDER6	N/A
1260.190	SLOW_SENDER2	N/A
1261.745	SLOW_SENDER3	N/A
1264.717	FAST_SENDER	N/A
1265.190	SLOW_SENDER2	N/A
1266.408	SLOW_SENDER6	N/A
1266.629	SLOW_SENDER7	N/A
1266.717	FAST_SENDER	N/A
1267.386	RECEIVER	SLOW_SENDER7
1268.717	FAST_SENDER	N/A
1268.745	SLOW_SENDER3	N/A
1270.190	SLOW_SENDER2	N/A
1270.717	FAST_SENDER	N/A
1272.717	FAST_SENDER	N/A
1273.408	SLOW_SENDER6	N/A
1274.161	RECEIVER	SLOW_SENDER6
1274.717	FAST_SENDER	N/A
1274.820	SLOW_SENDER7	N/A
1274.960	SLOW_SENDER1	N/A
1275.190	SLOW_SENDER2	N/A
1275.577	RECEIVER	SLOW_SENDER7
1275.745	SLOW_SENDER3	N/A
1276.527	RECEIVER	SLOW_SENDER3
1276.717	FAST_SENDER	N/A
1280.444	FAST_SENDER	N/A
1281.251	RECEIVER	SLOW_SENDER2
1281.575	SLOW_SENDER6	N/A
1282.444	FAST_SENDER	N/A
1284.444	FAST_SENDER	N/A
1286.444	FAST_SENDER	N/A
1287.946	SLOW_SENDER1	N/A
1288.444	FAST_SENDER	N/A
1288.575	SLOW_SENDER6	N/A
1288.697	SLOW_SENDER2	N/A
1290.444	FAST_SENDER	N/A
1292.444	FAST_SENDER	N/A
1292.946	SLOW_SENDER1	N/A
1294.444	FAST_SENDER	N/A
1295.575	SLOW_SENDER6	N/A
1295.697	SLOW_SENDER2	N/A
1296.348	RECEIVER	SLOW_SENDER6
1297.830	SLOW_SENDER9	N/A
1297.946	SLOW_SENDER1	N/A
1300.628	RECEIVER	FAST_SENDER
1302.697	SLOW_SENDER2	N/A
1302.946	SLOW_SENDER1	N/A
1303.069	FAST_SENDER	N/A
1303.430	RECEIVER	SLOW_SENDER2
1303.766	SLOW_SENDER6	N/A
1304.266	RECEIVER	SLOW_SENDER1
1310.839	SLOW_SENDER2	N/A
1311.195	SLOW_SENDER9	N/A
1311.715	SLOW_SENDER1	N/A
1314.572	RECEIVER	FAST_SENDER
1316.195	SLOW_SENDER9	N/A
1316.715	SLOW_SENDER1	N/A
1316.974	FAST_SENDER	N/A
1317.839	SLOW_SENDER2	N/A
1318.110	SLOW_SENDER4	N/A
1318.974	FAST_SENDER	N/A
1320.974	FAST_SENDER	N/A
1321.195	SLOW_SENDER9	N/A
1321.715	SLOW_SENDER1	N/A
1322.510	RECEIVER	SLOW_SENDER1
1322.974	FAST_SENDER	N/A
1324.839	SLOW_SENDER2	N/A
1324.974	FAST_SENDER	N/A
1325.565	RECEIVER	SLOW_SENDER2
1326.195	SLOW_SENDER9	N/A
1326.963	RECEIVER	SLOW_SENDER9
1326.974	FAST_SENDER	N/A
1328.974	FAST_SENDER	N/A
1329.928	SLOW_SENDER1	N/A
1330.677	RECEIVER	SLOW_SENDER1
1330.974	FAST_SENDER	N/A
1332.387	SLOW_SENDER9	N/A
1332.454	SLOW_SENDER4	N/A
1332.988	SLOW_SENDER2	N/A
1333.761	RECEIVER	SLOW_SENDER2
1336.987	RECEIVER	FAST_SENDER
1338.106	SLOW_SENDER1	N/A
1338.882	RECEIVER	SLOW_SENDER4
1339.413	FAST_SENDER	N/A
1341.177	SLOW_SENDER2	N/A
1341.413	FAST_SENDER	N/A
1343.413	FAST_SENDER	N/A
1345.106	SLOW_SENDER1	N/A
1345.413	FAST_SENDER	N/A
1346.239	SLOW_SENDER4	N/A
1346.373	SLOW_SENDER9	N/A
1347.413	FAST_SENDER	N/A
1348.177	SLOW_SENDER2	N/A
1349.413	FAST_SENDER	N/A
1351.413	FAST_SENDER	N/A
1352.106	SLOW_SENDER1	N/A
1352.858	RECEIVER	SLOW_SENDER1
1353.239	SLOW_SENDER4	N/A
1353.373	SLOW_SENDER9	N/A
1353.413	FAST_SENDER	N/A
1355.177	SLOW_SENDER2	N/A
1355.926	RECEIVER	SLOW_SENDER2
1357.950	SLOW_SENDER5	N/A
1359.655	RECEIVER	FAST_SENDER
1360.239	SLOW_SENDER4	N/A
1360.292	SLOW_SENDER1	N/A
1360.373	SLOW_SENDER9	N/A
1361.058	RECEIVER	SLOW_SENDER4
1362.098	FAST_SENDER	N/A
1362.205	RECEIVER	SLOW_SENDER9
1365.405	RECEIVER	SLOW_SENDER1
1368.493	SLOW_SENDER4	N/A
1370.497	SLOW_SENDER2	N/A
1370.808	SLOW_SENDER5	N/A
1373.483	RECEIVER	FAST_SENDER
1374.999	SLOW_SENDER1	N/A
1375.493	SLOW_SENDER4	N/A
1375.764	RECEIVER	SLOW_SENDER1
1375.808	SLOW_SENDER5	N/A
1375.918	FAST_SENDER	N/A
1377.497	SLOW_SENDER2	N/A
1377.918	FAST_SENDER	N/A
1379.918	FAST_SENDER	N/A
1380.808	SLOW_SENDER5	N/A
1381.918	FAST_SENDER	N/A
1382.493	SLOW_SENDER4	N/A
1383.918	FAST_SENDER	N/A
1384.497	SLOW_SENDER2	N/A
1385.248	RECEIVER	SLOW_SENDER2
1385.808	SLOW_SENDER5	N/A
1385.918	FAST_SENDER	N/A
1386.569	RECEIVER	SLOW_SENDER5
1387.918	FAST_SENDER	N/A
1389.918	FAST_SENDER	N/A
1391.994	SLOW_SENDER5	N/A
1392.671	SLOW_SENDER2	N/A
1392.749	RECEIVER	SLOW_SENDER5
1393.398	RECEIVER	SLOW_SENDER2
1395.503	RECEIVER	FAST_SENDER
1397.949	FAST_SENDER	N/A
1399.949	FAST_SENDER	N/A
1401.569	SLOW_SENDER2	N/A
1401.949	FAST_SENDER	N/A
1403.949	FAST_SENDER	N/A
1404.977	SLOW_SENDER5	N/A
1405.739	RECEIVER	SLOW_SENDER5
1405.949	FAST_SENDER	N/A
1407.949	FAST_SENDER	N/A
1408.569	SLOW_SENDER2	N/A
1409.949	FAST_SENDER	N/A
1411.949	FAST_SENDER	N/A
1415.569	SLOW_SENDER2	N/A
1416.150	SLOW_SENDER8	N/A
1416.347	RECEIVER	SLOW_SENDER2
1418.081	RECEIVER	FAST_SENDER
1420.508	FAST_SENDER	N/A
1422.034	RECEIVER	SLOW_SENDER8
1423.759	SLOW_SENDER2	N/A
1424.563	RECEIVER	SLOW_SENDER2
1426.530	RECEIVER	FAST_SENDER
1427.472	SLOW_SENDER8	N/A
1428.221	RECEIVER	SLOW_SENDER8
1428.942	FAST_SENDER	N/A
1431.966	SLOW_SENDER2	N/A
1432.722	RECEIVER	SLOW_SENDER2
1433.623	SLOW_SENDER8	N/A
1438.117	RECEIVER	SLOW_SENDER8
1439.216	RECEIVER	FAST_SENDER
1441.621	FAST_SENDER	N/A
1442.020	SLOW_SENDER3	N/A
1442.900	SLOW_SENDER7	N/A
1443.621	FAST_SENDER	N/A
1443.644	SLOW_SENDER2	N/A
1445.553	SLOW_SENDER8	N/A
1445.621	FAST_SENDER	N/A
1446.312	RECEIVER	SLOW_SENDER8
1447.621	FAST_SENDER	N/A
1449.172	RECEIVER	SLOW_SENDER7
1449.621	FAST_SENDER	N/A
1450.644	SLOW_SENDER2	N/A
1451.621	FAST_SENDER	N/A
1453.621	FAST_SENDER	N/A
1453.752	SLOW_SENDER8	N/A
1454.067	SLOW_SENDER3	N/A
1454.486	RECEIVER	SLOW_SENDER8
1454.603	SLOW_SENDER7	N/A
1455.358	RECEIVER	SLOW_SENDER7
1455.621	FAST_SENDER	N/A
1457.644	SLOW_SENDER2	N/A
1458.448	RECEIVER	SLOW_SENDER2
1460.517	RECEIVER	SLOW_SENDER3
1460.801	SLOW_SENDER7	N/A
1461.535	RECEIVER	SLOW_SENDER7
1465.892	SLOW_SENDER2	N/A
1467.946	SLOW_SENDER3	N/A
1468.953	SLOW_SENDER7	N/A
1470.440	SLOW_SENDER6	N/A
1471.631	FAST_SENDER	N/A
1474.089	FAST_SENDER	N/A
1476.089	FAST_SENDER	N/A
1478.089	FAST_SENDER	N/A
1480.089	FAST_SENDER	N/A
1481.687	SLOW_SENDER6	N/A
1482.089	FAST_SENDER	N/A
1484.089	FAST_SENDER	N/A
1486.089	FAST_SENDER	N/A
1486.687	SLOW_SENDER6	N/A
1488.089	FAST_SENDER	N/A
1491.687	SLOW_SENDER6	N/A
1496.687	SLOW_SENDER6	N/A
1501.910	FAST_SENDER	N/A
1503.910	FAST_SENDER	N/A
1505.910	FAST_SENDER	N/A
1507.910	FAST_SENDER	N/A
1509.647	SLOW_SENDER6	N/A
1509.910	FAST_SENDER	N/A
1511.910	FAST_SENDER	N/A
1513.910	FAST_SENDER	N/A
1515.910	FAST_SENDER	N/A
1527.440	SLOW_SENDER9	N/A
1528.130	FAST_SENDER	N/A
1539.410	SLOW_SENDER1	N/A
1540.784	FAST_SENDER	N/A
1541.932	SLOW_SENDER9	N/A
1547.820	SLOW_SENDER4	N/A
1553.335	SLOW_SENDER1	N/A
1553.898	FAST_SENDER	N/A
1554.907	SLOW_SENDER9	N/A
1555.898	FAST_SENDER	N/A
1557.898	FAST_SENDER	N/A
1559.898	FAST_SENDER	N/A
1560.335	SLOW_SENDER1	N/A
1561.898	FAST_SENDER	N/A
1561.907	SLOW_SENDER9	N/A
1562.341	SLOW_SENDER4	N/A
1563.898	FAST_SENDER	N/A
1565.335	SLOW_SENDER1	N/A
1566.958	FAST_SENDER	N/A
1568.907	SLOW_SENDER9	N/A
1568.958	FAST_SENDER	N/A
1569.440	SLOW_SENDER5	N/A
1570.335	SLOW_SENDER1	N/A
1570.958	FAST_SENDER	N/A
1572.958	FAST_SENDER	N/A
1574.697	SLOW_SENDER4	N/A
1574.958	FAST_SENDER	N/A
1575.335	SLOW_SENDER1	N/A
1575.907	SLOW_SENDER9	N/A
1576.958	FAST_SENDER	N/A
1578.958	FAST_SENDER	N/A
1580.335	SLOW_SENDER1	N/A
1580.958	FAST_SENDER	N/A
1584.106	SLOW_SENDER5	N/A
1589.106	SLOW_SENDER5	N/A
1590.029	SLOW_SENDER9	N/A
1593.356	SLOW_SENDER1	N/A
1593.665	FAST_SENDER	N/A
1594.106	SLOW_SENDER5	N/A
1595.665	FAST_SENDER	N/A
1598.896	FAST_SENDER	N/A
1600.896	FAST_SENDER	N/A
1602.896	FAST_SENDER	N/A
1603.896	SLOW_SENDER9	N/A
1604.896	FAST_SENDER	N/A
1606.774	SLOW_SENDER5	N/A
1606.896	FAST_SENDER	N/A
1608.896	FAST_SENDER	N/A
1610.896	FAST_SENDER	N/A
1610.896	SLOW_SENDER9	N/A
1612.896	FAST_SENDER	N/A
1617.896	SLOW_SENDER9	N/A
1620.670	SLOW_SENDER8	N/A
1622.670	SLOW_SENDER8	N/A
1624.670	SLOW_SENDER8	N/A
1625.573	FAST_SENDER	N/A
1626.670	SLOW_SENDER8	N/A
1627.573	FAST_SENDER	N/A
1628.670	SLOW_SENDER8	N/A
1629.573	FAST_SENDER	N/A
1630.670	SLOW_SENDER8	N/A
1631.330	SLOW_SENDER2	N/A
1631.573	FAST_SENDER	N/A
1632.310	SLOW_SENDER3	N/A
1632.670	SLOW_SENDER8	N/A
1633.573	FAST_SENDER	N/A
1634.670	SLOW_SENDER8	N/A
1635.573	FAST_SENDER	N/A
1637.573	FAST_SENDER	N/A
1637.742	RECEIVER	SLOW_SENDER2
1638.680	SLOW_SENDER7	N/A
1639.397	RECEIVER	SLOW_SENDER7
1639.573	FAST_SENDER	N/A
1641.354	RECEIVER	SLOW_SENDER8
1643.168	SLOW_SENDER2	N/A
1643.939	RECEIVER	SLOW_SENDER2
1644.444	SLOW_SENDER7	N/A
1645.230	SLOW_SENDER3	N/A
1645.713	RECEIVER	SLOW_SENDER7
1648.721	SLOW_SENDER8	N/A
1648.953	RECEIVER	SLOW_SENDER3
1649.375	SLOW_SENDER2	N/A
1651.145	SLOW_SENDER7	N/A
1651.701	FAST_SENDER	N/A
1653.701	FAST_SENDER	N/A
1653.721	SLOW_SENDER8	N/A
1654.375	SLOW_SENDER2	N/A
1655.701	FAST_SENDER	N/A
1656.145	SLOW_SENDER7	N/A
1656.397	SLOW_SENDER3	N/A
1657.701	FAST_SENDER	N/A
1658.665	RECEIVER	SLOW_SENDER3
1658.721	SLOW_SENDER8	N/A
1659.375	SLOW_SENDER2	N/A
1659.701	FAST_SENDER	N/A
1661.145	SLOW_SENDER7	N/A
1661.701	FAST_SENDER	N/A
1663.701	FAST_SENDER	N/A
1663.721	SLOW_SENDER8	N/A
1664.375	SLOW_SENDER2	N/A
1664.487	RECEIVER	SLOW_SENDER8
1665.701	FAST_SENDER	N/A
1666.087	SLOW_SENDER3	N/A
1666.145	SLOW_SENDER7	N/A
1666.476	RECEIVER	FAST_SENDER
1669.857	RECEIVER	SLOW_SENDER2
1669.899	SLOW_SENDER8	N/A
1674.899	SLOW_SENDER8	N/A
1675.110	SLOW_SENDER6	N/A
1675.902	RECEIVER	SLOW_SENDER6
1677.297	SLOW_SENDER2	N/A
1678.352	SLOW_SENDER6	N/A
1679.114	RECEIVER	SLOW_SENDER6
1679.161	SLOW_SENDER7	N/A
1679.582	FAST_SENDER	N/A
1679.899	SLOW_SENDER8	N/A
1681.515	SLOW_SENDER6	N/A
1681.582	FAST_SENDER	N/A
1683.582	FAST_SENDER	N/A
1684.297	SLOW_SENDER2	N/A
1684.899	SLOW_SENDER8	N/A
1685.433	RECEIVER	SLOW_SENDER6
1686.160	FAST_SENDER	N/A
1686.161	SLOW_SENDER7	N/A
1688.160	FAST_SENDER	N/A
1689.899	SLOW_SENDER8	N/A
1690.160	FAST_SENDER	N/A
1691.297	SLOW_SENDER2	N/A
1692.160	FAST_SENDER	N/A
1692.834	SLOW_SENDER6	N/A
1693.161	SLOW_SENDER7	N/A
1694.160	FAST_SENDER	N/A
1694.899	SLOW_SENDER8	N/A
1695.365	RECEIVER	SLOW_SENDER6
1696.160	FAST_SENDER	N/A
1698.160	FAST_SENDER	N/A
1698.297	SLOW_SENDER2	N/A
1699.089	RECEIVER	SLOW_SENDER2
1699.899	SLOW_SENDER8	N/A
1700.160	FAST_SENDER	N/A
1700.161	SLOW_SENDER7	N/A
1700.917	RECEIVER	FAST_SENDER
1702.765	SLOW_SENDER6	N/A
1703.360	FAST_SENDER	N/A
1703.515	RECEIVER	SLOW_SENDER6
1706.513	SLOW_SENDER2	N/A
1707.285	RECEIVER	SLOW_SENDER2
1712.297	SLOW_SENDER6	N/A
1714.710	SLOW_SENDER2	N/A
1714.876	SLOW_SENDER8	N/A
1715.990	FAST_SENDER	N/A
1716.943	RECEIVER	SLOW_SENDER2
1719.297	SLOW_SENDER6	N/A
1719.744	FAST_SENDER	N/A
1721.744	FAST_SENDER	N/A
1723.744	FAST_SENDER	N/A
1724.387	SLOW_SENDER2	N/A
1725.744	FAST_SENDER	N/A
1726.297	SLOW_SENDER6	N/A
1727.744	FAST_SENDER	N/A
1729.744	FAST_SENDER	N/A
1731.387	SLOW_SENDER2	N/A
1731.744	FAST_SENDER	N/A
1733.297	SLOW_SENDER6	N/A
1733.744	FAST_SENDER	N/A
1734.086	RECEIVER	SLOW_SENDER6
1736.221	RECEIVER	FAST_SENDER
1738.387	SLOW_SENDER2	N/A
1738.655	FAST_SENDER	N/A
1739.160	SLOW_SENDER4	N/A
1739.161	RECEIVER	SLOW_SENDER2
1743.172	RECEIVER	SLOW_SENDER4
1744.617	RECEIVER	FAST_SENDER
1746.595	SLOW_SENDER2	N/A
1747.053	FAST_SENDER	N/A
1747.364	RECEIVER	SLOW_SENDER2
1748.607	SLOW_SENDER4	N/A
1752.682	RECEIVER	FAST_SENDER
1754.502	RECEIVER	SLOW_SENDER4
1755.113	FAST_SENDER	N/A
1757.113	FAST_SENDER	N/A
1758.780	SLOW_SENDER1	N/A
1759.113	FAST_SENDER	N/A
1761.113	FAST_SENDER	N/A
1761.922	SLOW_SENDER4	N/A
1762.673	RECEIVER	SLOW_SENDER4
1763.113	FAST_SENDER	N/A
1764.648	RECEIVER	SLOW_SENDER1
1765.113	FAST_SENDER	N/A
1767.113	FAST_SENDER	N/A
1769.113	FAST_SENDER	N/A
1770.077	SLOW_SENDER4	N/A
1770.095	SLOW_SENDER1	N/A
1770.855	RECEIVER	SLOW_SENDER4
1771.180	SLOW_SENDER5	N/A
1775.241	RECEIVER	SLOW_SENDER1
1776.159	RECEIVER	FAST_SENDER
1777.355	RECEIVER	SLOW_SENDER5
1778.276	SLOW_SENDER4	N/A
1778.598	FAST_SENDER	N/A
1780.598	FAST_SENDER	N/A
1782.598	FAST_SENDER	N/A
1782.641	SLOW_SENDER1	N/A
1782.800	SLOW_SENDER5	N/A
1783.396	RECEIVER	SLOW_SENDER1
1784.598	FAST_SENDER	N/A
1785.276	SLOW_SENDER4	N/A
1786.520	SLOW_SENDER9	N/A
1786.598	FAST_SENDER	N/A
1787.800	SLOW_SENDER5	N/A
1788.598	FAST_SENDER	N/A
1790.598	FAST_SENDER	N/A
1790.802	SLOW_SENDER1	N/A
1791.589	RECEIVER	SLOW_SENDER1
1792.276	SLOW_SENDER4	N/A
1792.598	FAST_SENDER	N/A
1792.800	SLOW_SENDER5	N/A
1792.817	RECEIVER	SLOW_SENDER9
1797.800	SLOW_SENDER5	N/A
1798.241	SLOW_SENDER9	N/A
1798.362	RECEIVER	FAST_SENDER
1799.017	SLOW_SENDER1	N/A
1799.758	RECEIVER	SLOW_SENDER1
1802.279	RECEIVER	SLOW_SENDER5
1803.358	FAST_SENDER	N/A
1804.198	RECEIVER	SLOW_SENDER9
1805.358	FAST_SENDER	N/A
1807.187	SLOW_SENDER1	N/A
1807.358	FAST_SENDER	N/A
1809.358	FAST_SENDER	N/A
1811.358	FAST_SENDER	N/A
1811.595	SLOW_SENDER9	N/A
1811.737	SLOW_SENDER5	N/A
1813.358	FAST_SENDER	N/A
1814.187	SLOW_SENDER1	N/A
1815.358	FAST_SENDER	N/A
1817.358	FAST_SENDER	N/A
1818.595	SLOW_SENDER9	N/A
1818.737	SLOW_SENDER5	N/A
1821.187	SLOW_SENDER1	N/A
1821.977	RECEIVER	SLOW_SENDER1
1822.470	SLOW_SENDER3	N/A
1823.902	RECEIVER	FAST_SENDER
1825.595	SLOW_SENDER9	N/A
1825.737	SLOW_SENDER5	N/A
1826.346	FAST_SENDER	N/A
1826.373	RECEIVER	SLOW_SENDER9
1827.046	RECEIVER	SLOW_SENDER5
1828.230	RECEIVER	SLOW_SENDER3
1829.390	SLOW_SENDER1	N/A
1830.140	RECEIVER	SLOW_SENDER1
1832.986	RECEIVER	FAST_SENDER
1833.644	SLOW_SENDER3	N/A
1833.803	SLOW_SENDER9	N/A
1834.400	RECEIVER	SLOW_SENDER3
1834.451	SLOW_SENDER5	N/A
1835.258	RECEIVER	SLOW_SENDER5
1835.395	FAST_SENDER	N/A
1837.575	SLOW_SENDER1	N/A
1839.845	SLOW_SENDER3	N/A
1840.559	RECEIVER	SLOW_SENDER3
1841.795	RECEIVER	FAST_SENDER
1842.684	SLOW_SENDER5	N/A
1843.425	RECEIVER	SLOW_SENDER5
1844.203	FAST_SENDER	N/A
1847.972	SLOW_SENDER3	N/A
1848.747	RECEIVER	SLOW_SENDER3
1850.256	RECEIVER	FAST_SENDER
1852.662	FAST_SENDER	N/A
1856.175	SLOW_SENDER3	N/A
1856.901	RECEIVER	SLOW_SENDER3
1858.573	RECEIVER	FAST_SENDER
1860.993	FAST_SENDER	N/A
1864.325	SLOW_SENDER3	N/A
1865.094	RECEIVER	SLOW_SENDER3
1866.911	RECEIVER	FAST_SENDER
1868.740	SLOW_SENDER7	N/A
1869.353	FAST_SENDER	N/A
1872.512	SLOW_SENDER3	N/A
1873.291	RECEIVER	SLOW_SENDER3
1874.462	RECEIVER	SLOW_SENDER7
1875.416	RECEIVER	FAST_SENDER
1877.829	FAST_SENDER	N/A
1879.898	SLOW_SENDER7	N/A
1880.690	RECEIVER	SLOW_SENDER7
1880.731	SLOW_SENDER3	N/A
1881.290	SLOW_SENDER8	N/A
1881.533	RECEIVER	SLOW_SENDER3
1883.502	RECEIVER	FAST_SENDER
1885.906	FAST_SENDER	N/A
1886.127	SLOW_SENDER7	N/A
1886.895	RECEIVER	SLOW_SENDER7
1888.972	SLOW_SENDER3	N/A
1893.124	RECEIVER	FAST_SENDER
1895.539	FAST_SENDER	N/A
1897.163	SLOW_SENDER8	N/A
1897.473	SLOW_SENDER7	N/A
1897.539	FAST_SENDER	N/A
1897.904	RECEIVER	SLOW_SENDER8
1899.539	FAST_SENDER	N/A
1899.730	SLOW_SENDER6	N/A
1901.539	FAST_SENDER	N/A
1903.539	FAST_SENDER	N/A
1905.341	SLOW_SENDER8	N/A
1905.539	FAST_SENDER	N/A
1905.554	RECEIVER	SLOW_SENDER6
1907.539	FAST_SENDER	N/A
1909.026	RECEIVER	SLOW_SENDER8
1909.860	FAST_SENDER	N/A
1911.002	SLOW_SENDER6	N/A
1911.130	SLOW_SENDER2	N/A
1911.860	FAST_SENDER	N/A
1913.860	FAST_SENDER	N/A
1915.860	FAST_SENDER	N/A
1916.002	SLOW_SENDER6	N/A
1916.463	SLOW_SENDER8	N/A
1917.168	RECEIVER	SLOW_SENDER2
1917.860	FAST_SENDER	N/A
1919.860	FAST_SENDER	N/A
1921.002	SLOW_SENDER6	N/A
1921.860	FAST_SENDER	N/A
1922.583	SLOW_SENDER2	N/A
1923.335	RECEIVER	SLOW_SENDER2
1923.860	FAST_SENDER	N/A
1926.002	SLOW_SENDER6	N/A
1926.743	RECEIVER	SLOW_SENDER6
1928.777	SLOW_SENDER2	N/A
1929.570	RECEIVER	SLOW_SENDER2
1932.153	SLOW_SENDER6	N/A
1932.888	RECEIVER	SLOW_SENDER6
1936.854	FAST_SENDER	N/A
1936.985	SLOW_SENDER2	N/A
1938.283	RECEIVER	SLOW_SENDER2
1938.293	SLOW_SENDER6	N/A
1939.064	RECEIVER	SLOW_SENDER6
1945.712	SLOW_SENDER2	N/A
1947.227	RECEIVER	FAST_SENDER
1949.673	FAST_SENDER	N/A
1949.914	SLOW_SENDER6	N/A
1950.676	RECEIVER	SLOW_SENDER6
1951.673	FAST_SENDER	N/A
1952.712	SLOW_SENDER2	N/A
1953.673	FAST_SENDER	N/A
1955.673	FAST_SENDER	N/A
1957.530	SLOW_SENDER4	N/A
1957.673	FAST_SENDER	N/A
1958.087	SLOW_SENDER6	N/A
1958.808	RECEIVER	SLOW_SENDER6
1959.673	FAST_SENDER	N/A
1959.712	SLOW_SENDER2	N/A
1961.006	RECEIVER	SLOW_SENDER2
1961.673	FAST_SENDER	N/A
1963.673	FAST_SENDER	N/A
1963.862	RECEIVER	SLOW_SENDER4
1966.253	SLOW_SENDER6	N/A
1966.999	RECEIVER	SLOW_SENDER6
1968.434	SLOW_SENDER2	N/A
1969.200	RECEIVER	SLOW_SENDER2
1969.957	RECEIVER	FAST_SENDER
1972.372	FAST_SENDER	N/A
1973.508	SLOW_SENDER4	N/A
1974.250	RECEIVER	SLOW_SENDER4
1974.444	SLOW_SENDER6	N/A
1975.173	RECEIVER	SLOW_SENDER6
1976.643	SLOW_SENDER2	N/A
1977.430	RECEIVER	SLOW_SENDER2
1978.143	RECEIVER	FAST_SENDER
1980.560	FAST_SENDER	N/A
1981.660	SLOW_SENDER4	N/A
1982.390	RECEIVER	SLOW_SENDER4
1984.834	SLOW_SENDER2	N/A
1986.349	RECEIVER	FAST_SENDER
1989.386	FAST_SENDER	N/A
1989.821	SLOW_SENDER4	N/A
1991.386	FAST_SENDER	N/A
1993.386	FAST_SENDER	N/A
1994.060	SLOW_SENDER1	N/A
1995.386	FAST_SENDER	N/A
1996.821	SLOW_SENDER4	N/A
1997.386	FAST_SENDER	N/A
1999.386	FAST_SENDER	N/A
1999.930	SLOW_SENDER9	N/A
1999.961	RECEIVER	SLOW_SENDER1
2001.386	FAST_SENDER	N/A
2003.386	FAST_SENDER	N/A
2003.821	SLOW_SENDER4	N/A
2004.582	RECEIVER	SLOW_SENDER4
2005.397	SLOW_SENDER1	N/A
2006.184	RECEIVER	SLOW_SENDER1
2009.330	SLOW_SENDER5	N/A
2009.422	RECEIVER	FAST_SENDER
2011.330	SLOW_SENDER5	N/A
2011.867	FAST_SENDER	N/A
2013.330	SLOW_SENDER5	N/A
2013.867	FAST_SENDER	N/A
2015.330	SLOW_SENDER5	N/A
2015.858	SLOW_SENDER9	N/A
2015.867	FAST_SENDER	N/A
2015.885	SLOW_SENDER4	N/A
2017.330	SLOW_SENDER5	N/A
2017.654	SLOW_SENDER1	N/A
2017.867	FAST_SENDER	N/A
2019.330	SLOW_SENDER5	N/A
2019.867	FAST_SENDER	N/A
2021.330	SLOW_SENDER5	N/A
2021.867	FAST_SENDER	N/A
2022.858	SLOW_SENDER9	N/A
2022.885	SLOW_SENDER4	N/A
2023.330	SLOW_SENDER5	N/A
2023.867	FAST_SENDER	N/A
2024.654	SLOW_SENDER1	N/A
2025.867	FAST_SENDER	N/A
2027.858	SLOW_SENDER9	N/A
2028.580	RECEIVER	SLOW_SENDER9
2029.273	RECEIVER	SLOW_SENDER5
2029.885	SLOW_SENDER4	N/A
2030.646	RECEIVER	SLOW_SENDER4
2031.654	SLOW_SENDER1	N/A
2031.938	RECEIVER	FAST_SENDER
2035.632	RECEIVER	SLOW_SENDER1
2036.019	SLOW_SENDER5	N/A
2036.029	SLOW_SENDER9	N/A
2038.093	SLOW_SENDER4	N/A
2039.795	FAST_SENDER	N/A
2041.019	SLOW_SENDER5	N/A
2041.795	FAST_SENDER	N/A
2043.029	SLOW_SENDER9	N/A
2043.074	SLOW_SENDER1	N/A
2043.795	FAST_SENDER	N/A
2043.825	RECEIVER	SLOW_SENDER1
2045.093	SLOW_SENDER4	N/A
2045.795	FAST_SENDER	N/A
2046.019	SLOW_SENDER5	N/A
2047.795	FAST_SENDER	N/A
2048.029	SLOW_SENDER9	N/A
2048.817	RECEIVER	SLOW_SENDER9
2049.795	FAST_SENDER	N/A
2051.019	SLOW_SENDER5	N/A
2051.260	SLOW_SENDER1	N/A
2051.765	RECEIVER	SLOW_SENDER5
2051.795	FAST_SENDER	N/A
2052.093	SLOW_SENDER4	N/A
2053.795	FAST_SENDER	N/A
2054.840	SLOW_SENDER3	N/A
2056.261	SLOW_SENDER9	N/A
2056.840	SLOW_SENDER3	N/A
2057.187	SLOW_SENDER5	N/A
2058.840	SLOW_SENDER3	N/A
2059.873	RECEIVER	FAST_SENDER
2060.840	SLOW_SENDER3	N/A
2062.187	SLOW_SENDER5	N/A
2062.282	FAST_SENDER	N/A
2062.840	SLOW_SENDER3	N/A
2063.261	SLOW_SENDER9	N/A
2063.660	SLOW_SENDER7	N/A
2064.282	FAST_SENDER	N/A
2064.840	SLOW_SENDER3	N/A
2066.282	FAST_SENDER	N/A
2066.840	SLOW_SENDER3	N/A
2067.187	SLOW_SENDER5	N/A
2068.261	SLOW_SENDER9	N/A
2068.282	FAST_SENDER	N/A
2068.840	SLOW_SENDER3	N/A
2069.021	RECEIVER	SLOW_SENDER9
2070.282	FAST_SENDER	N/A
2072.187	SLOW_SENDER5	N/A
2073.201	FAST_SENDER	N/A
2075.201	FAST_SENDER	N/A
2077.187	SLOW_SENDER5	N/A
2077.201	FAST_SENDER	N/A
2078.174	SLOW_SENDER7	N/A
2079.201	FAST_SENDER	N/A
2080.051	SLOW_SENDER9	N/A
2080.758	SLOW_SENDER3	N/A
2080.793	RECEIVER	SLOW_SENDER9
2081.201	FAST_SENDER	N/A
2081.300	SLOW_SENDER8	N/A
2082.187	SLOW_SENDER5	N/A
2083.174	SLOW_SENDER7	N/A
2083.201	FAST_SENDER	N/A
2085.201	FAST_SENDER	N/A
2085.758	SLOW_SENDER3	N/A
2087.165	RECEIVER	SLOW_SENDER8
2087.187	SLOW_SENDER5	N/A
2087.201	FAST_SENDER	N/A
2087.951	RECEIVER	SLOW_SENDER5
2088.174	SLOW_SENDER7	N/A
2088.211	SLOW_SENDER9	N/A
2090.758	SLOW_SENDER3	N/A
2092.605	SLOW_SENDER8	N/A
2093.367	SLOW_SENDER5	N/A
2095.758	SLOW_SENDER3	N/A
2097.605	SLOW_SENDER8	N/A
2097.758	SLOW_SENDER3	N/A
2098.367	SLOW_SENDER5	N/A
2099.758	SLOW_SENDER3	N/A
2101.303	FAST_SENDER	N/A
2101.367	SLOW_SENDER7	N/A
2101.758	SLOW_SENDER3	N/A
2102.605	SLOW_SENDER8	N/A
2103.303	FAST_SENDER	N/A
2103.367	SLOW_SENDER5	N/A
2103.758	SLOW_SENDER3	N/A
2105.303	FAST_SENDER	N/A
2105.758	SLOW_SENDER3	N/A
2107.303	FAST_SENDER	N/A
2107.605	SLOW_SENDER8	N/A
2107.758	SLOW_SENDER3	N/A
2108.367	SLOW_SENDER5	N/A
2109.303	FAST_SENDER	N/A
2114.159	FAST_SENDER	N/A
2116.159	FAST_SENDER	N/A
2118.159	FAST_SENDER	N/A
2120.159	FAST_SENDER	N/A
2121.281	SLOW_SENDER8	N/A
2122.159	FAST_SENDER	N/A
2122.234	SLOW_SENDER3	N/A
2122.835	SLOW_SENDER5	N/A
2124.159	FAST_SENDER	N/A
2126.159	FAST_SENDER	N/A
2128.159	FAST_SENDER	N/A
2128.281	SLOW_SENDER8	N/A
2129.234	SLOW_SENDER3	N/A
2129.835	SLOW_SENDER5	N/A
2135.281	SLOW_SENDER8	N/A
2136.234	SLOW_SENDER3	N/A
2136.835	SLOW_SENDER5	N/A
2138.790	SLOW_SENDER6	N/A
2140.411	FAST_SENDER	N/A
2140.790	SLOW_SENDER6	N/A
2142.411	FAST_SENDER	N/A
2142.790	SLOW_SENDER6	N/A
2144.411	FAST_SENDER	N/A
2144.790	SLOW_SENDER6	N/A
2146.411	FAST_SENDER	N/A
2146.790	SLOW_SENDER6	N/A
2148.411	FAST_SENDER	N/A
2148.790	SLOW_SENDER6	N/A
2150.411	FAST_SENDER	N/A
2150.790	SLOW_SENDER6	N/A
2150.960	SLOW_SENDER2	N/A
2152.411	FAST_SENDER	N/A
2152.790	SLOW_SENDER6	N/A
2154.411	FAST_SENDER	N/A
2165.511	SLOW_SENDER2	N/A
2166.649	SLOW_SENDER6	N/A
2170.123	FAST_SENDER	N/A
2172.312	FAST_SENDER	N/A
2174.312	FAST_SENDER	N/A
2176.312	FAST_SENDER	N/A
2178.312	FAST_SENDER	N/A
2178.497	SLOW_SENDER2	N/A
2180.175	SLOW_SENDER6	N/A
2180.312	FAST_SENDER	N/A
2182.312	FAST_SENDER	N/A
2184.312	FAST_SENDER	N/A
2185.497	SLOW_SENDER2	N/A
2186.312	FAST_SENDER	N/A
2187.175	SLOW_SENDER6	N/A
2192.497	SLOW_SENDER2	N/A
2194.175	SLOW_SENDER6	N/A
2199.033	FAST_SENDER	N/A
2211.309	FAST_SENDER	N/A
2215.470	SLOW_SENDER1	N/A
2218.440	SLOW_SENDER4	N/A
2223.840	FAST_SENDER	N/A
2230.179	SLOW_SENDER1	N/A
2233.545	SLOW_SENDER4	N/A
2237.135	FAST_SENDER	N/A
2238.545	SLOW_SENDER4	N/A
2239.135	FAST_SENDER	N/A
2241.135	FAST_SENDER	N/A
2242.965	SLOW_SENDER1	N/A
2243.135	FAST_SENDER	N/A
2243.545	SLOW_SENDER4	N/A
2245.135	FAST_SENDER	N/A
2248.194	FAST_SENDER	N/A
2250.194	FAST_SENDER	N/A
2252.194	FAST_SENDER	N/A
2254.194	FAST_SENDER	N/A
2255.240	SLOW_SENDER9	N/A
2256.194	FAST_SENDER	N/A
2256.361	SLOW_SENDER4	N/A
2257.108	RECEIVER	SLOW_SENDER4
2258.194	FAST_SENDER	N/A
2260.194	FAST_SENDER	N/A
2262.194	FAST_SENDER	N/A
2262.755	RECEIVER	SLOW_SENDER9
2264.510	SLOW_SENDER4	N/A
2265.750	SLOW_SENDER7	N/A
2268.610	RECEIVER	FAST_SENDER
2270.182	SLOW_SENDER9	N/A
2272.306	RECEIVER	SLOW_SENDER9
2273.681	RECEIVER	SLOW_SENDER7
2275.445	FAST_SENDER	N/A
2279.708	SLOW_SENDER9	N/A
2280.453	RECEIVER	SLOW_SENDER9
2281.121	SLOW_SENDER7	N/A
2283.373	RECEIVER	SLOW_SENDER7
2286.905	RECEIVER	FAST_SENDER
2287.880	SLOW_SENDER9	N/A
2289.340	FAST_SENDER	N/A
2290.023	RECEIVER	SLOW_SENDER9
2290.814	SLOW_SENDER7	N/A
2295.049	RECEIVER	SLOW_SENDER7
2297.423	SLOW_SENDER9	N/A
2302.613	FAST_SENDER	N/A
2303.650	SLOW_SENDER3	N/A
2303.920	SLOW_SENDER8	N/A
2303.990	SLOW_SENDER5	N/A
2304.389	RECEIVER	SLOW_SENDER3
2304.423	SLOW_SENDER9	N/A
2304.613	FAST_SENDER	N/A
2306.613	FAST_SENDER	N/A
2309.180	RECEIVER	SLOW_SENDER5
2309.611	FAST_SENDER	N/A
2311.423	SLOW_SENDER9	N/A
2311.611	FAST_SENDER	N/A
2313.611	FAST_SENDER	N/A
2314.594	SLOW_SENDER5	N/A
2315.363	RECEIVER	SLOW_SENDER5
2315.611	FAST_SENDER	N/A
2316.554	SLOW_SENDER3	N/A
2317.611	FAST_SENDER	N/A
2318.423	SLOW_SENDER9	N/A
2318.689	SLOW_SENDER8	N/A
2319.611	FAST_SENDER	N/A
2320.799	SLOW_SENDER5	N/A
2321.554	SLOW_SENDER3	N/A
2321.611	FAST_SENDER	N/A
[truncated: 29,280 more rows]
