# Supplementary material for: CATO: Wake-Up reCeiver-bAsed communicaTiOn for Batteryless Devices
Source: Sensors (Basel). 2025 Nov 7;25(22):6813. doi: 10.3390/s25226813 (PMC12655924; doi:10.3390/s25226813)
Supplement: Supplementary file 1 [file sensors-25-06813-s001.zip › File S1_Experimental_and_Simulation_Data/simulation/multiple_les/nodes11/mac_competing_nodes_link_reserve.csv]

time_s	node_id	received_from
2.700	FAST_SENDER	N/A
2.700	SLOW_SENDER1	N/A
2.700	SLOW_SENDER2	N/A
2.700	SLOW_SENDER3	N/A
2.700	SLOW_SENDER4	N/A
2.700	SLOW_SENDER5	N/A
2.700	SLOW_SENDER6	N/A
2.700	SLOW_SENDER7	N/A
2.700	SLOW_SENDER8	N/A
2.700	SLOW_SENDER9	N/A
3.470	RECEIVER	SLOW_SENDER3
5.158	RECEIVER	SLOW_SENDER5
5.904	SLOW_SENDER3	N/A
6.006	RECEIVER	SLOW_SENDER2
6.671	RECEIVER	SLOW_SENDER3
7.631	RECEIVER	SLOW_SENDER4
8.435	SLOW_SENDER2	N/A
8.945	RECEIVER	SLOW_SENDER6
9.111	SLOW_SENDER3	N/A
9.625	RECEIVER	SLOW_SENDER1
10.482	RECEIVER	FAST_SENDER
11.282	RECEIVER	SLOW_SENDER2
11.787	SLOW_SENDER5	N/A
12.051	SLOW_SENDER1	N/A
12.148	RECEIVER	SLOW_SENDER8
12.221	SLOW_SENDER7	N/A
12.355	SLOW_SENDER4	N/A
12.763	RECEIVER	SLOW_SENDER1
12.857	SLOW_SENDER9	N/A
12.871	FAST_SENDER	N/A
13.590	SLOW_SENDER6	N/A
13.625	RECEIVER	SLOW_SENDER9
13.689	SLOW_SENDER2	N/A
14.392	RECEIVER	SLOW_SENDER6
14.447	SLOW_SENDER8	N/A
15.187	SLOW_SENDER1	N/A
15.260	RECEIVER	SLOW_SENDER8
16.069	SLOW_SENDER9	N/A
16.189	RECEIVER	SLOW_SENDER7
17.215	RECEIVER	SLOW_SENDER2
18.000	RECEIVER	SLOW_SENDER4
18.953	RECEIVER	FAST_SENDER
19.656	SLOW_SENDER2	N/A
20.655	SLOW_SENDER3	N/A
20.733	RECEIVER	SLOW_SENDER5
21.400	FAST_SENDER	N/A
21.617	RECEIVER	SLOW_SENDER9
22.371	RECEIVER	SLOW_SENDER1
23.618	RECEIVER	FAST_SENDER
24.164	SLOW_SENDER7	N/A
25.407	RECEIVER	SLOW_SENDER3
25.672	SLOW_SENDER4	N/A
25.832	SLOW_SENDER5	N/A
26.062	FAST_SENDER	N/A
26.471	SLOW_SENDER6	N/A
27.343	RECEIVER	SLOW_SENDER2
27.711	SLOW_SENDER1	N/A
27.848	SLOW_SENDER8	N/A
28.062	FAST_SENDER	N/A
29.164	SLOW_SENDER7	N/A
30.062	FAST_SENDER	N/A
30.672	SLOW_SENDER4	N/A
30.832	SLOW_SENDER5	N/A
30.834	SLOW_SENDER3	N/A
31.471	SLOW_SENDER6	N/A
32.062	FAST_SENDER	N/A
32.711	SLOW_SENDER1	N/A
32.848	SLOW_SENDER8	N/A
34.001	SLOW_SENDER9	N/A
34.062	FAST_SENDER	N/A
34.164	SLOW_SENDER7	N/A
34.766	SLOW_SENDER2	N/A
35.672	SLOW_SENDER4	N/A
35.832	SLOW_SENDER5	N/A
35.834	SLOW_SENDER3	N/A
36.062	FAST_SENDER	N/A
36.164	SLOW_SENDER7	N/A
36.471	SLOW_SENDER6	N/A
36.925	RECEIVER	SLOW_SENDER7
37.711	SLOW_SENDER1	N/A
37.848	SLOW_SENDER8	N/A
38.062	FAST_SENDER	N/A
39.711	SLOW_SENDER1	N/A
40.062	FAST_SENDER	N/A
40.486	RECEIVER	SLOW_SENDER1
40.672	SLOW_SENDER4	N/A
40.832	SLOW_SENDER5	N/A
40.834	SLOW_SENDER3	N/A
41.001	SLOW_SENDER9	N/A
41.405	RECEIVER	SLOW_SENDER4
41.471	SLOW_SENDER6	N/A
41.766	SLOW_SENDER2	N/A
42.227	RECEIVER	SLOW_SENDER6
42.369	SLOW_SENDER7	N/A
42.848	SLOW_SENDER8	N/A
44.141	RECEIVER	SLOW_SENDER8
45.327	RECEIVER	SLOW_SENDER5
45.834	SLOW_SENDER3	N/A
46.001	SLOW_SENDER9	N/A
46.567	RECEIVER	FAST_SENDER
46.841	SLOW_SENDER4	N/A
47.677	SLOW_SENDER6	N/A
48.320	SLOW_SENDER1	N/A
48.766	SLOW_SENDER2	N/A
48.879	RECEIVER	SLOW_SENDER7
48.988	FAST_SENDER	N/A
50.834	SLOW_SENDER3	N/A
50.988	FAST_SENDER	N/A
51.001	SLOW_SENDER9	N/A
51.841	SLOW_SENDER4	N/A
52.677	SLOW_SENDER6	N/A
52.773	SLOW_SENDER5	N/A
52.988	FAST_SENDER	N/A
53.320	SLOW_SENDER1	N/A
54.988	FAST_SENDER	N/A
55.657	SLOW_SENDER8	N/A
55.766	SLOW_SENDER2	N/A
55.834	SLOW_SENDER3	N/A
56.001	SLOW_SENDER9	N/A
56.309	SLOW_SENDER7	N/A
56.841	SLOW_SENDER4	N/A
56.988	FAST_SENDER	N/A
57.677	SLOW_SENDER6	N/A
58.320	SLOW_SENDER1	N/A
58.988	FAST_SENDER	N/A
59.773	SLOW_SENDER5	N/A
60.766	SLOW_SENDER2	N/A
60.834	SLOW_SENDER3	N/A
60.988	FAST_SENDER	N/A
61.001	SLOW_SENDER9	N/A
61.564	RECEIVER	SLOW_SENDER2
61.841	SLOW_SENDER4	N/A
62.589	RECEIVER	SLOW_SENDER4
62.657	SLOW_SENDER8	N/A
62.677	SLOW_SENDER6	N/A
62.988	FAST_SENDER	N/A
63.309	SLOW_SENDER7	N/A
63.320	SLOW_SENDER1	N/A
63.450	RECEIVER	SLOW_SENDER6
64.340	RECEIVER	SLOW_SENDER3
65.408	RECEIVER	FAST_SENDER
66.161	RECEIVER	SLOW_SENDER9
66.773	SLOW_SENDER5	N/A
67.802	RECEIVER	SLOW_SENDER1
67.843	FAST_SENDER	N/A
68.002	SLOW_SENDER4	N/A
68.884	SLOW_SENDER6	N/A
68.964	SLOW_SENDER2	N/A
69.657	SLOW_SENDER8	N/A
69.770	SLOW_SENDER3	N/A
69.843	FAST_SENDER	N/A
70.309	SLOW_SENDER7	N/A
71.773	SLOW_SENDER5	N/A
71.843	FAST_SENDER	N/A
73.002	SLOW_SENDER4	N/A
73.562	SLOW_SENDER9	N/A
73.843	FAST_SENDER	N/A
73.884	SLOW_SENDER6	N/A
74.770	SLOW_SENDER3	N/A
75.246	SLOW_SENDER1	N/A
75.843	FAST_SENDER	N/A
75.964	SLOW_SENDER2	N/A
76.657	SLOW_SENDER8	N/A
76.773	SLOW_SENDER5	N/A
77.309	SLOW_SENDER7	N/A
77.545	RECEIVER	SLOW_SENDER5
77.843	FAST_SENDER	N/A
78.002	SLOW_SENDER4	N/A
78.884	SLOW_SENDER6	N/A
79.770	SLOW_SENDER3	N/A
79.843	FAST_SENDER	N/A
80.562	SLOW_SENDER9	N/A
80.964	SLOW_SENDER2	N/A
81.721	RECEIVER	SLOW_SENDER2
81.843	FAST_SENDER	N/A
82.246	SLOW_SENDER1	N/A
82.588	RECEIVER	FAST_SENDER
83.002	SLOW_SENDER4	N/A
83.657	SLOW_SENDER8	N/A
83.745	RECEIVER	SLOW_SENDER4
83.884	SLOW_SENDER6	N/A
84.309	SLOW_SENDER7	N/A
84.413	RECEIVER	SLOW_SENDER8
84.770	SLOW_SENDER3	N/A
84.969	SLOW_SENDER5	N/A
84.995	FAST_SENDER	N/A
85.570	RECEIVER	SLOW_SENDER3
86.666	RECEIVER	SLOW_SENDER6
87.562	SLOW_SENDER9	N/A
88.564	RECEIVER	SLOW_SENDER7
89.164	SLOW_SENDER2	N/A
89.176	SLOW_SENDER4	N/A
89.246	SLOW_SENDER1	N/A
90.918	RECEIVER	SLOW_SENDER5
90.987	SLOW_SENDER3	N/A
91.857	SLOW_SENDER8	N/A
93.045	RECEIVER	FAST_SENDER
94.176	SLOW_SENDER4	N/A
94.562	SLOW_SENDER9	N/A
95.446	FAST_SENDER	N/A
95.978	SLOW_SENDER7	N/A
95.987	SLOW_SENDER3	N/A
96.164	SLOW_SENDER2	N/A
96.246	SLOW_SENDER1	N/A
97.446	FAST_SENDER	N/A
98.338	SLOW_SENDER5	N/A
98.857	SLOW_SENDER8	N/A
99.098	SLOW_SENDER6	N/A
99.176	SLOW_SENDER4	N/A
99.446	FAST_SENDER	N/A
100.987	SLOW_SENDER3	N/A
101.164	SLOW_SENDER2	N/A
101.446	FAST_SENDER	N/A
101.562	SLOW_SENDER9	N/A
101.940	RECEIVER	SLOW_SENDER2
102.978	SLOW_SENDER7	N/A
103.246	SLOW_SENDER1	N/A
103.446	FAST_SENDER	N/A
103.709	RECEIVER	SLOW_SENDER9
104.176	SLOW_SENDER4	N/A
104.922	RECEIVER	SLOW_SENDER4
105.338	SLOW_SENDER5	N/A
105.446	FAST_SENDER	N/A
105.706	RECEIVER	SLOW_SENDER1
105.857	SLOW_SENDER8	N/A
105.987	SLOW_SENDER3	N/A
106.098	SLOW_SENDER6	N/A
106.651	RECEIVER	SLOW_SENDER8
107.446	FAST_SENDER	N/A
109.446	FAST_SENDER	N/A
109.978	SLOW_SENDER7	N/A
110.334	SLOW_SENDER4	N/A
110.733	RECEIVER	SLOW_SENDER3
111.117	SLOW_SENDER9	N/A
111.446	FAST_SENDER	N/A
112.338	SLOW_SENDER5	N/A
113.098	SLOW_SENDER6	N/A
113.127	SLOW_SENDER1	N/A
113.446	FAST_SENDER	N/A
114.093	SLOW_SENDER8	N/A
115.334	SLOW_SENDER4	N/A
115.446	FAST_SENDER	N/A
115.941	SLOW_SENDER2	N/A
116.978	SLOW_SENDER7	N/A
117.446	FAST_SENDER	N/A
118.117	SLOW_SENDER9	N/A
118.139	SLOW_SENDER3	N/A
118.918	RECEIVER	SLOW_SENDER3
119.338	SLOW_SENDER5	N/A
119.446	FAST_SENDER	N/A
120.098	SLOW_SENDER6	N/A
120.127	SLOW_SENDER1	N/A
120.334	SLOW_SENDER4	N/A
121.093	SLOW_SENDER8	N/A
121.446	FAST_SENDER	N/A
122.941	SLOW_SENDER2	N/A
123.446	FAST_SENDER	N/A
123.978	SLOW_SENDER7	N/A
124.165	RECEIVER	FAST_SENDER
125.117	SLOW_SENDER9	N/A
125.334	SLOW_SENDER4	N/A
125.919	RECEIVER	SLOW_SENDER9
126.605	FAST_SENDER	N/A
127.098	SLOW_SENDER6	N/A
127.127	SLOW_SENDER1	N/A
128.093	SLOW_SENDER8	N/A
128.605	FAST_SENDER	N/A
128.957	RECEIVER	SLOW_SENDER4
129.941	SLOW_SENDER2	N/A
130.605	FAST_SENDER	N/A
132.605	FAST_SENDER	N/A
133.093	SLOW_SENDER8	N/A
133.369	SLOW_SENDER9	N/A
133.401	SLOW_SENDER3	N/A
133.401	SLOW_SENDER5	N/A
134.098	SLOW_SENDER6	N/A
134.109	RECEIVER	SLOW_SENDER9
134.127	SLOW_SENDER1	N/A
134.605	FAST_SENDER	N/A
136.382	SLOW_SENDER4	N/A
136.605	FAST_SENDER	N/A
136.941	SLOW_SENDER2	N/A
138.093	SLOW_SENDER8	N/A
138.605	FAST_SENDER	N/A
138.854	RECEIVER	SLOW_SENDER8
140.401	SLOW_SENDER3	N/A
140.401	SLOW_SENDER5	N/A
140.605	FAST_SENDER	N/A
141.098	SLOW_SENDER6	N/A
141.127	SLOW_SENDER1	N/A
141.371	RECEIVER	FAST_SENDER
141.382	SLOW_SENDER4	N/A
141.553	SLOW_SENDER9	N/A
142.284	RECEIVER	SLOW_SENDER9
146.267	SLOW_SENDER8	N/A
146.382	SLOW_SENDER4	N/A
149.701	SLOW_SENDER9	N/A
149.783	FAST_SENDER	N/A
151.267	SLOW_SENDER8	N/A
151.382	SLOW_SENDER4	N/A
151.783	FAST_SENDER	N/A
153.045	SLOW_SENDER3	N/A
153.045	SLOW_SENDER2	N/A
153.045	SLOW_SENDER5	N/A
153.783	FAST_SENDER	N/A
155.783	FAST_SENDER	N/A
156.267	SLOW_SENDER8	N/A
156.382	SLOW_SENDER4	N/A
156.701	SLOW_SENDER9	N/A
157.783	FAST_SENDER	N/A
159.783	FAST_SENDER	N/A
161.382	SLOW_SENDER4	N/A
161.783	FAST_SENDER	N/A
163.701	SLOW_SENDER9	N/A
163.783	FAST_SENDER	N/A
165.783	FAST_SENDER	N/A
165.922	SLOW_SENDER2	N/A
165.922	SLOW_SENDER3	N/A
165.922	SLOW_SENDER5	N/A
166.382	SLOW_SENDER4	N/A
167.783	FAST_SENDER	N/A
169.249	SLOW_SENDER8	N/A
169.783	FAST_SENDER	N/A
170.701	SLOW_SENDER9	N/A
171.382	SLOW_SENDER4	N/A
171.783	FAST_SENDER	N/A
172.922	SLOW_SENDER2	N/A
172.922	SLOW_SENDER3	N/A
172.922	SLOW_SENDER5	N/A
173.783	FAST_SENDER	N/A
176.382	SLOW_SENDER4	N/A
177.701	SLOW_SENDER9	N/A
177.922	SLOW_SENDER5	N/A
182.374	FAST_SENDER	N/A
184.374	FAST_SENDER	N/A
186.374	FAST_SENDER	N/A
186.519	SLOW_SENDER2	N/A
188.374	FAST_SENDER	N/A
188.519	SLOW_SENDER3	N/A
189.615	SLOW_SENDER4	N/A
190.374	FAST_SENDER	N/A
191.350	SLOW_SENDER5	N/A
191.519	SLOW_SENDER2	N/A
192.374	FAST_SENDER	N/A
193.519	SLOW_SENDER3	N/A
194.374	FAST_SENDER	N/A
196.374	FAST_SENDER	N/A
196.519	SLOW_SENDER2	N/A
196.615	SLOW_SENDER4	N/A
198.350	SLOW_SENDER5	N/A
198.519	SLOW_SENDER3	N/A
203.615	SLOW_SENDER4	N/A
204.760	FAST_SENDER	N/A
206.222	SLOW_SENDER2	N/A
206.760	FAST_SENDER	N/A
208.222	SLOW_SENDER5	N/A
208.760	FAST_SENDER	N/A
210.615	SLOW_SENDER4	N/A
210.760	FAST_SENDER	N/A
211.222	SLOW_SENDER2	N/A
211.422	SLOW_SENDER3	N/A
212.760	FAST_SENDER	N/A
214.760	FAST_SENDER	N/A
215.222	SLOW_SENDER5	N/A
216.222	SLOW_SENDER2	N/A
216.760	FAST_SENDER	N/A
217.615	SLOW_SENDER4	N/A
218.760	FAST_SENDER	N/A
225.003	SLOW_SENDER2	N/A
226.450	FAST_SENDER	N/A
227.003	SLOW_SENDER5	N/A
228.450	FAST_SENDER	N/A
230.003	SLOW_SENDER2	N/A
230.450	FAST_SENDER	N/A
232.003	SLOW_SENDER2	N/A
232.450	FAST_SENDER	N/A
234.003	SLOW_SENDER2	N/A
234.003	SLOW_SENDER5	N/A
234.450	FAST_SENDER	N/A
236.003	SLOW_SENDER2	N/A
236.450	FAST_SENDER	N/A
238.450	FAST_SENDER	N/A
240.450	FAST_SENDER	N/A
242.450	FAST_SENDER	N/A
244.450	FAST_SENDER	N/A
245.770	SLOW_SENDER5	N/A
246.450	FAST_SENDER	N/A
248.450	FAST_SENDER	N/A
248.572	SLOW_SENDER2	N/A
250.450	FAST_SENDER	N/A
252.450	FAST_SENDER	N/A
254.450	FAST_SENDER	N/A
256.450	FAST_SENDER	N/A
258.342	SLOW_SENDER5	N/A
258.450	FAST_SENDER	N/A
260.450	FAST_SENDER	N/A
262.450	FAST_SENDER	N/A
264.450	FAST_SENDER	N/A
265.342	SLOW_SENDER5	N/A
266.450	FAST_SENDER	N/A
272.342	SLOW_SENDER5	N/A
273.617	FAST_SENDER	N/A
281.044	FAST_SENDER	N/A
283.044	FAST_SENDER	N/A
285.044	FAST_SENDER	N/A
285.135	SLOW_SENDER5	N/A
287.044	FAST_SENDER	N/A
289.044	FAST_SENDER	N/A
290.800	SLOW_SENDER7	N/A
291.044	FAST_SENDER	N/A
293.044	FAST_SENDER	N/A
295.044	FAST_SENDER	N/A
302.051	SLOW_SENDER7	N/A
302.123	FAST_SENDER	N/A
305.771	RECEIVER	FAST_SENDER
307.748	RECEIVER	SLOW_SENDER7
308.173	FAST_SENDER	N/A
310.173	FAST_SENDER	N/A
310.950	SLOW_SENDER6	N/A
311.685	RECEIVER	SLOW_SENDER6
312.173	FAST_SENDER	N/A
312.210	SLOW_SENDER1	N/A
313.020	RECEIVER	SLOW_SENDER1
314.115	SLOW_SENDER6	N/A
314.173	FAST_SENDER	N/A
314.840	RECEIVER	SLOW_SENDER6
315.196	SLOW_SENDER7	N/A
315.441	SLOW_SENDER1	N/A
315.953	RECEIVER	SLOW_SENDER7
316.173	FAST_SENDER	N/A
317.616	RECEIVER	SLOW_SENDER1
318.173	FAST_SENDER	N/A
320.173	FAST_SENDER	N/A
322.173	FAST_SENDER	N/A
323.057	SLOW_SENDER1	N/A
324.173	FAST_SENDER	N/A
326.173	FAST_SENDER	N/A
326.680	SLOW_SENDER6	N/A
327.450	RECEIVER	SLOW_SENDER6
328.057	SLOW_SENDER1	N/A
328.173	FAST_SENDER	N/A
330.173	FAST_SENDER	N/A
332.173	FAST_SENDER	N/A
332.923	RECEIVER	FAST_SENDER
333.057	SLOW_SENDER1	N/A
333.600	SLOW_SENDER8	N/A
334.863	SLOW_SENDER6	N/A
335.347	FAST_SENDER	N/A
335.629	RECEIVER	SLOW_SENDER6
337.320	RECEIVER	SLOW_SENDER8
338.057	SLOW_SENDER1	N/A
339.224	RECEIVER	FAST_SENDER
340.057	SLOW_SENDER1	N/A
341.669	FAST_SENDER	N/A
342.057	SLOW_SENDER1	N/A
343.669	FAST_SENDER	N/A
344.057	SLOW_SENDER1	N/A
345.047	SLOW_SENDER8	N/A
345.669	FAST_SENDER	N/A
346.057	SLOW_SENDER1	N/A
346.780	SLOW_SENDER9	N/A
347.565	RECEIVER	SLOW_SENDER9
347.669	FAST_SENDER	N/A
348.057	SLOW_SENDER1	N/A
349.669	FAST_SENDER	N/A
349.971	SLOW_SENDER9	N/A
350.047	SLOW_SENDER8	N/A
350.057	SLOW_SENDER1	N/A
350.709	RECEIVER	SLOW_SENDER9
351.669	FAST_SENDER	N/A
353.078	RECEIVER	SLOW_SENDER1
353.118	SLOW_SENDER9	N/A
353.669	FAST_SENDER	N/A
355.047	SLOW_SENDER8	N/A
355.613	RECEIVER	SLOW_SENDER9
355.669	FAST_SENDER	N/A
356.437	RECEIVER	FAST_SENDER
358.502	SLOW_SENDER1	N/A
358.866	FAST_SENDER	N/A
359.277	RECEIVER	SLOW_SENDER1
360.047	SLOW_SENDER8	N/A
361.062	SLOW_SENDER9	N/A
361.855	RECEIVER	SLOW_SENDER9
362.697	RECEIVER	FAST_SENDER
364.040	RECEIVER	SLOW_SENDER8
365.147	FAST_SENDER	N/A
367.147	FAST_SENDER	N/A
368.374	SLOW_SENDER1	N/A
369.147	FAST_SENDER	N/A
369.295	SLOW_SENDER9	N/A
371.147	FAST_SENDER	N/A
371.460	SLOW_SENDER8	N/A
372.208	RECEIVER	SLOW_SENDER8
373.147	FAST_SENDER	N/A
374.295	SLOW_SENDER9	N/A
375.147	FAST_SENDER	N/A
375.374	SLOW_SENDER1	N/A
375.840	SLOW_SENDER3	N/A
376.572	RECEIVER	SLOW_SENDER3
377.147	FAST_SENDER	N/A
379.009	SLOW_SENDER3	N/A
379.147	FAST_SENDER	N/A
379.295	SLOW_SENDER9	N/A
379.622	SLOW_SENDER8	N/A
379.774	RECEIVER	SLOW_SENDER3
380.996	RECEIVER	FAST_SENDER
381.658	RECEIVER	SLOW_SENDER9
382.222	SLOW_SENDER3	N/A
382.323	RECEIVER	SLOW_SENDER8
382.374	SLOW_SENDER1	N/A
382.992	RECEIVER	SLOW_SENDER3
383.430	FAST_SENDER	N/A
383.711	RECEIVER	SLOW_SENDER1
386.530	SLOW_SENDER4	N/A
387.270	RECEIVER	SLOW_SENDER4
388.135	RECEIVER	FAST_SENDER
388.421	SLOW_SENDER3	N/A
389.106	SLOW_SENDER9	N/A
389.178	RECEIVER	SLOW_SENDER3
389.691	SLOW_SENDER4	N/A
389.765	SLOW_SENDER8	N/A
389.824	RECEIVER	SLOW_SENDER9
390.557	FAST_SENDER	N/A
391.107	RECEIVER	SLOW_SENDER8
392.002	RECEIVER	SLOW_SENDER4
392.958	RECEIVER	FAST_SENDER
393.119	SLOW_SENDER1	N/A
393.881	RECEIVER	SLOW_SENDER1
394.602	SLOW_SENDER3	N/A
395.361	FAST_SENDER	N/A
395.374	RECEIVER	SLOW_SENDER3
396.091	RECEIVER	FAST_SENDER
397.264	SLOW_SENDER9	N/A
397.409	SLOW_SENDER4	N/A
398.048	RECEIVER	SLOW_SENDER9
398.499	FAST_SENDER	N/A
398.709	RECEIVER	SLOW_SENDER4
400.769	RECEIVER	FAST_SENDER
400.798	SLOW_SENDER3	N/A
401.314	SLOW_SENDER1	N/A
401.522	RECEIVER	SLOW_SENDER3
403.180	FAST_SENDER	N/A
404.142	SLOW_SENDER4	N/A
405.489	SLOW_SENDER9	N/A
409.142	SLOW_SENDER4	N/A
410.812	FAST_SENDER	N/A
412.489	SLOW_SENDER9	N/A
412.812	FAST_SENDER	N/A
414.142	SLOW_SENDER4	N/A
414.812	FAST_SENDER	N/A
415.001	SLOW_SENDER3	N/A
415.830	SLOW_SENDER2	N/A
416.812	FAST_SENDER	N/A
418.812	FAST_SENDER	N/A
419.142	SLOW_SENDER4	N/A
419.489	SLOW_SENDER9	N/A
420.812	FAST_SENDER	N/A
422.001	SLOW_SENDER3	N/A
422.812	FAST_SENDER	N/A
424.812	FAST_SENDER	N/A
426.812	FAST_SENDER	N/A
427.492	SLOW_SENDER2	N/A
428.812	FAST_SENDER	N/A
429.001	SLOW_SENDER3	N/A
430.812	FAST_SENDER	N/A
432.002	SLOW_SENDER4	N/A
432.492	SLOW_SENDER2	N/A
432.812	FAST_SENDER	N/A
434.812	FAST_SENDER	N/A
436.001	SLOW_SENDER3	N/A
436.812	FAST_SENDER	N/A
437.492	SLOW_SENDER2	N/A
439.002	SLOW_SENDER4	N/A
442.492	SLOW_SENDER2	N/A
443.001	SLOW_SENDER3	N/A
444.131	FAST_SENDER	N/A
446.002	SLOW_SENDER4	N/A
449.510	SLOW_SENDER5	N/A
451.510	SLOW_SENDER5	N/A
453.412	FAST_SENDER	N/A
453.510	SLOW_SENDER5	N/A
455.412	FAST_SENDER	N/A
455.510	SLOW_SENDER5	N/A
455.802	SLOW_SENDER2	N/A
457.412	FAST_SENDER	N/A
457.510	SLOW_SENDER5	N/A
459.412	FAST_SENDER	N/A
459.510	SLOW_SENDER5	N/A
461.412	FAST_SENDER	N/A
461.510	SLOW_SENDER5	N/A
462.802	SLOW_SENDER2	N/A
463.412	FAST_SENDER	N/A
463.510	SLOW_SENDER5	N/A
465.412	FAST_SENDER	N/A
467.412	FAST_SENDER	N/A
469.802	SLOW_SENDER2	N/A
474.553	SLOW_SENDER5	N/A
474.823	FAST_SENDER	N/A
479.520	SLOW_SENDER7	N/A
479.553	SLOW_SENDER5	N/A
482.636	FAST_SENDER	N/A
484.553	SLOW_SENDER5	N/A
489.553	SLOW_SENDER5	N/A
490.228	SLOW_SENDER7	N/A
490.980	FAST_SENDER	N/A
499.510	FAST_SENDER	N/A
501.510	FAST_SENDER	N/A
503.510	FAST_SENDER	N/A
503.524	SLOW_SENDER7	N/A
503.696	SLOW_SENDER5	N/A
503.880	SLOW_SENDER6	N/A
505.510	FAST_SENDER	N/A
507.510	FAST_SENDER	N/A
509.510	FAST_SENDER	N/A
510.524	SLOW_SENDER7	N/A
510.696	SLOW_SENDER5	N/A
511.510	FAST_SENDER	N/A
513.510	FAST_SENDER	N/A
514.450	SLOW_SENDER6	N/A
517.524	SLOW_SENDER7	N/A
517.696	SLOW_SENDER5	N/A
520.808	FAST_SENDER	N/A
522.808	FAST_SENDER	N/A
524.808	FAST_SENDER	N/A
526.808	FAST_SENDER	N/A
528.808	FAST_SENDER	N/A
528.930	SLOW_SENDER6	N/A
530.808	FAST_SENDER	N/A
532.808	FAST_SENDER	N/A
534.808	FAST_SENDER	N/A
535.930	SLOW_SENDER6	N/A
542.317	FAST_SENDER	N/A
542.930	SLOW_SENDER6	N/A
549.756	FAST_SENDER	N/A
554.470	SLOW_SENDER8	N/A
557.070	FAST_SENDER	N/A
564.848	SLOW_SENDER8	N/A
564.880	FAST_SENDER	N/A
566.172	RECEIVER	FAST_SENDER
567.639	RECEIVER	SLOW_SENDER8
567.670	SLOW_SENDER1	N/A
568.464	RECEIVER	SLOW_SENDER1
568.577	FAST_SENDER	N/A
569.348	RECEIVER	FAST_SENDER
570.868	SLOW_SENDER1	N/A
571.611	RECEIVER	SLOW_SENDER1
571.787	FAST_SENDER	N/A
572.539	RECEIVER	FAST_SENDER
574.040	SLOW_SENDER1	N/A
574.780	RECEIVER	SLOW_SENDER1
574.941	FAST_SENDER	N/A
575.061	SLOW_SENDER8	N/A
575.701	RECEIVER	FAST_SENDER
576.340	RECEIVER	SLOW_SENDER8
578.123	FAST_SENDER	N/A
578.866	RECEIVER	FAST_SENDER
580.184	SLOW_SENDER1	N/A
580.940	RECEIVER	SLOW_SENDER1
581.280	FAST_SENDER	N/A
582.012	RECEIVER	FAST_SENDER
583.790	SLOW_SENDER8	N/A
584.437	FAST_SENDER	N/A
584.545	RECEIVER	SLOW_SENDER8
586.371	SLOW_SENDER1	N/A
586.708	RECEIVER	FAST_SENDER
587.490	SLOW_SENDER9	N/A
588.302	RECEIVER	SLOW_SENDER9
590.962	RECEIVER	SLOW_SENDER1
591.973	SLOW_SENDER8	N/A
592.478	FAST_SENDER	N/A
594.478	FAST_SENDER	N/A
596.478	FAST_SENDER	N/A
597.290	SLOW_SENDER9	N/A
598.381	SLOW_SENDER1	N/A
598.478	FAST_SENDER	N/A
598.973	SLOW_SENDER8	N/A
599.163	RECEIVER	SLOW_SENDER1
600.478	FAST_SENDER	N/A
602.290	SLOW_SENDER9	N/A
602.478	FAST_SENDER	N/A
604.478	FAST_SENDER	N/A
605.973	SLOW_SENDER8	N/A
606.478	FAST_SENDER	N/A
606.579	SLOW_SENDER1	N/A
606.708	RECEIVER	SLOW_SENDER8
607.290	SLOW_SENDER9	N/A
607.858	RECEIVER	SLOW_SENDER1
608.600	RECEIVER	FAST_SENDER
609.290	SLOW_SENDER9	N/A
609.580	SLOW_SENDER3	N/A
610.055	RECEIVER	SLOW_SENDER9
611.030	FAST_SENDER	N/A
611.811	RECEIVER	FAST_SENDER
613.780	SLOW_SENDER4	N/A
614.156	SLOW_SENDER8	N/A
614.232	FAST_SENDER	N/A
614.568	RECEIVER	SLOW_SENDER4
615.281	SLOW_SENDER1	N/A
615.458	SLOW_SENDER9	N/A
615.550	RECEIVER	FAST_SENDER
616.231	RECEIVER	SLOW_SENDER9
619.723	SLOW_SENDER4	N/A
620.481	RECEIVER	SLOW_SENDER4
621.639	FAST_SENDER	N/A
621.710	SLOW_SENDER3	N/A
622.451	RECEIVER	SLOW_SENDER3
623.639	FAST_SENDER	N/A
625.639	FAST_SENDER	N/A
625.654	SLOW_SENDER9	N/A
625.931	SLOW_SENDER4	N/A
626.378	RECEIVER	SLOW_SENDER9
627.639	FAST_SENDER	N/A
628.204	RECEIVER	SLOW_SENDER4
629.639	FAST_SENDER	N/A
629.870	SLOW_SENDER3	N/A
630.625	RECEIVER	SLOW_SENDER3
631.639	FAST_SENDER	N/A
633.639	FAST_SENDER	N/A
633.790	SLOW_SENDER9	N/A
634.587	RECEIVER	SLOW_SENDER9
635.633	SLOW_SENDER4	N/A
635.639	FAST_SENDER	N/A
636.430	RECEIVER	SLOW_SENDER4
637.330	SLOW_SENDER2	N/A
638.108	RECEIVER	SLOW_SENDER2
639.794	SLOW_SENDER3	N/A
641.367	RECEIVER	FAST_SENDER
642.016	SLOW_SENDER9	N/A
643.771	FAST_SENDER	N/A
645.771	FAST_SENDER	N/A
646.794	SLOW_SENDER3	N/A
647.601	SLOW_SENDER2	N/A
647.771	FAST_SENDER	N/A
648.983	SLOW_SENDER4	N/A
649.016	SLOW_SENDER9	N/A
649.716	RECEIVER	SLOW_SENDER4
649.771	FAST_SENDER	N/A
651.771	FAST_SENDER	N/A
652.601	SLOW_SENDER2	N/A
653.771	FAST_SENDER	N/A
653.794	SLOW_SENDER3	N/A
654.532	RECEIVER	SLOW_SENDER3
655.771	FAST_SENDER	N/A
656.016	SLOW_SENDER9	N/A
656.771	RECEIVER	SLOW_SENDER9
657.601	SLOW_SENDER2	N/A
657.771	FAST_SENDER	N/A
658.483	RECEIVER	FAST_SENDER
659.601	SLOW_SENDER2	N/A
660.381	RECEIVER	SLOW_SENDER2
660.908	FAST_SENDER	N/A
661.676	RECEIVER	FAST_SENDER
661.946	SLOW_SENDER3	N/A
662.688	RECEIVER	SLOW_SENDER3
664.119	FAST_SENDER	N/A
664.193	SLOW_SENDER9	N/A
664.892	RECEIVER	FAST_SENDER
665.812	SLOW_SENDER2	N/A
666.585	RECEIVER	SLOW_SENDER2
667.308	FAST_SENDER	N/A
669.308	FAST_SENDER	N/A
670.092	SLOW_SENDER3	N/A
671.308	FAST_SENDER	N/A
673.308	FAST_SENDER	N/A
675.308	FAST_SENDER	N/A
677.092	SLOW_SENDER3	N/A
677.308	FAST_SENDER	N/A
679.308	FAST_SENDER	N/A
679.417	SLOW_SENDER2	N/A
681.308	FAST_SENDER	N/A
683.308	FAST_SENDER	N/A
683.380	SLOW_SENDER7	N/A
684.092	SLOW_SENDER3	N/A
685.100	SLOW_SENDER5	N/A
686.417	SLOW_SENDER2	N/A
692.780	FAST_SENDER	N/A
693.417	SLOW_SENDER2	N/A
694.780	FAST_SENDER	N/A
696.780	FAST_SENDER	N/A
697.383	SLOW_SENDER7	N/A
698.780	FAST_SENDER	N/A
698.913	SLOW_SENDER5	N/A
700.417	SLOW_SENDER2	N/A
700.780	FAST_SENDER	N/A
702.383	SLOW_SENDER7	N/A
702.780	FAST_SENDER	N/A
704.780	FAST_SENDER	N/A
705.913	SLOW_SENDER5	N/A
706.780	FAST_SENDER	N/A
707.383	SLOW_SENDER7	N/A
707.417	SLOW_SENDER2	N/A
708.300	SLOW_SENDER6	N/A
710.913	SLOW_SENDER5	N/A
715.253	FAST_SENDER	N/A
715.913	SLOW_SENDER5	N/A
717.253	FAST_SENDER	N/A
719.253	FAST_SENDER	N/A
720.387	SLOW_SENDER7	N/A
720.913	SLOW_SENDER5	N/A
721.253	FAST_SENDER	N/A
723.253	FAST_SENDER	N/A
723.370	SLOW_SENDER6	N/A
725.253	FAST_SENDER	N/A
725.913	SLOW_SENDER5	N/A
727.253	FAST_SENDER	N/A
729.253	FAST_SENDER	N/A
730.370	SLOW_SENDER6	N/A
731.253	FAST_SENDER	N/A
733.253	FAST_SENDER	N/A
735.253	FAST_SENDER	N/A
735.370	SLOW_SENDER6	N/A
737.253	FAST_SENDER	N/A
739.112	SLOW_SENDER5	N/A
739.253	FAST_SENDER	N/A
740.370	SLOW_SENDER6	N/A
741.253	FAST_SENDER	N/A
743.253	FAST_SENDER	N/A
745.253	FAST_SENDER	N/A
747.253	FAST_SENDER	N/A
749.253	FAST_SENDER	N/A
751.253	FAST_SENDER	N/A
753.225	SLOW_SENDER6	N/A
753.253	FAST_SENDER	N/A
755.253	FAST_SENDER	N/A
757.253	FAST_SENDER	N/A
764.863	FAST_SENDER	N/A
772.487	FAST_SENDER	N/A
779.841	FAST_SENDER	N/A
780.750	SLOW_SENDER1	N/A
780.880	SLOW_SENDER8	N/A
788.368	FAST_SENDER	N/A
791.532	SLOW_SENDER1	N/A
793.328	SLOW_SENDER8	N/A
796.765	FAST_SENDER	N/A
798.765	FAST_SENDER	N/A
800.765	FAST_SENDER	N/A
802.765	FAST_SENDER	N/A
804.765	FAST_SENDER	N/A
805.490	SLOW_SENDER8	N/A
806.765	FAST_SENDER	N/A
808.765	FAST_SENDER	N/A
810.765	FAST_SENDER	N/A
812.490	SLOW_SENDER8	N/A
813.500	SLOW_SENDER4	N/A
817.916	FAST_SENDER	N/A
819.490	SLOW_SENDER8	N/A
819.916	FAST_SENDER	N/A
821.916	FAST_SENDER	N/A
823.916	FAST_SENDER	N/A
825.916	FAST_SENDER	N/A
826.490	SLOW_SENDER8	N/A
827.159	SLOW_SENDER4	N/A
827.916	FAST_SENDER	N/A
829.916	FAST_SENDER	N/A
831.916	FAST_SENDER	N/A
832.480	SLOW_SENDER9	N/A
833.490	SLOW_SENDER8	N/A
833.916	FAST_SENDER	N/A
834.812	RECEIVER	SLOW_SENDER9
835.916	FAST_SENDER	N/A
837.252	SLOW_SENDER9	N/A
837.916	FAST_SENDER	N/A
837.983	RECEIVER	SLOW_SENDER9
839.916	FAST_SENDER	N/A
840.490	SLOW_SENDER8	N/A
841.916	FAST_SENDER	N/A
843.417	SLOW_SENDER9	N/A
843.916	FAST_SENDER	N/A
844.201	RECEIVER	SLOW_SENDER9
846.704	RECEIVER	FAST_SENDER
847.490	SLOW_SENDER8	N/A
849.143	FAST_SENDER	N/A
851.143	FAST_SENDER	N/A
851.630	SLOW_SENDER3	N/A
852.394	RECEIVER	SLOW_SENDER3
853.143	FAST_SENDER	N/A
854.490	SLOW_SENDER8	N/A
854.799	SLOW_SENDER3	N/A
854.982	SLOW_SENDER9	N/A
855.143	FAST_SENDER	N/A
855.541	RECEIVER	SLOW_SENDER3
857.143	FAST_SENDER	N/A
857.497	RECEIVER	SLOW_SENDER9
857.963	SLOW_SENDER3	N/A
858.748	RECEIVER	SLOW_SENDER3
859.143	FAST_SENDER	N/A
861.143	FAST_SENDER	N/A
861.490	SLOW_SENDER8	N/A
862.234	RECEIVER	SLOW_SENDER8
863.143	FAST_SENDER	N/A
863.943	RECEIVER	FAST_SENDER
864.190	SLOW_SENDER3	N/A
864.941	SLOW_SENDER9	N/A
864.956	RECEIVER	SLOW_SENDER3
865.723	RECEIVER	SLOW_SENDER9
866.364	FAST_SENDER	N/A
867.133	RECEIVER	FAST_SENDER
869.561	FAST_SENDER	N/A
869.635	SLOW_SENDER8	N/A
870.320	RECEIVER	FAST_SENDER
870.364	SLOW_SENDER3	N/A
871.652	RECEIVER	SLOW_SENDER3
872.670	RECEIVER	SLOW_SENDER8
872.745	FAST_SENDER	N/A
873.161	SLOW_SENDER9	N/A
873.504	RECEIVER	FAST_SENDER
877.750	SLOW_SENDER2	N/A
878.509	RECEIVER	SLOW_SENDER2
879.791	FAST_SENDER	N/A
880.083	SLOW_SENDER8	N/A
880.588	RECEIVER	FAST_SENDER
880.916	SLOW_SENDER2	N/A
881.658	RECEIVER	SLOW_SENDER2
881.888	SLOW_SENDER3	N/A
882.625	RECEIVER	SLOW_SENDER3
883.038	FAST_SENDER	N/A
883.799	RECEIVER	FAST_SENDER
884.063	SLOW_SENDER2	N/A
884.806	RECEIVER	SLOW_SENDER2
885.630	SLOW_SENDER7	N/A
886.247	FAST_SENDER	N/A
886.367	RECEIVER	SLOW_SENDER7
888.378	RECEIVER	FAST_SENDER
888.799	SLOW_SENDER7	N/A
889.560	RECEIVER	SLOW_SENDER7
890.046	SLOW_SENDER3	N/A
890.207	SLOW_SENDER2	N/A
890.790	FAST_SENDER	N/A
890.989	RECEIVER	SLOW_SENDER2
891.999	SLOW_SENDER7	N/A
892.441	RECEIVER	SLOW_SENDER3
893.458	RECEIVER	FAST_SENDER
894.326	RECEIVER	SLOW_SENDER7
895.898	FAST_SENDER	N/A
896.433	SLOW_SENDER2	N/A
896.649	RECEIVER	FAST_SENDER
898.857	RECEIVER	SLOW_SENDER2
899.056	FAST_SENDER	N/A
899.753	SLOW_SENDER7	N/A
899.807	RECEIVER	FAST_SENDER
899.877	SLOW_SENDER3	N/A
900.510	RECEIVER	SLOW_SENDER7
902.229	FAST_SENDER	N/A
902.994	RECEIVER	FAST_SENDER
904.690	SLOW_SENDER5	N/A
905.405	FAST_SENDER	N/A
905.438	RECEIVER	SLOW_SENDER5
906.153	RECEIVER	FAST_SENDER
906.303	SLOW_SENDER2	N/A
907.881	SLOW_SENDER5	N/A
907.922	SLOW_SENDER7	N/A
908.578	FAST_SENDER	N/A
917.750	SLOW_SENDER6	N/A
918.811	FAST_SENDER	N/A
919.605	SLOW_SENDER2	N/A
920.811	FAST_SENDER	N/A
922.722	SLOW_SENDER5	N/A
922.811	FAST_SENDER	N/A
924.811	FAST_SENDER	N/A
926.605	SLOW_SENDER2	N/A
926.811	FAST_SENDER	N/A
928.333	SLOW_SENDER6	N/A
928.811	FAST_SENDER	N/A
929.722	SLOW_SENDER5	N/A
932.855	FAST_SENDER	N/A
933.605	SLOW_SENDER2	N/A
934.855	FAST_SENDER	N/A
936.722	SLOW_SENDER5	N/A
936.855	FAST_SENDER	N/A
938.855	FAST_SENDER	N/A
940.605	SLOW_SENDER2	N/A
940.855	FAST_SENDER	N/A
941.070	SLOW_SENDER6	N/A
942.855	FAST_SENDER	N/A
943.722	SLOW_SENDER5	N/A
944.855	FAST_SENDER	N/A
946.855	FAST_SENDER	N/A
947.605	SLOW_SENDER2	N/A
948.722	SLOW_SENDER5	N/A
954.474	FAST_SENDER	N/A
956.474	FAST_SENDER	N/A
958.474	FAST_SENDER	N/A
960.474	FAST_SENDER	N/A
961.239	SLOW_SENDER5	N/A
962.474	FAST_SENDER	N/A
963.180	SLOW_SENDER1	N/A
964.474	FAST_SENDER	N/A
966.474	FAST_SENDER	N/A
968.239	SLOW_SENDER5	N/A
968.474	FAST_SENDER	N/A
973.511	SLOW_SENDER1	N/A
975.239	SLOW_SENDER5	N/A
976.236	FAST_SENDER	N/A
984.278	FAST_SENDER	N/A
986.278	FAST_SENDER	N/A
988.278	FAST_SENDER	N/A
990.278	FAST_SENDER	N/A
992.278	FAST_SENDER	N/A
994.278	FAST_SENDER	N/A
996.278	FAST_SENDER	N/A
996.820	SLOW_SENDER4	N/A
998.278	FAST_SENDER	N/A
1005.698	FAST_SENDER	N/A
1007.698	FAST_SENDER	N/A
1009.698	FAST_SENDER	N/A
1010.536	SLOW_SENDER4	N/A
1011.698	FAST_SENDER	N/A
1015.045	FAST_SENDER	N/A
1017.045	FAST_SENDER	N/A
1019.045	FAST_SENDER	N/A
1021.045	FAST_SENDER	N/A
1023.045	FAST_SENDER	N/A
1025.045	FAST_SENDER	N/A
1027.045	FAST_SENDER	N/A
1029.045	FAST_SENDER	N/A
1037.082	FAST_SENDER	N/A
1037.600	SLOW_SENDER9	N/A
1045.200	SLOW_SENDER8	N/A
1046.064	FAST_SENDER	N/A
1048.064	FAST_SENDER	N/A
1050.064	FAST_SENDER	N/A
1050.414	SLOW_SENDER9	N/A
1052.064	FAST_SENDER	N/A
1055.094	FAST_SENDER	N/A
1055.929	SLOW_SENDER8	N/A
1057.094	FAST_SENDER	N/A
1059.094	FAST_SENDER	N/A
1060.929	SLOW_SENDER8	N/A
1061.094	FAST_SENDER	N/A
1063.094	FAST_SENDER	N/A
1065.094	FAST_SENDER	N/A
1065.630	SLOW_SENDER3	N/A
1065.929	SLOW_SENDER8	N/A
1067.094	FAST_SENDER	N/A
1069.094	FAST_SENDER	N/A
1069.853	RECEIVER	FAST_SENDER
1070.929	SLOW_SENDER8	N/A
1071.637	RECEIVER	SLOW_SENDER3
1072.261	FAST_SENDER	N/A
1072.994	RECEIVER	FAST_SENDER
1073.672	RECEIVER	SLOW_SENDER8
1075.410	FAST_SENDER	N/A
1076.173	RECEIVER	FAST_SENDER
1077.066	SLOW_SENDER3	N/A
1077.867	RECEIVER	SLOW_SENDER3
1077.940	SLOW_SENDER7	N/A
1078.596	FAST_SENDER	N/A
1078.690	RECEIVER	SLOW_SENDER7
1079.337	RECEIVER	FAST_SENDER
1081.108	SLOW_SENDER7	N/A
1081.114	SLOW_SENDER8	N/A
1081.748	FAST_SENDER	N/A
1081.860	RECEIVER	SLOW_SENDER7
1083.021	RECEIVER	FAST_SENDER
1083.790	RECEIVER	SLOW_SENDER8
1084.289	SLOW_SENDER7	N/A
1085.051	RECEIVER	SLOW_SENDER7
1085.304	SLOW_SENDER3	N/A
1085.441	FAST_SENDER	N/A
1086.114	RECEIVER	SLOW_SENDER3
1088.323	RECEIVER	FAST_SENDER
1090.452	SLOW_SENDER7	N/A
1090.743	FAST_SENDER	N/A
1091.197	SLOW_SENDER8	N/A
1091.245	RECEIVER	SLOW_SENDER7
1092.523	RECEIVER	SLOW_SENDER8
1093.541	SLOW_SENDER3	N/A
1094.851	RECEIVER	FAST_SENDER
1096.249	RECEIVER	SLOW_SENDER3
1096.652	SLOW_SENDER7	N/A
1097.290	FAST_SENDER	N/A
1097.453	RECEIVER	SLOW_SENDER7
1099.604	RECEIVER	FAST_SENDER
1099.949	SLOW_SENDER8	N/A
1100.695	RECEIVER	SLOW_SENDER8
1102.038	FAST_SENDER	N/A
1102.762	RECEIVER	FAST_SENDER
1102.883	SLOW_SENDER7	N/A
1103.658	RECEIVER	SLOW_SENDER7
1103.685	SLOW_SENDER3	N/A
1104.473	RECEIVER	SLOW_SENDER3
1105.203	FAST_SENDER	N/A
1105.430	SLOW_SENDER6	N/A
1106.025	RECEIVER	FAST_SENDER
1107.723	RECEIVER	SLOW_SENDER6
1108.142	SLOW_SENDER8	N/A
1108.429	FAST_SENDER	N/A
1108.885	RECEIVER	SLOW_SENDER8
1110.145	SLOW_SENDER6	N/A
1110.802	RECEIVER	FAST_SENDER
1111.081	SLOW_SENDER7	N/A
1111.878	SLOW_SENDER3	N/A
1113.226	FAST_SENDER	N/A
1113.420	RECEIVER	SLOW_SENDER6
1113.760	SLOW_SENDER2	N/A
1114.484	RECEIVER	SLOW_SENDER2
1115.738	RECEIVER	SLOW_SENDER7
1116.885	SLOW_SENDER2	N/A
1118.124	RECEIVER	FAST_SENDER
1118.866	SLOW_SENDER6	N/A
1118.885	SLOW_SENDER2	N/A
1119.610	RECEIVER	SLOW_SENDER6
1120.572	FAST_SENDER	N/A
1120.885	SLOW_SENDER2	N/A
1122.885	SLOW_SENDER2	N/A
1122.982	RECEIVER	FAST_SENDER
1124.858	SLOW_SENDER7	N/A
1124.885	SLOW_SENDER2	N/A
1125.406	FAST_SENDER	N/A
1126.164	RECEIVER	FAST_SENDER
1126.885	SLOW_SENDER2	N/A
1128.590	FAST_SENDER	N/A
1128.617	SLOW_SENDER6	N/A
1128.885	SLOW_SENDER2	N/A
1129.324	RECEIVER	FAST_SENDER
1130.885	SLOW_SENDER2	N/A
1131.654	RECEIVER	SLOW_SENDER2
1131.740	FAST_SENDER	N/A
1132.512	RECEIVER	FAST_SENDER
1133.796	RECEIVER	SLOW_SENDER6
1140.455	FAST_SENDER	N/A
1141.760	SLOW_SENDER5	N/A
1143.076	SLOW_SENDER2	N/A
1143.750	SLOW_SENDER1	N/A
1148.076	SLOW_SENDER2	N/A
1148.476	FAST_SENDER	N/A
1153.076	SLOW_SENDER2	N/A
1153.532	SLOW_SENDER5	N/A
1157.889	SLOW_SENDER1	N/A
1158.113	FAST_SENDER	N/A
1160.113	FAST_SENDER	N/A
1162.113	FAST_SENDER	N/A
1162.889	SLOW_SENDER1	N/A
1164.113	FAST_SENDER	N/A
1166.113	FAST_SENDER	N/A
1166.166	SLOW_SENDER5	N/A
1166.362	SLOW_SENDER2	N/A
1167.889	SLOW_SENDER1	N/A
1168.113	FAST_SENDER	N/A
1170.113	FAST_SENDER	N/A
1172.695	FAST_SENDER	N/A
1173.166	SLOW_SENDER5	N/A
1173.362	SLOW_SENDER2	N/A
1174.695	FAST_SENDER	N/A
1176.695	FAST_SENDER	N/A
1178.695	FAST_SENDER	N/A
1179.380	SLOW_SENDER4	N/A
1180.166	SLOW_SENDER5	N/A
1180.362	SLOW_SENDER2	N/A
1180.695	FAST_SENDER	N/A
1180.989	SLOW_SENDER1	N/A
1184.679	FAST_SENDER	N/A
1186.679	FAST_SENDER	N/A
1187.166	SLOW_SENDER5	N/A
1187.362	SLOW_SENDER2	N/A
1188.679	FAST_SENDER	N/A
1190.679	FAST_SENDER	N/A
1192.593	SLOW_SENDER4	N/A
1192.679	FAST_SENDER	N/A
1194.166	SLOW_SENDER5	N/A
1194.362	SLOW_SENDER2	N/A
1194.679	FAST_SENDER	N/A
1197.137	FAST_SENDER	N/A
1199.137	FAST_SENDER	N/A
1201.137	FAST_SENDER	N/A
1201.166	SLOW_SENDER5	N/A
1201.362	SLOW_SENDER2	N/A
1203.137	FAST_SENDER	N/A
1205.137	FAST_SENDER	N/A
1207.137	FAST_SENDER	N/A
1208.166	SLOW_SENDER5	N/A
1208.362	SLOW_SENDER2	N/A
1209.137	FAST_SENDER	N/A
1211.137	FAST_SENDER	N/A
1215.166	SLOW_SENDER5	N/A
1215.362	SLOW_SENDER2	N/A
1219.430	SLOW_SENDER9	N/A
1219.994	FAST_SENDER	N/A
1221.430	SLOW_SENDER9	N/A
1221.994	FAST_SENDER	N/A
1223.430	SLOW_SENDER9	N/A
1223.994	FAST_SENDER	N/A
1225.430	SLOW_SENDER9	N/A
1225.994	FAST_SENDER	N/A
1227.430	SLOW_SENDER9	N/A
1227.994	FAST_SENDER	N/A
1229.430	SLOW_SENDER9	N/A
1229.994	FAST_SENDER	N/A
1231.430	SLOW_SENDER9	N/A
1231.994	FAST_SENDER	N/A
1233.430	SLOW_SENDER9	N/A
1233.994	FAST_SENDER	N/A
1241.800	FAST_SENDER	N/A
1244.649	SLOW_SENDER9	N/A
1249.748	FAST_SENDER	N/A
1251.748	FAST_SENDER	N/A
1253.748	FAST_SENDER	N/A
1255.748	FAST_SENDER	N/A
1257.748	FAST_SENDER	N/A
1257.767	SLOW_SENDER9	N/A
1259.748	FAST_SENDER	N/A
1261.748	FAST_SENDER	N/A
1263.748	FAST_SENDER	N/A
1271.501	FAST_SENDER	N/A
1272.420	SLOW_SENDER8	N/A
1277.710	SLOW_SENDER3	N/A
1279.352	FAST_SENDER	N/A
1281.140	SLOW_SENDER7	N/A
1283.355	SLOW_SENDER8	N/A
1288.555	FAST_SENDER	N/A
1289.148	SLOW_SENDER3	N/A
1290.555	FAST_SENDER	N/A
1291.751	SLOW_SENDER7	N/A
1292.555	FAST_SENDER	N/A
1294.148	SLOW_SENDER3	N/A
1294.555	FAST_SENDER	N/A
1296.442	SLOW_SENDER8	N/A
1296.555	FAST_SENDER	N/A
1296.751	SLOW_SENDER7	N/A
1297.171	RECEIVER	SLOW_SENDER8
1298.555	FAST_SENDER	N/A
1298.930	SLOW_SENDER6	N/A
1299.148	SLOW_SENDER3	N/A
1299.661	RECEIVER	SLOW_SENDER6
1300.555	FAST_SENDER	N/A
1301.751	SLOW_SENDER7	N/A
1302.075	SLOW_SENDER6	N/A
1302.555	FAST_SENDER	N/A
1302.826	RECEIVER	SLOW_SENDER6
1304.148	SLOW_SENDER3	N/A
1304.788	RECEIVER	FAST_SENDER
1305.466	RECEIVER	SLOW_SENDER3
1306.751	SLOW_SENDER7	N/A
1307.564	FAST_SENDER	N/A
1309.564	FAST_SENDER	N/A
1311.564	FAST_SENDER	N/A
1311.751	SLOW_SENDER7	N/A
1312.473	SLOW_SENDER6	N/A
1312.896	SLOW_SENDER3	N/A
1313.230	RECEIVER	SLOW_SENDER6
1313.564	FAST_SENDER	N/A
1315.564	FAST_SENDER	N/A
1316.751	SLOW_SENDER7	N/A
1317.564	FAST_SENDER	N/A
1317.896	SLOW_SENDER3	N/A
1319.564	FAST_SENDER	N/A
1320.632	SLOW_SENDER6	N/A
1321.366	RECEIVER	SLOW_SENDER6
1321.564	FAST_SENDER	N/A
1321.751	SLOW_SENDER7	N/A
1322.335	RECEIVER	FAST_SENDER
1322.896	SLOW_SENDER3	N/A
1324.400	RECEIVER	SLOW_SENDER7
1324.759	FAST_SENDER	N/A
1325.063	RECEIVER	SLOW_SENDER3
1327.159	RECEIVER	FAST_SENDER
1329.577	FAST_SENDER	N/A
1329.804	SLOW_SENDER7	N/A
1330.499	SLOW_SENDER6	N/A
1331.577	FAST_SENDER	N/A
1333.577	FAST_SENDER	N/A
1334.804	SLOW_SENDER7	N/A
1335.577	FAST_SENDER	N/A
1336.901	SLOW_SENDER3	N/A
1337.499	SLOW_SENDER6	N/A
1337.577	FAST_SENDER	N/A
1337.662	RECEIVER	SLOW_SENDER3
1339.577	FAST_SENDER	N/A
1339.804	SLOW_SENDER7	N/A
1341.577	FAST_SENDER	N/A
1343.577	FAST_SENDER	N/A
1344.385	RECEIVER	FAST_SENDER
1344.499	SLOW_SENDER6	N/A
1344.804	SLOW_SENDER7	N/A
1345.089	SLOW_SENDER3	N/A
1345.640	SLOW_SENDER1	N/A
1345.904	RECEIVER	SLOW_SENDER3
1346.655	RECEIVER	SLOW_SENDER6
1346.806	FAST_SENDER	N/A
1347.332	RECEIVER	SLOW_SENDER7
1350.515	RECEIVER	FAST_SENDER
1352.936	FAST_SENDER	N/A
1353.757	RECEIVER	FAST_SENDER
1355.870	SLOW_SENDER6	N/A
1356.206	SLOW_SENDER1	N/A
1356.940	RECEIVER	SLOW_SENDER1
1357.687	FAST_SENDER	N/A
1358.487	RECEIVER	FAST_SENDER
1359.360	SLOW_SENDER7	N/A
1360.898	FAST_SENDER	N/A
1361.654	RECEIVER	FAST_SENDER
1361.680	SLOW_SENDER4	N/A
1362.444	RECEIVER	SLOW_SENDER4
1362.870	SLOW_SENDER6	N/A
1364.067	FAST_SENDER	N/A
1364.363	SLOW_SENDER1	N/A
1364.852	RECEIVER	FAST_SENDER
1364.892	SLOW_SENDER4	N/A
1365.672	RECEIVER	SLOW_SENDER4
1366.360	SLOW_SENDER7	N/A
1366.866	RECEIVER	SLOW_SENDER1
1367.276	FAST_SENDER	N/A
1368.042	RECEIVER	FAST_SENDER
1368.079	SLOW_SENDER4	N/A
1368.847	RECEIVER	SLOW_SENDER4
1369.870	SLOW_SENDER6	N/A
1370.477	FAST_SENDER	N/A
1370.612	RECEIVER	SLOW_SENDER6
1372.584	RECEIVER	FAST_SENDER
1373.360	SLOW_SENDER7	N/A
1374.127	RECEIVER	SLOW_SENDER7
1374.258	SLOW_SENDER4	N/A
1374.280	SLOW_SENDER1	N/A
1374.997	RECEIVER	SLOW_SENDER4
1375.033	FAST_SENDER	N/A
1375.813	RECEIVER	FAST_SENDER
1377.093	RECEIVER	SLOW_SENDER1
1378.057	SLOW_SENDER6	N/A
1378.253	FAST_SENDER	N/A
1378.971	RECEIVER	FAST_SENDER
1380.424	SLOW_SENDER4	N/A
1381.219	RECEIVER	SLOW_SENDER4
1381.394	FAST_SENDER	N/A
1381.545	SLOW_SENDER7	N/A
1382.185	RECEIVER	FAST_SENDER
1383.367	RECEIVER	SLOW_SENDER7
1383.790	SLOW_SENDER2	N/A
1384.504	SLOW_SENDER1	N/A
1384.790	SLOW_SENDER5	N/A
1385.490	FAST_SENDER	N/A
1385.790	SLOW_SENDER2	N/A
1386.790	SLOW_SENDER5	N/A
1387.490	FAST_SENDER	N/A
1387.790	SLOW_SENDER2	N/A
1388.790	SLOW_SENDER5	N/A
1389.490	FAST_SENDER	N/A
1389.790	SLOW_SENDER2	N/A
1390.790	SLOW_SENDER5	N/A
1390.807	SLOW_SENDER7	N/A
1391.490	FAST_SENDER	N/A
1391.504	SLOW_SENDER1	N/A
1391.790	SLOW_SENDER2	N/A
1392.682	SLOW_SENDER4	N/A
1392.790	SLOW_SENDER5	N/A
1393.454	RECEIVER	SLOW_SENDER4
1393.490	FAST_SENDER	N/A
1393.790	SLOW_SENDER2	N/A
1394.790	SLOW_SENDER5	N/A
1395.490	FAST_SENDER	N/A
1395.790	SLOW_SENDER2	N/A
1396.790	SLOW_SENDER5	N/A
1397.490	FAST_SENDER	N/A
1397.790	SLOW_SENDER2	N/A
1397.807	SLOW_SENDER7	N/A
1398.504	SLOW_SENDER1	N/A
1398.546	RECEIVER	SLOW_SENDER2
1398.790	SLOW_SENDER5	N/A
1399.490	FAST_SENDER	N/A
1399.528	RECEIVER	SLOW_SENDER5
1400.262	RECEIVER	FAST_SENDER
1400.872	SLOW_SENDER4	N/A
1400.967	SLOW_SENDER2	N/A
1401.598	RECEIVER	SLOW_SENDER1
1401.937	SLOW_SENDER5	N/A
1402.675	FAST_SENDER	N/A
1402.742	RECEIVER	SLOW_SENDER5
1403.970	RECEIVER	FAST_SENDER
1404.807	SLOW_SENDER7	N/A
1411.807	SLOW_SENDER7	N/A
1411.849	FAST_SENDER	N/A
1413.849	FAST_SENDER	N/A
1414.930	SLOW_SENDER2	N/A
1415.520	SLOW_SENDER5	N/A
1415.849	FAST_SENDER	N/A
1417.849	FAST_SENDER	N/A
1418.807	SLOW_SENDER7	N/A
1419.849	FAST_SENDER	N/A
1420.520	SLOW_SENDER5	N/A
1421.849	FAST_SENDER	N/A
1421.930	SLOW_SENDER2	N/A
1423.849	FAST_SENDER	N/A
1424.040	SLOW_SENDER9	N/A
1425.520	SLOW_SENDER5	N/A
1425.807	SLOW_SENDER7	N/A
1425.849	FAST_SENDER	N/A
1428.930	SLOW_SENDER2	N/A
1435.240	FAST_SENDER	N/A
1435.947	SLOW_SENDER9	N/A
1437.240	FAST_SENDER	N/A
1439.240	FAST_SENDER	N/A
1440.947	SLOW_SENDER9	N/A
1440.953	SLOW_SENDER2	N/A
1441.240	FAST_SENDER	N/A
1443.240	FAST_SENDER	N/A
1445.240	FAST_SENDER	N/A
1445.947	SLOW_SENDER9	N/A
1447.240	FAST_SENDER	N/A
1447.953	SLOW_SENDER2	N/A
1449.240	FAST_SENDER	N/A
1450.947	SLOW_SENDER9	N/A
1454.953	SLOW_SENDER2	N/A
1457.528	FAST_SENDER	N/A
1459.528	FAST_SENDER	N/A
1460.730	SLOW_SENDER8	N/A
1461.528	FAST_SENDER	N/A
1461.953	SLOW_SENDER2	N/A
1463.528	FAST_SENDER	N/A
1464.011	SLOW_SENDER9	N/A
1465.528	FAST_SENDER	N/A
1467.528	FAST_SENDER	N/A
1468.953	SLOW_SENDER2	N/A
1469.528	FAST_SENDER	N/A
1471.380	SLOW_SENDER8	N/A
1471.528	FAST_SENDER	N/A
1479.164	FAST_SENDER	N/A
1481.164	FAST_SENDER	N/A
1483.164	FAST_SENDER	N/A
1483.869	SLOW_SENDER8	N/A
1485.164	FAST_SENDER	N/A
1487.164	FAST_SENDER	N/A
1489.164	FAST_SENDER	N/A
1491.164	FAST_SENDER	N/A
1493.164	FAST_SENDER	N/A
1500.791	FAST_SENDER	N/A
1508.793	FAST_SENDER	N/A
1509.380	SLOW_SENDER3	N/A
1516.382	FAST_SENDER	N/A
1518.382	FAST_SENDER	N/A
1520.382	FAST_SENDER	N/A
1522.382	FAST_SENDER	N/A
1523.286	SLOW_SENDER3	N/A
1524.382	FAST_SENDER	N/A
1527.698	FAST_SENDER	N/A
1529.698	FAST_SENDER	N/A
1531.698	FAST_SENDER	N/A
1533.698	FAST_SENDER	N/A
1535.698	FAST_SENDER	N/A
1537.698	FAST_SENDER	N/A
1539.698	FAST_SENDER	N/A
1541.698	FAST_SENDER	N/A
1542.560	SLOW_SENDER6	N/A
1550.434	FAST_SENDER	N/A
1553.222	SLOW_SENDER6	N/A
1558.367	FAST_SENDER	N/A
1560.367	FAST_SENDER	N/A
1562.367	FAST_SENDER	N/A
1564.367	FAST_SENDER	N/A
1565.230	SLOW_SENDER1	N/A
1565.850	SLOW_SENDER6	N/A
1566.367	FAST_SENDER	N/A
1567.789	RECEIVER	SLOW_SENDER1
1567.870	SLOW_SENDER4	N/A
1568.367	FAST_SENDER	N/A
1568.623	RECEIVER	SLOW_SENDER4
1570.215	SLOW_SENDER1	N/A
1570.367	FAST_SENDER	N/A
1570.947	RECEIVER	SLOW_SENDER1
1572.367	FAST_SENDER	N/A
1572.653	SLOW_SENDER4	N/A
1573.102	RECEIVER	FAST_SENDER
1575.239	RECEIVER	SLOW_SENDER4
1575.533	FAST_SENDER	N/A
1576.308	RECEIVER	FAST_SENDER
1576.359	SLOW_SENDER1	N/A
1577.098	RECEIVER	SLOW_SENDER1
1578.746	FAST_SENDER	N/A
1579.550	RECEIVER	FAST_SENDER
1580.654	SLOW_SENDER4	N/A
1581.424	RECEIVER	SLOW_SENDER4
1581.999	FAST_SENDER	N/A
1582.547	SLOW_SENDER1	N/A
1582.727	RECEIVER	FAST_SENDER
1586.309	RECEIVER	SLOW_SENDER1
1586.899	FAST_SENDER	N/A
1588.852	SLOW_SENDER4	N/A
1588.899	FAST_SENDER	N/A
1590.899	FAST_SENDER	N/A
1592.899	FAST_SENDER	N/A
1593.753	SLOW_SENDER1	N/A
1594.532	RECEIVER	SLOW_SENDER1
1594.690	SLOW_SENDER7	N/A
1594.899	FAST_SENDER	N/A
1595.441	RECEIVER	SLOW_SENDER7
1595.852	SLOW_SENDER4	N/A
1596.899	FAST_SENDER	N/A
1597.846	SLOW_SENDER7	N/A
1598.290	SLOW_SENDER5	N/A
1598.578	RECEIVER	SLOW_SENDER7
1598.899	FAST_SENDER	N/A
1600.852	SLOW_SENDER4	N/A
1600.899	FAST_SENDER	N/A
1601.649	RECEIVER	SLOW_SENDER4
1601.965	SLOW_SENDER1	N/A
1602.726	RECEIVER	SLOW_SENDER1
1603.501	RECEIVER	SLOW_SENDER5
1605.389	RECEIVER	FAST_SENDER
1605.902	SLOW_SENDER7	N/A
1606.671	RECEIVER	SLOW_SENDER7
1607.837	FAST_SENDER	N/A
1609.055	SLOW_SENDER4	N/A
1609.820	RECEIVER	SLOW_SENDER4
1609.837	FAST_SENDER	N/A
1610.176	SLOW_SENDER1	N/A
1610.929	RECEIVER	SLOW_SENDER1
1611.837	FAST_SENDER	N/A
1612.100	SLOW_SENDER7	N/A
1612.770	SLOW_SENDER5	N/A
1612.876	RECEIVER	SLOW_SENDER7
1613.837	FAST_SENDER	N/A
1615.256	RECEIVER	SLOW_SENDER5
1615.837	FAST_SENDER	N/A
1617.265	SLOW_SENDER4	N/A
1617.837	FAST_SENDER	N/A
1618.054	RECEIVER	SLOW_SENDER4
1618.316	SLOW_SENDER7	N/A
1618.368	SLOW_SENDER1	N/A
1619.108	RECEIVER	SLOW_SENDER7
1619.837	FAST_SENDER	N/A
1621.837	FAST_SENDER	N/A
1622.645	RECEIVER	FAST_SENDER
1622.667	SLOW_SENDER5	N/A
1623.425	RECEIVER	SLOW_SENDER5
1625.075	FAST_SENDER	N/A
1625.496	SLOW_SENDER4	N/A
1625.810	RECEIVER	FAST_SENDER
1626.536	SLOW_SENDER7	N/A
1629.980	SLOW_SENDER9	N/A
1630.464	RECEIVER	SLOW_SENDER7
1630.861	SLOW_SENDER5	N/A
1631.980	SLOW_SENDER9	N/A
1633.848	FAST_SENDER	N/A
1633.980	SLOW_SENDER9	N/A
1635.030	SLOW_SENDER2	N/A
1635.770	RECEIVER	SLOW_SENDER2
1635.848	FAST_SENDER	N/A
1635.980	SLOW_SENDER9	N/A
1637.848	FAST_SENDER	N/A
1637.861	SLOW_SENDER5	N/A
1637.865	SLOW_SENDER7	N/A
1637.980	SLOW_SENDER9	N/A
1638.213	SLOW_SENDER2	N/A
1639.003	RECEIVER	SLOW_SENDER2
1639.848	FAST_SENDER	N/A
1639.980	SLOW_SENDER9	N/A
1641.416	SLOW_SENDER2	N/A
1641.848	FAST_SENDER	N/A
1641.980	SLOW_SENDER9	N/A
1642.153	RECEIVER	SLOW_SENDER2
1643.848	FAST_SENDER	N/A
1643.980	SLOW_SENDER9	N/A
1644.752	RECEIVER	SLOW_SENDER9
1644.861	SLOW_SENDER5	N/A
1644.865	SLOW_SENDER7	N/A
1645.639	RECEIVER	SLOW_SENDER5
1645.848	FAST_SENDER	N/A
1647.172	SLOW_SENDER9	N/A
1647.599	SLOW_SENDER2	N/A
1647.848	FAST_SENDER	N/A
1647.950	RECEIVER	SLOW_SENDER9
1648.210	SLOW_SENDER8	N/A
1648.630	RECEIVER	FAST_SENDER
1650.945	RECEIVER	SLOW_SENDER2
1651.865	SLOW_SENDER7	N/A
1652.087	RECEIVER	SLOW_SENDER8
1653.053	SLOW_SENDER5	N/A
1657.506	SLOW_SENDER8	N/A
1657.886	FAST_SENDER	N/A
1658.358	SLOW_SENDER2	N/A
1661.448	SLOW_SENDER9	N/A
1662.506	SLOW_SENDER8	N/A
1664.506	SLOW_SENDER8	N/A
1665.358	SLOW_SENDER2	N/A
1665.470	FAST_SENDER	N/A
1666.448	SLOW_SENDER9	N/A
1666.506	SLOW_SENDER8	N/A
1668.506	SLOW_SENDER8	N/A
1670.358	SLOW_SENDER2	N/A
1671.448	SLOW_SENDER9	N/A
1676.136	FAST_SENDER	N/A
1678.136	FAST_SENDER	N/A
1680.136	FAST_SENDER	N/A
1682.136	FAST_SENDER	N/A
1682.482	SLOW_SENDER8	N/A
1684.089	SLOW_SENDER9	N/A
1684.136	FAST_SENDER	N/A
1684.310	SLOW_SENDER2	N/A
1686.136	FAST_SENDER	N/A
1688.136	FAST_SENDER	N/A
1689.482	SLOW_SENDER8	N/A
1690.136	FAST_SENDER	N/A
1691.089	SLOW_SENDER9	N/A
1691.310	SLOW_SENDER2	N/A
1692.350	SLOW_SENDER3	N/A
1696.482	SLOW_SENDER8	N/A
1698.089	SLOW_SENDER9	N/A
1698.310	SLOW_SENDER2	N/A
1698.697	FAST_SENDER	N/A
1702.857	SLOW_SENDER3	N/A
1707.519	FAST_SENDER	N/A
1707.857	SLOW_SENDER3	N/A
1709.519	FAST_SENDER	N/A
1711.519	FAST_SENDER	N/A
1712.857	SLOW_SENDER3	N/A
1713.519	FAST_SENDER	N/A
1715.519	FAST_SENDER	N/A
1717.519	FAST_SENDER	N/A
1717.857	SLOW_SENDER3	N/A
1719.519	FAST_SENDER	N/A
1722.251	FAST_SENDER	N/A
1724.251	FAST_SENDER	N/A
1726.251	FAST_SENDER	N/A
1728.251	FAST_SENDER	N/A
1730.110	SLOW_SENDER6	N/A
1730.251	FAST_SENDER	N/A
1730.445	SLOW_SENDER3	N/A
1732.251	FAST_SENDER	N/A
1734.251	FAST_SENDER	N/A
1736.251	FAST_SENDER	N/A
1740.820	SLOW_SENDER6	N/A
1745.333	FAST_SENDER	N/A
1747.333	FAST_SENDER	N/A
1749.333	FAST_SENDER	N/A
1751.333	FAST_SENDER	N/A
1752.971	SLOW_SENDER6	N/A
1753.333	FAST_SENDER	N/A
1755.333	FAST_SENDER	N/A
1757.333	FAST_SENDER	N/A
1759.333	FAST_SENDER	N/A
1766.707	FAST_SENDER	N/A
1774.531	FAST_SENDER	N/A
1782.375	FAST_SENDER	N/A
1783.340	SLOW_SENDER1	N/A
1789.974	FAST_SENDER	N/A
1792.890	SLOW_SENDER4	N/A
1793.771	SLOW_SENDER1	N/A
1798.727	FAST_SENDER	N/A
1800.727	FAST_SENDER	N/A
1802.727	FAST_SENDER	N/A
1804.727	FAST_SENDER	N/A
1805.254	SLOW_SENDER4	N/A
1806.727	FAST_SENDER	N/A
1807.104	SLOW_SENDER1	N/A
1808.727	FAST_SENDER	N/A
1810.254	SLOW_SENDER4	N/A
1810.727	FAST_SENDER	N/A
1812.727	FAST_SENDER	N/A
1815.254	SLOW_SENDER4	N/A
1816.964	RECEIVER	FAST_SENDER
1817.740	SLOW_SENDER7	N/A
1818.524	RECEIVER	SLOW_SENDER7
1819.391	FAST_SENDER	N/A
1820.183	RECEIVER	FAST_SENDER
1820.254	SLOW_SENDER4	N/A
1820.938	SLOW_SENDER7	N/A
1820.994	RECEIVER	SLOW_SENDER4
1821.100	SLOW_SENDER5	N/A
1821.674	RECEIVER	SLOW_SENDER7
1822.614	FAST_SENDER	N/A
1823.379	RECEIVER	FAST_SENDER
1824.106	SLOW_SENDER7	N/A
1824.848	RECEIVER	SLOW_SENDER7
1825.800	FAST_SENDER	N/A
1826.399	SLOW_SENDER4	N/A
1826.582	RECEIVER	FAST_SENDER
1830.037	RECEIVER	SLOW_SENDER4
1830.269	SLOW_SENDER7	N/A
1831.978	SLOW_SENDER5	N/A
1835.089	FAST_SENDER	N/A
1835.269	SLOW_SENDER7	N/A
1836.978	SLOW_SENDER5	N/A
1837.089	FAST_SENDER	N/A
1837.269	SLOW_SENDER7	N/A
1837.437	SLOW_SENDER4	N/A
1838.176	RECEIVER	SLOW_SENDER4
1839.089	FAST_SENDER	N/A
1839.269	SLOW_SENDER7	N/A
1841.089	FAST_SENDER	N/A
1841.269	SLOW_SENDER7	N/A
1841.978	SLOW_SENDER5	N/A
1842.049	RECEIVER	SLOW_SENDER7
1843.089	FAST_SENDER	N/A
1845.089	FAST_SENDER	N/A
1845.604	SLOW_SENDER4	N/A
1846.357	RECEIVER	SLOW_SENDER4
1846.978	SLOW_SENDER5	N/A
1847.089	FAST_SENDER	N/A
1847.449	SLOW_SENDER7	N/A
1847.708	RECEIVER	SLOW_SENDER5
1849.089	FAST_SENDER	N/A
1849.850	RECEIVER	FAST_SENDER
1852.681	FAST_SENDER	N/A
1853.763	SLOW_SENDER4	N/A
1853.767	RECEIVER	SLOW_SENDER7
1854.681	FAST_SENDER	N/A
1856.681	FAST_SENDER	N/A
1858.681	FAST_SENDER	N/A
1858.981	SLOW_SENDER5	N/A
1860.681	FAST_SENDER	N/A
1860.763	SLOW_SENDER4	N/A
1861.211	SLOW_SENDER7	N/A
1862.681	FAST_SENDER	N/A
1864.110	SLOW_SENDER9	N/A
1864.681	FAST_SENDER	N/A
1864.902	RECEIVER	SLOW_SENDER9
1864.990	SLOW_SENDER2	N/A
1865.736	RECEIVER	SLOW_SENDER2
1865.981	SLOW_SENDER5	N/A
1866.120	SLOW_SENDER8	N/A
1866.681	FAST_SENDER	N/A
1866.879	RECEIVER	SLOW_SENDER8
1867.345	SLOW_SENDER9	N/A
1867.763	SLOW_SENDER4	N/A
1868.116	RECEIVER	SLOW_SENDER9
1868.173	SLOW_SENDER2	N/A
1868.211	SLOW_SENDER7	N/A
1869.126	RECEIVER	FAST_SENDER
1869.290	SLOW_SENDER8	N/A
1871.061	RECEIVER	SLOW_SENDER2
1872.221	RECEIVER	SLOW_SENDER8
1872.981	SLOW_SENDER5	N/A
1875.211	SLOW_SENDER7	N/A
1875.332	SLOW_SENDER9	N/A
1876.081	RECEIVER	SLOW_SENDER9
1876.332	FAST_SENDER	N/A
1876.484	SLOW_SENDER2	N/A
1877.211	RECEIVER	SLOW_SENDER2
1877.666	SLOW_SENDER8	N/A
1878.332	FAST_SENDER	N/A
1878.460	RECEIVER	SLOW_SENDER8
1879.981	SLOW_SENDER5	N/A
1880.332	FAST_SENDER	N/A
1881.519	SLOW_SENDER9	N/A
1882.211	SLOW_SENDER7	N/A
1882.313	RECEIVER	SLOW_SENDER9
1882.332	FAST_SENDER	N/A
1882.658	SLOW_SENDER2	N/A
1883.413	RECEIVER	SLOW_SENDER2
1883.874	SLOW_SENDER8	N/A
1884.332	FAST_SENDER	N/A
1884.661	RECEIVER	SLOW_SENDER8
1886.981	SLOW_SENDER5	N/A
1887.728	SLOW_SENDER9	N/A
1888.955	FAST_SENDER	N/A
1889.211	SLOW_SENDER7	N/A
1890.955	FAST_SENDER	N/A
1892.728	SLOW_SENDER9	N/A
1892.955	FAST_SENDER	N/A
1893.953	SLOW_SENDER2	N/A
1893.981	SLOW_SENDER5	N/A
1894.955	FAST_SENDER	N/A
1895.958	SLOW_SENDER8	N/A
1896.211	SLOW_SENDER7	N/A
1896.390	SLOW_SENDER3	N/A
1896.955	FAST_SENDER	N/A
1897.109	RECEIVER	SLOW_SENDER3
1897.728	SLOW_SENDER9	N/A
1898.955	FAST_SENDER	N/A
1899.536	SLOW_SENDER3	N/A
1900.315	RECEIVER	SLOW_SENDER3
1900.953	SLOW_SENDER2	N/A
1900.955	FAST_SENDER	N/A
1900.981	SLOW_SENDER5	N/A
1901.792	RECEIVER	SLOW_SENDER5
1902.728	SLOW_SENDER9	N/A
1902.735	SLOW_SENDER3	N/A
1902.955	FAST_SENDER	N/A
1902.958	SLOW_SENDER8	N/A
1903.211	SLOW_SENDER7	N/A
1903.712	RECEIVER	FAST_SENDER
1904.554	RECEIVER	SLOW_SENDER3
1905.389	RECEIVER	SLOW_SENDER7
1906.149	FAST_SENDER	N/A
1906.610	RECEIVER	SLOW_SENDER9
1907.953	SLOW_SENDER2	N/A
1908.459	RECEIVER	FAST_SENDER
1909.195	SLOW_SENDER5	N/A
1909.937	RECEIVER	SLOW_SENDER5
1909.958	SLOW_SENDER8	N/A
1909.994	SLOW_SENDER3	N/A
1910.603	RECEIVER	SLOW_SENDER2
1910.907	FAST_SENDER	N/A
1911.873	RECEIVER	SLOW_SENDER3
1912.790	SLOW_SENDER7	N/A
1913.251	RECEIVER	SLOW_SENDER8
1914.017	SLOW_SENDER9	N/A
1918.021	SLOW_SENDER2	N/A
1918.040	SLOW_SENDER6	N/A
1919.332	FAST_SENDER	N/A
1919.790	SLOW_SENDER7	N/A
1921.017	SLOW_SENDER9	N/A
1921.332	FAST_SENDER	N/A
1923.332	FAST_SENDER	N/A
1925.021	SLOW_SENDER2	N/A
1925.332	FAST_SENDER	N/A
1926.337	SLOW_SENDER3	N/A
1926.790	SLOW_SENDER7	N/A
1927.332	FAST_SENDER	N/A
1928.017	SLOW_SENDER9	N/A
1929.054	SLOW_SENDER6	N/A
1929.332	FAST_SENDER	N/A
1931.332	FAST_SENDER	N/A
1932.021	SLOW_SENDER2	N/A
1933.337	SLOW_SENDER3	N/A
1933.495	FAST_SENDER	N/A
1933.790	SLOW_SENDER7	N/A
1935.017	SLOW_SENDER9	N/A
1935.495	FAST_SENDER	N/A
1937.495	FAST_SENDER	N/A
1939.021	SLOW_SENDER2	N/A
1939.495	FAST_SENDER	N/A
1940.017	SLOW_SENDER9	N/A
1940.337	SLOW_SENDER3	N/A
1940.790	SLOW_SENDER7	N/A
1941.495	FAST_SENDER	N/A
1941.665	SLOW_SENDER6	N/A
1943.495	FAST_SENDER	N/A
1945.017	SLOW_SENDER9	N/A
1945.495	FAST_SENDER	N/A
1946.021	SLOW_SENDER2	N/A
1947.337	SLOW_SENDER3	N/A
1947.495	FAST_SENDER	N/A
1947.790	SLOW_SENDER7	N/A
1955.931	FAST_SENDER	N/A
1957.474	SLOW_SENDER9	N/A
1957.931	FAST_SENDER	N/A
1959.931	FAST_SENDER	N/A
1961.931	FAST_SENDER	N/A
1963.931	FAST_SENDER	N/A
1964.474	SLOW_SENDER9	N/A
1965.931	FAST_SENDER	N/A
1967.931	FAST_SENDER	N/A
1969.931	FAST_SENDER	N/A
1971.340	SLOW_SENDER1	N/A
1971.474	SLOW_SENDER9	N/A
1978.274	FAST_SENDER	N/A
1982.352	SLOW_SENDER1	N/A
1987.124	FAST_SENDER	N/A
1989.124	FAST_SENDER	N/A
1991.124	FAST_SENDER	N/A
1993.124	FAST_SENDER	N/A
1994.842	SLOW_SENDER1	N/A
1995.124	FAST_SENDER	N/A
1997.124	FAST_SENDER	N/A
1999.124	FAST_SENDER	N/A
2001.124	FAST_SENDER	N/A
2008.598	FAST_SENDER	N/A
2016.640	FAST_SENDER	N/A
2024.337	FAST_SENDER	N/A
2031.452	FAST_SENDER	N/A
2034.390	SLOW_SENDER4	N/A
2038.843	FAST_SENDER	N/A
2044.881	SLOW_SENDER4	N/A
2046.745	FAST_SENDER	N/A
2054.904	FAST_SENDER	N/A
2056.904	FAST_SENDER	N/A
2057.615	SLOW_SENDER4	N/A
2058.904	FAST_SENDER	N/A
2060.904	FAST_SENDER	N/A
2062.904	FAST_SENDER	N/A
2064.904	FAST_SENDER	N/A
2066.904	FAST_SENDER	N/A
2068.904	FAST_SENDER	N/A
2076.348	FAST_SENDER	N/A
2077.110	RECEIVER	FAST_SENDER
2078.590	SLOW_SENDER5	N/A
2079.352	RECEIVER	SLOW_SENDER5
2079.536	FAST_SENDER	N/A
2080.280	SLOW_SENDER8	N/A
2080.296	RECEIVER	FAST_SENDER
2081.032	RECEIVER	SLOW_SENDER8
2081.768	SLOW_SENDER5	N/A
2082.706	FAST_SENDER	N/A
2083.434	RECEIVER	FAST_SENDER
2083.435	SLOW_SENDER8	N/A
2084.187	RECEIVER	SLOW_SENDER8
2086.592	RECEIVER	SLOW_SENDER5
2086.621	SLOW_SENDER8	N/A
2087.069	FAST_SENDER	N/A
2088.621	SLOW_SENDER8	N/A
2089.069	FAST_SENDER	N/A
2090.621	SLOW_SENDER8	N/A
2091.069	FAST_SENDER	N/A
2092.621	SLOW_SENDER8	N/A
2093.069	FAST_SENDER	N/A
2094.038	SLOW_SENDER5	N/A
2094.621	SLOW_SENDER8	N/A
2094.782	RECEIVER	SLOW_SENDER5
2095.069	FAST_SENDER	N/A
2096.621	SLOW_SENDER8	N/A
2097.069	FAST_SENDER	N/A
2098.621	SLOW_SENDER8	N/A
2099.069	FAST_SENDER	N/A
2100.621	SLOW_SENDER8	N/A
2101.069	FAST_SENDER	N/A
2101.388	RECEIVER	SLOW_SENDER8
2102.209	SLOW_SENDER5	N/A
2102.997	RECEIVER	SLOW_SENDER5
2105.955	RECEIVER	FAST_SENDER
2106.110	SLOW_SENDER6	N/A
2106.835	RECEIVER	SLOW_SENDER6
2108.378	FAST_SENDER	N/A
2109.268	SLOW_SENDER6	N/A
2110.017	RECEIVER	SLOW_SENDER6
2110.378	FAST_SENDER	N/A
2112.378	FAST_SENDER	N/A
2112.431	SLOW_SENDER6	N/A
2113.219	RECEIVER	SLOW_SENDER6
2114.378	FAST_SENDER	N/A
2114.550	SLOW_SENDER8	N/A
2114.570	SLOW_SENDER2	N/A
2115.043	SLOW_SENDER5	N/A
2115.879	RECEIVER	SLOW_SENDER2
2116.378	FAST_SENDER	N/A
2117.370	SLOW_SENDER3	N/A
2117.810	SLOW_SENDER7	N/A
2118.152	RECEIVER	SLOW_SENDER3
2118.293	SLOW_SENDER2	N/A
2118.378	FAST_SENDER	N/A
2118.969	RECEIVER	SLOW_SENDER8
2120.293	SLOW_SENDER2	N/A
2120.378	FAST_SENDER	N/A
2120.532	RECEIVER	SLOW_SENDER7
2120.582	SLOW_SENDER3	N/A
2122.043	SLOW_SENDER5	N/A
2122.293	SLOW_SENDER2	N/A
2122.378	FAST_SENDER	N/A
2122.582	SLOW_SENDER3	N/A
2122.934	SLOW_SENDER7	N/A
2123.159	RECEIVER	FAST_SENDER
2124.293	SLOW_SENDER2	N/A
2124.582	SLOW_SENDER3	N/A
2125.062	RECEIVER	SLOW_SENDER7
2125.587	FAST_SENDER	N/A
2126.293	SLOW_SENDER2	N/A
2126.367	RECEIVER	FAST_SENDER
2126.383	SLOW_SENDER8	N/A
2126.582	SLOW_SENDER3	N/A
2126.615	SLOW_SENDER6	N/A
2127.119	RECEIVER	SLOW_SENDER8
2128.293	SLOW_SENDER2	N/A
2128.582	SLOW_SENDER3	N/A
2128.777	FAST_SENDER	N/A
2128.883	RECEIVER	SLOW_SENDER6
2129.043	SLOW_SENDER5	N/A
2129.773	RECEIVER	SLOW_SENDER5
2130.293	SLOW_SENDER2	N/A
2130.495	SLOW_SENDER7	N/A
2130.582	SLOW_SENDER3	N/A
2131.135	RECEIVER	FAST_SENDER
2131.814	RECEIVER	SLOW_SENDER7
2132.293	SLOW_SENDER2	N/A
2132.582	SLOW_SENDER3	N/A
2133.078	RECEIVER	SLOW_SENDER2
2134.582	SLOW_SENDER3	N/A
2135.500	SLOW_SENDER2	N/A
2135.641	FAST_SENDER	N/A
2136.304	SLOW_SENDER6	N/A
2136.582	SLOW_SENDER3	N/A
2137.174	SLOW_SENDER5	N/A
2137.500	SLOW_SENDER2	N/A
2137.641	FAST_SENDER	N/A
2138.190	SLOW_SENDER9	N/A
2138.582	SLOW_SENDER3	N/A
2138.955	RECEIVER	SLOW_SENDER9
2139.500	SLOW_SENDER2	N/A
2139.641	FAST_SENDER	N/A
2140.582	SLOW_SENDER3	N/A
2141.396	SLOW_SENDER9	N/A
2141.500	SLOW_SENDER2	N/A
2141.641	FAST_SENDER	N/A
2142.171	RECEIVER	SLOW_SENDER9
2142.456	SLOW_SENDER7	N/A
2142.582	SLOW_SENDER3	N/A
2143.304	SLOW_SENDER6	N/A
2143.500	SLOW_SENDER2	N/A
2143.641	FAST_SENDER	N/A
2144.174	SLOW_SENDER5	N/A
2144.574	SLOW_SENDER9	N/A
2144.582	SLOW_SENDER3	N/A
2144.747	RECEIVER	SLOW_SENDER7
2145.500	SLOW_SENDER2	N/A
2145.641	FAST_SENDER	N/A
2146.582	SLOW_SENDER3	N/A
2146.931	RECEIVER	SLOW_SENDER9
2147.500	SLOW_SENDER2	N/A
2147.641	FAST_SENDER	N/A
2148.582	SLOW_SENDER3	N/A
2149.318	RECEIVER	SLOW_SENDER3
2149.500	SLOW_SENDER2	N/A
2149.641	FAST_SENDER	N/A
2150.286	RECEIVER	SLOW_SENDER2
2150.304	SLOW_SENDER6	N/A
2151.174	SLOW_SENDER5	N/A
2151.731	SLOW_SENDER3	N/A
2151.981	RECEIVER	SLOW_SENDER5
2152.160	SLOW_SENDER7	N/A
2152.364	SLOW_SENDER9	N/A
2152.689	SLOW_SENDER2	N/A
2152.767	RECEIVER	FAST_SENDER
[truncated: 30,159 more rows]
