# Supplementary material for: CATO: Wake-Up reCeiver-bAsed communicaTiOn for Batteryless Devices
Source: Sensors (Basel). 2025 Nov 7;25(22):6813. doi: 10.3390/s25226813 (PMC12655924; doi:10.3390/s25226813)
Supplement: Supplementary file 1 [file sensors-25-06813-s001.zip › File S1_Experimental_and_Simulation_Data/simulation/multiple_les/nodes11/mac_competing_nodes_none.csv]

time_s	node_id	received_from
2.700	FAST_SENDER	N/A
2.700	SLOW_SENDER1	N/A
2.700	SLOW_SENDER2	N/A
2.700	SLOW_SENDER3	N/A
2.700	SLOW_SENDER4	N/A
2.700	SLOW_SENDER5	N/A
2.700	SLOW_SENDER6	N/A
2.700	SLOW_SENDER7	N/A
2.700	SLOW_SENDER8	N/A
2.700	SLOW_SENDER9	N/A
3.470	RECEIVER	SLOW_SENDER3
5.158	RECEIVER	SLOW_SENDER5
5.904	SLOW_SENDER3	N/A
6.006	RECEIVER	SLOW_SENDER2
6.701	RECEIVER	SLOW_SENDER3
7.409	RECEIVER	SLOW_SENDER1
8.435	SLOW_SENDER2	N/A
8.478	RECEIVER	SLOW_SENDER9
9.141	SLOW_SENDER3	N/A
9.163	RECEIVER	SLOW_SENDER7
9.912	RECEIVER	SLOW_SENDER3
11.578	SLOW_SENDER4	N/A
11.640	SLOW_SENDER5	N/A
12.320	SLOW_SENDER3	N/A
12.354	RECEIVER	SLOW_SENDER2
12.847	SLOW_SENDER9	N/A
13.064	RECEIVER	SLOW_SENDER3
13.710	SLOW_SENDER7	N/A
13.853	FAST_SENDER	N/A
14.016	RECEIVER	SLOW_SENDER5
14.248	SLOW_SENDER6	N/A
14.759	SLOW_SENDER2	N/A
14.793	SLOW_SENDER8	N/A
15.051	RECEIVER	SLOW_SENDER6
15.925	SLOW_SENDER1	N/A
16.702	RECEIVER	SLOW_SENDER1
17.502	RECEIVER	SLOW_SENDER2
18.757	RECEIVER	SLOW_SENDER7
19.135	SLOW_SENDER1	N/A
19.882	RECEIVER	SLOW_SENDER1
19.915	SLOW_SENDER2	N/A
21.258	RECEIVER	SLOW_SENDER2
21.268	SLOW_SENDER3	N/A
22.041	RECEIVER	SLOW_SENDER3
22.817	RECEIVER	SLOW_SENDER8
23.488	RECEIVER	SLOW_SENDER4
24.620	RECEIVER	SLOW_SENDER9
24.779	FAST_SENDER	N/A
25.566	RECEIVER	FAST_SENDER
26.147	SLOW_SENDER5	N/A
27.781	SLOW_SENDER7	N/A
27.987	FAST_SENDER	N/A
28.263	SLOW_SENDER8	N/A
28.508	RECEIVER	SLOW_SENDER7
28.910	SLOW_SENDER4	N/A
28.932	SLOW_SENDER6	N/A
29.687	RECEIVER	SLOW_SENDER4
30.036	SLOW_SENDER9	N/A
30.490	RECEIVER	SLOW_SENDER8
31.322	RECEIVER	SLOW_SENDER6
33.703	RECEIVER	FAST_SENDER
34.208	SLOW_SENDER2	N/A
34.467	SLOW_SENDER1	N/A
34.994	RECEIVER	SLOW_SENDER2
35.184	SLOW_SENDER3	N/A
35.966	RECEIVER	SLOW_SENDER3
36.147	FAST_SENDER	N/A
36.914	RECEIVER	FAST_SENDER
37.095	SLOW_SENDER4	N/A
37.802	RECEIVER	SLOW_SENDER9
37.940	SLOW_SENDER8	N/A
38.695	RECEIVER	SLOW_SENDER8
38.730	SLOW_SENDER6	N/A
39.345	FAST_SENDER	N/A
39.788	RECEIVER	SLOW_SENDER4
39.841	SLOW_SENDER7	N/A
40.603	RECEIVER	SLOW_SENDER7
41.821	RECEIVER	SLOW_SENDER1
42.399	SLOW_SENDER2	N/A
42.842	SLOW_SENDER5	N/A
42.956	RECEIVER	FAST_SENDER
43.398	SLOW_SENDER3	N/A
44.155	RECEIVER	SLOW_SENDER5
45.080	RECEIVER	SLOW_SENDER6
45.231	SLOW_SENDER9	N/A
45.376	FAST_SENDER	N/A
45.959	RECEIVER	SLOW_SENDER9
46.108	SLOW_SENDER8	N/A
46.905	RECEIVER	SLOW_SENDER8
47.236	SLOW_SENDER4	N/A
47.833	RECEIVER	SLOW_SENDER2
48.037	SLOW_SENDER7	N/A
48.727	RECEIVER	SLOW_SENDER3
49.540	RECEIVER	SLOW_SENDER4
50.589	RECEIVER	FAST_SENDER
51.559	SLOW_SENDER5	N/A
51.641	RECEIVER	SLOW_SENDER7
52.275	RECEIVER	SLOW_SENDER5
52.497	SLOW_SENDER6	N/A
52.989	FAST_SENDER	N/A
53.287	RECEIVER	SLOW_SENDER6
55.238	SLOW_SENDER2	N/A
55.260	RECEIVER	FAST_SENDER
55.998	RECEIVER	SLOW_SENDER2
57.660	FAST_SENDER	N/A
58.380	RECEIVER	FAST_SENDER
59.691	SLOW_SENDER5	N/A
60.446	RECEIVER	SLOW_SENDER5
60.669	SLOW_SENDER8	N/A
60.815	FAST_SENDER	N/A
61.421	RECEIVER	SLOW_SENDER8
62.149	RECEIVER	FAST_SENDER
63.439	SLOW_SENDER2	N/A
64.210	RECEIVER	SLOW_SENDER2
64.576	FAST_SENDER	N/A
65.292	RECEIVER	FAST_SENDER
67.694	FAST_SENDER	N/A
68.478	RECEIVER	FAST_SENDER
68.867	SLOW_SENDER8	N/A
69.613	RECEIVER	SLOW_SENDER8
70.926	FAST_SENDER	N/A
71.665	RECEIVER	FAST_SENDER
74.076	FAST_SENDER	N/A
74.830	RECEIVER	FAST_SENDER
77.039	SLOW_SENDER8	N/A
77.238	FAST_SENDER	N/A
77.834	RECEIVER	SLOW_SENDER8
83.088	RECEIVER	FAST_SENDER
85.490	FAST_SENDER	N/A
86.270	RECEIVER	FAST_SENDER
88.685	FAST_SENDER	N/A
89.445	RECEIVER	FAST_SENDER
91.882	FAST_SENDER	N/A
92.652	RECEIVER	FAST_SENDER
95.058	FAST_SENDER	N/A
95.814	RECEIVER	FAST_SENDER
98.246	FAST_SENDER	N/A
98.987	RECEIVER	FAST_SENDER
101.404	FAST_SENDER	N/A
102.197	RECEIVER	FAST_SENDER
104.632	FAST_SENDER	N/A
112.383	FAST_SENDER	N/A
120.187	FAST_SENDER	N/A
127.554	FAST_SENDER	N/A
135.730	FAST_SENDER	N/A
142.925	FAST_SENDER	N/A
150.471	FAST_SENDER	N/A
158.147	FAST_SENDER	N/A
165.326	FAST_SENDER	N/A
173.112	FAST_SENDER	N/A
181.014	FAST_SENDER	N/A
188.394	FAST_SENDER	N/A
195.995	FAST_SENDER	N/A
203.728	FAST_SENDER	N/A
205.470	SLOW_SENDER1	N/A
209.400	SLOW_SENDER9	N/A
212.077	FAST_SENDER	N/A
212.410	SLOW_SENDER3	N/A
215.370	SLOW_SENDER7	N/A
216.060	SLOW_SENDER4	N/A
216.750	SLOW_SENDER6	N/A
216.823	SLOW_SENDER1	N/A
220.049	SLOW_SENDER9	N/A
221.903	FAST_SENDER	N/A
223.525	SLOW_SENDER3	N/A
223.990	SLOW_SENDER5	N/A
227.556	SLOW_SENDER4	N/A
227.660	SLOW_SENDER2	N/A
228.812	SLOW_SENDER7	N/A
229.190	SLOW_SENDER6	N/A
233.026	SLOW_SENDER1	N/A
233.170	FAST_SENDER	N/A
233.792	SLOW_SENDER9	N/A
236.312	SLOW_SENDER5	N/A
236.979	SLOW_SENDER3	N/A
241.370	SLOW_SENDER8	N/A
241.485	SLOW_SENDER4	N/A
242.266	SLOW_SENDER6	N/A
242.587	SLOW_SENDER7	N/A
242.843	FAST_SENDER	N/A
243.628	SLOW_SENDER2	N/A
249.942	SLOW_SENDER5	N/A
251.528	FAST_SENDER	N/A
253.021	SLOW_SENDER8	N/A
259.642	FAST_SENDER	N/A
267.315	FAST_SENDER	N/A
267.331	SLOW_SENDER8	N/A
268.106	RECEIVER	FAST_SENDER
270.528	FAST_SENDER	N/A
271.285	RECEIVER	FAST_SENDER
273.687	FAST_SENDER	N/A
274.456	RECEIVER	FAST_SENDER
276.864	FAST_SENDER	N/A
277.647	RECEIVER	FAST_SENDER
280.089	FAST_SENDER	N/A
280.865	RECEIVER	FAST_SENDER
283.297	FAST_SENDER	N/A
284.062	RECEIVER	FAST_SENDER
286.500	FAST_SENDER	N/A
287.228	RECEIVER	FAST_SENDER
289.638	FAST_SENDER	N/A
290.407	RECEIVER	FAST_SENDER
292.814	FAST_SENDER	N/A
293.593	RECEIVER	FAST_SENDER
296.039	FAST_SENDER	N/A
296.747	RECEIVER	FAST_SENDER
299.150	FAST_SENDER	N/A
299.944	RECEIVER	FAST_SENDER
302.385	FAST_SENDER	N/A
303.125	RECEIVER	FAST_SENDER
305.558	FAST_SENDER	N/A
306.313	RECEIVER	FAST_SENDER
308.724	FAST_SENDER	N/A
309.451	RECEIVER	FAST_SENDER
311.878	FAST_SENDER	N/A
312.590	RECEIVER	FAST_SENDER
315.018	FAST_SENDER	N/A
315.783	RECEIVER	FAST_SENDER
318.232	FAST_SENDER	N/A
319.016	RECEIVER	FAST_SENDER
321.443	FAST_SENDER	N/A
322.215	RECEIVER	FAST_SENDER
324.630	FAST_SENDER	N/A
325.435	RECEIVER	FAST_SENDER
327.873	FAST_SENDER	N/A
328.625	RECEIVER	FAST_SENDER
331.050	FAST_SENDER	N/A
331.856	RECEIVER	FAST_SENDER
334.300	FAST_SENDER	N/A
336.869	RECEIVER	FAST_SENDER
339.295	FAST_SENDER	N/A
340.048	RECEIVER	FAST_SENDER
342.454	FAST_SENDER	N/A
343.176	RECEIVER	FAST_SENDER
345.601	FAST_SENDER	N/A
346.351	RECEIVER	FAST_SENDER
350.173	FAST_SENDER	N/A
350.934	RECEIVER	FAST_SENDER
353.346	FAST_SENDER	N/A
354.077	RECEIVER	FAST_SENDER
356.483	FAST_SENDER	N/A
357.236	RECEIVER	FAST_SENDER
359.647	FAST_SENDER	N/A
360.381	RECEIVER	FAST_SENDER
362.794	FAST_SENDER	N/A
363.614	RECEIVER	FAST_SENDER
366.037	FAST_SENDER	N/A
366.811	RECEIVER	FAST_SENDER
369.261	FAST_SENDER	N/A
370.028	RECEIVER	FAST_SENDER
372.449	FAST_SENDER	N/A
373.214	RECEIVER	FAST_SENDER
375.625	FAST_SENDER	N/A
376.413	RECEIVER	FAST_SENDER
378.823	FAST_SENDER	N/A
379.573	RECEIVER	FAST_SENDER
381.978	FAST_SENDER	N/A
382.744	RECEIVER	FAST_SENDER
385.188	FAST_SENDER	N/A
385.951	RECEIVER	FAST_SENDER
388.368	FAST_SENDER	N/A
389.126	RECEIVER	FAST_SENDER
391.566	FAST_SENDER	N/A
392.379	RECEIVER	FAST_SENDER
394.803	FAST_SENDER	N/A
395.579	RECEIVER	FAST_SENDER
397.993	FAST_SENDER	N/A
398.730	SLOW_SENDER1	N/A
398.761	RECEIVER	FAST_SENDER
399.489	RECEIVER	SLOW_SENDER1
401.179	FAST_SENDER	N/A
401.760	SLOW_SENDER3	N/A
401.921	RECEIVER	FAST_SENDER
401.926	SLOW_SENDER1	N/A
402.050	SLOW_SENDER9	N/A
402.695	RECEIVER	SLOW_SENDER1
403.998	RECEIVER	SLOW_SENDER3
404.345	FAST_SENDER	N/A
404.703	RECEIVER	SLOW_SENDER9
405.123	SLOW_SENDER1	N/A
405.867	RECEIVER	SLOW_SENDER1
406.417	SLOW_SENDER3	N/A
406.672	RECEIVER	FAST_SENDER
406.690	SLOW_SENDER4	N/A
407.030	SLOW_SENDER6	N/A
407.450	RECEIVER	SLOW_SENDER4
407.950	SLOW_SENDER7	N/A
410.362	RECEIVER	SLOW_SENDER3
411.295	SLOW_SENDER1	N/A
412.593	RECEIVER	SLOW_SENDER6
413.150	SLOW_SENDER2	N/A
413.785	RECEIVER	SLOW_SENDER7
413.849	SLOW_SENDER9	N/A
414.424	RECEIVER	SLOW_SENDER2
414.463	FAST_SENDER	N/A
415.198	RECEIVER	SLOW_SENDER1
415.430	SLOW_SENDER5	N/A
416.189	RECEIVER	SLOW_SENDER5
416.854	SLOW_SENDER2	N/A
416.879	SLOW_SENDER4	N/A
417.627	RECEIVER	FAST_SENDER
417.788	SLOW_SENDER3	N/A
417.995	SLOW_SENDER6	N/A
418.397	RECEIVER	SLOW_SENDER9
419.077	RECEIVER	SLOW_SENDER3
419.192	SLOW_SENDER7	N/A
420.031	FAST_SENDER	N/A
422.642	SLOW_SENDER1	N/A
426.523	SLOW_SENDER3	N/A
427.413	SLOW_SENDER5	N/A
428.593	FAST_SENDER	N/A
428.746	SLOW_SENDER9	N/A
432.250	SLOW_SENDER8	N/A
432.260	SLOW_SENDER4	N/A
433.229	SLOW_SENDER2	N/A
434.147	SLOW_SENDER6	N/A
434.289	SLOW_SENDER7	N/A
438.591	FAST_SENDER	N/A
441.255	SLOW_SENDER5	N/A
444.267	SLOW_SENDER8	N/A
446.243	FAST_SENDER	N/A
453.629	FAST_SENDER	N/A
456.358	SLOW_SENDER8	N/A
461.084	FAST_SENDER	N/A
468.548	FAST_SENDER	N/A
476.600	FAST_SENDER	N/A
484.342	FAST_SENDER	N/A
492.435	FAST_SENDER	N/A
500.234	FAST_SENDER	N/A
507.245	FAST_SENDER	N/A
514.864	FAST_SENDER	N/A
522.387	FAST_SENDER	N/A
529.959	FAST_SENDER	N/A
537.683	FAST_SENDER	N/A
545.028	FAST_SENDER	N/A
552.614	FAST_SENDER	N/A
560.307	FAST_SENDER	N/A
568.246	FAST_SENDER	N/A
576.040	FAST_SENDER	N/A
583.614	FAST_SENDER	N/A
584.378	RECEIVER	FAST_SENDER
586.778	FAST_SENDER	N/A
587.556	RECEIVER	FAST_SENDER
590.001	FAST_SENDER	N/A
592.141	RECEIVER	FAST_SENDER
594.310	SLOW_SENDER1	N/A
594.584	FAST_SENDER	N/A
595.070	RECEIVER	SLOW_SENDER1
595.840	SLOW_SENDER9	N/A
596.644	RECEIVER	SLOW_SENDER9
597.515	SLOW_SENDER1	N/A
598.301	RECEIVER	SLOW_SENDER1
598.600	SLOW_SENDER6	N/A
599.051	RECEIVER	FAST_SENDER
599.058	SLOW_SENDER9	N/A
599.740	SLOW_SENDER3	N/A
599.873	RECEIVER	SLOW_SENDER9
600.736	SLOW_SENDER1	N/A
600.860	SLOW_SENDER4	N/A
601.285	RECEIVER	SLOW_SENDER6
601.496	FAST_SENDER	N/A
601.520	SLOW_SENDER7	N/A
602.173	RECEIVER	SLOW_SENDER4
602.296	SLOW_SENDER9	N/A
602.460	SLOW_SENDER2	N/A
603.062	RECEIVER	SLOW_SENDER9
603.729	SLOW_SENDER6	N/A
603.840	RECEIVER	SLOW_SENDER1
604.619	SLOW_SENDER4	N/A
605.030	RECEIVER	FAST_SENDER
605.960	RECEIVER	SLOW_SENDER3
606.400	SLOW_SENDER5	N/A
606.797	RECEIVER	SLOW_SENDER2
607.515	RECEIVER	SLOW_SENDER7
609.257	SLOW_SENDER1	N/A
610.412	RECEIVER	SLOW_SENDER5
611.363	SLOW_SENDER3	N/A
611.467	RECEIVER	SLOW_SENDER6
611.669	FAST_SENDER	N/A
612.680	RECEIVER	SLOW_SENDER3
612.815	SLOW_SENDER5	N/A
613.559	RECEIVER	SLOW_SENDER5
615.502	RECEIVER	SLOW_SENDER1
616.237	RECEIVER	FAST_SENDER
616.704	SLOW_SENDER7	N/A
617.357	SLOW_SENDER2	N/A
617.481	RECEIVER	SLOW_SENDER7
618.417	SLOW_SENDER9	N/A
618.676	FAST_SENDER	N/A
618.871	SLOW_SENDER6	N/A
618.995	SLOW_SENDER5	N/A
619.185	RECEIVER	SLOW_SENDER9
619.872	RECEIVER	SLOW_SENDER2
620.505	SLOW_SENDER4	N/A
620.760	SLOW_SENDER8	N/A
621.165	RECEIVER	SLOW_SENDER6
621.989	RECEIVER	SLOW_SENDER5
622.052	SLOW_SENDER3	N/A
622.839	RECEIVER	SLOW_SENDER3
622.916	SLOW_SENDER1	N/A
623.675	RECEIVER	SLOW_SENDER1
624.636	RECEIVER	SLOW_SENDER4
624.912	SLOW_SENDER7	N/A
626.237	RECEIVER	SLOW_SENDER7
627.286	SLOW_SENDER2	N/A
628.065	RECEIVER	SLOW_SENDER2
628.566	SLOW_SENDER6	N/A
628.833	FAST_SENDER	N/A
629.080	RECEIVER	SLOW_SENDER8
631.094	SLOW_SENDER1	N/A
632.079	SLOW_SENDER4	N/A
632.794	SLOW_SENDER5	N/A
633.657	SLOW_SENDER7	N/A
634.422	SLOW_SENDER3	N/A
634.498	SLOW_SENDER8	N/A
635.489	SLOW_SENDER2	N/A
638.200	FAST_SENDER	N/A
646.215	FAST_SENDER	N/A
649.069	SLOW_SENDER8	N/A
653.896	FAST_SENDER	N/A
661.409	FAST_SENDER	N/A
668.839	FAST_SENDER	N/A
676.026	FAST_SENDER	N/A
684.005	FAST_SENDER	N/A
691.803	FAST_SENDER	N/A
698.978	FAST_SENDER	N/A
706.282	FAST_SENDER	N/A
713.676	FAST_SENDER	N/A
721.402	FAST_SENDER	N/A
729.231	FAST_SENDER	N/A
737.258	FAST_SENDER	N/A
744.812	FAST_SENDER	N/A
752.220	FAST_SENDER	N/A
759.968	FAST_SENDER	N/A
767.795	FAST_SENDER	N/A
775.791	FAST_SENDER	N/A
783.153	FAST_SENDER	N/A
788.820	SLOW_SENDER9	N/A
790.736	FAST_SENDER	N/A
793.104	RECEIVER	FAST_SENDER
793.740	SLOW_SENDER6	N/A
794.480	RECEIVER	SLOW_SENDER6
795.521	FAST_SENDER	N/A
796.328	RECEIVER	FAST_SENDER
796.920	SLOW_SENDER6	N/A
797.679	RECEIVER	SLOW_SENDER6
797.690	SLOW_SENDER1	N/A
797.730	SLOW_SENDER4	N/A
798.436	RECEIVER	SLOW_SENDER1
798.730	FAST_SENDER	N/A
799.500	RECEIVER	FAST_SENDER
799.824	SLOW_SENDER9	N/A
799.910	SLOW_SENDER3	N/A
800.090	SLOW_SENDER5	N/A
800.106	SLOW_SENDER6	N/A
800.588	RECEIVER	SLOW_SENDER9
800.862	SLOW_SENDER1	N/A
801.667	RECEIVER	SLOW_SENDER1
801.945	FAST_SENDER	N/A
802.860	SLOW_SENDER7	N/A
803.770	RECEIVER	FAST_SENDER
804.073	SLOW_SENDER1	N/A
804.280	SLOW_SENDER2	N/A
805.046	RECEIVER	SLOW_SENDER2
806.086	RECEIVER	SLOW_SENDER4
806.182	FAST_SENDER	N/A
806.928	RECEIVER	SLOW_SENDER7
807.744	RECEIVER	SLOW_SENDER6
808.514	RECEIVER	SLOW_SENDER3
809.414	RECEIVER	SLOW_SENDER1
810.037	SLOW_SENDER9	N/A
811.001	RECEIVER	FAST_SENDER
812.204	RECEIVER	SLOW_SENDER9
812.354	SLOW_SENDER7	N/A
813.486	SLOW_SENDER4	N/A
813.650	SLOW_SENDER8	N/A
813.787	SLOW_SENDER3	N/A
814.209	RECEIVER	SLOW_SENDER4
814.220	SLOW_SENDER5	N/A
814.994	RECEIVER	SLOW_SENDER5
815.716	FAST_SENDER	N/A
816.850	SLOW_SENDER1	N/A
817.150	RECEIVER	SLOW_SENDER7
817.711	SLOW_SENDER6	N/A
817.819	RECEIVER	SLOW_SENDER3
818.983	RECEIVER	SLOW_SENDER8
819.605	SLOW_SENDER9	N/A
820.131	RECEIVER	SLOW_SENDER1
821.142	SLOW_SENDER2	N/A
821.239	RECEIVER	SLOW_SENDER6
821.882	RECEIVER	SLOW_SENDER2
822.413	SLOW_SENDER5	N/A
823.344	SLOW_SENDER4	N/A
824.279	RECEIVER	SLOW_SENDER5
824.418	SLOW_SENDER8	N/A
824.561	SLOW_SENDER7	N/A
825.116	FAST_SENDER	N/A
825.181	RECEIVER	SLOW_SENDER8
825.247	SLOW_SENDER3	N/A
825.885	RECEIVER	SLOW_SENDER7
828.643	SLOW_SENDER6	N/A
829.313	SLOW_SENDER2	N/A
831.072	SLOW_SENDER1	N/A
832.631	SLOW_SENDER8	N/A
833.329	SLOW_SENDER7	N/A
835.106	FAST_SENDER	N/A
843.634	FAST_SENDER	N/A
850.904	FAST_SENDER	N/A
858.641	FAST_SENDER	N/A
866.273	FAST_SENDER	N/A
873.802	FAST_SENDER	N/A
881.136	FAST_SENDER	N/A
889.015	FAST_SENDER	N/A
896.237	FAST_SENDER	N/A
903.779	FAST_SENDER	N/A
911.636	FAST_SENDER	N/A
919.148	FAST_SENDER	N/A
926.800	FAST_SENDER	N/A
934.820	FAST_SENDER	N/A
942.086	FAST_SENDER	N/A
949.826	FAST_SENDER	N/A
958.076	FAST_SENDER	N/A
965.812	FAST_SENDER	N/A
973.456	FAST_SENDER	N/A
981.319	FAST_SENDER	N/A
986.790	SLOW_SENDER9	N/A
988.970	FAST_SENDER	N/A
989.727	RECEIVER	FAST_SENDER
990.512	RECEIVER	SLOW_SENDER9
992.158	FAST_SENDER	N/A
992.929	RECEIVER	FAST_SENDER
993.150	SLOW_SENDER6	N/A
993.370	SLOW_SENDER4	N/A
993.922	RECEIVER	SLOW_SENDER6
994.685	RECEIVER	SLOW_SENDER4
995.354	FAST_SENDER	N/A
995.360	SLOW_SENDER1	N/A
995.380	SLOW_SENDER3	N/A
995.570	SLOW_SENDER5	N/A
995.936	SLOW_SENDER9	N/A
996.292	RECEIVER	SLOW_SENDER5
996.334	SLOW_SENDER6	N/A
997.076	RECEIVER	SLOW_SENDER6
997.096	SLOW_SENDER4	N/A
997.807	RECEIVER	SLOW_SENDER3
998.855	RECEIVER	SLOW_SENDER9
999.868	RECEIVER	FAST_SENDER
999.910	SLOW_SENDER2	N/A
999.920	SLOW_SENDER7	N/A
1000.217	SLOW_SENDER3	N/A
1000.688	RECEIVER	SLOW_SENDER2
1001.412	RECEIVER	SLOW_SENDER4
1002.000	SLOW_SENDER8	N/A
1002.267	FAST_SENDER	N/A
1002.562	RECEIVER	SLOW_SENDER1
1003.088	SLOW_SENDER2	N/A
1003.300	RECEIVER	SLOW_SENDER8
1004.126	RECEIVER	SLOW_SENDER3
1004.285	SLOW_SENDER9	N/A
1004.982	RECEIVER	FAST_SENDER
1005.713	SLOW_SENDER8	N/A
1006.151	RECEIVER	SLOW_SENDER9
1006.847	SLOW_SENDER4	N/A
1007.031	RECEIVER	SLOW_SENDER7
1007.931	SLOW_SENDER1	N/A
1008.148	RECEIVER	SLOW_SENDER4
1009.201	RECEIVER	SLOW_SENDER1
1009.575	SLOW_SENDER3	N/A
1009.919	SLOW_SENDER5	N/A
1010.578	SLOW_SENDER6	N/A
1011.116	FAST_SENDER	N/A
1011.350	RECEIVER	SLOW_SENDER6
1012.431	RECEIVER	SLOW_SENDER5
1012.461	SLOW_SENDER7	N/A
1013.231	RECEIVER	SLOW_SENDER7
1013.561	SLOW_SENDER9	N/A
1014.372	RECEIVER	SLOW_SENDER9
1015.805	RECEIVER	FAST_SENDER
1015.979	SLOW_SENDER2	N/A
1016.619	SLOW_SENDER1	N/A
1017.321	RECEIVER	SLOW_SENDER3
1017.787	SLOW_SENDER4	N/A
1018.238	FAST_SENDER	N/A
1018.261	RECEIVER	SLOW_SENDER2
1018.754	SLOW_SENDER6	N/A
1019.006	RECEIVER	FAST_SENDER
1019.768	RECEIVER	SLOW_SENDER1
1019.869	SLOW_SENDER5	N/A
1020.051	SLOW_SENDER8	N/A
1020.622	RECEIVER	SLOW_SENDER5
1023.467	RECEIVER	SLOW_SENDER6
1023.845	FAST_SENDER	N/A
1023.943	SLOW_SENDER9	N/A
1024.423	SLOW_SENDER3	N/A
1025.668	SLOW_SENDER2	N/A
1029.675	SLOW_SENDER5	N/A
1029.813	SLOW_SENDER7	N/A
1030.907	SLOW_SENDER6	N/A
1033.329	FAST_SENDER	N/A
1040.863	FAST_SENDER	N/A
1048.501	FAST_SENDER	N/A
1056.091	FAST_SENDER	N/A
1063.915	FAST_SENDER	N/A
1071.666	FAST_SENDER	N/A
1078.834	FAST_SENDER	N/A
1086.209	FAST_SENDER	N/A
1093.755	FAST_SENDER	N/A
1101.261	FAST_SENDER	N/A
1109.229	FAST_SENDER	N/A
1116.909	FAST_SENDER	N/A
1124.296	FAST_SENDER	N/A
1131.330	FAST_SENDER	N/A
1138.798	FAST_SENDER	N/A
1146.481	FAST_SENDER	N/A
1154.391	FAST_SENDER	N/A
1161.621	FAST_SENDER	N/A
1168.895	FAST_SENDER	N/A
1176.555	FAST_SENDER	N/A
1184.046	FAST_SENDER	N/A
1186.307	RECEIVER	FAST_SENDER
1188.750	FAST_SENDER	N/A
1189.498	RECEIVER	FAST_SENDER
1190.090	SLOW_SENDER1	N/A
1190.120	SLOW_SENDER8	N/A
1190.160	SLOW_SENDER3	N/A
1190.500	SLOW_SENDER4	N/A
1190.852	RECEIVER	SLOW_SENDER1
1191.943	FAST_SENDER	N/A
1192.000	SLOW_SENDER9	N/A
1192.026	RECEIVER	SLOW_SENDER3
1192.990	RECEIVER	SLOW_SENDER4
1194.429	SLOW_SENDER3	N/A
1194.930	SLOW_SENDER2	N/A
1195.250	SLOW_SENDER7	N/A
1195.600	SLOW_SENDER5	N/A
1195.650	SLOW_SENDER6	N/A
1196.225	RECEIVER	SLOW_SENDER2
1197.865	RECEIVER	SLOW_SENDER7
1198.626	SLOW_SENDER2	N/A
1198.704	RECEIVER	SLOW_SENDER9
1199.483	RECEIVER	FAST_SENDER
1200.292	SLOW_SENDER7	N/A
1200.442	RECEIVER	SLOW_SENDER2
1201.619	RECEIVER	SLOW_SENDER6
1201.845	FAST_SENDER	N/A
1202.366	SLOW_SENDER8	N/A
1202.420	SLOW_SENDER1	N/A
1202.629	RECEIVER	FAST_SENDER
1203.281	SLOW_SENDER4	N/A
1203.365	RECEIVER	SLOW_SENDER7
1204.075	RECEIVER	SLOW_SENDER4
1204.109	SLOW_SENDER9	N/A
1204.853	RECEIVER	SLOW_SENDER3
1205.845	SLOW_SENDER2	N/A
1207.065	SLOW_SENDER6	N/A
1207.590	RECEIVER	SLOW_SENDER1
1208.118	SLOW_SENDER5	N/A
1208.348	RECEIVER	SLOW_SENDER6
1208.419	FAST_SENDER	N/A
1209.181	RECEIVER	FAST_SENDER
1210.092	RECEIVER	SLOW_SENDER9
1211.485	RECEIVER	SLOW_SENDER2
1211.617	FAST_SENDER	N/A
1212.090	SLOW_SENDER3	N/A
1213.386	RECEIVER	SLOW_SENDER3
1213.798	SLOW_SENDER6	N/A
1214.351	SLOW_SENDER7	N/A
1214.393	RECEIVER	SLOW_SENDER5
1215.062	RECEIVER	FAST_SENDER
1216.209	RECEIVER	SLOW_SENDER7
1217.481	RECEIVER	SLOW_SENDER6
1217.497	FAST_SENDER	N/A
1217.706	SLOW_SENDER8	N/A
1218.265	RECEIVER	FAST_SENDER
1218.929	SLOW_SENDER2	N/A
1219.140	SLOW_SENDER1	N/A
1219.668	SLOW_SENDER4	N/A
1219.670	RECEIVER	SLOW_SENDER2
1220.408	RECEIVER	SLOW_SENDER4
1220.691	FAST_SENDER	N/A
1220.818	SLOW_SENDER3	N/A
1221.328	SLOW_SENDER9	N/A
1221.407	RECEIVER	FAST_SENDER
1221.827	SLOW_SENDER5	N/A
1222.068	RECEIVER	SLOW_SENDER9
1223.615	SLOW_SENDER7	N/A
1224.359	RECEIVER	SLOW_SENDER7
1224.894	SLOW_SENDER6	N/A
1225.284	RECEIVER	SLOW_SENDER3
1225.560	FAST_SENDER	N/A
1227.075	SLOW_SENDER2	N/A
1227.816	SLOW_SENDER4	N/A
1229.518	SLOW_SENDER9	N/A
1231.783	SLOW_SENDER7	N/A
1235.193	FAST_SENDER	N/A
1242.934	FAST_SENDER	N/A
1250.649	FAST_SENDER	N/A
1258.106	FAST_SENDER	N/A
1265.716	FAST_SENDER	N/A
1273.649	FAST_SENDER	N/A
1281.400	FAST_SENDER	N/A
1288.370	FAST_SENDER	N/A
1296.146	FAST_SENDER	N/A
1304.132	FAST_SENDER	N/A
1311.790	FAST_SENDER	N/A
1319.422	FAST_SENDER	N/A
1326.975	FAST_SENDER	N/A
1334.382	FAST_SENDER	N/A
1341.794	FAST_SENDER	N/A
1348.963	FAST_SENDER	N/A
1356.562	FAST_SENDER	N/A
1363.591	FAST_SENDER	N/A
1371.296	FAST_SENDER	N/A
1379.030	FAST_SENDER	N/A
1383.290	SLOW_SENDER8	N/A
1386.240	SLOW_SENDER1	N/A
1386.792	FAST_SENDER	N/A
1387.740	SLOW_SENDER5	N/A
1388.203	RECEIVER	SLOW_SENDER8
1389.085	RECEIVER	FAST_SENDER
1390.642	RECEIVER	SLOW_SENDER1
1390.650	SLOW_SENDER3	N/A
1391.487	FAST_SENDER	N/A
1391.920	SLOW_SENDER4	N/A
1392.920	SLOW_SENDER6	N/A
1393.264	RECEIVER	SLOW_SENDER3
1393.620	SLOW_SENDER8	N/A
1394.355	RECEIVER	SLOW_SENDER8
1395.690	SLOW_SENDER2	N/A
1395.782	RECEIVER	SLOW_SENDER6
1396.440	RECEIVER	SLOW_SENDER2
1396.760	SLOW_SENDER9	N/A
1397.328	SLOW_SENDER1	N/A
1397.417	RECEIVER	FAST_SENDER
1398.030	SLOW_SENDER7	N/A
1398.785	RECEIVER	SLOW_SENDER7
1399.826	FAST_SENDER	N/A
1400.087	SLOW_SENDER5	N/A
1401.691	RECEIVER	FAST_SENDER
1402.295	SLOW_SENDER3	N/A
1402.618	RECEIVER	SLOW_SENDER9
1402.903	SLOW_SENDER7	N/A
1403.475	RECEIVER	SLOW_SENDER5
1404.193	RECEIVER	SLOW_SENDER7
1405.010	RECEIVER	SLOW_SENDER3
1405.097	SLOW_SENDER6	N/A
1405.850	RECEIVER	SLOW_SENDER6
1408.494	SLOW_SENDER4	N/A
1409.637	SLOW_SENDER7	N/A
1410.210	FAST_SENDER	N/A
1410.414	RECEIVER	SLOW_SENDER7
1410.918	SLOW_SENDER5	N/A
1411.117	SLOW_SENDER8	N/A
1411.660	RECEIVER	SLOW_SENDER5
1411.862	SLOW_SENDER2	N/A
1412.432	SLOW_SENDER3	N/A
1412.580	RECEIVER	SLOW_SENDER4
1412.984	SLOW_SENDER1	N/A
1413.272	SLOW_SENDER6	N/A
1413.765	RECEIVER	SLOW_SENDER3
1414.133	SLOW_SENDER9	N/A
1414.746	RECEIVER	FAST_SENDER
1416.542	RECEIVER	SLOW_SENDER9
1417.275	RECEIVER	SLOW_SENDER2
1419.068	SLOW_SENDER5	N/A
1419.806	FAST_SENDER	N/A
1419.833	RECEIVER	SLOW_SENDER5
1422.176	SLOW_SENDER4	N/A
1423.263	SLOW_SENDER7	N/A
1424.708	SLOW_SENDER2	N/A
1425.777	SLOW_SENDER9	N/A
1427.387	FAST_SENDER	N/A
1427.548	SLOW_SENDER6	N/A
1428.764	SLOW_SENDER5	N/A
1435.107	FAST_SENDER	N/A
1442.673	FAST_SENDER	N/A
1450.208	FAST_SENDER	N/A
1457.643	FAST_SENDER	N/A
1465.756	FAST_SENDER	N/A
1473.056	FAST_SENDER	N/A
1480.726	FAST_SENDER	N/A
1487.880	FAST_SENDER	N/A
1495.378	FAST_SENDER	N/A
1503.079	FAST_SENDER	N/A
1510.234	FAST_SENDER	N/A
1518.068	FAST_SENDER	N/A
1525.424	FAST_SENDER	N/A
1533.004	FAST_SENDER	N/A
1540.358	FAST_SENDER	N/A
1547.803	FAST_SENDER	N/A
1555.406	FAST_SENDER	N/A
1563.074	FAST_SENDER	N/A
1570.360	FAST_SENDER	N/A
1577.710	SLOW_SENDER8	N/A
1578.100	FAST_SENDER	N/A
1579.160	SLOW_SENDER1	N/A
1582.570	SLOW_SENDER3	N/A
1585.054	RECEIVER	SLOW_SENDER1
1586.530	SLOW_SENDER4	N/A
1586.951	FAST_SENDER	N/A
1587.275	RECEIVER	SLOW_SENDER4
1588.970	SLOW_SENDER8	N/A
1589.701	RECEIVER	SLOW_SENDER8
1590.480	SLOW_SENDER1	N/A
1590.730	SLOW_SENDER2	N/A
1591.251	RECEIVER	SLOW_SENDER1
1591.590	SLOW_SENDER7	N/A
1591.790	SLOW_SENDER6	N/A
1592.057	RECEIVER	SLOW_SENDER2
1593.105	RECEIVER	SLOW_SENDER6
1593.540	SLOW_SENDER9	N/A
1593.959	RECEIVER	SLOW_SENDER7
1594.463	SLOW_SENDER2	N/A
1594.780	SLOW_SENDER5	N/A
1594.820	RECEIVER	FAST_SENDER
1595.511	RECEIVER	SLOW_SENDER5
1595.535	SLOW_SENDER6	N/A
1596.273	RECEIVER	SLOW_SENDER6
1596.380	SLOW_SENDER7	N/A
1597.005	RECEIVER	SLOW_SENDER9
1597.147	FAST_SENDER	N/A
1597.206	SLOW_SENDER3	N/A
1597.688	RECEIVER	SLOW_SENDER7
1598.517	RECEIVER	SLOW_SENDER3
1598.713	SLOW_SENDER6	N/A
1599.307	SLOW_SENDER4	N/A
1600.594	RECEIVER	SLOW_SENDER4
1601.376	RECEIVER	SLOW_SENDER6
1603.213	SLOW_SENDER8	N/A
1604.515	RECEIVER	SLOW_SENDER8
1605.923	SLOW_SENDER3	N/A
1606.361	SLOW_SENDER1	N/A
1606.670	RECEIVER	SLOW_SENDER3
1607.195	FAST_SENDER	N/A
1607.907	SLOW_SENDER9	N/A
1607.937	SLOW_SENDER5	N/A
1607.969	RECEIVER	FAST_SENDER
1608.022	SLOW_SENDER4	N/A
1608.689	RECEIVER	SLOW_SENDER9
1610.436	RECEIVER	SLOW_SENDER1
1610.760	SLOW_SENDER6	N/A
1610.888	SLOW_SENDER7	N/A
1611.403	RECEIVER	SLOW_SENDER4
1611.428	SLOW_SENDER2	N/A
1611.919	SLOW_SENDER8	N/A
1612.166	FAST_SENDER	N/A
1612.689	RECEIVER	SLOW_SENDER8
1613.449	RECEIVER	SLOW_SENDER7
1614.422	RECEIVER	SLOW_SENDER5
1615.202	RECEIVER	SLOW_SENDER6
1616.116	SLOW_SENDER9	N/A
1616.279	RECEIVER	SLOW_SENDER2
1617.455	RECEIVER	SLOW_SENDER9
1618.814	SLOW_SENDER4	N/A
1620.126	RECEIVER	SLOW_SENDER4
1620.138	SLOW_SENDER8	N/A
1621.570	FAST_SENDER	N/A
1621.834	SLOW_SENDER5	N/A
1622.637	SLOW_SENDER6	N/A
1623.728	SLOW_SENDER2	N/A
1624.896	SLOW_SENDER9	N/A
1627.530	SLOW_SENDER4	N/A
1631.228	FAST_SENDER	N/A
1638.987	FAST_SENDER	N/A
1646.814	FAST_SENDER	N/A
1654.161	FAST_SENDER	N/A
1661.782	FAST_SENDER	N/A
1669.606	FAST_SENDER	N/A
1676.907	FAST_SENDER	N/A
1685.049	FAST_SENDER	N/A
1692.741	FAST_SENDER	N/A
1700.174	FAST_SENDER	N/A
1707.594	FAST_SENDER	N/A
1714.854	FAST_SENDER	N/A
1722.268	FAST_SENDER	N/A
1729.759	FAST_SENDER	N/A
1737.352	FAST_SENDER	N/A
1745.149	FAST_SENDER	N/A
1752.774	FAST_SENDER	N/A
1760.305	FAST_SENDER	N/A
1768.289	FAST_SENDER	N/A
1775.460	SLOW_SENDER1	N/A
1776.107	FAST_SENDER	N/A
1776.340	SLOW_SENDER8	N/A
1777.010	SLOW_SENDER3	N/A
1779.880	SLOW_SENDER7	N/A
1784.404	RECEIVER	SLOW_SENDER3
1786.315	FAST_SENDER	N/A
1786.728	RECEIVER	SLOW_SENDER7
1787.595	SLOW_SENDER8	N/A
1788.080	SLOW_SENDER2	N/A
1788.240	SLOW_SENDER6	N/A
1788.339	RECEIVER	SLOW_SENDER8
1789.000	SLOW_SENDER5	N/A
1789.053	RECEIVER	SLOW_SENDER6
1789.745	RECEIVER	SLOW_SENDER5
1789.758	SLOW_SENDER1	N/A
1790.485	RECEIVER	SLOW_SENDER1
1791.405	RECEIVER	SLOW_SENDER2
1791.830	SLOW_SENDER3	N/A
1791.991	SLOW_SENDER7	N/A
1793.721	RECEIVER	SLOW_SENDER3
1793.854	SLOW_SENDER2	N/A
1794.960	SLOW_SENDER9	N/A
1795.020	SLOW_SENDER4	N/A
1795.735	RECEIVER	SLOW_SENDER9
1796.157	FAST_SENDER	N/A
1798.161	SLOW_SENDER9	N/A
1798.519	RECEIVER	FAST_SENDER
1799.569	RECEIVER	SLOW_SENDER2
1799.847	SLOW_SENDER1	N/A
1800.247	RECEIVER	SLOW_SENDER9
1801.053	RECEIVER	SLOW_SENDER4
1801.137	SLOW_SENDER3	N/A
1801.903	RECEIVER	SLOW_SENDER3
1801.977	SLOW_SENDER5	N/A
1802.058	SLOW_SENDER8	N/A
1802.728	SLOW_SENDER6	N/A
1802.762	RECEIVER	SLOW_SENDER5
1804.811	RECEIVER	SLOW_SENDER6
1805.678	SLOW_SENDER9	N/A
1805.711	RECEIVER	SLOW_SENDER1
1806.416	FAST_SENDER	N/A
1806.445	RECEIVER	SLOW_SENDER9
1806.494	SLOW_SENDER4	N/A
1806.977	SLOW_SENDER2	N/A
1807.387	SLOW_SENDER7	N/A
1807.787	RECEIVER	SLOW_SENDER2
1809.315	SLOW_SENDER3	N/A
1811.152	RECEIVER	SLOW_SENDER3
1811.886	SLOW_SENDER9	N/A
1812.243	SLOW_SENDER6	N/A
1812.694	RECEIVER	SLOW_SENDER9
1813.121	SLOW_SENDER1	N/A
1813.531	RECEIVER	SLOW_SENDER6
1815.374	FAST_SENDER	N/A
1815.477	RECEIVER	SLOW_SENDER4
1816.287	SLOW_SENDER5	N/A
1816.681	RECEIVER	FAST_SENDER
1817.443	SLOW_SENDER2	N/A
1818.121	SLOW_SENDER9	N/A
1818.590	SLOW_SENDER3	N/A
1818.871	RECEIVER	SLOW_SENDER9
1820.002	RECEIVER	SLOW_SENDER2
1822.927	SLOW_SENDER4	N/A
1823.680	RECEIVER	SLOW_SENDER4
1823.905	FAST_SENDER	N/A
1824.697	RECEIVER	FAST_SENDER
1824.930	SLOW_SENDER6	N/A
1825.712	RECEIVER	SLOW_SENDER6
1827.117	FAST_SENDER	N/A
1828.478	SLOW_SENDER9	N/A
1831.120	SLOW_SENDER4	N/A
1835.287	FAST_SENDER	N/A
1842.576	FAST_SENDER	N/A
1850.250	FAST_SENDER	N/A
1857.684	FAST_SENDER	N/A
1865.291	FAST_SENDER	N/A
1872.983	FAST_SENDER	N/A
1880.634	FAST_SENDER	N/A
1888.356	FAST_SENDER	N/A
1896.389	FAST_SENDER	N/A
1904.118	FAST_SENDER	N/A
1911.671	FAST_SENDER	N/A
1918.951	FAST_SENDER	N/A
1926.614	FAST_SENDER	N/A
1934.314	FAST_SENDER	N/A
1942.161	FAST_SENDER	N/A
1949.946	FAST_SENDER	N/A
1957.612	FAST_SENDER	N/A
1965.362	FAST_SENDER	N/A
1968.690	SLOW_SENDER8	N/A
1971.810	SLOW_SENDER7	N/A
1972.786	FAST_SENDER	N/A
1977.650	SLOW_SENDER1	N/A
1979.196	SLOW_SENDER8	N/A
1980.386	FAST_SENDER	N/A
1983.120	SLOW_SENDER5	N/A
1984.886	SLOW_SENDER7	N/A
1985.510	SLOW_SENDER2	N/A
1985.550	SLOW_SENDER3	N/A
1988.770	SLOW_SENDER6	N/A
1989.851	RECEIVER	SLOW_SENDER2
1990.233	FAST_SENDER	N/A
1990.502	RECEIVER	SLOW_SENDER3
1991.189	SLOW_SENDER1	N/A
1991.574	RECEIVER	SLOW_SENDER7
1991.656	SLOW_SENDER8	N/A
1992.393	RECEIVER	FAST_SENDER
1994.408	SLOW_SENDER5	N/A
1994.499	RECEIVER	SLOW_SENDER6
1994.824	FAST_SENDER	N/A
1995.172	RECEIVER	SLOW_SENDER5
1995.272	SLOW_SENDER2	N/A
1995.790	SLOW_SENDER9	N/A
1996.500	RECEIVER	SLOW_SENDER1
1996.770	SLOW_SENDER4	N/A
1997.538	RECEIVER	FAST_SENDER
1998.373	RECEIVER	SLOW_SENDER9
1998.894	SLOW_SENDER7	N/A
2000.789	SLOW_SENDER9	N/A
2000.926	SLOW_SENDER3	N/A
2001.250	SLOW_SENDER6	N/A
2001.689	RECEIVER	SLOW_SENDER3
2003.176	RECEIVER	SLOW_SENDER9
2004.316	RECEIVER	SLOW_SENDER2
2004.515	FAST_SENDER	N/A
2005.280	RECEIVER	FAST_SENDER
2006.605	SLOW_SENDER1	N/A
2007.659	SLOW_SENDER5	N/A
2008.404	RECEIVER	SLOW_SENDER5
2010.096	FAST_SENDER	N/A
2010.177	SLOW_SENDER4	N/A
2010.824	RECEIVER	FAST_SENDER
2011.632	SLOW_SENDER2	N/A
2012.410	RECEIVER	SLOW_SENDER2
2013.232	FAST_SENDER	N/A
2013.979	RECEIVER	FAST_SENDER
2014.338	SLOW_SENDER9	N/A
2014.648	SLOW_SENDER3	N/A
2015.117	RECEIVER	SLOW_SENDER9
2015.330	SLOW_SENDER6	N/A
2015.766	RECEIVER	SLOW_SENDER4
2015.836	SLOW_SENDER5	N/A
2016.600	RECEIVER	SLOW_SENDER5
2019.860	SLOW_SENDER2	N/A
2020.001	FAST_SENDER	N/A
2020.644	RECEIVER	SLOW_SENDER2
2022.548	SLOW_SENDER9	N/A
2022.772	RECEIVER	FAST_SENDER
2022.851	SLOW_SENDER4	N/A
2023.584	RECEIVER	SLOW_SENDER4
2024.776	RECEIVER	SLOW_SENDER9
2025.193	FAST_SENDER	N/A
2025.958	RECEIVER	FAST_SENDER
2028.390	FAST_SENDER	N/A
2029.117	RECEIVER	FAST_SENDER
2030.987	SLOW_SENDER4	N/A
2031.536	FAST_SENDER	N/A
2031.760	RECEIVER	SLOW_SENDER4
2032.201	SLOW_SENDER9	N/A
2039.386	FAST_SENDER	N/A
2046.279	FAST_SENDER	N/A
2053.391	FAST_SENDER	N/A
2060.877	FAST_SENDER	N/A
2068.903	FAST_SENDER	N/A
2076.474	FAST_SENDER	N/A
2084.033	FAST_SENDER	N/A
2091.522	FAST_SENDER	N/A
2099.094	FAST_SENDER	N/A
2107.021	FAST_SENDER	N/A
2114.424	FAST_SENDER	N/A
2121.788	FAST_SENDER	N/A
2128.818	FAST_SENDER	N/A
2136.312	FAST_SENDER	N/A
2144.020	FAST_SENDER	N/A
2151.522	FAST_SENDER	N/A
2156.850	SLOW_SENDER8	N/A
2159.535	FAST_SENDER	N/A
2164.460	SLOW_SENDER7	N/A
2166.614	FAST_SENDER	N/A
2170.882	SLOW_SENDER8	N/A
2173.550	SLOW_SENDER1	N/A
2175.000	FAST_SENDER	N/A
2176.021	SLOW_SENDER7	N/A
2180.320	SLOW_SENDER6	N/A
2180.870	SLOW_SENDER3	N/A
2180.960	SLOW_SENDER5	N/A
2183.049	FAST_SENDER	N/A
2183.698	SLOW_SENDER8	N/A
2184.940	SLOW_SENDER2	N/A
2187.274	SLOW_SENDER1	N/A
2188.982	SLOW_SENDER7	N/A
2192.956	SLOW_SENDER3	N/A
2193.600	FAST_SENDER	N/A
2195.160	SLOW_SENDER4	N/A
2195.404	RECEIVER	SLOW_SENDER3
2196.548	SLOW_SENDER6	N/A
2196.623	RECEIVER	FAST_SENDER
2196.773	SLOW_SENDER2	N/A
2197.352	RECEIVER	SLOW_SENDER6
2197.734	SLOW_SENDER5	N/A
2197.930	SLOW_SENDER9	N/A
2198.100	RECEIVER	SLOW_SENDER4
2199.059	FAST_SENDER	N/A
2199.110	RECEIVER	SLOW_SENDER2
2200.918	RECEIVER	FAST_SENDER
2201.359	SLOW_SENDER1	N/A
2202.650	RECEIVER	SLOW_SENDER9
2203.294	RECEIVER	SLOW_SENDER5
2203.337	FAST_SENDER	N/A
2204.056	RECEIVER	FAST_SENDER
2206.501	FAST_SENDER	N/A
2206.533	SLOW_SENDER2	N/A
2206.726	SLOW_SENDER3	N/A
2207.221	RECEIVER	FAST_SENDER
2207.449	SLOW_SENDER4	N/A
2208.060	SLOW_SENDER9	N/A
2208.226	RECEIVER	SLOW_SENDER4
2209.245	SLOW_SENDER6	N/A
2209.259	RECEIVER	SLOW_SENDER3
2209.648	FAST_SENDER	N/A
2209.994	RECEIVER	SLOW_SENDER6
2210.698	RECEIVER	SLOW_SENDER9
2210.732	SLOW_SENDER5	N/A
2211.484	RECEIVER	SLOW_SENDER5
2212.104	RECEIVER	SLOW_SENDER2
2214.862	RECEIVER	FAST_SENDER
2215.664	SLOW_SENDER4	N/A
2216.118	SLOW_SENDER9	N/A
2216.464	RECEIVER	SLOW_SENDER4
2216.951	FAST_SENDER	N/A
2217.675	RECEIVER	FAST_SENDER
2219.513	SLOW_SENDER2	N/A
2220.075	RECEIVER	SLOW_SENDER9
2220.093	FAST_SENDER	N/A
2220.865	RECEIVER	FAST_SENDER
2223.298	FAST_SENDER	N/A
2224.063	RECEIVER	FAST_SENDER
2225.805	SLOW_SENDER4	N/A
2226.487	FAST_SENDER	N/A
2226.586	RECEIVER	SLOW_SENDER4
2227.220	RECEIVER	FAST_SENDER
2227.493	SLOW_SENDER9	N/A
2228.244	RECEIVER	SLOW_SENDER9
2229.622	FAST_SENDER	N/A
2230.347	RECEIVER	FAST_SENDER
2232.796	FAST_SENDER	N/A
2233.520	RECEIVER	FAST_SENDER
2234.020	SLOW_SENDER4	N/A
2234.773	RECEIVER	SLOW_SENDER4
2235.659	SLOW_SENDER9	N/A
2235.940	FAST_SENDER	N/A
2236.433	RECEIVER	SLOW_SENDER9
2238.257	RECEIVER	FAST_SENDER
2240.666	FAST_SENDER	N/A
2241.451	RECEIVER	FAST_SENDER
2242.210	SLOW_SENDER4	N/A
2242.966	RECEIVER	SLOW_SENDER4
2243.863	SLOW_SENDER9	N/A
2243.866	FAST_SENDER	N/A
2244.649	RECEIVER	SLOW_SENDER9
2246.502	RECEIVER	FAST_SENDER
2248.912	FAST_SENDER	N/A
2249.640	RECEIVER	FAST_SENDER
2250.408	SLOW_SENDER4	N/A
2251.194	RECEIVER	SLOW_SENDER4
2252.083	FAST_SENDER	N/A
2252.815	RECEIVER	FAST_SENDER
2255.263	FAST_SENDER	N/A
2255.997	RECEIVER	FAST_SENDER
2258.435	FAST_SENDER	N/A
2258.614	SLOW_SENDER4	N/A
2259.171	RECEIVER	FAST_SENDER
2261.571	FAST_SENDER	N/A
2262.357	RECEIVER	FAST_SENDER
2264.765	FAST_SENDER	N/A
2265.514	RECEIVER	FAST_SENDER
2267.916	FAST_SENDER	N/A
2268.699	RECEIVER	FAST_SENDER
2271.137	FAST_SENDER	N/A
2271.902	RECEIVER	FAST_SENDER
2274.349	FAST_SENDER	N/A
2275.072	RECEIVER	FAST_SENDER
2277.475	FAST_SENDER	N/A
2278.235	RECEIVER	FAST_SENDER
2280.655	FAST_SENDER	N/A
2281.421	RECEIVER	FAST_SENDER
2285.204	FAST_SENDER	N/A
2285.973	RECEIVER	FAST_SENDER
2288.417	FAST_SENDER	N/A
2289.176	RECEIVER	FAST_SENDER
2291.607	FAST_SENDER	N/A
2292.346	RECEIVER	FAST_SENDER
2294.787	FAST_SENDER	N/A
2295.568	RECEIVER	FAST_SENDER
2298.008	FAST_SENDER	N/A
2306.052	FAST_SENDER	N/A
2313.817	FAST_SENDER	N/A
2321.147	FAST_SENDER	N/A
2328.648	FAST_SENDER	N/A
2336.113	FAST_SENDER	N/A
2344.114	FAST_SENDER	N/A
2349.100	SLOW_SENDER8	N/A
2351.617	FAST_SENDER	N/A
2356.180	SLOW_SENDER7	N/A
2359.677	FAST_SENDER	N/A
2360.577	SLOW_SENDER8	N/A
2365.670	SLOW_SENDER1	N/A
2367.094	SLOW_SENDER7	N/A
2368.210	FAST_SENDER	N/A
2372.900	SLOW_SENDER3	N/A
2373.989	SLOW_SENDER8	N/A
2375.280	SLOW_SENDER6	N/A
2375.997	FAST_SENDER	N/A
2376.150	SLOW_SENDER5	N/A
2378.585	SLOW_SENDER1	N/A
2380.201	SLOW_SENDER7	N/A
2384.803	FAST_SENDER	N/A
2385.250	SLOW_SENDER2	N/A
2388.489	SLOW_SENDER6	N/A
2389.425	SLOW_SENDER3	N/A
2389.936	SLOW_SENDER5	N/A
2393.032	SLOW_SENDER1	N/A
2393.602	FAST_SENDER	N/A
2399.988	SLOW_SENDER2	N/A
2401.424	FAST_SENDER	N/A
2403.448	SLOW_SENDER6	N/A
2404.051	SLOW_SENDER3	N/A
2408.280	SLOW_SENDER9	N/A
2410.183	FAST_SENDER	N/A
2418.761	FAST_SENDER	N/A
2419.661	SLOW_SENDER9	N/A
2423.070	SLOW_SENDER4	N/A
2426.549	FAST_SENDER	N/A
2432.415	SLOW_SENDER9	N/A
2433.862	FAST_SENDER	N/A
2433.901	SLOW_SENDER4	N/A
2442.262	FAST_SENDER	N/A
2447.482	SLOW_SENDER4	N/A
2450.122	FAST_SENDER	N/A
2457.774	FAST_SENDER	N/A
2461.935	RECEIVER	FAST_SENDER
2464.337	FAST_SENDER	N/A
2465.097	RECEIVER	FAST_SENDER
2467.543	FAST_SENDER	N/A
2468.305	RECEIVER	FAST_SENDER
2470.723	FAST_SENDER	N/A
2471.474	RECEIVER	FAST_SENDER
2473.899	FAST_SENDER	N/A
2474.650	RECEIVER	FAST_SENDER
2477.090	FAST_SENDER	N/A
2477.873	RECEIVER	FAST_SENDER
2480.320	FAST_SENDER	N/A
2481.095	RECEIVER	FAST_SENDER
2483.535	FAST_SENDER	N/A
2484.337	RECEIVER	FAST_SENDER
2486.777	FAST_SENDER	N/A
2487.527	RECEIVER	FAST_SENDER
2489.963	FAST_SENDER	N/A
2490.728	RECEIVER	FAST_SENDER
2493.157	FAST_SENDER	N/A
2495.374	RECEIVER	FAST_SENDER
2497.792	FAST_SENDER	N/A
2498.539	RECEIVER	FAST_SENDER
2500.950	FAST_SENDER	N/A
2501.711	RECEIVER	FAST_SENDER
2504.148	FAST_SENDER	N/A
2504.923	RECEIVER	FAST_SENDER
2507.367	FAST_SENDER	N/A
2508.147	RECEIVER	FAST_SENDER
2510.579	FAST_SENDER	N/A
2511.368	RECEIVER	FAST_SENDER
2513.778	FAST_SENDER	N/A
2514.499	RECEIVER	FAST_SENDER
2516.913	FAST_SENDER	N/A
2517.650	RECEIVER	FAST_SENDER
2520.078	FAST_SENDER	N/A
2520.834	RECEIVER	FAST_SENDER
2523.248	FAST_SENDER	N/A
2524.000	RECEIVER	FAST_SENDER
2526.428	FAST_SENDER	N/A
2527.175	RECEIVER	FAST_SENDER
2529.594	FAST_SENDER	N/A
2530.420	RECEIVER	FAST_SENDER
2532.837	FAST_SENDER	N/A
2533.623	RECEIVER	FAST_SENDER
2536.024	FAST_SENDER	N/A
2536.765	RECEIVER	FAST_SENDER
2538.510	SLOW_SENDER8	N/A
2539.285	RECEIVER	SLOW_SENDER8
2540.561	FAST_SENDER	N/A
2541.295	RECEIVER	FAST_SENDER
2541.704	SLOW_SENDER8	N/A
2542.413	RECEIVER	SLOW_SENDER8
2543.710	FAST_SENDER	N/A
2544.438	RECEIVER	FAST_SENDER
2544.852	SLOW_SENDER8	N/A
2545.654	RECEIVER	SLOW_SENDER8
2545.900	SLOW_SENDER7	N/A
2546.696	RECEIVER	SLOW_SENDER7
2546.884	FAST_SENDER	N/A
2547.623	RECEIVER	FAST_SENDER
2549.117	SLOW_SENDER7	N/A
2549.919	RECEIVER	SLOW_SENDER7
2550.062	FAST_SENDER	N/A
2550.822	RECEIVER	FAST_SENDER
2552.355	SLOW_SENDER7	N/A
2553.097	RECEIVER	SLOW_SENDER7
2553.238	FAST_SENDER	N/A
2554.034	RECEIVER	FAST_SENDER
2556.452	FAST_SENDER	N/A
2556.623	SLOW_SENDER8	N/A
2557.216	RECEIVER	FAST_SENDER
2558.505	SLOW_SENDER7	N/A
2558.650	SLOW_SENDER1	N/A
2559.280	RECEIVER	SLOW_SENDER7
2559.635	FAST_SENDER	N/A
2560.418	RECEIVER	FAST_SENDER
2560.980	SLOW_SENDER5	N/A
2562.796	RECEIVER	SLOW_SENDER1
2562.837	FAST_SENDER	N/A
2565.165	RECEIVER	FAST_SENDER
2565.909	RECEIVER	SLOW_SENDER5
2567.575	FAST_SENDER	N/A
2568.233	SLOW_SENDER1	N/A
2568.334	RECEIVER	FAST_SENDER
2568.440	SLOW_SENDER3	N/A
2568.879	SLOW_SENDER7	N/A
2569.002	RECEIVER	SLOW_SENDER1
2569.220	SLOW_SENDER6	N/A
2570.016	RECEIVER	SLOW_SENDER6
2570.110	SLOW_SENDER2	N/A
2570.783	FAST_SENDER	N/A
2570.851	RECEIVER	SLOW_SENDER2
2571.044	SLOW_SENDER8	N/A
2571.344	SLOW_SENDER5	N/A
2571.809	RECEIVER	SLOW_SENDER8
2572.424	SLOW_SENDER6	N/A
2572.635	RECEIVER	SLOW_SENDER5
2573.283	SLOW_SENDER2	N/A
2573.547	RECEIVER	SLOW_SENDER7
2574.403	SLOW_SENDER1	N/A
2578.078	SLOW_SENDER5	N/A
2580.023	SLOW_SENDER3	N/A
2580.743	FAST_SENDER	N/A
2583.170	SLOW_SENDER7	N/A
2587.722	SLOW_SENDER6	N/A
2587.727	SLOW_SENDER1	N/A
2588.954	SLOW_SENDER2	N/A
2590.419	FAST_SENDER	N/A
2592.520	SLOW_SENDER5	N/A
2594.312	SLOW_SENDER3	N/A
2597.590	SLOW_SENDER9	N/A
2599.609	FAST_SENDER	N/A
2600.740	SLOW_SENDER6	N/A
2607.798	FAST_SENDER	N/A
2608.793	SLOW_SENDER9	N/A
2611.930	SLOW_SENDER4	N/A
2615.612	FAST_SENDER	N/A
2622.113	SLOW_SENDER9	N/A
2622.833	FAST_SENDER	N/A
2623.400	SLOW_SENDER4	N/A
2631.805	FAST_SENDER	N/A
2636.022	SLOW_SENDER4	N/A
2639.566	FAST_SENDER	N/A
2647.122	FAST_SENDER	N/A
2655.018	FAST_SENDER	N/A
2662.399	FAST_SENDER	N/A
2669.977	FAST_SENDER	N/A
2677.612	FAST_SENDER	N/A
2685.210	FAST_SENDER	N/A
2692.798	FAST_SENDER	N/A
2700.215	FAST_SENDER	N/A
2708.137	FAST_SENDER	N/A
2715.706	FAST_SENDER	N/A
2723.074	FAST_SENDER	N/A
2730.514	FAST_SENDER	N/A
2735.290	SLOW_SENDER8	N/A
2738.042	FAST_SENDER	N/A
2738.106	RECEIVER	SLOW_SENDER8
2738.803	RECEIVER	FAST_SENDER
2741.253	FAST_SENDER	N/A
2741.990	RECEIVER	FAST_SENDER
2744.415	FAST_SENDER	N/A
2745.096	SLOW_SENDER8	N/A
2745.146	RECEIVER	FAST_SENDER
2746.396	RECEIVER	SLOW_SENDER8
2747.571	FAST_SENDER	N/A
2748.313	RECEIVER	FAST_SENDER
2749.170	SLOW_SENDER7	N/A
2749.927	RECEIVER	SLOW_SENDER7
2750.762	FAST_SENDER	N/A
2751.492	RECEIVER	FAST_SENDER
2751.796	SLOW_SENDER8	N/A
2752.359	SLOW_SENDER7	N/A
2752.554	RECEIVER	SLOW_SENDER8
2753.902	FAST_SENDER	N/A
2754.538	RECEIVER	SLOW_SENDER7
2755.221	RECEIVER	FAST_SENDER
2755.450	SLOW_SENDER1	N/A
2756.206	RECEIVER	SLOW_SENDER1
2757.624	FAST_SENDER	N/A
2757.630	SLOW_SENDER5	N/A
2757.660	SLOW_SENDER2	N/A
2758.397	RECEIVER	FAST_SENDER
2758.616	SLOW_SENDER1	N/A
2759.351	RECEIVER	SLOW_SENDER1
2759.950	SLOW_SENDER3	N/A
2759.954	SLOW_SENDER8	N/A
2759.958	SLOW_SENDER7	N/A
2760.042	RECEIVER	SLOW_SENDER2
2760.827	FAST_SENDER	N/A
2761.807	RECEIVER	SLOW_SENDER8
2762.458	SLOW_SENDER2	N/A
2763.014	RECEIVER	FAST_SENDER
2764.197	RECEIVER	SLOW_SENDER7
2765.320	SLOW_SENDER6	N/A
2765.477	RECEIVER	SLOW_SENDER3
2766.335	SLOW_SENDER1	N/A
2768.414	RECEIVER	SLOW_SENDER2
2769.141	SLOW_SENDER5	N/A
2769.246	SLOW_SENDER8	N/A
2770.023	FAST_SENDER	N/A
2770.514	RECEIVER	SLOW_SENDER1
2770.881	SLOW_SENDER3	N/A
2771.308	RECEIVER	FAST_SENDER
2772.208	RECEIVER	SLOW_SENDER6
2773.172	RECEIVER	SLOW_SENDER3
2773.734	FAST_SENDER	N/A
2773.813	RECEIVER	SLOW_SENDER5
2774.498	RECEIVER	FAST_SENDER
2776.913	FAST_SENDER	N/A
2776.937	SLOW_SENDER7	N/A
2777.654	RECEIVER	FAST_SENDER
2777.952	SLOW_SENDER1	N/A
2777.980	SLOW_SENDER2	N/A
2778.694	RECEIVER	SLOW_SENDER1
2779.630	SLOW_SENDER6	N/A
2780.074	RECEIVER	SLOW_SENDER7
2780.080	FAST_SENDER	N/A
2780.613	SLOW_SENDER3	N/A
2780.845	RECEIVER	FAST_SENDER
2781.262	SLOW_SENDER5	N/A
2782.064	RECEIVER	SLOW_SENDER5
2783.140	RECEIVER	SLOW_SENDER3
2783.288	FAST_SENDER	N/A
2784.038	RECEIVER	FAST_SENDER
2785.888	RECEIVER	SLOW_SENDER6
2786.127	SLOW_SENDER1	N/A
2786.459	FAST_SENDER	N/A
2786.560	SLOW_SENDER9	N/A
2786.884	RECEIVER	SLOW_SENDER1
2787.516	SLOW_SENDER7	N/A
2787.890	RECEIVER	SLOW_SENDER9
2789.480	SLOW_SENDER5	N/A
2790.572	SLOW_SENDER3	N/A
2791.331	RECEIVER	SLOW_SENDER3
2793.298	SLOW_SENDER6	N/A
2793.658	RECEIVER	FAST_SENDER
2795.946	FAST_SENDER	N/A
2796.102	SLOW_SENDER1	N/A
2797.888	SLOW_SENDER9	N/A
2798.741	SLOW_SENDER3	N/A
2800.470	SLOW_SENDER4	N/A
2804.009	FAST_SENDER	N/A
2811.292	FAST_SENDER	N/A
2811.945	SLOW_SENDER4	N/A
2812.090	SLOW_SENDER9	N/A
2820.851	FAST_SENDER	N/A
2826.024	SLOW_SENDER4	N/A
2828.694	FAST_SENDER	N/A
2836.213	FAST_SENDER	N/A
2843.666	FAST_SENDER	N/A
2851.453	FAST_SENDER	N/A
2859.285	FAST_SENDER	N/A
2866.876	FAST_SENDER	N/A
2874.289	FAST_SENDER	N/A
2881.549	FAST_SENDER	N/A
2888.826	FAST_SENDER	N/A
2896.488	FAST_SENDER	N/A
2903.765	FAST_SENDER	N/A
2911.442	FAST_SENDER	N/A
2919.044	FAST_SENDER	N/A
2926.458	FAST_SENDER	N/A
2934.163	FAST_SENDER	N/A
2938.000	SLOW_SENDER8	N/A
2942.026	FAST_SENDER	N/A
2948.350	SLOW_SENDER8	N/A
2949.520	SLOW_SENDER2	N/A
2950.144	FAST_SENDER	N/A
2951.650	SLOW_SENDER7	N/A
2955.620	SLOW_SENDER5	N/A
2958.720	SLOW_SENDER6	N/A
2959.114	FAST_SENDER	N/A
2959.476	RECEIVER	SLOW_SENDER6
2960.424	RECEIVER	FAST_SENDER
2961.280	RECEIVER	SLOW_SENDER5
2961.909	SLOW_SENDER6	N/A
2962.180	SLOW_SENDER1	N/A
2962.396	SLOW_SENDER7	N/A
2962.668	RECEIVER	SLOW_SENDER6
2962.777	SLOW_SENDER2	N/A
2962.777	SLOW_SENDER8	N/A
2962.861	FAST_SENDER	N/A
2963.523	RECEIVER	SLOW_SENDER2
2964.640	SLOW_SENDER3	N/A
2965.393	RECEIVER	SLOW_SENDER3
2966.705	SLOW_SENDER5	N/A
2967.277	RECEIVER	SLOW_SENDER7
2968.470	RECEIVER	SLOW_SENDER1
2969.219	RECEIVER	FAST_SENDER
2970.949	SLOW_SENDER2	N/A
2971.507	SLOW_SENDER6	N/A
2971.621	RECEIVER	SLOW_SENDER5
2971.639	FAST_SENDER	N/A
2972.788	RECEIVER	SLOW_SENDER6
2974.086	RECEIVER	FAST_SENDER
2975.546	SLOW_SENDER1	N/A
2976.180	RECEIVER	SLOW_SENDER2
2976.495	FAST_SENDER	N/A
2977.287	RECEIVER	FAST_SENDER
2977.377	SLOW_SENDER7	N/A
2978.421	SLOW_SENDER3	N/A
2978.540	SLOW_SENDER9	N/A
2979.688	FAST_SENDER	N/A
2980.265	RECEIVER	SLOW_SENDER3
2980.280	SLOW_SENDER5	N/A
2981.571	RECEIVER	SLOW_SENDER5
2982.365	RECEIVER	FAST_SENDER
2983.605	SLOW_SENDER2	N/A
2984.249	RECEIVER	SLOW_SENDER9
2984.781	FAST_SENDER	N/A
2985.528	RECEIVER	FAST_SENDER
2986.481	SLOW_SENDER6	N/A
2987.259	RECEIVER	SLOW_SENDER6
2987.688	SLOW_SENDER3	N/A
2987.958	FAST_SENDER	N/A
2988.506	RECEIVER	SLOW_SENDER3
2989.017	SLOW_SENDER5	N/A
2989.690	SLOW_SENDER9	N/A
2989.800	RECEIVER	SLOW_SENDER5
2991.350	SLOW_SENDER4	N/A
2991.997	RECEIVER	FAST_SENDER
2994.059	RECEIVER	SLOW_SENDER4
2994.399	FAST_SENDER	N/A
2994.696	SLOW_SENDER6	N/A
2995.167	RECEIVER	FAST_SENDER
2995.847	RECEIVER	SLOW_SENDER9
2995.947	SLOW_SENDER3	N/A
2996.672	RECEIVER	SLOW_SENDER3
2997.594	FAST_SENDER	N/A
2998.361	RECEIVER	FAST_SENDER
3000.768	FAST_SENDER	N/A
3001.526	RECEIVER	FAST_SENDER
3002.994	SLOW_SENDER4	N/A
3003.285	SLOW_SENDER9	N/A
3003.757	RECEIVER	SLOW_SENDER4
3003.933	FAST_SENDER	N/A
3004.075	SLOW_SENDER3	N/A
3004.723	RECEIVER	FAST_SENDER
3005.752	RECEIVER	SLOW_SENDER9
3007.108	RECEIVER	SLOW_SENDER3
3007.154	FAST_SENDER	N/A
3011.177	SLOW_SENDER4	N/A
3014.531	SLOW_SENDER3	N/A
3014.780	FAST_SENDER	N/A
3022.984	FAST_SENDER	N/A
3024.450	SLOW_SENDER4	N/A
3030.726	FAST_SENDER	N/A
3038.082	FAST_SENDER	N/A
3046.120	FAST_SENDER	N/A
3053.162	FAST_SENDER	N/A
3060.466	FAST_SENDER	N/A
3068.217	FAST_SENDER	N/A
3075.599	FAST_SENDER	N/A
3083.371	FAST_SENDER	N/A
3090.958	FAST_SENDER	N/A
3098.791	FAST_SENDER	N/A
3106.230	FAST_SENDER	N/A
3113.827	FAST_SENDER	N/A
3121.614	FAST_SENDER	N/A
3129.180	SLOW_SENDER8	N/A
3129.202	FAST_SENDER	N/A
3137.931	FAST_SENDER	N/A
3139.983	SLOW_SENDER8	N/A
3142.950	SLOW_SENDER7	N/A
3146.430	SLOW_SENDER1	N/A
3146.812	FAST_SENDER	N/A
3148.740	SLOW_SENDER2	N/A
3153.300	SLOW_SENDER7	N/A
3153.380	SLOW_SENDER5	N/A
3153.803	SLOW_SENDER8	N/A
3155.294	FAST_SENDER	N/A
3158.446	SLOW_SENDER1	N/A
3160.673	SLOW_SENDER2	N/A
3160.830	SLOW_SENDER6	N/A
3164.125	FAST_SENDER	N/A
3166.819	SLOW_SENDER7	N/A
3168.800	SLOW_SENDER9	N/A
3168.962	SLOW_SENDER5	N/A
3170.512	RECEIVER	FAST_SENDER
3171.395	RECEIVER	SLOW_SENDER9
3172.294	SLOW_SENDER1	N/A
3172.939	FAST_SENDER	N/A
3173.020	RECEIVER	SLOW_SENDER1
3173.645	SLOW_SENDER6	N/A
3173.805	SLOW_SENDER9	N/A
3174.016	SLOW_SENDER2	N/A
3174.227	RECEIVER	FAST_SENDER
3175.051	RECEIVER	SLOW_SENDER5
3178.407	RECEIVER	SLOW_SENDER9
3178.461	FAST_SENDER	N/A
3179.211	RECEIVER	FAST_SENDER
3180.140	SLOW_SENDER3	N/A
3180.432	SLOW_SENDER1	N/A
3180.559	RECEIVER	SLOW_SENDER6
3181.625	FAST_SENDER	N/A
3182.398	RECEIVER	FAST_SENDER
3182.473	SLOW_SENDER5	N/A
3183.266	RECEIVER	SLOW_SENDER5
3184.426	RECEIVER	SLOW_SENDER3
3184.835	FAST_SENDER	N/A
3185.633	RECEIVER	FAST_SENDER
3185.815	SLOW_SENDER9	N/A
3186.605	RECEIVER	SLOW_SENDER9
3187.993	SLOW_SENDER6	N/A
3188.038	FAST_SENDER	N/A
3188.660	SLOW_SENDER4	N/A
3188.785	RECEIVER	SLOW_SENDER6
3189.875	SLOW_SENDER3	N/A
3189.914	RECEIVER	SLOW_SENDER4
3190.636	RECEIVER	SLOW_SENDER3
3192.357	SLOW_SENDER4	N/A
3193.016	RECEIVER	FAST_SENDER
3194.043	SLOW_SENDER9	N/A
3194.816	RECEIVER	SLOW_SENDER9
3195.419	FAST_SENDER	N/A
3196.044	SLOW_SENDER3	N/A
3196.176	RECEIVER	FAST_SENDER
3196.198	SLOW_SENDER6	N/A
3196.952	RECEIVER	SLOW_SENDER6
3198.579	FAST_SENDER	N/A
3198.932	RECEIVER	SLOW_SENDER3
3199.963	RECEIVER	SLOW_SENDER4
3200.903	RECEIVER	FAST_SENDER
3202.245	SLOW_SENDER9	N/A
3202.990	RECEIVER	SLOW_SENDER9
3203.306	FAST_SENDER	N/A
3204.039	RECEIVER	FAST_SENDER
3206.475	FAST_SENDER	N/A
3207.054	SLOW_SENDER4	N/A
3207.259	RECEIVER	FAST_SENDER
3209.320	RECEIVER	SLOW_SENDER4
3209.696	FAST_SENDER	N/A
3210.420	SLOW_SENDER9	N/A
3210.461	RECEIVER	FAST_SENDER
3210.957	SLOW_SENDER3	N/A
3211.721	RECEIVER	SLOW_SENDER3
3212.902	FAST_SENDER	N/A
3213.642	RECEIVER	SLOW_SENDER9
3215.697	RECEIVER	FAST_SENDER
3216.740	SLOW_SENDER4	N/A
3217.480	RECEIVER	SLOW_SENDER4
3218.128	FAST_SENDER	N/A
3219.147	SLOW_SENDER3	N/A
3219.868	RECEIVER	SLOW_SENDER3
3221.091	SLOW_SENDER9	N/A
3221.147	RECEIVER	FAST_SENDER
3221.845	RECEIVER	SLOW_SENDER9
3223.566	FAST_SENDER	N/A
3224.321	RECEIVER	FAST_SENDER
3226.739	FAST_SENDER	N/A
3227.520	RECEIVER	FAST_SENDER
3229.964	FAST_SENDER	N/A
3230.769	RECEIVER	FAST_SENDER
3233.204	FAST_SENDER	N/A
3233.938	RECEIVER	FAST_SENDER
3236.348	FAST_SENDER	N/A
3237.117	RECEIVER	FAST_SENDER
3239.553	FAST_SENDER	N/A
3240.288	RECEIVER	FAST_SENDER
3242.729	FAST_SENDER	N/A
3243.442	RECEIVER	FAST_SENDER
3247.238	FAST_SENDER	N/A
3247.985	RECEIVER	FAST_SENDER
3250.392	FAST_SENDER	N/A
3251.157	RECEIVER	FAST_SENDER
3253.591	FAST_SENDER	N/A
3254.366	RECEIVER	FAST_SENDER
3256.809	FAST_SENDER	N/A
3257.570	RECEIVER	FAST_SENDER
3259.982	FAST_SENDER	N/A
3260.698	RECEIVER	FAST_SENDER
3263.098	FAST_SENDER	N/A
3263.824	RECEIVER	FAST_SENDER
3266.262	FAST_SENDER	N/A
3267.057	RECEIVER	FAST_SENDER
3269.464	FAST_SENDER	N/A
3270.173	RECEIVER	FAST_SENDER
3272.583	FAST_SENDER	N/A
3273.325	RECEIVER	FAST_SENDER
3275.735	FAST_SENDER	N/A
3276.496	RECEIVER	FAST_SENDER
3278.899	FAST_SENDER	N/A
3279.632	RECEIVER	FAST_SENDER
3282.057	FAST_SENDER	N/A
3282.802	RECEIVER	FAST_SENDER
3285.235	FAST_SENDER	N/A
3285.992	RECEIVER	FAST_SENDER
3289.936	FAST_SENDER	N/A
3290.668	RECEIVER	FAST_SENDER
3293.077	FAST_SENDER	N/A
3293.832	RECEIVER	FAST_SENDER
3296.236	FAST_SENDER	N/A
3297.019	RECEIVER	FAST_SENDER
3299.420	FAST_SENDER	N/A
3300.128	RECEIVER	FAST_SENDER
3302.543	FAST_SENDER	N/A
3303.302	RECEIVER	FAST_SENDER
3305.733	FAST_SENDER	N/A
3313.226	FAST_SENDER	N/A
3319.500	SLOW_SENDER8	N/A
3320.561	FAST_SENDER	N/A
3329.368	FAST_SENDER	N/A
3330.218	SLOW_SENDER8	N/A
3331.450	SLOW_SENDER7	N/A
3336.988	FAST_SENDER	N/A
3339.280	SLOW_SENDER2	N/A
3342.031	SLOW_SENDER7	N/A
3344.629	SLOW_SENDER8	N/A
3344.970	SLOW_SENDER1	N/A
3345.577	FAST_SENDER	N/A
3346.610	SLOW_SENDER5	N/A
3351.088	SLOW_SENDER2	N/A
3355.257	FAST_SENDER	N/A
3356.056	SLOW_SENDER7	N/A
3356.498	SLOW_SENDER1	N/A
3357.667	SLOW_SENDER5	N/A
3362.610	SLOW_SENDER6	N/A
3364.414	FAST_SENDER	N/A
3365.348	SLOW_SENDER2	N/A
3370.315	SLOW_SENDER1	N/A
3370.619	SLOW_SENDER5	N/A
3372.025	FAST_SENDER	N/A
3373.329	SLOW_SENDER6	N/A
3380.338	FAST_SENDER	N/A
3382.420	SLOW_SENDER4	N/A
3383.350	SLOW_SENDER3	N/A
3384.900	SLOW_SENDER9	N/A
3386.471	SLOW_SENDER6	N/A
3388.755	FAST_SENDER	N/A
3394.117	SLOW_SENDER3	N/A
3394.295	SLOW_SENDER4	N/A
3396.717	FAST_SENDER	N/A
3398.685	SLOW_SENDER9	N/A
3405.049	FAST_SENDER	N/A
3407.030	SLOW_SENDER3	N/A
3407.740	SLOW_SENDER4	N/A
3412.611	FAST_SENDER	N/A
3412.708	SLOW_SENDER9	N/A
3419.961	FAST_SENDER	N/A
3427.902	FAST_SENDER	N/A
3435.101	FAST_SENDER	N/A
3442.182	FAST_SENDER	N/A
3449.449	FAST_SENDER	N/A
3456.912	FAST_SENDER	N/A
3464.821	FAST_SENDER	N/A
3468.876	RECEIVER	FAST_SENDER
3471.289	FAST_SENDER	N/A
3472.040	RECEIVER	FAST_SENDER
3474.441	FAST_SENDER	N/A
3475.228	RECEIVER	FAST_SENDER
3479.141	FAST_SENDER	N/A
3479.881	RECEIVER	FAST_SENDER
3482.282	FAST_SENDER	N/A
3483.022	RECEIVER	FAST_SENDER
3485.431	FAST_SENDER	N/A
3487.711	RECEIVER	FAST_SENDER
3490.160	FAST_SENDER	N/A
3490.927	RECEIVER	FAST_SENDER
3493.376	FAST_SENDER	N/A
3494.174	RECEIVER	FAST_SENDER
3498.280	FAST_SENDER	N/A
3499.077	RECEIVER	FAST_SENDER
3501.489	FAST_SENDER	N/A
3502.284	RECEIVER	FAST_SENDER
3504.702	FAST_SENDER	N/A
3505.526	RECEIVER	FAST_SENDER
3507.970	FAST_SENDER	N/A
3508.769	RECEIVER	FAST_SENDER
3511.175	FAST_SENDER	N/A
3511.640	SLOW_SENDER8	N/A
3511.937	RECEIVER	FAST_SENDER
3518.088	RECEIVER	SLOW_SENDER8
3519.574	FAST_SENDER	N/A
3520.334	RECEIVER	FAST_SENDER
3521.690	SLOW_SENDER7	N/A
3522.457	RECEIVER	SLOW_SENDER7
3522.777	FAST_SENDER	N/A
3523.497	SLOW_SENDER8	N/A
3523.520	RECEIVER	FAST_SENDER
3524.272	RECEIVER	SLOW_SENDER8
3524.898	SLOW_SENDER7	N/A
3525.645	RECEIVER	SLOW_SENDER7
3525.954	FAST_SENDER	N/A
3526.757	RECEIVER	FAST_SENDER
3528.076	SLOW_SENDER7	N/A
3528.848	RECEIVER	SLOW_SENDER7
3529.196	FAST_SENDER	N/A
3529.820	SLOW_SENDER2	N/A
3529.958	RECEIVER	FAST_SENDER
3531.675	SLOW_SENDER8	N/A
3532.346	RECEIVER	SLOW_SENDER2
3532.359	FAST_SENDER	N/A
3534.285	SLOW_SENDER7	N/A
3534.457	RECEIVER	FAST_SENDER
3534.747	SLOW_SENDER2	N/A
3535.481	RECEIVER	SLOW_SENDER2
3536.141	RECEIVER	SLOW_SENDER8
3536.260	SLOW_SENDER5	N/A
3536.330	SLOW_SENDER1	N/A
3536.884	FAST_SENDER	N/A
3536.909	RECEIVER	SLOW_SENDER7
3538.187	RECEIVER	FAST_SENDER
3539.116	RECEIVER	SLOW_SENDER5
3540.629	FAST_SENDER	N/A
3540.888	SLOW_SENDER2	N/A
3541.168	RECEIVER	SLOW_SENDER1
3542.342	SLOW_SENDER7	N/A
3543.564	SLOW_SENDER8	N/A
3543.682	RECEIVER	FAST_SENDER
3544.528	SLOW_SENDER5	N/A
3544.891	RECEIVER	SLOW_SENDER7
3546.070	RECEIVER	SLOW_SENDER2
3546.090	FAST_SENDER	N/A
3546.828	RECEIVER	FAST_SENDER
3549.252	RECEIVER	SLOW_SENDER5
3549.260	FAST_SENDER	N/A
3550.013	RECEIVER	FAST_SENDER
3550.875	SLOW_SENDER1	N/A
3551.640	RECEIVER	SLOW_SENDER1
3552.455	FAST_SENDER	N/A
3552.870	SLOW_SENDER6	N/A
3553.193	RECEIVER	FAST_SENDER
3555.831	SLOW_SENDER2	N/A
3556.185	SLOW_SENDER7	N/A
3556.608	RECEIVER	SLOW_SENDER2
3556.662	SLOW_SENDER5	N/A
3557.512	FAST_SENDER	N/A
3559.061	SLOW_SENDER1	N/A
3564.057	SLOW_SENDER2	N/A
3564.231	SLOW_SENDER6	N/A
3565.698	FAST_SENDER	N/A
3569.093	SLOW_SENDER5	N/A
3572.580	SLOW_SENDER3	N/A
3573.370	SLOW_SENDER4	N/A
3573.441	FAST_SENDER	N/A
3577.080	SLOW_SENDER9	N/A
3577.578	SLOW_SENDER6	N/A
3582.001	FAST_SENDER	N/A
3584.838	SLOW_SENDER4	N/A
3585.924	SLOW_SENDER3	N/A
3587.519	SLOW_SENDER9	N/A
3590.342	FAST_SENDER	N/A
3597.388	SLOW_SENDER4	N/A
3598.376	FAST_SENDER	N/A
3600.338	SLOW_SENDER3	N/A
3601.531	SLOW_SENDER9	N/A
3606.636	FAST_SENDER	N/A
3614.170	FAST_SENDER	N/A
3621.555	FAST_SENDER	N/A
3629.142	FAST_SENDER	N/A
3636.355	FAST_SENDER	N/A
3644.193	FAST_SENDER	N/A
3651.952	FAST_SENDER	N/A
3660.100	FAST_SENDER	N/A
3667.524	FAST_SENDER	N/A
3674.997	FAST_SENDER	N/A
3682.391	FAST_SENDER	N/A
3690.476	FAST_SENDER	N/A
3697.565	FAST_SENDER	N/A
3705.413	FAST_SENDER	N/A
3710.700	SLOW_SENDER8	N/A
3714.104	FAST_SENDER	N/A
3720.852	RECEIVER	FAST_SENDER
3721.340	SLOW_SENDER7	N/A
3722.101	RECEIVER	SLOW_SENDER7
3722.539	SLOW_SENDER8	N/A
3723.269	RECEIVER	SLOW_SENDER8
3723.272	FAST_SENDER	N/A
3724.075	RECEIVER	FAST_SENDER
3724.520	SLOW_SENDER7	N/A
3725.273	RECEIVER	SLOW_SENDER7
3726.481	FAST_SENDER	N/A
3727.231	RECEIVER	FAST_SENDER
3727.721	SLOW_SENDER7	N/A
3728.466	RECEIVER	SLOW_SENDER7
3729.010	SLOW_SENDER1	N/A
3729.640	FAST_SENDER	N/A
3729.789	RECEIVER	SLOW_SENDER1
3730.692	SLOW_SENDER8	N/A
3731.426	RECEIVER	SLOW_SENDER8
3731.840	SLOW_SENDER2	N/A
3732.202	SLOW_SENDER1	N/A
3732.610	RECEIVER	SLOW_SENDER2
3733.270	SLOW_SENDER5	N/A
3733.580	RECEIVER	FAST_SENDER
3733.898	SLOW_SENDER7	N/A
3735.849	RECEIVER	SLOW_SENDER5
3736.626	RECEIVER	SLOW_SENDER7
3737.402	SLOW_SENDER2	N/A
3738.157	RECEIVER	SLOW_SENDER2
3738.291	SLOW_SENDER5	N/A
3738.529	FAST_SENDER	N/A
3738.829	SLOW_SENDER8	N/A
3739.000	RECEIVER	SLOW_SENDER5
3740.844	RECEIVER	FAST_SENDER
3742.579	RECEIVER	SLOW_SENDER8
3743.273	FAST_SENDER	N/A
3743.596	SLOW_SENDER2	N/A
3743.990	SLOW_SENDER6	N/A
3744.042	RECEIVER	FAST_SENDER
3744.068	SLOW_SENDER7	N/A
3744.429	SLOW_SENDER5	N/A
3744.847	RECEIVER	SLOW_SENDER7
3745.517	SLOW_SENDER1	N/A
3747.761	RECEIVER	SLOW_SENDER6
3748.079	FAST_SENDER	N/A
3748.541	RECEIVER	SLOW_SENDER2
3749.358	RECEIVER	FAST_SENDER
3750.024	SLOW_SENDER8	N/A
3750.069	RECEIVER	SLOW_SENDER1
3750.165	SLOW_SENDER6	N/A
3750.917	RECEIVER	SLOW_SENDER6
3751.805	FAST_SENDER	N/A
3754.890	RECEIVER	FAST_SENDER
3755.961	SLOW_SENDER2	N/A
3756.359	SLOW_SENDER6	N/A
3756.722	RECEIVER	SLOW_SENDER2
3757.333	FAST_SENDER	N/A
3757.670	SLOW_SENDER5	N/A
3757.806	SLOW_SENDER7	N/A
3758.116	RECEIVER	FAST_SENDER
3759.076	RECEIVER	SLOW_SENDER7
3759.987	SLOW_SENDER1	N/A
3760.113	RECEIVER	SLOW_SENDER5
3763.210	SLOW_SENDER4	N/A
3763.976	RECEIVER	SLOW_SENDER4
3765.361	FAST_SENDER	N/A
3765.510	SLOW_SENDER3	N/A
3766.514	SLOW_SENDER7	N/A
3766.830	RECEIVER	SLOW_SENDER3
3767.540	SLOW_SENDER9	N/A
3768.283	RECEIVER	SLOW_SENDER9
3768.419	SLOW_SENDER4	N/A
3769.164	RECEIVER	SLOW_SENDER4
3769.380	SLOW_SENDER6	N/A
3770.732	SLOW_SENDER9	N/A
3773.683	FAST_SENDER	N/A
3774.590	SLOW_SENDER4	N/A
3777.459	SLOW_SENDER3	N/A
3782.658	FAST_SENDER	N/A
3787.148	SLOW_SENDER9	N/A
3787.918	SLOW_SENDER4	N/A
3790.612	FAST_SENDER	N/A
3790.673	SLOW_SENDER3	N/A
3798.581	FAST_SENDER	N/A
3806.033	FAST_SENDER	N/A
3813.884	FAST_SENDER	N/A
3821.094	FAST_SENDER	N/A
3828.843	FAST_SENDER	N/A
3836.322	FAST_SENDER	N/A
3843.991	FAST_SENDER	N/A
3851.803	FAST_SENDER	N/A
3858.968	FAST_SENDER	N/A
3866.595	FAST_SENDER	N/A
3873.946	FAST_SENDER	N/A
3881.245	FAST_SENDER	N/A
3888.779	FAST_SENDER	N/A
3896.244	FAST_SENDER	N/A
3903.683	FAST_SENDER	N/A
3911.409	FAST_SENDER	N/A
3914.870	SLOW_SENDER8	N/A
3919.400	FAST_SENDER	N/A
3924.410	SLOW_SENDER1	N/A
3925.220	SLOW_SENDER5	N/A
3925.489	SLOW_SENDER8	N/A
3927.011	FAST_SENDER	N/A
3928.300	SLOW_SENDER2	N/A
3930.920	SLOW_SENDER7	N/A
3931.665	RECEIVER	SLOW_SENDER7
3934.258	RECEIVER	FAST_SENDER
3935.885	SLOW_SENDER7	N/A
3936.550	SLOW_SENDER6	N/A
3936.606	FAST_SENDER	N/A
3936.616	RECEIVER	SLOW_SENDER7
3937.347	SLOW_SENDER1	N/A
3937.384	RECEIVER	FAST_SENDER
3937.478	SLOW_SENDER5	N/A
3938.127	RECEIVER	SLOW_SENDER1
3938.925	SLOW_SENDER8	N/A
3938.964	RECEIVER	SLOW_SENDER6
3939.692	RECEIVER	SLOW_SENDER8
3939.765	SLOW_SENDER2	N/A
3939.797	FAST_SENDER	N/A
3941.388	SLOW_SENDER6	N/A
3941.621	RECEIVER	SLOW_SENDER2
3942.694	RECEIVER	SLOW_SENDER6
3943.386	RECEIVER	FAST_SENDER
3945.795	FAST_SENDER	N/A
3947.139	SLOW_SENDER8	N/A
3947.863	RECEIVER	FAST_SENDER
3948.297	SLOW_SENDER1	N/A
3949.911	SLOW_SENDER6	N/A
3950.290	FAST_SENDER	N/A
3950.311	SLOW_SENDER7	N/A
3950.667	RECEIVER	SLOW_SENDER6
3950.901	SLOW_SENDER5	N/A
[truncated: 16,120 more rows]
