# Supplementary material for: CATO: Wake-Up reCeiver-bAsed communicaTiOn for Batteryless Devices
Source: Sensors (Basel). 2025 Nov 7;25(22):6813. doi: 10.3390/s25226813 (PMC12655924; doi:10.3390/s25226813)
Supplement: Supplementary file 1 [file sensors-25-06813-s001.zip › File S1_Experimental_and_Simulation_Data/simulation/multiple_les/nodes11/mac_competing_nodes_priority.csv]

time_s	node_id	received_from
2.700	FAST_SENDER	N/A
2.700	SLOW_SENDER1	N/A
2.700	SLOW_SENDER2	N/A
2.700	SLOW_SENDER3	N/A
2.700	SLOW_SENDER4	N/A
2.700	SLOW_SENDER5	N/A
2.700	SLOW_SENDER6	N/A
2.700	SLOW_SENDER7	N/A
2.700	SLOW_SENDER8	N/A
2.700	SLOW_SENDER9	N/A
8.414	RECEIVER	SLOW_SENDER2
10.857	SLOW_SENDER2	N/A
11.654	RECEIVER	SLOW_SENDER2
12.891	RECEIVER	SLOW_SENDER8
15.298	SLOW_SENDER8	N/A
16.069	RECEIVER	SLOW_SENDER8
16.092	SLOW_SENDER3	N/A
16.705	SLOW_SENDER1	N/A
17.035	RECEIVER	FAST_SENDER
18.237	SLOW_SENDER9	N/A
18.484	SLOW_SENDER8	N/A
18.548	RECEIVER	SLOW_SENDER1
18.775	SLOW_SENDER6	N/A
19.400	SLOW_SENDER4	N/A
19.410	FAST_SENDER	N/A
20.464	SLOW_SENDER7	N/A
21.420	SLOW_SENDER5	N/A
24.459	RECEIVER	FAST_SENDER
25.655	RECEIVER	SLOW_SENDER3
26.909	FAST_SENDER	N/A
28.555	SLOW_SENDER2	N/A
30.395	RECEIVER	SLOW_SENDER2
31.100	SLOW_SENDER3	N/A
31.938	SLOW_SENDER1	N/A
32.883	SLOW_SENDER9	N/A
33.482	RECEIVER	SLOW_SENDER3
34.542	SLOW_SENDER8	N/A
34.603	SLOW_SENDER7	N/A
34.884	SLOW_SENDER6	N/A
35.059	SLOW_SENDER5	N/A
35.385	RECEIVER	SLOW_SENDER7
35.842	SLOW_SENDER2	N/A
36.455	SLOW_SENDER4	N/A
39.275	RECEIVER	FAST_SENDER
40.506	RECEIVER	SLOW_SENDER9
41.546	FAST_SENDER	N/A
42.329	RECEIVER	FAST_SENDER
43.525	RECEIVER	SLOW_SENDER4
46.156	SLOW_SENDER1	N/A
46.944	RECEIVER	SLOW_SENDER1
47.582	SLOW_SENDER9	N/A
48.702	SLOW_SENDER7	N/A
49.237	SLOW_SENDER3	N/A
49.883	SLOW_SENDER5	N/A
50.024	RECEIVER	SLOW_SENDER3
50.401	SLOW_SENDER2	N/A
51.713	RECEIVER	SLOW_SENDER2
54.067	FAST_SENDER	N/A
54.826	RECEIVER	FAST_SENDER
57.252	FAST_SENDER	N/A
62.986	RECEIVER	FAST_SENDER
65.410	FAST_SENDER	N/A
66.128	RECEIVER	FAST_SENDER
68.563	FAST_SENDER	N/A
74.673	RECEIVER	FAST_SENDER
77.078	FAST_SENDER	N/A
77.861	RECEIVER	FAST_SENDER
80.295	FAST_SENDER	N/A
86.525	RECEIVER	FAST_SENDER
88.969	FAST_SENDER	N/A
89.687	RECEIVER	FAST_SENDER
92.107	FAST_SENDER	N/A
98.214	RECEIVER	FAST_SENDER
100.618	FAST_SENDER	N/A
101.389	RECEIVER	FAST_SENDER
108.858	FAST_SENDER	N/A
109.591	RECEIVER	FAST_SENDER
112.036	FAST_SENDER	N/A
118.348	RECEIVER	FAST_SENDER
120.783	FAST_SENDER	N/A
121.530	RECEIVER	FAST_SENDER
123.935	FAST_SENDER	N/A
130.033	RECEIVER	FAST_SENDER
132.467	FAST_SENDER	N/A
133.204	RECEIVER	FAST_SENDER
135.651	FAST_SENDER	N/A
141.583	RECEIVER	FAST_SENDER
143.998	FAST_SENDER	N/A
144.746	RECEIVER	FAST_SENDER
147.191	FAST_SENDER	N/A
153.002	RECEIVER	FAST_SENDER
155.403	FAST_SENDER	N/A
156.131	RECEIVER	FAST_SENDER
158.532	FAST_SENDER	N/A
164.843	RECEIVER	FAST_SENDER
167.291	FAST_SENDER	N/A
168.029	RECEIVER	FAST_SENDER
175.822	FAST_SENDER	N/A
176.578	RECEIVER	FAST_SENDER
179.016	FAST_SENDER	N/A
185.121	RECEIVER	FAST_SENDER
187.523	FAST_SENDER	N/A
188.280	RECEIVER	FAST_SENDER
190.688	FAST_SENDER	N/A
196.576	RECEIVER	FAST_SENDER
198.982	FAST_SENDER	N/A
199.761	RECEIVER	FAST_SENDER
202.179	FAST_SENDER	N/A
206.600	SLOW_SENDER8	N/A
207.806	RECEIVER	FAST_SENDER
208.230	SLOW_SENDER6	N/A
209.020	RECEIVER	SLOW_SENDER6
209.460	SLOW_SENDER4	N/A
210.256	FAST_SENDER	N/A
210.410	SLOW_SENDER1	N/A
211.462	SLOW_SENDER6	N/A
212.900	SLOW_SENDER9	N/A
213.630	SLOW_SENDER3	N/A
214.190	SLOW_SENDER5	N/A
214.800	SLOW_SENDER7	N/A
215.470	SLOW_SENDER2	N/A
217.103	RECEIVER	SLOW_SENDER1
217.971	RECEIVER	SLOW_SENDER4
219.047	RECEIVER	SLOW_SENDER9
220.503	SLOW_SENDER8	N/A
220.545	RECEIVER	SLOW_SENDER3
222.522	SLOW_SENDER1	N/A
225.374	SLOW_SENDER4	N/A
225.559	FAST_SENDER	N/A
225.954	SLOW_SENDER3	N/A
226.119	RECEIVER	SLOW_SENDER4
226.540	SLOW_SENDER6	N/A
226.623	SLOW_SENDER9	N/A
228.368	RECEIVER	SLOW_SENDER1
228.455	SLOW_SENDER7	N/A
229.242	RECEIVER	SLOW_SENDER7
230.324	SLOW_SENDER2	N/A
230.933	RECEIVER	SLOW_SENDER6
231.029	SLOW_SENDER8	N/A
231.835	RECEIVER	SLOW_SENDER8
231.954	SLOW_SENDER5	N/A
232.703	RECEIVER	FAST_SENDER
233.564	SLOW_SENDER4	N/A
233.815	RECEIVER	SLOW_SENDER5
235.119	FAST_SENDER	N/A
235.749	SLOW_SENDER1	N/A
238.380	SLOW_SENDER6	N/A
238.620	RECEIVER	SLOW_SENDER4
239.274	SLOW_SENDER8	N/A
241.141	RECEIVER	FAST_SENDER
241.248	SLOW_SENDER5	N/A
242.001	RECEIVER	SLOW_SENDER5
242.289	SLOW_SENDER7	N/A
242.800	SLOW_SENDER9	N/A
243.056	RECEIVER	SLOW_SENDER7
244.117	RECEIVER	SLOW_SENDER9
244.901	RECEIVER	SLOW_SENDER8
245.517	SLOW_SENDER2	N/A
246.061	SLOW_SENDER4	N/A
248.631	FAST_SENDER	N/A
254.328	RECEIVER	FAST_SENDER
256.737	FAST_SENDER	N/A
262.786	RECEIVER	FAST_SENDER
265.195	FAST_SENDER	N/A
271.113	RECEIVER	FAST_SENDER
273.527	FAST_SENDER	N/A
279.534	RECEIVER	FAST_SENDER
281.967	FAST_SENDER	N/A
287.642	RECEIVER	FAST_SENDER
290.058	FAST_SENDER	N/A
296.355	RECEIVER	FAST_SENDER
298.762	FAST_SENDER	N/A
304.714	RECEIVER	FAST_SENDER
307.143	FAST_SENDER	N/A
312.918	RECEIVER	FAST_SENDER
315.347	FAST_SENDER	N/A
321.461	RECEIVER	FAST_SENDER
323.864	FAST_SENDER	N/A
329.642	RECEIVER	FAST_SENDER
332.070	FAST_SENDER	N/A
338.140	RECEIVER	FAST_SENDER
340.566	FAST_SENDER	N/A
346.634	RECEIVER	FAST_SENDER
349.073	FAST_SENDER	N/A
354.957	RECEIVER	FAST_SENDER
357.368	FAST_SENDER	N/A
363.364	RECEIVER	FAST_SENDER
365.775	FAST_SENDER	N/A
371.735	RECEIVER	FAST_SENDER
374.171	FAST_SENDER	N/A
380.367	RECEIVER	FAST_SENDER
382.773	FAST_SENDER	N/A
388.384	RECEIVER	FAST_SENDER
390.821	FAST_SENDER	N/A
396.672	RECEIVER	FAST_SENDER
399.121	FAST_SENDER	N/A
399.750	SLOW_SENDER3	N/A
403.190	SLOW_SENDER1	N/A
404.220	SLOW_SENDER6	N/A
407.560	RECEIVER	SLOW_SENDER1
407.680	SLOW_SENDER9	N/A
409.970	SLOW_SENDER7	N/A
410.150	SLOW_SENDER5	N/A
410.340	SLOW_SENDER2	N/A
410.470	SLOW_SENDER8	N/A
410.491	RECEIVER	SLOW_SENDER6
411.090	SLOW_SENDER4	N/A
412.206	RECEIVER	SLOW_SENDER9
412.975	SLOW_SENDER1	N/A
413.384	SLOW_SENDER3	N/A
413.569	FAST_SENDER	N/A
413.690	RECEIVER	SLOW_SENDER1
415.467	RECEIVER	SLOW_SENDER2
417.628	RECEIVER	SLOW_SENDER8
417.641	SLOW_SENDER9	N/A
418.350	SLOW_SENDER6	N/A
419.132	RECEIVER	SLOW_SENDER6
419.998	RECEIVER	SLOW_SENDER3
420.917	SLOW_SENDER2	N/A
421.681	RECEIVER	SLOW_SENDER2
422.815	RECEIVER	SLOW_SENDER9
424.296	SLOW_SENDER1	N/A
424.731	SLOW_SENDER5	N/A
425.069	RECEIVER	SLOW_SENDER1
425.305	SLOW_SENDER4	N/A
426.026	RECEIVER	FAST_SENDER
427.108	SLOW_SENDER2	N/A
427.703	SLOW_SENDER7	N/A
427.861	RECEIVER	SLOW_SENDER2
428.433	FAST_SENDER	N/A
429.728	SLOW_SENDER8	N/A
429.759	SLOW_SENDER3	N/A
430.065	RECEIVER	SLOW_SENDER4
430.222	SLOW_SENDER9	N/A
430.955	SLOW_SENDER6	N/A
430.983	RECEIVER	SLOW_SENDER9
432.224	RECEIVER	SLOW_SENDER6
435.283	RECEIVER	SLOW_SENDER8
435.303	SLOW_SENDER2	N/A
436.304	SLOW_SENDER1	N/A
436.684	RECEIVER	FAST_SENDER
437.773	SLOW_SENDER5	N/A
438.401	SLOW_SENDER9	N/A
439.141	RECEIVER	SLOW_SENDER9
439.647	SLOW_SENDER6	N/A
440.368	RECEIVER	SLOW_SENDER6
440.531	SLOW_SENDER4	N/A
441.282	RECEIVER	SLOW_SENDER4
441.321	SLOW_SENDER7	N/A
442.691	SLOW_SENDER8	N/A
444.465	FAST_SENDER	N/A
446.586	SLOW_SENDER9	N/A
447.814	SLOW_SENDER6	N/A
448.696	SLOW_SENDER4	N/A
457.572	FAST_SENDER	N/A
470.007	FAST_SENDER	N/A
482.616	FAST_SENDER	N/A
495.279	FAST_SENDER	N/A
507.738	FAST_SENDER	N/A
520.250	FAST_SENDER	N/A
533.053	FAST_SENDER	N/A
545.401	FAST_SENDER	N/A
558.295	FAST_SENDER	N/A
570.649	FAST_SENDER	N/A
583.170	FAST_SENDER	N/A
595.930	SLOW_SENDER3	N/A
596.038	FAST_SENDER	N/A
600.740	SLOW_SENDER1	N/A
602.990	SLOW_SENDER5	N/A
604.410	SLOW_SENDER2	N/A
606.980	SLOW_SENDER7	N/A
607.050	RECEIVER	FAST_SENDER
607.880	SLOW_SENDER8	N/A
608.264	RECEIVER	SLOW_SENDER7
609.239	SLOW_SENDER3	N/A
609.446	RECEIVER	SLOW_SENDER2
609.497	FAST_SENDER	N/A
612.463	SLOW_SENDER1	N/A
612.610	SLOW_SENDER9	N/A
612.740	SLOW_SENDER4	N/A
613.048	RECEIVER	SLOW_SENDER8
614.009	RECEIVER	SLOW_SENDER4
614.360	SLOW_SENDER6	N/A
614.861	SLOW_SENDER2	N/A
615.520	RECEIVER	FAST_SENDER
616.427	SLOW_SENDER4	N/A
616.670	SLOW_SENDER5	N/A
616.777	RECEIVER	SLOW_SENDER9
618.267	RECEIVER	SLOW_SENDER1
618.496	SLOW_SENDER8	N/A
619.034	RECEIVER	SLOW_SENDER5
620.539	RECEIVER	SLOW_SENDER2
622.193	SLOW_SENDER7	N/A
622.212	RECEIVER	SLOW_SENDER4
622.806	FAST_SENDER	N/A
623.176	SLOW_SENDER3	N/A
623.521	RECEIVER	SLOW_SENDER8
625.709	SLOW_SENDER1	N/A
626.406	SLOW_SENDER9	N/A
626.477	SLOW_SENDER5	N/A
626.490	RECEIVER	SLOW_SENDER1
627.637	SLOW_SENDER4	N/A
627.788	RECEIVER	SLOW_SENDER5
628.302	SLOW_SENDER6	N/A
629.640	RECEIVER	SLOW_SENDER6
630.162	SLOW_SENDER2	N/A
630.809	RECEIVER	SLOW_SENDER9
632.552	RECEIVER	SLOW_SENDER4
633.229	SLOW_SENDER8	N/A
633.927	SLOW_SENDER1	N/A
633.987	RECEIVER	SLOW_SENDER8
634.656	RECEIVER	SLOW_SENDER1
635.232	SLOW_SENDER5	N/A
635.313	SLOW_SENDER7	N/A
635.620	RECEIVER	FAST_SENDER
636.592	RECEIVER	SLOW_SENDER7
637.925	FAST_SENDER	N/A
638.231	SLOW_SENDER9	N/A
638.978	RECEIVER	SLOW_SENDER9
640.662	SLOW_SENDER6	N/A
641.396	SLOW_SENDER8	N/A
641.451	RECEIVER	SLOW_SENDER6
642.147	RECEIVER	SLOW_SENDER8
642.560	SLOW_SENDER4	N/A
643.936	RECEIVER	FAST_SENDER
644.032	SLOW_SENDER7	N/A
644.799	RECEIVER	SLOW_SENDER7
646.374	FAST_SENDER	N/A
648.891	SLOW_SENDER6	N/A
649.587	SLOW_SENDER8	N/A
649.611	RECEIVER	SLOW_SENDER6
650.387	RECEIVER	SLOW_SENDER8
652.477	RECEIVER	FAST_SENDER
654.890	FAST_SENDER	N/A
657.045	SLOW_SENDER6	N/A
657.813	RECEIVER	SLOW_SENDER6
657.832	SLOW_SENDER8	N/A
658.588	RECEIVER	SLOW_SENDER8
661.584	RECEIVER	FAST_SENDER
664.030	FAST_SENDER	N/A
665.218	SLOW_SENDER6	N/A
669.929	RECEIVER	FAST_SENDER
672.368	FAST_SENDER	N/A
685.290	FAST_SENDER	N/A
697.662	FAST_SENDER	N/A
710.455	FAST_SENDER	N/A
722.818	FAST_SENDER	N/A
735.342	FAST_SENDER	N/A
748.092	FAST_SENDER	N/A
760.980	FAST_SENDER	N/A
773.365	FAST_SENDER	N/A
786.192	FAST_SENDER	N/A
788.670	SLOW_SENDER3	N/A
796.600	SLOW_SENDER2	N/A
799.285	FAST_SENDER	N/A
801.510	SLOW_SENDER1	N/A
802.920	SLOW_SENDER5	N/A
803.809	SLOW_SENDER3	N/A
806.130	SLOW_SENDER9	N/A
808.310	SLOW_SENDER4	N/A
808.480	SLOW_SENDER7	N/A
811.353	SLOW_SENDER2	N/A
812.158	FAST_SENDER	N/A
816.318	SLOW_SENDER1	N/A
818.098	SLOW_SENDER3	N/A
819.006	SLOW_SENDER9	N/A
819.062	SLOW_SENDER5	N/A
820.138	SLOW_SENDER7	N/A
822.260	SLOW_SENDER8	N/A
824.450	SLOW_SENDER2	N/A
825.070	SLOW_SENDER4	N/A
826.631	FAST_SENDER	N/A
829.331	SLOW_SENDER1	N/A
829.430	SLOW_SENDER6	N/A
832.144	SLOW_SENDER9	N/A
834.180	SLOW_SENDER5	N/A
835.516	SLOW_SENDER7	N/A
837.377	SLOW_SENDER8	N/A
841.364	FAST_SENDER	N/A
841.803	RECEIVER	SLOW_SENDER8
843.158	SLOW_SENDER6	N/A
843.485	RECEIVER	FAST_SENDER
847.119	RECEIVER	SLOW_SENDER6
849.249	SLOW_SENDER8	N/A
851.763	RECEIVER	SLOW_SENDER8
854.318	FAST_SENDER	N/A
854.545	SLOW_SENDER6	N/A
855.279	RECEIVER	SLOW_SENDER6
862.688	SLOW_SENDER6	N/A
865.461	RECEIVER	SLOW_SENDER6
866.941	FAST_SENDER	N/A
872.896	RECEIVER	FAST_SENDER
875.298	FAST_SENDER	N/A
876.057	RECEIVER	FAST_SENDER
878.484	FAST_SENDER	N/A
884.236	RECEIVER	FAST_SENDER
886.665	FAST_SENDER	N/A
887.455	RECEIVER	FAST_SENDER
889.870	FAST_SENDER	N/A
895.927	RECEIVER	FAST_SENDER
898.376	FAST_SENDER	N/A
899.182	RECEIVER	FAST_SENDER
901.609	FAST_SENDER	N/A
907.488	RECEIVER	FAST_SENDER
909.898	FAST_SENDER	N/A
910.620	RECEIVER	FAST_SENDER
913.033	FAST_SENDER	N/A
918.841	RECEIVER	FAST_SENDER
921.270	FAST_SENDER	N/A
922.014	RECEIVER	FAST_SENDER
924.421	FAST_SENDER	N/A
930.266	RECEIVER	FAST_SENDER
932.699	FAST_SENDER	N/A
933.481	RECEIVER	FAST_SENDER
935.927	FAST_SENDER	N/A
941.461	RECEIVER	FAST_SENDER
947.867	FAST_SENDER	N/A
948.611	RECEIVER	FAST_SENDER
951.024	FAST_SENDER	N/A
956.755	RECEIVER	FAST_SENDER
959.159	FAST_SENDER	N/A
959.897	RECEIVER	FAST_SENDER
962.321	FAST_SENDER	N/A
972.742	RECEIVER	FAST_SENDER
975.180	FAST_SENDER	N/A
975.931	RECEIVER	FAST_SENDER
978.375	FAST_SENDER	N/A
983.440	SLOW_SENDER3	N/A
984.481	RECEIVER	FAST_SENDER
985.791	RECEIVER	SLOW_SENDER3
986.917	FAST_SENDER	N/A
988.209	SLOW_SENDER3	N/A
988.710	SLOW_SENDER2	N/A
992.555	RECEIVER	SLOW_SENDER3
994.510	SLOW_SENDER1	N/A
996.410	SLOW_SENDER4	N/A
997.929	RECEIVER	FAST_SENDER
998.400	SLOW_SENDER5	N/A
998.900	SLOW_SENDER9	N/A
999.133	RECEIVER	SLOW_SENDER5
999.810	SLOW_SENDER7	N/A
1000.331	FAST_SENDER	N/A
1000.631	SLOW_SENDER2	N/A
1001.538	SLOW_SENDER5	N/A
1001.728	RECEIVER	SLOW_SENDER1
1002.594	SLOW_SENDER3	N/A
1002.845	RECEIVER	FAST_SENDER
1003.757	RECEIVER	SLOW_SENDER4
1005.486	RECEIVER	SLOW_SENDER2
1006.586	RECEIVER	SLOW_SENDER7
1007.328	RECEIVER	SLOW_SENDER3
1011.491	SLOW_SENDER4	N/A
1012.214	RECEIVER	SLOW_SENDER4
1012.290	SLOW_SENDER1	N/A
1013.052	RECEIVER	SLOW_SENDER1
1013.873	SLOW_SENDER9	N/A
1014.034	FAST_SENDER	N/A
1014.744	SLOW_SENDER3	N/A
1014.792	RECEIVER	FAST_SENDER
1015.328	SLOW_SENDER2	N/A
1015.370	SLOW_SENDER8	N/A
1015.887	SLOW_SENDER5	N/A
1016.033	SLOW_SENDER7	N/A
1016.046	RECEIVER	SLOW_SENDER3
1017.196	FAST_SENDER	N/A
1017.625	SLOW_SENDER4	N/A
1018.584	RECEIVER	SLOW_SENDER9
1020.460	SLOW_SENDER1	N/A
1020.967	RECEIVER	SLOW_SENDER8
1022.037	RECEIVER	SLOW_SENDER5
1026.111	RECEIVER	SLOW_SENDER1
1026.372	SLOW_SENDER8	N/A
1027.190	RECEIVER	SLOW_SENDER8
1027.950	RECEIVER	FAST_SENDER
1028.416	SLOW_SENDER9	N/A
1028.820	SLOW_SENDER6	N/A
1029.172	RECEIVER	SLOW_SENDER9
1029.312	SLOW_SENDER7	N/A
1029.484	SLOW_SENDER5	N/A
1030.062	RECEIVER	SLOW_SENDER7
1030.360	FAST_SENDER	N/A
1032.523	SLOW_SENDER4	N/A
1032.605	SLOW_SENDER8	N/A
1033.272	RECEIVER	SLOW_SENDER4
1033.512	SLOW_SENDER1	N/A
1034.255	RECEIVER	SLOW_SENDER1
1035.404	RECEIVER	SLOW_SENDER6
1037.327	RECEIVER	FAST_SENDER
1037.487	SLOW_SENDER7	N/A
1038.038	RECEIVER	SLOW_SENDER8
1039.758	FAST_SENDER	N/A
1040.843	SLOW_SENDER6	N/A
1041.645	RECEIVER	SLOW_SENDER6
1041.703	SLOW_SENDER1	N/A
1045.467	SLOW_SENDER8	N/A
1045.736	RECEIVER	FAST_SENDER
1047.088	SLOW_SENDER6	N/A
1047.849	RECEIVER	SLOW_SENDER6
1053.731	FAST_SENDER	N/A
1055.296	SLOW_SENDER6	N/A
1056.557	RECEIVER	SLOW_SENDER6
1059.568	RECEIVER	FAST_SENDER
1062.000	FAST_SENDER	N/A
1063.991	SLOW_SENDER6	N/A
1064.751	RECEIVER	SLOW_SENDER6
1068.046	RECEIVER	FAST_SENDER
1070.452	FAST_SENDER	N/A
1072.183	SLOW_SENDER6	N/A
1072.904	RECEIVER	SLOW_SENDER6
1076.891	RECEIVER	FAST_SENDER
1079.329	FAST_SENDER	N/A
1080.326	SLOW_SENDER6	N/A
1081.102	RECEIVER	SLOW_SENDER6
1085.579	RECEIVER	FAST_SENDER
1088.007	FAST_SENDER	N/A
1088.512	SLOW_SENDER6	N/A
1089.287	RECEIVER	SLOW_SENDER6
1094.396	RECEIVER	FAST_SENDER
1096.729	SLOW_SENDER6	N/A
1096.798	FAST_SENDER	N/A
1097.464	RECEIVER	SLOW_SENDER6
1102.897	RECEIVER	FAST_SENDER
1104.905	SLOW_SENDER6	N/A
1105.310	FAST_SENDER	N/A
1105.703	RECEIVER	SLOW_SENDER6
1110.847	RECEIVER	FAST_SENDER
1113.249	FAST_SENDER	N/A
1119.197	RECEIVER	FAST_SENDER
1121.634	FAST_SENDER	N/A
1127.594	RECEIVER	FAST_SENDER
1130.021	FAST_SENDER	N/A
1136.152	RECEIVER	FAST_SENDER
1138.557	FAST_SENDER	N/A
1144.909	RECEIVER	FAST_SENDER
1147.333	FAST_SENDER	N/A
1153.555	RECEIVER	FAST_SENDER
1156.005	FAST_SENDER	N/A
1161.791	RECEIVER	FAST_SENDER
1164.225	FAST_SENDER	N/A
1170.104	RECEIVER	FAST_SENDER
1172.552	FAST_SENDER	N/A
1178.460	RECEIVER	FAST_SENDER
1179.440	SLOW_SENDER3	N/A
1180.909	FAST_SENDER	N/A
1181.420	SLOW_SENDER2	N/A
1185.660	RECEIVER	SLOW_SENDER3
1187.111	RECEIVER	FAST_SENDER
1189.518	FAST_SENDER	N/A
1191.098	SLOW_SENDER3	N/A
1191.886	RECEIVER	SLOW_SENDER3
1192.459	SLOW_SENDER2	N/A
1194.040	SLOW_SENDER5	N/A
1195.130	SLOW_SENDER9	N/A
1195.888	RECEIVER	FAST_SENDER
1197.293	SLOW_SENDER3	N/A
1197.640	SLOW_SENDER4	N/A
1198.020	RECEIVER	SLOW_SENDER3
1198.180	SLOW_SENDER1	N/A
1199.723	RECEIVER	SLOW_SENDER5
1200.617	SLOW_SENDER2	N/A
1201.650	SLOW_SENDER7	N/A
1202.964	RECEIVER	SLOW_SENDER2
1203.559	FAST_SENDER	N/A
1204.137	RECEIVER	SLOW_SENDER4
1207.921	SLOW_SENDER5	N/A
1208.330	RECEIVER	SLOW_SENDER7
1209.971	RECEIVER	FAST_SENDER
1210.401	SLOW_SENDER2	N/A
1211.117	RECEIVER	SLOW_SENDER2
1211.470	SLOW_SENDER8	N/A
1211.804	SLOW_SENDER4	N/A
1211.925	SLOW_SENDER3	N/A
1211.981	SLOW_SENDER1	N/A
1212.087	SLOW_SENDER9	N/A
1212.197	RECEIVER	SLOW_SENDER5
1216.081	SLOW_SENDER7	N/A
1218.562	SLOW_SENDER2	N/A
1220.602	FAST_SENDER	N/A
1223.405	SLOW_SENDER5	N/A
1225.975	SLOW_SENDER9	N/A
1226.529	SLOW_SENDER1	N/A
1227.263	SLOW_SENDER4	N/A
1228.252	SLOW_SENDER8	N/A
1229.403	SLOW_SENDER7	N/A
1234.742	FAST_SENDER	N/A
1241.639	SLOW_SENDER8	N/A
1246.845	FAST_SENDER	N/A
1259.422	FAST_SENDER	N/A
1270.230	SLOW_SENDER6	N/A
1271.809	FAST_SENDER	N/A
1284.949	SLOW_SENDER6	N/A
1285.063	FAST_SENDER	N/A
1297.553	SLOW_SENDER6	N/A
1298.457	FAST_SENDER	N/A
1310.949	FAST_SENDER	N/A
1323.655	FAST_SENDER	N/A
1336.041	FAST_SENDER	N/A
1348.479	FAST_SENDER	N/A
1360.767	FAST_SENDER	N/A
1373.347	FAST_SENDER	N/A
1378.350	SLOW_SENDER3	N/A
1379.280	RECEIVER	FAST_SENDER
1380.578	RECEIVER	SLOW_SENDER3
1381.711	FAST_SENDER	N/A
1383.013	SLOW_SENDER3	N/A
1386.220	SLOW_SENDER2	N/A
1387.576	RECEIVER	FAST_SENDER
1388.744	RECEIVER	SLOW_SENDER2
1388.810	SLOW_SENDER5	N/A
1390.010	FAST_SENDER	N/A
1390.770	SLOW_SENDER9	N/A
1391.145	SLOW_SENDER2	N/A
1391.370	SLOW_SENDER1	N/A
1391.620	SLOW_SENDER4	N/A
1394.247	RECEIVER	SLOW_SENDER5
1395.376	RECEIVER	SLOW_SENDER4
1396.447	RECEIVER	FAST_SENDER
1396.807	SLOW_SENDER3	N/A
1397.130	SLOW_SENDER7	N/A
1397.904	RECEIVER	SLOW_SENDER7
1398.850	FAST_SENDER	N/A
1399.679	SLOW_SENDER5	N/A
1400.474	RECEIVER	SLOW_SENDER5
1401.431	RECEIVER	FAST_SENDER
1403.873	FAST_SENDER	N/A
1404.237	SLOW_SENDER1	N/A
1404.669	RECEIVER	FAST_SENDER
1405.960	SLOW_SENDER8	N/A
1406.393	SLOW_SENDER4	N/A
1407.144	RECEIVER	SLOW_SENDER4
1408.318	SLOW_SENDER2	N/A
1408.711	SLOW_SENDER9	N/A
1409.054	RECEIVER	SLOW_SENDER1
1409.910	SLOW_SENDER5	N/A
1410.669	RECEIVER	SLOW_SENDER5
1411.634	RECEIVER	SLOW_SENDER8
1412.323	RECEIVER	SLOW_SENDER2
1412.715	SLOW_SENDER7	N/A
1413.464	RECEIVER	SLOW_SENDER7
1414.545	SLOW_SENDER4	N/A
1415.312	RECEIVER	SLOW_SENDER4
1417.073	SLOW_SENDER8	N/A
1417.815	RECEIVER	SLOW_SENDER8
1418.115	SLOW_SENDER5	N/A
1418.871	RECEIVER	SLOW_SENDER5
1419.190	FAST_SENDER	N/A
1419.232	SLOW_SENDER1	N/A
1420.516	RECEIVER	SLOW_SENDER1
1420.898	SLOW_SENDER7	N/A
1421.887	RECEIVER	FAST_SENDER
1422.747	SLOW_SENDER4	N/A
1423.252	SLOW_SENDER8	N/A
1423.484	RECEIVER	SLOW_SENDER4
1424.294	FAST_SENDER	N/A
1426.288	SLOW_SENDER5	N/A
1427.072	RECEIVER	SLOW_SENDER5
1430.734	RECEIVER	FAST_SENDER
1430.889	SLOW_SENDER4	N/A
1431.655	RECEIVER	SLOW_SENDER4
1433.172	FAST_SENDER	N/A
1434.522	SLOW_SENDER5	N/A
1434.684	SLOW_SENDER7	N/A
1435.295	RECEIVER	SLOW_SENDER5
1436.590	SLOW_SENDER8	N/A
1437.384	RECEIVER	SLOW_SENDER8
1439.075	SLOW_SENDER4	N/A
1439.499	RECEIVER	FAST_SENDER
1442.728	SLOW_SENDER5	N/A
1443.485	RECEIVER	SLOW_SENDER5
1444.784	SLOW_SENDER8	N/A
1445.543	RECEIVER	SLOW_SENDER8
1447.281	FAST_SENDER	N/A
1450.897	SLOW_SENDER5	N/A
1451.666	RECEIVER	SLOW_SENDER5
1452.958	SLOW_SENDER8	N/A
1453.477	RECEIVER	FAST_SENDER
1455.910	FAST_SENDER	N/A
1459.074	SLOW_SENDER5	N/A
1459.812	RECEIVER	SLOW_SENDER5
1462.120	SLOW_SENDER6	N/A
1462.137	RECEIVER	FAST_SENDER
1464.571	FAST_SENDER	N/A
1468.172	RECEIVER	SLOW_SENDER6
1470.497	RECEIVER	FAST_SENDER
1472.903	FAST_SENDER	N/A
1473.586	SLOW_SENDER6	N/A
1474.395	RECEIVER	SLOW_SENDER6
1478.633	RECEIVER	FAST_SENDER
1479.816	SLOW_SENDER6	N/A
1480.565	RECEIVER	SLOW_SENDER6
1481.033	FAST_SENDER	N/A
1487.043	RECEIVER	FAST_SENDER
1488.002	SLOW_SENDER6	N/A
1488.773	RECEIVER	SLOW_SENDER6
1489.493	FAST_SENDER	N/A
1495.496	RECEIVER	FAST_SENDER
1496.221	SLOW_SENDER6	N/A
1496.988	RECEIVER	SLOW_SENDER6
1497.906	FAST_SENDER	N/A
1503.765	RECEIVER	FAST_SENDER
1504.413	SLOW_SENDER6	N/A
1505.178	RECEIVER	SLOW_SENDER6
1506.207	FAST_SENDER	N/A
1511.836	RECEIVER	FAST_SENDER
1512.605	SLOW_SENDER6	N/A
1513.379	RECEIVER	SLOW_SENDER6
1514.260	FAST_SENDER	N/A
1520.387	RECEIVER	FAST_SENDER
1520.787	SLOW_SENDER6	N/A
1521.586	RECEIVER	SLOW_SENDER6
1522.799	FAST_SENDER	N/A
1528.696	RECEIVER	FAST_SENDER
1529.019	SLOW_SENDER6	N/A
1529.798	RECEIVER	SLOW_SENDER6
1531.116	FAST_SENDER	N/A
1537.059	RECEIVER	FAST_SENDER
1537.245	SLOW_SENDER6	N/A
1537.984	RECEIVER	SLOW_SENDER6
1539.469	FAST_SENDER	N/A
1545.230	RECEIVER	FAST_SENDER
1547.650	FAST_SENDER	N/A
1553.432	RECEIVER	FAST_SENDER
1555.853	FAST_SENDER	N/A
1561.585	RECEIVER	FAST_SENDER
1563.995	FAST_SENDER	N/A
1565.310	SLOW_SENDER3	N/A
1570.240	RECEIVER	FAST_SENDER
1572.674	FAST_SENDER	N/A
1577.269	SLOW_SENDER3	N/A
1577.940	SLOW_SENDER9	N/A
1578.070	SLOW_SENDER2	N/A
1581.669	RECEIVER	SLOW_SENDER3
1582.779	RECEIVER	FAST_SENDER
1585.069	FAST_SENDER	N/A
1585.276	RECEIVER	SLOW_SENDER2
1585.600	SLOW_SENDER1	N/A
1589.109	SLOW_SENDER3	N/A
1589.857	RECEIVER	SLOW_SENDER3
1590.698	SLOW_SENDER2	N/A
1591.485	RECEIVER	SLOW_SENDER2
1592.225	SLOW_SENDER9	N/A
1592.570	RECEIVER	FAST_SENDER
1597.267	SLOW_SENDER3	N/A
1598.900	SLOW_SENDER7	N/A
1598.973	SLOW_SENDER1	N/A
1600.053	FAST_SENDER	N/A
1602.218	SLOW_SENDER2	N/A
1604.351	SLOW_SENDER9	N/A
1606.090	SLOW_SENDER4	N/A
1613.571	FAST_SENDER	N/A
1615.091	SLOW_SENDER7	N/A
1617.160	SLOW_SENDER8	N/A
1619.416	SLOW_SENDER4	N/A
1623.560	SLOW_SENDER5	N/A
1626.601	FAST_SENDER	N/A
1631.903	SLOW_SENDER8	N/A
1632.115	SLOW_SENDER4	N/A
1635.926	SLOW_SENDER5	N/A
1640.213	FAST_SENDER	N/A
1644.789	SLOW_SENDER8	N/A
1648.331	SLOW_SENDER5	N/A
1652.874	FAST_SENDER	N/A
1665.308	FAST_SENDER	N/A
1678.071	FAST_SENDER	N/A
1690.745	FAST_SENDER	N/A
1701.560	SLOW_SENDER6	N/A
1703.146	FAST_SENDER	N/A
1715.887	FAST_SENDER	N/A
1716.188	SLOW_SENDER6	N/A
1728.406	FAST_SENDER	N/A
1729.174	SLOW_SENDER6	N/A
1740.785	FAST_SENDER	N/A
1753.199	FAST_SENDER	N/A
1759.344	RECEIVER	FAST_SENDER
1761.754	FAST_SENDER	N/A
1762.523	RECEIVER	FAST_SENDER
1764.925	FAST_SENDER	N/A
1764.970	SLOW_SENDER3	N/A
1768.760	SLOW_SENDER9	N/A
1769.749	RECEIVER	SLOW_SENDER3
1771.290	SLOW_SENDER2	N/A
1771.619	RECEIVER	SLOW_SENDER9
1772.140	SLOW_SENDER1	N/A
1775.199	SLOW_SENDER3	N/A
1775.408	RECEIVER	FAST_SENDER
1777.845	FAST_SENDER	N/A
1779.879	RECEIVER	SLOW_SENDER3
1783.517	SLOW_SENDER2	N/A
1783.888	SLOW_SENDER1	N/A
1784.487	SLOW_SENDER9	N/A
1785.820	SLOW_SENDER7	N/A
1786.451	RECEIVER	SLOW_SENDER1
1787.297	SLOW_SENDER3	N/A
1788.089	RECEIVER	SLOW_SENDER3
1789.631	RECEIVER	SLOW_SENDER7
1791.534	FAST_SENDER	N/A
1793.851	SLOW_SENDER1	N/A
1795.533	SLOW_SENDER3	N/A
1796.824	RECEIVER	SLOW_SENDER3
1797.830	SLOW_SENDER4	N/A
1798.278	SLOW_SENDER2	N/A
1798.455	SLOW_SENDER9	N/A
1799.081	RECEIVER	SLOW_SENDER2
1800.320	RECEIVER	SLOW_SENDER4
1801.464	SLOW_SENDER7	N/A
1802.014	RECEIVER	FAST_SENDER
1802.755	SLOW_SENDER4	N/A
1804.432	FAST_SENDER	N/A
1805.289	RECEIVER	SLOW_SENDER7
1806.644	RECEIVER	SLOW_SENDER4
1809.180	SLOW_SENDER8	N/A
1810.824	RECEIVER	FAST_SENDER
1812.780	SLOW_SENDER5	N/A
1813.272	FAST_SENDER	N/A
1814.070	SLOW_SENDER4	N/A
1814.810	SLOW_SENDER7	N/A
1814.827	RECEIVER	SLOW_SENDER4
1817.584	RECEIVER	SLOW_SENDER5
1820.178	RECEIVER	FAST_SENDER
1822.272	SLOW_SENDER4	N/A
1822.622	FAST_SENDER	N/A
1823.021	SLOW_SENDER5	N/A
1823.022	RECEIVER	SLOW_SENDER4
1823.796	RECEIVER	SLOW_SENDER5
1825.336	SLOW_SENDER8	N/A
1826.114	RECEIVER	SLOW_SENDER8
1828.691	RECEIVER	FAST_SENDER
1829.217	SLOW_SENDER5	N/A
1829.986	RECEIVER	SLOW_SENDER5
1831.141	FAST_SENDER	N/A
1833.517	SLOW_SENDER8	N/A
1834.304	RECEIVER	SLOW_SENDER8
1834.823	SLOW_SENDER4	N/A
1835.581	RECEIVER	SLOW_SENDER4
1837.008	RECEIVER	FAST_SENDER
1837.392	SLOW_SENDER5	N/A
1838.143	RECEIVER	SLOW_SENDER5
1839.411	FAST_SENDER	N/A
1841.721	SLOW_SENDER8	N/A
1843.006	SLOW_SENDER4	N/A
1844.057	RECEIVER	SLOW_SENDER8
1845.176	RECEIVER	FAST_SENDER
1845.550	SLOW_SENDER5	N/A
1846.327	RECEIVER	SLOW_SENDER5
1847.577	FAST_SENDER	N/A
1851.474	SLOW_SENDER8	N/A
1852.235	RECEIVER	SLOW_SENDER8
1853.447	RECEIVER	FAST_SENDER
1853.773	SLOW_SENDER5	N/A
1854.514	RECEIVER	SLOW_SENDER5
1855.894	FAST_SENDER	N/A
1859.662	SLOW_SENDER8	N/A
1860.447	RECEIVER	SLOW_SENDER8
1861.944	SLOW_SENDER5	N/A
1861.969	RECEIVER	FAST_SENDER
1862.705	RECEIVER	SLOW_SENDER5
1864.392	FAST_SENDER	N/A
1870.153	SLOW_SENDER5	N/A
1870.227	RECEIVER	FAST_SENDER
1870.876	RECEIVER	SLOW_SENDER5
1872.672	FAST_SENDER	N/A
1878.304	SLOW_SENDER5	N/A
1878.628	RECEIVER	FAST_SENDER
1886.679	FAST_SENDER	N/A
1892.507	RECEIVER	FAST_SENDER
1893.570	SLOW_SENDER6	N/A
1894.917	FAST_SENDER	N/A
1900.888	RECEIVER	FAST_SENDER
1903.293	FAST_SENDER	N/A
1904.536	SLOW_SENDER6	N/A
1905.306	RECEIVER	SLOW_SENDER6
1909.545	RECEIVER	FAST_SENDER
1911.994	FAST_SENDER	N/A
1916.284	SLOW_SENDER6	N/A
1917.046	RECEIVER	SLOW_SENDER6
1918.195	RECEIVER	FAST_SENDER
1920.611	FAST_SENDER	N/A
1924.466	SLOW_SENDER6	N/A
1925.223	RECEIVER	SLOW_SENDER6
1926.630	RECEIVER	FAST_SENDER
1929.045	FAST_SENDER	N/A
1932.662	SLOW_SENDER6	N/A
1933.412	RECEIVER	SLOW_SENDER6
1935.265	RECEIVER	FAST_SENDER
1937.677	FAST_SENDER	N/A
1940.815	SLOW_SENDER6	N/A
1941.600	RECEIVER	SLOW_SENDER6
1943.997	RECEIVER	FAST_SENDER
1946.418	FAST_SENDER	N/A
1952.580	RECEIVER	FAST_SENDER
1954.985	FAST_SENDER	N/A
1960.874	RECEIVER	FAST_SENDER
1962.820	SLOW_SENDER2	N/A
1963.281	FAST_SENDER	N/A
1963.430	SLOW_SENDER1	N/A
1963.880	SLOW_SENDER9	N/A
1964.580	SLOW_SENDER3	N/A
1967.757	RECEIVER	SLOW_SENDER2
1969.774	RECEIVER	FAST_SENDER
1970.717	RECEIVER	SLOW_SENDER1
1973.199	SLOW_SENDER2	N/A
1973.953	RECEIVER	SLOW_SENDER2
1977.527	FAST_SENDER	N/A
1979.281	SLOW_SENDER9	N/A
1979.373	SLOW_SENDER2	N/A
1979.458	SLOW_SENDER1	N/A
1980.104	SLOW_SENDER3	N/A
1980.186	RECEIVER	SLOW_SENDER1
1980.820	SLOW_SENDER7	N/A
1980.922	RECEIVER	SLOW_SENDER3
1983.799	RECEIVER	SLOW_SENDER9
1984.495	RECEIVER	FAST_SENDER
1986.931	FAST_SENDER	N/A
1988.360	SLOW_SENDER3	N/A
1989.128	RECEIVER	SLOW_SENDER3
1991.246	SLOW_SENDER9	N/A
1991.971	SLOW_SENDER7	N/A
1993.819	SLOW_SENDER1	N/A
1994.614	SLOW_SENDER2	N/A
1999.423	SLOW_SENDER9	N/A
2000.177	FAST_SENDER	N/A
2002.041	SLOW_SENDER3	N/A
2005.344	SLOW_SENDER7	N/A
2007.510	SLOW_SENDER4	N/A
2013.062	FAST_SENDER	N/A
2022.979	SLOW_SENDER4	N/A
2024.240	SLOW_SENDER8	N/A
2026.448	FAST_SENDER	N/A
2035.828	SLOW_SENDER4	N/A
2037.694	SLOW_SENDER8	N/A
2039.498	FAST_SENDER	N/A
2043.980	SLOW_SENDER5	N/A
2050.924	SLOW_SENDER8	N/A
2053.528	FAST_SENDER	N/A
2058.687	SLOW_SENDER5	N/A
2066.543	FAST_SENDER	N/A
2071.290	SLOW_SENDER5	N/A
2078.742	FAST_SENDER	N/A
2091.950	FAST_SENDER	N/A
2104.441	FAST_SENDER	N/A
2105.290	SLOW_SENDER6	N/A
2117.875	FAST_SENDER	N/A
2117.975	SLOW_SENDER6	N/A
2130.341	FAST_SENDER	N/A
2131.504	SLOW_SENDER6	N/A
2142.931	FAST_SENDER	N/A
2155.091	FAST_SENDER	N/A
2158.890	SLOW_SENDER1	N/A
2160.230	SLOW_SENDER2	N/A
2163.369	RECEIVER	SLOW_SENDER1
2164.820	SLOW_SENDER9	N/A
2165.581	RECEIVER	SLOW_SENDER9
2166.240	SLOW_SENDER3	N/A
2168.144	FAST_SENDER	N/A
2168.778	SLOW_SENDER1	N/A
2169.569	RECEIVER	SLOW_SENDER1
2170.725	RECEIVER	FAST_SENDER
2171.590	SLOW_SENDER7	N/A
2172.570	SLOW_SENDER2	N/A
2172.964	RECEIVER	SLOW_SENDER3
2174.268	RECEIVER	SLOW_SENDER7
2175.008	SLOW_SENDER1	N/A
2175.773	RECEIVER	SLOW_SENDER1
2176.702	SLOW_SENDER7	N/A
2177.484	RECEIVER	SLOW_SENDER7
2177.777	SLOW_SENDER9	N/A
2178.542	RECEIVER	SLOW_SENDER9
2179.781	RECEIVER	SLOW_SENDER2
2181.715	FAST_SENDER	N/A
2182.910	SLOW_SENDER7	N/A
2183.096	SLOW_SENDER3	N/A
2183.199	SLOW_SENDER1	N/A
2183.891	RECEIVER	SLOW_SENDER3
2185.967	SLOW_SENDER9	N/A
2186.770	RECEIVER	SLOW_SENDER9
2187.231	SLOW_SENDER2	N/A
2187.979	RECEIVER	SLOW_SENDER2
2188.913	RECEIVER	FAST_SENDER
2191.296	SLOW_SENDER3	N/A
2191.338	FAST_SENDER	N/A
2192.077	RECEIVER	SLOW_SENDER3
2194.189	SLOW_SENDER9	N/A
2195.394	SLOW_SENDER2	N/A
2195.675	SLOW_SENDER7	N/A
2196.192	RECEIVER	SLOW_SENDER2
2197.698	RECEIVER	FAST_SENDER
2198.575	RECEIVER	SLOW_SENDER9
2199.501	SLOW_SENDER3	N/A
2200.099	FAST_SENDER	N/A
2200.370	SLOW_SENDER4	N/A
2203.622	SLOW_SENDER2	N/A
2203.934	RECEIVER	SLOW_SENDER3
2205.989	RECEIVER	FAST_SENDER
2205.999	SLOW_SENDER9	N/A
2206.795	RECEIVER	SLOW_SENDER9
2211.363	SLOW_SENDER3	N/A
2214.042	FAST_SENDER	N/A
2215.102	SLOW_SENDER4	N/A
2215.849	RECEIVER	SLOW_SENDER4
2215.950	SLOW_SENDER8	N/A
2220.321	RECEIVER	FAST_SENDER
2222.736	FAST_SENDER	N/A
2226.730	SLOW_SENDER4	N/A
2227.506	RECEIVER	SLOW_SENDER4
2228.661	RECEIVER	FAST_SENDER
2229.821	SLOW_SENDER8	N/A
2230.573	RECEIVER	SLOW_SENDER8
2231.104	FAST_SENDER	N/A
2234.916	SLOW_SENDER4	N/A
2235.694	RECEIVER	SLOW_SENDER4
2235.880	SLOW_SENDER5	N/A
2237.222	RECEIVER	FAST_SENDER
2237.999	SLOW_SENDER8	N/A
2238.738	RECEIVER	SLOW_SENDER8
2239.660	FAST_SENDER	N/A
2241.813	RECEIVER	SLOW_SENDER5
2243.122	SLOW_SENDER4	N/A
2243.885	RECEIVER	SLOW_SENDER4
2245.997	RECEIVER	FAST_SENDER
2246.187	SLOW_SENDER8	N/A
2246.966	RECEIVER	SLOW_SENDER8
2248.428	FAST_SENDER	N/A
2249.279	SLOW_SENDER5	N/A
2250.059	RECEIVER	SLOW_SENDER5
2254.263	RECEIVER	FAST_SENDER
2254.398	SLOW_SENDER8	N/A
2255.166	RECEIVER	SLOW_SENDER8
2256.664	FAST_SENDER	N/A
2257.496	SLOW_SENDER5	N/A
2258.316	RECEIVER	SLOW_SENDER5
2262.586	RECEIVER	FAST_SENDER
2262.604	SLOW_SENDER8	N/A
2263.373	RECEIVER	SLOW_SENDER8
2265.035	FAST_SENDER	N/A
2265.760	SLOW_SENDER5	N/A
2266.517	RECEIVER	SLOW_SENDER5
2270.808	SLOW_SENDER8	N/A
2270.823	RECEIVER	FAST_SENDER
2271.572	RECEIVER	SLOW_SENDER8
2273.273	FAST_SENDER	N/A
2273.927	SLOW_SENDER5	N/A
2274.735	RECEIVER	SLOW_SENDER5
2278.998	SLOW_SENDER8	N/A
2279.033	RECEIVER	FAST_SENDER
2279.747	RECEIVER	SLOW_SENDER8
2281.439	FAST_SENDER	N/A
2282.171	SLOW_SENDER5	N/A
2282.932	RECEIVER	SLOW_SENDER5
2287.175	SLOW_SENDER8	N/A
2287.488	RECEIVER	FAST_SENDER
2289.931	FAST_SENDER	N/A
2290.366	SLOW_SENDER5	N/A
2291.133	RECEIVER	SLOW_SENDER5
2295.963	RECEIVER	FAST_SENDER
2296.080	SLOW_SENDER6	N/A
2298.363	FAST_SENDER	N/A
2298.580	SLOW_SENDER5	N/A
2299.298	RECEIVER	SLOW_SENDER5
2301.872	RECEIVER	SLOW_SENDER6
2303.955	RECEIVER	FAST_SENDER
2306.388	FAST_SENDER	N/A
2306.733	SLOW_SENDER5	N/A
2307.285	SLOW_SENDER6	N/A
2307.521	RECEIVER	SLOW_SENDER5
2310.871	RECEIVER	SLOW_SENDER6
2313.115	RECEIVER	FAST_SENDER
2315.515	FAST_SENDER	N/A
2318.303	SLOW_SENDER6	N/A
2319.074	RECEIVER	SLOW_SENDER6
2321.607	RECEIVER	FAST_SENDER
2324.052	FAST_SENDER	N/A
2326.492	SLOW_SENDER6	N/A
2327.264	RECEIVER	SLOW_SENDER6
2329.941	RECEIVER	FAST_SENDER
2332.386	FAST_SENDER	N/A
2334.671	SLOW_SENDER6	N/A
2335.430	RECEIVER	SLOW_SENDER6
2338.283	RECEIVER	FAST_SENDER
2340.700	FAST_SENDER	N/A
2342.830	SLOW_SENDER6	N/A
2343.596	RECEIVER	SLOW_SENDER6
2348.920	FAST_SENDER	N/A
2351.040	SLOW_SENDER6	N/A
2353.430	SLOW_SENDER1	N/A
2361.297	FAST_SENDER	N/A
2363.420	SLOW_SENDER7	N/A
2367.944	SLOW_SENDER1	N/A
2367.990	SLOW_SENDER2	N/A
2370.560	SLOW_SENDER9	N/A
2374.822	FAST_SENDER	N/A
2375.750	SLOW_SENDER3	N/A
2379.085	SLOW_SENDER7	N/A
2380.613	SLOW_SENDER1	N/A
2382.004	SLOW_SENDER2	N/A
2385.311	SLOW_SENDER9	N/A
2387.995	FAST_SENDER	N/A
2389.412	SLOW_SENDER3	N/A
2395.454	SLOW_SENDER2	N/A
2397.733	SLOW_SENDER9	N/A
2401.593	FAST_SENDER	N/A
2403.141	SLOW_SENDER3	N/A
2408.540	SLOW_SENDER4	N/A
2413.655	FAST_SENDER	N/A
2421.307	SLOW_SENDER4	N/A
2426.350	FAST_SENDER	N/A
2435.015	SLOW_SENDER4	N/A
2439.156	FAST_SENDER	N/A
2451.529	FAST_SENDER	N/A
2451.610	SLOW_SENDER8	N/A
2464.101	FAST_SENDER	N/A
2464.965	SLOW_SENDER8	N/A
2471.050	SLOW_SENDER5	N/A
2477.741	SLOW_SENDER8	N/A
2477.885	FAST_SENDER	N/A
2483.404	SLOW_SENDER5	N/A
2491.367	FAST_SENDER	N/A
2496.203	SLOW_SENDER5	N/A
2504.148	FAST_SENDER	N/A
2510.226	RECEIVER	FAST_SENDER
2512.645	FAST_SENDER	N/A
2513.442	RECEIVER	FAST_SENDER
2515.370	SLOW_SENDER6	N/A
2515.858	FAST_SENDER	N/A
2521.599	RECEIVER	SLOW_SENDER6
2527.022	SLOW_SENDER6	N/A
2528.985	FAST_SENDER	N/A
2529.245	RECEIVER	SLOW_SENDER6
2534.982	RECEIVER	FAST_SENDER
2536.685	SLOW_SENDER6	N/A
2537.406	FAST_SENDER	N/A
2538.162	RECEIVER	FAST_SENDER
2540.565	RECEIVER	SLOW_SENDER6
2540.588	FAST_SENDER	N/A
2541.346	RECEIVER	FAST_SENDER
2543.766	FAST_SENDER	N/A
2544.920	SLOW_SENDER1	N/A
2548.015	SLOW_SENDER6	N/A
2548.762	RECEIVER	SLOW_SENDER6
2548.880	SLOW_SENDER7	N/A
2550.194	RECEIVER	SLOW_SENDER7
2551.177	RECEIVER	SLOW_SENDER1
2552.614	SLOW_SENDER7	N/A
2553.406	RECEIVER	SLOW_SENDER7
2555.842	SLOW_SENDER7	N/A
2556.174	SLOW_SENDER6	N/A
2556.443	FAST_SENDER	N/A
2556.606	SLOW_SENDER1	N/A
2556.936	RECEIVER	SLOW_SENDER6
2558.196	RECEIVER	SLOW_SENDER7
2559.760	SLOW_SENDER2	N/A
2561.016	RECEIVER	SLOW_SENDER1
2561.970	SLOW_SENDER9	N/A
2562.729	RECEIVER	SLOW_SENDER9
2563.619	SLOW_SENDER7	N/A
2564.355	RECEIVER	SLOW_SENDER7
2566.162	RECEIVER	SLOW_SENDER2
2567.475	RECEIVER	FAST_SENDER
2567.900	SLOW_SENDER3	N/A
2568.424	SLOW_SENDER1	N/A
2568.688	RECEIVER	SLOW_SENDER3
2569.908	FAST_SENDER	N/A
2571.569	SLOW_SENDER2	N/A
2572.319	RECEIVER	SLOW_SENDER2
2573.336	RECEIVER	SLOW_SENDER1
2576.361	RECEIVER	FAST_SENDER
2577.248	SLOW_SENDER9	N/A
2577.837	SLOW_SENDER7	N/A
2578.001	RECEIVER	SLOW_SENDER9
2578.808	FAST_SENDER	N/A
2579.679	SLOW_SENDER3	N/A
2579.767	SLOW_SENDER2	N/A
2580.500	RECEIVER	SLOW_SENDER2
2584.042	RECEIVER	SLOW_SENDER3
2585.420	SLOW_SENDER9	N/A
2586.211	RECEIVER	SLOW_SENDER9
2589.295	RECEIVER	FAST_SENDER
2591.468	SLOW_SENDER3	N/A
2591.700	FAST_SENDER	N/A
2592.233	RECEIVER	SLOW_SENDER3
2593.546	SLOW_SENDER2	N/A
2593.621	SLOW_SENDER9	N/A
2594.843	RECEIVER	SLOW_SENDER2
2597.766	RECEIVER	FAST_SENDER
2599.682	SLOW_SENDER3	N/A
2600.172	FAST_SENDER	N/A
2600.401	RECEIVER	SLOW_SENDER3
2600.450	SLOW_SENDER4	N/A
2602.263	SLOW_SENDER2	N/A
2606.543	RECEIVER	SLOW_SENDER4
2607.828	SLOW_SENDER3	N/A
2608.584	RECEIVER	SLOW_SENDER3
2610.371	RECEIVER	FAST_SENDER
2611.961	SLOW_SENDER4	N/A
2612.699	RECEIVER	SLOW_SENDER4
2612.802	FAST_SENDER	N/A
2616.011	SLOW_SENDER3	N/A
2616.750	RECEIVER	SLOW_SENDER3
2618.110	SLOW_SENDER4	N/A
2618.857	RECEIVER	FAST_SENDER
2621.275	FAST_SENDER	N/A
2622.512	RECEIVER	SLOW_SENDER4
2624.168	SLOW_SENDER3	N/A
2624.905	RECEIVER	SLOW_SENDER3
2627.322	RECEIVER	FAST_SENDER
2629.743	FAST_SENDER	N/A
2629.915	SLOW_SENDER4	N/A
2630.689	RECEIVER	SLOW_SENDER4
2632.323	SLOW_SENDER3	N/A
2635.709	RECEIVER	FAST_SENDER
2638.114	FAST_SENDER	N/A
2638.119	SLOW_SENDER4	N/A
2639.410	RECEIVER	SLOW_SENDER4
2642.040	SLOW_SENDER8	N/A
2644.532	RECEIVER	FAST_SENDER
2646.482	RECEIVER	SLOW_SENDER8
2646.852	SLOW_SENDER4	N/A
2646.949	FAST_SENDER	N/A
2647.614	RECEIVER	SLOW_SENDER4
2651.925	SLOW_SENDER8	N/A
2652.660	RECEIVER	SLOW_SENDER8
2653.528	RECEIVER	FAST_SENDER
2655.026	SLOW_SENDER4	N/A
2655.814	RECEIVER	SLOW_SENDER4
2655.953	FAST_SENDER	N/A
2658.098	SLOW_SENDER8	N/A
2658.807	RECEIVER	SLOW_SENDER8
2661.713	RECEIVER	FAST_SENDER
2662.040	SLOW_SENDER5	N/A
2664.160	FAST_SENDER	N/A
2666.251	SLOW_SENDER8	N/A
2666.998	RECEIVER	SLOW_SENDER8
2667.942	RECEIVER	SLOW_SENDER5
2669.903	RECEIVER	FAST_SENDER
2672.335	FAST_SENDER	N/A
2673.371	SLOW_SENDER5	N/A
2674.131	RECEIVER	SLOW_SENDER5
2674.439	SLOW_SENDER8	N/A
2675.172	RECEIVER	SLOW_SENDER8
2679.562	SLOW_SENDER5	N/A
2680.371	RECEIVER	SLOW_SENDER5
2682.596	SLOW_SENDER8	N/A
2683.373	RECEIVER	FAST_SENDER
2685.821	FAST_SENDER	N/A
2686.927	RECEIVER	SLOW_SENDER8
2687.804	SLOW_SENDER5	N/A
2689.106	RECEIVER	SLOW_SENDER5
2691.972	RECEIVER	FAST_SENDER
2694.331	SLOW_SENDER8	N/A
2694.398	FAST_SENDER	N/A
2695.104	RECEIVER	SLOW_SENDER8
2696.537	SLOW_SENDER5	N/A
2697.321	RECEIVER	SLOW_SENDER5
2700.471	RECEIVER	FAST_SENDER
2702.901	FAST_SENDER	N/A
2704.761	SLOW_SENDER5	N/A
2705.543	RECEIVER	SLOW_SENDER5
2709.423	RECEIVER	FAST_SENDER
2711.842	FAST_SENDER	N/A
2712.979	SLOW_SENDER5	N/A
2713.744	RECEIVER	SLOW_SENDER5
2717.782	RECEIVER	FAST_SENDER
2720.229	FAST_SENDER	N/A
2721.760	SLOW_SENDER6	N/A
2726.422	RECEIVER	SLOW_SENDER6
2731.532	RECEIVER	FAST_SENDER
2733.557	SLOW_SENDER6	N/A
2733.951	FAST_SENDER	N/A
2734.339	RECEIVER	SLOW_SENDER6
2737.010	SLOW_SENDER1	N/A
2740.553	RECEIVER	FAST_SENDER
2742.976	FAST_SENDER	N/A
2743.460	SLOW_SENDER7	N/A
2746.719	SLOW_SENDER6	N/A
2750.728	SLOW_SENDER1	N/A
2757.085	SLOW_SENDER7	N/A
2757.333	FAST_SENDER	N/A
2758.600	SLOW_SENDER2	N/A
2763.050	SLOW_SENDER9	N/A
2763.435	SLOW_SENDER1	N/A
2771.059	FAST_SENDER	N/A
2771.145	SLOW_SENDER7	N/A
2774.020	SLOW_SENDER2	N/A
2776.171	SLOW_SENDER9	N/A
2783.848	FAST_SENDER	N/A
2787.713	SLOW_SENDER2	N/A
2788.678	SLOW_SENDER9	N/A
2788.770	SLOW_SENDER3	N/A
2797.170	FAST_SENDER	N/A
2802.346	SLOW_SENDER3	N/A
2810.521	FAST_SENDER	N/A
2814.914	SLOW_SENDER3	N/A
2818.960	SLOW_SENDER4	N/A
2822.716	FAST_SENDER	N/A
2831.964	SLOW_SENDER4	N/A
2835.604	FAST_SENDER	N/A
2845.756	SLOW_SENDER4	N/A
2848.755	FAST_SENDER	N/A
2858.780	SLOW_SENDER8	N/A
2861.460	FAST_SENDER	N/A
2874.045	FAST_SENDER	N/A
2875.341	SLOW_SENDER8	N/A
2880.490	SLOW_SENDER5	N/A
2886.948	FAST_SENDER	N/A
2888.132	SLOW_SENDER8	N/A
2892.626	SLOW_SENDER5	N/A
2901.029	FAST_SENDER	N/A
2905.435	SLOW_SENDER5	N/A
2906.207	RECEIVER	SLOW_SENDER5
2912.860	SLOW_SENDER6	N/A
2913.455	FAST_SENDER	N/A
2913.593	RECEIVER	SLOW_SENDER6
2916.006	SLOW_SENDER6	N/A
2919.167	RECEIVER	FAST_SENDER
2921.571	RECEIVER	SLOW_SENDER6
2921.600	FAST_SENDER	N/A
2927.553	RECEIVER	FAST_SENDER
2928.020	SLOW_SENDER1	N/A
2928.757	RECEIVER	SLOW_SENDER1
2929.003	SLOW_SENDER6	N/A
2929.758	RECEIVER	SLOW_SENDER6
2929.967	FAST_SENDER	N/A
2930.720	RECEIVER	FAST_SENDER
2931.185	SLOW_SENDER1	N/A
2933.148	FAST_SENDER	N/A
2936.080	SLOW_SENDER7	N/A
2936.372	RECEIVER	SLOW_SENDER1
2937.172	SLOW_SENDER6	N/A
2938.179	RECEIVER	SLOW_SENDER7
2939.448	RECEIVER	FAST_SENDER
2941.852	FAST_SENDER	N/A
2942.608	RECEIVER	FAST_SENDER
2945.036	FAST_SENDER	N/A
2945.698	SLOW_SENDER1	N/A
2946.439	RECEIVER	SLOW_SENDER1
2947.577	RECEIVER	FAST_SENDER
2949.868	SLOW_SENDER7	N/A
2950.016	FAST_SENDER	N/A
2950.621	RECEIVER	SLOW_SENDER7
2951.358	RECEIVER	FAST_SENDER
2952.260	SLOW_SENDER2	N/A
2953.794	FAST_SENDER	N/A
2953.846	SLOW_SENDER1	N/A
2953.900	SLOW_SENDER9	N/A
2955.695	RECEIVER	SLOW_SENDER1
2956.867	RECEIVER	FAST_SENDER
2958.061	SLOW_SENDER7	N/A
2959.383	RECEIVER	SLOW_SENDER7
2960.649	RECEIVER	SLOW_SENDER9
2963.138	SLOW_SENDER1	N/A
2963.896	RECEIVER	SLOW_SENDER1
2965.760	SLOW_SENDER2	N/A
2966.535	RECEIVER	SLOW_SENDER2
2966.785	SLOW_SENDER7	N/A
2967.523	RECEIVER	SLOW_SENDER7
2968.168	FAST_SENDER	N/A
2969.996	SLOW_SENDER9	N/A
2970.779	RECEIVER	SLOW_SENDER9
2971.329	SLOW_SENDER1	N/A
2972.117	RECEIVER	SLOW_SENDER1
2973.937	SLOW_SENDER2	N/A
2974.455	RECEIVER	FAST_SENDER
2974.972	SLOW_SENDER7	N/A
2975.733	RECEIVER	SLOW_SENDER7
2976.856	FAST_SENDER	N/A
2977.493	RECEIVER	SLOW_SENDER2
2978.201	SLOW_SENDER9	N/A
2978.932	RECEIVER	SLOW_SENDER9
2979.566	SLOW_SENDER1	N/A
2980.120	SLOW_SENDER3	N/A
2980.335	RECEIVER	SLOW_SENDER1
2984.457	RECEIVER	FAST_SENDER
2984.934	SLOW_SENDER2	N/A
2985.714	RECEIVER	SLOW_SENDER2
2986.367	SLOW_SENDER9	N/A
2986.876	FAST_SENDER	N/A
2987.144	RECEIVER	SLOW_SENDER9
2987.746	SLOW_SENDER1	N/A
2988.552	RECEIVER	SLOW_SENDER1
2993.153	SLOW_SENDER2	N/A
2993.274	RECEIVER	FAST_SENDER
2993.413	SLOW_SENDER3	N/A
2994.164	RECEIVER	SLOW_SENDER3
2995.685	FAST_SENDER	N/A
2997.897	SLOW_SENDER9	N/A
2998.637	RECEIVER	SLOW_SENDER9
3001.585	SLOW_SENDER3	N/A
3002.334	RECEIVER	SLOW_SENDER3
3005.847	RECEIVER	FAST_SENDER
3008.279	FAST_SENDER	N/A
3009.768	SLOW_SENDER3	N/A
3010.910	SLOW_SENDER4	N/A
3011.086	RECEIVER	SLOW_SENDER3
3013.906	RECEIVER	FAST_SENDER
3016.322	FAST_SENDER	N/A
3017.110	RECEIVER	SLOW_SENDER4
3018.530	SLOW_SENDER3	N/A
3019.823	RECEIVER	SLOW_SENDER3
3022.528	SLOW_SENDER4	N/A
3022.627	RECEIVER	FAST_SENDER
3023.294	RECEIVER	SLOW_SENDER4
3025.071	FAST_SENDER	N/A
3027.239	SLOW_SENDER3	N/A
3028.018	RECEIVER	SLOW_SENDER3
3028.709	SLOW_SENDER4	N/A
3029.505	RECEIVER	SLOW_SENDER4
3031.408	RECEIVER	FAST_SENDER
3033.821	FAST_SENDER	N/A
3035.452	SLOW_SENDER3	N/A
3036.727	RECEIVER	SLOW_SENDER3
3036.944	SLOW_SENDER4	N/A
3037.717	RECEIVER	SLOW_SENDER4
3039.530	RECEIVER	FAST_SENDER
3041.943	FAST_SENDER	N/A
3044.149	SLOW_SENDER3	N/A
3044.858	RECEIVER	SLOW_SENDER3
3048.539	RECEIVER	FAST_SENDER
3048.611	SLOW_SENDER4	N/A
3049.415	RECEIVER	SLOW_SENDER4
3050.982	FAST_SENDER	N/A
3052.308	SLOW_SENDER3	N/A
3052.400	SLOW_SENDER8	N/A
3053.057	RECEIVER	SLOW_SENDER3
3056.796	RECEIVER	SLOW_SENDER8
3056.864	SLOW_SENDER4	N/A
3057.635	RECEIVER	SLOW_SENDER4
3062.592	RECEIVER	FAST_SENDER
3065.023	FAST_SENDER	N/A
3065.371	SLOW_SENDER8	N/A
3066.126	RECEIVER	SLOW_SENDER8
3069.700	SLOW_SENDER5	N/A
3071.011	RECEIVER	FAST_SENDER
3073.572	SLOW_SENDER8	N/A
3074.310	RECEIVER	SLOW_SENDER8
3077.680	FAST_SENDER	N/A
3081.746	SLOW_SENDER8	N/A
3082.469	RECEIVER	SLOW_SENDER8
3083.759	RECEIVER	FAST_SENDER
3084.628	SLOW_SENDER5	N/A
3085.371	RECEIVER	SLOW_SENDER5
3086.160	FAST_SENDER	N/A
3089.915	SLOW_SENDER8	N/A
3090.714	RECEIVER	SLOW_SENDER8
3092.224	RECEIVER	FAST_SENDER
3092.784	SLOW_SENDER5	N/A
3093.571	RECEIVER	SLOW_SENDER5
3098.600	FAST_SENDER	N/A
3101.021	SLOW_SENDER5	N/A
3101.687	SLOW_SENDER8	N/A
3106.040	SLOW_SENDER6	N/A
3111.238	FAST_SENDER	N/A
3121.081	SLOW_SENDER6	N/A
3123.820	FAST_SENDER	N/A
3134.904	SLOW_SENDER6	N/A
3136.268	FAST_SENDER	N/A
3145.010	SLOW_SENDER7	N/A
3148.624	FAST_SENDER	N/A
3152.310	SLOW_SENDER1	N/A
3157.660	SLOW_SENDER2	N/A
3157.955	SLOW_SENDER7	N/A
3162.350	SLOW_SENDER9	N/A
3162.524	FAST_SENDER	N/A
3168.522	SLOW_SENDER1	N/A
3170.957	SLOW_SENDER7	N/A
3174.162	SLOW_SENDER2	N/A
3174.778	SLOW_SENDER9	N/A
3175.787	FAST_SENDER	N/A
3182.980	SLOW_SENDER1	N/A
3188.050	SLOW_SENDER9	N/A
3188.773	FAST_SENDER	N/A
3201.552	FAST_SENDER	N/A
3213.690	FAST_SENDER	N/A
3216.180	SLOW_SENDER3	N/A
3222.390	SLOW_SENDER4	N/A
3226.108	FAST_SENDER	N/A
3228.938	SLOW_SENDER3	N/A
3237.871	SLOW_SENDER4	N/A
3238.410	FAST_SENDER	N/A
3241.493	SLOW_SENDER3	N/A
3251.354	FAST_SENDER	N/A
3251.544	SLOW_SENDER4	N/A
3262.432	RECEIVER	FAST_SENDER
3264.882	FAST_SENDER	N/A
3265.665	RECEIVER	FAST_SENDER
3266.140	SLOW_SENDER8	N/A
3268.081	FAST_SENDER	N/A
3269.410	SLOW_SENDER5	N/A
3272.295	RECEIVER	SLOW_SENDER8
3277.394	RECEIVER	SLOW_SENDER5
3277.742	SLOW_SENDER8	N/A
3278.280	RECEIVER	FAST_SENDER
3280.324	RECEIVER	SLOW_SENDER8
3280.699	FAST_SENDER	N/A
3282.809	SLOW_SENDER5	N/A
3283.592	RECEIVER	SLOW_SENDER5
3287.724	SLOW_SENDER8	N/A
3289.868	RECEIVER	SLOW_SENDER8
3291.040	SLOW_SENDER5	N/A
3291.803	RECEIVER	SLOW_SENDER5
3294.530	FAST_SENDER	N/A
3295.291	RECEIVER	FAST_SENDER
3297.278	SLOW_SENDER8	N/A
3297.706	FAST_SENDER	N/A
3298.041	RECEIVER	SLOW_SENDER8
3299.211	SLOW_SENDER5	N/A
3299.320	SLOW_SENDER6	N/A
3299.968	RECEIVER	FAST_SENDER
3301.045	RECEIVER	SLOW_SENDER5
3302.169	RECEIVER	SLOW_SENDER6
3304.595	SLOW_SENDER6	N/A
3305.324	RECEIVER	SLOW_SENDER6
3306.811	FAST_SENDER	N/A
3308.473	SLOW_SENDER5	N/A
3309.247	RECEIVER	SLOW_SENDER5
3310.771	SLOW_SENDER6	N/A
3313.341	RECEIVER	SLOW_SENDER6
3316.692	SLOW_SENDER5	N/A
3316.992	RECEIVER	FAST_SENDER
3319.270	RECEIVER	SLOW_SENDER5
3319.369	FAST_SENDER	N/A
3320.758	SLOW_SENDER6	N/A
3321.497	RECEIVER	SLOW_SENDER6
3325.786	RECEIVER	FAST_SENDER
3328.199	FAST_SENDER	N/A
3332.289	SLOW_SENDER6	N/A
3333.042	RECEIVER	SLOW_SENDER6
3334.328	RECEIVER	FAST_SENDER
3335.320	SLOW_SENDER7	N/A
3336.775	FAST_SENDER	N/A
3340.196	RECEIVER	SLOW_SENDER7
3340.463	SLOW_SENDER6	N/A
3341.241	RECEIVER	SLOW_SENDER6
3343.800	SLOW_SENDER2	N/A
3344.001	RECEIVER	FAST_SENDER
3345.630	SLOW_SENDER7	N/A
3346.364	RECEIVER	SLOW_SENDER7
3346.440	FAST_SENDER	N/A
3347.460	SLOW_SENDER1	N/A
3348.665	SLOW_SENDER6	N/A
3349.444	RECEIVER	SLOW_SENDER6
3351.796	SLOW_SENDER7	N/A
3352.260	RECEIVER	FAST_SENDER
3353.260	SLOW_SENDER9	N/A
3354.682	FAST_SENDER	N/A
3356.113	RECEIVER	SLOW_SENDER7
3356.552	SLOW_SENDER2	N/A
3357.851	RECEIVER	SLOW_SENDER2
3360.915	RECEIVER	SLOW_SENDER9
3361.995	SLOW_SENDER1	N/A
3362.772	RECEIVER	SLOW_SENDER1
3363.561	SLOW_SENDER7	N/A
3364.304	RECEIVER	SLOW_SENDER7
3365.292	SLOW_SENDER2	N/A
3365.931	RECEIVER	FAST_SENDER
3366.343	SLOW_SENDER9	N/A
3367.144	RECEIVER	SLOW_SENDER9
3368.359	FAST_SENDER	N/A
3370.210	SLOW_SENDER1	N/A
3370.633	RECEIVER	SLOW_SENDER2
3371.727	SLOW_SENDER7	N/A
3372.497	RECEIVER	SLOW_SENDER7
3372.544	SLOW_SENDER9	N/A
3373.310	RECEIVER	SLOW_SENDER9
3374.793	RECEIVER	SLOW_SENDER1
3379.629	RECEIVER	FAST_SENDER
3380.192	SLOW_SENDER2	N/A
3380.718	SLOW_SENDER9	N/A
3380.949	RECEIVER	SLOW_SENDER2
3382.074	FAST_SENDER	N/A
3382.206	SLOW_SENDER1	N/A
3383.497	RECEIVER	SLOW_SENDER1
3385.327	RECEIVER	SLOW_SENDER9
3388.082	RECEIVER	FAST_SENDER
3390.526	FAST_SENDER	N/A
3390.922	SLOW_SENDER1	N/A
3391.678	RECEIVER	SLOW_SENDER1
3392.762	SLOW_SENDER9	N/A
3393.508	RECEIVER	SLOW_SENDER9
3396.417	RECEIVER	FAST_SENDER
3398.840	FAST_SENDER	N/A
3399.085	SLOW_SENDER1	N/A
3399.866	RECEIVER	SLOW_SENDER1
3400.939	SLOW_SENDER9	N/A
3401.721	RECEIVER	SLOW_SENDER9
3404.348	RECEIVER	FAST_SENDER
3406.774	FAST_SENDER	N/A
3407.960	SLOW_SENDER3	N/A
3409.166	SLOW_SENDER9	N/A
3409.966	RECEIVER	SLOW_SENDER9
3412.373	RECEIVER	FAST_SENDER
3413.868	RECEIVER	SLOW_SENDER3
3414.817	FAST_SENDER	N/A
3415.990	SLOW_SENDER4	N/A
3419.294	SLOW_SENDER3	N/A
3421.062	RECEIVER	FAST_SENDER
3421.917	RECEIVER	SLOW_SENDER4
3423.557	RECEIVER	SLOW_SENDER3
3427.332	SLOW_SENDER4	N/A
3428.109	RECEIVER	SLOW_SENDER4
3428.984	FAST_SENDER	N/A
3430.963	SLOW_SENDER3	N/A
3433.520	SLOW_SENDER4	N/A
3439.140	SLOW_SENDER3	N/A
3441.780	FAST_SENDER	N/A
3446.032	SLOW_SENDER4	N/A
3454.069	FAST_SENDER	N/A
3464.880	SLOW_SENDER8	N/A
3466.607	FAST_SENDER	N/A
3479.374	SLOW_SENDER8	N/A
3479.971	FAST_SENDER	N/A
3483.790	SLOW_SENDER5	N/A
3492.978	FAST_SENDER	N/A
3493.663	SLOW_SENDER8	N/A
3499.931	SLOW_SENDER5	N/A
3505.203	FAST_SENDER	N/A
3512.851	SLOW_SENDER5	N/A
3514.520	SLOW_SENDER6	N/A
3517.543	FAST_SENDER	N/A
3529.124	SLOW_SENDER6	N/A
3530.690	FAST_SENDER	N/A
3537.680	SLOW_SENDER7	N/A
3542.070	SLOW_SENDER6	N/A
3543.641	FAST_SENDER	N/A
3544.440	SLOW_SENDER2	N/A
3554.332	SLOW_SENDER7	N/A
3557.399	FAST_SENDER	N/A
3558.949	SLOW_SENDER2	N/A
3563.450	SLOW_SENDER1	N/A
3571.453	SLOW_SENDER2	N/A
3571.477	FAST_SENDER	N/A
3574.590	SLOW_SENDER9	N/A
3577.955	SLOW_SENDER1	N/A
3585.255	FAST_SENDER	N/A
3588.948	SLOW_SENDER9	N/A
3591.243	SLOW_SENDER1	N/A
3595.818	RECEIVER	FAST_SENDER
3598.265	FAST_SENDER	N/A
3599.070	RECEIVER	FAST_SENDER
3601.399	SLOW_SENDER9	N/A
3601.483	FAST_SENDER	N/A
3602.169	RECEIVER	SLOW_SENDER9
3604.394	RECEIVER	FAST_SENDER
3606.240	SLOW_SENDER3	N/A
3606.828	FAST_SENDER	N/A
3609.605	SLOW_SENDER9	N/A
3611.400	SLOW_SENDER4	N/A
3611.991	RECEIVER	SLOW_SENDER3
3613.772	RECEIVER	SLOW_SENDER4
3616.173	SLOW_SENDER4	N/A
3617.399	SLOW_SENDER3	N/A
3617.489	RECEIVER	FAST_SENDER
3618.869	RECEIVER	SLOW_SENDER4
3619.930	FAST_SENDER	N/A
3621.303	RECEIVER	SLOW_SENDER3
3622.217	RECEIVER	FAST_SENDER
3624.309	SLOW_SENDER4	N/A
3624.641	FAST_SENDER	N/A
3625.040	RECEIVER	SLOW_SENDER4
3628.704	SLOW_SENDER3	N/A
3629.451	RECEIVER	SLOW_SENDER3
3634.420	SLOW_SENDER4	N/A
3636.860	SLOW_SENDER3	N/A
3636.978	RECEIVER	SLOW_SENDER4
3637.447	FAST_SENDER	N/A
3641.270	RECEIVER	SLOW_SENDER3
3644.378	SLOW_SENDER4	N/A
3646.756	RECEIVER	SLOW_SENDER4
3647.915	RECEIVER	FAST_SENDER
3650.335	FAST_SENDER	N/A
3651.081	RECEIVER	FAST_SENDER
3653.514	FAST_SENDER	N/A
3654.205	SLOW_SENDER4	N/A
3654.969	RECEIVER	SLOW_SENDER4
3655.757	RECEIVER	FAST_SENDER
3658.050	SLOW_SENDER8	N/A
3658.166	FAST_SENDER	N/A
3663.962	RECEIVER	SLOW_SENDER8
3669.382	SLOW_SENDER8	N/A
3671.536	FAST_SENDER	N/A
3672.278	RECEIVER	FAST_SENDER
3673.879	RECEIVER	SLOW_SENDER8
3674.689	FAST_SENDER	N/A
3677.380	SLOW_SENDER5	N/A
3680.516	RECEIVER	FAST_SENDER
3681.295	SLOW_SENDER8	N/A
3682.047	RECEIVER	SLOW_SENDER8
3682.812	RECEIVER	SLOW_SENDER5
3682.945	FAST_SENDER	N/A
3688.243	SLOW_SENDER5	N/A
3688.484	RECEIVER	FAST_SENDER
3689.478	SLOW_SENDER8	N/A
3690.242	RECEIVER	SLOW_SENDER8
3692.747	RECEIVER	SLOW_SENDER5
3696.077	FAST_SENDER	N/A
3700.152	SLOW_SENDER5	N/A
3700.939	RECEIVER	SLOW_SENDER5
3702.236	RECEIVER	FAST_SENDER
3704.662	FAST_SENDER	N/A
3706.310	SLOW_SENDER6	N/A
3708.348	SLOW_SENDER5	N/A
3709.107	RECEIVER	SLOW_SENDER5
3710.459	RECEIVER	FAST_SENDER
3711.375	RECEIVER	SLOW_SENDER6
3716.810	SLOW_SENDER6	N/A
3717.604	RECEIVER	SLOW_SENDER6
3718.195	FAST_SENDER	N/A
3723.033	SLOW_SENDER6	N/A
3723.775	RECEIVER	SLOW_SENDER6
3725.520	SLOW_SENDER7	N/A
3728.988	RECEIVER	FAST_SENDER
3731.101	RECEIVER	SLOW_SENDER7
3731.187	SLOW_SENDER6	N/A
3731.391	FAST_SENDER	N/A
3731.966	RECEIVER	SLOW_SENDER6
3735.850	SLOW_SENDER2	N/A
3736.524	SLOW_SENDER7	N/A
3737.253	RECEIVER	SLOW_SENDER7
3739.381	SLOW_SENDER6	N/A
3740.168	RECEIVER	SLOW_SENDER6
3741.713	RECEIVER	SLOW_SENDER2
3742.700	SLOW_SENDER7	N/A
3743.447	RECEIVER	SLOW_SENDER7
3744.184	FAST_SENDER	N/A
3747.586	SLOW_SENDER6	N/A
3748.365	RECEIVER	SLOW_SENDER6
3749.023	SLOW_SENDER2	N/A
3749.794	RECEIVER	SLOW_SENDER2
3754.841	RECEIVER	FAST_SENDER
3754.985	SLOW_SENDER7	N/A
3755.600	SLOW_SENDER1	N/A
3755.755	RECEIVER	SLOW_SENDER7
3755.802	SLOW_SENDER6	N/A
3756.550	RECEIVER	SLOW_SENDER6
3757.214	SLOW_SENDER2	N/A
3757.266	FAST_SENDER	N/A
3758.009	RECEIVER	SLOW_SENDER2
3760.549	RECEIVER	SLOW_SENDER1
3763.160	SLOW_SENDER7	N/A
3763.944	RECEIVER	SLOW_SENDER7
3763.999	SLOW_SENDER6	N/A
3764.770	RECEIVER	SLOW_SENDER6
3765.440	SLOW_SENDER2	N/A
3765.810	SLOW_SENDER9	N/A
3765.951	SLOW_SENDER1	N/A
3766.217	RECEIVER	SLOW_SENDER2
3767.312	RECEIVER	SLOW_SENDER1
3769.073	RECEIVER	FAST_SENDER
3771.388	SLOW_SENDER7	N/A
3771.483	FAST_SENDER	N/A
3772.131	RECEIVER	SLOW_SENDER7
3772.183	SLOW_SENDER6	N/A
3772.976	RECEIVER	SLOW_SENDER6
3777.718	RECEIVER	FAST_SENDER
3779.550	SLOW_SENDER7	N/A
3780.141	FAST_SENDER	N/A
3780.438	SLOW_SENDER9	N/A
3780.748	SLOW_SENDER1	N/A
3781.213	RECEIVER	SLOW_SENDER9
3786.036	RECEIVER	FAST_SENDER
3788.480	FAST_SENDER	N/A
3788.616	SLOW_SENDER9	N/A
3789.897	RECEIVER	SLOW_SENDER9
3794.319	RECEIVER	FAST_SENDER
3796.741	FAST_SENDER	N/A
3797.322	SLOW_SENDER9	N/A
3798.097	RECEIVER	SLOW_SENDER9
3804.940	SLOW_SENDER3	N/A
3805.543	SLOW_SENDER9	N/A
3808.973	FAST_SENDER	N/A
3818.670	SLOW_SENDER4	N/A
3820.534	SLOW_SENDER3	N/A
3821.317	FAST_SENDER	N/A
3833.388	SLOW_SENDER3	N/A
3833.881	FAST_SENDER	N/A
3834.020	SLOW_SENDER4	N/A
3847.035	FAST_SENDER	N/A
3847.516	SLOW_SENDER4	N/A
3857.260	SLOW_SENDER8	N/A
3859.831	FAST_SENDER	N/A
3871.916	SLOW_SENDER8	N/A
3873.017	FAST_SENDER	N/A
3876.270	SLOW_SENDER5	N/A
3884.569	SLOW_SENDER8	N/A
3886.426	FAST_SENDER	N/A
3889.594	SLOW_SENDER5	N/A
3899.269	FAST_SENDER	N/A
3902.733	SLOW_SENDER5	N/A
3911.922	FAST_SENDER	N/A
3924.502	FAST_SENDER	N/A
3934.670	SLOW_SENDER2	N/A
3937.454	FAST_SENDER	N/A
3937.620	SLOW_SENDER6	N/A
3943.920	SLOW_SENDER7	N/A
3946.360	SLOW_SENDER1	N/A
3948.584	SLOW_SENDER2	N/A
3950.875	SLOW_SENDER6	N/A
3951.268	FAST_SENDER	N/A
3956.552	SLOW_SENDER7	N/A
3960.347	SLOW_SENDER1	N/A
3962.915	SLOW_SENDER2	N/A
3964.196	SLOW_SENDER6	N/A
3964.935	RECEIVER	SLOW_SENDER6
3965.113	FAST_SENDER	N/A
3965.920	RECEIVER	FAST_SENDER
3969.696	SLOW_SENDER7	N/A
3970.438	RECEIVER	SLOW_SENDER7
3972.338	SLOW_SENDER6	N/A
3972.660	SLOW_SENDER9	N/A
3973.459	RECEIVER	SLOW_SENDER9
3973.483	SLOW_SENDER1	N/A
3974.240	RECEIVER	SLOW_SENDER1
3975.881	SLOW_SENDER9	N/A
3976.600	RECEIVER	SLOW_SENDER9
3977.854	SLOW_SENDER7	N/A
3978.437	FAST_SENDER	N/A
3978.608	RECEIVER	SLOW_SENDER7
3979.011	SLOW_SENDER9	N/A
3979.760	RECEIVER	SLOW_SENDER9
3984.995	RECEIVER	FAST_SENDER
3985.203	SLOW_SENDER9	N/A
3986.024	SLOW_SENDER7	N/A
3987.427	FAST_SENDER	N/A
3987.520	RECEIVER	SLOW_SENDER9
3993.346	RECEIVER	FAST_SENDER
3994.963	SLOW_SENDER9	N/A
3995.775	FAST_SENDER	N/A
3996.532	RECEIVER	FAST_SENDER
3997.780	SLOW_SENDER3	N/A
3998.962	FAST_SENDER	N/A
3999.241	RECEIVER	SLOW_SENDER9
4000.179	RECEIVER	SLOW_SENDER3
4002.584	SLOW_SENDER3	N/A
4005.473	RECEIVER	FAST_SENDER
4007.908	FAST_SENDER	N/A
4008.671	RECEIVER	FAST_SENDER
4009.016	SLOW_SENDER9	N/A
4009.789	RECEIVER	SLOW_SENDER9
4011.106	FAST_SENDER	N/A
4012.050	SLOW_SENDER4	N/A
4015.148	SLOW_SENDER3	N/A
4017.152	RECEIVER	FAST_SENDER
4018.281	RECEIVER	SLOW_SENDER4
4019.171	RECEIVER	SLOW_SENDER3
4023.727	SLOW_SENDER4	N/A
4024.471	RECEIVER	SLOW_SENDER4
4024.478	FAST_SENDER	N/A
4029.882	SLOW_SENDER4	N/A
4030.292	RECEIVER	FAST_SENDER
4033.985	RECEIVER	SLOW_SENDER4
4037.981	FAST_SENDER	N/A
4041.434	SLOW_SENDER4	N/A
4042.200	RECEIVER	SLOW_SENDER4
4043.756	RECEIVER	FAST_SENDER
4046.203	FAST_SENDER	N/A
4048.910	SLOW_SENDER8	N/A
4049.650	SLOW_SENDER4	N/A
4050.411	RECEIVER	SLOW_SENDER4
4056.957	RECEIVER	FAST_SENDER
4057.817	SLOW_SENDER4	N/A
4058.587	RECEIVER	SLOW_SENDER4
4059.402	FAST_SENDER	N/A
4063.388	SLOW_SENDER8	N/A
4064.114	RECEIVER	SLOW_SENDER8
4065.345	RECEIVER	FAST_SENDER
4065.990	SLOW_SENDER4	N/A
4066.763	RECEIVER	SLOW_SENDER4
4067.100	SLOW_SENDER5	N/A
4067.771	FAST_SENDER	N/A
4071.514	SLOW_SENDER8	N/A
4072.261	RECEIVER	SLOW_SENDER8
4073.557	RECEIVER	SLOW_SENDER5
4078.713	RECEIVER	FAST_SENDER
4078.980	SLOW_SENDER5	N/A
4079.692	SLOW_SENDER8	N/A
4079.723	RECEIVER	SLOW_SENDER5
4080.455	RECEIVER	SLOW_SENDER8
4081.115	FAST_SENDER	N/A
4086.691	RECEIVER	FAST_SENDER
4087.880	SLOW_SENDER8	N/A
4089.098	FAST_SENDER	N/A
4092.164	SLOW_SENDER5	N/A
4092.265	RECEIVER	SLOW_SENDER8
4092.948	RECEIVER	SLOW_SENDER5
4095.423	RECEIVER	FAST_SENDER
4097.861	FAST_SENDER	N/A
4100.355	SLOW_SENDER5	N/A
4101.109	RECEIVER	SLOW_SENDER5
4103.894	RECEIVER	FAST_SENDER
4106.339	FAST_SENDER	N/A
4108.524	SLOW_SENDER5	N/A
4109.299	RECEIVER	SLOW_SENDER5
4112.913	RECEIVER	FAST_SENDER
4115.352	FAST_SENDER	N/A
4121.261	RECEIVER	FAST_SENDER
4123.697	FAST_SENDER	N/A
4127.430	SLOW_SENDER2	N/A
4129.595	RECEIVER	FAST_SENDER
4132.026	FAST_SENDER	N/A
4133.275	RECEIVER	SLOW_SENDER2
4136.640	SLOW_SENDER6	N/A
4137.930	RECEIVER	FAST_SENDER
4137.980	SLOW_SENDER1	N/A
4138.694	SLOW_SENDER2	N/A
4139.972	RECEIVER	SLOW_SENDER2
4140.376	FAST_SENDER	N/A
4142.400	SLOW_SENDER7	N/A
4142.863	RECEIVER	SLOW_SENDER6
4145.375	SLOW_SENDER2	N/A
4145.463	RECEIVER	SLOW_SENDER1
4146.166	RECEIVER	SLOW_SENDER2
4147.150	RECEIVER	FAST_SENDER
4148.187	RECEIVER	SLOW_SENDER7
4148.269	SLOW_SENDER6	N/A
4149.038	RECEIVER	SLOW_SENDER6
4149.585	FAST_SENDER	N/A
4150.903	SLOW_SENDER1	N/A
4151.652	RECEIVER	SLOW_SENDER1
4153.581	SLOW_SENDER2	N/A
4153.602	SLOW_SENDER7	N/A
4154.363	RECEIVER	SLOW_SENDER2
4154.471	SLOW_SENDER6	N/A
4155.223	RECEIVER	SLOW_SENDER6
4158.066	RECEIVER	SLOW_SENDER7
4161.772	SLOW_SENDER2	N/A
4162.644	SLOW_SENDER6	N/A
4163.415	FAST_SENDER	N/A
4164.381	SLOW_SENDER1	N/A
4165.469	SLOW_SENDER7	N/A
4173.340	SLOW_SENDER9	N/A
4175.820	SLOW_SENDER6	N/A
4177.398	FAST_SENDER	N/A
4182.670	SLOW_SENDER3	N/A
4185.698	SLOW_SENDER9	N/A
4189.867	FAST_SENDER	N/A
4195.034	SLOW_SENDER3	N/A
4198.642	SLOW_SENDER9	N/A
4203.112	FAST_SENDER	N/A
4207.394	SLOW_SENDER3	N/A
4215.267	FAST_SENDER	N/A
4227.703	FAST_SENDER	N/A
4230.270	SLOW_SENDER4	N/A
4240.428	FAST_SENDER	N/A
4244.529	SLOW_SENDER4	N/A
4254.155	FAST_SENDER	N/A
4255.780	SLOW_SENDER8	N/A
4257.089	SLOW_SENDER4	N/A
4267.301	FAST_SENDER	N/A
4270.851	SLOW_SENDER8	N/A
4272.980	SLOW_SENDER5	N/A
4280.183	FAST_SENDER	N/A
4285.013	SLOW_SENDER8	N/A
4285.888	SLOW_SENDER5	N/A
4292.976	FAST_SENDER	N/A
4300.128	SLOW_SENDER5	N/A
4306.129	FAST_SENDER	N/A
4319.023	FAST_SENDER	N/A
4325.020	RECEIVER	FAST_SENDER
4327.464	FAST_SENDER	N/A
4328.248	RECEIVER	FAST_SENDER
4330.450	SLOW_SENDER2	N/A
4330.693	FAST_SENDER	N/A
4332.620	SLOW_SENDER1	N/A
4335.450	SLOW_SENDER7	N/A
4336.454	RECEIVER	SLOW_SENDER2
4337.598	RECEIVER	SLOW_SENDER7
4340.350	SLOW_SENDER6	N/A
4341.863	SLOW_SENDER2	N/A
4342.971	RECEIVER	SLOW_SENDER6
4343.714	RECEIVER	SLOW_SENDER2
4344.538	SLOW_SENDER1	N/A
4344.869	FAST_SENDER	N/A
4345.378	SLOW_SENDER6	N/A
4345.631	RECEIVER	FAST_SENDER
4347.116	SLOW_SENDER7	N/A
4347.922	RECEIVER	SLOW_SENDER7
4348.078	FAST_SENDER	N/A
4348.888	RECEIVER	FAST_SENDER
4349.145	SLOW_SENDER2	N/A
4350.423	RECEIVER	SLOW_SENDER2
4353.344	SLOW_SENDER7	N/A
4357.840	FAST_SENDER	N/A
4357.920	SLOW_SENDER1	N/A
4358.188	RECEIVER	SLOW_SENDER7
4358.603	SLOW_SENDER6	N/A
4359.237	RECEIVER	SLOW_SENDER1
4359.922	RECEIVER	SLOW_SENDER6
4361.471	SLOW_SENDER2	N/A
4362.258	RECEIVER	SLOW_SENDER2
4363.000	SLOW_SENDER9	N/A
4364.425	RECEIVER	FAST_SENDER
4366.852	FAST_SENDER	N/A
4367.973	SLOW_SENDER7	N/A
4368.723	RECEIVER	SLOW_SENDER7
4369.695	SLOW_SENDER2	N/A
4371.940	SLOW_SENDER3	N/A
4373.050	RECEIVER	FAST_SENDER
4375.487	FAST_SENDER	N/A
4376.138	SLOW_SENDER7	N/A
4376.914	RECEIVER	SLOW_SENDER7
4378.158	SLOW_SENDER9	N/A
[truncated: 14,442 more rows]
