# Supplementary material for: CATO: Wake-Up reCeiver-bAsed communicaTiOn for Batteryless Devices
Source: Sensors (Basel). 2025 Nov 7;25(22):6813. doi: 10.3390/s25226813 (PMC12655924; doi:10.3390/s25226813)
Supplement: Supplementary file 1 [file sensors-25-06813-s001.zip › File S1_Experimental_and_Simulation_Data/simulation/multiple_les/nodes12/mac_competing_nodes_both.csv]

time_s	node_id	received_from
2.700	FAST_SENDER	N/A
2.700	SLOW_SENDER1	N/A
2.700	SLOW_SENDER2	N/A
2.700	SLOW_SENDER3	N/A
2.700	SLOW_SENDER4	N/A
2.700	SLOW_SENDER5	N/A
2.700	SLOW_SENDER6	N/A
2.700	SLOW_SENDER7	N/A
2.700	SLOW_SENDER8	N/A
2.700	SLOW_SENDER9	N/A
2.700	SLOW_SENDER10	N/A
8.353	RECEIVER	SLOW_SENDER8
9.549	RECEIVER	SLOW_SENDER9
10.430	RECEIVER	FAST_SENDER
10.796	SLOW_SENDER8	N/A
11.972	SLOW_SENDER9	N/A
12.097	RECEIVER	SLOW_SENDER8
13.669	RECEIVER	SLOW_SENDER7
14.517	SLOW_SENDER8	N/A
14.905	RECEIVER	SLOW_SENDER9
15.696	RECEIVER	SLOW_SENDER6
16.114	SLOW_SENDER7	N/A
16.342	RECEIVER	SLOW_SENDER8
17.218	RECEIVER	SLOW_SENDER4
17.338	SLOW_SENDER9	N/A
17.509	SLOW_SENDER10	N/A
17.629	SLOW_SENDER5	N/A
18.045	SLOW_SENDER6	N/A
18.278	RECEIVER	SLOW_SENDER10
18.511	SLOW_SENDER3	N/A
18.691	SLOW_SENDER1	N/A
18.750	SLOW_SENDER8	N/A
19.524	FAST_SENDER	N/A
19.647	SLOW_SENDER4	N/A
20.106	SLOW_SENDER2	N/A
23.260	RECEIVER	SLOW_SENDER9
24.253	RECEIVER	SLOW_SENDER1
25.053	RECEIVER	SLOW_SENDER8
26.990	RECEIVER	FAST_SENDER
29.396	FAST_SENDER	N/A
29.688	SLOW_SENDER1	N/A
30.459	SLOW_SENDER8	N/A
30.663	SLOW_SENDER9	N/A
31.396	FAST_SENDER	N/A
31.517	SLOW_SENDER10	N/A
31.905	SLOW_SENDER6	N/A
32.758	SLOW_SENDER7	N/A
32.963	RECEIVER	SLOW_SENDER9
33.396	FAST_SENDER	N/A
34.619	SLOW_SENDER5	N/A
35.396	FAST_SENDER	N/A
35.459	SLOW_SENDER8	N/A
35.728	RECEIVER	SLOW_SENDER1
36.517	SLOW_SENDER10	N/A
36.816	SLOW_SENDER2	N/A
36.905	SLOW_SENDER6	N/A
37.396	FAST_SENDER	N/A
37.679	SLOW_SENDER3	N/A
37.846	SLOW_SENDER4	N/A
39.396	FAST_SENDER	N/A
40.375	SLOW_SENDER9	N/A
40.459	SLOW_SENDER8	N/A
41.396	FAST_SENDER	N/A
41.517	SLOW_SENDER10	N/A
41.619	SLOW_SENDER5	N/A
41.905	SLOW_SENDER6	N/A
43.138	SLOW_SENDER1	N/A
43.396	FAST_SENDER	N/A
43.816	SLOW_SENDER2	N/A
44.679	SLOW_SENDER3	N/A
44.846	SLOW_SENDER4	N/A
45.281	RECEIVER	SLOW_SENDER1
45.396	FAST_SENDER	N/A
45.459	SLOW_SENDER8	N/A
46.207	SLOW_SENDER7	N/A
46.517	SLOW_SENDER10	N/A
46.905	SLOW_SENDER6	N/A
47.375	SLOW_SENDER9	N/A
47.396	FAST_SENDER	N/A
48.619	SLOW_SENDER5	N/A
49.396	FAST_SENDER	N/A
50.459	SLOW_SENDER8	N/A
50.816	SLOW_SENDER2	N/A
51.396	FAST_SENDER	N/A
51.517	SLOW_SENDER10	N/A
51.596	RECEIVER	SLOW_SENDER2
51.679	SLOW_SENDER3	N/A
51.846	SLOW_SENDER4	N/A
51.905	SLOW_SENDER6	N/A
52.702	SLOW_SENDER1	N/A
53.207	SLOW_SENDER7	N/A
53.619	SLOW_SENDER5	N/A
53.872	RECEIVER	FAST_SENDER
54.375	SLOW_SENDER9	N/A
54.958	RECEIVER	SLOW_SENDER5
55.459	SLOW_SENDER8	N/A
56.242	RECEIVER	SLOW_SENDER3
59.023	SLOW_SENDER2	N/A
59.150	RECEIVER	SLOW_SENDER10
60.207	SLOW_SENDER7	N/A
60.459	SLOW_SENDER8	N/A
63.659	SLOW_SENDER3	N/A
65.459	SLOW_SENDER8	N/A
65.692	FAST_SENDER	N/A
65.886	SLOW_SENDER5	N/A
66.023	SLOW_SENDER2	N/A
66.587	SLOW_SENDER10	N/A
67.180	SLOW_SENDER6	N/A
67.207	SLOW_SENDER7	N/A
67.692	FAST_SENDER	N/A
69.692	FAST_SENDER	N/A
70.459	SLOW_SENDER8	N/A
70.659	SLOW_SENDER3	N/A
71.692	FAST_SENDER	N/A
72.459	SLOW_SENDER8	N/A
72.886	SLOW_SENDER5	N/A
73.023	SLOW_SENDER2	N/A
73.217	RECEIVER	SLOW_SENDER8
73.587	SLOW_SENDER10	N/A
73.692	FAST_SENDER	N/A
74.180	SLOW_SENDER6	N/A
74.207	SLOW_SENDER7	N/A
74.956	RECEIVER	SLOW_SENDER7
75.692	FAST_SENDER	N/A
77.659	SLOW_SENDER3	N/A
77.692	FAST_SENDER	N/A
78.411	RECEIVER	SLOW_SENDER3
78.656	SLOW_SENDER8	N/A
79.692	FAST_SENDER	N/A
79.886	SLOW_SENDER5	N/A
80.023	SLOW_SENDER2	N/A
80.587	SLOW_SENDER10	N/A
80.616	RECEIVER	SLOW_SENDER5
81.180	SLOW_SENDER6	N/A
81.332	RECEIVER	SLOW_SENDER8
82.422	RECEIVER	SLOW_SENDER2
84.183	SLOW_SENDER7	N/A
84.351	RECEIVER	SLOW_SENDER10
85.326	RECEIVER	FAST_SENDER
87.210	SLOW_SENDER3	N/A
87.760	FAST_SENDER	N/A
88.046	SLOW_SENDER5	N/A
88.500	RECEIVER	FAST_SENDER
88.765	SLOW_SENDER8	N/A
89.497	RECEIVER	SLOW_SENDER8
89.843	SLOW_SENDER2	N/A
90.920	FAST_SENDER	N/A
91.774	SLOW_SENDER10	N/A
92.557	RECEIVER	SLOW_SENDER5
92.920	FAST_SENDER	N/A
94.920	FAST_SENDER	N/A
96.920	FAST_SENDER	N/A
96.941	SLOW_SENDER8	N/A
98.774	SLOW_SENDER10	N/A
98.920	FAST_SENDER	N/A
99.962	SLOW_SENDER5	N/A
100.920	FAST_SENDER	N/A
102.920	FAST_SENDER	N/A
103.941	SLOW_SENDER8	N/A
104.920	FAST_SENDER	N/A
105.774	SLOW_SENDER10	N/A
106.920	FAST_SENDER	N/A
107.699	RECEIVER	FAST_SENDER
108.941	SLOW_SENDER8	N/A
109.731	RECEIVER	SLOW_SENDER8
110.099	FAST_SENDER	N/A
110.880	RECEIVER	FAST_SENDER
112.774	SLOW_SENDER10	N/A
113.321	FAST_SENDER	N/A
113.494	RECEIVER	SLOW_SENDER10
115.883	RECEIVER	FAST_SENDER
117.131	SLOW_SENDER8	N/A
117.874	RECEIVER	SLOW_SENDER8
118.283	FAST_SENDER	N/A
119.021	RECEIVER	FAST_SENDER
120.896	SLOW_SENDER10	N/A
121.445	FAST_SENDER	N/A
121.612	RECEIVER	SLOW_SENDER10
123.777	RECEIVER	FAST_SENDER
125.298	SLOW_SENDER8	N/A
126.057	RECEIVER	SLOW_SENDER8
126.195	FAST_SENDER	N/A
126.961	RECEIVER	FAST_SENDER
129.013	SLOW_SENDER10	N/A
129.369	FAST_SENDER	N/A
129.776	RECEIVER	SLOW_SENDER10
133.465	SLOW_SENDER8	N/A
134.223	RECEIVER	SLOW_SENDER8
135.631	RECEIVER	FAST_SENDER
138.033	FAST_SENDER	N/A
141.669	SLOW_SENDER8	N/A
142.379	RECEIVER	SLOW_SENDER8
143.844	RECEIVER	FAST_SENDER
146.250	FAST_SENDER	N/A
149.823	SLOW_SENDER8	N/A
152.651	RECEIVER	FAST_SENDER
155.093	FAST_SENDER	N/A
161.299	RECEIVER	FAST_SENDER
163.741	FAST_SENDER	N/A
169.727	RECEIVER	FAST_SENDER
172.171	FAST_SENDER	N/A
177.857	RECEIVER	FAST_SENDER
180.287	FAST_SENDER	N/A
185.914	RECEIVER	FAST_SENDER
188.316	FAST_SENDER	N/A
194.414	RECEIVER	FAST_SENDER
196.851	FAST_SENDER	N/A
202.808	RECEIVER	FAST_SENDER
205.243	FAST_SENDER	N/A
211.285	RECEIVER	FAST_SENDER
213.716	FAST_SENDER	N/A
218.150	SLOW_SENDER1	N/A
219.959	RECEIVER	FAST_SENDER
220.720	RECEIVER	SLOW_SENDER1
221.950	SLOW_SENDER4	N/A
222.408	FAST_SENDER	N/A
223.148	SLOW_SENDER1	N/A
224.270	SLOW_SENDER9	N/A
227.221	RECEIVER	SLOW_SENDER1
230.583	RECEIVER	SLOW_SENDER9
233.614	RECEIVER	FAST_SENDER
234.652	SLOW_SENDER1	N/A
235.404	RECEIVER	SLOW_SENDER1
235.966	SLOW_SENDER4	N/A
236.018	FAST_SENDER	N/A
237.821	SLOW_SENDER9	N/A
238.018	FAST_SENDER	N/A
240.018	FAST_SENDER	N/A
240.966	SLOW_SENDER4	N/A
242.018	FAST_SENDER	N/A
242.813	SLOW_SENDER1	N/A
242.821	SLOW_SENDER9	N/A
243.612	RECEIVER	SLOW_SENDER1
244.018	FAST_SENDER	N/A
245.966	SLOW_SENDER4	N/A
246.018	FAST_SENDER	N/A
247.821	SLOW_SENDER9	N/A
248.018	FAST_SENDER	N/A
248.490	SLOW_SENDER6	N/A
249.380	SLOW_SENDER7	N/A
250.018	FAST_SENDER	N/A
250.966	SLOW_SENDER4	N/A
251.042	SLOW_SENDER1	N/A
251.610	SLOW_SENDER3	N/A
251.717	RECEIVER	SLOW_SENDER4
252.821	SLOW_SENDER9	N/A
252.872	RECEIVER	SLOW_SENDER1
254.633	RECEIVER	SLOW_SENDER9
255.810	RECEIVER	SLOW_SENDER7
256.350	SLOW_SENDER5	N/A
256.950	SLOW_SENDER2	N/A
257.288	RECEIVER	SLOW_SENDER3
260.074	SLOW_SENDER9	N/A
262.702	RECEIVER	SLOW_SENDER5
263.248	SLOW_SENDER7	N/A
263.539	RECEIVER	SLOW_SENDER2
264.234	RECEIVER	FAST_SENDER
265.074	SLOW_SENDER9	N/A
265.761	SLOW_SENDER4	N/A
266.646	FAST_SENDER	N/A
266.778	SLOW_SENDER6	N/A
267.316	SLOW_SENDER3	N/A
268.121	SLOW_SENDER5	N/A
268.248	SLOW_SENDER7	N/A
268.646	FAST_SENDER	N/A
268.908	RECEIVER	SLOW_SENDER5
268.948	SLOW_SENDER2	N/A
269.698	RECEIVER	SLOW_SENDER2
270.074	SLOW_SENDER9	N/A
270.646	FAST_SENDER	N/A
272.646	FAST_SENDER	N/A
272.761	SLOW_SENDER4	N/A
273.248	SLOW_SENDER7	N/A
273.778	SLOW_SENDER6	N/A
274.312	SLOW_SENDER5	N/A
274.316	SLOW_SENDER3	N/A
274.646	FAST_SENDER	N/A
275.074	SLOW_SENDER9	N/A
275.082	RECEIVER	SLOW_SENDER5
275.098	SLOW_SENDER2	N/A
275.837	RECEIVER	SLOW_SENDER9
276.646	FAST_SENDER	N/A
278.248	SLOW_SENDER7	N/A
278.646	FAST_SENDER	N/A
278.778	SLOW_SENDER6	N/A
279.037	RECEIVER	SLOW_SENDER7
279.316	SLOW_SENDER3	N/A
279.761	SLOW_SENDER4	N/A
280.646	FAST_SENDER	N/A
280.857	RECEIVER	SLOW_SENDER2
282.495	SLOW_SENDER5	N/A
282.646	FAST_SENDER	N/A
283.778	SLOW_SENDER6	N/A
284.316	SLOW_SENDER3	N/A
284.646	FAST_SENDER	N/A
286.329	SLOW_SENDER9	N/A
286.646	FAST_SENDER	N/A
286.761	SLOW_SENDER4	N/A
287.495	SLOW_SENDER5	N/A
288.302	SLOW_SENDER2	N/A
288.646	FAST_SENDER	N/A
288.778	SLOW_SENDER6	N/A
289.316	SLOW_SENDER3	N/A
289.945	SLOW_SENDER7	N/A
290.646	FAST_SENDER	N/A
290.720	RECEIVER	SLOW_SENDER7
291.329	SLOW_SENDER9	N/A
292.495	SLOW_SENDER5	N/A
292.646	FAST_SENDER	N/A
293.278	RECEIVER	SLOW_SENDER5
293.761	SLOW_SENDER4	N/A
293.778	SLOW_SENDER6	N/A
294.290	SLOW_SENDER10	N/A
294.316	SLOW_SENDER3	N/A
294.646	FAST_SENDER	N/A
295.302	SLOW_SENDER2	N/A
296.329	SLOW_SENDER9	N/A
296.646	FAST_SENDER	N/A
298.163	SLOW_SENDER7	N/A
298.676	RECEIVER	SLOW_SENDER10
298.778	SLOW_SENDER6	N/A
299.316	SLOW_SENDER3	N/A
299.454	RECEIVER	SLOW_SENDER7
300.605	RECEIVER	SLOW_SENDER6
300.716	SLOW_SENDER5	N/A
300.761	SLOW_SENDER4	N/A
301.329	SLOW_SENDER9	N/A
302.067	RECEIVER	SLOW_SENDER4
302.302	SLOW_SENDER2	N/A
302.939	RECEIVER	FAST_SENDER
304.517	RECEIVER	SLOW_SENDER3
305.346	FAST_SENDER	N/A
305.585	RECEIVER	SLOW_SENDER5
306.034	SLOW_SENDER6	N/A
306.240	RECEIVER	SLOW_SENDER9
306.900	SLOW_SENDER7	N/A
307.346	FAST_SENDER	N/A
309.346	FAST_SENDER	N/A
309.503	SLOW_SENDER4	N/A
309.605	SLOW_SENDER10	N/A
311.034	SLOW_SENDER6	N/A
311.346	FAST_SENDER	N/A
312.999	SLOW_SENDER5	N/A
313.346	FAST_SENDER	N/A
313.526	SLOW_SENDER3	N/A
313.664	SLOW_SENDER9	N/A
313.900	SLOW_SENDER7	N/A
314.605	SLOW_SENDER10	N/A
315.346	FAST_SENDER	N/A
315.630	SLOW_SENDER8	N/A
316.034	SLOW_SENDER6	N/A
316.503	SLOW_SENDER4	N/A
317.346	FAST_SENDER	N/A
319.346	FAST_SENDER	N/A
319.605	SLOW_SENDER10	N/A
319.999	SLOW_SENDER5	N/A
320.526	SLOW_SENDER3	N/A
320.664	SLOW_SENDER9	N/A
320.900	SLOW_SENDER7	N/A
321.034	SLOW_SENDER6	N/A
321.295	RECEIVER	SLOW_SENDER8
322.365	RECEIVER	SLOW_SENDER6
323.503	SLOW_SENDER4	N/A
324.276	RECEIVER	SLOW_SENDER4
326.356	SLOW_SENDER10	N/A
326.441	RECEIVER	FAST_SENDER
326.999	SLOW_SENDER5	N/A
327.526	SLOW_SENDER3	N/A
328.356	SLOW_SENDER10	N/A
328.869	FAST_SENDER	N/A
329.036	SLOW_SENDER8	N/A
330.356	SLOW_SENDER10	N/A
330.869	FAST_SENDER	N/A
331.356	SLOW_SENDER9	N/A
331.708	SLOW_SENDER4	N/A
332.356	SLOW_SENDER10	N/A
332.869	FAST_SENDER	N/A
333.214	SLOW_SENDER6	N/A
333.956	RECEIVER	SLOW_SENDER6
333.999	SLOW_SENDER5	N/A
334.036	SLOW_SENDER8	N/A
334.356	SLOW_SENDER10	N/A
334.526	SLOW_SENDER3	N/A
334.869	FAST_SENDER	N/A
336.356	SLOW_SENDER10	N/A
336.869	FAST_SENDER	N/A
338.356	SLOW_SENDER9	N/A
338.356	SLOW_SENDER10	N/A
338.708	SLOW_SENDER4	N/A
338.869	FAST_SENDER	N/A
339.036	SLOW_SENDER8	N/A
340.356	SLOW_SENDER10	N/A
340.869	FAST_SENDER	N/A
340.999	SLOW_SENDER5	N/A
341.389	SLOW_SENDER6	N/A
341.526	SLOW_SENDER3	N/A
341.748	RECEIVER	SLOW_SENDER5
342.869	FAST_SENDER	N/A
342.874	RECEIVER	SLOW_SENDER3
344.036	SLOW_SENDER8	N/A
344.764	RECEIVER	SLOW_SENDER10
345.356	SLOW_SENDER9	N/A
345.708	SLOW_SENDER4	N/A
346.091	RECEIVER	SLOW_SENDER9
348.894	RECEIVER	SLOW_SENDER8
350.285	SLOW_SENDER3	N/A
350.970	RECEIVER	SLOW_SENDER4
353.729	RECEIVER	FAST_SENDER
356.167	FAST_SENDER	N/A
356.840	SLOW_SENDER10	N/A
357.285	SLOW_SENDER3	N/A
358.167	FAST_SENDER	N/A
358.403	SLOW_SENDER4	N/A
359.083	SLOW_SENDER8	N/A
360.167	FAST_SENDER	N/A
361.369	SLOW_SENDER9	N/A
362.167	FAST_SENDER	N/A
363.840	SLOW_SENDER10	N/A
364.167	FAST_SENDER	N/A
364.285	SLOW_SENDER3	N/A
365.037	RECEIVER	SLOW_SENDER3
366.083	SLOW_SENDER8	N/A
366.167	FAST_SENDER	N/A
368.167	FAST_SENDER	N/A
368.369	SLOW_SENDER9	N/A
370.167	FAST_SENDER	N/A
370.840	SLOW_SENDER10	N/A
371.616	RECEIVER	SLOW_SENDER10
372.462	SLOW_SENDER3	N/A
373.083	SLOW_SENDER8	N/A
373.243	RECEIVER	SLOW_SENDER3
376.495	RECEIVER	FAST_SENDER
378.936	FAST_SENDER	N/A
380.649	SLOW_SENDER3	N/A
380.936	FAST_SENDER	N/A
382.423	SLOW_SENDER9	N/A
382.423	SLOW_SENDER10	N/A
382.936	FAST_SENDER	N/A
384.936	FAST_SENDER	N/A
386.936	FAST_SENDER	N/A
387.649	SLOW_SENDER3	N/A
388.936	FAST_SENDER	N/A
389.423	SLOW_SENDER9	N/A
389.423	SLOW_SENDER10	N/A
390.936	FAST_SENDER	N/A
392.936	FAST_SENDER	N/A
394.649	SLOW_SENDER3	N/A
395.424	RECEIVER	SLOW_SENDER3
396.423	SLOW_SENDER9	N/A
396.423	SLOW_SENDER10	N/A
397.153	RECEIVER	SLOW_SENDER9
399.463	RECEIVER	FAST_SENDER
401.251	RECEIVER	SLOW_SENDER10
401.911	FAST_SENDER	N/A
402.837	SLOW_SENDER3	N/A
403.911	FAST_SENDER	N/A
405.911	FAST_SENDER	N/A
406.575	SLOW_SENDER9	N/A
407.911	FAST_SENDER	N/A
408.700	SLOW_SENDER10	N/A
409.477	RECEIVER	SLOW_SENDER10
409.837	SLOW_SENDER3	N/A
409.911	FAST_SENDER	N/A
411.911	FAST_SENDER	N/A
413.575	SLOW_SENDER9	N/A
413.911	FAST_SENDER	N/A
415.911	FAST_SENDER	N/A
416.837	SLOW_SENDER3	N/A
416.889	SLOW_SENDER10	N/A
417.589	RECEIVER	SLOW_SENDER3
420.575	SLOW_SENDER9	N/A
420.770	SLOW_SENDER1	N/A
421.324	RECEIVER	SLOW_SENDER9
422.270	RECEIVER	FAST_SENDER
424.714	FAST_SENDER	N/A
425.000	SLOW_SENDER3	N/A
425.767	RECEIVER	SLOW_SENDER3
426.768	RECEIVER	SLOW_SENDER1
428.759	SLOW_SENDER9	N/A
429.536	RECEIVER	SLOW_SENDER9
430.314	RECEIVER	FAST_SENDER
432.214	SLOW_SENDER1	N/A
432.727	FAST_SENDER	N/A
432.983	RECEIVER	SLOW_SENDER1
433.207	SLOW_SENDER3	N/A
433.953	RECEIVER	SLOW_SENDER3
439.119	RECEIVER	FAST_SENDER
441.401	SLOW_SENDER3	N/A
441.528	FAST_SENDER	N/A
442.498	SLOW_SENDER9	N/A
443.528	FAST_SENDER	N/A
444.619	SLOW_SENDER1	N/A
445.373	RECEIVER	SLOW_SENDER1
445.528	FAST_SENDER	N/A
447.528	FAST_SENDER	N/A
448.401	SLOW_SENDER3	N/A
449.498	SLOW_SENDER9	N/A
449.528	FAST_SENDER	N/A
451.528	FAST_SENDER	N/A
452.801	SLOW_SENDER1	N/A
453.528	FAST_SENDER	N/A
453.545	RECEIVER	SLOW_SENDER1
455.401	SLOW_SENDER3	N/A
455.528	FAST_SENDER	N/A
457.528	FAST_SENDER	N/A
459.528	FAST_SENDER	N/A
461.528	FAST_SENDER	N/A
462.204	SLOW_SENDER9	N/A
462.401	SLOW_SENDER3	N/A
463.528	FAST_SENDER	N/A
465.528	FAST_SENDER	N/A
467.528	FAST_SENDER	N/A
469.204	SLOW_SENDER9	N/A
469.401	SLOW_SENDER3	N/A
469.528	FAST_SENDER	N/A
470.135	RECEIVER	SLOW_SENDER3
470.870	SLOW_SENDER2	N/A
475.776	RECEIVER	FAST_SENDER
476.204	SLOW_SENDER9	N/A
476.661	RECEIVER	SLOW_SENDER2
477.559	SLOW_SENDER3	N/A
478.180	FAST_SENDER	N/A
478.289	RECEIVER	SLOW_SENDER3
480.491	RECEIVER	SLOW_SENDER9
482.110	SLOW_SENDER2	N/A
484.506	RECEIVER	FAST_SENDER
485.723	SLOW_SENDER3	N/A
486.790	SLOW_SENDER7	N/A
486.941	FAST_SENDER	N/A
487.110	SLOW_SENDER2	N/A
487.917	SLOW_SENDER9	N/A
488.647	RECEIVER	SLOW_SENDER9
488.941	FAST_SENDER	N/A
490.941	FAST_SENDER	N/A
492.110	SLOW_SENDER2	N/A
492.723	SLOW_SENDER3	N/A
492.725	RECEIVER	SLOW_SENDER7
492.941	FAST_SENDER	N/A
494.941	FAST_SENDER	N/A
496.052	SLOW_SENDER9	N/A
496.809	RECEIVER	SLOW_SENDER9
496.941	FAST_SENDER	N/A
497.110	SLOW_SENDER2	N/A
497.856	RECEIVER	SLOW_SENDER2
498.155	SLOW_SENDER7	N/A
498.904	RECEIVER	SLOW_SENDER7
498.941	FAST_SENDER	N/A
499.723	SLOW_SENDER3	N/A
500.941	FAST_SENDER	N/A
503.302	SLOW_SENDER2	N/A
504.309	SLOW_SENDER7	N/A
507.720	SLOW_SENDER6	N/A
508.302	SLOW_SENDER2	N/A
508.860	SLOW_SENDER5	N/A
509.309	SLOW_SENDER7	N/A
513.302	SLOW_SENDER2	N/A
513.677	FAST_SENDER	N/A
514.309	SLOW_SENDER7	N/A
514.790	SLOW_SENDER4	N/A
515.677	FAST_SENDER	N/A
517.677	FAST_SENDER	N/A
518.302	SLOW_SENDER2	N/A
519.309	SLOW_SENDER7	N/A
519.677	FAST_SENDER	N/A
519.830	SLOW_SENDER6	N/A
521.677	FAST_SENDER	N/A
521.931	SLOW_SENDER5	N/A
523.677	FAST_SENDER	N/A
525.677	FAST_SENDER	N/A
527.677	FAST_SENDER	N/A
528.399	SLOW_SENDER4	N/A
529.677	FAST_SENDER	N/A
531.677	FAST_SENDER	N/A
533.399	SLOW_SENDER4	N/A
533.677	FAST_SENDER	N/A
533.818	SLOW_SENDER7	N/A
534.358	SLOW_SENDER6	N/A
534.528	SLOW_SENDER2	N/A
535.677	FAST_SENDER	N/A
536.836	SLOW_SENDER5	N/A
537.677	FAST_SENDER	N/A
538.399	SLOW_SENDER4	N/A
539.677	FAST_SENDER	N/A
540.030	SLOW_SENDER8	N/A
540.818	SLOW_SENDER7	N/A
541.528	SLOW_SENDER2	N/A
543.836	SLOW_SENDER5	N/A
547.818	SLOW_SENDER7	N/A
548.528	SLOW_SENDER2	N/A
550.631	SLOW_SENDER6	N/A
550.836	SLOW_SENDER5	N/A
551.675	SLOW_SENDER4	N/A
553.067	FAST_SENDER	N/A
553.192	SLOW_SENDER8	N/A
554.818	SLOW_SENDER7	N/A
555.067	FAST_SENDER	N/A
555.528	SLOW_SENDER2	N/A
557.067	FAST_SENDER	N/A
557.631	SLOW_SENDER6	N/A
557.836	SLOW_SENDER5	N/A
558.675	SLOW_SENDER4	N/A
559.067	FAST_SENDER	N/A
560.192	SLOW_SENDER8	N/A
561.067	FAST_SENDER	N/A
561.818	SLOW_SENDER7	N/A
562.528	SLOW_SENDER2	N/A
563.067	FAST_SENDER	N/A
564.631	SLOW_SENDER6	N/A
565.067	FAST_SENDER	N/A
565.192	SLOW_SENDER8	N/A
565.675	SLOW_SENDER4	N/A
567.067	FAST_SENDER	N/A
569.067	FAST_SENDER	N/A
570.192	SLOW_SENDER8	N/A
571.067	FAST_SENDER	N/A
572.675	SLOW_SENDER4	N/A
573.067	FAST_SENDER	N/A
575.067	FAST_SENDER	N/A
575.192	SLOW_SENDER8	N/A
577.067	FAST_SENDER	N/A
579.067	FAST_SENDER	N/A
579.675	SLOW_SENDER4	N/A
580.192	SLOW_SENDER8	N/A
581.067	FAST_SENDER	N/A
581.770	SLOW_SENDER10	N/A
583.067	FAST_SENDER	N/A
585.192	SLOW_SENDER8	N/A
586.675	SLOW_SENDER4	N/A
596.982	FAST_SENDER	N/A
597.097	SLOW_SENDER10	N/A
598.697	SLOW_SENDER8	N/A
598.982	FAST_SENDER	N/A
600.982	FAST_SENDER	N/A
602.097	SLOW_SENDER10	N/A
602.982	FAST_SENDER	N/A
604.982	FAST_SENDER	N/A
606.982	FAST_SENDER	N/A
607.097	SLOW_SENDER10	N/A
608.982	FAST_SENDER	N/A
610.982	FAST_SENDER	N/A
612.982	FAST_SENDER	N/A
614.982	FAST_SENDER	N/A
616.982	FAST_SENDER	N/A
618.740	SLOW_SENDER1	N/A
618.982	FAST_SENDER	N/A
619.453	SLOW_SENDER10	N/A
620.982	FAST_SENDER	N/A
622.982	FAST_SENDER	N/A
624.982	FAST_SENDER	N/A
633.103	SLOW_SENDER1	N/A
637.592	FAST_SENDER	N/A
639.592	FAST_SENDER	N/A
641.592	FAST_SENDER	N/A
643.592	FAST_SENDER	N/A
645.592	FAST_SENDER	N/A
645.973	SLOW_SENDER1	N/A
647.592	FAST_SENDER	N/A
649.592	FAST_SENDER	N/A
651.592	FAST_SENDER	N/A
660.560	SLOW_SENDER9	N/A
664.891	FAST_SENDER	N/A
666.310	SLOW_SENDER3	N/A
666.521	RECEIVER	SLOW_SENDER9
667.404	RECEIVER	FAST_SENDER
669.838	FAST_SENDER	N/A
672.785	RECEIVER	SLOW_SENDER3
676.737	SLOW_SENDER9	N/A
678.188	SLOW_SENDER3	N/A
679.540	RECEIVER	SLOW_SENDER9
681.111	RECEIVER	FAST_SENDER
683.535	FAST_SENDER	N/A
685.535	FAST_SENDER	N/A
686.955	SLOW_SENDER9	N/A
687.535	FAST_SENDER	N/A
689.468	RECEIVER	SLOW_SENDER9
689.535	FAST_SENDER	N/A
690.590	SLOW_SENDER3	N/A
691.535	FAST_SENDER	N/A
693.535	FAST_SENDER	N/A
695.535	FAST_SENDER	N/A
697.535	FAST_SENDER	N/A
697.590	SLOW_SENDER3	N/A
699.535	FAST_SENDER	N/A
701.535	FAST_SENDER	N/A
703.535	FAST_SENDER	N/A
704.590	SLOW_SENDER3	N/A
705.337	RECEIVER	SLOW_SENDER3
705.535	FAST_SENDER	N/A
706.291	RECEIVER	FAST_SENDER
708.711	FAST_SENDER	N/A
712.753	SLOW_SENDER3	N/A
713.552	RECEIVER	SLOW_SENDER3
720.962	SLOW_SENDER3	N/A
721.738	FAST_SENDER	N/A
722.479	RECEIVER	FAST_SENDER
724.000	SLOW_SENDER5	N/A
724.913	FAST_SENDER	N/A
729.500	SLOW_SENDER7	N/A
730.020	SLOW_SENDER2	N/A
730.729	RECEIVER	FAST_SENDER
731.590	SLOW_SENDER6	N/A
732.378	RECEIVER	SLOW_SENDER6
733.135	FAST_SENDER	N/A
734.763	RECEIVER	SLOW_SENDER2
734.792	SLOW_SENDER6	N/A
735.824	RECEIVER	FAST_SENDER
736.792	SLOW_SENDER6	N/A
737.917	RECEIVER	SLOW_SENDER7
738.792	SLOW_SENDER6	N/A
738.800	SLOW_SENDER5	N/A
740.182	SLOW_SENDER2	N/A
740.792	SLOW_SENDER6	N/A
742.792	SLOW_SENDER6	N/A
743.800	SLOW_SENDER5	N/A
744.792	SLOW_SENDER6	N/A
745.182	SLOW_SENDER2	N/A
745.367	SLOW_SENDER7	N/A
746.198	FAST_SENDER	N/A
746.792	SLOW_SENDER6	N/A
748.198	FAST_SENDER	N/A
748.792	SLOW_SENDER6	N/A
748.800	SLOW_SENDER5	N/A
750.182	SLOW_SENDER2	N/A
750.198	FAST_SENDER	N/A
750.367	SLOW_SENDER7	N/A
751.740	RECEIVER	SLOW_SENDER6
752.198	FAST_SENDER	N/A
753.780	SLOW_SENDER4	N/A
754.198	FAST_SENDER	N/A
754.319	RECEIVER	SLOW_SENDER5
755.182	SLOW_SENDER2	N/A
755.367	SLOW_SENDER7	N/A
755.780	SLOW_SENDER4	N/A
756.179	RECEIVER	SLOW_SENDER7
756.198	FAST_SENDER	N/A
757.181	SLOW_SENDER6	N/A
757.780	SLOW_SENDER4	N/A
758.198	FAST_SENDER	N/A
759.780	SLOW_SENDER4	N/A
760.182	SLOW_SENDER2	N/A
760.198	FAST_SENDER	N/A
761.722	SLOW_SENDER5	N/A
761.780	SLOW_SENDER4	N/A
762.181	SLOW_SENDER6	N/A
762.198	FAST_SENDER	N/A
762.498	RECEIVER	SLOW_SENDER5
763.590	SLOW_SENDER7	N/A
763.780	SLOW_SENDER4	N/A
764.181	SLOW_SENDER6	N/A
764.198	FAST_SENDER	N/A
764.368	RECEIVER	SLOW_SENDER7
764.540	SLOW_SENDER8	N/A
765.182	SLOW_SENDER2	N/A
765.780	SLOW_SENDER4	N/A
766.181	SLOW_SENDER6	N/A
766.198	FAST_SENDER	N/A
767.780	SLOW_SENDER4	N/A
768.181	SLOW_SENDER6	N/A
768.198	FAST_SENDER	N/A
769.936	SLOW_SENDER5	N/A
770.182	SLOW_SENDER2	N/A
770.714	RECEIVER	SLOW_SENDER5
771.787	SLOW_SENDER7	N/A
772.981	RECEIVER	SLOW_SENDER6
773.885	RECEIVER	SLOW_SENDER4
776.198	RECEIVER	SLOW_SENDER2
776.301	SLOW_SENDER4	N/A
778.301	SLOW_SENDER4	N/A
778.787	SLOW_SENDER7	N/A
780.286	RECEIVER	FAST_SENDER
780.301	SLOW_SENDER4	N/A
782.113	SLOW_SENDER8	N/A
782.301	SLOW_SENDER4	N/A
782.565	SLOW_SENDER6	N/A
782.697	FAST_SENDER	N/A
783.627	SLOW_SENDER2	N/A
784.301	SLOW_SENDER4	N/A
784.600	SLOW_SENDER10	N/A
784.697	FAST_SENDER	N/A
785.787	SLOW_SENDER7	N/A
786.301	SLOW_SENDER4	N/A
786.697	FAST_SENDER	N/A
787.113	SLOW_SENDER8	N/A
788.301	SLOW_SENDER4	N/A
788.697	FAST_SENDER	N/A
789.565	SLOW_SENDER6	N/A
790.218	RECEIVER	SLOW_SENDER10
790.301	SLOW_SENDER4	N/A
790.627	SLOW_SENDER2	N/A
790.697	FAST_SENDER	N/A
792.113	SLOW_SENDER8	N/A
792.697	FAST_SENDER	N/A
792.787	SLOW_SENDER7	N/A
793.437	RECEIVER	SLOW_SENDER8
794.249	RECEIVER	SLOW_SENDER4
794.697	FAST_SENDER	N/A
796.565	SLOW_SENDER6	N/A
796.697	FAST_SENDER	N/A
797.227	RECEIVER	SLOW_SENDER7
797.627	SLOW_SENDER2	N/A
798.697	FAST_SENDER	N/A
800.697	FAST_SENDER	N/A
800.731	SLOW_SENDER10	N/A
800.878	SLOW_SENDER8	N/A
801.681	SLOW_SENDER4	N/A
802.697	FAST_SENDER	N/A
803.565	SLOW_SENDER6	N/A
804.627	SLOW_SENDER2	N/A
804.656	SLOW_SENDER7	N/A
804.697	FAST_SENDER	N/A
805.731	SLOW_SENDER10	N/A
806.697	FAST_SENDER	N/A
807.878	SLOW_SENDER8	N/A
808.681	SLOW_SENDER4	N/A
808.697	FAST_SENDER	N/A
809.627	SLOW_SENDER2	N/A
810.370	SLOW_SENDER1	N/A
810.392	RECEIVER	SLOW_SENDER2
810.565	SLOW_SENDER6	N/A
810.697	FAST_SENDER	N/A
810.731	SLOW_SENDER10	N/A
811.656	SLOW_SENDER7	N/A
812.878	SLOW_SENDER8	N/A
813.639	RECEIVER	SLOW_SENDER8
813.681	SLOW_SENDER4	N/A
814.898	RECEIVER	SLOW_SENDER6
816.550	RECEIVER	SLOW_SENDER1
817.420	RECEIVER	FAST_SENDER
817.733	SLOW_SENDER10	N/A
817.838	SLOW_SENDER2	N/A
818.656	SLOW_SENDER7	N/A
818.681	SLOW_SENDER4	N/A
819.733	SLOW_SENDER10	N/A
819.842	FAST_SENDER	N/A
821.733	SLOW_SENDER10	N/A
821.842	FAST_SENDER	N/A
821.955	SLOW_SENDER1	N/A
822.330	SLOW_SENDER6	N/A
823.681	SLOW_SENDER4	N/A
823.733	SLOW_SENDER10	N/A
823.842	FAST_SENDER	N/A
824.838	SLOW_SENDER2	N/A
825.656	SLOW_SENDER7	N/A
825.733	SLOW_SENDER10	N/A
825.842	FAST_SENDER	N/A
826.000	SLOW_SENDER8	N/A
826.955	SLOW_SENDER1	N/A
827.733	SLOW_SENDER10	N/A
827.842	FAST_SENDER	N/A
828.681	SLOW_SENDER4	N/A
829.330	SLOW_SENDER6	N/A
829.733	SLOW_SENDER10	N/A
829.838	SLOW_SENDER2	N/A
829.842	FAST_SENDER	N/A
830.609	RECEIVER	SLOW_SENDER2
831.733	SLOW_SENDER10	N/A
831.842	FAST_SENDER	N/A
831.955	SLOW_SENDER1	N/A
833.000	SLOW_SENDER8	N/A
833.681	SLOW_SENDER4	N/A
833.842	FAST_SENDER	N/A
835.842	FAST_SENDER	N/A
836.330	SLOW_SENDER6	N/A
836.955	SLOW_SENDER1	N/A
837.497	RECEIVER	SLOW_SENDER10
837.842	FAST_SENDER	N/A
838.681	SLOW_SENDER4	N/A
839.842	FAST_SENDER	N/A
840.000	SLOW_SENDER8	N/A
841.602	SLOW_SENDER2	N/A
841.681	SLOW_SENDER7	N/A
841.842	FAST_SENDER	N/A
841.955	SLOW_SENDER1	N/A
842.378	RECEIVER	SLOW_SENDER2
843.330	SLOW_SENDER6	N/A
843.681	SLOW_SENDER4	N/A
843.842	FAST_SENDER	N/A
843.955	SLOW_SENDER1	N/A
844.916	SLOW_SENDER10	N/A
845.842	FAST_SENDER	N/A
845.955	SLOW_SENDER1	N/A
847.000	SLOW_SENDER8	N/A
847.842	FAST_SENDER	N/A
847.955	SLOW_SENDER1	N/A
848.681	SLOW_SENDER4	N/A
848.681	SLOW_SENDER7	N/A
849.811	SLOW_SENDER2	N/A
849.842	FAST_SENDER	N/A
850.330	SLOW_SENDER6	N/A
851.916	SLOW_SENDER10	N/A
853.032	RECEIVER	SLOW_SENDER1
853.681	SLOW_SENDER4	N/A
854.000	SLOW_SENDER8	N/A
854.060	SLOW_SENDER9	N/A
855.238	RECEIVER	SLOW_SENDER6
855.681	SLOW_SENDER4	N/A
856.060	SLOW_SENDER9	N/A
857.082	RECEIVER	FAST_SENDER
857.681	SLOW_SENDER4	N/A
858.060	SLOW_SENDER9	N/A
859.504	FAST_SENDER	N/A
859.681	SLOW_SENDER4	N/A
860.060	SLOW_SENDER9	N/A
860.451	SLOW_SENDER7	N/A
860.451	SLOW_SENDER10	N/A
860.480	SLOW_SENDER1	N/A
861.000	SLOW_SENDER8	N/A
861.504	FAST_SENDER	N/A
861.681	SLOW_SENDER4	N/A
862.060	SLOW_SENDER9	N/A
863.504	FAST_SENDER	N/A
863.681	SLOW_SENDER4	N/A
864.060	SLOW_SENDER9	N/A
865.504	FAST_SENDER	N/A
865.681	SLOW_SENDER4	N/A
866.060	SLOW_SENDER9	N/A
867.451	SLOW_SENDER7	N/A
867.451	SLOW_SENDER10	N/A
867.480	SLOW_SENDER1	N/A
867.504	FAST_SENDER	N/A
868.000	SLOW_SENDER8	N/A
868.060	SLOW_SENDER9	N/A
868.776	RECEIVER	SLOW_SENDER8
869.504	FAST_SENDER	N/A
869.833	RECEIVER	SLOW_SENDER4
871.504	FAST_SENDER	N/A
872.451	SLOW_SENDER7	N/A
873.171	RECEIVER	SLOW_SENDER7
873.504	FAST_SENDER	N/A
874.451	SLOW_SENDER10	N/A
874.480	SLOW_SENDER1	N/A
874.850	RECEIVER	SLOW_SENDER9
876.183	SLOW_SENDER8	N/A
876.314	RECEIVER	SLOW_SENDER1
877.242	SLOW_SENDER4	N/A
878.021	RECEIVER	SLOW_SENDER4
879.084	RECEIVER	FAST_SENDER
880.108	RECEIVER	SLOW_SENDER10
880.583	SLOW_SENDER7	N/A
881.339	RECEIVER	SLOW_SENDER7
881.514	FAST_SENDER	N/A
882.930	SLOW_SENDER9	N/A
883.183	SLOW_SENDER8	N/A
883.719	SLOW_SENDER1	N/A
884.469	RECEIVER	SLOW_SENDER1
885.460	SLOW_SENDER4	N/A
886.235	RECEIVER	SLOW_SENDER4
886.570	SLOW_SENDER3	N/A
887.532	SLOW_SENDER10	N/A
887.930	SLOW_SENDER9	N/A
888.290	RECEIVER	SLOW_SENDER10
888.775	SLOW_SENDER7	N/A
889.520	RECEIVER	SLOW_SENDER7
890.183	SLOW_SENDER8	N/A
891.886	SLOW_SENDER1	N/A
892.930	SLOW_SENDER9	N/A
893.653	SLOW_SENDER4	N/A
894.303	FAST_SENDER	N/A
896.303	FAST_SENDER	N/A
897.930	SLOW_SENDER9	N/A
898.303	FAST_SENDER	N/A
898.886	SLOW_SENDER1	N/A
900.303	FAST_SENDER	N/A
900.382	SLOW_SENDER7	N/A
900.653	SLOW_SENDER4	N/A
901.623	SLOW_SENDER3	N/A
902.303	FAST_SENDER	N/A
902.930	SLOW_SENDER9	N/A
904.303	FAST_SENDER	N/A
905.886	SLOW_SENDER1	N/A
906.303	FAST_SENDER	N/A
907.382	SLOW_SENDER7	N/A
907.653	SLOW_SENDER4	N/A
907.930	SLOW_SENDER9	N/A
908.303	FAST_SENDER	N/A
908.623	SLOW_SENDER3	N/A
909.930	SLOW_SENDER9	N/A
912.886	SLOW_SENDER1	N/A
913.623	SLOW_SENDER3	N/A
914.382	SLOW_SENDER7	N/A
921.504	FAST_SENDER	N/A
923.504	FAST_SENDER	N/A
924.036	SLOW_SENDER9	N/A
925.504	FAST_SENDER	N/A
926.361	SLOW_SENDER3	N/A
927.504	FAST_SENDER	N/A
929.504	FAST_SENDER	N/A
931.036	SLOW_SENDER9	N/A
931.504	FAST_SENDER	N/A
933.361	SLOW_SENDER3	N/A
933.504	FAST_SENDER	N/A
935.504	FAST_SENDER	N/A
935.740	SLOW_SENDER5	N/A
938.036	SLOW_SENDER9	N/A
940.361	SLOW_SENDER3	N/A
947.843	SLOW_SENDER5	N/A
949.625	FAST_SENDER	N/A
951.625	FAST_SENDER	N/A
952.843	SLOW_SENDER5	N/A
953.625	FAST_SENDER	N/A
955.625	FAST_SENDER	N/A
957.625	FAST_SENDER	N/A
957.843	SLOW_SENDER5	N/A
959.625	FAST_SENDER	N/A
961.625	FAST_SENDER	N/A
962.843	SLOW_SENDER5	N/A
963.625	FAST_SENDER	N/A
975.523	SLOW_SENDER5	N/A
976.510	FAST_SENDER	N/A
978.510	FAST_SENDER	N/A
980.510	FAST_SENDER	N/A
982.510	FAST_SENDER	N/A
984.510	FAST_SENDER	N/A
986.510	FAST_SENDER	N/A
988.510	FAST_SENDER	N/A
990.510	FAST_SENDER	N/A
1002.733	FAST_SENDER	N/A
1015.370	SLOW_SENDER2	N/A
1015.638	FAST_SENDER	N/A
1018.740	SLOW_SENDER6	N/A
1029.133	FAST_SENDER	N/A
1030.124	SLOW_SENDER2	N/A
1031.543	SLOW_SENDER6	N/A
1041.489	FAST_SENDER	N/A
1043.489	FAST_SENDER	N/A
1043.538	SLOW_SENDER2	N/A
1045.489	FAST_SENDER	N/A
1045.803	SLOW_SENDER6	N/A
1047.489	FAST_SENDER	N/A
1049.489	FAST_SENDER	N/A
1050.538	SLOW_SENDER2	N/A
1051.489	FAST_SENDER	N/A
1051.740	SLOW_SENDER10	N/A
1052.803	SLOW_SENDER6	N/A
1053.489	FAST_SENDER	N/A
1055.489	FAST_SENDER	N/A
1057.538	SLOW_SENDER2	N/A
1058.271	RECEIVER	SLOW_SENDER2
1058.640	SLOW_SENDER8	N/A
1059.399	RECEIVER	SLOW_SENDER8
1059.803	SLOW_SENDER6	N/A
1060.546	RECEIVER	SLOW_SENDER6
1061.799	SLOW_SENDER8	N/A
1062.558	RECEIVER	SLOW_SENDER8
1064.966	SLOW_SENDER8	N/A
1065.720	SLOW_SENDER2	N/A
1066.465	RECEIVER	SLOW_SENDER2
1067.103	RECEIVER	SLOW_SENDER8
1067.956	SLOW_SENDER6	N/A
1068.159	SLOW_SENDER10	N/A
1068.711	RECEIVER	SLOW_SENDER6
1069.427	FAST_SENDER	N/A
1070.198	RECEIVER	FAST_SENDER
1072.537	SLOW_SENDER8	N/A
1072.636	FAST_SENDER	N/A
1072.877	RECEIVER	SLOW_SENDER10
1074.636	FAST_SENDER	N/A
1075.480	SLOW_SENDER4	N/A
1076.153	SLOW_SENDER6	N/A
1076.212	RECEIVER	SLOW_SENDER4
1076.636	FAST_SENDER	N/A
1077.537	SLOW_SENDER8	N/A
1078.623	SLOW_SENDER4	N/A
1078.636	FAST_SENDER	N/A
1080.309	SLOW_SENDER10	N/A
1080.636	FAST_SENDER	N/A
1081.574	RECEIVER	SLOW_SENDER10
1082.537	SLOW_SENDER8	N/A
1082.636	FAST_SENDER	N/A
1083.153	SLOW_SENDER6	N/A
1083.390	SLOW_SENDER1	N/A
1084.620	SLOW_SENDER7	N/A
1084.636	FAST_SENDER	N/A
1084.667	RECEIVER	SLOW_SENDER1
1086.636	FAST_SENDER	N/A
1087.091	SLOW_SENDER1	N/A
1087.537	SLOW_SENDER8	N/A
1088.636	FAST_SENDER	N/A
1089.134	RECEIVER	SLOW_SENDER7
1090.153	SLOW_SENDER6	N/A
1090.636	FAST_SENDER	N/A
1090.967	RECEIVER	SLOW_SENDER1
1091.100	SLOW_SENDER4	N/A
1092.537	SLOW_SENDER8	N/A
1092.636	FAST_SENDER	N/A
1094.545	SLOW_SENDER7	N/A
1094.636	FAST_SENDER	N/A
1096.403	SLOW_SENDER1	N/A
1096.636	FAST_SENDER	N/A
1096.967	RECEIVER	SLOW_SENDER7
1097.153	SLOW_SENDER6	N/A
1097.537	SLOW_SENDER8	N/A
1098.100	SLOW_SENDER4	N/A
1098.636	FAST_SENDER	N/A
1100.636	FAST_SENDER	N/A
1101.403	SLOW_SENDER1	N/A
1102.537	SLOW_SENDER8	N/A
1102.636	FAST_SENDER	N/A
1104.153	SLOW_SENDER6	N/A
1104.395	SLOW_SENDER7	N/A
1104.537	SLOW_SENDER8	N/A
1104.636	FAST_SENDER	N/A
1104.925	RECEIVER	SLOW_SENDER6
1105.100	SLOW_SENDER4	N/A
1106.403	SLOW_SENDER1	N/A
1106.560	SLOW_SENDER9	N/A
1106.580	SLOW_SENDER3	N/A
1109.437	RECEIVER	SLOW_SENDER7
1111.184	RECEIVER	FAST_SENDER
1111.403	SLOW_SENDER1	N/A
1111.879	RECEIVER	SLOW_SENDER9
1113.007	RECEIVER	SLOW_SENDER3
1113.606	FAST_SENDER	N/A
1113.783	RECEIVER	SLOW_SENDER8
1114.354	SLOW_SENDER6	N/A
1115.606	FAST_SENDER	N/A
1116.403	SLOW_SENDER1	N/A
1117.293	SLOW_SENDER9	N/A
1117.606	FAST_SENDER	N/A
1118.452	SLOW_SENDER3	N/A
1119.606	FAST_SENDER	N/A
1121.184	SLOW_SENDER8	N/A
1121.354	SLOW_SENDER6	N/A
1121.403	SLOW_SENDER1	N/A
1121.606	FAST_SENDER	N/A
1122.293	SLOW_SENDER9	N/A
1123.452	SLOW_SENDER3	N/A
1123.606	FAST_SENDER	N/A
1125.606	FAST_SENDER	N/A
1126.403	SLOW_SENDER1	N/A
1127.293	SLOW_SENDER9	N/A
1127.606	FAST_SENDER	N/A
1128.184	SLOW_SENDER8	N/A
1128.354	SLOW_SENDER6	N/A
1128.452	SLOW_SENDER3	N/A
1129.110	RECEIVER	SLOW_SENDER6
1131.403	SLOW_SENDER1	N/A
1132.139	RECEIVER	SLOW_SENDER1
1132.293	SLOW_SENDER9	N/A
1133.035	RECEIVER	SLOW_SENDER9
1133.452	SLOW_SENDER3	N/A
1134.248	RECEIVER	SLOW_SENDER3
1136.515	SLOW_SENDER6	N/A
1137.547	SLOW_SENDER1	N/A
1138.089	RECEIVER	FAST_SENDER
1139.692	SLOW_SENDER3	N/A
1140.528	FAST_SENDER	N/A
1140.780	SLOW_SENDER5	N/A
1142.221	SLOW_SENDER8	N/A
1142.528	FAST_SENDER	N/A
1142.547	SLOW_SENDER1	N/A
1143.515	SLOW_SENDER6	N/A
1143.838	SLOW_SENDER9	N/A
1144.528	FAST_SENDER	N/A
1144.611	RECEIVER	SLOW_SENDER9
1144.692	SLOW_SENDER3	N/A
1146.528	FAST_SENDER	N/A
1146.767	RECEIVER	SLOW_SENDER5
1147.547	SLOW_SENDER1	N/A
1148.528	FAST_SENDER	N/A
1149.221	SLOW_SENDER8	N/A
1149.692	SLOW_SENDER3	N/A
1150.515	SLOW_SENDER6	N/A
1150.528	FAST_SENDER	N/A
1151.248	RECEIVER	SLOW_SENDER6
1152.020	SLOW_SENDER9	N/A
1152.198	SLOW_SENDER5	N/A
1152.528	FAST_SENDER	N/A
1152.547	SLOW_SENDER1	N/A
1152.789	RECEIVER	SLOW_SENDER9
1154.528	FAST_SENDER	N/A
1154.692	SLOW_SENDER3	N/A
1155.495	RECEIVER	SLOW_SENDER3
1156.568	RECEIVER	SLOW_SENDER5
1158.696	SLOW_SENDER6	N/A
1160.217	SLOW_SENDER9	N/A
1160.931	SLOW_SENDER3	N/A
1161.285	RECEIVER	FAST_SENDER
1162.550	SLOW_SENDER8	N/A
1163.702	FAST_SENDER	N/A
1165.502	SLOW_SENDER1	N/A
1165.696	SLOW_SENDER6	N/A
1165.702	FAST_SENDER	N/A
1165.931	SLOW_SENDER3	N/A
1166.576	SLOW_SENDER5	N/A
1167.217	SLOW_SENDER9	N/A
1167.702	FAST_SENDER	N/A
1169.550	SLOW_SENDER8	N/A
1169.702	FAST_SENDER	N/A
1170.931	SLOW_SENDER3	N/A
1171.702	FAST_SENDER	N/A
1172.502	SLOW_SENDER1	N/A
1172.696	SLOW_SENDER6	N/A
1173.441	RECEIVER	SLOW_SENDER6
1173.576	SLOW_SENDER5	N/A
1173.702	FAST_SENDER	N/A
1174.217	SLOW_SENDER9	N/A
1174.550	SLOW_SENDER8	N/A
1174.930	RECEIVER	SLOW_SENDER9
1175.702	FAST_SENDER	N/A
1175.931	SLOW_SENDER3	N/A
1176.738	RECEIVER	SLOW_SENDER3
1177.702	FAST_SENDER	N/A
1179.502	SLOW_SENDER1	N/A
1179.524	RECEIVER	SLOW_SENDER8
1179.702	FAST_SENDER	N/A
1180.576	SLOW_SENDER5	N/A
1180.872	SLOW_SENDER6	N/A
1181.702	FAST_SENDER	N/A
1182.141	SLOW_SENDER3	N/A
1183.702	FAST_SENDER	N/A
1185.702	FAST_SENDER	N/A
1186.502	SLOW_SENDER1	N/A
1186.930	SLOW_SENDER8	N/A
1187.141	SLOW_SENDER3	N/A
1187.576	SLOW_SENDER5	N/A
1187.702	FAST_SENDER	N/A
1187.872	SLOW_SENDER6	N/A
1189.702	FAST_SENDER	N/A
1191.702	FAST_SENDER	N/A
1192.141	SLOW_SENDER3	N/A
1193.502	SLOW_SENDER1	N/A
1193.702	FAST_SENDER	N/A
1193.930	SLOW_SENDER8	N/A
1194.264	RECEIVER	SLOW_SENDER1
1194.576	SLOW_SENDER5	N/A
1194.872	SLOW_SENDER6	N/A
1195.354	RECEIVER	SLOW_SENDER5
1197.141	SLOW_SENDER3	N/A
1197.927	RECEIVER	SLOW_SENDER3
1201.707	SLOW_SENDER1	N/A
1202.754	SLOW_SENDER5	N/A
1203.331	SLOW_SENDER3	N/A
1204.986	SLOW_SENDER8	N/A
1206.334	FAST_SENDER	N/A
1208.331	SLOW_SENDER3	N/A
1208.334	FAST_SENDER	N/A
1208.707	SLOW_SENDER1	N/A
1209.754	SLOW_SENDER5	N/A
1210.334	FAST_SENDER	N/A
1211.986	SLOW_SENDER8	N/A
1212.334	FAST_SENDER	N/A
1213.331	SLOW_SENDER3	N/A
1214.334	FAST_SENDER	N/A
1215.707	SLOW_SENDER1	N/A
1216.334	FAST_SENDER	N/A
1216.475	RECEIVER	SLOW_SENDER1
1216.754	SLOW_SENDER5	N/A
1217.524	RECEIVER	SLOW_SENDER5
1218.331	SLOW_SENDER3	N/A
1218.334	FAST_SENDER	N/A
1220.334	FAST_SENDER	N/A
1222.334	FAST_SENDER	N/A
1223.331	SLOW_SENDER3	N/A
1224.334	FAST_SENDER	N/A
1226.334	FAST_SENDER	N/A
1226.847	SLOW_SENDER8	N/A
1227.320	SLOW_SENDER1	N/A
1228.331	SLOW_SENDER3	N/A
1228.334	FAST_SENDER	N/A
1228.750	SLOW_SENDER5	N/A
1230.190	SLOW_SENDER2	N/A
1230.334	FAST_SENDER	N/A
1232.334	FAST_SENDER	N/A
1233.331	SLOW_SENDER3	N/A
1233.847	SLOW_SENDER8	N/A
1234.320	SLOW_SENDER1	N/A
1234.334	FAST_SENDER	N/A
1235.750	SLOW_SENDER5	N/A
1236.107	RECEIVER	SLOW_SENDER2
1238.331	SLOW_SENDER3	N/A
1239.127	RECEIVER	SLOW_SENDER3
1240.228	RECEIVER	FAST_SENDER
1240.847	SLOW_SENDER8	N/A
1241.320	SLOW_SENDER1	N/A
1241.550	SLOW_SENDER2	N/A
1241.589	RECEIVER	SLOW_SENDER8
1242.662	FAST_SENDER	N/A
1242.750	SLOW_SENDER5	N/A
1244.550	SLOW_SENDER3	N/A
1244.636	RECEIVER	SLOW_SENDER5
1246.140	SLOW_SENDER10	N/A
1246.165	RECEIVER	SLOW_SENDER2
1248.870	RECEIVER	FAST_SENDER
1249.550	SLOW_SENDER3	N/A
1251.315	FAST_SENDER	N/A
1252.530	RECEIVER	SLOW_SENDER10
1253.315	FAST_SENDER	N/A
1253.602	SLOW_SENDER2	N/A
1254.550	SLOW_SENDER3	N/A
1255.315	FAST_SENDER	N/A
1257.315	FAST_SENDER	N/A
1257.937	SLOW_SENDER10	N/A
1259.315	FAST_SENDER	N/A
1259.550	SLOW_SENDER3	N/A
1260.321	RECEIVER	SLOW_SENDER3
1260.602	SLOW_SENDER2	N/A
1261.315	FAST_SENDER	N/A
1262.589	RECEIVER	SLOW_SENDER10
1263.315	FAST_SENDER	N/A
1265.315	FAST_SENDER	N/A
1265.737	SLOW_SENDER3	N/A
1267.315	FAST_SENDER	N/A
1267.602	SLOW_SENDER2	N/A
1269.315	FAST_SENDER	N/A
1270.020	SLOW_SENDER10	N/A
1270.737	SLOW_SENDER3	N/A
1270.763	RECEIVER	SLOW_SENDER10
1271.315	FAST_SENDER	N/A
1273.315	FAST_SENDER	N/A
1274.602	SLOW_SENDER2	N/A
1275.315	FAST_SENDER	N/A
1275.737	SLOW_SENDER3	N/A
1275.760	SLOW_SENDER7	N/A
1276.940	SLOW_SENDER4	N/A
1278.187	SLOW_SENDER10	N/A
1278.900	RECEIVER	SLOW_SENDER10
1280.737	SLOW_SENDER3	N/A
1281.602	SLOW_SENDER2	N/A
1281.816	RECEIVER	SLOW_SENDER7
1285.421	RECEIVER	SLOW_SENDER2
1286.325	SLOW_SENDER10	N/A
1286.609	SLOW_SENDER4	N/A
1286.914	RECEIVER	FAST_SENDER
1287.246	SLOW_SENDER7	N/A
1289.188	FAST_SENDER	N/A
1291.188	FAST_SENDER	N/A
1291.609	SLOW_SENDER4	N/A
1292.246	SLOW_SENDER7	N/A
1292.828	SLOW_SENDER2	N/A
1293.188	FAST_SENDER	N/A
1293.325	SLOW_SENDER10	N/A
1293.575	RECEIVER	SLOW_SENDER2
1294.335	SLOW_SENDER3	N/A
1295.188	FAST_SENDER	N/A
1296.609	SLOW_SENDER4	N/A
1297.188	FAST_SENDER	N/A
1297.246	SLOW_SENDER7	N/A
1299.188	FAST_SENDER	N/A
1300.325	SLOW_SENDER10	N/A
1300.975	SLOW_SENDER2	N/A
1301.094	RECEIVER	SLOW_SENDER10
1301.188	FAST_SENDER	N/A
1301.335	SLOW_SENDER3	N/A
1301.609	SLOW_SENDER4	N/A
1302.246	SLOW_SENDER7	N/A
1302.361	RECEIVER	SLOW_SENDER4
1303.188	FAST_SENDER	N/A
1306.189	RECEIVER	SLOW_SENDER7
1307.792	SLOW_SENDER4	N/A
1308.335	SLOW_SENDER3	N/A
1308.502	SLOW_SENDER10	N/A
1309.720	RECEIVER	FAST_SENDER
1312.154	FAST_SENDER	N/A
1312.792	SLOW_SENDER4	N/A
1313.591	SLOW_SENDER7	N/A
1314.154	FAST_SENDER	N/A
1314.347	RECEIVER	SLOW_SENDER7
1315.335	SLOW_SENDER3	N/A
1315.502	SLOW_SENDER10	N/A
1316.154	FAST_SENDER	N/A
1317.792	SLOW_SENDER4	N/A
1318.154	FAST_SENDER	N/A
1320.154	FAST_SENDER	N/A
1321.766	SLOW_SENDER7	N/A
1322.154	FAST_SENDER	N/A
1322.335	SLOW_SENDER3	N/A
1322.502	SLOW_SENDER10	N/A
1322.560	RECEIVER	SLOW_SENDER7
1322.792	SLOW_SENDER4	N/A
1323.269	RECEIVER	SLOW_SENDER10
1324.154	FAST_SENDER	N/A
1326.154	FAST_SENDER	N/A
1327.207	RECEIVER	SLOW_SENDER3
1328.154	FAST_SENDER	N/A
1329.381	RECEIVER	SLOW_SENDER4
1329.965	SLOW_SENDER7	N/A
1330.154	FAST_SENDER	N/A
1330.705	SLOW_SENDER10	N/A
1332.154	FAST_SENDER	N/A
1334.154	FAST_SENDER	N/A
1336.154	FAST_SENDER	N/A
1336.802	SLOW_SENDER4	N/A
1336.965	SLOW_SENDER7	N/A
1337.705	SLOW_SENDER10	N/A
1338.154	FAST_SENDER	N/A
1340.154	FAST_SENDER	N/A
1341.770	SLOW_SENDER9	N/A
1343.802	SLOW_SENDER4	N/A
1343.965	SLOW_SENDER7	N/A
1344.705	SLOW_SENDER10	N/A
1344.755	RECEIVER	SLOW_SENDER7
1346.023	RECEIVER	SLOW_SENDER10
1350.802	SLOW_SENDER4	N/A
1351.590	RECEIVER	SLOW_SENDER4
1352.189	SLOW_SENDER7	N/A
1352.297	RECEIVER	FAST_SENDER
1353.424	SLOW_SENDER10	N/A
1354.211	RECEIVER	SLOW_SENDER10
1354.714	FAST_SENDER	N/A
1355.151	SLOW_SENDER9	N/A
1355.961	RECEIVER	SLOW_SENDER9
1359.038	SLOW_SENDER4	N/A
1360.853	RECEIVER	FAST_SENDER
1361.690	SLOW_SENDER6	N/A
1363.253	FAST_SENDER	N/A
1365.253	FAST_SENDER	N/A
1366.038	SLOW_SENDER4	N/A
1367.253	FAST_SENDER	N/A
1367.682	RECEIVER	SLOW_SENDER6
1368.153	SLOW_SENDER9	N/A
1368.927	RECEIVER	SLOW_SENDER9
1369.253	FAST_SENDER	N/A
1371.253	FAST_SENDER	N/A
1373.038	SLOW_SENDER4	N/A
1373.095	SLOW_SENDER6	N/A
1373.253	FAST_SENDER	N/A
1374.367	RECEIVER	SLOW_SENDER6
1375.253	FAST_SENDER	N/A
1376.989	RECEIVER	SLOW_SENDER4
1377.253	FAST_SENDER	N/A
1379.253	FAST_SENDER	N/A
1379.777	SLOW_SENDER6	N/A
1381.253	FAST_SENDER	N/A
1383.253	FAST_SENDER	N/A
1384.777	SLOW_SENDER6	N/A
1385.253	FAST_SENDER	N/A
1387.253	FAST_SENDER	N/A
1389.253	FAST_SENDER	N/A
1389.777	SLOW_SENDER6	N/A
1391.253	FAST_SENDER	N/A
1394.777	SLOW_SENDER6	N/A
1395.509	RECEIVER	SLOW_SENDER6
1397.431	RECEIVER	FAST_SENDER
1399.869	FAST_SENDER	N/A
1400.936	SLOW_SENDER6	N/A
1401.679	RECEIVER	SLOW_SENDER6
1408.240	SLOW_SENDER1	N/A
1409.310	SLOW_SENDER5	N/A
1410.320	SLOW_SENDER8	N/A
1410.787	RECEIVER	FAST_SENDER
1412.570	SLOW_SENDER6	N/A
1413.227	FAST_SENDER	N/A
1413.454	RECEIVER	SLOW_SENDER1
1414.190	RECEIVER	SLOW_SENDER5
1415.227	FAST_SENDER	N/A
1416.252	RECEIVER	SLOW_SENDER8
1417.227	FAST_SENDER	N/A
1418.872	SLOW_SENDER1	N/A
1419.227	FAST_SENDER	N/A
1419.570	SLOW_SENDER6	N/A
1419.626	SLOW_SENDER5	N/A
1420.394	RECEIVER	SLOW_SENDER5
1421.227	FAST_SENDER	N/A
1421.655	SLOW_SENDER8	N/A
1423.227	FAST_SENDER	N/A
1423.872	SLOW_SENDER1	N/A
1425.227	FAST_SENDER	N/A
1426.570	SLOW_SENDER6	N/A
1426.655	SLOW_SENDER8	N/A
1427.227	FAST_SENDER	N/A
1427.353	RECEIVER	SLOW_SENDER6
1427.807	SLOW_SENDER5	N/A
1428.610	RECEIVER	SLOW_SENDER5
1428.872	SLOW_SENDER1	N/A
1431.655	SLOW_SENDER8	N/A
1433.177	RECEIVER	FAST_SENDER
1433.872	SLOW_SENDER1	N/A
1434.653	RECEIVER	SLOW_SENDER1
1434.802	SLOW_SENDER6	N/A
1435.581	FAST_SENDER	N/A
1435.589	RECEIVER	SLOW_SENDER6
1436.051	SLOW_SENDER5	N/A
1436.655	SLOW_SENDER8	N/A
1440.063	SLOW_SENDER1	N/A
1444.207	SLOW_SENDER5	N/A
1445.063	SLOW_SENDER1	N/A
1448.540	FAST_SENDER	N/A
1449.133	SLOW_SENDER8	N/A
1450.063	SLOW_SENDER1	N/A
1450.540	FAST_SENDER	N/A
1451.207	SLOW_SENDER5	N/A
1452.540	FAST_SENDER	N/A
1454.540	FAST_SENDER	N/A
1455.063	SLOW_SENDER1	N/A
1456.133	SLOW_SENDER8	N/A
1456.540	FAST_SENDER	N/A
1458.207	SLOW_SENDER5	N/A
1458.540	FAST_SENDER	N/A
1460.540	FAST_SENDER	N/A
1462.540	FAST_SENDER	N/A
1463.133	SLOW_SENDER8	N/A
1464.540	FAST_SENDER	N/A
1465.207	SLOW_SENDER5	N/A
1465.440	SLOW_SENDER2	N/A
1466.540	FAST_SENDER	N/A
1467.951	SLOW_SENDER1	N/A
1468.540	FAST_SENDER	N/A
1470.133	SLOW_SENDER8	N/A
1470.207	SLOW_SENDER5	N/A
1470.540	FAST_SENDER	N/A
1472.540	FAST_SENDER	N/A
1477.133	SLOW_SENDER8	N/A
1480.900	SLOW_SENDER2	N/A
1484.084	SLOW_SENDER5	N/A
1485.584	FAST_SENDER	N/A
1485.900	SLOW_SENDER2	N/A
1487.584	FAST_SENDER	N/A
1489.584	FAST_SENDER	N/A
1490.900	SLOW_SENDER2	N/A
1491.084	SLOW_SENDER5	N/A
1491.584	FAST_SENDER	N/A
1493.584	FAST_SENDER	N/A
1495.546	SLOW_SENDER3	N/A
1495.584	FAST_SENDER	N/A
1497.546	SLOW_SENDER3	N/A
1497.584	FAST_SENDER	N/A
1498.084	SLOW_SENDER5	N/A
1499.546	SLOW_SENDER3	N/A
1499.584	FAST_SENDER	N/A
1501.546	SLOW_SENDER3	N/A
1501.584	FAST_SENDER	N/A
1503.546	SLOW_SENDER3	N/A
1503.584	FAST_SENDER	N/A
1503.931	SLOW_SENDER2	N/A
1505.084	SLOW_SENDER5	N/A
1505.546	SLOW_SENDER3	N/A
1505.584	FAST_SENDER	N/A
1507.546	SLOW_SENDER3	N/A
1507.584	FAST_SENDER	N/A
1509.546	SLOW_SENDER3	N/A
1512.084	SLOW_SENDER5	N/A
1518.660	SLOW_SENDER7	N/A
1519.980	SLOW_SENDER10	N/A
1521.164	FAST_SENDER	N/A
1521.974	SLOW_SENDER3	N/A
1523.164	FAST_SENDER	N/A
1525.164	FAST_SENDER	N/A
1526.974	SLOW_SENDER3	N/A
1527.164	FAST_SENDER	N/A
1529.164	FAST_SENDER	N/A
1529.349	SLOW_SENDER7	N/A
1531.164	FAST_SENDER	N/A
1531.974	SLOW_SENDER3	N/A
1532.350	SLOW_SENDER9	N/A
1533.164	FAST_SENDER	N/A
1534.350	SLOW_SENDER9	N/A
1535.164	FAST_SENDER	N/A
1536.350	SLOW_SENDER9	N/A
1537.111	SLOW_SENDER3	N/A
1537.111	SLOW_SENDER10	N/A
1537.164	FAST_SENDER	N/A
1538.350	SLOW_SENDER9	N/A
1539.164	FAST_SENDER	N/A
1540.350	SLOW_SENDER9	N/A
1540.540	SLOW_SENDER4	N/A
1541.164	FAST_SENDER	N/A
1542.111	SLOW_SENDER3	N/A
1542.111	SLOW_SENDER10	N/A
1542.314	SLOW_SENDER7	N/A
1542.350	SLOW_SENDER9	N/A
1543.164	FAST_SENDER	N/A
1544.350	SLOW_SENDER9	N/A
1545.164	FAST_SENDER	N/A
1546.350	SLOW_SENDER9	N/A
1547.164	FAST_SENDER	N/A
1548.350	SLOW_SENDER9	N/A
1548.940	SLOW_SENDER3	N/A
1548.940	SLOW_SENDER10	N/A
1549.164	FAST_SENDER	N/A
1550.350	SLOW_SENDER9	N/A
1551.164	FAST_SENDER	N/A
1552.350	SLOW_SENDER9	N/A
1553.164	FAST_SENDER	N/A
1553.686	SLOW_SENDER4	N/A
1553.940	SLOW_SENDER3	N/A
1553.940	SLOW_SENDER10	N/A
1554.350	SLOW_SENDER9	N/A
1555.164	FAST_SENDER	N/A
1556.350	SLOW_SENDER9	N/A
1557.164	FAST_SENDER	N/A
1558.056	SLOW_SENDER3	N/A
1558.350	SLOW_SENDER9	N/A
1559.164	FAST_SENDER	N/A
1560.056	SLOW_SENDER3	N/A
1560.350	SLOW_SENDER9	N/A
1561.056	SLOW_SENDER10	N/A
1561.164	FAST_SENDER	N/A
1562.056	SLOW_SENDER3	N/A
1562.350	SLOW_SENDER9	N/A
1563.164	FAST_SENDER	N/A
1564.056	SLOW_SENDER3	N/A
1564.350	SLOW_SENDER9	N/A
1565.164	FAST_SENDER	N/A
1566.056	SLOW_SENDER3	N/A
1566.056	SLOW_SENDER10	N/A
1566.350	SLOW_SENDER9	N/A
1567.164	FAST_SENDER	N/A
1568.056	SLOW_SENDER3	N/A
1568.350	SLOW_SENDER9	N/A
1569.164	FAST_SENDER	N/A
1570.056	SLOW_SENDER3	N/A
1570.350	SLOW_SENDER9	N/A
1571.056	SLOW_SENDER10	N/A
1571.164	FAST_SENDER	N/A
1572.056	SLOW_SENDER3	N/A
1577.880	SLOW_SENDER10	N/A
1579.880	SLOW_SENDER10	N/A
1581.880	SLOW_SENDER10	N/A
1583.880	SLOW_SENDER10	N/A
1584.515	FAST_SENDER	N/A
1585.880	SLOW_SENDER10	N/A
1586.225	SLOW_SENDER3	N/A
1586.515	FAST_SENDER	N/A
1587.695	SLOW_SENDER9	N/A
1587.880	SLOW_SENDER10	N/A
1588.515	FAST_SENDER	N/A
1590.515	FAST_SENDER	N/A
1590.733	SLOW_SENDER10	N/A
1592.515	FAST_SENDER	N/A
1592.695	SLOW_SENDER9	N/A
1592.733	SLOW_SENDER10	N/A
1594.515	FAST_SENDER	N/A
1594.733	SLOW_SENDER10	N/A
1596.515	FAST_SENDER	N/A
1596.733	SLOW_SENDER10	N/A
1597.695	SLOW_SENDER9	N/A
1598.515	FAST_SENDER	N/A
1598.733	SLOW_SENDER10	N/A
1600.515	FAST_SENDER	N/A
1600.733	SLOW_SENDER10	N/A
1602.310	SLOW_SENDER6	N/A
1602.515	FAST_SENDER	N/A
1602.695	SLOW_SENDER9	N/A
1602.733	SLOW_SENDER10	N/A
1604.515	FAST_SENDER	N/A
1604.733	SLOW_SENDER10	N/A
1607.695	SLOW_SENDER9	N/A
1608.699	RECEIVER	SLOW_SENDER6
1612.695	SLOW_SENDER9	N/A
1614.130	SLOW_SENDER6	N/A
1614.695	SLOW_SENDER9	N/A
1616.695	SLOW_SENDER9	N/A
1617.186	FAST_SENDER	N/A
1617.609	SLOW_SENDER10	N/A
1618.695	SLOW_SENDER9	N/A
1619.130	SLOW_SENDER6	N/A
1619.186	FAST_SENDER	N/A
1619.452	RECEIVER	SLOW_SENDER9
1621.186	FAST_SENDER	N/A
1622.182	RECEIVER	SLOW_SENDER10
1623.186	FAST_SENDER	N/A
1624.130	SLOW_SENDER6	N/A
1625.186	FAST_SENDER	N/A
1627.186	FAST_SENDER	N/A
1629.130	SLOW_SENDER6	N/A
1629.186	FAST_SENDER	N/A
1629.622	SLOW_SENDER10	N/A
1631.186	FAST_SENDER	N/A
1631.646	SLOW_SENDER9	N/A
1633.186	FAST_SENDER	N/A
1634.010	SLOW_SENDER1	N/A
1634.130	SLOW_SENDER6	N/A
1634.805	RECEIVER	SLOW_SENDER1
1635.186	FAST_SENDER	N/A
1636.622	SLOW_SENDER10	N/A
1637.251	SLOW_SENDER1	N/A
1638.646	SLOW_SENDER9	N/A
1639.130	SLOW_SENDER6	N/A
1641.009	RECEIVER	SLOW_SENDER1
1642.053	RECEIVER	SLOW_SENDER6
1645.610	SLOW_SENDER8	N/A
1645.646	SLOW_SENDER9	N/A
1646.876	SLOW_SENDER10	N/A
1646.878	RECEIVER	SLOW_SENDER8
1647.472	SLOW_SENDER6	N/A
1648.240	FAST_SENDER	N/A
1649.290	SLOW_SENDER8	N/A
1650.043	RECEIVER	SLOW_SENDER9
1650.240	FAST_SENDER	N/A
1650.861	SLOW_SENDER1	N/A
1651.290	SLOW_SENDER8	N/A
1652.240	FAST_SENDER	N/A
1652.472	SLOW_SENDER6	N/A
1653.290	SLOW_SENDER8	N/A
1654.240	FAST_SENDER	N/A
1655.290	SLOW_SENDER8	N/A
1655.622	SLOW_SENDER10	N/A
1656.240	FAST_SENDER	N/A
1657.290	SLOW_SENDER8	N/A
1657.472	SLOW_SENDER6	N/A
1657.476	SLOW_SENDER9	N/A
1657.861	SLOW_SENDER1	N/A
1658.240	FAST_SENDER	N/A
1659.290	SLOW_SENDER8	N/A
1660.240	FAST_SENDER	N/A
1661.290	SLOW_SENDER8	N/A
1662.240	FAST_SENDER	N/A
1662.472	SLOW_SENDER6	N/A
1662.622	SLOW_SENDER10	N/A
1663.290	SLOW_SENDER8	N/A
1664.075	RECEIVER	SLOW_SENDER8
1664.240	FAST_SENDER	N/A
1664.861	SLOW_SENDER1	N/A
1665.591	RECEIVER	SLOW_SENDER1
1666.425	RECEIVER	FAST_SENDER
1666.481	SLOW_SENDER8	N/A
1667.472	SLOW_SENDER6	N/A
1668.237	RECEIVER	SLOW_SENDER6
1668.470	SLOW_SENDER2	N/A
1670.902	FAST_SENDER	N/A
1672.581	RECEIVER	SLOW_SENDER8
1672.902	FAST_SENDER	N/A
1673.041	SLOW_SENDER1	N/A
1674.902	FAST_SENDER	N/A
1675.902	SLOW_SENDER10	N/A
1676.342	RECEIVER	SLOW_SENDER2
1676.902	FAST_SENDER	N/A
1677.298	SLOW_SENDER6	N/A
1678.170	SLOW_SENDER5	N/A
1678.902	FAST_SENDER	N/A
1679.984	SLOW_SENDER8	N/A
1680.041	SLOW_SENDER1	N/A
1680.902	FAST_SENDER	N/A
1681.326	RECEIVER	SLOW_SENDER8
1682.902	FAST_SENDER	N/A
1682.902	SLOW_SENDER10	N/A
1683.753	SLOW_SENDER2	N/A
1684.298	SLOW_SENDER6	N/A
1684.902	FAST_SENDER	N/A
1685.041	SLOW_SENDER1	N/A
1685.684	RECEIVER	FAST_SENDER
1686.868	RECEIVER	SLOW_SENDER1
1688.753	SLOW_SENDER2	N/A
1688.754	SLOW_SENDER8	N/A
1689.298	SLOW_SENDER6	N/A
1689.542	RECEIVER	SLOW_SENDER8
1689.902	SLOW_SENDER10	N/A
1690.025	FAST_SENDER	N/A
1691.340	RECEIVER	FAST_SENDER
1693.264	SLOW_SENDER5	N/A
1693.753	SLOW_SENDER2	N/A
1694.076	RECEIVER	SLOW_SENDER10
1694.269	SLOW_SENDER1	N/A
1694.756	FAST_SENDER	N/A
1696.166	RECEIVER	SLOW_SENDER6
1696.756	FAST_SENDER	N/A
1698.264	SLOW_SENDER5	N/A
1698.753	SLOW_SENDER2	N/A
1698.756	FAST_SENDER	N/A
1700.756	FAST_SENDER	N/A
1701.269	SLOW_SENDER1	N/A
1701.515	SLOW_SENDER10	N/A
1702.278	RECEIVER	SLOW_SENDER10
1702.756	FAST_SENDER	N/A
1703.264	SLOW_SENDER5	N/A
1703.607	SLOW_SENDER6	N/A
1703.753	SLOW_SENDER2	N/A
1704.001	RECEIVER	SLOW_SENDER5
1704.756	FAST_SENDER	N/A
1706.590	SLOW_SENDER7	N/A
1706.756	FAST_SENDER	N/A
1708.269	SLOW_SENDER1	N/A
1708.753	SLOW_SENDER2	N/A
1708.756	FAST_SENDER	N/A
1709.025	RECEIVER	SLOW_SENDER1
1710.607	SLOW_SENDER6	N/A
1712.223	RECEIVER	SLOW_SENDER7
1715.169	RECEIVER	FAST_SENDER
1717.575	FAST_SENDER	N/A
1717.607	SLOW_SENDER6	N/A
1717.721	RECEIVER	SLOW_SENDER2
1718.198	SLOW_SENDER5	N/A
1719.575	FAST_SENDER	N/A
1720.491	SLOW_SENDER1	N/A
1721.575	FAST_SENDER	N/A
1721.897	SLOW_SENDER7	N/A
1722.700	SLOW_SENDER4	N/A
1723.198	SLOW_SENDER5	N/A
1723.575	FAST_SENDER	N/A
1724.607	SLOW_SENDER6	N/A
1725.126	SLOW_SENDER2	N/A
1725.575	FAST_SENDER	N/A
1727.491	SLOW_SENDER1	N/A
1727.575	FAST_SENDER	N/A
1728.198	SLOW_SENDER5	N/A
1728.563	RECEIVER	SLOW_SENDER4
1728.897	SLOW_SENDER7	N/A
1729.575	FAST_SENDER	N/A
1731.575	FAST_SENDER	N/A
1731.607	SLOW_SENDER6	N/A
1732.126	SLOW_SENDER2	N/A
1732.895	RECEIVER	SLOW_SENDER6
1733.198	SLOW_SENDER5	N/A
1733.897	SLOW_SENDER7	N/A
1733.951	RECEIVER	SLOW_SENDER5
1733.964	SLOW_SENDER4	N/A
1734.491	SLOW_SENDER1	N/A
1734.676	RECEIVER	SLOW_SENDER7
1735.784	RECEIVER	SLOW_SENDER4
1738.646	RECEIVER	FAST_SENDER
1739.126	SLOW_SENDER2	N/A
1740.344	SLOW_SENDER6	N/A
1741.059	FAST_SENDER	N/A
1741.224	SLOW_SENDER4	N/A
1742.094	SLOW_SENDER7	N/A
1742.428	SLOW_SENDER5	N/A
1743.059	FAST_SENDER	N/A
1745.059	FAST_SENDER	N/A
1746.126	SLOW_SENDER2	N/A
1746.224	SLOW_SENDER4	N/A
1747.059	FAST_SENDER	N/A
1747.344	SLOW_SENDER6	N/A
1747.428	SLOW_SENDER5	N/A
1749.059	FAST_SENDER	N/A
1749.094	SLOW_SENDER7	N/A
1751.059	FAST_SENDER	N/A
1751.224	SLOW_SENDER4	N/A
1752.428	SLOW_SENDER5	N/A
1753.059	FAST_SENDER	N/A
1753.126	SLOW_SENDER2	N/A
1753.170	SLOW_SENDER3	N/A
1753.914	RECEIVER	SLOW_SENDER2
1754.094	SLOW_SENDER7	N/A
1754.344	SLOW_SENDER6	N/A
1754.865	RECEIVER	SLOW_SENDER7
1755.059	FAST_SENDER	N/A
1756.224	SLOW_SENDER4	N/A
1757.428	SLOW_SENDER5	N/A
1758.058	RECEIVER	SLOW_SENDER4
1758.714	RECEIVER	SLOW_SENDER5
1759.564	RECEIVER	SLOW_SENDER3
1761.013	RECEIVER	FAST_SENDER
1761.336	SLOW_SENDER2	N/A
1762.143	RECEIVER	SLOW_SENDER2
1762.302	SLOW_SENDER7	N/A
1763.040	RECEIVER	SLOW_SENDER7
1763.446	FAST_SENDER	N/A
1764.128	SLOW_SENDER5	N/A
1764.880	RECEIVER	SLOW_SENDER5
1764.992	SLOW_SENDER3	N/A
1765.502	SLOW_SENDER4	N/A
1765.765	RECEIVER	SLOW_SENDER3
1769.575	SLOW_SENDER2	N/A
1769.809	RECEIVER	FAST_SENDER
1770.481	SLOW_SENDER7	N/A
1770.502	SLOW_SENDER4	N/A
1771.182	SLOW_SENDER3	N/A
1771.209	RECEIVER	SLOW_SENDER7
1771.977	RECEIVER	SLOW_SENDER3
1772.242	FAST_SENDER	N/A
1772.321	SLOW_SENDER5	N/A
1775.502	SLOW_SENDER4	N/A
1777.652	RECEIVER	SLOW_SENDER5
1778.624	SLOW_SENDER7	N/A
1779.397	SLOW_SENDER3	N/A
1780.502	SLOW_SENDER4	N/A
1782.738	RECEIVER	FAST_SENDER
1784.397	SLOW_SENDER3	N/A
1785.147	FAST_SENDER	N/A
1785.502	SLOW_SENDER4	N/A
1785.624	SLOW_SENDER7	N/A
1787.147	FAST_SENDER	N/A
1789.147	FAST_SENDER	N/A
1789.397	SLOW_SENDER3	N/A
1790.185	RECEIVER	SLOW_SENDER3
1790.502	SLOW_SENDER4	N/A
1791.147	FAST_SENDER	N/A
1792.624	SLOW_SENDER7	N/A
1793.147	FAST_SENDER	N/A
1793.391	RECEIVER	SLOW_SENDER7
1795.147	FAST_SENDER	N/A
1795.502	SLOW_SENDER4	N/A
1796.248	RECEIVER	SLOW_SENDER4
1797.147	FAST_SENDER	N/A
1797.595	SLOW_SENDER3	N/A
1798.346	RECEIVER	SLOW_SENDER3
1799.147	FAST_SENDER	N/A
1800.816	SLOW_SENDER7	N/A
1801.663	SLOW_SENDER4	N/A
1802.091	RECEIVER	SLOW_SENDER7
1805.390	RECEIVER	FAST_SENDER
1805.788	SLOW_SENDER3	N/A
1807.180	RECEIVER	SLOW_SENDER4
1807.797	FAST_SENDER	N/A
1809.501	SLOW_SENDER7	N/A
1809.797	FAST_SENDER	N/A
1811.797	FAST_SENDER	N/A
1812.788	SLOW_SENDER3	N/A
1813.797	FAST_SENDER	N/A
1814.591	SLOW_SENDER4	N/A
1815.372	RECEIVER	SLOW_SENDER4
1815.797	FAST_SENDER	N/A
1816.501	SLOW_SENDER7	N/A
1817.797	FAST_SENDER	N/A
1819.788	SLOW_SENDER3	N/A
1819.797	FAST_SENDER	N/A
1820.578	RECEIVER	SLOW_SENDER3
1821.797	FAST_SENDER	N/A
1822.780	SLOW_SENDER9	N/A
1822.801	SLOW_SENDER4	N/A
1823.501	SLOW_SENDER7	N/A
1824.115	RECEIVER	SLOW_SENDER4
1827.663	RECEIVER	SLOW_SENDER7
1827.988	SLOW_SENDER3	N/A
1828.367	RECEIVER	FAST_SENDER
1834.988	SLOW_SENDER3	N/A
1835.172	SLOW_SENDER9	N/A
1836.307	FAST_SENDER	N/A
1838.307	FAST_SENDER	N/A
1840.172	SLOW_SENDER9	N/A
1840.307	FAST_SENDER	N/A
1841.988	SLOW_SENDER3	N/A
1842.307	FAST_SENDER	N/A
1842.718	RECEIVER	SLOW_SENDER3
1844.307	FAST_SENDER	N/A
1845.172	SLOW_SENDER9	N/A
1846.307	FAST_SENDER	N/A
1848.307	FAST_SENDER	N/A
1850.139	SLOW_SENDER3	N/A
1850.172	SLOW_SENDER9	N/A
1850.307	FAST_SENDER	N/A
1850.912	RECEIVER	SLOW_SENDER3
1854.801	RECEIVER	SLOW_SENDER9
1856.088	RECEIVER	FAST_SENDER
1857.040	SLOW_SENDER8	N/A
1858.347	SLOW_SENDER3	N/A
1858.523	FAST_SENDER	N/A
1860.523	FAST_SENDER	N/A
1862.241	SLOW_SENDER9	N/A
1862.523	FAST_SENDER	N/A
1862.977	RECEIVER	SLOW_SENDER9
1864.523	FAST_SENDER	N/A
1865.347	SLOW_SENDER3	N/A
1865.850	SLOW_SENDER10	N/A
1866.523	FAST_SENDER	N/A
1868.523	FAST_SENDER	N/A
1870.400	SLOW_SENDER9	N/A
1870.523	FAST_SENDER	N/A
1871.140	RECEIVER	SLOW_SENDER9
1871.910	RECEIVER	SLOW_SENDER10
1872.246	SLOW_SENDER8	N/A
1872.347	SLOW_SENDER3	N/A
1872.523	FAST_SENDER	N/A
1873.018	RECEIVER	SLOW_SENDER8
1876.912	RECEIVER	SLOW_SENDER3
1877.341	SLOW_SENDER10	N/A
1878.541	SLOW_SENDER9	N/A
1878.865	RECEIVER	FAST_SENDER
1880.458	SLOW_SENDER8	N/A
1881.313	FAST_SENDER	N/A
1882.341	SLOW_SENDER10	N/A
1883.313	FAST_SENDER	N/A
1884.348	SLOW_SENDER3	N/A
1885.140	RECEIVER	SLOW_SENDER3
1885.313	FAST_SENDER	N/A
1885.541	SLOW_SENDER9	N/A
1887.313	FAST_SENDER	N/A
1887.341	SLOW_SENDER10	N/A
1887.458	SLOW_SENDER8	N/A
1889.313	FAST_SENDER	N/A
1891.313	FAST_SENDER	N/A
1892.341	SLOW_SENDER10	N/A
1892.541	SLOW_SENDER9	N/A
1892.580	SLOW_SENDER3	N/A
1893.092	RECEIVER	SLOW_SENDER10
1893.313	FAST_SENDER	N/A
1893.843	RECEIVER	SLOW_SENDER9
1894.458	SLOW_SENDER8	N/A
1895.228	RECEIVER	SLOW_SENDER8
1895.313	FAST_SENDER	N/A
1898.494	SLOW_SENDER10	N/A
1899.277	RECEIVER	SLOW_SENDER10
1901.254	SLOW_SENDER9	N/A
1901.353	RECEIVER	FAST_SENDER
1901.640	SLOW_SENDER1	N/A
1902.011	RECEIVER	SLOW_SENDER9
1902.665	SLOW_SENDER8	N/A
1903.424	RECEIVER	SLOW_SENDER8
1903.800	FAST_SENDER	N/A
1904.711	SLOW_SENDER10	N/A
1905.494	RECEIVER	SLOW_SENDER10
1909.653	RECEIVER	FAST_SENDER
1912.096	FAST_SENDER	N/A
1912.933	SLOW_SENDER10	N/A
1914.096	FAST_SENDER	N/A
1914.750	SLOW_SENDER8	N/A
1915.533	RECEIVER	SLOW_SENDER8
1916.096	FAST_SENDER	N/A
1916.483	SLOW_SENDER1	N/A
1918.096	FAST_SENDER	N/A
1919.933	SLOW_SENDER10	N/A
1920.096	FAST_SENDER	N/A
1921.483	SLOW_SENDER1	N/A
1921.620	SLOW_SENDER6	N/A
1922.096	FAST_SENDER	N/A
1922.972	SLOW_SENDER8	N/A
1923.763	RECEIVER	SLOW_SENDER8
1924.096	FAST_SENDER	N/A
[truncated: 33,210 more rows]
