# Supplementary material for: CATO: Wake-Up reCeiver-bAsed communicaTiOn for Batteryless Devices
Source: Sensors (Basel). 2025 Nov 7;25(22):6813. doi: 10.3390/s25226813 (PMC12655924; doi:10.3390/s25226813)
Supplement: Supplementary file 1 [file sensors-25-06813-s001.zip › File S1_Experimental_and_Simulation_Data/simulation/multiple_les/nodes12/mac_competing_nodes_link_reserve.csv]

time_s	node_id	received_from
2.700	FAST_SENDER	N/A
2.700	SLOW_SENDER1	N/A
2.700	SLOW_SENDER2	N/A
2.700	SLOW_SENDER3	N/A
2.700	SLOW_SENDER4	N/A
2.700	SLOW_SENDER5	N/A
2.700	SLOW_SENDER6	N/A
2.700	SLOW_SENDER7	N/A
2.700	SLOW_SENDER8	N/A
2.700	SLOW_SENDER9	N/A
2.700	SLOW_SENDER10	N/A
3.472	RECEIVER	SLOW_SENDER3
4.920	RECEIVER	SLOW_SENDER7
5.735	RECEIVER	SLOW_SENDER6
5.902	SLOW_SENDER3	N/A
6.677	RECEIVER	SLOW_SENDER3
7.529	RECEIVER	SLOW_SENDER8
9.030	RECEIVER	SLOW_SENDER2
9.938	SLOW_SENDER8	N/A
9.983	RECEIVER	SLOW_SENDER5
11.299	SLOW_SENDER10	N/A
11.610	RECEIVER	SLOW_SENDER9
12.400	SLOW_SENDER5	N/A
12.577	RECEIVER	SLOW_SENDER10
12.922	SLOW_SENDER7	N/A
13.356	RECEIVER	SLOW_SENDER4
13.396	SLOW_SENDER3	N/A
13.569	SLOW_SENDER6	N/A
14.032	FAST_SENDER	N/A
14.039	SLOW_SENDER9	N/A
14.147	RECEIVER	SLOW_SENDER3
14.481	SLOW_SENDER2	N/A
15.017	SLOW_SENDER10	N/A
15.213	RECEIVER	SLOW_SENDER5
15.241	SLOW_SENDER1	N/A
15.999	RECEIVER	SLOW_SENDER1
16.586	SLOW_SENDER3	N/A
16.854	RECEIVER	SLOW_SENDER10
17.626	SLOW_SENDER5	N/A
17.931	SLOW_SENDER4	N/A
17.981	RECEIVER	SLOW_SENDER2
18.421	SLOW_SENDER1	N/A
18.909	RECEIVER	SLOW_SENDER5
19.862	RECEIVER	SLOW_SENDER6
20.431	SLOW_SENDER2	N/A
21.326	SLOW_SENDER5	N/A
21.620	RECEIVER	SLOW_SENDER9
22.493	RECEIVER	SLOW_SENDER3
23.281	RECEIVER	SLOW_SENDER2
23.971	RECEIVER	SLOW_SENDER7
25.279	SLOW_SENDER6	N/A
26.390	FAST_SENDER	N/A
26.552	RECEIVER	SLOW_SENDER6
27.811	RECEIVER	SLOW_SENDER5
27.934	SLOW_SENDER3	N/A
28.623	SLOW_SENDER8	N/A
28.719	RECEIVER	SLOW_SENDER3
28.725	SLOW_SENDER2	N/A
29.296	SLOW_SENDER7	N/A
29.413	RECEIVER	SLOW_SENDER8
31.163	RECEIVER	SLOW_SENDER7
31.953	SLOW_SENDER6	N/A
32.718	RECEIVER	SLOW_SENDER6
32.801	SLOW_SENDER10	N/A
32.976	SLOW_SENDER4	N/A
33.049	SLOW_SENDER9	N/A
33.798	RECEIVER	SLOW_SENDER9
34.130	SLOW_SENDER3	N/A
35.072	RECEIVER	FAST_SENDER
35.225	SLOW_SENDER5	N/A
35.470	SLOW_SENDER1	N/A
36.825	SLOW_SENDER8	N/A
37.060	RECEIVER	SLOW_SENDER2
37.425	FAST_SENDER	N/A
37.801	SLOW_SENDER10	N/A
38.571	SLOW_SENDER7	N/A
39.130	SLOW_SENDER3	N/A
39.425	FAST_SENDER	N/A
39.976	SLOW_SENDER4	N/A
40.135	SLOW_SENDER6	N/A
41.247	SLOW_SENDER9	N/A
41.425	FAST_SENDER	N/A
42.225	SLOW_SENDER5	N/A
42.470	SLOW_SENDER1	N/A
42.801	SLOW_SENDER10	N/A
43.425	FAST_SENDER	N/A
43.825	SLOW_SENDER8	N/A
44.130	SLOW_SENDER3	N/A
44.493	SLOW_SENDER2	N/A
45.259	RECEIVER	SLOW_SENDER2
45.425	FAST_SENDER	N/A
45.571	SLOW_SENDER7	N/A
46.976	SLOW_SENDER4	N/A
47.135	SLOW_SENDER6	N/A
47.225	SLOW_SENDER5	N/A
47.425	FAST_SENDER	N/A
47.801	SLOW_SENDER10	N/A
48.014	RECEIVER	SLOW_SENDER5
48.247	SLOW_SENDER9	N/A
48.825	SLOW_SENDER8	N/A
49.130	SLOW_SENDER3	N/A
49.425	FAST_SENDER	N/A
49.470	SLOW_SENDER1	N/A
49.593	RECEIVER	SLOW_SENDER8
50.571	SLOW_SENDER7	N/A
51.327	RECEIVER	SLOW_SENDER7
51.425	FAST_SENDER	N/A
51.976	SLOW_SENDER4	N/A
52.135	SLOW_SENDER6	N/A
52.154	RECEIVER	FAST_SENDER
52.674	SLOW_SENDER2	N/A
52.801	SLOW_SENDER10	N/A
53.104	RECEIVER	SLOW_SENDER1
54.590	FAST_SENDER	N/A
55.030	RECEIVER	SLOW_SENDER3
55.247	SLOW_SENDER9	N/A
55.448	SLOW_SENDER5	N/A
56.590	FAST_SENDER	N/A
56.976	SLOW_SENDER4	N/A
56.999	SLOW_SENDER8	N/A
57.135	SLOW_SENDER6	N/A
57.801	SLOW_SENDER10	N/A
58.590	FAST_SENDER	N/A
58.751	SLOW_SENDER7	N/A
59.674	SLOW_SENDER2	N/A
60.247	SLOW_SENDER9	N/A
60.512	SLOW_SENDER1	N/A
60.590	FAST_SENDER	N/A
61.976	SLOW_SENDER4	N/A
62.135	SLOW_SENDER6	N/A
62.448	SLOW_SENDER5	N/A
62.464	SLOW_SENDER3	N/A
62.590	FAST_SENDER	N/A
62.801	SLOW_SENDER10	N/A
63.999	SLOW_SENDER8	N/A
64.590	FAST_SENDER	N/A
65.247	SLOW_SENDER9	N/A
65.751	SLOW_SENDER7	N/A
66.047	RECEIVER	SLOW_SENDER9
66.590	FAST_SENDER	N/A
66.674	SLOW_SENDER2	N/A
66.976	SLOW_SENDER4	N/A
67.135	SLOW_SENDER6	N/A
67.441	RECEIVER	SLOW_SENDER2
67.448	SLOW_SENDER5	N/A
67.512	SLOW_SENDER1	N/A
67.801	SLOW_SENDER10	N/A
68.176	RECEIVER	SLOW_SENDER5
68.590	FAST_SENDER	N/A
69.464	SLOW_SENDER3	N/A
70.138	RECEIVER	SLOW_SENDER10
70.999	SLOW_SENDER8	N/A
71.867	RECEIVER	SLOW_SENDER6
71.976	SLOW_SENDER4	N/A
73.482	SLOW_SENDER9	N/A
74.061	RECEIVER	FAST_SENDER
74.512	SLOW_SENDER1	N/A
75.767	SLOW_SENDER7	N/A
75.999	SLOW_SENDER8	N/A
76.464	SLOW_SENDER3	N/A
76.498	FAST_SENDER	N/A
76.976	SLOW_SENDER4	N/A
78.482	SLOW_SENDER9	N/A
78.498	FAST_SENDER	N/A
79.312	SLOW_SENDER6	N/A
80.498	FAST_SENDER	N/A
80.767	SLOW_SENDER7	N/A
80.999	SLOW_SENDER8	N/A
81.512	SLOW_SENDER1	N/A
81.736	RECEIVER	SLOW_SENDER8
81.976	SLOW_SENDER4	N/A
82.163	SLOW_SENDER10	N/A
82.371	SLOW_SENDER5	N/A
82.498	FAST_SENDER	N/A
83.464	SLOW_SENDER3	N/A
83.482	SLOW_SENDER9	N/A
84.498	FAST_SENDER	N/A
85.620	RECEIVER	SLOW_SENDER9
85.767	SLOW_SENDER7	N/A
86.312	SLOW_SENDER6	N/A
86.498	FAST_SENDER	N/A
86.976	SLOW_SENDER4	N/A
87.740	RECEIVER	SLOW_SENDER4
88.498	FAST_SENDER	N/A
88.512	SLOW_SENDER1	N/A
89.163	SLOW_SENDER10	N/A
89.183	SLOW_SENDER8	N/A
89.262	RECEIVER	SLOW_SENDER1
89.371	SLOW_SENDER5	N/A
89.939	RECEIVER	SLOW_SENDER8
90.464	SLOW_SENDER3	N/A
90.498	FAST_SENDER	N/A
90.767	SLOW_SENDER7	N/A
91.194	RECEIVER	SLOW_SENDER3
93.022	SLOW_SENDER9	N/A
93.065	RECEIVER	SLOW_SENDER7
93.176	SLOW_SENDER4	N/A
93.312	SLOW_SENDER6	N/A
93.953	RECEIVER	SLOW_SENDER4
94.608	RECEIVER	SLOW_SENDER6
96.163	SLOW_SENDER10	N/A
96.371	SLOW_SENDER5	N/A
96.686	SLOW_SENDER1	N/A
97.340	SLOW_SENDER8	N/A
97.408	RECEIVER	SLOW_SENDER9
98.086	RECEIVER	SLOW_SENDER8
98.595	SLOW_SENDER3	N/A
100.023	FAST_SENDER	N/A
102.012	SLOW_SENDER6	N/A
102.023	FAST_SENDER	N/A
103.140	SLOW_SENDER7	N/A
103.163	SLOW_SENDER10	N/A
103.371	SLOW_SENDER5	N/A
103.686	SLOW_SENDER1	N/A
104.023	FAST_SENDER	N/A
105.521	SLOW_SENDER8	N/A
105.595	SLOW_SENDER3	N/A
106.023	FAST_SENDER	N/A
106.635	SLOW_SENDER4	N/A
107.727	RECEIVER	SLOW_SENDER8
108.023	FAST_SENDER	N/A
109.012	SLOW_SENDER6	N/A
110.023	FAST_SENDER	N/A
110.140	SLOW_SENDER7	N/A
110.163	SLOW_SENDER10	N/A
110.371	SLOW_SENDER5	N/A
110.686	SLOW_SENDER1	N/A
110.956	RECEIVER	SLOW_SENDER10
111.679	RECEIVER	SLOW_SENDER5
112.023	FAST_SENDER	N/A
112.595	SLOW_SENDER3	N/A
113.635	SLOW_SENDER4	N/A
113.733	RECEIVER	SLOW_SENDER1
114.023	FAST_SENDER	N/A
114.787	RECEIVER	FAST_SENDER
115.140	SLOW_SENDER7	N/A
115.169	SLOW_SENDER8	N/A
115.862	RECEIVER	SLOW_SENDER7
116.012	SLOW_SENDER6	N/A
117.030	RECEIVER	SLOW_SENDER3
117.232	FAST_SENDER	N/A
118.653	RECEIVER	SLOW_SENDER8
119.109	SLOW_SENDER5	N/A
119.232	FAST_SENDER	N/A
120.460	SLOW_SENDER10	N/A
120.635	SLOW_SENDER4	N/A
121.149	SLOW_SENDER1	N/A
121.232	FAST_SENDER	N/A
123.012	SLOW_SENDER6	N/A
123.232	FAST_SENDER	N/A
123.280	SLOW_SENDER7	N/A
124.435	SLOW_SENDER3	N/A
125.202	RECEIVER	SLOW_SENDER3
125.232	FAST_SENDER	N/A
126.109	SLOW_SENDER5	N/A
127.232	FAST_SENDER	N/A
127.460	SLOW_SENDER10	N/A
127.635	SLOW_SENDER4	N/A
128.149	SLOW_SENDER1	N/A
129.232	FAST_SENDER	N/A
130.012	SLOW_SENDER6	N/A
130.280	SLOW_SENDER7	N/A
130.765	RECEIVER	SLOW_SENDER6
131.232	FAST_SENDER	N/A
132.026	RECEIVER	FAST_SENDER
132.644	SLOW_SENDER3	N/A
133.109	SLOW_SENDER5	N/A
134.437	FAST_SENDER	N/A
134.460	SLOW_SENDER10	N/A
134.635	SLOW_SENDER4	N/A
135.149	SLOW_SENDER1	N/A
135.280	SLOW_SENDER7	N/A
138.196	SLOW_SENDER6	N/A
144.067	FAST_SENDER	N/A
145.196	SLOW_SENDER6	N/A
146.067	FAST_SENDER	N/A
148.067	FAST_SENDER	N/A
148.376	SLOW_SENDER7	N/A
150.067	FAST_SENDER	N/A
152.067	FAST_SENDER	N/A
152.196	SLOW_SENDER6	N/A
154.067	FAST_SENDER	N/A
156.067	FAST_SENDER	N/A
158.067	FAST_SENDER	N/A
160.067	FAST_SENDER	N/A
161.705	SLOW_SENDER7	N/A
162.067	FAST_SENDER	N/A
164.067	FAST_SENDER	N/A
166.067	FAST_SENDER	N/A
168.067	FAST_SENDER	N/A
168.705	SLOW_SENDER7	N/A
170.067	FAST_SENDER	N/A
175.705	SLOW_SENDER7	N/A
178.367	FAST_SENDER	N/A
180.367	FAST_SENDER	N/A
182.367	FAST_SENDER	N/A
184.367	FAST_SENDER	N/A
186.367	FAST_SENDER	N/A
188.367	FAST_SENDER	N/A
190.367	FAST_SENDER	N/A
192.367	FAST_SENDER	N/A
199.944	FAST_SENDER	N/A
207.820	FAST_SENDER	N/A
215.160	FAST_SENDER	N/A
222.812	FAST_SENDER	N/A
230.428	FAST_SENDER	N/A
232.500	SLOW_SENDER2	N/A
239.296	FAST_SENDER	N/A
243.042	SLOW_SENDER2	N/A
247.224	FAST_SENDER	N/A
249.224	FAST_SENDER	N/A
251.224	FAST_SENDER	N/A
253.224	FAST_SENDER	N/A
255.224	FAST_SENDER	N/A
255.322	SLOW_SENDER2	N/A
257.224	FAST_SENDER	N/A
259.224	FAST_SENDER	N/A
261.224	FAST_SENDER	N/A
262.560	SLOW_SENDER9	N/A
269.116	FAST_SENDER	N/A
273.562	SLOW_SENDER9	N/A
276.966	FAST_SENDER	N/A
278.966	FAST_SENDER	N/A
280.966	FAST_SENDER	N/A
281.990	SLOW_SENDER8	N/A
282.966	FAST_SENDER	N/A
284.966	FAST_SENDER	N/A
286.203	SLOW_SENDER9	N/A
286.966	FAST_SENDER	N/A
288.966	FAST_SENDER	N/A
290.966	FAST_SENDER	N/A
292.228	SLOW_SENDER8	N/A
296.197	RECEIVER	SLOW_SENDER8
297.010	SLOW_SENDER3	N/A
297.789	RECEIVER	SLOW_SENDER3
298.821	FAST_SENDER	N/A
300.193	SLOW_SENDER3	N/A
300.821	FAST_SENDER	N/A
300.943	RECEIVER	SLOW_SENDER3
302.080	SLOW_SENDER5	N/A
302.460	SLOW_SENDER1	N/A
302.821	FAST_SENDER	N/A
303.320	SLOW_SENDER10	N/A
303.382	SLOW_SENDER3	N/A
303.625	SLOW_SENDER8	N/A
304.121	RECEIVER	SLOW_SENDER10
304.821	FAST_SENDER	N/A
304.940	SLOW_SENDER4	N/A
305.695	RECEIVER	SLOW_SENDER4
306.566	SLOW_SENDER10	N/A
306.727	RECEIVER	SLOW_SENDER5
306.821	FAST_SENDER	N/A
307.850	RECEIVER	SLOW_SENDER10
308.104	SLOW_SENDER4	N/A
308.821	FAST_SENDER	N/A
308.872	RECEIVER	SLOW_SENDER4
310.471	RECEIVER	SLOW_SENDER3
310.821	FAST_SENDER	N/A
311.309	SLOW_SENDER4	N/A
312.051	RECEIVER	SLOW_SENDER4
312.166	SLOW_SENDER5	N/A
312.821	FAST_SENDER	N/A
312.971	RECEIVER	SLOW_SENDER5
314.121	SLOW_SENDER1	N/A
315.172	SLOW_SENDER10	N/A
315.188	RECEIVER	FAST_SENDER
315.938	RECEIVER	SLOW_SENDER10
317.467	SLOW_SENDER4	N/A
317.595	FAST_SENDER	N/A
317.880	SLOW_SENDER3	N/A
318.204	RECEIVER	SLOW_SENDER4
318.393	SLOW_SENDER5	N/A
318.889	RECEIVER	FAST_SENDER
319.121	SLOW_SENDER1	N/A
320.750	RECEIVER	SLOW_SENDER5
321.327	FAST_SENDER	N/A
321.351	SLOW_SENDER10	N/A
321.400	SLOW_SENDER6	N/A
322.124	RECEIVER	FAST_SENDER
324.121	SLOW_SENDER1	N/A
324.289	RECEIVER	SLOW_SENDER10
324.542	FAST_SENDER	N/A
325.085	RECEIVER	SLOW_SENDER6
325.402	SLOW_SENDER4	N/A
326.170	RECEIVER	SLOW_SENDER4
326.542	FAST_SENDER	N/A
328.195	SLOW_SENDER5	N/A
328.542	FAST_SENDER	N/A
328.937	RECEIVER	SLOW_SENDER5
329.121	SLOW_SENDER1	N/A
329.895	RECEIVER	SLOW_SENDER1
330.512	SLOW_SENDER6	N/A
330.542	FAST_SENDER	N/A
331.244	RECEIVER	SLOW_SENDER6
331.721	SLOW_SENDER10	N/A
332.480	RECEIVER	SLOW_SENDER10
332.542	FAST_SENDER	N/A
333.598	SLOW_SENDER4	N/A
334.382	RECEIVER	SLOW_SENDER4
334.542	FAST_SENDER	N/A
335.316	SLOW_SENDER1	N/A
336.105	RECEIVER	SLOW_SENDER1
336.370	SLOW_SENDER5	N/A
336.542	FAST_SENDER	N/A
336.668	SLOW_SENDER6	N/A
337.135	RECEIVER	SLOW_SENDER5
338.542	FAST_SENDER	N/A
338.832	RECEIVER	SLOW_SENDER6
339.920	SLOW_SENDER10	N/A
340.987	RECEIVER	FAST_SENDER
341.540	SLOW_SENDER7	N/A
341.793	SLOW_SENDER4	N/A
342.315	RECEIVER	SLOW_SENDER7
343.395	FAST_SENDER	N/A
343.530	SLOW_SENDER1	N/A
344.541	SLOW_SENDER5	N/A
344.756	SLOW_SENDER7	N/A
345.395	FAST_SENDER	N/A
345.511	RECEIVER	SLOW_SENDER7
346.920	SLOW_SENDER10	N/A
347.395	FAST_SENDER	N/A
347.922	SLOW_SENDER7	N/A
348.649	RECEIVER	SLOW_SENDER7
348.793	SLOW_SENDER4	N/A
349.395	FAST_SENDER	N/A
350.530	SLOW_SENDER1	N/A
350.699	SLOW_SENDER6	N/A
351.395	FAST_SENDER	N/A
351.463	RECEIVER	SLOW_SENDER6
351.541	SLOW_SENDER5	N/A
353.395	FAST_SENDER	N/A
353.920	SLOW_SENDER10	N/A
354.704	RECEIVER	SLOW_SENDER10
355.395	FAST_SENDER	N/A
355.530	SLOW_SENDER1	N/A
355.658	SLOW_SENDER7	N/A
355.793	SLOW_SENDER4	N/A
356.298	RECEIVER	SLOW_SENDER1
356.968	RECEIVER	SLOW_SENDER7
357.395	FAST_SENDER	N/A
358.541	SLOW_SENDER5	N/A
358.912	SLOW_SENDER6	N/A
362.131	SLOW_SENDER10	N/A
363.741	SLOW_SENDER1	N/A
364.368	SLOW_SENDER7	N/A
365.844	FAST_SENDER	N/A
367.844	FAST_SENDER	N/A
368.522	SLOW_SENDER4	N/A
369.131	SLOW_SENDER10	N/A
369.368	SLOW_SENDER7	N/A
369.844	FAST_SENDER	N/A
370.741	SLOW_SENDER1	N/A
371.844	FAST_SENDER	N/A
373.844	FAST_SENDER	N/A
374.368	SLOW_SENDER7	N/A
375.522	SLOW_SENDER4	N/A
375.741	SLOW_SENDER1	N/A
375.844	FAST_SENDER	N/A
376.131	SLOW_SENDER10	N/A
377.844	FAST_SENDER	N/A
379.844	FAST_SENDER	N/A
381.844	FAST_SENDER	N/A
382.522	SLOW_SENDER4	N/A
383.844	FAST_SENDER	N/A
385.844	FAST_SENDER	N/A
387.844	FAST_SENDER	N/A
389.522	SLOW_SENDER4	N/A
389.660	SLOW_SENDER1	N/A
389.844	FAST_SENDER	N/A
391.844	FAST_SENDER	N/A
393.844	FAST_SENDER	N/A
396.522	SLOW_SENDER4	N/A
396.660	SLOW_SENDER1	N/A
401.874	FAST_SENDER	N/A
403.660	SLOW_SENDER1	N/A
409.494	FAST_SENDER	N/A
417.085	FAST_SENDER	N/A
419.550	SLOW_SENDER2	N/A
424.818	FAST_SENDER	N/A
430.497	SLOW_SENDER2	N/A
432.288	FAST_SENDER	N/A
440.171	FAST_SENDER	N/A
442.171	FAST_SENDER	N/A
443.032	SLOW_SENDER2	N/A
444.171	FAST_SENDER	N/A
446.171	FAST_SENDER	N/A
448.171	FAST_SENDER	N/A
450.171	FAST_SENDER	N/A
450.510	SLOW_SENDER9	N/A
452.171	FAST_SENDER	N/A
454.171	FAST_SENDER	N/A
461.050	SLOW_SENDER9	N/A
461.239	FAST_SENDER	N/A
469.178	FAST_SENDER	N/A
469.470	SLOW_SENDER8	N/A
471.178	FAST_SENDER	N/A
473.178	FAST_SENDER	N/A
473.991	SLOW_SENDER9	N/A
475.178	FAST_SENDER	N/A
477.178	FAST_SENDER	N/A
479.178	FAST_SENDER	N/A
479.621	SLOW_SENDER8	N/A
481.178	FAST_SENDER	N/A
483.178	FAST_SENDER	N/A
485.178	FAST_SENDER	N/A
485.920	SLOW_SENDER3	N/A
487.178	FAST_SENDER	N/A
489.178	FAST_SENDER	N/A
491.178	FAST_SENDER	N/A
492.327	SLOW_SENDER8	N/A
493.178	FAST_SENDER	N/A
495.178	FAST_SENDER	N/A
496.369	SLOW_SENDER3	N/A
497.178	FAST_SENDER	N/A
504.962	FAST_SENDER	N/A
506.962	FAST_SENDER	N/A
508.869	SLOW_SENDER3	N/A
508.962	FAST_SENDER	N/A
510.962	FAST_SENDER	N/A
512.962	FAST_SENDER	N/A
514.962	FAST_SENDER	N/A
516.962	FAST_SENDER	N/A
518.962	FAST_SENDER	N/A
521.534	RECEIVER	FAST_SENDER
523.951	FAST_SENDER	N/A
524.050	SLOW_SENDER6	N/A
524.722	RECEIVER	FAST_SENDER
526.772	RECEIVER	SLOW_SENDER6
527.050	SLOW_SENDER5	N/A
527.128	FAST_SENDER	N/A
527.800	RECEIVER	SLOW_SENDER5
530.051	RECEIVER	FAST_SENDER
530.208	SLOW_SENDER5	N/A
530.953	RECEIVER	SLOW_SENDER5
532.194	SLOW_SENDER6	N/A
532.459	FAST_SENDER	N/A
532.917	RECEIVER	SLOW_SENDER6
533.398	SLOW_SENDER5	N/A
534.161	RECEIVER	SLOW_SENDER5
536.050	RECEIVER	FAST_SENDER
538.340	SLOW_SENDER6	N/A
538.471	FAST_SENDER	N/A
539.111	RECEIVER	SLOW_SENDER6
539.583	SLOW_SENDER5	N/A
539.773	RECEIVER	FAST_SENDER
541.909	RECEIVER	SLOW_SENDER5
542.184	FAST_SENDER	N/A
542.962	RECEIVER	FAST_SENDER
544.516	SLOW_SENDER6	N/A
545.120	SLOW_SENDER10	N/A
545.320	RECEIVER	SLOW_SENDER6
545.373	FAST_SENDER	N/A
545.560	SLOW_SENDER7	N/A
546.169	RECEIVER	FAST_SENDER
548.161	RECEIVER	SLOW_SENDER7
548.618	FAST_SENDER	N/A
549.309	SLOW_SENDER5	N/A
550.577	SLOW_SENDER7	N/A
550.605	RECEIVER	SLOW_SENDER5
551.272	RECEIVER	FAST_SENDER
552.577	SLOW_SENDER7	N/A
553.697	FAST_SENDER	N/A
554.434	RECEIVER	FAST_SENDER
554.577	SLOW_SENDER7	N/A
556.154	SLOW_SENDER10	N/A
556.577	SLOW_SENDER7	N/A
556.787	SLOW_SENDER6	N/A
556.854	FAST_SENDER	N/A
556.929	RECEIVER	SLOW_SENDER10
558.138	RECEIVER	FAST_SENDER
558.577	SLOW_SENDER7	N/A
559.203	RECEIVER	SLOW_SENDER6
560.034	SLOW_SENDER5	N/A
560.577	SLOW_SENDER7	N/A
560.577	FAST_SENDER	N/A
560.789	RECEIVER	SLOW_SENDER5
562.430	SLOW_SENDER4	N/A
562.577	SLOW_SENDER7	N/A
563.138	RECEIVER	FAST_SENDER
564.375	SLOW_SENDER10	N/A
564.577	SLOW_SENDER7	N/A
565.176	RECEIVER	SLOW_SENDER10
565.568	FAST_SENDER	N/A
566.341	RECEIVER	FAST_SENDER
566.637	SLOW_SENDER6	N/A
567.346	RECEIVER	SLOW_SENDER6
568.154	RECEIVER	SLOW_SENDER4
568.228	SLOW_SENDER5	N/A
568.782	FAST_SENDER	N/A
569.400	SLOW_SENDER1	N/A
569.508	RECEIVER	SLOW_SENDER5
570.261	RECEIVER	SLOW_SENDER7
571.609	RECEIVER	FAST_SENDER
572.317	RECEIVER	SLOW_SENDER1
572.596	SLOW_SENDER10	N/A
573.399	RECEIVER	SLOW_SENDER10
573.604	SLOW_SENDER4	N/A
574.013	FAST_SENDER	N/A
574.780	SLOW_SENDER6	N/A
575.489	RECEIVER	SLOW_SENDER4
576.312	RECEIVER	FAST_SENDER
576.919	SLOW_SENDER5	N/A
578.760	FAST_SENDER	N/A
579.564	RECEIVER	FAST_SENDER
579.671	SLOW_SENDER1	N/A
579.748	SLOW_SENDER7	N/A
580.432	RECEIVER	SLOW_SENDER1
580.825	SLOW_SENDER10	N/A
581.582	RECEIVER	SLOW_SENDER10
582.002	FAST_SENDER	N/A
582.796	RECEIVER	FAST_SENDER
582.902	SLOW_SENDER4	N/A
583.635	RECEIVER	SLOW_SENDER4
583.919	SLOW_SENDER5	N/A
585.240	FAST_SENDER	N/A
585.852	SLOW_SENDER1	N/A
585.974	RECEIVER	FAST_SENDER
586.748	SLOW_SENDER7	N/A
588.080	RECEIVER	SLOW_SENDER1
588.405	FAST_SENDER	N/A
589.031	SLOW_SENDER10	N/A
589.818	RECEIVER	SLOW_SENDER10
590.919	SLOW_SENDER5	N/A
591.064	SLOW_SENDER4	N/A
595.483	SLOW_SENDER1	N/A
596.960	FAST_SENDER	N/A
597.249	SLOW_SENDER10	N/A
598.960	FAST_SENDER	N/A
600.744	SLOW_SENDER7	N/A
600.960	FAST_SENDER	N/A
602.483	SLOW_SENDER1	N/A
602.960	FAST_SENDER	N/A
604.249	SLOW_SENDER10	N/A
604.960	FAST_SENDER	N/A
605.744	SLOW_SENDER7	N/A
606.960	FAST_SENDER	N/A
607.340	SLOW_SENDER2	N/A
608.960	FAST_SENDER	N/A
609.483	SLOW_SENDER1	N/A
610.744	SLOW_SENDER7	N/A
610.960	FAST_SENDER	N/A
611.249	SLOW_SENDER10	N/A
614.483	SLOW_SENDER1	N/A
618.853	FAST_SENDER	N/A
619.293	SLOW_SENDER7	N/A
619.483	SLOW_SENDER1	N/A
619.941	SLOW_SENDER2	N/A
620.853	FAST_SENDER	N/A
622.853	FAST_SENDER	N/A
624.293	SLOW_SENDER7	N/A
624.483	SLOW_SENDER1	N/A
624.853	FAST_SENDER	N/A
624.941	SLOW_SENDER2	N/A
626.853	FAST_SENDER	N/A
628.853	FAST_SENDER	N/A
629.293	SLOW_SENDER7	N/A
629.483	SLOW_SENDER1	N/A
629.941	SLOW_SENDER2	N/A
630.853	FAST_SENDER	N/A
632.853	FAST_SENDER	N/A
634.853	FAST_SENDER	N/A
634.941	SLOW_SENDER2	N/A
636.853	FAST_SENDER	N/A
637.256	SLOW_SENDER7	N/A
638.340	SLOW_SENDER9	N/A
638.853	FAST_SENDER	N/A
639.941	SLOW_SENDER2	N/A
640.853	FAST_SENDER	N/A
642.256	SLOW_SENDER7	N/A
642.375	SLOW_SENDER1	N/A
642.853	FAST_SENDER	N/A
644.256	SLOW_SENDER7	N/A
644.853	FAST_SENDER	N/A
644.941	SLOW_SENDER2	N/A
646.256	SLOW_SENDER7	N/A
646.853	FAST_SENDER	N/A
648.256	SLOW_SENDER7	N/A
648.598	SLOW_SENDER9	N/A
649.941	SLOW_SENDER2	N/A
654.726	FAST_SENDER	N/A
656.570	SLOW_SENDER8	N/A
656.726	FAST_SENDER	N/A
658.570	SLOW_SENDER8	N/A
658.726	FAST_SENDER	N/A
660.570	SLOW_SENDER8	N/A
660.726	FAST_SENDER	N/A
662.570	SLOW_SENDER8	N/A
662.726	FAST_SENDER	N/A
664.431	SLOW_SENDER7	N/A
664.570	SLOW_SENDER8	N/A
664.726	FAST_SENDER	N/A
666.144	SLOW_SENDER2	N/A
666.570	SLOW_SENDER8	N/A
666.726	FAST_SENDER	N/A
668.570	SLOW_SENDER8	N/A
668.726	FAST_SENDER	N/A
670.570	SLOW_SENDER8	N/A
670.726	FAST_SENDER	N/A
671.431	SLOW_SENDER7	N/A
673.144	SLOW_SENDER2	N/A
673.360	SLOW_SENDER3	N/A
678.431	SLOW_SENDER7	N/A
678.732	FAST_SENDER	N/A
680.144	SLOW_SENDER2	N/A
682.024	SLOW_SENDER8	N/A
684.856	SLOW_SENDER3	N/A
686.308	FAST_SENDER	N/A
687.024	SLOW_SENDER8	N/A
688.308	FAST_SENDER	N/A
689.856	SLOW_SENDER3	N/A
690.308	FAST_SENDER	N/A
692.024	SLOW_SENDER8	N/A
692.308	FAST_SENDER	N/A
694.308	FAST_SENDER	N/A
694.856	SLOW_SENDER3	N/A
696.308	FAST_SENDER	N/A
697.024	SLOW_SENDER8	N/A
698.308	FAST_SENDER	N/A
699.856	SLOW_SENDER3	N/A
700.308	FAST_SENDER	N/A
702.024	SLOW_SENDER8	N/A
709.997	FAST_SENDER	N/A
711.997	FAST_SENDER	N/A
713.030	SLOW_SENDER3	N/A
713.997	FAST_SENDER	N/A
715.939	SLOW_SENDER8	N/A
715.997	FAST_SENDER	N/A
717.997	FAST_SENDER	N/A
719.997	FAST_SENDER	N/A
720.030	SLOW_SENDER3	N/A
721.997	FAST_SENDER	N/A
722.939	SLOW_SENDER8	N/A
723.997	FAST_SENDER	N/A
727.030	SLOW_SENDER3	N/A
729.939	SLOW_SENDER8	N/A
731.090	SLOW_SENDER6	N/A
732.142	FAST_SENDER	N/A
740.244	FAST_SENDER	N/A
742.244	FAST_SENDER	N/A
744.244	FAST_SENDER	N/A
744.424	SLOW_SENDER6	N/A
746.244	FAST_SENDER	N/A
748.244	FAST_SENDER	N/A
749.424	SLOW_SENDER6	N/A
750.244	FAST_SENDER	N/A
752.244	FAST_SENDER	N/A
754.244	FAST_SENDER	N/A
754.424	SLOW_SENDER6	N/A
754.985	RECEIVER	FAST_SENDER
757.038	RECEIVER	SLOW_SENDER6
757.417	FAST_SENDER	N/A
757.630	SLOW_SENDER5	N/A
758.178	RECEIVER	FAST_SENDER
758.935	RECEIVER	SLOW_SENDER5
760.605	FAST_SENDER	N/A
760.710	SLOW_SENDER4	N/A
761.345	SLOW_SENDER5	N/A
761.381	RECEIVER	FAST_SENDER
763.667	RECEIVER	SLOW_SENDER5
763.796	FAST_SENDER	N/A
764.453	SLOW_SENDER6	N/A
764.560	RECEIVER	FAST_SENDER
766.111	RECEIVER	SLOW_SENDER4
766.852	RECEIVER	SLOW_SENDER6
766.985	FAST_SENDER	N/A
767.730	RECEIVER	FAST_SENDER
769.081	SLOW_SENDER5	N/A
769.840	RECEIVER	SLOW_SENDER5
770.174	FAST_SENDER	N/A
770.959	RECEIVER	FAST_SENDER
771.549	SLOW_SENDER4	N/A
772.293	RECEIVER	SLOW_SENDER4
773.401	FAST_SENDER	N/A
774.200	RECEIVER	FAST_SENDER
774.263	SLOW_SENDER6	N/A
775.030	RECEIVER	SLOW_SENDER6
775.284	SLOW_SENDER5	N/A
776.066	RECEIVER	SLOW_SENDER5
776.621	FAST_SENDER	N/A
777.391	RECEIVER	FAST_SENDER
777.694	SLOW_SENDER4	N/A
777.850	SLOW_SENDER10	N/A
778.445	RECEIVER	SLOW_SENDER4
779.189	RECEIVER	SLOW_SENDER10
779.819	FAST_SENDER	N/A
780.601	RECEIVER	FAST_SENDER
781.592	SLOW_SENDER10	N/A
782.318	RECEIVER	SLOW_SENDER10
782.438	SLOW_SENDER6	N/A
783.020	FAST_SENDER	N/A
783.226	RECEIVER	SLOW_SENDER6
783.504	SLOW_SENDER5	N/A
784.259	RECEIVER	SLOW_SENDER5
784.747	SLOW_SENDER10	N/A
785.509	RECEIVER	FAST_SENDER
785.870	SLOW_SENDER4	N/A
787.584	RECEIVER	SLOW_SENDER10
787.945	FAST_SENDER	N/A
788.697	RECEIVER	FAST_SENDER
789.953	RECEIVER	SLOW_SENDER4
790.669	SLOW_SENDER6	N/A
791.117	FAST_SENDER	N/A
791.677	SLOW_SENDER5	N/A
792.992	SLOW_SENDER10	N/A
793.117	FAST_SENDER	N/A
795.117	FAST_SENDER	N/A
797.117	FAST_SENDER	N/A
797.365	SLOW_SENDER4	N/A
797.669	SLOW_SENDER6	N/A
797.992	SLOW_SENDER10	N/A
798.105	RECEIVER	SLOW_SENDER4
798.677	SLOW_SENDER5	N/A
799.117	FAST_SENDER	N/A
801.117	FAST_SENDER	N/A
802.992	SLOW_SENDER10	N/A
803.117	FAST_SENDER	N/A
804.669	SLOW_SENDER6	N/A
805.117	FAST_SENDER	N/A
805.412	RECEIVER	SLOW_SENDER6
805.517	SLOW_SENDER4	N/A
805.677	SLOW_SENDER5	N/A
806.269	RECEIVER	SLOW_SENDER4
807.992	SLOW_SENDER10	N/A
808.120	SLOW_SENDER1	N/A
808.400	RECEIVER	SLOW_SENDER5
809.969	RECEIVER	SLOW_SENDER1
810.904	RECEIVER	SLOW_SENDER10
812.385	SLOW_SENDER1	N/A
813.674	SLOW_SENDER4	N/A
813.865	FAST_SENDER	N/A
814.385	SLOW_SENDER1	N/A
815.865	FAST_SENDER	N/A
816.385	SLOW_SENDER1	N/A
817.865	FAST_SENDER	N/A
818.341	SLOW_SENDER10	N/A
818.385	SLOW_SENDER1	N/A
819.384	SLOW_SENDER5	N/A
819.750	SLOW_SENDER9	N/A
819.865	FAST_SENDER	N/A
820.138	RECEIVER	SLOW_SENDER5
820.385	SLOW_SENDER1	N/A
820.674	SLOW_SENDER4	N/A
821.865	FAST_SENDER	N/A
821.871	RECEIVER	SLOW_SENDER9
822.385	SLOW_SENDER1	N/A
823.865	FAST_SENDER	N/A
824.293	SLOW_SENDER9	N/A
824.385	SLOW_SENDER1	N/A
825.049	RECEIVER	SLOW_SENDER9
825.341	SLOW_SENDER10	N/A
825.865	FAST_SENDER	N/A
826.385	SLOW_SENDER1	N/A
827.674	SLOW_SENDER4	N/A
827.865	FAST_SENDER	N/A
828.432	RECEIVER	SLOW_SENDER4
829.157	RECEIVER	FAST_SENDER
830.923	RECEIVER	SLOW_SENDER1
831.597	FAST_SENDER	N/A
832.037	SLOW_SENDER9	N/A
832.341	SLOW_SENDER10	N/A
833.597	FAST_SENDER	N/A
835.597	FAST_SENDER	N/A
835.875	SLOW_SENDER4	N/A
836.371	SLOW_SENDER1	N/A
837.037	SLOW_SENDER9	N/A
837.155	RECEIVER	SLOW_SENDER1
837.341	SLOW_SENDER10	N/A
837.597	FAST_SENDER	N/A
839.597	FAST_SENDER	N/A
841.597	FAST_SENDER	N/A
842.037	SLOW_SENDER9	N/A
842.341	SLOW_SENDER10	N/A
842.875	SLOW_SENDER4	N/A
843.112	RECEIVER	SLOW_SENDER10
843.597	FAST_SENDER	N/A
844.590	SLOW_SENDER1	N/A
845.356	RECEIVER	SLOW_SENDER1
845.597	FAST_SENDER	N/A
846.333	RECEIVER	FAST_SENDER
847.020	SLOW_SENDER7	N/A
847.037	SLOW_SENDER9	N/A
847.770	SLOW_SENDER2	N/A
847.795	RECEIVER	SLOW_SENDER7
848.734	FAST_SENDER	N/A
849.091	RECEIVER	SLOW_SENDER2
849.875	SLOW_SENDER4	N/A
850.197	SLOW_SENDER7	N/A
850.345	RECEIVER	SLOW_SENDER9
850.518	SLOW_SENDER10	N/A
851.248	RECEIVER	SLOW_SENDER10
852.066	RECEIVER	SLOW_SENDER7
852.765	SLOW_SENDER1	N/A
858.001	FAST_SENDER	N/A
858.683	SLOW_SENDER10	N/A
859.838	SLOW_SENDER2	N/A
860.001	FAST_SENDER	N/A
860.230	SLOW_SENDER9	N/A
862.001	FAST_SENDER	N/A
864.001	FAST_SENDER	N/A
864.838	SLOW_SENDER2	N/A
865.026	SLOW_SENDER7	N/A
865.683	SLOW_SENDER10	N/A
866.001	FAST_SENDER	N/A
867.230	SLOW_SENDER9	N/A
868.001	FAST_SENDER	N/A
869.838	SLOW_SENDER2	N/A
870.001	FAST_SENDER	N/A
872.001	FAST_SENDER	N/A
872.026	SLOW_SENDER7	N/A
872.683	SLOW_SENDER10	N/A
874.230	SLOW_SENDER9	N/A
874.838	SLOW_SENDER2	N/A
879.931	FAST_SENDER	N/A
881.931	FAST_SENDER	N/A
883.931	FAST_SENDER	N/A
884.026	SLOW_SENDER7	N/A
885.931	FAST_SENDER	N/A
887.931	FAST_SENDER	N/A
889.026	SLOW_SENDER7	N/A
889.604	SLOW_SENDER2	N/A
889.931	FAST_SENDER	N/A
891.931	FAST_SENDER	N/A
893.931	FAST_SENDER	N/A
894.026	SLOW_SENDER7	N/A
895.320	SLOW_SENDER3	N/A
896.604	SLOW_SENDER2	N/A
898.100	SLOW_SENDER8	N/A
899.026	SLOW_SENDER7	N/A
903.604	SLOW_SENDER2	N/A
903.688	FAST_SENDER	N/A
906.180	SLOW_SENDER3	N/A
908.929	SLOW_SENDER8	N/A
912.463	FAST_SENDER	N/A
913.929	SLOW_SENDER8	N/A
914.463	FAST_SENDER	N/A
915.904	SLOW_SENDER7	N/A
916.463	FAST_SENDER	N/A
918.463	FAST_SENDER	N/A
918.929	SLOW_SENDER8	N/A
919.191	SLOW_SENDER3	N/A
920.463	FAST_SENDER	N/A
922.463	FAST_SENDER	N/A
922.904	SLOW_SENDER7	N/A
923.929	SLOW_SENDER8	N/A
924.463	FAST_SENDER	N/A
926.463	FAST_SENDER	N/A
929.904	SLOW_SENDER7	N/A
934.110	FAST_SENDER	N/A
936.110	FAST_SENDER	N/A
936.491	SLOW_SENDER8	N/A
938.110	FAST_SENDER	N/A
940.110	FAST_SENDER	N/A
942.110	FAST_SENDER	N/A
943.491	SLOW_SENDER8	N/A
944.110	FAST_SENDER	N/A
946.110	FAST_SENDER	N/A
948.110	FAST_SENDER	N/A
950.491	SLOW_SENDER8	N/A
955.505	FAST_SENDER	N/A
957.505	FAST_SENDER	N/A
959.505	FAST_SENDER	N/A
961.505	FAST_SENDER	N/A
963.505	FAST_SENDER	N/A
965.505	FAST_SENDER	N/A
967.505	FAST_SENDER	N/A
969.505	FAST_SENDER	N/A
970.350	SLOW_SENDER6	N/A
977.124	FAST_SENDER	N/A
980.863	SLOW_SENDER6	N/A
984.447	FAST_SENDER	N/A
985.460	SLOW_SENDER5	N/A
986.447	FAST_SENDER	N/A
988.447	FAST_SENDER	N/A
990.447	FAST_SENDER	N/A
992.447	FAST_SENDER	N/A
993.134	SLOW_SENDER6	N/A
994.447	FAST_SENDER	N/A
996.277	SLOW_SENDER5	N/A
996.447	FAST_SENDER	N/A
998.447	FAST_SENDER	N/A
1007.034	FAST_SENDER	N/A
1009.034	FAST_SENDER	N/A
1010.012	SLOW_SENDER5	N/A
1011.034	FAST_SENDER	N/A
1013.034	FAST_SENDER	N/A
1015.034	FAST_SENDER	N/A
1015.860	SLOW_SENDER4	N/A
1016.616	RECEIVER	SLOW_SENDER4
1017.034	FAST_SENDER	N/A
1019.034	FAST_SENDER	N/A
1019.066	SLOW_SENDER4	N/A
1021.034	FAST_SENDER	N/A
1021.451	RECEIVER	SLOW_SENDER4
1022.140	SLOW_SENDER1	N/A
1024.140	SLOW_SENDER1	N/A
1025.774	RECEIVER	FAST_SENDER
1026.140	SLOW_SENDER1	N/A
1028.140	SLOW_SENDER1	N/A
1028.221	FAST_SENDER	N/A
1028.882	SLOW_SENDER4	N/A
1029.606	RECEIVER	SLOW_SENDER4
1030.140	SLOW_SENDER1	N/A
1030.221	FAST_SENDER	N/A
1032.140	SLOW_SENDER1	N/A
1032.221	FAST_SENDER	N/A
1034.140	SLOW_SENDER1	N/A
1034.221	FAST_SENDER	N/A
1036.140	SLOW_SENDER1	N/A
1036.221	FAST_SENDER	N/A
1036.914	RECEIVER	SLOW_SENDER1
1037.047	SLOW_SENDER4	N/A
1037.835	RECEIVER	SLOW_SENDER4
1038.221	FAST_SENDER	N/A
1039.337	SLOW_SENDER1	N/A
1040.112	RECEIVER	SLOW_SENDER1
1040.221	FAST_SENDER	N/A
1041.850	SLOW_SENDER10	N/A
1042.221	FAST_SENDER	N/A
1042.562	SLOW_SENDER1	N/A
1042.566	RECEIVER	SLOW_SENDER10
1042.570	SLOW_SENDER9	N/A
1043.309	RECEIVER	SLOW_SENDER1
1045.240	SLOW_SENDER4	N/A
1045.648	RECEIVER	SLOW_SENDER9
1045.740	SLOW_SENDER1	N/A
1046.511	RECEIVER	SLOW_SENDER1
1046.697	SLOW_SENDER10	N/A
1047.447	RECEIVER	SLOW_SENDER10
1049.458	RECEIVER	FAST_SENDER
1051.337	RECEIVER	SLOW_SENDER4
1051.760	FAST_SENDER	N/A
1051.930	SLOW_SENDER1	N/A
1052.867	SLOW_SENDER10	N/A
1053.760	FAST_SENDER	N/A
1054.037	SLOW_SENDER9	N/A
1055.760	FAST_SENDER	N/A
1056.930	SLOW_SENDER1	N/A
1057.760	FAST_SENDER	N/A
1057.867	SLOW_SENDER10	N/A
1059.037	SLOW_SENDER9	N/A
1059.760	FAST_SENDER	N/A
1061.760	FAST_SENDER	N/A
1061.930	SLOW_SENDER1	N/A
1062.867	SLOW_SENDER10	N/A
1063.760	FAST_SENDER	N/A
1064.037	SLOW_SENDER9	N/A
1064.867	SLOW_SENDER10	N/A
1065.760	FAST_SENDER	N/A
1066.548	RECEIVER	FAST_SENDER
1066.930	SLOW_SENDER1	N/A
1067.364	RECEIVER	SLOW_SENDER10
1068.971	FAST_SENDER	N/A
1069.037	SLOW_SENDER9	N/A
1069.235	RECEIVER	SLOW_SENDER1
1069.750	SLOW_SENDER2	N/A
1070.551	RECEIVER	SLOW_SENDER2
1070.971	FAST_SENDER	N/A
1071.037	SLOW_SENDER9	N/A
1072.967	SLOW_SENDER2	N/A
1072.971	FAST_SENDER	N/A
1073.037	SLOW_SENDER9	N/A
1073.721	RECEIVER	SLOW_SENDER2
1074.683	SLOW_SENDER1	N/A
1074.971	FAST_SENDER	N/A
1075.037	SLOW_SENDER9	N/A
1076.138	SLOW_SENDER2	N/A
1076.916	RECEIVER	SLOW_SENDER2
1076.971	FAST_SENDER	N/A
1077.037	SLOW_SENDER9	N/A
1078.746	SLOW_SENDER10	N/A
1078.971	FAST_SENDER	N/A
1079.037	SLOW_SENDER9	N/A
1079.494	RECEIVER	SLOW_SENDER10
1079.683	SLOW_SENDER1	N/A
1080.971	FAST_SENDER	N/A
1081.037	SLOW_SENDER9	N/A
1081.790	RECEIVER	SLOW_SENDER9
1082.329	SLOW_SENDER2	N/A
1082.971	FAST_SENDER	N/A
1083.590	SLOW_SENDER3	N/A
1083.717	RECEIVER	FAST_SENDER
1084.683	SLOW_SENDER1	N/A
1084.882	RECEIVER	SLOW_SENDER2
1085.990	RECEIVER	SLOW_SENDER3
1086.162	FAST_SENDER	N/A
1086.892	RECEIVER	FAST_SENDER
1086.930	SLOW_SENDER10	N/A
1087.206	SLOW_SENDER9	N/A
1088.430	SLOW_SENDER3	N/A
1089.066	RECEIVER	SLOW_SENDER10
1089.304	FAST_SENDER	N/A
1089.683	SLOW_SENDER1	N/A
1089.712	RECEIVER	SLOW_SENDER3
1092.099	RECEIVER	SLOW_SENDER9
1092.300	SLOW_SENDER2	N/A
1093.850	RECEIVER	FAST_SENDER
1095.884	RECEIVER	SLOW_SENDER1
1096.292	FAST_SENDER	N/A
1096.440	SLOW_SENDER7	N/A
1096.509	SLOW_SENDER10	N/A
1096.883	SLOW_SENDER3	N/A
1097.207	RECEIVER	SLOW_SENDER7
1097.300	SLOW_SENDER2	N/A
1098.292	FAST_SENDER	N/A
1099.504	SLOW_SENDER9	N/A
1099.631	SLOW_SENDER7	N/A
1100.253	RECEIVER	SLOW_SENDER9
1100.292	FAST_SENDER	N/A
1101.883	SLOW_SENDER3	N/A
1102.292	FAST_SENDER	N/A
1102.300	SLOW_SENDER2	N/A
1102.686	RECEIVER	SLOW_SENDER7
1103.307	SLOW_SENDER1	N/A
1103.509	SLOW_SENDER10	N/A
1104.292	FAST_SENDER	N/A
1106.292	FAST_SENDER	N/A
1106.883	SLOW_SENDER3	N/A
1107.300	SLOW_SENDER2	N/A
1107.654	SLOW_SENDER9	N/A
1108.131	SLOW_SENDER7	N/A
1108.292	FAST_SENDER	N/A
1108.424	RECEIVER	SLOW_SENDER9
1110.230	RECEIVER	SLOW_SENDER7
1110.292	FAST_SENDER	N/A
1110.307	SLOW_SENDER1	N/A
1110.509	SLOW_SENDER10	N/A
1111.883	SLOW_SENDER3	N/A
1112.300	SLOW_SENDER2	N/A
1116.620	SLOW_SENDER8	N/A
1116.883	SLOW_SENDER3	N/A
1117.300	SLOW_SENDER2	N/A
1117.307	SLOW_SENDER1	N/A
1117.656	SLOW_SENDER7	N/A
1117.926	FAST_SENDER	N/A
1119.926	FAST_SENDER	N/A
1121.883	SLOW_SENDER3	N/A
1121.926	FAST_SENDER	N/A
1122.300	SLOW_SENDER2	N/A
1123.926	FAST_SENDER	N/A
1124.307	SLOW_SENDER1	N/A
1124.656	SLOW_SENDER7	N/A
1125.926	FAST_SENDER	N/A
1126.883	SLOW_SENDER3	N/A
1127.255	SLOW_SENDER8	N/A
1127.300	SLOW_SENDER2	N/A
1127.926	FAST_SENDER	N/A
1129.656	SLOW_SENDER7	N/A
1129.926	FAST_SENDER	N/A
1131.307	SLOW_SENDER1	N/A
1131.926	FAST_SENDER	N/A
1133.926	FAST_SENDER	N/A
1135.926	FAST_SENDER	N/A
1137.926	FAST_SENDER	N/A
1138.307	SLOW_SENDER1	N/A
1139.926	FAST_SENDER	N/A
1141.459	SLOW_SENDER2	N/A
1141.926	FAST_SENDER	N/A
1142.106	SLOW_SENDER3	N/A
1142.919	SLOW_SENDER7	N/A
1143.926	FAST_SENDER	N/A
1145.307	SLOW_SENDER1	N/A
1145.926	FAST_SENDER	N/A
1148.459	SLOW_SENDER2	N/A
1149.106	SLOW_SENDER3	N/A
1149.919	SLOW_SENDER7	N/A
1153.657	FAST_SENDER	N/A
1155.459	SLOW_SENDER2	N/A
1156.106	SLOW_SENDER3	N/A
1156.919	SLOW_SENDER7	N/A
1158.550	SLOW_SENDER6	N/A
1161.135	FAST_SENDER	N/A
1163.135	FAST_SENDER	N/A
1165.135	FAST_SENDER	N/A
1167.135	FAST_SENDER	N/A
1168.833	SLOW_SENDER6	N/A
1169.135	FAST_SENDER	N/A
1171.135	FAST_SENDER	N/A
1173.135	FAST_SENDER	N/A
1173.833	SLOW_SENDER6	N/A
1174.540	SLOW_SENDER5	N/A
1175.135	FAST_SENDER	N/A
1178.833	SLOW_SENDER6	N/A
1183.019	FAST_SENDER	N/A
1183.833	SLOW_SENDER6	N/A
1186.159	SLOW_SENDER5	N/A
1191.514	FAST_SENDER	N/A
1193.514	FAST_SENDER	N/A
1195.514	FAST_SENDER	N/A
1197.514	FAST_SENDER	N/A
1197.993	SLOW_SENDER6	N/A
1199.514	FAST_SENDER	N/A
1201.514	FAST_SENDER	N/A
1203.514	FAST_SENDER	N/A
1204.993	SLOW_SENDER6	N/A
1205.514	FAST_SENDER	N/A
1211.993	SLOW_SENDER6	N/A
1212.882	FAST_SENDER	N/A
1214.440	SLOW_SENDER4	N/A
1220.971	FAST_SENDER	N/A
1222.971	FAST_SENDER	N/A
1224.971	FAST_SENDER	N/A
1225.692	SLOW_SENDER4	N/A
1226.971	FAST_SENDER	N/A
1228.971	FAST_SENDER	N/A
1230.971	FAST_SENDER	N/A
1232.971	FAST_SENDER	N/A
1234.971	FAST_SENDER	N/A
1236.971	FAST_SENDER	N/A
1238.583	SLOW_SENDER4	N/A
1238.971	FAST_SENDER	N/A
1240.971	FAST_SENDER	N/A
1242.971	FAST_SENDER	N/A
1250.774	FAST_SENDER	N/A
1258.589	FAST_SENDER	N/A
1265.991	FAST_SENDER	N/A
1273.664	FAST_SENDER	N/A
1274.408	RECEIVER	FAST_SENDER
1276.580	SLOW_SENDER10	N/A
1276.851	FAST_SENDER	N/A
1276.920	SLOW_SENDER9	N/A
1277.321	RECEIVER	SLOW_SENDER10
1278.248	RECEIVER	SLOW_SENDER9
1279.288	RECEIVER	FAST_SENDER
1279.739	SLOW_SENDER10	N/A
1280.538	RECEIVER	SLOW_SENDER10
1280.696	SLOW_SENDER9	N/A
1281.430	RECEIVER	SLOW_SENDER9
1281.705	FAST_SENDER	N/A
1282.505	RECEIVER	FAST_SENDER
1282.969	SLOW_SENDER10	N/A
1283.853	SLOW_SENDER9	N/A
1284.603	RECEIVER	SLOW_SENDER9
1284.916	FAST_SENDER	N/A
1285.685	RECEIVER	FAST_SENDER
1287.576	RECEIVER	SLOW_SENDER10
1288.109	FAST_SENDER	N/A
1290.028	SLOW_SENDER9	N/A
1290.109	FAST_SENDER	N/A
1292.109	FAST_SENDER	N/A
1294.109	FAST_SENDER	N/A
1295.025	SLOW_SENDER10	N/A
1295.028	SLOW_SENDER9	N/A
1295.742	RECEIVER	SLOW_SENDER10
1296.109	FAST_SENDER	N/A
1298.109	FAST_SENDER	N/A
1298.890	SLOW_SENDER8	N/A
1299.679	RECEIVER	SLOW_SENDER8
1300.028	SLOW_SENDER9	N/A
1300.109	FAST_SENDER	N/A
1302.028	SLOW_SENDER9	N/A
1302.104	SLOW_SENDER8	N/A
1302.109	FAST_SENDER	N/A
1302.790	RECEIVER	SLOW_SENDER9
1303.155	SLOW_SENDER10	N/A
1303.947	RECEIVER	SLOW_SENDER10
1305.159	RECEIVER	SLOW_SENDER8
1306.073	RECEIVER	FAST_SENDER
1308.219	SLOW_SENDER9	N/A
1308.491	FAST_SENDER	N/A
1308.974	RECEIVER	SLOW_SENDER9
1310.591	SLOW_SENDER8	N/A
1311.352	SLOW_SENDER10	N/A
1312.095	RECEIVER	SLOW_SENDER10
1313.277	RECEIVER	SLOW_SENDER8
1314.413	SLOW_SENDER9	N/A
1314.760	SLOW_SENDER1	N/A
1315.158	RECEIVER	SLOW_SENDER9
1316.943	RECEIVER	SLOW_SENDER1
1317.820	FAST_SENDER	N/A
1319.360	SLOW_SENDER1	N/A
1319.499	SLOW_SENDER10	N/A
1319.820	FAST_SENDER	N/A
1320.706	SLOW_SENDER8	N/A
1321.360	SLOW_SENDER1	N/A
1321.820	FAST_SENDER	N/A
1322.970	SLOW_SENDER7	N/A
1323.020	SLOW_SENDER2	N/A
1323.360	SLOW_SENDER1	N/A
1323.729	RECEIVER	SLOW_SENDER7
1323.820	FAST_SENDER	N/A
1325.360	SLOW_SENDER1	N/A
1325.820	FAST_SENDER	N/A
1326.015	RECEIVER	SLOW_SENDER2
1326.060	SLOW_SENDER3	N/A
1326.130	SLOW_SENDER7	N/A
1326.499	SLOW_SENDER10	N/A
1326.620	SLOW_SENDER9	N/A
1327.360	SLOW_SENDER1	N/A
1327.410	RECEIVER	SLOW_SENDER9
1327.706	SLOW_SENDER8	N/A
1327.820	FAST_SENDER	N/A
1328.453	SLOW_SENDER2	N/A
1329.063	RECEIVER	SLOW_SENDER3
1329.360	SLOW_SENDER1	N/A
1329.820	FAST_SENDER	N/A
1331.360	SLOW_SENDER1	N/A
1331.820	FAST_SENDER	N/A
1332.706	SLOW_SENDER8	N/A
1332.736	RECEIVER	SLOW_SENDER7
1333.360	SLOW_SENDER1	N/A
1333.499	SLOW_SENDER10	N/A
1333.820	FAST_SENDER	N/A
1334.481	RECEIVER	SLOW_SENDER2
1334.843	SLOW_SENDER9	N/A
1335.360	SLOW_SENDER1	N/A
1335.820	FAST_SENDER	N/A
1336.135	SLOW_SENDER3	N/A
1337.360	SLOW_SENDER1	N/A
1337.706	SLOW_SENDER8	N/A
1337.820	FAST_SENDER	N/A
1339.360	SLOW_SENDER1	N/A
1339.820	FAST_SENDER	N/A
1340.168	SLOW_SENDER7	N/A
1340.499	SLOW_SENDER10	N/A
1341.135	SLOW_SENDER3	N/A
1341.360	SLOW_SENDER1	N/A
1341.820	FAST_SENDER	N/A
1341.843	SLOW_SENDER9	N/A
1341.914	SLOW_SENDER2	N/A
1342.706	SLOW_SENDER8	N/A
1343.360	SLOW_SENDER1	N/A
1343.820	FAST_SENDER	N/A
1345.360	SLOW_SENDER1	N/A
1345.820	FAST_SENDER	N/A
1346.135	SLOW_SENDER3	N/A
1346.605	RECEIVER	FAST_SENDER
1347.168	SLOW_SENDER7	N/A
1347.360	SLOW_SENDER1	N/A
1347.499	SLOW_SENDER10	N/A
1347.706	SLOW_SENDER8	N/A
1348.120	RECEIVER	SLOW_SENDER1
1348.795	RECEIVER	SLOW_SENDER10
1348.843	SLOW_SENDER9	N/A
1348.914	SLOW_SENDER2	N/A
1349.027	FAST_SENDER	N/A
1349.606	RECEIVER	SLOW_SENDER9
1350.328	RECEIVER	FAST_SENDER
1351.135	SLOW_SENDER3	N/A
1352.748	FAST_SENDER	N/A
1353.727	RECEIVER	SLOW_SENDER8
1354.168	SLOW_SENDER7	N/A
1354.748	FAST_SENDER	N/A
1355.914	SLOW_SENDER2	N/A
1356.135	SLOW_SENDER3	N/A
1356.195	SLOW_SENDER10	N/A
1356.740	SLOW_SENDER5	N/A
1356.748	FAST_SENDER	N/A
1357.055	SLOW_SENDER9	N/A
1357.422	SLOW_SENDER1	N/A
1357.494	RECEIVER	SLOW_SENDER5
1358.135	SLOW_SENDER3	N/A
1358.748	FAST_SENDER	N/A
1359.937	SLOW_SENDER5	N/A
1360.135	SLOW_SENDER3	N/A
1360.649	RECEIVER	SLOW_SENDER5
1360.748	FAST_SENDER	N/A
1360.825	SLOW_SENDER8	N/A
1361.168	SLOW_SENDER7	N/A
1362.135	SLOW_SENDER3	N/A
1362.422	SLOW_SENDER1	N/A
1362.748	FAST_SENDER	N/A
1362.904	RECEIVER	SLOW_SENDER3
1362.914	SLOW_SENDER2	N/A
1363.195	SLOW_SENDER10	N/A
1364.055	SLOW_SENDER9	N/A
1364.748	FAST_SENDER	N/A
1366.168	SLOW_SENDER7	N/A
1366.748	FAST_SENDER	N/A
1366.907	RECEIVER	SLOW_SENDER7
1367.422	SLOW_SENDER1	N/A
1367.825	SLOW_SENDER8	N/A
1368.317	SLOW_SENDER3	N/A
1369.060	RECEIVER	FAST_SENDER
1369.287	SLOW_SENDER5	N/A
1369.914	SLOW_SENDER2	N/A
1370.063	RECEIVER	SLOW_SENDER5
1370.195	SLOW_SENDER10	N/A
1370.951	RECEIVER	SLOW_SENDER10
1371.055	SLOW_SENDER9	N/A
1371.499	FAST_SENDER	N/A
1371.801	RECEIVER	SLOW_SENDER9
1372.422	SLOW_SENDER1	N/A
1372.792	RECEIVER	SLOW_SENDER2
1373.317	SLOW_SENDER3	N/A
1374.355	SLOW_SENDER7	N/A
1374.825	SLOW_SENDER8	N/A
1378.030	SLOW_SENDER6	N/A
1378.317	SLOW_SENDER3	N/A
1379.339	FAST_SENDER	N/A
1380.317	SLOW_SENDER3	N/A
1380.935	SLOW_SENDER10	N/A
1381.339	FAST_SENDER	N/A
1381.355	SLOW_SENDER7	N/A
1381.825	SLOW_SENDER8	N/A
1382.317	SLOW_SENDER3	N/A
1383.339	FAST_SENDER	N/A
1383.366	SLOW_SENDER5	N/A
1384.317	SLOW_SENDER3	N/A
1385.021	SLOW_SENDER1	N/A
1385.339	FAST_SENDER	N/A
1386.355	SLOW_SENDER7	N/A
1387.339	FAST_SENDER	N/A
1387.935	SLOW_SENDER10	N/A
1388.825	SLOW_SENDER8	N/A
1388.899	SLOW_SENDER6	N/A
1389.339	FAST_SENDER	N/A
1390.366	SLOW_SENDER5	N/A
1391.339	FAST_SENDER	N/A
1392.021	SLOW_SENDER1	N/A
1393.339	FAST_SENDER	N/A
1393.899	SLOW_SENDER6	N/A
1394.935	SLOW_SENDER10	N/A
1395.339	FAST_SENDER	N/A
1395.825	SLOW_SENDER8	N/A
1397.339	FAST_SENDER	N/A
1397.366	SLOW_SENDER5	N/A
1397.595	SLOW_SENDER3	N/A
1398.899	SLOW_SENDER6	N/A
1399.021	SLOW_SENDER1	N/A
1399.339	FAST_SENDER	N/A
1399.658	SLOW_SENDER7	N/A
1401.339	FAST_SENDER	N/A
1401.935	SLOW_SENDER10	N/A
1402.825	SLOW_SENDER8	N/A
1403.020	SLOW_SENDER4	N/A
1403.339	FAST_SENDER	N/A
1403.899	SLOW_SENDER6	N/A
1404.366	SLOW_SENDER5	N/A
1404.595	SLOW_SENDER3	N/A
1406.021	SLOW_SENDER1	N/A
1406.658	SLOW_SENDER7	N/A
1408.935	SLOW_SENDER10	N/A
1411.595	SLOW_SENDER3	N/A
1413.021	SLOW_SENDER1	N/A
1413.658	SLOW_SENDER7	N/A
1414.437	FAST_SENDER	N/A
1415.935	SLOW_SENDER10	N/A
1416.437	FAST_SENDER	N/A
1416.578	SLOW_SENDER4	N/A
1418.437	FAST_SENDER	N/A
1418.595	SLOW_SENDER3	N/A
1418.681	SLOW_SENDER6	N/A
1420.021	SLOW_SENDER1	N/A
1420.437	FAST_SENDER	N/A
1420.658	SLOW_SENDER7	N/A
1422.437	FAST_SENDER	N/A
1422.935	SLOW_SENDER10	N/A
1423.578	SLOW_SENDER4	N/A
1424.437	FAST_SENDER	N/A
1425.595	SLOW_SENDER3	N/A
1425.681	SLOW_SENDER6	N/A
1426.437	FAST_SENDER	N/A
1427.021	SLOW_SENDER1	N/A
1427.658	SLOW_SENDER7	N/A
1428.437	FAST_SENDER	N/A
1428.578	SLOW_SENDER4	N/A
1430.437	FAST_SENDER	N/A
1432.437	FAST_SENDER	N/A
1432.595	SLOW_SENDER3	N/A
1432.681	SLOW_SENDER6	N/A
1433.578	SLOW_SENDER4	N/A
1434.021	SLOW_SENDER1	N/A
1434.437	FAST_SENDER	N/A
1434.658	SLOW_SENDER7	N/A
1436.437	FAST_SENDER	N/A
1437.595	SLOW_SENDER3	N/A
1438.437	FAST_SENDER	N/A
1438.578	SLOW_SENDER4	N/A
1439.681	SLOW_SENDER6	N/A
1440.437	FAST_SENDER	N/A
1441.021	SLOW_SENDER1	N/A
1441.658	SLOW_SENDER7	N/A
1443.578	SLOW_SENDER4	N/A
1448.021	SLOW_SENDER1	N/A
1448.461	FAST_SENDER	N/A
1448.578	SLOW_SENDER4	N/A
1448.658	SLOW_SENDER7	N/A
1450.444	SLOW_SENDER3	N/A
1450.461	FAST_SENDER	N/A
1452.461	FAST_SENDER	N/A
1453.021	SLOW_SENDER1	N/A
1453.578	SLOW_SENDER4	N/A
1454.461	FAST_SENDER	N/A
1455.658	SLOW_SENDER7	N/A
1456.461	FAST_SENDER	N/A
1457.444	SLOW_SENDER3	N/A
1458.021	SLOW_SENDER1	N/A
1458.461	FAST_SENDER	N/A
1458.578	SLOW_SENDER4	N/A
1460.461	FAST_SENDER	N/A
1462.461	FAST_SENDER	N/A
1462.658	SLOW_SENDER7	N/A
1464.444	SLOW_SENDER3	N/A
1464.461	FAST_SENDER	N/A
1466.461	FAST_SENDER	N/A
1468.461	FAST_SENDER	N/A
1469.658	SLOW_SENDER7	N/A
1470.461	FAST_SENDER	N/A
1471.306	SLOW_SENDER1	N/A
1471.444	SLOW_SENDER3	N/A
1471.474	SLOW_SENDER4	N/A
1472.461	FAST_SENDER	N/A
1474.461	FAST_SENDER	N/A
1474.658	SLOW_SENDER7	N/A
1476.461	FAST_SENDER	N/A
1478.306	SLOW_SENDER1	N/A
1478.444	SLOW_SENDER3	N/A
1478.474	SLOW_SENDER4	N/A
1485.149	FAST_SENDER	N/A
1485.306	SLOW_SENDER1	N/A
1485.474	SLOW_SENDER4	N/A
1487.055	SLOW_SENDER7	N/A
1487.149	FAST_SENDER	N/A
1489.149	FAST_SENDER	N/A
1491.149	FAST_SENDER	N/A
1493.149	FAST_SENDER	N/A
1495.149	FAST_SENDER	N/A
1497.149	FAST_SENDER	N/A
1499.149	FAST_SENDER	N/A
1501.149	FAST_SENDER	N/A
1503.149	FAST_SENDER	N/A
1510.549	FAST_SENDER	N/A
1518.475	FAST_SENDER	N/A
1526.515	FAST_SENDER	N/A
1534.313	FAST_SENDER	N/A
1539.248	FAST_SENDER	N/A
1540.018	RECEIVER	FAST_SENDER
1540.480	SLOW_SENDER9	N/A
1541.254	RECEIVER	SLOW_SENDER9
1542.430	SLOW_SENDER2	N/A
1542.442	FAST_SENDER	N/A
1543.151	RECEIVER	SLOW_SENDER2
1543.655	SLOW_SENDER9	N/A
1544.414	RECEIVER	SLOW_SENDER9
1545.761	RECEIVER	FAST_SENDER
1546.855	SLOW_SENDER9	N/A
1547.537	SLOW_SENDER2	N/A
1547.626	RECEIVER	SLOW_SENDER9
1548.182	FAST_SENDER	N/A
1548.277	RECEIVER	SLOW_SENDER2
1548.996	RECEIVER	FAST_SENDER
1551.411	FAST_SENDER	N/A
1552.179	RECEIVER	FAST_SENDER
1553.063	SLOW_SENDER9	N/A
1553.689	SLOW_SENDER2	N/A
1553.827	RECEIVER	SLOW_SENDER9
1554.620	FAST_SENDER	N/A
1555.382	RECEIVER	FAST_SENDER
1557.677	RECEIVER	SLOW_SENDER2
1557.802	FAST_SENDER	N/A
1559.241	SLOW_SENDER9	N/A
1559.802	FAST_SENDER	N/A
1561.802	FAST_SENDER	N/A
1563.802	FAST_SENDER	N/A
1564.241	SLOW_SENDER9	N/A
1565.107	SLOW_SENDER2	N/A
1565.802	FAST_SENDER	N/A
1565.890	RECEIVER	SLOW_SENDER2
1567.802	FAST_SENDER	N/A
1569.241	SLOW_SENDER9	N/A
1569.802	FAST_SENDER	N/A
1570.980	SLOW_SENDER5	N/A
1571.739	RECEIVER	SLOW_SENDER5
1571.802	FAST_SENDER	N/A
1572.579	RECEIVER	FAST_SENDER
1572.920	SLOW_SENDER8	N/A
1573.295	SLOW_SENDER2	N/A
1573.671	RECEIVER	SLOW_SENDER8
1574.161	SLOW_SENDER5	N/A
1574.241	SLOW_SENDER9	N/A
1574.884	RECEIVER	SLOW_SENDER5
1574.987	FAST_SENDER	N/A
1577.625	RECEIVER	FAST_SENDER
1578.756	RECEIVER	SLOW_SENDER9
1580.033	FAST_SENDER	N/A
1582.033	FAST_SENDER	N/A
1582.057	SLOW_SENDER5	N/A
1582.832	RECEIVER	SLOW_SENDER5
1584.033	FAST_SENDER	N/A
1585.377	SLOW_SENDER8	N/A
1586.033	FAST_SENDER	N/A
1586.163	RECEIVER	SLOW_SENDER8
1586.170	SLOW_SENDER9	N/A
1588.033	FAST_SENDER	N/A
1588.260	SLOW_SENDER5	N/A
1588.529	RECEIVER	SLOW_SENDER9
1590.033	FAST_SENDER	N/A
1591.370	SLOW_SENDER10	N/A
1592.033	FAST_SENDER	N/A
1592.317	RECEIVER	SLOW_SENDER5
1593.370	SLOW_SENDER10	N/A
1593.569	SLOW_SENDER8	N/A
1594.033	FAST_SENDER	N/A
1595.370	SLOW_SENDER10	N/A
1596.033	FAST_SENDER	N/A
1597.370	SLOW_SENDER10	N/A
1598.033	FAST_SENDER	N/A
1598.175	SLOW_SENDER9	N/A
1598.569	SLOW_SENDER8	N/A
1599.370	SLOW_SENDER10	N/A
1599.717	SLOW_SENDER5	N/A
1600.033	FAST_SENDER	N/A
1601.370	SLOW_SENDER10	N/A
1602.033	FAST_SENDER	N/A
1603.370	SLOW_SENDER10	N/A
1603.569	SLOW_SENDER8	N/A
1604.033	FAST_SENDER	N/A
1604.306	RECEIVER	SLOW_SENDER8
1605.175	SLOW_SENDER9	N/A
1605.370	SLOW_SENDER10	N/A
1606.033	FAST_SENDER	N/A
1606.139	RECEIVER	SLOW_SENDER10
1606.717	SLOW_SENDER5	N/A
1608.170	SLOW_SENDER6	N/A
1608.576	SLOW_SENDER10	N/A
1608.598	RECEIVER	FAST_SENDER
1609.369	RECEIVER	SLOW_SENDER10
1611.728	SLOW_SENDER8	N/A
1611.784	SLOW_SENDER10	N/A
1612.175	SLOW_SENDER9	N/A
1612.274	RECEIVER	SLOW_SENDER6
1612.974	RECEIVER	SLOW_SENDER9
1613.717	SLOW_SENDER5	N/A
1614.262	RECEIVER	SLOW_SENDER8
1615.140	RECEIVER	SLOW_SENDER10
1616.121	RECEIVER	SLOW_SENDER5
1616.876	FAST_SENDER	N/A
1618.876	FAST_SENDER	N/A
1620.056	SLOW_SENDER6	N/A
1620.415	SLOW_SENDER9	N/A
1620.567	SLOW_SENDER10	N/A
1620.876	FAST_SENDER	N/A
1622.876	FAST_SENDER	N/A
1623.527	SLOW_SENDER5	N/A
1624.876	FAST_SENDER	N/A
1625.056	SLOW_SENDER6	N/A
1625.124	SLOW_SENDER8	N/A
1625.567	SLOW_SENDER10	N/A
1625.875	RECEIVER	SLOW_SENDER8
1626.876	FAST_SENDER	N/A
1627.415	SLOW_SENDER9	N/A
1628.876	FAST_SENDER	N/A
1630.056	SLOW_SENDER6	N/A
1630.527	SLOW_SENDER5	N/A
1630.567	SLOW_SENDER10	N/A
1630.876	FAST_SENDER	N/A
1631.606	RECEIVER	FAST_SENDER
1634.006	FAST_SENDER	N/A
1634.415	SLOW_SENDER9	N/A
1634.750	RECEIVER	FAST_SENDER
1635.056	SLOW_SENDER6	N/A
1635.567	SLOW_SENDER10	N/A
1635.799	RECEIVER	SLOW_SENDER6
1637.527	SLOW_SENDER5	N/A
1638.300	RECEIVER	SLOW_SENDER5
1638.960	RECEIVER	SLOW_SENDER10
1639.109	FAST_SENDER	N/A
1639.869	RECEIVER	FAST_SENDER
1641.249	SLOW_SENDER6	N/A
1641.984	RECEIVER	SLOW_SENDER6
1642.276	FAST_SENDER	N/A
1643.038	RECEIVER	FAST_SENDER
1645.200	SLOW_SENDER3	N/A
1645.471	FAST_SENDER	N/A
1645.710	SLOW_SENDER5	N/A
1645.933	RECEIVER	SLOW_SENDER3
1646.402	SLOW_SENDER10	N/A
1647.201	RECEIVER	SLOW_SENDER10
1647.412	SLOW_SENDER6	N/A
1648.051	RECEIVER	SLOW_SENDER5
1648.343	SLOW_SENDER3	N/A
1648.716	RECEIVER	SLOW_SENDER6
1649.651	RECEIVER	FAST_SENDER
1651.440	SLOW_SENDER1	N/A
1651.550	SLOW_SENDER7	N/A
1652.470	SLOW_SENDER4	N/A
1653.204	FAST_SENDER	N/A
1653.440	SLOW_SENDER1	N/A
1653.550	SLOW_SENDER7	N/A
1654.470	SLOW_SENDER4	N/A
1654.609	SLOW_SENDER10	N/A
1655.204	FAST_SENDER	N/A
1655.440	SLOW_SENDER1	N/A
1655.550	SLOW_SENDER7	N/A
1656.470	SLOW_SENDER4	N/A
1657.204	FAST_SENDER	N/A
1657.440	SLOW_SENDER1	N/A
1657.550	SLOW_SENDER7	N/A
1658.470	SLOW_SENDER4	N/A
1659.204	FAST_SENDER	N/A
1659.440	SLOW_SENDER1	N/A
1659.550	SLOW_SENDER7	N/A
1660.470	SLOW_SENDER4	N/A
1661.079	SLOW_SENDER3	N/A
1661.204	FAST_SENDER	N/A
1661.440	SLOW_SENDER1	N/A
1661.550	SLOW_SENDER7	N/A
1661.609	SLOW_SENDER10	N/A
1661.770	SLOW_SENDER6	N/A
1662.470	SLOW_SENDER4	N/A
1663.204	FAST_SENDER	N/A
1663.440	SLOW_SENDER1	N/A
1663.550	SLOW_SENDER7	N/A
1664.470	SLOW_SENDER4	N/A
1665.204	FAST_SENDER	N/A
1665.440	SLOW_SENDER1	N/A
1665.550	SLOW_SENDER7	N/A
1666.470	SLOW_SENDER4	N/A
1667.204	FAST_SENDER	N/A
1668.079	SLOW_SENDER3	N/A
1668.609	SLOW_SENDER10	N/A
1668.770	SLOW_SENDER6	N/A
1675.079	SLOW_SENDER3	N/A
1675.770	SLOW_SENDER6	N/A
1676.003	FAST_SENDER	N/A
1676.439	SLOW_SENDER1	N/A
1678.003	FAST_SENDER	N/A
1678.597	SLOW_SENDER7	N/A
1679.141	SLOW_SENDER4	N/A
1680.003	FAST_SENDER	N/A
1680.079	SLOW_SENDER3	N/A
1681.439	SLOW_SENDER1	N/A
1682.003	FAST_SENDER	N/A
1682.770	SLOW_SENDER6	N/A
1683.597	SLOW_SENDER7	N/A
1684.003	FAST_SENDER	N/A
1684.141	SLOW_SENDER4	N/A
1685.079	SLOW_SENDER3	N/A
1686.003	FAST_SENDER	N/A
1686.439	SLOW_SENDER1	N/A
1688.597	SLOW_SENDER7	N/A
1689.141	SLOW_SENDER4	N/A
1689.770	SLOW_SENDER6	N/A
1689.820	FAST_SENDER	N/A
1691.439	SLOW_SENDER1	N/A
1691.820	FAST_SENDER	N/A
1693.597	SLOW_SENDER7	N/A
1693.820	FAST_SENDER	N/A
1694.141	SLOW_SENDER4	N/A
1695.820	FAST_SENDER	N/A
1696.439	SLOW_SENDER1	N/A
1696.770	SLOW_SENDER6	N/A
1697.820	FAST_SENDER	N/A
1698.137	SLOW_SENDER3	N/A
1698.597	SLOW_SENDER7	N/A
1699.141	SLOW_SENDER4	N/A
1699.820	FAST_SENDER	N/A
1701.439	SLOW_SENDER1	N/A
1701.820	FAST_SENDER	N/A
1703.597	SLOW_SENDER7	N/A
1703.770	SLOW_SENDER6	N/A
1703.820	FAST_SENDER	N/A
1704.141	SLOW_SENDER4	N/A
1706.439	SLOW_SENDER1	N/A
1712.939	FAST_SENDER	N/A
1714.939	FAST_SENDER	N/A
1716.939	FAST_SENDER	N/A
1718.297	SLOW_SENDER4	N/A
1718.430	SLOW_SENDER7	N/A
1718.939	FAST_SENDER	N/A
1720.335	SLOW_SENDER1	N/A
1720.939	FAST_SENDER	N/A
1722.939	FAST_SENDER	N/A
1724.939	FAST_SENDER	N/A
1725.297	SLOW_SENDER4	N/A
1725.430	SLOW_SENDER7	N/A
1726.939	FAST_SENDER	N/A
1727.335	SLOW_SENDER1	N/A
1732.297	SLOW_SENDER4	N/A
1732.430	SLOW_SENDER7	N/A
1734.335	SLOW_SENDER1	N/A
1734.818	FAST_SENDER	N/A
1740.340	SLOW_SENDER2	N/A
1742.241	FAST_SENDER	N/A
1744.241	FAST_SENDER	N/A
1746.241	FAST_SENDER	N/A
1748.241	FAST_SENDER	N/A
1750.241	FAST_SENDER	N/A
1750.620	SLOW_SENDER2	N/A
1752.241	FAST_SENDER	N/A
1755.017	FAST_SENDER	N/A
1757.017	FAST_SENDER	N/A
1759.017	FAST_SENDER	N/A
1761.017	FAST_SENDER	N/A
1763.017	FAST_SENDER	N/A
1763.142	SLOW_SENDER2	N/A
1765.017	FAST_SENDER	N/A
1767.017	FAST_SENDER	N/A
1769.017	FAST_SENDER	N/A
1776.336	FAST_SENDER	N/A
1784.470	FAST_SENDER	N/A
1789.500	SLOW_SENDER8	N/A
1792.183	FAST_SENDER	N/A
1799.749	FAST_SENDER	N/A
1800.343	SLOW_SENDER8	N/A
1800.870	SLOW_SENDER9	N/A
1809.151	FAST_SENDER	N/A
1811.151	FAST_SENDER	N/A
1811.366	SLOW_SENDER9	N/A
1811.460	SLOW_SENDER5	N/A
1813.151	FAST_SENDER	N/A
1813.541	SLOW_SENDER8	N/A
1813.958	RECEIVER	SLOW_SENDER5
1815.151	FAST_SENDER	N/A
1816.366	SLOW_SENDER9	N/A
1817.151	FAST_SENDER	N/A
1819.151	FAST_SENDER	N/A
1820.899	SLOW_SENDER5	N/A
1821.151	FAST_SENDER	N/A
1821.366	SLOW_SENDER9	N/A
1821.674	RECEIVER	SLOW_SENDER5
1823.151	FAST_SENDER	N/A
1825.255	RECEIVER	FAST_SENDER
1826.366	SLOW_SENDER9	N/A
1827.096	SLOW_SENDER5	N/A
1827.124	RECEIVER	SLOW_SENDER9
1827.673	FAST_SENDER	N/A
1827.895	RECEIVER	SLOW_SENDER5
1829.899	RECEIVER	FAST_SENDER
1832.336	FAST_SENDER	N/A
1832.537	SLOW_SENDER9	N/A
1833.107	RECEIVER	FAST_SENDER
1833.341	SLOW_SENDER5	N/A
1834.104	RECEIVER	SLOW_SENDER5
1835.123	RECEIVER	SLOW_SENDER9
1835.534	FAST_SENDER	N/A
1836.302	RECEIVER	FAST_SENDER
1838.714	FAST_SENDER	N/A
1839.230	SLOW_SENDER10	N/A
1839.431	RECEIVER	FAST_SENDER
1841.522	SLOW_SENDER5	N/A
1841.620	RECEIVER	SLOW_SENDER10
1841.875	FAST_SENDER	N/A
1842.318	RECEIVER	SLOW_SENDER5
1842.570	SLOW_SENDER9	N/A
1844.058	SLOW_SENDER10	N/A
1844.788	RECEIVER	SLOW_SENDER10
1846.213	RECEIVER	FAST_SENDER
1846.913	RECEIVER	SLOW_SENDER9
1850.676	FAST_SENDER	N/A
1851.499	SLOW_SENDER5	N/A
1852.676	FAST_SENDER	N/A
1854.346	SLOW_SENDER9	N/A
1854.676	FAST_SENDER	N/A
1856.676	FAST_SENDER	N/A
1857.917	SLOW_SENDER10	N/A
1858.499	SLOW_SENDER5	N/A
1858.676	FAST_SENDER	N/A
1860.676	FAST_SENDER	N/A
1861.346	SLOW_SENDER9	N/A
1862.560	SLOW_SENDER3	N/A
1862.676	FAST_SENDER	N/A
1863.320	RECEIVER	SLOW_SENDER3
1864.676	FAST_SENDER	N/A
1864.917	SLOW_SENDER10	N/A
1865.410	RECEIVER	FAST_SENDER
1865.499	SLOW_SENDER5	N/A
1865.749	SLOW_SENDER3	N/A
1866.268	RECEIVER	SLOW_SENDER5
1867.838	FAST_SENDER	N/A
1868.012	RECEIVER	SLOW_SENDER3
1868.346	SLOW_SENDER9	N/A
1869.134	RECEIVER	SLOW_SENDER9
1870.313	RECEIVER	FAST_SENDER
1871.917	SLOW_SENDER10	N/A
1872.761	FAST_SENDER	N/A
1873.456	SLOW_SENDER3	N/A
1873.559	RECEIVER	FAST_SENDER
1873.580	SLOW_SENDER6	N/A
1873.716	SLOW_SENDER5	N/A
1874.953	RECEIVER	SLOW_SENDER10
1875.807	RECEIVER	SLOW_SENDER3
1875.970	FAST_SENDER	N/A
1876.570	SLOW_SENDER9	N/A
1876.705	RECEIVER	SLOW_SENDER5
1877.875	RECEIVER	SLOW_SENDER9
1878.804	RECEIVER	FAST_SENDER
1880.499	RECEIVER	SLOW_SENDER6
1881.212	FAST_SENDER	N/A
1882.004	RECEIVER	FAST_SENDER
1882.382	SLOW_SENDER10	N/A
1883.188	RECEIVER	SLOW_SENDER10
1883.257	SLOW_SENDER3	N/A
1884.025	RECEIVER	SLOW_SENDER3
1884.413	FAST_SENDER	N/A
1885.166	RECEIVER	FAST_SENDER
1885.911	SLOW_SENDER6	N/A
1886.712	RECEIVER	SLOW_SENDER6
1887.589	FAST_SENDER	N/A
1888.312	RECEIVER	FAST_SENDER
1890.612	SLOW_SENDER10	N/A
1890.752	FAST_SENDER	N/A
1891.333	RECEIVER	SLOW_SENDER10
1891.472	SLOW_SENDER3	N/A
1892.269	RECEIVER	SLOW_SENDER3
1894.116	SLOW_SENDER6	N/A
1895.405	RECEIVER	SLOW_SENDER6
1896.422	RECEIVER	FAST_SENDER
1898.768	SLOW_SENDER10	N/A
1899.523	FAST_SENDER	N/A
1901.180	SLOW_SENDER4	N/A
1901.230	SLOW_SENDER7	N/A
1901.523	FAST_SENDER	N/A
1901.950	SLOW_SENDER1	N/A
1903.523	FAST_SENDER	N/A
1905.523	FAST_SENDER	N/A
1905.768	SLOW_SENDER10	N/A
1907.523	FAST_SENDER	N/A
1907.774	SLOW_SENDER6	N/A
1909.523	FAST_SENDER	N/A
1911.523	FAST_SENDER	N/A
1912.708	SLOW_SENDER1	N/A
1912.768	SLOW_SENDER10	N/A
1912.851	SLOW_SENDER4	N/A
1913.523	FAST_SENDER	N/A
1914.774	SLOW_SENDER6	N/A
1916.664	SLOW_SENDER7	N/A
1917.708	SLOW_SENDER1	N/A
1921.774	SLOW_SENDER6	N/A
1922.117	FAST_SENDER	N/A
1922.708	SLOW_SENDER1	N/A
1924.117	FAST_SENDER	N/A
1926.117	FAST_SENDER	N/A
1927.660	SLOW_SENDER2	N/A
1927.708	SLOW_SENDER1	N/A
1928.117	FAST_SENDER	N/A
1930.117	FAST_SENDER	N/A
1930.120	SLOW_SENDER7	N/A
1933.764	FAST_SENDER	N/A
1935.764	FAST_SENDER	N/A
1937.764	FAST_SENDER	N/A
1939.764	FAST_SENDER	N/A
1941.501	SLOW_SENDER1	N/A
1941.764	FAST_SENDER	N/A
1942.162	SLOW_SENDER2	N/A
1943.764	FAST_SENDER	N/A
1945.764	FAST_SENDER	N/A
1947.764	FAST_SENDER	N/A
1948.501	SLOW_SENDER1	N/A
1949.162	SLOW_SENDER2	N/A
1954.162	SLOW_SENDER2	N/A
1955.434	FAST_SENDER	N/A
1955.501	SLOW_SENDER1	N/A
1963.621	FAST_SENDER	N/A
1965.621	FAST_SENDER	N/A
1966.769	SLOW_SENDER2	N/A
1967.621	FAST_SENDER	N/A
1969.621	FAST_SENDER	N/A
1971.621	FAST_SENDER	N/A
1973.621	FAST_SENDER	N/A
1975.621	FAST_SENDER	N/A
1977.621	FAST_SENDER	N/A
1977.940	SLOW_SENDER8	N/A
1986.044	FAST_SENDER	N/A
1988.430	SLOW_SENDER8	N/A
1993.907	FAST_SENDER	N/A
1995.907	FAST_SENDER	N/A
1997.907	FAST_SENDER	N/A
1999.907	FAST_SENDER	N/A
2001.456	SLOW_SENDER8	N/A
2001.907	FAST_SENDER	N/A
2003.907	FAST_SENDER	N/A
2005.907	FAST_SENDER	N/A
2007.907	FAST_SENDER	N/A
2015.653	FAST_SENDER	N/A
2023.303	FAST_SENDER	N/A
2030.971	FAST_SENDER	N/A
2038.544	FAST_SENDER	N/A
2041.780	SLOW_SENDER9	N/A
2042.950	SLOW_SENDER5	N/A
2046.206	FAST_SENDER	N/A
2053.088	SLOW_SENDER9	N/A
2053.264	SLOW_SENDER5	N/A
2054.580	FAST_SENDER	N/A
2060.635	RECEIVER	FAST_SENDER
2061.200	SLOW_SENDER3	N/A
2061.976	RECEIVER	SLOW_SENDER3
2063.062	FAST_SENDER	N/A
2064.390	SLOW_SENDER3	N/A
2065.062	FAST_SENDER	N/A
2065.194	RECEIVER	SLOW_SENDER3
2066.165	SLOW_SENDER9	N/A
2066.193	SLOW_SENDER5	N/A
2067.062	FAST_SENDER	N/A
2067.595	SLOW_SENDER3	N/A
2068.332	RECEIVER	SLOW_SENDER3
2069.062	FAST_SENDER	N/A
2071.062	FAST_SENDER	N/A
2073.062	FAST_SENDER	N/A
2073.165	SLOW_SENDER9	N/A
2073.193	SLOW_SENDER5	N/A
2075.062	FAST_SENDER	N/A
2075.343	SLOW_SENDER3	N/A
2076.114	RECEIVER	SLOW_SENDER3
2077.062	FAST_SENDER	N/A
2078.520	SLOW_SENDER10	N/A
2079.234	RECEIVER	FAST_SENDER
2080.165	SLOW_SENDER9	N/A
2080.193	SLOW_SENDER5	N/A
[truncated: 33,102 more rows]
