# Supplementary material for: CATO: Wake-Up reCeiver-bAsed communicaTiOn for Batteryless Devices
Source: Sensors (Basel). 2025 Nov 7;25(22):6813. doi: 10.3390/s25226813 (PMC12655924; doi:10.3390/s25226813)
Supplement: Supplementary file 1 [file sensors-25-06813-s001.zip › File S1_Experimental_and_Simulation_Data/simulation/multiple_les/nodes12/mac_competing_nodes_none.csv]

time_s	node_id	received_from
2.700	FAST_SENDER	N/A
2.700	SLOW_SENDER1	N/A
2.700	SLOW_SENDER2	N/A
2.700	SLOW_SENDER3	N/A
2.700	SLOW_SENDER4	N/A
2.700	SLOW_SENDER5	N/A
2.700	SLOW_SENDER6	N/A
2.700	SLOW_SENDER7	N/A
2.700	SLOW_SENDER8	N/A
2.700	SLOW_SENDER9	N/A
2.700	SLOW_SENDER10	N/A
3.472	RECEIVER	SLOW_SENDER3
4.920	RECEIVER	SLOW_SENDER7
5.735	RECEIVER	SLOW_SENDER6
5.902	SLOW_SENDER3	N/A
6.681	RECEIVER	SLOW_SENDER3
7.550	RECEIVER	SLOW_SENDER8
8.882	RECEIVER	SLOW_SENDER10
9.129	SLOW_SENDER3	N/A
10.651	RECEIVER	SLOW_SENDER4
11.283	SLOW_SENDER10	N/A
11.487	RECEIVER	SLOW_SENDER9
12.235	SLOW_SENDER8	N/A
12.251	RECEIVER	SLOW_SENDER5
12.726	SLOW_SENDER6	N/A
12.950	RECEIVER	SLOW_SENDER8
13.074	FAST_SENDER	N/A
13.094	SLOW_SENDER4	N/A
13.792	RECEIVER	SLOW_SENDER10
13.887	SLOW_SENDER9	N/A
14.471	SLOW_SENDER5	N/A
14.629	RECEIVER	SLOW_SENDER9
14.900	SLOW_SENDER7	N/A
15.121	SLOW_SENDER1	N/A
15.374	SLOW_SENDER8	N/A
15.557	RECEIVER	SLOW_SENDER6
15.671	SLOW_SENDER2	N/A
16.441	RECEIVER	SLOW_SENDER2
17.053	SLOW_SENDER9	N/A
17.282	RECEIVER	SLOW_SENDER7
18.869	RECEIVER	SLOW_SENDER4
21.092	RECEIVER	SLOW_SENDER1
22.733	RECEIVER	SLOW_SENDER8
24.723	RECEIVER	FAST_SENDER
25.360	SLOW_SENDER6	N/A
26.009	SLOW_SENDER10	N/A
26.119	RECEIVER	SLOW_SENDER6
26.505	SLOW_SENDER1	N/A
26.946	SLOW_SENDER5	N/A
27.128	FAST_SENDER	N/A
27.257	RECEIVER	SLOW_SENDER1
27.423	SLOW_SENDER4	N/A
27.562	SLOW_SENDER2	N/A
28.164	RECEIVER	SLOW_SENDER4
28.184	SLOW_SENDER7	N/A
28.434	SLOW_SENDER3	N/A
28.823	RECEIVER	SLOW_SENDER2
29.516	RECEIVER	SLOW_SENDER7
30.272	RECEIVER	SLOW_SENDER5
30.840	SLOW_SENDER8	N/A
31.115	RECEIVER	SLOW_SENDER3
31.955	RECEIVER	FAST_SENDER
32.142	SLOW_SENDER9	N/A
32.913	RECEIVER	SLOW_SENDER9
33.546	SLOW_SENDER6	N/A
33.603	SLOW_SENDER4	N/A
33.653	RECEIVER	SLOW_SENDER10
34.376	FAST_SENDER	N/A
36.501	RECEIVER	SLOW_SENDER4
36.951	SLOW_SENDER7	N/A
37.689	SLOW_SENDER5	N/A
37.702	RECEIVER	SLOW_SENDER7
38.467	RECEIVER	SLOW_SENDER5
39.693	RECEIVER	SLOW_SENDER6
40.343	SLOW_SENDER9	N/A
41.085	SLOW_SENDER10	N/A
41.139	RECEIVER	SLOW_SENDER9
41.887	RECEIVER	SLOW_SENDER10
42.040	SLOW_SENDER2	N/A
42.422	SLOW_SENDER1	N/A
42.774	RECEIVER	SLOW_SENDER2
42.849	FAST_SENDER	N/A
42.872	SLOW_SENDER3	N/A
43.636	RECEIVER	FAST_SENDER
45.107	SLOW_SENDER7	N/A
45.882	RECEIVER	SLOW_SENDER7
45.893	SLOW_SENDER5	N/A
46.036	FAST_SENDER	N/A
47.100	SLOW_SENDER8	N/A
47.110	SLOW_SENDER6	N/A
47.343	RECEIVER	FAST_SENDER
48.355	RECEIVER	SLOW_SENDER8
48.582	SLOW_SENDER9	N/A
49.322	SLOW_SENDER10	N/A
49.536	SLOW_SENDER4	N/A
50.279	RECEIVER	SLOW_SENDER4
51.669	FAST_SENDER	N/A
51.774	RECEIVER	SLOW_SENDER9
51.971	SLOW_SENDER2	N/A
52.742	RECEIVER	SLOW_SENDER2
53.306	SLOW_SENDER7	N/A
54.052	RECEIVER	SLOW_SENDER7
55.958	RECEIVER	FAST_SENDER
57.720	SLOW_SENDER4	N/A
58.397	FAST_SENDER	N/A
59.143	RECEIVER	FAST_SENDER
59.212	SLOW_SENDER9	N/A
59.951	RECEIVER	SLOW_SENDER9
60.172	SLOW_SENDER2	N/A
60.926	RECEIVER	SLOW_SENDER2
61.460	SLOW_SENDER7	N/A
61.569	FAST_SENDER	N/A
62.236	RECEIVER	SLOW_SENDER7
64.703	RECEIVER	FAST_SENDER
67.145	FAST_SENDER	N/A
67.362	SLOW_SENDER9	N/A
67.931	RECEIVER	FAST_SENDER
69.682	SLOW_SENDER7	N/A
70.356	FAST_SENDER	N/A
76.086	SLOW_SENDER9	N/A
77.787	FAST_SENDER	N/A
85.034	FAST_SENDER	N/A
92.701	FAST_SENDER	N/A
100.582	FAST_SENDER	N/A
108.411	FAST_SENDER	N/A
116.497	FAST_SENDER	N/A
124.119	FAST_SENDER	N/A
131.322	FAST_SENDER	N/A
138.858	FAST_SENDER	N/A
145.990	FAST_SENDER	N/A
153.187	FAST_SENDER	N/A
161.046	FAST_SENDER	N/A
168.453	FAST_SENDER	N/A
175.975	FAST_SENDER	N/A
183.822	FAST_SENDER	N/A
190.986	FAST_SENDER	N/A
198.786	FAST_SENDER	N/A
206.359	FAST_SENDER	N/A
209.890	SLOW_SENDER1	N/A
211.400	SLOW_SENDER3	N/A
211.910	SLOW_SENDER8	N/A
214.096	FAST_SENDER	N/A
214.320	SLOW_SENDER6	N/A
215.480	SLOW_SENDER10	N/A
216.190	SLOW_SENDER5	N/A
221.130	SLOW_SENDER1	N/A
221.880	SLOW_SENDER4	N/A
223.112	FAST_SENDER	N/A
224.666	SLOW_SENDER8	N/A
224.740	SLOW_SENDER2	N/A
224.830	SLOW_SENDER3	N/A
226.904	SLOW_SENDER6	N/A
229.333	SLOW_SENDER5	N/A
230.181	SLOW_SENDER10	N/A
231.117	RECEIVER	SLOW_SENDER3
232.007	RECEIVER	SLOW_SENDER6
232.620	SLOW_SENDER9	N/A
233.137	RECEIVER	SLOW_SENDER2
233.299	FAST_SENDER	N/A
233.824	RECEIVER	SLOW_SENDER5
235.030	SLOW_SENDER4	N/A
235.171	RECEIVER	SLOW_SENDER9
235.951	RECEIVER	SLOW_SENDER10
237.290	SLOW_SENDER7	N/A
237.710	SLOW_SENDER1	N/A
238.071	RECEIVER	SLOW_SENDER7
238.547	SLOW_SENDER2	N/A
238.563	SLOW_SENDER3	N/A
238.650	SLOW_SENDER8	N/A
238.984	RECEIVER	SLOW_SENDER1
239.424	SLOW_SENDER6	N/A
239.722	RECEIVER	SLOW_SENDER4
240.479	SLOW_SENDER7	N/A
240.481	RECEIVER	FAST_SENDER
241.258	RECEIVER	SLOW_SENDER7
241.264	SLOW_SENDER5	N/A
242.034	RECEIVER	SLOW_SENDER5
242.646	SLOW_SENDER9	N/A
242.863	FAST_SENDER	N/A
243.248	RECEIVER	SLOW_SENDER2
243.353	SLOW_SENDER10	N/A
244.129	RECEIVER	SLOW_SENDER10
245.014	RECEIVER	SLOW_SENDER9
246.350	RECEIVER	FAST_SENDER
246.429	SLOW_SENDER1	N/A
247.222	RECEIVER	SLOW_SENDER1
248.753	FAST_SENDER	N/A
249.455	SLOW_SENDER5	N/A
249.520	RECEIVER	FAST_SENDER
250.176	SLOW_SENDER4	N/A
250.218	RECEIVER	SLOW_SENDER5
250.447	SLOW_SENDER9	N/A
250.684	SLOW_SENDER2	N/A
251.162	RECEIVER	SLOW_SENDER9
251.532	SLOW_SENDER10	N/A
251.953	FAST_SENDER	N/A
252.008	RECEIVER	SLOW_SENDER4
252.737	RECEIVER	FAST_SENDER
253.955	SLOW_SENDER7	N/A
254.719	RECEIVER	SLOW_SENDER7
255.163	FAST_SENDER	N/A
255.916	RECEIVER	FAST_SENDER
257.626	SLOW_SENDER5	N/A
258.341	FAST_SENDER	N/A
258.386	RECEIVER	SLOW_SENDER5
258.589	SLOW_SENDER9	N/A
259.368	RECEIVER	SLOW_SENDER9
262.456	RECEIVER	FAST_SENDER
264.128	SLOW_SENDER7	N/A
264.891	FAST_SENDER	N/A
264.926	RECEIVER	SLOW_SENDER7
265.625	RECEIVER	FAST_SENDER
265.822	SLOW_SENDER5	N/A
266.581	RECEIVER	SLOW_SENDER5
268.025	FAST_SENDER	N/A
268.188	SLOW_SENDER9	N/A
268.741	RECEIVER	FAST_SENDER
270.459	RECEIVER	SLOW_SENDER9
271.167	FAST_SENDER	N/A
271.941	RECEIVER	FAST_SENDER
272.339	SLOW_SENDER7	N/A
273.105	RECEIVER	SLOW_SENDER7
274.003	SLOW_SENDER5	N/A
274.391	FAST_SENDER	N/A
274.777	RECEIVER	SLOW_SENDER5
276.663	RECEIVER	FAST_SENDER
277.882	SLOW_SENDER9	N/A
278.646	RECEIVER	SLOW_SENDER9
279.069	FAST_SENDER	N/A
279.828	RECEIVER	FAST_SENDER
280.526	SLOW_SENDER7	N/A
281.289	RECEIVER	SLOW_SENDER7
282.244	FAST_SENDER	N/A
286.087	SLOW_SENDER9	N/A
291.023	FAST_SENDER	N/A
298.414	FAST_SENDER	N/A
305.842	FAST_SENDER	N/A
313.532	FAST_SENDER	N/A
321.290	FAST_SENDER	N/A
328.660	FAST_SENDER	N/A
335.897	FAST_SENDER	N/A
343.069	FAST_SENDER	N/A
350.863	FAST_SENDER	N/A
358.823	FAST_SENDER	N/A
366.465	FAST_SENDER	N/A
373.915	FAST_SENDER	N/A
381.230	FAST_SENDER	N/A
388.511	FAST_SENDER	N/A
395.955	FAST_SENDER	N/A
403.183	FAST_SENDER	N/A
404.610	SLOW_SENDER8	N/A
407.070	SLOW_SENDER3	N/A
408.880	SLOW_SENDER6	N/A
410.820	SLOW_SENDER1	N/A
411.536	FAST_SENDER	N/A
415.480	SLOW_SENDER4	N/A
416.416	SLOW_SENDER8	N/A
417.200	SLOW_SENDER10	N/A
418.650	SLOW_SENDER2	N/A
419.786	FAST_SENDER	N/A
419.953	SLOW_SENDER6	N/A
421.230	SLOW_SENDER3	N/A
425.583	SLOW_SENDER1	N/A
426.499	SLOW_SENDER4	N/A
429.168	FAST_SENDER	N/A
431.436	SLOW_SENDER8	N/A
431.759	SLOW_SENDER10	N/A
434.806	SLOW_SENDER2	N/A
434.976	SLOW_SENDER6	N/A
435.855	SLOW_SENDER3	N/A
438.106	FAST_SENDER	N/A
438.290	SLOW_SENDER5	N/A
440.090	SLOW_SENDER1	N/A
440.630	SLOW_SENDER4	N/A
445.830	SLOW_SENDER7	N/A
446.534	FAST_SENDER	N/A
446.558	SLOW_SENDER10	N/A
446.612	RECEIVER	SLOW_SENDER7
447.334	RECEIVER	FAST_SENDER
448.315	SLOW_SENDER2	N/A
449.052	SLOW_SENDER7	N/A
449.079	RECEIVER	SLOW_SENDER2
449.770	FAST_SENDER	N/A
449.813	RECEIVER	SLOW_SENDER7
449.831	SLOW_SENDER5	N/A
450.580	SLOW_SENDER9	N/A
450.609	RECEIVER	SLOW_SENDER5
452.222	SLOW_SENDER7	N/A
452.938	RECEIVER	SLOW_SENDER9
455.362	SLOW_SENDER9	N/A
456.143	RECEIVER	SLOW_SENDER9
456.513	SLOW_SENDER2	N/A
457.807	RECEIVER	FAST_SENDER
459.888	RECEIVER	SLOW_SENDER7
460.220	FAST_SENDER	N/A
460.999	RECEIVER	FAST_SENDER
461.555	SLOW_SENDER9	N/A
462.294	RECEIVER	SLOW_SENDER9
462.767	SLOW_SENDER5	N/A
463.541	RECEIVER	SLOW_SENDER5
467.307	SLOW_SENDER7	N/A
467.731	SLOW_SENDER9	N/A
468.029	RECEIVER	SLOW_SENDER7
468.657	FAST_SENDER	N/A
469.411	RECEIVER	FAST_SENDER
471.856	FAST_SENDER	N/A
472.101	RECEIVER	SLOW_SENDER9
474.342	RECEIVER	FAST_SENDER
476.790	FAST_SENDER	N/A
477.576	RECEIVER	FAST_SENDER
477.942	SLOW_SENDER7	N/A
478.710	RECEIVER	SLOW_SENDER7
480.011	FAST_SENDER	N/A
480.826	RECEIVER	FAST_SENDER
481.969	SLOW_SENDER9	N/A
482.773	RECEIVER	SLOW_SENDER9
483.227	FAST_SENDER	N/A
484.004	RECEIVER	FAST_SENDER
486.147	SLOW_SENDER7	N/A
486.445	FAST_SENDER	N/A
486.964	RECEIVER	SLOW_SENDER7
488.635	RECEIVER	FAST_SENDER
490.196	SLOW_SENDER9	N/A
490.972	RECEIVER	SLOW_SENDER9
491.046	FAST_SENDER	N/A
491.835	RECEIVER	FAST_SENDER
494.265	FAST_SENDER	N/A
495.032	RECEIVER	FAST_SENDER
497.459	FAST_SENDER	N/A
498.225	RECEIVER	FAST_SENDER
500.654	FAST_SENDER	N/A
501.417	RECEIVER	FAST_SENDER
503.861	FAST_SENDER	N/A
506.270	RECEIVER	FAST_SENDER
508.683	FAST_SENDER	N/A
509.418	RECEIVER	FAST_SENDER
511.841	FAST_SENDER	N/A
512.651	RECEIVER	FAST_SENDER
515.094	FAST_SENDER	N/A
515.897	RECEIVER	FAST_SENDER
518.300	FAST_SENDER	N/A
519.017	RECEIVER	FAST_SENDER
521.439	FAST_SENDER	N/A
529.154	FAST_SENDER	N/A
536.923	FAST_SENDER	N/A
544.287	FAST_SENDER	N/A
551.463	FAST_SENDER	N/A
558.931	FAST_SENDER	N/A
566.052	FAST_SENDER	N/A
574.157	FAST_SENDER	N/A
582.030	FAST_SENDER	N/A
589.485	FAST_SENDER	N/A
597.177	FAST_SENDER	N/A
597.550	SLOW_SENDER8	N/A
600.620	SLOW_SENDER6	N/A
601.320	SLOW_SENDER3	N/A
605.090	SLOW_SENDER1	N/A
605.730	SLOW_SENDER4	N/A
606.481	FAST_SENDER	N/A
609.347	SLOW_SENDER8	N/A
611.120	SLOW_SENDER10	N/A
612.028	SLOW_SENDER3	N/A
612.910	SLOW_SENDER2	N/A
613.005	SLOW_SENDER6	N/A
615.428	FAST_SENDER	N/A
616.835	SLOW_SENDER4	N/A
617.310	SLOW_SENDER1	N/A
623.832	SLOW_SENDER10	N/A
624.280	SLOW_SENDER2	N/A
624.495	SLOW_SENDER8	N/A
624.888	FAST_SENDER	N/A
626.101	SLOW_SENDER3	N/A
629.030	SLOW_SENDER5	N/A
630.650	SLOW_SENDER1	N/A
630.911	SLOW_SENDER4	N/A
633.107	FAST_SENDER	N/A
637.371	SLOW_SENDER2	N/A
639.176	SLOW_SENDER10	N/A
639.611	SLOW_SENDER5	N/A
640.832	FAST_SENDER	N/A
649.286	FAST_SENDER	N/A
650.660	SLOW_SENDER7	N/A
652.205	SLOW_SENDER5	N/A
654.730	SLOW_SENDER9	N/A
657.961	FAST_SENDER	N/A
661.530	SLOW_SENDER7	N/A
666.348	SLOW_SENDER9	N/A
667.244	FAST_SENDER	N/A
674.904	SLOW_SENDER7	N/A
675.379	FAST_SENDER	N/A
680.227	SLOW_SENDER9	N/A
682.929	FAST_SENDER	N/A
685.442	RECEIVER	FAST_SENDER
687.876	FAST_SENDER	N/A
688.602	RECEIVER	FAST_SENDER
691.017	FAST_SENDER	N/A
693.235	RECEIVER	FAST_SENDER
695.656	FAST_SENDER	N/A
696.398	RECEIVER	FAST_SENDER
698.815	FAST_SENDER	N/A
699.542	RECEIVER	FAST_SENDER
701.952	FAST_SENDER	N/A
702.738	RECEIVER	FAST_SENDER
705.187	FAST_SENDER	N/A
705.957	RECEIVER	FAST_SENDER
709.823	FAST_SENDER	N/A
710.573	RECEIVER	FAST_SENDER
713.017	FAST_SENDER	N/A
713.782	RECEIVER	FAST_SENDER
717.859	FAST_SENDER	N/A
718.630	RECEIVER	FAST_SENDER
721.031	FAST_SENDER	N/A
721.845	RECEIVER	FAST_SENDER
724.291	FAST_SENDER	N/A
725.035	RECEIVER	FAST_SENDER
727.436	FAST_SENDER	N/A
728.190	RECEIVER	FAST_SENDER
730.612	FAST_SENDER	N/A
731.338	RECEIVER	FAST_SENDER
733.741	FAST_SENDER	N/A
734.507	RECEIVER	FAST_SENDER
736.922	FAST_SENDER	N/A
737.667	RECEIVER	FAST_SENDER
740.073	FAST_SENDER	N/A
740.816	RECEIVER	FAST_SENDER
743.243	FAST_SENDER	N/A
745.400	RECEIVER	FAST_SENDER
747.826	FAST_SENDER	N/A
748.584	RECEIVER	FAST_SENDER
751.017	FAST_SENDER	N/A
751.798	RECEIVER	FAST_SENDER
754.244	FAST_SENDER	N/A
755.020	RECEIVER	FAST_SENDER
757.420	FAST_SENDER	N/A
758.178	RECEIVER	FAST_SENDER
760.578	FAST_SENDER	N/A
761.332	RECEIVER	FAST_SENDER
763.737	FAST_SENDER	N/A
764.481	RECEIVER	FAST_SENDER
766.891	FAST_SENDER	N/A
767.629	RECEIVER	FAST_SENDER
770.035	FAST_SENDER	N/A
770.755	RECEIVER	FAST_SENDER
773.180	FAST_SENDER	N/A
773.918	RECEIVER	FAST_SENDER
776.347	FAST_SENDER	N/A
777.136	RECEIVER	FAST_SENDER
779.563	FAST_SENDER	N/A
780.342	RECEIVER	FAST_SENDER
782.753	FAST_SENDER	N/A
783.532	RECEIVER	FAST_SENDER
785.948	FAST_SENDER	N/A
786.706	RECEIVER	FAST_SENDER
787.410	SLOW_SENDER6	N/A
788.214	RECEIVER	SLOW_SENDER6
789.123	FAST_SENDER	N/A
789.872	RECEIVER	FAST_SENDER
790.640	SLOW_SENDER6	N/A
791.080	SLOW_SENDER8	N/A
791.415	RECEIVER	SLOW_SENDER6
791.740	SLOW_SENDER3	N/A
792.294	FAST_SENDER	N/A
792.500	RECEIVER	SLOW_SENDER3
793.560	RECEIVER	SLOW_SENDER8
794.946	SLOW_SENDER3	N/A
795.968	SLOW_SENDER8	N/A
796.753	RECEIVER	SLOW_SENDER8
796.790	SLOW_SENDER1	N/A
797.060	SLOW_SENDER4	N/A
797.576	RECEIVER	SLOW_SENDER1
798.350	RECEIVER	SLOW_SENDER3
799.486	RECEIVER	FAST_SENDER
799.981	SLOW_SENDER1	N/A
800.394	SLOW_SENDER6	N/A
801.821	RECEIVER	SLOW_SENDER1
801.910	FAST_SENDER	N/A
802.620	SLOW_SENDER2	N/A
803.338	RECEIVER	SLOW_SENDER2
803.771	SLOW_SENDER3	N/A
804.206	RECEIVER	FAST_SENDER
804.221	SLOW_SENDER1	N/A
805.160	SLOW_SENDER10	N/A
805.761	SLOW_SENDER2	N/A
807.981	SLOW_SENDER8	N/A
809.895	FAST_SENDER	N/A
810.406	SLOW_SENDER1	N/A
813.594	SLOW_SENDER4	N/A
815.869	SLOW_SENDER6	N/A
817.070	SLOW_SENDER5	N/A
818.617	SLOW_SENDER3	N/A
818.651	SLOW_SENDER10	N/A
819.308	FAST_SENDER	N/A
821.588	SLOW_SENDER2	N/A
822.122	SLOW_SENDER8	N/A
826.299	SLOW_SENDER1	N/A
829.005	SLOW_SENDER5	N/A
829.083	FAST_SENDER	N/A
832.581	SLOW_SENDER10	N/A
837.498	FAST_SENDER	N/A
840.640	SLOW_SENDER7	N/A
842.218	SLOW_SENDER5	N/A
845.648	FAST_SENDER	N/A
846.240	SLOW_SENDER9	N/A
851.909	SLOW_SENDER7	N/A
855.659	FAST_SENDER	N/A
860.118	SLOW_SENDER9	N/A
863.445	FAST_SENDER	N/A
865.952	SLOW_SENDER7	N/A
870.903	FAST_SENDER	N/A
873.622	SLOW_SENDER9	N/A
878.489	FAST_SENDER	N/A
886.162	FAST_SENDER	N/A
893.354	FAST_SENDER	N/A
900.309	FAST_SENDER	N/A
907.886	FAST_SENDER	N/A
915.712	FAST_SENDER	N/A
923.679	FAST_SENDER	N/A
930.984	FAST_SENDER	N/A
938.302	FAST_SENDER	N/A
946.226	FAST_SENDER	N/A
953.288	FAST_SENDER	N/A
960.482	FAST_SENDER	N/A
968.353	FAST_SENDER	N/A
969.107	RECEIVER	FAST_SENDER
971.531	FAST_SENDER	N/A
972.331	RECEIVER	FAST_SENDER
974.770	FAST_SENDER	N/A
975.493	RECEIVER	FAST_SENDER
977.942	FAST_SENDER	N/A
978.725	RECEIVER	FAST_SENDER
981.135	FAST_SENDER	N/A
981.946	RECEIVER	FAST_SENDER
982.630	SLOW_SENDER6	N/A
983.393	RECEIVER	SLOW_SENDER6
984.362	FAST_SENDER	N/A
984.970	SLOW_SENDER4	N/A
985.111	RECEIVER	FAST_SENDER
985.838	SLOW_SENDER6	N/A
986.260	SLOW_SENDER8	N/A
986.572	RECEIVER	SLOW_SENDER6
986.810	SLOW_SENDER3	N/A
987.405	RECEIVER	SLOW_SENDER4
988.109	RECEIVER	SLOW_SENDER3
989.852	SLOW_SENDER4	N/A
990.536	SLOW_SENDER3	N/A
990.601	RECEIVER	SLOW_SENDER4
991.321	RECEIVER	SLOW_SENDER3
991.440	FAST_SENDER	N/A
992.170	SLOW_SENDER1	N/A
992.235	RECEIVER	FAST_SENDER
993.410	SLOW_SENDER2	N/A
993.496	RECEIVER	SLOW_SENDER1
993.759	SLOW_SENDER3	N/A
994.193	RECEIVER	SLOW_SENDER2
994.642	FAST_SENDER	N/A
995.382	SLOW_SENDER6	N/A
996.970	SLOW_SENDER10	N/A
997.283	SLOW_SENDER1	N/A
997.719	RECEIVER	SLOW_SENDER10
997.753	SLOW_SENDER8	N/A
998.066	SLOW_SENDER2	N/A
998.514	RECEIVER	SLOW_SENDER8
999.467	RECEIVER	FAST_SENDER
1000.146	SLOW_SENDER10	N/A
1000.824	RECEIVER	SLOW_SENDER3
1001.715	RECEIVER	SLOW_SENDER2
1001.890	FAST_SENDER	N/A
1002.433	RECEIVER	SLOW_SENDER1
1003.167	RECEIVER	SLOW_SENDER10
1003.932	SLOW_SENDER8	N/A
1004.369	SLOW_SENDER4	N/A
1004.524	RECEIVER	FAST_SENDER
1006.634	RECEIVER	SLOW_SENDER4
1006.927	FAST_SENDER	N/A
1007.742	RECEIVER	FAST_SENDER
1008.251	SLOW_SENDER3	N/A
1008.568	SLOW_SENDER10	N/A
1009.023	RECEIVER	SLOW_SENDER3
1009.050	SLOW_SENDER5	N/A
1009.129	SLOW_SENDER2	N/A
1009.854	RECEIVER	SLOW_SENDER5
1009.866	SLOW_SENDER1	N/A
1010.183	FAST_SENDER	N/A
1010.425	SLOW_SENDER6	N/A
1011.708	RECEIVER	SLOW_SENDER1
1012.582	RECEIVER	FAST_SENDER
1013.312	RECEIVER	SLOW_SENDER10
1013.971	RECEIVER	SLOW_SENDER6
1014.053	SLOW_SENDER4	N/A
1014.797	RECEIVER	SLOW_SENDER4
1015.030	FAST_SENDER	N/A
1015.780	RECEIVER	FAST_SENDER
1018.174	SLOW_SENDER3	N/A
1018.219	FAST_SENDER	N/A
1018.621	SLOW_SENDER8	N/A
1018.919	RECEIVER	SLOW_SENDER3
1019.146	SLOW_SENDER1	N/A
1019.868	RECEIVER	SLOW_SENDER1
1020.600	RECEIVER	FAST_SENDER
1020.674	SLOW_SENDER5	N/A
1021.469	RECEIVER	SLOW_SENDER5
1023.014	FAST_SENDER	N/A
1023.373	SLOW_SENDER2	N/A
1023.722	SLOW_SENDER10	N/A
1023.762	RECEIVER	FAST_SENDER
1024.988	RECEIVER	SLOW_SENDER10
1027.289	SLOW_SENDER1	N/A
1028.885	SLOW_SENDER5	N/A
1031.240	SLOW_SENDER7	N/A
1032.214	FAST_SENDER	N/A
1038.540	SLOW_SENDER9	N/A
1041.614	FAST_SENDER	N/A
1042.898	SLOW_SENDER7	N/A
1049.448	FAST_SENDER	N/A
1050.203	SLOW_SENDER9	N/A
1056.524	SLOW_SENDER7	N/A
1056.962	FAST_SENDER	N/A
1062.609	SLOW_SENDER9	N/A
1064.731	FAST_SENDER	N/A
1072.460	FAST_SENDER	N/A
1080.154	FAST_SENDER	N/A
1088.076	FAST_SENDER	N/A
1095.178	FAST_SENDER	N/A
1103.176	FAST_SENDER	N/A
1110.601	FAST_SENDER	N/A
1118.207	FAST_SENDER	N/A
1125.634	FAST_SENDER	N/A
1133.389	FAST_SENDER	N/A
1141.491	FAST_SENDER	N/A
1148.794	FAST_SENDER	N/A
1156.607	FAST_SENDER	N/A
1164.025	FAST_SENDER	N/A
1171.632	FAST_SENDER	N/A
1177.190	SLOW_SENDER6	N/A
1179.369	FAST_SENDER	N/A
1180.330	SLOW_SENDER4	N/A
1184.690	SLOW_SENDER8	N/A
1186.590	SLOW_SENDER3	N/A
1187.810	SLOW_SENDER2	N/A
1188.597	RECEIVER	SLOW_SENDER2
1189.143	FAST_SENDER	N/A
1189.332	RECEIVER	SLOW_SENDER3
1190.799	SLOW_SENDER6	N/A
1191.024	RECEIVER	SLOW_SENDER8
1191.034	SLOW_SENDER2	N/A
1191.069	SLOW_SENDER4	N/A
1191.710	SLOW_SENDER10	N/A
1191.766	RECEIVER	SLOW_SENDER2
1191.770	SLOW_SENDER3	N/A
1192.551	RECEIVER	SLOW_SENDER3
1193.570	RECEIVER	SLOW_SENDER6
1194.189	SLOW_SENDER2	N/A
1194.990	SLOW_SENDER1	N/A
1195.583	RECEIVER	SLOW_SENDER4
1196.341	SLOW_SENDER8	N/A
1196.365	RECEIVER	FAST_SENDER
1197.066	RECEIVER	SLOW_SENDER8
1198.057	RECEIVER	SLOW_SENDER1
1198.806	FAST_SENDER	N/A
1198.834	RECEIVER	SLOW_SENDER2
1199.529	RECEIVER	SLOW_SENDER10
1200.280	SLOW_SENDER5	N/A
1200.496	SLOW_SENDER1	N/A
1200.992	SLOW_SENDER6	N/A
1201.603	RECEIVER	FAST_SENDER
1202.314	RECEIVER	SLOW_SENDER6
1203.018	RECEIVER	SLOW_SENDER5
1203.029	SLOW_SENDER4	N/A
1204.033	FAST_SENDER	N/A
1204.479	SLOW_SENDER8	N/A
1204.827	RECEIVER	FAST_SENDER
1205.759	RECEIVER	SLOW_SENDER1
1206.283	SLOW_SENDER2	N/A
1206.940	SLOW_SENDER10	N/A
1207.269	FAST_SENDER	N/A
1207.704	RECEIVER	SLOW_SENDER10
1208.210	SLOW_SENDER3	N/A
1208.569	RECEIVER	FAST_SENDER
1209.533	RECEIVER	SLOW_SENDER3
1211.151	SLOW_SENDER6	N/A
1211.364	RECEIVER	SLOW_SENDER2
1212.263	SLOW_SENDER5	N/A
1213.012	RECEIVER	SLOW_SENDER5
1213.112	FAST_SENDER	N/A
1213.841	RECEIVER	FAST_SENDER
1215.017	SLOW_SENDER1	N/A
1215.140	SLOW_SENDER10	N/A
1216.255	FAST_SENDER	N/A
1216.438	RECEIVER	SLOW_SENDER10
1216.966	SLOW_SENDER3	N/A
1217.190	RECEIVER	SLOW_SENDER1
1218.683	RECEIVER	FAST_SENDER
1218.807	SLOW_SENDER2	N/A
1219.424	RECEIVER	SLOW_SENDER3
1220.135	RECEIVER	SLOW_SENDER2
1220.432	SLOW_SENDER5	N/A
1221.100	FAST_SENDER	N/A
1221.847	RECEIVER	FAST_SENDER
1221.930	SLOW_SENDER7	N/A
1222.666	RECEIVER	SLOW_SENDER7
1223.875	SLOW_SENDER10	N/A
1224.278	FAST_SENDER	N/A
1224.609	RECEIVER	SLOW_SENDER10
1224.640	SLOW_SENDER1	N/A
1225.094	SLOW_SENDER7	N/A
1225.388	RECEIVER	SLOW_SENDER1
1227.030	SLOW_SENDER9	N/A
1227.545	SLOW_SENDER2	N/A
1228.270	RECEIVER	SLOW_SENDER2
1229.294	RECEIVER	FAST_SENDER
1230.491	RECEIVER	SLOW_SENDER7
1231.725	FAST_SENDER	N/A
1235.717	SLOW_SENDER2	N/A
1235.924	SLOW_SENDER7	N/A
1238.158	SLOW_SENDER9	N/A
1239.144	FAST_SENDER	N/A
1246.919	FAST_SENDER	N/A
1249.916	SLOW_SENDER7	N/A
1251.066	SLOW_SENDER9	N/A
1254.498	FAST_SENDER	N/A
1262.236	FAST_SENDER	N/A
1269.665	FAST_SENDER	N/A
1277.404	FAST_SENDER	N/A
1284.867	FAST_SENDER	N/A
1292.524	FAST_SENDER	N/A
1299.837	FAST_SENDER	N/A
1307.257	FAST_SENDER	N/A
1314.948	FAST_SENDER	N/A
1322.676	FAST_SENDER	N/A
1330.212	FAST_SENDER	N/A
1337.802	FAST_SENDER	N/A
1345.004	FAST_SENDER	N/A
1352.552	FAST_SENDER	N/A
1359.891	FAST_SENDER	N/A
1367.734	FAST_SENDER	N/A
1369.890	SLOW_SENDER4	N/A
1376.214	FAST_SENDER	N/A
1376.360	SLOW_SENDER6	N/A
1376.730	SLOW_SENDER8	N/A
1380.952	SLOW_SENDER4	N/A
1383.230	SLOW_SENDER3	N/A
1385.316	FAST_SENDER	N/A
1390.217	SLOW_SENDER6	N/A
1390.670	SLOW_SENDER1	N/A
1390.700	SLOW_SENDER5	N/A
1390.836	SLOW_SENDER8	N/A
1393.409	FAST_SENDER	N/A
1393.555	RECEIVER	SLOW_SENDER8
1394.160	SLOW_SENDER10	N/A
1394.448	SLOW_SENDER4	N/A
1394.629	SLOW_SENDER3	N/A
1394.807	RECEIVER	SLOW_SENDER5
1396.773	RECEIVER	SLOW_SENDER3
1397.926	RECEIVER	FAST_SENDER
1398.778	RECEIVER	SLOW_SENDER6
1399.682	RECEIVER	SLOW_SENDER10
1399.960	SLOW_SENDER2	N/A
1400.357	FAST_SENDER	N/A
1400.759	RECEIVER	SLOW_SENDER2
1403.155	SLOW_SENDER8	N/A
1403.715	SLOW_SENDER5	N/A
1403.918	RECEIVER	SLOW_SENDER8
1404.203	SLOW_SENDER3	N/A
1404.824	SLOW_SENDER2	N/A
1404.945	RECEIVER	SLOW_SENDER3
1405.110	SLOW_SENDER10	N/A
1405.895	RECEIVER	SLOW_SENDER10
1406.218	SLOW_SENDER6	N/A
1406.561	SLOW_SENDER1	N/A
1407.013	RECEIVER	SLOW_SENDER6
1407.867	RECEIVER	SLOW_SENDER1
1408.398	FAST_SENDER	N/A
1409.755	RECEIVER	SLOW_SENDER5
1411.306	SLOW_SENDER10	N/A
1412.055	RECEIVER	SLOW_SENDER10
1412.389	SLOW_SENDER3	N/A
1413.113	RECEIVER	FAST_SENDER
1414.200	SLOW_SENDER7	N/A
1414.961	RECEIVER	SLOW_SENDER7
1415.534	FAST_SENDER	N/A
1416.317	RECEIVER	FAST_SENDER
1416.930	SLOW_SENDER9	N/A
1417.184	SLOW_SENDER5	N/A
1417.370	SLOW_SENDER7	N/A
1417.708	RECEIVER	SLOW_SENDER9
1418.352	SLOW_SENDER1	N/A
1418.741	FAST_SENDER	N/A
1419.094	RECEIVER	SLOW_SENDER1
1419.477	SLOW_SENDER10	N/A
1419.994	SLOW_SENDER2	N/A
1420.741	RECEIVER	SLOW_SENDER2
1421.788	RECEIVER	SLOW_SENDER7
1422.205	SLOW_SENDER9	N/A
1423.297	RECEIVER	FAST_SENDER
1425.316	RECEIVER	SLOW_SENDER10
1425.737	FAST_SENDER	N/A
1426.478	RECEIVER	FAST_SENDER
1427.188	SLOW_SENDER7	N/A
1427.593	RECEIVER	SLOW_SENDER9
1428.914	FAST_SENDER	N/A
1431.563	RECEIVER	SLOW_SENDER7
1432.720	SLOW_SENDER10	N/A
1433.150	RECEIVER	FAST_SENDER
1437.331	FAST_SENDER	N/A
1437.379	SLOW_SENDER9	N/A
1438.978	SLOW_SENDER7	N/A
1445.097	FAST_SENDER	N/A
1452.619	FAST_SENDER	N/A
1460.493	FAST_SENDER	N/A
1467.597	FAST_SENDER	N/A
1475.337	FAST_SENDER	N/A
1483.011	FAST_SENDER	N/A
1490.629	FAST_SENDER	N/A
1497.809	FAST_SENDER	N/A
1505.610	FAST_SENDER	N/A
1513.522	FAST_SENDER	N/A
1521.268	FAST_SENDER	N/A
1528.918	FAST_SENDER	N/A
1536.586	FAST_SENDER	N/A
1544.159	FAST_SENDER	N/A
1551.420	FAST_SENDER	N/A
1559.126	FAST_SENDER	N/A
1560.410	SLOW_SENDER4	N/A
1566.797	FAST_SENDER	N/A
1570.650	SLOW_SENDER6	N/A
1571.663	SLOW_SENDER4	N/A
1572.250	SLOW_SENDER8	N/A
1574.428	FAST_SENDER	N/A
1580.400	SLOW_SENDER3	N/A
1583.140	SLOW_SENDER5	N/A
1583.531	FAST_SENDER	N/A
1583.801	SLOW_SENDER6	N/A
1584.520	SLOW_SENDER1	N/A
1586.282	SLOW_SENDER8	N/A
1586.461	SLOW_SENDER4	N/A
1590.650	SLOW_SENDER2	N/A
1593.122	SLOW_SENDER3	N/A
1594.936	FAST_SENDER	N/A
1597.680	SLOW_SENDER10	N/A
1597.738	RECEIVER	SLOW_SENDER2
1597.944	SLOW_SENDER6	N/A
1598.087	SLOW_SENDER5	N/A
1598.441	RECEIVER	SLOW_SENDER10
1599.409	RECEIVER	SLOW_SENDER5
1599.760	SLOW_SENDER8	N/A
1600.281	RECEIVER	FAST_SENDER
1600.673	SLOW_SENDER1	N/A
1601.141	RECEIVER	SLOW_SENDER3
1602.714	FAST_SENDER	N/A
1603.109	SLOW_SENDER2	N/A
1603.247	RECEIVER	SLOW_SENDER1
1605.129	RECEIVER	FAST_SENDER
1606.836	SLOW_SENDER5	N/A
1606.852	RECEIVER	SLOW_SENDER2
1607.405	SLOW_SENDER10	N/A
1607.543	FAST_SENDER	N/A
1607.560	SLOW_SENDER9	N/A
1607.619	RECEIVER	SLOW_SENDER5
1607.630	SLOW_SENDER7	N/A
1608.429	RECEIVER	SLOW_SENDER7
1608.591	SLOW_SENDER3	N/A
1609.348	RECEIVER	SLOW_SENDER3
1610.658	SLOW_SENDER1	N/A
1611.680	RECEIVER	FAST_SENDER
1613.389	RECEIVER	SLOW_SENDER10
1613.427	SLOW_SENDER7	N/A
1614.120	FAST_SENDER	N/A
1614.188	RECEIVER	SLOW_SENDER7
1614.296	SLOW_SENDER2	N/A
1614.913	RECEIVER	FAST_SENDER
1615.035	SLOW_SENDER5	N/A
1615.812	RECEIVER	SLOW_SENDER5
1616.837	RECEIVER	SLOW_SENDER9
1617.341	FAST_SENDER	N/A
1617.524	RECEIVER	SLOW_SENDER2
1619.595	SLOW_SENDER7	N/A
1619.602	RECEIVER	FAST_SENDER
1620.363	RECEIVER	SLOW_SENDER7
1620.637	SLOW_SENDER10	N/A
1622.042	FAST_SENDER	N/A
1622.817	RECEIVER	FAST_SENDER
1623.220	SLOW_SENDER5	N/A
1623.975	RECEIVER	SLOW_SENDER5
1624.284	SLOW_SENDER9	N/A
1624.967	SLOW_SENDER2	N/A
1625.758	RECEIVER	SLOW_SENDER2
1625.791	SLOW_SENDER7	N/A
1626.584	RECEIVER	SLOW_SENDER7
1627.181	FAST_SENDER	N/A
1627.974	RECEIVER	FAST_SENDER
1629.234	RECEIVER	SLOW_SENDER9
1630.409	FAST_SENDER	N/A
1631.142	RECEIVER	FAST_SENDER
1631.376	SLOW_SENDER5	N/A
1631.984	SLOW_SENDER7	N/A
1632.134	RECEIVER	SLOW_SENDER5
1633.161	SLOW_SENDER2	N/A
1633.549	FAST_SENDER	N/A
1634.307	RECEIVER	FAST_SENDER
1636.684	SLOW_SENDER9	N/A
1638.900	FAST_SENDER	N/A
1639.545	SLOW_SENDER5	N/A
1645.932	SLOW_SENDER7	N/A
1646.637	FAST_SENDER	N/A
1654.271	FAST_SENDER	N/A
1661.909	FAST_SENDER	N/A
1669.853	FAST_SENDER	N/A
1677.350	FAST_SENDER	N/A
1685.038	FAST_SENDER	N/A
1692.563	FAST_SENDER	N/A
1700.244	FAST_SENDER	N/A
1707.907	FAST_SENDER	N/A
1714.870	FAST_SENDER	N/A
1723.075	FAST_SENDER	N/A
1730.565	FAST_SENDER	N/A
1738.051	FAST_SENDER	N/A
1745.112	FAST_SENDER	N/A
1750.810	SLOW_SENDER4	N/A
1753.466	FAST_SENDER	N/A
1761.215	SLOW_SENDER4	N/A
1761.749	FAST_SENDER	N/A
1764.530	SLOW_SENDER6	N/A
1765.440	SLOW_SENDER8	N/A
1771.220	FAST_SENDER	N/A
1774.010	SLOW_SENDER3	N/A
1775.137	SLOW_SENDER4	N/A
1775.700	SLOW_SENDER8	N/A
1778.464	SLOW_SENDER6	N/A
1778.900	SLOW_SENDER1	N/A
1779.753	FAST_SENDER	N/A
1789.407	SLOW_SENDER3	N/A
1789.510	SLOW_SENDER2	N/A
1789.550	FAST_SENDER	N/A
1790.070	SLOW_SENDER10	N/A
1791.369	SLOW_SENDER8	N/A
1791.921	SLOW_SENDER6	N/A
1793.670	SLOW_SENDER1	N/A
1799.278	RECEIVER	SLOW_SENDER10
1799.787	FAST_SENDER	N/A
1800.548	RECEIVER	FAST_SENDER
1801.200	RECEIVER	SLOW_SENDER1
1802.680	SLOW_SENDER9	N/A
1802.949	FAST_SENDER	N/A
1803.482	RECEIVER	SLOW_SENDER9
1804.686	SLOW_SENDER10	N/A
1804.948	SLOW_SENDER2	N/A
1805.436	RECEIVER	SLOW_SENDER10
1805.470	SLOW_SENDER5	N/A
1805.898	SLOW_SENDER9	N/A
1807.599	RECEIVER	SLOW_SENDER2
1808.353	RECEIVER	FAST_SENDER
1809.629	RECEIVER	SLOW_SENDER9
1810.320	SLOW_SENDER7	N/A
1812.555	RECEIVER	SLOW_SENDER5
1812.844	SLOW_SENDER10	N/A
1813.006	FAST_SENDER	N/A
1813.633	RECEIVER	SLOW_SENDER10
1814.648	RECEIVER	SLOW_SENDER7
1815.019	SLOW_SENDER2	N/A
1815.052	SLOW_SENDER9	N/A
1815.447	RECEIVER	FAST_SENDER
1816.385	RECEIVER	SLOW_SENDER9
1817.970	SLOW_SENDER5	N/A
1818.706	RECEIVER	SLOW_SENDER5
1820.069	SLOW_SENDER7	N/A
1820.852	RECEIVER	SLOW_SENDER7
1821.046	SLOW_SENDER10	N/A
1821.794	RECEIVER	SLOW_SENDER10
1821.946	FAST_SENDER	N/A
1822.699	RECEIVER	FAST_SENDER
1823.805	SLOW_SENDER9	N/A
1824.574	RECEIVER	SLOW_SENDER9
1825.133	FAST_SENDER	N/A
1825.892	RECEIVER	FAST_SENDER
1826.155	SLOW_SENDER5	N/A
1826.275	SLOW_SENDER7	N/A
1826.943	RECEIVER	SLOW_SENDER5
1828.341	FAST_SENDER	N/A
1829.145	RECEIVER	FAST_SENDER
1829.235	SLOW_SENDER10	N/A
1830.028	RECEIVER	SLOW_SENDER10
1831.164	RECEIVER	SLOW_SENDER7
1831.567	FAST_SENDER	N/A
1831.984	SLOW_SENDER9	N/A
1832.362	RECEIVER	FAST_SENDER
1834.318	RECEIVER	SLOW_SENDER9
1834.356	SLOW_SENDER5	N/A
1835.123	RECEIVER	SLOW_SENDER5
1837.454	SLOW_SENDER10	N/A
1838.232	RECEIVER	SLOW_SENDER10
1838.581	SLOW_SENDER7	N/A
1839.147	FAST_SENDER	N/A
1839.288	RECEIVER	SLOW_SENDER7
1841.371	RECEIVER	FAST_SENDER
1841.743	SLOW_SENDER9	N/A
1842.555	SLOW_SENDER5	N/A
1843.341	RECEIVER	SLOW_SENDER5
1843.814	FAST_SENDER	N/A
1844.317	RECEIVER	SLOW_SENDER9
1845.664	SLOW_SENDER10	N/A
1846.407	RECEIVER	FAST_SENDER
1846.731	SLOW_SENDER7	N/A
1847.473	RECEIVER	SLOW_SENDER7
1848.849	FAST_SENDER	N/A
1849.619	RECEIVER	FAST_SENDER
1850.753	SLOW_SENDER5	N/A
1852.061	FAST_SENDER	N/A
1854.880	SLOW_SENDER7	N/A
1858.936	SLOW_SENDER5	N/A
1859.963	FAST_SENDER	N/A
1867.851	FAST_SENDER	N/A
1875.595	FAST_SENDER	N/A
1883.652	FAST_SENDER	N/A
1890.741	FAST_SENDER	N/A
1898.033	FAST_SENDER	N/A
1905.453	FAST_SENDER	N/A
1913.202	FAST_SENDER	N/A
1920.889	FAST_SENDER	N/A
1928.311	FAST_SENDER	N/A
1935.661	FAST_SENDER	N/A
1940.560	SLOW_SENDER4	N/A
1944.035	FAST_SENDER	N/A
1951.416	FAST_SENDER	N/A
1954.473	SLOW_SENDER4	N/A
1956.300	SLOW_SENDER8	N/A
1956.390	SLOW_SENDER6	N/A
1958.420	FAST_SENDER	N/A
1959.930	SLOW_SENDER3	N/A
1964.660	SLOW_SENDER1	N/A
1967.261	FAST_SENDER	N/A
1967.602	SLOW_SENDER8	N/A
1968.125	SLOW_SENDER4	N/A
1970.094	SLOW_SENDER6	N/A
1971.501	SLOW_SENDER3	N/A
1976.634	FAST_SENDER	N/A
1978.152	SLOW_SENDER1	N/A
1982.100	SLOW_SENDER2	N/A
1982.149	SLOW_SENDER8	N/A
1984.315	SLOW_SENDER3	N/A
1984.702	SLOW_SENDER6	N/A
1985.351	FAST_SENDER	N/A
1991.323	SLOW_SENDER1	N/A
1992.381	SLOW_SENDER2	N/A
1993.331	FAST_SENDER	N/A
2000.714	FAST_SENDER	N/A
2004.404	SLOW_SENDER2	N/A
2007.900	SLOW_SENDER9	N/A
2008.986	FAST_SENDER	N/A
2011.740	SLOW_SENDER10	N/A
2014.239	RECEIVER	SLOW_SENDER10
2015.059	RECEIVER	SLOW_SENDER9
2016.679	SLOW_SENDER10	N/A
2016.950	FAST_SENDER	N/A
2017.399	RECEIVER	SLOW_SENDER10
2019.496	RECEIVER	FAST_SENDER
2019.810	SLOW_SENDER7	N/A
2020.460	SLOW_SENDER9	N/A
2020.605	RECEIVER	SLOW_SENDER7
2021.940	FAST_SENDER	N/A
2022.576	RECEIVER	SLOW_SENDER9
2022.843	SLOW_SENDER10	N/A
2023.048	SLOW_SENDER7	N/A
2023.218	RECEIVER	FAST_SENDER
2026.060	SLOW_SENDER5	N/A
2026.078	RECEIVER	SLOW_SENDER10
2026.789	RECEIVER	SLOW_SENDER5
2029.571	RECEIVER	SLOW_SENDER7
2030.024	SLOW_SENDER9	N/A
2030.801	RECEIVER	SLOW_SENDER9
2031.044	FAST_SENDER	N/A
2031.801	RECEIVER	FAST_SENDER
2033.514	SLOW_SENDER10	N/A
2034.236	FAST_SENDER	N/A
2034.971	RECEIVER	FAST_SENDER
2036.048	RECEIVER	SLOW_SENDER10
2036.998	SLOW_SENDER7	N/A
2037.400	FAST_SENDER	N/A
2037.768	RECEIVER	SLOW_SENDER7
2038.242	SLOW_SENDER9	N/A
2039.037	SLOW_SENDER5	N/A
2039.043	RECEIVER	SLOW_SENDER9
2039.785	RECEIVER	SLOW_SENDER5
2040.952	RECEIVER	FAST_SENDER
2043.378	FAST_SENDER	N/A
2043.471	SLOW_SENDER10	N/A
2044.162	RECEIVER	FAST_SENDER
2045.189	SLOW_SENDER7	N/A
2045.233	SLOW_SENDER5	N/A
2045.917	RECEIVER	SLOW_SENDER7
2046.582	FAST_SENDER	N/A
2047.088	RECEIVER	SLOW_SENDER5
2049.100	SLOW_SENDER9	N/A
2049.178	RECEIVER	FAST_SENDER
2051.604	FAST_SENDER	N/A
2054.066	RECEIVER	FAST_SENDER
2054.525	SLOW_SENDER5	N/A
2055.267	RECEIVER	SLOW_SENDER5
2056.486	FAST_SENDER	N/A
2057.233	RECEIVER	FAST_SENDER
2059.669	FAST_SENDER	N/A
2060.455	RECEIVER	FAST_SENDER
2062.696	SLOW_SENDER5	N/A
2062.892	FAST_SENDER	N/A
2063.655	RECEIVER	FAST_SENDER
2065.033	RECEIVER	SLOW_SENDER5
2066.099	FAST_SENDER	N/A
2066.878	RECEIVER	FAST_SENDER
2069.316	FAST_SENDER	N/A
2070.035	RECEIVER	FAST_SENDER
2072.436	SLOW_SENDER5	N/A
2072.447	FAST_SENDER	N/A
2073.194	RECEIVER	SLOW_SENDER5
2077.686	FAST_SENDER	N/A
2080.601	SLOW_SENDER5	N/A
2085.146	FAST_SENDER	N/A
2092.457	FAST_SENDER	N/A
2099.978	FAST_SENDER	N/A
2107.336	FAST_SENDER	N/A
2114.773	FAST_SENDER	N/A
2122.292	FAST_SENDER	N/A
2129.644	FAST_SENDER	N/A
2132.570	SLOW_SENDER4	N/A
2138.226	FAST_SENDER	N/A
2143.883	SLOW_SENDER4	N/A
2145.932	FAST_SENDER	N/A
2149.000	SLOW_SENDER6	N/A
2149.320	SLOW_SENDER8	N/A
2151.830	SLOW_SENDER3	N/A
2154.001	FAST_SENDER	N/A
2155.610	SLOW_SENDER1	N/A
2158.120	SLOW_SENDER4	N/A
2160.639	SLOW_SENDER6	N/A
2161.837	SLOW_SENDER8	N/A
2162.204	SLOW_SENDER3	N/A
2162.308	FAST_SENDER	N/A
2168.830	SLOW_SENDER2	N/A
2169.055	SLOW_SENDER1	N/A
2170.918	FAST_SENDER	N/A
2174.357	SLOW_SENDER6	N/A
2175.378	SLOW_SENDER8	N/A
2175.753	SLOW_SENDER3	N/A
2179.186	SLOW_SENDER2	N/A
2180.911	FAST_SENDER	N/A
2183.024	SLOW_SENDER1	N/A
2189.353	FAST_SENDER	N/A
2193.453	SLOW_SENDER2	N/A
2196.944	FAST_SENDER	N/A
2204.258	FAST_SENDER	N/A
2211.270	SLOW_SENDER10	N/A
2211.625	FAST_SENDER	N/A
2213.430	SLOW_SENDER9	N/A
2214.970	SLOW_SENDER7	N/A
2221.480	FAST_SENDER	N/A
2222.914	SLOW_SENDER10	N/A
2224.303	SLOW_SENDER9	N/A
2225.723	SLOW_SENDER7	N/A
2230.391	FAST_SENDER	N/A
2236.208	SLOW_SENDER10	N/A
2238.219	FAST_SENDER	N/A
2238.893	SLOW_SENDER9	N/A
2239.021	RECEIVER	FAST_SENDER
2240.282	SLOW_SENDER7	N/A
2241.029	RECEIVER	SLOW_SENDER7
2241.469	FAST_SENDER	N/A
2242.269	RECEIVER	FAST_SENDER
2244.705	FAST_SENDER	N/A
2245.270	SLOW_SENDER5	N/A
2245.485	RECEIVER	FAST_SENDER
2247.618	RECEIVER	SLOW_SENDER5
2247.935	FAST_SENDER	N/A
2248.477	SLOW_SENDER7	N/A
2248.739	RECEIVER	FAST_SENDER
2250.026	SLOW_SENDER5	N/A
2250.818	RECEIVER	SLOW_SENDER5
2255.403	FAST_SENDER	N/A
2256.173	RECEIVER	FAST_SENDER
2256.263	SLOW_SENDER5	N/A
2257.023	RECEIVER	SLOW_SENDER5
2258.580	FAST_SENDER	N/A
2259.337	RECEIVER	FAST_SENDER
2261.740	FAST_SENDER	N/A
2262.437	SLOW_SENDER5	N/A
2262.491	RECEIVER	FAST_SENDER
2263.197	RECEIVER	SLOW_SENDER5
2264.928	FAST_SENDER	N/A
2265.703	RECEIVER	FAST_SENDER
2269.576	FAST_SENDER	N/A
2270.634	SLOW_SENDER5	N/A
2271.412	RECEIVER	SLOW_SENDER5
2273.554	RECEIVER	FAST_SENDER
2275.998	FAST_SENDER	N/A
2276.768	RECEIVER	FAST_SENDER
2278.841	SLOW_SENDER5	N/A
2279.656	RECEIVER	SLOW_SENDER5
2284.109	FAST_SENDER	N/A
2288.863	SLOW_SENDER5	N/A
2289.534	RECEIVER	FAST_SENDER
2291.732	RECEIVER	SLOW_SENDER5
2291.949	FAST_SENDER	N/A
2292.732	RECEIVER	FAST_SENDER
2295.143	FAST_SENDER	N/A
2295.935	RECEIVER	FAST_SENDER
2298.385	FAST_SENDER	N/A
2299.150	SLOW_SENDER5	N/A
2299.171	RECEIVER	FAST_SENDER
2299.925	RECEIVER	SLOW_SENDER5
2301.579	FAST_SENDER	N/A
2302.373	RECEIVER	FAST_SENDER
2304.821	FAST_SENDER	N/A
2305.578	RECEIVER	FAST_SENDER
2308.027	FAST_SENDER	N/A
2308.812	RECEIVER	FAST_SENDER
2313.015	FAST_SENDER	N/A
2313.724	RECEIVER	FAST_SENDER
2316.173	FAST_SENDER	N/A
2316.920	RECEIVER	FAST_SENDER
2319.323	FAST_SENDER	N/A
2321.716	RECEIVER	FAST_SENDER
2322.390	SLOW_SENDER4	N/A
2323.159	RECEIVER	SLOW_SENDER4
2324.133	FAST_SENDER	N/A
2324.874	RECEIVER	FAST_SENDER
2325.592	SLOW_SENDER4	N/A
2326.329	RECEIVER	SLOW_SENDER4
2327.277	FAST_SENDER	N/A
2328.033	RECEIVER	FAST_SENDER
2328.778	SLOW_SENDER4	N/A
2331.724	RECEIVER	SLOW_SENDER4
2331.916	FAST_SENDER	N/A
2332.681	RECEIVER	FAST_SENDER
2335.115	FAST_SENDER	N/A
2335.921	RECEIVER	FAST_SENDER
2337.173	SLOW_SENDER4	N/A
2337.951	RECEIVER	SLOW_SENDER4
2338.330	FAST_SENDER	N/A
2338.760	SLOW_SENDER6	N/A
2339.071	RECEIVER	FAST_SENDER
2340.960	SLOW_SENDER3	N/A
2341.810	SLOW_SENDER8	N/A
2343.071	RECEIVER	SLOW_SENDER8
2343.328	FAST_SENDER	N/A
2343.768	RECEIVER	SLOW_SENDER3
2345.363	SLOW_SENDER4	N/A
2345.498	SLOW_SENDER8	N/A
2345.589	RECEIVER	FAST_SENDER
2346.205	SLOW_SENDER3	N/A
2348.310	SLOW_SENDER1	N/A
2349.182	SLOW_SENDER6	N/A
2353.663	FAST_SENDER	N/A
2357.750	SLOW_SENDER2	N/A
2358.467	SLOW_SENDER4	N/A
2360.087	SLOW_SENDER8	N/A
2360.520	SLOW_SENDER3	N/A
2361.161	FAST_SENDER	N/A
2362.275	SLOW_SENDER1	N/A
2362.926	SLOW_SENDER6	N/A
2369.529	FAST_SENDER	N/A
2370.635	SLOW_SENDER2	N/A
2376.629	SLOW_SENDER1	N/A
2377.554	FAST_SENDER	N/A
2384.293	SLOW_SENDER2	N/A
2385.024	FAST_SENDER	N/A
2392.580	FAST_SENDER	N/A
2399.899	FAST_SENDER	N/A
2400.620	SLOW_SENDER10	N/A
2405.000	SLOW_SENDER9	N/A
2407.648	FAST_SENDER	N/A
2411.240	SLOW_SENDER10	N/A
2412.910	SLOW_SENDER7	N/A
2416.332	FAST_SENDER	N/A
2416.366	SLOW_SENDER9	N/A
2424.433	SLOW_SENDER10	N/A
2424.471	FAST_SENDER	N/A
2424.777	SLOW_SENDER7	N/A
2430.140	SLOW_SENDER9	N/A
2433.383	FAST_SENDER	N/A
2438.222	SLOW_SENDER7	N/A
2440.945	FAST_SENDER	N/A
2448.384	FAST_SENDER	N/A
2455.952	FAST_SENDER	N/A
2463.420	SLOW_SENDER5	N/A
2463.470	FAST_SENDER	N/A
2471.540	FAST_SENDER	N/A
2473.926	SLOW_SENDER5	N/A
2479.127	FAST_SENDER	N/A
2486.716	FAST_SENDER	N/A
2486.813	SLOW_SENDER5	N/A
2494.977	FAST_SENDER	N/A
2503.162	FAST_SENDER	N/A
2509.171	RECEIVER	FAST_SENDER
2511.593	FAST_SENDER	N/A
2512.369	RECEIVER	FAST_SENDER
2514.790	FAST_SENDER	N/A
2515.559	RECEIVER	FAST_SENDER
2517.970	FAST_SENDER	N/A
2518.721	RECEIVER	FAST_SENDER
2521.142	FAST_SENDER	N/A
2521.906	RECEIVER	FAST_SENDER
2523.210	SLOW_SENDER4	N/A
2523.945	RECEIVER	SLOW_SENDER4
2524.343	FAST_SENDER	N/A
2525.072	RECEIVER	FAST_SENDER
2526.376	SLOW_SENDER4	N/A
2527.157	RECEIVER	SLOW_SENDER4
2527.499	FAST_SENDER	N/A
2527.980	SLOW_SENDER6	N/A
2528.256	RECEIVER	FAST_SENDER
2529.563	SLOW_SENDER4	N/A
2530.250	SLOW_SENDER3	N/A
2530.830	SLOW_SENDER8	N/A
2530.868	RECEIVER	SLOW_SENDER4
2531.536	RECEIVER	SLOW_SENDER3
2532.488	FAST_SENDER	N/A
2533.243	RECEIVER	FAST_SENDER
2533.960	SLOW_SENDER3	N/A
2533.982	RECEIVER	SLOW_SENDER8
2534.733	RECEIVER	SLOW_SENDER3
2535.651	FAST_SENDER	N/A
2536.296	SLOW_SENDER4	N/A
2536.410	RECEIVER	FAST_SENDER
2537.173	SLOW_SENDER3	N/A
2538.464	RECEIVER	SLOW_SENDER3
2538.852	FAST_SENDER	N/A
2538.885	SLOW_SENDER6	N/A
2539.582	RECEIVER	FAST_SENDER
2540.940	SLOW_SENDER1	N/A
2541.364	RECEIVER	SLOW_SENDER4
2541.983	FAST_SENDER	N/A
2542.629	SLOW_SENDER8	N/A
2542.716	RECEIVER	FAST_SENDER
2543.388	RECEIVER	SLOW_SENDER8
2543.881	SLOW_SENDER3	N/A
2544.089	RECEIVER	SLOW_SENDER6
2545.189	RECEIVER	SLOW_SENDER3
2546.892	RECEIVER	SLOW_SENDER1
2548.551	FAST_SENDER	N/A
2549.327	RECEIVER	FAST_SENDER
2550.250	SLOW_SENDER2	N/A
2550.628	SLOW_SENDER3	N/A
2550.800	SLOW_SENDER8	N/A
2551.000	SLOW_SENDER4	N/A
2551.579	RECEIVER	SLOW_SENDER8
2551.738	FAST_SENDER	N/A
2552.310	SLOW_SENDER1	N/A
2552.313	RECEIVER	SLOW_SENDER4
2552.972	RECEIVER	SLOW_SENDER2
2553.556	SLOW_SENDER6	N/A
2554.094	RECEIVER	FAST_SENDER
2555.387	SLOW_SENDER2	N/A
2555.878	RECEIVER	SLOW_SENDER3
2556.527	FAST_SENDER	N/A
2556.699	RECEIVER	SLOW_SENDER2
2557.599	RECEIVER	SLOW_SENDER1
2558.940	RECEIVER	FAST_SENDER
2558.983	SLOW_SENDER8	N/A
2559.740	SLOW_SENDER4	N/A
2559.759	RECEIVER	SLOW_SENDER8
2560.465	RECEIVER	SLOW_SENDER4
2561.374	FAST_SENDER	N/A
2562.126	SLOW_SENDER2	N/A
2562.881	RECEIVER	SLOW_SENDER2
2563.284	SLOW_SENDER3	N/A
2563.960	RECEIVER	FAST_SENDER
2565.028	SLOW_SENDER1	N/A
2565.782	RECEIVER	SLOW_SENDER1
2566.362	FAST_SENDER	N/A
2567.207	SLOW_SENDER8	N/A
2567.890	SLOW_SENDER4	N/A
2568.293	SLOW_SENDER2	N/A
2574.454	FAST_SENDER	N/A
2581.869	FAST_SENDER	N/A
2582.093	SLOW_SENDER2	N/A
2589.382	FAST_SENDER	N/A
2590.500	SLOW_SENDER10	N/A
2595.990	SLOW_SENDER9	N/A
2597.728	FAST_SENDER	N/A
2600.863	SLOW_SENDER10	N/A
2603.320	SLOW_SENDER7	N/A
2606.663	FAST_SENDER	N/A
2606.906	SLOW_SENDER9	N/A
2613.895	FAST_SENDER	N/A
2614.350	SLOW_SENDER10	N/A
2615.278	SLOW_SENDER7	N/A
2620.827	SLOW_SENDER9	N/A
2621.889	FAST_SENDER	N/A
2629.440	FAST_SENDER	N/A
2629.560	SLOW_SENDER7	N/A
2637.119	FAST_SENDER	N/A
2644.252	FAST_SENDER	N/A
2651.662	FAST_SENDER	N/A
2652.670	SLOW_SENDER5	N/A
2658.971	FAST_SENDER	N/A
2664.360	SLOW_SENDER5	N/A
2666.399	FAST_SENDER	N/A
2674.769	FAST_SENDER	N/A
2677.134	SLOW_SENDER5	N/A
2682.490	FAST_SENDER	N/A
2689.972	FAST_SENDER	N/A
2697.575	FAST_SENDER	N/A
2704.956	FAST_SENDER	N/A
2712.545	FAST_SENDER	N/A
2719.876	FAST_SENDER	N/A
2719.900	SLOW_SENDER6	N/A
2728.568	FAST_SENDER	N/A
2729.363	RECEIVER	FAST_SENDER
2730.650	SLOW_SENDER1	N/A
2730.650	SLOW_SENDER3	N/A
2731.399	RECEIVER	SLOW_SENDER3
2731.795	FAST_SENDER	N/A
2732.544	RECEIVER	FAST_SENDER
2732.962	SLOW_SENDER6	N/A
2733.331	RECEIVER	SLOW_SENDER1
2733.400	SLOW_SENDER4	N/A
2733.809	SLOW_SENDER3	N/A
2734.164	RECEIVER	SLOW_SENDER4
2734.952	FAST_SENDER	N/A
2736.123	RECEIVER	SLOW_SENDER3
2736.240	SLOW_SENDER8	N/A
2737.046	RECEIVER	SLOW_SENDER8
2737.824	RECEIVER	SLOW_SENDER6
2739.379	RECEIVER	FAST_SENDER
2739.470	SLOW_SENDER8	N/A
2740.259	RECEIVER	SLOW_SENDER8
2740.883	SLOW_SENDER1	N/A
2741.567	SLOW_SENDER3	N/A
2741.633	RECEIVER	SLOW_SENDER1
2741.786	FAST_SENDER	N/A
2742.353	RECEIVER	SLOW_SENDER3
2742.694	SLOW_SENDER8	N/A
2743.464	RECEIVER	SLOW_SENDER8
2744.137	SLOW_SENDER4	N/A
2744.384	RECEIVER	FAST_SENDER
2745.224	SLOW_SENDER6	N/A
2745.997	RECEIVER	SLOW_SENDER6
2747.035	SLOW_SENDER1	N/A
2747.799	SLOW_SENDER3	N/A
2747.806	RECEIVER	SLOW_SENDER1
2748.760	SLOW_SENDER2	N/A
2748.897	SLOW_SENDER8	N/A
2750.168	RECEIVER	SLOW_SENDER4
2750.254	FAST_SENDER	N/A
2751.025	RECEIVER	SLOW_SENDER2
2752.816	RECEIVER	SLOW_SENDER3
2753.208	SLOW_SENDER1	N/A
2753.453	SLOW_SENDER2	N/A
2753.633	RECEIVER	SLOW_SENDER8
2754.774	RECEIVER	FAST_SENDER
2755.844	RECEIVER	SLOW_SENDER2
2757.191	FAST_SENDER	N/A
2757.606	SLOW_SENDER4	N/A
2757.796	RECEIVER	SLOW_SENDER1
2759.547	RECEIVER	FAST_SENDER
2760.238	SLOW_SENDER3	N/A
2760.985	RECEIVER	SLOW_SENDER3
2761.041	SLOW_SENDER8	N/A
2761.278	SLOW_SENDER2	N/A
2764.166	RECEIVER	SLOW_SENDER8
2764.206	FAST_SENDER	N/A
2765.011	RECEIVER	FAST_SENDER
2765.208	SLOW_SENDER1	N/A
2766.000	RECEIVER	SLOW_SENDER1
2767.440	FAST_SENDER	N/A
2768.411	SLOW_SENDER3	N/A
2769.596	RECEIVER	FAST_SENDER
2770.810	RECEIVER	SLOW_SENDER3
2771.583	SLOW_SENDER8	N/A
2772.024	FAST_SENDER	N/A
2773.411	SLOW_SENDER1	N/A
2776.087	SLOW_SENDER2	N/A
2778.248	SLOW_SENDER3	N/A
2778.960	SLOW_SENDER10	N/A
2781.493	FAST_SENDER	N/A
2787.090	SLOW_SENDER9	N/A
2788.941	FAST_SENDER	N/A
2789.470	SLOW_SENDER10	N/A
2795.230	SLOW_SENDER7	N/A
2798.276	FAST_SENDER	N/A
2798.776	SLOW_SENDER9	N/A
2802.436	SLOW_SENDER10	N/A
2806.728	FAST_SENDER	N/A
2809.297	SLOW_SENDER7	N/A
2811.886	SLOW_SENDER9	N/A
2814.089	FAST_SENDER	N/A
2821.745	FAST_SENDER	N/A
2821.779	SLOW_SENDER7	N/A
2829.620	FAST_SENDER	N/A
2837.533	FAST_SENDER	N/A
2841.700	SLOW_SENDER5	N/A
2845.264	FAST_SENDER	N/A
2851.908	SLOW_SENDER5	N/A
2852.662	FAST_SENDER	N/A
2860.798	FAST_SENDER	N/A
2865.953	SLOW_SENDER5	N/A
2867.963	FAST_SENDER	N/A
2875.548	FAST_SENDER	N/A
2883.164	FAST_SENDER	N/A
2890.801	FAST_SENDER	N/A
2898.666	FAST_SENDER	N/A
2906.626	FAST_SENDER	N/A
2912.540	SLOW_SENDER6	N/A
2914.318	FAST_SENDER	N/A
2921.701	FAST_SENDER	N/A
2922.983	SLOW_SENDER6	N/A
2924.530	SLOW_SENDER4	N/A
2929.501	FAST_SENDER	N/A
2934.871	RECEIVER	FAST_SENDER
2935.293	SLOW_SENDER6	N/A
2936.030	RECEIVER	SLOW_SENDER6
2937.304	FAST_SENDER	N/A
2938.010	SLOW_SENDER4	N/A
2938.058	RECEIVER	FAST_SENDER
2938.470	SLOW_SENDER8	N/A
2939.267	RECEIVER	SLOW_SENDER8
2939.360	SLOW_SENDER1	N/A
2940.121	RECEIVER	SLOW_SENDER1
2940.478	FAST_SENDER	N/A
2941.244	RECEIVER	FAST_SENDER
2941.590	SLOW_SENDER2	N/A
2941.675	SLOW_SENDER8	N/A
2942.368	RECEIVER	SLOW_SENDER2
2942.557	SLOW_SENDER1	N/A
2943.302	RECEIVER	SLOW_SENDER1
2943.451	SLOW_SENDER6	N/A
2943.667	FAST_SENDER	N/A
2944.140	SLOW_SENDER3	N/A
2944.251	RECEIVER	SLOW_SENDER6
2944.806	SLOW_SENDER2	N/A
2945.535	RECEIVER	SLOW_SENDER2
2945.706	SLOW_SENDER1	N/A
2946.487	RECEIVER	SLOW_SENDER1
2947.681	RECEIVER	SLOW_SENDER4
2947.976	SLOW_SENDER2	N/A
2948.526	RECEIVER	SLOW_SENDER3
2950.441	RECEIVER	FAST_SENDER
2951.888	SLOW_SENDER1	N/A
2952.493	RECEIVER	SLOW_SENDER2
2952.852	FAST_SENDER	N/A
2953.215	RECEIVER	SLOW_SENDER1
2953.928	SLOW_SENDER3	N/A
2954.718	RECEIVER	SLOW_SENDER3
2955.354	SLOW_SENDER8	N/A
2956.123	RECEIVER	SLOW_SENDER8
2956.875	RECEIVER	FAST_SENDER
2959.287	FAST_SENDER	N/A
2959.901	SLOW_SENDER2	N/A
2960.058	RECEIVER	FAST_SENDER
2960.146	SLOW_SENDER3	N/A
2960.953	RECEIVER	SLOW_SENDER3
2962.130	RECEIVER	SLOW_SENDER2
2962.504	FAST_SENDER	N/A
2963.242	RECEIVER	FAST_SENDER
2963.570	SLOW_SENDER8	N/A
2964.342	RECEIVER	SLOW_SENDER8
2965.676	FAST_SENDER	N/A
2966.206	SLOW_SENDER1	N/A
2966.440	RECEIVER	FAST_SENDER
2967.340	SLOW_SENDER10	N/A
2968.132	RECEIVER	SLOW_SENDER10
2968.381	SLOW_SENDER3	N/A
2968.871	FAST_SENDER	N/A
2969.145	RECEIVER	SLOW_SENDER3
2969.560	SLOW_SENDER2	N/A
2970.562	SLOW_SENDER10	N/A
2970.838	RECEIVER	SLOW_SENDER2
2971.784	SLOW_SENDER8	N/A
2971.898	RECEIVER	FAST_SENDER
2974.336	FAST_SENDER	N/A
2974.647	RECEIVER	SLOW_SENDER8
2975.756	RECEIVER	SLOW_SENDER10
2976.510	SLOW_SENDER9	N/A
2976.612	RECEIVER	FAST_SENDER
2978.665	RECEIVER	SLOW_SENDER9
2979.015	FAST_SENDER	N/A
2979.750	RECEIVER	FAST_SENDER
2981.095	SLOW_SENDER9	N/A
2981.861	RECEIVER	SLOW_SENDER9
2982.166	FAST_SENDER	N/A
2982.956	RECEIVER	FAST_SENDER
2983.165	SLOW_SENDER10	N/A
2983.933	RECEIVER	SLOW_SENDER10
2984.488	SLOW_SENDER3	N/A
2985.230	RECEIVER	SLOW_SENDER3
2985.376	FAST_SENDER	N/A
2987.030	SLOW_SENDER7	N/A
2987.270	SLOW_SENDER9	N/A
2991.373	SLOW_SENDER10	N/A
2993.923	FAST_SENDER	N/A
3001.196	FAST_SENDER	N/A
3001.426	SLOW_SENDER9	N/A
3001.610	SLOW_SENDER7	N/A
3010.601	FAST_SENDER	N/A
3018.079	FAST_SENDER	N/A
3025.551	FAST_SENDER	N/A
3030.440	SLOW_SENDER5	N/A
3033.146	FAST_SENDER	N/A
3041.275	FAST_SENDER	N/A
3042.340	SLOW_SENDER5	N/A
3048.589	FAST_SENDER	N/A
3056.278	SLOW_SENDER5	N/A
3056.318	FAST_SENDER	N/A
3064.854	FAST_SENDER	N/A
3072.803	FAST_SENDER	N/A
3080.081	FAST_SENDER	N/A
3087.752	FAST_SENDER	N/A
3094.937	FAST_SENDER	N/A
3102.611	FAST_SENDER	N/A
3107.840	SLOW_SENDER6	N/A
3109.804	FAST_SENDER	N/A
3111.300	SLOW_SENDER4	N/A
3118.693	FAST_SENDER	N/A
3119.519	SLOW_SENDER6	N/A
3121.866	SLOW_SENDER4	N/A
3127.458	FAST_SENDER	N/A
3133.310	SLOW_SENDER1	N/A
3133.556	SLOW_SENDER6	N/A
3134.312	SLOW_SENDER4	N/A
3135.418	FAST_SENDER	N/A
3139.270	SLOW_SENDER2	N/A
3140.200	SLOW_SENDER8	N/A
3144.319	FAST_SENDER	N/A
3144.496	SLOW_SENDER1	N/A
3148.523	RECEIVER	SLOW_SENDER1
3148.770	SLOW_SENDER3	N/A
3149.508	RECEIVER	SLOW_SENDER3
3150.753	RECEIVER	FAST_SENDER
3150.816	SLOW_SENDER2	N/A
3151.567	RECEIVER	SLOW_SENDER2
3151.924	SLOW_SENDER3	N/A
3152.700	RECEIVER	SLOW_SENDER3
3153.172	FAST_SENDER	N/A
3153.939	RECEIVER	FAST_SENDER
3154.844	SLOW_SENDER8	N/A
3155.136	SLOW_SENDER3	N/A
3155.567	RECEIVER	SLOW_SENDER8
3155.933	SLOW_SENDER1	N/A
3156.716	RECEIVER	SLOW_SENDER1
3158.997	SLOW_SENDER2	N/A
3159.099	RECEIVER	SLOW_SENDER3
3161.724	RECEIVER	SLOW_SENDER2
3161.840	SLOW_SENDER10	N/A
3161.866	FAST_SENDER	N/A
3162.601	RECEIVER	SLOW_SENDER10
3162.990	SLOW_SENDER8	N/A
3163.719	RECEIVER	SLOW_SENDER8
3165.009	RECEIVER	FAST_SENDER
3165.047	SLOW_SENDER10	N/A
3165.751	RECEIVER	SLOW_SENDER10
3166.506	SLOW_SENDER3	N/A
3167.428	FAST_SENDER	N/A
3168.166	SLOW_SENDER10	N/A
3168.178	RECEIVER	FAST_SENDER
3168.923	RECEIVER	SLOW_SENDER10
3168.930	SLOW_SENDER9	N/A
3169.136	SLOW_SENDER2	N/A
3169.697	RECEIVER	SLOW_SENDER9
3170.418	RECEIVER	SLOW_SENDER2
3171.190	SLOW_SENDER7	N/A
3172.480	RECEIVER	SLOW_SENDER7
3174.331	SLOW_SENDER10	N/A
3174.448	SLOW_SENDER8	N/A
3174.892	SLOW_SENDER7	N/A
3175.078	RECEIVER	SLOW_SENDER10
3175.999	FAST_SENDER	N/A
3176.157	RECEIVER	SLOW_SENDER7
3177.426	RECEIVER	SLOW_SENDER8
3177.855	SLOW_SENDER2	N/A
3178.284	RECEIVER	FAST_SENDER
3178.568	SLOW_SENDER7	N/A
3179.291	RECEIVER	SLOW_SENDER7
3180.612	SLOW_SENDER9	N/A
3180.720	FAST_SENDER	N/A
3181.336	RECEIVER	SLOW_SENDER9
3185.605	RECEIVER	FAST_SENDER
3188.034	FAST_SENDER	N/A
3188.778	SLOW_SENDER9	N/A
3188.833	RECEIVER	FAST_SENDER
3189.460	SLOW_SENDER10	N/A
3189.581	RECEIVER	SLOW_SENDER9
3190.921	SLOW_SENDER7	N/A
3191.262	FAST_SENDER	N/A
3191.624	RECEIVER	SLOW_SENDER7
3192.367	RECEIVER	SLOW_SENDER10
3195.373	RECEIVER	FAST_SENDER
3196.995	SLOW_SENDER9	N/A
3197.819	FAST_SENDER	N/A
3198.331	RECEIVER	SLOW_SENDER9
3199.810	SLOW_SENDER10	N/A
3200.134	RECEIVER	FAST_SENDER
3204.608	FAST_SENDER	N/A
3205.019	SLOW_SENDER7	N/A
3205.399	RECEIVER	FAST_SENDER
3205.770	SLOW_SENDER9	N/A
3212.654	FAST_SENDER	N/A
3220.418	FAST_SENDER	N/A
3222.040	SLOW_SENDER5	N/A
3228.465	FAST_SENDER	N/A
3235.138	SLOW_SENDER5	N/A
3236.257	FAST_SENDER	N/A
3244.561	FAST_SENDER	N/A
3247.398	SLOW_SENDER5	N/A
3252.241	FAST_SENDER	N/A
3260.323	FAST_SENDER	N/A
3267.997	FAST_SENDER	N/A
3275.442	FAST_SENDER	N/A
3283.251	FAST_SENDER	N/A
3290.845	FAST_SENDER	N/A
3297.950	SLOW_SENDER6	N/A
3298.918	FAST_SENDER	N/A
3299.610	SLOW_SENDER4	N/A
3308.216	FAST_SENDER	N/A
3310.499	SLOW_SENDER4	N/A
3311.380	SLOW_SENDER6	N/A
3315.656	FAST_SENDER	N/A
3323.630	SLOW_SENDER1	N/A
3323.676	FAST_SENDER	N/A
3324.146	SLOW_SENDER4	N/A
3324.382	SLOW_SENDER6	N/A
3332.299	FAST_SENDER	N/A
3335.470	SLOW_SENDER3	N/A
3335.896	SLOW_SENDER1	N/A
3340.115	FAST_SENDER	N/A
3341.390	SLOW_SENDER8	N/A
3343.720	SLOW_SENDER2	N/A
3348.935	SLOW_SENDER3	N/A
3349.393	FAST_SENDER	N/A
3350.070	SLOW_SENDER1	N/A
3354.473	SLOW_SENDER2	N/A
3355.750	SLOW_SENDER8	N/A
3357.128	FAST_SENDER	N/A
3362.883	SLOW_SENDER3	N/A
3365.920	SLOW_SENDER10	N/A
3365.939	FAST_SENDER	N/A
3368.423	RECEIVER	SLOW_SENDER10
3368.598	SLOW_SENDER8	N/A
3369.077	SLOW_SENDER2	N/A
3369.333	RECEIVER	SLOW_SENDER8
3369.620	SLOW_SENDER7	N/A
3370.349	RECEIVER	SLOW_SENDER7
3370.842	SLOW_SENDER10	N/A
3371.576	RECEIVER	SLOW_SENDER10
3373.720	SLOW_SENDER9	N/A
3374.222	FAST_SENDER	N/A
3374.518	RECEIVER	SLOW_SENDER9
3375.176	SLOW_SENDER7	N/A
3375.952	RECEIVER	SLOW_SENDER7
3376.982	SLOW_SENDER10	N/A
3378.332	RECEIVER	FAST_SENDER
3379.495	SLOW_SENDER9	N/A
3379.515	RECEIVER	SLOW_SENDER10
3380.258	RECEIVER	SLOW_SENDER9
3380.777	FAST_SENDER	N/A
3381.381	SLOW_SENDER7	N/A
3381.543	RECEIVER	FAST_SENDER
3383.678	RECEIVER	SLOW_SENDER7
3383.974	FAST_SENDER	N/A
3384.773	RECEIVER	FAST_SENDER
3385.680	SLOW_SENDER9	N/A
3386.431	RECEIVER	SLOW_SENDER9
3386.959	SLOW_SENDER10	N/A
3387.196	FAST_SENDER	N/A
3387.711	RECEIVER	SLOW_SENDER10
3389.339	RECEIVER	FAST_SENDER
3391.100	SLOW_SENDER7	N/A
3391.775	FAST_SENDER	N/A
3391.867	SLOW_SENDER9	N/A
3391.876	RECEIVER	SLOW_SENDER7
3392.546	RECEIVER	FAST_SENDER
3394.602	RECEIVER	SLOW_SENDER9
3394.987	FAST_SENDER	N/A
3395.142	SLOW_SENDER10	N/A
3395.755	RECEIVER	FAST_SENDER
3396.422	RECEIVER	SLOW_SENDER10
3398.176	FAST_SENDER	N/A
3398.966	RECEIVER	FAST_SENDER
3399.278	SLOW_SENDER7	N/A
3400.035	RECEIVER	SLOW_SENDER7
3401.408	FAST_SENDER	N/A
3402.007	SLOW_SENDER9	N/A
3402.153	RECEIVER	FAST_SENDER
3403.825	SLOW_SENDER10	N/A
3404.394	RECEIVER	SLOW_SENDER9
3404.601	FAST_SENDER	N/A
3405.373	RECEIVER	FAST_SENDER
3406.341	RECEIVER	SLOW_SENDER10
3407.436	SLOW_SENDER7	N/A
3407.774	FAST_SENDER	N/A
3408.179	RECEIVER	SLOW_SENDER7
3409.865	RECEIVER	FAST_SENDER
3411.834	SLOW_SENDER9	N/A
3411.920	SLOW_SENDER5	N/A
3412.300	FAST_SENDER	N/A
3413.067	RECEIVER	FAST_SENDER
3413.749	SLOW_SENDER10	N/A
3414.546	RECEIVER	SLOW_SENDER10
3415.480	FAST_SENDER	N/A
3416.224	RECEIVER	FAST_SENDER
3417.348	RECEIVER	SLOW_SENDER5
3418.637	FAST_SENDER	N/A
3419.410	RECEIVER	FAST_SENDER
3421.838	FAST_SENDER	N/A
3422.626	RECEIVER	FAST_SENDER
3422.769	SLOW_SENDER5	N/A
3422.861	SLOW_SENDER7	N/A
3423.549	RECEIVER	SLOW_SENDER5
3425.035	FAST_SENDER	N/A
3425.805	RECEIVER	FAST_SENDER
3428.961	SLOW_SENDER5	N/A
3429.737	RECEIVER	SLOW_SENDER5
3430.027	FAST_SENDER	N/A
3430.749	RECEIVER	FAST_SENDER
3433.160	FAST_SENDER	N/A
3433.945	RECEIVER	FAST_SENDER
3436.387	FAST_SENDER	N/A
3437.150	RECEIVER	FAST_SENDER
3437.183	SLOW_SENDER5	N/A
3437.978	RECEIVER	SLOW_SENDER5
3439.551	FAST_SENDER	N/A
3440.311	RECEIVER	FAST_SENDER
3442.716	FAST_SENDER	N/A
3443.443	RECEIVER	FAST_SENDER
3445.421	SLOW_SENDER5	N/A
3445.869	FAST_SENDER	N/A
3446.183	RECEIVER	SLOW_SENDER5
3448.042	RECEIVER	FAST_SENDER
3450.445	FAST_SENDER	N/A
3457.938	FAST_SENDER	N/A
3458.928	SLOW_SENDER5	N/A
3465.105	FAST_SENDER	N/A
3472.577	FAST_SENDER	N/A
3480.110	FAST_SENDER	N/A
3487.252	FAST_SENDER	N/A
3488.520	SLOW_SENDER4	N/A
3490.390	SLOW_SENDER6	N/A
3495.482	FAST_SENDER	N/A
3501.026	SLOW_SENDER6	N/A
3503.714	FAST_SENDER	N/A
3503.974	SLOW_SENDER4	N/A
3511.458	FAST_SENDER	N/A
3514.517	SLOW_SENDER6	N/A
3515.520	SLOW_SENDER1	N/A
3517.883	SLOW_SENDER4	N/A
3519.011	FAST_SENDER	N/A
3526.273	SLOW_SENDER1	N/A
3527.410	SLOW_SENDER3	N/A
3527.535	FAST_SENDER	N/A
3534.270	SLOW_SENDER8	N/A
3535.330	SLOW_SENDER2	N/A
3536.086	FAST_SENDER	N/A
3539.948	SLOW_SENDER3	N/A
3541.392	SLOW_SENDER1	N/A
3544.895	FAST_SENDER	N/A
3546.066	SLOW_SENDER2	N/A
3547.915	SLOW_SENDER8	N/A
3552.106	FAST_SENDER	N/A
3552.567	SLOW_SENDER3	N/A
3560.099	SLOW_SENDER2	N/A
3561.117	FAST_SENDER	N/A
3562.609	SLOW_SENDER8	N/A
3568.602	FAST_SENDER	N/A
3576.515	FAST_SENDER	N/A
3577.990	SLOW_SENDER9	N/A
3579.240	SLOW_SENDER7	N/A
3580.090	SLOW_SENDER10	N/A
3585.497	FAST_SENDER	N/A
3590.521	SLOW_SENDER10	N/A
3591.270	SLOW_SENDER7	N/A
3591.606	SLOW_SENDER9	N/A
3593.935	FAST_SENDER	N/A
3601.503	FAST_SENDER	N/A
3603.525	SLOW_SENDER10	N/A
3604.938	SLOW_SENDER7	N/A
3605.721	SLOW_SENDER9	N/A
3609.224	FAST_SENDER	N/A
3613.135	RECEIVER	FAST_SENDER
3615.563	FAST_SENDER	N/A
3616.333	RECEIVER	FAST_SENDER
3618.763	FAST_SENDER	N/A
3619.523	RECEIVER	FAST_SENDER
3621.928	FAST_SENDER	N/A
3622.688	RECEIVER	FAST_SENDER
3623.360	SLOW_SENDER5	N/A
3624.153	RECEIVER	SLOW_SENDER5
3625.126	FAST_SENDER	N/A
3625.881	RECEIVER	FAST_SENDER
3626.598	SLOW_SENDER5	N/A
3627.343	RECEIVER	SLOW_SENDER5
3628.297	FAST_SENDER	N/A
3629.049	RECEIVER	FAST_SENDER
3629.751	SLOW_SENDER5	N/A
3630.480	RECEIVER	SLOW_SENDER5
3631.454	FAST_SENDER	N/A
3632.262	RECEIVER	FAST_SENDER
3634.692	FAST_SENDER	N/A
3635.440	RECEIVER	FAST_SENDER
3635.911	SLOW_SENDER5	N/A
3636.705	RECEIVER	SLOW_SENDER5
3637.889	FAST_SENDER	N/A
3638.670	RECEIVER	FAST_SENDER
3641.106	FAST_SENDER	N/A
3641.883	RECEIVER	FAST_SENDER
3642.134	SLOW_SENDER5	N/A
3642.926	RECEIVER	SLOW_SENDER5
3644.294	FAST_SENDER	N/A
3645.039	RECEIVER	FAST_SENDER
3647.472	FAST_SENDER	N/A
3648.241	RECEIVER	FAST_SENDER
3648.365	SLOW_SENDER5	N/A
3649.126	RECEIVER	SLOW_SENDER5
3650.656	FAST_SENDER	N/A
3651.399	RECEIVER	FAST_SENDER
3653.808	FAST_SENDER	N/A
3654.570	RECEIVER	FAST_SENDER
3656.576	SLOW_SENDER5	N/A
3656.978	FAST_SENDER	N/A
3657.342	RECEIVER	SLOW_SENDER5
3659.295	RECEIVER	FAST_SENDER
3661.721	FAST_SENDER	N/A
3662.450	RECEIVER	FAST_SENDER
3664.864	FAST_SENDER	N/A
3665.666	RECEIVER	FAST_SENDER
3668.075	FAST_SENDER	N/A
3668.858	RECEIVER	FAST_SENDER
3668.871	SLOW_SENDER5	N/A
3669.600	RECEIVER	SLOW_SENDER5
3671.295	FAST_SENDER	N/A
3673.463	RECEIVER	FAST_SENDER
3675.864	FAST_SENDER	N/A
3676.619	RECEIVER	FAST_SENDER
3677.025	SLOW_SENDER5	N/A
3677.781	RECEIVER	SLOW_SENDER5
3679.051	FAST_SENDER	N/A
3679.827	RECEIVER	FAST_SENDER
3679.830	SLOW_SENDER6	N/A
3680.568	RECEIVER	SLOW_SENDER6
3682.130	SLOW_SENDER4	N/A
3682.257	FAST_SENDER	N/A
3682.896	RECEIVER	SLOW_SENDER4
3683.000	SLOW_SENDER6	N/A
3683.565	RECEIVER	FAST_SENDER
3685.196	SLOW_SENDER5	N/A
3685.341	SLOW_SENDER4	N/A
3685.421	RECEIVER	SLOW_SENDER6
3685.996	FAST_SENDER	N/A
3686.636	RECEIVER	SLOW_SENDER4
3687.294	RECEIVER	FAST_SENDER
3689.063	SLOW_SENDER4	N/A
3689.728	FAST_SENDER	N/A
3690.485	RECEIVER	FAST_SENDER
3692.802	RECEIVER	SLOW_SENDER4
3692.885	FAST_SENDER	N/A
3693.646	RECEIVER	FAST_SENDER
3696.938	SLOW_SENDER6	N/A
3697.471	FAST_SENDER	N/A
3698.253	RECEIVER	FAST_SENDER
3699.502	RECEIVER	SLOW_SENDER6
3700.249	SLOW_SENDER4	N/A
3700.680	FAST_SENDER	N/A
3705.760	SLOW_SENDER1	N/A
3706.938	SLOW_SENDER6	N/A
3709.599	FAST_SENDER	N/A
3713.925	SLOW_SENDER4	N/A
3716.785	SLOW_SENDER1	N/A
3717.454	FAST_SENDER	N/A
3717.730	SLOW_SENDER3	N/A
3724.400	SLOW_SENDER2	N/A
3726.246	FAST_SENDER	N/A
3728.800	SLOW_SENDER8	N/A
3729.415	SLOW_SENDER1	N/A
3729.426	SLOW_SENDER3	N/A
3734.953	FAST_SENDER	N/A
3735.122	SLOW_SENDER2	N/A
3743.334	FAST_SENDER	N/A
3743.398	SLOW_SENDER8	N/A
3744.826	SLOW_SENDER3	N/A
3748.491	SLOW_SENDER2	N/A
3752.533	FAST_SENDER	N/A
3756.176	SLOW_SENDER8	N/A
3761.381	FAST_SENDER	N/A
3768.570	SLOW_SENDER10	N/A
3769.193	FAST_SENDER	N/A
3769.620	SLOW_SENDER9	N/A
3770.590	SLOW_SENDER7	N/A
3779.399	SLOW_SENDER10	N/A
3779.739	FAST_SENDER	N/A
3780.696	SLOW_SENDER9	N/A
3781.375	SLOW_SENDER7	N/A
3789.604	FAST_SENDER	N/A
3793.800	SLOW_SENDER9	N/A
3793.962	SLOW_SENDER10	N/A
3794.442	SLOW_SENDER7	N/A
3797.952	FAST_SENDER	N/A
3805.492	FAST_SENDER	N/A
3812.738	FAST_SENDER	N/A
3820.481	FAST_SENDER	N/A
3827.922	FAST_SENDER	N/A
3835.525	FAST_SENDER	N/A
3843.349	FAST_SENDER	N/A
3849.320	SLOW_SENDER5	N/A
3851.014	FAST_SENDER	N/A
[truncated: 16,710 more rows]
