# Supplementary material for: CATO: Wake-Up reCeiver-bAsed communicaTiOn for Batteryless Devices
Source: Sensors (Basel). 2025 Nov 7;25(22):6813. doi: 10.3390/s25226813 (PMC12655924; doi:10.3390/s25226813)
Supplement: Supplementary file 1 [file sensors-25-06813-s001.zip › File S1_Experimental_and_Simulation_Data/simulation/multiple_les/nodes12/mac_competing_nodes_priority.csv]

time_s	node_id	received_from
2.700	FAST_SENDER	N/A
2.700	SLOW_SENDER1	N/A
2.700	SLOW_SENDER2	N/A
2.700	SLOW_SENDER3	N/A
2.700	SLOW_SENDER4	N/A
2.700	SLOW_SENDER5	N/A
2.700	SLOW_SENDER6	N/A
2.700	SLOW_SENDER7	N/A
2.700	SLOW_SENDER8	N/A
2.700	SLOW_SENDER9	N/A
2.700	SLOW_SENDER10	N/A
8.353	RECEIVER	SLOW_SENDER8
10.796	SLOW_SENDER8	N/A
11.530	RECEIVER	SLOW_SENDER8
12.251	RECEIVER	SLOW_SENDER1
14.670	SLOW_SENDER1	N/A
15.099	RECEIVER	FAST_SENDER
15.579	SLOW_SENDER8	N/A
16.497	RECEIVER	SLOW_SENDER1
17.237	RECEIVER	SLOW_SENDER9
17.529	FAST_SENDER	N/A
17.689	SLOW_SENDER3	N/A
17.934	SLOW_SENDER5	N/A
18.148	SLOW_SENDER7	N/A
18.445	SLOW_SENDER4	N/A
18.685	SLOW_SENDER6	N/A
19.124	SLOW_SENDER10	N/A
19.304	SLOW_SENDER9	N/A
19.348	SLOW_SENDER2	N/A
26.471	RECEIVER	SLOW_SENDER6
27.416	RECEIVER	SLOW_SENDER3
30.057	RECEIVER	FAST_SENDER
30.701	SLOW_SENDER1	N/A
31.620	SLOW_SENDER10	N/A
32.499	FAST_SENDER	N/A
32.846	SLOW_SENDER3	N/A
32.870	RECEIVER	SLOW_SENDER1
33.106	SLOW_SENDER9	N/A
33.131	SLOW_SENDER7	N/A
33.587	RECEIVER	SLOW_SENDER3
34.014	SLOW_SENDER8	N/A
34.367	RECEIVER	SLOW_SENDER10
34.588	SLOW_SENDER5	N/A
35.306	RECEIVER	SLOW_SENDER8
35.479	SLOW_SENDER4	N/A
35.648	SLOW_SENDER6	N/A
36.497	SLOW_SENDER2	N/A
37.605	RECEIVER	SLOW_SENDER7
39.011	SLOW_SENDER3	N/A
39.425	RECEIVER	FAST_SENDER
41.042	RECEIVER	SLOW_SENDER6
41.874	FAST_SENDER	N/A
42.747	SLOW_SENDER8	N/A
44.041	RECEIVER	SLOW_SENDER8
45.266	RECEIVER	FAST_SENDER
45.514	SLOW_SENDER10	N/A
45.951	RECEIVER	SLOW_SENDER3
46.701	RECEIVER	SLOW_SENDER2
47.700	FAST_SENDER	N/A
48.508	SLOW_SENDER1	N/A
49.547	SLOW_SENDER7	N/A
50.297	RECEIVER	SLOW_SENDER7
50.378	SLOW_SENDER4	N/A
50.952	SLOW_SENDER6	N/A
51.441	SLOW_SENDER8	N/A
53.356	SLOW_SENDER3	N/A
54.345	RECEIVER	SLOW_SENDER8
57.702	SLOW_SENDER7	N/A
58.444	RECEIVER	SLOW_SENDER7
61.284	FAST_SENDER	N/A
61.755	SLOW_SENDER8	N/A
62.046	RECEIVER	FAST_SENDER
74.609	FAST_SENDER	N/A
75.349	RECEIVER	FAST_SENDER
77.766	FAST_SENDER	N/A
83.483	RECEIVER	FAST_SENDER
85.883	FAST_SENDER	N/A
88.296	RECEIVER	FAST_SENDER
90.701	FAST_SENDER	N/A
96.727	RECEIVER	FAST_SENDER
99.127	FAST_SENDER	N/A
99.870	RECEIVER	FAST_SENDER
102.294	FAST_SENDER	N/A
108.097	RECEIVER	FAST_SENDER
110.513	FAST_SENDER	N/A
111.278	RECEIVER	FAST_SENDER
113.721	FAST_SENDER	N/A
119.348	RECEIVER	FAST_SENDER
121.783	FAST_SENDER	N/A
122.550	RECEIVER	FAST_SENDER
124.955	FAST_SENDER	N/A
130.612	RECEIVER	FAST_SENDER
133.022	FAST_SENDER	N/A
133.811	RECEIVER	FAST_SENDER
136.257	FAST_SENDER	N/A
142.320	RECEIVER	FAST_SENDER
144.726	FAST_SENDER	N/A
145.475	RECEIVER	FAST_SENDER
147.914	FAST_SENDER	N/A
153.807	RECEIVER	FAST_SENDER
156.209	FAST_SENDER	N/A
156.935	RECEIVER	FAST_SENDER
159.375	FAST_SENDER	N/A
165.515	RECEIVER	FAST_SENDER
167.949	FAST_SENDER	N/A
168.742	RECEIVER	FAST_SENDER
171.174	FAST_SENDER	N/A
176.942	RECEIVER	FAST_SENDER
179.354	FAST_SENDER	N/A
180.127	RECEIVER	FAST_SENDER
182.543	FAST_SENDER	N/A
188.427	RECEIVER	FAST_SENDER
190.847	FAST_SENDER	N/A
192.966	RECEIVER	FAST_SENDER
195.414	FAST_SENDER	N/A
201.629	RECEIVER	FAST_SENDER
204.050	SLOW_SENDER9	N/A
204.060	FAST_SENDER	N/A
207.245	SLOW_SENDER9	N/A
208.280	SLOW_SENDER5	N/A
210.030	SLOW_SENDER2	N/A
210.673	RECEIVER	FAST_SENDER
211.575	RECEIVER	SLOW_SENDER5
211.920	SLOW_SENDER10	N/A
212.820	SLOW_SENDER1	N/A
213.122	FAST_SENDER	N/A
213.980	SLOW_SENDER5	N/A
214.284	RECEIVER	SLOW_SENDER2
214.840	SLOW_SENDER4	N/A
215.610	SLOW_SENDER6	N/A
215.954	RECEIVER	SLOW_SENDER10
218.540	SLOW_SENDER3	N/A
218.680	RECEIVER	SLOW_SENDER1
219.662	RECEIVER	FAST_SENDER
220.672	RECEIVER	SLOW_SENDER6
221.503	SLOW_SENDER9	N/A
221.890	SLOW_SENDER7	N/A
222.063	FAST_SENDER	N/A
222.082	RECEIVER	SLOW_SENDER4
223.897	SLOW_SENDER10	N/A
224.071	RECEIVER	SLOW_SENDER3
224.088	SLOW_SENDER1	N/A
224.352	SLOW_SENDER2	N/A
224.898	RECEIVER	SLOW_SENDER1
225.736	RECEIVER	SLOW_SENDER10
226.180	SLOW_SENDER8	N/A
226.868	RECEIVER	SLOW_SENDER9
227.532	SLOW_SENDER4	N/A
228.292	RECEIVER	SLOW_SENDER7
228.856	SLOW_SENDER5	N/A
229.075	RECEIVER	FAST_SENDER
229.518	SLOW_SENDER3	N/A
230.284	RECEIVER	SLOW_SENDER3
230.381	SLOW_SENDER6	N/A
231.148	RECEIVER	SLOW_SENDER6
231.481	FAST_SENDER	N/A
232.135	RECEIVER	SLOW_SENDER4
232.299	SLOW_SENDER1	N/A
233.080	RECEIVER	SLOW_SENDER1
233.152	SLOW_SENDER10	N/A
233.710	SLOW_SENDER7	N/A
233.967	RECEIVER	SLOW_SENDER10
234.301	SLOW_SENDER9	N/A
235.604	RECEIVER	SLOW_SENDER9
238.100	RECEIVER	FAST_SENDER
238.468	SLOW_SENDER2	N/A
238.548	SLOW_SENDER6	N/A
238.827	SLOW_SENDER8	N/A
239.240	RECEIVER	SLOW_SENDER2
239.559	SLOW_SENDER4	N/A
240.154	RECEIVER	SLOW_SENDER8
240.517	FAST_SENDER	N/A
242.098	SLOW_SENDER3	N/A
242.814	RECEIVER	SLOW_SENDER3
243.881	RECEIVER	SLOW_SENDER4
246.164	SLOW_SENDER10	N/A
246.619	SLOW_SENDER1	N/A
246.661	RECEIVER	FAST_SENDER
246.667	SLOW_SENDER2	N/A
247.404	RECEIVER	SLOW_SENDER2
247.564	SLOW_SENDER8	N/A
248.315	RECEIVER	SLOW_SENDER8
249.104	FAST_SENDER	N/A
249.786	SLOW_SENDER7	N/A
250.228	SLOW_SENDER3	N/A
251.004	RECEIVER	SLOW_SENDER3
255.751	SLOW_SENDER8	N/A
256.421	RECEIVER	FAST_SENDER
258.436	SLOW_SENDER3	N/A
258.826	FAST_SENDER	N/A
259.238	RECEIVER	SLOW_SENDER3
260.028	RECEIVER	SLOW_SENDER8
264.990	RECEIVER	FAST_SENDER
267.397	FAST_SENDER	N/A
267.468	SLOW_SENDER8	N/A
268.740	RECEIVER	SLOW_SENDER8
272.986	RECEIVER	FAST_SENDER
275.423	FAST_SENDER	N/A
281.274	RECEIVER	FAST_SENDER
283.723	FAST_SENDER	N/A
289.648	RECEIVER	FAST_SENDER
292.085	FAST_SENDER	N/A
297.804	RECEIVER	FAST_SENDER
300.212	FAST_SENDER	N/A
306.300	RECEIVER	FAST_SENDER
308.733	FAST_SENDER	N/A
314.840	RECEIVER	FAST_SENDER
317.283	FAST_SENDER	N/A
323.587	RECEIVER	FAST_SENDER
326.023	FAST_SENDER	N/A
332.367	RECEIVER	FAST_SENDER
334.793	FAST_SENDER	N/A
340.641	RECEIVER	FAST_SENDER
343.066	FAST_SENDER	N/A
348.641	RECEIVER	FAST_SENDER
351.089	FAST_SENDER	N/A
356.754	RECEIVER	FAST_SENDER
359.160	FAST_SENDER	N/A
364.892	RECEIVER	FAST_SENDER
367.305	FAST_SENDER	N/A
373.479	RECEIVER	FAST_SENDER
375.929	FAST_SENDER	N/A
381.952	RECEIVER	FAST_SENDER
384.363	FAST_SENDER	N/A
390.080	RECEIVER	FAST_SENDER
392.485	FAST_SENDER	N/A
397.590	SLOW_SENDER5	N/A
398.748	RECEIVER	FAST_SENDER
400.950	SLOW_SENDER9	N/A
401.184	FAST_SENDER	N/A
407.282	RECEIVER	FAST_SENDER
407.943	RECEIVER	SLOW_SENDER9
409.356	SLOW_SENDER5	N/A
409.370	SLOW_SENDER6	N/A
409.698	FAST_SENDER	N/A
409.820	SLOW_SENDER4	N/A
410.111	RECEIVER	SLOW_SENDER5
410.490	SLOW_SENDER10	N/A
410.970	SLOW_SENDER2	N/A
412.970	SLOW_SENDER1	N/A
413.369	SLOW_SENDER9	N/A
414.022	RECEIVER	SLOW_SENDER4
416.194	RECEIVER	SLOW_SENDER10
417.280	RECEIVER	FAST_SENDER
417.330	SLOW_SENDER7	N/A
419.706	FAST_SENDER	N/A
421.708	SLOW_SENDER4	N/A
422.485	SLOW_SENDER5	N/A
423.001	RECEIVER	SLOW_SENDER4
423.451	SLOW_SENDER10	N/A
424.642	SLOW_SENDER2	N/A
425.109	SLOW_SENDER1	N/A
425.830	SLOW_SENDER3	N/A
425.843	RECEIVER	SLOW_SENDER1
426.467	SLOW_SENDER6	N/A
426.886	RECEIVER	FAST_SENDER
427.199	SLOW_SENDER7	N/A
427.938	RECEIVER	SLOW_SENDER7
429.106	RECEIVER	SLOW_SENDER10
430.449	SLOW_SENDER4	N/A
430.742	RECEIVER	SLOW_SENDER2
431.554	SLOW_SENDER9	N/A
431.765	RECEIVER	SLOW_SENDER4
432.060	SLOW_SENDER8	N/A
433.243	SLOW_SENDER1	N/A
433.349	SLOW_SENDER7	N/A
433.457	RECEIVER	SLOW_SENDER3
434.469	FAST_SENDER	N/A
434.637	RECEIVER	SLOW_SENDER7
436.517	SLOW_SENDER10	N/A
437.300	RECEIVER	SLOW_SENDER10
438.887	SLOW_SENDER3	N/A
439.238	RECEIVER	SLOW_SENDER8
439.639	SLOW_SENDER6	N/A
440.268	SLOW_SENDER2	N/A
440.386	RECEIVER	SLOW_SENDER6
442.051	SLOW_SENDER7	N/A
444.703	SLOW_SENDER10	N/A
445.980	SLOW_SENDER4	N/A
447.253	SLOW_SENDER8	N/A
451.797	FAST_SENDER	N/A
453.547	SLOW_SENDER3	N/A
459.843	SLOW_SENDER8	N/A
463.906	FAST_SENDER	N/A
476.373	FAST_SENDER	N/A
489.426	FAST_SENDER	N/A
502.170	FAST_SENDER	N/A
515.266	FAST_SENDER	N/A
528.066	FAST_SENDER	N/A
540.080	FAST_SENDER	N/A
552.700	FAST_SENDER	N/A
565.226	FAST_SENDER	N/A
577.799	FAST_SENDER	N/A
590.525	FAST_SENDER	N/A
592.940	SLOW_SENDER5	N/A
597.220	SLOW_SENDER9	N/A
603.310	SLOW_SENDER1	N/A
603.342	FAST_SENDER	N/A
603.970	SLOW_SENDER6	N/A
606.420	SLOW_SENDER2	N/A
607.390	SLOW_SENDER5	N/A
608.153	RECEIVER	SLOW_SENDER5
608.239	SLOW_SENDER9	N/A
609.110	SLOW_SENDER10	N/A
610.370	SLOW_SENDER4	N/A
610.914	RECEIVER	FAST_SENDER
611.920	SLOW_SENDER7	N/A
612.132	RECEIVER	SLOW_SENDER1
613.333	FAST_SENDER	N/A
613.435	RECEIVER	SLOW_SENDER9
614.352	RECEIVER	SLOW_SENDER6
617.145	SLOW_SENDER5	N/A
617.488	RECEIVER	SLOW_SENDER4
619.140	SLOW_SENDER3	N/A
619.405	RECEIVER	SLOW_SENDER5
619.512	SLOW_SENDER1	N/A
620.242	RECEIVER	SLOW_SENDER1
621.755	SLOW_SENDER6	N/A
622.547	RECEIVER	SLOW_SENDER6
622.917	SLOW_SENDER4	N/A
623.175	SLOW_SENDER2	N/A
623.684	RECEIVER	SLOW_SENDER4
623.827	SLOW_SENDER9	N/A
624.400	SLOW_SENDER8	N/A
624.400	SLOW_SENDER10	N/A
624.476	RECEIVER	SLOW_SENDER3
625.418	RECEIVER	FAST_SENDER
626.279	RECEIVER	SLOW_SENDER10
627.692	SLOW_SENDER1	N/A
627.711	RECEIVER	SLOW_SENDER2
627.826	FAST_SENDER	N/A
628.441	RECEIVER	SLOW_SENDER1
628.484	SLOW_SENDER7	N/A
628.942	SLOW_SENDER5	N/A
629.116	SLOW_SENDER4	N/A
629.264	RECEIVER	SLOW_SENDER7
629.889	SLOW_SENDER3	N/A
629.976	SLOW_SENDER6	N/A
630.281	RECEIVER	SLOW_SENDER5
631.451	RECEIVER	FAST_SENDER
633.516	RECEIVER	SLOW_SENDER4
633.684	SLOW_SENDER10	N/A
633.871	FAST_SENDER	N/A
634.417	RECEIVER	SLOW_SENDER10
635.155	SLOW_SENDER2	N/A
635.870	SLOW_SENDER1	N/A
635.932	RECEIVER	SLOW_SENDER2
636.359	SLOW_SENDER8	N/A
637.683	RECEIVER	SLOW_SENDER8
639.907	RECEIVER	FAST_SENDER
640.947	SLOW_SENDER4	N/A
641.712	RECEIVER	SLOW_SENDER4
641.838	SLOW_SENDER10	N/A
642.325	FAST_SENDER	N/A
642.625	RECEIVER	SLOW_SENDER10
643.337	SLOW_SENDER2	N/A
643.944	SLOW_SENDER3	N/A
644.088	RECEIVER	SLOW_SENDER2
644.123	SLOW_SENDER7	N/A
644.878	RECEIVER	SLOW_SENDER7
645.091	SLOW_SENDER8	N/A
645.884	RECEIVER	SLOW_SENDER8
649.112	SLOW_SENDER4	N/A
649.556	RECEIVER	FAST_SENDER
651.517	SLOW_SENDER2	N/A
652.264	RECEIVER	SLOW_SENDER2
653.320	SLOW_SENDER8	N/A
654.596	RECEIVER	SLOW_SENDER8
656.040	FAST_SENDER	N/A
661.930	RECEIVER	FAST_SENDER
664.356	FAST_SENDER	N/A
669.827	RECEIVER	FAST_SENDER
672.231	FAST_SENDER	N/A
678.477	RECEIVER	FAST_SENDER
680.885	FAST_SENDER	N/A
686.765	RECEIVER	FAST_SENDER
689.167	FAST_SENDER	N/A
695.462	RECEIVER	FAST_SENDER
697.889	FAST_SENDER	N/A
703.645	RECEIVER	FAST_SENDER
706.076	FAST_SENDER	N/A
712.149	RECEIVER	FAST_SENDER
714.578	FAST_SENDER	N/A
720.655	RECEIVER	FAST_SENDER
723.066	FAST_SENDER	N/A
728.975	RECEIVER	FAST_SENDER
731.400	FAST_SENDER	N/A
737.741	RECEIVER	FAST_SENDER
740.172	FAST_SENDER	N/A
746.046	RECEIVER	FAST_SENDER
748.463	FAST_SENDER	N/A
754.008	RECEIVER	FAST_SENDER
756.439	FAST_SENDER	N/A
762.760	RECEIVER	FAST_SENDER
765.172	FAST_SENDER	N/A
770.821	RECEIVER	FAST_SENDER
773.247	FAST_SENDER	N/A
779.152	RECEIVER	FAST_SENDER
781.564	FAST_SENDER	N/A
787.852	RECEIVER	FAST_SENDER
788.900	SLOW_SENDER9	N/A
790.262	FAST_SENDER	N/A
793.159	RECEIVER	SLOW_SENDER9
794.180	SLOW_SENDER5	N/A
797.310	RECEIVER	FAST_SENDER
798.580	SLOW_SENDER9	N/A
799.350	RECEIVER	SLOW_SENDER9
799.710	FAST_SENDER	N/A
800.110	SLOW_SENDER6	N/A
800.204	RECEIVER	SLOW_SENDER5
804.798	SLOW_SENDER9	N/A
805.593	RECEIVER	SLOW_SENDER9
806.470	SLOW_SENDER1	N/A
806.700	RECEIVER	FAST_SENDER
807.252	SLOW_SENDER5	N/A
808.016	RECEIVER	SLOW_SENDER5
808.970	SLOW_SENDER7	N/A
809.107	FAST_SENDER	N/A
810.530	SLOW_SENDER3	N/A
810.846	RECEIVER	SLOW_SENDER1
810.850	SLOW_SENDER10	N/A
813.031	SLOW_SENDER9	N/A
813.829	RECEIVER	SLOW_SENDER9
814.770	SLOW_SENDER4	N/A
814.865	SLOW_SENDER6	N/A
815.447	SLOW_SENDER5	N/A
815.660	SLOW_SENDER2	N/A
816.582	RECEIVER	SLOW_SENDER7
817.830	RECEIVER	SLOW_SENDER5
818.368	SLOW_SENDER1	N/A
819.130	RECEIVER	SLOW_SENDER1
820.006	RECEIVER	SLOW_SENDER2
821.002	RECEIVER	SLOW_SENDER4
821.570	SLOW_SENDER8	N/A
823.525	RECEIVER	FAST_SENDER
824.651	SLOW_SENDER7	N/A
825.406	SLOW_SENDER2	N/A
825.415	RECEIVER	SLOW_SENDER7
825.971	FAST_SENDER	N/A
826.039	SLOW_SENDER3	N/A
826.199	RECEIVER	SLOW_SENDER2
826.407	SLOW_SENDER4	N/A
826.553	SLOW_SENDER1	N/A
826.800	SLOW_SENDER10	N/A
827.179	RECEIVER	SLOW_SENDER4
827.853	RECEIVER	SLOW_SENDER1
831.192	RECEIVER	SLOW_SENDER10
831.606	SLOW_SENDER2	N/A
832.835	SLOW_SENDER7	N/A
836.082	SLOW_SENDER8	N/A
838.638	SLOW_SENDER10	N/A
839.862	SLOW_SENDER4	N/A
841.325	FAST_SENDER	N/A
842.046	SLOW_SENDER1	N/A
842.212	SLOW_SENDER3	N/A
846.022	SLOW_SENDER2	N/A
851.022	SLOW_SENDER8	N/A
854.417	FAST_SENDER	N/A
866.792	FAST_SENDER	N/A
879.412	FAST_SENDER	N/A
891.872	FAST_SENDER	N/A
904.124	FAST_SENDER	N/A
916.789	FAST_SENDER	N/A
929.248	FAST_SENDER	N/A
941.940	FAST_SENDER	N/A
954.564	FAST_SENDER	N/A
966.977	FAST_SENDER	N/A
979.871	FAST_SENDER	N/A
986.260	SLOW_SENDER9	N/A
987.640	SLOW_SENDER5	N/A
988.870	SLOW_SENDER6	N/A
991.884	FAST_SENDER	N/A
994.571	RECEIVER	SLOW_SENDER6
996.157	RECEIVER	SLOW_SENDER5
998.412	RECEIVER	FAST_SENDER
999.875	SLOW_SENDER9	N/A
999.991	SLOW_SENDER6	N/A
1000.850	FAST_SENDER	N/A
1001.604	RECEIVER	FAST_SENDER
1001.605	SLOW_SENDER5	N/A
1003.910	SLOW_SENDER7	N/A
1004.028	FAST_SENDER	N/A
1004.229	RECEIVER	SLOW_SENDER6
1005.896	RECEIVER	FAST_SENDER
1005.930	SLOW_SENDER10	N/A
1006.270	SLOW_SENDER1	N/A
1006.340	SLOW_SENDER3	N/A
1007.270	SLOW_SENDER4	N/A
1008.342	FAST_SENDER	N/A
1011.163	RECEIVER	SLOW_SENDER10
1011.250	SLOW_SENDER2	N/A
1011.987	RECEIVER	SLOW_SENDER2
1012.660	RECEIVER	SLOW_SENDER1
1013.489	SLOW_SENDER6	N/A
1014.081	RECEIVER	SLOW_SENDER7
1014.418	SLOW_SENDER2	N/A
1014.522	SLOW_SENDER5	N/A
1014.950	RECEIVER	SLOW_SENDER4
1015.651	SLOW_SENDER9	N/A
1016.367	RECEIVER	SLOW_SENDER6
1016.510	SLOW_SENDER8	N/A
1016.580	SLOW_SENDER10	N/A
1018.450	RECEIVER	SLOW_SENDER10
1019.829	SLOW_SENDER3	N/A
1020.188	RECEIVER	FAST_SENDER
1020.627	SLOW_SENDER1	N/A
1020.992	RECEIVER	SLOW_SENDER8
1021.444	SLOW_SENDER7	N/A
1021.945	RECEIVER	SLOW_SENDER1
1022.510	FAST_SENDER	N/A
1023.352	SLOW_SENDER4	N/A
1023.773	SLOW_SENDER6	N/A
1024.635	RECEIVER	SLOW_SENDER3
1026.199	RECEIVER	SLOW_SENDER7
1027.833	SLOW_SENDER2	N/A
1028.625	RECEIVER	SLOW_SENDER2
1029.386	SLOW_SENDER1	N/A
1030.145	RECEIVER	SLOW_SENDER1
1031.466	SLOW_SENDER8	N/A
1032.214	RECEIVER	SLOW_SENDER8
1033.018	SLOW_SENDER10	N/A
1033.810	RECEIVER	SLOW_SENDER10
1034.100	SLOW_SENDER3	N/A
1034.876	RECEIVER	SLOW_SENDER3
1035.349	SLOW_SENDER7	N/A
1036.049	SLOW_SENDER2	N/A
1036.108	RECEIVER	SLOW_SENDER7
1036.784	FAST_SENDER	N/A
1036.838	RECEIVER	SLOW_SENDER2
1037.595	SLOW_SENDER1	N/A
1038.387	RECEIVER	SLOW_SENDER1
1038.681	SLOW_SENDER4	N/A
1039.631	SLOW_SENDER8	N/A
1039.992	RECEIVER	SLOW_SENDER4
1041.228	SLOW_SENDER10	N/A
1041.956	RECEIVER	SLOW_SENDER10
1042.277	SLOW_SENDER3	N/A
1042.992	RECEIVER	FAST_SENDER
1044.286	SLOW_SENDER2	N/A
1044.933	RECEIVER	SLOW_SENDER8
1045.427	FAST_SENDER	N/A
1045.829	SLOW_SENDER1	N/A
1046.591	RECEIVER	SLOW_SENDER1
1049.369	SLOW_SENDER10	N/A
1050.666	RECEIVER	SLOW_SENDER10
1051.458	RECEIVER	FAST_SENDER
1052.340	SLOW_SENDER8	N/A
1053.100	RECEIVER	SLOW_SENDER8
1053.865	FAST_SENDER	N/A
1057.382	SLOW_SENDER1	N/A
1058.144	RECEIVER	SLOW_SENDER1
1059.924	RECEIVER	FAST_SENDER
1060.505	SLOW_SENDER8	N/A
1061.269	RECEIVER	SLOW_SENDER8
1062.327	FAST_SENDER	N/A
1068.274	RECEIVER	FAST_SENDER
1068.673	SLOW_SENDER8	N/A
1069.427	RECEIVER	SLOW_SENDER8
1070.708	FAST_SENDER	N/A
1076.899	RECEIVER	FAST_SENDER
1079.316	FAST_SENDER	N/A
1085.307	RECEIVER	FAST_SENDER
1087.731	FAST_SENDER	N/A
1093.710	RECEIVER	FAST_SENDER
1096.148	FAST_SENDER	N/A
1106.661	RECEIVER	FAST_SENDER
1109.110	FAST_SENDER	N/A
1115.410	RECEIVER	FAST_SENDER
1117.814	FAST_SENDER	N/A
1124.076	RECEIVER	FAST_SENDER
1126.510	FAST_SENDER	N/A
1132.577	RECEIVER	FAST_SENDER
1139.627	FAST_SENDER	N/A
1150.428	RECEIVER	FAST_SENDER
1152.841	FAST_SENDER	N/A
1158.647	RECEIVER	FAST_SENDER
1161.073	FAST_SENDER	N/A
1167.142	RECEIVER	FAST_SENDER
1169.562	FAST_SENDER	N/A
1175.559	RECEIVER	FAST_SENDER
1177.976	FAST_SENDER	N/A
1180.410	SLOW_SENDER9	N/A
1180.980	SLOW_SENDER5	N/A
1183.569	RECEIVER	FAST_SENDER
1185.294	RECEIVER	SLOW_SENDER9
1185.992	FAST_SENDER	N/A
1188.240	SLOW_SENDER6	N/A
1191.988	RECEIVER	FAST_SENDER
1192.776	SLOW_SENDER9	N/A
1193.502	RECEIVER	SLOW_SENDER9
1194.189	RECEIVER	SLOW_SENDER6
1194.405	FAST_SENDER	N/A
1195.227	SLOW_SENDER5	N/A
1195.990	RECEIVER	SLOW_SENDER5
1199.594	SLOW_SENDER6	N/A
1199.760	SLOW_SENDER7	N/A
1200.339	RECEIVER	SLOW_SENDER6
1200.908	SLOW_SENDER9	N/A
1201.192	RECEIVER	FAST_SENDER
1203.417	SLOW_SENDER5	N/A
1204.176	RECEIVER	SLOW_SENDER5
1204.840	SLOW_SENDER4	N/A
1205.011	RECEIVER	SLOW_SENDER9
1205.756	RECEIVER	SLOW_SENDER7
1205.779	SLOW_SENDER6	N/A
1207.290	SLOW_SENDER3	N/A
1209.142	FAST_SENDER	N/A
1209.645	RECEIVER	SLOW_SENDER6
1210.603	RECEIVER	SLOW_SENDER4
1211.587	SLOW_SENDER5	N/A
1211.630	SLOW_SENDER2	N/A
1212.389	RECEIVER	SLOW_SENDER5
1212.425	SLOW_SENDER9	N/A
1212.948	SLOW_SENDER7	N/A
1213.202	RECEIVER	SLOW_SENDER9
1214.250	SLOW_SENDER10	N/A
1216.024	SLOW_SENDER4	N/A
1218.446	SLOW_SENDER6	N/A
1219.624	SLOW_SENDER3	N/A
1219.792	SLOW_SENDER5	N/A
1221.390	SLOW_SENDER1	N/A
1222.916	FAST_SENDER	N/A
1223.551	SLOW_SENDER2	N/A
1227.278	SLOW_SENDER7	N/A
1232.890	SLOW_SENDER8	N/A
1233.025	SLOW_SENDER10	N/A
1234.193	SLOW_SENDER4	N/A
1235.027	SLOW_SENDER3	N/A
1236.121	FAST_SENDER	N/A
1238.037	SLOW_SENDER1	N/A
1245.852	SLOW_SENDER8	N/A
1250.177	FAST_SENDER	N/A
1250.770	SLOW_SENDER1	N/A
1258.533	SLOW_SENDER8	N/A
1262.637	FAST_SENDER	N/A
1274.971	FAST_SENDER	N/A
1287.581	FAST_SENDER	N/A
1300.403	FAST_SENDER	N/A
1313.212	FAST_SENDER	N/A
1325.630	FAST_SENDER	N/A
1338.317	FAST_SENDER	N/A
1350.853	FAST_SENDER	N/A
1363.267	FAST_SENDER	N/A
1376.058	FAST_SENDER	N/A
1378.690	SLOW_SENDER9	N/A
1381.695	RECEIVER	FAST_SENDER
1384.100	FAST_SENDER	N/A
1384.180	SLOW_SENDER6	N/A
1384.858	RECEIVER	FAST_SENDER
1387.271	FAST_SENDER	N/A
1387.780	SLOW_SENDER5	N/A
1388.757	RECEIVER	SLOW_SENDER6
1389.976	RECEIVER	SLOW_SENDER5
1392.330	SLOW_SENDER7	N/A
1392.387	SLOW_SENDER5	N/A
1393.654	SLOW_SENDER9	N/A
1394.206	SLOW_SENDER6	N/A
1394.268	RECEIVER	FAST_SENDER
1394.750	SLOW_SENDER2	N/A
1395.363	RECEIVER	SLOW_SENDER5
1396.004	RECEIVER	SLOW_SENDER9
1396.672	FAST_SENDER	N/A
1397.437	RECEIVER	FAST_SENDER
1398.469	RECEIVER	SLOW_SENDER7
1398.510	SLOW_SENDER4	N/A
1399.665	RECEIVER	SLOW_SENDER6
1399.864	FAST_SENDER	N/A
1400.793	SLOW_SENDER5	N/A
1401.140	SLOW_SENDER3	N/A
1401.948	RECEIVER	SLOW_SENDER3
1402.600	SLOW_SENDER10	N/A
1403.911	SLOW_SENDER7	N/A
1404.662	RECEIVER	SLOW_SENDER7
1407.415	RECEIVER	SLOW_SENDER4
1407.500	SLOW_SENDER2	N/A
1408.271	SLOW_SENDER9	N/A
1408.314	RECEIVER	SLOW_SENDER2
1409.565	RECEIVER	SLOW_SENDER9
1410.961	SLOW_SENDER6	N/A
1411.348	RECEIVER	FAST_SENDER
1412.845	SLOW_SENDER4	N/A
1413.656	FAST_SENDER	N/A
1414.173	RECEIVER	SLOW_SENDER4
1415.110	SLOW_SENDER5	N/A
1415.455	SLOW_SENDER10	N/A
1415.580	SLOW_SENDER1	N/A
1415.604	SLOW_SENDER3	N/A
1416.261	RECEIVER	SLOW_SENDER10
1417.471	RECEIVER	SLOW_SENDER3
1417.780	SLOW_SENDER7	N/A
1419.104	RECEIVER	SLOW_SENDER7
1419.588	SLOW_SENDER4	N/A
1419.680	SLOW_SENDER2	N/A
1420.378	RECEIVER	SLOW_SENDER4
1422.911	RECEIVER	SLOW_SENDER1
1423.110	SLOW_SENDER8	N/A
1423.702	SLOW_SENDER10	N/A
1424.424	RECEIVER	FAST_SENDER
1424.871	SLOW_SENDER3	N/A
1425.541	RECEIVER	SLOW_SENDER2
1426.518	SLOW_SENDER7	N/A
1426.857	FAST_SENDER	N/A
1427.236	RECEIVER	SLOW_SENDER7
1427.788	SLOW_SENDER4	N/A
1428.078	RECEIVER	SLOW_SENDER8
1428.356	SLOW_SENDER1	N/A
1429.113	RECEIVER	SLOW_SENDER1
1430.830	RECEIVER	SLOW_SENDER3
1432.519	RECEIVER	SLOW_SENDER4
1433.575	RECEIVER	FAST_SENDER
1434.560	SLOW_SENDER1	N/A
1434.685	SLOW_SENDER7	N/A
1435.330	RECEIVER	SLOW_SENDER1
1435.722	SLOW_SENDER8	N/A
1436.014	FAST_SENDER	N/A
1436.493	RECEIVER	SLOW_SENDER8
1438.259	SLOW_SENDER3	N/A
1439.020	RECEIVER	SLOW_SENDER3
1439.959	SLOW_SENDER4	N/A
1442.655	RECEIVER	FAST_SENDER
1442.745	SLOW_SENDER1	N/A
1443.527	RECEIVER	SLOW_SENDER1
1443.937	SLOW_SENDER8	N/A
1444.725	RECEIVER	SLOW_SENDER8
1445.089	FAST_SENDER	N/A
1446.457	SLOW_SENDER3	N/A
1447.206	RECEIVER	SLOW_SENDER3
1450.950	SLOW_SENDER1	N/A
1451.308	RECEIVER	FAST_SENDER
1452.147	SLOW_SENDER8	N/A
1452.899	RECEIVER	SLOW_SENDER8
1454.834	RECEIVER	SLOW_SENDER1
1459.077	FAST_SENDER	N/A
1462.252	SLOW_SENDER1	N/A
1463.044	RECEIVER	SLOW_SENDER1
1463.843	SLOW_SENDER8	N/A
1464.626	RECEIVER	SLOW_SENDER8
1469.909	RECEIVER	FAST_SENDER
1470.463	SLOW_SENDER1	N/A
1471.223	RECEIVER	SLOW_SENDER1
1472.041	SLOW_SENDER8	N/A
1472.351	FAST_SENDER	N/A
1472.815	RECEIVER	SLOW_SENDER8
1478.264	RECEIVER	FAST_SENDER
1480.686	FAST_SENDER	N/A
1486.266	RECEIVER	FAST_SENDER
1488.706	FAST_SENDER	N/A
1499.543	RECEIVER	FAST_SENDER
1501.980	FAST_SENDER	N/A
1507.853	RECEIVER	FAST_SENDER
1510.288	FAST_SENDER	N/A
1515.748	RECEIVER	FAST_SENDER
1518.172	FAST_SENDER	N/A
1523.933	RECEIVER	FAST_SENDER
1526.337	FAST_SENDER	N/A
1532.206	RECEIVER	FAST_SENDER
1534.656	FAST_SENDER	N/A
1540.624	RECEIVER	FAST_SENDER
1543.061	FAST_SENDER	N/A
1549.173	RECEIVER	FAST_SENDER
1551.602	FAST_SENDER	N/A
1557.699	RECEIVER	FAST_SENDER
1564.617	FAST_SENDER	N/A
1570.692	RECEIVER	FAST_SENDER
1573.100	FAST_SENDER	N/A
1574.290	SLOW_SENDER9	N/A
1578.020	SLOW_SENDER6	N/A
1579.205	RECEIVER	FAST_SENDER
1580.765	RECEIVER	SLOW_SENDER9
1581.635	FAST_SENDER	N/A
1581.940	SLOW_SENDER5	N/A
1584.477	RECEIVER	SLOW_SENDER6
1587.663	RECEIVER	FAST_SENDER
1588.890	RECEIVER	SLOW_SENDER5
1589.220	SLOW_SENDER2	N/A
1590.071	FAST_SENDER	N/A
1590.119	SLOW_SENDER9	N/A
1591.422	RECEIVER	SLOW_SENDER9
1594.108	SLOW_SENDER6	N/A
1594.312	SLOW_SENDER5	N/A
1594.895	RECEIVER	SLOW_SENDER6
1595.430	SLOW_SENDER10	N/A
1596.117	RECEIVER	SLOW_SENDER5
1598.868	SLOW_SENDER9	N/A
1599.060	SLOW_SENDER7	N/A
1599.627	RECEIVER	SLOW_SENDER9
1600.449	RECEIVER	SLOW_SENDER10
1601.841	RECEIVER	FAST_SENDER
1602.298	SLOW_SENDER6	N/A
1602.653	SLOW_SENDER2	N/A
1604.348	FAST_SENDER	N/A
1605.284	RECEIVER	SLOW_SENDER7
1605.680	SLOW_SENDER4	N/A
1606.804	RECEIVER	SLOW_SENDER6
1608.636	RECEIVER	SLOW_SENDER2
1609.189	SLOW_SENDER5	N/A
1609.518	SLOW_SENDER10	N/A
1609.949	RECEIVER	SLOW_SENDER5
1610.703	SLOW_SENDER7	N/A
1610.820	SLOW_SENDER3	N/A
1611.188	SLOW_SENDER9	N/A
1614.234	SLOW_SENDER6	N/A
1616.052	SLOW_SENDER2	N/A
1617.384	SLOW_SENDER5	N/A
1619.504	FAST_SENDER	N/A
1621.948	SLOW_SENDER4	N/A
1623.376	SLOW_SENDER7	N/A
1623.707	SLOW_SENDER10	N/A
1628.572	SLOW_SENDER3	N/A
1633.709	FAST_SENDER	N/A
1634.830	SLOW_SENDER1	N/A
1635.647	SLOW_SENDER4	N/A
1636.450	SLOW_SENDER8	N/A
1646.808	FAST_SENDER	N/A
1650.157	SLOW_SENDER1	N/A
1650.964	SLOW_SENDER8	N/A
1660.461	FAST_SENDER	N/A
1663.332	SLOW_SENDER1	N/A
1664.120	SLOW_SENDER8	N/A
1672.795	FAST_SENDER	N/A
1685.395	FAST_SENDER	N/A
1697.777	FAST_SENDER	N/A
1710.350	FAST_SENDER	N/A
1723.068	FAST_SENDER	N/A
1735.665	FAST_SENDER	N/A
1747.972	FAST_SENDER	N/A
1760.046	FAST_SENDER	N/A
1772.367	FAST_SENDER	N/A
1776.140	SLOW_SENDER9	N/A
1780.980	SLOW_SENDER6	N/A
1782.501	RECEIVER	SLOW_SENDER9
1783.730	SLOW_SENDER5	N/A
1784.200	SLOW_SENDER2	N/A
1784.518	RECEIVER	SLOW_SENDER5
1785.644	FAST_SENDER	N/A
1787.209	RECEIVER	SLOW_SENDER6
1787.947	SLOW_SENDER9	N/A
1788.180	SLOW_SENDER10	N/A
1788.504	RECEIVER	FAST_SENDER
1790.946	FAST_SENDER	N/A
1791.180	SLOW_SENDER7	N/A
1791.910	RECEIVER	SLOW_SENDER7
1792.895	RECEIVER	SLOW_SENDER9
1793.613	RECEIVER	FAST_SENDER
1794.359	SLOW_SENDER7	N/A
1794.447	SLOW_SENDER6	N/A
1795.129	RECEIVER	SLOW_SENDER7
1796.023	FAST_SENDER	N/A
1796.547	SLOW_SENDER5	N/A
1797.857	RECEIVER	SLOW_SENDER5
1798.140	SLOW_SENDER3	N/A
1798.696	RECEIVER	SLOW_SENDER6
1799.326	SLOW_SENDER2	N/A
1800.040	SLOW_SENDER4	N/A
1800.077	RECEIVER	SLOW_SENDER2
1800.331	SLOW_SENDER9	N/A
1801.637	RECEIVER	SLOW_SENDER9
1801.696	SLOW_SENDER10	N/A
1802.471	RECEIVER	SLOW_SENDER10
1803.294	SLOW_SENDER5	N/A
1803.914	RECEIVER	FAST_SENDER
1804.596	RECEIVER	SLOW_SENDER5
1806.645	RECEIVER	SLOW_SENDER4
1807.520	SLOW_SENDER2	N/A
1808.042	SLOW_SENDER7	N/A
1808.314	RECEIVER	SLOW_SENDER2
1808.535	SLOW_SENDER6	N/A
1809.051	SLOW_SENDER9	N/A
1809.844	RECEIVER	SLOW_SENDER9
1809.907	SLOW_SENDER10	N/A
1810.679	RECEIVER	SLOW_SENDER10
1810.707	SLOW_SENDER3	N/A
1811.442	RECEIVER	SLOW_SENDER3
1811.542	FAST_SENDER	N/A
1812.008	SLOW_SENDER5	N/A
1812.069	SLOW_SENDER4	N/A
1813.410	RECEIVER	SLOW_SENDER4
1816.537	RECEIVER	SLOW_SENDER5
1818.112	SLOW_SENDER10	N/A
1818.749	RECEIVER	FAST_SENDER
1818.854	SLOW_SENDER4	N/A
1819.401	RECEIVER	SLOW_SENDER10
1819.550	SLOW_SENDER2	N/A
1820.304	RECEIVER	SLOW_SENDER2
1821.153	FAST_SENDER	N/A
1823.141	SLOW_SENDER3	N/A
1823.939	RECEIVER	SLOW_SENDER3
1823.963	SLOW_SENDER5	N/A
1824.724	RECEIVER	SLOW_SENDER5
1826.837	SLOW_SENDER10	N/A
1827.723	SLOW_SENDER2	N/A
1827.780	SLOW_SENDER1	N/A
1828.140	RECEIVER	SLOW_SENDER10
1828.600	SLOW_SENDER8	N/A
1831.384	SLOW_SENDER3	N/A
1831.529	SLOW_SENDER4	N/A
1832.170	SLOW_SENDER5	N/A
1833.450	RECEIVER	SLOW_SENDER5
1836.103	FAST_SENDER	N/A
1839.490	SLOW_SENDER10	N/A
1840.051	SLOW_SENDER1	N/A
1840.291	RECEIVER	SLOW_SENDER10
1841.962	RECEIVER	FAST_SENDER
1842.706	SLOW_SENDER8	N/A
1843.481	RECEIVER	SLOW_SENDER8
1844.395	FAST_SENDER	N/A
1850.587	RECEIVER	FAST_SENDER
1850.916	SLOW_SENDER8	N/A
1851.673	RECEIVER	SLOW_SENDER8
1852.808	SLOW_SENDER1	N/A
1852.993	FAST_SENDER	N/A
1853.563	RECEIVER	SLOW_SENDER1
1859.113	SLOW_SENDER8	N/A
1859.903	RECEIVER	SLOW_SENDER8
1863.739	RECEIVER	FAST_SENDER
1866.178	FAST_SENDER	N/A
1867.344	SLOW_SENDER8	N/A
1868.117	RECEIVER	SLOW_SENDER8
1876.835	RECEIVER	FAST_SENDER
1879.263	FAST_SENDER	N/A
1889.723	RECEIVER	FAST_SENDER
1892.124	FAST_SENDER	N/A
1904.689	FAST_SENDER	N/A
1917.390	FAST_SENDER	N/A
1930.128	FAST_SENDER	N/A
1943.059	FAST_SENDER	N/A
1955.483	FAST_SENDER	N/A
1967.885	FAST_SENDER	N/A
1976.150	SLOW_SENDER6	N/A
1978.820	SLOW_SENDER9	N/A
1979.540	SLOW_SENDER7	N/A
1981.345	FAST_SENDER	N/A
1991.208	SLOW_SENDER6	N/A
1991.560	SLOW_SENDER2	N/A
1992.556	SLOW_SENDER7	N/A
1993.030	SLOW_SENDER9	N/A
1994.543	FAST_SENDER	N/A
1996.380	SLOW_SENDER4	N/A
1996.850	SLOW_SENDER5	N/A
1997.600	SLOW_SENDER3	N/A
2004.020	SLOW_SENDER10	N/A
2005.457	SLOW_SENDER2	N/A
2006.047	SLOW_SENDER6	N/A
2006.488	SLOW_SENDER9	N/A
2007.286	SLOW_SENDER7	N/A
2008.704	FAST_SENDER	N/A
2011.138	SLOW_SENDER3	N/A
2011.192	SLOW_SENDER5	N/A
2012.005	SLOW_SENDER4	N/A
2017.410	SLOW_SENDER1	N/A
2017.576	SLOW_SENDER10	N/A
2018.803	SLOW_SENDER2	N/A
2023.785	FAST_SENDER	N/A
2023.923	SLOW_SENDER3	N/A
2025.847	SLOW_SENDER4	N/A
2031.475	SLOW_SENDER10	N/A
2032.132	SLOW_SENDER1	N/A
2035.140	SLOW_SENDER8	N/A
2036.433	FAST_SENDER	N/A
2048.819	FAST_SENDER	N/A
2049.270	SLOW_SENDER8	N/A
2060.404	RECEIVER	FAST_SENDER
2062.779	SLOW_SENDER8	N/A
2062.817	FAST_SENDER	N/A
2064.130	RECEIVER	FAST_SENDER
2066.551	FAST_SENDER	N/A
2072.354	RECEIVER	FAST_SENDER
2074.795	FAST_SENDER	N/A
2075.551	RECEIVER	FAST_SENDER
2077.971	FAST_SENDER	N/A
2084.015	RECEIVER	FAST_SENDER
2086.425	FAST_SENDER	N/A
2087.176	RECEIVER	FAST_SENDER
2089.625	FAST_SENDER	N/A
2100.078	RECEIVER	FAST_SENDER
2102.518	FAST_SENDER	N/A
2103.302	RECEIVER	FAST_SENDER
2105.726	FAST_SENDER	N/A
2111.604	RECEIVER	FAST_SENDER
2114.039	FAST_SENDER	N/A
2114.819	RECEIVER	FAST_SENDER
2117.251	FAST_SENDER	N/A
2123.051	RECEIVER	FAST_SENDER
2125.500	FAST_SENDER	N/A
2126.260	RECEIVER	FAST_SENDER
2128.671	FAST_SENDER	N/A
2134.533	RECEIVER	FAST_SENDER
2136.980	FAST_SENDER	N/A
2137.746	RECEIVER	FAST_SENDER
2140.195	FAST_SENDER	N/A
2146.074	RECEIVER	FAST_SENDER
2148.513	FAST_SENDER	N/A
2149.283	RECEIVER	FAST_SENDER
2151.687	FAST_SENDER	N/A
2157.404	RECEIVER	FAST_SENDER
2159.805	FAST_SENDER	N/A
2160.520	RECEIVER	FAST_SENDER
2162.963	FAST_SENDER	N/A
2168.739	RECEIVER	FAST_SENDER
2171.186	FAST_SENDER	N/A
2171.640	SLOW_SENDER9	N/A
2171.790	SLOW_SENDER7	N/A
2171.940	RECEIVER	FAST_SENDER
2172.490	SLOW_SENDER6	N/A
2174.341	FAST_SENDER	N/A
2175.835	RECEIVER	SLOW_SENDER9
2176.541	RECEIVER	FAST_SENDER
2178.325	RECEIVER	SLOW_SENDER6
2178.967	FAST_SENDER	N/A
2179.733	RECEIVER	FAST_SENDER
2181.277	SLOW_SENDER9	N/A
2182.009	RECEIVER	SLOW_SENDER9
2184.470	SLOW_SENDER5	N/A
2184.720	SLOW_SENDER2	N/A
2185.225	RECEIVER	SLOW_SENDER5
2187.218	SLOW_SENDER6	N/A
2187.454	SLOW_SENDER9	N/A
2187.470	SLOW_SENDER7	N/A
2187.668	SLOW_SENDER5	N/A
2187.999	RECEIVER	SLOW_SENDER6
2189.920	SLOW_SENDER3	N/A
2190.090	SLOW_SENDER4	N/A
2190.878	RECEIVER	SLOW_SENDER2
2192.155	RECEIVER	SLOW_SENDER7
2192.836	RECEIVER	SLOW_SENDER5
2193.157	FAST_SENDER	N/A
2195.379	RECEIVER	SLOW_SENDER3
2195.740	SLOW_SENDER10	N/A
2196.882	RECEIVER	SLOW_SENDER4
2197.286	SLOW_SENDER6	N/A
2198.054	RECEIVER	SLOW_SENDER6
2199.517	SLOW_SENDER2	N/A
2200.252	RECEIVER	SLOW_SENDER2
2200.796	SLOW_SENDER3	N/A
2201.540	RECEIVER	SLOW_SENDER3
2201.830	SLOW_SENDER1	N/A
2201.916	SLOW_SENDER7	N/A
2202.288	SLOW_SENDER4	N/A
2202.700	SLOW_SENDER5	N/A
2203.024	RECEIVER	SLOW_SENDER4
2203.286	SLOW_SENDER9	N/A
2204.014	RECEIVER	SLOW_SENDER9
2205.470	SLOW_SENDER6	N/A
2206.213	RECEIVER	SLOW_SENDER6
2207.676	SLOW_SENDER2	N/A
2208.128	RECEIVER	SLOW_SENDER1
2208.943	FAST_SENDER	N/A
2210.956	SLOW_SENDER10	N/A
2211.746	RECEIVER	SLOW_SENDER10
2212.896	RECEIVER	SLOW_SENDER2
2213.578	SLOW_SENDER1	N/A
2213.626	SLOW_SENDER6	N/A
2214.358	RECEIVER	SLOW_SENDER1
2214.548	SLOW_SENDER3	N/A
2215.350	RECEIVER	SLOW_SENDER3
2215.728	SLOW_SENDER5	N/A
2216.527	RECEIVER	SLOW_SENDER5
2218.645	SLOW_SENDER4	N/A
2219.160	SLOW_SENDER10	N/A
2219.378	RECEIVER	SLOW_SENDER4
2219.784	SLOW_SENDER1	N/A
2220.321	SLOW_SENDER2	N/A
2220.348	RECEIVER	FAST_SENDER
2221.094	RECEIVER	SLOW_SENDER2
2222.769	SLOW_SENDER3	N/A
2222.781	FAST_SENDER	N/A
2223.546	RECEIVER	SLOW_SENDER3
2225.311	RECEIVER	SLOW_SENDER10
2226.781	SLOW_SENDER4	N/A
2227.330	SLOW_SENDER8	N/A
2227.520	RECEIVER	SLOW_SENDER4
2228.537	SLOW_SENDER2	N/A
2229.334	RECEIVER	SLOW_SENDER2
2230.948	SLOW_SENDER3	N/A
2231.718	RECEIVER	SLOW_SENDER3
2232.716	SLOW_SENDER10	N/A
2233.147	RECEIVER	SLOW_SENDER8
2233.681	SLOW_SENDER1	N/A
2234.429	RECEIVER	SLOW_SENDER1
2234.956	SLOW_SENDER4	N/A
2235.690	RECEIVER	SLOW_SENDER4
2236.738	SLOW_SENDER2	N/A
2237.147	FAST_SENDER	N/A
2239.154	SLOW_SENDER3	N/A
2239.874	RECEIVER	SLOW_SENDER3
2240.642	SLOW_SENDER8	N/A
2241.879	SLOW_SENDER1	N/A
2242.657	RECEIVER	SLOW_SENDER1
2243.129	SLOW_SENDER4	N/A
2243.808	RECEIVER	FAST_SENDER
2244.798	RECEIVER	SLOW_SENDER8
2246.233	FAST_SENDER	N/A
2251.897	RECEIVER	FAST_SENDER
2252.210	SLOW_SENDER8	N/A
2252.964	RECEIVER	SLOW_SENDER8
2254.318	FAST_SENDER	N/A
2260.167	RECEIVER	FAST_SENDER
2260.374	SLOW_SENDER8	N/A
2261.147	RECEIVER	SLOW_SENDER8
2262.571	FAST_SENDER	N/A
2268.556	SLOW_SENDER8	N/A
2268.773	RECEIVER	FAST_SENDER
2271.217	FAST_SENDER	N/A
2277.295	RECEIVER	FAST_SENDER
2279.714	FAST_SENDER	N/A
2285.612	RECEIVER	FAST_SENDER
2288.045	FAST_SENDER	N/A
2293.865	RECEIVER	FAST_SENDER
2296.275	FAST_SENDER	N/A
2302.259	RECEIVER	FAST_SENDER
2304.663	FAST_SENDER	N/A
2310.822	RECEIVER	FAST_SENDER
2317.992	FAST_SENDER	N/A
2324.001	RECEIVER	FAST_SENDER
2326.451	FAST_SENDER	N/A
2332.555	RECEIVER	FAST_SENDER
2334.985	FAST_SENDER	N/A
2340.980	RECEIVER	FAST_SENDER
2343.392	FAST_SENDER	N/A
2349.367	RECEIVER	FAST_SENDER
2351.812	FAST_SENDER	N/A
2357.837	RECEIVER	FAST_SENDER
2360.285	FAST_SENDER	N/A
2366.402	RECEIVER	FAST_SENDER
2368.520	SLOW_SENDER7	N/A
2368.819	FAST_SENDER	N/A
2369.700	SLOW_SENDER9	N/A
2374.361	RECEIVER	SLOW_SENDER7
2375.984	RECEIVER	SLOW_SENDER9
2379.587	RECEIVER	FAST_SENDER
2379.790	SLOW_SENDER7	N/A
2380.564	RECEIVER	SLOW_SENDER7
2381.433	SLOW_SENDER9	N/A
2381.450	SLOW_SENDER5	N/A
2381.600	SLOW_SENDER6	N/A
2381.999	FAST_SENDER	N/A
2382.156	RECEIVER	SLOW_SENDER9
2385.995	SLOW_SENDER7	N/A
2386.396	RECEIVER	SLOW_SENDER5
2387.484	RECEIVER	SLOW_SENDER6
2387.582	SLOW_SENDER9	N/A
2388.306	RECEIVER	SLOW_SENDER9
2389.501	RECEIVER	FAST_SENDER
2391.550	RECEIVER	SLOW_SENDER7
2391.918	FAST_SENDER	N/A
2392.890	SLOW_SENDER6	N/A
2392.970	SLOW_SENDER2	N/A
2393.665	RECEIVER	SLOW_SENDER6
2393.969	SLOW_SENDER5	N/A
2394.725	RECEIVER	SLOW_SENDER5
2395.717	SLOW_SENDER9	N/A
2396.475	RECEIVER	SLOW_SENDER9
2398.110	SLOW_SENDER10	N/A
2398.483	RECEIVER	FAST_SENDER
2398.983	SLOW_SENDER7	N/A
2399.115	SLOW_SENDER6	N/A
2399.365	RECEIVER	SLOW_SENDER2
2400.417	RECEIVER	SLOW_SENDER6
2403.440	SLOW_SENDER3	N/A
2403.916	SLOW_SENDER9	N/A
2404.678	RECEIVER	SLOW_SENDER9
2405.052	SLOW_SENDER5	N/A
2405.782	RECEIVER	SLOW_SENDER5
2406.076	FAST_SENDER	N/A
2406.210	SLOW_SENDER1	N/A
2407.840	SLOW_SENDER4	N/A
2407.861	SLOW_SENDER6	N/A
2408.744	SLOW_SENDER2	N/A
2409.151	RECEIVER	SLOW_SENDER6
2412.111	SLOW_SENDER9	N/A
2413.229	SLOW_SENDER5	N/A
2413.507	SLOW_SENDER10	N/A
2416.540	SLOW_SENDER3	N/A
2416.586	SLOW_SENDER6	N/A
2418.439	SLOW_SENDER1	N/A
2420.329	FAST_SENDER	N/A
2422.289	SLOW_SENDER4	N/A
2428.001	SLOW_SENDER10	N/A
2431.024	SLOW_SENDER3	N/A
2432.617	SLOW_SENDER1	N/A
2433.980	SLOW_SENDER8	N/A
2434.348	FAST_SENDER	N/A
2436.448	SLOW_SENDER4	N/A
2445.997	SLOW_SENDER8	N/A
2447.898	FAST_SENDER	N/A
2458.587	SLOW_SENDER8	N/A
2460.755	FAST_SENDER	N/A
2473.439	FAST_SENDER	N/A
2485.729	FAST_SENDER	N/A
2498.611	FAST_SENDER	N/A
2511.431	FAST_SENDER	N/A
2524.004	FAST_SENDER	N/A
2536.347	FAST_SENDER	N/A
2548.926	FAST_SENDER	N/A
2561.222	FAST_SENDER	N/A
2565.020	SLOW_SENDER7	N/A
2574.325	FAST_SENDER	N/A
2575.075	RECEIVER	FAST_SENDER
2576.109	SLOW_SENDER7	N/A
2576.891	RECEIVER	SLOW_SENDER7
2577.525	FAST_SENDER	N/A
2578.303	RECEIVER	FAST_SENDER
2579.850	SLOW_SENDER2	N/A
2580.640	SLOW_SENDER5	N/A
2580.726	FAST_SENDER	N/A
2581.800	SLOW_SENDER9	N/A
2584.338	SLOW_SENDER7	N/A
2585.090	RECEIVER	SLOW_SENDER7
2585.970	SLOW_SENDER6	N/A
2586.725	RECEIVER	SLOW_SENDER6
2587.371	RECEIVER	SLOW_SENDER5
2592.400	SLOW_SENDER10	N/A
2592.495	SLOW_SENDER7	N/A
2592.806	SLOW_SENDER2	N/A
2593.219	RECEIVER	SLOW_SENDER10
2594.385	RECEIVER	FAST_SENDER
2594.611	SLOW_SENDER5	N/A
2595.263	RECEIVER	SLOW_SENDER2
2596.741	SLOW_SENDER6	N/A
2596.793	FAST_SENDER	N/A
2596.875	SLOW_SENDER9	N/A
2597.240	SLOW_SENDER3	N/A
2597.550	RECEIVER	SLOW_SENDER6
2597.760	SLOW_SENDER1	N/A
2598.491	RECEIVER	SLOW_SENDER1
2600.466	RECEIVER	SLOW_SENDER5
2601.000	SLOW_SENDER4	N/A
2602.650	RECEIVER	SLOW_SENDER9
2602.666	SLOW_SENDER2	N/A
2603.425	RECEIVER	SLOW_SENDER2
2604.557	RECEIVER	SLOW_SENDER3
2605.936	RECEIVER	FAST_SENDER
2606.586	SLOW_SENDER10	N/A
2607.302	RECEIVER	SLOW_SENDER10
2607.915	SLOW_SENDER5	N/A
2608.151	RECEIVER	SLOW_SENDER4
2608.353	FAST_SENDER	N/A
2609.106	SLOW_SENDER6	N/A
2609.908	RECEIVER	SLOW_SENDER6
2609.967	SLOW_SENDER3	N/A
2610.069	SLOW_SENDER9	N/A
2610.715	RECEIVER	SLOW_SENDER3
2610.865	SLOW_SENDER2	N/A
2611.631	RECEIVER	SLOW_SENDER2
2612.742	SLOW_SENDER10	N/A
2613.493	RECEIVER	SLOW_SENDER10
2613.595	SLOW_SENDER4	N/A
2613.691	SLOW_SENDER1	N/A
2614.324	RECEIVER	SLOW_SENDER4
2615.518	RECEIVER	SLOW_SENDER1
2617.343	SLOW_SENDER6	N/A
2618.689	RECEIVER	FAST_SENDER
2619.063	SLOW_SENDER2	N/A
2620.887	RECEIVER	SLOW_SENDER2
2620.896	SLOW_SENDER10	N/A
2621.113	FAST_SENDER	N/A
2621.660	RECEIVER	SLOW_SENDER10
2623.090	SLOW_SENDER8	N/A
2624.900	SLOW_SENDER4	N/A
2625.254	SLOW_SENDER3	N/A
2625.643	RECEIVER	SLOW_SENDER4
2627.304	SLOW_SENDER1	N/A
2627.439	RECEIVER	FAST_SENDER
2628.306	SLOW_SENDER2	N/A
2629.073	RECEIVER	SLOW_SENDER2
2629.103	SLOW_SENDER10	N/A
2629.870	FAST_SENDER	N/A
2633.267	RECEIVER	SLOW_SENDER10
2636.337	RECEIVER	FAST_SENDER
2636.521	SLOW_SENDER2	N/A
2636.854	SLOW_SENDER8	N/A
2637.315	RECEIVER	SLOW_SENDER2
2638.079	SLOW_SENDER4	N/A
2638.773	FAST_SENDER	N/A
2638.839	RECEIVER	SLOW_SENDER4
2640.707	SLOW_SENDER10	N/A
2641.044	RECEIVER	SLOW_SENDER8
2645.812	RECEIVER	FAST_SENDER
2648.254	FAST_SENDER	N/A
2648.481	SLOW_SENDER8	N/A
2649.256	RECEIVER	SLOW_SENDER8
2654.227	RECEIVER	FAST_SENDER
2656.627	FAST_SENDER	N/A
2656.666	SLOW_SENDER8	N/A
2657.964	RECEIVER	SLOW_SENDER8
2662.398	RECEIVER	FAST_SENDER
2664.810	FAST_SENDER	N/A
2665.378	SLOW_SENDER8	N/A
2666.154	RECEIVER	SLOW_SENDER8
2671.569	RECEIVER	FAST_SENDER
2673.559	SLOW_SENDER8	N/A
2673.980	FAST_SENDER	N/A
2674.310	RECEIVER	SLOW_SENDER8
2680.121	RECEIVER	FAST_SENDER
2682.538	FAST_SENDER	N/A
2688.143	RECEIVER	FAST_SENDER
2690.548	FAST_SENDER	N/A
2696.923	RECEIVER	FAST_SENDER
2699.357	FAST_SENDER	N/A
2705.262	RECEIVER	FAST_SENDER
2707.674	FAST_SENDER	N/A
2713.608	RECEIVER	FAST_SENDER
2716.047	FAST_SENDER	N/A
2721.977	RECEIVER	FAST_SENDER
2724.379	FAST_SENDER	N/A
2735.228	RECEIVER	FAST_SENDER
2737.647	FAST_SENDER	N/A
2743.791	RECEIVER	FAST_SENDER
2746.231	FAST_SENDER	N/A
2752.014	RECEIVER	FAST_SENDER
2754.435	FAST_SENDER	N/A
2760.517	RECEIVER	FAST_SENDER
2762.710	SLOW_SENDER7	N/A
2762.950	FAST_SENDER	N/A
2768.607	RECEIVER	FAST_SENDER
2771.057	FAST_SENDER	N/A
2774.760	SLOW_SENDER5	N/A
2776.610	SLOW_SENDER9	N/A
2777.698	SLOW_SENDER7	N/A
2777.768	RECEIVER	FAST_SENDER
2778.445	RECEIVER	SLOW_SENDER7
2783.416	RECEIVER	SLOW_SENDER9
2784.543	FAST_SENDER	N/A
2785.580	SLOW_SENDER6	N/A
2785.894	SLOW_SENDER7	N/A
2787.192	RECEIVER	SLOW_SENDER7
2788.864	SLOW_SENDER9	N/A
2789.644	RECEIVER	SLOW_SENDER9
2790.351	SLOW_SENDER5	N/A
2790.974	RECEIVER	FAST_SENDER
2791.380	SLOW_SENDER3	N/A
2791.760	SLOW_SENDER1	N/A
2793.420	FAST_SENDER	N/A
2794.603	SLOW_SENDER7	N/A
2796.094	RECEIVER	FAST_SENDER
2799.072	RECEIVER	SLOW_SENDER7
2799.464	SLOW_SENDER6	N/A
2800.930	SLOW_SENDER2	N/A
2801.333	RECEIVER	SLOW_SENDER6
2802.605	FAST_SENDER	N/A
2802.610	SLOW_SENDER4	N/A
2803.603	SLOW_SENDER9	N/A
2804.371	RECEIVER	SLOW_SENDER9
2805.100	SLOW_SENDER10	N/A
2805.231	SLOW_SENDER5	N/A
2806.232	SLOW_SENDER1	N/A
2806.482	SLOW_SENDER7	N/A
2807.760	SLOW_SENDER3	N/A
2808.776	SLOW_SENDER6	N/A
2811.805	SLOW_SENDER9	N/A
2814.436	SLOW_SENDER1	N/A
2816.438	SLOW_SENDER2	N/A
2816.535	FAST_SENDER	N/A
2817.081	SLOW_SENDER4	N/A
2820.127	SLOW_SENDER10	N/A
2820.995	SLOW_SENDER3	N/A
2831.894	FAST_SENDER	N/A
2832.086	SLOW_SENDER2	N/A
2832.231	SLOW_SENDER4	N/A
2832.951	SLOW_SENDER10	N/A
2837.840	SLOW_SENDER8	N/A
2844.790	FAST_SENDER	N/A
2850.446	SLOW_SENDER8	N/A
2858.177	FAST_SENDER	N/A
2862.851	SLOW_SENDER8	N/A
2870.786	FAST_SENDER	N/A
2883.357	FAST_SENDER	N/A
2895.728	FAST_SENDER	N/A
2908.169	FAST_SENDER	N/A
2920.699	FAST_SENDER	N/A
2933.089	FAST_SENDER	N/A
2945.388	FAST_SENDER	N/A
2957.730	FAST_SENDER	N/A
2969.520	SLOW_SENDER5	N/A
2969.922	FAST_SENDER	N/A
2970.910	SLOW_SENDER7	N/A
2976.060	RECEIVER	SLOW_SENDER5
2979.031	RECEIVER	SLOW_SENDER7
2979.290	SLOW_SENDER9	N/A
2979.650	SLOW_SENDER6	N/A
2981.501	SLOW_SENDER5	N/A
2982.249	RECEIVER	SLOW_SENDER5
2984.220	SLOW_SENDER1	N/A
2984.557	FAST_SENDER	N/A
2984.983	RECEIVER	SLOW_SENDER1
2985.300	SLOW_SENDER3	N/A
2985.888	RECEIVER	SLOW_SENDER6
2986.100	SLOW_SENDER7	N/A
2987.120	RECEIVER	SLOW_SENDER3
2987.686	SLOW_SENDER5	N/A
2988.433	RECEIVER	SLOW_SENDER5
2991.652	SLOW_SENDER3	N/A
2992.372	RECEIVER	SLOW_SENDER3
2992.690	SLOW_SENDER6	N/A
2993.462	RECEIVER	SLOW_SENDER6
2993.842	SLOW_SENDER5	N/A
2994.085	SLOW_SENDER9	N/A
2995.401	SLOW_SENDER1	N/A
2996.696	RECEIVER	SLOW_SENDER1
2997.580	SLOW_SENDER4	N/A
2998.210	SLOW_SENDER10	N/A
2998.335	RECEIVER	SLOW_SENDER4
2999.500	SLOW_SENDER2	N/A
2999.806	SLOW_SENDER7	N/A
3000.228	FAST_SENDER	N/A
3000.721	SLOW_SENDER3	N/A
3000.908	SLOW_SENDER6	N/A
3001.625	RECEIVER	SLOW_SENDER7
3002.098	SLOW_SENDER1	N/A
3002.885	RECEIVER	FAST_SENDER
3004.288	RECEIVER	SLOW_SENDER10
3005.300	FAST_SENDER	N/A
3006.899	RECEIVER	SLOW_SENDER1
3006.900	SLOW_SENDER5	N/A
3007.633	SLOW_SENDER9	N/A
3007.657	RECEIVER	SLOW_SENDER5
3009.706	SLOW_SENDER10	N/A
3012.773	RECEIVER	FAST_SENDER
3013.247	SLOW_SENDER4	N/A
3014.039	RECEIVER	SLOW_SENDER4
3014.458	SLOW_SENDER2	N/A
3015.100	SLOW_SENDER5	N/A
3015.206	FAST_SENDER	N/A
3015.214	RECEIVER	SLOW_SENDER2
3016.356	SLOW_SENDER3	N/A
3016.531	SLOW_SENDER1	N/A
3017.130	RECEIVER	SLOW_SENDER3
3021.477	SLOW_SENDER4	N/A
3021.750	RECEIVER	FAST_SENDER
3022.631	SLOW_SENDER2	N/A
3023.368	RECEIVER	SLOW_SENDER2
3023.435	SLOW_SENDER10	N/A
3024.210	RECEIVER	SLOW_SENDER10
3026.017	RECEIVER	SLOW_SENDER4
3027.330	SLOW_SENDER8	N/A
3029.746	FAST_SENDER	N/A
3031.657	SLOW_SENDER10	N/A
3032.420	RECEIVER	SLOW_SENDER10
3033.304	RECEIVER	SLOW_SENDER8
3033.422	SLOW_SENDER4	N/A
3034.180	RECEIVER	SLOW_SENDER4
3035.894	RECEIVER	FAST_SENDER
3038.311	FAST_SENDER	N/A
3038.749	SLOW_SENDER8	N/A
3039.842	SLOW_SENDER10	N/A
3040.654	RECEIVER	SLOW_SENDER10
3041.623	SLOW_SENDER4	N/A
3042.386	RECEIVER	SLOW_SENDER4
3043.082	RECEIVER	SLOW_SENDER8
3044.619	RECEIVER	FAST_SENDER
3047.040	FAST_SENDER	N/A
3049.796	SLOW_SENDER4	N/A
3050.507	SLOW_SENDER8	N/A
3051.252	RECEIVER	SLOW_SENDER8
3052.862	RECEIVER	FAST_SENDER
3055.264	FAST_SENDER	N/A
3058.690	SLOW_SENDER8	N/A
3059.441	RECEIVER	SLOW_SENDER8
3061.655	RECEIVER	FAST_SENDER
3064.076	FAST_SENDER	N/A
3066.886	SLOW_SENDER8	N/A
3067.670	RECEIVER	SLOW_SENDER8
3070.289	RECEIVER	FAST_SENDER
3072.689	FAST_SENDER	N/A
3075.119	SLOW_SENDER8	N/A
3075.822	RECEIVER	SLOW_SENDER8
3078.675	RECEIVER	FAST_SENDER
3081.107	FAST_SENDER	N/A
3083.252	SLOW_SENDER8	N/A
3084.010	RECEIVER	SLOW_SENDER8
3086.989	RECEIVER	FAST_SENDER
3089.397	FAST_SENDER	N/A
3095.537	RECEIVER	FAST_SENDER
3097.962	FAST_SENDER	N/A
3103.936	RECEIVER	FAST_SENDER
3106.365	FAST_SENDER	N/A
3112.268	RECEIVER	FAST_SENDER
3119.416	FAST_SENDER	N/A
3124.960	RECEIVER	FAST_SENDER
3127.401	FAST_SENDER	N/A
3133.668	RECEIVER	FAST_SENDER
3136.079	FAST_SENDER	N/A
3141.912	RECEIVER	FAST_SENDER
3144.356	FAST_SENDER	N/A
3150.135	RECEIVER	FAST_SENDER
3152.573	FAST_SENDER	N/A
3158.546	RECEIVER	FAST_SENDER
3160.990	FAST_SENDER	N/A
3164.680	SLOW_SENDER7	N/A
3167.116	RECEIVER	FAST_SENDER
3169.544	FAST_SENDER	N/A
3173.880	SLOW_SENDER6	N/A
3173.950	SLOW_SENDER9	N/A
3175.471	RECEIVER	FAST_SENDER
3177.872	FAST_SENDER	N/A
3178.014	SLOW_SENDER7	N/A
3178.844	RECEIVER	SLOW_SENDER9
3179.380	SLOW_SENDER5	N/A
3180.740	SLOW_SENDER3	N/A
3182.820	SLOW_SENDER1	N/A
3182.943	RECEIVER	SLOW_SENDER7
3183.788	RECEIVER	FAST_SENDER
3184.262	SLOW_SENDER9	N/A
3185.042	RECEIVER	SLOW_SENDER9
3186.206	FAST_SENDER	N/A
3187.149	SLOW_SENDER6	N/A
3188.062	RECEIVER	SLOW_SENDER3
3189.790	RECEIVER	SLOW_SENDER1
3192.560	SLOW_SENDER2	N/A
3193.008	SLOW_SENDER7	N/A
3193.144	RECEIVER	FAST_SENDER
3193.478	SLOW_SENDER3	N/A
3193.941	SLOW_SENDER5	N/A
3194.191	RECEIVER	SLOW_SENDER3
3195.580	FAST_SENDER	N/A
3196.425	SLOW_SENDER9	N/A
3197.189	RECEIVER	SLOW_SENDER9
3197.423	SLOW_SENDER1	N/A
3198.195	RECEIVER	SLOW_SENDER1
3199.158	SLOW_SENDER6	N/A
3199.935	RECEIVER	SLOW_SENDER6
3201.987	RECEIVER	FAST_SENDER
3204.415	FAST_SENDER	N/A
3204.420	SLOW_SENDER10	N/A
3205.307	SLOW_SENDER2	N/A
3206.070	RECEIVER	SLOW_SENDER2
3206.250	SLOW_SENDER4	N/A
3206.833	SLOW_SENDER3	N/A
3207.337	SLOW_SENDER6	N/A
3207.646	RECEIVER	SLOW_SENDER3
3208.190	SLOW_SENDER5	N/A
3208.249	SLOW_SENDER9	N/A
3210.928	SLOW_SENDER1	N/A
3213.500	SLOW_SENDER2	N/A
3215.054	SLOW_SENDER3	N/A
3218.272	SLOW_SENDER10	N/A
3218.543	FAST_SENDER	N/A
3219.164	SLOW_SENDER4	N/A
3226.703	SLOW_SENDER2	N/A
3231.333	SLOW_SENDER10	N/A
3231.981	FAST_SENDER	N/A
3232.145	SLOW_SENDER4	N/A
3244.457	FAST_SENDER	N/A
3247.610	SLOW_SENDER8	N/A
3257.437	FAST_SENDER	N/A
3262.592	SLOW_SENDER8	N/A
3270.423	FAST_SENDER	N/A
3275.279	SLOW_SENDER8	N/A
3282.707	FAST_SENDER	N/A
3295.484	FAST_SENDER	N/A
3307.968	FAST_SENDER	N/A
3320.403	FAST_SENDER	N/A
3332.662	FAST_SENDER	N/A
3345.400	FAST_SENDER	N/A
3358.100	FAST_SENDER	N/A
3358.880	SLOW_SENDER7	N/A
3371.821	FAST_SENDER	N/A
3372.910	SLOW_SENDER5	N/A
3373.050	SLOW_SENDER9	N/A
3373.200	SLOW_SENDER6	N/A
3373.367	SLOW_SENDER7	N/A
3374.136	RECEIVER	SLOW_SENDER7
3374.935	RECEIVER	FAST_SENDER
3377.355	FAST_SENDER	N/A
3377.800	SLOW_SENDER1	N/A
3378.091	RECEIVER	FAST_SENDER
3380.745	RECEIVER	SLOW_SENDER6
3381.290	SLOW_SENDER3	N/A
3381.554	SLOW_SENDER7	N/A
3381.707	RECEIVER	SLOW_SENDER5
3382.562	RECEIVER	SLOW_SENDER1
3384.007	RECEIVER	SLOW_SENDER3
3386.021	RECEIVER	SLOW_SENDER7
3386.177	SLOW_SENDER6	N/A
3386.417	SLOW_SENDER3	N/A
3386.988	SLOW_SENDER5	N/A
3387.168	SLOW_SENDER9	N/A
3387.175	RECEIVER	SLOW_SENDER3
3387.907	RECEIVER	SLOW_SENDER9
3387.962	SLOW_SENDER1	N/A
3390.588	RECEIVER	SLOW_SENDER5
3391.090	SLOW_SENDER2	N/A
3391.419	FAST_SENDER	N/A
3392.598	SLOW_SENDER3	N/A
3393.353	RECEIVER	SLOW_SENDER3
3393.452	SLOW_SENDER7	N/A
3394.218	RECEIVER	SLOW_SENDER7
3395.319	SLOW_SENDER9	N/A
3396.560	SLOW_SENDER4	N/A
3396.629	RECEIVER	SLOW_SENDER9
3396.780	SLOW_SENDER10	N/A
3398.156	RECEIVER	FAST_SENDER
3398.776	SLOW_SENDER3	N/A
3399.525	RECEIVER	SLOW_SENDER3
3400.281	SLOW_SENDER6	N/A
3400.567	FAST_SENDER	N/A
3401.032	SLOW_SENDER5	N/A
3401.074	RECEIVER	SLOW_SENDER6
3402.335	RECEIVER	SLOW_SENDER5
3402.827	SLOW_SENDER1	N/A
3403.463	RECEIVER	SLOW_SENDER10
3404.034	SLOW_SENDER9	N/A
3404.103	RECEIVER	SLOW_SENDER1
3404.972	SLOW_SENDER3	N/A
3405.363	RECEIVER	SLOW_SENDER9
3406.917	RECEIVER	FAST_SENDER
3408.503	SLOW_SENDER6	N/A
3408.570	SLOW_SENDER2	N/A
3408.876	SLOW_SENDER10	N/A
3409.322	FAST_SENDER	N/A
3409.644	RECEIVER	SLOW_SENDER10
3409.745	SLOW_SENDER5	N/A
3410.492	RECEIVER	SLOW_SENDER5
3411.529	SLOW_SENDER1	N/A
3412.276	RECEIVER	SLOW_SENDER1
3413.138	RECEIVER	SLOW_SENDER2
3413.824	SLOW_SENDER4	N/A
3414.550	RECEIVER	SLOW_SENDER4
3417.707	RECEIVER	FAST_SENDER
3420.025	SLOW_SENDER3	N/A
3420.112	FAST_SENDER	N/A
3420.811	RECEIVER	SLOW_SENDER3
3421.963	SLOW_SENDER4	N/A
3422.313	SLOW_SENDER10	N/A
3422.607	SLOW_SENDER2	N/A
3422.700	RECEIVER	SLOW_SENDER4
3423.896	RECEIVER	SLOW_SENDER2
3426.896	RECEIVER	FAST_SENDER
3428.214	SLOW_SENDER3	N/A
3429.319	FAST_SENDER	N/A
3433.440	SLOW_SENDER4	N/A
3434.175	RECEIVER	SLOW_SENDER4
3439.820	RECEIVER	FAST_SENDER
3439.830	SLOW_SENDER8	N/A
3441.591	SLOW_SENDER4	N/A
3442.247	FAST_SENDER	N/A
3442.355	RECEIVER	SLOW_SENDER4
3445.352	RECEIVER	SLOW_SENDER8
3448.467	RECEIVER	FAST_SENDER
3449.771	SLOW_SENDER4	N/A
3450.536	RECEIVER	SLOW_SENDER4
3450.767	SLOW_SENDER8	N/A
3450.887	FAST_SENDER	N/A
3451.533	RECEIVER	SLOW_SENDER8
3456.966	SLOW_SENDER8	N/A
3457.352	RECEIVER	FAST_SENDER
3460.897	RECEIVER	SLOW_SENDER8
3465.257	FAST_SENDER	N/A
3469.752	SLOW_SENDER8	N/A
3470.537	RECEIVER	SLOW_SENDER8
3471.218	RECEIVER	FAST_SENDER
3473.640	FAST_SENDER	N/A
3480.034	RECEIVER	FAST_SENDER
3482.480	FAST_SENDER	N/A
3488.125	RECEIVER	FAST_SENDER
3490.567	FAST_SENDER	N/A
3496.315	RECEIVER	FAST_SENDER
3498.720	FAST_SENDER	N/A
3504.346	RECEIVER	FAST_SENDER
3506.765	FAST_SENDER	N/A
3512.791	RECEIVER	FAST_SENDER
3519.912	FAST_SENDER	N/A
3525.491	RECEIVER	FAST_SENDER
3527.905	FAST_SENDER	N/A
3534.145	RECEIVER	FAST_SENDER
3536.545	FAST_SENDER	N/A
3542.158	RECEIVER	FAST_SENDER
3544.579	FAST_SENDER	N/A
3550.359	RECEIVER	FAST_SENDER
3552.773	FAST_SENDER	N/A
3558.747	RECEIVER	FAST_SENDER
3559.060	SLOW_SENDER7	N/A
3561.193	FAST_SENDER	N/A
3566.756	RECEIVER	FAST_SENDER
3569.158	FAST_SENDER	N/A
3571.690	SLOW_SENDER7	N/A
3572.445	RECEIVER	SLOW_SENDER7
3573.810	SLOW_SENDER6	N/A
3574.020	SLOW_SENDER5	N/A
3574.160	SLOW_SENDER9	N/A
3574.940	RECEIVER	FAST_SENDER
3577.760	SLOW_SENDER1	N/A
3578.492	RECEIVER	SLOW_SENDER9
3579.856	SLOW_SENDER7	N/A
3580.104	RECEIVER	SLOW_SENDER5
3581.029	RECEIVER	SLOW_SENDER6
3581.689	RECEIVER	SLOW_SENDER7
3581.816	FAST_SENDER	N/A
3582.745	RECEIVER	SLOW_SENDER1
3583.941	SLOW_SENDER9	N/A
3584.650	SLOW_SENDER3	N/A
3585.822	RECEIVER	SLOW_SENDER9
3587.440	SLOW_SENDER2	N/A
3587.526	SLOW_SENDER6	N/A
3587.643	SLOW_SENDER5	N/A
3589.090	SLOW_SENDER7	N/A
3589.340	SLOW_SENDER10	N/A
3590.646	RECEIVER	SLOW_SENDER3
3590.717	SLOW_SENDER1	N/A
3591.493	RECEIVER	SLOW_SENDER1
3593.192	RECEIVER	SLOW_SENDER2
3593.253	SLOW_SENDER9	N/A
3593.959	RECEIVER	SLOW_SENDER7
3595.113	RECEIVER	SLOW_SENDER10
3597.679	FAST_SENDER	N/A
3598.620	SLOW_SENDER2	N/A
3598.931	SLOW_SENDER1	N/A
3600.824	SLOW_SENDER6	N/A
3602.024	SLOW_SENDER3	N/A
3604.057	SLOW_SENDER5	N/A
3604.653	SLOW_SENDER10	N/A
3608.881	SLOW_SENDER9	N/A
3612.007	SLOW_SENDER2	N/A
3612.094	FAST_SENDER	N/A
3614.020	SLOW_SENDER4	N/A
3615.623	SLOW_SENDER3	N/A
3618.304	SLOW_SENDER10	N/A
3625.897	FAST_SENDER	N/A
3628.341	SLOW_SENDER4	N/A
3635.120	SLOW_SENDER8	N/A
3639.543	FAST_SENDER	N/A
3640.923	SLOW_SENDER4	N/A
3650.585	SLOW_SENDER8	N/A
3652.213	FAST_SENDER	N/A
3663.182	SLOW_SENDER8	N/A
3665.841	FAST_SENDER	N/A
3678.916	FAST_SENDER	N/A
3691.643	FAST_SENDER	N/A
3704.017	FAST_SENDER	N/A
3716.959	FAST_SENDER	N/A
3729.161	FAST_SENDER	N/A
3741.243	FAST_SENDER	N/A
3753.513	FAST_SENDER	N/A
3759.490	SLOW_SENDER7	N/A
3764.373	RECEIVER	FAST_SENDER
3766.340	SLOW_SENDER6	N/A
3766.813	FAST_SENDER	N/A
3767.131	RECEIVER	SLOW_SENDER6
3769.240	SLOW_SENDER5	N/A
3769.590	SLOW_SENDER1	N/A
3772.568	SLOW_SENDER7	N/A
3772.971	RECEIVER	FAST_SENDER
3774.780	SLOW_SENDER9	N/A
3775.069	RECEIVER	SLOW_SENDER1
3775.760	RECEIVER	SLOW_SENDER5
3777.568	RECEIVER	SLOW_SENDER9
3778.000	SLOW_SENDER2	N/A
3779.767	RECEIVER	SLOW_SENDER7
3780.460	SLOW_SENDER3	N/A
3780.508	SLOW_SENDER6	N/A
3780.872	FAST_SENDER	N/A
3781.782	RECEIVER	SLOW_SENDER6
3782.750	SLOW_SENDER10	N/A
3782.992	RECEIVER	SLOW_SENDER3
3782.997	SLOW_SENDER9	N/A
3783.014	SLOW_SENDER1	N/A
3783.681	SLOW_SENDER5	N/A
3783.923	RECEIVER	SLOW_SENDER2
3784.574	RECEIVER	SLOW_SENDER10
3787.038	SLOW_SENDER7	N/A
3788.332	RECEIVER	SLOW_SENDER7
3789.219	SLOW_SENDER6	N/A
3789.270	RECEIVER	SLOW_SENDER1
3789.939	RECEIVER	SLOW_SENDER5
3791.061	RECEIVER	SLOW_SENDER6
3791.383	SLOW_SENDER2	N/A
3792.169	RECEIVER	SLOW_SENDER2
3792.654	SLOW_SENDER3	N/A
3793.891	RECEIVER	FAST_SENDER
3795.053	RECEIVER	SLOW_SENDER3
3796.299	FAST_SENDER	N/A
3796.679	SLOW_SENDER1	N/A
3797.070	SLOW_SENDER10	N/A
3797.451	RECEIVER	SLOW_SENDER1
3797.452	SLOW_SENDER9	N/A
3798.208	RECEIVER	SLOW_SENDER9
3799.606	SLOW_SENDER2	N/A
3800.399	RECEIVER	SLOW_SENDER2
3800.495	SLOW_SENDER3	N/A
3800.816	SLOW_SENDER5	N/A
3801.063	RECEIVER	SLOW_SENDER10
3802.293	RECEIVER	FAST_SENDER
3804.854	SLOW_SENDER1	N/A
3805.132	RECEIVER	SLOW_SENDER3
3805.160	SLOW_SENDER4	N/A
3805.639	SLOW_SENDER9	N/A
3806.394	RECEIVER	SLOW_SENDER9
3807.834	SLOW_SENDER2	N/A
3808.612	RECEIVER	SLOW_SENDER2
3809.471	RECEIVER	SLOW_SENDER4
3810.122	FAST_SENDER	N/A
3810.366	SLOW_SENDER10	N/A
3811.135	RECEIVER	SLOW_SENDER10
3813.816	SLOW_SENDER9	N/A
3814.624	RECEIVER	SLOW_SENDER9
3814.818	SLOW_SENDER3	N/A
3814.872	SLOW_SENDER4	N/A
3815.555	RECEIVER	SLOW_SENDER3
3816.054	SLOW_SENDER2	N/A
3816.421	RECEIVER	FAST_SENDER
3818.560	SLOW_SENDER10	N/A
3818.931	RECEIVER	SLOW_SENDER4
3820.012	RECEIVER	SLOW_SENDER2
3822.051	SLOW_SENDER9	N/A
3822.776	RECEIVER	SLOW_SENDER9
3823.004	SLOW_SENDER3	N/A
3823.763	RECEIVER	SLOW_SENDER3
3824.337	FAST_SENDER	N/A
3827.510	SLOW_SENDER8	N/A
3828.784	SLOW_SENDER4	N/A
3829.575	RECEIVER	SLOW_SENDER4
3830.197	SLOW_SENDER9	N/A
3830.519	RECEIVER	FAST_SENDER
3834.001	RECEIVER	SLOW_SENDER8
3838.260	FAST_SENDER	N/A
3839.448	SLOW_SENDER8	N/A
3840.209	RECEIVER	SLOW_SENDER8
3844.269	RECEIVER	FAST_SENDER
3845.636	SLOW_SENDER8	N/A
3846.686	FAST_SENDER	N/A
3849.755	RECEIVER	SLOW_SENDER8
3852.657	RECEIVER	FAST_SENDER
3855.100	FAST_SENDER	N/A
3857.156	SLOW_SENDER8	N/A
3857.872	RECEIVER	SLOW_SENDER8
3861.582	RECEIVER	FAST_SENDER
3863.997	FAST_SENDER	N/A
3865.282	SLOW_SENDER8	N/A
3866.033	RECEIVER	SLOW_SENDER8
3870.437	RECEIVER	FAST_SENDER
3872.859	FAST_SENDER	N/A
3873.436	SLOW_SENDER8	N/A
3874.178	RECEIVER	SLOW_SENDER8
3879.111	RECEIVER	FAST_SENDER
3881.525	FAST_SENDER	N/A
3881.625	SLOW_SENDER8	N/A
3882.890	RECEIVER	SLOW_SENDER8
3887.033	RECEIVER	FAST_SENDER
3889.444	FAST_SENDER	N/A
3895.448	RECEIVER	FAST_SENDER
3897.883	FAST_SENDER	N/A
3903.462	RECEIVER	FAST_SENDER
3905.894	FAST_SENDER	N/A
3911.764	RECEIVER	FAST_SENDER
3914.203	FAST_SENDER	N/A
3920.195	RECEIVER	FAST_SENDER
3922.629	FAST_SENDER	N/A
3928.931	RECEIVER	FAST_SENDER
3931.363	FAST_SENDER	N/A
3937.673	RECEIVER	FAST_SENDER
3940.112	FAST_SENDER	N/A
3945.643	RECEIVER	FAST_SENDER
3952.736	FAST_SENDER	N/A
3953.610	SLOW_SENDER7	N/A
3958.793	RECEIVER	FAST_SENDER
3959.790	SLOW_SENDER6	N/A
3960.086	RECEIVER	SLOW_SENDER7
3961.232	FAST_SENDER	N/A
3965.070	SLOW_SENDER5	N/A
3965.416	RECEIVER	SLOW_SENDER6
3968.325	RECEIVER	FAST_SENDER
3969.769	SLOW_SENDER7	N/A
3970.480	SLOW_SENDER1	N/A
3970.551	RECEIVER	SLOW_SENDER7
3970.746	FAST_SENDER	N/A
3975.489	RECEIVER	SLOW_SENDER1
3975.940	SLOW_SENDER6	N/A
3976.669	RECEIVER	SLOW_SENDER6
3977.987	SLOW_SENDER7	N/A
3978.566	SLOW_SENDER5	N/A
3978.781	RECEIVER	SLOW_SENDER7
3980.924	SLOW_SENDER1	N/A
3981.700	RECEIVER	SLOW_SENDER1
3982.890	SLOW_SENDER10	N/A
3983.580	SLOW_SENDER2	N/A
3984.091	SLOW_SENDER6	N/A
3984.289	FAST_SENDER	N/A
3984.802	RECEIVER	SLOW_SENDER6
3986.184	SLOW_SENDER7	N/A
3986.936	RECEIVER	SLOW_SENDER7
3987.114	SLOW_SENDER1	N/A
3987.360	SLOW_SENDER3	N/A
3987.873	RECEIVER	SLOW_SENDER1
3990.210	RECEIVER	FAST_SENDER
3990.340	SLOW_SENDER5	N/A
3991.002	RECEIVER	SLOW_SENDER2
3992.251	SLOW_SENDER6	N/A
3992.620	FAST_SENDER	N/A
3993.030	RECEIVER	SLOW_SENDER6
3994.267	RECEIVER	SLOW_SENDER3
3994.580	SLOW_SENDER9	N/A
3995.293	SLOW_SENDER1	N/A
3995.373	SLOW_SENDER10	N/A
3996.076	RECEIVER	SLOW_SENDER1
3996.370	SLOW_SENDER4	N/A
3996.433	SLOW_SENDER2	N/A
4001.867	SLOW_SENDER3	N/A
4003.498	SLOW_SENDER1	N/A
4006.863	FAST_SENDER	N/A
4010.065	SLOW_SENDER9	N/A
4011.585	SLOW_SENDER2	N/A
4012.529	SLOW_SENDER10	N/A
4014.518	SLOW_SENDER4	N/A
4020.337	FAST_SENDER	N/A
4024.168	SLOW_SENDER9	N/A
4027.269	SLOW_SENDER4	N/A
4032.848	FAST_SENDER	N/A
4044.814	FAST_SENDER	N/A
4046.430	SLOW_SENDER8	N/A
4057.664	FAST_SENDER	N/A
4061.293	SLOW_SENDER8	N/A
4071.012	FAST_SENDER	N/A
4073.935	SLOW_SENDER8	N/A
4083.745	FAST_SENDER	N/A
4096.343	FAST_SENDER	N/A
4109.037	FAST_SENDER	N/A
4121.381	FAST_SENDER	N/A
4134.162	FAST_SENDER	N/A
4146.587	FAST_SENDER	N/A
4155.790	SLOW_SENDER7	N/A
4157.400	SLOW_SENDER5	N/A
4159.160	FAST_SENDER	N/A
4161.881	RECEIVER	SLOW_SENDER7
4162.620	SLOW_SENDER6	N/A
4163.339	RECEIVER	SLOW_SENDER6
4165.674	RECEIVER	FAST_SENDER
4167.311	SLOW_SENDER7	N/A
4168.112	FAST_SENDER	N/A
4168.907	RECEIVER	FAST_SENDER
4170.562	SLOW_SENDER5	N/A
4171.558	RECEIVER	SLOW_SENDER7
4172.725	RECEIVER	SLOW_SENDER5
4173.590	SLOW_SENDER3	N/A
4174.220	SLOW_SENDER1	N/A
4176.183	RECEIVER	SLOW_SENDER3
4176.218	SLOW_SENDER6	N/A
4176.800	SLOW_SENDER10	N/A
4176.947	RECEIVER	SLOW_SENDER6
4178.962	SLOW_SENDER7	N/A
4179.287	RECEIVER	SLOW_SENDER10
4179.710	SLOW_SENDER2	N/A
4180.125	SLOW_SENDER5	N/A
4182.007	FAST_SENDER	N/A
4184.376	SLOW_SENDER6	N/A
4185.165	RECEIVER	SLOW_SENDER6
4186.891	RECEIVER	SLOW_SENDER2
4188.550	SLOW_SENDER9	N/A
4188.602	SLOW_SENDER10	N/A
4188.680	SLOW_SENDER3	N/A
4189.946	RECEIVER	SLOW_SENDER10
4190.843	RECEIVER	FAST_SENDER
4191.650	SLOW_SENDER4	N/A
4191.828	SLOW_SENDER1	N/A
4192.578	RECEIVER	SLOW_SENDER1
4192.612	SLOW_SENDER6	N/A
4193.266	FAST_SENDER	N/A
4193.383	RECEIVER	SLOW_SENDER6
4194.204	RECEIVER	SLOW_SENDER3
4195.307	RECEIVER	SLOW_SENDER9
4195.331	SLOW_SENDER2	N/A
4195.390	SLOW_SENDER10	N/A
4196.122	RECEIVER	SLOW_SENDER2
4199.993	SLOW_SENDER1	N/A
4200.154	RECEIVER	SLOW_SENDER10
4200.721	SLOW_SENDER9	N/A
4200.819	SLOW_SENDER6	N/A
4201.470	RECEIVER	SLOW_SENDER9
4202.300	RECEIVER	FAST_SENDER
4203.530	SLOW_SENDER2	N/A
4204.294	RECEIVER	SLOW_SENDER2
4204.633	SLOW_SENDER3	N/A
4204.723	FAST_SENDER	N/A
4205.371	RECEIVER	SLOW_SENDER3
4206.495	SLOW_SENDER4	N/A
4206.873	SLOW_SENDER9	N/A
4207.575	SLOW_SENDER10	N/A
4207.643	RECEIVER	SLOW_SENDER9
4208.348	RECEIVER	SLOW_SENDER10
4211.368	RECEIVER	SLOW_SENDER4
4211.707	SLOW_SENDER2	N/A
4212.297	RECEIVER	FAST_SENDER
4212.800	SLOW_SENDER3	N/A
4213.555	RECEIVER	SLOW_SENDER2
4214.731	FAST_SENDER	N/A
4215.092	SLOW_SENDER9	N/A
4215.768	SLOW_SENDER10	N/A
4215.876	RECEIVER	SLOW_SENDER9
4218.775	SLOW_SENDER4	N/A
4219.538	RECEIVER	SLOW_SENDER4
4220.971	SLOW_SENDER2	N/A
4221.213	RECEIVER	FAST_SENDER
4223.325	SLOW_SENDER9	N/A
4224.057	RECEIVER	SLOW_SENDER9
4226.973	SLOW_SENDER4	N/A
4227.723	RECEIVER	SLOW_SENDER4
4229.299	FAST_SENDER	N/A
4231.484	SLOW_SENDER9	N/A
4235.160	SLOW_SENDER4	N/A
4238.200	SLOW_SENDER8	N/A
[truncated: 14,748 more rows]
