# Supplementary material for: CATO: Wake-Up reCeiver-bAsed communicaTiOn for Batteryless Devices
Source: Sensors (Basel). 2025 Nov 7;25(22):6813. doi: 10.3390/s25226813 (PMC12655924; doi:10.3390/s25226813)
Supplement: Supplementary file 1 [file sensors-25-06813-s001.zip › File S1_Experimental_and_Simulation_Data/simulation/multiple_les/nodes13/mac_competing_nodes_both.csv]

time_s	node_id	received_from
2.700	FAST_SENDER	N/A
2.700	SLOW_SENDER1	N/A
2.700	SLOW_SENDER2	N/A
2.700	SLOW_SENDER3	N/A
2.700	SLOW_SENDER4	N/A
2.700	SLOW_SENDER5	N/A
2.700	SLOW_SENDER6	N/A
2.700	SLOW_SENDER7	N/A
2.700	SLOW_SENDER8	N/A
2.700	SLOW_SENDER9	N/A
2.700	SLOW_SENDER10	N/A
2.700	SLOW_SENDER11	N/A
8.892	RECEIVER	SLOW_SENDER10
16.272	FAST_SENDER	N/A
16.835	SLOW_SENDER3	N/A
17.144	SLOW_SENDER11	N/A
17.222	SLOW_SENDER10	N/A
17.567	RECEIVER	FAST_SENDER
17.580	SLOW_SENDER5	N/A
18.143	SLOW_SENDER4	N/A
18.300	SLOW_SENDER9	N/A
18.439	SLOW_SENDER7	N/A
18.705	RECEIVER	SLOW_SENDER2
18.883	SLOW_SENDER8	N/A
19.033	SLOW_SENDER6	N/A
19.435	RECEIVER	SLOW_SENDER4
19.501	SLOW_SENDER1	N/A
19.972	FAST_SENDER	N/A
20.979	SLOW_SENDER2	N/A
21.846	SLOW_SENDER4	N/A
24.256	RECEIVER	SLOW_SENDER3
25.072	RECEIVER	SLOW_SENDER6
26.234	RECEIVER	SLOW_SENDER1
28.664	RECEIVER	SLOW_SENDER11
29.444	RECEIVER	SLOW_SENDER4
29.689	SLOW_SENDER3	N/A
30.199	RECEIVER	SLOW_SENDER10
30.477	SLOW_SENDER6	N/A
31.640	SLOW_SENDER1	N/A
32.975	RECEIVER	FAST_SENDER
34.689	SLOW_SENDER3	N/A
34.710	SLOW_SENDER9	N/A
34.824	SLOW_SENDER5	N/A
34.864	SLOW_SENDER8	N/A
35.419	FAST_SENDER	N/A
35.477	SLOW_SENDER6	N/A
36.037	SLOW_SENDER11	N/A
36.330	SLOW_SENDER2	N/A
36.640	SLOW_SENDER1	N/A
36.689	SLOW_SENDER3	N/A
36.855	SLOW_SENDER4	N/A
37.419	FAST_SENDER	N/A
37.641	SLOW_SENDER10	N/A
37.799	SLOW_SENDER7	N/A
38.689	SLOW_SENDER3	N/A
39.419	FAST_SENDER	N/A
39.824	SLOW_SENDER5	N/A
40.477	SLOW_SENDER6	N/A
40.689	SLOW_SENDER3	N/A
41.037	SLOW_SENDER11	N/A
41.419	FAST_SENDER	N/A
41.469	RECEIVER	SLOW_SENDER3
41.640	SLOW_SENDER1	N/A
41.710	SLOW_SENDER9	N/A
41.864	SLOW_SENDER8	N/A
43.330	SLOW_SENDER2	N/A
43.419	FAST_SENDER	N/A
43.855	SLOW_SENDER4	N/A
44.641	SLOW_SENDER10	N/A
44.799	SLOW_SENDER7	N/A
44.824	SLOW_SENDER5	N/A
45.419	FAST_SENDER	N/A
45.477	SLOW_SENDER6	N/A
46.037	SLOW_SENDER11	N/A
46.220	RECEIVER	SLOW_SENDER6
46.640	SLOW_SENDER1	N/A
46.913	SLOW_SENDER3	N/A
47.419	FAST_SENDER	N/A
48.174	RECEIVER	SLOW_SENDER11
48.710	SLOW_SENDER9	N/A
48.864	SLOW_SENDER8	N/A
49.419	FAST_SENDER	N/A
49.641	SLOW_SENDER10	N/A
49.824	SLOW_SENDER5	N/A
50.330	SLOW_SENDER2	N/A
50.855	SLOW_SENDER4	N/A
51.665	SLOW_SENDER6	N/A
51.799	SLOW_SENDER7	N/A
51.824	SLOW_SENDER5	N/A
52.510	RECEIVER	SLOW_SENDER1
53.447	FAST_SENDER	N/A
53.710	SLOW_SENDER9	N/A
53.824	SLOW_SENDER5	N/A
53.864	SLOW_SENDER8	N/A
54.641	SLOW_SENDER10	N/A
55.330	SLOW_SENDER2	N/A
55.447	FAST_SENDER	N/A
55.824	SLOW_SENDER5	N/A
55.855	SLOW_SENDER4	N/A
56.665	SLOW_SENDER6	N/A
57.398	SLOW_SENDER11	N/A
57.447	FAST_SENDER	N/A
57.824	SLOW_SENDER5	N/A
58.710	SLOW_SENDER9	N/A
58.799	SLOW_SENDER7	N/A
58.864	SLOW_SENDER8	N/A
59.447	FAST_SENDER	N/A
59.641	SLOW_SENDER10	N/A
59.824	SLOW_SENDER5	N/A
60.330	SLOW_SENDER2	N/A
60.855	SLOW_SENDER4	N/A
61.447	FAST_SENDER	N/A
61.555	SLOW_SENDER3	N/A
61.665	SLOW_SENDER6	N/A
61.824	SLOW_SENDER5	N/A
62.199	SLOW_SENDER1	N/A
63.447	FAST_SENDER	N/A
63.710	SLOW_SENDER9	N/A
63.824	SLOW_SENDER5	N/A
63.864	SLOW_SENDER8	N/A
64.398	SLOW_SENDER11	N/A
64.641	SLOW_SENDER10	N/A
65.330	SLOW_SENDER2	N/A
65.447	FAST_SENDER	N/A
65.799	SLOW_SENDER7	N/A
65.824	SLOW_SENDER5	N/A
65.855	SLOW_SENDER4	N/A
66.665	SLOW_SENDER6	N/A
67.159	RECEIVER	SLOW_SENDER5
67.447	FAST_SENDER	N/A
68.555	SLOW_SENDER3	N/A
68.710	SLOW_SENDER9	N/A
68.864	SLOW_SENDER8	N/A
69.199	SLOW_SENDER1	N/A
69.478	RECEIVER	SLOW_SENDER9
69.641	SLOW_SENDER10	N/A
70.330	SLOW_SENDER2	N/A
70.855	SLOW_SENDER4	N/A
71.398	SLOW_SENDER11	N/A
72.598	SLOW_SENDER5	N/A
72.705	RECEIVER	SLOW_SENDER4
74.401	RECEIVER	SLOW_SENDER2
75.394	RECEIVER	SLOW_SENDER11
75.555	SLOW_SENDER3	N/A
76.199	SLOW_SENDER1	N/A
77.598	SLOW_SENDER5	N/A
78.696	SLOW_SENDER9	N/A
79.598	SLOW_SENDER5	N/A
80.139	SLOW_SENDER4	N/A
81.446	FAST_SENDER	N/A
81.598	SLOW_SENDER5	N/A
81.881	SLOW_SENDER6	N/A
82.555	SLOW_SENDER3	N/A
82.801	SLOW_SENDER11	N/A
83.199	SLOW_SENDER1	N/A
83.446	FAST_SENDER	N/A
83.598	SLOW_SENDER5	N/A
83.891	SLOW_SENDER10	N/A
84.352	RECEIVER	SLOW_SENDER6
85.139	SLOW_SENDER4	N/A
85.446	FAST_SENDER	N/A
85.598	SLOW_SENDER5	N/A
85.696	SLOW_SENDER9	N/A
85.858	SLOW_SENDER8	N/A
86.312	SLOW_SENDER2	N/A
87.446	FAST_SENDER	N/A
87.598	SLOW_SENDER5	N/A
89.446	FAST_SENDER	N/A
89.555	SLOW_SENDER3	N/A
89.598	SLOW_SENDER5	N/A
89.801	SLOW_SENDER11	N/A
90.139	SLOW_SENDER4	N/A
90.199	SLOW_SENDER1	N/A
90.301	RECEIVER	SLOW_SENDER3
90.891	SLOW_SENDER10	N/A
91.446	FAST_SENDER	N/A
92.696	SLOW_SENDER9	N/A
92.800	RECEIVER	SLOW_SENDER5
92.858	SLOW_SENDER8	N/A
93.312	SLOW_SENDER2	N/A
93.446	FAST_SENDER	N/A
93.973	RECEIVER	SLOW_SENDER9
95.895	FAST_SENDER	N/A
96.801	SLOW_SENDER11	N/A
97.745	SLOW_SENDER3	N/A
97.891	SLOW_SENDER10	N/A
97.895	FAST_SENDER	N/A
98.226	SLOW_SENDER5	N/A
99.858	SLOW_SENDER8	N/A
99.895	FAST_SENDER	N/A
100.312	SLOW_SENDER2	N/A
101.390	SLOW_SENDER9	N/A
101.895	FAST_SENDER	N/A
103.226	SLOW_SENDER5	N/A
103.801	SLOW_SENDER11	N/A
103.895	FAST_SENDER	N/A
104.219	SLOW_SENDER4	N/A
104.745	SLOW_SENDER3	N/A
104.891	SLOW_SENDER10	N/A
105.895	FAST_SENDER	N/A
106.858	SLOW_SENDER8	N/A
107.312	SLOW_SENDER2	N/A
107.895	FAST_SENDER	N/A
108.226	SLOW_SENDER5	N/A
108.390	SLOW_SENDER9	N/A
109.895	FAST_SENDER	N/A
110.654	RECEIVER	FAST_SENDER
110.801	SLOW_SENDER11	N/A
111.219	SLOW_SENDER4	N/A
111.592	RECEIVER	SLOW_SENDER11
111.745	SLOW_SENDER3	N/A
111.891	SLOW_SENDER10	N/A
113.054	FAST_SENDER	N/A
113.226	SLOW_SENDER5	N/A
113.858	SLOW_SENDER8	N/A
113.952	RECEIVER	SLOW_SENDER5
114.312	SLOW_SENDER2	N/A
114.605	RECEIVER	SLOW_SENDER8
115.266	RECEIVER	SLOW_SENDER3
115.390	SLOW_SENDER9	N/A
117.244	RECEIVER	SLOW_SENDER10
118.219	SLOW_SENDER4	N/A
119.037	SLOW_SENDER11	N/A
119.389	SLOW_SENDER5	N/A
122.390	SLOW_SENDER9	N/A
122.668	SLOW_SENDER3	N/A
124.389	SLOW_SENDER5	N/A
124.664	SLOW_SENDER10	N/A
125.219	SLOW_SENDER4	N/A
125.349	FAST_SENDER	N/A
126.037	SLOW_SENDER11	N/A
127.349	FAST_SENDER	N/A
127.390	SLOW_SENDER9	N/A
129.349	FAST_SENDER	N/A
129.389	SLOW_SENDER5	N/A
129.668	SLOW_SENDER3	N/A
131.490	RECEIVER	SLOW_SENDER9
131.931	FAST_SENDER	N/A
132.219	SLOW_SENDER4	N/A
133.037	SLOW_SENDER11	N/A
133.931	FAST_SENDER	N/A
134.389	SLOW_SENDER5	N/A
135.931	FAST_SENDER	N/A
136.668	SLOW_SENDER3	N/A
137.931	FAST_SENDER	N/A
138.893	SLOW_SENDER9	N/A
139.219	SLOW_SENDER4	N/A
139.389	SLOW_SENDER5	N/A
139.931	FAST_SENDER	N/A
140.037	SLOW_SENDER11	N/A
141.083	RECEIVER	SLOW_SENDER9
141.931	FAST_SENDER	N/A
143.668	SLOW_SENDER3	N/A
143.931	FAST_SENDER	N/A
144.389	SLOW_SENDER5	N/A
145.931	FAST_SENDER	N/A
146.219	SLOW_SENDER4	N/A
146.957	RECEIVER	SLOW_SENDER4
147.037	SLOW_SENDER11	N/A
148.089	RECEIVER	FAST_SENDER
149.389	SLOW_SENDER5	N/A
150.144	RECEIVER	SLOW_SENDER5
150.668	SLOW_SENDER3	N/A
151.790	FAST_SENDER	N/A
153.790	FAST_SENDER	N/A
154.392	SLOW_SENDER4	N/A
155.586	SLOW_SENDER5	N/A
155.790	FAST_SENDER	N/A
157.668	SLOW_SENDER3	N/A
157.790	FAST_SENDER	N/A
159.790	FAST_SENDER	N/A
160.586	SLOW_SENDER5	N/A
161.392	SLOW_SENDER4	N/A
161.790	FAST_SENDER	N/A
163.790	FAST_SENDER	N/A
164.668	SLOW_SENDER3	N/A
165.586	SLOW_SENDER5	N/A
165.790	FAST_SENDER	N/A
166.584	RECEIVER	FAST_SENDER
168.257	RECEIVER	SLOW_SENDER3
168.392	SLOW_SENDER4	N/A
168.996	FAST_SENDER	N/A
169.719	RECEIVER	FAST_SENDER
170.586	SLOW_SENDER5	N/A
172.127	FAST_SENDER	N/A
175.392	SLOW_SENDER4	N/A
175.586	SLOW_SENDER5	N/A
175.675	SLOW_SENDER3	N/A
176.486	RECEIVER	SLOW_SENDER3
177.586	SLOW_SENDER5	N/A
179.586	SLOW_SENDER5	N/A
181.586	SLOW_SENDER5	N/A
182.368	RECEIVER	SLOW_SENDER5
182.392	SLOW_SENDER4	N/A
183.139	RECEIVER	SLOW_SENDER4
185.052	FAST_SENDER	N/A
185.813	RECEIVER	FAST_SENDER
187.798	SLOW_SENDER5	N/A
188.226	FAST_SENDER	N/A
188.565	RECEIVER	SLOW_SENDER5
190.583	SLOW_SENDER4	N/A
191.361	RECEIVER	SLOW_SENDER4
198.766	SLOW_SENDER4	N/A
201.241	SLOW_SENDER5	N/A
201.671	FAST_SENDER	N/A
202.464	RECEIVER	FAST_SENDER
205.766	SLOW_SENDER4	N/A
206.158	FAST_SENDER	N/A
208.158	FAST_SENDER	N/A
210.158	FAST_SENDER	N/A
212.158	FAST_SENDER	N/A
212.766	SLOW_SENDER4	N/A
214.158	FAST_SENDER	N/A
216.158	FAST_SENDER	N/A
218.158	FAST_SENDER	N/A
219.766	SLOW_SENDER4	N/A
220.158	FAST_SENDER	N/A
220.545	RECEIVER	SLOW_SENDER4
232.101	SLOW_SENDER4	N/A
232.498	FAST_SENDER	N/A
234.498	FAST_SENDER	N/A
236.498	FAST_SENDER	N/A
237.300	SLOW_SENDER7	N/A
238.498	FAST_SENDER	N/A
239.481	RECEIVER	SLOW_SENDER7
240.498	FAST_SENDER	N/A
241.913	SLOW_SENDER7	N/A
242.498	FAST_SENDER	N/A
244.498	FAST_SENDER	N/A
245.814	RECEIVER	SLOW_SENDER7
246.645	FAST_SENDER	N/A
247.980	SLOW_SENDER6	N/A
248.645	FAST_SENDER	N/A
248.736	RECEIVER	SLOW_SENDER6
250.645	FAST_SENDER	N/A
251.151	SLOW_SENDER6	N/A
252.645	FAST_SENDER	N/A
253.223	SLOW_SENDER7	N/A
254.016	RECEIVER	SLOW_SENDER7
256.102	FAST_SENDER	N/A
256.379	RECEIVER	SLOW_SENDER6
258.102	FAST_SENDER	N/A
258.810	SLOW_SENDER1	N/A
259.560	RECEIVER	SLOW_SENDER1
260.102	FAST_SENDER	N/A
261.803	SLOW_SENDER6	N/A
261.995	SLOW_SENDER1	N/A
262.102	FAST_SENDER	N/A
262.770	RECEIVER	SLOW_SENDER1
263.086	SLOW_SENDER7	N/A
264.057	RECEIVER	SLOW_SENDER6
264.102	FAST_SENDER	N/A
265.178	SLOW_SENDER1	N/A
266.287	FAST_SENDER	N/A
267.178	SLOW_SENDER1	N/A
268.287	FAST_SENDER	N/A
269.178	SLOW_SENDER1	N/A
270.086	SLOW_SENDER7	N/A
270.287	FAST_SENDER	N/A
271.178	SLOW_SENDER1	N/A
272.287	FAST_SENDER	N/A
272.855	SLOW_SENDER6	N/A
273.178	SLOW_SENDER1	N/A
274.287	FAST_SENDER	N/A
275.178	SLOW_SENDER1	N/A
275.195	RECEIVER	SLOW_SENDER6
276.287	FAST_SENDER	N/A
277.086	SLOW_SENDER7	N/A
277.178	SLOW_SENDER1	N/A
278.287	FAST_SENDER	N/A
279.178	SLOW_SENDER1	N/A
280.287	FAST_SENDER	N/A
280.730	SLOW_SENDER8	N/A
280.820	SLOW_SENDER10	N/A
282.618	SLOW_SENDER6	N/A
283.000	SLOW_SENDER2	N/A
283.243	RECEIVER	SLOW_SENDER1
284.086	SLOW_SENDER7	N/A
284.330	RECEIVER	SLOW_SENDER2
285.442	RECEIVER	SLOW_SENDER8
286.730	SLOW_SENDER2	N/A
286.974	RECEIVER	SLOW_SENDER10
288.514	RECEIVER	SLOW_SENDER7
290.861	SLOW_SENDER8	N/A
291.659	RECEIVER	SLOW_SENDER2
292.417	SLOW_SENDER10	N/A
292.829	SLOW_SENDER1	N/A
294.197	FAST_SENDER	N/A
295.861	SLOW_SENDER8	N/A
295.934	SLOW_SENDER7	N/A
296.197	FAST_SENDER	N/A
297.417	SLOW_SENDER10	N/A
298.197	FAST_SENDER	N/A
299.829	SLOW_SENDER1	N/A
300.197	FAST_SENDER	N/A
300.861	SLOW_SENDER8	N/A
301.671	SLOW_SENDER2	N/A
302.197	FAST_SENDER	N/A
302.417	SLOW_SENDER10	N/A
302.934	SLOW_SENDER7	N/A
304.197	FAST_SENDER	N/A
304.640	SLOW_SENDER9	N/A
305.861	SLOW_SENDER8	N/A
306.197	FAST_SENDER	N/A
306.621	RECEIVER	SLOW_SENDER8
306.829	SLOW_SENDER1	N/A
307.417	SLOW_SENDER10	N/A
307.586	RECEIVER	SLOW_SENDER1
308.197	FAST_SENDER	N/A
308.671	SLOW_SENDER2	N/A
309.934	SLOW_SENDER7	N/A
310.904	RECEIVER	SLOW_SENDER9
312.030	SLOW_SENDER8	N/A
312.853	RECEIVER	SLOW_SENDER10
315.027	SLOW_SENDER1	N/A
315.671	SLOW_SENDER2	N/A
316.330	SLOW_SENDER11	N/A
316.934	SLOW_SENDER7	N/A
317.030	SLOW_SENDER8	N/A
318.411	SLOW_SENDER9	N/A
318.835	RECEIVER	FAST_SENDER
320.281	SLOW_SENDER10	N/A
321.238	FAST_SENDER	N/A
322.027	SLOW_SENDER1	N/A
322.030	SLOW_SENDER8	N/A
322.126	RECEIVER	SLOW_SENDER11
322.671	SLOW_SENDER2	N/A
323.411	SLOW_SENDER9	N/A
323.934	SLOW_SENDER7	N/A
324.840	FAST_SENDER	N/A
326.840	FAST_SENDER	N/A
327.030	SLOW_SENDER8	N/A
327.671	SLOW_SENDER2	N/A
328.411	SLOW_SENDER9	N/A
328.840	FAST_SENDER	N/A
329.027	SLOW_SENDER1	N/A
329.795	SLOW_SENDER11	N/A
330.840	FAST_SENDER	N/A
330.934	SLOW_SENDER7	N/A
332.030	SLOW_SENDER8	N/A
332.671	SLOW_SENDER2	N/A
332.840	FAST_SENDER	N/A
333.411	SLOW_SENDER9	N/A
334.795	SLOW_SENDER11	N/A
334.840	FAST_SENDER	N/A
336.027	SLOW_SENDER1	N/A
336.840	FAST_SENDER	N/A
337.030	SLOW_SENDER8	N/A
337.671	SLOW_SENDER2	N/A
337.934	SLOW_SENDER7	N/A
338.411	SLOW_SENDER9	N/A
338.717	RECEIVER	SLOW_SENDER7
338.840	FAST_SENDER	N/A
339.030	SLOW_SENDER8	N/A
339.795	SLOW_SENDER11	N/A
340.190	SLOW_SENDER3	N/A
341.027	SLOW_SENDER1	N/A
341.807	RECEIVER	SLOW_SENDER1
342.671	SLOW_SENDER2	N/A
343.631	RECEIVER	SLOW_SENDER9
344.795	SLOW_SENDER11	N/A
345.503	RECEIVER	SLOW_SENDER8
346.569	RECEIVER	SLOW_SENDER3
347.671	SLOW_SENDER2	N/A
349.256	SLOW_SENDER1	N/A
349.795	SLOW_SENDER11	N/A
351.517	RECEIVER	FAST_SENDER
351.988	SLOW_SENDER3	N/A
352.671	SLOW_SENDER2	N/A
352.929	SLOW_SENDER8	N/A
353.516	SLOW_SENDER9	N/A
353.966	FAST_SENDER	N/A
354.253	RECEIVER	SLOW_SENDER9
354.795	SLOW_SENDER11	N/A
355.966	FAST_SENDER	N/A
356.256	SLOW_SENDER1	N/A
356.988	SLOW_SENDER3	N/A
357.671	SLOW_SENDER2	N/A
357.966	FAST_SENDER	N/A
358.394	RECEIVER	SLOW_SENDER2
359.795	SLOW_SENDER11	N/A
359.929	SLOW_SENDER8	N/A
359.966	FAST_SENDER	N/A
360.570	RECEIVER	SLOW_SENDER11
361.256	SLOW_SENDER1	N/A
361.682	SLOW_SENDER9	N/A
361.988	SLOW_SENDER3	N/A
362.647	FAST_SENDER	N/A
364.647	FAST_SENDER	N/A
366.018	SLOW_SENDER11	N/A
366.256	SLOW_SENDER1	N/A
366.647	FAST_SENDER	N/A
366.929	SLOW_SENDER8	N/A
366.988	SLOW_SENDER3	N/A
368.440	SLOW_SENDER5	N/A
368.647	FAST_SENDER	N/A
368.682	SLOW_SENDER9	N/A
368.988	SLOW_SENDER3	N/A
369.540	SLOW_SENDER2	N/A
370.336	RECEIVER	SLOW_SENDER2
370.647	FAST_SENDER	N/A
370.988	SLOW_SENDER3	N/A
371.018	SLOW_SENDER11	N/A
371.256	SLOW_SENDER1	N/A
372.647	FAST_SENDER	N/A
372.988	SLOW_SENDER3	N/A
373.929	SLOW_SENDER8	N/A
374.510	RECEIVER	SLOW_SENDER5
374.647	FAST_SENDER	N/A
376.018	SLOW_SENDER11	N/A
376.256	SLOW_SENDER1	N/A
377.387	RECEIVER	SLOW_SENDER3
377.759	FAST_SENDER	N/A
377.784	SLOW_SENDER2	N/A
379.759	FAST_SENDER	N/A
379.951	SLOW_SENDER5	N/A
380.929	SLOW_SENDER8	N/A
381.018	SLOW_SENDER11	N/A
381.256	SLOW_SENDER1	N/A
381.759	FAST_SENDER	N/A
382.759	SLOW_SENDER9	N/A
383.759	FAST_SENDER	N/A
384.784	SLOW_SENDER2	N/A
384.819	SLOW_SENDER3	N/A
384.951	SLOW_SENDER5	N/A
385.604	RECEIVER	SLOW_SENDER3
385.759	FAST_SENDER	N/A
386.018	SLOW_SENDER11	N/A
386.256	SLOW_SENDER1	N/A
387.759	FAST_SENDER	N/A
387.929	SLOW_SENDER8	N/A
389.759	SLOW_SENDER9	N/A
389.759	FAST_SENDER	N/A
389.951	SLOW_SENDER5	N/A
391.018	SLOW_SENDER11	N/A
391.256	SLOW_SENDER1	N/A
391.759	FAST_SENDER	N/A
391.784	SLOW_SENDER2	N/A
392.019	RECEIVER	SLOW_SENDER1
392.929	SLOW_SENDER8	N/A
393.031	SLOW_SENDER3	N/A
393.102	RECEIVER	SLOW_SENDER2
394.895	RECEIVER	SLOW_SENDER3
394.951	SLOW_SENDER5	N/A
397.936	RECEIVER	SLOW_SENDER8
398.130	SLOW_SENDER4	N/A
399.401	RECEIVER	FAST_SENDER
399.951	SLOW_SENDER5	N/A
400.504	SLOW_SENDER2	N/A
401.805	FAST_SENDER	N/A
402.337	SLOW_SENDER3	N/A
403.133	SLOW_SENDER9	N/A
403.805	FAST_SENDER	N/A
404.086	RECEIVER	SLOW_SENDER4
404.572	SLOW_SENDER1	N/A
404.951	SLOW_SENDER5	N/A
405.369	SLOW_SENDER8	N/A
405.805	FAST_SENDER	N/A
405.811	SLOW_SENDER11	N/A
406.951	SLOW_SENDER5	N/A
407.504	SLOW_SENDER2	N/A
407.805	FAST_SENDER	N/A
408.951	SLOW_SENDER5	N/A
409.337	SLOW_SENDER3	N/A
409.495	SLOW_SENDER4	N/A
409.805	FAST_SENDER	N/A
410.133	SLOW_SENDER9	N/A
410.255	RECEIVER	SLOW_SENDER4
410.951	SLOW_SENDER5	N/A
411.572	SLOW_SENDER1	N/A
411.805	FAST_SENDER	N/A
412.369	SLOW_SENDER8	N/A
412.811	SLOW_SENDER11	N/A
414.504	SLOW_SENDER2	N/A
414.733	RECEIVER	SLOW_SENDER5
415.391	FAST_SENDER	N/A
415.692	SLOW_SENDER4	N/A
416.337	SLOW_SENDER3	N/A
416.435	RECEIVER	SLOW_SENDER4
417.391	FAST_SENDER	N/A
418.572	SLOW_SENDER1	N/A
419.369	SLOW_SENDER8	N/A
419.391	FAST_SENDER	N/A
419.811	SLOW_SENDER11	N/A
420.391	SLOW_SENDER9	N/A
421.391	FAST_SENDER	N/A
421.504	SLOW_SENDER2	N/A
422.141	SLOW_SENDER5	N/A
422.909	RECEIVER	SLOW_SENDER5
423.337	SLOW_SENDER3	N/A
423.391	FAST_SENDER	N/A
423.875	SLOW_SENDER4	N/A
424.654	RECEIVER	SLOW_SENDER4
425.391	FAST_SENDER	N/A
425.572	SLOW_SENDER1	N/A
426.369	SLOW_SENDER8	N/A
426.811	SLOW_SENDER11	N/A
427.391	FAST_SENDER	N/A
427.391	SLOW_SENDER9	N/A
428.504	SLOW_SENDER2	N/A
429.273	RECEIVER	SLOW_SENDER2
429.391	FAST_SENDER	N/A
430.337	SLOW_SENDER3	N/A
430.342	SLOW_SENDER5	N/A
431.114	RECEIVER	SLOW_SENDER3
432.093	SLOW_SENDER4	N/A
432.391	SLOW_SENDER9	N/A
432.572	SLOW_SENDER1	N/A
432.873	RECEIVER	SLOW_SENDER4
433.369	SLOW_SENDER8	N/A
433.811	SLOW_SENDER11	N/A
434.072	RECEIVER	SLOW_SENDER8
437.892	RECEIVER	SLOW_SENDER9
438.563	SLOW_SENDER3	N/A
438.880	SLOW_SENDER6	N/A
439.531	RECEIVER	SLOW_SENDER11
440.442	RECEIVER	SLOW_SENDER1
441.995	RECEIVER	FAST_SENDER
444.056	RECEIVER	SLOW_SENDER6
444.751	FAST_SENDER	N/A
445.563	SLOW_SENDER3	N/A
446.751	FAST_SENDER	N/A
446.949	SLOW_SENDER11	N/A
448.751	FAST_SENDER	N/A
449.465	SLOW_SENDER6	N/A
449.751	SLOW_SENDER2	N/A
449.751	SLOW_SENDER9	N/A
450.271	RECEIVER	SLOW_SENDER6
450.751	FAST_SENDER	N/A
452.563	SLOW_SENDER3	N/A
452.751	FAST_SENDER	N/A
453.949	SLOW_SENDER11	N/A
454.751	FAST_SENDER	N/A
456.751	SLOW_SENDER2	N/A
456.751	SLOW_SENDER9	N/A
456.751	FAST_SENDER	N/A
457.720	SLOW_SENDER6	N/A
458.512	RECEIVER	SLOW_SENDER6
458.751	FAST_SENDER	N/A
459.563	SLOW_SENDER3	N/A
460.331	RECEIVER	SLOW_SENDER3
460.949	SLOW_SENDER11	N/A
461.714	RECEIVER	SLOW_SENDER11
463.751	SLOW_SENDER2	N/A
463.751	SLOW_SENDER9	N/A
464.509	RECEIVER	SLOW_SENDER2
465.917	SLOW_SENDER6	N/A
467.227	RECEIVER	SLOW_SENDER6
467.763	SLOW_SENDER3	N/A
469.130	SLOW_SENDER11	N/A
472.170	FAST_SENDER	N/A
474.170	FAST_SENDER	N/A
474.646	SLOW_SENDER6	N/A
476.170	FAST_SENDER	N/A
477.170	SLOW_SENDER2	N/A
478.170	FAST_SENDER	N/A
480.170	FAST_SENDER	N/A
481.646	SLOW_SENDER6	N/A
482.170	FAST_SENDER	N/A
484.170	SLOW_SENDER2	N/A
484.170	FAST_SENDER	N/A
486.170	FAST_SENDER	N/A
487.260	SLOW_SENDER10	N/A
488.646	SLOW_SENDER6	N/A
489.170	SLOW_SENDER2	N/A
498.391	FAST_SENDER	N/A
500.391	FAST_SENDER	N/A
502.210	SLOW_SENDER10	N/A
502.391	FAST_SENDER	N/A
503.236	SLOW_SENDER2	N/A
504.391	FAST_SENDER	N/A
506.391	FAST_SENDER	N/A
507.890	SLOW_SENDER7	N/A
508.391	FAST_SENDER	N/A
509.210	SLOW_SENDER10	N/A
510.236	SLOW_SENDER2	N/A
510.391	FAST_SENDER	N/A
512.391	FAST_SENDER	N/A
516.210	SLOW_SENDER10	N/A
517.236	SLOW_SENDER2	N/A
522.496	SLOW_SENDER7	N/A
525.541	FAST_SENDER	N/A
527.496	SLOW_SENDER7	N/A
527.541	FAST_SENDER	N/A
528.749	SLOW_SENDER10	N/A
529.541	FAST_SENDER	N/A
531.541	FAST_SENDER	N/A
532.496	SLOW_SENDER7	N/A
533.541	FAST_SENDER	N/A
537.141	FAST_SENDER	N/A
539.141	FAST_SENDER	N/A
541.141	FAST_SENDER	N/A
543.141	FAST_SENDER	N/A
545.141	FAST_SENDER	N/A
545.206	SLOW_SENDER7	N/A
547.141	FAST_SENDER	N/A
549.141	FAST_SENDER	N/A
551.141	FAST_SENDER	N/A
563.691	FAST_SENDER	N/A
576.536	FAST_SENDER	N/A
589.084	FAST_SENDER	N/A
599.090	SLOW_SENDER5	N/A
601.029	FAST_SENDER	N/A
601.940	SLOW_SENDER8	N/A
603.330	SLOW_SENDER4	N/A
603.800	SLOW_SENDER1	N/A
613.769	SLOW_SENDER5	N/A
614.011	FAST_SENDER	N/A
617.013	SLOW_SENDER1	N/A
617.618	SLOW_SENDER8	N/A
617.775	SLOW_SENDER4	N/A
622.618	SLOW_SENDER8	N/A
622.775	SLOW_SENDER4	N/A
626.558	FAST_SENDER	N/A
627.618	SLOW_SENDER8	N/A
627.775	SLOW_SENDER4	N/A
628.558	FAST_SENDER	N/A
629.850	SLOW_SENDER9	N/A
630.558	FAST_SENDER	N/A
630.768	SLOW_SENDER1	N/A
632.558	FAST_SENDER	N/A
632.618	SLOW_SENDER8	N/A
632.775	SLOW_SENDER4	N/A
634.080	SLOW_SENDER11	N/A
634.558	FAST_SENDER	N/A
635.709	RECEIVER	SLOW_SENDER9
636.220	SLOW_SENDER3	N/A
636.558	FAST_SENDER	N/A
636.645	RECEIVER	SLOW_SENDER11
637.618	SLOW_SENDER8	N/A
637.768	SLOW_SENDER1	N/A
637.775	SLOW_SENDER4	N/A
638.368	RECEIVER	SLOW_SENDER8
638.558	FAST_SENDER	N/A
639.225	RECEIVER	SLOW_SENDER3
641.131	SLOW_SENDER9	N/A
642.582	FAST_SENDER	N/A
643.788	SLOW_SENDER8	N/A
644.582	FAST_SENDER	N/A
644.671	SLOW_SENDER3	N/A
644.768	SLOW_SENDER1	N/A
645.891	SLOW_SENDER11	N/A
646.131	SLOW_SENDER9	N/A
646.582	FAST_SENDER	N/A
646.671	SLOW_SENDER3	N/A
648.582	FAST_SENDER	N/A
648.671	SLOW_SENDER3	N/A
648.788	SLOW_SENDER8	N/A
650.582	FAST_SENDER	N/A
650.671	SLOW_SENDER3	N/A
650.891	SLOW_SENDER11	N/A
651.081	SLOW_SENDER4	N/A
651.131	SLOW_SENDER9	N/A
651.768	SLOW_SENDER1	N/A
652.582	FAST_SENDER	N/A
652.671	SLOW_SENDER3	N/A
653.429	RECEIVER	SLOW_SENDER4
653.788	SLOW_SENDER8	N/A
654.582	FAST_SENDER	N/A
654.671	SLOW_SENDER3	N/A
655.891	SLOW_SENDER11	N/A
656.131	SLOW_SENDER9	N/A
656.582	FAST_SENDER	N/A
656.671	SLOW_SENDER3	N/A
656.870	RECEIVER	SLOW_SENDER9
658.008	RECEIVER	SLOW_SENDER3
658.270	SLOW_SENDER6	N/A
658.768	SLOW_SENDER1	N/A
658.788	SLOW_SENDER8	N/A
659.541	RECEIVER	SLOW_SENDER1
660.891	SLOW_SENDER11	N/A
661.291	RECEIVER	FAST_SENDER
662.891	SLOW_SENDER11	N/A
664.891	SLOW_SENDER11	N/A
666.891	SLOW_SENDER11	N/A
666.941	SLOW_SENDER1	N/A
668.891	SLOW_SENDER11	N/A
670.267	SLOW_SENDER9	N/A
670.891	SLOW_SENDER11	N/A
671.795	FAST_SENDER	N/A
672.891	SLOW_SENDER11	N/A
673.217	SLOW_SENDER8	N/A
673.359	SLOW_SENDER6	N/A
673.795	FAST_SENDER	N/A
673.941	SLOW_SENDER1	N/A
673.945	SLOW_SENDER3	N/A
674.891	SLOW_SENDER11	N/A
675.795	FAST_SENDER	N/A
676.891	SLOW_SENDER11	N/A
677.267	SLOW_SENDER9	N/A
677.795	FAST_SENDER	N/A
678.891	SLOW_SENDER11	N/A
679.660	RECEIVER	SLOW_SENDER11
679.795	FAST_SENDER	N/A
680.217	SLOW_SENDER8	N/A
680.359	SLOW_SENDER6	N/A
680.941	SLOW_SENDER1	N/A
680.945	SLOW_SENDER3	N/A
681.700	RECEIVER	SLOW_SENDER1
681.795	FAST_SENDER	N/A
683.300	SLOW_SENDER2	N/A
683.795	FAST_SENDER	N/A
684.096	RECEIVER	SLOW_SENDER2
684.267	SLOW_SENDER9	N/A
685.042	RECEIVER	SLOW_SENDER9
685.104	SLOW_SENDER11	N/A
685.795	FAST_SENDER	N/A
685.908	RECEIVER	SLOW_SENDER11
686.509	SLOW_SENDER2	N/A
687.217	SLOW_SENDER8	N/A
687.359	SLOW_SENDER6	N/A
687.945	SLOW_SENDER3	N/A
687.981	RECEIVER	SLOW_SENDER8
689.134	SLOW_SENDER1	N/A
690.027	RECEIVER	SLOW_SENDER2
690.716	RECEIVER	SLOW_SENDER3
691.344	SLOW_SENDER11	N/A
691.893	RECEIVER	FAST_SENDER
692.490	SLOW_SENDER9	N/A
693.110	SLOW_SENDER10	N/A
694.308	FAST_SENDER	N/A
694.491	RECEIVER	SLOW_SENDER6
695.429	SLOW_SENDER8	N/A
695.451	SLOW_SENDER2	N/A
696.134	SLOW_SENDER1	N/A
696.308	FAST_SENDER	N/A
696.344	SLOW_SENDER11	N/A
698.141	SLOW_SENDER3	N/A
698.308	FAST_SENDER	N/A
699.490	SLOW_SENDER9	N/A
700.308	FAST_SENDER	N/A
700.451	SLOW_SENDER2	N/A
701.344	SLOW_SENDER11	N/A
702.308	FAST_SENDER	N/A
702.429	SLOW_SENDER8	N/A
703.134	SLOW_SENDER1	N/A
704.308	FAST_SENDER	N/A
705.141	SLOW_SENDER3	N/A
705.451	SLOW_SENDER2	N/A
706.308	FAST_SENDER	N/A
706.344	SLOW_SENDER11	N/A
706.490	SLOW_SENDER9	N/A
707.758	SLOW_SENDER10	N/A
707.783	RECEIVER	SLOW_SENDER9
708.308	FAST_SENDER	N/A
708.529	RECEIVER	SLOW_SENDER10
709.429	SLOW_SENDER8	N/A
709.660	SLOW_SENDER7	N/A
710.134	SLOW_SENDER1	N/A
710.157	RECEIVER	SLOW_SENDER8
710.451	SLOW_SENDER2	N/A
712.141	SLOW_SENDER3	N/A
713.641	RECEIVER	SLOW_SENDER11
714.802	RECEIVER	FAST_SENDER
715.204	SLOW_SENDER9	N/A
715.451	SLOW_SENDER2	N/A
715.975	SLOW_SENDER10	N/A
716.017	RECEIVER	SLOW_SENDER9
716.788	RECEIVER	SLOW_SENDER7
717.228	FAST_SENDER	N/A
717.557	SLOW_SENDER8	N/A
719.141	SLOW_SENDER3	N/A
719.228	FAST_SENDER	N/A
720.451	SLOW_SENDER2	N/A
721.044	SLOW_SENDER11	N/A
721.228	FAST_SENDER	N/A
721.779	RECEIVER	SLOW_SENDER11
722.231	SLOW_SENDER7	N/A
722.975	SLOW_SENDER10	N/A
723.228	FAST_SENDER	N/A
723.423	SLOW_SENDER9	N/A
724.194	RECEIVER	SLOW_SENDER9
724.557	SLOW_SENDER8	N/A
725.228	FAST_SENDER	N/A
725.451	SLOW_SENDER2	N/A
726.141	SLOW_SENDER3	N/A
726.209	RECEIVER	SLOW_SENDER2
726.929	RECEIVER	SLOW_SENDER3
727.228	FAST_SENDER	N/A
727.231	SLOW_SENDER7	N/A
729.208	SLOW_SENDER11	N/A
729.228	FAST_SENDER	N/A
729.975	SLOW_SENDER10	N/A
729.976	RECEIVER	SLOW_SENDER11
731.228	FAST_SENDER	N/A
731.557	SLOW_SENDER8	N/A
731.640	SLOW_SENDER9	N/A
731.654	SLOW_SENDER2	N/A
732.231	SLOW_SENDER7	N/A
732.308	RECEIVER	SLOW_SENDER8
733.530	RECEIVER	SLOW_SENDER2
734.364	SLOW_SENDER3	N/A
735.043	RECEIVER	SLOW_SENDER10
737.231	SLOW_SENDER7	N/A
737.413	SLOW_SENDER11	N/A
737.565	RECEIVER	FAST_SENDER
739.734	SLOW_SENDER8	N/A
740.975	SLOW_SENDER2	N/A
741.364	SLOW_SENDER3	N/A
742.231	SLOW_SENDER7	N/A
742.469	SLOW_SENDER10	N/A
743.235	RECEIVER	SLOW_SENDER10
744.231	SLOW_SENDER7	N/A
744.413	SLOW_SENDER11	N/A
744.612	FAST_SENDER	N/A
746.231	SLOW_SENDER7	N/A
746.612	FAST_SENDER	N/A
746.734	SLOW_SENDER8	N/A
747.975	SLOW_SENDER2	N/A
748.231	SLOW_SENDER7	N/A
748.364	SLOW_SENDER3	N/A
748.612	FAST_SENDER	N/A
749.682	RECEIVER	SLOW_SENDER3
750.612	FAST_SENDER	N/A
750.664	SLOW_SENDER10	N/A
751.409	RECEIVER	SLOW_SENDER10
751.413	SLOW_SENDER11	N/A
752.167	RECEIVER	SLOW_SENDER7
752.612	FAST_SENDER	N/A
752.975	SLOW_SENDER2	N/A
753.734	SLOW_SENDER8	N/A
753.778	RECEIVER	SLOW_SENDER2
754.612	FAST_SENDER	N/A
755.010	RECEIVER	SLOW_SENDER8
756.612	FAST_SENDER	N/A
757.114	SLOW_SENDER3	N/A
757.906	RECEIVER	SLOW_SENDER3
758.612	FAST_SENDER	N/A
758.810	SLOW_SENDER10	N/A
759.617	SLOW_SENDER7	N/A
760.376	RECEIVER	SLOW_SENDER7
761.183	SLOW_SENDER2	N/A
761.953	RECEIVER	SLOW_SENDER2
762.450	SLOW_SENDER8	N/A
764.324	RECEIVER	SLOW_SENDER8
765.321	SLOW_SENDER3	N/A
765.810	SLOW_SENDER10	N/A
769.555	RECEIVER	FAST_SENDER
771.734	SLOW_SENDER8	N/A
771.960	FAST_SENDER	N/A
772.321	SLOW_SENDER3	N/A
772.810	SLOW_SENDER10	N/A
773.108	SLOW_SENDER2	N/A
773.960	FAST_SENDER	N/A
775.960	FAST_SENDER	N/A
777.960	FAST_SENDER	N/A
778.734	SLOW_SENDER8	N/A
779.321	SLOW_SENDER3	N/A
779.810	SLOW_SENDER10	N/A
779.960	FAST_SENDER	N/A
780.105	RECEIVER	SLOW_SENDER3
780.108	SLOW_SENDER2	N/A
781.960	FAST_SENDER	N/A
784.200	SLOW_SENDER5	N/A
784.962	FAST_SENDER	N/A
785.734	SLOW_SENDER8	N/A
786.200	SLOW_SENDER5	N/A
786.962	FAST_SENDER	N/A
787.108	SLOW_SENDER2	N/A
788.200	SLOW_SENDER5	N/A
788.962	FAST_SENDER	N/A
790.200	SLOW_SENDER5	N/A
790.962	FAST_SENDER	N/A
792.200	SLOW_SENDER5	N/A
792.734	SLOW_SENDER8	N/A
792.962	FAST_SENDER	N/A
794.108	SLOW_SENDER2	N/A
794.200	SLOW_SENDER5	N/A
794.962	FAST_SENDER	N/A
796.200	SLOW_SENDER5	N/A
796.962	FAST_SENDER	N/A
798.200	SLOW_SENDER5	N/A
798.962	FAST_SENDER	N/A
799.734	SLOW_SENDER8	N/A
800.483	RECEIVER	SLOW_SENDER8
801.108	SLOW_SENDER2	N/A
801.893	RECEIVER	SLOW_SENDER2
804.740	RECEIVER	SLOW_SENDER5
807.898	SLOW_SENDER8	N/A
808.674	RECEIVER	SLOW_SENDER8
809.313	SLOW_SENDER2	N/A
810.108	RECEIVER	FAST_SENDER
810.144	SLOW_SENDER5	N/A
810.880	RECEIVER	SLOW_SENDER5
814.304	FAST_SENDER	N/A
816.106	SLOW_SENDER8	N/A
816.301	SLOW_SENDER5	N/A
816.304	FAST_SENDER	N/A
816.970	SLOW_SENDER4	N/A
818.304	FAST_SENDER	N/A
820.304	FAST_SENDER	N/A
821.301	SLOW_SENDER5	N/A
822.304	FAST_SENDER	N/A
823.048	RECEIVER	SLOW_SENDER4
823.106	SLOW_SENDER8	N/A
824.304	FAST_SENDER	N/A
826.301	SLOW_SENDER5	N/A
826.304	FAST_SENDER	N/A
828.304	FAST_SENDER	N/A
828.490	SLOW_SENDER4	N/A
829.793	RECEIVER	SLOW_SENDER4
830.106	SLOW_SENDER8	N/A
830.865	RECEIVER	SLOW_SENDER8
831.301	SLOW_SENDER5	N/A
832.078	RECEIVER	SLOW_SENDER5
834.251	RECEIVER	FAST_SENDER
835.229	SLOW_SENDER4	N/A
836.669	FAST_SENDER	N/A
838.311	SLOW_SENDER8	N/A
838.669	FAST_SENDER	N/A
840.229	SLOW_SENDER4	N/A
840.669	FAST_SENDER	N/A
842.669	FAST_SENDER	N/A
843.609	SLOW_SENDER5	N/A
844.391	RECEIVER	SLOW_SENDER5
844.669	FAST_SENDER	N/A
845.229	SLOW_SENDER4	N/A
845.311	SLOW_SENDER8	N/A
846.669	FAST_SENDER	N/A
848.669	FAST_SENDER	N/A
850.229	SLOW_SENDER4	N/A
850.669	FAST_SENDER	N/A
850.971	RECEIVER	SLOW_SENDER4
851.810	SLOW_SENDER5	N/A
852.311	SLOW_SENDER8	N/A
852.581	RECEIVER	SLOW_SENDER5
858.170	SLOW_SENDER6	N/A
858.531	RECEIVER	FAST_SENDER
861.737	SLOW_SENDER4	N/A
866.260	FAST_SENDER	N/A
868.260	FAST_SENDER	N/A
868.737	SLOW_SENDER4	N/A
870.260	FAST_SENDER	N/A
872.260	FAST_SENDER	N/A
872.971	SLOW_SENDER6	N/A
873.733	RECEIVER	SLOW_SENDER6
874.260	FAST_SENDER	N/A
875.737	SLOW_SENDER4	N/A
876.260	FAST_SENDER	N/A
876.458	RECEIVER	SLOW_SENDER4
877.610	SLOW_SENDER1	N/A
878.260	FAST_SENDER	N/A
880.260	FAST_SENDER	N/A
881.154	SLOW_SENDER6	N/A
881.894	RECEIVER	SLOW_SENDER6
883.395	RECEIVER	SLOW_SENDER1
883.862	SLOW_SENDER4	N/A
884.653	RECEIVER	SLOW_SENDER4
885.857	RECEIVER	FAST_SENDER
888.297	FAST_SENDER	N/A
892.070	SLOW_SENDER4	N/A
892.781	SLOW_SENDER1	N/A
897.770	SLOW_SENDER9	N/A
899.070	SLOW_SENDER4	N/A
902.874	FAST_SENDER	N/A
904.874	FAST_SENDER	N/A
906.070	SLOW_SENDER4	N/A
906.874	FAST_SENDER	N/A
908.874	FAST_SENDER	N/A
910.772	SLOW_SENDER9	N/A
910.874	FAST_SENDER	N/A
912.874	FAST_SENDER	N/A
913.070	SLOW_SENDER4	N/A
915.430	FAST_SENDER	N/A
917.430	FAST_SENDER	N/A
918.310	SLOW_SENDER11	N/A
919.430	FAST_SENDER	N/A
920.070	SLOW_SENDER4	N/A
921.430	FAST_SENDER	N/A
923.430	FAST_SENDER	N/A
925.430	FAST_SENDER	N/A
927.070	SLOW_SENDER4	N/A
927.430	FAST_SENDER	N/A
929.430	FAST_SENDER	N/A
930.160	SLOW_SENDER7	N/A
932.660	SLOW_SENDER11	N/A
934.070	SLOW_SENDER4	N/A
942.200	FAST_SENDER	N/A
944.200	FAST_SENDER	N/A
945.600	SLOW_SENDER10	N/A
946.200	FAST_SENDER	N/A
946.264	SLOW_SENDER7	N/A
947.420	SLOW_SENDER3	N/A
948.200	FAST_SENDER	N/A
950.200	FAST_SENDER	N/A
951.264	SLOW_SENDER7	N/A
952.200	FAST_SENDER	N/A
954.200	FAST_SENDER	N/A
956.200	FAST_SENDER	N/A
956.264	SLOW_SENDER7	N/A
958.383	SLOW_SENDER10	N/A
962.348	SLOW_SENDER3	N/A
967.348	SLOW_SENDER3	N/A
970.308	FAST_SENDER	N/A
970.557	SLOW_SENDER7	N/A
971.940	SLOW_SENDER10	N/A
972.308	FAST_SENDER	N/A
972.348	SLOW_SENDER3	N/A
974.308	FAST_SENDER	N/A
976.740	FAST_SENDER	N/A
976.840	SLOW_SENDER2	N/A
977.557	SLOW_SENDER7	N/A
978.740	FAST_SENDER	N/A
978.940	SLOW_SENDER10	N/A
980.740	FAST_SENDER	N/A
982.740	FAST_SENDER	N/A
984.557	SLOW_SENDER7	N/A
984.740	FAST_SENDER	N/A
985.301	SLOW_SENDER3	N/A
985.940	SLOW_SENDER10	N/A
986.740	FAST_SENDER	N/A
987.583	SLOW_SENDER2	N/A
988.740	FAST_SENDER	N/A
991.557	SLOW_SENDER7	N/A
992.300	FAST_SENDER	N/A
992.940	SLOW_SENDER10	N/A
994.300	FAST_SENDER	N/A
996.300	FAST_SENDER	N/A
998.300	FAST_SENDER	N/A
999.940	SLOW_SENDER10	N/A
1000.300	FAST_SENDER	N/A
1000.417	SLOW_SENDER2	N/A
1002.300	FAST_SENDER	N/A
1004.300	FAST_SENDER	N/A
1006.300	FAST_SENDER	N/A
1006.940	SLOW_SENDER10	N/A
1018.600	SLOW_SENDER8	N/A
1019.357	FAST_SENDER	N/A
1019.710	SLOW_SENDER5	N/A
1021.357	FAST_SENDER	N/A
1023.357	FAST_SENDER	N/A
1025.357	FAST_SENDER	N/A
1027.357	FAST_SENDER	N/A
1029.357	FAST_SENDER	N/A
1031.357	FAST_SENDER	N/A
1032.308	SLOW_SENDER5	N/A
1033.357	FAST_SENDER	N/A
1033.581	SLOW_SENDER8	N/A
1045.079	SLOW_SENDER5	N/A
1046.335	SLOW_SENDER8	N/A
1047.734	FAST_SENDER	N/A
1049.734	FAST_SENDER	N/A
1050.930	SLOW_SENDER6	N/A
1051.734	FAST_SENDER	N/A
1052.079	SLOW_SENDER5	N/A
1053.335	SLOW_SENDER8	N/A
1053.734	FAST_SENDER	N/A
1055.734	FAST_SENDER	N/A
1056.862	RECEIVER	SLOW_SENDER6
1057.734	FAST_SENDER	N/A
1059.079	SLOW_SENDER5	N/A
1059.734	FAST_SENDER	N/A
1060.335	SLOW_SENDER8	N/A
1061.445	RECEIVER	SLOW_SENDER5
1061.734	FAST_SENDER	N/A
1062.310	SLOW_SENDER1	N/A
1062.311	SLOW_SENDER6	N/A
1063.586	RECEIVER	SLOW_SENDER6
1064.778	RECEIVER	FAST_SENDER
1067.032	RECEIVER	SLOW_SENDER1
1067.642	FAST_SENDER	N/A
1069.013	SLOW_SENDER6	N/A
1069.642	FAST_SENDER	N/A
1071.642	FAST_SENDER	N/A
1072.448	SLOW_SENDER1	N/A
1073.642	FAST_SENDER	N/A
1074.013	SLOW_SENDER6	N/A
1074.795	RECEIVER	SLOW_SENDER1
1075.642	FAST_SENDER	N/A
1077.642	FAST_SENDER	N/A
1079.013	SLOW_SENDER6	N/A
1079.642	FAST_SENDER	N/A
1079.840	SLOW_SENDER9	N/A
1081.642	FAST_SENDER	N/A
1082.228	SLOW_SENDER1	N/A
1082.980	RECEIVER	SLOW_SENDER1
1084.013	SLOW_SENDER6	N/A
1084.189	RECEIVER	FAST_SENDER
1087.773	RECEIVER	SLOW_SENDER6
1088.412	FAST_SENDER	N/A
1088.425	RECEIVER	SLOW_SENDER9
1090.398	SLOW_SENDER1	N/A
1090.412	FAST_SENDER	N/A
1092.412	FAST_SENDER	N/A
1094.412	FAST_SENDER	N/A
1095.185	SLOW_SENDER6	N/A
1095.849	SLOW_SENDER9	N/A
1095.928	RECEIVER	SLOW_SENDER6
1096.412	FAST_SENDER	N/A
1097.398	SLOW_SENDER1	N/A
1098.412	FAST_SENDER	N/A
1100.412	FAST_SENDER	N/A
1100.849	SLOW_SENDER9	N/A
1102.412	FAST_SENDER	N/A
1102.680	SLOW_SENDER11	N/A
1103.179	RECEIVER	FAST_SENDER
1103.376	SLOW_SENDER6	N/A
1104.143	RECEIVER	SLOW_SENDER6
1104.398	SLOW_SENDER1	N/A
1104.540	SLOW_SENDER4	N/A
1104.899	RECEIVER	SLOW_SENDER11
1105.607	FAST_SENDER	N/A
1105.849	SLOW_SENDER9	N/A
1106.625	RECEIVER	SLOW_SENDER9
1107.316	SLOW_SENDER11	N/A
1109.316	SLOW_SENDER11	N/A
1109.907	RECEIVER	SLOW_SENDER4
1111.316	SLOW_SENDER11	N/A
1111.587	SLOW_SENDER6	N/A
1113.316	SLOW_SENDER11	N/A
1115.310	SLOW_SENDER4	N/A
1115.316	SLOW_SENDER11	N/A
1117.316	SLOW_SENDER11	N/A
1118.587	SLOW_SENDER6	N/A
1119.316	SLOW_SENDER11	N/A
1119.565	FAST_SENDER	N/A
1119.650	SLOW_SENDER9	N/A
1120.310	SLOW_SENDER4	N/A
1121.316	SLOW_SENDER11	N/A
1121.565	FAST_SENDER	N/A
1123.316	SLOW_SENDER11	N/A
1123.565	FAST_SENDER	N/A
1124.088	RECEIVER	SLOW_SENDER11
1125.310	SLOW_SENDER4	N/A
1125.565	FAST_SENDER	N/A
1125.587	SLOW_SENDER6	N/A
1126.355	RECEIVER	SLOW_SENDER6
1126.650	SLOW_SENDER9	N/A
1127.565	FAST_SENDER	N/A
1129.499	SLOW_SENDER11	N/A
1129.565	FAST_SENDER	N/A
1130.278	RECEIVER	SLOW_SENDER11
1130.310	SLOW_SENDER4	N/A
1131.056	RECEIVER	SLOW_SENDER4
1131.565	FAST_SENDER	N/A
1133.565	FAST_SENDER	N/A
1133.650	SLOW_SENDER9	N/A
1133.801	SLOW_SENDER6	N/A
1134.298	RECEIVER	FAST_SENDER
1135.682	SLOW_SENDER11	N/A
1136.458	SLOW_SENDER4	N/A
1136.719	FAST_SENDER	N/A
1137.249	RECEIVER	SLOW_SENDER4
1140.838	RECEIVER	SLOW_SENDER11
1142.696	SLOW_SENDER4	N/A
1142.960	RECEIVER	FAST_SENDER
1146.867	RECEIVER	SLOW_SENDER4
1148.242	SLOW_SENDER11	N/A
1149.780	SLOW_SENDER3	N/A
1150.773	FAST_SENDER	N/A
1152.773	FAST_SENDER	N/A
1154.311	SLOW_SENDER4	N/A
1154.773	FAST_SENDER	N/A
1155.086	RECEIVER	SLOW_SENDER4
1155.242	SLOW_SENDER11	N/A
1155.822	RECEIVER	SLOW_SENDER3
1156.773	FAST_SENDER	N/A
1157.830	SLOW_SENDER7	N/A
1158.773	FAST_SENDER	N/A
1160.773	FAST_SENDER	N/A
1161.258	SLOW_SENDER3	N/A
1162.005	RECEIVER	SLOW_SENDER3
1162.242	SLOW_SENDER11	N/A
1162.530	SLOW_SENDER4	N/A
1162.773	FAST_SENDER	N/A
1163.032	RECEIVER	SLOW_SENDER11
1164.773	FAST_SENDER	N/A
1164.900	SLOW_SENDER2	N/A
1167.421	SLOW_SENDER3	N/A
1168.169	RECEIVER	SLOW_SENDER3
1169.646	RECEIVER	SLOW_SENDER2
1170.448	SLOW_SENDER11	N/A
1170.450	SLOW_SENDER7	N/A
1170.838	RECEIVER	FAST_SENDER
1173.260	FAST_SENDER	N/A
1173.300	SLOW_SENDER10	N/A
1175.059	SLOW_SENDER2	N/A
1175.260	FAST_SENDER	N/A
1175.450	SLOW_SENDER7	N/A
1175.575	SLOW_SENDER3	N/A
1175.831	RECEIVER	SLOW_SENDER2
1177.448	SLOW_SENDER11	N/A
1178.641	FAST_SENDER	N/A
1180.450	SLOW_SENDER7	N/A
1180.575	SLOW_SENDER3	N/A
1180.641	FAST_SENDER	N/A
1181.249	SLOW_SENDER2	N/A
1182.641	FAST_SENDER	N/A
1184.448	SLOW_SENDER11	N/A
1184.641	FAST_SENDER	N/A
1185.450	SLOW_SENDER7	N/A
1185.575	SLOW_SENDER3	N/A
1186.249	SLOW_SENDER2	N/A
1186.641	FAST_SENDER	N/A
1186.669	SLOW_SENDER10	N/A
1187.399	RECEIVER	SLOW_SENDER10
1188.641	FAST_SENDER	N/A
1190.450	SLOW_SENDER7	N/A
1190.575	SLOW_SENDER3	N/A
1190.641	FAST_SENDER	N/A
1191.249	SLOW_SENDER2	N/A
1191.448	SLOW_SENDER11	N/A
1192.204	RECEIVER	SLOW_SENDER11
1192.641	FAST_SENDER	N/A
1194.811	SLOW_SENDER10	N/A
1195.450	SLOW_SENDER7	N/A
1195.575	SLOW_SENDER3	N/A
1196.235	RECEIVER	SLOW_SENDER7
1196.249	SLOW_SENDER2	N/A
1198.914	RECEIVER	SLOW_SENDER3
1199.605	SLOW_SENDER11	N/A
1201.664	SLOW_SENDER7	N/A
1202.259	RECEIVER	SLOW_SENDER2
1204.257	RECEIVER	FAST_SENDER
1206.315	SLOW_SENDER3	N/A
1206.605	SLOW_SENDER11	N/A
1206.664	SLOW_SENDER7	N/A
1206.668	FAST_SENDER	N/A
1208.668	FAST_SENDER	N/A
1209.701	SLOW_SENDER2	N/A
1210.668	FAST_SENDER	N/A
1211.664	SLOW_SENDER7	N/A
1212.668	FAST_SENDER	N/A
1213.315	SLOW_SENDER3	N/A
1213.605	SLOW_SENDER11	N/A
1214.376	RECEIVER	SLOW_SENDER11
1214.668	FAST_SENDER	N/A
1216.664	SLOW_SENDER7	N/A
1216.668	FAST_SENDER	N/A
1216.701	SLOW_SENDER2	N/A
1217.435	RECEIVER	SLOW_SENDER7
1218.668	FAST_SENDER	N/A
1220.315	SLOW_SENDER3	N/A
1220.668	FAST_SENDER	N/A
1221.795	SLOW_SENDER11	N/A
1222.567	RECEIVER	SLOW_SENDER11
1222.843	SLOW_SENDER7	N/A
1223.604	RECEIVER	SLOW_SENDER7
1223.701	SLOW_SENDER2	N/A
1224.640	SLOW_SENDER5	N/A
1226.640	SLOW_SENDER5	N/A
1226.780	RECEIVER	SLOW_SENDER3
1227.460	SLOW_SENDER8	N/A
1228.453	RECEIVER	FAST_SENDER
1228.640	SLOW_SENDER5	N/A
1229.977	SLOW_SENDER11	N/A
1230.640	SLOW_SENDER5	N/A
1230.701	SLOW_SENDER2	N/A
1230.877	FAST_SENDER	N/A
1231.016	SLOW_SENDER7	N/A
1232.640	SLOW_SENDER5	N/A
1232.877	FAST_SENDER	N/A
1233.294	RECEIVER	SLOW_SENDER8
1234.208	SLOW_SENDER3	N/A
1234.640	SLOW_SENDER5	N/A
1234.877	FAST_SENDER	N/A
1234.991	RECEIVER	SLOW_SENDER3
1236.016	SLOW_SENDER7	N/A
1236.640	SLOW_SENDER5	N/A
1236.877	FAST_SENDER	N/A
1236.977	SLOW_SENDER11	N/A
1237.701	SLOW_SENDER2	N/A
1238.472	RECEIVER	SLOW_SENDER2
1238.640	SLOW_SENDER5	N/A
1238.696	SLOW_SENDER8	N/A
1238.877	FAST_SENDER	N/A
1240.047	RECEIVER	SLOW_SENDER8
1240.877	FAST_SENDER	N/A
1241.016	SLOW_SENDER7	N/A
1241.779	RECEIVER	SLOW_SENDER7
1242.877	FAST_SENDER	N/A
1243.977	SLOW_SENDER11	N/A
1244.745	RECEIVER	SLOW_SENDER11
1244.877	FAST_SENDER	N/A
1245.490	SLOW_SENDER8	N/A
1245.918	SLOW_SENDER2	N/A
1247.253	RECEIVER	SLOW_SENDER2
1249.227	SLOW_SENDER7	N/A
1252.163	SLOW_SENDER5	N/A
1254.683	SLOW_SENDER2	N/A
1257.163	SLOW_SENDER5	N/A
1258.509	FAST_SENDER	N/A
1260.509	FAST_SENDER	N/A
1261.683	SLOW_SENDER2	N/A
1262.163	SLOW_SENDER5	N/A
1262.509	FAST_SENDER	N/A
1264.509	FAST_SENDER	N/A
1266.509	FAST_SENDER	N/A
1267.163	SLOW_SENDER5	N/A
1268.509	FAST_SENDER	N/A
1268.683	SLOW_SENDER2	N/A
1270.509	FAST_SENDER	N/A
1272.163	SLOW_SENDER5	N/A
1273.343	FAST_SENDER	N/A
1275.343	FAST_SENDER	N/A
1275.360	SLOW_SENDER1	N/A
1277.163	SLOW_SENDER5	N/A
1277.343	FAST_SENDER	N/A
1279.343	FAST_SENDER	N/A
1281.343	FAST_SENDER	N/A
1282.163	SLOW_SENDER5	N/A
1283.343	FAST_SENDER	N/A
1285.343	FAST_SENDER	N/A
1287.163	SLOW_SENDER5	N/A
1287.343	FAST_SENDER	N/A
1287.553	SLOW_SENDER1	N/A
1299.814	SLOW_SENDER5	N/A
1300.447	FAST_SENDER	N/A
1300.740	SLOW_SENDER6	N/A
1300.830	SLOW_SENDER9	N/A
1301.292	SLOW_SENDER1	N/A
1302.447	FAST_SENDER	N/A
1304.447	FAST_SENDER	N/A
1306.601	FAST_SENDER	N/A
1306.814	SLOW_SENDER5	N/A
1308.601	FAST_SENDER	N/A
1310.601	FAST_SENDER	N/A
1311.434	SLOW_SENDER6	N/A
1312.601	FAST_SENDER	N/A
1313.814	SLOW_SENDER5	N/A
1314.544	SLOW_SENDER9	N/A
1314.601	FAST_SENDER	N/A
1316.434	SLOW_SENDER6	N/A
1316.601	FAST_SENDER	N/A
1318.914	FAST_SENDER	N/A
1320.814	SLOW_SENDER5	N/A
1320.914	FAST_SENDER	N/A
1321.434	SLOW_SENDER6	N/A
1322.914	FAST_SENDER	N/A
1324.914	FAST_SENDER	N/A
1326.434	SLOW_SENDER6	N/A
1326.914	FAST_SENDER	N/A
1327.814	SLOW_SENDER5	N/A
1328.720	SLOW_SENDER4	N/A
1328.914	FAST_SENDER	N/A
1330.914	FAST_SENDER	N/A
1331.434	SLOW_SENDER6	N/A
1332.914	FAST_SENDER	N/A
1334.814	SLOW_SENDER5	N/A
1336.434	SLOW_SENDER6	N/A
1341.823	SLOW_SENDER4	N/A
1346.823	SLOW_SENDER4	N/A
1347.333	FAST_SENDER	N/A
1347.705	SLOW_SENDER5	N/A
1349.333	FAST_SENDER	N/A
1349.564	SLOW_SENDER6	N/A
1351.333	FAST_SENDER	N/A
1351.823	SLOW_SENDER4	N/A
1353.333	FAST_SENDER	N/A
1354.705	SLOW_SENDER5	N/A
1355.333	FAST_SENDER	N/A
1356.564	SLOW_SENDER6	N/A
1356.823	SLOW_SENDER4	N/A
1357.333	FAST_SENDER	N/A
1361.203	FAST_SENDER	N/A
1361.705	SLOW_SENDER5	N/A
1363.203	FAST_SENDER	N/A
1363.564	SLOW_SENDER6	N/A
1364.100	SLOW_SENDER10	N/A
1365.203	FAST_SENDER	N/A
1367.203	FAST_SENDER	N/A
1368.705	SLOW_SENDER5	N/A
1369.203	FAST_SENDER	N/A
1369.610	SLOW_SENDER4	N/A
1370.564	SLOW_SENDER6	N/A
1371.203	FAST_SENDER	N/A
1373.203	FAST_SENDER	N/A
1375.203	FAST_SENDER	N/A
1375.705	SLOW_SENDER5	N/A
1377.564	SLOW_SENDER6	N/A
1380.028	SLOW_SENDER10	N/A
1389.163	FAST_SENDER	N/A
1391.163	FAST_SENDER	N/A
1393.163	FAST_SENDER	N/A
1395.163	FAST_SENDER	N/A
1397.163	FAST_SENDER	N/A
1398.450	SLOW_SENDER3	N/A
1399.163	FAST_SENDER	N/A
1401.163	FAST_SENDER	N/A
1403.163	FAST_SENDER	N/A
1409.692	SLOW_SENDER3	N/A
1410.492	RECEIVER	SLOW_SENDER3
1412.340	SLOW_SENDER11	N/A
1413.584	RECEIVER	FAST_SENDER
1415.290	RECEIVER	SLOW_SENDER11
1416.019	FAST_SENDER	N/A
1417.540	SLOW_SENDER8	N/A
1417.737	SLOW_SENDER11	N/A
1419.296	SLOW_SENDER3	N/A
1419.660	SLOW_SENDER7	N/A
1420.043	RECEIVER	SLOW_SENDER3
1422.377	RECEIVER	SLOW_SENDER7
1423.545	RECEIVER	SLOW_SENDER8
1424.826	SLOW_SENDER7	N/A
1426.826	SLOW_SENDER7	N/A
1427.454	SLOW_SENDER3	N/A
1428.826	SLOW_SENDER7	N/A
1428.950	SLOW_SENDER8	N/A
1429.407	FAST_SENDER	N/A
1430.166	RECEIVER	FAST_SENDER
1430.826	SLOW_SENDER7	N/A
1431.281	SLOW_SENDER11	N/A
1432.826	SLOW_SENDER7	N/A
1433.166	RECEIVER	SLOW_SENDER8
1433.696	FAST_SENDER	N/A
1434.826	SLOW_SENDER7	N/A
1434.970	SLOW_SENDER2	N/A
1435.696	FAST_SENDER	N/A
1435.765	RECEIVER	SLOW_SENDER2
1436.826	SLOW_SENDER7	N/A
1437.696	FAST_SENDER	N/A
1438.194	SLOW_SENDER2	N/A
1438.281	SLOW_SENDER11	N/A
1438.826	SLOW_SENDER7	N/A
1439.696	FAST_SENDER	N/A
1440.589	SLOW_SENDER8	N/A
1442.036	RECEIVER	SLOW_SENDER2
1442.895	FAST_SENDER	N/A
1442.895	SLOW_SENDER7	N/A
1444.895	FAST_SENDER	N/A
1444.895	SLOW_SENDER7	N/A
1445.281	SLOW_SENDER11	N/A
1446.895	FAST_SENDER	N/A
1446.895	SLOW_SENDER7	N/A
1447.442	SLOW_SENDER2	N/A
1447.589	SLOW_SENDER8	N/A
1448.895	FAST_SENDER	N/A
1448.895	SLOW_SENDER7	N/A
1449.929	RECEIVER	SLOW_SENDER2
1450.895	FAST_SENDER	N/A
1450.895	SLOW_SENDER7	N/A
1452.281	SLOW_SENDER11	N/A
1452.895	FAST_SENDER	N/A
1452.895	SLOW_SENDER7	N/A
1454.589	SLOW_SENDER8	N/A
1454.895	FAST_SENDER	N/A
1454.895	SLOW_SENDER7	N/A
1456.895	FAST_SENDER	N/A
1456.895	SLOW_SENDER7	N/A
1457.352	SLOW_SENDER2	N/A
1458.112	RECEIVER	SLOW_SENDER2
1459.281	SLOW_SENDER11	N/A
1459.485	RECEIVER	SLOW_SENDER7
1461.589	SLOW_SENDER8	N/A
1462.397	RECEIVER	SLOW_SENDER8
1464.029	RECEIVER	FAST_SENDER
1465.513	SLOW_SENDER2	N/A
1465.570	SLOW_SENDER1	N/A
1466.068	RECEIVER	SLOW_SENDER11
1466.434	FAST_SENDER	N/A
1467.492	SLOW_SENDER7	N/A
1468.434	FAST_SENDER	N/A
1469.844	SLOW_SENDER8	N/A
1470.434	FAST_SENDER	N/A
1471.578	RECEIVER	SLOW_SENDER1
1472.434	FAST_SENDER	N/A
1472.492	SLOW_SENDER7	N/A
1472.513	SLOW_SENDER2	N/A
1474.434	FAST_SENDER	N/A
1476.434	FAST_SENDER	N/A
1476.844	SLOW_SENDER8	N/A
1476.998	SLOW_SENDER1	N/A
1477.492	SLOW_SENDER7	N/A
1477.750	RECEIVER	SLOW_SENDER1
1478.434	FAST_SENDER	N/A
1479.513	SLOW_SENDER2	N/A
1480.298	RECEIVER	SLOW_SENDER2
1480.434	FAST_SENDER	N/A
1482.492	SLOW_SENDER7	N/A
1483.183	SLOW_SENDER1	N/A
1483.233	RECEIVER	SLOW_SENDER7
1483.490	SLOW_SENDER9	N/A
1483.844	SLOW_SENDER8	N/A
1484.473	RECEIVER	SLOW_SENDER1
1485.140	RECEIVER	SLOW_SENDER8
1486.407	RECEIVER	FAST_SENDER
1487.720	SLOW_SENDER2	N/A
1488.481	RECEIVER	SLOW_SENDER2
1488.671	SLOW_SENDER7	N/A
1489.412	RECEIVER	SLOW_SENDER7
1491.922	SLOW_SENDER1	N/A
1492.590	SLOW_SENDER8	N/A
1492.719	RECEIVER	SLOW_SENDER1
1493.225	FAST_SENDER	N/A
1495.898	SLOW_SENDER2	N/A
1496.794	SLOW_SENDER9	N/A
1496.971	RECEIVER	SLOW_SENDER8
1499.094	RECEIVER	FAST_SENDER
1500.151	SLOW_SENDER1	N/A
1501.539	FAST_SENDER	N/A
1501.794	SLOW_SENDER9	N/A
1502.552	SLOW_SENDER7	N/A
1502.898	SLOW_SENDER2	N/A
1503.539	FAST_SENDER	N/A
1504.419	SLOW_SENDER8	N/A
1505.191	RECEIVER	SLOW_SENDER8
1505.539	FAST_SENDER	N/A
1506.794	SLOW_SENDER9	N/A
1507.151	SLOW_SENDER1	N/A
1507.539	FAST_SENDER	N/A
1507.552	SLOW_SENDER7	N/A
1509.539	FAST_SENDER	N/A
1509.898	SLOW_SENDER2	N/A
1510.671	RECEIVER	SLOW_SENDER2
1511.539	FAST_SENDER	N/A
1511.794	SLOW_SENDER9	N/A
1512.546	RECEIVER	SLOW_SENDER9
1512.552	SLOW_SENDER7	N/A
1513.306	RECEIVER	SLOW_SENDER7
1513.539	FAST_SENDER	N/A
1514.151	SLOW_SENDER1	N/A
1515.539	FAST_SENDER	N/A
1517.958	SLOW_SENDER9	N/A
1518.112	SLOW_SENDER2	N/A
1518.812	RECEIVER	SLOW_SENDER1
1521.930	SLOW_SENDER7	N/A
1521.987	RECEIVER	FAST_SENDER
1522.958	SLOW_SENDER9	N/A
1524.429	FAST_SENDER	N/A
1525.112	SLOW_SENDER2	N/A
1526.256	SLOW_SENDER1	N/A
1526.429	FAST_SENDER	N/A
1526.930	SLOW_SENDER7	N/A
1527.047	RECEIVER	SLOW_SENDER1
1527.958	SLOW_SENDER9	N/A
1528.429	FAST_SENDER	N/A
1530.429	FAST_SENDER	N/A
1531.930	SLOW_SENDER7	N/A
1532.112	SLOW_SENDER2	N/A
1532.429	FAST_SENDER	N/A
1532.921	RECEIVER	SLOW_SENDER2
1532.958	SLOW_SENDER9	N/A
1533.692	RECEIVER	SLOW_SENDER9
1534.429	FAST_SENDER	N/A
1534.475	SLOW_SENDER1	N/A
1535.209	RECEIVER	SLOW_SENDER1
1535.600	SLOW_SENDER4	N/A
1536.429	FAST_SENDER	N/A
1536.930	SLOW_SENDER7	N/A
1537.673	RECEIVER	SLOW_SENDER7
1538.429	FAST_SENDER	N/A
1539.112	SLOW_SENDER9	N/A
1539.886	RECEIVER	SLOW_SENDER9
1540.339	SLOW_SENDER2	N/A
1541.645	RECEIVER	SLOW_SENDER2
1542.020	SLOW_SENDER5	N/A
1544.020	SLOW_SENDER5	N/A
1544.520	RECEIVER	FAST_SENDER
1545.670	SLOW_SENDER6	N/A
1546.020	SLOW_SENDER5	N/A
1546.726	SLOW_SENDER7	N/A
1546.939	FAST_SENDER	N/A
1548.020	SLOW_SENDER5	N/A
1548.939	FAST_SENDER	N/A
1549.089	SLOW_SENDER2	N/A
1549.456	SLOW_SENDER4	N/A
1550.020	SLOW_SENDER5	N/A
1550.140	SLOW_SENDER10	N/A
1550.897	SLOW_SENDER9	N/A
1550.939	FAST_SENDER	N/A
1551.535	RECEIVER	SLOW_SENDER6
1551.726	SLOW_SENDER7	N/A
1552.020	SLOW_SENDER5	N/A
1552.207	RECEIVER	SLOW_SENDER9
1552.939	FAST_SENDER	N/A
1554.020	SLOW_SENDER5	N/A
1554.427	RECEIVER	SLOW_SENDER10
1554.456	SLOW_SENDER4	N/A
1554.939	FAST_SENDER	N/A
1556.020	SLOW_SENDER5	N/A
1556.089	SLOW_SENDER2	N/A
1556.726	SLOW_SENDER7	N/A
1556.939	FAST_SENDER	N/A
1556.968	SLOW_SENDER6	N/A
1557.683	RECEIVER	SLOW_SENDER6
1558.939	FAST_SENDER	N/A
1559.456	SLOW_SENDER4	N/A
1561.898	FAST_SENDER	N/A
1563.089	SLOW_SENDER2	N/A
1563.898	FAST_SENDER	N/A
1564.456	SLOW_SENDER4	N/A
1564.898	SLOW_SENDER7	N/A
1564.898	SLOW_SENDER10	N/A
1565.898	FAST_SENDER	N/A
1567.898	FAST_SENDER	N/A
1568.883	SLOW_SENDER5	N/A
1569.456	SLOW_SENDER4	N/A
1569.898	SLOW_SENDER7	N/A
1569.898	FAST_SENDER	N/A
1569.898	SLOW_SENDER10	N/A
1570.089	SLOW_SENDER2	N/A
1571.415	SLOW_SENDER6	N/A
1571.898	FAST_SENDER	N/A
1572.185	RECEIVER	SLOW_SENDER6
1573.883	SLOW_SENDER5	N/A
1573.898	FAST_SENDER	N/A
1574.456	SLOW_SENDER4	N/A
1574.898	SLOW_SENDER7	N/A
1574.898	SLOW_SENDER10	N/A
1575.898	FAST_SENDER	N/A
1577.089	SLOW_SENDER2	N/A
1577.816	RECEIVER	SLOW_SENDER2
1578.883	SLOW_SENDER5	N/A
1579.456	SLOW_SENDER4	N/A
1579.618	SLOW_SENDER6	N/A
1579.898	SLOW_SENDER7	N/A
1579.898	SLOW_SENDER10	N/A
1580.244	RECEIVER	SLOW_SENDER4
1582.055	RECEIVER	FAST_SENDER
1583.883	SLOW_SENDER5	N/A
1584.471	FAST_SENDER	N/A
1584.604	RECEIVER	SLOW_SENDER7
1585.226	SLOW_SENDER2	N/A
1586.992	RECEIVER	SLOW_SENDER10
1588.281	RECEIVER	SLOW_SENDER5
1590.967	RECEIVER	FAST_SENDER
1592.048	SLOW_SENDER7	N/A
1593.379	FAST_SENDER	N/A
1594.345	SLOW_SENDER10	N/A
1594.400	SLOW_SENDER3	N/A
1595.143	RECEIVER	SLOW_SENDER10
1595.379	FAST_SENDER	N/A
1595.727	SLOW_SENDER5	N/A
1595.727	SLOW_SENDER4	N/A
1596.482	RECEIVER	SLOW_SENDER5
1597.379	FAST_SENDER	N/A
1599.343	RECEIVER	SLOW_SENDER3
1599.730	FAST_SENDER	N/A
1601.730	FAST_SENDER	N/A
1602.727	SLOW_SENDER4	N/A
1603.730	FAST_SENDER	N/A
1603.888	SLOW_SENDER5	N/A
1604.730	SLOW_SENDER7	N/A
1604.730	SLOW_SENDER10	N/A
1604.779	SLOW_SENDER3	N/A
1605.567	RECEIVER	SLOW_SENDER3
1605.730	FAST_SENDER	N/A
1607.730	FAST_SENDER	N/A
1609.727	SLOW_SENDER4	N/A
1609.730	FAST_SENDER	N/A
1610.888	SLOW_SENDER5	N/A
1611.730	SLOW_SENDER7	N/A
1611.730	FAST_SENDER	N/A
1611.730	SLOW_SENDER10	N/A
1613.013	SLOW_SENDER3	N/A
1613.730	FAST_SENDER	N/A
1613.783	RECEIVER	SLOW_SENDER3
1616.727	SLOW_SENDER4	N/A
1616.730	SLOW_SENDER7	N/A
1617.449	RECEIVER	SLOW_SENDER4
1617.888	SLOW_SENDER5	N/A
1618.640	RECEIVER	SLOW_SENDER5
1618.730	SLOW_SENDER10	N/A
1619.532	RECEIVER	SLOW_SENDER10
1621.207	SLOW_SENDER3	N/A
1621.392	RECEIVER	SLOW_SENDER7
1624.599	RECEIVER	FAST_SENDER
1624.876	SLOW_SENDER4	N/A
1626.041	SLOW_SENDER5	N/A
1627.017	FAST_SENDER	N/A
1628.207	SLOW_SENDER3	N/A
1629.017	FAST_SENDER	N/A
1629.245	SLOW_SENDER7	N/A
1629.660	SLOW_SENDER11	N/A
1631.017	FAST_SENDER	N/A
1631.027	SLOW_SENDER10	N/A
1631.876	SLOW_SENDER4	N/A
1633.017	FAST_SENDER	N/A
1633.041	SLOW_SENDER5	N/A
1633.207	SLOW_SENDER3	N/A
1635.017	FAST_SENDER	N/A
1635.765	RECEIVER	SLOW_SENDER11
1636.245	SLOW_SENDER7	N/A
1637.017	FAST_SENDER	N/A
1638.207	SLOW_SENDER3	N/A
1638.876	SLOW_SENDER4	N/A
1638.990	RECEIVER	SLOW_SENDER3
1639.017	FAST_SENDER	N/A
1640.041	SLOW_SENDER5	N/A
1640.820	RECEIVER	SLOW_SENDER5
1641.017	FAST_SENDER	N/A
1641.181	SLOW_SENDER11	N/A
1641.936	RECEIVER	SLOW_SENDER11
1646.410	SLOW_SENDER3	N/A
1647.373	SLOW_SENDER11	N/A
1650.353	SLOW_SENDER7	N/A
1652.373	SLOW_SENDER11	N/A
1653.391	FAST_SENDER	N/A
1653.410	SLOW_SENDER3	N/A
1655.391	FAST_SENDER	N/A
1657.353	SLOW_SENDER7	N/A
1657.373	SLOW_SENDER11	N/A
1657.391	FAST_SENDER	N/A
1658.410	SLOW_SENDER3	N/A
1659.391	FAST_SENDER	N/A
1662.373	SLOW_SENDER11	N/A
1663.191	FAST_SENDER	N/A
1665.191	FAST_SENDER	N/A
1667.191	FAST_SENDER	N/A
1667.373	SLOW_SENDER11	N/A
1668.191	SLOW_SENDER7	N/A
1668.360	SLOW_SENDER8	N/A
1669.191	FAST_SENDER	N/A
1671.191	FAST_SENDER	N/A
1671.270	SLOW_SENDER3	N/A
1672.373	SLOW_SENDER11	N/A
1673.191	FAST_SENDER	N/A
1675.191	SLOW_SENDER7	N/A
1675.191	FAST_SENDER	N/A
1677.191	FAST_SENDER	N/A
1677.373	SLOW_SENDER11	N/A
1682.670	SLOW_SENDER8	N/A
1687.073	SLOW_SENDER7	N/A
1687.670	SLOW_SENDER8	N/A
1689.571	FAST_SENDER	N/A
1690.675	SLOW_SENDER11	N/A
1691.571	FAST_SENDER	N/A
1692.073	SLOW_SENDER7	N/A
1692.670	SLOW_SENDER8	N/A
1695.172	FAST_SENDER	N/A
1697.436	FAST_SENDER	N/A
1698.800	SLOW_SENDER1	N/A
1699.436	FAST_SENDER	N/A
1700.436	SLOW_SENDER7	N/A
1701.436	FAST_SENDER	N/A
1703.436	FAST_SENDER	N/A
1705.326	SLOW_SENDER8	N/A
1705.436	FAST_SENDER	N/A
1705.436	SLOW_SENDER7	N/A
1707.436	FAST_SENDER	N/A
1709.436	FAST_SENDER	N/A
1710.436	SLOW_SENDER7	N/A
1711.078	SLOW_SENDER1	N/A
1711.436	FAST_SENDER	N/A
1712.326	SLOW_SENDER8	N/A
1717.660	SLOW_SENDER9	N/A
1719.023	SLOW_SENDER7	N/A
1719.326	SLOW_SENDER8	N/A
1724.023	SLOW_SENDER7	N/A
1724.062	FAST_SENDER	N/A
1724.463	SLOW_SENDER1	N/A
1726.062	FAST_SENDER	N/A
1726.326	SLOW_SENDER8	N/A
1728.062	FAST_SENDER	N/A
1729.023	SLOW_SENDER7	N/A
1730.062	FAST_SENDER	N/A
1732.025	SLOW_SENDER9	N/A
1732.062	FAST_SENDER	N/A
1733.326	SLOW_SENDER8	N/A
1734.023	SLOW_SENDER7	N/A
1734.062	FAST_SENDER	N/A
1738.275	FAST_SENDER	N/A
1740.275	FAST_SENDER	N/A
1742.275	FAST_SENDER	N/A
1744.275	FAST_SENDER	N/A
1745.448	SLOW_SENDER9	N/A
1746.275	FAST_SENDER	N/A
1746.640	SLOW_SENDER6	N/A
1747.473	SLOW_SENDER7	N/A
1748.275	FAST_SENDER	N/A
1751.910	SLOW_SENDER2	N/A
1751.929	FAST_SENDER	N/A
1752.448	SLOW_SENDER9	N/A
1753.929	FAST_SENDER	N/A
1755.929	FAST_SENDER	N/A
1757.929	FAST_SENDER	N/A
1759.448	SLOW_SENDER9	N/A
1759.929	FAST_SENDER	N/A
1761.697	SLOW_SENDER6	N/A
1761.929	FAST_SENDER	N/A
1763.929	FAST_SENDER	N/A
1765.929	FAST_SENDER	N/A
1766.448	SLOW_SENDER9	N/A
1766.583	SLOW_SENDER2	N/A
1766.697	SLOW_SENDER6	N/A
1771.697	SLOW_SENDER6	N/A
1776.697	SLOW_SENDER6	N/A
1779.349	FAST_SENDER	N/A
1781.349	FAST_SENDER	N/A
1781.697	SLOW_SENDER6	N/A
1783.349	FAST_SENDER	N/A
1785.349	FAST_SENDER	N/A
1786.697	SLOW_SENDER6	N/A
1787.349	FAST_SENDER	N/A
1787.430	SLOW_SENDER10	N/A
1789.349	FAST_SENDER	N/A
1791.804	FAST_SENDER	N/A
1793.804	FAST_SENDER	N/A
1795.804	FAST_SENDER	N/A
1797.804	FAST_SENDER	N/A
1799.804	FAST_SENDER	N/A
1800.155	SLOW_SENDER6	N/A
1801.804	FAST_SENDER	N/A
1802.187	SLOW_SENDER10	N/A
1803.804	FAST_SENDER	N/A
1805.804	FAST_SENDER	N/A
1807.187	SLOW_SENDER10	N/A
1807.430	SLOW_SENDER4	N/A
1809.580	SLOW_SENDER5	N/A
1812.187	SLOW_SENDER10	N/A
1812.335	RECEIVER	FAST_SENDER
1814.572	RECEIVER	SLOW_SENDER10
1814.747	FAST_SENDER	N/A
1815.677	RECEIVER	SLOW_SENDER5
1817.257	RECEIVER	FAST_SENDER
1819.662	FAST_SENDER	N/A
1821.110	SLOW_SENDER5	N/A
1821.874	RECEIVER	SLOW_SENDER5
1821.881	SLOW_SENDER4	N/A
1821.982	SLOW_SENDER10	N/A
1822.781	RECEIVER	SLOW_SENDER10
1827.303	SLOW_SENDER5	N/A
1832.303	SLOW_SENDER5	N/A
1833.227	FAST_SENDER	N/A
1835.227	FAST_SENDER	N/A
1835.640	SLOW_SENDER3	N/A
1836.374	RECEIVER	SLOW_SENDER3
1837.227	FAST_SENDER	N/A
1837.303	SLOW_SENDER5	N/A
1838.794	SLOW_SENDER3	N/A
1839.227	FAST_SENDER	N/A
1841.227	FAST_SENDER	N/A
1842.303	SLOW_SENDER5	N/A
1843.605	FAST_SENDER	N/A
1844.435	RECEIVER	SLOW_SENDER3
1845.605	FAST_SENDER	N/A
1847.303	SLOW_SENDER5	N/A
1847.605	FAST_SENDER	N/A
1849.605	FAST_SENDER	N/A
1851.605	FAST_SENDER	N/A
1851.868	SLOW_SENDER3	N/A
1852.303	SLOW_SENDER5	N/A
1853.605	FAST_SENDER	N/A
1853.969	RECEIVER	SLOW_SENDER3
1855.605	FAST_SENDER	N/A
1856.740	SLOW_SENDER11	N/A
1857.303	SLOW_SENDER5	N/A
1857.605	FAST_SENDER	N/A
1858.058	RECEIVER	SLOW_SENDER5
1859.711	RECEIVER	SLOW_SENDER11
1861.406	SLOW_SENDER3	N/A
1862.151	SLOW_SENDER11	N/A
1862.170	RECEIVER	SLOW_SENDER3
1862.911	RECEIVER	SLOW_SENDER11
1863.487	SLOW_SENDER5	N/A
1863.745	RECEIVER	FAST_SENDER
1867.018	RECEIVER	SLOW_SENDER5
1868.319	SLOW_SENDER11	N/A
1869.570	SLOW_SENDER3	N/A
1871.760	FAST_SENDER	N/A
1873.319	SLOW_SENDER11	N/A
1873.760	FAST_SENDER	N/A
1874.424	SLOW_SENDER5	N/A
1875.205	RECEIVER	SLOW_SENDER5
1875.760	FAST_SENDER	N/A
1876.570	SLOW_SENDER3	N/A
1877.760	FAST_SENDER	N/A
1878.319	SLOW_SENDER11	N/A
1879.760	FAST_SENDER	N/A
1881.760	FAST_SENDER	N/A
1882.649	SLOW_SENDER5	N/A
1883.319	SLOW_SENDER11	N/A
1883.420	RECEIVER	SLOW_SENDER5
1883.570	SLOW_SENDER3	N/A
1883.760	FAST_SENDER	N/A
1884.371	RECEIVER	SLOW_SENDER3
1885.760	FAST_SENDER	N/A
1887.409	RECEIVER	SLOW_SENDER11
1889.030	SLOW_SENDER1	N/A
1890.850	SLOW_SENDER5	N/A
1891.785	SLOW_SENDER3	N/A
1891.836	RECEIVER	FAST_SENDER
1893.109	RECEIVER	SLOW_SENDER3
1894.247	FAST_SENDER	N/A
1894.856	SLOW_SENDER11	N/A
1895.639	RECEIVER	SLOW_SENDER11
1896.247	FAST_SENDER	N/A
1898.247	FAST_SENDER	N/A
1899.781	SLOW_SENDER1	N/A
1900.247	FAST_SENDER	N/A
1900.528	RECEIVER	SLOW_SENDER1
1900.532	SLOW_SENDER3	N/A
1901.040	SLOW_SENDER8	N/A
1901.317	RECEIVER	SLOW_SENDER3
1902.247	FAST_SENDER	N/A
1903.073	SLOW_SENDER11	N/A
1904.390	RECEIVER	SLOW_SENDER11
1905.273	RECEIVER	SLOW_SENDER8
1906.009	FAST_SENDER	N/A
1907.943	SLOW_SENDER1	N/A
1908.009	FAST_SENDER	N/A
1910.009	FAST_SENDER	N/A
1910.687	SLOW_SENDER8	N/A
1911.449	RECEIVER	SLOW_SENDER8
1911.793	SLOW_SENDER11	N/A
1912.009	FAST_SENDER	N/A
1913.540	SLOW_SENDER7	N/A
1914.009	FAST_SENDER	N/A
1914.943	SLOW_SENDER1	N/A
[truncated: 35,842 more rows]
