# Supplementary material for: CATO: Wake-Up reCeiver-bAsed communicaTiOn for Batteryless Devices
Source: Sensors (Basel). 2025 Nov 7;25(22):6813. doi: 10.3390/s25226813 (PMC12655924; doi:10.3390/s25226813)
Supplement: Supplementary file 1 [file sensors-25-06813-s001.zip › File S1_Experimental_and_Simulation_Data/simulation/multiple_les/nodes13/mac_competing_nodes_link_reserve.csv]

time_s	node_id	received_from
2.700	FAST_SENDER	N/A
2.700	SLOW_SENDER1	N/A
2.700	SLOW_SENDER2	N/A
2.700	SLOW_SENDER3	N/A
2.700	SLOW_SENDER4	N/A
2.700	SLOW_SENDER5	N/A
2.700	SLOW_SENDER6	N/A
2.700	SLOW_SENDER7	N/A
2.700	SLOW_SENDER8	N/A
2.700	SLOW_SENDER9	N/A
2.700	SLOW_SENDER10	N/A
2.700	SLOW_SENDER11	N/A
3.464	RECEIVER	SLOW_SENDER3
4.821	RECEIVER	SLOW_SENDER7
5.592	RECEIVER	SLOW_SENDER2
5.896	SLOW_SENDER3	N/A
6.619	RECEIVER	SLOW_SENDER9
7.233	SLOW_SENDER7	N/A
7.607	RECEIVER	SLOW_SENDER4
8.496	RECEIVER	SLOW_SENDER7
9.359	RECEIVER	SLOW_SENDER6
10.025	SLOW_SENDER4	N/A
10.105	RECEIVER	FAST_SENDER
10.682	SLOW_SENDER5	N/A
10.731	RECEIVER	SLOW_SENDER4
10.900	SLOW_SENDER7	N/A
11.497	RECEIVER	SLOW_SENDER1
12.256	RECEIVER	SLOW_SENDER11
12.528	FAST_SENDER	N/A
12.922	RECEIVER	SLOW_SENDER3
13.143	SLOW_SENDER4	N/A
13.625	RECEIVER	SLOW_SENDER7
13.891	SLOW_SENDER1	N/A
14.353	RECEIVER	FAST_SENDER
14.589	SLOW_SENDER11	N/A
14.729	SLOW_SENDER9	N/A
14.860	SLOW_SENDER8	N/A
15.198	SLOW_SENDER3	N/A
15.381	RECEIVER	SLOW_SENDER11
15.547	SLOW_SENDER6	N/A
16.044	SLOW_SENDER7	N/A
16.115	RECEIVER	SLOW_SENDER10
16.307	SLOW_SENDER2	N/A
16.787	RECEIVER	SLOW_SENDER7
17.586	RECEIVER	SLOW_SENDER1
17.783	SLOW_SENDER11	N/A
18.362	RECEIVER	SLOW_SENDER5
19.944	RECEIVER	SLOW_SENDER2
20.692	RECEIVER	SLOW_SENDER8
21.446	SLOW_SENDER10	N/A
21.563	RECEIVER	SLOW_SENDER3
22.387	RECEIVER	SLOW_SENDER11
23.663	SLOW_SENDER5	N/A
24.807	RECEIVER	SLOW_SENDER10
24.945	FAST_SENDER	N/A
25.711	RECEIVER	FAST_SENDER
27.297	SLOW_SENDER1	N/A
27.324	RECEIVER	SLOW_SENDER5
27.826	SLOW_SENDER11	N/A
28.058	RECEIVER	SLOW_SENDER1
28.601	SLOW_SENDER8	N/A
28.791	SLOW_SENDER9	N/A
29.075	SLOW_SENDER4	N/A
29.220	SLOW_SENDER7	N/A
29.223	SLOW_SENDER6	N/A
29.384	RECEIVER	SLOW_SENDER8
29.694	SLOW_SENDER3	N/A
30.231	SLOW_SENDER10	N/A
30.308	RECEIVER	SLOW_SENDER11
30.977	RECEIVER	SLOW_SENDER10
33.197	RECEIVER	SLOW_SENDER4
33.199	SLOW_SENDER2	N/A
33.471	SLOW_SENDER1	N/A
34.259	FAST_SENDER	N/A
34.303	RECEIVER	SLOW_SENDER6
34.744	SLOW_SENDER5	N/A
35.208	RECEIVER	SLOW_SENDER9
36.130	RECEIVER	SLOW_SENDER7
36.259	FAST_SENDER	N/A
36.412	SLOW_SENDER10	N/A
37.743	SLOW_SENDER11	N/A
38.199	SLOW_SENDER2	N/A
38.259	FAST_SENDER	N/A
38.471	SLOW_SENDER1	N/A
40.259	FAST_SENDER	N/A
40.608	SLOW_SENDER4	N/A
41.412	SLOW_SENDER10	N/A
41.744	SLOW_SENDER5	N/A
41.747	SLOW_SENDER6	N/A
42.259	FAST_SENDER	N/A
42.510	SLOW_SENDER9	N/A
42.743	SLOW_SENDER11	N/A
43.058	SLOW_SENDER3	N/A
43.199	SLOW_SENDER2	N/A
43.471	SLOW_SENDER1	N/A
43.551	SLOW_SENDER7	N/A
44.259	FAST_SENDER	N/A
45.678	SLOW_SENDER8	N/A
46.259	FAST_SENDER	N/A
46.412	SLOW_SENDER10	N/A
47.608	SLOW_SENDER4	N/A
47.743	SLOW_SENDER11	N/A
48.199	SLOW_SENDER2	N/A
48.259	FAST_SENDER	N/A
48.471	SLOW_SENDER1	N/A
48.509	RECEIVER	SLOW_SENDER11
48.744	SLOW_SENDER5	N/A
48.747	SLOW_SENDER6	N/A
49.510	SLOW_SENDER9	N/A
50.058	SLOW_SENDER3	N/A
50.259	FAST_SENDER	N/A
50.551	SLOW_SENDER7	N/A
51.062	RECEIVER	FAST_SENDER
51.412	SLOW_SENDER10	N/A
52.159	RECEIVER	SLOW_SENDER10
52.678	SLOW_SENDER8	N/A
53.199	SLOW_SENDER2	N/A
53.471	SLOW_SENDER1	N/A
53.497	FAST_SENDER	N/A
53.975	RECEIVER	SLOW_SENDER2
54.608	SLOW_SENDER4	N/A
54.825	RECEIVER	FAST_SENDER
55.744	SLOW_SENDER5	N/A
55.747	SLOW_SENDER6	N/A
55.952	SLOW_SENDER11	N/A
56.025	RECEIVER	SLOW_SENDER1
56.510	SLOW_SENDER9	N/A
56.677	RECEIVER	SLOW_SENDER11
57.058	SLOW_SENDER3	N/A
57.272	FAST_SENDER	N/A
57.551	SLOW_SENDER7	N/A
57.564	SLOW_SENDER10	N/A
57.772	RECEIVER	SLOW_SENDER4
59.375	SLOW_SENDER2	N/A
59.532	RECEIVER	SLOW_SENDER5
59.678	SLOW_SENDER8	N/A
60.514	RECEIVER	SLOW_SENDER3
62.702	RECEIVER	SLOW_SENDER6
63.614	RECEIVER	FAST_SENDER
64.375	SLOW_SENDER2	N/A
64.444	RECEIVER	SLOW_SENDER10
65.191	SLOW_SENDER4	N/A
66.060	FAST_SENDER	N/A
66.678	SLOW_SENDER8	N/A
67.941	SLOW_SENDER3	N/A
68.060	FAST_SENDER	N/A
69.375	SLOW_SENDER2	N/A
70.060	FAST_SENDER	N/A
70.115	SLOW_SENDER6	N/A
70.958	SLOW_SENDER1	N/A
71.685	SLOW_SENDER10	N/A
72.060	FAST_SENDER	N/A
72.191	SLOW_SENDER4	N/A
73.678	SLOW_SENDER8	N/A
74.060	FAST_SENDER	N/A
74.375	SLOW_SENDER2	N/A
74.941	SLOW_SENDER3	N/A
76.060	FAST_SENDER	N/A
77.115	SLOW_SENDER6	N/A
77.958	SLOW_SENDER1	N/A
78.060	FAST_SENDER	N/A
78.685	SLOW_SENDER10	N/A
79.191	SLOW_SENDER4	N/A
79.375	SLOW_SENDER2	N/A
79.969	RECEIVER	SLOW_SENDER4
80.060	FAST_SENDER	N/A
80.678	SLOW_SENDER8	N/A
80.863	RECEIVER	FAST_SENDER
81.787	RECEIVER	SLOW_SENDER2
81.941	SLOW_SENDER3	N/A
82.690	RECEIVER	SLOW_SENDER3
84.115	SLOW_SENDER6	N/A
84.463	RECEIVER	SLOW_SENDER8
84.958	SLOW_SENDER1	N/A
85.301	FAST_SENDER	N/A
85.685	SLOW_SENDER10	N/A
87.301	FAST_SENDER	N/A
87.378	SLOW_SENDER4	N/A
89.203	SLOW_SENDER2	N/A
89.301	FAST_SENDER	N/A
90.119	SLOW_SENDER3	N/A
91.115	SLOW_SENDER6	N/A
91.301	FAST_SENDER	N/A
91.958	SLOW_SENDER1	N/A
92.685	SLOW_SENDER10	N/A
93.301	FAST_SENDER	N/A
94.203	SLOW_SENDER2	N/A
94.378	SLOW_SENDER4	N/A
95.301	FAST_SENDER	N/A
97.119	SLOW_SENDER3	N/A
97.301	FAST_SENDER	N/A
98.115	SLOW_SENDER6	N/A
98.920	RECEIVER	SLOW_SENDER6
98.958	SLOW_SENDER1	N/A
99.203	SLOW_SENDER2	N/A
99.301	FAST_SENDER	N/A
99.685	SLOW_SENDER10	N/A
99.746	RECEIVER	SLOW_SENDER1
101.145	RECEIVER	FAST_SENDER
101.378	SLOW_SENDER4	N/A
102.136	RECEIVER	SLOW_SENDER10
103.775	RECEIVER	SLOW_SENDER2
104.119	SLOW_SENDER3	N/A
104.632	FAST_SENDER	N/A
104.992	RECEIVER	SLOW_SENDER4
106.325	SLOW_SENDER6	N/A
106.632	FAST_SENDER	N/A
108.632	FAST_SENDER	N/A
109.575	SLOW_SENDER10	N/A
110.314	RECEIVER	SLOW_SENDER10
110.632	FAST_SENDER	N/A
111.119	SLOW_SENDER3	N/A
112.397	SLOW_SENDER4	N/A
112.405	SLOW_SENDER2	N/A
112.632	FAST_SENDER	N/A
113.325	SLOW_SENDER6	N/A
114.632	FAST_SENDER	N/A
116.632	FAST_SENDER	N/A
117.731	SLOW_SENDER10	N/A
118.119	SLOW_SENDER3	N/A
118.632	FAST_SENDER	N/A
118.876	RECEIVER	SLOW_SENDER3
119.397	SLOW_SENDER4	N/A
119.405	SLOW_SENDER2	N/A
120.325	SLOW_SENDER6	N/A
122.430	RECEIVER	FAST_SENDER
125.484	FAST_SENDER	N/A
126.285	SLOW_SENDER3	N/A
126.397	SLOW_SENDER4	N/A
126.405	SLOW_SENDER2	N/A
127.484	FAST_SENDER	N/A
129.484	FAST_SENDER	N/A
131.484	FAST_SENDER	N/A
133.285	SLOW_SENDER3	N/A
133.397	SLOW_SENDER4	N/A
133.405	SLOW_SENDER2	N/A
133.484	FAST_SENDER	N/A
135.484	FAST_SENDER	N/A
137.484	FAST_SENDER	N/A
139.484	FAST_SENDER	N/A
140.285	SLOW_SENDER3	N/A
140.397	SLOW_SENDER4	N/A
140.405	SLOW_SENDER2	N/A
148.660	FAST_SENDER	N/A
150.660	FAST_SENDER	N/A
152.660	FAST_SENDER	N/A
154.660	FAST_SENDER	N/A
156.660	FAST_SENDER	N/A
158.660	FAST_SENDER	N/A
160.660	FAST_SENDER	N/A
162.660	FAST_SENDER	N/A
170.237	FAST_SENDER	N/A
178.113	FAST_SENDER	N/A
185.453	FAST_SENDER	N/A
193.104	FAST_SENDER	N/A
200.721	FAST_SENDER	N/A
208.284	FAST_SENDER	N/A
216.343	FAST_SENDER	N/A
223.767	FAST_SENDER	N/A
226.230	SLOW_SENDER9	N/A
226.790	SLOW_SENDER11	N/A
227.720	SLOW_SENDER5	N/A
228.060	SLOW_SENDER7	N/A
231.592	FAST_SENDER	N/A
237.572	SLOW_SENDER9	N/A
239.089	SLOW_SENDER5	N/A
239.712	SLOW_SENDER11	N/A
240.104	FAST_SENDER	N/A
242.104	FAST_SENDER	N/A
242.572	SLOW_SENDER9	N/A
244.089	SLOW_SENDER5	N/A
244.104	FAST_SENDER	N/A
244.461	SLOW_SENDER7	N/A
244.712	SLOW_SENDER11	N/A
246.104	FAST_SENDER	N/A
247.572	SLOW_SENDER9	N/A
248.060	SLOW_SENDER8	N/A
248.959	FAST_SENDER	N/A
249.089	SLOW_SENDER5	N/A
249.712	SLOW_SENDER11	N/A
250.060	SLOW_SENDER8	N/A
250.959	FAST_SENDER	N/A
252.060	SLOW_SENDER8	N/A
252.572	SLOW_SENDER9	N/A
252.959	FAST_SENDER	N/A
254.060	SLOW_SENDER8	N/A
254.089	SLOW_SENDER5	N/A
254.712	SLOW_SENDER11	N/A
254.959	FAST_SENDER	N/A
256.060	SLOW_SENDER8	N/A
256.959	FAST_SENDER	N/A
257.572	SLOW_SENDER9	N/A
258.060	SLOW_SENDER8	N/A
258.959	FAST_SENDER	N/A
259.089	SLOW_SENDER5	N/A
259.712	SLOW_SENDER11	N/A
260.060	SLOW_SENDER8	N/A
260.959	FAST_SENDER	N/A
262.060	SLOW_SENDER8	N/A
262.572	SLOW_SENDER9	N/A
262.959	FAST_SENDER	N/A
264.089	SLOW_SENDER5	N/A
264.712	SLOW_SENDER11	N/A
267.300	SLOW_SENDER1	N/A
269.300	SLOW_SENDER1	N/A
271.300	SLOW_SENDER1	N/A
272.967	FAST_SENDER	N/A
273.300	SLOW_SENDER1	N/A
274.040	SLOW_SENDER10	N/A
274.186	SLOW_SENDER8	N/A
274.967	FAST_SENDER	N/A
275.300	SLOW_SENDER1	N/A
276.958	SLOW_SENDER9	N/A
276.967	FAST_SENDER	N/A
277.300	SLOW_SENDER1	N/A
278.486	SLOW_SENDER5	N/A
278.967	FAST_SENDER	N/A
279.186	SLOW_SENDER8	N/A
279.300	SLOW_SENDER1	N/A
280.387	SLOW_SENDER11	N/A
280.967	FAST_SENDER	N/A
281.300	SLOW_SENDER1	N/A
282.967	FAST_SENDER	N/A
283.300	SLOW_SENDER1	N/A
283.958	SLOW_SENDER9	N/A
284.186	SLOW_SENDER8	N/A
284.789	SLOW_SENDER10	N/A
284.967	FAST_SENDER	N/A
285.300	SLOW_SENDER1	N/A
285.486	SLOW_SENDER5	N/A
285.549	RECEIVER	SLOW_SENDER10
286.967	FAST_SENDER	N/A
287.000	SLOW_SENDER6	N/A
287.387	SLOW_SENDER11	N/A
288.257	RECEIVER	FAST_SENDER
289.089	RECEIVER	SLOW_SENDER1
289.186	SLOW_SENDER8	N/A
289.910	RECEIVER	SLOW_SENDER8
290.683	FAST_SENDER	N/A
290.958	SLOW_SENDER9	N/A
291.975	RECEIVER	FAST_SENDER
292.486	SLOW_SENDER5	N/A
294.387	SLOW_SENDER11	N/A
294.517	SLOW_SENDER1	N/A
294.862	SLOW_SENDER10	N/A
295.311	SLOW_SENDER8	N/A
296.182	FAST_SENDER	N/A
296.517	SLOW_SENDER1	N/A
297.958	SLOW_SENDER9	N/A
298.182	FAST_SENDER	N/A
298.517	SLOW_SENDER1	N/A
299.486	SLOW_SENDER5	N/A
300.182	FAST_SENDER	N/A
300.311	SLOW_SENDER8	N/A
300.517	SLOW_SENDER1	N/A
301.387	SLOW_SENDER11	N/A
301.389	SLOW_SENDER6	N/A
301.862	SLOW_SENDER10	N/A
302.176	RECEIVER	SLOW_SENDER6
302.182	FAST_SENDER	N/A
302.517	SLOW_SENDER1	N/A
304.182	FAST_SENDER	N/A
304.517	SLOW_SENDER1	N/A
304.958	SLOW_SENDER9	N/A
305.311	SLOW_SENDER8	N/A
305.732	RECEIVER	SLOW_SENDER9
306.182	FAST_SENDER	N/A
306.486	SLOW_SENDER5	N/A
306.517	SLOW_SENDER1	N/A
307.220	SLOW_SENDER3	N/A
307.221	RECEIVER	SLOW_SENDER5
307.750	SLOW_SENDER2	N/A
307.991	RECEIVER	SLOW_SENDER3
308.170	SLOW_SENDER4	N/A
308.182	FAST_SENDER	N/A
308.387	SLOW_SENDER11	N/A
308.862	SLOW_SENDER10	N/A
308.952	RECEIVER	SLOW_SENDER4
309.606	SLOW_SENDER6	N/A
310.159	RECEIVER	SLOW_SENDER10
310.311	SLOW_SENDER8	N/A
310.423	SLOW_SENDER3	N/A
310.899	RECEIVER	SLOW_SENDER2
311.770	RECEIVER	SLOW_SENDER1
312.423	SLOW_SENDER3	N/A
312.802	RECEIVER	SLOW_SENDER11
313.135	SLOW_SENDER9	N/A
313.310	SLOW_SENDER2	N/A
313.443	FAST_SENDER	N/A
313.443	SLOW_SENDER4	N/A
313.558	RECEIVER	SLOW_SENDER6
314.423	SLOW_SENDER3	N/A
314.666	SLOW_SENDER5	N/A
315.310	SLOW_SENDER2	N/A
315.311	SLOW_SENDER8	N/A
315.443	FAST_SENDER	N/A
315.443	SLOW_SENDER4	N/A
316.423	SLOW_SENDER3	N/A
317.310	SLOW_SENDER2	N/A
317.443	FAST_SENDER	N/A
317.443	SLOW_SENDER4	N/A
317.601	SLOW_SENDER10	N/A
318.423	SLOW_SENDER3	N/A
319.194	SLOW_SENDER1	N/A
319.310	SLOW_SENDER2	N/A
319.443	FAST_SENDER	N/A
319.443	SLOW_SENDER4	N/A
320.135	SLOW_SENDER9	N/A
320.311	SLOW_SENDER8	N/A
320.423	SLOW_SENDER3	N/A
321.000	SLOW_SENDER6	N/A
321.310	SLOW_SENDER2	N/A
321.443	FAST_SENDER	N/A
321.443	SLOW_SENDER4	N/A
321.666	SLOW_SENDER5	N/A
322.311	SLOW_SENDER8	N/A
322.423	SLOW_SENDER3	N/A
323.310	SLOW_SENDER2	N/A
323.443	FAST_SENDER	N/A
323.443	SLOW_SENDER4	N/A
324.311	SLOW_SENDER8	N/A
324.423	SLOW_SENDER3	N/A
324.601	SLOW_SENDER10	N/A
325.310	SLOW_SENDER2	N/A
325.443	FAST_SENDER	N/A
325.443	SLOW_SENDER4	N/A
326.194	SLOW_SENDER1	N/A
326.311	SLOW_SENDER8	N/A
326.423	SLOW_SENDER3	N/A
327.087	RECEIVER	SLOW_SENDER8
327.135	SLOW_SENDER9	N/A
327.310	SLOW_SENDER2	N/A
327.443	FAST_SENDER	N/A
327.443	SLOW_SENDER4	N/A
327.904	RECEIVER	SLOW_SENDER9
328.000	SLOW_SENDER6	N/A
328.666	SLOW_SENDER5	N/A
328.730	RECEIVER	FAST_SENDER
329.427	RECEIVER	SLOW_SENDER5
330.428	RECEIVER	SLOW_SENDER4
331.356	RECEIVER	SLOW_SENDER3
331.601	SLOW_SENDER10	N/A
332.284	RECEIVER	SLOW_SENDER2
332.512	SLOW_SENDER8	N/A
333.194	SLOW_SENDER1	N/A
333.971	FAST_SENDER	N/A
335.000	SLOW_SENDER6	N/A
335.307	SLOW_SENDER9	N/A
335.971	FAST_SENDER	N/A
336.783	SLOW_SENDER3	N/A
336.971	SLOW_SENDER4	N/A
337.512	SLOW_SENDER8	N/A
337.701	SLOW_SENDER2	N/A
337.971	FAST_SENDER	N/A
338.194	SLOW_SENDER1	N/A
338.601	SLOW_SENDER10	N/A
338.971	SLOW_SENDER4	N/A
339.971	FAST_SENDER	N/A
340.971	SLOW_SENDER4	N/A
341.783	SLOW_SENDER3	N/A
341.971	FAST_SENDER	N/A
342.000	SLOW_SENDER6	N/A
342.307	SLOW_SENDER9	N/A
342.512	SLOW_SENDER8	N/A
342.701	SLOW_SENDER2	N/A
342.971	SLOW_SENDER4	N/A
343.194	SLOW_SENDER1	N/A
343.971	FAST_SENDER	N/A
343.978	RECEIVER	SLOW_SENDER1
344.512	SLOW_SENDER8	N/A
344.971	SLOW_SENDER4	N/A
345.285	RECEIVER	SLOW_SENDER8
345.601	SLOW_SENDER10	N/A
345.971	FAST_SENDER	N/A
346.783	SLOW_SENDER3	N/A
346.971	SLOW_SENDER4	N/A
347.701	SLOW_SENDER2	N/A
347.971	FAST_SENDER	N/A
348.776	RECEIVER	FAST_SENDER
348.971	SLOW_SENDER4	N/A
349.000	SLOW_SENDER6	N/A
349.307	SLOW_SENDER9	N/A
349.759	RECEIVER	SLOW_SENDER4
350.601	SLOW_SENDER10	N/A
350.700	SLOW_SENDER8	N/A
351.214	FAST_SENDER	N/A
351.337	RECEIVER	SLOW_SENDER10
351.405	SLOW_SENDER1	N/A
351.783	SLOW_SENDER3	N/A
352.120	RECEIVER	SLOW_SENDER1
352.701	SLOW_SENDER2	N/A
354.774	RECEIVER	FAST_SENDER
355.810	RECEIVER	SLOW_SENDER3
356.686	RECEIVER	SLOW_SENDER9
357.701	SLOW_SENDER2	N/A
359.904	FAST_SENDER	N/A
360.386	SLOW_SENDER10	N/A
361.246	SLOW_SENDER3	N/A
361.904	FAST_SENDER	N/A
362.701	SLOW_SENDER2	N/A
363.904	FAST_SENDER	N/A
364.092	SLOW_SENDER9	N/A
364.429	SLOW_SENDER4	N/A
365.904	FAST_SENDER	N/A
366.246	SLOW_SENDER3	N/A
366.897	SLOW_SENDER1	N/A
367.041	SLOW_SENDER8	N/A
367.386	SLOW_SENDER10	N/A
367.701	SLOW_SENDER2	N/A
367.904	FAST_SENDER	N/A
369.904	FAST_SENDER	N/A
371.246	SLOW_SENDER3	N/A
371.429	SLOW_SENDER4	N/A
371.904	FAST_SENDER	N/A
372.701	SLOW_SENDER2	N/A
373.514	RECEIVER	SLOW_SENDER2
373.897	SLOW_SENDER1	N/A
373.904	FAST_SENDER	N/A
374.041	SLOW_SENDER8	N/A
374.386	SLOW_SENDER10	N/A
374.649	RECEIVER	FAST_SENDER
376.246	SLOW_SENDER3	N/A
378.938	SLOW_SENDER2	N/A
379.059	RECEIVER	SLOW_SENDER3
380.164	RECEIVER	SLOW_SENDER10
380.897	SLOW_SENDER1	N/A
381.041	SLOW_SENDER8	N/A
382.812	FAST_SENDER	N/A
383.938	SLOW_SENDER2	N/A
384.503	SLOW_SENDER4	N/A
384.812	FAST_SENDER	N/A
386.498	SLOW_SENDER3	N/A
386.812	FAST_SENDER	N/A
387.897	SLOW_SENDER1	N/A
388.041	SLOW_SENDER8	N/A
388.812	FAST_SENDER	N/A
388.938	SLOW_SENDER2	N/A
389.503	SLOW_SENDER4	N/A
390.812	FAST_SENDER	N/A
392.812	FAST_SENDER	N/A
393.498	SLOW_SENDER3	N/A
393.938	SLOW_SENDER2	N/A
394.503	SLOW_SENDER4	N/A
394.661	RECEIVER	SLOW_SENDER2
394.812	FAST_SENDER	N/A
394.897	SLOW_SENDER1	N/A
395.041	SLOW_SENDER8	N/A
395.639	RECEIVER	SLOW_SENDER1
396.316	RECEIVER	SLOW_SENDER8
396.812	FAST_SENDER	N/A
397.543	RECEIVER	SLOW_SENDER4
399.509	RECEIVER	FAST_SENDER
400.088	SLOW_SENDER2	N/A
400.498	SLOW_SENDER3	N/A
400.848	RECEIVER	SLOW_SENDER2
401.913	FAST_SENDER	N/A
402.668	RECEIVER	FAST_SENDER
403.045	SLOW_SENDER1	N/A
403.747	SLOW_SENDER8	N/A
403.813	RECEIVER	SLOW_SENDER1
404.964	SLOW_SENDER4	N/A
405.038	RECEIVER	SLOW_SENDER8
405.068	FAST_SENDER	N/A
405.736	RECEIVER	SLOW_SENDER4
409.948	RECEIVER	FAST_SENDER
411.221	SLOW_SENDER1	N/A
412.392	FAST_SENDER	N/A
412.446	SLOW_SENDER8	N/A
413.070	SLOW_SENDER7	N/A
413.144	SLOW_SENDER4	N/A
415.149	SLOW_SENDER2	N/A
419.446	SLOW_SENDER8	N/A
421.178	FAST_SENDER	N/A
424.044	SLOW_SENDER7	N/A
426.446	SLOW_SENDER8	N/A
428.591	FAST_SENDER	N/A
429.044	SLOW_SENDER7	N/A
434.044	SLOW_SENDER7	N/A
436.128	FAST_SENDER	N/A
438.128	FAST_SENDER	N/A
439.044	SLOW_SENDER7	N/A
440.128	FAST_SENDER	N/A
442.128	FAST_SENDER	N/A
444.044	SLOW_SENDER7	N/A
444.128	FAST_SENDER	N/A
446.128	FAST_SENDER	N/A
448.451	FAST_SENDER	N/A
450.451	FAST_SENDER	N/A
452.451	FAST_SENDER	N/A
454.451	FAST_SENDER	N/A
456.451	FAST_SENDER	N/A
456.491	SLOW_SENDER7	N/A
458.451	FAST_SENDER	N/A
460.451	FAST_SENDER	N/A
462.451	FAST_SENDER	N/A
470.267	FAST_SENDER	N/A
476.270	SLOW_SENDER11	N/A
478.075	FAST_SENDER	N/A
486.147	FAST_SENDER	N/A
486.995	SLOW_SENDER11	N/A
493.360	FAST_SENDER	N/A
495.360	FAST_SENDER	N/A
496.920	SLOW_SENDER5	N/A
497.360	FAST_SENDER	N/A
499.360	FAST_SENDER	N/A
500.585	SLOW_SENDER11	N/A
501.360	FAST_SENDER	N/A
503.360	FAST_SENDER	N/A
505.360	FAST_SENDER	N/A
507.360	FAST_SENDER	N/A
508.278	SLOW_SENDER5	N/A
515.273	FAST_SENDER	N/A
517.273	FAST_SENDER	N/A
518.010	SLOW_SENDER6	N/A
519.273	FAST_SENDER	N/A
520.510	SLOW_SENDER9	N/A
521.273	FAST_SENDER	N/A
521.323	SLOW_SENDER5	N/A
523.273	FAST_SENDER	N/A
525.273	FAST_SENDER	N/A
527.273	FAST_SENDER	N/A
529.273	FAST_SENDER	N/A
531.183	SLOW_SENDER9	N/A
532.079	SLOW_SENDER6	N/A
537.677	FAST_SENDER	N/A
539.677	FAST_SENDER	N/A
541.677	FAST_SENDER	N/A
543.220	SLOW_SENDER10	N/A
543.519	SLOW_SENDER9	N/A
543.677	FAST_SENDER	N/A
545.263	SLOW_SENDER6	N/A
545.677	FAST_SENDER	N/A
547.677	FAST_SENDER	N/A
549.677	FAST_SENDER	N/A
551.677	FAST_SENDER	N/A
552.263	SLOW_SENDER6	N/A
553.482	SLOW_SENDER10	N/A
559.263	SLOW_SENDER6	N/A
559.306	FAST_SENDER	N/A
561.306	FAST_SENDER	N/A
563.306	FAST_SENDER	N/A
565.306	FAST_SENDER	N/A
566.263	SLOW_SENDER6	N/A
566.567	SLOW_SENDER10	N/A
567.306	FAST_SENDER	N/A
569.306	FAST_SENDER	N/A
570.680	SLOW_SENDER3	N/A
571.306	FAST_SENDER	N/A
573.263	SLOW_SENDER6	N/A
573.306	FAST_SENDER	N/A
574.032	RECEIVER	SLOW_SENDER6
575.165	RECEIVER	FAST_SENDER
576.530	SLOW_SENDER1	N/A
577.321	RECEIVER	SLOW_SENDER1
577.601	FAST_SENDER	N/A
578.398	RECEIVER	FAST_SENDER
579.741	SLOW_SENDER1	N/A
580.802	FAST_SENDER	N/A
581.300	SLOW_SENDER4	N/A
581.330	SLOW_SENDER2	N/A
581.479	SLOW_SENDER6	N/A
581.574	RECEIVER	FAST_SENDER
582.216	RECEIVER	SLOW_SENDER6
583.246	SLOW_SENDER3	N/A
584.479	RECEIVER	SLOW_SENDER4
585.780	RECEIVER	SLOW_SENDER3
586.623	RECEIVER	SLOW_SENDER1
588.390	FAST_SENDER	N/A
589.897	SLOW_SENDER4	N/A
590.390	FAST_SENDER	N/A
591.897	SLOW_SENDER4	N/A
592.390	FAST_SENDER	N/A
593.120	SLOW_SENDER8	N/A
593.883	RECEIVER	SLOW_SENDER8
593.897	SLOW_SENDER4	N/A
594.033	SLOW_SENDER1	N/A
594.390	FAST_SENDER	N/A
595.391	SLOW_SENDER3	N/A
595.671	SLOW_SENDER2	N/A
595.897	SLOW_SENDER4	N/A
596.317	SLOW_SENDER8	N/A
596.390	FAST_SENDER	N/A
597.099	RECEIVER	SLOW_SENDER8
597.897	SLOW_SENDER4	N/A
598.390	FAST_SENDER	N/A
599.897	SLOW_SENDER4	N/A
601.033	SLOW_SENDER1	N/A
601.140	FAST_SENDER	N/A
601.897	SLOW_SENDER4	N/A
602.391	SLOW_SENDER3	N/A
602.671	SLOW_SENDER2	N/A
603.140	FAST_SENDER	N/A
603.897	SLOW_SENDER4	N/A
605.140	FAST_SENDER	N/A
605.792	SLOW_SENDER8	N/A
605.897	SLOW_SENDER4	N/A
606.538	RECEIVER	SLOW_SENDER8
607.140	FAST_SENDER	N/A
607.671	SLOW_SENDER2	N/A
607.897	SLOW_SENDER4	N/A
608.033	SLOW_SENDER1	N/A
609.140	FAST_SENDER	N/A
609.391	SLOW_SENDER3	N/A
609.897	SLOW_SENDER4	N/A
611.140	FAST_SENDER	N/A
611.897	SLOW_SENDER4	N/A
612.671	SLOW_SENDER2	N/A
613.140	FAST_SENDER	N/A
613.435	RECEIVER	SLOW_SENDER2
613.897	SLOW_SENDER4	N/A
613.939	SLOW_SENDER8	N/A
615.033	SLOW_SENDER1	N/A
615.140	FAST_SENDER	N/A
615.244	RECEIVER	SLOW_SENDER8
616.391	SLOW_SENDER3	N/A
617.172	RECEIVER	SLOW_SENDER3
620.731	RECEIVER	SLOW_SENDER4
621.490	RECEIVER	SLOW_SENDER1
622.580	SLOW_SENDER7	N/A
622.667	SLOW_SENDER8	N/A
622.947	RECEIVER	FAST_SENDER
623.789	SLOW_SENDER2	N/A
624.927	RECEIVER	SLOW_SENDER7
625.359	FAST_SENDER	N/A
627.359	FAST_SENDER	N/A
627.373	SLOW_SENDER7	N/A
628.071	SLOW_SENDER4	N/A
628.133	RECEIVER	SLOW_SENDER7
629.359	FAST_SENDER	N/A
629.667	SLOW_SENDER8	N/A
630.789	SLOW_SENDER2	N/A
631.359	FAST_SENDER	N/A
633.359	FAST_SENDER	N/A
633.541	SLOW_SENDER7	N/A
634.333	RECEIVER	SLOW_SENDER7
635.071	SLOW_SENDER4	N/A
635.359	FAST_SENDER	N/A
636.667	SLOW_SENDER8	N/A
637.359	FAST_SENDER	N/A
637.408	RECEIVER	SLOW_SENDER8
637.789	SLOW_SENDER2	N/A
638.581	RECEIVER	SLOW_SENDER2
639.359	FAST_SENDER	N/A
639.776	SLOW_SENDER7	N/A
640.123	RECEIVER	FAST_SENDER
642.071	SLOW_SENDER4	N/A
642.204	RECEIVER	SLOW_SENDER7
644.825	SLOW_SENDER8	N/A
645.986	RECEIVER	SLOW_SENDER4
646.013	SLOW_SENDER2	N/A
646.810	FAST_SENDER	N/A
648.810	FAST_SENDER	N/A
650.810	FAST_SENDER	N/A
651.825	SLOW_SENDER8	N/A
652.810	FAST_SENDER	N/A
653.013	SLOW_SENDER2	N/A
653.337	SLOW_SENDER7	N/A
653.402	SLOW_SENDER4	N/A
654.810	FAST_SENDER	N/A
656.810	FAST_SENDER	N/A
658.810	FAST_SENDER	N/A
658.825	SLOW_SENDER8	N/A
659.580	RECEIVER	SLOW_SENDER8
660.013	SLOW_SENDER2	N/A
660.337	SLOW_SENDER7	N/A
660.402	SLOW_SENDER4	N/A
660.802	RECEIVER	SLOW_SENDER2
660.810	FAST_SENDER	N/A
661.558	RECEIVER	FAST_SENDER
663.966	FAST_SENDER	N/A
664.736	RECEIVER	FAST_SENDER
665.010	SLOW_SENDER11	N/A
665.761	RECEIVER	SLOW_SENDER11
667.016	SLOW_SENDER8	N/A
667.176	FAST_SENDER	N/A
667.337	SLOW_SENDER7	N/A
667.402	SLOW_SENDER4	N/A
667.797	RECEIVER	SLOW_SENDER8
668.210	SLOW_SENDER11	N/A
668.233	SLOW_SENDER2	N/A
675.216	SLOW_SENDER8	N/A
675.793	FAST_SENDER	N/A
677.793	FAST_SENDER	N/A
679.793	FAST_SENDER	N/A
681.793	FAST_SENDER	N/A
682.216	SLOW_SENDER8	N/A
682.925	SLOW_SENDER11	N/A
683.793	FAST_SENDER	N/A
685.793	FAST_SENDER	N/A
686.290	SLOW_SENDER5	N/A
687.793	FAST_SENDER	N/A
689.216	SLOW_SENDER8	N/A
689.793	FAST_SENDER	N/A
689.925	SLOW_SENDER11	N/A
696.792	SLOW_SENDER5	N/A
696.925	SLOW_SENDER11	N/A
698.032	FAST_SENDER	N/A
700.032	FAST_SENDER	N/A
701.792	SLOW_SENDER5	N/A
702.032	FAST_SENDER	N/A
703.925	SLOW_SENDER11	N/A
704.032	FAST_SENDER	N/A
706.032	FAST_SENDER	N/A
706.792	SLOW_SENDER5	N/A
707.830	SLOW_SENDER9	N/A
708.032	FAST_SENDER	N/A
708.925	SLOW_SENDER11	N/A
710.032	FAST_SENDER	N/A
711.792	SLOW_SENDER5	N/A
712.032	FAST_SENDER	N/A
720.434	FAST_SENDER	N/A
721.185	SLOW_SENDER9	N/A
722.434	FAST_SENDER	N/A
723.272	SLOW_SENDER11	N/A
725.599	SLOW_SENDER5	N/A
726.131	FAST_SENDER	N/A
728.131	FAST_SENDER	N/A
730.131	FAST_SENDER	N/A
730.940	SLOW_SENDER10	N/A
732.131	FAST_SENDER	N/A
732.599	SLOW_SENDER5	N/A
734.131	FAST_SENDER	N/A
734.525	SLOW_SENDER9	N/A
736.131	FAST_SENDER	N/A
738.131	FAST_SENDER	N/A
739.599	SLOW_SENDER5	N/A
740.131	FAST_SENDER	N/A
742.309	SLOW_SENDER10	N/A
747.600	SLOW_SENDER6	N/A
748.386	FAST_SENDER	N/A
750.386	FAST_SENDER	N/A
752.386	FAST_SENDER	N/A
754.386	FAST_SENDER	N/A
755.285	SLOW_SENDER10	N/A
756.386	FAST_SENDER	N/A
758.216	SLOW_SENDER6	N/A
758.386	FAST_SENDER	N/A
760.386	FAST_SENDER	N/A
762.674	FAST_SENDER	N/A
764.674	FAST_SENDER	N/A
766.674	FAST_SENDER	N/A
768.674	FAST_SENDER	N/A
770.391	SLOW_SENDER6	N/A
770.674	FAST_SENDER	N/A
772.674	FAST_SENDER	N/A
774.674	FAST_SENDER	N/A
776.674	FAST_SENDER	N/A
783.838	FAST_SENDER	N/A
785.110	SLOW_SENDER1	N/A
785.550	SLOW_SENDER3	N/A
792.239	FAST_SENDER	N/A
796.238	SLOW_SENDER1	N/A
799.914	SLOW_SENDER3	N/A
800.746	FAST_SENDER	N/A
802.746	FAST_SENDER	N/A
804.746	FAST_SENDER	N/A
804.914	SLOW_SENDER3	N/A
806.746	FAST_SENDER	N/A
808.625	SLOW_SENDER1	N/A
808.746	FAST_SENDER	N/A
809.914	SLOW_SENDER3	N/A
810.746	FAST_SENDER	N/A
814.552	FAST_SENDER	N/A
816.552	FAST_SENDER	N/A
818.552	FAST_SENDER	N/A
820.552	FAST_SENDER	N/A
822.552	FAST_SENDER	N/A
822.760	SLOW_SENDER3	N/A
824.552	FAST_SENDER	N/A
826.552	FAST_SENDER	N/A
828.552	FAST_SENDER	N/A
830.877	RECEIVER	FAST_SENDER
833.309	FAST_SENDER	N/A
833.400	SLOW_SENDER7	N/A
834.071	RECEIVER	FAST_SENDER
834.440	SLOW_SENDER4	N/A
835.208	RECEIVER	SLOW_SENDER4
836.380	SLOW_SENDER2	N/A
836.478	FAST_SENDER	N/A
836.480	RECEIVER	SLOW_SENDER7
837.187	RECEIVER	SLOW_SENDER2
837.633	SLOW_SENDER4	N/A
838.409	RECEIVER	SLOW_SENDER4
838.921	SLOW_SENDER7	N/A
839.346	RECEIVER	FAST_SENDER
839.622	SLOW_SENDER2	N/A
840.334	RECEIVER	SLOW_SENDER2
840.815	SLOW_SENDER4	N/A
841.213	RECEIVER	SLOW_SENDER7
842.765	SLOW_SENDER2	N/A
843.129	RECEIVER	SLOW_SENDER4
844.765	SLOW_SENDER2	N/A
845.650	FAST_SENDER	N/A
846.765	SLOW_SENDER2	N/A
847.650	FAST_SENDER	N/A
848.765	SLOW_SENDER2	N/A
849.650	FAST_SENDER	N/A
850.765	SLOW_SENDER2	N/A
851.650	FAST_SENDER	N/A
852.351	SLOW_SENDER7	N/A
852.765	SLOW_SENDER2	N/A
853.387	SLOW_SENDER4	N/A
853.650	FAST_SENDER	N/A
854.765	SLOW_SENDER2	N/A
855.650	FAST_SENDER	N/A
856.765	SLOW_SENDER2	N/A
857.650	FAST_SENDER	N/A
858.765	SLOW_SENDER2	N/A
859.351	SLOW_SENDER7	N/A
859.440	SLOW_SENDER8	N/A
859.535	RECEIVER	SLOW_SENDER2
859.650	FAST_SENDER	N/A
860.234	RECEIVER	SLOW_SENDER8
860.387	SLOW_SENDER4	N/A
861.468	RECEIVER	FAST_SENDER
861.983	SLOW_SENDER2	N/A
862.682	SLOW_SENDER8	N/A
862.775	RECEIVER	SLOW_SENDER2
863.466	RECEIVER	SLOW_SENDER8
863.916	FAST_SENDER	N/A
864.653	RECEIVER	FAST_SENDER
865.903	SLOW_SENDER8	N/A
866.351	SLOW_SENDER7	N/A
866.646	RECEIVER	SLOW_SENDER8
867.078	FAST_SENDER	N/A
867.387	SLOW_SENDER4	N/A
867.850	RECEIVER	FAST_SENDER
868.188	SLOW_SENDER2	N/A
868.600	RECEIVER	SLOW_SENDER7
870.582	RECEIVER	SLOW_SENDER4
873.630	RECEIVER	SLOW_SENDER2
873.893	FAST_SENDER	N/A
875.893	FAST_SENDER	N/A
877.893	FAST_SENDER	N/A
878.693	SLOW_SENDER7	N/A
879.893	FAST_SENDER	N/A
880.308	SLOW_SENDER4	N/A
880.542	SLOW_SENDER8	N/A
881.051	SLOW_SENDER2	N/A
881.893	FAST_SENDER	N/A
883.893	FAST_SENDER	N/A
885.693	SLOW_SENDER7	N/A
885.893	FAST_SENDER	N/A
887.308	SLOW_SENDER4	N/A
887.542	SLOW_SENDER8	N/A
887.893	FAST_SENDER	N/A
888.010	SLOW_SENDER11	N/A
888.051	SLOW_SENDER2	N/A
888.635	RECEIVER	FAST_SENDER
889.283	RECEIVER	SLOW_SENDER11
891.042	FAST_SENDER	N/A
891.693	SLOW_SENDER11	N/A
891.828	RECEIVER	FAST_SENDER
892.693	SLOW_SENDER7	N/A
893.457	RECEIVER	SLOW_SENDER7
894.308	SLOW_SENDER4	N/A
894.542	SLOW_SENDER8	N/A
895.051	SLOW_SENDER2	N/A
896.074	FAST_SENDER	N/A
897.606	RECEIVER	SLOW_SENDER11
898.074	FAST_SENDER	N/A
898.880	SLOW_SENDER9	N/A
899.650	RECEIVER	SLOW_SENDER9
900.074	FAST_SENDER	N/A
901.308	SLOW_SENDER4	N/A
901.542	SLOW_SENDER8	N/A
902.051	SLOW_SENDER2	N/A
902.051	SLOW_SENDER9	N/A
902.074	FAST_SENDER	N/A
902.515	SLOW_SENDER7	N/A
904.074	FAST_SENDER	N/A
904.678	RECEIVER	SLOW_SENDER9
905.033	SLOW_SENDER11	N/A
905.732	RECEIVER	SLOW_SENDER11
906.074	FAST_SENDER	N/A
906.260	SLOW_SENDER5	N/A
906.542	SLOW_SENDER8	N/A
906.994	RECEIVER	SLOW_SENDER5
908.074	FAST_SENDER	N/A
908.308	SLOW_SENDER4	N/A
908.632	RECEIVER	SLOW_SENDER8
909.407	SLOW_SENDER5	N/A
910.105	SLOW_SENDER9	N/A
910.528	RECEIVER	SLOW_SENDER4
911.167	FAST_SENDER	N/A
911.407	SLOW_SENDER5	N/A
913.167	FAST_SENDER	N/A
913.182	SLOW_SENDER11	N/A
913.407	SLOW_SENDER5	N/A
914.167	SLOW_SENDER2	N/A
915.105	SLOW_SENDER9	N/A
915.167	FAST_SENDER	N/A
915.407	SLOW_SENDER5	N/A
917.167	FAST_SENDER	N/A
917.407	SLOW_SENDER5	N/A
917.955	SLOW_SENDER4	N/A
919.167	FAST_SENDER	N/A
919.167	SLOW_SENDER2	N/A
919.407	SLOW_SENDER5	N/A
919.686	SLOW_SENDER8	N/A
920.105	SLOW_SENDER9	N/A
920.182	SLOW_SENDER11	N/A
920.410	SLOW_SENDER10	N/A
920.448	RECEIVER	SLOW_SENDER8
921.167	FAST_SENDER	N/A
921.182	RECEIVER	SLOW_SENDER10
921.407	SLOW_SENDER5	N/A
923.167	FAST_SENDER	N/A
923.407	SLOW_SENDER5	N/A
923.613	SLOW_SENDER10	N/A
924.167	SLOW_SENDER2	N/A
924.173	RECEIVER	SLOW_SENDER5
924.955	SLOW_SENDER4	N/A
925.105	SLOW_SENDER9	N/A
925.167	FAST_SENDER	N/A
925.723	RECEIVER	SLOW_SENDER10
926.375	RECEIVER	SLOW_SENDER9
926.620	SLOW_SENDER5	N/A
927.182	SLOW_SENDER11	N/A
927.369	RECEIVER	SLOW_SENDER5
928.124	RECEIVER	FAST_SENDER
929.167	SLOW_SENDER2	N/A
929.334	RECEIVER	SLOW_SENDER11
929.775	SLOW_SENDER5	N/A
930.535	RECEIVER	SLOW_SENDER5
930.548	FAST_SENDER	N/A
931.134	SLOW_SENDER10	N/A
931.289	RECEIVER	FAST_SENDER
931.804	SLOW_SENDER9	N/A
931.955	SLOW_SENDER4	N/A
933.029	RECEIVER	SLOW_SENDER2
934.730	SLOW_SENDER6	N/A
935.283	RECEIVER	SLOW_SENDER10
935.804	FAST_SENDER	N/A
935.973	SLOW_SENDER5	N/A
936.730	SLOW_SENDER6	N/A
936.780	SLOW_SENDER11	N/A
936.804	SLOW_SENDER9	N/A
937.804	FAST_SENDER	N/A
938.730	SLOW_SENDER6	N/A
938.955	SLOW_SENDER4	N/A
939.804	FAST_SENDER	N/A
940.730	SLOW_SENDER6	N/A
940.804	SLOW_SENDER2	N/A
940.973	SLOW_SENDER5	N/A
941.804	SLOW_SENDER9	N/A
941.804	FAST_SENDER	N/A
942.701	SLOW_SENDER10	N/A
942.730	SLOW_SENDER6	N/A
943.780	SLOW_SENDER11	N/A
943.804	FAST_SENDER	N/A
944.730	SLOW_SENDER6	N/A
945.804	FAST_SENDER	N/A
945.955	SLOW_SENDER4	N/A
945.973	SLOW_SENDER5	N/A
946.730	SLOW_SENDER6	N/A
946.804	SLOW_SENDER9	N/A
947.804	FAST_SENDER	N/A
947.804	SLOW_SENDER2	N/A
948.730	SLOW_SENDER6	N/A
949.533	RECEIVER	SLOW_SENDER6
949.701	SLOW_SENDER10	N/A
949.804	FAST_SENDER	N/A
950.569	RECEIVER	FAST_SENDER
950.780	SLOW_SENDER11	N/A
950.973	SLOW_SENDER5	N/A
951.580	RECEIVER	SLOW_SENDER11
951.804	SLOW_SENDER9	N/A
951.960	SLOW_SENDER6	N/A
952.544	RECEIVER	SLOW_SENDER9
952.955	SLOW_SENDER4	N/A
952.993	FAST_SENDER	N/A
953.282	RECEIVER	SLOW_SENDER5
954.306	RECEIVER	FAST_SENDER
954.804	SLOW_SENDER2	N/A
955.205	RECEIVER	SLOW_SENDER4
956.087	RECEIVER	SLOW_SENDER2
956.701	SLOW_SENDER10	N/A
956.755	FAST_SENDER	N/A
957.960	SLOW_SENDER9	N/A
958.755	FAST_SENDER	N/A
959.008	SLOW_SENDER11	N/A
962.609	SLOW_SENDER4	N/A
962.651	FAST_SENDER	N/A
964.291	SLOW_SENDER5	N/A
965.029	FAST_SENDER	N/A
967.029	FAST_SENDER	N/A
968.603	SLOW_SENDER6	N/A
969.029	FAST_SENDER	N/A
969.609	SLOW_SENDER4	N/A
970.029	SLOW_SENDER2	N/A
971.029	FAST_SENDER	N/A
971.237	SLOW_SENDER9	N/A
971.291	SLOW_SENDER5	N/A
973.000	SLOW_SENDER1	N/A
973.029	FAST_SENDER	N/A
975.029	FAST_SENDER	N/A
975.603	SLOW_SENDER6	N/A
976.609	SLOW_SENDER4	N/A
977.029	SLOW_SENDER2	N/A
977.029	FAST_SENDER	N/A
978.237	SLOW_SENDER9	N/A
978.291	SLOW_SENDER5	N/A
979.029	FAST_SENDER	N/A
982.603	SLOW_SENDER6	N/A
983.609	SLOW_SENDER4	N/A
983.893	SLOW_SENDER1	N/A
985.237	SLOW_SENDER9	N/A
987.410	SLOW_SENDER3	N/A
987.590	FAST_SENDER	N/A
988.893	SLOW_SENDER1	N/A
989.410	SLOW_SENDER3	N/A
989.590	FAST_SENDER	N/A
990.609	SLOW_SENDER4	N/A
991.410	SLOW_SENDER3	N/A
991.590	FAST_SENDER	N/A
992.237	SLOW_SENDER9	N/A
992.590	SLOW_SENDER2	N/A
993.410	SLOW_SENDER3	N/A
993.590	FAST_SENDER	N/A
993.893	SLOW_SENDER1	N/A
995.410	SLOW_SENDER3	N/A
995.590	FAST_SENDER	N/A
997.410	SLOW_SENDER3	N/A
997.590	FAST_SENDER	N/A
997.609	SLOW_SENDER4	N/A
998.893	SLOW_SENDER1	N/A
999.237	SLOW_SENDER9	N/A
999.410	SLOW_SENDER3	N/A
999.590	SLOW_SENDER2	N/A
999.590	FAST_SENDER	N/A
1001.410	SLOW_SENDER3	N/A
1001.590	FAST_SENDER	N/A
1003.893	SLOW_SENDER1	N/A
1004.609	SLOW_SENDER4	N/A
1006.237	SLOW_SENDER9	N/A
1006.590	SLOW_SENDER2	N/A
1010.990	FAST_SENDER	N/A
1012.990	FAST_SENDER	N/A
1013.659	SLOW_SENDER3	N/A
1014.990	FAST_SENDER	N/A
1016.990	FAST_SENDER	N/A
1017.254	SLOW_SENDER1	N/A
1018.659	SLOW_SENDER3	N/A
1018.990	FAST_SENDER	N/A
1020.990	FAST_SENDER	N/A
1022.990	FAST_SENDER	N/A
1023.659	SLOW_SENDER3	N/A
1024.254	SLOW_SENDER1	N/A
1024.990	FAST_SENDER	N/A
1028.659	SLOW_SENDER3	N/A
1031.254	SLOW_SENDER1	N/A
1033.098	FAST_SENDER	N/A
1035.098	FAST_SENDER	N/A
1037.098	FAST_SENDER	N/A
1038.254	SLOW_SENDER1	N/A
1039.098	FAST_SENDER	N/A
1041.098	FAST_SENDER	N/A
1041.224	SLOW_SENDER3	N/A
1043.098	FAST_SENDER	N/A
1045.098	FAST_SENDER	N/A
1045.254	SLOW_SENDER1	N/A
1047.098	FAST_SENDER	N/A
1054.883	FAST_SENDER	N/A
1056.883	FAST_SENDER	N/A
1058.830	SLOW_SENDER7	N/A
1058.883	FAST_SENDER	N/A
1060.883	FAST_SENDER	N/A
1062.883	FAST_SENDER	N/A
1064.883	FAST_SENDER	N/A
1066.883	FAST_SENDER	N/A
1068.883	FAST_SENDER	N/A
1069.866	SLOW_SENDER7	N/A
1077.363	FAST_SENDER	N/A
1079.363	FAST_SENDER	N/A
1081.363	FAST_SENDER	N/A
1082.513	SLOW_SENDER7	N/A
1083.363	FAST_SENDER	N/A
1084.000	SLOW_SENDER8	N/A
1085.363	FAST_SENDER	N/A
1087.363	FAST_SENDER	N/A
1089.363	FAST_SENDER	N/A
1091.363	FAST_SENDER	N/A
1094.857	SLOW_SENDER8	N/A
1099.595	FAST_SENDER	N/A
1101.595	FAST_SENDER	N/A
1103.595	FAST_SENDER	N/A
1105.595	FAST_SENDER	N/A
1107.595	FAST_SENDER	N/A
1107.700	SLOW_SENDER8	N/A
1109.595	FAST_SENDER	N/A
1111.595	FAST_SENDER	N/A
1113.595	FAST_SENDER	N/A
1121.339	FAST_SENDER	N/A
1122.109	RECEIVER	FAST_SENDER
1124.511	FAST_SENDER	N/A
1125.294	RECEIVER	FAST_SENDER
1125.960	SLOW_SENDER10	N/A
1126.761	RECEIVER	SLOW_SENDER10
1127.690	SLOW_SENDER11	N/A
1127.710	FAST_SENDER	N/A
1128.503	RECEIVER	SLOW_SENDER11
1129.199	SLOW_SENDER10	N/A
1129.979	RECEIVER	SLOW_SENDER10
1130.875	RECEIVER	FAST_SENDER
1130.946	SLOW_SENDER11	N/A
1131.701	RECEIVER	SLOW_SENDER11
1132.410	SLOW_SENDER10	N/A
1133.216	RECEIVER	SLOW_SENDER10
1133.304	FAST_SENDER	N/A
1134.133	SLOW_SENDER11	N/A
1134.955	RECEIVER	SLOW_SENDER11
1135.709	RECEIVER	FAST_SENDER
1138.115	FAST_SENDER	N/A
1138.665	SLOW_SENDER10	N/A
1138.900	RECEIVER	FAST_SENDER
1140.394	SLOW_SENDER11	N/A
1140.888	RECEIVER	SLOW_SENDER10
1141.324	FAST_SENDER	N/A
1142.089	RECEIVER	FAST_SENDER
1144.389	RECEIVER	SLOW_SENDER11
1144.918	FAST_SENDER	N/A
1146.918	FAST_SENDER	N/A
1148.319	SLOW_SENDER10	N/A
1148.918	FAST_SENDER	N/A
1149.150	SLOW_SENDER5	N/A
1150.918	FAST_SENDER	N/A
1152.410	SLOW_SENDER6	N/A
1152.875	RECEIVER	SLOW_SENDER5
1152.918	FAST_SENDER	N/A
1153.319	SLOW_SENDER10	N/A
1153.458	SLOW_SENDER11	N/A
1154.183	RECEIVER	SLOW_SENDER11
1154.918	FAST_SENDER	N/A
1156.213	RECEIVER	SLOW_SENDER6
1156.918	FAST_SENDER	N/A
1158.288	SLOW_SENDER5	N/A
1158.319	SLOW_SENDER10	N/A
1158.918	FAST_SENDER	N/A
1159.065	RECEIVER	SLOW_SENDER5
1161.191	RECEIVER	SLOW_SENDER10
1161.597	SLOW_SENDER11	N/A
1161.643	SLOW_SENDER6	N/A
1162.340	RECEIVER	SLOW_SENDER11
1163.646	RECEIVER	FAST_SENDER
1165.761	RECEIVER	SLOW_SENDER6
1166.549	FAST_SENDER	N/A
1168.549	FAST_SENDER	N/A
1168.621	SLOW_SENDER10	N/A
1169.549	SLOW_SENDER5	N/A
1169.779	SLOW_SENDER11	N/A
1170.549	FAST_SENDER	N/A
1172.549	FAST_SENDER	N/A
1173.199	SLOW_SENDER6	N/A
1173.968	RECEIVER	SLOW_SENDER6
1174.549	SLOW_SENDER5	N/A
1174.549	FAST_SENDER	N/A
1174.760	SLOW_SENDER4	N/A
1175.521	RECEIVER	SLOW_SENDER4
1175.621	SLOW_SENDER10	N/A
1176.060	SLOW_SENDER2	N/A
1176.270	SLOW_SENDER9	N/A
1176.549	FAST_SENDER	N/A
1176.779	SLOW_SENDER11	N/A
1177.029	RECEIVER	SLOW_SENDER9
1177.929	SLOW_SENDER4	N/A
1178.158	RECEIVER	SLOW_SENDER2
1178.549	FAST_SENDER	N/A
1179.431	SLOW_SENDER9	N/A
1179.549	SLOW_SENDER5	N/A
1180.205	RECEIVER	SLOW_SENDER9
1180.549	FAST_SENDER	N/A
1180.567	SLOW_SENDER2	N/A
1181.314	RECEIVER	FAST_SENDER
1181.410	SLOW_SENDER6	N/A
1182.200	RECEIVER	SLOW_SENDER6
1182.621	SLOW_SENDER10	N/A
1182.642	SLOW_SENDER9	N/A
1182.989	RECEIVER	SLOW_SENDER4
1183.741	FAST_SENDER	N/A
1183.779	SLOW_SENDER11	N/A
1183.965	RECEIVER	SLOW_SENDER9
1184.549	SLOW_SENDER5	N/A
1185.026	RECEIVER	SLOW_SENDER10
1185.898	RECEIVER	SLOW_SENDER2
1186.755	RECEIVER	FAST_SENDER
1189.408	SLOW_SENDER9	N/A
1189.604	SLOW_SENDER6	N/A
1190.191	RECEIVER	SLOW_SENDER9
1192.458	SLOW_SENDER10	N/A
1192.811	SLOW_SENDER4	N/A
1193.323	SLOW_SENDER2	N/A
1193.393	FAST_SENDER	N/A
1195.606	SLOW_SENDER9	N/A
1197.971	FAST_SENDER	N/A
1199.971	FAST_SENDER	N/A
1200.323	SLOW_SENDER2	N/A
1200.606	SLOW_SENDER9	N/A
1201.971	FAST_SENDER	N/A
1202.971	SLOW_SENDER5	N/A
1203.971	FAST_SENDER	N/A
1205.606	SLOW_SENDER9	N/A
1205.971	FAST_SENDER	N/A
1207.110	SLOW_SENDER3	N/A
1207.323	SLOW_SENDER2	N/A
1207.971	FAST_SENDER	N/A
1209.971	FAST_SENDER	N/A
1209.971	SLOW_SENDER5	N/A
1210.606	SLOW_SENDER9	N/A
1211.971	FAST_SENDER	N/A
1212.323	SLOW_SENDER2	N/A
1213.800	SLOW_SENDER1	N/A
1215.606	SLOW_SENDER9	N/A
1216.971	SLOW_SENDER5	N/A
1222.474	FAST_SENDER	N/A
1224.474	FAST_SENDER	N/A
1224.661	SLOW_SENDER1	N/A
1225.474	SLOW_SENDER3	N/A
1225.536	SLOW_SENDER2	N/A
1226.474	FAST_SENDER	N/A
1228.474	FAST_SENDER	N/A
1228.841	SLOW_SENDER9	N/A
1229.661	SLOW_SENDER1	N/A
1230.474	SLOW_SENDER3	N/A
1230.474	FAST_SENDER	N/A
1232.474	FAST_SENDER	N/A
1232.536	SLOW_SENDER2	N/A
1234.474	FAST_SENDER	N/A
1234.661	SLOW_SENDER1	N/A
1235.474	SLOW_SENDER3	N/A
1235.841	SLOW_SENDER9	N/A
1236.474	FAST_SENDER	N/A
1239.536	SLOW_SENDER2	N/A
1239.661	SLOW_SENDER1	N/A
1240.474	SLOW_SENDER3	N/A
1242.841	SLOW_SENDER9	N/A
1246.990	SLOW_SENDER7	N/A
1247.431	FAST_SENDER	N/A
1248.990	SLOW_SENDER7	N/A
1249.431	FAST_SENDER	N/A
1250.990	SLOW_SENDER7	N/A
1251.431	FAST_SENDER	N/A
1252.990	SLOW_SENDER7	N/A
1253.431	FAST_SENDER	N/A
1253.803	SLOW_SENDER3	N/A
1253.946	SLOW_SENDER1	N/A
1254.990	SLOW_SENDER7	N/A
1255.431	FAST_SENDER	N/A
1256.990	SLOW_SENDER7	N/A
1257.431	FAST_SENDER	N/A
1258.990	SLOW_SENDER7	N/A
1259.431	FAST_SENDER	N/A
1260.803	SLOW_SENDER3	N/A
1260.946	SLOW_SENDER1	N/A
1260.990	SLOW_SENDER7	N/A
1261.431	FAST_SENDER	N/A
1267.803	SLOW_SENDER3	N/A
1267.946	SLOW_SENDER1	N/A
1272.020	SLOW_SENDER8	N/A
1272.197	FAST_SENDER	N/A
1272.383	SLOW_SENDER7	N/A
1274.020	SLOW_SENDER8	N/A
1274.197	FAST_SENDER	N/A
1276.020	SLOW_SENDER8	N/A
1276.197	FAST_SENDER	N/A
1277.383	SLOW_SENDER7	N/A
1278.020	SLOW_SENDER8	N/A
1278.197	FAST_SENDER	N/A
1280.020	SLOW_SENDER8	N/A
1280.197	FAST_SENDER	N/A
1282.020	SLOW_SENDER8	N/A
1282.197	FAST_SENDER	N/A
1282.383	SLOW_SENDER7	N/A
1284.020	SLOW_SENDER8	N/A
1284.197	FAST_SENDER	N/A
1286.020	SLOW_SENDER8	N/A
1286.197	FAST_SENDER	N/A
1287.383	SLOW_SENDER7	N/A
1293.807	FAST_SENDER	N/A
1295.807	FAST_SENDER	N/A
1297.807	FAST_SENDER	N/A
1298.698	SLOW_SENDER8	N/A
1299.807	FAST_SENDER	N/A
1300.107	SLOW_SENDER7	N/A
1301.807	FAST_SENDER	N/A
1303.698	SLOW_SENDER8	N/A
1304.768	FAST_SENDER	N/A
1306.768	FAST_SENDER	N/A
1308.698	SLOW_SENDER8	N/A
1308.768	FAST_SENDER	N/A
1310.768	FAST_SENDER	N/A
1312.768	FAST_SENDER	N/A
1313.698	SLOW_SENDER8	N/A
1314.768	FAST_SENDER	N/A
1316.768	FAST_SENDER	N/A
1318.698	SLOW_SENDER8	N/A
1318.768	FAST_SENDER	N/A
1328.138	FAST_SENDER	N/A
1330.138	FAST_SENDER	N/A
1331.287	SLOW_SENDER8	N/A
1332.138	FAST_SENDER	N/A
1334.138	FAST_SENDER	N/A
1336.138	FAST_SENDER	N/A
1338.138	FAST_SENDER	N/A
1340.138	FAST_SENDER	N/A
1342.138	FAST_SENDER	N/A
1349.580	FAST_SENDER	N/A
1350.930	SLOW_SENDER11	N/A
1353.194	RECEIVER	SLOW_SENDER11
1355.626	SLOW_SENDER11	N/A
1355.650	SLOW_SENDER6	N/A
1355.712	RECEIVER	FAST_SENDER
1356.344	RECEIVER	SLOW_SENDER11
1358.129	FAST_SENDER	N/A
1358.451	RECEIVER	SLOW_SENDER6
1359.650	SLOW_SENDER10	N/A
1360.375	RECEIVER	FAST_SENDER
1361.782	SLOW_SENDER11	N/A
1362.280	SLOW_SENDER4	N/A
1362.557	RECEIVER	SLOW_SENDER11
1362.816	FAST_SENDER	N/A
1363.559	RECEIVER	FAST_SENDER
1365.591	RECEIVER	SLOW_SENDER4
1365.974	FAST_SENDER	N/A
1366.773	RECEIVER	FAST_SENDER
1366.941	SLOW_SENDER6	N/A
1367.700	RECEIVER	SLOW_SENDER6
1368.028	SLOW_SENDER4	N/A
1368.806	RECEIVER	SLOW_SENDER4
1369.223	FAST_SENDER	N/A
1369.995	RECEIVER	FAST_SENDER
1372.249	SLOW_SENDER11	N/A
1372.400	FAST_SENDER	N/A
1373.120	SLOW_SENDER6	N/A
1373.130	RECEIVER	FAST_SENDER
1373.895	RECEIVER	SLOW_SENDER6
1374.233	SLOW_SENDER4	N/A
1375.025	RECEIVER	SLOW_SENDER4
1375.574	FAST_SENDER	N/A
1375.689	SLOW_SENDER10	N/A
1376.295	RECEIVER	FAST_SENDER
1377.038	RECEIVER	SLOW_SENDER10
1379.249	SLOW_SENDER11	N/A
1380.392	FAST_SENDER	N/A
1380.449	SLOW_SENDER4	N/A
1381.149	RECEIVER	FAST_SENDER
1381.295	SLOW_SENDER6	N/A
1382.049	RECEIVER	SLOW_SENDER6
1383.506	RECEIVER	SLOW_SENDER4
1383.567	FAST_SENDER	N/A
1384.249	SLOW_SENDER11	N/A
1384.346	RECEIVER	FAST_SENDER
1384.451	SLOW_SENDER10	N/A
1384.870	SLOW_SENDER5	N/A
1385.003	RECEIVER	SLOW_SENDER11
1386.770	FAST_SENDER	N/A
1386.982	RECEIVER	SLOW_SENDER5
1389.019	RECEIVER	SLOW_SENDER10
1389.391	SLOW_SENDER5	N/A
1389.471	SLOW_SENDER6	N/A
1390.832	RECEIVER	FAST_SENDER
1390.909	SLOW_SENDER4	N/A
1391.391	SLOW_SENDER5	N/A
1392.417	SLOW_SENDER11	N/A
1393.260	FAST_SENDER	N/A
1393.391	SLOW_SENDER5	N/A
1395.260	FAST_SENDER	N/A
1395.391	SLOW_SENDER5	N/A
1396.471	SLOW_SENDER6	N/A
1397.260	FAST_SENDER	N/A
1397.391	SLOW_SENDER5	N/A
1397.909	SLOW_SENDER4	N/A
1399.260	FAST_SENDER	N/A
1399.391	SLOW_SENDER5	N/A
1399.417	SLOW_SENDER11	N/A
1401.260	FAST_SENDER	N/A
1401.391	SLOW_SENDER5	N/A
1403.260	FAST_SENDER	N/A
1403.391	SLOW_SENDER5	N/A
1403.471	SLOW_SENDER6	N/A
1404.162	RECEIVER	SLOW_SENDER5
1404.417	SLOW_SENDER11	N/A
1404.909	SLOW_SENDER4	N/A
1405.216	RECEIVER	SLOW_SENDER11
1405.260	FAST_SENDER	N/A
1405.990	SLOW_SENDER2	N/A
1406.704	RECEIVER	SLOW_SENDER6
1407.260	FAST_SENDER	N/A
1407.670	RECEIVER	SLOW_SENDER4
1411.116	RECEIVER	SLOW_SENDER2
1411.283	SLOW_SENDER5	N/A
1411.300	SLOW_SENDER9	N/A
1412.065	RECEIVER	SLOW_SENDER9
1413.875	RECEIVER	FAST_SENDER
1414.512	SLOW_SENDER9	N/A
1415.281	RECEIVER	SLOW_SENDER9
1416.225	SLOW_SENDER6	N/A
1416.283	SLOW_SENDER5	N/A
1416.323	FAST_SENDER	N/A
1416.519	SLOW_SENDER2	N/A
1416.967	SLOW_SENDER4	N/A
1417.710	SLOW_SENDER9	N/A
1418.323	FAST_SENDER	N/A
1418.475	RECEIVER	SLOW_SENDER9
1419.335	SLOW_SENDER11	N/A
1420.323	FAST_SENDER	N/A
1421.283	SLOW_SENDER5	N/A
1421.519	SLOW_SENDER2	N/A
1422.323	FAST_SENDER	N/A
1423.225	SLOW_SENDER6	N/A
1423.920	SLOW_SENDER9	N/A
1423.967	SLOW_SENDER4	N/A
1424.323	FAST_SENDER	N/A
1424.673	RECEIVER	SLOW_SENDER9
1426.283	SLOW_SENDER5	N/A
1426.323	FAST_SENDER	N/A
1426.335	SLOW_SENDER11	N/A
1426.519	SLOW_SENDER2	N/A
1428.323	FAST_SENDER	N/A
1428.519	SLOW_SENDER2	N/A
1428.708	RECEIVER	SLOW_SENDER5
1430.112	SLOW_SENDER9	N/A
1430.225	SLOW_SENDER6	N/A
1430.874	RECEIVER	SLOW_SENDER2
1430.967	SLOW_SENDER4	N/A
1431.411	FAST_SENDER	N/A
1433.335	SLOW_SENDER11	N/A
1433.411	FAST_SENDER	N/A
1433.830	SLOW_SENDER3	N/A
1434.570	SLOW_SENDER1	N/A
1434.638	RECEIVER	SLOW_SENDER3
1435.112	SLOW_SENDER9	N/A
1435.334	RECEIVER	SLOW_SENDER1
1435.411	FAST_SENDER	N/A
1436.316	SLOW_SENDER2	N/A
1437.057	SLOW_SENDER3	N/A
1437.225	SLOW_SENDER6	N/A
1437.411	FAST_SENDER	N/A
1437.770	SLOW_SENDER1	N/A
1437.772	RECEIVER	SLOW_SENDER3
1437.967	SLOW_SENDER4	N/A
1438.522	RECEIVER	SLOW_SENDER1
1439.411	FAST_SENDER	N/A
1440.112	SLOW_SENDER9	N/A
1440.193	SLOW_SENDER3	N/A
1440.313	SLOW_SENDER5	N/A
1440.335	SLOW_SENDER11	N/A
1440.940	SLOW_SENDER1	N/A
1440.964	RECEIVER	SLOW_SENDER3
1441.316	SLOW_SENDER2	N/A
1441.411	FAST_SENDER	N/A
1442.965	RECEIVER	SLOW_SENDER5
1444.225	SLOW_SENDER6	N/A
1444.967	SLOW_SENDER4	N/A
1445.098	RECEIVER	SLOW_SENDER1
1445.112	SLOW_SENDER9	N/A
1445.542	FAST_SENDER	N/A
1446.316	SLOW_SENDER2	N/A
1446.386	SLOW_SENDER3	N/A
1447.335	SLOW_SENDER11	N/A
1447.542	FAST_SENDER	N/A
1449.542	FAST_SENDER	N/A
1450.112	SLOW_SENDER9	N/A
1451.225	SLOW_SENDER6	N/A
1451.316	SLOW_SENDER2	N/A
1451.386	SLOW_SENDER3	N/A
1451.542	FAST_SENDER	N/A
1451.967	SLOW_SENDER4	N/A
1452.518	SLOW_SENDER1	N/A
1453.542	FAST_SENDER	N/A
1454.335	SLOW_SENDER11	N/A
1455.112	SLOW_SENDER9	N/A
1455.542	FAST_SENDER	N/A
1456.316	SLOW_SENDER2	N/A
1456.386	SLOW_SENDER3	N/A
1457.112	SLOW_SENDER9	N/A
1457.542	FAST_SENDER	N/A
1457.868	RECEIVER	SLOW_SENDER9
1458.225	SLOW_SENDER6	N/A
1458.386	SLOW_SENDER3	N/A
1458.967	SLOW_SENDER4	N/A
1459.152	RECEIVER	SLOW_SENDER3
1459.518	SLOW_SENDER1	N/A
1459.542	FAST_SENDER	N/A
1463.318	SLOW_SENDER9	N/A
1464.518	SLOW_SENDER1	N/A
1464.591	SLOW_SENDER3	N/A
1466.280	SLOW_SENDER7	N/A
1466.437	SLOW_SENDER2	N/A
1468.059	FAST_SENDER	N/A
1468.318	SLOW_SENDER9	N/A
1468.437	SLOW_SENDER11	N/A
1469.518	SLOW_SENDER1	N/A
1469.591	SLOW_SENDER3	N/A
1470.059	FAST_SENDER	N/A
1471.437	SLOW_SENDER2	N/A
1472.059	FAST_SENDER	N/A
1473.318	SLOW_SENDER9	N/A
1474.059	FAST_SENDER	N/A
1474.518	SLOW_SENDER1	N/A
1474.591	SLOW_SENDER3	N/A
1475.437	SLOW_SENDER11	N/A
1476.059	FAST_SENDER	N/A
1476.437	SLOW_SENDER2	N/A
1476.777	SLOW_SENDER7	N/A
1478.059	FAST_SENDER	N/A
1478.318	SLOW_SENDER9	N/A
1478.437	SLOW_SENDER2	N/A
1479.518	SLOW_SENDER1	N/A
1479.591	SLOW_SENDER3	N/A
1480.059	FAST_SENDER	N/A
1485.630	FAST_SENDER	N/A
1487.630	FAST_SENDER	N/A
1489.630	FAST_SENDER	N/A
1490.630	SLOW_SENDER11	N/A
1491.630	FAST_SENDER	N/A
1492.555	SLOW_SENDER9	N/A
1493.630	FAST_SENDER	N/A
1493.684	SLOW_SENDER2	N/A
1495.050	SLOW_SENDER1	N/A
1495.630	FAST_SENDER	N/A
1495.630	SLOW_SENDER11	N/A
1495.917	SLOW_SENDER3	N/A
1497.140	SLOW_SENDER8	N/A
1497.630	FAST_SENDER	N/A
1499.555	SLOW_SENDER9	N/A
1499.630	FAST_SENDER	N/A
1500.630	SLOW_SENDER11	N/A
1500.684	SLOW_SENDER2	N/A
1502.050	SLOW_SENDER1	N/A
1502.917	SLOW_SENDER3	N/A
1506.555	SLOW_SENDER9	N/A
1507.574	FAST_SENDER	N/A
1508.955	SLOW_SENDER8	N/A
1509.050	SLOW_SENDER1	N/A
1509.574	FAST_SENDER	N/A
1509.917	SLOW_SENDER3	N/A
1511.302	SLOW_SENDER2	N/A
1511.574	FAST_SENDER	N/A
1513.555	SLOW_SENDER9	N/A
1513.574	FAST_SENDER	N/A
1513.955	SLOW_SENDER8	N/A
1514.309	SLOW_SENDER11	N/A
1515.574	FAST_SENDER	N/A
1516.050	SLOW_SENDER1	N/A
1516.917	SLOW_SENDER3	N/A
1517.574	FAST_SENDER	N/A
1518.302	SLOW_SENDER2	N/A
1518.955	SLOW_SENDER8	N/A
1519.574	FAST_SENDER	N/A
1520.555	SLOW_SENDER9	N/A
1521.574	FAST_SENDER	N/A
1523.917	SLOW_SENDER3	N/A
1523.955	SLOW_SENDER8	N/A
1528.955	SLOW_SENDER8	N/A
1529.377	FAST_SENDER	N/A
1530.054	SLOW_SENDER1	N/A
1530.054	SLOW_SENDER2	N/A
1530.917	SLOW_SENDER3	N/A
1531.377	FAST_SENDER	N/A
1533.377	FAST_SENDER	N/A
1533.955	SLOW_SENDER8	N/A
1535.377	FAST_SENDER	N/A
1537.054	SLOW_SENDER1	N/A
1537.054	SLOW_SENDER2	N/A
1537.377	FAST_SENDER	N/A
1537.917	SLOW_SENDER3	N/A
1538.955	SLOW_SENDER8	N/A
1539.377	FAST_SENDER	N/A
1543.668	FAST_SENDER	N/A
1545.668	FAST_SENDER	N/A
1546.668	SLOW_SENDER2	N/A
1547.668	FAST_SENDER	N/A
1548.668	SLOW_SENDER1	N/A
1549.668	FAST_SENDER	N/A
1551.668	FAST_SENDER	N/A
1551.668	SLOW_SENDER2	N/A
1551.669	SLOW_SENDER8	N/A
1552.510	SLOW_SENDER10	N/A
1553.668	FAST_SENDER	N/A
1555.668	FAST_SENDER	N/A
1555.668	SLOW_SENDER1	N/A
1556.668	SLOW_SENDER2	N/A
1557.668	FAST_SENDER	N/A
1558.669	SLOW_SENDER8	N/A
1560.668	SLOW_SENDER1	N/A
1561.668	SLOW_SENDER2	N/A
1563.251	SLOW_SENDER10	N/A
1565.669	SLOW_SENDER8	N/A
1568.189	FAST_SENDER	N/A
1570.189	FAST_SENDER	N/A
1572.189	FAST_SENDER	N/A
1572.669	SLOW_SENDER8	N/A
1574.189	FAST_SENDER	N/A
1574.939	SLOW_SENDER1	N/A
1574.940	SLOW_SENDER2	N/A
1576.189	FAST_SENDER	N/A
1576.615	SLOW_SENDER10	N/A
1578.189	FAST_SENDER	N/A
1579.669	SLOW_SENDER8	N/A
1580.189	FAST_SENDER	N/A
1581.939	SLOW_SENDER1	N/A
1581.940	SLOW_SENDER2	N/A
1582.189	FAST_SENDER	N/A
1583.615	SLOW_SENDER10	N/A
1586.669	SLOW_SENDER8	N/A
1588.939	SLOW_SENDER1	N/A
1588.940	SLOW_SENDER2	N/A
1589.367	FAST_SENDER	N/A
1590.615	SLOW_SENDER10	N/A
1597.322	FAST_SENDER	N/A
1604.874	FAST_SENDER	N/A
1607.010	SLOW_SENDER5	N/A
1613.364	FAST_SENDER	N/A
1615.364	FAST_SENDER	N/A
1617.364	FAST_SENDER	N/A
1619.364	FAST_SENDER	N/A
1619.909	SLOW_SENDER5	N/A
1621.364	FAST_SENDER	N/A
1623.702	RECEIVER	SLOW_SENDER5
1624.327	FAST_SENDER	N/A
1626.327	FAST_SENDER	N/A
1627.200	SLOW_SENDER4	N/A
1627.997	RECEIVER	SLOW_SENDER4
1628.110	SLOW_SENDER6	N/A
1628.327	FAST_SENDER	N/A
1628.864	RECEIVER	SLOW_SENDER6
1630.327	FAST_SENDER	N/A
1630.427	SLOW_SENDER4	N/A
1631.143	SLOW_SENDER5	N/A
1631.181	RECEIVER	SLOW_SENDER4
1631.264	SLOW_SENDER6	N/A
1631.945	RECEIVER	SLOW_SENDER5
1632.327	FAST_SENDER	N/A
1633.602	SLOW_SENDER4	N/A
1634.090	RECEIVER	SLOW_SENDER6
1634.327	FAST_SENDER	N/A
1635.965	RECEIVER	SLOW_SENDER4
1636.327	FAST_SENDER	N/A
1638.327	FAST_SENDER	N/A
1639.138	RECEIVER	FAST_SENDER
1639.501	SLOW_SENDER6	N/A
1640.264	RECEIVER	SLOW_SENDER6
1641.385	SLOW_SENDER4	N/A
1641.543	FAST_SENDER	N/A
1642.104	RECEIVER	SLOW_SENDER4
1643.985	RECEIVER	FAST_SENDER
1645.692	SLOW_SENDER6	N/A
1646.402	FAST_SENDER	N/A
1646.461	RECEIVER	SLOW_SENDER6
1647.138	RECEIVER	FAST_SENDER
1648.670	SLOW_SENDER7	N/A
1649.525	SLOW_SENDER4	N/A
1649.587	FAST_SENDER	N/A
1650.305	RECEIVER	SLOW_SENDER4
1651.157	RECEIVER	SLOW_SENDER7
1652.662	RECEIVER	FAST_SENDER
1653.567	SLOW_SENDER7	N/A
1653.906	SLOW_SENDER6	N/A
1654.356	RECEIVER	SLOW_SENDER7
1655.068	FAST_SENDER	N/A
1655.810	RECEIVER	FAST_SENDER
1657.712	SLOW_SENDER4	N/A
1660.195	RECEIVER	SLOW_SENDER6
1663.508	FAST_SENDER	N/A
1664.712	SLOW_SENDER4	N/A
1665.508	FAST_SENDER	N/A
1666.052	SLOW_SENDER7	N/A
1667.508	FAST_SENDER	N/A
1667.595	SLOW_SENDER6	N/A
1669.508	FAST_SENDER	N/A
1671.508	FAST_SENDER	N/A
1671.712	SLOW_SENDER4	N/A
1672.511	RECEIVER	SLOW_SENDER4
1673.052	SLOW_SENDER7	N/A
1673.508	FAST_SENDER	N/A
1676.260	FAST_SENDER	N/A
1678.260	FAST_SENDER	N/A
1678.690	SLOW_SENDER11	N/A
1679.457	RECEIVER	SLOW_SENDER11
1680.052	SLOW_SENDER7	N/A
1680.260	FAST_SENDER	N/A
1681.878	SLOW_SENDER11	N/A
1682.260	FAST_SENDER	N/A
1682.656	RECEIVER	SLOW_SENDER11
1683.191	SLOW_SENDER4	N/A
1683.984	RECEIVER	SLOW_SENDER4
1684.260	FAST_SENDER	N/A
1685.052	SLOW_SENDER7	N/A
1685.058	SLOW_SENDER11	N/A
1685.824	RECEIVER	SLOW_SENDER11
1686.260	FAST_SENDER	N/A
1688.260	FAST_SENDER	N/A
1689.140	SLOW_SENDER9	N/A
1689.938	RECEIVER	SLOW_SENDER9
1690.052	SLOW_SENDER7	N/A
1690.260	FAST_SENDER	N/A
1690.774	RECEIVER	SLOW_SENDER7
1691.237	SLOW_SENDER11	N/A
1691.418	SLOW_SENDER4	N/A
1691.969	RECEIVER	SLOW_SENDER11
1692.339	SLOW_SENDER9	N/A
1693.095	RECEIVER	SLOW_SENDER9
1694.407	RECEIVER	FAST_SENDER
1695.528	SLOW_SENDER9	N/A
1696.322	RECEIVER	SLOW_SENDER9
1696.854	FAST_SENDER	N/A
1697.386	SLOW_SENDER11	N/A
1697.616	RECEIVER	FAST_SENDER
1698.207	SLOW_SENDER7	N/A
1698.989	RECEIVER	SLOW_SENDER7
1699.936	RECEIVER	SLOW_SENDER11
1700.016	FAST_SENDER	N/A
1701.736	SLOW_SENDER9	N/A
1702.365	RECEIVER	FAST_SENDER
1706.428	SLOW_SENDER7	N/A
1706.711	FAST_SENDER	N/A
1707.330	SLOW_SENDER3	N/A
1707.379	SLOW_SENDER11	N/A
1708.711	FAST_SENDER	N/A
1710.711	FAST_SENDER	N/A
1712.711	FAST_SENDER	N/A
1713.428	SLOW_SENDER7	N/A
1714.379	SLOW_SENDER11	N/A
1714.578	SLOW_SENDER9	N/A
1714.711	FAST_SENDER	N/A
1716.711	FAST_SENDER	N/A
1718.218	SLOW_SENDER3	N/A
1719.024	FAST_SENDER	N/A
1720.428	SLOW_SENDER7	N/A
1721.024	FAST_SENDER	N/A
1721.379	SLOW_SENDER11	N/A
1723.024	FAST_SENDER	N/A
1723.218	SLOW_SENDER3	N/A
1725.024	FAST_SENDER	N/A
1725.428	SLOW_SENDER7	N/A
1726.379	SLOW_SENDER11	N/A
1727.024	FAST_SENDER	N/A
1728.218	SLOW_SENDER3	N/A
1729.024	FAST_SENDER	N/A
1730.428	SLOW_SENDER7	N/A
1731.024	FAST_SENDER	N/A
1731.379	SLOW_SENDER11	N/A
1733.218	SLOW_SENDER3	N/A
1736.138	FAST_SENDER	N/A
1738.138	FAST_SENDER	N/A
1738.218	SLOW_SENDER3	N/A
1740.138	FAST_SENDER	N/A
1742.138	FAST_SENDER	N/A
1743.007	SLOW_SENDER7	N/A
1743.218	SLOW_SENDER3	N/A
1744.092	SLOW_SENDER11	N/A
1744.138	FAST_SENDER	N/A
1746.138	FAST_SENDER	N/A
1748.138	FAST_SENDER	N/A
1748.218	SLOW_SENDER3	N/A
1750.007	SLOW_SENDER7	N/A
1750.138	FAST_SENDER	N/A
1751.092	SLOW_SENDER11	N/A
1753.218	SLOW_SENDER3	N/A
1756.110	SLOW_SENDER1	N/A
1756.540	SLOW_SENDER8	N/A
1757.007	SLOW_SENDER7	N/A
1757.190	SLOW_SENDER2	N/A
1757.550	SLOW_SENDER10	N/A
1758.026	FAST_SENDER	N/A
1758.092	SLOW_SENDER11	N/A
1758.110	SLOW_SENDER1	N/A
1758.540	SLOW_SENDER8	N/A
1759.190	SLOW_SENDER2	N/A
1759.550	SLOW_SENDER10	N/A
1760.026	FAST_SENDER	N/A
1760.110	SLOW_SENDER1	N/A
1760.540	SLOW_SENDER8	N/A
1761.190	SLOW_SENDER2	N/A
1761.550	SLOW_SENDER10	N/A
1762.026	FAST_SENDER	N/A
1762.110	SLOW_SENDER1	N/A
1762.540	SLOW_SENDER8	N/A
1763.190	SLOW_SENDER2	N/A
1763.550	SLOW_SENDER10	N/A
1764.007	SLOW_SENDER7	N/A
1764.026	FAST_SENDER	N/A
1764.110	SLOW_SENDER1	N/A
1764.540	SLOW_SENDER8	N/A
1765.092	SLOW_SENDER11	N/A
1765.190	SLOW_SENDER2	N/A
1765.550	SLOW_SENDER10	N/A
1765.625	SLOW_SENDER3	N/A
1766.026	FAST_SENDER	N/A
1766.110	SLOW_SENDER1	N/A
1766.540	SLOW_SENDER8	N/A
1767.190	SLOW_SENDER2	N/A
1767.550	SLOW_SENDER10	N/A
1768.026	FAST_SENDER	N/A
1768.110	SLOW_SENDER1	N/A
1768.540	SLOW_SENDER8	N/A
1769.190	SLOW_SENDER2	N/A
1769.550	SLOW_SENDER10	N/A
1770.110	SLOW_SENDER1	N/A
1770.309	FAST_SENDER	N/A
1770.540	SLOW_SENDER8	N/A
1771.007	SLOW_SENDER7	N/A
1771.190	SLOW_SENDER2	N/A
1771.550	SLOW_SENDER10	N/A
1772.092	SLOW_SENDER11	N/A
1772.110	SLOW_SENDER1	N/A
1772.309	FAST_SENDER	N/A
1772.540	SLOW_SENDER8	N/A
1773.190	SLOW_SENDER2	N/A
1773.550	SLOW_SENDER10	N/A
1774.110	SLOW_SENDER1	N/A
1774.309	FAST_SENDER	N/A
1774.540	SLOW_SENDER8	N/A
1775.190	SLOW_SENDER2	N/A
1775.550	SLOW_SENDER10	N/A
1776.110	SLOW_SENDER1	N/A
1776.309	FAST_SENDER	N/A
1776.540	SLOW_SENDER8	N/A
1777.190	SLOW_SENDER2	N/A
1777.550	SLOW_SENDER10	N/A
1778.007	SLOW_SENDER7	N/A
1778.110	SLOW_SENDER1	N/A
1778.309	FAST_SENDER	N/A
1778.540	SLOW_SENDER8	N/A
1779.092	SLOW_SENDER11	N/A
1779.190	SLOW_SENDER2	N/A
1779.550	SLOW_SENDER10	N/A
1780.110	SLOW_SENDER1	N/A
1780.309	FAST_SENDER	N/A
1780.540	SLOW_SENDER8	N/A
1781.190	SLOW_SENDER2	N/A
1781.550	SLOW_SENDER10	N/A
1782.110	SLOW_SENDER1	N/A
1782.309	FAST_SENDER	N/A
1782.540	SLOW_SENDER8	N/A
1783.190	SLOW_SENDER2	N/A
1783.550	SLOW_SENDER10	N/A
1784.110	SLOW_SENDER1	N/A
1784.309	FAST_SENDER	N/A
1785.007	SLOW_SENDER7	N/A
1786.092	SLOW_SENDER11	N/A
1793.338	FAST_SENDER	N/A
1795.202	SLOW_SENDER2	N/A
1795.338	FAST_SENDER	N/A
1796.160	SLOW_SENDER10	N/A
1796.490	SLOW_SENDER5	N/A
1796.921	SLOW_SENDER1	N/A
1797.338	FAST_SENDER	N/A
1799.338	FAST_SENDER	N/A
1800.109	SLOW_SENDER8	N/A
1800.202	SLOW_SENDER2	N/A
1801.160	SLOW_SENDER10	N/A
1801.338	FAST_SENDER	N/A
1801.921	SLOW_SENDER1	N/A
1803.338	FAST_SENDER	N/A
1805.109	SLOW_SENDER8	N/A
1805.202	SLOW_SENDER2	N/A
1805.338	FAST_SENDER	N/A
1806.160	SLOW_SENDER10	N/A
1806.841	SLOW_SENDER5	N/A
1806.921	SLOW_SENDER1	N/A
1807.338	FAST_SENDER	N/A
1808.160	SLOW_SENDER10	N/A
1810.109	SLOW_SENDER8	N/A
1810.202	SLOW_SENDER2	N/A
1811.921	SLOW_SENDER1	N/A
1815.718	FAST_SENDER	N/A
1816.921	SLOW_SENDER1	N/A
1817.718	FAST_SENDER	N/A
1819.718	FAST_SENDER	N/A
1821.718	FAST_SENDER	N/A
1821.921	SLOW_SENDER1	N/A
1822.029	SLOW_SENDER5	N/A
1823.718	FAST_SENDER	N/A
1823.960	SLOW_SENDER6	N/A
1824.234	SLOW_SENDER2	N/A
1824.370	SLOW_SENDER8	N/A
1825.106	SLOW_SENDER10	N/A
1825.718	FAST_SENDER	N/A
1826.921	SLOW_SENDER1	N/A
1827.718	FAST_SENDER	N/A
1829.029	SLOW_SENDER5	N/A
1831.234	SLOW_SENDER2	N/A
1831.313	FAST_SENDER	N/A
1831.370	SLOW_SENDER8	N/A
1832.106	SLOW_SENDER10	N/A
1833.313	FAST_SENDER	N/A
1834.407	SLOW_SENDER6	N/A
1835.313	FAST_SENDER	N/A
1836.029	SLOW_SENDER5	N/A
1837.313	FAST_SENDER	N/A
1838.234	SLOW_SENDER2	N/A
1838.370	SLOW_SENDER8	N/A
1839.106	SLOW_SENDER10	N/A
1839.313	FAST_SENDER	N/A
1839.407	SLOW_SENDER6	N/A
1839.674	SLOW_SENDER1	N/A
1841.313	FAST_SENDER	N/A
[truncated: 35,995 more rows]
