# Supplementary material for: CATO: Wake-Up reCeiver-bAsed communicaTiOn for Batteryless Devices
Source: Sensors (Basel). 2025 Nov 7;25(22):6813. doi: 10.3390/s25226813 (PMC12655924; doi:10.3390/s25226813)
Supplement: Supplementary file 1 [file sensors-25-06813-s001.zip › File S1_Experimental_and_Simulation_Data/simulation/multiple_les/nodes13/mac_competing_nodes_none.csv]

time_s	node_id	received_from
2.700	FAST_SENDER	N/A
2.700	SLOW_SENDER1	N/A
2.700	SLOW_SENDER2	N/A
2.700	SLOW_SENDER3	N/A
2.700	SLOW_SENDER4	N/A
2.700	SLOW_SENDER5	N/A
2.700	SLOW_SENDER6	N/A
2.700	SLOW_SENDER7	N/A
2.700	SLOW_SENDER8	N/A
2.700	SLOW_SENDER9	N/A
2.700	SLOW_SENDER10	N/A
2.700	SLOW_SENDER11	N/A
3.464	RECEIVER	SLOW_SENDER3
4.821	RECEIVER	SLOW_SENDER7
5.592	RECEIVER	SLOW_SENDER2
5.896	SLOW_SENDER3	N/A
6.642	RECEIVER	SLOW_SENDER9
7.233	SLOW_SENDER7	N/A
8.164	RECEIVER	FAST_SENDER
8.862	RECEIVER	SLOW_SENDER10
9.091	SLOW_SENDER9	N/A
9.541	RECEIVER	SLOW_SENDER11
10.439	RECEIVER	SLOW_SENDER6
10.572	FAST_SENDER	N/A
11.225	RECEIVER	SLOW_SENDER7
11.270	SLOW_SENDER10	N/A
11.938	SLOW_SENDER2	N/A
12.054	RECEIVER	SLOW_SENDER10
12.396	SLOW_SENDER4	N/A
12.841	SLOW_SENDER6	N/A
12.999	RECEIVER	FAST_SENDER
13.444	SLOW_SENDER8	N/A
13.645	SLOW_SENDER7	N/A
13.794	RECEIVER	SLOW_SENDER2
13.806	SLOW_SENDER11	N/A
14.434	SLOW_SENDER5	N/A
14.466	SLOW_SENDER10	N/A
14.604	RECEIVER	SLOW_SENDER11
15.566	SLOW_SENDER1	N/A
16.347	RECEIVER	SLOW_SENDER4
16.484	SLOW_SENDER3	N/A
17.191	RECEIVER	SLOW_SENDER5
17.946	SLOW_SENDER2	N/A
17.951	RECEIVER	SLOW_SENDER10
18.752	SLOW_SENDER4	N/A
18.826	RECEIVER	SLOW_SENDER8
19.739	SLOW_SENDER9	N/A
20.394	RECEIVER	SLOW_SENDER3
22.103	RECEIVER	SLOW_SENDER6
22.810	SLOW_SENDER3	N/A
23.012	RECEIVER	SLOW_SENDER2
23.799	RECEIVER	SLOW_SENDER1
25.018	RECEIVER	SLOW_SENDER4
25.308	FAST_SENDER	N/A
25.621	SLOW_SENDER7	N/A
26.774	SLOW_SENDER8	N/A
26.927	SLOW_SENDER5	N/A
26.964	RECEIVER	SLOW_SENDER3
27.547	SLOW_SENDER6	N/A
27.707	RECEIVER	SLOW_SENDER5
28.427	SLOW_SENDER2	N/A
28.546	RECEIVER	SLOW_SENDER7
29.210	SLOW_SENDER1	N/A
29.470	SLOW_SENDER10	N/A
30.257	RECEIVER	SLOW_SENDER10
30.428	SLOW_SENDER4	N/A
31.182	RECEIVER	SLOW_SENDER4
31.966	RECEIVER	SLOW_SENDER8
32.880	RECEIVER	SLOW_SENDER2
33.237	SLOW_SENDER11	N/A
33.976	RECEIVER	SLOW_SENDER11
34.372	SLOW_SENDER3	N/A
34.676	RECEIVER	SLOW_SENDER6
35.686	SLOW_SENDER10	N/A
35.890	FAST_SENDER	N/A
35.985	SLOW_SENDER7	N/A
36.445	RECEIVER	SLOW_SENDER10
36.638	SLOW_SENDER9	N/A
36.880	SLOW_SENDER5	N/A
37.163	RECEIVER	SLOW_SENDER1
37.826	RECEIVER	SLOW_SENDER7
38.691	RECEIVER	FAST_SENDER
39.396	SLOW_SENDER8	N/A
40.095	RECEIVER	SLOW_SENDER9
40.295	SLOW_SENDER2	N/A
41.053	RECEIVER	SLOW_SENDER2
41.420	SLOW_SENDER11	N/A
41.785	RECEIVER	SLOW_SENDER5
42.027	SLOW_SENDER6	N/A
42.750	SLOW_SENDER4	N/A
43.496	RECEIVER	SLOW_SENDER4
43.861	SLOW_SENDER10	N/A
44.361	RECEIVER	SLOW_SENDER11
44.575	SLOW_SENDER1	N/A
45.195	FAST_SENDER	N/A
45.256	SLOW_SENDER7	N/A
45.956	RECEIVER	FAST_SENDER
46.930	RECEIVER	SLOW_SENDER1
48.475	RECEIVER	SLOW_SENDER7
48.498	SLOW_SENDER2	N/A
48.672	SLOW_SENDER3	N/A
50.017	RECEIVER	SLOW_SENDER3
50.955	RECEIVER	SLOW_SENDER10
51.692	FAST_SENDER	N/A
51.771	SLOW_SENDER11	N/A
52.496	RECEIVER	FAST_SENDER
52.570	SLOW_SENDER4	N/A
53.326	RECEIVER	SLOW_SENDER4
54.453	RECEIVER	SLOW_SENDER11
54.909	FAST_SENDER	N/A
55.644	RECEIVER	FAST_SENDER
55.915	SLOW_SENDER7	N/A
56.720	RECEIVER	SLOW_SENDER7
58.079	FAST_SENDER	N/A
58.222	SLOW_SENDER10	N/A
58.861	RECEIVER	FAST_SENDER
59.540	RECEIVER	SLOW_SENDER10
60.771	SLOW_SENDER4	N/A
61.292	FAST_SENDER	N/A
61.882	SLOW_SENDER11	N/A
62.063	RECEIVER	FAST_SENDER
64.125	SLOW_SENDER7	N/A
64.499	FAST_SENDER	N/A
72.319	FAST_SENDER	N/A
79.448	FAST_SENDER	N/A
86.892	FAST_SENDER	N/A
94.284	FAST_SENDER	N/A
101.202	FAST_SENDER	N/A
108.668	FAST_SENDER	N/A
116.503	FAST_SENDER	N/A
123.991	FAST_SENDER	N/A
131.568	FAST_SENDER	N/A
139.444	FAST_SENDER	N/A
146.784	FAST_SENDER	N/A
154.435	FAST_SENDER	N/A
162.052	FAST_SENDER	N/A
169.614	FAST_SENDER	N/A
177.674	FAST_SENDER	N/A
185.098	FAST_SENDER	N/A
192.392	FAST_SENDER	N/A
199.800	FAST_SENDER	N/A
203.670	SLOW_SENDER9	N/A
206.860	SLOW_SENDER6	N/A
207.590	SLOW_SENDER5	N/A
208.295	FAST_SENDER	N/A
210.320	SLOW_SENDER8	N/A
210.490	SLOW_SENDER1	N/A
213.190	SLOW_SENDER3	N/A
215.262	SLOW_SENDER9	N/A
216.570	SLOW_SENDER2	N/A
218.178	FAST_SENDER	N/A
218.260	SLOW_SENDER11	N/A
219.125	SLOW_SENDER5	N/A
221.277	SLOW_SENDER6	N/A
223.100	SLOW_SENDER10	N/A
223.619	SLOW_SENDER8	N/A
224.248	SLOW_SENDER1	N/A
225.490	SLOW_SENDER3	N/A
225.521	RECEIVER	SLOW_SENDER1
226.214	RECEIVER	SLOW_SENDER3
226.600	SLOW_SENDER4	N/A
226.879	RECEIVER	SLOW_SENDER8
227.864	RECEIVER	SLOW_SENDER6
228.789	FAST_SENDER	N/A
229.574	RECEIVER	FAST_SENDER
230.303	SLOW_SENDER9	N/A
230.599	RECEIVER	SLOW_SENDER4
230.980	SLOW_SENDER7	N/A
232.288	RECEIVER	SLOW_SENDER7
232.461	SLOW_SENDER2	N/A
232.949	SLOW_SENDER1	N/A
233.125	SLOW_SENDER11	N/A
233.227	RECEIVER	SLOW_SENDER2
233.837	FAST_SENDER	N/A
235.269	SLOW_SENDER6	N/A
236.024	RECEIVER	SLOW_SENDER6
236.128	SLOW_SENDER8	N/A
236.918	RECEIVER	SLOW_SENDER8
237.893	RECEIVER	SLOW_SENDER11
238.729	SLOW_SENDER3	N/A
239.048	RECEIVER	SLOW_SENDER1
239.673	SLOW_SENDER10	N/A
240.074	RECEIVER	FAST_SENDER
240.410	SLOW_SENDER4	N/A
240.667	SLOW_SENDER2	N/A
241.186	RECEIVER	SLOW_SENDER4
242.348	FAST_SENDER	N/A
243.090	RECEIVER	FAST_SENDER
243.432	SLOW_SENDER6	N/A
243.850	RECEIVER	SLOW_SENDER10
244.353	SLOW_SENDER8	N/A
244.977	RECEIVER	SLOW_SENDER2
244.994	SLOW_SENDER7	N/A
245.304	SLOW_SENDER11	N/A
247.409	RECEIVER	SLOW_SENDER8
248.023	RECEIVER	SLOW_SENDER11
248.624	SLOW_SENDER4	N/A
248.770	RECEIVER	SLOW_SENDER7
249.281	SLOW_SENDER1	N/A
251.147	RECEIVER	SLOW_SENDER4
251.250	SLOW_SENDER10	N/A
252.408	FAST_SENDER	N/A
252.418	SLOW_SENDER2	N/A
255.096	RECEIVER	FAST_SENDER
259.242	SLOW_SENDER7	N/A
259.326	FAST_SENDER	N/A
260.027	RECEIVER	SLOW_SENDER7
260.369	SLOW_SENDER4	N/A
261.111	RECEIVER	SLOW_SENDER4
262.578	RECEIVER	FAST_SENDER
264.994	FAST_SENDER	N/A
265.760	RECEIVER	FAST_SENDER
267.452	SLOW_SENDER7	N/A
268.172	FAST_SENDER	N/A
268.243	RECEIVER	SLOW_SENDER7
268.548	SLOW_SENDER4	N/A
268.907	RECEIVER	FAST_SENDER
274.856	FAST_SENDER	N/A
275.602	RECEIVER	FAST_SENDER
278.020	FAST_SENDER	N/A
278.743	RECEIVER	FAST_SENDER
281.161	FAST_SENDER	N/A
281.895	RECEIVER	FAST_SENDER
284.306	FAST_SENDER	N/A
285.043	RECEIVER	FAST_SENDER
287.481	FAST_SENDER	N/A
288.242	RECEIVER	FAST_SENDER
290.663	FAST_SENDER	N/A
291.460	RECEIVER	FAST_SENDER
293.864	FAST_SENDER	N/A
294.639	RECEIVER	FAST_SENDER
298.436	FAST_SENDER	N/A
299.177	RECEIVER	FAST_SENDER
301.611	FAST_SENDER	N/A
302.350	RECEIVER	FAST_SENDER
304.779	FAST_SENDER	N/A
305.524	RECEIVER	FAST_SENDER
307.950	FAST_SENDER	N/A
308.727	RECEIVER	FAST_SENDER
311.129	FAST_SENDER	N/A
311.902	RECEIVER	FAST_SENDER
314.310	FAST_SENDER	N/A
315.036	RECEIVER	FAST_SENDER
317.441	FAST_SENDER	N/A
318.226	RECEIVER	FAST_SENDER
320.631	FAST_SENDER	N/A
321.418	RECEIVER	FAST_SENDER
323.825	FAST_SENDER	N/A
331.398	FAST_SENDER	N/A
339.240	FAST_SENDER	N/A
346.787	FAST_SENDER	N/A
353.730	FAST_SENDER	N/A
360.978	FAST_SENDER	N/A
368.131	FAST_SENDER	N/A
375.686	FAST_SENDER	N/A
383.070	FAST_SENDER	N/A
390.781	FAST_SENDER	N/A
392.870	SLOW_SENDER5	N/A
396.200	SLOW_SENDER9	N/A
398.875	FAST_SENDER	N/A
404.320	SLOW_SENDER5	N/A
404.770	SLOW_SENDER3	N/A
406.966	FAST_SENDER	N/A
407.648	SLOW_SENDER9	N/A
408.750	SLOW_SENDER6	N/A
410.730	SLOW_SENDER8	N/A
411.770	SLOW_SENDER11	N/A
414.390	SLOW_SENDER1	N/A
415.647	SLOW_SENDER3	N/A
417.180	SLOW_SENDER10	N/A
417.897	SLOW_SENDER5	N/A
418.110	SLOW_SENDER2	N/A
418.687	FAST_SENDER	N/A
420.990	SLOW_SENDER6	N/A
427.101	FAST_SENDER	N/A
427.485	SLOW_SENDER11	N/A
428.201	SLOW_SENDER8	N/A
429.207	SLOW_SENDER1	N/A
430.231	SLOW_SENDER3	N/A
430.964	SLOW_SENDER10	N/A
431.870	SLOW_SENDER7	N/A
432.779	SLOW_SENDER2	N/A
433.750	SLOW_SENDER4	N/A
435.141	SLOW_SENDER6	N/A
440.278	FAST_SENDER	N/A
442.696	SLOW_SENDER11	N/A
443.646	SLOW_SENDER1	N/A
444.446	SLOW_SENDER10	N/A
445.419	SLOW_SENDER4	N/A
445.905	SLOW_SENDER2	N/A
448.000	SLOW_SENDER7	N/A
450.207	FAST_SENDER	N/A
458.776	FAST_SENDER	N/A
461.026	SLOW_SENDER4	N/A
467.135	FAST_SENDER	N/A
474.957	FAST_SENDER	N/A
482.567	FAST_SENDER	N/A
488.141	RECEIVER	FAST_SENDER
490.544	FAST_SENDER	N/A
491.260	RECEIVER	FAST_SENDER
493.691	FAST_SENDER	N/A
494.477	RECEIVER	FAST_SENDER
496.927	FAST_SENDER	N/A
497.747	RECEIVER	FAST_SENDER
500.175	FAST_SENDER	N/A
500.880	RECEIVER	FAST_SENDER
503.296	FAST_SENDER	N/A
504.086	RECEIVER	FAST_SENDER
506.526	FAST_SENDER	N/A
507.285	RECEIVER	FAST_SENDER
509.696	FAST_SENDER	N/A
510.462	RECEIVER	FAST_SENDER
512.872	FAST_SENDER	N/A
513.652	RECEIVER	FAST_SENDER
516.099	FAST_SENDER	N/A
516.886	RECEIVER	FAST_SENDER
519.299	FAST_SENDER	N/A
521.692	RECEIVER	FAST_SENDER
525.527	FAST_SENDER	N/A
526.266	RECEIVER	FAST_SENDER
528.704	FAST_SENDER	N/A
529.497	RECEIVER	FAST_SENDER
531.916	FAST_SENDER	N/A
534.063	RECEIVER	FAST_SENDER
536.472	FAST_SENDER	N/A
537.216	RECEIVER	FAST_SENDER
539.648	FAST_SENDER	N/A
540.455	RECEIVER	FAST_SENDER
542.894	FAST_SENDER	N/A
543.643	RECEIVER	FAST_SENDER
546.075	FAST_SENDER	N/A
546.858	RECEIVER	FAST_SENDER
549.274	FAST_SENDER	N/A
550.055	RECEIVER	FAST_SENDER
552.460	FAST_SENDER	N/A
553.216	RECEIVER	FAST_SENDER
555.650	FAST_SENDER	N/A
556.438	RECEIVER	FAST_SENDER
558.858	FAST_SENDER	N/A
559.614	RECEIVER	FAST_SENDER
562.039	FAST_SENDER	N/A
562.801	RECEIVER	FAST_SENDER
565.240	FAST_SENDER	N/A
566.016	RECEIVER	FAST_SENDER
568.457	FAST_SENDER	N/A
569.222	RECEIVER	FAST_SENDER
571.627	FAST_SENDER	N/A
572.359	RECEIVER	FAST_SENDER
574.780	FAST_SENDER	N/A
575.539	RECEIVER	FAST_SENDER
577.959	FAST_SENDER	N/A
578.738	RECEIVER	FAST_SENDER
581.171	FAST_SENDER	N/A
581.944	RECEIVER	FAST_SENDER
581.980	SLOW_SENDER9	N/A
582.260	SLOW_SENDER5	N/A
582.722	RECEIVER	SLOW_SENDER9
584.381	FAST_SENDER	N/A
584.561	RECEIVER	SLOW_SENDER5
585.158	SLOW_SENDER9	N/A
585.957	RECEIVER	SLOW_SENDER9
586.628	RECEIVER	FAST_SENDER
587.007	SLOW_SENDER5	N/A
587.752	RECEIVER	SLOW_SENDER5
588.390	SLOW_SENDER9	N/A
589.072	FAST_SENDER	N/A
589.136	RECEIVER	SLOW_SENDER9
589.816	RECEIVER	FAST_SENDER
592.229	FAST_SENDER	N/A
593.000	RECEIVER	FAST_SENDER
593.199	SLOW_SENDER5	N/A
594.014	RECEIVER	SLOW_SENDER5
594.570	SLOW_SENDER9	N/A
595.321	RECEIVER	SLOW_SENDER9
595.424	FAST_SENDER	N/A
595.520	SLOW_SENDER3	N/A
596.201	RECEIVER	FAST_SENDER
598.495	RECEIVER	SLOW_SENDER3
598.645	FAST_SENDER	N/A
599.010	SLOW_SENDER8	N/A
599.425	SLOW_SENDER5	N/A
600.187	RECEIVER	SLOW_SENDER5
600.560	SLOW_SENDER6	N/A
600.726	SLOW_SENDER9	N/A
600.932	SLOW_SENDER3	N/A
601.017	RECEIVER	FAST_SENDER
602.103	RECEIVER	SLOW_SENDER8
602.734	RECEIVER	SLOW_SENDER6
604.504	SLOW_SENDER8	N/A
606.626	RECEIVER	SLOW_SENDER3
606.712	FAST_SENDER	N/A
607.080	SLOW_SENDER11	N/A
607.472	RECEIVER	FAST_SENDER
607.598	SLOW_SENDER5	N/A
608.840	SLOW_SENDER1	N/A
609.893	FAST_SENDER	N/A
609.990	SLOW_SENDER10	N/A
610.480	SLOW_SENDER2	N/A
611.048	SLOW_SENDER6	N/A
614.028	SLOW_SENDER3	N/A
614.818	SLOW_SENDER9	N/A
619.240	SLOW_SENDER7	N/A
620.793	SLOW_SENDER5	N/A
622.195	SLOW_SENDER1	N/A
623.619	SLOW_SENDER8	N/A
625.572	SLOW_SENDER11	N/A
625.720	SLOW_SENDER4	N/A
625.858	FAST_SENDER	N/A
628.290	SLOW_SENDER6	N/A
629.226	SLOW_SENDER10	N/A
629.358	SLOW_SENDER2	N/A
631.769	SLOW_SENDER7	N/A
636.891	SLOW_SENDER1	N/A
637.084	FAST_SENDER	N/A
640.416	SLOW_SENDER4	N/A
643.841	SLOW_SENDER10	N/A
645.093	FAST_SENDER	N/A
646.033	SLOW_SENDER7	N/A
652.692	SLOW_SENDER4	N/A
652.823	FAST_SENDER	N/A
661.074	FAST_SENDER	N/A
668.640	FAST_SENDER	N/A
675.787	FAST_SENDER	N/A
683.084	FAST_SENDER	N/A
690.470	FAST_SENDER	N/A
697.960	FAST_SENDER	N/A
705.991	FAST_SENDER	N/A
713.236	FAST_SENDER	N/A
720.513	FAST_SENDER	N/A
727.741	FAST_SENDER	N/A
735.226	FAST_SENDER	N/A
742.703	FAST_SENDER	N/A
750.670	FAST_SENDER	N/A
758.038	FAST_SENDER	N/A
765.927	FAST_SENDER	N/A
771.795	RECEIVER	FAST_SENDER
774.229	FAST_SENDER	N/A
774.974	RECEIVER	FAST_SENDER
777.421	FAST_SENDER	N/A
779.607	RECEIVER	FAST_SENDER
780.710	SLOW_SENDER9	N/A
781.465	RECEIVER	SLOW_SENDER9
782.026	FAST_SENDER	N/A
782.798	RECEIVER	FAST_SENDER
783.210	SLOW_SENDER3	N/A
783.913	SLOW_SENDER9	N/A
783.964	RECEIVER	SLOW_SENDER3
785.190	RECEIVER	SLOW_SENDER9
785.244	FAST_SENDER	N/A
785.990	RECEIVER	FAST_SENDER
786.378	SLOW_SENDER3	N/A
786.860	SLOW_SENDER5	N/A
787.131	RECEIVER	SLOW_SENDER3
787.601	SLOW_SENDER9	N/A
788.393	RECEIVER	SLOW_SENDER9
788.395	FAST_SENDER	N/A
789.180	RECEIVER	FAST_SENDER
790.560	SLOW_SENDER8	N/A
791.300	RECEIVER	SLOW_SENDER8
793.731	SLOW_SENDER8	N/A
793.834	SLOW_SENDER9	N/A
794.770	SLOW_SENDER6	N/A
795.119	RECEIVER	SLOW_SENDER9
795.752	SLOW_SENDER3	N/A
796.030	SLOW_SENDER11	N/A
796.219	RECEIVER	SLOW_SENDER8
796.789	FAST_SENDER	N/A
798.185	RECEIVER	SLOW_SENDER3
798.480	SLOW_SENDER2	N/A
800.378	RECEIVER	SLOW_SENDER6
801.210	SLOW_SENDER1	N/A
801.230	RECEIVER	FAST_SENDER
801.643	SLOW_SENDER8	N/A
801.982	SLOW_SENDER5	N/A
802.733	RECEIVER	SLOW_SENDER5
804.114	RECEIVER	SLOW_SENDER2
805.611	SLOW_SENDER3	N/A
805.769	RECEIVER	SLOW_SENDER1
806.068	FAST_SENDER	N/A
806.616	SLOW_SENDER9	N/A
808.170	SLOW_SENDER10	N/A
808.423	SLOW_SENDER11	N/A
808.446	RECEIVER	SLOW_SENDER9
809.074	RECEIVER	SLOW_SENDER8
810.124	RECEIVER	FAST_SENDER
810.174	SLOW_SENDER5	N/A
810.360	SLOW_SENDER7	N/A
810.948	RECEIVER	SLOW_SENDER5
811.169	SLOW_SENDER1	N/A
811.644	SLOW_SENDER6	N/A
811.749	RECEIVER	SLOW_SENDER11
812.168	SLOW_SENDER2	N/A
816.510	SLOW_SENDER8	N/A
817.081	FAST_SENDER	N/A
817.290	SLOW_SENDER4	N/A
818.360	SLOW_SENDER5	N/A
819.824	SLOW_SENDER3	N/A
820.498	SLOW_SENDER10	N/A
823.776	SLOW_SENDER11	N/A
826.930	SLOW_SENDER1	N/A
828.724	SLOW_SENDER4	N/A
829.517	FAST_SENDER	N/A
829.523	SLOW_SENDER7	N/A
833.873	SLOW_SENDER10	N/A
838.519	FAST_SENDER	N/A
842.309	SLOW_SENDER4	N/A
846.024	FAST_SENDER	N/A
853.786	FAST_SENDER	N/A
860.840	FAST_SENDER	N/A
868.293	FAST_SENDER	N/A
875.877	FAST_SENDER	N/A
883.411	FAST_SENDER	N/A
891.029	FAST_SENDER	N/A
898.840	FAST_SENDER	N/A
906.712	FAST_SENDER	N/A
914.153	FAST_SENDER	N/A
921.687	FAST_SENDER	N/A
929.122	FAST_SENDER	N/A
937.009	FAST_SENDER	N/A
944.752	FAST_SENDER	N/A
952.281	FAST_SENDER	N/A
959.544	FAST_SENDER	N/A
967.080	FAST_SENDER	N/A
974.099	FAST_SENDER	N/A
974.888	RECEIVER	FAST_SENDER
977.313	FAST_SENDER	N/A
977.580	SLOW_SENDER9	N/A
978.076	RECEIVER	FAST_SENDER
981.665	RECEIVER	SLOW_SENDER9
982.118	FAST_SENDER	N/A
982.885	RECEIVER	FAST_SENDER
984.420	SLOW_SENDER6	N/A
985.140	SLOW_SENDER2	N/A
985.161	RECEIVER	SLOW_SENDER6
985.303	FAST_SENDER	N/A
985.650	SLOW_SENDER3	N/A
985.750	SLOW_SENDER8	N/A
985.912	RECEIVER	SLOW_SENDER2
987.016	RECEIVER	SLOW_SENDER8
987.114	SLOW_SENDER9	N/A
987.586	SLOW_SENDER6	N/A
987.778	RECEIVER	FAST_SENDER
987.830	SLOW_SENDER5	N/A
988.592	RECEIVER	SLOW_SENDER5
989.439	SLOW_SENDER8	N/A
989.500	SLOW_SENDER11	N/A
990.388	RECEIVER	SLOW_SENDER9
991.017	SLOW_SENDER5	N/A
991.382	RECEIVER	SLOW_SENDER11
992.037	FAST_SENDER	N/A
992.225	RECEIVER	SLOW_SENDER8
992.960	SLOW_SENDER1	N/A
994.945	RECEIVER	SLOW_SENDER5
996.827	RECEIVER	FAST_SENDER
997.501	RECEIVER	SLOW_SENDER1
997.646	SLOW_SENDER3	N/A
998.190	SLOW_SENDER10	N/A
998.411	RECEIVER	SLOW_SENDER3
999.277	FAST_SENDER	N/A
1000.054	RECEIVER	FAST_SENDER
1000.070	SLOW_SENDER7	N/A
1000.626	SLOW_SENDER9	N/A
1000.837	RECEIVER	SLOW_SENDER7
1001.228	SLOW_SENDER11	N/A
1001.371	SLOW_SENDER2	N/A
1001.973	RECEIVER	SLOW_SENDER11
1002.454	FAST_SENDER	N/A
1002.842	RECEIVER	SLOW_SENDER9
1002.946	SLOW_SENDER1	N/A
1003.081	SLOW_SENDER6	N/A
1003.273	SLOW_SENDER7	N/A
1003.736	RECEIVER	SLOW_SENDER1
1004.652	RECEIVER	SLOW_SENDER10
1004.857	SLOW_SENDER8	N/A
1005.532	RECEIVER	SLOW_SENDER7
1005.828	SLOW_SENDER3	N/A
1006.489	RECEIVER	FAST_SENDER
1006.587	SLOW_SENDER5	N/A
1006.780	SLOW_SENDER4	N/A
1007.338	RECEIVER	SLOW_SENDER5
1007.376	SLOW_SENDER11	N/A
1008.105	RECEIVER	SLOW_SENDER11
1008.930	FAST_SENDER	N/A
1009.321	RECEIVER	SLOW_SENDER2
1009.985	RECEIVER	SLOW_SENDER8
1010.959	SLOW_SENDER7	N/A
1011.666	RECEIVER	SLOW_SENDER4
1012.057	SLOW_SENDER10	N/A
1012.328	RECEIVER	SLOW_SENDER3
1013.329	RECEIVER	SLOW_SENDER10
1013.506	SLOW_SENDER11	N/A
1014.288	RECEIVER	SLOW_SENDER11
1014.752	SLOW_SENDER5	N/A
1016.078	RECEIVER	SLOW_SENDER5
1016.759	SLOW_SENDER2	N/A
1016.823	RECEIVER	SLOW_SENDER7
1017.428	SLOW_SENDER8	N/A
1017.447	SLOW_SENDER1	N/A
1017.540	RECEIVER	SLOW_SENDER2
1018.733	FAST_SENDER	N/A
1018.757	RECEIVER	SLOW_SENDER1
1019.185	SLOW_SENDER4	N/A
1019.454	RECEIVER	FAST_SENDER
1021.345	RECEIVER	SLOW_SENDER4
1021.690	SLOW_SENDER11	N/A
1021.881	FAST_SENDER	N/A
1022.673	SLOW_SENDER10	N/A
1023.494	SLOW_SENDER5	N/A
1024.247	SLOW_SENDER7	N/A
1024.979	SLOW_SENDER2	N/A
1026.190	SLOW_SENDER1	N/A
1028.786	SLOW_SENDER4	N/A
1031.470	FAST_SENDER	N/A
1039.344	FAST_SENDER	N/A
1047.270	FAST_SENDER	N/A
1055.310	FAST_SENDER	N/A
1063.107	FAST_SENDER	N/A
1071.062	FAST_SENDER	N/A
1078.559	FAST_SENDER	N/A
1085.809	FAST_SENDER	N/A
1093.141	FAST_SENDER	N/A
1100.748	FAST_SENDER	N/A
1108.569	FAST_SENDER	N/A
1116.376	FAST_SENDER	N/A
1123.792	FAST_SENDER	N/A
1131.477	FAST_SENDER	N/A
1139.010	FAST_SENDER	N/A
1146.423	FAST_SENDER	N/A
1154.212	FAST_SENDER	N/A
1161.373	FAST_SENDER	N/A
1168.737	FAST_SENDER	N/A
1171.110	SLOW_SENDER9	N/A
1173.060	SLOW_SENDER6	N/A
1176.373	FAST_SENDER	N/A
1178.670	SLOW_SENDER3	N/A
1181.470	SLOW_SENDER2	N/A
1181.940	SLOW_SENDER8	N/A
1182.841	SLOW_SENDER9	N/A
1184.676	RECEIVER	SLOW_SENDER8
1185.826	RECEIVER	SLOW_SENDER2
1186.035	FAST_SENDER	N/A
1186.739	SLOW_SENDER6	N/A
1186.779	RECEIVER	FAST_SENDER
1187.103	SLOW_SENDER8	N/A
1187.842	RECEIVER	SLOW_SENDER8
1189.199	FAST_SENDER	N/A
1189.893	RECEIVER	SLOW_SENDER6
1190.749	SLOW_SENDER3	N/A
1191.044	RECEIVER	SLOW_SENDER9
1191.220	SLOW_SENDER10	N/A
1191.980	SLOW_SENDER5	N/A
1191.982	RECEIVER	SLOW_SENDER10
1192.736	RECEIVER	SLOW_SENDER5
1193.090	SLOW_SENDER7	N/A
1193.273	SLOW_SENDER8	N/A
1193.400	SLOW_SENDER1	N/A
1193.840	RECEIVER	SLOW_SENDER7
1194.387	SLOW_SENDER10	N/A
1194.400	SLOW_SENDER11	N/A
1194.442	SLOW_SENDER2	N/A
1194.702	RECEIVER	SLOW_SENDER1
1195.178	SLOW_SENDER5	N/A
1195.704	RECEIVER	SLOW_SENDER10
1196.255	SLOW_SENDER7	N/A
1196.459	RECEIVER	SLOW_SENDER3
1197.325	SLOW_SENDER6	N/A
1197.925	RECEIVER	FAST_SENDER
1198.121	SLOW_SENDER10	N/A
1198.444	SLOW_SENDER9	N/A
1198.460	SLOW_SENDER4	N/A
1198.898	RECEIVER	SLOW_SENDER10
1199.735	RECEIVER	SLOW_SENDER4
1200.331	FAST_SENDER	N/A
1201.500	RECEIVER	SLOW_SENDER6
1203.701	RECEIVER	SLOW_SENDER5
1203.906	SLOW_SENDER3	N/A
1204.462	RECEIVER	FAST_SENDER
1205.205	RECEIVER	SLOW_SENDER3
1207.836	SLOW_SENDER11	N/A
1208.316	SLOW_SENDER1	N/A
1208.648	RECEIVER	SLOW_SENDER11
1208.919	SLOW_SENDER6	N/A
1209.231	FAST_SENDER	N/A
1209.655	RECEIVER	SLOW_SENDER6
1211.122	SLOW_SENDER5	N/A
1211.519	SLOW_SENDER7	N/A
1211.821	RECEIVER	FAST_SENDER
1211.980	SLOW_SENDER8	N/A
1212.359	SLOW_SENDER4	N/A
1212.760	RECEIVER	SLOW_SENDER8
1213.345	SLOW_SENDER10	N/A
1216.287	FAST_SENDER	N/A
1216.675	RECEIVER	SLOW_SENDER4
1217.062	SLOW_SENDER6	N/A
1217.806	RECEIVER	SLOW_SENDER6
1217.856	SLOW_SENDER11	N/A
1218.578	RECEIVER	SLOW_SENDER11
1219.246	RECEIVER	FAST_SENDER
1219.984	RECEIVER	SLOW_SENDER5
1221.685	FAST_SENDER	N/A
1222.021	SLOW_SENDER1	N/A
1226.027	SLOW_SENDER11	N/A
1226.197	SLOW_SENDER4	N/A
1226.651	SLOW_SENDER7	N/A
1230.099	FAST_SENDER	N/A
1237.543	FAST_SENDER	N/A
1245.527	FAST_SENDER	N/A
1253.302	FAST_SENDER	N/A
1260.759	FAST_SENDER	N/A
1268.006	FAST_SENDER	N/A
1275.703	FAST_SENDER	N/A
1282.789	FAST_SENDER	N/A
1290.241	FAST_SENDER	N/A
1297.831	FAST_SENDER	N/A
1305.299	FAST_SENDER	N/A
1313.103	FAST_SENDER	N/A
1320.318	FAST_SENDER	N/A
1327.994	FAST_SENDER	N/A
1335.598	FAST_SENDER	N/A
1343.213	FAST_SENDER	N/A
1350.386	FAST_SENDER	N/A
1357.998	FAST_SENDER	N/A
1364.020	SLOW_SENDER9	N/A
1365.596	FAST_SENDER	N/A
1370.350	SLOW_SENDER2	N/A
1371.000	SLOW_SENDER3	N/A
1373.523	FAST_SENDER	N/A
1377.528	SLOW_SENDER9	N/A
1378.170	SLOW_SENDER8	N/A
1381.370	SLOW_SENDER6	N/A
1381.541	SLOW_SENDER2	N/A
1381.635	FAST_SENDER	N/A
1383.800	SLOW_SENDER5	N/A
1384.191	SLOW_SENDER3	N/A
1384.500	SLOW_SENDER10	N/A
1384.583	RECEIVER	SLOW_SENDER5
1385.360	RECEIVER	SLOW_SENDER2
1386.181	RECEIVER	SLOW_SENDER6
1387.109	RECEIVER	SLOW_SENDER3
1387.520	SLOW_SENDER1	N/A
1388.096	RECEIVER	SLOW_SENDER10
1388.820	RECEIVER	SLOW_SENDER1
1390.536	SLOW_SENDER10	N/A
1391.182	FAST_SENDER	N/A
1391.220	SLOW_SENDER7	N/A
1391.246	SLOW_SENDER1	N/A
1391.949	RECEIVER	FAST_SENDER
1392.794	RECEIVER	SLOW_SENDER10
1393.010	SLOW_SENDER8	N/A
1393.090	SLOW_SENDER4	N/A
1393.738	RECEIVER	SLOW_SENDER8
1393.930	SLOW_SENDER11	N/A
1394.034	SLOW_SENDER6	N/A
1394.359	FAST_SENDER	N/A
1394.703	RECEIVER	SLOW_SENDER11
1394.973	SLOW_SENDER2	N/A
1395.755	RECEIVER	SLOW_SENDER2
1396.165	SLOW_SENDER5	N/A
1396.597	RECEIVER	FAST_SENDER
1397.121	SLOW_SENDER3	N/A
1397.258	RECEIVER	SLOW_SENDER6
1398.229	RECEIVER	SLOW_SENDER4
1398.234	SLOW_SENDER10	N/A
1399.023	FAST_SENDER	N/A
1399.031	RECEIVER	SLOW_SENDER10
1399.920	RECEIVER	SLOW_SENDER5
1401.169	SLOW_SENDER8	N/A
1401.963	RECEIVER	SLOW_SENDER8
1403.667	SLOW_SENDER4	N/A
1404.230	RECEIVER	FAST_SENDER
1405.008	SLOW_SENDER7	N/A
1405.786	RECEIVER	SLOW_SENDER7
1406.245	SLOW_SENDER1	N/A
1406.653	FAST_SENDER	N/A
1406.987	RECEIVER	SLOW_SENDER1
1407.326	SLOW_SENDER5	N/A
1408.283	SLOW_SENDER11	N/A
1408.326	SLOW_SENDER10	N/A
1408.833	SLOW_SENDER6	N/A
1409.384	SLOW_SENDER8	N/A
1410.146	RECEIVER	SLOW_SENDER11
1411.026	RECEIVER	SLOW_SENDER4
1411.799	RECEIVER	SLOW_SENDER10
1414.634	RECEIVER	SLOW_SENDER8
1416.325	RECEIVER	FAST_SENDER
1418.443	SLOW_SENDER4	N/A
1418.699	SLOW_SENDER7	N/A
1418.759	FAST_SENDER	N/A
1419.228	RECEIVER	SLOW_SENDER4
1419.860	SLOW_SENDER1	N/A
1420.083	RECEIVER	FAST_SENDER
1421.143	SLOW_SENDER10	N/A
1421.897	RECEIVER	SLOW_SENDER10
1422.061	SLOW_SENDER8	N/A
1422.500	FAST_SENDER	N/A
1422.829	RECEIVER	SLOW_SENDER8
1422.963	SLOW_SENDER11	N/A
1423.715	RECEIVER	SLOW_SENDER11
1425.154	RECEIVER	FAST_SENDER
1426.664	SLOW_SENDER4	N/A
1427.380	RECEIVER	SLOW_SENDER4
1427.604	FAST_SENDER	N/A
1429.339	SLOW_SENDER10	N/A
1430.796	FAST_SENDER	N/A
1431.143	SLOW_SENDER11	N/A
1434.804	SLOW_SENDER4	N/A
1438.297	FAST_SENDER	N/A
1445.560	FAST_SENDER	N/A
1453.112	FAST_SENDER	N/A
1461.050	FAST_SENDER	N/A
1468.800	FAST_SENDER	N/A
1476.468	FAST_SENDER	N/A
1483.685	FAST_SENDER	N/A
1491.564	FAST_SENDER	N/A
1499.063	FAST_SENDER	N/A
1506.142	FAST_SENDER	N/A
1513.884	FAST_SENDER	N/A
1521.102	FAST_SENDER	N/A
1528.930	FAST_SENDER	N/A
1536.277	FAST_SENDER	N/A
1543.897	FAST_SENDER	N/A
1549.450	SLOW_SENDER9	N/A
1552.114	FAST_SENDER	N/A
1560.080	FAST_SENDER	N/A
1560.393	SLOW_SENDER9	N/A
1561.990	SLOW_SENDER2	N/A
1564.810	SLOW_SENDER3	N/A
1569.203	FAST_SENDER	N/A
1572.739	SLOW_SENDER2	N/A
1573.174	SLOW_SENDER9	N/A
1575.170	SLOW_SENDER6	N/A
1575.877	SLOW_SENDER3	N/A
1577.098	FAST_SENDER	N/A
1580.380	SLOW_SENDER5	N/A
1583.600	SLOW_SENDER7	N/A
1584.360	SLOW_SENDER1	N/A
1585.635	FAST_SENDER	N/A
1586.384	SLOW_SENDER2	N/A
1586.762	SLOW_SENDER6	N/A
1587.580	SLOW_SENDER8	N/A
1590.538	SLOW_SENDER3	N/A
1591.036	RECEIVER	SLOW_SENDER8
1591.987	RECEIVER	SLOW_SENDER7
1593.110	RECEIVER	FAST_SENDER
1593.819	SLOW_SENDER5	N/A
1594.588	RECEIVER	SLOW_SENDER5
1594.700	SLOW_SENDER10	N/A
1595.441	RECEIVER	SLOW_SENDER10
1595.501	SLOW_SENDER1	N/A
1595.511	FAST_SENDER	N/A
1595.700	SLOW_SENDER11	N/A
1596.298	RECEIVER	SLOW_SENDER1
1596.447	SLOW_SENDER8	N/A
1597.268	RECEIVER	SLOW_SENDER8
1597.880	SLOW_SENDER10	N/A
1598.285	RECEIVER	SLOW_SENDER11
1599.054	SLOW_SENDER7	N/A
1599.797	RECEIVER	SLOW_SENDER7
1600.530	SLOW_SENDER4	N/A
1600.546	RECEIVER	FAST_SENDER
1601.327	RECEIVER	SLOW_SENDER4
1602.029	SLOW_SENDER5	N/A
1602.227	SLOW_SENDER6	N/A
1602.700	SLOW_SENDER8	N/A
1602.954	FAST_SENDER	N/A
1603.511	RECEIVER	SLOW_SENDER8
1603.731	SLOW_SENDER1	N/A
1603.755	SLOW_SENDER4	N/A
1604.266	RECEIVER	FAST_SENDER
1605.032	RECEIVER	SLOW_SENDER4
1606.849	RECEIVER	SLOW_SENDER1
1607.482	SLOW_SENDER4	N/A
1607.514	RECEIVER	SLOW_SENDER10
1607.692	SLOW_SENDER11	N/A
1608.246	RECEIVER	SLOW_SENDER4
1608.389	FAST_SENDER	N/A
1608.925	RECEIVER	SLOW_SENDER5
1608.932	SLOW_SENDER8	N/A
1609.696	RECEIVER	SLOW_SENDER8
1610.929	RECEIVER	FAST_SENDER
1612.731	RECEIVER	SLOW_SENDER11
1613.653	SLOW_SENDER4	N/A
1613.671	SLOW_SENDER7	N/A
1614.254	SLOW_SENDER1	N/A
1614.403	RECEIVER	SLOW_SENDER4
1614.944	SLOW_SENDER10	N/A
1615.729	RECEIVER	SLOW_SENDER10
1616.696	RECEIVER	SLOW_SENDER1
1616.873	FAST_SENDER	N/A
1617.125	SLOW_SENDER8	N/A
1619.360	RECEIVER	FAST_SENDER
1620.174	SLOW_SENDER11	N/A
1620.912	RECEIVER	SLOW_SENDER11
1621.785	RECEIVER	SLOW_SENDER8
1621.798	FAST_SENDER	N/A
1622.591	RECEIVER	FAST_SENDER
1624.137	SLOW_SENDER1	N/A
1624.903	RECEIVER	SLOW_SENDER1
1625.036	FAST_SENDER	N/A
1625.804	RECEIVER	FAST_SENDER
1625.944	SLOW_SENDER4	N/A
1626.723	RECEIVER	SLOW_SENDER4
1628.241	FAST_SENDER	N/A
1628.360	SLOW_SENDER11	N/A
1629.028	RECEIVER	FAST_SENDER
1629.188	SLOW_SENDER8	N/A
1629.964	RECEIVER	SLOW_SENDER8
1631.061	RECEIVER	SLOW_SENDER11
1631.473	FAST_SENDER	N/A
1632.269	RECEIVER	FAST_SENDER
1634.123	SLOW_SENDER4	N/A
1634.699	FAST_SENDER	N/A
1634.891	RECEIVER	SLOW_SENDER4
1636.905	RECEIVER	FAST_SENDER
1637.403	SLOW_SENDER8	N/A
1638.145	RECEIVER	SLOW_SENDER8
1638.487	SLOW_SENDER11	N/A
1639.242	RECEIVER	SLOW_SENDER11
1639.319	FAST_SENDER	N/A
1642.337	SLOW_SENDER4	N/A
1645.570	SLOW_SENDER8	N/A
1647.052	FAST_SENDER	N/A
1654.875	FAST_SENDER	N/A
1662.610	FAST_SENDER	N/A
1669.601	FAST_SENDER	N/A
1677.173	FAST_SENDER	N/A
1684.885	FAST_SENDER	N/A
1692.628	FAST_SENDER	N/A
1700.105	FAST_SENDER	N/A
1707.538	FAST_SENDER	N/A
1715.157	FAST_SENDER	N/A
1722.905	FAST_SENDER	N/A
1730.653	FAST_SENDER	N/A
1737.540	SLOW_SENDER9	N/A
1737.959	FAST_SENDER	N/A
1745.861	FAST_SENDER	N/A
1748.997	SLOW_SENDER9	N/A
1752.380	SLOW_SENDER2	N/A
1754.182	FAST_SENDER	N/A
1755.120	SLOW_SENDER3	N/A
1763.207	FAST_SENDER	N/A
1763.417	SLOW_SENDER2	N/A
1763.635	SLOW_SENDER9	N/A
1766.962	SLOW_SENDER3	N/A
1768.670	SLOW_SENDER6	N/A
1772.470	SLOW_SENDER5	N/A
1773.584	FAST_SENDER	N/A
1778.211	SLOW_SENDER2	N/A
1780.230	SLOW_SENDER7	N/A
1781.193	SLOW_SENDER3	N/A
1781.859	SLOW_SENDER6	N/A
1782.357	FAST_SENDER	N/A
1785.040	SLOW_SENDER10	N/A
1786.763	SLOW_SENDER5	N/A
1788.540	SLOW_SENDER1	N/A
1792.778	FAST_SENDER	N/A
1793.185	SLOW_SENDER7	N/A
1795.354	SLOW_SENDER6	N/A
1796.520	SLOW_SENDER10	N/A
1799.716	SLOW_SENDER1	N/A
1801.464	SLOW_SENDER5	N/A
1801.813	FAST_SENDER	N/A
1802.264	RECEIVER	SLOW_SENDER5
1802.940	SLOW_SENDER11	N/A
1803.202	RECEIVER	SLOW_SENDER10
1804.247	RECEIVER	FAST_SENDER
1805.250	RECEIVER	SLOW_SENDER1
1806.633	SLOW_SENDER7	N/A
1806.652	FAST_SENDER	N/A
1807.168	RECEIVER	SLOW_SENDER11
1809.470	SLOW_SENDER4	N/A
1809.500	RECEIVER	FAST_SENDER
1810.213	RECEIVER	SLOW_SENDER4
1810.593	SLOW_SENDER10	N/A
1810.610	SLOW_SENDER8	N/A
1811.318	RECEIVER	SLOW_SENDER10
1811.906	FAST_SENDER	N/A
1812.571	SLOW_SENDER1	N/A
1812.609	SLOW_SENDER11	N/A
1812.620	SLOW_SENDER4	N/A
1812.651	RECEIVER	FAST_SENDER
1813.846	RECEIVER	SLOW_SENDER1
1815.094	FAST_SENDER	N/A
1815.427	RECEIVER	SLOW_SENDER4
1816.135	RECEIVER	SLOW_SENDER11
1818.535	RECEIVER	FAST_SENDER
1820.982	FAST_SENDER	N/A
1821.269	SLOW_SENDER1	N/A
1821.726	RECEIVER	FAST_SENDER
1822.841	SLOW_SENDER4	N/A
1823.586	RECEIVER	SLOW_SENDER4
1824.155	FAST_SENDER	N/A
1824.883	RECEIVER	FAST_SENDER
1824.951	SLOW_SENDER8	N/A
1825.705	RECEIVER	SLOW_SENDER8
1827.333	FAST_SENDER	N/A
1827.915	SLOW_SENDER11	N/A
1828.083	RECEIVER	FAST_SENDER
1830.220	RECEIVER	SLOW_SENDER11
1830.514	FAST_SENDER	N/A
1831.033	SLOW_SENDER4	N/A
1831.274	RECEIVER	FAST_SENDER
1833.122	SLOW_SENDER8	N/A
1835.547	RECEIVER	SLOW_SENDER4
1835.668	FAST_SENDER	N/A
1836.270	RECEIVER	SLOW_SENDER8
1837.665	SLOW_SENDER11	N/A
1838.150	RECEIVER	FAST_SENDER
1840.561	FAST_SENDER	N/A
1841.329	RECEIVER	FAST_SENDER
1842.969	SLOW_SENDER4	N/A
1843.704	RECEIVER	SLOW_SENDER4
1843.706	SLOW_SENDER8	N/A
1843.750	FAST_SENDER	N/A
1844.474	RECEIVER	SLOW_SENDER8
1846.645	RECEIVER	FAST_SENDER
1849.081	FAST_SENDER	N/A
1849.803	RECEIVER	FAST_SENDER
1851.112	SLOW_SENDER4	N/A
1851.881	RECEIVER	SLOW_SENDER4
1851.899	SLOW_SENDER8	N/A
1852.234	FAST_SENDER	N/A
1852.674	RECEIVER	SLOW_SENDER8
1855.885	RECEIVER	FAST_SENDER
1858.287	FAST_SENDER	N/A
1859.050	RECEIVER	FAST_SENDER
1859.287	SLOW_SENDER4	N/A
1860.033	RECEIVER	SLOW_SENDER4
1861.476	FAST_SENDER	N/A
1862.263	RECEIVER	FAST_SENDER
1864.691	FAST_SENDER	N/A
1865.460	RECEIVER	FAST_SENDER
1867.469	SLOW_SENDER4	N/A
1867.879	FAST_SENDER	N/A
1868.242	RECEIVER	SLOW_SENDER4
1870.356	RECEIVER	FAST_SENDER
1872.774	FAST_SENDER	N/A
1873.532	RECEIVER	FAST_SENDER
1875.938	FAST_SENDER	N/A
1876.703	RECEIVER	FAST_SENDER
1879.137	FAST_SENDER	N/A
1879.912	RECEIVER	FAST_SENDER
1882.312	FAST_SENDER	N/A
1883.087	RECEIVER	FAST_SENDER
1885.488	FAST_SENDER	N/A
1886.218	RECEIVER	FAST_SENDER
1888.628	FAST_SENDER	N/A
1891.189	RECEIVER	FAST_SENDER
1893.633	FAST_SENDER	N/A
1894.437	RECEIVER	FAST_SENDER
1896.869	FAST_SENDER	N/A
1897.618	RECEIVER	FAST_SENDER
1900.041	FAST_SENDER	N/A
1900.832	RECEIVER	FAST_SENDER
1903.244	FAST_SENDER	N/A
1903.970	RECEIVER	FAST_SENDER
1906.384	FAST_SENDER	N/A
1907.127	RECEIVER	FAST_SENDER
1909.548	FAST_SENDER	N/A
1910.301	RECEIVER	FAST_SENDER
1912.711	FAST_SENDER	N/A
1913.454	RECEIVER	FAST_SENDER
1915.891	FAST_SENDER	N/A
1916.657	RECEIVER	FAST_SENDER
1919.061	FAST_SENDER	N/A
1926.767	FAST_SENDER	N/A
1928.880	SLOW_SENDER9	N/A
1935.177	FAST_SENDER	N/A
1939.464	SLOW_SENDER9	N/A
1942.893	FAST_SENDER	N/A
1944.160	SLOW_SENDER2	N/A
1945.540	SLOW_SENDER3	N/A
1952.191	FAST_SENDER	N/A
1953.226	SLOW_SENDER9	N/A
1955.037	SLOW_SENDER2	N/A
1957.084	SLOW_SENDER3	N/A
1960.350	SLOW_SENDER6	N/A
1961.359	FAST_SENDER	N/A
1966.850	SLOW_SENDER5	N/A
1968.052	SLOW_SENDER2	N/A
1969.532	FAST_SENDER	N/A
1971.752	SLOW_SENDER3	N/A
1972.450	SLOW_SENDER7	N/A
1973.065	SLOW_SENDER6	N/A
1974.920	SLOW_SENDER10	N/A
1978.640	SLOW_SENDER5	N/A
1978.768	FAST_SENDER	N/A
1983.661	SLOW_SENDER7	N/A
1985.620	SLOW_SENDER1	N/A
1985.677	SLOW_SENDER6	N/A
1985.978	SLOW_SENDER10	N/A
1989.607	FAST_SENDER	N/A
1991.328	SLOW_SENDER5	N/A
1997.589	SLOW_SENDER7	N/A
1998.883	FAST_SENDER	N/A
1999.875	SLOW_SENDER10	N/A
2000.040	SLOW_SENDER1	N/A
2001.970	SLOW_SENDER11	N/A
2007.516	FAST_SENDER	N/A
2013.790	SLOW_SENDER11	N/A
2013.796	SLOW_SENDER1	N/A
2015.125	FAST_SENDER	N/A
2018.050	SLOW_SENDER8	N/A
2023.235	FAST_SENDER	N/A
2026.883	SLOW_SENDER11	N/A
2028.900	SLOW_SENDER8	N/A
2030.511	FAST_SENDER	N/A
2031.700	SLOW_SENDER4	N/A
2039.377	FAST_SENDER	N/A
2043.190	SLOW_SENDER4	N/A
2043.453	SLOW_SENDER8	N/A
2046.670	FAST_SENDER	N/A
2054.658	FAST_SENDER	N/A
2056.290	SLOW_SENDER4	N/A
2062.615	FAST_SENDER	N/A
2070.368	FAST_SENDER	N/A
2077.478	FAST_SENDER	N/A
2085.097	FAST_SENDER	N/A
2085.882	RECEIVER	FAST_SENDER
2088.290	FAST_SENDER	N/A
2089.040	RECEIVER	FAST_SENDER
2091.442	FAST_SENDER	N/A
2092.225	RECEIVER	FAST_SENDER
2094.663	FAST_SENDER	N/A
2095.428	RECEIVER	FAST_SENDER
2097.875	FAST_SENDER	N/A
2098.598	RECEIVER	FAST_SENDER
2101.001	FAST_SENDER	N/A
2101.760	RECEIVER	FAST_SENDER
2104.180	FAST_SENDER	N/A
2104.946	RECEIVER	FAST_SENDER
2107.348	FAST_SENDER	N/A
2108.136	RECEIVER	FAST_SENDER
2110.551	FAST_SENDER	N/A
2111.320	RECEIVER	FAST_SENDER
2115.518	FAST_SENDER	N/A
2116.257	RECEIVER	FAST_SENDER
2118.698	FAST_SENDER	N/A
2118.850	SLOW_SENDER9	N/A
2119.478	RECEIVER	FAST_SENDER
2120.199	RECEIVER	SLOW_SENDER9
2121.917	FAST_SENDER	N/A
2122.632	SLOW_SENDER9	N/A
2122.712	RECEIVER	FAST_SENDER
2123.410	RECEIVER	SLOW_SENDER9
2125.160	FAST_SENDER	N/A
2125.826	SLOW_SENDER9	N/A
2125.924	RECEIVER	FAST_SENDER
2126.569	RECEIVER	SLOW_SENDER9
2128.330	FAST_SENDER	N/A
2129.076	RECEIVER	FAST_SENDER
2131.521	FAST_SENDER	N/A
2131.971	SLOW_SENDER9	N/A
2132.283	RECEIVER	FAST_SENDER
2133.560	SLOW_SENDER2	N/A
2135.940	RECEIVER	SLOW_SENDER9
2136.230	SLOW_SENDER3	N/A
2136.976	RECEIVER	SLOW_SENDER3
2139.429	RECEIVER	SLOW_SENDER2
2141.181	SLOW_SENDER3	N/A
2141.318	FAST_SENDER	N/A
2142.643	RECEIVER	FAST_SENDER
2143.370	SLOW_SENDER9	N/A
2143.696	RECEIVER	SLOW_SENDER3
2144.876	SLOW_SENDER2	N/A
2145.087	FAST_SENDER	N/A
2145.679	RECEIVER	SLOW_SENDER2
2148.108	RECEIVER	FAST_SENDER
2148.779	RECEIVER	SLOW_SENDER9
2150.557	FAST_SENDER	N/A
2151.308	RECEIVER	FAST_SENDER
2152.710	SLOW_SENDER6	N/A
2153.472	RECEIVER	SLOW_SENDER6
2153.754	FAST_SENDER	N/A
2154.542	RECEIVER	FAST_SENDER
2154.840	SLOW_SENDER2	N/A
2155.006	SLOW_SENDER3	N/A
2155.646	RECEIVER	SLOW_SENDER2
2157.110	SLOW_SENDER5	N/A
2157.456	RECEIVER	SLOW_SENDER3
2158.841	FAST_SENDER	N/A
2161.503	RECEIVER	FAST_SENDER
2162.291	RECEIVER	SLOW_SENDER5
2163.067	SLOW_SENDER2	N/A
2163.540	SLOW_SENDER7	N/A
2163.841	RECEIVER	SLOW_SENDER2
2163.923	FAST_SENDER	N/A
2164.719	RECEIVER	FAST_SENDER
2165.442	SLOW_SENDER6	N/A
2165.540	SLOW_SENDER10	N/A
2166.776	SLOW_SENDER3	N/A
2167.127	FAST_SENDER	N/A
2167.709	SLOW_SENDER5	N/A
2174.198	SLOW_SENDER6	N/A
2175.376	SLOW_SENDER7	N/A
2176.338	FAST_SENDER	N/A
2177.348	SLOW_SENDER10	N/A
2178.820	SLOW_SENDER1	N/A
2180.430	SLOW_SENDER5	N/A
2186.804	FAST_SENDER	N/A
2189.365	SLOW_SENDER7	N/A
2191.175	SLOW_SENDER10	N/A
2192.090	SLOW_SENDER11	N/A
2192.882	SLOW_SENDER1	N/A
2194.241	FAST_SENDER	N/A
2201.876	FAST_SENDER	N/A
2206.705	SLOW_SENDER1	N/A
2207.557	SLOW_SENDER11	N/A
2209.180	SLOW_SENDER8	N/A
2209.746	FAST_SENDER	N/A
2218.014	FAST_SENDER	N/A
2221.298	SLOW_SENDER8	N/A
2221.768	SLOW_SENDER11	N/A
2221.880	SLOW_SENDER4	N/A
2226.202	FAST_SENDER	N/A
2234.619	FAST_SENDER	N/A
2235.611	SLOW_SENDER8	N/A
2237.435	SLOW_SENDER4	N/A
2242.122	FAST_SENDER	N/A
2249.506	FAST_SENDER	N/A
2250.333	SLOW_SENDER4	N/A
2256.805	FAST_SENDER	N/A
2264.139	FAST_SENDER	N/A
2272.077	FAST_SENDER	N/A
2279.378	FAST_SENDER	N/A
2287.115	FAST_SENDER	N/A
2294.194	FAST_SENDER	N/A
2302.012	FAST_SENDER	N/A
2309.691	FAST_SENDER	N/A
2312.320	SLOW_SENDER9	N/A
2317.462	FAST_SENDER	N/A
2323.820	SLOW_SENDER9	N/A
2325.469	FAST_SENDER	N/A
2329.346	RECEIVER	FAST_SENDER
2331.789	FAST_SENDER	N/A
2332.310	SLOW_SENDER3	N/A
2332.551	RECEIVER	FAST_SENDER
2333.230	SLOW_SENDER2	N/A
2333.989	RECEIVER	SLOW_SENDER2
2337.020	SLOW_SENDER9	N/A
2338.375	SLOW_SENDER2	N/A
2339.132	RECEIVER	SLOW_SENDER2
2339.590	FAST_SENDER	N/A
2340.364	RECEIVER	FAST_SENDER
2342.773	FAST_SENDER	N/A
2342.957	SLOW_SENDER3	N/A
2343.587	RECEIVER	FAST_SENDER
2343.800	SLOW_SENDER6	N/A
2344.541	RECEIVER	SLOW_SENDER6
2344.560	SLOW_SENDER2	N/A
2345.329	RECEIVER	SLOW_SENDER3
2345.993	FAST_SENDER	N/A
2346.490	SLOW_SENDER5	N/A
2346.757	RECEIVER	FAST_SENDER
2346.959	SLOW_SENDER6	N/A
2347.767	RECEIVER	SLOW_SENDER6
2350.192	SLOW_SENDER6	N/A
2350.428	RECEIVER	SLOW_SENDER5
2351.253	FAST_SENDER	N/A
2351.481	RECEIVER	SLOW_SENDER6
2352.737	SLOW_SENDER3	N/A
2353.552	RECEIVER	SLOW_SENDER3
2354.160	SLOW_SENDER7	N/A
2354.963	RECEIVER	SLOW_SENDER7
2356.917	SLOW_SENDER6	N/A
2357.060	RECEIVER	FAST_SENDER
2357.130	SLOW_SENDER10	N/A
2357.971	SLOW_SENDER2	N/A
2358.124	SLOW_SENDER5	N/A
2358.421	RECEIVER	SLOW_SENDER10
2359.217	RECEIVER	SLOW_SENDER6
2359.481	FAST_SENDER	N/A
2360.991	SLOW_SENDER3	N/A
2361.076	RECEIVER	SLOW_SENDER5
2362.325	RECEIVER	SLOW_SENDER3
2362.545	SLOW_SENDER10	N/A
2364.556	RECEIVER	FAST_SENDER
2365.396	RECEIVER	SLOW_SENDER10
2366.618	SLOW_SENDER6	N/A
2366.966	FAST_SENDER	N/A
2367.389	RECEIVER	SLOW_SENDER6
2369.768	SLOW_SENDER3	N/A
2369.941	SLOW_SENDER7	N/A
2370.556	RECEIVER	SLOW_SENDER3
2370.660	SLOW_SENDER5	N/A
2370.821	SLOW_SENDER10	N/A
2371.250	SLOW_SENDER1	N/A
2371.267	RECEIVER	FAST_SENDER
2371.944	RECEIVER	SLOW_SENDER5
2373.386	RECEIVER	SLOW_SENDER10
2373.694	FAST_SENDER	N/A
2374.411	RECEIVER	FAST_SENDER
2375.211	RECEIVER	SLOW_SENDER1
2376.146	RECEIVER	SLOW_SENDER7
2376.397	SLOW_SENDER6	N/A
2376.848	FAST_SENDER	N/A
2377.181	RECEIVER	SLOW_SENDER6
2377.997	SLOW_SENDER3	N/A
2378.742	RECEIVER	SLOW_SENDER3
2379.357	SLOW_SENDER5	N/A
2379.993	RECEIVER	FAST_SENDER
2380.648	RECEIVER	SLOW_SENDER5
2380.650	SLOW_SENDER1	N/A
2380.787	SLOW_SENDER10	N/A
2381.418	RECEIVER	SLOW_SENDER1
2382.400	FAST_SENDER	N/A
2382.628	RECEIVER	SLOW_SENDER10
2383.567	SLOW_SENDER7	N/A
2384.361	RECEIVER	SLOW_SENDER7
2386.610	RECEIVER	FAST_SENDER
2386.860	SLOW_SENDER1	N/A
2386.950	SLOW_SENDER11	N/A
2387.630	RECEIVER	SLOW_SENDER1
2388.094	SLOW_SENDER5	N/A
2388.860	RECEIVER	SLOW_SENDER5
2389.032	FAST_SENDER	N/A
2390.052	SLOW_SENDER10	N/A
2391.765	SLOW_SENDER7	N/A
2393.044	SLOW_SENDER1	N/A
2396.268	SLOW_SENDER5	N/A
2396.509	FAST_SENDER	N/A
2399.356	SLOW_SENDER11	N/A
2399.980	SLOW_SENDER8	N/A
2405.514	FAST_SENDER	N/A
2405.930	SLOW_SENDER1	N/A
2410.642	SLOW_SENDER8	N/A
2412.490	SLOW_SENDER11	N/A
2413.986	FAST_SENDER	N/A
2414.670	SLOW_SENDER4	N/A
2421.513	FAST_SENDER	N/A
2423.895	SLOW_SENDER8	N/A
2426.335	SLOW_SENDER4	N/A
2429.063	FAST_SENDER	N/A
2436.732	FAST_SENDER	N/A
2440.973	SLOW_SENDER4	N/A
2444.189	FAST_SENDER	N/A
2451.776	FAST_SENDER	N/A
2459.187	FAST_SENDER	N/A
2466.832	FAST_SENDER	N/A
2474.550	FAST_SENDER	N/A
2482.262	FAST_SENDER	N/A
2489.650	FAST_SENDER	N/A
2497.156	FAST_SENDER	N/A
2501.730	SLOW_SENDER9	N/A
2504.432	FAST_SENDER	N/A
2512.532	FAST_SENDER	N/A
2514.836	SLOW_SENDER9	N/A
2519.837	FAST_SENDER	N/A
2526.670	SLOW_SENDER2	N/A
2526.923	SLOW_SENDER9	N/A
2527.637	FAST_SENDER	N/A
2536.085	FAST_SENDER	N/A
2537.771	SLOW_SENDER2	N/A
2544.040	SLOW_SENDER3	N/A
2544.753	FAST_SENDER	N/A
2545.860	SLOW_SENDER6	N/A
2551.660	SLOW_SENDER2	N/A
2552.458	RECEIVER	SLOW_SENDER2
2552.744	FAST_SENDER	N/A
2553.516	RECEIVER	FAST_SENDER
2555.579	SLOW_SENDER3	N/A
2555.947	FAST_SENDER	N/A
2556.140	SLOW_SENDER7	N/A
2556.378	RECEIVER	SLOW_SENDER3
2557.440	RECEIVER	SLOW_SENDER7
2557.850	SLOW_SENDER6	N/A
2558.030	SLOW_SENDER10	N/A
2558.239	RECEIVER	FAST_SENDER
2560.074	RECEIVER	SLOW_SENDER6
2561.350	SLOW_SENDER5	N/A
2563.234	RECEIVER	SLOW_SENDER10
2563.271	FAST_SENDER	N/A
2564.008	RECEIVER	FAST_SENDER
2566.438	FAST_SENDER	N/A
2567.190	RECEIVER	FAST_SENDER
2567.531	SLOW_SENDER7	N/A
2568.324	RECEIVER	SLOW_SENDER7
2568.506	SLOW_SENDER3	N/A
2569.291	RECEIVER	SLOW_SENDER3
2570.803	SLOW_SENDER6	N/A
2570.980	SLOW_SENDER10	N/A
2570.990	SLOW_SENDER1	N/A
2572.324	RECEIVER	SLOW_SENDER10
2573.769	SLOW_SENDER7	N/A
2573.950	FAST_SENDER	N/A
2574.673	SLOW_SENDER5	N/A
2574.725	RECEIVER	FAST_SENDER
2575.435	RECEIVER	SLOW_SENDER5
2576.308	RECEIVER	SLOW_SENDER7
2578.263	SLOW_SENDER3	N/A
2578.500	SLOW_SENDER11	N/A
2581.523	FAST_SENDER	N/A
2581.609	RECEIVER	SLOW_SENDER11
2582.305	RECEIVER	FAST_SENDER
2582.864	SLOW_SENDER5	N/A
2583.628	RECEIVER	SLOW_SENDER5
2583.733	SLOW_SENDER7	N/A
2584.516	RECEIVER	SLOW_SENDER7
2584.719	FAST_SENDER	N/A
2584.889	SLOW_SENDER10	N/A
2585.689	RECEIVER	SLOW_SENDER10
2586.733	SLOW_SENDER1	N/A
2587.057	SLOW_SENDER11	N/A
2587.162	RECEIVER	FAST_SENDER
2588.330	RECEIVER	SLOW_SENDER11
2588.430	SLOW_SENDER8	N/A
2589.169	RECEIVER	SLOW_SENDER8
2589.599	FAST_SENDER	N/A
2590.366	RECEIVER	FAST_SENDER
2591.066	SLOW_SENDER5	N/A
2591.324	RECEIVER	SLOW_SENDER1
2591.952	SLOW_SENDER7	N/A
2592.712	RECEIVER	SLOW_SENDER7
2592.784	FAST_SENDER	N/A
2593.528	RECEIVER	FAST_SENDER
2593.738	SLOW_SENDER11	N/A
2595.934	FAST_SENDER	N/A
2597.794	RECEIVER	FAST_SENDER
2600.205	FAST_SENDER	N/A
2600.953	SLOW_SENDER8	N/A
2606.350	SLOW_SENDER4	N/A
2607.420	SLOW_SENDER11	N/A
2609.063	FAST_SENDER	N/A
2613.900	SLOW_SENDER8	N/A
2617.395	FAST_SENDER	N/A
2620.169	SLOW_SENDER4	N/A
2625.085	FAST_SENDER	N/A
2632.704	FAST_SENDER	N/A
2632.756	SLOW_SENDER4	N/A
2640.681	FAST_SENDER	N/A
2648.350	FAST_SENDER	N/A
2655.558	FAST_SENDER	N/A
2662.959	FAST_SENDER	N/A
2670.362	FAST_SENDER	N/A
2678.216	FAST_SENDER	N/A
2685.812	FAST_SENDER	N/A
2691.390	SLOW_SENDER9	N/A
2693.614	FAST_SENDER	N/A
2701.678	FAST_SENDER	N/A
2702.377	SLOW_SENDER9	N/A
2709.651	FAST_SENDER	N/A
2714.830	SLOW_SENDER9	N/A
2716.892	FAST_SENDER	N/A
2717.240	SLOW_SENDER2	N/A
2725.471	FAST_SENDER	N/A
2727.858	SLOW_SENDER2	N/A
2734.113	FAST_SENDER	N/A
2734.670	SLOW_SENDER3	N/A
2736.850	SLOW_SENDER6	N/A
2740.291	SLOW_SENDER2	N/A
2742.963	FAST_SENDER	N/A
2748.334	SLOW_SENDER3	N/A
2750.949	FAST_SENDER	N/A
2751.175	SLOW_SENDER6	N/A
2751.910	SLOW_SENDER10	N/A
2758.160	SLOW_SENDER1	N/A
2758.952	FAST_SENDER	N/A
2760.060	SLOW_SENDER7	N/A
2760.590	SLOW_SENDER5	N/A
2760.820	RECEIVER	SLOW_SENDER7
2762.436	RECEIVER	FAST_SENDER
2762.687	SLOW_SENDER3	N/A
2763.251	SLOW_SENDER7	N/A
2763.446	RECEIVER	SLOW_SENDER3
2763.813	SLOW_SENDER10	N/A
2764.565	RECEIVER	SLOW_SENDER5
2764.858	FAST_SENDER	N/A
2765.627	RECEIVER	FAST_SENDER
2765.812	SLOW_SENDER6	N/A
2766.326	RECEIVER	SLOW_SENDER1
2767.192	RECEIVER	SLOW_SENDER10
2768.133	RECEIVER	SLOW_SENDER7
2770.015	SLOW_SENDER5	N/A
2770.759	RECEIVER	SLOW_SENDER5
2771.612	FAST_SENDER	N/A
2772.362	RECEIVER	FAST_SENDER
2773.558	SLOW_SENDER7	N/A
2773.751	SLOW_SENDER1	N/A
2774.319	RECEIVER	SLOW_SENDER7
2774.599	SLOW_SENDER10	N/A
2774.811	FAST_SENDER	N/A
2775.023	RECEIVER	SLOW_SENDER1
2775.250	SLOW_SENDER11	N/A
2776.004	RECEIVER	SLOW_SENDER11
2776.207	SLOW_SENDER5	N/A
2777.501	RECEIVER	SLOW_SENDER5
2778.431	SLOW_SENDER11	N/A
2778.515	RECEIVER	SLOW_SENDER10
2779.202	RECEIVER	SLOW_SENDER11
2779.340	SLOW_SENDER8	N/A
2780.092	RECEIVER	SLOW_SENDER8
2781.616	SLOW_SENDER11	N/A
2781.760	SLOW_SENDER7	N/A
2782.401	RECEIVER	SLOW_SENDER11
2782.473	SLOW_SENDER1	N/A
2782.495	SLOW_SENDER8	N/A
2783.197	RECEIVER	SLOW_SENDER1
2784.709	RECEIVER	SLOW_SENDER7
2784.903	SLOW_SENDER5	N/A
2784.978	FAST_SENDER	N/A
2785.581	RECEIVER	SLOW_SENDER8
2785.926	SLOW_SENDER10	N/A
2786.690	RECEIVER	SLOW_SENDER10
2787.364	RECEIVER	FAST_SENDER
2787.832	SLOW_SENDER11	N/A
2788.286	RECEIVER	SLOW_SENDER5
2789.800	FAST_SENDER	N/A
2790.272	RECEIVER	SLOW_SENDER11
2791.009	SLOW_SENDER8	N/A
2791.767	RECEIVER	SLOW_SENDER8
2792.127	SLOW_SENDER7	N/A
2792.891	RECEIVER	SLOW_SENDER7
2793.663	RECEIVER	FAST_SENDER
2795.720	SLOW_SENDER5	N/A
2796.077	FAST_SENDER	N/A
2796.467	RECEIVER	SLOW_SENDER5
2796.805	SLOW_SENDER1	N/A
2797.175	SLOW_SENDER8	N/A
2797.572	RECEIVER	SLOW_SENDER1
2797.674	SLOW_SENDER11	N/A
2797.720	SLOW_SENDER4	N/A
2799.548	RECEIVER	SLOW_SENDER8
2800.292	SLOW_SENDER7	N/A
2800.638	RECEIVER	SLOW_SENDER11
2801.710	RECEIVER	FAST_SENDER
2802.411	RECEIVER	SLOW_SENDER4
2804.119	FAST_SENDER	N/A
2805.409	RECEIVER	FAST_SENDER
2805.784	SLOW_SENDER5	N/A
2806.569	RECEIVER	SLOW_SENDER5
2806.948	SLOW_SENDER8	N/A
2807.738	RECEIVER	SLOW_SENDER8
2807.812	FAST_SENDER	N/A
2807.861	SLOW_SENDER4	N/A
2808.593	RECEIVER	FAST_SENDER
2811.033	FAST_SENDER	N/A
2812.189	SLOW_SENDER11	N/A
2813.971	SLOW_SENDER5	N/A
2815.161	SLOW_SENDER8	N/A
2818.336	SLOW_SENDER4	N/A
2818.543	FAST_SENDER	N/A
2827.169	FAST_SENDER	N/A
2831.925	SLOW_SENDER4	N/A
2835.387	FAST_SENDER	N/A
2843.650	FAST_SENDER	N/A
2851.286	FAST_SENDER	N/A
2858.557	FAST_SENDER	N/A
2865.771	FAST_SENDER	N/A
2873.206	FAST_SENDER	N/A
2879.200	SLOW_SENDER9	N/A
2880.762	FAST_SENDER	N/A
2888.679	FAST_SENDER	N/A
2892.715	SLOW_SENDER9	N/A
2896.111	FAST_SENDER	N/A
2903.504	FAST_SENDER	N/A
2904.790	SLOW_SENDER2	N/A
2906.272	SLOW_SENDER9	N/A
2911.455	FAST_SENDER	N/A
2916.120	SLOW_SENDER2	N/A
2919.543	FAST_SENDER	N/A
2927.180	SLOW_SENDER3	N/A
2927.507	FAST_SENDER	N/A
2929.380	SLOW_SENDER2	N/A
2930.170	SLOW_SENDER6	N/A
2936.653	FAST_SENDER	N/A
2938.376	SLOW_SENDER3	N/A
2940.469	SLOW_SENDER6	N/A
2945.666	FAST_SENDER	N/A
2950.430	SLOW_SENDER10	N/A
2952.304	SLOW_SENDER3	N/A
2953.210	FAST_SENDER	N/A
2954.278	SLOW_SENDER6	N/A
2960.857	FAST_SENDER	N/A
2961.100	SLOW_SENDER1	N/A
2961.488	SLOW_SENDER10	N/A
2966.580	SLOW_SENDER7	N/A
2968.710	FAST_SENDER	N/A
2973.065	SLOW_SENDER1	N/A
2973.793	RECEIVER	SLOW_SENDER1
2974.290	SLOW_SENDER10	N/A
2975.040	RECEIVER	SLOW_SENDER10
2976.184	FAST_SENDER	N/A
2976.934	RECEIVER	FAST_SENDER
2977.552	SLOW_SENDER7	N/A
2977.620	SLOW_SENDER11	N/A
2978.315	RECEIVER	SLOW_SENDER7
2978.500	SLOW_SENDER5	N/A
2979.301	RECEIVER	SLOW_SENDER5
2979.353	FAST_SENDER	N/A
2980.104	RECEIVER	FAST_SENDER
2980.826	RECEIVER	SLOW_SENDER11
2981.195	SLOW_SENDER1	N/A
2981.704	SLOW_SENDER5	N/A
2981.968	RECEIVER	SLOW_SENDER1
2982.508	FAST_SENDER	N/A
2983.226	SLOW_SENDER11	N/A
2983.228	RECEIVER	FAST_SENDER
2984.960	SLOW_SENDER8	N/A
2985.727	RECEIVER	SLOW_SENDER8
2985.749	SLOW_SENDER7	N/A
2986.518	RECEIVER	SLOW_SENDER7
2987.441	FAST_SENDER	N/A
2989.407	SLOW_SENDER1	N/A
2989.924	RECEIVER	FAST_SENDER
2990.664	RECEIVER	SLOW_SENDER1
2992.335	FAST_SENDER	N/A
2993.089	RECEIVER	FAST_SENDER
2995.516	FAST_SENDER	N/A
2995.742	SLOW_SENDER5	N/A
2996.225	SLOW_SENDER7	N/A
2996.244	RECEIVER	FAST_SENDER
2996.520	SLOW_SENDER4	N/A
2997.012	RECEIVER	SLOW_SENDER7
2997.098	SLOW_SENDER8	N/A
2997.621	SLOW_SENDER11	N/A
2997.827	RECEIVER	SLOW_SENDER8
2998.089	SLOW_SENDER1	N/A
2998.650	FAST_SENDER	N/A
2998.841	RECEIVER	SLOW_SENDER1
2999.564	RECEIVER	SLOW_SENDER5
3000.281	RECEIVER	SLOW_SENDER11
3001.201	RECEIVER	SLOW_SENDER4
3003.254	RECEIVER	FAST_SENDER
3004.446	SLOW_SENDER7	N/A
3005.201	RECEIVER	SLOW_SENDER7
3005.234	SLOW_SENDER8	N/A
3006.015	RECEIVER	SLOW_SENDER8
3006.645	SLOW_SENDER4	N/A
3006.979	SLOW_SENDER5	N/A
3007.002	FAST_SENDER	N/A
3007.424	RECEIVER	SLOW_SENDER4
3008.322	RECEIVER	FAST_SENDER
3009.790	SLOW_SENDER11	N/A
3010.564	RECEIVER	SLOW_SENDER11
3010.743	FAST_SENDER	N/A
3011.502	RECEIVER	FAST_SENDER
3012.643	SLOW_SENDER7	N/A
3013.423	RECEIVER	SLOW_SENDER7
3013.435	SLOW_SENDER8	N/A
3013.930	FAST_SENDER	N/A
3014.215	RECEIVER	SLOW_SENDER8
3017.978	SLOW_SENDER11	N/A
3017.998	RECEIVER	FAST_SENDER
3018.777	RECEIVER	SLOW_SENDER11
3020.411	FAST_SENDER	N/A
3020.867	SLOW_SENDER7	N/A
3021.016	SLOW_SENDER4	N/A
3021.640	RECEIVER	SLOW_SENDER7
3022.277	RECEIVER	SLOW_SENDER4
3023.186	RECEIVER	FAST_SENDER
3025.618	FAST_SENDER	N/A
3026.372	RECEIVER	FAST_SENDER
3028.109	SLOW_SENDER8	N/A
3028.785	FAST_SENDER	N/A
3028.884	RECEIVER	SLOW_SENDER8
3029.723	SLOW_SENDER4	N/A
3036.300	SLOW_SENDER8	N/A
3036.594	FAST_SENDER	N/A
3044.013	FAST_SENDER	N/A
3051.253	FAST_SENDER	N/A
3058.853	FAST_SENDER	N/A
3066.443	FAST_SENDER	N/A
3070.820	SLOW_SENDER9	N/A
3074.327	FAST_SENDER	N/A
3081.368	SLOW_SENDER9	N/A
3082.094	FAST_SENDER	N/A
3089.168	FAST_SENDER	N/A
3094.640	SLOW_SENDER2	N/A
3094.836	SLOW_SENDER9	N/A
3097.318	FAST_SENDER	N/A
3105.376	SLOW_SENDER2	N/A
3105.796	FAST_SENDER	N/A
3113.706	FAST_SENDER	N/A
3117.320	SLOW_SENDER3	N/A
3117.775	SLOW_SENDER2	N/A
3119.290	SLOW_SENDER6	N/A
3121.245	FAST_SENDER	N/A
3127.912	SLOW_SENDER3	N/A
3128.805	FAST_SENDER	N/A
3130.298	SLOW_SENDER6	N/A
3138.429	FAST_SENDER	N/A
3138.820	SLOW_SENDER10	N/A
3141.110	SLOW_SENDER3	N/A
3143.287	SLOW_SENDER6	N/A
3146.876	FAST_SENDER	N/A
3149.723	SLOW_SENDER10	N/A
3154.436	FAST_SENDER	N/A
3162.142	FAST_SENDER	N/A
3163.084	SLOW_SENDER10	N/A
3167.790	SLOW_SENDER1	N/A
3169.837	FAST_SENDER	N/A
3173.300	SLOW_SENDER5	N/A
3178.781	FAST_SENDER	N/A
3179.697	SLOW_SENDER1	N/A
3182.260	SLOW_SENDER11	N/A
3184.137	SLOW_SENDER5	N/A
3186.000	SLOW_SENDER7	N/A
3187.356	FAST_SENDER	N/A
3192.356	RECEIVER	SLOW_SENDER7
3193.522	SLOW_SENDER1	N/A
3193.763	SLOW_SENDER11	N/A
3194.297	RECEIVER	SLOW_SENDER1
3195.680	SLOW_SENDER4	N/A
3196.262	RECEIVER	SLOW_SENDER11
3196.790	FAST_SENDER	N/A
3197.551	RECEIVER	FAST_SENDER
3197.789	SLOW_SENDER7	N/A
3198.171	SLOW_SENDER5	N/A
3199.993	FAST_SENDER	N/A
3200.150	SLOW_SENDER8	N/A
3200.328	RECEIVER	SLOW_SENDER4
3202.470	RECEIVER	SLOW_SENDER7
3203.711	SLOW_SENDER11	N/A
3204.279	RECEIVER	SLOW_SENDER8
3205.011	RECEIVER	FAST_SENDER
3205.735	SLOW_SENDER4	N/A
3206.542	RECEIVER	SLOW_SENDER4
3207.447	FAST_SENDER	N/A
3208.167	RECEIVER	FAST_SENDER
3209.712	SLOW_SENDER8	N/A
3209.901	SLOW_SENDER7	N/A
3210.483	RECEIVER	SLOW_SENDER8
3210.577	FAST_SENDER	N/A
3211.314	RECEIVER	FAST_SENDER
3211.944	SLOW_SENDER4	N/A
3212.233	RECEIVER	SLOW_SENDER7
3213.738	FAST_SENDER	N/A
3214.041	RECEIVER	SLOW_SENDER4
3215.910	SLOW_SENDER8	N/A
3216.159	RECEIVER	FAST_SENDER
3218.609	FAST_SENDER	N/A
3219.371	RECEIVER	FAST_SENDER
3220.066	RECEIVER	SLOW_SENDER8
3221.777	FAST_SENDER	N/A
3222.192	SLOW_SENDER7	N/A
3222.576	RECEIVER	FAST_SENDER
3225.376	SLOW_SENDER4	N/A
3226.103	RECEIVER	SLOW_SENDER4
3226.746	FAST_SENDER	N/A
3227.485	RECEIVER	FAST_SENDER
3227.489	SLOW_SENDER8	N/A
3229.924	FAST_SENDER	N/A
3230.014	RECEIVER	SLOW_SENDER8
3230.672	RECEIVER	FAST_SENDER
3233.119	FAST_SENDER	N/A
3233.516	SLOW_SENDER4	N/A
3233.846	RECEIVER	FAST_SENDER
3237.459	SLOW_SENDER8	N/A
3238.020	FAST_SENDER	N/A
3238.228	RECEIVER	SLOW_SENDER8
3240.217	RECEIVER	FAST_SENDER
3242.629	FAST_SENDER	N/A
3243.400	RECEIVER	FAST_SENDER
3245.675	SLOW_SENDER8	N/A
3245.846	FAST_SENDER	N/A
3246.458	RECEIVER	SLOW_SENDER8
3248.552	RECEIVER	FAST_SENDER
3250.952	FAST_SENDER	N/A
3251.675	RECEIVER	FAST_SENDER
3254.125	FAST_SENDER	N/A
3254.901	RECEIVER	FAST_SENDER
3257.328	FAST_SENDER	N/A
3258.086	RECEIVER	FAST_SENDER
3259.630	SLOW_SENDER9	N/A
3261.743	RECEIVER	SLOW_SENDER9
3262.264	FAST_SENDER	N/A
3263.015	RECEIVER	FAST_SENDER
3264.169	SLOW_SENDER9	N/A
3264.922	RECEIVER	SLOW_SENDER9
3265.438	FAST_SENDER	N/A
3266.220	RECEIVER	FAST_SENDER
3268.623	FAST_SENDER	N/A
3269.378	RECEIVER	FAST_SENDER
3270.348	SLOW_SENDER9	N/A
3271.114	RECEIVER	SLOW_SENDER9
3271.813	FAST_SENDER	N/A
3275.836	RECEIVER	FAST_SENDER
3276.532	SLOW_SENDER9	N/A
3277.261	RECEIVER	SLOW_SENDER9
3278.264	FAST_SENDER	N/A
3278.988	RECEIVER	FAST_SENDER
3282.240	SLOW_SENDER2	N/A
3282.665	SLOW_SENDER9	N/A
3282.995	RECEIVER	SLOW_SENDER2
3283.104	FAST_SENDER	N/A
3283.839	RECEIVER	FAST_SENDER
3286.247	FAST_SENDER	N/A
3293.687	FAST_SENDER	N/A
3294.419	SLOW_SENDER2	N/A
3295.705	SLOW_SENDER9	N/A
3302.100	FAST_SENDER	N/A
3306.810	SLOW_SENDER3	N/A
3307.085	SLOW_SENDER2	N/A
3309.800	SLOW_SENDER6	N/A
3310.192	FAST_SENDER	N/A
3318.024	SLOW_SENDER3	N/A
3318.744	FAST_SENDER	N/A
3321.877	SLOW_SENDER6	N/A
3327.404	FAST_SENDER	N/A
3328.840	SLOW_SENDER10	N/A
3331.769	SLOW_SENDER3	N/A
3335.725	SLOW_SENDER6	N/A
3336.509	FAST_SENDER	N/A
3342.132	SLOW_SENDER10	N/A
3343.794	FAST_SENDER	N/A
3352.900	FAST_SENDER	N/A
3355.770	SLOW_SENDER10	N/A
3359.060	SLOW_SENDER1	N/A
3360.239	FAST_SENDER	N/A
3362.840	SLOW_SENDER5	N/A
3369.314	FAST_SENDER	N/A
3369.698	SLOW_SENDER1	N/A
3372.480	SLOW_SENDER11	N/A
3374.111	SLOW_SENDER5	N/A
3377.735	FAST_SENDER	N/A
3382.870	SLOW_SENDER1	N/A
3385.016	SLOW_SENDER11	N/A
3386.068	FAST_SENDER	N/A
3386.820	SLOW_SENDER7	N/A
3387.775	SLOW_SENDER5	N/A
3394.578	FAST_SENDER	N/A
3398.244	SLOW_SENDER7	N/A
3398.644	SLOW_SENDER11	N/A
3399.210	SLOW_SENDER4	N/A
3401.857	FAST_SENDER	N/A
3410.090	SLOW_SENDER8	N/A
3410.171	FAST_SENDER	N/A
3410.487	SLOW_SENDER4	N/A
3411.811	SLOW_SENDER7	N/A
3419.330	FAST_SENDER	N/A
3421.791	SLOW_SENDER8	N/A
3424.469	SLOW_SENDER4	N/A
3426.979	FAST_SENDER	N/A
3434.554	SLOW_SENDER8	N/A
3434.894	FAST_SENDER	N/A
3442.937	FAST_SENDER	N/A
3446.825	RECEIVER	FAST_SENDER
3449.245	FAST_SENDER	N/A
3450.001	RECEIVER	FAST_SENDER
3452.409	FAST_SENDER	N/A
3453.171	RECEIVER	FAST_SENDER
3455.605	FAST_SENDER	N/A
3456.376	RECEIVER	FAST_SENDER
3458.819	FAST_SENDER	N/A
3459.585	RECEIVER	FAST_SENDER
3461.940	SLOW_SENDER9	N/A
3462.008	FAST_SENDER	N/A
3462.690	RECEIVER	SLOW_SENDER9
3465.115	SLOW_SENDER9	N/A
3466.705	RECEIVER	FAST_SENDER
3469.001	RECEIVER	SLOW_SENDER9
3469.114	FAST_SENDER	N/A
3469.861	RECEIVER	FAST_SENDER
3472.400	SLOW_SENDER2	N/A
3473.126	RECEIVER	SLOW_SENDER2
3473.875	FAST_SENDER	N/A
3474.411	SLOW_SENDER9	N/A
3474.633	RECEIVER	FAST_SENDER
3475.562	SLOW_SENDER2	N/A
3476.345	RECEIVER	SLOW_SENDER2
3477.048	FAST_SENDER	N/A
3477.785	RECEIVER	FAST_SENDER
3478.751	SLOW_SENDER2	N/A
3479.545	RECEIVER	SLOW_SENDER2
3480.192	FAST_SENDER	N/A
3480.958	RECEIVER	FAST_SENDER
3485.253	FAST_SENDER	N/A
3485.991	RECEIVER	FAST_SENDER
3486.934	SLOW_SENDER9	N/A
3487.675	RECEIVER	SLOW_SENDER9
3488.397	FAST_SENDER	N/A
3489.160	RECEIVER	FAST_SENDER
3491.575	FAST_SENDER	N/A
3491.775	SLOW_SENDER2	N/A
3492.326	RECEIVER	FAST_SENDER
3493.075	RECEIVER	SLOW_SENDER2
3494.773	FAST_SENDER	N/A
3495.104	SLOW_SENDER9	N/A
3495.548	RECEIVER	FAST_SENDER
3496.190	SLOW_SENDER3	N/A
3496.945	RECEIVER	SLOW_SENDER3
3500.475	SLOW_SENDER2	N/A
3501.140	SLOW_SENDER6	N/A
3501.289	SLOW_SENDER3	N/A
3501.931	RECEIVER	SLOW_SENDER6
3502.607	RECEIVER	SLOW_SENDER3
3503.036	FAST_SENDER	N/A
3503.814	RECEIVER	FAST_SENDER
3505.236	RECEIVER	SLOW_SENDER2
3506.236	FAST_SENDER	N/A
3507.055	RECEIVER	FAST_SENDER
3508.030	SLOW_SENDER3	N/A
3508.751	RECEIVER	SLOW_SENDER3
3512.628	SLOW_SENDER6	N/A
3514.852	FAST_SENDER	N/A
3515.585	RECEIVER	FAST_SENDER
3517.896	SLOW_SENDER3	N/A
3518.010	FAST_SENDER	N/A
3518.674	RECEIVER	SLOW_SENDER3
3519.845	RECEIVER	SLOW_SENDER6
3520.190	SLOW_SENDER10	N/A
3520.981	RECEIVER	SLOW_SENDER10
3524.812	RECEIVER	FAST_SENDER
3526.089	SLOW_SENDER3	N/A
3526.889	RECEIVER	SLOW_SENDER3
3527.258	FAST_SENDER	N/A
3527.281	SLOW_SENDER6	N/A
3528.001	RECEIVER	FAST_SENDER
3530.449	FAST_SENDER	N/A
3531.209	RECEIVER	FAST_SENDER
3532.234	SLOW_SENDER10	N/A
3533.630	FAST_SENDER	N/A
3534.292	SLOW_SENDER3	N/A
3541.185	FAST_SENDER	N/A
3545.317	SLOW_SENDER10	N/A
3548.160	SLOW_SENDER1	N/A
3548.597	FAST_SENDER	N/A
3553.210	SLOW_SENDER5	N/A
3556.268	FAST_SENDER	N/A
3559.428	SLOW_SENDER1	N/A
3564.510	SLOW_SENDER11	N/A
3564.933	FAST_SENDER	N/A
3568.218	SLOW_SENDER5	N/A
3572.621	FAST_SENDER	N/A
3573.080	SLOW_SENDER1	N/A
3577.760	SLOW_SENDER7	N/A
3578.170	SLOW_SENDER11	N/A
3580.336	FAST_SENDER	N/A
3588.059	FAST_SENDER	N/A
3588.259	SLOW_SENDER7	N/A
3589.560	SLOW_SENDER4	N/A
3592.430	SLOW_SENDER11	N/A
3596.467	FAST_SENDER	N/A
3600.930	SLOW_SENDER8	N/A
3602.549	SLOW_SENDER7	N/A
3604.505	SLOW_SENDER4	N/A
3604.703	FAST_SENDER	N/A
3612.563	FAST_SENDER	N/A
3615.469	SLOW_SENDER8	N/A
3617.395	SLOW_SENDER4	N/A
3621.263	FAST_SENDER	N/A
3628.065	SLOW_SENDER8	N/A
3628.720	FAST_SENDER	N/A
3636.335	FAST_SENDER	N/A
3643.638	FAST_SENDER	N/A
3651.596	FAST_SENDER	N/A
3659.360	SLOW_SENDER9	N/A
3659.387	FAST_SENDER	N/A
3667.906	FAST_SENDER	N/A
3668.800	SLOW_SENDER2	N/A
3673.044	SLOW_SENDER9	N/A
3676.318	FAST_SENDER	N/A
3682.597	SLOW_SENDER2	N/A
3683.682	FAST_SENDER	N/A
3691.041	FAST_SENDER	N/A
3692.210	SLOW_SENDER6	N/A
3695.023	RECEIVER	FAST_SENDER
3695.255	SLOW_SENDER2	N/A
3696.020	RECEIVER	SLOW_SENDER2
3697.433	FAST_SENDER	N/A
3697.922	RECEIVER	SLOW_SENDER6
3699.990	RECEIVER	FAST_SENDER
3702.394	FAST_SENDER	N/A
3703.155	RECEIVER	FAST_SENDER
3703.342	SLOW_SENDER6	N/A
3703.700	SLOW_SENDER3	N/A
3705.573	FAST_SENDER	N/A
3706.043	RECEIVER	SLOW_SENDER3
3708.493	SLOW_SENDER3	N/A
3709.247	RECEIVER	SLOW_SENDER3
3711.270	SLOW_SENDER10	N/A
3711.973	RECEIVER	FAST_SENDER
3714.409	FAST_SENDER	N/A
3714.665	SLOW_SENDER3	N/A
3715.195	RECEIVER	FAST_SENDER
3716.967	SLOW_SENDER6	N/A
3717.036	RECEIVER	SLOW_SENDER3
3717.595	FAST_SENDER	N/A
3717.709	RECEIVER	SLOW_SENDER6
3719.961	RECEIVER	FAST_SENDER
3722.372	FAST_SENDER	N/A
3722.650	SLOW_SENDER10	N/A
3723.134	RECEIVER	FAST_SENDER
3725.051	RECEIVER	SLOW_SENDER10
3725.123	SLOW_SENDER6	N/A
3725.558	FAST_SENDER	N/A
3725.886	RECEIVER	SLOW_SENDER6
3727.932	RECEIVER	FAST_SENDER
3728.276	SLOW_SENDER3	N/A
3729.006	RECEIVER	SLOW_SENDER3
3730.342	FAST_SENDER	N/A
3731.116	RECEIVER	FAST_SENDER
3732.498	SLOW_SENDER10	N/A
3733.275	RECEIVER	SLOW_SENDER10
3733.520	FAST_SENDER	N/A
3734.304	RECEIVER	FAST_SENDER
3736.412	SLOW_SENDER3	N/A
3736.737	FAST_SENDER	N/A
3737.188	RECEIVER	SLOW_SENDER3
[truncated: 16,855 more rows]
