# Supplementary material for: CATO: Wake-Up reCeiver-bAsed communicaTiOn for Batteryless Devices
Source: Sensors (Basel). 2025 Nov 7;25(22):6813. doi: 10.3390/s25226813 (PMC12655924; doi:10.3390/s25226813)
Supplement: Supplementary file 1 [file sensors-25-06813-s001.zip › File S1_Experimental_and_Simulation_Data/simulation/multiple_les/nodes13/mac_competing_nodes_priority.csv]

time_s	node_id	received_from
2.700	FAST_SENDER	N/A
2.700	SLOW_SENDER1	N/A
2.700	SLOW_SENDER2	N/A
2.700	SLOW_SENDER3	N/A
2.700	SLOW_SENDER4	N/A
2.700	SLOW_SENDER5	N/A
2.700	SLOW_SENDER6	N/A
2.700	SLOW_SENDER7	N/A
2.700	SLOW_SENDER8	N/A
2.700	SLOW_SENDER9	N/A
2.700	SLOW_SENDER10	N/A
2.700	SLOW_SENDER11	N/A
9.110	RECEIVER	SLOW_SENDER10
16.563	SLOW_SENDER10	N/A
16.609	SLOW_SENDER11	N/A
16.610	SLOW_SENDER3	N/A
16.744	SLOW_SENDER9	N/A
16.803	FAST_SENDER	N/A
17.354	RECEIVER	SLOW_SENDER10
18.048	RECEIVER	SLOW_SENDER6
18.060	SLOW_SENDER2	N/A
18.112	SLOW_SENDER8	N/A
18.605	SLOW_SENDER5	N/A
18.739	SLOW_SENDER7	N/A
18.812	RECEIVER	SLOW_SENDER2
19.249	SLOW_SENDER4	N/A
19.777	SLOW_SENDER10	N/A
20.329	SLOW_SENDER6	N/A
20.341	SLOW_SENDER1	N/A
21.251	SLOW_SENDER2	N/A
24.258	RECEIVER	SLOW_SENDER3
25.180	RECEIVER	SLOW_SENDER4
26.762	RECEIVER	SLOW_SENDER5
27.687	RECEIVER	SLOW_SENDER6
28.915	RECEIVER	SLOW_SENDER7
29.699	RECEIVER	SLOW_SENDER8
29.706	SLOW_SENDER3	N/A
30.486	RECEIVER	SLOW_SENDER3
31.208	RECEIVER	SLOW_SENDER10
31.881	RECEIVER	FAST_SENDER
34.305	FAST_SENDER	N/A
34.361	SLOW_SENDER5	N/A
34.630	SLOW_SENDER9	N/A
34.645	SLOW_SENDER1	N/A
35.055	SLOW_SENDER11	N/A
35.084	RECEIVER	FAST_SENDER
35.089	SLOW_SENDER6	N/A
35.930	SLOW_SENDER3	N/A
35.973	SLOW_SENDER2	N/A
36.474	RECEIVER	SLOW_SENDER1
37.143	SLOW_SENDER8	N/A
37.219	RECEIVER	SLOW_SENDER5
37.346	SLOW_SENDER4	N/A
37.511	FAST_SENDER	N/A
38.120	RECEIVER	SLOW_SENDER4
38.646	SLOW_SENDER10	N/A
38.815	SLOW_SENDER7	N/A
38.883	RECEIVER	SLOW_SENDER11
39.588	RECEIVER	SLOW_SENDER7
40.515	RECEIVER	SLOW_SENDER8
41.667	RECEIVER	SLOW_SENDER3
42.762	RECEIVER	SLOW_SENDER9
43.875	SLOW_SENDER1	N/A
44.265	RECEIVER	FAST_SENDER
44.655	SLOW_SENDER5	N/A
46.323	SLOW_SENDER11	N/A
46.678	FAST_SENDER	N/A
46.843	RECEIVER	SLOW_SENDER1
47.949	SLOW_SENDER8	N/A
49.096	SLOW_SENDER3	N/A
49.214	RECEIVER	SLOW_SENDER8
50.382	SLOW_SENDER6	N/A
51.168	SLOW_SENDER2	N/A
52.562	RECEIVER	SLOW_SENDER3
53.418	RECEIVER	FAST_SENDER
54.251	SLOW_SENDER1	N/A
55.848	FAST_SENDER	N/A
56.614	RECEIVER	FAST_SENDER
56.634	SLOW_SENDER8	N/A
59.014	FAST_SENDER	N/A
59.972	SLOW_SENDER3	N/A
60.767	RECEIVER	SLOW_SENDER3
71.364	FAST_SENDER	N/A
72.108	RECEIVER	FAST_SENDER
74.532	FAST_SENDER	N/A
80.335	RECEIVER	FAST_SENDER
82.751	FAST_SENDER	N/A
83.515	RECEIVER	FAST_SENDER
85.958	FAST_SENDER	N/A
96.041	RECEIVER	FAST_SENDER
98.449	FAST_SENDER	N/A
99.186	RECEIVER	FAST_SENDER
101.596	FAST_SENDER	N/A
107.197	RECEIVER	FAST_SENDER
109.630	FAST_SENDER	N/A
110.432	RECEIVER	FAST_SENDER
112.859	FAST_SENDER	N/A
118.688	RECEIVER	FAST_SENDER
121.094	FAST_SENDER	N/A
121.906	RECEIVER	FAST_SENDER
124.317	FAST_SENDER	N/A
130.378	RECEIVER	FAST_SENDER
132.791	FAST_SENDER	N/A
133.542	RECEIVER	FAST_SENDER
135.984	FAST_SENDER	N/A
142.190	RECEIVER	FAST_SENDER
144.632	FAST_SENDER	N/A
145.418	RECEIVER	FAST_SENDER
147.843	FAST_SENDER	N/A
153.787	RECEIVER	FAST_SENDER
156.200	FAST_SENDER	N/A
158.450	RECEIVER	FAST_SENDER
160.866	FAST_SENDER	N/A
166.516	RECEIVER	FAST_SENDER
168.935	FAST_SENDER	N/A
169.737	RECEIVER	FAST_SENDER
172.180	FAST_SENDER	N/A
178.173	RECEIVER	FAST_SENDER
180.615	FAST_SENDER	N/A
181.368	RECEIVER	FAST_SENDER
183.799	FAST_SENDER	N/A
189.677	RECEIVER	FAST_SENDER
192.118	FAST_SENDER	N/A
192.892	RECEIVER	FAST_SENDER
195.340	FAST_SENDER	N/A
201.631	RECEIVER	FAST_SENDER
204.059	FAST_SENDER	N/A
204.797	RECEIVER	FAST_SENDER
206.340	SLOW_SENDER9	N/A
207.215	FAST_SENDER	N/A
208.200	SLOW_SENDER4	N/A
210.410	SLOW_SENDER7	N/A
212.340	SLOW_SENDER10	N/A
212.430	RECEIVER	SLOW_SENDER9
213.086	RECEIVER	SLOW_SENDER10
213.831	RECEIVER	SLOW_SENDER4
214.420	SLOW_SENDER5	N/A
214.580	SLOW_SENDER11	N/A
214.760	SLOW_SENDER6	N/A
215.521	SLOW_SENDER10	N/A
215.660	SLOW_SENDER2	N/A
215.988	RECEIVER	SLOW_SENDER7
217.861	SLOW_SENDER9	N/A
218.649	RECEIVER	SLOW_SENDER9
219.401	RECEIVER	FAST_SENDER
220.392	RECEIVER	SLOW_SENDER11
220.800	SLOW_SENDER1	N/A
221.331	RECEIVER	SLOW_SENDER2
221.807	FAST_SENDER	N/A
222.400	SLOW_SENDER8	N/A
223.847	SLOW_SENDER4	N/A
224.077	SLOW_SENDER9	N/A
224.490	SLOW_SENDER3	N/A
224.621	RECEIVER	SLOW_SENDER4
225.802	SLOW_SENDER11	N/A
226.313	SLOW_SENDER7	N/A
226.573	RECEIVER	SLOW_SENDER11
226.761	SLOW_SENDER2	N/A
227.260	RECEIVER	FAST_SENDER
229.672	FAST_SENDER	N/A
229.871	RECEIVER	SLOW_SENDER9
230.172	SLOW_SENDER6	N/A
230.857	RECEIVER	SLOW_SENDER3
231.136	SLOW_SENDER10	N/A
231.916	RECEIVER	SLOW_SENDER10
232.064	SLOW_SENDER4	N/A
232.834	RECEIVER	SLOW_SENDER4
232.940	SLOW_SENDER5	N/A
233.690	RECEIVER	SLOW_SENDER5
234.746	SLOW_SENDER1	N/A
236.613	RECEIVER	SLOW_SENDER1
237.298	SLOW_SENDER9	N/A
237.577	SLOW_SENDER3	N/A
237.739	SLOW_SENDER8	N/A
238.480	RECEIVER	SLOW_SENDER8
239.144	RECEIVER	SLOW_SENDER9
240.265	SLOW_SENDER4	N/A
240.440	SLOW_SENDER2	N/A
241.135	SLOW_SENDER5	N/A
241.336	SLOW_SENDER11	N/A
241.554	RECEIVER	SLOW_SENDER4
242.773	RECEIVER	SLOW_SENDER3
243.801	FAST_SENDER	N/A
245.281	RECEIVER	SLOW_SENDER2
245.818	SLOW_SENDER6	N/A
246.324	SLOW_SENDER10	N/A
246.507	RECEIVER	FAST_SENDER
246.564	SLOW_SENDER9	N/A
247.875	RECEIVER	SLOW_SENDER9
248.953	FAST_SENDER	N/A
250.221	SLOW_SENDER3	N/A
250.759	SLOW_SENDER1	N/A
250.967	RECEIVER	SLOW_SENDER3
252.060	RECEIVER	SLOW_SENDER1
252.611	SLOW_SENDER8	N/A
253.401	RECEIVER	SLOW_SENDER8
255.311	SLOW_SENDER9	N/A
255.770	RECEIVER	FAST_SENDER
258.219	FAST_SENDER	N/A
258.370	SLOW_SENDER3	N/A
259.493	SLOW_SENDER1	N/A
259.675	RECEIVER	SLOW_SENDER3
260.805	SLOW_SENDER8	N/A
261.544	RECEIVER	SLOW_SENDER8
264.049	RECEIVER	FAST_SENDER
266.457	FAST_SENDER	N/A
267.096	SLOW_SENDER3	N/A
267.867	RECEIVER	SLOW_SENDER3
272.371	RECEIVER	FAST_SENDER
274.810	FAST_SENDER	N/A
275.316	SLOW_SENDER3	N/A
276.105	RECEIVER	SLOW_SENDER3
281.465	RECEIVER	FAST_SENDER
283.901	FAST_SENDER	N/A
290.245	RECEIVER	FAST_SENDER
292.671	FAST_SENDER	N/A
298.519	RECEIVER	FAST_SENDER
300.944	FAST_SENDER	N/A
306.519	RECEIVER	FAST_SENDER
308.967	FAST_SENDER	N/A
314.632	RECEIVER	FAST_SENDER
317.038	FAST_SENDER	N/A
322.770	RECEIVER	FAST_SENDER
325.183	FAST_SENDER	N/A
331.357	RECEIVER	FAST_SENDER
333.807	FAST_SENDER	N/A
339.830	RECEIVER	FAST_SENDER
342.241	FAST_SENDER	N/A
347.958	RECEIVER	FAST_SENDER
350.363	FAST_SENDER	N/A
356.631	RECEIVER	FAST_SENDER
359.048	FAST_SENDER	N/A
365.018	RECEIVER	FAST_SENDER
367.442	FAST_SENDER	N/A
373.100	RECEIVER	FAST_SENDER
375.518	FAST_SENDER	N/A
381.426	RECEIVER	FAST_SENDER
383.842	FAST_SENDER	N/A
389.683	RECEIVER	FAST_SENDER
392.110	FAST_SENDER	N/A
398.022	RECEIVER	FAST_SENDER
398.570	SLOW_SENDER7	N/A
400.430	FAST_SENDER	N/A
406.049	RECEIVER	FAST_SENDER
407.410	SLOW_SENDER11	N/A
408.456	FAST_SENDER	N/A
408.820	SLOW_SENDER2	N/A
410.014	SLOW_SENDER7	N/A
410.380	SLOW_SENDER4	N/A
410.630	SLOW_SENDER10	N/A
410.680	SLOW_SENDER5	N/A
410.797	RECEIVER	SLOW_SENDER7
411.720	SLOW_SENDER6	N/A
413.630	RECEIVER	SLOW_SENDER11
414.756	RECEIVER	SLOW_SENDER2
416.182	RECEIVER	SLOW_SENDER5
417.089	RECEIVER	SLOW_SENDER10
419.037	SLOW_SENDER11	N/A
419.762	RECEIVER	SLOW_SENDER11
419.820	SLOW_SENDER9	N/A
420.163	SLOW_SENDER2	N/A
420.926	RECEIVER	SLOW_SENDER2
421.607	SLOW_SENDER5	N/A
422.350	RECEIVER	FAST_SENDER
422.537	SLOW_SENDER10	N/A
423.300	RECEIVER	SLOW_SENDER10
423.680	SLOW_SENDER1	N/A
423.955	RECEIVER	SLOW_SENDER5
424.093	SLOW_SENDER4	N/A
424.179	SLOW_SENDER7	N/A
424.769	FAST_SENDER	N/A
424.899	RECEIVER	SLOW_SENDER4
425.200	SLOW_SENDER8	N/A
425.484	SLOW_SENDER6	N/A
426.074	RECEIVER	SLOW_SENDER9
428.718	SLOW_SENDER10	N/A
430.659	RECEIVER	SLOW_SENDER8
432.336	SLOW_SENDER4	N/A
433.094	RECEIVER	SLOW_SENDER4
433.195	SLOW_SENDER11	N/A
433.961	SLOW_SENDER2	N/A
433.968	RECEIVER	SLOW_SENDER11
435.594	SLOW_SENDER9	N/A
436.091	SLOW_SENDER8	N/A
437.186	SLOW_SENDER6	N/A
439.620	SLOW_SENDER3	N/A
439.831	SLOW_SENDER5	N/A
440.527	SLOW_SENDER4	N/A
440.725	SLOW_SENDER1	N/A
441.407	SLOW_SENDER11	N/A
442.287	SLOW_SENDER8	N/A
443.216	SLOW_SENDER10	N/A
445.311	FAST_SENDER	N/A
453.301	SLOW_SENDER3	N/A
454.971	SLOW_SENDER1	N/A
457.017	SLOW_SENDER8	N/A
459.684	FAST_SENDER	N/A
466.733	SLOW_SENDER3	N/A
471.887	FAST_SENDER	N/A
484.597	FAST_SENDER	N/A
497.007	FAST_SENDER	N/A
509.411	FAST_SENDER	N/A
522.208	FAST_SENDER	N/A
535.126	FAST_SENDER	N/A
548.220	FAST_SENDER	N/A
560.770	FAST_SENDER	N/A
572.906	FAST_SENDER	N/A
585.848	FAST_SENDER	N/A
592.540	SLOW_SENDER7	N/A
598.445	FAST_SENDER	N/A
600.800	SLOW_SENDER2	N/A
604.460	SLOW_SENDER6	N/A
604.505	RECEIVER	FAST_SENDER
605.804	RECEIVER	SLOW_SENDER6
606.750	RECEIVER	SLOW_SENDER2
606.906	FAST_SENDER	N/A
607.070	SLOW_SENDER5	N/A
607.170	SLOW_SENDER11	N/A
607.382	SLOW_SENDER7	N/A
607.681	RECEIVER	FAST_SENDER
608.227	SLOW_SENDER6	N/A
608.940	SLOW_SENDER9	N/A
609.890	SLOW_SENDER10	N/A
610.010	SLOW_SENDER4	N/A
612.191	SLOW_SENDER2	N/A
612.295	RECEIVER	SLOW_SENDER7
614.015	RECEIVER	SLOW_SENDER4
615.109	RECEIVER	SLOW_SENDER2
616.023	RECEIVER	SLOW_SENDER6
616.836	RECEIVER	SLOW_SENDER10
618.126	RECEIVER	SLOW_SENDER11
619.430	SLOW_SENDER1	N/A
619.743	SLOW_SENDER7	N/A
620.192	FAST_SENDER	N/A
620.495	RECEIVER	SLOW_SENDER7
621.436	SLOW_SENDER5	N/A
621.685	RECEIVER	SLOW_SENDER1
622.210	SLOW_SENDER8	N/A
622.521	SLOW_SENDER2	N/A
623.315	RECEIVER	SLOW_SENDER2
623.435	SLOW_SENDER6	N/A
623.545	SLOW_SENDER10	N/A
624.114	SLOW_SENDER1	N/A
624.229	RECEIVER	SLOW_SENDER6
625.572	SLOW_SENDER11	N/A
625.902	SLOW_SENDER4	N/A
626.254	RECEIVER	SLOW_SENDER5
626.658	SLOW_SENDER9	N/A
627.437	RECEIVER	SLOW_SENDER9
628.653	RECEIVER	SLOW_SENDER8
629.841	RECEIVER	SLOW_SENDER10
630.735	SLOW_SENDER2	N/A
631.121	RECEIVER	SLOW_SENDER11
631.190	SLOW_SENDER3	N/A
631.654	SLOW_SENDER6	N/A
631.924	RECEIVER	FAST_SENDER
633.680	SLOW_SENDER5	N/A
634.061	SLOW_SENDER8	N/A
634.348	FAST_SENDER	N/A
635.384	RECEIVER	SLOW_SENDER8
636.641	RECEIVER	SLOW_SENDER2
637.269	SLOW_SENDER10	N/A
638.364	SLOW_SENDER1	N/A
638.540	SLOW_SENDER11	N/A
638.589	RECEIVER	SLOW_SENDER10
639.279	RECEIVER	SLOW_SENDER11
640.791	SLOW_SENDER8	N/A
641.532	RECEIVER	SLOW_SENDER8
641.845	SLOW_SENDER9	N/A
642.591	RECEIVER	SLOW_SENDER9
643.422	SLOW_SENDER3	N/A
644.046	SLOW_SENDER2	N/A
644.192	RECEIVER	SLOW_SENDER3
646.606	RECEIVER	FAST_SENDER
648.962	SLOW_SENDER8	N/A
649.023	FAST_SENDER	N/A
649.723	RECEIVER	SLOW_SENDER8
651.641	SLOW_SENDER3	N/A
652.400	RECEIVER	SLOW_SENDER3
655.362	RECEIVER	FAST_SENDER
657.128	SLOW_SENDER8	N/A
657.784	FAST_SENDER	N/A
657.898	RECEIVER	SLOW_SENDER8
659.822	SLOW_SENDER3	N/A
660.548	RECEIVER	SLOW_SENDER3
664.266	RECEIVER	FAST_SENDER
665.332	SLOW_SENDER8	N/A
666.090	RECEIVER	SLOW_SENDER8
666.691	FAST_SENDER	N/A
667.991	SLOW_SENDER3	N/A
668.775	RECEIVER	SLOW_SENDER3
673.040	RECEIVER	FAST_SENDER
673.539	SLOW_SENDER8	N/A
674.285	RECEIVER	SLOW_SENDER8
675.441	FAST_SENDER	N/A
681.725	SLOW_SENDER8	N/A
681.807	RECEIVER	FAST_SENDER
682.474	RECEIVER	SLOW_SENDER8
684.216	FAST_SENDER	N/A
689.911	SLOW_SENDER8	N/A
690.027	RECEIVER	FAST_SENDER
692.459	FAST_SENDER	N/A
698.733	RECEIVER	FAST_SENDER
701.181	FAST_SENDER	N/A
707.282	RECEIVER	FAST_SENDER
709.719	FAST_SENDER	N/A
715.488	RECEIVER	FAST_SENDER
717.891	FAST_SENDER	N/A
723.810	RECEIVER	FAST_SENDER
730.637	FAST_SENDER	N/A
736.619	RECEIVER	FAST_SENDER
739.049	FAST_SENDER	N/A
744.803	RECEIVER	FAST_SENDER
747.215	FAST_SENDER	N/A
753.488	RECEIVER	FAST_SENDER
755.896	FAST_SENDER	N/A
761.591	RECEIVER	FAST_SENDER
764.012	FAST_SENDER	N/A
769.755	RECEIVER	FAST_SENDER
772.165	FAST_SENDER	N/A
778.482	RECEIVER	FAST_SENDER
780.894	FAST_SENDER	N/A
786.440	SLOW_SENDER7	N/A
792.334	RECEIVER	FAST_SENDER
794.761	FAST_SENDER	N/A
797.390	SLOW_SENDER4	N/A
800.632	RECEIVER	FAST_SENDER
800.950	SLOW_SENDER6	N/A
801.670	SLOW_SENDER7	N/A
802.190	SLOW_SENDER5	N/A
802.394	RECEIVER	SLOW_SENDER7
803.082	FAST_SENDER	N/A
804.100	SLOW_SENDER10	N/A
805.990	SLOW_SENDER11	N/A
806.280	SLOW_SENDER9	N/A
807.130	SLOW_SENDER1	N/A
808.387	RECEIVER	SLOW_SENDER5
808.480	SLOW_SENDER2	N/A
808.709	SLOW_SENDER4	N/A
809.807	SLOW_SENDER7	N/A
809.970	RECEIVER	SLOW_SENDER4
811.168	RECEIVER	SLOW_SENDER10
813.315	RECEIVER	SLOW_SENDER11
813.810	SLOW_SENDER5	N/A
814.911	SLOW_SENDER6	N/A
815.189	RECEIVER	SLOW_SENDER7
815.377	SLOW_SENDER4	N/A
815.721	FAST_SENDER	N/A
816.138	RECEIVER	SLOW_SENDER4
817.278	SLOW_SENDER1	N/A
818.069	RECEIVER	SLOW_SENDER1
818.237	SLOW_SENDER9	N/A
818.738	SLOW_SENDER11	N/A
819.035	RECEIVER	SLOW_SENDER9
819.837	RECEIVER	SLOW_SENDER6
821.484	SLOW_SENDER10	N/A
822.227	RECEIVER	SLOW_SENDER10
824.338	RECEIVER	SLOW_SENDER11
826.463	SLOW_SENDER9	N/A
826.753	SLOW_SENDER2	N/A
827.239	RECEIVER	SLOW_SENDER9
827.969	RECEIVER	FAST_SENDER
827.973	SLOW_SENDER4	N/A
828.687	SLOW_SENDER6	N/A
828.752	RECEIVER	SLOW_SENDER4
829.348	SLOW_SENDER5	N/A
829.427	RECEIVER	SLOW_SENDER6
830.303	SLOW_SENDER1	N/A
830.377	FAST_SENDER	N/A
831.782	SLOW_SENDER11	N/A
833.269	SLOW_SENDER10	N/A
834.678	SLOW_SENDER9	N/A
835.720	SLOW_SENDER3	N/A
836.173	SLOW_SENDER4	N/A
843.303	FAST_SENDER	N/A
850.395	SLOW_SENDER3	N/A
855.740	SLOW_SENDER8	N/A
855.907	FAST_SENDER	N/A
863.436	SLOW_SENDER3	N/A
866.984	SLOW_SENDER8	N/A
868.968	FAST_SENDER	N/A
880.005	SLOW_SENDER8	N/A
881.573	FAST_SENDER	N/A
894.309	FAST_SENDER	N/A
906.649	FAST_SENDER	N/A
919.478	FAST_SENDER	N/A
931.948	FAST_SENDER	N/A
944.586	FAST_SENDER	N/A
957.714	FAST_SENDER	N/A
970.527	FAST_SENDER	N/A
981.410	SLOW_SENDER7	N/A
983.163	FAST_SENDER	N/A
994.210	SLOW_SENDER6	N/A
995.940	SLOW_SENDER2	N/A
996.384	FAST_SENDER	N/A
996.574	SLOW_SENDER7	N/A
997.070	SLOW_SENDER5	N/A
997.334	RECEIVER	SLOW_SENDER7
998.558	RECEIVER	FAST_SENDER
1000.217	RECEIVER	SLOW_SENDER6
1000.390	SLOW_SENDER11	N/A
1000.983	FAST_SENDER	N/A
1001.170	SLOW_SENDER10	N/A
1001.727	RECEIVER	FAST_SENDER
1001.830	SLOW_SENDER1	N/A
1002.120	SLOW_SENDER4	N/A
1003.731	RECEIVER	SLOW_SENDER5
1004.160	SLOW_SENDER9	N/A
1004.878	RECEIVER	SLOW_SENDER9
1005.642	SLOW_SENDER6	N/A
1006.452	RECEIVER	SLOW_SENDER6
1007.287	SLOW_SENDER9	N/A
1009.813	RECEIVER	SLOW_SENDER1
1009.841	SLOW_SENDER2	N/A
1010.543	SLOW_SENDER7	N/A
1011.301	RECEIVER	SLOW_SENDER7
1011.891	SLOW_SENDER6	N/A
1012.495	SLOW_SENDER5	N/A
1012.566	RECEIVER	SLOW_SENDER9
1014.344	RECEIVER	SLOW_SENDER5
1015.459	SLOW_SENDER11	N/A
1016.238	RECEIVER	SLOW_SENDER2
1016.995	RECEIVER	SLOW_SENDER6
1017.250	SLOW_SENDER1	N/A
1017.728	FAST_SENDER	N/A
1017.941	SLOW_SENDER10	N/A
1018.014	SLOW_SENDER9	N/A
1018.755	SLOW_SENDER4	N/A
1018.790	RECEIVER	SLOW_SENDER9
1019.517	RECEIVER	SLOW_SENDER4
1021.051	RECEIVER	SLOW_SENDER11
1021.847	RECEIVER	SLOW_SENDER1
1023.681	SLOW_SENDER2	N/A
1023.770	RECEIVER	SLOW_SENDER10
1024.413	SLOW_SENDER6	N/A
1025.196	SLOW_SENDER5	N/A
1026.219	SLOW_SENDER9	N/A
1026.928	SLOW_SENDER4	N/A
1027.679	RECEIVER	SLOW_SENDER4
1027.830	SLOW_SENDER3	N/A
1028.803	RECEIVER	FAST_SENDER
1029.247	SLOW_SENDER1	N/A
1030.539	RECEIVER	SLOW_SENDER1
1031.049	SLOW_SENDER11	N/A
1031.214	FAST_SENDER	N/A
1032.454	RECEIVER	SLOW_SENDER9
1033.522	SLOW_SENDER10	N/A
1034.286	RECEIVER	SLOW_SENDER10
1037.888	RECEIVER	FAST_SENDER
1037.956	SLOW_SENDER1	N/A
1038.724	RECEIVER	SLOW_SENDER1
1039.879	SLOW_SENDER9	N/A
1040.291	FAST_SENDER	N/A
1040.691	RECEIVER	SLOW_SENDER9
1041.687	SLOW_SENDER10	N/A
1042.438	SLOW_SENDER3	N/A
1042.457	RECEIVER	SLOW_SENDER10
1043.230	RECEIVER	SLOW_SENDER3
1044.330	SLOW_SENDER8	N/A
1046.137	SLOW_SENDER1	N/A
1046.895	RECEIVER	SLOW_SENDER1
1048.953	RECEIVER	SLOW_SENDER8
1050.642	SLOW_SENDER3	N/A
1051.416	RECEIVER	SLOW_SENDER3
1053.914	FAST_SENDER	N/A
1054.385	SLOW_SENDER8	N/A
1055.111	RECEIVER	SLOW_SENDER8
1060.491	RECEIVER	FAST_SENDER
1060.528	SLOW_SENDER8	N/A
1061.278	RECEIVER	SLOW_SENDER8
1062.911	FAST_SENDER	N/A
1063.248	SLOW_SENDER3	N/A
1064.012	RECEIVER	SLOW_SENDER3
1068.659	RECEIVER	FAST_SENDER
1068.693	SLOW_SENDER8	N/A
1069.447	RECEIVER	SLOW_SENDER8
1071.073	FAST_SENDER	N/A
1076.888	SLOW_SENDER8	N/A
1077.044	RECEIVER	FAST_SENDER
1079.461	FAST_SENDER	N/A
1080.419	RECEIVER	SLOW_SENDER8
1085.515	RECEIVER	FAST_SENDER
1087.829	SLOW_SENDER8	N/A
1087.949	FAST_SENDER	N/A
1088.597	RECEIVER	SLOW_SENDER8
1094.141	RECEIVER	FAST_SENDER
1096.014	SLOW_SENDER8	N/A
1096.545	FAST_SENDER	N/A
1096.772	RECEIVER	SLOW_SENDER8
1102.352	RECEIVER	FAST_SENDER
1104.801	FAST_SENDER	N/A
1110.600	RECEIVER	FAST_SENDER
1113.041	FAST_SENDER	N/A
1119.359	RECEIVER	FAST_SENDER
1121.773	FAST_SENDER	N/A
1127.640	RECEIVER	FAST_SENDER
1130.054	FAST_SENDER	N/A
1135.583	RECEIVER	FAST_SENDER
1137.986	FAST_SENDER	N/A
1143.830	RECEIVER	FAST_SENDER
1146.230	FAST_SENDER	N/A
1152.467	RECEIVER	FAST_SENDER
1154.907	FAST_SENDER	N/A
1160.494	RECEIVER	FAST_SENDER
1162.915	FAST_SENDER	N/A
1168.977	RECEIVER	FAST_SENDER
1171.380	FAST_SENDER	N/A
1176.960	SLOW_SENDER7	N/A
1177.199	RECEIVER	FAST_SENDER
1184.963	FAST_SENDER	N/A
1189.244	SLOW_SENDER7	N/A
1189.995	RECEIVER	SLOW_SENDER7
1190.820	SLOW_SENDER2	N/A
1191.222	RECEIVER	FAST_SENDER
1191.820	SLOW_SENDER5	N/A
1192.260	SLOW_SENDER6	N/A
1195.710	SLOW_SENDER11	N/A
1196.758	RECEIVER	SLOW_SENDER2
1197.434	SLOW_SENDER7	N/A
1197.677	RECEIVER	SLOW_SENDER6
1199.210	SLOW_SENDER4	N/A
1199.617	FAST_SENDER	N/A
1199.821	RECEIVER	SLOW_SENDER7
1200.742	RECEIVER	SLOW_SENDER11
1204.262	SLOW_SENDER2	N/A
1204.836	RECEIVER	SLOW_SENDER4
1205.620	SLOW_SENDER9	N/A
1205.865	RECEIVER	FAST_SENDER
1206.148	SLOW_SENDER11	N/A
1206.951	RECEIVER	SLOW_SENDER11
1207.060	SLOW_SENDER10	N/A
1207.124	SLOW_SENDER6	N/A
1207.226	SLOW_SENDER7	N/A
1208.007	SLOW_SENDER5	N/A
1208.036	RECEIVER	SLOW_SENDER7
1208.278	FAST_SENDER	N/A
1209.548	RECEIVER	SLOW_SENDER6
1210.280	SLOW_SENDER4	N/A
1210.500	SLOW_SENDER1	N/A
1211.061	RECEIVER	SLOW_SENDER4
1212.375	SLOW_SENDER11	N/A
1213.157	RECEIVER	SLOW_SENDER11
1216.164	SLOW_SENDER5	N/A
1216.944	RECEIVER	SLOW_SENDER5
1216.976	SLOW_SENDER6	N/A
1217.742	RECEIVER	SLOW_SENDER6
1218.616	SLOW_SENDER2	N/A
1219.302	SLOW_SENDER9	N/A
1220.578	SLOW_SENDER11	N/A
1222.235	SLOW_SENDER4	N/A
1223.865	SLOW_SENDER10	N/A
1224.973	SLOW_SENDER1	N/A
1225.162	SLOW_SENDER6	N/A
1225.354	FAST_SENDER	N/A
1227.750	SLOW_SENDER3	N/A
1235.428	SLOW_SENDER9	N/A
1235.630	SLOW_SENDER11	N/A
1238.307	SLOW_SENDER1	N/A
1239.347	FAST_SENDER	N/A
1243.172	SLOW_SENDER3	N/A
1252.845	FAST_SENDER	N/A
1256.081	SLOW_SENDER3	N/A
1260.490	SLOW_SENDER8	N/A
1265.336	FAST_SENDER	N/A
1275.377	SLOW_SENDER8	N/A
1278.897	FAST_SENDER	N/A
1288.489	SLOW_SENDER8	N/A
1291.585	FAST_SENDER	N/A
1303.956	FAST_SENDER	N/A
1316.618	FAST_SENDER	N/A
1328.696	FAST_SENDER	N/A
1340.953	FAST_SENDER	N/A
1353.795	FAST_SENDER	N/A
1366.443	FAST_SENDER	N/A
1377.890	SLOW_SENDER7	N/A
1378.956	FAST_SENDER	N/A
1383.160	SLOW_SENDER2	N/A
1383.633	RECEIVER	SLOW_SENDER7
1385.434	RECEIVER	SLOW_SENDER2
1387.180	SLOW_SENDER5	N/A
1387.840	SLOW_SENDER2	N/A
1389.043	SLOW_SENDER7	N/A
1390.329	RECEIVER	SLOW_SENDER7
1392.630	SLOW_SENDER6	N/A
1392.834	FAST_SENDER	N/A
1393.300	SLOW_SENDER4	N/A
1393.399	RECEIVER	SLOW_SENDER6
1394.190	SLOW_SENDER10	N/A
1394.680	RECEIVER	FAST_SENDER
1397.112	FAST_SENDER	N/A
1399.525	RECEIVER	SLOW_SENDER4
1400.070	SLOW_SENDER11	N/A
1400.290	SLOW_SENDER9	N/A
1400.752	RECEIVER	FAST_SENDER
1402.125	SLOW_SENDER2	N/A
1403.385	RECEIVER	SLOW_SENDER2
1404.107	SLOW_SENDER5	N/A
1404.250	SLOW_SENDER7	N/A
1404.520	SLOW_SENDER1	N/A
1404.954	SLOW_SENDER4	N/A
1405.576	RECEIVER	SLOW_SENDER7
1406.932	RECEIVER	SLOW_SENDER9
1407.659	RECEIVER	SLOW_SENDER11
1407.854	SLOW_SENDER10	N/A
1408.625	RECEIVER	SLOW_SENDER10
1408.889	SLOW_SENDER6	N/A
1410.802	SLOW_SENDER2	N/A
1411.003	RECEIVER	SLOW_SENDER1
1412.275	FAST_SENDER	N/A
1412.629	RECEIVER	SLOW_SENDER2
1413.017	SLOW_SENDER7	N/A
1413.099	SLOW_SENDER11	N/A
1413.776	RECEIVER	SLOW_SENDER7
1414.738	SLOW_SENDER9	N/A
1414.921	RECEIVER	SLOW_SENDER11
1416.035	SLOW_SENDER10	N/A
1416.450	SLOW_SENDER1	N/A
1416.782	RECEIVER	SLOW_SENDER10
1418.444	RECEIVER	FAST_SENDER
1418.991	SLOW_SENDER5	N/A
1420.046	SLOW_SENDER4	N/A
1420.368	SLOW_SENDER11	N/A
1420.416	RECEIVER	SLOW_SENDER9
1420.490	SLOW_SENDER3	N/A
1422.851	SLOW_SENDER6	N/A
1423.618	RECEIVER	SLOW_SENDER6
1424.394	RECEIVER	SLOW_SENDER11
1425.246	RECEIVER	SLOW_SENDER4
1426.303	FAST_SENDER	N/A
1426.732	RECEIVER	SLOW_SENDER3
1428.974	SLOW_SENDER10	N/A
1429.734	RECEIVER	SLOW_SENDER10
1430.511	SLOW_SENDER9	N/A
1431.310	RECEIVER	SLOW_SENDER9
1431.652	SLOW_SENDER1	N/A
1431.798	SLOW_SENDER11	N/A
1432.198	RECEIVER	FAST_SENDER
1432.669	SLOW_SENDER4	N/A
1433.083	RECEIVER	SLOW_SENDER11
1434.635	FAST_SENDER	N/A
1434.642	SLOW_SENDER3	N/A
1435.951	RECEIVER	SLOW_SENDER3
1437.152	SLOW_SENDER10	N/A
1438.472	RECEIVER	SLOW_SENDER10
1438.756	SLOW_SENDER9	N/A
1440.101	RECEIVER	SLOW_SENDER9
1443.362	SLOW_SENDER3	N/A
1444.127	RECEIVER	SLOW_SENDER3
1445.352	RECEIVER	FAST_SENDER
1447.507	SLOW_SENDER9	N/A
1447.768	FAST_SENDER	N/A
1448.244	RECEIVER	SLOW_SENDER9
1451.567	SLOW_SENDER3	N/A
1452.363	RECEIVER	SLOW_SENDER3
1453.640	SLOW_SENDER8	N/A
1455.930	FAST_SENDER	N/A
1459.795	SLOW_SENDER3	N/A
1468.184	SLOW_SENDER8	N/A
1468.600	FAST_SENDER	N/A
1480.381	SLOW_SENDER8	N/A
1481.854	FAST_SENDER	N/A
1494.292	FAST_SENDER	N/A
1507.407	FAST_SENDER	N/A
1519.708	FAST_SENDER	N/A
1532.381	FAST_SENDER	N/A
1544.536	FAST_SENDER	N/A
1557.037	FAST_SENDER	N/A
1569.739	FAST_SENDER	N/A
1577.260	SLOW_SENDER7	N/A
1579.700	SLOW_SENDER2	N/A
1581.914	FAST_SENDER	N/A
1584.450	SLOW_SENDER5	N/A
1587.340	SLOW_SENDER6	N/A
1591.170	SLOW_SENDER7	N/A
1592.846	SLOW_SENDER2	N/A
1595.510	FAST_SENDER	N/A
1596.970	SLOW_SENDER4	N/A
1597.472	SLOW_SENDER5	N/A
1598.690	SLOW_SENDER1	N/A
1601.611	SLOW_SENDER6	N/A
1602.050	SLOW_SENDER10	N/A
1602.560	SLOW_SENDER11	N/A
1605.074	SLOW_SENDER7	N/A
1608.166	SLOW_SENDER2	N/A
1610.849	FAST_SENDER	N/A
1611.600	SLOW_SENDER9	N/A
1613.096	SLOW_SENDER5	N/A
1613.649	SLOW_SENDER1	N/A
1614.051	SLOW_SENDER10	N/A
1616.575	SLOW_SENDER4	N/A
1616.748	SLOW_SENDER11	N/A
1617.484	RECEIVER	SLOW_SENDER11
1620.408	RECEIVER	SLOW_SENDER10
1622.866	RECEIVER	SLOW_SENDER4
1624.896	SLOW_SENDER11	N/A
1625.340	SLOW_SENDER9	N/A
1625.912	FAST_SENDER	N/A
1626.680	RECEIVER	FAST_SENDER
1627.580	SLOW_SENDER3	N/A
1627.871	SLOW_SENDER10	N/A
1628.631	RECEIVER	SLOW_SENDER10
1629.102	FAST_SENDER	N/A
1629.875	RECEIVER	FAST_SENDER
1630.287	SLOW_SENDER4	N/A
1632.292	FAST_SENDER	N/A
1636.054	SLOW_SENDER10	N/A
1636.840	RECEIVER	SLOW_SENDER10
1638.713	RECEIVER	FAST_SENDER
1639.731	SLOW_SENDER3	N/A
1640.508	RECEIVER	SLOW_SENDER3
1641.114	FAST_SENDER	N/A
1641.553	SLOW_SENDER9	N/A
1642.272	RECEIVER	SLOW_SENDER9
1644.710	SLOW_SENDER8	N/A
1647.761	RECEIVER	FAST_SENDER
1647.954	SLOW_SENDER3	N/A
1648.697	RECEIVER	SLOW_SENDER3
1650.191	FAST_SENDER	N/A
1650.412	RECEIVER	SLOW_SENDER8
1655.842	SLOW_SENDER8	N/A
1656.124	RECEIVER	FAST_SENDER
1656.133	SLOW_SENDER3	N/A
1656.881	RECEIVER	SLOW_SENDER3
1659.563	RECEIVER	SLOW_SENDER8
1664.160	FAST_SENDER	N/A
1664.286	SLOW_SENDER3	N/A
1665.595	RECEIVER	SLOW_SENDER3
1666.980	SLOW_SENDER8	N/A
1667.765	RECEIVER	SLOW_SENDER8
1670.186	RECEIVER	FAST_SENDER
1672.602	FAST_SENDER	N/A
1673.001	SLOW_SENDER3	N/A
1675.173	SLOW_SENDER8	N/A
1675.935	RECEIVER	SLOW_SENDER8
1679.254	RECEIVER	FAST_SENDER
1681.682	FAST_SENDER	N/A
1683.342	SLOW_SENDER8	N/A
1684.656	RECEIVER	SLOW_SENDER8
1688.556	RECEIVER	FAST_SENDER
1692.084	SLOW_SENDER8	N/A
1692.903	RECEIVER	SLOW_SENDER8
1695.414	FAST_SENDER	N/A
1701.485	RECEIVER	FAST_SENDER
1703.904	FAST_SENDER	N/A
1709.659	RECEIVER	FAST_SENDER
1712.092	FAST_SENDER	N/A
1718.233	RECEIVER	FAST_SENDER
1720.676	FAST_SENDER	N/A
1726.799	RECEIVER	FAST_SENDER
1729.211	FAST_SENDER	N/A
1735.209	RECEIVER	FAST_SENDER
1737.639	FAST_SENDER	N/A
1743.390	RECEIVER	FAST_SENDER
1745.795	FAST_SENDER	N/A
1751.957	RECEIVER	FAST_SENDER
1754.407	FAST_SENDER	N/A
1760.277	RECEIVER	FAST_SENDER
1762.710	FAST_SENDER	N/A
1768.243	RECEIVER	FAST_SENDER
1770.653	FAST_SENDER	N/A
1771.670	SLOW_SENDER7	N/A
1772.470	SLOW_SENDER6	N/A
1772.550	SLOW_SENDER2	N/A
1777.247	RECEIVER	FAST_SENDER
1777.820	SLOW_SENDER5	N/A
1778.359	RECEIVER	SLOW_SENDER6
1779.657	FAST_SENDER	N/A
1782.407	RECEIVER	SLOW_SENDER5
1784.076	SLOW_SENDER7	N/A
1784.843	RECEIVER	SLOW_SENDER7
1784.920	SLOW_SENDER1	N/A
1785.869	RECEIVER	FAST_SENDER
1786.232	SLOW_SENDER2	N/A
1787.039	RECEIVER	SLOW_SENDER2
1787.808	SLOW_SENDER5	N/A
1788.310	FAST_SENDER	N/A
1788.579	RECEIVER	SLOW_SENDER5
1789.064	SLOW_SENDER6	N/A
1789.790	RECEIVER	SLOW_SENDER6
1791.937	RECEIVER	SLOW_SENDER1
1792.262	SLOW_SENDER7	N/A
1793.055	RECEIVER	SLOW_SENDER7
1794.462	SLOW_SENDER2	N/A
1795.664	RECEIVER	FAST_SENDER
1795.760	SLOW_SENDER4	N/A
1796.350	SLOW_SENDER11	N/A
1797.208	SLOW_SENDER6	N/A
1797.355	SLOW_SENDER1	N/A
1797.994	RECEIVER	SLOW_SENDER6
1798.094	FAST_SENDER	N/A
1798.651	RECEIVER	SLOW_SENDER1
1800.376	RECEIVER	SLOW_SENDER2
1800.473	SLOW_SENDER7	N/A
1800.710	SLOW_SENDER10	N/A
1801.190	RECEIVER	SLOW_SENDER7
1802.580	SLOW_SENDER5	N/A
1803.367	RECEIVER	SLOW_SENDER11
1805.880	SLOW_SENDER9	N/A
1807.826	SLOW_SENDER2	N/A
1808.203	RECEIVER	SLOW_SENDER10
1808.596	SLOW_SENDER7	N/A
1809.377	RECEIVER	SLOW_SENDER7
1809.959	SLOW_SENDER6	N/A
1810.710	RECEIVER	SLOW_SENDER6
1811.364	SLOW_SENDER1	N/A
1811.527	SLOW_SENDER11	N/A
1812.136	RECEIVER	SLOW_SENDER1
1812.241	FAST_SENDER	N/A
1812.607	SLOW_SENDER4	N/A
1815.655	SLOW_SENDER10	N/A
1816.411	RECEIVER	SLOW_SENDER10
1816.790	SLOW_SENDER7	N/A
1817.579	RECEIVER	SLOW_SENDER7
1818.139	SLOW_SENDER6	N/A
1818.446	RECEIVER	FAST_SENDER
1819.541	SLOW_SENDER1	N/A
1819.941	SLOW_SENDER9	N/A
1820.318	RECEIVER	SLOW_SENDER1
1820.781	SLOW_SENDER4	N/A
1823.829	SLOW_SENDER10	N/A
1826.476	FAST_SENDER	N/A
1826.556	SLOW_SENDER11	N/A
1832.808	SLOW_SENDER9	N/A
1837.701	SLOW_SENDER10	N/A
1838.948	FAST_SENDER	N/A
1840.530	SLOW_SENDER3	N/A
1851.493	FAST_SENDER	N/A
1851.547	SLOW_SENDER3	N/A
1857.880	SLOW_SENDER8	N/A
1864.095	FAST_SENDER	N/A
1864.772	SLOW_SENDER3	N/A
1872.423	SLOW_SENDER8	N/A
1877.431	FAST_SENDER	N/A
1885.917	SLOW_SENDER8	N/A
1890.218	FAST_SENDER	N/A
1902.970	FAST_SENDER	N/A
1916.132	FAST_SENDER	N/A
1928.733	FAST_SENDER	N/A
1941.756	FAST_SENDER	N/A
1954.148	FAST_SENDER	N/A
1966.817	FAST_SENDER	N/A
1969.730	SLOW_SENDER5	N/A
1972.250	SLOW_SENDER2	N/A
1980.485	FAST_SENDER	N/A
1982.770	SLOW_SENDER6	N/A
1984.250	SLOW_SENDER7	N/A
1984.259	SLOW_SENDER5	N/A
1986.050	SLOW_SENDER1	N/A
1986.866	SLOW_SENDER2	N/A
1987.093	RECEIVER	FAST_SENDER
1988.689	RECEIVER	SLOW_SENDER6
1989.450	SLOW_SENDER4	N/A
1989.542	FAST_SENDER	N/A
1990.582	RECEIVER	SLOW_SENDER7
1991.460	SLOW_SENDER11	N/A
1992.227	RECEIVER	SLOW_SENDER11
1993.778	RECEIVER	SLOW_SENDER1
1994.080	SLOW_SENDER6	N/A
1994.670	SLOW_SENDER11	N/A
1995.966	RECEIVER	SLOW_SENDER11
1995.993	SLOW_SENDER7	N/A
1997.276	RECEIVER	SLOW_SENDER7
1997.320	SLOW_SENDER9	N/A
1998.075	RECEIVER	SLOW_SENDER9
1998.384	SLOW_SENDER11	N/A
1998.523	SLOW_SENDER5	N/A
1998.920	RECEIVER	SLOW_SENDER6
1999.857	RECEIVER	SLOW_SENDER5
2000.500	SLOW_SENDER9	N/A
2001.161	SLOW_SENDER2	N/A
2001.545	SLOW_SENDER1	N/A
2001.938	RECEIVER	SLOW_SENDER2
2002.186	SLOW_SENDER4	N/A
2002.714	SLOW_SENDER7	N/A
2002.866	RECEIVER	SLOW_SENDER1
2003.160	SLOW_SENDER10	N/A
2005.103	RECEIVER	SLOW_SENDER7
2005.845	FAST_SENDER	N/A
2006.176	RECEIVER	SLOW_SENDER4
2006.337	SLOW_SENDER6	N/A
2007.105	RECEIVER	SLOW_SENDER6
2007.260	SLOW_SENDER5	N/A
2008.013	RECEIVER	SLOW_SENDER5
2009.342	SLOW_SENDER2	N/A
2010.095	RECEIVER	SLOW_SENDER2
2010.292	SLOW_SENDER1	N/A
2011.072	RECEIVER	SLOW_SENDER1
2012.040	SLOW_SENDER11	N/A
2012.685	RECEIVER	FAST_SENDER
2013.625	SLOW_SENDER4	N/A
2014.399	RECEIVER	SLOW_SENDER4
2014.540	SLOW_SENDER6	N/A
2015.086	FAST_SENDER	N/A
2015.329	RECEIVER	SLOW_SENDER6
2016.106	SLOW_SENDER9	N/A
2016.672	SLOW_SENDER7	N/A
2016.849	RECEIVER	SLOW_SENDER11
2017.966	RECEIVER	SLOW_SENDER9
2018.509	SLOW_SENDER1	N/A
2018.752	SLOW_SENDER10	N/A
2019.234	RECEIVER	SLOW_SENDER1
2021.022	RECEIVER	FAST_SENDER
2021.842	SLOW_SENDER4	N/A
2022.639	RECEIVER	SLOW_SENDER4
2022.741	SLOW_SENDER6	N/A
2023.429	RECEIVER	SLOW_SENDER10
2023.447	FAST_SENDER	N/A
2025.398	SLOW_SENDER9	N/A
2026.130	RECEIVER	SLOW_SENDER9
2026.644	SLOW_SENDER1	N/A
2027.419	RECEIVER	SLOW_SENDER1
2029.010	SLOW_SENDER3	N/A
2029.478	RECEIVER	FAST_SENDER
2030.075	SLOW_SENDER4	N/A
2030.861	SLOW_SENDER10	N/A
2030.865	RECEIVER	SLOW_SENDER4
2031.920	FAST_SENDER	N/A
2032.167	RECEIVER	SLOW_SENDER10
2033.575	SLOW_SENDER9	N/A
2034.825	SLOW_SENDER1	N/A
2034.855	RECEIVER	SLOW_SENDER9
2035.534	RECEIVER	SLOW_SENDER1
2037.544	RECEIVER	FAST_SENDER
2038.310	SLOW_SENDER4	N/A
2039.069	RECEIVER	SLOW_SENDER4
2039.977	FAST_SENDER	N/A
2042.451	SLOW_SENDER3	N/A
2042.934	SLOW_SENDER1	N/A
2043.184	RECEIVER	SLOW_SENDER3
2045.880	RECEIVER	FAST_SENDER
2046.513	SLOW_SENDER4	N/A
2047.272	RECEIVER	SLOW_SENDER4
2048.284	FAST_SENDER	N/A
2050.270	SLOW_SENDER8	N/A
2054.316	RECEIVER	FAST_SENDER
2054.713	SLOW_SENDER4	N/A
2055.475	RECEIVER	SLOW_SENDER4
2055.534	SLOW_SENDER3	N/A
2056.271	RECEIVER	SLOW_SENDER3
2056.723	FAST_SENDER	N/A
2062.483	RECEIVER	FAST_SENDER
2064.889	FAST_SENDER	N/A
2065.682	SLOW_SENDER8	N/A
2066.447	RECEIVER	SLOW_SENDER8
2070.887	RECEIVER	FAST_SENDER
2073.291	FAST_SENDER	N/A
2073.893	SLOW_SENDER8	N/A
2074.605	RECEIVER	SLOW_SENDER8
2079.682	RECEIVER	FAST_SENDER
2082.024	SLOW_SENDER8	N/A
2082.098	FAST_SENDER	N/A
2082.805	RECEIVER	SLOW_SENDER8
2088.264	RECEIVER	FAST_SENDER
2090.252	SLOW_SENDER8	N/A
2090.671	FAST_SENDER	N/A
2091.030	RECEIVER	SLOW_SENDER8
2097.105	RECEIVER	FAST_SENDER
2099.555	FAST_SENDER	N/A
2105.742	RECEIVER	FAST_SENDER
2108.165	FAST_SENDER	N/A
2114.260	RECEIVER	FAST_SENDER
2116.703	FAST_SENDER	N/A
2122.632	RECEIVER	FAST_SENDER
2125.052	FAST_SENDER	N/A
2131.029	RECEIVER	FAST_SENDER
2138.261	FAST_SENDER	N/A
2144.207	RECEIVER	FAST_SENDER
2146.615	FAST_SENDER	N/A
2152.201	RECEIVER	FAST_SENDER
2154.626	FAST_SENDER	N/A
2160.532	RECEIVER	FAST_SENDER
2162.951	FAST_SENDER	N/A
2168.965	RECEIVER	FAST_SENDER
2171.430	SLOW_SENDER5	N/A
2173.840	SLOW_SENDER2	N/A
2176.512	FAST_SENDER	N/A
2176.993	RECEIVER	SLOW_SENDER5
2179.571	RECEIVER	SLOW_SENDER2
2180.130	SLOW_SENDER11	N/A
2182.109	RECEIVER	FAST_SENDER
2182.420	SLOW_SENDER5	N/A
2183.186	RECEIVER	SLOW_SENDER5
2183.730	SLOW_SENDER7	N/A
2184.523	FAST_SENDER	N/A
2185.020	SLOW_SENDER2	N/A
2185.945	RECEIVER	SLOW_SENDER7
2187.780	SLOW_SENDER6	N/A
2188.615	SLOW_SENDER5	N/A
2189.280	RECEIVER	SLOW_SENDER2
2193.216	RECEIVER	SLOW_SENDER5
2193.437	SLOW_SENDER11	N/A
2194.198	RECEIVER	SLOW_SENDER11
2196.178	RECEIVER	FAST_SENDER
2196.724	SLOW_SENDER2	N/A
2197.190	SLOW_SENDER10	N/A
2197.487	RECEIVER	SLOW_SENDER2
2198.612	FAST_SENDER	N/A
2200.146	SLOW_SENDER7	N/A
2200.620	SLOW_SENDER9	N/A
2200.953	SLOW_SENDER6	N/A
2201.635	SLOW_SENDER11	N/A
2201.750	RECEIVER	SLOW_SENDER6
2201.784	SLOW_SENDER5	N/A
2203.101	RECEIVER	SLOW_SENDER5
2204.214	RECEIVER	SLOW_SENDER10
2205.494	RECEIVER	SLOW_SENDER11
2210.730	SLOW_SENDER1	N/A
2211.831	SLOW_SENDER10	N/A
2211.930	FAST_SENDER	N/A
2212.942	SLOW_SENDER11	N/A
2213.655	SLOW_SENDER6	N/A
2215.194	SLOW_SENDER7	N/A
2218.808	SLOW_SENDER9	N/A
2219.090	SLOW_SENDER4	N/A
2219.740	SLOW_SENDER3	N/A
2225.779	SLOW_SENDER10	N/A
2225.959	SLOW_SENDER1	N/A
2227.228	FAST_SENDER	N/A
2232.405	SLOW_SENDER9	N/A
2232.890	SLOW_SENDER3	N/A
2233.967	SLOW_SENDER4	N/A
2238.921	SLOW_SENDER1	N/A
2240.459	FAST_SENDER	N/A
2247.204	SLOW_SENDER4	N/A
2247.435	SLOW_SENDER3	N/A
2252.482	FAST_SENDER	N/A
2258.680	SLOW_SENDER8	N/A
2265.703	FAST_SENDER	N/A
2273.380	SLOW_SENDER8	N/A
2278.295	FAST_SENDER	N/A
2286.424	SLOW_SENDER8	N/A
2290.502	FAST_SENDER	N/A
2303.218	FAST_SENDER	N/A
2316.063	FAST_SENDER	N/A
2328.641	FAST_SENDER	N/A
2341.165	FAST_SENDER	N/A
2353.772	FAST_SENDER	N/A
2365.470	SLOW_SENDER2	N/A
2366.434	FAST_SENDER	N/A
2368.860	SLOW_SENDER5	N/A
2372.099	RECEIVER	SLOW_SENDER2
2376.178	RECEIVER	SLOW_SENDER5
2377.224	RECEIVER	FAST_SENDER
2377.524	SLOW_SENDER2	N/A
2379.130	SLOW_SENDER11	N/A
2379.662	FAST_SENDER	N/A
2380.406	RECEIVER	FAST_SENDER
2380.740	SLOW_SENDER6	N/A
2381.160	SLOW_SENDER7	N/A
2381.517	RECEIVER	SLOW_SENDER6
2381.594	SLOW_SENDER5	N/A
2382.647	RECEIVER	SLOW_SENDER2
2382.845	FAST_SENDER	N/A
2385.264	RECEIVER	SLOW_SENDER11
2387.882	RECEIVER	SLOW_SENDER5
2389.301	RECEIVER	FAST_SENDER
2389.987	SLOW_SENDER2	N/A
2390.679	SLOW_SENDER11	N/A
2390.769	RECEIVER	SLOW_SENDER2
2391.453	RECEIVER	SLOW_SENDER11
2391.720	SLOW_SENDER10	N/A
2394.058	SLOW_SENDER7	N/A
2395.332	SLOW_SENDER5	N/A
2396.059	RECEIVER	SLOW_SENDER5
2396.338	SLOW_SENDER6	N/A
2396.709	FAST_SENDER	N/A
2396.857	SLOW_SENDER11	N/A
2397.073	RECEIVER	SLOW_SENDER6
2397.817	RECEIVER	SLOW_SENDER10
2397.940	SLOW_SENDER9	N/A
2398.181	SLOW_SENDER2	N/A
2398.896	RECEIVER	SLOW_SENDER7
2403.230	SLOW_SENDER10	N/A
2404.810	RECEIVER	SLOW_SENDER9
2404.820	SLOW_SENDER1	N/A
2406.325	SLOW_SENDER7	N/A
2407.044	RECEIVER	SLOW_SENDER7
2408.980	RECEIVER	FAST_SENDER
2409.937	RECEIVER	SLOW_SENDER1
2410.238	SLOW_SENDER9	N/A
2411.014	RECEIVER	SLOW_SENDER9
2411.407	FAST_SENDER	N/A
2411.510	SLOW_SENDER4	N/A
2411.581	SLOW_SENDER6	N/A
2411.683	SLOW_SENDER11	N/A
2412.365	RECEIVER	SLOW_SENDER6
2412.610	SLOW_SENDER3	N/A
2414.489	SLOW_SENDER7	N/A
2415.378	SLOW_SENDER1	N/A
2415.461	RECEIVER	SLOW_SENDER3
2416.190	RECEIVER	SLOW_SENDER1
2416.881	SLOW_SENDER10	N/A
2417.461	RECEIVER	FAST_SENDER
2418.174	RECEIVER	SLOW_SENDER10
2418.456	SLOW_SENDER9	N/A
2419.230	RECEIVER	SLOW_SENDER9
2419.897	FAST_SENDER	N/A
2420.903	SLOW_SENDER3	N/A
2421.635	SLOW_SENDER1	N/A
2422.935	RECEIVER	SLOW_SENDER1
2424.114	SLOW_SENDER4	N/A
2424.886	RECEIVER	SLOW_SENDER4
2425.594	SLOW_SENDER10	N/A
2426.367	RECEIVER	SLOW_SENDER10
2426.641	SLOW_SENDER9	N/A
2427.959	RECEIVER	SLOW_SENDER9
2430.370	SLOW_SENDER1	N/A
2431.138	RECEIVER	SLOW_SENDER1
2432.296	SLOW_SENDER4	N/A
2432.515	RECEIVER	FAST_SENDER
2434.366	SLOW_SENDER3	N/A
2434.957	FAST_SENDER	N/A
2435.090	RECEIVER	SLOW_SENDER3
2435.406	SLOW_SENDER9	N/A
2436.187	RECEIVER	SLOW_SENDER9
2438.552	SLOW_SENDER1	N/A
2443.622	SLOW_SENDER9	N/A
2446.987	SLOW_SENDER4	N/A
2448.228	FAST_SENDER	N/A
2451.800	SLOW_SENDER8	N/A
2461.152	FAST_SENDER	N/A
2462.816	SLOW_SENDER8	N/A
2473.506	FAST_SENDER	N/A
2476.085	SLOW_SENDER8	N/A
2485.432	FAST_SENDER	N/A
2497.833	FAST_SENDER	N/A
2510.064	FAST_SENDER	N/A
2522.452	FAST_SENDER	N/A
2535.203	FAST_SENDER	N/A
2547.709	FAST_SENDER	N/A
2559.770	SLOW_SENDER5	N/A
2560.210	FAST_SENDER	N/A
2564.400	SLOW_SENDER2	N/A
2573.451	FAST_SENDER	N/A
2573.575	SLOW_SENDER5	N/A
2575.419	SLOW_SENDER2	N/A
2577.400	SLOW_SENDER6	N/A
2578.480	SLOW_SENDER11	N/A
2580.000	SLOW_SENDER7	N/A
2586.769	FAST_SENDER	N/A
2586.958	SLOW_SENDER5	N/A
2588.821	SLOW_SENDER2	N/A
2590.110	SLOW_SENDER11	N/A
2591.370	SLOW_SENDER10	N/A
2591.716	SLOW_SENDER7	N/A
2592.589	SLOW_SENDER6	N/A
2600.461	FAST_SENDER	N/A
2601.400	SLOW_SENDER3	N/A
2603.816	SLOW_SENDER11	N/A
2604.016	SLOW_SENDER7	N/A
2604.560	RECEIVER	SLOW_SENDER11
2605.140	SLOW_SENDER10	N/A
2605.604	SLOW_SENDER6	N/A
2607.782	RECEIVER	SLOW_SENDER10
2607.860	SLOW_SENDER1	N/A
2611.271	RECEIVER	FAST_SENDER
2611.340	SLOW_SENDER9	N/A
2611.968	SLOW_SENDER11	N/A
2612.050	SLOW_SENDER4	N/A
2612.126	RECEIVER	SLOW_SENDER9
2613.585	RECEIVER	SLOW_SENDER1
2613.688	FAST_SENDER	N/A
2614.455	RECEIVER	SLOW_SENDER4
2614.527	SLOW_SENDER9	N/A
2615.197	SLOW_SENDER10	N/A
2615.925	RECEIVER	SLOW_SENDER10
2616.330	SLOW_SENDER3	N/A
2616.763	RECEIVER	SLOW_SENDER9
2616.883	SLOW_SENDER4	N/A
2619.014	SLOW_SENDER1	N/A
2619.774	RECEIVER	SLOW_SENDER1
2622.213	SLOW_SENDER9	N/A
2623.524	RECEIVER	SLOW_SENDER9
2625.220	SLOW_SENDER1	N/A
2627.366	RECEIVER	SLOW_SENDER1
2627.902	FAST_SENDER	N/A
2628.942	SLOW_SENDER9	N/A
2629.950	SLOW_SENDER3	N/A
2630.394	RECEIVER	FAST_SENDER
2631.259	SLOW_SENDER4	N/A
2632.009	RECEIVER	SLOW_SENDER4
2633.134	RECEIVER	SLOW_SENDER9
2636.935	FAST_SENDER	N/A
2638.940	SLOW_SENDER1	N/A
2639.435	SLOW_SENDER4	N/A
2639.681	RECEIVER	SLOW_SENDER1
2640.310	SLOW_SENDER8	N/A
2640.560	SLOW_SENDER9	N/A
2641.334	RECEIVER	SLOW_SENDER9
2643.724	RECEIVER	FAST_SENDER
2646.132	FAST_SENDER	N/A
2646.365	RECEIVER	SLOW_SENDER8
2647.116	SLOW_SENDER1	N/A
2647.875	RECEIVER	SLOW_SENDER1
2651.811	SLOW_SENDER8	N/A
2651.841	RECEIVER	FAST_SENDER
2652.590	RECEIVER	SLOW_SENDER8
2654.252	FAST_SENDER	N/A
2658.028	SLOW_SENDER8	N/A
2658.800	RECEIVER	SLOW_SENDER8
2660.231	RECEIVER	FAST_SENDER
2662.671	FAST_SENDER	N/A
2666.236	SLOW_SENDER8	N/A
2667.017	RECEIVER	SLOW_SENDER8
2669.072	RECEIVER	FAST_SENDER
2671.511	FAST_SENDER	N/A
2674.460	SLOW_SENDER8	N/A
2675.251	RECEIVER	SLOW_SENDER8
2677.501	RECEIVER	FAST_SENDER
2679.948	FAST_SENDER	N/A
2682.662	SLOW_SENDER8	N/A
2683.412	RECEIVER	SLOW_SENDER8
2685.511	RECEIVER	FAST_SENDER
2687.930	FAST_SENDER	N/A
2690.849	SLOW_SENDER8	N/A
2691.645	RECEIVER	SLOW_SENDER8
2693.470	RECEIVER	FAST_SENDER
2699.060	SLOW_SENDER8	N/A
2699.805	RECEIVER	SLOW_SENDER8
2699.943	FAST_SENDER	N/A
2706.224	RECEIVER	FAST_SENDER
2707.253	SLOW_SENDER8	N/A
2708.037	RECEIVER	SLOW_SENDER8
2708.653	FAST_SENDER	N/A
2714.691	RECEIVER	FAST_SENDER
2715.458	SLOW_SENDER8	N/A
2716.224	RECEIVER	SLOW_SENDER8
2717.102	FAST_SENDER	N/A
2723.302	RECEIVER	FAST_SENDER
2725.733	FAST_SENDER	N/A
2731.756	RECEIVER	FAST_SENDER
2734.182	FAST_SENDER	N/A
2740.067	RECEIVER	FAST_SENDER
2742.507	FAST_SENDER	N/A
2748.146	RECEIVER	FAST_SENDER
2750.594	FAST_SENDER	N/A
2751.850	SLOW_SENDER5	N/A
2754.300	SLOW_SENDER2	N/A
2756.707	RECEIVER	FAST_SENDER
2758.678	RECEIVER	SLOW_SENDER5
2759.111	FAST_SENDER	N/A
2760.199	RECEIVER	SLOW_SENDER2
2764.098	SLOW_SENDER5	N/A
2764.832	RECEIVER	SLOW_SENDER5
2765.649	SLOW_SENDER2	N/A
2766.464	RECEIVER	SLOW_SENDER2
2768.400	SLOW_SENDER7	N/A
2768.440	SLOW_SENDER11	N/A
2769.644	RECEIVER	FAST_SENDER
2769.980	SLOW_SENDER6	N/A
2770.262	SLOW_SENDER5	N/A
2771.075	RECEIVER	SLOW_SENDER5
2771.910	SLOW_SENDER2	N/A
2772.071	FAST_SENDER	N/A
2772.671	RECEIVER	SLOW_SENDER2
2773.705	RECEIVER	SLOW_SENDER11
2774.887	RECEIVER	SLOW_SENDER6
2775.593	RECEIVER	SLOW_SENDER7
2776.499	SLOW_SENDER5	N/A
2777.277	RECEIVER	SLOW_SENDER5
2778.046	RECEIVER	FAST_SENDER
2779.149	SLOW_SENDER11	N/A
2779.904	RECEIVER	SLOW_SENDER11
2780.080	SLOW_SENDER2	N/A
2780.465	FAST_SENDER	N/A
2780.838	RECEIVER	SLOW_SENDER2
2781.015	SLOW_SENDER7	N/A
2781.807	RECEIVER	SLOW_SENDER7
2783.676	SLOW_SENDER6	N/A
2784.451	RECEIVER	SLOW_SENDER6
2784.678	SLOW_SENDER5	N/A
2785.345	SLOW_SENDER11	N/A
2785.491	RECEIVER	SLOW_SENDER5
2785.850	SLOW_SENDER10	N/A
2786.566	RECEIVER	FAST_SENDER
2787.238	SLOW_SENDER7	N/A
2787.966	RECEIVER	SLOW_SENDER7
2788.994	FAST_SENDER	N/A
2789.290	RECEIVER	SLOW_SENDER11
2790.380	RECEIVER	SLOW_SENDER10
2791.868	SLOW_SENDER6	N/A
2792.621	RECEIVER	SLOW_SENDER6
2792.892	SLOW_SENDER5	N/A
2793.331	SLOW_SENDER2	N/A
2793.622	RECEIVER	SLOW_SENDER5
2794.260	SLOW_SENDER3	N/A
2795.413	SLOW_SENDER7	N/A
2795.589	RECEIVER	FAST_SENDER
2795.780	SLOW_SENDER10	N/A
2797.061	RECEIVER	SLOW_SENDER10
2798.017	FAST_SENDER	N/A
2799.320	RECEIVER	SLOW_SENDER7
2799.536	SLOW_SENDER11	N/A
2800.045	SLOW_SENDER6	N/A
2800.336	RECEIVER	SLOW_SENDER11
2801.063	SLOW_SENDER5	N/A
2801.808	RECEIVER	SLOW_SENDER5
2802.471	SLOW_SENDER10	N/A
2803.742	RECEIVER	SLOW_SENDER10
2805.248	RECEIVER	FAST_SENDER
2806.761	SLOW_SENDER7	N/A
2806.780	SLOW_SENDER4	N/A
2807.472	SLOW_SENDER3	N/A
2807.691	FAST_SENDER	N/A
2808.210	SLOW_SENDER9	N/A
2809.225	SLOW_SENDER5	N/A
2812.880	SLOW_SENDER1	N/A
2818.473	SLOW_SENDER10	N/A
2821.198	SLOW_SENDER3	N/A
2823.240	FAST_SENDER	N/A
2824.013	SLOW_SENDER4	N/A
2825.536	SLOW_SENDER9	N/A
2826.914	SLOW_SENDER1	N/A
2835.546	FAST_SENDER	N/A
2839.029	SLOW_SENDER9	N/A
2839.691	SLOW_SENDER1	N/A
2847.930	FAST_SENDER	N/A
2860.444	FAST_SENDER	N/A
2872.760	FAST_SENDER	N/A
2879.930	SLOW_SENDER8	N/A
2885.530	FAST_SENDER	N/A
2894.269	SLOW_SENDER8	N/A
2898.698	FAST_SENDER	N/A
2906.965	SLOW_SENDER8	N/A
2911.593	FAST_SENDER	N/A
2923.967	FAST_SENDER	N/A
2936.582	FAST_SENDER	N/A
2949.250	FAST_SENDER	N/A
2957.810	SLOW_SENDER2	N/A
2961.932	FAST_SENDER	N/A
2966.160	SLOW_SENDER11	N/A
2968.920	SLOW_SENDER6	N/A
2971.021	SLOW_SENDER2	N/A
2971.790	RECEIVER	SLOW_SENDER2
2972.920	SLOW_SENDER7	N/A
2974.355	FAST_SENDER	N/A
2975.707	RECEIVER	SLOW_SENDER6
2976.080	SLOW_SENDER5	N/A
2976.504	RECEIVER	SLOW_SENDER7
2978.949	SLOW_SENDER7	N/A
2980.886	RECEIVER	FAST_SENDER
2981.147	SLOW_SENDER6	N/A
2981.184	SLOW_SENDER11	N/A
2983.360	SLOW_SENDER10	N/A
2983.949	RECEIVER	SLOW_SENDER6
2985.713	SLOW_SENDER2	N/A
2986.730	SLOW_SENDER3	N/A
2987.525	RECEIVER	SLOW_SENDER3
2989.410	FAST_SENDER	N/A
2989.935	SLOW_SENDER3	N/A
2991.840	SLOW_SENDER5	N/A
2992.618	RECEIVER	SLOW_SENDER5
2992.870	SLOW_SENDER4	N/A
2993.136	SLOW_SENDER6	N/A
2993.343	SLOW_SENDER7	N/A
2993.484	RECEIVER	FAST_SENDER
2994.427	RECEIVER	SLOW_SENDER6
2997.165	RECEIVER	SLOW_SENDER7
2997.656	SLOW_SENDER11	N/A
2999.857	RECEIVER	SLOW_SENDER4
3000.018	SLOW_SENDER5	N/A
3000.519	SLOW_SENDER10	N/A
3000.781	RECEIVER	SLOW_SENDER5
3000.805	FAST_SENDER	N/A
3001.835	SLOW_SENDER6	N/A
3003.149	RECEIVER	SLOW_SENDER6
3003.400	SLOW_SENDER9	N/A
3004.090	SLOW_SENDER1	N/A
3004.331	RECEIVER	SLOW_SENDER10
3004.572	SLOW_SENDER7	N/A
3004.871	SLOW_SENDER3	N/A
3005.286	SLOW_SENDER4	N/A
3005.367	RECEIVER	SLOW_SENDER7
3006.605	RECEIVER	SLOW_SENDER4
3007.915	RECEIVER	FAST_SENDER
3009.389	RECEIVER	SLOW_SENDER3
3010.566	SLOW_SENDER6	N/A
3014.500	SLOW_SENDER10	N/A
3015.813	FAST_SENDER	N/A
3016.832	SLOW_SENDER3	N/A
3017.022	SLOW_SENDER9	N/A
3017.598	RECEIVER	SLOW_SENDER3
3018.584	SLOW_SENDER4	N/A
3020.333	SLOW_SENDER1	N/A
3020.661	RECEIVER	SLOW_SENDER9
3021.644	RECEIVER	SLOW_SENDER1
3022.431	RECEIVER	SLOW_SENDER4
3026.823	RECEIVER	FAST_SENDER
3029.055	SLOW_SENDER1	N/A
3029.235	FAST_SENDER	N/A
3029.807	RECEIVER	SLOW_SENDER1
3029.850	SLOW_SENDER4	N/A
3030.143	SLOW_SENDER9	N/A
3034.924	RECEIVER	FAST_SENDER
3037.230	SLOW_SENDER1	N/A
3037.369	FAST_SENDER	N/A
3037.990	RECEIVER	SLOW_SENDER1
3043.825	RECEIVER	FAST_SENDER
3045.437	SLOW_SENDER1	N/A
3046.241	RECEIVER	SLOW_SENDER1
3046.271	FAST_SENDER	N/A
3052.234	RECEIVER	FAST_SENDER
3053.645	SLOW_SENDER1	N/A
3054.655	FAST_SENDER	N/A
3061.483	RECEIVER	FAST_SENDER
3063.894	FAST_SENDER	N/A
3071.530	SLOW_SENDER8	N/A
3074.246	RECEIVER	FAST_SENDER
3076.685	FAST_SENDER	N/A
3077.783	RECEIVER	SLOW_SENDER8
3082.562	RECEIVER	FAST_SENDER
3083.220	SLOW_SENDER8	N/A
3083.989	RECEIVER	SLOW_SENDER8
3084.996	FAST_SENDER	N/A
3089.412	SLOW_SENDER8	N/A
3090.156	RECEIVER	SLOW_SENDER8
3091.014	RECEIVER	FAST_SENDER
3093.457	FAST_SENDER	N/A
3097.588	SLOW_SENDER8	N/A
3098.315	RECEIVER	SLOW_SENDER8
3099.609	RECEIVER	FAST_SENDER
3102.012	FAST_SENDER	N/A
3105.755	SLOW_SENDER8	N/A
3106.522	RECEIVER	SLOW_SENDER8
3108.350	RECEIVER	FAST_SENDER
3110.794	FAST_SENDER	N/A
3113.922	SLOW_SENDER8	N/A
3114.672	RECEIVER	SLOW_SENDER8
3116.875	RECEIVER	FAST_SENDER
3119.280	FAST_SENDER	N/A
3122.118	SLOW_SENDER8	N/A
3122.889	RECEIVER	SLOW_SENDER8
3125.377	RECEIVER	FAST_SENDER
3127.786	FAST_SENDER	N/A
3133.864	RECEIVER	FAST_SENDER
3136.279	FAST_SENDER	N/A
3142.010	RECEIVER	FAST_SENDER
3144.447	FAST_SENDER	N/A
3150.442	RECEIVER	FAST_SENDER
3151.550	SLOW_SENDER2	N/A
3152.857	FAST_SENDER	N/A
3156.151	RECEIVER	SLOW_SENDER2
3158.946	RECEIVER	FAST_SENDER
3161.367	FAST_SENDER	N/A
3161.584	SLOW_SENDER2	N/A
3162.335	RECEIVER	SLOW_SENDER2
3162.590	SLOW_SENDER11	N/A
3167.321	RECEIVER	FAST_SENDER
3167.775	SLOW_SENDER2	N/A
3168.210	RECEIVER	SLOW_SENDER11
3168.920	SLOW_SENDER7	N/A
3169.742	FAST_SENDER	N/A
3171.670	SLOW_SENDER5	N/A
3171.739	RECEIVER	SLOW_SENDER2
3175.642	RECEIVER	SLOW_SENDER7
3176.306	SLOW_SENDER11	N/A
3176.820	SLOW_SENDER6	N/A
3176.899	RECEIVER	SLOW_SENDER5
3178.034	RECEIVER	FAST_SENDER
3179.100	SLOW_SENDER10	N/A
3181.060	SLOW_SENDER7	N/A
3181.130	SLOW_SENDER3	N/A
3181.159	SLOW_SENDER2	N/A
3181.235	RECEIVER	SLOW_SENDER11
3183.300	RECEIVER	SLOW_SENDER6
3184.795	RECEIVER	SLOW_SENDER10
3185.472	SLOW_SENDER5	N/A
3186.290	SLOW_SENDER4	N/A
3186.539	FAST_SENDER	N/A
3188.651	SLOW_SENDER11	N/A
3190.207	SLOW_SENDER10	N/A
3190.958	SLOW_SENDER6	N/A
3194.886	SLOW_SENDER7	N/A
3195.660	SLOW_SENDER9	N/A
3196.752	SLOW_SENDER3	N/A
3199.815	SLOW_SENDER5	N/A
3200.087	FAST_SENDER	N/A
3200.886	SLOW_SENDER4	N/A
3204.047	SLOW_SENDER10	N/A
3206.049	SLOW_SENDER6	N/A
3210.397	SLOW_SENDER3	N/A
3212.108	SLOW_SENDER9	N/A
3213.681	SLOW_SENDER4	N/A
3214.264	FAST_SENDER	N/A
3219.720	SLOW_SENDER1	N/A
3224.584	SLOW_SENDER9	N/A
3228.519	FAST_SENDER	N/A
3234.121	SLOW_SENDER1	N/A
3241.906	FAST_SENDER	N/A
3247.493	SLOW_SENDER1	N/A
3254.979	FAST_SENDER	N/A
3267.929	FAST_SENDER	N/A
3280.769	FAST_SENDER	N/A
3289.890	SLOW_SENDER8	N/A
3292.996	FAST_SENDER	N/A
3304.526	SLOW_SENDER8	N/A
3306.362	FAST_SENDER	N/A
3318.610	SLOW_SENDER8	N/A
3319.822	FAST_SENDER	N/A
3332.343	FAST_SENDER	N/A
3344.807	FAST_SENDER	N/A
3347.220	SLOW_SENDER2	N/A
3351.052	RECEIVER	FAST_SENDER
3353.499	FAST_SENDER	N/A
3354.300	RECEIVER	FAST_SENDER
3358.060	SLOW_SENDER11	N/A
3361.716	SLOW_SENDER2	N/A
3361.982	FAST_SENDER	N/A
3362.280	SLOW_SENDER7	N/A
3362.731	RECEIVER	FAST_SENDER
3363.869	RECEIVER	SLOW_SENDER11
3365.133	FAST_SENDER	N/A
3365.190	SLOW_SENDER5	N/A
3367.979	RECEIVER	SLOW_SENDER7
3368.922	RECEIVER	SLOW_SENDER5
3370.690	SLOW_SENDER10	N/A
3371.338	SLOW_SENDER5	N/A
3371.480	SLOW_SENDER11	N/A
3372.240	SLOW_SENDER6	N/A
3372.619	RECEIVER	FAST_SENDER
3373.417	SLOW_SENDER7	N/A
3373.659	RECEIVER	SLOW_SENDER10
3374.470	SLOW_SENDER2	N/A
3374.780	SLOW_SENDER3	N/A
3375.049	FAST_SENDER	N/A
3375.223	RECEIVER	SLOW_SENDER2
3376.346	RECEIVER	SLOW_SENDER7
3377.182	RECEIVER	SLOW_SENDER11
3378.270	RECEIVER	SLOW_SENDER3
3379.034	RECEIVER	SLOW_SENDER6
3379.101	SLOW_SENDER10	N/A
3379.530	SLOW_SENDER4	N/A
3381.503	RECEIVER	FAST_SENDER
3383.718	SLOW_SENDER3	N/A
3383.770	SLOW_SENDER7	N/A
3385.043	RECEIVER	SLOW_SENDER10
3386.203	RECEIVER	SLOW_SENDER4
3386.544	SLOW_SENDER11	N/A
3387.211	SLOW_SENDER5	N/A
3387.658	RECEIVER	SLOW_SENDER3
3387.727	SLOW_SENDER6	N/A
3388.511	RECEIVER	SLOW_SENDER6
3388.940	SLOW_SENDER9	N/A
3389.085	FAST_SENDER	N/A
3389.295	RECEIVER	SLOW_SENDER7
3391.613	SLOW_SENDER4	N/A
3392.378	RECEIVER	SLOW_SENDER4
3392.461	SLOW_SENDER10	N/A
3393.213	RECEIVER	SLOW_SENDER10
3395.088	SLOW_SENDER3	N/A
3395.827	RECEIVER	SLOW_SENDER3
3395.924	SLOW_SENDER6	N/A
3397.874	RECEIVER	FAST_SENDER
3398.636	SLOW_SENDER7	N/A
3399.340	RECEIVER	SLOW_SENDER7
3401.004	RECEIVER	SLOW_SENDER6
3402.725	SLOW_SENDER9	N/A
3403.499	RECEIVER	SLOW_SENDER9
3404.038	SLOW_SENDER10	N/A
3404.783	RECEIVER	SLOW_SENDER10
3404.979	FAST_SENDER	N/A
3405.510	SLOW_SENDER4	N/A
3406.255	RECEIVER	SLOW_SENDER4
3406.777	SLOW_SENDER7	N/A
3407.549	RECEIVER	SLOW_SENDER7
3410.925	SLOW_SENDER9	N/A
3411.594	RECEIVER	FAST_SENDER
3412.197	SLOW_SENDER10	N/A
3412.400	SLOW_SENDER1	N/A
3412.975	RECEIVER	SLOW_SENDER10
3413.692	SLOW_SENDER4	N/A
3414.018	FAST_SENDER	N/A
3414.450	RECEIVER	SLOW_SENDER4
3415.217	RECEIVER	SLOW_SENDER9
3418.522	RECEIVER	SLOW_SENDER1
3420.459	RECEIVER	FAST_SENDER
3422.664	SLOW_SENDER9	N/A
3422.860	FAST_SENDER	N/A
3423.452	RECEIVER	SLOW_SENDER9
3423.963	SLOW_SENDER1	N/A
3424.731	RECEIVER	SLOW_SENDER1
3429.084	RECEIVER	FAST_SENDER
3430.136	SLOW_SENDER1	N/A
3430.899	SLOW_SENDER9	N/A
3430.906	RECEIVER	SLOW_SENDER1
3431.487	FAST_SENDER	N/A
3437.515	RECEIVER	FAST_SENDER
3438.338	SLOW_SENDER1	N/A
3439.137	RECEIVER	SLOW_SENDER1
3439.944	FAST_SENDER	N/A
3445.913	RECEIVER	FAST_SENDER
3446.575	SLOW_SENDER1	N/A
3447.330	RECEIVER	SLOW_SENDER1
3448.318	FAST_SENDER	N/A
3454.320	RECEIVER	FAST_SENDER
3454.752	SLOW_SENDER1	N/A
3455.530	RECEIVER	SLOW_SENDER1
3456.735	FAST_SENDER	N/A
3462.633	RECEIVER	FAST_SENDER
3465.057	FAST_SENDER	N/A
3470.938	RECEIVER	FAST_SENDER
3473.364	FAST_SENDER	N/A
3479.102	RECEIVER	FAST_SENDER
3481.522	FAST_SENDER	N/A
3483.100	SLOW_SENDER8	N/A
3487.139	RECEIVER	FAST_SENDER
3494.040	SLOW_SENDER8	N/A
3494.800	FAST_SENDER	N/A
3494.820	RECEIVER	SLOW_SENDER8
3502.225	SLOW_SENDER8	N/A
3505.469	RECEIVER	FAST_SENDER
3507.895	FAST_SENDER	N/A
3513.890	RECEIVER	FAST_SENDER
3516.298	FAST_SENDER	N/A
3522.083	RECEIVER	FAST_SENDER
3524.526	FAST_SENDER	N/A
3530.546	RECEIVER	FAST_SENDER
3537.544	FAST_SENDER	N/A
3539.050	SLOW_SENDER2	N/A
3543.345	RECEIVER	FAST_SENDER
3545.008	RECEIVER	SLOW_SENDER2
3545.763	FAST_SENDER	N/A
3550.424	SLOW_SENDER2	N/A
3551.222	RECEIVER	SLOW_SENDER2
3551.630	SLOW_SENDER11	N/A
3554.760	SLOW_SENDER5	N/A
3556.276	RECEIVER	FAST_SENDER
3558.177	RECEIVER	SLOW_SENDER11
3558.722	FAST_SENDER	N/A
3561.938	SLOW_SENDER2	N/A
3562.693	RECEIVER	SLOW_SENDER2
3563.615	SLOW_SENDER11	N/A
3564.250	RECEIVER	FAST_SENDER
3564.869	RECEIVER	SLOW_SENDER11
3565.380	SLOW_SENDER3	N/A
3566.681	FAST_SENDER	N/A
3567.003	SLOW_SENDER5	N/A
3567.690	SLOW_SENDER6	N/A
3567.755	RECEIVER	SLOW_SENDER5
3570.099	SLOW_SENDER2	N/A
3570.284	SLOW_SENDER11	N/A
3570.950	SLOW_SENDER7	N/A
3571.087	RECEIVER	SLOW_SENDER11
3572.210	RECEIVER	SLOW_SENDER3
3574.239	RECEIVER	FAST_SENDER
3576.760	SLOW_SENDER10	N/A
3577.296	RECEIVER	SLOW_SENDER7
3577.611	SLOW_SENDER3	N/A
3578.409	RECEIVER	SLOW_SENDER3
3579.720	SLOW_SENDER4	N/A
3579.791	SLOW_SENDER6	N/A
3582.209	FAST_SENDER	N/A
3582.737	SLOW_SENDER7	N/A
3582.842	SLOW_SENDER5	N/A
3582.976	SLOW_SENDER11	N/A
3583.850	SLOW_SENDER3	N/A
3587.430	SLOW_SENDER9	N/A
3591.223	SLOW_SENDER10	N/A
3593.394	SLOW_SENDER6	N/A
3593.864	SLOW_SENDER4	N/A
3596.854	FAST_SENDER	N/A
3597.502	SLOW_SENDER3	N/A
3597.505	SLOW_SENDER7	N/A
3601.955	SLOW_SENDER9	N/A
3604.599	SLOW_SENDER10	N/A
3609.895	FAST_SENDER	N/A
3615.033	SLOW_SENDER9	N/A
3622.747	FAST_SENDER	N/A
3624.310	SLOW_SENDER1	N/A
3635.259	FAST_SENDER	N/A
3639.398	SLOW_SENDER1	N/A
3648.805	FAST_SENDER	N/A
3651.922	SLOW_SENDER1	N/A
3661.393	FAST_SENDER	N/A
3671.040	SLOW_SENDER8	N/A
3674.399	FAST_SENDER	N/A
3685.727	SLOW_SENDER8	N/A
3686.811	FAST_SENDER	N/A
3699.010	SLOW_SENDER8	N/A
3700.166	FAST_SENDER	N/A
3712.945	FAST_SENDER	N/A
3725.323	FAST_SENDER	N/A
3737.540	FAST_SENDER	N/A
3738.090	SLOW_SENDER2	N/A
3743.856	RECEIVER	FAST_SENDER
3745.915	RECEIVER	SLOW_SENDER2
3746.294	FAST_SENDER	N/A
3747.510	SLOW_SENDER5	N/A
3749.420	SLOW_SENDER11	N/A
3752.477	RECEIVER	FAST_SENDER
3752.978	SLOW_SENDER2	N/A
3754.924	FAST_SENDER	N/A
3755.359	RECEIVER	SLOW_SENDER5
3757.567	RECEIVER	SLOW_SENDER2
3758.440	SLOW_SENDER6	N/A
3759.195	RECEIVER	SLOW_SENDER6
3760.447	SLOW_SENDER5	N/A
3761.406	RECEIVER	FAST_SENDER
3761.623	SLOW_SENDER6	N/A
3762.378	RECEIVER	SLOW_SENDER6
3763.219	SLOW_SENDER11	N/A
3763.710	SLOW_SENDER3	N/A
3763.843	FAST_SENDER	N/A
3763.963	RECEIVER	SLOW_SENDER11
3764.778	SLOW_SENDER6	N/A
3764.830	SLOW_SENDER7	N/A
3765.017	SLOW_SENDER2	N/A
3765.480	SLOW_SENDER4	N/A
3765.553	RECEIVER	SLOW_SENDER6
3769.597	RECEIVER	SLOW_SENDER7
3769.790	SLOW_SENDER10	N/A
3770.790	RECEIVER	FAST_SENDER
3772.254	RECEIVER	SLOW_SENDER4
3773.218	FAST_SENDER	N/A
3775.004	SLOW_SENDER7	N/A
3775.763	RECEIVER	SLOW_SENDER7
3775.782	SLOW_SENDER11	N/A
3776.573	RECEIVER	SLOW_SENDER11
3777.689	SLOW_SENDER4	N/A
3778.468	RECEIVER	SLOW_SENDER4
3779.184	SLOW_SENDER3	N/A
3779.463	RECEIVER	FAST_SENDER
3780.610	SLOW_SENDER9	N/A
3780.717	SLOW_SENDER6	N/A
3781.186	SLOW_SENDER7	N/A
3783.135	RECEIVER	SLOW_SENDER6
3783.361	SLOW_SENDER10	N/A
3783.976	SLOW_SENDER11	N/A
3784.157	RECEIVER	SLOW_SENDER10
3786.326	RECEIVER	SLOW_SENDER9
3787.477	FAST_SENDER	N/A
3793.670	SLOW_SENDER3	N/A
3794.118	RECEIVER	FAST_SENDER
3795.561	SLOW_SENDER10	N/A
3796.014	SLOW_SENDER9	N/A
3796.334	RECEIVER	SLOW_SENDER10
3796.556	FAST_SENDER	N/A
3796.616	SLOW_SENDER7	N/A
3797.962	RECEIVER	SLOW_SENDER7
3802.581	RECEIVER	FAST_SENDER
3804.997	FAST_SENDER	N/A
3809.964	SLOW_SENDER9	N/A
3810.692	RECEIVER	SLOW_SENDER9
3815.785	RECEIVER	FAST_SENDER
3816.440	SLOW_SENDER1	N/A
3818.100	SLOW_SENDER9	N/A
3818.194	FAST_SENDER	N/A
3818.884	RECEIVER	SLOW_SENDER9
3822.229	RECEIVER	SLOW_SENDER1
3824.802	RECEIVER	FAST_SENDER
3827.212	FAST_SENDER	N/A
3827.676	SLOW_SENDER1	N/A
3831.759	RECEIVER	SLOW_SENDER1
3833.769	RECEIVER	FAST_SENDER
3836.202	FAST_SENDER	N/A
3839.169	SLOW_SENDER1	N/A
3839.904	RECEIVER	SLOW_SENDER1
3846.536	RECEIVER	FAST_SENDER
3847.333	SLOW_SENDER1	N/A
3848.074	RECEIVER	SLOW_SENDER1
3848.953	FAST_SENDER	N/A
3854.968	RECEIVER	FAST_SENDER
3855.480	SLOW_SENDER1	N/A
3856.250	RECEIVER	SLOW_SENDER1
3857.414	FAST_SENDER	N/A
3863.380	SLOW_SENDER8	N/A
3863.404	RECEIVER	FAST_SENDER
3863.684	SLOW_SENDER1	N/A
3864.427	RECEIVER	SLOW_SENDER1
3865.844	FAST_SENDER	N/A
3869.115	RECEIVER	SLOW_SENDER8
3871.734	RECEIVER	FAST_SENDER
3871.828	SLOW_SENDER1	N/A
3872.564	RECEIVER	SLOW_SENDER1
3874.135	FAST_SENDER	N/A
3874.519	SLOW_SENDER8	N/A
3875.297	RECEIVER	SLOW_SENDER8
3880.037	RECEIVER	FAST_SENDER
3880.717	SLOW_SENDER8	N/A
3881.508	RECEIVER	SLOW_SENDER8
3882.470	FAST_SENDER	N/A
3888.678	RECEIVER	FAST_SENDER
3888.942	SLOW_SENDER8	N/A
3889.707	RECEIVER	SLOW_SENDER8
3891.094	FAST_SENDER	N/A
3897.119	SLOW_SENDER8	N/A
3897.246	RECEIVER	FAST_SENDER
3899.669	FAST_SENDER	N/A
3901.108	RECEIVER	SLOW_SENDER8
3908.542	SLOW_SENDER8	N/A
3909.286	RECEIVER	SLOW_SENDER8
3910.403	RECEIVER	FAST_SENDER
3912.814	FAST_SENDER	N/A
3916.705	SLOW_SENDER8	N/A
3917.456	RECEIVER	SLOW_SENDER8
3918.956	RECEIVER	FAST_SENDER
3921.364	FAST_SENDER	N/A
3926.877	RECEIVER	FAST_SENDER
3929.308	FAST_SENDER	N/A
3931.650	SLOW_SENDER2	N/A
3932.840	SLOW_SENDER5	N/A
3935.305	RECEIVER	FAST_SENDER
3937.520	RECEIVER	SLOW_SENDER2
3937.735	FAST_SENDER	N/A
3942.938	SLOW_SENDER2	N/A
3943.705	RECEIVER	SLOW_SENDER2
3947.649	SLOW_SENDER5	N/A
3948.407	RECEIVER	SLOW_SENDER5
3949.430	SLOW_SENDER6	N/A
3949.450	SLOW_SENDER11	N/A
3950.950	SLOW_SENDER4	N/A
3951.060	FAST_SENDER	N/A
3954.538	SLOW_SENDER2	N/A
3955.346	RECEIVER	SLOW_SENDER2
3955.835	SLOW_SENDER5	N/A
3956.584	RECEIVER	SLOW_SENDER5
3957.569	RECEIVER	SLOW_SENDER4
3957.940	SLOW_SENDER3	N/A
3962.910	SLOW_SENDER7	N/A
3962.989	SLOW_SENDER4	N/A
3963.410	RECEIVER	FAST_SENDER
3964.010	SLOW_SENDER5	N/A
3964.207	RECEIVER	SLOW_SENDER3
3964.300	SLOW_SENDER10	N/A
3964.412	SLOW_SENDER6	N/A
3965.364	RECEIVER	SLOW_SENDER4
3965.548	SLOW_SENDER11	N/A
3965.854	FAST_SENDER	N/A
3966.241	RECEIVER	SLOW_SENDER6
3966.497	SLOW_SENDER2	N/A
3967.736	RECEIVER	SLOW_SENDER7
3969.445	RECEIVER	SLOW_SENDER5
3969.647	SLOW_SENDER3	N/A
3973.163	SLOW_SENDER7	N/A
3973.647	SLOW_SENDER6	N/A
3976.892	SLOW_SENDER5	N/A
3977.236	SLOW_SENDER10	N/A
3979.790	SLOW_SENDER4	N/A
3980.811	SLOW_SENDER11	N/A
3980.860	FAST_SENDER	N/A
3982.580	SLOW_SENDER9	N/A
3983.763	SLOW_SENDER3	N/A
3986.785	SLOW_SENDER7	N/A
3993.638	SLOW_SENDER10	N/A
3993.884	FAST_SENDER	N/A
3993.897	SLOW_SENDER9	N/A
4007.044	SLOW_SENDER9	N/A
4007.169	FAST_SENDER	N/A
4020.442	FAST_SENDER	N/A
4033.123	FAST_SENDER	N/A
4036.190	SLOW_SENDER1	N/A
4046.220	FAST_SENDER	N/A
4049.397	SLOW_SENDER1	N/A
4058.744	FAST_SENDER	N/A
4062.045	SLOW_SENDER1	N/A
4070.933	FAST_SENDER	N/A
4081.050	SLOW_SENDER8	N/A
4083.572	FAST_SENDER	N/A
4094.130	SLOW_SENDER8	N/A
4095.670	FAST_SENDER	N/A
4107.521	SLOW_SENDER8	N/A
4108.820	FAST_SENDER	N/A
4121.595	FAST_SENDER	N/A
4132.290	SLOW_SENDER2	N/A
4132.455	RECEIVER	FAST_SENDER
4134.864	FAST_SENDER	N/A
4135.617	RECEIVER	FAST_SENDER
4138.047	FAST_SENDER	N/A
4138.184	RECEIVER	SLOW_SENDER2
4140.238	RECEIVER	FAST_SENDER
4141.330	SLOW_SENDER5	N/A
4142.665	FAST_SENDER	N/A
4142.820	SLOW_SENDER6	N/A
4143.584	SLOW_SENDER2	N/A
4144.357	RECEIVER	SLOW_SENDER2
4145.169	RECEIVER	FAST_SENDER
4145.310	SLOW_SENDER11	N/A
4145.910	SLOW_SENDER4	N/A
4146.994	RECEIVER	SLOW_SENDER5
4147.590	FAST_SENDER	N/A
4148.761	RECEIVER	SLOW_SENDER11
4150.130	SLOW_SENDER3	N/A
4153.270	SLOW_SENDER7	N/A
4154.056	RECEIVER	SLOW_SENDER7
4154.288	SLOW_SENDER5	N/A
4154.977	RECEIVER	SLOW_SENDER3
4156.469	SLOW_SENDER7	N/A
4157.037	SLOW_SENDER2	N/A
4157.523	RECEIVER	FAST_SENDER
4157.880	SLOW_SENDER10	N/A
4157.884	SLOW_SENDER6	N/A
4158.126	SLOW_SENDER11	N/A
4158.920	RECEIVER	SLOW_SENDER11
4159.764	RECEIVER	SLOW_SENDER6
4159.951	FAST_SENDER	N/A
4160.392	SLOW_SENDER3	N/A
4161.167	RECEIVER	SLOW_SENDER3
4163.407	SLOW_SENDER4	N/A
4164.184	RECEIVER	SLOW_SENDER4
[truncated: 15,334 more rows]
