# Supplementary material for: CATO: Wake-Up reCeiver-bAsed communicaTiOn for Batteryless Devices
Source: Sensors (Basel). 2025 Nov 7;25(22):6813. doi: 10.3390/s25226813 (PMC12655924; doi:10.3390/s25226813)
Supplement: Supplementary file 1 [file sensors-25-06813-s001.zip › File S1_Experimental_and_Simulation_Data/simulation/multiple_les/nodes14/mac_competing_nodes_both.csv]

time_s	node_id	received_from
2.700	FAST_SENDER	N/A
2.700	SLOW_SENDER1	N/A
2.700	SLOW_SENDER2	N/A
2.700	SLOW_SENDER3	N/A
2.700	SLOW_SENDER4	N/A
2.700	SLOW_SENDER5	N/A
2.700	SLOW_SENDER6	N/A
2.700	SLOW_SENDER7	N/A
2.700	SLOW_SENDER8	N/A
2.700	SLOW_SENDER9	N/A
2.700	SLOW_SENDER10	N/A
2.700	SLOW_SENDER11	N/A
2.700	SLOW_SENDER12	N/A
9.327	RECEIVER	SLOW_SENDER4
16.900	SLOW_SENDER8	N/A
17.034	SLOW_SENDER3	N/A
17.159	SLOW_SENDER4	N/A
17.513	SLOW_SENDER10	N/A
17.677	SLOW_SENDER9	N/A
18.209	RECEIVER	SLOW_SENDER8
18.240	SLOW_SENDER7	N/A
18.390	SLOW_SENDER12	N/A
19.271	SLOW_SENDER6	N/A
19.663	FAST_SENDER	N/A
19.682	SLOW_SENDER5	N/A
19.925	RECEIVER	SLOW_SENDER2
20.128	SLOW_SENDER1	N/A
20.611	SLOW_SENDER8	N/A
20.701	RECEIVER	SLOW_SENDER4
20.821	SLOW_SENDER11	N/A
22.269	SLOW_SENDER2	N/A
23.844	RECEIVER	SLOW_SENDER11
24.269	SLOW_SENDER2	N/A
26.269	SLOW_SENDER2	N/A
26.607	RECEIVER	SLOW_SENDER9
27.503	RECEIVER	SLOW_SENDER1
28.269	SLOW_SENDER2	N/A
28.760	RECEIVER	SLOW_SENDER8
30.269	SLOW_SENDER2	N/A
31.977	SLOW_SENDER9	N/A
32.224	SLOW_SENDER4	N/A
32.269	SLOW_SENDER2	N/A
32.686	SLOW_SENDER10	N/A
32.907	SLOW_SENDER1	N/A
33.743	SLOW_SENDER7	N/A
34.269	SLOW_SENDER2	N/A
35.388	FAST_SENDER	N/A
35.471	SLOW_SENDER6	N/A
35.651	SLOW_SENDER3	N/A
36.269	SLOW_SENDER2	N/A
36.977	SLOW_SENDER9	N/A
36.997	SLOW_SENDER12	N/A
37.076	SLOW_SENDER11	N/A
37.224	SLOW_SENDER4	N/A
37.388	FAST_SENDER	N/A
37.686	SLOW_SENDER10	N/A
37.907	SLOW_SENDER1	N/A
38.269	SLOW_SENDER2	N/A
38.743	SLOW_SENDER7	N/A
39.388	FAST_SENDER	N/A
40.007	SLOW_SENDER8	N/A
40.168	SLOW_SENDER5	N/A
40.269	SLOW_SENDER2	N/A
41.388	FAST_SENDER	N/A
41.977	SLOW_SENDER9	N/A
41.997	SLOW_SENDER12	N/A
42.224	SLOW_SENDER4	N/A
42.269	SLOW_SENDER2	N/A
42.471	SLOW_SENDER6	N/A
42.651	SLOW_SENDER3	N/A
42.686	SLOW_SENDER10	N/A
42.907	SLOW_SENDER1	N/A
43.388	FAST_SENDER	N/A
43.743	SLOW_SENDER7	N/A
44.076	SLOW_SENDER11	N/A
44.269	SLOW_SENDER2	N/A
45.048	RECEIVER	SLOW_SENDER2
45.388	FAST_SENDER	N/A
46.977	SLOW_SENDER9	N/A
46.997	SLOW_SENDER12	N/A
47.007	SLOW_SENDER8	N/A
47.168	SLOW_SENDER5	N/A
47.224	SLOW_SENDER4	N/A
47.388	FAST_SENDER	N/A
47.475	SLOW_SENDER2	N/A
47.686	SLOW_SENDER10	N/A
47.907	SLOW_SENDER1	N/A
47.936	RECEIVER	SLOW_SENDER7
49.388	FAST_SENDER	N/A
49.471	SLOW_SENDER6	N/A
49.475	SLOW_SENDER2	N/A
49.651	SLOW_SENDER3	N/A
51.076	SLOW_SENDER11	N/A
51.388	FAST_SENDER	N/A
51.475	SLOW_SENDER2	N/A
51.977	SLOW_SENDER9	N/A
51.997	SLOW_SENDER12	N/A
52.224	SLOW_SENDER4	N/A
52.686	SLOW_SENDER10	N/A
52.907	SLOW_SENDER1	N/A
53.388	FAST_SENDER	N/A
53.475	SLOW_SENDER2	N/A
54.007	SLOW_SENDER8	N/A
54.168	SLOW_SENDER5	N/A
54.471	SLOW_SENDER6	N/A
54.686	SLOW_SENDER10	N/A
55.360	SLOW_SENDER7	N/A
55.388	FAST_SENDER	N/A
55.475	SLOW_SENDER2	N/A
56.651	SLOW_SENDER3	N/A
56.686	SLOW_SENDER10	N/A
56.977	SLOW_SENDER9	N/A
56.997	SLOW_SENDER12	N/A
57.224	SLOW_SENDER4	N/A
57.388	FAST_SENDER	N/A
57.475	SLOW_SENDER2	N/A
57.855	RECEIVER	SLOW_SENDER7
57.907	SLOW_SENDER1	N/A
58.076	SLOW_SENDER11	N/A
58.686	SLOW_SENDER10	N/A
59.224	SLOW_SENDER4	N/A
59.388	FAST_SENDER	N/A
59.471	SLOW_SENDER6	N/A
59.475	SLOW_SENDER2	N/A
59.907	SLOW_SENDER1	N/A
60.255	RECEIVER	SLOW_SENDER6
61.007	SLOW_SENDER8	N/A
61.168	SLOW_SENDER5	N/A
61.346	RECEIVER	SLOW_SENDER10
61.388	FAST_SENDER	N/A
61.475	SLOW_SENDER2	N/A
61.651	SLOW_SENDER3	N/A
61.977	SLOW_SENDER9	N/A
61.997	SLOW_SENDER12	N/A
62.324	RECEIVER	SLOW_SENDER8
63.076	SLOW_SENDER11	N/A
63.481	RECEIVER	SLOW_SENDER1
64.562	RECEIVER	SLOW_SENDER4
65.256	SLOW_SENDER7	N/A
66.977	SLOW_SENDER9	N/A
66.997	SLOW_SENDER12	N/A
68.076	SLOW_SENDER11	N/A
68.898	SLOW_SENDER1	N/A
68.977	SLOW_SENDER9	N/A
70.977	SLOW_SENDER9	N/A
71.985	SLOW_SENDER4	N/A
71.997	SLOW_SENDER12	N/A
72.977	SLOW_SENDER9	N/A
73.076	SLOW_SENDER11	N/A
73.898	SLOW_SENDER1	N/A
74.218	FAST_SENDER	N/A
74.977	SLOW_SENDER9	N/A
75.433	SLOW_SENDER6	N/A
75.565	SLOW_SENDER2	N/A
76.218	FAST_SENDER	N/A
76.570	SLOW_SENDER3	N/A
76.745	SLOW_SENDER10	N/A
76.977	SLOW_SENDER9	N/A
76.997	SLOW_SENDER12	N/A
78.076	SLOW_SENDER11	N/A
78.218	FAST_SENDER	N/A
78.898	SLOW_SENDER1	N/A
78.977	SLOW_SENDER9	N/A
78.985	SLOW_SENDER4	N/A
79.768	RECEIVER	SLOW_SENDER9
80.218	FAST_SENDER	N/A
81.997	SLOW_SENDER12	N/A
82.218	FAST_SENDER	N/A
82.433	SLOW_SENDER6	N/A
82.565	SLOW_SENDER2	N/A
83.076	SLOW_SENDER11	N/A
83.570	SLOW_SENDER3	N/A
83.745	SLOW_SENDER10	N/A
83.822	RECEIVER	SLOW_SENDER11
83.898	SLOW_SENDER1	N/A
84.218	FAST_SENDER	N/A
85.203	SLOW_SENDER9	N/A
85.833	RECEIVER	SLOW_SENDER12
85.985	SLOW_SENDER4	N/A
86.218	FAST_SENDER	N/A
86.587	RECEIVER	SLOW_SENDER1
88.218	FAST_SENDER	N/A
89.266	SLOW_SENDER11	N/A
89.433	SLOW_SENDER6	N/A
89.565	SLOW_SENDER2	N/A
90.203	SLOW_SENDER9	N/A
90.218	FAST_SENDER	N/A
90.570	SLOW_SENDER3	N/A
90.745	SLOW_SENDER10	N/A
92.203	SLOW_SENDER9	N/A
92.218	FAST_SENDER	N/A
92.985	SLOW_SENDER4	N/A
94.013	SLOW_SENDER1	N/A
94.203	SLOW_SENDER9	N/A
94.218	FAST_SENDER	N/A
94.266	SLOW_SENDER11	N/A
94.565	SLOW_SENDER2	N/A
94.836	SLOW_SENDER12	N/A
96.203	SLOW_SENDER9	N/A
96.218	FAST_SENDER	N/A
96.433	SLOW_SENDER6	N/A
96.943	RECEIVER	SLOW_SENDER9
97.570	SLOW_SENDER3	N/A
97.985	SLOW_SENDER4	N/A
98.218	FAST_SENDER	N/A
99.266	SLOW_SENDER11	N/A
99.565	SLOW_SENDER2	N/A
100.218	FAST_SENDER	N/A
101.013	SLOW_SENDER1	N/A
102.218	FAST_SENDER	N/A
102.363	SLOW_SENDER9	N/A
102.985	SLOW_SENDER4	N/A
103.433	SLOW_SENDER6	N/A
104.218	FAST_SENDER	N/A
104.266	SLOW_SENDER11	N/A
104.565	SLOW_SENDER2	N/A
104.570	SLOW_SENDER3	N/A
104.825	SLOW_SENDER10	N/A
106.218	FAST_SENDER	N/A
107.363	SLOW_SENDER9	N/A
107.985	SLOW_SENDER4	N/A
108.013	SLOW_SENDER1	N/A
108.218	FAST_SENDER	N/A
109.266	SLOW_SENDER11	N/A
109.565	SLOW_SENDER2	N/A
110.218	FAST_SENDER	N/A
110.433	SLOW_SENDER6	N/A
111.570	SLOW_SENDER3	N/A
111.825	SLOW_SENDER10	N/A
112.218	FAST_SENDER	N/A
112.363	SLOW_SENDER9	N/A
112.985	SLOW_SENDER4	N/A
113.013	SLOW_SENDER1	N/A
113.716	RECEIVER	SLOW_SENDER4
114.266	SLOW_SENDER11	N/A
114.363	SLOW_SENDER9	N/A
114.565	SLOW_SENDER2	N/A
114.747	RECEIVER	FAST_SENDER
117.152	FAST_SENDER	N/A
117.433	SLOW_SENDER6	N/A
118.570	SLOW_SENDER3	N/A
118.772	RECEIVER	SLOW_SENDER2
119.159	SLOW_SENDER4	N/A
120.228	RECEIVER	FAST_SENDER
120.880	RECEIVER	SLOW_SENDER11
122.369	SLOW_SENDER10	N/A
122.644	FAST_SENDER	N/A
124.159	SLOW_SENDER4	N/A
124.433	SLOW_SENDER6	N/A
124.644	FAST_SENDER	N/A
125.570	SLOW_SENDER3	N/A
126.217	SLOW_SENDER2	N/A
126.644	FAST_SENDER	N/A
127.369	SLOW_SENDER10	N/A
128.176	SLOW_SENDER11	N/A
128.309	SLOW_SENDER9	N/A
128.644	FAST_SENDER	N/A
128.955	SLOW_SENDER1	N/A
129.159	SLOW_SENDER4	N/A
130.302	RECEIVER	SLOW_SENDER11
130.644	FAST_SENDER	N/A
131.433	SLOW_SENDER6	N/A
132.170	RECEIVER	SLOW_SENDER6
132.369	SLOW_SENDER10	N/A
132.570	SLOW_SENDER3	N/A
132.644	FAST_SENDER	N/A
133.217	SLOW_SENDER2	N/A
134.159	SLOW_SENDER4	N/A
134.644	FAST_SENDER	N/A
134.802	RECEIVER	SLOW_SENDER3
135.955	SLOW_SENDER1	N/A
136.644	FAST_SENDER	N/A
137.735	SLOW_SENDER11	N/A
138.801	RECEIVER	SLOW_SENDER4
139.580	SLOW_SENDER6	N/A
140.217	SLOW_SENDER2	N/A
142.223	SLOW_SENDER3	N/A
142.377	SLOW_SENDER10	N/A
142.955	SLOW_SENDER1	N/A
144.735	SLOW_SENDER11	N/A
146.209	SLOW_SENDER4	N/A
146.580	SLOW_SENDER6	N/A
147.217	SLOW_SENDER2	N/A
147.377	SLOW_SENDER10	N/A
148.769	RECEIVER	SLOW_SENDER4
148.877	FAST_SENDER	N/A
149.223	SLOW_SENDER3	N/A
149.955	SLOW_SENDER1	N/A
150.877	FAST_SENDER	N/A
151.735	SLOW_SENDER11	N/A
152.377	SLOW_SENDER10	N/A
152.474	RECEIVER	SLOW_SENDER11
152.877	FAST_SENDER	N/A
153.580	SLOW_SENDER6	N/A
154.217	SLOW_SENDER2	N/A
154.877	FAST_SENDER	N/A
156.099	RECEIVER	SLOW_SENDER6
156.195	SLOW_SENDER4	N/A
156.223	SLOW_SENDER3	N/A
156.877	FAST_SENDER	N/A
156.955	SLOW_SENDER1	N/A
156.975	RECEIVER	SLOW_SENDER4
157.377	SLOW_SENDER10	N/A
158.877	FAST_SENDER	N/A
159.403	RECEIVER	SLOW_SENDER3
159.885	SLOW_SENDER11	N/A
160.580	RECEIVER	SLOW_SENDER2
160.877	FAST_SENDER	N/A
162.877	FAST_SENDER	N/A
163.549	SLOW_SENDER6	N/A
164.877	FAST_SENDER	N/A
166.836	SLOW_SENDER3	N/A
166.877	FAST_SENDER	N/A
167.623	SLOW_SENDER2	N/A
168.877	FAST_SENDER	N/A
170.245	SLOW_SENDER10	N/A
170.549	SLOW_SENDER6	N/A
170.877	FAST_SENDER	N/A
172.877	FAST_SENDER	N/A
173.836	SLOW_SENDER3	N/A
174.623	SLOW_SENDER2	N/A
174.877	FAST_SENDER	N/A
175.682	RECEIVER	FAST_SENDER
177.245	SLOW_SENDER10	N/A
177.549	SLOW_SENDER6	N/A
178.087	FAST_SENDER	N/A
178.337	RECEIVER	SLOW_SENDER6
180.836	SLOW_SENDER3	N/A
181.587	RECEIVER	SLOW_SENDER3
181.623	SLOW_SENDER2	N/A
184.245	SLOW_SENDER10	N/A
184.276	RECEIVER	FAST_SENDER
185.063	RECEIVER	SLOW_SENDER10
186.695	FAST_SENDER	N/A
187.449	RECEIVER	FAST_SENDER
187.723	SLOW_SENDER6	N/A
188.478	RECEIVER	SLOW_SENDER6
189.018	SLOW_SENDER3	N/A
189.850	FAST_SENDER	N/A
190.620	RECEIVER	FAST_SENDER
192.490	SLOW_SENDER10	N/A
193.028	FAST_SENDER	N/A
193.257	RECEIVER	SLOW_SENDER10
195.126	RECEIVER	FAST_SENDER
195.879	SLOW_SENDER6	N/A
196.626	RECEIVER	SLOW_SENDER6
197.531	FAST_SENDER	N/A
198.291	RECEIVER	FAST_SENDER
200.697	SLOW_SENDER10	N/A
200.726	FAST_SENDER	N/A
201.510	RECEIVER	SLOW_SENDER10
207.005	RECEIVER	FAST_SENDER
209.429	FAST_SENDER	N/A
210.179	RECEIVER	FAST_SENDER
212.614	FAST_SENDER	N/A
218.468	RECEIVER	FAST_SENDER
220.908	FAST_SENDER	N/A
221.460	SLOW_SENDER7	N/A
221.655	RECEIVER	FAST_SENDER
224.056	FAST_SENDER	N/A
227.162	RECEIVER	SLOW_SENDER7
231.350	SLOW_SENDER8	N/A
231.700	SLOW_SENDER5	N/A
232.115	RECEIVER	SLOW_SENDER8
232.562	SLOW_SENDER7	N/A
233.332	RECEIVER	SLOW_SENDER7
234.542	RECEIVER	SLOW_SENDER5
236.854	FAST_SENDER	N/A
236.981	SLOW_SENDER5	N/A
238.751	SLOW_SENDER7	N/A
240.022	RECEIVER	SLOW_SENDER7
241.838	RECEIVER	SLOW_SENDER5
243.047	SLOW_SENDER8	N/A
243.268	RECEIVER	FAST_SENDER
245.688	FAST_SENDER	N/A
247.466	SLOW_SENDER7	N/A
247.688	FAST_SENDER	N/A
248.047	SLOW_SENDER8	N/A
249.240	SLOW_SENDER5	N/A
249.688	FAST_SENDER	N/A
249.996	RECEIVER	SLOW_SENDER5
251.688	FAST_SENDER	N/A
253.047	SLOW_SENDER8	N/A
253.688	FAST_SENDER	N/A
254.466	SLOW_SENDER7	N/A
255.688	FAST_SENDER	N/A
257.408	SLOW_SENDER5	N/A
257.688	FAST_SENDER	N/A
258.047	SLOW_SENDER8	N/A
258.214	RECEIVER	SLOW_SENDER5
259.466	SLOW_SENDER7	N/A
259.688	FAST_SENDER	N/A
260.736	RECEIVER	SLOW_SENDER7
261.440	SLOW_SENDER12	N/A
261.705	RECEIVER	SLOW_SENDER8
263.440	SLOW_SENDER12	N/A
265.440	SLOW_SENDER12	N/A
265.626	RECEIVER	FAST_SENDER
265.635	SLOW_SENDER5	N/A
267.440	SLOW_SENDER12	N/A
268.027	FAST_SENDER	N/A
268.177	SLOW_SENDER7	N/A
269.117	SLOW_SENDER8	N/A
269.440	SLOW_SENDER12	N/A
270.027	FAST_SENDER	N/A
272.027	FAST_SENDER	N/A
272.631	RECEIVER	SLOW_SENDER8
272.635	SLOW_SENDER5	N/A
273.501	SLOW_SENDER12	N/A
274.027	FAST_SENDER	N/A
275.177	SLOW_SENDER7	N/A
275.501	SLOW_SENDER12	N/A
276.027	FAST_SENDER	N/A
277.501	SLOW_SENDER12	N/A
278.027	FAST_SENDER	N/A
279.501	SLOW_SENDER12	N/A
279.635	SLOW_SENDER5	N/A
280.027	FAST_SENDER	N/A
280.063	SLOW_SENDER8	N/A
280.177	SLOW_SENDER7	N/A
280.823	RECEIVER	SLOW_SENDER8
281.501	SLOW_SENDER12	N/A
282.027	FAST_SENDER	N/A
283.501	SLOW_SENDER12	N/A
284.027	FAST_SENDER	N/A
285.177	SLOW_SENDER7	N/A
285.501	SLOW_SENDER12	N/A
285.939	RECEIVER	SLOW_SENDER7
286.027	FAST_SENDER	N/A
286.635	SLOW_SENDER5	N/A
287.408	RECEIVER	SLOW_SENDER5
287.501	SLOW_SENDER12	N/A
292.191	RECEIVER	FAST_SENDER
293.138	RECEIVER	SLOW_SENDER12
293.387	SLOW_SENDER7	N/A
294.170	RECEIVER	SLOW_SENDER7
294.635	FAST_SENDER	N/A
294.812	SLOW_SENDER5	N/A
295.260	SLOW_SENDER9	N/A
295.591	RECEIVER	SLOW_SENDER5
299.392	RECEIVER	SLOW_SENDER9
300.083	SLOW_SENDER12	N/A
300.444	RECEIVER	FAST_SENDER
301.608	SLOW_SENDER7	N/A
302.083	SLOW_SENDER12	N/A
302.873	FAST_SENDER	N/A
304.083	SLOW_SENDER12	N/A
304.841	SLOW_SENDER9	N/A
304.873	FAST_SENDER	N/A
305.599	RECEIVER	SLOW_SENDER9
306.083	SLOW_SENDER12	N/A
306.873	FAST_SENDER	N/A
308.083	SLOW_SENDER12	N/A
308.608	SLOW_SENDER7	N/A
308.873	FAST_SENDER	N/A
310.083	SLOW_SENDER12	N/A
310.873	FAST_SENDER	N/A
311.021	SLOW_SENDER9	N/A
311.786	RECEIVER	SLOW_SENDER9
312.083	SLOW_SENDER12	N/A
312.873	FAST_SENDER	N/A
314.083	SLOW_SENDER12	N/A
314.873	FAST_SENDER	N/A
315.608	SLOW_SENDER7	N/A
316.363	RECEIVER	SLOW_SENDER7
316.873	FAST_SENDER	N/A
318.546	RECEIVER	SLOW_SENDER12
319.222	SLOW_SENDER9	N/A
320.690	SLOW_SENDER4	N/A
323.423	RECEIVER	FAST_SENDER
324.760	SLOW_SENDER11	N/A
324.980	SLOW_SENDER1	N/A
325.828	FAST_SENDER	N/A
325.997	SLOW_SENDER12	N/A
326.222	SLOW_SENDER9	N/A
326.749	RECEIVER	SLOW_SENDER4
327.550	SLOW_SENDER7	N/A
327.828	FAST_SENDER	N/A
329.828	FAST_SENDER	N/A
331.110	RECEIVER	SLOW_SENDER11
331.222	SLOW_SENDER9	N/A
331.828	FAST_SENDER	N/A
332.009	RECEIVER	SLOW_SENDER9
332.183	SLOW_SENDER4	N/A
332.960	RECEIVER	SLOW_SENDER4
332.997	SLOW_SENDER12	N/A
333.828	FAST_SENDER	N/A
334.550	SLOW_SENDER7	N/A
335.828	FAST_SENDER	N/A
336.541	SLOW_SENDER11	N/A
337.332	RECEIVER	SLOW_SENDER11
337.828	FAST_SENDER	N/A
337.997	SLOW_SENDER12	N/A
338.385	SLOW_SENDER4	N/A
338.769	RECEIVER	SLOW_SENDER12
339.435	SLOW_SENDER9	N/A
339.828	FAST_SENDER	N/A
340.193	RECEIVER	SLOW_SENDER9
340.671	SLOW_SENDER1	N/A
341.416	RECEIVER	SLOW_SENDER1
341.550	SLOW_SENDER7	N/A
342.317	RECEIVER	SLOW_SENDER7
342.737	SLOW_SENDER11	N/A
344.190	RECEIVER	SLOW_SENDER4
347.210	SLOW_SENDER2	N/A
347.737	SLOW_SENDER11	N/A
348.852	SLOW_SENDER1	N/A
350.919	RECEIVER	FAST_SENDER
351.616	SLOW_SENDER4	N/A
352.406	RECEIVER	SLOW_SENDER4
352.737	SLOW_SENDER11	N/A
352.919	SLOW_SENDER12	N/A
353.359	FAST_SENDER	N/A
353.586	SLOW_SENDER9	N/A
354.190	SLOW_SENDER3	N/A
355.359	FAST_SENDER	N/A
355.852	SLOW_SENDER1	N/A
357.359	FAST_SENDER	N/A
357.737	SLOW_SENDER11	N/A
359.359	FAST_SENDER	N/A
359.853	SLOW_SENDER4	N/A
359.868	SLOW_SENDER2	N/A
359.919	SLOW_SENDER12	N/A
360.214	RECEIVER	SLOW_SENDER3
360.400	SLOW_SENDER6	N/A
360.586	SLOW_SENDER9	N/A
361.359	FAST_SENDER	N/A
362.737	SLOW_SENDER11	N/A
362.852	SLOW_SENDER1	N/A
363.359	FAST_SENDER	N/A
364.024	RECEIVER	SLOW_SENDER11
365.182	RECEIVER	SLOW_SENDER1
365.359	FAST_SENDER	N/A
366.124	RECEIVER	SLOW_SENDER2
366.700	SLOW_SENDER10	N/A
367.277	RECEIVER	SLOW_SENDER6
367.359	FAST_SENDER	N/A
367.586	SLOW_SENDER9	N/A
368.401	SLOW_SENDER3	N/A
368.700	SLOW_SENDER10	N/A
369.359	FAST_SENDER	N/A
370.700	SLOW_SENDER10	N/A
371.359	FAST_SENDER	N/A
372.586	SLOW_SENDER1	N/A
372.677	SLOW_SENDER6	N/A
372.700	SLOW_SENDER10	N/A
373.156	SLOW_SENDER12	N/A
373.359	FAST_SENDER	N/A
373.401	SLOW_SENDER3	N/A
373.573	SLOW_SENDER2	N/A
374.586	SLOW_SENDER9	N/A
374.700	SLOW_SENDER10	N/A
375.359	FAST_SENDER	N/A
376.700	SLOW_SENDER10	N/A
376.876	SLOW_SENDER11	N/A
377.359	FAST_SENDER	N/A
377.677	SLOW_SENDER6	N/A
378.401	SLOW_SENDER3	N/A
378.700	SLOW_SENDER10	N/A
379.359	FAST_SENDER	N/A
379.586	SLOW_SENDER1	N/A
380.156	SLOW_SENDER12	N/A
380.573	SLOW_SENDER2	N/A
380.700	SLOW_SENDER10	N/A
381.359	FAST_SENDER	N/A
381.586	SLOW_SENDER9	N/A
382.356	RECEIVER	SLOW_SENDER9
382.677	SLOW_SENDER6	N/A
383.401	SLOW_SENDER3	N/A
383.876	SLOW_SENDER11	N/A
384.146	RECEIVER	SLOW_SENDER3
386.586	SLOW_SENDER1	N/A
386.627	RECEIVER	SLOW_SENDER10
387.430	RECEIVER	FAST_SENDER
387.573	SLOW_SENDER2	N/A
387.677	SLOW_SENDER6	N/A
389.871	FAST_SENDER	N/A
390.876	SLOW_SENDER11	N/A
391.871	FAST_SENDER	N/A
392.045	SLOW_SENDER10	N/A
392.677	SLOW_SENDER6	N/A
393.237	SLOW_SENDER12	N/A
393.586	SLOW_SENDER1	N/A
393.871	FAST_SENDER	N/A
394.573	SLOW_SENDER2	N/A
394.677	SLOW_SENDER6	N/A
395.517	SLOW_SENDER3	N/A
395.871	FAST_SENDER	N/A
396.677	SLOW_SENDER6	N/A
397.045	SLOW_SENDER10	N/A
397.871	FAST_SENDER	N/A
397.876	SLOW_SENDER11	N/A
398.586	SLOW_SENDER1	N/A
398.677	SLOW_SENDER6	N/A
399.359	RECEIVER	SLOW_SENDER1
399.871	FAST_SENDER	N/A
400.237	SLOW_SENDER12	N/A
401.573	SLOW_SENDER2	N/A
401.871	FAST_SENDER	N/A
402.045	SLOW_SENDER10	N/A
402.361	RECEIVER	SLOW_SENDER2
402.517	SLOW_SENDER3	N/A
403.550	RECEIVER	SLOW_SENDER6
403.871	FAST_SENDER	N/A
404.045	SLOW_SENDER10	N/A
404.876	SLOW_SENDER11	N/A
405.632	RECEIVER	SLOW_SENDER11
406.768	SLOW_SENDER1	N/A
408.071	RECEIVER	SLOW_SENDER10
409.517	SLOW_SENDER3	N/A
409.666	RECEIVER	FAST_SENDER
409.807	SLOW_SENDER2	N/A
410.988	SLOW_SENDER6	N/A
412.068	FAST_SENDER	N/A
413.048	SLOW_SENDER11	N/A
413.706	SLOW_SENDER12	N/A
413.768	SLOW_SENDER1	N/A
414.068	FAST_SENDER	N/A
415.499	SLOW_SENDER10	N/A
416.068	FAST_SENDER	N/A
416.275	RECEIVER	SLOW_SENDER10
416.517	SLOW_SENDER3	N/A
416.807	SLOW_SENDER2	N/A
417.988	SLOW_SENDER6	N/A
418.068	FAST_SENDER	N/A
418.768	SLOW_SENDER1	N/A
419.484	RECEIVER	SLOW_SENDER1
420.048	SLOW_SENDER11	N/A
420.068	FAST_SENDER	N/A
420.706	SLOW_SENDER12	N/A
422.068	FAST_SENDER	N/A
423.517	SLOW_SENDER3	N/A
423.725	SLOW_SENDER10	N/A
423.807	SLOW_SENDER2	N/A
424.068	FAST_SENDER	N/A
424.279	RECEIVER	SLOW_SENDER3
424.988	SLOW_SENDER6	N/A
425.005	RECEIVER	SLOW_SENDER10
425.706	SLOW_SENDER12	N/A
425.734	RECEIVER	SLOW_SENDER6
426.068	FAST_SENDER	N/A
426.895	SLOW_SENDER1	N/A
427.048	SLOW_SENDER11	N/A
427.667	RECEIVER	SLOW_SENDER1
430.774	RECEIVER	SLOW_SENDER12
431.680	SLOW_SENDER3	N/A
432.414	SLOW_SENDER10	N/A
438.177	SLOW_SENDER12	N/A
438.680	SLOW_SENDER3	N/A
439.414	SLOW_SENDER10	N/A
439.794	SLOW_SENDER6	N/A
439.826	FAST_SENDER	N/A
439.966	SLOW_SENDER1	N/A
441.826	FAST_SENDER	N/A
443.826	FAST_SENDER	N/A
444.420	SLOW_SENDER8	N/A
445.177	SLOW_SENDER12	N/A
445.680	SLOW_SENDER3	N/A
445.826	FAST_SENDER	N/A
446.414	SLOW_SENDER10	N/A
446.794	SLOW_SENDER6	N/A
446.966	SLOW_SENDER1	N/A
447.826	FAST_SENDER	N/A
449.826	FAST_SENDER	N/A
451.826	FAST_SENDER	N/A
453.794	SLOW_SENDER6	N/A
453.826	FAST_SENDER	N/A
453.966	SLOW_SENDER1	N/A
455.826	FAST_SENDER	N/A
456.512	SLOW_SENDER12	N/A
457.065	SLOW_SENDER8	N/A
457.826	FAST_SENDER	N/A
459.826	FAST_SENDER	N/A
460.794	SLOW_SENDER6	N/A
460.966	SLOW_SENDER1	N/A
461.826	FAST_SENDER	N/A
462.065	SLOW_SENDER8	N/A
463.280	SLOW_SENDER5	N/A
463.512	SLOW_SENDER12	N/A
463.826	FAST_SENDER	N/A
467.065	SLOW_SENDER8	N/A
467.794	SLOW_SENDER6	N/A
467.966	SLOW_SENDER1	N/A
470.512	SLOW_SENDER12	N/A
472.065	SLOW_SENDER8	N/A
478.172	FAST_SENDER	N/A
480.172	FAST_SENDER	N/A
481.029	SLOW_SENDER5	N/A
482.172	FAST_SENDER	N/A
484.172	FAST_SENDER	N/A
486.172	FAST_SENDER	N/A
486.278	SLOW_SENDER8	N/A
488.029	SLOW_SENDER5	N/A
488.172	FAST_SENDER	N/A
490.172	FAST_SENDER	N/A
492.172	FAST_SENDER	N/A
493.029	SLOW_SENDER5	N/A
505.696	SLOW_SENDER5	N/A
505.866	FAST_SENDER	N/A
507.866	FAST_SENDER	N/A
508.460	SLOW_SENDER7	N/A
509.866	FAST_SENDER	N/A
511.866	FAST_SENDER	N/A
513.866	FAST_SENDER	N/A
515.866	FAST_SENDER	N/A
516.190	SLOW_SENDER4	N/A
517.866	FAST_SENDER	N/A
519.866	FAST_SENDER	N/A
523.068	SLOW_SENDER7	N/A
531.647	SLOW_SENDER4	N/A
532.191	FAST_SENDER	N/A
534.191	FAST_SENDER	N/A
535.994	SLOW_SENDER7	N/A
536.191	FAST_SENDER	N/A
536.647	SLOW_SENDER4	N/A
538.191	FAST_SENDER	N/A
540.191	FAST_SENDER	N/A
541.647	SLOW_SENDER4	N/A
542.191	FAST_SENDER	N/A
546.301	FAST_SENDER	N/A
548.301	FAST_SENDER	N/A
548.430	SLOW_SENDER9	N/A
550.301	FAST_SENDER	N/A
552.301	FAST_SENDER	N/A
554.301	FAST_SENDER	N/A
554.306	SLOW_SENDER4	N/A
556.301	FAST_SENDER	N/A
558.301	FAST_SENDER	N/A
560.301	FAST_SENDER	N/A
563.203	SLOW_SENDER9	N/A
574.300	FAST_SENDER	N/A
575.937	SLOW_SENDER9	N/A
576.300	FAST_SENDER	N/A
578.300	FAST_SENDER	N/A
580.300	FAST_SENDER	N/A
582.300	FAST_SENDER	N/A
584.300	FAST_SENDER	N/A
586.300	FAST_SENDER	N/A
588.300	FAST_SENDER	N/A
591.890	SLOW_SENDER2	N/A
596.670	SLOW_SENDER11	N/A
598.161	RECEIVER	SLOW_SENDER2
598.927	RECEIVER	SLOW_SENDER11
601.361	SLOW_SENDER11	N/A
601.580	FAST_SENDER	N/A
603.567	SLOW_SENDER2	N/A
604.295	RECEIVER	SLOW_SENDER2
609.703	SLOW_SENDER2	N/A
613.825	SLOW_SENDER11	N/A
614.434	FAST_SENDER	N/A
614.703	SLOW_SENDER2	N/A
614.990	SLOW_SENDER3	N/A
615.747	RECEIVER	SLOW_SENDER3
616.150	SLOW_SENDER10	N/A
618.195	SLOW_SENDER3	N/A
618.306	FAST_SENDER	N/A
619.703	SLOW_SENDER2	N/A
620.796	RECEIVER	SLOW_SENDER10
622.821	FAST_SENDER	N/A
624.703	SLOW_SENDER2	N/A
624.821	FAST_SENDER	N/A
626.215	SLOW_SENDER10	N/A
626.821	FAST_SENDER	N/A
628.821	FAST_SENDER	N/A
629.703	SLOW_SENDER2	N/A
630.821	FAST_SENDER	N/A
631.039	SLOW_SENDER3	N/A
631.215	SLOW_SENDER10	N/A
632.821	FAST_SENDER	N/A
634.080	SLOW_SENDER6	N/A
634.703	SLOW_SENDER2	N/A
634.821	FAST_SENDER	N/A
634.855	RECEIVER	SLOW_SENDER6
635.560	SLOW_SENDER1	N/A
636.215	SLOW_SENDER10	N/A
636.821	FAST_SENDER	N/A
637.303	SLOW_SENDER6	N/A
638.039	SLOW_SENDER3	N/A
639.190	SLOW_SENDER12	N/A
639.703	SLOW_SENDER2	N/A
640.065	RECEIVER	SLOW_SENDER1
641.190	SLOW_SENDER12	N/A
641.215	SLOW_SENDER10	N/A
641.234	RECEIVER	SLOW_SENDER6
643.190	SLOW_SENDER12	N/A
644.453	RECEIVER	FAST_SENDER
644.703	SLOW_SENDER2	N/A
645.039	SLOW_SENDER3	N/A
645.190	SLOW_SENDER12	N/A
645.513	SLOW_SENDER1	N/A
646.215	SLOW_SENDER10	N/A
646.637	SLOW_SENDER6	N/A
646.872	FAST_SENDER	N/A
647.190	SLOW_SENDER12	N/A
647.895	RECEIVER	SLOW_SENDER1
648.872	FAST_SENDER	N/A
649.190	SLOW_SENDER12	N/A
649.703	SLOW_SENDER2	N/A
650.610	SLOW_SENDER8	N/A
650.872	FAST_SENDER	N/A
651.190	SLOW_SENDER12	N/A
651.215	SLOW_SENDER10	N/A
651.637	SLOW_SENDER6	N/A
651.703	SLOW_SENDER2	N/A
652.039	SLOW_SENDER3	N/A
652.872	FAST_SENDER	N/A
653.190	SLOW_SENDER12	N/A
653.215	SLOW_SENDER10	N/A
655.310	SLOW_SENDER1	N/A
656.287	RECEIVER	SLOW_SENDER8
656.637	SLOW_SENDER6	N/A
657.039	SLOW_SENDER3	N/A
658.067	RECEIVER	SLOW_SENDER2
658.582	FAST_SENDER	N/A
660.582	FAST_SENDER	N/A
661.105	RECEIVER	SLOW_SENDER12
661.637	SLOW_SENDER6	N/A
661.715	SLOW_SENDER8	N/A
662.039	SLOW_SENDER3	N/A
662.310	SLOW_SENDER1	N/A
662.582	FAST_SENDER	N/A
664.582	FAST_SENDER	N/A
665.513	SLOW_SENDER2	N/A
666.542	SLOW_SENDER12	N/A
666.582	FAST_SENDER	N/A
666.637	SLOW_SENDER6	N/A
666.715	SLOW_SENDER8	N/A
667.039	SLOW_SENDER3	N/A
667.541	SLOW_SENDER10	N/A
668.582	FAST_SENDER	N/A
669.310	SLOW_SENDER1	N/A
670.140	SLOW_SENDER5	N/A
670.582	FAST_SENDER	N/A
671.542	SLOW_SENDER12	N/A
671.637	SLOW_SENDER6	N/A
671.715	SLOW_SENDER8	N/A
672.039	SLOW_SENDER3	N/A
672.513	SLOW_SENDER2	N/A
672.582	FAST_SENDER	N/A
673.352	RECEIVER	SLOW_SENDER3
674.310	SLOW_SENDER1	N/A
674.541	SLOW_SENDER10	N/A
675.709	RECEIVER	SLOW_SENDER6
676.542	SLOW_SENDER12	N/A
676.715	SLOW_SENDER8	N/A
677.970	RECEIVER	SLOW_SENDER1
678.796	SLOW_SENDER3	N/A
679.106	RECEIVER	FAST_SENDER
679.513	SLOW_SENDER2	N/A
681.512	FAST_SENDER	N/A
681.541	SLOW_SENDER10	N/A
681.542	SLOW_SENDER12	N/A
681.715	SLOW_SENDER8	N/A
683.512	FAST_SENDER	N/A
683.527	SLOW_SENDER5	N/A
683.715	SLOW_SENDER8	N/A
683.796	SLOW_SENDER3	N/A
685.413	SLOW_SENDER1	N/A
685.512	FAST_SENDER	N/A
685.715	SLOW_SENDER8	N/A
686.025	SLOW_SENDER6	N/A
686.513	SLOW_SENDER2	N/A
686.542	SLOW_SENDER12	N/A
687.512	FAST_SENDER	N/A
687.715	SLOW_SENDER8	N/A
688.474	RECEIVER	SLOW_SENDER8
688.527	SLOW_SENDER5	N/A
688.541	SLOW_SENDER10	N/A
688.542	SLOW_SENDER12	N/A
688.796	SLOW_SENDER3	N/A
689.296	RECEIVER	SLOW_SENDER10
689.512	FAST_SENDER	N/A
691.512	FAST_SENDER	N/A
692.413	SLOW_SENDER1	N/A
693.423	RECEIVER	SLOW_SENDER12
693.513	SLOW_SENDER2	N/A
693.527	SLOW_SENDER5	N/A
693.796	SLOW_SENDER3	N/A
693.815	FAST_SENDER	N/A
693.919	SLOW_SENDER8	N/A
695.815	FAST_SENDER	N/A
696.746	SLOW_SENDER10	N/A
697.815	FAST_SENDER	N/A
698.527	SLOW_SENDER5	N/A
698.796	SLOW_SENDER3	N/A
698.919	SLOW_SENDER8	N/A
699.413	SLOW_SENDER1	N/A
699.815	FAST_SENDER	N/A
700.300	SLOW_SENDER7	N/A
700.513	SLOW_SENDER2	N/A
700.867	SLOW_SENDER12	N/A
701.815	FAST_SENDER	N/A
703.527	SLOW_SENDER5	N/A
703.746	SLOW_SENDER10	N/A
703.796	SLOW_SENDER3	N/A
703.815	FAST_SENDER	N/A
703.919	SLOW_SENDER8	N/A
705.815	FAST_SENDER	N/A
705.919	SLOW_SENDER8	N/A
706.209	RECEIVER	SLOW_SENDER7
706.413	SLOW_SENDER1	N/A
707.165	RECEIVER	SLOW_SENDER1
707.513	SLOW_SENDER2	N/A
707.815	FAST_SENDER	N/A
707.867	SLOW_SENDER12	N/A
708.295	RECEIVER	SLOW_SENDER2
708.527	SLOW_SENDER5	N/A
708.796	SLOW_SENDER3	N/A
709.315	RECEIVER	SLOW_SENDER5
710.746	SLOW_SENDER10	N/A
711.437	RECEIVER	SLOW_SENDER8
712.594	RECEIVER	SLOW_SENDER3
714.230	SLOW_SENDER7	N/A
714.460	RECEIVER	FAST_SENDER
714.604	SLOW_SENDER1	N/A
714.755	SLOW_SENDER5	N/A
714.867	SLOW_SENDER12	N/A
715.714	SLOW_SENDER2	N/A
716.864	FAST_SENDER	N/A
717.746	SLOW_SENDER10	N/A
718.770	SLOW_SENDER4	N/A
718.860	SLOW_SENDER8	N/A
718.864	FAST_SENDER	N/A
719.230	SLOW_SENDER7	N/A
719.755	SLOW_SENDER5	N/A
720.037	SLOW_SENDER3	N/A
720.864	FAST_SENDER	N/A
721.604	SLOW_SENDER1	N/A
721.867	SLOW_SENDER12	N/A
722.714	SLOW_SENDER2	N/A
722.864	FAST_SENDER	N/A
724.230	SLOW_SENDER7	N/A
724.439	RECEIVER	SLOW_SENDER4
724.746	SLOW_SENDER10	N/A
724.755	SLOW_SENDER5	N/A
724.864	FAST_SENDER	N/A
725.860	SLOW_SENDER8	N/A
726.864	FAST_SENDER	N/A
726.867	SLOW_SENDER12	N/A
727.037	SLOW_SENDER3	N/A
727.613	RECEIVER	SLOW_SENDER12
728.604	SLOW_SENDER1	N/A
728.864	FAST_SENDER	N/A
729.230	SLOW_SENDER7	N/A
729.714	SLOW_SENDER2	N/A
729.746	SLOW_SENDER10	N/A
729.755	SLOW_SENDER5	N/A
729.868	SLOW_SENDER4	N/A
729.904	RECEIVER	SLOW_SENDER1
731.531	FAST_SENDER	N/A
732.860	SLOW_SENDER8	N/A
733.661	RECEIVER	SLOW_SENDER7
734.037	SLOW_SENDER3	N/A
734.436	FAST_SENDER	N/A
734.714	SLOW_SENDER2	N/A
734.746	SLOW_SENDER10	N/A
734.755	SLOW_SENDER5	N/A
734.868	SLOW_SENDER4	N/A
736.436	FAST_SENDER	N/A
737.351	SLOW_SENDER1	N/A
737.860	SLOW_SENDER8	N/A
738.196	SLOW_SENDER12	N/A
738.436	FAST_SENDER	N/A
739.714	SLOW_SENDER2	N/A
739.746	SLOW_SENDER10	N/A
739.755	SLOW_SENDER5	N/A
739.868	SLOW_SENDER4	N/A
740.270	SLOW_SENDER9	N/A
740.436	FAST_SENDER	N/A
741.037	SLOW_SENDER3	N/A
741.101	SLOW_SENDER7	N/A
742.436	FAST_SENDER	N/A
742.860	SLOW_SENDER8	N/A
743.607	RECEIVER	SLOW_SENDER8
744.351	SLOW_SENDER1	N/A
744.436	FAST_SENDER	N/A
744.714	SLOW_SENDER2	N/A
744.746	SLOW_SENDER10	N/A
744.755	SLOW_SENDER5	N/A
744.868	SLOW_SENDER4	N/A
745.196	SLOW_SENDER12	N/A
746.436	FAST_SENDER	N/A
746.582	RECEIVER	SLOW_SENDER9
746.755	SLOW_SENDER5	N/A
748.037	SLOW_SENDER3	N/A
748.101	SLOW_SENDER7	N/A
748.436	FAST_SENDER	N/A
748.799	RECEIVER	SLOW_SENDER3
749.714	SLOW_SENDER2	N/A
749.746	SLOW_SENDER10	N/A
749.868	SLOW_SENDER4	N/A
750.860	RECEIVER	SLOW_SENDER5
751.015	SLOW_SENDER8	N/A
751.351	SLOW_SENDER1	N/A
752.028	SLOW_SENDER9	N/A
752.196	SLOW_SENDER12	N/A
754.714	SLOW_SENDER2	N/A
754.746	SLOW_SENDER10	N/A
754.868	SLOW_SENDER4	N/A
755.050	RECEIVER	FAST_SENDER
755.101	SLOW_SENDER7	N/A
756.203	SLOW_SENDER3	N/A
756.868	SLOW_SENDER4	N/A
757.028	SLOW_SENDER9	N/A
757.474	FAST_SENDER	N/A
758.015	SLOW_SENDER8	N/A
758.289	SLOW_SENDER5	N/A
758.351	SLOW_SENDER1	N/A
758.868	SLOW_SENDER4	N/A
759.043	RECEIVER	SLOW_SENDER5
759.196	SLOW_SENDER12	N/A
759.474	FAST_SENDER	N/A
759.714	SLOW_SENDER2	N/A
759.746	SLOW_SENDER10	N/A
760.868	SLOW_SENDER4	N/A
761.474	FAST_SENDER	N/A
762.028	SLOW_SENDER9	N/A
762.101	SLOW_SENDER7	N/A
763.015	SLOW_SENDER8	N/A
763.203	SLOW_SENDER3	N/A
763.474	FAST_SENDER	N/A
763.786	RECEIVER	SLOW_SENDER8
764.714	SLOW_SENDER2	N/A
764.746	SLOW_SENDER10	N/A
765.351	SLOW_SENDER1	N/A
765.460	RECEIVER	SLOW_SENDER2
765.474	FAST_SENDER	N/A
766.196	SLOW_SENDER12	N/A
766.325	RECEIVER	SLOW_SENDER4
766.483	SLOW_SENDER5	N/A
767.028	SLOW_SENDER9	N/A
767.216	RECEIVER	SLOW_SENDER5
767.474	FAST_SENDER	N/A
769.101	SLOW_SENDER7	N/A
769.419	RECEIVER	SLOW_SENDER9
770.203	SLOW_SENDER3	N/A
770.447	RECEIVER	SLOW_SENDER12
770.899	SLOW_SENDER2	N/A
771.232	SLOW_SENDER8	N/A
772.615	RECEIVER	SLOW_SENDER1
773.572	SLOW_SENDER4	N/A
773.699	FAST_SENDER	N/A
775.699	FAST_SENDER	N/A
775.899	SLOW_SENDER2	N/A
776.101	SLOW_SENDER7	N/A
777.203	SLOW_SENDER3	N/A
777.699	FAST_SENDER	N/A
778.232	SLOW_SENDER8	N/A
779.432	SLOW_SENDER10	N/A
779.699	FAST_SENDER	N/A
780.032	SLOW_SENDER1	N/A
780.572	SLOW_SENDER4	N/A
780.899	SLOW_SENDER2	N/A
780.950	SLOW_SENDER11	N/A
781.699	FAST_SENDER	N/A
782.203	SLOW_SENDER3	N/A
782.235	SLOW_SENDER9	N/A
783.101	SLOW_SENDER7	N/A
783.232	SLOW_SENDER8	N/A
783.699	FAST_SENDER	N/A
785.699	FAST_SENDER	N/A
785.899	SLOW_SENDER2	N/A
786.432	SLOW_SENDER10	N/A
787.032	SLOW_SENDER1	N/A
787.203	SLOW_SENDER3	N/A
787.572	SLOW_SENDER4	N/A
787.699	FAST_SENDER	N/A
787.974	RECEIVER	SLOW_SENDER3
788.232	SLOW_SENDER8	N/A
788.960	RECEIVER	SLOW_SENDER8
789.235	SLOW_SENDER9	N/A
790.101	SLOW_SENDER7	N/A
790.885	RECEIVER	SLOW_SENDER7
792.181	SLOW_SENDER11	N/A
793.045	RECEIVER	SLOW_SENDER4
793.432	SLOW_SENDER10	N/A
794.032	SLOW_SENDER1	N/A
796.235	SLOW_SENDER9	N/A
796.406	SLOW_SENDER8	N/A
797.181	SLOW_SENDER11	N/A
798.163	SLOW_SENDER2	N/A
799.542	RECEIVER	FAST_SENDER
800.163	SLOW_SENDER2	N/A
800.432	SLOW_SENDER10	N/A
800.450	SLOW_SENDER4	N/A
800.853	SLOW_SENDER3	N/A
801.032	SLOW_SENDER1	N/A
801.406	SLOW_SENDER8	N/A
801.947	FAST_SENDER	N/A
802.163	SLOW_SENDER2	N/A
802.181	SLOW_SENDER11	N/A
802.242	SLOW_SENDER7	N/A
803.235	SLOW_SENDER9	N/A
803.947	FAST_SENDER	N/A
804.163	SLOW_SENDER2	N/A
805.947	FAST_SENDER	N/A
806.163	SLOW_SENDER2	N/A
806.406	SLOW_SENDER8	N/A
807.180	RECEIVER	SLOW_SENDER8
807.181	SLOW_SENDER11	N/A
807.432	SLOW_SENDER10	N/A
807.450	SLOW_SENDER4	N/A
807.853	SLOW_SENDER3	N/A
807.947	FAST_SENDER	N/A
808.032	SLOW_SENDER1	N/A
808.160	RECEIVER	SLOW_SENDER10
808.163	SLOW_SENDER2	N/A
809.242	SLOW_SENDER7	N/A
810.235	SLOW_SENDER9	N/A
810.823	FAST_SENDER	N/A
810.823	SLOW_SENDER2	N/A
812.181	SLOW_SENDER11	N/A
812.823	FAST_SENDER	N/A
812.823	SLOW_SENDER2	N/A
814.450	SLOW_SENDER4	N/A
814.823	FAST_SENDER	N/A
814.823	SLOW_SENDER2	N/A
814.853	SLOW_SENDER3	N/A
816.242	SLOW_SENDER7	N/A
816.823	FAST_SENDER	N/A
816.823	SLOW_SENDER2	N/A
817.181	SLOW_SENDER11	N/A
817.235	SLOW_SENDER9	N/A
818.823	FAST_SENDER	N/A
818.823	SLOW_SENDER2	N/A
819.071	SLOW_SENDER10	N/A
819.181	SLOW_SENDER11	N/A
820.185	SLOW_SENDER8	N/A
820.823	FAST_SENDER	N/A
820.823	SLOW_SENDER2	N/A
820.936	RECEIVER	SLOW_SENDER8
821.181	SLOW_SENDER11	N/A
821.450	SLOW_SENDER4	N/A
821.853	SLOW_SENDER3	N/A
822.823	FAST_SENDER	N/A
822.823	SLOW_SENDER2	N/A
823.181	SLOW_SENDER11	N/A
823.242	SLOW_SENDER7	N/A
824.235	SLOW_SENDER9	N/A
824.523	RECEIVER	SLOW_SENDER7
824.823	FAST_SENDER	N/A
824.823	SLOW_SENDER2	N/A
826.071	SLOW_SENDER10	N/A
828.353	SLOW_SENDER8	N/A
828.450	SLOW_SENDER4	N/A
828.853	SLOW_SENDER3	N/A
829.446	RECEIVER	SLOW_SENDER11
832.322	RECEIVER	FAST_SENDER
833.071	SLOW_SENDER10	N/A
834.758	FAST_SENDER	N/A
835.450	SLOW_SENDER4	N/A
835.853	SLOW_SENDER3	N/A
836.758	FAST_SENDER	N/A
836.886	SLOW_SENDER11	N/A
838.758	FAST_SENDER	N/A
839.935	SLOW_SENDER2	N/A
840.071	SLOW_SENDER10	N/A
840.758	FAST_SENDER	N/A
842.450	SLOW_SENDER4	N/A
842.758	FAST_SENDER	N/A
842.853	SLOW_SENDER3	N/A
843.181	RECEIVER	SLOW_SENDER4
843.886	SLOW_SENDER11	N/A
844.758	FAST_SENDER	N/A
846.829	RECEIVER	SLOW_SENDER3
847.071	SLOW_SENDER10	N/A
847.664	FAST_SENDER	N/A
849.664	FAST_SENDER	N/A
850.886	SLOW_SENDER11	N/A
851.664	FAST_SENDER	N/A
852.664	SLOW_SENDER2	N/A
853.530	SLOW_SENDER6	N/A
853.664	FAST_SENDER	N/A
854.071	SLOW_SENDER10	N/A
854.231	SLOW_SENDER3	N/A
855.664	FAST_SENDER	N/A
857.664	SLOW_SENDER2	N/A
857.664	FAST_SENDER	N/A
857.886	SLOW_SENDER11	N/A
859.371	RECEIVER	SLOW_SENDER6
859.664	FAST_SENDER	N/A
861.071	SLOW_SENDER10	N/A
861.664	FAST_SENDER	N/A
861.854	RECEIVER	SLOW_SENDER10
862.664	SLOW_SENDER2	N/A
862.886	SLOW_SENDER11	N/A
863.459	RECEIVER	SLOW_SENDER2
864.780	SLOW_SENDER6	N/A
865.548	RECEIVER	SLOW_SENDER6
867.648	RECEIVER	SLOW_SENDER11
869.280	SLOW_SENDER10	N/A
870.973	SLOW_SENDER6	N/A
873.378	SLOW_SENDER2	N/A
874.422	FAST_SENDER	N/A
875.064	SLOW_SENDER11	N/A
875.844	RECEIVER	SLOW_SENDER11
875.973	SLOW_SENDER6	N/A
876.280	SLOW_SENDER10	N/A
876.422	FAST_SENDER	N/A
878.422	FAST_SENDER	N/A
880.378	SLOW_SENDER2	N/A
880.422	FAST_SENDER	N/A
880.973	SLOW_SENDER6	N/A
882.422	FAST_SENDER	N/A
883.280	SLOW_SENDER10	N/A
884.043	RECEIVER	SLOW_SENDER10
884.422	FAST_SENDER	N/A
885.378	SLOW_SENDER2	N/A
885.973	SLOW_SENDER6	N/A
886.156	RECEIVER	SLOW_SENDER2
886.422	FAST_SENDER	N/A
889.940	RECEIVER	SLOW_SENDER6
890.336	FAST_SENDER	N/A
891.477	SLOW_SENDER10	N/A
892.336	FAST_SENDER	N/A
894.336	FAST_SENDER	N/A
895.336	SLOW_SENDER2	N/A
896.336	FAST_SENDER	N/A
898.332	SLOW_SENDER6	N/A
898.336	FAST_SENDER	N/A
898.477	SLOW_SENDER10	N/A
899.102	RECEIVER	SLOW_SENDER6
900.336	FAST_SENDER	N/A
902.336	SLOW_SENDER2	N/A
902.336	FAST_SENDER	N/A
904.336	FAST_SENDER	N/A
905.477	SLOW_SENDER10	N/A
906.235	RECEIVER	SLOW_SENDER10
906.551	SLOW_SENDER6	N/A
907.336	SLOW_SENDER2	N/A
907.358	RECEIVER	SLOW_SENDER6
908.111	RECEIVER	SLOW_SENDER2
910.193	RECEIVER	FAST_SENDER
912.638	FAST_SENDER	N/A
914.638	FAST_SENDER	N/A
914.784	SLOW_SENDER6	N/A
915.947	SLOW_SENDER2	N/A
916.638	FAST_SENDER	N/A
918.638	FAST_SENDER	N/A
920.638	FAST_SENDER	N/A
921.784	SLOW_SENDER6	N/A
922.638	FAST_SENDER	N/A
922.947	SLOW_SENDER2	N/A
924.638	FAST_SENDER	N/A
926.638	FAST_SENDER	N/A
927.947	SLOW_SENDER2	N/A
928.686	RECEIVER	SLOW_SENDER2
928.784	SLOW_SENDER6	N/A
929.514	RECEIVER	SLOW_SENDER6
932.519	RECEIVER	FAST_SENDER
934.170	SLOW_SENDER12	N/A
934.921	FAST_SENDER	N/A
935.130	SLOW_SENDER5	N/A
936.093	SLOW_SENDER2	N/A
936.866	RECEIVER	SLOW_SENDER2
936.954	SLOW_SENDER6	N/A
937.728	RECEIVER	SLOW_SENDER6
940.242	RECEIVER	SLOW_SENDER5
940.978	RECEIVER	FAST_SENDER
943.392	FAST_SENDER	N/A
945.392	FAST_SENDER	N/A
945.643	SLOW_SENDER5	N/A
947.392	FAST_SENDER	N/A
948.021	SLOW_SENDER12	N/A
949.392	FAST_SENDER	N/A
950.093	SLOW_SENDER2	N/A
950.643	SLOW_SENDER5	N/A
951.392	FAST_SENDER	N/A
953.021	SLOW_SENDER12	N/A
953.392	FAST_SENDER	N/A
955.392	FAST_SENDER	N/A
955.643	SLOW_SENDER5	N/A
957.093	SLOW_SENDER2	N/A
957.392	FAST_SENDER	N/A
958.021	SLOW_SENDER12	N/A
960.643	SLOW_SENDER5	N/A
961.397	RECEIVER	SLOW_SENDER5
963.021	SLOW_SENDER12	N/A
963.046	RECEIVER	FAST_SENDER
963.783	RECEIVER	SLOW_SENDER12
964.093	SLOW_SENDER2	N/A
964.866	RECEIVER	SLOW_SENDER2
965.468	FAST_SENDER	N/A
966.809	SLOW_SENDER5	N/A
967.577	RECEIVER	SLOW_SENDER5
969.212	SLOW_SENDER12	N/A
969.942	RECEIVER	SLOW_SENDER12
972.304	SLOW_SENDER2	N/A
973.023	RECEIVER	SLOW_SENDER2
974.390	SLOW_SENDER1	N/A
977.371	SLOW_SENDER12	N/A
977.735	FAST_SENDER	N/A
978.377	SLOW_SENDER5	N/A
980.448	SLOW_SENDER2	N/A
984.371	SLOW_SENDER12	N/A
984.860	SLOW_SENDER8	N/A
989.371	SLOW_SENDER12	N/A
990.025	SLOW_SENDER1	N/A
990.515	FAST_SENDER	N/A
991.850	SLOW_SENDER7	N/A
992.515	FAST_SENDER	N/A
993.630	SLOW_SENDER9	N/A
994.371	SLOW_SENDER12	N/A
994.515	FAST_SENDER	N/A
995.025	SLOW_SENDER1	N/A
997.303	FAST_SENDER	N/A
999.475	SLOW_SENDER8	N/A
1000.014	FAST_SENDER	N/A
1000.025	SLOW_SENDER1	N/A
1002.014	FAST_SENDER	N/A
1004.014	FAST_SENDER	N/A
1004.475	SLOW_SENDER8	N/A
1005.025	SLOW_SENDER1	N/A
1005.939	SLOW_SENDER7	N/A
1006.014	FAST_SENDER	N/A
1006.584	SLOW_SENDER9	N/A
1008.014	FAST_SENDER	N/A
1008.571	SLOW_SENDER12	N/A
1009.475	SLOW_SENDER8	N/A
1010.014	FAST_SENDER	N/A
1010.025	SLOW_SENDER1	N/A
1010.640	SLOW_SENDER3	N/A
1010.920	SLOW_SENDER4	N/A
1011.584	SLOW_SENDER9	N/A
1012.014	FAST_SENDER	N/A
1012.939	SLOW_SENDER7	N/A
1014.014	FAST_SENDER	N/A
1015.025	SLOW_SENDER1	N/A
1015.571	SLOW_SENDER12	N/A
1016.584	SLOW_SENDER9	N/A
1022.571	SLOW_SENDER12	N/A
1023.610	SLOW_SENDER8	N/A
1024.104	SLOW_SENDER3	N/A
1025.645	SLOW_SENDER7	N/A
1026.731	FAST_SENDER	N/A
1026.901	SLOW_SENDER4	N/A
1027.618	SLOW_SENDER1	N/A
1028.731	FAST_SENDER	N/A
1029.104	SLOW_SENDER3	N/A
1029.571	SLOW_SENDER12	N/A
1030.610	SLOW_SENDER8	N/A
1030.645	SLOW_SENDER7	N/A
1030.731	FAST_SENDER	N/A
1030.733	SLOW_SENDER9	N/A
1031.901	SLOW_SENDER4	N/A
1032.731	FAST_SENDER	N/A
1034.104	SLOW_SENDER3	N/A
1034.618	SLOW_SENDER1	N/A
1034.731	FAST_SENDER	N/A
1035.645	SLOW_SENDER7	N/A
1036.571	SLOW_SENDER12	N/A
1036.731	FAST_SENDER	N/A
1036.901	SLOW_SENDER4	N/A
1037.610	SLOW_SENDER8	N/A
1037.733	SLOW_SENDER9	N/A
1038.731	FAST_SENDER	N/A
1039.104	SLOW_SENDER3	N/A
1041.000	SLOW_SENDER11	N/A
1041.618	SLOW_SENDER1	N/A
1042.059	FAST_SENDER	N/A
1043.000	SLOW_SENDER11	N/A
1044.221	FAST_SENDER	N/A
1044.733	SLOW_SENDER9	N/A
1045.000	SLOW_SENDER11	N/A
1046.221	FAST_SENDER	N/A
1047.000	SLOW_SENDER11	N/A
1047.221	SLOW_SENDER7	N/A
1048.221	FAST_SENDER	N/A
1048.618	SLOW_SENDER1	N/A
1049.000	SLOW_SENDER11	N/A
1050.221	FAST_SENDER	N/A
1050.568	SLOW_SENDER4	N/A
1051.000	SLOW_SENDER11	N/A
1051.733	SLOW_SENDER9	N/A
1052.221	SLOW_SENDER7	N/A
1052.221	FAST_SENDER	N/A
1052.592	SLOW_SENDER3	N/A
1053.000	SLOW_SENDER11	N/A
1054.221	FAST_SENDER	N/A
1055.000	SLOW_SENDER11	N/A
1055.618	SLOW_SENDER1	N/A
1056.221	FAST_SENDER	N/A
1057.000	SLOW_SENDER11	N/A
1057.221	SLOW_SENDER7	N/A
1057.568	SLOW_SENDER4	N/A
1058.221	FAST_SENDER	N/A
1058.733	SLOW_SENDER9	N/A
1059.592	SLOW_SENDER3	N/A
1062.618	SLOW_SENDER1	N/A
1063.643	SLOW_SENDER7	N/A
1064.568	SLOW_SENDER4	N/A
1065.643	SLOW_SENDER7	N/A
1066.592	SLOW_SENDER3	N/A
1067.643	SLOW_SENDER7	N/A
1069.618	SLOW_SENDER1	N/A
1069.643	SLOW_SENDER7	N/A
1070.427	SLOW_SENDER11	N/A
1071.303	FAST_SENDER	N/A
1071.568	SLOW_SENDER4	N/A
1071.643	SLOW_SENDER7	N/A
1073.303	FAST_SENDER	N/A
1073.592	SLOW_SENDER3	N/A
1073.643	SLOW_SENDER7	N/A
1074.420	SLOW_SENDER10	N/A
1075.303	FAST_SENDER	N/A
1075.427	SLOW_SENDER11	N/A
1075.643	SLOW_SENDER7	N/A
1076.618	SLOW_SENDER1	N/A
1077.303	FAST_SENDER	N/A
1077.643	SLOW_SENDER7	N/A
1078.568	SLOW_SENDER4	N/A
1079.303	FAST_SENDER	N/A
1080.427	SLOW_SENDER11	N/A
1080.592	SLOW_SENDER3	N/A
1082.111	FAST_SENDER	N/A
1084.111	FAST_SENDER	N/A
1085.427	SLOW_SENDER11	N/A
1086.111	FAST_SENDER	N/A
1087.592	SLOW_SENDER3	N/A
1088.111	FAST_SENDER	N/A
1090.111	FAST_SENDER	N/A
1090.156	SLOW_SENDER7	N/A
1090.427	SLOW_SENDER11	N/A
1090.486	SLOW_SENDER1	N/A
1090.648	SLOW_SENDER10	N/A
1092.111	FAST_SENDER	N/A
1094.111	FAST_SENDER	N/A
1094.592	SLOW_SENDER3	N/A
1095.427	SLOW_SENDER11	N/A
1095.648	SLOW_SENDER10	N/A
1096.111	FAST_SENDER	N/A
1097.156	SLOW_SENDER7	N/A
1100.648	SLOW_SENDER10	N/A
1101.500	SLOW_SENDER6	N/A
1105.648	SLOW_SENDER10	N/A
1109.977	SLOW_SENDER11	N/A
1110.648	SLOW_SENDER10	N/A
1111.385	FAST_SENDER	N/A
1111.825	SLOW_SENDER7	N/A
1111.825	SLOW_SENDER1	N/A
1113.385	FAST_SENDER	N/A
1114.538	SLOW_SENDER6	N/A
1115.385	FAST_SENDER	N/A
1115.648	SLOW_SENDER10	N/A
1116.825	SLOW_SENDER7	N/A
1116.977	SLOW_SENDER11	N/A
1119.401	FAST_SENDER	N/A
1120.648	SLOW_SENDER10	N/A
1121.401	FAST_SENDER	N/A
1122.401	SLOW_SENDER7	N/A
1123.401	FAST_SENDER	N/A
1123.977	SLOW_SENDER11	N/A
1124.401	SLOW_SENDER1	N/A
1125.401	FAST_SENDER	N/A
1125.648	SLOW_SENDER10	N/A
1127.401	SLOW_SENDER7	N/A
1127.401	FAST_SENDER	N/A
1129.401	FAST_SENDER	N/A
1130.648	SLOW_SENDER10	N/A
1130.977	SLOW_SENDER11	N/A
1131.401	SLOW_SENDER1	N/A
1131.401	FAST_SENDER	N/A
1132.401	SLOW_SENDER7	N/A
1133.401	FAST_SENDER	N/A
1135.648	SLOW_SENDER10	N/A
1137.401	SLOW_SENDER7	N/A
1137.977	SLOW_SENDER11	N/A
1138.401	SLOW_SENDER1	N/A
1138.684	RECEIVER	SLOW_SENDER7
1139.813	RECEIVER	SLOW_SENDER11
1144.860	SLOW_SENDER2	N/A
1145.500	SLOW_SENDER5	N/A
1145.638	RECEIVER	SLOW_SENDER2
1147.242	SLOW_SENDER11	N/A
1147.530	FAST_SENDER	N/A
1148.066	SLOW_SENDER2	N/A
1149.530	FAST_SENDER	N/A
1149.901	SLOW_SENDER7	N/A
1150.021	SLOW_SENDER10	N/A
1151.640	RECEIVER	SLOW_SENDER5
1152.875	FAST_SENDER	N/A
1154.242	SLOW_SENDER11	N/A
1154.875	FAST_SENDER	N/A
1156.875	FAST_SENDER	N/A
1157.021	SLOW_SENDER10	N/A
1157.042	SLOW_SENDER5	N/A
1157.875	SLOW_SENDER7	N/A
1158.875	FAST_SENDER	N/A
1160.875	FAST_SENDER	N/A
1160.970	SLOW_SENDER2	N/A
1161.242	SLOW_SENDER11	N/A
1162.042	SLOW_SENDER5	N/A
1162.875	FAST_SENDER	N/A
1163.268	RECEIVER	SLOW_SENDER2
1164.021	SLOW_SENDER10	N/A
1164.875	FAST_SENDER	N/A
1164.875	SLOW_SENDER7	N/A
1166.875	FAST_SENDER	N/A
1167.042	SLOW_SENDER5	N/A
1168.242	SLOW_SENDER11	N/A
1169.274	RECEIVER	SLOW_SENDER7
1170.706	SLOW_SENDER2	N/A
1171.021	SLOW_SENDER10	N/A
1172.042	SLOW_SENDER5	N/A
1175.242	SLOW_SENDER11	N/A
1176.719	SLOW_SENDER7	N/A
1177.042	SLOW_SENDER5	N/A
1177.706	SLOW_SENDER2	N/A
1178.021	SLOW_SENDER10	N/A
1179.042	SLOW_SENDER5	N/A
1179.833	FAST_SENDER	N/A
1181.042	SLOW_SENDER5	N/A
1181.833	FAST_SENDER	N/A
1182.242	SLOW_SENDER11	N/A
1183.042	SLOW_SENDER5	N/A
1183.833	FAST_SENDER	N/A
1183.859	RECEIVER	SLOW_SENDER5
1184.706	SLOW_SENDER2	N/A
1185.021	SLOW_SENDER10	N/A
1185.476	RECEIVER	SLOW_SENDER2
1187.465	FAST_SENDER	N/A
1187.544	RECEIVER	SLOW_SENDER10
1189.465	FAST_SENDER	N/A
1191.465	FAST_SENDER	N/A
1192.914	SLOW_SENDER2	N/A
1193.465	FAST_SENDER	N/A
1194.961	SLOW_SENDER10	N/A
1195.465	FAST_SENDER	N/A
1196.397	SLOW_SENDER5	N/A
1197.465	FAST_SENDER	N/A
1199.914	SLOW_SENDER2	N/A
1200.300	RECEIVER	SLOW_SENDER5
1201.014	FAST_SENDER	N/A
1201.961	SLOW_SENDER10	N/A
1203.014	FAST_SENDER	N/A
1203.140	SLOW_SENDER12	N/A
1203.900	RECEIVER	SLOW_SENDER12
1204.200	SLOW_SENDER8	N/A
1205.014	FAST_SENDER	N/A
1206.325	SLOW_SENDER12	N/A
1206.914	SLOW_SENDER2	N/A
1207.014	FAST_SENDER	N/A
1208.961	SLOW_SENDER10	N/A
1209.725	RECEIVER	SLOW_SENDER8
1210.849	FAST_SENDER	N/A
1212.849	FAST_SENDER	N/A
1213.914	SLOW_SENDER2	N/A
1214.849	FAST_SENDER	N/A
1215.139	SLOW_SENDER8	N/A
1215.961	SLOW_SENDER10	N/A
1216.849	FAST_SENDER	N/A
1218.779	SLOW_SENDER12	N/A
1218.849	FAST_SENDER	N/A
1220.139	SLOW_SENDER8	N/A
1220.849	FAST_SENDER	N/A
1220.914	SLOW_SENDER2	N/A
1220.951	RECEIVER	SLOW_SENDER12
1222.849	FAST_SENDER	N/A
1222.961	SLOW_SENDER10	N/A
1223.762	RECEIVER	SLOW_SENDER10
1224.849	FAST_SENDER	N/A
1225.139	SLOW_SENDER8	N/A
1225.310	SLOW_SENDER9	N/A
1225.632	RECEIVER	FAST_SENDER
1227.914	SLOW_SENDER2	N/A
1228.380	SLOW_SENDER12	N/A
1228.630	RECEIVER	SLOW_SENDER2
1230.139	SLOW_SENDER8	N/A
1230.556	RECEIVER	SLOW_SENDER12
1234.015	RECEIVER	SLOW_SENDER8
1234.732	FAST_SENDER	N/A
1236.294	SLOW_SENDER9	N/A
1239.836	SLOW_SENDER10	N/A
1240.591	SLOW_SENDER2	N/A
1240.996	RECEIVER	FAST_SENDER
1241.294	SLOW_SENDER9	N/A
1241.434	SLOW_SENDER8	N/A
1243.415	FAST_SENDER	N/A
1245.550	SLOW_SENDER4	N/A
1246.294	SLOW_SENDER9	N/A
1246.836	SLOW_SENDER10	N/A
1247.591	SLOW_SENDER2	N/A
1248.434	SLOW_SENDER8	N/A
1249.752	RECEIVER	FAST_SENDER
1251.294	SLOW_SENDER9	N/A
1251.540	RECEIVER	SLOW_SENDER4
1252.162	FAST_SENDER	N/A
1254.591	SLOW_SENDER2	N/A
1255.126	RECEIVER	SLOW_SENDER9
1255.434	SLOW_SENDER8	N/A
1256.964	SLOW_SENDER4	N/A
1258.190	RECEIVER	FAST_SENDER
1258.762	SLOW_SENDER10	N/A
1260.625	FAST_SENDER	N/A
1261.591	SLOW_SENDER2	N/A
1261.964	SLOW_SENDER4	N/A
1262.434	SLOW_SENDER8	N/A
1262.558	SLOW_SENDER9	N/A
1262.625	FAST_SENDER	N/A
1262.700	SLOW_SENDER3	N/A
1263.311	RECEIVER	SLOW_SENDER9
1263.762	SLOW_SENDER10	N/A
1264.625	FAST_SENDER	N/A
1266.964	SLOW_SENDER4	N/A
1267.434	SLOW_SENDER8	N/A
1267.638	RECEIVER	SLOW_SENDER3
1268.038	FAST_SENDER	N/A
1268.591	SLOW_SENDER2	N/A
1270.038	FAST_SENDER	N/A
1270.754	SLOW_SENDER9	N/A
1271.038	SLOW_SENDER10	N/A
1271.964	SLOW_SENDER4	N/A
1272.038	FAST_SENDER	N/A
1272.434	SLOW_SENDER8	N/A
1273.065	SLOW_SENDER3	N/A
1273.868	RECEIVER	SLOW_SENDER3
1274.038	FAST_SENDER	N/A
1275.591	SLOW_SENDER2	N/A
1276.038	FAST_SENDER	N/A
1276.038	SLOW_SENDER10	N/A
1276.964	SLOW_SENDER4	N/A
1277.434	SLOW_SENDER8	N/A
1277.754	SLOW_SENDER9	N/A
1278.038	FAST_SENDER	N/A
1279.317	SLOW_SENDER3	N/A
1280.038	FAST_SENDER	N/A
1280.109	RECEIVER	SLOW_SENDER3
1281.038	SLOW_SENDER10	N/A
1281.964	SLOW_SENDER4	N/A
1282.038	FAST_SENDER	N/A
1282.434	SLOW_SENDER8	N/A
1282.591	SLOW_SENDER2	N/A
1283.205	RECEIVER	SLOW_SENDER8
1284.000	SLOW_SENDER6	N/A
1286.525	RECEIVER	SLOW_SENDER4
1287.551	SLOW_SENDER3	N/A
1288.337	RECEIVER	SLOW_SENDER2
1288.655	SLOW_SENDER8	N/A
1289.163	RECEIVER	SLOW_SENDER6
1292.366	SLOW_SENDER10	N/A
1293.655	SLOW_SENDER8	N/A
1293.840	RECEIVER	FAST_SENDER
1294.366	SLOW_SENDER9	N/A
1294.551	SLOW_SENDER3	N/A
1294.592	SLOW_SENDER6	N/A
1296.058	SLOW_SENDER4	N/A
1296.251	FAST_SENDER	N/A
1297.366	SLOW_SENDER10	N/A
1298.251	FAST_SENDER	N/A
1298.655	SLOW_SENDER8	N/A
1299.592	SLOW_SENDER6	N/A
1300.251	FAST_SENDER	N/A
1301.366	SLOW_SENDER9	N/A
1301.551	SLOW_SENDER3	N/A
1302.251	FAST_SENDER	N/A
1302.288	RECEIVER	SLOW_SENDER3
1302.366	SLOW_SENDER10	N/A
1303.058	SLOW_SENDER4	N/A
1303.655	SLOW_SENDER8	N/A
1304.251	FAST_SENDER	N/A
1304.366	SLOW_SENDER10	N/A
1304.435	RECEIVER	SLOW_SENDER8
1304.592	SLOW_SENDER6	N/A
1306.251	FAST_SENDER	N/A
1306.570	SLOW_SENDER1	N/A
1308.251	FAST_SENDER	N/A
1308.302	RECEIVER	SLOW_SENDER10
1308.366	SLOW_SENDER9	N/A
1309.109	RECEIVER	SLOW_SENDER9
1309.592	SLOW_SENDER6	N/A
1309.714	SLOW_SENDER3	N/A
1310.058	SLOW_SENDER4	N/A
1310.251	FAST_SENDER	N/A
1310.338	RECEIVER	SLOW_SENDER6
1311.877	SLOW_SENDER8	N/A
1312.110	RECEIVER	SLOW_SENDER3
1312.975	RECEIVER	SLOW_SENDER1
1318.377	SLOW_SENDER1	N/A
1318.756	RECEIVER	SLOW_SENDER8
1322.022	SLOW_SENDER9	N/A
1322.022	SLOW_SENDER10	N/A
1322.750	RECEIVER	FAST_SENDER
1323.377	SLOW_SENDER1	N/A
1323.608	SLOW_SENDER6	N/A
1324.819	SLOW_SENDER3	N/A
1325.163	FAST_SENDER	N/A
1326.199	SLOW_SENDER8	N/A
1326.959	RECEIVER	SLOW_SENDER8
1327.163	FAST_SENDER	N/A
1328.377	SLOW_SENDER1	N/A
1329.022	SLOW_SENDER9	N/A
1329.022	SLOW_SENDER10	N/A
1329.163	FAST_SENDER	N/A
1330.608	SLOW_SENDER6	N/A
1331.163	FAST_SENDER	N/A
1331.819	SLOW_SENDER3	N/A
1333.163	FAST_SENDER	N/A
1333.377	SLOW_SENDER1	N/A
1334.022	SLOW_SENDER10	N/A
1334.171	RECEIVER	SLOW_SENDER1
1335.163	FAST_SENDER	N/A
1336.022	SLOW_SENDER9	N/A
1336.755	RECEIVER	SLOW_SENDER9
1337.608	SLOW_SENDER6	N/A
1338.631	RECEIVER	SLOW_SENDER10
1338.819	SLOW_SENDER3	N/A
1338.895	FAST_SENDER	N/A
1339.603	SLOW_SENDER1	N/A
1340.895	FAST_SENDER	N/A
1341.170	SLOW_SENDER7	N/A
1342.895	FAST_SENDER	N/A
1344.203	SLOW_SENDER9	N/A
1344.603	SLOW_SENDER1	N/A
1344.608	SLOW_SENDER6	N/A
1344.895	FAST_SENDER	N/A
1345.819	SLOW_SENDER3	N/A
1346.040	SLOW_SENDER10	N/A
1346.804	RECEIVER	SLOW_SENDER10
1346.895	FAST_SENDER	N/A
1347.551	RECEIVER	SLOW_SENDER7
1348.895	FAST_SENDER	N/A
1349.603	SLOW_SENDER1	N/A
1350.895	FAST_SENDER	N/A
1351.203	SLOW_SENDER9	N/A
1351.608	SLOW_SENDER6	N/A
1352.378	RECEIVER	SLOW_SENDER6
1352.819	SLOW_SENDER3	N/A
1352.895	FAST_SENDER	N/A
1352.977	SLOW_SENDER7	N/A
1353.200	SLOW_SENDER11	N/A
1353.547	RECEIVER	SLOW_SENDER3
1354.204	SLOW_SENDER10	N/A
1354.603	SLOW_SENDER1	N/A
1354.956	RECEIVER	SLOW_SENDER10
1358.961	RECEIVER	SLOW_SENDER1
1359.828	SLOW_SENDER6	N/A
1359.843	RECEIVER	SLOW_SENDER7
1360.630	RECEIVER	SLOW_SENDER11
1362.814	SLOW_SENDER10	N/A
1362.814	SLOW_SENDER9	N/A
1363.860	SLOW_SENDER5	N/A
1365.183	RECEIVER	FAST_SENDER
1366.046	SLOW_SENDER11	N/A
1366.384	SLOW_SENDER1	N/A
1366.828	SLOW_SENDER6	N/A
1367.274	SLOW_SENDER7	N/A
1367.590	FAST_SENDER	N/A
1367.814	SLOW_SENDER9	N/A
1369.590	FAST_SENDER	N/A
1369.808	RECEIVER	SLOW_SENDER5
1369.814	SLOW_SENDER10	N/A
1371.046	SLOW_SENDER11	N/A
1371.590	FAST_SENDER	N/A
1372.814	SLOW_SENDER9	N/A
1373.384	SLOW_SENDER1	N/A
1373.567	RECEIVER	SLOW_SENDER9
1373.590	FAST_SENDER	N/A
1373.828	SLOW_SENDER6	N/A
1374.274	SLOW_SENDER7	N/A
1374.620	RECEIVER	SLOW_SENDER6
1375.590	FAST_SENDER	N/A
1376.046	SLOW_SENDER11	N/A
1376.814	SLOW_SENDER10	N/A
1377.590	FAST_SENDER	N/A
1377.610	RECEIVER	SLOW_SENDER10
1378.699	SLOW_SENDER5	N/A
1379.488	RECEIVER	SLOW_SENDER5
1379.590	FAST_SENDER	N/A
1380.384	SLOW_SENDER1	N/A
1380.973	SLOW_SENDER9	N/A
1381.046	SLOW_SENDER11	N/A
1381.191	RECEIVER	SLOW_SENDER1
1381.274	SLOW_SENDER7	N/A
1381.590	FAST_SENDER	N/A
1382.002	RECEIVER	SLOW_SENDER7
1382.021	SLOW_SENDER6	N/A
1382.783	RECEIVER	SLOW_SENDER6
1385.014	RECEIVER	SLOW_SENDER9
1386.527	RECEIVER	SLOW_SENDER11
1386.929	SLOW_SENDER5	N/A
1388.591	SLOW_SENDER1	N/A
1389.094	RECEIVER	FAST_SENDER
1389.447	SLOW_SENDER7	N/A
1391.525	FAST_SENDER	N/A
1392.417	SLOW_SENDER10	N/A
1392.455	SLOW_SENDER9	N/A
1393.525	FAST_SENDER	N/A
1393.929	SLOW_SENDER5	N/A
1393.972	SLOW_SENDER11	N/A
1395.300	SLOW_SENDER12	N/A
1395.525	FAST_SENDER	N/A
1395.591	SLOW_SENDER1	N/A
1396.447	SLOW_SENDER7	N/A
1397.525	FAST_SENDER	N/A
1399.417	SLOW_SENDER10	N/A
1399.455	SLOW_SENDER9	N/A
1399.525	FAST_SENDER	N/A
1400.929	SLOW_SENDER5	N/A
1400.972	SLOW_SENDER11	N/A
1401.525	FAST_SENDER	N/A
1401.691	RECEIVER	SLOW_SENDER5
1402.591	SLOW_SENDER1	N/A
1403.447	SLOW_SENDER7	N/A
1403.525	FAST_SENDER	N/A
1407.972	SLOW_SENDER11	N/A
1408.471	FAST_SENDER	N/A
1409.137	SLOW_SENDER5	N/A
1409.539	SLOW_SENDER12	N/A
1410.471	FAST_SENDER	N/A
1412.471	FAST_SENDER	N/A
1413.471	SLOW_SENDER10	N/A
1413.471	SLOW_SENDER9	N/A
1414.471	FAST_SENDER	N/A
1414.539	SLOW_SENDER12	N/A
1414.972	SLOW_SENDER11	N/A
1416.137	SLOW_SENDER5	N/A
1416.471	FAST_SENDER	N/A
1418.471	FAST_SENDER	N/A
1419.539	SLOW_SENDER12	N/A
1419.972	SLOW_SENDER11	N/A
1420.471	SLOW_SENDER10	N/A
1420.471	SLOW_SENDER9	N/A
1420.471	FAST_SENDER	N/A
1423.137	SLOW_SENDER5	N/A
1424.767	FAST_SENDER	N/A
1426.767	FAST_SENDER	N/A
1428.137	SLOW_SENDER5	N/A
1428.767	FAST_SENDER	N/A
1429.767	SLOW_SENDER9	N/A
1429.767	SLOW_SENDER10	N/A
1430.767	FAST_SENDER	N/A
1432.296	SLOW_SENDER12	N/A
1432.767	FAST_SENDER	N/A
1432.903	SLOW_SENDER11	N/A
1433.137	SLOW_SENDER5	N/A
1434.767	FAST_SENDER	N/A
1437.750	FAST_SENDER	N/A
1439.296	SLOW_SENDER12	N/A
1439.750	FAST_SENDER	N/A
1439.903	SLOW_SENDER11	N/A
1441.750	FAST_SENDER	N/A
1442.750	SLOW_SENDER9	N/A
1442.750	SLOW_SENDER10	N/A
1443.750	FAST_SENDER	N/A
1445.750	FAST_SENDER	N/A
1445.894	SLOW_SENDER5	N/A
1446.296	SLOW_SENDER12	N/A
1446.903	SLOW_SENDER11	N/A
1447.750	FAST_SENDER	N/A
1449.750	FAST_SENDER	N/A
1449.750	SLOW_SENDER9	N/A
1449.750	SLOW_SENDER10	N/A
1451.750	SLOW_SENDER2	N/A
1451.750	FAST_SENDER	N/A
1453.296	SLOW_SENDER12	N/A
1453.903	SLOW_SENDER11	N/A
1461.860	SLOW_SENDER9	N/A
1461.860	SLOW_SENDER10	N/A
1464.669	FAST_SENDER	N/A
1466.669	FAST_SENDER	N/A
1466.774	SLOW_SENDER2	N/A
1466.860	SLOW_SENDER9	N/A
1466.860	SLOW_SENDER10	N/A
1468.669	FAST_SENDER	N/A
1470.669	FAST_SENDER	N/A
1471.774	SLOW_SENDER2	N/A
1471.860	SLOW_SENDER9	N/A
1471.860	SLOW_SENDER10	N/A
1472.669	FAST_SENDER	N/A
1474.669	FAST_SENDER	N/A
1476.669	FAST_SENDER	N/A
1476.774	SLOW_SENDER2	N/A
1476.860	SLOW_SENDER9	N/A
1476.860	SLOW_SENDER10	N/A
1478.669	FAST_SENDER	N/A
1480.330	SLOW_SENDER4	N/A
1482.330	SLOW_SENDER4	N/A
1484.330	SLOW_SENDER4	N/A
1486.330	SLOW_SENDER4	N/A
1488.330	SLOW_SENDER4	N/A
1490.330	SLOW_SENDER4	N/A
1490.720	SLOW_SENDER8	N/A
1490.804	SLOW_SENDER2	N/A
1490.974	SLOW_SENDER10	N/A
1491.726	SLOW_SENDER9	N/A
1492.330	SLOW_SENDER4	N/A
1492.419	FAST_SENDER	N/A
1494.330	SLOW_SENDER4	N/A
1494.419	FAST_SENDER	N/A
1496.330	SLOW_SENDER4	N/A
1496.419	FAST_SENDER	N/A
1497.804	SLOW_SENDER2	N/A
1497.974	SLOW_SENDER10	N/A
1498.419	FAST_SENDER	N/A
1498.726	SLOW_SENDER9	N/A
1500.419	FAST_SENDER	N/A
1502.419	FAST_SENDER	N/A
1504.419	FAST_SENDER	N/A
1504.804	SLOW_SENDER2	N/A
1504.974	SLOW_SENDER10	N/A
1505.083	SLOW_SENDER8	N/A
1505.726	SLOW_SENDER9	N/A
1506.419	FAST_SENDER	N/A
1509.069	SLOW_SENDER4	N/A
1514.069	SLOW_SENDER4	N/A
1519.069	SLOW_SENDER4	N/A
1519.206	FAST_SENDER	N/A
1519.474	SLOW_SENDER8	N/A
1520.600	SLOW_SENDER3	N/A
1521.206	FAST_SENDER	N/A
1523.206	FAST_SENDER	N/A
1524.069	SLOW_SENDER4	N/A
1525.206	FAST_SENDER	N/A
1529.075	FAST_SENDER	N/A
1531.075	FAST_SENDER	N/A
1533.075	FAST_SENDER	N/A
1533.659	SLOW_SENDER3	N/A
1535.075	FAST_SENDER	N/A
1537.075	FAST_SENDER	N/A
1537.403	SLOW_SENDER4	N/A
1538.659	SLOW_SENDER3	N/A
1539.075	FAST_SENDER	N/A
1541.075	FAST_SENDER	N/A
1543.075	FAST_SENDER	N/A
1543.659	SLOW_SENDER3	N/A
1548.659	SLOW_SENDER3	N/A
1550.680	SLOW_SENDER6	N/A
1556.194	FAST_SENDER	N/A
1558.194	FAST_SENDER	N/A
1560.194	FAST_SENDER	N/A
1562.194	FAST_SENDER	N/A
1562.314	SLOW_SENDER3	N/A
1564.194	FAST_SENDER	N/A
1565.225	SLOW_SENDER6	N/A
1566.194	FAST_SENDER	N/A
1568.194	FAST_SENDER	N/A
1569.930	SLOW_SENDER7	N/A
1570.194	FAST_SENDER	N/A
1570.225	SLOW_SENDER6	N/A
1571.490	SLOW_SENDER1	N/A
1575.225	SLOW_SENDER6	N/A
1575.722	RECEIVER	SLOW_SENDER7
1578.818	RECEIVER	SLOW_SENDER1
1580.225	SLOW_SENDER6	N/A
1583.534	FAST_SENDER	N/A
1583.623	SLOW_SENDER7	N/A
1585.225	SLOW_SENDER6	N/A
1585.534	FAST_SENDER	N/A
1586.224	SLOW_SENDER1	N/A
1587.534	FAST_SENDER	N/A
1588.623	SLOW_SENDER7	N/A
1588.791	RECEIVER	SLOW_SENDER1
1589.534	FAST_SENDER	N/A
1590.225	SLOW_SENDER6	N/A
1590.976	RECEIVER	SLOW_SENDER6
1591.534	FAST_SENDER	N/A
1593.534	FAST_SENDER	N/A
1593.623	SLOW_SENDER7	N/A
1595.534	FAST_SENDER	N/A
1596.198	SLOW_SENDER1	N/A
1596.920	RECEIVER	SLOW_SENDER1
1597.534	FAST_SENDER	N/A
1598.284	RECEIVER	FAST_SENDER
1598.623	SLOW_SENDER7	N/A
1599.402	RECEIVER	SLOW_SENDER7
1599.908	SLOW_SENDER6	N/A
1600.689	FAST_SENDER	N/A
1601.467	RECEIVER	FAST_SENDER
1603.860	RECEIVER	SLOW_SENDER6
1604.321	SLOW_SENDER1	N/A
1604.414	FAST_SENDER	N/A
1604.816	SLOW_SENDER7	N/A
1606.414	FAST_SENDER	N/A
1608.414	FAST_SENDER	N/A
1609.816	SLOW_SENDER7	N/A
1610.414	FAST_SENDER	N/A
1610.460	SLOW_SENDER5	N/A
1611.242	RECEIVER	SLOW_SENDER5
1611.266	SLOW_SENDER6	N/A
1611.321	SLOW_SENDER1	N/A
1611.992	RECEIVER	SLOW_SENDER6
1612.414	FAST_SENDER	N/A
1614.414	FAST_SENDER	N/A
1614.816	SLOW_SENDER7	N/A
1615.181	SLOW_SENDER5	N/A
1616.414	FAST_SENDER	N/A
1618.321	SLOW_SENDER1	N/A
1619.191	RECEIVER	SLOW_SENDER5
1619.416	SLOW_SENDER6	N/A
1619.816	SLOW_SENDER7	N/A
1619.922	FAST_SENDER	N/A
1620.310	SLOW_SENDER12	N/A
1620.370	SLOW_SENDER11	N/A
1621.069	RECEIVER	SLOW_SENDER12
1621.922	FAST_SENDER	N/A
1623.503	SLOW_SENDER12	N/A
1624.816	SLOW_SENDER7	N/A
1624.893	RECEIVER	SLOW_SENDER11
1625.321	SLOW_SENDER1	N/A
[truncated: 39,594 more rows]
