# Supplementary material for: CATO: Wake-Up reCeiver-bAsed communicaTiOn for Batteryless Devices
Source: Sensors (Basel). 2025 Nov 7;25(22):6813. doi: 10.3390/s25226813 (PMC12655924; doi:10.3390/s25226813)
Supplement: Supplementary file 1 [file sensors-25-06813-s001.zip › File S1_Experimental_and_Simulation_Data/simulation/multiple_les/nodes14/mac_competing_nodes_link_reserve.csv]

time_s	node_id	received_from
2.700	FAST_SENDER	N/A
2.700	SLOW_SENDER1	N/A
2.700	SLOW_SENDER2	N/A
2.700	SLOW_SENDER3	N/A
2.700	SLOW_SENDER4	N/A
2.700	SLOW_SENDER5	N/A
2.700	SLOW_SENDER6	N/A
2.700	SLOW_SENDER7	N/A
2.700	SLOW_SENDER8	N/A
2.700	SLOW_SENDER9	N/A
2.700	SLOW_SENDER10	N/A
2.700	SLOW_SENDER11	N/A
2.700	SLOW_SENDER12	N/A
3.455	RECEIVER	SLOW_SENDER3
4.827	RECEIVER	SLOW_SENDER7
5.842	RECEIVER	SLOW_SENDER2
5.905	SLOW_SENDER3	N/A
7.718	RECEIVER	SLOW_SENDER10
8.277	SLOW_SENDER2	N/A
8.784	RECEIVER	SLOW_SENDER9
9.563	RECEIVER	SLOW_SENDER6
11.009	RECEIVER	SLOW_SENDER3
11.227	SLOW_SENDER9	N/A
11.836	SLOW_SENDER6	N/A
12.002	SLOW_SENDER12	N/A
12.005	RECEIVER	SLOW_SENDER9
12.242	SLOW_SENDER7	N/A
12.256	SLOW_SENDER11	N/A
12.269	SLOW_SENDER4	N/A
12.722	SLOW_SENDER10	N/A
12.775	RECEIVER	SLOW_SENDER12
13.474	FAST_SENDER	N/A
13.498	RECEIVER	SLOW_SENDER10
14.617	SLOW_SENDER5	N/A
15.277	RECEIVER	SLOW_SENDER1
15.923	SLOW_SENDER10	N/A
15.999	RECEIVER	SLOW_SENDER8
16.791	RECEIVER	SLOW_SENDER4
16.920	SLOW_SENDER12	N/A
18.426	SLOW_SENDER8	N/A
19.210	RECEIVER	SLOW_SENDER8
19.867	SLOW_SENDER1	N/A
19.885	SLOW_SENDER2	N/A
20.177	RECEIVER	SLOW_SENDER12
20.291	SLOW_SENDER3	N/A
21.754	RECEIVER	SLOW_SENDER7
21.774	SLOW_SENDER9	N/A
23.393	RECEIVER	SLOW_SENDER6
23.774	SLOW_SENDER9	N/A
24.466	RECEIVER	FAST_SENDER
24.923	SLOW_SENDER4	N/A
25.282	RECEIVER	SLOW_SENDER10
25.771	SLOW_SENDER5	N/A
25.774	SLOW_SENDER9	N/A
26.238	RECEIVER	SLOW_SENDER2
26.659	SLOW_SENDER11	N/A
26.907	FAST_SENDER	N/A
27.168	SLOW_SENDER7	N/A
27.774	SLOW_SENDER9	N/A
28.091	RECEIVER	SLOW_SENDER3
28.146	SLOW_SENDER8	N/A
28.825	SLOW_SENDER6	N/A
28.907	FAST_SENDER	N/A
29.393	SLOW_SENDER12	N/A
29.774	SLOW_SENDER9	N/A
29.923	SLOW_SENDER4	N/A
30.533	SLOW_SENDER10	N/A
30.771	SLOW_SENDER5	N/A
30.907	FAST_SENDER	N/A
31.659	SLOW_SENDER11	N/A
31.774	SLOW_SENDER9	N/A
32.168	SLOW_SENDER7	N/A
32.907	FAST_SENDER	N/A
33.146	SLOW_SENDER8	N/A
33.684	SLOW_SENDER2	N/A
33.774	SLOW_SENDER9	N/A
33.825	SLOW_SENDER6	N/A
34.393	SLOW_SENDER12	N/A
34.907	FAST_SENDER	N/A
34.923	SLOW_SENDER4	N/A
35.441	SLOW_SENDER1	N/A
35.524	SLOW_SENDER3	N/A
35.533	SLOW_SENDER10	N/A
35.771	SLOW_SENDER5	N/A
35.774	SLOW_SENDER9	N/A
36.659	SLOW_SENDER11	N/A
36.907	FAST_SENDER	N/A
37.168	SLOW_SENDER7	N/A
37.774	SLOW_SENDER9	N/A
38.146	SLOW_SENDER8	N/A
38.659	SLOW_SENDER11	N/A
38.825	SLOW_SENDER6	N/A
38.907	FAST_SENDER	N/A
39.393	SLOW_SENDER12	N/A
39.424	RECEIVER	SLOW_SENDER11
39.774	SLOW_SENDER9	N/A
39.923	SLOW_SENDER4	N/A
40.533	SLOW_SENDER10	N/A
40.564	RECEIVER	SLOW_SENDER9
40.684	SLOW_SENDER2	N/A
40.771	SLOW_SENDER5	N/A
40.825	SLOW_SENDER6	N/A
40.907	FAST_SENDER	N/A
41.538	RECEIVER	SLOW_SENDER5
42.168	SLOW_SENDER7	N/A
42.441	SLOW_SENDER1	N/A
42.524	SLOW_SENDER3	N/A
42.718	RECEIVER	FAST_SENDER
43.146	SLOW_SENDER8	N/A
43.720	RECEIVER	SLOW_SENDER6
44.393	SLOW_SENDER12	N/A
44.839	SLOW_SENDER11	N/A
44.923	SLOW_SENDER4	N/A
44.933	RECEIVER	SLOW_SENDER7
45.533	SLOW_SENDER10	N/A
45.684	SLOW_SENDER2	N/A
45.774	RECEIVER	SLOW_SENDER8
47.524	SLOW_SENDER3	N/A
49.393	SLOW_SENDER12	N/A
49.441	SLOW_SENDER1	N/A
49.839	SLOW_SENDER11	N/A
49.923	SLOW_SENDER4	N/A
50.533	SLOW_SENDER10	N/A
50.684	SLOW_SENDER2	N/A
51.189	SLOW_SENDER8	N/A
51.491	FAST_SENDER	N/A
52.524	SLOW_SENDER3	N/A
53.491	FAST_SENDER	N/A
54.065	SLOW_SENDER6	N/A
54.393	SLOW_SENDER12	N/A
54.839	SLOW_SENDER11	N/A
54.855	RECEIVER	SLOW_SENDER6
54.923	SLOW_SENDER4	N/A
55.491	FAST_SENDER	N/A
55.533	SLOW_SENDER10	N/A
55.671	SLOW_SENDER5	N/A
55.684	SLOW_SENDER2	N/A
56.189	SLOW_SENDER8	N/A
56.441	SLOW_SENDER1	N/A
56.923	SLOW_SENDER4	N/A
57.491	FAST_SENDER	N/A
57.524	SLOW_SENDER3	N/A
57.940	SLOW_SENDER9	N/A
57.971	SLOW_SENDER7	N/A
58.923	SLOW_SENDER4	N/A
59.393	SLOW_SENDER12	N/A
59.491	FAST_SENDER	N/A
59.839	SLOW_SENDER11	N/A
60.533	SLOW_SENDER10	N/A
60.684	SLOW_SENDER2	N/A
60.923	SLOW_SENDER4	N/A
61.189	SLOW_SENDER8	N/A
61.491	FAST_SENDER	N/A
61.721	RECEIVER	SLOW_SENDER4
61.839	SLOW_SENDER11	N/A
62.300	SLOW_SENDER6	N/A
62.524	SLOW_SENDER3	N/A
62.592	RECEIVER	SLOW_SENDER11
62.671	SLOW_SENDER5	N/A
63.315	RECEIVER	SLOW_SENDER3
63.441	SLOW_SENDER1	N/A
63.491	FAST_SENDER	N/A
64.193	RECEIVER	SLOW_SENDER1
64.393	SLOW_SENDER12	N/A
64.940	SLOW_SENDER9	N/A
64.971	SLOW_SENDER7	N/A
65.122	RECEIVER	SLOW_SENDER12
65.684	SLOW_SENDER2	N/A
66.189	SLOW_SENDER8	N/A
67.134	SLOW_SENDER4	N/A
67.588	FAST_SENDER	N/A
68.749	SLOW_SENDER3	N/A
69.588	FAST_SENDER	N/A
69.671	SLOW_SENDER5	N/A
70.546	SLOW_SENDER12	N/A
70.588	SLOW_SENDER10	N/A
70.684	SLOW_SENDER2	N/A
71.189	SLOW_SENDER8	N/A
71.262	RECEIVER	SLOW_SENDER12
71.588	FAST_SENDER	N/A
71.940	SLOW_SENDER9	N/A
71.971	SLOW_SENDER7	N/A
72.134	SLOW_SENDER4	N/A
73.327	SLOW_SENDER1	N/A
73.588	FAST_SENDER	N/A
73.749	SLOW_SENDER3	N/A
74.137	SLOW_SENDER11	N/A
75.588	FAST_SENDER	N/A
75.588	SLOW_SENDER10	N/A
75.684	SLOW_SENDER2	N/A
76.189	SLOW_SENDER8	N/A
76.671	SLOW_SENDER5	N/A
76.675	SLOW_SENDER12	N/A
77.134	SLOW_SENDER4	N/A
77.402	RECEIVER	SLOW_SENDER12
77.588	FAST_SENDER	N/A
77.588	SLOW_SENDER10	N/A
78.749	SLOW_SENDER3	N/A
78.940	SLOW_SENDER9	N/A
78.971	SLOW_SENDER7	N/A
79.588	FAST_SENDER	N/A
79.588	SLOW_SENDER10	N/A
80.327	SLOW_SENDER1	N/A
80.684	SLOW_SENDER2	N/A
81.137	SLOW_SENDER11	N/A
81.189	SLOW_SENDER8	N/A
81.471	RECEIVER	SLOW_SENDER2
81.588	FAST_SENDER	N/A
81.588	SLOW_SENDER10	N/A
82.134	SLOW_SENDER4	N/A
82.331	RECEIVER	SLOW_SENDER10
83.671	SLOW_SENDER5	N/A
83.749	SLOW_SENDER3	N/A
84.448	RECEIVER	SLOW_SENDER5
84.849	SLOW_SENDER12	N/A
85.940	SLOW_SENDER9	N/A
85.971	SLOW_SENDER7	N/A
86.746	RECEIVER	SLOW_SENDER8
87.327	SLOW_SENDER1	N/A
88.121	RECEIVER	SLOW_SENDER1
88.137	SLOW_SENDER11	N/A
89.792	RECEIVER	FAST_SENDER
89.849	SLOW_SENDER12	N/A
90.893	SLOW_SENDER2	N/A
91.625	RECEIVER	SLOW_SENDER3
92.124	FAST_SENDER	N/A
92.940	SLOW_SENDER9	N/A
92.971	SLOW_SENDER7	N/A
93.310	SLOW_SENDER5	N/A
93.711	SLOW_SENDER10	N/A
94.124	FAST_SENDER	N/A
94.159	SLOW_SENDER8	N/A
94.849	SLOW_SENDER12	N/A
94.888	SLOW_SENDER4	N/A
95.137	SLOW_SENDER11	N/A
95.893	SLOW_SENDER2	N/A
96.124	FAST_SENDER	N/A
97.887	SLOW_SENDER1	N/A
98.124	FAST_SENDER	N/A
98.711	SLOW_SENDER10	N/A
99.038	SLOW_SENDER3	N/A
99.849	SLOW_SENDER12	N/A
99.940	SLOW_SENDER9	N/A
99.971	SLOW_SENDER7	N/A
100.124	FAST_SENDER	N/A
100.137	SLOW_SENDER11	N/A
100.310	SLOW_SENDER5	N/A
100.711	SLOW_SENDER10	N/A
100.893	SLOW_SENDER2	N/A
101.159	SLOW_SENDER8	N/A
101.662	RECEIVER	SLOW_SENDER2
101.888	SLOW_SENDER4	N/A
102.124	FAST_SENDER	N/A
102.711	SLOW_SENDER10	N/A
104.124	FAST_SENDER	N/A
104.711	SLOW_SENDER10	N/A
104.849	SLOW_SENDER12	N/A
104.887	SLOW_SENDER1	N/A
104.940	SLOW_SENDER9	N/A
105.137	SLOW_SENDER11	N/A
105.467	RECEIVER	SLOW_SENDER10
106.038	SLOW_SENDER3	N/A
106.124	FAST_SENDER	N/A
106.159	SLOW_SENDER8	N/A
106.180	RECEIVER	SLOW_SENDER12
106.863	RECEIVER	FAST_SENDER
106.971	SLOW_SENDER7	N/A
107.310	SLOW_SENDER5	N/A
107.764	RECEIVER	SLOW_SENDER7
108.888	SLOW_SENDER4	N/A
109.622	RECEIVER	SLOW_SENDER4
110.418	RECEIVER	SLOW_SENDER5
110.699	SLOW_SENDER2	N/A
111.206	FAST_SENDER	N/A
111.605	SLOW_SENDER12	N/A
111.639	RECEIVER	SLOW_SENDER11
111.887	SLOW_SENDER1	N/A
112.381	RECEIVER	SLOW_SENDER9
113.038	SLOW_SENDER3	N/A
115.176	SLOW_SENDER7	N/A
115.618	FAST_SENDER	N/A
116.605	SLOW_SENDER12	N/A
117.023	SLOW_SENDER4	N/A
117.618	FAST_SENDER	N/A
117.833	SLOW_SENDER5	N/A
118.887	SLOW_SENDER1	N/A
119.044	SLOW_SENDER11	N/A
119.618	FAST_SENDER	N/A
119.639	SLOW_SENDER9	N/A
120.038	SLOW_SENDER3	N/A
120.618	SLOW_SENDER10	N/A
121.605	SLOW_SENDER12	N/A
121.618	FAST_SENDER	N/A
122.176	SLOW_SENDER7	N/A
122.613	SLOW_SENDER8	N/A
123.618	FAST_SENDER	N/A
124.023	SLOW_SENDER4	N/A
124.833	SLOW_SENDER5	N/A
125.618	FAST_SENDER	N/A
125.887	SLOW_SENDER1	N/A
126.044	SLOW_SENDER11	N/A
126.605	SLOW_SENDER12	N/A
126.639	SLOW_SENDER9	N/A
127.038	SLOW_SENDER3	N/A
127.618	FAST_SENDER	N/A
127.618	SLOW_SENDER10	N/A
129.176	SLOW_SENDER7	N/A
129.613	SLOW_SENDER8	N/A
129.618	FAST_SENDER	N/A
131.023	SLOW_SENDER4	N/A
131.605	SLOW_SENDER12	N/A
131.833	SLOW_SENDER5	N/A
132.887	SLOW_SENDER1	N/A
133.044	SLOW_SENDER11	N/A
133.639	SLOW_SENDER9	N/A
134.038	SLOW_SENDER3	N/A
136.613	SLOW_SENDER8	N/A
138.302	FAST_SENDER	N/A
139.887	SLOW_SENDER1	N/A
140.044	SLOW_SENDER11	N/A
140.302	FAST_SENDER	N/A
140.639	SLOW_SENDER9	N/A
141.038	SLOW_SENDER3	N/A
141.929	SLOW_SENDER10	N/A
142.302	FAST_SENDER	N/A
143.244	SLOW_SENDER7	N/A
143.613	SLOW_SENDER8	N/A
144.302	FAST_SENDER	N/A
145.416	SLOW_SENDER12	N/A
146.302	FAST_SENDER	N/A
146.887	SLOW_SENDER1	N/A
147.044	SLOW_SENDER11	N/A
147.639	SLOW_SENDER9	N/A
148.038	SLOW_SENDER3	N/A
148.302	FAST_SENDER	N/A
148.929	SLOW_SENDER10	N/A
150.244	SLOW_SENDER7	N/A
150.302	FAST_SENDER	N/A
150.613	SLOW_SENDER8	N/A
151.887	SLOW_SENDER1	N/A
152.302	FAST_SENDER	N/A
152.416	SLOW_SENDER12	N/A
154.044	SLOW_SENDER11	N/A
155.038	SLOW_SENDER3	N/A
157.244	SLOW_SENDER7	N/A
159.416	SLOW_SENDER12	N/A
159.712	SLOW_SENDER10	N/A
161.037	FAST_SENDER	N/A
161.044	SLOW_SENDER11	N/A
161.712	SLOW_SENDER9	N/A
162.038	SLOW_SENDER3	N/A
163.037	FAST_SENDER	N/A
164.244	SLOW_SENDER7	N/A
164.712	SLOW_SENDER10	N/A
165.037	FAST_SENDER	N/A
165.895	SLOW_SENDER1	N/A
166.416	SLOW_SENDER12	N/A
167.037	FAST_SENDER	N/A
168.044	SLOW_SENDER11	N/A
168.712	SLOW_SENDER9	N/A
169.037	FAST_SENDER	N/A
169.038	SLOW_SENDER3	N/A
169.712	SLOW_SENDER10	N/A
171.037	FAST_SENDER	N/A
171.244	SLOW_SENDER7	N/A
172.895	SLOW_SENDER1	N/A
173.402	FAST_SENDER	N/A
173.416	SLOW_SENDER12	N/A
175.044	SLOW_SENDER11	N/A
176.546	FAST_SENDER	N/A
178.546	FAST_SENDER	N/A
179.546	SLOW_SENDER10	N/A
179.895	SLOW_SENDER1	N/A
180.416	SLOW_SENDER12	N/A
180.546	FAST_SENDER	N/A
181.546	SLOW_SENDER9	N/A
182.044	SLOW_SENDER11	N/A
182.546	FAST_SENDER	N/A
184.546	SLOW_SENDER10	N/A
184.546	FAST_SENDER	N/A
186.546	SLOW_SENDER9	N/A
186.546	FAST_SENDER	N/A
186.895	SLOW_SENDER1	N/A
187.416	SLOW_SENDER12	N/A
188.546	FAST_SENDER	N/A
189.044	SLOW_SENDER11	N/A
189.546	SLOW_SENDER10	N/A
190.546	FAST_SENDER	N/A
191.546	SLOW_SENDER9	N/A
193.895	SLOW_SENDER1	N/A
194.416	SLOW_SENDER12	N/A
199.893	SLOW_SENDER10	N/A
200.347	FAST_SENDER	N/A
200.895	SLOW_SENDER1	N/A
201.416	SLOW_SENDER12	N/A
202.347	FAST_SENDER	N/A
203.003	SLOW_SENDER11	N/A
204.347	FAST_SENDER	N/A
204.893	SLOW_SENDER10	N/A
205.053	SLOW_SENDER9	N/A
206.347	FAST_SENDER	N/A
206.893	SLOW_SENDER10	N/A
207.895	SLOW_SENDER1	N/A
208.347	FAST_SENDER	N/A
208.416	SLOW_SENDER12	N/A
208.893	SLOW_SENDER10	N/A
210.003	SLOW_SENDER11	N/A
210.347	FAST_SENDER	N/A
210.893	SLOW_SENDER10	N/A
212.053	SLOW_SENDER9	N/A
212.347	FAST_SENDER	N/A
214.895	SLOW_SENDER1	N/A
215.373	FAST_SENDER	N/A
215.416	SLOW_SENDER12	N/A
217.003	SLOW_SENDER11	N/A
217.373	FAST_SENDER	N/A
219.373	FAST_SENDER	N/A
220.373	SLOW_SENDER9	N/A
220.416	SLOW_SENDER12	N/A
221.373	FAST_SENDER	N/A
221.895	SLOW_SENDER1	N/A
223.120	SLOW_SENDER10	N/A
223.373	FAST_SENDER	N/A
224.003	SLOW_SENDER11	N/A
225.373	FAST_SENDER	N/A
225.416	SLOW_SENDER12	N/A
228.860	SLOW_SENDER6	N/A
228.895	SLOW_SENDER1	N/A
230.259	FAST_SENDER	N/A
230.860	SLOW_SENDER6	N/A
231.003	SLOW_SENDER11	N/A
232.259	FAST_SENDER	N/A
232.860	SLOW_SENDER6	N/A
234.259	FAST_SENDER	N/A
234.860	SLOW_SENDER6	N/A
235.259	SLOW_SENDER9	N/A
235.895	SLOW_SENDER1	N/A
236.259	FAST_SENDER	N/A
236.860	SLOW_SENDER6	N/A
237.937	SLOW_SENDER12	N/A
238.003	SLOW_SENDER11	N/A
238.259	FAST_SENDER	N/A
238.860	SLOW_SENDER6	N/A
240.259	FAST_SENDER	N/A
240.860	SLOW_SENDER6	N/A
242.259	SLOW_SENDER9	N/A
242.259	FAST_SENDER	N/A
242.860	SLOW_SENDER6	N/A
242.895	SLOW_SENDER1	N/A
244.259	FAST_SENDER	N/A
244.937	SLOW_SENDER12	N/A
245.003	SLOW_SENDER11	N/A
251.937	SLOW_SENDER12	N/A
253.350	FAST_SENDER	N/A
253.481	SLOW_SENDER9	N/A
254.877	SLOW_SENDER6	N/A
255.350	FAST_SENDER	N/A
257.350	FAST_SENDER	N/A
258.937	SLOW_SENDER12	N/A
259.350	FAST_SENDER	N/A
259.877	SLOW_SENDER6	N/A
260.481	SLOW_SENDER9	N/A
261.350	FAST_SENDER	N/A
263.350	FAST_SENDER	N/A
264.877	SLOW_SENDER6	N/A
265.350	FAST_SENDER	N/A
265.937	SLOW_SENDER12	N/A
267.350	FAST_SENDER	N/A
267.481	SLOW_SENDER9	N/A
269.877	SLOW_SENDER6	N/A
274.668	FAST_SENDER	N/A
274.877	SLOW_SENDER6	N/A
276.668	FAST_SENDER	N/A
278.668	FAST_SENDER	N/A
279.877	SLOW_SENDER6	N/A
280.400	SLOW_SENDER2	N/A
280.668	FAST_SENDER	N/A
281.168	RECEIVER	SLOW_SENDER2
282.668	FAST_SENDER	N/A
283.597	SLOW_SENDER2	N/A
284.355	RECEIVER	SLOW_SENDER2
284.668	FAST_SENDER	N/A
284.877	SLOW_SENDER6	N/A
285.643	RECEIVER	SLOW_SENDER6
286.668	FAST_SENDER	N/A
286.777	SLOW_SENDER2	N/A
288.668	FAST_SENDER	N/A
289.166	RECEIVER	SLOW_SENDER2
290.842	RECEIVER	FAST_SENDER
291.079	SLOW_SENDER6	N/A
291.851	RECEIVER	SLOW_SENDER6
293.245	FAST_SENDER	N/A
294.004	RECEIVER	FAST_SENDER
294.597	SLOW_SENDER2	N/A
295.357	RECEIVER	SLOW_SENDER2
296.405	FAST_SENDER	N/A
297.150	RECEIVER	FAST_SENDER
297.270	SLOW_SENDER6	N/A
297.740	SLOW_SENDER5	N/A
298.038	RECEIVER	SLOW_SENDER6
299.552	FAST_SENDER	N/A
300.780	SLOW_SENDER4	N/A
300.825	RECEIVER	FAST_SENDER
302.771	SLOW_SENDER2	N/A
303.271	FAST_SENDER	N/A
303.556	RECEIVER	SLOW_SENDER2
304.612	RECEIVER	SLOW_SENDER5
305.271	FAST_SENDER	N/A
307.704	FAST_SENDER	N/A
309.205	SLOW_SENDER6	N/A
309.704	FAST_SENDER	N/A
311.704	FAST_SENDER	N/A
312.017	SLOW_SENDER5	N/A
312.488	SLOW_SENDER4	N/A
313.704	FAST_SENDER	N/A
315.704	FAST_SENDER	N/A
316.205	SLOW_SENDER6	N/A
316.617	SLOW_SENDER2	N/A
317.017	SLOW_SENDER5	N/A
317.403	RECEIVER	SLOW_SENDER2
317.480	SLOW_SENDER8	N/A
317.488	SLOW_SENDER4	N/A
317.704	FAST_SENDER	N/A
318.251	RECEIVER	SLOW_SENDER8
319.704	FAST_SENDER	N/A
320.687	SLOW_SENDER8	N/A
321.473	RECEIVER	SLOW_SENDER8
321.704	FAST_SENDER	N/A
322.017	SLOW_SENDER5	N/A
322.462	RECEIVER	FAST_SENDER
322.488	SLOW_SENDER4	N/A
323.205	SLOW_SENDER6	N/A
323.880	SLOW_SENDER8	N/A
323.974	RECEIVER	SLOW_SENDER6
325.144	RECEIVER	SLOW_SENDER8
326.975	RECEIVER	SLOW_SENDER5
327.488	SLOW_SENDER4	N/A
327.895	FAST_SENDER	N/A
329.895	FAST_SENDER	N/A
331.895	FAST_SENDER	N/A
332.488	SLOW_SENDER4	N/A
332.895	SLOW_SENDER2	N/A
333.629	SLOW_SENDER8	N/A
333.895	FAST_SENDER	N/A
334.387	SLOW_SENDER5	N/A
335.895	FAST_SENDER	N/A
337.488	SLOW_SENDER4	N/A
337.895	FAST_SENDER	N/A
338.470	SLOW_SENDER3	N/A
338.629	SLOW_SENDER8	N/A
338.940	SLOW_SENDER7	N/A
339.185	RECEIVER	SLOW_SENDER3
339.895	SLOW_SENDER2	N/A
339.895	FAST_SENDER	N/A
341.110	RECEIVER	SLOW_SENDER7
341.387	SLOW_SENDER5	N/A
341.612	SLOW_SENDER3	N/A
341.895	FAST_SENDER	N/A
342.361	RECEIVER	SLOW_SENDER3
342.488	SLOW_SENDER4	N/A
343.279	RECEIVER	SLOW_SENDER4
343.527	SLOW_SENDER7	N/A
343.629	SLOW_SENDER8	N/A
344.300	RECEIVER	FAST_SENDER
344.794	SLOW_SENDER3	N/A
345.521	RECEIVER	SLOW_SENDER3
346.707	RECEIVER	SLOW_SENDER7
346.738	FAST_SENDER	N/A
346.895	SLOW_SENDER2	N/A
347.522	RECEIVER	FAST_SENDER
348.387	SLOW_SENDER5	N/A
348.629	SLOW_SENDER8	N/A
348.698	SLOW_SENDER4	N/A
349.098	RECEIVER	SLOW_SENDER5
349.983	RECEIVER	SLOW_SENDER4
350.807	RECEIVER	SLOW_SENDER8
350.970	SLOW_SENDER3	N/A
352.119	SLOW_SENDER7	N/A
353.431	FAST_SENDER	N/A
355.431	FAST_SENDER	N/A
355.431	SLOW_SENDER4	N/A
355.970	SLOW_SENDER3	N/A
357.119	SLOW_SENDER7	N/A
357.431	FAST_SENDER	N/A
357.970	SLOW_SENDER3	N/A
359.431	FAST_SENDER	N/A
359.970	SLOW_SENDER3	N/A
360.071	SLOW_SENDER8	N/A
360.431	SLOW_SENDER4	N/A
361.431	FAST_SENDER	N/A
361.970	SLOW_SENDER3	N/A
362.119	SLOW_SENDER7	N/A
363.431	FAST_SENDER	N/A
363.970	SLOW_SENDER3	N/A
365.431	FAST_SENDER	N/A
365.431	SLOW_SENDER4	N/A
365.970	SLOW_SENDER3	N/A
367.071	SLOW_SENDER8	N/A
367.119	SLOW_SENDER7	N/A
367.431	FAST_SENDER	N/A
367.840	RECEIVER	SLOW_SENDER7
367.970	SLOW_SENDER3	N/A
368.790	RECEIVER	SLOW_SENDER3
369.754	RECEIVER	FAST_SENDER
370.431	SLOW_SENDER4	N/A
371.167	RECEIVER	SLOW_SENDER4
372.194	FAST_SENDER	N/A
372.970	RECEIVER	FAST_SENDER
373.288	SLOW_SENDER7	N/A
374.041	RECEIVER	SLOW_SENDER7
374.071	SLOW_SENDER8	N/A
374.232	SLOW_SENDER3	N/A
374.871	RECEIVER	SLOW_SENDER8
375.388	FAST_SENDER	N/A
376.160	RECEIVER	FAST_SENDER
376.595	SLOW_SENDER4	N/A
377.406	RECEIVER	SLOW_SENDER4
380.106	RECEIVER	SLOW_SENDER3
380.609	FAST_SENDER	N/A
381.383	RECEIVER	FAST_SENDER
381.447	SLOW_SENDER7	N/A
382.195	RECEIVER	SLOW_SENDER7
382.315	SLOW_SENDER8	N/A
383.799	FAST_SENDER	N/A
384.830	SLOW_SENDER4	N/A
387.519	SLOW_SENDER3	N/A
389.621	SLOW_SENDER7	N/A
390.680	SLOW_SENDER10	N/A
391.203	FAST_SENDER	N/A
391.830	SLOW_SENDER4	N/A
393.203	FAST_SENDER	N/A
394.519	SLOW_SENDER3	N/A
395.203	FAST_SENDER	N/A
396.621	SLOW_SENDER7	N/A
396.830	SLOW_SENDER4	N/A
397.203	FAST_SENDER	N/A
399.203	FAST_SENDER	N/A
401.050	SLOW_SENDER10	N/A
401.203	FAST_SENDER	N/A
401.519	SLOW_SENDER3	N/A
401.830	SLOW_SENDER4	N/A
403.203	FAST_SENDER	N/A
403.621	SLOW_SENDER7	N/A
406.474	FAST_SENDER	N/A
409.287	FAST_SENDER	N/A
411.287	FAST_SENDER	N/A
413.287	FAST_SENDER	N/A
414.120	SLOW_SENDER11	N/A
414.236	SLOW_SENDER4	N/A
414.270	SLOW_SENDER1	N/A
415.287	FAST_SENDER	N/A
415.531	SLOW_SENDER10	N/A
417.287	FAST_SENDER	N/A
419.792	FAST_SENDER	N/A
421.792	FAST_SENDER	N/A
422.531	SLOW_SENDER10	N/A
423.792	FAST_SENDER	N/A
425.792	FAST_SENDER	N/A
425.880	SLOW_SENDER11	N/A
427.792	FAST_SENDER	N/A
428.058	SLOW_SENDER1	N/A
429.531	SLOW_SENDER10	N/A
429.792	FAST_SENDER	N/A
430.880	SLOW_SENDER11	N/A
432.633	FAST_SENDER	N/A
432.980	SLOW_SENDER12	N/A
434.633	FAST_SENDER	N/A
435.880	SLOW_SENDER11	N/A
436.531	SLOW_SENDER10	N/A
436.633	FAST_SENDER	N/A
437.650	SLOW_SENDER9	N/A
438.633	FAST_SENDER	N/A
440.633	FAST_SENDER	N/A
440.880	SLOW_SENDER11	N/A
442.633	FAST_SENDER	N/A
443.531	SLOW_SENDER10	N/A
444.122	SLOW_SENDER12	N/A
444.633	FAST_SENDER	N/A
445.880	SLOW_SENDER11	N/A
448.197	SLOW_SENDER9	N/A
450.531	SLOW_SENDER10	N/A
450.755	FAST_SENDER	N/A
452.755	FAST_SENDER	N/A
453.197	SLOW_SENDER9	N/A
454.755	FAST_SENDER	N/A
456.755	FAST_SENDER	N/A
457.111	SLOW_SENDER12	N/A
457.531	SLOW_SENDER10	N/A
458.197	SLOW_SENDER9	N/A
458.755	FAST_SENDER	N/A
459.527	SLOW_SENDER11	N/A
460.755	FAST_SENDER	N/A
462.755	FAST_SENDER	N/A
463.197	SLOW_SENDER9	N/A
464.111	SLOW_SENDER12	N/A
464.531	SLOW_SENDER10	N/A
464.755	FAST_SENDER	N/A
466.527	SLOW_SENDER11	N/A
468.197	SLOW_SENDER9	N/A
471.111	SLOW_SENDER12	N/A
472.819	FAST_SENDER	N/A
473.197	SLOW_SENDER9	N/A
473.527	SLOW_SENDER11	N/A
474.819	FAST_SENDER	N/A
476.819	FAST_SENDER	N/A
478.197	SLOW_SENDER9	N/A
478.819	FAST_SENDER	N/A
480.527	SLOW_SENDER11	N/A
480.819	FAST_SENDER	N/A
482.819	FAST_SENDER	N/A
483.197	SLOW_SENDER9	N/A
484.819	FAST_SENDER	N/A
487.527	SLOW_SENDER11	N/A
488.014	FAST_SENDER	N/A
490.014	FAST_SENDER	N/A
491.190	SLOW_SENDER6	N/A
492.014	FAST_SENDER	N/A
494.014	FAST_SENDER	N/A
494.527	SLOW_SENDER11	N/A
495.914	SLOW_SENDER9	N/A
496.014	FAST_SENDER	N/A
498.014	FAST_SENDER	N/A
500.480	FAST_SENDER	N/A
501.527	SLOW_SENDER11	N/A
501.583	SLOW_SENDER6	N/A
502.480	FAST_SENDER	N/A
506.320	FAST_SENDER	N/A
508.320	FAST_SENDER	N/A
508.527	SLOW_SENDER11	N/A
510.320	FAST_SENDER	N/A
512.320	FAST_SENDER	N/A
513.610	SLOW_SENDER2	N/A
514.320	FAST_SENDER	N/A
514.411	SLOW_SENDER6	N/A
515.527	SLOW_SENDER11	N/A
516.320	FAST_SENDER	N/A
516.420	SLOW_SENDER5	N/A
518.320	FAST_SENDER	N/A
520.320	FAST_SENDER	N/A
522.527	SLOW_SENDER11	N/A
524.611	SLOW_SENDER2	N/A
527.146	SLOW_SENDER5	N/A
529.591	FAST_SENDER	N/A
531.591	FAST_SENDER	N/A
532.146	SLOW_SENDER5	N/A
533.591	FAST_SENDER	N/A
535.591	FAST_SENDER	N/A
536.156	SLOW_SENDER11	N/A
536.977	SLOW_SENDER2	N/A
537.146	SLOW_SENDER5	N/A
537.591	FAST_SENDER	N/A
539.591	FAST_SENDER	N/A
541.591	FAST_SENDER	N/A
542.146	SLOW_SENDER5	N/A
543.591	FAST_SENDER	N/A
543.977	SLOW_SENDER2	N/A
546.586	RECEIVER	SLOW_SENDER5
547.524	RECEIVER	FAST_SENDER
549.957	FAST_SENDER	N/A
550.200	SLOW_SENDER8	N/A
550.976	RECEIVER	SLOW_SENDER8
550.977	SLOW_SENDER2	N/A
551.957	FAST_SENDER	N/A
553.414	SLOW_SENDER8	N/A
553.957	FAST_SENDER	N/A
554.026	SLOW_SENDER5	N/A
554.764	RECEIVER	SLOW_SENDER5
555.957	FAST_SENDER	N/A
557.641	RECEIVER	SLOW_SENDER8
557.977	SLOW_SENDER2	N/A
558.104	FAST_SENDER	N/A
560.104	FAST_SENDER	N/A
562.104	FAST_SENDER	N/A
562.185	SLOW_SENDER5	N/A
563.044	SLOW_SENDER8	N/A
563.792	RECEIVER	SLOW_SENDER8
564.104	FAST_SENDER	N/A
564.977	SLOW_SENDER2	N/A
566.104	FAST_SENDER	N/A
568.104	FAST_SENDER	N/A
569.185	SLOW_SENDER5	N/A
569.640	SLOW_SENDER3	N/A
570.104	FAST_SENDER	N/A
570.450	RECEIVER	SLOW_SENDER3
571.219	SLOW_SENDER8	N/A
571.977	SLOW_SENDER2	N/A
572.021	RECEIVER	SLOW_SENDER8
572.104	FAST_SENDER	N/A
572.862	RECEIVER	FAST_SENDER
572.870	SLOW_SENDER3	N/A
573.573	RECEIVER	SLOW_SENDER3
573.930	SLOW_SENDER7	N/A
574.709	RECEIVER	SLOW_SENDER7
575.997	SLOW_SENDER3	N/A
576.185	SLOW_SENDER5	N/A
577.128	SLOW_SENDER7	N/A
577.997	SLOW_SENDER3	N/A
579.128	SLOW_SENDER7	N/A
579.190	SLOW_SENDER4	N/A
579.239	FAST_SENDER	N/A
579.463	SLOW_SENDER8	N/A
579.983	RECEIVER	SLOW_SENDER4
579.997	SLOW_SENDER3	N/A
581.128	SLOW_SENDER7	N/A
581.239	FAST_SENDER	N/A
581.997	SLOW_SENDER3	N/A
582.396	SLOW_SENDER4	N/A
583.128	SLOW_SENDER7	N/A
583.146	RECEIVER	SLOW_SENDER4
583.185	SLOW_SENDER5	N/A
583.239	FAST_SENDER	N/A
583.997	SLOW_SENDER3	N/A
585.128	SLOW_SENDER7	N/A
585.239	FAST_SENDER	N/A
585.557	SLOW_SENDER4	N/A
585.997	SLOW_SENDER3	N/A
586.346	RECEIVER	SLOW_SENDER4
586.463	SLOW_SENDER8	N/A
587.128	SLOW_SENDER7	N/A
587.239	FAST_SENDER	N/A
587.997	SLOW_SENDER3	N/A
589.128	SLOW_SENDER7	N/A
589.239	FAST_SENDER	N/A
589.997	SLOW_SENDER3	N/A
590.185	SLOW_SENDER5	N/A
590.797	RECEIVER	SLOW_SENDER3
591.128	SLOW_SENDER7	N/A
591.239	FAST_SENDER	N/A
591.784	SLOW_SENDER4	N/A
591.906	RECEIVER	SLOW_SENDER7
593.213	SLOW_SENDER3	N/A
593.463	SLOW_SENDER8	N/A
594.543	RECEIVER	SLOW_SENDER5
595.213	SLOW_SENDER3	N/A
596.397	RECEIVER	SLOW_SENDER4
596.619	FAST_SENDER	N/A
596.690	SLOW_SENDER1	N/A
597.213	SLOW_SENDER3	N/A
597.423	RECEIVER	SLOW_SENDER1
598.619	FAST_SENDER	N/A
599.213	SLOW_SENDER3	N/A
599.859	SLOW_SENDER1	N/A
600.463	SLOW_SENDER8	N/A
600.589	RECEIVER	SLOW_SENDER1
600.619	FAST_SENDER	N/A
601.022	SLOW_SENDER7	N/A
601.213	SLOW_SENDER3	N/A
601.944	SLOW_SENDER5	N/A
602.619	FAST_SENDER	N/A
603.020	SLOW_SENDER1	N/A
603.213	SLOW_SENDER3	N/A
603.773	RECEIVER	SLOW_SENDER1
603.842	SLOW_SENDER4	N/A
604.619	FAST_SENDER	N/A
605.213	SLOW_SENDER3	N/A
605.463	SLOW_SENDER8	N/A
606.022	SLOW_SENDER7	N/A
606.619	FAST_SENDER	N/A
607.213	SLOW_SENDER3	N/A
608.619	FAST_SENDER	N/A
608.944	SLOW_SENDER5	N/A
609.188	SLOW_SENDER1	N/A
609.213	SLOW_SENDER3	N/A
609.901	RECEIVER	SLOW_SENDER1
610.463	SLOW_SENDER8	N/A
610.619	FAST_SENDER	N/A
610.842	SLOW_SENDER4	N/A
611.022	SLOW_SENDER7	N/A
611.201	RECEIVER	SLOW_SENDER8
612.146	RECEIVER	SLOW_SENDER3
614.208	RECEIVER	FAST_SENDER
615.351	SLOW_SENDER1	N/A
615.944	SLOW_SENDER5	N/A
616.022	SLOW_SENDER7	N/A
616.724	RECEIVER	SLOW_SENDER5
617.550	SLOW_SENDER3	N/A
617.842	SLOW_SENDER4	N/A
618.650	SLOW_SENDER8	N/A
619.807	RECEIVER	SLOW_SENDER3
621.322	RECEIVER	SLOW_SENDER7
622.027	RECEIVER	SLOW_SENDER4
622.369	FAST_SENDER	N/A
624.134	SLOW_SENDER5	N/A
624.560	FAST_SENDER	N/A
625.650	SLOW_SENDER8	N/A
626.560	FAST_SENDER	N/A
628.560	FAST_SENDER	N/A
629.339	SLOW_SENDER1	N/A
629.782	SLOW_SENDER7	N/A
630.560	FAST_SENDER	N/A
630.650	SLOW_SENDER8	N/A
631.134	SLOW_SENDER5	N/A
631.471	SLOW_SENDER4	N/A
632.215	SLOW_SENDER3	N/A
632.560	FAST_SENDER	N/A
632.650	SLOW_SENDER10	N/A
633.431	RECEIVER	SLOW_SENDER10
634.560	FAST_SENDER	N/A
635.650	SLOW_SENDER8	N/A
635.876	SLOW_SENDER10	N/A
636.339	SLOW_SENDER1	N/A
636.407	RECEIVER	SLOW_SENDER8
636.560	FAST_SENDER	N/A
636.782	SLOW_SENDER7	N/A
636.850	SLOW_SENDER12	N/A
637.659	RECEIVER	SLOW_SENDER12
638.134	SLOW_SENDER5	N/A
638.471	SLOW_SENDER4	N/A
638.481	RECEIVER	SLOW_SENDER10
638.560	FAST_SENDER	N/A
639.215	SLOW_SENDER3	N/A
639.365	RECEIVER	FAST_SENDER
640.105	SLOW_SENDER12	N/A
642.105	SLOW_SENDER12	N/A
643.339	SLOW_SENDER1	N/A
643.454	FAST_SENDER	N/A
643.782	SLOW_SENDER7	N/A
643.819	SLOW_SENDER8	N/A
644.105	SLOW_SENDER12	N/A
645.454	FAST_SENDER	N/A
645.471	SLOW_SENDER4	N/A
646.105	SLOW_SENDER12	N/A
646.215	SLOW_SENDER3	N/A
646.301	SLOW_SENDER10	N/A
647.454	FAST_SENDER	N/A
648.105	SLOW_SENDER12	N/A
648.819	SLOW_SENDER8	N/A
649.454	FAST_SENDER	N/A
650.105	SLOW_SENDER12	N/A
650.339	SLOW_SENDER1	N/A
650.782	SLOW_SENDER7	N/A
651.301	SLOW_SENDER10	N/A
651.454	FAST_SENDER	N/A
652.105	SLOW_SENDER12	N/A
652.471	SLOW_SENDER4	N/A
653.215	SLOW_SENDER3	N/A
653.454	FAST_SENDER	N/A
653.819	SLOW_SENDER8	N/A
654.105	SLOW_SENDER12	N/A
655.454	FAST_SENDER	N/A
656.105	SLOW_SENDER12	N/A
656.211	RECEIVER	SLOW_SENDER8
656.301	SLOW_SENDER10	N/A
657.339	SLOW_SENDER1	N/A
657.454	FAST_SENDER	N/A
657.782	SLOW_SENDER7	N/A
658.107	RECEIVER	SLOW_SENDER1
659.331	RECEIVER	FAST_SENDER
659.471	SLOW_SENDER4	N/A
660.215	SLOW_SENDER3	N/A
661.301	SLOW_SENDER10	N/A
662.010	SLOW_SENDER9	N/A
662.166	FAST_SENDER	N/A
663.630	SLOW_SENDER8	N/A
664.010	SLOW_SENDER9	N/A
664.166	FAST_SENDER	N/A
666.010	SLOW_SENDER9	N/A
666.166	FAST_SENDER	N/A
666.301	SLOW_SENDER10	N/A
667.215	SLOW_SENDER3	N/A
667.551	SLOW_SENDER7	N/A
668.010	SLOW_SENDER9	N/A
668.166	FAST_SENDER	N/A
670.010	SLOW_SENDER9	N/A
670.158	SLOW_SENDER12	N/A
670.166	FAST_SENDER	N/A
670.630	SLOW_SENDER8	N/A
671.301	SLOW_SENDER10	N/A
672.010	SLOW_SENDER9	N/A
672.166	FAST_SENDER	N/A
674.010	SLOW_SENDER9	N/A
674.166	FAST_SENDER	N/A
674.215	SLOW_SENDER3	N/A
674.551	SLOW_SENDER7	N/A
675.158	SLOW_SENDER12	N/A
676.010	SLOW_SENDER9	N/A
676.166	FAST_SENDER	N/A
676.301	SLOW_SENDER10	N/A
677.630	SLOW_SENDER8	N/A
678.700	SLOW_SENDER6	N/A
680.158	SLOW_SENDER12	N/A
680.700	SLOW_SENDER6	N/A
681.551	SLOW_SENDER7	N/A
682.700	SLOW_SENDER6	N/A
684.630	SLOW_SENDER8	N/A
684.700	SLOW_SENDER6	N/A
685.158	SLOW_SENDER12	N/A
685.204	FAST_SENDER	N/A
686.700	SLOW_SENDER6	N/A
687.204	FAST_SENDER	N/A
687.616	SLOW_SENDER9	N/A
688.551	SLOW_SENDER7	N/A
688.700	SLOW_SENDER6	N/A
689.204	FAST_SENDER	N/A
690.063	SLOW_SENDER10	N/A
690.158	SLOW_SENDER12	N/A
690.700	SLOW_SENDER6	N/A
691.204	FAST_SENDER	N/A
691.630	SLOW_SENDER8	N/A
692.616	SLOW_SENDER9	N/A
692.700	SLOW_SENDER6	N/A
693.204	FAST_SENDER	N/A
695.158	SLOW_SENDER12	N/A
695.204	FAST_SENDER	N/A
695.551	SLOW_SENDER7	N/A
697.063	SLOW_SENDER10	N/A
697.204	FAST_SENDER	N/A
697.616	SLOW_SENDER9	N/A
700.230	SLOW_SENDER11	N/A
701.062	FAST_SENDER	N/A
702.230	SLOW_SENDER11	N/A
702.616	SLOW_SENDER9	N/A
703.062	FAST_SENDER	N/A
703.105	SLOW_SENDER6	N/A
704.063	SLOW_SENDER10	N/A
704.230	SLOW_SENDER11	N/A
705.062	FAST_SENDER	N/A
706.230	SLOW_SENDER11	N/A
707.062	FAST_SENDER	N/A
707.616	SLOW_SENDER9	N/A
708.105	SLOW_SENDER6	N/A
708.230	SLOW_SENDER11	N/A
709.062	FAST_SENDER	N/A
709.531	SLOW_SENDER12	N/A
710.230	SLOW_SENDER11	N/A
711.062	FAST_SENDER	N/A
711.063	SLOW_SENDER10	N/A
712.230	SLOW_SENDER11	N/A
712.616	SLOW_SENDER9	N/A
713.062	FAST_SENDER	N/A
713.105	SLOW_SENDER6	N/A
714.230	SLOW_SENDER11	N/A
715.062	FAST_SENDER	N/A
716.531	SLOW_SENDER12	N/A
717.616	SLOW_SENDER9	N/A
718.063	SLOW_SENDER10	N/A
718.105	SLOW_SENDER6	N/A
723.531	SLOW_SENDER12	N/A
724.492	FAST_SENDER	N/A
725.745	SLOW_SENDER11	N/A
726.492	FAST_SENDER	N/A
728.492	FAST_SENDER	N/A
730.492	FAST_SENDER	N/A
730.531	SLOW_SENDER12	N/A
730.745	SLOW_SENDER11	N/A
731.761	SLOW_SENDER9	N/A
732.492	FAST_SENDER	N/A
732.531	SLOW_SENDER6	N/A
734.492	FAST_SENDER	N/A
735.745	SLOW_SENDER11	N/A
736.492	FAST_SENDER	N/A
737.531	SLOW_SENDER12	N/A
738.492	FAST_SENDER	N/A
738.761	SLOW_SENDER9	N/A
739.531	SLOW_SENDER6	N/A
740.745	SLOW_SENDER11	N/A
741.090	SLOW_SENDER2	N/A
743.090	SLOW_SENDER2	N/A
745.090	SLOW_SENDER2	N/A
745.745	SLOW_SENDER11	N/A
745.761	SLOW_SENDER9	N/A
746.531	SLOW_SENDER6	N/A
746.727	FAST_SENDER	N/A
747.090	SLOW_SENDER2	N/A
748.727	FAST_SENDER	N/A
749.090	SLOW_SENDER2	N/A
750.727	FAST_SENDER	N/A
750.745	SLOW_SENDER11	N/A
751.090	SLOW_SENDER2	N/A
752.727	FAST_SENDER	N/A
752.761	SLOW_SENDER9	N/A
753.090	SLOW_SENDER2	N/A
753.531	SLOW_SENDER6	N/A
754.727	FAST_SENDER	N/A
755.090	SLOW_SENDER2	N/A
755.745	SLOW_SENDER11	N/A
756.727	FAST_SENDER	N/A
759.761	SLOW_SENDER9	N/A
760.477	FAST_SENDER	N/A
760.531	SLOW_SENDER6	N/A
762.477	FAST_SENDER	N/A
764.477	FAST_SENDER	N/A
765.525	SLOW_SENDER2	N/A
766.477	FAST_SENDER	N/A
766.761	SLOW_SENDER9	N/A
767.531	SLOW_SENDER6	N/A
768.477	FAST_SENDER	N/A
768.581	SLOW_SENDER11	N/A
770.477	FAST_SENDER	N/A
770.525	SLOW_SENDER2	N/A
773.186	FAST_SENDER	N/A
773.761	SLOW_SENDER9	N/A
774.531	SLOW_SENDER6	N/A
775.186	FAST_SENDER	N/A
775.525	SLOW_SENDER2	N/A
777.186	FAST_SENDER	N/A
779.186	FAST_SENDER	N/A
780.525	SLOW_SENDER2	N/A
780.761	SLOW_SENDER9	N/A
781.186	FAST_SENDER	N/A
781.531	SLOW_SENDER6	N/A
783.186	FAST_SENDER	N/A
785.186	FAST_SENDER	N/A
785.525	SLOW_SENDER2	N/A
785.761	SLOW_SENDER9	N/A
787.186	FAST_SENDER	N/A
788.531	SLOW_SENDER6	N/A
790.525	SLOW_SENDER2	N/A
796.063	FAST_SENDER	N/A
798.063	FAST_SENDER	N/A
798.947	SLOW_SENDER9	N/A
800.063	FAST_SENDER	N/A
802.063	FAST_SENDER	N/A
802.892	SLOW_SENDER6	N/A
804.063	FAST_SENDER	N/A
805.017	SLOW_SENDER2	N/A
805.150	SLOW_SENDER5	N/A
805.947	SLOW_SENDER9	N/A
806.063	FAST_SENDER	N/A
809.892	SLOW_SENDER6	N/A
810.135	FAST_SENDER	N/A
812.135	FAST_SENDER	N/A
812.947	SLOW_SENDER9	N/A
814.135	FAST_SENDER	N/A
816.135	FAST_SENDER	N/A
816.892	SLOW_SENDER6	N/A
817.885	SLOW_SENDER5	N/A
818.135	FAST_SENDER	N/A
819.947	SLOW_SENDER9	N/A
820.135	FAST_SENDER	N/A
822.135	FAST_SENDER	N/A
822.885	SLOW_SENDER5	N/A
823.892	SLOW_SENDER6	N/A
824.135	FAST_SENDER	N/A
824.651	RECEIVER	SLOW_SENDER6
826.140	SLOW_SENDER1	N/A
826.656	RECEIVER	FAST_SENDER
826.947	SLOW_SENDER9	N/A
827.610	SLOW_SENDER4	N/A
827.689	RECEIVER	SLOW_SENDER9
827.885	SLOW_SENDER5	N/A
828.631	RECEIVER	SLOW_SENDER5
830.313	RECEIVER	SLOW_SENDER1
831.389	RECEIVER	SLOW_SENDER4
832.071	SLOW_SENDER6	N/A
832.835	FAST_SENDER	N/A
833.545	RECEIVER	FAST_SENDER
835.976	FAST_SENDER	N/A
836.033	SLOW_SENDER5	N/A
836.801	SLOW_SENDER9	N/A
836.810	SLOW_SENDER4	N/A
837.324	RECEIVER	SLOW_SENDER5
838.108	RECEIVER	SLOW_SENDER4
838.236	SLOW_SENDER1	N/A
838.991	RECEIVER	SLOW_SENDER1
839.841	RECEIVER	FAST_SENDER
842.265	FAST_SENDER	N/A
842.780	SLOW_SENDER3	N/A
843.518	RECEIVER	SLOW_SENDER3
843.540	SLOW_SENDER4	N/A
844.332	RECEIVER	SLOW_SENDER4
844.753	SLOW_SENDER5	N/A
845.251	RECEIVER	FAST_SENDER
845.959	SLOW_SENDER3	N/A
846.398	SLOW_SENDER1	N/A
846.926	RECEIVER	SLOW_SENDER5
849.767	SLOW_SENDER4	N/A
850.412	RECEIVER	SLOW_SENDER1
851.224	FAST_SENDER	N/A
852.737	RECEIVER	SLOW_SENDER3
853.224	FAST_SENDER	N/A
854.767	SLOW_SENDER4	N/A
855.224	FAST_SENDER	N/A
855.801	SLOW_SENDER5	N/A
857.224	FAST_SENDER	N/A
857.850	SLOW_SENDER1	N/A
859.224	FAST_SENDER	N/A
859.767	SLOW_SENDER4	N/A
860.146	SLOW_SENDER3	N/A
861.224	FAST_SENDER	N/A
862.801	SLOW_SENDER5	N/A
863.090	SLOW_SENDER8	N/A
863.224	FAST_SENDER	N/A
863.865	RECEIVER	SLOW_SENDER8
864.160	SLOW_SENDER7	N/A
864.767	SLOW_SENDER4	N/A
864.850	SLOW_SENDER1	N/A
864.937	RECEIVER	SLOW_SENDER7
865.224	FAST_SENDER	N/A
866.041	RECEIVER	FAST_SENDER
866.312	SLOW_SENDER8	N/A
867.097	RECEIVER	SLOW_SENDER8
867.146	SLOW_SENDER3	N/A
869.534	SLOW_SENDER8	N/A
869.655	FAST_SENDER	N/A
869.801	SLOW_SENDER5	N/A
870.297	RECEIVER	SLOW_SENDER8
871.655	FAST_SENDER	N/A
871.850	SLOW_SENDER1	N/A
873.655	FAST_SENDER	N/A
874.146	SLOW_SENDER3	N/A
875.655	FAST_SENDER	N/A
875.697	SLOW_SENDER8	N/A
876.092	SLOW_SENDER7	N/A
876.801	SLOW_SENDER5	N/A
877.655	FAST_SENDER	N/A
877.877	RECEIVER	SLOW_SENDER8
877.997	SLOW_SENDER4	N/A
878.760	RECEIVER	SLOW_SENDER4
878.850	SLOW_SENDER1	N/A
879.655	FAST_SENDER	N/A
881.092	SLOW_SENDER7	N/A
881.146	SLOW_SENDER3	N/A
881.655	FAST_SENDER	N/A
883.655	FAST_SENDER	N/A
883.801	SLOW_SENDER5	N/A
884.460	RECEIVER	FAST_SENDER
885.323	SLOW_SENDER8	N/A
885.850	SLOW_SENDER1	N/A
886.074	RECEIVER	SLOW_SENDER8
886.092	SLOW_SENDER7	N/A
886.146	SLOW_SENDER3	N/A
886.184	SLOW_SENDER4	N/A
886.908	FAST_SENDER	N/A
886.934	RECEIVER	SLOW_SENDER3
887.661	RECEIVER	FAST_SENDER
888.070	SLOW_SENDER10	N/A
890.168	RECEIVER	SLOW_SENDER1
890.701	FAST_SENDER	N/A
890.908	RECEIVER	SLOW_SENDER10
891.092	SLOW_SENDER7	N/A
892.701	FAST_SENDER	N/A
893.355	SLOW_SENDER10	N/A
893.500	SLOW_SENDER8	N/A
894.701	FAST_SENDER	N/A
895.355	SLOW_SENDER10	N/A
895.987	SLOW_SENDER3	N/A
896.092	SLOW_SENDER7	N/A
896.701	FAST_SENDER	N/A
897.355	SLOW_SENDER10	N/A
897.605	SLOW_SENDER1	N/A
898.701	FAST_SENDER	N/A
899.355	SLOW_SENDER10	N/A
900.500	SLOW_SENDER8	N/A
900.701	FAST_SENDER	N/A
901.092	SLOW_SENDER7	N/A
901.355	SLOW_SENDER10	N/A
902.701	FAST_SENDER	N/A
902.987	SLOW_SENDER3	N/A
903.355	SLOW_SENDER10	N/A
904.605	SLOW_SENDER1	N/A
904.701	FAST_SENDER	N/A
905.000	SLOW_SENDER12	N/A
905.355	SLOW_SENDER10	N/A
905.451	RECEIVER	FAST_SENDER
906.092	SLOW_SENDER7	N/A
906.853	RECEIVER	SLOW_SENDER7
907.355	SLOW_SENDER10	N/A
907.500	SLOW_SENDER8	N/A
907.859	FAST_SENDER	N/A
908.136	RECEIVER	SLOW_SENDER10
908.843	RECEIVER	SLOW_SENDER8
909.987	SLOW_SENDER3	N/A
911.605	SLOW_SENDER1	N/A
912.282	SLOW_SENDER7	N/A
918.117	SLOW_SENDER8	N/A
918.347	FAST_SENDER	N/A
919.263	SLOW_SENDER12	N/A
920.347	FAST_SENDER	N/A
921.995	SLOW_SENDER10	N/A
922.347	FAST_SENDER	N/A
924.263	SLOW_SENDER12	N/A
924.347	FAST_SENDER	N/A
925.117	SLOW_SENDER8	N/A
926.347	FAST_SENDER	N/A
926.789	SLOW_SENDER7	N/A
928.347	FAST_SENDER	N/A
928.995	SLOW_SENDER10	N/A
929.263	SLOW_SENDER12	N/A
930.347	FAST_SENDER	N/A
932.117	SLOW_SENDER8	N/A
933.708	FAST_SENDER	N/A
934.930	SLOW_SENDER11	N/A
935.708	FAST_SENDER	N/A
935.995	SLOW_SENDER10	N/A
937.708	FAST_SENDER	N/A
939.117	SLOW_SENDER8	N/A
939.708	FAST_SENDER	N/A
941.646	SLOW_SENDER12	N/A
941.708	FAST_SENDER	N/A
942.995	SLOW_SENDER10	N/A
943.708	FAST_SENDER	N/A
944.940	SLOW_SENDER11	N/A
945.708	FAST_SENDER	N/A
946.117	SLOW_SENDER8	N/A
947.995	SLOW_SENDER10	N/A
949.514	FAST_SENDER	N/A
951.514	FAST_SENDER	N/A
952.995	SLOW_SENDER10	N/A
953.514	FAST_SENDER	N/A
955.514	FAST_SENDER	N/A
957.514	FAST_SENDER	N/A
957.995	SLOW_SENDER10	N/A
958.321	SLOW_SENDER11	N/A
959.169	SLOW_SENDER8	N/A
959.514	FAST_SENDER	N/A
961.514	FAST_SENDER	N/A
962.995	SLOW_SENDER10	N/A
963.514	FAST_SENDER	N/A
965.321	SLOW_SENDER11	N/A
966.169	SLOW_SENDER8	N/A
971.138	FAST_SENDER	N/A
971.470	SLOW_SENDER2	N/A
972.321	SLOW_SENDER11	N/A
973.138	FAST_SENDER	N/A
973.169	SLOW_SENDER8	N/A
975.138	FAST_SENDER	N/A
976.313	SLOW_SENDER10	N/A
977.138	FAST_SENDER	N/A
979.138	FAST_SENDER	N/A
979.321	SLOW_SENDER11	N/A
980.169	SLOW_SENDER8	N/A
981.138	FAST_SENDER	N/A
982.072	SLOW_SENDER2	N/A
983.138	FAST_SENDER	N/A
986.321	SLOW_SENDER11	N/A
986.442	FAST_SENDER	N/A
988.442	FAST_SENDER	N/A
990.442	FAST_SENDER	N/A
992.442	FAST_SENDER	N/A
993.321	SLOW_SENDER11	N/A
994.327	SLOW_SENDER2	N/A
994.442	FAST_SENDER	N/A
996.442	FAST_SENDER	N/A
998.120	SLOW_SENDER6	N/A
998.442	FAST_SENDER	N/A
1000.321	SLOW_SENDER11	N/A
1000.442	FAST_SENDER	N/A
1001.160	SLOW_SENDER9	N/A
1010.110	FAST_SENDER	N/A
1012.110	FAST_SENDER	N/A
1012.224	SLOW_SENDER6	N/A
1014.110	FAST_SENDER	N/A
1014.271	SLOW_SENDER9	N/A
1016.110	FAST_SENDER	N/A
1017.224	SLOW_SENDER6	N/A
1018.110	FAST_SENDER	N/A
1020.110	FAST_SENDER	N/A
1021.271	SLOW_SENDER9	N/A
1022.110	FAST_SENDER	N/A
1022.224	SLOW_SENDER6	N/A
1024.110	FAST_SENDER	N/A
1026.271	SLOW_SENDER9	N/A
1031.271	SLOW_SENDER9	N/A
1032.766	FAST_SENDER	N/A
1034.766	FAST_SENDER	N/A
1035.327	SLOW_SENDER6	N/A
1036.271	SLOW_SENDER9	N/A
1036.766	FAST_SENDER	N/A
1038.766	FAST_SENDER	N/A
1040.766	FAST_SENDER	N/A
1041.271	SLOW_SENDER9	N/A
1042.766	FAST_SENDER	N/A
1045.663	FAST_SENDER	N/A
1047.663	FAST_SENDER	N/A
1049.663	FAST_SENDER	N/A
1051.360	SLOW_SENDER4	N/A
1051.450	SLOW_SENDER5	N/A
1051.663	FAST_SENDER	N/A
1053.476	SLOW_SENDER9	N/A
1053.663	FAST_SENDER	N/A
1056.763	FAST_SENDER	N/A
1058.763	FAST_SENDER	N/A
1060.763	FAST_SENDER	N/A
1062.592	SLOW_SENDER4	N/A
1062.763	FAST_SENDER	N/A
1064.763	FAST_SENDER	N/A
1064.858	SLOW_SENDER5	N/A
1066.763	FAST_SENDER	N/A
1069.709	FAST_SENDER	N/A
1071.709	FAST_SENDER	N/A
1072.709	SLOW_SENDER4	N/A
1073.709	FAST_SENDER	N/A
1075.709	FAST_SENDER	N/A
1077.709	FAST_SENDER	N/A
1077.709	SLOW_SENDER4	N/A
1078.620	SLOW_SENDER1	N/A
1079.393	RECEIVER	SLOW_SENDER1
1079.709	FAST_SENDER	N/A
1080.790	SLOW_SENDER3	N/A
1081.538	RECEIVER	SLOW_SENDER3
1081.709	FAST_SENDER	N/A
1081.802	SLOW_SENDER1	N/A
1082.535	RECEIVER	SLOW_SENDER1
1082.709	SLOW_SENDER4	N/A
1083.709	FAST_SENDER	N/A
1083.969	SLOW_SENDER3	N/A
1084.482	RECEIVER	FAST_SENDER
1084.983	SLOW_SENDER1	N/A
1086.341	RECEIVER	SLOW_SENDER3
1086.898	FAST_SENDER	N/A
1087.465	RECEIVER	SLOW_SENDER1
1087.709	SLOW_SENDER4	N/A
1088.455	RECEIVER	SLOW_SENDER4
1090.797	RECEIVER	FAST_SENDER
1091.756	SLOW_SENDER3	N/A
1092.200	SLOW_SENDER7	N/A
1092.522	RECEIVER	SLOW_SENDER3
1092.878	SLOW_SENDER1	N/A
1093.243	FAST_SENDER	N/A
1093.626	RECEIVER	SLOW_SENDER1
1093.863	SLOW_SENDER4	N/A
1095.640	RECEIVER	FAST_SENDER
1097.459	RECEIVER	SLOW_SENDER4
1098.517	FAST_SENDER	N/A
1098.675	RECEIVER	SLOW_SENDER7
1100.517	FAST_SENDER	N/A
1101.996	SLOW_SENDER3	N/A
1102.517	FAST_SENDER	N/A
1104.517	FAST_SENDER	N/A
1104.874	SLOW_SENDER4	N/A
1106.010	SLOW_SENDER12	N/A
1106.124	SLOW_SENDER7	N/A
1106.342	SLOW_SENDER1	N/A
1106.517	FAST_SENDER	N/A
1106.766	RECEIVER	SLOW_SENDER12
1106.996	SLOW_SENDER3	N/A
1108.517	FAST_SENDER	N/A
1110.517	FAST_SENDER	N/A
1111.124	SLOW_SENDER7	N/A
1111.874	SLOW_SENDER4	N/A
1111.996	SLOW_SENDER3	N/A
1112.517	FAST_SENDER	N/A
1112.735	RECEIVER	SLOW_SENDER3
1115.833	SLOW_SENDER12	N/A
1116.124	SLOW_SENDER7	N/A
1116.554	RECEIVER	FAST_SENDER
1118.624	RECEIVER	SLOW_SENDER12
1118.874	SLOW_SENDER4	N/A
1119.620	RECEIVER	SLOW_SENDER4
1120.158	SLOW_SENDER3	N/A
1121.735	FAST_SENDER	N/A
1123.268	RECEIVER	SLOW_SENDER7
1123.735	FAST_SENDER	N/A
1125.158	SLOW_SENDER3	N/A
1125.735	FAST_SENDER	N/A
1127.047	SLOW_SENDER4	N/A
1127.735	FAST_SENDER	N/A
1127.957	SLOW_SENDER12	N/A
1129.735	FAST_SENDER	N/A
1130.158	SLOW_SENDER3	N/A
1130.321	SLOW_SENDER7	N/A
1130.907	RECEIVER	SLOW_SENDER3
1131.735	FAST_SENDER	N/A
1133.735	FAST_SENDER	N/A
1134.047	SLOW_SENDER4	N/A
1134.957	SLOW_SENDER12	N/A
1135.735	FAST_SENDER	N/A
1136.518	RECEIVER	FAST_SENDER
1138.343	SLOW_SENDER3	N/A
1138.934	FAST_SENDER	N/A
1139.739	RECEIVER	FAST_SENDER
1140.941	RECEIVER	SLOW_SENDER3
1141.047	SLOW_SENDER4	N/A
1141.828	RECEIVER	SLOW_SENDER4
1141.957	SLOW_SENDER12	N/A
1142.181	FAST_SENDER	N/A
1142.764	RECEIVER	SLOW_SENDER12
1142.790	SLOW_SENDER10	N/A
1144.053	RECEIVER	FAST_SENDER
1146.370	SLOW_SENDER8	N/A
1146.496	FAST_SENDER	N/A
1148.389	SLOW_SENDER3	N/A
1149.259	SLOW_SENDER4	N/A
1150.193	SLOW_SENDER12	N/A
1154.035	SLOW_SENDER10	N/A
1156.937	FAST_SENDER	N/A
1157.193	SLOW_SENDER12	N/A
1158.810	SLOW_SENDER2	N/A
1158.937	FAST_SENDER	N/A
1159.035	SLOW_SENDER10	N/A
1160.937	FAST_SENDER	N/A
1161.132	SLOW_SENDER8	N/A
1162.937	FAST_SENDER	N/A
1164.035	SLOW_SENDER10	N/A
1164.193	SLOW_SENDER12	N/A
1164.937	FAST_SENDER	N/A
1166.937	FAST_SENDER	N/A
1168.132	SLOW_SENDER8	N/A
1168.190	SLOW_SENDER11	N/A
1168.937	FAST_SENDER	N/A
1169.027	SLOW_SENDER2	N/A
1169.035	SLOW_SENDER10	N/A
1170.937	FAST_SENDER	N/A
1171.193	SLOW_SENDER12	N/A
1173.132	SLOW_SENDER8	N/A
1178.132	SLOW_SENDER8	N/A
1180.878	FAST_SENDER	N/A
1182.407	SLOW_SENDER11	N/A
1182.548	SLOW_SENDER2	N/A
1182.878	FAST_SENDER	N/A
1183.132	SLOW_SENDER8	N/A
1183.288	SLOW_SENDER10	N/A
1184.878	FAST_SENDER	N/A
1186.878	FAST_SENDER	N/A
1187.407	SLOW_SENDER11	N/A
1188.132	SLOW_SENDER8	N/A
1188.878	FAST_SENDER	N/A
1189.548	SLOW_SENDER2	N/A
1190.288	SLOW_SENDER10	N/A
1190.878	FAST_SENDER	N/A
1192.407	SLOW_SENDER11	N/A
1192.878	FAST_SENDER	N/A
1193.132	SLOW_SENDER8	N/A
1196.548	SLOW_SENDER2	N/A
1197.288	SLOW_SENDER10	N/A
1197.893	FAST_SENDER	N/A
1199.893	FAST_SENDER	N/A
1200.990	SLOW_SENDER6	N/A
1201.893	FAST_SENDER	N/A
1203.548	SLOW_SENDER2	N/A
1203.893	FAST_SENDER	N/A
1204.288	SLOW_SENDER10	N/A
1205.893	FAST_SENDER	N/A
1206.088	SLOW_SENDER8	N/A
1206.264	SLOW_SENDER11	N/A
1207.893	FAST_SENDER	N/A
1209.893	FAST_SENDER	N/A
1210.548	SLOW_SENDER2	N/A
1211.288	SLOW_SENDER10	N/A
1211.472	SLOW_SENDER6	N/A
1211.893	FAST_SENDER	N/A
1213.088	SLOW_SENDER8	N/A
1213.264	SLOW_SENDER11	N/A
1219.260	SLOW_SENDER9	N/A
1220.088	SLOW_SENDER8	N/A
1220.264	SLOW_SENDER11	N/A
1220.933	FAST_SENDER	N/A
1222.933	FAST_SENDER	N/A
1224.933	FAST_SENDER	N/A
1226.072	SLOW_SENDER6	N/A
1226.933	FAST_SENDER	N/A
1227.088	SLOW_SENDER8	N/A
1227.264	SLOW_SENDER11	N/A
1228.933	FAST_SENDER	N/A
1230.212	SLOW_SENDER9	N/A
1230.933	FAST_SENDER	N/A
1233.072	SLOW_SENDER6	N/A
1234.088	SLOW_SENDER8	N/A
1234.264	SLOW_SENDER11	N/A
1234.420	SLOW_SENDER5	N/A
1234.716	FAST_SENDER	N/A
1236.420	SLOW_SENDER5	N/A
1236.716	FAST_SENDER	N/A
1238.420	SLOW_SENDER5	N/A
1238.716	FAST_SENDER	N/A
1240.072	SLOW_SENDER6	N/A
1240.420	SLOW_SENDER5	N/A
1240.716	FAST_SENDER	N/A
1241.088	SLOW_SENDER8	N/A
1241.264	SLOW_SENDER11	N/A
1242.420	SLOW_SENDER5	N/A
1242.716	FAST_SENDER	N/A
1242.908	SLOW_SENDER9	N/A
1244.420	SLOW_SENDER5	N/A
1244.716	FAST_SENDER	N/A
1246.420	SLOW_SENDER5	N/A
1246.716	FAST_SENDER	N/A
1247.072	SLOW_SENDER6	N/A
1248.088	SLOW_SENDER8	N/A
1248.264	SLOW_SENDER11	N/A
1248.420	SLOW_SENDER5	N/A
1248.716	FAST_SENDER	N/A
1257.303	FAST_SENDER	N/A
1259.303	FAST_SENDER	N/A
1260.160	SLOW_SENDER5	N/A
1261.303	FAST_SENDER	N/A
1263.303	FAST_SENDER	N/A
1265.160	SLOW_SENDER5	N/A
1265.303	FAST_SENDER	N/A
1267.303	FAST_SENDER	N/A
1269.303	FAST_SENDER	N/A
1270.160	SLOW_SENDER5	N/A
1271.303	FAST_SENDER	N/A
1271.440	SLOW_SENDER1	N/A
1275.160	SLOW_SENDER5	N/A
1280.141	FAST_SENDER	N/A
1280.160	SLOW_SENDER5	N/A
1282.141	FAST_SENDER	N/A
1284.141	FAST_SENDER	N/A
1285.160	SLOW_SENDER5	N/A
1285.726	SLOW_SENDER1	N/A
1286.141	FAST_SENDER	N/A
1290.160	SLOW_SENDER5	N/A
1290.209	FAST_SENDER	N/A
1292.209	FAST_SENDER	N/A
1294.209	FAST_SENDER	N/A
1295.160	SLOW_SENDER5	N/A
1295.790	SLOW_SENDER7	N/A
1296.209	FAST_SENDER	N/A
1297.160	SLOW_SENDER5	N/A
1298.209	FAST_SENDER	N/A
1299.160	SLOW_SENDER5	N/A
1300.209	FAST_SENDER	N/A
1301.160	SLOW_SENDER5	N/A
1302.209	FAST_SENDER	N/A
1305.940	FAST_SENDER	N/A
1306.817	SLOW_SENDER7	N/A
1307.940	FAST_SENDER	N/A
1309.940	FAST_SENDER	N/A
1311.817	SLOW_SENDER7	N/A
1311.940	FAST_SENDER	N/A
1313.576	SLOW_SENDER5	N/A
1313.940	FAST_SENDER	N/A
1314.342	RECEIVER	SLOW_SENDER5
1315.940	FAST_SENDER	N/A
1316.300	SLOW_SENDER3	N/A
1316.817	SLOW_SENDER7	N/A
1317.041	RECEIVER	SLOW_SENDER3
1317.940	FAST_SENDER	N/A
1318.950	SLOW_SENDER4	N/A
1319.466	SLOW_SENDER3	N/A
1319.724	RECEIVER	SLOW_SENDER4
1319.940	FAST_SENDER	N/A
1320.683	RECEIVER	FAST_SENDER
1321.760	SLOW_SENDER5	N/A
1321.817	SLOW_SENDER7	N/A
1321.969	RECEIVER	SLOW_SENDER3
1324.247	SLOW_SENDER4	N/A
1324.247	FAST_SENDER	N/A
1325.703	RECEIVER	SLOW_SENDER7
1326.571	FAST_SENDER	N/A
1326.571	SLOW_SENDER4	N/A
1328.571	FAST_SENDER	N/A
1328.571	SLOW_SENDER4	N/A
1329.114	SLOW_SENDER3	N/A
1330.571	FAST_SENDER	N/A
1330.571	SLOW_SENDER4	N/A
1332.571	FAST_SENDER	N/A
1332.571	SLOW_SENDER4	N/A
1333.143	SLOW_SENDER7	N/A
1334.114	SLOW_SENDER3	N/A
1334.571	FAST_SENDER	N/A
1334.571	SLOW_SENDER4	N/A
1336.571	FAST_SENDER	N/A
1336.571	SLOW_SENDER4	N/A
1338.571	FAST_SENDER	N/A
1338.571	SLOW_SENDER4	N/A
1339.114	SLOW_SENDER3	N/A
1340.143	SLOW_SENDER7	N/A
1340.571	FAST_SENDER	N/A
1340.571	SLOW_SENDER4	N/A
1341.326	RECEIVER	FAST_SENDER
1342.100	SLOW_SENDER12	N/A
1342.854	RECEIVER	SLOW_SENDER12
1343.728	FAST_SENDER	N/A
1344.114	SLOW_SENDER3	N/A
1344.495	RECEIVER	FAST_SENDER
1345.275	SLOW_SENDER12	N/A
1345.415	RECEIVER	SLOW_SENDER3
1346.242	RECEIVER	SLOW_SENDER4
1346.933	FAST_SENDER	N/A
1347.143	SLOW_SENDER7	N/A
1347.615	RECEIVER	SLOW_SENDER12
1349.364	RECEIVER	SLOW_SENDER7
1350.863	SLOW_SENDER3	N/A
1351.928	RECEIVER	FAST_SENDER
1353.028	SLOW_SENDER4	N/A
1354.357	FAST_SENDER	N/A
1355.863	SLOW_SENDER3	N/A
1355.985	SLOW_SENDER12	N/A
1356.357	FAST_SENDER	N/A
1356.731	RECEIVER	SLOW_SENDER12
1356.774	SLOW_SENDER7	N/A
1358.028	SLOW_SENDER4	N/A
1358.357	FAST_SENDER	N/A
1360.357	FAST_SENDER	N/A
1360.863	SLOW_SENDER3	N/A
1362.357	FAST_SENDER	N/A
1363.028	SLOW_SENDER4	N/A
1363.774	SLOW_SENDER7	N/A
1364.163	SLOW_SENDER12	N/A
1364.357	FAST_SENDER	N/A
1364.961	RECEIVER	SLOW_SENDER12
1365.863	SLOW_SENDER3	N/A
1366.357	FAST_SENDER	N/A
1366.599	RECEIVER	SLOW_SENDER3
1368.028	SLOW_SENDER4	N/A
1368.357	FAST_SENDER	N/A
1368.735	RECEIVER	SLOW_SENDER4
1370.774	SLOW_SENDER7	N/A
1371.544	RECEIVER	SLOW_SENDER7
1372.031	SLOW_SENDER3	N/A
1372.333	RECEIVER	FAST_SENDER
1372.387	SLOW_SENDER12	N/A
1373.131	RECEIVER	SLOW_SENDER12
1374.423	RECEIVER	SLOW_SENDER3
1376.725	FAST_SENDER	N/A
1377.513	RECEIVER	FAST_SENDER
1378.074	SLOW_SENDER4	N/A
1378.200	SLOW_SENDER2	N/A
1378.310	SLOW_SENDER10	N/A
1378.839	RECEIVER	SLOW_SENDER4
1378.964	SLOW_SENDER7	N/A
1379.471	RECEIVER	SLOW_SENDER2
1379.947	FAST_SENDER	N/A
1380.544	SLOW_SENDER12	N/A
1380.739	RECEIVER	FAST_SENDER
1381.823	SLOW_SENDER3	N/A
1381.841	RECEIVER	SLOW_SENDER12
1381.909	SLOW_SENDER2	N/A
1382.940	RECEIVER	SLOW_SENDER7
1384.163	RECEIVER	SLOW_SENDER3
1385.821	RECEIVER	SLOW_SENDER2
1387.332	FAST_SENDER	N/A
1389.268	SLOW_SENDER12	N/A
1389.332	FAST_SENDER	N/A
1389.706	SLOW_SENDER10	N/A
1391.249	SLOW_SENDER2	N/A
1391.332	FAST_SENDER	N/A
1391.716	SLOW_SENDER4	N/A
1393.332	FAST_SENDER	N/A
1394.706	SLOW_SENDER10	N/A
1395.332	FAST_SENDER	N/A
1396.249	SLOW_SENDER2	N/A
1396.268	SLOW_SENDER12	N/A
1397.332	FAST_SENDER	N/A
1398.716	SLOW_SENDER4	N/A
1399.332	FAST_SENDER	N/A
1399.706	SLOW_SENDER10	N/A
1401.249	SLOW_SENDER2	N/A
1401.332	FAST_SENDER	N/A
1402.066	RECEIVER	FAST_SENDER
1403.268	SLOW_SENDER12	N/A
1404.002	RECEIVER	SLOW_SENDER12
1404.486	FAST_SENDER	N/A
1404.706	SLOW_SENDER10	N/A
1405.277	RECEIVER	FAST_SENDER
1405.716	SLOW_SENDER4	N/A
1406.249	SLOW_SENDER2	N/A
1406.467	RECEIVER	SLOW_SENDER4
1407.200	SLOW_SENDER9	N/A
1407.682	FAST_SENDER	N/A
1407.700	RECEIVER	SLOW_SENDER10
1409.031	RECEIVER	FAST_SENDER
1410.085	RECEIVER	SLOW_SENDER2
1411.434	FAST_SENDER	N/A
1411.447	SLOW_SENDER12	N/A
1411.645	RECEIVER	SLOW_SENDER9
1413.060	SLOW_SENDER6	N/A
1413.810	RECEIVER	SLOW_SENDER6
1414.505	RECEIVER	FAST_SENDER
1415.114	SLOW_SENDER10	N/A
1415.618	SLOW_SENDER4	N/A
1415.950	SLOW_SENDER11	N/A
1416.213	SLOW_SENDER6	N/A
1416.989	RECEIVER	SLOW_SENDER6
1417.087	SLOW_SENDER9	N/A
1417.515	SLOW_SENDER2	N/A
1418.226	RECEIVER	SLOW_SENDER2
1418.447	SLOW_SENDER12	N/A
1418.498	FAST_SENDER	N/A
1418.931	RECEIVER	SLOW_SENDER11
1419.391	SLOW_SENDER6	N/A
1419.870	SLOW_SENDER8	N/A
1420.153	RECEIVER	SLOW_SENDER6
1422.087	SLOW_SENDER9	N/A
1422.114	SLOW_SENDER10	N/A
1424.087	SLOW_SENDER9	N/A
1425.447	SLOW_SENDER12	N/A
1425.672	SLOW_SENDER2	N/A
1426.087	SLOW_SENDER9	N/A
1426.354	SLOW_SENDER11	N/A
1426.860	FAST_SENDER	N/A
1428.087	SLOW_SENDER9	N/A
1428.860	FAST_SENDER	N/A
1429.114	SLOW_SENDER10	N/A
1429.556	SLOW_SENDER4	N/A
1430.087	SLOW_SENDER9	N/A
1430.860	FAST_SENDER	N/A
1431.354	SLOW_SENDER11	N/A
1432.087	SLOW_SENDER9	N/A
1432.447	SLOW_SENDER12	N/A
1432.672	SLOW_SENDER2	N/A
1432.761	SLOW_SENDER6	N/A
1432.860	FAST_SENDER	N/A
1433.354	SLOW_SENDER8	N/A
1434.087	SLOW_SENDER9	N/A
1434.114	SLOW_SENDER10	N/A
1434.556	SLOW_SENDER4	N/A
1434.860	FAST_SENDER	N/A
1436.087	SLOW_SENDER9	N/A
1436.354	SLOW_SENDER11	N/A
1437.309	FAST_SENDER	N/A
1438.087	SLOW_SENDER9	N/A
1438.354	SLOW_SENDER8	N/A
1439.114	SLOW_SENDER10	N/A
1439.309	FAST_SENDER	N/A
1439.447	SLOW_SENDER12	N/A
1439.672	SLOW_SENDER2	N/A
1440.087	SLOW_SENDER9	N/A
1440.309	SLOW_SENDER4	N/A
1441.309	FAST_SENDER	N/A
1441.354	SLOW_SENDER11	N/A
1442.087	SLOW_SENDER9	N/A
1443.309	FAST_SENDER	N/A
1443.354	SLOW_SENDER8	N/A
1443.354	SLOW_SENDER11	N/A
1444.087	SLOW_SENDER9	N/A
1444.114	SLOW_SENDER10	N/A
1445.309	SLOW_SENDER4	N/A
1445.309	FAST_SENDER	N/A
1445.354	SLOW_SENDER11	N/A
1446.087	SLOW_SENDER9	N/A
1446.447	SLOW_SENDER12	N/A
1446.672	SLOW_SENDER2	N/A
1447.309	FAST_SENDER	N/A
1447.354	SLOW_SENDER11	N/A
1448.087	SLOW_SENDER9	N/A
1448.354	SLOW_SENDER8	N/A
1449.114	SLOW_SENDER10	N/A
1449.309	FAST_SENDER	N/A
1450.087	SLOW_SENDER9	N/A
1451.750	FAST_SENDER	N/A
1452.087	SLOW_SENDER9	N/A
1453.354	SLOW_SENDER8	N/A
1453.447	SLOW_SENDER12	N/A
1453.672	SLOW_SENDER2	N/A
1453.750	FAST_SENDER	N/A
1454.087	SLOW_SENDER9	N/A
1454.114	SLOW_SENDER10	N/A
1454.750	SLOW_SENDER4	N/A
1454.790	SLOW_SENDER1	N/A
1455.750	FAST_SENDER	N/A
1456.087	SLOW_SENDER9	N/A
1457.750	FAST_SENDER	N/A
1458.087	SLOW_SENDER9	N/A
1458.354	SLOW_SENDER8	N/A
1458.447	SLOW_SENDER12	N/A
1459.114	SLOW_SENDER10	N/A
1459.467	SLOW_SENDER11	N/A
1459.750	FAST_SENDER	N/A
1459.750	SLOW_SENDER4	N/A
1460.087	SLOW_SENDER9	N/A
1460.672	SLOW_SENDER2	N/A
1461.750	FAST_SENDER	N/A
1462.087	SLOW_SENDER9	N/A
1463.354	SLOW_SENDER8	N/A
1463.447	SLOW_SENDER12	N/A
1464.087	SLOW_SENDER9	N/A
1464.114	SLOW_SENDER10	N/A
1464.716	FAST_SENDER	N/A
1465.137	SLOW_SENDER1	N/A
1465.672	SLOW_SENDER2	N/A
1466.087	SLOW_SENDER9	N/A
1466.716	FAST_SENDER	N/A
1467.716	SLOW_SENDER4	N/A
1468.087	SLOW_SENDER9	N/A
1468.354	SLOW_SENDER8	N/A
1468.447	SLOW_SENDER12	N/A
1468.716	FAST_SENDER	N/A
1469.114	SLOW_SENDER10	N/A
1470.087	SLOW_SENDER9	N/A
1470.137	SLOW_SENDER1	N/A
1470.672	SLOW_SENDER2	N/A
1470.716	FAST_SENDER	N/A
1472.087	SLOW_SENDER9	N/A
1472.716	FAST_SENDER	N/A
1472.716	SLOW_SENDER4	N/A
1473.354	SLOW_SENDER8	N/A
1473.447	SLOW_SENDER12	N/A
1474.087	SLOW_SENDER9	N/A
1474.114	SLOW_SENDER10	N/A
1474.716	FAST_SENDER	N/A
1474.716	SLOW_SENDER4	N/A
1475.137	SLOW_SENDER1	N/A
1475.672	SLOW_SENDER2	N/A
1476.087	SLOW_SENDER9	N/A
1476.114	SLOW_SENDER10	N/A
1476.716	FAST_SENDER	N/A
1476.716	SLOW_SENDER4	N/A
1478.087	SLOW_SENDER9	N/A
1478.354	SLOW_SENDER8	N/A
1478.447	SLOW_SENDER12	N/A
1478.716	FAST_SENDER	N/A
1478.716	SLOW_SENDER4	N/A
1480.137	SLOW_SENDER1	N/A
1480.672	SLOW_SENDER2	N/A
1485.137	SLOW_SENDER1	N/A
1485.672	SLOW_SENDER2	N/A
1488.150	SLOW_SENDER5	N/A
1488.946	FAST_SENDER	N/A
1490.137	SLOW_SENDER1	N/A
1490.672	SLOW_SENDER2	N/A
1490.806	SLOW_SENDER10	N/A
1490.946	FAST_SENDER	N/A
1492.831	SLOW_SENDER12	N/A
1492.946	FAST_SENDER	N/A
1493.372	SLOW_SENDER9	N/A
1494.081	SLOW_SENDER4	N/A
1494.689	SLOW_SENDER8	N/A
1494.946	FAST_SENDER	N/A
1495.137	SLOW_SENDER1	N/A
1495.672	SLOW_SENDER2	N/A
1496.946	FAST_SENDER	N/A
1497.806	SLOW_SENDER10	N/A
1498.372	SLOW_SENDER9	N/A
1498.870	SLOW_SENDER5	N/A
1498.946	FAST_SENDER	N/A
1499.831	SLOW_SENDER12	N/A
1500.137	SLOW_SENDER1	N/A
1500.672	SLOW_SENDER2	N/A
1500.946	FAST_SENDER	N/A
1501.081	SLOW_SENDER4	N/A
1501.689	SLOW_SENDER8	N/A
1502.946	FAST_SENDER	N/A
1503.372	SLOW_SENDER9	N/A
1504.806	SLOW_SENDER10	N/A
1506.831	SLOW_SENDER12	N/A
1508.372	SLOW_SENDER9	N/A
1508.689	SLOW_SENDER8	N/A
1510.348	SLOW_SENDER4	N/A
1511.278	FAST_SENDER	N/A
1511.806	SLOW_SENDER10	N/A
1513.278	FAST_SENDER	N/A
1513.372	SLOW_SENDER9	N/A
1513.387	SLOW_SENDER1	N/A
1513.831	SLOW_SENDER12	N/A
1513.984	SLOW_SENDER5	N/A
1514.114	SLOW_SENDER2	N/A
1515.278	FAST_SENDER	N/A
1515.689	SLOW_SENDER8	N/A
1517.278	FAST_SENDER	N/A
1517.348	SLOW_SENDER4	N/A
1518.372	SLOW_SENDER9	N/A
1518.806	SLOW_SENDER10	N/A
1519.278	FAST_SENDER	N/A
1520.387	SLOW_SENDER1	N/A
1520.831	SLOW_SENDER12	N/A
1520.984	SLOW_SENDER5	N/A
1521.114	SLOW_SENDER2	N/A
1521.278	FAST_SENDER	N/A
1522.689	SLOW_SENDER8	N/A
1525.334	FAST_SENDER	N/A
1527.334	FAST_SENDER	N/A
1527.387	SLOW_SENDER1	N/A
1527.984	SLOW_SENDER5	N/A
1528.114	SLOW_SENDER2	N/A
1529.334	FAST_SENDER	N/A
1529.689	SLOW_SENDER8	N/A
1530.334	SLOW_SENDER4	N/A
1531.334	FAST_SENDER	N/A
1532.386	SLOW_SENDER9	N/A
1533.334	FAST_SENDER	N/A
1534.387	SLOW_SENDER1	N/A
1534.984	SLOW_SENDER5	N/A
1535.114	SLOW_SENDER2	N/A
1535.334	SLOW_SENDER4	N/A
1535.334	FAST_SENDER	N/A
1536.689	SLOW_SENDER8	N/A
1537.334	FAST_SENDER	N/A
1539.334	FAST_SENDER	N/A
1539.386	SLOW_SENDER9	N/A
1540.334	SLOW_SENDER4	N/A
1541.387	SLOW_SENDER1	N/A
1541.984	SLOW_SENDER5	N/A
1542.114	SLOW_SENDER2	N/A
1543.689	SLOW_SENDER8	N/A
1546.386	SLOW_SENDER9	N/A
1546.580	SLOW_SENDER7	N/A
1548.484	FAST_SENDER	N/A
1551.520	SLOW_SENDER3	N/A
1557.210	SLOW_SENDER7	N/A
1557.786	FAST_SENDER	N/A
1559.786	FAST_SENDER	N/A
1561.622	SLOW_SENDER4	N/A
1561.786	FAST_SENDER	N/A
1562.210	SLOW_SENDER7	N/A
1563.786	FAST_SENDER	N/A
1564.471	SLOW_SENDER3	N/A
1565.786	FAST_SENDER	N/A
1567.210	SLOW_SENDER7	N/A
1569.042	FAST_SENDER	N/A
1571.042	FAST_SENDER	N/A
1572.210	SLOW_SENDER7	N/A
1573.042	FAST_SENDER	N/A
1574.042	SLOW_SENDER4	N/A
1575.042	FAST_SENDER	N/A
1577.042	FAST_SENDER	N/A
1577.210	SLOW_SENDER7	N/A
1579.042	FAST_SENDER	N/A
1581.042	SLOW_SENDER4	N/A
1581.042	FAST_SENDER	N/A
1582.210	SLOW_SENDER7	N/A
1583.042	FAST_SENDER	N/A
1585.406	RECEIVER	FAST_SENDER
1586.494	RECEIVER	SLOW_SENDER7
1587.818	FAST_SENDER	N/A
1589.818	FAST_SENDER	N/A
[truncated: 38,840 more rows]
