# Supplementary material for: CATO: Wake-Up reCeiver-bAsed communicaTiOn for Batteryless Devices
Source: Sensors (Basel). 2025 Nov 7;25(22):6813. doi: 10.3390/s25226813 (PMC12655924; doi:10.3390/s25226813)
Supplement: Supplementary file 1 [file sensors-25-06813-s001.zip › File S1_Experimental_and_Simulation_Data/simulation/multiple_les/nodes14/mac_competing_nodes_none.csv]

time_s	node_id	received_from
2.700	FAST_SENDER	N/A
2.700	SLOW_SENDER1	N/A
2.700	SLOW_SENDER2	N/A
2.700	SLOW_SENDER3	N/A
2.700	SLOW_SENDER4	N/A
2.700	SLOW_SENDER5	N/A
2.700	SLOW_SENDER6	N/A
2.700	SLOW_SENDER7	N/A
2.700	SLOW_SENDER8	N/A
2.700	SLOW_SENDER9	N/A
2.700	SLOW_SENDER10	N/A
2.700	SLOW_SENDER11	N/A
2.700	SLOW_SENDER12	N/A
3.455	RECEIVER	SLOW_SENDER3
4.827	RECEIVER	SLOW_SENDER7
5.842	RECEIVER	SLOW_SENDER2
5.905	SLOW_SENDER3	N/A
6.576	RECEIVER	SLOW_SENDER1
7.758	RECEIVER	SLOW_SENDER11
8.282	SLOW_SENDER2	N/A
8.676	RECEIVER	SLOW_SENDER5
8.978	SLOW_SENDER1	N/A
9.690	RECEIVER	FAST_SENDER
10.577	RECEIVER	SLOW_SENDER3
11.433	RECEIVER	SLOW_SENDER4
11.601	SLOW_SENDER7	N/A
12.347	RECEIVER	SLOW_SENDER7
13.115	SLOW_SENDER9	N/A
13.171	SLOW_SENDER12	N/A
13.700	SLOW_SENDER6	N/A
13.729	SLOW_SENDER5	N/A
13.735	SLOW_SENDER4	N/A
14.264	SLOW_SENDER10	N/A
14.275	RECEIVER	SLOW_SENDER1
15.046	RECEIVER	SLOW_SENDER12
15.841	FAST_SENDER	N/A
15.876	RECEIVER	SLOW_SENDER9
16.392	SLOW_SENDER8	N/A
16.658	RECEIVER	SLOW_SENDER4
17.461	RECEIVER	SLOW_SENDER10
17.479	SLOW_SENDER12	N/A
17.801	SLOW_SENDER3	N/A
18.216	RECEIVER	SLOW_SENDER12
18.307	SLOW_SENDER9	N/A
18.948	SLOW_SENDER1	N/A
18.955	SLOW_SENDER11	N/A
19.057	RECEIVER	SLOW_SENDER9
19.063	SLOW_SENDER4	N/A
19.401	SLOW_SENDER2	N/A
19.866	RECEIVER	SLOW_SENDER4
19.902	SLOW_SENDER10	N/A
20.633	SLOW_SENDER12	N/A
20.695	RECEIVER	SLOW_SENDER3
21.611	RECEIVER	SLOW_SENDER6
22.278	SLOW_SENDER4	N/A
23.620	RECEIVER	SLOW_SENDER11
24.499	SLOW_SENDER9	N/A
25.104	RECEIVER	SLOW_SENDER1
25.790	RECEIVER	SLOW_SENDER8
26.477	RECEIVER	SLOW_SENDER2
27.032	SLOW_SENDER6	N/A
27.385	RECEIVER	SLOW_SENDER12
28.837	FAST_SENDER	N/A
28.974	RECEIVER	SLOW_SENDER9
29.066	SLOW_SENDER11	N/A
30.015	SLOW_SENDER5	N/A
30.617	RECEIVER	SLOW_SENDER10
31.517	RECEIVER	FAST_SENDER
32.709	RECEIVER	SLOW_SENDER5
33.359	SLOW_SENDER3	N/A
33.690	RECEIVER	SLOW_SENDER11
33.837	SLOW_SENDER2	N/A
34.142	SLOW_SENDER7	N/A
34.641	RECEIVER	SLOW_SENDER2
35.073	SLOW_SENDER1	N/A
35.572	SLOW_SENDER8	N/A
36.289	RECEIVER	SLOW_SENDER3
36.408	SLOW_SENDER9	N/A
37.193	RECEIVER	SLOW_SENDER9
37.274	SLOW_SENDER12	N/A
37.744	FAST_SENDER	N/A
37.904	RECEIVER	SLOW_SENDER1
38.061	SLOW_SENDER10	N/A
38.648	SLOW_SENDER4	N/A
39.691	RECEIVER	SLOW_SENDER8
40.627	SLOW_SENDER6	N/A
41.363	RECEIVER	SLOW_SENDER6
42.054	SLOW_SENDER2	N/A
42.140	RECEIVER	SLOW_SENDER4
43.057	RECEIVER	FAST_SENDER
43.100	SLOW_SENDER11	N/A
43.876	RECEIVER	SLOW_SENDER11
45.465	FAST_SENDER	N/A
46.217	RECEIVER	FAST_SENDER
46.490	SLOW_SENDER5	N/A
47.001	RECEIVER	SLOW_SENDER2
47.100	SLOW_SENDER8	N/A
47.870	RECEIVER	SLOW_SENDER8
48.317	SLOW_SENDER3	N/A
48.632	FAST_SENDER	N/A
49.103	RECEIVER	SLOW_SENDER3
49.385	SLOW_SENDER7	N/A
49.566	SLOW_SENDER4	N/A
50.167	RECEIVER	SLOW_SENDER7
51.293	SLOW_SENDER11	N/A
51.564	SLOW_SENDER9	N/A
51.927	RECEIVER	SLOW_SENDER4
52.622	RECEIVER	SLOW_SENDER11
54.645	RECEIVER	FAST_SENDER
55.276	SLOW_SENDER8	N/A
56.038	RECEIVER	SLOW_SENDER8
56.523	SLOW_SENDER3	N/A
57.056	FAST_SENDER	N/A
57.315	RECEIVER	SLOW_SENDER3
57.610	SLOW_SENDER7	N/A
58.406	RECEIVER	SLOW_SENDER7
59.826	RECEIVER	FAST_SENDER
60.028	SLOW_SENDER11	N/A
60.782	RECEIVER	SLOW_SENDER11
62.227	FAST_SENDER	N/A
62.965	RECEIVER	FAST_SENDER
63.479	SLOW_SENDER8	N/A
64.212	RECEIVER	SLOW_SENDER8
65.412	FAST_SENDER	N/A
66.185	RECEIVER	FAST_SENDER
68.183	SLOW_SENDER11	N/A
68.611	FAST_SENDER	N/A
75.812	FAST_SENDER	N/A
83.598	FAST_SENDER	N/A
91.499	FAST_SENDER	N/A
98.880	FAST_SENDER	N/A
106.480	FAST_SENDER	N/A
114.214	FAST_SENDER	N/A
121.620	FAST_SENDER	N/A
129.418	FAST_SENDER	N/A
137.035	FAST_SENDER	N/A
144.805	FAST_SENDER	N/A
152.877	FAST_SENDER	N/A
160.442	FAST_SENDER	N/A
167.572	FAST_SENDER	N/A
174.909	FAST_SENDER	N/A
182.197	FAST_SENDER	N/A
189.688	FAST_SENDER	N/A
197.238	FAST_SENDER	N/A
204.704	FAST_SENDER	N/A
205.630	SLOW_SENDER1	N/A
207.830	SLOW_SENDER6	N/A
208.160	SLOW_SENDER12	N/A
209.510	SLOW_SENDER10	N/A
210.730	SLOW_SENDER2	N/A
211.050	SLOW_SENDER5	N/A
213.016	FAST_SENDER	N/A
215.440	SLOW_SENDER4	N/A
216.110	SLOW_SENDER9	N/A
216.697	SLOW_SENDER1	N/A
220.820	SLOW_SENDER3	N/A
221.086	SLOW_SENDER6	N/A
221.220	SLOW_SENDER10	N/A
221.880	SLOW_SENDER7	N/A
222.100	SLOW_SENDER12	N/A
224.417	SLOW_SENDER2	N/A
224.490	SLOW_SENDER11	N/A
227.038	FAST_SENDER	N/A
227.395	SLOW_SENDER5	N/A
227.810	SLOW_SENDER8	N/A
229.017	SLOW_SENDER4	N/A
231.383	SLOW_SENDER9	N/A
231.506	RECEIVER	SLOW_SENDER7
232.281	RECEIVER	FAST_SENDER
232.933	RECEIVER	SLOW_SENDER5
233.677	RECEIVER	SLOW_SENDER8
234.393	SLOW_SENDER6	N/A
234.513	SLOW_SENDER3	N/A
234.608	RECEIVER	SLOW_SENDER4
235.418	RECEIVER	SLOW_SENDER11
235.664	SLOW_SENDER12	N/A
236.111	RECEIVER	SLOW_SENDER9
236.779	SLOW_SENDER7	N/A
236.985	RECEIVER	SLOW_SENDER12
237.068	SLOW_SENDER10	N/A
237.858	RECEIVER	SLOW_SENDER10
238.049	FAST_SENDER	N/A
238.800	RECEIVER	FAST_SENDER
239.077	SLOW_SENDER8	N/A
239.729	RECEIVER	SLOW_SENDER3
240.343	SLOW_SENDER5	N/A
240.810	SLOW_SENDER2	N/A
241.549	RECEIVER	SLOW_SENDER2
242.055	SLOW_SENDER4	N/A
242.270	RECEIVER	SLOW_SENDER7
242.670	SLOW_SENDER11	N/A
243.249	FAST_SENDER	N/A
243.536	SLOW_SENDER9	N/A
243.981	RECEIVER	SLOW_SENDER11
244.851	RECEIVER	SLOW_SENDER8
245.300	SLOW_SENDER10	N/A
245.812	RECEIVER	SLOW_SENDER9
247.178	SLOW_SENDER3	N/A
247.954	RECEIVER	FAST_SENDER
249.712	SLOW_SENDER7	N/A
250.285	RECEIVER	SLOW_SENDER3
250.378	FAST_SENDER	N/A
251.005	RECEIVER	SLOW_SENDER7
251.417	SLOW_SENDER11	N/A
251.686	RECEIVER	FAST_SENDER
253.228	SLOW_SENDER9	N/A
254.342	SLOW_SENDER8	N/A
255.097	RECEIVER	SLOW_SENDER8
257.131	RECEIVER	SLOW_SENDER11
257.723	SLOW_SENDER3	N/A
258.418	SLOW_SENDER7	N/A
258.474	RECEIVER	SLOW_SENDER3
259.162	RECEIVER	SLOW_SENDER7
259.506	FAST_SENDER	N/A
260.258	RECEIVER	FAST_SENDER
262.547	SLOW_SENDER8	N/A
262.668	FAST_SENDER	N/A
263.285	RECEIVER	SLOW_SENDER8
263.962	RECEIVER	FAST_SENDER
266.380	FAST_SENDER	N/A
266.568	SLOW_SENDER7	N/A
267.174	RECEIVER	FAST_SENDER
269.602	FAST_SENDER	N/A
270.361	RECEIVER	FAST_SENDER
272.810	FAST_SENDER	N/A
273.549	RECEIVER	FAST_SENDER
275.969	FAST_SENDER	N/A
276.722	RECEIVER	FAST_SENDER
280.552	FAST_SENDER	N/A
281.312	RECEIVER	FAST_SENDER
283.720	FAST_SENDER	N/A
287.965	RECEIVER	FAST_SENDER
290.383	FAST_SENDER	N/A
291.101	RECEIVER	FAST_SENDER
293.521	FAST_SENDER	N/A
294.281	RECEIVER	FAST_SENDER
296.711	FAST_SENDER	N/A
297.468	RECEIVER	FAST_SENDER
299.912	FAST_SENDER	N/A
300.669	RECEIVER	FAST_SENDER
303.101	FAST_SENDER	N/A
303.825	RECEIVER	FAST_SENDER
306.233	FAST_SENDER	N/A
307.030	RECEIVER	FAST_SENDER
309.435	FAST_SENDER	N/A
310.212	RECEIVER	FAST_SENDER
312.620	FAST_SENDER	N/A
313.416	RECEIVER	FAST_SENDER
315.839	FAST_SENDER	N/A
316.594	RECEIVER	FAST_SENDER
318.998	FAST_SENDER	N/A
319.732	RECEIVER	FAST_SENDER
322.133	FAST_SENDER	N/A
322.870	RECEIVER	FAST_SENDER
325.316	FAST_SENDER	N/A
332.523	FAST_SENDER	N/A
340.041	FAST_SENDER	N/A
347.257	FAST_SENDER	N/A
354.900	FAST_SENDER	N/A
362.731	FAST_SENDER	N/A
370.414	FAST_SENDER	N/A
378.214	FAST_SENDER	N/A
385.918	FAST_SENDER	N/A
392.580	SLOW_SENDER1	N/A
393.671	FAST_SENDER	N/A
399.820	SLOW_SENDER6	N/A
400.730	SLOW_SENDER12	N/A
401.580	SLOW_SENDER10	N/A
401.663	FAST_SENDER	N/A
405.619	SLOW_SENDER1	N/A
406.340	SLOW_SENDER5	N/A
406.850	SLOW_SENDER2	N/A
409.520	SLOW_SENDER9	N/A
409.930	SLOW_SENDER4	N/A
410.874	FAST_SENDER	N/A
411.896	SLOW_SENDER12	N/A
413.728	SLOW_SENDER10	N/A
414.504	SLOW_SENDER6	N/A
418.311	SLOW_SENDER2	N/A
419.421	SLOW_SENDER5	N/A
419.539	SLOW_SENDER1	N/A
420.520	SLOW_SENDER11	N/A
420.859	FAST_SENDER	N/A
422.200	SLOW_SENDER3	N/A
422.458	SLOW_SENDER9	N/A
425.833	SLOW_SENDER4	N/A
427.000	SLOW_SENDER8	N/A
427.186	SLOW_SENDER10	N/A
428.563	SLOW_SENDER12	N/A
429.303	SLOW_SENDER6	N/A
431.880	SLOW_SENDER7	N/A
433.907	SLOW_SENDER2	N/A
434.524	FAST_SENDER	N/A
434.645	SLOW_SENDER5	N/A
436.331	SLOW_SENDER11	N/A
439.946	SLOW_SENDER4	N/A
440.107	SLOW_SENDER3	N/A
442.928	SLOW_SENDER8	N/A
443.112	FAST_SENDER	N/A
447.803	SLOW_SENDER7	N/A
452.203	FAST_SENDER	N/A
456.158	SLOW_SENDER8	N/A
459.887	FAST_SENDER	N/A
460.617	SLOW_SENDER7	N/A
467.301	FAST_SENDER	N/A
474.792	FAST_SENDER	N/A
482.279	FAST_SENDER	N/A
489.522	FAST_SENDER	N/A
490.242	RECEIVER	FAST_SENDER
492.676	FAST_SENDER	N/A
493.476	RECEIVER	FAST_SENDER
495.921	FAST_SENDER	N/A
496.687	RECEIVER	FAST_SENDER
499.100	FAST_SENDER	N/A
499.890	RECEIVER	FAST_SENDER
502.313	FAST_SENDER	N/A
503.068	RECEIVER	FAST_SENDER
505.508	FAST_SENDER	N/A
506.239	RECEIVER	FAST_SENDER
508.673	FAST_SENDER	N/A
509.443	RECEIVER	FAST_SENDER
511.889	FAST_SENDER	N/A
512.636	RECEIVER	FAST_SENDER
515.066	FAST_SENDER	N/A
515.822	RECEIVER	FAST_SENDER
518.245	FAST_SENDER	N/A
519.025	RECEIVER	FAST_SENDER
521.456	FAST_SENDER	N/A
522.225	RECEIVER	FAST_SENDER
524.648	FAST_SENDER	N/A
525.387	RECEIVER	FAST_SENDER
527.794	FAST_SENDER	N/A
528.571	RECEIVER	FAST_SENDER
530.975	FAST_SENDER	N/A
531.767	RECEIVER	FAST_SENDER
534.181	FAST_SENDER	N/A
534.988	RECEIVER	FAST_SENDER
537.393	FAST_SENDER	N/A
538.120	RECEIVER	FAST_SENDER
540.561	FAST_SENDER	N/A
541.340	RECEIVER	FAST_SENDER
543.748	FAST_SENDER	N/A
544.501	RECEIVER	FAST_SENDER
546.947	FAST_SENDER	N/A
547.724	RECEIVER	FAST_SENDER
550.164	FAST_SENDER	N/A
550.932	RECEIVER	FAST_SENDER
553.332	FAST_SENDER	N/A
554.083	RECEIVER	FAST_SENDER
556.508	FAST_SENDER	N/A
557.281	RECEIVER	FAST_SENDER
559.700	FAST_SENDER	N/A
560.474	RECEIVER	FAST_SENDER
562.878	FAST_SENDER	N/A
563.626	RECEIVER	FAST_SENDER
566.062	FAST_SENDER	N/A
568.643	RECEIVER	FAST_SENDER
571.048	FAST_SENDER	N/A
571.801	RECEIVER	FAST_SENDER
574.219	FAST_SENDER	N/A
575.003	RECEIVER	FAST_SENDER
577.447	FAST_SENDER	N/A
578.218	RECEIVER	FAST_SENDER
580.630	FAST_SENDER	N/A
581.404	RECEIVER	FAST_SENDER
583.840	FAST_SENDER	N/A
584.490	SLOW_SENDER1	N/A
584.628	RECEIVER	FAST_SENDER
586.734	RECEIVER	SLOW_SENDER1
587.052	FAST_SENDER	N/A
587.793	RECEIVER	FAST_SENDER
589.146	SLOW_SENDER1	N/A
589.933	RECEIVER	SLOW_SENDER1
590.205	FAST_SENDER	N/A
590.938	RECEIVER	FAST_SENDER
593.347	FAST_SENDER	N/A
594.440	SLOW_SENDER6	N/A
595.191	RECEIVER	SLOW_SENDER6
595.337	SLOW_SENDER1	N/A
595.710	SLOW_SENDER10	N/A
595.770	SLOW_SENDER12	N/A
596.112	RECEIVER	SLOW_SENDER1
596.550	SLOW_SENDER9	N/A
597.066	RECEIVER	SLOW_SENDER12
597.591	SLOW_SENDER6	N/A
598.490	SLOW_SENDER2	N/A
599.160	RECEIVER	SLOW_SENDER9
599.490	SLOW_SENDER12	N/A
600.010	SLOW_SENDER5	N/A
600.160	RECEIVER	FAST_SENDER
601.342	RECEIVER	SLOW_SENDER12
602.578	FAST_SENDER	N/A
603.365	RECEIVER	SLOW_SENDER6
603.580	SLOW_SENDER1	N/A
604.344	RECEIVER	SLOW_SENDER1
605.157	RECEIVER	SLOW_SENDER5
605.810	SLOW_SENDER4	N/A
606.718	RECEIVER	FAST_SENDER
606.773	SLOW_SENDER12	N/A
607.540	SLOW_SENDER11	N/A
607.547	RECEIVER	SLOW_SENDER12
608.754	RECEIVER	SLOW_SENDER4
609.168	FAST_SENDER	N/A
609.855	SLOW_SENDER9	N/A
609.934	RECEIVER	FAST_SENDER
610.050	SLOW_SENDER3	N/A
610.581	SLOW_SENDER10	N/A
610.657	RECEIVER	SLOW_SENDER9
610.813	SLOW_SENDER6	N/A
611.199	SLOW_SENDER4	N/A
611.790	SLOW_SENDER1	N/A
612.031	SLOW_SENDER5	N/A
612.369	FAST_SENDER	N/A
612.956	SLOW_SENDER12	N/A
615.214	SLOW_SENDER2	N/A
616.082	SLOW_SENDER9	N/A
620.488	SLOW_SENDER11	N/A
622.020	SLOW_SENDER8	N/A
624.920	SLOW_SENDER7	N/A
625.017	SLOW_SENDER10	N/A
625.449	FAST_SENDER	N/A
627.047	SLOW_SENDER6	N/A
627.458	SLOW_SENDER4	N/A
627.957	SLOW_SENDER5	N/A
629.181	SLOW_SENDER3	N/A
629.689	SLOW_SENDER12	N/A
631.435	SLOW_SENDER9	N/A
633.442	FAST_SENDER	N/A
633.533	SLOW_SENDER8	N/A
635.836	SLOW_SENDER7	N/A
635.990	SLOW_SENDER11	N/A
641.974	FAST_SENDER	N/A
647.128	SLOW_SENDER8	N/A
648.969	SLOW_SENDER7	N/A
649.741	FAST_SENDER	N/A
657.291	FAST_SENDER	N/A
664.659	FAST_SENDER	N/A
672.303	FAST_SENDER	N/A
680.004	FAST_SENDER	N/A
687.385	FAST_SENDER	N/A
694.785	FAST_SENDER	N/A
702.630	FAST_SENDER	N/A
710.156	FAST_SENDER	N/A
717.505	FAST_SENDER	N/A
724.860	FAST_SENDER	N/A
732.865	FAST_SENDER	N/A
740.626	FAST_SENDER	N/A
748.195	FAST_SENDER	N/A
755.567	FAST_SENDER	N/A
763.185	FAST_SENDER	N/A
770.644	FAST_SENDER	N/A
774.339	RECEIVER	FAST_SENDER
776.750	FAST_SENDER	N/A
777.512	RECEIVER	FAST_SENDER
779.920	FAST_SENDER	N/A
780.673	RECEIVER	FAST_SENDER
783.110	FAST_SENDER	N/A
783.570	SLOW_SENDER1	N/A
783.860	RECEIVER	FAST_SENDER
786.170	SLOW_SENDER2	N/A
786.613	RECEIVER	SLOW_SENDER1
788.302	RECEIVER	SLOW_SENDER2
788.316	FAST_SENDER	N/A
789.044	SLOW_SENDER1	N/A
789.834	RECEIVER	SLOW_SENDER1
790.705	SLOW_SENDER2	N/A
791.140	SLOW_SENDER10	N/A
791.498	RECEIVER	SLOW_SENDER2
791.580	SLOW_SENDER6	N/A
792.308	RECEIVER	SLOW_SENDER6
792.840	SLOW_SENDER5	N/A
792.981	RECEIVER	SLOW_SENDER10
794.004	RECEIVER	FAST_SENDER
794.757	SLOW_SENDER6	N/A
795.277	SLOW_SENDER1	N/A
795.382	SLOW_SENDER10	N/A
795.501	RECEIVER	SLOW_SENDER5
796.310	SLOW_SENDER12	N/A
796.422	FAST_SENDER	N/A
797.390	SLOW_SENDER4	N/A
797.400	SLOW_SENDER9	N/A
797.704	RECEIVER	SLOW_SENDER6
797.917	SLOW_SENDER5	N/A
798.496	RECEIVER	SLOW_SENDER12
799.372	RECEIVER	FAST_SENDER
800.070	SLOW_SENDER3	N/A
800.251	RECEIVER	SLOW_SENDER4
800.908	SLOW_SENDER12	N/A
801.377	RECEIVER	SLOW_SENDER9
801.785	FAST_SENDER	N/A
803.412	RECEIVER	SLOW_SENDER12
804.004	SLOW_SENDER2	N/A
804.151	RECEIVER	SLOW_SENDER5
804.370	SLOW_SENDER11	N/A
805.819	RECEIVER	FAST_SENDER
806.819	SLOW_SENDER9	N/A
806.833	RECEIVER	SLOW_SENDER3
807.573	RECEIVER	SLOW_SENDER9
808.228	FAST_SENDER	N/A
808.582	RECEIVER	SLOW_SENDER1
808.860	SLOW_SENDER12	N/A
809.776	RECEIVER	SLOW_SENDER2
810.449	SLOW_SENDER4	N/A
810.505	RECEIVER	FAST_SENDER
811.584	SLOW_SENDER5	N/A
811.766	RECEIVER	SLOW_SENDER4
812.448	SLOW_SENDER6	N/A
812.620	SLOW_SENDER8	N/A
812.946	FAST_SENDER	N/A
812.996	SLOW_SENDER9	N/A
813.280	SLOW_SENDER7	N/A
813.381	RECEIVER	SLOW_SENDER8
814.122	RECEIVER	SLOW_SENDER12
815.294	RECEIVER	SLOW_SENDER6
815.822	SLOW_SENDER8	N/A
815.871	SLOW_SENDER1	N/A
816.241	RECEIVER	FAST_SENDER
816.721	SLOW_SENDER10	N/A
817.163	RECEIVER	SLOW_SENDER1
818.034	RECEIVER	SLOW_SENDER10
818.053	SLOW_SENDER3	N/A
818.186	SLOW_SENDER11	N/A
818.674	FAST_SENDER	N/A
818.934	RECEIVER	SLOW_SENDER7
819.210	SLOW_SENDER4	N/A
819.984	RECEIVER	SLOW_SENDER4
820.038	SLOW_SENDER2	N/A
825.384	SLOW_SENDER12	N/A
825.455	SLOW_SENDER10	N/A
827.091	SLOW_SENDER7	N/A
827.395	SLOW_SENDER4	N/A
829.768	FAST_SENDER	N/A
830.561	SLOW_SENDER8	N/A
831.392	SLOW_SENDER9	N/A
832.361	SLOW_SENDER3	N/A
838.390	FAST_SENDER	N/A
840.829	SLOW_SENDER7	N/A
843.564	SLOW_SENDER8	N/A
845.763	FAST_SENDER	N/A
853.581	FAST_SENDER	N/A
860.832	FAST_SENDER	N/A
868.632	FAST_SENDER	N/A
875.578	FAST_SENDER	N/A
883.206	FAST_SENDER	N/A
890.879	FAST_SENDER	N/A
898.456	FAST_SENDER	N/A
906.248	FAST_SENDER	N/A
914.432	FAST_SENDER	N/A
921.475	FAST_SENDER	N/A
929.221	FAST_SENDER	N/A
936.835	FAST_SENDER	N/A
944.737	FAST_SENDER	N/A
951.947	FAST_SENDER	N/A
959.460	FAST_SENDER	N/A
966.864	FAST_SENDER	N/A
974.708	FAST_SENDER	N/A
980.780	SLOW_SENDER1	N/A
981.260	SLOW_SENDER5	N/A
981.430	SLOW_SENDER6	N/A
982.199	FAST_SENDER	N/A
982.973	RECEIVER	FAST_SENDER
983.750	RECEIVER	SLOW_SENDER5
984.330	SLOW_SENDER2	N/A
984.954	RECEIVER	SLOW_SENDER1
985.386	FAST_SENDER	N/A
985.644	RECEIVER	SLOW_SENDER2
986.188	SLOW_SENDER5	N/A
986.929	RECEIVER	SLOW_SENDER5
990.397	SLOW_SENDER1	N/A
990.650	SLOW_SENDER12	N/A
990.910	SLOW_SENDER11	N/A
991.180	SLOW_SENDER10	N/A
991.189	RECEIVER	SLOW_SENDER1
991.906	RECEIVER	FAST_SENDER
992.676	SLOW_SENDER6	N/A
993.693	RECEIVER	SLOW_SENDER11
993.977	SLOW_SENDER5	N/A
994.307	FAST_SENDER	N/A
994.571	RECEIVER	SLOW_SENDER10
995.350	SLOW_SENDER2	N/A
995.520	RECEIVER	SLOW_SENDER6
996.140	SLOW_SENDER11	N/A
996.780	SLOW_SENDER9	N/A
997.310	SLOW_SENDER4	N/A
997.610	SLOW_SENDER3	N/A
997.741	RECEIVER	SLOW_SENDER2
998.441	RECEIVER	SLOW_SENDER12
999.893	RECEIVER	SLOW_SENDER9
1000.408	SLOW_SENDER1	N/A
1000.901	RECEIVER	SLOW_SENDER5
1002.513	RECEIVER	FAST_SENDER
1003.160	RECEIVER	SLOW_SENDER1
1003.176	SLOW_SENDER2	N/A
1003.700	SLOW_SENDER10	N/A
1003.857	SLOW_SENDER12	N/A
1004.146	RECEIVER	SLOW_SENDER3
1004.922	FAST_SENDER	N/A
1005.003	RECEIVER	SLOW_SENDER2
1005.688	RECEIVER	FAST_SENDER
1006.250	SLOW_SENDER7	N/A
1006.665	RECEIVER	SLOW_SENDER12
1008.020	SLOW_SENDER8	N/A
1008.592	RECEIVER	SLOW_SENDER10
1009.005	SLOW_SENDER4	N/A
1009.022	SLOW_SENDER6	N/A
1009.777	RECEIVER	SLOW_SENDER4
1009.874	SLOW_SENDER9	N/A
1009.976	FAST_SENDER	N/A
1010.604	SLOW_SENDER1	N/A
1010.656	RECEIVER	SLOW_SENDER9
1010.724	SLOW_SENDER5	N/A
1011.101	SLOW_SENDER11	N/A
1011.514	RECEIVER	SLOW_SENDER5
1012.365	RECEIVER	FAST_SENDER
1012.428	SLOW_SENDER2	N/A
1013.184	RECEIVER	SLOW_SENDER2
1013.966	SLOW_SENDER3	N/A
1014.063	RECEIVER	SLOW_SENDER1
1014.088	SLOW_SENDER12	N/A
1014.806	FAST_SENDER	N/A
1014.854	RECEIVER	SLOW_SENDER12
1016.030	SLOW_SENDER10	N/A
1016.294	RECEIVER	SLOW_SENDER7
1017.157	RECEIVER	SLOW_SENDER11
1018.084	SLOW_SENDER9	N/A
1018.267	RECEIVER	SLOW_SENDER3
1018.933	SLOW_SENDER5	N/A
1019.225	RECEIVER	FAST_SENDER
1020.585	SLOW_SENDER2	N/A
1021.484	SLOW_SENDER1	N/A
1023.057	SLOW_SENDER4	N/A
1023.705	SLOW_SENDER7	N/A
1024.457	SLOW_SENDER8	N/A
1024.836	FAST_SENDER	N/A
1025.678	SLOW_SENDER3	N/A
1030.711	SLOW_SENDER9	N/A
1032.768	FAST_SENDER	N/A
1037.942	SLOW_SENDER7	N/A
1039.404	SLOW_SENDER8	N/A
1040.627	FAST_SENDER	N/A
1047.983	FAST_SENDER	N/A
1055.572	FAST_SENDER	N/A
1063.620	FAST_SENDER	N/A
1070.633	FAST_SENDER	N/A
1078.157	FAST_SENDER	N/A
1085.625	FAST_SENDER	N/A
1093.047	FAST_SENDER	N/A
1100.454	FAST_SENDER	N/A
1107.871	FAST_SENDER	N/A
1115.700	FAST_SENDER	N/A
1123.168	FAST_SENDER	N/A
1130.518	FAST_SENDER	N/A
1137.676	FAST_SENDER	N/A
1145.442	FAST_SENDER	N/A
1152.984	FAST_SENDER	N/A
1160.306	FAST_SENDER	N/A
1168.234	FAST_SENDER	N/A
1173.880	SLOW_SENDER6	N/A
1175.865	FAST_SENDER	N/A
1183.081	RECEIVER	FAST_SENDER
1183.650	SLOW_SENDER11	N/A
1184.437	RECEIVER	SLOW_SENDER11
1185.240	SLOW_SENDER12	N/A
1185.481	FAST_SENDER	N/A
1185.540	SLOW_SENDER5	N/A
1185.982	RECEIVER	SLOW_SENDER12
1186.410	SLOW_SENDER10	N/A
1186.886	SLOW_SENDER11	N/A
1187.674	RECEIVER	SLOW_SENDER11
1188.382	SLOW_SENDER6	N/A
1188.410	SLOW_SENDER12	N/A
1188.450	SLOW_SENDER4	N/A
1188.480	SLOW_SENDER1	N/A
1188.991	RECEIVER	SLOW_SENDER10
1189.746	RECEIVER	SLOW_SENDER4
1189.870	SLOW_SENDER2	N/A
1190.458	RECEIVER	SLOW_SENDER5
1191.158	RECEIVER	SLOW_SENDER6
1192.610	RECEIVER	FAST_SENDER
1192.720	SLOW_SENDER3	N/A
1193.515	RECEIVER	SLOW_SENDER3
1195.054	FAST_SENDER	N/A
1195.741	RECEIVER	SLOW_SENDER2
1195.936	SLOW_SENDER3	N/A
1196.050	SLOW_SENDER9	N/A
1196.510	RECEIVER	SLOW_SENDER1
1197.349	RECEIVER	SLOW_SENDER9
1197.975	SLOW_SENDER10	N/A
1198.525	RECEIVER	FAST_SENDER
1198.587	SLOW_SENDER6	N/A
1199.248	RECEIVER	SLOW_SENDER10
1199.782	SLOW_SENDER9	N/A
1200.540	RECEIVER	SLOW_SENDER9
1200.942	FAST_SENDER	N/A
1201.143	SLOW_SENDER2	N/A
1202.014	SLOW_SENDER11	N/A
1202.223	RECEIVER	FAST_SENDER
1202.690	SLOW_SENDER7	N/A
1202.987	SLOW_SENDER9	N/A
1203.406	RECEIVER	SLOW_SENDER2
1203.635	SLOW_SENDER5	N/A
1203.830	SLOW_SENDER8	N/A
1204.439	RECEIVER	SLOW_SENDER5
1204.654	SLOW_SENDER10	N/A
1204.812	SLOW_SENDER4	N/A
1205.378	RECEIVER	SLOW_SENDER9
1205.463	SLOW_SENDER12	N/A
1206.132	SLOW_SENDER1	N/A
1206.205	RECEIVER	SLOW_SENDER7
1207.146	RECEIVER	SLOW_SENDER8
1207.948	RECEIVER	SLOW_SENDER1
1208.610	SLOW_SENDER7	N/A
1208.868	RECEIVER	SLOW_SENDER11
1209.562	SLOW_SENDER8	N/A
1209.661	SLOW_SENDER3	N/A
1210.812	SLOW_SENDER9	N/A
1211.847	SLOW_SENDER5	N/A
1212.058	RECEIVER	SLOW_SENDER7
1212.223	FAST_SENDER	N/A
1212.985	RECEIVER	SLOW_SENDER8
1215.319	SLOW_SENDER2	N/A
1217.502	SLOW_SENDER7	N/A
1218.424	SLOW_SENDER1	N/A
1219.427	SLOW_SENDER10	N/A
1220.816	SLOW_SENDER4	N/A
1222.112	FAST_SENDER	N/A
1225.475	SLOW_SENDER3	N/A
1225.954	SLOW_SENDER8	N/A
1227.746	SLOW_SENDER9	N/A
1229.518	FAST_SENDER	N/A
1231.137	SLOW_SENDER7	N/A
1236.818	FAST_SENDER	N/A
1244.856	FAST_SENDER	N/A
1252.504	FAST_SENDER	N/A
1259.670	FAST_SENDER	N/A
1267.140	FAST_SENDER	N/A
1274.545	FAST_SENDER	N/A
1282.455	FAST_SENDER	N/A
1289.918	FAST_SENDER	N/A
1297.273	FAST_SENDER	N/A
1304.972	FAST_SENDER	N/A
1312.263	FAST_SENDER	N/A
1319.670	FAST_SENDER	N/A
1327.630	FAST_SENDER	N/A
1334.687	FAST_SENDER	N/A
1342.320	FAST_SENDER	N/A
1349.904	FAST_SENDER	N/A
1357.650	FAST_SENDER	N/A
1364.989	FAST_SENDER	N/A
1369.060	SLOW_SENDER6	N/A
1372.331	FAST_SENDER	N/A
1374.690	SLOW_SENDER11	N/A
1375.975	RECEIVER	SLOW_SENDER11
1376.643	RECEIVER	FAST_SENDER
1377.270	SLOW_SENDER12	N/A
1378.394	SLOW_SENDER11	N/A
1379.081	FAST_SENDER	N/A
1379.170	RECEIVER	SLOW_SENDER11
1379.569	SLOW_SENDER6	N/A
1380.338	RECEIVER	SLOW_SENDER6
1381.226	RECEIVER	SLOW_SENDER12
1381.596	SLOW_SENDER11	N/A
1381.740	SLOW_SENDER5	N/A
1382.378	RECEIVER	SLOW_SENDER11
1383.360	SLOW_SENDER2	N/A
1384.359	RECEIVER	FAST_SENDER
1384.950	SLOW_SENDER10	N/A
1385.200	SLOW_SENDER1	N/A
1385.360	SLOW_SENDER4	N/A
1385.719	RECEIVER	SLOW_SENDER10
1386.671	SLOW_SENDER12	N/A
1387.413	RECEIVER	SLOW_SENDER12
1387.775	SLOW_SENDER6	N/A
1388.383	RECEIVER	SLOW_SENDER1
1389.003	FAST_SENDER	N/A
1389.086	RECEIVER	SLOW_SENDER5
1389.762	RECEIVER	FAST_SENDER
1389.790	SLOW_SENDER3	N/A
1390.832	SLOW_SENDER1	N/A
1391.023	RECEIVER	SLOW_SENDER2
1392.035	RECEIVER	SLOW_SENDER6
1392.204	FAST_SENDER	N/A
1392.853	SLOW_SENDER12	N/A
1392.960	RECEIVER	FAST_SENDER
1393.250	SLOW_SENDER9	N/A
1393.670	SLOW_SENDER8	N/A
1393.997	RECEIVER	SLOW_SENDER9
1394.030	SLOW_SENDER11	N/A
1394.761	RECEIVER	SLOW_SENDER11
1395.561	RECEIVER	SLOW_SENDER1
1396.436	SLOW_SENDER2	N/A
1396.496	SLOW_SENDER5	N/A
1396.819	SLOW_SENDER10	N/A
1397.252	RECEIVER	SLOW_SENDER5
1397.734	SLOW_SENDER4	N/A
1397.740	SLOW_SENDER7	N/A
1398.064	RECEIVER	SLOW_SENDER8
1399.457	SLOW_SENDER6	N/A
1400.633	RECEIVER	SLOW_SENDER3
1401.097	FAST_SENDER	N/A
1402.380	RECEIVER	SLOW_SENDER6
1403.256	RECEIVER	SLOW_SENDER10
1404.296	RECEIVER	SLOW_SENDER7
1406.070	SLOW_SENDER9	N/A
1406.261	SLOW_SENDER1	N/A
1406.475	SLOW_SENDER12	N/A
1406.655	RECEIVER	FAST_SENDER
1406.727	SLOW_SENDER8	N/A
1407.464	RECEIVER	SLOW_SENDER8
1408.078	SLOW_SENDER3	N/A
1409.061	FAST_SENDER	N/A
1409.263	SLOW_SENDER11	N/A
1409.708	SLOW_SENDER7	N/A
1409.794	SLOW_SENDER6	N/A
1411.792	SLOW_SENDER2	N/A
1412.072	SLOW_SENDER4	N/A
1412.888	SLOW_SENDER8	N/A
1413.030	SLOW_SENDER5	N/A
1413.232	SLOW_SENDER10	N/A
1416.258	SLOW_SENDER3	N/A
1418.921	FAST_SENDER	N/A
1422.892	SLOW_SENDER9	N/A
1423.929	SLOW_SENDER7	N/A
1425.722	SLOW_SENDER8	N/A
1427.886	FAST_SENDER	N/A
1435.174	FAST_SENDER	N/A
1442.905	FAST_SENDER	N/A
1450.803	FAST_SENDER	N/A
1458.791	FAST_SENDER	N/A
1466.475	FAST_SENDER	N/A
1474.127	FAST_SENDER	N/A
1481.915	FAST_SENDER	N/A
1489.613	FAST_SENDER	N/A
1497.564	FAST_SENDER	N/A
1504.765	FAST_SENDER	N/A
1512.345	FAST_SENDER	N/A
1519.894	FAST_SENDER	N/A
1527.636	FAST_SENDER	N/A
1535.625	FAST_SENDER	N/A
1543.475	FAST_SENDER	N/A
1550.998	FAST_SENDER	N/A
1558.596	FAST_SENDER	N/A
1565.884	FAST_SENDER	N/A
1565.960	SLOW_SENDER6	N/A
1571.819	RECEIVER	FAST_SENDER
1572.680	RECEIVER	SLOW_SENDER6
1573.906	FAST_SENDER	N/A
1574.698	RECEIVER	FAST_SENDER
1574.910	SLOW_SENDER11	N/A
1575.050	SLOW_SENDER12	N/A
1575.410	SLOW_SENDER1	N/A
1575.662	RECEIVER	SLOW_SENDER11
1576.349	RECEIVER	SLOW_SENDER12
1577.119	FAST_SENDER	N/A
1577.720	SLOW_SENDER5	N/A
1577.880	SLOW_SENDER2	N/A
1578.490	RECEIVER	SLOW_SENDER5
1578.510	SLOW_SENDER4	N/A
1578.570	SLOW_SENDER10	N/A
1578.755	SLOW_SENDER12	N/A
1579.563	RECEIVER	SLOW_SENDER12
1580.118	SLOW_SENDER6	N/A
1582.046	RECEIVER	SLOW_SENDER4
1583.416	RECEIVER	SLOW_SENDER10
1584.483	SLOW_SENDER4	N/A
1584.592	RECEIVER	FAST_SENDER
1585.280	SLOW_SENDER3	N/A
1585.786	SLOW_SENDER11	N/A
1585.826	RECEIVER	SLOW_SENDER1
1586.524	RECEIVER	SLOW_SENDER11
1587.042	FAST_SENDER	N/A
1587.518	RECEIVER	SLOW_SENDER4
1588.201	SLOW_SENDER12	N/A
1588.386	RECEIVER	FAST_SENDER
1588.823	SLOW_SENDER10	N/A
1589.070	SLOW_SENDER9	N/A
1590.395	RECEIVER	SLOW_SENDER3
1590.818	FAST_SENDER	N/A
1591.330	SLOW_SENDER8	N/A
1591.602	RECEIVER	FAST_SENDER
1592.631	RECEIVER	SLOW_SENDER8
1592.810	SLOW_SENDER7	N/A
1592.932	SLOW_SENDER4	N/A
1593.237	SLOW_SENDER1	N/A
1593.577	RECEIVER	SLOW_SENDER7
1593.989	SLOW_SENDER2	N/A
1594.381	RECEIVER	SLOW_SENDER10
1594.966	SLOW_SENDER6	N/A
1595.054	RECEIVER	SLOW_SENDER12
1595.062	SLOW_SENDER8	N/A
1595.125	SLOW_SENDER5	N/A
1595.700	RECEIVER	SLOW_SENDER6
1595.837	SLOW_SENDER3	N/A
1596.596	RECEIVER	SLOW_SENDER3
1596.974	SLOW_SENDER11	N/A
1598.377	RECEIVER	SLOW_SENDER2
1599.100	RECEIVER	SLOW_SENDER8
1599.984	RECEIVER	SLOW_SENDER11
1601.815	SLOW_SENDER10	N/A
1601.899	FAST_SENDER	N/A
1602.004	SLOW_SENDER9	N/A
1602.233	RECEIVER	SLOW_SENDER4
1602.463	SLOW_SENDER12	N/A
1603.103	RECEIVER	SLOW_SENDER10
1603.136	SLOW_SENDER6	N/A
1603.751	RECEIVER	SLOW_SENDER12
1605.938	SLOW_SENDER7	N/A
1607.418	SLOW_SENDER11	N/A
1608.488	SLOW_SENDER3	N/A
1609.575	SLOW_SENDER5	N/A
1610.059	FAST_SENDER	N/A
1610.507	SLOW_SENDER10	N/A
1611.174	SLOW_SENDER12	N/A
1611.468	SLOW_SENDER8	N/A
1616.684	SLOW_SENDER9	N/A
1620.788	SLOW_SENDER7	N/A
1621.479	FAST_SENDER	N/A
1629.123	FAST_SENDER	N/A
1636.813	FAST_SENDER	N/A
1644.167	FAST_SENDER	N/A
1652.276	FAST_SENDER	N/A
1659.669	FAST_SENDER	N/A
1667.371	FAST_SENDER	N/A
1674.498	FAST_SENDER	N/A
1682.269	FAST_SENDER	N/A
1689.893	FAST_SENDER	N/A
1697.374	FAST_SENDER	N/A
1705.010	FAST_SENDER	N/A
1712.811	FAST_SENDER	N/A
1720.360	FAST_SENDER	N/A
1727.463	FAST_SENDER	N/A
1734.738	FAST_SENDER	N/A
1742.069	FAST_SENDER	N/A
1749.722	FAST_SENDER	N/A
1757.465	FAST_SENDER	N/A
1764.884	FAST_SENDER	N/A
1767.240	SLOW_SENDER1	N/A
1767.455	RECEIVER	FAST_SENDER
1768.190	SLOW_SENDER6	N/A
1768.700	SLOW_SENDER4	N/A
1768.947	RECEIVER	SLOW_SENDER6
1769.270	SLOW_SENDER2	N/A
1769.902	FAST_SENDER	N/A
1770.054	RECEIVER	SLOW_SENDER4
1771.750	RECEIVER	FAST_SENDER
1772.472	SLOW_SENDER4	N/A
1773.218	RECEIVER	SLOW_SENDER4
1773.349	SLOW_SENDER6	N/A
1773.932	RECEIVER	SLOW_SENDER2
1774.000	SLOW_SENDER5	N/A
1774.783	RECEIVER	SLOW_SENDER5
1774.860	SLOW_SENDER11	N/A
1775.603	RECEIVER	SLOW_SENDER11
1775.635	SLOW_SENDER4	N/A
1776.640	SLOW_SENDER12	N/A
1777.979	RECEIVER	SLOW_SENDER4
1778.022	SLOW_SENDER11	N/A
1778.648	FAST_SENDER	N/A
1778.779	RECEIVER	SLOW_SENDER6
1778.930	SLOW_SENDER10	N/A
1779.330	SLOW_SENDER3	N/A
1779.936	RECEIVER	FAST_SENDER
1780.440	SLOW_SENDER8	N/A
1780.617	RECEIVER	SLOW_SENDER3
1781.050	SLOW_SENDER9	N/A
1781.591	SLOW_SENDER1	N/A
1781.844	SLOW_SENDER2	N/A
1782.346	RECEIVER	SLOW_SENDER9
1783.062	SLOW_SENDER3	N/A
1783.207	RECEIVER	SLOW_SENDER11
1783.386	SLOW_SENDER4	N/A
1784.042	RECEIVER	SLOW_SENDER8
1786.225	SLOW_SENDER6	N/A
1786.228	RECEIVER	SLOW_SENDER1
1786.464	SLOW_SENDER8	N/A
1786.860	SLOW_SENDER7	N/A
1786.961	RECEIVER	SLOW_SENDER6
1787.009	SLOW_SENDER5	N/A
1787.469	FAST_SENDER	N/A
1787.595	RECEIVER	SLOW_SENDER7
1788.135	SLOW_SENDER12	N/A
1788.558	RECEIVER	SLOW_SENDER4
1788.615	SLOW_SENDER11	N/A
1789.255	RECEIVER	SLOW_SENDER8
1790.996	RECEIVER	SLOW_SENDER11
1792.119	SLOW_SENDER10	N/A
1792.908	RECEIVER	SLOW_SENDER10
1793.673	SLOW_SENDER1	N/A
1793.696	RECEIVER	SLOW_SENDER12
1794.398	RECEIVER	SLOW_SENDER1
1794.668	SLOW_SENDER8	N/A
1795.977	SLOW_SENDER4	N/A
1796.557	RECEIVER	SLOW_SENDER5
1797.052	SLOW_SENDER9	N/A
1797.813	RECEIVER	SLOW_SENDER9
1798.398	SLOW_SENDER2	N/A
1798.406	SLOW_SENDER11	N/A
1798.457	FAST_SENDER	N/A
1798.830	RECEIVER	SLOW_SENDER8
1799.214	SLOW_SENDER3	N/A
1799.726	RECEIVER	SLOW_SENDER11
1800.345	SLOW_SENDER10	N/A
1800.571	SLOW_SENDER7	N/A
1800.682	RECEIVER	SLOW_SENDER4
1800.798	SLOW_SENDER6	N/A
1801.567	RECEIVER	SLOW_SENDER6
1801.836	SLOW_SENDER1	N/A
1802.607	RECEIVER	SLOW_SENDER1
1803.131	SLOW_SENDER12	N/A
1803.737	RECEIVER	FAST_SENDER
1803.973	SLOW_SENDER5	N/A
1805.250	SLOW_SENDER9	N/A
1806.179	FAST_SENDER	N/A
1807.149	SLOW_SENDER11	N/A
1808.116	SLOW_SENDER4	N/A
1808.247	SLOW_SENDER8	N/A
1810.031	SLOW_SENDER1	N/A
1814.035	SLOW_SENDER7	N/A
1816.245	FAST_SENDER	N/A
1819.515	SLOW_SENDER9	N/A
1823.968	FAST_SENDER	N/A
1831.533	FAST_SENDER	N/A
1838.733	FAST_SENDER	N/A
1846.066	FAST_SENDER	N/A
1854.032	FAST_SENDER	N/A
1861.307	FAST_SENDER	N/A
1869.115	FAST_SENDER	N/A
1876.561	FAST_SENDER	N/A
1884.835	FAST_SENDER	N/A
1892.281	FAST_SENDER	N/A
1899.895	FAST_SENDER	N/A
1907.392	FAST_SENDER	N/A
1914.528	FAST_SENDER	N/A
1921.712	FAST_SENDER	N/A
1929.389	FAST_SENDER	N/A
1936.828	FAST_SENDER	N/A
1944.463	FAST_SENDER	N/A
1951.760	FAST_SENDER	N/A
1958.985	FAST_SENDER	N/A
1962.790	SLOW_SENDER2	N/A
1965.510	SLOW_SENDER6	N/A
1966.834	FAST_SENDER	N/A
1967.589	RECEIVER	FAST_SENDER
1968.562	RECEIVER	SLOW_SENDER6
1969.310	SLOW_SENDER5	N/A
1969.540	SLOW_SENDER12	N/A
1969.570	SLOW_SENDER3	N/A
1970.075	RECEIVER	SLOW_SENDER5
1970.867	RECEIVER	SLOW_SENDER3
1970.993	SLOW_SENDER6	N/A
1971.768	RECEIVER	SLOW_SENDER6
1971.854	FAST_SENDER	N/A
1972.508	SLOW_SENDER5	N/A
1972.540	SLOW_SENDER4	N/A
1972.569	RECEIVER	FAST_SENDER
1973.231	RECEIVER	SLOW_SENDER5
1973.306	SLOW_SENDER3	N/A
1973.472	SLOW_SENDER2	N/A
1973.980	SLOW_SENDER10	N/A
1974.068	RECEIVER	SLOW_SENDER3
1974.972	FAST_SENDER	N/A
1975.254	RECEIVER	SLOW_SENDER4
1975.649	SLOW_SENDER5	N/A
1975.970	RECEIVER	SLOW_SENDER12
1976.720	SLOW_SENDER1	N/A
1976.770	SLOW_SENDER8	N/A
1977.720	SLOW_SENDER11	N/A
1978.615	RECEIVER	SLOW_SENDER8
1979.390	SLOW_SENDER7	N/A
1979.570	RECEIVER	SLOW_SENDER11
1980.619	RECEIVER	SLOW_SENDER10
1981.277	SLOW_SENDER12	N/A
1981.784	RECEIVER	SLOW_SENDER7
1982.355	SLOW_SENDER3	N/A
1982.569	RECEIVER	SLOW_SENDER12
1984.060	SLOW_SENDER9	N/A
1984.228	SLOW_SENDER7	N/A
1984.345	RECEIVER	SLOW_SENDER1
1985.000	FAST_SENDER	N/A
1985.559	RECEIVER	SLOW_SENDER3
1985.953	SLOW_SENDER10	N/A
1986.113	SLOW_SENDER4	N/A
1986.353	RECEIVER	SLOW_SENDER7
1987.010	SLOW_SENDER6	N/A
1987.278	RECEIVER	SLOW_SENDER9
1988.685	SLOW_SENDER2	N/A
1989.001	SLOW_SENDER11	N/A
1989.758	SLOW_SENDER1	N/A
1991.207	RECEIVER	SLOW_SENDER11
1992.977	SLOW_SENDER3	N/A
1993.200	SLOW_SENDER8	N/A
1993.749	RECEIVER	SLOW_SENDER3
1994.554	RECEIVER	SLOW_SENDER1
1995.658	FAST_SENDER	N/A
1995.833	SLOW_SENDER12	N/A
1995.938	RECEIVER	SLOW_SENDER8
1996.674	SLOW_SENDER5	N/A
1999.194	RECEIVER	SLOW_SENDER5
1999.546	SLOW_SENDER9	N/A
2000.195	SLOW_SENDER7	N/A
2000.343	RECEIVER	SLOW_SENDER9
2001.178	SLOW_SENDER3	N/A
2001.927	SLOW_SENDER4	N/A
2004.550	SLOW_SENDER1	N/A
2005.079	SLOW_SENDER11	N/A
2005.591	SLOW_SENDER8	N/A
2005.619	FAST_SENDER	N/A
2006.637	SLOW_SENDER5	N/A
2007.793	SLOW_SENDER9	N/A
2014.047	FAST_SENDER	N/A
2021.279	FAST_SENDER	N/A
2028.665	FAST_SENDER	N/A
2036.414	FAST_SENDER	N/A
2043.919	FAST_SENDER	N/A
2051.417	FAST_SENDER	N/A
2058.546	FAST_SENDER	N/A
2065.989	FAST_SENDER	N/A
2073.416	FAST_SENDER	N/A
2081.287	FAST_SENDER	N/A
2088.628	FAST_SENDER	N/A
2096.444	FAST_SENDER	N/A
2104.153	FAST_SENDER	N/A
2112.099	FAST_SENDER	N/A
2119.532	FAST_SENDER	N/A
2126.787	FAST_SENDER	N/A
2133.988	FAST_SENDER	N/A
2141.362	FAST_SENDER	N/A
2148.807	FAST_SENDER	N/A
2154.720	SLOW_SENDER2	N/A
2155.620	SLOW_SENDER6	N/A
2156.860	FAST_SENDER	N/A
2161.970	SLOW_SENDER10	N/A
2164.540	SLOW_SENDER12	N/A
2164.589	FAST_SENDER	N/A
2165.050	RECEIVER	SLOW_SENDER10
2165.849	RECEIVER	FAST_SENDER
2165.904	SLOW_SENDER2	N/A
2166.637	RECEIVER	SLOW_SENDER2
2167.620	SLOW_SENDER4	N/A
2167.725	SLOW_SENDER6	N/A
2168.295	FAST_SENDER	N/A
2168.374	RECEIVER	SLOW_SENDER4
2169.596	RECEIVER	FAST_SENDER
2170.384	RECEIVER	SLOW_SENDER12
2170.475	SLOW_SENDER10	N/A
2170.800	SLOW_SENDER5	N/A
2171.160	SLOW_SENDER7	N/A
2171.200	SLOW_SENDER1	N/A
2171.219	RECEIVER	SLOW_SENDER6
2171.915	RECEIVER	SLOW_SENDER1
2172.130	SLOW_SENDER11	N/A
2172.180	SLOW_SENDER3	N/A
2172.681	RECEIVER	SLOW_SENDER5
2174.059	SLOW_SENDER2	N/A
2174.450	SLOW_SENDER8	N/A
2174.488	RECEIVER	SLOW_SENDER11
2175.131	SLOW_SENDER5	N/A
2175.185	RECEIVER	SLOW_SENDER8
2175.822	SLOW_SENDER12	N/A
2175.884	FAST_SENDER	N/A
2175.903	RECEIVER	SLOW_SENDER5
2176.672	RECEIVER	FAST_SENDER
2176.917	SLOW_SENDER11	N/A
2177.562	RECEIVER	SLOW_SENDER10
2178.250	SLOW_SENDER9	N/A
2178.485	RECEIVER	SLOW_SENDER2
2178.647	SLOW_SENDER6	N/A
2179.154	RECEIVER	SLOW_SENDER12
2179.986	SLOW_SENDER4	N/A
2181.306	SLOW_SENDER5	N/A
2182.037	RECEIVER	SLOW_SENDER6
2183.047	RECEIVER	SLOW_SENDER11
2183.401	SLOW_SENDER1	N/A
2183.575	FAST_SENDER	N/A
2183.764	RECEIVER	SLOW_SENDER9
2184.828	RECEIVER	SLOW_SENDER5
2185.586	SLOW_SENDER8	N/A
2185.922	SLOW_SENDER2	N/A
2186.038	RECEIVER	SLOW_SENDER1
2187.002	RECEIVER	FAST_SENDER
2187.110	SLOW_SENDER10	N/A
2187.990	RECEIVER	SLOW_SENDER4
2188.511	SLOW_SENDER3	N/A
2188.935	RECEIVER	SLOW_SENDER2
2189.413	FAST_SENDER	N/A
2189.755	RECEIVER	SLOW_SENDER8
2190.003	SLOW_SENDER7	N/A
2190.266	SLOW_SENDER5	N/A
2190.471	SLOW_SENDER11	N/A
2190.715	RECEIVER	FAST_SENDER
2191.546	RECEIVER	SLOW_SENDER10
2191.903	SLOW_SENDER9	N/A
2192.383	RECEIVER	SLOW_SENDER3
2192.483	SLOW_SENDER12	N/A
2193.154	FAST_SENDER	N/A
2193.205	RECEIVER	SLOW_SENDER11
2193.928	RECEIVER	SLOW_SENDER5
2194.669	RECEIVER	SLOW_SENDER9
2195.314	SLOW_SENDER4	N/A
2196.056	RECEIVER	SLOW_SENDER4
2197.914	SLOW_SENDER1	N/A
2198.289	RECEIVER	FAST_SENDER
2198.853	SLOW_SENDER8	N/A
2199.657	RECEIVER	SLOW_SENDER8
2199.793	SLOW_SENDER3	N/A
2200.377	RECEIVER	SLOW_SENDER1
2200.649	SLOW_SENDER11	N/A
2201.378	SLOW_SENDER5	N/A
2203.287	FAST_SENDER	N/A
2203.459	SLOW_SENDER4	N/A
2204.240	SLOW_SENDER9	N/A
2207.082	SLOW_SENDER8	N/A
2207.804	SLOW_SENDER1	N/A
2213.862	FAST_SENDER	N/A
2221.791	FAST_SENDER	N/A
2229.213	FAST_SENDER	N/A
2236.627	FAST_SENDER	N/A
2244.374	FAST_SENDER	N/A
2251.900	FAST_SENDER	N/A
2259.441	FAST_SENDER	N/A
2267.006	FAST_SENDER	N/A
2274.939	FAST_SENDER	N/A
2282.535	FAST_SENDER	N/A
2289.592	FAST_SENDER	N/A
2297.050	FAST_SENDER	N/A
2305.007	FAST_SENDER	N/A
2312.727	FAST_SENDER	N/A
2320.240	FAST_SENDER	N/A
2327.720	FAST_SENDER	N/A
2334.954	FAST_SENDER	N/A
2342.280	FAST_SENDER	N/A
2348.250	SLOW_SENDER6	N/A
2349.797	FAST_SENDER	N/A
2354.520	SLOW_SENDER2	N/A
2355.300	SLOW_SENDER10	N/A
2357.320	SLOW_SENDER12	N/A
2358.315	SLOW_SENDER6	N/A
2358.681	FAST_SENDER	N/A
2361.110	SLOW_SENDER7	N/A
2363.567	RECEIVER	FAST_SENDER
2364.350	SLOW_SENDER1	N/A
2365.113	RECEIVER	SLOW_SENDER1
2366.005	FAST_SENDER	N/A
2366.325	SLOW_SENDER2	N/A
2366.751	RECEIVER	FAST_SENDER
2367.527	SLOW_SENDER1	N/A
2368.298	RECEIVER	SLOW_SENDER1
2368.966	RECEIVER	SLOW_SENDER2
2369.167	FAST_SENDER	N/A
2369.386	SLOW_SENDER12	N/A
2369.420	SLOW_SENDER3	N/A
2369.420	SLOW_SENDER11	N/A
2369.927	RECEIVER	FAST_SENDER
2369.980	SLOW_SENDER4	N/A
2370.050	SLOW_SENDER5	N/A
2370.483	SLOW_SENDER10	N/A
2370.723	RECEIVER	SLOW_SENDER3
2370.729	SLOW_SENDER1	N/A
2371.234	SLOW_SENDER6	N/A
2371.474	RECEIVER	SLOW_SENDER1
2372.364	FAST_SENDER	N/A
2372.413	RECEIVER	SLOW_SENDER5
2373.134	RECEIVER	SLOW_SENDER4
2373.138	SLOW_SENDER3	N/A
2373.330	SLOW_SENDER8	N/A
2373.350	SLOW_SENDER9	N/A
2374.095	RECEIVER	SLOW_SENDER8
2374.475	SLOW_SENDER7	N/A
2376.040	RECEIVER	SLOW_SENDER10
2376.415	SLOW_SENDER2	N/A
2376.903	RECEIVER	SLOW_SENDER7
2377.811	RECEIVER	SLOW_SENDER9
2379.611	RECEIVER	SLOW_SENDER3
2382.800	RECEIVER	FAST_SENDER
2383.480	SLOW_SENDER10	N/A
2383.759	SLOW_SENDER4	N/A
2384.097	SLOW_SENDER11	N/A
2384.243	RECEIVER	SLOW_SENDER10
2384.344	SLOW_SENDER7	N/A
2384.857	SLOW_SENDER3	N/A
2385.121	RECEIVER	SLOW_SENDER7
2385.210	FAST_SENDER	N/A
2385.960	RECEIVER	FAST_SENDER
2386.029	SLOW_SENDER9	N/A
2386.257	SLOW_SENDER1	N/A
2386.781	RECEIVER	SLOW_SENDER9
2387.015	SLOW_SENDER12	N/A
2387.208	SLOW_SENDER8	N/A
2387.700	RECEIVER	SLOW_SENDER4
2388.379	FAST_SENDER	N/A
2388.826	RECEIVER	SLOW_SENDER12
2390.503	SLOW_SENDER5	N/A
2391.083	RECEIVER	SLOW_SENDER11
2391.651	SLOW_SENDER10	N/A
2392.217	SLOW_SENDER9	N/A
2392.814	RECEIVER	FAST_SENDER
2393.918	RECEIVER	SLOW_SENDER1
2395.235	FAST_SENDER	N/A
2395.367	RECEIVER	SLOW_SENDER5
2396.908	RECEIVER	SLOW_SENDER9
2398.501	SLOW_SENDER11	N/A
2399.395	SLOW_SENDER4	N/A
2399.722	SLOW_SENDER3	N/A
2404.341	SLOW_SENDER9	N/A
2404.671	FAST_SENDER	N/A
2405.350	SLOW_SENDER8	N/A
2412.782	FAST_SENDER	N/A
2420.254	FAST_SENDER	N/A
2427.854	FAST_SENDER	N/A
2435.267	FAST_SENDER	N/A
2443.235	FAST_SENDER	N/A
2451.337	FAST_SENDER	N/A
2459.393	FAST_SENDER	N/A
2467.251	FAST_SENDER	N/A
2474.778	FAST_SENDER	N/A
2482.560	FAST_SENDER	N/A
2490.240	FAST_SENDER	N/A
2498.112	FAST_SENDER	N/A
2505.626	FAST_SENDER	N/A
2513.094	FAST_SENDER	N/A
2520.551	FAST_SENDER	N/A
2528.038	FAST_SENDER	N/A
2535.673	FAST_SENDER	N/A
2537.850	SLOW_SENDER6	N/A
2543.687	FAST_SENDER	N/A
2545.920	SLOW_SENDER2	N/A
2548.772	SLOW_SENDER6	N/A
2551.424	FAST_SENDER	N/A
2552.340	SLOW_SENDER12	N/A
2555.260	SLOW_SENDER7	N/A
2557.078	SLOW_SENDER2	N/A
2557.460	SLOW_SENDER1	N/A
2559.090	SLOW_SENDER10	N/A
2559.196	FAST_SENDER	N/A
2559.890	RECEIVER	SLOW_SENDER10
2560.690	SLOW_SENDER5	N/A
2561.043	RECEIVER	SLOW_SENDER2
2562.206	RECEIVER	SLOW_SENDER1
2564.002	RECEIVER	SLOW_SENDER7
2564.020	SLOW_SENDER11	N/A
2564.027	SLOW_SENDER6	N/A
2564.109	SLOW_SENDER12	N/A
2564.808	RECEIVER	SLOW_SENDER11
2565.390	SLOW_SENDER3	N/A
2565.473	RECEIVER	SLOW_SENDER5
2565.700	SLOW_SENDER4	N/A
2566.189	RECEIVER	SLOW_SENDER3
2567.645	SLOW_SENDER1	N/A
2569.466	SLOW_SENDER11	N/A
2569.544	RECEIVER	SLOW_SENDER4
2569.790	SLOW_SENDER8	N/A
2570.005	FAST_SENDER	N/A
2570.553	RECEIVER	SLOW_SENDER8
2570.659	SLOW_SENDER2	N/A
2571.297	RECEIVER	SLOW_SENDER11
2571.420	SLOW_SENDER7	N/A
2571.590	SLOW_SENDER9	N/A
2571.897	SLOW_SENDER10	N/A
2571.945	RECEIVER	SLOW_SENDER2
2573.583	SLOW_SENDER5	N/A
2573.764	RECEIVER	SLOW_SENDER9
2574.551	RECEIVER	SLOW_SENDER1
2574.989	SLOW_SENDER4	N/A
2576.186	SLOW_SENDER9	N/A
2576.403	RECEIVER	FAST_SENDER
2577.399	RECEIVER	SLOW_SENDER4
2578.175	RECEIVER	SLOW_SENDER10
2578.934	RECEIVER	SLOW_SENDER7
2579.452	SLOW_SENDER3	N/A
2579.775	RECEIVER	SLOW_SENDER5
2580.775	RECEIVER	SLOW_SENDER3
2581.260	FAST_SENDER	N/A
2581.622	RECEIVER	SLOW_SENDER9
2581.851	SLOW_SENDER1	N/A
2582.577	RECEIVER	SLOW_SENDER1
2583.090	SLOW_SENDER8	N/A
2585.044	RECEIVER	FAST_SENDER
2585.602	SLOW_SENDER10	N/A
2586.357	SLOW_SENDER7	N/A
2587.051	RECEIVER	SLOW_SENDER8
2587.217	SLOW_SENDER5	N/A
2587.319	SLOW_SENDER11	N/A
2587.472	FAST_SENDER	N/A
2587.989	RECEIVER	SLOW_SENDER5
2588.180	SLOW_SENDER3	N/A
2588.952	RECEIVER	SLOW_SENDER3
2590.030	SLOW_SENDER4	N/A
2590.167	RECEIVER	FAST_SENDER
2591.238	SLOW_SENDER9	N/A
2591.330	RECEIVER	SLOW_SENDER4
2591.979	RECEIVER	SLOW_SENDER9
2592.585	FAST_SENDER	N/A
2593.343	RECEIVER	FAST_SENDER
2594.479	SLOW_SENDER8	N/A
2595.246	RECEIVER	SLOW_SENDER8
2595.439	SLOW_SENDER5	N/A
2595.779	FAST_SENDER	N/A
2596.204	RECEIVER	SLOW_SENDER5
2596.396	SLOW_SENDER3	N/A
2597.167	RECEIVER	SLOW_SENDER3
2598.039	RECEIVER	FAST_SENDER
2598.772	SLOW_SENDER4	N/A
2599.423	SLOW_SENDER9	N/A
2600.459	FAST_SENDER	N/A
2603.605	SLOW_SENDER5	N/A
2604.594	SLOW_SENDER3	N/A
2609.383	FAST_SENDER	N/A
2616.550	FAST_SENDER	N/A
2623.709	FAST_SENDER	N/A
2631.499	FAST_SENDER	N/A
2639.495	FAST_SENDER	N/A
2646.688	FAST_SENDER	N/A
2654.374	FAST_SENDER	N/A
2661.963	FAST_SENDER	N/A
2669.183	FAST_SENDER	N/A
2676.647	FAST_SENDER	N/A
2684.493	FAST_SENDER	N/A
2691.849	FAST_SENDER	N/A
2699.947	FAST_SENDER	N/A
2707.636	FAST_SENDER	N/A
2714.914	FAST_SENDER	N/A
2722.350	FAST_SENDER	N/A
2729.450	SLOW_SENDER6	N/A
2729.594	FAST_SENDER	N/A
2737.524	FAST_SENDER	N/A
2739.200	SLOW_SENDER2	N/A
2741.119	SLOW_SENDER6	N/A
2741.700	SLOW_SENDER12	N/A
2744.805	FAST_SENDER	N/A
2749.360	SLOW_SENDER1	N/A
2749.785	SLOW_SENDER2	N/A
2751.940	SLOW_SENDER7	N/A
2752.070	SLOW_SENDER10	N/A
2753.184	FAST_SENDER	N/A
2754.095	SLOW_SENDER6	N/A
2755.569	SLOW_SENDER12	N/A
2756.060	SLOW_SENDER11	N/A
2761.822	FAST_SENDER	N/A
2762.224	RECEIVER	SLOW_SENDER11
2762.913	SLOW_SENDER1	N/A
2763.122	RECEIVER	FAST_SENDER
2764.367	SLOW_SENDER7	N/A
2765.000	SLOW_SENDER8	N/A
2765.123	RECEIVER	SLOW_SENDER7
2765.571	FAST_SENDER	N/A
2765.696	SLOW_SENDER2	N/A
2766.291	RECEIVER	SLOW_SENDER8
2766.830	SLOW_SENDER4	N/A
2766.963	SLOW_SENDER10	N/A
2767.498	SLOW_SENDER11	N/A
2767.573	RECEIVER	SLOW_SENDER4
2768.160	SLOW_SENDER5	N/A
2768.224	RECEIVER	SLOW_SENDER11
2768.350	SLOW_SENDER9	N/A
2768.715	SLOW_SENDER8	N/A
2768.895	RECEIVER	SLOW_SENDER5
2769.587	RECEIVER	SLOW_SENDER1
2770.021	SLOW_SENDER12	N/A
2771.116	RECEIVER	SLOW_SENDER8
2772.020	SLOW_SENDER3	N/A
2772.548	SLOW_SENDER7	N/A
2772.785	RECEIVER	SLOW_SENDER3
2774.392	FAST_SENDER	N/A
2775.129	RECEIVER	FAST_SENDER
2775.204	SLOW_SENDER3	N/A
2776.454	RECEIVER	SLOW_SENDER3
2777.013	SLOW_SENDER1	N/A
2777.196	RECEIVER	SLOW_SENDER7
2777.567	FAST_SENDER	N/A
2778.057	SLOW_SENDER4	N/A
2778.295	RECEIVER	FAST_SENDER
2778.868	SLOW_SENDER3	N/A
2779.078	SLOW_SENDER8	N/A
2779.306	SLOW_SENDER11	N/A
2779.425	RECEIVER	SLOW_SENDER9
2779.870	SLOW_SENDER5	N/A
2780.657	RECEIVER	SLOW_SENDER5
2780.736	FAST_SENDER	N/A
2781.410	RECEIVER	SLOW_SENDER8
2782.440	RECEIVER	SLOW_SENDER3
2784.190	RECEIVER	SLOW_SENDER11
2784.612	SLOW_SENDER7	N/A
2785.127	RECEIVER	SLOW_SENDER4
2785.947	RECEIVER	FAST_SENDER
2786.061	SLOW_SENDER5	N/A
2786.739	SLOW_SENDER9	N/A
2786.849	RECEIVER	SLOW_SENDER5
2787.848	SLOW_SENDER3	N/A
2788.009	RECEIVER	SLOW_SENDER9
2788.384	FAST_SENDER	N/A
2789.147	RECEIVER	FAST_SENDER
2790.646	RECEIVER	SLOW_SENDER3
2790.830	SLOW_SENDER8	N/A
2791.572	RECEIVER	SLOW_SENDER8
2791.577	FAST_SENDER	N/A
2791.616	SLOW_SENDER11	N/A
2792.348	RECEIVER	FAST_SENDER
2792.527	SLOW_SENDER4	N/A
2793.324	RECEIVER	SLOW_SENDER4
2794.298	SLOW_SENDER5	N/A
2794.755	FAST_SENDER	N/A
2795.101	RECEIVER	SLOW_SENDER5
2795.433	SLOW_SENDER9	N/A
2796.200	RECEIVER	SLOW_SENDER9
2798.059	SLOW_SENDER3	N/A
2798.815	RECEIVER	SLOW_SENDER3
2798.990	SLOW_SENDER8	N/A
2799.565	RECEIVER	FAST_SENDER
2800.732	SLOW_SENDER4	N/A
2801.302	RECEIVER	SLOW_SENDER8
2802.000	FAST_SENDER	N/A
2802.770	RECEIVER	FAST_SENDER
2803.601	SLOW_SENDER9	N/A
2804.394	RECEIVER	SLOW_SENDER9
2804.615	SLOW_SENDER5	N/A
2805.405	RECEIVER	SLOW_SENDER5
2806.264	SLOW_SENDER3	N/A
2806.975	RECEIVER	SLOW_SENDER3
2808.707	SLOW_SENDER8	N/A
2811.228	FAST_SENDER	N/A
2811.837	SLOW_SENDER9	N/A
2812.818	SLOW_SENDER5	N/A
2814.421	SLOW_SENDER3	N/A
2819.601	FAST_SENDER	N/A
2827.638	FAST_SENDER	N/A
2835.085	FAST_SENDER	N/A
2842.532	FAST_SENDER	N/A
2850.091	FAST_SENDER	N/A
2857.855	FAST_SENDER	N/A
2865.273	FAST_SENDER	N/A
2872.514	FAST_SENDER	N/A
2880.113	FAST_SENDER	N/A
2887.704	FAST_SENDER	N/A
2895.068	FAST_SENDER	N/A
2902.923	FAST_SENDER	N/A
2910.819	FAST_SENDER	N/A
2918.151	FAST_SENDER	N/A
2918.650	SLOW_SENDER6	N/A
2926.139	FAST_SENDER	N/A
2929.673	SLOW_SENDER6	N/A
2931.290	SLOW_SENDER2	N/A
2933.905	FAST_SENDER	N/A
2937.110	SLOW_SENDER12	N/A
2939.690	SLOW_SENDER10	N/A
2942.168	SLOW_SENDER6	N/A
2942.357	SLOW_SENDER2	N/A
2942.750	SLOW_SENDER1	N/A
2942.942	FAST_SENDER	N/A
2947.813	SLOW_SENDER12	N/A
2951.035	FAST_SENDER	N/A
2951.230	SLOW_SENDER7	N/A
2954.058	SLOW_SENDER10	N/A
2954.329	SLOW_SENDER1	N/A
2956.370	SLOW_SENDER11	N/A
2958.744	FAST_SENDER	N/A
2961.950	SLOW_SENDER12	N/A
2962.623	SLOW_SENDER7	N/A
2965.400	SLOW_SENDER4	N/A
2966.663	FAST_SENDER	N/A
2967.626	SLOW_SENDER10	N/A
2967.899	SLOW_SENDER11	N/A
2971.940	RECEIVER	SLOW_SENDER11
2972.799	RECEIVER	FAST_SENDER
2974.310	SLOW_SENDER8	N/A
2975.054	RECEIVER	SLOW_SENDER8
2975.223	FAST_SENDER	N/A
2975.573	SLOW_SENDER7	N/A
2976.013	RECEIVER	FAST_SENDER
2977.467	SLOW_SENDER8	N/A
2977.523	SLOW_SENDER4	N/A
2979.250	SLOW_SENDER9	N/A
2979.355	SLOW_SENDER11	N/A
2979.749	RECEIVER	SLOW_SENDER8
2980.020	SLOW_SENDER5	N/A
2980.658	RECEIVER	SLOW_SENDER11
2981.542	RECEIVER	SLOW_SENDER9
2982.360	SLOW_SENDER3	N/A
2983.145	RECEIVER	SLOW_SENDER3
2983.965	SLOW_SENDER9	N/A
2983.984	RECEIVER	SLOW_SENDER4
2984.728	RECEIVER	SLOW_SENDER9
2985.151	SLOW_SENDER8	N/A
2985.571	FAST_SENDER	N/A
2986.351	RECEIVER	FAST_SENDER
2987.910	SLOW_SENDER3	N/A
2988.092	SLOW_SENDER11	N/A
2988.362	RECEIVER	SLOW_SENDER8
2988.774	FAST_SENDER	N/A
2989.534	RECEIVER	SLOW_SENDER5
2990.165	SLOW_SENDER9	N/A
2990.340	RECEIVER	SLOW_SENDER3
2991.413	SLOW_SENDER4	N/A
2991.750	RECEIVER	FAST_SENDER
2992.872	RECEIVER	SLOW_SENDER9
2995.755	SLOW_SENDER3	N/A
2996.519	RECEIVER	SLOW_SENDER3
2996.531	FAST_SENDER	N/A
2996.970	SLOW_SENDER5	N/A
2997.282	RECEIVER	FAST_SENDER
2999.988	RECEIVER	SLOW_SENDER5
3000.441	SLOW_SENDER8	N/A
3001.223	RECEIVER	SLOW_SENDER8
3001.695	FAST_SENDER	N/A
3002.227	SLOW_SENDER9	N/A
3002.499	RECEIVER	FAST_SENDER
3003.942	SLOW_SENDER3	N/A
3004.340	RECEIVER	SLOW_SENDER9
3005.256	RECEIVER	SLOW_SENDER3
3007.436	SLOW_SENDER5	N/A
3008.204	RECEIVER	SLOW_SENDER5
3008.399	FAST_SENDER	N/A
3008.657	SLOW_SENDER8	N/A
3009.163	RECEIVER	FAST_SENDER
3011.147	RECEIVER	SLOW_SENDER8
3011.580	FAST_SENDER	N/A
3011.746	SLOW_SENDER9	N/A
3012.316	RECEIVER	FAST_SENDER
3012.689	SLOW_SENDER3	N/A
3014.403	RECEIVER	SLOW_SENDER9
3014.737	FAST_SENDER	N/A
3015.648	SLOW_SENDER5	N/A
3021.816	SLOW_SENDER9	N/A
3022.901	FAST_SENDER	N/A
3030.653	FAST_SENDER	N/A
3038.423	FAST_SENDER	N/A
3046.178	FAST_SENDER	N/A
3053.543	FAST_SENDER	N/A
3061.165	FAST_SENDER	N/A
3069.152	FAST_SENDER	N/A
3076.414	FAST_SENDER	N/A
3084.094	FAST_SENDER	N/A
3091.937	FAST_SENDER	N/A
3099.429	FAST_SENDER	N/A
3106.567	FAST_SENDER	N/A
3106.590	SLOW_SENDER6	N/A
3114.360	SLOW_SENDER2	N/A
3114.991	FAST_SENDER	N/A
3120.172	SLOW_SENDER6	N/A
3123.292	FAST_SENDER	N/A
3126.471	SLOW_SENDER2	N/A
3127.220	SLOW_SENDER1	N/A
3129.580	SLOW_SENDER12	N/A
3132.030	SLOW_SENDER10	N/A
3132.255	FAST_SENDER	N/A
3133.566	SLOW_SENDER6	N/A
3139.241	SLOW_SENDER1	N/A
3139.948	SLOW_SENDER2	N/A
3140.232	SLOW_SENDER12	N/A
3141.217	FAST_SENDER	N/A
3141.450	SLOW_SENDER7	N/A
3143.518	SLOW_SENDER10	N/A
3150.430	FAST_SENDER	N/A
3152.608	SLOW_SENDER7	N/A
3153.281	SLOW_SENDER1	N/A
3154.650	SLOW_SENDER11	N/A
3155.780	SLOW_SENDER4	N/A
3156.321	SLOW_SENDER12	N/A
3156.495	SLOW_SENDER10	N/A
3158.433	FAST_SENDER	N/A
3166.286	SLOW_SENDER11	N/A
3166.784	SLOW_SENDER7	N/A
3167.205	SLOW_SENDER4	N/A
3167.387	FAST_SENDER	N/A
3174.740	SLOW_SENDER8	N/A
3175.099	FAST_SENDER	N/A
3177.168	RECEIVER	SLOW_SENDER8
3179.297	RECEIVER	FAST_SENDER
3179.794	SLOW_SENDER4	N/A
3180.421	SLOW_SENDER11	N/A
3180.559	RECEIVER	SLOW_SENDER4
3181.714	FAST_SENDER	N/A
3181.950	SLOW_SENDER3	N/A
3182.000	SLOW_SENDER5	N/A
3182.508	RECEIVER	FAST_SENDER
3186.180	SLOW_SENDER9	N/A
3186.382	RECEIVER	SLOW_SENDER5
3186.841	FAST_SENDER	N/A
3186.980	SLOW_SENDER8	N/A
3187.500	RECEIVER	SLOW_SENDER3
3187.975	SLOW_SENDER4	N/A
3188.694	RECEIVER	SLOW_SENDER4
3190.371	RECEIVER	FAST_SENDER
3191.810	SLOW_SENDER5	N/A
3192.909	SLOW_SENDER3	N/A
3193.226	RECEIVER	SLOW_SENDER9
3194.044	RECEIVER	SLOW_SENDER5
3194.517	FAST_SENDER	N/A
3195.200	RECEIVER	SLOW_SENDER8
3196.102	SLOW_SENDER4	N/A
3196.848	RECEIVER	SLOW_SENDER4
3197.525	RECEIVER	SLOW_SENDER3
3198.988	RECEIVER	FAST_SENDER
3200.564	SLOW_SENDER9	N/A
3201.349	RECEIVER	SLOW_SENDER9
3201.436	FAST_SENDER	N/A
3201.477	SLOW_SENDER5	N/A
3202.244	RECEIVER	FAST_SENDER
3202.645	SLOW_SENDER8	N/A
3203.434	RECEIVER	SLOW_SENDER8
3204.468	RECEIVER	SLOW_SENDER5
3204.668	FAST_SENDER	N/A
3205.431	RECEIVER	FAST_SENDER
3207.181	SLOW_SENDER3	N/A
3207.847	FAST_SENDER	N/A
3207.927	RECEIVER	SLOW_SENDER3
3208.607	RECEIVER	FAST_SENDER
3208.785	SLOW_SENDER9	N/A
3209.538	RECEIVER	SLOW_SENDER9
3210.849	SLOW_SENDER8	N/A
3211.017	FAST_SENDER	N/A
3211.613	RECEIVER	SLOW_SENDER8
3213.666	SLOW_SENDER5	N/A
3213.756	RECEIVER	FAST_SENDER
3215.377	SLOW_SENDER3	N/A
3216.157	FAST_SENDER	N/A
3216.660	RECEIVER	SLOW_SENDER3
3216.968	SLOW_SENDER9	N/A
3217.716	RECEIVER	SLOW_SENDER9
3219.024	SLOW_SENDER8	N/A
3219.728	RECEIVER	FAST_SENDER
3222.138	FAST_SENDER	N/A
3222.885	RECEIVER	FAST_SENDER
3224.104	SLOW_SENDER3	N/A
3224.840	RECEIVER	SLOW_SENDER3
3225.165	SLOW_SENDER9	N/A
3225.311	FAST_SENDER	N/A
3225.915	RECEIVER	SLOW_SENDER9
3226.590	RECEIVER	FAST_SENDER
3229.010	FAST_SENDER	N/A
3229.752	RECEIVER	FAST_SENDER
3232.198	FAST_SENDER	N/A
3232.972	RECEIVER	FAST_SENDER
3233.351	SLOW_SENDER9	N/A
3234.092	RECEIVER	SLOW_SENDER9
3235.378	FAST_SENDER	N/A
3236.140	RECEIVER	FAST_SENDER
3238.579	FAST_SENDER	N/A
3239.362	RECEIVER	FAST_SENDER
3241.541	SLOW_SENDER9	N/A
3241.791	FAST_SENDER	N/A
3242.334	RECEIVER	SLOW_SENDER9
3248.985	FAST_SENDER	N/A
3249.780	SLOW_SENDER9	N/A
3256.514	FAST_SENDER	N/A
3263.788	FAST_SENDER	N/A
3271.397	FAST_SENDER	N/A
3279.396	FAST_SENDER	N/A
3287.347	FAST_SENDER	N/A
3294.760	FAST_SENDER	N/A
3298.100	SLOW_SENDER6	N/A
3302.641	FAST_SENDER	N/A
3305.840	SLOW_SENDER2	N/A
3310.686	SLOW_SENDER6	N/A
3310.958	FAST_SENDER	N/A
3317.172	SLOW_SENDER2	N/A
3319.420	SLOW_SENDER1	N/A
3319.853	FAST_SENDER	N/A
3321.840	SLOW_SENDER10	N/A
3322.200	SLOW_SENDER12	N/A
3323.185	SLOW_SENDER6	N/A
3329.815	FAST_SENDER	N/A
3330.850	SLOW_SENDER2	N/A
3330.965	SLOW_SENDER1	N/A
3332.340	SLOW_SENDER7	N/A
3333.399	SLOW_SENDER10	N/A
3334.944	SLOW_SENDER12	N/A
3340.133	FAST_SENDER	N/A
3343.611	SLOW_SENDER7	N/A
3344.727	SLOW_SENDER1	N/A
3346.260	SLOW_SENDER11	N/A
3347.019	SLOW_SENDER10	N/A
3348.642	SLOW_SENDER12	N/A
3348.917	FAST_SENDER	N/A
3356.725	FAST_SENDER	N/A
3357.713	SLOW_SENDER7	N/A
3357.788	SLOW_SENDER11	N/A
3360.510	SLOW_SENDER4	N/A
3365.235	FAST_SENDER	N/A
3371.630	SLOW_SENDER4	N/A
3371.967	SLOW_SENDER11	N/A
3372.974	FAST_SENDER	N/A
3379.000	SLOW_SENDER5	N/A
3381.109	FAST_SENDER	N/A
3383.280	SLOW_SENDER8	N/A
3385.147	SLOW_SENDER4	N/A
3388.380	SLOW_SENDER3	N/A
3389.652	FAST_SENDER	N/A
3392.087	SLOW_SENDER5	N/A
3394.835	SLOW_SENDER8	N/A
3398.045	FAST_SENDER	N/A
3403.820	SLOW_SENDER3	N/A
3405.639	SLOW_SENDER5	N/A
3406.422	RECEIVER	SLOW_SENDER5
3407.190	FAST_SENDER	N/A
3407.754	SLOW_SENDER8	N/A
3407.974	RECEIVER	FAST_SENDER
3409.146	RECEIVER	SLOW_SENDER3
3410.408	FAST_SENDER	N/A
3411.161	RECEIVER	FAST_SENDER
3414.870	SLOW_SENDER9	N/A
3415.198	FAST_SENDER	N/A
3415.622	RECEIVER	SLOW_SENDER9
3416.579	SLOW_SENDER3	N/A
3417.345	RECEIVER	SLOW_SENDER3
3418.047	SLOW_SENDER9	N/A
3418.808	RECEIVER	SLOW_SENDER9
3419.480	RECEIVER	FAST_SENDER
3421.251	SLOW_SENDER9	N/A
3421.926	FAST_SENDER	N/A
3422.032	RECEIVER	SLOW_SENDER9
3424.458	RECEIVER	FAST_SENDER
3424.791	SLOW_SENDER3	N/A
3425.542	RECEIVER	SLOW_SENDER3
3426.901	FAST_SENDER	N/A
3427.433	SLOW_SENDER9	N/A
3427.639	RECEIVER	FAST_SENDER
3429.844	RECEIVER	SLOW_SENDER9
3430.077	FAST_SENDER	N/A
3430.853	RECEIVER	FAST_SENDER
3432.960	SLOW_SENDER3	N/A
3433.274	FAST_SENDER	N/A
3433.727	RECEIVER	SLOW_SENDER3
3435.330	RECEIVER	FAST_SENDER
3437.275	SLOW_SENDER9	N/A
3437.763	FAST_SENDER	N/A
3438.012	RECEIVER	SLOW_SENDER9
3439.843	RECEIVER	FAST_SENDER
3442.253	FAST_SENDER	N/A
3442.994	RECEIVER	FAST_SENDER
3445.437	FAST_SENDER	N/A
3446.226	RECEIVER	FAST_SENDER
3447.933	SLOW_SENDER9	N/A
3448.670	FAST_SENDER	N/A
3448.719	RECEIVER	SLOW_SENDER9
3449.931	RECEIVER	FAST_SENDER
3452.354	FAST_SENDER	N/A
3453.093	RECEIVER	FAST_SENDER
3455.515	FAST_SENDER	N/A
3456.135	SLOW_SENDER9	N/A
3456.281	RECEIVER	FAST_SENDER
3458.382	RECEIVER	SLOW_SENDER9
3458.715	FAST_SENDER	N/A
3459.461	RECEIVER	FAST_SENDER
3461.906	FAST_SENDER	N/A
3462.621	RECEIVER	FAST_SENDER
3465.028	FAST_SENDER	N/A
3465.790	SLOW_SENDER9	N/A
3465.803	RECEIVER	FAST_SENDER
3466.567	RECEIVER	SLOW_SENDER9
3468.250	FAST_SENDER	N/A
3469.019	RECEIVER	FAST_SENDER
3471.440	FAST_SENDER	N/A
3472.188	RECEIVER	FAST_SENDER
3474.589	FAST_SENDER	N/A
3475.373	RECEIVER	FAST_SENDER
3477.797	FAST_SENDER	N/A
3478.574	RECEIVER	FAST_SENDER
3480.987	FAST_SENDER	N/A
3481.765	RECEIVER	FAST_SENDER
3484.177	FAST_SENDER	N/A
3484.950	RECEIVER	FAST_SENDER
3487.365	FAST_SENDER	N/A
3487.560	SLOW_SENDER6	N/A
3488.133	RECEIVER	FAST_SENDER
3488.839	RECEIVER	SLOW_SENDER6
3490.545	FAST_SENDER	N/A
3491.286	SLOW_SENDER6	N/A
3491.349	RECEIVER	FAST_SENDER
3492.058	RECEIVER	SLOW_SENDER6
3493.799	FAST_SENDER	N/A
3494.459	SLOW_SENDER6	N/A
3494.568	RECEIVER	FAST_SENDER
3496.380	SLOW_SENDER2	N/A
3496.932	RECEIVER	SLOW_SENDER6
3497.014	FAST_SENDER	N/A
3497.788	RECEIVER	FAST_SENDER
3498.710	RECEIVER	SLOW_SENDER2
3500.221	FAST_SENDER	N/A
3500.981	RECEIVER	FAST_SENDER
3501.126	SLOW_SENDER2	N/A
3501.882	RECEIVER	SLOW_SENDER2
3502.339	SLOW_SENDER6	N/A
3503.098	RECEIVER	SLOW_SENDER6
3503.390	FAST_SENDER	N/A
3504.122	RECEIVER	FAST_SENDER
3506.567	FAST_SENDER	N/A
3507.297	SLOW_SENDER2	N/A
3507.347	RECEIVER	FAST_SENDER
3508.616	RECEIVER	SLOW_SENDER2
3509.766	FAST_SENDER	N/A
3510.529	SLOW_SENDER6	N/A
3510.530	SLOW_SENDER1	N/A
3510.567	RECEIVER	FAST_SENDER
3511.293	RECEIVER	SLOW_SENDER6
3511.510	SLOW_SENDER10	N/A
3512.246	RECEIVER	SLOW_SENDER10
3512.972	FAST_SENDER	N/A
3513.380	SLOW_SENDER12	N/A
3513.457	RECEIVER	SLOW_SENDER1
3514.043	SLOW_SENDER2	N/A
3514.162	RECEIVER	SLOW_SENDER12
3514.652	SLOW_SENDER10	N/A
3515.411	RECEIVER	SLOW_SENDER10
3515.902	SLOW_SENDER1	N/A
3516.320	RECEIVER	SLOW_SENDER2
3516.595	SLOW_SENDER12	N/A
3517.858	SLOW_SENDER10	N/A
3518.706	SLOW_SENDER6	N/A
3521.736	FAST_SENDER	N/A
3522.640	SLOW_SENDER7	N/A
3523.769	SLOW_SENDER2	N/A
3530.256	SLOW_SENDER12	N/A
3530.260	SLOW_SENDER1	N/A
3530.567	FAST_SENDER	N/A
3531.941	SLOW_SENDER10	N/A
3537.490	SLOW_SENDER11	N/A
3537.925	SLOW_SENDER7	N/A
3541.016	FAST_SENDER	N/A
3542.333	SLOW_SENDER12	N/A
3549.387	FAST_SENDER	N/A
3549.620	SLOW_SENDER4	N/A
3550.816	SLOW_SENDER11	N/A
3551.076	SLOW_SENDER7	N/A
3559.019	FAST_SENDER	N/A
3563.877	SLOW_SENDER11	N/A
3564.602	SLOW_SENDER4	N/A
3566.399	FAST_SENDER	N/A
3570.190	SLOW_SENDER5	N/A
3572.190	SLOW_SENDER8	N/A
3573.613	FAST_SENDER	N/A
3577.890	SLOW_SENDER4	N/A
3581.593	FAST_SENDER	N/A
3582.007	SLOW_SENDER5	N/A
3586.039	SLOW_SENDER8	N/A
3590.636	FAST_SENDER	N/A
3595.773	SLOW_SENDER5	N/A
3597.430	SLOW_SENDER3	N/A
3597.813	FAST_SENDER	N/A
3599.672	SLOW_SENDER8	N/A
3606.292	FAST_SENDER	N/A
3609.444	SLOW_SENDER3	N/A
3613.550	FAST_SENDER	N/A
3621.023	FAST_SENDER	N/A
3623.142	SLOW_SENDER3	N/A
3629.141	FAST_SENDER	N/A
3630.260	SLOW_SENDER9	N/A
3636.810	FAST_SENDER	N/A
3641.300	SLOW_SENDER9	N/A
3644.085	FAST_SENDER	N/A
3652.147	FAST_SENDER	N/A
3654.637	SLOW_SENDER9	N/A
3660.081	FAST_SENDER	N/A
3667.345	FAST_SENDER	N/A
3675.176	FAST_SENDER	N/A
3679.199	RECEIVER	FAST_SENDER
3681.637	FAST_SENDER	N/A
3682.375	RECEIVER	FAST_SENDER
3684.808	FAST_SENDER	N/A
3685.555	RECEIVER	FAST_SENDER
3689.630	SLOW_SENDER6	N/A
3689.822	FAST_SENDER	N/A
3690.395	RECEIVER	SLOW_SENDER6
3691.124	RECEIVER	FAST_SENDER
3692.805	SLOW_SENDER6	N/A
3692.960	SLOW_SENDER2	N/A
3693.535	RECEIVER	SLOW_SENDER6
3694.278	RECEIVER	SLOW_SENDER2
3694.971	FAST_SENDER	N/A
3695.717	RECEIVER	FAST_SENDER
3695.965	SLOW_SENDER6	N/A
3696.692	RECEIVER	SLOW_SENDER6
3696.703	SLOW_SENDER2	N/A
3697.454	RECEIVER	SLOW_SENDER2
3698.126	FAST_SENDER	N/A
3698.750	SLOW_SENDER1	N/A
3699.874	SLOW_SENDER2	N/A
3700.050	RECEIVER	SLOW_SENDER1
3700.780	SLOW_SENDER10	N/A
3700.896	RECEIVER	FAST_SENDER
3702.325	RECEIVER	SLOW_SENDER2
3702.451	SLOW_SENDER1	N/A
3703.186	RECEIVER	SLOW_SENDER1
3703.322	FAST_SENDER	N/A
3703.587	SLOW_SENDER6	N/A
3704.118	RECEIVER	FAST_SENDER
3705.628	SLOW_SENDER1	N/A
3705.814	RECEIVER	SLOW_SENDER6
3706.534	FAST_SENDER	N/A
3707.309	RECEIVER	FAST_SENDER
3707.410	SLOW_SENDER12	N/A
3707.727	SLOW_SENDER2	N/A
3708.198	RECEIVER	SLOW_SENDER12
3709.063	RECEIVER	SLOW_SENDER2
3710.570	RECEIVER	SLOW_SENDER1
3710.636	SLOW_SENDER12	N/A
3711.915	RECEIVER	SLOW_SENDER12
3713.091	SLOW_SENDER10	N/A
3713.690	FAST_SENDER	N/A
3713.815	RECEIVER	SLOW_SENDER10
[truncated: 17,477 more rows]
