# Supplementary material for: CATO: Wake-Up reCeiver-bAsed communicaTiOn for Batteryless Devices
Source: Sensors (Basel). 2025 Nov 7;25(22):6813. doi: 10.3390/s25226813 (PMC12655924; doi:10.3390/s25226813)
Supplement: Supplementary file 1 [file sensors-25-06813-s001.zip › File S1_Experimental_and_Simulation_Data/simulation/multiple_les/nodes14/mac_competing_nodes_priority.csv]

time_s	node_id	received_from
2.700	FAST_SENDER	N/A
2.700	SLOW_SENDER1	N/A
2.700	SLOW_SENDER2	N/A
2.700	SLOW_SENDER3	N/A
2.700	SLOW_SENDER4	N/A
2.700	SLOW_SENDER5	N/A
2.700	SLOW_SENDER6	N/A
2.700	SLOW_SENDER7	N/A
2.700	SLOW_SENDER8	N/A
2.700	SLOW_SENDER9	N/A
2.700	SLOW_SENDER10	N/A
2.700	SLOW_SENDER11	N/A
2.700	SLOW_SENDER12	N/A
9.602	RECEIVER	SLOW_SENDER10
16.028	SLOW_SENDER4	N/A
16.633	SLOW_SENDER8	N/A
16.780	SLOW_SENDER10	N/A
17.232	SLOW_SENDER7	N/A
17.522	RECEIVER	SLOW_SENDER10
17.596	SLOW_SENDER6	N/A
17.991	SLOW_SENDER5	N/A
18.280	SLOW_SENDER12	N/A
18.411	SLOW_SENDER9	N/A
18.548	SLOW_SENDER3	N/A
18.899	SLOW_SENDER2	N/A
19.468	FAST_SENDER	N/A
19.671	SLOW_SENDER11	N/A
19.839	SLOW_SENDER1	N/A
21.181	RECEIVER	SLOW_SENDER7
22.025	RECEIVER	SLOW_SENDER2
24.313	RECEIVER	SLOW_SENDER8
24.473	SLOW_SENDER2	N/A
28.410	RECEIVER	SLOW_SENDER5
29.189	SLOW_SENDER7	N/A
29.418	RECEIVER	SLOW_SENDER9
32.382	RECEIVER	SLOW_SENDER2
34.510	SLOW_SENDER6	N/A
34.749	SLOW_SENDER8	N/A
34.802	RECEIVER	SLOW_SENDER7
34.848	SLOW_SENDER1	N/A
35.080	SLOW_SENDER4	N/A
35.216	SLOW_SENDER3	N/A
35.264	FAST_SENDER	N/A
35.320	SLOW_SENDER12	N/A
35.497	RECEIVER	SLOW_SENDER8
35.826	SLOW_SENDER5	N/A
36.327	SLOW_SENDER10	N/A
36.842	SLOW_SENDER9	N/A
36.842	SLOW_SENDER11	N/A
38.719	RECEIVER	SLOW_SENDER10
39.790	SLOW_SENDER2	N/A
42.191	SLOW_SENDER7	N/A
43.211	RECEIVER	FAST_SENDER
44.382	SLOW_SENDER8	N/A
44.843	RECEIVER	SLOW_SENDER2
45.914	RECEIVER	SLOW_SENDER11
48.657	SLOW_SENDER6	N/A
48.947	SLOW_SENDER12	N/A
50.008	SLOW_SENDER4	N/A
50.153	SLOW_SENDER1	N/A
50.461	SLOW_SENDER5	N/A
50.917	RECEIVER	SLOW_SENDER1
51.212	FAST_SENDER	N/A
52.250	SLOW_SENDER2	N/A
52.970	RECEIVER	SLOW_SENDER2
53.314	SLOW_SENDER11	N/A
54.109	SLOW_SENDER10	N/A
54.353	RECEIVER	FAST_SENDER
56.760	FAST_SENDER	N/A
60.372	SLOW_SENDER2	N/A
61.095	RECEIVER	SLOW_SENDER2
68.497	SLOW_SENDER2	N/A
69.156	FAST_SENDER	N/A
69.957	RECEIVER	FAST_SENDER
72.402	FAST_SENDER	N/A
78.428	RECEIVER	FAST_SENDER
80.861	FAST_SENDER	N/A
83.307	RECEIVER	FAST_SENDER
85.742	FAST_SENDER	N/A
91.980	RECEIVER	FAST_SENDER
94.426	FAST_SENDER	N/A
95.209	RECEIVER	FAST_SENDER
97.611	FAST_SENDER	N/A
103.351	RECEIVER	FAST_SENDER
105.795	FAST_SENDER	N/A
106.576	RECEIVER	FAST_SENDER
108.982	FAST_SENDER	N/A
119.278	RECEIVER	FAST_SENDER
121.686	FAST_SENDER	N/A
122.467	RECEIVER	FAST_SENDER
124.913	FAST_SENDER	N/A
130.834	RECEIVER	FAST_SENDER
133.264	FAST_SENDER	N/A
133.988	RECEIVER	FAST_SENDER
136.420	FAST_SENDER	N/A
142.413	RECEIVER	FAST_SENDER
144.846	FAST_SENDER	N/A
147.003	RECEIVER	FAST_SENDER
149.435	FAST_SENDER	N/A
155.336	RECEIVER	FAST_SENDER
157.771	FAST_SENDER	N/A
158.537	RECEIVER	FAST_SENDER
160.979	FAST_SENDER	N/A
166.909	RECEIVER	FAST_SENDER
169.315	FAST_SENDER	N/A
170.110	RECEIVER	FAST_SENDER
172.546	FAST_SENDER	N/A
178.384	RECEIVER	FAST_SENDER
180.814	FAST_SENDER	N/A
181.597	RECEIVER	FAST_SENDER
184.046	FAST_SENDER	N/A
189.732	RECEIVER	FAST_SENDER
192.167	FAST_SENDER	N/A
192.894	RECEIVER	FAST_SENDER
195.297	FAST_SENDER	N/A
201.276	RECEIVER	FAST_SENDER
203.708	FAST_SENDER	N/A
204.463	RECEIVER	FAST_SENDER
206.868	FAST_SENDER	N/A
208.590	SLOW_SENDER7	N/A
208.870	SLOW_SENDER3	N/A
211.050	SLOW_SENDER9	N/A
212.840	SLOW_SENDER8	N/A
213.210	RECEIVER	SLOW_SENDER7
213.410	SLOW_SENDER12	N/A
213.820	SLOW_SENDER6	N/A
213.861	RECEIVER	SLOW_SENDER9
214.790	SLOW_SENDER4	N/A
214.790	SLOW_SENDER5	N/A
214.810	SLOW_SENDER1	N/A
215.459	RECEIVER	SLOW_SENDER3
216.306	SLOW_SENDER9	N/A
218.250	SLOW_SENDER10	N/A
218.410	SLOW_SENDER11	N/A
219.550	RECEIVER	SLOW_SENDER6
220.881	SLOW_SENDER3	N/A
221.250	RECEIVER	SLOW_SENDER12
221.769	FAST_SENDER	N/A
222.203	RECEIVER	SLOW_SENDER9
223.608	RECEIVER	SLOW_SENDER4
224.546	RECEIVER	SLOW_SENDER10
224.740	SLOW_SENDER2	N/A
225.130	SLOW_SENDER7	N/A
225.485	RECEIVER	SLOW_SENDER2
227.521	SLOW_SENDER8	N/A
228.178	SLOW_SENDER6	N/A
228.299	RECEIVER	SLOW_SENDER8
229.020	SLOW_SENDER4	N/A
229.413	RECEIVER	SLOW_SENDER3
229.986	SLOW_SENDER10	N/A
230.215	SLOW_SENDER12	N/A
230.754	RECEIVER	SLOW_SENDER10
231.188	SLOW_SENDER9	N/A
231.567	RECEIVER	FAST_SENDER
232.793	SLOW_SENDER1	N/A
233.193	SLOW_SENDER11	N/A
233.413	SLOW_SENDER5	N/A
233.561	RECEIVER	SLOW_SENDER1
234.274	RECEIVER	SLOW_SENDER6
235.393	RECEIVER	SLOW_SENDER12
235.744	SLOW_SENDER8	N/A
236.166	SLOW_SENDER10	N/A
236.521	RECEIVER	SLOW_SENDER8
237.453	RECEIVER	SLOW_SENDER10
237.680	SLOW_SENDER7	N/A
238.300	SLOW_SENDER2	N/A
238.409	RECEIVER	SLOW_SENDER7
239.393	FAST_SENDER	N/A
239.520	SLOW_SENDER3	N/A
240.172	RECEIVER	SLOW_SENDER2
240.991	SLOW_SENDER1	N/A
241.389	RECEIVER	SLOW_SENDER3
243.851	SLOW_SENDER6	N/A
243.939	SLOW_SENDER4	N/A
243.940	SLOW_SENDER8	N/A
245.122	RECEIVER	SLOW_SENDER6
246.338	RECEIVER	SLOW_SENDER8
247.601	SLOW_SENDER2	N/A
248.203	SLOW_SENDER11	N/A
248.359	RECEIVER	SLOW_SENDER2
251.392	SLOW_SENDER10	N/A
251.620	RECEIVER	FAST_SENDER
253.770	SLOW_SENDER8	N/A
254.053	FAST_SENDER	N/A
254.508	RECEIVER	SLOW_SENDER8
255.769	SLOW_SENDER2	N/A
257.066	RECEIVER	SLOW_SENDER2
260.235	RECEIVER	FAST_SENDER
261.911	SLOW_SENDER8	N/A
262.643	FAST_SENDER	N/A
262.649	RECEIVER	SLOW_SENDER8
264.478	SLOW_SENDER2	N/A
265.233	RECEIVER	SLOW_SENDER2
268.839	RECEIVER	FAST_SENDER
270.049	SLOW_SENDER8	N/A
270.821	RECEIVER	SLOW_SENDER8
271.266	FAST_SENDER	N/A
272.682	SLOW_SENDER2	N/A
273.442	RECEIVER	SLOW_SENDER2
278.236	SLOW_SENDER8	N/A
278.975	RECEIVER	SLOW_SENDER8
282.261	RECEIVER	FAST_SENDER
284.685	FAST_SENDER	N/A
286.417	SLOW_SENDER8	N/A
287.202	RECEIVER	SLOW_SENDER8
290.391	RECEIVER	FAST_SENDER
292.840	FAST_SENDER	N/A
303.140	RECEIVER	FAST_SENDER
305.549	FAST_SENDER	N/A
311.324	RECEIVER	FAST_SENDER
313.768	FAST_SENDER	N/A
319.749	RECEIVER	FAST_SENDER
322.170	FAST_SENDER	N/A
328.006	RECEIVER	FAST_SENDER
330.451	FAST_SENDER	N/A
336.398	RECEIVER	FAST_SENDER
338.801	FAST_SENDER	N/A
344.756	RECEIVER	FAST_SENDER
347.192	FAST_SENDER	N/A
353.483	RECEIVER	FAST_SENDER
360.685	FAST_SENDER	N/A
366.698	RECEIVER	FAST_SENDER
369.114	FAST_SENDER	N/A
375.060	RECEIVER	FAST_SENDER
377.488	FAST_SENDER	N/A
383.333	RECEIVER	FAST_SENDER
385.740	FAST_SENDER	N/A
391.354	RECEIVER	FAST_SENDER
393.782	FAST_SENDER	N/A
399.439	RECEIVER	FAST_SENDER
401.849	FAST_SENDER	N/A
402.030	SLOW_SENDER7	N/A
403.260	SLOW_SENDER9	N/A
403.320	SLOW_SENDER12	N/A
403.450	SLOW_SENDER5	N/A
406.280	SLOW_SENDER3	N/A
407.822	RECEIVER	SLOW_SENDER9
408.720	SLOW_SENDER6	N/A
409.374	RECEIVER	SLOW_SENDER12
410.200	SLOW_SENDER1	N/A
410.598	RECEIVER	FAST_SENDER
410.970	SLOW_SENDER4	N/A
412.640	SLOW_SENDER11	N/A
412.784	RECEIVER	SLOW_SENDER3
414.795	SLOW_SENDER12	N/A
415.351	RECEIVER	SLOW_SENDER6
415.512	SLOW_SENDER9	N/A
416.278	RECEIVER	SLOW_SENDER9
417.390	SLOW_SENDER10	N/A
417.440	SLOW_SENDER7	N/A
418.152	FAST_SENDER	N/A
418.232	SLOW_SENDER3	N/A
418.892	RECEIVER	FAST_SENDER
419.179	SLOW_SENDER5	N/A
422.030	SLOW_SENDER4	N/A
422.662	RECEIVER	SLOW_SENDER7
423.426	SLOW_SENDER6	N/A
423.833	SLOW_SENDER1	N/A
424.168	RECEIVER	SLOW_SENDER6
425.662	RECEIVER	SLOW_SENDER10
427.077	RECEIVER	SLOW_SENDER3
429.021	SLOW_SENDER11	N/A
429.786	RECEIVER	SLOW_SENDER11
430.406	SLOW_SENDER12	N/A
430.551	SLOW_SENDER9	N/A
431.072	SLOW_SENDER10	N/A
431.196	RECEIVER	SLOW_SENDER12
432.374	RECEIVER	SLOW_SENDER9
432.783	SLOW_SENDER7	N/A
433.519	RECEIVER	SLOW_SENDER7
436.195	SLOW_SENDER4	N/A
436.197	FAST_SENDER	N/A
436.211	SLOW_SENDER5	N/A
436.355	RECEIVER	SLOW_SENDER10
436.667	SLOW_SENDER3	N/A
437.187	SLOW_SENDER1	N/A
437.201	SLOW_SENDER11	N/A
437.464	RECEIVER	SLOW_SENDER3
437.678	SLOW_SENDER6	N/A
438.611	SLOW_SENDER12	N/A
440.630	SLOW_SENDER2	N/A
443.759	SLOW_SENDER10	N/A
450.860	SLOW_SENDER8	N/A
451.676	FAST_SENDER	N/A
455.314	SLOW_SENDER2	N/A
465.133	FAST_SENDER	N/A
465.143	SLOW_SENDER8	N/A
468.261	SLOW_SENDER2	N/A
478.372	FAST_SENDER	N/A
479.550	SLOW_SENDER8	N/A
491.355	FAST_SENDER	N/A
504.186	FAST_SENDER	N/A
516.455	FAST_SENDER	N/A
529.224	FAST_SENDER	N/A
541.627	FAST_SENDER	N/A
554.508	FAST_SENDER	N/A
567.573	FAST_SENDER	N/A
580.793	FAST_SENDER	N/A
593.769	FAST_SENDER	N/A
596.110	SLOW_SENDER9	N/A
597.080	SLOW_SENDER7	N/A
600.387	RECEIVER	FAST_SENDER
602.030	SLOW_SENDER4	N/A
602.630	SLOW_SENDER5	N/A
602.786	RECEIVER	SLOW_SENDER4
602.817	FAST_SENDER	N/A
602.950	SLOW_SENDER3	N/A
603.690	SLOW_SENDER12	N/A
604.000	SLOW_SENDER6	N/A
605.215	SLOW_SENDER4	N/A
605.930	SLOW_SENDER1	N/A
607.288	RECEIVER	SLOW_SENDER5
607.930	SLOW_SENDER11	N/A
608.149	RECEIVER	SLOW_SENDER4
609.298	RECEIVER	SLOW_SENDER3
610.074	RECEIVER	SLOW_SENDER11
611.142	RECEIVER	SLOW_SENDER12
611.213	SLOW_SENDER7	N/A
611.480	SLOW_SENDER10	N/A
611.823	RECEIVER	SLOW_SENDER6
612.523	SLOW_SENDER11	N/A
612.535	RECEIVER	SLOW_SENDER7
612.704	SLOW_SENDER5	N/A
612.844	SLOW_SENDER9	N/A
613.290	RECEIVER	SLOW_SENDER11
613.562	SLOW_SENDER4	N/A
614.148	RECEIVER	SLOW_SENDER9
614.708	SLOW_SENDER3	N/A
615.398	RECEIVER	SLOW_SENDER1
616.588	SLOW_SENDER12	N/A
617.145	SLOW_SENDER6	N/A
617.256	RECEIVER	SLOW_SENDER5
618.487	RECEIVER	SLOW_SENDER6
618.713	SLOW_SENDER11	N/A
619.477	RECEIVER	SLOW_SENDER11
619.796	FAST_SENDER	N/A
620.360	RECEIVER	SLOW_SENDER3
620.821	SLOW_SENDER1	N/A
621.582	SLOW_SENDER9	N/A
622.119	RECEIVER	SLOW_SENDER1
622.844	RECEIVER	SLOW_SENDER12
625.107	SLOW_SENDER7	N/A
625.484	SLOW_SENDER10	N/A
625.923	SLOW_SENDER6	N/A
626.456	RECEIVER	FAST_SENDER
627.224	RECEIVER	SLOW_SENDER6
627.284	SLOW_SENDER5	N/A
627.785	SLOW_SENDER3	N/A
628.026	RECEIVER	SLOW_SENDER5
628.330	SLOW_SENDER4	N/A
628.882	FAST_SENDER	N/A
629.631	RECEIVER	SLOW_SENDER4
632.610	SLOW_SENDER2	N/A
632.812	SLOW_SENDER12	N/A
633.566	RECEIVER	SLOW_SENDER12
634.056	SLOW_SENDER11	N/A
634.830	RECEIVER	SLOW_SENDER11
635.647	SLOW_SENDER1	N/A
636.420	RECEIVER	SLOW_SENDER1
637.074	SLOW_SENDER4	N/A
637.820	RECEIVER	SLOW_SENDER4
639.030	RECEIVER	SLOW_SENDER2
640.501	SLOW_SENDER6	N/A
641.002	SLOW_SENDER12	N/A
641.278	RECEIVER	SLOW_SENDER6
642.248	SLOW_SENDER11	N/A
643.027	RECEIVER	SLOW_SENDER11
643.332	SLOW_SENDER10	N/A
643.667	FAST_SENDER	N/A
643.840	SLOW_SENDER8	N/A
643.852	SLOW_SENDER1	N/A
644.110	RECEIVER	SLOW_SENDER10
644.454	SLOW_SENDER2	N/A
645.132	RECEIVER	SLOW_SENDER1
645.227	SLOW_SENDER4	N/A
645.963	RECEIVER	SLOW_SENDER4
649.882	RECEIVER	FAST_SENDER
650.438	SLOW_SENDER11	N/A
651.250	RECEIVER	SLOW_SENDER11
652.317	FAST_SENDER	N/A
658.418	RECEIVER	FAST_SENDER
658.675	SLOW_SENDER11	N/A
659.155	SLOW_SENDER2	N/A
659.287	SLOW_SENDER8	N/A
659.892	RECEIVER	SLOW_SENDER2
660.603	RECEIVER	SLOW_SENDER8
660.855	FAST_SENDER	N/A
666.774	RECEIVER	FAST_SENDER
667.313	SLOW_SENDER2	N/A
668.006	SLOW_SENDER8	N/A
668.069	RECEIVER	SLOW_SENDER2
668.798	RECEIVER	SLOW_SENDER8
669.182	FAST_SENDER	N/A
675.414	RECEIVER	FAST_SENDER
675.469	SLOW_SENDER2	N/A
676.222	SLOW_SENDER8	N/A
681.870	FAST_SENDER	N/A
683.642	SLOW_SENDER2	N/A
694.673	FAST_SENDER	N/A
706.800	FAST_SENDER	N/A
719.839	FAST_SENDER	N/A
732.240	FAST_SENDER	N/A
744.979	FAST_SENDER	N/A
757.471	FAST_SENDER	N/A
770.118	FAST_SENDER	N/A
782.723	FAST_SENDER	N/A
790.820	SLOW_SENDER7	N/A
792.480	SLOW_SENDER9	N/A
794.590	SLOW_SENDER5	N/A
795.741	FAST_SENDER	N/A
796.670	SLOW_SENDER3	N/A
806.020	SLOW_SENDER6	N/A
806.570	SLOW_SENDER12	N/A
806.990	SLOW_SENDER7	N/A
807.284	SLOW_SENDER9	N/A
807.930	SLOW_SENDER10	N/A
808.092	SLOW_SENDER5	N/A
808.630	SLOW_SENDER1	N/A
809.706	SLOW_SENDER3	N/A
809.956	FAST_SENDER	N/A
812.240	SLOW_SENDER4	N/A
815.210	SLOW_SENDER11	N/A
821.213	SLOW_SENDER12	N/A
822.539	SLOW_SENDER5	N/A
823.359	SLOW_SENDER10	N/A
823.833	SLOW_SENDER6	N/A
826.057	FAST_SENDER	N/A
826.518	SLOW_SENDER1	N/A
828.883	SLOW_SENDER4	N/A
831.385	SLOW_SENDER11	N/A
834.770	SLOW_SENDER12	N/A
837.232	SLOW_SENDER10	N/A
839.852	FAST_SENDER	N/A
842.192	SLOW_SENDER4	N/A
842.928	RECEIVER	SLOW_SENDER4
844.210	SLOW_SENDER8	N/A
844.692	SLOW_SENDER11	N/A
849.090	SLOW_SENDER2	N/A
849.847	RECEIVER	SLOW_SENDER2
850.368	SLOW_SENDER4	N/A
851.162	RECEIVER	SLOW_SENDER4
851.803	RECEIVER	SLOW_SENDER8
853.315	FAST_SENDER	N/A
857.218	SLOW_SENDER8	N/A
857.993	RECEIVER	SLOW_SENDER8
859.317	RECEIVER	FAST_SENDER
861.735	FAST_SENDER	N/A
862.184	SLOW_SENDER2	N/A
862.929	RECEIVER	SLOW_SENDER2
865.398	SLOW_SENDER8	N/A
866.169	RECEIVER	SLOW_SENDER8
867.923	RECEIVER	FAST_SENDER
870.352	SLOW_SENDER2	N/A
871.142	RECEIVER	SLOW_SENDER2
873.589	SLOW_SENDER8	N/A
874.318	RECEIVER	SLOW_SENDER8
875.082	FAST_SENDER	N/A
878.587	SLOW_SENDER2	N/A
879.350	RECEIVER	SLOW_SENDER2
881.011	RECEIVER	FAST_SENDER
881.743	SLOW_SENDER8	N/A
882.530	RECEIVER	SLOW_SENDER8
883.443	FAST_SENDER	N/A
886.775	SLOW_SENDER2	N/A
889.931	RECEIVER	FAST_SENDER
889.946	SLOW_SENDER8	N/A
890.746	RECEIVER	SLOW_SENDER8
892.377	FAST_SENDER	N/A
898.195	SLOW_SENDER8	N/A
898.815	RECEIVER	FAST_SENDER
901.250	FAST_SENDER	N/A
907.489	RECEIVER	FAST_SENDER
909.939	FAST_SENDER	N/A
916.119	RECEIVER	FAST_SENDER
918.557	FAST_SENDER	N/A
924.415	RECEIVER	FAST_SENDER
926.851	FAST_SENDER	N/A
932.591	RECEIVER	FAST_SENDER
935.011	FAST_SENDER	N/A
940.852	RECEIVER	FAST_SENDER
943.283	FAST_SENDER	N/A
948.863	RECEIVER	FAST_SENDER
951.272	FAST_SENDER	N/A
961.576	RECEIVER	FAST_SENDER
964.000	FAST_SENDER	N/A
969.952	RECEIVER	FAST_SENDER
972.399	FAST_SENDER	N/A
978.287	RECEIVER	FAST_SENDER
979.280	SLOW_SENDER7	N/A
980.717	FAST_SENDER	N/A
982.920	SLOW_SENDER9	N/A
984.210	SLOW_SENDER3	N/A
985.268	RECEIVER	SLOW_SENDER7
986.312	RECEIVER	FAST_SENDER
987.050	RECEIVER	SLOW_SENDER9
990.150	SLOW_SENDER5	N/A
990.187	RECEIVER	SLOW_SENDER3
992.486	SLOW_SENDER9	N/A
992.712	SLOW_SENDER7	N/A
993.960	FAST_SENDER	N/A
994.016	RECEIVER	SLOW_SENDER7
994.300	SLOW_SENDER6	N/A
995.613	SLOW_SENDER3	N/A
996.137	RECEIVER	SLOW_SENDER5
996.959	RECEIVER	SLOW_SENDER3
998.410	SLOW_SENDER1	N/A
999.620	SLOW_SENDER12	N/A
1001.443	SLOW_SENDER7	N/A
1001.585	SLOW_SENDER5	N/A
1001.690	SLOW_SENDER10	N/A
1002.362	RECEIVER	SLOW_SENDER5
1003.495	RECEIVER	SLOW_SENDER6
1004.372	RECEIVER	SLOW_SENDER12
1007.315	SLOW_SENDER9	N/A
1007.449	RECEIVER	FAST_SENDER
1008.364	RECEIVER	SLOW_SENDER10
1008.704	SLOW_SENDER3	N/A
1008.918	SLOW_SENDER6	N/A
1009.080	SLOW_SENDER11	N/A
1009.475	RECEIVER	SLOW_SENDER3
1009.860	FAST_SENDER	N/A
1012.227	SLOW_SENDER12	N/A
1013.006	RECEIVER	SLOW_SENDER12
1013.173	SLOW_SENDER1	N/A
1013.797	SLOW_SENDER10	N/A
1014.210	SLOW_SENDER4	N/A
1014.591	RECEIVER	SLOW_SENDER10
1015.697	SLOW_SENDER5	N/A
1016.592	RECEIVER	FAST_SENDER
1017.523	RECEIVER	SLOW_SENDER1
1018.661	RECEIVER	SLOW_SENDER11
1020.409	SLOW_SENDER12	N/A
1021.171	SLOW_SENDER3	N/A
1021.213	RECEIVER	SLOW_SENDER12
1022.669	SLOW_SENDER6	N/A
1023.441	RECEIVER	SLOW_SENDER6
1023.866	FAST_SENDER	N/A
1024.959	SLOW_SENDER1	N/A
1025.742	RECEIVER	SLOW_SENDER1
1027.929	SLOW_SENDER10	N/A
1028.648	SLOW_SENDER12	N/A
1028.675	RECEIVER	SLOW_SENDER10
1029.351	SLOW_SENDER11	N/A
1030.960	SLOW_SENDER4	N/A
1033.162	SLOW_SENDER1	N/A
1036.107	SLOW_SENDER10	N/A
1037.083	FAST_SENDER	N/A
1045.272	SLOW_SENDER4	N/A
1050.145	FAST_SENDER	N/A
1054.780	SLOW_SENDER2	N/A
1062.712	FAST_SENDER	N/A
1065.340	SLOW_SENDER8	N/A
1069.174	SLOW_SENDER2	N/A
1075.545	FAST_SENDER	N/A
1080.022	SLOW_SENDER8	N/A
1082.365	SLOW_SENDER2	N/A
1088.079	FAST_SENDER	N/A
1092.940	SLOW_SENDER8	N/A
1100.925	FAST_SENDER	N/A
1113.456	FAST_SENDER	N/A
1126.022	FAST_SENDER	N/A
1138.328	FAST_SENDER	N/A
1150.757	FAST_SENDER	N/A
1163.145	FAST_SENDER	N/A
1173.430	SLOW_SENDER9	N/A
1175.467	FAST_SENDER	N/A
1175.860	SLOW_SENDER7	N/A
1182.950	SLOW_SENDER5	N/A
1185.870	SLOW_SENDER3	N/A
1186.545	SLOW_SENDER9	N/A
1188.710	SLOW_SENDER6	N/A
1189.178	FAST_SENDER	N/A
1190.556	SLOW_SENDER7	N/A
1192.012	RECEIVER	SLOW_SENDER9
1192.710	RECEIVER	FAST_SENDER
1194.659	RECEIVER	SLOW_SENDER6
1195.137	FAST_SENDER	N/A
1195.893	RECEIVER	FAST_SENDER
1196.932	SLOW_SENDER5	N/A
1197.590	SLOW_SENDER12	N/A
1197.685	RECEIVER	SLOW_SENDER5
1198.298	FAST_SENDER	N/A
1198.327	RECEIVER	SLOW_SENDER12
1198.420	SLOW_SENDER1	N/A
1199.456	SLOW_SENDER9	N/A
1200.207	RECEIVER	SLOW_SENDER9
1200.230	SLOW_SENDER11	N/A
1200.319	SLOW_SENDER3	N/A
1200.744	SLOW_SENDER12	N/A
1200.854	RECEIVER	FAST_SENDER
1202.612	SLOW_SENDER6	N/A
1202.700	SLOW_SENDER10	N/A
1203.301	FAST_SENDER	N/A
1203.380	RECEIVER	SLOW_SENDER6
1204.189	RECEIVER	SLOW_SENDER11
1204.264	SLOW_SENDER7	N/A
1205.103	SLOW_SENDER5	N/A
1205.132	RECEIVER	SLOW_SENDER3
1205.859	RECEIVER	SLOW_SENDER5
1207.587	RECEIVER	SLOW_SENDER12
1207.628	SLOW_SENDER9	N/A
1209.700	SLOW_SENDER4	N/A
1209.833	RECEIVER	SLOW_SENDER10
1211.015	RECEIVER	FAST_SENDER
1213.023	SLOW_SENDER12	N/A
1213.435	FAST_SENDER	N/A
1213.714	SLOW_SENDER11	N/A
1213.792	RECEIVER	SLOW_SENDER12
1213.954	SLOW_SENDER1	N/A
1214.461	RECEIVER	SLOW_SENDER11
1215.246	SLOW_SENDER10	N/A
1215.999	RECEIVER	SLOW_SENDER10
1216.324	SLOW_SENDER3	N/A
1216.769	SLOW_SENDER6	N/A
1216.831	RECEIVER	SLOW_SENDER4
1219.108	RECEIVER	SLOW_SENDER6
1219.367	SLOW_SENDER5	N/A
1219.896	RECEIVER	FAST_SENDER
1219.898	SLOW_SENDER11	N/A
1220.648	RECEIVER	SLOW_SENDER11
1221.410	SLOW_SENDER10	N/A
1222.189	RECEIVER	SLOW_SENDER10
1222.277	SLOW_SENDER4	N/A
1222.335	FAST_SENDER	N/A
1223.043	RECEIVER	SLOW_SENDER4
1225.332	SLOW_SENDER12	N/A
1226.112	RECEIVER	SLOW_SENDER12
1226.509	SLOW_SENDER6	N/A
1227.297	RECEIVER	SLOW_SENDER6
1228.072	SLOW_SENDER11	N/A
1228.463	SLOW_SENDER4	N/A
1228.631	RECEIVER	FAST_SENDER
1229.270	SLOW_SENDER1	N/A
1229.595	SLOW_SENDER10	N/A
1230.051	RECEIVER	SLOW_SENDER1
1231.037	FAST_SENDER	N/A
1232.533	RECEIVER	SLOW_SENDER11
1233.444	RECEIVER	SLOW_SENDER4
1233.532	SLOW_SENDER12	N/A
1234.318	RECEIVER	SLOW_SENDER12
1234.709	SLOW_SENDER6	N/A
1236.536	RECEIVER	SLOW_SENDER6
1238.254	RECEIVER	FAST_SENDER
1240.678	FAST_SENDER	N/A
1240.880	SLOW_SENDER4	N/A
1241.729	SLOW_SENDER12	N/A
1242.153	RECEIVER	SLOW_SENDER4
1242.779	SLOW_SENDER11	N/A
1242.955	SLOW_SENDER10	N/A
1243.566	RECEIVER	SLOW_SENDER11
1246.517	RECEIVER	FAST_SENDER
1246.880	SLOW_SENDER2	N/A
1248.934	FAST_SENDER	N/A
1249.567	SLOW_SENDER4	N/A
1250.341	RECEIVER	SLOW_SENDER4
1250.987	SLOW_SENDER11	N/A
1251.756	RECEIVER	SLOW_SENDER11
1252.734	RECEIVER	SLOW_SENDER2
1255.596	RECEIVER	FAST_SENDER
1257.763	SLOW_SENDER4	N/A
1258.033	FAST_SENDER	N/A
1258.135	SLOW_SENDER2	N/A
1258.480	SLOW_SENDER8	N/A
1258.533	RECEIVER	SLOW_SENDER4
1259.202	SLOW_SENDER11	N/A
1259.419	RECEIVER	SLOW_SENDER2
1262.873	RECEIVER	SLOW_SENDER8
1264.228	RECEIVER	FAST_SENDER
1264.861	SLOW_SENDER2	N/A
1265.634	RECEIVER	SLOW_SENDER2
1266.651	FAST_SENDER	N/A
1268.292	SLOW_SENDER8	N/A
1269.616	RECEIVER	SLOW_SENDER8
1272.586	RECEIVER	FAST_SENDER
1273.042	SLOW_SENDER2	N/A
1273.819	RECEIVER	SLOW_SENDER2
1274.997	FAST_SENDER	N/A
1281.619	SLOW_SENDER8	N/A
1286.618	SLOW_SENDER2	N/A
1287.511	FAST_SENDER	N/A
1300.164	FAST_SENDER	N/A
1312.474	FAST_SENDER	N/A
1325.171	FAST_SENDER	N/A
1337.917	FAST_SENDER	N/A
1350.834	FAST_SENDER	N/A
1363.180	FAST_SENDER	N/A
1369.190	SLOW_SENDER7	N/A
1372.920	SLOW_SENDER9	N/A
1375.575	FAST_SENDER	N/A
1381.600	SLOW_SENDER3	N/A
1383.586	SLOW_SENDER7	N/A
1385.210	SLOW_SENDER5	N/A
1387.684	SLOW_SENDER9	N/A
1388.597	FAST_SENDER	N/A
1394.690	SLOW_SENDER1	N/A
1395.525	SLOW_SENDER3	N/A
1396.882	SLOW_SENDER7	N/A
1399.710	SLOW_SENDER6	N/A
1401.051	FAST_SENDER	N/A
1401.481	SLOW_SENDER9	N/A
1401.655	SLOW_SENDER5	N/A
1407.270	SLOW_SENDER12	N/A
1407.350	SLOW_SENDER10	N/A
1409.141	SLOW_SENDER3	N/A
1409.912	SLOW_SENDER1	N/A
1414.919	SLOW_SENDER6	N/A
1415.644	SLOW_SENDER5	N/A
1417.479	FAST_SENDER	N/A
1421.125	SLOW_SENDER10	N/A
1421.990	SLOW_SENDER4	N/A
1423.214	SLOW_SENDER1	N/A
1423.510	SLOW_SENDER11	N/A
1424.114	SLOW_SENDER12	N/A
1430.246	FAST_SENDER	N/A
1434.012	SLOW_SENDER10	N/A
1436.328	SLOW_SENDER11	N/A
1436.544	SLOW_SENDER4	N/A
1436.776	SLOW_SENDER12	N/A
1440.289	RECEIVER	SLOW_SENDER4
1443.026	RECEIVER	SLOW_SENDER11
1443.113	FAST_SENDER	N/A
1447.200	SLOW_SENDER8	N/A
1447.731	SLOW_SENDER4	N/A
1448.461	RECEIVER	SLOW_SENDER4
1449.891	RECEIVER	SLOW_SENDER8
1450.466	SLOW_SENDER11	N/A
1450.950	SLOW_SENDER2	N/A
1451.210	RECEIVER	SLOW_SENDER11
1452.316	SLOW_SENDER8	N/A
1453.090	RECEIVER	SLOW_SENDER8
1455.623	FAST_SENDER	N/A
1458.020	RECEIVER	FAST_SENDER
1464.750	FAST_SENDER	N/A
1465.508	SLOW_SENDER2	N/A
1465.519	RECEIVER	FAST_SENDER
1466.276	SLOW_SENDER8	N/A
1466.283	RECEIVER	SLOW_SENDER2
1467.921	FAST_SENDER	N/A
1468.706	RECEIVER	FAST_SENDER
1470.885	RECEIVER	SLOW_SENDER8
1471.114	FAST_SENDER	N/A
1471.880	RECEIVER	FAST_SENDER
1473.723	SLOW_SENDER2	N/A
1474.328	FAST_SENDER	N/A
1474.498	RECEIVER	SLOW_SENDER2
1478.290	SLOW_SENDER8	N/A
1480.397	RECEIVER	FAST_SENDER
1481.913	SLOW_SENDER2	N/A
1482.797	FAST_SENDER	N/A
1484.184	RECEIVER	SLOW_SENDER2
1488.949	RECEIVER	FAST_SENDER
1491.373	FAST_SENDER	N/A
1491.598	SLOW_SENDER2	N/A
1492.356	RECEIVER	SLOW_SENDER2
1497.129	RECEIVER	FAST_SENDER
1499.553	FAST_SENDER	N/A
1499.798	SLOW_SENDER2	N/A
1500.573	RECEIVER	SLOW_SENDER2
1505.308	RECEIVER	FAST_SENDER
1507.710	FAST_SENDER	N/A
1508.003	SLOW_SENDER2	N/A
1508.750	RECEIVER	SLOW_SENDER2
1513.853	RECEIVER	FAST_SENDER
1516.279	FAST_SENDER	N/A
1522.141	RECEIVER	FAST_SENDER
1524.563	FAST_SENDER	N/A
1530.634	RECEIVER	FAST_SENDER
1533.074	FAST_SENDER	N/A
1539.237	RECEIVER	FAST_SENDER
1541.642	FAST_SENDER	N/A
1547.658	RECEIVER	FAST_SENDER
1550.098	FAST_SENDER	N/A
1555.703	RECEIVER	FAST_SENDER
1558.107	FAST_SENDER	N/A
1561.380	SLOW_SENDER7	N/A
1563.805	RECEIVER	FAST_SENDER
1566.022	RECEIVER	SLOW_SENDER7
1566.050	SLOW_SENDER9	N/A
1566.227	FAST_SENDER	N/A
1571.433	SLOW_SENDER7	N/A
1571.902	RECEIVER	SLOW_SENDER9
1573.590	SLOW_SENDER3	N/A
1576.455	RECEIVER	SLOW_SENDER7
1577.237	RECEIVER	FAST_SENDER
1578.727	SLOW_SENDER9	N/A
1579.486	RECEIVER	SLOW_SENDER9
1579.663	FAST_SENDER	N/A
1579.950	SLOW_SENDER5	N/A
1583.891	SLOW_SENDER7	N/A
1584.657	RECEIVER	SLOW_SENDER7
1585.450	RECEIVER	FAST_SENDER
1586.192	RECEIVER	SLOW_SENDER5
1586.400	SLOW_SENDER6	N/A
1586.926	SLOW_SENDER9	N/A
1587.570	SLOW_SENDER1	N/A
1587.679	RECEIVER	SLOW_SENDER9
1587.851	FAST_SENDER	N/A
1588.174	SLOW_SENDER3	N/A
1588.934	RECEIVER	SLOW_SENDER3
1591.603	SLOW_SENDER5	N/A
1592.062	SLOW_SENDER7	N/A
1593.427	RECEIVER	SLOW_SENDER1
1594.451	RECEIVER	FAST_SENDER
1595.080	SLOW_SENDER9	N/A
1595.583	RECEIVER	SLOW_SENDER5
1596.893	FAST_SENDER	N/A
1598.610	SLOW_SENDER10	N/A
1598.864	SLOW_SENDER1	N/A
1599.252	RECEIVER	SLOW_SENDER9
1601.050	SLOW_SENDER12	N/A
1602.516	SLOW_SENDER3	N/A
1603.000	SLOW_SENDER5	N/A
1603.225	RECEIVER	SLOW_SENDER3
1603.386	SLOW_SENDER6	N/A
1603.999	RECEIVER	SLOW_SENDER10
1604.877	RECEIVER	SLOW_SENDER5
1607.350	RECEIVER	SLOW_SENDER12
1609.142	RECEIVER	FAST_SENDER
1609.438	SLOW_SENDER10	N/A
1611.569	FAST_SENDER	N/A
1612.780	SLOW_SENDER12	N/A
1612.796	SLOW_SENDER1	N/A
1613.399	RECEIVER	SLOW_SENDER10
1614.103	RECEIVER	SLOW_SENDER12
1615.380	SLOW_SENDER4	N/A
1616.710	SLOW_SENDER11	N/A
1617.227	SLOW_SENDER6	N/A
1617.318	RECEIVER	FAST_SENDER
1618.536	RECEIVER	SLOW_SENDER6
1619.734	FAST_SENDER	N/A
1620.067	RECEIVER	SLOW_SENDER4
1621.553	SLOW_SENDER12	N/A
1622.861	RECEIVER	SLOW_SENDER12
1623.046	SLOW_SENDER10	N/A
1623.793	RECEIVER	SLOW_SENDER10
1625.941	SLOW_SENDER6	N/A
1626.116	RECEIVER	FAST_SENDER
1627.343	SLOW_SENDER4	N/A
1628.115	RECEIVER	SLOW_SENDER4
1628.551	FAST_SENDER	N/A
1630.311	SLOW_SENDER12	N/A
1630.910	SLOW_SENDER11	N/A
1631.068	RECEIVER	SLOW_SENDER12
1631.238	SLOW_SENDER10	N/A
1632.023	RECEIVER	SLOW_SENDER10
1634.177	RECEIVER	FAST_SENDER
1634.500	SLOW_SENDER8	N/A
1635.556	SLOW_SENDER4	N/A
1636.287	RECEIVER	SLOW_SENDER4
1638.486	SLOW_SENDER12	N/A
1639.441	SLOW_SENDER10	N/A
1641.408	FAST_SENDER	N/A
1643.687	SLOW_SENDER4	N/A
1644.150	SLOW_SENDER11	N/A
1648.269	SLOW_SENDER8	N/A
1657.351	FAST_SENDER	N/A
1661.520	SLOW_SENDER8	N/A
1670.078	FAST_SENDER	N/A
1672.420	SLOW_SENDER2	N/A
1682.338	FAST_SENDER	N/A
1687.182	SLOW_SENDER2	N/A
1694.624	FAST_SENDER	N/A
1699.466	SLOW_SENDER2	N/A
1707.234	FAST_SENDER	N/A
1720.184	FAST_SENDER	N/A
1732.954	FAST_SENDER	N/A
1745.039	FAST_SENDER	N/A
1757.747	FAST_SENDER	N/A
1759.960	SLOW_SENDER7	N/A
1765.540	SLOW_SENDER9	N/A
1767.100	SLOW_SENDER3	N/A
1771.141	FAST_SENDER	N/A
1773.760	SLOW_SENDER5	N/A
1774.842	SLOW_SENDER7	N/A
1778.724	SLOW_SENDER9	N/A
1779.700	SLOW_SENDER1	N/A
1782.350	SLOW_SENDER6	N/A
1782.506	SLOW_SENDER3	N/A
1784.817	FAST_SENDER	N/A
1787.921	SLOW_SENDER7	N/A
1788.174	SLOW_SENDER5	N/A
1792.554	SLOW_SENDER9	N/A
1794.961	SLOW_SENDER1	N/A
1796.379	SLOW_SENDER3	N/A
1796.489	SLOW_SENDER6	N/A
1799.135	FAST_SENDER	N/A
1801.738	SLOW_SENDER5	N/A
1802.512	RECEIVER	SLOW_SENDER5
1805.170	SLOW_SENDER10	N/A
1805.974	RECEIVER	SLOW_SENDER10
1807.090	SLOW_SENDER12	N/A
1808.400	SLOW_SENDER10	N/A
1809.214	SLOW_SENDER1	N/A
1809.346	SLOW_SENDER6	N/A
1809.710	SLOW_SENDER11	N/A
1809.830	RECEIVER	FAST_SENDER
1811.059	RECEIVER	SLOW_SENDER11
1812.280	FAST_SENDER	N/A
1812.610	SLOW_SENDER4	N/A
1813.467	SLOW_SENDER11	N/A
1813.910	RECEIVER	SLOW_SENDER10
1814.767	RECEIVER	FAST_SENDER
1817.142	RECEIVER	SLOW_SENDER4
1817.202	FAST_SENDER	N/A
1817.963	RECEIVER	FAST_SENDER
1820.375	FAST_SENDER	N/A
1821.319	SLOW_SENDER10	N/A
1821.580	SLOW_SENDER12	N/A
1822.098	RECEIVER	SLOW_SENDER10
1822.551	SLOW_SENDER4	N/A
1824.217	RECEIVER	SLOW_SENDER12
1826.283	RECEIVER	SLOW_SENDER4
1826.510	SLOW_SENDER8	N/A
1826.563	SLOW_SENDER11	N/A
1827.903	RECEIVER	SLOW_SENDER11
1829.510	SLOW_SENDER10	N/A
1830.263	RECEIVER	SLOW_SENDER10
1831.655	SLOW_SENDER12	N/A
1832.359	RECEIVER	SLOW_SENDER12
1833.549	RECEIVER	FAST_SENDER
1835.346	SLOW_SENDER11	N/A
1835.963	FAST_SENDER	N/A
1836.103	RECEIVER	SLOW_SENDER11
1836.429	SLOW_SENDER4	N/A
1837.209	RECEIVER	SLOW_SENDER4
1837.688	SLOW_SENDER10	N/A
1838.464	RECEIVER	SLOW_SENDER10
1842.478	RECEIVER	FAST_SENDER
1842.483	SLOW_SENDER8	N/A
1843.250	RECEIVER	SLOW_SENDER8
1843.543	SLOW_SENDER11	N/A
1844.317	RECEIVER	SLOW_SENDER11
1844.642	SLOW_SENDER4	N/A
1844.923	FAST_SENDER	N/A
1845.446	RECEIVER	SLOW_SENDER4
1845.864	SLOW_SENDER10	N/A
1846.640	RECEIVER	SLOW_SENDER10
1850.664	SLOW_SENDER8	N/A
1851.414	RECEIVER	SLOW_SENDER8
1851.742	SLOW_SENDER11	N/A
1852.522	RECEIVER	SLOW_SENDER11
1852.876	SLOW_SENDER4	N/A
1853.642	RECEIVER	SLOW_SENDER4
1854.051	SLOW_SENDER10	N/A
1858.924	FAST_SENDER	N/A
1861.764	SLOW_SENDER8	N/A
1862.542	RECEIVER	SLOW_SENDER8
1864.748	RECEIVER	FAST_SENDER
1865.170	SLOW_SENDER2	N/A
1869.977	SLOW_SENDER8	N/A
1870.711	RECEIVER	SLOW_SENDER2
1871.633	FAST_SENDER	N/A
1876.115	SLOW_SENDER2	N/A
1876.881	RECEIVER	SLOW_SENDER2
1882.290	RECEIVER	FAST_SENDER
1882.315	SLOW_SENDER2	N/A
1883.066	RECEIVER	SLOW_SENDER2
1884.708	FAST_SENDER	N/A
1890.501	SLOW_SENDER2	N/A
1891.234	RECEIVER	SLOW_SENDER2
1895.297	RECEIVER	FAST_SENDER
1897.720	FAST_SENDER	N/A
1898.676	SLOW_SENDER2	N/A
1899.462	RECEIVER	SLOW_SENDER2
1903.839	RECEIVER	FAST_SENDER
1906.277	FAST_SENDER	N/A
1906.891	SLOW_SENDER2	N/A
1907.683	RECEIVER	SLOW_SENDER2
1912.283	RECEIVER	FAST_SENDER
1914.709	FAST_SENDER	N/A
1915.101	SLOW_SENDER2	N/A
1915.901	RECEIVER	SLOW_SENDER2
1921.069	RECEIVER	FAST_SENDER
1923.327	SLOW_SENDER2	N/A
1923.489	FAST_SENDER	N/A
1924.095	RECEIVER	SLOW_SENDER2
1929.306	RECEIVER	FAST_SENDER
1931.521	SLOW_SENDER2	N/A
1931.736	FAST_SENDER	N/A
1932.271	RECEIVER	SLOW_SENDER2
1937.660	RECEIVER	FAST_SENDER
1939.698	SLOW_SENDER2	N/A
1940.103	FAST_SENDER	N/A
1940.442	RECEIVER	SLOW_SENDER2
1946.246	RECEIVER	FAST_SENDER
1948.674	FAST_SENDER	N/A
1952.260	SLOW_SENDER7	N/A
1954.662	RECEIVER	FAST_SENDER
1957.062	FAST_SENDER	N/A
1957.106	RECEIVER	SLOW_SENDER7
1957.330	SLOW_SENDER9	N/A
1961.290	SLOW_SENDER3	N/A
1962.508	SLOW_SENDER7	N/A
1963.281	RECEIVER	SLOW_SENDER7
1964.357	RECEIVER	FAST_SENDER
1966.140	SLOW_SENDER5	N/A
1966.795	FAST_SENDER	N/A
1967.298	RECEIVER	SLOW_SENDER3
1970.185	SLOW_SENDER9	N/A
1970.919	RECEIVER	SLOW_SENDER9
1972.404	RECEIVER	SLOW_SENDER5
1972.736	SLOW_SENDER3	N/A
1974.390	SLOW_SENDER6	N/A
1974.620	SLOW_SENDER1	N/A
1976.242	SLOW_SENDER7	N/A
1977.552	RECEIVER	SLOW_SENDER7
1978.368	SLOW_SENDER9	N/A
1978.389	RECEIVER	SLOW_SENDER3
1979.111	RECEIVER	SLOW_SENDER9
1979.956	SLOW_SENDER5	N/A
1980.317	FAST_SENDER	N/A
1980.734	RECEIVER	SLOW_SENDER5
1982.254	RECEIVER	SLOW_SENDER1
1984.962	SLOW_SENDER7	N/A
1985.707	RECEIVER	SLOW_SENDER7
1985.831	SLOW_SENDER3	N/A
1986.532	SLOW_SENDER9	N/A
1986.555	RECEIVER	SLOW_SENDER3
1987.295	RECEIVER	SLOW_SENDER9
1987.686	SLOW_SENDER1	N/A
1988.842	SLOW_SENDER6	N/A
1991.856	SLOW_SENDER5	N/A
1993.131	SLOW_SENDER7	N/A
1993.957	SLOW_SENDER3	N/A
1994.695	SLOW_SENDER9	N/A
1995.720	FAST_SENDER	N/A
2001.010	SLOW_SENDER12	N/A
2001.261	SLOW_SENDER1	N/A
2003.404	SLOW_SENDER6	N/A
2008.769	FAST_SENDER	N/A
2013.230	SLOW_SENDER12	N/A
2017.160	SLOW_SENDER4	N/A
2018.500	SLOW_SENDER11	N/A
2020.520	SLOW_SENDER10	N/A
2021.262	FAST_SENDER	N/A
2025.969	SLOW_SENDER12	N/A
2031.594	SLOW_SENDER11	N/A
2032.697	SLOW_SENDER4	N/A
2034.374	SLOW_SENDER10	N/A
2034.830	SLOW_SENDER8	N/A
2035.389	FAST_SENDER	N/A
2043.864	SLOW_SENDER11	N/A
2046.943	SLOW_SENDER8	N/A
2047.250	SLOW_SENDER4	N/A
2048.031	SLOW_SENDER10	N/A
2048.852	FAST_SENDER	N/A
2060.624	SLOW_SENDER8	N/A
2061.643	FAST_SENDER	N/A
2074.417	FAST_SENDER	N/A
2086.928	FAST_SENDER	N/A
2099.821	FAST_SENDER	N/A
2104.230	SLOW_SENDER2	N/A
2111.923	FAST_SENDER	N/A
2118.851	SLOW_SENDER2	N/A
2124.718	FAST_SENDER	N/A
2131.672	SLOW_SENDER2	N/A
2137.496	FAST_SENDER	N/A
2150.201	FAST_SENDER	N/A
2155.898	RECEIVER	FAST_SENDER
2157.930	SLOW_SENDER7	N/A
2158.299	FAST_SENDER	N/A
2158.683	RECEIVER	SLOW_SENDER7
2160.800	SLOW_SENDER5	N/A
2161.990	SLOW_SENDER3	N/A
2162.540	SLOW_SENDER9	N/A
2165.043	RECEIVER	FAST_SENDER
2165.720	RECEIVER	SLOW_SENDER9
2167.448	FAST_SENDER	N/A
2167.680	SLOW_SENDER1	N/A
2167.774	RECEIVER	SLOW_SENDER5
2168.550	SLOW_SENDER6	N/A
2168.696	RECEIVER	SLOW_SENDER3
2170.680	RECEIVER	SLOW_SENDER1
2171.156	SLOW_SENDER9	N/A
2171.822	SLOW_SENDER7	N/A
2172.623	RECEIVER	SLOW_SENDER7
2173.102	SLOW_SENDER5	N/A
2173.122	SLOW_SENDER1	N/A
2173.558	RECEIVER	SLOW_SENDER9
2174.140	SLOW_SENDER3	N/A
2174.921	RECEIVER	SLOW_SENDER3
2176.088	RECEIVER	SLOW_SENDER6
2177.236	RECEIVER	SLOW_SENDER5
2178.044	SLOW_SENDER7	N/A
2178.963	SLOW_SENDER9	N/A
2179.654	RECEIVER	SLOW_SENDER1
2180.325	SLOW_SENDER3	N/A
2180.827	FAST_SENDER	N/A
2181.069	RECEIVER	SLOW_SENDER3
2183.498	SLOW_SENDER6	N/A
2184.152	RECEIVER	SLOW_SENDER7
2184.651	SLOW_SENDER5	N/A
2185.415	RECEIVER	SLOW_SENDER5
2186.971	RECEIVER	FAST_SENDER
2187.104	SLOW_SENDER1	N/A
2187.858	RECEIVER	SLOW_SENDER1
2188.499	SLOW_SENDER3	N/A
2189.301	RECEIVER	SLOW_SENDER3
2189.391	FAST_SENDER	N/A
2190.370	SLOW_SENDER12	N/A
2191.583	SLOW_SENDER7	N/A
2192.844	SLOW_SENDER5	N/A
2193.594	RECEIVER	SLOW_SENDER5
2193.749	SLOW_SENDER9	N/A
2194.511	RECEIVER	SLOW_SENDER9
2196.109	RECEIVER	FAST_SENDER
2196.738	SLOW_SENDER3	N/A
2197.112	SLOW_SENDER6	N/A
2197.495	RECEIVER	SLOW_SENDER3
2198.515	FAST_SENDER	N/A
2199.279	SLOW_SENDER1	N/A
2200.087	RECEIVER	SLOW_SENDER1
2201.416	SLOW_SENDER12	N/A
2201.939	SLOW_SENDER9	N/A
2202.154	RECEIVER	SLOW_SENDER12
2204.533	RECEIVER	FAST_SENDER
2204.928	SLOW_SENDER3	N/A
2205.701	RECEIVER	SLOW_SENDER3
2206.944	FAST_SENDER	N/A
2208.240	SLOW_SENDER11	N/A
2209.557	SLOW_SENDER12	N/A
2210.319	RECEIVER	SLOW_SENDER12
2211.650	SLOW_SENDER4	N/A
2212.560	SLOW_SENDER10	N/A
2212.817	RECEIVER	FAST_SENDER
2213.104	SLOW_SENDER3	N/A
2213.881	RECEIVER	SLOW_SENDER3
2217.320	RECEIVER	SLOW_SENDER10
2217.766	SLOW_SENDER12	N/A
2218.844	RECEIVER	SLOW_SENDER4
2220.442	FAST_SENDER	N/A
2220.833	SLOW_SENDER11	N/A
2221.322	SLOW_SENDER3	N/A
2221.549	RECEIVER	SLOW_SENDER12
2222.654	RECEIVER	SLOW_SENDER11
2222.728	SLOW_SENDER10	N/A
2223.477	RECEIVER	SLOW_SENDER10
2224.270	SLOW_SENDER4	N/A
2225.007	RECEIVER	SLOW_SENDER4
2225.120	SLOW_SENDER8	N/A
2228.897	SLOW_SENDER10	N/A
2228.995	SLOW_SENDER12	N/A
2229.591	RECEIVER	SLOW_SENDER8
2230.413	SLOW_SENDER4	N/A
2231.168	RECEIVER	SLOW_SENDER4
2233.533	RECEIVER	SLOW_SENDER10
2234.030	FAST_SENDER	N/A
2234.088	SLOW_SENDER11	N/A
2235.035	SLOW_SENDER8	N/A
2236.357	RECEIVER	SLOW_SENDER8
2240.496	RECEIVER	FAST_SENDER
2240.955	SLOW_SENDER10	N/A
2241.723	RECEIVER	SLOW_SENDER10
2241.765	SLOW_SENDER8	N/A
2242.505	RECEIVER	SLOW_SENDER8
2242.524	SLOW_SENDER4	N/A
2242.899	FAST_SENDER	N/A
2243.288	RECEIVER	SLOW_SENDER4
2249.126	SLOW_SENDER10	N/A
2249.232	RECEIVER	FAST_SENDER
2249.929	SLOW_SENDER8	N/A
2250.701	RECEIVER	SLOW_SENDER8
2251.646	FAST_SENDER	N/A
2258.144	SLOW_SENDER8	N/A
2258.872	RECEIVER	SLOW_SENDER8
2261.913	RECEIVER	FAST_SENDER
2264.333	FAST_SENDER	N/A
2266.315	SLOW_SENDER8	N/A
2267.107	RECEIVER	SLOW_SENDER8
2270.551	RECEIVER	FAST_SENDER
2272.951	FAST_SENDER	N/A
2274.516	SLOW_SENDER8	N/A
2275.265	RECEIVER	SLOW_SENDER8
2278.829	RECEIVER	FAST_SENDER
2281.267	FAST_SENDER	N/A
2282.688	SLOW_SENDER8	N/A
2283.439	RECEIVER	SLOW_SENDER8
2294.092	FAST_SENDER	N/A
2296.040	SLOW_SENDER2	N/A
2306.818	FAST_SENDER	N/A
2310.723	SLOW_SENDER2	N/A
2319.484	FAST_SENDER	N/A
2323.884	SLOW_SENDER2	N/A
2332.582	FAST_SENDER	N/A
2344.529	FAST_SENDER	N/A
2357.249	FAST_SENDER	N/A
2357.710	SLOW_SENDER7	N/A
2358.320	SLOW_SENDER9	N/A
2359.190	SLOW_SENDER5	N/A
2361.100	SLOW_SENDER6	N/A
2363.800	SLOW_SENDER1	N/A
2369.496	SLOW_SENDER7	N/A
2370.331	FAST_SENDER	N/A
2372.530	SLOW_SENDER9	N/A
2374.663	SLOW_SENDER5	N/A
2375.118	SLOW_SENDER1	N/A
2375.714	SLOW_SENDER6	N/A
2383.942	FAST_SENDER	N/A
2385.960	SLOW_SENDER9	N/A
2388.542	SLOW_SENDER5	N/A
2388.740	SLOW_SENDER3	N/A
2389.081	SLOW_SENDER1	N/A
2389.782	SLOW_SENDER6	N/A
2394.480	SLOW_SENDER12	N/A
2397.702	FAST_SENDER	N/A
2401.170	SLOW_SENDER11	N/A
2401.767	SLOW_SENDER3	N/A
2408.074	SLOW_SENDER12	N/A
2410.370	SLOW_SENDER4	N/A
2410.730	FAST_SENDER	N/A
2414.790	SLOW_SENDER10	N/A
2415.196	SLOW_SENDER3	N/A
2415.736	SLOW_SENDER11	N/A
2420.437	SLOW_SENDER12	N/A
2423.933	SLOW_SENDER4	N/A
2425.431	FAST_SENDER	N/A
2428.580	SLOW_SENDER11	N/A
2431.117	SLOW_SENDER10	N/A
2437.111	SLOW_SENDER4	N/A
2438.828	FAST_SENDER	N/A
2443.649	SLOW_SENDER10	N/A
2449.420	RECEIVER	FAST_SENDER
2449.620	SLOW_SENDER8	N/A
2450.376	RECEIVER	SLOW_SENDER8
2451.832	FAST_SENDER	N/A
2452.810	SLOW_SENDER8	N/A
2456.743	RECEIVER	SLOW_SENDER8
2462.144	SLOW_SENDER8	N/A
2464.130	FAST_SENDER	N/A
2464.343	RECEIVER	SLOW_SENDER8
2470.371	RECEIVER	FAST_SENDER
2471.775	SLOW_SENDER8	N/A
2472.774	FAST_SENDER	N/A
2473.567	RECEIVER	FAST_SENDER
2475.354	RECEIVER	SLOW_SENDER8
2482.780	SLOW_SENDER8	N/A
2486.221	FAST_SENDER	N/A
2486.999	RECEIVER	FAST_SENDER
2488.220	SLOW_SENDER2	N/A
2489.415	FAST_SENDER	N/A
2494.209	RECEIVER	SLOW_SENDER2
2499.986	RECEIVER	FAST_SENDER
2502.415	FAST_SENDER	N/A
2503.104	SLOW_SENDER2	N/A
2503.177	RECEIVER	FAST_SENDER
2503.850	RECEIVER	SLOW_SENDER2
2505.626	FAST_SENDER	N/A
2506.385	RECEIVER	FAST_SENDER
2508.798	FAST_SENDER	N/A
2511.265	SLOW_SENDER2	N/A
2512.038	RECEIVER	SLOW_SENDER2
2519.453	SLOW_SENDER2	N/A
2521.316	FAST_SENDER	N/A
2522.018	RECEIVER	SLOW_SENDER2
2527.800	RECEIVER	FAST_SENDER
2529.450	SLOW_SENDER2	N/A
2530.214	FAST_SENDER	N/A
2530.965	RECEIVER	FAST_SENDER
2533.386	FAST_SENDER	N/A
2539.366	RECEIVER	FAST_SENDER
2541.680	SLOW_SENDER7	N/A
2541.802	FAST_SENDER	N/A
2542.486	RECEIVER	SLOW_SENDER7
2544.903	SLOW_SENDER7	N/A
2548.258	RECEIVER	FAST_SENDER
2550.016	RECEIVER	SLOW_SENDER7
2550.697	FAST_SENDER	N/A
2551.080	SLOW_SENDER9	N/A
2553.510	SLOW_SENDER1	N/A
2554.050	SLOW_SENDER5	N/A
2556.220	SLOW_SENDER6	N/A
2557.112	RECEIVER	SLOW_SENDER9
2557.418	SLOW_SENDER7	N/A
2559.259	RECEIVER	SLOW_SENDER6
2562.539	SLOW_SENDER9	N/A
2563.257	RECEIVER	FAST_SENDER
2565.653	SLOW_SENDER1	N/A
2565.697	FAST_SENDER	N/A
2566.022	RECEIVER	SLOW_SENDER9
2568.124	SLOW_SENDER5	N/A
2569.328	SLOW_SENDER6	N/A
2572.098	RECEIVER	SLOW_SENDER1
2572.944	RECEIVER	SLOW_SENDER6
2575.599	SLOW_SENDER9	N/A
2576.331	RECEIVER	SLOW_SENDER9
2577.406	RECEIVER	FAST_SENDER
2579.528	SLOW_SENDER1	N/A
2579.720	SLOW_SENDER3	N/A
2579.836	FAST_SENDER	N/A
2580.250	RECEIVER	SLOW_SENDER1
2580.393	SLOW_SENDER6	N/A
2581.733	RECEIVER	SLOW_SENDER6
2582.314	SLOW_SENDER5	N/A
2583.061	RECEIVER	SLOW_SENDER5
2583.737	SLOW_SENDER9	N/A
2584.516	RECEIVER	SLOW_SENDER9
2584.930	SLOW_SENDER12	N/A
2585.425	RECEIVER	SLOW_SENDER3
2587.102	RECEIVER	FAST_SENDER
2590.502	SLOW_SENDER5	N/A
2590.844	SLOW_SENDER3	N/A
2590.921	RECEIVER	SLOW_SENDER12
2591.630	RECEIVER	SLOW_SENDER3
2591.954	SLOW_SENDER9	N/A
2593.750	SLOW_SENDER11	N/A
2594.639	FAST_SENDER	N/A
2596.360	SLOW_SENDER12	N/A
2597.070	SLOW_SENDER3	N/A
2597.126	RECEIVER	SLOW_SENDER12
2597.841	RECEIVER	SLOW_SENDER3
2600.360	RECEIVER	SLOW_SENDER11
2601.500	SLOW_SENDER4	N/A
2602.563	SLOW_SENDER12	N/A
2603.308	RECEIVER	SLOW_SENDER12
2605.242	SLOW_SENDER3	N/A
2605.505	RECEIVER	FAST_SENDER
2605.771	SLOW_SENDER11	N/A
2606.577	RECEIVER	SLOW_SENDER11
2607.434	RECEIVER	SLOW_SENDER4
2607.934	FAST_SENDER	N/A
2608.200	SLOW_SENDER10	N/A
2610.152	RECEIVER	SLOW_SENDER3
2610.742	SLOW_SENDER12	N/A
2611.512	RECEIVER	SLOW_SENDER12
2611.993	SLOW_SENDER11	N/A
2612.764	RECEIVER	SLOW_SENDER11
2614.522	RECEIVER	FAST_SENDER
2615.433	RECEIVER	SLOW_SENDER10
2616.589	SLOW_SENDER4	N/A
2616.964	FAST_SENDER	N/A
2617.337	RECEIVER	SLOW_SENDER4
2617.560	SLOW_SENDER3	N/A
2618.303	RECEIVER	SLOW_SENDER3
2618.952	SLOW_SENDER12	N/A
2619.718	RECEIVER	SLOW_SENDER12
2620.166	SLOW_SENDER11	N/A
2620.836	SLOW_SENDER10	N/A
2621.562	RECEIVER	SLOW_SENDER10
2623.439	RECEIVER	FAST_SENDER
2624.125	RECEIVER	SLOW_SENDER11
2625.736	SLOW_SENDER3	N/A
2625.882	FAST_SENDER	N/A
2626.482	RECEIVER	SLOW_SENDER3
2627.001	SLOW_SENDER10	N/A
2627.131	SLOW_SENDER12	N/A
2627.780	RECEIVER	SLOW_SENDER10
2628.004	SLOW_SENDER4	N/A
2628.780	RECEIVER	SLOW_SENDER4
2631.360	RECEIVER	SLOW_SENDER12
2633.377	SLOW_SENDER11	N/A
2633.800	RECEIVER	FAST_SENDER
2633.928	SLOW_SENDER3	N/A
2635.187	SLOW_SENDER10	N/A
2635.930	RECEIVER	SLOW_SENDER10
2636.216	SLOW_SENDER4	N/A
2636.945	RECEIVER	SLOW_SENDER4
2641.618	FAST_SENDER	N/A
2643.376	SLOW_SENDER10	N/A
2644.123	RECEIVER	SLOW_SENDER10
2644.372	SLOW_SENDER4	N/A
2648.020	SLOW_SENDER8	N/A
2652.565	SLOW_SENDER4	N/A
2654.683	FAST_SENDER	N/A
2662.999	SLOW_SENDER8	N/A
2667.760	FAST_SENDER	N/A
2675.795	SLOW_SENDER8	N/A
2680.584	FAST_SENDER	N/A
2693.066	FAST_SENDER	N/A
2695.170	SLOW_SENDER2	N/A
2705.927	FAST_SENDER	N/A
2709.835	SLOW_SENDER2	N/A
2718.324	FAST_SENDER	N/A
2722.135	SLOW_SENDER2	N/A
2727.350	SLOW_SENDER7	N/A
2730.337	FAST_SENDER	N/A
2741.786	SLOW_SENDER7	N/A
2743.580	FAST_SENDER	N/A
2743.870	SLOW_SENDER1	N/A
2747.040	SLOW_SENDER5	N/A
2747.800	SLOW_SENDER6	N/A
2755.559	SLOW_SENDER7	N/A
2757.129	FAST_SENDER	N/A
2757.748	SLOW_SENDER1	N/A
2759.239	SLOW_SENDER6	N/A
2759.467	SLOW_SENDER5	N/A
2759.640	SLOW_SENDER9	N/A
2770.024	FAST_SENDER	N/A
2771.577	SLOW_SENDER1	N/A
2773.209	SLOW_SENDER6	N/A
2773.515	SLOW_SENDER5	N/A
2774.186	SLOW_SENDER9	N/A
2784.047	FAST_SENDER	N/A
2787.507	SLOW_SENDER9	N/A
2790.370	SLOW_SENDER3	N/A
2795.000	SLOW_SENDER12	N/A
2796.515	FAST_SENDER	N/A
2797.250	SLOW_SENDER11	N/A
2804.763	SLOW_SENDER3	N/A
2808.452	RECEIVER	FAST_SENDER
2808.575	SLOW_SENDER12	N/A
2810.743	FAST_SENDER	N/A
2810.988	RECEIVER	SLOW_SENDER12
2811.165	SLOW_SENDER11	N/A
2811.926	RECEIVER	SLOW_SENDER11
2812.750	SLOW_SENDER10	N/A
2814.046	RECEIVER	SLOW_SENDER10
2816.489	SLOW_SENDER10	N/A
2817.050	SLOW_SENDER4	N/A
2818.742	RECEIVER	FAST_SENDER
2818.867	SLOW_SENDER3	N/A
2819.360	SLOW_SENDER11	N/A
2819.606	RECEIVER	SLOW_SENDER4
2820.725	RECEIVER	SLOW_SENDER3
2821.892	RECEIVER	SLOW_SENDER11
2822.212	SLOW_SENDER12	N/A
2825.953	FAST_SENDER	N/A
2829.416	SLOW_SENDER10	N/A
2830.155	RECEIVER	SLOW_SENDER10
2830.740	SLOW_SENDER4	N/A
2831.510	RECEIVER	SLOW_SENDER4
2832.190	RECEIVER	FAST_SENDER
2834.629	FAST_SENDER	N/A
2837.578	SLOW_SENDER10	N/A
2838.387	RECEIVER	SLOW_SENDER10
2838.922	SLOW_SENDER4	N/A
2839.688	RECEIVER	SLOW_SENDER4
2840.090	SLOW_SENDER8	N/A
2840.810	RECEIVER	FAST_SENDER
2843.234	FAST_SENDER	N/A
2844.610	RECEIVER	SLOW_SENDER8
2845.801	SLOW_SENDER10	N/A
2846.550	RECEIVER	SLOW_SENDER10
2847.104	SLOW_SENDER4	N/A
2847.862	RECEIVER	SLOW_SENDER4
2849.082	RECEIVER	FAST_SENDER
2850.010	SLOW_SENDER8	N/A
2850.732	RECEIVER	SLOW_SENDER8
2851.499	FAST_SENDER	N/A
2853.995	SLOW_SENDER10	N/A
2854.779	RECEIVER	SLOW_SENDER10
2855.305	SLOW_SENDER4	N/A
2856.085	RECEIVER	SLOW_SENDER4
2856.162	SLOW_SENDER8	N/A
2856.958	RECEIVER	SLOW_SENDER8
2857.621	RECEIVER	FAST_SENDER
2864.379	SLOW_SENDER8	N/A
2865.199	RECEIVER	SLOW_SENDER8
2865.249	FAST_SENDER	N/A
2866.996	SLOW_SENDER4	N/A
2867.740	RECEIVER	SLOW_SENDER4
2871.968	RECEIVER	FAST_SENDER
2872.609	SLOW_SENDER8	N/A
2873.407	RECEIVER	SLOW_SENDER8
2874.408	FAST_SENDER	N/A
2880.250	RECEIVER	FAST_SENDER
2880.825	SLOW_SENDER8	N/A
2881.558	RECEIVER	SLOW_SENDER8
2882.651	FAST_SENDER	N/A
2886.590	SLOW_SENDER2	N/A
2888.433	RECEIVER	FAST_SENDER
2888.966	SLOW_SENDER8	N/A
2889.708	RECEIVER	SLOW_SENDER8
2890.851	FAST_SENDER	N/A
2892.658	RECEIVER	SLOW_SENDER2
2896.849	RECEIVER	FAST_SENDER
2897.156	SLOW_SENDER8	N/A
2898.059	SLOW_SENDER2	N/A
2898.803	RECEIVER	SLOW_SENDER2
2899.285	FAST_SENDER	N/A
2904.229	SLOW_SENDER2	N/A
2904.994	RECEIVER	SLOW_SENDER2
2909.959	RECEIVER	FAST_SENDER
2912.400	FAST_SENDER	N/A
2912.430	SLOW_SENDER2	N/A
2913.750	RECEIVER	SLOW_SENDER2
2918.926	RECEIVER	FAST_SENDER
2920.780	SLOW_SENDER7	N/A
2921.192	SLOW_SENDER2	N/A
2921.354	FAST_SENDER	N/A
2921.925	RECEIVER	SLOW_SENDER2
2926.687	RECEIVER	SLOW_SENDER7
2927.911	RECEIVER	FAST_SENDER
2929.372	SLOW_SENDER2	N/A
2930.155	RECEIVER	SLOW_SENDER2
2930.348	FAST_SENDER	N/A
2932.118	SLOW_SENDER7	N/A
2932.863	RECEIVER	SLOW_SENDER7
2936.327	RECEIVER	FAST_SENDER
2936.570	SLOW_SENDER1	N/A
2937.603	SLOW_SENDER2	N/A
2938.288	SLOW_SENDER7	N/A
2938.363	RECEIVER	SLOW_SENDER2
2938.730	FAST_SENDER	N/A
2938.970	SLOW_SENDER6	N/A
2939.005	RECEIVER	SLOW_SENDER7
2939.140	SLOW_SENDER5	N/A
2942.472	RECEIVER	SLOW_SENDER1
2944.450	SLOW_SENDER7	N/A
2944.975	RECEIVER	SLOW_SENDER6
2945.807	RECEIVER	SLOW_SENDER5
2945.811	SLOW_SENDER2	N/A
2946.548	RECEIVER	SLOW_SENDER2
2947.890	SLOW_SENDER1	N/A
2948.599	RECEIVER	SLOW_SENDER7
2950.393	SLOW_SENDER6	N/A
2951.017	RECEIVER	FAST_SENDER
2951.940	SLOW_SENDER9	N/A
2953.044	RECEIVER	SLOW_SENDER1
2953.446	FAST_SENDER	N/A
2955.051	SLOW_SENDER5	N/A
2956.023	SLOW_SENDER7	N/A
2960.490	SLOW_SENDER1	N/A
2963.740	SLOW_SENDER6	N/A
2965.955	SLOW_SENDER9	N/A
2967.154	FAST_SENDER	N/A
2968.270	SLOW_SENDER5	N/A
2978.166	SLOW_SENDER9	N/A
2980.095	FAST_SENDER	N/A
2984.390	SLOW_SENDER3	N/A
2986.610	SLOW_SENDER12	N/A
2989.220	SLOW_SENDER11	N/A
2992.646	FAST_SENDER	N/A
2998.829	SLOW_SENDER3	N/A
3001.154	SLOW_SENDER12	N/A
3002.208	SLOW_SENDER11	N/A
3006.815	FAST_SENDER	N/A
3013.185	SLOW_SENDER3	N/A
3013.407	SLOW_SENDER12	N/A
3016.483	SLOW_SENDER11	N/A
3019.125	FAST_SENDER	N/A
3021.270	SLOW_SENDER10	N/A
3031.220	SLOW_SENDER4	N/A
3031.456	FAST_SENDER	N/A
3035.682	SLOW_SENDER10	N/A
3044.229	FAST_SENDER	N/A
3045.797	SLOW_SENDER4	N/A
3048.413	SLOW_SENDER10	N/A
3056.881	FAST_SENDER	N/A
3058.619	SLOW_SENDER4	N/A
3063.100	SLOW_SENDER8	N/A
3069.563	FAST_SENDER	N/A
3077.754	SLOW_SENDER8	N/A
3083.119	FAST_SENDER	N/A
3090.810	SLOW_SENDER8	N/A
3095.633	FAST_SENDER	N/A
3108.068	FAST_SENDER	N/A
3113.450	SLOW_SENDER2	N/A
3118.130	RECEIVER	FAST_SENDER
3120.561	FAST_SENDER	N/A
3121.173	RECEIVER	SLOW_SENDER2
3122.760	SLOW_SENDER7	N/A
3127.754	RECEIVER	FAST_SENDER
3128.430	SLOW_SENDER1	N/A
3128.598	SLOW_SENDER2	N/A
3129.217	RECEIVER	SLOW_SENDER1
3129.590	SLOW_SENDER6	N/A
3130.204	FAST_SENDER	N/A
3132.782	RECEIVER	SLOW_SENDER2
3134.060	SLOW_SENDER5	N/A
3135.785	RECEIVER	SLOW_SENDER6
3136.896	SLOW_SENDER7	N/A
3137.697	RECEIVER	SLOW_SENDER7
3141.212	SLOW_SENDER6	N/A
3141.893	SLOW_SENDER1	N/A
3141.941	RECEIVER	SLOW_SENDER5
3142.483	SLOW_SENDER2	N/A
3143.065	RECEIVER	FAST_SENDER
3143.630	SLOW_SENDER9	N/A
3144.387	RECEIVER	SLOW_SENDER9
3145.111	SLOW_SENDER7	N/A
3145.500	FAST_SENDER	N/A
3145.874	RECEIVER	SLOW_SENDER7
3146.993	SLOW_SENDER5	N/A
3147.649	RECEIVER	SLOW_SENDER1
3148.846	RECEIVER	SLOW_SENDER5
3155.143	SLOW_SENDER9	N/A
3155.903	RECEIVER	SLOW_SENDER9
3157.309	RECEIVER	FAST_SENDER
3157.314	SLOW_SENDER1	N/A
3157.461	SLOW_SENDER6	N/A
3158.075	RECEIVER	SLOW_SENDER1
3158.596	SLOW_SENDER7	N/A
3158.742	RECEIVER	SLOW_SENDER6
3159.616	SLOW_SENDER5	N/A
3159.749	FAST_SENDER	N/A
3160.363	RECEIVER	SLOW_SENDER5
3161.348	SLOW_SENDER9	N/A
3162.153	RECEIVER	SLOW_SENDER9
3165.496	SLOW_SENDER1	N/A
3166.152	RECEIVER	FAST_SENDER
3167.797	SLOW_SENDER5	N/A
3168.548	RECEIVER	SLOW_SENDER5
3168.581	FAST_SENDER	N/A
3169.596	SLOW_SENDER9	N/A
3170.370	RECEIVER	SLOW_SENDER9
3174.213	RECEIVER	FAST_SENDER
3175.979	SLOW_SENDER5	N/A
3176.641	FAST_SENDER	N/A
3176.739	RECEIVER	SLOW_SENDER5
3177.390	SLOW_SENDER3	N/A
3178.040	SLOW_SENDER12	N/A
3180.826	SLOW_SENDER9	N/A
3181.604	RECEIVER	SLOW_SENDER9
3181.940	SLOW_SENDER11	N/A
3183.977	RECEIVER	FAST_SENDER
3184.189	SLOW_SENDER5	N/A
3184.938	RECEIVER	SLOW_SENDER5
3186.399	FAST_SENDER	N/A
3186.524	RECEIVER	SLOW_SENDER11
3188.404	SLOW_SENDER3	N/A
3189.028	SLOW_SENDER9	N/A
3189.713	RECEIVER	SLOW_SENDER3
3192.482	RECEIVER	FAST_SENDER
3194.007	SLOW_SENDER12	N/A
3194.087	SLOW_SENDER11	N/A
3194.715	RECEIVER	SLOW_SENDER12
3194.895	FAST_SENDER	N/A
3195.396	RECEIVER	SLOW_SENDER11
3197.153	SLOW_SENDER3	N/A
3197.879	RECEIVER	SLOW_SENDER3
3200.481	RECEIVER	FAST_SENDER
3202.158	SLOW_SENDER12	N/A
3202.801	SLOW_SENDER11	N/A
3202.904	FAST_SENDER	N/A
3202.937	RECEIVER	SLOW_SENDER12
3205.282	SLOW_SENDER3	N/A
3207.238	RECEIVER	SLOW_SENDER11
3209.517	RECEIVER	SLOW_SENDER3
3212.980	SLOW_SENDER10	N/A
3213.397	SLOW_SENDER12	N/A
3214.122	RECEIVER	FAST_SENDER
3214.641	SLOW_SENDER11	N/A
3215.987	RECEIVER	SLOW_SENDER11
3216.537	FAST_SENDER	N/A
3216.923	SLOW_SENDER3	N/A
3217.691	RECEIVER	SLOW_SENDER3
3219.543	RECEIVER	SLOW_SENDER10
3223.210	SLOW_SENDER4	N/A
3223.402	SLOW_SENDER11	N/A
3224.969	SLOW_SENDER10	N/A
3225.773	RECEIVER	SLOW_SENDER10
3227.685	RECEIVER	FAST_SENDER
3228.450	RECEIVER	SLOW_SENDER4
3230.104	FAST_SENDER	N/A
3233.899	SLOW_SENDER4	N/A
3234.642	RECEIVER	SLOW_SENDER4
3236.063	RECEIVER	FAST_SENDER
3237.292	SLOW_SENDER10	N/A
3238.069	RECEIVER	SLOW_SENDER10
3238.507	FAST_SENDER	N/A
3244.455	RECEIVER	FAST_SENDER
3245.485	SLOW_SENDER10	N/A
3246.198	RECEIVER	SLOW_SENDER10
3246.896	FAST_SENDER	N/A
3247.120	SLOW_SENDER4	N/A
3247.877	RECEIVER	SLOW_SENDER4
3252.603	RECEIVER	FAST_SENDER
3253.600	SLOW_SENDER10	N/A
3254.374	RECEIVER	SLOW_SENDER10
3255.037	FAST_SENDER	N/A
3255.292	SLOW_SENDER4	N/A
3255.870	SLOW_SENDER8	N/A
3256.032	RECEIVER	SLOW_SENDER4
3260.612	RECEIVER	FAST_SENDER
3261.817	SLOW_SENDER10	N/A
3261.834	RECEIVER	SLOW_SENDER8
3263.019	FAST_SENDER	N/A
3263.435	SLOW_SENDER4	N/A
3267.244	SLOW_SENDER8	N/A
3276.346	FAST_SENDER	N/A
3279.672	SLOW_SENDER8	N/A
3288.656	FAST_SENDER	N/A
3300.726	FAST_SENDER	N/A
3310.050	SLOW_SENDER2	N/A
3313.494	FAST_SENDER	N/A
3322.145	SLOW_SENDER2	N/A
3322.960	SLOW_SENDER7	N/A
3323.170	SLOW_SENDER6	N/A
3326.368	FAST_SENDER	N/A
3330.440	SLOW_SENDER1	N/A
3336.178	SLOW_SENDER2	N/A
3337.415	SLOW_SENDER7	N/A
3337.443	SLOW_SENDER6	N/A
3338.934	FAST_SENDER	N/A
3343.761	SLOW_SENDER1	N/A
3348.250	SLOW_SENDER5	N/A
3350.909	SLOW_SENDER6	N/A
3351.254	FAST_SENDER	N/A
3351.449	SLOW_SENDER7	N/A
3355.160	SLOW_SENDER9	N/A
3356.582	SLOW_SENDER1	N/A
3363.570	SLOW_SENDER5	N/A
3364.660	FAST_SENDER	N/A
3368.829	SLOW_SENDER9	N/A
3377.065	SLOW_SENDER5	N/A
3377.932	FAST_SENDER	N/A
3379.220	SLOW_SENDER12	N/A
3379.830	SLOW_SENDER11	N/A
3381.340	SLOW_SENDER3	N/A
3382.302	SLOW_SENDER9	N/A
3392.541	FAST_SENDER	N/A
3394.888	SLOW_SENDER11	N/A
3395.479	SLOW_SENDER12	N/A
3395.772	SLOW_SENDER3	N/A
3405.997	FAST_SENDER	N/A
3407.955	SLOW_SENDER12	N/A
3408.508	SLOW_SENDER3	N/A
3408.655	SLOW_SENDER11	N/A
3418.652	FAST_SENDER	N/A
3424.934	RECEIVER	FAST_SENDER
3427.383	FAST_SENDER	N/A
3427.750	SLOW_SENDER4	N/A
3427.860	SLOW_SENDER10	N/A
3428.144	RECEIVER	FAST_SENDER
3432.170	RECEIVER	SLOW_SENDER4
3434.452	RECEIVER	SLOW_SENDER10
3437.588	SLOW_SENDER4	N/A
3440.122	RECEIVER	SLOW_SENDER4
3440.630	FAST_SENDER	N/A
3441.898	SLOW_SENDER10	N/A
3442.670	RECEIVER	SLOW_SENDER10
3445.510	SLOW_SENDER8	N/A
3446.266	RECEIVER	SLOW_SENDER8
3447.546	SLOW_SENDER4	N/A
3448.303	RECEIVER	SLOW_SENDER4
3448.669	SLOW_SENDER8	N/A
3449.435	RECEIVER	SLOW_SENDER8
3450.117	SLOW_SENDER10	N/A
3450.883	RECEIVER	SLOW_SENDER10
3451.847	SLOW_SENDER8	N/A
3452.613	RECEIVER	SLOW_SENDER8
3454.497	FAST_SENDER	N/A
3455.733	SLOW_SENDER4	N/A
3456.481	RECEIVER	SLOW_SENDER4
3457.134	RECEIVER	FAST_SENDER
3458.019	SLOW_SENDER8	N/A
3458.331	SLOW_SENDER10	N/A
3458.807	RECEIVER	SLOW_SENDER8
3459.534	FAST_SENDER	N/A
3460.311	RECEIVER	FAST_SENDER
3462.377	RECEIVER	SLOW_SENDER10
3462.746	FAST_SENDER	N/A
3463.882	SLOW_SENDER4	N/A
3464.209	SLOW_SENDER8	N/A
3464.639	RECEIVER	SLOW_SENDER4
3468.458	RECEIVER	SLOW_SENDER8
3469.808	SLOW_SENDER10	N/A
3471.104	RECEIVER	SLOW_SENDER10
3472.074	SLOW_SENDER4	N/A
3473.635	RECEIVER	FAST_SENDER
3475.840	RECEIVER	SLOW_SENDER4
3476.036	FAST_SENDER	N/A
3478.050	SLOW_SENDER8	N/A
3478.796	RECEIVER	SLOW_SENDER8
3482.709	RECEIVER	FAST_SENDER
3485.150	FAST_SENDER	N/A
3486.245	SLOW_SENDER8	N/A
3486.993	RECEIVER	SLOW_SENDER8
3491.072	RECEIVER	FAST_SENDER
3493.519	FAST_SENDER	N/A
3499.677	RECEIVER	FAST_SENDER
3500.980	SLOW_SENDER2	N/A
3502.119	FAST_SENDER	N/A
3506.588	RECEIVER	SLOW_SENDER2
3508.455	RECEIVER	FAST_SENDER
3510.858	FAST_SENDER	N/A
3512.033	SLOW_SENDER2	N/A
3512.794	RECEIVER	SLOW_SENDER2
3515.790	SLOW_SENDER7	N/A
3515.910	SLOW_SENDER6	N/A
3516.406	RECEIVER	FAST_SENDER
3518.203	SLOW_SENDER2	N/A
3518.811	FAST_SENDER	N/A
3518.966	RECEIVER	SLOW_SENDER2
3520.038	RECEIVER	SLOW_SENDER7
3520.970	SLOW_SENDER1	N/A
3522.670	RECEIVER	SLOW_SENDER6
3525.242	RECEIVER	FAST_SENDER
3525.462	SLOW_SENDER7	N/A
3526.218	RECEIVER	SLOW_SENDER7
3526.397	SLOW_SENDER2	N/A
3527.131	RECEIVER	SLOW_SENDER2
3528.089	SLOW_SENDER6	N/A
3529.351	RECEIVER	SLOW_SENDER6
3531.656	SLOW_SENDER7	N/A
3531.912	FAST_SENDER	N/A
3532.429	RECEIVER	SLOW_SENDER7
3533.813	SLOW_SENDER1	N/A
3534.565	SLOW_SENDER2	N/A
3534.585	RECEIVER	SLOW_SENDER1
3535.325	RECEIVER	SLOW_SENDER2
3538.940	RECEIVER	FAST_SENDER
3539.850	SLOW_SENDER7	N/A
3540.644	SLOW_SENDER6	N/A
3540.654	RECEIVER	SLOW_SENDER7
3541.343	FAST_SENDER	N/A
3541.413	RECEIVER	SLOW_SENDER6
3541.530	SLOW_SENDER5	N/A
3541.993	SLOW_SENDER1	N/A
3542.767	SLOW_SENDER2	N/A
3542.777	RECEIVER	SLOW_SENDER1
3543.553	RECEIVER	SLOW_SENDER2
3546.700	SLOW_SENDER9	N/A
3547.976	RECEIVER	FAST_SENDER
3548.077	SLOW_SENDER7	N/A
3548.816	RECEIVER	SLOW_SENDER7
3548.821	SLOW_SENDER6	N/A
3549.576	RECEIVER	SLOW_SENDER6
3550.199	SLOW_SENDER1	N/A
3550.408	FAST_SENDER	N/A
3550.963	RECEIVER	SLOW_SENDER1
3550.984	SLOW_SENDER2	N/A
3551.750	RECEIVER	SLOW_SENDER2
3553.037	RECEIVER	SLOW_SENDER9
3556.084	SLOW_SENDER5	N/A
3556.895	RECEIVER	SLOW_SENDER5
3557.022	SLOW_SENDER6	N/A
3557.817	RECEIVER	SLOW_SENDER6
3558.386	SLOW_SENDER1	N/A
3558.456	SLOW_SENDER9	N/A
3559.168	RECEIVER	SLOW_SENDER1
3559.181	SLOW_SENDER2	N/A
3559.957	RECEIVER	SLOW_SENDER2
3562.803	RECEIVER	SLOW_SENDER9
3564.335	SLOW_SENDER5	N/A
3565.102	RECEIVER	SLOW_SENDER5
3565.146	FAST_SENDER	N/A
3565.218	SLOW_SENDER6	N/A
3566.522	RECEIVER	SLOW_SENDER6
3566.583	SLOW_SENDER1	N/A
3567.311	RECEIVER	SLOW_SENDER1
3567.359	SLOW_SENDER2	N/A
3570.247	SLOW_SENDER9	N/A
3572.350	SLOW_SENDER12	N/A
3572.535	SLOW_SENDER5	N/A
3572.880	SLOW_SENDER3	N/A
3573.270	SLOW_SENDER11	N/A
3573.943	SLOW_SENDER6	N/A
3579.070	FAST_SENDER	N/A
3585.880	SLOW_SENDER5	N/A
3586.301	SLOW_SENDER12	N/A
3586.999	SLOW_SENDER3	N/A
3587.422	SLOW_SENDER11	N/A
3593.445	FAST_SENDER	N/A
3599.820	SLOW_SENDER12	N/A
3600.106	SLOW_SENDER3	N/A
3605.876	FAST_SENDER	N/A
3618.412	FAST_SENDER	N/A
3630.555	FAST_SENDER	N/A
3634.740	SLOW_SENDER10	N/A
3639.480	SLOW_SENDER4	N/A
3643.511	FAST_SENDER	N/A
3648.200	SLOW_SENDER10	N/A
3652.290	SLOW_SENDER8	N/A
3653.912	SLOW_SENDER4	N/A
3656.846	FAST_SENDER	N/A
3660.536	SLOW_SENDER10	N/A
3665.348	SLOW_SENDER8	N/A
3667.180	SLOW_SENDER4	N/A
3670.356	FAST_SENDER	N/A
3678.511	SLOW_SENDER8	N/A
3683.243	FAST_SENDER	N/A
3696.190	FAST_SENDER	N/A
3708.835	FAST_SENDER	N/A
3719.020	SLOW_SENDER7	N/A
3721.712	FAST_SENDER	N/A
3732.220	RECEIVER	FAST_SENDER
3732.902	SLOW_SENDER7	N/A
3732.930	SLOW_SENDER2	N/A
3734.232	RECEIVER	SLOW_SENDER2
3734.641	FAST_SENDER	N/A
3734.730	SLOW_SENDER1	N/A
3736.648	SLOW_SENDER2	N/A
3736.858	RECEIVER	SLOW_SENDER7
3738.420	SLOW_SENDER6	N/A
3738.607	RECEIVER	FAST_SENDER
3739.330	SLOW_SENDER9	N/A
3739.677	RECEIVER	SLOW_SENDER1
3740.834	RECEIVER	SLOW_SENDER2
3741.028	FAST_SENDER	N/A
3743.543	RECEIVER	FAST_SENDER
3744.286	SLOW_SENDER7	N/A
3744.522	RECEIVER	SLOW_SENDER6
3747.770	SLOW_SENDER1	N/A
3748.557	RECEIVER	SLOW_SENDER1
3749.936	SLOW_SENDER6	N/A
3750.233	FAST_SENDER	N/A
3750.738	RECEIVER	SLOW_SENDER6
3751.630	SLOW_SENDER5	N/A
3753.170	SLOW_SENDER2	N/A
3754.494	RECEIVER	SLOW_SENDER2
3755.958	SLOW_SENDER1	N/A
3756.170	SLOW_SENDER6	N/A
3756.225	SLOW_SENDER9	N/A
3756.941	RECEIVER	SLOW_SENDER6
3758.077	RECEIVER	SLOW_SENDER9
3758.180	SLOW_SENDER11	N/A
3760.393	RECEIVER	SLOW_SENDER1
3761.594	RECEIVER	FAST_SENDER
3761.912	SLOW_SENDER2	N/A
3764.014	FAST_SENDER	N/A
3764.070	SLOW_SENDER12	N/A
3764.370	SLOW_SENDER6	N/A
3765.138	RECEIVER	SLOW_SENDER6
3765.240	SLOW_SENDER3	N/A
3765.352	SLOW_SENDER5	N/A
3765.525	SLOW_SENDER9	N/A
3766.308	RECEIVER	SLOW_SENDER9
3767.813	SLOW_SENDER1	N/A
3768.576	RECEIVER	SLOW_SENDER1
3770.869	RECEIVER	SLOW_SENDER5
3771.144	SLOW_SENDER11	N/A
3771.663	RECEIVER	FAST_SENDER
3772.572	SLOW_SENDER6	N/A
3773.352	RECEIVER	SLOW_SENDER6
3775.680	RECEIVER	SLOW_SENDER11
3775.995	SLOW_SENDER1	N/A
3776.751	RECEIVER	SLOW_SENDER1
3776.865	SLOW_SENDER9	N/A
3778.146	FAST_SENDER	N/A
3780.224	SLOW_SENDER5	N/A
3780.969	RECEIVER	SLOW_SENDER5
3781.231	SLOW_SENDER12	N/A
3781.375	SLOW_SENDER3	N/A
3781.963	RECEIVER	SLOW_SENDER12
3783.196	RECEIVER	SLOW_SENDER3
3784.823	RECEIVER	FAST_SENDER
3785.669	SLOW_SENDER11	N/A
3786.445	RECEIVER	SLOW_SENDER11
3787.234	FAST_SENDER	N/A
3788.419	SLOW_SENDER5	N/A
3789.341	RECEIVER	FAST_SENDER
3789.405	SLOW_SENDER12	N/A
3790.152	RECEIVER	SLOW_SENDER12
3790.634	SLOW_SENDER3	N/A
3791.410	RECEIVER	SLOW_SENDER3
3791.770	FAST_SENDER	N/A
3793.870	SLOW_SENDER11	N/A
3794.631	RECEIVER	SLOW_SENDER11
3797.554	SLOW_SENDER12	N/A
3798.282	RECEIVER	SLOW_SENDER12
3798.859	SLOW_SENDER3	N/A
3804.375	FAST_SENDER	N/A
3805.708	SLOW_SENDER12	N/A
3816.989	FAST_SENDER	N/A
3825.680	SLOW_SENDER10	N/A
3829.987	FAST_SENDER	N/A
3832.110	SLOW_SENDER4	N/A
3840.374	SLOW_SENDER10	N/A
3842.989	FAST_SENDER	N/A
3844.020	SLOW_SENDER8	N/A
3844.897	SLOW_SENDER4	N/A
3853.505	SLOW_SENDER10	N/A
3856.162	FAST_SENDER	N/A
3857.700	SLOW_SENDER4	N/A
3859.190	SLOW_SENDER8	N/A
3868.645	FAST_SENDER	N/A
3872.870	SLOW_SENDER8	N/A
3880.749	FAST_SENDER	N/A
3893.286	FAST_SENDER	N/A
3905.753	FAST_SENDER	N/A
3910.490	SLOW_SENDER7	N/A
3918.592	FAST_SENDER	N/A
3923.737	SLOW_SENDER7	N/A
3930.290	SLOW_SENDER2	N/A
3930.932	FAST_SENDER	N/A
3936.110	SLOW_SENDER7	N/A
3940.380	SLOW_SENDER1	N/A
3941.930	SLOW_SENDER9	N/A
3942.570	SLOW_SENDER6	N/A
3944.596	SLOW_SENDER2	N/A
3945.168	FAST_SENDER	N/A
3952.744	SLOW_SENDER1	N/A
3952.980	SLOW_SENDER5	N/A
3954.702	SLOW_SENDER6	N/A
3957.355	SLOW_SENDER2	N/A
3957.516	SLOW_SENDER9	N/A
3958.230	SLOW_SENDER11	N/A
3958.764	FAST_SENDER	N/A
3962.014	RECEIVER	SLOW_SENDER9
3965.894	SLOW_SENDER1	N/A
3966.378	RECEIVER	SLOW_SENDER11
3966.720	SLOW_SENDER3	N/A
3968.461	SLOW_SENDER5	N/A
3969.212	RECEIVER	SLOW_SENDER5
3969.445	SLOW_SENDER6	N/A
3971.548	SLOW_SENDER9	N/A
3973.190	SLOW_SENDER12	N/A
3973.814	SLOW_SENDER11	N/A
3973.845	RECEIVER	SLOW_SENDER3
3975.237	FAST_SENDER	N/A
3976.643	SLOW_SENDER5	N/A
3977.385	RECEIVER	SLOW_SENDER5
3978.227	RECEIVER	FAST_SENDER
3979.033	RECEIVER	SLOW_SENDER12
3979.252	SLOW_SENDER3	N/A
3980.658	FAST_SENDER	N/A
3981.407	RECEIVER	FAST_SENDER
3984.482	SLOW_SENDER12	N/A
[truncated: 15,872 more rows]
