# Supplementary material for: CATO: Wake-Up reCeiver-bAsed communicaTiOn for Batteryless Devices
Source: Sensors (Basel). 2025 Nov 7;25(22):6813. doi: 10.3390/s25226813 (PMC12655924; doi:10.3390/s25226813)
Supplement: Supplementary file 1 [file sensors-25-06813-s001.zip › File S1_Experimental_and_Simulation_Data/simulation/multiple_les/nodes15/mac_competing_nodes_both.csv]

time_s	node_id	received_from
2.700	FAST_SENDER	N/A
2.700	SLOW_SENDER1	N/A
2.700	SLOW_SENDER2	N/A
2.700	SLOW_SENDER3	N/A
2.700	SLOW_SENDER4	N/A
2.700	SLOW_SENDER5	N/A
2.700	SLOW_SENDER6	N/A
2.700	SLOW_SENDER7	N/A
2.700	SLOW_SENDER8	N/A
2.700	SLOW_SENDER9	N/A
2.700	SLOW_SENDER10	N/A
2.700	SLOW_SENDER11	N/A
2.700	SLOW_SENDER12	N/A
2.700	SLOW_SENDER13	N/A
8.703	RECEIVER	FAST_SENDER
11.110	FAST_SENDER	N/A
11.897	RECEIVER	FAST_SENDER
14.095	RECEIVER	SLOW_SENDER4
14.297	FAST_SENDER	N/A
15.034	RECEIVER	FAST_SENDER
15.772	RECEIVER	SLOW_SENDER8
16.506	SLOW_SENDER12	N/A
16.507	SLOW_SENDER4	N/A
16.973	SLOW_SENDER5	N/A
17.458	FAST_SENDER	N/A
17.691	SLOW_SENDER9	N/A
17.738	RECEIVER	SLOW_SENDER5
18.048	SLOW_SENDER8	N/A
18.210	SLOW_SENDER6	N/A
18.821	SLOW_SENDER2	N/A
18.962	SLOW_SENDER3	N/A
19.079	SLOW_SENDER10	N/A
19.219	SLOW_SENDER13	N/A
19.811	SLOW_SENDER7	N/A
20.118	SLOW_SENDER1	N/A
20.177	SLOW_SENDER11	N/A
23.989	RECEIVER	FAST_SENDER
25.066	RECEIVER	SLOW_SENDER7
26.146	RECEIVER	SLOW_SENDER10
27.313	RECEIVER	SLOW_SENDER12
28.284	RECEIVER	SLOW_SENDER8
29.223	RECEIVER	SLOW_SENDER11
30.511	SLOW_SENDER7	N/A
33.317	FAST_SENDER	N/A
33.575	SLOW_SENDER8	N/A
34.111	SLOW_SENDER6	N/A
34.718	SLOW_SENDER12	N/A
35.027	SLOW_SENDER9	N/A
35.317	FAST_SENDER	N/A
35.511	SLOW_SENDER7	N/A
36.095	SLOW_SENDER13	N/A
36.636	SLOW_SENDER11	N/A
37.060	SLOW_SENDER4	N/A
37.246	SLOW_SENDER10	N/A
37.317	FAST_SENDER	N/A
37.660	SLOW_SENDER3	N/A
38.575	SLOW_SENDER8	N/A
39.111	SLOW_SENDER6	N/A
39.317	FAST_SENDER	N/A
39.716	SLOW_SENDER2	N/A
39.718	SLOW_SENDER12	N/A
40.511	SLOW_SENDER7	N/A
40.531	SLOW_SENDER1	N/A
40.649	SLOW_SENDER5	N/A
41.317	FAST_SENDER	N/A
41.636	SLOW_SENDER11	N/A
42.027	SLOW_SENDER9	N/A
42.511	SLOW_SENDER7	N/A
43.095	SLOW_SENDER13	N/A
43.317	FAST_SENDER	N/A
43.575	SLOW_SENDER8	N/A
44.060	SLOW_SENDER4	N/A
44.111	SLOW_SENDER6	N/A
44.246	SLOW_SENDER10	N/A
44.660	SLOW_SENDER3	N/A
44.718	SLOW_SENDER12	N/A
45.317	FAST_SENDER	N/A
45.486	RECEIVER	SLOW_SENDER12
46.636	SLOW_SENDER11	N/A
46.716	SLOW_SENDER2	N/A
47.317	FAST_SENDER	N/A
47.531	SLOW_SENDER1	N/A
47.649	SLOW_SENDER5	N/A
48.095	SLOW_SENDER13	N/A
48.575	SLOW_SENDER8	N/A
49.027	SLOW_SENDER9	N/A
49.111	SLOW_SENDER6	N/A
49.317	FAST_SENDER	N/A
51.060	SLOW_SENDER4	N/A
51.246	SLOW_SENDER10	N/A
51.317	FAST_SENDER	N/A
51.636	SLOW_SENDER11	N/A
51.660	SLOW_SENDER3	N/A
52.898	SLOW_SENDER12	N/A
53.095	SLOW_SENDER13	N/A
53.317	FAST_SENDER	N/A
53.575	SLOW_SENDER8	N/A
53.716	SLOW_SENDER2	N/A
54.027	SLOW_SENDER9	N/A
54.111	SLOW_SENDER6	N/A
54.531	SLOW_SENDER1	N/A
54.649	SLOW_SENDER5	N/A
55.317	FAST_SENDER	N/A
55.877	SLOW_SENDER7	N/A
56.636	SLOW_SENDER11	N/A
57.317	FAST_SENDER	N/A
58.060	SLOW_SENDER4	N/A
58.095	SLOW_SENDER13	N/A
58.149	RECEIVER	SLOW_SENDER7
58.246	SLOW_SENDER10	N/A
58.575	SLOW_SENDER8	N/A
58.660	SLOW_SENDER3	N/A
59.027	SLOW_SENDER9	N/A
59.111	SLOW_SENDER6	N/A
59.317	FAST_SENDER	N/A
59.821	RECEIVER	SLOW_SENDER9
59.898	SLOW_SENDER12	N/A
60.716	SLOW_SENDER2	N/A
61.317	FAST_SENDER	N/A
61.531	SLOW_SENDER1	N/A
61.636	SLOW_SENDER11	N/A
61.649	SLOW_SENDER5	N/A
62.110	RECEIVER	FAST_SENDER
62.826	RECEIVER	SLOW_SENDER1
63.060	SLOW_SENDER4	N/A
63.095	SLOW_SENDER13	N/A
63.246	SLOW_SENDER10	N/A
63.575	SLOW_SENDER8	N/A
64.111	SLOW_SENDER6	N/A
64.515	FAST_SENDER	N/A
64.659	RECEIVER	SLOW_SENDER11
64.898	SLOW_SENDER12	N/A
65.445	RECEIVER	SLOW_SENDER13
65.568	SLOW_SENDER7	N/A
65.660	SLOW_SENDER3	N/A
66.163	RECEIVER	SLOW_SENDER8
66.936	RECEIVER	SLOW_SENDER3
67.265	SLOW_SENDER9	N/A
67.812	RECEIVER	SLOW_SENDER12
69.023	RECEIVER	SLOW_SENDER4
70.263	SLOW_SENDER1	N/A
71.584	SLOW_SENDER8	N/A
73.288	RECEIVER	SLOW_SENDER9
75.243	SLOW_SENDER12	N/A
76.433	SLOW_SENDER4	N/A
76.584	SLOW_SENDER8	N/A
76.639	RECEIVER	FAST_SENDER
77.263	SLOW_SENDER1	N/A
78.950	SLOW_SENDER13	N/A
78.962	SLOW_SENDER6	N/A
79.063	FAST_SENDER	N/A
79.128	SLOW_SENDER11	N/A
79.943	SLOW_SENDER10	N/A
80.123	SLOW_SENDER3	N/A
80.712	SLOW_SENDER9	N/A
81.063	FAST_SENDER	N/A
81.584	SLOW_SENDER8	N/A
82.243	SLOW_SENDER12	N/A
83.063	FAST_SENDER	N/A
83.433	SLOW_SENDER4	N/A
84.263	SLOW_SENDER1	N/A
85.063	FAST_SENDER	N/A
85.950	SLOW_SENDER13	N/A
85.962	SLOW_SENDER6	N/A
86.128	SLOW_SENDER11	N/A
86.328	RECEIVER	SLOW_SENDER1
86.584	SLOW_SENDER8	N/A
86.943	SLOW_SENDER10	N/A
87.063	FAST_SENDER	N/A
87.123	SLOW_SENDER3	N/A
87.399	RECEIVER	SLOW_SENDER8
87.712	SLOW_SENDER9	N/A
89.063	FAST_SENDER	N/A
89.243	SLOW_SENDER12	N/A
90.433	SLOW_SENDER4	N/A
91.063	FAST_SENDER	N/A
91.343	RECEIVER	SLOW_SENDER12
92.950	SLOW_SENDER13	N/A
92.962	SLOW_SENDER6	N/A
93.747	SLOW_SENDER1	N/A
93.943	SLOW_SENDER10	N/A
94.123	SLOW_SENDER3	N/A
94.216	RECEIVER	SLOW_SENDER13
94.712	SLOW_SENDER9	N/A
94.817	SLOW_SENDER8	N/A
95.137	FAST_SENDER	N/A
96.171	RECEIVER	SLOW_SENDER6
97.137	FAST_SENDER	N/A
98.751	SLOW_SENDER12	N/A
99.137	FAST_SENDER	N/A
99.817	SLOW_SENDER8	N/A
100.137	SLOW_SENDER11	N/A
100.747	SLOW_SENDER1	N/A
100.943	SLOW_SENDER10	N/A
101.123	SLOW_SENDER3	N/A
101.137	FAST_SENDER	N/A
101.662	SLOW_SENDER13	N/A
101.712	SLOW_SENDER9	N/A
103.137	FAST_SENDER	N/A
103.604	SLOW_SENDER6	N/A
104.817	SLOW_SENDER8	N/A
105.137	FAST_SENDER	N/A
105.619	RECEIVER	SLOW_SENDER8
105.751	SLOW_SENDER12	N/A
107.137	SLOW_SENDER11	N/A
107.137	FAST_SENDER	N/A
107.747	SLOW_SENDER1	N/A
107.943	SLOW_SENDER10	N/A
108.123	SLOW_SENDER3	N/A
108.662	SLOW_SENDER13	N/A
108.712	SLOW_SENDER9	N/A
109.430	FAST_SENDER	N/A
110.604	SLOW_SENDER6	N/A
110.909	RECEIVER	SLOW_SENDER9
111.430	FAST_SENDER	N/A
112.751	SLOW_SENDER12	N/A
113.430	FAST_SENDER	N/A
114.430	SLOW_SENDER11	N/A
114.747	SLOW_SENDER1	N/A
114.943	SLOW_SENDER10	N/A
115.123	SLOW_SENDER3	N/A
115.430	FAST_SENDER	N/A
115.662	SLOW_SENDER13	N/A
116.352	SLOW_SENDER8	N/A
117.114	RECEIVER	SLOW_SENDER8
117.430	FAST_SENDER	N/A
117.604	SLOW_SENDER6	N/A
118.320	SLOW_SENDER9	N/A
119.430	FAST_SENDER	N/A
119.751	SLOW_SENDER12	N/A
120.401	RECEIVER	SLOW_SENDER9
121.430	SLOW_SENDER11	N/A
121.430	FAST_SENDER	N/A
121.747	SLOW_SENDER1	N/A
121.943	SLOW_SENDER10	N/A
122.123	SLOW_SENDER3	N/A
122.537	RECEIVER	SLOW_SENDER1
122.662	SLOW_SENDER13	N/A
123.430	FAST_SENDER	N/A
124.182	RECEIVER	FAST_SENDER
124.548	SLOW_SENDER8	N/A
124.604	SLOW_SENDER6	N/A
125.300	RECEIVER	SLOW_SENDER8
126.751	SLOW_SENDER12	N/A
127.696	FAST_SENDER	N/A
127.841	SLOW_SENDER9	N/A
129.030	RECEIVER	SLOW_SENDER6
129.696	FAST_SENDER	N/A
131.696	FAST_SENDER	N/A
132.696	SLOW_SENDER11	N/A
132.706	SLOW_SENDER8	N/A
133.696	FAST_SENDER	N/A
133.751	SLOW_SENDER12	N/A
134.841	SLOW_SENDER9	N/A
135.696	FAST_SENDER	N/A
137.696	FAST_SENDER	N/A
139.696	SLOW_SENDER11	N/A
139.696	FAST_SENDER	N/A
139.706	SLOW_SENDER8	N/A
140.751	SLOW_SENDER12	N/A
141.534	RECEIVER	SLOW_SENDER12
141.696	FAST_SENDER	N/A
141.841	SLOW_SENDER9	N/A
142.478	RECEIVER	FAST_SENDER
144.913	FAST_SENDER	N/A
146.696	SLOW_SENDER11	N/A
146.706	SLOW_SENDER8	N/A
147.469	RECEIVER	SLOW_SENDER11
148.959	SLOW_SENDER12	N/A
150.301	RECEIVER	SLOW_SENDER8
151.888	RECEIVER	FAST_SENDER
153.912	RECEIVER	SLOW_SENDER12
154.740	FAST_SENDER	N/A
156.740	FAST_SENDER	N/A
158.740	FAST_SENDER	N/A
159.740	SLOW_SENDER11	N/A
160.740	FAST_SENDER	N/A
161.329	SLOW_SENDER12	N/A
162.103	RECEIVER	SLOW_SENDER12
162.740	FAST_SENDER	N/A
164.740	FAST_SENDER	N/A
166.740	SLOW_SENDER11	N/A
166.740	FAST_SENDER	N/A
168.740	FAST_SENDER	N/A
173.740	SLOW_SENDER11	N/A
174.434	RECEIVER	FAST_SENDER
176.404	RECEIVER	SLOW_SENDER11
178.670	FAST_SENDER	N/A
180.670	FAST_SENDER	N/A
182.670	FAST_SENDER	N/A
184.670	FAST_SENDER	N/A
185.314	SLOW_SENDER11	N/A
186.100	RECEIVER	SLOW_SENDER11
186.670	FAST_SENDER	N/A
188.670	FAST_SENDER	N/A
190.670	FAST_SENDER	N/A
192.670	FAST_SENDER	N/A
193.471	RECEIVER	FAST_SENDER
193.545	SLOW_SENDER11	N/A
194.319	RECEIVER	SLOW_SENDER11
195.890	FAST_SENDER	N/A
201.480	RECEIVER	FAST_SENDER
203.889	FAST_SENDER	N/A
209.968	RECEIVER	FAST_SENDER
212.376	FAST_SENDER	N/A
213.176	RECEIVER	FAST_SENDER
215.581	FAST_SENDER	N/A
221.298	RECEIVER	FAST_SENDER
223.727	FAST_SENDER	N/A
224.499	RECEIVER	FAST_SENDER
226.908	FAST_SENDER	N/A
232.620	RECEIVER	FAST_SENDER
233.170	SLOW_SENDER7	N/A
233.250	SLOW_SENDER2	N/A
233.930	RECEIVER	SLOW_SENDER7
235.026	FAST_SENDER	N/A
235.500	SLOW_SENDER5	N/A
236.340	SLOW_SENDER7	N/A
238.682	RECEIVER	SLOW_SENDER2
240.654	RECEIVER	SLOW_SENDER7
242.065	RECEIVER	SLOW_SENDER5
244.091	SLOW_SENDER2	N/A
245.698	RECEIVER	FAST_SENDER
246.098	SLOW_SENDER7	N/A
246.833	RECEIVER	SLOW_SENDER7
247.468	SLOW_SENDER5	N/A
248.147	FAST_SENDER	N/A
249.091	SLOW_SENDER2	N/A
250.147	FAST_SENDER	N/A
252.147	FAST_SENDER	N/A
252.468	SLOW_SENDER5	N/A
254.091	SLOW_SENDER2	N/A
254.147	FAST_SENDER	N/A
254.263	SLOW_SENDER7	N/A
255.073	RECEIVER	SLOW_SENDER7
256.147	FAST_SENDER	N/A
256.640	SLOW_SENDER4	N/A
257.468	SLOW_SENDER5	N/A
258.147	FAST_SENDER	N/A
259.091	SLOW_SENDER2	N/A
259.823	RECEIVER	SLOW_SENDER2
260.147	FAST_SENDER	N/A
262.147	FAST_SENDER	N/A
262.322	RECEIVER	SLOW_SENDER4
262.468	SLOW_SENDER5	N/A
262.494	SLOW_SENDER7	N/A
263.215	RECEIVER	SLOW_SENDER5
265.235	SLOW_SENDER2	N/A
267.619	RECEIVER	SLOW_SENDER7
267.734	SLOW_SENDER4	N/A
268.435	RECEIVER	FAST_SENDER
268.616	SLOW_SENDER5	N/A
270.047	RECEIVER	SLOW_SENDER2
270.874	FAST_SENDER	N/A
272.734	SLOW_SENDER4	N/A
272.874	FAST_SENDER	N/A
273.616	SLOW_SENDER5	N/A
274.874	FAST_SENDER	N/A
275.055	SLOW_SENDER7	N/A
276.874	FAST_SENDER	N/A
277.493	SLOW_SENDER2	N/A
277.734	SLOW_SENDER4	N/A
278.616	SLOW_SENDER5	N/A
278.874	FAST_SENDER	N/A
280.874	FAST_SENDER	N/A
282.055	SLOW_SENDER7	N/A
282.734	SLOW_SENDER4	N/A
282.874	FAST_SENDER	N/A
283.616	SLOW_SENDER5	N/A
284.371	RECEIVER	SLOW_SENDER5
284.493	SLOW_SENDER2	N/A
284.874	FAST_SENDER	N/A
287.734	SLOW_SENDER4	N/A
289.055	SLOW_SENDER7	N/A
289.230	SLOW_SENDER13	N/A
289.816	SLOW_SENDER5	N/A
289.833	RECEIVER	SLOW_SENDER7
290.556	RECEIVER	FAST_SENDER
290.800	SLOW_SENDER1	N/A
291.250	SLOW_SENDER10	N/A
291.450	SLOW_SENDER3	N/A
291.493	SLOW_SENDER2	N/A
292.116	RECEIVER	SLOW_SENDER4
292.800	SLOW_SENDER1	N/A
292.820	SLOW_SENDER6	N/A
293.250	SLOW_SENDER10	N/A
293.450	SLOW_SENDER3	N/A
294.281	RECEIVER	SLOW_SENDER5
294.654	FAST_SENDER	N/A
294.800	SLOW_SENDER1	N/A
294.820	SLOW_SENDER6	N/A
295.250	SLOW_SENDER10	N/A
295.450	SLOW_SENDER3	N/A
296.654	FAST_SENDER	N/A
296.800	SLOW_SENDER1	N/A
296.820	SLOW_SENDER6	N/A
297.250	SLOW_SENDER10	N/A
297.450	SLOW_SENDER3	N/A
298.493	SLOW_SENDER2	N/A
298.654	FAST_SENDER	N/A
298.800	SLOW_SENDER1	N/A
298.820	SLOW_SENDER6	N/A
299.250	SLOW_SENDER10	N/A
299.450	SLOW_SENDER3	N/A
299.543	SLOW_SENDER4	N/A
300.308	RECEIVER	SLOW_SENDER4
300.654	FAST_SENDER	N/A
300.800	SLOW_SENDER1	N/A
300.820	SLOW_SENDER6	N/A
301.250	SLOW_SENDER10	N/A
301.450	SLOW_SENDER3	N/A
301.710	SLOW_SENDER5	N/A
302.492	SLOW_SENDER13	N/A
302.654	FAST_SENDER	N/A
302.800	SLOW_SENDER1	N/A
302.820	SLOW_SENDER6	N/A
303.250	SLOW_SENDER10	N/A
303.450	SLOW_SENDER3	N/A
304.654	FAST_SENDER	N/A
304.800	SLOW_SENDER1	N/A
304.820	SLOW_SENDER6	N/A
305.250	SLOW_SENDER10	N/A
305.450	SLOW_SENDER3	N/A
305.493	SLOW_SENDER2	N/A
306.654	FAST_SENDER	N/A
306.800	SLOW_SENDER1	N/A
306.820	SLOW_SENDER6	N/A
307.250	SLOW_SENDER10	N/A
307.340	SLOW_SENDER9	N/A
307.450	SLOW_SENDER3	N/A
307.492	SLOW_SENDER13	N/A
307.735	SLOW_SENDER4	N/A
308.536	RECEIVER	SLOW_SENDER4
308.654	FAST_SENDER	N/A
308.710	SLOW_SENDER5	N/A
311.916	RECEIVER	SLOW_SENDER9
312.492	SLOW_SENDER13	N/A
312.493	SLOW_SENDER2	N/A
313.059	RECEIVER	SLOW_SENDER1
313.440	SLOW_SENDER8	N/A
314.649	RECEIVER	SLOW_SENDER3
315.710	SLOW_SENDER5	N/A
315.976	SLOW_SENDER4	N/A
316.125	RECEIVER	FAST_SENDER
317.272	RECEIVER	SLOW_SENDER4
317.346	SLOW_SENDER9	N/A
317.492	SLOW_SENDER13	N/A
318.551	FAST_SENDER	N/A
318.650	RECEIVER	SLOW_SENDER9
319.493	SLOW_SENDER2	N/A
319.954	SLOW_SENDER10	N/A
320.066	SLOW_SENDER3	N/A
320.551	FAST_SENDER	N/A
320.903	RECEIVER	SLOW_SENDER8
321.039	SLOW_SENDER1	N/A
322.492	SLOW_SENDER13	N/A
322.551	FAST_SENDER	N/A
322.710	SLOW_SENDER5	N/A
323.085	SLOW_SENDER6	N/A
324.551	FAST_SENDER	N/A
324.700	SLOW_SENDER4	N/A
324.954	SLOW_SENDER10	N/A
325.066	SLOW_SENDER3	N/A
325.431	RECEIVER	SLOW_SENDER4
325.810	SLOW_SENDER12	N/A
326.039	SLOW_SENDER1	N/A
326.061	SLOW_SENDER9	N/A
326.340	SLOW_SENDER8	N/A
326.493	SLOW_SENDER2	N/A
326.551	FAST_SENDER	N/A
326.846	RECEIVER	SLOW_SENDER9
327.492	SLOW_SENDER13	N/A
327.785	RECEIVER	SLOW_SENDER2
328.085	SLOW_SENDER6	N/A
328.551	FAST_SENDER	N/A
329.710	SLOW_SENDER5	N/A
329.954	SLOW_SENDER10	N/A
330.066	SLOW_SENDER3	N/A
331.039	SLOW_SENDER1	N/A
331.459	RECEIVER	SLOW_SENDER8
332.066	SLOW_SENDER3	N/A
332.842	SLOW_SENDER4	N/A
333.085	SLOW_SENDER6	N/A
334.066	SLOW_SENDER3	N/A
334.257	SLOW_SENDER9	N/A
334.509	FAST_SENDER	N/A
334.954	SLOW_SENDER10	N/A
336.039	SLOW_SENDER1	N/A
336.066	SLOW_SENDER3	N/A
336.483	RECEIVER	SLOW_SENDER5
336.509	FAST_SENDER	N/A
338.066	SLOW_SENDER3	N/A
338.085	SLOW_SENDER6	N/A
338.509	FAST_SENDER	N/A
339.679	SLOW_SENDER12	N/A
339.786	SLOW_SENDER2	N/A
339.842	SLOW_SENDER4	N/A
339.954	SLOW_SENDER10	N/A
340.066	SLOW_SENDER3	N/A
340.509	FAST_SENDER	N/A
341.039	SLOW_SENDER1	N/A
341.164	SLOW_SENDER8	N/A
341.257	SLOW_SENDER9	N/A
341.409	SLOW_SENDER13	N/A
342.066	SLOW_SENDER3	N/A
342.509	FAST_SENDER	N/A
343.085	SLOW_SENDER6	N/A
343.902	SLOW_SENDER5	N/A
344.066	SLOW_SENDER3	N/A
344.509	FAST_SENDER	N/A
344.679	SLOW_SENDER12	N/A
344.954	SLOW_SENDER10	N/A
346.039	SLOW_SENDER1	N/A
346.066	SLOW_SENDER3	N/A
346.509	FAST_SENDER	N/A
346.786	SLOW_SENDER2	N/A
346.842	SLOW_SENDER4	N/A
347.636	RECEIVER	SLOW_SENDER4
348.066	SLOW_SENDER3	N/A
348.085	SLOW_SENDER6	N/A
348.164	SLOW_SENDER8	N/A
348.257	SLOW_SENDER9	N/A
348.409	SLOW_SENDER13	N/A
348.509	FAST_SENDER	N/A
349.059	RECEIVER	SLOW_SENDER9
349.679	SLOW_SENDER12	N/A
349.907	RECEIVER	SLOW_SENDER6
349.954	SLOW_SENDER10	N/A
350.902	SLOW_SENDER5	N/A
351.039	SLOW_SENDER1	N/A
351.820	RECEIVER	SLOW_SENDER3
353.039	SLOW_SENDER1	N/A
353.786	SLOW_SENDER2	N/A
353.875	RECEIVER	SLOW_SENDER10
354.679	SLOW_SENDER12	N/A
355.039	SLOW_SENDER1	N/A
355.074	SLOW_SENDER4	N/A
355.164	SLOW_SENDER8	N/A
355.343	SLOW_SENDER6	N/A
355.409	SLOW_SENDER13	N/A
356.495	SLOW_SENDER9	N/A
357.039	SLOW_SENDER1	N/A
357.902	SLOW_SENDER5	N/A
358.080	SLOW_SENDER11	N/A
359.039	SLOW_SENDER1	N/A
359.245	SLOW_SENDER3	N/A
359.390	RECEIVER	FAST_SENDER
359.679	SLOW_SENDER12	N/A
360.343	SLOW_SENDER6	N/A
360.786	SLOW_SENDER2	N/A
361.039	SLOW_SENDER1	N/A
361.310	SLOW_SENDER10	N/A
361.791	FAST_SENDER	N/A
362.074	SLOW_SENDER4	N/A
362.164	SLOW_SENDER8	N/A
362.409	SLOW_SENDER13	N/A
363.039	SLOW_SENDER1	N/A
363.495	SLOW_SENDER9	N/A
363.791	FAST_SENDER	N/A
364.097	RECEIVER	SLOW_SENDER11
364.679	SLOW_SENDER12	N/A
364.902	SLOW_SENDER5	N/A
365.039	SLOW_SENDER1	N/A
365.343	SLOW_SENDER6	N/A
365.791	FAST_SENDER	N/A
366.245	SLOW_SENDER3	N/A
367.039	SLOW_SENDER1	N/A
367.786	SLOW_SENDER2	N/A
367.791	FAST_SENDER	N/A
368.310	SLOW_SENDER10	N/A
368.548	RECEIVER	SLOW_SENDER2
369.074	SLOW_SENDER4	N/A
369.164	SLOW_SENDER8	N/A
369.409	SLOW_SENDER13	N/A
369.508	SLOW_SENDER11	N/A
369.679	SLOW_SENDER12	N/A
369.791	FAST_SENDER	N/A
369.840	RECEIVER	SLOW_SENDER4
370.343	SLOW_SENDER6	N/A
370.495	SLOW_SENDER9	N/A
370.788	RECEIVER	SLOW_SENDER11
371.245	SLOW_SENDER3	N/A
371.791	FAST_SENDER	N/A
371.902	SLOW_SENDER5	N/A
372.013	RECEIVER	SLOW_SENDER3
372.846	RECEIVER	SLOW_SENDER1
374.907	FAST_SENDER	N/A
375.310	SLOW_SENDER10	N/A
375.997	SLOW_SENDER2	N/A
377.106	FAST_SENDER	N/A
377.261	SLOW_SENDER4	N/A
379.106	FAST_SENDER	N/A
380.271	SLOW_SENDER1	N/A
381.106	FAST_SENDER	N/A
382.310	SLOW_SENDER10	N/A
382.698	SLOW_SENDER13	N/A
382.997	SLOW_SENDER2	N/A
383.106	FAST_SENDER	N/A
384.261	SLOW_SENDER4	N/A
384.305	SLOW_SENDER12	N/A
384.307	SLOW_SENDER11	N/A
384.470	SLOW_SENDER6	N/A
385.106	FAST_SENDER	N/A
385.219	SLOW_SENDER9	N/A
385.847	SLOW_SENDER3	N/A
387.106	FAST_SENDER	N/A
387.271	SLOW_SENDER1	N/A
387.310	SLOW_SENDER10	N/A
389.106	FAST_SENDER	N/A
389.997	SLOW_SENDER2	N/A
391.261	SLOW_SENDER4	N/A
391.305	SLOW_SENDER12	N/A
391.307	SLOW_SENDER11	N/A
391.470	SLOW_SENDER6	N/A
391.751	FAST_SENDER	N/A
392.219	SLOW_SENDER9	N/A
392.271	SLOW_SENDER1	N/A
392.847	SLOW_SENDER3	N/A
393.751	FAST_SENDER	N/A
395.751	FAST_SENDER	N/A
396.751	SLOW_SENDER13	N/A
396.997	SLOW_SENDER2	N/A
397.271	SLOW_SENDER1	N/A
397.751	FAST_SENDER	N/A
398.261	SLOW_SENDER4	N/A
398.305	SLOW_SENDER12	N/A
398.307	SLOW_SENDER11	N/A
398.470	SLOW_SENDER6	N/A
399.219	SLOW_SENDER9	N/A
399.597	SLOW_SENDER10	N/A
399.751	FAST_SENDER	N/A
399.847	SLOW_SENDER3	N/A
401.751	FAST_SENDER	N/A
402.271	SLOW_SENDER1	N/A
403.751	SLOW_SENDER13	N/A
403.751	FAST_SENDER	N/A
403.997	SLOW_SENDER2	N/A
405.261	SLOW_SENDER4	N/A
405.305	SLOW_SENDER12	N/A
405.307	SLOW_SENDER11	N/A
405.470	SLOW_SENDER6	N/A
405.751	FAST_SENDER	N/A
406.219	SLOW_SENDER9	N/A
406.847	SLOW_SENDER3	N/A
407.271	SLOW_SENDER1	N/A
418.896	FAST_SENDER	N/A
419.931	SLOW_SENDER13	N/A
420.896	FAST_SENDER	N/A
422.896	FAST_SENDER	N/A
423.080	SLOW_SENDER1	N/A
424.896	FAST_SENDER	N/A
426.896	FAST_SENDER	N/A
426.931	SLOW_SENDER13	N/A
428.896	FAST_SENDER	N/A
430.080	SLOW_SENDER1	N/A
430.896	FAST_SENDER	N/A
432.896	FAST_SENDER	N/A
433.931	SLOW_SENDER13	N/A
437.080	SLOW_SENDER1	N/A
444.080	SLOW_SENDER1	N/A
445.653	FAST_SENDER	N/A
447.653	FAST_SENDER	N/A
449.653	FAST_SENDER	N/A
451.080	SLOW_SENDER1	N/A
451.653	FAST_SENDER	N/A
455.080	SLOW_SENDER7	N/A
455.647	FAST_SENDER	N/A
457.080	SLOW_SENDER7	N/A
457.647	FAST_SENDER	N/A
459.080	SLOW_SENDER7	N/A
459.647	FAST_SENDER	N/A
461.080	SLOW_SENDER7	N/A
461.647	FAST_SENDER	N/A
463.080	SLOW_SENDER7	N/A
463.647	FAST_SENDER	N/A
465.080	SLOW_SENDER7	N/A
465.647	FAST_SENDER	N/A
467.080	SLOW_SENDER7	N/A
467.647	FAST_SENDER	N/A
469.080	SLOW_SENDER7	N/A
469.647	FAST_SENDER	N/A
482.961	FAST_SENDER	N/A
485.323	SLOW_SENDER7	N/A
496.311	FAST_SENDER	N/A
497.911	SLOW_SENDER7	N/A
498.311	FAST_SENDER	N/A
500.311	FAST_SENDER	N/A
502.311	FAST_SENDER	N/A
504.311	FAST_SENDER	N/A
506.311	FAST_SENDER	N/A
508.311	FAST_SENDER	N/A
510.311	FAST_SENDER	N/A
523.284	FAST_SENDER	N/A
535.719	FAST_SENDER	N/A
538.720	SLOW_SENDER8	N/A
539.630	SLOW_SENDER5	N/A
541.527	RECEIVER	FAST_SENDER
546.391	RECEIVER	SLOW_SENDER8
549.046	FAST_SENDER	N/A
553.804	SLOW_SENDER8	N/A
554.697	SLOW_SENDER5	N/A
555.054	RECEIVER	FAST_SENDER
556.514	RECEIVER	SLOW_SENDER8
558.668	RECEIVER	SLOW_SENDER5
562.281	FAST_SENDER	N/A
563.946	SLOW_SENDER8	N/A
564.080	SLOW_SENDER10	N/A
564.281	FAST_SENDER	N/A
564.817	RECEIVER	SLOW_SENDER10
566.078	SLOW_SENDER5	N/A
566.281	FAST_SENDER	N/A
566.891	RECEIVER	SLOW_SENDER5
567.238	SLOW_SENDER10	N/A
567.956	RECEIVER	SLOW_SENDER10
568.281	FAST_SENDER	N/A
570.281	FAST_SENDER	N/A
570.386	SLOW_SENDER10	N/A
570.946	SLOW_SENDER8	N/A
572.281	FAST_SENDER	N/A
573.510	SLOW_SENDER9	N/A
573.560	SLOW_SENDER6	N/A
573.800	SLOW_SENDER3	N/A
574.317	SLOW_SENDER5	N/A
574.350	SLOW_SENDER4	N/A
574.597	RECEIVER	SLOW_SENDER10
575.016	FAST_SENDER	N/A
575.370	SLOW_SENDER12	N/A
575.430	SLOW_SENDER2	N/A
575.510	SLOW_SENDER9	N/A
575.560	SLOW_SENDER6	N/A
575.800	SLOW_SENDER3	N/A
576.171	RECEIVER	SLOW_SENDER12
576.250	SLOW_SENDER11	N/A
576.350	SLOW_SENDER4	N/A
577.016	FAST_SENDER	N/A
577.510	SLOW_SENDER9	N/A
577.560	SLOW_SENDER6	N/A
577.800	SLOW_SENDER3	N/A
577.946	SLOW_SENDER8	N/A
578.350	SLOW_SENDER4	N/A
579.510	SLOW_SENDER9	N/A
579.560	SLOW_SENDER6	N/A
579.800	SLOW_SENDER3	N/A
579.868	RECEIVER	SLOW_SENDER2
580.350	SLOW_SENDER4	N/A
580.483	FAST_SENDER	N/A
581.317	SLOW_SENDER5	N/A
581.510	SLOW_SENDER9	N/A
581.560	SLOW_SENDER6	N/A
581.800	SLOW_SENDER3	N/A
582.030	SLOW_SENDER10	N/A
582.350	SLOW_SENDER4	N/A
582.483	FAST_SENDER	N/A
583.383	RECEIVER	SLOW_SENDER11
583.510	SLOW_SENDER9	N/A
583.560	SLOW_SENDER6	N/A
583.800	SLOW_SENDER3	N/A
584.350	SLOW_SENDER4	N/A
584.483	FAST_SENDER	N/A
584.946	SLOW_SENDER8	N/A
585.283	SLOW_SENDER2	N/A
585.510	SLOW_SENDER9	N/A
585.560	SLOW_SENDER6	N/A
585.800	SLOW_SENDER3	N/A
586.059	RECEIVER	SLOW_SENDER2
586.350	SLOW_SENDER4	N/A
586.483	FAST_SENDER	N/A
587.510	SLOW_SENDER9	N/A
587.560	SLOW_SENDER6	N/A
587.800	SLOW_SENDER3	N/A
588.317	SLOW_SENDER5	N/A
588.350	SLOW_SENDER4	N/A
588.483	FAST_SENDER	N/A
588.792	SLOW_SENDER11	N/A
588.940	SLOW_SENDER12	N/A
589.030	SLOW_SENDER10	N/A
589.510	SLOW_SENDER9	N/A
589.560	SLOW_SENDER6	N/A
589.800	SLOW_SENDER3	N/A
590.350	SLOW_SENDER4	N/A
590.483	FAST_SENDER	N/A
591.474	SLOW_SENDER2	N/A
591.510	SLOW_SENDER9	N/A
591.560	SLOW_SENDER6	N/A
591.800	SLOW_SENDER3	N/A
591.946	SLOW_SENDER8	N/A
592.350	SLOW_SENDER4	N/A
592.483	FAST_SENDER	N/A
593.510	SLOW_SENDER9	N/A
593.560	SLOW_SENDER6	N/A
593.642	RECEIVER	SLOW_SENDER2
593.792	SLOW_SENDER11	N/A
593.800	SLOW_SENDER3	N/A
593.940	SLOW_SENDER12	N/A
594.030	SLOW_SENDER10	N/A
594.350	SLOW_SENDER4	N/A
594.483	FAST_SENDER	N/A
594.788	RECEIVER	SLOW_SENDER10
595.317	SLOW_SENDER5	N/A
595.820	RECEIVER	FAST_SENDER
596.946	SLOW_SENDER8	N/A
597.661	RECEIVER	SLOW_SENDER8
598.792	SLOW_SENDER11	N/A
598.940	SLOW_SENDER12	N/A
599.936	RECEIVER	SLOW_SENDER9
600.591	RECEIVER	SLOW_SENDER3
601.080	SLOW_SENDER2	N/A
601.339	RECEIVER	SLOW_SENDER6
602.143	RECEIVER	SLOW_SENDER4
602.222	SLOW_SENDER10	N/A
602.330	SLOW_SENDER13	N/A
602.971	RECEIVER	SLOW_SENDER10
603.792	SLOW_SENDER11	N/A
603.940	SLOW_SENDER12	N/A
605.105	SLOW_SENDER8	N/A
605.367	SLOW_SENDER9	N/A
605.895	RECEIVER	SLOW_SENDER2
606.013	SLOW_SENDER3	N/A
606.995	RECEIVER	SLOW_SENDER13
608.792	SLOW_SENDER11	N/A
608.861	SLOW_SENDER6	N/A
608.940	SLOW_SENDER12	N/A
609.341	FAST_SENDER	N/A
609.521	SLOW_SENDER4	N/A
610.367	SLOW_SENDER9	N/A
610.389	SLOW_SENDER10	N/A
611.013	SLOW_SENDER3	N/A
611.341	FAST_SENDER	N/A
612.105	SLOW_SENDER8	N/A
612.367	SLOW_SENDER9	N/A
612.437	SLOW_SENDER13	N/A
613.013	SLOW_SENDER3	N/A
613.341	FAST_SENDER	N/A
613.792	SLOW_SENDER11	N/A
613.861	SLOW_SENDER6	N/A
613.940	SLOW_SENDER12	N/A
614.367	SLOW_SENDER9	N/A
614.521	SLOW_SENDER4	N/A
615.013	SLOW_SENDER3	N/A
615.341	FAST_SENDER	N/A
616.367	SLOW_SENDER9	N/A
617.013	SLOW_SENDER3	N/A
617.060	SLOW_SENDER1	N/A
617.105	SLOW_SENDER8	N/A
617.341	FAST_SENDER	N/A
617.389	SLOW_SENDER10	N/A
617.437	SLOW_SENDER13	N/A
618.792	SLOW_SENDER11	N/A
618.861	SLOW_SENDER6	N/A
618.940	SLOW_SENDER12	N/A
619.000	RECEIVER	SLOW_SENDER8
619.341	FAST_SENDER	N/A
619.521	SLOW_SENDER4	N/A
619.733	RECEIVER	SLOW_SENDER12
620.609	RECEIVER	SLOW_SENDER11
621.818	RECEIVER	SLOW_SENDER3
622.437	SLOW_SENDER13	N/A
623.537	RECEIVER	SLOW_SENDER1
623.861	SLOW_SENDER6	N/A
624.232	FAST_SENDER	N/A
624.389	SLOW_SENDER10	N/A
624.521	SLOW_SENDER4	N/A
626.059	SLOW_SENDER11	N/A
626.232	FAST_SENDER	N/A
626.422	SLOW_SENDER8	N/A
627.437	SLOW_SENDER13	N/A
628.232	FAST_SENDER	N/A
628.861	SLOW_SENDER6	N/A
629.263	SLOW_SENDER3	N/A
629.521	SLOW_SENDER4	N/A
630.232	FAST_SENDER	N/A
630.861	SLOW_SENDER6	N/A
630.944	SLOW_SENDER1	N/A
631.059	SLOW_SENDER11	N/A
631.110	SLOW_SENDER9	N/A
631.389	SLOW_SENDER10	N/A
632.232	FAST_SENDER	N/A
632.437	SLOW_SENDER13	N/A
632.861	SLOW_SENDER6	N/A
633.282	SLOW_SENDER12	N/A
633.422	SLOW_SENDER8	N/A
634.232	FAST_SENDER	N/A
634.521	SLOW_SENDER4	N/A
634.861	SLOW_SENDER6	N/A
635.944	SLOW_SENDER1	N/A
636.059	SLOW_SENDER11	N/A
636.232	FAST_SENDER	N/A
636.263	SLOW_SENDER3	N/A
636.389	SLOW_SENDER10	N/A
636.521	SLOW_SENDER4	N/A
637.172	RECEIVER	SLOW_SENDER10
637.437	SLOW_SENDER13	N/A
638.110	SLOW_SENDER9	N/A
638.253	RECEIVER	SLOW_SENDER13
639.991	RECEIVER	SLOW_SENDER6
640.282	SLOW_SENDER12	N/A
640.288	FAST_SENDER	N/A
640.944	SLOW_SENDER1	N/A
641.059	SLOW_SENDER11	N/A
641.263	SLOW_SENDER3	N/A
642.085	RECEIVER	SLOW_SENDER4
642.484	FAST_SENDER	N/A
643.676	SLOW_SENDER13	N/A
644.484	FAST_SENDER	N/A
644.609	SLOW_SENDER10	N/A
645.110	SLOW_SENDER9	N/A
645.484	SLOW_SENDER8	N/A
645.944	SLOW_SENDER1	N/A
646.059	SLOW_SENDER11	N/A
646.263	SLOW_SENDER3	N/A
646.484	FAST_SENDER	N/A
647.282	SLOW_SENDER12	N/A
647.435	SLOW_SENDER6	N/A
648.194	RECEIVER	SLOW_SENDER6
648.484	FAST_SENDER	N/A
648.676	SLOW_SENDER13	N/A
649.526	SLOW_SENDER4	N/A
650.324	RECEIVER	SLOW_SENDER4
650.484	FAST_SENDER	N/A
650.484	SLOW_SENDER8	N/A
650.944	SLOW_SENDER1	N/A
651.059	SLOW_SENDER11	N/A
651.263	SLOW_SENDER3	N/A
651.609	SLOW_SENDER10	N/A
652.110	SLOW_SENDER9	N/A
653.676	SLOW_SENDER13	N/A
654.099	FAST_SENDER	N/A
654.282	SLOW_SENDER12	N/A
655.633	SLOW_SENDER6	N/A
655.944	SLOW_SENDER1	N/A
656.059	SLOW_SENDER11	N/A
656.099	FAST_SENDER	N/A
656.263	SLOW_SENDER3	N/A
656.609	SLOW_SENDER10	N/A
657.099	SLOW_SENDER8	N/A
658.099	FAST_SENDER	N/A
658.676	SLOW_SENDER13	N/A
659.110	SLOW_SENDER9	N/A
660.099	FAST_SENDER	N/A
660.881	SLOW_SENDER4	N/A
660.944	SLOW_SENDER1	N/A
661.059	SLOW_SENDER11	N/A
661.263	SLOW_SENDER3	N/A
661.282	SLOW_SENDER12	N/A
661.609	SLOW_SENDER10	N/A
661.637	RECEIVER	SLOW_SENDER4
662.099	FAST_SENDER	N/A
662.099	SLOW_SENDER8	N/A
662.633	SLOW_SENDER6	N/A
663.059	SLOW_SENDER11	N/A
663.520	SLOW_SENDER7	N/A
663.676	SLOW_SENDER13	N/A
664.099	FAST_SENDER	N/A
665.059	SLOW_SENDER11	N/A
665.676	SLOW_SENDER13	N/A
665.944	SLOW_SENDER1	N/A
666.099	FAST_SENDER	N/A
666.110	SLOW_SENDER9	N/A
666.263	SLOW_SENDER3	N/A
666.609	SLOW_SENDER10	N/A
666.857	RECEIVER	SLOW_SENDER9
667.059	SLOW_SENDER11	N/A
667.099	SLOW_SENDER8	N/A
668.099	FAST_SENDER	N/A
668.282	SLOW_SENDER12	N/A
669.054	RECEIVER	SLOW_SENDER12
669.633	SLOW_SENDER6	N/A
670.103	RECEIVER	SLOW_SENDER13
670.940	RECEIVER	SLOW_SENDER6
670.944	SLOW_SENDER1	N/A
671.263	SLOW_SENDER3	N/A
671.609	SLOW_SENDER10	N/A
671.736	RECEIVER	SLOW_SENDER11
673.920	RECEIVER	FAST_SENDER
674.266	SLOW_SENDER9	N/A
675.944	SLOW_SENDER1	N/A
676.263	SLOW_SENDER3	N/A
676.361	FAST_SENDER	N/A
676.387	SLOW_SENDER7	N/A
676.609	SLOW_SENDER10	N/A
677.535	SLOW_SENDER13	N/A
677.616	SLOW_SENDER8	N/A
678.361	FAST_SENDER	N/A
678.376	SLOW_SENDER6	N/A
679.149	SLOW_SENDER11	N/A
680.361	FAST_SENDER	N/A
680.944	SLOW_SENDER1	N/A
681.263	SLOW_SENDER3	N/A
681.266	SLOW_SENDER9	N/A
681.387	SLOW_SENDER7	N/A
681.609	SLOW_SENDER10	N/A
681.986	SLOW_SENDER12	N/A
682.361	FAST_SENDER	N/A
682.616	SLOW_SENDER8	N/A
682.944	SLOW_SENDER1	N/A
684.361	FAST_SENDER	N/A
684.535	SLOW_SENDER13	N/A
684.944	SLOW_SENDER1	N/A
685.376	SLOW_SENDER6	N/A
686.149	SLOW_SENDER11	N/A
686.263	SLOW_SENDER3	N/A
686.361	FAST_SENDER	N/A
686.387	SLOW_SENDER7	N/A
686.609	SLOW_SENDER10	N/A
686.944	SLOW_SENDER1	N/A
687.616	SLOW_SENDER8	N/A
688.263	SLOW_SENDER3	N/A
688.266	SLOW_SENDER9	N/A
688.361	FAST_SENDER	N/A
688.986	SLOW_SENDER12	N/A
689.554	RECEIVER	SLOW_SENDER9
689.616	SLOW_SENDER8	N/A
691.149	SLOW_SENDER11	N/A
691.387	SLOW_SENDER7	N/A
691.535	SLOW_SENDER13	N/A
691.609	SLOW_SENDER10	N/A
691.710	RECEIVER	SLOW_SENDER1
692.376	SLOW_SENDER6	N/A
693.649	RECEIVER	SLOW_SENDER3
694.379	FAST_SENDER	N/A
694.750	RECEIVER	SLOW_SENDER8
695.986	SLOW_SENDER12	N/A
696.149	SLOW_SENDER11	N/A
696.379	FAST_SENDER	N/A
696.387	SLOW_SENDER7	N/A
696.535	SLOW_SENDER13	N/A
696.609	SLOW_SENDER10	N/A
696.957	SLOW_SENDER9	N/A
698.379	FAST_SENDER	N/A
699.376	SLOW_SENDER6	N/A
700.379	FAST_SENDER	N/A
701.095	SLOW_SENDER3	N/A
701.149	SLOW_SENDER11	N/A
701.387	SLOW_SENDER7	N/A
701.535	SLOW_SENDER13	N/A
701.609	SLOW_SENDER10	N/A
701.646	SLOW_SENDER1	N/A
702.379	FAST_SENDER	N/A
702.986	SLOW_SENDER12	N/A
703.609	SLOW_SENDER10	N/A
703.877	SLOW_SENDER8	N/A
703.957	SLOW_SENDER9	N/A
704.379	FAST_SENDER	N/A
705.609	SLOW_SENDER10	N/A
706.149	SLOW_SENDER11	N/A
706.376	SLOW_SENDER6	N/A
706.379	FAST_SENDER	N/A
706.387	SLOW_SENDER7	N/A
706.535	SLOW_SENDER13	N/A
707.146	RECEIVER	SLOW_SENDER6
707.609	SLOW_SENDER10	N/A
708.095	SLOW_SENDER3	N/A
708.379	FAST_SENDER	N/A
708.646	SLOW_SENDER1	N/A
710.957	SLOW_SENDER9	N/A
711.149	SLOW_SENDER11	N/A
711.387	SLOW_SENDER7	N/A
711.535	SLOW_SENDER13	N/A
711.842	RECEIVER	SLOW_SENDER10
714.592	SLOW_SENDER6	N/A
715.095	SLOW_SENDER3	N/A
715.283	RECEIVER	FAST_SENDER
715.646	SLOW_SENDER1	N/A
716.149	SLOW_SENDER11	N/A
716.387	SLOW_SENDER7	N/A
716.535	SLOW_SENDER13	N/A
717.096	SLOW_SENDER12	N/A
717.096	SLOW_SENDER8	N/A
717.705	FAST_SENDER	N/A
717.957	SLOW_SENDER9	N/A
718.387	SLOW_SENDER7	N/A
719.705	FAST_SENDER	N/A
720.095	SLOW_SENDER3	N/A
720.387	SLOW_SENDER7	N/A
720.971	SLOW_SENDER10	N/A
721.149	SLOW_SENDER11	N/A
721.535	SLOW_SENDER13	N/A
721.592	SLOW_SENDER6	N/A
721.705	FAST_SENDER	N/A
721.731	RECEIVER	SLOW_SENDER10
722.387	SLOW_SENDER7	N/A
722.646	SLOW_SENDER1	N/A
722.957	SLOW_SENDER9	N/A
723.705	FAST_SENDER	N/A
723.741	RECEIVER	SLOW_SENDER9
724.096	SLOW_SENDER12	N/A
724.096	SLOW_SENDER8	N/A
725.095	SLOW_SENDER3	N/A
725.705	FAST_SENDER	N/A
725.837	RECEIVER	SLOW_SENDER3
726.149	SLOW_SENDER11	N/A
726.535	SLOW_SENDER13	N/A
727.713	RECEIVER	SLOW_SENDER7
727.962	FAST_SENDER	N/A
728.592	SLOW_SENDER6	N/A
729.151	SLOW_SENDER10	N/A
729.646	SLOW_SENDER1	N/A
729.962	FAST_SENDER	N/A
731.146	SLOW_SENDER9	N/A
731.149	SLOW_SENDER11	N/A
731.535	SLOW_SENDER13	N/A
731.962	FAST_SENDER	N/A
732.962	SLOW_SENDER12	N/A
732.962	SLOW_SENDER8	N/A
733.149	SLOW_SENDER11	N/A
733.258	SLOW_SENDER3	N/A
733.592	SLOW_SENDER6	N/A
733.962	FAST_SENDER	N/A
735.121	SLOW_SENDER7	N/A
735.149	SLOW_SENDER11	N/A
735.962	FAST_SENDER	N/A
736.151	SLOW_SENDER10	N/A
736.535	SLOW_SENDER13	N/A
736.646	SLOW_SENDER1	N/A
737.149	SLOW_SENDER11	N/A
738.146	SLOW_SENDER9	N/A
738.258	SLOW_SENDER3	N/A
738.592	SLOW_SENDER6	N/A
739.854	FAST_SENDER	N/A
739.895	RECEIVER	SLOW_SENDER7
741.535	SLOW_SENDER13	N/A
741.646	SLOW_SENDER1	N/A
742.055	FAST_SENDER	N/A
743.146	SLOW_SENDER9	N/A
743.151	SLOW_SENDER10	N/A
743.258	SLOW_SENDER3	N/A
743.388	RECEIVER	SLOW_SENDER11
743.535	SLOW_SENDER13	N/A
743.592	SLOW_SENDER6	N/A
744.055	FAST_SENDER	N/A
745.535	SLOW_SENDER13	N/A
746.055	FAST_SENDER	N/A
746.646	SLOW_SENDER1	N/A
747.055	SLOW_SENDER8	N/A
747.055	SLOW_SENDER12	N/A
747.320	SLOW_SENDER7	N/A
747.535	SLOW_SENDER13	N/A
748.055	FAST_SENDER	N/A
748.146	SLOW_SENDER9	N/A
748.258	SLOW_SENDER3	N/A
748.592	SLOW_SENDER6	N/A
749.535	SLOW_SENDER13	N/A
750.055	FAST_SENDER	N/A
750.151	SLOW_SENDER10	N/A
750.822	SLOW_SENDER11	N/A
751.535	SLOW_SENDER13	N/A
751.646	SLOW_SENDER1	N/A
752.055	SLOW_SENDER8	N/A
752.055	SLOW_SENDER12	N/A
752.055	FAST_SENDER	N/A
753.146	SLOW_SENDER9	N/A
753.258	SLOW_SENDER3	N/A
753.535	SLOW_SENDER13	N/A
753.592	SLOW_SENDER6	N/A
754.055	FAST_SENDER	N/A
754.320	SLOW_SENDER7	N/A
756.646	SLOW_SENDER1	N/A
757.151	SLOW_SENDER10	N/A
757.201	RECEIVER	SLOW_SENDER13
757.822	SLOW_SENDER11	N/A
757.920	FAST_SENDER	N/A
758.146	SLOW_SENDER9	N/A
758.258	SLOW_SENDER3	N/A
758.592	SLOW_SENDER6	N/A
759.920	FAST_SENDER	N/A
760.920	SLOW_SENDER12	N/A
760.920	SLOW_SENDER8	N/A
761.320	SLOW_SENDER7	N/A
761.646	SLOW_SENDER1	N/A
761.920	FAST_SENDER	N/A
762.020	SLOW_SENDER5	N/A
763.146	SLOW_SENDER9	N/A
763.258	SLOW_SENDER3	N/A
763.592	SLOW_SENDER6	N/A
763.920	FAST_SENDER	N/A
764.151	SLOW_SENDER10	N/A
764.649	SLOW_SENDER13	N/A
764.822	SLOW_SENDER11	N/A
765.401	RECEIVER	SLOW_SENDER13
765.920	SLOW_SENDER12	N/A
765.920	SLOW_SENDER8	N/A
765.920	FAST_SENDER	N/A
766.646	SLOW_SENDER1	N/A
767.920	FAST_SENDER	N/A
767.950	RECEIVER	SLOW_SENDER5
768.146	SLOW_SENDER9	N/A
768.258	SLOW_SENDER3	N/A
768.320	SLOW_SENDER7	N/A
768.592	SLOW_SENDER6	N/A
769.460	SLOW_SENDER2	N/A
769.920	FAST_SENDER	N/A
770.920	SLOW_SENDER12	N/A
770.920	SLOW_SENDER8	N/A
771.151	SLOW_SENDER10	N/A
771.646	SLOW_SENDER1	N/A
771.822	SLOW_SENDER11	N/A
771.920	FAST_SENDER	N/A
771.934	RECEIVER	SLOW_SENDER10
772.819	SLOW_SENDER13	N/A
773.146	SLOW_SENDER9	N/A
773.258	SLOW_SENDER3	N/A
773.586	RECEIVER	SLOW_SENDER13
773.592	SLOW_SENDER6	N/A
775.146	RECEIVER	SLOW_SENDER2
775.320	SLOW_SENDER7	N/A
777.134	SLOW_SENDER5	N/A
777.978	RECEIVER	SLOW_SENDER3
778.810	RECEIVER	FAST_SENDER
780.585	SLOW_SENDER2	N/A
782.134	SLOW_SENDER5	N/A
782.320	SLOW_SENDER7	N/A
783.012	FAST_SENDER	N/A
783.450	SLOW_SENDER10	N/A
785.012	FAST_SENDER	N/A
785.407	SLOW_SENDER3	N/A
785.585	SLOW_SENDER2	N/A
786.012	SLOW_SENDER12	N/A
786.012	SLOW_SENDER8	N/A
787.012	FAST_SENDER	N/A
787.134	SLOW_SENDER5	N/A
787.993	SLOW_SENDER1	N/A
789.012	FAST_SENDER	N/A
789.320	SLOW_SENDER7	N/A
789.953	SLOW_SENDER9	N/A
790.450	SLOW_SENDER10	N/A
790.585	SLOW_SENDER2	N/A
791.012	SLOW_SENDER12	N/A
791.012	FAST_SENDER	N/A
791.012	SLOW_SENDER8	N/A
791.143	SLOW_SENDER6	N/A
792.134	SLOW_SENDER5	N/A
792.407	SLOW_SENDER3	N/A
793.012	SLOW_SENDER12	N/A
793.012	FAST_SENDER	N/A
794.993	SLOW_SENDER1	N/A
795.012	SLOW_SENDER12	N/A
795.012	FAST_SENDER	N/A
795.585	SLOW_SENDER2	N/A
796.012	SLOW_SENDER8	N/A
796.320	SLOW_SENDER7	N/A
796.953	SLOW_SENDER9	N/A
797.012	SLOW_SENDER12	N/A
797.012	FAST_SENDER	N/A
797.134	SLOW_SENDER5	N/A
797.450	SLOW_SENDER10	N/A
798.012	SLOW_SENDER8	N/A
798.143	SLOW_SENDER6	N/A
799.407	SLOW_SENDER3	N/A
800.585	SLOW_SENDER2	N/A
803.953	SLOW_SENDER9	N/A
805.143	SLOW_SENDER6	N/A
810.881	FAST_SENDER	N/A
810.953	SLOW_SENDER9	N/A
812.143	SLOW_SENDER6	N/A
812.456	SLOW_SENDER8	N/A
812.456	SLOW_SENDER1	N/A
812.646	SLOW_SENDER12	N/A
812.881	FAST_SENDER	N/A
814.881	FAST_SENDER	N/A
816.547	SLOW_SENDER2	N/A
816.881	FAST_SENDER	N/A
817.953	SLOW_SENDER9	N/A
818.881	FAST_SENDER	N/A
819.143	SLOW_SENDER6	N/A
819.456	SLOW_SENDER8	N/A
819.456	SLOW_SENDER1	N/A
819.646	SLOW_SENDER12	N/A
820.881	FAST_SENDER	N/A
822.881	FAST_SENDER	N/A
823.547	SLOW_SENDER2	N/A
824.881	FAST_SENDER	N/A
824.953	SLOW_SENDER9	N/A
825.280	SLOW_SENDER4	N/A
826.143	SLOW_SENDER6	N/A
826.456	SLOW_SENDER8	N/A
826.456	SLOW_SENDER1	N/A
826.646	SLOW_SENDER12	N/A
830.547	SLOW_SENDER2	N/A
837.547	SLOW_SENDER2	N/A
839.311	FAST_SENDER	N/A
841.311	FAST_SENDER	N/A
841.921	SLOW_SENDER4	N/A
843.311	FAST_SENDER	N/A
844.547	SLOW_SENDER2	N/A
845.311	FAST_SENDER	N/A
849.035	FAST_SENDER	N/A
851.035	FAST_SENDER	N/A
852.035	SLOW_SENDER4	N/A
853.035	FAST_SENDER	N/A
855.035	FAST_SENDER	N/A
857.035	FAST_SENDER	N/A
857.035	SLOW_SENDER4	N/A
859.035	FAST_SENDER	N/A
861.035	FAST_SENDER	N/A
862.035	SLOW_SENDER4	N/A
863.035	FAST_SENDER	N/A
867.035	SLOW_SENDER4	N/A
876.452	FAST_SENDER	N/A
878.452	FAST_SENDER	N/A
879.448	SLOW_SENDER4	N/A
880.452	FAST_SENDER	N/A
882.452	FAST_SENDER	N/A
884.452	FAST_SENDER	N/A
886.452	FAST_SENDER	N/A
888.452	FAST_SENDER	N/A
890.452	FAST_SENDER	N/A
903.265	FAST_SENDER	N/A
915.978	FAST_SENDER	N/A
928.754	FAST_SENDER	N/A
941.360	SLOW_SENDER11	N/A
941.615	FAST_SENDER	N/A
942.990	SLOW_SENDER13	N/A
947.349	RECEIVER	SLOW_SENDER11
952.752	SLOW_SENDER11	N/A
954.062	FAST_SENDER	N/A
956.062	FAST_SENDER	N/A
957.022	SLOW_SENDER13	N/A
957.752	SLOW_SENDER11	N/A
958.062	FAST_SENDER	N/A
959.248	RECEIVER	SLOW_SENDER13
960.062	FAST_SENDER	N/A
962.062	FAST_SENDER	N/A
962.752	SLOW_SENDER11	N/A
963.760	SLOW_SENDER10	N/A
964.062	FAST_SENDER	N/A
966.062	FAST_SENDER	N/A
966.130	SLOW_SENDER7	N/A
966.659	SLOW_SENDER13	N/A
967.441	RECEIVER	SLOW_SENDER13
967.752	SLOW_SENDER11	N/A
968.062	FAST_SENDER	N/A
968.541	RECEIVER	SLOW_SENDER11
969.080	SLOW_SENDER3	N/A
969.625	RECEIVER	SLOW_SENDER10
970.372	RECEIVER	FAST_SENDER
971.550	SLOW_SENDER5	N/A
972.798	FAST_SENDER	N/A
972.871	RECEIVER	SLOW_SENDER7
973.588	RECEIVER	FAST_SENDER
973.949	SLOW_SENDER11	N/A
974.716	RECEIVER	SLOW_SENDER11
974.874	SLOW_SENDER13	N/A
975.052	SLOW_SENDER10	N/A
976.004	FAST_SENDER	N/A
978.272	SLOW_SENDER7	N/A
980.549	RECEIVER	SLOW_SENDER5
982.020	RECEIVER	FAST_SENDER
982.942	SLOW_SENDER3	N/A
983.272	SLOW_SENDER7	N/A
984.427	FAST_SENDER	N/A
985.928	SLOW_SENDER11	N/A
986.427	FAST_SENDER	N/A
987.942	SLOW_SENDER3	N/A
987.975	SLOW_SENDER5	N/A
988.233	SLOW_SENDER10	N/A
988.272	SLOW_SENDER7	N/A
988.427	FAST_SENDER	N/A
990.427	FAST_SENDER	N/A
992.427	FAST_SENDER	N/A
992.928	SLOW_SENDER11	N/A
992.942	SLOW_SENDER3	N/A
992.975	SLOW_SENDER5	N/A
993.272	SLOW_SENDER7	N/A
994.350	SLOW_SENDER9	N/A
994.427	FAST_SENDER	N/A
995.123	RECEIVER	SLOW_SENDER9
995.210	SLOW_SENDER8	N/A
995.233	SLOW_SENDER10	N/A
995.800	SLOW_SENDER1	N/A
996.280	SLOW_SENDER6	N/A
996.427	FAST_SENDER	N/A
996.670	SLOW_SENDER12	N/A
997.562	SLOW_SENDER9	N/A
997.942	SLOW_SENDER3	N/A
997.975	SLOW_SENDER5	N/A
998.272	SLOW_SENDER7	N/A
998.427	FAST_SENDER	N/A
998.667	RECEIVER	SLOW_SENDER3
999.761	RECEIVER	FAST_SENDER
999.928	SLOW_SENDER11	N/A
1001.591	RECEIVER	SLOW_SENDER8
1002.233	SLOW_SENDER10	N/A
1003.689	FAST_SENDER	N/A
1003.723	RECEIVER	SLOW_SENDER11
1004.434	RECEIVER	SLOW_SENDER5
1005.689	FAST_SENDER	N/A
1005.998	RECEIVER	SLOW_SENDER1
1007.033	RECEIVER	SLOW_SENDER7
1007.689	FAST_SENDER	N/A
1009.233	SLOW_SENDER10	N/A
1009.689	FAST_SENDER	N/A
1009.756	RECEIVER	SLOW_SENDER6
1010.067	SLOW_SENDER8	N/A
1011.278	SLOW_SENDER1	N/A
1011.689	FAST_SENDER	N/A
1011.855	SLOW_SENDER5	N/A
1011.958	SLOW_SENDER12	N/A
1012.244	SLOW_SENDER3	N/A
1012.330	SLOW_SENDER2	N/A
1012.666	SLOW_SENDER9	N/A
1013.689	FAST_SENDER	N/A
1014.470	SLOW_SENDER7	N/A
1015.067	SLOW_SENDER8	N/A
1015.201	SLOW_SENDER11	N/A
1015.689	FAST_SENDER	N/A
1016.233	SLOW_SENDER10	N/A
1016.278	SLOW_SENDER1	N/A
1016.958	SLOW_SENDER12	N/A
1017.200	SLOW_SENDER6	N/A
1017.689	FAST_SENDER	N/A
1018.365	RECEIVER	SLOW_SENDER2
1019.244	SLOW_SENDER3	N/A
1019.666	SLOW_SENDER9	N/A
1020.067	SLOW_SENDER8	N/A
1020.678	RECEIVER	SLOW_SENDER10
1021.278	SLOW_SENDER1	N/A
1021.470	SLOW_SENDER7	N/A
1021.958	SLOW_SENDER12	N/A
1023.770	SLOW_SENDER2	N/A
1024.156	RECEIVER	FAST_SENDER
1024.200	SLOW_SENDER6	N/A
1024.666	SLOW_SENDER9	N/A
1025.067	SLOW_SENDER8	N/A
1025.971	SLOW_SENDER5	N/A
1026.244	SLOW_SENDER3	N/A
1026.278	SLOW_SENDER1	N/A
1026.560	FAST_SENDER	N/A
1026.958	SLOW_SENDER12	N/A
1028.470	SLOW_SENDER7	N/A
1028.560	FAST_SENDER	N/A
1028.770	SLOW_SENDER2	N/A
1029.666	SLOW_SENDER9	N/A
1030.067	SLOW_SENDER8	N/A
1030.388	RECEIVER	SLOW_SENDER9
1030.560	FAST_SENDER	N/A
1031.200	SLOW_SENDER6	N/A
1031.278	SLOW_SENDER1	N/A
1031.958	SLOW_SENDER12	N/A
1032.560	FAST_SENDER	N/A
1032.971	SLOW_SENDER5	N/A
1033.244	SLOW_SENDER3	N/A
1033.770	SLOW_SENDER2	N/A
1034.560	FAST_SENDER	N/A
1035.067	SLOW_SENDER8	N/A
1035.470	SLOW_SENDER7	N/A
1035.812	RECEIVER	SLOW_SENDER8
1036.278	SLOW_SENDER1	N/A
1036.560	FAST_SENDER	N/A
1036.958	SLOW_SENDER12	N/A
1037.830	SLOW_SENDER9	N/A
1038.200	SLOW_SENDER6	N/A
1039.075	RECEIVER	SLOW_SENDER9
1040.788	FAST_SENDER	N/A
1043.520	RECEIVER	SLOW_SENDER12
1044.060	FAST_SENDER	N/A
1044.820	SLOW_SENDER4	N/A
1045.200	SLOW_SENDER6	N/A
1046.060	FAST_SENDER	N/A
1046.519	SLOW_SENDER9	N/A
1047.060	SLOW_SENDER2	N/A
1048.060	FAST_SENDER	N/A
1049.060	SLOW_SENDER2	N/A
1049.060	SLOW_SENDER5	N/A
1049.208	SLOW_SENDER1	N/A
1049.368	SLOW_SENDER8	N/A
1050.060	FAST_SENDER	N/A
1050.968	SLOW_SENDER12	N/A
1051.060	SLOW_SENDER2	N/A
1052.060	FAST_SENDER	N/A
1052.200	SLOW_SENDER6	N/A
1053.060	SLOW_SENDER2	N/A
1053.519	SLOW_SENDER9	N/A
1054.060	FAST_SENDER	N/A
1055.060	SLOW_SENDER2	N/A
1056.060	SLOW_SENDER5	N/A
1056.060	FAST_SENDER	N/A
1056.208	SLOW_SENDER1	N/A
1056.368	SLOW_SENDER8	N/A
1057.060	SLOW_SENDER2	N/A
1057.200	SLOW_SENDER6	N/A
1057.929	RECEIVER	SLOW_SENDER6
1057.968	SLOW_SENDER12	N/A
1058.060	FAST_SENDER	N/A
1059.060	SLOW_SENDER2	N/A
1059.303	SLOW_SENDER4	N/A
1060.077	RECEIVER	SLOW_SENDER4
1060.519	SLOW_SENDER9	N/A
1061.314	RECEIVER	SLOW_SENDER9
1063.208	SLOW_SENDER1	N/A
1063.368	SLOW_SENDER8	N/A
1064.968	SLOW_SENDER12	N/A
1065.354	SLOW_SENDER6	N/A
1065.547	RECEIVER	SLOW_SENDER2
1067.230	SLOW_SENDER5	N/A
1067.505	SLOW_SENDER4	N/A
1068.616	RECEIVER	FAST_SENDER
1068.730	SLOW_SENDER9	N/A
1070.208	SLOW_SENDER1	N/A
1070.368	SLOW_SENDER8	N/A
1071.057	FAST_SENDER	N/A
1071.968	SLOW_SENDER12	N/A
1072.230	SLOW_SENDER5	N/A
1072.354	SLOW_SENDER6	N/A
1072.962	SLOW_SENDER2	N/A
1073.057	FAST_SENDER	N/A
1073.774	RECEIVER	SLOW_SENDER2
1074.505	SLOW_SENDER4	N/A
1075.057	FAST_SENDER	N/A
1075.730	SLOW_SENDER9	N/A
1077.057	FAST_SENDER	N/A
1077.208	SLOW_SENDER1	N/A
1077.230	SLOW_SENDER5	N/A
1077.354	SLOW_SENDER6	N/A
1077.368	SLOW_SENDER8	N/A
1078.191	RECEIVER	SLOW_SENDER8
1078.968	SLOW_SENDER12	N/A
1079.057	FAST_SENDER	N/A
1079.505	SLOW_SENDER4	N/A
1081.407	RECEIVER	SLOW_SENDER4
1082.435	FAST_SENDER	N/A
1082.730	SLOW_SENDER9	N/A
1083.826	RECEIVER	SLOW_SENDER6
1084.435	FAST_SENDER	N/A
1085.660	RECEIVER	SLOW_SENDER12
1086.729	FAST_SENDER	N/A
1087.730	SLOW_SENDER9	N/A
1088.729	FAST_SENDER	N/A
1089.729	SLOW_SENDER5	N/A
1089.969	SLOW_SENDER8	N/A
1090.729	FAST_SENDER	N/A
1091.729	SLOW_SENDER2	N/A
1092.729	FAST_SENDER	N/A
1092.730	SLOW_SENDER9	N/A
1093.092	SLOW_SENDER12	N/A
1094.729	SLOW_SENDER5	N/A
1094.729	FAST_SENDER	N/A
1096.729	FAST_SENDER	N/A
1096.969	SLOW_SENDER8	N/A
1097.730	SLOW_SENDER9	N/A
1098.729	SLOW_SENDER2	N/A
1098.729	FAST_SENDER	N/A
1099.729	SLOW_SENDER5	N/A
1100.092	SLOW_SENDER12	N/A
1100.729	FAST_SENDER	N/A
1102.730	SLOW_SENDER9	N/A
1103.465	RECEIVER	SLOW_SENDER9
1103.969	SLOW_SENDER8	N/A
1104.729	SLOW_SENDER5	N/A
1105.478	RECEIVER	SLOW_SENDER5
1105.729	SLOW_SENDER2	N/A
1106.493	RECEIVER	SLOW_SENDER2
1107.092	SLOW_SENDER12	N/A
1107.878	RECEIVER	SLOW_SENDER12
1108.878	SLOW_SENDER9	N/A
1113.588	SLOW_SENDER5	N/A
1113.661	FAST_SENDER	N/A
1113.878	SLOW_SENDER9	N/A
1115.661	FAST_SENDER	N/A
1117.661	FAST_SENDER	N/A
1118.588	SLOW_SENDER5	N/A
1118.878	SLOW_SENDER9	N/A
1119.661	FAST_SENDER	N/A
1121.661	FAST_SENDER	N/A
1123.588	SLOW_SENDER5	N/A
1123.661	FAST_SENDER	N/A
1123.878	SLOW_SENDER9	N/A
1125.661	FAST_SENDER	N/A
1128.590	FAST_SENDER	N/A
1130.590	FAST_SENDER	N/A
1131.590	SLOW_SENDER5	N/A
1132.590	FAST_SENDER	N/A
1133.590	SLOW_SENDER5	N/A
1134.590	FAST_SENDER	N/A
1135.590	SLOW_SENDER5	N/A
1136.398	SLOW_SENDER9	N/A
1136.590	FAST_SENDER	N/A
1137.590	SLOW_SENDER5	N/A
1138.590	FAST_SENDER	N/A
1139.590	SLOW_SENDER5	N/A
1140.590	FAST_SENDER	N/A
1141.530	SLOW_SENDER13	N/A
1141.590	SLOW_SENDER5	N/A
1142.590	FAST_SENDER	N/A
1143.590	SLOW_SENDER5	N/A
1155.615	FAST_SENDER	N/A
1156.793	SLOW_SENDER5	N/A
1157.454	SLOW_SENDER13	N/A
1157.615	FAST_SENDER	N/A
1161.319	FAST_SENDER	N/A
1162.454	SLOW_SENDER13	N/A
1163.319	FAST_SENDER	N/A
1165.319	FAST_SENDER	N/A
1167.319	FAST_SENDER	N/A
1167.454	SLOW_SENDER13	N/A
1169.319	FAST_SENDER	N/A
1171.319	FAST_SENDER	N/A
1171.580	SLOW_SENDER11	N/A
1172.454	SLOW_SENDER13	N/A
1173.319	FAST_SENDER	N/A
1175.319	FAST_SENDER	N/A
1177.454	SLOW_SENDER13	N/A
1184.410	SLOW_SENDER10	N/A
1184.500	SLOW_SENDER11	N/A
1188.799	FAST_SENDER	N/A
1189.500	SLOW_SENDER11	N/A
1189.867	SLOW_SENDER13	N/A
1190.799	FAST_SENDER	N/A
1192.799	FAST_SENDER	N/A
1194.500	SLOW_SENDER11	N/A
1194.799	FAST_SENDER	N/A
1196.799	FAST_SENDER	N/A
1198.799	FAST_SENDER	N/A
1199.500	SLOW_SENDER11	N/A
1199.685	SLOW_SENDER10	N/A
1200.560	SLOW_SENDER3	N/A
1200.799	FAST_SENDER	N/A
1203.720	SLOW_SENDER7	N/A
1204.323	FAST_SENDER	N/A
1205.720	SLOW_SENDER7	N/A
1206.323	FAST_SENDER	N/A
1207.720	SLOW_SENDER7	N/A
1208.323	FAST_SENDER	N/A
1209.720	SLOW_SENDER7	N/A
1210.323	FAST_SENDER	N/A
1211.715	SLOW_SENDER3	N/A
1211.720	SLOW_SENDER7	N/A
1212.323	FAST_SENDER	N/A
1212.834	SLOW_SENDER11	N/A
1213.720	SLOW_SENDER7	N/A
1214.323	FAST_SENDER	N/A
1215.720	SLOW_SENDER7	N/A
1216.323	FAST_SENDER	N/A
1216.715	SLOW_SENDER3	N/A
1217.720	SLOW_SENDER7	N/A
1218.323	FAST_SENDER	N/A
1221.715	SLOW_SENDER3	N/A
1226.715	SLOW_SENDER3	N/A
1230.661	SLOW_SENDER7	N/A
1231.717	FAST_SENDER	N/A
1235.455	FAST_SENDER	N/A
1237.455	FAST_SENDER	N/A
1239.214	SLOW_SENDER3	N/A
1239.455	FAST_SENDER	N/A
1241.455	FAST_SENDER	N/A
1243.070	SLOW_SENDER7	N/A
1243.455	FAST_SENDER	N/A
1245.455	FAST_SENDER	N/A
1246.214	SLOW_SENDER3	N/A
1247.280	SLOW_SENDER1	N/A
1247.455	FAST_SENDER	N/A
1249.455	FAST_SENDER	N/A
1249.840	SLOW_SENDER6	N/A
1251.850	SLOW_SENDER4	N/A
1253.214	SLOW_SENDER3	N/A
1261.654	SLOW_SENDER1	N/A
1262.880	SLOW_SENDER6	N/A
1263.266	FAST_SENDER	N/A
1264.578	SLOW_SENDER4	N/A
1269.578	SLOW_SENDER4	N/A
1269.830	SLOW_SENDER8	N/A
1273.000	SLOW_SENDER12	N/A
1274.397	RECEIVER	FAST_SENDER
1274.422	SLOW_SENDER1	N/A
1274.578	SLOW_SENDER4	N/A
1275.300	SLOW_SENDER2	N/A
1275.460	RECEIVER	SLOW_SENDER12
1276.599	SLOW_SENDER6	N/A
1276.822	FAST_SENDER	N/A
1277.860	SLOW_SENDER12	N/A
1278.822	FAST_SENDER	N/A
1279.578	SLOW_SENDER4	N/A
1281.422	SLOW_SENDER1	N/A
1282.240	RECEIVER	SLOW_SENDER12
1282.561	FAST_SENDER	N/A
1283.550	SLOW_SENDER8	N/A
1283.599	SLOW_SENDER6	N/A
1284.561	FAST_SENDER	N/A
1284.578	SLOW_SENDER4	N/A
1286.561	FAST_SENDER	N/A
1288.422	SLOW_SENDER1	N/A
1288.550	SLOW_SENDER8	N/A
1288.561	FAST_SENDER	N/A
1289.578	SLOW_SENDER4	N/A
1289.735	SLOW_SENDER2	N/A
1290.561	FAST_SENDER	N/A
1290.599	SLOW_SENDER6	N/A
1291.441	SLOW_SENDER12	N/A
1292.561	FAST_SENDER	N/A
1293.550	SLOW_SENDER8	N/A
1293.978	RECEIVER	SLOW_SENDER12
1294.561	FAST_SENDER	N/A
1294.578	SLOW_SENDER4	N/A
1294.735	SLOW_SENDER2	N/A
1295.422	SLOW_SENDER1	N/A
1296.182	RECEIVER	SLOW_SENDER1
1296.561	FAST_SENDER	N/A
1296.578	SLOW_SENDER4	N/A
1297.330	RECEIVER	FAST_SENDER
1297.599	SLOW_SENDER6	N/A
1298.355	RECEIVER	SLOW_SENDER6
1298.550	SLOW_SENDER8	N/A
1299.666	RECEIVER	SLOW_SENDER4
1299.735	SLOW_SENDER2	N/A
1299.750	FAST_SENDER	N/A
1300.493	RECEIVER	SLOW_SENDER2
1301.390	SLOW_SENDER12	N/A
1301.615	RECEIVER	FAST_SENDER
1301.620	SLOW_SENDER9	N/A
1302.719	RECEIVER	SLOW_SENDER12
1303.628	SLOW_SENDER1	N/A
1303.927	RECEIVER	SLOW_SENDER9
1304.610	RECEIVER	SLOW_SENDER8
1305.093	SLOW_SENDER4	N/A
1305.787	SLOW_SENDER6	N/A
1306.327	SLOW_SENDER9	N/A
1306.541	RECEIVER	SLOW_SENDER6
1308.327	SLOW_SENDER9	N/A
1310.093	SLOW_SENDER4	N/A
1310.327	SLOW_SENDER9	N/A
1310.628	SLOW_SENDER1	N/A
1310.668	FAST_SENDER	N/A
1312.024	SLOW_SENDER8	N/A
1312.317	SLOW_SENDER2	N/A
1312.327	SLOW_SENDER9	N/A
1312.668	FAST_SENDER	N/A
1313.058	RECEIVER	SLOW_SENDER2
1313.982	SLOW_SENDER6	N/A
1314.327	SLOW_SENDER9	N/A
1314.668	FAST_SENDER	N/A
1314.725	RECEIVER	SLOW_SENDER6
1315.093	SLOW_SENDER4	N/A
1316.327	SLOW_SENDER9	N/A
1316.668	FAST_SENDER	N/A
1317.628	SLOW_SENDER1	N/A
1318.327	SLOW_SENDER9	N/A
1318.415	RECEIVER	SLOW_SENDER1
1318.668	FAST_SENDER	N/A
1319.024	SLOW_SENDER8	N/A
1320.093	SLOW_SENDER4	N/A
1320.327	SLOW_SENDER9	N/A
1320.478	SLOW_SENDER2	N/A
1320.668	FAST_SENDER	N/A
1320.855	RECEIVER	SLOW_SENDER4
1321.794	RECEIVER	SLOW_SENDER2
1322.130	SLOW_SENDER6	N/A
1322.668	FAST_SENDER	N/A
1323.870	SLOW_SENDER5	N/A
1324.381	RECEIVER	SLOW_SENDER9
1324.668	FAST_SENDER	N/A
1325.836	SLOW_SENDER1	N/A
1326.024	SLOW_SENDER8	N/A
1326.269	SLOW_SENDER4	N/A
1326.574	RECEIVER	SLOW_SENDER1
1329.510	RECEIVER	SLOW_SENDER5
1331.819	SLOW_SENDER9	N/A
1332.226	RECEIVER	SLOW_SENDER4
1334.947	SLOW_SENDER5	N/A
1335.744	RECEIVER	FAST_SENDER
1338.150	FAST_SENDER	N/A
1338.819	SLOW_SENDER9	N/A
1339.653	SLOW_SENDER4	N/A
1339.947	SLOW_SENDER5	N/A
1340.150	FAST_SENDER	N/A
1342.150	FAST_SENDER	N/A
1343.819	SLOW_SENDER9	N/A
1344.150	FAST_SENDER	N/A
1344.548	RECEIVER	SLOW_SENDER9
1344.947	SLOW_SENDER5	N/A
1346.150	FAST_SENDER	N/A
1346.653	SLOW_SENDER4	N/A
1348.150	FAST_SENDER	N/A
1349.947	SLOW_SENDER5	N/A
1350.150	FAST_SENDER	N/A
1350.723	RECEIVER	SLOW_SENDER5
1351.992	SLOW_SENDER9	N/A
1352.150	FAST_SENDER	N/A
1352.768	RECEIVER	SLOW_SENDER9
1353.653	SLOW_SENDER4	N/A
1354.462	RECEIVER	SLOW_SENDER4
1354.990	SLOW_SENDER13	N/A
1356.123	SLOW_SENDER5	N/A
1356.893	RECEIVER	SLOW_SENDER5
1358.556	RECEIVER	FAST_SENDER
1360.168	SLOW_SENDER9	N/A
1360.931	RECEIVER	SLOW_SENDER9
1361.864	SLOW_SENDER4	N/A
1362.310	SLOW_SENDER5	N/A
1362.636	RECEIVER	SLOW_SENDER4
1365.839	SLOW_SENDER13	N/A
1366.554	RECEIVER	SLOW_SENDER5
1367.129	FAST_SENDER	N/A
1368.335	SLOW_SENDER9	N/A
1369.129	FAST_SENDER	N/A
1369.630	SLOW_SENDER10	N/A
1370.839	SLOW_SENDER13	N/A
1371.129	FAST_SENDER	N/A
1373.129	FAST_SENDER	N/A
1373.998	SLOW_SENDER5	N/A
1374.774	RECEIVER	SLOW_SENDER5
1375.129	FAST_SENDER	N/A
1375.335	SLOW_SENDER9	N/A
1375.658	RECEIVER	SLOW_SENDER10
1375.839	SLOW_SENDER13	N/A
1377.129	FAST_SENDER	N/A
1378.590	SLOW_SENDER11	N/A
1379.129	FAST_SENDER	N/A
1380.839	SLOW_SENDER13	N/A
1381.107	SLOW_SENDER10	N/A
1381.129	FAST_SENDER	N/A
1381.603	RECEIVER	SLOW_SENDER13
1382.212	SLOW_SENDER5	N/A
1382.335	SLOW_SENDER9	N/A
1382.975	RECEIVER	SLOW_SENDER5
1384.186	RECEIVER	SLOW_SENDER9
1385.374	RECEIVER	SLOW_SENDER11
1387.003	SLOW_SENDER13	N/A
1388.702	RECEIVER	FAST_SENDER
1390.419	SLOW_SENDER5	N/A
1391.121	FAST_SENDER	N/A
1392.003	SLOW_SENDER13	N/A
1392.950	SLOW_SENDER11	N/A
1393.121	FAST_SENDER	N/A
1395.121	FAST_SENDER	N/A
1395.167	SLOW_SENDER10	N/A
1397.003	SLOW_SENDER13	N/A
1397.121	FAST_SENDER	N/A
1397.419	SLOW_SENDER5	N/A
1397.950	SLOW_SENDER11	N/A
1399.121	FAST_SENDER	N/A
1401.121	FAST_SENDER	N/A
1402.003	SLOW_SENDER13	N/A
1402.167	SLOW_SENDER10	N/A
1402.781	RECEIVER	SLOW_SENDER13
1402.950	SLOW_SENDER11	N/A
1403.121	FAST_SENDER	N/A
1404.419	SLOW_SENDER5	N/A
1405.121	FAST_SENDER	N/A
1405.186	RECEIVER	SLOW_SENDER5
1407.950	SLOW_SENDER11	N/A
1408.206	SLOW_SENDER13	N/A
1408.300	SLOW_SENDER7	N/A
1408.725	RECEIVER	SLOW_SENDER11
1409.167	SLOW_SENDER10	N/A
1409.949	RECEIVER	SLOW_SENDER10
1411.252	RECEIVER	FAST_SENDER
1411.979	RECEIVER	SLOW_SENDER13
1413.686	FAST_SENDER	N/A
1414.154	SLOW_SENDER11	N/A
1414.947	RECEIVER	SLOW_SENDER11
1415.686	FAST_SENDER	N/A
1417.383	SLOW_SENDER10	N/A
1417.686	FAST_SENDER	N/A
1418.153	RECEIVER	SLOW_SENDER10
1419.100	SLOW_SENDER3	N/A
1419.421	SLOW_SENDER13	N/A
1419.686	FAST_SENDER	N/A
1420.168	RECEIVER	SLOW_SENDER13
1421.686	FAST_SENDER	N/A
1422.375	SLOW_SENDER11	N/A
1422.438	SLOW_SENDER7	N/A
1423.120	RECEIVER	SLOW_SENDER11
1423.686	FAST_SENDER	N/A
1424.578	RECEIVER	SLOW_SENDER3
1425.577	SLOW_SENDER10	N/A
1426.893	RECEIVER	SLOW_SENDER7
1427.337	FAST_SENDER	N/A
1427.589	SLOW_SENDER13	N/A
1429.337	FAST_SENDER	N/A
1430.550	SLOW_SENDER11	N/A
1431.337	FAST_SENDER	N/A
1432.577	SLOW_SENDER10	N/A
1433.337	FAST_SENDER	N/A
1434.318	SLOW_SENDER3	N/A
1434.589	SLOW_SENDER13	N/A
1435.337	FAST_SENDER	N/A
1436.720	SLOW_SENDER7	N/A
1437.337	FAST_SENDER	N/A
1437.513	RECEIVER	SLOW_SENDER7
1437.550	SLOW_SENDER11	N/A
1439.318	SLOW_SENDER3	N/A
1439.337	FAST_SENDER	N/A
1439.577	SLOW_SENDER10	N/A
1440.345	RECEIVER	SLOW_SENDER10
1441.337	FAST_SENDER	N/A
1441.589	SLOW_SENDER13	N/A
1442.332	RECEIVER	SLOW_SENDER13
1444.318	SLOW_SENDER3	N/A
1444.550	SLOW_SENDER11	N/A
1444.928	SLOW_SENDER7	N/A
1445.089	RECEIVER	SLOW_SENDER3
1447.051	RECEIVER	FAST_SENDER
1447.786	SLOW_SENDER10	N/A
1449.091	RECEIVER	SLOW_SENDER10
1449.748	SLOW_SENDER13	N/A
1449.960	FAST_SENDER	N/A
1450.818	RECEIVER	SLOW_SENDER11
1451.960	FAST_SENDER	N/A
1452.526	SLOW_SENDER3	N/A
1453.960	FAST_SENDER	N/A
1455.960	FAST_SENDER	N/A
1456.525	SLOW_SENDER10	N/A
1456.748	SLOW_SENDER13	N/A
1457.526	SLOW_SENDER3	N/A
1457.960	FAST_SENDER	N/A
1458.249	SLOW_SENDER11	N/A
1459.960	FAST_SENDER	N/A
1461.960	FAST_SENDER	N/A
1462.526	SLOW_SENDER3	N/A
1463.293	RECEIVER	SLOW_SENDER3
1463.525	SLOW_SENDER10	N/A
1463.748	SLOW_SENDER13	N/A
1463.960	FAST_SENDER	N/A
1464.532	RECEIVER	SLOW_SENDER13
1466.390	SLOW_SENDER12	N/A
1470.184	RECEIVER	FAST_SENDER
1470.525	SLOW_SENDER10	N/A
1470.704	SLOW_SENDER3	N/A
1471.240	RECEIVER	SLOW_SENDER10
1471.945	SLOW_SENDER13	N/A
1472.231	RECEIVER	SLOW_SENDER12
1472.589	FAST_SENDER	N/A
1478.677	SLOW_SENDER10	N/A
1480.019	SLOW_SENDER12	N/A
1482.531	SLOW_SENDER3	N/A
1484.922	FAST_SENDER	N/A
1485.019	SLOW_SENDER12	N/A
1485.390	SLOW_SENDER2	N/A
1485.677	SLOW_SENDER10	N/A
1486.800	SLOW_SENDER6	N/A
1486.922	FAST_SENDER	N/A
1488.922	FAST_SENDER	N/A
1489.531	SLOW_SENDER3	N/A
1490.019	SLOW_SENDER12	N/A
1490.922	FAST_SENDER	N/A
1491.780	SLOW_SENDER1	N/A
1492.677	SLOW_SENDER10	N/A
1492.922	FAST_SENDER	N/A
1494.410	SLOW_SENDER8	N/A
1494.922	FAST_SENDER	N/A
1495.019	SLOW_SENDER12	N/A
1496.404	SLOW_SENDER2	N/A
1496.531	SLOW_SENDER3	N/A
1496.922	FAST_SENDER	N/A
1501.108	FAST_SENDER	N/A
1503.108	FAST_SENDER	N/A
1503.233	SLOW_SENDER6	N/A
1505.108	FAST_SENDER	N/A
1506.110	SLOW_SENDER1	N/A
1507.108	FAST_SENDER	N/A
1508.999	SLOW_SENDER8	N/A
1509.108	FAST_SENDER	N/A
1509.150	SLOW_SENDER2	N/A
1509.777	SLOW_SENDER12	N/A
1510.233	SLOW_SENDER6	N/A
1511.108	FAST_SENDER	N/A
1511.110	SLOW_SENDER1	N/A
1513.108	FAST_SENDER	N/A
1513.999	SLOW_SENDER8	N/A
1515.108	FAST_SENDER	N/A
1515.233	SLOW_SENDER6	N/A
1516.110	SLOW_SENDER1	N/A
1516.150	SLOW_SENDER2	N/A
1516.777	SLOW_SENDER12	N/A
1518.999	SLOW_SENDER8	N/A
1521.110	SLOW_SENDER1	N/A
1523.150	SLOW_SENDER2	N/A
1523.777	SLOW_SENDER12	N/A
1523.999	SLOW_SENDER8	N/A
1526.110	SLOW_SENDER1	N/A
1527.370	SLOW_SENDER4	N/A
1528.353	FAST_SENDER	N/A
1528.804	SLOW_SENDER6	N/A
1528.999	SLOW_SENDER8	N/A
1529.370	SLOW_SENDER4	N/A
1530.150	SLOW_SENDER2	N/A
1530.353	FAST_SENDER	N/A
1531.110	SLOW_SENDER1	N/A
1531.370	SLOW_SENDER4	N/A
1532.353	FAST_SENDER	N/A
1533.370	SLOW_SENDER4	N/A
1533.999	SLOW_SENDER8	N/A
1534.353	FAST_SENDER	N/A
1535.370	SLOW_SENDER4	N/A
1535.804	SLOW_SENDER6	N/A
1536.110	SLOW_SENDER1	N/A
1536.353	FAST_SENDER	N/A
1537.150	SLOW_SENDER2	N/A
1537.370	SLOW_SENDER4	N/A
1538.353	FAST_SENDER	N/A
1538.999	SLOW_SENDER8	N/A
1539.370	SLOW_SENDER4	N/A
1540.353	FAST_SENDER	N/A
1541.110	SLOW_SENDER1	N/A
1541.370	SLOW_SENDER4	N/A
1542.353	FAST_SENDER	N/A
1542.804	SLOW_SENDER6	N/A
1543.999	SLOW_SENDER8	N/A
1544.150	SLOW_SENDER2	N/A
1546.110	SLOW_SENDER1	N/A
[truncated: 42,990 more rows]
