# Supplementary material for: CATO: Wake-Up reCeiver-bAsed communicaTiOn for Batteryless Devices
Source: Sensors (Basel). 2025 Nov 7;25(22):6813. doi: 10.3390/s25226813 (PMC12655924; doi:10.3390/s25226813)
Supplement: Supplementary file 1 [file sensors-25-06813-s001.zip › File S1_Experimental_and_Simulation_Data/simulation/multiple_les/nodes15/mac_competing_nodes_link_reserve.csv]

time_s	node_id	received_from
2.700	FAST_SENDER	N/A
2.700	SLOW_SENDER1	N/A
2.700	SLOW_SENDER2	N/A
2.700	SLOW_SENDER3	N/A
2.700	SLOW_SENDER4	N/A
2.700	SLOW_SENDER5	N/A
2.700	SLOW_SENDER6	N/A
2.700	SLOW_SENDER7	N/A
2.700	SLOW_SENDER8	N/A
2.700	SLOW_SENDER9	N/A
2.700	SLOW_SENDER10	N/A
2.700	SLOW_SENDER11	N/A
2.700	SLOW_SENDER12	N/A
2.700	SLOW_SENDER13	N/A
3.462	RECEIVER	SLOW_SENDER3
4.855	RECEIVER	SLOW_SENDER7
5.853	RECEIVER	SLOW_SENDER12
5.903	SLOW_SENDER3	N/A
6.641	RECEIVER	SLOW_SENDER11
8.715	RECEIVER	SLOW_SENDER6
9.518	RECEIVER	FAST_SENDER
10.342	RECEIVER	SLOW_SENDER1
11.920	FAST_SENDER	N/A
12.088	RECEIVER	SLOW_SENDER2
12.772	SLOW_SENDER1	N/A
12.839	RECEIVER	SLOW_SENDER3
12.979	SLOW_SENDER6	N/A
13.077	SLOW_SENDER10	N/A
13.428	SLOW_SENDER7	N/A
13.710	RECEIVER	SLOW_SENDER6
13.970	SLOW_SENDER9	N/A
13.971	SLOW_SENDER8	N/A
14.399	RECEIVER	SLOW_SENDER10
14.492	SLOW_SENDER5	N/A
14.535	SLOW_SENDER2	N/A
15.247	RECEIVER	SLOW_SENDER5
15.655	SLOW_SENDER4	N/A
15.901	SLOW_SENDER11	N/A
16.052	RECEIVER	FAST_SENDER
16.299	SLOW_SENDER12	N/A
16.889	RECEIVER	SLOW_SENDER8
17.189	SLOW_SENDER13	N/A
17.682	SLOW_SENDER5	N/A
17.754	RECEIVER	SLOW_SENDER11
18.582	RECEIVER	SLOW_SENDER1
19.295	SLOW_SENDER8	N/A
20.205	RECEIVER	SLOW_SENDER4
21.057	RECEIVER	SLOW_SENDER13
21.874	SLOW_SENDER11	N/A
23.262	FAST_SENDER	N/A
23.481	SLOW_SENDER13	N/A
23.507	SLOW_SENDER3	N/A
23.557	RECEIVER	SLOW_SENDER5
23.874	SLOW_SENDER11	N/A
24.360	RECEIVER	SLOW_SENDER12
25.154	RECEIVER	SLOW_SENDER9
25.262	FAST_SENDER	N/A
25.481	SLOW_SENDER13	N/A
25.507	SLOW_SENDER3	N/A
25.874	SLOW_SENDER11	N/A
27.262	FAST_SENDER	N/A
27.438	SLOW_SENDER10	N/A
27.481	SLOW_SENDER13	N/A
27.507	SLOW_SENDER3	N/A
27.520	RECEIVER	SLOW_SENDER8
27.874	SLOW_SENDER11	N/A
27.999	SLOW_SENDER2	N/A
28.168	SLOW_SENDER1	N/A
28.998	SLOW_SENDER6	N/A
29.248	SLOW_SENDER7	N/A
29.262	FAST_SENDER	N/A
29.481	SLOW_SENDER13	N/A
29.507	SLOW_SENDER3	N/A
29.779	SLOW_SENDER12	N/A
29.874	SLOW_SENDER11	N/A
31.217	SLOW_SENDER5	N/A
31.262	FAST_SENDER	N/A
31.481	SLOW_SENDER13	N/A
31.507	SLOW_SENDER3	N/A
31.874	SLOW_SENDER11	N/A
32.438	SLOW_SENDER10	N/A
32.574	SLOW_SENDER9	N/A
32.999	SLOW_SENDER2	N/A
33.168	SLOW_SENDER1	N/A
33.262	FAST_SENDER	N/A
33.481	SLOW_SENDER13	N/A
33.507	SLOW_SENDER3	N/A
33.689	SLOW_SENDER4	N/A
33.874	SLOW_SENDER11	N/A
33.998	SLOW_SENDER6	N/A
34.248	SLOW_SENDER7	N/A
34.779	SLOW_SENDER12	N/A
35.262	FAST_SENDER	N/A
35.481	SLOW_SENDER13	N/A
35.507	SLOW_SENDER3	N/A
35.874	SLOW_SENDER11	N/A
36.217	SLOW_SENDER5	N/A
36.449	SLOW_SENDER8	N/A
37.262	FAST_SENDER	N/A
37.438	SLOW_SENDER10	N/A
37.481	SLOW_SENDER13	N/A
37.507	SLOW_SENDER3	N/A
37.574	SLOW_SENDER9	N/A
37.874	SLOW_SENDER11	N/A
37.999	SLOW_SENDER2	N/A
38.021	RECEIVER	FAST_SENDER
38.168	SLOW_SENDER1	N/A
38.689	SLOW_SENDER4	N/A
38.791	RECEIVER	SLOW_SENDER3
38.998	SLOW_SENDER6	N/A
39.248	SLOW_SENDER7	N/A
39.779	SLOW_SENDER12	N/A
40.135	RECEIVER	SLOW_SENDER13
40.427	FAST_SENDER	N/A
41.217	SLOW_SENDER5	N/A
41.738	RECEIVER	FAST_SENDER
42.438	SLOW_SENDER10	N/A
42.574	SLOW_SENDER9	N/A
42.999	SLOW_SENDER2	N/A
43.168	SLOW_SENDER1	N/A
43.449	SLOW_SENDER8	N/A
43.689	SLOW_SENDER4	N/A
43.998	SLOW_SENDER6	N/A
44.248	SLOW_SENDER7	N/A
44.614	RECEIVER	SLOW_SENDER11
44.779	SLOW_SENDER12	N/A
46.080	FAST_SENDER	N/A
46.217	SLOW_SENDER5	N/A
47.438	SLOW_SENDER10	N/A
47.574	SLOW_SENDER9	N/A
47.999	SLOW_SENDER2	N/A
48.080	FAST_SENDER	N/A
48.168	SLOW_SENDER1	N/A
48.689	SLOW_SENDER4	N/A
48.998	SLOW_SENDER6	N/A
49.248	SLOW_SENDER7	N/A
49.779	SLOW_SENDER12	N/A
50.080	FAST_SENDER	N/A
50.087	SLOW_SENDER3	N/A
50.449	SLOW_SENDER8	N/A
51.217	SLOW_SENDER5	N/A
51.779	SLOW_SENDER12	N/A
52.058	SLOW_SENDER11	N/A
52.080	FAST_SENDER	N/A
52.438	SLOW_SENDER10	N/A
52.574	SLOW_SENDER9	N/A
52.999	SLOW_SENDER2	N/A
53.168	SLOW_SENDER1	N/A
53.224	SLOW_SENDER13	N/A
53.689	SLOW_SENDER4	N/A
53.779	SLOW_SENDER12	N/A
53.998	SLOW_SENDER6	N/A
54.080	FAST_SENDER	N/A
54.248	SLOW_SENDER7	N/A
55.087	SLOW_SENDER3	N/A
55.779	SLOW_SENDER12	N/A
56.080	FAST_SENDER	N/A
56.217	SLOW_SENDER5	N/A
56.248	SLOW_SENDER7	N/A
56.540	RECEIVER	SLOW_SENDER12
57.438	SLOW_SENDER10	N/A
57.449	SLOW_SENDER8	N/A
57.544	RECEIVER	SLOW_SENDER7
57.574	SLOW_SENDER9	N/A
57.999	SLOW_SENDER2	N/A
58.080	FAST_SENDER	N/A
58.168	SLOW_SENDER1	N/A
58.689	SLOW_SENDER4	N/A
58.742	RECEIVER	SLOW_SENDER8
58.998	SLOW_SENDER6	N/A
59.058	SLOW_SENDER11	N/A
59.739	RECEIVER	SLOW_SENDER6
60.080	FAST_SENDER	N/A
60.087	SLOW_SENDER3	N/A
60.224	SLOW_SENDER13	N/A
61.370	RECEIVER	SLOW_SENDER3
62.053	RECEIVER	SLOW_SENDER9
62.837	RECEIVER	SLOW_SENDER4
62.975	SLOW_SENDER7	N/A
64.061	RECEIVER	SLOW_SENDER5
65.034	RECEIVER	FAST_SENDER
65.176	SLOW_SENDER6	N/A
65.868	RECEIVER	SLOW_SENDER10
66.058	SLOW_SENDER11	N/A
66.174	SLOW_SENDER8	N/A
66.596	RECEIVER	SLOW_SENDER2
67.224	SLOW_SENDER13	N/A
67.438	FAST_SENDER	N/A
67.975	SLOW_SENDER7	N/A
68.770	SLOW_SENDER3	N/A
69.438	FAST_SENDER	N/A
69.454	SLOW_SENDER9	N/A
70.176	SLOW_SENDER6	N/A
71.424	SLOW_SENDER5	N/A
71.438	FAST_SENDER	N/A
72.224	SLOW_SENDER13	N/A
72.975	SLOW_SENDER7	N/A
73.058	SLOW_SENDER11	N/A
73.174	SLOW_SENDER8	N/A
73.202	SLOW_SENDER10	N/A
73.438	FAST_SENDER	N/A
73.504	SLOW_SENDER1	N/A
73.905	SLOW_SENDER12	N/A
74.004	SLOW_SENDER2	N/A
75.176	SLOW_SENDER6	N/A
75.438	FAST_SENDER	N/A
75.628	SLOW_SENDER4	N/A
75.770	SLOW_SENDER3	N/A
76.454	SLOW_SENDER9	N/A
77.224	SLOW_SENDER13	N/A
77.438	FAST_SENDER	N/A
77.975	SLOW_SENDER7	N/A
78.005	RECEIVER	SLOW_SENDER13
78.058	SLOW_SENDER11	N/A
78.424	SLOW_SENDER5	N/A
78.837	RECEIVER	SLOW_SENDER11
79.438	FAST_SENDER	N/A
79.975	SLOW_SENDER7	N/A
80.174	SLOW_SENDER8	N/A
80.176	SLOW_SENDER6	N/A
80.202	SLOW_SENDER10	N/A
80.504	SLOW_SENDER1	N/A
80.693	RECEIVER	SLOW_SENDER7
80.770	SLOW_SENDER3	N/A
80.905	SLOW_SENDER12	N/A
81.004	SLOW_SENDER2	N/A
81.438	FAST_SENDER	N/A
81.510	RECEIVER	SLOW_SENDER6
82.628	SLOW_SENDER4	N/A
83.454	SLOW_SENDER9	N/A
83.590	RECEIVER	SLOW_SENDER3
84.576	RECEIVER	FAST_SENDER
85.411	SLOW_SENDER13	N/A
85.424	SLOW_SENDER5	N/A
85.817	RECEIVER	SLOW_SENDER9
86.133	SLOW_SENDER7	N/A
86.255	SLOW_SENDER11	N/A
86.937	SLOW_SENDER6	N/A
87.013	FAST_SENDER	N/A
87.202	SLOW_SENDER10	N/A
87.504	SLOW_SENDER1	N/A
87.905	SLOW_SENDER12	N/A
88.004	SLOW_SENDER2	N/A
89.013	FAST_SENDER	N/A
89.628	SLOW_SENDER4	N/A
91.013	FAST_SENDER	N/A
91.034	SLOW_SENDER3	N/A
91.133	SLOW_SENDER7	N/A
91.937	SLOW_SENDER6	N/A
92.411	SLOW_SENDER13	N/A
92.424	SLOW_SENDER5	N/A
93.013	FAST_SENDER	N/A
93.233	SLOW_SENDER9	N/A
93.255	SLOW_SENDER11	N/A
94.202	SLOW_SENDER10	N/A
94.504	SLOW_SENDER1	N/A
94.905	SLOW_SENDER12	N/A
95.004	SLOW_SENDER2	N/A
95.013	FAST_SENDER	N/A
96.133	SLOW_SENDER7	N/A
96.628	SLOW_SENDER4	N/A
96.937	SLOW_SENDER6	N/A
97.013	FAST_SENDER	N/A
97.411	SLOW_SENDER13	N/A
98.034	SLOW_SENDER3	N/A
98.163	RECEIVER	SLOW_SENDER13
98.255	SLOW_SENDER11	N/A
98.990	RECEIVER	SLOW_SENDER11
99.013	FAST_SENDER	N/A
99.424	SLOW_SENDER5	N/A
100.229	RECEIVER	SLOW_SENDER5
100.233	SLOW_SENDER9	N/A
101.013	FAST_SENDER	N/A
101.133	SLOW_SENDER7	N/A
101.202	SLOW_SENDER10	N/A
101.504	SLOW_SENDER1	N/A
101.784	RECEIVER	FAST_SENDER
101.905	SLOW_SENDER12	N/A
101.937	SLOW_SENDER6	N/A
102.004	SLOW_SENDER2	N/A
102.650	RECEIVER	SLOW_SENDER12
103.628	SLOW_SENDER4	N/A
104.437	RECEIVER	SLOW_SENDER4
105.034	SLOW_SENDER3	N/A
105.221	RECEIVER	SLOW_SENDER1
105.592	SLOW_SENDER13	N/A
106.097	RECEIVER	SLOW_SENDER10
106.425	SLOW_SENDER11	N/A
107.233	SLOW_SENDER9	N/A
107.634	SLOW_SENDER5	N/A
110.072	SLOW_SENDER12	N/A
111.837	SLOW_SENDER4	N/A
112.624	SLOW_SENDER1	N/A
113.531	SLOW_SENDER10	N/A
114.136	FAST_SENDER	N/A
116.136	FAST_SENDER	N/A
116.477	SLOW_SENDER6	N/A
116.798	SLOW_SENDER7	N/A
117.072	SLOW_SENDER12	N/A
118.136	FAST_SENDER	N/A
118.837	SLOW_SENDER4	N/A
119.624	SLOW_SENDER1	N/A
120.136	FAST_SENDER	N/A
120.531	SLOW_SENDER10	N/A
122.136	FAST_SENDER	N/A
123.477	SLOW_SENDER6	N/A
123.798	SLOW_SENDER7	N/A
124.072	SLOW_SENDER12	N/A
124.136	FAST_SENDER	N/A
125.837	SLOW_SENDER4	N/A
126.136	FAST_SENDER	N/A
126.624	SLOW_SENDER1	N/A
127.531	SLOW_SENDER10	N/A
128.136	FAST_SENDER	N/A
130.477	SLOW_SENDER6	N/A
130.798	SLOW_SENDER7	N/A
131.072	SLOW_SENDER12	N/A
136.629	FAST_SENDER	N/A
137.477	SLOW_SENDER6	N/A
137.798	SLOW_SENDER7	N/A
138.072	SLOW_SENDER12	N/A
138.629	FAST_SENDER	N/A
140.629	FAST_SENDER	N/A
142.629	FAST_SENDER	N/A
144.477	SLOW_SENDER6	N/A
144.629	FAST_SENDER	N/A
144.798	SLOW_SENDER7	N/A
145.072	SLOW_SENDER12	N/A
146.629	FAST_SENDER	N/A
148.629	FAST_SENDER	N/A
150.629	FAST_SENDER	N/A
151.477	SLOW_SENDER6	N/A
152.629	FAST_SENDER	N/A
154.629	FAST_SENDER	N/A
156.629	FAST_SENDER	N/A
157.888	SLOW_SENDER12	N/A
158.477	SLOW_SENDER6	N/A
158.629	FAST_SENDER	N/A
160.629	FAST_SENDER	N/A
162.629	FAST_SENDER	N/A
164.888	SLOW_SENDER12	N/A
165.477	SLOW_SENDER6	N/A
170.032	FAST_SENDER	N/A
171.888	SLOW_SENDER12	N/A
172.032	FAST_SENDER	N/A
174.032	FAST_SENDER	N/A
176.032	FAST_SENDER	N/A
178.032	FAST_SENDER	N/A
178.888	SLOW_SENDER12	N/A
180.032	FAST_SENDER	N/A
182.032	FAST_SENDER	N/A
184.032	FAST_SENDER	N/A
185.888	SLOW_SENDER12	N/A
192.455	FAST_SENDER	N/A
199.564	FAST_SENDER	N/A
206.920	FAST_SENDER	N/A
215.072	FAST_SENDER	N/A
222.598	FAST_SENDER	N/A
230.354	FAST_SENDER	N/A
238.164	FAST_SENDER	N/A
245.629	FAST_SENDER	N/A
249.810	SLOW_SENDER8	N/A
253.669	FAST_SENDER	N/A
260.760	SLOW_SENDER8	N/A
260.947	FAST_SENDER	N/A
268.954	FAST_SENDER	N/A
270.954	FAST_SENDER	N/A
272.954	FAST_SENDER	N/A
274.080	SLOW_SENDER2	N/A
274.098	SLOW_SENDER8	N/A
274.865	RECEIVER	SLOW_SENDER2
274.954	FAST_SENDER	N/A
275.500	SLOW_SENDER3	N/A
276.242	RECEIVER	SLOW_SENDER3
276.680	SLOW_SENDER9	N/A
276.954	FAST_SENDER	N/A
277.274	SLOW_SENDER2	N/A
277.430	SLOW_SENDER5	N/A
277.484	RECEIVER	SLOW_SENDER9
278.150	SLOW_SENDER11	N/A
278.400	SLOW_SENDER13	N/A
278.658	SLOW_SENDER3	N/A
278.783	RECEIVER	SLOW_SENDER5
278.954	FAST_SENDER	N/A
279.906	SLOW_SENDER9	N/A
280.610	RECEIVER	SLOW_SENDER11
280.954	FAST_SENDER	N/A
281.282	RECEIVER	SLOW_SENDER13
281.906	SLOW_SENDER9	N/A
282.954	FAST_SENDER	N/A
283.620	RECEIVER	SLOW_SENDER2
283.716	SLOW_SENDER13	N/A
283.906	SLOW_SENDER9	N/A
284.954	FAST_SENDER	N/A
284.998	RECEIVER	SLOW_SENDER3
285.716	SLOW_SENDER13	N/A
285.906	SLOW_SENDER9	N/A
286.954	FAST_SENDER	N/A
287.716	SLOW_SENDER13	N/A
287.906	SLOW_SENDER9	N/A
288.220	SLOW_SENDER11	N/A
288.954	FAST_SENDER	N/A
289.716	SLOW_SENDER13	N/A
289.906	SLOW_SENDER9	N/A
290.954	FAST_SENDER	N/A
291.052	SLOW_SENDER2	N/A
291.716	SLOW_SENDER13	N/A
291.906	SLOW_SENDER9	N/A
292.363	SLOW_SENDER3	N/A
292.516	SLOW_SENDER5	N/A
292.954	FAST_SENDER	N/A
293.220	SLOW_SENDER11	N/A
293.284	RECEIVER	SLOW_SENDER5
293.716	SLOW_SENDER13	N/A
293.770	SLOW_SENDER4	N/A
293.906	SLOW_SENDER9	N/A
294.000	SLOW_SENDER1	N/A
294.524	RECEIVER	SLOW_SENDER4
294.954	FAST_SENDER	N/A
295.220	SLOW_SENDER11	N/A
295.716	SLOW_SENDER13	N/A
295.820	SLOW_SENDER10	N/A
295.906	SLOW_SENDER9	N/A
296.954	FAST_SENDER	N/A
297.161	RECEIVER	SLOW_SENDER10
297.220	SLOW_SENDER11	N/A
297.716	SLOW_SENDER13	N/A
298.052	SLOW_SENDER2	N/A
298.330	RECEIVER	SLOW_SENDER9
298.349	SLOW_SENDER4	N/A
299.081	RECEIVER	SLOW_SENDER4
299.220	SLOW_SENDER11	N/A
299.363	SLOW_SENDER3	N/A
299.579	SLOW_SENDER10	N/A
299.962	RECEIVER	SLOW_SENDER11
300.712	SLOW_SENDER5	N/A
300.854	RECEIVER	SLOW_SENDER10
303.063	RECEIVER	SLOW_SENDER5
303.287	SLOW_SENDER10	N/A
304.105	RECEIVER	SLOW_SENDER13
304.488	SLOW_SENDER4	N/A
305.052	SLOW_SENDER2	N/A
305.287	SLOW_SENDER10	N/A
305.819	RECEIVER	SLOW_SENDER2
306.363	SLOW_SENDER3	N/A
306.711	SLOW_SENDER1	N/A
306.991	FAST_SENDER	N/A
307.136	RECEIVER	SLOW_SENDER4
307.287	SLOW_SENDER10	N/A
307.331	SLOW_SENDER9	N/A
308.624	RECEIVER	SLOW_SENDER9
310.487	RECEIVER	SLOW_SENDER3
311.520	SLOW_SENDER13	N/A
312.477	RECEIVER	FAST_SENDER
312.511	SLOW_SENDER5	N/A
313.109	SLOW_SENDER10	N/A
313.233	SLOW_SENDER11	N/A
313.555	RECEIVER	SLOW_SENDER1
314.230	SLOW_SENDER7	N/A
314.913	FAST_SENDER	N/A
315.109	SLOW_SENDER10	N/A
316.709	RECEIVER	SLOW_SENDER7
316.913	FAST_SENDER	N/A
317.109	SLOW_SENDER10	N/A
317.151	SLOW_SENDER4	N/A
318.520	SLOW_SENDER13	N/A
318.913	FAST_SENDER	N/A
318.936	SLOW_SENDER2	N/A
319.109	SLOW_SENDER10	N/A
319.145	SLOW_SENDER7	N/A
319.511	SLOW_SENDER5	N/A
319.961	RECEIVER	SLOW_SENDER7
320.233	SLOW_SENDER11	N/A
320.456	SLOW_SENDER3	N/A
320.913	FAST_SENDER	N/A
321.109	SLOW_SENDER10	N/A
322.913	FAST_SENDER	N/A
323.073	SLOW_SENDER9	N/A
323.109	SLOW_SENDER10	N/A
323.631	SLOW_SENDER1	N/A
324.151	SLOW_SENDER4	N/A
324.913	FAST_SENDER	N/A
325.109	SLOW_SENDER10	N/A
325.400	SLOW_SENDER7	N/A
325.520	SLOW_SENDER13	N/A
325.936	SLOW_SENDER2	N/A
326.163	RECEIVER	SLOW_SENDER7
326.511	SLOW_SENDER5	N/A
326.913	FAST_SENDER	N/A
327.109	SLOW_SENDER10	N/A
327.233	SLOW_SENDER11	N/A
327.270	RECEIVER	SLOW_SENDER5
327.456	SLOW_SENDER3	N/A
328.757	RECEIVER	SLOW_SENDER13
328.913	FAST_SENDER	N/A
329.678	RECEIVER	FAST_SENDER
330.073	SLOW_SENDER9	N/A
330.631	SLOW_SENDER1	N/A
331.065	RECEIVER	SLOW_SENDER10
331.151	SLOW_SENDER4	N/A
331.577	SLOW_SENDER7	N/A
332.110	FAST_SENDER	N/A
332.936	SLOW_SENDER2	N/A
334.110	FAST_SENDER	N/A
334.456	SLOW_SENDER3	N/A
334.699	SLOW_SENDER5	N/A
335.700	SLOW_SENDER6	N/A
336.110	FAST_SENDER	N/A
336.184	SLOW_SENDER13	N/A
336.441	RECEIVER	SLOW_SENDER6
336.577	SLOW_SENDER7	N/A
337.073	SLOW_SENDER9	N/A
337.631	SLOW_SENDER1	N/A
338.110	FAST_SENDER	N/A
338.151	SLOW_SENDER4	N/A
338.473	SLOW_SENDER10	N/A
338.850	SLOW_SENDER6	N/A
339.604	RECEIVER	SLOW_SENDER6
339.936	SLOW_SENDER2	N/A
340.110	FAST_SENDER	N/A
341.456	SLOW_SENDER3	N/A
341.577	SLOW_SENDER7	N/A
341.699	SLOW_SENDER5	N/A
342.032	SLOW_SENDER6	N/A
342.110	FAST_SENDER	N/A
342.776	RECEIVER	SLOW_SENDER6
343.151	SLOW_SENDER4	N/A
343.184	SLOW_SENDER13	N/A
343.473	SLOW_SENDER10	N/A
343.903	RECEIVER	SLOW_SENDER4
344.073	SLOW_SENDER9	N/A
344.110	FAST_SENDER	N/A
344.631	SLOW_SENDER1	N/A
344.807	RECEIVER	SLOW_SENDER9
346.110	FAST_SENDER	N/A
346.577	SLOW_SENDER7	N/A
346.913	RECEIVER	FAST_SENDER
346.936	SLOW_SENDER2	N/A
347.711	RECEIVER	SLOW_SENDER2
348.182	SLOW_SENDER6	N/A
348.456	SLOW_SENDER3	N/A
348.699	SLOW_SENDER5	N/A
348.906	RECEIVER	SLOW_SENDER7
349.341	FAST_SENDER	N/A
350.184	SLOW_SENDER13	N/A
350.878	RECEIVER	SLOW_SENDER6
351.910	SLOW_SENDER12	N/A
352.211	SLOW_SENDER9	N/A
353.372	FAST_SENDER	N/A
353.910	SLOW_SENDER12	N/A
355.136	SLOW_SENDER2	N/A
355.372	FAST_SENDER	N/A
355.456	SLOW_SENDER3	N/A
355.699	SLOW_SENDER5	N/A
355.910	SLOW_SENDER12	N/A
356.372	SLOW_SENDER10	N/A
357.184	SLOW_SENDER13	N/A
357.372	FAST_SENDER	N/A
357.910	SLOW_SENDER12	N/A
358.372	SLOW_SENDER4	N/A
359.211	SLOW_SENDER9	N/A
359.372	FAST_SENDER	N/A
359.910	SLOW_SENDER12	N/A
359.938	SLOW_SENDER7	N/A
360.997	SLOW_SENDER6	N/A
361.372	FAST_SENDER	N/A
361.372	SLOW_SENDER10	N/A
361.910	SLOW_SENDER12	N/A
362.136	SLOW_SENDER2	N/A
362.456	SLOW_SENDER3	N/A
362.699	SLOW_SENDER5	N/A
363.372	FAST_SENDER	N/A
363.910	SLOW_SENDER12	N/A
364.184	SLOW_SENDER13	N/A
365.372	SLOW_SENDER4	N/A
365.372	FAST_SENDER	N/A
365.910	SLOW_SENDER12	N/A
366.211	SLOW_SENDER9	N/A
366.372	SLOW_SENDER10	N/A
366.640	RECEIVER	SLOW_SENDER12
366.938	SLOW_SENDER7	N/A
367.372	FAST_SENDER	N/A
367.997	SLOW_SENDER6	N/A
368.175	RECEIVER	FAST_SENDER
369.045	SLOW_SENDER12	N/A
369.136	SLOW_SENDER2	N/A
369.456	SLOW_SENDER3	N/A
369.699	SLOW_SENDER5	N/A
371.045	SLOW_SENDER12	N/A
371.184	SLOW_SENDER13	N/A
372.318	FAST_SENDER	N/A
373.045	SLOW_SENDER12	N/A
373.737	SLOW_SENDER10	N/A
373.737	SLOW_SENDER4	N/A
373.938	SLOW_SENDER7	N/A
374.318	FAST_SENDER	N/A
374.997	SLOW_SENDER6	N/A
375.045	SLOW_SENDER12	N/A
376.136	SLOW_SENDER2	N/A
376.184	SLOW_SENDER13	N/A
376.318	FAST_SENDER	N/A
376.456	SLOW_SENDER3	N/A
376.699	SLOW_SENDER5	N/A
377.045	SLOW_SENDER12	N/A
378.318	FAST_SENDER	N/A
378.737	SLOW_SENDER10	N/A
378.737	SLOW_SENDER4	N/A
379.045	SLOW_SENDER12	N/A
380.318	FAST_SENDER	N/A
380.938	SLOW_SENDER7	N/A
381.045	SLOW_SENDER12	N/A
381.184	SLOW_SENDER13	N/A
381.933	RECEIVER	SLOW_SENDER13
381.997	SLOW_SENDER6	N/A
382.318	FAST_SENDER	N/A
383.045	SLOW_SENDER12	N/A
383.136	SLOW_SENDER2	N/A
383.456	SLOW_SENDER3	N/A
383.699	SLOW_SENDER5	N/A
383.737	SLOW_SENDER10	N/A
383.737	SLOW_SENDER4	N/A
383.800	RECEIVER	SLOW_SENDER12
384.318	FAST_SENDER	N/A
384.517	RECEIVER	SLOW_SENDER5
385.737	SLOW_SENDER10	N/A
386.318	FAST_SENDER	N/A
387.101	RECEIVER	FAST_SENDER
387.938	SLOW_SENDER7	N/A
388.016	RECEIVER	SLOW_SENDER10
388.997	SLOW_SENDER6	N/A
389.338	SLOW_SENDER13	N/A
390.792	FAST_SENDER	N/A
392.792	FAST_SENDER	N/A
393.630	SLOW_SENDER5	N/A
393.792	SLOW_SENDER4	N/A
393.792	SLOW_SENDER10	N/A
393.997	SLOW_SENDER6	N/A
394.338	SLOW_SENDER13	N/A
394.792	FAST_SENDER	N/A
396.792	FAST_SENDER	N/A
397.448	SLOW_SENDER12	N/A
398.792	FAST_SENDER	N/A
398.792	SLOW_SENDER4	N/A
398.792	SLOW_SENDER10	N/A
398.997	SLOW_SENDER6	N/A
399.338	SLOW_SENDER13	N/A
400.630	SLOW_SENDER5	N/A
400.792	FAST_SENDER	N/A
402.448	SLOW_SENDER12	N/A
404.446	FAST_SENDER	N/A
406.446	FAST_SENDER	N/A
407.446	SLOW_SENDER4	N/A
407.446	SLOW_SENDER10	N/A
407.448	SLOW_SENDER12	N/A
407.630	SLOW_SENDER5	N/A
408.446	FAST_SENDER	N/A
409.446	SLOW_SENDER4	N/A
410.446	FAST_SENDER	N/A
411.446	SLOW_SENDER4	N/A
412.067	SLOW_SENDER13	N/A
412.446	FAST_SENDER	N/A
412.446	SLOW_SENDER10	N/A
412.448	SLOW_SENDER12	N/A
412.753	SLOW_SENDER6	N/A
413.446	SLOW_SENDER4	N/A
414.446	FAST_SENDER	N/A
414.630	SLOW_SENDER5	N/A
415.446	SLOW_SENDER4	N/A
416.446	FAST_SENDER	N/A
417.446	SLOW_SENDER4	N/A
417.446	SLOW_SENDER10	N/A
417.448	SLOW_SENDER12	N/A
418.446	FAST_SENDER	N/A
419.067	SLOW_SENDER13	N/A
419.446	SLOW_SENDER4	N/A
419.753	SLOW_SENDER6	N/A
421.630	SLOW_SENDER5	N/A
426.067	SLOW_SENDER13	N/A
426.753	SLOW_SENDER6	N/A
427.172	FAST_SENDER	N/A
429.172	FAST_SENDER	N/A
429.268	SLOW_SENDER10	N/A
431.172	FAST_SENDER	N/A
431.268	SLOW_SENDER10	N/A
432.023	SLOW_SENDER12	N/A
433.067	SLOW_SENDER13	N/A
433.172	FAST_SENDER	N/A
433.268	SLOW_SENDER10	N/A
433.627	SLOW_SENDER4	N/A
433.753	SLOW_SENDER6	N/A
434.647	SLOW_SENDER5	N/A
435.172	FAST_SENDER	N/A
435.268	SLOW_SENDER10	N/A
437.172	FAST_SENDER	N/A
437.268	SLOW_SENDER10	N/A
439.023	SLOW_SENDER12	N/A
439.172	FAST_SENDER	N/A
439.180	SLOW_SENDER8	N/A
439.268	SLOW_SENDER10	N/A
440.067	SLOW_SENDER13	N/A
440.627	SLOW_SENDER4	N/A
440.753	SLOW_SENDER6	N/A
441.172	FAST_SENDER	N/A
441.268	SLOW_SENDER10	N/A
441.647	SLOW_SENDER5	N/A
446.023	SLOW_SENDER12	N/A
448.647	SLOW_SENDER5	N/A
450.238	FAST_SENDER	N/A
451.819	SLOW_SENDER4	N/A
452.238	FAST_SENDER	N/A
453.023	SLOW_SENDER12	N/A
454.238	FAST_SENDER	N/A
454.702	SLOW_SENDER8	N/A
455.372	SLOW_SENDER10	N/A
455.647	SLOW_SENDER5	N/A
456.238	FAST_SENDER	N/A
458.238	FAST_SENDER	N/A
458.819	SLOW_SENDER4	N/A
459.702	SLOW_SENDER8	N/A
460.023	SLOW_SENDER12	N/A
460.238	FAST_SENDER	N/A
462.238	FAST_SENDER	N/A
462.372	SLOW_SENDER10	N/A
462.647	SLOW_SENDER5	N/A
464.563	FAST_SENDER	N/A
464.702	SLOW_SENDER8	N/A
466.563	FAST_SENDER	N/A
467.563	SLOW_SENDER4	N/A
468.563	FAST_SENDER	N/A
469.563	SLOW_SENDER10	N/A
469.647	SLOW_SENDER5	N/A
469.702	SLOW_SENDER8	N/A
470.563	FAST_SENDER	N/A
472.563	SLOW_SENDER4	N/A
472.563	FAST_SENDER	N/A
474.563	FAST_SENDER	N/A
474.702	SLOW_SENDER8	N/A
476.563	SLOW_SENDER10	N/A
476.563	FAST_SENDER	N/A
476.647	SLOW_SENDER5	N/A
477.563	SLOW_SENDER4	N/A
478.563	FAST_SENDER	N/A
479.702	SLOW_SENDER8	N/A
484.401	SLOW_SENDER4	N/A
484.702	SLOW_SENDER8	N/A
485.951	FAST_SENDER	N/A
486.401	SLOW_SENDER10	N/A
487.951	FAST_SENDER	N/A
489.401	SLOW_SENDER4	N/A
489.702	SLOW_SENDER8	N/A
489.951	FAST_SENDER	N/A
491.951	FAST_SENDER	N/A
493.401	SLOW_SENDER10	N/A
493.951	FAST_SENDER	N/A
494.401	SLOW_SENDER4	N/A
494.702	SLOW_SENDER8	N/A
495.170	SLOW_SENDER11	N/A
495.951	FAST_SENDER	N/A
499.451	FAST_SENDER	N/A
501.451	FAST_SENDER	N/A
502.451	SLOW_SENDER10	N/A
502.451	SLOW_SENDER4	N/A
503.451	FAST_SENDER	N/A
505.451	FAST_SENDER	N/A
505.799	SLOW_SENDER11	N/A
507.451	FAST_SENDER	N/A
507.451	SLOW_SENDER10	N/A
507.451	SLOW_SENDER4	N/A
507.931	SLOW_SENDER8	N/A
509.451	FAST_SENDER	N/A
509.451	SLOW_SENDER4	N/A
510.799	SLOW_SENDER11	N/A
511.100	SLOW_SENDER1	N/A
512.581	FAST_SENDER	N/A
512.581	SLOW_SENDER4	N/A
513.100	SLOW_SENDER1	N/A
514.581	FAST_SENDER	N/A
514.581	SLOW_SENDER4	N/A
515.100	SLOW_SENDER1	N/A
515.581	SLOW_SENDER10	N/A
515.799	SLOW_SENDER11	N/A
516.581	FAST_SENDER	N/A
516.581	SLOW_SENDER4	N/A
517.100	SLOW_SENDER1	N/A
518.581	FAST_SENDER	N/A
518.581	SLOW_SENDER4	N/A
519.100	SLOW_SENDER1	N/A
520.581	FAST_SENDER	N/A
520.581	SLOW_SENDER10	N/A
520.581	SLOW_SENDER4	N/A
520.799	SLOW_SENDER11	N/A
521.100	SLOW_SENDER1	N/A
522.581	FAST_SENDER	N/A
522.581	SLOW_SENDER4	N/A
523.100	SLOW_SENDER1	N/A
524.581	FAST_SENDER	N/A
524.581	SLOW_SENDER4	N/A
525.100	SLOW_SENDER1	N/A
525.581	SLOW_SENDER10	N/A
525.799	SLOW_SENDER11	N/A
526.581	FAST_SENDER	N/A
526.581	SLOW_SENDER4	N/A
532.460	SLOW_SENDER9	N/A
534.158	FAST_SENDER	N/A
534.830	SLOW_SENDER10	N/A
536.566	SLOW_SENDER1	N/A
537.823	FAST_SENDER	N/A
538.987	SLOW_SENDER11	N/A
539.823	FAST_SENDER	N/A
540.823	SLOW_SENDER10	N/A
541.566	SLOW_SENDER1	N/A
541.823	FAST_SENDER	N/A
542.823	SLOW_SENDER10	N/A
542.823	SLOW_SENDER4	N/A
543.823	FAST_SENDER	N/A
544.823	SLOW_SENDER10	N/A
545.823	FAST_SENDER	N/A
545.848	SLOW_SENDER9	N/A
545.987	SLOW_SENDER11	N/A
546.566	SLOW_SENDER1	N/A
546.823	SLOW_SENDER10	N/A
547.823	FAST_SENDER	N/A
550.541	SLOW_SENDER10	N/A
550.541	FAST_SENDER	N/A
551.484	RECEIVER	SLOW_SENDER9
551.566	SLOW_SENDER1	N/A
552.541	SLOW_SENDER10	N/A
552.541	FAST_SENDER	N/A
552.987	SLOW_SENDER11	N/A
553.840	SLOW_SENDER3	N/A
554.541	SLOW_SENDER10	N/A
554.541	FAST_SENDER	N/A
554.566	RECEIVER	SLOW_SENDER3
554.640	SLOW_SENDER2	N/A
555.423	RECEIVER	SLOW_SENDER2
555.541	SLOW_SENDER4	N/A
556.541	SLOW_SENDER10	N/A
556.541	FAST_SENDER	N/A
556.566	SLOW_SENDER1	N/A
556.710	SLOW_SENDER7	N/A
556.978	SLOW_SENDER3	N/A
557.837	SLOW_SENDER2	N/A
558.541	SLOW_SENDER10	N/A
558.541	FAST_SENDER	N/A
558.557	RECEIVER	SLOW_SENDER2
558.899	SLOW_SENDER9	N/A
559.213	RECEIVER	SLOW_SENDER7
559.892	RECEIVER	SLOW_SENDER3
559.987	SLOW_SENDER11	N/A
560.988	SLOW_SENDER2	N/A
561.566	SLOW_SENDER1	N/A
561.625	SLOW_SENDER7	N/A
562.146	FAST_SENDER	N/A
562.146	SLOW_SENDER10	N/A
562.988	SLOW_SENDER2	N/A
563.625	SLOW_SENDER7	N/A
564.146	FAST_SENDER	N/A
564.146	SLOW_SENDER10	N/A
564.988	SLOW_SENDER2	N/A
565.625	SLOW_SENDER7	N/A
566.146	FAST_SENDER	N/A
566.146	SLOW_SENDER10	N/A
566.566	SLOW_SENDER1	N/A
566.987	SLOW_SENDER11	N/A
566.988	SLOW_SENDER2	N/A
567.146	SLOW_SENDER4	N/A
567.625	SLOW_SENDER7	N/A
568.146	FAST_SENDER	N/A
568.146	SLOW_SENDER10	N/A
568.946	SLOW_SENDER3	N/A
568.988	SLOW_SENDER2	N/A
569.625	SLOW_SENDER7	N/A
569.744	RECEIVER	SLOW_SENDER3
570.146	FAST_SENDER	N/A
570.146	SLOW_SENDER10	N/A
570.988	SLOW_SENDER2	N/A
571.566	SLOW_SENDER1	N/A
571.625	SLOW_SENDER7	N/A
572.146	SLOW_SENDER4	N/A
572.146	FAST_SENDER	N/A
572.146	SLOW_SENDER10	N/A
572.988	SLOW_SENDER2	N/A
573.566	SLOW_SENDER1	N/A
573.625	SLOW_SENDER7	N/A
573.987	SLOW_SENDER11	N/A
574.146	FAST_SENDER	N/A
574.146	SLOW_SENDER10	N/A
574.336	RECEIVER	SLOW_SENDER1
574.988	SLOW_SENDER2	N/A
575.625	SLOW_SENDER7	N/A
575.723	RECEIVER	SLOW_SENDER2
576.146	FAST_SENDER	N/A
576.146	SLOW_SENDER10	N/A
576.434	RECEIVER	SLOW_SENDER7
577.146	SLOW_SENDER4	N/A
577.154	SLOW_SENDER3	N/A
577.919	RECEIVER	SLOW_SENDER4
578.157	SLOW_SENDER2	N/A
578.727	RECEIVER	FAST_SENDER
579.543	RECEIVER	SLOW_SENDER10
579.771	SLOW_SENDER1	N/A
580.987	SLOW_SENDER11	N/A
581.165	RECEIVER	SLOW_SENDER2
582.393	FAST_SENDER	N/A
582.398	RECEIVER	SLOW_SENDER3
584.393	FAST_SENDER	N/A
584.771	SLOW_SENDER1	N/A
585.393	SLOW_SENDER10	N/A
586.393	FAST_SENDER	N/A
586.600	SLOW_SENDER2	N/A
587.393	SLOW_SENDER4	N/A
587.987	SLOW_SENDER11	N/A
588.393	FAST_SENDER	N/A
589.290	SLOW_SENDER7	N/A
589.771	SLOW_SENDER1	N/A
589.817	SLOW_SENDER3	N/A
590.393	FAST_SENDER	N/A
590.393	SLOW_SENDER10	N/A
591.600	SLOW_SENDER2	N/A
592.393	FAST_SENDER	N/A
594.393	SLOW_SENDER4	N/A
594.393	FAST_SENDER	N/A
594.771	SLOW_SENDER1	N/A
594.987	SLOW_SENDER11	N/A
595.393	SLOW_SENDER10	N/A
596.290	SLOW_SENDER7	N/A
596.393	FAST_SENDER	N/A
596.600	SLOW_SENDER2	N/A
596.771	SLOW_SENDER1	N/A
596.817	SLOW_SENDER3	N/A
597.195	RECEIVER	FAST_SENDER
599.675	RECEIVER	SLOW_SENDER11
601.600	SLOW_SENDER2	N/A
601.755	SLOW_SENDER10	N/A
602.792	RECEIVER	SLOW_SENDER1
603.290	SLOW_SENDER7	N/A
603.304	FAST_SENDER	N/A
603.755	SLOW_SENDER10	N/A
603.817	SLOW_SENDER3	N/A
604.755	SLOW_SENDER4	N/A
605.304	FAST_SENDER	N/A
605.755	SLOW_SENDER10	N/A
606.600	SLOW_SENDER2	N/A
607.120	SLOW_SENDER11	N/A
607.304	FAST_SENDER	N/A
607.755	SLOW_SENDER10	N/A
608.580	SLOW_SENDER13	N/A
609.304	FAST_SENDER	N/A
609.600	SLOW_SENDER6	N/A
609.755	SLOW_SENDER4	N/A
609.755	SLOW_SENDER10	N/A
610.222	SLOW_SENDER1	N/A
610.290	SLOW_SENDER7	N/A
610.817	SLOW_SENDER3	N/A
611.304	FAST_SENDER	N/A
611.600	SLOW_SENDER2	N/A
611.755	SLOW_SENDER10	N/A
612.119	RECEIVER	SLOW_SENDER13
613.304	FAST_SENDER	N/A
613.755	SLOW_SENDER10	N/A
613.975	RECEIVER	SLOW_SENDER6
614.120	SLOW_SENDER11	N/A
614.755	SLOW_SENDER4	N/A
615.304	FAST_SENDER	N/A
615.755	SLOW_SENDER10	N/A
616.470	RECEIVER	SLOW_SENDER10
616.600	SLOW_SENDER2	N/A
617.222	SLOW_SENDER1	N/A
617.290	SLOW_SENDER7	N/A
617.304	FAST_SENDER	N/A
617.386	RECEIVER	SLOW_SENDER2
617.563	SLOW_SENDER13	N/A
617.817	SLOW_SENDER3	N/A
618.070	RECEIVER	SLOW_SENDER7
619.147	RECEIVER	FAST_SENDER
619.378	SLOW_SENDER6	N/A
619.755	SLOW_SENDER4	N/A
621.120	SLOW_SENDER11	N/A
621.679	RECEIVER	SLOW_SENDER3
622.530	RECEIVER	SLOW_SENDER13
622.829	SLOW_SENDER2	N/A
624.222	SLOW_SENDER1	N/A
624.516	RECEIVER	SLOW_SENDER6
624.589	SLOW_SENDER10	N/A
624.589	FAST_SENDER	N/A
626.497	RECEIVER	SLOW_SENDER4
626.589	SLOW_SENDER10	N/A
626.589	FAST_SENDER	N/A
627.829	SLOW_SENDER2	N/A
628.120	SLOW_SENDER11	N/A
628.510	SLOW_SENDER12	N/A
628.589	SLOW_SENDER10	N/A
628.589	FAST_SENDER	N/A
629.119	SLOW_SENDER3	N/A
629.289	RECEIVER	SLOW_SENDER12
629.979	SLOW_SENDER13	N/A
630.589	SLOW_SENDER10	N/A
630.589	FAST_SENDER	N/A
631.222	SLOW_SENDER1	N/A
631.718	SLOW_SENDER12	N/A
631.957	SLOW_SENDER6	N/A
632.483	RECEIVER	SLOW_SENDER12
632.589	SLOW_SENDER10	N/A
632.589	FAST_SENDER	N/A
632.829	SLOW_SENDER2	N/A
633.932	SLOW_SENDER4	N/A
634.589	SLOW_SENDER10	N/A
634.589	FAST_SENDER	N/A
634.929	SLOW_SENDER12	N/A
635.120	SLOW_SENDER11	N/A
635.667	RECEIVER	SLOW_SENDER12
636.589	SLOW_SENDER10	N/A
636.589	FAST_SENDER	N/A
636.979	SLOW_SENDER13	N/A
637.829	SLOW_SENDER2	N/A
638.222	SLOW_SENDER1	N/A
638.589	SLOW_SENDER10	N/A
638.589	FAST_SENDER	N/A
638.591	RECEIVER	SLOW_SENDER2
638.957	SLOW_SENDER6	N/A
639.354	RECEIVER	FAST_SENDER
640.932	SLOW_SENDER4	N/A
641.103	SLOW_SENDER12	N/A
641.768	FAST_SENDER	N/A
642.120	SLOW_SENDER11	N/A
643.979	SLOW_SENDER13	N/A
645.130	SLOW_SENDER5	N/A
645.957	SLOW_SENDER6	N/A
649.509	SLOW_SENDER4	N/A
650.979	SLOW_SENDER13	N/A
651.298	FAST_SENDER	N/A
652.039	SLOW_SENDER2	N/A
652.957	SLOW_SENDER6	N/A
653.298	FAST_SENDER	N/A
655.245	SLOW_SENDER12	N/A
655.298	FAST_SENDER	N/A
656.162	SLOW_SENDER10	N/A
656.509	SLOW_SENDER4	N/A
656.763	SLOW_SENDER5	N/A
657.298	FAST_SENDER	N/A
657.979	SLOW_SENDER13	N/A
659.957	SLOW_SENDER6	N/A
661.163	FAST_SENDER	N/A
662.245	SLOW_SENDER12	N/A
663.163	FAST_SENDER	N/A
664.957	SLOW_SENDER6	N/A
665.163	FAST_SENDER	N/A
666.163	SLOW_SENDER2	N/A
666.163	SLOW_SENDER4	N/A
666.163	SLOW_SENDER10	N/A
667.163	FAST_SENDER	N/A
669.163	FAST_SENDER	N/A
669.245	SLOW_SENDER12	N/A
669.712	SLOW_SENDER5	N/A
669.957	SLOW_SENDER6	N/A
671.163	FAST_SENDER	N/A
674.320	SLOW_SENDER8	N/A
674.421	FAST_SENDER	N/A
676.245	SLOW_SENDER12	N/A
676.421	FAST_SENDER	N/A
676.712	SLOW_SENDER5	N/A
679.663	FAST_SENDER	N/A
681.663	FAST_SENDER	N/A
682.059	SLOW_SENDER6	N/A
683.245	SLOW_SENDER12	N/A
683.663	FAST_SENDER	N/A
683.712	SLOW_SENDER5	N/A
684.663	SLOW_SENDER2	N/A
684.663	SLOW_SENDER10	N/A
684.663	SLOW_SENDER4	N/A
685.663	FAST_SENDER	N/A
687.663	FAST_SENDER	N/A
687.967	SLOW_SENDER8	N/A
689.059	SLOW_SENDER6	N/A
689.663	FAST_SENDER	N/A
689.663	SLOW_SENDER4	N/A
690.245	SLOW_SENDER12	N/A
690.712	SLOW_SENDER5	N/A
692.669	FAST_SENDER	N/A
694.669	FAST_SENDER	N/A
695.669	SLOW_SENDER10	N/A
695.669	SLOW_SENDER4	N/A
696.059	SLOW_SENDER6	N/A
696.669	FAST_SENDER	N/A
697.245	SLOW_SENDER12	N/A
697.669	SLOW_SENDER2	N/A
697.712	SLOW_SENDER5	N/A
698.669	FAST_SENDER	N/A
700.669	FAST_SENDER	N/A
700.669	SLOW_SENDER10	N/A
700.669	SLOW_SENDER4	N/A
702.245	SLOW_SENDER12	N/A
702.669	FAST_SENDER	N/A
702.669	SLOW_SENDER2	N/A
703.059	SLOW_SENDER6	N/A
704.669	FAST_SENDER	N/A
704.712	SLOW_SENDER5	N/A
705.669	SLOW_SENDER10	N/A
705.669	SLOW_SENDER4	N/A
706.669	FAST_SENDER	N/A
707.245	SLOW_SENDER12	N/A
707.669	SLOW_SENDER2	N/A
710.059	SLOW_SENDER6	N/A
715.100	SLOW_SENDER9	N/A
716.054	FAST_SENDER	N/A
718.054	FAST_SENDER	N/A
719.054	SLOW_SENDER4	N/A
719.054	SLOW_SENDER10	N/A
720.054	FAST_SENDER	N/A
721.054	SLOW_SENDER2	N/A
721.463	SLOW_SENDER12	N/A
722.054	FAST_SENDER	N/A
724.054	SLOW_SENDER4	N/A
724.054	FAST_SENDER	N/A
724.054	SLOW_SENDER10	N/A
725.872	SLOW_SENDER9	N/A
726.054	FAST_SENDER	N/A
728.054	SLOW_SENDER2	N/A
728.054	FAST_SENDER	N/A
728.463	SLOW_SENDER12	N/A
730.396	FAST_SENDER	N/A
732.396	FAST_SENDER	N/A
733.396	SLOW_SENDER10	N/A
733.396	SLOW_SENDER4	N/A
734.396	FAST_SENDER	N/A
735.396	SLOW_SENDER2	N/A
735.396	SLOW_SENDER4	N/A
735.463	SLOW_SENDER12	N/A
736.396	FAST_SENDER	N/A
737.396	SLOW_SENDER4	N/A
738.396	SLOW_SENDER10	N/A
738.396	FAST_SENDER	N/A
738.452	SLOW_SENDER9	N/A
739.396	SLOW_SENDER4	N/A
740.396	SLOW_SENDER10	N/A
740.396	FAST_SENDER	N/A
741.396	SLOW_SENDER4	N/A
742.396	SLOW_SENDER10	N/A
742.396	FAST_SENDER	N/A
742.396	SLOW_SENDER2	N/A
742.463	SLOW_SENDER12	N/A
743.396	SLOW_SENDER4	N/A
744.396	SLOW_SENDER10	N/A
744.396	FAST_SENDER	N/A
749.199	SLOW_SENDER4	N/A
751.199	SLOW_SENDER4	N/A
752.935	FAST_SENDER	N/A
753.199	SLOW_SENDER4	N/A
754.199	SLOW_SENDER2	N/A
754.935	FAST_SENDER	N/A
755.199	SLOW_SENDER4	N/A
756.935	FAST_SENDER	N/A
757.199	SLOW_SENDER4	N/A
757.305	SLOW_SENDER10	N/A
758.935	FAST_SENDER	N/A
759.199	SLOW_SENDER4	N/A
760.935	FAST_SENDER	N/A
761.199	SLOW_SENDER4	N/A
761.199	SLOW_SENDER2	N/A
762.935	FAST_SENDER	N/A
763.199	SLOW_SENDER4	N/A
764.305	SLOW_SENDER10	N/A
764.935	FAST_SENDER	N/A
767.862	FAST_SENDER	N/A
769.862	FAST_SENDER	N/A
771.862	FAST_SENDER	N/A
772.862	SLOW_SENDER10	N/A
772.862	SLOW_SENDER2	N/A
773.862	FAST_SENDER	N/A
775.862	FAST_SENDER	N/A
776.044	SLOW_SENDER4	N/A
777.862	FAST_SENDER	N/A
780.644	FAST_SENDER	N/A
782.644	FAST_SENDER	N/A
784.644	FAST_SENDER	N/A
785.620	SLOW_SENDER3	N/A
785.644	SLOW_SENDER10	N/A
785.644	SLOW_SENDER2	N/A
786.644	FAST_SENDER	N/A
788.644	FAST_SENDER	N/A
789.640	SLOW_SENDER7	N/A
790.644	SLOW_SENDER2	N/A
790.644	FAST_SENDER	N/A
792.644	SLOW_SENDER10	N/A
792.644	FAST_SENDER	N/A
794.644	FAST_SENDER	N/A
795.644	SLOW_SENDER2	N/A
796.479	SLOW_SENDER3	N/A
797.644	SLOW_SENDER10	N/A
801.303	SLOW_SENDER7	N/A
802.697	RECEIVER	SLOW_SENDER3
804.012	FAST_SENDER	N/A
804.996	RECEIVER	SLOW_SENDER10
806.012	FAST_SENDER	N/A
806.303	SLOW_SENDER7	N/A
807.720	SLOW_SENDER1	N/A
808.012	FAST_SENDER	N/A
808.498	RECEIVER	SLOW_SENDER1
809.162	SLOW_SENDER2	N/A
810.012	FAST_SENDER	N/A
810.144	SLOW_SENDER3	N/A
810.560	SLOW_SENDER11	N/A
810.923	SLOW_SENDER1	N/A
811.303	SLOW_SENDER7	N/A
812.012	FAST_SENDER	N/A
812.435	SLOW_SENDER10	N/A
813.240	RECEIVER	SLOW_SENDER1
814.012	FAST_SENDER	N/A
815.002	RECEIVER	SLOW_SENDER11
816.012	FAST_SENDER	N/A
816.162	SLOW_SENDER2	N/A
816.303	SLOW_SENDER7	N/A
817.055	RECEIVER	SLOW_SENDER7
817.144	SLOW_SENDER3	N/A
818.012	FAST_SENDER	N/A
818.677	SLOW_SENDER1	N/A
818.754	RECEIVER	FAST_SENDER
819.435	SLOW_SENDER10	N/A
819.449	RECEIVER	SLOW_SENDER1
820.431	SLOW_SENDER11	N/A
821.175	RECEIVER	SLOW_SENDER11
821.199	FAST_SENDER	N/A
821.970	RECEIVER	FAST_SENDER
822.487	SLOW_SENDER7	N/A
823.162	SLOW_SENDER2	N/A
823.288	RECEIVER	SLOW_SENDER7
824.144	SLOW_SENDER3	N/A
824.419	FAST_SENDER	N/A
824.877	SLOW_SENDER1	N/A
824.891	RECEIVER	SLOW_SENDER3
825.678	RECEIVER	SLOW_SENDER1
826.603	SLOW_SENDER11	N/A
827.386	RECEIVER	FAST_SENDER
827.410	SLOW_SENDER13	N/A
829.410	SLOW_SENDER13	N/A
829.831	FAST_SENDER	N/A
830.707	SLOW_SENDER7	N/A
831.410	SLOW_SENDER13	N/A
831.603	SLOW_SENDER11	N/A
831.831	FAST_SENDER	N/A
832.340	SLOW_SENDER3	N/A
833.094	SLOW_SENDER1	N/A
833.274	SLOW_SENDER10	N/A
833.410	SLOW_SENDER13	N/A
833.831	FAST_SENDER	N/A
835.410	SLOW_SENDER13	N/A
835.831	FAST_SENDER	N/A
836.603	SLOW_SENDER11	N/A
837.410	SLOW_SENDER13	N/A
837.707	SLOW_SENDER7	N/A
837.831	FAST_SENDER	N/A
838.094	SLOW_SENDER1	N/A
839.340	SLOW_SENDER3	N/A
839.410	SLOW_SENDER13	N/A
839.831	FAST_SENDER	N/A
840.274	SLOW_SENDER10	N/A
841.410	SLOW_SENDER13	N/A
841.603	SLOW_SENDER11	N/A
841.831	FAST_SENDER	N/A
842.155	RECEIVER	SLOW_SENDER13
842.707	SLOW_SENDER7	N/A
843.094	SLOW_SENDER1	N/A
843.434	RECEIVER	SLOW_SENDER7
843.831	FAST_SENDER	N/A
844.418	RECEIVER	SLOW_SENDER11
844.574	SLOW_SENDER13	N/A
845.321	RECEIVER	SLOW_SENDER13
846.214	RECEIVER	FAST_SENDER
846.340	SLOW_SENDER3	N/A
847.082	RECEIVER	SLOW_SENDER3
847.747	SLOW_SENDER13	N/A
849.747	SLOW_SENDER13	N/A
850.361	FAST_SENDER	N/A
850.871	RECEIVER	SLOW_SENDER1
851.747	SLOW_SENDER13	N/A
851.838	SLOW_SENDER11	N/A
852.361	FAST_SENDER	N/A
853.747	SLOW_SENDER13	N/A
854.213	SLOW_SENDER10	N/A
854.361	FAST_SENDER	N/A
855.747	SLOW_SENDER13	N/A
856.361	FAST_SENDER	N/A
856.433	SLOW_SENDER3	N/A
856.715	SLOW_SENDER7	N/A
856.838	SLOW_SENDER11	N/A
857.540	SLOW_SENDER8	N/A
857.747	SLOW_SENDER13	N/A
858.285	RECEIVER	SLOW_SENDER8
858.286	SLOW_SENDER1	N/A
858.361	FAST_SENDER	N/A
859.747	SLOW_SENDER13	N/A
860.361	FAST_SENDER	N/A
860.691	SLOW_SENDER8	N/A
861.213	SLOW_SENDER10	N/A
861.434	RECEIVER	SLOW_SENDER8
861.747	SLOW_SENDER13	N/A
861.838	SLOW_SENDER11	N/A
862.361	FAST_SENDER	N/A
862.493	RECEIVER	SLOW_SENDER13
863.433	SLOW_SENDER3	N/A
863.715	SLOW_SENDER7	N/A
863.861	SLOW_SENDER8	N/A
864.361	FAST_SENDER	N/A
864.623	RECEIVER	SLOW_SENDER8
864.915	SLOW_SENDER13	N/A
865.286	SLOW_SENDER1	N/A
865.725	RECEIVER	SLOW_SENDER13
868.400	RECEIVER	FAST_SENDER
870.433	SLOW_SENDER3	N/A
870.460	RECEIVER	SLOW_SENDER11
870.715	SLOW_SENDER7	N/A
870.805	FAST_SENDER	N/A
871.157	SLOW_SENDER13	N/A
872.054	SLOW_SENDER8	N/A
872.080	SLOW_SENDER5	N/A
872.286	SLOW_SENDER1	N/A
872.805	FAST_SENDER	N/A
872.842	RECEIVER	SLOW_SENDER5
873.774	SLOW_SENDER10	N/A
874.805	FAST_SENDER	N/A
875.243	SLOW_SENDER5	N/A
876.053	RECEIVER	SLOW_SENDER5
876.157	SLOW_SENDER13	N/A
876.805	FAST_SENDER	N/A
877.054	SLOW_SENDER8	N/A
877.420	SLOW_SENDER6	N/A
877.433	SLOW_SENDER3	N/A
877.715	SLOW_SENDER7	N/A
877.867	SLOW_SENDER11	N/A
878.157	SLOW_SENDER13	N/A
878.197	RECEIVER	SLOW_SENDER6
878.469	SLOW_SENDER5	N/A
878.805	FAST_SENDER	N/A
879.239	RECEIVER	SLOW_SENDER5
879.286	SLOW_SENDER1	N/A
880.157	SLOW_SENDER13	N/A
880.774	SLOW_SENDER10	N/A
880.805	FAST_SENDER	N/A
882.054	SLOW_SENDER8	N/A
882.157	SLOW_SENDER13	N/A
882.478	SLOW_SENDER6	N/A
882.805	FAST_SENDER	N/A
882.948	RECEIVER	SLOW_SENDER13
884.433	SLOW_SENDER3	N/A
884.675	SLOW_SENDER5	N/A
884.715	SLOW_SENDER7	N/A
884.805	FAST_SENDER	N/A
884.809	RECEIVER	SLOW_SENDER6
886.286	SLOW_SENDER1	N/A
887.054	SLOW_SENDER8	N/A
887.742	RECEIVER	SLOW_SENDER3
888.354	SLOW_SENDER13	N/A
888.599	RECEIVER	FAST_SENDER
890.491	RECEIVER	SLOW_SENDER5
891.005	FAST_SENDER	N/A
892.054	SLOW_SENDER8	N/A
893.005	FAST_SENDER	N/A
893.286	SLOW_SENDER1	N/A
893.354	SLOW_SENDER13	N/A
893.672	SLOW_SENDER10	N/A
895.005	FAST_SENDER	N/A
895.173	SLOW_SENDER3	N/A
897.005	FAST_SENDER	N/A
897.054	SLOW_SENDER8	N/A
897.262	SLOW_SENDER6	N/A
897.925	SLOW_SENDER5	N/A
898.354	SLOW_SENDER13	N/A
898.672	SLOW_SENDER10	N/A
899.005	FAST_SENDER	N/A
900.286	SLOW_SENDER1	N/A
900.354	SLOW_SENDER13	N/A
901.005	FAST_SENDER	N/A
902.054	SLOW_SENDER8	N/A
902.173	SLOW_SENDER3	N/A
902.354	SLOW_SENDER13	N/A
902.780	SLOW_SENDER9	N/A
903.005	FAST_SENDER	N/A
903.512	RECEIVER	SLOW_SENDER9
903.672	SLOW_SENDER10	N/A
904.054	SLOW_SENDER8	N/A
904.262	SLOW_SENDER6	N/A
904.354	SLOW_SENDER13	N/A
904.790	RECEIVER	SLOW_SENDER8
904.925	SLOW_SENDER5	N/A
905.005	FAST_SENDER	N/A
905.780	RECEIVER	FAST_SENDER
905.940	SLOW_SENDER9	N/A
907.286	SLOW_SENDER1	N/A
907.315	RECEIVER	SLOW_SENDER13
908.014	RECEIVER	SLOW_SENDER1
908.225	FAST_SENDER	N/A
908.672	SLOW_SENDER10	N/A
908.880	SLOW_SENDER12	N/A
908.968	RECEIVER	FAST_SENDER
909.173	SLOW_SENDER3	N/A
910.693	RECEIVER	SLOW_SENDER9
911.262	SLOW_SENDER6	N/A
911.912	SLOW_SENDER8	N/A
911.925	SLOW_SENDER5	N/A
912.761	SLOW_SENDER13	N/A
916.113	SLOW_SENDER9	N/A
916.173	SLOW_SENDER3	N/A
916.912	SLOW_SENDER8	N/A
917.666	FAST_SENDER	N/A
917.761	SLOW_SENDER13	N/A
918.262	SLOW_SENDER6	N/A
918.925	SLOW_SENDER5	N/A
919.666	FAST_SENDER	N/A
920.829	SLOW_SENDER12	N/A
921.113	SLOW_SENDER9	N/A
921.666	FAST_SENDER	N/A
921.912	SLOW_SENDER8	N/A
922.351	SLOW_SENDER10	N/A
922.761	SLOW_SENDER13	N/A
923.173	SLOW_SENDER3	N/A
923.666	FAST_SENDER	N/A
925.262	SLOW_SENDER6	N/A
925.666	FAST_SENDER	N/A
925.829	SLOW_SENDER12	N/A
925.925	SLOW_SENDER5	N/A
926.113	SLOW_SENDER9	N/A
926.912	SLOW_SENDER8	N/A
927.761	SLOW_SENDER13	N/A
930.173	SLOW_SENDER3	N/A
930.829	SLOW_SENDER12	N/A
931.113	SLOW_SENDER9	N/A
931.621	FAST_SENDER	N/A
932.761	SLOW_SENDER13	N/A
933.621	FAST_SENDER	N/A
935.621	FAST_SENDER	N/A
935.829	SLOW_SENDER12	N/A
936.113	SLOW_SENDER9	N/A
936.621	SLOW_SENDER10	N/A
937.173	SLOW_SENDER3	N/A
937.621	FAST_SENDER	N/A
937.761	SLOW_SENDER13	N/A
938.451	SLOW_SENDER6	N/A
939.478	SLOW_SENDER5	N/A
939.621	FAST_SENDER	N/A
939.654	SLOW_SENDER8	N/A
940.829	SLOW_SENDER12	N/A
941.113	SLOW_SENDER9	N/A
941.621	FAST_SENDER	N/A
942.761	SLOW_SENDER13	N/A
943.621	FAST_SENDER	N/A
943.621	SLOW_SENDER10	N/A
944.173	SLOW_SENDER3	N/A
944.620	SLOW_SENDER4	N/A
945.451	SLOW_SENDER6	N/A
945.621	FAST_SENDER	N/A
945.829	SLOW_SENDER12	N/A
946.113	SLOW_SENDER9	N/A
946.478	SLOW_SENDER5	N/A
946.654	SLOW_SENDER8	N/A
947.761	SLOW_SENDER13	N/A
952.451	SLOW_SENDER6	N/A
953.478	SLOW_SENDER5	N/A
953.654	SLOW_SENDER8	N/A
954.240	FAST_SENDER	N/A
956.240	FAST_SENDER	N/A
958.240	FAST_SENDER	N/A
958.846	SLOW_SENDER4	N/A
959.214	SLOW_SENDER10	N/A
959.451	SLOW_SENDER6	N/A
960.238	SLOW_SENDER12	N/A
960.240	FAST_SENDER	N/A
960.478	SLOW_SENDER5	N/A
960.654	SLOW_SENDER8	N/A
962.240	FAST_SENDER	N/A
963.038	SLOW_SENDER9	N/A
963.169	SLOW_SENDER13	N/A
964.240	FAST_SENDER	N/A
965.846	SLOW_SENDER4	N/A
966.214	SLOW_SENDER10	N/A
966.240	FAST_SENDER	N/A
966.451	SLOW_SENDER6	N/A
967.238	SLOW_SENDER12	N/A
967.478	SLOW_SENDER5	N/A
967.654	SLOW_SENDER8	N/A
968.240	FAST_SENDER	N/A
970.038	SLOW_SENDER9	N/A
970.169	SLOW_SENDER13	N/A
970.846	SLOW_SENDER4	N/A
974.238	SLOW_SENDER12	N/A
975.846	SLOW_SENDER4	N/A
976.834	FAST_SENDER	N/A
977.038	SLOW_SENDER9	N/A
977.169	SLOW_SENDER13	N/A
977.453	SLOW_SENDER10	N/A
978.834	FAST_SENDER	N/A
980.834	FAST_SENDER	N/A
980.846	SLOW_SENDER4	N/A
981.238	SLOW_SENDER12	N/A
982.834	FAST_SENDER	N/A
984.038	SLOW_SENDER9	N/A
984.169	SLOW_SENDER13	N/A
984.453	SLOW_SENDER10	N/A
984.834	FAST_SENDER	N/A
985.846	SLOW_SENDER4	N/A
986.834	FAST_SENDER	N/A
988.238	SLOW_SENDER12	N/A
988.834	FAST_SENDER	N/A
989.453	SLOW_SENDER10	N/A
990.780	SLOW_SENDER2	N/A
990.834	FAST_SENDER	N/A
991.038	SLOW_SENDER9	N/A
991.169	SLOW_SENDER13	N/A
998.611	SLOW_SENDER4	N/A
1000.909	FAST_SENDER	N/A
1001.884	SLOW_SENDER2	N/A
1002.909	FAST_SENDER	N/A
1003.061	SLOW_SENDER10	N/A
1004.909	FAST_SENDER	N/A
1005.611	SLOW_SENDER4	N/A
1006.884	SLOW_SENDER2	N/A
1006.909	FAST_SENDER	N/A
1008.909	FAST_SENDER	N/A
1010.061	SLOW_SENDER10	N/A
1010.909	FAST_SENDER	N/A
1011.884	SLOW_SENDER2	N/A
1012.611	SLOW_SENDER4	N/A
1012.909	FAST_SENDER	N/A
1014.909	FAST_SENDER	N/A
1016.884	SLOW_SENDER2	N/A
1021.884	SLOW_SENDER2	N/A
1022.642	FAST_SENDER	N/A
1022.799	SLOW_SENDER10	N/A
1024.642	FAST_SENDER	N/A
1026.642	FAST_SENDER	N/A
1026.884	SLOW_SENDER2	N/A
1028.642	FAST_SENDER	N/A
1029.799	SLOW_SENDER10	N/A
1030.642	FAST_SENDER	N/A
1031.884	SLOW_SENDER2	N/A
1032.642	FAST_SENDER	N/A
1036.681	FAST_SENDER	N/A
1038.681	FAST_SENDER	N/A
1040.681	FAST_SENDER	N/A
1041.681	SLOW_SENDER10	N/A
1042.350	SLOW_SENDER11	N/A
1042.681	FAST_SENDER	N/A
1044.681	FAST_SENDER	N/A
1045.040	SLOW_SENDER2	N/A
1046.681	FAST_SENDER	N/A
1049.464	FAST_SENDER	N/A
1051.464	FAST_SENDER	N/A
1051.800	SLOW_SENDER7	N/A
1053.410	SLOW_SENDER11	N/A
1053.464	FAST_SENDER	N/A
1054.464	SLOW_SENDER10	N/A
1055.464	FAST_SENDER	N/A
1057.464	FAST_SENDER	N/A
1058.410	SLOW_SENDER11	N/A
1059.464	FAST_SENDER	N/A
1061.464	FAST_SENDER	N/A
1061.464	SLOW_SENDER10	N/A
1061.960	SLOW_SENDER7	N/A
1063.410	SLOW_SENDER11	N/A
1063.464	FAST_SENDER	N/A
1068.410	SLOW_SENDER11	N/A
1071.319	SLOW_SENDER10	N/A
1071.377	FAST_SENDER	N/A
1073.377	FAST_SENDER	N/A
1073.410	SLOW_SENDER11	N/A
1075.040	SLOW_SENDER7	N/A
1075.377	FAST_SENDER	N/A
1075.772	RECEIVER	SLOW_SENDER7
1077.377	FAST_SENDER	N/A
1077.920	SLOW_SENDER1	N/A
1078.319	SLOW_SENDER10	N/A
1078.410	SLOW_SENDER11	N/A
1078.691	RECEIVER	SLOW_SENDER1
1079.377	FAST_SENDER	N/A
1081.100	SLOW_SENDER1	N/A
1081.377	FAST_SENDER	N/A
1081.822	RECEIVER	SLOW_SENDER1
1083.319	SLOW_SENDER10	N/A
1083.377	FAST_SENDER	N/A
1083.410	SLOW_SENDER11	N/A
1084.051	RECEIVER	SLOW_SENDER10
1084.244	SLOW_SENDER1	N/A
1084.686	RECEIVER	SLOW_SENDER11
1085.377	FAST_SENDER	N/A
1086.151	RECEIVER	FAST_SENDER
1088.415	RECEIVER	SLOW_SENDER1
1089.058	FAST_SENDER	N/A
1090.116	SLOW_SENDER11	N/A
1091.058	FAST_SENDER	N/A
1093.058	FAST_SENDER	N/A
1094.058	SLOW_SENDER10	N/A
1095.058	FAST_SENDER	N/A
1095.116	SLOW_SENDER11	N/A
1095.859	SLOW_SENDER1	N/A
1096.601	RECEIVER	SLOW_SENDER1
1097.058	FAST_SENDER	N/A
1099.058	SLOW_SENDER10	N/A
1099.058	FAST_SENDER	N/A
1100.116	SLOW_SENDER11	N/A
1101.058	FAST_SENDER	N/A
1103.058	FAST_SENDER	N/A
1103.818	RECEIVER	FAST_SENDER
1104.043	SLOW_SENDER1	N/A
1104.058	SLOW_SENDER10	N/A
1104.775	RECEIVER	SLOW_SENDER1
1105.116	SLOW_SENDER11	N/A
1105.878	RECEIVER	SLOW_SENDER11
1106.231	FAST_SENDER	N/A
1107.023	RECEIVER	FAST_SENDER
1108.920	RECEIVER	SLOW_SENDER10
1111.302	SLOW_SENDER11	N/A
1112.202	SLOW_SENDER1	N/A
1112.520	SLOW_SENDER3	N/A
1112.842	FAST_SENDER	N/A
1113.276	RECEIVER	SLOW_SENDER3
1114.842	FAST_SENDER	N/A
1115.696	SLOW_SENDER3	N/A
1116.302	SLOW_SENDER11	N/A
1116.338	SLOW_SENDER10	N/A
1116.450	RECEIVER	SLOW_SENDER3
1116.842	FAST_SENDER	N/A
1118.842	FAST_SENDER	N/A
1118.887	SLOW_SENDER3	N/A
1118.905	RECEIVER	SLOW_SENDER10
1119.202	SLOW_SENDER1	N/A
1119.648	RECEIVER	SLOW_SENDER3
1120.842	FAST_SENDER	N/A
1121.302	SLOW_SENDER11	N/A
1122.842	FAST_SENDER	N/A
1124.842	FAST_SENDER	N/A
1125.084	SLOW_SENDER3	N/A
1125.871	RECEIVER	SLOW_SENDER3
1126.202	SLOW_SENDER1	N/A
1126.302	SLOW_SENDER11	N/A
1126.842	FAST_SENDER	N/A
1126.992	RECEIVER	SLOW_SENDER1
1129.821	RECEIVER	SLOW_SENDER11
1131.275	SLOW_SENDER3	N/A
1132.051	RECEIVER	SLOW_SENDER3
1132.900	SLOW_SENDER6	N/A
1133.689	RECEIVER	SLOW_SENDER6
1134.130	SLOW_SENDER5	N/A
1134.436	SLOW_SENDER1	N/A
1134.917	RECEIVER	SLOW_SENDER5
1135.490	SLOW_SENDER8	N/A
1136.063	FAST_SENDER	N/A
1136.285	RECEIVER	SLOW_SENDER8
1137.266	SLOW_SENDER11	N/A
1137.482	SLOW_SENDER3	N/A
1142.482	SLOW_SENDER3	N/A
1143.017	RECEIVER	FAST_SENDER
1144.266	SLOW_SENDER11	N/A
1144.793	SLOW_SENDER6	N/A
1145.467	FAST_SENDER	N/A
1147.320	SLOW_SENDER5	N/A
1147.467	FAST_SENDER	N/A
1147.482	SLOW_SENDER3	N/A
1147.489	SLOW_SENDER8	N/A
1149.467	FAST_SENDER	N/A
1149.793	SLOW_SENDER6	N/A
1151.266	SLOW_SENDER11	N/A
1151.467	FAST_SENDER	N/A
1152.320	SLOW_SENDER5	N/A
1152.482	SLOW_SENDER3	N/A
1152.489	SLOW_SENDER8	N/A
1153.264	RECEIVER	SLOW_SENDER3
1153.467	FAST_SENDER	N/A
1154.793	SLOW_SENDER6	N/A
1155.286	RECEIVER	SLOW_SENDER11
1155.746	FAST_SENDER	N/A
1156.830	SLOW_SENDER12	N/A
1157.320	SLOW_SENDER5	N/A
1157.489	SLOW_SENDER8	N/A
1157.563	RECEIVER	SLOW_SENDER12
1157.746	FAST_SENDER	N/A
1158.675	SLOW_SENDER3	N/A
1159.442	RECEIVER	SLOW_SENDER3
1159.550	SLOW_SENDER13	N/A
1159.746	FAST_SENDER	N/A
1159.793	SLOW_SENDER6	N/A
1159.965	SLOW_SENDER12	N/A
1160.302	RECEIVER	SLOW_SENDER13
1160.750	SLOW_SENDER9	N/A
1161.512	RECEIVER	SLOW_SENDER9
1161.746	FAST_SENDER	N/A
1162.320	SLOW_SENDER5	N/A
1162.422	RECEIVER	SLOW_SENDER12
1162.489	SLOW_SENDER8	N/A
1162.731	SLOW_SENDER11	N/A
1163.457	RECEIVER	SLOW_SENDER11
1163.746	FAST_SENDER	N/A
1163.930	SLOW_SENDER9	N/A
1164.793	SLOW_SENDER6	N/A
1165.746	FAST_SENDER	N/A
1166.470	RECEIVER	SLOW_SENDER9
1166.884	SLOW_SENDER3	N/A
1167.320	SLOW_SENDER5	N/A
1167.489	SLOW_SENDER8	N/A
1167.662	RECEIVER	SLOW_SENDER3
1167.746	FAST_SENDER	N/A
1167.844	SLOW_SENDER12	N/A
1168.590	RECEIVER	SLOW_SENDER12
1169.612	SLOW_SENDER13	N/A
1169.746	FAST_SENDER	N/A
1169.793	SLOW_SENDER6	N/A
1170.369	RECEIVER	SLOW_SENDER13
1170.886	SLOW_SENDER11	N/A
1171.058	RECEIVER	FAST_SENDER
1171.911	SLOW_SENDER9	N/A
1172.320	SLOW_SENDER5	N/A
1172.489	SLOW_SENDER8	N/A
1172.588	RECEIVER	SLOW_SENDER6
1173.458	FAST_SENDER	N/A
1173.663	RECEIVER	SLOW_SENDER5
1174.015	SLOW_SENDER12	N/A
1174.780	RECEIVER	SLOW_SENDER9
1175.102	SLOW_SENDER3	N/A
1175.793	SLOW_SENDER13	N/A
1175.836	RECEIVER	SLOW_SENDER8
1177.089	RECEIVER	SLOW_SENDER13
1178.001	SLOW_SENDER6	N/A
1179.108	SLOW_SENDER5	N/A
1180.600	SLOW_SENDER4	N/A
1181.736	FAST_SENDER	N/A
1182.184	SLOW_SENDER9	N/A
1183.001	SLOW_SENDER6	N/A
1183.254	SLOW_SENDER8	N/A
1184.108	SLOW_SENDER5	N/A
1184.522	SLOW_SENDER13	N/A
1185.766	FAST_SENDER	N/A
1187.766	FAST_SENDER	N/A
1188.001	SLOW_SENDER6	N/A
1188.254	SLOW_SENDER8	N/A
1188.268	SLOW_SENDER12	N/A
1189.108	SLOW_SENDER5	N/A
1189.184	SLOW_SENDER9	N/A
1189.522	SLOW_SENDER13	N/A
1189.766	FAST_SENDER	N/A
1191.766	FAST_SENDER	N/A
1193.001	SLOW_SENDER6	N/A
1193.254	SLOW_SENDER8	N/A
1193.766	FAST_SENDER	N/A
1193.843	SLOW_SENDER4	N/A
1194.108	SLOW_SENDER5	N/A
1194.184	SLOW_SENDER9	N/A
1194.522	SLOW_SENDER13	N/A
1195.268	SLOW_SENDER12	N/A
1195.766	FAST_SENDER	N/A
1198.001	SLOW_SENDER6	N/A
1198.254	SLOW_SENDER8	N/A
1199.108	SLOW_SENDER5	N/A
1199.184	SLOW_SENDER9	N/A
1199.896	FAST_SENDER	N/A
1201.896	FAST_SENDER	N/A
1202.268	SLOW_SENDER12	N/A
1203.001	SLOW_SENDER6	N/A
1203.254	SLOW_SENDER8	N/A
1203.896	FAST_SENDER	N/A
1204.108	SLOW_SENDER5	N/A
1204.184	SLOW_SENDER9	N/A
1205.896	FAST_SENDER	N/A
1207.514	SLOW_SENDER13	N/A
1207.896	FAST_SENDER	N/A
1208.001	SLOW_SENDER6	N/A
1208.254	SLOW_SENDER8	N/A
1209.108	SLOW_SENDER5	N/A
1209.184	SLOW_SENDER9	N/A
1209.268	SLOW_SENDER12	N/A
1209.896	FAST_SENDER	N/A
1210.940	SLOW_SENDER2	N/A
1211.896	FAST_SENDER	N/A
1213.001	SLOW_SENDER6	N/A
1213.254	SLOW_SENDER8	N/A
1213.896	FAST_SENDER	N/A
1214.108	SLOW_SENDER5	N/A
1214.184	SLOW_SENDER9	N/A
1214.514	SLOW_SENDER13	N/A
1216.268	SLOW_SENDER12	N/A
1221.514	SLOW_SENDER13	N/A
1222.009	SLOW_SENDER2	N/A
1222.290	FAST_SENDER	N/A
1224.290	FAST_SENDER	N/A
1226.290	FAST_SENDER	N/A
1226.492	SLOW_SENDER8	N/A
1227.009	SLOW_SENDER2	N/A
1227.436	SLOW_SENDER6	N/A
1228.290	FAST_SENDER	N/A
1228.317	SLOW_SENDER5	N/A
1228.514	SLOW_SENDER13	N/A
1229.015	SLOW_SENDER9	N/A
1230.290	FAST_SENDER	N/A
1232.009	SLOW_SENDER2	N/A
1232.862	FAST_SENDER	N/A
1233.492	SLOW_SENDER8	N/A
1234.436	SLOW_SENDER6	N/A
1234.862	FAST_SENDER	N/A
1235.514	SLOW_SENDER13	N/A
1236.015	SLOW_SENDER9	N/A
1236.862	FAST_SENDER	N/A
1237.009	SLOW_SENDER2	N/A
1238.862	FAST_SENDER	N/A
1239.440	SLOW_SENDER7	N/A
1240.492	SLOW_SENDER8	N/A
1240.862	FAST_SENDER	N/A
1241.436	SLOW_SENDER6	N/A
1242.009	SLOW_SENDER2	N/A
1242.514	SLOW_SENDER13	N/A
1242.862	FAST_SENDER	N/A
1243.015	SLOW_SENDER9	N/A
1244.862	FAST_SENDER	N/A
1246.862	FAST_SENDER	N/A
1247.009	SLOW_SENDER2	N/A
1247.492	SLOW_SENDER8	N/A
1248.436	SLOW_SENDER6	N/A
1249.514	SLOW_SENDER13	N/A
1250.015	SLOW_SENDER9	N/A
1250.096	SLOW_SENDER7	N/A
1257.933	FAST_SENDER	N/A
1259.933	FAST_SENDER	N/A
1261.933	FAST_SENDER	N/A
1263.736	SLOW_SENDER2	N/A
1263.933	FAST_SENDER	N/A
1265.933	FAST_SENDER	N/A
1267.933	FAST_SENDER	N/A
1269.933	FAST_SENDER	N/A
1270.736	SLOW_SENDER2	N/A
1271.933	FAST_SENDER	N/A
1277.736	SLOW_SENDER2	N/A
1279.935	FAST_SENDER	N/A
1282.480	SLOW_SENDER10	N/A
1284.480	SLOW_SENDER10	N/A
1286.480	SLOW_SENDER10	N/A
1287.630	FAST_SENDER	N/A
1288.480	SLOW_SENDER10	N/A
1289.630	FAST_SENDER	N/A
1290.480	SLOW_SENDER10	N/A
1291.630	FAST_SENDER	N/A
1292.480	SLOW_SENDER10	N/A
1293.630	FAST_SENDER	N/A
1294.480	SLOW_SENDER10	N/A
1295.630	FAST_SENDER	N/A
1296.480	SLOW_SENDER10	N/A
1297.630	FAST_SENDER	N/A
1299.630	FAST_SENDER	N/A
1301.630	FAST_SENDER	N/A
1303.150	SLOW_SENDER1	N/A
1306.755	SLOW_SENDER10	N/A
1309.968	FAST_SENDER	N/A
1313.959	SLOW_SENDER1	N/A
1317.163	FAST_SENDER	N/A
1318.959	SLOW_SENDER1	N/A
1319.163	FAST_SENDER	N/A
1321.163	FAST_SENDER	N/A
1321.488	SLOW_SENDER10	N/A
1323.163	FAST_SENDER	N/A
1323.959	SLOW_SENDER1	N/A
1325.163	FAST_SENDER	N/A
1327.163	FAST_SENDER	N/A
1328.959	SLOW_SENDER1	N/A
1329.163	FAST_SENDER	N/A
1331.163	FAST_SENDER	N/A
1336.080	SLOW_SENDER11	N/A
1339.221	FAST_SENDER	N/A
1341.221	FAST_SENDER	N/A
1341.625	RECEIVER	SLOW_SENDER11
1342.407	SLOW_SENDER1	N/A
1343.177	RECEIVER	SLOW_SENDER1
1343.221	FAST_SENDER	N/A
1343.610	SLOW_SENDER3	N/A
1344.330	RECEIVER	SLOW_SENDER3
1345.221	FAST_SENDER	N/A
1346.747	SLOW_SENDER3	N/A
1347.036	SLOW_SENDER11	N/A
1347.221	FAST_SENDER	N/A
1347.503	RECEIVER	SLOW_SENDER3
1349.221	FAST_SENDER	N/A
1349.581	RECEIVER	SLOW_SENDER11
1349.935	SLOW_SENDER3	N/A
1350.623	SLOW_SENDER1	N/A
1351.829	FAST_SENDER	N/A
1351.935	SLOW_SENDER3	N/A
1353.829	FAST_SENDER	N/A
1353.935	SLOW_SENDER3	N/A
1355.829	FAST_SENDER	N/A
1355.935	SLOW_SENDER3	N/A
1357.623	SLOW_SENDER1	N/A
1357.829	FAST_SENDER	N/A
1357.935	SLOW_SENDER3	N/A
1358.595	SLOW_SENDER11	N/A
1359.374	RECEIVER	SLOW_SENDER11
1359.829	FAST_SENDER	N/A
1359.935	SLOW_SENDER3	N/A
1361.829	FAST_SENDER	N/A
1361.935	SLOW_SENDER3	N/A
1363.350	SLOW_SENDER4	N/A
1363.829	FAST_SENDER	N/A
1363.935	SLOW_SENDER3	N/A
1364.623	SLOW_SENDER1	N/A
1364.723	RECEIVER	SLOW_SENDER3
1365.370	RECEIVER	SLOW_SENDER1
1365.829	FAST_SENDER	N/A
1366.629	RECEIVER	FAST_SENDER
1366.803	SLOW_SENDER11	N/A
1367.162	SLOW_SENDER3	N/A
1367.553	RECEIVER	SLOW_SENDER11
1369.055	FAST_SENDER	N/A
1370.354	RECEIVER	FAST_SENDER
1371.926	RECEIVER	SLOW_SENDER3
1372.756	FAST_SENDER	N/A
1372.774	SLOW_SENDER1	N/A
1374.756	FAST_SENDER	N/A
1375.087	SLOW_SENDER4	N/A
1376.756	FAST_SENDER	N/A
1378.756	FAST_SENDER	N/A
1379.328	SLOW_SENDER3	N/A
1379.774	SLOW_SENDER1	N/A
1380.087	SLOW_SENDER4	N/A
1380.109	RECEIVER	SLOW_SENDER3
1380.756	FAST_SENDER	N/A
1382.756	FAST_SENDER	N/A
1384.620	SLOW_SENDER12	N/A
1384.756	FAST_SENDER	N/A
1385.087	SLOW_SENDER4	N/A
1385.359	RECEIVER	SLOW_SENDER12
1386.756	FAST_SENDER	N/A
1386.774	SLOW_SENDER1	N/A
1387.522	SLOW_SENDER3	N/A
1387.527	RECEIVER	FAST_SENDER
1387.800	SLOW_SENDER12	N/A
1388.563	RECEIVER	SLOW_SENDER12
1389.970	FAST_SENDER	N/A
1389.990	RECEIVER	SLOW_SENDER1
1390.087	SLOW_SENDER4	N/A
1390.734	RECEIVER	FAST_SENDER
1391.000	SLOW_SENDER12	N/A
1391.901	RECEIVER	SLOW_SENDER4
1392.600	RECEIVER	SLOW_SENDER3
1393.000	SLOW_SENDER12	N/A
1393.163	FAST_SENDER	N/A
1395.000	SLOW_SENDER12	N/A
1395.163	FAST_SENDER	N/A
1395.210	SLOW_SENDER5	N/A
1395.976	RECEIVER	SLOW_SENDER5
1397.000	SLOW_SENDER12	N/A
1397.163	FAST_SENDER	N/A
1398.399	SLOW_SENDER5	N/A
1399.000	SLOW_SENDER12	N/A
1399.163	FAST_SENDER	N/A
1399.164	RECEIVER	SLOW_SENDER5
1399.347	SLOW_SENDER4	N/A
1401.000	SLOW_SENDER12	N/A
1401.163	FAST_SENDER	N/A
1401.594	SLOW_SENDER5	N/A
1402.350	RECEIVER	SLOW_SENDER5
1403.000	SLOW_SENDER12	N/A
1403.163	FAST_SENDER	N/A
1404.347	SLOW_SENDER4	N/A
1405.000	SLOW_SENDER12	N/A
1405.163	FAST_SENDER	N/A
1405.749	RECEIVER	SLOW_SENDER12
1407.163	FAST_SENDER	N/A
1407.782	SLOW_SENDER5	N/A
1407.948	RECEIVER	FAST_SENDER
1408.163	SLOW_SENDER12	N/A
1408.922	RECEIVER	SLOW_SENDER12
1409.347	SLOW_SENDER4	N/A
1410.131	RECEIVER	SLOW_SENDER4
1410.365	FAST_SENDER	N/A
1411.123	RECEIVER	FAST_SENDER
1414.127	RECEIVER	SLOW_SENDER5
1414.333	SLOW_SENDER12	N/A
1414.761	FAST_SENDER	N/A
1416.740	SLOW_SENDER8	N/A
1416.761	FAST_SENDER	N/A
1417.510	RECEIVER	SLOW_SENDER8
1417.930	SLOW_SENDER13	N/A
1418.050	SLOW_SENDER9	N/A
1418.600	SLOW_SENDER6	N/A
1418.714	RECEIVER	SLOW_SENDER13
1418.761	FAST_SENDER	N/A
1419.333	SLOW_SENDER12	N/A
1419.895	RECEIVER	SLOW_SENDER6
1419.934	SLOW_SENDER8	N/A
1420.660	RECEIVER	SLOW_SENDER8
1420.761	FAST_SENDER	N/A
1421.155	SLOW_SENDER13	N/A
1421.451	RECEIVER	SLOW_SENDER9
1421.532	SLOW_SENDER5	N/A
1422.140	SLOW_SENDER7	N/A
1422.313	SLOW_SENDER6	N/A
1423.084	SLOW_SENDER8	N/A
1423.542	RECEIVER	SLOW_SENDER13
1423.557	SLOW_SENDER4	N/A
1424.029	FAST_SENDER	N/A
1424.140	SLOW_SENDER7	N/A
1424.313	SLOW_SENDER6	N/A
1424.333	SLOW_SENDER12	N/A
1425.084	SLOW_SENDER8	N/A
1426.029	FAST_SENDER	N/A
1426.140	SLOW_SENDER7	N/A
[truncated: 41,437 more rows]
