# Supplementary material for: CATO: Wake-Up reCeiver-bAsed communicaTiOn for Batteryless Devices
Source: Sensors (Basel). 2025 Nov 7;25(22):6813. doi: 10.3390/s25226813 (PMC12655924; doi:10.3390/s25226813)
Supplement: Supplementary file 1 [file sensors-25-06813-s001.zip › File S1_Experimental_and_Simulation_Data/simulation/multiple_les/nodes15/mac_competing_nodes_none.csv]

time_s	node_id	received_from
2.700	FAST_SENDER	N/A
2.700	SLOW_SENDER1	N/A
2.700	SLOW_SENDER2	N/A
2.700	SLOW_SENDER3	N/A
2.700	SLOW_SENDER4	N/A
2.700	SLOW_SENDER5	N/A
2.700	SLOW_SENDER6	N/A
2.700	SLOW_SENDER7	N/A
2.700	SLOW_SENDER8	N/A
2.700	SLOW_SENDER9	N/A
2.700	SLOW_SENDER10	N/A
2.700	SLOW_SENDER11	N/A
2.700	SLOW_SENDER12	N/A
2.700	SLOW_SENDER13	N/A
3.462	RECEIVER	SLOW_SENDER3
4.855	RECEIVER	SLOW_SENDER7
5.853	RECEIVER	SLOW_SENDER12
5.903	SLOW_SENDER3	N/A
6.641	RECEIVER	SLOW_SENDER11
7.658	RECEIVER	SLOW_SENDER13
8.406	RECEIVER	SLOW_SENDER6
9.172	RECEIVER	SLOW_SENDER5
10.021	RECEIVER	SLOW_SENDER1
10.893	RECEIVER	SLOW_SENDER10
11.577	SLOW_SENDER5	N/A
12.199	SLOW_SENDER7	N/A
12.759	SLOW_SENDER9	N/A
13.299	SLOW_SENDER10	N/A
13.305	RECEIVER	SLOW_SENDER4
13.377	SLOW_SENDER6	N/A
13.723	FAST_SENDER	N/A
14.060	SLOW_SENDER2	N/A
14.164	SLOW_SENDER11	N/A
14.544	SLOW_SENDER8	N/A
14.842	RECEIVER	SLOW_SENDER3
15.011	SLOW_SENDER1	N/A
15.714	SLOW_SENDER4	N/A
16.357	SLOW_SENDER13	N/A
16.510	RECEIVER	SLOW_SENDER4
17.275	SLOW_SENDER3	N/A
17.406	RECEIVER	SLOW_SENDER1
18.135	SLOW_SENDER12	N/A
18.232	RECEIVER	SLOW_SENDER8
19.331	RECEIVER	SLOW_SENDER7
19.808	SLOW_SENDER1	N/A
20.225	RECEIVER	SLOW_SENDER6
20.643	SLOW_SENDER8	N/A
20.987	RECEIVER	SLOW_SENDER3
21.950	RECEIVER	SLOW_SENDER8
22.831	RECEIVER	SLOW_SENDER9
23.101	FAST_SENDER	N/A
23.635	RECEIVER	SLOW_SENDER13
24.512	RECEIVER	SLOW_SENDER2
24.762	SLOW_SENDER7	N/A
25.367	RECEIVER	SLOW_SENDER12
26.091	RECEIVER	SLOW_SENDER7
26.556	SLOW_SENDER10	N/A
27.245	RECEIVER	SLOW_SENDER1
27.394	SLOW_SENDER8	N/A
28.280	SLOW_SENDER9	N/A
28.669	RECEIVER	SLOW_SENDER8
28.749	SLOW_SENDER5	N/A
29.528	RECEIVER	SLOW_SENDER5
29.718	SLOW_SENDER4	N/A
29.862	SLOW_SENDER6	N/A
29.932	SLOW_SENDER2	N/A
30.376	RECEIVER	SLOW_SENDER10
31.210	RECEIVER	SLOW_SENDER9
32.874	SLOW_SENDER13	N/A
32.884	RECEIVER	SLOW_SENDER4
33.538	FAST_SENDER	N/A
33.687	RECEIVER	SLOW_SENDER2
33.728	SLOW_SENDER11	N/A
34.103	SLOW_SENDER8	N/A
34.485	RECEIVER	SLOW_SENDER11
34.677	SLOW_SENDER1	N/A
35.301	SLOW_SENDER12	N/A
35.418	RECEIVER	SLOW_SENDER8
36.857	RECEIVER	FAST_SENDER
36.962	SLOW_SENDER5	N/A
37.117	SLOW_SENDER3	N/A
37.791	SLOW_SENDER10	N/A
37.842	RECEIVER	SLOW_SENDER3
38.635	SLOW_SENDER9	N/A
40.291	SLOW_SENDER4	N/A
40.382	RECEIVER	SLOW_SENDER5
40.499	SLOW_SENDER7	N/A
41.244	RECEIVER	SLOW_SENDER7
43.175	RECEIVER	SLOW_SENDER9
44.140	SLOW_SENDER6	N/A
44.238	RECEIVER	SLOW_SENDER12
44.458	FAST_SENDER	N/A
45.244	RECEIVER	FAST_SENDER
45.973	SLOW_SENDER8	N/A
46.341	RECEIVER	SLOW_SENDER10
46.971	SLOW_SENDER2	N/A
47.653	FAST_SENDER	N/A
47.812	SLOW_SENDER5	N/A
47.981	SLOW_SENDER11	N/A
48.111	RECEIVER	SLOW_SENDER8
48.649	SLOW_SENDER7	N/A
49.041	RECEIVER	SLOW_SENDER4
50.131	RECEIVER	FAST_SENDER
50.583	SLOW_SENDER9	N/A
51.003	RECEIVER	SLOW_SENDER7
51.481	SLOW_SENDER12	N/A
52.252	RECEIVER	SLOW_SENDER12
55.528	SLOW_SENDER8	N/A
56.262	RECEIVER	SLOW_SENDER8
58.004	FAST_SENDER	N/A
58.781	RECEIVER	FAST_SENDER
61.221	FAST_SENDER	N/A
61.927	RECEIVER	FAST_SENDER
63.677	SLOW_SENDER8	N/A
64.361	FAST_SENDER	N/A
71.962	FAST_SENDER	N/A
79.656	FAST_SENDER	N/A
86.892	FAST_SENDER	N/A
94.814	FAST_SENDER	N/A
102.190	FAST_SENDER	N/A
109.862	FAST_SENDER	N/A
117.030	FAST_SENDER	N/A
124.425	FAST_SENDER	N/A
132.171	FAST_SENDER	N/A
139.955	FAST_SENDER	N/A
147.209	FAST_SENDER	N/A
154.825	FAST_SENDER	N/A
162.520	FAST_SENDER	N/A
170.458	FAST_SENDER	N/A
178.191	FAST_SENDER	N/A
185.438	FAST_SENDER	N/A
192.885	FAST_SENDER	N/A
200.616	FAST_SENDER	N/A
203.320	SLOW_SENDER2	N/A
206.770	SLOW_SENDER13	N/A
208.263	FAST_SENDER	N/A
208.340	SLOW_SENDER3	N/A
209.410	SLOW_SENDER1	N/A
210.200	SLOW_SENDER10	N/A
210.300	SLOW_SENDER6	N/A
213.540	SLOW_SENDER11	N/A
214.420	SLOW_SENDER4	N/A
214.984	SLOW_SENDER2	N/A
215.740	SLOW_SENDER12	N/A
216.760	SLOW_SENDER7	N/A
217.700	SLOW_SENDER5	N/A
218.140	SLOW_SENDER9	N/A
221.531	SLOW_SENDER3	N/A
221.686	FAST_SENDER	N/A
222.004	SLOW_SENDER13	N/A
224.242	SLOW_SENDER1	N/A
226.729	RECEIVER	SLOW_SENDER1
227.689	SLOW_SENDER10	N/A
227.694	SLOW_SENDER6	N/A
227.707	RECEIVER	FAST_SENDER
228.278	SLOW_SENDER4	N/A
228.451	RECEIVER	SLOW_SENDER10
229.120	SLOW_SENDER8	N/A
229.147	SLOW_SENDER12	N/A
229.565	RECEIVER	SLOW_SENDER4
229.689	SLOW_SENDER11	N/A
229.928	SLOW_SENDER7	N/A
230.107	FAST_SENDER	N/A
230.372	RECEIVER	SLOW_SENDER8
230.930	SLOW_SENDER9	N/A
231.330	RECEIVER	SLOW_SENDER3
231.628	SLOW_SENDER5	N/A
232.079	RECEIVER	SLOW_SENDER11
234.162	SLOW_SENDER1	N/A
234.240	RECEIVER	SLOW_SENDER5
234.976	SLOW_SENDER4	N/A
235.136	RECEIVER	SLOW_SENDER12
235.886	SLOW_SENDER10	N/A
235.928	RECEIVER	SLOW_SENDER6
236.814	RECEIVER	SLOW_SENDER9
237.336	SLOW_SENDER13	N/A
238.432	RECEIVER	SLOW_SENDER7
238.620	SLOW_SENDER3	N/A
239.285	RECEIVER	SLOW_SENDER4
240.412	RECEIVER	SLOW_SENDER1
241.156	FAST_SENDER	N/A
241.332	RECEIVER	SLOW_SENDER10
242.545	SLOW_SENDER12	N/A
242.635	SLOW_SENDER8	N/A
243.335	RECEIVER	SLOW_SENDER12
244.502	RECEIVER	SLOW_SENDER8
244.975	SLOW_SENDER5	N/A
245.698	RECEIVER	SLOW_SENDER5
245.803	SLOW_SENDER7	N/A
246.380	SLOW_SENDER9	N/A
246.571	RECEIVER	SLOW_SENDER7
246.707	SLOW_SENDER4	N/A
246.871	SLOW_SENDER11	N/A
247.276	RECEIVER	FAST_SENDER
247.828	SLOW_SENDER1	N/A
248.013	RECEIVER	SLOW_SENDER4
248.759	SLOW_SENDER10	N/A
249.018	RECEIVER	SLOW_SENDER9
249.683	FAST_SENDER	N/A
250.420	RECEIVER	FAST_SENDER
250.737	SLOW_SENDER12	N/A
251.476	RECEIVER	SLOW_SENDER12
251.909	SLOW_SENDER8	N/A
252.662	RECEIVER	SLOW_SENDER8
252.869	FAST_SENDER	N/A
253.125	SLOW_SENDER5	N/A
253.609	RECEIVER	FAST_SENDER
253.988	SLOW_SENDER7	N/A
254.733	RECEIVER	SLOW_SENDER7
255.431	SLOW_SENDER4	N/A
256.024	FAST_SENDER	N/A
256.198	RECEIVER	SLOW_SENDER4
256.460	SLOW_SENDER9	N/A
257.182	RECEIVER	SLOW_SENDER9
258.568	RECEIVER	FAST_SENDER
258.896	SLOW_SENDER12	N/A
259.660	RECEIVER	SLOW_SENDER12
260.070	SLOW_SENDER8	N/A
260.849	RECEIVER	SLOW_SENDER8
261.016	FAST_SENDER	N/A
261.730	RECEIVER	FAST_SENDER
263.606	SLOW_SENDER4	N/A
264.177	FAST_SENDER	N/A
264.400	RECEIVER	SLOW_SENDER4
264.627	SLOW_SENDER9	N/A
266.704	RECEIVER	FAST_SENDER
267.077	SLOW_SENDER12	N/A
267.830	RECEIVER	SLOW_SENDER12
268.274	SLOW_SENDER8	N/A
269.038	RECEIVER	SLOW_SENDER8
269.148	FAST_SENDER	N/A
272.290	FAST_SENDER	N/A
275.253	SLOW_SENDER12	N/A
276.445	SLOW_SENDER8	N/A
279.928	FAST_SENDER	N/A
287.321	FAST_SENDER	N/A
294.679	FAST_SENDER	N/A
302.443	FAST_SENDER	N/A
310.421	FAST_SENDER	N/A
317.875	FAST_SENDER	N/A
325.579	FAST_SENDER	N/A
333.154	FAST_SENDER	N/A
340.247	FAST_SENDER	N/A
347.856	FAST_SENDER	N/A
355.450	FAST_SENDER	N/A
362.829	FAST_SENDER	N/A
370.655	FAST_SENDER	N/A
378.482	FAST_SENDER	N/A
385.901	FAST_SENDER	N/A
391.020	SLOW_SENDER2	N/A
394.522	FAST_SENDER	N/A
401.440	SLOW_SENDER6	N/A
402.213	SLOW_SENDER2	N/A
402.401	FAST_SENDER	N/A
402.610	SLOW_SENDER13	N/A
404.800	SLOW_SENDER3	N/A
411.040	SLOW_SENDER11	N/A
412.160	SLOW_SENDER1	N/A
412.416	FAST_SENDER	N/A
413.880	SLOW_SENDER10	N/A
414.088	SLOW_SENDER13	N/A
415.358	SLOW_SENDER2	N/A
415.948	SLOW_SENDER6	N/A
418.094	SLOW_SENDER3	N/A
418.230	SLOW_SENDER7	N/A
418.510	SLOW_SENDER5	N/A
421.076	FAST_SENDER	N/A
421.150	SLOW_SENDER9	N/A
422.004	SLOW_SENDER11	N/A
425.417	SLOW_SENDER1	N/A
426.733	SLOW_SENDER10	N/A
428.200	SLOW_SENDER4	N/A
429.026	SLOW_SENDER13	N/A
430.859	FAST_SENDER	N/A
431.083	SLOW_SENDER7	N/A
431.512	SLOW_SENDER6	N/A
432.239	RECEIVER	SLOW_SENDER4
433.255	RECEIVER	SLOW_SENDER1
433.755	SLOW_SENDER5	N/A
434.496	RECEIVER	SLOW_SENDER5
435.195	RECEIVER	SLOW_SENDER10
436.084	RECEIVER	FAST_SENDER
436.591	SLOW_SENDER9	N/A
436.779	RECEIVER	SLOW_SENDER7
437.678	SLOW_SENDER4	N/A
438.481	RECEIVER	SLOW_SENDER4
438.515	FAST_SENDER	N/A
439.251	RECEIVER	FAST_SENDER
439.660	SLOW_SENDER12	N/A
440.422	RECEIVER	SLOW_SENDER12
440.545	SLOW_SENDER1	N/A
441.318	RECEIVER	SLOW_SENDER1
441.690	FAST_SENDER	N/A
441.936	SLOW_SENDER5	N/A
442.622	SLOW_SENDER10	N/A
442.730	SLOW_SENDER8	N/A
443.005	RECEIVER	FAST_SENDER
443.886	SLOW_SENDER4	N/A
443.980	RECEIVER	SLOW_SENDER8
444.229	SLOW_SENDER7	N/A
444.698	RECEIVER	SLOW_SENDER4
445.540	RECEIVER	SLOW_SENDER7
446.672	RECEIVER	SLOW_SENDER5
448.754	SLOW_SENDER1	N/A
450.107	SLOW_SENDER4	N/A
450.700	SLOW_SENDER9	N/A
450.863	RECEIVER	SLOW_SENDER4
451.328	FAST_SENDER	N/A
452.073	RECEIVER	FAST_SENDER
452.430	SLOW_SENDER12	N/A
453.176	RECEIVER	SLOW_SENDER12
454.484	FAST_SENDER	N/A
455.243	RECEIVER	FAST_SENDER
455.315	SLOW_SENDER8	N/A
456.100	RECEIVER	SLOW_SENDER8
456.171	SLOW_SENDER5	N/A
456.916	RECEIVER	SLOW_SENDER5
457.687	FAST_SENDER	N/A
458.301	SLOW_SENDER4	N/A
458.471	RECEIVER	FAST_SENDER
460.620	SLOW_SENDER12	N/A
460.795	RECEIVER	SLOW_SENDER4
460.879	FAST_SENDER	N/A
461.673	RECEIVER	FAST_SENDER
462.854	RECEIVER	SLOW_SENDER12
463.542	SLOW_SENDER8	N/A
464.101	FAST_SENDER	N/A
464.305	RECEIVER	SLOW_SENDER8
464.317	SLOW_SENDER5	N/A
466.672	RECEIVER	FAST_SENDER
468.213	SLOW_SENDER4	N/A
468.993	RECEIVER	SLOW_SENDER4
469.120	FAST_SENDER	N/A
469.872	RECEIVER	FAST_SENDER
471.724	SLOW_SENDER8	N/A
472.290	FAST_SENDER	N/A
472.525	RECEIVER	SLOW_SENDER8
472.853	SLOW_SENDER12	N/A
474.938	RECEIVER	FAST_SENDER
476.398	SLOW_SENDER4	N/A
477.136	RECEIVER	SLOW_SENDER4
479.961	SLOW_SENDER8	N/A
480.722	RECEIVER	SLOW_SENDER8
481.543	FAST_SENDER	N/A
482.286	RECEIVER	FAST_SENDER
484.546	SLOW_SENDER4	N/A
484.687	FAST_SENDER	N/A
485.283	RECEIVER	SLOW_SENDER4
485.951	RECEIVER	FAST_SENDER
488.170	SLOW_SENDER8	N/A
488.351	FAST_SENDER	N/A
488.925	RECEIVER	SLOW_SENDER8
492.715	SLOW_SENDER4	N/A
495.074	FAST_SENDER	N/A
496.364	SLOW_SENDER8	N/A
503.165	FAST_SENDER	N/A
510.593	FAST_SENDER	N/A
517.815	FAST_SENDER	N/A
525.352	FAST_SENDER	N/A
532.933	FAST_SENDER	N/A
540.651	FAST_SENDER	N/A
548.391	FAST_SENDER	N/A
555.756	FAST_SENDER	N/A
563.400	FAST_SENDER	N/A
571.387	FAST_SENDER	N/A
578.610	FAST_SENDER	N/A
581.960	SLOW_SENDER2	N/A
587.367	FAST_SENDER	N/A
590.860	SLOW_SENDER3	N/A
594.770	SLOW_SENDER11	N/A
594.892	FAST_SENDER	N/A
594.940	SLOW_SENDER13	N/A
595.865	SLOW_SENDER2	N/A
595.900	SLOW_SENDER6	N/A
601.494	SLOW_SENDER3	N/A
605.050	FAST_SENDER	N/A
608.200	SLOW_SENDER10	N/A
608.738	SLOW_SENDER13	N/A
609.047	SLOW_SENDER11	N/A
610.900	SLOW_SENDER6	N/A
611.130	SLOW_SENDER7	N/A
613.806	FAST_SENDER	N/A
614.360	SLOW_SENDER1	N/A
615.181	SLOW_SENDER3	N/A
615.190	SLOW_SENDER9	N/A
619.504	SLOW_SENDER10	N/A
620.460	SLOW_SENDER5	N/A
623.113	FAST_SENDER	N/A
623.925	SLOW_SENDER11	N/A
626.545	SLOW_SENDER7	N/A
629.567	SLOW_SENDER1	N/A
631.575	SLOW_SENDER9	N/A
631.800	FAST_SENDER	N/A
632.095	SLOW_SENDER10	N/A
634.755	SLOW_SENDER5	N/A
639.000	SLOW_SENDER12	N/A
640.507	FAST_SENDER	N/A
640.909	SLOW_SENDER7	N/A
644.856	SLOW_SENDER9	N/A
648.587	SLOW_SENDER5	N/A
649.417	FAST_SENDER	N/A
652.520	SLOW_SENDER12	N/A
655.240	RECEIVER	FAST_SENDER
657.677	FAST_SENDER	N/A
658.050	SLOW_SENDER4	N/A
658.427	RECEIVER	FAST_SENDER
662.330	SLOW_SENDER8	N/A
662.462	FAST_SENDER	N/A
662.501	RECEIVER	SLOW_SENDER4
664.579	RECEIVER	SLOW_SENDER8
666.147	SLOW_SENDER12	N/A
667.433	RECEIVER	SLOW_SENDER12
667.945	SLOW_SENDER4	N/A
668.689	RECEIVER	SLOW_SENDER4
670.619	FAST_SENDER	N/A
671.390	RECEIVER	FAST_SENDER
673.816	FAST_SENDER	N/A
674.137	SLOW_SENDER4	N/A
674.566	RECEIVER	FAST_SENDER
674.791	SLOW_SENDER8	N/A
675.571	RECEIVER	SLOW_SENDER8
679.951	RECEIVER	SLOW_SENDER4
680.068	FAST_SENDER	N/A
680.808	RECEIVER	FAST_SENDER
682.982	SLOW_SENDER8	N/A
683.244	FAST_SENDER	N/A
683.703	RECEIVER	SLOW_SENDER8
685.376	RECEIVER	FAST_SENDER
687.397	SLOW_SENDER4	N/A
687.779	FAST_SENDER	N/A
688.150	RECEIVER	SLOW_SENDER4
691.134	SLOW_SENDER8	N/A
691.655	RECEIVER	FAST_SENDER
692.477	RECEIVER	SLOW_SENDER8
694.055	FAST_SENDER	N/A
694.823	RECEIVER	FAST_SENDER
697.224	FAST_SENDER	N/A
698.000	RECEIVER	FAST_SENDER
699.920	SLOW_SENDER8	N/A
700.405	FAST_SENDER	N/A
700.701	RECEIVER	SLOW_SENDER8
704.664	RECEIVER	FAST_SENDER
707.084	FAST_SENDER	N/A
707.816	RECEIVER	FAST_SENDER
710.172	SLOW_SENDER8	N/A
710.255	FAST_SENDER	N/A
710.992	RECEIVER	SLOW_SENDER8
713.070	RECEIVER	FAST_SENDER
715.490	FAST_SENDER	N/A
716.225	RECEIVER	FAST_SENDER
718.430	SLOW_SENDER8	N/A
718.649	FAST_SENDER	N/A
719.211	RECEIVER	SLOW_SENDER8
723.965	RECEIVER	FAST_SENDER
726.388	FAST_SENDER	N/A
727.139	RECEIVER	FAST_SENDER
729.573	FAST_SENDER	N/A
730.320	RECEIVER	FAST_SENDER
732.753	FAST_SENDER	N/A
733.500	RECEIVER	FAST_SENDER
735.948	FAST_SENDER	N/A
736.752	RECEIVER	FAST_SENDER
739.194	FAST_SENDER	N/A
740.008	RECEIVER	FAST_SENDER
742.456	FAST_SENDER	N/A
743.236	RECEIVER	FAST_SENDER
745.667	FAST_SENDER	N/A
748.219	RECEIVER	FAST_SENDER
750.624	FAST_SENDER	N/A
751.420	RECEIVER	FAST_SENDER
753.863	FAST_SENDER	N/A
754.641	RECEIVER	FAST_SENDER
757.074	FAST_SENDER	N/A
757.896	RECEIVER	FAST_SENDER
760.335	FAST_SENDER	N/A
761.089	RECEIVER	FAST_SENDER
763.495	FAST_SENDER	N/A
764.284	RECEIVER	FAST_SENDER
766.701	FAST_SENDER	N/A
766.870	SLOW_SENDER2	N/A
767.450	RECEIVER	FAST_SENDER
769.408	RECEIVER	SLOW_SENDER2
769.886	FAST_SENDER	N/A
771.832	SLOW_SENDER2	N/A
777.885	FAST_SENDER	N/A
780.780	SLOW_SENDER3	N/A
781.700	SLOW_SENDER13	N/A
783.340	SLOW_SENDER6	N/A
784.856	SLOW_SENDER2	N/A
787.776	FAST_SENDER	N/A
788.350	SLOW_SENDER11	N/A
792.140	SLOW_SENDER3	N/A
792.929	SLOW_SENDER13	N/A
794.681	SLOW_SENDER6	N/A
796.127	FAST_SENDER	N/A
798.770	SLOW_SENDER10	N/A
800.131	SLOW_SENDER11	N/A
802.360	SLOW_SENDER1	N/A
804.141	FAST_SENDER	N/A
805.110	SLOW_SENDER7	N/A
806.009	SLOW_SENDER3	N/A
806.440	SLOW_SENDER13	N/A
809.160	SLOW_SENDER9	N/A
809.300	SLOW_SENDER6	N/A
810.808	SLOW_SENDER10	N/A
812.780	SLOW_SENDER5	N/A
813.986	SLOW_SENDER1	N/A
814.506	FAST_SENDER	N/A
814.604	SLOW_SENDER11	N/A
817.165	SLOW_SENDER7	N/A
820.732	SLOW_SENDER9	N/A
824.276	FAST_SENDER	N/A
825.772	SLOW_SENDER10	N/A
826.566	SLOW_SENDER5	N/A
827.099	SLOW_SENDER1	N/A
830.970	SLOW_SENDER7	N/A
831.250	SLOW_SENDER12	N/A
832.505	FAST_SENDER	N/A
834.669	SLOW_SENDER9	N/A
840.644	SLOW_SENDER5	N/A
842.193	FAST_SENDER	N/A
845.487	SLOW_SENDER12	N/A
850.393	FAST_SENDER	N/A
854.520	SLOW_SENDER4	N/A
858.583	FAST_SENDER	N/A
858.695	SLOW_SENDER12	N/A
864.724	SLOW_SENDER4	N/A
866.354	FAST_SENDER	N/A
874.146	FAST_SENDER	N/A
876.894	SLOW_SENDER4	N/A
881.924	FAST_SENDER	N/A
883.010	SLOW_SENDER8	N/A
889.441	FAST_SENDER	N/A
894.579	SLOW_SENDER8	N/A
897.120	FAST_SENDER	N/A
904.762	FAST_SENDER	N/A
906.898	SLOW_SENDER8	N/A
913.079	FAST_SENDER	N/A
920.904	FAST_SENDER	N/A
928.288	FAST_SENDER	N/A
933.747	RECEIVER	FAST_SENDER
936.152	FAST_SENDER	N/A
936.881	RECEIVER	FAST_SENDER
939.325	FAST_SENDER	N/A
940.100	RECEIVER	FAST_SENDER
942.500	FAST_SENDER	N/A
943.293	RECEIVER	FAST_SENDER
945.717	FAST_SENDER	N/A
946.438	RECEIVER	FAST_SENDER
948.878	FAST_SENDER	N/A
949.682	RECEIVER	FAST_SENDER
952.095	FAST_SENDER	N/A
952.879	RECEIVER	FAST_SENDER
954.460	SLOW_SENDER2	N/A
955.230	RECEIVER	SLOW_SENDER2
955.279	FAST_SENDER	N/A
956.011	RECEIVER	FAST_SENDER
957.647	SLOW_SENDER2	N/A
958.425	RECEIVER	SLOW_SENDER2
958.453	FAST_SENDER	N/A
959.218	RECEIVER	FAST_SENDER
960.831	SLOW_SENDER2	N/A
961.573	RECEIVER	SLOW_SENDER2
961.651	FAST_SENDER	N/A
962.422	RECEIVER	FAST_SENDER
964.836	FAST_SENDER	N/A
965.606	RECEIVER	FAST_SENDER
967.002	SLOW_SENDER2	N/A
967.735	RECEIVER	SLOW_SENDER2
968.008	FAST_SENDER	N/A
968.786	RECEIVER	FAST_SENDER
971.228	FAST_SENDER	N/A
972.004	RECEIVER	FAST_SENDER
972.360	SLOW_SENDER13	N/A
972.480	SLOW_SENDER3	N/A
973.152	RECEIVER	SLOW_SENDER13
973.181	SLOW_SENDER2	N/A
973.988	RECEIVER	SLOW_SENDER2
974.420	FAST_SENDER	N/A
974.690	SLOW_SENDER6	N/A
975.188	RECEIVER	FAST_SENDER
975.553	SLOW_SENDER13	N/A
975.938	RECEIVER	SLOW_SENDER3
977.366	RECEIVER	SLOW_SENDER6
977.616	FAST_SENDER	N/A
978.364	RECEIVER	FAST_SENDER
979.427	SLOW_SENDER2	N/A
980.700	SLOW_SENDER11	N/A
980.774	FAST_SENDER	N/A
981.295	RECEIVER	SLOW_SENDER13
982.075	RECEIVER	FAST_SENDER
983.065	RECEIVER	SLOW_SENDER11
984.426	SLOW_SENDER6	N/A
984.525	FAST_SENDER	N/A
984.961	RECEIVER	SLOW_SENDER2
985.471	SLOW_SENDER11	N/A
985.579	SLOW_SENDER3	N/A
985.862	RECEIVER	FAST_SENDER
986.701	SLOW_SENDER13	N/A
986.878	RECEIVER	SLOW_SENDER3
989.217	RECEIVER	SLOW_SENDER6
991.120	RECEIVER	SLOW_SENDER13
991.210	SLOW_SENDER10	N/A
991.905	RECEIVER	SLOW_SENDER11
992.370	SLOW_SENDER1	N/A
993.105	RECEIVER	SLOW_SENDER1
993.820	SLOW_SENDER2	N/A
994.274	RECEIVER	SLOW_SENDER10
994.316	SLOW_SENDER3	N/A
994.435	FAST_SENDER	N/A
995.534	SLOW_SENDER1	N/A
995.708	RECEIVER	FAST_SENDER
996.635	RECEIVER	SLOW_SENDER3
996.870	SLOW_SENDER7	N/A
997.794	RECEIVER	SLOW_SENDER1
998.158	FAST_SENDER	N/A
998.522	SLOW_SENDER13	N/A
998.743	SLOW_SENDER6	N/A
998.951	RECEIVER	FAST_SENDER
999.256	SLOW_SENDER11	N/A
999.687	SLOW_SENDER10	N/A
1000.026	RECEIVER	SLOW_SENDER11
1000.280	SLOW_SENDER9	N/A
1003.210	SLOW_SENDER1	N/A
1004.076	SLOW_SENDER3	N/A
1006.700	SLOW_SENDER5	N/A
1008.081	FAST_SENDER	N/A
1013.582	SLOW_SENDER7	N/A
1015.479	SLOW_SENDER10	N/A
1015.525	FAST_SENDER	N/A
1017.324	SLOW_SENDER9	N/A
1017.858	SLOW_SENDER5	N/A
1018.562	SLOW_SENDER1	N/A
1023.070	SLOW_SENDER12	N/A
1025.765	FAST_SENDER	N/A
1027.547	SLOW_SENDER7	N/A
1031.346	SLOW_SENDER9	N/A
1031.502	SLOW_SENDER5	N/A
1034.711	FAST_SENDER	N/A
1036.506	SLOW_SENDER12	N/A
1042.450	SLOW_SENDER4	N/A
1043.335	FAST_SENDER	N/A
1050.854	SLOW_SENDER12	N/A
1051.175	FAST_SENDER	N/A
1054.339	SLOW_SENDER4	N/A
1058.601	FAST_SENDER	N/A
1066.560	FAST_SENDER	N/A
1066.659	SLOW_SENDER4	N/A
1072.070	SLOW_SENDER8	N/A
1074.126	FAST_SENDER	N/A
1081.816	FAST_SENDER	N/A
1083.427	SLOW_SENDER8	N/A
1089.240	FAST_SENDER	N/A
1096.831	SLOW_SENDER8	N/A
1097.069	FAST_SENDER	N/A
1104.378	FAST_SENDER	N/A
1112.072	FAST_SENDER	N/A
1119.817	FAST_SENDER	N/A
1127.731	FAST_SENDER	N/A
1135.075	FAST_SENDER	N/A
1142.253	FAST_SENDER	N/A
1149.396	FAST_SENDER	N/A
1157.166	FAST_SENDER	N/A
1159.530	SLOW_SENDER2	N/A
1162.695	RECEIVER	FAST_SENDER
1163.729	RECEIVER	SLOW_SENDER2
1164.590	SLOW_SENDER13	N/A
1165.139	FAST_SENDER	N/A
1165.370	RECEIVER	SLOW_SENDER13
1167.450	SLOW_SENDER6	N/A
1167.700	RECEIVER	FAST_SENDER
1167.772	SLOW_SENDER13	N/A
1168.521	RECEIVER	SLOW_SENDER13
1168.750	SLOW_SENDER11	N/A
1169.172	SLOW_SENDER2	N/A
1169.512	RECEIVER	SLOW_SENDER11
1170.962	SLOW_SENDER13	N/A
1171.208	RECEIVER	SLOW_SENDER6
1172.261	RECEIVER	SLOW_SENDER2
1173.840	SLOW_SENDER3	N/A
1174.150	FAST_SENDER	N/A
1174.580	RECEIVER	SLOW_SENDER3
1176.631	SLOW_SENDER6	N/A
1176.768	RECEIVER	FAST_SENDER
1176.981	SLOW_SENDER3	N/A
1177.722	RECEIVER	SLOW_SENDER3
1178.425	SLOW_SENDER11	N/A
1179.187	FAST_SENDER	N/A
1179.234	RECEIVER	SLOW_SENDER11
1179.706	SLOW_SENDER2	N/A
1180.164	SLOW_SENDER3	N/A
1180.316	RECEIVER	SLOW_SENDER13
1181.286	RECEIVER	SLOW_SENDER6
1182.675	RECEIVER	SLOW_SENDER3
1183.352	RECEIVER	SLOW_SENDER2
1184.240	SLOW_SENDER10	N/A
1184.421	RECEIVER	FAST_SENDER
1186.570	SLOW_SENDER1	N/A
1186.825	FAST_SENDER	N/A
1187.358	RECEIVER	SLOW_SENDER1
1187.757	SLOW_SENDER13	N/A
1188.114	SLOW_SENDER3	N/A
1188.195	RECEIVER	SLOW_SENDER10
1188.726	SLOW_SENDER6	N/A
1188.883	RECEIVER	SLOW_SENDER3
1189.762	SLOW_SENDER1	N/A
1190.451	RECEIVER	SLOW_SENDER13
1190.769	SLOW_SENDER2	N/A
1191.325	RECEIVER	FAST_SENDER
1192.120	SLOW_SENDER7	N/A
1193.518	SLOW_SENDER11	N/A
1193.520	RECEIVER	SLOW_SENDER1
1193.613	SLOW_SENDER10	N/A
1193.746	FAST_SENDER	N/A
1194.260	RECEIVER	SLOW_SENDER11
1194.324	SLOW_SENDER3	N/A
1195.054	RECEIVER	SLOW_SENDER7
1195.820	SLOW_SENDER9	N/A
1196.143	RECEIVER	FAST_SENDER
1196.370	SLOW_SENDER5	N/A
1197.104	RECEIVER	SLOW_SENDER3
1197.463	SLOW_SENDER7	N/A
1198.228	RECEIVER	SLOW_SENDER7
1198.964	SLOW_SENDER1	N/A
1199.089	RECEIVER	SLOW_SENDER9
1199.998	RECEIVER	SLOW_SENDER10
1200.838	RECEIVER	SLOW_SENDER1
1201.700	SLOW_SENDER11	N/A
1202.069	RECEIVER	SLOW_SENDER5
1202.291	FAST_SENDER	N/A
1203.615	RECEIVER	FAST_SENDER
1203.668	SLOW_SENDER7	N/A
1204.553	SLOW_SENDER3	N/A
1204.981	RECEIVER	SLOW_SENDER7
1206.023	FAST_SENDER	N/A
1206.241	SLOW_SENDER1	N/A
1207.398	SLOW_SENDER10	N/A
1208.292	SLOW_SENDER9	N/A
1209.431	SLOW_SENDER5	N/A
1214.910	SLOW_SENDER12	N/A
1215.293	FAST_SENDER	N/A
1219.973	SLOW_SENDER7	N/A
1222.200	SLOW_SENDER9	N/A
1222.556	FAST_SENDER	N/A
1222.605	SLOW_SENDER1	N/A
1224.342	SLOW_SENDER5	N/A
1226.427	SLOW_SENDER12	N/A
1231.257	FAST_SENDER	N/A
1231.720	SLOW_SENDER4	N/A
1238.732	FAST_SENDER	N/A
1240.120	SLOW_SENDER12	N/A
1243.793	SLOW_SENDER4	N/A
1246.533	FAST_SENDER	N/A
1254.606	FAST_SENDER	N/A
1257.859	SLOW_SENDER4	N/A
1261.400	SLOW_SENDER8	N/A
1262.257	FAST_SENDER	N/A
1269.763	FAST_SENDER	N/A
1273.360	SLOW_SENDER8	N/A
1277.399	FAST_SENDER	N/A
1285.370	FAST_SENDER	N/A
1285.680	SLOW_SENDER8	N/A
1292.958	FAST_SENDER	N/A
1300.338	FAST_SENDER	N/A
1307.910	FAST_SENDER	N/A
1315.625	FAST_SENDER	N/A
1323.221	FAST_SENDER	N/A
1330.525	FAST_SENDER	N/A
1337.598	FAST_SENDER	N/A
1344.916	FAST_SENDER	N/A
1352.725	FAST_SENDER	N/A
1356.090	SLOW_SENDER13	N/A
1357.440	SLOW_SENDER2	N/A
1358.760	SLOW_SENDER6	N/A
1361.422	FAST_SENDER	N/A
1368.911	SLOW_SENDER2	N/A
1369.180	SLOW_SENDER11	N/A
1369.385	FAST_SENDER	N/A
1369.629	RECEIVER	SLOW_SENDER2
1369.665	SLOW_SENDER6	N/A
1370.426	RECEIVER	SLOW_SENDER6
1370.571	SLOW_SENDER13	N/A
1371.858	RECEIVER	FAST_SENDER
1373.095	RECEIVER	SLOW_SENDER13
1373.923	RECEIVER	SLOW_SENDER11
1374.283	FAST_SENDER	N/A
1374.730	SLOW_SENDER3	N/A
1374.790	SLOW_SENDER10	N/A
1375.044	RECEIVER	FAST_SENDER
1376.122	RECEIVER	SLOW_SENDER10
1377.057	SLOW_SENDER2	N/A
1377.223	RECEIVER	SLOW_SENDER3
1377.840	SLOW_SENDER6	N/A
1378.540	SLOW_SENDER10	N/A
1378.629	RECEIVER	SLOW_SENDER6
1379.333	SLOW_SENDER11	N/A
1379.653	SLOW_SENDER3	N/A
1379.851	RECEIVER	SLOW_SENDER10
1380.530	SLOW_SENDER13	N/A
1381.829	RECEIVER	SLOW_SENDER11
1384.801	RECEIVER	SLOW_SENDER3
1385.260	SLOW_SENDER10	N/A
1385.486	FAST_SENDER	N/A
1386.056	RECEIVER	SLOW_SENDER10
1387.080	RECEIVER	SLOW_SENDER13
1387.290	SLOW_SENDER7	N/A
1387.390	SLOW_SENDER1	N/A
1387.872	RECEIVER	FAST_SENDER
1388.438	SLOW_SENDER6	N/A
1388.722	RECEIVER	SLOW_SENDER1
1389.268	SLOW_SENDER11	N/A
1389.940	RECEIVER	SLOW_SENDER7
1390.277	FAST_SENDER	N/A
1390.510	SLOW_SENDER9	N/A
1390.711	SLOW_SENDER2	N/A
1391.483	SLOW_SENDER10	N/A
1392.201	SLOW_SENDER3	N/A
1392.207	RECEIVER	SLOW_SENDER10
1392.280	SLOW_SENDER5	N/A
1392.345	SLOW_SENDER7	N/A
1394.588	RECEIVER	SLOW_SENDER11
1395.211	RECEIVER	SLOW_SENDER3
1397.651	SLOW_SENDER10	N/A
1398.244	RECEIVER	SLOW_SENDER7
1399.330	RECEIVER	FAST_SENDER
1400.548	RECEIVER	SLOW_SENDER5
1401.467	RECEIVER	SLOW_SENDER10
1401.524	SLOW_SENDER1	N/A
1401.753	FAST_SENDER	N/A
1402.281	RECEIVER	SLOW_SENDER1
1402.623	SLOW_SENDER3	N/A
1402.664	SLOW_SENDER9	N/A
1403.371	RECEIVER	SLOW_SENDER3
1404.306	RECEIVER	FAST_SENDER
1404.390	SLOW_SENDER12	N/A
1404.439	SLOW_SENDER11	N/A
1406.750	FAST_SENDER	N/A
1407.991	SLOW_SENDER5	N/A
1408.883	SLOW_SENDER10	N/A
1409.690	SLOW_SENDER1	N/A
1410.282	SLOW_SENDER7	N/A
1410.811	SLOW_SENDER3	N/A
1416.014	FAST_SENDER	N/A
1417.915	SLOW_SENDER9	N/A
1419.052	SLOW_SENDER12	N/A
1420.849	SLOW_SENDER5	N/A
1422.750	SLOW_SENDER4	N/A
1422.943	SLOW_SENDER1	N/A
1424.048	FAST_SENDER	N/A
1431.929	FAST_SENDER	N/A
1432.909	SLOW_SENDER12	N/A
1434.780	SLOW_SENDER4	N/A
1439.738	FAST_SENDER	N/A
1447.343	FAST_SENDER	N/A
1448.347	SLOW_SENDER4	N/A
1450.070	SLOW_SENDER8	N/A
1455.204	FAST_SENDER	N/A
1460.860	SLOW_SENDER8	N/A
1462.954	FAST_SENDER	N/A
1471.040	FAST_SENDER	N/A
1474.318	SLOW_SENDER8	N/A
1479.519	FAST_SENDER	N/A
1487.148	FAST_SENDER	N/A
1494.462	FAST_SENDER	N/A
1501.782	FAST_SENDER	N/A
1509.239	FAST_SENDER	N/A
1516.411	FAST_SENDER	N/A
1523.634	FAST_SENDER	N/A
1531.387	FAST_SENDER	N/A
1538.780	FAST_SENDER	N/A
1545.924	FAST_SENDER	N/A
1550.570	SLOW_SENDER13	N/A
1553.619	FAST_SENDER	N/A
1555.040	SLOW_SENDER2	N/A
1556.960	SLOW_SENDER6	N/A
1561.739	FAST_SENDER	N/A
1562.466	SLOW_SENDER13	N/A
1566.353	SLOW_SENDER2	N/A
1567.553	RECEIVER	SLOW_SENDER13
1568.221	SLOW_SENDER6	N/A
1568.715	RECEIVER	SLOW_SENDER2
1569.390	SLOW_SENDER11	N/A
1570.019	FAST_SENDER	N/A
1571.284	RECEIVER	SLOW_SENDER6
1572.532	RECEIVER	SLOW_SENDER11
1573.562	RECEIVER	FAST_SENDER
1575.976	FAST_SENDER	N/A
1576.165	SLOW_SENDER2	N/A
1576.726	RECEIVER	FAST_SENDER
1577.475	SLOW_SENDER13	N/A
1577.952	SLOW_SENDER11	N/A
1578.110	SLOW_SENDER3	N/A
1578.203	RECEIVER	SLOW_SENDER13
1578.718	SLOW_SENDER6	N/A
1578.770	SLOW_SENDER10	N/A
1578.875	RECEIVER	SLOW_SENDER3
1578.990	SLOW_SENDER7	N/A
1579.156	FAST_SENDER	N/A
1579.958	RECEIVER	FAST_SENDER
1581.154	RECEIVER	SLOW_SENDER10
1581.325	SLOW_SENDER3	N/A
1582.109	RECEIVER	SLOW_SENDER3
1582.405	FAST_SENDER	N/A
1583.164	RECEIVER	FAST_SENDER
1583.280	SLOW_SENDER9	N/A
1584.518	SLOW_SENDER3	N/A
1585.593	FAST_SENDER	N/A
1585.730	SLOW_SENDER5	N/A
1586.055	RECEIVER	SLOW_SENDER9
1587.037	RECEIVER	SLOW_SENDER5
1587.380	SLOW_SENDER1	N/A
1587.860	RECEIVER	SLOW_SENDER3
1588.502	SLOW_SENDER9	N/A
1589.234	RECEIVER	SLOW_SENDER9
1589.442	SLOW_SENDER5	N/A
1590.205	RECEIVER	SLOW_SENDER5
1590.394	SLOW_SENDER10	N/A
1592.047	RECEIVER	SLOW_SENDER1
1592.439	SLOW_SENDER11	N/A
1592.628	SLOW_SENDER5	N/A
1593.002	RECEIVER	FAST_SENDER
1593.260	SLOW_SENDER3	N/A
1593.915	RECEIVER	SLOW_SENDER10
1594.855	RECEIVER	SLOW_SENDER11
1595.057	SLOW_SENDER7	N/A
1595.292	FAST_SENDER	N/A
1597.210	RECEIVER	SLOW_SENDER5
1597.350	SLOW_SENDER12	N/A
1597.913	RECEIVER	FAST_SENDER
1599.287	RECEIVER	SLOW_SENDER7
1599.333	SLOW_SENDER1	N/A
1600.356	FAST_SENDER	N/A
1600.523	RECEIVER	SLOW_SENDER12
1601.723	RECEIVER	SLOW_SENDER1
1602.302	SLOW_SENDER11	N/A
1602.622	SLOW_SENDER5	N/A
1602.924	SLOW_SENDER12	N/A
1602.967	RECEIVER	FAST_SENDER
1602.971	SLOW_SENDER9	N/A
1603.740	RECEIVER	SLOW_SENDER9
1603.915	SLOW_SENDER10	N/A
1604.680	RECEIVER	SLOW_SENDER10
1606.734	SLOW_SENDER7	N/A
1606.953	SLOW_SENDER3	N/A
1607.508	RECEIVER	SLOW_SENDER7
1608.782	RECEIVER	SLOW_SENDER12
1609.157	SLOW_SENDER1	N/A
1609.164	FAST_SENDER	N/A
1612.130	SLOW_SENDER10	N/A
1612.930	SLOW_SENDER4	N/A
1613.450	SLOW_SENDER9	N/A
1614.951	SLOW_SENDER7	N/A
1616.229	SLOW_SENDER12	N/A
1617.352	SLOW_SENDER5	N/A
1620.766	FAST_SENDER	N/A
1629.024	SLOW_SENDER4	N/A
1629.192	SLOW_SENDER12	N/A
1629.200	FAST_SENDER	N/A
1637.618	FAST_SENDER	N/A
1639.580	SLOW_SENDER8	N/A
1642.448	SLOW_SENDER4	N/A
1646.429	FAST_SENDER	N/A
1650.324	SLOW_SENDER8	N/A
1654.359	FAST_SENDER	N/A
1662.069	FAST_SENDER	N/A
1662.505	SLOW_SENDER8	N/A
1669.585	FAST_SENDER	N/A
1677.386	FAST_SENDER	N/A
1685.198	FAST_SENDER	N/A
1693.103	FAST_SENDER	N/A
1700.894	FAST_SENDER	N/A
1708.464	FAST_SENDER	N/A
1716.034	FAST_SENDER	N/A
1723.911	FAST_SENDER	N/A
1731.550	FAST_SENDER	N/A
1739.109	FAST_SENDER	N/A
1743.550	SLOW_SENDER13	N/A
1746.681	FAST_SENDER	N/A
1747.170	SLOW_SENDER6	N/A
1747.540	SLOW_SENDER2	N/A
1753.862	SLOW_SENDER13	N/A
1755.981	FAST_SENDER	N/A
1758.430	SLOW_SENDER2	N/A
1759.125	SLOW_SENDER6	N/A
1764.775	FAST_SENDER	N/A
1766.041	SLOW_SENDER13	N/A
1769.530	SLOW_SENDER11	N/A
1771.630	SLOW_SENDER2	N/A
1772.337	RECEIVER	SLOW_SENDER11
1772.480	SLOW_SENDER3	N/A
1772.590	SLOW_SENDER6	N/A
1772.776	FAST_SENDER	N/A
1773.227	RECEIVER	SLOW_SENDER3
1773.912	RECEIVER	SLOW_SENDER6
1774.769	SLOW_SENDER11	N/A
1775.649	SLOW_SENDER3	N/A
1776.430	RECEIVER	SLOW_SENDER3
1778.835	SLOW_SENDER3	N/A
1779.260	SLOW_SENDER9	N/A
1779.587	RECEIVER	SLOW_SENDER3
1779.590	SLOW_SENDER1	N/A
1780.340	SLOW_SENDER7	N/A
1780.366	RECEIVER	SLOW_SENDER1
1780.590	SLOW_SENDER10	N/A
1780.925	FAST_SENDER	N/A
1781.337	RECEIVER	SLOW_SENDER10
1782.518	RECEIVER	SLOW_SENDER9
1782.775	SLOW_SENDER1	N/A
1783.920	SLOW_SENDER5	N/A
1784.091	RECEIVER	SLOW_SENDER1
1784.903	RECEIVER	SLOW_SENDER7
1785.607	RECEIVER	FAST_SENDER
1785.616	SLOW_SENDER10	N/A
1786.353	RECEIVER	SLOW_SENDER10
1786.505	SLOW_SENDER1	N/A
1787.298	RECEIVER	SLOW_SENDER1
1787.941	SLOW_SENDER9	N/A
1788.055	FAST_SENDER	N/A
1788.278	SLOW_SENDER11	N/A
1788.695	RECEIVER	SLOW_SENDER9
1789.910	RECEIVER	FAST_SENDER
1790.317	SLOW_SENDER7	N/A
1790.674	RECEIVER	SLOW_SENDER5
1791.655	RECEIVER	SLOW_SENDER11
1791.779	SLOW_SENDER10	N/A
1792.315	FAST_SENDER	N/A
1792.552	RECEIVER	SLOW_SENDER10
1792.715	SLOW_SENDER1	N/A
1793.477	RECEIVER	SLOW_SENDER1
1793.510	SLOW_SENDER12	N/A
1794.310	RECEIVER	SLOW_SENDER12
1794.949	SLOW_SENDER3	N/A
1795.995	SLOW_SENDER5	N/A
1796.747	SLOW_SENDER12	N/A
1797.331	RECEIVER	SLOW_SENDER3
1797.952	SLOW_SENDER10	N/A
1798.442	RECEIVER	SLOW_SENDER5
1798.881	SLOW_SENDER1	N/A
1799.083	SLOW_SENDER11	N/A
1799.104	RECEIVER	SLOW_SENDER12
1799.821	RECEIVER	SLOW_SENDER11
1800.913	RECEIVER	SLOW_SENDER10
1801.062	SLOW_SENDER9	N/A
1801.522	FAST_SENDER	N/A
1801.864	RECEIVER	SLOW_SENDER9
1802.871	RECEIVER	SLOW_SENDER1
1803.610	RECEIVER	FAST_SENDER
1804.546	SLOW_SENDER12	N/A
1804.910	SLOW_SENDER7	N/A
1805.295	RECEIVER	SLOW_SENDER12
1805.862	SLOW_SENDER5	N/A
1806.770	SLOW_SENDER4	N/A
1808.338	SLOW_SENDER10	N/A
1808.678	RECEIVER	SLOW_SENDER5
1809.640	RECEIVER	SLOW_SENDER4
1810.282	SLOW_SENDER1	N/A
1810.336	FAST_SENDER	N/A
1812.089	SLOW_SENDER4	N/A
1818.483	SLOW_SENDER12	N/A
1821.965	FAST_SENDER	N/A
1826.161	SLOW_SENDER4	N/A
1826.880	SLOW_SENDER8	N/A
1831.441	FAST_SENDER	N/A
1837.490	SLOW_SENDER8	N/A
1838.984	FAST_SENDER	N/A
1847.077	FAST_SENDER	N/A
1850.059	SLOW_SENDER8	N/A
1854.538	FAST_SENDER	N/A
1861.991	FAST_SENDER	N/A
1869.646	FAST_SENDER	N/A
1877.354	FAST_SENDER	N/A
1885.139	FAST_SENDER	N/A
1892.778	FAST_SENDER	N/A
1900.531	FAST_SENDER	N/A
1907.640	FAST_SENDER	N/A
1915.260	FAST_SENDER	N/A
1922.683	FAST_SENDER	N/A
1930.153	FAST_SENDER	N/A
1930.500	SLOW_SENDER13	N/A
1936.470	SLOW_SENDER2	N/A
1937.430	SLOW_SENDER6	N/A
1938.224	FAST_SENDER	N/A
1941.375	SLOW_SENDER13	N/A
1946.046	FAST_SENDER	N/A
1948.158	SLOW_SENDER2	N/A
1950.495	SLOW_SENDER6	N/A
1955.363	SLOW_SENDER13	N/A
1955.714	FAST_SENDER	N/A
1961.839	SLOW_SENDER2	N/A
1963.140	SLOW_SENDER3	N/A
1963.276	FAST_SENDER	N/A
1963.414	SLOW_SENDER6	N/A
1966.570	SLOW_SENDER11	N/A
1970.380	SLOW_SENDER9	N/A
1972.166	FAST_SENDER	N/A
1973.160	SLOW_SENDER7	N/A
1973.891	RECEIVER	SLOW_SENDER11
1974.325	SLOW_SENDER3	N/A
1974.861	RECEIVER	SLOW_SENDER9
1975.623	RECEIVER	SLOW_SENDER3
1977.000	SLOW_SENDER5	N/A
1977.169	RECEIVER	FAST_SENDER
1978.291	RECEIVER	SLOW_SENDER5
1979.180	SLOW_SENDER1	N/A
1979.296	SLOW_SENDER11	N/A
1979.409	RECEIVER	SLOW_SENDER7
1980.277	SLOW_SENDER9	N/A
1980.480	SLOW_SENDER10	N/A
1980.623	RECEIVER	SLOW_SENDER11
1980.726	SLOW_SENDER5	N/A
1981.492	RECEIVER	SLOW_SENDER1
1981.714	FAST_SENDER	N/A
1982.439	RECEIVER	FAST_SENDER
1983.058	SLOW_SENDER3	N/A
1983.328	RECEIVER	SLOW_SENDER9
1983.906	SLOW_SENDER1	N/A
1983.954	RECEIVER	SLOW_SENDER5
1984.843	FAST_SENDER	N/A
1984.853	SLOW_SENDER7	N/A
1986.719	RECEIVER	SLOW_SENDER7
1988.000	SLOW_SENDER12	N/A
1988.373	RECEIVER	FAST_SENDER
1989.293	RECEIVER	SLOW_SENDER1
1989.397	SLOW_SENDER5	N/A
1990.121	RECEIVER	SLOW_SENDER5
1990.945	RECEIVER	SLOW_SENDER12
1993.283	SLOW_SENDER10	N/A
1993.361	SLOW_SENDER12	N/A
1994.096	RECEIVER	SLOW_SENDER10
1994.167	SLOW_SENDER7	N/A
1994.440	SLOW_SENDER4	N/A
1994.908	SLOW_SENDER11	N/A
1994.944	RECEIVER	SLOW_SENDER7
1995.087	FAST_SENDER	N/A
1995.670	RECEIVER	SLOW_SENDER11
1996.482	RECEIVER	SLOW_SENDER12
1996.726	SLOW_SENDER1	N/A
1996.991	SLOW_SENDER9	N/A
1997.502	RECEIVER	SLOW_SENDER1
1998.214	RECEIVER	FAST_SENDER
1998.919	RECEIVER	SLOW_SENDER4
1999.500	SLOW_SENDER10	N/A
2000.275	RECEIVER	SLOW_SENDER10
2000.629	FAST_SENDER	N/A
2001.398	RECEIVER	FAST_SENDER
2001.883	SLOW_SENDER12	N/A
2002.376	SLOW_SENDER7	N/A
2002.619	RECEIVER	SLOW_SENDER12
2003.425	SLOW_SENDER5	N/A
2003.817	FAST_SENDER	N/A
2004.168	RECEIVER	SLOW_SENDER5
2004.344	SLOW_SENDER4	N/A
2004.852	RECEIVER	SLOW_SENDER7
2004.929	SLOW_SENDER1	N/A
2005.689	RECEIVER	FAST_SENDER
2007.676	SLOW_SENDER10	N/A
2009.725	FAST_SENDER	N/A
2012.295	SLOW_SENDER7	N/A
2014.960	SLOW_SENDER8	N/A
2015.756	SLOW_SENDER12	N/A
2018.608	SLOW_SENDER4	N/A
2019.154	FAST_SENDER	N/A
2025.893	SLOW_SENDER8	N/A
2027.583	FAST_SENDER	N/A
2034.956	FAST_SENDER	N/A
2038.308	SLOW_SENDER8	N/A
2043.293	FAST_SENDER	N/A
2050.612	FAST_SENDER	N/A
2058.124	FAST_SENDER	N/A
2065.418	FAST_SENDER	N/A
2072.691	FAST_SENDER	N/A
2080.463	FAST_SENDER	N/A
2088.116	FAST_SENDER	N/A
2095.975	FAST_SENDER	N/A
2103.696	FAST_SENDER	N/A
2111.336	FAST_SENDER	N/A
2119.118	FAST_SENDER	N/A
2119.660	SLOW_SENDER13	N/A
2126.590	SLOW_SENDER2	N/A
2128.044	FAST_SENDER	N/A
2130.080	SLOW_SENDER6	N/A
2130.384	SLOW_SENDER13	N/A
2136.787	FAST_SENDER	N/A
2138.672	SLOW_SENDER2	N/A
2142.026	SLOW_SENDER6	N/A
2144.456	SLOW_SENDER13	N/A
2144.755	FAST_SENDER	N/A
2151.079	SLOW_SENDER2	N/A
2152.835	FAST_SENDER	N/A
2154.140	SLOW_SENDER3	N/A
2155.589	SLOW_SENDER6	N/A
2160.940	SLOW_SENDER11	N/A
2161.554	FAST_SENDER	N/A
2162.920	SLOW_SENDER9	N/A
2165.381	SLOW_SENDER3	N/A
2171.381	FAST_SENDER	N/A
2172.163	RECEIVER	FAST_SENDER
2172.720	SLOW_SENDER5	N/A
2172.941	SLOW_SENDER11	N/A
2173.477	RECEIVER	SLOW_SENDER5
2174.221	SLOW_SENDER9	N/A
2174.569	FAST_SENDER	N/A
2175.008	RECEIVER	SLOW_SENDER9
2175.430	SLOW_SENDER1	N/A
2175.702	RECEIVER	SLOW_SENDER11
2175.902	SLOW_SENDER5	N/A
2176.641	RECEIVER	SLOW_SENDER5
2177.968	SLOW_SENDER3	N/A
2178.160	SLOW_SENDER7	N/A
2178.490	SLOW_SENDER10	N/A
2178.649	RECEIVER	FAST_SENDER
2181.051	FAST_SENDER	N/A
2181.071	RECEIVER	SLOW_SENDER7
2181.440	SLOW_SENDER12	N/A
2181.816	RECEIVER	FAST_SENDER
2182.470	RECEIVER	SLOW_SENDER1
2184.156	RECEIVER	SLOW_SENDER12
2186.340	SLOW_SENDER4	N/A
2186.440	RECEIVER	SLOW_SENDER10
2187.081	RECEIVER	SLOW_SENDER4
2187.147	SLOW_SENDER9	N/A
2187.363	FAST_SENDER	N/A
2187.918	RECEIVER	SLOW_SENDER9
2188.696	SLOW_SENDER11	N/A
2188.718	SLOW_SENDER7	N/A
2189.505	RECEIVER	SLOW_SENDER11
2189.605	SLOW_SENDER12	N/A
2189.824	SLOW_SENDER1	N/A
2190.148	SLOW_SENDER5	N/A
2190.350	RECEIVER	SLOW_SENDER12
2192.046	RECEIVER	SLOW_SENDER1
2193.166	RECEIVER	SLOW_SENDER5
2193.845	SLOW_SENDER10	N/A
2195.072	RECEIVER	SLOW_SENDER7
2195.361	SLOW_SENDER9	N/A
2195.793	SLOW_SENDER12	N/A
2196.118	RECEIVER	SLOW_SENDER9
2197.008	FAST_SENDER	N/A
2197.750	RECEIVER	FAST_SENDER
2198.631	RECEIVER	SLOW_SENDER10
2199.480	SLOW_SENDER1	N/A
2199.727	SLOW_SENDER4	N/A
2200.167	FAST_SENDER	N/A
2200.219	RECEIVER	SLOW_SENDER1
2200.609	SLOW_SENDER5	N/A
2200.942	RECEIVER	FAST_SENDER
2201.623	RECEIVER	SLOW_SENDER12
2202.520	SLOW_SENDER7	N/A
2203.180	SLOW_SENDER8	N/A
2203.902	RECEIVER	SLOW_SENDER8
2204.973	RECEIVER	SLOW_SENDER7
2205.486	FAST_SENDER	N/A
2206.032	SLOW_SENDER10	N/A
2206.255	RECEIVER	FAST_SENDER
2206.326	SLOW_SENDER8	N/A
2207.042	RECEIVER	SLOW_SENDER4
2207.647	SLOW_SENDER1	N/A
2208.393	RECEIVER	SLOW_SENDER1
2208.683	FAST_SENDER	N/A
2209.062	SLOW_SENDER12	N/A
2209.249	RECEIVER	SLOW_SENDER8
2212.373	SLOW_SENDER7	N/A
2214.450	SLOW_SENDER4	N/A
2214.655	SLOW_SENDER8	N/A
2215.793	SLOW_SENDER1	N/A
2216.368	FAST_SENDER	N/A
2223.867	FAST_SENDER	N/A
2227.397	SLOW_SENDER8	N/A
2232.100	FAST_SENDER	N/A
2239.465	FAST_SENDER	N/A
2246.593	FAST_SENDER	N/A
2253.779	FAST_SENDER	N/A
2261.414	FAST_SENDER	N/A
2269.440	FAST_SENDER	N/A
2277.425	FAST_SENDER	N/A
2284.561	FAST_SENDER	N/A
2291.672	FAST_SENDER	N/A
2299.106	FAST_SENDER	N/A
2306.606	FAST_SENDER	N/A
2309.410	SLOW_SENDER13	N/A
2314.460	FAST_SENDER	N/A
2315.870	SLOW_SENDER2	N/A
2319.672	SLOW_SENDER13	N/A
2322.280	SLOW_SENDER6	N/A
2323.033	FAST_SENDER	N/A
2329.219	SLOW_SENDER2	N/A
2332.737	FAST_SENDER	N/A
2333.228	SLOW_SENDER13	N/A
2335.428	SLOW_SENDER6	N/A
2341.987	FAST_SENDER	N/A
2343.078	SLOW_SENDER2	N/A
2343.910	SLOW_SENDER3	N/A
2348.718	SLOW_SENDER6	N/A
2349.818	FAST_SENDER	N/A
2354.910	SLOW_SENDER11	N/A
2355.479	SLOW_SENDER3	N/A
2357.570	FAST_SENDER	N/A
2362.570	SLOW_SENDER9	N/A
2366.013	FAST_SENDER	N/A
2366.346	SLOW_SENDER11	N/A
2367.697	SLOW_SENDER3	N/A
2369.320	SLOW_SENDER5	N/A
2372.590	SLOW_SENDER10	N/A
2373.315	RECEIVER	FAST_SENDER
2374.331	SLOW_SENDER9	N/A
2374.479	RECEIVER	SLOW_SENDER10
2375.520	RECEIVER	SLOW_SENDER5
2375.649	FAST_SENDER	N/A
2376.160	SLOW_SENDER12	N/A
2376.409	RECEIVER	FAST_SENDER
2376.740	SLOW_SENDER7	N/A
2376.903	SLOW_SENDER10	N/A
2377.127	RECEIVER	SLOW_SENDER9
2379.755	RECEIVER	SLOW_SENDER10
2379.770	SLOW_SENDER4	N/A
2379.792	SLOW_SENDER11	N/A
2380.527	RECEIVER	SLOW_SENDER4
2380.661	FAST_SENDER	N/A
2380.927	SLOW_SENDER5	N/A
2381.444	RECEIVER	FAST_SENDER
2382.742	RECEIVER	SLOW_SENDER12
2382.972	SLOW_SENDER4	N/A
2383.200	SLOW_SENDER1	N/A
2383.498	RECEIVER	SLOW_SENDER7
2383.844	FAST_SENDER	N/A
2384.569	SLOW_SENDER9	N/A
2384.602	RECEIVER	FAST_SENDER
2385.169	SLOW_SENDER10	N/A
2385.336	RECEIVER	SLOW_SENDER9
2386.428	RECEIVER	SLOW_SENDER4
2387.020	FAST_SENDER	N/A
2387.629	RECEIVER	SLOW_SENDER1
2388.093	SLOW_SENDER12	N/A
2388.335	RECEIVER	FAST_SENDER
2388.870	SLOW_SENDER7	N/A
2389.432	RECEIVER	SLOW_SENDER12
2391.515	RECEIVER	SLOW_SENDER10
2391.829	SLOW_SENDER4	N/A
2392.595	RECEIVER	SLOW_SENDER4
2392.784	SLOW_SENDER9	N/A
2393.054	SLOW_SENDER1	N/A
2393.530	RECEIVER	SLOW_SENDER9
2394.390	SLOW_SENDER8	N/A
2395.766	RECEIVER	SLOW_SENDER7
2395.985	SLOW_SENDER5	N/A
2396.767	RECEIVER	SLOW_SENDER5
2396.880	SLOW_SENDER12	N/A
2397.091	FAST_SENDER	N/A
2397.641	RECEIVER	SLOW_SENDER12
2398.037	SLOW_SENDER4	N/A
2398.796	RECEIVER	SLOW_SENDER8
2398.958	SLOW_SENDER10	N/A
2399.682	RECEIVER	SLOW_SENDER10
2401.734	RECEIVER	SLOW_SENDER4
2402.558	RECEIVER	FAST_SENDER
2403.193	SLOW_SENDER7	N/A
2403.963	RECEIVER	SLOW_SENDER7
2404.223	SLOW_SENDER8	N/A
2404.996	RECEIVER	SLOW_SENDER8
2405.001	FAST_SENDER	N/A
2405.080	SLOW_SENDER12	N/A
2405.746	RECEIVER	FAST_SENDER
2407.091	SLOW_SENDER10	N/A
2407.476	SLOW_SENDER1	N/A
2407.768	RECEIVER	SLOW_SENDER12
2408.164	FAST_SENDER	N/A
2408.925	RECEIVER	FAST_SENDER
2409.167	SLOW_SENDER4	N/A
2409.634	RECEIVER	SLOW_SENDER1
2410.414	SLOW_SENDER8	N/A
2411.163	RECEIVER	SLOW_SENDER8
2411.337	FAST_SENDER	N/A
2411.402	SLOW_SENDER7	N/A
2412.082	RECEIVER	FAST_SENDER
2414.514	FAST_SENDER	N/A
2417.057	SLOW_SENDER1	N/A
2418.603	SLOW_SENDER8	N/A
2422.822	FAST_SENDER	N/A
2431.014	FAST_SENDER	N/A
2431.083	SLOW_SENDER8	N/A
2438.444	FAST_SENDER	N/A
2445.681	FAST_SENDER	N/A
2453.193	FAST_SENDER	N/A
2460.743	FAST_SENDER	N/A
2468.340	FAST_SENDER	N/A
2475.712	FAST_SENDER	N/A
2483.664	FAST_SENDER	N/A
2491.092	FAST_SENDER	N/A
2498.580	SLOW_SENDER13	N/A
2499.181	FAST_SENDER	N/A
2506.633	FAST_SENDER	N/A
2507.470	SLOW_SENDER2	N/A
2512.365	SLOW_SENDER13	N/A
2513.980	FAST_SENDER	N/A
2514.440	SLOW_SENDER6	N/A
2522.478	FAST_SENDER	N/A
2522.490	SLOW_SENDER2	N/A
2525.778	SLOW_SENDER13	N/A
2528.176	SLOW_SENDER6	N/A
2531.332	FAST_SENDER	N/A
2532.300	SLOW_SENDER3	N/A
2539.558	FAST_SENDER	N/A
2540.851	SLOW_SENDER6	N/A
2543.500	SLOW_SENDER3	N/A
2545.800	SLOW_SENDER11	N/A
2547.076	FAST_SENDER	N/A
2555.123	FAST_SENDER	N/A
2558.013	SLOW_SENDER3	N/A
2558.902	SLOW_SENDER11	N/A
2560.500	SLOW_SENDER5	N/A
2562.673	FAST_SENDER	N/A
2563.530	SLOW_SENDER9	N/A
2571.143	FAST_SENDER	N/A
2571.675	SLOW_SENDER5	N/A
2572.834	SLOW_SENDER11	N/A
2572.930	SLOW_SENDER10	N/A
2574.434	SLOW_SENDER9	N/A
2574.920	SLOW_SENDER12	N/A
2577.315	RECEIVER	SLOW_SENDER9
2578.130	SLOW_SENDER7	N/A
2578.309	RECEIVER	SLOW_SENDER10
2578.780	SLOW_SENDER4	N/A
2579.757	FAST_SENDER	N/A
2580.500	RECEIVER	FAST_SENDER
2581.470	SLOW_SENDER1	N/A
2581.513	RECEIVER	SLOW_SENDER4
2582.778	RECEIVER	SLOW_SENDER1
2582.924	FAST_SENDER	N/A
2583.689	RECEIVER	FAST_SENDER
2583.946	SLOW_SENDER4	N/A
2584.715	RECEIVER	SLOW_SENDER4
2585.202	SLOW_SENDER1	N/A
2585.722	SLOW_SENDER5	N/A
2585.955	RECEIVER	SLOW_SENDER1
2586.113	FAST_SENDER	N/A
2586.764	SLOW_SENDER9	N/A
2586.890	RECEIVER	FAST_SENDER
2588.093	RECEIVER	SLOW_SENDER5
2588.382	SLOW_SENDER1	N/A
2588.450	SLOW_SENDER10	N/A
2588.848	RECEIVER	SLOW_SENDER9
2589.323	FAST_SENDER	N/A
2589.725	RECEIVER	SLOW_SENDER10
2590.150	SLOW_SENDER4	N/A
2590.545	RECEIVER	SLOW_SENDER1
2591.219	SLOW_SENDER12	N/A
2592.424	SLOW_SENDER7	N/A
2592.514	RECEIVER	SLOW_SENDER12
2593.183	RECEIVER	SLOW_SENDER7
2594.351	RECEIVER	SLOW_SENDER4
2596.060	SLOW_SENDER8	N/A
2596.253	SLOW_SENDER9	N/A
2596.483	RECEIVER	FAST_SENDER
2598.518	RECEIVER	SLOW_SENDER8
2598.912	FAST_SENDER	N/A
2598.917	SLOW_SENDER10	N/A
2599.656	RECEIVER	FAST_SENDER
2599.947	SLOW_SENDER12	N/A
2600.614	SLOW_SENDER7	N/A
2600.752	RECEIVER	SLOW_SENDER12
2600.968	SLOW_SENDER8	N/A
2601.729	RECEIVER	SLOW_SENDER8
2601.776	SLOW_SENDER4	N/A
2602.058	FAST_SENDER	N/A
2602.690	SLOW_SENDER1	N/A
2603.177	RECEIVER	SLOW_SENDER7
2604.201	RECEIVER	SLOW_SENDER4
2605.006	RECEIVER	FAST_SENDER
2607.124	RECEIVER	SLOW_SENDER1
2607.160	SLOW_SENDER8	N/A
2607.429	FAST_SENDER	N/A
2607.914	RECEIVER	SLOW_SENDER8
2608.201	SLOW_SENDER12	N/A
2609.001	RECEIVER	SLOW_SENDER12
2609.971	RECEIVER	FAST_SENDER
2610.578	SLOW_SENDER7	N/A
2611.330	RECEIVER	SLOW_SENDER7
2611.624	SLOW_SENDER4	N/A
2612.390	RECEIVER	SLOW_SENDER4
2612.395	FAST_SENDER	N/A
2613.169	RECEIVER	FAST_SENDER
2613.346	SLOW_SENDER8	N/A
2614.119	RECEIVER	SLOW_SENDER8
2614.541	SLOW_SENDER1	N/A
2615.335	RECEIVER	SLOW_SENDER1
2615.596	FAST_SENDER	N/A
2616.352	RECEIVER	FAST_SENDER
2616.445	SLOW_SENDER12	N/A
2617.238	RECEIVER	SLOW_SENDER12
2618.744	SLOW_SENDER7	N/A
2618.795	FAST_SENDER	N/A
2619.513	RECEIVER	SLOW_SENDER7
2619.549	SLOW_SENDER8	N/A
2619.805	SLOW_SENDER4	N/A
2620.337	RECEIVER	SLOW_SENDER8
2621.748	RECEIVER	FAST_SENDER
2624.160	FAST_SENDER	N/A
2624.673	SLOW_SENDER12	N/A
2624.927	RECEIVER	FAST_SENDER
2626.953	SLOW_SENDER7	N/A
2627.750	SLOW_SENDER8	N/A
2632.648	FAST_SENDER	N/A
2640.541	FAST_SENDER	N/A
2647.986	FAST_SENDER	N/A
2655.258	FAST_SENDER	N/A
2662.516	FAST_SENDER	N/A
2670.416	FAST_SENDER	N/A
2677.764	FAST_SENDER	N/A
2685.696	FAST_SENDER	N/A
2691.250	SLOW_SENDER13	N/A
2692.530	SLOW_SENDER2	N/A
2692.940	FAST_SENDER	N/A
2700.611	FAST_SENDER	N/A
2704.416	SLOW_SENDER2	N/A
2705.834	SLOW_SENDER13	N/A
2705.840	SLOW_SENDER6	N/A
2708.528	FAST_SENDER	N/A
2715.998	FAST_SENDER	N/A
2717.697	SLOW_SENDER2	N/A
2719.677	SLOW_SENDER6	N/A
2720.259	SLOW_SENDER13	N/A
2722.340	SLOW_SENDER3	N/A
2725.021	FAST_SENDER	N/A
2732.888	FAST_SENDER	N/A
2733.017	SLOW_SENDER6	N/A
2734.334	SLOW_SENDER3	N/A
2738.940	SLOW_SENDER11	N/A
2741.633	FAST_SENDER	N/A
2747.908	SLOW_SENDER3	N/A
2748.669	FAST_SENDER	N/A
2750.162	SLOW_SENDER11	N/A
2751.130	SLOW_SENDER5	N/A
2757.609	FAST_SENDER	N/A
2760.780	SLOW_SENDER9	N/A
2762.633	SLOW_SENDER5	N/A
2762.875	SLOW_SENDER11	N/A
2766.015	FAST_SENDER	N/A
2768.220	SLOW_SENDER10	N/A
2772.523	SLOW_SENDER9	N/A
2774.491	FAST_SENDER	N/A
2775.116	SLOW_SENDER5	N/A
2778.642	SLOW_SENDER10	N/A
2779.100	SLOW_SENDER1	N/A
2783.020	FAST_SENDER	N/A
2785.000	SLOW_SENDER4	N/A
2785.651	SLOW_SENDER9	N/A
2788.973	RECEIVER	SLOW_SENDER4
2789.794	RECEIVER	FAST_SENDER
2790.390	SLOW_SENDER12	N/A
2791.166	RECEIVER	SLOW_SENDER12
2792.234	FAST_SENDER	N/A
2792.678	SLOW_SENDER10	N/A
2793.004	RECEIVER	FAST_SENDER
2793.609	SLOW_SENDER12	N/A
2793.720	SLOW_SENDER7	N/A
2793.875	SLOW_SENDER1	N/A
2794.419	RECEIVER	SLOW_SENDER12
2794.419	SLOW_SENDER4	N/A
2795.132	RECEIVER	SLOW_SENDER4
2796.480	SLOW_SENDER8	N/A
2796.848	SLOW_SENDER12	N/A
2796.875	RECEIVER	SLOW_SENDER1
2797.594	RECEIVER	SLOW_SENDER12
2798.354	RECEIVER	SLOW_SENDER8
2800.767	SLOW_SENDER8	N/A
2801.551	RECEIVER	SLOW_SENDER8
2802.487	FAST_SENDER	N/A
2803.027	SLOW_SENDER12	N/A
2803.242	RECEIVER	FAST_SENDER
2804.295	SLOW_SENDER1	N/A
2805.044	RECEIVER	SLOW_SENDER1
2805.647	FAST_SENDER	N/A
2806.380	RECEIVER	FAST_SENDER
2806.997	SLOW_SENDER8	N/A
2807.461	SLOW_SENDER4	N/A
2807.778	RECEIVER	SLOW_SENDER8
2808.799	FAST_SENDER	N/A
2808.953	RECEIVER	SLOW_SENDER12
2809.204	SLOW_SENDER7	N/A
2811.284	RECEIVER	SLOW_SENDER4
2812.286	RECEIVER	SLOW_SENDER7
2812.483	SLOW_SENDER1	N/A
2813.072	RECEIVER	FAST_SENDER
2816.361	SLOW_SENDER12	N/A
2816.883	RECEIVER	SLOW_SENDER1
2817.789	FAST_SENDER	N/A
2818.556	RECEIVER	FAST_SENDER
2818.694	SLOW_SENDER4	N/A
2819.444	RECEIVER	SLOW_SENDER4
2819.728	SLOW_SENDER7	N/A
2820.526	RECEIVER	SLOW_SENDER7
2820.996	FAST_SENDER	N/A
2821.694	SLOW_SENDER8	N/A
2821.763	RECEIVER	FAST_SENDER
2822.463	RECEIVER	SLOW_SENDER8
2824.166	FAST_SENDER	N/A
2824.930	RECEIVER	FAST_SENDER
2827.368	FAST_SENDER	N/A
2827.946	SLOW_SENDER7	N/A
2828.131	RECEIVER	FAST_SENDER
2829.906	SLOW_SENDER8	N/A
2830.502	RECEIVER	SLOW_SENDER7
2830.533	FAST_SENDER	N/A
2831.187	RECEIVER	SLOW_SENDER8
2833.347	RECEIVER	FAST_SENDER
2835.748	FAST_SENDER	N/A
2836.465	RECEIVER	FAST_SENDER
2838.592	SLOW_SENDER8	N/A
2838.909	FAST_SENDER	N/A
2839.326	RECEIVER	SLOW_SENDER8
2841.252	RECEIVER	FAST_SENDER
2843.687	FAST_SENDER	N/A
2844.460	RECEIVER	FAST_SENDER
2846.745	SLOW_SENDER8	N/A
2846.909	FAST_SENDER	N/A
2847.549	RECEIVER	SLOW_SENDER8
2851.309	RECEIVER	FAST_SENDER
2853.746	FAST_SENDER	N/A
2854.467	RECEIVER	FAST_SENDER
2856.913	FAST_SENDER	N/A
2857.685	RECEIVER	FAST_SENDER
2860.123	FAST_SENDER	N/A
2860.870	RECEIVER	FAST_SENDER
2863.270	FAST_SENDER	N/A
2863.999	RECEIVER	FAST_SENDER
2866.422	FAST_SENDER	N/A
2867.152	RECEIVER	FAST_SENDER
2869.589	FAST_SENDER	N/A
2870.355	RECEIVER	FAST_SENDER
2874.353	FAST_SENDER	N/A
2878.436	RECEIVER	FAST_SENDER
2880.868	FAST_SENDER	N/A
2881.638	RECEIVER	FAST_SENDER
2882.380	SLOW_SENDER2	N/A
2883.163	RECEIVER	SLOW_SENDER2
2884.084	FAST_SENDER	N/A
2884.888	RECEIVER	FAST_SENDER
2885.170	SLOW_SENDER13	N/A
2885.593	SLOW_SENDER2	N/A
2885.946	RECEIVER	SLOW_SENDER13
2887.338	FAST_SENDER	N/A
2895.411	FAST_SENDER	N/A
2897.549	SLOW_SENDER13	N/A
2898.130	SLOW_SENDER6	N/A
2899.398	SLOW_SENDER2	N/A
2902.902	FAST_SENDER	N/A
2908.613	SLOW_SENDER6	N/A
2911.321	FAST_SENDER	N/A
2911.806	SLOW_SENDER13	N/A
2912.440	SLOW_SENDER3	N/A
2919.509	FAST_SENDER	N/A
2922.143	SLOW_SENDER6	N/A
2923.471	SLOW_SENDER3	N/A
2927.502	FAST_SENDER	N/A
2928.340	SLOW_SENDER11	N/A
2934.792	FAST_SENDER	N/A
2937.297	SLOW_SENDER3	N/A
2939.700	SLOW_SENDER5	N/A
2940.449	SLOW_SENDER11	N/A
2942.442	FAST_SENDER	N/A
2950.480	SLOW_SENDER9	N/A
2950.817	FAST_SENDER	N/A
2951.910	SLOW_SENDER5	N/A
2954.250	SLOW_SENDER11	N/A
2958.150	SLOW_SENDER10	N/A
2959.774	FAST_SENDER	N/A
2963.845	SLOW_SENDER9	N/A
2964.486	SLOW_SENDER5	N/A
2969.174	FAST_SENDER	N/A
2972.684	SLOW_SENDER10	N/A
2977.016	FAST_SENDER	N/A
2977.697	SLOW_SENDER9	N/A
2980.440	SLOW_SENDER1	N/A
2983.090	SLOW_SENDER4	N/A
2983.450	SLOW_SENDER12	N/A
2985.384	SLOW_SENDER10	N/A
2985.741	FAST_SENDER	N/A
2992.481	SLOW_SENDER1	N/A
2993.139	FAST_SENDER	N/A
2994.160	SLOW_SENDER7	N/A
2995.130	SLOW_SENDER4	N/A
2995.965	SLOW_SENDER12	N/A
3002.226	FAST_SENDER	N/A
3006.067	SLOW_SENDER1	N/A
3006.763	SLOW_SENDER7	N/A
3009.215	SLOW_SENDER4	N/A
3009.359	FAST_SENDER	N/A
3009.448	SLOW_SENDER12	N/A
3012.570	SLOW_SENDER8	N/A
3018.803	FAST_SENDER	N/A
3020.238	SLOW_SENDER7	N/A
3023.716	SLOW_SENDER8	N/A
3026.862	FAST_SENDER	N/A
3034.959	FAST_SENDER	N/A
3036.691	SLOW_SENDER8	N/A
3042.888	FAST_SENDER	N/A
3050.361	FAST_SENDER	N/A
3051.121	RECEIVER	FAST_SENDER
3053.542	FAST_SENDER	N/A
3054.295	RECEIVER	FAST_SENDER
3056.707	FAST_SENDER	N/A
3057.511	RECEIVER	FAST_SENDER
3059.957	FAST_SENDER	N/A
3060.769	RECEIVER	FAST_SENDER
3063.178	FAST_SENDER	N/A
3063.922	RECEIVER	FAST_SENDER
3066.325	FAST_SENDER	N/A
3067.094	RECEIVER	FAST_SENDER
3069.541	FAST_SENDER	N/A
3070.030	SLOW_SENDER2	N/A
3070.319	RECEIVER	FAST_SENDER
3072.438	RECEIVER	SLOW_SENDER2
3074.878	SLOW_SENDER2	N/A
3075.666	RECEIVER	SLOW_SENDER2
3076.350	SLOW_SENDER13	N/A
3077.015	FAST_SENDER	N/A
3077.111	RECEIVER	SLOW_SENDER13
3077.814	RECEIVER	FAST_SENDER
3079.556	SLOW_SENDER13	N/A
3080.252	FAST_SENDER	N/A
3080.312	RECEIVER	SLOW_SENDER13
3081.009	RECEIVER	FAST_SENDER
3081.088	SLOW_SENDER2	N/A
3081.882	RECEIVER	SLOW_SENDER2
3082.731	SLOW_SENDER13	N/A
3083.410	FAST_SENDER	N/A
3083.466	RECEIVER	SLOW_SENDER13
3084.153	RECEIVER	FAST_SENDER
3086.588	FAST_SENDER	N/A
3087.320	SLOW_SENDER2	N/A
3087.334	RECEIVER	FAST_SENDER
3087.860	SLOW_SENDER6	N/A
3088.072	RECEIVER	SLOW_SENDER2
3088.914	SLOW_SENDER13	N/A
3089.750	FAST_SENDER	N/A
3090.468	RECEIVER	FAST_SENDER
3091.532	RECEIVER	SLOW_SENDER13
3092.878	FAST_SENDER	N/A
3094.050	RECEIVER	SLOW_SENDER6
3095.349	RECEIVER	FAST_SENDER
3095.500	SLOW_SENDER2	N/A
3096.235	RECEIVER	SLOW_SENDER2
3096.959	SLOW_SENDER13	N/A
3097.740	RECEIVER	SLOW_SENDER13
3097.759	FAST_SENDER	N/A
3098.555	RECEIVER	FAST_SENDER
3099.497	SLOW_SENDER6	N/A
3100.293	RECEIVER	SLOW_SENDER6
3100.985	FAST_SENDER	N/A
3101.753	RECEIVER	FAST_SENDER
3101.830	SLOW_SENDER3	N/A
3102.576	RECEIVER	SLOW_SENDER3
3103.676	SLOW_SENDER2	N/A
3104.156	FAST_SENDER	N/A
3104.918	RECEIVER	FAST_SENDER
3104.979	SLOW_SENDER3	N/A
3105.182	SLOW_SENDER13	N/A
3106.485	RECEIVER	SLOW_SENDER13
3107.335	FAST_SENDER	N/A
3107.635	RECEIVER	SLOW_SENDER3
3107.710	SLOW_SENDER6	N/A
3108.469	RECEIVER	SLOW_SENDER6
3109.483	RECEIVER	SLOW_SENDER2
3113.227	RECEIVER	FAST_SENDER
3113.908	SLOW_SENDER13	N/A
3114.668	RECEIVER	SLOW_SENDER13
3115.671	FAST_SENDER	N/A
3115.886	SLOW_SENDER6	N/A
3116.421	RECEIVER	FAST_SENDER
3116.899	SLOW_SENDER2	N/A
3117.658	RECEIVER	SLOW_SENDER2
3118.465	SLOW_SENDER3	N/A
3118.625	RECEIVER	SLOW_SENDER6
3118.840	SLOW_SENDER11	N/A
3118.871	FAST_SENDER	N/A
3119.575	RECEIVER	SLOW_SENDER11
3121.576	RECEIVER	FAST_SENDER
3121.975	SLOW_SENDER11	N/A
3122.767	RECEIVER	SLOW_SENDER11
3124.019	FAST_SENDER	N/A
3125.068	SLOW_SENDER2	N/A
3125.179	SLOW_SENDER11	N/A
3129.560	SLOW_SENDER5	N/A
3132.752	SLOW_SENDER3	N/A
3132.971	FAST_SENDER	N/A
3139.112	SLOW_SENDER11	N/A
3141.073	FAST_SENDER	N/A
3143.120	SLOW_SENDER9	N/A
3143.159	SLOW_SENDER5	N/A
3149.889	FAST_SENDER	N/A
3150.960	SLOW_SENDER10	N/A
3157.038	SLOW_SENDER5	N/A
3157.547	SLOW_SENDER9	N/A
3158.146	FAST_SENDER	N/A
3161.980	SLOW_SENDER10	N/A
3165.953	FAST_SENDER	N/A
3170.510	SLOW_SENDER1	N/A
3171.132	SLOW_SENDER9	N/A
3173.784	FAST_SENDER	N/A
3174.509	SLOW_SENDER10	N/A
3174.650	SLOW_SENDER4	N/A
3174.900	SLOW_SENDER12	N/A
3182.025	FAST_SENDER	N/A
3182.895	SLOW_SENDER1	N/A
3186.360	SLOW_SENDER7	N/A
3186.838	SLOW_SENDER12	N/A
3187.032	SLOW_SENDER4	N/A
3190.252	FAST_SENDER	N/A
3198.123	SLOW_SENDER7	N/A
3198.398	FAST_SENDER	N/A
3199.032	SLOW_SENDER1	N/A
3199.548	SLOW_SENDER12	N/A
3201.360	SLOW_SENDER4	N/A
3201.980	SLOW_SENDER8	N/A
3206.590	FAST_SENDER	N/A
3213.585	SLOW_SENDER8	N/A
3214.217	FAST_SENDER	N/A
3221.333	FAST_SENDER	N/A
3226.190	SLOW_SENDER8	N/A
3228.902	FAST_SENDER	N/A
3236.691	FAST_SENDER	N/A
3244.150	FAST_SENDER	N/A
3251.849	FAST_SENDER	N/A
3259.630	FAST_SENDER	N/A
3267.215	FAST_SENDER	N/A
3274.208	FAST_SENDER	N/A
3281.749	FAST_SENDER	N/A
3282.630	SLOW_SENDER13	N/A
3286.999	RECEIVER	FAST_SENDER
3287.000	SLOW_SENDER6	N/A
3287.746	RECEIVER	SLOW_SENDER6
3289.447	FAST_SENDER	N/A
3289.590	SLOW_SENDER2	N/A
3290.195	SLOW_SENDER6	N/A
3291.487	RECEIVER	SLOW_SENDER6
3292.412	RECEIVER	SLOW_SENDER2
3293.077	SLOW_SENDER13	N/A
3294.021	RECEIVER	FAST_SENDER
3295.515	RECEIVER	SLOW_SENDER13
3296.450	FAST_SENDER	N/A
3297.191	RECEIVER	FAST_SENDER
3297.859	SLOW_SENDER2	N/A
3298.040	SLOW_SENDER3	N/A
3298.657	RECEIVER	SLOW_SENDER2
3298.659	SLOW_SENDER6	N/A
3299.445	RECEIVER	SLOW_SENDER6
3299.632	FAST_SENDER	N/A
3300.355	RECEIVER	FAST_SENDER
3302.278	RECEIVER	SLOW_SENDER3
3302.782	FAST_SENDER	N/A
3302.964	SLOW_SENDER13	N/A
3303.519	RECEIVER	FAST_SENDER
3304.093	SLOW_SENDER2	N/A
3304.834	RECEIVER	SLOW_SENDER2
3304.891	SLOW_SENDER6	N/A
3305.674	RECEIVER	SLOW_SENDER6
3305.930	FAST_SENDER	N/A
3306.683	RECEIVER	FAST_SENDER
3307.503	RECEIVER	SLOW_SENDER13
3307.687	SLOW_SENDER3	N/A
3307.710	SLOW_SENDER11	N/A
3309.014	RECEIVER	SLOW_SENDER11
3310.667	FAST_SENDER	N/A
3311.427	RECEIVER	FAST_SENDER
3311.440	SLOW_SENDER11	N/A
3312.184	RECEIVER	SLOW_SENDER11
3312.853	RECEIVER	SLOW_SENDER3
3313.108	SLOW_SENDER6	N/A
3313.862	FAST_SENDER	N/A
3313.914	RECEIVER	SLOW_SENDER6
3314.615	SLOW_SENDER11	N/A
3314.924	SLOW_SENDER13	N/A
3317.092	RECEIVER	SLOW_SENDER11
3317.684	SLOW_SENDER2	N/A
3318.406	RECEIVER	SLOW_SENDER2
3319.143	RECEIVER	FAST_SENDER
3321.552	FAST_SENDER	N/A
3322.080	SLOW_SENDER3	N/A
3322.335	RECEIVER	FAST_SENDER
3322.519	SLOW_SENDER11	N/A
3322.730	SLOW_SENDER5	N/A
3323.256	RECEIVER	SLOW_SENDER11
3323.522	SLOW_SENDER6	N/A
3324.310	RECEIVER	SLOW_SENDER6
3325.855	SLOW_SENDER2	N/A
3327.203	RECEIVER	SLOW_SENDER5
3327.845	FAST_SENDER	N/A
3328.054	RECEIVER	SLOW_SENDER2
3330.686	SLOW_SENDER11	N/A
3331.948	RECEIVER	FAST_SENDER
3332.649	SLOW_SENDER5	N/A
3333.435	RECEIVER	SLOW_SENDER5
3334.123	RECEIVER	SLOW_SENDER11
3334.387	FAST_SENDER	N/A
3335.159	RECEIVER	FAST_SENDER
3335.380	SLOW_SENDER9	N/A
3335.497	SLOW_SENDER2	N/A
3336.192	RECEIVER	SLOW_SENDER9
3337.584	FAST_SENDER	N/A
3338.360	RECEIVER	FAST_SENDER
3338.623	SLOW_SENDER9	N/A
3338.838	SLOW_SENDER5	N/A
3340.500	SLOW_SENDER10	N/A
3340.781	FAST_SENDER	N/A
3341.549	SLOW_SENDER11	N/A
3349.126	FAST_SENDER	N/A
3351.958	SLOW_SENDER10	N/A
3352.670	SLOW_SENDER9	N/A
3352.843	SLOW_SENDER5	N/A
3357.185	FAST_SENDER	N/A
3363.490	SLOW_SENDER1	N/A
3364.989	FAST_SENDER	N/A
3365.120	SLOW_SENDER12	N/A
3365.790	SLOW_SENDER4	N/A
3366.186	SLOW_SENDER10	N/A
3366.687	SLOW_SENDER9	N/A
3369.050	SLOW_SENDER7	N/A
3373.760	FAST_SENDER	N/A
3374.672	SLOW_SENDER1	N/A
3377.676	SLOW_SENDER12	N/A
3377.919	SLOW_SENDER4	N/A
3381.075	SLOW_SENDER7	N/A
3382.354	FAST_SENDER	N/A
3388.824	SLOW_SENDER1	N/A
3391.440	FAST_SENDER	N/A
3391.590	SLOW_SENDER4	N/A
3391.819	SLOW_SENDER12	N/A
3392.830	SLOW_SENDER8	N/A
3394.509	SLOW_SENDER7	N/A
3400.018	FAST_SENDER	N/A
3404.016	SLOW_SENDER8	N/A
3408.768	FAST_SENDER	N/A
3416.358	SLOW_SENDER8	N/A
3416.952	FAST_SENDER	N/A
3424.611	FAST_SENDER	N/A
3432.514	FAST_SENDER	N/A
3439.920	FAST_SENDER	N/A
3447.349	FAST_SENDER	N/A
3454.956	FAST_SENDER	N/A
3462.354	FAST_SENDER	N/A
3469.766	FAST_SENDER	N/A
3477.619	FAST_SENDER	N/A
3479.270	SLOW_SENDER13	N/A
3485.442	FAST_SENDER	N/A
3490.100	SLOW_SENDER13	N/A
3491.390	SLOW_SENDER3	N/A
3491.620	SLOW_SENDER2	N/A
3492.950	SLOW_SENDER6	N/A
3493.274	FAST_SENDER	N/A
3502.576	FAST_SENDER	N/A
3503.098	SLOW_SENDER3	N/A
3503.341	RECEIVER	FAST_SENDER
3503.880	SLOW_SENDER13	N/A
3504.613	RECEIVER	SLOW_SENDER13
3505.303	RECEIVER	SLOW_SENDER3
3505.444	SLOW_SENDER6	N/A
3505.785	FAST_SENDER	N/A
3505.944	SLOW_SENDER2	N/A
3506.212	RECEIVER	SLOW_SENDER6
3509.767	RECEIVER	SLOW_SENDER2
3509.930	SLOW_SENDER11	N/A
3510.656	RECEIVER	SLOW_SENDER11
3512.022	SLOW_SENDER13	N/A
3512.722	SLOW_SENDER3	N/A
3512.798	RECEIVER	SLOW_SENDER13
3513.093	SLOW_SENDER11	N/A
3513.854	RECEIVER	SLOW_SENDER11
3514.616	FAST_SENDER	N/A
3515.364	RECEIVER	FAST_SENDER
3516.265	SLOW_SENDER11	N/A
3517.008	RECEIVER	SLOW_SENDER11
3517.150	SLOW_SENDER5	N/A
3517.813	FAST_SENDER	N/A
3517.860	RECEIVER	SLOW_SENDER5
3519.443	SLOW_SENDER2	N/A
3520.789	SLOW_SENDER6	N/A
3520.856	RECEIVER	FAST_SENDER
3522.081	RECEIVER	SLOW_SENDER6
3523.293	FAST_SENDER	N/A
3524.083	SLOW_SENDER11	N/A
3524.096	RECEIVER	FAST_SENDER
3524.825	RECEIVER	SLOW_SENDER11
3526.524	FAST_SENDER	N/A
3527.282	RECEIVER	FAST_SENDER
3528.251	SLOW_SENDER5	N/A
3529.007	RECEIVER	SLOW_SENDER5
3529.504	SLOW_SENDER6	N/A
3529.724	FAST_SENDER	N/A
3530.249	SLOW_SENDER11	N/A
3530.254	RECEIVER	SLOW_SENDER6
3531.034	RECEIVER	SLOW_SENDER11
3531.480	SLOW_SENDER9	N/A
3532.170	SLOW_SENDER10	N/A
3532.221	RECEIVER	SLOW_SENDER9
3533.470	RECEIVER	SLOW_SENDER10
3534.654	SLOW_SENDER9	N/A
3535.300	RECEIVER	FAST_SENDER
3536.433	SLOW_SENDER5	N/A
3537.208	RECEIVER	SLOW_SENDER5
[truncated: 18,087 more rows]
