# Supplementary material for: CATO: Wake-Up reCeiver-bAsed communicaTiOn for Batteryless Devices
Source: Sensors (Basel). 2025 Nov 7;25(22):6813. doi: 10.3390/s25226813 (PMC12655924; doi:10.3390/s25226813)
Supplement: Supplementary file 1 [file sensors-25-06813-s001.zip › File S1_Experimental_and_Simulation_Data/simulation/multiple_les/nodes15/mac_competing_nodes_priority.csv]

time_s	node_id	received_from
2.700	FAST_SENDER	N/A
2.700	SLOW_SENDER1	N/A
2.700	SLOW_SENDER2	N/A
2.700	SLOW_SENDER3	N/A
2.700	SLOW_SENDER4	N/A
2.700	SLOW_SENDER5	N/A
2.700	SLOW_SENDER6	N/A
2.700	SLOW_SENDER7	N/A
2.700	SLOW_SENDER8	N/A
2.700	SLOW_SENDER9	N/A
2.700	SLOW_SENDER10	N/A
2.700	SLOW_SENDER11	N/A
2.700	SLOW_SENDER12	N/A
2.700	SLOW_SENDER13	N/A
8.953	RECEIVER	FAST_SENDER
11.360	FAST_SENDER	N/A
12.114	RECEIVER	FAST_SENDER
13.304	RECEIVER	SLOW_SENDER1
14.531	FAST_SENDER	N/A
15.303	RECEIVER	FAST_SENDER
15.708	SLOW_SENDER1	N/A
16.638	RECEIVER	SLOW_SENDER2
16.762	SLOW_SENDER12	N/A
16.762	SLOW_SENDER4	N/A
17.207	SLOW_SENDER5	N/A
17.544	RECEIVER	SLOW_SENDER4
17.742	SLOW_SENDER9	N/A
17.807	SLOW_SENDER6	N/A
17.809	SLOW_SENDER3	N/A
18.412	SLOW_SENDER7	N/A
18.887	RECEIVER	SLOW_SENDER13
19.012	SLOW_SENDER2	N/A
19.426	SLOW_SENDER8	N/A
19.637	RECEIVER	SLOW_SENDER3
20.329	SLOW_SENDER11	N/A
20.418	SLOW_SENDER10	N/A
21.296	SLOW_SENDER13	N/A
22.085	SLOW_SENDER3	N/A
22.271	RECEIVER	SLOW_SENDER1
23.143	RECEIVER	SLOW_SENDER8
24.608	RECEIVER	SLOW_SENDER6
25.741	RECEIVER	SLOW_SENDER13
27.286	RECEIVER	SLOW_SENDER3
30.650	SLOW_SENDER1	N/A
30.748	FAST_SENDER	N/A
31.359	RECEIVER	SLOW_SENDER5
32.780	SLOW_SENDER4	N/A
32.950	SLOW_SENDER11	N/A
33.360	SLOW_SENDER12	N/A
33.557	RECEIVER	SLOW_SENDER4
35.182	RECEIVER	FAST_SENDER
35.244	SLOW_SENDER10	N/A
35.945	SLOW_SENDER6	N/A
36.029	RECEIVER	SLOW_SENDER10
36.555	SLOW_SENDER9	N/A
36.713	RECEIVER	SLOW_SENDER11
36.776	SLOW_SENDER5	N/A
37.104	SLOW_SENDER7	N/A
37.166	SLOW_SENDER3	N/A
37.525	RECEIVER	SLOW_SENDER5
37.597	SLOW_SENDER2	N/A
37.765	SLOW_SENDER8	N/A
38.811	RECEIVER	SLOW_SENDER6
39.470	RECEIVER	SLOW_SENDER9
40.041	SLOW_SENDER13	N/A
40.337	RECEIVER	SLOW_SENDER2
40.990	SLOW_SENDER4	N/A
42.309	RECEIVER	SLOW_SENDER12
42.947	SLOW_SENDER5	N/A
43.373	RECEIVER	SLOW_SENDER4
43.465	SLOW_SENDER10	N/A
44.113	SLOW_SENDER11	N/A
45.033	RECEIVER	SLOW_SENDER7
45.272	SLOW_SENDER1	N/A
45.715	FAST_SENDER	N/A
45.920	RECEIVER	SLOW_SENDER11
46.779	RECEIVER	SLOW_SENDER5
46.878	SLOW_SENDER9	N/A
48.150	RECEIVER	SLOW_SENDER9
50.779	SLOW_SENDER4	N/A
50.806	SLOW_SENDER6	N/A
51.552	RECEIVER	SLOW_SENDER6
52.409	SLOW_SENDER7	N/A
53.833	RECEIVER	SLOW_SENDER4
53.936	SLOW_SENDER13	N/A
54.227	SLOW_SENDER5	N/A
54.686	RECEIVER	SLOW_SENDER13
55.559	SLOW_SENDER9	N/A
56.689	SLOW_SENDER11	N/A
57.737	RECEIVER	SLOW_SENDER9
59.372	RECEIVER	SLOW_SENDER5
60.315	FAST_SENDER	N/A
61.268	SLOW_SENDER4	N/A
62.029	RECEIVER	SLOW_SENDER4
62.097	SLOW_SENDER13	N/A
66.491	RECEIVER	FAST_SENDER
68.936	FAST_SENDER	N/A
69.442	SLOW_SENDER4	N/A
70.182	RECEIVER	SLOW_SENDER4
75.385	RECEIVER	FAST_SENDER
77.601	SLOW_SENDER4	N/A
77.822	FAST_SENDER	N/A
84.292	RECEIVER	FAST_SENDER
86.698	FAST_SENDER	N/A
92.938	RECEIVER	FAST_SENDER
95.360	FAST_SENDER	N/A
101.253	RECEIVER	FAST_SENDER
103.702	FAST_SENDER	N/A
109.388	RECEIVER	FAST_SENDER
111.823	FAST_SENDER	N/A
117.313	RECEIVER	FAST_SENDER
119.722	FAST_SENDER	N/A
125.609	RECEIVER	FAST_SENDER
128.014	FAST_SENDER	N/A
133.843	RECEIVER	FAST_SENDER
136.258	FAST_SENDER	N/A
142.525	RECEIVER	FAST_SENDER
144.944	FAST_SENDER	N/A
150.753	RECEIVER	FAST_SENDER
153.179	FAST_SENDER	N/A
159.116	RECEIVER	FAST_SENDER
161.547	FAST_SENDER	N/A
167.678	RECEIVER	FAST_SENDER
170.090	FAST_SENDER	N/A
175.972	RECEIVER	FAST_SENDER
178.389	FAST_SENDER	N/A
184.480	RECEIVER	FAST_SENDER
186.897	FAST_SENDER	N/A
192.724	RECEIVER	FAST_SENDER
195.134	FAST_SENDER	N/A
201.407	RECEIVER	FAST_SENDER
203.837	FAST_SENDER	N/A
206.150	SLOW_SENDER12	N/A
208.830	SLOW_SENDER8	N/A
209.030	SLOW_SENDER2	N/A
210.675	RECEIVER	FAST_SENDER
210.880	SLOW_SENDER3	N/A
211.976	RECEIVER	SLOW_SENDER12
213.690	SLOW_SENDER1	N/A
214.711	RECEIVER	SLOW_SENDER8
214.960	SLOW_SENDER10	N/A
215.080	SLOW_SENDER6	N/A
216.210	SLOW_SENDER7	N/A
217.235	RECEIVER	SLOW_SENDER3
217.394	SLOW_SENDER12	N/A
218.148	RECEIVER	SLOW_SENDER12
218.509	FAST_SENDER	N/A
218.892	RECEIVER	SLOW_SENDER6
220.131	SLOW_SENDER8	N/A
221.072	RECEIVER	SLOW_SENDER1
222.190	SLOW_SENDER11	N/A
222.346	RECEIVER	SLOW_SENDER10
222.679	SLOW_SENDER3	N/A
222.850	SLOW_SENDER5	N/A
223.040	SLOW_SENDER9	N/A
223.049	SLOW_SENDER2	N/A
223.981	RECEIVER	SLOW_SENDER7
226.350	SLOW_SENDER13	N/A
226.493	SLOW_SENDER1	N/A
227.570	RECEIVER	SLOW_SENDER2
227.769	SLOW_SENDER10	N/A
228.435	RECEIVER	SLOW_SENDER3
229.174	RECEIVER	SLOW_SENDER11
230.163	RECEIVER	SLOW_SENDER10
231.341	RECEIVER	SLOW_SENDER1
231.774	SLOW_SENDER6	N/A
232.017	SLOW_SENDER12	N/A
232.158	SLOW_SENDER7	N/A
232.532	RECEIVER	SLOW_SENDER6
232.846	FAST_SENDER	N/A
233.337	RECEIVER	SLOW_SENDER13
234.709	SLOW_SENDER8	N/A
235.018	SLOW_SENDER2	N/A
235.208	RECEIVER	FAST_SENDER
235.812	SLOW_SENDER5	N/A
236.567	RECEIVER	SLOW_SENDER5
236.788	SLOW_SENDER11	N/A
237.641	FAST_SENDER	N/A
238.083	RECEIVER	SLOW_SENDER11
238.246	SLOW_SENDER3	N/A
238.752	SLOW_SENDER1	N/A
238.773	SLOW_SENDER13	N/A
238.848	RECEIVER	SLOW_SENDER2
238.972	SLOW_SENDER9	N/A
239.978	SLOW_SENDER6	N/A
240.615	RECEIVER	SLOW_SENDER13
242.024	RECEIVER	SLOW_SENDER9
242.150	SLOW_SENDER4	N/A
243.320	SLOW_SENDER10	N/A
245.483	SLOW_SENDER11	N/A
246.015	SLOW_SENDER13	N/A
247.185	SLOW_SENDER5	N/A
248.904	SLOW_SENDER7	N/A
253.185	FAST_SENDER	N/A
254.100	SLOW_SENDER9	N/A
258.922	SLOW_SENDER4	N/A
260.270	SLOW_SENDER11	N/A
260.414	SLOW_SENDER13	N/A
266.175	FAST_SENDER	N/A
272.096	SLOW_SENDER4	N/A
278.661	FAST_SENDER	N/A
291.192	FAST_SENDER	N/A
303.411	FAST_SENDER	N/A
316.063	FAST_SENDER	N/A
328.331	FAST_SENDER	N/A
341.188	FAST_SENDER	N/A
354.116	FAST_SENDER	N/A
366.520	FAST_SENDER	N/A
378.757	FAST_SENDER	N/A
391.222	FAST_SENDER	N/A
398.300	SLOW_SENDER12	N/A
401.210	SLOW_SENDER8	N/A
402.440	SLOW_SENDER2	N/A
403.888	FAST_SENDER	N/A
405.710	SLOW_SENDER1	N/A
408.696	RECEIVER	SLOW_SENDER2
410.460	SLOW_SENDER3	N/A
410.930	SLOW_SENDER10	N/A
411.183	RECEIVER	SLOW_SENDER3
411.580	SLOW_SENDER6	N/A
412.168	RECEIVER	SLOW_SENDER1
413.396	SLOW_SENDER12	N/A
414.125	SLOW_SENDER2	N/A
414.144	RECEIVER	SLOW_SENDER12
414.380	SLOW_SENDER5	N/A
414.569	SLOW_SENDER8	N/A
414.820	SLOW_SENDER7	N/A
415.587	RECEIVER	SLOW_SENDER7
415.736	SLOW_SENDER3	N/A
416.995	RECEIVER	SLOW_SENDER6
417.518	FAST_SENDER	N/A
417.582	SLOW_SENDER1	N/A
417.900	SLOW_SENDER9	N/A
418.036	SLOW_SENDER7	N/A
418.234	RECEIVER	SLOW_SENDER3
421.555	SLOW_SENDER12	N/A
421.771	RECEIVER	SLOW_SENDER7
422.671	RECEIVER	SLOW_SENDER1
424.397	RECEIVER	FAST_SENDER
425.102	SLOW_SENDER10	N/A
425.161	RECEIVER	SLOW_SENDER9
425.490	SLOW_SENDER11	N/A
425.832	RECEIVER	SLOW_SENDER10
425.980	SLOW_SENDER13	N/A
426.945	SLOW_SENDER6	N/A
426.949	RECEIVER	SLOW_SENDER12
428.555	SLOW_SENDER2	N/A
428.863	SLOW_SENDER5	N/A
429.295	RECEIVER	SLOW_SENDER2
430.121	SLOW_SENDER1	N/A
430.539	SLOW_SENDER3	N/A
431.289	RECEIVER	SLOW_SENDER3
432.303	RECEIVER	SLOW_SENDER13
432.591	SLOW_SENDER9	N/A
432.727	FAST_SENDER	N/A
433.413	RECEIVER	SLOW_SENDER9
434.371	SLOW_SENDER12	N/A
435.023	SLOW_SENDER7	N/A
435.688	RECEIVER	SLOW_SENDER12
436.360	SLOW_SENDER4	N/A
436.739	SLOW_SENDER2	N/A
436.824	RECEIVER	SLOW_SENDER1
438.028	RECEIVER	SLOW_SENDER2
438.729	SLOW_SENDER3	N/A
439.382	SLOW_SENDER13	N/A
440.592	RECEIVER	SLOW_SENDER3
440.818	SLOW_SENDER9	N/A
441.592	RECEIVER	SLOW_SENDER9
442.563	SLOW_SENDER5	N/A
442.563	RECEIVER	SLOW_SENDER4
442.564	SLOW_SENDER10	N/A
443.112	SLOW_SENDER12	N/A
443.291	RECEIVER	SLOW_SENDER5
443.294	SLOW_SENDER11	N/A
444.063	RECEIVER	SLOW_SENDER11
444.267	SLOW_SENDER1	N/A
444.735	RECEIVER	SLOW_SENDER13
445.682	SLOW_SENDER6	N/A
447.976	SLOW_SENDER4	N/A
447.992	SLOW_SENDER3	N/A
448.799	FAST_SENDER	N/A
449.035	SLOW_SENDER9	N/A
449.350	RECEIVER	SLOW_SENDER3
450.697	SLOW_SENDER5	N/A
452.164	SLOW_SENDER13	N/A
452.573	RECEIVER	SLOW_SENDER5
453.945	RECEIVER	SLOW_SENDER9
458.081	SLOW_SENDER11	N/A
461.374	SLOW_SENDER9	N/A
463.024	SLOW_SENDER4	N/A
463.031	FAST_SENDER	N/A
476.686	FAST_SENDER	N/A
489.418	FAST_SENDER	N/A
501.782	FAST_SENDER	N/A
514.438	FAST_SENDER	N/A
527.062	FAST_SENDER	N/A
539.840	FAST_SENDER	N/A
552.346	FAST_SENDER	N/A
565.026	FAST_SENDER	N/A
577.890	FAST_SENDER	N/A
588.150	SLOW_SENDER8	N/A
590.340	FAST_SENDER	N/A
600.398	SLOW_SENDER8	N/A
603.117	FAST_SENDER	N/A
603.750	SLOW_SENDER2	N/A
607.500	SLOW_SENDER10	N/A
609.050	SLOW_SENDER12	N/A
609.300	SLOW_SENDER7	N/A
609.990	SLOW_SENDER6	N/A
610.390	SLOW_SENDER1	N/A
614.291	SLOW_SENDER8	N/A
615.510	SLOW_SENDER3	N/A
616.290	SLOW_SENDER5	N/A
616.693	SLOW_SENDER2	N/A
617.437	RECEIVER	SLOW_SENDER2
618.704	RECEIVER	SLOW_SENDER12
619.510	SLOW_SENDER13	N/A
619.921	FAST_SENDER	N/A
621.160	SLOW_SENDER7	N/A
622.807	RECEIVER	SLOW_SENDER5
623.651	SLOW_SENDER10	N/A
623.782	RECEIVER	SLOW_SENDER7
624.070	SLOW_SENDER11	N/A
625.475	RECEIVER	SLOW_SENDER10
626.043	SLOW_SENDER12	N/A
626.370	SLOW_SENDER9	N/A
626.638	SLOW_SENDER1	N/A
626.975	SLOW_SENDER6	N/A
627.088	RECEIVER	SLOW_SENDER11
627.393	SLOW_SENDER3	N/A
628.150	RECEIVER	SLOW_SENDER3
628.233	SLOW_SENDER5	N/A
628.963	RECEIVER	SLOW_SENDER5
629.537	SLOW_SENDER11	N/A
629.620	SLOW_SENDER4	N/A
629.900	RECEIVER	SLOW_SENDER6
631.194	SLOW_SENDER7	N/A
631.725	SLOW_SENDER2	N/A
631.810	RECEIVER	FAST_SENDER
632.525	RECEIVER	SLOW_SENDER2
633.072	SLOW_SENDER13	N/A
634.211	FAST_SENDER	N/A
634.385	SLOW_SENDER5	N/A
634.779	RECEIVER	SLOW_SENDER11
635.581	SLOW_SENDER3	N/A
636.227	RECEIVER	SLOW_SENDER1
637.088	RECEIVER	SLOW_SENDER4
638.520	RECEIVER	SLOW_SENDER13
640.041	RECEIVER	SLOW_SENDER5
640.393	SLOW_SENDER9	N/A
641.019	RECEIVER	FAST_SENDER
641.699	SLOW_SENDER12	N/A
642.432	RECEIVER	SLOW_SENDER12
643.130	SLOW_SENDER6	N/A
643.460	FAST_SENDER	N/A
643.929	RECEIVER	SLOW_SENDER6
646.315	SLOW_SENDER11	N/A
646.465	SLOW_SENDER4	N/A
646.539	RECEIVER	SLOW_SENDER9
647.750	RECEIVER	SLOW_SENDER4
649.084	SLOW_SENDER13	N/A
649.216	SLOW_SENDER5	N/A
649.346	RECEIVER	FAST_SENDER
650.533	RECEIVER	SLOW_SENDER5
653.983	SLOW_SENDER9	N/A
654.745	RECEIVER	SLOW_SENDER9
655.169	SLOW_SENDER4	N/A
657.843	FAST_SENDER	N/A
657.945	SLOW_SENDER5	N/A
659.218	RECEIVER	SLOW_SENDER4
662.147	SLOW_SENDER9	N/A
662.970	RECEIVER	SLOW_SENDER9
663.694	RECEIVER	FAST_SENDER
666.094	FAST_SENDER	N/A
666.626	SLOW_SENDER4	N/A
667.363	RECEIVER	SLOW_SENDER4
670.402	SLOW_SENDER9	N/A
672.097	RECEIVER	FAST_SENDER
674.505	FAST_SENDER	N/A
680.161	RECEIVER	FAST_SENDER
682.573	FAST_SENDER	N/A
688.545	RECEIVER	FAST_SENDER
690.974	FAST_SENDER	N/A
697.027	RECEIVER	FAST_SENDER
699.474	FAST_SENDER	N/A
705.403	RECEIVER	FAST_SENDER
707.830	FAST_SENDER	N/A
713.443	RECEIVER	FAST_SENDER
715.863	FAST_SENDER	N/A
721.381	RECEIVER	FAST_SENDER
723.782	FAST_SENDER	N/A
729.862	RECEIVER	FAST_SENDER
732.300	FAST_SENDER	N/A
738.344	RECEIVER	FAST_SENDER
740.774	FAST_SENDER	N/A
746.974	RECEIVER	FAST_SENDER
749.397	FAST_SENDER	N/A
755.486	RECEIVER	FAST_SENDER
757.916	FAST_SENDER	N/A
763.822	RECEIVER	FAST_SENDER
766.226	FAST_SENDER	N/A
771.773	RECEIVER	FAST_SENDER
774.193	FAST_SENDER	N/A
779.070	SLOW_SENDER8	N/A
780.019	RECEIVER	FAST_SENDER
782.455	FAST_SENDER	N/A
785.020	RECEIVER	SLOW_SENDER8
788.453	RECEIVER	FAST_SENDER
790.431	SLOW_SENDER8	N/A
790.858	FAST_SENDER	N/A
791.185	RECEIVER	SLOW_SENDER8
796.866	RECEIVER	FAST_SENDER
797.620	SLOW_SENDER2	N/A
799.190	SLOW_SENDER10	N/A
799.312	FAST_SENDER	N/A
799.950	SLOW_SENDER1	N/A
801.160	SLOW_SENDER7	N/A
802.970	SLOW_SENDER8	N/A
803.265	RECEIVER	SLOW_SENDER2
804.873	RECEIVER	SLOW_SENDER10
805.793	RECEIVER	FAST_SENDER
805.940	SLOW_SENDER12	N/A
806.679	RECEIVER	SLOW_SENDER7
806.720	SLOW_SENDER3	N/A
807.330	SLOW_SENDER6	N/A
808.196	FAST_SENDER	N/A
810.309	SLOW_SENDER10	N/A
811.000	RECEIVER	SLOW_SENDER12
812.105	SLOW_SENDER7	N/A
812.857	RECEIVER	SLOW_SENDER7
813.490	SLOW_SENDER11	N/A
813.718	RECEIVER	SLOW_SENDER3
813.837	SLOW_SENDER1	N/A
813.937	SLOW_SENDER2	N/A
814.320	SLOW_SENDER13	N/A
814.879	RECEIVER	SLOW_SENDER6
815.776	RECEIVER	SLOW_SENDER10
818.297	SLOW_SENDER7	N/A
819.091	RECEIVER	SLOW_SENDER7
820.155	SLOW_SENDER6	N/A
820.569	RECEIVER	SLOW_SENDER11
821.482	SLOW_SENDER12	N/A
822.990	SLOW_SENDER5	N/A
823.191	SLOW_SENDER10	N/A
823.988	FAST_SENDER	N/A
825.030	SLOW_SENDER3	N/A
826.008	SLOW_SENDER11	N/A
826.514	SLOW_SENDER7	N/A
826.550	SLOW_SENDER9	N/A
827.722	SLOW_SENDER1	N/A
828.241	SLOW_SENDER13	N/A
831.030	SLOW_SENDER4	N/A
834.928	SLOW_SENDER6	N/A
837.339	SLOW_SENDER12	N/A
837.828	SLOW_SENDER5	N/A
839.546	SLOW_SENDER9	N/A
839.749	FAST_SENDER	N/A
840.160	SLOW_SENDER7	N/A
840.754	SLOW_SENDER3	N/A
840.755	SLOW_SENDER11	N/A
843.195	SLOW_SENDER13	N/A
844.915	SLOW_SENDER4	N/A
851.757	SLOW_SENDER5	N/A
853.277	FAST_SENDER	N/A
853.782	SLOW_SENDER9	N/A
857.318	SLOW_SENDER4	N/A
866.123	FAST_SENDER	N/A
878.463	FAST_SENDER	N/A
891.203	FAST_SENDER	N/A
904.292	FAST_SENDER	N/A
916.801	FAST_SENDER	N/A
929.458	FAST_SENDER	N/A
942.322	FAST_SENDER	N/A
955.258	FAST_SENDER	N/A
968.527	FAST_SENDER	N/A
970.550	SLOW_SENDER8	N/A
981.246	FAST_SENDER	N/A
985.197	SLOW_SENDER8	N/A
985.978	RECEIVER	SLOW_SENDER8
986.920	SLOW_SENDER2	N/A
987.718	RECEIVER	SLOW_SENDER2
990.165	SLOW_SENDER2	N/A
991.987	RECEIVER	FAST_SENDER
992.220	SLOW_SENDER10	N/A
992.988	RECEIVER	SLOW_SENDER10
993.110	SLOW_SENDER1	N/A
993.385	SLOW_SENDER8	N/A
994.115	RECEIVER	SLOW_SENDER8
994.400	FAST_SENDER	N/A
995.109	RECEIVER	FAST_SENDER
995.423	SLOW_SENDER10	N/A
997.558	FAST_SENDER	N/A
999.820	RECEIVER	SLOW_SENDER10
1000.290	SLOW_SENDER6	N/A
1001.534	SLOW_SENDER8	N/A
1001.571	RECEIVER	SLOW_SENDER6
1001.690	SLOW_SENDER12	N/A
1003.175	SLOW_SENDER2	N/A
1004.468	RECEIVER	SLOW_SENDER2
1005.260	SLOW_SENDER10	N/A
1005.992	RECEIVER	SLOW_SENDER10
1006.350	SLOW_SENDER7	N/A
1006.668	RECEIVER	FAST_SENDER
1006.710	SLOW_SENDER3	N/A
1007.620	SLOW_SENDER11	N/A
1007.720	RECEIVER	SLOW_SENDER12
1008.520	SLOW_SENDER13	N/A
1010.906	SLOW_SENDER1	N/A
1011.680	RECEIVER	SLOW_SENDER1
1011.908	SLOW_SENDER2	N/A
1012.606	RECEIVER	SLOW_SENDER7
1013.169	SLOW_SENDER12	N/A
1013.309	SLOW_SENDER6	N/A
1013.399	RECEIVER	SLOW_SENDER11
1013.410	SLOW_SENDER10	N/A
1014.333	FAST_SENDER	N/A
1015.321	RECEIVER	SLOW_SENDER13
1016.047	SLOW_SENDER8	N/A
1016.183	RECEIVER	SLOW_SENDER6
1018.027	SLOW_SENDER7	N/A
1018.270	SLOW_SENDER9	N/A
1018.460	SLOW_SENDER5	N/A
1018.607	RECEIVER	SLOW_SENDER2
1018.831	SLOW_SENDER11	N/A
1020.741	SLOW_SENDER13	N/A
1021.207	RECEIVER	SLOW_SENDER11
1021.403	SLOW_SENDER3	N/A
1021.710	SLOW_SENDER4	N/A
1022.075	RECEIVER	FAST_SENDER
1023.204	RECEIVER	SLOW_SENDER3
1023.595	SLOW_SENDER6	N/A
1024.409	RECEIVER	SLOW_SENDER6
1025.281	RECEIVER	SLOW_SENDER13
1026.645	SLOW_SENDER11	N/A
1026.924	SLOW_SENDER12	N/A
1027.060	SLOW_SENDER1	N/A
1027.503	SLOW_SENDER10	N/A
1028.353	RECEIVER	SLOW_SENDER1
1029.020	RECEIVER	SLOW_SENDER11
1029.569	FAST_SENDER	N/A
1030.644	SLOW_SENDER3	N/A
1031.122	RECEIVER	SLOW_SENDER12
1032.682	SLOW_SENDER13	N/A
1033.274	SLOW_SENDER9	N/A
1033.432	RECEIVER	SLOW_SENDER13
1033.445	SLOW_SENDER5	N/A
1034.040	SLOW_SENDER7	N/A
1034.236	RECEIVER	SLOW_SENDER5
1035.114	RECEIVER	SLOW_SENDER3
1036.465	SLOW_SENDER11	N/A
1036.483	RECEIVER	FAST_SENDER
1036.748	SLOW_SENDER4	N/A
1037.244	RECEIVER	SLOW_SENDER11
1038.095	RECEIVER	SLOW_SENDER4
1038.899	FAST_SENDER	N/A
1040.859	SLOW_SENDER13	N/A
1041.568	RECEIVER	SLOW_SENDER13
1041.638	SLOW_SENDER5	N/A
1042.426	RECEIVER	SLOW_SENDER5
1042.545	SLOW_SENDER3	N/A
1043.347	RECEIVER	SLOW_SENDER3
1044.693	SLOW_SENDER11	N/A
1045.040	RECEIVER	FAST_SENDER
1045.503	SLOW_SENDER4	N/A
1046.253	RECEIVER	SLOW_SENDER4
1046.313	SLOW_SENDER9	N/A
1047.079	RECEIVER	SLOW_SENDER9
1048.522	RECEIVER	SLOW_SENDER11
1048.987	SLOW_SENDER13	N/A
1049.862	SLOW_SENDER5	N/A
1050.766	SLOW_SENDER3	N/A
1052.443	FAST_SENDER	N/A
1053.665	SLOW_SENDER4	N/A
1054.484	SLOW_SENDER9	N/A
1055.933	SLOW_SENDER11	N/A
1066.783	FAST_SENDER	N/A
1079.493	FAST_SENDER	N/A
1092.206	FAST_SENDER	N/A
1105.096	FAST_SENDER	N/A
1117.738	FAST_SENDER	N/A
1129.803	FAST_SENDER	N/A
1142.613	FAST_SENDER	N/A
1155.294	FAST_SENDER	N/A
1168.051	FAST_SENDER	N/A
1180.330	SLOW_SENDER8	N/A
1180.555	FAST_SENDER	N/A
1182.140	SLOW_SENDER2	N/A
1192.000	SLOW_SENDER1	N/A
1192.890	SLOW_SENDER10	N/A
1193.810	SLOW_SENDER6	N/A
1194.509	FAST_SENDER	N/A
1194.690	SLOW_SENDER12	N/A
1195.568	SLOW_SENDER2	N/A
1195.753	SLOW_SENDER8	N/A
1201.430	SLOW_SENDER7	N/A
1205.611	SLOW_SENDER1	N/A
1206.543	SLOW_SENDER6	N/A
1208.140	SLOW_SENDER12	N/A
1209.994	SLOW_SENDER10	N/A
1212.472	FAST_SENDER	N/A
1212.628	RECEIVER	SLOW_SENDER12
1214.875	RECEIVER	FAST_SENDER
1215.340	SLOW_SENDER3	N/A
1215.820	SLOW_SENDER13	N/A
1215.826	SLOW_SENDER7	N/A
1217.307	FAST_SENDER	N/A
1217.674	RECEIVER	SLOW_SENDER7
1218.547	RECEIVER	SLOW_SENDER13
1218.690	SLOW_SENDER9	N/A
1219.390	SLOW_SENDER5	N/A
1219.518	SLOW_SENDER1	N/A
1220.241	SLOW_SENDER6	N/A
1220.640	SLOW_SENDER11	N/A
1220.789	RECEIVER	SLOW_SENDER1
1220.980	SLOW_SENDER13	N/A
1222.274	RECEIVER	SLOW_SENDER13
1222.533	SLOW_SENDER12	N/A
1222.560	SLOW_SENDER4	N/A
1224.331	SLOW_SENDER10	N/A
1224.874	RECEIVER	SLOW_SENDER9
1227.720	SLOW_SENDER13	N/A
1228.190	SLOW_SENDER1	N/A
1228.509	RECEIVER	SLOW_SENDER13
1231.061	SLOW_SENDER3	N/A
1231.405	FAST_SENDER	N/A
1231.792	SLOW_SENDER7	N/A
1231.825	RECEIVER	SLOW_SENDER3
1232.578	RECEIVER	SLOW_SENDER7
1234.343	SLOW_SENDER5	N/A
1234.686	SLOW_SENDER9	N/A
1235.125	SLOW_SENDER11	N/A
1235.137	RECEIVER	SLOW_SENDER5
1237.371	RECEIVER	FAST_SENDER
1238.072	SLOW_SENDER4	N/A
1239.529	RECEIVER	SLOW_SENDER9
1242.140	RECEIVER	SLOW_SENDER4
1242.357	SLOW_SENDER13	N/A
1243.101	RECEIVER	SLOW_SENDER13
1244.192	SLOW_SENDER3	N/A
1244.919	RECEIVER	SLOW_SENDER3
1245.009	FAST_SENDER	N/A
1245.623	SLOW_SENDER5	N/A
1246.402	RECEIVER	SLOW_SENDER5
1246.975	SLOW_SENDER9	N/A
1247.771	RECEIVER	SLOW_SENDER9
1249.079	SLOW_SENDER11	N/A
1249.590	SLOW_SENDER4	N/A
1249.829	RECEIVER	SLOW_SENDER11
1250.507	SLOW_SENDER13	N/A
1251.205	RECEIVER	FAST_SENDER
1252.329	SLOW_SENDER3	N/A
1253.109	RECEIVER	SLOW_SENDER3
1253.642	FAST_SENDER	N/A
1253.823	SLOW_SENDER5	N/A
1254.586	RECEIVER	SLOW_SENDER5
1255.204	SLOW_SENDER9	N/A
1256.512	RECEIVER	SLOW_SENDER9
1257.255	SLOW_SENDER11	N/A
1259.539	RECEIVER	FAST_SENDER
1261.957	FAST_SENDER	N/A
1262.014	SLOW_SENDER5	N/A
1263.306	RECEIVER	SLOW_SENDER5
1263.914	SLOW_SENDER9	N/A
1264.660	RECEIVER	SLOW_SENDER9
1268.143	RECEIVER	FAST_SENDER
1270.591	FAST_SENDER	N/A
1270.721	SLOW_SENDER5	N/A
1271.988	RECEIVER	SLOW_SENDER5
1276.620	RECEIVER	FAST_SENDER
1279.058	FAST_SENDER	N/A
1285.031	RECEIVER	FAST_SENDER
1287.445	FAST_SENDER	N/A
1293.231	RECEIVER	FAST_SENDER
1299.958	FAST_SENDER	N/A
1306.058	RECEIVER	FAST_SENDER
1308.493	FAST_SENDER	N/A
1314.649	RECEIVER	FAST_SENDER
1317.055	FAST_SENDER	N/A
1322.830	RECEIVER	FAST_SENDER
1325.250	FAST_SENDER	N/A
1331.177	RECEIVER	FAST_SENDER
1333.584	FAST_SENDER	N/A
1339.602	RECEIVER	FAST_SENDER
1342.019	FAST_SENDER	N/A
1348.256	RECEIVER	FAST_SENDER
1350.664	FAST_SENDER	N/A
1356.544	RECEIVER	FAST_SENDER
1358.992	FAST_SENDER	N/A
1364.914	RECEIVER	FAST_SENDER
1368.220	SLOW_SENDER8	N/A
1368.400	SLOW_SENDER2	N/A
1371.791	FAST_SENDER	N/A
1374.866	RECEIVER	SLOW_SENDER2
1377.802	RECEIVER	FAST_SENDER
1380.203	FAST_SENDER	N/A
1382.285	SLOW_SENDER8	N/A
1382.710	SLOW_SENDER2	N/A
1383.062	RECEIVER	SLOW_SENDER8
1384.520	SLOW_SENDER6	N/A
1386.089	RECEIVER	FAST_SENDER
1386.947	RECEIVER	SLOW_SENDER2
1388.780	SLOW_SENDER12	N/A
1389.540	SLOW_SENDER10	N/A
1389.709	RECEIVER	SLOW_SENDER6
1393.250	SLOW_SENDER1	N/A
1393.642	FAST_SENDER	N/A
1394.390	SLOW_SENDER2	N/A
1394.640	RECEIVER	SLOW_SENDER12
1395.419	RECEIVER	SLOW_SENDER10
1396.060	SLOW_SENDER7	N/A
1396.453	SLOW_SENDER8	N/A
1397.224	RECEIVER	SLOW_SENDER8
1399.330	SLOW_SENDER6	N/A
1399.590	RECEIVER	SLOW_SENDER1
1400.284	RECEIVER	FAST_SENDER
1402.582	RECEIVER	SLOW_SENDER7
1402.713	FAST_SENDER	N/A
1403.536	SLOW_SENDER10	N/A
1404.264	RECEIVER	SLOW_SENDER10
1404.642	SLOW_SENDER8	N/A
1404.907	SLOW_SENDER12	N/A
1405.921	RECEIVER	SLOW_SENDER8
1406.890	SLOW_SENDER1	N/A
1407.985	SLOW_SENDER7	N/A
1408.191	RECEIVER	SLOW_SENDER1
1409.395	RECEIVER	FAST_SENDER
1411.701	SLOW_SENDER10	N/A
1411.833	FAST_SENDER	N/A
1412.076	RECEIVER	SLOW_SENDER7
1412.863	SLOW_SENDER6	N/A
1412.988	RECEIVER	SLOW_SENDER10
1415.600	SLOW_SENDER1	N/A
1415.710	SLOW_SENDER4	N/A
1416.380	RECEIVER	SLOW_SENDER1
1416.890	SLOW_SENDER3	N/A
1417.280	SLOW_SENDER13	N/A
1419.387	SLOW_SENDER12	N/A
1419.480	SLOW_SENDER7	N/A
1420.388	SLOW_SENDER10	N/A
1423.540	SLOW_SENDER11	N/A
1423.824	SLOW_SENDER1	N/A
1424.939	FAST_SENDER	N/A
1428.360	SLOW_SENDER9	N/A
1429.460	SLOW_SENDER4	N/A
1431.618	SLOW_SENDER13	N/A
1432.148	SLOW_SENDER3	N/A
1435.790	SLOW_SENDER5	N/A
1435.956	SLOW_SENDER11	N/A
1440.083	FAST_SENDER	N/A
1443.873	SLOW_SENDER4	N/A
1444.367	SLOW_SENDER9	N/A
1445.813	SLOW_SENDER13	N/A
1446.266	SLOW_SENDER3	N/A
1449.461	SLOW_SENDER5	N/A
1453.529	FAST_SENDER	N/A
1457.024	SLOW_SENDER9	N/A
1462.155	SLOW_SENDER5	N/A
1466.488	FAST_SENDER	N/A
1479.236	FAST_SENDER	N/A
1491.888	FAST_SENDER	N/A
1504.558	FAST_SENDER	N/A
1517.133	FAST_SENDER	N/A
1529.395	FAST_SENDER	N/A
1542.104	FAST_SENDER	N/A
1554.677	FAST_SENDER	N/A
1560.750	SLOW_SENDER2	N/A
1566.978	FAST_SENDER	N/A
1569.190	SLOW_SENDER8	N/A
1575.100	SLOW_SENDER2	N/A
1578.910	SLOW_SENDER6	N/A
1580.238	FAST_SENDER	N/A
1583.584	SLOW_SENDER8	N/A
1583.840	SLOW_SENDER12	N/A
1584.322	RECEIVER	SLOW_SENDER8
1586.143	RECEIVER	SLOW_SENDER12
1587.340	SLOW_SENDER2	N/A
1588.117	RECEIVER	SLOW_SENDER2
1588.553	SLOW_SENDER12	N/A
1589.060	SLOW_SENDER7	N/A
1589.352	RECEIVER	SLOW_SENDER12
1589.440	SLOW_SENDER10	N/A
1591.771	SLOW_SENDER8	N/A
1592.544	RECEIVER	SLOW_SENDER8
1594.240	SLOW_SENDER1	N/A
1594.309	SLOW_SENDER6	N/A
1594.770	SLOW_SENDER12	N/A
1595.010	RECEIVER	SLOW_SENDER1
1595.356	FAST_SENDER	N/A
1595.522	SLOW_SENDER2	N/A
1596.661	RECEIVER	SLOW_SENDER7
1597.478	RECEIVER	SLOW_SENDER12
1599.974	SLOW_SENDER8	N/A
1600.769	RECEIVER	SLOW_SENDER8
1601.943	SLOW_SENDER10	N/A
1603.765	RECEIVER	SLOW_SENDER10
1604.014	SLOW_SENDER7	N/A
1604.896	SLOW_SENDER12	N/A
1606.980	SLOW_SENDER11	N/A
1607.375	RECEIVER	FAST_SENDER
1608.120	SLOW_SENDER4	N/A
1608.303	SLOW_SENDER1	N/A
1608.349	RECEIVER	SLOW_SENDER12
1609.625	RECEIVER	SLOW_SENDER1
1609.651	FAST_SENDER	N/A
1611.205	SLOW_SENDER10	N/A
1611.530	SLOW_SENDER13	N/A
1612.007	RECEIVER	SLOW_SENDER10
1612.040	SLOW_SENDER3	N/A
1612.923	RECEIVER	SLOW_SENDER11
1615.754	SLOW_SENDER12	N/A
1616.513	RECEIVER	SLOW_SENDER12
1617.389	RECEIVER	SLOW_SENDER13
1618.389	RECEIVER	SLOW_SENDER3
1619.437	SLOW_SENDER10	N/A
1620.200	RECEIVER	SLOW_SENDER10
1620.300	SLOW_SENDER11	N/A
1621.082	RECEIVER	SLOW_SENDER11
1621.084	SLOW_SENDER1	N/A
1621.380	SLOW_SENDER9	N/A
1621.862	RECEIVER	SLOW_SENDER1
1622.836	SLOW_SENDER13	N/A
1623.594	RECEIVER	SLOW_SENDER13
1623.834	SLOW_SENDER3	N/A
1623.942	SLOW_SENDER12	N/A
1624.336	SLOW_SENDER4	N/A
1624.552	FAST_SENDER	N/A
1625.095	RECEIVER	SLOW_SENDER4
1625.803	RECEIVER	SLOW_SENDER12
1626.590	SLOW_SENDER5	N/A
1627.613	RECEIVER	SLOW_SENDER9
1627.629	SLOW_SENDER10	N/A
1628.356	RECEIVER	SLOW_SENDER10
1628.499	SLOW_SENDER11	N/A
1629.003	SLOW_SENDER13	N/A
1629.270	SLOW_SENDER1	N/A
1629.281	RECEIVER	SLOW_SENDER11
1630.075	RECEIVER	SLOW_SENDER1
1630.795	RECEIVER	SLOW_SENDER5
1632.519	SLOW_SENDER4	N/A
1633.034	SLOW_SENDER9	N/A
1633.246	SLOW_SENDER12	N/A
1634.012	RECEIVER	SLOW_SENDER12
1634.897	RECEIVER	SLOW_SENDER4
1635.694	RECEIVER	FAST_SENDER
1635.774	SLOW_SENDER10	N/A
1636.201	SLOW_SENDER5	N/A
1636.982	RECEIVER	SLOW_SENDER5
1637.992	FAST_SENDER	N/A
1638.146	RECEIVER	SLOW_SENDER10
1639.927	RECEIVER	SLOW_SENDER9
1640.770	SLOW_SENDER3	N/A
1641.453	SLOW_SENDER12	N/A
1641.522	RECEIVER	SLOW_SENDER3
1642.209	RECEIVER	SLOW_SENDER12
1642.386	SLOW_SENDER5	N/A
1643.190	RECEIVER	SLOW_SENDER5
1645.093	SLOW_SENDER13	N/A
1645.581	SLOW_SENDER10	N/A
1647.342	SLOW_SENDER9	N/A
1648.954	SLOW_SENDER3	N/A
1650.618	SLOW_SENDER5	N/A
1650.658	FAST_SENDER	N/A
1663.976	FAST_SENDER	N/A
1676.587	FAST_SENDER	N/A
1689.257	FAST_SENDER	N/A
1702.008	FAST_SENDER	N/A
1714.956	FAST_SENDER	N/A
1727.127	FAST_SENDER	N/A
1739.739	FAST_SENDER	N/A
1751.850	SLOW_SENDER2	N/A
1752.098	FAST_SENDER	N/A
1764.732	FAST_SENDER	N/A
1766.349	SLOW_SENDER2	N/A
1766.680	SLOW_SENDER6	N/A
1769.700	SLOW_SENDER8	N/A
1776.350	SLOW_SENDER7	N/A
1777.659	FAST_SENDER	N/A
1779.997	SLOW_SENDER2	N/A
1781.303	SLOW_SENDER6	N/A
1783.722	SLOW_SENDER8	N/A
1791.560	FAST_SENDER	N/A
1792.190	SLOW_SENDER7	N/A
1795.710	SLOW_SENDER6	N/A
1795.770	SLOW_SENDER1	N/A
1796.710	SLOW_SENDER8	N/A
1799.920	SLOW_SENDER11	N/A
1803.830	SLOW_SENDER4	N/A
1805.430	FAST_SENDER	N/A
1805.478	SLOW_SENDER7	N/A
1805.680	SLOW_SENDER12	N/A
1808.132	RECEIVER	SLOW_SENDER4
1809.483	SLOW_SENDER1	N/A
1809.740	SLOW_SENDER13	N/A
1810.539	RECEIVER	SLOW_SENDER13
1810.960	SLOW_SENDER10	N/A
1813.068	RECEIVER	FAST_SENDER
1813.533	SLOW_SENDER4	N/A
1813.579	SLOW_SENDER11	N/A
1814.728	RECEIVER	SLOW_SENDER12
1815.475	FAST_SENDER	N/A
1816.090	SLOW_SENDER3	N/A
1816.180	SLOW_SENDER9	N/A
1817.430	RECEIVER	SLOW_SENDER11
1818.457	RECEIVER	SLOW_SENDER10
1820.460	SLOW_SENDER5	N/A
1821.082	RECEIVER	SLOW_SENDER3
1822.005	SLOW_SENDER13	N/A
1822.151	SLOW_SENDER12	N/A
1822.800	RECEIVER	SLOW_SENDER13
1822.940	SLOW_SENDER1	N/A
1823.725	RECEIVER	SLOW_SENDER1
1824.442	RECEIVER	SLOW_SENDER9
1825.568	SLOW_SENDER10	N/A
1826.340	RECEIVER	SLOW_SENDER10
1826.770	SLOW_SENDER11	N/A
1827.235	RECEIVER	SLOW_SENDER5
1827.429	SLOW_SENDER4	N/A
1828.185	RECEIVER	SLOW_SENDER4
1828.223	SLOW_SENDER13	N/A
1828.443	SLOW_SENDER3	N/A
1828.647	FAST_SENDER	N/A
1828.998	RECEIVER	SLOW_SENDER13
1831.168	SLOW_SENDER1	N/A
1832.635	SLOW_SENDER5	N/A
1833.261	SLOW_SENDER9	N/A
1833.771	SLOW_SENDER10	N/A
1834.014	RECEIVER	SLOW_SENDER9
1835.095	RECEIVER	SLOW_SENDER10
1835.602	SLOW_SENDER4	N/A
1835.986	RECEIVER	FAST_SENDER
1836.846	RECEIVER	SLOW_SENDER5
1841.743	SLOW_SENDER3	N/A
1842.442	SLOW_SENDER13	N/A
1842.507	SLOW_SENDER10	N/A
1842.539	RECEIVER	SLOW_SENDER3
1843.209	RECEIVER	SLOW_SENDER13
1843.522	FAST_SENDER	N/A
1844.249	SLOW_SENDER5	N/A
1844.973	RECEIVER	SLOW_SENDER5
1847.389	SLOW_SENDER9	N/A
1847.606	RECEIVER	SLOW_SENDER10
1849.567	RECEIVER	FAST_SENDER
1849.946	SLOW_SENDER3	N/A
1850.640	SLOW_SENDER13	N/A
1851.445	RECEIVER	SLOW_SENDER13
1852.012	FAST_SENDER	N/A
1852.418	SLOW_SENDER5	N/A
1853.156	RECEIVER	SLOW_SENDER5
1855.048	SLOW_SENDER10	N/A
1855.778	RECEIVER	SLOW_SENDER10
1857.834	RECEIVER	FAST_SENDER
1858.846	SLOW_SENDER13	N/A
1859.578	RECEIVER	SLOW_SENDER13
1860.238	FAST_SENDER	N/A
1860.557	SLOW_SENDER5	N/A
1861.339	RECEIVER	SLOW_SENDER5
1863.186	SLOW_SENDER10	N/A
1863.968	RECEIVER	SLOW_SENDER10
1866.347	RECEIVER	FAST_SENDER
1868.747	FAST_SENDER	N/A
1868.755	SLOW_SENDER5	N/A
1870.045	RECEIVER	SLOW_SENDER5
1875.427	RECEIVER	FAST_SENDER
1877.859	FAST_SENDER	N/A
1883.648	RECEIVER	FAST_SENDER
1886.089	FAST_SENDER	N/A
1892.241	RECEIVER	FAST_SENDER
1899.008	FAST_SENDER	N/A
1904.638	RECEIVER	FAST_SENDER
1907.054	FAST_SENDER	N/A
1912.985	RECEIVER	FAST_SENDER
1915.394	FAST_SENDER	N/A
1921.126	RECEIVER	FAST_SENDER
1923.572	FAST_SENDER	N/A
1929.323	RECEIVER	FAST_SENDER
1931.725	FAST_SENDER	N/A
1937.456	RECEIVER	FAST_SENDER
1939.895	FAST_SENDER	N/A
1945.820	SLOW_SENDER2	N/A
1945.887	RECEIVER	FAST_SENDER
1948.305	FAST_SENDER	N/A
1951.276	RECEIVER	SLOW_SENDER2
1954.060	RECEIVER	FAST_SENDER
1956.510	FAST_SENDER	N/A
1956.723	SLOW_SENDER2	N/A
1957.480	RECEIVER	SLOW_SENDER2
1960.230	SLOW_SENDER6	N/A
1962.224	RECEIVER	FAST_SENDER
1962.740	SLOW_SENDER8	N/A
1962.919	SLOW_SENDER2	N/A
1963.696	RECEIVER	SLOW_SENDER2
1964.647	FAST_SENDER	N/A
1965.983	RECEIVER	SLOW_SENDER6
1970.840	SLOW_SENDER7	N/A
1971.029	RECEIVER	FAST_SENDER
1971.125	SLOW_SENDER2	N/A
1971.403	SLOW_SENDER6	N/A
1971.866	RECEIVER	SLOW_SENDER2
1973.448	FAST_SENDER	N/A
1975.661	RECEIVER	SLOW_SENDER6
1976.920	RECEIVER	SLOW_SENDER7
1977.225	SLOW_SENDER8	N/A
1978.008	RECEIVER	SLOW_SENDER8
1979.307	SLOW_SENDER2	N/A
1979.640	RECEIVER	FAST_SENDER
1982.322	SLOW_SENDER7	N/A
1983.081	SLOW_SENDER6	N/A
1983.093	RECEIVER	SLOW_SENDER7
1983.788	RECEIVER	SLOW_SENDER6
1985.439	SLOW_SENDER8	N/A
1988.111	FAST_SENDER	N/A
1988.493	SLOW_SENDER7	N/A
1989.231	RECEIVER	SLOW_SENDER7
1991.202	SLOW_SENDER6	N/A
1991.951	RECEIVER	SLOW_SENDER6
1993.320	SLOW_SENDER12	N/A
1993.850	SLOW_SENDER11	N/A
1994.566	RECEIVER	FAST_SENDER
1996.010	SLOW_SENDER1	N/A
1996.645	SLOW_SENDER7	N/A
1996.984	FAST_SENDER	N/A
1997.951	RECEIVER	SLOW_SENDER7
1999.368	SLOW_SENDER6	N/A
2002.490	SLOW_SENDER4	N/A
2006.360	SLOW_SENDER3	N/A
2006.852	SLOW_SENDER12	N/A
2010.204	SLOW_SENDER11	N/A
2011.305	SLOW_SENDER7	N/A
2012.853	FAST_SENDER	N/A
2013.000	SLOW_SENDER9	N/A
2013.312	SLOW_SENDER1	N/A
2016.412	SLOW_SENDER4	N/A
2022.143	SLOW_SENDER3	N/A
2023.040	SLOW_SENDER13	N/A
2024.104	SLOW_SENDER11	N/A
2026.261	SLOW_SENDER9	N/A
2026.655	FAST_SENDER	N/A
2027.350	SLOW_SENDER10	N/A
2031.275	SLOW_SENDER4	N/A
2033.830	SLOW_SENDER5	N/A
2034.967	SLOW_SENDER3	N/A
2037.605	SLOW_SENDER13	N/A
2039.735	SLOW_SENDER9	N/A
2040.321	FAST_SENDER	N/A
2042.041	SLOW_SENDER10	N/A
2047.298	SLOW_SENDER5	N/A
2054.035	FAST_SENDER	N/A
2055.378	SLOW_SENDER10	N/A
2059.781	SLOW_SENDER5	N/A
2067.279	FAST_SENDER	N/A
2080.152	FAST_SENDER	N/A
2092.676	FAST_SENDER	N/A
2105.474	FAST_SENDER	N/A
2117.893	FAST_SENDER	N/A
2130.573	FAST_SENDER	N/A
2142.846	FAST_SENDER	N/A
2148.700	SLOW_SENDER2	N/A
2155.084	FAST_SENDER	N/A
2155.180	SLOW_SENDER8	N/A
2161.414	SLOW_SENDER2	N/A
2162.214	RECEIVER	SLOW_SENDER2
2166.340	SLOW_SENDER6	N/A
2167.060	RECEIVER	SLOW_SENDER6
2167.512	FAST_SENDER	N/A
2168.651	SLOW_SENDER8	N/A
2169.426	RECEIVER	SLOW_SENDER8
2169.491	SLOW_SENDER6	N/A
2169.641	SLOW_SENDER2	N/A
2170.217	RECEIVER	SLOW_SENDER6
2170.940	RECEIVER	SLOW_SENDER2
2172.624	SLOW_SENDER6	N/A
2173.396	RECEIVER	SLOW_SENDER6
2175.580	SLOW_SENDER7	N/A
2176.834	SLOW_SENDER8	N/A
2177.905	RECEIVER	SLOW_SENDER7
2178.368	SLOW_SENDER2	N/A
2179.144	RECEIVER	SLOW_SENDER2
2179.789	RECEIVER	SLOW_SENDER8
2180.316	SLOW_SENDER7	N/A
2180.520	FAST_SENDER	N/A
2182.200	SLOW_SENDER12	N/A
2184.080	SLOW_SENDER1	N/A
2184.133	SLOW_SENDER6	N/A
2184.201	RECEIVER	SLOW_SENDER7
2185.427	RECEIVER	SLOW_SENDER12
2186.577	SLOW_SENDER2	N/A
2187.016	RECEIVER	FAST_SENDER
2187.207	SLOW_SENDER8	N/A
2188.739	RECEIVER	SLOW_SENDER2
2190.027	RECEIVER	SLOW_SENDER6
2190.830	SLOW_SENDER11	N/A
2190.845	SLOW_SENDER12	N/A
2190.887	RECEIVER	SLOW_SENDER8
2191.604	SLOW_SENDER7	N/A
2192.364	RECEIVER	SLOW_SENDER7
2194.804	FAST_SENDER	N/A
2195.453	RECEIVER	SLOW_SENDER12
2195.880	SLOW_SENDER4	N/A
2196.184	SLOW_SENDER2	N/A
2196.948	RECEIVER	SLOW_SENDER2
2198.264	RECEIVER	SLOW_SENDER11
2199.450	SLOW_SENDER3	N/A
2200.788	SLOW_SENDER6	N/A
2201.429	RECEIVER	SLOW_SENDER4
2201.561	SLOW_SENDER1	N/A
2202.351	RECEIVER	SLOW_SENDER1
2203.765	RECEIVER	FAST_SENDER
2204.140	SLOW_SENDER9	N/A
2204.395	SLOW_SENDER2	N/A
2204.734	SLOW_SENDER12	N/A
2205.163	RECEIVER	SLOW_SENDER2
2206.202	FAST_SENDER	N/A
2206.241	RECEIVER	SLOW_SENDER3
2206.861	SLOW_SENDER4	N/A
2207.016	SLOW_SENDER7	N/A
2207.628	RECEIVER	SLOW_SENDER4
2207.740	SLOW_SENDER11	N/A
2208.320	SLOW_SENDER13	N/A
2209.588	RECEIVER	SLOW_SENDER12
2210.826	RECEIVER	SLOW_SENDER9
2211.643	SLOW_SENDER3	N/A
2211.933	RECEIVER	SLOW_SENDER11
2213.034	SLOW_SENDER4	N/A
2213.180	RECEIVER	FAST_SENDER
2214.975	RECEIVER	SLOW_SENDER13
2215.233	SLOW_SENDER1	N/A
2215.622	FAST_SENDER	N/A
2216.016	RECEIVER	SLOW_SENDER1
2216.951	RECEIVER	SLOW_SENDER3
2218.603	SLOW_SENDER9	N/A
2219.386	RECEIVER	SLOW_SENDER9
2219.750	SLOW_SENDER10	N/A
2220.411	SLOW_SENDER13	N/A
2221.541	RECEIVER	FAST_SENDER
2221.866	SLOW_SENDER11	N/A
2222.607	RECEIVER	SLOW_SENDER11
2223.976	FAST_SENDER	N/A
2224.354	SLOW_SENDER3	N/A
2225.070	SLOW_SENDER5	N/A
2225.303	RECEIVER	FAST_SENDER
2226.286	RECEIVER	SLOW_SENDER10
2226.766	SLOW_SENDER4	N/A
2227.717	FAST_SENDER	N/A
2228.373	RECEIVER	SLOW_SENDER3
2230.054	SLOW_SENDER11	N/A
2231.150	RECEIVER	SLOW_SENDER5
2231.690	SLOW_SENDER10	N/A
2232.048	SLOW_SENDER9	N/A
2232.453	RECEIVER	SLOW_SENDER10
2234.882	RECEIVER	FAST_SENDER
2235.298	SLOW_SENDER13	N/A
2236.065	RECEIVER	SLOW_SENDER13
2236.576	SLOW_SENDER5	N/A
2237.327	RECEIVER	SLOW_SENDER5
2237.329	FAST_SENDER	N/A
2245.444	SLOW_SENDER10	N/A
2248.622	SLOW_SENDER5	N/A
2249.541	FAST_SENDER	N/A
2262.523	FAST_SENDER	N/A
2274.931	FAST_SENDER	N/A
2287.374	FAST_SENDER	N/A
2299.725	FAST_SENDER	N/A
2312.063	FAST_SENDER	N/A
2324.583	FAST_SENDER	N/A
2337.094	FAST_SENDER	N/A
2349.605	FAST_SENDER	N/A
2354.340	SLOW_SENDER8	N/A
2362.107	FAST_SENDER	N/A
2365.280	SLOW_SENDER6	N/A
2368.810	SLOW_SENDER2	N/A
2368.957	SLOW_SENDER8	N/A
2372.040	SLOW_SENDER7	N/A
2373.180	SLOW_SENDER12	N/A
2374.784	FAST_SENDER	N/A
2378.245	SLOW_SENDER6	N/A
2380.760	SLOW_SENDER1	N/A
2383.248	SLOW_SENDER2	N/A
2386.444	SLOW_SENDER7	N/A
2387.351	SLOW_SENDER12	N/A
2390.741	FAST_SENDER	N/A
2391.887	SLOW_SENDER6	N/A
2392.050	SLOW_SENDER3	N/A
2393.550	SLOW_SENDER4	N/A
2394.830	SLOW_SENDER11	N/A
2395.009	SLOW_SENDER1	N/A
2398.340	SLOW_SENDER9	N/A
2398.414	SLOW_SENDER2	N/A
2398.960	SLOW_SENDER7	N/A
2403.390	SLOW_SENDER13	N/A
2405.146	FAST_SENDER	N/A
2406.306	SLOW_SENDER4	N/A
2407.068	RECEIVER	SLOW_SENDER4
2408.100	RECEIVER	FAST_SENDER
2408.128	SLOW_SENDER3	N/A
2408.657	SLOW_SENDER11	N/A
2408.892	RECEIVER	SLOW_SENDER3
2410.513	FAST_SENDER	N/A
2410.842	RECEIVER	SLOW_SENDER13
2411.061	SLOW_SENDER1	N/A
2411.831	RECEIVER	SLOW_SENDER1
2412.810	SLOW_SENDER10	N/A
2413.365	RECEIVER	FAST_SENDER
2413.531	SLOW_SENDER9	N/A
2414.291	RECEIVER	SLOW_SENDER9
2414.471	SLOW_SENDER4	N/A
2415.161	RECEIVER	SLOW_SENDER10
2415.791	FAST_SENDER	N/A
2416.187	SLOW_SENDER13	N/A
2416.332	SLOW_SENDER3	N/A
2416.500	SLOW_SENDER5	N/A
2416.956	RECEIVER	SLOW_SENDER13
2417.589	SLOW_SENDER10	N/A
2417.681	RECEIVER	FAST_SENDER
2419.264	SLOW_SENDER1	N/A
2420.156	RECEIVER	SLOW_SENDER4
2421.741	SLOW_SENDER9	N/A
2426.315	RECEIVER	SLOW_SENDER9
2429.564	FAST_SENDER	N/A
2430.256	SLOW_SENDER5	N/A
2430.299	RECEIVER	FAST_SENDER
2430.300	SLOW_SENDER13	N/A
2431.044	RECEIVER	SLOW_SENDER13
2432.116	SLOW_SENDER10	N/A
2432.732	FAST_SENDER	N/A
2432.881	RECEIVER	SLOW_SENDER10
2433.757	SLOW_SENDER9	N/A
2434.504	RECEIVER	SLOW_SENDER9
2435.955	RECEIVER	SLOW_SENDER5
2438.861	RECEIVER	FAST_SENDER
2440.294	SLOW_SENDER10	N/A
2441.039	RECEIVER	SLOW_SENDER10
2441.266	FAST_SENDER	N/A
2441.915	SLOW_SENDER9	N/A
2442.716	RECEIVER	SLOW_SENDER9
2443.361	SLOW_SENDER5	N/A
2444.114	RECEIVER	SLOW_SENDER5
2448.041	RECEIVER	FAST_SENDER
2448.487	SLOW_SENDER10	N/A
2449.240	RECEIVER	SLOW_SENDER10
2450.484	FAST_SENDER	N/A
2451.535	SLOW_SENDER5	N/A
2452.306	RECEIVER	SLOW_SENDER5
2456.208	RECEIVER	FAST_SENDER
2456.651	SLOW_SENDER10	N/A
2457.402	RECEIVER	SLOW_SENDER10
2458.658	FAST_SENDER	N/A
2459.750	SLOW_SENDER5	N/A
2460.543	RECEIVER	SLOW_SENDER5
2464.533	RECEIVER	FAST_SENDER
2464.849	SLOW_SENDER10	N/A
2465.570	RECEIVER	SLOW_SENDER10
2466.960	FAST_SENDER	N/A
2467.949	SLOW_SENDER5	N/A
2473.015	RECEIVER	FAST_SENDER
2475.455	FAST_SENDER	N/A
2481.544	RECEIVER	FAST_SENDER
2483.953	FAST_SENDER	N/A
2489.716	RECEIVER	FAST_SENDER
2492.155	FAST_SENDER	N/A
2498.005	RECEIVER	FAST_SENDER
2500.455	FAST_SENDER	N/A
2506.389	RECEIVER	FAST_SENDER
2508.808	FAST_SENDER	N/A
2515.154	RECEIVER	FAST_SENDER
2517.588	FAST_SENDER	N/A
2523.466	RECEIVER	FAST_SENDER
2525.908	FAST_SENDER	N/A
2531.928	RECEIVER	FAST_SENDER
2534.370	FAST_SENDER	N/A
2539.820	SLOW_SENDER8	N/A
2540.457	RECEIVER	FAST_SENDER
2544.151	RECEIVER	SLOW_SENDER8
2547.215	FAST_SENDER	N/A
2549.566	SLOW_SENDER8	N/A
2550.359	RECEIVER	SLOW_SENDER8
2553.882	RECEIVER	FAST_SENDER
2555.760	SLOW_SENDER8	N/A
2556.301	FAST_SENDER	N/A
2556.509	RECEIVER	SLOW_SENDER8
2558.570	SLOW_SENDER6	N/A
2558.730	SLOW_SENDER12	N/A
2562.325	RECEIVER	FAST_SENDER
2563.490	SLOW_SENDER2	N/A
2563.927	SLOW_SENDER8	N/A
2564.719	RECEIVER	SLOW_SENDER8
2564.744	FAST_SENDER	N/A
2565.880	SLOW_SENDER7	N/A
2569.519	RECEIVER	SLOW_SENDER2
2572.006	RECEIVER	FAST_SENDER
2573.328	SLOW_SENDER12	N/A
2574.081	RECEIVER	SLOW_SENDER12
2574.141	SLOW_SENDER6	N/A
2574.420	FAST_SENDER	N/A
2575.421	RECEIVER	SLOW_SENDER6
2575.522	SLOW_SENDER8	N/A
2576.545	RECEIVER	FAST_SENDER
2577.687	SLOW_SENDER2	N/A
2578.412	RECEIVER	SLOW_SENDER2
2578.977	FAST_SENDER	N/A
2580.090	SLOW_SENDER11	N/A
2580.091	SLOW_SENDER7	N/A
2581.380	RECEIVER	SLOW_SENDER7
2581.500	SLOW_SENDER12	N/A
2582.292	RECEIVER	SLOW_SENDER12
2582.837	SLOW_SENDER6	N/A
2583.583	RECEIVER	SLOW_SENDER6
2584.070	SLOW_SENDER1	N/A
2585.843	SLOW_SENDER2	N/A
2586.021	RECEIVER	FAST_SENDER
2586.732	RECEIVER	SLOW_SENDER11
2586.800	SLOW_SENDER4	N/A
2588.000	SLOW_SENDER3	N/A
2588.458	FAST_SENDER	N/A
2588.800	SLOW_SENDER7	N/A
2589.564	RECEIVER	SLOW_SENDER7
2589.705	SLOW_SENDER12	N/A
2590.317	RECEIVER	SLOW_SENDER2
2591.013	SLOW_SENDER6	N/A
2591.495	RECEIVER	SLOW_SENDER1
2592.152	SLOW_SENDER11	N/A
2592.449	RECEIVER	SLOW_SENDER4
2594.244	RECEIVER	SLOW_SENDER12
2595.153	RECEIVER	FAST_SENDER
2596.630	SLOW_SENDER13	N/A
2596.909	SLOW_SENDER1	N/A
2596.983	SLOW_SENDER7	N/A
2597.025	RECEIVER	SLOW_SENDER11
2597.555	FAST_SENDER	N/A
2597.719	RECEIVER	SLOW_SENDER7
2599.960	SLOW_SENDER4	N/A
2600.149	SLOW_SENDER2	N/A
2600.744	RECEIVER	SLOW_SENDER4
2601.832	RECEIVER	SLOW_SENDER1
2602.636	SLOW_SENDER3	N/A
2603.428	SLOW_SENDER12	N/A
2604.194	RECEIVER	SLOW_SENDER12
2604.443	SLOW_SENDER11	N/A
2606.200	SLOW_SENDER9	N/A
2610.821	SLOW_SENDER3	N/A
2611.743	SLOW_SENDER13	N/A
2611.961	SLOW_SENDER1	N/A
2612.464	SLOW_SENDER4	N/A
2615.441	FAST_SENDER	N/A
2617.430	SLOW_SENDER9	N/A
2623.798	SLOW_SENDER3	N/A
2624.160	SLOW_SENDER5	N/A
2624.845	SLOW_SENDER13	N/A
2628.440	FAST_SENDER	N/A
2629.250	SLOW_SENDER10	N/A
2630.918	SLOW_SENDER9	N/A
2639.159	SLOW_SENDER5	N/A
2641.774	FAST_SENDER	N/A
2642.654	SLOW_SENDER10	N/A
2651.770	SLOW_SENDER5	N/A
2655.220	SLOW_SENDER10	N/A
2655.367	FAST_SENDER	N/A
2668.883	FAST_SENDER	N/A
2681.646	FAST_SENDER	N/A
2694.630	FAST_SENDER	N/A
2707.313	FAST_SENDER	N/A
2719.892	FAST_SENDER	N/A
2732.487	FAST_SENDER	N/A
2741.440	SLOW_SENDER8	N/A
2745.581	FAST_SENDER	N/A
2755.885	SLOW_SENDER8	N/A
2758.387	FAST_SENDER	N/A
2760.700	SLOW_SENDER6	N/A
2764.540	SLOW_SENDER2	N/A
2767.480	SLOW_SENDER7	N/A
2767.950	SLOW_SENDER12	N/A
2768.361	SLOW_SENDER8	N/A
2769.615	RECEIVER	SLOW_SENDER8
2770.489	RECEIVER	SLOW_SENDER12
2772.915	SLOW_SENDER12	N/A
2772.978	FAST_SENDER	N/A
2773.070	SLOW_SENDER11	N/A
2774.053	SLOW_SENDER6	N/A
2774.258	RECEIVER	SLOW_SENDER7
2775.370	RECEIVER	FAST_SENDER
2777.048	SLOW_SENDER8	N/A
2777.530	SLOW_SENDER1	N/A
2777.926	RECEIVER	SLOW_SENDER12
2779.390	SLOW_SENDER4	N/A
2779.704	SLOW_SENDER7	N/A
2779.733	SLOW_SENDER2	N/A
2779.885	RECEIVER	SLOW_SENDER1
2783.773	FAST_SENDER	N/A
2784.523	RECEIVER	FAST_SENDER
2786.924	FAST_SENDER	N/A
2787.220	RECEIVER	SLOW_SENDER4
2787.823	SLOW_SENDER6	N/A
2787.990	SLOW_SENDER3	N/A
2788.321	RECEIVER	SLOW_SENDER7
2788.517	SLOW_SENDER11	N/A
2788.752	SLOW_SENDER1	N/A
2789.262	RECEIVER	SLOW_SENDER11
2789.518	SLOW_SENDER12	N/A
2789.680	SLOW_SENDER13	N/A
2790.270	RECEIVER	SLOW_SENDER12
2793.142	RECEIVER	SLOW_SENDER3
2793.700	SLOW_SENDER2	N/A
2793.826	RECEIVER	FAST_SENDER
2795.018	RECEIVER	SLOW_SENDER2
2795.660	SLOW_SENDER7	N/A
2796.420	SLOW_SENDER9	N/A
2796.471	RECEIVER	SLOW_SENDER7
2797.176	SLOW_SENDER4	N/A
2797.701	SLOW_SENDER12	N/A
2797.976	RECEIVER	SLOW_SENDER4
2800.901	SLOW_SENDER3	N/A
2800.972	RECEIVER	SLOW_SENDER9
2801.654	RECEIVER	SLOW_SENDER3
2802.542	FAST_SENDER	N/A
2803.331	SLOW_SENDER11	N/A
2803.892	SLOW_SENDER7	N/A
2804.033	SLOW_SENDER1	N/A
2804.755	RECEIVER	SLOW_SENDER1
2805.940	SLOW_SENDER13	N/A
2806.386	SLOW_SENDER9	N/A
2806.674	RECEIVER	SLOW_SENDER13
2809.070	SLOW_SENDER3	N/A
2809.488	RECEIVER	FAST_SENDER
2810.693	RECEIVER	SLOW_SENDER9
2811.038	SLOW_SENDER4	N/A
2811.815	RECEIVER	SLOW_SENDER4
2811.913	FAST_SENDER	N/A
2813.346	RECEIVER	SLOW_SENDER3
2814.077	SLOW_SENDER13	N/A
2814.842	RECEIVER	SLOW_SENDER13
2816.160	SLOW_SENDER5	N/A
2818.096	SLOW_SENDER9	N/A
2818.333	RECEIVER	FAST_SENDER
2819.251	SLOW_SENDER4	N/A
2819.720	SLOW_SENDER10	N/A
2820.741	FAST_SENDER	N/A
2820.790	SLOW_SENDER3	N/A
2822.076	RECEIVER	SLOW_SENDER3
2822.275	SLOW_SENDER13	N/A
2823.309	RECEIVER	SLOW_SENDER5
2825.169	RECEIVER	SLOW_SENDER10
2827.018	RECEIVER	FAST_SENDER
2827.688	RECEIVER	SLOW_SENDER13
2829.468	FAST_SENDER	N/A
2829.514	SLOW_SENDER3	N/A
2830.581	SLOW_SENDER10	N/A
2830.824	RECEIVER	SLOW_SENDER3
2833.438	SLOW_SENDER5	N/A
2834.197	RECEIVER	SLOW_SENDER5
2835.111	SLOW_SENDER13	N/A
2835.156	RECEIVER	FAST_SENDER
2837.599	FAST_SENDER	N/A
2841.647	SLOW_SENDER5	N/A
2842.426	RECEIVER	SLOW_SENDER5
2843.204	SLOW_SENDER10	N/A
2843.666	RECEIVER	FAST_SENDER
2846.073	FAST_SENDER	N/A
2849.876	SLOW_SENDER5	N/A
2850.652	RECEIVER	SLOW_SENDER5
2851.986	RECEIVER	FAST_SENDER
2854.411	FAST_SENDER	N/A
2858.067	SLOW_SENDER5	N/A
2858.858	RECEIVER	SLOW_SENDER5
2860.145	RECEIVER	FAST_SENDER
2862.546	FAST_SENDER	N/A
2866.284	SLOW_SENDER5	N/A
2867.074	RECEIVER	SLOW_SENDER5
2868.112	RECEIVER	FAST_SENDER
2870.550	FAST_SENDER	N/A
2874.501	SLOW_SENDER5	N/A
2875.259	RECEIVER	SLOW_SENDER5
2876.215	RECEIVER	FAST_SENDER
2878.664	FAST_SENDER	N/A
2882.660	SLOW_SENDER5	N/A
2883.403	RECEIVER	SLOW_SENDER5
2884.339	RECEIVER	FAST_SENDER
2886.780	FAST_SENDER	N/A
2892.677	RECEIVER	FAST_SENDER
2895.083	FAST_SENDER	N/A
2901.215	RECEIVER	FAST_SENDER
2903.648	FAST_SENDER	N/A
2909.536	RECEIVER	FAST_SENDER
2911.944	FAST_SENDER	N/A
2924.768	FAST_SENDER	N/A
2930.860	RECEIVER	FAST_SENDER
2933.280	SLOW_SENDER8	N/A
2933.284	FAST_SENDER	N/A
2939.951	RECEIVER	FAST_SENDER
2942.385	FAST_SENDER	N/A
2946.897	SLOW_SENDER8	N/A
2947.648	RECEIVER	SLOW_SENDER8
2952.280	SLOW_SENDER6	N/A
2952.772	RECEIVER	FAST_SENDER
2955.062	SLOW_SENDER8	N/A
2955.205	FAST_SENDER	N/A
2958.630	SLOW_SENDER2	N/A
2958.865	RECEIVER	SLOW_SENDER6
2959.925	RECEIVER	SLOW_SENDER8
2961.871	RECEIVER	FAST_SENDER
2963.086	RECEIVER	SLOW_SENDER2
2964.265	SLOW_SENDER6	N/A
2964.278	FAST_SENDER	N/A
2965.016	RECEIVER	SLOW_SENDER6
2965.630	SLOW_SENDER12	N/A
2967.360	SLOW_SENDER8	N/A
2967.660	SLOW_SENDER11	N/A
2968.495	SLOW_SENDER2	N/A
2968.621	RECEIVER	SLOW_SENDER8
2968.900	SLOW_SENDER7	N/A
2970.466	SLOW_SENDER6	N/A
2970.519	RECEIVER	FAST_SENDER
2970.980	SLOW_SENDER1	N/A
2971.236	RECEIVER	SLOW_SENDER6
2972.575	RECEIVER	SLOW_SENDER2
2974.075	RECEIVER	SLOW_SENDER11
2978.282	FAST_SENDER	N/A
2979.515	SLOW_SENDER11	N/A
2979.934	SLOW_SENDER12	N/A
2979.991	SLOW_SENDER2	N/A
2982.997	SLOW_SENDER7	N/A
2983.760	SLOW_SENDER4	N/A
2984.566	SLOW_SENDER6	N/A
2985.130	SLOW_SENDER1	N/A
2987.970	SLOW_SENDER9	N/A
2994.000	FAST_SENDER	N/A
2994.250	SLOW_SENDER3	N/A
2995.114	SLOW_SENDER11	N/A
2999.147	SLOW_SENDER1	N/A
2999.470	SLOW_SENDER13	N/A
2999.620	SLOW_SENDER4	N/A
2999.763	SLOW_SENDER7	N/A
3002.838	SLOW_SENDER9	N/A
3007.220	FAST_SENDER	N/A
3009.050	SLOW_SENDER10	N/A
3010.563	SLOW_SENDER3	N/A
3013.603	SLOW_SENDER4	N/A
3014.635	SLOW_SENDER13	N/A
3017.031	SLOW_SENDER9	N/A
3020.641	SLOW_SENDER10	N/A
3021.483	FAST_SENDER	N/A
3024.276	SLOW_SENDER3	N/A
3027.196	SLOW_SENDER13	N/A
3033.749	FAST_SENDER	N/A
3034.068	SLOW_SENDER10	N/A
3046.157	FAST_SENDER	N/A
3047.070	SLOW_SENDER5	N/A
3058.350	FAST_SENDER	N/A
3062.177	SLOW_SENDER5	N/A
3071.242	FAST_SENDER	N/A
3075.048	SLOW_SENDER5	N/A
3083.761	FAST_SENDER	N/A
3095.694	FAST_SENDER	N/A
3107.961	FAST_SENDER	N/A
3120.887	FAST_SENDER	N/A
3132.915	FAST_SENDER	N/A
3133.450	SLOW_SENDER8	N/A
3144.583	RECEIVER	FAST_SENDER
3146.999	FAST_SENDER	N/A
3147.737	RECEIVER	FAST_SENDER
3147.766	SLOW_SENDER8	N/A
3148.538	RECEIVER	SLOW_SENDER8
3150.144	FAST_SENDER	N/A
3150.180	SLOW_SENDER2	N/A
3150.895	RECEIVER	FAST_SENDER
3151.630	SLOW_SENDER12	N/A
3151.740	SLOW_SENDER6	N/A
3153.328	FAST_SENDER	N/A
3154.445	RECEIVER	SLOW_SENDER2
3155.244	RECEIVER	SLOW_SENDER6
3155.946	SLOW_SENDER8	N/A
3156.706	RECEIVER	SLOW_SENDER12
3158.571	RECEIVER	SLOW_SENDER8
3159.643	RECEIVER	FAST_SENDER
3159.886	SLOW_SENDER2	N/A
3160.645	SLOW_SENDER6	N/A
3161.140	SLOW_SENDER11	N/A
3161.375	RECEIVER	SLOW_SENDER6
3162.051	FAST_SENDER	N/A
3162.124	SLOW_SENDER12	N/A
3163.560	SLOW_SENDER1	N/A
3163.947	RECEIVER	SLOW_SENDER12
3164.780	SLOW_SENDER7	N/A
3164.900	RECEIVER	FAST_SENDER
3165.974	SLOW_SENDER8	N/A
3167.319	FAST_SENDER	N/A
3168.854	RECEIVER	SLOW_SENDER7
3170.099	RECEIVER	SLOW_SENDER11
3173.982	RECEIVER	FAST_SENDER
3174.144	SLOW_SENDER2	N/A
3174.280	SLOW_SENDER7	N/A
3175.511	SLOW_SENDER11	N/A
3175.797	SLOW_SENDER6	N/A
3176.297	RECEIVER	SLOW_SENDER11
3176.387	FAST_SENDER	N/A
3177.714	SLOW_SENDER1	N/A
3177.980	SLOW_SENDER4	N/A
3178.144	SLOW_SENDER12	N/A
3178.417	RECEIVER	SLOW_SENDER1
3179.534	RECEIVER	SLOW_SENDER7
3181.480	SLOW_SENDER9	N/A
3181.728	SLOW_SENDER11	N/A
3183.020	RECEIVER	SLOW_SENDER11
3185.257	RECEIVER	SLOW_SENDER4
3186.551	RECEIVER	SLOW_SENDER9
3188.183	RECEIVER	FAST_SENDER
3189.760	SLOW_SENDER3	N/A
3190.440	SLOW_SENDER11	N/A
3190.597	FAST_SENDER	N/A
3190.677	SLOW_SENDER4	N/A
3191.011	SLOW_SENDER7	N/A
3191.193	RECEIVER	SLOW_SENDER11
3191.430	SLOW_SENDER13	N/A
3191.987	SLOW_SENDER9	N/A
3192.034	RECEIVER	SLOW_SENDER4
3192.119	SLOW_SENDER1	N/A
3193.283	RECEIVER	SLOW_SENDER9
3193.979	RECEIVER	SLOW_SENDER1
3196.252	RECEIVER	SLOW_SENDER13
3198.632	SLOW_SENDER11	N/A
3198.724	SLOW_SENDER9	N/A
3198.730	SLOW_SENDER10	N/A
3199.406	RECEIVER	SLOW_SENDER11
3199.455	SLOW_SENDER4	N/A
3201.275	RECEIVER	FAST_SENDER
3201.660	SLOW_SENDER13	N/A
3202.413	RECEIVER	SLOW_SENDER13
3203.714	FAST_SENDER	N/A
3204.064	RECEIVER	SLOW_SENDER10
3204.334	SLOW_SENDER3	N/A
3205.008	RECEIVER	SLOW_SENDER9
3206.188	RECEIVER	SLOW_SENDER4
3206.822	SLOW_SENDER11	N/A
3207.854	SLOW_SENDER13	N/A
3208.138	RECEIVER	SLOW_SENDER11
3209.062	RECEIVER	SLOW_SENDER3
3210.304	RECEIVER	FAST_SENDER
3212.433	SLOW_SENDER9	N/A
3212.706	FAST_SENDER	N/A
3213.182	RECEIVER	SLOW_SENDER9
3214.231	SLOW_SENDER10	N/A
3214.965	RECEIVER	SLOW_SENDER10
3215.931	SLOW_SENDER4	N/A
3216.474	SLOW_SENDER3	N/A
3216.708	RECEIVER	SLOW_SENDER4
3218.519	RECEIVER	FAST_SENDER
3220.591	SLOW_SENDER9	N/A
3220.824	SLOW_SENDER13	N/A
3221.380	RECEIVER	SLOW_SENDER9
3222.384	SLOW_SENDER10	N/A
3226.195	RECEIVER	SLOW_SENDER10
3226.726	FAST_SENDER	N/A
3228.788	SLOW_SENDER9	N/A
3229.532	RECEIVER	SLOW_SENDER9
3233.642	SLOW_SENDER10	N/A
3239.610	SLOW_SENDER5	N/A
3239.881	FAST_SENDER	N/A
3253.233	FAST_SENDER	N/A
3253.456	SLOW_SENDER5	N/A
3266.288	FAST_SENDER	N/A
3266.776	SLOW_SENDER5	N/A
3279.092	FAST_SENDER	N/A
3291.724	FAST_SENDER	N/A
3304.496	FAST_SENDER	N/A
3316.830	FAST_SENDER	N/A
3329.907	FAST_SENDER	N/A
3334.840	SLOW_SENDER8	N/A
3340.480	SLOW_SENDER2	N/A
3343.924	FAST_SENDER	N/A
3345.290	SLOW_SENDER12	N/A
3346.450	SLOW_SENDER6	N/A
3350.443	SLOW_SENDER8	N/A
3354.789	SLOW_SENDER2	N/A
3356.721	FAST_SENDER	N/A
3357.460	SLOW_SENDER1	N/A
3358.230	SLOW_SENDER7	N/A
3359.451	SLOW_SENDER12	N/A
3360.215	SLOW_SENDER6	N/A
3363.539	SLOW_SENDER8	N/A
3368.490	SLOW_SENDER2	N/A
3372.817	FAST_SENDER	N/A
3373.075	SLOW_SENDER7	N/A
3373.240	SLOW_SENDER12	N/A
3373.938	SLOW_SENDER1	N/A
3374.755	SLOW_SENDER6	N/A
3375.540	SLOW_SENDER11	N/A
3380.120	SLOW_SENDER4	N/A
3382.510	SLOW_SENDER3	N/A
3385.420	SLOW_SENDER7	N/A
3386.350	FAST_SENDER	N/A
3386.860	SLOW_SENDER13	N/A
3387.246	SLOW_SENDER1	N/A
3388.700	SLOW_SENDER11	N/A
3393.030	SLOW_SENDER9	N/A
3395.366	SLOW_SENDER4	N/A
3396.125	RECEIVER	SLOW_SENDER4
3396.812	RECEIVER	SLOW_SENDER9
3398.054	RECEIVER	FAST_SENDER
3398.846	SLOW_SENDER3	N/A
3399.000	SLOW_SENDER10	N/A
3400.262	RECEIVER	SLOW_SENDER10
3400.501	FAST_SENDER	N/A
3400.606	SLOW_SENDER13	N/A
3402.258	SLOW_SENDER9	N/A
3402.476	RECEIVER	SLOW_SENDER13
3402.675	SLOW_SENDER10	N/A
3403.050	SLOW_SENDER11	N/A
3403.435	RECEIVER	SLOW_SENDER10
3403.552	SLOW_SENDER4	N/A
3404.336	RECEIVER	SLOW_SENDER4
3405.066	RECEIVER	SLOW_SENDER9
3406.247	RECEIVER	FAST_SENDER
3409.923	SLOW_SENDER13	N/A
3410.645	RECEIVER	SLOW_SENDER13
3411.753	SLOW_SENDER4	N/A
3413.140	SLOW_SENDER3	N/A
3413.299	FAST_SENDER	N/A
3414.032	RECEIVER	FAST_SENDER
3415.724	SLOW_SENDER9	N/A
3416.419	RECEIVER	SLOW_SENDER4
3416.464	FAST_SENDER	N/A
3417.047	SLOW_SENDER10	N/A
3418.080	SLOW_SENDER13	N/A
3418.660	RECEIVER	SLOW_SENDER9
3421.754	RECEIVER	SLOW_SENDER10
3422.665	RECEIVER	FAST_SENDER
3423.854	SLOW_SENDER4	N/A
3424.608	RECEIVER	SLOW_SENDER4
3425.090	FAST_SENDER	N/A
3426.065	SLOW_SENDER9	N/A
3426.813	RECEIVER	SLOW_SENDER9
3429.165	SLOW_SENDER10	N/A
3429.923	RECEIVER	SLOW_SENDER10
3430.724	RECEIVER	FAST_SENDER
3431.290	SLOW_SENDER5	N/A
3433.142	FAST_SENDER	N/A
3437.320	RECEIVER	SLOW_SENDER5
3437.369	SLOW_SENDER10	N/A
3438.147	RECEIVER	SLOW_SENDER10
3439.907	RECEIVER	FAST_SENDER
3442.329	FAST_SENDER	N/A
3442.758	SLOW_SENDER5	N/A
3443.503	RECEIVER	SLOW_SENDER5
3448.808	RECEIVER	FAST_SENDER
3448.904	SLOW_SENDER5	N/A
3449.648	RECEIVER	SLOW_SENDER5
3451.236	FAST_SENDER	N/A
3457.033	RECEIVER	FAST_SENDER
3457.081	SLOW_SENDER5	N/A
3457.858	RECEIVER	SLOW_SENDER5
3459.466	FAST_SENDER	N/A
3465.307	SLOW_SENDER5	N/A
3465.737	RECEIVER	FAST_SENDER
3468.140	FAST_SENDER	N/A
3469.305	RECEIVER	SLOW_SENDER5
3474.412	RECEIVER	FAST_SENDER
3476.753	SLOW_SENDER5	N/A
3476.852	FAST_SENDER	N/A
3477.535	RECEIVER	SLOW_SENDER5
3483.515	RECEIVER	FAST_SENDER
3484.955	SLOW_SENDER5	N/A
3485.927	FAST_SENDER	N/A
3492.290	RECEIVER	FAST_SENDER
3494.691	FAST_SENDER	N/A
3500.503	RECEIVER	FAST_SENDER
3502.946	FAST_SENDER	N/A
3508.499	RECEIVER	FAST_SENDER
3510.903	FAST_SENDER	N/A
3516.556	RECEIVER	FAST_SENDER
3523.791	FAST_SENDER	N/A
3527.980	SLOW_SENDER8	N/A
3529.544	RECEIVER	FAST_SENDER
3531.977	FAST_SENDER	N/A
3534.114	RECEIVER	SLOW_SENDER8
3534.400	SLOW_SENDER2	N/A
3538.020	SLOW_SENDER12	N/A
3539.052	RECEIVER	FAST_SENDER
3539.544	SLOW_SENDER8	N/A
3539.800	SLOW_SENDER6	N/A
3540.355	RECEIVER	SLOW_SENDER8
3541.492	FAST_SENDER	N/A
3544.521	RECEIVER	SLOW_SENDER6
3545.211	RECEIVER	SLOW_SENDER12
3545.785	SLOW_SENDER8	N/A
3546.505	RECEIVER	SLOW_SENDER8
3547.578	RECEIVER	FAST_SENDER
3549.784	SLOW_SENDER2	N/A
3549.840	SLOW_SENDER7	N/A
3549.964	SLOW_SENDER6	N/A
3550.017	FAST_SENDER	N/A
3550.560	RECEIVER	SLOW_SENDER2
3550.640	SLOW_SENDER12	N/A
3551.417	RECEIVER	SLOW_SENDER12
3551.630	SLOW_SENDER1	N/A
3553.952	SLOW_SENDER8	N/A
3554.704	RECEIVER	SLOW_SENDER8
3555.835	RECEIVER	SLOW_SENDER6
3557.074	RECEIVER	FAST_SENDER
3557.994	SLOW_SENDER2	N/A
3558.791	RECEIVER	SLOW_SENDER2
3562.133	SLOW_SENDER8	N/A
3562.926	RECEIVER	SLOW_SENDER8
3563.368	SLOW_SENDER7	N/A
3564.128	RECEIVER	SLOW_SENDER7
3564.214	SLOW_SENDER1	N/A
3564.331	FAST_SENDER	N/A
3564.990	RECEIVER	SLOW_SENDER1
3565.244	SLOW_SENDER6	N/A
3566.023	RECEIVER	SLOW_SENDER6
3566.462	SLOW_SENDER12	N/A
3567.218	RECEIVER	SLOW_SENDER12
3567.400	SLOW_SENDER11	N/A
3570.369	SLOW_SENDER8	N/A
3571.018	RECEIVER	FAST_SENDER
3571.540	SLOW_SENDER7	N/A
3571.553	SLOW_SENDER2	N/A
3572.300	RECEIVER	SLOW_SENDER7
3572.407	SLOW_SENDER1	N/A
3573.431	FAST_SENDER	N/A
3573.437	SLOW_SENDER6	N/A
3574.780	RECEIVER	SLOW_SENDER6
3575.804	RECEIVER	SLOW_SENDER8
3577.400	SLOW_SENDER3	N/A
3579.660	RECEIVER	FAST_SENDER
3579.705	SLOW_SENDER7	N/A
3582.109	FAST_SENDER	N/A
3582.688	SLOW_SENDER11	N/A
3587.610	SLOW_SENDER13	N/A
3587.790	SLOW_SENDER4	N/A
3590.385	SLOW_SENDER3	N/A
3591.900	SLOW_SENDER9	N/A
3594.967	FAST_SENDER	N/A
3600.506	SLOW_SENDER4	N/A
3601.790	SLOW_SENDER10	N/A
3602.623	SLOW_SENDER13	N/A
3604.281	SLOW_SENDER3	N/A
3607.230	SLOW_SENDER9	N/A
3608.947	FAST_SENDER	N/A
3615.735	SLOW_SENDER4	N/A
3617.160	SLOW_SENDER13	N/A
3617.987	SLOW_SENDER10	N/A
3622.390	FAST_SENDER	N/A
3630.559	SLOW_SENDER10	N/A
3634.956	FAST_SENDER	N/A
3641.180	SLOW_SENDER5	N/A
3647.441	FAST_SENDER	N/A
3656.002	SLOW_SENDER5	N/A
3659.953	FAST_SENDER	N/A
3668.650	SLOW_SENDER5	N/A
3673.052	FAST_SENDER	N/A
3685.519	FAST_SENDER	N/A
3697.960	FAST_SENDER	N/A
3710.688	FAST_SENDER	N/A
3723.417	FAST_SENDER	N/A
3732.740	SLOW_SENDER12	N/A
3735.776	FAST_SENDER	N/A
3736.460	SLOW_SENDER2	N/A
3740.140	SLOW_SENDER6	N/A
3741.050	SLOW_SENDER8	N/A
3745.030	SLOW_SENDER1	N/A
3745.994	RECEIVER	SLOW_SENDER6
3747.168	SLOW_SENDER12	N/A
3747.311	RECEIVER	SLOW_SENDER1
3748.550	SLOW_SENDER7	N/A
3749.227	FAST_SENDER	N/A
3750.844	SLOW_SENDER2	N/A
3751.442	SLOW_SENDER6	N/A
3753.260	SLOW_SENDER11	N/A
3753.639	RECEIVER	SLOW_SENDER2
3754.786	RECEIVER	SLOW_SENDER7
3756.474	RECEIVER	SLOW_SENDER11
3756.550	SLOW_SENDER8	N/A
3756.662	SLOW_SENDER1	N/A
3757.332	RECEIVER	SLOW_SENDER8
3760.231	SLOW_SENDER7	N/A
3760.912	RECEIVER	FAST_SENDER
3761.737	SLOW_SENDER12	N/A
3761.924	SLOW_SENDER11	N/A
3762.630	RECEIVER	SLOW_SENDER11
3763.333	FAST_SENDER	N/A
3765.202	SLOW_SENDER6	N/A
3765.724	SLOW_SENDER2	N/A
3766.512	RECEIVER	SLOW_SENDER2
3768.035	SLOW_SENDER11	N/A
3768.782	RECEIVER	SLOW_SENDER11
3769.010	SLOW_SENDER3	N/A
3769.604	RECEIVER	FAST_SENDER
3770.245	SLOW_SENDER1	N/A
3770.910	SLOW_SENDER8	N/A
3770.989	RECEIVER	SLOW_SENDER1
3771.649	RECEIVER	SLOW_SENDER8
3772.012	FAST_SENDER	N/A
3774.184	SLOW_SENDER11	N/A
3774.913	RECEIVER	SLOW_SENDER11
3775.731	SLOW_SENDER7	N/A
3776.274	RECEIVER	SLOW_SENDER3
3777.110	SLOW_SENDER9	N/A
3778.406	SLOW_SENDER1	N/A
3778.666	RECEIVER	FAST_SENDER
3779.082	SLOW_SENDER8	N/A
3779.852	RECEIVER	SLOW_SENDER8
3780.326	SLOW_SENDER11	N/A
3780.510	SLOW_SENDER4	N/A
3781.070	RECEIVER	SLOW_SENDER11
3781.116	FAST_SENDER	N/A
3781.721	SLOW_SENDER3	N/A
3782.503	RECEIVER	SLOW_SENDER3
3782.540	SLOW_SENDER13	N/A
3783.687	RECEIVER	SLOW_SENDER9
3786.699	RECEIVER	SLOW_SENDER4
3787.912	SLOW_SENDER3	N/A
3788.032	RECEIVER	FAST_SENDER
3788.471	SLOW_SENDER11	N/A
3789.113	SLOW_SENDER9	N/A
3789.261	RECEIVER	SLOW_SENDER11
3790.428	RECEIVER	SLOW_SENDER9
3790.445	FAST_SENDER	N/A
3792.130	SLOW_SENDER4	N/A
3792.846	RECEIVER	SLOW_SENDER3
3793.997	RECEIVER	SLOW_SENDER4
3795.000	SLOW_SENDER10	N/A
3796.683	SLOW_SENDER11	N/A
3797.465	RECEIVER	SLOW_SENDER11
3797.857	SLOW_SENDER9	N/A
3798.595	RECEIVER	SLOW_SENDER9
3798.872	SLOW_SENDER13	N/A
3799.672	RECEIVER	SLOW_SENDER13
3800.277	SLOW_SENDER3	N/A
3801.035	RECEIVER	SLOW_SENDER3
3801.427	SLOW_SENDER4	N/A
3802.696	RECEIVER	FAST_SENDER
3804.792	FAST_SENDER	N/A
3804.889	SLOW_SENDER11	N/A
3806.033	SLOW_SENDER9	N/A
3806.170	RECEIVER	SLOW_SENDER11
3807.084	SLOW_SENDER10	N/A
3807.114	SLOW_SENDER13	N/A
3807.329	RECEIVER	SLOW_SENDER4
3808.441	RECEIVER	SLOW_SENDER13
3808.480	SLOW_SENDER3	N/A
3809.216	RECEIVER	SLOW_SENDER3
3810.893	RECEIVER	SLOW_SENDER9
3812.045	RECEIVER	FAST_SENDER
3813.571	SLOW_SENDER11	N/A
3814.380	RECEIVER	SLOW_SENDER11
3814.772	SLOW_SENDER4	N/A
3815.522	RECEIVER	SLOW_SENDER4
3816.646	SLOW_SENDER3	N/A
3819.223	FAST_SENDER	N/A
3820.066	SLOW_SENDER10	N/A
3820.828	RECEIVER	SLOW_SENDER10
3821.804	SLOW_SENDER11	N/A
3822.475	SLOW_SENDER13	N/A
3822.584	RECEIVER	SLOW_SENDER11
3822.970	SLOW_SENDER4	N/A
3823.725	RECEIVER	SLOW_SENDER4
3825.140	RECEIVER	FAST_SENDER
3827.558	FAST_SENDER	N/A
3830.000	SLOW_SENDER11	N/A
3830.811	RECEIVER	SLOW_SENDER11
3831.151	SLOW_SENDER4	N/A
3831.897	RECEIVER	SLOW_SENDER4
3833.010	SLOW_SENDER5	N/A
3838.224	SLOW_SENDER11	N/A
3841.524	FAST_SENDER	N/A
3843.912	SLOW_SENDER5	N/A
3854.112	FAST_SENDER	N/A
3856.247	SLOW_SENDER5	N/A
3866.836	FAST_SENDER	N/A
3879.666	FAST_SENDER	N/A
3892.147	FAST_SENDER	N/A
3904.379	FAST_SENDER	N/A
3916.734	FAST_SENDER	N/A
3927.570	SLOW_SENDER12	N/A
3928.959	FAST_SENDER	N/A
3930.860	SLOW_SENDER2	N/A
3931.280	SLOW_SENDER6	N/A
3940.938	SLOW_SENDER12	N/A
3941.650	SLOW_SENDER7	N/A
3942.170	FAST_SENDER	N/A
3943.480	SLOW_SENDER8	N/A
3944.780	SLOW_SENDER1	N/A
3945.872	SLOW_SENDER6	N/A
3946.554	SLOW_SENDER2	N/A
3955.004	SLOW_SENDER12	N/A
3956.292	FAST_SENDER	N/A
3958.135	SLOW_SENDER1	N/A
3958.169	SLOW_SENDER8	N/A
3958.180	SLOW_SENDER7	N/A
3959.497	SLOW_SENDER6	N/A
3961.146	SLOW_SENDER2	N/A
3970.579	FAST_SENDER	N/A
3972.095	SLOW_SENDER1	N/A
3973.655	SLOW_SENDER8	N/A
3977.330	SLOW_SENDER9	N/A
3982.310	SLOW_SENDER3	N/A
3983.784	FAST_SENDER	N/A
3984.350	SLOW_SENDER10	N/A
3986.810	SLOW_SENDER13	N/A
3992.588	SLOW_SENDER9	N/A
3995.540	SLOW_SENDER4	N/A
[truncated: 16,506 more rows]
