# Supplementary material for: CATO: Wake-Up reCeiver-bAsed communicaTiOn for Batteryless Devices
Source: Sensors (Basel). 2025 Nov 7;25(22):6813. doi: 10.3390/s25226813 (PMC12655924; doi:10.3390/s25226813)
Supplement: Supplementary file 1 [file sensors-25-06813-s001.zip › File S1_Experimental_and_Simulation_Data/simulation/multiple_les/nodes16/mac_competing_nodes_both.csv]

time_s	node_id	received_from
2.700	FAST_SENDER	N/A
2.700	SLOW_SENDER1	N/A
2.700	SLOW_SENDER2	N/A
2.700	SLOW_SENDER3	N/A
2.700	SLOW_SENDER4	N/A
2.700	SLOW_SENDER5	N/A
2.700	SLOW_SENDER6	N/A
2.700	SLOW_SENDER7	N/A
2.700	SLOW_SENDER8	N/A
2.700	SLOW_SENDER9	N/A
2.700	SLOW_SENDER10	N/A
2.700	SLOW_SENDER11	N/A
2.700	SLOW_SENDER12	N/A
2.700	SLOW_SENDER13	N/A
2.700	SLOW_SENDER14	N/A
8.605	RECEIVER	SLOW_SENDER11
11.041	SLOW_SENDER11	N/A
13.437	RECEIVER	SLOW_SENDER11
14.160	RECEIVER	FAST_SENDER
15.866	SLOW_SENDER11	N/A
16.584	FAST_SENDER	N/A
16.638	RECEIVER	SLOW_SENDER11
17.199	SLOW_SENDER10	N/A
17.457	SLOW_SENDER6	N/A
17.559	RECEIVER	SLOW_SENDER4
17.690	SLOW_SENDER13	N/A
17.863	SLOW_SENDER2	N/A
17.931	SLOW_SENDER5	N/A
18.276	SLOW_SENDER8	N/A
18.426	RECEIVER	FAST_SENDER
18.843	SLOW_SENDER3	N/A
18.989	SLOW_SENDER14	N/A
19.062	SLOW_SENDER11	N/A
19.501	SLOW_SENDER9	N/A
19.904	SLOW_SENDER7	N/A
19.967	SLOW_SENDER4	N/A
20.597	SLOW_SENDER12	N/A
20.839	FAST_SENDER	N/A
21.062	SLOW_SENDER1	N/A
24.189	RECEIVER	SLOW_SENDER14
25.695	RECEIVER	SLOW_SENDER9
26.501	RECEIVER	SLOW_SENDER2
28.024	RECEIVER	SLOW_SENDER12
29.540	RECEIVER	SLOW_SENDER10
31.191	RECEIVER	SLOW_SENDER8
34.123	SLOW_SENDER2	N/A
34.634	SLOW_SENDER5	N/A
34.842	SLOW_SENDER3	N/A
35.621	SLOW_SENDER14	N/A
35.695	SLOW_SENDER13	N/A
35.739	SLOW_SENDER7	N/A
36.893	SLOW_SENDER10	N/A
37.366	SLOW_SENDER11	N/A
37.507	SLOW_SENDER6	N/A
38.006	FAST_SENDER	N/A
38.086	SLOW_SENDER4	N/A
38.488	SLOW_SENDER9	N/A
38.624	SLOW_SENDER8	N/A
39.123	SLOW_SENDER2	N/A
39.634	SLOW_SENDER5	N/A
39.780	SLOW_SENDER12	N/A
40.006	FAST_SENDER	N/A
40.041	SLOW_SENDER1	N/A
40.695	SLOW_SENDER13	N/A
41.842	SLOW_SENDER3	N/A
41.893	SLOW_SENDER10	N/A
42.006	FAST_SENDER	N/A
42.621	SLOW_SENDER14	N/A
42.739	SLOW_SENDER7	N/A
44.006	FAST_SENDER	N/A
44.123	SLOW_SENDER2	N/A
44.366	SLOW_SENDER11	N/A
44.507	SLOW_SENDER6	N/A
44.634	SLOW_SENDER5	N/A
45.086	SLOW_SENDER4	N/A
45.488	SLOW_SENDER9	N/A
45.624	SLOW_SENDER8	N/A
45.695	SLOW_SENDER13	N/A
46.006	FAST_SENDER	N/A
46.780	SLOW_SENDER12	N/A
46.893	SLOW_SENDER10	N/A
47.041	SLOW_SENDER1	N/A
47.739	SLOW_SENDER7	N/A
48.006	FAST_SENDER	N/A
48.842	SLOW_SENDER3	N/A
49.123	SLOW_SENDER2	N/A
49.351	RECEIVER	SLOW_SENDER10
49.621	SLOW_SENDER14	N/A
49.634	SLOW_SENDER5	N/A
50.006	FAST_SENDER	N/A
50.379	RECEIVER	SLOW_SENDER14
50.624	SLOW_SENDER8	N/A
50.695	SLOW_SENDER13	N/A
51.230	RECEIVER	SLOW_SENDER3
51.366	SLOW_SENDER11	N/A
51.507	SLOW_SENDER6	N/A
51.931	RECEIVER	SLOW_SENDER8
52.006	FAST_SENDER	N/A
52.086	SLOW_SENDER4	N/A
52.488	SLOW_SENDER9	N/A
53.050	RECEIVER	SLOW_SENDER13
53.780	SLOW_SENDER12	N/A
53.936	RECEIVER	SLOW_SENDER4
54.041	SLOW_SENDER1	N/A
55.729	RECEIVER	SLOW_SENDER2
56.796	SLOW_SENDER10	N/A
57.779	SLOW_SENDER14	N/A
59.365	SLOW_SENDER8	N/A
59.488	SLOW_SENDER9	N/A
60.458	SLOW_SENDER13	N/A
60.780	SLOW_SENDER12	N/A
61.041	SLOW_SENDER1	N/A
61.346	SLOW_SENDER4	N/A
62.995	SLOW_SENDER2	N/A
63.566	SLOW_SENDER3	N/A
63.796	SLOW_SENDER10	N/A
64.260	SLOW_SENDER7	N/A
64.488	SLOW_SENDER9	N/A
64.779	SLOW_SENDER14	N/A
65.458	SLOW_SENDER13	N/A
65.664	FAST_SENDER	N/A
66.016	SLOW_SENDER5	N/A
66.365	SLOW_SENDER8	N/A
66.738	RECEIVER	SLOW_SENDER9
67.664	FAST_SENDER	N/A
67.780	SLOW_SENDER12	N/A
68.041	SLOW_SENDER1	N/A
68.346	SLOW_SENDER4	N/A
68.795	RECEIVER	SLOW_SENDER1
69.664	FAST_SENDER	N/A
69.779	SLOW_SENDER14	N/A
69.951	RECEIVER	SLOW_SENDER12
69.995	SLOW_SENDER2	N/A
70.458	SLOW_SENDER13	N/A
70.566	SLOW_SENDER3	N/A
70.796	SLOW_SENDER10	N/A
71.221	RECEIVER	SLOW_SENDER13
71.365	SLOW_SENDER8	N/A
71.664	FAST_SENDER	N/A
72.015	RECEIVER	SLOW_SENDER14
73.016	SLOW_SENDER5	N/A
73.664	FAST_SENDER	N/A
74.162	SLOW_SENDER9	N/A
75.229	RECEIVER	SLOW_SENDER10
75.346	SLOW_SENDER4	N/A
75.664	FAST_SENDER	N/A
76.219	SLOW_SENDER1	N/A
76.995	SLOW_SENDER2	N/A
77.352	SLOW_SENDER12	N/A
77.566	SLOW_SENDER3	N/A
77.664	FAST_SENDER	N/A
79.415	SLOW_SENDER14	N/A
79.664	FAST_SENDER	N/A
80.016	SLOW_SENDER5	N/A
81.162	SLOW_SENDER9	N/A
81.664	FAST_SENDER	N/A
82.346	SLOW_SENDER4	N/A
83.219	SLOW_SENDER1	N/A
83.664	FAST_SENDER	N/A
83.995	SLOW_SENDER2	N/A
84.352	SLOW_SENDER12	N/A
84.566	SLOW_SENDER3	N/A
85.510	SLOW_SENDER8	N/A
85.664	FAST_SENDER	N/A
85.806	SLOW_SENDER13	N/A
86.415	SLOW_SENDER14	N/A
87.016	SLOW_SENDER5	N/A
87.664	FAST_SENDER	N/A
88.162	SLOW_SENDER9	N/A
89.346	SLOW_SENDER4	N/A
89.664	FAST_SENDER	N/A
90.219	SLOW_SENDER1	N/A
90.418	RECEIVER	FAST_SENDER
90.995	SLOW_SENDER2	N/A
91.352	SLOW_SENDER12	N/A
91.566	SLOW_SENDER3	N/A
91.742	RECEIVER	SLOW_SENDER2
92.510	SLOW_SENDER8	N/A
92.806	SLOW_SENDER13	N/A
92.857	FAST_SENDER	N/A
93.415	SLOW_SENDER14	N/A
94.016	SLOW_SENDER5	N/A
94.831	RECEIVER	SLOW_SENDER3
95.162	SLOW_SENDER9	N/A
95.569	RECEIVER	SLOW_SENDER4
99.510	SLOW_SENDER8	N/A
99.806	SLOW_SENDER13	N/A
100.233	RECEIVER	FAST_SENDER
101.016	SLOW_SENDER5	N/A
102.162	SLOW_SENDER9	N/A
102.985	SLOW_SENDER4	N/A
105.018	SLOW_SENDER2	N/A
106.510	SLOW_SENDER8	N/A
106.806	SLOW_SENDER13	N/A
107.162	SLOW_SENDER9	N/A
107.603	FAST_SENDER	N/A
108.016	SLOW_SENDER5	N/A
109.603	FAST_SENDER	N/A
109.985	SLOW_SENDER4	N/A
111.603	FAST_SENDER	N/A
112.018	SLOW_SENDER2	N/A
112.162	SLOW_SENDER9	N/A
113.510	SLOW_SENDER8	N/A
113.603	FAST_SENDER	N/A
113.806	SLOW_SENDER13	N/A
114.504	RECEIVER	SLOW_SENDER9
115.016	SLOW_SENDER5	N/A
115.603	FAST_SENDER	N/A
115.759	RECEIVER	SLOW_SENDER5
116.775	RECEIVER	SLOW_SENDER13
116.985	SLOW_SENDER4	N/A
117.603	FAST_SENDER	N/A
117.789	RECEIVER	SLOW_SENDER4
119.018	SLOW_SENDER2	N/A
119.603	FAST_SENDER	N/A
121.603	FAST_SENDER	N/A
121.915	SLOW_SENDER9	N/A
122.341	RECEIVER	FAST_SENDER
123.198	SLOW_SENDER5	N/A
123.969	RECEIVER	SLOW_SENDER5
124.212	SLOW_SENDER13	N/A
124.758	FAST_SENDER	N/A
124.991	RECEIVER	SLOW_SENDER13
125.233	SLOW_SENDER4	N/A
125.944	RECEIVER	SLOW_SENDER4
130.986	RECEIVER	FAST_SENDER
131.377	SLOW_SENDER5	N/A
132.178	RECEIVER	SLOW_SENDER5
133.431	FAST_SENDER	N/A
135.431	FAST_SENDER	N/A
137.431	FAST_SENDER	N/A
139.431	FAST_SENDER	N/A
139.597	SLOW_SENDER5	N/A
140.370	RECEIVER	SLOW_SENDER5
141.431	FAST_SENDER	N/A
143.431	FAST_SENDER	N/A
145.431	FAST_SENDER	N/A
147.431	FAST_SENDER	N/A
147.793	SLOW_SENDER5	N/A
148.542	RECEIVER	SLOW_SENDER5
153.658	RECEIVER	FAST_SENDER
155.951	SLOW_SENDER5	N/A
156.069	FAST_SENDER	N/A
156.719	RECEIVER	SLOW_SENDER5
162.308	RECEIVER	FAST_SENDER
164.154	SLOW_SENDER5	N/A
164.731	FAST_SENDER	N/A
164.930	RECEIVER	SLOW_SENDER5
170.818	RECEIVER	FAST_SENDER
173.235	FAST_SENDER	N/A
179.062	RECEIVER	FAST_SENDER
181.472	FAST_SENDER	N/A
187.745	RECEIVER	FAST_SENDER
190.175	FAST_SENDER	N/A
196.357	RECEIVER	FAST_SENDER
198.758	FAST_SENDER	N/A
204.639	RECEIVER	FAST_SENDER
207.086	FAST_SENDER	N/A
212.762	RECEIVER	FAST_SENDER
215.165	FAST_SENDER	N/A
221.512	RECEIVER	FAST_SENDER
222.630	SLOW_SENDER6	N/A
223.210	SLOW_SENDER11	N/A
227.393	RECEIVER	SLOW_SENDER6
228.231	FAST_SENDER	N/A
228.610	SLOW_SENDER7	N/A
228.843	RECEIVER	SLOW_SENDER11
230.231	FAST_SENDER	N/A
232.231	FAST_SENDER	N/A
232.802	SLOW_SENDER6	N/A
233.550	RECEIVER	SLOW_SENDER6
234.231	FAST_SENDER	N/A
234.283	SLOW_SENDER11	N/A
234.435	RECEIVER	SLOW_SENDER7
236.231	FAST_SENDER	N/A
238.231	FAST_SENDER	N/A
239.283	SLOW_SENDER11	N/A
239.850	SLOW_SENDER10	N/A
239.850	SLOW_SENDER7	N/A
240.231	FAST_SENDER	N/A
240.996	SLOW_SENDER6	N/A
241.155	RECEIVER	SLOW_SENDER7
242.231	FAST_SENDER	N/A
244.283	SLOW_SENDER11	N/A
246.302	RECEIVER	SLOW_SENDER10
247.640	RECEIVER	SLOW_SENDER6
249.283	SLOW_SENDER11	N/A
249.722	RECEIVER	FAST_SENDER
251.723	SLOW_SENDER10	N/A
252.161	FAST_SENDER	N/A
252.396	SLOW_SENDER7	N/A
254.161	FAST_SENDER	N/A
254.283	SLOW_SENDER11	N/A
255.046	SLOW_SENDER6	N/A
256.161	FAST_SENDER	N/A
256.283	SLOW_SENDER11	N/A
256.723	SLOW_SENDER10	N/A
258.161	FAST_SENDER	N/A
258.450	SLOW_SENDER3	N/A
259.396	SLOW_SENDER7	N/A
260.161	FAST_SENDER	N/A
260.610	SLOW_SENDER12	N/A
260.769	RECEIVER	SLOW_SENDER11
261.723	SLOW_SENDER10	N/A
262.161	FAST_SENDER	N/A
262.610	SLOW_SENDER12	N/A
262.920	SLOW_SENDER1	N/A
263.860	SLOW_SENDER14	N/A
264.161	FAST_SENDER	N/A
264.419	RECEIVER	SLOW_SENDER3
264.610	SLOW_SENDER12	N/A
266.161	FAST_SENDER	N/A
266.396	SLOW_SENDER7	N/A
266.610	SLOW_SENDER12	N/A
266.723	SLOW_SENDER10	N/A
268.161	FAST_SENDER	N/A
268.186	SLOW_SENDER11	N/A
268.610	SLOW_SENDER12	N/A
268.803	RECEIVER	SLOW_SENDER1
269.485	RECEIVER	SLOW_SENDER11
269.856	SLOW_SENDER3	N/A
270.161	FAST_SENDER	N/A
270.610	SLOW_SENDER12	N/A
270.742	RECEIVER	SLOW_SENDER14
271.723	SLOW_SENDER10	N/A
272.161	FAST_SENDER	N/A
272.610	SLOW_SENDER12	N/A
273.396	SLOW_SENDER7	N/A
273.723	SLOW_SENDER10	N/A
274.114	RECEIVER	SLOW_SENDER7
274.161	FAST_SENDER	N/A
274.210	SLOW_SENDER1	N/A
274.610	SLOW_SENDER12	N/A
274.856	SLOW_SENDER3	N/A
276.170	SLOW_SENDER14	N/A
276.905	RECEIVER	SLOW_SENDER14
278.459	RECEIVER	SLOW_SENDER1
279.660	SLOW_SENDER8	N/A
279.856	SLOW_SENDER3	N/A
280.775	RECEIVER	SLOW_SENDER10
281.547	RECEIVER	FAST_SENDER
282.338	SLOW_SENDER14	N/A
283.958	FAST_SENDER	N/A
284.039	SLOW_SENDER11	N/A
284.530	SLOW_SENDER2	N/A
284.856	SLOW_SENDER3	N/A
285.595	RECEIVER	SLOW_SENDER3
285.877	SLOW_SENDER1	N/A
285.958	FAST_SENDER	N/A
287.338	SLOW_SENDER14	N/A
287.958	FAST_SENDER	N/A
288.180	SLOW_SENDER10	N/A
288.468	SLOW_SENDER12	N/A
288.700	SLOW_SENDER13	N/A
289.630	SLOW_SENDER4	N/A
289.958	FAST_SENDER	N/A
290.450	SLOW_SENDER9	N/A
290.700	SLOW_SENDER13	N/A
291.082	RECEIVER	SLOW_SENDER2
291.630	SLOW_SENDER4	N/A
291.958	FAST_SENDER	N/A
292.338	SLOW_SENDER14	N/A
292.700	SLOW_SENDER13	N/A
292.813	SLOW_SENDER8	N/A
292.877	SLOW_SENDER1	N/A
293.468	SLOW_SENDER12	N/A
293.630	SLOW_SENDER4	N/A
293.958	FAST_SENDER	N/A
294.649	RECEIVER	SLOW_SENDER9
294.700	SLOW_SENDER13	N/A
295.180	SLOW_SENDER10	N/A
295.630	SLOW_SENDER4	N/A
295.958	FAST_SENDER	N/A
296.532	SLOW_SENDER2	N/A
296.700	SLOW_SENDER13	N/A
296.721	SLOW_SENDER3	N/A
297.338	SLOW_SENDER14	N/A
297.630	SLOW_SENDER4	N/A
297.813	SLOW_SENDER8	N/A
297.958	FAST_SENDER	N/A
298.468	SLOW_SENDER12	N/A
298.700	SLOW_SENDER13	N/A
299.630	SLOW_SENDER4	N/A
299.877	SLOW_SENDER1	N/A
299.958	FAST_SENDER	N/A
300.095	SLOW_SENDER9	N/A
300.419	SLOW_SENDER11	N/A
300.700	SLOW_SENDER13	N/A
300.803	RECEIVER	SLOW_SENDER9
301.532	SLOW_SENDER2	N/A
301.630	SLOW_SENDER4	N/A
301.958	FAST_SENDER	N/A
302.180	SLOW_SENDER10	N/A
302.338	SLOW_SENDER14	N/A
302.700	SLOW_SENDER13	N/A
302.813	SLOW_SENDER8	N/A
303.468	SLOW_SENDER12	N/A
303.532	SLOW_SENDER2	N/A
303.630	SLOW_SENDER4	N/A
303.721	SLOW_SENDER3	N/A
303.958	FAST_SENDER	N/A
304.700	SLOW_SENDER13	N/A
305.532	SLOW_SENDER2	N/A
305.630	SLOW_SENDER4	N/A
305.958	FAST_SENDER	N/A
306.206	SLOW_SENDER9	N/A
306.700	SLOW_SENDER13	N/A
306.877	SLOW_SENDER1	N/A
306.999	RECEIVER	SLOW_SENDER9
307.338	SLOW_SENDER14	N/A
307.419	SLOW_SENDER11	N/A
307.532	SLOW_SENDER2	N/A
307.630	SLOW_SENDER4	N/A
307.813	SLOW_SENDER8	N/A
307.958	FAST_SENDER	N/A
308.468	SLOW_SENDER12	N/A
308.700	SLOW_SENDER13	N/A
309.180	SLOW_SENDER10	N/A
309.186	RECEIVER	SLOW_SENDER12
309.916	RECEIVER	SLOW_SENDER10
310.721	SLOW_SENDER3	N/A
311.489	RECEIVER	SLOW_SENDER3
311.877	SLOW_SENDER1	N/A
312.338	SLOW_SENDER14	N/A
312.459	RECEIVER	SLOW_SENDER2
312.813	SLOW_SENDER8	N/A
313.587	RECEIVER	SLOW_SENDER8
314.245	RECEIVER	SLOW_SENDER1
314.419	SLOW_SENDER11	N/A
314.440	SLOW_SENDER9	N/A
314.597	SLOW_SENDER12	N/A
314.898	RECEIVER	FAST_SENDER
316.027	RECEIVER	SLOW_SENDER4
317.327	SLOW_SENDER10	N/A
318.927	SLOW_SENDER3	N/A
319.006	SLOW_SENDER8	N/A
319.895	SLOW_SENDER2	N/A
321.438	SLOW_SENDER4	N/A
321.675	RECEIVER	SLOW_SENDER11
322.345	FAST_SENDER	N/A
324.006	SLOW_SENDER8	N/A
324.345	FAST_SENDER	N/A
324.995	SLOW_SENDER13	N/A
325.927	SLOW_SENDER3	N/A
326.345	FAST_SENDER	N/A
326.438	SLOW_SENDER4	N/A
326.895	SLOW_SENDER2	N/A
327.870	SLOW_SENDER14	N/A
328.010	SLOW_SENDER5	N/A
328.224	SLOW_SENDER1	N/A
328.345	FAST_SENDER	N/A
329.006	SLOW_SENDER8	N/A
329.995	SLOW_SENDER13	N/A
330.345	FAST_SENDER	N/A
330.437	SLOW_SENDER12	N/A
331.438	SLOW_SENDER4	N/A
331.895	SLOW_SENDER2	N/A
332.345	FAST_SENDER	N/A
332.927	SLOW_SENDER3	N/A
334.006	SLOW_SENDER8	N/A
334.345	FAST_SENDER	N/A
334.870	SLOW_SENDER14	N/A
334.995	SLOW_SENDER13	N/A
336.345	FAST_SENDER	N/A
336.438	SLOW_SENDER4	N/A
336.895	SLOW_SENDER2	N/A
337.437	SLOW_SENDER12	N/A
337.927	SLOW_SENDER3	N/A
339.006	SLOW_SENDER8	N/A
339.995	SLOW_SENDER13	N/A
341.438	SLOW_SENDER4	N/A
341.870	SLOW_SENDER14	N/A
342.848	SLOW_SENDER5	N/A
344.437	SLOW_SENDER12	N/A
351.136	SLOW_SENDER2	N/A
351.515	FAST_SENDER	N/A
353.515	FAST_SENDER	N/A
354.057	SLOW_SENDER8	N/A
355.016	SLOW_SENDER13	N/A
355.515	FAST_SENDER	N/A
355.795	SLOW_SENDER4	N/A
357.515	FAST_SENDER	N/A
358.033	SLOW_SENDER5	N/A
358.136	SLOW_SENDER2	N/A
359.515	FAST_SENDER	N/A
361.057	SLOW_SENDER8	N/A
361.515	FAST_SENDER	N/A
362.016	SLOW_SENDER13	N/A
362.795	SLOW_SENDER4	N/A
363.515	FAST_SENDER	N/A
365.033	SLOW_SENDER5	N/A
365.136	SLOW_SENDER2	N/A
365.515	FAST_SENDER	N/A
368.057	SLOW_SENDER8	N/A
369.016	SLOW_SENDER13	N/A
369.795	SLOW_SENDER4	N/A
372.033	SLOW_SENDER5	N/A
376.016	SLOW_SENDER13	N/A
376.795	SLOW_SENDER4	N/A
379.033	SLOW_SENDER5	N/A
379.208	FAST_SENDER	N/A
381.208	FAST_SENDER	N/A
383.016	SLOW_SENDER13	N/A
383.208	FAST_SENDER	N/A
383.795	SLOW_SENDER4	N/A
385.208	FAST_SENDER	N/A
386.033	SLOW_SENDER5	N/A
387.208	FAST_SENDER	N/A
389.208	FAST_SENDER	N/A
390.016	SLOW_SENDER13	N/A
390.795	SLOW_SENDER4	N/A
391.208	FAST_SENDER	N/A
393.208	FAST_SENDER	N/A
395.208	FAST_SENDER	N/A
397.208	FAST_SENDER	N/A
399.208	FAST_SENDER	N/A
401.208	FAST_SENDER	N/A
403.208	FAST_SENDER	N/A
405.208	FAST_SENDER	N/A
407.208	FAST_SENDER	N/A
409.208	FAST_SENDER	N/A
419.680	SLOW_SENDER6	N/A
422.362	FAST_SENDER	N/A
433.897	SLOW_SENDER6	N/A
435.107	FAST_SENDER	N/A
443.470	SLOW_SENDER7	N/A
446.411	SLOW_SENDER6	N/A
447.722	FAST_SENDER	N/A
449.722	FAST_SENDER	N/A
451.722	FAST_SENDER	N/A
453.722	FAST_SENDER	N/A
455.722	FAST_SENDER	N/A
457.722	FAST_SENDER	N/A
458.422	SLOW_SENDER7	N/A
459.722	FAST_SENDER	N/A
461.722	FAST_SENDER	N/A
463.722	FAST_SENDER	N/A
465.722	FAST_SENDER	N/A
467.722	FAST_SENDER	N/A
469.722	FAST_SENDER	N/A
471.316	SLOW_SENDER7	N/A
471.722	FAST_SENDER	N/A
473.722	FAST_SENDER	N/A
475.722	FAST_SENDER	N/A
484.430	SLOW_SENDER1	N/A
485.410	SLOW_SENDER11	N/A
485.470	SLOW_SENDER9	N/A
486.144	RECEIVER	FAST_SENDER
486.570	SLOW_SENDER10	N/A
487.298	RECEIVER	SLOW_SENDER9
489.730	SLOW_SENDER9	N/A
489.855	RECEIVER	SLOW_SENDER11
490.572	FAST_SENDER	N/A
491.730	SLOW_SENDER9	N/A
492.572	FAST_SENDER	N/A
493.730	SLOW_SENDER9	N/A
494.572	FAST_SENDER	N/A
494.804	RECEIVER	SLOW_SENDER10
495.287	SLOW_SENDER11	N/A
495.730	SLOW_SENDER9	N/A
496.572	FAST_SENDER	N/A
497.730	SLOW_SENDER9	N/A
498.572	FAST_SENDER	N/A
499.239	SLOW_SENDER1	N/A
499.730	SLOW_SENDER9	N/A
499.985	RECEIVER	SLOW_SENDER1
500.207	SLOW_SENDER10	N/A
500.287	SLOW_SENDER11	N/A
500.572	FAST_SENDER	N/A
501.730	SLOW_SENDER9	N/A
502.572	FAST_SENDER	N/A
503.730	SLOW_SENDER9	N/A
504.519	RECEIVER	SLOW_SENDER9
504.572	FAST_SENDER	N/A
505.207	SLOW_SENDER10	N/A
505.287	SLOW_SENDER11	N/A
506.921	SLOW_SENDER9	N/A
507.415	SLOW_SENDER1	N/A
508.163	RECEIVER	SLOW_SENDER1
509.480	SLOW_SENDER3	N/A
509.491	RECEIVER	SLOW_SENDER9
509.850	SLOW_SENDER14	N/A
510.207	SLOW_SENDER10	N/A
510.287	SLOW_SENDER11	N/A
510.514	RECEIVER	FAST_SENDER
511.900	RECEIVER	SLOW_SENDER3
514.342	SLOW_SENDER3	N/A
514.552	RECEIVER	SLOW_SENDER11
514.917	SLOW_SENDER9	N/A
515.207	SLOW_SENDER10	N/A
515.584	SLOW_SENDER1	N/A
515.628	SLOW_SENDER12	N/A
515.628	FAST_SENDER	N/A
516.342	SLOW_SENDER3	N/A
517.628	SLOW_SENDER12	N/A
517.628	FAST_SENDER	N/A
518.342	SLOW_SENDER3	N/A
519.628	SLOW_SENDER12	N/A
519.628	FAST_SENDER	N/A
519.917	SLOW_SENDER9	N/A
520.207	SLOW_SENDER10	N/A
520.342	SLOW_SENDER3	N/A
521.628	SLOW_SENDER12	N/A
521.628	FAST_SENDER	N/A
521.986	SLOW_SENDER11	N/A
522.342	SLOW_SENDER3	N/A
522.584	SLOW_SENDER1	N/A
523.225	SLOW_SENDER14	N/A
523.628	SLOW_SENDER12	N/A
523.628	FAST_SENDER	N/A
524.342	SLOW_SENDER3	N/A
524.917	SLOW_SENDER9	N/A
525.207	SLOW_SENDER10	N/A
525.628	SLOW_SENDER12	N/A
525.628	FAST_SENDER	N/A
526.342	SLOW_SENDER3	N/A
527.628	SLOW_SENDER12	N/A
527.628	FAST_SENDER	N/A
528.342	SLOW_SENDER3	N/A
528.986	SLOW_SENDER11	N/A
529.132	RECEIVER	SLOW_SENDER3
529.584	SLOW_SENDER1	N/A
529.628	SLOW_SENDER12	N/A
529.628	FAST_SENDER	N/A
529.917	SLOW_SENDER9	N/A
530.207	SLOW_SENDER10	N/A
530.225	SLOW_SENDER14	N/A
530.312	RECEIVER	SLOW_SENDER1
532.120	SLOW_SENDER2	N/A
533.974	RECEIVER	SLOW_SENDER9
534.558	SLOW_SENDER3	N/A
535.225	SLOW_SENDER14	N/A
535.986	SLOW_SENDER11	N/A
536.490	RECEIVER	FAST_SENDER
537.276	RECEIVER	SLOW_SENDER12
537.726	SLOW_SENDER8	N/A
539.297	RECEIVER	SLOW_SENDER2
539.369	SLOW_SENDER1	N/A
539.558	SLOW_SENDER3	N/A
539.726	SLOW_SENDER8	N/A
540.225	SLOW_SENDER14	N/A
541.421	SLOW_SENDER9	N/A
541.558	SLOW_SENDER3	N/A
541.726	SLOW_SENDER8	N/A
542.727	SLOW_SENDER12	N/A
542.986	SLOW_SENDER11	N/A
543.558	SLOW_SENDER3	N/A
543.726	SLOW_SENDER8	N/A
544.399	FAST_SENDER	N/A
544.589	SLOW_SENDER10	N/A
545.225	SLOW_SENDER14	N/A
545.558	SLOW_SENDER3	N/A
545.726	SLOW_SENDER8	N/A
546.369	SLOW_SENDER1	N/A
546.399	FAST_SENDER	N/A
546.743	SLOW_SENDER2	N/A
547.558	SLOW_SENDER3	N/A
547.726	SLOW_SENDER8	N/A
547.727	SLOW_SENDER12	N/A
548.399	FAST_SENDER	N/A
548.421	SLOW_SENDER9	N/A
549.558	SLOW_SENDER3	N/A
549.726	SLOW_SENDER8	N/A
549.986	SLOW_SENDER11	N/A
550.225	SLOW_SENDER14	N/A
550.399	FAST_SENDER	N/A
550.738	RECEIVER	SLOW_SENDER11
551.558	SLOW_SENDER3	N/A
551.589	SLOW_SENDER10	N/A
551.726	SLOW_SENDER8	N/A
551.960	SLOW_SENDER5	N/A
552.399	FAST_SENDER	N/A
552.727	SLOW_SENDER12	N/A
553.369	SLOW_SENDER1	N/A
553.743	SLOW_SENDER2	N/A
554.399	FAST_SENDER	N/A
555.225	SLOW_SENDER14	N/A
555.421	SLOW_SENDER9	N/A
555.731	RECEIVER	SLOW_SENDER1
556.818	RECEIVER	SLOW_SENDER3
557.730	SLOW_SENDER13	N/A
557.869	FAST_SENDER	N/A
558.156	SLOW_SENDER11	N/A
558.205	RECEIVER	SLOW_SENDER8
558.589	SLOW_SENDER10	N/A
558.743	SLOW_SENDER2	N/A
559.730	SLOW_SENDER13	N/A
560.960	SLOW_SENDER4	N/A
561.183	RECEIVER	SLOW_SENDER9
561.406	SLOW_SENDER12	N/A
561.406	FAST_SENDER	N/A
561.730	SLOW_SENDER13	N/A
562.238	RECEIVER	SLOW_SENDER14
562.960	SLOW_SENDER4	N/A
563.406	SLOW_SENDER12	N/A
563.406	FAST_SENDER	N/A
563.730	SLOW_SENDER13	N/A
563.743	SLOW_SENDER2	N/A
564.406	SLOW_SENDER8	N/A
564.960	SLOW_SENDER4	N/A
565.156	SLOW_SENDER11	N/A
565.406	SLOW_SENDER12	N/A
565.406	FAST_SENDER	N/A
565.589	SLOW_SENDER10	N/A
565.730	SLOW_SENDER13	N/A
566.654	SLOW_SENDER3	N/A
566.834	SLOW_SENDER5	N/A
566.960	SLOW_SENDER4	N/A
567.406	SLOW_SENDER12	N/A
567.406	FAST_SENDER	N/A
567.730	SLOW_SENDER13	N/A
568.629	SLOW_SENDER9	N/A
568.743	SLOW_SENDER2	N/A
568.960	SLOW_SENDER4	N/A
569.406	SLOW_SENDER8	N/A
569.406	SLOW_SENDER12	N/A
569.406	FAST_SENDER	N/A
569.682	SLOW_SENDER14	N/A
569.730	SLOW_SENDER13	N/A
570.960	SLOW_SENDER4	N/A
571.406	SLOW_SENDER12	N/A
571.406	FAST_SENDER	N/A
571.730	SLOW_SENDER13	N/A
571.834	SLOW_SENDER5	N/A
572.156	SLOW_SENDER11	N/A
572.589	SLOW_SENDER10	N/A
572.960	SLOW_SENDER4	N/A
573.406	SLOW_SENDER12	N/A
573.406	FAST_SENDER	N/A
573.654	SLOW_SENDER3	N/A
573.730	SLOW_SENDER13	N/A
573.743	SLOW_SENDER2	N/A
574.406	SLOW_SENDER8	N/A
574.960	SLOW_SENDER4	N/A
575.406	SLOW_SENDER12	N/A
575.406	FAST_SENDER	N/A
575.629	SLOW_SENDER9	N/A
576.406	SLOW_SENDER8	N/A
576.682	SLOW_SENDER14	N/A
576.834	SLOW_SENDER5	N/A
577.156	SLOW_SENDER11	N/A
577.883	RECEIVER	SLOW_SENDER11
578.743	SLOW_SENDER2	N/A
579.545	RECEIVER	SLOW_SENDER2
579.589	SLOW_SENDER10	N/A
580.326	RECEIVER	SLOW_SENDER12
580.654	SLOW_SENDER3	N/A
581.081	RECEIVER	SLOW_SENDER8
581.782	RECEIVER	SLOW_SENDER4
582.629	SLOW_SENDER9	N/A
583.682	SLOW_SENDER14	N/A
583.919	RECEIVER	FAST_SENDER
584.755	RECEIVER	SLOW_SENDER5
584.964	SLOW_SENDER2	N/A
585.286	SLOW_SENDER11	N/A
585.590	RECEIVER	SLOW_SENDER10
586.370	FAST_SENDER	N/A
587.223	SLOW_SENDER4	N/A
587.654	SLOW_SENDER3	N/A
588.370	FAST_SENDER	N/A
589.603	SLOW_SENDER13	N/A
589.629	SLOW_SENDER9	N/A
589.876	SLOW_SENDER12	N/A
589.964	SLOW_SENDER2	N/A
590.370	FAST_SENDER	N/A
590.682	SLOW_SENDER14	N/A
591.451	SLOW_SENDER8	N/A
592.184	SLOW_SENDER5	N/A
592.223	SLOW_SENDER4	N/A
592.286	SLOW_SENDER11	N/A
592.370	FAST_SENDER	N/A
592.654	SLOW_SENDER3	N/A
592.972	RECEIVER	SLOW_SENDER5
593.034	SLOW_SENDER10	N/A
594.223	SLOW_SENDER4	N/A
594.370	FAST_SENDER	N/A
594.603	SLOW_SENDER13	N/A
596.223	SLOW_SENDER4	N/A
596.251	RECEIVER	SLOW_SENDER3
596.629	SLOW_SENDER9	N/A
597.030	FAST_SENDER	N/A
597.286	SLOW_SENDER11	N/A
597.682	SLOW_SENDER14	N/A
598.223	SLOW_SENDER4	N/A
599.030	FAST_SENDER	N/A
599.603	SLOW_SENDER13	N/A
600.030	SLOW_SENDER2	N/A
600.034	SLOW_SENDER10	N/A
600.223	SLOW_SENDER4	N/A
601.030	FAST_SENDER	N/A
602.030	SLOW_SENDER12	N/A
602.030	SLOW_SENDER8	N/A
602.223	SLOW_SENDER4	N/A
602.286	SLOW_SENDER11	N/A
603.030	FAST_SENDER	N/A
603.629	SLOW_SENDER9	N/A
604.223	SLOW_SENDER4	N/A
604.603	SLOW_SENDER13	N/A
604.682	SLOW_SENDER14	N/A
605.030	SLOW_SENDER2	N/A
605.030	FAST_SENDER	N/A
605.368	SLOW_SENDER3	N/A
606.126	RECEIVER	SLOW_SENDER3
606.223	SLOW_SENDER4	N/A
607.030	FAST_SENDER	N/A
607.034	SLOW_SENDER10	N/A
607.286	SLOW_SENDER11	N/A
608.223	SLOW_SENDER4	N/A
609.030	SLOW_SENDER12	N/A
609.030	FAST_SENDER	N/A
609.030	SLOW_SENDER8	N/A
609.603	SLOW_SENDER13	N/A
610.030	SLOW_SENDER2	N/A
610.223	SLOW_SENDER4	N/A
610.600	SLOW_SENDER6	N/A
610.629	SLOW_SENDER9	N/A
611.030	FAST_SENDER	N/A
611.682	SLOW_SENDER14	N/A
612.286	SLOW_SENDER11	N/A
612.458	RECEIVER	SLOW_SENDER14
613.578	RECEIVER	SLOW_SENDER9
614.034	SLOW_SENDER10	N/A
614.603	SLOW_SENDER13	N/A
615.181	RECEIVER	SLOW_SENDER4
616.133	RECEIVER	SLOW_SENDER6
619.603	SLOW_SENDER13	N/A
620.414	RECEIVER	SLOW_SENDER11
620.802	SLOW_SENDER2	N/A
620.802	SLOW_SENDER12	N/A
620.991	SLOW_SENDER9	N/A
621.034	SLOW_SENDER10	N/A
621.552	SLOW_SENDER6	N/A
622.051	RECEIVER	FAST_SENDER
622.802	SLOW_SENDER8	N/A
622.802	SLOW_SENDER2	N/A
624.468	FAST_SENDER	N/A
624.603	SLOW_SENDER13	N/A
624.802	SLOW_SENDER2	N/A
625.802	SLOW_SENDER12	N/A
625.872	SLOW_SENDER4	N/A
626.468	FAST_SENDER	N/A
626.552	SLOW_SENDER6	N/A
626.802	SLOW_SENDER2	N/A
627.802	SLOW_SENDER8	N/A
627.846	SLOW_SENDER11	N/A
627.991	SLOW_SENDER9	N/A
628.034	SLOW_SENDER10	N/A
628.468	FAST_SENDER	N/A
628.802	SLOW_SENDER2	N/A
629.603	SLOW_SENDER13	N/A
630.468	FAST_SENDER	N/A
630.802	SLOW_SENDER12	N/A
630.802	SLOW_SENDER2	N/A
631.552	SLOW_SENDER6	N/A
632.468	FAST_SENDER	N/A
632.802	SLOW_SENDER8	N/A
632.802	SLOW_SENDER2	N/A
632.872	SLOW_SENDER4	N/A
633.551	RECEIVER	SLOW_SENDER8
634.468	FAST_SENDER	N/A
634.603	SLOW_SENDER13	N/A
634.846	SLOW_SENDER11	N/A
634.991	SLOW_SENDER9	N/A
635.034	SLOW_SENDER10	N/A
635.580	SLOW_SENDER7	N/A
635.763	RECEIVER	SLOW_SENDER9
635.802	SLOW_SENDER12	N/A
636.468	FAST_SENDER	N/A
636.552	SLOW_SENDER6	N/A
636.566	RECEIVER	SLOW_SENDER12
637.872	SLOW_SENDER4	N/A
640.419	RECEIVER	SLOW_SENDER13
641.319	FAST_SENDER	N/A
641.591	RECEIVER	SLOW_SENDER2
641.846	SLOW_SENDER11	N/A
642.478	RECEIVER	SLOW_SENDER6
642.872	SLOW_SENDER4	N/A
643.319	FAST_SENDER	N/A
645.319	FAST_SENDER	N/A
646.319	SLOW_SENDER8	N/A
647.319	FAST_SENDER	N/A
647.865	SLOW_SENDER13	N/A
647.872	SLOW_SENDER4	N/A
648.846	SLOW_SENDER11	N/A
649.025	SLOW_SENDER2	N/A
649.319	FAST_SENDER	N/A
649.903	SLOW_SENDER6	N/A
651.051	SLOW_SENDER12	N/A
651.319	SLOW_SENDER8	N/A
651.319	FAST_SENDER	N/A
651.876	SLOW_SENDER7	N/A
652.872	SLOW_SENDER4	N/A
654.433	FAST_SENDER	N/A
654.865	SLOW_SENDER13	N/A
655.846	SLOW_SENDER11	N/A
656.433	FAST_SENDER	N/A
656.876	SLOW_SENDER7	N/A
657.433	SLOW_SENDER8	N/A
657.872	SLOW_SENDER4	N/A
658.433	FAST_SENDER	N/A
659.433	SLOW_SENDER2	N/A
659.433	SLOW_SENDER12	N/A
660.433	FAST_SENDER	N/A
661.865	SLOW_SENDER13	N/A
661.876	SLOW_SENDER7	N/A
662.433	FAST_SENDER	N/A
662.433	SLOW_SENDER8	N/A
662.846	SLOW_SENDER11	N/A
662.872	SLOW_SENDER4	N/A
664.433	FAST_SENDER	N/A
666.433	SLOW_SENDER2	N/A
666.433	SLOW_SENDER12	N/A
666.433	FAST_SENDER	N/A
666.865	SLOW_SENDER13	N/A
666.876	SLOW_SENDER7	N/A
667.433	SLOW_SENDER8	N/A
667.872	SLOW_SENDER4	N/A
668.433	FAST_SENDER	N/A
669.846	SLOW_SENDER11	N/A
671.876	SLOW_SENDER7	N/A
675.764	SLOW_SENDER8	N/A
676.876	SLOW_SENDER7	N/A
677.764	SLOW_SENDER12	N/A
677.764	SLOW_SENDER2	N/A
680.764	SLOW_SENDER8	N/A
681.679	SLOW_SENDER4	N/A
681.861	FAST_SENDER	N/A
681.876	SLOW_SENDER7	N/A
683.861	FAST_SENDER	N/A
684.764	SLOW_SENDER12	N/A
684.764	SLOW_SENDER2	N/A
685.764	SLOW_SENDER8	N/A
685.861	FAST_SENDER	N/A
686.876	SLOW_SENDER7	N/A
687.861	FAST_SENDER	N/A
688.679	SLOW_SENDER4	N/A
691.309	FAST_SENDER	N/A
691.309	SLOW_SENDER8	N/A
693.309	FAST_SENDER	N/A
693.309	SLOW_SENDER8	N/A
694.309	SLOW_SENDER2	N/A
695.309	FAST_SENDER	N/A
695.309	SLOW_SENDER8	N/A
695.679	SLOW_SENDER4	N/A
696.309	SLOW_SENDER12	N/A
697.309	FAST_SENDER	N/A
697.309	SLOW_SENDER8	N/A
699.014	SLOW_SENDER7	N/A
699.309	SLOW_SENDER2	N/A
699.309	FAST_SENDER	N/A
699.309	SLOW_SENDER8	N/A
701.309	FAST_SENDER	N/A
701.309	SLOW_SENDER8	N/A
702.679	SLOW_SENDER4	N/A
703.707	FAST_SENDER	N/A
703.707	SLOW_SENDER8	N/A
705.707	FAST_SENDER	N/A
705.707	SLOW_SENDER8	N/A
706.707	SLOW_SENDER2	N/A
707.707	FAST_SENDER	N/A
707.707	SLOW_SENDER8	N/A
708.707	SLOW_SENDER12	N/A
709.679	SLOW_SENDER4	N/A
709.707	FAST_SENDER	N/A
709.707	SLOW_SENDER8	N/A
711.707	SLOW_SENDER2	N/A
711.707	FAST_SENDER	N/A
711.707	SLOW_SENDER8	N/A
713.707	SLOW_SENDER12	N/A
713.707	FAST_SENDER	N/A
713.707	SLOW_SENDER8	N/A
715.707	FAST_SENDER	N/A
715.707	SLOW_SENDER8	N/A
716.679	SLOW_SENDER4	N/A
716.707	SLOW_SENDER2	N/A
717.707	FAST_SENDER	N/A
717.707	SLOW_SENDER8	N/A
718.707	SLOW_SENDER12	N/A
724.140	SLOW_SENDER1	N/A
726.353	SLOW_SENDER2	N/A
731.107	FAST_SENDER	N/A
731.353	SLOW_SENDER2	N/A
731.818	SLOW_SENDER12	N/A
732.130	SLOW_SENDER8	N/A
733.107	FAST_SENDER	N/A
733.353	SLOW_SENDER2	N/A
735.107	FAST_SENDER	N/A
735.353	SLOW_SENDER2	N/A
737.107	FAST_SENDER	N/A
737.353	SLOW_SENDER2	N/A
738.571	SLOW_SENDER1	N/A
739.107	FAST_SENDER	N/A
739.130	SLOW_SENDER8	N/A
743.681	FAST_SENDER	N/A
745.681	FAST_SENDER	N/A
747.681	FAST_SENDER	N/A
748.681	SLOW_SENDER8	N/A
749.681	FAST_SENDER	N/A
750.179	SLOW_SENDER2	N/A
751.681	FAST_SENDER	N/A
751.904	SLOW_SENDER1	N/A
753.681	FAST_SENDER	N/A
755.681	FAST_SENDER	N/A
755.681	SLOW_SENDER8	N/A
756.600	SLOW_SENDER5	N/A
757.179	SLOW_SENDER2	N/A
757.681	FAST_SENDER	N/A
758.904	SLOW_SENDER1	N/A
760.681	SLOW_SENDER8	N/A
764.179	SLOW_SENDER2	N/A
765.904	SLOW_SENDER1	N/A
769.640	SLOW_SENDER3	N/A
770.053	FAST_SENDER	N/A
771.357	SLOW_SENDER5	N/A
771.640	SLOW_SENDER3	N/A
772.053	FAST_SENDER	N/A
773.640	SLOW_SENDER3	N/A
774.053	FAST_SENDER	N/A
775.640	SLOW_SENDER3	N/A
776.053	FAST_SENDER	N/A
776.357	SLOW_SENDER5	N/A
777.640	SLOW_SENDER3	N/A
778.053	FAST_SENDER	N/A
779.640	SLOW_SENDER3	N/A
780.053	FAST_SENDER	N/A
781.357	SLOW_SENDER5	N/A
781.640	SLOW_SENDER3	N/A
782.053	FAST_SENDER	N/A
782.480	SLOW_SENDER14	N/A
783.640	SLOW_SENDER3	N/A
784.053	FAST_SENDER	N/A
794.628	SLOW_SENDER14	N/A
794.747	SLOW_SENDER5	N/A
796.249	SLOW_SENDER3	N/A
798.729	FAST_SENDER	N/A
799.628	SLOW_SENDER14	N/A
800.729	FAST_SENDER	N/A
801.249	SLOW_SENDER3	N/A
802.729	FAST_SENDER	N/A
804.400	SLOW_SENDER9	N/A
804.628	SLOW_SENDER14	N/A
804.710	SLOW_SENDER10	N/A
804.729	FAST_SENDER	N/A
806.249	SLOW_SENDER3	N/A
806.729	FAST_SENDER	N/A
808.729	FAST_SENDER	N/A
809.628	SLOW_SENDER14	N/A
810.388	RECEIVER	SLOW_SENDER14
810.729	FAST_SENDER	N/A
811.249	SLOW_SENDER3	N/A
812.628	RECEIVER	SLOW_SENDER9
812.729	FAST_SENDER	N/A
815.774	RECEIVER	SLOW_SENDER3
815.827	SLOW_SENDER14	N/A
816.750	SLOW_SENDER6	N/A
817.513	RECEIVER	SLOW_SENDER6
818.031	SLOW_SENDER9	N/A
818.959	RECEIVER	FAST_SENDER
819.937	SLOW_SENDER6	N/A
820.710	RECEIVER	SLOW_SENDER6
820.827	SLOW_SENDER14	N/A
820.993	SLOW_SENDER10	N/A
823.031	SLOW_SENDER9	N/A
823.114	SLOW_SENDER6	N/A
823.220	SLOW_SENDER3	N/A
825.469	RECEIVER	SLOW_SENDER6
825.779	FAST_SENDER	N/A
825.827	SLOW_SENDER14	N/A
825.993	SLOW_SENDER10	N/A
827.849	RECEIVER	SLOW_SENDER3
828.031	SLOW_SENDER9	N/A
828.561	FAST_SENDER	N/A
830.561	FAST_SENDER	N/A
830.827	SLOW_SENDER14	N/A
830.877	SLOW_SENDER6	N/A
830.993	SLOW_SENDER10	N/A
832.561	FAST_SENDER	N/A
833.031	SLOW_SENDER9	N/A
834.561	FAST_SENDER	N/A
835.827	SLOW_SENDER14	N/A
835.877	SLOW_SENDER6	N/A
835.993	SLOW_SENDER10	N/A
836.561	FAST_SENDER	N/A
837.810	SLOW_SENDER13	N/A
838.031	SLOW_SENDER9	N/A
838.561	FAST_SENDER	N/A
838.586	RECEIVER	SLOW_SENDER13
839.550	SLOW_SENDER11	N/A
840.561	FAST_SENDER	N/A
840.827	SLOW_SENDER14	N/A
840.877	SLOW_SENDER6	N/A
840.993	SLOW_SENDER10	N/A
840.995	SLOW_SENDER13	N/A
842.561	FAST_SENDER	N/A
843.031	SLOW_SENDER9	N/A
843.815	RECEIVER	SLOW_SENDER9
845.451	RECEIVER	FAST_SENDER
845.827	SLOW_SENDER14	N/A
845.877	SLOW_SENDER6	N/A
845.993	SLOW_SENDER10	N/A
846.578	RECEIVER	SLOW_SENDER14
848.574	RECEIVER	SLOW_SENDER10
852.027	SLOW_SENDER14	N/A
853.241	SLOW_SENDER11	N/A
854.178	RECEIVER	SLOW_SENDER14
854.447	SLOW_SENDER13	N/A
855.996	SLOW_SENDER10	N/A
856.493	FAST_SENDER	N/A
856.625	SLOW_SENDER9	N/A
858.493	FAST_SENDER	N/A
859.189	SLOW_SENDER6	N/A
859.941	RECEIVER	SLOW_SENDER6
860.241	SLOW_SENDER11	N/A
860.493	FAST_SENDER	N/A
860.996	SLOW_SENDER10	N/A
861.447	SLOW_SENDER13	N/A
861.590	SLOW_SENDER14	N/A
862.493	FAST_SENDER	N/A
863.625	SLOW_SENDER9	N/A
864.100	RECEIVER	SLOW_SENDER14
864.493	FAST_SENDER	N/A
865.241	SLOW_SENDER11	N/A
865.260	SLOW_SENDER7	N/A
865.996	SLOW_SENDER10	N/A
866.033	RECEIVER	SLOW_SENDER11
866.493	FAST_SENDER	N/A
867.363	SLOW_SENDER6	N/A
867.907	RECEIVER	SLOW_SENDER7
868.447	SLOW_SENDER13	N/A
868.493	FAST_SENDER	N/A
870.625	SLOW_SENDER9	N/A
870.670	FAST_SENDER	N/A
870.821	RECEIVER	SLOW_SENDER13
871.512	RECEIVER	SLOW_SENDER10
871.523	SLOW_SENDER14	N/A
872.670	FAST_SENDER	N/A
873.441	SLOW_SENDER11	N/A
874.670	FAST_SENDER	N/A
876.670	FAST_SENDER	N/A
876.877	SLOW_SENDER7	N/A
877.625	SLOW_SENDER9	N/A
878.222	SLOW_SENDER13	N/A
878.523	SLOW_SENDER14	N/A
878.670	FAST_SENDER	N/A
878.928	SLOW_SENDER10	N/A
879.695	RECEIVER	SLOW_SENDER10
880.441	SLOW_SENDER11	N/A
880.670	FAST_SENDER	N/A
881.877	SLOW_SENDER7	N/A
882.670	FAST_SENDER	N/A
884.625	SLOW_SENDER9	N/A
884.670	FAST_SENDER	N/A
885.222	SLOW_SENDER13	N/A
885.300	SLOW_SENDER4	N/A
885.394	RECEIVER	SLOW_SENDER9
885.441	SLOW_SENDER11	N/A
885.523	SLOW_SENDER14	N/A
886.196	RECEIVER	SLOW_SENDER11
886.877	SLOW_SENDER7	N/A
887.133	SLOW_SENDER10	N/A
890.976	RECEIVER	FAST_SENDER
891.877	SLOW_SENDER7	N/A
892.222	SLOW_SENDER13	N/A
892.502	RECEIVER	SLOW_SENDER4
892.810	SLOW_SENDER9	N/A
893.377	FAST_SENDER	N/A
895.377	FAST_SENDER	N/A
896.877	SLOW_SENDER7	N/A
897.020	SLOW_SENDER12	N/A
897.377	FAST_SENDER	N/A
897.387	SLOW_SENDER11	N/A
899.222	SLOW_SENDER13	N/A
899.377	FAST_SENDER	N/A
899.810	SLOW_SENDER9	N/A
899.928	SLOW_SENDER4	N/A
901.377	FAST_SENDER	N/A
901.877	SLOW_SENDER7	N/A
902.726	RECEIVER	SLOW_SENDER12
903.377	FAST_SENDER	N/A
904.387	SLOW_SENDER11	N/A
905.377	FAST_SENDER	N/A
906.222	SLOW_SENDER13	N/A
906.810	SLOW_SENDER9	N/A
906.877	SLOW_SENDER7	N/A
906.928	SLOW_SENDER4	N/A
906.981	RECEIVER	SLOW_SENDER13
907.377	FAST_SENDER	N/A
908.165	SLOW_SENDER12	N/A
908.889	RECEIVER	SLOW_SENDER12
911.387	SLOW_SENDER11	N/A
911.928	SLOW_SENDER4	N/A
912.004	RECEIVER	SLOW_SENDER9
913.923	RECEIVER	FAST_SENDER
914.311	SLOW_SENDER12	N/A
914.386	SLOW_SENDER13	N/A
914.576	RECEIVER	SLOW_SENDER7
916.361	FAST_SENDER	N/A
916.928	SLOW_SENDER4	N/A
918.361	FAST_SENDER	N/A
918.387	SLOW_SENDER11	N/A
919.311	SLOW_SENDER12	N/A
919.439	SLOW_SENDER9	N/A
920.361	FAST_SENDER	N/A
921.386	SLOW_SENDER13	N/A
921.928	SLOW_SENDER4	N/A
922.022	SLOW_SENDER7	N/A
922.361	FAST_SENDER	N/A
924.311	SLOW_SENDER12	N/A
924.361	FAST_SENDER	N/A
925.387	SLOW_SENDER11	N/A
926.124	RECEIVER	SLOW_SENDER11
926.361	FAST_SENDER	N/A
926.439	SLOW_SENDER9	N/A
926.928	SLOW_SENDER4	N/A
927.649	RECEIVER	SLOW_SENDER4
928.361	FAST_SENDER	N/A
928.386	SLOW_SENDER13	N/A
929.022	SLOW_SENDER7	N/A
929.172	RECEIVER	SLOW_SENDER13
929.311	SLOW_SENDER12	N/A
930.110	RECEIVER	SLOW_SENDER12
930.361	FAST_SENDER	N/A
931.710	SLOW_SENDER8	N/A
931.760	SLOW_SENDER1	N/A
933.050	SLOW_SENDER4	N/A
933.360	SLOW_SENDER2	N/A
933.439	SLOW_SENDER9	N/A
933.548	SLOW_SENDER11	N/A
933.822	RECEIVER	SLOW_SENDER4
934.726	RECEIVER	SLOW_SENDER9
935.535	SLOW_SENDER12	N/A
936.022	SLOW_SENDER7	N/A
936.395	RECEIVER	FAST_SENDER
936.592	SLOW_SENDER13	N/A
937.382	RECEIVER	SLOW_SENDER12
938.140	RECEIVER	SLOW_SENDER8
938.807	FAST_SENDER	N/A
940.531	RECEIVER	SLOW_SENDER2
941.675	FAST_SENDER	N/A
942.174	SLOW_SENDER9	N/A
943.560	SLOW_SENDER8	N/A
943.592	SLOW_SENDER13	N/A
943.675	FAST_SENDER	N/A
945.675	FAST_SENDER	N/A
946.939	SLOW_SENDER2	N/A
946.994	SLOW_SENDER4	N/A
947.675	FAST_SENDER	N/A
948.084	SLOW_SENDER1	N/A
948.560	SLOW_SENDER8	N/A
949.174	SLOW_SENDER9	N/A
949.675	FAST_SENDER	N/A
950.086	SLOW_SENDER12	N/A
950.592	SLOW_SENDER13	N/A
951.675	FAST_SENDER	N/A
951.939	SLOW_SENDER2	N/A
953.084	SLOW_SENDER1	N/A
953.560	SLOW_SENDER8	N/A
953.675	FAST_SENDER	N/A
953.994	SLOW_SENDER4	N/A
955.592	SLOW_SENDER13	N/A
955.675	FAST_SENDER	N/A
956.174	SLOW_SENDER9	N/A
956.357	RECEIVER	SLOW_SENDER13
956.939	SLOW_SENDER2	N/A
957.086	SLOW_SENDER12	N/A
958.084	SLOW_SENDER1	N/A
958.560	SLOW_SENDER8	N/A
959.580	SLOW_SENDER5	N/A
959.989	RECEIVER	SLOW_SENDER1
960.994	SLOW_SENDER4	N/A
961.939	SLOW_SENDER2	N/A
962.307	RECEIVER	SLOW_SENDER4
963.718	RECEIVER	SLOW_SENDER8
963.786	SLOW_SENDER13	N/A
964.086	SLOW_SENDER12	N/A
964.869	RECEIVER	SLOW_SENDER5
966.939	SLOW_SENDER2	N/A
967.771	RECEIVER	FAST_SENDER
969.730	SLOW_SENDER4	N/A
970.197	FAST_SENDER	N/A
970.314	SLOW_SENDER5	N/A
970.786	SLOW_SENDER13	N/A
971.086	SLOW_SENDER12	N/A
971.119	SLOW_SENDER8	N/A
971.939	SLOW_SENDER2	N/A
972.197	FAST_SENDER	N/A
973.093	SLOW_SENDER1	N/A
974.197	FAST_SENDER	N/A
975.314	SLOW_SENDER5	N/A
975.786	SLOW_SENDER13	N/A
976.197	FAST_SENDER	N/A
976.730	SLOW_SENDER4	N/A
976.939	SLOW_SENDER2	N/A
978.086	SLOW_SENDER12	N/A
978.119	SLOW_SENDER8	N/A
978.197	FAST_SENDER	N/A
978.844	RECEIVER	SLOW_SENDER12
980.093	SLOW_SENDER1	N/A
980.197	FAST_SENDER	N/A
980.314	SLOW_SENDER5	N/A
981.626	RECEIVER	SLOW_SENDER13
981.939	SLOW_SENDER2	N/A
982.197	FAST_SENDER	N/A
982.674	RECEIVER	SLOW_SENDER2
983.730	SLOW_SENDER4	N/A
984.197	FAST_SENDER	N/A
984.501	RECEIVER	SLOW_SENDER4
985.119	SLOW_SENDER8	N/A
985.314	SLOW_SENDER5	N/A
986.269	SLOW_SENDER12	N/A
988.110	SLOW_SENDER2	N/A
989.072	SLOW_SENDER13	N/A
991.380	SLOW_SENDER3	N/A
993.110	SLOW_SENDER2	N/A
993.269	SLOW_SENDER12	N/A
995.703	SLOW_SENDER1	N/A
996.072	SLOW_SENDER13	N/A
997.672	FAST_SENDER	N/A
998.110	SLOW_SENDER2	N/A
998.902	SLOW_SENDER5	N/A
999.672	FAST_SENDER	N/A
1000.269	SLOW_SENDER12	N/A
1003.072	SLOW_SENDER13	N/A
1003.110	SLOW_SENDER2	N/A
1003.545	FAST_SENDER	N/A
1005.545	FAST_SENDER	N/A
1006.495	SLOW_SENDER3	N/A
1007.269	SLOW_SENDER12	N/A
1007.545	FAST_SENDER	N/A
1008.110	SLOW_SENDER2	N/A
1008.545	SLOW_SENDER1	N/A
1010.072	SLOW_SENDER13	N/A
1011.314	FAST_SENDER	N/A
1013.110	SLOW_SENDER2	N/A
1013.314	FAST_SENDER	N/A
1014.269	SLOW_SENDER12	N/A
1015.110	SLOW_SENDER2	N/A
1015.314	FAST_SENDER	N/A
1016.314	SLOW_SENDER1	N/A
1017.072	SLOW_SENDER13	N/A
1017.110	SLOW_SENDER2	N/A
1017.314	FAST_SENDER	N/A
1019.110	SLOW_SENDER2	N/A
1019.185	SLOW_SENDER3	N/A
1019.314	FAST_SENDER	N/A
1021.110	SLOW_SENDER2	N/A
1021.269	SLOW_SENDER12	N/A
1021.314	FAST_SENDER	N/A
1023.110	SLOW_SENDER2	N/A
1023.314	SLOW_SENDER1	N/A
1023.314	FAST_SENDER	N/A
1024.072	SLOW_SENDER13	N/A
1025.110	SLOW_SENDER2	N/A
1025.314	FAST_SENDER	N/A
1028.269	SLOW_SENDER12	N/A
1032.690	SLOW_SENDER6	N/A
1033.722	SLOW_SENDER1	N/A
1035.269	SLOW_SENDER12	N/A
1038.272	FAST_SENDER	N/A
1038.604	SLOW_SENDER2	N/A
1038.722	SLOW_SENDER1	N/A
1040.272	FAST_SENDER	N/A
1042.269	SLOW_SENDER12	N/A
1042.272	FAST_SENDER	N/A
1043.570	SLOW_SENDER10	N/A
1043.722	SLOW_SENDER1	N/A
1044.272	FAST_SENDER	N/A
1044.861	SLOW_SENDER6	N/A
1045.604	SLOW_SENDER2	N/A
1046.272	FAST_SENDER	N/A
1049.604	FAST_SENDER	N/A
1051.604	FAST_SENDER	N/A
1052.604	SLOW_SENDER2	N/A
1053.604	FAST_SENDER	N/A
1054.460	SLOW_SENDER14	N/A
1055.604	FAST_SENDER	N/A
1057.466	SLOW_SENDER12	N/A
1057.604	FAST_SENDER	N/A
1057.925	SLOW_SENDER1	N/A
1058.049	SLOW_SENDER6	N/A
1058.202	SLOW_SENDER10	N/A
1059.604	FAST_SENDER	N/A
1059.604	SLOW_SENDER2	N/A
1061.604	FAST_SENDER	N/A
1063.202	SLOW_SENDER10	N/A
1063.604	FAST_SENDER	N/A
1064.466	SLOW_SENDER12	N/A
1064.925	SLOW_SENDER1	N/A
1065.049	SLOW_SENDER6	N/A
1066.604	SLOW_SENDER2	N/A
1068.202	SLOW_SENDER10	N/A
1069.408	SLOW_SENDER14	N/A
1071.466	SLOW_SENDER12	N/A
1072.049	SLOW_SENDER6	N/A
1074.408	SLOW_SENDER14	N/A
1076.546	FAST_SENDER	N/A
1077.868	SLOW_SENDER1	N/A
1078.466	SLOW_SENDER12	N/A
1078.546	FAST_SENDER	N/A
1079.049	SLOW_SENDER6	N/A
1079.408	SLOW_SENDER14	N/A
1080.546	FAST_SENDER	N/A
1080.892	SLOW_SENDER10	N/A
1082.546	FAST_SENDER	N/A
1084.408	SLOW_SENDER14	N/A
1084.546	FAST_SENDER	N/A
1084.868	SLOW_SENDER1	N/A
1085.466	SLOW_SENDER12	N/A
1086.049	SLOW_SENDER6	N/A
1086.546	FAST_SENDER	N/A
1087.892	SLOW_SENDER10	N/A
1088.546	FAST_SENDER	N/A
1089.408	SLOW_SENDER14	N/A
1090.546	FAST_SENDER	N/A
1094.892	SLOW_SENDER10	N/A
1098.957	SLOW_SENDER1	N/A
1101.892	SLOW_SENDER10	N/A
1102.530	SLOW_SENDER11	N/A
1102.891	SLOW_SENDER14	N/A
1103.618	FAST_SENDER	N/A
1104.090	SLOW_SENDER7	N/A
1105.618	FAST_SENDER	N/A
1105.957	SLOW_SENDER1	N/A
1107.618	FAST_SENDER	N/A
1108.892	SLOW_SENDER10	N/A
1109.618	FAST_SENDER	N/A
1111.618	FAST_SENDER	N/A
1113.986	FAST_SENDER	N/A
1115.733	SLOW_SENDER11	N/A
1115.986	FAST_SENDER	N/A
1117.986	FAST_SENDER	N/A
1118.960	SLOW_SENDER7	N/A
1118.986	SLOW_SENDER1	N/A
1119.986	FAST_SENDER	N/A
1120.733	SLOW_SENDER11	N/A
1121.986	FAST_SENDER	N/A
1123.170	SLOW_SENDER9	N/A
1123.960	SLOW_SENDER7	N/A
1123.986	FAST_SENDER	N/A
1125.733	SLOW_SENDER11	N/A
1125.986	SLOW_SENDER1	N/A
1125.986	FAST_SENDER	N/A
1127.986	FAST_SENDER	N/A
1128.960	SLOW_SENDER7	N/A
1130.733	SLOW_SENDER11	N/A
1136.421	SLOW_SENDER9	N/A
1138.701	SLOW_SENDER1	N/A
1140.559	FAST_SENDER	N/A
1141.421	SLOW_SENDER9	N/A
1142.559	FAST_SENDER	N/A
1143.303	SLOW_SENDER7	N/A
1143.536	SLOW_SENDER11	N/A
1143.701	SLOW_SENDER1	N/A
1144.559	FAST_SENDER	N/A
1146.421	SLOW_SENDER9	N/A
1146.559	FAST_SENDER	N/A
1148.559	FAST_SENDER	N/A
1148.701	SLOW_SENDER1	N/A
1150.303	SLOW_SENDER7	N/A
1150.536	SLOW_SENDER11	N/A
1150.559	FAST_SENDER	N/A
1150.820	SLOW_SENDER4	N/A
1151.421	SLOW_SENDER9	N/A
1152.188	RECEIVER	SLOW_SENDER9
1152.559	FAST_SENDER	N/A
1153.413	RECEIVER	SLOW_SENDER4
1153.701	SLOW_SENDER1	N/A
1154.452	RECEIVER	SLOW_SENDER1
1154.559	FAST_SENDER	N/A
1155.322	RECEIVER	FAST_SENDER
1155.810	SLOW_SENDER8	N/A
1155.860	SLOW_SENDER4	N/A
1157.303	SLOW_SENDER7	N/A
1157.536	SLOW_SENDER11	N/A
1157.623	SLOW_SENDER9	N/A
1157.736	FAST_SENDER	N/A
1158.051	RECEIVER	SLOW_SENDER7
1162.210	RECEIVER	SLOW_SENDER4
1163.879	RECEIVER	SLOW_SENDER8
1164.627	RECEIVER	SLOW_SENDER9
1165.220	SLOW_SENDER5	N/A
1165.391	SLOW_SENDER1	N/A
1165.470	SLOW_SENDER7	N/A
1169.328	SLOW_SENDER8	N/A
1169.648	SLOW_SENDER4	N/A
1169.665	RECEIVER	FAST_SENDER
1170.391	SLOW_SENDER1	N/A
1171.373	RECEIVER	SLOW_SENDER5
1171.990	SLOW_SENDER9	N/A
1172.083	FAST_SENDER	N/A
1172.470	SLOW_SENDER7	N/A
1174.083	FAST_SENDER	N/A
1174.328	SLOW_SENDER8	N/A
1175.391	SLOW_SENDER1	N/A
1176.083	FAST_SENDER	N/A
1176.648	SLOW_SENDER4	N/A
1176.806	SLOW_SENDER5	N/A
1177.574	RECEIVER	SLOW_SENDER5
1178.083	FAST_SENDER	N/A
1178.990	SLOW_SENDER9	N/A
1179.328	SLOW_SENDER8	N/A
1179.470	SLOW_SENDER7	N/A
1180.083	FAST_SENDER	N/A
1180.202	RECEIVER	SLOW_SENDER7
1180.391	SLOW_SENDER1	N/A
1182.083	FAST_SENDER	N/A
1182.998	SLOW_SENDER5	N/A
1183.370	SLOW_SENDER3	N/A
1183.648	SLOW_SENDER4	N/A
1184.259	RECEIVER	SLOW_SENDER1
1184.328	SLOW_SENDER8	N/A
1184.745	FAST_SENDER	N/A
1185.370	SLOW_SENDER3	N/A
1185.990	SLOW_SENDER9	N/A
1186.745	FAST_SENDER	N/A
1187.370	SLOW_SENDER3	N/A
1187.642	SLOW_SENDER7	N/A
1187.998	SLOW_SENDER5	N/A
1188.745	FAST_SENDER	N/A
1189.328	SLOW_SENDER8	N/A
1189.370	SLOW_SENDER3	N/A
1190.648	SLOW_SENDER4	N/A
1190.745	FAST_SENDER	N/A
1191.370	SLOW_SENDER3	N/A
1191.674	SLOW_SENDER1	N/A
1192.040	SLOW_SENDER13	N/A
1192.446	RECEIVER	SLOW_SENDER1
1192.745	FAST_SENDER	N/A
1192.990	SLOW_SENDER9	N/A
1192.998	SLOW_SENDER5	N/A
1193.370	SLOW_SENDER3	N/A
1194.328	SLOW_SENDER8	N/A
1195.370	SLOW_SENDER3	N/A
1196.901	RECEIVER	SLOW_SENDER13
1197.365	FAST_SENDER	N/A
1197.370	SLOW_SENDER3	N/A
1197.648	SLOW_SENDER4	N/A
1197.998	SLOW_SENDER5	N/A
1199.328	SLOW_SENDER8	N/A
1199.365	FAST_SENDER	N/A
1199.370	SLOW_SENDER3	N/A
1199.990	SLOW_SENDER9	N/A
1201.365	FAST_SENDER	N/A
1201.370	SLOW_SENDER3	N/A
1202.346	SLOW_SENDER13	N/A
1202.365	SLOW_SENDER7	N/A
1202.998	SLOW_SENDER5	N/A
1203.365	FAST_SENDER	N/A
1203.370	SLOW_SENDER3	N/A
1204.328	SLOW_SENDER8	N/A
1204.648	SLOW_SENDER4	N/A
1205.365	FAST_SENDER	N/A
1205.370	SLOW_SENDER3	N/A
1206.990	SLOW_SENDER9	N/A
1207.346	SLOW_SENDER13	N/A
1207.365	FAST_SENDER	N/A
1207.370	SLOW_SENDER3	N/A
1207.998	SLOW_SENDER5	N/A
1209.328	SLOW_SENDER8	N/A
1209.365	SLOW_SENDER7	N/A
1209.365	FAST_SENDER	N/A
1209.370	SLOW_SENDER3	N/A
1211.328	SLOW_SENDER8	N/A
1211.365	FAST_SENDER	N/A
1211.648	SLOW_SENDER4	N/A
1212.346	SLOW_SENDER13	N/A
1212.429	RECEIVER	SLOW_SENDER4
1212.998	SLOW_SENDER5	N/A
1213.775	RECEIVER	SLOW_SENDER5
1213.990	SLOW_SENDER9	N/A
1215.292	RECEIVER	SLOW_SENDER9
1216.098	RECEIVER	SLOW_SENDER3
1217.346	SLOW_SENDER13	N/A
1217.666	RECEIVER	FAST_SENDER
1219.197	SLOW_SENDER5	N/A
1219.861	SLOW_SENDER4	N/A
1220.093	FAST_SENDER	N/A
1221.533	SLOW_SENDER3	N/A
1221.936	SLOW_SENDER7	N/A
1222.093	FAST_SENDER	N/A
1222.346	SLOW_SENDER13	N/A
1223.533	SLOW_SENDER3	N/A
1224.093	FAST_SENDER	N/A
1224.197	SLOW_SENDER5	N/A
1225.259	SLOW_SENDER8	N/A
1225.533	SLOW_SENDER3	N/A
1226.093	FAST_SENDER	N/A
1226.861	SLOW_SENDER4	N/A
1227.346	SLOW_SENDER13	N/A
1227.533	SLOW_SENDER3	N/A
1228.093	FAST_SENDER	N/A
1228.936	SLOW_SENDER7	N/A
1229.197	SLOW_SENDER5	N/A
1229.533	SLOW_SENDER3	N/A
1230.093	FAST_SENDER	N/A
1231.533	SLOW_SENDER3	N/A
1232.093	FAST_SENDER	N/A
1232.259	SLOW_SENDER8	N/A
1232.346	SLOW_SENDER13	N/A
1233.533	SLOW_SENDER3	N/A
1233.861	SLOW_SENDER4	N/A
1234.093	FAST_SENDER	N/A
1234.197	SLOW_SENDER5	N/A
1235.154	RECEIVER	SLOW_SENDER4
1236.022	RECEIVER	SLOW_SENDER5
1236.530	SLOW_SENDER2	N/A
1238.121	RECEIVER	SLOW_SENDER13
1238.530	SLOW_SENDER2	N/A
1239.259	SLOW_SENDER8	N/A
1240.530	SLOW_SENDER2	N/A
1240.533	RECEIVER	SLOW_SENDER3
1242.530	SLOW_SENDER2	N/A
1242.554	SLOW_SENDER4	N/A
1244.195	SLOW_SENDER7	N/A
1244.530	SLOW_SENDER2	N/A
1245.538	SLOW_SENDER13	N/A
1245.692	RECEIVER	FAST_SENDER
1246.259	SLOW_SENDER8	N/A
1246.530	SLOW_SENDER2	N/A
1247.191	SLOW_SENDER5	N/A
1247.767	FAST_SENDER	N/A
1247.967	SLOW_SENDER3	N/A
1248.530	SLOW_SENDER2	N/A
1249.195	SLOW_SENDER7	N/A
1249.554	SLOW_SENDER4	N/A
1249.767	FAST_SENDER	N/A
1250.530	SLOW_SENDER2	N/A
1251.740	SLOW_SENDER12	N/A
1251.767	FAST_SENDER	N/A
1252.470	SLOW_SENDER6	N/A
1252.530	SLOW_SENDER2	N/A
1252.538	SLOW_SENDER13	N/A
1253.259	SLOW_SENDER8	N/A
1253.767	FAST_SENDER	N/A
1254.002	RECEIVER	SLOW_SENDER8
1254.191	SLOW_SENDER5	N/A
1254.195	SLOW_SENDER7	N/A
1254.967	SLOW_SENDER3	N/A
1255.767	FAST_SENDER	N/A
1256.167	RECEIVER	SLOW_SENDER12
1256.554	SLOW_SENDER4	N/A
1258.341	RECEIVER	SLOW_SENDER6
1259.482	FAST_SENDER	N/A
1259.538	SLOW_SENDER13	N/A
1259.597	RECEIVER	SLOW_SENDER7
1261.191	SLOW_SENDER5	N/A
1261.482	FAST_SENDER	N/A
1261.554	SLOW_SENDER4	N/A
1261.607	SLOW_SENDER12	N/A
1261.967	SLOW_SENDER3	N/A
1263.482	FAST_SENDER	N/A
1263.755	SLOW_SENDER6	N/A
1265.482	FAST_SENDER	N/A
1266.473	SLOW_SENDER2	N/A
1266.538	SLOW_SENDER13	N/A
1266.554	SLOW_SENDER4	N/A
1266.607	SLOW_SENDER12	N/A
1267.041	SLOW_SENDER7	N/A
1267.482	FAST_SENDER	N/A
1268.135	SLOW_SENDER8	N/A
1268.160	SLOW_SENDER14	N/A
1268.191	SLOW_SENDER5	N/A
1268.755	SLOW_SENDER6	N/A
1268.967	SLOW_SENDER3	N/A
1269.482	FAST_SENDER	N/A
1271.473	SLOW_SENDER2	N/A
1271.482	FAST_SENDER	N/A
1271.554	SLOW_SENDER4	N/A
1271.607	SLOW_SENDER12	N/A
1273.482	FAST_SENDER	N/A
1273.538	SLOW_SENDER13	N/A
1273.755	SLOW_SENDER6	N/A
1274.041	SLOW_SENDER7	N/A
1274.245	RECEIVER	FAST_SENDER
1275.191	SLOW_SENDER5	N/A
1275.965	RECEIVER	SLOW_SENDER5
1275.967	SLOW_SENDER3	N/A
1276.473	SLOW_SENDER2	N/A
1276.554	SLOW_SENDER4	N/A
1276.607	SLOW_SENDER12	N/A
1276.659	FAST_SENDER	N/A
1277.210	SLOW_SENDER10	N/A
1277.315	RECEIVER	SLOW_SENDER4
1278.755	SLOW_SENDER6	N/A
1281.473	SLOW_SENDER2	N/A
1281.777	RECEIVER	SLOW_SENDER13
1282.863	SLOW_SENDER14	N/A
1283.755	SLOW_SENDER6	N/A
1284.762	RECEIVER	SLOW_SENDER12
1285.865	RECEIVER	SLOW_SENDER10
1286.473	SLOW_SENDER2	N/A
1286.564	SLOW_SENDER7	N/A
1286.902	SLOW_SENDER5	N/A
1287.863	SLOW_SENDER14	N/A
1288.755	SLOW_SENDER6	N/A
1289.189	SLOW_SENDER13	N/A
1290.364	SLOW_SENDER4	N/A
1290.755	SLOW_SENDER6	N/A
1290.935	RECEIVER	FAST_SENDER
1291.473	SLOW_SENDER2	N/A
1292.186	SLOW_SENDER12	N/A
1292.755	SLOW_SENDER6	N/A
1292.863	SLOW_SENDER14	N/A
1293.338	FAST_SENDER	N/A
1293.564	SLOW_SENDER7	N/A
1293.638	RECEIVER	SLOW_SENDER14
1293.902	SLOW_SENDER5	N/A
1294.755	SLOW_SENDER6	N/A
1295.338	FAST_SENDER	N/A
1295.457	SLOW_SENDER10	N/A
1296.189	SLOW_SENDER13	N/A
1296.473	SLOW_SENDER2	N/A
1297.265	RECEIVER	SLOW_SENDER2
1297.338	FAST_SENDER	N/A
1297.364	SLOW_SENDER4	N/A
1299.186	SLOW_SENDER12	N/A
1299.473	RECEIVER	SLOW_SENDER6
1300.084	FAST_SENDER	N/A
1300.902	SLOW_SENDER5	N/A
1301.073	SLOW_SENDER14	N/A
1302.084	FAST_SENDER	N/A
1302.457	SLOW_SENDER10	N/A
1303.189	SLOW_SENDER13	N/A
1304.084	FAST_SENDER	N/A
1304.364	SLOW_SENDER4	N/A
1305.084	SLOW_SENDER7	N/A
1306.073	SLOW_SENDER14	N/A
1306.084	FAST_SENDER	N/A
1306.186	SLOW_SENDER12	N/A
1306.881	SLOW_SENDER6	N/A
1307.886	SLOW_SENDER2	N/A
1307.902	SLOW_SENDER5	N/A
1308.084	FAST_SENDER	N/A
1309.457	SLOW_SENDER10	N/A
1310.084	FAST_SENDER	N/A
1310.189	SLOW_SENDER13	N/A
1311.073	SLOW_SENDER14	N/A
1311.364	SLOW_SENDER4	N/A
1311.829	RECEIVER	SLOW_SENDER14
1312.084	SLOW_SENDER7	N/A
1312.084	FAST_SENDER	N/A
1313.186	SLOW_SENDER12	N/A
1313.881	SLOW_SENDER6	N/A
1313.955	RECEIVER	SLOW_SENDER12
1314.084	FAST_SENDER	N/A
1314.886	SLOW_SENDER2	N/A
1314.902	SLOW_SENDER5	N/A
1315.707	RECEIVER	SLOW_SENDER5
1316.457	SLOW_SENDER10	N/A
1317.189	SLOW_SENDER13	N/A
1317.236	RECEIVER	SLOW_SENDER10
1318.364	SLOW_SENDER4	N/A
1318.529	RECEIVER	SLOW_SENDER13
1319.084	SLOW_SENDER7	N/A
1319.850	RECEIVER	SLOW_SENDER7
1320.600	RECEIVER	FAST_SENDER
1320.881	SLOW_SENDER6	N/A
1321.398	SLOW_SENDER12	N/A
1321.644	RECEIVER	SLOW_SENDER6
1321.886	SLOW_SENDER2	N/A
1322.221	SLOW_SENDER14	N/A
1323.132	SLOW_SENDER5	N/A
1323.529	RECEIVER	SLOW_SENDER4
1323.763	FAST_SENDER	N/A
1324.662	SLOW_SENDER10	N/A
1325.170	SLOW_SENDER11	N/A
1325.763	FAST_SENDER	N/A
1325.952	SLOW_SENDER13	N/A
1327.763	FAST_SENDER	N/A
1328.398	SLOW_SENDER12	N/A
1328.763	SLOW_SENDER7	N/A
1328.886	SLOW_SENDER2	N/A
1329.089	SLOW_SENDER6	N/A
1329.221	SLOW_SENDER14	N/A
1329.763	FAST_SENDER	N/A
1330.132	SLOW_SENDER5	N/A
1330.935	SLOW_SENDER4	N/A
1331.464	RECEIVER	SLOW_SENDER11
1331.662	SLOW_SENDER10	N/A
1331.763	FAST_SENDER	N/A
1332.952	SLOW_SENDER13	N/A
1333.763	FAST_SENDER	N/A
1335.398	SLOW_SENDER12	N/A
1335.763	SLOW_SENDER7	N/A
1335.763	FAST_SENDER	N/A
1335.886	SLOW_SENDER2	N/A
1336.089	SLOW_SENDER6	N/A
1336.221	SLOW_SENDER14	N/A
1336.668	RECEIVER	SLOW_SENDER2
1336.909	SLOW_SENDER11	N/A
1337.132	SLOW_SENDER5	N/A
1337.649	RECEIVER	SLOW_SENDER11
1337.763	FAST_SENDER	N/A
1338.662	SLOW_SENDER10	N/A
1339.949	RECEIVER	SLOW_SENDER10
1339.952	SLOW_SENDER13	N/A
1341.192	RECEIVER	SLOW_SENDER5
1342.398	SLOW_SENDER12	N/A
1343.070	SLOW_SENDER11	N/A
1343.089	SLOW_SENDER6	N/A
1344.092	SLOW_SENDER2	N/A
1344.356	RECEIVER	FAST_SENDER
1346.793	FAST_SENDER	N/A
1346.894	SLOW_SENDER7	N/A
1346.952	SLOW_SENDER13	N/A
1347.378	SLOW_SENDER10	N/A
1348.070	SLOW_SENDER11	N/A
1348.089	SLOW_SENDER6	N/A
1348.793	FAST_SENDER	N/A
1349.398	SLOW_SENDER12	N/A
1350.793	FAST_SENDER	N/A
1351.092	SLOW_SENDER2	N/A
1351.894	SLOW_SENDER7	N/A
1352.793	FAST_SENDER	N/A
1353.070	SLOW_SENDER11	N/A
1353.089	SLOW_SENDER6	N/A
1353.830	RECEIVER	SLOW_SENDER6
1353.952	SLOW_SENDER13	N/A
1354.378	SLOW_SENDER10	N/A
1354.398	SLOW_SENDER12	N/A
1354.723	RECEIVER	SLOW_SENDER13
1354.793	FAST_SENDER	N/A
1356.793	FAST_SENDER	N/A
1356.894	SLOW_SENDER7	N/A
1358.070	SLOW_SENDER11	N/A
1358.092	SLOW_SENDER2	N/A
1358.168	RECEIVER	SLOW_SENDER7
1359.038	FAST_SENDER	N/A
1359.540	SLOW_SENDER1	N/A
1361.038	FAST_SENDER	N/A
1361.276	SLOW_SENDER6	N/A
1361.378	SLOW_SENDER10	N/A
1363.038	FAST_SENDER	N/A
1363.070	SLOW_SENDER11	N/A
1363.092	SLOW_SENDER2	N/A
1365.038	FAST_SENDER	N/A
1365.613	SLOW_SENDER7	N/A
1366.276	SLOW_SENDER6	N/A
1366.378	SLOW_SENDER10	N/A
1367.038	FAST_SENDER	N/A
1367.453	SLOW_SENDER12	N/A
1368.070	SLOW_SENDER11	N/A
1368.092	SLOW_SENDER2	N/A
1369.038	FAST_SENDER	N/A
1371.276	SLOW_SENDER6	N/A
1371.378	SLOW_SENDER10	N/A
1372.773	FAST_SENDER	N/A
1373.070	SLOW_SENDER11	N/A
1374.109	SLOW_SENDER1	N/A
1374.773	FAST_SENDER	N/A
1375.773	SLOW_SENDER7	N/A
1376.276	SLOW_SENDER6	N/A
1376.378	SLOW_SENDER10	N/A
1376.773	FAST_SENDER	N/A
1378.070	SLOW_SENDER11	N/A
1378.773	FAST_SENDER	N/A
1379.109	SLOW_SENDER1	N/A
1380.773	FAST_SENDER	N/A
1380.773	SLOW_SENDER7	N/A
1380.953	SLOW_SENDER2	N/A
1381.276	SLOW_SENDER6	N/A
1381.378	SLOW_SENDER10	N/A
1382.773	FAST_SENDER	N/A
1383.070	SLOW_SENDER11	N/A
1383.450	SLOW_SENDER9	N/A
1384.109	SLOW_SENDER1	N/A
1384.773	FAST_SENDER	N/A
1385.070	SLOW_SENDER11	N/A
1385.773	SLOW_SENDER7	N/A
1386.276	SLOW_SENDER6	N/A
1386.378	SLOW_SENDER10	N/A
1386.773	FAST_SENDER	N/A
1395.013	SLOW_SENDER7	N/A
1398.075	SLOW_SENDER1	N/A
1398.207	SLOW_SENDER9	N/A
1398.739	SLOW_SENDER11	N/A
1399.220	FAST_SENDER	N/A
1400.013	SLOW_SENDER7	N/A
1400.496	SLOW_SENDER6	N/A
1400.656	SLOW_SENDER10	N/A
1401.220	FAST_SENDER	N/A
1403.207	SLOW_SENDER9	N/A
1403.220	FAST_SENDER	N/A
1405.013	SLOW_SENDER7	N/A
1405.075	SLOW_SENDER1	N/A
1405.220	FAST_SENDER	N/A
1405.739	SLOW_SENDER11	N/A
1407.220	FAST_SENDER	N/A
1407.496	SLOW_SENDER6	N/A
1407.656	SLOW_SENDER10	N/A
1408.207	SLOW_SENDER9	N/A
1409.220	FAST_SENDER	N/A
1410.013	SLOW_SENDER7	N/A
1412.075	SLOW_SENDER1	N/A
1412.739	SLOW_SENDER11	N/A
1412.954	FAST_SENDER	N/A
1414.496	SLOW_SENDER6	N/A
1414.656	SLOW_SENDER10	N/A
1415.275	FAST_SENDER	N/A
1417.275	FAST_SENDER	N/A
1419.075	SLOW_SENDER1	N/A
1419.275	FAST_SENDER	N/A
1419.739	SLOW_SENDER11	N/A
1421.251	SLOW_SENDER9	N/A
1421.275	FAST_SENDER	N/A
1421.496	SLOW_SENDER6	N/A
1421.656	SLOW_SENDER10	N/A
1423.275	FAST_SENDER	N/A
1423.457	SLOW_SENDER7	N/A
1424.330	SLOW_SENDER8	N/A
1425.275	FAST_SENDER	N/A
1426.075	SLOW_SENDER1	N/A
1426.739	SLOW_SENDER11	N/A
1427.275	FAST_SENDER	N/A
1428.251	SLOW_SENDER9	N/A
1428.496	SLOW_SENDER6	N/A
1428.656	SLOW_SENDER10	N/A
1429.275	FAST_SENDER	N/A
1430.457	SLOW_SENDER7	N/A
1431.739	SLOW_SENDER11	N/A
1433.075	SLOW_SENDER1	N/A
1435.251	SLOW_SENDER9	N/A
1436.739	SLOW_SENDER11	N/A
1437.639	SLOW_SENDER8	N/A
1438.043	SLOW_SENDER7	N/A
1440.075	SLOW_SENDER1	N/A
1441.739	SLOW_SENDER11	N/A
1442.244	FAST_SENDER	N/A
1442.251	SLOW_SENDER9	N/A
1442.639	SLOW_SENDER8	N/A
1444.244	FAST_SENDER	N/A
1445.043	SLOW_SENDER7	N/A
1446.244	FAST_SENDER	N/A
1446.739	SLOW_SENDER11	N/A
1447.075	SLOW_SENDER1	N/A
1447.639	SLOW_SENDER8	N/A
1448.070	SLOW_SENDER3	N/A
1448.244	FAST_SENDER	N/A
1449.251	SLOW_SENDER9	N/A
1450.244	FAST_SENDER	N/A
1452.043	SLOW_SENDER7	N/A
1452.244	FAST_SENDER	N/A
1452.639	SLOW_SENDER8	N/A
1454.244	FAST_SENDER	N/A
1457.061	FAST_SENDER	N/A
1459.061	FAST_SENDER	N/A
1461.061	FAST_SENDER	N/A
1461.361	SLOW_SENDER11	N/A
1463.061	FAST_SENDER	N/A
1464.639	SLOW_SENDER3	N/A
1465.061	FAST_SENDER	N/A
1465.313	SLOW_SENDER8	N/A
1467.061	FAST_SENDER	N/A
1468.361	SLOW_SENDER11	N/A
1469.061	FAST_SENDER	N/A
1469.639	SLOW_SENDER3	N/A
1471.061	FAST_SENDER	N/A
1472.313	SLOW_SENDER8	N/A
1474.639	SLOW_SENDER3	N/A
1475.361	SLOW_SENDER11	N/A
1479.313	SLOW_SENDER8	N/A
1484.294	FAST_SENDER	N/A
1486.294	FAST_SENDER	N/A
1486.313	SLOW_SENDER8	N/A
1487.828	SLOW_SENDER3	N/A
1488.294	FAST_SENDER	N/A
1490.294	FAST_SENDER	N/A
1492.294	FAST_SENDER	N/A
1493.313	SLOW_SENDER8	N/A
1494.294	FAST_SENDER	N/A
1495.530	SLOW_SENDER4	N/A
1498.394	FAST_SENDER	N/A
1500.394	FAST_SENDER	N/A
1502.394	FAST_SENDER	N/A
1503.720	SLOW_SENDER14	N/A
1504.394	FAST_SENDER	N/A
1504.760	SLOW_SENDER5	N/A
1506.394	FAST_SENDER	N/A
1508.394	FAST_SENDER	N/A
1509.903	SLOW_SENDER4	N/A
1510.394	FAST_SENDER	N/A
1512.394	FAST_SENDER	N/A
1514.903	SLOW_SENDER4	N/A
1516.585	SLOW_SENDER5	N/A
1517.987	SLOW_SENDER14	N/A
1519.903	SLOW_SENDER4	N/A
1522.660	SLOW_SENDER13	N/A
1522.791	RECEIVER	SLOW_SENDER14
1524.660	SLOW_SENDER13	N/A
1524.903	SLOW_SENDER4	N/A
1525.265	FAST_SENDER	N/A
1526.660	SLOW_SENDER13	N/A
1527.265	FAST_SENDER	N/A
1528.660	SLOW_SENDER13	N/A
1529.265	FAST_SENDER	N/A
1529.701	SLOW_SENDER5	N/A
1529.903	SLOW_SENDER4	N/A
1530.660	SLOW_SENDER13	N/A
1531.265	FAST_SENDER	N/A
[truncated: 46,128 more rows]
