# Supplementary material for: CATO: Wake-Up reCeiver-bAsed communicaTiOn for Batteryless Devices
Source: Sensors (Basel). 2025 Nov 7;25(22):6813. doi: 10.3390/s25226813 (PMC12655924; doi:10.3390/s25226813)
Supplement: Supplementary file 1 [file sensors-25-06813-s001.zip › File S1_Experimental_and_Simulation_Data/simulation/multiple_les/nodes16/mac_competing_nodes_link_reserve.csv]

time_s	node_id	received_from
2.700	FAST_SENDER	N/A
2.700	SLOW_SENDER1	N/A
2.700	SLOW_SENDER2	N/A
2.700	SLOW_SENDER3	N/A
2.700	SLOW_SENDER4	N/A
2.700	SLOW_SENDER5	N/A
2.700	SLOW_SENDER6	N/A
2.700	SLOW_SENDER7	N/A
2.700	SLOW_SENDER8	N/A
2.700	SLOW_SENDER9	N/A
2.700	SLOW_SENDER10	N/A
2.700	SLOW_SENDER11	N/A
2.700	SLOW_SENDER12	N/A
2.700	SLOW_SENDER13	N/A
2.700	SLOW_SENDER14	N/A
3.460	RECEIVER	SLOW_SENDER3
4.948	RECEIVER	SLOW_SENDER7
5.867	RECEIVER	SLOW_SENDER14
5.889	SLOW_SENDER3	N/A
6.592	RECEIVER	SLOW_SENDER12
7.652	RECEIVER	SLOW_SENDER9
8.367	RECEIVER	SLOW_SENDER10
9.313	RECEIVER	SLOW_SENDER5
10.063	RECEIVER	SLOW_SENDER2
10.816	SLOW_SENDER10	N/A
11.176	RECEIVER	SLOW_SENDER3
11.752	SLOW_SENDER5	N/A
11.952	RECEIVER	SLOW_SENDER13
12.246	SLOW_SENDER8	N/A
12.496	SLOW_SENDER2	N/A
12.902	RECEIVER	SLOW_SENDER11
12.910	SLOW_SENDER12	N/A
13.086	SLOW_SENDER7	N/A
13.515	SLOW_SENDER1	N/A
13.679	RECEIVER	SLOW_SENDER12
14.064	SLOW_SENDER14	N/A
14.078	SLOW_SENDER4	N/A
14.354	SLOW_SENDER13	N/A
14.438	SLOW_SENDER9	N/A
14.643	RECEIVER	SLOW_SENDER5
15.189	SLOW_SENDER11	N/A
15.305	RECEIVER	SLOW_SENDER10
15.343	SLOW_SENDER6	N/A
15.410	FAST_SENDER	N/A
15.773	SLOW_SENDER3	N/A
16.307	RECEIVER	SLOW_SENDER9
17.204	RECEIVER	SLOW_SENDER4
18.068	RECEIVER	SLOW_SENDER11
19.631	SLOW_SENDER4	N/A
20.713	RECEIVER	SLOW_SENDER13
21.283	SLOW_SENDER9	N/A
21.588	RECEIVER	SLOW_SENDER3
22.347	RECEIVER	SLOW_SENDER7
23.121	RECEIVER	SLOW_SENDER9
24.104	RECEIVER	FAST_SENDER
25.205	SLOW_SENDER5	N/A
25.711	RECEIVER	SLOW_SENDER2
25.975	SLOW_SENDER1	N/A
26.159	SLOW_SENDER13	N/A
26.533	FAST_SENDER	N/A
26.919	RECEIVER	SLOW_SENDER8
27.412	SLOW_SENDER7	N/A
27.883	SLOW_SENDER12	N/A
27.973	RECEIVER	SLOW_SENDER4
28.533	FAST_SENDER	N/A
28.960	RECEIVER	SLOW_SENDER6
29.260	SLOW_SENDER14	N/A
29.414	SLOW_SENDER3	N/A
29.940	SLOW_SENDER10	N/A
30.205	SLOW_SENDER5	N/A
30.435	SLOW_SENDER9	N/A
30.533	FAST_SENDER	N/A
30.975	SLOW_SENDER1	N/A
31.119	SLOW_SENDER11	N/A
31.130	SLOW_SENDER2	N/A
31.159	SLOW_SENDER13	N/A
32.412	SLOW_SENDER7	N/A
32.533	FAST_SENDER	N/A
32.883	SLOW_SENDER12	N/A
34.260	SLOW_SENDER14	N/A
34.354	SLOW_SENDER8	N/A
34.414	SLOW_SENDER3	N/A
34.533	FAST_SENDER	N/A
34.940	SLOW_SENDER10	N/A
35.205	SLOW_SENDER5	N/A
35.389	SLOW_SENDER4	N/A
35.435	SLOW_SENDER9	N/A
35.975	SLOW_SENDER1	N/A
36.023	SLOW_SENDER6	N/A
36.107	RECEIVER	SLOW_SENDER4
36.119	SLOW_SENDER11	N/A
36.130	SLOW_SENDER2	N/A
36.159	SLOW_SENDER13	N/A
36.533	FAST_SENDER	N/A
37.412	SLOW_SENDER7	N/A
37.883	SLOW_SENDER12	N/A
38.533	FAST_SENDER	N/A
39.260	SLOW_SENDER14	N/A
39.354	SLOW_SENDER8	N/A
39.414	SLOW_SENDER3	N/A
39.940	SLOW_SENDER10	N/A
40.205	SLOW_SENDER5	N/A
40.435	SLOW_SENDER9	N/A
40.533	FAST_SENDER	N/A
40.975	RECEIVER	SLOW_SENDER5
40.975	SLOW_SENDER1	N/A
41.119	SLOW_SENDER11	N/A
41.130	SLOW_SENDER2	N/A
41.159	SLOW_SENDER13	N/A
41.735	RECEIVER	SLOW_SENDER1
42.412	SLOW_SENDER7	N/A
42.883	SLOW_SENDER12	N/A
43.023	SLOW_SENDER6	N/A
43.123	RECEIVER	SLOW_SENDER7
43.527	SLOW_SENDER4	N/A
43.827	RECEIVER	FAST_SENDER
44.260	SLOW_SENDER14	N/A
44.354	SLOW_SENDER8	N/A
44.414	SLOW_SENDER3	N/A
44.809	RECEIVER	SLOW_SENDER4
44.940	SLOW_SENDER10	N/A
45.435	SLOW_SENDER9	N/A
46.119	SLOW_SENDER11	N/A
46.130	SLOW_SENDER2	N/A
46.940	SLOW_SENDER10	N/A
47.145	SLOW_SENDER1	N/A
47.901	RECEIVER	SLOW_SENDER13
48.023	SLOW_SENDER6	N/A
48.546	SLOW_SENDER7	N/A
48.850	RECEIVER	SLOW_SENDER12
48.940	SLOW_SENDER10	N/A
49.260	SLOW_SENDER14	N/A
49.354	SLOW_SENDER8	N/A
49.414	SLOW_SENDER3	N/A
49.507	FAST_SENDER	N/A
50.435	SLOW_SENDER9	N/A
50.940	SLOW_SENDER10	N/A
51.119	SLOW_SENDER11	N/A
51.130	SLOW_SENDER2	N/A
51.507	FAST_SENDER	N/A
52.145	SLOW_SENDER1	N/A
52.236	SLOW_SENDER4	N/A
52.940	SLOW_SENDER10	N/A
53.023	SLOW_SENDER6	N/A
53.254	SLOW_SENDER5	N/A
53.507	FAST_SENDER	N/A
53.546	SLOW_SENDER7	N/A
54.260	SLOW_SENDER14	N/A
54.354	SLOW_SENDER8	N/A
54.414	SLOW_SENDER3	N/A
54.940	SLOW_SENDER10	N/A
55.346	SLOW_SENDER13	N/A
55.435	SLOW_SENDER9	N/A
55.507	FAST_SENDER	N/A
56.119	SLOW_SENDER11	N/A
56.130	SLOW_SENDER2	N/A
56.281	SLOW_SENDER12	N/A
56.414	SLOW_SENDER3	N/A
56.940	SLOW_SENDER10	N/A
57.145	SLOW_SENDER1	N/A
57.435	SLOW_SENDER9	N/A
57.507	FAST_SENDER	N/A
58.023	SLOW_SENDER6	N/A
58.414	SLOW_SENDER3	N/A
58.546	SLOW_SENDER7	N/A
58.940	SLOW_SENDER10	N/A
59.236	SLOW_SENDER4	N/A
59.260	SLOW_SENDER14	N/A
59.354	SLOW_SENDER8	N/A
59.435	SLOW_SENDER9	N/A
59.507	FAST_SENDER	N/A
60.254	SLOW_SENDER5	N/A
60.414	SLOW_SENDER3	N/A
60.940	SLOW_SENDER10	N/A
61.119	SLOW_SENDER11	N/A
61.130	SLOW_SENDER2	N/A
61.435	SLOW_SENDER9	N/A
61.507	FAST_SENDER	N/A
61.655	RECEIVER	SLOW_SENDER10
62.145	SLOW_SENDER1	N/A
62.346	SLOW_SENDER13	N/A
62.449	RECEIVER	SLOW_SENDER2
63.281	SLOW_SENDER12	N/A
63.396	RECEIVER	SLOW_SENDER1
63.507	FAST_SENDER	N/A
63.546	SLOW_SENDER7	N/A
64.260	SLOW_SENDER14	N/A
64.354	SLOW_SENDER8	N/A
65.125	RECEIVER	SLOW_SENDER3
65.507	FAST_SENDER	N/A
66.236	SLOW_SENDER4	N/A
67.066	RECEIVER	SLOW_SENDER9
67.074	SLOW_SENDER10	N/A
67.254	SLOW_SENDER5	N/A
67.507	FAST_SENDER	N/A
68.546	SLOW_SENDER7	N/A
68.780	RECEIVER	SLOW_SENDER11
68.805	SLOW_SENDER1	N/A
69.074	SLOW_SENDER10	N/A
69.260	SLOW_SENDER14	N/A
69.346	SLOW_SENDER13	N/A
69.354	SLOW_SENDER8	N/A
69.507	FAST_SENDER	N/A
69.748	SLOW_SENDER2	N/A
70.281	SLOW_SENDER12	N/A
70.991	SLOW_SENDER6	N/A
71.074	SLOW_SENDER10	N/A
71.507	FAST_SENDER	N/A
72.571	SLOW_SENDER3	N/A
73.074	SLOW_SENDER10	N/A
73.236	SLOW_SENDER4	N/A
73.507	FAST_SENDER	N/A
73.546	SLOW_SENDER7	N/A
73.805	SLOW_SENDER1	N/A
74.254	SLOW_SENDER5	N/A
74.260	SLOW_SENDER14	N/A
74.290	SLOW_SENDER9	N/A
74.354	SLOW_SENDER8	N/A
74.748	SLOW_SENDER2	N/A
75.074	SLOW_SENDER10	N/A
75.507	FAST_SENDER	N/A
75.991	SLOW_SENDER6	N/A
76.219	SLOW_SENDER11	N/A
76.260	SLOW_SENDER14	N/A
76.346	SLOW_SENDER13	N/A
77.074	SLOW_SENDER10	N/A
77.281	SLOW_SENDER12	N/A
77.507	FAST_SENDER	N/A
78.260	SLOW_SENDER14	N/A
78.546	SLOW_SENDER7	N/A
78.805	SLOW_SENDER1	N/A
79.074	SLOW_SENDER10	N/A
79.354	SLOW_SENDER8	N/A
79.507	FAST_SENDER	N/A
79.571	SLOW_SENDER3	N/A
79.748	SLOW_SENDER2	N/A
79.818	RECEIVER	SLOW_SENDER10
80.236	SLOW_SENDER4	N/A
80.260	SLOW_SENDER14	N/A
80.546	SLOW_SENDER7	N/A
80.991	SLOW_SENDER6	N/A
80.994	RECEIVER	SLOW_SENDER4
81.254	SLOW_SENDER5	N/A
81.290	SLOW_SENDER9	N/A
81.507	FAST_SENDER	N/A
82.045	RECEIVER	SLOW_SENDER5
83.030	RECEIVER	SLOW_SENDER7
83.219	SLOW_SENDER11	N/A
83.346	SLOW_SENDER13	N/A
83.805	SLOW_SENDER1	N/A
83.925	RECEIVER	FAST_SENDER
84.281	SLOW_SENDER12	N/A
84.354	SLOW_SENDER8	N/A
84.748	SLOW_SENDER2	N/A
85.079	RECEIVER	SLOW_SENDER12
85.253	SLOW_SENDER10	N/A
85.991	SLOW_SENDER6	N/A
86.023	RECEIVER	SLOW_SENDER10
86.367	FAST_SENDER	N/A
86.571	SLOW_SENDER3	N/A
87.909	RECEIVER	SLOW_SENDER13
88.290	SLOW_SENDER9	N/A
88.367	FAST_SENDER	N/A
88.407	SLOW_SENDER4	N/A
88.627	RECEIVER	SLOW_SENDER8
89.495	SLOW_SENDER5	N/A
89.563	RECEIVER	SLOW_SENDER2
90.219	SLOW_SENDER11	N/A
90.367	FAST_SENDER	N/A
92.350	RECEIVER	SLOW_SENDER14
92.367	FAST_SENDER	N/A
93.532	RECEIVER	SLOW_SENDER6
94.267	RECEIVER	SLOW_SENDER1
94.367	FAST_SENDER	N/A
95.290	SLOW_SENDER9	N/A
95.328	SLOW_SENDER13	N/A
95.407	SLOW_SENDER4	N/A
95.895	SLOW_SENDER7	N/A
96.367	FAST_SENDER	N/A
96.495	SLOW_SENDER5	N/A
97.219	SLOW_SENDER11	N/A
98.259	SLOW_SENDER8	N/A
98.367	FAST_SENDER	N/A
99.228	SLOW_SENDER2	N/A
99.779	SLOW_SENDER14	N/A
100.367	FAST_SENDER	N/A
100.970	SLOW_SENDER6	N/A
101.535	SLOW_SENDER1	N/A
102.290	SLOW_SENDER9	N/A
102.328	SLOW_SENDER13	N/A
102.367	FAST_SENDER	N/A
102.407	SLOW_SENDER4	N/A
102.895	SLOW_SENDER7	N/A
103.056	RECEIVER	SLOW_SENDER9
103.495	SLOW_SENDER5	N/A
103.641	SLOW_SENDER10	N/A
104.219	SLOW_SENDER11	N/A
104.247	RECEIVER	SLOW_SENDER4
104.946	RECEIVER	SLOW_SENDER11
105.259	SLOW_SENDER8	N/A
106.228	SLOW_SENDER2	N/A
106.563	RECEIVER	SLOW_SENDER5
106.779	SLOW_SENDER14	N/A
108.535	SLOW_SENDER1	N/A
109.328	SLOW_SENDER13	N/A
109.895	SLOW_SENDER7	N/A
110.484	SLOW_SENDER9	N/A
110.629	FAST_SENDER	N/A
110.641	SLOW_SENDER10	N/A
111.670	SLOW_SENDER4	N/A
112.259	SLOW_SENDER8	N/A
112.375	SLOW_SENDER11	N/A
112.629	FAST_SENDER	N/A
113.228	SLOW_SENDER2	N/A
113.779	SLOW_SENDER14	N/A
114.062	SLOW_SENDER6	N/A
114.629	FAST_SENDER	N/A
115.535	SLOW_SENDER1	N/A
116.328	SLOW_SENDER13	N/A
116.629	FAST_SENDER	N/A
116.895	SLOW_SENDER7	N/A
117.259	SLOW_SENDER8	N/A
117.484	SLOW_SENDER9	N/A
117.641	SLOW_SENDER10	N/A
118.629	FAST_SENDER	N/A
118.670	SLOW_SENDER4	N/A
119.375	SLOW_SENDER11	N/A
120.228	SLOW_SENDER2	N/A
120.629	FAST_SENDER	N/A
120.779	SLOW_SENDER14	N/A
121.062	SLOW_SENDER6	N/A
122.259	SLOW_SENDER8	N/A
122.484	SLOW_SENDER9	N/A
122.535	SLOW_SENDER1	N/A
122.629	FAST_SENDER	N/A
123.328	SLOW_SENDER13	N/A
123.895	SLOW_SENDER7	N/A
124.629	FAST_SENDER	N/A
124.641	SLOW_SENDER10	N/A
125.670	SLOW_SENDER4	N/A
126.375	SLOW_SENDER11	N/A
127.228	SLOW_SENDER2	N/A
127.779	SLOW_SENDER14	N/A
132.670	SLOW_SENDER4	N/A
133.375	SLOW_SENDER11	N/A
133.487	FAST_SENDER	N/A
134.228	SLOW_SENDER2	N/A
134.779	SLOW_SENDER14	N/A
134.952	SLOW_SENDER6	N/A
135.487	FAST_SENDER	N/A
136.549	SLOW_SENDER9	N/A
137.487	FAST_SENDER	N/A
137.630	SLOW_SENDER8	N/A
138.068	SLOW_SENDER7	N/A
139.487	FAST_SENDER	N/A
139.670	SLOW_SENDER4	N/A
140.375	SLOW_SENDER11	N/A
141.228	SLOW_SENDER2	N/A
141.487	FAST_SENDER	N/A
141.779	SLOW_SENDER14	N/A
141.952	SLOW_SENDER6	N/A
143.487	FAST_SENDER	N/A
143.549	SLOW_SENDER9	N/A
144.630	SLOW_SENDER8	N/A
145.068	SLOW_SENDER7	N/A
145.487	FAST_SENDER	N/A
146.670	SLOW_SENDER4	N/A
147.375	SLOW_SENDER11	N/A
147.487	FAST_SENDER	N/A
148.228	SLOW_SENDER2	N/A
148.779	SLOW_SENDER14	N/A
148.952	SLOW_SENDER6	N/A
150.549	SLOW_SENDER9	N/A
151.630	SLOW_SENDER8	N/A
152.068	SLOW_SENDER7	N/A
158.553	FAST_SENDER	N/A
158.630	SLOW_SENDER8	N/A
159.068	SLOW_SENDER7	N/A
160.553	FAST_SENDER	N/A
162.553	FAST_SENDER	N/A
163.725	SLOW_SENDER6	N/A
164.553	FAST_SENDER	N/A
165.630	SLOW_SENDER8	N/A
166.068	SLOW_SENDER7	N/A
166.553	FAST_SENDER	N/A
168.553	FAST_SENDER	N/A
170.553	FAST_SENDER	N/A
170.725	SLOW_SENDER6	N/A
172.553	FAST_SENDER	N/A
172.630	SLOW_SENDER8	N/A
173.068	SLOW_SENDER7	N/A
181.508	FAST_SENDER	N/A
183.508	FAST_SENDER	N/A
183.984	SLOW_SENDER6	N/A
185.508	FAST_SENDER	N/A
187.508	FAST_SENDER	N/A
189.508	FAST_SENDER	N/A
190.984	SLOW_SENDER6	N/A
191.508	FAST_SENDER	N/A
193.508	FAST_SENDER	N/A
195.508	FAST_SENDER	N/A
197.984	SLOW_SENDER6	N/A
202.957	FAST_SENDER	N/A
204.957	FAST_SENDER	N/A
206.957	FAST_SENDER	N/A
208.957	FAST_SENDER	N/A
210.957	FAST_SENDER	N/A
212.957	FAST_SENDER	N/A
214.957	FAST_SENDER	N/A
216.957	FAST_SENDER	N/A
224.315	FAST_SENDER	N/A
231.761	FAST_SENDER	N/A
238.874	FAST_SENDER	N/A
246.548	FAST_SENDER	N/A
254.233	FAST_SENDER	N/A
254.660	SLOW_SENDER12	N/A
257.350	SLOW_SENDER3	N/A
262.463	FAST_SENDER	N/A
267.792	SLOW_SENDER12	N/A
268.841	SLOW_SENDER3	N/A
271.396	RECEIVER	SLOW_SENDER3
271.507	FAST_SENDER	N/A
273.481	RECEIVER	SLOW_SENDER12
273.507	FAST_SENDER	N/A
274.410	SLOW_SENDER5	N/A
275.128	RECEIVER	SLOW_SENDER5
275.507	FAST_SENDER	N/A
277.507	FAST_SENDER	N/A
277.561	SLOW_SENDER5	N/A
278.333	RECEIVER	SLOW_SENDER5
279.507	FAST_SENDER	N/A
280.757	SLOW_SENDER5	N/A
280.915	SLOW_SENDER12	N/A
281.487	RECEIVER	SLOW_SENDER5
281.507	FAST_SENDER	N/A
282.826	SLOW_SENDER3	N/A
283.507	FAST_SENDER	N/A
283.609	RECEIVER	SLOW_SENDER3
285.507	FAST_SENDER	N/A
286.895	SLOW_SENDER5	N/A
287.507	FAST_SENDER	N/A
287.665	RECEIVER	SLOW_SENDER5
287.915	SLOW_SENDER12	N/A
289.777	RECEIVER	FAST_SENDER
291.035	SLOW_SENDER3	N/A
291.774	RECEIVER	SLOW_SENDER3
292.188	FAST_SENDER	N/A
292.430	SLOW_SENDER1	N/A
292.620	SLOW_SENDER10	N/A
292.931	RECEIVER	FAST_SENDER
293.098	SLOW_SENDER5	N/A
293.912	RECEIVER	SLOW_SENDER5
294.590	SLOW_SENDER13	N/A
294.915	SLOW_SENDER12	N/A
295.741	RECEIVER	SLOW_SENDER12
298.110	RECEIVER	SLOW_SENDER10
299.185	SLOW_SENDER3	N/A
299.331	SLOW_SENDER5	N/A
300.095	RECEIVER	SLOW_SENDER5
301.084	RECEIVER	SLOW_SENDER13
301.648	FAST_SENDER	N/A
302.422	RECEIVER	FAST_SENDER
303.177	SLOW_SENDER12	N/A
303.550	SLOW_SENDER10	N/A
303.930	RECEIVER	SLOW_SENDER12
304.648	SLOW_SENDER1	N/A
304.871	FAST_SENDER	N/A
305.396	RECEIVER	SLOW_SENDER1
306.338	RECEIVER	SLOW_SENDER10
306.490	SLOW_SENDER13	N/A
307.061	RECEIVER	FAST_SENDER
307.517	SLOW_SENDER5	N/A
308.945	RECEIVER	SLOW_SENDER13
309.466	FAST_SENDER	N/A
310.228	RECEIVER	FAST_SENDER
311.836	RECEIVER	SLOW_SENDER5
312.673	FAST_SENDER	N/A
312.824	SLOW_SENDER1	N/A
313.585	RECEIVER	SLOW_SENDER1
313.783	SLOW_SENDER10	N/A
314.673	FAST_SENDER	N/A
316.386	SLOW_SENDER13	N/A
316.510	SLOW_SENDER4	N/A
316.673	FAST_SENDER	N/A
317.263	RECEIVER	SLOW_SENDER4
317.320	SLOW_SENDER9	N/A
318.092	RECEIVER	SLOW_SENDER9
318.320	SLOW_SENDER11	N/A
318.673	FAST_SENDER	N/A
319.059	RECEIVER	SLOW_SENDER11
319.282	SLOW_SENDER5	N/A
319.410	SLOW_SENDER2	N/A
319.520	SLOW_SENDER14	N/A
319.695	SLOW_SENDER4	N/A
320.051	RECEIVER	SLOW_SENDER5
320.513	SLOW_SENDER9	N/A
320.671	RECEIVER	SLOW_SENDER2
320.673	FAST_SENDER	N/A
320.783	SLOW_SENDER10	N/A
321.023	SLOW_SENDER1	N/A
321.483	SLOW_SENDER11	N/A
321.737	RECEIVER	SLOW_SENDER1
322.495	RECEIVER	SLOW_SENDER4
322.673	FAST_SENDER	N/A
323.079	SLOW_SENDER2	N/A
323.235	RECEIVER	SLOW_SENDER9
323.386	SLOW_SENDER13	N/A
324.673	FAST_SENDER	N/A
325.783	SLOW_SENDER10	N/A
325.808	RECEIVER	SLOW_SENDER11
326.657	RECEIVER	SLOW_SENDER2
326.673	FAST_SENDER	N/A
327.902	SLOW_SENDER4	N/A
328.673	FAST_SENDER	N/A
330.386	SLOW_SENDER13	N/A
330.673	FAST_SENDER	N/A
330.783	SLOW_SENDER10	N/A
331.201	SLOW_SENDER14	N/A
331.228	SLOW_SENDER11	N/A
332.065	SLOW_SENDER2	N/A
332.338	SLOW_SENDER1	N/A
332.673	FAST_SENDER	N/A
332.902	SLOW_SENDER4	N/A
334.084	SLOW_SENDER9	N/A
334.673	FAST_SENDER	N/A
335.783	SLOW_SENDER10	N/A
336.201	SLOW_SENDER14	N/A
336.228	SLOW_SENDER11	N/A
336.673	FAST_SENDER	N/A
337.065	SLOW_SENDER2	N/A
337.386	SLOW_SENDER13	N/A
337.902	SLOW_SENDER4	N/A
338.673	FAST_SENDER	N/A
339.338	SLOW_SENDER1	N/A
339.426	RECEIVER	FAST_SENDER
340.580	SLOW_SENDER7	N/A
340.650	SLOW_SENDER8	N/A
340.783	SLOW_SENDER10	N/A
341.084	SLOW_SENDER9	N/A
341.201	SLOW_SENDER14	N/A
341.228	SLOW_SENDER11	N/A
341.343	RECEIVER	SLOW_SENDER7
341.841	FAST_SENDER	N/A
342.065	SLOW_SENDER2	N/A
342.386	SLOW_SENDER13	N/A
342.603	RECEIVER	FAST_SENDER
342.902	SLOW_SENDER4	N/A
343.489	RECEIVER	SLOW_SENDER8
343.793	SLOW_SENDER7	N/A
344.530	RECEIVER	SLOW_SENDER7
345.008	FAST_SENDER	N/A
346.201	SLOW_SENDER14	N/A
346.228	SLOW_SENDER11	N/A
346.338	SLOW_SENDER1	N/A
347.065	SLOW_SENDER2	N/A
347.587	RECEIVER	SLOW_SENDER4
348.084	SLOW_SENDER9	N/A
351.201	SLOW_SENDER14	N/A
351.228	SLOW_SENDER11	N/A
352.065	SLOW_SENDER2	N/A
353.084	SLOW_SENDER9	N/A
353.338	SLOW_SENDER1	N/A
353.720	SLOW_SENDER8	N/A
354.065	SLOW_SENDER2	N/A
354.363	FAST_SENDER	N/A
355.016	SLOW_SENDER4	N/A
355.228	SLOW_SENDER10	N/A
356.065	SLOW_SENDER2	N/A
356.201	SLOW_SENDER14	N/A
356.228	SLOW_SENDER11	N/A
356.363	FAST_SENDER	N/A
356.872	SLOW_SENDER13	N/A
357.755	SLOW_SENDER7	N/A
358.065	SLOW_SENDER2	N/A
358.084	SLOW_SENDER9	N/A
358.363	FAST_SENDER	N/A
358.720	SLOW_SENDER8	N/A
360.338	SLOW_SENDER1	N/A
360.363	FAST_SENDER	N/A
362.016	SLOW_SENDER4	N/A
362.228	SLOW_SENDER10	N/A
362.363	FAST_SENDER	N/A
363.720	SLOW_SENDER8	N/A
363.872	SLOW_SENDER13	N/A
364.363	FAST_SENDER	N/A
364.755	SLOW_SENDER7	N/A
364.950	SLOW_SENDER6	N/A
366.363	FAST_SENDER	N/A
366.950	SLOW_SENDER6	N/A
368.288	SLOW_SENDER11	N/A
368.288	SLOW_SENDER14	N/A
368.363	FAST_SENDER	N/A
368.720	SLOW_SENDER8	N/A
368.950	SLOW_SENDER6	N/A
369.016	SLOW_SENDER4	N/A
369.228	SLOW_SENDER10	N/A
370.363	FAST_SENDER	N/A
370.872	SLOW_SENDER13	N/A
370.950	SLOW_SENDER6	N/A
371.192	SLOW_SENDER2	N/A
371.755	SLOW_SENDER7	N/A
372.363	FAST_SENDER	N/A
372.950	SLOW_SENDER6	N/A
373.288	SLOW_SENDER11	N/A
373.288	SLOW_SENDER14	N/A
373.361	SLOW_SENDER9	N/A
373.720	SLOW_SENDER8	N/A
374.363	FAST_SENDER	N/A
374.950	SLOW_SENDER6	N/A
375.288	SLOW_SENDER14	N/A
376.016	SLOW_SENDER4	N/A
376.228	SLOW_SENDER10	N/A
376.363	FAST_SENDER	N/A
376.755	SLOW_SENDER7	N/A
376.950	SLOW_SENDER6	N/A
377.288	SLOW_SENDER14	N/A
377.872	SLOW_SENDER13	N/A
378.192	SLOW_SENDER2	N/A
378.288	SLOW_SENDER11	N/A
378.363	FAST_SENDER	N/A
378.720	SLOW_SENDER8	N/A
378.950	SLOW_SENDER6	N/A
379.288	SLOW_SENDER14	N/A
380.288	SLOW_SENDER11	N/A
380.361	SLOW_SENDER9	N/A
381.016	SLOW_SENDER4	N/A
383.228	SLOW_SENDER10	N/A
385.192	SLOW_SENDER2	N/A
387.361	SLOW_SENDER9	N/A
388.757	FAST_SENDER	N/A
390.228	SLOW_SENDER10	N/A
390.757	FAST_SENDER	N/A
390.760	SLOW_SENDER6	N/A
392.192	SLOW_SENDER2	N/A
392.601	SLOW_SENDER7	N/A
392.757	FAST_SENDER	N/A
393.214	SLOW_SENDER8	N/A
394.361	SLOW_SENDER9	N/A
394.757	FAST_SENDER	N/A
395.556	SLOW_SENDER11	N/A
395.716	SLOW_SENDER14	N/A
395.760	SLOW_SENDER6	N/A
396.757	FAST_SENDER	N/A
397.228	SLOW_SENDER10	N/A
398.757	FAST_SENDER	N/A
399.192	SLOW_SENDER2	N/A
399.601	SLOW_SENDER7	N/A
400.214	SLOW_SENDER8	N/A
400.757	FAST_SENDER	N/A
400.760	SLOW_SENDER6	N/A
401.361	SLOW_SENDER9	N/A
402.757	FAST_SENDER	N/A
404.228	SLOW_SENDER10	N/A
404.757	FAST_SENDER	N/A
405.760	SLOW_SENDER6	N/A
406.601	SLOW_SENDER7	N/A
406.757	FAST_SENDER	N/A
407.214	SLOW_SENDER8	N/A
408.757	FAST_SENDER	N/A
410.757	FAST_SENDER	N/A
410.760	SLOW_SENDER6	N/A
411.116	SLOW_SENDER11	N/A
411.116	SLOW_SENDER14	N/A
411.228	SLOW_SENDER10	N/A
412.757	FAST_SENDER	N/A
413.601	SLOW_SENDER7	N/A
414.214	SLOW_SENDER8	N/A
414.757	FAST_SENDER	N/A
415.760	SLOW_SENDER6	N/A
416.757	FAST_SENDER	N/A
418.116	SLOW_SENDER11	N/A
418.116	SLOW_SENDER14	N/A
418.228	SLOW_SENDER10	N/A
418.757	FAST_SENDER	N/A
420.601	SLOW_SENDER7	N/A
420.760	SLOW_SENDER6	N/A
421.214	SLOW_SENDER8	N/A
427.558	FAST_SENDER	N/A
429.558	FAST_SENDER	N/A
430.468	SLOW_SENDER11	N/A
431.558	FAST_SENDER	N/A
432.468	SLOW_SENDER14	N/A
433.558	FAST_SENDER	N/A
434.456	SLOW_SENDER6	N/A
435.468	SLOW_SENDER11	N/A
435.558	FAST_SENDER	N/A
437.558	FAST_SENDER	N/A
439.468	SLOW_SENDER14	N/A
439.558	FAST_SENDER	N/A
440.468	SLOW_SENDER11	N/A
441.456	SLOW_SENDER6	N/A
441.558	FAST_SENDER	N/A
445.468	SLOW_SENDER11	N/A
446.468	SLOW_SENDER14	N/A
448.456	SLOW_SENDER6	N/A
449.125	FAST_SENDER	N/A
451.125	FAST_SENDER	N/A
453.125	FAST_SENDER	N/A
455.125	FAST_SENDER	N/A
455.456	SLOW_SENDER6	N/A
457.125	FAST_SENDER	N/A
458.264	SLOW_SENDER11	N/A
459.125	FAST_SENDER	N/A
461.125	FAST_SENDER	N/A
462.456	SLOW_SENDER6	N/A
463.125	FAST_SENDER	N/A
463.680	SLOW_SENDER3	N/A
465.125	FAST_SENDER	N/A
465.264	SLOW_SENDER11	N/A
469.110	SLOW_SENDER12	N/A
469.456	SLOW_SENDER6	N/A
472.264	SLOW_SENDER11	N/A
474.243	SLOW_SENDER3	N/A
474.498	FAST_SENDER	N/A
476.498	FAST_SENDER	N/A
478.498	FAST_SENDER	N/A
479.243	SLOW_SENDER3	N/A
480.498	FAST_SENDER	N/A
482.396	SLOW_SENDER6	N/A
482.498	FAST_SENDER	N/A
483.576	SLOW_SENDER12	N/A
484.243	SLOW_SENDER3	N/A
484.498	FAST_SENDER	N/A
486.140	SLOW_SENDER5	N/A
486.498	FAST_SENDER	N/A
488.498	FAST_SENDER	N/A
489.243	SLOW_SENDER3	N/A
489.396	SLOW_SENDER6	N/A
490.498	FAST_SENDER	N/A
490.576	SLOW_SENDER12	N/A
494.243	SLOW_SENDER3	N/A
496.396	SLOW_SENDER6	N/A
496.972	SLOW_SENDER5	N/A
497.576	SLOW_SENDER12	N/A
499.092	FAST_SENDER	N/A
501.092	FAST_SENDER	N/A
503.092	FAST_SENDER	N/A
505.092	FAST_SENDER	N/A
507.092	FAST_SENDER	N/A
509.092	FAST_SENDER	N/A
509.547	SLOW_SENDER5	N/A
510.625	SLOW_SENDER3	N/A
511.092	FAST_SENDER	N/A
511.635	SLOW_SENDER12	N/A
513.092	FAST_SENDER	N/A
515.092	FAST_SENDER	N/A
515.852	RECEIVER	FAST_SENDER
516.547	SLOW_SENDER5	N/A
517.625	SLOW_SENDER3	N/A
518.297	FAST_SENDER	N/A
518.635	SLOW_SENDER12	N/A
519.030	RECEIVER	FAST_SENDER
521.475	FAST_SENDER	N/A
522.264	RECEIVER	FAST_SENDER
523.547	SLOW_SENDER5	N/A
524.328	RECEIVER	SLOW_SENDER5
524.625	SLOW_SENDER3	N/A
524.683	FAST_SENDER	N/A
525.382	RECEIVER	SLOW_SENDER3
525.635	SLOW_SENDER12	N/A
528.240	SLOW_SENDER1	N/A
529.708	RECEIVER	FAST_SENDER
530.631	RECEIVER	SLOW_SENDER1
531.773	SLOW_SENDER5	N/A
532.124	FAST_SENDER	N/A
532.548	RECEIVER	SLOW_SENDER5
532.794	SLOW_SENDER3	N/A
533.076	SLOW_SENDER1	N/A
533.577	RECEIVER	SLOW_SENDER3
534.646	RECEIVER	FAST_SENDER
536.668	RECEIVER	SLOW_SENDER1
537.089	FAST_SENDER	N/A
539.089	FAST_SENDER	N/A
541.007	SLOW_SENDER3	N/A
541.089	FAST_SENDER	N/A
543.089	FAST_SENDER	N/A
544.108	SLOW_SENDER1	N/A
544.850	SLOW_SENDER13	N/A
544.890	RECEIVER	SLOW_SENDER1
545.089	FAST_SENDER	N/A
546.125	RECEIVER	SLOW_SENDER13
547.089	FAST_SENDER	N/A
548.526	SLOW_SENDER13	N/A
549.089	FAST_SENDER	N/A
550.526	SLOW_SENDER13	N/A
551.089	FAST_SENDER	N/A
552.526	SLOW_SENDER13	N/A
552.850	SLOW_SENDER4	N/A
553.089	FAST_SENDER	N/A
553.670	RECEIVER	SLOW_SENDER4
554.526	SLOW_SENDER13	N/A
555.089	FAST_SENDER	N/A
555.651	SLOW_SENDER1	N/A
556.098	SLOW_SENDER4	N/A
556.526	SLOW_SENDER13	N/A
556.837	RECEIVER	SLOW_SENDER4
557.089	FAST_SENDER	N/A
558.526	SLOW_SENDER13	N/A
559.089	FAST_SENDER	N/A
559.277	SLOW_SENDER4	N/A
560.068	RECEIVER	SLOW_SENDER4
560.526	SLOW_SENDER13	N/A
561.089	FAST_SENDER	N/A
561.847	RECEIVER	FAST_SENDER
562.526	SLOW_SENDER13	N/A
563.256	RECEIVER	SLOW_SENDER13
564.279	FAST_SENDER	N/A
565.059	RECEIVER	FAST_SENDER
565.483	SLOW_SENDER4	N/A
565.695	SLOW_SENDER13	N/A
566.226	RECEIVER	SLOW_SENDER4
567.014	RECEIVER	SLOW_SENDER13
567.509	FAST_SENDER	N/A
568.286	RECEIVER	FAST_SENDER
568.340	SLOW_SENDER9	N/A
569.079	RECEIVER	SLOW_SENDER9
569.540	SLOW_SENDER2	N/A
570.333	RECEIVER	SLOW_SENDER2
570.691	FAST_SENDER	N/A
571.449	RECEIVER	FAST_SENDER
571.517	SLOW_SENDER9	N/A
571.655	SLOW_SENDER4	N/A
572.262	RECEIVER	SLOW_SENDER9
572.425	SLOW_SENDER13	N/A
572.752	SLOW_SENDER2	N/A
572.972	RECEIVER	SLOW_SENDER4
573.864	FAST_SENDER	N/A
574.648	RECEIVER	FAST_SENDER
574.696	SLOW_SENDER9	N/A
575.429	RECEIVER	SLOW_SENDER9
577.133	RECEIVER	SLOW_SENDER2
580.202	FAST_SENDER	N/A
580.411	SLOW_SENDER4	N/A
580.844	SLOW_SENDER9	N/A
582.202	FAST_SENDER	N/A
584.202	FAST_SENDER	N/A
585.411	SLOW_SENDER4	N/A
585.844	SLOW_SENDER9	N/A
586.202	FAST_SENDER	N/A
586.435	SLOW_SENDER13	N/A
586.590	SLOW_SENDER2	N/A
587.810	SLOW_SENDER7	N/A
587.844	SLOW_SENDER9	N/A
588.202	FAST_SENDER	N/A
588.599	RECEIVER	SLOW_SENDER7
588.950	SLOW_SENDER10	N/A
589.699	RECEIVER	SLOW_SENDER10
589.844	SLOW_SENDER9	N/A
590.202	FAST_SENDER	N/A
590.411	SLOW_SENDER4	N/A
591.007	SLOW_SENDER7	N/A
591.146	RECEIVER	SLOW_SENDER4
591.844	SLOW_SENDER9	N/A
592.126	SLOW_SENDER10	N/A
592.202	FAST_SENDER	N/A
592.625	RECEIVER	SLOW_SENDER9
593.040	SLOW_SENDER8	N/A
593.435	SLOW_SENDER13	N/A
593.590	SLOW_SENDER2	N/A
593.748	RECEIVER	SLOW_SENDER8
594.202	FAST_SENDER	N/A
594.650	RECEIVER	SLOW_SENDER10
596.189	SLOW_SENDER8	N/A
598.071	SLOW_SENDER9	N/A
598.189	SLOW_SENDER8	N/A
598.590	SLOW_SENDER4	N/A
600.090	SLOW_SENDER10	N/A
600.189	SLOW_SENDER8	N/A
600.435	SLOW_SENDER13	N/A
600.590	SLOW_SENDER2	N/A
602.189	SLOW_SENDER8	N/A
603.383	SLOW_SENDER7	N/A
604.189	SLOW_SENDER8	N/A
605.546	FAST_SENDER	N/A
606.189	SLOW_SENDER8	N/A
607.546	FAST_SENDER	N/A
608.189	SLOW_SENDER8	N/A
609.546	FAST_SENDER	N/A
610.189	SLOW_SENDER8	N/A
610.383	SLOW_SENDER7	N/A
611.546	FAST_SENDER	N/A
611.755	SLOW_SENDER9	N/A
612.189	SLOW_SENDER8	N/A
613.546	FAST_SENDER	N/A
613.778	SLOW_SENDER10	N/A
614.189	SLOW_SENDER8	N/A
615.021	SLOW_SENDER2	N/A
615.546	FAST_SENDER	N/A
616.189	SLOW_SENDER8	N/A
616.880	SLOW_SENDER14	N/A
617.383	SLOW_SENDER7	N/A
617.546	FAST_SENDER	N/A
618.189	SLOW_SENDER8	N/A
618.755	SLOW_SENDER9	N/A
619.546	FAST_SENDER	N/A
620.189	SLOW_SENDER8	N/A
620.778	SLOW_SENDER10	N/A
622.021	SLOW_SENDER2	N/A
622.383	SLOW_SENDER7	N/A
625.755	SLOW_SENDER9	N/A
627.247	SLOW_SENDER14	N/A
627.778	SLOW_SENDER10	N/A
627.786	FAST_SENDER	N/A
629.021	SLOW_SENDER2	N/A
629.786	FAST_SENDER	N/A
631.673	SLOW_SENDER8	N/A
631.786	FAST_SENDER	N/A
632.247	SLOW_SENDER14	N/A
632.755	SLOW_SENDER9	N/A
633.786	FAST_SENDER	N/A
634.356	SLOW_SENDER7	N/A
634.778	SLOW_SENDER10	N/A
635.786	FAST_SENDER	N/A
636.021	SLOW_SENDER2	N/A
636.673	SLOW_SENDER8	N/A
637.247	SLOW_SENDER14	N/A
637.786	FAST_SENDER	N/A
638.820	SLOW_SENDER11	N/A
639.755	SLOW_SENDER9	N/A
639.786	FAST_SENDER	N/A
641.673	SLOW_SENDER8	N/A
641.778	SLOW_SENDER10	N/A
641.786	FAST_SENDER	N/A
642.247	SLOW_SENDER14	N/A
643.021	SLOW_SENDER2	N/A
646.673	SLOW_SENDER8	N/A
651.288	FAST_SENDER	N/A
651.605	SLOW_SENDER11	N/A
653.288	FAST_SENDER	N/A
655.135	SLOW_SENDER14	N/A
655.288	FAST_SENDER	N/A
656.605	SLOW_SENDER11	N/A
657.288	FAST_SENDER	N/A
659.288	FAST_SENDER	N/A
660.352	SLOW_SENDER8	N/A
661.288	FAST_SENDER	N/A
661.605	SLOW_SENDER11	N/A
662.135	SLOW_SENDER14	N/A
662.460	SLOW_SENDER6	N/A
663.288	FAST_SENDER	N/A
665.288	FAST_SENDER	N/A
666.605	SLOW_SENDER11	N/A
669.135	SLOW_SENDER14	N/A
673.269	SLOW_SENDER6	N/A
673.329	FAST_SENDER	N/A
675.329	FAST_SENDER	N/A
677.329	FAST_SENDER	N/A
678.269	SLOW_SENDER6	N/A
679.329	FAST_SENDER	N/A
680.595	SLOW_SENDER11	N/A
681.329	FAST_SENDER	N/A
683.269	SLOW_SENDER6	N/A
683.329	FAST_SENDER	N/A
685.329	FAST_SENDER	N/A
687.329	FAST_SENDER	N/A
687.595	SLOW_SENDER11	N/A
688.269	SLOW_SENDER6	N/A
691.650	SLOW_SENDER12	N/A
693.650	SLOW_SENDER12	N/A
694.595	SLOW_SENDER11	N/A
695.145	FAST_SENDER	N/A
695.650	SLOW_SENDER12	N/A
697.110	SLOW_SENDER5	N/A
697.145	FAST_SENDER	N/A
697.520	SLOW_SENDER3	N/A
697.650	SLOW_SENDER12	N/A
699.145	FAST_SENDER	N/A
699.650	SLOW_SENDER12	N/A
701.145	FAST_SENDER	N/A
701.531	SLOW_SENDER6	N/A
701.595	SLOW_SENDER11	N/A
701.650	SLOW_SENDER12	N/A
703.145	FAST_SENDER	N/A
703.650	SLOW_SENDER12	N/A
705.145	FAST_SENDER	N/A
705.650	SLOW_SENDER12	N/A
707.145	FAST_SENDER	N/A
708.595	SLOW_SENDER11	N/A
709.137	SLOW_SENDER5	N/A
709.145	FAST_SENDER	N/A
711.747	SLOW_SENDER3	N/A
716.120	SLOW_SENDER12	N/A
717.584	FAST_SENDER	N/A
719.584	FAST_SENDER	N/A
719.910	SLOW_SENDER1	N/A
721.120	SLOW_SENDER12	N/A
721.584	FAST_SENDER	N/A
723.394	SLOW_SENDER5	N/A
723.584	FAST_SENDER	N/A
725.584	FAST_SENDER	N/A
726.120	SLOW_SENDER12	N/A
727.584	FAST_SENDER	N/A
729.584	FAST_SENDER	N/A
730.394	SLOW_SENDER5	N/A
730.705	SLOW_SENDER1	N/A
731.120	SLOW_SENDER12	N/A
731.584	FAST_SENDER	N/A
737.394	SLOW_SENDER5	N/A
739.637	FAST_SENDER	N/A
741.637	FAST_SENDER	N/A
743.637	FAST_SENDER	N/A
744.394	SLOW_SENDER5	N/A
744.560	SLOW_SENDER12	N/A
744.805	SLOW_SENDER1	N/A
745.637	FAST_SENDER	N/A
747.637	FAST_SENDER	N/A
749.637	FAST_SENDER	N/A
751.394	SLOW_SENDER5	N/A
751.560	SLOW_SENDER12	N/A
751.637	FAST_SENDER	N/A
751.805	SLOW_SENDER1	N/A
753.637	FAST_SENDER	N/A
757.733	RECEIVER	FAST_SENDER
758.560	SLOW_SENDER12	N/A
758.805	SLOW_SENDER1	N/A
759.328	RECEIVER	SLOW_SENDER12
760.166	FAST_SENDER	N/A
761.254	RECEIVER	SLOW_SENDER1
762.166	FAST_SENDER	N/A
764.166	FAST_SENDER	N/A
766.166	FAST_SENDER	N/A
766.769	SLOW_SENDER12	N/A
767.575	RECEIVER	SLOW_SENDER12
768.166	FAST_SENDER	N/A
768.703	SLOW_SENDER1	N/A
769.402	RECEIVER	SLOW_SENDER1
769.700	SLOW_SENDER13	N/A
770.166	FAST_SENDER	N/A
770.456	RECEIVER	SLOW_SENDER13
771.070	SLOW_SENDER4	N/A
771.790	RECEIVER	SLOW_SENDER4
772.166	FAST_SENDER	N/A
772.864	SLOW_SENDER13	N/A
773.631	RECEIVER	SLOW_SENDER13
774.166	FAST_SENDER	N/A
774.203	SLOW_SENDER4	N/A
774.905	RECEIVER	FAST_SENDER
775.002	SLOW_SENDER12	N/A
775.741	RECEIVER	SLOW_SENDER12
776.039	SLOW_SENDER13	N/A
776.794	RECEIVER	SLOW_SENDER13
777.334	FAST_SENDER	N/A
778.104	RECEIVER	FAST_SENDER
779.229	RECEIVER	SLOW_SENDER4
780.542	FAST_SENDER	N/A
782.200	SLOW_SENDER13	N/A
782.542	FAST_SENDER	N/A
783.175	SLOW_SENDER12	N/A
784.542	FAST_SENDER	N/A
786.542	FAST_SENDER	N/A
786.676	SLOW_SENDER4	N/A
787.200	SLOW_SENDER13	N/A
787.424	RECEIVER	SLOW_SENDER4
788.542	FAST_SENDER	N/A
790.175	SLOW_SENDER12	N/A
790.542	FAST_SENDER	N/A
792.200	SLOW_SENDER13	N/A
792.542	FAST_SENDER	N/A
794.200	SLOW_SENDER13	N/A
794.542	FAST_SENDER	N/A
794.847	SLOW_SENDER4	N/A
794.914	RECEIVER	SLOW_SENDER13
795.609	RECEIVER	SLOW_SENDER4
797.175	SLOW_SENDER12	N/A
797.960	RECEIVER	SLOW_SENDER12
798.590	SLOW_SENDER7	N/A
799.340	RECEIVER	SLOW_SENDER7
801.842	FAST_SENDER	N/A
801.942	SLOW_SENDER13	N/A
802.634	RECEIVER	FAST_SENDER
803.013	SLOW_SENDER4	N/A
803.623	SLOW_SENDER7	N/A
803.793	RECEIVER	SLOW_SENDER4
805.040	FAST_SENDER	N/A
805.369	RECEIVER	SLOW_SENDER13
806.338	RECEIVER	FAST_SENDER
807.881	SLOW_SENDER12	N/A
808.420	SLOW_SENDER9	N/A
808.738	FAST_SENDER	N/A
809.067	RECEIVER	SLOW_SENDER7
810.738	FAST_SENDER	N/A
811.162	RECEIVER	SLOW_SENDER9
811.220	SLOW_SENDER4	N/A
811.660	SLOW_SENDER2	N/A
812.415	RECEIVER	SLOW_SENDER2
812.660	SLOW_SENDER10	N/A
812.738	FAST_SENDER	N/A
812.789	SLOW_SENDER13	N/A
813.431	RECEIVER	SLOW_SENDER10
814.738	FAST_SENDER	N/A
814.863	SLOW_SENDER2	N/A
814.881	SLOW_SENDER12	N/A
815.617	RECEIVER	SLOW_SENDER2
815.877	SLOW_SENDER10	N/A
816.487	SLOW_SENDER7	N/A
816.581	SLOW_SENDER9	N/A
816.623	RECEIVER	SLOW_SENDER10
816.738	FAST_SENDER	N/A
817.862	RECEIVER	SLOW_SENDER9
818.031	SLOW_SENDER2	N/A
818.220	SLOW_SENDER4	N/A
818.639	RECEIVER	SLOW_SENDER7
818.738	FAST_SENDER	N/A
819.045	SLOW_SENDER10	N/A
819.351	RECEIVER	SLOW_SENDER2
819.789	SLOW_SENDER13	N/A
820.738	FAST_SENDER	N/A
822.738	FAST_SENDER	N/A
823.291	SLOW_SENDER9	N/A
823.453	RECEIVER	SLOW_SENDER10
824.738	FAST_SENDER	N/A
825.220	SLOW_SENDER4	N/A
825.270	SLOW_SENDER8	N/A
825.991	RECEIVER	SLOW_SENDER8
826.063	SLOW_SENDER7	N/A
826.738	FAST_SENDER	N/A
826.767	SLOW_SENDER2	N/A
826.789	SLOW_SENDER13	N/A
827.552	RECEIVER	SLOW_SENDER2
828.291	SLOW_SENDER9	N/A
828.392	SLOW_SENDER8	N/A
828.738	FAST_SENDER	N/A
828.883	SLOW_SENDER12	N/A
830.738	FAST_SENDER	N/A
830.877	SLOW_SENDER10	N/A
831.006	RECEIVER	SLOW_SENDER8
832.220	SLOW_SENDER4	N/A
832.738	FAST_SENDER	N/A
833.036	RECEIVER	SLOW_SENDER10
833.063	SLOW_SENDER7	N/A
833.291	SLOW_SENDER9	N/A
833.789	SLOW_SENDER13	N/A
834.738	FAST_SENDER	N/A
834.972	SLOW_SENDER2	N/A
835.670	SLOW_SENDER14	N/A
835.750	RECEIVER	SLOW_SENDER2
835.883	SLOW_SENDER12	N/A
836.450	SLOW_SENDER8	N/A
836.469	RECEIVER	SLOW_SENDER14
836.738	FAST_SENDER	N/A
837.196	RECEIVER	SLOW_SENDER8
838.291	SLOW_SENDER9	N/A
838.789	SLOW_SENDER13	N/A
838.893	SLOW_SENDER14	N/A
838.960	RECEIVER	FAST_SENDER
839.220	SLOW_SENDER4	N/A
840.063	SLOW_SENDER7	N/A
840.459	SLOW_SENDER10	N/A
841.376	FAST_SENDER	N/A
842.620	SLOW_SENDER8	N/A
843.170	SLOW_SENDER2	N/A
843.376	FAST_SENDER	N/A
845.376	FAST_SENDER	N/A
847.376	FAST_SENDER	N/A
847.620	SLOW_SENDER8	N/A
849.376	FAST_SENDER	N/A
850.170	SLOW_SENDER2	N/A
850.700	SLOW_SENDER12	N/A
851.376	FAST_SENDER	N/A
851.639	SLOW_SENDER13	N/A
852.620	SLOW_SENDER8	N/A
853.376	FAST_SENDER	N/A
853.526	SLOW_SENDER14	N/A
854.465	SLOW_SENDER9	N/A
855.376	FAST_SENDER	N/A
857.170	SLOW_SENDER2	N/A
857.376	FAST_SENDER	N/A
857.620	SLOW_SENDER8	N/A
857.700	SLOW_SENDER12	N/A
858.639	SLOW_SENDER13	N/A
859.376	FAST_SENDER	N/A
860.526	SLOW_SENDER14	N/A
861.465	SLOW_SENDER9	N/A
862.170	SLOW_SENDER2	N/A
862.620	SLOW_SENDER8	N/A
864.700	SLOW_SENDER12	N/A
865.639	SLOW_SENDER13	N/A
867.490	SLOW_SENDER6	N/A
867.526	SLOW_SENDER14	N/A
868.465	SLOW_SENDER9	N/A
869.490	SLOW_SENDER6	N/A
869.984	FAST_SENDER	N/A
871.490	SLOW_SENDER6	N/A
871.984	FAST_SENDER	N/A
873.490	SLOW_SENDER6	N/A
873.984	FAST_SENDER	N/A
874.526	SLOW_SENDER14	N/A
875.465	SLOW_SENDER9	N/A
875.490	SLOW_SENDER6	N/A
875.984	FAST_SENDER	N/A
876.522	SLOW_SENDER2	N/A
877.130	SLOW_SENDER11	N/A
877.260	SLOW_SENDER8	N/A
877.490	SLOW_SENDER6	N/A
877.984	FAST_SENDER	N/A
879.490	SLOW_SENDER6	N/A
879.984	FAST_SENDER	N/A
880.940	SLOW_SENDER3	N/A
881.490	SLOW_SENDER6	N/A
881.526	SLOW_SENDER14	N/A
881.984	FAST_SENDER	N/A
882.465	SLOW_SENDER9	N/A
883.490	SLOW_SENDER6	N/A
883.522	SLOW_SENDER2	N/A
883.984	FAST_SENDER	N/A
884.260	SLOW_SENDER8	N/A
886.526	SLOW_SENDER14	N/A
887.988	SLOW_SENDER11	N/A
890.522	SLOW_SENDER2	N/A
891.077	SLOW_SENDER3	N/A
891.260	SLOW_SENDER8	N/A
891.526	SLOW_SENDER14	N/A
892.988	SLOW_SENDER11	N/A
893.096	FAST_SENDER	N/A
895.096	FAST_SENDER	N/A
896.077	SLOW_SENDER3	N/A
896.335	SLOW_SENDER6	N/A
896.526	SLOW_SENDER14	N/A
897.096	FAST_SENDER	N/A
897.522	SLOW_SENDER2	N/A
897.988	SLOW_SENDER11	N/A
898.260	SLOW_SENDER8	N/A
899.096	FAST_SENDER	N/A
901.077	SLOW_SENDER3	N/A
901.096	FAST_SENDER	N/A
901.335	SLOW_SENDER6	N/A
901.526	SLOW_SENDER14	N/A
902.988	SLOW_SENDER11	N/A
903.096	FAST_SENDER	N/A
904.522	SLOW_SENDER2	N/A
905.260	SLOW_SENDER8	N/A
906.077	SLOW_SENDER3	N/A
906.335	SLOW_SENDER6	N/A
907.915	FAST_SENDER	N/A
909.915	FAST_SENDER	N/A
911.077	SLOW_SENDER3	N/A
911.335	SLOW_SENDER6	N/A
911.915	FAST_SENDER	N/A
912.260	SLOW_SENDER8	N/A
913.915	FAST_SENDER	N/A
915.236	SLOW_SENDER14	N/A
915.915	FAST_SENDER	N/A
916.077	SLOW_SENDER3	N/A
916.335	SLOW_SENDER6	N/A
917.074	SLOW_SENDER11	N/A
917.560	SLOW_SENDER5	N/A
917.915	FAST_SENDER	N/A
919.260	SLOW_SENDER8	N/A
919.915	FAST_SENDER	N/A
921.077	SLOW_SENDER3	N/A
921.335	SLOW_SENDER6	N/A
921.915	FAST_SENDER	N/A
922.236	SLOW_SENDER14	N/A
924.074	SLOW_SENDER11	N/A
926.260	SLOW_SENDER8	N/A
929.236	SLOW_SENDER14	N/A
930.385	FAST_SENDER	N/A
931.074	SLOW_SENDER11	N/A
931.254	SLOW_SENDER5	N/A
931.260	SLOW_SENDER8	N/A
932.385	FAST_SENDER	N/A
933.140	SLOW_SENDER1	N/A
934.385	FAST_SENDER	N/A
935.125	SLOW_SENDER3	N/A
936.236	SLOW_SENDER14	N/A
936.249	SLOW_SENDER6	N/A
936.254	SLOW_SENDER5	N/A
936.260	SLOW_SENDER8	N/A
936.385	FAST_SENDER	N/A
938.074	SLOW_SENDER11	N/A
938.385	FAST_SENDER	N/A
941.254	SLOW_SENDER5	N/A
941.324	FAST_SENDER	N/A
942.125	SLOW_SENDER3	N/A
943.236	SLOW_SENDER14	N/A
943.249	SLOW_SENDER6	N/A
943.324	FAST_SENDER	N/A
943.534	SLOW_SENDER1	N/A
945.074	SLOW_SENDER11	N/A
945.324	FAST_SENDER	N/A
946.254	SLOW_SENDER5	N/A
947.324	FAST_SENDER	N/A
948.534	SLOW_SENDER1	N/A
949.125	SLOW_SENDER3	N/A
949.324	FAST_SENDER	N/A
949.483	SLOW_SENDER8	N/A
950.236	SLOW_SENDER14	N/A
950.249	SLOW_SENDER6	N/A
951.254	SLOW_SENDER5	N/A
951.324	FAST_SENDER	N/A
952.074	SLOW_SENDER11	N/A
953.324	FAST_SENDER	N/A
953.534	SLOW_SENDER1	N/A
955.324	FAST_SENDER	N/A
956.125	SLOW_SENDER3	N/A
956.254	SLOW_SENDER5	N/A
957.236	SLOW_SENDER14	N/A
957.249	SLOW_SENDER6	N/A
958.534	SLOW_SENDER1	N/A
964.740	FAST_SENDER	N/A
966.740	FAST_SENDER	N/A
968.740	FAST_SENDER	N/A
969.297	SLOW_SENDER11	N/A
970.740	FAST_SENDER	N/A
972.540	SLOW_SENDER5	N/A
972.680	SLOW_SENDER1	N/A
972.740	FAST_SENDER	N/A
974.740	FAST_SENDER	N/A
976.297	SLOW_SENDER11	N/A
976.740	FAST_SENDER	N/A
978.740	FAST_SENDER	N/A
979.540	SLOW_SENDER5	N/A
979.680	SLOW_SENDER1	N/A
981.297	SLOW_SENDER11	N/A
986.418	FAST_SENDER	N/A
986.540	SLOW_SENDER5	N/A
986.680	SLOW_SENDER1	N/A
988.418	FAST_SENDER	N/A
990.418	FAST_SENDER	N/A
992.418	FAST_SENDER	N/A
993.540	SLOW_SENDER5	N/A
993.618	SLOW_SENDER11	N/A
993.680	SLOW_SENDER1	N/A
994.418	FAST_SENDER	N/A
996.418	FAST_SENDER	N/A
998.418	FAST_SENDER	N/A
1000.418	FAST_SENDER	N/A
1000.540	SLOW_SENDER5	N/A
1000.680	SLOW_SENDER1	N/A
1002.543	RECEIVER	FAST_SENDER
1003.455	RECEIVER	SLOW_SENDER5
1006.944	FAST_SENDER	N/A
1008.250	SLOW_SENDER7	N/A
1008.340	SLOW_SENDER10	N/A
1008.944	FAST_SENDER	N/A
1008.998	RECEIVER	SLOW_SENDER7
1010.350	SLOW_SENDER4	N/A
1010.859	SLOW_SENDER5	N/A
1010.944	FAST_SENDER	N/A
1011.120	RECEIVER	SLOW_SENDER4
1011.417	SLOW_SENDER7	N/A
1013.525	SLOW_SENDER4	N/A
1013.826	RECEIVER	SLOW_SENDER7
1014.279	FAST_SENDER	N/A
1015.525	SLOW_SENDER4	N/A
1015.867	RECEIVER	SLOW_SENDER10
1016.279	FAST_SENDER	N/A
1017.525	SLOW_SENDER4	N/A
1017.859	SLOW_SENDER5	N/A
1018.279	FAST_SENDER	N/A
1019.230	SLOW_SENDER7	N/A
1019.525	SLOW_SENDER4	N/A
1020.279	FAST_SENDER	N/A
1021.525	SLOW_SENDER4	N/A
1022.279	FAST_SENDER	N/A
1023.311	SLOW_SENDER10	N/A
1023.525	SLOW_SENDER4	N/A
1024.112	RECEIVER	SLOW_SENDER10
1024.230	SLOW_SENDER7	N/A
1024.279	FAST_SENDER	N/A
1024.859	SLOW_SENDER5	N/A
1025.525	SLOW_SENDER4	N/A
1026.279	FAST_SENDER	N/A
1027.525	SLOW_SENDER4	N/A
1028.267	RECEIVER	SLOW_SENDER4
1028.279	FAST_SENDER	N/A
1029.058	RECEIVER	FAST_SENDER
1029.230	SLOW_SENDER7	N/A
1030.707	SLOW_SENDER4	N/A
1031.040	SLOW_SENDER13	N/A
1031.479	RECEIVER	SLOW_SENDER4
1031.479	FAST_SENDER	N/A
1031.547	SLOW_SENDER10	N/A
1031.859	SLOW_SENDER5	N/A
1032.223	RECEIVER	FAST_SENDER
1034.230	SLOW_SENDER7	N/A
1034.410	SLOW_SENDER12	N/A
1035.182	RECEIVER	SLOW_SENDER12
1036.087	RECEIVER	SLOW_SENDER7
1037.623	SLOW_SENDER12	N/A
1038.563	SLOW_SENDER4	N/A
1040.522	RECEIVER	SLOW_SENDER12
1040.736	FAST_SENDER	N/A
1041.500	SLOW_SENDER7	N/A
1042.004	SLOW_SENDER13	N/A
1042.736	FAST_SENDER	N/A
1043.563	SLOW_SENDER4	N/A
1044.736	FAST_SENDER	N/A
1045.971	SLOW_SENDER12	N/A
1046.500	SLOW_SENDER7	N/A
1046.687	RECEIVER	SLOW_SENDER12
1046.736	FAST_SENDER	N/A
1047.004	SLOW_SENDER13	N/A
1048.563	SLOW_SENDER4	N/A
1048.736	FAST_SENDER	N/A
1050.563	SLOW_SENDER4	N/A
1050.736	FAST_SENDER	N/A
1051.352	RECEIVER	SLOW_SENDER4
1051.500	SLOW_SENDER7	N/A
1052.004	SLOW_SENDER13	N/A
1052.100	SLOW_SENDER12	N/A
1052.736	FAST_SENDER	N/A
1052.874	RECEIVER	SLOW_SENDER12
1052.980	SLOW_SENDER9	N/A
1053.749	RECEIVER	SLOW_SENDER9
1054.736	FAST_SENDER	N/A
1055.501	RECEIVER	FAST_SENDER
1056.157	SLOW_SENDER9	N/A
1056.500	SLOW_SENDER7	N/A
1056.777	SLOW_SENDER4	N/A
1056.891	RECEIVER	SLOW_SENDER9
1057.004	SLOW_SENDER13	N/A
1057.906	FAST_SENDER	N/A
1059.858	RECEIVER	SLOW_SENDER13
1061.589	RECEIVER	SLOW_SENDER4
1062.433	RECEIVER	SLOW_SENDER7
1064.082	SLOW_SENDER9	N/A
1065.558	SLOW_SENDER12	N/A
1066.058	RECEIVER	FAST_SENDER
1068.477	FAST_SENDER	N/A
1069.023	SLOW_SENDER4	N/A
1069.082	SLOW_SENDER9	N/A
1069.870	SLOW_SENDER7	N/A
1070.477	FAST_SENDER	N/A
1070.558	SLOW_SENDER12	N/A
1071.070	SLOW_SENDER2	N/A
1071.082	SLOW_SENDER9	N/A
1071.355	SLOW_SENDER13	N/A
1071.826	RECEIVER	SLOW_SENDER2
1072.477	FAST_SENDER	N/A
1073.082	SLOW_SENDER9	N/A
1074.247	SLOW_SENDER2	N/A
1074.477	FAST_SENDER	N/A
1075.021	RECEIVER	SLOW_SENDER2
1075.082	SLOW_SENDER9	N/A
1075.558	SLOW_SENDER12	N/A
1075.827	RECEIVER	SLOW_SENDER9
1076.023	SLOW_SENDER4	N/A
1076.477	FAST_SENDER	N/A
1076.870	SLOW_SENDER7	N/A
1077.421	SLOW_SENDER2	N/A
1078.355	SLOW_SENDER13	N/A
1078.477	FAST_SENDER	N/A
1079.710	RECEIVER	SLOW_SENDER2
1080.477	FAST_SENDER	N/A
1080.558	SLOW_SENDER12	N/A
1081.239	SLOW_SENDER9	N/A
1081.359	RECEIVER	SLOW_SENDER12
1082.477	FAST_SENDER	N/A
1083.023	SLOW_SENDER4	N/A
1083.260	RECEIVER	FAST_SENDER
1083.870	SLOW_SENDER7	N/A
1084.317	RECEIVER	SLOW_SENDER4
1085.144	SLOW_SENDER2	N/A
1085.355	SLOW_SENDER13	N/A
1086.399	RECEIVER	SLOW_SENDER7
1086.804	SLOW_SENDER12	N/A
1087.699	FAST_SENDER	N/A
1088.810	RECEIVER	SLOW_SENDER9
1096.210	SLOW_SENDER9	N/A
1096.750	FAST_SENDER	N/A
1098.750	FAST_SENDER	N/A
1099.960	SLOW_SENDER12	N/A
1100.105	SLOW_SENDER2	N/A
1100.750	FAST_SENDER	N/A
1102.750	FAST_SENDER	N/A
1103.210	SLOW_SENDER9	N/A
1104.750	FAST_SENDER	N/A
1106.750	FAST_SENDER	N/A
1106.960	SLOW_SENDER12	N/A
1107.105	SLOW_SENDER2	N/A
1108.750	FAST_SENDER	N/A
1110.210	SLOW_SENDER9	N/A
1110.750	FAST_SENDER	N/A
1113.990	SLOW_SENDER8	N/A
1114.105	SLOW_SENDER2	N/A
1115.990	SLOW_SENDER8	N/A
1117.990	SLOW_SENDER8	N/A
1118.423	FAST_SENDER	N/A
1119.990	SLOW_SENDER8	N/A
1120.084	SLOW_SENDER12	N/A
1120.423	FAST_SENDER	N/A
1121.105	SLOW_SENDER2	N/A
1121.990	SLOW_SENDER8	N/A
1122.423	FAST_SENDER	N/A
1123.610	SLOW_SENDER3	N/A
1123.990	SLOW_SENDER8	N/A
1124.423	FAST_SENDER	N/A
1125.130	SLOW_SENDER14	N/A
1125.990	SLOW_SENDER8	N/A
1126.423	FAST_SENDER	N/A
1127.110	SLOW_SENDER6	N/A
1127.990	SLOW_SENDER8	N/A
1128.105	SLOW_SENDER2	N/A
1128.711	FAST_SENDER	N/A
1129.110	SLOW_SENDER6	N/A
1129.990	SLOW_SENDER8	N/A
1130.711	FAST_SENDER	N/A
1131.110	SLOW_SENDER6	N/A
1131.990	SLOW_SENDER8	N/A
1132.711	FAST_SENDER	N/A
1133.110	SLOW_SENDER6	N/A
1133.711	SLOW_SENDER12	N/A
1133.990	SLOW_SENDER8	N/A
1134.711	FAST_SENDER	N/A
1135.105	SLOW_SENDER2	N/A
1135.110	SLOW_SENDER6	N/A
1135.853	SLOW_SENDER14	N/A
1135.990	SLOW_SENDER8	N/A
1136.711	FAST_SENDER	N/A
1136.997	SLOW_SENDER3	N/A
1137.110	SLOW_SENDER6	N/A
1137.990	SLOW_SENDER8	N/A
1138.711	FAST_SENDER	N/A
1139.110	SLOW_SENDER6	N/A
1139.990	SLOW_SENDER8	N/A
1140.853	SLOW_SENDER14	N/A
1141.110	SLOW_SENDER6	N/A
1141.459	FAST_SENDER	N/A
1141.990	SLOW_SENDER8	N/A
1142.105	SLOW_SENDER2	N/A
1143.110	SLOW_SENDER6	N/A
1143.459	FAST_SENDER	N/A
1143.990	SLOW_SENDER8	N/A
1145.110	SLOW_SENDER6	N/A
1145.459	FAST_SENDER	N/A
1145.853	SLOW_SENDER14	N/A
1145.990	SLOW_SENDER8	N/A
1146.459	SLOW_SENDER12	N/A
1147.110	SLOW_SENDER6	N/A
1147.459	FAST_SENDER	N/A
1147.990	SLOW_SENDER8	N/A
1149.105	SLOW_SENDER2	N/A
1149.110	SLOW_SENDER6	N/A
1149.459	FAST_SENDER	N/A
1149.990	SLOW_SENDER8	N/A
1150.853	SLOW_SENDER14	N/A
1151.110	SLOW_SENDER6	N/A
1151.459	FAST_SENDER	N/A
1151.990	SLOW_SENDER8	N/A
1153.110	SLOW_SENDER6	N/A
1153.459	SLOW_SENDER12	N/A
1153.459	FAST_SENDER	N/A
1153.990	SLOW_SENDER8	N/A
1155.110	SLOW_SENDER6	N/A
1155.459	FAST_SENDER	N/A
1155.853	SLOW_SENDER14	N/A
1156.105	SLOW_SENDER2	N/A
1157.910	SLOW_SENDER11	N/A
1160.459	SLOW_SENDER12	N/A
1166.040	SLOW_SENDER6	N/A
1167.217	SLOW_SENDER8	N/A
1167.433	FAST_SENDER	N/A
1168.540	SLOW_SENDER1	N/A
1169.433	FAST_SENDER	N/A
1170.656	SLOW_SENDER11	N/A
1171.040	SLOW_SENDER6	N/A
1171.433	FAST_SENDER	N/A
1172.217	SLOW_SENDER8	N/A
1173.433	FAST_SENDER	N/A
1175.433	FAST_SENDER	N/A
1175.656	SLOW_SENDER11	N/A
1176.040	SLOW_SENDER6	N/A
1177.217	SLOW_SENDER8	N/A
1177.433	FAST_SENDER	N/A
1179.151	SLOW_SENDER1	N/A
1179.433	FAST_SENDER	N/A
1180.656	SLOW_SENDER11	N/A
1181.040	SLOW_SENDER6	N/A
1181.433	FAST_SENDER	N/A
1182.217	SLOW_SENDER8	N/A
1184.217	SLOW_SENDER8	N/A
1185.656	SLOW_SENDER11	N/A
1186.217	SLOW_SENDER8	N/A
1188.217	SLOW_SENDER8	N/A
1188.573	FAST_SENDER	N/A
1190.217	SLOW_SENDER8	N/A
1190.573	FAST_SENDER	N/A
1190.656	SLOW_SENDER11	N/A
1191.985	SLOW_SENDER1	N/A
1192.217	SLOW_SENDER8	N/A
1192.573	FAST_SENDER	N/A
1194.217	SLOW_SENDER8	N/A
1194.298	SLOW_SENDER6	N/A
1194.573	FAST_SENDER	N/A
1195.656	SLOW_SENDER11	N/A
1198.675	FAST_SENDER	N/A
1198.870	SLOW_SENDER5	N/A
1198.985	SLOW_SENDER1	N/A
1200.360	SLOW_SENDER10	N/A
1200.656	SLOW_SENDER11	N/A
1200.675	FAST_SENDER	N/A
1201.298	SLOW_SENDER6	N/A
1202.675	FAST_SENDER	N/A
1204.675	FAST_SENDER	N/A
1205.656	SLOW_SENDER11	N/A
1205.985	SLOW_SENDER1	N/A
1206.675	FAST_SENDER	N/A
1207.112	SLOW_SENDER8	N/A
1208.298	SLOW_SENDER6	N/A
1208.675	FAST_SENDER	N/A
1209.954	SLOW_SENDER5	N/A
1210.656	SLOW_SENDER11	N/A
1211.373	SLOW_SENDER10	N/A
1211.443	FAST_SENDER	N/A
1212.656	SLOW_SENDER11	N/A
1212.985	SLOW_SENDER1	N/A
1213.443	FAST_SENDER	N/A
1214.656	SLOW_SENDER11	N/A
1214.954	SLOW_SENDER5	N/A
1215.298	SLOW_SENDER6	N/A
1215.443	FAST_SENDER	N/A
1216.373	SLOW_SENDER10	N/A
1216.656	SLOW_SENDER11	N/A
1217.443	FAST_SENDER	N/A
1218.656	SLOW_SENDER11	N/A
1219.443	FAST_SENDER	N/A
1219.954	SLOW_SENDER5	N/A
1219.985	SLOW_SENDER1	N/A
1220.656	SLOW_SENDER11	N/A
1221.373	SLOW_SENDER10	N/A
1221.443	FAST_SENDER	N/A
1222.298	SLOW_SENDER6	N/A
1222.656	SLOW_SENDER11	N/A
1223.443	FAST_SENDER	N/A
1224.954	SLOW_SENDER5	N/A
1225.443	FAST_SENDER	N/A
1226.373	SLOW_SENDER10	N/A
1226.985	SLOW_SENDER1	N/A
1229.298	SLOW_SENDER6	N/A
1235.280	FAST_SENDER	N/A
1236.298	SLOW_SENDER6	N/A
1237.280	FAST_SENDER	N/A
1237.355	SLOW_SENDER11	N/A
1239.248	SLOW_SENDER10	N/A
1239.280	FAST_SENDER	N/A
1239.673	SLOW_SENDER5	N/A
1241.280	FAST_SENDER	N/A
1241.298	SLOW_SENDER6	N/A
1243.280	FAST_SENDER	N/A
1244.355	SLOW_SENDER11	N/A
1245.280	FAST_SENDER	N/A
1246.248	SLOW_SENDER10	N/A
1246.298	SLOW_SENDER6	N/A
1246.673	SLOW_SENDER5	N/A
1247.280	FAST_SENDER	N/A
1250.713	FAST_SENDER	N/A
1251.355	SLOW_SENDER11	N/A
1252.713	FAST_SENDER	N/A
1253.248	SLOW_SENDER10	N/A
1253.650	SLOW_SENDER7	N/A
1253.673	SLOW_SENDER5	N/A
1254.100	SLOW_SENDER4	N/A
1254.428	RECEIVER	SLOW_SENDER7
1254.600	SLOW_SENDER13	N/A
1254.713	FAST_SENDER	N/A
1255.378	RECEIVER	SLOW_SENDER13
1256.713	FAST_SENDER	N/A
1256.846	RECEIVER	SLOW_SENDER4
1257.804	SLOW_SENDER13	N/A
1258.355	SLOW_SENDER11	N/A
1258.520	SLOW_SENDER7	N/A
1258.569	RECEIVER	SLOW_SENDER13
1258.713	FAST_SENDER	N/A
1258.936	SLOW_SENDER6	N/A
1259.280	SLOW_SENDER4	N/A
1259.700	RECEIVER	SLOW_SENDER6
1260.248	SLOW_SENDER10	N/A
1260.408	RECEIVER	SLOW_SENDER7
1260.673	SLOW_SENDER5	N/A
1260.713	FAST_SENDER	N/A
1261.008	SLOW_SENDER13	N/A
1261.800	RECEIVER	SLOW_SENDER13
1264.016	RECEIVER	SLOW_SENDER4
1264.407	FAST_SENDER	N/A
1265.355	SLOW_SENDER11	N/A
1265.836	SLOW_SENDER7	N/A
1266.407	FAST_SENDER	N/A
1267.224	SLOW_SENDER13	N/A
1267.248	SLOW_SENDER10	N/A
1267.673	SLOW_SENDER5	N/A
1268.407	FAST_SENDER	N/A
1270.355	SLOW_SENDER11	N/A
1270.407	FAST_SENDER	N/A
1270.836	SLOW_SENDER7	N/A
1271.417	SLOW_SENDER4	N/A
1272.171	RECEIVER	SLOW_SENDER4
1272.224	SLOW_SENDER13	N/A
1272.407	FAST_SENDER	N/A
1274.248	SLOW_SENDER10	N/A
1274.407	FAST_SENDER	N/A
1274.673	SLOW_SENDER5	N/A
1275.355	SLOW_SENDER11	N/A
1275.836	SLOW_SENDER7	N/A
1276.126	RECEIVER	SLOW_SENDER11
1276.407	FAST_SENDER	N/A
1276.550	SLOW_SENDER9	N/A
1277.224	SLOW_SENDER13	N/A
1277.311	RECEIVER	SLOW_SENDER9
1278.407	FAST_SENDER	N/A
1279.198	RECEIVER	FAST_SENDER
1279.224	SLOW_SENDER13	N/A
1279.598	SLOW_SENDER4	N/A
1279.712	SLOW_SENDER9	N/A
1279.976	RECEIVER	SLOW_SENDER13
1280.836	SLOW_SENDER7	N/A
1280.985	RECEIVER	SLOW_SENDER9
1281.248	SLOW_SENDER10	N/A
1281.641	FAST_SENDER	N/A
1281.673	SLOW_SENDER5	N/A
1281.900	RECEIVER	SLOW_SENDER4
1282.965	RECEIVER	SLOW_SENDER5
1283.435	SLOW_SENDER9	N/A
1283.556	SLOW_SENDER11	N/A
1283.873	RECEIVER	FAST_SENDER
1284.731	RECEIVER	SLOW_SENDER7
1286.311	FAST_SENDER	N/A
1286.346	RECEIVER	SLOW_SENDER9
1287.016	RECEIVER	SLOW_SENDER10
1287.761	RECEIVER	SLOW_SENDER11
1288.311	FAST_SENDER	N/A
1290.311	FAST_SENDER	N/A
1290.411	SLOW_SENDER5	N/A
1291.755	SLOW_SENDER9	N/A
1292.163	SLOW_SENDER7	N/A
1292.311	FAST_SENDER	N/A
1293.119	SLOW_SENDER13	N/A
1293.883	RECEIVER	SLOW_SENDER13
1294.311	FAST_SENDER	N/A
1294.428	SLOW_SENDER10	N/A
1295.207	SLOW_SENDER11	N/A
1296.311	FAST_SENDER	N/A
1296.755	SLOW_SENDER9	N/A
1297.411	SLOW_SENDER5	N/A
1298.311	FAST_SENDER	N/A
1299.163	SLOW_SENDER7	N/A
1300.311	FAST_SENDER	N/A
1301.088	RECEIVER	FAST_SENDER
1301.288	SLOW_SENDER13	N/A
1301.428	SLOW_SENDER10	N/A
1301.755	SLOW_SENDER9	N/A
1302.003	RECEIVER	SLOW_SENDER13
1302.207	SLOW_SENDER11	N/A
1303.491	FAST_SENDER	N/A
1304.163	SLOW_SENDER7	N/A
1304.248	RECEIVER	FAST_SENDER
1304.411	SLOW_SENDER5	N/A
1304.907	RECEIVER	SLOW_SENDER7
1305.760	SLOW_SENDER3	N/A
1306.505	RECEIVER	SLOW_SENDER3
1306.653	FAST_SENDER	N/A
1306.755	SLOW_SENDER9	N/A
1307.433	RECEIVER	FAST_SENDER
1308.428	SLOW_SENDER10	N/A
1308.484	RECEIVER	SLOW_SENDER5
1308.918	SLOW_SENDER3	N/A
1309.176	RECEIVER	SLOW_SENDER10
1309.207	SLOW_SENDER11	N/A
1309.416	SLOW_SENDER13	N/A
1309.840	FAST_SENDER	N/A
1310.434	RECEIVER	SLOW_SENDER9
1310.918	SLOW_SENDER3	N/A
1311.840	FAST_SENDER	N/A
1312.321	SLOW_SENDER7	N/A
1312.918	SLOW_SENDER3	N/A
1313.840	FAST_SENDER	N/A
1314.918	SLOW_SENDER3	N/A
1315.840	FAST_SENDER	N/A
1316.207	SLOW_SENDER11	N/A
1316.416	SLOW_SENDER13	N/A
1316.606	SLOW_SENDER10	N/A
1316.918	SLOW_SENDER3	N/A
1317.399	RECEIVER	SLOW_SENDER10
1317.840	FAST_SENDER	N/A
1317.864	SLOW_SENDER9	N/A
1318.918	SLOW_SENDER3	N/A
1319.321	SLOW_SENDER7	N/A
1319.840	FAST_SENDER	N/A
1320.918	SLOW_SENDER3	N/A
1321.840	FAST_SENDER	N/A
1322.864	SLOW_SENDER9	N/A
1322.918	SLOW_SENDER3	N/A
1323.207	SLOW_SENDER11	N/A
1323.416	SLOW_SENDER13	N/A
1323.690	RECEIVER	SLOW_SENDER3
1323.840	FAST_SENDER	N/A
1324.321	SLOW_SENDER7	N/A
1324.610	RECEIVER	FAST_SENDER
1324.799	SLOW_SENDER10	N/A
1325.536	RECEIVER	SLOW_SENDER11
1326.473	RECEIVER	SLOW_SENDER13
1327.864	SLOW_SENDER9	N/A
1328.430	SLOW_SENDER2	N/A
1329.088	RECEIVER	SLOW_SENDER7
1330.430	SLOW_SENDER2	N/A
1330.930	SLOW_SENDER14	N/A
1331.777	FAST_SENDER	N/A
1332.430	SLOW_SENDER2	N/A
1332.864	SLOW_SENDER9	N/A
1332.980	SLOW_SENDER11	N/A
1333.060	SLOW_SENDER12	N/A
1333.469	RECEIVER	SLOW_SENDER14
1333.777	FAST_SENDER	N/A
1334.430	SLOW_SENDER2	N/A
1335.777	FAST_SENDER	N/A
1336.430	SLOW_SENDER2	N/A
1336.504	SLOW_SENDER3	N/A
1337.054	RECEIVER	SLOW_SENDER12
1337.777	FAST_SENDER	N/A
1337.864	SLOW_SENDER9	N/A
1338.331	SLOW_SENDER13	N/A
1338.430	SLOW_SENDER2	N/A
1338.477	SLOW_SENDER7	N/A
1339.221	RECEIVER	SLOW_SENDER7
1339.777	FAST_SENDER	N/A
1339.980	SLOW_SENDER11	N/A
1340.430	SLOW_SENDER2	N/A
1341.777	FAST_SENDER	N/A
1342.430	SLOW_SENDER2	N/A
1342.492	SLOW_SENDER14	N/A
1342.864	SLOW_SENDER9	N/A
1343.243	RECEIVER	SLOW_SENDER2
1343.504	SLOW_SENDER3	N/A
1343.777	FAST_SENDER	N/A
1344.901	SLOW_SENDER12	N/A
1345.331	SLOW_SENDER13	N/A
1345.777	FAST_SENDER	N/A
1346.187	RECEIVER	SLOW_SENDER12
1346.651	SLOW_SENDER7	N/A
1346.980	SLOW_SENDER11	N/A
1347.288	RECEIVER	SLOW_SENDER9
1348.130	RECEIVER	FAST_SENDER
1348.504	SLOW_SENDER3	N/A
1352.245	FAST_SENDER	N/A
1352.331	SLOW_SENDER13	N/A
1354.245	FAST_SENDER	N/A
1354.545	SLOW_SENDER2	N/A
1356.245	FAST_SENDER	N/A
1356.328	SLOW_SENDER12	N/A
1357.190	SLOW_SENDER9	N/A
1358.245	FAST_SENDER	N/A
1358.559	SLOW_SENDER14	N/A
1359.331	SLOW_SENDER13	N/A
1359.545	SLOW_SENDER2	N/A
1360.245	FAST_SENDER	N/A
1362.245	FAST_SENDER	N/A
1363.328	SLOW_SENDER12	N/A
1364.245	FAST_SENDER	N/A
1364.545	SLOW_SENDER2	N/A
1365.559	SLOW_SENDER14	N/A
1366.245	FAST_SENDER	N/A
1366.331	SLOW_SENDER13	N/A
1369.545	SLOW_SENDER2	N/A
1370.328	SLOW_SENDER12	N/A
1372.559	SLOW_SENDER14	N/A
1374.460	SLOW_SENDER8	N/A
1375.412	FAST_SENDER	N/A
1376.460	SLOW_SENDER8	N/A
1377.412	FAST_SENDER	N/A
1378.460	SLOW_SENDER8	N/A
1379.412	FAST_SENDER	N/A
1380.460	SLOW_SENDER8	N/A
1381.412	FAST_SENDER	N/A
1382.460	SLOW_SENDER8	N/A
1383.412	FAST_SENDER	N/A
1383.884	SLOW_SENDER2	N/A
1384.460	SLOW_SENDER8	N/A
1385.412	FAST_SENDER	N/A
1386.460	SLOW_SENDER8	N/A
1387.412	FAST_SENDER	N/A
1388.460	SLOW_SENDER8	N/A
1389.412	FAST_SENDER	N/A
1390.884	SLOW_SENDER2	N/A
1394.130	SLOW_SENDER1	N/A
1396.736	FAST_SENDER	N/A
1397.884	SLOW_SENDER2	N/A
1399.068	SLOW_SENDER8	N/A
1404.601	FAST_SENDER	N/A
1405.618	SLOW_SENDER1	N/A
1410.618	SLOW_SENDER1	N/A
1412.371	FAST_SENDER	N/A
1413.140	SLOW_SENDER8	N/A
1415.618	SLOW_SENDER1	N/A
1420.140	SLOW_SENDER8	N/A
1420.246	FAST_SENDER	N/A
1420.618	SLOW_SENDER1	N/A
1424.500	SLOW_SENDER6	N/A
1426.500	SLOW_SENDER6	N/A
1427.140	SLOW_SENDER8	N/A
1428.489	FAST_SENDER	N/A
1428.500	SLOW_SENDER6	N/A
1430.489	FAST_SENDER	N/A
1430.500	SLOW_SENDER6	N/A
1432.489	FAST_SENDER	N/A
1432.500	SLOW_SENDER6	N/A
1433.683	SLOW_SENDER1	N/A
1434.140	SLOW_SENDER8	N/A
1434.489	FAST_SENDER	N/A
1434.500	SLOW_SENDER6	N/A
1436.489	FAST_SENDER	N/A
1436.500	SLOW_SENDER6	N/A
1438.489	FAST_SENDER	N/A
1438.500	SLOW_SENDER6	N/A
1440.489	FAST_SENDER	N/A
1441.140	SLOW_SENDER8	N/A
1442.489	FAST_SENDER	N/A
1449.356	SLOW_SENDER6	N/A
1449.833	FAST_SENDER	N/A
1451.380	SLOW_SENDER4	N/A
1451.833	FAST_SENDER	N/A
1453.833	FAST_SENDER	N/A
1454.356	SLOW_SENDER6	N/A
1455.833	FAST_SENDER	N/A
1457.833	FAST_SENDER	N/A
1459.356	SLOW_SENDER6	N/A
1459.833	FAST_SENDER	N/A
1461.833	FAST_SENDER	N/A
1461.895	SLOW_SENDER4	N/A
1463.833	FAST_SENDER	N/A
1464.356	SLOW_SENDER6	N/A
1472.850	SLOW_SENDER5	N/A
1473.348	FAST_SENDER	N/A
1475.348	FAST_SENDER	N/A
1477.348	FAST_SENDER	N/A
1478.210	SLOW_SENDER6	N/A
1479.348	FAST_SENDER	N/A
1481.348	FAST_SENDER	N/A
1483.348	FAST_SENDER	N/A
1483.681	SLOW_SENDER5	N/A
1485.210	SLOW_SENDER6	N/A
1485.348	FAST_SENDER	N/A
1488.442	FAST_SENDER	N/A
1490.442	FAST_SENDER	N/A
1492.210	SLOW_SENDER6	N/A
1492.250	SLOW_SENDER10	N/A
1492.442	FAST_SENDER	N/A
1494.442	FAST_SENDER	N/A
1496.105	SLOW_SENDER5	N/A
1496.442	FAST_SENDER	N/A
1498.442	FAST_SENDER	N/A
1499.210	SLOW_SENDER6	N/A
1500.442	FAST_SENDER	N/A
1502.442	FAST_SENDER	N/A
1502.868	SLOW_SENDER10	N/A
1506.210	SLOW_SENDER6	N/A
1511.171	FAST_SENDER	N/A
1511.530	SLOW_SENDER7	N/A
1512.275	RECEIVER	SLOW_SENDER7
1513.171	FAST_SENDER	N/A
1513.210	SLOW_SENDER6	N/A
1514.679	SLOW_SENDER7	N/A
1515.171	FAST_SENDER	N/A
1515.405	RECEIVER	SLOW_SENDER7
1516.120	SLOW_SENDER11	N/A
1516.895	RECEIVER	SLOW_SENDER11
1517.171	FAST_SENDER	N/A
1517.829	SLOW_SENDER7	N/A
1518.586	RECEIVER	SLOW_SENDER7
1519.171	FAST_SENDER	N/A
1519.317	SLOW_SENDER11	N/A
1519.520	SLOW_SENDER3	N/A
1520.081	RECEIVER	SLOW_SENDER11
1520.210	SLOW_SENDER6	N/A
1520.796	RECEIVER	SLOW_SENDER3
1521.171	FAST_SENDER	N/A
1522.092	RECEIVER	SLOW_SENDER6
1522.509	SLOW_SENDER11	N/A
1522.570	SLOW_SENDER9	N/A
1523.171	FAST_SENDER	N/A
1523.246	SLOW_SENDER3	N/A
1523.295	RECEIVER	SLOW_SENDER11
1523.990	SLOW_SENDER7	N/A
1524.576	RECEIVER	SLOW_SENDER3
1525.171	FAST_SENDER	N/A
1525.256	RECEIVER	SLOW_SENDER9
1526.443	RECEIVER	SLOW_SENDER7
1527.005	SLOW_SENDER3	N/A
1527.773	RECEIVER	FAST_SENDER
1528.699	SLOW_SENDER11	N/A
1529.504	SLOW_SENDER6	N/A
1530.067	RECEIVER	SLOW_SENDER3
1530.196	FAST_SENDER	N/A
1531.550	RECEIVER	SLOW_SENDER11
1531.844	SLOW_SENDER7	N/A
1532.196	FAST_SENDER	N/A
1532.612	RECEIVER	SLOW_SENDER7
1532.900	SLOW_SENDER13	N/A
1534.681	FAST_SENDER	N/A
1534.900	SLOW_SENDER13	N/A
1535.491	SLOW_SENDER3	N/A
1536.366	SLOW_SENDER9	N/A
1536.681	FAST_SENDER	N/A
1536.900	SLOW_SENDER13	N/A
1538.310	SLOW_SENDER14	N/A
1538.681	FAST_SENDER	N/A
1538.900	SLOW_SENDER13	N/A
1538.955	SLOW_SENDER11	N/A
1539.062	RECEIVER	SLOW_SENDER14
1540.080	SLOW_SENDER12	N/A
[truncated: 45,578 more rows]
