# Supplementary material for: CATO: Wake-Up reCeiver-bAsed communicaTiOn for Batteryless Devices
Source: Sensors (Basel). 2025 Nov 7;25(22):6813. doi: 10.3390/s25226813 (PMC12655924; doi:10.3390/s25226813)
Supplement: Supplementary file 1 [file sensors-25-06813-s001.zip › File S1_Experimental_and_Simulation_Data/simulation/multiple_les/nodes16/mac_competing_nodes_none.csv]

time_s	node_id	received_from
2.700	FAST_SENDER	N/A
2.700	SLOW_SENDER1	N/A
2.700	SLOW_SENDER2	N/A
2.700	SLOW_SENDER3	N/A
2.700	SLOW_SENDER4	N/A
2.700	SLOW_SENDER5	N/A
2.700	SLOW_SENDER6	N/A
2.700	SLOW_SENDER7	N/A
2.700	SLOW_SENDER8	N/A
2.700	SLOW_SENDER9	N/A
2.700	SLOW_SENDER10	N/A
2.700	SLOW_SENDER11	N/A
2.700	SLOW_SENDER12	N/A
2.700	SLOW_SENDER13	N/A
2.700	SLOW_SENDER14	N/A
3.460	RECEIVER	SLOW_SENDER3
4.948	RECEIVER	SLOW_SENDER7
5.867	RECEIVER	SLOW_SENDER14
5.889	SLOW_SENDER3	N/A
6.565	RECEIVER	SLOW_SENDER12
7.537	RECEIVER	SLOW_SENDER8
8.255	RECEIVER	SLOW_SENDER3
9.171	RECEIVER	SLOW_SENDER11
11.707	SLOW_SENDER1	N/A
11.838	RECEIVER	SLOW_SENDER2
12.538	SLOW_SENDER8	N/A
12.693	SLOW_SENDER6	N/A
13.056	SLOW_SENDER4	N/A
13.085	SLOW_SENDER5	N/A
13.419	SLOW_SENDER12	N/A
13.775	FAST_SENDER	N/A
13.856	RECEIVER	SLOW_SENDER4
14.208	SLOW_SENDER7	N/A
14.241	SLOW_SENDER2	N/A
14.386	SLOW_SENDER9	N/A
14.650	RECEIVER	SLOW_SENDER8
15.387	RECEIVER	SLOW_SENDER10
15.464	SLOW_SENDER3	N/A
15.939	SLOW_SENDER14	N/A
16.076	RECEIVER	SLOW_SENDER12
16.974	RECEIVER	SLOW_SENDER1
17.662	SLOW_SENDER10	N/A
17.816	RECEIVER	SLOW_SENDER14
18.478	SLOW_SENDER12	N/A
18.550	SLOW_SENDER11	N/A
19.415	SLOW_SENDER1	N/A
19.843	RECEIVER	SLOW_SENDER11
20.639	RECEIVER	SLOW_SENDER12
21.499	RECEIVER	SLOW_SENDER2
22.224	RECEIVER	SLOW_SENDER3
22.267	SLOW_SENDER11	N/A
22.524	SLOW_SENDER13	N/A
25.242	RECEIVER	SLOW_SENDER11
26.613	SLOW_SENDER8	N/A
26.769	RECEIVER	SLOW_SENDER10
27.139	FAST_SENDER	N/A
27.915	SLOW_SENDER6	N/A
28.141	SLOW_SENDER5	N/A
28.668	RECEIVER	SLOW_SENDER6
29.036	SLOW_SENDER2	N/A
29.965	SLOW_SENDER4	N/A
30.104	RECEIVER	SLOW_SENDER13
30.847	RECEIVER	SLOW_SENDER5
31.810	RECEIVER	SLOW_SENDER4
32.499	RECEIVER	SLOW_SENDER9
32.528	SLOW_SENDER14	N/A
33.012	SLOW_SENDER12	N/A
33.285	RECEIVER	SLOW_SENDER14
33.962	RECEIVER	SLOW_SENDER2
34.119	SLOW_SENDER7	N/A
34.869	RECEIVER	SLOW_SENDER7
35.324	SLOW_SENDER3	N/A
36.829	SLOW_SENDER11	N/A
37.017	SLOW_SENDER1	N/A
37.082	SLOW_SENDER10	N/A
37.582	RECEIVER	SLOW_SENDER11
37.791	FAST_SENDER	N/A
38.260	RECEIVER	SLOW_SENDER3
38.288	SLOW_SENDER5	N/A
39.944	SLOW_SENDER9	N/A
40.121	SLOW_SENDER13	N/A
40.558	RECEIVER	FAST_SENDER
41.682	SLOW_SENDER6	N/A
42.328	RECEIVER	SLOW_SENDER9
42.396	SLOW_SENDER8	N/A
42.973	FAST_SENDER	N/A
43.172	RECEIVER	SLOW_SENDER10
43.341	SLOW_SENDER2	N/A
43.860	RECEIVER	SLOW_SENDER13
45.030	SLOW_SENDER11	N/A
45.052	RECEIVER	SLOW_SENDER5
45.668	SLOW_SENDER3	N/A
45.894	RECEIVER	FAST_SENDER
46.596	SLOW_SENDER4	N/A
46.713	RECEIVER	SLOW_SENDER1
47.649	RECEIVER	SLOW_SENDER11
48.488	RECEIVER	SLOW_SENDER2
48.871	SLOW_SENDER14	N/A
49.669	RECEIVER	SLOW_SENDER14
49.776	SLOW_SENDER9	N/A
50.540	RECEIVER	SLOW_SENDER9
50.614	SLOW_SENDER10	N/A
51.366	RECEIVER	SLOW_SENDER10
52.446	FAST_SENDER	N/A
53.245	RECEIVER	FAST_SENDER
55.077	SLOW_SENDER11	N/A
55.675	FAST_SENDER	N/A
55.812	RECEIVER	SLOW_SENDER11
57.944	SLOW_SENDER9	N/A
58.775	SLOW_SENDER10	N/A
63.257	SLOW_SENDER11	N/A
63.875	FAST_SENDER	N/A
71.728	FAST_SENDER	N/A
78.935	FAST_SENDER	N/A
86.796	FAST_SENDER	N/A
94.708	FAST_SENDER	N/A
101.846	FAST_SENDER	N/A
109.395	FAST_SENDER	N/A
116.882	FAST_SENDER	N/A
124.584	FAST_SENDER	N/A
131.788	FAST_SENDER	N/A
138.952	FAST_SENDER	N/A
146.221	FAST_SENDER	N/A
154.049	FAST_SENDER	N/A
161.464	FAST_SENDER	N/A
168.805	FAST_SENDER	N/A
176.190	FAST_SENDER	N/A
184.029	FAST_SENDER	N/A
191.789	FAST_SENDER	N/A
199.022	FAST_SENDER	N/A
203.410	SLOW_SENDER12	N/A
206.656	FAST_SENDER	N/A
208.220	SLOW_SENDER7	N/A
208.460	SLOW_SENDER5	N/A
209.360	SLOW_SENDER6	N/A
209.860	SLOW_SENDER13	N/A
210.250	SLOW_SENDER1	N/A
211.610	SLOW_SENDER8	N/A
211.990	SLOW_SENDER2	N/A
212.190	SLOW_SENDER4	N/A
213.300	SLOW_SENDER14	N/A
214.500	SLOW_SENDER3	N/A
215.299	SLOW_SENDER12	N/A
215.565	FAST_SENDER	N/A
220.203	SLOW_SENDER7	N/A
220.862	RECEIVER	FAST_SENDER
220.926	SLOW_SENDER5	N/A
221.149	SLOW_SENDER6	N/A
221.645	RECEIVER	SLOW_SENDER5
222.340	RECEIVER	SLOW_SENDER4
222.980	SLOW_SENDER10	N/A
223.107	RECEIVER	SLOW_SENDER14
223.296	FAST_SENDER	N/A
223.310	SLOW_SENDER9	N/A
223.939	SLOW_SENDER8	N/A
224.009	RECEIVER	FAST_SENDER
224.869	RECEIVER	SLOW_SENDER3
226.437	FAST_SENDER	N/A
226.646	RECEIVER	SLOW_SENDER9
227.434	RECEIVER	SLOW_SENDER7
228.430	SLOW_SENDER11	N/A
228.490	RECEIVER	SLOW_SENDER8
228.615	SLOW_SENDER13	N/A
229.082	SLOW_SENDER5	N/A
229.766	SLOW_SENDER1	N/A
229.902	SLOW_SENDER2	N/A
230.361	RECEIVER	SLOW_SENDER5
230.959	SLOW_SENDER12	N/A
231.192	RECEIVER	SLOW_SENDER11
232.087	SLOW_SENDER9	N/A
232.243	RECEIVER	SLOW_SENDER12
232.316	SLOW_SENDER3	N/A
233.073	RECEIVER	SLOW_SENDER3
233.174	SLOW_SENDER4	N/A
233.990	RECEIVER	SLOW_SENDER4
234.147	SLOW_SENDER14	N/A
235.496	FAST_SENDER	N/A
235.890	SLOW_SENDER10	N/A
235.894	SLOW_SENDER8	N/A
236.363	RECEIVER	SLOW_SENDER9
237.264	SLOW_SENDER6	N/A
238.067	SLOW_SENDER7	N/A
238.879	RECEIVER	SLOW_SENDER10
239.900	RECEIVER	SLOW_SENDER14
240.664	RECEIVER	SLOW_SENDER8
241.770	SLOW_SENDER9	N/A
243.026	SLOW_SENDER3	N/A
244.339	RECEIVER	SLOW_SENDER9
244.530	SLOW_SENDER5	N/A
244.633	SLOW_SENDER11	N/A
245.310	RECEIVER	SLOW_SENDER5
245.420	SLOW_SENDER4	N/A
246.194	RECEIVER	SLOW_SENDER4
247.025	FAST_SENDER	N/A
247.325	SLOW_SENDER14	N/A
247.772	RECEIVER	SLOW_SENDER11
248.943	RECEIVER	SLOW_SENDER3
249.649	SLOW_SENDER10	N/A
250.413	RECEIVER	SLOW_SENDER10
251.828	RECEIVER	FAST_SENDER
252.717	SLOW_SENDER5	N/A
253.481	RECEIVER	SLOW_SENDER5
254.250	FAST_SENDER	N/A
254.475	SLOW_SENDER9	N/A
254.984	RECEIVER	FAST_SENDER
256.802	RECEIVER	SLOW_SENDER9
257.429	FAST_SENDER	N/A
257.836	SLOW_SENDER10	N/A
258.154	RECEIVER	FAST_SENDER
259.448	SLOW_SENDER11	N/A
260.791	RECEIVER	SLOW_SENDER11
262.450	FAST_SENDER	N/A
263.223	RECEIVER	FAST_SENDER
265.660	FAST_SENDER	N/A
266.425	RECEIVER	FAST_SENDER
268.868	FAST_SENDER	N/A
269.651	RECEIVER	FAST_SENDER
272.057	FAST_SENDER	N/A
272.821	RECEIVER	FAST_SENDER
275.228	FAST_SENDER	N/A
276.014	RECEIVER	FAST_SENDER
278.442	FAST_SENDER	N/A
279.212	RECEIVER	FAST_SENDER
281.638	FAST_SENDER	N/A
282.392	RECEIVER	FAST_SENDER
284.824	FAST_SENDER	N/A
285.599	RECEIVER	FAST_SENDER
288.014	FAST_SENDER	N/A
291.180	FAST_SENDER	N/A
298.652	FAST_SENDER	N/A
306.137	FAST_SENDER	N/A
313.899	FAST_SENDER	N/A
321.381	FAST_SENDER	N/A
328.941	FAST_SENDER	N/A
336.162	FAST_SENDER	N/A
343.990	FAST_SENDER	N/A
351.568	FAST_SENDER	N/A
358.862	FAST_SENDER	N/A
366.207	FAST_SENDER	N/A
373.409	FAST_SENDER	N/A
380.890	FAST_SENDER	N/A
388.752	FAST_SENDER	N/A
396.329	FAST_SENDER	N/A
396.830	SLOW_SENDER12	N/A
401.910	SLOW_SENDER1	N/A
402.350	SLOW_SENDER6	N/A
402.650	SLOW_SENDER13	N/A
404.090	SLOW_SENDER7	N/A
404.160	SLOW_SENDER2	N/A
406.800	SLOW_SENDER8	N/A
407.631	FAST_SENDER	N/A
409.910	SLOW_SENDER4	N/A
411.417	SLOW_SENDER12	N/A
411.640	SLOW_SENDER14	N/A
412.470	SLOW_SENDER3	N/A
414.343	SLOW_SENDER6	N/A
414.879	SLOW_SENDER1	N/A
416.141	SLOW_SENDER7	N/A
416.198	SLOW_SENDER13	N/A
416.880	SLOW_SENDER5	N/A
417.800	SLOW_SENDER2	N/A
418.817	SLOW_SENDER8	N/A
418.831	FAST_SENDER	N/A
420.650	SLOW_SENDER9	N/A
422.060	SLOW_SENDER10	N/A
424.220	SLOW_SENDER11	N/A
425.589	SLOW_SENDER4	N/A
426.155	SLOW_SENDER3	N/A
427.897	SLOW_SENDER12	N/A
428.912	SLOW_SENDER14	N/A
429.788	SLOW_SENDER5	N/A
430.324	SLOW_SENDER1	N/A
431.991	SLOW_SENDER7	N/A
432.248	SLOW_SENDER6	N/A
432.473	SLOW_SENDER13	N/A
432.984	FAST_SENDER	N/A
433.840	SLOW_SENDER2	N/A
435.767	SLOW_SENDER10	N/A
437.653	SLOW_SENDER11	N/A
438.322	SLOW_SENDER9	N/A
441.053	SLOW_SENDER4	N/A
442.338	FAST_SENDER	N/A
442.966	SLOW_SENDER14	N/A
445.230	SLOW_SENDER5	N/A
450.251	SLOW_SENDER10	N/A
450.463	FAST_SENDER	N/A
451.252	RECEIVER	FAST_SENDER
452.470	SLOW_SENDER9	N/A
452.751	RECEIVER	SLOW_SENDER10
452.878	SLOW_SENDER11	N/A
453.648	RECEIVER	SLOW_SENDER11
453.684	FAST_SENDER	N/A
455.938	RECEIVER	FAST_SENDER
459.969	FAST_SENDER	N/A
460.731	RECEIVER	FAST_SENDER
461.057	SLOW_SENDER11	N/A
461.778	RECEIVER	SLOW_SENDER11
463.152	FAST_SENDER	N/A
463.908	RECEIVER	FAST_SENDER
466.340	FAST_SENDER	N/A
467.047	RECEIVER	FAST_SENDER
469.490	FAST_SENDER	N/A
471.855	RECEIVER	FAST_SENDER
474.273	FAST_SENDER	N/A
475.049	RECEIVER	FAST_SENDER
477.479	FAST_SENDER	N/A
478.227	RECEIVER	FAST_SENDER
480.651	FAST_SENDER	N/A
481.407	RECEIVER	FAST_SENDER
483.843	FAST_SENDER	N/A
486.227	RECEIVER	FAST_SENDER
488.635	FAST_SENDER	N/A
489.390	RECEIVER	FAST_SENDER
491.819	FAST_SENDER	N/A
492.558	RECEIVER	FAST_SENDER
494.965	FAST_SENDER	N/A
495.716	RECEIVER	FAST_SENDER
498.130	FAST_SENDER	N/A
498.900	RECEIVER	FAST_SENDER
502.831	FAST_SENDER	N/A
503.595	RECEIVER	FAST_SENDER
506.027	FAST_SENDER	N/A
506.772	RECEIVER	FAST_SENDER
509.199	FAST_SENDER	N/A
509.972	RECEIVER	FAST_SENDER
512.402	FAST_SENDER	N/A
513.147	RECEIVER	FAST_SENDER
517.082	FAST_SENDER	N/A
517.874	RECEIVER	FAST_SENDER
520.309	FAST_SENDER	N/A
521.065	RECEIVER	FAST_SENDER
523.511	FAST_SENDER	N/A
524.239	RECEIVER	FAST_SENDER
526.684	FAST_SENDER	N/A
527.414	RECEIVER	FAST_SENDER
529.833	FAST_SENDER	N/A
530.573	RECEIVER	FAST_SENDER
532.983	FAST_SENDER	N/A
533.757	RECEIVER	FAST_SENDER
536.171	FAST_SENDER	N/A
536.939	RECEIVER	FAST_SENDER
539.342	FAST_SENDER	N/A
540.062	RECEIVER	FAST_SENDER
542.500	FAST_SENDER	N/A
543.292	RECEIVER	FAST_SENDER
545.722	FAST_SENDER	N/A
548.268	RECEIVER	FAST_SENDER
550.700	FAST_SENDER	N/A
551.488	RECEIVER	FAST_SENDER
553.926	FAST_SENDER	N/A
554.704	RECEIVER	FAST_SENDER
557.129	FAST_SENDER	N/A
557.924	RECEIVER	FAST_SENDER
560.373	FAST_SENDER	N/A
561.111	RECEIVER	FAST_SENDER
563.550	FAST_SENDER	N/A
564.331	RECEIVER	FAST_SENDER
566.739	FAST_SENDER	N/A
567.494	RECEIVER	FAST_SENDER
571.544	FAST_SENDER	N/A
572.286	RECEIVER	FAST_SENDER
574.716	FAST_SENDER	N/A
575.497	RECEIVER	FAST_SENDER
579.510	FAST_SENDER	N/A
580.280	RECEIVER	FAST_SENDER
582.729	FAST_SENDER	N/A
583.530	RECEIVER	FAST_SENDER
585.957	FAST_SENDER	N/A
586.671	RECEIVER	FAST_SENDER
589.108	FAST_SENDER	N/A
589.884	RECEIVER	FAST_SENDER
592.322	FAST_SENDER	N/A
592.860	SLOW_SENDER8	N/A
593.115	RECEIVER	FAST_SENDER
593.720	SLOW_SENDER12	N/A
594.448	RECEIVER	SLOW_SENDER12
595.190	SLOW_SENDER1	N/A
595.531	FAST_SENDER	N/A
595.947	RECEIVER	SLOW_SENDER1
596.777	RECEIVER	SLOW_SENDER8
596.886	SLOW_SENDER12	N/A
596.890	SLOW_SENDER13	N/A
597.647	RECEIVER	SLOW_SENDER12
597.700	SLOW_SENDER6	N/A
597.840	SLOW_SENDER7	N/A
598.366	SLOW_SENDER1	N/A
598.960	SLOW_SENDER2	N/A
599.610	SLOW_SENDER3	N/A
602.196	SLOW_SENDER8	N/A
604.848	FAST_SENDER	N/A
605.650	SLOW_SENDER4	N/A
608.120	SLOW_SENDER14	N/A
609.820	SLOW_SENDER5	N/A
611.057	SLOW_SENDER13	N/A
612.100	SLOW_SENDER6	N/A
612.499	SLOW_SENDER12	N/A
613.866	SLOW_SENDER7	N/A
614.380	SLOW_SENDER1	N/A
615.620	SLOW_SENDER8	N/A
615.783	SLOW_SENDER2	N/A
616.210	SLOW_SENDER10	N/A
616.597	SLOW_SENDER3	N/A
616.682	FAST_SENDER	N/A
618.300	SLOW_SENDER9	N/A
620.058	SLOW_SENDER14	N/A
623.880	SLOW_SENDER4	N/A
625.550	SLOW_SENDER11	N/A
627.848	SLOW_SENDER6	N/A
628.219	SLOW_SENDER5	N/A
628.769	SLOW_SENDER13	N/A
629.133	FAST_SENDER	N/A
633.962	SLOW_SENDER10	N/A
635.155	SLOW_SENDER9	N/A
637.385	SLOW_SENDER11	N/A
638.458	FAST_SENDER	N/A
646.970	FAST_SENDER	N/A
649.508	SLOW_SENDER9	N/A
651.649	SLOW_SENDER11	N/A
654.777	FAST_SENDER	N/A
662.514	FAST_SENDER	N/A
670.138	FAST_SENDER	N/A
678.104	FAST_SENDER	N/A
685.577	FAST_SENDER	N/A
693.132	FAST_SENDER	N/A
700.486	FAST_SENDER	N/A
708.290	FAST_SENDER	N/A
715.635	FAST_SENDER	N/A
723.753	FAST_SENDER	N/A
731.868	FAST_SENDER	N/A
739.607	FAST_SENDER	N/A
747.700	FAST_SENDER	N/A
755.376	FAST_SENDER	N/A
760.929	RECEIVER	FAST_SENDER
763.335	FAST_SENDER	N/A
764.071	RECEIVER	FAST_SENDER
766.505	FAST_SENDER	N/A
767.270	RECEIVER	FAST_SENDER
769.702	FAST_SENDER	N/A
770.474	RECEIVER	FAST_SENDER
772.906	FAST_SENDER	N/A
773.665	RECEIVER	FAST_SENDER
776.097	FAST_SENDER	N/A
778.402	RECEIVER	FAST_SENDER
782.571	FAST_SENDER	N/A
782.880	SLOW_SENDER12	N/A
783.295	RECEIVER	FAST_SENDER
785.349	RECEIVER	SLOW_SENDER12
785.390	SLOW_SENDER8	N/A
785.709	FAST_SENDER	N/A
786.120	SLOW_SENDER1	N/A
786.166	RECEIVER	SLOW_SENDER8
787.422	RECEIVER	SLOW_SENDER1
787.779	SLOW_SENDER12	N/A
788.040	SLOW_SENDER2	N/A
788.089	RECEIVER	FAST_SENDER
788.613	SLOW_SENDER8	N/A
788.860	SLOW_SENDER7	N/A
789.180	SLOW_SENDER3	N/A
789.298	RECEIVER	SLOW_SENDER2
789.866	SLOW_SENDER1	N/A
790.213	RECEIVER	SLOW_SENDER12
791.178	RECEIVER	SLOW_SENDER1
791.707	SLOW_SENDER2	N/A
792.090	SLOW_SENDER6	N/A
792.178	RECEIVER	SLOW_SENDER3
793.590	SLOW_SENDER1	N/A
794.201	RECEIVER	SLOW_SENDER2
794.440	SLOW_SENDER13	N/A
794.612	SLOW_SENDER3	N/A
795.343	FAST_SENDER	N/A
795.391	RECEIVER	SLOW_SENDER3
795.644	SLOW_SENDER12	N/A
796.077	RECEIVER	SLOW_SENDER7
796.170	SLOW_SENDER4	N/A
796.220	SLOW_SENDER14	N/A
796.794	RECEIVER	SLOW_SENDER6
797.548	RECEIVER	SLOW_SENDER14
798.475	RECEIVER	FAST_SENDER
799.820	SLOW_SENDER5	N/A
800.039	RECEIVER	SLOW_SENDER4
800.886	FAST_SENDER	N/A
801.190	RECEIVER	SLOW_SENDER1
801.326	SLOW_SENDER7	N/A
802.054	RECEIVER	SLOW_SENDER7
802.439	SLOW_SENDER4	N/A
802.891	RECEIVER	SLOW_SENDER13
803.950	SLOW_SENDER10	N/A
804.482	SLOW_SENDER6	N/A
805.067	RECEIVER	SLOW_SENDER4
805.237	SLOW_SENDER8	N/A
805.982	RECEIVER	SLOW_SENDER8
806.696	RECEIVER	FAST_SENDER
808.318	SLOW_SENDER13	N/A
808.611	SLOW_SENDER1	N/A
809.021	SLOW_SENDER3	N/A
809.627	SLOW_SENDER2	N/A
809.664	RECEIVER	SLOW_SENDER13
809.765	SLOW_SENDER14	N/A
810.118	SLOW_SENDER12	N/A
810.361	RECEIVER	SLOW_SENDER2
810.515	SLOW_SENDER4	N/A
811.075	RECEIVER	SLOW_SENDER14
811.104	SLOW_SENDER7	N/A
811.167	FAST_SENDER	N/A
811.866	RECEIVER	SLOW_SENDER7
812.123	SLOW_SENDER5	N/A
812.706	RECEIVER	SLOW_SENDER6
813.800	SLOW_SENDER9	N/A
815.245	SLOW_SENDER8	N/A
815.950	SLOW_SENDER11	N/A
816.191	SLOW_SENDER10	N/A
817.105	SLOW_SENDER13	N/A
817.805	SLOW_SENDER2	N/A
819.298	SLOW_SENDER7	N/A
819.766	SLOW_SENDER6	N/A
821.612	FAST_SENDER	N/A
821.947	SLOW_SENDER3	N/A
825.765	SLOW_SENDER4	N/A
826.756	SLOW_SENDER5	N/A
829.847	SLOW_SENDER9	N/A
831.728	FAST_SENDER	N/A
832.030	SLOW_SENDER11	N/A
832.761	SLOW_SENDER10	N/A
833.966	SLOW_SENDER13	N/A
840.221	FAST_SENDER	N/A
843.096	SLOW_SENDER9	N/A
847.739	FAST_SENDER	N/A
855.028	FAST_SENDER	N/A
863.058	FAST_SENDER	N/A
870.701	FAST_SENDER	N/A
878.521	FAST_SENDER	N/A
885.947	FAST_SENDER	N/A
893.469	FAST_SENDER	N/A
901.440	FAST_SENDER	N/A
908.898	FAST_SENDER	N/A
916.707	FAST_SENDER	N/A
924.436	FAST_SENDER	N/A
931.940	FAST_SENDER	N/A
939.604	FAST_SENDER	N/A
946.844	FAST_SENDER	N/A
954.661	FAST_SENDER	N/A
961.979	FAST_SENDER	N/A
969.640	FAST_SENDER	N/A
975.636	RECEIVER	FAST_SENDER
977.770	SLOW_SENDER12	N/A
978.082	FAST_SENDER	N/A
978.545	RECEIVER	SLOW_SENDER12
980.483	RECEIVER	FAST_SENDER
980.690	SLOW_SENDER1	N/A
980.969	SLOW_SENDER12	N/A
981.433	RECEIVER	SLOW_SENDER1
982.390	SLOW_SENDER8	N/A
982.904	FAST_SENDER	N/A
983.148	RECEIVER	SLOW_SENDER8
983.882	SLOW_SENDER1	N/A
984.291	RECEIVER	SLOW_SENDER12
985.315	RECEIVER	FAST_SENDER
985.549	SLOW_SENDER8	N/A
985.680	SLOW_SENDER6	N/A
986.100	SLOW_SENDER14	N/A
987.000	SLOW_SENDER3	N/A
987.390	RECEIVER	SLOW_SENDER8
987.735	FAST_SENDER	N/A
988.373	RECEIVER	SLOW_SENDER6
988.620	SLOW_SENDER7	N/A
989.022	RECEIVER	FAST_SENDER
989.460	SLOW_SENDER2	N/A
989.896	RECEIVER	SLOW_SENDER14
990.810	SLOW_SENDER6	N/A
991.530	SLOW_SENDER4	N/A
991.588	RECEIVER	SLOW_SENDER6
991.641	SLOW_SENDER12	N/A
991.800	SLOW_SENDER5	N/A
992.256	RECEIVER	SLOW_SENDER4
992.327	SLOW_SENDER14	N/A
993.049	RECEIVER	SLOW_SENDER7
993.913	RECEIVER	SLOW_SENDER2
994.664	SLOW_SENDER4	N/A
994.765	RECEIVER	SLOW_SENDER3
996.262	RECEIVER	SLOW_SENDER12
997.289	FAST_SENDER	N/A
998.054	RECEIVER	FAST_SENDER
998.309	SLOW_SENDER1	N/A
998.310	SLOW_SENDER13	N/A
998.350	SLOW_SENDER10	N/A
998.473	SLOW_SENDER7	N/A
998.964	RECEIVER	SLOW_SENDER5
999.347	SLOW_SENDER2	N/A
999.877	RECEIVER	SLOW_SENDER14
1000.129	SLOW_SENDER3	N/A
1000.465	FAST_SENDER	N/A
1000.672	RECEIVER	SLOW_SENDER4
1000.883	SLOW_SENDER6	N/A
1001.423	RECEIVER	SLOW_SENDER3
1002.161	RECEIVER	SLOW_SENDER2
1002.560	SLOW_SENDER11	N/A
1002.829	RECEIVER	SLOW_SENDER13
1003.704	SLOW_SENDER12	N/A
1003.914	RECEIVER	SLOW_SENDER1
1004.378	SLOW_SENDER5	N/A
1004.487	SLOW_SENDER8	N/A
1004.647	RECEIVER	FAST_SENDER
1005.527	RECEIVER	SLOW_SENDER6
1006.113	SLOW_SENDER4	N/A
1006.418	RECEIVER	SLOW_SENDER7
1007.085	RECEIVER	SLOW_SENDER11
1007.093	FAST_SENDER	N/A
1007.310	SLOW_SENDER14	N/A
1007.490	SLOW_SENDER9	N/A
1009.260	RECEIVER	SLOW_SENDER10
1009.604	SLOW_SENDER2	N/A
1010.361	RECEIVER	SLOW_SENDER2
1011.116	RECEIVER	FAST_SENDER
1011.994	RECEIVER	SLOW_SENDER5
1012.776	RECEIVER	SLOW_SENDER8
1012.940	SLOW_SENDER6	N/A
1013.707	RECEIVER	SLOW_SENDER6
1015.272	SLOW_SENDER13	N/A
1015.931	SLOW_SENDER7	N/A
1017.781	SLOW_SENDER3	N/A
1018.510	FAST_SENDER	N/A
1018.918	SLOW_SENDER11	N/A
1019.225	SLOW_SENDER10	N/A
1019.573	SLOW_SENDER4	N/A
1021.107	SLOW_SENDER6	N/A
1022.339	SLOW_SENDER5	N/A
1024.425	SLOW_SENDER2	N/A
1025.375	SLOW_SENDER9	N/A
1027.086	FAST_SENDER	N/A
1031.677	SLOW_SENDER13	N/A
1033.040	SLOW_SENDER11	N/A
1035.179	FAST_SENDER	N/A
1042.733	FAST_SENDER	N/A
1050.212	FAST_SENDER	N/A
1057.627	FAST_SENDER	N/A
1065.545	FAST_SENDER	N/A
1073.493	FAST_SENDER	N/A
1080.687	FAST_SENDER	N/A
1088.225	FAST_SENDER	N/A
1096.047	FAST_SENDER	N/A
1103.504	FAST_SENDER	N/A
1110.544	FAST_SENDER	N/A
1118.631	FAST_SENDER	N/A
1125.962	FAST_SENDER	N/A
1133.735	FAST_SENDER	N/A
1141.566	FAST_SENDER	N/A
1149.244	FAST_SENDER	N/A
1157.062	FAST_SENDER	N/A
1164.159	FAST_SENDER	N/A
1171.530	SLOW_SENDER1	N/A
1171.792	FAST_SENDER	N/A
1173.410	SLOW_SENDER12	N/A
1176.480	SLOW_SENDER8	N/A
1177.961	RECEIVER	SLOW_SENDER1
1178.750	SLOW_SENDER14	N/A
1178.751	RECEIVER	SLOW_SENDER8
1181.184	SLOW_SENDER8	N/A
1181.282	RECEIVER	SLOW_SENDER14
1181.390	FAST_SENDER	N/A
1182.170	RECEIVER	FAST_SENDER
1183.320	SLOW_SENDER3	N/A
1183.386	SLOW_SENDER1	N/A
1183.692	SLOW_SENDER14	N/A
1183.750	SLOW_SENDER7	N/A
1183.946	RECEIVER	SLOW_SENDER8
1184.599	FAST_SENDER	N/A
1184.628	RECEIVER	SLOW_SENDER3
1186.890	RECEIVER	SLOW_SENDER7
1186.905	SLOW_SENDER12	N/A
1187.290	SLOW_SENDER6	N/A
1187.643	RECEIVER	SLOW_SENDER12
1188.080	SLOW_SENDER4	N/A
1188.576	RECEIVER	SLOW_SENDER6
1188.760	SLOW_SENDER5	N/A
1189.444	RECEIVER	FAST_SENDER
1189.780	SLOW_SENDER2	N/A
1190.300	SLOW_SENDER10	N/A
1190.439	RECEIVER	SLOW_SENDER4
1190.988	SLOW_SENDER6	N/A
1191.251	RECEIVER	SLOW_SENDER14
1191.873	FAST_SENDER	N/A
1192.301	SLOW_SENDER7	N/A
1192.304	RECEIVER	SLOW_SENDER6
1192.845	SLOW_SENDER4	N/A
1192.935	RECEIVER	SLOW_SENDER5
1193.474	SLOW_SENDER8	N/A
1194.550	SLOW_SENDER9	N/A
1196.240	SLOW_SENDER13	N/A
1196.519	SLOW_SENDER3	N/A
1196.896	RECEIVER	SLOW_SENDER7
1197.858	RECEIVER	SLOW_SENDER4
1198.240	SLOW_SENDER11	N/A
1198.547	SLOW_SENDER14	N/A
1199.327	RECEIVER	SLOW_SENDER14
1199.392	SLOW_SENDER6	N/A
1200.005	RECEIVER	SLOW_SENDER13
1200.685	RECEIVER	SLOW_SENDER11
1201.204	SLOW_SENDER5	N/A
1201.767	RECEIVER	SLOW_SENDER9
1202.125	SLOW_SENDER12	N/A
1203.064	FAST_SENDER	N/A
1203.266	SLOW_SENDER4	N/A
1203.518	RECEIVER	SLOW_SENDER3
1204.266	RECEIVER	SLOW_SENDER8
1205.917	SLOW_SENDER2	N/A
1206.738	SLOW_SENDER14	N/A
1207.493	SLOW_SENDER10	N/A
1208.216	RECEIVER	SLOW_SENDER4
1209.080	RECEIVER	SLOW_SENDER14
1209.902	RECEIVER	SLOW_SENDER2
1210.595	SLOW_SENDER13	N/A
1210.653	SLOW_SENDER7	N/A
1210.924	SLOW_SENDER3	N/A
1211.353	RECEIVER	SLOW_SENDER13
1212.231	RECEIVER	SLOW_SENDER3
1212.355	FAST_SENDER	N/A
1213.030	RECEIVER	SLOW_SENDER7
1213.427	SLOW_SENDER9	N/A
1214.412	SLOW_SENDER11	N/A
1215.645	SLOW_SENDER4	N/A
1216.513	SLOW_SENDER14	N/A
1217.170	SLOW_SENDER6	N/A
1218.775	SLOW_SENDER13	N/A
1219.673	SLOW_SENDER3	N/A
1219.936	SLOW_SENDER5	N/A
1220.450	SLOW_SENDER7	N/A
1222.355	FAST_SENDER	N/A
1229.141	SLOW_SENDER9	N/A
1230.597	FAST_SENDER	N/A
1233.043	SLOW_SENDER13	N/A
1238.104	FAST_SENDER	N/A
1245.425	FAST_SENDER	N/A
1253.170	FAST_SENDER	N/A
1260.400	FAST_SENDER	N/A
1268.158	FAST_SENDER	N/A
1275.381	FAST_SENDER	N/A
1283.469	FAST_SENDER	N/A
1290.982	FAST_SENDER	N/A
1299.092	FAST_SENDER	N/A
1306.537	FAST_SENDER	N/A
1314.269	FAST_SENDER	N/A
1321.685	FAST_SENDER	N/A
1329.258	FAST_SENDER	N/A
1336.721	FAST_SENDER	N/A
1344.169	FAST_SENDER	N/A
1352.198	FAST_SENDER	N/A
1357.460	SLOW_SENDER1	N/A
1360.202	FAST_SENDER	N/A
1367.800	SLOW_SENDER8	N/A
1367.936	SLOW_SENDER1	N/A
1368.340	SLOW_SENDER12	N/A
1368.639	FAST_SENDER	N/A
1376.129	RECEIVER	SLOW_SENDER12
1377.261	FAST_SENDER	N/A
1377.987	RECEIVER	FAST_SENDER
1378.680	SLOW_SENDER2	N/A
1379.446	RECEIVER	SLOW_SENDER2
1379.840	SLOW_SENDER10	N/A
1380.397	FAST_SENDER	N/A
1380.592	RECEIVER	SLOW_SENDER10
1381.470	SLOW_SENDER14	N/A
1381.511	SLOW_SENDER8	N/A
1381.865	SLOW_SENDER2	N/A
1382.235	RECEIVER	SLOW_SENDER14
1382.565	SLOW_SENDER1	N/A
1382.900	SLOW_SENDER6	N/A
1383.016	SLOW_SENDER10	N/A
1383.327	RECEIVER	FAST_SENDER
1383.555	SLOW_SENDER12	N/A
1383.630	SLOW_SENDER4	N/A
1384.590	SLOW_SENDER5	N/A
1384.760	SLOW_SENDER3	N/A
1385.236	RECEIVER	SLOW_SENDER6
1385.940	SLOW_SENDER11	N/A
1386.082	RECEIVER	SLOW_SENDER8
1386.140	SLOW_SENDER7	N/A
1386.723	SLOW_SENDER14	N/A
1387.029	RECEIVER	SLOW_SENDER10
1387.683	SLOW_SENDER6	N/A
1388.602	RECEIVER	SLOW_SENDER14
1389.290	RECEIVER	SLOW_SENDER3
1390.640	RECEIVER	SLOW_SENDER11
1391.226	FAST_SENDER	N/A
1391.546	RECEIVER	SLOW_SENDER5
1391.709	SLOW_SENDER3	N/A
1392.488	RECEIVER	SLOW_SENDER3
1393.305	RECEIVER	SLOW_SENDER2
1393.410	SLOW_SENDER9	N/A
1394.170	RECEIVER	SLOW_SENDER9
1395.052	RECEIVER	SLOW_SENDER6
1396.068	SLOW_SENDER11	N/A
1396.387	RECEIVER	FAST_SENDER
1396.606	SLOW_SENDER9	N/A
1397.320	SLOW_SENDER13	N/A
1397.921	SLOW_SENDER3	N/A
1398.622	RECEIVER	SLOW_SENDER13
1399.085	SLOW_SENDER8	N/A
1399.797	RECEIVER	SLOW_SENDER3
1400.647	SLOW_SENDER12	N/A
1400.691	SLOW_SENDER2	N/A
1400.895	RECEIVER	SLOW_SENDER11
1401.039	SLOW_SENDER13	N/A
1401.074	SLOW_SENDER5	N/A
1401.491	FAST_SENDER	N/A
1401.495	SLOW_SENDER7	N/A
1401.591	RECEIVER	SLOW_SENDER9
1402.276	RECEIVER	FAST_SENDER
1402.468	SLOW_SENDER6	N/A
1402.678	SLOW_SENDER4	N/A
1403.639	SLOW_SENDER14	N/A
1403.963	RECEIVER	SLOW_SENDER2
1404.681	FAST_SENDER	N/A
1404.937	RECEIVER	SLOW_SENDER14
1405.203	SLOW_SENDER3	N/A
1405.392	SLOW_SENDER10	N/A
1406.172	RECEIVER	SLOW_SENDER10
1407.077	RECEIVER	SLOW_SENDER4
1410.623	SLOW_SENDER11	N/A
1411.848	SLOW_SENDER9	N/A
1413.582	SLOW_SENDER10	N/A
1415.827	FAST_SENDER	N/A
1416.649	SLOW_SENDER7	N/A
1416.867	SLOW_SENDER13	N/A
1420.382	SLOW_SENDER3	N/A
1425.771	FAST_SENDER	N/A
1433.484	FAST_SENDER	N/A
1441.163	FAST_SENDER	N/A
1448.907	FAST_SENDER	N/A
1456.953	FAST_SENDER	N/A
1464.089	FAST_SENDER	N/A
1471.483	FAST_SENDER	N/A
1479.595	FAST_SENDER	N/A
1487.488	FAST_SENDER	N/A
1495.164	FAST_SENDER	N/A
1502.731	FAST_SENDER	N/A
1510.099	FAST_SENDER	N/A
1517.714	FAST_SENDER	N/A
1525.234	FAST_SENDER	N/A
1532.627	FAST_SENDER	N/A
1540.119	FAST_SENDER	N/A
1547.520	SLOW_SENDER1	N/A
1547.630	FAST_SENDER	N/A
1557.316	FAST_SENDER	N/A
1558.334	SLOW_SENDER1	N/A
1563.650	SLOW_SENDER8	N/A
1564.510	SLOW_SENDER12	N/A
1565.189	FAST_SENDER	N/A
1569.940	SLOW_SENDER2	N/A
1570.449	RECEIVER	SLOW_SENDER12
1571.304	RECEIVER	FAST_SENDER
1572.253	RECEIVER	SLOW_SENDER2
1572.820	SLOW_SENDER14	N/A
1572.899	SLOW_SENDER1	N/A
1573.490	SLOW_SENDER6	N/A
1573.578	RECEIVER	SLOW_SENDER14
1573.750	FAST_SENDER	N/A
1574.541	RECEIVER	FAST_SENDER
1574.702	SLOW_SENDER2	N/A
1575.090	SLOW_SENDER5	N/A
1575.472	RECEIVER	SLOW_SENDER2
1575.851	SLOW_SENDER12	N/A
1576.008	SLOW_SENDER14	N/A
1576.060	SLOW_SENDER4	N/A
1576.160	RECEIVER	SLOW_SENDER6
1576.812	SLOW_SENDER8	N/A
1576.952	FAST_SENDER	N/A
1577.208	RECEIVER	SLOW_SENDER5
1578.248	RECEIVER	FAST_SENDER
1579.000	SLOW_SENDER11	N/A
1579.754	RECEIVER	SLOW_SENDER11
1579.990	SLOW_SENDER10	N/A
1580.683	FAST_SENDER	N/A
1580.709	RECEIVER	SLOW_SENDER4
1580.908	SLOW_SENDER2	N/A
1581.423	RECEIVER	FAST_SENDER
1581.580	SLOW_SENDER7	N/A
1582.130	SLOW_SENDER9	N/A
1583.864	RECEIVER	SLOW_SENDER2
1584.360	SLOW_SENDER5	N/A
1584.893	RECEIVER	SLOW_SENDER12
1585.552	RECEIVER	SLOW_SENDER7
1586.270	SLOW_SENDER3	N/A
1586.454	RECEIVER	SLOW_SENDER9
1587.480	SLOW_SENDER13	N/A
1587.493	RECEIVER	SLOW_SENDER5
1588.230	RECEIVER	SLOW_SENDER13
1589.640	SLOW_SENDER6	N/A
1590.391	FAST_SENDER	N/A
1590.580	RECEIVER	SLOW_SENDER3
1590.805	SLOW_SENDER8	N/A
1591.404	SLOW_SENDER11	N/A
1591.581	RECEIVER	SLOW_SENDER8
1592.244	SLOW_SENDER13	N/A
1592.288	SLOW_SENDER12	N/A
1592.815	RECEIVER	FAST_SENDER
1593.555	SLOW_SENDER10	N/A
1593.564	RECEIVER	SLOW_SENDER11
1593.711	SLOW_SENDER4	N/A
1593.953	SLOW_SENDER14	N/A
1594.313	RECEIVER	SLOW_SENDER10
1594.526	SLOW_SENDER9	N/A
1594.943	SLOW_SENDER5	N/A
1595.031	RECEIVER	SLOW_SENDER4
1595.504	SLOW_SENDER2	N/A
1596.003	SLOW_SENDER7	N/A
1596.016	SLOW_SENDER3	N/A
1596.776	RECEIVER	SLOW_SENDER6
1597.865	RECEIVER	SLOW_SENDER7
1598.812	RECEIVER	SLOW_SENDER9
1599.506	RECEIVER	SLOW_SENDER5
1600.765	RECEIVER	SLOW_SENDER3
1600.993	SLOW_SENDER11	N/A
1601.415	FAST_SENDER	N/A
1602.131	RECEIVER	FAST_SENDER
1602.459	SLOW_SENDER4	N/A
1603.300	SLOW_SENDER10	N/A
1603.913	RECEIVER	SLOW_SENDER11
1604.104	SLOW_SENDER6	N/A
1604.580	FAST_SENDER	N/A
1604.869	RECEIVER	SLOW_SENDER4
1605.299	SLOW_SENDER7	N/A
1606.596	RECEIVER	SLOW_SENDER7
1606.648	SLOW_SENDER13	N/A
1606.942	SLOW_SENDER5	N/A
1608.213	SLOW_SENDER9	N/A
1610.223	SLOW_SENDER3	N/A
1611.332	SLOW_SENDER11	N/A
1613.934	FAST_SENDER	N/A
1622.943	FAST_SENDER	N/A
1630.838	FAST_SENDER	N/A
1638.010	FAST_SENDER	N/A
1645.736	FAST_SENDER	N/A
1653.324	FAST_SENDER	N/A
1661.020	FAST_SENDER	N/A
1668.474	FAST_SENDER	N/A
1676.341	FAST_SENDER	N/A
1684.312	FAST_SENDER	N/A
1691.858	FAST_SENDER	N/A
1699.497	FAST_SENDER	N/A
1706.935	FAST_SENDER	N/A
1714.118	FAST_SENDER	N/A
1721.672	FAST_SENDER	N/A
1729.502	FAST_SENDER	N/A
1737.025	FAST_SENDER	N/A
1737.280	SLOW_SENDER1	N/A
1745.367	FAST_SENDER	N/A
1748.221	SLOW_SENDER1	N/A
1752.891	FAST_SENDER	N/A
1756.180	SLOW_SENDER12	N/A
1757.310	SLOW_SENDER8	N/A
1761.066	FAST_SENDER	N/A
1761.578	SLOW_SENDER1	N/A
1762.520	SLOW_SENDER14	N/A
1764.660	SLOW_SENDER2	N/A
1768.596	SLOW_SENDER8	N/A
1768.920	SLOW_SENDER6	N/A
1769.359	RECEIVER	SLOW_SENDER8
1769.600	SLOW_SENDER12	N/A
1769.632	FAST_SENDER	N/A
1770.143	RECEIVER	SLOW_SENDER2
1772.198	RECEIVER	SLOW_SENDER12
1773.460	SLOW_SENDER4	N/A
1773.710	SLOW_SENDER10	N/A
1774.810	SLOW_SENDER7	N/A
1775.136	RECEIVER	SLOW_SENDER6
1775.554	SLOW_SENDER2	N/A
1775.994	RECEIVER	SLOW_SENDER10
1776.200	SLOW_SENDER9	N/A
1776.370	SLOW_SENDER5	N/A
1776.606	SLOW_SENDER14	N/A
1776.852	RECEIVER	SLOW_SENDER2
1777.710	SLOW_SENDER13	N/A
1777.905	RECEIVER	SLOW_SENDER14
1778.402	SLOW_SENDER10	N/A
1778.538	FAST_SENDER	N/A
1779.645	SLOW_SENDER12	N/A
1779.663	RECEIVER	SLOW_SENDER9
1779.850	SLOW_SENDER3	N/A
1780.120	SLOW_SENDER11	N/A
1780.381	RECEIVER	SLOW_SENDER12
1781.188	RECEIVER	SLOW_SENDER5
1781.913	RECEIVER	SLOW_SENDER13
1782.597	RECEIVER	SLOW_SENDER7
1782.887	SLOW_SENDER8	N/A
1783.644	RECEIVER	SLOW_SENDER8
1784.274	RECEIVER	SLOW_SENDER10
1784.831	SLOW_SENDER6	N/A
1785.351	SLOW_SENDER14	N/A
1786.132	SLOW_SENDER2	N/A
1786.605	SLOW_SENDER5	N/A
1786.648	RECEIVER	SLOW_SENDER14
1788.003	SLOW_SENDER7	N/A
1788.337	RECEIVER	SLOW_SENDER3
1788.348	SLOW_SENDER4	N/A
1788.393	FAST_SENDER	N/A
1788.976	RECEIVER	SLOW_SENDER6
1789.659	RECEIVER	SLOW_SENDER5
1789.878	SLOW_SENDER13	N/A
1790.619	RECEIVER	SLOW_SENDER13
1791.676	SLOW_SENDER10	N/A
1792.319	RECEIVER	SLOW_SENDER4
1792.761	SLOW_SENDER11	N/A
1792.976	RECEIVER	SLOW_SENDER10
1793.431	SLOW_SENDER8	N/A
1793.680	SLOW_SENDER3	N/A
1794.065	SLOW_SENDER14	N/A
1794.198	RECEIVER	SLOW_SENDER8
1794.818	SLOW_SENDER9	N/A
1795.365	RECEIVER	SLOW_SENDER14
1796.624	RECEIVER	FAST_SENDER
1797.100	SLOW_SENDER5	N/A
1797.748	RECEIVER	SLOW_SENDER3
1798.063	SLOW_SENDER13	N/A
1799.010	SLOW_SENDER6	N/A
1799.072	FAST_SENDER	N/A
1799.402	RECEIVER	SLOW_SENDER9
1799.739	SLOW_SENDER4	N/A
1800.423	SLOW_SENDER10	N/A
1800.525	RECEIVER	SLOW_SENDER4
1801.203	RECEIVER	SLOW_SENDER10
1802.015	RECEIVER	SLOW_SENDER13
1802.805	SLOW_SENDER14	N/A
1803.030	RECEIVER	SLOW_SENDER6
1805.154	SLOW_SENDER3	N/A
1805.438	SLOW_SENDER7	N/A
1807.105	SLOW_SENDER11	N/A
1808.773	SLOW_SENDER9	N/A
1810.688	FAST_SENDER	N/A
1811.560	SLOW_SENDER4	N/A
1812.653	SLOW_SENDER13	N/A
1818.391	FAST_SENDER	N/A
1826.079	FAST_SENDER	N/A
1833.766	FAST_SENDER	N/A
1841.601	FAST_SENDER	N/A
1849.357	FAST_SENDER	N/A
1856.527	FAST_SENDER	N/A
1864.550	FAST_SENDER	N/A
1872.160	FAST_SENDER	N/A
1880.108	FAST_SENDER	N/A
1887.657	FAST_SENDER	N/A
1895.362	FAST_SENDER	N/A
1903.053	FAST_SENDER	N/A
1910.631	FAST_SENDER	N/A
1918.315	FAST_SENDER	N/A
1926.024	FAST_SENDER	N/A
1926.850	SLOW_SENDER1	N/A
1933.354	FAST_SENDER	N/A
1938.390	SLOW_SENDER1	N/A
1941.414	FAST_SENDER	N/A
1949.190	SLOW_SENDER12	N/A
1949.260	FAST_SENDER	N/A
1951.092	SLOW_SENDER1	N/A
1955.570	SLOW_SENDER2	N/A
1957.288	FAST_SENDER	N/A
1957.710	SLOW_SENDER8	N/A
1960.282	SLOW_SENDER12	N/A
1966.590	SLOW_SENDER6	N/A
1966.760	FAST_SENDER	N/A
1967.962	SLOW_SENDER2	N/A
1968.766	RECEIVER	SLOW_SENDER2
1969.930	SLOW_SENDER7	N/A
1970.460	SLOW_SENDER10	N/A
1971.090	SLOW_SENDER5	N/A
1971.149	SLOW_SENDER8	N/A
1971.241	RECEIVER	SLOW_SENDER10
1971.290	SLOW_SENDER14	N/A
1971.830	SLOW_SENDER3	N/A
1972.073	RECEIVER	SLOW_SENDER14
1973.052	RECEIVER	SLOW_SENDER7
1973.310	SLOW_SENDER11	N/A
1973.900	RECEIVER	FAST_SENDER
1974.040	SLOW_SENDER9	N/A
1974.625	SLOW_SENDER12	N/A
1974.843	RECEIVER	SLOW_SENDER9
1975.499	SLOW_SENDER7	N/A
1975.611	RECEIVER	SLOW_SENDER3
1976.163	FAST_SENDER	N/A
1976.470	SLOW_SENDER4	N/A
1977.337	RECEIVER	SLOW_SENDER8
1977.845	SLOW_SENDER2	N/A
1977.992	RECEIVER	FAST_SENDER
1978.040	SLOW_SENDER13	N/A
1978.044	SLOW_SENDER3	N/A
1978.800	RECEIVER	SLOW_SENDER13
1978.934	SLOW_SENDER9	N/A
1980.428	FAST_SENDER	N/A
1981.487	RECEIVER	SLOW_SENDER11
1982.360	RECEIVER	SLOW_SENDER7
1983.185	SLOW_SENDER6	N/A
1983.592	RECEIVER	SLOW_SENDER3
1984.277	SLOW_SENDER14	N/A
1984.510	SLOW_SENDER10	N/A
1984.577	RECEIVER	FAST_SENDER
1985.252	RECEIVER	SLOW_SENDER10
1985.953	RECEIVER	SLOW_SENDER6
1986.634	RECEIVER	SLOW_SENDER9
1986.995	SLOW_SENDER8	N/A
1988.723	SLOW_SENDER5	N/A
1988.933	SLOW_SENDER11	N/A
1989.470	FAST_SENDER	N/A
1989.512	RECEIVER	SLOW_SENDER5
1990.002	SLOW_SENDER13	N/A
1990.247	RECEIVER	SLOW_SENDER11
1991.346	RECEIVER	FAST_SENDER
1992.388	RECEIVER	SLOW_SENDER13
1992.749	SLOW_SENDER7	N/A
1993.287	SLOW_SENDER3	N/A
1993.432	SLOW_SENDER4	N/A
1993.486	RECEIVER	SLOW_SENDER7
1993.754	FAST_SENDER	N/A
1993.945	SLOW_SENDER9	N/A
1994.450	RECEIVER	SLOW_SENDER14
1995.310	RECEIVER	SLOW_SENDER4
1996.082	RECEIVER	SLOW_SENDER3
1996.797	RECEIVER	FAST_SENDER
1996.959	SLOW_SENDER5	N/A
1997.145	SLOW_SENDER6	N/A
1997.653	SLOW_SENDER11	N/A
1997.776	RECEIVER	SLOW_SENDER5
1998.746	SLOW_SENDER10	N/A
1999.199	FAST_SENDER	N/A
1999.832	SLOW_SENDER13	N/A
1999.964	RECEIVER	FAST_SENDER
2000.886	SLOW_SENDER7	N/A
2001.000	RECEIVER	SLOW_SENDER9
2001.883	SLOW_SENDER14	N/A
2002.193	RECEIVER	SLOW_SENDER13
2002.384	FAST_SENDER	N/A
2002.723	SLOW_SENDER4	N/A
2003.139	RECEIVER	FAST_SENDER
2003.996	RECEIVER	SLOW_SENDER4
2004.861	RECEIVER	SLOW_SENDER11
2005.219	SLOW_SENDER5	N/A
2005.571	FAST_SENDER	N/A
2005.988	RECEIVER	SLOW_SENDER5
2006.263	SLOW_SENDER3	N/A
2007.040	RECEIVER	SLOW_SENDER3
2008.413	SLOW_SENDER9	N/A
2009.173	RECEIVER	SLOW_SENDER9
2009.604	SLOW_SENDER13	N/A
2011.418	SLOW_SENDER4	N/A
2014.165	FAST_SENDER	N/A
2014.490	SLOW_SENDER3	N/A
2015.242	SLOW_SENDER5	N/A
2021.753	FAST_SENDER	N/A
2028.951	FAST_SENDER	N/A
2036.835	FAST_SENDER	N/A
2044.146	FAST_SENDER	N/A
2051.588	FAST_SENDER	N/A
2059.532	FAST_SENDER	N/A
2066.641	FAST_SENDER	N/A
2073.991	FAST_SENDER	N/A
2081.446	FAST_SENDER	N/A
2089.001	FAST_SENDER	N/A
2096.898	FAST_SENDER	N/A
2104.278	FAST_SENDER	N/A
2111.857	FAST_SENDER	N/A
2116.480	SLOW_SENDER1	N/A
2119.501	FAST_SENDER	N/A
2127.636	SLOW_SENDER1	N/A
2127.692	FAST_SENDER	N/A
2137.102	FAST_SENDER	N/A
2140.330	SLOW_SENDER12	N/A
2141.777	SLOW_SENDER1	N/A
2144.967	FAST_SENDER	N/A
2147.530	SLOW_SENDER2	N/A
2150.736	SLOW_SENDER12	N/A
2152.040	SLOW_SENDER8	N/A
2153.573	FAST_SENDER	N/A
2158.186	SLOW_SENDER2	N/A
2162.310	SLOW_SENDER6	N/A
2162.486	FAST_SENDER	N/A
2164.751	SLOW_SENDER12	N/A
2165.876	SLOW_SENDER8	N/A
2166.170	SLOW_SENDER14	N/A
2166.210	SLOW_SENDER10	N/A
2167.580	SLOW_SENDER7	N/A
2168.370	SLOW_SENDER11	N/A
2170.573	SLOW_SENDER2	N/A
2170.978	FAST_SENDER	N/A
2171.728	RECEIVER	FAST_SENDER
2172.445	RECEIVER	SLOW_SENDER8
2172.780	SLOW_SENDER9	N/A
2173.381	RECEIVER	SLOW_SENDER10
2174.036	RECEIVER	SLOW_SENDER7
2174.149	FAST_SENDER	N/A
2174.896	RECEIVER	FAST_SENDER
2176.109	RECEIVER	SLOW_SENDER9
2177.250	SLOW_SENDER13	N/A
2177.326	FAST_SENDER	N/A
2177.713	SLOW_SENDER14	N/A
2178.009	RECEIVER	SLOW_SENDER13
2178.641	SLOW_SENDER6	N/A
2178.801	SLOW_SENDER10	N/A
2178.850	SLOW_SENDER4	N/A
2178.900	SLOW_SENDER3	N/A
2179.167	RECEIVER	FAST_SENDER
2179.317	SLOW_SENDER7	N/A
2179.827	SLOW_SENDER11	N/A
2179.883	SLOW_SENDER8	N/A
2180.085	RECEIVER	SLOW_SENDER7
2180.717	RECEIVER	SLOW_SENDER6
2181.150	SLOW_SENDER5	N/A
2181.540	SLOW_SENDER9	N/A
2182.831	RECEIVER	SLOW_SENDER9
2183.718	RECEIVER	SLOW_SENDER4
2185.888	RECEIVER	SLOW_SENDER14
2186.757	RECEIVER	SLOW_SENDER5
2188.197	FAST_SENDER	N/A
2188.533	RECEIVER	SLOW_SENDER3
2189.144	SLOW_SENDER4	N/A
2189.837	SLOW_SENDER9	N/A
2190.568	RECEIVER	SLOW_SENDER9
2191.682	RECEIVER	SLOW_SENDER11
2192.162	SLOW_SENDER5	N/A
2192.529	SLOW_SENDER7	N/A
2192.654	SLOW_SENDER6	N/A
2193.257	RECEIVER	SLOW_SENDER7
2193.959	RECEIVER	SLOW_SENDER6
2195.218	SLOW_SENDER10	N/A
2195.376	SLOW_SENDER14	N/A
2195.578	RECEIVER	FAST_SENDER
2196.813	SLOW_SENDER13	N/A
2197.571	RECEIVER	SLOW_SENDER13
2197.900	SLOW_SENDER3	N/A
2197.916	FAST_SENDER	N/A
2198.645	RECEIVER	SLOW_SENDER3
2199.118	SLOW_SENDER11	N/A
2199.937	RECEIVER	SLOW_SENDER11
2201.373	SLOW_SENDER6	N/A
2201.894	RECEIVER	FAST_SENDER
2204.146	SLOW_SENDER4	N/A
2204.324	FAST_SENDER	N/A
2204.961	RECEIVER	SLOW_SENDER4
2205.018	SLOW_SENDER13	N/A
2205.780	RECEIVER	SLOW_SENDER13
2206.057	SLOW_SENDER3	N/A
2206.322	SLOW_SENDER9	N/A
2206.793	RECEIVER	SLOW_SENDER3
2207.239	SLOW_SENDER5	N/A
2207.656	RECEIVER	FAST_SENDER
2210.080	FAST_SENDER	N/A
2213.209	SLOW_SENDER13	N/A
2215.965	SLOW_SENDER3	N/A
2218.655	FAST_SENDER	N/A
2226.062	FAST_SENDER	N/A
2233.552	FAST_SENDER	N/A
2241.033	FAST_SENDER	N/A
2248.467	FAST_SENDER	N/A
2256.146	FAST_SENDER	N/A
2263.448	FAST_SENDER	N/A
2271.047	FAST_SENDER	N/A
2278.645	FAST_SENDER	N/A
2285.971	FAST_SENDER	N/A
2293.766	FAST_SENDER	N/A
2301.140	FAST_SENDER	N/A
2306.690	SLOW_SENDER1	N/A
2308.333	FAST_SENDER	N/A
2316.033	FAST_SENDER	N/A
2316.766	SLOW_SENDER1	N/A
2324.750	FAST_SENDER	N/A
2329.490	SLOW_SENDER12	N/A
2329.554	SLOW_SENDER1	N/A
2332.050	FAST_SENDER	N/A
2334.950	SLOW_SENDER2	N/A
2339.817	SLOW_SENDER12	N/A
2341.397	FAST_SENDER	N/A
2345.490	SLOW_SENDER8	N/A
2346.295	SLOW_SENDER2	N/A
2350.076	FAST_SENDER	N/A
2353.041	SLOW_SENDER12	N/A
2356.263	SLOW_SENDER8	N/A
2357.520	SLOW_SENDER6	N/A
2358.259	FAST_SENDER	N/A
2358.477	SLOW_SENDER2	N/A
2360.140	SLOW_SENDER7	N/A
2360.920	SLOW_SENDER10	N/A
2361.230	SLOW_SENDER14	N/A
2363.540	SLOW_SENDER11	N/A
2366.759	FAST_SENDER	N/A
2369.104	SLOW_SENDER6	N/A
2370.733	SLOW_SENDER7	N/A
2371.770	SLOW_SENDER4	N/A
2371.900	SLOW_SENDER9	N/A
2372.542	RECEIVER	SLOW_SENDER4
2372.894	SLOW_SENDER10	N/A
2373.506	RECEIVER	SLOW_SENDER6
2374.000	SLOW_SENDER5	N/A
2374.299	RECEIVER	SLOW_SENDER9
2374.952	SLOW_SENDER4	N/A
2376.998	FAST_SENDER	N/A
2377.763	SLOW_SENDER14	N/A
2378.274	RECEIVER	FAST_SENDER
2379.383	RECEIVER	SLOW_SENDER10
2380.376	SLOW_SENDER11	N/A
2380.690	SLOW_SENDER13	N/A
2380.694	FAST_SENDER	N/A
2381.100	RECEIVER	SLOW_SENDER11
2381.971	RECEIVER	FAST_SENDER
2382.010	SLOW_SENDER3	N/A
2382.509	SLOW_SENDER6	N/A
2382.765	RECEIVER	SLOW_SENDER3
2383.680	RECEIVER	SLOW_SENDER13
2384.357	RECEIVER	SLOW_SENDER6
2384.378	FAST_SENDER	N/A
2385.159	RECEIVER	FAST_SENDER
2385.181	SLOW_SENDER3	N/A
2385.815	SLOW_SENDER9	N/A
2386.298	SLOW_SENDER7	N/A
2386.810	SLOW_SENDER10	N/A
2387.052	RECEIVER	SLOW_SENDER7
2388.133	SLOW_SENDER5	N/A
2388.523	SLOW_SENDER11	N/A
2389.082	SLOW_SENDER13	N/A
2389.256	SLOW_SENDER4	N/A
2389.519	RECEIVER	SLOW_SENDER3
2391.511	RECEIVER	SLOW_SENDER13
2392.894	FAST_SENDER	N/A
2393.359	RECEIVER	SLOW_SENDER9
2394.219	RECEIVER	SLOW_SENDER4
2395.751	RECEIVER	FAST_SENDER
2396.919	SLOW_SENDER13	N/A
2397.695	RECEIVER	SLOW_SENDER13
2398.159	FAST_SENDER	N/A
2398.925	RECEIVER	FAST_SENDER
2399.751	SLOW_SENDER3	N/A
2400.490	RECEIVER	SLOW_SENDER3
2400.765	SLOW_SENDER9	N/A
2401.361	FAST_SENDER	N/A
2401.537	RECEIVER	SLOW_SENDER9
2403.341	SLOW_SENDER5	N/A
2403.679	RECEIVER	FAST_SENDER
2403.903	SLOW_SENDER4	N/A
2404.667	RECEIVER	SLOW_SENDER4
2405.139	SLOW_SENDER13	N/A
2407.914	SLOW_SENDER3	N/A
2408.174	RECEIVER	SLOW_SENDER13
2408.243	FAST_SENDER	N/A
2408.979	SLOW_SENDER9	N/A
2409.015	RECEIVER	FAST_SENDER
2411.435	FAST_SENDER	N/A
2419.130	SLOW_SENDER13	N/A
2419.821	FAST_SENDER	N/A
2421.284	SLOW_SENDER3	N/A
2427.512	FAST_SENDER	N/A
2435.556	FAST_SENDER	N/A
2442.733	FAST_SENDER	N/A
2449.899	FAST_SENDER	N/A
2457.441	FAST_SENDER	N/A
2464.982	FAST_SENDER	N/A
2472.473	FAST_SENDER	N/A
2479.947	FAST_SENDER	N/A
2487.534	FAST_SENDER	N/A
2494.640	SLOW_SENDER1	N/A
2494.982	FAST_SENDER	N/A
2503.022	FAST_SENDER	N/A
2505.169	SLOW_SENDER1	N/A
2511.801	FAST_SENDER	N/A
2518.520	SLOW_SENDER12	N/A
2518.773	SLOW_SENDER1	N/A
2519.079	FAST_SENDER	N/A
2523.550	SLOW_SENDER2	N/A
2528.005	FAST_SENDER	N/A
2529.140	SLOW_SENDER8	N/A
2532.437	SLOW_SENDER12	N/A
2534.804	SLOW_SENDER2	N/A
2536.391	FAST_SENDER	N/A
2541.038	SLOW_SENDER8	N/A
2545.164	FAST_SENDER	N/A
2546.898	SLOW_SENDER12	N/A
2548.890	SLOW_SENDER6	N/A
2549.470	SLOW_SENDER14	N/A
2549.501	SLOW_SENDER2	N/A
2552.553	FAST_SENDER	N/A
2553.700	SLOW_SENDER7	N/A
2554.750	SLOW_SENDER10	N/A
2555.078	SLOW_SENDER8	N/A
2558.280	SLOW_SENDER11	N/A
2560.009	SLOW_SENDER6	N/A
2562.215	FAST_SENDER	N/A
2563.995	SLOW_SENDER14	N/A
2567.078	SLOW_SENDER7	N/A
2567.850	SLOW_SENDER5	N/A
2568.240	SLOW_SENDER4	N/A
2569.659	SLOW_SENDER11	N/A
2570.415	FAST_SENDER	N/A
2570.482	SLOW_SENDER10	N/A
2571.891	RECEIVER	SLOW_SENDER11
2572.903	RECEIVER	SLOW_SENDER5
2573.640	SLOW_SENDER9	N/A
2573.788	SLOW_SENDER6	N/A
2574.976	RECEIVER	SLOW_SENDER4
2577.504	RECEIVER	FAST_SENDER
2578.199	SLOW_SENDER14	N/A
2578.324	SLOW_SENDER5	N/A
2578.922	RECEIVER	SLOW_SENDER14
2579.595	RECEIVER	SLOW_SENDER5
2579.855	FAST_SENDER	N/A
2580.285	SLOW_SENDER4	N/A
2580.304	RECEIVER	SLOW_SENDER9
2581.024	RECEIVER	SLOW_SENDER4
2582.368	RECEIVER	FAST_SENDER
2583.410	SLOW_SENDER13	N/A
2583.615	SLOW_SENDER11	N/A
2584.198	RECEIVER	SLOW_SENDER13
2584.785	FAST_SENDER	N/A
2585.011	SLOW_SENDER5	N/A
2585.420	RECEIVER	SLOW_SENDER11
2585.711	SLOW_SENDER9	N/A
2586.075	RECEIVER	FAST_SENDER
2586.150	SLOW_SENDER3	N/A
2586.457	SLOW_SENDER4	N/A
2586.606	SLOW_SENDER13	N/A
2586.892	RECEIVER	SLOW_SENDER3
2589.086	RECEIVER	SLOW_SENDER4
2589.323	SLOW_SENDER3	N/A
2589.835	RECEIVER	SLOW_SENDER13
2590.050	FAST_SENDER	N/A
2590.792	RECEIVER	FAST_SENDER
2591.901	RECEIVER	SLOW_SENDER3
2592.866	SLOW_SENDER11	N/A
2593.581	RECEIVER	SLOW_SENDER11
2595.269	SLOW_SENDER13	N/A
2596.568	RECEIVER	SLOW_SENDER13
2597.331	SLOW_SENDER3	N/A
2598.133	RECEIVER	SLOW_SENDER3
2598.339	FAST_SENDER	N/A
2599.129	RECEIVER	FAST_SENDER
2600.002	SLOW_SENDER4	N/A
2600.029	SLOW_SENDER5	N/A
2600.520	SLOW_SENDER9	N/A
2600.773	RECEIVER	SLOW_SENDER4
2601.541	FAST_SENDER	N/A
2601.858	RECEIVER	SLOW_SENDER5
2602.003	SLOW_SENDER13	N/A
2602.782	RECEIVER	SLOW_SENDER13
2603.579	SLOW_SENDER3	N/A
2605.010	RECEIVER	FAST_SENDER
2605.912	RECEIVER	SLOW_SENDER3
2607.441	FAST_SENDER	N/A
2608.186	RECEIVER	FAST_SENDER
2610.214	SLOW_SENDER13	N/A
2610.586	FAST_SENDER	N/A
2610.983	RECEIVER	SLOW_SENDER13
2612.816	RECEIVER	FAST_SENDER
2613.349	SLOW_SENDER3	N/A
2615.247	FAST_SENDER	N/A
2616.014	RECEIVER	FAST_SENDER
2618.417	FAST_SENDER	N/A
2619.168	RECEIVER	FAST_SENDER
2621.613	FAST_SENDER	N/A
2622.388	RECEIVER	FAST_SENDER
2624.796	FAST_SENDER	N/A
2624.847	SLOW_SENDER13	N/A
2625.547	RECEIVER	FAST_SENDER
2627.980	FAST_SENDER	N/A
2628.726	RECEIVER	FAST_SENDER
2631.144	FAST_SENDER	N/A
2631.908	RECEIVER	FAST_SENDER
2634.353	FAST_SENDER	N/A
2635.124	RECEIVER	FAST_SENDER
2637.569	FAST_SENDER	N/A
2638.340	RECEIVER	FAST_SENDER
2640.749	FAST_SENDER	N/A
2641.551	RECEIVER	FAST_SENDER
2643.997	FAST_SENDER	N/A
2644.737	RECEIVER	FAST_SENDER
2647.184	FAST_SENDER	N/A
2650.331	FAST_SENDER	N/A
2657.572	FAST_SENDER	N/A
2665.171	FAST_SENDER	N/A
2672.762	FAST_SENDER	N/A
2680.126	FAST_SENDER	N/A
2684.780	SLOW_SENDER1	N/A
2687.978	FAST_SENDER	N/A
2696.255	SLOW_SENDER1	N/A
2696.401	FAST_SENDER	N/A
2705.732	FAST_SENDER	N/A
2708.723	SLOW_SENDER1	N/A
2711.890	SLOW_SENDER12	N/A
2714.020	FAST_SENDER	N/A
2715.470	SLOW_SENDER2	N/A
2721.020	SLOW_SENDER8	N/A
2721.974	FAST_SENDER	N/A
2723.481	SLOW_SENDER12	N/A
2726.674	SLOW_SENDER2	N/A
2731.621	SLOW_SENDER8	N/A
2731.903	FAST_SENDER	N/A
2737.070	SLOW_SENDER12	N/A
2738.920	SLOW_SENDER7	N/A
2739.682	SLOW_SENDER2	N/A
2740.104	FAST_SENDER	N/A
2740.210	SLOW_SENDER6	N/A
2741.630	SLOW_SENDER10	N/A
2742.670	SLOW_SENDER14	N/A
2744.752	SLOW_SENDER8	N/A
2749.510	FAST_SENDER	N/A
2752.057	SLOW_SENDER7	N/A
2754.404	SLOW_SENDER14	N/A
2755.412	SLOW_SENDER6	N/A
2756.008	SLOW_SENDER10	N/A
2757.038	FAST_SENDER	N/A
2757.260	SLOW_SENDER11	N/A
2766.705	SLOW_SENDER7	N/A
2766.830	SLOW_SENDER9	N/A
2767.479	FAST_SENDER	N/A
2767.650	SLOW_SENDER5	N/A
2767.833	SLOW_SENDER14	N/A
2768.160	SLOW_SENDER4	N/A
2769.657	SLOW_SENDER11	N/A
2771.196	SLOW_SENDER10	N/A
2776.615	FAST_SENDER	N/A
2779.477	SLOW_SENDER9	N/A
2780.216	SLOW_SENDER4	N/A
2780.413	SLOW_SENDER5	N/A
2783.340	SLOW_SENDER3	N/A
2784.326	SLOW_SENDER11	N/A
2785.239	FAST_SENDER	N/A
2790.860	SLOW_SENDER13	N/A
2793.399	FAST_SENDER	N/A
2793.906	SLOW_SENDER9	N/A
2795.108	SLOW_SENDER4	N/A
2797.190	SLOW_SENDER3	N/A
2801.885	SLOW_SENDER13	N/A
2802.662	FAST_SENDER	N/A
2810.347	FAST_SENDER	N/A
2810.359	SLOW_SENDER3	N/A
2811.088	RECEIVER	FAST_SENDER
2813.500	FAST_SENDER	N/A
2814.242	RECEIVER	FAST_SENDER
2815.482	SLOW_SENDER13	N/A
2818.170	FAST_SENDER	N/A
2818.917	RECEIVER	FAST_SENDER
2821.364	FAST_SENDER	N/A
2822.124	RECEIVER	FAST_SENDER
2824.541	FAST_SENDER	N/A
2825.261	RECEIVER	FAST_SENDER
2827.687	FAST_SENDER	N/A
2828.421	RECEIVER	FAST_SENDER
2830.870	FAST_SENDER	N/A
2831.631	RECEIVER	FAST_SENDER
2834.060	FAST_SENDER	N/A
2834.810	RECEIVER	FAST_SENDER
2837.260	FAST_SENDER	N/A
2838.000	RECEIVER	FAST_SENDER
2840.434	FAST_SENDER	N/A
2841.210	RECEIVER	FAST_SENDER
2843.637	FAST_SENDER	N/A
2844.433	RECEIVER	FAST_SENDER
2846.872	FAST_SENDER	N/A
2847.643	RECEIVER	FAST_SENDER
2850.043	FAST_SENDER	N/A
2850.766	RECEIVER	FAST_SENDER
2853.216	FAST_SENDER	N/A
2853.992	RECEIVER	FAST_SENDER
2856.419	FAST_SENDER	N/A
2857.177	RECEIVER	FAST_SENDER
2859.618	FAST_SENDER	N/A
2860.414	RECEIVER	FAST_SENDER
2864.405	FAST_SENDER	N/A
2865.148	RECEIVER	FAST_SENDER
2867.583	FAST_SENDER	N/A
2868.325	RECEIVER	FAST_SENDER
2870.766	FAST_SENDER	N/A
2871.498	RECEIVER	FAST_SENDER
2873.930	FAST_SENDER	N/A
2874.420	SLOW_SENDER1	N/A
2874.680	RECEIVER	FAST_SENDER
2878.908	RECEIVER	SLOW_SENDER1
2879.114	FAST_SENDER	N/A
2879.860	RECEIVER	FAST_SENDER
2882.267	FAST_SENDER	N/A
2882.993	RECEIVER	FAST_SENDER
2884.313	SLOW_SENDER1	N/A
2885.049	RECEIVER	SLOW_SENDER1
2885.394	FAST_SENDER	N/A
2886.130	RECEIVER	FAST_SENDER
2888.566	FAST_SENDER	N/A
2890.478	SLOW_SENDER1	N/A
2892.324	RECEIVER	FAST_SENDER
2894.669	RECEIVER	SLOW_SENDER1
2894.760	FAST_SENDER	N/A
2895.518	RECEIVER	FAST_SENDER
2897.964	FAST_SENDER	N/A
2898.707	RECEIVER	FAST_SENDER
2901.125	FAST_SENDER	N/A
2901.900	RECEIVER	FAST_SENDER
2902.091	SLOW_SENDER1	N/A
2902.610	SLOW_SENDER12	N/A
2902.878	RECEIVER	SLOW_SENDER1
2904.322	FAST_SENDER	N/A
2905.800	SLOW_SENDER2	N/A
2906.127	RECEIVER	FAST_SENDER
2907.283	RECEIVER	SLOW_SENDER12
2910.142	RECEIVER	SLOW_SENDER2
2910.581	FAST_SENDER	N/A
2911.110	SLOW_SENDER8	N/A
2911.326	RECEIVER	FAST_SENDER
2912.425	SLOW_SENDER1	N/A
2912.729	SLOW_SENDER12	N/A
2913.230	RECEIVER	SLOW_SENDER1
2913.759	FAST_SENDER	N/A
2914.101	RECEIVER	SLOW_SENDER8
2915.310	RECEIVER	SLOW_SENDER12
2916.769	SLOW_SENDER2	N/A
2917.547	RECEIVER	SLOW_SENDER2
2919.413	RECEIVER	FAST_SENDER
2921.433	SLOW_SENDER8	N/A
2921.833	FAST_SENDER	N/A
2922.220	RECEIVER	SLOW_SENDER8
2922.746	SLOW_SENDER12	N/A
2923.545	RECEIVER	SLOW_SENDER12
2924.987	SLOW_SENDER2	N/A
2927.800	SLOW_SENDER6	N/A
2930.469	FAST_SENDER	N/A
2930.983	SLOW_SENDER12	N/A
2931.920	SLOW_SENDER7	N/A
2932.057	SLOW_SENDER8	N/A
2933.490	SLOW_SENDER14	N/A
2935.400	SLOW_SENDER10	N/A
2937.693	SLOW_SENDER2	N/A
2939.608	FAST_SENDER	N/A
2939.693	SLOW_SENDER6	N/A
2943.377	SLOW_SENDER7	N/A
2946.726	SLOW_SENDER8	N/A
2947.371	FAST_SENDER	N/A
2947.539	SLOW_SENDER10	N/A
2949.906	SLOW_SENDER14	N/A
2952.090	SLOW_SENDER5	N/A
2952.300	SLOW_SENDER11	N/A
2954.057	SLOW_SENDER6	N/A
2956.528	SLOW_SENDER7	N/A
2957.293	FAST_SENDER	N/A
2959.590	SLOW_SENDER9	N/A
2960.590	SLOW_SENDER4	N/A
2962.076	SLOW_SENDER10	N/A
2963.411	SLOW_SENDER14	N/A
2964.847	FAST_SENDER	N/A
2965.550	SLOW_SENDER5	N/A
2968.214	SLOW_SENDER11	N/A
2971.876	SLOW_SENDER9	N/A
2973.820	FAST_SENDER	N/A
2975.440	SLOW_SENDER3	N/A
2975.559	SLOW_SENDER4	N/A
2979.048	SLOW_SENDER5	N/A
2980.760	SLOW_SENDER13	N/A
2983.461	FAST_SENDER	N/A
2985.088	SLOW_SENDER9	N/A
2989.133	SLOW_SENDER4	N/A
2989.789	SLOW_SENDER3	N/A
2991.012	FAST_SENDER	N/A
2991.523	SLOW_SENDER13	N/A
3000.674	FAST_SENDER	N/A
3004.929	SLOW_SENDER13	N/A
3008.145	FAST_SENDER	N/A
3015.785	FAST_SENDER	N/A
3023.197	FAST_SENDER	N/A
3030.671	FAST_SENDER	N/A
3038.363	FAST_SENDER	N/A
3046.321	FAST_SENDER	N/A
3053.917	FAST_SENDER	N/A
3061.595	FAST_SENDER	N/A
3069.218	FAST_SENDER	N/A
3076.491	FAST_SENDER	N/A
3076.800	SLOW_SENDER1	N/A
3084.202	FAST_SENDER	N/A
3088.391	RECEIVER	FAST_SENDER
3090.121	SLOW_SENDER1	N/A
3090.827	FAST_SENDER	N/A
3090.842	RECEIVER	SLOW_SENDER1
3091.588	RECEIVER	FAST_SENDER
3094.001	FAST_SENDER	N/A
3094.779	RECEIVER	FAST_SENDER
3097.197	FAST_SENDER	N/A
3097.989	RECEIVER	FAST_SENDER
3098.255	SLOW_SENDER1	N/A
3099.014	RECEIVER	SLOW_SENDER1
3100.392	FAST_SENDER	N/A
3100.800	SLOW_SENDER12	N/A
3101.127	RECEIVER	FAST_SENDER
3102.300	SLOW_SENDER2	N/A
3102.944	RECEIVER	SLOW_SENDER12
3104.998	RECEIVER	SLOW_SENDER2
3105.385	SLOW_SENDER12	N/A
3106.149	RECEIVER	SLOW_SENDER12
3106.426	SLOW_SENDER1	N/A
3107.399	SLOW_SENDER2	N/A
3108.180	RECEIVER	SLOW_SENDER2
3108.896	RECEIVER	SLOW_SENDER1
3109.434	FAST_SENDER	N/A
3110.170	RECEIVER	FAST_SENDER
3111.120	SLOW_SENDER8	N/A
3111.565	SLOW_SENDER12	N/A
3111.878	RECEIVER	SLOW_SENDER8
3112.615	FAST_SENDER	N/A
3113.382	RECEIVER	FAST_SENDER
3113.581	SLOW_SENDER2	N/A
3114.354	RECEIVER	SLOW_SENDER2
3116.301	RECEIVER	SLOW_SENDER12
3116.322	SLOW_SENDER1	N/A
3117.119	RECEIVER	SLOW_SENDER1
3117.699	FAST_SENDER	N/A
3119.769	SLOW_SENDER2	N/A
3120.522	RECEIVER	SLOW_SENDER2
3120.670	SLOW_SENDER6	N/A
3121.416	RECEIVER	SLOW_SENDER6
3121.570	SLOW_SENDER7	N/A
3122.321	RECEIVER	SLOW_SENDER7
3123.740	SLOW_SENDER12	N/A
3123.819	SLOW_SENDER6	N/A
3124.286	RECEIVER	FAST_SENDER
3124.550	SLOW_SENDER1	N/A
3124.744	SLOW_SENDER7	N/A
3124.764	SLOW_SENDER8	N/A
3125.300	RECEIVER	SLOW_SENDER1
3126.041	RECEIVER	SLOW_SENDER8
3126.348	FAST_SENDER	N/A
3127.148	RECEIVER	FAST_SENDER
3127.180	SLOW_SENDER10	N/A
3127.931	RECEIVER	SLOW_SENDER10
3127.952	SLOW_SENDER2	N/A
3128.757	RECEIVER	SLOW_SENDER2
3129.070	SLOW_SENDER14	N/A
3129.594	FAST_SENDER	N/A
3129.756	RECEIVER	SLOW_SENDER7
3130.334	SLOW_SENDER10	N/A
3131.489	RECEIVER	SLOW_SENDER14
3132.416	RECEIVER	FAST_SENDER
3132.721	SLOW_SENDER1	N/A
3133.468	RECEIVER	SLOW_SENDER1
3133.489	SLOW_SENDER8	N/A
3133.932	SLOW_SENDER14	N/A
3134.267	RECEIVER	SLOW_SENDER8
3134.864	FAST_SENDER	N/A
3135.103	RECEIVER	SLOW_SENDER10
3135.179	SLOW_SENDER7	N/A
3135.969	RECEIVER	SLOW_SENDER7
3137.150	RECEIVER	FAST_SENDER
3137.934	SLOW_SENDER6	N/A
3137.995	SLOW_SENDER2	N/A
3138.049	RECEIVER	SLOW_SENDER14
3138.740	SLOW_SENDER11	N/A
3139.589	FAST_SENDER	N/A
3140.895	SLOW_SENDER1	N/A
3141.676	SLOW_SENDER8	N/A
3143.470	SLOW_SENDER14	N/A
3143.530	SLOW_SENDER5	N/A
3144.476	SLOW_SENDER10	N/A
3149.748	SLOW_SENDER7	N/A
3150.900	SLOW_SENDER9	N/A
3151.396	SLOW_SENDER11	N/A
3151.491	FAST_SENDER	N/A
3153.370	SLOW_SENDER4	N/A
3156.170	SLOW_SENDER8	N/A
3158.457	SLOW_SENDER10	N/A
3160.825	SLOW_SENDER5	N/A
3160.850	SLOW_SENDER3	N/A
3161.672	FAST_SENDER	N/A
3165.694	SLOW_SENDER11	N/A
3166.875	SLOW_SENDER9	N/A
3167.493	SLOW_SENDER4	N/A
3169.480	SLOW_SENDER13	N/A
3170.286	FAST_SENDER	N/A
3172.571	SLOW_SENDER3	N/A
3178.945	FAST_SENDER	N/A
3180.630	SLOW_SENDER9	N/A
3181.648	SLOW_SENDER13	N/A
3181.786	SLOW_SENDER4	N/A
3185.612	SLOW_SENDER3	N/A
3186.845	FAST_SENDER	N/A
3194.523	FAST_SENDER	N/A
3195.449	SLOW_SENDER13	N/A
3202.245	FAST_SENDER	N/A
3210.015	FAST_SENDER	N/A
3217.468	FAST_SENDER	N/A
3224.984	FAST_SENDER	N/A
3233.023	FAST_SENDER	N/A
3241.135	FAST_SENDER	N/A
3248.765	FAST_SENDER	N/A
3256.461	FAST_SENDER	N/A
3263.763	FAST_SENDER	N/A
3271.260	FAST_SENDER	N/A
3278.941	FAST_SENDER	N/A
3287.042	FAST_SENDER	N/A
3293.990	SLOW_SENDER12	N/A
3294.358	FAST_SENDER	N/A
3297.040	SLOW_SENDER1	N/A
3302.745	RECEIVER	SLOW_SENDER1
3302.886	FAST_SENDER	N/A
3303.674	RECEIVER	FAST_SENDER
3305.094	SLOW_SENDER12	N/A
3305.893	RECEIVER	SLOW_SENDER12
3306.090	FAST_SENDER	N/A
3306.882	RECEIVER	FAST_SENDER
3308.160	SLOW_SENDER1	N/A
3308.922	RECEIVER	SLOW_SENDER1
3309.200	SLOW_SENDER2	N/A
3309.303	FAST_SENDER	N/A
3309.580	SLOW_SENDER6	N/A
3309.923	RECEIVER	SLOW_SENDER2
3311.155	RECEIVER	FAST_SENDER
3313.308	SLOW_SENDER12	N/A
3313.600	FAST_SENDER	N/A
3313.633	RECEIVER	SLOW_SENDER6
3314.250	SLOW_SENDER7	N/A
3314.377	RECEIVER	FAST_SENDER
3316.724	RECEIVER	SLOW_SENDER7
3317.010	SLOW_SENDER14	N/A
3317.753	RECEIVER	SLOW_SENDER14
3319.128	SLOW_SENDER7	N/A
3320.198	SLOW_SENDER14	N/A
3320.454	RECEIVER	SLOW_SENDER7
3320.610	SLOW_SENDER8	N/A
3321.052	SLOW_SENDER6	N/A
3321.360	RECEIVER	SLOW_SENDER8
3321.685	SLOW_SENDER2	N/A
3322.875	SLOW_SENDER1	N/A
3322.899	RECEIVER	SLOW_SENDER14
3322.930	SLOW_SENDER10	N/A
3323.663	RECEIVER	SLOW_SENDER1
3324.849	FAST_SENDER	N/A
3325.596	RECEIVER	FAST_SENDER
3325.882	SLOW_SENDER7	N/A
3326.676	RECEIVER	SLOW_SENDER7
3326.864	SLOW_SENDER12	N/A
3327.635	RECEIVER	SLOW_SENDER12
3328.025	FAST_SENDER	N/A
3328.321	SLOW_SENDER14	N/A
3329.480	RECEIVER	SLOW_SENDER10
3330.142	RECEIVER	SLOW_SENDER14
3331.137	RECEIVER	SLOW_SENDER2
3331.180	SLOW_SENDER11	N/A
3331.779	RECEIVER	FAST_SENDER
3332.095	SLOW_SENDER7	N/A
3332.160	SLOW_SENDER5	N/A
3332.510	RECEIVER	SLOW_SENDER11
3333.474	RECEIVER	SLOW_SENDER5
3333.723	SLOW_SENDER8	N/A
3334.198	FAST_SENDER	N/A
3334.271	RECEIVER	SLOW_SENDER7
3334.928	SLOW_SENDER10	N/A
3334.989	RECEIVER	FAST_SENDER
3335.322	SLOW_SENDER6	N/A
3335.555	SLOW_SENDER14	N/A
3337.412	FAST_SENDER	N/A
3338.580	SLOW_SENDER2	N/A
3341.713	SLOW_SENDER7	N/A
3344.629	SLOW_SENDER5	N/A
3345.326	SLOW_SENDER11	N/A
3345.470	SLOW_SENDER9	N/A
3346.560	SLOW_SENDER4	N/A
3347.271	FAST_SENDER	N/A
3347.992	SLOW_SENDER8	N/A
3348.421	SLOW_SENDER14	N/A
3351.660	SLOW_SENDER3	N/A
3352.417	SLOW_SENDER10	N/A
3357.600	SLOW_SENDER4	N/A
3359.836	FAST_SENDER	N/A
3359.950	SLOW_SENDER13	N/A
3360.088	SLOW_SENDER5	N/A
3361.197	SLOW_SENDER11	N/A
3362.546	SLOW_SENDER9	N/A
3363.260	SLOW_SENDER3	N/A
3369.697	SLOW_SENDER4	N/A
3370.644	FAST_SENDER	N/A
3374.354	SLOW_SENDER13	N/A
3376.638	SLOW_SENDER3	N/A
3379.287	FAST_SENDER	N/A
3386.701	SLOW_SENDER13	N/A
3387.107	FAST_SENDER	N/A
3394.524	FAST_SENDER	N/A
3401.625	FAST_SENDER	N/A
3409.569	FAST_SENDER	N/A
3417.441	FAST_SENDER	N/A
3424.953	FAST_SENDER	N/A
3432.371	FAST_SENDER	N/A
3440.305	FAST_SENDER	N/A
3448.299	FAST_SENDER	N/A
3455.498	FAST_SENDER	N/A
3462.833	FAST_SENDER	N/A
3469.828	FAST_SENDER	N/A
3477.655	FAST_SENDER	N/A
3485.450	FAST_SENDER	N/A
3487.460	SLOW_SENDER1	N/A
3491.410	SLOW_SENDER12	N/A
3494.164	FAST_SENDER	N/A
3498.255	SLOW_SENDER1	N/A
3498.407	RECEIVER	SLOW_SENDER12
3499.612	RECEIVER	FAST_SENDER
3500.714	RECEIVER	SLOW_SENDER1
3502.016	FAST_SENDER	N/A
3502.150	SLOW_SENDER6	N/A
3502.801	RECEIVER	FAST_SENDER
3503.843	SLOW_SENDER12	N/A
3504.520	SLOW_SENDER2	N/A
3504.610	RECEIVER	SLOW_SENDER12
3505.218	FAST_SENDER	N/A
3505.844	RECEIVER	SLOW_SENDER2
3506.630	RECEIVER	SLOW_SENDER6
3507.839	RECEIVER	FAST_SENDER
3508.135	SLOW_SENDER1	N/A
3508.266	SLOW_SENDER2	N/A
3508.877	RECEIVER	SLOW_SENDER1
3509.549	RECEIVER	SLOW_SENDER2
3510.288	FAST_SENDER	N/A
3510.990	SLOW_SENDER7	N/A
3511.048	RECEIVER	FAST_SENDER
3511.734	RECEIVER	SLOW_SENDER7
3511.989	SLOW_SENDER2	N/A
3512.023	SLOW_SENDER12	N/A
3512.077	SLOW_SENDER6	N/A
3513.325	RECEIVER	SLOW_SENDER12
3513.459	FAST_SENDER	N/A
3514.179	SLOW_SENDER7	N/A
3514.770	SLOW_SENDER8	N/A
3514.950	RECEIVER	SLOW_SENDER7
3515.350	SLOW_SENDER14	N/A
3515.934	RECEIVER	FAST_SENDER
3516.278	SLOW_SENDER1	N/A
3516.764	RECEIVER	SLOW_SENDER6
3517.352	SLOW_SENDER7	N/A
3517.572	RECEIVER	SLOW_SENDER14
3518.349	FAST_SENDER	N/A
3518.490	SLOW_SENDER10	N/A
3519.106	RECEIVER	FAST_SENDER
3519.808	RECEIVER	SLOW_SENDER10
3520.000	SLOW_SENDER14	N/A
3520.744	RECEIVER	SLOW_SENDER14
3520.766	SLOW_SENDER12	N/A
3521.528	RECEIVER	SLOW_SENDER12
3523.653	RECEIVER	SLOW_SENDER7
3524.164	SLOW_SENDER6	N/A
3524.400	SLOW_SENDER5	N/A
3524.642	FAST_SENDER	N/A
3524.915	RECEIVER	SLOW_SENDER6
3525.660	SLOW_SENDER11	N/A
3525.969	RECEIVER	FAST_SENDER
3526.178	SLOW_SENDER14	N/A
3526.624	SLOW_SENDER8	N/A
3526.940	RECEIVER	SLOW_SENDER14
3528.936	SLOW_SENDER12	N/A
3529.300	RECEIVER	SLOW_SENDER8
3529.482	SLOW_SENDER2	N/A
3530.122	RECEIVER	SLOW_SENDER5
3530.777	RECEIVER	SLOW_SENDER2
3530.860	SLOW_SENDER10	N/A
3530.901	SLOW_SENDER7	N/A
3531.504	RECEIVER	SLOW_SENDER12
3532.392	RECEIVER	SLOW_SENDER11
3533.240	SLOW_SENDER9	N/A
3533.268	RECEIVER	SLOW_SENDER7
3534.006	RECEIVER	SLOW_SENDER9
3534.990	SLOW_SENDER4	N/A
3535.215	FAST_SENDER	N/A
3535.739	RECEIVER	SLOW_SENDER4
3535.980	SLOW_SENDER6	N/A
3536.438	SLOW_SENDER9	N/A
3537.062	SLOW_SENDER5	N/A
3538.147	SLOW_SENDER4	N/A
3538.936	SLOW_SENDER12	N/A
3540.673	SLOW_SENDER7	N/A
3542.054	SLOW_SENDER11	N/A
3542.060	SLOW_SENDER3	N/A
3542.094	SLOW_SENDER8	N/A
3543.940	FAST_SENDER	N/A
3544.735	SLOW_SENDER14	N/A
3545.806	SLOW_SENDER10	N/A
3550.301	SLOW_SENDER9	N/A
3551.401	SLOW_SENDER5	N/A
3551.870	SLOW_SENDER13	N/A
3552.974	FAST_SENDER	N/A
3553.646	SLOW_SENDER4	N/A
3555.570	SLOW_SENDER3	N/A
3561.193	FAST_SENDER	N/A
3563.301	SLOW_SENDER13	N/A
3569.606	FAST_SENDER	N/A
3569.807	SLOW_SENDER3	N/A
3575.948	SLOW_SENDER13	N/A
3576.988	FAST_SENDER	N/A
3584.004	FAST_SENDER	N/A
3591.294	FAST_SENDER	N/A
3599.028	FAST_SENDER	N/A
3606.845	FAST_SENDER	N/A
3614.294	FAST_SENDER	N/A
3621.899	FAST_SENDER	N/A
3629.218	FAST_SENDER	N/A
3637.466	FAST_SENDER	N/A
3644.690	FAST_SENDER	N/A
3651.979	FAST_SENDER	N/A
3659.752	FAST_SENDER	N/A
3667.107	FAST_SENDER	N/A
3674.578	FAST_SENDER	N/A
3681.811	FAST_SENDER	N/A
3686.060	SLOW_SENDER1	N/A
3689.294	FAST_SENDER	N/A
3696.660	SLOW_SENDER2	N/A
3696.963	SLOW_SENDER1	N/A
3697.126	FAST_SENDER	N/A
3699.185	RECEIVER	SLOW_SENDER1
[truncated: 18,053 more rows]
