# Supplementary material for: CATO: Wake-Up reCeiver-bAsed communicaTiOn for Batteryless Devices
Source: Sensors (Basel). 2025 Nov 7;25(22):6813. doi: 10.3390/s25226813 (PMC12655924; doi:10.3390/s25226813)
Supplement: Supplementary file 1 [file sensors-25-06813-s001.zip › File S1_Experimental_and_Simulation_Data/simulation/multiple_les/nodes16/mac_competing_nodes_priority.csv]

time_s	node_id	received_from
2.700	FAST_SENDER	N/A
2.700	SLOW_SENDER1	N/A
2.700	SLOW_SENDER2	N/A
2.700	SLOW_SENDER3	N/A
2.700	SLOW_SENDER4	N/A
2.700	SLOW_SENDER5	N/A
2.700	SLOW_SENDER6	N/A
2.700	SLOW_SENDER7	N/A
2.700	SLOW_SENDER8	N/A
2.700	SLOW_SENDER9	N/A
2.700	SLOW_SENDER10	N/A
2.700	SLOW_SENDER11	N/A
2.700	SLOW_SENDER12	N/A
2.700	SLOW_SENDER13	N/A
2.700	SLOW_SENDER14	N/A
8.855	RECEIVER	SLOW_SENDER11
11.291	SLOW_SENDER11	N/A
12.063	RECEIVER	SLOW_SENDER11
13.234	RECEIVER	SLOW_SENDER9
14.486	SLOW_SENDER11	N/A
15.225	RECEIVER	SLOW_SENDER11
15.683	SLOW_SENDER9	N/A
16.103	RECEIVER	SLOW_SENDER3
16.881	FAST_SENDER	N/A
16.975	RECEIVER	SLOW_SENDER9
17.032	SLOW_SENDER7	N/A
17.805	RECEIVER	SLOW_SENDER12
17.995	SLOW_SENDER10	N/A
18.016	SLOW_SENDER6	N/A
18.542	SLOW_SENDER3	N/A
18.747	RECEIVER	SLOW_SENDER10
18.877	SLOW_SENDER4	N/A
18.912	SLOW_SENDER5	N/A
19.399	SLOW_SENDER9	N/A
19.457	RECEIVER	SLOW_SENDER1
19.573	SLOW_SENDER14	N/A
20.164	RECEIVER	SLOW_SENDER9
20.166	SLOW_SENDER12	N/A
21.158	SLOW_SENDER13	N/A
21.167	SLOW_SENDER10	N/A
21.550	RECEIVER	SLOW_SENDER2
21.776	SLOW_SENDER1	N/A
22.308	RECEIVER	SLOW_SENDER12
22.842	SLOW_SENDER8	N/A
23.971	SLOW_SENDER2	N/A
25.284	RECEIVER	SLOW_SENDER3
25.982	RECEIVER	SLOW_SENDER10
26.744	RECEIVER	FAST_SENDER
27.454	RECEIVER	SLOW_SENDER13
28.692	RECEIVER	SLOW_SENDER14
29.194	FAST_SENDER	N/A
29.554	RECEIVER	SLOW_SENDER6
30.152	SLOW_SENDER11	N/A
30.547	RECEIVER	SLOW_SENDER2
31.400	SLOW_SENDER10	N/A
32.193	RECEIVER	SLOW_SENDER10
34.070	RECEIVER	SLOW_SENDER11
34.141	SLOW_SENDER14	N/A
35.281	RECEIVER	SLOW_SENDER8
35.413	SLOW_SENDER3	N/A
35.930	SLOW_SENDER4	N/A
36.143	RECEIVER	SLOW_SENDER3
36.308	SLOW_SENDER5	N/A
36.471	SLOW_SENDER7	N/A
36.823	RECEIVER	SLOW_SENDER14
37.011	SLOW_SENDER6	N/A
37.609	SLOW_SENDER10	N/A
37.765	RECEIVER	SLOW_SENDER6
38.501	SLOW_SENDER12	N/A
38.648	SLOW_SENDER9	N/A
38.824	RECEIVER	SLOW_SENDER5
39.075	SLOW_SENDER1	N/A
39.793	RECEIVER	SLOW_SENDER1
40.260	SLOW_SENDER13	N/A
40.806	SLOW_SENDER2	N/A
41.439	RECEIVER	SLOW_SENDER12
41.483	SLOW_SENDER11	N/A
41.573	SLOW_SENDER3	N/A
42.086	RECEIVER	SLOW_SENDER13
42.729	SLOW_SENDER8	N/A
44.221	FAST_SENDER	N/A
45.209	SLOW_SENDER6	N/A
47.193	SLOW_SENDER1	N/A
47.511	RECEIVER	FAST_SENDER
48.499	RECEIVER	SLOW_SENDER1
48.976	SLOW_SENDER14	N/A
49.521	SLOW_SENDER5	N/A
49.922	FAST_SENDER	N/A
50.277	RECEIVER	SLOW_SENDER14
53.803	SLOW_SENDER10	N/A
54.564	RECEIVER	SLOW_SENDER10
55.907	SLOW_SENDER1	N/A
56.070	RECEIVER	FAST_SENDER
56.777	SLOW_SENDER13	N/A
57.545	RECEIVER	SLOW_SENDER13
58.505	FAST_SENDER	N/A
59.601	SLOW_SENDER3	N/A
59.618	SLOW_SENDER6	N/A
60.097	RECEIVER	SLOW_SENDER1
61.984	SLOW_SENDER10	N/A
62.748	RECEIVER	SLOW_SENDER10
64.698	RECEIVER	FAST_SENDER
67.110	FAST_SENDER	N/A
70.167	SLOW_SENDER10	N/A
77.889	RECEIVER	FAST_SENDER
80.317	FAST_SENDER	N/A
85.932	RECEIVER	FAST_SENDER
88.359	FAST_SENDER	N/A
94.180	RECEIVER	FAST_SENDER
96.606	FAST_SENDER	N/A
102.044	RECEIVER	FAST_SENDER
104.475	FAST_SENDER	N/A
110.503	RECEIVER	FAST_SENDER
112.932	FAST_SENDER	N/A
119.082	RECEIVER	FAST_SENDER
121.496	FAST_SENDER	N/A
127.192	RECEIVER	FAST_SENDER
129.627	FAST_SENDER	N/A
135.481	RECEIVER	FAST_SENDER
137.921	FAST_SENDER	N/A
143.617	RECEIVER	FAST_SENDER
146.040	FAST_SENDER	N/A
151.996	RECEIVER	FAST_SENDER
154.396	FAST_SENDER	N/A
160.528	RECEIVER	FAST_SENDER
162.954	FAST_SENDER	N/A
169.115	RECEIVER	FAST_SENDER
171.552	FAST_SENDER	N/A
177.855	RECEIVER	FAST_SENDER
180.255	FAST_SENDER	N/A
186.082	RECEIVER	FAST_SENDER
188.491	FAST_SENDER	N/A
194.145	RECEIVER	FAST_SENDER
196.588	FAST_SENDER	N/A
202.486	RECEIVER	FAST_SENDER
204.897	FAST_SENDER	N/A
207.360	SLOW_SENDER7	N/A
209.700	SLOW_SENDER4	N/A
209.970	SLOW_SENDER12	N/A
210.520	SLOW_SENDER2	N/A
211.020	SLOW_SENDER9	N/A
211.935	RECEIVER	FAST_SENDER
213.450	SLOW_SENDER8	N/A
213.870	SLOW_SENDER5	N/A
214.072	RECEIVER	SLOW_SENDER7
214.339	FAST_SENDER	N/A
214.790	SLOW_SENDER11	N/A
217.170	RECEIVER	SLOW_SENDER2
217.250	SLOW_SENDER14	N/A
219.508	SLOW_SENDER7	N/A
220.510	RECEIVER	SLOW_SENDER8
221.350	RECEIVER	SLOW_SENDER5
221.600	SLOW_SENDER13	N/A
223.409	SLOW_SENDER9	N/A
223.750	SLOW_SENDER1	N/A
223.830	SLOW_SENDER3	N/A
224.016	SLOW_SENDER12	N/A
224.132	RECEIVER	SLOW_SENDER9
224.570	SLOW_SENDER4	N/A
224.620	SLOW_SENDER6	N/A
225.199	SLOW_SENDER2	N/A
225.350	RECEIVER	SLOW_SENDER4
226.134	RECEIVER	FAST_SENDER
227.710	RECEIVER	SLOW_SENDER13
228.582	FAST_SENDER	N/A
228.914	SLOW_SENDER5	N/A
229.368	SLOW_SENDER11	N/A
229.652	RECEIVER	SLOW_SENDER5
230.411	SLOW_SENDER8	N/A
231.181	RECEIVER	SLOW_SENDER8
231.546	SLOW_SENDER9	N/A
232.267	RECEIVER	SLOW_SENDER6
233.810	SLOW_SENDER14	N/A
234.570	SLOW_SENDER10	N/A
235.942	RECEIVER	SLOW_SENDER11
236.078	SLOW_SENDER13	N/A
237.169	RECEIVER	SLOW_SENDER9
237.521	SLOW_SENDER7	N/A
238.587	SLOW_SENDER8	N/A
238.854	RECEIVER	SLOW_SENDER7
239.722	SLOW_SENDER3	N/A
239.741	RECEIVER	FAST_SENDER
240.153	SLOW_SENDER12	N/A
240.455	RECEIVER	SLOW_SENDER3
240.822	SLOW_SENDER4	N/A
241.314	SLOW_SENDER1	N/A
241.681	SLOW_SENDER6	N/A
241.776	RECEIVER	SLOW_SENDER13
242.152	FAST_SENDER	N/A
242.424	SLOW_SENDER5	N/A
242.533	RECEIVER	SLOW_SENDER8
243.368	SLOW_SENDER11	N/A
243.535	RECEIVER	SLOW_SENDER6
244.618	SLOW_SENDER9	N/A
245.936	RECEIVER	SLOW_SENDER1
248.543	SLOW_SENDER14	N/A
249.187	SLOW_SENDER13	N/A
249.290	RECEIVER	SLOW_SENDER14
249.970	SLOW_SENDER10	N/A
250.744	RECEIVER	SLOW_SENDER10
253.385	SLOW_SENDER1	N/A
253.762	SLOW_SENDER3	N/A
254.117	RECEIVER	FAST_SENDER
256.472	FAST_SENDER	N/A
258.172	SLOW_SENDER10	N/A
259.455	RECEIVER	SLOW_SENDER10
262.508	RECEIVER	FAST_SENDER
264.917	FAST_SENDER	N/A
266.874	SLOW_SENDER10	N/A
267.609	RECEIVER	SLOW_SENDER10
270.898	RECEIVER	FAST_SENDER
273.302	FAST_SENDER	N/A
275.013	SLOW_SENDER10	N/A
275.795	RECEIVER	SLOW_SENDER10
280.152	RECEIVER	FAST_SENDER
283.213	SLOW_SENDER10	N/A
283.952	RECEIVER	SLOW_SENDER10
286.537	FAST_SENDER	N/A
291.386	SLOW_SENDER10	N/A
292.142	RECEIVER	SLOW_SENDER10
297.806	RECEIVER	FAST_SENDER
299.565	SLOW_SENDER10	N/A
300.239	FAST_SENDER	N/A
300.292	RECEIVER	SLOW_SENDER10
306.179	RECEIVER	FAST_SENDER
307.697	SLOW_SENDER10	N/A
308.461	RECEIVER	SLOW_SENDER10
308.602	FAST_SENDER	N/A
314.410	RECEIVER	FAST_SENDER
315.864	SLOW_SENDER10	N/A
316.625	RECEIVER	SLOW_SENDER10
316.858	FAST_SENDER	N/A
322.608	RECEIVER	FAST_SENDER
325.016	FAST_SENDER	N/A
331.105	RECEIVER	FAST_SENDER
333.524	FAST_SENDER	N/A
343.678	RECEIVER	FAST_SENDER
346.128	FAST_SENDER	N/A
356.467	RECEIVER	FAST_SENDER
358.546	FAST_SENDER	N/A
364.110	RECEIVER	FAST_SENDER
366.538	FAST_SENDER	N/A
372.845	RECEIVER	FAST_SENDER
375.290	FAST_SENDER	N/A
381.320	RECEIVER	FAST_SENDER
383.730	FAST_SENDER	N/A
389.690	RECEIVER	FAST_SENDER
392.116	FAST_SENDER	N/A
398.210	RECEIVER	FAST_SENDER
400.626	FAST_SENDER	N/A
401.560	SLOW_SENDER2	N/A
402.710	SLOW_SENDER7	N/A
404.540	SLOW_SENDER12	N/A
406.498	RECEIVER	FAST_SENDER
408.230	SLOW_SENDER4	N/A
408.824	RECEIVER	SLOW_SENDER12
408.935	FAST_SENDER	N/A
409.480	SLOW_SENDER8	N/A
409.810	SLOW_SENDER11	N/A
410.640	SLOW_SENDER5	N/A
411.670	SLOW_SENDER9	N/A
412.900	SLOW_SENDER14	N/A
413.420	SLOW_SENDER2	N/A
414.226	SLOW_SENDER12	N/A
414.930	SLOW_SENDER6	N/A
414.936	RECEIVER	SLOW_SENDER12
415.400	SLOW_SENDER13	N/A
415.842	RECEIVER	FAST_SENDER
416.349	SLOW_SENDER7	N/A
416.720	RECEIVER	SLOW_SENDER4
417.686	RECEIVER	SLOW_SENDER7
418.253	FAST_SENDER	N/A
418.330	SLOW_SENDER3	N/A
419.110	SLOW_SENDER1	N/A
419.559	RECEIVER	SLOW_SENDER2
420.351	SLOW_SENDER12	N/A
422.124	SLOW_SENDER4	N/A
422.214	SLOW_SENDER5	N/A
428.600	SLOW_SENDER11	N/A
429.311	SLOW_SENDER13	N/A
429.910	SLOW_SENDER8	N/A
430.959	SLOW_SENDER2	N/A
431.399	SLOW_SENDER6	N/A
432.011	FAST_SENDER	N/A
432.375	SLOW_SENDER9	N/A
435.218	SLOW_SENDER1	N/A
437.957	SLOW_SENDER14	N/A
440.024	SLOW_SENDER3	N/A
441.804	SLOW_SENDER4	N/A
449.573	FAST_SENDER	N/A
461.979	FAST_SENDER	N/A
474.507	FAST_SENDER	N/A
480.120	SLOW_SENDER10	N/A
487.110	FAST_SENDER	N/A
494.790	SLOW_SENDER10	N/A
500.035	FAST_SENDER	N/A
507.708	SLOW_SENDER10	N/A
512.687	FAST_SENDER	N/A
525.355	FAST_SENDER	N/A
538.298	FAST_SENDER	N/A
550.848	FAST_SENDER	N/A
563.261	FAST_SENDER	N/A
575.658	FAST_SENDER	N/A
586.398	RECEIVER	FAST_SENDER
588.828	FAST_SENDER	N/A
589.584	RECEIVER	FAST_SENDER
592.650	SLOW_SENDER7	N/A
596.410	SLOW_SENDER5	N/A
596.430	SLOW_SENDER12	N/A
597.144	RECEIVER	SLOW_SENDER5
598.480	SLOW_SENDER2	N/A
598.657	RECEIVER	SLOW_SENDER7
599.588	SLOW_SENDER5	N/A
600.321	RECEIVER	SLOW_SENDER2
601.771	FAST_SENDER	N/A
602.757	SLOW_SENDER2	N/A
603.550	SLOW_SENDER9	N/A
603.800	SLOW_SENDER8	N/A
603.850	SLOW_SENDER11	N/A
604.030	SLOW_SENDER14	N/A
604.719	RECEIVER	SLOW_SENDER5
604.940	SLOW_SENDER13	N/A
605.423	RECEIVER	SLOW_SENDER2
605.430	SLOW_SENDER6	N/A
606.210	SLOW_SENDER4	N/A
606.278	SLOW_SENDER7	N/A
607.984	SLOW_SENDER12	N/A
608.090	RECEIVER	SLOW_SENDER7
608.740	SLOW_SENDER3	N/A
609.096	RECEIVER	SLOW_SENDER4
609.350	SLOW_SENDER1	N/A
610.834	SLOW_SENDER2	N/A
610.893	RECEIVER	FAST_SENDER
612.115	RECEIVER	SLOW_SENDER12
613.539	SLOW_SENDER5	N/A
614.297	RECEIVER	SLOW_SENDER5
615.394	RECEIVER	SLOW_SENDER3
618.489	SLOW_SENDER9	N/A
618.732	RECEIVER	SLOW_SENDER2
618.779	FAST_SENDER	N/A
618.982	SLOW_SENDER14	N/A
619.394	SLOW_SENDER8	N/A
619.522	SLOW_SENDER12	N/A
619.739	RECEIVER	SLOW_SENDER14
619.832	SLOW_SENDER13	N/A
620.620	RECEIVER	SLOW_SENDER13
621.751	SLOW_SENDER6	N/A
622.126	SLOW_SENDER4	N/A
622.264	SLOW_SENDER11	N/A
622.517	RECEIVER	SLOW_SENDER6
622.908	SLOW_SENDER3	N/A
623.655	RECEIVER	SLOW_SENDER3
625.166	SLOW_SENDER1	N/A
625.475	RECEIVER	FAST_SENDER
626.475	RECEIVER	SLOW_SENDER1
627.855	RECEIVER	SLOW_SENDER4
628.873	RECEIVER	SLOW_SENDER11
629.055	SLOW_SENDER3	N/A
629.434	SLOW_SENDER2	N/A
629.804	RECEIVER	SLOW_SENDER3
632.886	SLOW_SENDER14	N/A
633.285	SLOW_SENDER8	N/A
633.386	SLOW_SENDER13	N/A
633.451	FAST_SENDER	N/A
633.882	SLOW_SENDER1	N/A
634.045	RECEIVER	SLOW_SENDER8
634.665	SLOW_SENDER9	N/A
635.195	RECEIVER	SLOW_SENDER13
635.792	SLOW_SENDER6	N/A
635.961	RECEIVER	SLOW_SENDER9
636.298	SLOW_SENDER11	N/A
637.019	RECEIVER	SLOW_SENDER11
637.956	SLOW_SENDER4	N/A
638.731	RECEIVER	SLOW_SENDER4
640.520	RECEIVER	SLOW_SENDER1
640.835	SLOW_SENDER3	N/A
641.451	SLOW_SENDER8	N/A
641.587	RECEIVER	SLOW_SENDER3
642.608	SLOW_SENDER13	N/A
643.351	RECEIVER	SLOW_SENDER13
643.367	SLOW_SENDER9	N/A
644.106	RECEIVER	SLOW_SENDER9
644.435	SLOW_SENDER11	N/A
645.846	RECEIVER	FAST_SENDER
646.162	SLOW_SENDER4	N/A
646.913	RECEIVER	SLOW_SENDER4
648.258	FAST_SENDER	N/A
649.010	SLOW_SENDER3	N/A
649.802	RECEIVER	SLOW_SENDER3
654.244	RECEIVER	FAST_SENDER
656.669	FAST_SENDER	N/A
662.372	RECEIVER	FAST_SENDER
664.820	FAST_SENDER	N/A
670.564	RECEIVER	FAST_SENDER
672.960	SLOW_SENDER10	N/A
672.991	FAST_SENDER	N/A
679.564	RECEIVER	SLOW_SENDER10
680.239	RECEIVER	FAST_SENDER
682.655	FAST_SENDER	N/A
684.967	SLOW_SENDER10	N/A
689.067	RECEIVER	SLOW_SENDER10
694.319	RECEIVER	FAST_SENDER
696.724	FAST_SENDER	N/A
698.713	SLOW_SENDER10	N/A
699.436	RECEIVER	SLOW_SENDER10
702.448	RECEIVER	FAST_SENDER
704.880	FAST_SENDER	N/A
706.857	SLOW_SENDER10	N/A
707.653	RECEIVER	SLOW_SENDER10
711.532	RECEIVER	FAST_SENDER
713.967	FAST_SENDER	N/A
715.054	SLOW_SENDER10	N/A
715.808	RECEIVER	SLOW_SENDER10
719.486	RECEIVER	FAST_SENDER
721.928	FAST_SENDER	N/A
723.212	SLOW_SENDER10	N/A
724.014	RECEIVER	SLOW_SENDER10
728.064	RECEIVER	FAST_SENDER
730.513	FAST_SENDER	N/A
736.406	RECEIVER	FAST_SENDER
738.839	FAST_SENDER	N/A
744.840	RECEIVER	FAST_SENDER
747.254	FAST_SENDER	N/A
753.033	RECEIVER	FAST_SENDER
755.449	FAST_SENDER	N/A
761.624	RECEIVER	FAST_SENDER
764.058	FAST_SENDER	N/A
769.997	RECEIVER	FAST_SENDER
772.402	FAST_SENDER	N/A
778.020	SLOW_SENDER7	N/A
778.249	RECEIVER	FAST_SENDER
780.686	FAST_SENDER	N/A
784.066	RECEIVER	SLOW_SENDER7
786.930	SLOW_SENDER5	N/A
787.020	RECEIVER	FAST_SENDER
789.451	FAST_SENDER	N/A
789.502	SLOW_SENDER7	N/A
790.750	SLOW_SENDER12	N/A
790.753	RECEIVER	SLOW_SENDER7
792.756	RECEIVER	SLOW_SENDER5
793.910	SLOW_SENDER2	N/A
796.194	SLOW_SENDER7	N/A
797.268	RECEIVER	SLOW_SENDER12
798.170	SLOW_SENDER5	N/A
798.942	RECEIVER	SLOW_SENDER5
799.806	RECEIVER	SLOW_SENDER2
800.430	SLOW_SENDER14	N/A
801.426	RECEIVER	FAST_SENDER
802.230	SLOW_SENDER6	N/A
802.668	SLOW_SENDER12	N/A
803.431	RECEIVER	SLOW_SENDER12
803.846	FAST_SENDER	N/A
804.360	SLOW_SENDER5	N/A
805.222	SLOW_SENDER2	N/A
805.540	SLOW_SENDER1	N/A
805.730	SLOW_SENDER8	N/A
806.910	SLOW_SENDER13	N/A
807.800	SLOW_SENDER9	N/A
808.960	SLOW_SENDER11	N/A
809.158	SLOW_SENDER7	N/A
810.360	SLOW_SENDER4	N/A
814.960	SLOW_SENDER3	N/A
817.643	SLOW_SENDER14	N/A
818.728	SLOW_SENDER12	N/A
819.190	SLOW_SENDER6	N/A
820.341	SLOW_SENDER5	N/A
820.779	SLOW_SENDER2	N/A
821.121	FAST_SENDER	N/A
821.146	SLOW_SENDER13	N/A
821.220	SLOW_SENDER1	N/A
822.928	SLOW_SENDER9	N/A
822.972	SLOW_SENDER8	N/A
824.337	SLOW_SENDER11	N/A
826.295	SLOW_SENDER4	N/A
830.006	SLOW_SENDER3	N/A
831.639	SLOW_SENDER14	N/A
834.781	SLOW_SENDER13	N/A
835.935	FAST_SENDER	N/A
838.241	SLOW_SENDER1	N/A
838.835	SLOW_SENDER9	N/A
844.451	SLOW_SENDER3	N/A
848.729	FAST_SENDER	N/A
861.233	FAST_SENDER	N/A
874.024	FAST_SENDER	N/A
886.966	FAST_SENDER	N/A
887.360	SLOW_SENDER10	N/A
899.471	SLOW_SENDER10	N/A
900.108	FAST_SENDER	N/A
912.019	SLOW_SENDER10	N/A
912.566	FAST_SENDER	N/A
924.710	FAST_SENDER	N/A
937.402	FAST_SENDER	N/A
949.735	FAST_SENDER	N/A
962.371	FAST_SENDER	N/A
968.517	RECEIVER	FAST_SENDER
970.954	FAST_SENDER	N/A
971.730	RECEIVER	FAST_SENDER
974.040	SLOW_SENDER7	N/A
974.147	FAST_SENDER	N/A
979.649	RECEIVER	SLOW_SENDER7
984.510	SLOW_SENDER12	N/A
984.670	SLOW_SENDER5	N/A
985.089	SLOW_SENDER7	N/A
985.256	RECEIVER	SLOW_SENDER12
987.355	FAST_SENDER	N/A
987.704	SLOW_SENDER12	N/A
990.080	SLOW_SENDER2	N/A
990.511	RECEIVER	SLOW_SENDER7
991.580	SLOW_SENDER6	N/A
992.336	RECEIVER	SLOW_SENDER6
994.020	RECEIVER	FAST_SENDER
994.860	SLOW_SENDER8	N/A
995.638	RECEIVER	SLOW_SENDER8
996.720	SLOW_SENDER14	N/A
997.690	SLOW_SENDER11	N/A
997.739	SLOW_SENDER5	N/A
998.470	SLOW_SENDER4	N/A
999.235	RECEIVER	SLOW_SENDER4
1000.444	SLOW_SENDER7	N/A
1001.270	SLOW_SENDER13	N/A
1001.635	SLOW_SENDER4	N/A
1001.651	SLOW_SENDER12	N/A
1001.998	RECEIVER	SLOW_SENDER13
1002.550	SLOW_SENDER1	N/A
1002.925	RECEIVER	SLOW_SENDER12
1003.114	SLOW_SENDER6	N/A
1003.130	SLOW_SENDER9	N/A
1003.352	FAST_SENDER	N/A
1004.101	RECEIVER	FAST_SENDER
1005.237	RECEIVER	SLOW_SENDER14
1005.377	SLOW_SENDER2	N/A
1007.390	RECEIVER	SLOW_SENDER9
1008.634	RECEIVER	SLOW_SENDER6
1008.810	SLOW_SENDER3	N/A
1008.947	SLOW_SENDER8	N/A
1009.031	FAST_SENDER	N/A
1010.489	RECEIVER	SLOW_SENDER2
1011.649	SLOW_SENDER5	N/A
1012.388	RECEIVER	SLOW_SENDER5
1013.495	RECEIVER	SLOW_SENDER8
1015.374	SLOW_SENDER9	N/A
1016.058	SLOW_SENDER4	N/A
1016.134	RECEIVER	SLOW_SENDER9
1016.225	SLOW_SENDER14	N/A
1016.649	SLOW_SENDER11	N/A
1017.021	RECEIVER	SLOW_SENDER14
1017.171	SLOW_SENDER12	N/A
1017.897	RECEIVER	SLOW_SENDER12
1018.285	SLOW_SENDER6	N/A
1018.534	SLOW_SENDER13	N/A
1019.054	RECEIVER	SLOW_SENDER11
1019.073	SLOW_SENDER1	N/A
1019.871	SLOW_SENDER2	N/A
1020.356	RECEIVER	SLOW_SENDER13
1020.923	SLOW_SENDER8	N/A
1021.113	RECEIVER	SLOW_SENDER4
1022.256	RECEIVER	FAST_SENDER
1023.558	SLOW_SENDER9	N/A
1023.782	SLOW_SENDER3	N/A
1024.330	RECEIVER	SLOW_SENDER9
1024.487	FAST_SENDER	N/A
1026.487	SLOW_SENDER11	N/A
1027.781	RECEIVER	SLOW_SENDER11
1027.800	SLOW_SENDER13	N/A
1028.524	SLOW_SENDER4	N/A
1028.546	RECEIVER	SLOW_SENDER13
1029.304	RECEIVER	SLOW_SENDER4
1029.649	SLOW_SENDER14	N/A
1030.459	RECEIVER	SLOW_SENDER14
1031.751	SLOW_SENDER9	N/A
1032.545	RECEIVER	SLOW_SENDER9
1035.220	SLOW_SENDER11	N/A
1035.451	RECEIVER	FAST_SENDER
1035.986	SLOW_SENDER13	N/A
1036.710	SLOW_SENDER4	N/A
1036.727	RECEIVER	SLOW_SENDER13
1037.498	RECEIVER	SLOW_SENDER4
1037.852	FAST_SENDER	N/A
1038.180	SLOW_SENDER3	N/A
1038.962	RECEIVER	SLOW_SENDER3
1039.964	SLOW_SENDER9	N/A
1040.716	RECEIVER	SLOW_SENDER9
1044.154	SLOW_SENDER13	N/A
1044.518	RECEIVER	FAST_SENDER
1046.412	SLOW_SENDER3	N/A
1047.178	RECEIVER	SLOW_SENDER3
1048.152	SLOW_SENDER9	N/A
1048.894	RECEIVER	SLOW_SENDER9
1052.538	FAST_SENDER	N/A
1056.310	SLOW_SENDER9	N/A
1057.077	RECEIVER	SLOW_SENDER9
1058.660	RECEIVER	FAST_SENDER
1061.091	FAST_SENDER	N/A
1064.512	SLOW_SENDER9	N/A
1065.268	RECEIVER	SLOW_SENDER9
1067.119	RECEIVER	FAST_SENDER
1069.528	FAST_SENDER	N/A
1075.160	RECEIVER	FAST_SENDER
1076.470	SLOW_SENDER10	N/A
1077.606	FAST_SENDER	N/A
1082.457	RECEIVER	SLOW_SENDER10
1083.832	RECEIVER	FAST_SENDER
1086.237	FAST_SENDER	N/A
1087.858	SLOW_SENDER10	N/A
1088.607	RECEIVER	SLOW_SENDER10
1093.078	RECEIVER	FAST_SENDER
1094.023	SLOW_SENDER10	N/A
1094.809	RECEIVER	SLOW_SENDER10
1095.506	FAST_SENDER	N/A
1101.363	RECEIVER	FAST_SENDER
1102.215	SLOW_SENDER10	N/A
1102.995	RECEIVER	SLOW_SENDER10
1103.787	FAST_SENDER	N/A
1109.735	RECEIVER	FAST_SENDER
1110.415	SLOW_SENDER10	N/A
1111.154	RECEIVER	SLOW_SENDER10
1112.153	FAST_SENDER	N/A
1118.081	RECEIVER	FAST_SENDER
1118.596	SLOW_SENDER10	N/A
1120.508	FAST_SENDER	N/A
1122.525	RECEIVER	SLOW_SENDER10
1126.748	RECEIVER	FAST_SENDER
1129.172	FAST_SENDER	N/A
1129.931	SLOW_SENDER10	N/A
1130.719	RECEIVER	SLOW_SENDER10
1135.479	RECEIVER	FAST_SENDER
1137.890	FAST_SENDER	N/A
1143.371	RECEIVER	FAST_SENDER
1145.810	FAST_SENDER	N/A
1151.832	RECEIVER	FAST_SENDER
1154.266	FAST_SENDER	N/A
1160.142	RECEIVER	FAST_SENDER
1162.568	FAST_SENDER	N/A
1166.870	SLOW_SENDER7	N/A
1168.638	RECEIVER	FAST_SENDER
1171.039	FAST_SENDER	N/A
1172.597	RECEIVER	SLOW_SENDER7
1176.600	SLOW_SENDER5	N/A
1176.986	RECEIVER	FAST_SENDER
1178.019	SLOW_SENDER7	N/A
1178.757	RECEIVER	SLOW_SENDER7
1181.101	RECEIVER	SLOW_SENDER5
1181.700	SLOW_SENDER12	N/A
1184.183	SLOW_SENDER7	N/A
1184.966	RECEIVER	SLOW_SENDER7
1185.447	FAST_SENDER	N/A
1185.757	RECEIVER	SLOW_SENDER12
1186.230	SLOW_SENDER2	N/A
1186.490	SLOW_SENDER6	N/A
1186.543	SLOW_SENDER5	N/A
1186.970	SLOW_SENDER8	N/A
1188.936	RECEIVER	SLOW_SENDER5
1189.960	SLOW_SENDER1	N/A
1191.847	RECEIVER	SLOW_SENDER8
1192.393	SLOW_SENDER7	N/A
1192.888	RECEIVER	SLOW_SENDER6
1193.109	SLOW_SENDER12	N/A
1193.870	RECEIVER	SLOW_SENDER12
1195.410	SLOW_SENDER14	N/A
1196.366	SLOW_SENDER5	N/A
1196.746	RECEIVER	SLOW_SENDER1
1198.287	SLOW_SENDER6	N/A
1199.717	SLOW_SENDER8	N/A
1200.317	FAST_SENDER	N/A
1201.130	SLOW_SENDER4	N/A
1201.290	SLOW_SENDER12	N/A
1201.890	SLOW_SENDER11	N/A
1202.623	SLOW_SENDER2	N/A
1204.749	SLOW_SENDER1	N/A
1207.405	SLOW_SENDER7	N/A
1210.100	SLOW_SENDER5	N/A
1210.180	SLOW_SENDER14	N/A
1210.740	SLOW_SENDER3	N/A
1212.360	SLOW_SENDER13	N/A
1212.986	SLOW_SENDER6	N/A
1215.152	SLOW_SENDER4	N/A
1215.824	SLOW_SENDER8	N/A
1217.772	FAST_SENDER	N/A
1218.324	SLOW_SENDER11	N/A
1224.028	SLOW_SENDER3	N/A
1224.988	SLOW_SENDER14	N/A
1226.343	SLOW_SENDER13	N/A
1228.585	SLOW_SENDER4	N/A
1229.830	SLOW_SENDER9	N/A
1231.819	FAST_SENDER	N/A
1232.088	SLOW_SENDER11	N/A
1239.217	SLOW_SENDER3	N/A
1239.359	SLOW_SENDER13	N/A
1243.037	SLOW_SENDER9	N/A
1244.838	FAST_SENDER	N/A
1255.949	SLOW_SENDER9	N/A
1257.801	FAST_SENDER	N/A
1270.623	FAST_SENDER	N/A
1283.196	FAST_SENDER	N/A
1294.270	SLOW_SENDER10	N/A
1296.058	FAST_SENDER	N/A
1308.947	SLOW_SENDER10	N/A
1309.100	FAST_SENDER	N/A
1321.583	SLOW_SENDER10	N/A
1322.727	FAST_SENDER	N/A
1335.795	FAST_SENDER	N/A
1348.042	FAST_SENDER	N/A
1360.653	FAST_SENDER	N/A
1366.993	RECEIVER	FAST_SENDER
1369.420	FAST_SENDER	N/A
1370.195	RECEIVER	FAST_SENDER
1371.250	SLOW_SENDER7	N/A
1372.644	FAST_SENDER	N/A
1373.490	SLOW_SENDER12	N/A
1373.890	SLOW_SENDER2	N/A
1375.497	RECEIVER	SLOW_SENDER7
1375.550	SLOW_SENDER5	N/A
1376.260	RECEIVER	SLOW_SENDER12
1377.320	SLOW_SENDER1	N/A
1377.940	SLOW_SENDER6	N/A
1378.694	SLOW_SENDER12	N/A
1379.834	RECEIVER	FAST_SENDER
1380.210	SLOW_SENDER8	N/A
1380.918	SLOW_SENDER7	N/A
1380.973	RECEIVER	SLOW_SENDER8
1382.218	RECEIVER	SLOW_SENDER7
1382.244	FAST_SENDER	N/A
1383.038	RECEIVER	FAST_SENDER
1383.926	RECEIVER	SLOW_SENDER1
1384.991	RECEIVER	SLOW_SENDER2
1385.485	FAST_SENDER	N/A
1385.698	RECEIVER	SLOW_SENDER12
1387.515	RECEIVER	SLOW_SENDER6
1387.637	SLOW_SENDER7	N/A
1388.407	RECEIVER	SLOW_SENDER7
1389.240	SLOW_SENDER14	N/A
1389.330	SLOW_SENDER1	N/A
1390.634	RECEIVER	SLOW_SENDER1
1390.815	SLOW_SENDER5	N/A
1391.573	RECEIVER	SLOW_SENDER5
1392.392	SLOW_SENDER2	N/A
1392.895	SLOW_SENDER6	N/A
1393.137	SLOW_SENDER12	N/A
1393.157	RECEIVER	SLOW_SENDER2
1393.863	RECEIVER	SLOW_SENDER12
1395.050	SLOW_SENDER4	N/A
1395.822	SLOW_SENDER7	N/A
1396.410	SLOW_SENDER11	N/A
1396.621	RECEIVER	SLOW_SENDER7
1396.878	SLOW_SENDER8	N/A
1397.451	RECEIVER	SLOW_SENDER6
1398.039	SLOW_SENDER1	N/A
1398.332	RECEIVER	SLOW_SENDER14
1398.925	FAST_SENDER	N/A
1398.990	SLOW_SENDER5	N/A
1399.974	RECEIVER	SLOW_SENDER4
1400.578	SLOW_SENDER2	N/A
1400.907	RECEIVER	SLOW_SENDER8
1401.296	SLOW_SENDER12	N/A
1401.926	RECEIVER	SLOW_SENDER2
1402.559	RECEIVER	SLOW_SENDER12
1403.235	RECEIVER	SLOW_SENDER1
1404.029	SLOW_SENDER7	N/A
1404.164	RECEIVER	SLOW_SENDER5
1404.400	SLOW_SENDER13	N/A
1404.800	SLOW_SENDER3	N/A
1404.877	SLOW_SENDER6	N/A
1405.495	RECEIVER	FAST_SENDER
1408.333	SLOW_SENDER14	N/A
1409.453	SLOW_SENDER4	N/A
1410.158	RECEIVER	SLOW_SENDER7
1410.373	SLOW_SENDER8	N/A
1410.664	SLOW_SENDER1	N/A
1411.317	RECEIVER	SLOW_SENDER4
1412.484	RECEIVER	SLOW_SENDER1
1414.201	SLOW_SENDER11	N/A
1414.224	FAST_SENDER	N/A
1415.449	RECEIVER	SLOW_SENDER11
1416.733	RECEIVER	SLOW_SENDER14
1417.581	SLOW_SENDER7	N/A
1418.756	SLOW_SENDER4	N/A
1419.517	RECEIVER	SLOW_SENDER4
1420.448	SLOW_SENDER3	N/A
1420.460	SLOW_SENDER9	N/A
1421.216	RECEIVER	SLOW_SENDER3
1421.953	SLOW_SENDER13	N/A
1422.353	RECEIVER	FAST_SENDER
1422.892	SLOW_SENDER11	N/A
1423.667	RECEIVER	SLOW_SENDER11
1424.140	SLOW_SENDER14	N/A
1425.459	RECEIVER	SLOW_SENDER14
1426.944	SLOW_SENDER4	N/A
1428.620	SLOW_SENDER3	N/A
1430.325	FAST_SENDER	N/A
1431.091	SLOW_SENDER11	N/A
1434.614	SLOW_SENDER9	N/A
1435.093	SLOW_SENDER13	N/A
1444.041	FAST_SENDER	N/A
1447.592	SLOW_SENDER9	N/A
1456.799	FAST_SENDER	N/A
1469.245	FAST_SENDER	N/A
1482.414	FAST_SENDER	N/A
1486.030	SLOW_SENDER10	N/A
1494.985	FAST_SENDER	N/A
1499.143	SLOW_SENDER10	N/A
1508.469	FAST_SENDER	N/A
1511.778	SLOW_SENDER10	N/A
1520.784	FAST_SENDER	N/A
1533.235	FAST_SENDER	N/A
1546.266	FAST_SENDER	N/A
1559.271	FAST_SENDER	N/A
1569.700	SLOW_SENDER12	N/A
1570.100	SLOW_SENDER5	N/A
1571.530	FAST_SENDER	N/A
1572.580	SLOW_SENDER2	N/A
1572.910	SLOW_SENDER6	N/A
1573.850	SLOW_SENDER7	N/A
1576.260	SLOW_SENDER8	N/A
1577.480	SLOW_SENDER1	N/A
1582.480	SLOW_SENDER12	N/A
1584.286	SLOW_SENDER5	N/A
1585.779	FAST_SENDER	N/A
1586.987	SLOW_SENDER2	N/A
1587.967	SLOW_SENDER6	N/A
1589.080	SLOW_SENDER14	N/A
1590.097	SLOW_SENDER7	N/A
1590.873	RECEIVER	SLOW_SENDER7
1592.038	RECEIVER	SLOW_SENDER14
1592.846	RECEIVER	FAST_SENDER
1593.308	SLOW_SENDER1	N/A
1593.740	SLOW_SENDER8	N/A
1593.955	RECEIVER	SLOW_SENDER2
1595.160	RECEIVER	SLOW_SENDER1
1595.283	FAST_SENDER	N/A
1596.019	RECEIVER	FAST_SENDER
1596.170	SLOW_SENDER4	N/A
1596.840	SLOW_SENDER3	N/A
1598.278	RECEIVER	SLOW_SENDER8
1598.455	FAST_SENDER	N/A
1599.224	RECEIVER	FAST_SENDER
1599.317	SLOW_SENDER5	N/A
1599.390	SLOW_SENDER13	N/A
1600.083	RECEIVER	SLOW_SENDER5
1600.290	SLOW_SENDER11	N/A
1600.948	SLOW_SENDER14	N/A
1601.089	RECEIVER	SLOW_SENDER11
1601.397	SLOW_SENDER2	N/A
1601.663	FAST_SENDER	N/A
1602.184	RECEIVER	SLOW_SENDER2
1602.610	SLOW_SENDER1	N/A
1603.299	RECEIVER	SLOW_SENDER14
1603.493	SLOW_SENDER11	N/A
1605.700	SLOW_SENDER8	N/A
1606.500	RECEIVER	SLOW_SENDER8
1607.795	RECEIVER	FAST_SENDER
1608.647	RECEIVER	SLOW_SENDER1
1610.720	SLOW_SENDER4	N/A
1610.730	SLOW_SENDER14	N/A
1611.480	RECEIVER	SLOW_SENDER4
1611.508	SLOW_SENDER3	N/A
1612.278	RECEIVER	SLOW_SENDER3
1612.470	SLOW_SENDER9	N/A
1613.934	SLOW_SENDER8	N/A
1614.005	SLOW_SENDER13	N/A
1614.895	RECEIVER	SLOW_SENDER9
1615.342	FAST_SENDER	N/A
1616.094	SLOW_SENDER1	N/A
1617.704	SLOW_SENDER11	N/A
1618.450	RECEIVER	SLOW_SENDER11
1619.680	SLOW_SENDER3	N/A
1620.152	RECEIVER	SLOW_SENDER13
1620.994	RECEIVER	SLOW_SENDER3
1624.827	SLOW_SENDER4	N/A
1625.626	RECEIVER	SLOW_SENDER4
1626.397	SLOW_SENDER9	N/A
1626.603	RECEIVER	FAST_SENDER
1627.566	SLOW_SENDER13	N/A
1628.270	RECEIVER	SLOW_SENDER13
1629.030	FAST_SENDER	N/A
1629.147	SLOW_SENDER11	N/A
1630.456	RECEIVER	SLOW_SENDER11
1631.812	SLOW_SENDER3	N/A
1632.592	RECEIVER	SLOW_SENDER3
1633.035	SLOW_SENDER4	N/A
1633.815	RECEIVER	SLOW_SENDER4
1635.987	RECEIVER	FAST_SENDER
1637.895	SLOW_SENDER11	N/A
1638.387	FAST_SENDER	N/A
1638.676	RECEIVER	SLOW_SENDER11
1639.414	SLOW_SENDER9	N/A
1640.019	SLOW_SENDER3	N/A
1640.147	RECEIVER	SLOW_SENDER9
1645.154	RECEIVER	FAST_SENDER
1647.582	SLOW_SENDER9	N/A
1647.585	FAST_SENDER	N/A
1648.378	RECEIVER	SLOW_SENDER9
1653.839	RECEIVER	FAST_SENDER
1656.260	FAST_SENDER	N/A
1662.131	RECEIVER	FAST_SENDER
1664.581	FAST_SENDER	N/A
1670.356	RECEIVER	FAST_SENDER
1672.804	FAST_SENDER	N/A
1676.380	SLOW_SENDER10	N/A
1678.699	RECEIVER	FAST_SENDER
1681.118	FAST_SENDER	N/A
1682.785	RECEIVER	SLOW_SENDER10
1686.925	RECEIVER	FAST_SENDER
1688.195	SLOW_SENDER10	N/A
1688.985	RECEIVER	SLOW_SENDER10
1689.359	FAST_SENDER	N/A
1694.422	SLOW_SENDER10	N/A
1695.185	RECEIVER	SLOW_SENDER10
1700.394	RECEIVER	FAST_SENDER
1702.628	SLOW_SENDER10	N/A
1702.814	FAST_SENDER	N/A
1703.360	RECEIVER	SLOW_SENDER10
1708.923	RECEIVER	FAST_SENDER
1710.767	SLOW_SENDER10	N/A
1711.334	FAST_SENDER	N/A
1711.520	RECEIVER	SLOW_SENDER10
1717.190	RECEIVER	FAST_SENDER
1718.962	SLOW_SENDER10	N/A
1719.613	FAST_SENDER	N/A
1719.745	RECEIVER	SLOW_SENDER10
1725.561	RECEIVER	FAST_SENDER
1727.188	SLOW_SENDER10	N/A
1727.965	RECEIVER	SLOW_SENDER10
1728.005	FAST_SENDER	N/A
1734.239	RECEIVER	FAST_SENDER
1735.399	SLOW_SENDER10	N/A
1736.203	RECEIVER	SLOW_SENDER10
1736.643	FAST_SENDER	N/A
1742.499	RECEIVER	FAST_SENDER
1743.629	SLOW_SENDER10	N/A
1744.378	RECEIVER	SLOW_SENDER10
1744.940	FAST_SENDER	N/A
1750.747	RECEIVER	FAST_SENDER
1751.804	SLOW_SENDER10	N/A
1752.584	RECEIVER	SLOW_SENDER10
1754.390	SLOW_SENDER12	N/A
1757.512	FAST_SENDER	N/A
1759.018	RECEIVER	SLOW_SENDER12
1760.011	SLOW_SENDER10	N/A
1760.420	SLOW_SENDER6	N/A
1760.795	RECEIVER	SLOW_SENDER10
1762.560	SLOW_SENDER7	N/A
1763.548	RECEIVER	FAST_SENDER
1763.900	SLOW_SENDER5	N/A
1764.428	SLOW_SENDER12	N/A
1765.738	RECEIVER	SLOW_SENDER12
1765.870	SLOW_SENDER2	N/A
1767.067	RECEIVER	SLOW_SENDER6
1770.337	FAST_SENDER	N/A
1771.185	SLOW_SENDER12	N/A
1772.497	SLOW_SENDER6	N/A
1778.017	SLOW_SENDER7	N/A
1779.320	SLOW_SENDER8	N/A
1779.603	SLOW_SENDER2	N/A
1779.637	SLOW_SENDER5	N/A
1780.640	SLOW_SENDER1	N/A
1782.320	SLOW_SENDER14	N/A
1783.748	SLOW_SENDER12	N/A
1784.912	FAST_SENDER	N/A
1786.976	SLOW_SENDER6	N/A
1793.765	SLOW_SENDER2	N/A
1793.992	SLOW_SENDER14	N/A
1794.070	SLOW_SENDER13	N/A
1794.148	SLOW_SENDER1	N/A
1794.679	SLOW_SENDER5	N/A
1797.303	SLOW_SENDER8	N/A
1797.510	SLOW_SENDER4	N/A
1798.993	FAST_SENDER	N/A
1804.500	SLOW_SENDER3	N/A
1804.970	SLOW_SENDER11	N/A
1807.420	SLOW_SENDER13	N/A
1808.756	SLOW_SENDER14	N/A
1810.796	SLOW_SENDER1	N/A
1811.222	SLOW_SENDER4	N/A
1812.230	SLOW_SENDER9	N/A
1813.134	FAST_SENDER	N/A
1818.795	SLOW_SENDER11	N/A
1819.869	SLOW_SENDER3	N/A
1825.561	FAST_SENDER	N/A
1825.793	SLOW_SENDER4	N/A
1825.841	SLOW_SENDER9	N/A
1831.806	SLOW_SENDER11	N/A
1839.540	FAST_SENDER	N/A
1839.855	SLOW_SENDER9	N/A
1852.079	FAST_SENDER	N/A
1864.487	FAST_SENDER	N/A
1877.080	FAST_SENDER	N/A
1889.604	FAST_SENDER	N/A
1902.461	FAST_SENDER	N/A
1914.863	FAST_SENDER	N/A
1924.390	SLOW_SENDER10	N/A
1927.832	FAST_SENDER	N/A
1934.069	RECEIVER	FAST_SENDER
1936.513	FAST_SENDER	N/A
1937.283	RECEIVER	FAST_SENDER
1939.023	SLOW_SENDER10	N/A
1939.719	FAST_SENDER	N/A
1939.813	RECEIVER	SLOW_SENDER10
1940.457	RECEIVER	FAST_SENDER
1942.874	FAST_SENDER	N/A
1947.242	SLOW_SENDER10	N/A
1948.029	RECEIVER	SLOW_SENDER10
1948.160	SLOW_SENDER12	N/A
1948.898	RECEIVER	SLOW_SENDER12
1951.300	SLOW_SENDER12	N/A
1951.550	SLOW_SENDER7	N/A
1953.894	RECEIVER	FAST_SENDER
1954.360	SLOW_SENDER6	N/A
1954.614	RECEIVER	SLOW_SENDER7
1955.469	SLOW_SENDER10	N/A
1955.577	RECEIVER	SLOW_SENDER12
1956.344	FAST_SENDER	N/A
1957.039	SLOW_SENDER7	N/A
1957.095	RECEIVER	FAST_SENDER
1959.407	RECEIVER	SLOW_SENDER10
1960.060	SLOW_SENDER2	N/A
1960.780	SLOW_SENDER5	N/A
1960.811	RECEIVER	SLOW_SENDER2
1960.990	SLOW_SENDER12	N/A
1961.766	RECEIVER	SLOW_SENDER12
1962.837	RECEIVER	SLOW_SENDER6
1963.227	SLOW_SENDER2	N/A
1966.673	FAST_SENDER	N/A
1966.842	SLOW_SENDER10	N/A
1967.035	RECEIVER	SLOW_SENDER2
1967.167	SLOW_SENDER12	N/A
1967.893	SLOW_SENDER6	N/A
1967.917	RECEIVER	SLOW_SENDER12
1968.490	SLOW_SENDER8	N/A
1968.628	RECEIVER	SLOW_SENDER6
1973.080	SLOW_SENDER14	N/A
1973.321	SLOW_SENDER7	N/A
1973.534	RECEIVER	FAST_SENDER
1974.752	SLOW_SENDER5	N/A
1974.825	RECEIVER	SLOW_SENDER8
1975.300	SLOW_SENDER1	N/A
1975.331	SLOW_SENDER12	N/A
1975.496	RECEIVER	SLOW_SENDER5
1975.954	FAST_SENDER	N/A
1976.941	SLOW_SENDER2	N/A
1977.176	RECEIVER	SLOW_SENDER12
1979.732	SLOW_SENDER6	N/A
1980.150	SLOW_SENDER13	N/A
1980.204	RECEIVER	SLOW_SENDER14
1980.262	SLOW_SENDER8	N/A
1981.185	RECEIVER	SLOW_SENDER1
1982.942	SLOW_SENDER5	N/A
1983.534	RECEIVER	FAST_SENDER
1984.612	SLOW_SENDER12	N/A
1985.366	RECEIVER	SLOW_SENDER12
1986.950	RECEIVER	SLOW_SENDER13
1988.603	SLOW_SENDER1	N/A
1989.359	RECEIVER	SLOW_SENDER1
1990.460	SLOW_SENDER3	N/A
1991.085	FAST_SENDER	N/A
1991.262	SLOW_SENDER14	N/A
1991.790	SLOW_SENDER4	N/A
1992.035	RECEIVER	SLOW_SENDER14
1992.783	SLOW_SENDER12	N/A
1993.555	RECEIVER	SLOW_SENDER12
1994.930	SLOW_SENDER8	N/A
1995.086	SLOW_SENDER13	N/A
1995.699	RECEIVER	SLOW_SENDER8
1996.230	SLOW_SENDER11	N/A
1996.367	RECEIVER	SLOW_SENDER13
1996.776	SLOW_SENDER1	N/A
1996.918	SLOW_SENDER5	N/A
1998.023	RECEIVER	FAST_SENDER
1999.482	SLOW_SENDER14	N/A
2000.208	RECEIVER	SLOW_SENDER14
2000.449	FAST_SENDER	N/A
2001.139	RECEIVER	SLOW_SENDER11
2002.632	RECEIVER	SLOW_SENDER1
2003.780	SLOW_SENDER13	N/A
2004.223	SLOW_SENDER4	N/A
2004.252	SLOW_SENDER3	N/A
2004.537	RECEIVER	SLOW_SENDER13
2005.562	RECEIVER	SLOW_SENDER3
2006.050	SLOW_SENDER9	N/A
2006.563	SLOW_SENDER11	N/A
2007.141	RECEIVER	FAST_SENDER
2007.641	SLOW_SENDER14	N/A
2008.649	RECEIVER	SLOW_SENDER4
2009.545	FAST_SENDER	N/A
2010.079	SLOW_SENDER1	N/A
2010.861	RECEIVER	SLOW_SENDER1
2012.503	RECEIVER	SLOW_SENDER9
2012.989	SLOW_SENDER3	N/A
2013.743	RECEIVER	SLOW_SENDER3
2015.946	RECEIVER	FAST_SENDER
2017.909	SLOW_SENDER9	N/A
2018.265	SLOW_SENDER1	N/A
2018.358	SLOW_SENDER4	N/A
2018.363	FAST_SENDER	N/A
2019.707	RECEIVER	SLOW_SENDER4
2020.673	SLOW_SENDER11	N/A
2021.176	SLOW_SENDER3	N/A
2021.454	RECEIVER	SLOW_SENDER11
2022.455	RECEIVER	SLOW_SENDER3
2026.289	RECEIVER	FAST_SENDER
2028.714	FAST_SENDER	N/A
2029.867	SLOW_SENDER3	N/A
2030.613	RECEIVER	SLOW_SENDER3
2031.894	SLOW_SENDER9	N/A
2032.640	RECEIVER	SLOW_SENDER9
2038.023	SLOW_SENDER3	N/A
2040.079	SLOW_SENDER9	N/A
2041.352	FAST_SENDER	N/A
2054.569	FAST_SENDER	N/A
2067.270	FAST_SENDER	N/A
2079.923	FAST_SENDER	N/A
2092.969	FAST_SENDER	N/A
2105.736	FAST_SENDER	N/A
2118.068	FAST_SENDER	N/A
2130.571	FAST_SENDER	N/A
2131.370	SLOW_SENDER10	N/A
2139.600	SLOW_SENDER7	N/A
2143.329	FAST_SENDER	N/A
2146.008	SLOW_SENDER10	N/A
2147.800	SLOW_SENDER2	N/A
2148.270	SLOW_SENDER6	N/A
2154.415	SLOW_SENDER7	N/A
2158.745	FAST_SENDER	N/A
2161.250	SLOW_SENDER12	N/A
2161.370	SLOW_SENDER8	N/A
2162.910	SLOW_SENDER5	N/A
2162.975	SLOW_SENDER6	N/A
2164.350	SLOW_SENDER2	N/A
2168.364	SLOW_SENDER7	N/A
2172.475	FAST_SENDER	N/A
2174.941	SLOW_SENDER12	N/A
2175.090	SLOW_SENDER13	N/A
2175.331	SLOW_SENDER5	N/A
2177.753	SLOW_SENDER8	N/A
2178.070	SLOW_SENDER14	N/A
2178.574	SLOW_SENDER2	N/A
2182.740	SLOW_SENDER1	N/A
2185.266	FAST_SENDER	N/A
2186.580	SLOW_SENDER4	N/A
2188.550	SLOW_SENDER11	N/A
2189.526	SLOW_SENDER12	N/A
2190.105	SLOW_SENDER5	N/A
2191.163	SLOW_SENDER13	N/A
2196.300	SLOW_SENDER14	N/A
2197.038	RECEIVER	SLOW_SENDER14
2198.734	RECEIVER	SLOW_SENDER11
2199.522	SLOW_SENDER1	N/A
2199.593	FAST_SENDER	N/A
2200.280	RECEIVER	SLOW_SENDER1
2200.908	SLOW_SENDER4	N/A
2202.485	RECEIVER	FAST_SENDER
2204.440	SLOW_SENDER14	N/A
2204.737	SLOW_SENDER13	N/A
2204.778	RECEIVER	SLOW_SENDER4
2204.886	FAST_SENDER	N/A
2205.614	RECEIVER	FAST_SENDER
2205.990	SLOW_SENDER9	N/A
2206.168	SLOW_SENDER11	N/A
2206.200	SLOW_SENDER3	N/A
2206.917	RECEIVER	SLOW_SENDER11
2207.722	SLOW_SENDER1	N/A
2208.974	RECEIVER	SLOW_SENDER14
2210.165	RECEIVER	SLOW_SENDER1
2212.334	RECEIVER	SLOW_SENDER9
2213.136	RECEIVER	SLOW_SENDER3
2213.738	FAST_SENDER	N/A
2214.360	SLOW_SENDER11	N/A
2215.134	RECEIVER	SLOW_SENDER11
2215.404	SLOW_SENDER4	N/A
2216.208	RECEIVER	SLOW_SENDER4
2216.416	SLOW_SENDER14	N/A
2217.166	RECEIVER	SLOW_SENDER14
2217.611	SLOW_SENDER1	N/A
2217.759	SLOW_SENDER9	N/A
2218.376	RECEIVER	SLOW_SENDER1
2218.576	SLOW_SENDER3	N/A
2219.040	RECEIVER	SLOW_SENDER9
2219.715	RECEIVER	FAST_SENDER
2222.155	FAST_SENDER	N/A
2222.572	RECEIVER	SLOW_SENDER3
2222.578	SLOW_SENDER11	N/A
2223.348	RECEIVER	SLOW_SENDER11
2223.648	SLOW_SENDER4	N/A
2224.368	RECEIVER	SLOW_SENDER4
2224.458	SLOW_SENDER9	N/A
2224.602	SLOW_SENDER14	N/A
2225.221	RECEIVER	SLOW_SENDER9
2225.791	SLOW_SENDER1	N/A
2225.892	RECEIVER	SLOW_SENDER14
2226.539	RECEIVER	SLOW_SENDER1
2229.777	RECEIVER	FAST_SENDER
2230.773	SLOW_SENDER11	N/A
2231.568	RECEIVER	SLOW_SENDER11
2231.989	SLOW_SENDER3	N/A
2232.224	FAST_SENDER	N/A
2232.645	SLOW_SENDER9	N/A
2232.787	RECEIVER	SLOW_SENDER3
2233.941	SLOW_SENDER1	N/A
2234.721	RECEIVER	SLOW_SENDER1
2237.017	RECEIVER	SLOW_SENDER9
2238.973	SLOW_SENDER11	N/A
2240.198	SLOW_SENDER3	N/A
2242.149	SLOW_SENDER1	N/A
2242.943	RECEIVER	SLOW_SENDER1
2244.421	SLOW_SENDER9	N/A
2245.141	RECEIVER	SLOW_SENDER9
2245.589	FAST_SENDER	N/A
2251.432	RECEIVER	FAST_SENDER
2252.578	SLOW_SENDER9	N/A
2253.374	RECEIVER	SLOW_SENDER9
2253.872	FAST_SENDER	N/A
2260.803	SLOW_SENDER9	N/A
2261.574	RECEIVER	SLOW_SENDER9
2264.013	RECEIVER	FAST_SENDER
2266.430	FAST_SENDER	N/A
2272.259	RECEIVER	FAST_SENDER
2278.718	FAST_SENDER	N/A
2284.501	RECEIVER	FAST_SENDER
2286.922	FAST_SENDER	N/A
2293.004	RECEIVER	FAST_SENDER
2295.437	FAST_SENDER	N/A
2301.141	RECEIVER	FAST_SENDER
2303.543	FAST_SENDER	N/A
2309.689	RECEIVER	FAST_SENDER
2312.099	FAST_SENDER	N/A
2316.910	SLOW_SENDER10	N/A
2318.195	RECEIVER	FAST_SENDER
2320.601	FAST_SENDER	N/A
2323.282	RECEIVER	SLOW_SENDER10
2326.912	RECEIVER	FAST_SENDER
2328.690	SLOW_SENDER10	N/A
2329.333	FAST_SENDER	N/A
2329.491	RECEIVER	SLOW_SENDER10
2332.830	SLOW_SENDER7	N/A
2334.550	SLOW_SENDER6	N/A
2334.895	SLOW_SENDER10	N/A
2335.651	RECEIVER	SLOW_SENDER10
2338.927	RECEIVER	SLOW_SENDER7
2341.041	RECEIVER	FAST_SENDER
2343.094	SLOW_SENDER10	N/A
2343.487	FAST_SENDER	N/A
2343.911	RECEIVER	SLOW_SENDER10
2344.373	SLOW_SENDER7	N/A
2344.440	SLOW_SENDER2	N/A
2345.140	RECEIVER	SLOW_SENDER7
2349.250	SLOW_SENDER8	N/A
2349.398	RECEIVER	SLOW_SENDER2
2350.062	SLOW_SENDER6	N/A
2350.582	SLOW_SENDER7	N/A
2350.799	RECEIVER	SLOW_SENDER6
2354.288	RECEIVER	FAST_SENDER
2354.835	SLOW_SENDER2	N/A
2355.470	SLOW_SENDER5	N/A
2355.545	RECEIVER	SLOW_SENDER8
2356.736	FAST_SENDER	N/A
2356.740	SLOW_SENDER12	N/A
2357.729	SLOW_SENDER10	N/A
2358.233	SLOW_SENDER6	N/A
2358.497	RECEIVER	SLOW_SENDER10
2360.049	RECEIVER	SLOW_SENDER2
2360.988	SLOW_SENDER8	N/A
2361.734	RECEIVER	SLOW_SENDER8
2363.052	RECEIVER	SLOW_SENDER5
2363.690	SLOW_SENDER7	N/A
2364.276	RECEIVER	FAST_SENDER
2366.719	FAST_SENDER	N/A
2367.174	SLOW_SENDER8	N/A
2367.490	SLOW_SENDER2	N/A
2367.917	RECEIVER	SLOW_SENDER8
2368.471	SLOW_SENDER5	N/A
2369.690	SLOW_SENDER13	N/A
2373.321	SLOW_SENDER8	N/A
2373.902	SLOW_SENDER12	N/A
2380.800	FAST_SENDER	N/A
2382.754	SLOW_SENDER13	N/A
2382.887	SLOW_SENDER5	N/A
2387.364	SLOW_SENDER8	N/A
2387.602	SLOW_SENDER12	N/A
2388.140	SLOW_SENDER4	N/A
2389.510	SLOW_SENDER14	N/A
2394.707	FAST_SENDER	N/A
2395.793	SLOW_SENDER13	N/A
2401.221	SLOW_SENDER4	N/A
2404.064	SLOW_SENDER14	N/A
2406.230	SLOW_SENDER3	N/A
2406.490	SLOW_SENDER1	N/A
2406.570	SLOW_SENDER11	N/A
2408.541	FAST_SENDER	N/A
2414.689	SLOW_SENDER4	N/A
2417.548	SLOW_SENDER14	N/A
2419.428	SLOW_SENDER3	N/A
2419.872	SLOW_SENDER11	N/A
2421.272	SLOW_SENDER1	N/A
2423.767	FAST_SENDER	N/A
2425.050	SLOW_SENDER9	N/A
2432.792	SLOW_SENDER11	N/A
2433.752	SLOW_SENDER3	N/A
2434.829	SLOW_SENDER1	N/A
2437.482	FAST_SENDER	N/A
2438.129	SLOW_SENDER9	N/A
2450.195	SLOW_SENDER9	N/A
2450.903	FAST_SENDER	N/A
2463.550	FAST_SENDER	N/A
2476.229	FAST_SENDER	N/A
2488.384	FAST_SENDER	N/A
2500.805	FAST_SENDER	N/A
2513.290	FAST_SENDER	N/A
2524.240	SLOW_SENDER10	N/A
2525.855	FAST_SENDER	N/A
2528.520	SLOW_SENDER6	N/A
2529.750	SLOW_SENDER7	N/A
2532.247	RECEIVER	FAST_SENDER
2534.330	SLOW_SENDER2	N/A
2534.674	FAST_SENDER	N/A
2536.113	RECEIVER	SLOW_SENDER6
2539.152	SLOW_SENDER10	N/A
2539.934	RECEIVER	SLOW_SENDER10
2543.556	SLOW_SENDER6	N/A
2543.823	SLOW_SENDER7	N/A
2545.996	RECEIVER	SLOW_SENDER7
2547.332	FAST_SENDER	N/A
2547.524	SLOW_SENDER2	N/A
2548.320	RECEIVER	SLOW_SENDER6
2549.869	RECEIVER	FAST_SENDER
2550.640	SLOW_SENDER5	N/A
2551.620	SLOW_SENDER8	N/A
2552.300	FAST_SENDER	N/A
2552.980	SLOW_SENDER12	N/A
2553.025	RECEIVER	SLOW_SENDER2
2553.519	SLOW_SENDER10	N/A
2553.832	RECEIVER	SLOW_SENDER5
2557.786	SLOW_SENDER6	N/A
2558.411	SLOW_SENDER7	N/A
2559.079	RECEIVER	SLOW_SENDER6
2560.230	RECEIVER	SLOW_SENDER12
2560.463	SLOW_SENDER2	N/A
2561.208	RECEIVER	SLOW_SENDER2
2562.020	SLOW_SENDER13	N/A
2565.354	RECEIVER	FAST_SENDER
2565.882	SLOW_SENDER5	N/A
2566.038	SLOW_SENDER8	N/A
2566.611	RECEIVER	SLOW_SENDER5
2567.778	FAST_SENDER	N/A
2568.249	SLOW_SENDER12	N/A
2568.644	SLOW_SENDER2	N/A
2569.400	RECEIVER	SLOW_SENDER2
2570.084	RECEIVER	SLOW_SENDER12
2571.094	RECEIVER	SLOW_SENDER8
2574.051	RECEIVER	FAST_SENDER
2574.051	SLOW_SENDER5	N/A
2574.834	RECEIVER	SLOW_SENDER5
2576.277	SLOW_SENDER13	N/A
2576.484	FAST_SENDER	N/A
2576.850	SLOW_SENDER2	N/A
2577.012	RECEIVER	SLOW_SENDER13
2577.486	SLOW_SENDER12	N/A
2578.243	RECEIVER	SLOW_SENDER12
2578.540	SLOW_SENDER8	N/A
2579.150	SLOW_SENDER4	N/A
2579.275	RECEIVER	SLOW_SENDER8
2582.263	SLOW_SENDER5	N/A
2582.700	SLOW_SENDER14	N/A
2583.045	RECEIVER	SLOW_SENDER5
2584.087	RECEIVER	FAST_SENDER
2584.415	SLOW_SENDER13	N/A
2585.195	RECEIVER	SLOW_SENDER13
2585.667	SLOW_SENDER12	N/A
2586.395	RECEIVER	SLOW_SENDER12
2586.520	FAST_SENDER	N/A
2586.723	SLOW_SENDER8	N/A
2592.188	SLOW_SENDER4	N/A
2592.939	RECEIVER	SLOW_SENDER4
2595.112	SLOW_SENDER14	N/A
2595.919	RECEIVER	SLOW_SENDER14
2597.200	SLOW_SENDER11	N/A
2598.310	RECEIVER	FAST_SENDER
2599.268	SLOW_SENDER12	N/A
2599.350	SLOW_SENDER3	N/A
2600.030	SLOW_SENDER1	N/A
2600.074	RECEIVER	SLOW_SENDER12
2600.371	SLOW_SENDER4	N/A
2600.751	FAST_SENDER	N/A
2601.142	RECEIVER	SLOW_SENDER4
2603.365	SLOW_SENDER14	N/A
2603.665	RECEIVER	SLOW_SENDER11
2604.659	RECEIVER	SLOW_SENDER3
2607.494	RECEIVER	SLOW_SENDER14
2608.200	RECEIVER	FAST_SENDER
2610.093	SLOW_SENDER3	N/A
2610.608	FAST_SENDER	N/A
2610.849	RECEIVER	SLOW_SENDER3
2611.873	SLOW_SENDER11	N/A
2612.391	SLOW_SENDER1	N/A
2612.672	RECEIVER	SLOW_SENDER11
2614.403	SLOW_SENDER4	N/A
2614.660	SLOW_SENDER9	N/A
2614.942	SLOW_SENDER14	N/A
2615.151	RECEIVER	SLOW_SENDER4
2616.278	SLOW_SENDER3	N/A
2617.583	RECEIVER	SLOW_SENDER3
2618.273	RECEIVER	FAST_SENDER
2620.461	RECEIVER	SLOW_SENDER9
2620.714	FAST_SENDER	N/A
2624.016	SLOW_SENDER11	N/A
2624.804	RECEIVER	SLOW_SENDER11
2624.989	SLOW_SENDER3	N/A
2625.777	RECEIVER	SLOW_SENDER3
2625.904	SLOW_SENDER9	N/A
2626.705	RECEIVER	SLOW_SENDER9
2627.412	SLOW_SENDER1	N/A
2632.109	SLOW_SENDER9	N/A
2632.210	SLOW_SENDER11	N/A
2633.183	SLOW_SENDER3	N/A
2634.098	FAST_SENDER	N/A
2645.156	SLOW_SENDER9	N/A
2646.689	FAST_SENDER	N/A
2659.227	FAST_SENDER	N/A
2671.827	FAST_SENDER	N/A
2684.200	FAST_SENDER	N/A
2697.155	FAST_SENDER	N/A
2709.585	FAST_SENDER	N/A
2719.160	SLOW_SENDER10	N/A
2722.666	FAST_SENDER	N/A
2723.270	SLOW_SENDER7	N/A
2723.650	SLOW_SENDER6	N/A
2733.918	SLOW_SENDER10	N/A
2735.602	FAST_SENDER	N/A
2736.759	SLOW_SENDER7	N/A
2738.919	SLOW_SENDER6	N/A
2742.190	SLOW_SENDER2	N/A
2747.852	SLOW_SENDER10	N/A
2748.464	FAST_SENDER	N/A
2749.865	SLOW_SENDER7	N/A
2752.403	SLOW_SENDER6	N/A
2752.940	SLOW_SENDER8	N/A
2753.506	SLOW_SENDER2	N/A
2753.780	SLOW_SENDER5	N/A
2755.750	SLOW_SENDER13	N/A
2762.305	FAST_SENDER	N/A
2763.720	SLOW_SENDER12	N/A
2766.258	SLOW_SENDER8	N/A
2767.168	SLOW_SENDER2	N/A
2767.670	SLOW_SENDER5	N/A
2768.772	SLOW_SENDER13	N/A
2775.100	FAST_SENDER	N/A
2778.160	SLOW_SENDER12	N/A
2778.810	SLOW_SENDER4	N/A
2779.660	SLOW_SENDER8	N/A
2780.160	SLOW_SENDER14	N/A
2782.003	SLOW_SENDER5	N/A
2782.617	SLOW_SENDER13	N/A
2789.530	FAST_SENDER	N/A
2790.680	SLOW_SENDER4	N/A
2791.437	RECEIVER	SLOW_SENDER4
2792.824	SLOW_SENDER12	N/A
2792.950	SLOW_SENDER1	N/A
2793.254	SLOW_SENDER14	N/A
2794.237	RECEIVER	SLOW_SENDER1
2796.319	RECEIVER	FAST_SENDER
2796.671	SLOW_SENDER1	N/A
2797.405	RECEIVER	SLOW_SENDER1
2798.720	FAST_SENDER	N/A
2798.848	SLOW_SENDER4	N/A
2799.603	RECEIVER	SLOW_SENDER4
2799.900	SLOW_SENDER11	N/A
2801.507	RECEIVER	FAST_SENDER
2803.450	SLOW_SENDER3	N/A
2803.907	FAST_SENDER	N/A
2806.078	RECEIVER	FAST_SENDER
2806.410	SLOW_SENDER14	N/A
2807.832	RECEIVER	SLOW_SENDER11
2808.528	FAST_SENDER	N/A
2810.502	SLOW_SENDER1	N/A
2810.609	RECEIVER	SLOW_SENDER3
2811.350	SLOW_SENDER9	N/A
2811.815	SLOW_SENDER4	N/A
2812.588	RECEIVER	SLOW_SENDER4
2813.262	SLOW_SENDER11	N/A
2814.180	RECEIVER	SLOW_SENDER1
2815.108	RECEIVER	FAST_SENDER
2816.018	SLOW_SENDER3	N/A
2816.796	RECEIVER	SLOW_SENDER3
2817.517	FAST_SENDER	N/A
2817.518	RECEIVER	SLOW_SENDER9
2818.987	RECEIVER	SLOW_SENDER11
2819.994	SLOW_SENDER4	N/A
2820.740	RECEIVER	SLOW_SENDER4
2822.938	SLOW_SENDER9	N/A
2823.624	SLOW_SENDER1	N/A
2824.291	RECEIVER	SLOW_SENDER9
2827.694	SLOW_SENDER11	N/A
2828.186	SLOW_SENDER4	N/A
2828.303	RECEIVER	FAST_SENDER
2829.509	RECEIVER	SLOW_SENDER11
2829.650	SLOW_SENDER3	N/A
2830.379	RECEIVER	SLOW_SENDER3
2830.706	FAST_SENDER	N/A
2834.849	SLOW_SENDER9	N/A
2835.609	RECEIVER	SLOW_SENDER9
2836.590	RECEIVER	FAST_SENDER
2836.937	SLOW_SENDER11	N/A
2837.694	RECEIVER	SLOW_SENDER11
2837.813	SLOW_SENDER3	N/A
2838.591	RECEIVER	SLOW_SENDER3
2839.012	FAST_SENDER	N/A
2843.032	SLOW_SENDER9	N/A
2843.773	RECEIVER	SLOW_SENDER9
2845.119	SLOW_SENDER11	N/A
2845.150	RECEIVER	FAST_SENDER
2845.872	RECEIVER	SLOW_SENDER11
2846.038	SLOW_SENDER3	N/A
2846.812	RECEIVER	SLOW_SENDER3
2847.569	FAST_SENDER	N/A
2851.184	SLOW_SENDER9	N/A
2851.978	RECEIVER	SLOW_SENDER9
2853.762	RECEIVER	FAST_SENDER
2854.239	SLOW_SENDER3	N/A
2855.032	RECEIVER	SLOW_SENDER3
2856.188	FAST_SENDER	N/A
2859.381	SLOW_SENDER9	N/A
2860.173	RECEIVER	SLOW_SENDER9
2862.059	RECEIVER	FAST_SENDER
2864.460	FAST_SENDER	N/A
2867.613	SLOW_SENDER9	N/A
2868.374	RECEIVER	SLOW_SENDER9
2870.318	RECEIVER	FAST_SENDER
2872.726	FAST_SENDER	N/A
2878.212	RECEIVER	FAST_SENDER
2880.635	FAST_SENDER	N/A
2886.501	RECEIVER	FAST_SENDER
2888.904	FAST_SENDER	N/A
2894.493	RECEIVER	FAST_SENDER
2896.941	FAST_SENDER	N/A
2902.838	RECEIVER	FAST_SENDER
2905.257	FAST_SENDER	N/A
2911.076	RECEIVER	FAST_SENDER
2913.290	SLOW_SENDER10	N/A
2913.482	FAST_SENDER	N/A
2915.310	SLOW_SENDER7	N/A
2916.760	SLOW_SENDER6	N/A
2919.075	RECEIVER	SLOW_SENDER10
2921.588	RECEIVER	SLOW_SENDER7
2922.839	RECEIVER	SLOW_SENDER6
2924.434	RECEIVER	FAST_SENDER
2924.492	SLOW_SENDER10	N/A
2925.266	RECEIVER	SLOW_SENDER10
2926.877	FAST_SENDER	N/A
2927.013	SLOW_SENDER7	N/A
2928.265	SLOW_SENDER6	N/A
2928.325	RECEIVER	SLOW_SENDER7
2929.033	RECEIVER	SLOW_SENDER6
2930.709	SLOW_SENDER10	N/A
2933.380	SLOW_SENDER2	N/A
2933.606	RECEIVER	FAST_SENDER
2935.376	RECEIVER	SLOW_SENDER10
2936.022	FAST_SENDER	N/A
2939.088	RECEIVER	SLOW_SENDER2
2939.553	SLOW_SENDER6	N/A
2940.309	RECEIVER	SLOW_SENDER6
2940.356	SLOW_SENDER7	N/A
2941.113	RECEIVER	SLOW_SENDER7
2942.812	SLOW_SENDER10	N/A
2943.594	RECEIVER	SLOW_SENDER10
2944.493	SLOW_SENDER2	N/A
2945.170	SLOW_SENDER8	N/A
2946.550	SLOW_SENDER13	N/A
2947.570	SLOW_SENDER5	N/A
2947.733	SLOW_SENDER6	N/A
2948.515	FAST_SENDER	N/A
2951.030	SLOW_SENDER10	N/A
2957.060	SLOW_SENDER12	N/A
2958.706	SLOW_SENDER2	N/A
2959.216	SLOW_SENDER8	N/A
2959.377	SLOW_SENDER13	N/A
2960.967	SLOW_SENDER5	N/A
2962.685	FAST_SENDER	N/A
2970.830	SLOW_SENDER14	N/A
2972.244	SLOW_SENDER12	N/A
2973.719	SLOW_SENDER13	N/A
2975.615	SLOW_SENDER5	N/A
2976.149	SLOW_SENDER8	N/A
2976.389	FAST_SENDER	N/A
2985.181	SLOW_SENDER14	N/A
2986.640	SLOW_SENDER12	N/A
2988.520	SLOW_SENDER1	N/A
2988.772	FAST_SENDER	N/A
2992.400	SLOW_SENDER4	N/A
2998.426	SLOW_SENDER14	N/A
3002.678	SLOW_SENDER1	N/A
3002.796	FAST_SENDER	N/A
3005.962	SLOW_SENDER4	N/A
3009.330	SLOW_SENDER11	N/A
3015.908	SLOW_SENDER1	N/A
3017.376	FAST_SENDER	N/A
3018.670	SLOW_SENDER3	N/A
3020.237	SLOW_SENDER4	N/A
3023.592	SLOW_SENDER11	N/A
3030.067	FAST_SENDER	N/A
3031.787	SLOW_SENDER3	N/A
3031.890	SLOW_SENDER9	N/A
3037.187	SLOW_SENDER11	N/A
3043.152	FAST_SENDER	N/A
3044.846	SLOW_SENDER3	N/A
3045.386	SLOW_SENDER9	N/A
3056.298	FAST_SENDER	N/A
3058.049	SLOW_SENDER9	N/A
3068.833	FAST_SENDER	N/A
3080.870	FAST_SENDER	N/A
3093.778	FAST_SENDER	N/A
3106.667	FAST_SENDER	N/A
3107.930	SLOW_SENDER7	N/A
3112.544	RECEIVER	FAST_SENDER
3114.976	FAST_SENDER	N/A
3115.437	RECEIVER	SLOW_SENDER7
3116.260	SLOW_SENDER6	N/A
3116.500	SLOW_SENDER10	N/A
3122.362	RECEIVER	FAST_SENDER
3122.867	SLOW_SENDER7	N/A
3124.708	RECEIVER	SLOW_SENDER10
3124.804	FAST_SENDER	N/A
3126.320	SLOW_SENDER2	N/A
3128.041	RECEIVER	SLOW_SENDER7
3128.976	RECEIVER	SLOW_SENDER2
3130.482	SLOW_SENDER6	N/A
3130.914	RECEIVER	FAST_SENDER
3131.392	SLOW_SENDER2	N/A
3132.156	SLOW_SENDER10	N/A
3132.181	RECEIVER	SLOW_SENDER2
3133.363	FAST_SENDER	N/A
3134.457	RECEIVER	SLOW_SENDER6
3135.125	RECEIVER	SLOW_SENDER10
3135.450	SLOW_SENDER7	N/A
3136.711	RECEIVER	SLOW_SENDER7
3137.583	SLOW_SENDER2	N/A
3138.030	SLOW_SENDER13	N/A
3138.786	RECEIVER	SLOW_SENDER13
3139.870	RECEIVER	FAST_SENDER
3140.670	SLOW_SENDER8	N/A
3141.210	SLOW_SENDER13	N/A
3141.425	RECEIVER	SLOW_SENDER8
3142.250	SLOW_SENDER5	N/A
3142.293	FAST_SENDER	N/A
3142.569	SLOW_SENDER10	N/A
3143.192	SLOW_SENDER6	N/A
3143.370	RECEIVER	SLOW_SENDER10
3143.871	SLOW_SENDER8	N/A
3144.151	RECEIVER	SLOW_SENDER2
3144.157	SLOW_SENDER7	N/A
3144.953	RECEIVER	SLOW_SENDER7
3147.005	RECEIVER	SLOW_SENDER8
3148.902	RECEIVER	SLOW_SENDER5
3150.788	SLOW_SENDER10	N/A
3150.990	SLOW_SENDER12	N/A
3151.463	SLOW_SENDER2	N/A
3151.558	RECEIVER	SLOW_SENDER10
3152.211	RECEIVER	SLOW_SENDER2
3152.399	SLOW_SENDER7	N/A
3152.429	SLOW_SENDER8	N/A
3153.130	RECEIVER	SLOW_SENDER7
3154.337	SLOW_SENDER5	N/A
3154.815	RECEIVER	FAST_SENDER
3155.291	SLOW_SENDER13	N/A
3155.903	RECEIVER	SLOW_SENDER12
3156.633	RECEIVER	SLOW_SENDER13
3157.252	FAST_SENDER	N/A
3158.558	RECEIVER	SLOW_SENDER8
3158.995	SLOW_SENDER10	N/A
3159.640	SLOW_SENDER2	N/A
3159.722	RECEIVER	SLOW_SENDER10
3160.378	RECEIVER	SLOW_SENDER2
3162.920	SLOW_SENDER14	N/A
3162.943	SLOW_SENDER12	N/A
3164.056	SLOW_SENDER13	N/A
3164.192	RECEIVER	FAST_SENDER
3165.327	RECEIVER	SLOW_SENDER12
3166.620	FAST_SENDER	N/A
3167.142	SLOW_SENDER10	N/A
3167.880	SLOW_SENDER8	N/A
3167.930	RECEIVER	SLOW_SENDER10
3168.141	SLOW_SENDER5	N/A
3168.886	RECEIVER	SLOW_SENDER5
3169.729	RECEIVER	SLOW_SENDER14
3172.753	SLOW_SENDER12	N/A
3173.349	RECEIVER	FAST_SENDER
3174.076	RECEIVER	SLOW_SENDER12
3175.164	SLOW_SENDER14	N/A
3175.361	SLOW_SENDER10	N/A
3175.790	FAST_SENDER	N/A
3175.924	RECEIVER	SLOW_SENDER14
3176.289	SLOW_SENDER5	N/A
3177.037	RECEIVER	SLOW_SENDER5
3180.390	SLOW_SENDER1	N/A
3181.360	SLOW_SENDER14	N/A
3181.512	SLOW_SENDER12	N/A
3182.166	RECEIVER	SLOW_SENDER14
3183.326	RECEIVER	SLOW_SENDER12
3184.441	SLOW_SENDER5	N/A
3184.510	SLOW_SENDER4	N/A
3185.176	RECEIVER	SLOW_SENDER5
3187.200	RECEIVER	FAST_SENDER
3189.568	SLOW_SENDER14	N/A
3189.648	FAST_SENDER	N/A
3190.114	RECEIVER	SLOW_SENDER4
3190.736	SLOW_SENDER12	N/A
3191.537	RECEIVER	SLOW_SENDER12
3193.653	RECEIVER	SLOW_SENDER14
3195.367	SLOW_SENDER1	N/A
3195.520	SLOW_SENDER4	N/A
3196.109	RECEIVER	SLOW_SENDER1
3196.811	RECEIVER	FAST_SENDER
3198.977	SLOW_SENDER12	N/A
3199.213	FAST_SENDER	N/A
3199.757	RECEIVER	SLOW_SENDER12
3201.088	SLOW_SENDER14	N/A
3201.680	SLOW_SENDER11	N/A
3203.515	SLOW_SENDER1	N/A
3207.199	SLOW_SENDER12	N/A
3209.260	SLOW_SENDER3	N/A
3209.406	SLOW_SENDER4	N/A
3212.076	FAST_SENDER	N/A
3215.217	SLOW_SENDER11	N/A
3221.627	SLOW_SENDER3	N/A
3222.340	SLOW_SENDER9	N/A
3225.765	FAST_SENDER	N/A
3228.702	SLOW_SENDER11	N/A
3234.895	SLOW_SENDER3	N/A
3237.626	SLOW_SENDER9	N/A
3238.751	FAST_SENDER	N/A
3250.455	SLOW_SENDER9	N/A
3251.427	FAST_SENDER	N/A
3264.081	FAST_SENDER	N/A
3276.371	FAST_SENDER	N/A
3288.577	FAST_SENDER	N/A
3300.869	FAST_SENDER	N/A
3307.490	SLOW_SENDER6	N/A
3313.296	FAST_SENDER	N/A
3316.210	SLOW_SENDER7	N/A
3321.960	SLOW_SENDER6	N/A
3326.226	FAST_SENDER	N/A
3327.310	SLOW_SENDER2	N/A
3328.722	SLOW_SENDER7	N/A
3333.280	SLOW_SENDER13	N/A
3335.002	SLOW_SENDER6	N/A
3335.220	SLOW_SENDER8	N/A
3339.527	FAST_SENDER	N/A
3339.660	SLOW_SENDER10	N/A
3341.932	SLOW_SENDER7	N/A
3343.226	SLOW_SENDER2	N/A
3348.095	SLOW_SENDER8	N/A
3348.262	SLOW_SENDER13	N/A
3348.780	SLOW_SENDER5	N/A
3354.711	FAST_SENDER	N/A
3356.313	SLOW_SENDER10	N/A
3357.028	SLOW_SENDER2	N/A
3362.318	SLOW_SENDER5	N/A
3362.489	SLOW_SENDER13	N/A
3362.918	SLOW_SENDER8	N/A
3363.064	RECEIVER	SLOW_SENDER5
3366.640	SLOW_SENDER14	N/A
3367.376	FAST_SENDER	N/A
3367.394	RECEIVER	SLOW_SENDER14
3368.985	SLOW_SENDER10	N/A
3369.815	SLOW_SENDER14	N/A
3370.485	SLOW_SENDER5	N/A
3371.276	RECEIVER	SLOW_SENDER5
3371.690	SLOW_SENDER12	N/A
3371.968	RECEIVER	SLOW_SENDER14
3373.700	SLOW_SENDER1	N/A
3373.923	RECEIVER	FAST_SENDER
3374.591	RECEIVER	SLOW_SENDER12
3375.370	SLOW_SENDER4	N/A
3376.354	FAST_SENDER	N/A
3378.257	RECEIVER	SLOW_SENDER1
3381.024	SLOW_SENDER14	N/A
3381.799	RECEIVER	SLOW_SENDER14
3382.587	RECEIVER	FAST_SENDER
3383.664	SLOW_SENDER1	N/A
3384.421	RECEIVER	SLOW_SENDER1
3385.027	FAST_SENDER	N/A
3385.446	SLOW_SENDER12	N/A
3386.180	RECEIVER	SLOW_SENDER12
3389.061	SLOW_SENDER4	N/A
3389.202	SLOW_SENDER14	N/A
3389.843	RECEIVER	SLOW_SENDER4
3389.858	SLOW_SENDER1	N/A
3390.491	RECEIVER	SLOW_SENDER14
3391.137	RECEIVER	SLOW_SENDER1
3392.990	SLOW_SENDER11	N/A
3393.609	SLOW_SENDER12	N/A
3394.330	RECEIVER	SLOW_SENDER12
3396.047	RECEIVER	FAST_SENDER
3397.901	SLOW_SENDER14	N/A
3398.490	FAST_SENDER	N/A
3398.584	SLOW_SENDER1	N/A
3398.669	RECEIVER	SLOW_SENDER14
3399.480	SLOW_SENDER3	N/A
3399.880	RECEIVER	SLOW_SENDER1
3400.916	SLOW_SENDER4	N/A
3401.675	RECEIVER	SLOW_SENDER4
3401.772	SLOW_SENDER12	N/A
3402.535	RECEIVER	SLOW_SENDER12
3406.092	SLOW_SENDER14	N/A
3406.238	RECEIVER	SLOW_SENDER3
3406.565	SLOW_SENDER11	N/A
3407.338	RECEIVER	SLOW_SENDER11
3409.064	RECEIVER	FAST_SENDER
3409.113	SLOW_SENDER4	N/A
3409.913	RECEIVER	SLOW_SENDER4
3409.965	SLOW_SENDER12	N/A
3411.403	RECEIVER	SLOW_SENDER14
3411.470	SLOW_SENDER1	N/A
3411.495	FAST_SENDER	N/A
3411.640	SLOW_SENDER3	N/A
3412.253	RECEIVER	SLOW_SENDER1
3414.781	SLOW_SENDER11	N/A
3414.840	SLOW_SENDER9	N/A
3415.402	RECEIVER	SLOW_SENDER12
3416.507	RECEIVER	SLOW_SENDER3
3417.337	SLOW_SENDER4	N/A
3418.104	RECEIVER	SLOW_SENDER4
3418.922	RECEIVER	FAST_SENDER
3419.681	SLOW_SENDER1	N/A
3420.492	RECEIVER	SLOW_SENDER1
3423.952	SLOW_SENDER3	N/A
3425.526	SLOW_SENDER4	N/A
3426.618	FAST_SENDER	N/A
3427.686	RECEIVER	SLOW_SENDER3
3428.069	SLOW_SENDER9	N/A
3428.682	SLOW_SENDER11	N/A
3428.798	RECEIVER	SLOW_SENDER9
3435.118	SLOW_SENDER3	N/A
3435.901	RECEIVER	SLOW_SENDER3
3437.627	RECEIVER	FAST_SENDER
3439.806	SLOW_SENDER9	N/A
3440.030	FAST_SENDER	N/A
3448.011	SLOW_SENDER9	N/A
3452.650	FAST_SENDER	N/A
3464.990	FAST_SENDER	N/A
3477.097	FAST_SENDER	N/A
3489.754	FAST_SENDER	N/A
3500.240	SLOW_SENDER6	N/A
3502.860	FAST_SENDER	N/A
3507.220	SLOW_SENDER7	N/A
3512.079	SLOW_SENDER6	N/A
3515.527	FAST_SENDER	N/A
3521.560	SLOW_SENDER2	N/A
3521.693	SLOW_SENDER7	N/A
3525.018	SLOW_SENDER6	N/A
3527.890	SLOW_SENDER13	N/A
3528.110	SLOW_SENDER8	N/A
3528.208	FAST_SENDER	N/A
3533.520	SLOW_SENDER10	N/A
3535.778	SLOW_SENDER7	N/A
3537.608	SLOW_SENDER2	N/A
3539.027	SLOW_SENDER8	N/A
3540.720	SLOW_SENDER5	N/A
3541.704	SLOW_SENDER13	N/A
3543.409	FAST_SENDER	N/A
3546.869	SLOW_SENDER10	N/A
3552.367	SLOW_SENDER2	N/A
3553.524	SLOW_SENDER8	N/A
3555.970	SLOW_SENDER5	N/A
3556.632	SLOW_SENDER13	N/A
3560.098	FAST_SENDER	N/A
3561.174	SLOW_SENDER10	N/A
3568.823	SLOW_SENDER5	N/A
3572.873	FAST_SENDER	N/A
3575.200	SLOW_SENDER14	N/A
3578.920	SLOW_SENDER12	N/A
3584.210	SLOW_SENDER1	N/A
3585.516	FAST_SENDER	N/A
3588.377	SLOW_SENDER14	N/A
3589.810	SLOW_SENDER4	N/A
3594.200	SLOW_SENDER11	N/A
3594.603	SLOW_SENDER12	N/A
3598.230	SLOW_SENDER1	N/A
3599.312	FAST_SENDER	N/A
3599.410	SLOW_SENDER3	N/A
3600.670	SLOW_SENDER4	N/A
3601.894	SLOW_SENDER14	N/A
3603.556	RECEIVER	SLOW_SENDER1
3604.828	RECEIVER	SLOW_SENDER11
3607.147	RECEIVER	FAST_SENDER
3607.771	SLOW_SENDER12	N/A
3609.560	FAST_SENDER	N/A
3611.765	RECEIVER	FAST_SENDER
3612.258	SLOW_SENDER11	N/A
3613.028	RECEIVER	SLOW_SENDER11
3613.480	SLOW_SENDER9	N/A
3613.521	SLOW_SENDER1	N/A
3614.058	SLOW_SENDER3	N/A
3614.214	FAST_SENDER	N/A
3614.262	RECEIVER	SLOW_SENDER9
3614.462	SLOW_SENDER4	N/A
3615.205	RECEIVER	SLOW_SENDER4
3616.643	RECEIVER	SLOW_SENDER3
3616.702	SLOW_SENDER9	N/A
3620.437	SLOW_SENDER11	N/A
3620.993	RECEIVER	FAST_SENDER
3622.815	RECEIVER	SLOW_SENDER11
3624.048	SLOW_SENDER3	N/A
3624.788	RECEIVER	SLOW_SENDER3
3628.531	FAST_SENDER	N/A
3630.070	SLOW_SENDER9	N/A
3630.259	SLOW_SENDER11	N/A
3631.044	RECEIVER	SLOW_SENDER11
3632.234	SLOW_SENDER3	N/A
3633.474	RECEIVER	SLOW_SENDER3
3634.424	RECEIVER	FAST_SENDER
3636.129	RECEIVER	SLOW_SENDER9
3636.871	FAST_SENDER	N/A
3643.576	SLOW_SENDER9	N/A
3644.295	RECEIVER	SLOW_SENDER9
3647.675	RECEIVER	FAST_SENDER
3649.764	FAST_SENDER	N/A
3655.393	RECEIVER	FAST_SENDER
3657.796	FAST_SENDER	N/A
3663.369	RECEIVER	FAST_SENDER
3665.794	FAST_SENDER	N/A
3671.764	RECEIVER	FAST_SENDER
3674.208	FAST_SENDER	N/A
3680.154	RECEIVER	FAST_SENDER
3682.577	FAST_SENDER	N/A
3688.530	RECEIVER	FAST_SENDER
3690.943	FAST_SENDER	N/A
3691.030	SLOW_SENDER6	N/A
3695.345	RECEIVER	SLOW_SENDER6
3696.783	RECEIVER	FAST_SENDER
3699.206	FAST_SENDER	N/A
3700.300	SLOW_SENDER7	N/A
3700.755	SLOW_SENDER6	N/A
3701.508	RECEIVER	SLOW_SENDER6
3705.611	RECEIVER	FAST_SENDER
3706.301	RECEIVER	SLOW_SENDER7
3706.929	SLOW_SENDER6	N/A
3707.674	RECEIVER	SLOW_SENDER6
3708.035	FAST_SENDER	N/A
3711.741	SLOW_SENDER7	N/A
3712.497	RECEIVER	SLOW_SENDER7
3713.992	RECEIVER	FAST_SENDER
3715.124	SLOW_SENDER6	N/A
3715.924	RECEIVER	SLOW_SENDER6
3716.410	FAST_SENDER	N/A
3716.590	SLOW_SENDER2	N/A
3717.850	SLOW_SENDER8	N/A
3717.923	SLOW_SENDER7	N/A
3719.221	RECEIVER	SLOW_SENDER7
3722.030	SLOW_SENDER13	N/A
3722.683	RECEIVER	SLOW_SENDER2
3723.369	SLOW_SENDER6	N/A
3723.856	RECEIVER	SLOW_SENDER8
3726.380	SLOW_SENDER10	N/A
3726.670	SLOW_SENDER7	N/A
3727.439	RECEIVER	SLOW_SENDER7
3728.110	SLOW_SENDER2	N/A
3728.910	RECEIVER	FAST_SENDER
3729.281	SLOW_SENDER8	N/A
3729.913	RECEIVER	SLOW_SENDER2
3730.532	RECEIVER	SLOW_SENDER8
3731.294	FAST_SENDER	N/A
3732.670	RECEIVER	SLOW_SENDER10
3733.260	SLOW_SENDER5	N/A
3734.841	SLOW_SENDER7	N/A
3734.842	SLOW_SENDER13	N/A
3735.339	SLOW_SENDER2	N/A
3735.967	SLOW_SENDER8	N/A
3736.104	RECEIVER	SLOW_SENDER2
3737.199	RECEIVER	SLOW_SENDER13
3738.085	SLOW_SENDER10	N/A
3738.376	RECEIVER	SLOW_SENDER8
3740.012	RECEIVER	SLOW_SENDER5
3741.071	RECEIVER	SLOW_SENDER7
3743.163	RECEIVER	FAST_SENDER
3743.551	SLOW_SENDER2	N/A
3744.631	SLOW_SENDER13	N/A
3744.851	RECEIVER	SLOW_SENDER2
3745.443	SLOW_SENDER5	N/A
3745.599	FAST_SENDER	N/A
3746.206	RECEIVER	SLOW_SENDER5
3749.572	RECEIVER	SLOW_SENDER13
3750.945	SLOW_SENDER10	N/A
3751.256	SLOW_SENDER8	N/A
3751.956	RECEIVER	FAST_SENDER
3753.613	SLOW_SENDER5	N/A
3754.374	RECEIVER	SLOW_SENDER5
3754.383	FAST_SENDER	N/A
3757.018	SLOW_SENDER13	N/A
3757.775	RECEIVER	SLOW_SENDER13
3766.887	FAST_SENDER	N/A
3767.035	SLOW_SENDER5	N/A
3768.420	SLOW_SENDER14	N/A
3773.350	SLOW_SENDER12	N/A
3778.630	SLOW_SENDER4	N/A
3779.550	SLOW_SENDER1	N/A
3779.722	FAST_SENDER	N/A
3783.489	SLOW_SENDER14	N/A
3787.380	SLOW_SENDER12	N/A
3792.557	SLOW_SENDER4	N/A
3792.601	FAST_SENDER	N/A
3793.931	SLOW_SENDER1	N/A
[truncated: 16,829 more rows]
