# Supplementary material for: CATO: Wake-Up reCeiver-bAsed communicaTiOn for Batteryless Devices
Source: Sensors (Basel). 2025 Nov 7;25(22):6813. doi: 10.3390/s25226813 (PMC12655924; doi:10.3390/s25226813)
Supplement: Supplementary file 1 [file sensors-25-06813-s001.zip › File S1_Experimental_and_Simulation_Data/simulation/multiple_les/nodes17/mac_competing_nodes_both.csv]

time_s	node_id	received_from
2.700	FAST_SENDER	N/A
2.700	SLOW_SENDER1	N/A
2.700	SLOW_SENDER2	N/A
2.700	SLOW_SENDER3	N/A
2.700	SLOW_SENDER4	N/A
2.700	SLOW_SENDER5	N/A
2.700	SLOW_SENDER6	N/A
2.700	SLOW_SENDER7	N/A
2.700	SLOW_SENDER8	N/A
2.700	SLOW_SENDER9	N/A
2.700	SLOW_SENDER10	N/A
2.700	SLOW_SENDER11	N/A
2.700	SLOW_SENDER12	N/A
2.700	SLOW_SENDER13	N/A
2.700	SLOW_SENDER14	N/A
2.700	SLOW_SENDER15	N/A
8.865	RECEIVER	SLOW_SENDER6
15.566	SLOW_SENDER11	N/A
16.338	RECEIVER	SLOW_SENDER11
16.692	SLOW_SENDER6	N/A
17.028	SLOW_SENDER2	N/A
17.048	SLOW_SENDER4	N/A
17.099	RECEIVER	SLOW_SENDER12
17.498	SLOW_SENDER1	N/A
17.652	SLOW_SENDER8	N/A
18.010	SLOW_SENDER3	N/A
18.037	SLOW_SENDER14	N/A
18.178	SLOW_SENDER5	N/A
18.282	RECEIVER	SLOW_SENDER1
19.019	SLOW_SENDER15	N/A
19.333	SLOW_SENDER9	N/A
19.466	SLOW_SENDER13	N/A
19.518	SLOW_SENDER12	N/A
20.176	SLOW_SENDER7	N/A
20.188	FAST_SENDER	N/A
20.431	SLOW_SENDER10	N/A
25.947	RECEIVER	SLOW_SENDER8
26.779	RECEIVER	SLOW_SENDER9
28.454	RECEIVER	SLOW_SENDER12
29.558	RECEIVER	SLOW_SENDER6
31.417	SLOW_SENDER11	N/A
32.229	SLOW_SENDER9	N/A
32.277	SLOW_SENDER2	N/A
32.758	SLOW_SENDER1	N/A
33.344	SLOW_SENDER13	N/A
33.667	SLOW_SENDER5	N/A
34.921	SLOW_SENDER6	N/A
35.792	FAST_SENDER	N/A
35.868	SLOW_SENDER7	N/A
36.030	SLOW_SENDER14	N/A
36.151	SLOW_SENDER3	N/A
36.417	SLOW_SENDER11	N/A
37.068	SLOW_SENDER15	N/A
37.229	SLOW_SENDER9	N/A
37.277	SLOW_SENDER2	N/A
37.557	SLOW_SENDER4	N/A
37.758	SLOW_SENDER1	N/A
37.792	FAST_SENDER	N/A
38.075	SLOW_SENDER8	N/A
38.149	SLOW_SENDER12	N/A
38.344	SLOW_SENDER13	N/A
38.808	SLOW_SENDER10	N/A
39.792	FAST_SENDER	N/A
39.921	SLOW_SENDER6	N/A
40.667	SLOW_SENDER5	N/A
41.417	SLOW_SENDER11	N/A
41.792	FAST_SENDER	N/A
42.229	SLOW_SENDER9	N/A
42.277	SLOW_SENDER2	N/A
42.557	SLOW_SENDER4	N/A
42.758	SLOW_SENDER1	N/A
42.868	SLOW_SENDER7	N/A
43.030	SLOW_SENDER14	N/A
43.151	SLOW_SENDER3	N/A
43.344	SLOW_SENDER13	N/A
43.792	FAST_SENDER	N/A
44.068	SLOW_SENDER15	N/A
44.921	SLOW_SENDER6	N/A
45.075	SLOW_SENDER8	N/A
45.149	SLOW_SENDER12	N/A
45.667	SLOW_SENDER5	N/A
45.792	FAST_SENDER	N/A
45.808	SLOW_SENDER10	N/A
46.417	SLOW_SENDER11	N/A
47.229	SLOW_SENDER9	N/A
47.277	SLOW_SENDER2	N/A
47.557	SLOW_SENDER4	N/A
47.758	SLOW_SENDER1	N/A
47.792	FAST_SENDER	N/A
47.868	SLOW_SENDER7	N/A
48.030	SLOW_SENDER14	N/A
48.344	SLOW_SENDER13	N/A
49.421	RECEIVER	SLOW_SENDER11
49.792	FAST_SENDER	N/A
49.921	SLOW_SENDER6	N/A
50.075	SLOW_SENDER8	N/A
51.068	SLOW_SENDER15	N/A
51.939	RECEIVER	SLOW_SENDER4
52.149	SLOW_SENDER12	N/A
52.808	SLOW_SENDER10	N/A
53.078	RECEIVER	SLOW_SENDER7
53.841	RECEIVER	SLOW_SENDER2
55.195	RECEIVER	SLOW_SENDER8
55.212	SLOW_SENDER3	N/A
56.068	SLOW_SENDER15	N/A
56.695	RECEIVER	SLOW_SENDER13
56.843	SLOW_SENDER11	N/A
57.149	SLOW_SENDER12	N/A
59.345	SLOW_SENDER4	N/A
59.808	SLOW_SENDER10	N/A
60.478	SLOW_SENDER7	N/A
61.068	SLOW_SENDER15	N/A
61.246	SLOW_SENDER2	N/A
61.416	SLOW_SENDER3	N/A
62.149	SLOW_SENDER12	N/A
62.855	FAST_SENDER	N/A
63.186	SLOW_SENDER9	N/A
63.657	SLOW_SENDER1	N/A
63.843	SLOW_SENDER11	N/A
64.119	SLOW_SENDER13	N/A
64.855	FAST_SENDER	N/A
64.951	SLOW_SENDER14	N/A
66.068	SLOW_SENDER15	N/A
66.345	SLOW_SENDER4	N/A
66.416	SLOW_SENDER3	N/A
66.808	SLOW_SENDER10	N/A
66.855	FAST_SENDER	N/A
67.149	SLOW_SENDER12	N/A
67.478	SLOW_SENDER7	N/A
67.551	SLOW_SENDER6	N/A
68.246	SLOW_SENDER2	N/A
68.855	FAST_SENDER	N/A
70.186	SLOW_SENDER9	N/A
70.657	SLOW_SENDER1	N/A
70.843	SLOW_SENDER11	N/A
70.855	FAST_SENDER	N/A
71.068	SLOW_SENDER15	N/A
71.119	SLOW_SENDER13	N/A
71.416	SLOW_SENDER3	N/A
71.808	SLOW_SENDER10	N/A
71.951	SLOW_SENDER14	N/A
72.149	SLOW_SENDER12	N/A
72.855	FAST_SENDER	N/A
73.103	RECEIVER	SLOW_SENDER11
73.345	SLOW_SENDER4	N/A
74.138	RECEIVER	SLOW_SENDER4
74.478	SLOW_SENDER7	N/A
74.551	SLOW_SENDER6	N/A
74.855	FAST_SENDER	N/A
75.246	SLOW_SENDER2	N/A
76.043	RECEIVER	SLOW_SENDER2
76.068	SLOW_SENDER15	N/A
76.855	FAST_SENDER	N/A
76.869	RECEIVER	SLOW_SENDER10
77.186	SLOW_SENDER9	N/A
77.657	SLOW_SENDER1	N/A
78.119	SLOW_SENDER13	N/A
78.501	RECEIVER	SLOW_SENDER7
78.855	FAST_SENDER	N/A
78.951	SLOW_SENDER14	N/A
80.503	SLOW_SENDER11	N/A
80.855	FAST_SENDER	N/A
81.068	SLOW_SENDER15	N/A
81.543	SLOW_SENDER4	N/A
81.551	SLOW_SENDER6	N/A
82.328	SLOW_SENDER3	N/A
82.855	FAST_SENDER	N/A
83.489	SLOW_SENDER2	N/A
84.186	SLOW_SENDER9	N/A
84.298	SLOW_SENDER10	N/A
84.657	SLOW_SENDER1	N/A
84.855	FAST_SENDER	N/A
85.119	SLOW_SENDER13	N/A
85.870	SLOW_SENDER12	N/A
85.940	SLOW_SENDER7	N/A
85.951	SLOW_SENDER14	N/A
86.068	SLOW_SENDER15	N/A
86.855	FAST_SENDER	N/A
87.328	SLOW_SENDER3	N/A
87.503	SLOW_SENDER11	N/A
88.543	SLOW_SENDER4	N/A
88.551	SLOW_SENDER6	N/A
88.855	FAST_SENDER	N/A
90.489	SLOW_SENDER2	N/A
90.855	FAST_SENDER	N/A
91.068	SLOW_SENDER15	N/A
91.186	SLOW_SENDER9	N/A
91.298	SLOW_SENDER10	N/A
91.657	SLOW_SENDER1	N/A
92.119	SLOW_SENDER13	N/A
92.328	SLOW_SENDER3	N/A
92.855	FAST_SENDER	N/A
92.870	SLOW_SENDER12	N/A
92.940	SLOW_SENDER7	N/A
92.951	SLOW_SENDER14	N/A
93.589	RECEIVER	FAST_SENDER
94.212	RECEIVER	SLOW_SENDER14
94.503	SLOW_SENDER11	N/A
95.543	SLOW_SENDER4	N/A
95.551	SLOW_SENDER6	N/A
96.002	FAST_SENDER	N/A
96.068	SLOW_SENDER15	N/A
96.712	RECEIVER	SLOW_SENDER13
97.404	SLOW_SENDER3	N/A
98.002	FAST_SENDER	N/A
98.186	SLOW_SENDER9	N/A
98.298	SLOW_SENDER10	N/A
98.786	RECEIVER	SLOW_SENDER1
99.581	SLOW_SENDER3	N/A
99.870	SLOW_SENDER12	N/A
99.940	SLOW_SENDER7	N/A
100.002	FAST_SENDER	N/A
101.068	SLOW_SENDER15	N/A
101.581	SLOW_SENDER3	N/A
101.644	SLOW_SENDER14	N/A
102.002	FAST_SENDER	N/A
102.543	SLOW_SENDER4	N/A
102.551	SLOW_SENDER6	N/A
103.068	SLOW_SENDER15	N/A
103.581	SLOW_SENDER3	N/A
104.002	FAST_SENDER	N/A
104.581	SLOW_SENDER2	N/A
105.068	SLOW_SENDER15	N/A
105.186	SLOW_SENDER9	N/A
105.298	SLOW_SENDER10	N/A
105.581	SLOW_SENDER3	N/A
106.002	FAST_SENDER	N/A
106.068	SLOW_SENDER1	N/A
106.870	SLOW_SENDER12	N/A
106.940	SLOW_SENDER7	N/A
107.068	SLOW_SENDER15	N/A
107.581	SLOW_SENDER3	N/A
108.002	FAST_SENDER	N/A
108.644	SLOW_SENDER14	N/A
109.068	SLOW_SENDER15	N/A
109.543	SLOW_SENDER4	N/A
109.551	SLOW_SENDER6	N/A
109.581	SLOW_SENDER3	N/A
110.002	FAST_SENDER	N/A
111.068	SLOW_SENDER15	N/A
111.581	SLOW_SENDER2	N/A
111.581	SLOW_SENDER3	N/A
112.002	FAST_SENDER	N/A
112.186	SLOW_SENDER9	N/A
112.298	SLOW_SENDER10	N/A
112.779	RECEIVER	FAST_SENDER
113.068	SLOW_SENDER1	N/A
113.068	SLOW_SENDER15	N/A
113.581	SLOW_SENDER3	N/A
113.596	RECEIVER	SLOW_SENDER10
113.870	SLOW_SENDER12	N/A
113.940	SLOW_SENDER7	N/A
114.380	RECEIVER	SLOW_SENDER3
115.182	FAST_SENDER	N/A
115.644	SLOW_SENDER14	N/A
115.972	RECEIVER	FAST_SENDER
116.543	SLOW_SENDER4	N/A
116.551	SLOW_SENDER6	N/A
118.408	FAST_SENDER	N/A
118.581	SLOW_SENDER2	N/A
119.265	RECEIVER	SLOW_SENDER4
120.068	SLOW_SENDER1	N/A
120.408	FAST_SENDER	N/A
121.031	SLOW_SENDER10	N/A
121.503	RECEIVER	SLOW_SENDER2
121.741	SLOW_SENDER3	N/A
122.408	FAST_SENDER	N/A
123.741	SLOW_SENDER3	N/A
124.408	FAST_SENDER	N/A
125.741	SLOW_SENDER3	N/A
126.408	FAST_SENDER	N/A
126.791	SLOW_SENDER15	N/A
127.068	SLOW_SENDER1	N/A
127.741	SLOW_SENDER3	N/A
128.031	SLOW_SENDER10	N/A
128.408	FAST_SENDER	N/A
128.944	SLOW_SENDER2	N/A
129.741	SLOW_SENDER3	N/A
130.408	FAST_SENDER	N/A
131.741	SLOW_SENDER3	N/A
132.408	FAST_SENDER	N/A
133.741	SLOW_SENDER3	N/A
133.791	SLOW_SENDER15	N/A
134.068	SLOW_SENDER1	N/A
134.408	FAST_SENDER	N/A
135.031	SLOW_SENDER10	N/A
135.130	RECEIVER	FAST_SENDER
135.741	SLOW_SENDER3	N/A
135.811	RECEIVER	SLOW_SENDER10
135.944	SLOW_SENDER2	N/A
136.495	RECEIVER	SLOW_SENDER1
137.545	FAST_SENDER	N/A
140.298	RECEIVER	SLOW_SENDER3
140.791	SLOW_SENDER15	N/A
143.256	SLOW_SENDER10	N/A
143.914	SLOW_SENDER1	N/A
145.989	SLOW_SENDER2	N/A
147.733	SLOW_SENDER3	N/A
147.791	SLOW_SENDER15	N/A
150.256	SLOW_SENDER10	N/A
150.361	FAST_SENDER	N/A
150.486	RECEIVER	SLOW_SENDER3
150.914	SLOW_SENDER1	N/A
152.361	FAST_SENDER	N/A
152.989	SLOW_SENDER2	N/A
154.361	FAST_SENDER	N/A
154.791	SLOW_SENDER15	N/A
155.528	RECEIVER	SLOW_SENDER15
156.361	FAST_SENDER	N/A
157.256	SLOW_SENDER10	N/A
157.914	SLOW_SENDER1	N/A
157.926	SLOW_SENDER3	N/A
158.361	FAST_SENDER	N/A
159.754	RECEIVER	SLOW_SENDER10
159.989	SLOW_SENDER2	N/A
160.361	FAST_SENDER	N/A
160.751	RECEIVER	SLOW_SENDER2
162.361	FAST_SENDER	N/A
162.951	SLOW_SENDER15	N/A
164.361	FAST_SENDER	N/A
166.361	FAST_SENDER	N/A
167.154	SLOW_SENDER10	N/A
168.361	FAST_SENDER	N/A
169.917	SLOW_SENDER2	N/A
169.951	SLOW_SENDER15	N/A
170.361	FAST_SENDER	N/A
172.361	FAST_SENDER	N/A
174.154	SLOW_SENDER10	N/A
174.361	FAST_SENDER	N/A
176.361	FAST_SENDER	N/A
176.917	SLOW_SENDER2	N/A
176.951	SLOW_SENDER15	N/A
177.747	RECEIVER	SLOW_SENDER15
179.082	RECEIVER	FAST_SENDER
181.154	SLOW_SENDER10	N/A
181.507	FAST_SENDER	N/A
181.890	RECEIVER	SLOW_SENDER10
183.917	SLOW_SENDER2	N/A
184.716	RECEIVER	SLOW_SENDER2
185.177	SLOW_SENDER15	N/A
187.547	RECEIVER	FAST_SENDER
189.990	FAST_SENDER	N/A
191.990	FAST_SENDER	N/A
192.130	SLOW_SENDER2	N/A
192.177	SLOW_SENDER15	N/A
193.990	FAST_SENDER	N/A
195.990	FAST_SENDER	N/A
197.990	FAST_SENDER	N/A
199.130	SLOW_SENDER2	N/A
199.177	SLOW_SENDER15	N/A
199.971	RECEIVER	SLOW_SENDER15
199.990	FAST_SENDER	N/A
201.990	FAST_SENDER	N/A
203.990	FAST_SENDER	N/A
206.130	SLOW_SENDER2	N/A
206.922	RECEIVER	SLOW_SENDER2
207.382	SLOW_SENDER15	N/A
208.127	RECEIVER	SLOW_SENDER15
209.893	RECEIVER	FAST_SENDER
212.334	FAST_SENDER	N/A
214.323	SLOW_SENDER2	N/A
215.546	SLOW_SENDER15	N/A
216.298	RECEIVER	SLOW_SENDER15
218.188	RECEIVER	SLOW_SENDER2
219.600	SLOW_SENDER5	N/A
221.600	SLOW_SENDER5	N/A
222.490	SLOW_SENDER8	N/A
223.600	SLOW_SENDER5	N/A
223.822	RECEIVER	FAST_SENDER
225.600	SLOW_SENDER5	N/A
226.226	FAST_SENDER	N/A
226.945	RECEIVER	SLOW_SENDER8
227.600	SLOW_SENDER5	N/A
228.226	FAST_SENDER	N/A
229.600	SLOW_SENDER5	N/A
230.226	FAST_SENDER	N/A
231.600	SLOW_SENDER5	N/A
232.226	FAST_SENDER	N/A
232.351	SLOW_SENDER8	N/A
233.081	RECEIVER	SLOW_SENDER8
233.600	SLOW_SENDER5	N/A
234.226	FAST_SENDER	N/A
236.226	FAST_SENDER	N/A
238.226	FAST_SENDER	N/A
238.525	SLOW_SENDER8	N/A
239.317	RECEIVER	SLOW_SENDER8
240.226	FAST_SENDER	N/A
246.186	RECEIVER	FAST_SENDER
246.447	SLOW_SENDER5	N/A
246.738	SLOW_SENDER8	N/A
248.617	FAST_SENDER	N/A
250.638	RECEIVER	SLOW_SENDER5
251.468	RECEIVER	SLOW_SENDER8
254.910	RECEIVER	FAST_SENDER
257.326	FAST_SENDER	N/A
258.070	SLOW_SENDER5	N/A
258.895	SLOW_SENDER8	N/A
259.326	FAST_SENDER	N/A
261.326	FAST_SENDER	N/A
262.480	SLOW_SENDER13	N/A
263.326	FAST_SENDER	N/A
263.820	SLOW_SENDER11	N/A
265.070	SLOW_SENDER5	N/A
265.326	FAST_SENDER	N/A
265.895	SLOW_SENDER8	N/A
266.872	RECEIVER	SLOW_SENDER13
267.326	FAST_SENDER	N/A
269.326	FAST_SENDER	N/A
269.799	RECEIVER	SLOW_SENDER11
271.326	FAST_SENDER	N/A
272.070	SLOW_SENDER5	N/A
272.300	SLOW_SENDER13	N/A
272.839	RECEIVER	SLOW_SENDER5
272.895	SLOW_SENDER8	N/A
274.195	RECEIVER	SLOW_SENDER8
275.206	SLOW_SENDER11	N/A
277.034	RECEIVER	SLOW_SENDER13
280.206	SLOW_SENDER11	N/A
280.253	SLOW_SENDER5	N/A
281.280	SLOW_SENDER12	N/A
281.500	SLOW_SENDER7	N/A
281.600	SLOW_SENDER8	N/A
282.044	RECEIVER	FAST_SENDER
282.180	SLOW_SENDER9	N/A
283.340	SLOW_SENDER14	N/A
284.437	SLOW_SENDER13	N/A
284.452	FAST_SENDER	N/A
285.206	SLOW_SENDER11	N/A
285.218	RECEIVER	SLOW_SENDER13
286.110	SLOW_SENDER6	N/A
286.452	FAST_SENDER	N/A
286.590	SLOW_SENDER4	N/A
287.199	RECEIVER	SLOW_SENDER9
287.253	SLOW_SENDER5	N/A
288.124	RECEIVER	SLOW_SENDER7
288.452	FAST_SENDER	N/A
288.600	SLOW_SENDER8	N/A
290.206	SLOW_SENDER11	N/A
290.241	RECEIVER	SLOW_SENDER14
290.452	FAST_SENDER	N/A
290.892	RECEIVER	SLOW_SENDER4
292.452	FAST_SENDER	N/A
292.601	SLOW_SENDER9	N/A
292.660	SLOW_SENDER13	N/A
292.784	RECEIVER	SLOW_SENDER6
294.253	SLOW_SENDER5	N/A
294.452	FAST_SENDER	N/A
295.206	SLOW_SENDER11	N/A
295.600	SLOW_SENDER8	N/A
295.724	SLOW_SENDER7	N/A
296.452	FAST_SENDER	N/A
297.601	SLOW_SENDER9	N/A
298.359	SLOW_SENDER12	N/A
298.386	SLOW_SENDER4	N/A
298.452	FAST_SENDER	N/A
299.660	SLOW_SENDER13	N/A
300.080	SLOW_SENDER6	N/A
300.206	SLOW_SENDER11	N/A
300.452	FAST_SENDER	N/A
300.724	SLOW_SENDER7	N/A
301.253	SLOW_SENDER5	N/A
302.206	SLOW_SENDER11	N/A
302.452	FAST_SENDER	N/A
302.484	RECEIVER	SLOW_SENDER4
302.600	SLOW_SENDER8	N/A
302.601	SLOW_SENDER9	N/A
303.359	SLOW_SENDER12	N/A
304.206	SLOW_SENDER11	N/A
304.452	FAST_SENDER	N/A
305.080	SLOW_SENDER6	N/A
305.724	SLOW_SENDER7	N/A
306.015	SLOW_SENDER14	N/A
306.206	SLOW_SENDER11	N/A
306.452	FAST_SENDER	N/A
306.660	SLOW_SENDER13	N/A
307.601	SLOW_SENDER9	N/A
308.206	SLOW_SENDER11	N/A
308.253	SLOW_SENDER5	N/A
308.359	SLOW_SENDER12	N/A
308.452	FAST_SENDER	N/A
309.600	SLOW_SENDER8	N/A
309.905	SLOW_SENDER4	N/A
310.080	SLOW_SENDER6	N/A
310.206	SLOW_SENDER11	N/A
310.452	FAST_SENDER	N/A
310.645	RECEIVER	SLOW_SENDER4
310.724	SLOW_SENDER7	N/A
311.015	SLOW_SENDER14	N/A
312.206	SLOW_SENDER11	N/A
312.452	FAST_SENDER	N/A
312.601	SLOW_SENDER9	N/A
313.359	SLOW_SENDER12	N/A
313.660	SLOW_SENDER13	N/A
314.206	SLOW_SENDER11	N/A
314.452	FAST_SENDER	N/A
315.080	SLOW_SENDER6	N/A
315.253	SLOW_SENDER5	N/A
315.724	SLOW_SENDER7	N/A
315.992	RECEIVER	SLOW_SENDER5
316.015	SLOW_SENDER14	N/A
316.206	SLOW_SENDER11	N/A
316.452	FAST_SENDER	N/A
316.600	SLOW_SENDER8	N/A
317.601	SLOW_SENDER9	N/A
317.876	RECEIVER	SLOW_SENDER8
318.056	SLOW_SENDER4	N/A
318.359	SLOW_SENDER12	N/A
318.839	RECEIVER	SLOW_SENDER4
320.080	SLOW_SENDER6	N/A
320.660	SLOW_SENDER13	N/A
320.724	SLOW_SENDER7	N/A
322.761	RECEIVER	SLOW_SENDER11
323.403	SLOW_SENDER5	N/A
323.720	SLOW_SENDER1	N/A
323.881	RECEIVER	SLOW_SENDER9
325.080	SLOW_SENDER6	N/A
325.180	SLOW_SENDER3	N/A
325.724	SLOW_SENDER7	N/A
325.888	RECEIVER	SLOW_SENDER12
326.247	SLOW_SENDER4	N/A
326.681	SLOW_SENDER14	N/A
327.611	RECEIVER	FAST_SENDER
330.055	FAST_SENDER	N/A
330.080	SLOW_SENDER6	N/A
330.403	SLOW_SENDER5	N/A
330.601	RECEIVER	SLOW_SENDER3
330.724	SLOW_SENDER7	N/A
331.329	SLOW_SENDER9	N/A
332.055	FAST_SENDER	N/A
332.495	SLOW_SENDER11	N/A
332.674	SLOW_SENDER14	N/A
332.724	SLOW_SENDER7	N/A
333.247	SLOW_SENDER4	N/A
333.310	SLOW_SENDER12	N/A
334.055	FAST_SENDER	N/A
334.674	SLOW_SENDER13	N/A
334.724	SLOW_SENDER7	N/A
335.080	SLOW_SENDER6	N/A
336.022	SLOW_SENDER3	N/A
336.055	FAST_SENDER	N/A
336.724	SLOW_SENDER7	N/A
337.403	SLOW_SENDER5	N/A
337.674	SLOW_SENDER14	N/A
338.005	SLOW_SENDER1	N/A
338.055	FAST_SENDER	N/A
338.329	SLOW_SENDER9	N/A
338.724	SLOW_SENDER7	N/A
339.495	SLOW_SENDER11	N/A
340.055	FAST_SENDER	N/A
340.080	SLOW_SENDER6	N/A
340.247	SLOW_SENDER4	N/A
340.310	SLOW_SENDER12	N/A
340.724	SLOW_SENDER7	N/A
341.022	SLOW_SENDER3	N/A
341.674	SLOW_SENDER13	N/A
342.055	FAST_SENDER	N/A
342.080	SLOW_SENDER6	N/A
342.674	SLOW_SENDER14	N/A
342.724	SLOW_SENDER7	N/A
344.055	FAST_SENDER	N/A
344.403	SLOW_SENDER5	N/A
345.005	SLOW_SENDER1	N/A
345.139	RECEIVER	SLOW_SENDER5
345.329	SLOW_SENDER9	N/A
346.015	RECEIVER	SLOW_SENDER6
346.022	SLOW_SENDER3	N/A
346.495	SLOW_SENDER11	N/A
347.247	SLOW_SENDER4	N/A
347.259	RECEIVER	SLOW_SENDER11
347.310	SLOW_SENDER12	N/A
347.674	SLOW_SENDER14	N/A
348.029	RECEIVER	SLOW_SENDER4
348.960	SLOW_SENDER10	N/A
349.342	RECEIVER	SLOW_SENDER7
350.005	SLOW_SENDER1	N/A
350.960	SLOW_SENDER10	N/A
351.022	SLOW_SENDER3	N/A
352.580	SLOW_SENDER5	N/A
352.960	SLOW_SENDER10	N/A
353.037	RECEIVER	FAST_SENDER
354.903	SLOW_SENDER13	N/A
354.917	SLOW_SENDER6	N/A
354.960	SLOW_SENDER10	N/A
355.005	SLOW_SENDER1	N/A
355.034	RECEIVER	SLOW_SENDER14
355.468	FAST_SENDER	N/A
356.022	SLOW_SENDER3	N/A
356.744	SLOW_SENDER7	N/A
356.960	SLOW_SENDER10	N/A
357.468	FAST_SENDER	N/A
358.960	SLOW_SENDER10	N/A
359.349	SLOW_SENDER11	N/A
359.468	FAST_SENDER	N/A
359.580	SLOW_SENDER5	N/A
359.903	SLOW_SENDER13	N/A
360.005	SLOW_SENDER1	N/A
360.960	SLOW_SENDER10	N/A
361.022	SLOW_SENDER3	N/A
361.468	FAST_SENDER	N/A
361.917	SLOW_SENDER6	N/A
362.456	SLOW_SENDER14	N/A
362.960	SLOW_SENDER10	N/A
363.468	FAST_SENDER	N/A
363.744	SLOW_SENDER7	N/A
364.903	SLOW_SENDER13	N/A
364.960	SLOW_SENDER10	N/A
365.005	SLOW_SENDER1	N/A
365.468	FAST_SENDER	N/A
366.022	SLOW_SENDER3	N/A
366.335	RECEIVER	SLOW_SENDER1
366.349	SLOW_SENDER11	N/A
366.580	SLOW_SENDER5	N/A
367.468	FAST_SENDER	N/A
367.902	RECEIVER	SLOW_SENDER5
368.917	SLOW_SENDER6	N/A
369.468	FAST_SENDER	N/A
370.726	RECEIVER	SLOW_SENDER10
370.744	SLOW_SENDER7	N/A
371.468	FAST_SENDER	N/A
372.451	RECEIVER	SLOW_SENDER3
373.349	SLOW_SENDER11	N/A
373.468	FAST_SENDER	N/A
375.001	SLOW_SENDER13	N/A
375.468	FAST_SENDER	N/A
375.917	SLOW_SENDER6	N/A
376.128	SLOW_SENDER10	N/A
377.001	SLOW_SENDER14	N/A
377.467	SLOW_SENDER1	N/A
377.468	FAST_SENDER	N/A
377.744	SLOW_SENDER7	N/A
378.874	SLOW_SENDER5	N/A
379.468	FAST_SENDER	N/A
379.861	SLOW_SENDER3	N/A
380.001	SLOW_SENDER13	N/A
380.349	SLOW_SENDER11	N/A
381.128	SLOW_SENDER10	N/A
381.350	SLOW_SENDER2	N/A
381.468	FAST_SENDER	N/A
382.917	SLOW_SENDER6	N/A
383.468	FAST_SENDER	N/A
383.910	SLOW_SENDER15	N/A
384.001	SLOW_SENDER14	N/A
384.467	SLOW_SENDER1	N/A
384.744	SLOW_SENDER7	N/A
385.001	SLOW_SENDER13	N/A
385.468	FAST_SENDER	N/A
385.501	RECEIVER	SLOW_SENDER7
385.874	SLOW_SENDER5	N/A
386.128	SLOW_SENDER10	N/A
386.861	SLOW_SENDER3	N/A
387.257	RECEIVER	SLOW_SENDER2
387.349	SLOW_SENDER11	N/A
388.128	SLOW_SENDER10	N/A
388.649	RECEIVER	SLOW_SENDER11
389.917	SLOW_SENDER6	N/A
390.001	SLOW_SENDER13	N/A
390.488	RECEIVER	SLOW_SENDER15
391.001	SLOW_SENDER14	N/A
391.467	SLOW_SENDER1	N/A
392.704	SLOW_SENDER2	N/A
392.874	SLOW_SENDER5	N/A
392.945	SLOW_SENDER7	N/A
393.861	SLOW_SENDER3	N/A
395.917	SLOW_SENDER15	N/A
396.057	SLOW_SENDER11	N/A
400.917	SLOW_SENDER15	N/A
401.374	FAST_SENDER	N/A
403.057	SLOW_SENDER11	N/A
403.374	FAST_SENDER	N/A
404.378	SLOW_SENDER10	N/A
404.579	SLOW_SENDER6	N/A
404.946	SLOW_SENDER13	N/A
405.374	FAST_SENDER	N/A
405.917	SLOW_SENDER15	N/A
407.374	FAST_SENDER	N/A
409.052	SLOW_SENDER2	N/A
409.374	FAST_SENDER	N/A
410.057	SLOW_SENDER11	N/A
410.917	SLOW_SENDER15	N/A
411.374	FAST_SENDER	N/A
411.378	SLOW_SENDER10	N/A
411.579	SLOW_SENDER6	N/A
411.946	SLOW_SENDER13	N/A
413.374	FAST_SENDER	N/A
415.374	FAST_SENDER	N/A
415.917	SLOW_SENDER15	N/A
416.052	SLOW_SENDER2	N/A
417.057	SLOW_SENDER11	N/A
418.378	SLOW_SENDER10	N/A
418.579	SLOW_SENDER6	N/A
418.946	SLOW_SENDER13	N/A
423.052	SLOW_SENDER2	N/A
428.648	FAST_SENDER	N/A
430.052	SLOW_SENDER2	N/A
430.648	FAST_SENDER	N/A
431.858	SLOW_SENDER15	N/A
432.648	FAST_SENDER	N/A
434.648	FAST_SENDER	N/A
436.648	FAST_SENDER	N/A
437.052	SLOW_SENDER2	N/A
438.648	FAST_SENDER	N/A
438.858	SLOW_SENDER15	N/A
440.648	FAST_SENDER	N/A
442.648	FAST_SENDER	N/A
444.648	FAST_SENDER	N/A
445.858	SLOW_SENDER15	N/A
446.648	FAST_SENDER	N/A
448.648	FAST_SENDER	N/A
450.648	FAST_SENDER	N/A
452.648	FAST_SENDER	N/A
452.858	SLOW_SENDER15	N/A
454.648	FAST_SENDER	N/A
459.858	SLOW_SENDER15	N/A
467.804	FAST_SENDER	N/A
469.804	FAST_SENDER	N/A
471.804	FAST_SENDER	N/A
473.804	FAST_SENDER	N/A
475.804	FAST_SENDER	N/A
477.804	FAST_SENDER	N/A
479.804	FAST_SENDER	N/A
481.804	FAST_SENDER	N/A
485.230	SLOW_SENDER8	N/A
494.041	FAST_SENDER	N/A
499.699	SLOW_SENDER8	N/A
506.823	FAST_SENDER	N/A
508.823	FAST_SENDER	N/A
510.823	FAST_SENDER	N/A
511.956	SLOW_SENDER8	N/A
512.823	FAST_SENDER	N/A
514.510	SLOW_SENDER4	N/A
514.823	FAST_SENDER	N/A
515.250	SLOW_SENDER12	N/A
515.670	SLOW_SENDER9	N/A
516.823	FAST_SENDER	N/A
518.823	FAST_SENDER	N/A
520.823	FAST_SENDER	N/A
529.132	SLOW_SENDER4	N/A
532.135	SLOW_SENDER9	N/A
534.702	FAST_SENDER	N/A
536.702	FAST_SENDER	N/A
536.841	SLOW_SENDER12	N/A
538.702	FAST_SENDER	N/A
539.135	SLOW_SENDER9	N/A
540.702	FAST_SENDER	N/A
541.841	SLOW_SENDER12	N/A
542.182	SLOW_SENDER4	N/A
542.702	FAST_SENDER	N/A
544.135	SLOW_SENDER9	N/A
544.702	FAST_SENDER	N/A
546.702	FAST_SENDER	N/A
548.702	FAST_SENDER	N/A
550.702	FAST_SENDER	N/A
551.958	SLOW_SENDER12	N/A
552.702	FAST_SENDER	N/A
554.702	FAST_SENDER	N/A
556.702	FAST_SENDER	N/A
556.958	SLOW_SENDER12	N/A
556.983	SLOW_SENDER9	N/A
557.734	RECEIVER	SLOW_SENDER9
558.702	FAST_SENDER	N/A
560.260	SLOW_SENDER1	N/A
560.390	SLOW_SENDER5	N/A
560.702	FAST_SENDER	N/A
561.014	RECEIVER	SLOW_SENDER1
561.958	SLOW_SENDER12	N/A
562.702	FAST_SENDER	N/A
562.750	SLOW_SENDER14	N/A
563.320	SLOW_SENDER3	N/A
563.630	SLOW_SENDER7	N/A
565.486	SLOW_SENDER1	N/A
565.630	SLOW_SENDER7	N/A
566.260	RECEIVER	SLOW_SENDER5
567.486	SLOW_SENDER1	N/A
568.481	RECEIVER	FAST_SENDER
569.712	SLOW_SENDER1	N/A
569.712	SLOW_SENDER7	N/A
570.909	FAST_SENDER	N/A
571.664	SLOW_SENDER5	N/A
571.712	SLOW_SENDER1	N/A
571.712	SLOW_SENDER7	N/A
572.712	SLOW_SENDER12	N/A
572.909	FAST_SENDER	N/A
573.712	SLOW_SENDER1	N/A
573.712	SLOW_SENDER7	N/A
574.204	RECEIVER	SLOW_SENDER5
574.909	FAST_SENDER	N/A
575.712	SLOW_SENDER1	N/A
575.712	SLOW_SENDER7	N/A
576.909	FAST_SENDER	N/A
577.434	SLOW_SENDER14	N/A
577.712	SLOW_SENDER12	N/A
577.712	SLOW_SENDER1	N/A
577.712	SLOW_SENDER7	N/A
578.250	SLOW_SENDER3	N/A
578.909	FAST_SENDER	N/A
579.712	SLOW_SENDER12	N/A
579.712	SLOW_SENDER1	N/A
579.712	SLOW_SENDER7	N/A
580.909	FAST_SENDER	N/A
581.646	SLOW_SENDER5	N/A
581.712	SLOW_SENDER12	N/A
581.712	SLOW_SENDER1	N/A
581.712	SLOW_SENDER7	N/A
582.388	RECEIVER	SLOW_SENDER5
582.434	SLOW_SENDER14	N/A
582.909	FAST_SENDER	N/A
583.712	SLOW_SENDER12	N/A
583.712	SLOW_SENDER1	N/A
583.712	SLOW_SENDER7	N/A
584.320	SLOW_SENDER11	N/A
584.465	RECEIVER	SLOW_SENDER12
584.860	SLOW_SENDER6	N/A
584.909	FAST_SENDER	N/A
585.250	SLOW_SENDER3	N/A
586.900	SLOW_SENDER13	N/A
587.434	SLOW_SENDER14	N/A
587.780	SLOW_SENDER10	N/A
588.153	RECEIVER	SLOW_SENDER14
588.861	RECEIVER	SLOW_SENDER6
589.825	SLOW_SENDER5	N/A
591.392	RECEIVER	SLOW_SENDER1
592.158	RECEIVER	SLOW_SENDER7
592.250	SLOW_SENDER3	N/A
592.864	RECEIVER	FAST_SENDER
594.536	RECEIVER	SLOW_SENDER13
595.290	FAST_SENDER	N/A
595.421	SLOW_SENDER12	N/A
596.816	SLOW_SENDER1	N/A
596.825	SLOW_SENDER5	N/A
597.250	SLOW_SENDER3	N/A
597.290	FAST_SENDER	N/A
599.259	SLOW_SENDER11	N/A
599.290	FAST_SENDER	N/A
599.424	SLOW_SENDER7	N/A
599.965	SLOW_SENDER13	N/A
600.230	SLOW_SENDER10	N/A
600.302	SLOW_SENDER6	N/A
600.421	SLOW_SENDER12	N/A
601.124	SLOW_SENDER14	N/A
601.290	FAST_SENDER	N/A
601.816	SLOW_SENDER1	N/A
602.250	SLOW_SENDER3	N/A
602.421	SLOW_SENDER12	N/A
603.012	RECEIVER	SLOW_SENDER3
603.290	FAST_SENDER	N/A
603.710	SLOW_SENDER2	N/A
603.825	SLOW_SENDER5	N/A
604.259	SLOW_SENDER11	N/A
604.421	SLOW_SENDER12	N/A
604.424	SLOW_SENDER7	N/A
605.230	SLOW_SENDER10	N/A
605.290	FAST_SENDER	N/A
605.302	SLOW_SENDER6	N/A
607.028	SLOW_SENDER12	N/A
607.290	FAST_SENDER	N/A
608.124	SLOW_SENDER14	N/A
609.028	SLOW_SENDER12	N/A
609.259	SLOW_SENDER11	N/A
609.290	FAST_SENDER	N/A
610.028	SLOW_SENDER1	N/A
610.028	SLOW_SENDER7	N/A
610.028	SLOW_SENDER13	N/A
610.078	RECEIVER	SLOW_SENDER2
610.230	SLOW_SENDER10	N/A
610.302	SLOW_SENDER6	N/A
610.825	SLOW_SENDER5	N/A
611.028	SLOW_SENDER12	N/A
611.290	FAST_SENDER	N/A
613.028	SLOW_SENDER12	N/A
613.290	FAST_SENDER	N/A
613.974	SLOW_SENDER3	N/A
614.259	SLOW_SENDER11	N/A
614.732	RECEIVER	SLOW_SENDER3
615.028	SLOW_SENDER12	N/A
615.028	SLOW_SENDER1	N/A
615.028	SLOW_SENDER7	N/A
615.028	SLOW_SENDER13	N/A
615.124	SLOW_SENDER14	N/A
615.230	SLOW_SENDER10	N/A
615.290	FAST_SENDER	N/A
615.302	SLOW_SENDER6	N/A
615.526	SLOW_SENDER2	N/A
617.028	SLOW_SENDER12	N/A
617.290	FAST_SENDER	N/A
617.825	SLOW_SENDER5	N/A
619.028	SLOW_SENDER12	N/A
619.259	SLOW_SENDER11	N/A
619.290	FAST_SENDER	N/A
620.028	SLOW_SENDER1	N/A
620.028	SLOW_SENDER7	N/A
620.028	SLOW_SENDER13	N/A
620.230	SLOW_SENDER10	N/A
620.302	SLOW_SENDER6	N/A
620.526	SLOW_SENDER2	N/A
621.021	RECEIVER	SLOW_SENDER10
621.028	SLOW_SENDER12	N/A
622.028	SLOW_SENDER1	N/A
622.124	SLOW_SENDER14	N/A
622.137	SLOW_SENDER3	N/A
622.145	RECEIVER	SLOW_SENDER6
623.987	RECEIVER	SLOW_SENDER3
624.259	SLOW_SENDER11	N/A
625.526	SLOW_SENDER2	N/A
625.852	RECEIVER	SLOW_SENDER12
626.450	SLOW_SENDER10	N/A
626.654	RECEIVER	SLOW_SENDER1
627.340	SLOW_SENDER15	N/A
629.259	SLOW_SENDER11	N/A
629.584	SLOW_SENDER6	N/A
630.044	SLOW_SENDER5	N/A
630.044	SLOW_SENDER7	N/A
630.044	SLOW_SENDER13	N/A
630.526	SLOW_SENDER2	N/A
630.603	RECEIVER	FAST_SENDER
631.398	SLOW_SENDER3	N/A
631.450	SLOW_SENDER10	N/A
632.666	FAST_SENDER	N/A
633.174	RECEIVER	SLOW_SENDER15
634.070	SLOW_SENDER1	N/A
634.259	SLOW_SENDER11	N/A
634.584	SLOW_SENDER6	N/A
634.666	FAST_SENDER	N/A
635.044	SLOW_SENDER5	N/A
635.044	SLOW_SENDER7	N/A
635.044	SLOW_SENDER13	N/A
635.526	SLOW_SENDER2	N/A
635.783	SLOW_SENDER12	N/A
636.450	SLOW_SENDER10	N/A
636.666	FAST_SENDER	N/A
637.044	SLOW_SENDER7	N/A
638.398	SLOW_SENDER3	N/A
638.601	SLOW_SENDER15	N/A
638.666	FAST_SENDER	N/A
639.044	SLOW_SENDER7	N/A
639.259	SLOW_SENDER11	N/A
639.367	RECEIVER	SLOW_SENDER15
639.584	SLOW_SENDER6	N/A
640.044	SLOW_SENDER5	N/A
640.044	SLOW_SENDER13	N/A
640.349	RECEIVER	SLOW_SENDER6
640.526	SLOW_SENDER2	N/A
640.666	FAST_SENDER	N/A
641.044	SLOW_SENDER7	N/A
641.070	SLOW_SENDER1	N/A
641.450	SLOW_SENDER10	N/A
642.215	RECEIVER	SLOW_SENDER10
642.666	FAST_SENDER	N/A
642.783	SLOW_SENDER12	N/A
644.259	SLOW_SENDER11	N/A
644.666	FAST_SENDER	N/A
644.777	SLOW_SENDER15	N/A
645.398	SLOW_SENDER3	N/A
645.646	SLOW_SENDER13	N/A
645.859	RECEIVER	SLOW_SENDER7
646.666	FAST_SENDER	N/A
646.885	RECEIVER	SLOW_SENDER2
647.645	SLOW_SENDER10	N/A
647.646	SLOW_SENDER13	N/A
647.764	SLOW_SENDER6	N/A
648.646	SLOW_SENDER5	N/A
648.646	SLOW_SENDER12	N/A
648.666	FAST_SENDER	N/A
649.259	SLOW_SENDER11	N/A
649.646	SLOW_SENDER13	N/A
649.777	SLOW_SENDER15	N/A
650.646	SLOW_SENDER1	N/A
650.666	FAST_SENDER	N/A
651.259	SLOW_SENDER11	N/A
651.646	SLOW_SENDER13	N/A
652.398	SLOW_SENDER3	N/A
652.645	SLOW_SENDER10	N/A
652.666	FAST_SENDER	N/A
653.259	SLOW_SENDER11	N/A
653.298	SLOW_SENDER7	N/A
653.646	SLOW_SENDER5	N/A
653.646	SLOW_SENDER12	N/A
653.646	SLOW_SENDER13	N/A
654.044	RECEIVER	SLOW_SENDER7
654.296	SLOW_SENDER2	N/A
654.666	FAST_SENDER	N/A
654.764	SLOW_SENDER6	N/A
654.777	SLOW_SENDER15	N/A
655.259	SLOW_SENDER11	N/A
655.646	SLOW_SENDER1	N/A
655.646	SLOW_SENDER13	N/A
656.666	FAST_SENDER	N/A
657.645	SLOW_SENDER10	N/A
657.646	SLOW_SENDER13	N/A
658.666	FAST_SENDER	N/A
659.398	SLOW_SENDER3	N/A
659.400	RECEIVER	SLOW_SENDER11
659.764	SLOW_SENDER6	N/A
659.777	SLOW_SENDER15	N/A
659.805	SLOW_SENDER13	N/A
660.666	FAST_SENDER	N/A
661.296	SLOW_SENDER2	N/A
661.805	SLOW_SENDER13	N/A
662.645	SLOW_SENDER10	N/A
662.666	FAST_SENDER	N/A
662.805	SLOW_SENDER12	N/A
662.805	SLOW_SENDER5	N/A
662.805	SLOW_SENDER1	N/A
663.805	SLOW_SENDER13	N/A
664.666	FAST_SENDER	N/A
664.764	SLOW_SENDER6	N/A
664.777	SLOW_SENDER15	N/A
664.805	SLOW_SENDER7	N/A
665.805	SLOW_SENDER13	N/A
666.398	SLOW_SENDER3	N/A
666.666	FAST_SENDER	N/A
666.842	SLOW_SENDER11	N/A
667.586	RECEIVER	SLOW_SENDER11
667.645	SLOW_SENDER10	N/A
667.805	SLOW_SENDER12	N/A
667.805	SLOW_SENDER5	N/A
667.805	SLOW_SENDER13	N/A
667.805	SLOW_SENDER1	N/A
668.296	SLOW_SENDER2	N/A
668.666	FAST_SENDER	N/A
669.764	SLOW_SENDER6	N/A
669.777	SLOW_SENDER15	N/A
669.805	SLOW_SENDER13	N/A
670.666	FAST_SENDER	N/A
671.805	SLOW_SENDER13	N/A
671.805	SLOW_SENDER7	N/A
672.645	SLOW_SENDER10	N/A
672.666	FAST_SENDER	N/A
672.805	SLOW_SENDER12	N/A
672.805	SLOW_SENDER5	N/A
672.805	SLOW_SENDER1	N/A
673.398	SLOW_SENDER3	N/A
673.805	SLOW_SENDER13	N/A
674.165	RECEIVER	SLOW_SENDER3
674.764	SLOW_SENDER6	N/A
674.777	SLOW_SENDER15	N/A
674.805	SLOW_SENDER5	N/A
674.987	SLOW_SENDER11	N/A
675.296	SLOW_SENDER2	N/A
675.511	RECEIVER	SLOW_SENDER6
676.130	SLOW_SENDER8	N/A
676.652	RECEIVER	SLOW_SENDER15
677.645	SLOW_SENDER10	N/A
677.805	SLOW_SENDER12	N/A
677.805	SLOW_SENDER1	N/A
678.559	RECEIVER	SLOW_SENDER1
678.805	SLOW_SENDER7	N/A
679.550	RECEIVER	SLOW_SENDER7
680.281	RECEIVER	SLOW_SENDER2
680.920	SLOW_SENDER6	N/A
681.654	RECEIVER	SLOW_SENDER6
682.071	SLOW_SENDER15	N/A
682.546	RECEIVER	SLOW_SENDER5
683.359	RECEIVER	SLOW_SENDER8
684.237	RECEIVER	SLOW_SENDER10
685.435	RECEIVER	FAST_SENDER
686.406	RECEIVER	SLOW_SENDER12
686.611	SLOW_SENDER1	N/A
687.071	SLOW_SENDER15	N/A
687.729	SLOW_SENDER2	N/A
687.862	FAST_SENDER	N/A
689.054	SLOW_SENDER6	N/A
689.329	SLOW_SENDER13	N/A
689.862	FAST_SENDER	N/A
689.997	SLOW_SENDER5	N/A
691.326	SLOW_SENDER8	N/A
691.611	SLOW_SENDER1	N/A
691.674	SLOW_SENDER10	N/A
691.862	FAST_SENDER	N/A
691.899	SLOW_SENDER7	N/A
692.071	SLOW_SENDER15	N/A
693.814	SLOW_SENDER12	N/A
693.862	FAST_SENDER	N/A
694.054	SLOW_SENDER6	N/A
694.566	RECEIVER	SLOW_SENDER12
694.729	SLOW_SENDER2	N/A
695.862	FAST_SENDER	N/A
696.326	SLOW_SENDER8	N/A
696.329	SLOW_SENDER13	N/A
696.611	SLOW_SENDER1	N/A
696.997	SLOW_SENDER5	N/A
697.071	SLOW_SENDER15	N/A
697.841	RECEIVER	SLOW_SENDER15
697.862	FAST_SENDER	N/A
698.674	SLOW_SENDER10	N/A
698.899	SLOW_SENDER7	N/A
699.054	SLOW_SENDER6	N/A
699.810	RECEIVER	SLOW_SENDER6
699.862	FAST_SENDER	N/A
701.326	SLOW_SENDER8	N/A
701.611	SLOW_SENDER1	N/A
701.729	SLOW_SENDER2	N/A
701.862	FAST_SENDER	N/A
701.980	SLOW_SENDER12	N/A
702.373	RECEIVER	SLOW_SENDER1
703.259	SLOW_SENDER15	N/A
703.271	RECEIVER	SLOW_SENDER12
703.329	SLOW_SENDER13	N/A
703.997	SLOW_SENDER5	N/A
704.000	RECEIVER	SLOW_SENDER15
705.674	SLOW_SENDER10	N/A
705.899	SLOW_SENDER7	N/A
706.326	SLOW_SENDER8	N/A
706.560	SLOW_SENDER4	N/A
706.640	RECEIVER	SLOW_SENDER7
707.233	SLOW_SENDER6	N/A
707.796	RECEIVER	SLOW_SENDER13
708.545	RECEIVER	SLOW_SENDER6
715.549	FAST_SENDER	N/A
715.640	SLOW_SENDER1	N/A
715.990	SLOW_SENDER6	N/A
716.993	SLOW_SENDER15	N/A
717.549	FAST_SENDER	N/A
717.640	SLOW_SENDER13	N/A
717.640	SLOW_SENDER12	N/A
719.157	SLOW_SENDER8	N/A
719.549	FAST_SENDER	N/A
720.303	SLOW_SENDER4	N/A
720.640	SLOW_SENDER1	N/A
721.400	SLOW_SENDER9	N/A
721.549	FAST_SENDER	N/A
722.990	SLOW_SENDER6	N/A
723.549	FAST_SENDER	N/A
723.993	SLOW_SENDER15	N/A
725.549	FAST_SENDER	N/A
726.157	SLOW_SENDER8	N/A
727.549	FAST_SENDER	N/A
727.873	SLOW_SENDER1	N/A
729.549	FAST_SENDER	N/A
729.873	SLOW_SENDER13	N/A
729.873	SLOW_SENDER12	N/A
729.990	SLOW_SENDER6	N/A
730.993	SLOW_SENDER15	N/A
731.549	FAST_SENDER	N/A
732.873	SLOW_SENDER1	N/A
733.037	SLOW_SENDER4	N/A
733.157	SLOW_SENDER8	N/A
733.549	FAST_SENDER	N/A
734.294	SLOW_SENDER9	N/A
735.549	FAST_SENDER	N/A
736.873	SLOW_SENDER13	N/A
736.873	SLOW_SENDER12	N/A
736.990	SLOW_SENDER6	N/A
737.549	FAST_SENDER	N/A
737.873	SLOW_SENDER1	N/A
737.993	SLOW_SENDER15	N/A
739.294	SLOW_SENDER9	N/A
739.873	SLOW_SENDER1	N/A
740.157	SLOW_SENDER8	N/A
744.294	SLOW_SENDER9	N/A
747.157	SLOW_SENDER8	N/A
749.294	SLOW_SENDER9	N/A
750.150	SLOW_SENDER13	N/A
750.150	SLOW_SENDER12	N/A
750.786	FAST_SENDER	N/A
752.786	FAST_SENDER	N/A
753.887	SLOW_SENDER1	N/A
754.157	SLOW_SENDER8	N/A
754.294	SLOW_SENDER9	N/A
754.786	FAST_SENDER	N/A
756.786	FAST_SENDER	N/A
757.150	SLOW_SENDER13	N/A
757.150	SLOW_SENDER12	N/A
758.786	FAST_SENDER	N/A
759.294	SLOW_SENDER9	N/A
760.786	FAST_SENDER	N/A
760.887	SLOW_SENDER1	N/A
761.157	SLOW_SENDER8	N/A
762.786	FAST_SENDER	N/A
764.786	FAST_SENDER	N/A
766.786	FAST_SENDER	N/A
768.786	FAST_SENDER	N/A
770.548	SLOW_SENDER12	N/A
770.548	SLOW_SENDER1	N/A
770.548	SLOW_SENDER13	N/A
770.786	FAST_SENDER	N/A
772.273	SLOW_SENDER9	N/A
772.786	FAST_SENDER	N/A
774.786	FAST_SENDER	N/A
776.786	FAST_SENDER	N/A
777.548	SLOW_SENDER12	N/A
777.548	SLOW_SENDER1	N/A
777.548	SLOW_SENDER13	N/A
778.786	FAST_SENDER	N/A
779.273	SLOW_SENDER9	N/A
784.548	SLOW_SENDER12	N/A
784.548	SLOW_SENDER1	N/A
784.548	SLOW_SENDER13	N/A
786.273	SLOW_SENDER9	N/A
789.910	SLOW_SENDER14	N/A
791.297	FAST_SENDER	N/A
791.910	SLOW_SENDER14	N/A
793.910	SLOW_SENDER14	N/A
795.910	SLOW_SENDER14	N/A
797.910	SLOW_SENDER14	N/A
799.910	SLOW_SENDER14	N/A
801.910	SLOW_SENDER14	N/A
803.773	FAST_SENDER	N/A
803.910	SLOW_SENDER14	N/A
816.025	FAST_SENDER	N/A
816.721	SLOW_SENDER14	N/A
829.048	SLOW_SENDER14	N/A
829.213	FAST_SENDER	N/A
831.213	FAST_SENDER	N/A
833.213	FAST_SENDER	N/A
835.213	FAST_SENDER	N/A
837.213	FAST_SENDER	N/A
839.213	FAST_SENDER	N/A
841.213	FAST_SENDER	N/A
843.213	FAST_SENDER	N/A
844.100	SLOW_SENDER3	N/A
845.740	SLOW_SENDER11	N/A
855.938	FAST_SENDER	N/A
858.470	SLOW_SENDER3	N/A
859.091	SLOW_SENDER11	N/A
868.430	FAST_SENDER	N/A
868.440	SLOW_SENDER2	N/A
870.430	FAST_SENDER	N/A
871.938	SLOW_SENDER3	N/A
871.970	SLOW_SENDER7	N/A
872.158	SLOW_SENDER11	N/A
872.430	FAST_SENDER	N/A
874.430	FAST_SENDER	N/A
874.974	RECEIVER	SLOW_SENDER2
875.290	SLOW_SENDER5	N/A
876.025	RECEIVER	SLOW_SENDER5
876.040	SLOW_SENDER10	N/A
876.430	FAST_SENDER	N/A
878.099	RECEIVER	SLOW_SENDER7
878.430	FAST_SENDER	N/A
878.433	SLOW_SENDER5	N/A
878.938	SLOW_SENDER3	N/A
879.158	SLOW_SENDER11	N/A
879.205	RECEIVER	SLOW_SENDER5
880.378	SLOW_SENDER2	N/A
880.430	FAST_SENDER	N/A
881.616	SLOW_SENDER5	N/A
882.047	RECEIVER	SLOW_SENDER10
882.430	FAST_SENDER	N/A
882.845	RECEIVER	SLOW_SENDER2
883.540	SLOW_SENDER7	N/A
885.938	SLOW_SENDER3	N/A
886.158	SLOW_SENDER11	N/A
887.083	RECEIVER	SLOW_SENDER5
888.540	SLOW_SENDER7	N/A
889.463	SLOW_SENDER10	N/A
892.178	SLOW_SENDER2	N/A
892.938	SLOW_SENDER3	N/A
893.158	SLOW_SENDER11	N/A
893.540	SLOW_SENDER7	N/A
894.463	SLOW_SENDER10	N/A
894.484	SLOW_SENDER5	N/A
894.885	FAST_SENDER	N/A
896.885	FAST_SENDER	N/A
898.540	SLOW_SENDER7	N/A
898.650	SLOW_SENDER4	N/A
898.885	FAST_SENDER	N/A
899.178	SLOW_SENDER2	N/A
899.415	RECEIVER	SLOW_SENDER4
899.463	SLOW_SENDER10	N/A
899.938	SLOW_SENDER3	N/A
900.158	SLOW_SENDER11	N/A
900.685	RECEIVER	SLOW_SENDER3
900.885	FAST_SENDER	N/A
901.484	SLOW_SENDER5	N/A
901.820	SLOW_SENDER4	N/A
902.278	RECEIVER	SLOW_SENDER11
902.885	FAST_SENDER	N/A
903.540	SLOW_SENDER7	N/A
904.885	FAST_SENDER	N/A
905.540	SLOW_SENDER7	N/A
906.012	RECEIVER	SLOW_SENDER4
906.178	SLOW_SENDER2	N/A
906.770	SLOW_SENDER15	N/A
906.885	FAST_SENDER	N/A
907.540	SLOW_SENDER7	N/A
908.093	SLOW_SENDER3	N/A
908.350	SLOW_SENDER6	N/A
908.484	SLOW_SENDER5	N/A
908.885	FAST_SENDER	N/A
909.487	SLOW_SENDER10	N/A
909.540	SLOW_SENDER7	N/A
910.885	FAST_SENDER	N/A
911.461	SLOW_SENDER4	N/A
911.540	SLOW_SENDER7	N/A
911.786	RECEIVER	SLOW_SENDER15
912.805	RECEIVER	SLOW_SENDER6
912.885	FAST_SENDER	N/A
913.178	SLOW_SENDER2	N/A
913.484	SLOW_SENDER5	N/A
913.540	SLOW_SENDER7	N/A
914.885	FAST_SENDER	N/A
915.093	SLOW_SENDER3	N/A
915.540	SLOW_SENDER7	N/A
916.447	SLOW_SENDER10	N/A
916.461	SLOW_SENDER4	N/A
916.885	FAST_SENDER	N/A
917.222	SLOW_SENDER15	N/A
917.540	SLOW_SENDER7	N/A
918.226	SLOW_SENDER6	N/A
918.484	SLOW_SENDER5	N/A
918.885	FAST_SENDER	N/A
919.540	SLOW_SENDER7	N/A
920.178	SLOW_SENDER2	N/A
920.885	FAST_SENDER	N/A
921.461	SLOW_SENDER4	N/A
921.540	SLOW_SENDER7	N/A
922.093	SLOW_SENDER3	N/A
922.127	RECEIVER	SLOW_SENDER6
922.222	SLOW_SENDER15	N/A
922.885	FAST_SENDER	N/A
923.484	SLOW_SENDER5	N/A
923.540	SLOW_SENDER7	N/A
924.885	FAST_SENDER	N/A
925.540	SLOW_SENDER7	N/A
925.829	SLOW_SENDER10	N/A
926.461	SLOW_SENDER4	N/A
926.885	FAST_SENDER	N/A
927.178	SLOW_SENDER2	N/A
927.222	SLOW_SENDER15	N/A
927.540	SLOW_SENDER7	N/A
927.829	SLOW_SENDER10	N/A
928.484	SLOW_SENDER5	N/A
928.885	FAST_SENDER	N/A
929.093	SLOW_SENDER3	N/A
929.540	SLOW_SENDER7	N/A
929.571	SLOW_SENDER6	N/A
929.829	SLOW_SENDER10	N/A
930.230	SLOW_SENDER8	N/A
930.885	FAST_SENDER	N/A
931.461	SLOW_SENDER4	N/A
931.540	SLOW_SENDER7	N/A
931.829	SLOW_SENDER10	N/A
932.178	SLOW_SENDER2	N/A
932.222	SLOW_SENDER15	N/A
932.885	FAST_SENDER	N/A
933.484	SLOW_SENDER5	N/A
933.540	SLOW_SENDER7	N/A
933.829	SLOW_SENDER10	N/A
934.885	FAST_SENDER	N/A
935.540	SLOW_SENDER7	N/A
935.829	SLOW_SENDER10	N/A
936.093	SLOW_SENDER3	N/A
936.109	RECEIVER	SLOW_SENDER8
936.461	SLOW_SENDER4	N/A
936.886	RECEIVER	SLOW_SENDER3
937.178	SLOW_SENDER2	N/A
937.222	SLOW_SENDER15	N/A
937.829	SLOW_SENDER10	N/A
937.928	RECEIVER	SLOW_SENDER2
938.484	SLOW_SENDER5	N/A
940.274	RECEIVER	SLOW_SENDER5
941.520	SLOW_SENDER8	N/A
943.142	RECEIVER	SLOW_SENDER7
943.986	RECEIVER	SLOW_SENDER10
945.346	SLOW_SENDER2	N/A
945.882	RECEIVER	SLOW_SENDER15
946.520	SLOW_SENDER8	N/A
948.520	FAST_SENDER	N/A
950.520	FAST_SENDER	N/A
951.318	SLOW_SENDER4	N/A
951.520	SLOW_SENDER8	N/A
951.561	SLOW_SENDER7	N/A
952.136	RECEIVER	SLOW_SENDER4
952.346	SLOW_SENDER2	N/A
952.520	FAST_SENDER	N/A
953.318	SLOW_SENDER15	N/A
953.707	SLOW_SENDER10	N/A
953.740	SLOW_SENDER12	N/A
954.270	SLOW_SENDER9	N/A
954.520	FAST_SENDER	N/A
954.730	SLOW_SENDER13	N/A
955.460	SLOW_SENDER1	N/A
956.074	SLOW_SENDER5	N/A
956.520	FAST_SENDER	N/A
956.520	SLOW_SENDER8	N/A
957.346	SLOW_SENDER2	N/A
958.150	RECEIVER	SLOW_SENDER2
958.520	FAST_SENDER	N/A
958.561	SLOW_SENDER7	N/A
959.551	SLOW_SENDER4	N/A
959.584	RECEIVER	SLOW_SENDER13
960.318	SLOW_SENDER15	N/A
960.520	FAST_SENDER	N/A
960.707	SLOW_SENDER10	N/A
960.923	RECEIVER	SLOW_SENDER12
961.520	SLOW_SENDER8	N/A
962.334	RECEIVER	SLOW_SENDER8
962.520	FAST_SENDER	N/A
963.074	SLOW_SENDER5	N/A
964.999	SLOW_SENDER13	N/A
965.561	SLOW_SENDER7	N/A
965.573	SLOW_SENDER2	N/A
965.790	RECEIVER	SLOW_SENDER13
966.371	SLOW_SENDER12	N/A
966.906	RECEIVER	SLOW_SENDER2
967.034	SLOW_SENDER9	N/A
967.318	SLOW_SENDER15	N/A
967.707	SLOW_SENDER10	N/A
967.777	SLOW_SENDER8	N/A
967.829	RECEIVER	SLOW_SENDER9
969.125	SLOW_SENDER1	N/A
969.407	RECEIVER	FAST_SENDER
970.074	SLOW_SENDER5	N/A
970.344	RECEIVER	SLOW_SENDER12
971.198	SLOW_SENDER13	N/A
971.737	RECEIVER	SLOW_SENDER15
971.838	FAST_SENDER	N/A
972.623	RECEIVER	SLOW_SENDER7
973.756	RECEIVER	SLOW_SENDER10
974.355	SLOW_SENDER2	N/A
974.725	RECEIVER	SLOW_SENDER8
975.261	SLOW_SENDER9	N/A
975.850	FAST_SENDER	N/A
976.198	SLOW_SENDER13	N/A
977.074	SLOW_SENDER5	N/A
977.105	RECEIVER	SLOW_SENDER1
977.769	SLOW_SENDER12	N/A
977.850	FAST_SENDER	N/A
979.162	SLOW_SENDER15	N/A
979.850	FAST_SENDER	N/A
980.040	SLOW_SENDER7	N/A
981.198	SLOW_SENDER13	N/A
981.355	SLOW_SENDER2	N/A
981.850	FAST_SENDER	N/A
982.155	SLOW_SENDER8	N/A
982.261	SLOW_SENDER9	N/A
983.850	FAST_SENDER	N/A
984.074	SLOW_SENDER5	N/A
984.552	SLOW_SENDER1	N/A
984.769	SLOW_SENDER12	N/A
985.850	FAST_SENDER	N/A
986.162	SLOW_SENDER15	N/A
986.198	SLOW_SENDER13	N/A
987.040	SLOW_SENDER7	N/A
987.850	FAST_SENDER	N/A
988.355	SLOW_SENDER2	N/A
989.120	RECEIVER	SLOW_SENDER2
989.155	SLOW_SENDER8	N/A
989.261	SLOW_SENDER9	N/A
989.850	FAST_SENDER	N/A
990.057	RECEIVER	SLOW_SENDER9
991.074	SLOW_SENDER5	N/A
991.198	SLOW_SENDER13	N/A
991.552	SLOW_SENDER1	N/A
991.769	SLOW_SENDER12	N/A
992.540	RECEIVER	SLOW_SENDER12
993.162	SLOW_SENDER15	N/A
993.400	SLOW_SENDER14	N/A
993.940	RECEIVER	SLOW_SENDER15
994.040	SLOW_SENDER7	N/A
996.155	SLOW_SENDER8	N/A
996.544	SLOW_SENDER2	N/A
997.466	SLOW_SENDER9	N/A
998.552	SLOW_SENDER1	N/A
1001.040	SLOW_SENDER7	N/A
1001.381	SLOW_SENDER15	N/A
1003.052	FAST_SENDER	N/A
1003.155	SLOW_SENDER8	N/A
1003.544	SLOW_SENDER2	N/A
1004.466	SLOW_SENDER9	N/A
1005.052	FAST_SENDER	N/A
1005.552	SLOW_SENDER1	N/A
1006.749	SLOW_SENDER13	N/A
1007.052	FAST_SENDER	N/A
1008.040	SLOW_SENDER7	N/A
1008.381	SLOW_SENDER15	N/A
1008.909	SLOW_SENDER14	N/A
1009.052	FAST_SENDER	N/A
1010.155	SLOW_SENDER8	N/A
1010.544	SLOW_SENDER2	N/A
1011.052	FAST_SENDER	N/A
1011.466	SLOW_SENDER9	N/A
1012.552	SLOW_SENDER1	N/A
1013.052	FAST_SENDER	N/A
1013.749	SLOW_SENDER13	N/A
1015.040	SLOW_SENDER7	N/A
1015.238	FAST_SENDER	N/A
1015.381	SLOW_SENDER15	N/A
1015.909	SLOW_SENDER14	N/A
1017.238	FAST_SENDER	N/A
1019.238	FAST_SENDER	N/A
1020.749	SLOW_SENDER13	N/A
1020.909	SLOW_SENDER14	N/A
1021.238	FAST_SENDER	N/A
1022.040	SLOW_SENDER7	N/A
1022.381	SLOW_SENDER15	N/A
1023.238	FAST_SENDER	N/A
1024.514	SLOW_SENDER9	N/A
1025.238	FAST_SENDER	N/A
1025.909	SLOW_SENDER14	N/A
1027.238	FAST_SENDER	N/A
1027.749	SLOW_SENDER13	N/A
1029.040	SLOW_SENDER7	N/A
1029.238	FAST_SENDER	N/A
1029.381	SLOW_SENDER15	N/A
1031.514	SLOW_SENDER9	N/A
1038.514	SLOW_SENDER9	N/A
1040.331	SLOW_SENDER14	N/A
1043.415	FAST_SENDER	N/A
1045.415	FAST_SENDER	N/A
1045.514	SLOW_SENDER9	N/A
1047.331	SLOW_SENDER14	N/A
1047.415	FAST_SENDER	N/A
1049.415	FAST_SENDER	N/A
1051.415	FAST_SENDER	N/A
1052.514	SLOW_SENDER9	N/A
1053.415	FAST_SENDER	N/A
1054.331	SLOW_SENDER14	N/A
1055.415	FAST_SENDER	N/A
1057.415	FAST_SENDER	N/A
1067.700	SLOW_SENDER11	N/A
1069.637	FAST_SENDER	N/A
1080.439	SLOW_SENDER11	N/A
1082.277	FAST_SENDER	N/A
1094.100	SLOW_SENDER11	N/A
1095.076	FAST_SENDER	N/A
1096.580	SLOW_SENDER6	N/A
1097.076	FAST_SENDER	N/A
1099.076	FAST_SENDER	N/A
1101.076	FAST_SENDER	N/A
1103.076	FAST_SENDER	N/A
1105.076	FAST_SENDER	N/A
1106.560	SLOW_SENDER3	N/A
1107.076	FAST_SENDER	N/A
1108.798	SLOW_SENDER6	N/A
1109.076	FAST_SENDER	N/A
1120.885	SLOW_SENDER3	N/A
1122.587	FAST_SENDER	N/A
1122.597	SLOW_SENDER6	N/A
1124.160	SLOW_SENDER4	N/A
1124.587	FAST_SENDER	N/A
1125.885	SLOW_SENDER3	N/A
1126.587	FAST_SENDER	N/A
1128.587	FAST_SENDER	N/A
1130.587	FAST_SENDER	N/A
1130.885	SLOW_SENDER3	N/A
1132.587	FAST_SENDER	N/A
1135.100	SLOW_SENDER4	N/A
1135.646	FAST_SENDER	N/A
1137.370	SLOW_SENDER10	N/A
1137.646	FAST_SENDER	N/A
1139.646	FAST_SENDER	N/A
1140.100	SLOW_SENDER4	N/A
1141.646	FAST_SENDER	N/A
1143.552	SLOW_SENDER3	N/A
1143.646	FAST_SENDER	N/A
1145.100	SLOW_SENDER4	N/A
1145.646	FAST_SENDER	N/A
1147.646	FAST_SENDER	N/A
1149.646	FAST_SENDER	N/A
1150.100	SLOW_SENDER4	N/A
1151.933	SLOW_SENDER10	N/A
1158.459	RECEIVER	SLOW_SENDER10
1160.380	SLOW_SENDER12	N/A
1160.480	SLOW_SENDER5	N/A
1161.117	RECEIVER	SLOW_SENDER12
1163.563	SLOW_SENDER12	N/A
1163.688	SLOW_SENDER4	N/A
1164.235	FAST_SENDER	N/A
1167.284	RECEIVER	SLOW_SENDER12
1167.976	FAST_SENDER	N/A
1169.201	RECEIVER	SLOW_SENDER5
1169.976	FAST_SENDER	N/A
1170.688	SLOW_SENDER4	N/A
1171.976	FAST_SENDER	N/A
1172.976	SLOW_SENDER10	N/A
1173.976	FAST_SENDER	N/A
1174.433	SLOW_SENDER5	N/A
1175.976	FAST_SENDER	N/A
1176.612	SLOW_SENDER12	N/A
1177.363	RECEIVER	SLOW_SENDER12
1177.688	SLOW_SENDER4	N/A
1177.976	FAST_SENDER	N/A
1178.760	SLOW_SENDER1	N/A
1178.840	SLOW_SENDER8	N/A
1179.433	SLOW_SENDER5	N/A
1179.508	RECEIVER	SLOW_SENDER1
1179.976	SLOW_SENDER10	N/A
1179.976	FAST_SENDER	N/A
1180.980	SLOW_SENDER2	N/A
1181.937	SLOW_SENDER1	N/A
1181.976	FAST_SENDER	N/A
1184.418	RECEIVER	SLOW_SENDER8
1184.433	SLOW_SENDER5	N/A
1184.688	SLOW_SENDER4	N/A
1184.805	SLOW_SENDER12	N/A
1185.339	RECEIVER	FAST_SENDER
1187.760	FAST_SENDER	N/A
1187.968	RECEIVER	SLOW_SENDER1
1189.433	SLOW_SENDER5	N/A
1189.854	SLOW_SENDER8	N/A
1190.049	FAST_SENDER	N/A
1192.049	FAST_SENDER	N/A
1192.893	SLOW_SENDER2	N/A
1194.049	FAST_SENDER	N/A
1194.433	SLOW_SENDER5	N/A
1194.854	SLOW_SENDER8	N/A
1195.049	SLOW_SENDER10	N/A
1195.378	SLOW_SENDER1	N/A
1195.590	SLOW_SENDER13	N/A
1196.049	FAST_SENDER	N/A
1196.363	RECEIVER	SLOW_SENDER13
1196.740	SLOW_SENDER7	N/A
1196.960	SLOW_SENDER15	N/A
1197.893	SLOW_SENDER2	N/A
1198.049	FAST_SENDER	N/A
1198.797	SLOW_SENDER13	N/A
1199.433	SLOW_SENDER5	N/A
1199.854	SLOW_SENDER8	N/A
1200.049	FAST_SENDER	N/A
1200.378	SLOW_SENDER1	N/A
1202.630	RECEIVER	SLOW_SENDER13
1202.893	SLOW_SENDER2	N/A
1203.452	FAST_SENDER	N/A
1204.433	SLOW_SENDER5	N/A
1204.647	RECEIVER	SLOW_SENDER15
1204.854	SLOW_SENDER8	N/A
1205.378	SLOW_SENDER1	N/A
1205.452	FAST_SENDER	N/A
1207.452	FAST_SENDER	N/A
1207.893	SLOW_SENDER2	N/A
1208.057	SLOW_SENDER13	N/A
1208.452	SLOW_SENDER10	N/A
1208.843	RECEIVER	SLOW_SENDER13
1209.433	SLOW_SENDER5	N/A
1209.452	FAST_SENDER	N/A
1209.854	SLOW_SENDER8	N/A
1209.890	SLOW_SENDER15	N/A
1210.030	SLOW_SENDER7	N/A
1210.378	SLOW_SENDER1	N/A
1211.433	SLOW_SENDER5	N/A
1211.452	FAST_SENDER	N/A
1212.893	SLOW_SENDER2	N/A
1213.433	SLOW_SENDER5	N/A
1213.452	FAST_SENDER	N/A
1214.854	SLOW_SENDER8	N/A
1214.890	SLOW_SENDER15	N/A
1215.030	SLOW_SENDER7	N/A
1215.378	SLOW_SENDER1	N/A
1215.433	SLOW_SENDER5	N/A
1215.452	SLOW_SENDER10	N/A
1215.452	FAST_SENDER	N/A
1216.226	RECEIVER	SLOW_SENDER5
1216.284	SLOW_SENDER13	N/A
1217.030	RECEIVER	SLOW_SENDER13
1217.452	FAST_SENDER	N/A
1217.893	SLOW_SENDER2	N/A
1218.248	RECEIVER	FAST_SENDER
1218.700	SLOW_SENDER9	N/A
1219.854	SLOW_SENDER8	N/A
1219.890	SLOW_SENDER15	N/A
1220.030	SLOW_SENDER7	N/A
1220.378	SLOW_SENDER1	N/A
1220.610	SLOW_SENDER14	N/A
1221.149	RECEIVER	SLOW_SENDER1
1221.676	SLOW_SENDER5	N/A
1222.452	SLOW_SENDER10	N/A
1222.846	RECEIVER	SLOW_SENDER14
1224.404	RECEIVER	SLOW_SENDER2
1225.030	SLOW_SENDER7	N/A
1225.906	RECEIVER	SLOW_SENDER8
1226.563	SLOW_SENDER1	N/A
1227.960	RECEIVER	SLOW_SENDER9
1229.017	RECEIVER	SLOW_SENDER5
1229.999	SLOW_SENDER15	N/A
1230.030	SLOW_SENDER7	N/A
1231.563	SLOW_SENDER1	N/A
1231.678	SLOW_SENDER2	N/A
1231.999	SLOW_SENDER13	N/A
1233.320	SLOW_SENDER8	N/A
1233.867	FAST_SENDER	N/A
1234.418	SLOW_SENDER14	N/A
1234.999	SLOW_SENDER15	N/A
1235.030	SLOW_SENDER7	N/A
1235.406	SLOW_SENDER9	N/A
1235.867	FAST_SENDER	N/A
1236.456	SLOW_SENDER5	N/A
1236.563	SLOW_SENDER1	N/A
1237.867	FAST_SENDER	N/A
1238.678	SLOW_SENDER2	N/A
1238.999	SLOW_SENDER13	N/A
1239.418	SLOW_SENDER14	N/A
1239.867	FAST_SENDER	N/A
1239.999	SLOW_SENDER15	N/A
1240.030	SLOW_SENDER7	N/A
1240.320	SLOW_SENDER8	N/A
1240.406	SLOW_SENDER9	N/A
1241.563	SLOW_SENDER1	N/A
1241.867	FAST_SENDER	N/A
1242.378	RECEIVER	SLOW_SENDER1
1243.456	SLOW_SENDER5	N/A
1244.418	SLOW_SENDER14	N/A
1244.689	RECEIVER	SLOW_SENDER7
1245.266	FAST_SENDER	N/A
1245.406	SLOW_SENDER9	N/A
1245.678	SLOW_SENDER2	N/A
1247.266	FAST_SENDER	N/A
1247.320	SLOW_SENDER8	N/A
1247.812	SLOW_SENDER1	N/A
1248.266	SLOW_SENDER13	N/A
1248.266	SLOW_SENDER15	N/A
1249.266	FAST_SENDER	N/A
1249.418	SLOW_SENDER14	N/A
1250.266	SLOW_SENDER15	N/A
1250.406	SLOW_SENDER9	N/A
1250.456	SLOW_SENDER5	N/A
1251.266	FAST_SENDER	N/A
1252.090	SLOW_SENDER7	N/A
1252.266	SLOW_SENDER15	N/A
1252.678	SLOW_SENDER2	N/A
1252.812	SLOW_SENDER1	N/A
1252.816	RECEIVER	SLOW_SENDER7
1253.266	SLOW_SENDER13	N/A
1253.266	FAST_SENDER	N/A
1254.266	SLOW_SENDER15	N/A
1254.320	SLOW_SENDER8	N/A
1254.418	SLOW_SENDER14	N/A
1255.266	FAST_SENDER	N/A
1255.406	SLOW_SENDER9	N/A
1256.266	SLOW_SENDER15	N/A
1257.266	FAST_SENDER	N/A
1257.456	SLOW_SENDER5	N/A
1257.812	SLOW_SENDER1	N/A
1258.245	RECEIVER	SLOW_SENDER5
1258.266	SLOW_SENDER13	N/A
1258.266	SLOW_SENDER15	N/A
1258.670	SLOW_SENDER11	N/A
1259.266	FAST_SENDER	N/A
1259.418	SLOW_SENDER14	N/A
1259.678	SLOW_SENDER2	N/A
1260.235	SLOW_SENDER7	N/A
1260.266	SLOW_SENDER15	N/A
1260.406	SLOW_SENDER9	N/A
1260.415	RECEIVER	SLOW_SENDER2
1261.133	RECEIVER	SLOW_SENDER11
1261.320	SLOW_SENDER8	N/A
1262.091	RECEIVER	SLOW_SENDER8
1262.812	SLOW_SENDER1	N/A
1263.538	SLOW_SENDER11	N/A
1263.630	RECEIVER	SLOW_SENDER1
1264.508	RECEIVER	SLOW_SENDER9
1265.385	RECEIVER	FAST_SENDER
1265.538	SLOW_SENDER11	N/A
1265.681	SLOW_SENDER5	N/A
1266.782	RECEIVER	SLOW_SENDER15
1267.538	SLOW_SENDER11	N/A
1267.797	FAST_SENDER	N/A
1267.825	SLOW_SENDER2	N/A
1268.050	RECEIVER	SLOW_SENDER14
1268.396	SLOW_SENDER13	N/A
1269.051	SLOW_SENDER1	N/A
1269.495	SLOW_SENDER8	N/A
1269.538	SLOW_SENDER11	N/A
1269.797	FAST_SENDER	N/A
1271.538	SLOW_SENDER11	N/A
1271.797	FAST_SENDER	N/A
1272.681	SLOW_SENDER5	N/A
1273.396	SLOW_SENDER13	N/A
1273.538	SLOW_SENDER11	N/A
1273.797	FAST_SENDER	N/A
1274.051	SLOW_SENDER1	N/A
1274.222	SLOW_SENDER15	N/A
1274.451	SLOW_SENDER9	N/A
1274.825	SLOW_SENDER2	N/A
1275.461	SLOW_SENDER14	N/A
1275.538	SLOW_SENDER11	N/A
1275.797	FAST_SENDER	N/A
1276.495	SLOW_SENDER8	N/A
1277.538	SLOW_SENDER11	N/A
1277.797	FAST_SENDER	N/A
1278.396	SLOW_SENDER13	N/A
1279.051	SLOW_SENDER1	N/A
1279.681	SLOW_SENDER5	N/A
1279.797	FAST_SENDER	N/A
1280.474	RECEIVER	SLOW_SENDER5
1281.451	SLOW_SENDER9	N/A
1281.825	SLOW_SENDER2	N/A
1282.362	RECEIVER	SLOW_SENDER11
1282.461	SLOW_SENDER14	N/A
1282.568	FAST_SENDER	N/A
1283.495	SLOW_SENDER8	N/A
1284.051	SLOW_SENDER1	N/A
1284.568	FAST_SENDER	N/A
1285.568	SLOW_SENDER13	N/A
1286.568	FAST_SENDER	N/A
1287.568	SLOW_SENDER15	N/A
1287.860	SLOW_SENDER6	N/A
1287.902	SLOW_SENDER5	N/A
1288.451	SLOW_SENDER9	N/A
1288.495	SLOW_SENDER8	N/A
1288.568	FAST_SENDER	N/A
1288.825	SLOW_SENDER2	N/A
1289.051	SLOW_SENDER1	N/A
1289.461	SLOW_SENDER14	N/A
1289.792	SLOW_SENDER11	N/A
1290.559	RECEIVER	SLOW_SENDER11
1290.568	FAST_SENDER	N/A
1290.568	SLOW_SENDER13	N/A
1292.568	FAST_SENDER	N/A
1292.568	SLOW_SENDER13	N/A
1293.495	SLOW_SENDER8	N/A
1293.741	RECEIVER	SLOW_SENDER6
1293.825	SLOW_SENDER2	N/A
1294.051	SLOW_SENDER1	N/A
1294.568	SLOW_SENDER15	N/A
1294.568	FAST_SENDER	N/A
1294.568	SLOW_SENDER13	N/A
1294.902	SLOW_SENDER5	N/A
1295.451	SLOW_SENDER9	N/A
1296.235	RECEIVER	SLOW_SENDER9
1296.461	SLOW_SENDER14	N/A
1297.854	RECEIVER	SLOW_SENDER8
1298.000	SLOW_SENDER11	N/A
1299.051	SLOW_SENDER1	N/A
1299.154	SLOW_SENDER6	N/A
1299.664	RECEIVER	SLOW_SENDER2
1299.928	FAST_SENDER	N/A
1299.928	SLOW_SENDER13	N/A
1301.902	SLOW_SENDER5	N/A
1301.928	FAST_SENDER	N/A
1301.928	SLOW_SENDER13	N/A
1303.461	SLOW_SENDER14	N/A
1303.648	SLOW_SENDER9	N/A
1303.928	FAST_SENDER	N/A
1303.928	SLOW_SENDER13	N/A
1304.051	SLOW_SENDER1	N/A
1304.154	SLOW_SENDER6	N/A
1304.928	SLOW_SENDER15	N/A
1305.000	SLOW_SENDER11	N/A
1305.274	SLOW_SENDER8	N/A
1305.928	FAST_SENDER	N/A
1305.928	SLOW_SENDER13	N/A
1307.114	SLOW_SENDER2	N/A
1307.928	FAST_SENDER	N/A
1307.928	SLOW_SENDER13	N/A
1308.450	SLOW_SENDER3	N/A
1308.902	SLOW_SENDER5	N/A
1309.051	SLOW_SENDER1	N/A
1309.154	SLOW_SENDER6	N/A
1309.928	FAST_SENDER	N/A
1309.928	SLOW_SENDER15	N/A
1309.928	SLOW_SENDER13	N/A
1310.461	SLOW_SENDER14	N/A
1310.648	SLOW_SENDER9	N/A
1311.928	FAST_SENDER	N/A
1311.928	SLOW_SENDER13	N/A
1312.000	SLOW_SENDER11	N/A
1312.274	SLOW_SENDER8	N/A
1312.805	RECEIVER	SLOW_SENDER11
1313.928	FAST_SENDER	N/A
1313.928	SLOW_SENDER13	N/A
1314.051	SLOW_SENDER1	N/A
1314.114	SLOW_SENDER2	N/A
1314.154	SLOW_SENDER6	N/A
1314.208	RECEIVER	SLOW_SENDER3
1314.928	SLOW_SENDER15	N/A
1315.670	RECEIVER	SLOW_SENDER15
1315.902	SLOW_SENDER5	N/A
1317.231	RECEIVER	SLOW_SENDER5
1317.648	SLOW_SENDER9	N/A
1318.312	RECEIVER	SLOW_SENDER13
1319.186	RECEIVER	SLOW_SENDER1
1320.233	SLOW_SENDER11	N/A
1321.114	SLOW_SENDER2	N/A
1321.639	SLOW_SENDER3	N/A
1324.648	SLOW_SENDER9	N/A
1325.649	RECEIVER	FAST_SENDER
1326.280	SLOW_SENDER14	N/A
1326.280	SLOW_SENDER15	N/A
1326.280	SLOW_SENDER8	N/A
1326.280	SLOW_SENDER13	N/A
1326.639	SLOW_SENDER3	N/A
1327.233	SLOW_SENDER11	N/A
1328.074	FAST_SENDER	N/A
1328.114	SLOW_SENDER2	N/A
1328.793	SLOW_SENDER1	N/A
1328.972	SLOW_SENDER6	N/A
1330.074	FAST_SENDER	N/A
1330.691	SLOW_SENDER5	N/A
1331.280	SLOW_SENDER14	N/A
1331.280	SLOW_SENDER15	N/A
1331.280	SLOW_SENDER13	N/A
1331.639	SLOW_SENDER3	N/A
1331.648	SLOW_SENDER9	N/A
1332.074	FAST_SENDER	N/A
1333.280	SLOW_SENDER8	N/A
1334.074	FAST_SENDER	N/A
1334.233	SLOW_SENDER11	N/A
1335.017	RECEIVER	SLOW_SENDER11
1335.114	SLOW_SENDER2	N/A
1335.793	SLOW_SENDER1	N/A
1335.883	RECEIVER	SLOW_SENDER2
1335.972	SLOW_SENDER6	N/A
1336.074	FAST_SENDER	N/A
1336.280	SLOW_SENDER14	N/A
1336.280	SLOW_SENDER15	N/A
1336.280	SLOW_SENDER13	N/A
1336.639	SLOW_SENDER3	N/A
1337.049	RECEIVER	SLOW_SENDER13
1337.691	SLOW_SENDER5	N/A
1338.074	FAST_SENDER	N/A
1338.648	SLOW_SENDER9	N/A
1340.487	RECEIVER	SLOW_SENDER9
1341.621	RECEIVER	SLOW_SENDER3
1341.651	FAST_SENDER	N/A
1342.428	SLOW_SENDER11	N/A
1342.793	SLOW_SENDER1	N/A
1342.972	SLOW_SENDER6	N/A
1343.321	SLOW_SENDER2	N/A
1343.907	RECEIVER	SLOW_SENDER14
1344.691	SLOW_SENDER5	N/A
1344.755	FAST_SENDER	N/A
1346.755	FAST_SENDER	N/A
1348.755	FAST_SENDER	N/A
1349.052	SLOW_SENDER3	N/A
1349.428	SLOW_SENDER11	N/A
1349.755	SLOW_SENDER8	N/A
1349.793	SLOW_SENDER1	N/A
1349.972	SLOW_SENDER6	N/A
1350.170	SLOW_SENDER13	N/A
1350.321	SLOW_SENDER2	N/A
1350.755	FAST_SENDER	N/A
1350.977	RECEIVER	SLOW_SENDER13
1351.316	SLOW_SENDER14	N/A
1351.691	SLOW_SENDER5	N/A
1352.033	SLOW_SENDER9	N/A
1352.550	SLOW_SENDER12	N/A
1352.755	FAST_SENDER	N/A
1352.840	SLOW_SENDER4	N/A
1353.224	SLOW_SENDER15	N/A
1354.755	SLOW_SENDER8	N/A
1354.755	FAST_SENDER	N/A
1356.052	SLOW_SENDER3	N/A
1356.428	SLOW_SENDER11	N/A
1356.755	FAST_SENDER	N/A
1356.793	SLOW_SENDER1	N/A
1356.972	SLOW_SENDER6	N/A
1357.321	SLOW_SENDER2	N/A
1357.578	RECEIVER	SLOW_SENDER1
1358.293	RECEIVER	SLOW_SENDER12
1358.316	SLOW_SENDER14	N/A
1358.409	SLOW_SENDER13	N/A
1358.691	SLOW_SENDER5	N/A
1358.755	FAST_SENDER	N/A
1359.033	SLOW_SENDER9	N/A
1359.174	RECEIVER	SLOW_SENDER13
1359.755	SLOW_SENDER8	N/A
1360.224	SLOW_SENDER15	N/A
1361.428	SLOW_SENDER11	N/A
1363.052	SLOW_SENDER3	N/A
1364.631	RECEIVER	SLOW_SENDER6
1366.033	SLOW_SENDER9	N/A
1366.428	SLOW_SENDER11	N/A
1366.650	RECEIVER	SLOW_SENDER8
1366.873	SLOW_SENDER4	N/A
1367.093	SLOW_SENDER12	N/A
1369.021	RECEIVER	FAST_SENDER
1370.052	SLOW_SENDER3	N/A
1370.423	SLOW_SENDER14	N/A
1370.423	SLOW_SENDER15	N/A
1371.428	SLOW_SENDER11	N/A
1371.441	FAST_SENDER	N/A
1371.575	SLOW_SENDER1	N/A
1371.873	SLOW_SENDER4	N/A
1372.093	SLOW_SENDER12	N/A
1373.033	SLOW_SENDER9	N/A
1373.441	FAST_SENDER	N/A
1374.078	SLOW_SENDER8	N/A
1375.441	FAST_SENDER	N/A
1376.428	SLOW_SENDER11	N/A
1376.873	SLOW_SENDER4	N/A
1377.052	SLOW_SENDER3	N/A
1377.093	SLOW_SENDER12	N/A
1377.423	SLOW_SENDER14	N/A
1377.423	SLOW_SENDER15	N/A
1377.441	FAST_SENDER	N/A
1378.575	SLOW_SENDER1	N/A
1379.441	FAST_SENDER	N/A
1380.033	SLOW_SENDER9	N/A
1380.795	RECEIVER	SLOW_SENDER9
1381.078	SLOW_SENDER8	N/A
1381.428	SLOW_SENDER11	N/A
1381.441	FAST_SENDER	N/A
1381.873	SLOW_SENDER4	N/A
1382.093	SLOW_SENDER12	N/A
1382.176	RECEIVER	SLOW_SENDER11
1382.824	RECEIVER	SLOW_SENDER12
1383.441	FAST_SENDER	N/A
1384.052	SLOW_SENDER3	N/A
1385.391	RECEIVER	SLOW_SENDER3
1385.575	SLOW_SENDER1	N/A
1386.455	FAST_SENDER	N/A
1388.219	SLOW_SENDER9	N/A
1388.271	SLOW_SENDER12	N/A
1388.455	FAST_SENDER	N/A
1390.455	FAST_SENDER	N/A
1390.890	SLOW_SENDER10	N/A
1391.455	SLOW_SENDER15	N/A
1391.455	SLOW_SENDER8	N/A
[truncated: 49,505 more rows]
