# Supplementary material for: CATO: Wake-Up reCeiver-bAsed communicaTiOn for Batteryless Devices
Source: Sensors (Basel). 2025 Nov 7;25(22):6813. doi: 10.3390/s25226813 (PMC12655924; doi:10.3390/s25226813)
Supplement: Supplementary file 1 [file sensors-25-06813-s001.zip › File S1_Experimental_and_Simulation_Data/simulation/multiple_les/nodes17/mac_competing_nodes_link_reserve.csv]

time_s	node_id	received_from
2.700	FAST_SENDER	N/A
2.700	SLOW_SENDER1	N/A
2.700	SLOW_SENDER2	N/A
2.700	SLOW_SENDER3	N/A
2.700	SLOW_SENDER4	N/A
2.700	SLOW_SENDER5	N/A
2.700	SLOW_SENDER6	N/A
2.700	SLOW_SENDER7	N/A
2.700	SLOW_SENDER8	N/A
2.700	SLOW_SENDER9	N/A
2.700	SLOW_SENDER10	N/A
2.700	SLOW_SENDER11	N/A
2.700	SLOW_SENDER12	N/A
2.700	SLOW_SENDER13	N/A
2.700	SLOW_SENDER14	N/A
2.700	SLOW_SENDER15	N/A
3.480	RECEIVER	SLOW_SENDER3
5.290	RECEIVER	SLOW_SENDER1
5.928	SLOW_SENDER3	N/A
6.074	RECEIVER	SLOW_SENDER14
7.077	RECEIVER	SLOW_SENDER8
7.881	RECEIVER	SLOW_SENDER13
8.607	RECEIVER	SLOW_SENDER3
9.274	RECEIVER	SLOW_SENDER7
9.481	SLOW_SENDER8	N/A
10.064	RECEIVER	SLOW_SENDER9
10.315	SLOW_SENDER13	N/A
10.851	RECEIVER	SLOW_SENDER11
11.529	RECEIVER	SLOW_SENDER10
11.703	SLOW_SENDER7	N/A
12.382	RECEIVER	SLOW_SENDER6
12.495	SLOW_SENDER9	N/A
12.756	SLOW_SENDER1	N/A
13.254	RECEIVER	SLOW_SENDER9
13.612	SLOW_SENDER2	N/A
14.040	SLOW_SENDER14	N/A
14.072	RECEIVER	SLOW_SENDER1
14.296	SLOW_SENDER15	N/A
14.330	SLOW_SENDER4	N/A
14.668	SLOW_SENDER6	N/A
14.825	RECEIVER	SLOW_SENDER14
15.616	RECEIVER	SLOW_SENDER4
16.277	SLOW_SENDER10	N/A
16.297	RECEIVER	SLOW_SENDER12
16.478	SLOW_SENDER1	N/A
16.511	SLOW_SENDER3	N/A
16.742	SLOW_SENDER11	N/A
17.016	RECEIVER	SLOW_SENDER10
17.557	FAST_SENDER	N/A
18.018	SLOW_SENDER4	N/A
18.211	SLOW_SENDER5	N/A
18.701	SLOW_SENDER12	N/A
19.440	RECEIVER	SLOW_SENDER12
19.803	SLOW_SENDER8	N/A
21.145	RECEIVER	SLOW_SENDER6
22.065	RECEIVER	SLOW_SENDER4
22.745	RECEIVER	SLOW_SENDER8
23.584	RECEIVER	SLOW_SENDER7
25.159	RECEIVER	SLOW_SENDER2
27.512	RECEIVER	FAST_SENDER
27.844	SLOW_SENDER9	N/A
27.954	SLOW_SENDER13	N/A
28.241	SLOW_SENDER1	N/A
28.891	SLOW_SENDER7	N/A
29.008	SLOW_SENDER6	N/A
29.710	SLOW_SENDER11	N/A
29.928	FAST_SENDER	N/A
29.954	SLOW_SENDER13	N/A
30.264	SLOW_SENDER15	N/A
31.194	SLOW_SENDER12	N/A
31.291	SLOW_SENDER14	N/A
31.928	FAST_SENDER	N/A
31.954	SLOW_SENDER13	N/A
32.657	SLOW_SENDER3	N/A
32.844	SLOW_SENDER9	N/A
33.241	SLOW_SENDER1	N/A
33.891	SLOW_SENDER7	N/A
33.928	FAST_SENDER	N/A
33.954	SLOW_SENDER13	N/A
34.008	SLOW_SENDER6	N/A
34.210	SLOW_SENDER4	N/A
34.677	SLOW_SENDER2	N/A
34.710	SLOW_SENDER11	N/A
35.162	SLOW_SENDER5	N/A
35.264	SLOW_SENDER15	N/A
35.928	FAST_SENDER	N/A
35.954	SLOW_SENDER13	N/A
36.194	SLOW_SENDER12	N/A
36.291	SLOW_SENDER14	N/A
36.474	SLOW_SENDER8	N/A
36.611	SLOW_SENDER10	N/A
37.657	SLOW_SENDER3	N/A
37.844	SLOW_SENDER9	N/A
37.928	FAST_SENDER	N/A
37.954	SLOW_SENDER13	N/A
38.241	SLOW_SENDER1	N/A
38.891	SLOW_SENDER7	N/A
39.008	SLOW_SENDER6	N/A
39.710	SLOW_SENDER11	N/A
39.928	FAST_SENDER	N/A
39.954	SLOW_SENDER13	N/A
40.264	SLOW_SENDER15	N/A
41.194	SLOW_SENDER12	N/A
41.210	SLOW_SENDER4	N/A
41.291	SLOW_SENDER14	N/A
41.677	SLOW_SENDER2	N/A
41.928	FAST_SENDER	N/A
41.954	SLOW_SENDER13	N/A
42.162	SLOW_SENDER5	N/A
42.657	SLOW_SENDER3	N/A
42.751	RECEIVER	SLOW_SENDER13
42.844	SLOW_SENDER9	N/A
43.241	SLOW_SENDER1	N/A
43.398	RECEIVER	SLOW_SENDER3
43.474	SLOW_SENDER8	N/A
43.611	SLOW_SENDER10	N/A
43.891	SLOW_SENDER7	N/A
43.928	FAST_SENDER	N/A
44.008	SLOW_SENDER6	N/A
44.646	RECEIVER	SLOW_SENDER7
44.710	SLOW_SENDER11	N/A
45.264	SLOW_SENDER15	N/A
45.479	RECEIVER	SLOW_SENDER11
46.194	SLOW_SENDER12	N/A
46.210	SLOW_SENDER4	N/A
46.262	RECEIVER	FAST_SENDER
46.291	SLOW_SENDER14	N/A
46.905	RECEIVER	SLOW_SENDER6
47.752	RECEIVER	SLOW_SENDER15
48.677	SLOW_SENDER2	N/A
48.686	FAST_SENDER	N/A
49.162	SLOW_SENDER5	N/A
50.082	RECEIVER	SLOW_SENDER1
50.474	SLOW_SENDER8	N/A
50.611	SLOW_SENDER10	N/A
50.686	FAST_SENDER	N/A
50.823	SLOW_SENDER3	N/A
50.924	SLOW_SENDER11	N/A
51.043	SLOW_SENDER13	N/A
51.194	SLOW_SENDER12	N/A
51.210	SLOW_SENDER4	N/A
51.291	SLOW_SENDER14	N/A
52.686	FAST_SENDER	N/A
53.043	SLOW_SENDER13	N/A
53.677	SLOW_SENDER2	N/A
54.162	SLOW_SENDER5	N/A
54.686	FAST_SENDER	N/A
55.043	SLOW_SENDER13	N/A
55.199	SLOW_SENDER15	N/A
55.823	SLOW_SENDER3	N/A
55.924	SLOW_SENDER11	N/A
55.965	SLOW_SENDER7	N/A
56.194	SLOW_SENDER12	N/A
56.210	SLOW_SENDER4	N/A
56.291	SLOW_SENDER14	N/A
56.686	FAST_SENDER	N/A
56.724	RECEIVER	SLOW_SENDER7
57.043	SLOW_SENDER13	N/A
57.434	SLOW_SENDER1	N/A
57.474	SLOW_SENDER8	N/A
57.611	SLOW_SENDER10	N/A
57.784	SLOW_SENDER9	N/A
58.677	SLOW_SENDER2	N/A
58.686	FAST_SENDER	N/A
59.043	SLOW_SENDER13	N/A
59.162	SLOW_SENDER5	N/A
59.648	SLOW_SENDER6	N/A
59.946	RECEIVER	SLOW_SENDER5
60.686	FAST_SENDER	N/A
60.823	SLOW_SENDER3	N/A
60.924	SLOW_SENDER11	N/A
61.043	SLOW_SENDER13	N/A
61.194	SLOW_SENDER12	N/A
61.210	SLOW_SENDER4	N/A
61.291	SLOW_SENDER14	N/A
61.581	RECEIVER	SLOW_SENDER3
62.199	SLOW_SENDER15	N/A
62.686	FAST_SENDER	N/A
63.043	SLOW_SENDER13	N/A
63.677	SLOW_SENDER2	N/A
64.170	SLOW_SENDER7	N/A
64.434	SLOW_SENDER1	N/A
64.474	SLOW_SENDER8	N/A
64.611	SLOW_SENDER10	N/A
64.686	FAST_SENDER	N/A
64.784	SLOW_SENDER9	N/A
64.913	RECEIVER	SLOW_SENDER7
65.043	SLOW_SENDER13	N/A
65.788	RECEIVER	SLOW_SENDER13
65.924	SLOW_SENDER11	N/A
66.194	SLOW_SENDER12	N/A
66.210	SLOW_SENDER4	N/A
66.291	SLOW_SENDER14	N/A
66.447	RECEIVER	SLOW_SENDER10
66.648	SLOW_SENDER6	N/A
67.199	SLOW_SENDER15	N/A
67.348	SLOW_SENDER5	N/A
67.541	RECEIVER	SLOW_SENDER4
68.279	RECEIVER	SLOW_SENDER11
68.677	SLOW_SENDER2	N/A
68.989	SLOW_SENDER3	N/A
68.998	RECEIVER	SLOW_SENDER12
70.237	RECEIVER	SLOW_SENDER8
71.434	SLOW_SENDER1	N/A
71.784	SLOW_SENDER9	N/A
72.032	RECEIVER	FAST_SENDER
72.361	SLOW_SENDER7	N/A
73.498	RECEIVER	SLOW_SENDER15
73.648	SLOW_SENDER6	N/A
74.344	RECEIVER	SLOW_SENDER3
74.480	FAST_SENDER	N/A
75.325	RECEIVER	SLOW_SENDER14
75.996	SLOW_SENDER13	N/A
76.480	FAST_SENDER	N/A
77.660	SLOW_SENDER8	N/A
77.996	SLOW_SENDER13	N/A
78.036	RECEIVER	SLOW_SENDER5
78.434	SLOW_SENDER1	N/A
78.480	FAST_SENDER	N/A
78.648	SLOW_SENDER4	N/A
78.784	SLOW_SENDER9	N/A
79.361	SLOW_SENDER7	N/A
79.996	SLOW_SENDER13	N/A
80.275	SLOW_SENDER11	N/A
80.480	FAST_SENDER	N/A
80.648	SLOW_SENDER6	N/A
80.786	SLOW_SENDER10	N/A
81.778	SLOW_SENDER3	N/A
81.996	SLOW_SENDER13	N/A
82.480	FAST_SENDER	N/A
82.730	SLOW_SENDER14	N/A
82.759	SLOW_SENDER12	N/A
83.595	SLOW_SENDER15	N/A
83.885	SLOW_SENDER2	N/A
83.996	SLOW_SENDER13	N/A
84.480	FAST_SENDER	N/A
84.660	SLOW_SENDER8	N/A
85.434	SLOW_SENDER1	N/A
85.648	SLOW_SENDER4	N/A
85.784	SLOW_SENDER9	N/A
85.996	SLOW_SENDER13	N/A
86.361	SLOW_SENDER7	N/A
86.480	FAST_SENDER	N/A
87.275	SLOW_SENDER11	N/A
87.648	SLOW_SENDER6	N/A
87.786	SLOW_SENDER10	N/A
87.996	SLOW_SENDER13	N/A
88.480	FAST_SENDER	N/A
88.778	SLOW_SENDER3	N/A
89.730	SLOW_SENDER14	N/A
89.759	SLOW_SENDER12	N/A
89.996	SLOW_SENDER13	N/A
90.595	SLOW_SENDER15	N/A
90.758	RECEIVER	SLOW_SENDER13
90.885	SLOW_SENDER2	N/A
91.480	RECEIVER	FAST_SENDER
91.660	SLOW_SENDER8	N/A
92.412	RECEIVER	SLOW_SENDER8
92.434	SLOW_SENDER1	N/A
92.648	SLOW_SENDER4	N/A
92.784	SLOW_SENDER9	N/A
93.219	RECEIVER	SLOW_SENDER1
93.361	SLOW_SENDER7	N/A
93.884	FAST_SENDER	N/A
93.935	RECEIVER	SLOW_SENDER4
94.275	SLOW_SENDER11	N/A
94.648	SLOW_SENDER6	N/A
94.786	SLOW_SENDER10	N/A
95.021	RECEIVER	SLOW_SENDER11
95.778	SLOW_SENDER3	N/A
96.063	RECEIVER	SLOW_SENDER10
96.730	SLOW_SENDER14	N/A
96.759	SLOW_SENDER12	N/A
97.129	RECEIVER	SLOW_SENDER6
97.595	SLOW_SENDER15	N/A
97.885	SLOW_SENDER2	N/A
98.192	SLOW_SENDER13	N/A
99.821	SLOW_SENDER8	N/A
101.347	SLOW_SENDER4	N/A
101.610	SLOW_SENDER13	N/A
103.610	SLOW_SENDER13	N/A
103.730	SLOW_SENDER14	N/A
103.759	SLOW_SENDER12	N/A
104.301	FAST_SENDER	N/A
104.566	SLOW_SENDER6	N/A
104.595	SLOW_SENDER15	N/A
104.885	SLOW_SENDER2	N/A
105.610	SLOW_SENDER13	N/A
106.301	FAST_SENDER	N/A
106.821	SLOW_SENDER8	N/A
107.610	SLOW_SENDER13	N/A
108.301	FAST_SENDER	N/A
108.347	SLOW_SENDER4	N/A
109.610	SLOW_SENDER13	N/A
110.301	FAST_SENDER	N/A
110.730	SLOW_SENDER14	N/A
110.759	SLOW_SENDER12	N/A
111.566	SLOW_SENDER6	N/A
111.595	SLOW_SENDER15	N/A
111.610	SLOW_SENDER13	N/A
111.885	SLOW_SENDER2	N/A
112.301	FAST_SENDER	N/A
113.610	SLOW_SENDER13	N/A
113.821	SLOW_SENDER8	N/A
114.301	FAST_SENDER	N/A
115.347	SLOW_SENDER4	N/A
115.610	SLOW_SENDER13	N/A
116.301	FAST_SENDER	N/A
117.730	SLOW_SENDER14	N/A
117.759	SLOW_SENDER12	N/A
118.301	FAST_SENDER	N/A
118.566	SLOW_SENDER6	N/A
118.595	SLOW_SENDER15	N/A
118.885	SLOW_SENDER2	N/A
120.301	FAST_SENDER	N/A
122.301	FAST_SENDER	N/A
122.759	SLOW_SENDER12	N/A
124.301	FAST_SENDER	N/A
124.730	SLOW_SENDER14	N/A
125.566	SLOW_SENDER6	N/A
125.595	SLOW_SENDER15	N/A
125.885	SLOW_SENDER2	N/A
126.301	FAST_SENDER	N/A
127.759	SLOW_SENDER12	N/A
128.301	FAST_SENDER	N/A
129.943	SLOW_SENDER13	N/A
130.301	FAST_SENDER	N/A
131.730	SLOW_SENDER14	N/A
132.301	FAST_SENDER	N/A
132.566	SLOW_SENDER6	N/A
132.595	SLOW_SENDER15	N/A
132.759	SLOW_SENDER12	N/A
132.885	SLOW_SENDER2	N/A
134.301	FAST_SENDER	N/A
136.730	SLOW_SENDER14	N/A
136.943	SLOW_SENDER13	N/A
137.759	SLOW_SENDER12	N/A
139.595	SLOW_SENDER15	N/A
139.885	SLOW_SENDER2	N/A
142.350	FAST_SENDER	N/A
144.350	FAST_SENDER	N/A
146.350	FAST_SENDER	N/A
146.595	SLOW_SENDER15	N/A
146.885	SLOW_SENDER2	N/A
147.225	SLOW_SENDER13	N/A
147.225	SLOW_SENDER6	N/A
148.350	FAST_SENDER	N/A
150.350	FAST_SENDER	N/A
150.659	SLOW_SENDER14	N/A
151.265	SLOW_SENDER12	N/A
152.350	FAST_SENDER	N/A
153.595	SLOW_SENDER15	N/A
153.885	SLOW_SENDER2	N/A
154.225	SLOW_SENDER13	N/A
154.225	SLOW_SENDER6	N/A
154.350	FAST_SENDER	N/A
156.350	FAST_SENDER	N/A
157.659	SLOW_SENDER14	N/A
158.265	SLOW_SENDER12	N/A
158.595	SLOW_SENDER15	N/A
158.885	SLOW_SENDER2	N/A
164.659	SLOW_SENDER14	N/A
165.265	SLOW_SENDER12	N/A
165.363	FAST_SENDER	N/A
166.133	SLOW_SENDER13	N/A
167.363	FAST_SENDER	N/A
168.133	SLOW_SENDER6	N/A
169.363	FAST_SENDER	N/A
171.133	SLOW_SENDER13	N/A
171.363	FAST_SENDER	N/A
171.549	SLOW_SENDER15	N/A
171.659	SLOW_SENDER14	N/A
172.265	SLOW_SENDER12	N/A
173.133	SLOW_SENDER6	N/A
173.363	FAST_SENDER	N/A
175.363	FAST_SENDER	N/A
176.133	SLOW_SENDER13	N/A
177.363	FAST_SENDER	N/A
178.133	SLOW_SENDER6	N/A
178.659	SLOW_SENDER14	N/A
179.265	SLOW_SENDER12	N/A
179.363	FAST_SENDER	N/A
181.133	SLOW_SENDER13	N/A
188.264	FAST_SENDER	N/A
190.264	FAST_SENDER	N/A
191.758	SLOW_SENDER6	N/A
192.264	FAST_SENDER	N/A
194.264	FAST_SENDER	N/A
195.220	SLOW_SENDER13	N/A
196.264	FAST_SENDER	N/A
198.264	FAST_SENDER	N/A
198.758	SLOW_SENDER6	N/A
200.264	FAST_SENDER	N/A
202.264	FAST_SENDER	N/A
205.758	SLOW_SENDER6	N/A
210.033	FAST_SENDER	N/A
217.793	FAST_SENDER	N/A
225.515	FAST_SENDER	N/A
233.202	FAST_SENDER	N/A
240.592	FAST_SENDER	N/A
241.590	SLOW_SENDER5	N/A
248.196	FAST_SENDER	N/A
252.799	SLOW_SENDER5	N/A
256.130	FAST_SENDER	N/A
258.130	FAST_SENDER	N/A
260.130	FAST_SENDER	N/A
261.110	SLOW_SENDER10	N/A
261.868	RECEIVER	SLOW_SENDER10
262.130	FAST_SENDER	N/A
262.340	SLOW_SENDER3	N/A
263.080	RECEIVER	SLOW_SENDER3
263.600	SLOW_SENDER11	N/A
264.080	SLOW_SENDER1	N/A
264.130	FAST_SENDER	N/A
264.250	SLOW_SENDER7	N/A
264.310	SLOW_SENDER10	N/A
264.351	RECEIVER	SLOW_SENDER11
264.973	RECEIVER	SLOW_SENDER7
265.460	SLOW_SENDER9	N/A
265.501	SLOW_SENDER3	N/A
265.872	SLOW_SENDER5	N/A
266.130	FAST_SENDER	N/A
266.243	RECEIVER	SLOW_SENDER9
267.030	RECEIVER	SLOW_SENDER10
267.413	SLOW_SENDER7	N/A
267.726	RECEIVER	SLOW_SENDER1
268.130	FAST_SENDER	N/A
270.130	FAST_SENDER	N/A
271.470	RECEIVER	SLOW_SENDER3
272.130	FAST_SENDER	N/A
272.438	SLOW_SENDER10	N/A
273.274	RECEIVER	SLOW_SENDER7
274.130	FAST_SENDER	N/A
275.087	SLOW_SENDER1	N/A
276.080	SLOW_SENDER9	N/A
276.130	FAST_SENDER	N/A
277.057	SLOW_SENDER11	N/A
277.438	SLOW_SENDER10	N/A
278.130	FAST_SENDER	N/A
278.897	SLOW_SENDER3	N/A
279.438	SLOW_SENDER10	N/A
280.087	SLOW_SENDER1	N/A
280.130	FAST_SENDER	N/A
280.718	SLOW_SENDER7	N/A
281.080	SLOW_SENDER9	N/A
281.438	SLOW_SENDER10	N/A
282.057	SLOW_SENDER11	N/A
282.130	FAST_SENDER	N/A
282.370	SLOW_SENDER8	N/A
283.170	RECEIVER	SLOW_SENDER8
283.438	SLOW_SENDER10	N/A
283.897	SLOW_SENDER3	N/A
284.130	FAST_SENDER	N/A
284.191	RECEIVER	SLOW_SENDER10
285.070	SLOW_SENDER4	N/A
285.087	SLOW_SENDER1	N/A
285.578	SLOW_SENDER8	N/A
285.843	RECEIVER	SLOW_SENDER4
286.080	SLOW_SENDER9	N/A
286.130	FAST_SENDER	N/A
286.853	RECEIVER	FAST_SENDER
287.057	SLOW_SENDER11	N/A
287.718	SLOW_SENDER7	N/A
288.080	SLOW_SENDER9	N/A
288.794	RECEIVER	SLOW_SENDER9
289.265	FAST_SENDER	N/A
289.640	SLOW_SENDER10	N/A
290.087	SLOW_SENDER1	N/A
290.278	SLOW_SENDER4	N/A
290.766	RECEIVER	SLOW_SENDER8
291.265	FAST_SENDER	N/A
292.057	SLOW_SENDER11	N/A
292.278	SLOW_SENDER4	N/A
292.718	SLOW_SENDER7	N/A
293.265	FAST_SENDER	N/A
293.945	SLOW_SENDER3	N/A
294.229	SLOW_SENDER9	N/A
294.278	SLOW_SENDER4	N/A
294.640	SLOW_SENDER10	N/A
295.087	SLOW_SENDER1	N/A
295.265	FAST_SENDER	N/A
296.179	SLOW_SENDER8	N/A
296.278	SLOW_SENDER4	N/A
296.913	RECEIVER	SLOW_SENDER8
297.057	SLOW_SENDER11	N/A
297.265	FAST_SENDER	N/A
297.718	SLOW_SENDER7	N/A
298.278	SLOW_SENDER4	N/A
298.945	SLOW_SENDER3	N/A
299.229	SLOW_SENDER9	N/A
299.265	FAST_SENDER	N/A
299.640	SLOW_SENDER10	N/A
300.087	SLOW_SENDER1	N/A
300.278	SLOW_SENDER4	N/A
301.265	FAST_SENDER	N/A
301.640	SLOW_SENDER10	N/A
302.057	SLOW_SENDER11	N/A
302.278	SLOW_SENDER4	N/A
302.399	RECEIVER	SLOW_SENDER10
302.718	SLOW_SENDER7	N/A
303.265	FAST_SENDER	N/A
303.945	SLOW_SENDER3	N/A
303.986	RECEIVER	FAST_SENDER
304.229	SLOW_SENDER9	N/A
304.278	SLOW_SENDER4	N/A
304.313	SLOW_SENDER8	N/A
305.053	RECEIVER	SLOW_SENDER4
305.087	SLOW_SENDER1	N/A
305.853	RECEIVER	SLOW_SENDER1
306.229	SLOW_SENDER9	N/A
306.392	FAST_SENDER	N/A
306.983	RECEIVER	SLOW_SENDER9
307.057	SLOW_SENDER11	N/A
307.718	SLOW_SENDER7	N/A
307.813	RECEIVER	SLOW_SENDER11
308.762	RECEIVER	FAST_SENDER
310.497	SLOW_SENDER4	N/A
311.176	FAST_SENDER	N/A
311.302	SLOW_SENDER1	N/A
312.497	SLOW_SENDER4	N/A
313.176	FAST_SENDER	N/A
313.856	RECEIVER	SLOW_SENDER7
314.497	SLOW_SENDER4	N/A
315.176	FAST_SENDER	N/A
316.302	SLOW_SENDER1	N/A
316.497	SLOW_SENDER4	N/A
316.904	SLOW_SENDER11	N/A
317.176	FAST_SENDER	N/A
317.256	SLOW_SENDER3	N/A
317.256	SLOW_SENDER10	N/A
318.497	SLOW_SENDER4	N/A
318.799	SLOW_SENDER9	N/A
319.176	FAST_SENDER	N/A
320.497	SLOW_SENDER4	N/A
321.176	FAST_SENDER	N/A
321.285	SLOW_SENDER7	N/A
321.302	SLOW_SENDER1	N/A
321.904	SLOW_SENDER11	N/A
322.256	SLOW_SENDER3	N/A
322.256	SLOW_SENDER10	N/A
322.497	SLOW_SENDER4	N/A
323.176	FAST_SENDER	N/A
324.256	SLOW_SENDER10	N/A
324.497	SLOW_SENDER4	N/A
325.176	FAST_SENDER	N/A
325.799	SLOW_SENDER9	N/A
326.256	SLOW_SENDER10	N/A
326.302	SLOW_SENDER1	N/A
326.497	SLOW_SENDER4	N/A
326.904	SLOW_SENDER11	N/A
327.176	FAST_SENDER	N/A
327.254	RECEIVER	SLOW_SENDER4
327.256	SLOW_SENDER3	N/A
327.942	RECEIVER	FAST_SENDER
328.256	SLOW_SENDER10	N/A
328.285	SLOW_SENDER7	N/A
328.302	SLOW_SENDER1	N/A
329.031	RECEIVER	SLOW_SENDER10
329.256	SLOW_SENDER3	N/A
329.979	RECEIVER	SLOW_SENDER3
330.170	SLOW_SENDER2	N/A
330.390	FAST_SENDER	N/A
330.726	RECEIVER	SLOW_SENDER11
332.347	RECEIVER	SLOW_SENDER1
332.799	SLOW_SENDER9	N/A
334.133	RECEIVER	FAST_SENDER
334.957	RECEIVER	SLOW_SENDER2
335.285	SLOW_SENDER7	N/A
335.720	SLOW_SENDER15	N/A
337.768	SLOW_SENDER1	N/A
337.799	SLOW_SENDER9	N/A
338.615	RECEIVER	SLOW_SENDER15
340.383	SLOW_SENDER2	N/A
340.689	SLOW_SENDER11	N/A
340.878	FAST_SENDER	N/A
341.901	SLOW_SENDER4	N/A
342.285	SLOW_SENDER7	N/A
342.768	SLOW_SENDER1	N/A
342.799	SLOW_SENDER9	N/A
342.878	FAST_SENDER	N/A
343.878	SLOW_SENDER3	N/A
343.878	SLOW_SENDER10	N/A
344.878	FAST_SENDER	N/A
344.890	SLOW_SENDER14	N/A
345.383	SLOW_SENDER2	N/A
345.663	RECEIVER	SLOW_SENDER14
345.694	SLOW_SENDER15	N/A
346.210	SLOW_SENDER12	N/A
346.415	RECEIVER	SLOW_SENDER15
346.878	FAST_SENDER	N/A
347.689	SLOW_SENDER11	N/A
347.768	SLOW_SENDER1	N/A
347.799	SLOW_SENDER9	N/A
348.071	SLOW_SENDER14	N/A
348.730	RECEIVER	SLOW_SENDER12
348.878	SLOW_SENDER3	N/A
348.878	SLOW_SENDER10	N/A
348.878	FAST_SENDER	N/A
348.901	SLOW_SENDER4	N/A
349.285	SLOW_SENDER7	N/A
350.383	SLOW_SENDER2	N/A
350.778	RECEIVER	SLOW_SENDER14
350.878	SLOW_SENDER3	N/A
350.878	SLOW_SENDER10	N/A
350.878	FAST_SENDER	N/A
351.153	SLOW_SENDER12	N/A
351.835	SLOW_SENDER15	N/A
351.901	RECEIVER	SLOW_SENDER12
352.631	RECEIVER	SLOW_SENDER15
352.768	SLOW_SENDER1	N/A
352.799	SLOW_SENDER9	N/A
352.878	SLOW_SENDER3	N/A
352.878	SLOW_SENDER10	N/A
352.878	FAST_SENDER	N/A
354.689	SLOW_SENDER11	N/A
354.878	SLOW_SENDER3	N/A
354.878	SLOW_SENDER10	N/A
354.878	FAST_SENDER	N/A
355.383	SLOW_SENDER2	N/A
355.483	RECEIVER	SLOW_SENDER11
355.901	SLOW_SENDER4	N/A
356.147	RECEIVER	SLOW_SENDER2
356.224	SLOW_SENDER14	N/A
356.285	SLOW_SENDER7	N/A
356.951	RECEIVER	SLOW_SENDER14
357.309	SLOW_SENDER12	N/A
357.768	SLOW_SENDER1	N/A
357.799	SLOW_SENDER9	N/A
358.108	RECEIVER	SLOW_SENDER12
359.047	RECEIVER	SLOW_SENDER3
360.053	SLOW_SENDER15	N/A
362.370	SLOW_SENDER14	N/A
362.891	SLOW_SENDER11	N/A
363.678	SLOW_SENDER13	N/A
365.293	SLOW_SENDER12	N/A
365.678	SLOW_SENDER13	N/A
366.678	SLOW_SENDER2	N/A
367.053	SLOW_SENDER15	N/A
367.370	SLOW_SENDER14	N/A
367.678	SLOW_SENDER13	N/A
368.642	FAST_SENDER	N/A
369.678	SLOW_SENDER13	N/A
369.891	SLOW_SENDER11	N/A
370.293	SLOW_SENDER12	N/A
370.642	FAST_SENDER	N/A
371.678	SLOW_SENDER13	N/A
371.678	SLOW_SENDER2	N/A
372.100	SLOW_SENDER6	N/A
372.108	SLOW_SENDER1	N/A
372.370	SLOW_SENDER14	N/A
372.642	FAST_SENDER	N/A
373.478	SLOW_SENDER10	N/A
373.678	SLOW_SENDER13	N/A
374.053	SLOW_SENDER15	N/A
374.459	SLOW_SENDER9	N/A
374.630	SLOW_SENDER3	N/A
374.642	FAST_SENDER	N/A
375.293	SLOW_SENDER12	N/A
375.678	SLOW_SENDER13	N/A
376.642	FAST_SENDER	N/A
376.678	SLOW_SENDER2	N/A
376.891	SLOW_SENDER11	N/A
377.370	SLOW_SENDER14	N/A
377.678	SLOW_SENDER13	N/A
378.642	FAST_SENDER	N/A
379.053	SLOW_SENDER15	N/A
379.108	SLOW_SENDER1	N/A
380.293	SLOW_SENDER12	N/A
380.478	SLOW_SENDER10	N/A
380.642	FAST_SENDER	N/A
381.630	SLOW_SENDER3	N/A
381.678	SLOW_SENDER2	N/A
382.576	SLOW_SENDER6	N/A
382.642	FAST_SENDER	N/A
386.108	SLOW_SENDER1	N/A
390.315	SLOW_SENDER13	N/A
392.121	SLOW_SENDER14	N/A
392.315	SLOW_SENDER3	N/A
392.315	SLOW_SENDER10	N/A
393.108	SLOW_SENDER1	N/A
393.239	FAST_SENDER	N/A
395.239	FAST_SENDER	N/A
395.315	SLOW_SENDER13	N/A
395.605	SLOW_SENDER12	N/A
397.239	FAST_SENDER	N/A
397.861	SLOW_SENDER6	N/A
398.023	SLOW_SENDER2	N/A
399.121	SLOW_SENDER14	N/A
399.239	FAST_SENDER	N/A
399.315	SLOW_SENDER3	N/A
399.315	SLOW_SENDER10	N/A
400.108	SLOW_SENDER1	N/A
400.315	SLOW_SENDER13	N/A
401.239	FAST_SENDER	N/A
404.662	FAST_SENDER	N/A
404.861	SLOW_SENDER6	N/A
406.121	SLOW_SENDER14	N/A
406.662	FAST_SENDER	N/A
407.662	SLOW_SENDER13	N/A
408.662	FAST_SENDER	N/A
409.662	SLOW_SENDER10	N/A
409.662	SLOW_SENDER3	N/A
409.662	SLOW_SENDER12	N/A
409.662	SLOW_SENDER2	N/A
410.662	FAST_SENDER	N/A
411.861	SLOW_SENDER6	N/A
412.662	SLOW_SENDER13	N/A
412.662	FAST_SENDER	N/A
413.121	SLOW_SENDER14	N/A
414.662	SLOW_SENDER13	N/A
414.662	FAST_SENDER	N/A
416.662	SLOW_SENDER10	N/A
416.662	SLOW_SENDER3	N/A
416.662	SLOW_SENDER13	N/A
416.662	SLOW_SENDER12	N/A
416.662	FAST_SENDER	N/A
416.662	SLOW_SENDER2	N/A
418.662	SLOW_SENDER13	N/A
418.662	FAST_SENDER	N/A
418.861	SLOW_SENDER6	N/A
420.121	SLOW_SENDER14	N/A
428.401	SLOW_SENDER10	N/A
429.142	FAST_SENDER	N/A
430.401	SLOW_SENDER2	N/A
430.401	SLOW_SENDER12	N/A
430.401	SLOW_SENDER3	N/A
431.142	FAST_SENDER	N/A
431.410	SLOW_SENDER5	N/A
431.858	SLOW_SENDER13	N/A
433.142	FAST_SENDER	N/A
433.401	SLOW_SENDER10	N/A
435.142	FAST_SENDER	N/A
437.142	FAST_SENDER	N/A
437.401	SLOW_SENDER2	N/A
437.401	SLOW_SENDER12	N/A
437.401	SLOW_SENDER3	N/A
438.401	SLOW_SENDER10	N/A
438.858	SLOW_SENDER13	N/A
439.142	FAST_SENDER	N/A
441.142	FAST_SENDER	N/A
441.976	SLOW_SENDER5	N/A
442.401	SLOW_SENDER3	N/A
443.142	FAST_SENDER	N/A
443.401	SLOW_SENDER10	N/A
444.401	SLOW_SENDER2	N/A
444.401	SLOW_SENDER12	N/A
445.858	SLOW_SENDER13	N/A
452.481	FAST_SENDER	N/A
454.481	FAST_SENDER	N/A
456.135	SLOW_SENDER5	N/A
456.481	FAST_SENDER	N/A
457.037	SLOW_SENDER3	N/A
458.481	FAST_SENDER	N/A
458.848	SLOW_SENDER10	N/A
460.481	FAST_SENDER	N/A
462.481	FAST_SENDER	N/A
463.135	SLOW_SENDER5	N/A
464.037	SLOW_SENDER3	N/A
464.481	FAST_SENDER	N/A
465.848	SLOW_SENDER10	N/A
466.481	FAST_SENDER	N/A
470.135	SLOW_SENDER5	N/A
471.037	SLOW_SENDER3	N/A
472.848	SLOW_SENDER10	N/A
473.499	FAST_SENDER	N/A
475.860	SLOW_SENDER8	N/A
481.715	FAST_SENDER	N/A
486.213	SLOW_SENDER8	N/A
490.854	FAST_SENDER	N/A
492.854	FAST_SENDER	N/A
494.854	FAST_SENDER	N/A
496.854	FAST_SENDER	N/A
498.854	FAST_SENDER	N/A
498.903	SLOW_SENDER8	N/A
500.854	FAST_SENDER	N/A
502.854	FAST_SENDER	N/A
504.854	FAST_SENDER	N/A
512.917	FAST_SENDER	N/A
521.136	FAST_SENDER	N/A
523.693	RECEIVER	FAST_SENDER
526.139	FAST_SENDER	N/A
526.936	RECEIVER	FAST_SENDER
527.390	SLOW_SENDER7	N/A
527.510	SLOW_SENDER4	N/A
528.206	RECEIVER	SLOW_SENDER7
529.380	FAST_SENDER	N/A
530.582	RECEIVER	SLOW_SENDER4
531.883	RECEIVER	FAST_SENDER
533.032	SLOW_SENDER4	N/A
535.218	RECEIVER	SLOW_SENDER4
537.593	FAST_SENDER	N/A
538.489	SLOW_SENDER7	N/A
538.680	SLOW_SENDER9	N/A
539.458	RECEIVER	SLOW_SENDER9
540.165	RECEIVER	FAST_SENDER
540.647	SLOW_SENDER4	N/A
540.885	RECEIVER	SLOW_SENDER7
541.863	SLOW_SENDER9	N/A
542.604	FAST_SENDER	N/A
542.622	RECEIVER	SLOW_SENDER9
543.376	RECEIVER	FAST_SENDER
544.160	SLOW_SENDER11	N/A
545.034	SLOW_SENDER9	N/A
545.364	RECEIVER	SLOW_SENDER4
545.808	FAST_SENDER	N/A
546.160	SLOW_SENDER11	N/A
547.034	SLOW_SENDER9	N/A
547.808	FAST_SENDER	N/A
548.160	SLOW_SENDER11	N/A
548.313	SLOW_SENDER7	N/A
549.034	SLOW_SENDER9	N/A
549.808	FAST_SENDER	N/A
550.160	SLOW_SENDER11	N/A
550.870	SLOW_SENDER15	N/A
551.034	SLOW_SENDER9	N/A
551.640	RECEIVER	SLOW_SENDER15
551.808	FAST_SENDER	N/A
552.160	SLOW_SENDER11	N/A
552.772	SLOW_SENDER4	N/A
553.034	SLOW_SENDER9	N/A
553.523	RECEIVER	SLOW_SENDER4
553.808	FAST_SENDER	N/A
554.080	SLOW_SENDER15	N/A
554.160	SLOW_SENDER11	N/A
554.797	RECEIVER	SLOW_SENDER15
555.034	SLOW_SENDER9	N/A
555.313	SLOW_SENDER7	N/A
555.808	FAST_SENDER	N/A
556.160	SLOW_SENDER11	N/A
557.034	SLOW_SENDER9	N/A
557.241	SLOW_SENDER15	N/A
557.808	FAST_SENDER	N/A
558.032	RECEIVER	SLOW_SENDER15
558.160	SLOW_SENDER11	N/A
558.931	RECEIVER	SLOW_SENDER11
559.034	SLOW_SENDER9	N/A
559.778	RECEIVER	SLOW_SENDER9
559.808	FAST_SENDER	N/A
560.615	RECEIVER	FAST_SENDER
561.340	SLOW_SENDER11	N/A
562.089	RECEIVER	SLOW_SENDER11
562.210	SLOW_SENDER9	N/A
562.313	SLOW_SENDER7	N/A
562.986	RECEIVER	SLOW_SENDER9
563.054	FAST_SENDER	N/A
563.435	SLOW_SENDER15	N/A
564.346	RECEIVER	FAST_SENDER
564.521	SLOW_SENDER11	N/A
565.307	RECEIVER	SLOW_SENDER11
566.415	RECEIVER	SLOW_SENDER15
567.264	FAST_SENDER	N/A
567.370	SLOW_SENDER1	N/A
567.721	SLOW_SENDER11	N/A
568.155	RECEIVER	SLOW_SENDER1
568.396	SLOW_SENDER9	N/A
569.264	FAST_SENDER	N/A
569.721	SLOW_SENDER11	N/A
570.563	SLOW_SENDER1	N/A
571.264	FAST_SENDER	N/A
571.312	RECEIVER	SLOW_SENDER1
571.721	SLOW_SENDER11	N/A
573.264	FAST_SENDER	N/A
573.396	SLOW_SENDER9	N/A
573.721	SLOW_SENDER11	N/A
573.739	SLOW_SENDER1	N/A
573.838	SLOW_SENDER15	N/A
574.472	RECEIVER	SLOW_SENDER1
575.264	FAST_SENDER	N/A
575.721	SLOW_SENDER11	N/A
577.264	FAST_SENDER	N/A
577.721	SLOW_SENDER11	N/A
578.396	SLOW_SENDER9	N/A
578.838	SLOW_SENDER15	N/A
579.264	FAST_SENDER	N/A
579.721	SLOW_SENDER11	N/A
579.894	SLOW_SENDER1	N/A
580.642	RECEIVER	SLOW_SENDER1
581.264	FAST_SENDER	N/A
581.721	SLOW_SENDER11	N/A
582.044	RECEIVER	FAST_SENDER
583.004	RECEIVER	SLOW_SENDER11
583.396	SLOW_SENDER9	N/A
583.838	SLOW_SENDER15	N/A
584.680	SLOW_SENDER6	N/A
585.419	RECEIVER	SLOW_SENDER6
586.898	RECEIVER	SLOW_SENDER15
587.863	SLOW_SENDER6	N/A
588.444	SLOW_SENDER11	N/A
588.780	SLOW_SENDER14	N/A
589.863	SLOW_SENDER6	N/A
590.394	FAST_SENDER	N/A
591.268	SLOW_SENDER1	N/A
591.863	SLOW_SENDER6	N/A
592.394	FAST_SENDER	N/A
593.444	SLOW_SENDER11	N/A
593.863	SLOW_SENDER6	N/A
594.336	SLOW_SENDER15	N/A
594.394	FAST_SENDER	N/A
595.444	SLOW_SENDER11	N/A
595.863	SLOW_SENDER6	N/A
596.394	FAST_SENDER	N/A
596.835	SLOW_SENDER9	N/A
597.444	SLOW_SENDER11	N/A
597.863	SLOW_SENDER6	N/A
598.268	SLOW_SENDER1	N/A
598.394	FAST_SENDER	N/A
599.444	SLOW_SENDER11	N/A
599.552	SLOW_SENDER14	N/A
599.863	SLOW_SENDER6	N/A
601.250	FAST_SENDER	N/A
601.336	SLOW_SENDER15	N/A
601.444	SLOW_SENDER11	N/A
601.863	SLOW_SENDER6	N/A
603.250	FAST_SENDER	N/A
603.444	SLOW_SENDER11	N/A
603.863	SLOW_SENDER6	N/A
604.552	SLOW_SENDER14	N/A
605.250	FAST_SENDER	N/A
605.268	SLOW_SENDER1	N/A
605.444	SLOW_SENDER11	N/A
605.863	SLOW_SENDER6	N/A
607.250	FAST_SENDER	N/A
607.444	SLOW_SENDER11	N/A
607.863	SLOW_SENDER6	N/A
608.336	SLOW_SENDER15	N/A
609.250	FAST_SENDER	N/A
609.444	SLOW_SENDER11	N/A
609.552	SLOW_SENDER14	N/A
609.863	SLOW_SENDER6	N/A
611.250	FAST_SENDER	N/A
611.444	SLOW_SENDER11	N/A
611.863	SLOW_SENDER6	N/A
612.268	SLOW_SENDER1	N/A
613.250	FAST_SENDER	N/A
613.444	SLOW_SENDER11	N/A
613.863	SLOW_SENDER6	N/A
614.552	SLOW_SENDER14	N/A
614.900	SLOW_SENDER2	N/A
615.060	SLOW_SENDER13	N/A
615.250	FAST_SENDER	N/A
615.336	SLOW_SENDER15	N/A
615.500	SLOW_SENDER12	N/A
624.379	SLOW_SENDER1	N/A
625.242	FAST_SENDER	N/A
627.242	FAST_SENDER	N/A
628.814	SLOW_SENDER6	N/A
629.242	FAST_SENDER	N/A
629.379	SLOW_SENDER1	N/A
630.394	SLOW_SENDER11	N/A
630.460	SLOW_SENDER14	N/A
630.622	SLOW_SENDER13	N/A
631.242	FAST_SENDER	N/A
631.654	SLOW_SENDER2	N/A
631.798	SLOW_SENDER12	N/A
633.242	FAST_SENDER	N/A
633.814	SLOW_SENDER6	N/A
634.379	SLOW_SENDER1	N/A
635.242	FAST_SENDER	N/A
636.250	SLOW_SENDER5	N/A
636.400	SLOW_SENDER3	N/A
637.242	FAST_SENDER	N/A
637.394	SLOW_SENDER11	N/A
637.460	SLOW_SENDER14	N/A
637.622	SLOW_SENDER13	N/A
638.654	SLOW_SENDER2	N/A
638.798	SLOW_SENDER12	N/A
638.814	SLOW_SENDER6	N/A
639.060	SLOW_SENDER10	N/A
639.242	FAST_SENDER	N/A
639.379	SLOW_SENDER1	N/A
642.622	SLOW_SENDER13	N/A
643.798	SLOW_SENDER12	N/A
644.394	SLOW_SENDER11	N/A
644.460	SLOW_SENDER14	N/A
645.654	SLOW_SENDER2	N/A
647.622	SLOW_SENDER13	N/A
648.798	SLOW_SENDER12	N/A
650.067	SLOW_SENDER3	N/A
650.082	FAST_SENDER	N/A
650.654	SLOW_SENDER2	N/A
651.072	SLOW_SENDER10	N/A
651.394	SLOW_SENDER11	N/A
651.460	SLOW_SENDER14	N/A
651.677	SLOW_SENDER5	N/A
652.082	FAST_SENDER	N/A
652.622	SLOW_SENDER13	N/A
653.798	SLOW_SENDER12	N/A
654.008	SLOW_SENDER1	N/A
654.082	FAST_SENDER	N/A
655.654	SLOW_SENDER2	N/A
656.072	SLOW_SENDER10	N/A
656.082	FAST_SENDER	N/A
657.067	SLOW_SENDER3	N/A
657.622	SLOW_SENDER13	N/A
658.394	SLOW_SENDER11	N/A
658.460	SLOW_SENDER14	N/A
658.677	SLOW_SENDER5	N/A
658.798	SLOW_SENDER12	N/A
660.055	FAST_SENDER	N/A
661.072	SLOW_SENDER10	N/A
662.055	FAST_SENDER	N/A
662.067	SLOW_SENDER3	N/A
662.622	SLOW_SENDER13	N/A
663.140	SLOW_SENDER8	N/A
663.677	SLOW_SENDER5	N/A
663.798	SLOW_SENDER12	N/A
664.055	FAST_SENDER	N/A
665.055	SLOW_SENDER1	N/A
665.394	SLOW_SENDER11	N/A
665.460	SLOW_SENDER14	N/A
666.055	FAST_SENDER	N/A
666.072	SLOW_SENDER10	N/A
667.067	SLOW_SENDER3	N/A
667.622	SLOW_SENDER13	N/A
668.022	SLOW_SENDER2	N/A
668.055	FAST_SENDER	N/A
668.677	SLOW_SENDER5	N/A
668.798	SLOW_SENDER12	N/A
670.055	FAST_SENDER	N/A
670.394	SLOW_SENDER11	N/A
672.067	SLOW_SENDER3	N/A
672.460	SLOW_SENDER14	N/A
672.622	SLOW_SENDER13	N/A
673.533	SLOW_SENDER8	N/A
673.798	SLOW_SENDER12	N/A
675.206	FAST_SENDER	N/A
677.067	SLOW_SENDER3	N/A
677.206	FAST_SENDER	N/A
677.622	SLOW_SENDER13	N/A
678.206	SLOW_SENDER10	N/A
678.533	SLOW_SENDER8	N/A
678.798	SLOW_SENDER12	N/A
679.206	FAST_SENDER	N/A
679.460	SLOW_SENDER14	N/A
680.206	SLOW_SENDER1	N/A
681.206	FAST_SENDER	N/A
682.067	SLOW_SENDER3	N/A
682.197	SLOW_SENDER5	N/A
682.622	SLOW_SENDER13	N/A
683.206	FAST_SENDER	N/A
683.206	SLOW_SENDER10	N/A
683.533	SLOW_SENDER8	N/A
683.798	SLOW_SENDER12	N/A
684.100	SLOW_SENDER11	N/A
685.206	FAST_SENDER	N/A
685.798	SLOW_SENDER12	N/A
686.460	SLOW_SENDER14	N/A
687.067	SLOW_SENDER3	N/A
687.206	FAST_SENDER	N/A
687.206	SLOW_SENDER1	N/A
687.622	SLOW_SENDER13	N/A
688.206	SLOW_SENDER10	N/A
689.197	SLOW_SENDER5	N/A
689.622	SLOW_SENDER13	N/A
690.606	SLOW_SENDER10	N/A
690.606	FAST_SENDER	N/A
691.100	SLOW_SENDER11	N/A
691.622	SLOW_SENDER13	N/A
692.067	SLOW_SENDER3	N/A
692.606	SLOW_SENDER10	N/A
692.606	FAST_SENDER	N/A
693.460	SLOW_SENDER14	N/A
693.606	SLOW_SENDER8	N/A
693.622	SLOW_SENDER13	N/A
694.606	SLOW_SENDER10	N/A
694.606	FAST_SENDER	N/A
695.606	SLOW_SENDER1	N/A
695.622	SLOW_SENDER13	N/A
696.197	SLOW_SENDER5	N/A
696.606	SLOW_SENDER10	N/A
696.606	FAST_SENDER	N/A
697.067	SLOW_SENDER3	N/A
697.622	SLOW_SENDER13	N/A
698.100	SLOW_SENDER11	N/A
698.467	SLOW_SENDER12	N/A
698.606	SLOW_SENDER8	N/A
698.606	SLOW_SENDER10	N/A
698.606	FAST_SENDER	N/A
699.622	SLOW_SENDER13	N/A
700.460	SLOW_SENDER14	N/A
700.606	SLOW_SENDER10	N/A
700.606	FAST_SENDER	N/A
701.622	SLOW_SENDER13	N/A
702.067	SLOW_SENDER3	N/A
703.191	SLOW_SENDER10	N/A
703.191	FAST_SENDER	N/A
703.197	SLOW_SENDER5	N/A
703.622	SLOW_SENDER13	N/A
704.067	SLOW_SENDER3	N/A
705.100	SLOW_SENDER11	N/A
705.191	SLOW_SENDER10	N/A
705.191	FAST_SENDER	N/A
705.460	SLOW_SENDER14	N/A
705.622	SLOW_SENDER13	N/A
706.067	SLOW_SENDER3	N/A
706.191	SLOW_SENDER8	N/A
707.191	SLOW_SENDER10	N/A
707.191	FAST_SENDER	N/A
707.622	SLOW_SENDER13	N/A
708.067	SLOW_SENDER3	N/A
708.191	SLOW_SENDER1	N/A
709.191	SLOW_SENDER10	N/A
709.191	FAST_SENDER	N/A
709.622	SLOW_SENDER13	N/A
710.067	SLOW_SENDER3	N/A
710.197	SLOW_SENDER5	N/A
710.460	SLOW_SENDER14	N/A
711.191	SLOW_SENDER8	N/A
711.191	SLOW_SENDER10	N/A
711.191	FAST_SENDER	N/A
711.622	SLOW_SENDER13	N/A
712.067	SLOW_SENDER3	N/A
712.100	SLOW_SENDER11	N/A
713.191	SLOW_SENDER10	N/A
713.191	FAST_SENDER	N/A
713.622	SLOW_SENDER13	N/A
714.067	SLOW_SENDER3	N/A
715.191	SLOW_SENDER10	N/A
715.191	SLOW_SENDER1	N/A
715.191	FAST_SENDER	N/A
715.460	SLOW_SENDER14	N/A
715.622	SLOW_SENDER13	N/A
716.191	SLOW_SENDER8	N/A
717.197	SLOW_SENDER5	N/A
719.009	FAST_SENDER	N/A
719.009	SLOW_SENDER8	N/A
719.009	SLOW_SENDER10	N/A
719.100	SLOW_SENDER11	N/A
719.130	SLOW_SENDER4	N/A
720.460	SLOW_SENDER14	N/A
721.009	FAST_SENDER	N/A
721.009	SLOW_SENDER8	N/A
721.009	SLOW_SENDER10	N/A
722.009	SLOW_SENDER1	N/A
723.009	FAST_SENDER	N/A
723.009	SLOW_SENDER8	N/A
723.009	SLOW_SENDER10	N/A
724.197	SLOW_SENDER5	N/A
725.009	FAST_SENDER	N/A
725.009	SLOW_SENDER8	N/A
725.009	SLOW_SENDER10	N/A
725.460	SLOW_SENDER14	N/A
726.100	SLOW_SENDER11	N/A
727.009	SLOW_SENDER1	N/A
727.009	FAST_SENDER	N/A
727.009	SLOW_SENDER8	N/A
727.009	SLOW_SENDER10	N/A
728.086	SLOW_SENDER3	N/A
729.009	FAST_SENDER	N/A
729.009	SLOW_SENDER8	N/A
729.009	SLOW_SENDER10	N/A
729.973	SLOW_SENDER4	N/A
730.199	SLOW_SENDER13	N/A
730.460	SLOW_SENDER14	N/A
731.009	FAST_SENDER	N/A
731.009	SLOW_SENDER8	N/A
731.009	SLOW_SENDER10	N/A
731.197	SLOW_SENDER5	N/A
731.260	SLOW_SENDER7	N/A
732.009	SLOW_SENDER1	N/A
733.100	SLOW_SENDER11	N/A
735.086	SLOW_SENDER3	N/A
735.460	SLOW_SENDER14	N/A
736.946	SLOW_SENDER10	N/A
736.946	FAST_SENDER	N/A
736.946	SLOW_SENDER8	N/A
737.199	SLOW_SENDER13	N/A
738.946	SLOW_SENDER10	N/A
738.946	FAST_SENDER	N/A
738.946	SLOW_SENDER8	N/A
739.946	SLOW_SENDER1	N/A
740.100	SLOW_SENDER11	N/A
740.460	SLOW_SENDER14	N/A
740.946	SLOW_SENDER10	N/A
740.946	FAST_SENDER	N/A
740.946	SLOW_SENDER8	N/A
742.086	SLOW_SENDER3	N/A
742.946	SLOW_SENDER10	N/A
742.946	FAST_SENDER	N/A
742.946	SLOW_SENDER8	N/A
744.199	SLOW_SENDER13	N/A
744.709	SLOW_SENDER4	N/A
744.845	SLOW_SENDER7	N/A
744.946	SLOW_SENDER1	N/A
744.946	SLOW_SENDER10	N/A
744.946	FAST_SENDER	N/A
744.946	SLOW_SENDER8	N/A
745.460	SLOW_SENDER14	N/A
746.946	SLOW_SENDER10	N/A
746.946	FAST_SENDER	N/A
746.946	SLOW_SENDER8	N/A
747.100	SLOW_SENDER11	N/A
747.460	SLOW_SENDER14	N/A
748.946	SLOW_SENDER10	N/A
748.946	FAST_SENDER	N/A
748.946	SLOW_SENDER8	N/A
749.086	SLOW_SENDER3	N/A
751.199	SLOW_SENDER13	N/A
751.709	SLOW_SENDER4	N/A
751.845	SLOW_SENDER7	N/A
751.889	RECEIVER	SLOW_SENDER3
752.011	SLOW_SENDER8	N/A
752.011	FAST_SENDER	N/A
752.011	SLOW_SENDER10	N/A
753.737	RECEIVER	SLOW_SENDER14
754.011	SLOW_SENDER8	N/A
754.011	FAST_SENDER	N/A
754.011	SLOW_SENDER10	N/A
754.100	SLOW_SENDER11	N/A
755.011	SLOW_SENDER1	N/A
756.011	SLOW_SENDER8	N/A
756.011	FAST_SENDER	N/A
756.011	SLOW_SENDER10	N/A
756.199	SLOW_SENDER13	N/A
756.845	SLOW_SENDER7	N/A
758.011	SLOW_SENDER8	N/A
758.011	FAST_SENDER	N/A
758.011	SLOW_SENDER10	N/A
758.709	SLOW_SENDER4	N/A
759.100	SLOW_SENDER11	N/A
759.326	SLOW_SENDER3	N/A
760.011	SLOW_SENDER8	N/A
760.011	FAST_SENDER	N/A
760.011	SLOW_SENDER10	N/A
760.011	SLOW_SENDER1	N/A
761.184	SLOW_SENDER14	N/A
761.199	SLOW_SENDER13	N/A
761.845	SLOW_SENDER7	N/A
761.934	RECEIVER	SLOW_SENDER14
762.011	SLOW_SENDER8	N/A
762.011	FAST_SENDER	N/A
762.011	SLOW_SENDER10	N/A
762.011	SLOW_SENDER1	N/A
763.960	SLOW_SENDER9	N/A
764.011	SLOW_SENDER8	N/A
764.011	FAST_SENDER	N/A
764.011	SLOW_SENDER10	N/A
764.011	SLOW_SENDER1	N/A
764.086	RECEIVER	SLOW_SENDER13
764.100	SLOW_SENDER11	N/A
765.269	RECEIVER	SLOW_SENDER7
765.709	SLOW_SENDER4	N/A
766.011	SLOW_SENDER8	N/A
766.011	FAST_SENDER	N/A
766.011	SLOW_SENDER10	N/A
766.011	SLOW_SENDER1	N/A
766.326	SLOW_SENDER3	N/A
766.951	RECEIVER	SLOW_SENDER4
768.139	RECEIVER	SLOW_SENDER10
769.137	RECEIVER	SLOW_SENDER1
769.342	SLOW_SENDER14	N/A
770.332	RECEIVER	FAST_SENDER
770.549	SLOW_SENDER10	N/A
771.149	RECEIVER	SLOW_SENDER11
772.699	SLOW_SENDER7	N/A
772.964	RECEIVER	SLOW_SENDER8
773.326	SLOW_SENDER3	N/A
773.572	FAST_SENDER	N/A
773.572	SLOW_SENDER10	N/A
774.364	SLOW_SENDER4	N/A
775.572	FAST_SENDER	N/A
775.572	SLOW_SENDER10	N/A
776.342	SLOW_SENDER14	N/A
776.572	SLOW_SENDER1	N/A
777.572	FAST_SENDER	N/A
777.572	SLOW_SENDER10	N/A
778.365	SLOW_SENDER8	N/A
778.527	SLOW_SENDER9	N/A
778.572	SLOW_SENDER13	N/A
778.596	SLOW_SENDER11	N/A
779.282	RECEIVER	SLOW_SENDER9
779.572	FAST_SENDER	N/A
779.572	SLOW_SENDER10	N/A
779.699	SLOW_SENDER7	N/A
780.326	SLOW_SENDER3	N/A
781.364	SLOW_SENDER4	N/A
781.572	FAST_SENDER	N/A
781.572	SLOW_SENDER10	N/A
781.572	SLOW_SENDER1	N/A
783.342	SLOW_SENDER14	N/A
783.365	SLOW_SENDER8	N/A
783.572	FAST_SENDER	N/A
783.572	SLOW_SENDER10	N/A
785.572	FAST_SENDER	N/A
785.572	SLOW_SENDER10	N/A
785.572	SLOW_SENDER13	N/A
785.596	SLOW_SENDER11	N/A
786.572	SLOW_SENDER1	N/A
786.687	SLOW_SENDER9	N/A
786.699	SLOW_SENDER7	N/A
786.790	SLOW_SENDER15	N/A
787.326	SLOW_SENDER3	N/A
787.572	FAST_SENDER	N/A
787.572	SLOW_SENDER10	N/A
787.969	RECEIVER	SLOW_SENDER7
788.364	SLOW_SENDER4	N/A
788.365	SLOW_SENDER8	N/A
789.133	RECEIVER	SLOW_SENDER4
789.892	RECEIVER	SLOW_SENDER10
790.342	SLOW_SENDER14	N/A
790.732	RECEIVER	SLOW_SENDER3
792.135	RECEIVER	SLOW_SENDER15
792.596	SLOW_SENDER11	N/A
794.448	RECEIVER	SLOW_SENDER11
796.169	RECEIVER	SLOW_SENDER14
796.545	FAST_SENDER	N/A
797.538	SLOW_SENDER15	N/A
798.159	SLOW_SENDER3	N/A
798.545	FAST_SENDER	N/A
798.878	SLOW_SENDER7	N/A
799.545	SLOW_SENDER8	N/A
799.545	SLOW_SENDER1	N/A
800.545	FAST_SENDER	N/A
801.545	SLOW_SENDER13	N/A
801.824	SLOW_SENDER10	N/A
801.859	SLOW_SENDER11	N/A
802.538	SLOW_SENDER15	N/A
802.545	FAST_SENDER	N/A
804.538	SLOW_SENDER15	N/A
804.545	SLOW_SENDER8	N/A
804.545	FAST_SENDER	N/A
804.545	SLOW_SENDER1	N/A
805.159	SLOW_SENDER3	N/A
805.878	SLOW_SENDER7	N/A
806.538	SLOW_SENDER15	N/A
806.545	SLOW_SENDER13	N/A
806.545	FAST_SENDER	N/A
806.824	SLOW_SENDER10	N/A
808.538	SLOW_SENDER15	N/A
808.545	FAST_SENDER	N/A
808.859	SLOW_SENDER11	N/A
809.313	RECEIVER	SLOW_SENDER15
809.545	SLOW_SENDER8	N/A
809.545	SLOW_SENDER1	N/A
810.545	FAST_SENDER	N/A
811.264	RECEIVER	FAST_SENDER
811.545	SLOW_SENDER13	N/A
811.545	SLOW_SENDER1	N/A
811.824	SLOW_SENDER10	N/A
811.890	SLOW_SENDER6	N/A
812.159	SLOW_SENDER3	N/A
812.271	RECEIVER	SLOW_SENDER13
812.878	SLOW_SENDER7	N/A
813.224	RECEIVER	SLOW_SENDER6
813.698	FAST_SENDER	N/A
814.092	RECEIVER	SLOW_SENDER10
814.545	SLOW_SENDER8	N/A
814.763	SLOW_SENDER15	N/A
814.971	RECEIVER	FAST_SENDER
815.868	RECEIVER	SLOW_SENDER7
817.513	RECEIVER	SLOW_SENDER8
819.757	FAST_SENDER	N/A
820.050	RECEIVER	SLOW_SENDER15
821.757	FAST_SENDER	N/A
823.757	FAST_SENDER	N/A
824.311	SLOW_SENDER6	N/A
824.757	SLOW_SENDER11	N/A
824.757	SLOW_SENDER10	N/A
824.757	SLOW_SENDER13	N/A
825.757	FAST_SENDER	N/A
826.483	SLOW_SENDER1	N/A
827.476	SLOW_SENDER15	N/A
827.757	FAST_SENDER	N/A
828.206	SLOW_SENDER8	N/A
829.311	SLOW_SENDER6	N/A
829.757	FAST_SENDER	N/A
829.757	SLOW_SENDER13	N/A
831.757	SLOW_SENDER11	N/A
831.757	FAST_SENDER	N/A
831.757	SLOW_SENDER10	N/A
832.460	SLOW_SENDER2	N/A
833.259	RECEIVER	SLOW_SENDER2
833.483	SLOW_SENDER1	N/A
833.757	FAST_SENDER	N/A
834.311	SLOW_SENDER6	N/A
834.476	SLOW_SENDER15	N/A
834.500	RECEIVER	FAST_SENDER
834.757	SLOW_SENDER13	N/A
835.206	SLOW_SENDER8	N/A
835.512	RECEIVER	SLOW_SENDER13
835.675	SLOW_SENDER2	N/A
836.419	RECEIVER	SLOW_SENDER2
836.936	FAST_SENDER	N/A
837.682	RECEIVER	FAST_SENDER
838.757	SLOW_SENDER11	N/A
838.757	SLOW_SENDER10	N/A
838.824	SLOW_SENDER2	N/A
839.311	SLOW_SENDER6	N/A
839.524	RECEIVER	SLOW_SENDER10
840.091	FAST_SENDER	N/A
840.483	SLOW_SENDER1	N/A
840.670	RECEIVER	SLOW_SENDER2
841.476	SLOW_SENDER15	N/A
841.591	RECEIVER	SLOW_SENDER6
842.091	FAST_SENDER	N/A
843.522	RECEIVER	SLOW_SENDER1
844.331	FAST_SENDER	N/A
846.110	SLOW_SENDER2	N/A
846.331	FAST_SENDER	N/A
848.331	FAST_SENDER	N/A
849.331	SLOW_SENDER8	N/A
849.331	SLOW_SENDER13	N/A
849.331	SLOW_SENDER10	N/A
850.331	FAST_SENDER	N/A
851.110	SLOW_SENDER2	N/A
852.331	FAST_SENDER	N/A
853.087	SLOW_SENDER6	N/A
854.331	FAST_SENDER	N/A
855.191	SLOW_SENDER15	N/A
856.110	SLOW_SENDER2	N/A
856.331	SLOW_SENDER8	N/A
856.331	FAST_SENDER	N/A
856.331	SLOW_SENDER13	N/A
856.331	SLOW_SENDER10	N/A
858.331	FAST_SENDER	N/A
860.087	SLOW_SENDER6	N/A
861.110	SLOW_SENDER2	N/A
862.191	SLOW_SENDER15	N/A
865.340	SLOW_SENDER12	N/A
867.020	FAST_SENDER	N/A
867.087	SLOW_SENDER6	N/A
869.020	FAST_SENDER	N/A
869.191	SLOW_SENDER15	N/A
870.443	SLOW_SENDER8	N/A
870.443	SLOW_SENDER13	N/A
870.443	SLOW_SENDER10	N/A
871.020	FAST_SENDER	N/A
873.020	FAST_SENDER	N/A
874.087	SLOW_SENDER6	N/A
874.277	SLOW_SENDER2	N/A
875.020	FAST_SENDER	N/A
875.443	SLOW_SENDER8	N/A
875.443	SLOW_SENDER10	N/A
875.942	SLOW_SENDER12	N/A
876.191	SLOW_SENDER15	N/A
877.020	FAST_SENDER	N/A
877.443	SLOW_SENDER13	N/A
880.920	FAST_SENDER	N/A
881.087	SLOW_SENDER6	N/A
882.920	FAST_SENDER	N/A
883.191	SLOW_SENDER15	N/A
883.920	SLOW_SENDER8	N/A
883.920	SLOW_SENDER10	N/A
884.920	FAST_SENDER	N/A
885.920	SLOW_SENDER13	N/A
886.920	FAST_SENDER	N/A
888.087	SLOW_SENDER6	N/A
888.920	SLOW_SENDER8	N/A
888.920	SLOW_SENDER10	N/A
888.920	FAST_SENDER	N/A
888.970	SLOW_SENDER12	N/A
890.191	SLOW_SENDER15	N/A
890.920	FAST_SENDER	N/A
892.920	SLOW_SENDER13	N/A
892.920	FAST_SENDER	N/A
893.920	SLOW_SENDER8	N/A
893.920	SLOW_SENDER10	N/A
894.920	FAST_SENDER	N/A
895.087	SLOW_SENDER6	N/A
895.970	SLOW_SENDER12	N/A
897.191	SLOW_SENDER15	N/A
897.920	SLOW_SENDER13	N/A
899.610	SLOW_SENDER5	N/A
901.610	SLOW_SENDER5	N/A
902.970	SLOW_SENDER12	N/A
903.610	SLOW_SENDER5	N/A
904.952	FAST_SENDER	N/A
905.610	SLOW_SENDER5	N/A
906.601	SLOW_SENDER10	N/A
906.601	SLOW_SENDER8	N/A
906.952	FAST_SENDER	N/A
907.610	SLOW_SENDER5	N/A
908.952	FAST_SENDER	N/A
909.610	SLOW_SENDER5	N/A
909.970	SLOW_SENDER12	N/A
910.952	FAST_SENDER	N/A
911.601	SLOW_SENDER10	N/A
911.601	SLOW_SENDER8	N/A
911.610	SLOW_SENDER5	N/A
912.952	FAST_SENDER	N/A
913.601	SLOW_SENDER10	N/A
913.610	SLOW_SENDER5	N/A
914.952	FAST_SENDER	N/A
915.601	SLOW_SENDER10	N/A
915.610	SLOW_SENDER5	N/A
916.601	SLOW_SENDER8	N/A
916.952	FAST_SENDER	N/A
916.970	SLOW_SENDER12	N/A
917.601	SLOW_SENDER10	N/A
918.952	FAST_SENDER	N/A
922.875	SLOW_SENDER8	N/A
924.875	SLOW_SENDER8	N/A
926.875	SLOW_SENDER8	N/A
927.273	SLOW_SENDER5	N/A
927.961	FAST_SENDER	N/A
928.875	SLOW_SENDER8	N/A
929.961	FAST_SENDER	N/A
930.875	SLOW_SENDER8	N/A
931.349	SLOW_SENDER10	N/A
931.961	FAST_SENDER	N/A
932.273	SLOW_SENDER5	N/A
932.875	SLOW_SENDER8	N/A
936.078	SLOW_SENDER8	N/A
936.078	FAST_SENDER	N/A
937.273	SLOW_SENDER5	N/A
938.078	SLOW_SENDER8	N/A
938.078	FAST_SENDER	N/A
940.078	SLOW_SENDER8	N/A
940.078	FAST_SENDER	N/A
942.078	SLOW_SENDER8	N/A
942.078	FAST_SENDER	N/A
942.273	SLOW_SENDER5	N/A
944.078	SLOW_SENDER8	N/A
944.078	FAST_SENDER	N/A
946.078	SLOW_SENDER8	N/A
946.078	FAST_SENDER	N/A
947.273	SLOW_SENDER5	N/A
948.078	SLOW_SENDER8	N/A
948.078	FAST_SENDER	N/A
950.078	SLOW_SENDER8	N/A
950.078	FAST_SENDER	N/A
952.273	SLOW_SENDER5	N/A
955.020	SLOW_SENDER4	N/A
956.310	SLOW_SENDER9	N/A
957.020	SLOW_SENDER4	N/A
957.873	FAST_SENDER	N/A
958.310	SLOW_SENDER9	N/A
959.020	SLOW_SENDER4	N/A
959.790	SLOW_SENDER14	N/A
960.310	SLOW_SENDER9	N/A
961.020	SLOW_SENDER4	N/A
962.310	SLOW_SENDER9	N/A
963.020	SLOW_SENDER4	N/A
963.179	SLOW_SENDER8	N/A
964.310	SLOW_SENDER9	N/A
965.020	SLOW_SENDER4	N/A
965.922	SLOW_SENDER5	N/A
966.263	FAST_SENDER	N/A
966.310	SLOW_SENDER9	N/A
967.020	SLOW_SENDER4	N/A
968.310	SLOW_SENDER9	N/A
969.020	SLOW_SENDER4	N/A
970.179	SLOW_SENDER8	N/A
970.310	SLOW_SENDER9	N/A
970.595	SLOW_SENDER14	N/A
972.922	SLOW_SENDER5	N/A
973.632	FAST_SENDER	N/A
975.179	SLOW_SENDER8	N/A
979.530	SLOW_SENDER7	N/A
979.922	SLOW_SENDER5	N/A
980.610	SLOW_SENDER3	N/A
981.530	SLOW_SENDER7	N/A
981.656	SLOW_SENDER4	N/A
982.360	FAST_SENDER	N/A
982.500	SLOW_SENDER9	N/A
983.530	SLOW_SENDER7	N/A
984.360	FAST_SENDER	N/A
985.030	SLOW_SENDER14	N/A
985.530	SLOW_SENDER7	N/A
986.360	FAST_SENDER	N/A
986.656	SLOW_SENDER4	N/A
986.922	SLOW_SENDER5	N/A
987.500	SLOW_SENDER9	N/A
987.530	SLOW_SENDER7	N/A
988.360	FAST_SENDER	N/A
989.530	SLOW_SENDER7	N/A
989.630	SLOW_SENDER8	N/A
990.360	FAST_SENDER	N/A
990.624	SLOW_SENDER3	N/A
991.530	SLOW_SENDER7	N/A
991.656	SLOW_SENDER4	N/A
992.030	SLOW_SENDER14	N/A
992.360	FAST_SENDER	N/A
992.500	SLOW_SENDER9	N/A
993.530	SLOW_SENDER7	N/A
993.922	SLOW_SENDER5	N/A
994.985	FAST_SENDER	N/A
995.530	SLOW_SENDER7	N/A
996.656	SLOW_SENDER4	N/A
996.985	FAST_SENDER	N/A
997.500	SLOW_SENDER9	N/A
997.530	SLOW_SENDER7	N/A
998.985	FAST_SENDER	N/A
999.030	SLOW_SENDER14	N/A
999.530	SLOW_SENDER7	N/A
1000.922	SLOW_SENDER5	N/A
1000.985	FAST_SENDER	N/A
1001.530	SLOW_SENDER7	N/A
1001.656	SLOW_SENDER4	N/A
1002.500	SLOW_SENDER9	N/A
1002.985	FAST_SENDER	N/A
1003.059	SLOW_SENDER3	N/A
1003.530	SLOW_SENDER7	N/A
1004.985	FAST_SENDER	N/A
1005.530	SLOW_SENDER7	N/A
1006.030	SLOW_SENDER14	N/A
1006.656	SLOW_SENDER4	N/A
1006.985	FAST_SENDER	N/A
1007.500	SLOW_SENDER9	N/A
1007.530	SLOW_SENDER7	N/A
1007.650	SLOW_SENDER11	N/A
1007.922	SLOW_SENDER5	N/A
1008.288	RECEIVER	SLOW_SENDER7
1008.952	RECEIVER	SLOW_SENDER11
1008.985	FAST_SENDER	N/A
1009.760	RECEIVER	FAST_SENDER
1010.000	SLOW_SENDER1	N/A
1010.760	RECEIVER	SLOW_SENDER1
1011.388	SLOW_SENDER11	N/A
1011.656	SLOW_SENDER4	N/A
1012.500	SLOW_SENDER9	N/A
1013.030	SLOW_SENDER14	N/A
1013.176	SLOW_SENDER1	N/A
1013.388	SLOW_SENDER11	N/A
1013.656	SLOW_SENDER4	N/A
1014.238	SLOW_SENDER7	N/A
1014.500	SLOW_SENDER9	N/A
1015.176	SLOW_SENDER1	N/A
1015.388	SLOW_SENDER11	N/A
1015.656	SLOW_SENDER4	N/A
1016.238	SLOW_SENDER7	N/A
1016.428	FAST_SENDER	N/A
1016.500	SLOW_SENDER9	N/A
1017.176	SLOW_SENDER1	N/A
1017.388	SLOW_SENDER11	N/A
1017.656	SLOW_SENDER4	N/A
1018.238	SLOW_SENDER7	N/A
1018.428	FAST_SENDER	N/A
1018.500	SLOW_SENDER9	N/A
1019.176	SLOW_SENDER1	N/A
1019.388	SLOW_SENDER11	N/A
1019.656	SLOW_SENDER4	N/A
1020.030	SLOW_SENDER14	N/A
1020.238	SLOW_SENDER7	N/A
1020.428	FAST_SENDER	N/A
1020.500	SLOW_SENDER9	N/A
1021.176	SLOW_SENDER1	N/A
1021.388	SLOW_SENDER11	N/A
1021.656	SLOW_SENDER4	N/A
1022.238	SLOW_SENDER7	N/A
1022.428	FAST_SENDER	N/A
1022.500	SLOW_SENDER9	N/A
1023.176	SLOW_SENDER1	N/A
1023.388	SLOW_SENDER11	N/A
1023.656	SLOW_SENDER4	N/A
1024.238	SLOW_SENDER7	N/A
1024.428	FAST_SENDER	N/A
1024.431	RECEIVER	SLOW_SENDER4
1024.500	SLOW_SENDER9	N/A
1025.176	SLOW_SENDER1	N/A
1025.254	RECEIVER	SLOW_SENDER9
1025.388	SLOW_SENDER11	N/A
1026.160	RECEIVER	SLOW_SENDER11
1026.238	SLOW_SENDER7	N/A
1026.428	FAST_SENDER	N/A
1027.030	SLOW_SENDER14	N/A
1027.176	SLOW_SENDER1	N/A
1027.775	RECEIVER	SLOW_SENDER14
1028.238	SLOW_SENDER7	N/A
1028.428	FAST_SENDER	N/A
1028.506	RECEIVER	SLOW_SENDER1
1028.608	SLOW_SENDER11	N/A
1029.388	RECEIVER	SLOW_SENDER11
1029.865	SLOW_SENDER4	N/A
1030.428	FAST_SENDER	N/A
1030.680	SLOW_SENDER9	N/A
1031.437	RECEIVER	SLOW_SENDER9
1033.118	RECEIVER	SLOW_SENDER7
1034.809	RECEIVER	SLOW_SENDER4
1034.817	SLOW_SENDER11	N/A
1035.225	SLOW_SENDER14	N/A
1035.499	RECEIVER	FAST_SENDER
1036.053	SLOW_SENDER1	N/A
1036.817	SLOW_SENDER11	N/A
1036.862	SLOW_SENDER9	N/A
1037.925	FAST_SENDER	N/A
1038.565	SLOW_SENDER7	N/A
1038.817	SLOW_SENDER11	N/A
1039.339	RECEIVER	SLOW_SENDER7
1039.925	FAST_SENDER	N/A
1040.310	SLOW_SENDER2	N/A
1040.817	SLOW_SENDER11	N/A
1041.053	SLOW_SENDER1	N/A
1041.079	RECEIVER	SLOW_SENDER2
1041.862	SLOW_SENDER9	N/A
1041.925	FAST_SENDER	N/A
1042.225	SLOW_SENDER14	N/A
1042.255	SLOW_SENDER4	N/A
1042.817	SLOW_SENDER11	N/A
1043.053	SLOW_SENDER1	N/A
1043.487	SLOW_SENDER2	N/A
1043.925	FAST_SENDER	N/A
1044.251	RECEIVER	SLOW_SENDER2
1044.817	SLOW_SENDER11	N/A
1045.053	SLOW_SENDER1	N/A
1045.925	FAST_SENDER	N/A
1046.656	SLOW_SENDER2	N/A
1046.760	SLOW_SENDER7	N/A
1046.817	SLOW_SENDER11	N/A
1046.862	SLOW_SENDER9	N/A
1047.053	SLOW_SENDER1	N/A
1047.391	RECEIVER	SLOW_SENDER2
1047.925	FAST_SENDER	N/A
1048.067	RECEIVER	SLOW_SENDER7
1049.225	SLOW_SENDER14	N/A
1049.255	SLOW_SENDER4	N/A
1049.925	FAST_SENDER	N/A
1049.950	RECEIVER	SLOW_SENDER14
1051.862	SLOW_SENDER9	N/A
1051.925	FAST_SENDER	N/A
1053.154	RECEIVER	SLOW_SENDER11
1054.320	RECEIVER	SLOW_SENDER1
1055.506	SLOW_SENDER7	N/A
1055.685	RECEIVER	FAST_SENDER
1056.255	SLOW_SENDER4	N/A
1056.411	RECEIVER	SLOW_SENDER9
1058.089	FAST_SENDER	N/A
1058.456	SLOW_SENDER2	N/A
1059.523	SLOW_SENDER14	N/A
1060.089	FAST_SENDER	N/A
1060.587	SLOW_SENDER11	N/A
1061.721	SLOW_SENDER1	N/A
1062.089	FAST_SENDER	N/A
1062.506	SLOW_SENDER7	N/A
1063.255	SLOW_SENDER4	N/A
1063.456	SLOW_SENDER2	N/A
1063.826	SLOW_SENDER9	N/A
1064.089	FAST_SENDER	N/A
1064.410	SLOW_SENDER6	N/A
1064.613	RECEIVER	SLOW_SENDER9
1065.650	SLOW_SENDER15	N/A
1066.089	FAST_SENDER	N/A
1066.458	RECEIVER	SLOW_SENDER15
1066.523	SLOW_SENDER14	N/A
1067.587	SLOW_SENDER11	N/A
1068.089	FAST_SENDER	N/A
1068.456	SLOW_SENDER2	N/A
1068.560	SLOW_SENDER13	N/A
1068.721	SLOW_SENDER1	N/A
1068.788	RECEIVER	SLOW_SENDER6
1068.899	SLOW_SENDER15	N/A
1069.506	SLOW_SENDER7	N/A
1069.693	RECEIVER	SLOW_SENDER15
1070.089	FAST_SENDER	N/A
1070.255	SLOW_SENDER4	N/A
1071.027	RECEIVER	SLOW_SENDER4
1071.695	RECEIVER	SLOW_SENDER13
1072.032	SLOW_SENDER9	N/A
1072.587	SLOW_SENDER11	N/A
1073.523	SLOW_SENDER14	N/A
1073.600	RECEIVER	SLOW_SENDER7
1074.185	SLOW_SENDER15	N/A
1074.185	FAST_SENDER	N/A
1074.913	RECEIVER	SLOW_SENDER2
1075.721	SLOW_SENDER1	N/A
1076.185	SLOW_SENDER15	N/A
1076.185	FAST_SENDER	N/A
1077.587	SLOW_SENDER11	N/A
1078.185	SLOW_SENDER15	N/A
1078.185	FAST_SENDER	N/A
1078.459	SLOW_SENDER4	N/A
1079.032	SLOW_SENDER9	N/A
1080.185	SLOW_SENDER15	N/A
1080.185	FAST_SENDER	N/A
1080.374	SLOW_SENDER6	N/A
1080.431	SLOW_SENDER13	N/A
1080.523	SLOW_SENDER14	N/A
1081.029	SLOW_SENDER7	N/A
1082.185	SLOW_SENDER15	N/A
1082.185	FAST_SENDER	N/A
1082.271	SLOW_SENDER2	N/A
1082.587	SLOW_SENDER11	N/A
1082.721	SLOW_SENDER1	N/A
1083.770	SLOW_SENDER12	N/A
1084.185	SLOW_SENDER15	N/A
1084.185	FAST_SENDER	N/A
1084.520	RECEIVER	SLOW_SENDER12
1085.374	SLOW_SENDER6	N/A
1085.431	SLOW_SENDER13	N/A
1085.459	SLOW_SENDER4	N/A
1086.032	SLOW_SENDER9	N/A
1086.185	SLOW_SENDER15	N/A
1086.185	FAST_SENDER	N/A
1086.935	SLOW_SENDER12	N/A
1087.523	SLOW_SENDER14	N/A
1087.587	SLOW_SENDER11	N/A
1087.701	RECEIVER	SLOW_SENDER12
1088.029	SLOW_SENDER7	N/A
1088.185	SLOW_SENDER15	N/A
1088.185	FAST_SENDER	N/A
1088.838	RECEIVER	SLOW_SENDER11
1089.271	SLOW_SENDER2	N/A
1089.721	SLOW_SENDER1	N/A
1090.121	SLOW_SENDER12	N/A
1090.374	SLOW_SENDER6	N/A
1090.431	SLOW_SENDER13	N/A
1090.487	RECEIVER	SLOW_SENDER1
1091.448	RECEIVER	SLOW_SENDER14
1092.459	SLOW_SENDER4	N/A
1092.919	RECEIVER	FAST_SENDER
1093.808	RECEIVER	SLOW_SENDER15
1094.540	RECEIVER	SLOW_SENDER6
1095.029	SLOW_SENDER7	N/A
1095.330	FAST_SENDER	N/A
1095.431	SLOW_SENDER13	N/A
1096.252	SLOW_SENDER11	N/A
1096.271	SLOW_SENDER2	N/A
1098.510	SLOW_SENDER10	N/A
1099.650	SLOW_SENDER1	N/A
1100.046	SLOW_SENDER9	N/A
1100.431	SLOW_SENDER13	N/A
1101.214	SLOW_SENDER15	N/A
1101.252	SLOW_SENDER11	N/A
1101.960	SLOW_SENDER6	N/A
1102.029	SLOW_SENDER7	N/A
1103.271	SLOW_SENDER2	N/A
1103.662	SLOW_SENDER12	N/A
1103.771	FAST_SENDER	N/A
1105.431	SLOW_SENDER13	N/A
1106.252	SLOW_SENDER11	N/A
1106.649	SLOW_SENDER4	N/A
1106.650	SLOW_SENDER1	N/A
1107.046	SLOW_SENDER9	N/A
1108.214	SLOW_SENDER15	N/A
1109.029	SLOW_SENDER7	N/A
1109.960	SLOW_SENDER10	N/A
1110.271	SLOW_SENDER2	N/A
1110.431	SLOW_SENDER13	N/A
1110.662	SLOW_SENDER12	N/A
1112.431	SLOW_SENDER13	N/A
1112.819	FAST_SENDER	N/A
1113.649	SLOW_SENDER4	N/A
1113.650	SLOW_SENDER1	N/A
1113.663	SLOW_SENDER9	N/A
1113.663	SLOW_SENDER15	N/A
1114.431	SLOW_SENDER13	N/A
1114.819	FAST_SENDER	N/A
1114.960	SLOW_SENDER10	N/A
1116.029	SLOW_SENDER7	N/A
1116.431	SLOW_SENDER13	N/A
1116.819	FAST_SENDER	N/A
1117.271	SLOW_SENDER2	N/A
1117.662	SLOW_SENDER12	N/A
1118.431	SLOW_SENDER13	N/A
1118.595	SLOW_SENDER11	N/A
1118.663	SLOW_SENDER9	N/A
1118.663	SLOW_SENDER15	N/A
1118.819	FAST_SENDER	N/A
1119.960	SLOW_SENDER10	N/A
1120.431	SLOW_SENDER13	N/A
1120.649	SLOW_SENDER4	N/A
1120.650	SLOW_SENDER1	N/A
1120.819	FAST_SENDER	N/A
1122.431	SLOW_SENDER13	N/A
1122.819	FAST_SENDER	N/A
1123.029	SLOW_SENDER7	N/A
1123.663	SLOW_SENDER9	N/A
1123.663	SLOW_SENDER15	N/A
1124.271	SLOW_SENDER2	N/A
1124.662	SLOW_SENDER12	N/A
1124.819	FAST_SENDER	N/A
1124.960	SLOW_SENDER10	N/A
1127.649	SLOW_SENDER4	N/A
1127.650	SLOW_SENDER1	N/A
1130.945	FAST_SENDER	N/A
1132.945	FAST_SENDER	N/A
1133.945	SLOW_SENDER9	N/A
1133.945	SLOW_SENDER15	N/A
1134.649	SLOW_SENDER4	N/A
1134.650	SLOW_SENDER1	N/A
1134.945	FAST_SENDER	N/A
1135.984	SLOW_SENDER13	N/A
1136.945	FAST_SENDER	N/A
1138.945	SLOW_SENDER9	N/A
1138.945	SLOW_SENDER15	N/A
1138.945	FAST_SENDER	N/A
1139.567	SLOW_SENDER10	N/A
1140.945	FAST_SENDER	N/A
1141.649	SLOW_SENDER4	N/A
1141.650	SLOW_SENDER1	N/A
1142.945	FAST_SENDER	N/A
1142.984	SLOW_SENDER13	N/A
1143.945	SLOW_SENDER9	N/A
1143.945	SLOW_SENDER15	N/A
1144.945	FAST_SENDER	N/A
1146.567	SLOW_SENDER10	N/A
1146.650	SLOW_SENDER1	N/A
1148.649	SLOW_SENDER4	N/A
1148.945	SLOW_SENDER9	N/A
1148.945	SLOW_SENDER15	N/A
1149.984	SLOW_SENDER13	N/A
1153.567	SLOW_SENDER10	N/A
1153.850	SLOW_SENDER8	N/A
1155.253	FAST_SENDER	N/A
1155.850	SLOW_SENDER8	N/A
1157.253	FAST_SENDER	N/A
1157.850	SLOW_SENDER8	N/A
1159.253	FAST_SENDER	N/A
1159.850	SLOW_SENDER8	N/A
1160.567	SLOW_SENDER10	N/A
1161.253	FAST_SENDER	N/A
1161.850	SLOW_SENDER8	N/A
1161.977	SLOW_SENDER1	N/A
1162.438	SLOW_SENDER9	N/A
1163.176	SLOW_SENDER15	N/A
1163.253	FAST_SENDER	N/A
1163.850	SLOW_SENDER8	N/A
1165.253	FAST_SENDER	N/A
1165.850	SLOW_SENDER8	N/A
1167.253	FAST_SENDER	N/A
1167.320	SLOW_SENDER3	N/A
1167.567	SLOW_SENDER10	N/A
1167.850	SLOW_SENDER8	N/A
1168.977	SLOW_SENDER1	N/A
1169.253	FAST_SENDER	N/A
1169.438	SLOW_SENDER9	N/A
1170.176	SLOW_SENDER15	N/A
1175.977	SLOW_SENDER1	N/A
1176.438	SLOW_SENDER9	N/A
1177.176	SLOW_SENDER15	N/A
1178.160	SLOW_SENDER5	N/A
1178.539	FAST_SENDER	N/A
1178.610	SLOW_SENDER8	N/A
1180.539	FAST_SENDER	N/A
1183.322	FAST_SENDER	N/A
1183.610	SLOW_SENDER8	N/A
1184.104	SLOW_SENDER3	N/A
1185.322	FAST_SENDER	N/A
1187.322	FAST_SENDER	N/A
1188.610	SLOW_SENDER8	N/A
1189.322	FAST_SENDER	N/A
1191.104	SLOW_SENDER3	N/A
1191.306	SLOW_SENDER5	N/A
1191.322	FAST_SENDER	N/A
1193.322	FAST_SENDER	N/A
1193.610	SLOW_SENDER8	N/A
1195.322	FAST_SENDER	N/A
1196.306	SLOW_SENDER5	N/A
1197.322	FAST_SENDER	N/A
1198.104	SLOW_SENDER3	N/A
1198.610	SLOW_SENDER8	N/A
1201.306	SLOW_SENDER5	N/A
1205.578	FAST_SENDER	N/A
1206.306	SLOW_SENDER5	N/A
1207.578	FAST_SENDER	N/A
1209.578	FAST_SENDER	N/A
1211.306	SLOW_SENDER5	N/A
1211.578	FAST_SENDER	N/A
1212.596	SLOW_SENDER8	N/A
1213.578	FAST_SENDER	N/A
1216.306	SLOW_SENDER5	N/A
1217.339	FAST_SENDER	N/A
1219.339	FAST_SENDER	N/A
1221.306	SLOW_SENDER5	N/A
1221.339	FAST_SENDER	N/A
1223.339	FAST_SENDER	N/A
1225.339	FAST_SENDER	N/A
1226.306	SLOW_SENDER5	N/A
1227.339	FAST_SENDER	N/A
1229.339	FAST_SENDER	N/A
1231.306	SLOW_SENDER5	N/A
1231.339	FAST_SENDER	N/A
1239.450	FAST_SENDER	N/A
1241.450	FAST_SENDER	N/A
1243.450	FAST_SENDER	N/A
1244.198	SLOW_SENDER5	N/A
1245.450	FAST_SENDER	N/A
1248.934	FAST_SENDER	N/A
1250.934	FAST_SENDER	N/A
1252.934	FAST_SENDER	N/A
1254.880	SLOW_SENDER14	N/A
1254.934	FAST_SENDER	N/A
1256.934	FAST_SENDER	N/A
1258.934	FAST_SENDER	N/A
1258.985	RECEIVER	SLOW_SENDER14
1260.934	FAST_SENDER	N/A
1262.934	FAST_SENDER	N/A
1263.702	RECEIVER	FAST_SENDER
1264.400	SLOW_SENDER14	N/A
1265.164	RECEIVER	SLOW_SENDER14
1266.143	FAST_SENDER	N/A
1266.911	RECEIVER	FAST_SENDER
1269.290	SLOW_SENDER6	N/A
1269.323	FAST_SENDER	N/A
1270.578	SLOW_SENDER14	N/A
1271.334	RECEIVER	SLOW_SENDER14
1272.318	RECEIVER	FAST_SENDER
1273.784	RECEIVER	SLOW_SENDER6
1274.729	FAST_SENDER	N/A
1275.480	RECEIVER	FAST_SENDER
1277.915	FAST_SENDER	N/A
1278.699	RECEIVER	FAST_SENDER
1278.764	SLOW_SENDER14	N/A
1279.218	SLOW_SENDER6	N/A
1279.487	RECEIVER	SLOW_SENDER14
1281.108	FAST_SENDER	N/A
1282.910	RECEIVER	FAST_SENDER
1283.550	SLOW_SENDER11	N/A
1284.081	RECEIVER	SLOW_SENDER6
[truncated: 48,811 more rows]
