# Supplementary material for: CATO: Wake-Up reCeiver-bAsed communicaTiOn for Batteryless Devices
Source: Sensors (Basel). 2025 Nov 7;25(22):6813. doi: 10.3390/s25226813 (PMC12655924; doi:10.3390/s25226813)
Supplement: Supplementary file 1 [file sensors-25-06813-s001.zip › File S1_Experimental_and_Simulation_Data/simulation/multiple_les/nodes17/mac_competing_nodes_none.csv]

time_s	node_id	received_from
2.700	FAST_SENDER	N/A
2.700	SLOW_SENDER1	N/A
2.700	SLOW_SENDER2	N/A
2.700	SLOW_SENDER3	N/A
2.700	SLOW_SENDER4	N/A
2.700	SLOW_SENDER5	N/A
2.700	SLOW_SENDER6	N/A
2.700	SLOW_SENDER7	N/A
2.700	SLOW_SENDER8	N/A
2.700	SLOW_SENDER9	N/A
2.700	SLOW_SENDER10	N/A
2.700	SLOW_SENDER11	N/A
2.700	SLOW_SENDER12	N/A
2.700	SLOW_SENDER13	N/A
2.700	SLOW_SENDER14	N/A
2.700	SLOW_SENDER15	N/A
3.480	RECEIVER	SLOW_SENDER3
5.290	RECEIVER	SLOW_SENDER1
5.928	SLOW_SENDER3	N/A
6.074	RECEIVER	SLOW_SENDER14
7.090	RECEIVER	SLOW_SENDER8
7.872	RECEIVER	SLOW_SENDER6
8.658	RECEIVER	SLOW_SENDER2
9.549	RECEIVER	SLOW_SENDER7
10.316	RECEIVER	SLOW_SENDER13
11.063	SLOW_SENDER2	N/A
11.137	RECEIVER	SLOW_SENDER4
11.961	SLOW_SENDER7	N/A
11.994	RECEIVER	SLOW_SENDER12
12.532	SLOW_SENDER10	N/A
12.757	SLOW_SENDER13	N/A
12.870	RECEIVER	FAST_SENDER
13.363	SLOW_SENDER9	N/A
13.561	SLOW_SENDER4	N/A
13.661	RECEIVER	SLOW_SENDER3
13.923	SLOW_SENDER6	N/A
14.240	SLOW_SENDER14	N/A
14.320	RECEIVER	SLOW_SENDER4
14.444	SLOW_SENDER12	N/A
14.637	SLOW_SENDER15	N/A
15.051	RECEIVER	SLOW_SENDER2
15.271	FAST_SENDER	N/A
15.506	SLOW_SENDER1	N/A
15.552	SLOW_SENDER11	N/A
15.818	RECEIVER	SLOW_SENDER7
16.094	SLOW_SENDER8	N/A
17.264	RECEIVER	SLOW_SENDER13
17.456	SLOW_SENDER2	N/A
18.651	SLOW_SENDER5	N/A
18.927	SLOW_SENDER3	N/A
18.993	RECEIVER	SLOW_SENDER6
19.862	RECEIVER	SLOW_SENDER14
20.614	RECEIVER	SLOW_SENDER9
21.435	RECEIVER	SLOW_SENDER2
22.925	RECEIVER	SLOW_SENDER10
23.746	RECEIVER	SLOW_SENDER8
24.488	RECEIVER	FAST_SENDER
25.420	RECEIVER	SLOW_SENDER5
26.541	SLOW_SENDER4	N/A
26.752	FAST_SENDER	N/A
26.933	SLOW_SENDER7	N/A
27.265	RECEIVER	SLOW_SENDER11
28.027	RECEIVER	FAST_SENDER
28.359	SLOW_SENDER10	N/A
29.584	SLOW_SENDER6	N/A
29.718	RECEIVER	SLOW_SENDER3
30.453	FAST_SENDER	N/A
30.662	RECEIVER	SLOW_SENDER10
30.780	SLOW_SENDER2	N/A
30.825	SLOW_SENDER5	N/A
31.493	RECEIVER	SLOW_SENDER2
31.755	SLOW_SENDER14	N/A
32.686	RECEIVER	SLOW_SENDER7
33.413	SLOW_SENDER15	N/A
33.975	SLOW_SENDER8	N/A
34.065	RECEIVER	SLOW_SENDER14
34.512	SLOW_SENDER9	N/A
34.545	SLOW_SENDER11	N/A
34.889	RECEIVER	FAST_SENDER
35.803	RECEIVER	SLOW_SENDER15
36.008	SLOW_SENDER13	N/A
36.032	SLOW_SENDER1	N/A
37.289	FAST_SENDER	N/A
37.342	RECEIVER	SLOW_SENDER1
37.970	SLOW_SENDER12	N/A
38.926	SLOW_SENDER2	N/A
39.236	RECEIVER	SLOW_SENDER12
39.604	SLOW_SENDER3	N/A
39.927	RECEIVER	SLOW_SENDER8
40.338	SLOW_SENDER4	N/A
40.756	RECEIVER	SLOW_SENDER2
41.856	RECEIVER	FAST_SENDER
42.572	RECEIVER	SLOW_SENDER4
42.851	SLOW_SENDER10	N/A
43.215	SLOW_SENDER15	N/A
43.238	SLOW_SENDER6	N/A
43.620	RECEIVER	SLOW_SENDER3
44.067	SLOW_SENDER7	N/A
44.262	FAST_SENDER	N/A
44.573	RECEIVER	SLOW_SENDER6
44.748	SLOW_SENDER1	N/A
45.261	RECEIVER	SLOW_SENDER10
45.914	SLOW_SENDER14	N/A
46.143	SLOW_SENDER5	N/A
46.931	RECEIVER	SLOW_SENDER5
47.361	SLOW_SENDER8	N/A
50.861	RECEIVER	SLOW_SENDER1
51.984	SLOW_SENDER13	N/A
51.992	SLOW_SENDER6	N/A
52.756	RECEIVER	SLOW_SENDER13
53.633	SLOW_SENDER12	N/A
54.357	SLOW_SENDER5	N/A
54.385	RECEIVER	SLOW_SENDER12
55.151	FAST_SENDER	N/A
55.312	SLOW_SENDER3	N/A
56.242	SLOW_SENDER2	N/A
63.026	FAST_SENDER	N/A
70.194	FAST_SENDER	N/A
77.589	FAST_SENDER	N/A
85.335	FAST_SENDER	N/A
93.119	FAST_SENDER	N/A
100.373	FAST_SENDER	N/A
107.989	FAST_SENDER	N/A
115.684	FAST_SENDER	N/A
123.622	FAST_SENDER	N/A
131.355	FAST_SENDER	N/A
138.602	FAST_SENDER	N/A
146.049	FAST_SENDER	N/A
153.780	FAST_SENDER	N/A
161.292	FAST_SENDER	N/A
169.238	FAST_SENDER	N/A
177.035	FAST_SENDER	N/A
184.448	FAST_SENDER	N/A
192.475	FAST_SENDER	N/A
200.012	FAST_SENDER	N/A
207.757	FAST_SENDER	N/A
208.750	SLOW_SENDER9	N/A
209.660	SLOW_SENDER4	N/A
210.400	SLOW_SENDER10	N/A
210.650	SLOW_SENDER11	N/A
211.280	SLOW_SENDER7	N/A
212.790	SLOW_SENDER15	N/A
213.570	SLOW_SENDER14	N/A
213.650	SLOW_SENDER8	N/A
214.660	SLOW_SENDER1	N/A
216.188	FAST_SENDER	N/A
216.940	SLOW_SENDER6	N/A
217.324	RECEIVER	SLOW_SENDER9
217.560	SLOW_SENDER13	N/A
218.000	SLOW_SENDER12	N/A
218.291	RECEIVER	SLOW_SENDER7
218.870	SLOW_SENDER5	N/A
219.082	RECEIVER	SLOW_SENDER10
219.630	SLOW_SENDER3	N/A
219.815	RECEIVER	SLOW_SENDER1
220.600	SLOW_SENDER2	N/A
220.775	RECEIVER	SLOW_SENDER15
222.952	RECEIVER	SLOW_SENDER2
223.819	RECEIVER	SLOW_SENDER5
224.760	RECEIVER	SLOW_SENDER8
225.360	SLOW_SENDER2	N/A
225.448	SLOW_SENDER11	N/A
225.582	RECEIVER	FAST_SENDER
225.788	SLOW_SENDER4	N/A
226.292	RECEIVER	SLOW_SENDER6
226.484	SLOW_SENDER10	N/A
226.855	SLOW_SENDER7	N/A
227.224	RECEIVER	SLOW_SENDER10
227.631	SLOW_SENDER1	N/A
228.023	FAST_SENDER	N/A
228.185	SLOW_SENDER15	N/A
228.352	SLOW_SENDER14	N/A
228.400	RECEIVER	SLOW_SENDER1
228.409	SLOW_SENDER9	N/A
229.164	RECEIVER	SLOW_SENDER9
229.266	SLOW_SENDER5	N/A
229.948	RECEIVER	SLOW_SENDER4
230.700	RECEIVER	SLOW_SENDER14
231.838	RECEIVER	FAST_SENDER
232.198	SLOW_SENDER8	N/A
233.651	SLOW_SENDER6	N/A
233.805	SLOW_SENDER12	N/A
234.025	RECEIVER	SLOW_SENDER11
234.127	SLOW_SENDER13	N/A
234.886	SLOW_SENDER3	N/A
235.145	RECEIVER	SLOW_SENDER12
235.825	SLOW_SENDER1	N/A
235.867	RECEIVER	SLOW_SENDER15
238.771	RECEIVER	SLOW_SENDER1
239.204	FAST_SENDER	N/A
240.390	SLOW_SENDER9	N/A
240.958	SLOW_SENDER4	N/A
241.403	RECEIVER	SLOW_SENDER6
242.179	SLOW_SENDER2	N/A
242.927	RECEIVER	SLOW_SENDER2
243.285	SLOW_SENDER15	N/A
243.701	SLOW_SENDER11	N/A
243.853	RECEIVER	SLOW_SENDER4
244.428	SLOW_SENDER5	N/A
245.009	SLOW_SENDER7	N/A
245.192	RECEIVER	SLOW_SENDER5
246.311	RECEIVER	FAST_SENDER
248.139	SLOW_SENDER8	N/A
248.722	FAST_SENDER	N/A
248.848	SLOW_SENDER6	N/A
248.881	RECEIVER	SLOW_SENDER8
249.545	SLOW_SENDER12	N/A
250.329	SLOW_SENDER2	N/A
250.777	SLOW_SENDER3	N/A
252.618	SLOW_SENDER5	N/A
259.742	FAST_SENDER	N/A
267.294	FAST_SENDER	N/A
275.050	FAST_SENDER	N/A
282.124	FAST_SENDER	N/A
289.837	FAST_SENDER	N/A
297.165	FAST_SENDER	N/A
304.414	FAST_SENDER	N/A
312.050	FAST_SENDER	N/A
319.953	FAST_SENDER	N/A
327.777	FAST_SENDER	N/A
335.647	FAST_SENDER	N/A
342.830	FAST_SENDER	N/A
350.322	FAST_SENDER	N/A
357.504	FAST_SENDER	N/A
365.115	FAST_SENDER	N/A
372.767	FAST_SENDER	N/A
380.696	FAST_SENDER	N/A
388.483	FAST_SENDER	N/A
396.538	FAST_SENDER	N/A
401.390	SLOW_SENDER10	N/A
402.890	SLOW_SENDER14	N/A
404.023	FAST_SENDER	N/A
406.310	SLOW_SENDER13	N/A
407.270	SLOW_SENDER9	N/A
407.500	SLOW_SENDER4	N/A
407.970	SLOW_SENDER15	N/A
408.030	SLOW_SENDER11	N/A
409.210	SLOW_SENDER7	N/A
409.740	SLOW_SENDER1	N/A
412.500	SLOW_SENDER8	N/A
412.720	RECEIVER	SLOW_SENDER7
412.929	FAST_SENDER	N/A
413.150	SLOW_SENDER6	N/A
413.699	RECEIVER	FAST_SENDER
414.320	SLOW_SENDER10	N/A
414.934	RECEIVER	SLOW_SENDER4
415.050	SLOW_SENDER12	N/A
415.120	SLOW_SENDER3	N/A
415.814	RECEIVER	SLOW_SENDER12
416.099	FAST_SENDER	N/A
417.152	RECEIVER	SLOW_SENDER9
417.920	SLOW_SENDER5	N/A
418.154	SLOW_SENDER7	N/A
418.958	RECEIVER	SLOW_SENDER7
419.105	SLOW_SENDER13	N/A
419.794	SLOW_SENDER15	N/A
419.889	RECEIVER	SLOW_SENDER11
420.379	SLOW_SENDER4	N/A
420.610	SLOW_SENDER2	N/A
421.358	RECEIVER	FAST_SENDER
422.189	RECEIVER	SLOW_SENDER15
423.429	SLOW_SENDER1	N/A
423.723	RECEIVER	SLOW_SENDER6
423.758	FAST_SENDER	N/A
424.044	SLOW_SENDER14	N/A
424.470	SLOW_SENDER9	N/A
424.542	RECEIVER	FAST_SENDER
425.334	RECEIVER	SLOW_SENDER14
426.219	RECEIVER	SLOW_SENDER1
426.945	FAST_SENDER	N/A
427.165	RECEIVER	SLOW_SENDER10
427.302	SLOW_SENDER11	N/A
428.159	RECEIVER	SLOW_SENDER2
428.807	SLOW_SENDER12	N/A
429.919	RECEIVER	FAST_SENDER
430.440	SLOW_SENDER7	N/A
430.972	RECEIVER	SLOW_SENDER4
430.976	SLOW_SENDER8	N/A
431.748	RECEIVER	SLOW_SENDER8
432.224	SLOW_SENDER3	N/A
432.359	FAST_SENDER	N/A
432.717	RECEIVER	SLOW_SENDER9
433.513	RECEIVER	SLOW_SENDER12
433.635	SLOW_SENDER1	N/A
433.762	SLOW_SENDER5	N/A
434.102	SLOW_SENDER6	N/A
434.204	RECEIVER	FAST_SENDER
434.886	RECEIVER	SLOW_SENDER6
435.347	SLOW_SENDER13	N/A
436.609	FAST_SENDER	N/A
436.617	RECEIVER	SLOW_SENDER13
437.371	RECEIVER	FAST_SENDER
437.934	SLOW_SENDER2	N/A
438.274	RECEIVER	SLOW_SENDER3
438.418	SLOW_SENDER4	N/A
438.574	SLOW_SENDER15	N/A
441.083	RECEIVER	SLOW_SENDER7
442.340	SLOW_SENDER12	N/A
445.008	FAST_SENDER	N/A
445.678	SLOW_SENDER3	N/A
452.725	FAST_SENDER	N/A
453.349	SLOW_SENDER2	N/A
460.239	FAST_SENDER	N/A
467.862	FAST_SENDER	N/A
475.415	FAST_SENDER	N/A
482.923	FAST_SENDER	N/A
490.222	FAST_SENDER	N/A
497.716	FAST_SENDER	N/A
505.458	FAST_SENDER	N/A
513.252	FAST_SENDER	N/A
521.192	FAST_SENDER	N/A
528.801	FAST_SENDER	N/A
536.291	FAST_SENDER	N/A
544.035	FAST_SENDER	N/A
551.814	FAST_SENDER	N/A
559.729	FAST_SENDER	N/A
567.422	FAST_SENDER	N/A
574.844	FAST_SENDER	N/A
582.402	FAST_SENDER	N/A
589.664	FAST_SENDER	N/A
590.810	SLOW_SENDER10	N/A
594.170	SLOW_SENDER14	N/A
597.372	FAST_SENDER	N/A
598.880	SLOW_SENDER9	N/A
600.470	SLOW_SENDER11	N/A
601.477	SLOW_SENDER10	N/A
601.910	SLOW_SENDER13	N/A
603.150	SLOW_SENDER8	N/A
603.430	SLOW_SENDER4	N/A
603.883	RECEIVER	SLOW_SENDER10
603.890	SLOW_SENDER6	N/A
603.980	SLOW_SENDER15	N/A
604.360	SLOW_SENDER7	N/A
604.724	RECEIVER	SLOW_SENDER4
605.504	RECEIVER	SLOW_SENDER9
606.025	FAST_SENDER	N/A
606.172	SLOW_SENDER14	N/A
606.261	RECEIVER	SLOW_SENDER8
606.910	SLOW_SENDER1	N/A
607.089	RECEIVER	SLOW_SENDER15
607.946	RECEIVER	SLOW_SENDER7
608.500	SLOW_SENDER5	N/A
608.687	SLOW_SENDER8	N/A
609.070	SLOW_SENDER12	N/A
609.514	SLOW_SENDER15	N/A
610.927	SLOW_SENDER9	N/A
611.070	SLOW_SENDER3	N/A
611.294	SLOW_SENDER10	N/A
611.360	RECEIVER	SLOW_SENDER15
612.044	RECEIVER	SLOW_SENDER12
612.797	RECEIVER	FAST_SENDER
612.835	SLOW_SENDER11	N/A
613.425	SLOW_SENDER13	N/A
613.610	RECEIVER	SLOW_SENDER11
615.242	FAST_SENDER	N/A
615.318	RECEIVER	SLOW_SENDER10
616.054	RECEIVER	SLOW_SENDER1
616.698	RECEIVER	SLOW_SENDER13
617.386	SLOW_SENDER7	N/A
617.641	RECEIVER	FAST_SENDER
617.670	SLOW_SENDER2	N/A
618.302	RECEIVER	SLOW_SENDER3
619.882	SLOW_SENDER12	N/A
620.037	RECEIVER	SLOW_SENDER9
620.520	SLOW_SENDER6	N/A
621.188	RECEIVER	SLOW_SENDER12
621.398	SLOW_SENDER4	N/A
622.130	RECEIVER	SLOW_SENDER4
622.762	SLOW_SENDER14	N/A
623.445	SLOW_SENDER1	N/A
623.478	RECEIVER	SLOW_SENDER2
623.717	SLOW_SENDER3	N/A
624.407	RECEIVER	SLOW_SENDER6
624.562	SLOW_SENDER8	N/A
625.334	RECEIVER	SLOW_SENDER8
625.679	SLOW_SENDER5	N/A
626.940	SLOW_SENDER11	N/A
626.967	RECEIVER	SLOW_SENDER5
627.274	FAST_SENDER	N/A
627.483	SLOW_SENDER9	N/A
627.976	SLOW_SENDER15	N/A
628.245	RECEIVER	SLOW_SENDER9
629.222	RECEIVER	SLOW_SENDER11
629.560	SLOW_SENDER4	N/A
630.120	RECEIVER	SLOW_SENDER3
631.293	RECEIVER	FAST_SENDER
631.430	SLOW_SENDER2	N/A
632.083	RECEIVER	SLOW_SENDER4
632.766	SLOW_SENDER8	N/A
633.443	SLOW_SENDER7	N/A
633.576	RECEIVER	SLOW_SENDER8
633.741	FAST_SENDER	N/A
634.406	SLOW_SENDER5	N/A
634.491	RECEIVER	FAST_SENDER
634.991	SLOW_SENDER12	N/A
635.147	SLOW_SENDER6	N/A
636.654	SLOW_SENDER11	N/A
636.934	FAST_SENDER	N/A
637.535	SLOW_SENDER3	N/A
639.131	SLOW_SENDER1	N/A
641.005	SLOW_SENDER8	N/A
643.168	SLOW_SENDER5	N/A
645.398	SLOW_SENDER2	N/A
646.193	FAST_SENDER	N/A
654.164	FAST_SENDER	N/A
661.996	FAST_SENDER	N/A
669.832	FAST_SENDER	N/A
677.289	FAST_SENDER	N/A
684.610	FAST_SENDER	N/A
692.552	FAST_SENDER	N/A
699.536	FAST_SENDER	N/A
707.018	FAST_SENDER	N/A
714.748	FAST_SENDER	N/A
722.575	FAST_SENDER	N/A
729.970	FAST_SENDER	N/A
737.572	FAST_SENDER	N/A
745.524	FAST_SENDER	N/A
753.157	FAST_SENDER	N/A
760.883	FAST_SENDER	N/A
768.572	FAST_SENDER	N/A
776.819	FAST_SENDER	N/A
783.060	SLOW_SENDER10	N/A
784.320	FAST_SENDER	N/A
787.610	SLOW_SENDER14	N/A
787.700	SLOW_SENDER13	N/A
793.778	SLOW_SENDER10	N/A
793.870	SLOW_SENDER9	N/A
794.850	FAST_SENDER	N/A
796.250	SLOW_SENDER15	N/A
798.017	SLOW_SENDER14	N/A
798.791	RECEIVER	FAST_SENDER
799.661	RECEIVER	SLOW_SENDER10
800.080	SLOW_SENDER7	N/A
800.105	SLOW_SENDER13	N/A
800.450	SLOW_SENDER4	N/A
800.502	RECEIVER	SLOW_SENDER9
800.830	SLOW_SENDER6	N/A
801.383	RECEIVER	SLOW_SENDER13
802.190	SLOW_SENDER11	N/A
802.909	RECEIVER	SLOW_SENDER11
803.680	SLOW_SENDER1	N/A
803.910	RECEIVER	SLOW_SENDER15
804.414	FAST_SENDER	N/A
804.450	SLOW_SENDER12	N/A
804.930	RECEIVER	SLOW_SENDER6
805.312	SLOW_SENDER11	N/A
805.680	RECEIVER	SLOW_SENDER7
805.762	SLOW_SENDER9	N/A
806.520	RECEIVER	SLOW_SENDER9
806.953	SLOW_SENDER10	N/A
807.260	SLOW_SENDER8	N/A
807.400	SLOW_SENDER3	N/A
807.469	RECEIVER	SLOW_SENDER12
808.797	SLOW_SENDER13	N/A
809.074	RECEIVER	FAST_SENDER
809.179	SLOW_SENDER15	N/A
809.875	SLOW_SENDER12	N/A
810.250	SLOW_SENDER5	N/A
810.648	RECEIVER	SLOW_SENDER12
811.660	SLOW_SENDER2	N/A
811.948	SLOW_SENDER9	N/A
812.303	RECEIVER	SLOW_SENDER3
813.143	RECEIVER	SLOW_SENDER13
813.622	SLOW_SENDER7	N/A
813.755	FAST_SENDER	N/A
813.981	SLOW_SENDER4	N/A
816.841	RECEIVER	SLOW_SENDER9
817.316	SLOW_SENDER6	N/A
817.542	RECEIVER	SLOW_SENDER7
817.953	SLOW_SENDER1	N/A
818.486	RECEIVER	SLOW_SENDER5
819.327	RECEIVER	SLOW_SENDER15
820.936	RECEIVER	SLOW_SENDER2
821.301	SLOW_SENDER8	N/A
822.470	RECEIVER	SLOW_SENDER1
822.625	SLOW_SENDER13	N/A
822.818	SLOW_SENDER3	N/A
823.091	SLOW_SENDER11	N/A
823.326	RECEIVER	SLOW_SENDER13
823.577	SLOW_SENDER12	N/A
824.145	RECEIVER	SLOW_SENDER3
824.506	FAST_SENDER	N/A
824.926	RECEIVER	SLOW_SENDER8
825.794	RECEIVER	SLOW_SENDER11
826.351	SLOW_SENDER2	N/A
826.756	SLOW_SENDER15	N/A
827.114	RECEIVER	SLOW_SENDER2
827.559	SLOW_SENDER5	N/A
828.083	RECEIVER	SLOW_SENDER12
829.025	SLOW_SENDER9	N/A
829.368	SLOW_SENDER7	N/A
829.898	SLOW_SENDER1	N/A
830.148	SLOW_SENDER4	N/A
830.167	RECEIVER	SLOW_SENDER7
830.745	SLOW_SENDER13	N/A
830.932	RECEIVER	SLOW_SENDER4
831.370	SLOW_SENDER6	N/A
831.582	SLOW_SENDER3	N/A
832.353	SLOW_SENDER8	N/A
833.238	SLOW_SENDER11	N/A
835.487	SLOW_SENDER12	N/A
838.543	FAST_SENDER	N/A
840.938	SLOW_SENDER2	N/A
845.719	FAST_SENDER	N/A
853.197	FAST_SENDER	N/A
860.850	FAST_SENDER	N/A
868.335	FAST_SENDER	N/A
875.875	FAST_SENDER	N/A
883.470	FAST_SENDER	N/A
891.189	FAST_SENDER	N/A
898.838	FAST_SENDER	N/A
906.561	FAST_SENDER	N/A
914.255	FAST_SENDER	N/A
921.453	FAST_SENDER	N/A
928.727	FAST_SENDER	N/A
936.310	FAST_SENDER	N/A
944.137	FAST_SENDER	N/A
951.523	FAST_SENDER	N/A
959.188	FAST_SENDER	N/A
966.749	FAST_SENDER	N/A
972.940	SLOW_SENDER14	N/A
973.230	SLOW_SENDER10	N/A
974.401	FAST_SENDER	N/A
983.827	FAST_SENDER	N/A
984.084	SLOW_SENDER10	N/A
986.754	SLOW_SENDER14	N/A
991.625	FAST_SENDER	N/A
991.920	SLOW_SENDER15	N/A
994.210	SLOW_SENDER9	N/A
994.730	SLOW_SENDER4	N/A
994.982	RECEIVER	SLOW_SENDER9
995.160	SLOW_SENDER13	N/A
995.887	RECEIVER	SLOW_SENDER13
996.210	SLOW_SENDER7	N/A
996.290	SLOW_SENDER1	N/A
996.568	RECEIVER	SLOW_SENDER15
997.458	SLOW_SENDER10	N/A
997.514	RECEIVER	SLOW_SENDER7
998.000	SLOW_SENDER6	N/A
998.197	RECEIVER	SLOW_SENDER10
998.296	SLOW_SENDER13	N/A
999.040	RECEIVER	SLOW_SENDER13
999.340	SLOW_SENDER5	N/A
999.958	SLOW_SENDER7	N/A
1000.530	SLOW_SENDER11	N/A
1000.689	SLOW_SENDER14	N/A
1001.216	RECEIVER	SLOW_SENDER6
1001.310	SLOW_SENDER8	N/A
1001.449	SLOW_SENDER13	N/A
1001.991	FAST_SENDER	N/A
1002.200	SLOW_SENDER12	N/A
1002.204	RECEIVER	SLOW_SENDER13
1002.390	SLOW_SENDER3	N/A
1003.315	RECEIVER	FAST_SENDER
1004.279	RECEIVER	SLOW_SENDER8
1005.201	SLOW_SENDER15	N/A
1006.000	RECEIVER	SLOW_SENDER11
1006.140	SLOW_SENDER9	N/A
1006.685	SLOW_SENDER4	N/A
1007.250	SLOW_SENDER2	N/A
1007.586	RECEIVER	SLOW_SENDER15
1007.651	SLOW_SENDER13	N/A
1009.540	RECEIVER	SLOW_SENDER13
1010.312	RECEIVER	SLOW_SENDER3
1010.638	SLOW_SENDER1	N/A
1011.405	FAST_SENDER	N/A
1011.413	RECEIVER	SLOW_SENDER1
1012.148	RECEIVER	FAST_SENDER
1012.836	RECEIVER	SLOW_SENDER9
1013.637	SLOW_SENDER5	N/A
1013.831	RECEIVER	SLOW_SENDER4
1013.845	SLOW_SENDER8	N/A
1014.572	RECEIVER	SLOW_SENDER8
1014.585	FAST_SENDER	N/A
1014.970	SLOW_SENDER13	N/A
1015.313	RECEIVER	FAST_SENDER
1015.574	SLOW_SENDER3	N/A
1016.850	SLOW_SENDER12	N/A
1016.981	SLOW_SENDER6	N/A
1017.582	SLOW_SENDER11	N/A
1018.148	SLOW_SENDER7	N/A
1018.711	RECEIVER	SLOW_SENDER12
1019.457	RECEIVER	SLOW_SENDER7
1020.270	SLOW_SENDER9	N/A
1020.532	RECEIVER	SLOW_SENDER13
1021.275	SLOW_SENDER4	N/A
1021.472	RECEIVER	SLOW_SENDER11
1022.279	RECEIVER	SLOW_SENDER6
1023.681	SLOW_SENDER8	N/A
1024.369	SLOW_SENDER1	N/A
1026.117	SLOW_SENDER12	N/A
1026.430	FAST_SENDER	N/A
1026.776	SLOW_SENDER2	N/A
1026.902	SLOW_SENDER7	N/A
1027.851	SLOW_SENDER5	N/A
1028.907	SLOW_SENDER11	N/A
1029.703	SLOW_SENDER6	N/A
1032.638	SLOW_SENDER13	N/A
1033.117	SLOW_SENDER3	N/A
1036.559	FAST_SENDER	N/A
1040.287	SLOW_SENDER12	N/A
1043.924	FAST_SENDER	N/A
1051.426	FAST_SENDER	N/A
1059.062	FAST_SENDER	N/A
1066.874	FAST_SENDER	N/A
1074.720	FAST_SENDER	N/A
1082.470	FAST_SENDER	N/A
1089.838	FAST_SENDER	N/A
1097.447	FAST_SENDER	N/A
1104.921	FAST_SENDER	N/A
1112.962	FAST_SENDER	N/A
1120.660	FAST_SENDER	N/A
1127.775	FAST_SENDER	N/A
1135.224	FAST_SENDER	N/A
1142.777	FAST_SENDER	N/A
1150.680	FAST_SENDER	N/A
1158.433	FAST_SENDER	N/A
1161.800	SLOW_SENDER10	N/A
1165.190	SLOW_SENDER14	N/A
1166.162	FAST_SENDER	N/A
1172.493	SLOW_SENDER10	N/A
1174.027	FAST_SENDER	N/A
1177.167	SLOW_SENDER14	N/A
1180.950	SLOW_SENDER15	N/A
1182.609	FAST_SENDER	N/A
1184.969	SLOW_SENDER10	N/A
1185.485	RECEIVER	FAST_SENDER
1186.230	RECEIVER	SLOW_SENDER15
1187.896	FAST_SENDER	N/A
1188.673	RECEIVER	FAST_SENDER
1188.700	SLOW_SENDER4	N/A
1189.140	SLOW_SENDER9	N/A
1189.425	RECEIVER	SLOW_SENDER4
1190.947	SLOW_SENDER14	N/A
1191.095	FAST_SENDER	N/A
1191.656	SLOW_SENDER15	N/A
1191.930	SLOW_SENDER1	N/A
1192.403	RECEIVER	FAST_SENDER
1193.776	RECEIVER	SLOW_SENDER9
1193.883	SLOW_SENDER4	N/A
1194.320	SLOW_SENDER7	N/A
1194.625	RECEIVER	SLOW_SENDER4
1194.816	FAST_SENDER	N/A
1195.420	SLOW_SENDER8	N/A
1195.589	RECEIVER	FAST_SENDER
1195.710	SLOW_SENDER5	N/A
1196.060	SLOW_SENDER6	N/A
1196.270	SLOW_SENDER11	N/A
1196.489	RECEIVER	SLOW_SENDER5
1196.970	SLOW_SENDER13	N/A
1197.232	RECEIVER	SLOW_SENDER8
1197.510	SLOW_SENDER3	N/A
1197.891	RECEIVER	SLOW_SENDER6
1198.034	FAST_SENDER	N/A
1198.200	SLOW_SENDER2	N/A
1198.772	RECEIVER	FAST_SENDER
1198.900	SLOW_SENDER5	N/A
1199.190	SLOW_SENDER9	N/A
1199.535	RECEIVER	SLOW_SENDER2
1202.394	RECEIVER	SLOW_SENDER3
1203.225	RECEIVER	SLOW_SENDER11
1204.175	SLOW_SENDER1	N/A
1204.480	SLOW_SENDER12	N/A
1206.497	RECEIVER	SLOW_SENDER5
1206.594	SLOW_SENDER15	N/A
1207.909	RECEIVER	SLOW_SENDER15
1208.544	SLOW_SENDER11	N/A
1208.622	RECEIVER	SLOW_SENDER12
1208.902	SLOW_SENDER7	N/A
1209.290	RECEIVER	SLOW_SENDER11
1209.453	SLOW_SENDER2	N/A
1209.809	SLOW_SENDER3	N/A
1210.172	FAST_SENDER	N/A
1210.178	SLOW_SENDER8	N/A
1210.919	RECEIVER	FAST_SENDER
1211.617	RECEIVER	SLOW_SENDER7
1212.612	RECEIVER	SLOW_SENDER8
1213.914	SLOW_SENDER5	N/A
1214.032	SLOW_SENDER12	N/A
1214.620	SLOW_SENDER13	N/A
1215.572	SLOW_SENDER4	N/A
1215.744	SLOW_SENDER9	N/A
1216.217	SLOW_SENDER6	N/A
1220.030	SLOW_SENDER8	N/A
1220.121	FAST_SENDER	N/A
1222.063	SLOW_SENDER1	N/A
1222.662	SLOW_SENDER7	N/A
1223.839	SLOW_SENDER11	N/A
1224.720	SLOW_SENDER2	N/A
1225.367	SLOW_SENDER3	N/A
1230.364	FAST_SENDER	N/A
1230.867	SLOW_SENDER12	N/A
1230.970	SLOW_SENDER13	N/A
1238.518	FAST_SENDER	N/A
1246.437	FAST_SENDER	N/A
1254.214	FAST_SENDER	N/A
1261.906	FAST_SENDER	N/A
1269.456	FAST_SENDER	N/A
1276.997	FAST_SENDER	N/A
1284.740	FAST_SENDER	N/A
1292.296	FAST_SENDER	N/A
1299.496	FAST_SENDER	N/A
1307.310	FAST_SENDER	N/A
1314.800	FAST_SENDER	N/A
1322.519	FAST_SENDER	N/A
1329.939	FAST_SENDER	N/A
1337.336	FAST_SENDER	N/A
1345.157	FAST_SENDER	N/A
1350.000	SLOW_SENDER10	N/A
1353.488	FAST_SENDER	N/A
1355.290	SLOW_SENDER14	N/A
1361.487	SLOW_SENDER10	N/A
1361.635	FAST_SENDER	N/A
1369.125	SLOW_SENDER14	N/A
1369.643	FAST_SENDER	N/A
1372.880	SLOW_SENDER15	N/A
1374.471	SLOW_SENDER10	N/A
1376.886	RECEIVER	FAST_SENDER
1378.065	RECEIVER	SLOW_SENDER10
1378.991	RECEIVER	SLOW_SENDER15
1379.324	FAST_SENDER	N/A
1380.044	RECEIVER	FAST_SENDER
1381.730	SLOW_SENDER4	N/A
1382.494	FAST_SENDER	N/A
1382.529	RECEIVER	SLOW_SENDER4
1382.540	SLOW_SENDER9	N/A
1383.261	RECEIVER	FAST_SENDER
1384.425	SLOW_SENDER15	N/A
1384.830	SLOW_SENDER5	N/A
1384.970	SLOW_SENDER4	N/A
1385.174	RECEIVER	SLOW_SENDER15
1385.703	FAST_SENDER	N/A
1386.106	RECEIVER	SLOW_SENDER5
1386.680	SLOW_SENDER1	N/A
1386.820	RECEIVER	SLOW_SENDER4
1387.633	RECEIVER	SLOW_SENDER9
1388.417	RECEIVER	FAST_SENDER
1388.450	SLOW_SENDER7	N/A
1388.800	SLOW_SENDER11	N/A
1388.880	SLOW_SENDER6	N/A
1389.207	RECEIVER	SLOW_SENDER7
1389.880	RECEIVER	SLOW_SENDER1
1391.430	SLOW_SENDER8	N/A
1392.760	SLOW_SENDER3	N/A
1392.970	SLOW_SENDER2	N/A
1393.045	SLOW_SENDER9	N/A
1393.840	RECEIVER	SLOW_SENDER9
1394.702	RECEIVER	SLOW_SENDER8
1395.310	SLOW_SENDER13	N/A
1395.442	FAST_SENDER	N/A
1396.031	SLOW_SENDER4	N/A
1396.209	RECEIVER	FAST_SENDER
1397.574	SLOW_SENDER5	N/A
1397.898	RECEIVER	SLOW_SENDER6
1398.370	SLOW_SENDER12	N/A
1398.681	RECEIVER	SLOW_SENDER4
1398.714	SLOW_SENDER1	N/A
1400.406	SLOW_SENDER15	N/A
1400.826	SLOW_SENDER7	N/A
1401.030	RECEIVER	SLOW_SENDER13
1401.981	RECEIVER	SLOW_SENDER1
1402.680	RECEIVER	SLOW_SENDER7
1403.263	SLOW_SENDER6	N/A
1403.692	RECEIVER	SLOW_SENDER11
1404.757	FAST_SENDER	N/A
1404.905	SLOW_SENDER8	N/A
1405.671	SLOW_SENDER3	N/A
1407.507	SLOW_SENDER9	N/A
1407.600	RECEIVER	SLOW_SENDER8
1408.116	SLOW_SENDER2	N/A
1408.251	RECEIVER	SLOW_SENDER9
1409.215	RECEIVER	SLOW_SENDER6
1409.939	SLOW_SENDER12	N/A
1410.059	RECEIVER	FAST_SENDER
1411.126	SLOW_SENDER11	N/A
1412.126	SLOW_SENDER13	N/A
1412.472	FAST_SENDER	N/A
1412.893	SLOW_SENDER4	N/A
1413.525	SLOW_SENDER1	N/A
1415.027	SLOW_SENDER8	N/A
1415.039	SLOW_SENDER5	N/A
1415.692	SLOW_SENDER9	N/A
1416.997	SLOW_SENDER7	N/A
1418.864	SLOW_SENDER6	N/A
1421.200	SLOW_SENDER3	N/A
1421.374	FAST_SENDER	N/A
1423.793	SLOW_SENDER2	N/A
1425.899	SLOW_SENDER12	N/A
1427.961	SLOW_SENDER13	N/A
1429.425	FAST_SENDER	N/A
1436.816	FAST_SENDER	N/A
1444.290	FAST_SENDER	N/A
1452.410	FAST_SENDER	N/A
1460.005	FAST_SENDER	N/A
1467.091	FAST_SENDER	N/A
1474.347	FAST_SENDER	N/A
1481.479	FAST_SENDER	N/A
1489.179	FAST_SENDER	N/A
1496.479	FAST_SENDER	N/A
1504.078	FAST_SENDER	N/A
1511.413	FAST_SENDER	N/A
1519.108	FAST_SENDER	N/A
1526.383	FAST_SENDER	N/A
1533.776	FAST_SENDER	N/A
1540.160	SLOW_SENDER14	N/A
1541.196	FAST_SENDER	N/A
1541.530	SLOW_SENDER10	N/A
1548.971	FAST_SENDER	N/A
1552.140	SLOW_SENDER10	N/A
1552.769	SLOW_SENDER14	N/A
1556.536	FAST_SENDER	N/A
1564.649	FAST_SENDER	N/A
1565.229	SLOW_SENDER10	N/A
1566.080	SLOW_SENDER15	N/A
1566.301	SLOW_SENDER14	N/A
1572.947	FAST_SENDER	N/A
1573.735	RECEIVER	FAST_SENDER
1576.154	FAST_SENDER	N/A
1576.668	SLOW_SENDER15	N/A
1576.916	RECEIVER	FAST_SENDER
1578.390	SLOW_SENDER4	N/A
1579.138	RECEIVER	SLOW_SENDER4
1579.341	FAST_SENDER	N/A
1580.156	RECEIVER	FAST_SENDER
1580.270	SLOW_SENDER1	N/A
1580.690	SLOW_SENDER5	N/A
1581.028	RECEIVER	SLOW_SENDER1
1581.560	SLOW_SENDER4	N/A
1581.975	RECEIVER	SLOW_SENDER5
1582.330	SLOW_SENDER9	N/A
1582.540	SLOW_SENDER11	N/A
1582.592	FAST_SENDER	N/A
1582.850	SLOW_SENDER7	N/A
1583.904	RECEIVER	SLOW_SENDER15
1584.670	RECEIVER	SLOW_SENDER7
1584.760	SLOW_SENDER6	N/A
1585.080	SLOW_SENDER8	N/A
1585.450	SLOW_SENDER1	N/A
1585.496	RECEIVER	SLOW_SENDER6
1586.248	RECEIVER	FAST_SENDER
1586.980	RECEIVER	SLOW_SENDER11
1587.094	SLOW_SENDER7	N/A
1587.230	SLOW_SENDER3	N/A
1587.858	RECEIVER	SLOW_SENDER7
1587.899	SLOW_SENDER6	N/A
1588.220	SLOW_SENDER2	N/A
1588.529	RECEIVER	SLOW_SENDER9
1588.649	FAST_SENDER	N/A
1590.167	RECEIVER	SLOW_SENDER3
1590.240	SLOW_SENDER12	N/A
1590.985	RECEIVER	SLOW_SENDER12
1591.335	SLOW_SENDER15	N/A
1592.530	SLOW_SENDER13	N/A
1593.019	RECEIVER	SLOW_SENDER1
1593.391	SLOW_SENDER12	N/A
1593.853	RECEIVER	SLOW_SENDER13
1594.203	SLOW_SENDER5	N/A
1596.262	SLOW_SENDER13	N/A
1596.596	RECEIVER	SLOW_SENDER5
1597.588	RECEIVER	SLOW_SENDER6
1598.178	SLOW_SENDER4	N/A
1598.471	FAST_SENDER	N/A
1599.248	RECEIVER	FAST_SENDER
1599.914	SLOW_SENDER11	N/A
1600.116	RECEIVER	SLOW_SENDER13
1600.428	SLOW_SENDER9	N/A
1600.989	RECEIVER	SLOW_SENDER4
1601.698	FAST_SENDER	N/A
1602.181	SLOW_SENDER7	N/A
1602.222	RECEIVER	SLOW_SENDER12
1602.758	SLOW_SENDER8	N/A
1603.010	SLOW_SENDER1	N/A
1603.322	SLOW_SENDER2	N/A
1604.156	RECEIVER	SLOW_SENDER11
1604.998	SLOW_SENDER6	N/A
1605.385	SLOW_SENDER3	N/A
1605.642	RECEIVER	SLOW_SENDER9
1606.316	RECEIVER	FAST_SENDER
1607.197	RECEIVER	SLOW_SENDER8
1608.432	SLOW_SENDER4	N/A
1609.089	SLOW_SENDER5	N/A
1609.225	RECEIVER	SLOW_SENDER4
1609.666	SLOW_SENDER12	N/A
1610.101	RECEIVER	SLOW_SENDER2
1610.835	SLOW_SENDER13	N/A
1610.923	RECEIVER	SLOW_SENDER12
1611.105	FAST_SENDER	N/A
1611.603	RECEIVER	SLOW_SENDER13
1612.284	RECEIVER	SLOW_SENDER5
1613.063	RECEIVER	SLOW_SENDER3
1613.950	RECEIVER	FAST_SENDER
1614.617	SLOW_SENDER8	N/A
1615.686	SLOW_SENDER9	N/A
1616.661	SLOW_SENDER4	N/A
1620.408	SLOW_SENDER3	N/A
1620.525	FAST_SENDER	N/A
1628.640	FAST_SENDER	N/A
1636.162	FAST_SENDER	N/A
1643.767	FAST_SENDER	N/A
1651.427	FAST_SENDER	N/A
1659.327	FAST_SENDER	N/A
1666.626	FAST_SENDER	N/A
1673.901	FAST_SENDER	N/A
1681.438	FAST_SENDER	N/A
1688.727	FAST_SENDER	N/A
1696.453	FAST_SENDER	N/A
1703.753	FAST_SENDER	N/A
1710.924	FAST_SENDER	N/A
1718.644	FAST_SENDER	N/A
1726.371	FAST_SENDER	N/A
1729.530	SLOW_SENDER10	N/A
1730.680	SLOW_SENDER14	N/A
1736.136	FAST_SENDER	N/A
1739.720	SLOW_SENDER10	N/A
1741.692	SLOW_SENDER14	N/A
1744.826	FAST_SENDER	N/A
1753.080	FAST_SENDER	N/A
1753.805	SLOW_SENDER10	N/A
1754.965	SLOW_SENDER14	N/A
1756.170	SLOW_SENDER15	N/A
1761.097	FAST_SENDER	N/A
1766.606	SLOW_SENDER15	N/A
1768.717	FAST_SENDER	N/A
1772.060	SLOW_SENDER1	N/A
1773.600	SLOW_SENDER11	N/A
1775.860	SLOW_SENDER5	N/A
1777.141	RECEIVER	SLOW_SENDER5
1777.297	FAST_SENDER	N/A
1777.540	SLOW_SENDER7	N/A
1777.963	RECEIVER	SLOW_SENDER1
1778.070	SLOW_SENDER2	N/A
1778.620	SLOW_SENDER6	N/A
1778.851	RECEIVER	SLOW_SENDER2
1779.020	SLOW_SENDER15	N/A
1779.543	SLOW_SENDER5	N/A
1779.789	RECEIVER	SLOW_SENDER15
1780.390	SLOW_SENDER12	N/A
1780.627	RECEIVER	SLOW_SENDER11
1781.292	SLOW_SENDER2	N/A
1781.439	RECEIVER	SLOW_SENDER6
1781.900	SLOW_SENDER4	N/A
1782.100	SLOW_SENDER9	N/A
1782.410	SLOW_SENDER8	N/A
1782.704	RECEIVER	SLOW_SENDER4
1782.780	SLOW_SENDER13	N/A
1783.389	SLOW_SENDER1	N/A
1783.419	RECEIVER	SLOW_SENDER9
1783.879	SLOW_SENDER6	N/A
1784.207	RECEIVER	SLOW_SENDER7
1784.780	SLOW_SENDER3	N/A
1785.009	RECEIVER	SLOW_SENDER8
1785.847	SLOW_SENDER9	N/A
1785.855	RECEIVER	SLOW_SENDER2
1786.927	RECEIVER	SLOW_SENDER13
1787.440	SLOW_SENDER8	N/A
1787.800	RECEIVER	SLOW_SENDER3
1788.070	SLOW_SENDER11	N/A
1788.600	RECEIVER	SLOW_SENDER6
1789.341	SLOW_SENDER13	N/A
1789.451	RECEIVER	SLOW_SENDER5
1789.559	SLOW_SENDER7	N/A
1790.204	SLOW_SENDER3	N/A
1790.522	RECEIVER	FAST_SENDER
1791.186	RECEIVER	SLOW_SENDER13
1791.279	SLOW_SENDER2	N/A
1792.101	RECEIVER	SLOW_SENDER2
1792.964	FAST_SENDER	N/A
1793.138	RECEIVER	SLOW_SENDER3
1794.248	SLOW_SENDER4	N/A
1794.254	RECEIVER	FAST_SENDER
1795.029	RECEIVER	SLOW_SENDER4
1796.041	SLOW_SENDER6	N/A
1796.633	SLOW_SENDER13	N/A
1796.682	FAST_SENDER	N/A
1796.750	RECEIVER	SLOW_SENDER11
1797.921	RECEIVER	SLOW_SENDER7
1798.530	SLOW_SENDER12	N/A
1798.543	SLOW_SENDER3	N/A
1799.065	RECEIVER	FAST_SENDER
1799.454	SLOW_SENDER1	N/A
1799.549	SLOW_SENDER5	N/A
1799.852	RECEIVER	SLOW_SENDER12
1800.601	SLOW_SENDER9	N/A
1800.768	RECEIVER	SLOW_SENDER1
1801.500	FAST_SENDER	N/A
1802.234	RECEIVER	SLOW_SENDER6
1803.158	RECEIVER	SLOW_SENDER3
1803.385	SLOW_SENDER2	N/A
1804.152	SLOW_SENDER11	N/A
1804.156	RECEIVER	SLOW_SENDER2
1804.881	RECEIVER	FAST_SENDER
1805.370	SLOW_SENDER7	N/A
1805.663	RECEIVER	SLOW_SENDER13
1806.348	RECEIVER	SLOW_SENDER9
1807.656	SLOW_SENDER8	N/A
1808.404	RECEIVER	SLOW_SENDER8
1808.504	SLOW_SENDER4	N/A
1808.985	SLOW_SENDER12	N/A
1809.280	RECEIVER	SLOW_SENDER4
1809.648	SLOW_SENDER6	N/A
1810.312	RECEIVER	SLOW_SENDER12
1811.557	SLOW_SENDER2	N/A
1811.710	FAST_SENDER	N/A
1812.928	SLOW_SENDER13	N/A
1813.757	SLOW_SENDER9	N/A
1814.668	SLOW_SENDER3	N/A
1815.846	SLOW_SENDER8	N/A
1817.714	SLOW_SENDER12	N/A
1820.850	FAST_SENDER	N/A
1828.112	FAST_SENDER	N/A
1835.874	FAST_SENDER	N/A
1843.576	FAST_SENDER	N/A
1851.024	FAST_SENDER	N/A
1858.347	FAST_SENDER	N/A
1866.014	FAST_SENDER	N/A
1873.443	FAST_SENDER	N/A
1880.893	FAST_SENDER	N/A
1888.413	FAST_SENDER	N/A
1895.623	FAST_SENDER	N/A
1903.670	FAST_SENDER	N/A
1911.102	FAST_SENDER	N/A
1918.280	SLOW_SENDER10	N/A
1918.534	FAST_SENDER	N/A
1920.190	SLOW_SENDER14	N/A
1926.605	FAST_SENDER	N/A
1930.353	SLOW_SENDER10	N/A
1934.424	SLOW_SENDER14	N/A
1935.157	FAST_SENDER	N/A
1943.590	SLOW_SENDER15	N/A
1944.271	FAST_SENDER	N/A
1944.362	SLOW_SENDER10	N/A
1947.351	SLOW_SENDER14	N/A
1952.213	FAST_SENDER	N/A
1954.244	SLOW_SENDER15	N/A
1960.669	FAST_SENDER	N/A
1963.970	SLOW_SENDER1	N/A
1967.380	SLOW_SENDER15	N/A
1968.014	FAST_SENDER	N/A
1968.840	SLOW_SENDER5	N/A
1970.420	SLOW_SENDER7	N/A
1970.960	SLOW_SENDER11	N/A
1974.108	RECEIVER	SLOW_SENDER11
1974.630	SLOW_SENDER4	N/A
1975.132	SLOW_SENDER1	N/A
1975.866	RECEIVER	SLOW_SENDER1
1976.540	SLOW_SENDER6	N/A
1976.803	FAST_SENDER	N/A
1977.261	RECEIVER	SLOW_SENDER7
1978.407	RECEIVER	SLOW_SENDER6
1979.320	SLOW_SENDER9	N/A
1979.548	SLOW_SENDER11	N/A
1979.750	SLOW_SENDER13	N/A
1980.087	RECEIVER	SLOW_SENDER9
1980.570	SLOW_SENDER3	N/A
1980.790	SLOW_SENDER8	N/A
1980.808	SLOW_SENDER6	N/A
1981.035	RECEIVER	SLOW_SENDER13
1981.140	SLOW_SENDER2	N/A
1981.506	FAST_SENDER	N/A
1981.761	RECEIVER	SLOW_SENDER11
1982.519	SLOW_SENDER9	N/A
1982.673	SLOW_SENDER7	N/A
1983.273	SLOW_SENDER1	N/A
1983.467	SLOW_SENDER5	N/A
1983.700	SLOW_SENDER12	N/A
1983.963	RECEIVER	SLOW_SENDER3
1984.896	RECEIVER	SLOW_SENDER8
1985.416	SLOW_SENDER13	N/A
1986.001	RECEIVER	SLOW_SENDER5
1987.205	SLOW_SENDER4	N/A
1988.305	RECEIVER	SLOW_SENDER12
1989.098	RECEIVER	SLOW_SENDER13
1990.487	RECEIVER	SLOW_SENDER7
1992.627	SLOW_SENDER2	N/A
1993.403	RECEIVER	SLOW_SENDER2
1993.677	SLOW_SENDER11	N/A
1993.744	SLOW_SENDER9	N/A
1994.082	FAST_SENDER	N/A
1995.012	SLOW_SENDER3	N/A
1995.375	SLOW_SENDER8	N/A
1995.530	RECEIVER	SLOW_SENDER4
1996.232	SLOW_SENDER6	N/A
1997.260	RECEIVER	SLOW_SENDER8
1997.891	SLOW_SENDER7	N/A
1998.077	RECEIVER	SLOW_SENDER3
1998.836	SLOW_SENDER2	N/A
1998.898	RECEIVER	SLOW_SENDER6
1999.113	SLOW_SENDER13	N/A
1999.770	SLOW_SENDER5	N/A
1999.877	RECEIVER	SLOW_SENDER13
2000.856	RECEIVER	SLOW_SENDER9
2001.650	SLOW_SENDER12	N/A
2002.721	RECEIVER	SLOW_SENDER2
2002.943	SLOW_SENDER4	N/A
2003.718	RECEIVER	SLOW_SENDER4
2004.451	RECEIVER	SLOW_SENDER12
2004.626	FAST_SENDER	N/A
2004.675	SLOW_SENDER8	N/A
2005.372	RECEIVER	FAST_SENDER
2006.330	SLOW_SENDER6	N/A
2007.043	RECEIVER	SLOW_SENDER6
2007.299	SLOW_SENDER13	N/A
2007.788	FAST_SENDER	N/A
2008.066	RECEIVER	SLOW_SENDER13
2008.256	SLOW_SENDER9	N/A
2009.033	RECEIVER	SLOW_SENDER9
2009.242	SLOW_SENDER3	N/A
2010.121	SLOW_SENDER2	N/A
2010.556	RECEIVER	SLOW_SENDER3
2011.146	SLOW_SENDER4	N/A
2011.864	SLOW_SENDER12	N/A
2012.115	RECEIVER	SLOW_SENDER8
2012.800	RECEIVER	SLOW_SENDER2
2014.331	RECEIVER	SLOW_SENDER12
2014.444	SLOW_SENDER6	N/A
2015.188	RECEIVER	SLOW_SENDER6
2016.441	SLOW_SENDER9	N/A
2016.625	FAST_SENDER	N/A
2017.215	SLOW_SENDER13	N/A
2019.374	SLOW_SENDER8	N/A
2020.203	SLOW_SENDER2	N/A
2021.734	SLOW_SENDER12	N/A
2022.626	SLOW_SENDER6	N/A
2025.797	FAST_SENDER	N/A
2033.403	FAST_SENDER	N/A
2040.689	FAST_SENDER	N/A
2048.633	FAST_SENDER	N/A
2055.703	FAST_SENDER	N/A
2062.969	FAST_SENDER	N/A
2070.310	FAST_SENDER	N/A
2077.577	FAST_SENDER	N/A
2085.235	FAST_SENDER	N/A
2093.099	FAST_SENDER	N/A
2100.607	FAST_SENDER	N/A
2108.405	FAST_SENDER	N/A
2109.430	SLOW_SENDER10	N/A
2111.660	SLOW_SENDER14	N/A
2116.709	FAST_SENDER	N/A
2120.463	SLOW_SENDER10	N/A
2122.717	SLOW_SENDER14	N/A
2124.340	FAST_SENDER	N/A
2131.830	SLOW_SENDER15	N/A
2133.478	FAST_SENDER	N/A
2134.045	SLOW_SENDER10	N/A
2135.160	SLOW_SENDER14	N/A
2142.167	FAST_SENDER	N/A
2143.344	SLOW_SENDER15	N/A
2150.059	FAST_SENDER	N/A
2156.560	SLOW_SENDER1	N/A
2156.977	SLOW_SENDER15	N/A
2157.867	FAST_SENDER	N/A
2163.270	SLOW_SENDER11	N/A
2165.379	FAST_SENDER	N/A
2165.510	SLOW_SENDER5	N/A
2166.410	SLOW_SENDER7	N/A
2167.355	SLOW_SENDER1	N/A
2167.360	SLOW_SENDER4	N/A
2174.743	SLOW_SENDER11	N/A
2177.804	SLOW_SENDER5	N/A
2178.169	FAST_SENDER	N/A
2178.640	SLOW_SENDER7	N/A
2178.855	RECEIVER	SLOW_SENDER11
2179.363	SLOW_SENDER4	N/A
2179.960	SLOW_SENDER3	N/A
2179.998	RECEIVER	FAST_SENDER
2180.624	RECEIVER	SLOW_SENDER4
2180.780	SLOW_SENDER9	N/A
2181.571	RECEIVER	SLOW_SENDER9
2181.971	SLOW_SENDER1	N/A
2182.435	FAST_SENDER	N/A
2182.529	RECEIVER	SLOW_SENDER3
2183.360	SLOW_SENDER13	N/A
2183.989	SLOW_SENDER9	N/A
2184.309	RECEIVER	SLOW_SENDER5
2184.390	SLOW_SENDER8	N/A
2184.974	SLOW_SENDER3	N/A
2185.189	RECEIVER	SLOW_SENDER8
2185.937	RECEIVER	FAST_SENDER
2185.990	SLOW_SENDER2	N/A
2186.140	SLOW_SENDER12	N/A
2186.304	SLOW_SENDER11	N/A
2186.620	RECEIVER	SLOW_SENDER9
2187.281	RECEIVER	SLOW_SENDER2
2187.589	SLOW_SENDER8	N/A
2188.366	RECEIVER	SLOW_SENDER8
2188.378	FAST_SENDER	N/A
2188.390	SLOW_SENDER6	N/A
2189.160	RECEIVER	FAST_SENDER
2189.686	SLOW_SENDER2	N/A
2190.088	RECEIVER	SLOW_SENDER3
2191.675	SLOW_SENDER5	N/A
2191.999	SLOW_SENDER7	N/A
2192.429	RECEIVER	SLOW_SENDER5
2193.305	RECEIVER	SLOW_SENDER7
2194.150	RECEIVER	SLOW_SENDER2
2196.963	SLOW_SENDER4	N/A
2197.717	RECEIVER	SLOW_SENDER4
2198.451	FAST_SENDER	N/A
2199.069	SLOW_SENDER12	N/A
2199.091	SLOW_SENDER9	N/A
2199.199	RECEIVER	FAST_SENDER
2199.847	SLOW_SENDER5	N/A
2199.864	SLOW_SENDER13	N/A
2200.200	SLOW_SENDER3	N/A
2200.441	RECEIVER	SLOW_SENDER9
2201.180	RECEIVER	SLOW_SENDER5
2201.417	SLOW_SENDER6	N/A
2201.608	FAST_SENDER	N/A
2201.788	SLOW_SENDER8	N/A
2202.391	RECEIVER	FAST_SENDER
2202.439	SLOW_SENDER2	N/A
2203.185	RECEIVER	SLOW_SENDER2
2204.061	RECEIVER	SLOW_SENDER12
2204.840	FAST_SENDER	N/A
2205.149	SLOW_SENDER4	N/A
2205.257	RECEIVER	SLOW_SENDER13
2206.812	RECEIVER	SLOW_SENDER3
2207.557	RECEIVER	SLOW_SENDER6
2207.845	SLOW_SENDER9	N/A
2208.628	SLOW_SENDER5	N/A
2208.631	RECEIVER	SLOW_SENDER9
2209.872	RECEIVER	SLOW_SENDER8
2210.625	SLOW_SENDER2	N/A
2211.396	RECEIVER	SLOW_SENDER2
2211.467	SLOW_SENDER12	N/A
2212.234	RECEIVER	SLOW_SENDER12
2212.677	SLOW_SENDER13	N/A
2213.436	RECEIVER	SLOW_SENDER13
2213.711	FAST_SENDER	N/A
2214.491	RECEIVER	FAST_SENDER
2214.960	SLOW_SENDER6	N/A
2215.710	RECEIVER	SLOW_SENDER6
2216.054	SLOW_SENDER9	N/A
2216.865	RECEIVER	SLOW_SENDER9
2216.903	FAST_SENDER	N/A
2217.298	SLOW_SENDER8	N/A
2218.845	SLOW_SENDER2	N/A
2219.634	SLOW_SENDER12	N/A
2220.880	SLOW_SENDER13	N/A
2223.156	SLOW_SENDER6	N/A
2224.270	SLOW_SENDER9	N/A
2226.890	FAST_SENDER	N/A
2234.472	FAST_SENDER	N/A
2241.839	FAST_SENDER	N/A
2248.987	FAST_SENDER	N/A
2256.331	FAST_SENDER	N/A
2263.742	FAST_SENDER	N/A
2271.230	FAST_SENDER	N/A
2279.099	FAST_SENDER	N/A
2286.747	FAST_SENDER	N/A
2294.482	FAST_SENDER	N/A
2299.140	SLOW_SENDER10	N/A
2299.660	SLOW_SENDER14	N/A
2302.322	FAST_SENDER	N/A
2310.740	FAST_SENDER	N/A
2311.688	SLOW_SENDER14	N/A
2314.984	SLOW_SENDER10	N/A
2318.743	FAST_SENDER	N/A
2323.050	SLOW_SENDER15	N/A
2324.215	SLOW_SENDER14	N/A
2326.310	FAST_SENDER	N/A
2329.383	SLOW_SENDER10	N/A
2334.303	SLOW_SENDER15	N/A
2334.539	FAST_SENDER	N/A
2342.438	FAST_SENDER	N/A
2347.289	SLOW_SENDER15	N/A
2348.610	SLOW_SENDER1	N/A
2350.025	FAST_SENDER	N/A
2354.100	SLOW_SENDER11	N/A
2358.240	SLOW_SENDER7	N/A
2358.802	SLOW_SENDER1	N/A
2358.804	FAST_SENDER	N/A
2366.565	FAST_SENDER	N/A
2368.351	SLOW_SENDER11	N/A
2369.180	SLOW_SENDER4	N/A
2369.429	SLOW_SENDER7	N/A
2370.370	SLOW_SENDER3	N/A
2371.740	SLOW_SENDER1	N/A
2373.050	SLOW_SENDER5	N/A
2374.750	FAST_SENDER	N/A
2380.120	RECEIVER	SLOW_SENDER5
2381.079	RECEIVER	FAST_SENDER
2381.890	SLOW_SENDER8	N/A
2382.401	SLOW_SENDER3	N/A
2382.656	RECEIVER	SLOW_SENDER8
2382.851	SLOW_SENDER7	N/A
2383.518	FAST_SENDER	N/A
2383.600	RECEIVER	SLOW_SENDER7
2384.332	RECEIVER	FAST_SENDER
2385.098	RECEIVER	SLOW_SENDER3
2385.308	SLOW_SENDER4	N/A
2385.554	SLOW_SENDER5	N/A
2386.086	RECEIVER	SLOW_SENDER4
2386.270	SLOW_SENDER12	N/A
2386.772	FAST_SENDER	N/A
2386.960	SLOW_SENDER13	N/A
2386.986	RECEIVER	SLOW_SENDER12
2388.580	SLOW_SENDER2	N/A
2388.882	RECEIVER	FAST_SENDER
2389.010	SLOW_SENDER6	N/A
2389.421	SLOW_SENDER12	N/A
2389.783	RECEIVER	SLOW_SENDER6
2391.046	SLOW_SENDER7	N/A
2391.110	SLOW_SENDER9	N/A
2391.418	RECEIVER	SLOW_SENDER13
2392.463	RECEIVER	SLOW_SENDER9
2392.529	SLOW_SENDER3	N/A
2393.289	RECEIVER	SLOW_SENDER3
2393.911	RECEIVER	SLOW_SENDER2
2394.901	SLOW_SENDER9	N/A
2396.569	SLOW_SENDER8	N/A
2396.981	FAST_SENDER	N/A
2398.432	RECEIVER	SLOW_SENDER8
2399.241	RECEIVER	FAST_SENDER
2399.316	SLOW_SENDER2	N/A
2399.769	SLOW_SENDER4	N/A
2400.042	RECEIVER	SLOW_SENDER2
2401.050	RECEIVER	SLOW_SENDER4
2401.680	FAST_SENDER	N/A
2401.991	SLOW_SENDER5	N/A
2402.278	SLOW_SENDER6	N/A
2402.776	SLOW_SENDER3	N/A
2403.014	RECEIVER	SLOW_SENDER6
2403.064	SLOW_SENDER12	N/A
2403.827	RECEIVER	SLOW_SENDER12
2404.963	RECEIVER	SLOW_SENDER3
2404.997	SLOW_SENDER13	N/A
2405.763	RECEIVER	SLOW_SENDER13
2408.466	SLOW_SENDER4	N/A
2409.261	RECEIVER	FAST_SENDER
2410.134	SLOW_SENDER9	N/A
2410.450	SLOW_SENDER6	N/A
2410.460	SLOW_SENDER8	N/A
2410.873	RECEIVER	SLOW_SENDER9
2411.276	SLOW_SENDER12	N/A
2411.675	FAST_SENDER	N/A
2412.381	SLOW_SENDER3	N/A
2412.877	RECEIVER	SLOW_SENDER6
2413.182	SLOW_SENDER2	N/A
2413.893	RECEIVER	SLOW_SENDER2
2414.575	RECEIVER	FAST_SENDER
2415.341	RECEIVER	SLOW_SENDER12
2416.999	FAST_SENDER	N/A
2417.773	RECEIVER	FAST_SENDER
2418.317	SLOW_SENDER9	N/A
2418.953	SLOW_SENDER13	N/A
2419.099	RECEIVER	SLOW_SENDER9
2420.217	FAST_SENDER	N/A
2420.298	SLOW_SENDER6	N/A
2420.944	RECEIVER	FAST_SENDER
2421.325	SLOW_SENDER2	N/A
2422.076	RECEIVER	SLOW_SENDER2
2422.771	SLOW_SENDER12	N/A
2423.053	RECEIVER	SLOW_SENDER6
2423.344	FAST_SENDER	N/A
2424.061	RECEIVER	FAST_SENDER
2426.502	SLOW_SENDER9	N/A
2426.505	FAST_SENDER	N/A
2429.523	SLOW_SENDER2	N/A
2434.716	FAST_SENDER	N/A
2441.916	FAST_SENDER	N/A
2448.985	FAST_SENDER	N/A
2456.212	FAST_SENDER	N/A
2463.540	FAST_SENDER	N/A
2470.650	FAST_SENDER	N/A
2477.997	FAST_SENDER	N/A
2485.850	FAST_SENDER	N/A
2489.530	SLOW_SENDER14	N/A
2493.164	FAST_SENDER	N/A
2493.610	SLOW_SENDER10	N/A
2500.003	SLOW_SENDER14	N/A
2501.308	FAST_SENDER	N/A
2504.441	SLOW_SENDER10	N/A
2510.125	FAST_SENDER	N/A
2512.400	SLOW_SENDER15	N/A
2512.854	SLOW_SENDER14	N/A
2516.851	SLOW_SENDER10	N/A
2519.545	FAST_SENDER	N/A
2524.187	SLOW_SENDER15	N/A
2527.326	FAST_SENDER	N/A
2535.515	FAST_SENDER	N/A
2536.900	SLOW_SENDER1	N/A
2537.765	SLOW_SENDER15	N/A
2539.170	SLOW_SENDER11	N/A
2544.319	FAST_SENDER	N/A
2549.476	SLOW_SENDER1	N/A
2552.572	SLOW_SENDER11	N/A
2552.862	FAST_SENDER	N/A
2557.290	SLOW_SENDER7	N/A
2562.942	FAST_SENDER	N/A
2563.909	SLOW_SENDER1	N/A
2564.840	SLOW_SENDER4	N/A
2565.632	SLOW_SENDER11	N/A
2568.030	SLOW_SENDER7	N/A
2568.150	SLOW_SENDER5	N/A
2571.164	FAST_SENDER	N/A
2575.827	SLOW_SENDER4	N/A
2575.860	SLOW_SENDER8	N/A
2577.110	SLOW_SENDER3	N/A
2579.830	FAST_SENDER	N/A
2582.571	SLOW_SENDER7	N/A
2583.388	SLOW_SENDER5	N/A
2583.490	SLOW_SENDER13	N/A
2586.737	RECEIVER	FAST_SENDER
2587.423	RECEIVER	SLOW_SENDER5
2588.529	RECEIVER	SLOW_SENDER13
2588.600	SLOW_SENDER12	N/A
2588.810	SLOW_SENDER6	N/A
2589.169	FAST_SENDER	N/A
2589.334	RECEIVER	SLOW_SENDER12
2589.943	SLOW_SENDER4	N/A
2590.694	RECEIVER	SLOW_SENDER4
2590.813	SLOW_SENDER8	N/A
2591.570	RECEIVER	SLOW_SENDER8
2591.717	SLOW_SENDER3	N/A
2591.740	SLOW_SENDER12	N/A
2592.515	RECEIVER	SLOW_SENDER3
2593.969	SLOW_SENDER13	N/A
2594.070	SLOW_SENDER9	N/A
2594.739	RECEIVER	SLOW_SENDER13
2594.871	SLOW_SENDER5	N/A
2595.440	SLOW_SENDER2	N/A
2595.640	RECEIVER	SLOW_SENDER5
2596.481	RECEIVER	FAST_SENDER
2597.706	RECEIVER	SLOW_SENDER6
2598.918	FAST_SENDER	N/A
2599.860	RECEIVER	SLOW_SENDER12
2599.958	SLOW_SENDER3	N/A
2601.003	SLOW_SENDER8	N/A
2601.513	RECEIVER	FAST_SENDER
2602.705	RECEIVER	SLOW_SENDER9
2603.040	SLOW_SENDER5	N/A
2603.141	SLOW_SENDER6	N/A
2603.751	RECEIVER	SLOW_SENDER8
2603.946	FAST_SENDER	N/A
2604.704	RECEIVER	FAST_SENDER
2605.504	RECEIVER	SLOW_SENDER6
2607.142	FAST_SENDER	N/A
2607.234	SLOW_SENDER12	N/A
2607.914	RECEIVER	FAST_SENDER
2608.415	SLOW_SENDER13	N/A
2608.684	SLOW_SENDER2	N/A
2609.171	RECEIVER	SLOW_SENDER13
2610.093	RECEIVER	SLOW_SENDER12
2610.150	SLOW_SENDER9	N/A
2610.338	FAST_SENDER	N/A
2611.078	RECEIVER	FAST_SENDER
2611.161	SLOW_SENDER8	N/A
2611.914	RECEIVER	SLOW_SENDER8
2612.679	RECEIVER	SLOW_SENDER9
2612.920	SLOW_SENDER6	N/A
2613.479	FAST_SENDER	N/A
2613.702	RECEIVER	SLOW_SENDER6
2615.460	RECEIVER	SLOW_SENDER2
2616.605	SLOW_SENDER13	N/A
2617.175	RECEIVER	FAST_SENDER
2617.517	SLOW_SENDER12	N/A
2618.293	RECEIVER	SLOW_SENDER12
2619.315	SLOW_SENDER8	N/A
2620.051	RECEIVER	SLOW_SENDER8
2620.099	SLOW_SENDER9	N/A
2620.852	RECEIVER	SLOW_SENDER9
2621.111	SLOW_SENDER6	N/A
2621.467	FAST_SENDER	N/A
2621.879	RECEIVER	SLOW_SENDER6
2622.883	SLOW_SENDER2	N/A
2623.678	RECEIVER	SLOW_SENDER2
2625.700	SLOW_SENDER12	N/A
2626.191	RECEIVER	FAST_SENDER
2627.500	SLOW_SENDER8	N/A
2628.167	RECEIVER	SLOW_SENDER12
2628.267	SLOW_SENDER9	N/A
2628.639	FAST_SENDER	N/A
2631.100	SLOW_SENDER2	N/A
2631.819	SLOW_SENDER6	N/A
2637.223	FAST_SENDER	N/A
2644.758	FAST_SENDER	N/A
2652.268	FAST_SENDER	N/A
2660.036	FAST_SENDER	N/A
2667.315	FAST_SENDER	N/A
2675.091	FAST_SENDER	N/A
2677.240	SLOW_SENDER14	N/A
2681.500	SLOW_SENDER10	N/A
2683.526	FAST_SENDER	N/A
2688.220	SLOW_SENDER14	N/A
2692.271	FAST_SENDER	N/A
2695.280	SLOW_SENDER10	N/A
2700.268	FAST_SENDER	N/A
2701.221	SLOW_SENDER14	N/A
2703.770	SLOW_SENDER15	N/A
2708.323	FAST_SENDER	N/A
2708.871	SLOW_SENDER10	N/A
2714.626	SLOW_SENDER15	N/A
2716.519	FAST_SENDER	N/A
2725.126	FAST_SENDER	N/A
2728.128	SLOW_SENDER15	N/A
2728.270	SLOW_SENDER1	N/A
2729.930	SLOW_SENDER11	N/A
2733.510	FAST_SENDER	N/A
2741.112	FAST_SENDER	N/A
2741.194	SLOW_SENDER11	N/A
2741.505	SLOW_SENDER1	N/A
2747.410	SLOW_SENDER7	N/A
2751.389	FAST_SENDER	N/A
2753.907	SLOW_SENDER11	N/A
2755.410	SLOW_SENDER4	N/A
2755.702	SLOW_SENDER1	N/A
2759.086	FAST_SENDER	N/A
2759.586	SLOW_SENDER7	N/A
2766.413	SLOW_SENDER4	N/A
2769.100	SLOW_SENDER5	N/A
2769.196	FAST_SENDER	N/A
2770.820	SLOW_SENDER3	N/A
2772.227	SLOW_SENDER7	N/A
2778.431	FAST_SENDER	N/A
2781.186	SLOW_SENDER4	N/A
2781.563	SLOW_SENDER5	N/A
2782.980	SLOW_SENDER3	N/A
2783.150	SLOW_SENDER13	N/A
2786.769	FAST_SENDER	N/A
2791.650	SLOW_SENDER12	N/A
2791.920	RECEIVER	FAST_SENDER
2792.140	SLOW_SENDER8	N/A
2794.323	RECEIVER	SLOW_SENDER12
2795.002	SLOW_SENDER5	N/A
2795.169	SLOW_SENDER13	N/A
2795.380	SLOW_SENDER2	N/A
2795.720	SLOW_SENDER9	N/A
2795.760	RECEIVER	SLOW_SENDER5
2796.645	FAST_SENDER	N/A
2796.772	SLOW_SENDER12	N/A
2797.036	RECEIVER	SLOW_SENDER9
2797.743	RECEIVER	SLOW_SENDER8
2797.956	SLOW_SENDER3	N/A
2798.600	SLOW_SENDER6	N/A
2799.807	RECEIVER	SLOW_SENDER3
2800.976	RECEIVER	FAST_SENDER
2801.096	SLOW_SENDER9	N/A
2801.789	RECEIVER	SLOW_SENDER12
2802.715	RECEIVER	SLOW_SENDER2
2803.013	SLOW_SENDER8	N/A
2803.392	FAST_SENDER	N/A
2804.028	RECEIVER	SLOW_SENDER6
2804.695	RECEIVER	FAST_SENDER
2805.465	RECEIVER	SLOW_SENDER8
2807.260	RECEIVER	SLOW_SENDER9
2808.147	SLOW_SENDER2	N/A
2808.872	RECEIVER	SLOW_SENDER2
2809.212	SLOW_SENDER12	N/A
2811.529	RECEIVER	SLOW_SENDER12
2812.236	SLOW_SENDER13	N/A
2812.243	FAST_SENDER	N/A
2813.022	RECEIVER	SLOW_SENDER13
2813.792	SLOW_SENDER6	N/A
2814.572	RECEIVER	SLOW_SENDER6
2814.710	SLOW_SENDER9	N/A
2815.471	RECEIVER	SLOW_SENDER9
2816.305	SLOW_SENDER2	N/A
2817.050	RECEIVER	SLOW_SENDER2
2818.029	SLOW_SENDER8	N/A
2818.775	RECEIVER	SLOW_SENDER8
2818.963	SLOW_SENDER12	N/A
2819.715	RECEIVER	SLOW_SENDER12
2821.646	FAST_SENDER	N/A
2821.995	SLOW_SENDER6	N/A
2822.448	RECEIVER	FAST_SENDER
2822.911	SLOW_SENDER9	N/A
2823.639	RECEIVER	SLOW_SENDER9
2824.375	RECEIVER	SLOW_SENDER6
2824.493	SLOW_SENDER2	N/A
2826.194	SLOW_SENDER8	N/A
2826.994	RECEIVER	SLOW_SENDER8
2827.157	SLOW_SENDER12	N/A
2829.025	RECEIVER	SLOW_SENDER12
2829.747	RECEIVER	SLOW_SENDER2
2830.152	FAST_SENDER	N/A
2830.921	RECEIVER	FAST_SENDER
2831.823	SLOW_SENDER6	N/A
2832.584	RECEIVER	SLOW_SENDER6
2832.682	SLOW_SENDER9	N/A
2833.336	FAST_SENDER	N/A
2834.418	SLOW_SENDER8	N/A
2836.464	SLOW_SENDER12	N/A
2837.180	SLOW_SENDER2	N/A
2840.034	SLOW_SENDER6	N/A
2840.716	FAST_SENDER	N/A
2847.779	FAST_SENDER	N/A
2855.250	FAST_SENDER	N/A
2862.654	FAST_SENDER	N/A
2866.300	SLOW_SENDER14	N/A
2870.099	FAST_SENDER	N/A
2873.790	SLOW_SENDER10	N/A
2877.876	SLOW_SENDER14	N/A
2878.499	FAST_SENDER	N/A
2885.831	SLOW_SENDER10	N/A
2886.790	FAST_SENDER	N/A
2890.993	SLOW_SENDER14	N/A
2894.120	SLOW_SENDER15	N/A
2895.836	FAST_SENDER	N/A
2897.818	SLOW_SENDER10	N/A
2904.921	FAST_SENDER	N/A
2906.047	SLOW_SENDER15	N/A
2913.489	FAST_SENDER	N/A
2919.643	SLOW_SENDER15	N/A
2919.650	SLOW_SENDER11	N/A
2919.990	SLOW_SENDER1	N/A
2920.985	FAST_SENDER	N/A
2929.776	FAST_SENDER	N/A
2930.139	SLOW_SENDER1	N/A
2932.881	SLOW_SENDER11	N/A
2938.140	SLOW_SENDER7	N/A
2938.547	FAST_SENDER	N/A
2943.285	SLOW_SENDER1	N/A
2946.541	SLOW_SENDER11	N/A
2947.041	FAST_SENDER	N/A
2948.160	SLOW_SENDER4	N/A
2949.273	SLOW_SENDER7	N/A
2957.363	FAST_SENDER	N/A
2961.671	SLOW_SENDER4	N/A
2962.370	SLOW_SENDER5	N/A
2963.370	SLOW_SENDER3	N/A
2963.640	SLOW_SENDER7	N/A
2965.024	FAST_SENDER	N/A
2973.145	SLOW_SENDER5	N/A
2974.193	FAST_SENDER	N/A
2975.764	SLOW_SENDER4	N/A
2976.460	SLOW_SENDER13	N/A
2976.533	SLOW_SENDER3	N/A
2982.283	FAST_SENDER	N/A
2985.842	SLOW_SENDER5	N/A
2988.406	SLOW_SENDER13	N/A
2990.688	SLOW_SENDER3	N/A
2991.012	FAST_SENDER	N/A
2996.185	RECEIVER	FAST_SENDER
2997.320	SLOW_SENDER9	N/A
2998.570	SLOW_SENDER8	N/A
2998.603	FAST_SENDER	N/A
2999.306	RECEIVER	SLOW_SENDER8
3000.972	RECEIVER	SLOW_SENDER9
3001.580	SLOW_SENDER12	N/A
3001.660	SLOW_SENDER13	N/A
3001.717	SLOW_SENDER8	N/A
3002.307	RECEIVER	SLOW_SENDER12
3002.550	SLOW_SENDER2	N/A
3003.321	RECEIVER	SLOW_SENDER2
3003.984	RECEIVER	FAST_SENDER
3004.735	SLOW_SENDER12	N/A
3005.418	RECEIVER	SLOW_SENDER8
3005.735	SLOW_SENDER2	N/A
3006.386	FAST_SENDER	N/A
3006.503	RECEIVER	SLOW_SENDER2
3007.080	SLOW_SENDER6	N/A
3007.840	RECEIVER	SLOW_SENDER6
3008.228	SLOW_SENDER9	N/A
3008.856	RECEIVER	FAST_SENDER
3008.942	SLOW_SENDER2	N/A
3009.676	RECEIVER	SLOW_SENDER2
3010.286	SLOW_SENDER6	N/A
3010.392	RECEIVER	SLOW_SENDER12
3010.829	SLOW_SENDER8	N/A
3011.301	FAST_SENDER	N/A
3011.583	RECEIVER	SLOW_SENDER8
3012.910	RECEIVER	SLOW_SENDER9
3014.895	RECEIVER	SLOW_SENDER6
3015.126	SLOW_SENDER2	N/A
3015.793	SLOW_SENDER12	N/A
3015.903	RECEIVER	SLOW_SENDER2
3018.121	RECEIVER	SLOW_SENDER12
3019.152	FAST_SENDER	N/A
3019.931	RECEIVER	FAST_SENDER
3020.339	SLOW_SENDER9	N/A
3021.109	RECEIVER	SLOW_SENDER9
3021.312	SLOW_SENDER2	N/A
3021.599	SLOW_SENDER8	N/A
3022.107	RECEIVER	SLOW_SENDER2
3022.343	FAST_SENDER	N/A
3023.136	RECEIVER	FAST_SENDER
3024.650	SLOW_SENDER6	N/A
3025.416	RECEIVER	SLOW_SENDER6
3025.533	SLOW_SENDER12	N/A
3025.537	FAST_SENDER	N/A
3026.318	RECEIVER	SLOW_SENDER12
3027.423	RECEIVER	SLOW_SENDER8
3027.537	SLOW_SENDER2	N/A
3028.287	RECEIVER	SLOW_SENDER2
3028.540	SLOW_SENDER9	N/A
3028.987	RECEIVER	FAST_SENDER
3030.811	RECEIVER	SLOW_SENDER9
3031.397	FAST_SENDER	N/A
3032.136	RECEIVER	FAST_SENDER
3032.828	SLOW_SENDER6	N/A
3033.557	RECEIVER	SLOW_SENDER6
3033.762	SLOW_SENDER12	N/A
3034.483	RECEIVER	SLOW_SENDER12
3034.539	FAST_SENDER	N/A
3035.281	RECEIVER	FAST_SENDER
3035.732	SLOW_SENDER2	N/A
3036.521	RECEIVER	SLOW_SENDER2
3037.724	FAST_SENDER	N/A
3038.212	SLOW_SENDER9	N/A
3038.491	RECEIVER	FAST_SENDER
3040.975	SLOW_SENDER6	N/A
3041.708	RECEIVER	SLOW_SENDER6
3041.908	SLOW_SENDER12	N/A
3042.678	RECEIVER	SLOW_SENDER12
3042.705	FAST_SENDER	N/A
3043.452	RECEIVER	FAST_SENDER
3043.965	SLOW_SENDER2	N/A
3044.711	RECEIVER	SLOW_SENDER2
3045.860	FAST_SENDER	N/A
3046.576	RECEIVER	FAST_SENDER
3048.983	FAST_SENDER	N/A
3049.155	SLOW_SENDER6	N/A
3049.782	RECEIVER	FAST_SENDER
3050.094	SLOW_SENDER12	N/A
3050.852	RECEIVER	SLOW_SENDER12
3051.900	RECEIVER	SLOW_SENDER6
3052.156	SLOW_SENDER2	N/A
3052.202	FAST_SENDER	N/A
3055.300	SLOW_SENDER14	N/A
3058.273	SLOW_SENDER12	N/A
3059.301	SLOW_SENDER6	N/A
3060.273	FAST_SENDER	N/A
3060.379	SLOW_SENDER2	N/A
3063.140	SLOW_SENDER10	N/A
3067.524	SLOW_SENDER14	N/A
3069.597	FAST_SENDER	N/A
3074.607	SLOW_SENDER10	N/A
3077.277	FAST_SENDER	N/A
3080.786	SLOW_SENDER14	N/A
3085.000	SLOW_SENDER15	N/A
3085.982	FAST_SENDER	N/A
3087.417	SLOW_SENDER10	N/A
3093.986	FAST_SENDER	N/A
3095.454	SLOW_SENDER15	N/A
3102.035	FAST_SENDER	N/A
3107.640	SLOW_SENDER1	N/A
3108.785	SLOW_SENDER15	N/A
3109.888	FAST_SENDER	N/A
3110.870	SLOW_SENDER11	N/A
3118.563	FAST_SENDER	N/A
3121.831	SLOW_SENDER1	N/A
3124.293	SLOW_SENDER11	N/A
3127.003	FAST_SENDER	N/A
3129.050	SLOW_SENDER7	N/A
3134.564	FAST_SENDER	N/A
3134.685	SLOW_SENDER1	N/A
3137.334	SLOW_SENDER11	N/A
3139.899	SLOW_SENDER7	N/A
3141.120	SLOW_SENDER4	N/A
3142.584	FAST_SENDER	N/A
3150.436	FAST_SENDER	N/A
3151.140	SLOW_SENDER5	N/A
3153.610	SLOW_SENDER4	N/A
3154.880	SLOW_SENDER3	N/A
3155.441	SLOW_SENDER7	N/A
3158.634	FAST_SENDER	N/A
3163.115	SLOW_SENDER5	N/A
3166.820	SLOW_SENDER13	N/A
3167.126	FAST_SENDER	N/A
3168.011	SLOW_SENDER3	N/A
3175.068	FAST_SENDER	N/A
3175.944	SLOW_SENDER5	N/A
3178.062	SLOW_SENDER13	N/A
3181.924	SLOW_SENDER3	N/A
3183.166	FAST_SENDER	N/A
3190.638	FAST_SENDER	N/A
3190.705	SLOW_SENDER13	N/A
3191.080	SLOW_SENDER8	N/A
3198.464	FAST_SENDER	N/A
3202.700	SLOW_SENDER9	N/A
3204.124	SLOW_SENDER8	N/A
3205.453	FAST_SENDER	N/A
3214.063	FAST_SENDER	N/A
3215.935	SLOW_SENDER9	N/A
3216.232	RECEIVER	FAST_SENDER
3216.712	SLOW_SENDER8	N/A
3217.501	RECEIVER	SLOW_SENDER8
3218.951	RECEIVER	SLOW_SENDER9
3220.600	FAST_SENDER	N/A
3221.369	RECEIVER	FAST_SENDER
3222.970	SLOW_SENDER12	N/A
3223.702	RECEIVER	SLOW_SENDER12
3223.784	FAST_SENDER	N/A
3224.542	RECEIVER	FAST_SENDER
3224.980	SLOW_SENDER6	N/A
3225.780	RECEIVER	SLOW_SENDER6
3226.122	SLOW_SENDER12	N/A
3226.369	SLOW_SENDER9	N/A
3226.863	RECEIVER	SLOW_SENDER12
3226.984	FAST_SENDER	N/A
3227.751	RECEIVER	FAST_SENDER
3228.191	SLOW_SENDER6	N/A
3228.647	RECEIVER	SLOW_SENDER9
3229.050	SLOW_SENDER2	N/A
3229.296	SLOW_SENDER12	N/A
3229.846	RECEIVER	SLOW_SENDER2
3230.161	FAST_SENDER	N/A
3230.598	RECEIVER	SLOW_SENDER6
3232.264	RECEIVER	SLOW_SENDER12
3232.275	SLOW_SENDER2	N/A
3233.050	RECEIVER	SLOW_SENDER2
3234.999	RECEIVER	FAST_SENDER
3236.065	SLOW_SENDER9	N/A
3237.332	RECEIVER	SLOW_SENDER9
3237.407	FAST_SENDER	N/A
3238.169	RECEIVER	FAST_SENDER
3242.392	SLOW_SENDER6	N/A
3242.467	FAST_SENDER	N/A
3243.183	RECEIVER	SLOW_SENDER6
3243.660	SLOW_SENDER12	N/A
3244.412	RECEIVER	SLOW_SENDER12
3244.733	SLOW_SENDER9	N/A
3245.111	RECEIVER	FAST_SENDER
3245.609	SLOW_SENDER2	N/A
3246.331	RECEIVER	SLOW_SENDER2
3246.690	SLOW_SENDER14	N/A
3248.875	RECEIVER	SLOW_SENDER14
3249.631	FAST_SENDER	N/A
3250.426	RECEIVER	FAST_SENDER
3250.608	SLOW_SENDER6	N/A
3251.275	SLOW_SENDER14	N/A
3251.377	RECEIVER	SLOW_SENDER6
3251.814	SLOW_SENDER12	N/A
3252.040	SLOW_SENDER10	N/A
3252.055	RECEIVER	SLOW_SENDER14
3252.822	RECEIVER	SLOW_SENDER10
3252.852	FAST_SENDER	N/A
3253.634	RECEIVER	FAST_SENDER
3253.771	SLOW_SENDER2	N/A
3254.514	RECEIVER	SLOW_SENDER2
3255.249	SLOW_SENDER10	N/A
3256.019	RECEIVER	SLOW_SENDER10
3256.753	RECEIVER	SLOW_SENDER12
3258.467	SLOW_SENDER10	N/A
3258.779	SLOW_SENDER6	N/A
3259.247	RECEIVER	SLOW_SENDER10
3260.341	FAST_SENDER	N/A
3260.725	SLOW_SENDER14	N/A
3261.036	RECEIVER	SLOW_SENDER6
3261.914	SLOW_SENDER2	N/A
3262.180	RECEIVER	FAST_SENDER
3263.017	RECEIVER	SLOW_SENDER14
3264.177	SLOW_SENDER12	N/A
3264.685	SLOW_SENDER10	N/A
3264.940	RECEIVER	SLOW_SENDER12
3266.329	FAST_SENDER	N/A
3266.665	RECEIVER	SLOW_SENDER2
3267.765	RECEIVER	SLOW_SENDER10
3268.438	SLOW_SENDER6	N/A
3268.787	RECEIVER	FAST_SENDER
3270.420	SLOW_SENDER14	N/A
3274.400	SLOW_SENDER15	N/A
3274.818	FAST_SENDER	N/A
3275.186	SLOW_SENDER10	N/A
3284.212	FAST_SENDER	N/A
3285.563	SLOW_SENDER15	N/A
3287.390	SLOW_SENDER10	N/A
3292.379	FAST_SENDER	N/A
3299.492	SLOW_SENDER15	N/A
3299.770	SLOW_SENDER1	N/A
3299.907	FAST_SENDER	N/A
3301.680	SLOW_SENDER11	N/A
3308.745	FAST_SENDER	N/A
3310.794	SLOW_SENDER1	N/A
3312.465	SLOW_SENDER11	N/A
3316.794	FAST_SENDER	N/A
3320.500	SLOW_SENDER7	N/A
3324.252	SLOW_SENDER1	N/A
3325.290	FAST_SENDER	N/A
3325.710	SLOW_SENDER4	N/A
3326.100	SLOW_SENDER11	N/A
3332.928	FAST_SENDER	N/A
3333.876	SLOW_SENDER7	N/A
3337.871	SLOW_SENDER4	N/A
3340.508	FAST_SENDER	N/A
3341.140	SLOW_SENDER5	N/A
3346.765	SLOW_SENDER7	N/A
3347.560	SLOW_SENDER3	N/A
3349.396	FAST_SENDER	N/A
3350.724	SLOW_SENDER4	N/A
3352.151	SLOW_SENDER5	N/A
3355.730	SLOW_SENDER13	N/A
3358.522	FAST_SENDER	N/A
3361.599	SLOW_SENDER3	N/A
3364.449	SLOW_SENDER5	N/A
3366.386	FAST_SENDER	N/A
3368.055	SLOW_SENDER13	N/A
3374.437	SLOW_SENDER3	N/A
3374.841	FAST_SENDER	N/A
3381.170	SLOW_SENDER8	N/A
3382.080	FAST_SENDER	N/A
3382.829	SLOW_SENDER13	N/A
3390.096	FAST_SENDER	N/A
3391.980	SLOW_SENDER8	N/A
3397.681	FAST_SENDER	N/A
3405.387	FAST_SENDER	N/A
3406.110	SLOW_SENDER8	N/A
3408.660	SLOW_SENDER9	N/A
3413.868	FAST_SENDER	N/A
3419.545	SLOW_SENDER9	N/A
3421.362	FAST_SENDER	N/A
3429.656	FAST_SENDER	N/A
3430.100	SLOW_SENDER12	N/A
3432.100	SLOW_SENDER9	N/A
3432.337	RECEIVER	FAST_SENDER
3433.370	SLOW_SENDER2	N/A
3433.486	RECEIVER	SLOW_SENDER12
3434.260	SLOW_SENDER6	N/A
3434.769	FAST_SENDER	N/A
3435.054	RECEIVER	SLOW_SENDER6
3435.853	RECEIVER	SLOW_SENDER2
3438.302	SLOW_SENDER2	N/A
3438.640	SLOW_SENDER14	N/A
3439.327	RECEIVER	FAST_SENDER
3440.636	RECEIVER	SLOW_SENDER2
3441.403	RECEIVER	SLOW_SENDER14
3441.733	FAST_SENDER	N/A
3442.491	RECEIVER	FAST_SENDER
3443.837	SLOW_SENDER14	N/A
3444.602	RECEIVER	SLOW_SENDER14
3444.920	FAST_SENDER	N/A
3445.430	SLOW_SENDER12	N/A
3446.179	RECEIVER	SLOW_SENDER12
3446.335	SLOW_SENDER6	N/A
3447.089	RECEIVER	SLOW_SENDER6
3447.761	RECEIVER	FAST_SENDER
3450.048	SLOW_SENDER14	N/A
3450.204	FAST_SENDER	N/A
3450.794	RECEIVER	SLOW_SENDER14
3451.870	SLOW_SENDER10	N/A
3452.288	RECEIVER	FAST_SENDER
3452.534	SLOW_SENDER6	N/A
3452.622	SLOW_SENDER2	N/A
3453.294	RECEIVER	SLOW_SENDER6
3453.597	SLOW_SENDER12	N/A
3454.159	RECEIVER	SLOW_SENDER10
3454.715	FAST_SENDER	N/A
3454.880	RECEIVER	SLOW_SENDER12
3455.654	RECEIVER	SLOW_SENDER2
3456.217	SLOW_SENDER14	N/A
3456.582	SLOW_SENDER10	N/A
3456.960	RECEIVER	SLOW_SENDER14
3457.647	RECEIVER	FAST_SENDER
3460.077	FAST_SENDER	N/A
3460.716	SLOW_SENDER6	N/A
3460.731	RECEIVER	SLOW_SENDER10
3462.326	SLOW_SENDER12	N/A
3463.042	RECEIVER	FAST_SENDER
3463.092	SLOW_SENDER2	N/A
3463.845	RECEIVER	SLOW_SENDER2
3464.920	RECEIVER	SLOW_SENDER12
3465.471	FAST_SENDER	N/A
3465.590	SLOW_SENDER15	N/A
3465.759	RECEIVER	SLOW_SENDER6
3465.963	SLOW_SENDER14	N/A
3466.731	RECEIVER	SLOW_SENDER14
3468.132	SLOW_SENDER10	N/A
3468.637	RECEIVER	FAST_SENDER
3470.506	RECEIVER	SLOW_SENDER10
3471.041	FAST_SENDER	N/A
3471.294	SLOW_SENDER2	N/A
3471.820	RECEIVER	FAST_SENDER
3472.341	SLOW_SENDER12	N/A
3473.075	RECEIVER	SLOW_SENDER12
3474.157	SLOW_SENDER14	N/A
3474.232	FAST_SENDER	N/A
3475.395	SLOW_SENDER6	N/A
3475.510	RECEIVER	FAST_SENDER
3476.371	RECEIVER	SLOW_SENDER14
3477.435	SLOW_SENDER15	N/A
3477.951	SLOW_SENDER10	N/A
3477.958	FAST_SENDER	N/A
3478.177	RECEIVER	SLOW_SENDER15
3479.251	RECEIVER	FAST_SENDER
3480.535	RECEIVER	SLOW_SENDER10
3481.674	FAST_SENDER	N/A
3482.430	RECEIVER	FAST_SENDER
3483.817	SLOW_SENDER14	N/A
3484.581	RECEIVER	SLOW_SENDER14
3484.838	FAST_SENDER	N/A
3485.602	SLOW_SENDER15	N/A
3485.620	RECEIVER	FAST_SENDER
3486.380	RECEIVER	SLOW_SENDER15
3487.971	SLOW_SENDER10	N/A
3488.066	FAST_SENDER	N/A
3488.870	SLOW_SENDER1	N/A
3490.540	SLOW_SENDER11	N/A
3492.006	SLOW_SENDER14	N/A
3493.802	SLOW_SENDER15	N/A
3496.154	SLOW_SENDER10	N/A
3498.631	FAST_SENDER	N/A
3502.161	SLOW_SENDER11	N/A
3502.966	SLOW_SENDER1	N/A
3507.140	FAST_SENDER	N/A
3512.540	SLOW_SENDER7	N/A
3514.605	FAST_SENDER	N/A
3515.466	SLOW_SENDER11	N/A
3515.782	SLOW_SENDER1	N/A
[truncated: 18,705 more rows]
