# Supplementary material for: CATO: Wake-Up reCeiver-bAsed communicaTiOn for Batteryless Devices
Source: Sensors (Basel). 2025 Nov 7;25(22):6813. doi: 10.3390/s25226813 (PMC12655924; doi:10.3390/s25226813)
Supplement: Supplementary file 1 [file sensors-25-06813-s001.zip › File S1_Experimental_and_Simulation_Data/simulation/multiple_les/nodes17/mac_competing_nodes_priority.csv]

time_s	node_id	received_from
2.700	FAST_SENDER	N/A
2.700	SLOW_SENDER1	N/A
2.700	SLOW_SENDER2	N/A
2.700	SLOW_SENDER3	N/A
2.700	SLOW_SENDER4	N/A
2.700	SLOW_SENDER5	N/A
2.700	SLOW_SENDER6	N/A
2.700	SLOW_SENDER7	N/A
2.700	SLOW_SENDER8	N/A
2.700	SLOW_SENDER9	N/A
2.700	SLOW_SENDER10	N/A
2.700	SLOW_SENDER11	N/A
2.700	SLOW_SENDER12	N/A
2.700	SLOW_SENDER13	N/A
2.700	SLOW_SENDER14	N/A
2.700	SLOW_SENDER15	N/A
8.956	RECEIVER	SLOW_SENDER14
15.955	SLOW_SENDER11	N/A
16.485	SLOW_SENDER6	N/A
17.042	SLOW_SENDER12	N/A
17.183	SLOW_SENDER2	N/A
17.206	SLOW_SENDER14	N/A
17.242	RECEIVER	SLOW_SENDER6
17.763	SLOW_SENDER8	N/A
18.186	SLOW_SENDER4	N/A
18.562	SLOW_SENDER3	N/A
18.728	SLOW_SENDER5	N/A
18.757	SLOW_SENDER13	N/A
18.758	SLOW_SENDER7	N/A
18.993	SLOW_SENDER1	N/A
19.001	FAST_SENDER	N/A
19.035	SLOW_SENDER9	N/A
19.134	SLOW_SENDER10	N/A
19.149	SLOW_SENDER15	N/A
19.660	SLOW_SENDER6	N/A
23.107	RECEIVER	SLOW_SENDER11
24.166	RECEIVER	SLOW_SENDER7
25.115	RECEIVER	SLOW_SENDER13
26.167	RECEIVER	SLOW_SENDER5
26.954	RECEIVER	SLOW_SENDER12
27.794	RECEIVER	SLOW_SENDER15
28.509	SLOW_SENDER11	N/A
28.533	RECEIVER	SLOW_SENDER2
29.237	RECEIVER	SLOW_SENDER14
30.051	RECEIVER	SLOW_SENDER6
30.559	SLOW_SENDER13	N/A
30.986	RECEIVER	SLOW_SENDER11
32.378	SLOW_SENDER12	N/A
33.209	SLOW_SENDER15	N/A
33.594	SLOW_SENDER5	N/A
33.641	RECEIVER	SLOW_SENDER12
34.537	SLOW_SENDER14	N/A
34.862	RECEIVER	SLOW_SENDER13
35.000	FAST_SENDER	N/A
35.526	SLOW_SENDER8	N/A
35.972	SLOW_SENDER2	N/A
36.509	SLOW_SENDER1	N/A
36.516	RECEIVER	SLOW_SENDER5
37.629	RECEIVER	FAST_SENDER
37.699	SLOW_SENDER9	N/A
37.873	SLOW_SENDER3	N/A
38.589	RECEIVER	SLOW_SENDER15
39.337	SLOW_SENDER7	N/A
39.804	RECEIVER	SLOW_SENDER1
40.106	SLOW_SENDER6	N/A
40.476	RECEIVER	SLOW_SENDER8
40.599	SLOW_SENDER4	N/A
41.070	SLOW_SENDER12	N/A
41.180	RECEIVER	SLOW_SENDER14
42.616	SLOW_SENDER10	N/A
42.872	RECEIVER	SLOW_SENDER4
43.777	RECEIVER	SLOW_SENDER9
45.344	SLOW_SENDER11	N/A
45.801	RECEIVER	SLOW_SENDER6
46.034	SLOW_SENDER15	N/A
47.569	SLOW_SENDER13	N/A
47.613	RECEIVER	SLOW_SENDER12
48.415	SLOW_SENDER14	N/A
49.167	RECEIVER	SLOW_SENDER14
49.471	SLOW_SENDER1	N/A
50.307	SLOW_SENDER4	N/A
50.760	RECEIVER	SLOW_SENDER1
51.106	SLOW_SENDER8	N/A
52.038	SLOW_SENDER5	N/A
53.198	RECEIVER	SLOW_SENDER4
53.547	FAST_SENDER	N/A
53.671	SLOW_SENDER3	N/A
54.981	RECEIVER	SLOW_SENDER3
55.785	SLOW_SENDER6	N/A
56.598	RECEIVER	SLOW_SENDER6
57.424	SLOW_SENDER12	N/A
58.223	RECEIVER	SLOW_SENDER12
59.350	RECEIVER	FAST_SENDER
60.634	SLOW_SENDER4	N/A
61.755	FAST_SENDER	N/A
62.420	SLOW_SENDER3	N/A
63.198	RECEIVER	SLOW_SENDER3
67.514	RECEIVER	FAST_SENDER
69.940	FAST_SENDER	N/A
75.378	RECEIVER	FAST_SENDER
77.809	FAST_SENDER	N/A
83.837	RECEIVER	FAST_SENDER
86.266	FAST_SENDER	N/A
92.416	RECEIVER	FAST_SENDER
94.830	FAST_SENDER	N/A
100.526	RECEIVER	FAST_SENDER
102.961	FAST_SENDER	N/A
108.815	RECEIVER	FAST_SENDER
111.255	FAST_SENDER	N/A
116.951	RECEIVER	FAST_SENDER
119.374	FAST_SENDER	N/A
125.330	RECEIVER	FAST_SENDER
127.730	FAST_SENDER	N/A
133.862	RECEIVER	FAST_SENDER
136.288	FAST_SENDER	N/A
142.449	RECEIVER	FAST_SENDER
144.886	FAST_SENDER	N/A
151.189	RECEIVER	FAST_SENDER
153.589	FAST_SENDER	N/A
159.416	RECEIVER	FAST_SENDER
161.825	FAST_SENDER	N/A
167.479	RECEIVER	FAST_SENDER
169.922	FAST_SENDER	N/A
175.820	RECEIVER	FAST_SENDER
178.231	FAST_SENDER	N/A
184.223	RECEIVER	FAST_SENDER
186.624	FAST_SENDER	N/A
187.369	RECEIVER	FAST_SENDER
189.788	FAST_SENDER	N/A
195.729	RECEIVER	FAST_SENDER
198.141	FAST_SENDER	N/A
198.927	RECEIVER	FAST_SENDER
201.331	FAST_SENDER	N/A
206.782	RECEIVER	FAST_SENDER
209.195	FAST_SENDER	N/A
209.945	RECEIVER	FAST_SENDER
210.150	SLOW_SENDER9	N/A
210.220	SLOW_SENDER10	N/A
210.640	SLOW_SENDER2	N/A
212.369	FAST_SENDER	N/A
213.140	SLOW_SENDER11	N/A
213.330	SLOW_SENDER7	N/A
214.120	SLOW_SENDER13	N/A
214.710	SLOW_SENDER14	N/A
215.320	SLOW_SENDER15	N/A
216.260	SLOW_SENDER8	N/A
216.320	SLOW_SENDER5	N/A
216.560	RECEIVER	SLOW_SENDER10
217.253	RECEIVER	SLOW_SENDER7
217.320	SLOW_SENDER1	N/A
218.560	RECEIVER	FAST_SENDER
219.699	SLOW_SENDER7	N/A
219.709	RECEIVER	SLOW_SENDER9
220.180	SLOW_SENDER6	N/A
220.977	FAST_SENDER	N/A
221.040	RECEIVER	SLOW_SENDER13
221.710	SLOW_SENDER12	N/A
221.976	SLOW_SENDER10	N/A
222.758	RECEIVER	SLOW_SENDER10
224.183	RECEIVER	SLOW_SENDER1
225.116	SLOW_SENDER9	N/A
226.050	SLOW_SENDER4	N/A
226.167	RECEIVER	SLOW_SENDER6
226.810	SLOW_SENDER3	N/A
226.860	SLOW_SENDER14	N/A
227.209	RECEIVER	SLOW_SENDER12
227.663	SLOW_SENDER11	N/A
228.039	RECEIVER	SLOW_SENDER9
228.615	SLOW_SENDER13	N/A
229.017	SLOW_SENDER2	N/A
229.344	RECEIVER	SLOW_SENDER13
231.587	SLOW_SENDER6	N/A
232.354	RECEIVER	SLOW_SENDER6
232.620	SLOW_SENDER12	N/A
233.403	RECEIVER	SLOW_SENDER3
234.173	RECEIVER	SLOW_SENDER11
234.424	SLOW_SENDER8	N/A
234.840	SLOW_SENDER1	N/A
234.993	RECEIVER	SLOW_SENDER12
235.814	RECEIVER	SLOW_SENDER14
235.897	SLOW_SENDER15	N/A
236.650	RECEIVER	SLOW_SENDER15
236.793	SLOW_SENDER13	N/A
237.488	SLOW_SENDER10	N/A
237.541	RECEIVER	SLOW_SENDER13
237.793	SLOW_SENDER6	N/A
238.149	SLOW_SENDER7	N/A
238.569	RECEIVER	SLOW_SENDER6
238.772	SLOW_SENDER2	N/A
239.394	RECEIVER	SLOW_SENDER8
240.043	RECEIVER	SLOW_SENDER2
240.191	FAST_SENDER	N/A
241.074	SLOW_SENDER5	N/A
241.287	RECEIVER	SLOW_SENDER1
241.747	SLOW_SENDER3	N/A
242.393	SLOW_SENDER12	N/A
242.529	RECEIVER	SLOW_SENDER3
243.000	SLOW_SENDER11	N/A
243.249	SLOW_SENDER14	N/A
243.301	SLOW_SENDER9	N/A
243.793	RECEIVER	SLOW_SENDER11
244.050	SLOW_SENDER15	N/A
244.613	RECEIVER	SLOW_SENDER9
244.924	SLOW_SENDER4	N/A
244.967	SLOW_SENDER13	N/A
245.343	RECEIVER	SLOW_SENDER15
246.018	SLOW_SENDER6	N/A
246.199	RECEIVER	SLOW_SENDER4
246.822	SLOW_SENDER8	N/A
247.092	RECEIVER	FAST_SENDER
247.488	SLOW_SENDER2	N/A
248.214	RECEIVER	SLOW_SENDER2
248.731	SLOW_SENDER1	N/A
249.969	SLOW_SENDER3	N/A
250.032	RECEIVER	SLOW_SENDER6
250.756	RECEIVER	SLOW_SENDER13
252.050	SLOW_SENDER9	N/A
252.809	RECEIVER	SLOW_SENDER9
253.638	SLOW_SENDER4	N/A
254.448	RECEIVER	SLOW_SENDER3
256.134	FAST_SENDER	N/A
258.375	RECEIVER	SLOW_SENDER4
259.306	SLOW_SENDER15	N/A
259.931	SLOW_SENDER6	N/A
260.053	RECEIVER	SLOW_SENDER15
262.540	RECEIVER	FAST_SENDER
263.767	SLOW_SENDER3	N/A
264.561	RECEIVER	SLOW_SENDER3
264.962	FAST_SENDER	N/A
265.778	SLOW_SENDER4	N/A
277.224	FAST_SENDER	N/A
289.346	FAST_SENDER	N/A
301.693	FAST_SENDER	N/A
314.224	FAST_SENDER	N/A
326.751	FAST_SENDER	N/A
339.472	FAST_SENDER	N/A
352.445	FAST_SENDER	N/A
364.880	FAST_SENDER	N/A
377.489	FAST_SENDER	N/A
390.152	FAST_SENDER	N/A
402.611	FAST_SENDER	N/A
405.500	SLOW_SENDER10	N/A
405.940	SLOW_SENDER7	N/A
407.250	SLOW_SENDER11	N/A
408.580	SLOW_SENDER14	N/A
408.790	SLOW_SENDER5	N/A
412.790	SLOW_SENDER8	N/A
414.710	SLOW_SENDER1	N/A
414.990	SLOW_SENDER12	N/A
416.290	SLOW_SENDER9	N/A
416.340	SLOW_SENDER2	N/A
417.180	SLOW_SENDER13	N/A
417.691	FAST_SENDER	N/A
419.971	SLOW_SENDER10	N/A
421.929	SLOW_SENDER11	N/A
422.551	SLOW_SENDER14	N/A
423.124	SLOW_SENDER5	N/A
423.533	SLOW_SENDER7	N/A
423.650	SLOW_SENDER15	N/A
424.370	SLOW_SENDER6	N/A
428.090	SLOW_SENDER3	N/A
428.811	SLOW_SENDER12	N/A
429.718	RECEIVER	SLOW_SENDER14
430.180	SLOW_SENDER4	N/A
430.228	SLOW_SENDER1	N/A
430.927	RECEIVER	SLOW_SENDER3
431.988	RECEIVER	SLOW_SENDER6
432.783	RECEIVER	SLOW_SENDER7
433.110	SLOW_SENDER8	N/A
435.041	SLOW_SENDER11	N/A
435.324	SLOW_SENDER9	N/A
435.776	FAST_SENDER	N/A
435.809	RECEIVER	SLOW_SENDER11
436.373	SLOW_SENDER3	N/A
436.640	SLOW_SENDER2	N/A
436.843	SLOW_SENDER13	N/A
437.149	RECEIVER	SLOW_SENDER3
437.494	SLOW_SENDER6	N/A
438.163	RECEIVER	SLOW_SENDER13
439.035	RECEIVER	SLOW_SENDER2
439.884	RECEIVER	SLOW_SENDER9
440.222	SLOW_SENDER7	N/A
440.827	SLOW_SENDER15	N/A
440.941	RECEIVER	SLOW_SENDER6
442.155	RECEIVER	SLOW_SENDER15
443.221	SLOW_SENDER11	N/A
444.679	SLOW_SENDER4	N/A
445.425	RECEIVER	SLOW_SENDER4
445.585	SLOW_SENDER13	N/A
445.788	SLOW_SENDER12	N/A
446.368	RECEIVER	SLOW_SENDER13
446.485	SLOW_SENDER2	N/A
447.233	RECEIVER	SLOW_SENDER2
447.634	SLOW_SENDER1	N/A
447.951	RECEIVER	FAST_SENDER
449.603	SLOW_SENDER15	N/A
450.291	FAST_SENDER	N/A
450.379	RECEIVER	SLOW_SENDER15
451.248	SLOW_SENDER6	N/A
451.358	SLOW_SENDER3	N/A
452.041	RECEIVER	SLOW_SENDER6
452.864	SLOW_SENDER4	N/A
453.584	RECEIVER	SLOW_SENDER4
453.799	SLOW_SENDER13	N/A
454.578	RECEIVER	SLOW_SENDER13
454.673	SLOW_SENDER2	N/A
455.458	RECEIVER	SLOW_SENDER2
457.391	RECEIVER	FAST_SENDER
457.789	SLOW_SENDER15	N/A
458.546	RECEIVER	SLOW_SENDER15
459.796	FAST_SENDER	N/A
461.033	SLOW_SENDER4	N/A
461.809	RECEIVER	SLOW_SENDER4
462.007	SLOW_SENDER13	N/A
462.791	RECEIVER	SLOW_SENDER13
462.881	SLOW_SENDER2	N/A
463.635	RECEIVER	SLOW_SENDER2
465.980	SLOW_SENDER15	N/A
466.604	RECEIVER	FAST_SENDER
469.048	FAST_SENDER	N/A
470.222	SLOW_SENDER13	N/A
470.999	RECEIVER	SLOW_SENDER13
473.054	SLOW_SENDER4	N/A
474.626	RECEIVER	FAST_SENDER
478.420	SLOW_SENDER13	N/A
479.189	RECEIVER	SLOW_SENDER13
482.280	FAST_SENDER	N/A
486.589	SLOW_SENDER13	N/A
487.371	RECEIVER	SLOW_SENDER13
488.179	RECEIVER	FAST_SENDER
490.592	FAST_SENDER	N/A
496.861	RECEIVER	FAST_SENDER
499.266	FAST_SENDER	N/A
505.333	RECEIVER	FAST_SENDER
507.777	FAST_SENDER	N/A
513.666	RECEIVER	FAST_SENDER
516.102	FAST_SENDER	N/A
521.959	RECEIVER	FAST_SENDER
524.369	FAST_SENDER	N/A
529.949	RECEIVER	FAST_SENDER
532.369	FAST_SENDER	N/A
538.015	RECEIVER	FAST_SENDER
540.445	FAST_SENDER	N/A
546.214	RECEIVER	FAST_SENDER
548.640	FAST_SENDER	N/A
554.688	RECEIVER	FAST_SENDER
557.118	FAST_SENDER	N/A
563.194	RECEIVER	FAST_SENDER
565.630	FAST_SENDER	N/A
576.101	RECEIVER	FAST_SENDER
578.530	FAST_SENDER	N/A
584.194	RECEIVER	FAST_SENDER
586.608	FAST_SENDER	N/A
592.130	SLOW_SENDER10	N/A
592.434	RECEIVER	FAST_SENDER
595.350	SLOW_SENDER14	N/A
598.680	SLOW_SENDER5	N/A
601.186	FAST_SENDER	N/A
601.193	RECEIVER	SLOW_SENDER14
604.500	SLOW_SENDER7	N/A
604.540	SLOW_SENDER8	N/A
605.470	RECEIVER	SLOW_SENDER5
606.628	SLOW_SENDER14	N/A
606.898	SLOW_SENDER10	N/A
607.389	RECEIVER	SLOW_SENDER14
607.970	SLOW_SENDER9	N/A
608.950	SLOW_SENDER11	N/A
610.080	SLOW_SENDER12	N/A
610.153	RECEIVER	SLOW_SENDER8
611.900	SLOW_SENDER1	N/A
612.396	RECEIVER	SLOW_SENDER9
612.798	SLOW_SENDER14	N/A
613.203	SLOW_SENDER5	N/A
613.269	RECEIVER	FAST_SENDER
613.995	RECEIVER	SLOW_SENDER5
615.601	SLOW_SENDER8	N/A
615.699	FAST_SENDER	N/A
616.387	RECEIVER	SLOW_SENDER8
616.630	SLOW_SENDER6	N/A
617.552	RECEIVER	SLOW_SENDER11
617.809	SLOW_SENDER9	N/A
618.549	RECEIVER	SLOW_SENDER9
619.930	SLOW_SENDER3	N/A
621.806	SLOW_SENDER8	N/A
622.608	RECEIVER	SLOW_SENDER8
622.620	SLOW_SENDER7	N/A
623.968	SLOW_SENDER9	N/A
624.304	SLOW_SENDER10	N/A
626.263	SLOW_SENDER1	N/A
626.418	SLOW_SENDER12	N/A
627.761	SLOW_SENDER14	N/A
628.265	SLOW_SENDER11	N/A
628.780	SLOW_SENDER2	N/A
630.023	SLOW_SENDER8	N/A
630.766	SLOW_SENDER7	N/A
632.584	SLOW_SENDER5	N/A
633.141	SLOW_SENDER6	N/A
633.540	SLOW_SENDER15	N/A
633.866	FAST_SENDER	N/A
637.407	SLOW_SENDER9	N/A
638.150	SLOW_SENDER4	N/A
639.840	SLOW_SENDER3	N/A
642.018	SLOW_SENDER2	N/A
642.295	SLOW_SENDER1	N/A
642.618	SLOW_SENDER12	N/A
646.752	SLOW_SENDER6	N/A
648.321	SLOW_SENDER15	N/A
648.897	FAST_SENDER	N/A
650.980	SLOW_SENDER13	N/A
651.748	SLOW_SENDER4	N/A
653.305	SLOW_SENDER3	N/A
655.299	SLOW_SENDER2	N/A
661.571	SLOW_SENDER15	N/A
662.418	FAST_SENDER	N/A
663.213	SLOW_SENDER13	N/A
674.855	FAST_SENDER	N/A
677.099	SLOW_SENDER13	N/A
688.205	FAST_SENDER	N/A
700.535	FAST_SENDER	N/A
712.817	FAST_SENDER	N/A
725.232	FAST_SENDER	N/A
738.018	FAST_SENDER	N/A
750.690	FAST_SENDER	N/A
763.078	FAST_SENDER	N/A
775.903	FAST_SENDER	N/A
788.204	FAST_SENDER	N/A
788.620	SLOW_SENDER10	N/A
794.390	SLOW_SENDER14	N/A
795.762	RECEIVER	FAST_SENDER
796.931	RECEIVER	SLOW_SENDER14
797.040	SLOW_SENDER5	N/A
798.191	FAST_SENDER	N/A
798.940	SLOW_SENDER11	N/A
799.341	SLOW_SENDER14	N/A
803.430	SLOW_SENDER7	N/A
803.550	SLOW_SENDER9	N/A
803.756	RECEIVER	SLOW_SENDER14
803.809	SLOW_SENDER10	N/A
804.220	SLOW_SENDER8	N/A
804.864	RECEIVER	SLOW_SENDER9
805.808	RECEIVER	SLOW_SENDER11
807.300	SLOW_SENDER1	N/A
807.760	SLOW_SENDER12	N/A
809.155	RECEIVER	SLOW_SENDER10
810.288	SLOW_SENDER5	N/A
811.223	SLOW_SENDER11	N/A
811.235	RECEIVER	SLOW_SENDER12
812.312	RECEIVER	SLOW_SENDER8
812.630	SLOW_SENDER6	N/A
812.993	FAST_SENDER	N/A
814.155	SLOW_SENDER14	N/A
816.587	SLOW_SENDER10	N/A
816.641	SLOW_SENDER12	N/A
816.692	RECEIVER	SLOW_SENDER1
818.452	RECEIVER	SLOW_SENDER10
819.140	SLOW_SENDER3	N/A
819.358	RECEIVER	SLOW_SENDER14
820.011	SLOW_SENDER8	N/A
820.384	SLOW_SENDER7	N/A
820.670	SLOW_SENDER2	N/A
821.708	RECEIVER	SLOW_SENDER7
821.830	SLOW_SENDER9	N/A
822.116	SLOW_SENDER1	N/A
822.574	RECEIVER	SLOW_SENDER9
822.810	SLOW_SENDER4	N/A
824.897	SLOW_SENDER5	N/A
825.514	RECEIVER	SLOW_SENDER8
825.872	SLOW_SENDER10	N/A
825.952	SLOW_SENDER11	N/A
826.348	RECEIVER	FAST_SENDER
826.593	SLOW_SENDER6	N/A
826.970	SLOW_SENDER15	N/A
827.218	RECEIVER	SLOW_SENDER2
827.872	RECEIVER	SLOW_SENDER6
828.797	FAST_SENDER	N/A
829.147	SLOW_SENDER7	N/A
829.978	SLOW_SENDER9	N/A
830.767	RECEIVER	SLOW_SENDER9
831.639	SLOW_SENDER12	N/A
832.642	SLOW_SENDER2	N/A
832.932	RECEIVER	SLOW_SENDER12
832.938	SLOW_SENDER8	N/A
833.215	SLOW_SENDER3	N/A
834.006	RECEIVER	SLOW_SENDER3
834.820	RECEIVER	SLOW_SENDER15
836.316	RECEIVER	SLOW_SENDER7
838.122	RECEIVER	SLOW_SENDER2
838.194	SLOW_SENDER9	N/A
838.894	SLOW_SENDER4	N/A
838.961	RECEIVER	SLOW_SENDER9
839.640	RECEIVER	SLOW_SENDER4
840.935	RECEIVER	FAST_SENDER
841.454	SLOW_SENDER3	N/A
842.226	RECEIVER	SLOW_SENDER3
842.290	SLOW_SENDER13	N/A
843.035	SLOW_SENDER15	N/A
843.373	FAST_SENDER	N/A
843.776	RECEIVER	SLOW_SENDER15
845.524	SLOW_SENDER2	N/A
846.259	RECEIVER	SLOW_SENDER2
846.379	SLOW_SENDER9	N/A
847.067	SLOW_SENDER4	N/A
847.143	RECEIVER	SLOW_SENDER9
847.812	RECEIVER	SLOW_SENDER4
849.644	SLOW_SENDER3	N/A
850.058	RECEIVER	FAST_SENDER
852.506	FAST_SENDER	N/A
853.691	RECEIVER	SLOW_SENDER3
853.699	SLOW_SENDER2	N/A
854.576	SLOW_SENDER9	N/A
855.013	SLOW_SENDER13	N/A
855.233	SLOW_SENDER4	N/A
856.515	SLOW_SENDER15	N/A
861.136	SLOW_SENDER3	N/A
867.488	FAST_SENDER	N/A
868.019	SLOW_SENDER13	N/A
881.058	FAST_SENDER	N/A
893.329	FAST_SENDER	N/A
905.825	FAST_SENDER	N/A
918.706	FAST_SENDER	N/A
930.893	FAST_SENDER	N/A
943.777	FAST_SENDER	N/A
956.695	FAST_SENDER	N/A
968.944	FAST_SENDER	N/A
980.968	FAST_SENDER	N/A
982.790	SLOW_SENDER14	N/A
990.640	SLOW_SENDER10	N/A
991.400	SLOW_SENDER5	N/A
993.148	FAST_SENDER	N/A
995.220	SLOW_SENDER1	N/A
995.300	SLOW_SENDER11	N/A
997.483	SLOW_SENDER14	N/A
998.950	SLOW_SENDER12	N/A
1000.670	SLOW_SENDER7	N/A
1000.700	SLOW_SENDER6	N/A
1001.040	SLOW_SENDER8	N/A
1004.600	SLOW_SENDER5	N/A
1005.173	SLOW_SENDER10	N/A
1008.112	SLOW_SENDER11	N/A
1008.753	SLOW_SENDER1	N/A
1009.033	FAST_SENDER	N/A
1011.818	SLOW_SENDER14	N/A
1015.594	SLOW_SENDER6	N/A
1015.665	SLOW_SENDER12	N/A
1016.342	SLOW_SENDER8	N/A
1016.978	RECEIVER	SLOW_SENDER12
1017.879	SLOW_SENDER5	N/A
1018.109	RECEIVER	SLOW_SENDER6
1019.467	SLOW_SENDER7	N/A
1019.843	RECEIVER	FAST_SENDER
1021.090	SLOW_SENDER2	N/A
1021.870	RECEIVER	SLOW_SENDER2
1022.092	SLOW_SENDER11	N/A
1022.157	FAST_SENDER	N/A
1022.721	SLOW_SENDER1	N/A
1022.880	RECEIVER	SLOW_SENDER11
1023.020	SLOW_SENDER15	N/A
1023.610	SLOW_SENDER9	N/A
1024.385	SLOW_SENDER12	N/A
1025.179	RECEIVER	SLOW_SENDER12
1025.260	SLOW_SENDER4	N/A
1025.541	SLOW_SENDER6	N/A
1026.001	RECEIVER	SLOW_SENDER4
1026.290	SLOW_SENDER3	N/A
1027.017	RECEIVER	SLOW_SENDER3
1028.402	SLOW_SENDER4	N/A
1028.984	RECEIVER	FAST_SENDER
1029.439	SLOW_SENDER3	N/A
1029.735	SLOW_SENDER8	N/A
1029.830	RECEIVER	SLOW_SENDER15
1031.591	RECEIVER	SLOW_SENDER8
1032.616	SLOW_SENDER12	N/A
1033.172	RECEIVER	SLOW_SENDER4
1033.351	SLOW_SENDER2	N/A
1033.512	SLOW_SENDER7	N/A
1033.849	RECEIVER	SLOW_SENDER3
1034.260	SLOW_SENDER13	N/A
1037.089	RECEIVER	SLOW_SENDER12
1037.091	SLOW_SENDER15	N/A
1037.120	SLOW_SENDER9	N/A
1037.325	FAST_SENDER	N/A
1038.429	RECEIVER	SLOW_SENDER9
1038.603	SLOW_SENDER4	N/A
1039.380	RECEIVER	SLOW_SENDER4
1041.389	RECEIVER	SLOW_SENDER15
1043.354	SLOW_SENDER3	N/A
1044.246	RECEIVER	FAST_SENDER
1044.492	SLOW_SENDER12	N/A
1045.843	SLOW_SENDER9	N/A
1046.638	RECEIVER	SLOW_SENDER9
1046.821	SLOW_SENDER2	N/A
1047.578	RECEIVER	SLOW_SENDER2
1048.762	SLOW_SENDER13	N/A
1048.870	RECEIVER	SLOW_SENDER3
1050.756	SLOW_SENDER4	N/A
1051.140	SLOW_SENDER15	N/A
1051.879	RECEIVER	SLOW_SENDER15
1052.523	FAST_SENDER	N/A
1053.169	RECEIVER	SLOW_SENDER4
1054.085	SLOW_SENDER9	N/A
1054.824	RECEIVER	SLOW_SENDER9
1054.990	SLOW_SENDER2	N/A
1055.777	RECEIVER	SLOW_SENDER2
1056.281	SLOW_SENDER3	N/A
1057.590	RECEIVER	SLOW_SENDER3
1059.329	SLOW_SENDER15	N/A
1060.319	RECEIVER	FAST_SENDER
1062.127	SLOW_SENDER13	N/A
1062.227	SLOW_SENDER9	N/A
1062.762	FAST_SENDER	N/A
1062.855	RECEIVER	SLOW_SENDER13
1063.207	SLOW_SENDER2	N/A
1063.956	RECEIVER	SLOW_SENDER2
1067.639	RECEIVER	SLOW_SENDER9
1069.044	RECEIVER	FAST_SENDER
1070.302	SLOW_SENDER13	N/A
1071.074	RECEIVER	SLOW_SENDER13
1071.370	SLOW_SENDER2	N/A
1071.473	FAST_SENDER	N/A
1072.194	RECEIVER	SLOW_SENDER2
1077.878	RECEIVER	FAST_SENDER
1080.302	FAST_SENDER	N/A
1086.281	RECEIVER	FAST_SENDER
1088.690	FAST_SENDER	N/A
1094.537	RECEIVER	FAST_SENDER
1096.937	FAST_SENDER	N/A
1102.711	RECEIVER	FAST_SENDER
1105.156	FAST_SENDER	N/A
1110.956	RECEIVER	FAST_SENDER
1117.965	FAST_SENDER	N/A
1124.163	RECEIVER	FAST_SENDER
1126.563	FAST_SENDER	N/A
1139.113	FAST_SENDER	N/A
1145.056	RECEIVER	FAST_SENDER
1147.466	FAST_SENDER	N/A
1153.479	RECEIVER	FAST_SENDER
1155.924	FAST_SENDER	N/A
1161.725	RECEIVER	FAST_SENDER
1164.158	FAST_SENDER	N/A
1169.929	RECEIVER	FAST_SENDER
1172.346	FAST_SENDER	N/A
1177.110	SLOW_SENDER10	N/A
1177.160	SLOW_SENDER14	N/A
1178.233	RECEIVER	FAST_SENDER
1180.673	FAST_SENDER	N/A
1181.706	RECEIVER	SLOW_SENDER14
1182.210	SLOW_SENDER5	N/A
1183.340	RECEIVER	SLOW_SENDER10
1186.530	SLOW_SENDER11	N/A
1187.112	SLOW_SENDER14	N/A
1187.147	RECEIVER	FAST_SENDER
1187.460	SLOW_SENDER1	N/A
1188.149	RECEIVER	SLOW_SENDER5
1188.756	SLOW_SENDER10	N/A
1189.576	FAST_SENDER	N/A
1190.018	RECEIVER	SLOW_SENDER10
1190.931	RECEIVER	SLOW_SENDER11
1191.670	RECEIVER	SLOW_SENDER14
1193.097	RECEIVER	SLOW_SENDER1
1193.590	SLOW_SENDER5	N/A
1194.140	SLOW_SENDER6	N/A
1194.352	RECEIVER	SLOW_SENDER5
1195.090	SLOW_SENDER8	N/A
1195.462	SLOW_SENDER10	N/A
1196.240	RECEIVER	SLOW_SENDER10
1196.334	SLOW_SENDER11	N/A
1197.092	RECEIVER	SLOW_SENDER11
1198.532	SLOW_SENDER1	N/A
1199.081	SLOW_SENDER14	N/A
1199.179	RECEIVER	SLOW_SENDER6
1199.774	SLOW_SENDER5	N/A
1200.460	SLOW_SENDER7	N/A
1200.900	SLOW_SENDER12	N/A
1201.060	RECEIVER	SLOW_SENDER5
1201.641	SLOW_SENDER10	N/A
1202.515	SLOW_SENDER11	N/A
1202.671	RECEIVER	FAST_SENDER
1203.917	RECEIVER	SLOW_SENDER8
1204.593	SLOW_SENDER6	N/A
1204.622	RECEIVER	SLOW_SENDER1
1204.705	FAST_SENDER	N/A
1207.079	RECEIVER	SLOW_SENDER7
1208.461	SLOW_SENDER5	N/A
1209.361	SLOW_SENDER8	N/A
1214.501	SLOW_SENDER1	N/A
1215.660	SLOW_SENDER15	N/A
1215.929	SLOW_SENDER12	N/A
1216.158	SLOW_SENDER10	N/A
1217.237	SLOW_SENDER7	N/A
1217.494	FAST_SENDER	N/A
1217.768	SLOW_SENDER11	N/A
1219.426	SLOW_SENDER6	N/A
1219.880	SLOW_SENDER4	N/A
1221.240	SLOW_SENDER3	N/A
1222.175	SLOW_SENDER5	N/A
1226.173	SLOW_SENDER8	N/A
1231.070	SLOW_SENDER9	N/A
1231.283	FAST_SENDER	N/A
1231.315	SLOW_SENDER12	N/A
1233.726	SLOW_SENDER4	N/A
1233.824	SLOW_SENDER15	N/A
1234.500	SLOW_SENDER13	N/A
1235.473	SLOW_SENDER3	N/A
1235.840	SLOW_SENDER2	N/A
1245.593	FAST_SENDER	N/A
1246.226	SLOW_SENDER9	N/A
1247.691	SLOW_SENDER15	N/A
1248.939	SLOW_SENDER13	N/A
1249.738	SLOW_SENDER2	N/A
1250.349	SLOW_SENDER3	N/A
1259.229	FAST_SENDER	N/A
1259.618	SLOW_SENDER9	N/A
1262.833	SLOW_SENDER2	N/A
1271.850	FAST_SENDER	N/A
1284.490	FAST_SENDER	N/A
1296.775	FAST_SENDER	N/A
1309.208	FAST_SENDER	N/A
1322.119	FAST_SENDER	N/A
1334.291	FAST_SENDER	N/A
1347.133	FAST_SENDER	N/A
1359.498	FAST_SENDER	N/A
1369.600	SLOW_SENDER14	N/A
1372.278	FAST_SENDER	N/A
1375.551	RECEIVER	SLOW_SENDER14
1380.620	SLOW_SENDER1	N/A
1380.985	SLOW_SENDER14	N/A
1381.385	RECEIVER	SLOW_SENDER1
1382.190	SLOW_SENDER11	N/A
1382.470	SLOW_SENDER10	N/A
1382.847	RECEIVER	FAST_SENDER
1383.762	RECEIVER	SLOW_SENDER10
1385.148	FAST_SENDER	N/A
1385.664	RECEIVER	SLOW_SENDER14
1386.207	SLOW_SENDER10	N/A
1386.710	SLOW_SENDER5	N/A
1386.880	SLOW_SENDER6	N/A
1386.936	RECEIVER	SLOW_SENDER10
1389.000	SLOW_SENDER7	N/A
1389.348	SLOW_SENDER10	N/A
1391.978	RECEIVER	FAST_SENDER
1392.010	SLOW_SENDER8	N/A
1392.769	RECEIVER	SLOW_SENDER8
1393.069	SLOW_SENDER14	N/A
1393.853	RECEIVER	SLOW_SENDER14
1395.007	SLOW_SENDER11	N/A
1395.172	SLOW_SENDER8	N/A
1395.917	RECEIVER	SLOW_SENDER8
1396.860	SLOW_SENDER12	N/A
1397.306	RECEIVER	SLOW_SENDER11
1397.723	SLOW_SENDER1	N/A
1399.014	RECEIVER	SLOW_SENDER1
1399.545	FAST_SENDER	N/A
1402.166	SLOW_SENDER6	N/A
1403.177	RECEIVER	SLOW_SENDER12
1404.057	SLOW_SENDER5	N/A
1404.728	SLOW_SENDER11	N/A
1404.814	RECEIVER	SLOW_SENDER5
1405.357	SLOW_SENDER10	N/A
1405.516	RECEIVER	SLOW_SENDER11
1406.272	SLOW_SENDER8	N/A
1406.300	SLOW_SENDER4	N/A
1406.327	RECEIVER	FAST_SENDER
1406.459	SLOW_SENDER1	N/A
1406.748	SLOW_SENDER7	N/A
1407.028	RECEIVER	SLOW_SENDER8
1407.678	RECEIVER	SLOW_SENDER6
1408.607	SLOW_SENDER12	N/A
1408.754	FAST_SENDER	N/A
1409.372	RECEIVER	SLOW_SENDER12
1410.605	RECEIVER	SLOW_SENDER10
1411.613	RECEIVER	SLOW_SENDER1
1411.810	SLOW_SENDER15	N/A
1412.240	SLOW_SENDER5	N/A
1412.952	SLOW_SENDER11	N/A
1413.040	RECEIVER	SLOW_SENDER5
1413.727	RECEIVER	SLOW_SENDER11
1414.782	SLOW_SENDER12	N/A
1415.111	SLOW_SENDER6	N/A
1415.551	RECEIVER	SLOW_SENDER12
1416.330	SLOW_SENDER3	N/A
1418.540	RECEIVER	FAST_SENDER
1419.041	SLOW_SENDER1	N/A
1419.550	SLOW_SENDER13	N/A
1419.824	RECEIVER	SLOW_SENDER1
1420.442	SLOW_SENDER5	N/A
1420.976	FAST_SENDER	N/A
1421.176	SLOW_SENDER11	N/A
1421.205	SLOW_SENDER4	N/A
1421.405	RECEIVER	SLOW_SENDER3
1421.683	SLOW_SENDER8	N/A
1422.297	RECEIVER	SLOW_SENDER5
1422.966	SLOW_SENDER12	N/A
1424.060	SLOW_SENDER9	N/A
1424.779	RECEIVER	SLOW_SENDER12
1425.782	RECEIVER	SLOW_SENDER11
1426.158	SLOW_SENDER15	N/A
1426.952	RECEIVER	SLOW_SENDER15
1428.360	SLOW_SENDER2	N/A
1429.144	SLOW_SENDER3	N/A
1429.747	SLOW_SENDER5	N/A
1430.493	RECEIVER	SLOW_SENDER5
1432.453	RECEIVER	FAST_SENDER
1434.514	SLOW_SENDER13	N/A
1434.896	FAST_SENDER	N/A
1435.241	RECEIVER	SLOW_SENDER2
1435.275	SLOW_SENDER4	N/A
1436.333	SLOW_SENDER12	N/A
1436.787	RECEIVER	SLOW_SENDER3
1438.858	SLOW_SENDER15	N/A
1440.141	SLOW_SENDER9	N/A
1443.332	SLOW_SENDER2	N/A
1444.228	SLOW_SENDER3	N/A
1447.815	SLOW_SENDER13	N/A
1447.989	FAST_SENDER	N/A
1452.848	SLOW_SENDER9	N/A
1456.520	SLOW_SENDER2	N/A
1461.107	FAST_SENDER	N/A
1473.747	FAST_SENDER	N/A
1486.381	FAST_SENDER	N/A
1499.215	FAST_SENDER	N/A
1512.014	FAST_SENDER	N/A
1525.140	FAST_SENDER	N/A
1537.824	FAST_SENDER	N/A
1550.419	FAST_SENDER	N/A
1562.672	FAST_SENDER	N/A
1563.150	SLOW_SENDER14	N/A
1574.100	SLOW_SENDER10	N/A
1575.139	FAST_SENDER	N/A
1576.331	SLOW_SENDER14	N/A
1578.410	SLOW_SENDER7	N/A
1580.470	SLOW_SENDER6	N/A
1585.390	SLOW_SENDER1	N/A
1587.730	SLOW_SENDER8	N/A
1588.703	FAST_SENDER	N/A
1588.855	SLOW_SENDER10	N/A
1588.950	SLOW_SENDER11	N/A
1590.649	SLOW_SENDER14	N/A
1591.221	SLOW_SENDER7	N/A
1593.878	SLOW_SENDER6	N/A
1596.750	SLOW_SENDER5	N/A
1600.777	RECEIVER	FAST_SENDER
1601.540	SLOW_SENDER8	N/A
1602.010	SLOW_SENDER4	N/A
1602.776	RECEIVER	SLOW_SENDER4
1602.795	SLOW_SENDER1	N/A
1603.177	FAST_SENDER	N/A
1603.573	RECEIVER	SLOW_SENDER1
1604.340	SLOW_SENDER12	N/A
1604.525	RECEIVER	SLOW_SENDER8
1605.180	SLOW_SENDER4	N/A
1605.654	SLOW_SENDER11	N/A
1605.790	SLOW_SENDER15	N/A
1606.925	RECEIVER	SLOW_SENDER12
1608.145	SLOW_SENDER6	N/A
1609.468	RECEIVER	SLOW_SENDER6
1610.350	SLOW_SENDER3	N/A
1611.097	RECEIVER	SLOW_SENDER3
1611.237	SLOW_SENDER5	N/A
1611.998	RECEIVER	SLOW_SENDER5
1612.200	SLOW_SENDER13	N/A
1613.001	RECEIVER	SLOW_SENDER13
1613.515	SLOW_SENDER3	N/A
1613.586	SLOW_SENDER8	N/A
1615.441	SLOW_SENDER13	N/A
1615.465	RECEIVER	SLOW_SENDER8
1615.898	SLOW_SENDER1	N/A
1616.183	RECEIVER	SLOW_SENDER13
1617.450	SLOW_SENDER9	N/A
1619.274	FAST_SENDER	N/A
1619.429	SLOW_SENDER5	N/A
1620.614	SLOW_SENDER4	N/A
1621.135	SLOW_SENDER11	N/A
1621.522	SLOW_SENDER12	N/A
1621.580	SLOW_SENDER2	N/A
1621.659	SLOW_SENDER15	N/A
1622.281	RECEIVER	SLOW_SENDER12
1622.877	SLOW_SENDER8	N/A
1623.525	RECEIVER	SLOW_SENDER15
1626.994	RECEIVER	SLOW_SENDER4
1627.364	SLOW_SENDER13	N/A
1628.166	RECEIVER	SLOW_SENDER13
1629.216	SLOW_SENDER3	N/A
1629.723	SLOW_SENDER12	N/A
1630.152	SLOW_SENDER9	N/A
1630.488	RECEIVER	SLOW_SENDER12
1630.935	SLOW_SENDER15	N/A
1631.581	RECEIVER	SLOW_SENDER3
1633.476	RECEIVER	FAST_SENDER
1634.441	SLOW_SENDER4	N/A
1634.917	SLOW_SENDER2	N/A
1635.472	RECEIVER	SLOW_SENDER15
1635.589	SLOW_SENDER13	N/A
1635.880	FAST_SENDER	N/A
1636.315	RECEIVER	SLOW_SENDER4
1639.030	SLOW_SENDER3	N/A
1639.154	RECEIVER	SLOW_SENDER2
1641.058	RECEIVER	SLOW_SENDER13
1642.037	SLOW_SENDER12	N/A
1642.379	RECEIVER	FAST_SENDER
1642.921	SLOW_SENDER15	N/A
1643.694	RECEIVER	SLOW_SENDER15
1645.084	SLOW_SENDER9	N/A
1645.833	RECEIVER	SLOW_SENDER9
1646.593	SLOW_SENDER2	N/A
1647.329	RECEIVER	SLOW_SENDER2
1649.711	FAST_SENDER	N/A
1650.429	SLOW_SENDER13	N/A
1651.095	SLOW_SENDER15	N/A
1651.216	RECEIVER	SLOW_SENDER13
1654.772	SLOW_SENDER2	N/A
1655.544	RECEIVER	SLOW_SENDER2
1658.628	SLOW_SENDER13	N/A
1659.428	RECEIVER	SLOW_SENDER13
1660.834	RECEIVER	FAST_SENDER
1662.978	SLOW_SENDER2	N/A
1663.237	FAST_SENDER	N/A
1663.704	RECEIVER	SLOW_SENDER2
1669.297	RECEIVER	FAST_SENDER
1671.154	SLOW_SENDER2	N/A
1671.718	FAST_SENDER	N/A
1677.746	RECEIVER	FAST_SENDER
1680.178	FAST_SENDER	N/A
1686.027	RECEIVER	FAST_SENDER
1688.472	FAST_SENDER	N/A
1694.151	RECEIVER	FAST_SENDER
1696.555	FAST_SENDER	N/A
1702.756	RECEIVER	FAST_SENDER
1705.187	FAST_SENDER	N/A
1711.059	RECEIVER	FAST_SENDER
1713.467	FAST_SENDER	N/A
1719.154	RECEIVER	FAST_SENDER
1721.556	FAST_SENDER	N/A
1727.357	RECEIVER	FAST_SENDER
1734.403	FAST_SENDER	N/A
1740.385	RECEIVER	FAST_SENDER
1742.814	FAST_SENDER	N/A
1748.399	RECEIVER	FAST_SENDER
1750.831	FAST_SENDER	N/A
1755.130	SLOW_SENDER14	N/A
1756.328	RECEIVER	FAST_SENDER
1758.757	FAST_SENDER	N/A
1760.500	SLOW_SENDER10	N/A
1761.493	RECEIVER	SLOW_SENDER14
1763.730	SLOW_SENDER7	N/A
1765.286	RECEIVER	FAST_SENDER
1766.448	RECEIVER	SLOW_SENDER10
1767.691	FAST_SENDER	N/A
1768.894	SLOW_SENDER14	N/A
1769.640	RECEIVER	SLOW_SENDER14
1771.865	SLOW_SENDER10	N/A
1772.593	RECEIVER	SLOW_SENDER10
1773.120	SLOW_SENDER6	N/A
1773.730	RECEIVER	FAST_SENDER
1776.132	FAST_SENDER	N/A
1776.974	SLOW_SENDER7	N/A
1777.084	SLOW_SENDER14	N/A
1777.739	RECEIVER	SLOW_SENDER7
1777.997	SLOW_SENDER10	N/A
1778.923	RECEIVER	SLOW_SENDER14
1781.370	SLOW_SENDER1	N/A
1785.168	SLOW_SENDER7	N/A
1785.942	RECEIVER	SLOW_SENDER7
1786.883	SLOW_SENDER6	N/A
1787.630	SLOW_SENDER11	N/A
1787.668	RECEIVER	SLOW_SENDER6
1788.934	RECEIVER	SLOW_SENDER1
1789.440	SLOW_SENDER8	N/A
1789.974	SLOW_SENDER14	N/A
1790.325	FAST_SENDER	N/A
1790.733	RECEIVER	SLOW_SENDER14
1791.230	SLOW_SENDER5	N/A
1791.878	SLOW_SENDER10	N/A
1793.354	SLOW_SENDER7	N/A
1794.111	RECEIVER	SLOW_SENDER7
1794.359	SLOW_SENDER1	N/A
1794.804	RECEIVER	SLOW_SENDER11
1795.099	SLOW_SENDER6	N/A
1795.860	RECEIVER	SLOW_SENDER6
1797.547	RECEIVER	FAST_SENDER
1798.807	RECEIVER	SLOW_SENDER1
1799.770	SLOW_SENDER4	N/A
1799.952	FAST_SENDER	N/A
1800.209	SLOW_SENDER11	N/A
1800.977	RECEIVER	SLOW_SENDER11
1801.534	SLOW_SENDER7	N/A
1802.830	RECEIVER	SLOW_SENDER7
1803.274	SLOW_SENDER6	N/A
1804.048	RECEIVER	SLOW_SENDER6
1805.302	SLOW_SENDER8	N/A
1805.640	SLOW_SENDER5	N/A
1805.837	RECEIVER	SLOW_SENDER4
1806.212	SLOW_SENDER1	N/A
1806.270	SLOW_SENDER3	N/A
1807.004	RECEIVER	SLOW_SENDER1
1807.390	SLOW_SENDER15	N/A
1807.860	RECEIVER	FAST_SENDER
1808.010	SLOW_SENDER12	N/A
1808.427	SLOW_SENDER11	N/A
1809.227	RECEIVER	SLOW_SENDER11
1809.530	SLOW_SENDER9	N/A
1810.249	SLOW_SENDER7	N/A
1810.281	FAST_SENDER	N/A
1811.272	SLOW_SENDER4	N/A
1811.483	SLOW_SENDER6	N/A
1812.568	RECEIVER	SLOW_SENDER15
1813.997	RECEIVER	SLOW_SENDER3
1814.404	SLOW_SENDER1	N/A
1815.166	RECEIVER	SLOW_SENDER1
1816.052	RECEIVER	SLOW_SENDER12
1816.670	SLOW_SENDER11	N/A
1818.001	SLOW_SENDER15	N/A
1819.442	SLOW_SENDER3	N/A
1820.014	SLOW_SENDER5	N/A
1821.462	SLOW_SENDER12	N/A
1822.840	SLOW_SENDER13	N/A
1823.671	SLOW_SENDER9	N/A
1824.604	FAST_SENDER	N/A
1827.440	SLOW_SENDER2	N/A
1827.658	SLOW_SENDER4	N/A
1832.966	SLOW_SENDER15	N/A
1836.775	SLOW_SENDER3	N/A
1838.370	FAST_SENDER	N/A
1838.662	SLOW_SENDER12	N/A
1840.655	SLOW_SENDER13	N/A
1841.032	SLOW_SENDER9	N/A
1843.198	SLOW_SENDER2	N/A
1851.898	FAST_SENDER	N/A
1854.383	SLOW_SENDER13	N/A
1856.196	SLOW_SENDER2	N/A
1864.650	FAST_SENDER	N/A
1877.418	FAST_SENDER	N/A
1890.184	FAST_SENDER	N/A
1902.883	FAST_SENDER	N/A
1915.016	FAST_SENDER	N/A
1927.354	FAST_SENDER	N/A
1940.069	FAST_SENDER	N/A
1952.915	FAST_SENDER	N/A
1956.730	SLOW_SENDER14	N/A
1958.570	SLOW_SENDER10	N/A
1965.507	FAST_SENDER	N/A
1970.370	SLOW_SENDER10	N/A
1970.681	SLOW_SENDER14	N/A
1977.120	SLOW_SENDER7	N/A
1978.588	FAST_SENDER	N/A
1980.110	SLOW_SENDER8	N/A
1980.930	SLOW_SENDER6	N/A
1981.925	RECEIVER	SLOW_SENDER7
1982.490	SLOW_SENDER1	N/A
1983.221	RECEIVER	SLOW_SENDER1
1983.586	SLOW_SENDER10	N/A
1983.762	SLOW_SENDER14	N/A
1984.333	RECEIVER	SLOW_SENDER10
1985.632	SLOW_SENDER1	N/A
1986.944	RECEIVER	SLOW_SENDER1
1987.343	SLOW_SENDER7	N/A
1987.520	SLOW_SENDER11	N/A
1987.870	SLOW_SENDER5	N/A
1988.095	RECEIVER	SLOW_SENDER7
1990.741	RECEIVER	FAST_SENDER
1991.782	SLOW_SENDER10	N/A
1993.151	FAST_SENDER	N/A
1993.188	SLOW_SENDER8	N/A
1993.540	SLOW_SENDER7	N/A
1993.909	RECEIVER	FAST_SENDER
1994.164	SLOW_SENDER1	N/A
1994.310	SLOW_SENDER4	N/A
1994.799	SLOW_SENDER6	N/A
1994.836	RECEIVER	SLOW_SENDER7
1998.369	FAST_SENDER	N/A
1999.328	RECEIVER	SLOW_SENDER6
2000.100	SLOW_SENDER15	N/A
2000.840	RECEIVER	SLOW_SENDER15
2001.983	RECEIVER	SLOW_SENDER1
2002.048	SLOW_SENDER5	N/A
2002.120	SLOW_SENDER3	N/A
2002.236	SLOW_SENDER7	N/A
2002.650	SLOW_SENDER11	N/A
2003.976	RECEIVER	SLOW_SENDER3
2004.190	SLOW_SENDER12	N/A
2005.116	RECEIVER	FAST_SENDER
2005.520	SLOW_SENDER9	N/A
2006.746	SLOW_SENDER6	N/A
2007.428	SLOW_SENDER4	N/A
2008.887	SLOW_SENDER8	N/A
2009.692	RECEIVER	SLOW_SENDER8
2011.776	SLOW_SENDER1	N/A
2011.930	RECEIVER	SLOW_SENDER12
2012.411	FAST_SENDER	N/A
2013.085	RECEIVER	SLOW_SENDER1
2013.953	SLOW_SENDER15	N/A
2014.714	RECEIVER	SLOW_SENDER15
2016.592	SLOW_SENDER5	N/A
2016.733	SLOW_SENDER7	N/A
2017.128	SLOW_SENDER8	N/A
2017.383	RECEIVER	SLOW_SENDER5
2018.560	SLOW_SENDER13	N/A
2019.377	SLOW_SENDER11	N/A
2019.384	SLOW_SENDER9	N/A
2019.636	SLOW_SENDER3	N/A
2020.388	RECEIVER	SLOW_SENDER3
2020.690	SLOW_SENDER2	N/A
2021.529	SLOW_SENDER12	N/A
2022.178	SLOW_SENDER4	N/A
2022.313	RECEIVER	SLOW_SENDER12
2024.819	SLOW_SENDER5	N/A
2024.933	RECEIVER	SLOW_SENDER13
2025.942	RECEIVER	SLOW_SENDER9
2027.307	FAST_SENDER	N/A
2027.803	SLOW_SENDER3	N/A
2028.100	SLOW_SENDER15	N/A
2028.577	RECEIVER	SLOW_SENDER3
2029.757	SLOW_SENDER12	N/A
2031.057	RECEIVER	SLOW_SENDER12
2032.165	SLOW_SENDER13	N/A
2032.922	RECEIVER	SLOW_SENDER13
2032.937	SLOW_SENDER2	N/A
2033.348	SLOW_SENDER9	N/A
2033.695	RECEIVER	SLOW_SENDER2
2034.654	RECEIVER	FAST_SENDER
2035.996	SLOW_SENDER3	N/A
2036.815	RECEIVER	SLOW_SENDER3
2037.062	FAST_SENDER	N/A
2037.856	RECEIVER	FAST_SENDER
2038.504	SLOW_SENDER12	N/A
2039.262	RECEIVER	SLOW_SENDER12
2040.291	FAST_SENDER	N/A
2040.325	SLOW_SENDER13	N/A
2041.607	RECEIVER	SLOW_SENDER13
2046.477	RECEIVER	FAST_SENDER
2046.686	SLOW_SENDER12	N/A
2046.959	SLOW_SENDER2	N/A
2047.451	RECEIVER	SLOW_SENDER12
2048.913	FAST_SENDER	N/A
2049.009	SLOW_SENDER13	N/A
2050.310	RECEIVER	SLOW_SENDER13
2054.589	RECEIVER	FAST_SENDER
2054.864	SLOW_SENDER12	N/A
2055.634	RECEIVER	SLOW_SENDER12
2057.735	SLOW_SENDER13	N/A
2058.462	RECEIVER	SLOW_SENDER13
2061.573	FAST_SENDER	N/A
2063.049	SLOW_SENDER12	N/A
2063.808	RECEIVER	SLOW_SENDER12
2065.886	SLOW_SENDER13	N/A
2066.678	RECEIVER	SLOW_SENDER13
2067.685	RECEIVER	FAST_SENDER
2070.091	FAST_SENDER	N/A
2071.217	SLOW_SENDER12	N/A
2082.480	FAST_SENDER	N/A
2095.274	FAST_SENDER	N/A
2108.145	FAST_SENDER	N/A
2120.450	FAST_SENDER	N/A
2133.636	FAST_SENDER	N/A
2146.591	FAST_SENDER	N/A
2148.290	SLOW_SENDER14	N/A
2156.060	SLOW_SENDER10	N/A
2159.767	FAST_SENDER	N/A
2160.411	SLOW_SENDER14	N/A
2171.507	SLOW_SENDER10	N/A
2172.396	FAST_SENDER	N/A
2173.193	SLOW_SENDER14	N/A
2174.750	SLOW_SENDER6	N/A
2178.870	SLOW_SENDER1	N/A
2181.620	SLOW_SENDER8	N/A
2182.150	SLOW_SENDER7	N/A
2183.680	SLOW_SENDER11	N/A
2185.545	SLOW_SENDER10	N/A
2186.321	FAST_SENDER	N/A
2186.525	SLOW_SENDER6	N/A
2187.940	SLOW_SENDER4	N/A
2189.660	SLOW_SENDER5	N/A
2193.239	SLOW_SENDER1	N/A
2194.230	SLOW_SENDER15	N/A
2194.398	SLOW_SENDER8	N/A
2198.714	SLOW_SENDER11	N/A
2199.706	SLOW_SENDER7	N/A
2199.799	FAST_SENDER	N/A
2200.172	SLOW_SENDER6	N/A
2200.820	SLOW_SENDER9	N/A
2202.268	SLOW_SENDER4	N/A
2205.876	SLOW_SENDER5	N/A
2205.920	SLOW_SENDER3	N/A
2206.460	SLOW_SENDER1	N/A
2208.840	SLOW_SENDER8	N/A
2211.340	SLOW_SENDER2	N/A
2211.812	SLOW_SENDER11	N/A
2212.396	SLOW_SENDER15	N/A
2213.391	SLOW_SENDER7	N/A
2214.018	SLOW_SENDER9	N/A
2214.772	FAST_SENDER	N/A
2216.518	SLOW_SENDER4	N/A
2226.392	SLOW_SENDER2	N/A
2226.917	SLOW_SENDER3	N/A
2227.311	SLOW_SENDER15	N/A
2230.008	FAST_SENDER	N/A
2232.942	RECEIVER	SLOW_SENDER3
2233.050	SLOW_SENDER13	N/A
2233.861	RECEIVER	SLOW_SENDER13
2235.620	SLOW_SENDER12	N/A
2236.292	SLOW_SENDER13	N/A
2237.410	RECEIVER	FAST_SENDER
2238.687	RECEIVER	SLOW_SENDER13
2239.881	SLOW_SENDER2	N/A
2240.377	SLOW_SENDER3	N/A
2240.632	RECEIVER	SLOW_SENDER2
2243.185	RECEIVER	SLOW_SENDER3
2244.100	SLOW_SENDER13	N/A
2244.827	RECEIVER	SLOW_SENDER13
2244.990	FAST_SENDER	N/A
2245.722	RECEIVER	FAST_SENDER
2248.123	FAST_SENDER	N/A
2250.250	SLOW_SENDER13	N/A
2250.598	SLOW_SENDER12	N/A
2251.028	RECEIVER	SLOW_SENDER13
2254.541	RECEIVER	SLOW_SENDER12
2259.583	RECEIVER	FAST_SENDER
2261.987	SLOW_SENDER12	N/A
2262.026	FAST_SENDER	N/A
2263.327	RECEIVER	FAST_SENDER
2264.194	SLOW_SENDER13	N/A
2265.527	RECEIVER	SLOW_SENDER13
2265.773	FAST_SENDER	N/A
2266.546	RECEIVER	FAST_SENDER
2268.955	FAST_SENDER	N/A
2272.931	SLOW_SENDER13	N/A
2273.695	RECEIVER	SLOW_SENDER13
2274.813	RECEIVER	FAST_SENDER
2277.221	FAST_SENDER	N/A
2281.095	SLOW_SENDER13	N/A
2281.873	RECEIVER	SLOW_SENDER13
2283.087	RECEIVER	FAST_SENDER
2285.493	FAST_SENDER	N/A
2289.321	SLOW_SENDER13	N/A
2290.106	RECEIVER	SLOW_SENDER13
2291.125	RECEIVER	FAST_SENDER
2293.542	FAST_SENDER	N/A
2299.430	RECEIVER	FAST_SENDER
2301.861	FAST_SENDER	N/A
2307.845	RECEIVER	FAST_SENDER
2310.246	FAST_SENDER	N/A
2316.409	RECEIVER	FAST_SENDER
2318.821	FAST_SENDER	N/A
2324.810	RECEIVER	FAST_SENDER
2327.238	FAST_SENDER	N/A
2327.976	RECEIVER	FAST_SENDER
2330.421	FAST_SENDER	N/A
2336.430	RECEIVER	FAST_SENDER
2337.560	SLOW_SENDER14	N/A
2338.315	RECEIVER	SLOW_SENDER14
2338.869	FAST_SENDER	N/A
2340.764	SLOW_SENDER14	N/A
2344.969	RECEIVER	SLOW_SENDER14
2350.010	SLOW_SENDER10	N/A
2350.165	RECEIVER	FAST_SENDER
2350.369	SLOW_SENDER14	N/A
2351.128	RECEIVER	SLOW_SENDER14
2352.574	FAST_SENDER	N/A
2355.858	RECEIVER	SLOW_SENDER10
2358.324	RECEIVER	FAST_SENDER
2358.565	SLOW_SENDER14	N/A
2359.314	RECEIVER	SLOW_SENDER14
2360.765	FAST_SENDER	N/A
2361.258	SLOW_SENDER10	N/A
2362.037	RECEIVER	SLOW_SENDER10
2364.730	SLOW_SENDER6	N/A
2366.658	RECEIVER	FAST_SENDER
2366.764	SLOW_SENDER14	N/A
2367.482	SLOW_SENDER10	N/A
2368.256	RECEIVER	SLOW_SENDER10
2370.361	RECEIVER	SLOW_SENDER14
2371.615	RECEIVER	SLOW_SENDER6
2372.110	SLOW_SENDER1	N/A
2374.152	FAST_SENDER	N/A
2375.350	SLOW_SENDER8	N/A
2375.661	SLOW_SENDER10	N/A
2376.160	SLOW_SENDER11	N/A
2376.416	RECEIVER	SLOW_SENDER10
2376.710	SLOW_SENDER5	N/A
2377.760	SLOW_SENDER7	N/A
2377.790	SLOW_SENDER14	N/A
2379.194	SLOW_SENDER6	N/A
2379.663	RECEIVER	SLOW_SENDER14
2382.454	RECEIVER	SLOW_SENDER11
2383.170	RECEIVER	SLOW_SENDER6
2383.850	SLOW_SENDER4	N/A
2384.358	RECEIVER	SLOW_SENDER7
2385.450	RECEIVER	FAST_SENDER
2385.700	SLOW_SENDER1	N/A
2386.410	SLOW_SENDER9	N/A
2386.488	RECEIVER	SLOW_SENDER1
2387.875	SLOW_SENDER11	N/A
2387.882	FAST_SENDER	N/A
2388.164	SLOW_SENDER10	N/A
2388.556	SLOW_SENDER8	N/A
2388.901	RECEIVER	SLOW_SENDER10
2389.760	SLOW_SENDER7	N/A
2390.263	SLOW_SENDER5	N/A
2390.401	RECEIVER	SLOW_SENDER8
2390.588	SLOW_SENDER6	N/A
2391.389	RECEIVER	SLOW_SENDER6
2391.680	SLOW_SENDER15	N/A
2393.360	RECEIVER	SLOW_SENDER9
2393.929	SLOW_SENDER1	N/A
2394.349	RECEIVER	SLOW_SENDER11
2395.585	RECEIVER	SLOW_SENDER7
2396.275	SLOW_SENDER4	N/A
2396.305	SLOW_SENDER10	N/A
2396.966	RECEIVER	SLOW_SENDER5
2397.894	RECEIVER	SLOW_SENDER15
2398.655	SLOW_SENDER9	N/A
2398.832	SLOW_SENDER6	N/A
2399.216	RECEIVER	SLOW_SENDER10
2399.959	RECEIVER	SLOW_SENDER9
2401.413	RECEIVER	SLOW_SENDER4
2402.463	SLOW_SENDER8	N/A
2402.556	RECEIVER	FAST_SENDER
2403.237	RECEIVER	SLOW_SENDER8
2403.300	SLOW_SENDER15	N/A
2403.875	SLOW_SENDER11	N/A
2404.395	SLOW_SENDER5	N/A
2405.005	FAST_SENDER	N/A
2405.110	SLOW_SENDER2	N/A
2406.114	SLOW_SENDER7	N/A
2407.010	SLOW_SENDER3	N/A
2407.400	SLOW_SENDER9	N/A
2408.835	SLOW_SENDER4	N/A
2410.642	SLOW_SENDER8	N/A
2418.816	FAST_SENDER	N/A
2419.404	SLOW_SENDER2	N/A
2419.680	SLOW_SENDER15	N/A
2422.742	SLOW_SENDER3	N/A
2428.430	SLOW_SENDER12	N/A
2431.640	FAST_SENDER	N/A
2433.025	SLOW_SENDER2	N/A
2441.408	SLOW_SENDER12	N/A
2444.090	FAST_SENDER	N/A
2453.760	SLOW_SENDER13	N/A
2454.006	SLOW_SENDER12	N/A
2456.515	FAST_SENDER	N/A
2467.220	SLOW_SENDER13	N/A
2469.866	FAST_SENDER	N/A
2480.098	SLOW_SENDER13	N/A
2482.770	FAST_SENDER	N/A
2495.245	FAST_SENDER	N/A
2507.872	FAST_SENDER	N/A
2520.625	FAST_SENDER	N/A
2532.966	FAST_SENDER	N/A
2543.440	SLOW_SENDER14	N/A
2545.554	FAST_SENDER	N/A
2557.778	SLOW_SENDER14	N/A
2558.095	FAST_SENDER	N/A
2562.910	SLOW_SENDER10	N/A
2564.280	SLOW_SENDER1	N/A
2565.420	SLOW_SENDER6	N/A
2567.801	RECEIVER	SLOW_SENDER10
2569.928	RECEIVER	SLOW_SENDER1
2570.120	SLOW_SENDER5	N/A
2571.420	SLOW_SENDER14	N/A
2571.640	SLOW_SENDER11	N/A
2571.850	FAST_SENDER	N/A
2572.162	RECEIVER	SLOW_SENDER14
2573.215	SLOW_SENDER10	N/A
2573.283	RECEIVER	SLOW_SENDER6
2574.004	RECEIVER	SLOW_SENDER10
2574.380	SLOW_SENDER7	N/A
2574.530	SLOW_SENDER8	N/A
2575.172	RECEIVER	SLOW_SENDER7
2575.341	SLOW_SENDER1	N/A
2576.787	RECEIVER	SLOW_SENDER5
2577.583	SLOW_SENDER7	N/A
2577.860	RECEIVER	SLOW_SENDER1
2577.910	SLOW_SENDER4	N/A
2578.712	SLOW_SENDER6	N/A
2578.980	SLOW_SENDER9	N/A
2579.458	RECEIVER	SLOW_SENDER6
2580.643	RECEIVER	SLOW_SENDER11
2582.218	SLOW_SENDER5	N/A
2582.711	RECEIVER	SLOW_SENDER7
2583.664	RECEIVER	SLOW_SENDER4
2584.386	RECEIVER	SLOW_SENDER9
2585.420	SLOW_SENDER15	N/A
2586.052	SLOW_SENDER11	N/A
2586.154	RECEIVER	SLOW_SENDER5
2586.161	FAST_SENDER	N/A
2586.872	SLOW_SENDER6	N/A
2587.644	RECEIVER	SLOW_SENDER6
2588.117	SLOW_SENDER7	N/A
2588.583	SLOW_SENDER1	N/A
2588.615	SLOW_SENDER10	N/A
2588.634	SLOW_SENDER8	N/A
2588.886	RECEIVER	SLOW_SENDER7
2589.812	SLOW_SENDER9	N/A
2590.412	RECEIVER	SLOW_SENDER1
2591.102	RECEIVER	SLOW_SENDER9
2592.145	SLOW_SENDER4	N/A
2592.271	RECEIVER	FAST_SENDER
2592.690	SLOW_SENDER3	N/A
2593.461	RECEIVER	SLOW_SENDER3
2593.582	SLOW_SENDER5	N/A
2594.712	FAST_SENDER	N/A
2595.056	SLOW_SENDER6	N/A
2595.374	RECEIVER	SLOW_SENDER5
2595.866	SLOW_SENDER3	N/A
2596.461	RECEIVER	SLOW_SENDER8
2596.543	SLOW_SENDER9	N/A
2597.282	RECEIVER	SLOW_SENDER9
2598.180	SLOW_SENDER2	N/A
2598.372	SLOW_SENDER15	N/A
2599.105	RECEIVER	SLOW_SENDER15
2601.122	SLOW_SENDER11	N/A
2601.735	SLOW_SENDER7	N/A
2602.997	RECEIVER	SLOW_SENDER3
2603.869	SLOW_SENDER8	N/A
2604.164	RECEIVER	FAST_SENDER
2604.725	SLOW_SENDER9	N/A
2605.472	RECEIVER	SLOW_SENDER9
2606.587	FAST_SENDER	N/A
2607.042	SLOW_SENDER4	N/A
2607.801	RECEIVER	SLOW_SENDER4
2608.447	SLOW_SENDER3	N/A
2609.739	RECEIVER	SLOW_SENDER3
2610.991	SLOW_SENDER15	N/A
2611.713	SLOW_SENDER2	N/A
2611.757	RECEIVER	SLOW_SENDER15
2612.913	SLOW_SENDER9	N/A
2615.159	SLOW_SENDER3	N/A
2619.188	SLOW_SENDER15	N/A
2619.250	SLOW_SENDER12	N/A
2620.052	FAST_SENDER	N/A
2625.666	SLOW_SENDER2	N/A
2629.190	SLOW_SENDER3	N/A
2633.597	FAST_SENDER	N/A
2635.027	SLOW_SENDER12	N/A
2644.380	SLOW_SENDER13	N/A
2646.192	FAST_SENDER	N/A
2648.445	SLOW_SENDER12	N/A
2658.687	FAST_SENDER	N/A
2659.657	SLOW_SENDER13	N/A
2671.233	FAST_SENDER	N/A
2672.373	SLOW_SENDER13	N/A
2683.184	FAST_SENDER	N/A
2696.230	FAST_SENDER	N/A
2708.409	FAST_SENDER	N/A
2720.577	FAST_SENDER	N/A
2733.120	FAST_SENDER	N/A
2735.740	SLOW_SENDER14	N/A
2745.824	FAST_SENDER	N/A
2750.194	SLOW_SENDER14	N/A
2755.330	SLOW_SENDER1	N/A
2757.410	SLOW_SENDER10	N/A
2758.526	FAST_SENDER	N/A
2762.311	SLOW_SENDER14	N/A
2763.890	SLOW_SENDER5	N/A
2764.400	SLOW_SENDER6	N/A
2766.440	SLOW_SENDER11	N/A
2768.360	SLOW_SENDER8	N/A
2768.758	SLOW_SENDER1	N/A
2768.940	SLOW_SENDER7	N/A
2771.320	SLOW_SENDER4	N/A
2772.974	FAST_SENDER	N/A
2774.434	SLOW_SENDER10	N/A
2775.033	RECEIVER	SLOW_SENDER7
2775.710	SLOW_SENDER15	N/A
2776.028	RECEIVER	SLOW_SENDER4
2779.960	SLOW_SENDER11	N/A
2780.452	SLOW_SENDER7	N/A
2781.115	SLOW_SENDER5	N/A
2781.270	SLOW_SENDER9	N/A
2781.648	SLOW_SENDER6	N/A
2781.723	RECEIVER	SLOW_SENDER10
2782.367	RECEIVER	SLOW_SENDER5
2782.657	SLOW_SENDER8	N/A
2783.162	RECEIVER	SLOW_SENDER7
2783.746	SLOW_SENDER4	N/A
2783.940	RECEIVER	SLOW_SENDER11
2785.193	SLOW_SENDER1	N/A
2785.309	RECEIVER	SLOW_SENDER8
2786.464	RECEIVER	SLOW_SENDER1
2788.366	RECEIVER	SLOW_SENDER9
2789.122	SLOW_SENDER10	N/A
2789.249	RECEIVER	SLOW_SENDER6
2790.120	SLOW_SENDER2	N/A
2791.803	FAST_SENDER	N/A
2792.744	SLOW_SENDER8	N/A
2793.424	SLOW_SENDER15	N/A
2793.485	RECEIVER	SLOW_SENDER8
2793.776	SLOW_SENDER9	N/A
2794.230	RECEIVER	SLOW_SENDER15
2794.252	SLOW_SENDER11	N/A
2794.649	SLOW_SENDER5	N/A
2794.900	SLOW_SENDER3	N/A
2795.020	RECEIVER	SLOW_SENDER11
2796.654	SLOW_SENDER6	N/A
2797.182	SLOW_SENDER7	N/A
2797.956	RECEIVER	SLOW_SENDER7
2798.275	SLOW_SENDER4	N/A
2799.556	RECEIVER	SLOW_SENDER4
2800.912	SLOW_SENDER8	N/A
2802.858	RECEIVER	FAST_SENDER
2804.817	RECEIVER	SLOW_SENDER8
2805.298	FAST_SENDER	N/A
2805.957	SLOW_SENDER2	N/A
2806.730	RECEIVER	SLOW_SENDER2
2806.966	SLOW_SENDER4	N/A
2808.245	RECEIVER	SLOW_SENDER4
2811.146	RECEIVER	FAST_SENDER
2811.185	SLOW_SENDER9	N/A
2811.778	SLOW_SENDER3	N/A
2811.905	RECEIVER	SLOW_SENDER9
2812.231	SLOW_SENDER8	N/A
2812.920	SLOW_SENDER12	N/A
2813.018	RECEIVER	SLOW_SENDER8
2814.133	SLOW_SENDER2	N/A
2817.335	RECEIVER	SLOW_SENDER12
2818.068	FAST_SENDER	N/A
2819.319	SLOW_SENDER9	N/A
2820.036	RECEIVER	SLOW_SENDER9
2824.243	RECEIVER	FAST_SENDER
2824.535	SLOW_SENDER12	N/A
2825.279	RECEIVER	SLOW_SENDER12
2825.757	SLOW_SENDER3	N/A
2826.469	RECEIVER	SLOW_SENDER3
2826.668	FAST_SENDER	N/A
2827.461	SLOW_SENDER9	N/A
2828.254	RECEIVER	SLOW_SENDER9
2832.596	RECEIVER	FAST_SENDER
2832.707	SLOW_SENDER12	N/A
2833.430	RECEIVER	SLOW_SENDER12
2835.027	FAST_SENDER	N/A
2836.740	SLOW_SENDER13	N/A
2840.854	SLOW_SENDER12	N/A
2840.875	RECEIVER	FAST_SENDER
2841.585	RECEIVER	SLOW_SENDER12
2842.793	RECEIVER	SLOW_SENDER13
2843.294	FAST_SENDER	N/A
2848.204	SLOW_SENDER13	N/A
2849.008	RECEIVER	SLOW_SENDER13
2849.016	SLOW_SENDER12	N/A
2849.795	RECEIVER	SLOW_SENDER12
2854.197	RECEIVER	FAST_SENDER
2856.602	FAST_SENDER	N/A
2857.196	SLOW_SENDER12	N/A
2857.945	RECEIVER	SLOW_SENDER12
2861.855	SLOW_SENDER13	N/A
2862.608	RECEIVER	SLOW_SENDER13
2865.392	SLOW_SENDER12	N/A
2866.169	RECEIVER	SLOW_SENDER12
2867.615	RECEIVER	FAST_SENDER
2870.023	SLOW_SENDER13	N/A
2870.044	FAST_SENDER	N/A
2870.798	RECEIVER	SLOW_SENDER13
2873.614	SLOW_SENDER12	N/A
2874.352	RECEIVER	SLOW_SENDER12
2876.465	RECEIVER	FAST_SENDER
2878.223	SLOW_SENDER13	N/A
2878.908	FAST_SENDER	N/A
2878.993	RECEIVER	SLOW_SENDER13
2881.792	SLOW_SENDER12	N/A
2882.573	RECEIVER	SLOW_SENDER12
2884.878	RECEIVER	FAST_SENDER
2887.303	FAST_SENDER	N/A
2890.005	SLOW_SENDER12	N/A
2890.795	RECEIVER	SLOW_SENDER12
2893.214	RECEIVER	FAST_SENDER
2895.655	FAST_SENDER	N/A
2901.854	RECEIVER	FAST_SENDER
2904.254	FAST_SENDER	N/A
2910.580	RECEIVER	FAST_SENDER
2912.998	FAST_SENDER	N/A
2919.018	RECEIVER	FAST_SENDER
2921.463	FAST_SENDER	N/A
2926.880	SLOW_SENDER14	N/A
2927.391	RECEIVER	FAST_SENDER
2929.799	FAST_SENDER	N/A
2932.842	RECEIVER	SLOW_SENDER14
2935.659	RECEIVER	FAST_SENDER
2938.089	FAST_SENDER	N/A
2938.247	SLOW_SENDER14	N/A
2939.026	RECEIVER	SLOW_SENDER14
2944.459	SLOW_SENDER14	N/A
2945.200	RECEIVER	SLOW_SENDER14
2948.680	RECEIVER	FAST_SENDER
2951.083	FAST_SENDER	N/A
2951.360	SLOW_SENDER1	N/A
2952.608	SLOW_SENDER14	N/A
2954.442	RECEIVER	SLOW_SENDER14
2954.630	SLOW_SENDER10	N/A
2956.331	RECEIVER	SLOW_SENDER1
2957.428	RECEIVER	FAST_SENDER
2959.020	SLOW_SENDER5	N/A
2959.844	FAST_SENDER	N/A
2960.310	SLOW_SENDER11	N/A
2960.531	RECEIVER	SLOW_SENDER10
2961.737	SLOW_SENDER1	N/A
2961.891	SLOW_SENDER14	N/A
2962.000	SLOW_SENDER6	N/A
2962.511	RECEIVER	SLOW_SENDER1
2963.740	RECEIVER	SLOW_SENDER14
2963.910	SLOW_SENDER7	N/A
2965.566	RECEIVER	SLOW_SENDER5
2965.942	SLOW_SENDER10	N/A
2966.629	RECEIVER	SLOW_SENDER11
2967.220	SLOW_SENDER15	N/A
2967.951	SLOW_SENDER1	N/A
2968.459	RECEIVER	SLOW_SENDER6
2970.051	RECEIVER	SLOW_SENDER7
2971.160	SLOW_SENDER14	N/A
2971.790	SLOW_SENDER4	N/A
2971.917	RECEIVER	SLOW_SENDER14
2972.077	SLOW_SENDER11	N/A
2972.941	SLOW_SENDER5	N/A
2973.863	SLOW_SENDER6	N/A
2975.475	SLOW_SENDER7	N/A
2976.590	SLOW_SENDER8	N/A
2976.761	FAST_SENDER	N/A
2980.910	SLOW_SENDER10	N/A
2981.127	SLOW_SENDER15	N/A
2982.725	SLOW_SENDER1	N/A
2983.550	SLOW_SENDER2	N/A
2984.921	SLOW_SENDER4	N/A
2986.734	SLOW_SENDER11	N/A
2989.076	SLOW_SENDER5	N/A
2989.456	SLOW_SENDER6	N/A
2989.633	SLOW_SENDER7	N/A
2990.130	SLOW_SENDER3	N/A
2991.460	SLOW_SENDER9	N/A
2992.271	SLOW_SENDER8	N/A
2994.070	FAST_SENDER	N/A
2997.953	SLOW_SENDER2	N/A
3000.376	SLOW_SENDER4	N/A
3004.923	SLOW_SENDER3	N/A
3005.669	SLOW_SENDER8	N/A
3006.447	FAST_SENDER	N/A
3007.442	SLOW_SENDER9	N/A
3011.590	SLOW_SENDER2	N/A
3019.272	SLOW_SENDER3	N/A
3020.804	SLOW_SENDER9	N/A
3020.835	FAST_SENDER	N/A
3033.991	FAST_SENDER	N/A
3042.660	SLOW_SENDER13	N/A
3046.876	FAST_SENDER	N/A
3054.430	SLOW_SENDER12	N/A
3054.979	SLOW_SENDER13	N/A
3060.761	FAST_SENDER	N/A
3067.468	SLOW_SENDER13	N/A
3069.355	SLOW_SENDER12	N/A
3074.098	FAST_SENDER	N/A
3082.107	SLOW_SENDER12	N/A
3086.348	FAST_SENDER	N/A
3099.190	FAST_SENDER	N/A
3111.708	FAST_SENDER	N/A
3124.196	FAST_SENDER	N/A
3134.832	RECEIVER	FAST_SENDER
3137.266	FAST_SENDER	N/A
3138.021	RECEIVER	FAST_SENDER
3139.660	SLOW_SENDER14	N/A
3140.427	FAST_SENDER	N/A
3145.801	RECEIVER	SLOW_SENDER14
3146.390	SLOW_SENDER10	N/A
3147.130	RECEIVER	SLOW_SENDER10
3149.564	SLOW_SENDER10	N/A
3150.000	SLOW_SENDER1	N/A
3151.080	RECEIVER	FAST_SENDER
3152.271	RECEIVER	SLOW_SENDER10
3153.155	SLOW_SENDER14	N/A
3153.400	SLOW_SENDER5	N/A
3153.526	FAST_SENDER	N/A
3153.944	RECEIVER	SLOW_SENDER14
3154.610	SLOW_SENDER6	N/A
3155.390	RECEIVER	FAST_SENDER
3155.630	SLOW_SENDER15	N/A
3155.660	SLOW_SENDER11	N/A
3156.840	SLOW_SENDER7	N/A
3157.677	SLOW_SENDER10	N/A
3158.422	RECEIVER	SLOW_SENDER10
3159.182	RECEIVER	SLOW_SENDER6
3161.373	SLOW_SENDER14	N/A
3161.544	RECEIVER	SLOW_SENDER7
3162.424	SLOW_SENDER1	N/A
3163.857	SLOW_SENDER10	N/A
3164.591	SLOW_SENDER6	N/A
3164.643	RECEIVER	SLOW_SENDER10
3165.460	SLOW_SENDER4	N/A
3166.038	RECEIVER	SLOW_SENDER1
3166.360	SLOW_SENDER5	N/A
3167.145	RECEIVER	SLOW_SENDER5
3169.093	SLOW_SENDER7	N/A
3169.878	RECEIVER	SLOW_SENDER7
3169.990	SLOW_SENDER8	N/A
3170.056	SLOW_SENDER10	N/A
3171.273	SLOW_SENDER11	N/A
3171.356	RECEIVER	SLOW_SENDER10
3171.509	FAST_SENDER	N/A
3172.042	RECEIVER	SLOW_SENDER11
3172.916	RECEIVER	SLOW_SENDER4
3173.457	SLOW_SENDER1	N/A
3174.175	RECEIVER	SLOW_SENDER1
3174.573	SLOW_SENDER5	N/A
3175.353	RECEIVER	SLOW_SENDER8
3175.416	SLOW_SENDER15	N/A
3175.770	SLOW_SENDER2	N/A
3176.943	SLOW_SENDER14	N/A
3177.306	SLOW_SENDER7	N/A
3177.734	RECEIVER	SLOW_SENDER14
3178.362	SLOW_SENDER4	N/A
3178.601	RECEIVER	SLOW_SENDER7
3178.788	SLOW_SENDER10	N/A
3179.454	SLOW_SENDER11	N/A
3179.569	RECEIVER	SLOW_SENDER10
3179.712	SLOW_SENDER6	N/A
3180.492	RECEIVER	SLOW_SENDER6
3180.774	SLOW_SENDER8	N/A
3181.516	RECEIVER	SLOW_SENDER8
3181.613	SLOW_SENDER1	N/A
3182.344	RECEIVER	SLOW_SENDER1
3183.550	SLOW_SENDER3	N/A
3184.504	RECEIVER	SLOW_SENDER4
3185.020	SLOW_SENDER9	N/A
3186.966	SLOW_SENDER8	N/A
3187.713	RECEIVER	SLOW_SENDER8
3187.926	SLOW_SENDER6	N/A
3188.684	RECEIVER	SLOW_SENDER11
3188.913	SLOW_SENDER2	N/A
3189.565	FAST_SENDER	N/A
3189.675	RECEIVER	SLOW_SENDER2
3190.008	SLOW_SENDER15	N/A
3190.781	RECEIVER	SLOW_SENDER15
3191.945	SLOW_SENDER4	N/A
3192.255	SLOW_SENDER10	N/A
3193.391	SLOW_SENDER7	N/A
3193.602	RECEIVER	SLOW_SENDER9
3196.319	RECEIVER	FAST_SENDER
3197.114	SLOW_SENDER2	N/A
3197.909	RECEIVER	SLOW_SENDER2
3198.740	FAST_SENDER	N/A
3199.039	SLOW_SENDER9	N/A
3199.809	RECEIVER	SLOW_SENDER9
3199.829	SLOW_SENDER8	N/A
3200.535	SLOW_SENDER3	N/A
3200.605	RECEIVER	SLOW_SENDER8
3204.811	RECEIVER	FAST_SENDER
3205.210	SLOW_SENDER9	N/A
3205.324	SLOW_SENDER2	N/A
3206.021	RECEIVER	SLOW_SENDER9
3207.257	FAST_SENDER	N/A
3210.311	RECEIVER	SLOW_SENDER2
3213.315	RECEIVER	FAST_SENDER
3213.434	SLOW_SENDER9	N/A
3215.720	FAST_SENDER	N/A
3228.290	FAST_SENDER	N/A
3232.860	SLOW_SENDER13	N/A
3240.543	FAST_SENDER	N/A
3246.610	SLOW_SENDER12	N/A
3247.340	SLOW_SENDER13	N/A
3253.664	FAST_SENDER	N/A
3259.322	SLOW_SENDER12	N/A
3260.739	SLOW_SENDER13	N/A
3267.118	FAST_SENDER	N/A
3272.864	SLOW_SENDER12	N/A
3279.537	FAST_SENDER	N/A
3291.885	FAST_SENDER	N/A
3304.533	FAST_SENDER	N/A
3316.917	FAST_SENDER	N/A
3329.558	FAST_SENDER	N/A
3341.240	SLOW_SENDER14	N/A
3341.973	FAST_SENDER	N/A
3349.880	SLOW_SENDER5	N/A
3350.370	SLOW_SENDER1	N/A
3352.470	SLOW_SENDER11	N/A
3352.762	SLOW_SENDER14	N/A
3355.420	SLOW_SENDER6	N/A
3356.282	FAST_SENDER	N/A
3356.650	SLOW_SENDER15	N/A
3357.690	SLOW_SENDER10	N/A
3358.190	SLOW_SENDER7	N/A
3360.520	SLOW_SENDER4	N/A
3364.666	SLOW_SENDER1	N/A
3365.791	SLOW_SENDER5	N/A
3366.800	SLOW_SENDER11	N/A
3366.871	SLOW_SENDER14	N/A
3366.930	SLOW_SENDER8	N/A
3369.801	SLOW_SENDER15	N/A
3370.490	SLOW_SENDER3	N/A
3370.699	FAST_SENDER	N/A
3371.263	SLOW_SENDER6	N/A
3372.473	SLOW_SENDER7	N/A
3374.139	SLOW_SENDER4	N/A
3374.171	SLOW_SENDER10	N/A
3375.210	SLOW_SENDER2	N/A
3376.549	RECEIVER	SLOW_SENDER4
3377.941	RECEIVER	SLOW_SENDER2
3379.007	RECEIVER	SLOW_SENDER10
3380.132	SLOW_SENDER1	N/A
3380.356	SLOW_SENDER2	N/A
3380.356	RECEIVER	SLOW_SENDER3
3382.105	SLOW_SENDER5	N/A
3382.897	RECEIVER	SLOW_SENDER5
3382.970	SLOW_SENDER9	N/A
3383.705	RECEIVER	SLOW_SENDER9
3383.951	SLOW_SENDER15	N/A
3384.452	SLOW_SENDER8	N/A
3384.665	RECEIVER	SLOW_SENDER2
3385.813	RECEIVER	SLOW_SENDER15
3386.108	SLOW_SENDER9	N/A
3386.428	SLOW_SENDER10	N/A
3386.606	FAST_SENDER	N/A
3387.210	RECEIVER	SLOW_SENDER10
3387.289	SLOW_SENDER6	N/A
3387.741	SLOW_SENDER3	N/A
3387.886	SLOW_SENDER7	N/A
3388.026	RECEIVER	SLOW_SENDER6
3389.197	RECEIVER	SLOW_SENDER7
3389.621	SLOW_SENDER4	N/A
3390.356	RECEIVER	SLOW_SENDER4
3391.087	RECEIVER	SLOW_SENDER9
3392.112	SLOW_SENDER2	N/A
3393.103	RECEIVER	SLOW_SENDER3
3394.611	SLOW_SENDER10	N/A
3394.927	RECEIVER	FAST_SENDER
3396.245	RECEIVER	SLOW_SENDER2
3396.606	SLOW_SENDER7	N/A
3397.348	RECEIVER	SLOW_SENDER7
3397.765	SLOW_SENDER4	N/A
3398.508	RECEIVER	SLOW_SENDER4
3400.601	SLOW_SENDER9	N/A
3401.333	RECEIVER	SLOW_SENDER9
3402.474	FAST_SENDER	N/A
3408.465	RECEIVER	FAST_SENDER
3408.766	SLOW_SENDER9	N/A
3409.507	RECEIVER	SLOW_SENDER9
3410.876	FAST_SENDER	N/A
3416.948	SLOW_SENDER9	N/A
3417.236	RECEIVER	FAST_SENDER
3421.343	RECEIVER	SLOW_SENDER9
3425.126	FAST_SENDER	N/A
3426.300	SLOW_SENDER13	N/A
3428.778	SLOW_SENDER9	N/A
3429.540	RECEIVER	SLOW_SENDER9
3431.333	RECEIVER	FAST_SENDER
3432.435	RECEIVER	SLOW_SENDER13
3433.773	FAST_SENDER	N/A
3437.350	SLOW_SENDER12	N/A
3437.884	SLOW_SENDER13	N/A
3438.673	RECEIVER	SLOW_SENDER13
3439.732	RECEIVER	FAST_SENDER
3442.153	FAST_SENDER	N/A
3443.914	RECEIVER	SLOW_SENDER12
3444.116	SLOW_SENDER13	N/A
3444.890	RECEIVER	SLOW_SENDER13
3448.107	RECEIVER	FAST_SENDER
3449.336	SLOW_SENDER12	N/A
3450.097	RECEIVER	SLOW_SENDER12
3450.529	FAST_SENDER	N/A
3452.319	SLOW_SENDER13	N/A
3453.646	RECEIVER	SLOW_SENDER13
3455.507	SLOW_SENDER12	N/A
3456.254	RECEIVER	SLOW_SENDER12
3461.061	SLOW_SENDER13	N/A
3461.413	RECEIVER	FAST_SENDER
3463.752	FAST_SENDER	N/A
3465.372	RECEIVER	SLOW_SENDER13
3468.337	SLOW_SENDER12	N/A
3469.065	RECEIVER	SLOW_SENDER12
3469.801	RECEIVER	FAST_SENDER
3472.207	FAST_SENDER	N/A
3472.781	SLOW_SENDER13	N/A
3473.506	RECEIVER	SLOW_SENDER13
3476.498	SLOW_SENDER12	N/A
3477.238	RECEIVER	SLOW_SENDER12
3480.932	SLOW_SENDER13	N/A
3481.716	RECEIVER	SLOW_SENDER13
3484.354	FAST_SENDER	N/A
3484.648	SLOW_SENDER12	N/A
3485.415	RECEIVER	SLOW_SENDER12
3490.163	RECEIVER	FAST_SENDER
3492.822	SLOW_SENDER12	N/A
3493.591	RECEIVER	SLOW_SENDER12
3496.974	FAST_SENDER	N/A
3502.722	RECEIVER	FAST_SENDER
3505.167	FAST_SENDER	N/A
3510.749	RECEIVER	FAST_SENDER
3513.196	FAST_SENDER	N/A
3519.455	RECEIVER	FAST_SENDER
3521.903	FAST_SENDER	N/A
3527.907	RECEIVER	FAST_SENDER
3530.342	FAST_SENDER	N/A
3532.900	SLOW_SENDER14	N/A
3536.361	RECEIVER	FAST_SENDER
3538.772	FAST_SENDER	N/A
3538.960	SLOW_SENDER11	N/A
3539.192	RECEIVER	SLOW_SENDER14
3543.721	RECEIVER	SLOW_SENDER11
3544.500	SLOW_SENDER1	N/A
3544.610	SLOW_SENDER14	N/A
3545.077	RECEIVER	FAST_SENDER
3545.873	RECEIVER	SLOW_SENDER14
3546.530	SLOW_SENDER5	N/A
3547.520	FAST_SENDER	N/A
3549.167	SLOW_SENDER11	N/A
3549.630	SLOW_SENDER15	N/A
3550.741	RECEIVER	SLOW_SENDER1
3551.280	SLOW_SENDER14	N/A
3552.043	RECEIVER	SLOW_SENDER14
3553.230	SLOW_SENDER6	N/A
3553.781	RECEIVER	SLOW_SENDER5
3555.940	SLOW_SENDER8	N/A
3556.184	SLOW_SENDER1	N/A
3557.516	RECEIVER	SLOW_SENDER1
3558.364	RECEIVER	SLOW_SENDER6
3559.220	SLOW_SENDER5	N/A
3559.270	SLOW_SENDER3	N/A
3559.487	SLOW_SENDER14	N/A
3559.870	SLOW_SENDER10	N/A
3559.973	RECEIVER	SLOW_SENDER5
3560.860	SLOW_SENDER7	N/A
3561.346	RECEIVER	SLOW_SENDER14
3561.760	SLOW_SENDER2	N/A
3562.270	SLOW_SENDER4	N/A
3562.481	FAST_SENDER	N/A
3562.931	SLOW_SENDER1	N/A
3564.224	SLOW_SENDER11	N/A
3564.268	RECEIVER	SLOW_SENDER1
3565.162	SLOW_SENDER6	N/A
3565.397	SLOW_SENDER5	N/A
3566.010	SLOW_SENDER15	N/A
3568.761	SLOW_SENDER14	N/A
3571.709	SLOW_SENDER1	N/A
3574.770	SLOW_SENDER7	N/A
3574.976	SLOW_SENDER3	N/A
3576.153	SLOW_SENDER8	N/A
3577.256	SLOW_SENDER10	N/A
3577.614	SLOW_SENDER2	N/A
3579.909	SLOW_SENDER4	N/A
3580.300	FAST_SENDER	N/A
3580.550	SLOW_SENDER6	N/A
3580.712	SLOW_SENDER5	N/A
3584.941	SLOW_SENDER1	N/A
3590.594	SLOW_SENDER7	N/A
3591.395	SLOW_SENDER10	N/A
3592.028	SLOW_SENDER2	N/A
3592.850	FAST_SENDER	N/A
3593.200	SLOW_SENDER9	N/A
3594.042	SLOW_SENDER4	N/A
3606.401	SLOW_SENDER9	N/A
3606.453	FAST_SENDER	N/A
3618.967	SLOW_SENDER9	N/A
3619.256	FAST_SENDER	N/A
3631.490	FAST_SENDER	N/A
3643.750	FAST_SENDER	N/A
3645.330	SLOW_SENDER13	N/A
3656.783	FAST_SENDER	N/A
3657.300	SLOW_SENDER12	N/A
3659.645	SLOW_SENDER13	N/A
3670.493	FAST_SENDER	N/A
3670.782	SLOW_SENDER12	N/A
3672.938	SLOW_SENDER13	N/A
3683.222	SLOW_SENDER12	N/A
3683.727	FAST_SENDER	N/A
3696.169	FAST_SENDER	N/A
3708.902	FAST_SENDER	N/A
3721.629	FAST_SENDER	N/A
3727.710	RECEIVER	FAST_SENDER
3730.156	FAST_SENDER	N/A
3730.883	RECEIVER	FAST_SENDER
3731.000	SLOW_SENDER11	N/A
3733.319	FAST_SENDER	N/A
3736.705	RECEIVER	SLOW_SENDER11
3740.210	SLOW_SENDER15	N/A
3740.310	SLOW_SENDER14	N/A
3740.998	RECEIVER	SLOW_SENDER15
3742.116	SLOW_SENDER11	N/A
3742.859	RECEIVER	SLOW_SENDER11
3744.790	SLOW_SENDER6	N/A
3745.530	RECEIVER	SLOW_SENDER6
3745.753	FAST_SENDER	N/A
3746.220	SLOW_SENDER5	N/A
3746.310	SLOW_SENDER3	N/A
3746.820	SLOW_SENDER8	N/A
3747.527	RECEIVER	SLOW_SENDER5
3747.940	SLOW_SENDER6	N/A
3748.306	SLOW_SENDER11	N/A
3749.140	SLOW_SENDER1	N/A
3749.224	RECEIVER	SLOW_SENDER6
3749.901	RECEIVER	SLOW_SENDER1
3749.965	SLOW_SENDER5	N/A
3751.179	RECEIVER	SLOW_SENDER8
3752.215	SLOW_SENDER15	N/A
3752.600	RECEIVER	SLOW_SENDER5
3753.536	RECEIVER	SLOW_SENDER15
3754.098	SLOW_SENDER14	N/A
3755.173	RECEIVER	SLOW_SENDER3
3756.260	SLOW_SENDER7	N/A
3756.450	SLOW_SENDER2	N/A
3756.616	SLOW_SENDER8	N/A
3756.720	SLOW_SENDER10	N/A
3757.421	RECEIVER	SLOW_SENDER8
3758.270	SLOW_SENDER4	N/A
3758.586	RECEIVER	FAST_SENDER
3759.382	RECEIVER	SLOW_SENDER14
[truncated: 17,361 more rows]
