# Supplementary material for: CATO: Wake-Up reCeiver-bAsed communicaTiOn for Batteryless Devices
Source: Sensors (Basel). 2025 Nov 7;25(22):6813. doi: 10.3390/s25226813 (PMC12655924; doi:10.3390/s25226813)
Supplement: Supplementary file 1 [file sensors-25-06813-s001.zip › File S1_Experimental_and_Simulation_Data/simulation/multiple_les/nodes18/mac_competing_nodes_both.csv]

time_s	node_id	received_from
2.700	FAST_SENDER	N/A
2.700	SLOW_SENDER1	N/A
2.700	SLOW_SENDER2	N/A
2.700	SLOW_SENDER3	N/A
2.700	SLOW_SENDER4	N/A
2.700	SLOW_SENDER5	N/A
2.700	SLOW_SENDER6	N/A
2.700	SLOW_SENDER7	N/A
2.700	SLOW_SENDER8	N/A
2.700	SLOW_SENDER9	N/A
2.700	SLOW_SENDER10	N/A
2.700	SLOW_SENDER11	N/A
2.700	SLOW_SENDER12	N/A
2.700	SLOW_SENDER13	N/A
2.700	SLOW_SENDER14	N/A
2.700	SLOW_SENDER15	N/A
2.700	SLOW_SENDER16	N/A
8.492	RECEIVER	SLOW_SENDER15
10.899	SLOW_SENDER15	N/A
12.204	RECEIVER	SLOW_SENDER15
13.046	RECEIVER	SLOW_SENDER1
14.611	SLOW_SENDER15	N/A
15.372	RECEIVER	SLOW_SENDER15
15.457	SLOW_SENDER1	N/A
16.196	RECEIVER	SLOW_SENDER1
16.854	SLOW_SENDER13	N/A
16.918	FAST_SENDER	N/A
17.294	SLOW_SENDER2	N/A
17.622	RECEIVER	SLOW_SENDER13
17.799	SLOW_SENDER8	N/A
17.969	SLOW_SENDER7	N/A
18.124	SLOW_SENDER16	N/A
18.411	SLOW_SENDER5	N/A
18.593	SLOW_SENDER14	N/A
18.618	SLOW_SENDER1	N/A
18.764	SLOW_SENDER12	N/A
18.935	SLOW_SENDER10	N/A
19.038	SLOW_SENDER11	N/A
19.525	SLOW_SENDER9	N/A
20.186	SLOW_SENDER4	N/A
20.427	RECEIVER	SLOW_SENDER3
20.663	SLOW_SENDER6	N/A
21.103	RECEIVER	SLOW_SENDER5
22.844	SLOW_SENDER3	N/A
23.849	RECEIVER	FAST_SENDER
25.346	RECEIVER	SLOW_SENDER2
27.364	RECEIVER	SLOW_SENDER3
30.379	RECEIVER	SLOW_SENDER8
31.370	RECEIVER	SLOW_SENDER6
31.872	FAST_SENDER	N/A
33.249	SLOW_SENDER15	N/A
33.568	SLOW_SENDER11	N/A
33.587	SLOW_SENDER13	N/A
33.646	SLOW_SENDER2	N/A
33.650	SLOW_SENDER14	N/A
33.872	FAST_SENDER	N/A
34.187	SLOW_SENDER5	N/A
34.365	SLOW_SENDER9	N/A
35.314	SLOW_SENDER7	N/A
35.858	SLOW_SENDER1	N/A
35.872	FAST_SENDER	N/A
36.326	SLOW_SENDER12	N/A
36.658	SLOW_SENDER4	N/A
36.830	SLOW_SENDER3	N/A
37.755	SLOW_SENDER10	N/A
37.794	SLOW_SENDER8	N/A
37.872	FAST_SENDER	N/A
38.249	SLOW_SENDER15	N/A
38.568	SLOW_SENDER11	N/A
38.587	SLOW_SENDER13	N/A
38.646	SLOW_SENDER2	N/A
38.650	SLOW_SENDER14	N/A
38.790	SLOW_SENDER6	N/A
38.991	SLOW_SENDER16	N/A
39.187	SLOW_SENDER5	N/A
39.365	SLOW_SENDER9	N/A
39.872	FAST_SENDER	N/A
40.314	SLOW_SENDER7	N/A
40.858	SLOW_SENDER1	N/A
41.326	SLOW_SENDER12	N/A
41.658	SLOW_SENDER4	N/A
41.872	FAST_SENDER	N/A
42.794	SLOW_SENDER8	N/A
43.249	SLOW_SENDER15	N/A
43.568	SLOW_SENDER11	N/A
43.587	SLOW_SENDER13	N/A
43.646	SLOW_SENDER2	N/A
43.650	SLOW_SENDER14	N/A
43.830	SLOW_SENDER3	N/A
43.872	FAST_SENDER	N/A
44.187	SLOW_SENDER5	N/A
44.365	SLOW_SENDER9	N/A
44.755	SLOW_SENDER10	N/A
45.314	SLOW_SENDER7	N/A
45.790	SLOW_SENDER6	N/A
45.858	SLOW_SENDER1	N/A
45.872	FAST_SENDER	N/A
45.991	SLOW_SENDER16	N/A
46.326	SLOW_SENDER12	N/A
46.658	SLOW_SENDER4	N/A
47.206	RECEIVER	FAST_SENDER
47.794	SLOW_SENDER8	N/A
48.249	SLOW_SENDER15	N/A
48.535	RECEIVER	SLOW_SENDER8
48.568	SLOW_SENDER11	N/A
48.587	SLOW_SENDER13	N/A
48.646	SLOW_SENDER2	N/A
48.650	SLOW_SENDER14	N/A
49.187	SLOW_SENDER5	N/A
49.365	SLOW_SENDER9	N/A
49.610	FAST_SENDER	N/A
49.687	RECEIVER	SLOW_SENDER1
50.314	SLOW_SENDER7	N/A
50.491	RECEIVER	SLOW_SENDER5
50.830	SLOW_SENDER3	N/A
51.326	SLOW_SENDER12	N/A
51.370	RECEIVER	SLOW_SENDER11
51.755	SLOW_SENDER10	N/A
52.790	SLOW_SENDER6	N/A
52.872	RECEIVER	SLOW_SENDER7
52.991	SLOW_SENDER16	N/A
53.516	RECEIVER	FAST_SENDER
55.538	RECEIVER	SLOW_SENDER3
55.925	FAST_SENDER	N/A
55.925	SLOW_SENDER5	N/A
56.326	SLOW_SENDER12	N/A
56.884	RECEIVER	SLOW_SENDER2
57.925	FAST_SENDER	N/A
58.755	SLOW_SENDER10	N/A
59.790	SLOW_SENDER6	N/A
59.925	FAST_SENDER	N/A
59.991	SLOW_SENDER16	N/A
60.925	SLOW_SENDER5	N/A
61.326	SLOW_SENDER12	N/A
61.798	SLOW_SENDER1	N/A
61.925	FAST_SENDER	N/A
62.184	SLOW_SENDER8	N/A
62.424	SLOW_SENDER15	N/A
62.949	SLOW_SENDER3	N/A
63.368	SLOW_SENDER11	N/A
63.925	FAST_SENDER	N/A
64.156	SLOW_SENDER2	N/A
64.316	SLOW_SENDER7	N/A
64.991	SLOW_SENDER16	N/A
65.755	SLOW_SENDER10	N/A
65.925	FAST_SENDER	N/A
65.925	SLOW_SENDER5	N/A
66.326	SLOW_SENDER12	N/A
66.366	SLOW_SENDER9	N/A
66.790	SLOW_SENDER6	N/A
67.066	SLOW_SENDER13	N/A
67.925	FAST_SENDER	N/A
68.798	SLOW_SENDER1	N/A
69.184	SLOW_SENDER8	N/A
69.424	SLOW_SENDER15	N/A
69.925	FAST_SENDER	N/A
69.949	SLOW_SENDER3	N/A
69.991	SLOW_SENDER16	N/A
70.368	SLOW_SENDER11	N/A
70.675	RECEIVER	FAST_SENDER
70.755	SLOW_SENDER10	N/A
70.925	SLOW_SENDER5	N/A
71.156	SLOW_SENDER2	N/A
71.316	SLOW_SENDER7	N/A
71.326	SLOW_SENDER12	N/A
71.699	RECEIVER	SLOW_SENDER5
73.015	RECEIVER	SLOW_SENDER16
73.084	FAST_SENDER	N/A
73.366	SLOW_SENDER9	N/A
73.790	SLOW_SENDER6	N/A
74.066	SLOW_SENDER13	N/A
75.106	RECEIVER	SLOW_SENDER6
75.798	SLOW_SENDER1	N/A
76.184	SLOW_SENDER8	N/A
76.424	SLOW_SENDER15	N/A
76.949	SLOW_SENDER3	N/A
77.368	SLOW_SENDER11	N/A
78.156	SLOW_SENDER2	N/A
78.316	SLOW_SENDER7	N/A
80.366	SLOW_SENDER9	N/A
80.417	SLOW_SENDER16	N/A
81.066	SLOW_SENDER13	N/A
82.798	SLOW_SENDER1	N/A
83.184	SLOW_SENDER8	N/A
83.424	SLOW_SENDER15	N/A
83.949	SLOW_SENDER3	N/A
84.368	SLOW_SENDER11	N/A
84.582	SLOW_SENDER10	N/A
85.156	SLOW_SENDER2	N/A
85.316	SLOW_SENDER7	N/A
86.219	SLOW_SENDER5	N/A
86.387	FAST_SENDER	N/A
87.043	SLOW_SENDER12	N/A
87.366	SLOW_SENDER9	N/A
87.417	SLOW_SENDER16	N/A
87.739	SLOW_SENDER6	N/A
88.066	SLOW_SENDER13	N/A
88.387	FAST_SENDER	N/A
89.798	SLOW_SENDER1	N/A
90.184	SLOW_SENDER8	N/A
90.387	FAST_SENDER	N/A
90.424	SLOW_SENDER15	N/A
90.949	SLOW_SENDER3	N/A
91.368	SLOW_SENDER11	N/A
92.156	SLOW_SENDER2	N/A
92.316	SLOW_SENDER7	N/A
92.387	FAST_SENDER	N/A
93.219	SLOW_SENDER5	N/A
94.043	SLOW_SENDER12	N/A
94.271	RECEIVER	SLOW_SENDER2
94.366	SLOW_SENDER9	N/A
94.387	FAST_SENDER	N/A
94.417	SLOW_SENDER16	N/A
94.739	SLOW_SENDER6	N/A
95.066	SLOW_SENDER13	N/A
95.122	RECEIVER	SLOW_SENDER9
96.387	FAST_SENDER	N/A
96.798	SLOW_SENDER1	N/A
97.128	RECEIVER	SLOW_SENDER16
97.184	SLOW_SENDER8	N/A
97.424	SLOW_SENDER15	N/A
97.949	SLOW_SENDER3	N/A
98.205	RECEIVER	SLOW_SENDER15
98.368	SLOW_SENDER11	N/A
98.387	FAST_SENDER	N/A
99.874	RECEIVER	SLOW_SENDER8
100.219	SLOW_SENDER5	N/A
100.387	FAST_SENDER	N/A
101.043	SLOW_SENDER12	N/A
101.142	RECEIVER	FAST_SENDER
101.686	SLOW_SENDER2	N/A
101.739	SLOW_SENDER6	N/A
102.523	SLOW_SENDER9	N/A
103.559	FAST_SENDER	N/A
104.275	RECEIVER	SLOW_SENDER3
105.559	FAST_SENDER	N/A
107.319	SLOW_SENDER8	N/A
107.559	FAST_SENDER	N/A
108.043	SLOW_SENDER12	N/A
108.686	SLOW_SENDER2	N/A
108.739	SLOW_SENDER6	N/A
109.523	SLOW_SENDER9	N/A
109.559	FAST_SENDER	N/A
111.559	FAST_SENDER	N/A
111.689	SLOW_SENDER3	N/A
113.559	FAST_SENDER	N/A
114.319	SLOW_SENDER8	N/A
115.043	SLOW_SENDER12	N/A
115.559	FAST_SENDER	N/A
115.686	SLOW_SENDER2	N/A
115.739	SLOW_SENDER6	N/A
116.523	SLOW_SENDER9	N/A
117.559	FAST_SENDER	N/A
118.689	SLOW_SENDER3	N/A
121.319	SLOW_SENDER8	N/A
122.043	SLOW_SENDER12	N/A
122.066	RECEIVER	SLOW_SENDER8
122.686	SLOW_SENDER2	N/A
122.739	SLOW_SENDER6	N/A
122.768	RECEIVER	SLOW_SENDER12
123.464	RECEIVER	SLOW_SENDER2
123.523	SLOW_SENDER9	N/A
124.243	RECEIVER	SLOW_SENDER9
125.689	SLOW_SENDER3	N/A
128.583	RECEIVER	FAST_SENDER
129.501	SLOW_SENDER8	N/A
130.187	SLOW_SENDER12	N/A
130.984	FAST_SENDER	N/A
131.646	SLOW_SENDER9	N/A
132.689	SLOW_SENDER3	N/A
132.984	FAST_SENDER	N/A
134.401	SLOW_SENDER2	N/A
134.984	FAST_SENDER	N/A
136.501	SLOW_SENDER8	N/A
136.984	FAST_SENDER	N/A
137.187	SLOW_SENDER12	N/A
138.646	SLOW_SENDER9	N/A
138.984	FAST_SENDER	N/A
139.689	SLOW_SENDER3	N/A
140.984	FAST_SENDER	N/A
141.401	SLOW_SENDER2	N/A
142.984	FAST_SENDER	N/A
143.501	SLOW_SENDER8	N/A
144.187	SLOW_SENDER12	N/A
144.246	RECEIVER	SLOW_SENDER8
144.924	RECEIVER	SLOW_SENDER12
144.984	FAST_SENDER	N/A
145.646	SLOW_SENDER9	N/A
146.375	RECEIVER	SLOW_SENDER9
146.689	SLOW_SENDER3	N/A
147.441	RECEIVER	SLOW_SENDER3
148.401	SLOW_SENDER2	N/A
150.535	RECEIVER	FAST_SENDER
151.653	SLOW_SENDER8	N/A
152.365	SLOW_SENDER12	N/A
152.971	FAST_SENDER	N/A
153.815	SLOW_SENDER9	N/A
154.971	FAST_SENDER	N/A
156.971	FAST_SENDER	N/A
158.653	SLOW_SENDER8	N/A
158.971	FAST_SENDER	N/A
159.365	SLOW_SENDER12	N/A
160.815	SLOW_SENDER9	N/A
160.971	FAST_SENDER	N/A
162.971	FAST_SENDER	N/A
164.971	FAST_SENDER	N/A
165.653	SLOW_SENDER8	N/A
166.365	SLOW_SENDER12	N/A
166.456	RECEIVER	SLOW_SENDER8
166.971	FAST_SENDER	N/A
167.099	RECEIVER	SLOW_SENDER12
167.815	SLOW_SENDER9	N/A
171.839	RECEIVER	SLOW_SENDER9
172.661	RECEIVER	FAST_SENDER
173.894	SLOW_SENDER8	N/A
174.545	SLOW_SENDER12	N/A
175.089	FAST_SENDER	N/A
177.089	FAST_SENDER	N/A
179.089	FAST_SENDER	N/A
179.251	SLOW_SENDER9	N/A
180.026	RECEIVER	SLOW_SENDER9
180.894	SLOW_SENDER8	N/A
181.089	FAST_SENDER	N/A
181.545	SLOW_SENDER12	N/A
183.089	FAST_SENDER	N/A
185.089	FAST_SENDER	N/A
187.089	FAST_SENDER	N/A
187.894	SLOW_SENDER8	N/A
188.545	SLOW_SENDER12	N/A
188.667	RECEIVER	SLOW_SENDER8
189.089	FAST_SENDER	N/A
193.658	RECEIVER	SLOW_SENDER12
194.806	RECEIVER	FAST_SENDER
196.075	SLOW_SENDER8	N/A
197.223	FAST_SENDER	N/A
199.223	FAST_SENDER	N/A
201.067	SLOW_SENDER12	N/A
201.223	FAST_SENDER	N/A
203.075	SLOW_SENDER8	N/A
203.223	FAST_SENDER	N/A
205.223	FAST_SENDER	N/A
207.223	FAST_SENDER	N/A
209.223	FAST_SENDER	N/A
210.075	SLOW_SENDER8	N/A
210.836	RECEIVER	SLOW_SENDER8
211.223	FAST_SENDER	N/A
217.302	RECEIVER	FAST_SENDER
218.256	SLOW_SENDER8	N/A
218.996	RECEIVER	SLOW_SENDER8
219.717	FAST_SENDER	N/A
220.970	SLOW_SENDER4	N/A
223.170	SLOW_SENDER14	N/A
225.663	RECEIVER	FAST_SENDER
226.427	SLOW_SENDER8	N/A
226.679	RECEIVER	SLOW_SENDER4
228.077	FAST_SENDER	N/A
229.017	RECEIVER	SLOW_SENDER14
235.568	RECEIVER	FAST_SENDER
236.189	SLOW_SENDER14	N/A
236.845	SLOW_SENDER4	N/A
238.004	FAST_SENDER	N/A
240.004	FAST_SENDER	N/A
241.189	SLOW_SENDER14	N/A
241.845	SLOW_SENDER4	N/A
242.004	FAST_SENDER	N/A
244.004	FAST_SENDER	N/A
246.004	FAST_SENDER	N/A
246.189	SLOW_SENDER14	N/A
246.845	SLOW_SENDER4	N/A
247.619	RECEIVER	SLOW_SENDER4
248.004	FAST_SENDER	N/A
249.010	SLOW_SENDER10	N/A
250.004	FAST_SENDER	N/A
251.189	SLOW_SENDER14	N/A
251.964	RECEIVER	SLOW_SENDER14
252.004	FAST_SENDER	N/A
255.060	SLOW_SENDER4	N/A
255.361	RECEIVER	SLOW_SENDER10
257.408	SLOW_SENDER14	N/A
258.723	RECEIVER	SLOW_SENDER14
259.692	RECEIVER	SLOW_SENDER4
260.120	SLOW_SENDER7	N/A
262.060	SLOW_SENDER13	N/A
263.224	SLOW_SENDER10	N/A
263.960	RECEIVER	SLOW_SENDER10
264.784	RECEIVER	FAST_SENDER
265.830	SLOW_SENDER1	N/A
265.920	SLOW_SENDER16	N/A
265.934	RECEIVER	SLOW_SENDER7
266.131	SLOW_SENDER14	N/A
267.010	SLOW_SENDER5	N/A
267.128	SLOW_SENDER4	N/A
267.221	FAST_SENDER	N/A
267.710	SLOW_SENDER15	N/A
267.914	RECEIVER	SLOW_SENDER13
268.360	SLOW_SENDER11	N/A
271.131	SLOW_SENDER14	N/A
271.342	SLOW_SENDER7	N/A
271.368	RECEIVER	SLOW_SENDER16
271.410	SLOW_SENDER10	N/A
273.325	SLOW_SENDER13	N/A
274.292	RECEIVER	FAST_SENDER
276.131	SLOW_SENDER14	N/A
276.342	SLOW_SENDER7	N/A
276.486	RECEIVER	SLOW_SENDER15
276.716	FAST_SENDER	N/A
277.773	RECEIVER	SLOW_SENDER11
278.325	SLOW_SENDER13	N/A
278.410	SLOW_SENDER10	N/A
278.716	FAST_SENDER	N/A
280.716	FAST_SENDER	N/A
281.040	SLOW_SENDER16	N/A
281.131	SLOW_SENDER14	N/A
281.342	SLOW_SENDER7	N/A
281.353	SLOW_SENDER5	N/A
282.716	FAST_SENDER	N/A
282.918	SLOW_SENDER1	N/A
283.325	SLOW_SENDER13	N/A
283.410	SLOW_SENDER10	N/A
283.892	SLOW_SENDER15	N/A
284.716	FAST_SENDER	N/A
285.193	SLOW_SENDER11	N/A
286.131	SLOW_SENDER14	N/A
286.342	SLOW_SENDER7	N/A
286.353	SLOW_SENDER5	N/A
286.716	FAST_SENDER	N/A
287.918	SLOW_SENDER1	N/A
288.040	SLOW_SENDER16	N/A
288.325	SLOW_SENDER13	N/A
288.410	SLOW_SENDER10	N/A
288.716	FAST_SENDER	N/A
289.043	RECEIVER	SLOW_SENDER13
289.725	RECEIVER	SLOW_SENDER10
290.716	FAST_SENDER	N/A
290.860	SLOW_SENDER6	N/A
290.892	SLOW_SENDER15	N/A
291.131	SLOW_SENDER14	N/A
291.342	SLOW_SENDER7	N/A
291.353	SLOW_SENDER5	N/A
291.908	RECEIVER	SLOW_SENDER14
292.193	SLOW_SENDER11	N/A
292.918	SLOW_SENDER1	N/A
293.040	SLOW_SENDER16	N/A
293.679	RECEIVER	SLOW_SENDER1
294.310	RECEIVER	SLOW_SENDER16
294.449	SLOW_SENDER13	N/A
295.892	SLOW_SENDER15	N/A
296.317	RECEIVER	SLOW_SENDER7
297.134	SLOW_SENDER10	N/A
297.352	SLOW_SENDER14	N/A
297.503	RECEIVER	SLOW_SENDER6
299.193	SLOW_SENDER11	N/A
299.449	SLOW_SENDER13	N/A
300.892	SLOW_SENDER15	N/A
301.107	SLOW_SENDER1	N/A
301.398	SLOW_SENDER5	N/A
302.352	SLOW_SENDER14	N/A
302.806	RECEIVER	FAST_SENDER
302.939	SLOW_SENDER6	N/A
304.134	SLOW_SENDER10	N/A
304.449	SLOW_SENDER13	N/A
305.015	SLOW_SENDER7	N/A
305.244	FAST_SENDER	N/A
305.844	SLOW_SENDER16	N/A
305.892	SLOW_SENDER15	N/A
306.193	SLOW_SENDER11	N/A
306.398	SLOW_SENDER5	N/A
307.244	FAST_SENDER	N/A
307.352	SLOW_SENDER14	N/A
307.939	SLOW_SENDER6	N/A
308.107	SLOW_SENDER1	N/A
309.134	SLOW_SENDER10	N/A
309.244	FAST_SENDER	N/A
309.449	SLOW_SENDER13	N/A
309.887	RECEIVER	SLOW_SENDER10
310.892	SLOW_SENDER15	N/A
311.193	SLOW_SENDER11	N/A
311.244	FAST_SENDER	N/A
311.398	SLOW_SENDER5	N/A
311.965	RECEIVER	SLOW_SENDER11
312.015	SLOW_SENDER7	N/A
312.352	SLOW_SENDER14	N/A
312.844	SLOW_SENDER16	N/A
312.939	SLOW_SENDER6	N/A
313.091	RECEIVER	SLOW_SENDER14
313.107	SLOW_SENDER1	N/A
313.244	FAST_SENDER	N/A
313.861	RECEIVER	SLOW_SENDER1
314.350	SLOW_SENDER2	N/A
314.449	SLOW_SENDER13	N/A
314.570	SLOW_SENDER3	N/A
315.244	FAST_SENDER	N/A
315.892	SLOW_SENDER15	N/A
316.398	SLOW_SENDER5	N/A
316.640	RECEIVER	SLOW_SENDER15
317.244	FAST_SENDER	N/A
317.319	SLOW_SENDER10	N/A
317.939	SLOW_SENDER6	N/A
318.048	RECEIVER	SLOW_SENDER10
319.015	SLOW_SENDER7	N/A
319.244	FAST_SENDER	N/A
319.386	SLOW_SENDER11	N/A
319.844	SLOW_SENDER16	N/A
321.244	FAST_SENDER	N/A
321.289	SLOW_SENDER1	N/A
322.048	SLOW_SENDER15	N/A
323.244	FAST_SENDER	N/A
325.244	FAST_SENDER	N/A
325.457	SLOW_SENDER10	N/A
326.015	SLOW_SENDER7	N/A
326.386	SLOW_SENDER11	N/A
326.813	SLOW_SENDER14	N/A
326.844	SLOW_SENDER16	N/A
327.048	SLOW_SENDER15	N/A
327.244	FAST_SENDER	N/A
328.289	SLOW_SENDER1	N/A
329.244	FAST_SENDER	N/A
330.236	SLOW_SENDER13	N/A
330.368	SLOW_SENDER5	N/A
330.512	SLOW_SENDER2	N/A
331.131	SLOW_SENDER3	N/A
331.244	FAST_SENDER	N/A
331.386	SLOW_SENDER11	N/A
331.813	SLOW_SENDER14	N/A
332.048	SLOW_SENDER15	N/A
332.457	SLOW_SENDER10	N/A
333.013	SLOW_SENDER6	N/A
333.015	SLOW_SENDER7	N/A
333.244	FAST_SENDER	N/A
333.289	SLOW_SENDER1	N/A
333.844	SLOW_SENDER16	N/A
335.244	FAST_SENDER	N/A
336.386	SLOW_SENDER11	N/A
336.813	SLOW_SENDER14	N/A
337.048	SLOW_SENDER15	N/A
337.236	SLOW_SENDER13	N/A
337.244	FAST_SENDER	N/A
337.368	SLOW_SENDER5	N/A
337.512	SLOW_SENDER2	N/A
338.015	SLOW_SENDER7	N/A
338.131	SLOW_SENDER3	N/A
338.289	SLOW_SENDER1	N/A
339.457	SLOW_SENDER10	N/A
340.844	SLOW_SENDER16	N/A
343.780	SLOW_SENDER9	N/A
344.236	SLOW_SENDER13	N/A
344.457	SLOW_SENDER10	N/A
344.512	SLOW_SENDER2	N/A
345.131	SLOW_SENDER3	N/A
346.707	SLOW_SENDER14	N/A
347.844	SLOW_SENDER16	N/A
348.707	SLOW_SENDER6	N/A
348.707	SLOW_SENDER5	N/A
349.457	SLOW_SENDER10	N/A
349.546	SLOW_SENDER11	N/A
350.582	FAST_SENDER	N/A
351.017	SLOW_SENDER15	N/A
351.236	SLOW_SENDER13	N/A
351.512	SLOW_SENDER2	N/A
351.707	SLOW_SENDER14	N/A
352.131	SLOW_SENDER3	N/A
352.582	FAST_SENDER	N/A
352.850	SLOW_SENDER1	N/A
353.527	SLOW_SENDER7	N/A
354.457	SLOW_SENDER10	N/A
354.582	FAST_SENDER	N/A
354.844	SLOW_SENDER16	N/A
355.707	SLOW_SENDER6	N/A
355.707	SLOW_SENDER5	N/A
356.512	SLOW_SENDER2	N/A
356.546	SLOW_SENDER11	N/A
356.552	SLOW_SENDER9	N/A
356.582	FAST_SENDER	N/A
356.707	SLOW_SENDER14	N/A
357.131	SLOW_SENDER3	N/A
358.017	SLOW_SENDER15	N/A
358.236	SLOW_SENDER13	N/A
358.582	FAST_SENDER	N/A
359.457	SLOW_SENDER10	N/A
360.527	SLOW_SENDER7	N/A
360.582	FAST_SENDER	N/A
361.844	SLOW_SENDER16	N/A
362.582	FAST_SENDER	N/A
362.888	SLOW_SENDER14	N/A
364.582	FAST_SENDER	N/A
365.017	SLOW_SENDER15	N/A
365.641	SLOW_SENDER14	N/A
365.890	SLOW_SENDER12	N/A
366.582	FAST_SENDER	N/A
367.527	SLOW_SENDER7	N/A
367.641	SLOW_SENDER14	N/A
368.582	FAST_SENDER	N/A
368.844	SLOW_SENDER16	N/A
369.641	SLOW_SENDER14	N/A
370.448	SLOW_SENDER2	N/A
370.582	FAST_SENDER	N/A
370.641	SLOW_SENDER1	N/A
370.641	SLOW_SENDER11	N/A
370.641	SLOW_SENDER6	N/A
370.641	SLOW_SENDER5	N/A
371.038	SLOW_SENDER3	N/A
371.641	SLOW_SENDER14	N/A
372.017	SLOW_SENDER15	N/A
372.075	SLOW_SENDER9	N/A
372.582	FAST_SENDER	N/A
373.641	SLOW_SENDER14	N/A
373.844	SLOW_SENDER16	N/A
373.895	SLOW_SENDER10	N/A
374.527	SLOW_SENDER7	N/A
374.582	FAST_SENDER	N/A
375.641	SLOW_SENDER14	N/A
376.582	FAST_SENDER	N/A
377.448	SLOW_SENDER2	N/A
377.641	SLOW_SENDER1	N/A
377.641	SLOW_SENDER11	N/A
377.641	SLOW_SENDER6	N/A
377.641	SLOW_SENDER14	N/A
377.641	SLOW_SENDER5	N/A
378.038	SLOW_SENDER3	N/A
378.582	FAST_SENDER	N/A
378.844	SLOW_SENDER16	N/A
379.017	SLOW_SENDER15	N/A
379.075	SLOW_SENDER9	N/A
379.641	SLOW_SENDER14	N/A
380.715	SLOW_SENDER12	N/A
380.895	SLOW_SENDER10	N/A
381.527	SLOW_SENDER7	N/A
384.448	SLOW_SENDER2	N/A
385.038	SLOW_SENDER3	N/A
386.075	SLOW_SENDER9	N/A
387.895	SLOW_SENDER10	N/A
390.664	SLOW_SENDER5	N/A
391.448	SLOW_SENDER2	N/A
392.038	SLOW_SENDER3	N/A
392.263	FAST_SENDER	N/A
392.664	SLOW_SENDER11	N/A
392.664	SLOW_SENDER6	N/A
392.664	SLOW_SENDER1	N/A
393.075	SLOW_SENDER9	N/A
393.465	SLOW_SENDER16	N/A
393.850	SLOW_SENDER8	N/A
394.002	SLOW_SENDER14	N/A
394.263	FAST_SENDER	N/A
394.895	SLOW_SENDER10	N/A
395.664	SLOW_SENDER5	N/A
396.263	FAST_SENDER	N/A
397.664	SLOW_SENDER6	N/A
398.263	FAST_SENDER	N/A
398.448	SLOW_SENDER2	N/A
399.038	SLOW_SENDER3	N/A
399.664	SLOW_SENDER11	N/A
399.664	SLOW_SENDER1	N/A
400.075	SLOW_SENDER9	N/A
400.263	FAST_SENDER	N/A
400.465	SLOW_SENDER16	N/A
400.664	SLOW_SENDER5	N/A
401.002	SLOW_SENDER14	N/A
401.895	SLOW_SENDER10	N/A
402.263	FAST_SENDER	N/A
402.664	SLOW_SENDER6	N/A
404.263	FAST_SENDER	N/A
405.448	SLOW_SENDER2	N/A
406.038	SLOW_SENDER3	N/A
406.263	FAST_SENDER	N/A
407.465	SLOW_SENDER16	N/A
408.263	FAST_SENDER	N/A
408.494	SLOW_SENDER8	N/A
410.076	SLOW_SENDER5	N/A
410.263	FAST_SENDER	N/A
412.076	SLOW_SENDER14	N/A
412.076	SLOW_SENDER11	N/A
412.076	SLOW_SENDER1	N/A
412.263	FAST_SENDER	N/A
412.448	SLOW_SENDER2	N/A
413.038	SLOW_SENDER3	N/A
413.494	SLOW_SENDER8	N/A
414.263	FAST_SENDER	N/A
414.465	SLOW_SENDER16	N/A
415.076	SLOW_SENDER5	N/A
415.304	SLOW_SENDER6	N/A
416.263	FAST_SENDER	N/A
418.263	FAST_SENDER	N/A
418.494	SLOW_SENDER8	N/A
419.076	SLOW_SENDER14	N/A
419.076	SLOW_SENDER11	N/A
419.076	SLOW_SENDER1	N/A
419.448	SLOW_SENDER2	N/A
420.038	SLOW_SENDER3	N/A
420.076	SLOW_SENDER5	N/A
420.263	FAST_SENDER	N/A
421.465	SLOW_SENDER16	N/A
429.286	SLOW_SENDER14	N/A
429.286	SLOW_SENDER1	N/A
429.286	SLOW_SENDER5	N/A
429.286	SLOW_SENDER11	N/A
431.286	SLOW_SENDER6	N/A
432.990	SLOW_SENDER4	N/A
433.173	FAST_SENDER	N/A
433.517	SLOW_SENDER8	N/A
434.286	SLOW_SENDER14	N/A
434.286	SLOW_SENDER1	N/A
434.286	SLOW_SENDER5	N/A
434.286	SLOW_SENDER11	N/A
435.173	FAST_SENDER	N/A
436.286	SLOW_SENDER5	N/A
437.173	FAST_SENDER	N/A
438.286	SLOW_SENDER6	N/A
438.286	SLOW_SENDER5	N/A
439.173	FAST_SENDER	N/A
439.286	SLOW_SENDER14	N/A
439.286	SLOW_SENDER1	N/A
439.286	SLOW_SENDER11	N/A
440.286	SLOW_SENDER5	N/A
440.517	SLOW_SENDER8	N/A
441.173	FAST_SENDER	N/A
443.173	FAST_SENDER	N/A
445.173	FAST_SENDER	N/A
445.989	SLOW_SENDER4	N/A
447.173	FAST_SENDER	N/A
447.517	SLOW_SENDER8	N/A
447.894	SLOW_SENDER14	N/A
447.894	SLOW_SENDER11	N/A
447.894	SLOW_SENDER1	N/A
449.173	FAST_SENDER	N/A
449.894	SLOW_SENDER6	N/A
450.989	SLOW_SENDER4	N/A
451.173	FAST_SENDER	N/A
452.894	SLOW_SENDER14	N/A
452.894	SLOW_SENDER11	N/A
452.894	SLOW_SENDER1	N/A
453.025	SLOW_SENDER5	N/A
453.173	FAST_SENDER	N/A
454.517	SLOW_SENDER8	N/A
455.173	FAST_SENDER	N/A
455.989	SLOW_SENDER4	N/A
457.173	FAST_SENDER	N/A
459.173	FAST_SENDER	N/A
460.582	SLOW_SENDER14	N/A
460.582	SLOW_SENDER11	N/A
460.582	SLOW_SENDER1	N/A
460.989	SLOW_SENDER4	N/A
461.173	FAST_SENDER	N/A
461.517	SLOW_SENDER8	N/A
462.582	SLOW_SENDER6	N/A
463.173	FAST_SENDER	N/A
465.173	FAST_SENDER	N/A
465.582	SLOW_SENDER14	N/A
465.582	SLOW_SENDER11	N/A
465.582	SLOW_SENDER1	N/A
465.989	SLOW_SENDER4	N/A
467.173	FAST_SENDER	N/A
468.517	SLOW_SENDER8	N/A
469.173	FAST_SENDER	N/A
469.582	SLOW_SENDER6	N/A
470.582	SLOW_SENDER14	N/A
470.582	SLOW_SENDER11	N/A
470.582	SLOW_SENDER1	N/A
470.989	SLOW_SENDER4	N/A
471.173	FAST_SENDER	N/A
472.582	SLOW_SENDER14	N/A
472.582	SLOW_SENDER11	N/A
472.582	SLOW_SENDER1	N/A
475.517	SLOW_SENDER8	N/A
482.517	SLOW_SENDER8	N/A
483.233	RECEIVER	FAST_SENDER
483.665	SLOW_SENDER6	N/A
485.096	SLOW_SENDER4	N/A
485.660	FAST_SENDER	N/A
485.935	SLOW_SENDER14	N/A
486.794	SLOW_SENDER11	N/A
487.660	FAST_SENDER	N/A
487.866	SLOW_SENDER1	N/A
488.665	SLOW_SENDER6	N/A
489.517	SLOW_SENDER8	N/A
489.660	FAST_SENDER	N/A
491.660	FAST_SENDER	N/A
492.096	SLOW_SENDER4	N/A
492.935	SLOW_SENDER14	N/A
493.660	FAST_SENDER	N/A
493.665	SLOW_SENDER6	N/A
493.794	SLOW_SENDER11	N/A
494.866	SLOW_SENDER1	N/A
495.660	FAST_SENDER	N/A
495.813	RECEIVER	SLOW_SENDER6
496.517	SLOW_SENDER8	N/A
497.254	RECEIVER	SLOW_SENDER8
497.660	FAST_SENDER	N/A
499.096	SLOW_SENDER4	N/A
499.660	FAST_SENDER	N/A
499.935	SLOW_SENDER14	N/A
500.438	RECEIVER	FAST_SENDER
500.794	SLOW_SENDER11	N/A
501.537	RECEIVER	SLOW_SENDER11
501.866	SLOW_SENDER1	N/A
502.884	FAST_SENDER	N/A
503.852	RECEIVER	SLOW_SENDER14
504.677	SLOW_SENDER8	N/A
504.884	FAST_SENDER	N/A
505.888	RECEIVER	SLOW_SENDER1
506.884	FAST_SENDER	N/A
508.884	FAST_SENDER	N/A
510.884	FAST_SENDER	N/A
511.664	SLOW_SENDER6	N/A
511.664	SLOW_SENDER11	N/A
511.677	SLOW_SENDER8	N/A
512.884	FAST_SENDER	N/A
513.318	SLOW_SENDER1	N/A
514.884	FAST_SENDER	N/A
516.884	FAST_SENDER	N/A
518.664	SLOW_SENDER6	N/A
518.664	SLOW_SENDER11	N/A
518.677	SLOW_SENDER8	N/A
518.884	FAST_SENDER	N/A
519.652	RECEIVER	FAST_SENDER
520.318	SLOW_SENDER1	N/A
522.082	FAST_SENDER	N/A
522.186	RECEIVER	SLOW_SENDER8
524.082	FAST_SENDER	N/A
526.082	FAST_SENDER	N/A
528.028	SLOW_SENDER11	N/A
528.028	SLOW_SENDER1	N/A
528.028	SLOW_SENDER6	N/A
528.082	FAST_SENDER	N/A
529.100	SLOW_SENDER13	N/A
529.631	SLOW_SENDER8	N/A
530.082	FAST_SENDER	N/A
531.325	RECEIVER	SLOW_SENDER13
532.025	RECEIVER	SLOW_SENDER6
532.082	FAST_SENDER	N/A
533.771	SLOW_SENDER13	N/A
534.082	FAST_SENDER	N/A
534.557	RECEIVER	SLOW_SENDER13
535.028	SLOW_SENDER11	N/A
535.028	SLOW_SENDER1	N/A
536.082	FAST_SENDER	N/A
539.473	SLOW_SENDER6	N/A
539.992	SLOW_SENDER13	N/A
540.028	SLOW_SENDER11	N/A
540.243	RECEIVER	SLOW_SENDER6
542.028	SLOW_SENDER1	N/A
545.113	RECEIVER	SLOW_SENDER13
546.749	RECEIVER	FAST_SENDER
547.370	SLOW_SENDER7	N/A
548.940	SLOW_SENDER15	N/A
549.106	FAST_SENDER	N/A
550.265	SLOW_SENDER6	N/A
551.106	FAST_SENDER	N/A
552.510	SLOW_SENDER12	N/A
553.106	FAST_SENDER	N/A
554.009	RECEIVER	SLOW_SENDER7
554.485	SLOW_SENDER11	N/A
555.016	SLOW_SENDER13	N/A
555.106	FAST_SENDER	N/A
555.240	RECEIVER	SLOW_SENDER11
557.106	FAST_SENDER	N/A
557.265	SLOW_SENDER6	N/A
558.423	RECEIVER	SLOW_SENDER12
559.106	FAST_SENDER	N/A
559.454	SLOW_SENDER7	N/A
560.221	RECEIVER	SLOW_SENDER7
561.106	FAST_SENDER	N/A
562.016	SLOW_SENDER13	N/A
563.106	FAST_SENDER	N/A
563.862	SLOW_SENDER12	N/A
564.065	SLOW_SENDER15	N/A
564.265	SLOW_SENDER6	N/A
564.602	RECEIVER	SLOW_SENDER12
565.649	SLOW_SENDER7	N/A
566.110	RECEIVER	SLOW_SENDER6
566.490	SLOW_SENDER9	N/A
568.670	RECEIVER	SLOW_SENDER15
569.016	SLOW_SENDER13	N/A
569.380	SLOW_SENDER10	N/A
569.484	RECEIVER	SLOW_SENDER7
570.041	SLOW_SENDER12	N/A
570.662	RECEIVER	FAST_SENDER
571.380	SLOW_SENDER10	N/A
573.094	FAST_SENDER	N/A
573.380	SLOW_SENDER10	N/A
573.715	RECEIVER	SLOW_SENDER9
575.041	SLOW_SENDER12	N/A
575.094	FAST_SENDER	N/A
575.380	SLOW_SENDER10	N/A
576.016	SLOW_SENDER13	N/A
576.913	SLOW_SENDER7	N/A
577.094	FAST_SENDER	N/A
577.380	SLOW_SENDER10	N/A
577.533	SLOW_SENDER15	N/A
577.662	RECEIVER	SLOW_SENDER7
579.094	FAST_SENDER	N/A
579.154	SLOW_SENDER9	N/A
579.380	SLOW_SENDER10	N/A
580.041	SLOW_SENDER12	N/A
581.094	FAST_SENDER	N/A
581.380	SLOW_SENDER10	N/A
583.016	SLOW_SENDER13	N/A
583.094	FAST_SENDER	N/A
583.380	SLOW_SENDER10	N/A
583.801	RECEIVER	SLOW_SENDER13
584.154	SLOW_SENDER9	N/A
584.533	SLOW_SENDER15	N/A
585.041	SLOW_SENDER12	N/A
585.094	FAST_SENDER	N/A
586.377	RECEIVER	SLOW_SENDER12
587.094	FAST_SENDER	N/A
587.400	SLOW_SENDER2	N/A
588.610	SLOW_SENDER16	N/A
589.060	SLOW_SENDER3	N/A
589.154	SLOW_SENDER9	N/A
589.213	RECEIVER	SLOW_SENDER10
591.533	SLOW_SENDER15	N/A
591.797	SLOW_SENDER12	N/A
591.899	RECEIVER	SLOW_SENDER2
593.210	RECEIVER	FAST_SENDER
593.899	RECEIVER	SLOW_SENDER3
594.154	SLOW_SENDER9	N/A
594.636	SLOW_SENDER10	N/A
594.673	SLOW_SENDER13	N/A
595.651	FAST_SENDER	N/A
596.797	SLOW_SENDER12	N/A
597.345	SLOW_SENDER2	N/A
597.651	FAST_SENDER	N/A
598.132	RECEIVER	SLOW_SENDER2
598.533	SLOW_SENDER15	N/A
599.154	SLOW_SENDER9	N/A
599.307	SLOW_SENDER3	N/A
599.636	SLOW_SENDER10	N/A
599.651	FAST_SENDER	N/A
601.332	SLOW_SENDER16	N/A
601.651	FAST_SENDER	N/A
601.673	SLOW_SENDER13	N/A
601.797	SLOW_SENDER12	N/A
603.651	FAST_SENDER	N/A
604.154	SLOW_SENDER9	N/A
604.307	SLOW_SENDER3	N/A
604.636	SLOW_SENDER10	N/A
605.533	SLOW_SENDER15	N/A
605.550	SLOW_SENDER2	N/A
605.651	FAST_SENDER	N/A
606.154	SLOW_SENDER9	N/A
606.327	RECEIVER	SLOW_SENDER15
606.332	SLOW_SENDER16	N/A
606.636	SLOW_SENDER10	N/A
606.797	SLOW_SENDER12	N/A
607.542	RECEIVER	SLOW_SENDER12
607.651	FAST_SENDER	N/A
608.673	SLOW_SENDER13	N/A
609.307	SLOW_SENDER3	N/A
609.422	RECEIVER	SLOW_SENDER13
609.651	FAST_SENDER	N/A
611.110	RECEIVER	SLOW_SENDER2
611.332	SLOW_SENDER16	N/A
611.651	FAST_SENDER	N/A
612.515	RECEIVER	SLOW_SENDER10
613.651	FAST_SENDER	N/A
613.755	SLOW_SENDER15	N/A
614.176	RECEIVER	SLOW_SENDER9
614.307	SLOW_SENDER3	N/A
615.651	FAST_SENDER	N/A
616.332	SLOW_SENDER16	N/A
616.870	SLOW_SENDER13	N/A
617.651	FAST_SENDER	N/A
619.307	SLOW_SENDER3	N/A
619.651	FAST_SENDER	N/A
620.230	SLOW_SENDER5	N/A
620.755	SLOW_SENDER15	N/A
620.943	SLOW_SENDER2	N/A
621.332	SLOW_SENDER16	N/A
621.602	SLOW_SENDER9	N/A
621.651	FAST_SENDER	N/A
622.245	SLOW_SENDER10	N/A
622.895	SLOW_SENDER12	N/A
623.651	FAST_SENDER	N/A
623.870	SLOW_SENDER13	N/A
624.307	SLOW_SENDER3	N/A
625.651	FAST_SENDER	N/A
625.950	RECEIVER	SLOW_SENDER5
626.332	SLOW_SENDER16	N/A
627.068	RECEIVER	SLOW_SENDER16
627.755	SLOW_SENDER15	N/A
627.943	SLOW_SENDER2	N/A
628.602	SLOW_SENDER9	N/A
628.731	RECEIVER	FAST_SENDER
629.245	SLOW_SENDER10	N/A
629.307	SLOW_SENDER3	N/A
629.895	SLOW_SENDER12	N/A
630.870	SLOW_SENDER13	N/A
631.139	FAST_SENDER	N/A
632.472	SLOW_SENDER16	N/A
633.139	FAST_SENDER	N/A
634.943	SLOW_SENDER2	N/A
635.139	FAST_SENDER	N/A
635.602	SLOW_SENDER9	N/A
635.645	SLOW_SENDER5	N/A
636.245	SLOW_SENDER10	N/A
636.895	SLOW_SENDER12	N/A
637.139	FAST_SENDER	N/A
637.472	SLOW_SENDER16	N/A
637.870	SLOW_SENDER13	N/A
639.139	FAST_SENDER	N/A
640.645	SLOW_SENDER5	N/A
640.802	SLOW_SENDER3	N/A
641.139	FAST_SENDER	N/A
641.943	SLOW_SENDER2	N/A
642.472	SLOW_SENDER16	N/A
642.602	SLOW_SENDER9	N/A
643.139	FAST_SENDER	N/A
643.245	SLOW_SENDER10	N/A
643.895	SLOW_SENDER12	N/A
644.870	SLOW_SENDER13	N/A
645.139	FAST_SENDER	N/A
645.645	SLOW_SENDER5	N/A
647.139	FAST_SENDER	N/A
647.472	SLOW_SENDER16	N/A
647.802	SLOW_SENDER3	N/A
648.943	SLOW_SENDER2	N/A
649.602	SLOW_SENDER9	N/A
650.245	SLOW_SENDER10	N/A
650.895	SLOW_SENDER12	N/A
651.870	SLOW_SENDER13	N/A
654.802	SLOW_SENDER3	N/A
657.895	SLOW_SENDER12	N/A
658.870	SLOW_SENDER13	N/A
661.466	FAST_SENDER	N/A
661.802	SLOW_SENDER3	N/A
662.091	SLOW_SENDER16	N/A
663.466	FAST_SENDER	N/A
664.895	SLOW_SENDER12	N/A
665.466	FAST_SENDER	N/A
665.660	SLOW_SENDER4	N/A
665.870	SLOW_SENDER13	N/A
666.802	SLOW_SENDER3	N/A
667.466	FAST_SENDER	N/A
668.310	SLOW_SENDER14	N/A
669.091	SLOW_SENDER16	N/A
671.498	FAST_SENDER	N/A
671.895	SLOW_SENDER12	N/A
672.870	SLOW_SENDER13	N/A
673.498	FAST_SENDER	N/A
675.498	FAST_SENDER	N/A
676.091	SLOW_SENDER16	N/A
677.498	FAST_SENDER	N/A
678.895	SLOW_SENDER12	N/A
679.498	FAST_SENDER	N/A
679.534	SLOW_SENDER3	N/A
679.870	SLOW_SENDER13	N/A
681.209	SLOW_SENDER4	N/A
681.498	FAST_SENDER	N/A
683.091	SLOW_SENDER16	N/A
683.339	SLOW_SENDER14	N/A
683.498	FAST_SENDER	N/A
685.498	FAST_SENDER	N/A
685.895	SLOW_SENDER12	N/A
686.209	SLOW_SENDER4	N/A
686.870	SLOW_SENDER13	N/A
688.339	SLOW_SENDER14	N/A
690.091	SLOW_SENDER16	N/A
691.209	SLOW_SENDER4	N/A
693.339	SLOW_SENDER14	N/A
695.700	SLOW_SENDER8	N/A
696.209	SLOW_SENDER4	N/A
697.091	SLOW_SENDER16	N/A
698.339	SLOW_SENDER14	N/A
699.923	FAST_SENDER	N/A
700.209	SLOW_SENDER13	N/A
701.209	SLOW_SENDER4	N/A
701.923	FAST_SENDER	N/A
703.339	SLOW_SENDER14	N/A
703.923	FAST_SENDER	N/A
704.091	SLOW_SENDER16	N/A
705.923	FAST_SENDER	N/A
706.209	SLOW_SENDER4	N/A
707.209	SLOW_SENDER13	N/A
708.339	SLOW_SENDER14	N/A
709.460	SLOW_SENDER1	N/A
710.406	SLOW_SENDER8	N/A
710.747	FAST_SENDER	N/A
711.460	SLOW_SENDER1	N/A
712.747	FAST_SENDER	N/A
713.339	SLOW_SENDER14	N/A
713.460	SLOW_SENDER1	N/A
714.209	SLOW_SENDER13	N/A
714.747	FAST_SENDER	N/A
715.406	SLOW_SENDER8	N/A
715.460	SLOW_SENDER1	N/A
716.747	FAST_SENDER	N/A
717.460	SLOW_SENDER1	N/A
718.339	SLOW_SENDER14	N/A
718.747	FAST_SENDER	N/A
718.750	SLOW_SENDER11	N/A
718.898	SLOW_SENDER4	N/A
719.460	SLOW_SENDER1	N/A
720.406	SLOW_SENDER8	N/A
720.747	FAST_SENDER	N/A
721.209	SLOW_SENDER13	N/A
721.460	SLOW_SENDER1	N/A
722.747	FAST_SENDER	N/A
723.339	SLOW_SENDER14	N/A
723.460	SLOW_SENDER1	N/A
725.031	FAST_SENDER	N/A
725.460	SLOW_SENDER1	N/A
725.898	SLOW_SENDER4	N/A
727.031	FAST_SENDER	N/A
727.460	SLOW_SENDER1	N/A
728.209	SLOW_SENDER13	N/A
728.339	SLOW_SENDER14	N/A
729.031	FAST_SENDER	N/A
729.460	SLOW_SENDER1	N/A
731.031	FAST_SENDER	N/A
731.460	SLOW_SENDER1	N/A
732.017	SLOW_SENDER11	N/A
732.380	SLOW_SENDER6	N/A
732.898	SLOW_SENDER4	N/A
733.031	FAST_SENDER	N/A
733.339	SLOW_SENDER14	N/A
733.376	SLOW_SENDER8	N/A
733.460	SLOW_SENDER1	N/A
735.031	FAST_SENDER	N/A
735.209	SLOW_SENDER13	N/A
735.339	SLOW_SENDER14	N/A
735.460	SLOW_SENDER1	N/A
737.017	SLOW_SENDER11	N/A
737.031	FAST_SENDER	N/A
737.460	SLOW_SENDER1	N/A
739.031	FAST_SENDER	N/A
739.898	SLOW_SENDER4	N/A
742.017	SLOW_SENDER11	N/A
742.209	SLOW_SENDER13	N/A
743.120	SLOW_SENDER7	N/A
747.017	SLOW_SENDER11	N/A
748.050	SLOW_SENDER6	N/A
748.221	SLOW_SENDER14	N/A
751.847	SLOW_SENDER1	N/A
752.017	SLOW_SENDER11	N/A
753.050	SLOW_SENDER6	N/A
753.259	FAST_SENDER	N/A
755.123	SLOW_SENDER7	N/A
755.221	SLOW_SENDER14	N/A
755.259	FAST_SENDER	N/A
756.847	SLOW_SENDER1	N/A
757.017	SLOW_SENDER11	N/A
757.259	FAST_SENDER	N/A
758.050	SLOW_SENDER6	N/A
759.259	FAST_SENDER	N/A
760.123	SLOW_SENDER7	N/A
761.847	SLOW_SENDER1	N/A
762.017	SLOW_SENDER11	N/A
762.221	SLOW_SENDER14	N/A
762.833	FAST_SENDER	N/A
764.833	FAST_SENDER	N/A
765.123	SLOW_SENDER7	N/A
766.833	FAST_SENDER	N/A
766.847	SLOW_SENDER1	N/A
767.017	SLOW_SENDER11	N/A
768.833	FAST_SENDER	N/A
769.221	SLOW_SENDER14	N/A
770.123	SLOW_SENDER7	N/A
770.833	FAST_SENDER	N/A
770.996	SLOW_SENDER6	N/A
771.847	SLOW_SENDER1	N/A
772.017	SLOW_SENDER11	N/A
772.833	FAST_SENDER	N/A
774.017	SLOW_SENDER11	N/A
774.833	FAST_SENDER	N/A
775.123	SLOW_SENDER7	N/A
776.221	SLOW_SENDER14	N/A
776.847	SLOW_SENDER1	N/A
780.123	SLOW_SENDER7	N/A
780.608	FAST_SENDER	N/A
781.847	SLOW_SENDER1	N/A
782.608	FAST_SENDER	N/A
784.608	FAST_SENDER	N/A
785.123	SLOW_SENDER7	N/A
786.608	FAST_SENDER	N/A
786.847	SLOW_SENDER1	N/A
787.565	SLOW_SENDER11	N/A
788.608	FAST_SENDER	N/A
788.847	SLOW_SENDER1	N/A
790.123	SLOW_SENDER7	N/A
790.608	FAST_SENDER	N/A
790.847	SLOW_SENDER1	N/A
792.608	FAST_SENDER	N/A
792.847	SLOW_SENDER1	N/A
793.690	SLOW_SENDER15	N/A
794.565	SLOW_SENDER11	N/A
794.608	FAST_SENDER	N/A
795.123	SLOW_SENDER7	N/A
796.653	RECEIVER	SLOW_SENDER1
797.716	RECEIVER	SLOW_SENDER7
799.511	RECEIVER	SLOW_SENDER15
801.565	SLOW_SENDER11	N/A
804.861	SLOW_SENDER15	N/A
805.187	SLOW_SENDER1	N/A
808.565	SLOW_SENDER11	N/A
808.694	FAST_SENDER	N/A
808.807	SLOW_SENDER7	N/A
809.861	SLOW_SENDER15	N/A
810.694	FAST_SENDER	N/A
812.187	SLOW_SENDER1	N/A
812.694	FAST_SENDER	N/A
814.694	FAST_SENDER	N/A
814.861	SLOW_SENDER15	N/A
815.565	SLOW_SENDER11	N/A
815.807	SLOW_SENDER7	N/A
816.360	SLOW_SENDER2	N/A
816.694	FAST_SENDER	N/A
817.860	RECEIVER	SLOW_SENDER11
818.110	SLOW_SENDER5	N/A
818.694	FAST_SENDER	N/A
819.187	SLOW_SENDER1	N/A
819.770	SLOW_SENDER9	N/A
819.861	SLOW_SENDER15	N/A
819.923	RECEIVER	SLOW_SENDER1
820.610	SLOW_SENDER10	N/A
820.694	FAST_SENDER	N/A
821.941	RECEIVER	SLOW_SENDER10
822.666	RECEIVER	SLOW_SENDER2
822.694	FAST_SENDER	N/A
822.807	SLOW_SENDER7	N/A
823.456	RECEIVER	FAST_SENDER
824.638	RECEIVER	SLOW_SENDER7
825.270	SLOW_SENDER11	N/A
825.732	RECEIVER	SLOW_SENDER5
825.883	FAST_SENDER	N/A
826.655	RECEIVER	SLOW_SENDER15
827.348	SLOW_SENDER1	N/A
827.883	FAST_SENDER	N/A
828.073	SLOW_SENDER2	N/A
829.883	FAST_SENDER	N/A
831.883	FAST_SENDER	N/A
832.270	SLOW_SENDER11	N/A
833.073	SLOW_SENDER2	N/A
833.307	SLOW_SENDER5	N/A
833.628	SLOW_SENDER9	N/A
833.883	FAST_SENDER	N/A
834.058	SLOW_SENDER15	N/A
834.348	SLOW_SENDER1	N/A
834.813	RECEIVER	SLOW_SENDER15
835.883	FAST_SENDER	N/A
837.253	SLOW_SENDER10	N/A
837.883	FAST_SENDER	N/A
838.073	SLOW_SENDER2	N/A
838.307	SLOW_SENDER5	N/A
838.628	SLOW_SENDER9	N/A
839.270	SLOW_SENDER11	N/A
839.883	FAST_SENDER	N/A
840.041	RECEIVER	SLOW_SENDER11
841.348	SLOW_SENDER1	N/A
842.065	RECEIVER	SLOW_SENDER1
842.253	SLOW_SENDER10	N/A
842.261	SLOW_SENDER15	N/A
843.014	RECEIVER	SLOW_SENDER15
843.073	SLOW_SENDER2	N/A
843.307	SLOW_SENDER5	N/A
843.628	SLOW_SENDER9	N/A
843.852	RECEIVER	SLOW_SENDER2
844.050	SLOW_SENDER3	N/A
846.237	RECEIVER	FAST_SENDER
847.253	SLOW_SENDER10	N/A
847.444	SLOW_SENDER11	N/A
848.307	SLOW_SENDER5	N/A
848.628	SLOW_SENDER9	N/A
849.297	SLOW_SENDER2	N/A
849.858	RECEIVER	SLOW_SENDER3
852.253	SLOW_SENDER10	N/A
853.307	SLOW_SENDER5	N/A
853.628	SLOW_SENDER9	N/A
854.193	FAST_SENDER	N/A
854.297	SLOW_SENDER2	N/A
854.444	SLOW_SENDER11	N/A
855.266	SLOW_SENDER3	N/A
856.193	FAST_SENDER	N/A
856.920	SLOW_SENDER12	N/A
857.253	SLOW_SENDER10	N/A
858.193	FAST_SENDER	N/A
858.307	SLOW_SENDER5	N/A
858.628	SLOW_SENDER9	N/A
859.297	SLOW_SENDER2	N/A
860.193	FAST_SENDER	N/A
860.266	SLOW_SENDER3	N/A
861.444	SLOW_SENDER11	N/A
862.193	FAST_SENDER	N/A
862.241	RECEIVER	SLOW_SENDER11
862.253	SLOW_SENDER10	N/A
862.959	RECEIVER	SLOW_SENDER12
863.307	SLOW_SENDER5	N/A
863.628	SLOW_SENDER9	N/A
864.068	RECEIVER	SLOW_SENDER5
864.193	FAST_SENDER	N/A
864.297	SLOW_SENDER2	N/A
865.045	RECEIVER	SLOW_SENDER2
865.266	SLOW_SENDER3	N/A
868.064	FAST_SENDER	N/A
868.382	SLOW_SENDER12	N/A
869.616	RECEIVER	SLOW_SENDER9
869.685	SLOW_SENDER11	N/A
870.064	FAST_SENDER	N/A
870.266	SLOW_SENDER3	N/A
870.459	SLOW_SENDER2	N/A
872.064	FAST_SENDER	N/A
873.382	SLOW_SENDER12	N/A
873.880	SLOW_SENDER16	N/A
874.064	FAST_SENDER	N/A
875.266	SLOW_SENDER3	N/A
875.459	SLOW_SENDER2	N/A
876.064	FAST_SENDER	N/A
876.544	SLOW_SENDER10	N/A
876.685	SLOW_SENDER11	N/A
877.063	SLOW_SENDER9	N/A
877.266	SLOW_SENDER3	N/A
877.278	RECEIVER	SLOW_SENDER10
877.280	SLOW_SENDER5	N/A
878.064	FAST_SENDER	N/A
878.382	SLOW_SENDER12	N/A
879.266	SLOW_SENDER3	N/A
879.694	RECEIVER	SLOW_SENDER16
880.064	FAST_SENDER	N/A
880.459	SLOW_SENDER2	N/A
881.266	SLOW_SENDER3	N/A
882.064	FAST_SENDER	N/A
883.382	SLOW_SENDER12	N/A
883.685	SLOW_SENDER11	N/A
884.063	SLOW_SENDER9	N/A
884.131	RECEIVER	SLOW_SENDER12
884.280	SLOW_SENDER5	N/A
884.722	SLOW_SENDER10	N/A
885.140	SLOW_SENDER16	N/A
885.459	SLOW_SENDER2	N/A
888.662	RECEIVER	SLOW_SENDER3
890.140	SLOW_SENDER16	N/A
890.459	SLOW_SENDER2	N/A
891.063	SLOW_SENDER9	N/A
891.280	SLOW_SENDER5	N/A
891.722	SLOW_SENDER10	N/A
893.788	RECEIVER	FAST_SENDER
895.140	SLOW_SENDER16	N/A
895.459	SLOW_SENDER2	N/A
896.076	SLOW_SENDER3	N/A
896.220	FAST_SENDER	N/A
897.149	SLOW_SENDER12	N/A
897.930	SLOW_SENDER8	N/A
898.063	SLOW_SENDER9	N/A
898.220	FAST_SENDER	N/A
898.280	SLOW_SENDER5	N/A
898.722	SLOW_SENDER10	N/A
900.140	SLOW_SENDER16	N/A
900.220	FAST_SENDER	N/A
900.459	SLOW_SENDER2	N/A
902.220	FAST_SENDER	N/A
902.459	SLOW_SENDER2	N/A
903.076	SLOW_SENDER3	N/A
903.899	RECEIVER	SLOW_SENDER8
904.149	SLOW_SENDER12	N/A
904.220	FAST_SENDER	N/A
905.063	SLOW_SENDER9	N/A
905.140	SLOW_SENDER16	N/A
905.280	SLOW_SENDER5	N/A
905.722	SLOW_SENDER10	N/A
906.303	RECEIVER	SLOW_SENDER2
906.852	FAST_SENDER	N/A
907.500	SLOW_SENDER4	N/A
908.852	FAST_SENDER	N/A
909.317	SLOW_SENDER8	N/A
909.980	SLOW_SENDER13	N/A
910.076	SLOW_SENDER3	N/A
910.140	SLOW_SENDER16	N/A
910.852	FAST_SENDER	N/A
911.149	SLOW_SENDER12	N/A
912.063	SLOW_SENDER9	N/A
912.140	SLOW_SENDER16	N/A
912.280	SLOW_SENDER5	N/A
912.722	SLOW_SENDER10	N/A
912.852	FAST_SENDER	N/A
913.405	RECEIVER	SLOW_SENDER4
914.140	SLOW_SENDER16	N/A
914.317	SLOW_SENDER8	N/A
914.852	FAST_SENDER	N/A
915.212	SLOW_SENDER2	N/A
915.981	RECEIVER	SLOW_SENDER2
916.140	SLOW_SENDER16	N/A
916.852	FAST_SENDER	N/A
917.076	SLOW_SENDER3	N/A
918.149	SLOW_SENDER12	N/A
918.850	SLOW_SENDER4	N/A
919.063	SLOW_SENDER9	N/A
919.280	SLOW_SENDER5	N/A
919.317	SLOW_SENDER8	N/A
919.722	SLOW_SENDER10	N/A
920.128	RECEIVER	SLOW_SENDER16
920.731	FAST_SENDER	N/A
922.731	FAST_SENDER	N/A
923.397	SLOW_SENDER2	N/A
923.850	SLOW_SENDER4	N/A
924.076	SLOW_SENDER3	N/A
924.317	SLOW_SENDER8	N/A
924.731	FAST_SENDER	N/A
925.149	SLOW_SENDER12	N/A
925.401	SLOW_SENDER13	N/A
926.063	SLOW_SENDER9	N/A
926.280	SLOW_SENDER5	N/A
926.722	SLOW_SENDER10	N/A
926.731	FAST_SENDER	N/A
927.553	SLOW_SENDER16	N/A
928.324	RECEIVER	SLOW_SENDER16
928.731	FAST_SENDER	N/A
928.850	SLOW_SENDER4	N/A
929.317	SLOW_SENDER8	N/A
930.397	SLOW_SENDER2	N/A
930.401	SLOW_SENDER13	N/A
930.731	FAST_SENDER	N/A
931.063	SLOW_SENDER9	N/A
931.076	SLOW_SENDER3	N/A
931.280	SLOW_SENDER5	N/A
931.842	RECEIVER	SLOW_SENDER9
932.149	SLOW_SENDER12	N/A
932.731	FAST_SENDER	N/A
933.722	SLOW_SENDER10	N/A
933.850	SLOW_SENDER4	N/A
934.317	SLOW_SENDER8	N/A
934.497	RECEIVER	SLOW_SENDER10
934.731	FAST_SENDER	N/A
935.401	SLOW_SENDER13	N/A
935.560	SLOW_SENDER6	N/A
935.745	RECEIVER	SLOW_SENDER5
935.756	SLOW_SENDER16	N/A
936.559	RECEIVER	SLOW_SENDER16
937.149	SLOW_SENDER12	N/A
937.397	SLOW_SENDER2	N/A
937.971	RECEIVER	SLOW_SENDER12
938.076	SLOW_SENDER3	N/A
939.249	SLOW_SENDER9	N/A
939.354	RECEIVER	SLOW_SENDER3
940.556	RECEIVER	SLOW_SENDER9
941.590	RECEIVER	SLOW_SENDER2
941.913	SLOW_SENDER10	N/A
942.365	RECEIVER	SLOW_SENDER6
943.245	RECEIVER	SLOW_SENDER4
945.750	SLOW_SENDER14	N/A
946.115	SLOW_SENDER5	N/A
946.788	SLOW_SENDER3	N/A
947.750	SLOW_SENDER14	N/A
947.771	SLOW_SENDER6	N/A
947.979	SLOW_SENDER9	N/A
948.516	SLOW_SENDER8	N/A
948.913	SLOW_SENDER10	N/A
949.035	SLOW_SENDER2	N/A
949.460	FAST_SENDER	N/A
949.732	SLOW_SENDER13	N/A
949.750	SLOW_SENDER14	N/A
950.686	SLOW_SENDER4	N/A
951.068	SLOW_SENDER16	N/A
951.460	FAST_SENDER	N/A
951.750	SLOW_SENDER14	N/A
952.771	SLOW_SENDER6	N/A
953.115	SLOW_SENDER5	N/A
953.460	FAST_SENDER	N/A
953.750	SLOW_SENDER14	N/A
953.788	SLOW_SENDER3	N/A
954.979	SLOW_SENDER9	N/A
955.460	FAST_SENDER	N/A
955.516	SLOW_SENDER8	N/A
955.750	SLOW_SENDER14	N/A
955.913	SLOW_SENDER10	N/A
956.732	SLOW_SENDER13	N/A
957.460	FAST_SENDER	N/A
957.686	SLOW_SENDER4	N/A
957.750	SLOW_SENDER14	N/A
957.771	SLOW_SENDER6	N/A
958.068	SLOW_SENDER16	N/A
959.460	FAST_SENDER	N/A
959.750	SLOW_SENDER14	N/A
960.115	SLOW_SENDER5	N/A
960.788	SLOW_SENDER3	N/A
961.460	FAST_SENDER	N/A
961.979	SLOW_SENDER9	N/A
962.516	SLOW_SENDER8	N/A
962.771	SLOW_SENDER6	N/A
962.913	SLOW_SENDER10	N/A
963.460	FAST_SENDER	N/A
963.732	SLOW_SENDER13	N/A
964.686	SLOW_SENDER4	N/A
965.068	SLOW_SENDER16	N/A
974.414	SLOW_SENDER14	N/A
975.625	SLOW_SENDER3	N/A
976.971	SLOW_SENDER6	N/A
978.861	FAST_SENDER	N/A
979.414	SLOW_SENDER14	N/A
980.861	FAST_SENDER	N/A
982.625	SLOW_SENDER3	N/A
982.861	FAST_SENDER	N/A
983.971	SLOW_SENDER6	N/A
984.414	SLOW_SENDER14	N/A
984.861	FAST_SENDER	N/A
986.861	FAST_SENDER	N/A
988.861	FAST_SENDER	N/A
989.414	SLOW_SENDER14	N/A
989.625	SLOW_SENDER3	N/A
990.861	FAST_SENDER	N/A
990.971	SLOW_SENDER6	N/A
992.160	SLOW_SENDER7	N/A
993.934	FAST_SENDER	N/A
994.160	SLOW_SENDER7	N/A
996.160	SLOW_SENDER7	N/A
996.308	FAST_SENDER	N/A
998.160	SLOW_SENDER7	N/A
998.308	FAST_SENDER	N/A
1000.160	SLOW_SENDER7	N/A
1000.308	FAST_SENDER	N/A
1002.160	SLOW_SENDER7	N/A
1002.308	FAST_SENDER	N/A
1003.239	SLOW_SENDER14	N/A
1004.160	SLOW_SENDER7	N/A
1004.308	FAST_SENDER	N/A
1006.160	SLOW_SENDER7	N/A
1006.308	FAST_SENDER	N/A
1006.600	SLOW_SENDER15	N/A
1008.160	SLOW_SENDER7	N/A
1008.308	FAST_SENDER	N/A
1010.160	SLOW_SENDER7	N/A
1010.239	SLOW_SENDER14	N/A
1010.308	FAST_SENDER	N/A
1011.990	SLOW_SENDER1	N/A
1017.239	SLOW_SENDER14	N/A
1019.826	SLOW_SENDER15	N/A
1024.187	SLOW_SENDER7	N/A
1024.239	SLOW_SENDER14	N/A
1024.627	FAST_SENDER	N/A
1024.826	SLOW_SENDER15	N/A
1026.492	SLOW_SENDER1	N/A
1026.627	FAST_SENDER	N/A
1028.627	FAST_SENDER	N/A
1029.826	SLOW_SENDER15	N/A
1031.214	FAST_SENDER	N/A
1031.239	SLOW_SENDER14	N/A
1033.214	FAST_SENDER	N/A
1034.214	SLOW_SENDER7	N/A
1034.826	SLOW_SENDER15	N/A
1035.214	FAST_SENDER	N/A
1037.214	FAST_SENDER	N/A
1038.239	SLOW_SENDER14	N/A
1039.214	SLOW_SENDER7	N/A
1039.214	FAST_SENDER	N/A
1039.826	SLOW_SENDER15	N/A
1041.214	FAST_SENDER	N/A
1043.214	FAST_SENDER	N/A
1044.214	SLOW_SENDER7	N/A
1044.826	SLOW_SENDER15	N/A
1045.214	FAST_SENDER	N/A
1045.239	SLOW_SENDER14	N/A
1051.690	SLOW_SENDER11	N/A
1053.375	SLOW_SENDER7	N/A
1058.016	SLOW_SENDER15	N/A
1058.375	SLOW_SENDER7	N/A
1059.567	FAST_SENDER	N/A
1061.567	FAST_SENDER	N/A
1063.375	SLOW_SENDER7	N/A
1063.567	FAST_SENDER	N/A
1065.016	SLOW_SENDER15	N/A
1065.375	SLOW_SENDER7	N/A
1065.567	FAST_SENDER	N/A
1066.115	SLOW_SENDER11	N/A
1067.567	FAST_SENDER	N/A
1070.841	FAST_SENDER	N/A
1072.016	SLOW_SENDER15	N/A
1072.841	FAST_SENDER	N/A
1074.841	FAST_SENDER	N/A
1076.841	FAST_SENDER	N/A
1078.841	FAST_SENDER	N/A
1079.016	SLOW_SENDER15	N/A
1079.080	SLOW_SENDER11	N/A
1079.238	SLOW_SENDER7	N/A
1080.841	FAST_SENDER	N/A
1082.841	FAST_SENDER	N/A
1084.841	FAST_SENDER	N/A
1086.016	SLOW_SENDER15	N/A
1086.080	SLOW_SENDER11	N/A
1086.238	SLOW_SENDER7	N/A
1093.080	SLOW_SENDER11	N/A
1095.984	SLOW_SENDER7	N/A
1097.859	FAST_SENDER	N/A
1099.859	FAST_SENDER	N/A
1100.080	SLOW_SENDER11	N/A
1101.859	FAST_SENDER	N/A
1102.984	SLOW_SENDER7	N/A
1103.859	FAST_SENDER	N/A
1105.380	SLOW_SENDER2	N/A
1105.859	FAST_SENDER	N/A
1107.080	SLOW_SENDER11	N/A
1107.859	FAST_SENDER	N/A
1109.859	FAST_SENDER	N/A
1109.984	SLOW_SENDER7	N/A
1110.270	SLOW_SENDER12	N/A
1110.738	RECEIVER	SLOW_SENDER7
1111.541	RECEIVER	SLOW_SENDER12
1111.859	FAST_SENDER	N/A
1113.979	SLOW_SENDER12	N/A
1118.074	RECEIVER	SLOW_SENDER12
1120.280	SLOW_SENDER2	N/A
1123.680	SLOW_SENDER7	N/A
1125.280	SLOW_SENDER2	N/A
1125.515	SLOW_SENDER12	N/A
1125.730	SLOW_SENDER5	N/A
1125.792	FAST_SENDER	N/A
1126.523	RECEIVER	SLOW_SENDER5
1128.967	SLOW_SENDER5	N/A
1129.157	RECEIVER	SLOW_SENDER12
1129.891	FAST_SENDER	N/A
1130.280	SLOW_SENDER2	N/A
1130.470	SLOW_SENDER13	N/A
1130.967	SLOW_SENDER5	N/A
1131.243	RECEIVER	SLOW_SENDER13
1131.891	FAST_SENDER	N/A
1132.967	SLOW_SENDER5	N/A
1133.250	SLOW_SENDER8	N/A
1133.663	SLOW_SENDER13	N/A
1133.891	FAST_SENDER	N/A
1134.340	SLOW_SENDER10	N/A
1134.390	SLOW_SENDER9	N/A
1134.891	SLOW_SENDER7	N/A
1134.967	SLOW_SENDER5	N/A
1135.280	SLOW_SENDER2	N/A
1135.770	SLOW_SENDER16	N/A
1135.891	FAST_SENDER	N/A
1136.180	SLOW_SENDER4	N/A
1136.592	SLOW_SENDER12	N/A
1136.967	SLOW_SENDER5	N/A
1137.363	RECEIVER	SLOW_SENDER12
1137.891	FAST_SENDER	N/A
1138.700	RECEIVER	SLOW_SENDER16
1138.967	SLOW_SENDER5	N/A
1139.358	RECEIVER	SLOW_SENDER13
1139.891	SLOW_SENDER7	N/A
1139.891	FAST_SENDER	N/A
1140.280	SLOW_SENDER2	N/A
1140.967	SLOW_SENDER5	N/A
1141.891	FAST_SENDER	N/A
1142.967	SLOW_SENDER5	N/A
1143.084	RECEIVER	SLOW_SENDER4
1143.891	FAST_SENDER	N/A
1144.631	RECEIVER	FAST_SENDER
1144.775	SLOW_SENDER12	N/A
1144.891	SLOW_SENDER7	N/A
1145.280	SLOW_SENDER2	N/A
1145.544	RECEIVER	SLOW_SENDER12
1146.439	SLOW_SENDER13	N/A
1146.979	SLOW_SENDER16	N/A
1147.211	SLOW_SENDER8	N/A
1147.496	SLOW_SENDER10	N/A
1147.996	SLOW_SENDER9	N/A
1148.443	RECEIVER	SLOW_SENDER7
1148.501	SLOW_SENDER4	N/A
1149.080	RECEIVER	SLOW_SENDER5
1149.800	RECEIVER	SLOW_SENDER8
1151.908	RECEIVER	SLOW_SENDER10
1152.854	RECEIVER	SLOW_SENDER16
1153.819	RECEIVER	SLOW_SENDER13
1156.154	RECEIVER	SLOW_SENDER2
1156.370	SLOW_SENDER3	N/A
1156.512	SLOW_SENDER5	N/A
1157.218	SLOW_SENDER8	N/A
1157.432	FAST_SENDER	N/A
1158.922	SLOW_SENDER7	N/A
1159.355	SLOW_SENDER10	N/A
1159.432	FAST_SENDER	N/A
1159.590	SLOW_SENDER6	N/A
1160.268	SLOW_SENDER16	N/A
1161.259	SLOW_SENDER13	N/A
1161.432	FAST_SENDER	N/A
1162.501	SLOW_SENDER4	N/A
1162.553	RECEIVER	SLOW_SENDER3
1163.091	SLOW_SENDER9	N/A
1163.432	FAST_SENDER	N/A
1163.512	SLOW_SENDER5	N/A
1164.218	SLOW_SENDER8	N/A
1165.432	FAST_SENDER	N/A
1165.922	SLOW_SENDER7	N/A
1166.019	RECEIVER	SLOW_SENDER6
1166.355	SLOW_SENDER10	N/A
1167.268	SLOW_SENDER16	N/A
1167.432	FAST_SENDER	N/A
1167.984	SLOW_SENDER3	N/A
1168.259	SLOW_SENDER13	N/A
1168.512	SLOW_SENDER5	N/A
1168.686	RECEIVER	SLOW_SENDER3
1169.432	FAST_SENDER	N/A
1169.501	SLOW_SENDER4	N/A
1170.091	SLOW_SENDER9	N/A
1171.468	SLOW_SENDER6	N/A
1172.801	RECEIVER	SLOW_SENDER5
1173.301	FAST_SENDER	N/A
1173.355	SLOW_SENDER10	N/A
1174.114	SLOW_SENDER3	N/A
1174.268	SLOW_SENDER16	N/A
1175.259	SLOW_SENDER13	N/A
1175.301	FAST_SENDER	N/A
1176.468	SLOW_SENDER6	N/A
1176.501	SLOW_SENDER4	N/A
1177.091	SLOW_SENDER9	N/A
1177.301	FAST_SENDER	N/A
1178.301	SLOW_SENDER7	N/A
1178.301	SLOW_SENDER8	N/A
1179.114	SLOW_SENDER3	N/A
1179.301	FAST_SENDER	N/A
1180.236	SLOW_SENDER5	N/A
1180.355	SLOW_SENDER10	N/A
1180.987	RECEIVER	SLOW_SENDER5
1181.268	SLOW_SENDER16	N/A
1181.301	FAST_SENDER	N/A
1181.468	SLOW_SENDER6	N/A
1182.259	SLOW_SENDER13	N/A
1183.301	FAST_SENDER	N/A
1183.501	SLOW_SENDER4	N/A
1184.091	SLOW_SENDER9	N/A
1184.114	SLOW_SENDER3	N/A
1185.301	SLOW_SENDER7	N/A
1185.301	FAST_SENDER	N/A
1185.301	SLOW_SENDER8	N/A
1186.468	SLOW_SENDER6	N/A
1187.218	RECEIVER	SLOW_SENDER6
1187.301	FAST_SENDER	N/A
1187.355	SLOW_SENDER10	N/A
1188.268	SLOW_SENDER16	N/A
1188.426	SLOW_SENDER5	N/A
1188.687	RECEIVER	SLOW_SENDER10
1189.114	SLOW_SENDER3	N/A
1189.259	SLOW_SENDER13	N/A
1190.024	RECEIVER	SLOW_SENDER13
1190.301	SLOW_SENDER7	N/A
1190.301	SLOW_SENDER8	N/A
1190.501	SLOW_SENDER4	N/A
1191.091	SLOW_SENDER9	N/A
1191.243	RECEIVER	SLOW_SENDER4
1192.642	SLOW_SENDER6	N/A
1194.220	RECEIVER	SLOW_SENDER3
1195.012	RECEIVER	SLOW_SENDER16
1196.170	SLOW_SENDER1	N/A
1197.539	RECEIVER	SLOW_SENDER7
1197.642	SLOW_SENDER6	N/A
1198.091	SLOW_SENDER9	N/A
1198.671	SLOW_SENDER4	N/A
1199.704	RECEIVER	FAST_SENDER
1199.805	SLOW_SENDER10	N/A
1201.971	RECEIVER	SLOW_SENDER1
1202.131	FAST_SENDER	N/A
1202.642	SLOW_SENDER6	N/A
1203.865	SLOW_SENDER3	N/A
1204.131	FAST_SENDER	N/A
1204.416	SLOW_SENDER8	N/A
1204.978	SLOW_SENDER7	N/A
1205.091	SLOW_SENDER9	N/A
1205.671	SLOW_SENDER4	N/A
1206.131	FAST_SENDER	N/A
1206.805	SLOW_SENDER10	N/A
1207.415	SLOW_SENDER1	N/A
1207.642	SLOW_SENDER6	N/A
1208.131	FAST_SENDER	N/A
1208.214	RECEIVER	SLOW_SENDER1
1210.131	FAST_SENDER	N/A
1210.865	SLOW_SENDER3	N/A
1211.898	RECEIVER	SLOW_SENDER6
1212.091	SLOW_SENDER9	N/A
1212.293	FAST_SENDER	N/A
1212.671	SLOW_SENDER4	N/A
1213.642	SLOW_SENDER1	N/A
1213.805	SLOW_SENDER10	N/A
1214.293	FAST_SENDER	N/A
1214.440	SLOW_SENDER14	N/A
1216.293	FAST_SENDER	N/A
1217.293	SLOW_SENDER7	N/A
1217.293	SLOW_SENDER8	N/A
1217.865	SLOW_SENDER3	N/A
1218.293	FAST_SENDER	N/A
1218.642	SLOW_SENDER1	N/A
1219.091	SLOW_SENDER9	N/A
1219.322	SLOW_SENDER6	N/A
1219.671	SLOW_SENDER4	N/A
1220.082	RECEIVER	SLOW_SENDER6
1220.293	FAST_SENDER	N/A
1220.776	RECEIVER	SLOW_SENDER14
1220.805	SLOW_SENDER10	N/A
1222.293	FAST_SENDER	N/A
1223.642	SLOW_SENDER1	N/A
1224.091	SLOW_SENDER9	N/A
1224.293	SLOW_SENDER7	N/A
1224.293	FAST_SENDER	N/A
1224.293	SLOW_SENDER8	N/A
1224.830	RECEIVER	SLOW_SENDER9
1224.865	SLOW_SENDER3	N/A
1225.616	RECEIVER	SLOW_SENDER3
1226.189	SLOW_SENDER14	N/A
1226.293	FAST_SENDER	N/A
1226.671	SLOW_SENDER4	N/A
1226.940	RECEIVER	SLOW_SENDER14
1227.509	SLOW_SENDER6	N/A
1227.805	SLOW_SENDER10	N/A
1228.315	RECEIVER	SLOW_SENDER6
1228.642	SLOW_SENDER1	N/A
1229.419	RECEIVER	SLOW_SENDER1
1231.739	RECEIVER	SLOW_SENDER4
1232.271	SLOW_SENDER9	N/A
1232.730	RECEIVER	FAST_SENDER
1233.066	SLOW_SENDER3	N/A
1234.835	SLOW_SENDER1	N/A
1235.163	FAST_SENDER	N/A
1235.730	SLOW_SENDER6	N/A
1237.163	FAST_SENDER	N/A
1238.369	SLOW_SENDER8	N/A
1238.369	SLOW_SENDER7	N/A
1239.163	FAST_SENDER	N/A
1239.271	SLOW_SENDER9	N/A
1239.835	SLOW_SENDER1	N/A
1240.066	SLOW_SENDER3	N/A
1241.163	FAST_SENDER	N/A
1242.085	SLOW_SENDER14	N/A
1242.730	SLOW_SENDER6	N/A
1243.163	FAST_SENDER	N/A
1244.271	SLOW_SENDER9	N/A
1244.835	SLOW_SENDER1	N/A
1245.033	RECEIVER	SLOW_SENDER9
1245.163	FAST_SENDER	N/A
1245.369	SLOW_SENDER8	N/A
1245.369	SLOW_SENDER7	N/A
1247.066	SLOW_SENDER3	N/A
1247.163	FAST_SENDER	N/A
1247.840	RECEIVER	SLOW_SENDER3
1249.085	SLOW_SENDER14	N/A
1249.163	FAST_SENDER	N/A
1249.730	SLOW_SENDER6	N/A
1249.835	SLOW_SENDER1	N/A
1250.458	RECEIVER	SLOW_SENDER6
1251.191	RECEIVER	SLOW_SENDER1
1252.369	SLOW_SENDER8	N/A
1252.369	SLOW_SENDER7	N/A
1252.463	SLOW_SENDER9	N/A
1253.114	RECEIVER	SLOW_SENDER8
1254.900	SLOW_SENDER15	N/A
1255.587	RECEIVER	FAST_SENDER
1256.085	SLOW_SENDER14	N/A
1256.598	SLOW_SENDER1	N/A
1257.151	RECEIVER	SLOW_SENDER7
1258.276	RECEIVER	SLOW_SENDER9
1259.503	RECEIVER	SLOW_SENDER15
1259.953	FAST_SENDER	N/A
1261.598	SLOW_SENDER1	N/A
1261.953	FAST_SENDER	N/A
1263.085	SLOW_SENDER14	N/A
1263.953	FAST_SENDER	N/A
1264.953	SLOW_SENDER6	N/A
1264.953	SLOW_SENDER3	N/A
1264.953	SLOW_SENDER7	N/A
1264.953	SLOW_SENDER8	N/A
1265.953	FAST_SENDER	N/A
1266.598	SLOW_SENDER1	N/A
1267.953	FAST_SENDER	N/A
1269.145	SLOW_SENDER15	N/A
1269.953	FAST_SENDER	N/A
1270.085	SLOW_SENDER14	N/A
1271.598	SLOW_SENDER1	N/A
1271.953	SLOW_SENDER6	N/A
1271.953	SLOW_SENDER3	N/A
1271.953	SLOW_SENDER7	N/A
1271.953	SLOW_SENDER8	N/A
1271.953	FAST_SENDER	N/A
1273.810	SLOW_SENDER11	N/A
1273.953	FAST_SENDER	N/A
1274.145	SLOW_SENDER15	N/A
1276.598	SLOW_SENDER1	N/A
1277.085	SLOW_SENDER14	N/A
1277.336	RECEIVER	SLOW_SENDER1
1278.953	SLOW_SENDER6	N/A
1278.953	SLOW_SENDER3	N/A
1278.953	SLOW_SENDER7	N/A
1278.953	SLOW_SENDER8	N/A
1279.145	SLOW_SENDER15	N/A
1279.701	RECEIVER	SLOW_SENDER3
1282.582	RECEIVER	FAST_SENDER
1283.298	RECEIVER	SLOW_SENDER8
1286.146	FAST_SENDER	N/A
1288.146	FAST_SENDER	N/A
1290.146	FAST_SENDER	N/A
1291.296	SLOW_SENDER1	N/A
1291.308	SLOW_SENDER11	N/A
1291.891	SLOW_SENDER3	N/A
1292.146	FAST_SENDER	N/A
1293.108	SLOW_SENDER8	N/A
1293.270	SLOW_SENDER15	N/A
1294.146	FAST_SENDER	N/A
1296.146	FAST_SENDER	N/A
1296.308	SLOW_SENDER11	N/A
1298.146	FAST_SENDER	N/A
1298.296	SLOW_SENDER1	N/A
1298.891	SLOW_SENDER3	N/A
1300.108	SLOW_SENDER8	N/A
1300.146	FAST_SENDER	N/A
1300.270	SLOW_SENDER15	N/A
1301.308	SLOW_SENDER11	N/A
1305.296	SLOW_SENDER1	N/A
1307.270	SLOW_SENDER15	N/A
1310.390	SLOW_SENDER12	N/A
1311.024	SLOW_SENDER8	N/A
1311.024	SLOW_SENDER3	N/A
1312.296	SLOW_SENDER1	N/A
1312.621	FAST_SENDER	N/A
1314.270	SLOW_SENDER15	N/A
1314.621	FAST_SENDER	N/A
1314.790	SLOW_SENDER11	N/A
1316.621	FAST_SENDER	N/A
1318.024	SLOW_SENDER8	N/A
1318.024	SLOW_SENDER3	N/A
1318.621	FAST_SENDER	N/A
1319.296	SLOW_SENDER1	N/A
1319.970	SLOW_SENDER2	N/A
1320.621	FAST_SENDER	N/A
1321.270	SLOW_SENDER15	N/A
1321.620	SLOW_SENDER12	N/A
1324.134	FAST_SENDER	N/A
1327.138	FAST_SENDER	N/A
1329.138	FAST_SENDER	N/A
1331.138	FAST_SENDER	N/A
1332.138	SLOW_SENDER3	N/A
1332.138	SLOW_SENDER8	N/A
1333.138	FAST_SENDER	N/A
1334.486	SLOW_SENDER2	N/A
1335.138	FAST_SENDER	N/A
1337.138	FAST_SENDER	N/A
1339.138	SLOW_SENDER3	N/A
1339.138	SLOW_SENDER8	N/A
1339.138	FAST_SENDER	N/A
1339.486	SLOW_SENDER2	N/A
1341.138	FAST_SENDER	N/A
1344.486	SLOW_SENDER2	N/A
1346.138	SLOW_SENDER3	N/A
1346.138	SLOW_SENDER8	N/A
1354.130	SLOW_SENDER5	N/A
1355.218	FAST_SENDER	N/A
1357.210	SLOW_SENDER13	N/A
1357.218	FAST_SENDER	N/A
1357.317	SLOW_SENDER2	N/A
1358.540	SLOW_SENDER16	N/A
1359.218	FAST_SENDER	N/A
1361.218	FAST_SENDER	N/A
1363.218	FAST_SENDER	N/A
1364.317	SLOW_SENDER2	N/A
1365.218	FAST_SENDER	N/A
1367.218	FAST_SENDER	N/A
1368.760	SLOW_SENDER5	N/A
1369.218	FAST_SENDER	N/A
1371.317	SLOW_SENDER2	N/A
1371.895	SLOW_SENDER13	N/A
1373.264	SLOW_SENDER16	N/A
1376.895	SLOW_SENDER13	N/A
1378.264	SLOW_SENDER16	N/A
1381.587	SLOW_SENDER5	N/A
1381.895	SLOW_SENDER13	N/A
1381.960	FAST_SENDER	N/A
1383.264	SLOW_SENDER16	N/A
1383.960	FAST_SENDER	N/A
1388.767	FAST_SENDER	N/A
1390.767	FAST_SENDER	N/A
1392.767	FAST_SENDER	N/A
1394.767	FAST_SENDER	N/A
1394.820	SLOW_SENDER10	N/A
1395.050	SLOW_SENDER13	N/A
1396.280	SLOW_SENDER4	N/A
1396.728	SLOW_SENDER16	N/A
1396.767	FAST_SENDER	N/A
1399.976	FAST_SENDER	N/A
1401.976	FAST_SENDER	N/A
1402.050	SLOW_SENDER13	N/A
1403.728	SLOW_SENDER16	N/A
1403.976	FAST_SENDER	N/A
1405.976	FAST_SENDER	N/A
1407.555	SLOW_SENDER10	N/A
1407.976	FAST_SENDER	N/A
1409.050	SLOW_SENDER13	N/A
1409.976	FAST_SENDER	N/A
1410.728	SLOW_SENDER16	N/A
1410.934	SLOW_SENDER4	N/A
1412.205	FAST_SENDER	N/A
1414.205	FAST_SENDER	N/A
1415.934	SLOW_SENDER4	N/A
1416.050	SLOW_SENDER13	N/A
1416.205	FAST_SENDER	N/A
1417.728	SLOW_SENDER16	N/A
1418.205	FAST_SENDER	N/A
1420.205	FAST_SENDER	N/A
1420.934	SLOW_SENDER4	N/A
1422.205	FAST_SENDER	N/A
1423.050	SLOW_SENDER13	N/A
1423.410	SLOW_SENDER9	N/A
1424.728	SLOW_SENDER16	N/A
1425.604	FAST_SENDER	N/A
1427.604	FAST_SENDER	N/A
1429.604	FAST_SENDER	N/A
1430.050	SLOW_SENDER13	N/A
1431.604	FAST_SENDER	N/A
1431.728	SLOW_SENDER16	N/A
1433.604	FAST_SENDER	N/A
1434.238	SLOW_SENDER4	N/A
[truncated: 51,270 more rows]
