# Supplementary material for: CATO: Wake-Up reCeiver-bAsed communicaTiOn for Batteryless Devices
Source: Sensors (Basel). 2025 Nov 7;25(22):6813. doi: 10.3390/s25226813 (PMC12655924; doi:10.3390/s25226813)
Supplement: Supplementary file 1 [file sensors-25-06813-s001.zip › File S1_Experimental_and_Simulation_Data/simulation/multiple_les/nodes18/mac_competing_nodes_link_reserve.csv]

time_s	node_id	received_from
2.700	FAST_SENDER	N/A
2.700	SLOW_SENDER1	N/A
2.700	SLOW_SENDER2	N/A
2.700	SLOW_SENDER3	N/A
2.700	SLOW_SENDER4	N/A
2.700	SLOW_SENDER5	N/A
2.700	SLOW_SENDER6	N/A
2.700	SLOW_SENDER7	N/A
2.700	SLOW_SENDER8	N/A
2.700	SLOW_SENDER9	N/A
2.700	SLOW_SENDER10	N/A
2.700	SLOW_SENDER11	N/A
2.700	SLOW_SENDER12	N/A
2.700	SLOW_SENDER13	N/A
2.700	SLOW_SENDER14	N/A
2.700	SLOW_SENDER15	N/A
2.700	SLOW_SENDER16	N/A
3.489	RECEIVER	SLOW_SENDER3
5.153	RECEIVER	SLOW_SENDER7
5.920	SLOW_SENDER3	N/A
5.932	RECEIVER	SLOW_SENDER16
6.684	RECEIVER	SLOW_SENDER4
7.445	RECEIVER	SLOW_SENDER1
8.119	RECEIVER	FAST_SENDER
8.980	RECEIVER	SLOW_SENDER6
9.711	RECEIVER	SLOW_SENDER14
10.537	FAST_SENDER	N/A
10.704	RECEIVER	SLOW_SENDER3
11.431	RECEIVER	SLOW_SENDER13
11.619	SLOW_SENDER7	N/A
11.901	SLOW_SENDER1	N/A
12.210	RECEIVER	SLOW_SENDER8
12.356	SLOW_SENDER2	N/A
12.582	SLOW_SENDER11	N/A
12.763	SLOW_SENDER5	N/A
12.960	RECEIVER	FAST_SENDER
13.105	SLOW_SENDER12	N/A
13.117	SLOW_SENDER3	N/A
13.327	SLOW_SENDER16	N/A
13.704	RECEIVER	SLOW_SENDER9
13.779	SLOW_SENDER13	N/A
14.562	RECEIVER	SLOW_SENDER13
14.585	SLOW_SENDER8	N/A
15.230	RECEIVER	SLOW_SENDER5
15.266	SLOW_SENDER6	N/A
15.964	SLOW_SENDER14	N/A
15.984	SLOW_SENDER9	N/A
16.239	RECEIVER	SLOW_SENDER16
16.432	SLOW_SENDER4	N/A
16.954	RECEIVER	SLOW_SENDER7
17.586	RECEIVER	SLOW_SENDER8
18.022	SLOW_SENDER10	N/A
18.276	RECEIVER	SLOW_SENDER4
18.475	SLOW_SENDER15	N/A
19.193	RECEIVER	SLOW_SENDER3
19.875	RECEIVER	SLOW_SENDER14
22.962	RECEIVER	SLOW_SENDER9
23.564	FAST_SENDER	N/A
25.026	RECEIVER	SLOW_SENDER15
25.564	FAST_SENDER	N/A
26.002	SLOW_SENDER13	N/A
26.003	SLOW_SENDER1	N/A
26.194	RECEIVER	SLOW_SENDER10
26.913	SLOW_SENDER11	N/A
27.413	SLOW_SENDER5	N/A
27.414	SLOW_SENDER8	N/A
27.564	FAST_SENDER	N/A
28.654	SLOW_SENDER12	N/A
29.151	SLOW_SENDER7	N/A
29.564	FAST_SENDER	N/A
29.838	SLOW_SENDER6	N/A
29.911	SLOW_SENDER2	N/A
31.002	SLOW_SENDER13	N/A
31.003	SLOW_SENDER1	N/A
31.564	FAST_SENDER	N/A
31.671	SLOW_SENDER14	N/A
31.913	SLOW_SENDER11	N/A
32.413	SLOW_SENDER5	N/A
32.414	SLOW_SENDER8	N/A
32.441	SLOW_SENDER16	N/A
33.002	SLOW_SENDER13	N/A
33.083	SLOW_SENDER3	N/A
33.564	FAST_SENDER	N/A
33.654	SLOW_SENDER12	N/A
34.151	SLOW_SENDER7	N/A
34.574	SLOW_SENDER4	N/A
34.838	SLOW_SENDER6	N/A
34.911	SLOW_SENDER2	N/A
35.002	SLOW_SENDER13	N/A
35.489	SLOW_SENDER9	N/A
35.564	FAST_SENDER	N/A
35.663	SLOW_SENDER10	N/A
36.003	SLOW_SENDER1	N/A
36.640	SLOW_SENDER15	N/A
36.671	SLOW_SENDER14	N/A
36.913	SLOW_SENDER11	N/A
37.002	SLOW_SENDER13	N/A
37.413	SLOW_SENDER5	N/A
37.414	SLOW_SENDER8	N/A
37.564	FAST_SENDER	N/A
37.745	RECEIVER	SLOW_SENDER13
38.083	SLOW_SENDER3	N/A
38.654	SLOW_SENDER12	N/A
39.151	SLOW_SENDER7	N/A
39.441	SLOW_SENDER16	N/A
39.564	FAST_SENDER	N/A
39.574	SLOW_SENDER4	N/A
39.838	SLOW_SENDER6	N/A
39.911	SLOW_SENDER2	N/A
40.331	RECEIVER	FAST_SENDER
41.003	SLOW_SENDER1	N/A
41.671	SLOW_SENDER14	N/A
41.746	RECEIVER	SLOW_SENDER1
41.913	SLOW_SENDER11	N/A
42.413	SLOW_SENDER5	N/A
42.414	SLOW_SENDER8	N/A
42.489	SLOW_SENDER9	N/A
42.663	SLOW_SENDER10	N/A
42.674	RECEIVER	SLOW_SENDER11
42.731	FAST_SENDER	N/A
43.083	SLOW_SENDER3	N/A
43.190	SLOW_SENDER13	N/A
43.486	RECEIVER	FAST_SENDER
43.640	SLOW_SENDER15	N/A
43.654	SLOW_SENDER12	N/A
44.151	SLOW_SENDER7	N/A
44.441	SLOW_SENDER16	N/A
44.574	SLOW_SENDER4	N/A
44.838	SLOW_SENDER6	N/A
44.911	SLOW_SENDER2	N/A
45.068	RECEIVER	SLOW_SENDER8
46.277	RECEIVER	SLOW_SENDER16
46.671	SLOW_SENDER14	N/A
47.170	SLOW_SENDER1	N/A
47.489	SLOW_SENDER9	N/A
48.083	SLOW_SENDER3	N/A
49.233	RECEIVER	SLOW_SENDER4
49.663	SLOW_SENDER10	N/A
49.969	RECEIVER	SLOW_SENDER5
50.573	FAST_SENDER	N/A
50.640	SLOW_SENDER15	N/A
51.671	SLOW_SENDER14	N/A
51.766	SLOW_SENDER11	N/A
51.957	RECEIVER	SLOW_SENDER12
52.170	SLOW_SENDER1	N/A
52.489	SLOW_SENDER9	N/A
52.573	FAST_SENDER	N/A
52.902	RECEIVER	SLOW_SENDER2
53.083	SLOW_SENDER3	N/A
53.662	RECEIVER	SLOW_SENDER13
54.573	FAST_SENDER	N/A
54.647	SLOW_SENDER8	N/A
54.663	SLOW_SENDER10	N/A
55.477	RECEIVER	SLOW_SENDER6
56.573	FAST_SENDER	N/A
56.671	SLOW_SENDER14	N/A
56.677	SLOW_SENDER4	N/A
56.766	SLOW_SENDER11	N/A
57.170	SLOW_SENDER1	N/A
57.402	SLOW_SENDER5	N/A
57.489	SLOW_SENDER9	N/A
57.640	SLOW_SENDER15	N/A
58.083	SLOW_SENDER3	N/A
58.573	FAST_SENDER	N/A
59.249	SLOW_SENDER12	N/A
59.663	SLOW_SENDER10	N/A
60.337	SLOW_SENDER2	N/A
60.573	FAST_SENDER	N/A
60.578	SLOW_SENDER7	N/A
61.073	SLOW_SENDER13	N/A
61.647	SLOW_SENDER8	N/A
61.671	SLOW_SENDER14	N/A
61.766	SLOW_SENDER11	N/A
62.170	SLOW_SENDER1	N/A
62.489	SLOW_SENDER9	N/A
62.549	RECEIVER	SLOW_SENDER11
62.573	FAST_SENDER	N/A
62.640	SLOW_SENDER15	N/A
62.907	SLOW_SENDER6	N/A
63.083	SLOW_SENDER3	N/A
63.677	SLOW_SENDER4	N/A
64.170	SLOW_SENDER1	N/A
64.402	SLOW_SENDER5	N/A
64.573	FAST_SENDER	N/A
64.663	SLOW_SENDER10	N/A
66.249	SLOW_SENDER12	N/A
66.573	FAST_SENDER	N/A
66.671	SLOW_SENDER14	N/A
67.337	SLOW_SENDER2	N/A
67.489	SLOW_SENDER9	N/A
67.578	SLOW_SENDER7	N/A
67.640	SLOW_SENDER15	N/A
67.987	RECEIVER	SLOW_SENDER1
68.073	SLOW_SENDER13	N/A
68.083	SLOW_SENDER3	N/A
68.573	FAST_SENDER	N/A
68.647	SLOW_SENDER8	N/A
69.663	SLOW_SENDER10	N/A
69.907	SLOW_SENDER6	N/A
70.573	FAST_SENDER	N/A
70.677	SLOW_SENDER4	N/A
71.402	SLOW_SENDER5	N/A
71.671	SLOW_SENDER14	N/A
71.781	SLOW_SENDER11	N/A
72.489	SLOW_SENDER9	N/A
72.573	FAST_SENDER	N/A
72.640	SLOW_SENDER15	N/A
73.083	SLOW_SENDER3	N/A
73.249	SLOW_SENDER12	N/A
73.647	SLOW_SENDER8	N/A
74.337	SLOW_SENDER2	N/A
74.573	FAST_SENDER	N/A
74.578	SLOW_SENDER7	N/A
74.663	SLOW_SENDER10	N/A
75.073	SLOW_SENDER13	N/A
75.390	SLOW_SENDER1	N/A
76.181	RECEIVER	SLOW_SENDER1
76.573	FAST_SENDER	N/A
76.671	SLOW_SENDER14	N/A
76.907	SLOW_SENDER6	N/A
77.489	SLOW_SENDER9	N/A
77.640	SLOW_SENDER15	N/A
77.677	SLOW_SENDER4	N/A
78.083	SLOW_SENDER3	N/A
78.402	SLOW_SENDER5	N/A
78.573	FAST_SENDER	N/A
78.647	SLOW_SENDER8	N/A
78.671	SLOW_SENDER14	N/A
78.781	SLOW_SENDER11	N/A
79.396	RECEIVER	SLOW_SENDER8
79.663	SLOW_SENDER10	N/A
80.083	SLOW_SENDER3	N/A
80.249	SLOW_SENDER12	N/A
80.573	FAST_SENDER	N/A
80.821	RECEIVER	SLOW_SENDER3
81.337	SLOW_SENDER2	N/A
81.578	SLOW_SENDER7	N/A
81.696	RECEIVER	SLOW_SENDER14
82.073	SLOW_SENDER13	N/A
82.489	SLOW_SENDER9	N/A
82.640	SLOW_SENDER15	N/A
83.248	RECEIVER	FAST_SENDER
83.590	SLOW_SENDER1	N/A
83.907	SLOW_SENDER6	N/A
84.030	RECEIVER	SLOW_SENDER7
84.663	SLOW_SENDER10	N/A
84.677	SLOW_SENDER4	N/A
84.999	RECEIVER	SLOW_SENDER2
85.402	SLOW_SENDER5	N/A
85.671	FAST_SENDER	N/A
85.781	SLOW_SENDER11	N/A
86.822	SLOW_SENDER8	N/A
87.249	SLOW_SENDER12	N/A
87.290	RECEIVER	SLOW_SENDER13
87.489	SLOW_SENDER9	N/A
87.640	SLOW_SENDER15	N/A
87.671	FAST_SENDER	N/A
89.489	SLOW_SENDER9	N/A
89.663	SLOW_SENDER10	N/A
89.671	FAST_SENDER	N/A
89.677	SLOW_SENDER4	N/A
90.590	SLOW_SENDER1	N/A
90.907	SLOW_SENDER6	N/A
91.489	SLOW_SENDER9	N/A
91.671	FAST_SENDER	N/A
91.822	SLOW_SENDER8	N/A
92.402	SLOW_SENDER5	N/A
92.640	SLOW_SENDER15	N/A
92.781	SLOW_SENDER11	N/A
93.489	SLOW_SENDER9	N/A
93.635	SLOW_SENDER3	N/A
93.671	FAST_SENDER	N/A
94.210	SLOW_SENDER14	N/A
94.245	RECEIVER	SLOW_SENDER9
94.249	SLOW_SENDER12	N/A
94.663	SLOW_SENDER10	N/A
94.677	SLOW_SENDER4	N/A
94.731	SLOW_SENDER13	N/A
94.973	RECEIVER	SLOW_SENDER14
95.671	FAST_SENDER	N/A
96.663	SLOW_SENDER10	N/A
96.822	SLOW_SENDER8	N/A
97.254	RECEIVER	SLOW_SENDER4
97.907	SLOW_SENDER6	N/A
99.077	RECEIVER	SLOW_SENDER10
99.402	SLOW_SENDER5	N/A
99.686	SLOW_SENDER9	N/A
99.781	SLOW_SENDER11	N/A
100.635	SLOW_SENDER3	N/A
101.249	SLOW_SENDER12	N/A
101.542	FAST_SENDER	N/A
101.731	SLOW_SENDER13	N/A
102.518	RECEIVER	SLOW_SENDER8
103.542	FAST_SENDER	N/A
104.402	SLOW_SENDER5	N/A
104.542	SLOW_SENDER15	N/A
104.686	SLOW_SENDER9	N/A
104.781	SLOW_SENDER11	N/A
104.907	SLOW_SENDER6	N/A
105.542	FAST_SENDER	N/A
106.249	SLOW_SENDER12	N/A
106.542	SLOW_SENDER1	N/A
107.542	FAST_SENDER	N/A
107.635	SLOW_SENDER3	N/A
108.240	SLOW_SENDER4	N/A
108.731	SLOW_SENDER13	N/A
109.402	SLOW_SENDER5	N/A
109.542	FAST_SENDER	N/A
109.542	SLOW_SENDER15	N/A
109.686	SLOW_SENDER9	N/A
109.781	SLOW_SENDER11	N/A
109.961	SLOW_SENDER8	N/A
110.202	SLOW_SENDER10	N/A
110.504	RECEIVER	SLOW_SENDER11
111.249	SLOW_SENDER12	N/A
111.542	FAST_SENDER	N/A
111.542	SLOW_SENDER15	N/A
111.686	SLOW_SENDER9	N/A
111.907	SLOW_SENDER6	N/A
112.006	RECEIVER	SLOW_SENDER12
113.542	FAST_SENDER	N/A
113.542	SLOW_SENDER1	N/A
113.542	SLOW_SENDER15	N/A
114.402	SLOW_SENDER5	N/A
114.635	SLOW_SENDER3	N/A
115.240	SLOW_SENDER4	N/A
115.731	SLOW_SENDER13	N/A
116.368	FAST_SENDER	N/A
116.368	SLOW_SENDER15	N/A
116.961	SLOW_SENDER8	N/A
117.202	SLOW_SENDER10	N/A
117.938	RECEIVER	SLOW_SENDER9
117.947	SLOW_SENDER11	N/A
118.368	FAST_SENDER	N/A
118.368	SLOW_SENDER15	N/A
118.907	SLOW_SENDER6	N/A
119.368	SLOW_SENDER1	N/A
119.402	SLOW_SENDER5	N/A
119.635	SLOW_SENDER3	N/A
120.368	FAST_SENDER	N/A
120.368	SLOW_SENDER15	N/A
122.240	SLOW_SENDER4	N/A
122.368	FAST_SENDER	N/A
122.368	SLOW_SENDER15	N/A
122.731	SLOW_SENDER13	N/A
122.947	SLOW_SENDER11	N/A
123.060	SLOW_SENDER12	N/A
123.961	SLOW_SENDER8	N/A
124.202	SLOW_SENDER10	N/A
124.368	SLOW_SENDER1	N/A
124.368	FAST_SENDER	N/A
124.368	SLOW_SENDER15	N/A
124.402	SLOW_SENDER5	N/A
124.635	SLOW_SENDER3	N/A
125.350	SLOW_SENDER9	N/A
125.421	RECEIVER	SLOW_SENDER3
125.907	SLOW_SENDER6	N/A
126.368	FAST_SENDER	N/A
126.368	SLOW_SENDER15	N/A
127.947	SLOW_SENDER11	N/A
128.368	FAST_SENDER	N/A
128.368	SLOW_SENDER15	N/A
128.698	RECEIVER	SLOW_SENDER11
129.240	SLOW_SENDER4	N/A
129.368	SLOW_SENDER1	N/A
129.402	SLOW_SENDER5	N/A
129.731	SLOW_SENDER13	N/A
130.025	RECEIVER	SLOW_SENDER4
130.060	SLOW_SENDER12	N/A
130.368	FAST_SENDER	N/A
130.368	SLOW_SENDER15	N/A
130.907	SLOW_SENDER6	N/A
130.961	SLOW_SENDER8	N/A
131.151	RECEIVER	FAST_SENDER
131.202	SLOW_SENDER10	N/A
132.350	SLOW_SENDER9	N/A
132.825	SLOW_SENDER3	N/A
135.522	FAST_SENDER	N/A
136.098	SLOW_SENDER11	N/A
137.060	SLOW_SENDER12	N/A
139.350	SLOW_SENDER9	N/A
139.355	FAST_SENDER	N/A
141.355	FAST_SENDER	N/A
142.355	SLOW_SENDER1	N/A
143.098	SLOW_SENDER11	N/A
143.355	FAST_SENDER	N/A
143.807	SLOW_SENDER5	N/A
144.060	SLOW_SENDER12	N/A
144.339	SLOW_SENDER6	N/A
145.355	FAST_SENDER	N/A
145.570	SLOW_SENDER15	N/A
146.350	SLOW_SENDER9	N/A
147.355	SLOW_SENDER1	N/A
147.355	FAST_SENDER	N/A
148.098	SLOW_SENDER11	N/A
149.355	FAST_SENDER	N/A
150.807	SLOW_SENDER5	N/A
151.060	SLOW_SENDER12	N/A
151.339	SLOW_SENDER6	N/A
151.355	FAST_SENDER	N/A
152.355	SLOW_SENDER1	N/A
152.570	SLOW_SENDER15	N/A
153.098	SLOW_SENDER11	N/A
153.350	SLOW_SENDER9	N/A
153.355	FAST_SENDER	N/A
157.807	SLOW_SENDER5	N/A
158.060	SLOW_SENDER12	N/A
158.339	SLOW_SENDER6	N/A
160.819	SLOW_SENDER1	N/A
162.819	SLOW_SENDER15	N/A
162.819	SLOW_SENDER1	N/A
163.060	SLOW_SENDER12	N/A
163.617	FAST_SENDER	N/A
164.807	SLOW_SENDER5	N/A
164.819	SLOW_SENDER1	N/A
165.339	SLOW_SENDER6	N/A
165.617	FAST_SENDER	N/A
166.461	SLOW_SENDER11	N/A
166.819	SLOW_SENDER1	N/A
167.617	FAST_SENDER	N/A
168.060	SLOW_SENDER12	N/A
168.819	SLOW_SENDER1	N/A
169.617	FAST_SENDER	N/A
169.819	SLOW_SENDER15	N/A
171.807	SLOW_SENDER5	N/A
172.339	SLOW_SENDER6	N/A
172.550	FAST_SENDER	N/A
172.550	SLOW_SENDER1	N/A
174.550	FAST_SENDER	N/A
174.550	SLOW_SENDER1	N/A
175.550	SLOW_SENDER15	N/A
176.550	FAST_SENDER	N/A
176.550	SLOW_SENDER1	N/A
178.550	FAST_SENDER	N/A
178.550	SLOW_SENDER1	N/A
178.807	SLOW_SENDER5	N/A
179.339	SLOW_SENDER6	N/A
180.242	SLOW_SENDER12	N/A
180.550	SLOW_SENDER15	N/A
180.550	FAST_SENDER	N/A
180.550	SLOW_SENDER1	N/A
182.550	FAST_SENDER	N/A
182.550	SLOW_SENDER1	N/A
184.550	FAST_SENDER	N/A
184.550	SLOW_SENDER1	N/A
185.550	SLOW_SENDER15	N/A
185.807	SLOW_SENDER5	N/A
186.339	SLOW_SENDER6	N/A
186.550	FAST_SENDER	N/A
186.550	SLOW_SENDER1	N/A
194.940	SLOW_SENDER15	N/A
195.467	FAST_SENDER	N/A
197.467	FAST_SENDER	N/A
199.467	FAST_SENDER	N/A
199.940	SLOW_SENDER15	N/A
201.154	SLOW_SENDER1	N/A
201.467	FAST_SENDER	N/A
203.467	FAST_SENDER	N/A
204.940	SLOW_SENDER15	N/A
205.467	FAST_SENDER	N/A
207.467	FAST_SENDER	N/A
208.154	SLOW_SENDER1	N/A
209.467	FAST_SENDER	N/A
209.940	SLOW_SENDER15	N/A
217.766	FAST_SENDER	N/A
218.170	SLOW_SENDER16	N/A
219.683	SLOW_SENDER1	N/A
219.766	FAST_SENDER	N/A
221.766	FAST_SENDER	N/A
222.924	SLOW_SENDER15	N/A
223.766	FAST_SENDER	N/A
227.685	FAST_SENDER	N/A
229.685	FAST_SENDER	N/A
231.329	SLOW_SENDER16	N/A
231.685	FAST_SENDER	N/A
232.685	SLOW_SENDER1	N/A
233.685	FAST_SENDER	N/A
235.685	FAST_SENDER	N/A
236.329	SLOW_SENDER16	N/A
237.685	SLOW_SENDER1	N/A
237.685	FAST_SENDER	N/A
239.685	FAST_SENDER	N/A
241.329	SLOW_SENDER16	N/A
241.685	FAST_SENDER	N/A
242.685	SLOW_SENDER1	N/A
248.370	SLOW_SENDER2	N/A
251.530	SLOW_SENDER7	N/A
251.543	FAST_SENDER	N/A
253.543	FAST_SENDER	N/A
253.853	SLOW_SENDER16	N/A
255.543	FAST_SENDER	N/A
256.042	SLOW_SENDER1	N/A
257.543	FAST_SENDER	N/A
259.543	FAST_SENDER	N/A
260.141	SLOW_SENDER2	N/A
260.853	SLOW_SENDER16	N/A
261.543	FAST_SENDER	N/A
261.917	SLOW_SENDER7	N/A
264.790	FAST_SENDER	N/A
264.790	SLOW_SENDER14	N/A
267.294	SLOW_SENDER14	N/A
267.294	FAST_SENDER	N/A
267.853	SLOW_SENDER16	N/A
269.294	SLOW_SENDER14	N/A
269.294	FAST_SENDER	N/A
271.294	SLOW_SENDER14	N/A
271.294	FAST_SENDER	N/A
272.294	SLOW_SENDER1	N/A
273.196	SLOW_SENDER2	N/A
273.294	SLOW_SENDER14	N/A
273.294	FAST_SENDER	N/A
274.853	SLOW_SENDER16	N/A
275.294	SLOW_SENDER14	N/A
275.294	FAST_SENDER	N/A
275.299	SLOW_SENDER7	N/A
277.294	SLOW_SENDER14	N/A
277.294	FAST_SENDER	N/A
279.294	SLOW_SENDER1	N/A
279.294	SLOW_SENDER14	N/A
279.294	FAST_SENDER	N/A
280.196	SLOW_SENDER2	N/A
281.294	SLOW_SENDER14	N/A
281.294	FAST_SENDER	N/A
281.853	SLOW_SENDER16	N/A
282.299	SLOW_SENDER7	N/A
287.196	SLOW_SENDER2	N/A
289.299	SLOW_SENDER7	N/A
290.017	FAST_SENDER	N/A
291.471	SLOW_SENDER1	N/A
292.017	FAST_SENDER	N/A
292.183	SLOW_SENDER14	N/A
294.017	FAST_SENDER	N/A
294.196	SLOW_SENDER2	N/A
296.017	FAST_SENDER	N/A
296.299	SLOW_SENDER7	N/A
297.183	SLOW_SENDER14	N/A
297.560	SLOW_SENDER13	N/A
297.800	SLOW_SENDER8	N/A
298.017	FAST_SENDER	N/A
298.210	SLOW_SENDER4	N/A
298.307	RECEIVER	SLOW_SENDER13
298.471	SLOW_SENDER1	N/A
298.984	RECEIVER	SLOW_SENDER4
300.017	FAST_SENDER	N/A
300.536	RECEIVER	SLOW_SENDER8
300.718	SLOW_SENDER13	N/A
301.196	SLOW_SENDER2	N/A
301.390	SLOW_SENDER4	N/A
301.460	RECEIVER	SLOW_SENDER13
302.017	FAST_SENDER	N/A
302.183	SLOW_SENDER14	N/A
302.659	RECEIVER	SLOW_SENDER4
302.956	SLOW_SENDER8	N/A
303.299	SLOW_SENDER7	N/A
303.358	RECEIVER	SLOW_SENDER2
303.880	SLOW_SENDER10	N/A
304.017	FAST_SENDER	N/A
304.450	SLOW_SENDER3	N/A
304.800	RECEIVER	FAST_SENDER
305.793	RECEIVER	SLOW_SENDER3
306.887	RECEIVER	SLOW_SENDER7
308.207	SLOW_SENDER3	N/A
309.094	RECEIVER	SLOW_SENDER10
309.501	SLOW_SENDER13	N/A
310.207	SLOW_SENDER3	N/A
310.473	FAST_SENDER	N/A
310.789	SLOW_SENDER14	N/A
312.207	SLOW_SENDER3	N/A
312.473	FAST_SENDER	N/A
312.789	SLOW_SENDER14	N/A
312.789	SLOW_SENDER1	N/A
314.207	SLOW_SENDER3	N/A
314.473	FAST_SENDER	N/A
314.501	SLOW_SENDER13	N/A
314.789	SLOW_SENDER14	N/A
316.158	SLOW_SENDER10	N/A
316.207	SLOW_SENDER3	N/A
316.473	FAST_SENDER	N/A
316.789	SLOW_SENDER14	N/A
317.647	SLOW_SENDER4	N/A
318.044	SLOW_SENDER8	N/A
318.207	SLOW_SENDER3	N/A
318.473	FAST_SENDER	N/A
318.789	SLOW_SENDER14	N/A
319.501	SLOW_SENDER13	N/A
319.789	SLOW_SENDER1	N/A
320.207	SLOW_SENDER3	N/A
320.473	FAST_SENDER	N/A
320.789	SLOW_SENDER14	N/A
321.158	SLOW_SENDER10	N/A
322.207	SLOW_SENDER3	N/A
322.473	FAST_SENDER	N/A
322.789	SLOW_SENDER14	N/A
322.957	RECEIVER	SLOW_SENDER3
323.120	SLOW_SENDER9	N/A
323.907	RECEIVER	SLOW_SENDER9
324.473	FAST_SENDER	N/A
324.501	SLOW_SENDER13	N/A
324.647	SLOW_SENDER4	N/A
324.789	SLOW_SENDER1	N/A
325.044	SLOW_SENDER8	N/A
325.058	RECEIVER	SLOW_SENDER14
325.385	SLOW_SENDER3	N/A
326.136	RECEIVER	SLOW_SENDER3
326.158	SLOW_SENDER10	N/A
326.346	SLOW_SENDER9	N/A
326.841	RECEIVER	SLOW_SENDER13
328.133	RECEIVER	FAST_SENDER
330.898	RECEIVER	SLOW_SENDER1
331.158	SLOW_SENDER10	N/A
331.554	SLOW_SENDER3	N/A
331.647	SLOW_SENDER4	N/A
332.044	SLOW_SENDER8	N/A
332.140	SLOW_SENDER11	N/A
332.646	RECEIVER	SLOW_SENDER9
333.554	SLOW_SENDER3	N/A
333.561	FAST_SENDER	N/A
334.259	RECEIVER	SLOW_SENDER11
335.554	SLOW_SENDER3	N/A
335.561	FAST_SENDER	N/A
336.158	SLOW_SENDER10	N/A
336.281	SLOW_SENDER14	N/A
336.667	SLOW_SENDER11	N/A
337.393	RECEIVER	SLOW_SENDER11
337.554	SLOW_SENDER3	N/A
337.561	FAST_SENDER	N/A
337.781	SLOW_SENDER13	N/A
338.308	SLOW_SENDER1	N/A
338.647	SLOW_SENDER4	N/A
339.044	SLOW_SENDER8	N/A
339.554	SLOW_SENDER3	N/A
339.561	FAST_SENDER	N/A
340.096	SLOW_SENDER9	N/A
341.158	SLOW_SENDER10	N/A
341.554	SLOW_SENDER3	N/A
341.561	FAST_SENDER	N/A
342.798	SLOW_SENDER11	N/A
343.281	SLOW_SENDER14	N/A
343.554	SLOW_SENDER3	N/A
343.561	FAST_SENDER	N/A
343.583	RECEIVER	SLOW_SENDER11
344.341	RECEIVER	SLOW_SENDER3
344.670	SLOW_SENDER12	N/A
344.781	SLOW_SENDER13	N/A
345.308	SLOW_SENDER1	N/A
345.458	RECEIVER	SLOW_SENDER12
345.561	FAST_SENDER	N/A
345.647	SLOW_SENDER4	N/A
346.044	SLOW_SENDER8	N/A
346.158	SLOW_SENDER10	N/A
346.414	RECEIVER	SLOW_SENDER4
347.096	SLOW_SENDER9	N/A
347.561	FAST_SENDER	N/A
347.890	SLOW_SENDER12	N/A
348.311	RECEIVER	FAST_SENDER
351.130	RECEIVER	SLOW_SENDER12
351.781	SLOW_SENDER13	N/A
351.975	FAST_SENDER	N/A
352.994	RECEIVER	SLOW_SENDER10
353.727	RECEIVER	SLOW_SENDER8
353.975	FAST_SENDER	N/A
354.096	SLOW_SENDER9	N/A
354.560	SLOW_SENDER6	N/A
354.576	SLOW_SENDER3	N/A
354.975	SLOW_SENDER11	N/A
355.308	RECEIVER	SLOW_SENDER6
355.975	FAST_SENDER	N/A
356.376	SLOW_SENDER4	N/A
356.551	SLOW_SENDER12	N/A
356.975	SLOW_SENDER1	N/A
356.975	SLOW_SENDER14	N/A
357.730	SLOW_SENDER5	N/A
357.732	SLOW_SENDER6	N/A
357.975	FAST_SENDER	N/A
358.496	RECEIVER	SLOW_SENDER5
358.781	SLOW_SENDER13	N/A
359.975	SLOW_SENDER11	N/A
359.975	FAST_SENDER	N/A
360.425	SLOW_SENDER10	N/A
360.857	RECEIVER	SLOW_SENDER6
360.907	SLOW_SENDER5	N/A
361.096	SLOW_SENDER9	N/A
361.551	SLOW_SENDER12	N/A
361.576	SLOW_SENDER3	N/A
361.709	RECEIVER	SLOW_SENDER5
361.975	FAST_SENDER	N/A
361.975	SLOW_SENDER14	N/A
363.376	SLOW_SENDER4	N/A
363.975	SLOW_SENDER1	N/A
363.975	FAST_SENDER	N/A
364.114	SLOW_SENDER5	N/A
364.930	RECEIVER	SLOW_SENDER5
364.975	SLOW_SENDER11	N/A
365.781	SLOW_SENDER13	N/A
365.975	FAST_SENDER	N/A
366.096	SLOW_SENDER9	N/A
366.302	SLOW_SENDER6	N/A
366.536	RECEIVER	SLOW_SENDER13
366.551	SLOW_SENDER12	N/A
366.576	SLOW_SENDER3	N/A
366.975	SLOW_SENDER14	N/A
367.304	RECEIVER	FAST_SENDER
367.425	SLOW_SENDER10	N/A
368.270	RECEIVER	SLOW_SENDER14
369.249	RECEIVER	SLOW_SENDER6
369.730	FAST_SENDER	N/A
370.340	SLOW_SENDER5	N/A
370.376	SLOW_SENDER4	N/A
370.831	RECEIVER	SLOW_SENDER9
371.551	SLOW_SENDER12	N/A
373.551	SLOW_SENDER12	N/A
373.644	RECEIVER	SLOW_SENDER3
373.943	SLOW_SENDER13	N/A
374.425	SLOW_SENDER10	N/A
375.031	SLOW_SENDER11	N/A
375.340	SLOW_SENDER5	N/A
375.551	SLOW_SENDER12	N/A
376.672	SLOW_SENDER6	N/A
377.031	SLOW_SENDER1	N/A
377.376	SLOW_SENDER4	N/A
377.551	SLOW_SENDER12	N/A
378.224	FAST_SENDER	N/A
378.261	SLOW_SENDER9	N/A
379.551	SLOW_SENDER12	N/A
380.031	SLOW_SENDER11	N/A
380.224	FAST_SENDER	N/A
380.340	SLOW_SENDER5	N/A
380.943	SLOW_SENDER13	N/A
381.077	SLOW_SENDER3	N/A
381.425	SLOW_SENDER10	N/A
381.551	SLOW_SENDER12	N/A
381.623	SLOW_SENDER14	N/A
382.031	SLOW_SENDER11	N/A
382.224	FAST_SENDER	N/A
383.551	SLOW_SENDER12	N/A
383.672	SLOW_SENDER6	N/A
384.031	SLOW_SENDER1	N/A
384.031	SLOW_SENDER11	N/A
384.224	FAST_SENDER	N/A
384.376	SLOW_SENDER4	N/A
385.261	SLOW_SENDER9	N/A
385.340	SLOW_SENDER5	N/A
386.031	SLOW_SENDER11	N/A
387.943	SLOW_SENDER13	N/A
388.077	SLOW_SENDER3	N/A
388.425	SLOW_SENDER10	N/A
388.672	SLOW_SENDER6	N/A
389.390	SLOW_SENDER15	N/A
391.390	SLOW_SENDER15	N/A
392.261	SLOW_SENDER9	N/A
392.501	FAST_SENDER	N/A
393.390	SLOW_SENDER15	N/A
393.672	SLOW_SENDER6	N/A
394.501	FAST_SENDER	N/A
394.943	SLOW_SENDER13	N/A
395.077	SLOW_SENDER3	N/A
395.390	SLOW_SENDER15	N/A
395.425	SLOW_SENDER10	N/A
396.501	FAST_SENDER	N/A
396.633	SLOW_SENDER12	N/A
397.390	SLOW_SENDER15	N/A
397.501	SLOW_SENDER14	N/A
397.501	SLOW_SENDER1	N/A
398.501	FAST_SENDER	N/A
398.672	SLOW_SENDER6	N/A
399.068	SLOW_SENDER5	N/A
399.261	SLOW_SENDER9	N/A
399.390	SLOW_SENDER15	N/A
399.943	SLOW_SENDER13	N/A
400.501	FAST_SENDER	N/A
401.247	SLOW_SENDER11	N/A
401.390	SLOW_SENDER15	N/A
402.077	SLOW_SENDER3	N/A
402.425	SLOW_SENDER10	N/A
402.501	FAST_SENDER	N/A
402.501	SLOW_SENDER1	N/A
403.390	SLOW_SENDER15	N/A
403.633	SLOW_SENDER12	N/A
403.672	SLOW_SENDER6	N/A
404.501	SLOW_SENDER14	N/A
404.501	FAST_SENDER	N/A
404.943	SLOW_SENDER13	N/A
405.390	SLOW_SENDER15	N/A
406.068	SLOW_SENDER5	N/A
406.261	SLOW_SENDER9	N/A
406.501	FAST_SENDER	N/A
407.425	SLOW_SENDER10	N/A
407.501	SLOW_SENDER1	N/A
408.247	SLOW_SENDER11	N/A
408.672	SLOW_SENDER6	N/A
409.077	SLOW_SENDER3	N/A
410.633	SLOW_SENDER12	N/A
413.068	SLOW_SENDER5	N/A
413.672	SLOW_SENDER6	N/A
415.872	FAST_SENDER	N/A
416.077	SLOW_SENDER3	N/A
417.633	SLOW_SENDER12	N/A
417.872	FAST_SENDER	N/A
418.165	SLOW_SENDER15	N/A
418.451	SLOW_SENDER11	N/A
418.451	SLOW_SENDER14	N/A
418.672	SLOW_SENDER6	N/A
419.872	FAST_SENDER	N/A
420.005	SLOW_SENDER13	N/A
420.068	SLOW_SENDER5	N/A
421.872	FAST_SENDER	N/A
422.188	SLOW_SENDER1	N/A
423.077	SLOW_SENDER3	N/A
423.165	SLOW_SENDER15	N/A
423.672	SLOW_SENDER6	N/A
423.872	FAST_SENDER	N/A
424.633	SLOW_SENDER12	N/A
425.451	SLOW_SENDER11	N/A
425.451	SLOW_SENDER14	N/A
425.872	FAST_SENDER	N/A
427.005	SLOW_SENDER13	N/A
427.068	SLOW_SENDER5	N/A
427.872	FAST_SENDER	N/A
428.165	SLOW_SENDER15	N/A
428.672	SLOW_SENDER6	N/A
429.188	SLOW_SENDER1	N/A
429.633	SLOW_SENDER12	N/A
429.872	FAST_SENDER	N/A
430.077	SLOW_SENDER3	N/A
432.451	SLOW_SENDER11	N/A
432.451	SLOW_SENDER14	N/A
433.165	SLOW_SENDER15	N/A
434.005	SLOW_SENDER13	N/A
440.150	FAST_SENDER	N/A
442.150	FAST_SENDER	N/A
442.691	SLOW_SENDER6	N/A
444.150	FAST_SENDER	N/A
444.753	SLOW_SENDER1	N/A
445.008	SLOW_SENDER12	N/A
446.150	FAST_SENDER	N/A
447.603	SLOW_SENDER15	N/A
448.150	FAST_SENDER	N/A
449.320	SLOW_SENDER16	N/A
449.691	SLOW_SENDER6	N/A
450.150	FAST_SENDER	N/A
451.753	SLOW_SENDER1	N/A
452.008	SLOW_SENDER12	N/A
452.150	FAST_SENDER	N/A
454.150	FAST_SENDER	N/A
454.603	SLOW_SENDER15	N/A
456.691	SLOW_SENDER6	N/A
458.753	SLOW_SENDER1	N/A
459.008	SLOW_SENDER12	N/A
459.792	SLOW_SENDER16	N/A
461.603	SLOW_SENDER15	N/A
465.411	FAST_SENDER	N/A
467.411	FAST_SENDER	N/A
468.603	SLOW_SENDER15	N/A
469.411	FAST_SENDER	N/A
469.870	SLOW_SENDER2	N/A
470.430	SLOW_SENDER7	N/A
471.411	FAST_SENDER	N/A
473.280	SLOW_SENDER16	N/A
473.411	FAST_SENDER	N/A
475.411	FAST_SENDER	N/A
475.603	SLOW_SENDER15	N/A
477.411	FAST_SENDER	N/A
479.411	FAST_SENDER	N/A
480.280	SLOW_SENDER16	N/A
481.331	SLOW_SENDER7	N/A
482.603	SLOW_SENDER15	N/A
484.004	SLOW_SENDER2	N/A
487.280	SLOW_SENDER16	N/A
488.358	FAST_SENDER	N/A
490.358	FAST_SENDER	N/A
492.358	FAST_SENDER	N/A
494.358	FAST_SENDER	N/A
496.358	FAST_SENDER	N/A
496.399	SLOW_SENDER7	N/A
498.358	FAST_SENDER	N/A
498.368	SLOW_SENDER2	N/A
500.358	FAST_SENDER	N/A
502.358	FAST_SENDER	N/A
509.983	FAST_SENDER	N/A
517.420	SLOW_SENDER8	N/A
517.713	FAST_SENDER	N/A
525.909	FAST_SENDER	N/A
529.060	SLOW_SENDER8	N/A
533.815	FAST_SENDER	N/A
535.815	FAST_SENDER	N/A
537.815	FAST_SENDER	N/A
539.815	FAST_SENDER	N/A
541.566	SLOW_SENDER8	N/A
541.815	FAST_SENDER	N/A
542.357	RECEIVER	SLOW_SENDER8
543.815	FAST_SENDER	N/A
545.815	FAST_SENDER	N/A
547.815	FAST_SENDER	N/A
548.558	RECEIVER	FAST_SENDER
550.999	FAST_SENDER	N/A
551.719	RECEIVER	FAST_SENDER
553.350	SLOW_SENDER4	N/A
554.150	RECEIVER	SLOW_SENDER4
554.153	FAST_SENDER	N/A
554.919	RECEIVER	FAST_SENDER
556.595	SLOW_SENDER4	N/A
557.332	FAST_SENDER	N/A
557.385	RECEIVER	SLOW_SENDER4
558.091	RECEIVER	FAST_SENDER
559.801	SLOW_SENDER4	N/A
560.531	FAST_SENDER	N/A
560.532	RECEIVER	SLOW_SENDER4
561.301	RECEIVER	FAST_SENDER
563.747	FAST_SENDER	N/A
564.494	RECEIVER	FAST_SENDER
565.966	SLOW_SENDER4	N/A
566.924	FAST_SENDER	N/A
567.701	RECEIVER	FAST_SENDER
575.172	FAST_SENDER	N/A
575.550	SLOW_SENDER9	N/A
576.323	RECEIVER	SLOW_SENDER9
577.172	FAST_SENDER	N/A
577.820	SLOW_SENDER10	N/A
578.563	RECEIVER	SLOW_SENDER10
578.760	SLOW_SENDER9	N/A
578.920	SLOW_SENDER4	N/A
579.172	FAST_SENDER	N/A
579.528	RECEIVER	SLOW_SENDER9
581.003	SLOW_SENDER10	N/A
581.172	FAST_SENDER	N/A
581.673	RECEIVER	SLOW_SENDER4
581.951	SLOW_SENDER9	N/A
582.706	RECEIVER	SLOW_SENDER9
583.172	FAST_SENDER	N/A
584.347	RECEIVER	SLOW_SENDER10
585.172	FAST_SENDER	N/A
587.172	FAST_SENDER	N/A
588.123	SLOW_SENDER9	N/A
588.905	RECEIVER	SLOW_SENDER9
589.087	SLOW_SENDER4	N/A
589.172	FAST_SENDER	N/A
589.750	SLOW_SENDER10	N/A
590.468	RECEIVER	FAST_SENDER
592.874	RECEIVER	SLOW_SENDER10
592.892	FAST_SENDER	N/A
593.644	RECEIVER	FAST_SENDER
594.324	SLOW_SENDER9	N/A
596.062	FAST_SENDER	N/A
596.290	SLOW_SENDER5	N/A
596.840	RECEIVER	FAST_SENDER
598.688	RECEIVER	SLOW_SENDER5
599.671	FAST_SENDER	N/A
600.279	SLOW_SENDER10	N/A
600.400	SLOW_SENDER3	N/A
600.813	RECEIVER	SLOW_SENDER9
601.097	SLOW_SENDER5	N/A
601.400	SLOW_SENDER13	N/A
601.671	FAST_SENDER	N/A
602.158	RECEIVER	SLOW_SENDER13
603.097	SLOW_SENDER5	N/A
603.300	SLOW_SENDER11	N/A
603.671	FAST_SENDER	N/A
604.022	RECEIVER	SLOW_SENDER11
604.578	SLOW_SENDER13	N/A
604.740	SLOW_SENDER14	N/A
605.097	SLOW_SENDER5	N/A
605.331	RECEIVER	SLOW_SENDER13
605.671	FAST_SENDER	N/A
606.431	SLOW_SENDER11	N/A
607.097	SLOW_SENDER5	N/A
607.156	RECEIVER	SLOW_SENDER14
607.279	SLOW_SENDER10	N/A
607.671	FAST_SENDER	N/A
607.731	SLOW_SENDER13	N/A
608.225	SLOW_SENDER9	N/A
608.529	RECEIVER	SLOW_SENDER13
609.097	SLOW_SENDER5	N/A
609.561	RECEIVER	SLOW_SENDER11
609.671	FAST_SENDER	N/A
610.970	SLOW_SENDER3	N/A
611.097	SLOW_SENDER5	N/A
611.671	FAST_SENDER	N/A
611.734	RECEIVER	SLOW_SENDER3
612.279	SLOW_SENDER10	N/A
613.018	RECEIVER	SLOW_SENDER10
613.097	SLOW_SENDER5	N/A
613.671	FAST_SENDER	N/A
614.445	RECEIVER	FAST_SENDER
615.010	SLOW_SENDER11	N/A
615.097	SLOW_SENDER5	N/A
615.731	SLOW_SENDER13	N/A
615.753	RECEIVER	SLOW_SENDER11
615.955	SLOW_SENDER14	N/A
616.711	RECEIVER	SLOW_SENDER14
616.867	FAST_SENDER	N/A
617.631	RECEIVER	FAST_SENDER
618.681	RECEIVER	SLOW_SENDER13
619.139	SLOW_SENDER3	N/A
619.724	RECEIVER	SLOW_SENDER5
620.449	SLOW_SENDER10	N/A
621.176	SLOW_SENDER11	N/A
622.122	SLOW_SENDER14	N/A
623.672	FAST_SENDER	N/A
624.930	SLOW_SENDER6	N/A
625.530	SLOW_SENDER12	N/A
625.660	RECEIVER	SLOW_SENDER6
625.672	FAST_SENDER	N/A
626.130	SLOW_SENDER13	N/A
626.139	SLOW_SENDER3	N/A
626.176	SLOW_SENDER11	N/A
626.940	SLOW_SENDER1	N/A
627.122	SLOW_SENDER14	N/A
627.159	SLOW_SENDER5	N/A
627.449	SLOW_SENDER10	N/A
627.649	RECEIVER	SLOW_SENDER12
627.672	FAST_SENDER	N/A
628.082	SLOW_SENDER6	N/A
629.672	FAST_SENDER	N/A
631.139	SLOW_SENDER3	N/A
631.176	SLOW_SENDER11	N/A
632.122	SLOW_SENDER14	N/A
632.449	SLOW_SENDER10	N/A
632.632	SLOW_SENDER12	N/A
632.632	FAST_SENDER	N/A
633.130	SLOW_SENDER13	N/A
634.632	SLOW_SENDER12	N/A
634.632	FAST_SENDER	N/A
636.139	SLOW_SENDER3	N/A
636.176	SLOW_SENDER11	N/A
636.632	SLOW_SENDER12	N/A
636.632	FAST_SENDER	N/A
637.122	SLOW_SENDER14	N/A
637.449	SLOW_SENDER10	N/A
638.632	SLOW_SENDER12	N/A
638.632	FAST_SENDER	N/A
640.130	SLOW_SENDER13	N/A
640.632	SLOW_SENDER12	N/A
640.632	FAST_SENDER	N/A
641.139	SLOW_SENDER3	N/A
641.176	SLOW_SENDER11	N/A
641.561	SLOW_SENDER5	N/A
641.699	SLOW_SENDER1	N/A
641.841	SLOW_SENDER6	N/A
642.122	SLOW_SENDER14	N/A
642.449	SLOW_SENDER10	N/A
642.632	SLOW_SENDER12	N/A
642.632	FAST_SENDER	N/A
644.632	SLOW_SENDER12	N/A
644.632	FAST_SENDER	N/A
646.139	SLOW_SENDER3	N/A
646.176	SLOW_SENDER11	N/A
646.632	SLOW_SENDER12	N/A
646.632	FAST_SENDER	N/A
647.122	SLOW_SENDER14	N/A
647.130	SLOW_SENDER13	N/A
647.449	SLOW_SENDER10	N/A
648.561	SLOW_SENDER5	N/A
648.699	SLOW_SENDER1	N/A
648.841	SLOW_SENDER6	N/A
653.130	SLOW_SENDER16	N/A
653.430	SLOW_SENDER15	N/A
653.699	SLOW_SENDER1	N/A
655.130	SLOW_SENDER16	N/A
655.430	SLOW_SENDER15	N/A
655.561	SLOW_SENDER5	N/A
655.841	SLOW_SENDER6	N/A
656.896	FAST_SENDER	N/A
657.130	SLOW_SENDER16	N/A
657.430	SLOW_SENDER15	N/A
658.699	SLOW_SENDER1	N/A
658.896	FAST_SENDER	N/A
659.130	SLOW_SENDER16	N/A
659.430	SLOW_SENDER15	N/A
660.896	FAST_SENDER	N/A
660.930	SLOW_SENDER7	N/A
661.130	SLOW_SENDER16	N/A
661.430	SLOW_SENDER15	N/A
661.540	SLOW_SENDER12	N/A
662.126	SLOW_SENDER3	N/A
662.132	SLOW_SENDER13	N/A
662.169	SLOW_SENDER10	N/A
662.180	SLOW_SENDER2	N/A
662.268	SLOW_SENDER14	N/A
662.561	SLOW_SENDER5	N/A
662.841	SLOW_SENDER6	N/A
662.896	FAST_SENDER	N/A
663.130	SLOW_SENDER16	N/A
663.430	SLOW_SENDER15	N/A
663.692	SLOW_SENDER11	N/A
663.699	SLOW_SENDER1	N/A
664.896	FAST_SENDER	N/A
665.130	SLOW_SENDER16	N/A
665.430	SLOW_SENDER15	N/A
666.896	FAST_SENDER	N/A
667.130	SLOW_SENDER16	N/A
667.430	SLOW_SENDER15	N/A
667.841	SLOW_SENDER6	N/A
668.540	SLOW_SENDER12	N/A
668.699	SLOW_SENDER1	N/A
668.896	FAST_SENDER	N/A
669.126	SLOW_SENDER3	N/A
669.132	SLOW_SENDER13	N/A
669.169	SLOW_SENDER10	N/A
669.268	SLOW_SENDER14	N/A
669.561	SLOW_SENDER5	N/A
670.692	SLOW_SENDER11	N/A
670.896	FAST_SENDER	N/A
671.378	SLOW_SENDER7	N/A
674.046	SLOW_SENDER2	N/A
675.540	SLOW_SENDER12	N/A
676.126	SLOW_SENDER3	N/A
676.132	SLOW_SENDER13	N/A
676.169	SLOW_SENDER10	N/A
676.268	SLOW_SENDER14	N/A
677.692	SLOW_SENDER11	N/A
678.573	SLOW_SENDER15	N/A
678.740	SLOW_SENDER16	N/A
681.551	FAST_SENDER	N/A
682.210	SLOW_SENDER1	N/A
682.865	SLOW_SENDER6	N/A
683.551	FAST_SENDER	N/A
683.573	SLOW_SENDER15	N/A
683.740	SLOW_SENDER16	N/A
684.692	SLOW_SENDER11	N/A
685.551	FAST_SENDER	N/A
687.047	SLOW_SENDER7	N/A
687.551	FAST_SENDER	N/A
688.184	SLOW_SENDER2	N/A
688.573	SLOW_SENDER15	N/A
688.740	SLOW_SENDER16	N/A
689.210	SLOW_SENDER1	N/A
689.551	FAST_SENDER	N/A
689.865	SLOW_SENDER6	N/A
691.551	FAST_SENDER	N/A
691.692	SLOW_SENDER11	N/A
693.551	FAST_SENDER	N/A
693.573	SLOW_SENDER15	N/A
693.740	SLOW_SENDER16	N/A
694.047	SLOW_SENDER7	N/A
696.210	SLOW_SENDER1	N/A
696.428	FAST_SENDER	N/A
696.865	SLOW_SENDER6	N/A
698.428	FAST_SENDER	N/A
700.428	FAST_SENDER	N/A
701.047	SLOW_SENDER7	N/A
702.428	FAST_SENDER	N/A
703.210	SLOW_SENDER1	N/A
703.865	SLOW_SENDER6	N/A
704.428	FAST_SENDER	N/A
706.000	SLOW_SENDER8	N/A
706.428	FAST_SENDER	N/A
707.149	SLOW_SENDER15	N/A
707.399	SLOW_SENDER16	N/A
708.047	SLOW_SENDER7	N/A
708.428	FAST_SENDER	N/A
710.210	SLOW_SENDER1	N/A
710.428	FAST_SENDER	N/A
710.865	SLOW_SENDER6	N/A
714.149	SLOW_SENDER15	N/A
714.399	SLOW_SENDER16	N/A
715.047	SLOW_SENDER7	N/A
716.630	SLOW_SENDER8	N/A
717.854	FAST_SENDER	N/A
719.854	FAST_SENDER	N/A
721.149	SLOW_SENDER15	N/A
721.399	SLOW_SENDER16	N/A
721.630	SLOW_SENDER8	N/A
721.854	FAST_SENDER	N/A
722.047	SLOW_SENDER7	N/A
723.854	FAST_SENDER	N/A
725.854	FAST_SENDER	N/A
726.630	SLOW_SENDER8	N/A
727.854	FAST_SENDER	N/A
728.149	SLOW_SENDER15	N/A
728.399	SLOW_SENDER16	N/A
729.047	SLOW_SENDER7	N/A
729.854	FAST_SENDER	N/A
731.630	SLOW_SENDER8	N/A
731.854	FAST_SENDER	N/A
735.149	SLOW_SENDER15	N/A
735.399	SLOW_SENDER16	N/A
740.738	FAST_SENDER	N/A
742.738	FAST_SENDER	N/A
744.738	FAST_SENDER	N/A
746.383	SLOW_SENDER8	N/A
746.738	FAST_SENDER	N/A
748.738	FAST_SENDER	N/A
750.738	FAST_SENDER	N/A
752.738	FAST_SENDER	N/A
753.383	SLOW_SENDER8	N/A
753.480	SLOW_SENDER4	N/A
754.738	FAST_SENDER	N/A
760.383	SLOW_SENDER8	N/A
762.026	FAST_SENDER	N/A
764.026	FAST_SENDER	N/A
766.026	FAST_SENDER	N/A
768.026	FAST_SENDER	N/A
768.064	SLOW_SENDER4	N/A
770.026	FAST_SENDER	N/A
772.850	FAST_SENDER	N/A
773.850	SLOW_SENDER9	N/A
774.850	FAST_SENDER	N/A
776.850	FAST_SENDER	N/A
778.850	FAST_SENDER	N/A
780.850	FAST_SENDER	N/A
782.850	FAST_SENDER	N/A
784.518	SLOW_SENDER9	N/A
784.850	FAST_SENDER	N/A
786.850	FAST_SENDER	N/A
791.562	RECEIVER	SLOW_SENDER9
792.739	RECEIVER	FAST_SENDER
795.166	FAST_SENDER	N/A
797.166	FAST_SENDER	N/A
799.006	SLOW_SENDER9	N/A
799.166	FAST_SENDER	N/A
799.775	RECEIVER	SLOW_SENDER9
801.166	FAST_SENDER	N/A
803.166	FAST_SENDER	N/A
805.166	FAST_SENDER	N/A
807.166	FAST_SENDER	N/A
809.166	FAST_SENDER	N/A
809.908	RECEIVER	FAST_SENDER
812.345	FAST_SENDER	N/A
813.110	RECEIVER	FAST_SENDER
815.515	FAST_SENDER	N/A
816.292	RECEIVER	FAST_SENDER
818.698	FAST_SENDER	N/A
819.461	RECEIVER	FAST_SENDER
821.874	FAST_SENDER	N/A
822.645	RECEIVER	FAST_SENDER
825.066	FAST_SENDER	N/A
827.644	RECEIVER	FAST_SENDER
831.410	FAST_SENDER	N/A
832.163	RECEIVER	FAST_SENDER
834.564	FAST_SENDER	N/A
835.340	RECEIVER	FAST_SENDER
837.743	FAST_SENDER	N/A
837.920	SLOW_SENDER5	N/A
838.493	RECEIVER	FAST_SENDER
840.195	RECEIVER	SLOW_SENDER5
840.934	FAST_SENDER	N/A
841.730	RECEIVER	FAST_SENDER
842.640	SLOW_SENDER5	N/A
843.363	RECEIVER	SLOW_SENDER5
843.580	SLOW_SENDER10	N/A
843.640	SLOW_SENDER13	N/A
844.136	FAST_SENDER	N/A
844.330	SLOW_SENDER3	N/A
844.377	RECEIVER	SLOW_SENDER10
844.770	SLOW_SENDER14	N/A
846.010	SLOW_SENDER12	N/A
846.013	RECEIVER	SLOW_SENDER14
846.752	RECEIVER	SLOW_SENDER3
846.808	SLOW_SENDER10	N/A
847.581	RECEIVER	SLOW_SENDER10
848.445	SLOW_SENDER14	N/A
848.697	RECEIVER	SLOW_SENDER13
848.763	SLOW_SENDER5	N/A
849.168	SLOW_SENDER3	N/A
849.531	RECEIVER	SLOW_SENDER5
852.560	SLOW_SENDER2	N/A
852.784	RECEIVER	SLOW_SENDER3
852.862	FAST_SENDER	N/A
854.145	SLOW_SENDER13	N/A
854.448	RECEIVER	SLOW_SENDER14
854.560	SLOW_SENDER2	N/A
854.862	FAST_SENDER	N/A
856.560	SLOW_SENDER2	N/A
856.862	FAST_SENDER	N/A
857.034	SLOW_SENDER5	N/A
858.213	SLOW_SENDER3	N/A
858.560	SLOW_SENDER2	N/A
858.862	FAST_SENDER	N/A
859.145	SLOW_SENDER13	N/A
859.650	SLOW_SENDER11	N/A
860.464	RECEIVER	SLOW_SENDER11
860.560	SLOW_SENDER2	N/A
860.862	FAST_SENDER	N/A
861.772	SLOW_SENDER14	N/A
861.912	SLOW_SENDER12	N/A
862.034	SLOW_SENDER5	N/A
862.073	SLOW_SENDER10	N/A
862.553	RECEIVER	SLOW_SENDER14
862.560	SLOW_SENDER2	N/A
862.862	FAST_SENDER	N/A
862.912	SLOW_SENDER11	N/A
863.213	SLOW_SENDER3	N/A
864.145	SLOW_SENDER13	N/A
864.560	SLOW_SENDER2	N/A
864.862	FAST_SENDER	N/A
865.470	RECEIVER	SLOW_SENDER11
866.145	SLOW_SENDER13	N/A
866.560	SLOW_SENDER2	N/A
867.034	SLOW_SENDER5	N/A
867.696	FAST_SENDER	N/A
868.145	SLOW_SENDER13	N/A
868.213	SLOW_SENDER3	N/A
868.508	RECEIVER	FAST_SENDER
868.560	SLOW_SENDER2	N/A
868.912	SLOW_SENDER12	N/A
869.073	SLOW_SENDER10	N/A
870.145	SLOW_SENDER13	N/A
870.560	SLOW_SENDER2	N/A
870.940	FAST_SENDER	N/A
871.634	SLOW_SENDER14	N/A
872.034	SLOW_SENDER5	N/A
872.145	SLOW_SENDER13	N/A
872.560	SLOW_SENDER2	N/A
872.718	SLOW_SENDER11	N/A
873.103	RECEIVER	FAST_SENDER
873.213	SLOW_SENDER3	N/A
873.912	SLOW_SENDER12	N/A
874.073	SLOW_SENDER10	N/A
874.145	SLOW_SENDER13	N/A
874.560	SLOW_SENDER2	N/A
876.145	SLOW_SENDER13	N/A
876.560	SLOW_SENDER2	N/A
877.034	SLOW_SENDER5	N/A
877.774	FAST_SENDER	N/A
878.140	SLOW_SENDER1	N/A
878.145	SLOW_SENDER13	N/A
878.213	SLOW_SENDER3	N/A
878.260	SLOW_SENDER6	N/A
878.560	SLOW_SENDER2	N/A
878.634	SLOW_SENDER14	N/A
878.734	RECEIVER	SLOW_SENDER11
878.912	SLOW_SENDER12	N/A
879.073	SLOW_SENDER10	N/A
879.562	RECEIVER	SLOW_SENDER6
879.774	FAST_SENDER	N/A
880.145	SLOW_SENDER13	N/A
880.534	RECEIVER	SLOW_SENDER1
880.560	SLOW_SENDER2	N/A
881.774	FAST_SENDER	N/A
881.993	SLOW_SENDER6	N/A
882.034	SLOW_SENDER5	N/A
882.145	SLOW_SENDER13	N/A
882.560	SLOW_SENDER2	N/A
882.764	RECEIVER	SLOW_SENDER6
882.937	SLOW_SENDER1	N/A
883.213	SLOW_SENDER3	N/A
883.660	RECEIVER	SLOW_SENDER1
883.774	FAST_SENDER	N/A
883.912	SLOW_SENDER12	N/A
884.073	SLOW_SENDER10	N/A
884.145	SLOW_SENDER13	N/A
884.560	SLOW_SENDER2	N/A
885.173	SLOW_SENDER6	N/A
885.634	SLOW_SENDER14	N/A
885.774	FAST_SENDER	N/A
885.904	RECEIVER	SLOW_SENDER6
886.145	SLOW_SENDER13	N/A
886.177	SLOW_SENDER11	N/A
886.560	SLOW_SENDER2	N/A
886.963	RECEIVER	SLOW_SENDER11
887.034	SLOW_SENDER5	N/A
887.774	FAST_SENDER	N/A
888.145	SLOW_SENDER13	N/A
888.213	SLOW_SENDER3	N/A
888.560	SLOW_SENDER2	N/A
888.912	SLOW_SENDER12	N/A
889.073	SLOW_SENDER10	N/A
889.082	SLOW_SENDER1	N/A
889.774	FAST_SENDER	N/A
889.858	RECEIVER	SLOW_SENDER1
890.145	SLOW_SENDER13	N/A
890.213	SLOW_SENDER3	N/A
890.560	SLOW_SENDER2	N/A
890.929	RECEIVER	SLOW_SENDER13
891.318	SLOW_SENDER6	N/A
891.774	FAST_SENDER	N/A
892.034	SLOW_SENDER5	N/A
892.098	RECEIVER	SLOW_SENDER6
892.634	SLOW_SENDER14	N/A
893.912	SLOW_SENDER12	N/A
894.073	SLOW_SENDER10	N/A
895.268	SLOW_SENDER1	N/A
899.154	SLOW_SENDER7	N/A
902.571	SLOW_SENDER7	N/A
903.770	SLOW_SENDER15	N/A
903.950	SLOW_SENDER16	N/A
903.956	SLOW_SENDER2	N/A
904.147	FAST_SENDER	N/A
904.571	SLOW_SENDER7	N/A
905.497	SLOW_SENDER13	N/A
906.147	FAST_SENDER	N/A
906.391	SLOW_SENDER6	N/A
906.571	SLOW_SENDER7	N/A
907.074	SLOW_SENDER3	N/A
908.147	FAST_SENDER	N/A
908.571	SLOW_SENDER7	N/A
908.956	SLOW_SENDER2	N/A
909.765	SLOW_SENDER5	N/A
909.927	SLOW_SENDER10	N/A
910.147	FAST_SENDER	N/A
910.571	SLOW_SENDER7	N/A
910.934	SLOW_SENDER12	N/A
911.481	SLOW_SENDER1	N/A
912.147	FAST_SENDER	N/A
912.497	SLOW_SENDER13	N/A
912.571	SLOW_SENDER7	N/A
913.391	SLOW_SENDER6	N/A
913.956	SLOW_SENDER2	N/A
914.074	SLOW_SENDER3	N/A
914.147	FAST_SENDER	N/A
914.571	SLOW_SENDER7	N/A
914.663	SLOW_SENDER16	N/A
916.147	FAST_SENDER	N/A
916.571	SLOW_SENDER7	N/A
916.765	SLOW_SENDER5	N/A
916.927	SLOW_SENDER10	N/A
917.934	SLOW_SENDER12	N/A
918.481	SLOW_SENDER1	N/A
918.956	SLOW_SENDER2	N/A
919.372	FAST_SENDER	N/A
919.497	SLOW_SENDER13	N/A
920.391	SLOW_SENDER6	N/A
921.074	SLOW_SENDER3	N/A
921.372	FAST_SENDER	N/A
922.372	SLOW_SENDER15	N/A
923.372	FAST_SENDER	N/A
923.765	SLOW_SENDER5	N/A
923.927	SLOW_SENDER10	N/A
923.956	SLOW_SENDER2	N/A
924.497	SLOW_SENDER13	N/A
924.934	SLOW_SENDER12	N/A
925.372	FAST_SENDER	N/A
925.481	SLOW_SENDER1	N/A
925.956	SLOW_SENDER2	N/A
926.610	SLOW_SENDER8	N/A
927.372	SLOW_SENDER15	N/A
927.372	FAST_SENDER	N/A
927.391	SLOW_SENDER6	N/A
927.438	SLOW_SENDER7	N/A
927.956	SLOW_SENDER2	N/A
928.074	SLOW_SENDER3	N/A
928.491	SLOW_SENDER16	N/A
929.372	FAST_SENDER	N/A
929.497	SLOW_SENDER13	N/A
929.956	SLOW_SENDER2	N/A
930.765	SLOW_SENDER5	N/A
930.927	SLOW_SENDER10	N/A
931.372	FAST_SENDER	N/A
931.934	SLOW_SENDER12	N/A
932.372	SLOW_SENDER15	N/A
932.438	SLOW_SENDER7	N/A
932.481	SLOW_SENDER1	N/A
933.372	FAST_SENDER	N/A
934.391	SLOW_SENDER6	N/A
937.430	SLOW_SENDER4	N/A
937.765	SLOW_SENDER5	N/A
937.927	SLOW_SENDER10	N/A
941.222	SLOW_SENDER8	N/A
943.450	FAST_SENDER	N/A
943.663	SLOW_SENDER7	N/A
943.663	SLOW_SENDER15	N/A
943.719	SLOW_SENDER13	N/A
943.871	SLOW_SENDER2	N/A
944.765	SLOW_SENDER5	N/A
944.927	SLOW_SENDER10	N/A
945.450	FAST_SENDER	N/A
945.663	SLOW_SENDER3	N/A
946.222	SLOW_SENDER8	N/A
947.450	FAST_SENDER	N/A
948.663	SLOW_SENDER7	N/A
948.663	SLOW_SENDER15	N/A
949.450	FAST_SENDER	N/A
950.719	SLOW_SENDER13	N/A
950.871	SLOW_SENDER2	N/A
951.094	SLOW_SENDER4	N/A
951.222	SLOW_SENDER8	N/A
951.450	FAST_SENDER	N/A
951.765	SLOW_SENDER5	N/A
951.927	SLOW_SENDER10	N/A
952.663	SLOW_SENDER3	N/A
953.450	FAST_SENDER	N/A
953.663	SLOW_SENDER7	N/A
953.663	SLOW_SENDER15	N/A
956.067	FAST_SENDER	N/A
956.094	SLOW_SENDER4	N/A
957.719	SLOW_SENDER13	N/A
957.871	SLOW_SENDER2	N/A
958.067	FAST_SENDER	N/A
958.765	SLOW_SENDER5	N/A
958.927	SLOW_SENDER10	N/A
959.067	SLOW_SENDER3	N/A
959.067	SLOW_SENDER15	N/A
959.067	SLOW_SENDER7	N/A
960.067	FAST_SENDER	N/A
961.067	SLOW_SENDER7	N/A
961.094	SLOW_SENDER4	N/A
962.067	FAST_SENDER	N/A
963.040	SLOW_SENDER9	N/A
963.067	SLOW_SENDER7	N/A
964.067	FAST_SENDER	N/A
964.067	SLOW_SENDER3	N/A
964.067	SLOW_SENDER15	N/A
964.243	SLOW_SENDER8	N/A
964.719	SLOW_SENDER13	N/A
964.871	SLOW_SENDER2	N/A
965.067	SLOW_SENDER7	N/A
965.765	SLOW_SENDER5	N/A
965.927	SLOW_SENDER10	N/A
966.067	FAST_SENDER	N/A
966.067	SLOW_SENDER15	N/A
966.094	SLOW_SENDER4	N/A
967.067	SLOW_SENDER7	N/A
968.067	FAST_SENDER	N/A
968.067	SLOW_SENDER15	N/A
969.067	SLOW_SENDER3	N/A
969.067	SLOW_SENDER7	N/A
970.067	FAST_SENDER	N/A
970.067	SLOW_SENDER15	N/A
970.765	SLOW_SENDER5	N/A
971.067	SLOW_SENDER7	N/A
971.094	SLOW_SENDER4	N/A
971.719	SLOW_SENDER13	N/A
971.871	SLOW_SENDER2	N/A
972.927	SLOW_SENDER10	N/A
974.179	SLOW_SENDER9	N/A
979.179	SLOW_SENDER9	N/A
979.856	FAST_SENDER	N/A
981.856	FAST_SENDER	N/A
982.856	SLOW_SENDER3	N/A
983.856	FAST_SENDER	N/A
984.179	SLOW_SENDER9	N/A
984.262	SLOW_SENDER4	N/A
985.856	FAST_SENDER	N/A
986.997	SLOW_SENDER7	N/A
987.076	SLOW_SENDER15	N/A
987.856	SLOW_SENDER3	N/A
987.856	FAST_SENDER	N/A
989.179	SLOW_SENDER9	N/A
989.856	FAST_SENDER	N/A
991.262	SLOW_SENDER4	N/A
991.856	FAST_SENDER	N/A
992.856	SLOW_SENDER3	N/A
993.856	FAST_SENDER	N/A
993.997	SLOW_SENDER7	N/A
994.076	SLOW_SENDER15	N/A
994.179	SLOW_SENDER9	N/A
998.262	SLOW_SENDER4	N/A
1001.789	SLOW_SENDER3	N/A
1002.011	FAST_SENDER	N/A
1003.789	SLOW_SENDER3	N/A
1003.789	SLOW_SENDER15	N/A
1003.789	SLOW_SENDER7	N/A
1004.011	FAST_SENDER	N/A
1005.262	SLOW_SENDER4	N/A
1005.789	SLOW_SENDER3	N/A
1006.011	FAST_SENDER	N/A
1007.175	SLOW_SENDER9	N/A
1007.789	SLOW_SENDER3	N/A
1008.011	FAST_SENDER	N/A
1009.789	SLOW_SENDER3	N/A
1010.011	FAST_SENDER	N/A
1010.789	SLOW_SENDER15	N/A
1010.789	SLOW_SENDER7	N/A
1011.789	SLOW_SENDER3	N/A
1012.011	FAST_SENDER	N/A
1012.262	SLOW_SENDER4	N/A
1013.789	SLOW_SENDER3	N/A
1014.011	FAST_SENDER	N/A
1018.851	FAST_SENDER	N/A
1020.851	FAST_SENDER	N/A
1021.851	SLOW_SENDER7	N/A
1022.851	FAST_SENDER	N/A
1023.851	SLOW_SENDER15	N/A
1024.851	FAST_SENDER	N/A
1026.786	SLOW_SENDER3	N/A
1026.851	SLOW_SENDER7	N/A
1026.851	FAST_SENDER	N/A
1028.851	FAST_SENDER	N/A
1030.851	SLOW_SENDER15	N/A
1030.851	FAST_SENDER	N/A
1031.851	SLOW_SENDER7	N/A
1032.851	FAST_SENDER	N/A
1033.786	SLOW_SENDER3	N/A
1036.851	SLOW_SENDER7	N/A
1037.851	SLOW_SENDER15	N/A
1042.917	FAST_SENDER	N/A
1044.917	FAST_SENDER	N/A
1046.917	FAST_SENDER	N/A
1047.917	SLOW_SENDER3	N/A
1048.917	FAST_SENDER	N/A
1049.722	SLOW_SENDER7	N/A
1050.600	SLOW_SENDER11	N/A
1050.917	FAST_SENDER	N/A
1051.744	SLOW_SENDER15	N/A
1052.917	FAST_SENDER	N/A
1054.917	SLOW_SENDER3	N/A
1054.917	FAST_SENDER	N/A
1055.890	RECEIVER	SLOW_SENDER11
1056.722	SLOW_SENDER7	N/A
1056.917	FAST_SENDER	N/A
1057.656	RECEIVER	FAST_SENDER
1058.744	SLOW_SENDER15	N/A
1059.917	SLOW_SENDER3	N/A
1060.061	FAST_SENDER	N/A
1060.691	RECEIVER	SLOW_SENDER3
1061.328	SLOW_SENDER11	N/A
1061.351	RECEIVER	FAST_SENDER
1062.121	RECEIVER	SLOW_SENDER11
1062.140	SLOW_SENDER14	N/A
1062.935	RECEIVER	SLOW_SENDER14
1063.722	SLOW_SENDER7	N/A
1063.757	FAST_SENDER	N/A
1064.524	RECEIVER	SLOW_SENDER7
1065.361	SLOW_SENDER14	N/A
1065.744	SLOW_SENDER15	N/A
1066.126	RECEIVER	SLOW_SENDER14
1066.888	RECEIVER	FAST_SENDER
1069.522	SLOW_SENDER11	N/A
1069.923	FAST_SENDER	N/A
1071.923	FAST_SENDER	N/A
1073.923	FAST_SENDER	N/A
1074.506	SLOW_SENDER14	N/A
1074.923	SLOW_SENDER3	N/A
1074.923	SLOW_SENDER7	N/A
1075.258	RECEIVER	SLOW_SENDER14
1075.923	FAST_SENDER	N/A
1076.522	SLOW_SENDER11	N/A
1077.923	FAST_SENDER	N/A
1079.923	FAST_SENDER	N/A
1081.522	SLOW_SENDER11	N/A
1081.923	SLOW_SENDER3	N/A
1081.923	SLOW_SENDER7	N/A
1081.923	FAST_SENDER	N/A
1082.300	RECEIVER	SLOW_SENDER11
1083.923	FAST_SENDER	N/A
1084.408	SLOW_SENDER14	N/A
1085.154	RECEIVER	SLOW_SENDER14
1086.757	RECEIVER	FAST_SENDER
1086.923	SLOW_SENDER3	N/A
1087.679	RECEIVER	SLOW_SENDER3
1088.923	SLOW_SENDER7	N/A
1089.175	FAST_SENDER	N/A
1089.714	RECEIVER	SLOW_SENDER7
1089.744	SLOW_SENDER11	N/A
1090.494	RECEIVER	SLOW_SENDER11
1091.602	RECEIVER	FAST_SENDER
1092.600	SLOW_SENDER14	N/A
1092.870	SLOW_SENDER16	N/A
1093.343	RECEIVER	SLOW_SENDER14
1094.027	FAST_SENDER	N/A
1094.784	RECEIVER	FAST_SENDER
1095.120	SLOW_SENDER3	N/A
1095.894	RECEIVER	SLOW_SENDER3
1097.117	SLOW_SENDER7	N/A
1097.918	SLOW_SENDER11	N/A
1097.921	RECEIVER	SLOW_SENDER7
1098.688	RECEIVER	SLOW_SENDER11
1098.890	SLOW_SENDER12	N/A
1099.130	FAST_SENDER	N/A
1099.361	RECEIVER	SLOW_SENDER16
1099.700	SLOW_SENDER1	N/A
1100.497	RECEIVER	SLOW_SENDER1
1100.745	SLOW_SENDER14	N/A
1101.170	RECEIVER	SLOW_SENDER12
1101.979	RECEIVER	FAST_SENDER
1102.934	SLOW_SENDER1	N/A
1103.310	SLOW_SENDER3	N/A
1103.427	RECEIVER	SLOW_SENDER14
1104.395	FAST_SENDER	N/A
1104.763	SLOW_SENDER16	N/A
1105.146	RECEIVER	FAST_SENDER
1105.230	SLOW_SENDER6	N/A
1105.370	SLOW_SENDER7	N/A
1105.867	RECEIVER	SLOW_SENDER3
1106.093	SLOW_SENDER11	N/A
1106.713	RECEIVER	SLOW_SENDER1
1107.402	RECEIVER	SLOW_SENDER11
1108.177	SLOW_SENDER12	N/A
1108.543	RECEIVER	SLOW_SENDER6
1110.616	RECEIVER	SLOW_SENDER16
1110.847	SLOW_SENDER14	N/A
1111.637	RECEIVER	SLOW_SENDER14
1111.815	FAST_SENDER	N/A
1113.735	RECEIVER	SLOW_SENDER12
1113.983	SLOW_SENDER6	N/A
1114.400	FAST_SENDER	N/A
1114.802	SLOW_SENDER11	N/A
1115.983	SLOW_SENDER6	N/A
1116.400	FAST_SENDER	N/A
1117.983	SLOW_SENDER6	N/A
1118.044	SLOW_SENDER16	N/A
1118.400	FAST_SENDER	N/A
1118.545	SLOW_SENDER1	N/A
1119.400	SLOW_SENDER3	N/A
1119.983	SLOW_SENDER6	N/A
1120.400	FAST_SENDER	N/A
1121.161	SLOW_SENDER12	N/A
1121.802	SLOW_SENDER11	N/A
1121.881	RECEIVER	SLOW_SENDER12
1121.983	SLOW_SENDER6	N/A
1122.400	FAST_SENDER	N/A
1123.983	SLOW_SENDER6	N/A
1124.400	FAST_SENDER	N/A
1125.044	SLOW_SENDER16	N/A
1125.545	SLOW_SENDER1	N/A
1125.983	SLOW_SENDER6	N/A
1126.400	SLOW_SENDER3	N/A
1126.400	FAST_SENDER	N/A
1126.727	RECEIVER	SLOW_SENDER6
1128.400	FAST_SENDER	N/A
1128.750	SLOW_SENDER8	N/A
1128.802	SLOW_SENDER11	N/A
1129.322	SLOW_SENDER12	N/A
1130.084	RECEIVER	SLOW_SENDER12
1131.085	RECEIVER	FAST_SENDER
1132.044	SLOW_SENDER16	N/A
1132.176	SLOW_SENDER6	N/A
1132.545	SLOW_SENDER1	N/A
1133.400	SLOW_SENDER3	N/A
1133.486	FAST_SENDER	N/A
1141.874	SLOW_SENDER8	N/A
1142.100	SLOW_SENDER13	N/A
1143.010	SLOW_SENDER5	N/A
1144.257	FAST_SENDER	N/A
1144.600	SLOW_SENDER2	N/A
1145.200	SLOW_SENDER10	N/A
1146.257	FAST_SENDER	N/A
1146.874	SLOW_SENDER8	N/A
1147.018	SLOW_SENDER6	N/A
1148.257	FAST_SENDER	N/A
1150.257	FAST_SENDER	N/A
1151.874	SLOW_SENDER8	N/A
1152.257	FAST_SENDER	N/A
1154.018	SLOW_SENDER6	N/A
1154.257	FAST_SENDER	N/A
1154.531	SLOW_SENDER5	N/A
1155.263	SLOW_SENDER2	N/A
1156.223	SLOW_SENDER13	N/A
1156.257	FAST_SENDER	N/A
1156.874	SLOW_SENDER8	N/A
1157.341	SLOW_SENDER10	N/A
1158.257	FAST_SENDER	N/A
1161.018	SLOW_SENDER6	N/A
1167.225	FAST_SENDER	N/A
1168.012	SLOW_SENDER5	N/A
1169.225	FAST_SENDER	N/A
1171.225	FAST_SENDER	N/A
1172.355	SLOW_SENDER10	N/A
1172.670	SLOW_SENDER9	N/A
1173.225	FAST_SENDER	N/A
1174.417	SLOW_SENDER8	N/A
1175.012	SLOW_SENDER5	N/A
1175.225	FAST_SENDER	N/A
1177.225	FAST_SENDER	N/A
1179.225	FAST_SENDER	N/A
1179.355	SLOW_SENDER10	N/A
1179.930	SLOW_SENDER4	N/A
1181.225	FAST_SENDER	N/A
1181.417	SLOW_SENDER8	N/A
1182.012	SLOW_SENDER5	N/A
1183.126	SLOW_SENDER9	N/A
1186.355	SLOW_SENDER10	N/A
1188.417	SLOW_SENDER8	N/A
1190.229	FAST_SENDER	N/A
1191.984	SLOW_SENDER4	N/A
1196.984	SLOW_SENDER4	N/A
1198.070	FAST_SENDER	N/A
1201.984	SLOW_SENDER4	N/A
1205.715	FAST_SENDER	N/A
1206.984	SLOW_SENDER4	N/A
1213.692	FAST_SENDER	N/A
1215.692	FAST_SENDER	N/A
1217.692	FAST_SENDER	N/A
1219.692	FAST_SENDER	N/A
1220.508	SLOW_SENDER4	N/A
1221.692	FAST_SENDER	N/A
1223.692	FAST_SENDER	N/A
1225.692	FAST_SENDER	N/A
1227.692	FAST_SENDER	N/A
1231.500	SLOW_SENDER15	N/A
1235.131	FAST_SENDER	N/A
1243.171	SLOW_SENDER15	N/A
1243.753	FAST_SENDER	N/A
1251.101	FAST_SENDER	N/A
1253.101	FAST_SENDER	N/A
1255.101	FAST_SENDER	N/A
1255.428	SLOW_SENDER15	N/A
1257.101	FAST_SENDER	N/A
1259.101	FAST_SENDER	N/A
1261.101	FAST_SENDER	N/A
1263.101	FAST_SENDER	N/A
1265.101	FAST_SENDER	N/A
1271.000	SLOW_SENDER7	N/A
1272.439	FAST_SENDER	N/A
1275.280	SLOW_SENDER14	N/A
1277.280	SLOW_SENDER14	N/A
1279.280	SLOW_SENDER14	N/A
1280.639	FAST_SENDER	N/A
1281.280	SLOW_SENDER14	N/A
1282.639	FAST_SENDER	N/A
1283.280	SLOW_SENDER14	N/A
1283.966	SLOW_SENDER7	N/A
1284.639	FAST_SENDER	N/A
1285.280	SLOW_SENDER14	N/A
1287.280	SLOW_SENDER14	N/A
1288.524	FAST_SENDER	N/A
1289.280	SLOW_SENDER14	N/A
1290.524	FAST_SENDER	N/A
1291.280	SLOW_SENDER14	N/A
1292.524	FAST_SENDER	N/A
1293.280	SLOW_SENDER14	N/A
1294.524	FAST_SENDER	N/A
1295.280	SLOW_SENDER14	N/A
1295.770	SLOW_SENDER12	N/A
1296.524	FAST_SENDER	N/A
1296.531	RECEIVER	SLOW_SENDER12
1297.280	SLOW_SENDER14	N/A
1297.810	SLOW_SENDER11	N/A
1298.524	FAST_SENDER	N/A
1298.601	RECEIVER	SLOW_SENDER11
1298.960	SLOW_SENDER12	N/A
1299.020	SLOW_SENDER16	N/A
1299.280	SLOW_SENDER14	N/A
1299.740	RECEIVER	SLOW_SENDER12
1300.524	FAST_SENDER	N/A
1301.042	SLOW_SENDER11	N/A
1301.280	SLOW_SENDER14	N/A
1301.772	RECEIVER	SLOW_SENDER11
1302.270	SLOW_SENDER3	N/A
1303.425	RECEIVER	SLOW_SENDER14
1304.199	SLOW_SENDER11	N/A
1304.251	SLOW_SENDER12	N/A
1304.251	FAST_SENDER	N/A
1304.270	SLOW_SENDER3	N/A
1304.939	RECEIVER	SLOW_SENDER11
1305.250	SLOW_SENDER1	N/A
1305.776	RECEIVER	SLOW_SENDER16
1305.875	SLOW_SENDER14	N/A
1306.251	SLOW_SENDER12	N/A
1306.251	FAST_SENDER	N/A
1306.270	SLOW_SENDER3	N/A
1307.802	RECEIVER	SLOW_SENDER1
1307.875	SLOW_SENDER14	N/A
1308.270	SLOW_SENDER3	N/A
1308.558	SLOW_SENDER12	N/A
1308.558	FAST_SENDER	N/A
1309.875	SLOW_SENDER14	N/A
1310.243	SLOW_SENDER1	N/A
1310.270	SLOW_SENDER3	N/A
1310.558	SLOW_SENDER12	N/A
1310.558	FAST_SENDER	N/A
1311.211	SLOW_SENDER16	N/A
1311.875	SLOW_SENDER14	N/A
1312.243	SLOW_SENDER1	N/A
1312.270	SLOW_SENDER3	N/A
1312.558	SLOW_SENDER12	N/A
1312.558	FAST_SENDER	N/A
1313.875	SLOW_SENDER14	N/A
1314.243	SLOW_SENDER1	N/A
1314.270	SLOW_SENDER3	N/A
1314.558	SLOW_SENDER12	N/A
1314.558	FAST_SENDER	N/A
1315.875	SLOW_SENDER14	N/A
1316.211	SLOW_SENDER16	N/A
1316.243	SLOW_SENDER1	N/A
1316.270	SLOW_SENDER3	N/A
1316.558	SLOW_SENDER12	N/A
1316.558	FAST_SENDER	N/A
1317.577	SLOW_SENDER11	N/A
1317.875	SLOW_SENDER14	N/A
1318.243	SLOW_SENDER1	N/A
1318.270	SLOW_SENDER3	N/A
1318.346	RECEIVER	SLOW_SENDER11
1318.558	SLOW_SENDER12	N/A
1318.558	FAST_SENDER	N/A
1319.875	SLOW_SENDER14	N/A
1320.243	SLOW_SENDER1	N/A
1320.270	SLOW_SENDER3	N/A
1320.558	SLOW_SENDER12	N/A
1320.558	FAST_SENDER	N/A
1321.211	SLOW_SENDER16	N/A
1321.875	SLOW_SENDER14	N/A
1322.243	SLOW_SENDER1	N/A
1322.270	SLOW_SENDER3	N/A
1322.558	SLOW_SENDER12	N/A
1322.558	FAST_SENDER	N/A
1322.659	RECEIVER	SLOW_SENDER14
1323.303	RECEIVER	FAST_SENDER
1324.243	SLOW_SENDER1	N/A
1325.007	RECEIVER	SLOW_SENDER1
1325.746	SLOW_SENDER11	N/A
1325.753	FAST_SENDER	N/A
1326.211	SLOW_SENDER16	N/A
1327.003	RECEIVER	SLOW_SENDER3
1327.030	SLOW_SENDER2	N/A
1328.163	RECEIVER	FAST_SENDER
1328.220	SLOW_SENDER13	N/A
1328.987	RECEIVER	SLOW_SENDER13
1329.030	SLOW_SENDER2	N/A
1329.999	RECEIVER	SLOW_SENDER12
1330.270	SLOW_SENDER6	N/A
1330.441	SLOW_SENDER1	N/A
1330.567	FAST_SENDER	N/A
1331.030	SLOW_SENDER2	N/A
1331.211	SLOW_SENDER16	N/A
1331.377	SLOW_SENDER14	N/A
1332.430	SLOW_SENDER3	N/A
1332.441	SLOW_SENDER1	N/A
1332.567	FAST_SENDER	N/A
1333.030	SLOW_SENDER2	N/A
1333.053	RECEIVER	SLOW_SENDER6
1333.285	SLOW_SENDER13	N/A
1334.441	SLOW_SENDER1	N/A
1334.567	FAST_SENDER	N/A
1335.030	SLOW_SENDER2	N/A
1335.387	RECEIVER	SLOW_SENDER13
1335.500	SLOW_SENDER6	N/A
1336.211	SLOW_SENDER16	N/A
1336.306	RECEIVER	SLOW_SENDER6
1336.377	SLOW_SENDER14	N/A
1336.441	SLOW_SENDER1	N/A
1336.567	FAST_SENDER	N/A
1337.030	SLOW_SENDER2	N/A
1337.430	SLOW_SENDER3	N/A
1337.437	SLOW_SENDER12	N/A
1338.188	RECEIVER	SLOW_SENDER12
1338.441	SLOW_SENDER1	N/A
1338.567	FAST_SENDER	N/A
1339.030	SLOW_SENDER2	N/A
1339.430	SLOW_SENDER3	N/A
1340.441	SLOW_SENDER1	N/A
1340.567	FAST_SENDER	N/A
1340.829	SLOW_SENDER13	N/A
1341.030	SLOW_SENDER2	N/A
1341.211	SLOW_SENDER16	N/A
1341.377	SLOW_SENDER14	N/A
1341.430	SLOW_SENDER3	N/A
1341.634	RECEIVER	SLOW_SENDER13
1341.731	SLOW_SENDER6	N/A
1342.441	SLOW_SENDER1	N/A
1342.447	RECEIVER	SLOW_SENDER6
1342.567	FAST_SENDER	N/A
1343.195	RECEIVER	SLOW_SENDER1
1343.430	SLOW_SENDER3	N/A
1344.746	RECEIVER	SLOW_SENDER3
1345.839	RECEIVER	SLOW_SENDER2
1346.377	SLOW_SENDER14	N/A
1346.820	FAST_SENDER	N/A
1346.951	RECEIVER	SLOW_SENDER16
1348.320	SLOW_SENDER5	N/A
1348.377	SLOW_SENDER14	N/A
1348.820	FAST_SENDER	N/A
1349.074	RECEIVER	SLOW_SENDER5
1350.191	SLOW_SENDER3	N/A
1350.377	SLOW_SENDER14	N/A
1350.820	FAST_SENDER	N/A
1351.324	SLOW_SENDER13	N/A
1351.514	SLOW_SENDER5	N/A
1351.820	SLOW_SENDER12	N/A
1352.377	SLOW_SENDER14	N/A
1352.820	FAST_SENDER	N/A
1353.655	RECEIVER	SLOW_SENDER5
1353.710	SLOW_SENDER9	N/A
1353.740	SLOW_SENDER8	N/A
1353.975	SLOW_SENDER2	N/A
1354.120	SLOW_SENDER10	N/A
1354.377	SLOW_SENDER14	N/A
1354.399	SLOW_SENDER16	N/A
1354.482	RECEIVER	SLOW_SENDER9
1354.820	FAST_SENDER	N/A
1355.191	SLOW_SENDER3	N/A
1355.473	SLOW_SENDER6	N/A
1356.377	SLOW_SENDER14	N/A
1356.469	RECEIVER	SLOW_SENDER10
1356.820	FAST_SENDER	N/A
1358.324	SLOW_SENDER13	N/A
1358.377	SLOW_SENDER14	N/A
1358.437	RECEIVER	SLOW_SENDER8
1358.820	SLOW_SENDER12	N/A
1358.820	FAST_SENDER	N/A
1358.880	SLOW_SENDER10	N/A
1358.909	SLOW_SENDER1	N/A
1358.975	SLOW_SENDER2	N/A
1359.082	SLOW_SENDER5	N/A
1359.857	RECEIVER	SLOW_SENDER5
1360.191	SLOW_SENDER3	N/A
1360.820	FAST_SENDER	N/A
1361.399	SLOW_SENDER16	N/A
1362.191	SLOW_SENDER3	N/A
1362.473	SLOW_SENDER6	N/A
1363.845	SLOW_SENDER8	N/A
1363.975	SLOW_SENDER2	N/A
1364.191	SLOW_SENDER3	N/A
1365.324	SLOW_SENDER13	N/A
1365.832	SLOW_SENDER9	N/A
1365.909	SLOW_SENDER1	N/A
1366.191	SLOW_SENDER3	N/A
1368.191	SLOW_SENDER3	N/A
1368.399	SLOW_SENDER16	N/A
1368.845	SLOW_SENDER8	N/A
1368.975	SLOW_SENDER2	N/A
1369.473	SLOW_SENDER6	N/A
1369.648	SLOW_SENDER12	N/A
1370.191	SLOW_SENDER3	N/A
1370.224	FAST_SENDER	N/A
1370.832	SLOW_SENDER9	N/A
1372.191	SLOW_SENDER3	N/A
1372.224	FAST_SENDER	N/A
1372.324	SLOW_SENDER13	N/A
[truncated: 50,511 more rows]
