# Supplementary material for: CATO: Wake-Up reCeiver-bAsed communicaTiOn for Batteryless Devices
Source: Sensors (Basel). 2025 Nov 7;25(22):6813. doi: 10.3390/s25226813 (PMC12655924; doi:10.3390/s25226813)
Supplement: Supplementary file 1 [file sensors-25-06813-s001.zip › File S1_Experimental_and_Simulation_Data/simulation/multiple_les/nodes18/mac_competing_nodes_none.csv]

time_s	node_id	received_from
2.700	FAST_SENDER	N/A
2.700	SLOW_SENDER1	N/A
2.700	SLOW_SENDER2	N/A
2.700	SLOW_SENDER3	N/A
2.700	SLOW_SENDER4	N/A
2.700	SLOW_SENDER5	N/A
2.700	SLOW_SENDER6	N/A
2.700	SLOW_SENDER7	N/A
2.700	SLOW_SENDER8	N/A
2.700	SLOW_SENDER9	N/A
2.700	SLOW_SENDER10	N/A
2.700	SLOW_SENDER11	N/A
2.700	SLOW_SENDER12	N/A
2.700	SLOW_SENDER13	N/A
2.700	SLOW_SENDER14	N/A
2.700	SLOW_SENDER15	N/A
2.700	SLOW_SENDER16	N/A
3.489	RECEIVER	SLOW_SENDER3
5.153	RECEIVER	SLOW_SENDER7
5.920	SLOW_SENDER3	N/A
5.932	RECEIVER	SLOW_SENDER16
6.714	RECEIVER	SLOW_SENDER4
7.701	RECEIVER	SLOW_SENDER1
8.479	RECEIVER	SLOW_SENDER6
9.227	RECEIVER	SLOW_SENDER9
10.052	RECEIVER	SLOW_SENDER2
12.463	SLOW_SENDER1	N/A
12.494	SLOW_SENDER2	N/A
12.695	SLOW_SENDER11	N/A
12.731	RECEIVER	FAST_SENDER
12.996	SLOW_SENDER12	N/A
13.163	SLOW_SENDER6	N/A
13.197	SLOW_SENDER16	N/A
13.455	RECEIVER	SLOW_SENDER14
13.739	SLOW_SENDER15	N/A
13.922	SLOW_SENDER8	N/A
14.137	SLOW_SENDER10	N/A
14.155	SLOW_SENDER5	N/A
14.316	RECEIVER	SLOW_SENDER13
14.405	SLOW_SENDER9	N/A
14.653	SLOW_SENDER4	N/A
15.136	FAST_SENDER	N/A
15.170	RECEIVER	SLOW_SENDER11
15.933	RECEIVER	FAST_SENDER
16.708	RECEIVER	SLOW_SENDER15
16.756	SLOW_SENDER13	N/A
17.543	RECEIVER	SLOW_SENDER13
18.509	SLOW_SENDER14	N/A
18.656	RECEIVER	SLOW_SENDER8
20.054	RECEIVER	SLOW_SENDER1
20.852	RECEIVER	SLOW_SENDER6
21.095	SLOW_SENDER8	N/A
21.830	SLOW_SENDER15	N/A
21.865	RECEIVER	SLOW_SENDER8
22.579	RECEIVER	SLOW_SENDER10
22.744	SLOW_SENDER7	N/A
23.230	RECEIVER	SLOW_SENDER16
24.644	RECEIVER	SLOW_SENDER14
25.465	RECEIVER	SLOW_SENDER15
26.195	SLOW_SENDER6	N/A
26.279	RECEIVER	SLOW_SENDER9
26.306	FAST_SENDER	N/A
26.605	SLOW_SENDER11	N/A
27.271	SLOW_SENDER8	N/A
27.683	SLOW_SENDER1	N/A
27.895	RECEIVER	SLOW_SENDER11
27.940	SLOW_SENDER10	N/A
28.151	SLOW_SENDER4	N/A
28.745	RECEIVER	SLOW_SENDER10
29.438	SLOW_SENDER5	N/A
29.473	RECEIVER	SLOW_SENDER4
30.908	SLOW_SENDER16	N/A
31.199	RECEIVER	SLOW_SENDER12
31.949	RECEIVER	SLOW_SENDER6
32.055	SLOW_SENDER3	N/A
32.810	RECEIVER	SLOW_SENDER3
33.207	SLOW_SENDER2	N/A
33.672	RECEIVER	SLOW_SENDER1
33.710	SLOW_SENDER9	N/A
34.234	SLOW_SENDER13	N/A
34.691	RECEIVER	SLOW_SENDER5
35.322	SLOW_SENDER11	N/A
36.148	SLOW_SENDER10	N/A
36.608	FAST_SENDER	N/A
36.930	SLOW_SENDER7	N/A
37.433	RECEIVER	SLOW_SENDER8
37.558	SLOW_SENDER15	N/A
38.562	SLOW_SENDER12	N/A
38.768	RECEIVER	SLOW_SENDER9
39.509	RECEIVER	SLOW_SENDER11
39.947	SLOW_SENDER14	N/A
40.290	RECEIVER	SLOW_SENDER7
41.078	SLOW_SENDER1	N/A
41.771	SLOW_SENDER6	N/A
41.822	RECEIVER	FAST_SENDER
42.099	SLOW_SENDER5	N/A
42.601	RECEIVER	SLOW_SENDER12
42.934	SLOW_SENDER4	N/A
43.306	RECEIVER	SLOW_SENDER10
44.035	SLOW_SENDER3	N/A
44.132	RECEIVER	SLOW_SENDER14
44.825	SLOW_SENDER8	N/A
44.848	RECEIVER	SLOW_SENDER5
45.685	SLOW_SENDER16	N/A
46.203	SLOW_SENDER9	N/A
46.786	FAST_SENDER	N/A
47.177	RECEIVER	SLOW_SENDER4
48.044	RECEIVER	SLOW_SENDER16
49.995	RECEIVER	SLOW_SENDER3
50.584	SLOW_SENDER10	N/A
50.688	RECEIVER	FAST_SENDER
53.107	FAST_SENDER	N/A
55.444	SLOW_SENDER16	N/A
61.366	FAST_SENDER	N/A
68.661	FAST_SENDER	N/A
76.068	FAST_SENDER	N/A
83.637	FAST_SENDER	N/A
91.360	FAST_SENDER	N/A
98.703	FAST_SENDER	N/A
105.873	FAST_SENDER	N/A
112.776	FAST_SENDER	N/A
120.276	FAST_SENDER	N/A
127.924	FAST_SENDER	N/A
135.093	FAST_SENDER	N/A
142.618	FAST_SENDER	N/A
150.305	FAST_SENDER	N/A
157.823	FAST_SENDER	N/A
165.278	FAST_SENDER	N/A
173.181	FAST_SENDER	N/A
180.793	FAST_SENDER	N/A
188.378	FAST_SENDER	N/A
195.763	FAST_SENDER	N/A
203.120	FAST_SENDER	N/A
206.900	SLOW_SENDER7	N/A
208.070	SLOW_SENDER12	N/A
208.210	SLOW_SENDER2	N/A
208.740	SLOW_SENDER15	N/A
209.090	SLOW_SENDER14	N/A
209.870	SLOW_SENDER13	N/A
209.950	SLOW_SENDER11	N/A
210.470	SLOW_SENDER6	N/A
210.737	FAST_SENDER	N/A
210.780	SLOW_SENDER1	N/A
211.320	SLOW_SENDER8	N/A
211.470	SLOW_SENDER5	N/A
212.180	SLOW_SENDER4	N/A
213.530	SLOW_SENDER3	N/A
214.003	RECEIVER	SLOW_SENDER4
214.819	RECEIVER	SLOW_SENDER3
215.380	SLOW_SENDER9	N/A
215.595	RECEIVER	SLOW_SENDER1
215.990	SLOW_SENDER10	N/A
216.460	RECEIVER	SLOW_SENDER5
217.252	RECEIVER	SLOW_SENDER9
217.255	SLOW_SENDER3	N/A
218.013	RECEIVER	SLOW_SENDER3
218.911	RECEIVER	SLOW_SENDER10
219.798	RECEIVER	SLOW_SENDER12
219.850	SLOW_SENDER16	N/A
220.573	RECEIVER	SLOW_SENDER16
221.361	SLOW_SENDER10	N/A
221.364	RECEIVER	SLOW_SENDER8
224.099	RECEIVER	SLOW_SENDER10
224.134	SLOW_SENDER14	N/A
224.468	SLOW_SENDER7	N/A
225.186	RECEIVER	SLOW_SENDER7
225.539	SLOW_SENDER1	N/A
226.710	SLOW_SENDER5	N/A
227.120	FAST_SENDER	N/A
227.125	SLOW_SENDER12	N/A
227.422	RECEIVER	SLOW_SENDER14
227.726	SLOW_SENDER4	N/A
228.067	SLOW_SENDER13	N/A
228.319	SLOW_SENDER11	N/A
229.004	SLOW_SENDER6	N/A
229.227	SLOW_SENDER15	N/A
229.388	RECEIVER	SLOW_SENDER13
229.544	SLOW_SENDER10	N/A
229.603	SLOW_SENDER2	N/A
230.488	RECEIVER	SLOW_SENDER15
231.209	RECEIVER	SLOW_SENDER5
232.035	RECEIVER	SLOW_SENDER2
232.600	SLOW_SENDER7	N/A
232.780	SLOW_SENDER3	N/A
232.834	RECEIVER	FAST_SENDER
233.056	SLOW_SENDER8	N/A
233.554	RECEIVER	SLOW_SENDER3
233.652	SLOW_SENDER16	N/A
233.718	SLOW_SENDER9	N/A
234.484	RECEIVER	SLOW_SENDER9
235.243	FAST_SENDER	N/A
235.522	RECEIVER	SLOW_SENDER16
236.199	RECEIVER	SLOW_SENDER12
236.838	SLOW_SENDER13	N/A
237.157	RECEIVER	SLOW_SENDER7
237.929	RECEIVER	FAST_SENDER
238.630	SLOW_SENDER5	N/A
240.283	RECEIVER	SLOW_SENDER13
241.196	SLOW_SENDER1	N/A
241.955	RECEIVER	SLOW_SENDER1
242.376	SLOW_SENDER14	N/A
242.393	SLOW_SENDER4	N/A
243.125	RECEIVER	SLOW_SENDER14
245.221	SLOW_SENDER6	N/A
245.371	RECEIVER	SLOW_SENDER4
245.470	FAST_SENDER	N/A
246.001	SLOW_SENDER3	N/A
246.260	RECEIVER	FAST_SENDER
246.628	SLOW_SENDER10	N/A
246.821	SLOW_SENDER9	N/A
247.416	RECEIVER	SLOW_SENDER10
250.648	FAST_SENDER	N/A
251.396	SLOW_SENDER16	N/A
252.811	SLOW_SENDER4	N/A
254.824	SLOW_SENDER10	N/A
258.871	FAST_SENDER	N/A
266.451	FAST_SENDER	N/A
273.679	FAST_SENDER	N/A
280.933	FAST_SENDER	N/A
288.397	FAST_SENDER	N/A
296.449	FAST_SENDER	N/A
304.191	FAST_SENDER	N/A
312.284	FAST_SENDER	N/A
320.083	FAST_SENDER	N/A
327.094	FAST_SENDER	N/A
334.713	FAST_SENDER	N/A
342.237	FAST_SENDER	N/A
349.808	FAST_SENDER	N/A
357.532	FAST_SENDER	N/A
364.877	FAST_SENDER	N/A
372.463	FAST_SENDER	N/A
380.157	FAST_SENDER	N/A
388.095	FAST_SENDER	N/A
395.889	FAST_SENDER	N/A
399.600	SLOW_SENDER12	N/A
400.380	SLOW_SENDER11	N/A
401.340	SLOW_SENDER2	N/A
403.890	SLOW_SENDER15	N/A
404.320	SLOW_SENDER8	N/A
404.462	FAST_SENDER	N/A
405.620	SLOW_SENDER7	N/A
406.730	SLOW_SENDER14	N/A
407.600	SLOW_SENDER1	N/A
408.000	SLOW_SENDER13	N/A
408.330	SLOW_SENDER5	N/A
409.240	SLOW_SENDER4	N/A
409.710	SLOW_SENDER6	N/A
411.617	RECEIVER	SLOW_SENDER13
412.270	SLOW_SENDER3	N/A
412.316	SLOW_SENDER12	N/A
412.618	RECEIVER	SLOW_SENDER7
413.466	RECEIVER	SLOW_SENDER8
414.350	SLOW_SENDER9	N/A
414.425	RECEIVER	SLOW_SENDER4
415.244	RECEIVER	SLOW_SENDER12
415.280	SLOW_SENDER11	N/A
415.887	FAST_SENDER	N/A
416.638	RECEIVER	FAST_SENDER
416.920	SLOW_SENDER16	N/A
417.595	SLOW_SENDER2	N/A
418.209	RECEIVER	SLOW_SENDER6
418.948	RECEIVER	SLOW_SENDER11
419.860	SLOW_SENDER4	N/A
420.237	SLOW_SENDER15	N/A
420.580	SLOW_SENDER10	N/A
420.736	SLOW_SENDER8	N/A
420.849	SLOW_SENDER14	N/A
421.897	RECEIVER	SLOW_SENDER2
422.582	RECEIVER	SLOW_SENDER8
422.684	SLOW_SENDER12	N/A
423.336	SLOW_SENDER7	N/A
423.441	RECEIVER	SLOW_SENDER12
423.889	SLOW_SENDER1	N/A
424.929	SLOW_SENDER13	N/A
425.130	RECEIVER	SLOW_SENDER10
426.548	FAST_SENDER	N/A
426.880	RECEIVER	SLOW_SENDER14
426.991	SLOW_SENDER5	N/A
427.551	RECEIVER	SLOW_SENDER15
427.883	SLOW_SENDER3	N/A
428.020	SLOW_SENDER9	N/A
428.506	RECEIVER	SLOW_SENDER7
429.338	SLOW_SENDER6	N/A
429.879	SLOW_SENDER16	N/A
430.000	SLOW_SENDER8	N/A
430.577	SLOW_SENDER10	N/A
430.660	RECEIVER	SLOW_SENDER6
430.866	SLOW_SENDER12	N/A
431.357	RECEIVER	SLOW_SENDER10
432.147	RECEIVER	SLOW_SENDER3
433.459	RECEIVER	SLOW_SENDER1
433.836	SLOW_SENDER2	N/A
435.053	RECEIVER	SLOW_SENDER12
435.910	SLOW_SENDER7	N/A
436.134	SLOW_SENDER14	N/A
436.206	RECEIVER	SLOW_SENDER16
436.806	SLOW_SENDER10	N/A
437.182	SLOW_SENDER15	N/A
437.809	RECEIVER	SLOW_SENDER5
438.062	SLOW_SENDER6	N/A
438.805	RECEIVER	SLOW_SENDER6
439.604	SLOW_SENDER13	N/A
440.882	SLOW_SENDER1	N/A
441.679	SLOW_SENDER3	N/A
442.195	FAST_SENDER	N/A
442.493	SLOW_SENDER12	N/A
443.610	SLOW_SENDER16	N/A
445.708	SLOW_SENDER9	N/A
450.366	FAST_SENDER	N/A
450.622	SLOW_SENDER10	N/A
457.960	FAST_SENDER	N/A
465.561	FAST_SENDER	N/A
473.197	FAST_SENDER	N/A
481.081	FAST_SENDER	N/A
488.591	FAST_SENDER	N/A
496.504	FAST_SENDER	N/A
503.654	FAST_SENDER	N/A
511.063	FAST_SENDER	N/A
518.416	FAST_SENDER	N/A
526.283	FAST_SENDER	N/A
533.849	FAST_SENDER	N/A
541.538	FAST_SENDER	N/A
549.267	FAST_SENDER	N/A
556.424	FAST_SENDER	N/A
563.575	FAST_SENDER	N/A
571.071	FAST_SENDER	N/A
578.511	FAST_SENDER	N/A
586.251	FAST_SENDER	N/A
592.690	SLOW_SENDER11	N/A
593.960	FAST_SENDER	N/A
598.670	SLOW_SENDER4	N/A
599.330	SLOW_SENDER2	N/A
600.920	SLOW_SENDER8	N/A
601.550	SLOW_SENDER5	N/A
601.680	RECEIVER	SLOW_SENDER8
602.031	FAST_SENDER	N/A
602.590	SLOW_SENDER15	N/A
602.780	SLOW_SENDER14	N/A
602.802	RECEIVER	FAST_SENDER
602.920	SLOW_SENDER7	N/A
603.319	SLOW_SENDER11	N/A
603.570	RECEIVER	SLOW_SENDER14
604.107	SLOW_SENDER8	N/A
604.180	SLOW_SENDER13	N/A
604.447	RECEIVER	SLOW_SENDER15
605.389	RECEIVER	SLOW_SENDER8
605.680	SLOW_SENDER1	N/A
606.363	RECEIVER	SLOW_SENDER7
606.930	SLOW_SENDER12	N/A
607.090	SLOW_SENDER6	N/A
607.538	RECEIVER	SLOW_SENDER1
609.060	SLOW_SENDER3	N/A
609.085	RECEIVER	SLOW_SENDER11
609.880	SLOW_SENDER16	N/A
609.972	SLOW_SENDER1	N/A
610.090	SLOW_SENDER9	N/A
610.325	RECEIVER	SLOW_SENDER12
610.842	SLOW_SENDER4	N/A
611.810	RECEIVER	SLOW_SENDER1
612.758	SLOW_SENDER12	N/A
613.616	FAST_SENDER	N/A
613.701	RECEIVER	SLOW_SENDER3
614.427	SLOW_SENDER2	N/A
615.191	RECEIVER	SLOW_SENDER2
615.320	SLOW_SENDER10	N/A
616.028	RECEIVER	SLOW_SENDER9
616.745	SLOW_SENDER13	N/A
616.960	SLOW_SENDER7	N/A
617.059	SLOW_SENDER14	N/A
617.231	SLOW_SENDER1	N/A
617.373	RECEIVER	FAST_SENDER
618.274	RECEIVER	SLOW_SENDER16
618.402	SLOW_SENDER8	N/A
619.050	RECEIVER	SLOW_SENDER10
619.815	FAST_SENDER	N/A
620.023	RECEIVER	SLOW_SENDER7
621.121	RECEIVER	SLOW_SENDER5
621.308	SLOW_SENDER3	N/A
621.468	SLOW_SENDER9	N/A
621.787	SLOW_SENDER15	N/A
621.899	RECEIVER	SLOW_SENDER1
622.636	SLOW_SENDER2	N/A
622.777	RECEIVER	SLOW_SENDER9
624.047	SLOW_SENDER6	N/A
625.666	RECEIVER	FAST_SENDER
625.714	SLOW_SENDER16	N/A
626.511	RECEIVER	SLOW_SENDER16
627.362	RECEIVER	SLOW_SENDER3
627.465	SLOW_SENDER7	N/A
628.379	SLOW_SENDER5	N/A
628.393	SLOW_SENDER12	N/A
629.050	RECEIVER	SLOW_SENDER2
629.152	SLOW_SENDER10	N/A
629.919	RECEIVER	SLOW_SENDER10
632.107	FAST_SENDER	N/A
632.255	SLOW_SENDER1	N/A
633.943	SLOW_SENDER16	N/A
634.801	SLOW_SENDER3	N/A
635.319	SLOW_SENDER14	N/A
635.786	SLOW_SENDER9	N/A
637.335	SLOW_SENDER10	N/A
641.361	FAST_SENDER	N/A
649.171	FAST_SENDER	N/A
649.972	SLOW_SENDER10	N/A
656.746	FAST_SENDER	N/A
664.084	FAST_SENDER	N/A
671.822	FAST_SENDER	N/A
679.909	FAST_SENDER	N/A
687.416	FAST_SENDER	N/A
695.071	FAST_SENDER	N/A
702.933	FAST_SENDER	N/A
710.867	FAST_SENDER	N/A
719.134	FAST_SENDER	N/A
727.009	FAST_SENDER	N/A
734.562	FAST_SENDER	N/A
742.416	FAST_SENDER	N/A
750.494	FAST_SENDER	N/A
757.975	FAST_SENDER	N/A
765.743	FAST_SENDER	N/A
772.881	FAST_SENDER	N/A
780.099	FAST_SENDER	N/A
780.240	SLOW_SENDER11	N/A
785.450	SLOW_SENDER4	N/A
788.839	FAST_SENDER	N/A
791.790	SLOW_SENDER8	N/A
793.450	SLOW_SENDER13	N/A
793.830	SLOW_SENDER15	N/A
793.906	RECEIVER	SLOW_SENDER8
794.505	SLOW_SENDER11	N/A
794.730	SLOW_SENDER2	N/A
795.103	RECEIVER	SLOW_SENDER15
795.801	RECEIVER	SLOW_SENDER13
796.090	SLOW_SENDER7	N/A
796.130	SLOW_SENDER6	N/A
796.323	SLOW_SENDER8	N/A
796.523	FAST_SENDER	N/A
796.841	RECEIVER	SLOW_SENDER7
797.846	RECEIVER	SLOW_SENDER11
798.150	SLOW_SENDER12	N/A
798.160	SLOW_SENDER5	N/A
798.237	SLOW_SENDER13	N/A
798.518	RECEIVER	SLOW_SENDER6
799.254	SLOW_SENDER7	N/A
799.468	RECEIVER	FAST_SENDER
799.481	SLOW_SENDER4	N/A
799.610	SLOW_SENDER14	N/A
800.158	RECEIVER	SLOW_SENDER2
800.928	RECEIVER	SLOW_SENDER12
801.748	RECEIVER	SLOW_SENDER13
801.900	FAST_SENDER	N/A
802.499	RECEIVER	SLOW_SENDER7
802.920	SLOW_SENDER1	N/A
803.184	RECEIVER	FAST_SENDER
803.377	SLOW_SENDER12	N/A
803.630	SLOW_SENDER3	N/A
804.955	RECEIVER	SLOW_SENDER3
805.287	SLOW_SENDER11	N/A
805.472	SLOW_SENDER2	N/A
805.710	RECEIVER	SLOW_SENDER1
805.760	SLOW_SENDER16	N/A
806.498	RECEIVER	SLOW_SENDER16
806.640	SLOW_SENDER9	N/A
807.389	SLOW_SENDER3	N/A
807.424	RECEIVER	SLOW_SENDER9
807.912	SLOW_SENDER7	N/A
808.160	SLOW_SENDER15	N/A
808.280	RECEIVER	SLOW_SENDER14
809.874	SLOW_SENDER9	N/A
809.980	RECEIVER	SLOW_SENDER15
810.452	SLOW_SENDER8	N/A
810.849	RECEIVER	SLOW_SENDER3
811.706	RECEIVER	SLOW_SENDER9
812.074	SLOW_SENDER6	N/A
812.333	RECEIVER	SLOW_SENDER2
812.636	FAST_SENDER	N/A
813.723	SLOW_SENDER14	N/A
814.336	SLOW_SENDER4	N/A
814.390	SLOW_SENDER10	N/A
814.596	SLOW_SENDER1	N/A
815.410	RECEIVER	SLOW_SENDER1
816.017	SLOW_SENDER5	N/A
816.197	RECEIVER	SLOW_SENDER4
816.755	SLOW_SENDER13	N/A
817.380	SLOW_SENDER15	N/A
817.852	RECEIVER	SLOW_SENDER5
818.694	RECEIVER	SLOW_SENDER15
819.304	SLOW_SENDER12	N/A
820.508	RECEIVER	SLOW_SENDER13
821.418	RECEIVER	SLOW_SENDER10
822.547	RECEIVER	SLOW_SENDER6
823.730	SLOW_SENDER16	N/A
823.985	SLOW_SENDER3	N/A
824.429	SLOW_SENDER2	N/A
824.512	RECEIVER	SLOW_SENDER16
824.988	FAST_SENDER	N/A
825.213	RECEIVER	SLOW_SENDER2
825.282	SLOW_SENDER5	N/A
825.566	SLOW_SENDER7	N/A
826.030	RECEIVER	SLOW_SENDER5
826.842	SLOW_SENDER10	N/A
826.851	RECEIVER	SLOW_SENDER7
827.224	SLOW_SENDER1	N/A
830.983	SLOW_SENDER9	N/A
834.274	SLOW_SENDER7	N/A
835.870	FAST_SENDER	N/A
843.449	FAST_SENDER	N/A
843.535	SLOW_SENDER10	N/A
850.632	FAST_SENDER	N/A
858.429	FAST_SENDER	N/A
865.737	FAST_SENDER	N/A
872.849	FAST_SENDER	N/A
880.342	FAST_SENDER	N/A
888.073	FAST_SENDER	N/A
896.015	FAST_SENDER	N/A
903.573	FAST_SENDER	N/A
911.481	FAST_SENDER	N/A
918.947	FAST_SENDER	N/A
926.553	FAST_SENDER	N/A
934.294	FAST_SENDER	N/A
941.997	FAST_SENDER	N/A
949.739	FAST_SENDER	N/A
957.454	FAST_SENDER	N/A
964.910	FAST_SENDER	N/A
972.521	FAST_SENDER	N/A
975.920	SLOW_SENDER11	N/A
979.640	SLOW_SENDER4	N/A
980.502	FAST_SENDER	N/A
980.870	SLOW_SENDER8	N/A
984.260	SLOW_SENDER13	N/A
987.791	FAST_SENDER	N/A
988.660	SLOW_SENDER6	N/A
988.710	SLOW_SENDER2	N/A
989.070	SLOW_SENDER14	N/A
989.432	RECEIVER	SLOW_SENDER6
989.848	SLOW_SENDER11	N/A
989.970	SLOW_SENDER12	N/A
990.120	SLOW_SENDER15	N/A
990.297	RECEIVER	FAST_SENDER
991.067	SLOW_SENDER4	N/A
991.269	RECEIVER	SLOW_SENDER12
991.864	SLOW_SENDER8	N/A
991.874	SLOW_SENDER6	N/A
992.321	RECEIVER	SLOW_SENDER11
992.707	FAST_SENDER	N/A
994.312	RECEIVER	SLOW_SENDER15
995.127	RECEIVER	FAST_SENDER
995.845	RECEIVER	SLOW_SENDER14
995.970	SLOW_SENDER1	N/A
996.090	SLOW_SENDER3	N/A
996.484	RECEIVER	SLOW_SENDER4
996.510	SLOW_SENDER16	N/A
997.140	SLOW_SENDER5	N/A
997.301	RECEIVER	SLOW_SENDER2
997.548	FAST_SENDER	N/A
998.151	SLOW_SENDER13	N/A
998.337	RECEIVER	FAST_SENDER
998.370	SLOW_SENDER9	N/A
999.180	RECEIVER	SLOW_SENDER1
999.440	SLOW_SENDER7	N/A
999.732	SLOW_SENDER11	N/A
1000.033	RECEIVER	SLOW_SENDER8
1000.772	RECEIVER	SLOW_SENDER3
1001.265	SLOW_SENDER14	N/A
1001.578	RECEIVER	SLOW_SENDER9
1002.347	RECEIVER	SLOW_SENDER11
1002.585	SLOW_SENDER2	N/A
1004.502	SLOW_SENDER15	N/A
1005.513	RECEIVER	SLOW_SENDER2
1006.367	RECEIVER	SLOW_SENDER14
1006.690	SLOW_SENDER6	N/A
1007.406	SLOW_SENDER8	N/A
1007.623	RECEIVER	SLOW_SENDER7
1008.310	SLOW_SENDER10	N/A
1008.392	SLOW_SENDER1	N/A
1008.552	RECEIVER	SLOW_SENDER6
1009.315	SLOW_SENDER4	N/A
1010.073	RECEIVER	SLOW_SENDER4
1010.424	SLOW_SENDER16	N/A
1010.462	FAST_SENDER	N/A
1010.853	RECEIVER	SLOW_SENDER8
1011.123	SLOW_SENDER9	N/A
1011.524	RECEIVER	SLOW_SENDER10
1012.451	SLOW_SENDER12	N/A
1012.938	SLOW_SENDER2	N/A
1013.692	RECEIVER	SLOW_SENDER2
1013.841	SLOW_SENDER5	N/A
1013.937	SLOW_SENDER10	N/A
1014.423	SLOW_SENDER3	N/A
1014.563	RECEIVER	SLOW_SENDER16
1015.045	SLOW_SENDER7	N/A
1016.092	SLOW_SENDER13	N/A
1016.260	RECEIVER	SLOW_SENDER3
1016.853	SLOW_SENDER14	N/A
1017.913	RECEIVER	SLOW_SENDER10
1020.380	SLOW_SENDER15	N/A
1021.975	SLOW_SENDER16	N/A
1022.829	SLOW_SENDER2	N/A
1022.929	FAST_SENDER	N/A
1024.643	SLOW_SENDER1	N/A
1027.586	SLOW_SENDER9	N/A
1030.473	SLOW_SENDER3	N/A
1030.907	SLOW_SENDER10	N/A
1033.981	FAST_SENDER	N/A
1041.895	FAST_SENDER	N/A
1049.431	FAST_SENDER	N/A
1056.909	FAST_SENDER	N/A
1064.497	FAST_SENDER	N/A
1072.254	FAST_SENDER	N/A
1079.959	FAST_SENDER	N/A
1087.382	FAST_SENDER	N/A
1094.894	FAST_SENDER	N/A
1102.731	FAST_SENDER	N/A
1110.448	FAST_SENDER	N/A
1117.422	FAST_SENDER	N/A
1124.913	FAST_SENDER	N/A
1132.550	FAST_SENDER	N/A
1139.759	FAST_SENDER	N/A
1147.471	FAST_SENDER	N/A
1155.203	FAST_SENDER	N/A
1162.745	FAST_SENDER	N/A
1170.019	FAST_SENDER	N/A
1170.350	SLOW_SENDER11	N/A
1173.530	SLOW_SENDER4	N/A
1175.220	SLOW_SENDER8	N/A
1177.780	SLOW_SENDER6	N/A
1178.290	FAST_SENDER	N/A
1180.360	SLOW_SENDER13	N/A
1180.963	RECEIVER	SLOW_SENDER8
1181.753	RECEIVER	SLOW_SENDER6
1182.100	SLOW_SENDER12	N/A
1182.233	SLOW_SENDER11	N/A
1182.656	RECEIVER	SLOW_SENDER13
1183.330	SLOW_SENDER14	N/A
1183.540	RECEIVER	SLOW_SENDER11
1184.489	RECEIVER	FAST_SENDER
1185.103	SLOW_SENDER13	N/A
1185.730	RECEIVER	SLOW_SENDER14
1186.368	SLOW_SENDER8	N/A
1186.914	FAST_SENDER	N/A
1186.934	RECEIVER	SLOW_SENDER13
1187.174	SLOW_SENDER6	N/A
1187.200	SLOW_SENDER5	N/A
1187.390	SLOW_SENDER15	N/A
1187.506	SLOW_SENDER4	N/A
1187.704	RECEIVER	FAST_SENDER
1188.060	SLOW_SENDER7	N/A
1188.151	SLOW_SENDER14	N/A
1188.551	RECEIVER	SLOW_SENDER5
1189.347	RECEIVER	SLOW_SENDER7
1190.127	FAST_SENDER	N/A
1190.267	RECEIVER	SLOW_SENDER15
1190.390	SLOW_SENDER2	N/A
1190.450	SLOW_SENDER16	N/A
1190.973	SLOW_SENDER11	N/A
1192.060	SLOW_SENDER1	N/A
1192.335	SLOW_SENDER13	N/A
1192.515	RECEIVER	SLOW_SENDER4
1192.669	SLOW_SENDER15	N/A
1193.192	RECEIVER	SLOW_SENDER6
1193.360	SLOW_SENDER9	N/A
1194.295	RECEIVER	SLOW_SENDER11
1195.097	RECEIVER	FAST_SENDER
1195.750	RECEIVER	SLOW_SENDER15
1196.080	SLOW_SENDER3	N/A
1196.443	RECEIVER	SLOW_SENDER14
1196.834	SLOW_SENDER12	N/A
1197.396	RECEIVER	SLOW_SENDER3
1197.521	FAST_SENDER	N/A
1198.307	RECEIVER	FAST_SENDER
1198.630	SLOW_SENDER10	N/A
1199.035	RECEIVER	SLOW_SENDER13
1199.929	RECEIVER	SLOW_SENDER10
1200.716	FAST_SENDER	N/A
1201.494	RECEIVER	FAST_SENDER
1202.347	SLOW_SENDER10	N/A
1202.686	SLOW_SENDER4	N/A
1203.097	RECEIVER	SLOW_SENDER10
1203.160	SLOW_SENDER8	N/A
1203.660	SLOW_SENDER14	N/A
1203.944	RECEIVER	SLOW_SENDER8
1204.992	RECEIVER	SLOW_SENDER12
1205.951	SLOW_SENDER6	N/A
1206.239	RECEIVER	SLOW_SENDER14
1206.439	SLOW_SENDER13	N/A
1206.585	SLOW_SENDER1	N/A
1206.762	SLOW_SENDER9	N/A
1206.835	SLOW_SENDER7	N/A
1207.424	SLOW_SENDER2	N/A
1208.605	SLOW_SENDER16	N/A
1208.726	RECEIVER	SLOW_SENDER2
1208.788	SLOW_SENDER15	N/A
1209.395	FAST_SENDER	N/A
1209.545	RECEIVER	SLOW_SENDER15
1209.786	SLOW_SENDER5	N/A
1209.865	SLOW_SENDER3	N/A
1210.417	RECEIVER	SLOW_SENDER7
1211.157	RECEIVER	SLOW_SENDER3
1212.379	RECEIVER	SLOW_SENDER1
1212.397	SLOW_SENDER12	N/A
1218.603	SLOW_SENDER10	N/A
1220.926	SLOW_SENDER13	N/A
1221.927	SLOW_SENDER1	N/A
1222.478	FAST_SENDER	N/A
1222.877	SLOW_SENDER9	N/A
1223.046	SLOW_SENDER2	N/A
1224.310	SLOW_SENDER16	N/A
1224.490	SLOW_SENDER3	N/A
1230.132	FAST_SENDER	N/A
1237.848	FAST_SENDER	N/A
1245.701	FAST_SENDER	N/A
1253.371	FAST_SENDER	N/A
1260.871	FAST_SENDER	N/A
1268.815	FAST_SENDER	N/A
1276.379	FAST_SENDER	N/A
1284.077	FAST_SENDER	N/A
1291.813	FAST_SENDER	N/A
1299.742	FAST_SENDER	N/A
1307.164	FAST_SENDER	N/A
1314.565	FAST_SENDER	N/A
1322.488	FAST_SENDER	N/A
1330.018	FAST_SENDER	N/A
1337.274	FAST_SENDER	N/A
1344.670	FAST_SENDER	N/A
1352.522	FAST_SENDER	N/A
1359.797	FAST_SENDER	N/A
1364.290	SLOW_SENDER11	N/A
1367.564	FAST_SENDER	N/A
1368.740	SLOW_SENDER4	N/A
1370.200	SLOW_SENDER8	N/A
1372.170	SLOW_SENDER6	N/A
1374.090	SLOW_SENDER14	N/A
1374.926	FAST_SENDER	N/A
1375.264	SLOW_SENDER11	N/A
1376.566	RECEIVER	SLOW_SENDER11
1376.720	SLOW_SENDER12	N/A
1377.474	RECEIVER	SLOW_SENDER6
1378.584	RECEIVER	SLOW_SENDER12
1379.735	RECEIVER	FAST_SENDER
1380.080	SLOW_SENDER15	N/A
1380.200	SLOW_SENDER5	N/A
1380.418	SLOW_SENDER4	N/A
1380.697	RECEIVER	SLOW_SENDER14
1381.025	SLOW_SENDER12	N/A
1381.350	SLOW_SENDER7	N/A
1381.497	SLOW_SENDER8	N/A
1381.527	RECEIVER	SLOW_SENDER5
1382.169	FAST_SENDER	N/A
1382.931	RECEIVER	FAST_SENDER
1383.733	RECEIVER	SLOW_SENDER7
1383.953	SLOW_SENDER5	N/A
1384.008	SLOW_SENDER11	N/A
1384.540	RECEIVER	SLOW_SENDER15
1385.023	SLOW_SENDER6	N/A
1385.130	SLOW_SENDER13	N/A
1385.348	FAST_SENDER	N/A
1385.506	RECEIVER	SLOW_SENDER4
1386.110	SLOW_SENDER14	N/A
1386.170	SLOW_SENDER1	N/A
1386.183	SLOW_SENDER7	N/A
1386.307	RECEIVER	SLOW_SENDER11
1387.260	SLOW_SENDER2	N/A
1387.443	RECEIVER	SLOW_SENDER14
1388.140	SLOW_SENDER10	N/A
1388.299	RECEIVER	SLOW_SENDER5
1388.350	SLOW_SENDER9	N/A
1389.102	RECEIVER	SLOW_SENDER9
1389.190	SLOW_SENDER16	N/A
1389.882	RECEIVER	SLOW_SENDER13
1389.949	SLOW_SENDER15	N/A
1390.676	RECEIVER	SLOW_SENDER15
1391.050	SLOW_SENDER3	N/A
1392.456	RECEIVER	SLOW_SENDER1
1392.944	SLOW_SENDER4	N/A
1393.430	RECEIVER	FAST_SENDER
1393.737	SLOW_SENDER11	N/A
1394.084	RECEIVER	SLOW_SENDER6
1394.761	RECEIVER	SLOW_SENDER2
1395.310	SLOW_SENDER13	N/A
1395.647	RECEIVER	SLOW_SENDER3
1396.016	SLOW_SENDER12	N/A
1396.519	RECEIVER	SLOW_SENDER16
1396.796	SLOW_SENDER8	N/A
1397.332	RECEIVER	SLOW_SENDER12
1398.020	FAST_SENDER	N/A
1398.863	RECEIVER	SLOW_SENDER11
1399.089	SLOW_SENDER14	N/A
1399.828	RECEIVER	SLOW_SENDER14
1401.058	SLOW_SENDER10	N/A
1401.479	SLOW_SENDER6	N/A
1401.620	SLOW_SENDER16	N/A
1401.946	SLOW_SENDER5	N/A
1402.580	RECEIVER	FAST_SENDER
1403.248	RECEIVER	SLOW_SENDER5
1404.061	RECEIVER	SLOW_SENDER13
1404.640	SLOW_SENDER15	N/A
1404.764	SLOW_SENDER12	N/A
1405.014	SLOW_SENDER2	N/A
1405.493	SLOW_SENDER1	N/A
1405.547	RECEIVER	SLOW_SENDER12
1405.961	SLOW_SENDER7	N/A
1406.251	RECEIVER	SLOW_SENDER1
1407.277	SLOW_SENDER14	N/A
1407.374	RECEIVER	SLOW_SENDER16
1408.348	RECEIVER	SLOW_SENDER2
1408.397	SLOW_SENDER9	N/A
1409.130	SLOW_SENDER3	N/A
1409.138	RECEIVER	SLOW_SENDER7
1410.249	FAST_SENDER	N/A
1410.658	SLOW_SENDER5	N/A
1411.503	SLOW_SENDER13	N/A
1415.748	SLOW_SENDER2	N/A
1416.554	SLOW_SENDER7	N/A
1416.824	SLOW_SENDER16	N/A
1421.096	SLOW_SENDER10	N/A
1421.380	FAST_SENDER	N/A
1423.414	SLOW_SENDER3	N/A
1429.023	FAST_SENDER	N/A
1436.893	FAST_SENDER	N/A
1444.705	FAST_SENDER	N/A
1451.649	FAST_SENDER	N/A
1459.090	FAST_SENDER	N/A
1466.673	FAST_SENDER	N/A
1474.748	FAST_SENDER	N/A
1482.498	FAST_SENDER	N/A
1490.194	FAST_SENDER	N/A
1497.832	FAST_SENDER	N/A
1505.812	FAST_SENDER	N/A
1513.477	FAST_SENDER	N/A
1520.769	FAST_SENDER	N/A
1528.501	FAST_SENDER	N/A
1535.880	FAST_SENDER	N/A
1543.465	FAST_SENDER	N/A
1550.976	FAST_SENDER	N/A
1557.869	FAST_SENDER	N/A
1562.540	SLOW_SENDER4	N/A
1562.600	SLOW_SENDER11	N/A
1562.940	SLOW_SENDER8	N/A
1565.214	FAST_SENDER	N/A
1565.920	SLOW_SENDER6	N/A
1571.797	RECEIVER	FAST_SENDER
1573.061	RECEIVER	SLOW_SENDER6
1573.500	SLOW_SENDER15	N/A
1573.760	SLOW_SENDER14	N/A
1574.005	SLOW_SENDER4	N/A
1574.221	FAST_SENDER	N/A
1574.245	RECEIVER	SLOW_SENDER15
1575.497	RECEIVER	FAST_SENDER
1576.250	RECEIVER	SLOW_SENDER4
1576.693	SLOW_SENDER15	N/A
1577.479	SLOW_SENDER11	N/A
1578.204	RECEIVER	SLOW_SENDER11
1578.213	SLOW_SENDER8	N/A
1578.680	SLOW_SENDER13	N/A
1578.910	SLOW_SENDER9	N/A
1579.070	SLOW_SENDER12	N/A
1579.673	RECEIVER	SLOW_SENDER9
1580.504	SLOW_SENDER6	N/A
1580.616	RECEIVER	SLOW_SENDER14
1580.690	SLOW_SENDER1	N/A
1580.910	SLOW_SENDER7	N/A
1581.402	RECEIVER	SLOW_SENDER13
1581.980	SLOW_SENDER5	N/A
1582.118	SLOW_SENDER9	N/A
1582.220	RECEIVER	SLOW_SENDER7
1582.873	RECEIVER	SLOW_SENDER9
1582.970	SLOW_SENDER16	N/A
1583.544	FAST_SENDER	N/A
1583.660	SLOW_SENDER4	N/A
1584.180	SLOW_SENDER2	N/A
1584.257	RECEIVER	SLOW_SENDER16
1584.944	RECEIVER	SLOW_SENDER2
1585.288	SLOW_SENDER9	N/A
1585.550	SLOW_SENDER10	N/A
1585.650	SLOW_SENDER11	N/A
1585.950	RECEIVER	SLOW_SENDER1
1586.049	SLOW_SENDER14	N/A
1586.679	SLOW_SENDER16	N/A
1586.832	RECEIVER	SLOW_SENDER14
1587.641	RECEIVER	SLOW_SENDER12
1587.810	SLOW_SENDER3	N/A
1588.461	RECEIVER	SLOW_SENDER5
1589.053	SLOW_SENDER13	N/A
1589.186	RECEIVER	FAST_SENDER
1590.037	RECEIVER	SLOW_SENDER11
1590.852	RECEIVER	SLOW_SENDER10
1591.696	SLOW_SENDER15	N/A
1592.874	RECEIVER	SLOW_SENDER16
1592.964	SLOW_SENDER12	N/A
1593.583	RECEIVER	SLOW_SENDER4
1593.730	SLOW_SENDER1	N/A
1594.266	SLOW_SENDER14	N/A
1594.487	RECEIVER	SLOW_SENDER1
1594.931	SLOW_SENDER8	N/A
1595.508	RECEIVER	SLOW_SENDER3
1596.397	RECEIVER	SLOW_SENDER12
1597.454	SLOW_SENDER11	N/A
1598.023	RECEIVER	SLOW_SENDER14
1598.185	SLOW_SENDER7	N/A
1598.531	SLOW_SENDER10	N/A
1598.956	RECEIVER	SLOW_SENDER7
1599.383	FAST_SENDER	N/A
1599.686	RECEIVER	SLOW_SENDER13
1600.319	SLOW_SENDER16	N/A
1600.676	RECEIVER	FAST_SENDER
1600.917	SLOW_SENDER3	N/A
1601.723	SLOW_SENDER5	N/A
1601.892	SLOW_SENDER1	N/A
1602.258	RECEIVER	SLOW_SENDER10
1602.412	SLOW_SENDER2	N/A
1603.174	RECEIVER	SLOW_SENDER2
1603.846	SLOW_SENDER12	N/A
1604.001	SLOW_SENDER9	N/A
1605.435	RECEIVER	SLOW_SENDER3
1605.446	SLOW_SENDER14	N/A
1606.204	RECEIVER	SLOW_SENDER14
1607.051	SLOW_SENDER13	N/A
1607.811	RECEIVER	SLOW_SENDER13
1608.726	SLOW_SENDER7	N/A
1609.497	FAST_SENDER	N/A
1610.605	SLOW_SENDER2	N/A
1612.869	SLOW_SENDER3	N/A
1614.333	SLOW_SENDER10	N/A
1616.705	SLOW_SENDER1	N/A
1620.105	FAST_SENDER	N/A
1627.393	FAST_SENDER	N/A
1635.036	FAST_SENDER	N/A
1642.971	FAST_SENDER	N/A
1650.670	FAST_SENDER	N/A
1658.320	FAST_SENDER	N/A
1666.365	FAST_SENDER	N/A
1674.130	FAST_SENDER	N/A
1681.460	FAST_SENDER	N/A
1688.961	FAST_SENDER	N/A
1696.426	FAST_SENDER	N/A
1704.427	FAST_SENDER	N/A
1711.929	FAST_SENDER	N/A
1719.890	FAST_SENDER	N/A
1727.977	FAST_SENDER	N/A
1736.084	FAST_SENDER	N/A
1744.319	FAST_SENDER	N/A
1751.698	FAST_SENDER	N/A
1755.470	SLOW_SENDER6	N/A
1757.020	SLOW_SENDER4	N/A
1758.896	FAST_SENDER	N/A
1759.280	SLOW_SENDER8	N/A
1763.900	SLOW_SENDER11	N/A
1765.230	SLOW_SENDER15	N/A
1766.099	SLOW_SENDER6	N/A
1768.772	FAST_SENDER	N/A
1771.337	RECEIVER	FAST_SENDER
1771.591	SLOW_SENDER4	N/A
1771.980	SLOW_SENDER16	N/A
1772.374	RECEIVER	SLOW_SENDER4
1772.410	SLOW_SENDER9	N/A
1772.801	SLOW_SENDER8	N/A
1772.870	SLOW_SENDER5	N/A
1773.100	SLOW_SENDER14	N/A
1773.189	RECEIVER	SLOW_SENDER9
1773.752	FAST_SENDER	N/A
1773.800	SLOW_SENDER12	N/A
1773.865	RECEIVER	SLOW_SENDER14
1774.568	RECEIVER	SLOW_SENDER12
1775.170	SLOW_SENDER13	N/A
1775.627	RECEIVER	SLOW_SENDER8
1776.504	RECEIVER	SLOW_SENDER13
1776.520	SLOW_SENDER7	N/A
1776.883	SLOW_SENDER15	N/A
1778.242	SLOW_SENDER11	N/A
1778.724	RECEIVER	SLOW_SENDER16
1778.907	SLOW_SENDER13	N/A
1779.547	RECEIVER	SLOW_SENDER11
1780.100	SLOW_SENDER2	N/A
1780.186	RECEIVER	SLOW_SENDER13
1781.150	SLOW_SENDER1	N/A
1781.929	RECEIVER	SLOW_SENDER1
1782.160	SLOW_SENDER10	N/A
1782.654	RECEIVER	SLOW_SENDER15
1782.776	SLOW_SENDER6	N/A
1783.052	SLOW_SENDER8	N/A
1783.430	SLOW_SENDER3	N/A
1783.496	RECEIVER	SLOW_SENDER6
1784.000	SLOW_SENDER16	N/A
1784.574	FAST_SENDER	N/A
1785.220	RECEIVER	SLOW_SENDER8
1786.206	SLOW_SENDER12	N/A
1786.365	RECEIVER	SLOW_SENDER5
1786.890	SLOW_SENDER1	N/A
1787.451	RECEIVER	SLOW_SENDER3
1789.098	RECEIVER	SLOW_SENDER2
1789.989	SLOW_SENDER15	N/A
1790.142	SLOW_SENDER7	N/A
1790.457	SLOW_SENDER14	N/A
1791.196	RECEIVER	SLOW_SENDER14
1792.343	RECEIVER	SLOW_SENDER10
1792.656	SLOW_SENDER8	N/A
1793.196	RECEIVER	SLOW_SENDER7
1793.663	SLOW_SENDER5	N/A
1793.692	SLOW_SENDER11	N/A
1793.918	RECEIVER	SLOW_SENDER15
1794.538	SLOW_SENDER2	N/A
1794.580	RECEIVER	SLOW_SENDER1
1795.718	SLOW_SENDER13	N/A
1796.012	SLOW_SENDER9	N/A
1797.307	RECEIVER	SLOW_SENDER16
1797.901	SLOW_SENDER3	N/A
1798.168	RECEIVER	SLOW_SENDER2
1799.738	SLOW_SENDER10	N/A
1800.094	FAST_SENDER	N/A
1800.610	SLOW_SENDER7	N/A
1803.198	SLOW_SENDER14	N/A
1804.440	SLOW_SENDER12	N/A
1806.686	SLOW_SENDER1	N/A
1808.270	FAST_SENDER	N/A
1810.875	SLOW_SENDER2	N/A
1814.353	SLOW_SENDER3	N/A
1817.402	FAST_SENDER	N/A
1825.180	FAST_SENDER	N/A
1832.795	FAST_SENDER	N/A
1840.150	FAST_SENDER	N/A
1848.216	FAST_SENDER	N/A
1855.645	FAST_SENDER	N/A
1863.530	FAST_SENDER	N/A
1871.307	FAST_SENDER	N/A
1879.146	FAST_SENDER	N/A
1887.315	FAST_SENDER	N/A
1895.065	FAST_SENDER	N/A
1902.404	FAST_SENDER	N/A
1909.942	FAST_SENDER	N/A
1917.592	FAST_SENDER	N/A
1925.321	FAST_SENDER	N/A
1932.790	FAST_SENDER	N/A
1940.933	FAST_SENDER	N/A
1946.970	SLOW_SENDER6	N/A
1947.720	SLOW_SENDER4	N/A
1948.574	FAST_SENDER	N/A
1957.500	SLOW_SENDER15	N/A
1957.992	SLOW_SENDER6	N/A
1958.340	SLOW_SENDER8	N/A
1958.418	FAST_SENDER	N/A
1958.640	SLOW_SENDER11	N/A
1960.890	SLOW_SENDER16	N/A
1961.403	RECEIVER	SLOW_SENDER8
1961.469	SLOW_SENDER4	N/A
1962.231	RECEIVER	SLOW_SENDER4
1963.062	RECEIVER	SLOW_SENDER11
1963.796	RECEIVER	SLOW_SENDER16
1964.580	SLOW_SENDER5	N/A
1964.610	RECEIVER	SLOW_SENDER6
1965.353	RECEIVER	SLOW_SENDER5
1966.700	SLOW_SENDER9	N/A
1966.804	SLOW_SENDER8	N/A
1967.240	SLOW_SENDER13	N/A
1967.459	RECEIVER	SLOW_SENDER9
1967.868	FAST_SENDER	N/A
1968.505	SLOW_SENDER11	N/A
1968.850	SLOW_SENDER12	N/A
1969.300	SLOW_SENDER14	N/A
1969.582	RECEIVER	SLOW_SENDER12
1969.635	SLOW_SENDER4	N/A
1969.870	SLOW_SENDER9	N/A
1969.971	SLOW_SENDER15	N/A
1970.283	RECEIVER	SLOW_SENDER8
1970.790	SLOW_SENDER7	N/A
1970.930	SLOW_SENDER10	N/A
1972.059	SLOW_SENDER6	N/A
1972.734	RECEIVER	SLOW_SENDER14
1972.980	SLOW_SENDER1	N/A
1974.555	RECEIVER	SLOW_SENDER11
1975.409	RECEIVER	SLOW_SENDER10
1976.071	SLOW_SENDER16	N/A
1976.110	RECEIVER	SLOW_SENDER4
1976.210	SLOW_SENDER2	N/A
1977.037	RECEIVER	FAST_SENDER
1977.419	SLOW_SENDER5	N/A
1977.956	RECEIVER	SLOW_SENDER15
1978.817	RECEIVER	SLOW_SENDER1
1979.097	SLOW_SENDER12	N/A
1979.469	FAST_SENDER	N/A
1979.770	SLOW_SENDER3	N/A
1980.520	RECEIVER	SLOW_SENDER3
1980.967	SLOW_SENDER13	N/A
1981.972	RECEIVER	SLOW_SENDER12
1982.824	RECEIVER	SLOW_SENDER5
1982.944	SLOW_SENDER3	N/A
1983.679	RECEIVER	SLOW_SENDER3
1984.262	SLOW_SENDER1	N/A
1984.450	SLOW_SENDER11	N/A
1984.655	RECEIVER	SLOW_SENDER16
1985.454	RECEIVER	FAST_SENDER
1986.489	SLOW_SENDER8	N/A
1986.647	SLOW_SENDER7	N/A
1986.857	RECEIVER	SLOW_SENDER11
1986.957	SLOW_SENDER10	N/A
1987.434	SLOW_SENDER14	N/A
1987.746	RECEIVER	SLOW_SENDER10
1987.885	FAST_SENDER	N/A
1988.529	RECEIVER	SLOW_SENDER13
1988.633	SLOW_SENDER15	N/A
1988.643	SLOW_SENDER9	N/A
1989.291	RECEIVER	SLOW_SENDER7
1989.375	SLOW_SENDER12	N/A
1990.151	RECEIVER	SLOW_SENDER14
1990.265	SLOW_SENDER5	N/A
1990.882	RECEIVER	SLOW_SENDER1
1991.599	RECEIVER	SLOW_SENDER5
1991.916	SLOW_SENDER16	N/A
1992.726	RECEIVER	SLOW_SENDER16
1993.555	RECEIVER	SLOW_SENDER9
1995.278	RECEIVER	FAST_SENDER
1995.752	SLOW_SENDER2	N/A
1995.955	SLOW_SENDER13	N/A
1997.071	RECEIVER	SLOW_SENDER12
1997.553	SLOW_SENDER14	N/A
1998.299	SLOW_SENDER1	N/A
1999.261	SLOW_SENDER3	N/A
1999.747	FAST_SENDER	N/A
2000.166	SLOW_SENDER16	N/A
2001.988	SLOW_SENDER7	N/A
2002.210	SLOW_SENDER10	N/A
2006.830	SLOW_SENDER12	N/A
2008.949	FAST_SENDER	N/A
2016.954	FAST_SENDER	N/A
2024.526	FAST_SENDER	N/A
2032.027	FAST_SENDER	N/A
2039.710	FAST_SENDER	N/A
2047.019	FAST_SENDER	N/A
2054.842	FAST_SENDER	N/A
2062.201	FAST_SENDER	N/A
2069.188	FAST_SENDER	N/A
2076.885	FAST_SENDER	N/A
2084.844	FAST_SENDER	N/A
2092.273	FAST_SENDER	N/A
2100.141	FAST_SENDER	N/A
2107.778	FAST_SENDER	N/A
2115.023	FAST_SENDER	N/A
2122.460	FAST_SENDER	N/A
2130.366	FAST_SENDER	N/A
2137.838	FAST_SENDER	N/A
2138.170	SLOW_SENDER6	N/A
2144.130	SLOW_SENDER4	N/A
2146.074	FAST_SENDER	N/A
2149.219	SLOW_SENDER6	N/A
2152.300	SLOW_SENDER11	N/A
2153.400	SLOW_SENDER15	N/A
2154.390	SLOW_SENDER8	N/A
2155.002	FAST_SENDER	N/A
2155.470	SLOW_SENDER4	N/A
2159.510	SLOW_SENDER5	N/A
2161.040	SLOW_SENDER13	N/A
2161.350	SLOW_SENDER9	N/A
2161.783	RECEIVER	SLOW_SENDER13
2162.661	RECEIVER	SLOW_SENDER5
2163.172	SLOW_SENDER6	N/A
2163.559	RECEIVER	SLOW_SENDER9
2164.032	SLOW_SENDER11	N/A
2164.184	SLOW_SENDER13	N/A
2164.320	SLOW_SENDER16	N/A
2164.799	RECEIVER	SLOW_SENDER11
2165.090	SLOW_SENDER5	N/A
2165.512	RECEIVER	SLOW_SENDER13
2166.354	RECEIVER	SLOW_SENDER5
2166.470	SLOW_SENDER14	N/A
2166.695	SLOW_SENDER8	N/A
2167.030	SLOW_SENDER7	N/A
2167.210	RECEIVER	SLOW_SENDER14
2167.340	SLOW_SENDER1	N/A
2167.480	SLOW_SENDER10	N/A
2167.500	SLOW_SENDER2	N/A
2167.926	SLOW_SENDER13	N/A
2168.049	RECEIVER	SLOW_SENDER1
2168.180	FAST_SENDER	N/A
2168.198	SLOW_SENDER15	N/A
2168.958	RECEIVER	FAST_SENDER
2169.630	SLOW_SENDER4	N/A
2169.633	SLOW_SENDER14	N/A
2169.959	RECEIVER	SLOW_SENDER2
2170.230	SLOW_SENDER3	N/A
2170.492	SLOW_SENDER1	N/A
2170.954	RECEIVER	SLOW_SENDER14
2171.190	SLOW_SENDER12	N/A
2171.384	FAST_SENDER	N/A
2171.728	RECEIVER	SLOW_SENDER13
2172.234	SLOW_SENDER11	N/A
2172.479	RECEIVER	SLOW_SENDER12
2173.182	SLOW_SENDER9	N/A
2173.376	SLOW_SENDER14	N/A
2174.621	RECEIVER	SLOW_SENDER10
2175.392	RECEIVER	SLOW_SENDER3
2176.243	RECEIVER	SLOW_SENDER1
2177.114	RECEIVER	SLOW_SENDER14
2177.924	RECEIVER	SLOW_SENDER9
2177.989	SLOW_SENDER16	N/A
2178.644	RECEIVER	FAST_SENDER
2180.036	SLOW_SENDER10	N/A
2180.180	SLOW_SENDER2	N/A
2180.447	SLOW_SENDER5	N/A
2181.071	FAST_SENDER	N/A
2181.180	RECEIVER	SLOW_SENDER5
2181.538	SLOW_SENDER8	N/A
2181.659	SLOW_SENDER1	N/A
2182.825	RECEIVER	SLOW_SENDER2
2182.986	SLOW_SENDER13	N/A
2183.510	RECEIVER	SLOW_SENDER1
2183.598	SLOW_SENDER3	N/A
2184.224	RECEIVER	SLOW_SENDER8
2184.316	SLOW_SENDER7	N/A
2184.910	RECEIVER	SLOW_SENDER3
2185.685	RECEIVER	SLOW_SENDER13
2185.715	SLOW_SENDER12	N/A
2186.459	RECEIVER	SLOW_SENDER12
2187.616	SLOW_SENDER9	N/A
2188.592	SLOW_SENDER5	N/A
2188.741	RECEIVER	SLOW_SENDER16
2189.498	SLOW_SENDER14	N/A
2189.607	RECEIVER	SLOW_SENDER7
2190.257	SLOW_SENDER2	N/A
2191.658	RECEIVER	SLOW_SENDER5
2192.317	SLOW_SENDER3	N/A
2192.372	RECEIVER	SLOW_SENDER9
2193.554	FAST_SENDER	N/A
2193.873	SLOW_SENDER12	N/A
2194.461	SLOW_SENDER10	N/A
2196.149	SLOW_SENDER16	N/A
2197.913	SLOW_SENDER13	N/A
2199.091	SLOW_SENDER5	N/A
2199.511	SLOW_SENDER7	N/A
2199.796	SLOW_SENDER9	N/A
2199.997	SLOW_SENDER1	N/A
2202.856	FAST_SENDER	N/A
2207.181	SLOW_SENDER3	N/A
2210.470	FAST_SENDER	N/A
2218.025	FAST_SENDER	N/A
2225.092	FAST_SENDER	N/A
2232.605	FAST_SENDER	N/A
2239.587	FAST_SENDER	N/A
2247.128	FAST_SENDER	N/A
2254.697	FAST_SENDER	N/A
2262.259	FAST_SENDER	N/A
2269.691	FAST_SENDER	N/A
2277.163	FAST_SENDER	N/A
2284.608	FAST_SENDER	N/A
2292.009	FAST_SENDER	N/A
2299.742	FAST_SENDER	N/A
2307.491	FAST_SENDER	N/A
2314.619	FAST_SENDER	N/A
2322.721	FAST_SENDER	N/A
2327.690	SLOW_SENDER6	N/A
2331.106	FAST_SENDER	N/A
2335.410	SLOW_SENDER4	N/A
2338.303	SLOW_SENDER6	N/A
2338.529	FAST_SENDER	N/A
2342.400	SLOW_SENDER15	N/A
2347.125	SLOW_SENDER4	N/A
2347.385	FAST_SENDER	N/A
2347.660	SLOW_SENDER11	N/A
2347.960	SLOW_SENDER8	N/A
2351.738	SLOW_SENDER6	N/A
2354.421	SLOW_SENDER15	N/A
2356.030	SLOW_SENDER9	N/A
2356.139	FAST_SENDER	N/A
2356.553	RECEIVER	SLOW_SENDER15
2357.449	RECEIVER	FAST_SENDER
2358.152	RECEIVER	SLOW_SENDER9
2358.810	SLOW_SENDER14	N/A
2359.570	RECEIVER	SLOW_SENDER14
2359.857	FAST_SENDER	N/A
2360.066	SLOW_SENDER8	N/A
2360.310	SLOW_SENDER2	N/A
2360.555	SLOW_SENDER9	N/A
2360.560	SLOW_SENDER10	N/A
2360.614	RECEIVER	FAST_SENDER
2361.248	SLOW_SENDER11	N/A
2361.268	RECEIVER	SLOW_SENDER9
2361.620	SLOW_SENDER16	N/A
2361.768	SLOW_SENDER4	N/A
2361.993	SLOW_SENDER14	N/A
2362.350	SLOW_SENDER13	N/A
2362.408	RECEIVER	SLOW_SENDER16
2363.052	RECEIVER	SLOW_SENDER4
2363.965	SLOW_SENDER15	N/A
2364.223	RECEIVER	SLOW_SENDER8
2364.580	SLOW_SENDER1	N/A
2364.833	SLOW_SENDER16	N/A
2365.110	SLOW_SENDER12	N/A
2365.180	SLOW_SENDER5	N/A
2365.250	SLOW_SENDER7	N/A
2365.356	RECEIVER	SLOW_SENDER14
2366.027	RECEIVER	SLOW_SENDER11
2366.691	SLOW_SENDER9	N/A
2367.662	RECEIVER	SLOW_SENDER7
2369.390	RECEIVER	SLOW_SENDER1
2370.455	SLOW_SENDER4	N/A
2370.699	RECEIVER	SLOW_SENDER15
2371.440	SLOW_SENDER3	N/A
2371.776	SLOW_SENDER2	N/A
2372.149	RECEIVER	SLOW_SENDER16
2373.890	RECEIVER	SLOW_SENDER9
2375.438	RECEIVER	SLOW_SENDER3
2375.957	SLOW_SENDER11	N/A
2376.275	RECEIVER	SLOW_SENDER2
2376.312	SLOW_SENDER14	N/A
2376.487	SLOW_SENDER8	N/A
2377.038	RECEIVER	SLOW_SENDER14
2377.239	FAST_SENDER	N/A
2377.778	RECEIVER	SLOW_SENDER11
2379.450	SLOW_SENDER16	N/A
2379.662	RECEIVER	FAST_SENDER
2379.742	SLOW_SENDER1	N/A
2380.176	SLOW_SENDER10	N/A
2380.460	RECEIVER	SLOW_SENDER1
2380.855	SLOW_SENDER3	N/A
2381.306	SLOW_SENDER9	N/A
2382.087	RECEIVER	SLOW_SENDER9
2382.088	FAST_SENDER	N/A
2382.979	SLOW_SENDER7	N/A
2383.141	RECEIVER	SLOW_SENDER10
2383.540	SLOW_SENDER5	N/A
2384.311	RECEIVER	SLOW_SENDER5
2384.907	SLOW_SENDER13	N/A
2385.096	RECEIVER	FAST_SENDER
2385.208	SLOW_SENDER11	N/A
2385.919	SLOW_SENDER2	N/A
2386.599	SLOW_SENDER12	N/A
2386.718	RECEIVER	SLOW_SENDER2
2387.748	RECEIVER	SLOW_SENDER7
2387.866	SLOW_SENDER1	N/A
2389.267	RECEIVER	SLOW_SENDER13
2389.496	SLOW_SENDER9	N/A
2390.562	SLOW_SENDER10	N/A
2393.419	FAST_SENDER	N/A
2397.059	SLOW_SENDER3	N/A
2397.520	SLOW_SENDER7	N/A
2398.038	SLOW_SENDER5	N/A
2401.619	FAST_SENDER	N/A
2402.055	SLOW_SENDER1	N/A
2409.609	FAST_SENDER	N/A
2416.901	FAST_SENDER	N/A
2424.146	FAST_SENDER	N/A
2431.621	FAST_SENDER	N/A
2439.356	FAST_SENDER	N/A
2446.514	FAST_SENDER	N/A
2454.369	FAST_SENDER	N/A
2462.040	FAST_SENDER	N/A
2469.702	FAST_SENDER	N/A
2477.027	FAST_SENDER	N/A
2484.452	FAST_SENDER	N/A
2492.064	FAST_SENDER	N/A
2499.454	FAST_SENDER	N/A
2507.367	FAST_SENDER	N/A
2515.342	FAST_SENDER	N/A
2517.080	SLOW_SENDER6	N/A
2522.631	FAST_SENDER	N/A
2529.658	FAST_SENDER	N/A
2531.098	SLOW_SENDER6	N/A
2534.860	SLOW_SENDER4	N/A
2535.920	SLOW_SENDER15	N/A
2538.187	FAST_SENDER	N/A
2542.200	SLOW_SENDER8	N/A
2545.957	SLOW_SENDER4	N/A
2546.060	SLOW_SENDER6	N/A
2547.280	FAST_SENDER	N/A
2547.891	SLOW_SENDER15	N/A
2548.090	SLOW_SENDER14	N/A
2550.210	SLOW_SENDER11	N/A
2553.257	RECEIVER	SLOW_SENDER15
2554.200	SLOW_SENDER2	N/A
2554.213	RECEIVER	FAST_SENDER
2554.730	SLOW_SENDER16	N/A
2554.993	RECEIVER	SLOW_SENDER2
2555.994	RECEIVER	SLOW_SENDER16
2556.646	FAST_SENDER	N/A
2556.890	SLOW_SENDER13	N/A
2557.420	SLOW_SENDER10	N/A
2557.639	RECEIVER	SLOW_SENDER13
2557.730	SLOW_SENDER12	N/A
2558.420	SLOW_SENDER9	N/A
2558.431	SLOW_SENDER16	N/A
2558.495	RECEIVER	SLOW_SENDER12
2559.186	RECEIVER	SLOW_SENDER9
2559.638	SLOW_SENDER8	N/A
2560.080	SLOW_SENDER13	N/A
2560.467	SLOW_SENDER14	N/A
2560.665	SLOW_SENDER15	N/A
2561.129	SLOW_SENDER4	N/A
2561.400	RECEIVER	SLOW_SENDER15
2561.632	SLOW_SENDER9	N/A
2562.080	SLOW_SENDER7	N/A
2562.386	RECEIVER	SLOW_SENDER9
2562.570	SLOW_SENDER5	N/A
2563.130	RECEIVER	SLOW_SENDER13
2563.883	RECEIVER	SLOW_SENDER10
2565.290	SLOW_SENDER3	N/A
2565.498	RECEIVER	SLOW_SENDER16
2565.769	SLOW_SENDER2	N/A
2566.098	SLOW_SENDER11	N/A
2566.250	SLOW_SENDER1	N/A
2566.468	FAST_SENDER	N/A
2566.561	RECEIVER	SLOW_SENDER8
2567.230	RECEIVER	FAST_SENDER
2567.996	RECEIVER	SLOW_SENDER14
2568.750	RECEIVER	SLOW_SENDER5
2569.295	SLOW_SENDER10	N/A
2571.524	RECEIVER	SLOW_SENDER2
2572.326	RECEIVER	SLOW_SENDER3
2572.989	RECEIVER	SLOW_SENDER1
2573.124	FAST_SENDER	N/A
2573.819	RECEIVER	SLOW_SENDER11
2574.989	RECEIVER	FAST_SENDER
2575.105	SLOW_SENDER16	N/A
2575.228	SLOW_SENDER9	N/A
2575.379	SLOW_SENDER14	N/A
2575.971	SLOW_SENDER13	N/A
2576.110	RECEIVER	SLOW_SENDER14
2577.056	RECEIVER	SLOW_SENDER10
2577.398	FAST_SENDER	N/A
2577.732	SLOW_SENDER3	N/A
2578.125	RECEIVER	FAST_SENDER
2578.422	SLOW_SENDER1	N/A
2578.994	RECEIVER	SLOW_SENDER3
2579.075	SLOW_SENDER12	N/A
2579.720	RECEIVER	SLOW_SENDER16
2579.935	SLOW_SENDER7	N/A
2580.538	FAST_SENDER	N/A
2580.730	RECEIVER	SLOW_SENDER7
2581.258	SLOW_SENDER2	N/A
2581.592	RECEIVER	SLOW_SENDER1
2582.279	SLOW_SENDER5	N/A
2583.240	RECEIVER	FAST_SENDER
2583.522	SLOW_SENDER14	N/A
2584.273	SLOW_SENDER11	N/A
2584.418	SLOW_SENDER3	N/A
2584.459	SLOW_SENDER10	N/A
2584.487	RECEIVER	SLOW_SENDER12
2585.650	FAST_SENDER	N/A
2588.147	SLOW_SENDER7	N/A
2589.238	SLOW_SENDER9	N/A
2590.168	SLOW_SENDER13	N/A
2594.112	SLOW_SENDER1	N/A
2594.808	FAST_SENDER	N/A
2598.860	SLOW_SENDER3	N/A
2602.112	FAST_SENDER	N/A
2610.119	FAST_SENDER	N/A
2617.669	FAST_SENDER	N/A
2625.407	FAST_SENDER	N/A
2632.975	FAST_SENDER	N/A
2640.223	FAST_SENDER	N/A
2647.495	FAST_SENDER	N/A
2655.646	FAST_SENDER	N/A
2662.938	FAST_SENDER	N/A
2670.903	FAST_SENDER	N/A
2678.977	FAST_SENDER	N/A
2686.897	FAST_SENDER	N/A
2694.594	FAST_SENDER	N/A
2702.582	FAST_SENDER	N/A
2710.258	FAST_SENDER	N/A
2710.950	SLOW_SENDER6	N/A
2717.459	FAST_SENDER	N/A
2722.101	SLOW_SENDER6	N/A
2724.649	FAST_SENDER	N/A
2726.370	SLOW_SENDER4	N/A
2727.700	SLOW_SENDER15	N/A
2733.177	FAST_SENDER	N/A
2733.350	SLOW_SENDER8	N/A
2734.579	SLOW_SENDER6	N/A
2739.629	SLOW_SENDER15	N/A
2739.654	SLOW_SENDER4	N/A
2741.168	FAST_SENDER	N/A
2744.377	SLOW_SENDER8	N/A
2745.560	SLOW_SENDER16	N/A
2747.609	RECEIVER	SLOW_SENDER8
2747.940	SLOW_SENDER14	N/A
2748.380	RECEIVER	SLOW_SENDER16
2748.990	SLOW_SENDER11	N/A
2749.020	SLOW_SENDER2	N/A
2749.739	RECEIVER	SLOW_SENDER11
2750.282	FAST_SENDER	N/A
2750.650	SLOW_SENDER12	N/A
2751.230	SLOW_SENDER10	N/A
2751.414	RECEIVER	SLOW_SENDER12
2752.560	SLOW_SENDER5	N/A
2753.341	RECEIVER	SLOW_SENDER5
2753.530	SLOW_SENDER9	N/A
2753.784	SLOW_SENDER4	N/A
2754.300	RECEIVER	SLOW_SENDER9
2754.490	SLOW_SENDER13	N/A
2754.528	SLOW_SENDER15	N/A
2754.934	SLOW_SENDER11	N/A
2755.032	SLOW_SENDER8	N/A
2755.241	RECEIVER	SLOW_SENDER13
2755.950	SLOW_SENDER16	N/A
2756.658	RECEIVER	SLOW_SENDER10
2756.717	SLOW_SENDER9	N/A
2757.220	SLOW_SENDER7	N/A
2757.374	RECEIVER	SLOW_SENDER8
2758.353	SLOW_SENDER5	N/A
2759.978	RECEIVER	SLOW_SENDER16
2760.782	RECEIVER	SLOW_SENDER11
2761.000	SLOW_SENDER1	N/A
2761.163	SLOW_SENDER2	N/A
2761.792	RECEIVER	SLOW_SENDER1
2762.099	SLOW_SENDER10	N/A
2762.410	SLOW_SENDER14	N/A
2762.431	RECEIVER	SLOW_SENDER9
2763.154	RECEIVER	SLOW_SENDER14
2763.172	FAST_SENDER	N/A
2763.812	SLOW_SENDER13	N/A
2764.263	RECEIVER	SLOW_SENDER2
2765.050	SLOW_SENDER3	N/A
2765.119	RECEIVER	SLOW_SENDER13
2766.180	RECEIVER	FAST_SENDER
2766.753	SLOW_SENDER8	N/A
2767.406	SLOW_SENDER16	N/A
2768.048	RECEIVER	SLOW_SENDER8
2768.607	FAST_SENDER	N/A
2769.197	SLOW_SENDER7	N/A
2769.875	SLOW_SENDER12	N/A
2769.971	RECEIVER	SLOW_SENDER7
2770.525	SLOW_SENDER13	N/A
2770.773	SLOW_SENDER11	N/A
2771.327	RECEIVER	SLOW_SENDER13
2772.176	RECEIVER	SLOW_SENDER16
2772.275	SLOW_SENDER9	N/A
2772.942	RECEIVER	SLOW_SENDER12
2773.042	SLOW_SENDER5	N/A
2773.759	SLOW_SENDER1	N/A
2773.786	RECEIVER	SLOW_SENDER5
2774.782	SLOW_SENDER2	N/A
2775.398	SLOW_SENDER7	N/A
2775.399	RECEIVER	FAST_SENDER
2775.475	SLOW_SENDER8	N/A
2776.071	RECEIVER	SLOW_SENDER2
2776.559	SLOW_SENDER14	N/A
2776.684	SLOW_SENDER10	N/A
2776.977	RECEIVER	SLOW_SENDER11
2777.757	SLOW_SENDER3	N/A
2777.845	FAST_SENDER	N/A
2778.627	RECEIVER	FAST_SENDER
2779.615	SLOW_SENDER16	N/A
2779.711	RECEIVER	SLOW_SENDER9
2783.502	SLOW_SENDER2	N/A
2785.272	SLOW_SENDER12	N/A
2785.713	SLOW_SENDER13	N/A
2787.764	FAST_SENDER	N/A
2789.027	SLOW_SENDER1	N/A
2792.227	SLOW_SENDER3	N/A
2792.766	SLOW_SENDER7	N/A
2796.172	FAST_SENDER	N/A
2804.128	FAST_SENDER	N/A
2811.625	FAST_SENDER	N/A
2819.119	FAST_SENDER	N/A
2826.816	FAST_SENDER	N/A
2834.689	FAST_SENDER	N/A
2842.462	FAST_SENDER	N/A
2850.376	FAST_SENDER	N/A
2857.841	FAST_SENDER	N/A
2865.308	FAST_SENDER	N/A
2872.510	FAST_SENDER	N/A
2880.050	FAST_SENDER	N/A
2887.633	FAST_SENDER	N/A
2894.654	FAST_SENDER	N/A
2900.850	SLOW_SENDER6	N/A
2902.111	FAST_SENDER	N/A
2910.674	FAST_SENDER	N/A
2911.660	SLOW_SENDER6	N/A
2918.241	FAST_SENDER	N/A
2919.190	SLOW_SENDER4	N/A
2921.770	SLOW_SENDER15	N/A
2925.123	SLOW_SENDER6	N/A
2927.000	FAST_SENDER	N/A
2930.594	SLOW_SENDER4	N/A
2932.240	SLOW_SENDER15	N/A
2934.868	FAST_SENDER	N/A
2940.550	SLOW_SENDER11	N/A
2940.830	SLOW_SENDER8	N/A
2942.870	RECEIVER	SLOW_SENDER11
2943.122	SLOW_SENDER4	N/A
2943.490	SLOW_SENDER14	N/A
2943.576	RECEIVER	SLOW_SENDER8
2943.660	SLOW_SENDER5	N/A
2944.014	FAST_SENDER	N/A
2944.257	RECEIVER	SLOW_SENDER14
2945.292	SLOW_SENDER11	N/A
2945.540	SLOW_SENDER10	N/A
2945.970	SLOW_SENDER9	N/A
2946.019	SLOW_SENDER8	N/A
2946.198	SLOW_SENDER15	N/A
2946.334	RECEIVER	SLOW_SENDER10
2946.658	SLOW_SENDER14	N/A
2947.140	SLOW_SENDER16	N/A
2947.293	RECEIVER	SLOW_SENDER9
2948.364	RECEIVER	FAST_SENDER
2949.520	SLOW_SENDER2	N/A
2949.736	SLOW_SENDER9	N/A
2949.820	SLOW_SENDER12	N/A
2950.031	RECEIVER	SLOW_SENDER8
2950.774	FAST_SENDER	N/A
2951.054	RECEIVER	SLOW_SENDER16
2952.822	RECEIVER	SLOW_SENDER11
2953.290	SLOW_SENDER13	N/A
2954.230	SLOW_SENDER1	N/A
2954.575	RECEIVER	SLOW_SENDER14
2955.289	RECEIVER	SLOW_SENDER12
2955.952	RECEIVER	SLOW_SENDER13
2956.461	SLOW_SENDER5	N/A
2956.652	RECEIVER	FAST_SENDER
2957.100	SLOW_SENDER7	N/A
2958.200	SLOW_SENDER3	N/A
2958.394	SLOW_SENDER13	N/A
2958.951	RECEIVER	SLOW_SENDER7
2959.677	RECEIVER	SLOW_SENDER13
2960.592	RECEIVER	SLOW_SENDER3
2961.422	RECEIVER	SLOW_SENDER5
2962.245	SLOW_SENDER8	N/A
2962.497	RECEIVER	SLOW_SENDER1
2963.023	SLOW_SENDER3	N/A
2963.149	SLOW_SENDER10	N/A
2963.722	SLOW_SENDER12	N/A
2963.875	SLOW_SENDER2	N/A
2964.477	SLOW_SENDER14	N/A
2964.686	SLOW_SENDER16	N/A
2965.120	SLOW_SENDER13	N/A
2965.303	SLOW_SENDER11	N/A
2965.585	RECEIVER	SLOW_SENDER12
2965.697	FAST_SENDER	N/A
2966.478	RECEIVER	FAST_SENDER
2967.897	SLOW_SENDER1	N/A
2968.053	RECEIVER	SLOW_SENDER11
2968.768	SLOW_SENDER9	N/A
2968.808	RECEIVER	SLOW_SENDER3
2968.859	SLOW_SENDER5	N/A
2969.532	SLOW_SENDER7	N/A
2978.688	SLOW_SENDER3	N/A
2979.031	SLOW_SENDER2	N/A
2979.474	SLOW_SENDER13	N/A
2979.665	FAST_SENDER	N/A
2979.864	SLOW_SENDER12	N/A
2988.370	FAST_SENDER	N/A
2996.218	FAST_SENDER	N/A
3003.925	FAST_SENDER	N/A
3011.893	FAST_SENDER	N/A
3019.459	FAST_SENDER	N/A
3026.514	FAST_SENDER	N/A
3033.642	FAST_SENDER	N/A
3041.417	FAST_SENDER	N/A
3049.001	FAST_SENDER	N/A
3056.868	FAST_SENDER	N/A
3064.563	FAST_SENDER	N/A
3071.940	FAST_SENDER	N/A
3080.040	FAST_SENDER	N/A
3087.957	FAST_SENDER	N/A
3091.230	SLOW_SENDER6	N/A
3095.972	FAST_SENDER	N/A
3102.090	SLOW_SENDER6	N/A
3102.975	FAST_SENDER	N/A
3108.730	SLOW_SENDER4	N/A
3110.588	FAST_SENDER	N/A
3112.890	SLOW_SENDER15	N/A
3114.727	SLOW_SENDER6	N/A
3119.776	FAST_SENDER	N/A
3119.971	SLOW_SENDER4	N/A
3124.578	SLOW_SENDER15	N/A
3128.241	FAST_SENDER	N/A
3131.971	RECEIVER	FAST_SENDER
3132.630	SLOW_SENDER11	N/A
3132.690	SLOW_SENDER8	N/A
3133.072	SLOW_SENDER4	N/A
3133.850	RECEIVER	SLOW_SENDER4
3133.910	SLOW_SENDER14	N/A
3134.371	FAST_SENDER	N/A
3134.685	RECEIVER	SLOW_SENDER14
3135.646	RECEIVER	FAST_SENDER
3136.010	SLOW_SENDER9	N/A
3136.752	RECEIVER	SLOW_SENDER9
3136.910	SLOW_SENDER10	N/A
3137.684	RECEIVER	SLOW_SENDER10
3138.082	FAST_SENDER	N/A
3138.095	SLOW_SENDER15	N/A
3138.530	SLOW_SENDER5	N/A
3139.040	SLOW_SENDER16	N/A
3139.717	RECEIVER	SLOW_SENDER11
3140.087	SLOW_SENDER10	N/A
3141.298	SLOW_SENDER4	N/A
3141.860	SLOW_SENDER1	N/A
3142.045	RECEIVER	SLOW_SENDER16
3143.168	RECEIVER	SLOW_SENDER1
3143.833	RECEIVER	SLOW_SENDER10
3143.850	SLOW_SENDER2	N/A
3144.630	RECEIVER	SLOW_SENDER2
3144.880	SLOW_SENDER7	N/A
3145.118	SLOW_SENDER11	N/A
3145.635	RECEIVER	SLOW_SENDER7
3145.813	SLOW_SENDER8	N/A
3146.313	SLOW_SENDER14	N/A
3146.460	SLOW_SENDER12	N/A
3146.670	SLOW_SENDER13	N/A
3147.058	SLOW_SENDER2	N/A
3147.216	RECEIVER	SLOW_SENDER12
3147.990	SLOW_SENDER3	N/A
3147.994	RECEIVER	SLOW_SENDER13
3148.062	SLOW_SENDER7	N/A
3149.543	FAST_SENDER	N/A
3149.770	RECEIVER	SLOW_SENDER8
3152.005	RECEIVER	SLOW_SENDER7
3152.110	SLOW_SENDER16	N/A
3153.332	SLOW_SENDER9	N/A
3153.493	RECEIVER	FAST_SENDER
3154.696	RECEIVER	SLOW_SENDER16
3155.769	SLOW_SENDER1	N/A
3156.012	SLOW_SENDER10	N/A
3156.427	RECEIVER	SLOW_SENDER3
3156.580	SLOW_SENDER12	N/A
3157.191	RECEIVER	SLOW_SENDER9
3157.418	SLOW_SENDER7	N/A
3158.926	RECEIVER	SLOW_SENDER10
3159.652	SLOW_SENDER2	N/A
3159.843	FAST_SENDER	N/A
3160.070	RECEIVER	SLOW_SENDER12
3160.121	SLOW_SENDER11	N/A
3160.554	SLOW_SENDER13	N/A
3160.877	RECEIVER	SLOW_SENDER7
3161.138	SLOW_SENDER5	N/A
3161.684	SLOW_SENDER3	N/A
3164.424	SLOW_SENDER14	N/A
3164.594	SLOW_SENDER9	N/A
3167.768	SLOW_SENDER16	N/A
3168.296	SLOW_SENDER7	N/A
3170.960	SLOW_SENDER10	N/A
3170.974	FAST_SENDER	N/A
3172.102	SLOW_SENDER12	N/A
3174.894	SLOW_SENDER2	N/A
3175.700	SLOW_SENDER13	N/A
3177.617	SLOW_SENDER3	N/A
3180.377	FAST_SENDER	N/A
3187.638	FAST_SENDER	N/A
3195.065	FAST_SENDER	N/A
3202.303	FAST_SENDER	N/A
3209.937	FAST_SENDER	N/A
3217.449	FAST_SENDER	N/A
3224.989	FAST_SENDER	N/A
3232.620	FAST_SENDER	N/A
3240.372	FAST_SENDER	N/A
3248.246	FAST_SENDER	N/A
3255.570	FAST_SENDER	N/A
3262.815	FAST_SENDER	N/A
3270.460	FAST_SENDER	N/A
3278.126	FAST_SENDER	N/A
3280.160	SLOW_SENDER6	N/A
3285.456	FAST_SENDER	N/A
3291.093	SLOW_SENDER6	N/A
3293.283	FAST_SENDER	N/A
3297.580	SLOW_SENDER4	N/A
3302.527	FAST_SENDER	N/A
3304.380	SLOW_SENDER6	N/A
3304.980	SLOW_SENDER15	N/A
3309.106	SLOW_SENDER4	N/A
3310.136	FAST_SENDER	N/A
3316.437	SLOW_SENDER15	N/A
3319.148	FAST_SENDER	N/A
3320.840	SLOW_SENDER8	N/A
3322.212	SLOW_SENDER4	N/A
3325.660	SLOW_SENDER11	N/A
3325.853	RECEIVER	SLOW_SENDER8
3326.921	FAST_SENDER	N/A
3327.704	RECEIVER	FAST_SENDER
3328.770	SLOW_SENDER14	N/A
3329.960	SLOW_SENDER5	N/A
3330.526	SLOW_SENDER15	N/A
3330.723	RECEIVER	SLOW_SENDER5
3331.160	SLOW_SENDER9	N/A
3331.258	SLOW_SENDER8	N/A
3331.641	RECEIVER	SLOW_SENDER14
3332.150	SLOW_SENDER1	N/A
3332.456	RECEIVER	SLOW_SENDER9
3333.135	SLOW_SENDER5	N/A
3334.290	SLOW_SENDER16	N/A
3335.038	RECEIVER	SLOW_SENDER16
3335.260	SLOW_SENDER10	N/A
3335.690	RECEIVER	SLOW_SENDER1
3336.091	FAST_SENDER	N/A
3336.841	RECEIVER	FAST_SENDER
3337.087	SLOW_SENDER14	N/A
3337.672	RECEIVER	SLOW_SENDER10
3338.400	SLOW_SENDER7	N/A
3338.451	RECEIVER	SLOW_SENDER8
3339.279	FAST_SENDER	N/A
3339.360	SLOW_SENDER11	N/A
3340.163	RECEIVER	SLOW_SENDER5
3340.270	SLOW_SENDER12	N/A
3341.020	SLOW_SENDER13	N/A
3341.113	SLOW_SENDER1	N/A
3341.420	SLOW_SENDER2	N/A
3341.886	RECEIVER	SLOW_SENDER1
3342.600	SLOW_SENDER3	N/A
3344.342	RECEIVER	SLOW_SENDER14
3344.838	SLOW_SENDER9	N/A
3345.021	RECEIVER	SLOW_SENDER12
3346.099	RECEIVER	FAST_SENDER
3347.457	SLOW_SENDER5	N/A
3347.489	SLOW_SENDER10	N/A
3347.704	RECEIVER	SLOW_SENDER3
3347.999	SLOW_SENDER16	N/A
3348.316	SLOW_SENDER8	N/A
3348.529	FAST_SENDER	N/A
3348.773	RECEIVER	SLOW_SENDER16
3349.712	RECEIVER	SLOW_SENDER11
3350.828	RECEIVER	SLOW_SENDER9
3350.901	SLOW_SENDER1	N/A
3351.637	RECEIVER	FAST_SENDER
3351.755	SLOW_SENDER14	N/A
3352.328	RECEIVER	SLOW_SENDER7
3352.432	SLOW_SENDER12	N/A
3353.064	RECEIVER	SLOW_SENDER14
3353.723	RECEIVER	SLOW_SENDER12
3355.293	SLOW_SENDER13	N/A
3355.714	SLOW_SENDER3	N/A
3356.206	SLOW_SENDER16	N/A
3356.459	RECEIVER	SLOW_SENDER3
3357.066	SLOW_SENDER11	N/A
3357.382	FAST_SENDER	N/A
3357.532	RECEIVER	SLOW_SENDER16
3358.265	SLOW_SENDER9	N/A
3358.530	RECEIVER	SLOW_SENDER1
3359.656	SLOW_SENDER7	N/A
3359.991	SLOW_SENDER2	N/A
3360.514	SLOW_SENDER5	N/A
3363.145	SLOW_SENDER12	N/A
3363.774	SLOW_SENDER10	N/A
3364.963	SLOW_SENDER16	N/A
3365.877	SLOW_SENDER1	N/A
3368.443	FAST_SENDER	N/A
3370.249	SLOW_SENDER3	N/A
3370.256	SLOW_SENDER13	N/A
3373.817	SLOW_SENDER2	N/A
3376.652	SLOW_SENDER12	N/A
3377.878	FAST_SENDER	N/A
3385.258	FAST_SENDER	N/A
3393.030	FAST_SENDER	N/A
3400.573	FAST_SENDER	N/A
3408.093	FAST_SENDER	N/A
3415.357	FAST_SENDER	N/A
3422.992	FAST_SENDER	N/A
3430.458	FAST_SENDER	N/A
3438.146	FAST_SENDER	N/A
3445.466	FAST_SENDER	N/A
3452.677	FAST_SENDER	N/A
3460.117	FAST_SENDER	N/A
3467.571	FAST_SENDER	N/A
3469.670	SLOW_SENDER6	N/A
3474.486	FAST_SENDER	N/A
3480.732	SLOW_SENDER6	N/A
3482.558	FAST_SENDER	N/A
3487.720	SLOW_SENDER4	N/A
3490.452	FAST_SENDER	N/A
3493.943	SLOW_SENDER6	N/A
3494.880	SLOW_SENDER15	N/A
3499.737	FAST_SENDER	N/A
3500.763	SLOW_SENDER4	N/A
3505.765	SLOW_SENDER15	N/A
3507.324	FAST_SENDER	N/A
3514.364	SLOW_SENDER4	N/A
3514.410	SLOW_SENDER8	N/A
3516.283	FAST_SENDER	N/A
3517.795	SLOW_SENDER15	N/A
3521.370	SLOW_SENDER11	N/A
3522.126	RECEIVER	SLOW_SENDER11
3523.130	RECEIVER	FAST_SENDER
3523.470	SLOW_SENDER14	N/A
3524.199	RECEIVER	SLOW_SENDER14
3524.570	SLOW_SENDER11	N/A
3525.314	RECEIVER	SLOW_SENDER11
3525.564	FAST_SENDER	N/A
3525.920	SLOW_SENDER5	N/A
3526.180	SLOW_SENDER9	N/A
3526.285	SLOW_SENDER8	N/A
3526.331	RECEIVER	FAST_SENDER
3526.601	SLOW_SENDER14	N/A
3527.363	RECEIVER	SLOW_SENDER14
3527.732	SLOW_SENDER11	N/A
3528.920	SLOW_SENDER10	N/A
3529.010	RECEIVER	SLOW_SENDER9
3529.784	SLOW_SENDER14	N/A
3529.828	RECEIVER	SLOW_SENDER5
3530.280	SLOW_SENDER1	N/A
3530.330	SLOW_SENDER7	N/A
3530.565	RECEIVER	SLOW_SENDER11
3531.453	SLOW_SENDER9	N/A
3531.582	RECEIVER	SLOW_SENDER1
3534.708	RECEIVER	SLOW_SENDER8
3535.040	SLOW_SENDER13	N/A
3535.076	FAST_SENDER	N/A
3535.810	SLOW_SENDER16	N/A
3536.373	RECEIVER	FAST_SENDER
3536.650	SLOW_SENDER3	N/A
3537.395	RECEIVER	SLOW_SENDER3
3538.155	RECEIVER	SLOW_SENDER9
3538.220	SLOW_SENDER2	N/A
3538.878	RECEIVER	SLOW_SENDER14
3539.818	SLOW_SENDER3	N/A
3539.825	RECEIVER	SLOW_SENDER16
3540.944	RECEIVER	SLOW_SENDER13
3541.080	SLOW_SENDER12	N/A
3541.169	SLOW_SENDER11	N/A
3541.882	RECEIVER	SLOW_SENDER12
3542.136	SLOW_SENDER8	N/A
3542.250	SLOW_SENDER16	N/A
3542.305	SLOW_SENDER10	N/A
3542.663	RECEIVER	SLOW_SENDER7
3542.915	SLOW_SENDER5	N/A
3543.561	RECEIVER	SLOW_SENDER16
3543.808	SLOW_SENDER1	N/A
3544.327	SLOW_SENDER12	N/A
3544.501	RECEIVER	SLOW_SENDER11
3545.927	RECEIVER	SLOW_SENDER10
3546.316	SLOW_SENDER14	N/A
3546.362	SLOW_SENDER13	N/A
3546.760	RECEIVER	SLOW_SENDER5
3547.679	RECEIVER	SLOW_SENDER13
3548.410	RECEIVER	SLOW_SENDER3
3548.731	SLOW_SENDER9	N/A
3549.005	SLOW_SENDER16	N/A
3549.991	SLOW_SENDER7	N/A
3550.038	RECEIVER	SLOW_SENDER1
3550.337	FAST_SENDER	N/A
3550.892	SLOW_SENDER2	N/A
3551.637	RECEIVER	SLOW_SENDER2
3551.914	SLOW_SENDER11	N/A
3552.325	RECEIVER	SLOW_SENDER16
3553.205	RECEIVER	SLOW_SENDER11
3553.351	SLOW_SENDER10	N/A
3553.839	SLOW_SENDER3	N/A
3554.091	RECEIVER	SLOW_SENDER10
3554.166	SLOW_SENDER5	N/A
3554.941	RECEIVER	SLOW_SENDER5
3557.456	SLOW_SENDER1	N/A
3559.069	SLOW_SENDER12	N/A
3559.077	SLOW_SENDER2	N/A
3559.098	FAST_SENDER	N/A
3559.768	SLOW_SENDER16	N/A
3560.605	SLOW_SENDER13	N/A
3560.640	SLOW_SENDER11	N/A
3562.367	SLOW_SENDER5	N/A
3566.214	SLOW_SENDER7	N/A
3568.257	SLOW_SENDER3	N/A
3570.262	FAST_SENDER	N/A
3578.327	FAST_SENDER	N/A
3586.362	FAST_SENDER	N/A
3594.186	FAST_SENDER	N/A
3601.396	FAST_SENDER	N/A
3609.308	FAST_SENDER	N/A
3617.069	FAST_SENDER	N/A
3624.423	FAST_SENDER	N/A
3632.014	FAST_SENDER	N/A
3639.883	FAST_SENDER	N/A
3647.571	FAST_SENDER	N/A
3655.276	FAST_SENDER	N/A
3659.050	SLOW_SENDER6	N/A
3662.290	FAST_SENDER	N/A
3670.003	FAST_SENDER	N/A
3670.554	SLOW_SENDER6	N/A
3678.504	FAST_SENDER	N/A
3678.730	SLOW_SENDER4	N/A
3682.180	SLOW_SENDER15	N/A
3683.208	SLOW_SENDER6	N/A
3687.003	FAST_SENDER	N/A
3689.860	SLOW_SENDER4	N/A
3692.567	SLOW_SENDER15	N/A
3694.809	FAST_SENDER	N/A
3702.811	FAST_SENDER	N/A
3703.724	SLOW_SENDER4	N/A
3705.520	SLOW_SENDER15	N/A
3708.470	SLOW_SENDER8	N/A
3710.491	FAST_SENDER	N/A
3714.380	SLOW_SENDER14	N/A
3718.590	SLOW_SENDER9	N/A
3719.233	FAST_SENDER	N/A
3719.338	RECEIVER	SLOW_SENDER9
3721.668	RECEIVER	FAST_SENDER
3721.738	SLOW_SENDER9	N/A
3722.482	RECEIVER	SLOW_SENDER9
3722.883	SLOW_SENDER8	N/A
3723.950	SLOW_SENDER10	N/A
3724.082	FAST_SENDER	N/A
3724.707	RECEIVER	SLOW_SENDER10
3724.735	SLOW_SENDER14	N/A
3724.926	SLOW_SENDER9	N/A
3725.570	SLOW_SENDER1	N/A
3725.688	RECEIVER	SLOW_SENDER9
3726.558	RECEIVER	SLOW_SENDER14
3727.070	SLOW_SENDER13	N/A
3727.136	SLOW_SENDER10	N/A
3727.713	RECEIVER	SLOW_SENDER1
3728.550	SLOW_SENDER11	N/A
3728.575	RECEIVER	SLOW_SENDER8
3729.322	RECEIVER	SLOW_SENDER11
3730.081	RECEIVER	SLOW_SENDER10
3730.124	SLOW_SENDER1	N/A
3730.650	SLOW_SENDER12	N/A
3730.720	SLOW_SENDER5	N/A
3730.866	RECEIVER	SLOW_SENDER1
[truncated: 18,905 more rows]
