# Supplementary material for: CATO: Wake-Up reCeiver-bAsed communicaTiOn for Batteryless Devices
Source: Sensors (Basel). 2025 Nov 7;25(22):6813. doi: 10.3390/s25226813 (PMC12655924; doi:10.3390/s25226813)
Supplement: Supplementary file 1 [file sensors-25-06813-s001.zip › File S1_Experimental_and_Simulation_Data/simulation/multiple_les/nodes18/mac_competing_nodes_priority.csv]

time_s	node_id	received_from
2.700	FAST_SENDER	N/A
2.700	SLOW_SENDER1	N/A
2.700	SLOW_SENDER2	N/A
2.700	SLOW_SENDER3	N/A
2.700	SLOW_SENDER4	N/A
2.700	SLOW_SENDER5	N/A
2.700	SLOW_SENDER6	N/A
2.700	SLOW_SENDER7	N/A
2.700	SLOW_SENDER8	N/A
2.700	SLOW_SENDER9	N/A
2.700	SLOW_SENDER10	N/A
2.700	SLOW_SENDER11	N/A
2.700	SLOW_SENDER12	N/A
2.700	SLOW_SENDER13	N/A
2.700	SLOW_SENDER14	N/A
2.700	SLOW_SENDER15	N/A
2.700	SLOW_SENDER16	N/A
8.742	RECEIVER	SLOW_SENDER15
11.169	SLOW_SENDER15	N/A
11.941	RECEIVER	SLOW_SENDER15
14.880	RECEIVER	FAST_SENDER
17.267	FAST_SENDER	N/A
17.578	SLOW_SENDER13	N/A
17.817	SLOW_SENDER2	N/A
18.009	RECEIVER	FAST_SENDER
18.245	SLOW_SENDER11	N/A
18.429	SLOW_SENDER10	N/A
18.678	SLOW_SENDER1	N/A
18.834	SLOW_SENDER16	N/A
18.852	RECEIVER	SLOW_SENDER8
18.894	SLOW_SENDER4	N/A
18.901	SLOW_SENDER9	N/A
19.308	SLOW_SENDER5	N/A
19.576	RECEIVER	SLOW_SENDER16
19.960	SLOW_SENDER6	N/A
20.138	SLOW_SENDER3	N/A
20.412	FAST_SENDER	N/A
20.481	SLOW_SENDER12	N/A
21.131	SLOW_SENDER8	N/A
23.064	SLOW_SENDER14	N/A
23.832	RECEIVER	SLOW_SENDER14
24.618	RECEIVER	SLOW_SENDER2
26.795	RECEIVER	SLOW_SENDER12
28.441	RECEIVER	SLOW_SENDER5
28.456	SLOW_SENDER15	N/A
29.256	SLOW_SENDER7	N/A
32.238	SLOW_SENDER12	N/A
32.975	RECEIVER	SLOW_SENDER12
33.124	SLOW_SENDER2	N/A
33.380	SLOW_SENDER3	N/A
33.749	SLOW_SENDER13	N/A
34.121	SLOW_SENDER10	N/A
34.680	SLOW_SENDER16	N/A
35.266	SLOW_SENDER11	N/A
35.590	SLOW_SENDER6	N/A
35.723	RECEIVER	SLOW_SENDER3
36.855	SLOW_SENDER8	N/A
37.610	RECEIVER	SLOW_SENDER8
37.689	FAST_SENDER	N/A
37.750	SLOW_SENDER1	N/A
37.917	SLOW_SENDER5	N/A
38.211	SLOW_SENDER9	N/A
38.391	RECEIVER	FAST_SENDER
38.410	SLOW_SENDER12	N/A
39.143	RECEIVER	SLOW_SENDER12
39.498	SLOW_SENDER4	N/A
39.891	SLOW_SENDER14	N/A
40.840	FAST_SENDER	N/A
41.309	RECEIVER	SLOW_SENDER4
43.156	RECEIVER	SLOW_SENDER13
44.295	SLOW_SENDER15	N/A
45.371	RECEIVER	SLOW_SENDER6
46.091	SLOW_SENDER7	N/A
47.041	RECEIVER	SLOW_SENDER1
47.399	SLOW_SENDER8	N/A
48.723	RECEIVER	SLOW_SENDER15
49.610	SLOW_SENDER16	N/A
49.729	SLOW_SENDER3	N/A
50.483	SLOW_SENDER2	N/A
50.569	SLOW_SENDER13	N/A
50.655	RECEIVER	SLOW_SENDER8
51.590	RECEIVER	SLOW_SENDER3
53.971	SLOW_SENDER9	N/A
54.323	SLOW_SENDER1	N/A
54.483	SLOW_SENDER12	N/A
55.081	SLOW_SENDER10	N/A
57.841	FAST_SENDER	N/A
58.096	SLOW_SENDER8	N/A
58.599	RECEIVER	FAST_SENDER
61.029	FAST_SENDER	N/A
66.877	RECEIVER	FAST_SENDER
69.279	FAST_SENDER	N/A
74.757	RECEIVER	FAST_SENDER
77.185	FAST_SENDER	N/A
83.301	RECEIVER	FAST_SENDER
85.738	FAST_SENDER	N/A
86.499	RECEIVER	FAST_SENDER
88.936	FAST_SENDER	N/A
94.526	RECEIVER	FAST_SENDER
96.935	FAST_SENDER	N/A
97.735	RECEIVER	FAST_SENDER
100.165	FAST_SENDER	N/A
105.827	RECEIVER	FAST_SENDER
108.232	FAST_SENDER	N/A
108.961	RECEIVER	FAST_SENDER
111.367	FAST_SENDER	N/A
117.345	RECEIVER	FAST_SENDER
119.754	FAST_SENDER	N/A
120.501	RECEIVER	FAST_SENDER
122.926	FAST_SENDER	N/A
128.889	RECEIVER	FAST_SENDER
131.321	FAST_SENDER	N/A
132.108	RECEIVER	FAST_SENDER
134.527	FAST_SENDER	N/A
140.830	RECEIVER	FAST_SENDER
143.269	FAST_SENDER	N/A
144.017	RECEIVER	FAST_SENDER
146.456	FAST_SENDER	N/A
152.085	RECEIVER	FAST_SENDER
154.501	FAST_SENDER	N/A
155.245	RECEIVER	FAST_SENDER
157.689	FAST_SENDER	N/A
163.595	RECEIVER	FAST_SENDER
166.015	FAST_SENDER	N/A
166.772	RECEIVER	FAST_SENDER
169.184	FAST_SENDER	N/A
175.468	RECEIVER	FAST_SENDER
177.888	FAST_SENDER	N/A
178.625	RECEIVER	FAST_SENDER
181.041	FAST_SENDER	N/A
191.448	RECEIVER	FAST_SENDER
193.852	FAST_SENDER	N/A
199.303	RECEIVER	FAST_SENDER
201.716	FAST_SENDER	N/A
207.687	RECEIVER	FAST_SENDER
209.010	SLOW_SENDER6	N/A
209.811	RECEIVER	SLOW_SENDER6
210.060	SLOW_SENDER11	N/A
210.106	FAST_SENDER	N/A
210.700	SLOW_SENDER5	N/A
211.970	SLOW_SENDER4	N/A
212.249	SLOW_SENDER6	N/A
212.290	SLOW_SENDER15	N/A
214.060	SLOW_SENDER14	N/A
214.070	SLOW_SENDER16	N/A
214.610	SLOW_SENDER3	N/A
215.510	SLOW_SENDER7	N/A
216.200	SLOW_SENDER2	N/A
216.249	RECEIVER	SLOW_SENDER11
216.600	SLOW_SENDER13	N/A
217.059	RECEIVER	SLOW_SENDER4
218.201	RECEIVER	SLOW_SENDER15
218.260	SLOW_SENDER9	N/A
218.790	SLOW_SENDER1	N/A
219.078	RECEIVER	SLOW_SENDER3
220.090	SLOW_SENDER10	N/A
220.090	SLOW_SENDER12	N/A
221.676	SLOW_SENDER11	N/A
222.496	SLOW_SENDER4	N/A
222.590	SLOW_SENDER8	N/A
223.012	RECEIVER	SLOW_SENDER11
223.651	SLOW_SENDER15	N/A
224.439	RECEIVER	SLOW_SENDER15
226.240	RECEIVER	SLOW_SENDER9
226.314	SLOW_SENDER5	N/A
227.055	SLOW_SENDER3	N/A
227.462	RECEIVER	FAST_SENDER
228.423	SLOW_SENDER11	N/A
228.482	SLOW_SENDER6	N/A
228.865	SLOW_SENDER7	N/A
229.299	SLOW_SENDER16	N/A
229.643	RECEIVER	SLOW_SENDER12
229.715	FAST_SENDER	N/A
230.718	RECEIVER	SLOW_SENDER7
231.449	RECEIVER	SLOW_SENDER3
231.664	SLOW_SENDER9	N/A
232.457	RECEIVER	SLOW_SENDER9
233.103	SLOW_SENDER13	N/A
233.520	SLOW_SENDER1	N/A
233.753	SLOW_SENDER14	N/A
234.314	RECEIVER	SLOW_SENDER1
235.363	SLOW_SENDER2	N/A
235.387	RECEIVER	SLOW_SENDER6
237.056	RECEIVER	FAST_SENDER
238.890	SLOW_SENDER3	N/A
239.334	SLOW_SENDER4	N/A
239.470	FAST_SENDER	N/A
239.517	SLOW_SENDER12	N/A
239.630	RECEIVER	SLOW_SENDER11
240.089	SLOW_SENDER15	N/A
240.703	RECEIVER	SLOW_SENDER3
240.766	SLOW_SENDER5	N/A
240.925	SLOW_SENDER8	N/A
241.441	SLOW_SENDER10	N/A
241.511	RECEIVER	SLOW_SENDER5
242.779	RECEIVER	SLOW_SENDER10
243.598	RECEIVER	SLOW_SENDER13
244.474	RECEIVER	SLOW_SENDER12
244.494	SLOW_SENDER16	N/A
245.265	RECEIVER	SLOW_SENDER16
245.272	SLOW_SENDER14	N/A
247.651	SLOW_SENDER9	N/A
248.120	SLOW_SENDER3	N/A
248.908	RECEIVER	SLOW_SENDER3
249.936	SLOW_SENDER1	N/A
250.185	SLOW_SENDER10	N/A
250.689	RECEIVER	SLOW_SENDER1
251.882	SLOW_SENDER12	N/A
252.146	SLOW_SENDER2	N/A
252.225	RECEIVER	FAST_SENDER
252.938	RECEIVER	SLOW_SENDER2
254.528	FAST_SENDER	N/A
254.811	SLOW_SENDER8	N/A
256.340	SLOW_SENDER3	N/A
267.380	FAST_SENDER	N/A
279.911	FAST_SENDER	N/A
292.438	FAST_SENDER	N/A
305.158	FAST_SENDER	N/A
318.132	FAST_SENDER	N/A
330.567	FAST_SENDER	N/A
343.176	FAST_SENDER	N/A
355.839	FAST_SENDER	N/A
368.297	FAST_SENDER	N/A
380.810	FAST_SENDER	N/A
393.612	FAST_SENDER	N/A
401.640	SLOW_SENDER6	N/A
402.320	SLOW_SENDER7	N/A
403.970	SLOW_SENDER11	N/A
404.820	SLOW_SENDER4	N/A
406.368	FAST_SENDER	N/A
407.300	SLOW_SENDER13	N/A
408.100	SLOW_SENDER5	N/A
408.970	SLOW_SENDER15	N/A
411.170	SLOW_SENDER14	N/A
411.500	SLOW_SENDER16	N/A
414.170	SLOW_SENDER1	N/A
414.560	SLOW_SENDER9	N/A
415.492	SLOW_SENDER6	N/A
416.400	SLOW_SENDER2	N/A
416.769	RECEIVER	SLOW_SENDER15
417.470	RECEIVER	SLOW_SENDER5
418.340	SLOW_SENDER10	N/A
418.512	RECEIVER	SLOW_SENDER16
418.899	SLOW_SENDER7	N/A
419.100	SLOW_SENDER12	N/A
419.160	RECEIVER	SLOW_SENDER2
419.280	SLOW_SENDER8	N/A
419.760	SLOW_SENDER11	N/A
419.833	RECEIVER	SLOW_SENDER6
419.912	SLOW_SENDER4	N/A
420.910	SLOW_SENDER3	N/A
420.932	RECEIVER	SLOW_SENDER12
421.917	RECEIVER	SLOW_SENDER9
422.754	SLOW_SENDER5	N/A
422.989	SLOW_SENDER13	N/A
423.486	RECEIVER	SLOW_SENDER5
423.599	FAST_SENDER	N/A
424.380	RECEIVER	FAST_SENDER
425.406	RECEIVER	SLOW_SENDER4
426.472	RECEIVER	SLOW_SENDER8
427.297	RECEIVER	SLOW_SENDER3
428.916	SLOW_SENDER5	N/A
429.149	RECEIVER	SLOW_SENDER13
429.489	SLOW_SENDER15	N/A
429.934	SLOW_SENDER6	N/A
430.109	SLOW_SENDER16	N/A
430.233	RECEIVER	SLOW_SENDER15
431.133	RECEIVER	SLOW_SENDER11
431.720	SLOW_SENDER1	N/A
432.468	SLOW_SENDER9	N/A
432.497	RECEIVER	SLOW_SENDER1
432.841	SLOW_SENDER4	N/A
433.251	RECEIVER	SLOW_SENDER9
433.873	SLOW_SENDER14	N/A
433.924	RECEIVER	SLOW_SENDER5
436.301	SLOW_SENDER2	N/A
436.571	SLOW_SENDER13	N/A
437.087	RECEIVER	SLOW_SENDER2
438.064	SLOW_SENDER8	N/A
438.065	SLOW_SENDER10	N/A
438.323	SLOW_SENDER3	N/A
439.114	RECEIVER	SLOW_SENDER3
439.388	SLOW_SENDER12	N/A
439.878	RECEIVER	SLOW_SENDER10
439.937	SLOW_SENDER1	N/A
440.689	FAST_SENDER	N/A
441.337	SLOW_SENDER5	N/A
441.776	RECEIVER	SLOW_SENDER1
442.654	RECEIVER	SLOW_SENDER5
444.256	RECEIVER	SLOW_SENDER8
445.285	RECEIVER	SLOW_SENDER12
446.001	SLOW_SENDER9	N/A
446.537	SLOW_SENDER3	N/A
446.735	RECEIVER	SLOW_SENDER9
447.312	SLOW_SENDER10	N/A
447.825	RECEIVER	SLOW_SENDER3
449.215	SLOW_SENDER1	N/A
450.020	RECEIVER	SLOW_SENDER1
450.059	SLOW_SENDER5	N/A
451.694	SLOW_SENDER8	N/A
451.773	RECEIVER	SLOW_SENDER10
452.731	SLOW_SENDER12	N/A
452.753	RECEIVER	FAST_SENDER
453.481	RECEIVER	SLOW_SENDER12
455.191	FAST_SENDER	N/A
455.265	SLOW_SENDER3	N/A
457.434	SLOW_SENDER1	N/A
459.198	SLOW_SENDER10	N/A
460.910	SLOW_SENDER12	N/A
468.948	FAST_SENDER	N/A
481.180	FAST_SENDER	N/A
494.013	FAST_SENDER	N/A
506.426	FAST_SENDER	N/A
518.435	FAST_SENDER	N/A
531.363	FAST_SENDER	N/A
543.721	FAST_SENDER	N/A
556.538	FAST_SENDER	N/A
569.124	FAST_SENDER	N/A
581.189	FAST_SENDER	N/A
592.920	SLOW_SENDER7	N/A
593.635	FAST_SENDER	N/A
594.210	SLOW_SENDER11	N/A
597.070	SLOW_SENDER6	N/A
598.870	SLOW_SENDER4	N/A
600.310	SLOW_SENDER15	N/A
602.660	SLOW_SENDER14	N/A
603.830	SLOW_SENDER13	N/A
604.790	SLOW_SENDER16	N/A
606.540	SLOW_SENDER7	N/A
607.070	FAST_SENDER	N/A
607.217	SLOW_SENDER11	N/A
607.290	SLOW_SENDER2	N/A
610.330	SLOW_SENDER9	N/A
611.094	SLOW_SENDER6	N/A
612.992	SLOW_SENDER4	N/A
613.975	SLOW_SENDER15	N/A
616.010	SLOW_SENDER5	N/A
617.960	SLOW_SENDER8	N/A
619.094	SLOW_SENDER14	N/A
619.528	SLOW_SENDER13	N/A
619.663	FAST_SENDER	N/A
619.730	SLOW_SENDER16	N/A
620.066	RECEIVER	SLOW_SENDER9
620.981	RECEIVER	SLOW_SENDER4
622.542	SLOW_SENDER7	N/A
622.790	SLOW_SENDER2	N/A
623.530	SLOW_SENDER1	N/A
623.675	SLOW_SENDER11	N/A
623.830	SLOW_SENDER10	N/A
623.925	RECEIVER	SLOW_SENDER14
624.588	RECEIVER	SLOW_SENDER10
625.050	SLOW_SENDER3	N/A
625.447	RECEIVER	SLOW_SENDER16
625.749	SLOW_SENDER6	N/A
626.070	SLOW_SENDER12	N/A
626.339	RECEIVER	SLOW_SENDER3
627.484	SLOW_SENDER9	N/A
627.611	RECEIVER	SLOW_SENDER6
627.756	SLOW_SENDER15	N/A
628.381	SLOW_SENDER4	N/A
628.743	SLOW_SENDER3	N/A
629.126	RECEIVER	SLOW_SENDER4
629.819	RECEIVER	SLOW_SENDER2
630.395	SLOW_SENDER5	N/A
630.672	RECEIVER	SLOW_SENDER1
631.696	RECEIVER	SLOW_SENDER5
632.390	RECEIVER	SLOW_SENDER3
632.847	SLOW_SENDER16	N/A
633.277	RECEIVER	SLOW_SENDER12
633.568	SLOW_SENDER14	N/A
634.467	SLOW_SENDER13	N/A
634.697	FAST_SENDER	N/A
635.219	RECEIVER	SLOW_SENDER13
635.423	SLOW_SENDER8	N/A
636.709	RECEIVER	SLOW_SENDER8
637.258	SLOW_SENDER2	N/A
637.984	RECEIVER	SLOW_SENDER2
638.535	SLOW_SENDER1	N/A
638.682	SLOW_SENDER12	N/A
639.304	RECEIVER	SLOW_SENDER1
640.020	RECEIVER	SLOW_SENDER12
640.341	SLOW_SENDER10	N/A
640.886	RECEIVER	FAST_SENDER
642.135	SLOW_SENDER3	N/A
642.328	SLOW_SENDER9	N/A
642.905	RECEIVER	SLOW_SENDER3
643.336	FAST_SENDER	N/A
644.194	SLOW_SENDER5	N/A
644.983	RECEIVER	SLOW_SENDER5
645.407	SLOW_SENDER2	N/A
646.700	RECEIVER	SLOW_SENDER2
646.735	SLOW_SENDER1	N/A
648.581	RECEIVER	SLOW_SENDER1
649.453	RECEIVER	FAST_SENDER
651.029	SLOW_SENDER8	N/A
651.806	RECEIVER	SLOW_SENDER8
651.885	FAST_SENDER	N/A
652.398	SLOW_SENDER5	N/A
652.993	SLOW_SENDER12	N/A
653.127	RECEIVER	SLOW_SENDER5
654.106	SLOW_SENDER2	N/A
654.865	RECEIVER	SLOW_SENDER2
654.989	SLOW_SENDER10	N/A
656.369	SLOW_SENDER3	N/A
657.356	RECEIVER	SLOW_SENDER10
664.391	RECEIVER	FAST_SENDER
664.805	SLOW_SENDER10	N/A
666.791	FAST_SENDER	N/A
672.673	RECEIVER	FAST_SENDER
675.115	FAST_SENDER	N/A
680.708	RECEIVER	FAST_SENDER
683.127	FAST_SENDER	N/A
688.997	RECEIVER	FAST_SENDER
691.445	FAST_SENDER	N/A
697.412	RECEIVER	FAST_SENDER
699.828	FAST_SENDER	N/A
705.404	RECEIVER	FAST_SENDER
707.839	FAST_SENDER	N/A
718.156	RECEIVER	FAST_SENDER
720.579	FAST_SENDER	N/A
726.402	RECEIVER	FAST_SENDER
728.835	FAST_SENDER	N/A
734.942	RECEIVER	FAST_SENDER
737.384	FAST_SENDER	N/A
743.809	RECEIVER	FAST_SENDER
746.240	FAST_SENDER	N/A
752.415	RECEIVER	FAST_SENDER
754.847	FAST_SENDER	N/A
761.227	RECEIVER	FAST_SENDER
763.676	FAST_SENDER	N/A
769.787	RECEIVER	FAST_SENDER
772.234	FAST_SENDER	N/A
777.985	RECEIVER	FAST_SENDER
780.391	FAST_SENDER	N/A
786.312	RECEIVER	FAST_SENDER
787.670	SLOW_SENDER7	N/A
788.744	FAST_SENDER	N/A
790.770	SLOW_SENDER11	N/A
792.800	SLOW_SENDER6	N/A
793.660	SLOW_SENDER15	N/A
793.797	RECEIVER	SLOW_SENDER7
793.820	SLOW_SENDER4	N/A
796.888	RECEIVER	SLOW_SENDER11
798.605	RECEIVER	SLOW_SENDER15
798.780	SLOW_SENDER13	N/A
799.210	SLOW_SENDER16	N/A
799.219	SLOW_SENDER7	N/A
800.750	SLOW_SENDER14	N/A
801.007	RECEIVER	SLOW_SENDER4
801.928	FAST_SENDER	N/A
804.038	SLOW_SENDER15	N/A
804.785	RECEIVER	SLOW_SENDER15
804.787	SLOW_SENDER11	N/A
805.764	RECEIVER	SLOW_SENDER13
806.233	SLOW_SENDER6	N/A
806.444	SLOW_SENDER4	N/A
806.708	RECEIVER	SLOW_SENDER7
806.870	SLOW_SENDER9	N/A
807.857	RECEIVER	SLOW_SENDER14
809.814	RECEIVER	FAST_SENDER
810.204	SLOW_SENDER15	N/A
810.683	RECEIVER	SLOW_SENDER4
811.197	SLOW_SENDER13	N/A
813.041	RECEIVER	SLOW_SENDER13
814.893	RECEIVER	SLOW_SENDER15
815.540	SLOW_SENDER8	N/A
816.049	SLOW_SENDER16	N/A
816.757	SLOW_SENDER7	N/A
816.820	SLOW_SENDER5	N/A
817.505	FAST_SENDER	N/A
818.000	SLOW_SENDER1	N/A
818.259	SLOW_SENDER14	N/A
818.380	SLOW_SENDER2	N/A
818.482	SLOW_SENDER13	N/A
818.840	SLOW_SENDER9	N/A
819.708	SLOW_SENDER11	N/A
820.170	SLOW_SENDER12	N/A
820.424	SLOW_SENDER6	N/A
820.980	SLOW_SENDER10	N/A
821.009	SLOW_SENDER4	N/A
821.520	SLOW_SENDER3	N/A
822.309	SLOW_SENDER15	N/A
832.085	SLOW_SENDER5	N/A
833.267	FAST_SENDER	N/A
833.548	SLOW_SENDER8	N/A
833.847	SLOW_SENDER1	N/A
834.481	SLOW_SENDER13	N/A
834.708	SLOW_SENDER12	N/A
835.508	SLOW_SENDER10	N/A
835.777	SLOW_SENDER14	N/A
836.443	SLOW_SENDER2	N/A
836.571	SLOW_SENDER3	N/A
847.175	SLOW_SENDER5	N/A
848.377	SLOW_SENDER8	N/A
848.723	SLOW_SENDER1	N/A
849.823	FAST_SENDER	N/A
850.449	SLOW_SENDER10	N/A
851.092	SLOW_SENDER12	N/A
853.132	SLOW_SENDER3	N/A
862.937	FAST_SENDER	N/A
875.609	FAST_SENDER	N/A
887.983	FAST_SENDER	N/A
900.877	FAST_SENDER	N/A
913.201	FAST_SENDER	N/A
925.699	FAST_SENDER	N/A
938.513	FAST_SENDER	N/A
951.243	FAST_SENDER	N/A
963.780	FAST_SENDER	N/A
976.449	FAST_SENDER	N/A
981.980	SLOW_SENDER7	N/A
982.340	RECEIVER	FAST_SENDER
984.346	RECEIVER	SLOW_SENDER7
985.400	SLOW_SENDER6	N/A
986.340	SLOW_SENDER11	N/A
986.790	SLOW_SENDER7	N/A
988.480	SLOW_SENDER4	N/A
989.261	RECEIVER	SLOW_SENDER11
989.786	FAST_SENDER	N/A
989.800	SLOW_SENDER15	N/A
990.990	SLOW_SENDER16	N/A
991.081	RECEIVER	SLOW_SENDER15
991.620	SLOW_SENDER9	N/A
991.689	SLOW_SENDER11	N/A
992.297	RECEIVER	SLOW_SENDER16
993.196	RECEIVER	SLOW_SENDER4
993.525	SLOW_SENDER15	N/A
994.063	RECEIVER	SLOW_SENDER7
994.724	SLOW_SENDER16	N/A
996.918	RECEIVER	FAST_SENDER
998.061	RECEIVER	SLOW_SENDER16
998.630	SLOW_SENDER13	N/A
1000.060	SLOW_SENDER14	N/A
1000.602	SLOW_SENDER6	N/A
1001.376	RECEIVER	SLOW_SENDER6
1001.506	SLOW_SENDER7	N/A
1002.018	SLOW_SENDER4	N/A
1002.302	RECEIVER	SLOW_SENDER7
1003.304	RECEIVER	SLOW_SENDER13
1003.489	SLOW_SENDER16	N/A
1004.305	SLOW_SENDER9	N/A
1004.765	RECEIVER	SLOW_SENDER16
1006.456	FAST_SENDER	N/A
1007.227	SLOW_SENDER11	N/A
1007.516	RECEIVER	SLOW_SENDER14
1007.890	SLOW_SENDER2	N/A
1008.566	SLOW_SENDER15	N/A
1008.745	SLOW_SENDER13	N/A
1008.815	SLOW_SENDER6	N/A
1009.510	RECEIVER	SLOW_SENDER13
1010.188	SLOW_SENDER16	N/A
1010.665	RECEIVER	SLOW_SENDER6
1012.130	SLOW_SENDER5	N/A
1012.769	RECEIVER	SLOW_SENDER11
1013.300	SLOW_SENDER1	N/A
1013.425	RECEIVER	FAST_SENDER
1014.290	SLOW_SENDER8	N/A
1015.380	SLOW_SENDER12	N/A
1015.563	SLOW_SENDER14	N/A
1015.826	FAST_SENDER	N/A
1016.180	SLOW_SENDER10	N/A
1016.294	RECEIVER	SLOW_SENDER14
1016.401	SLOW_SENDER4	N/A
1017.470	SLOW_SENDER3	N/A
1018.100	SLOW_SENDER6	N/A
1018.504	RECEIVER	SLOW_SENDER5
1019.354	SLOW_SENDER9	N/A
1020.102	RECEIVER	SLOW_SENDER9
1020.188	SLOW_SENDER11	N/A
1021.833	SLOW_SENDER13	N/A
1021.845	SLOW_SENDER2	N/A
1021.923	RECEIVER	SLOW_SENDER12
1022.407	SLOW_SENDER15	N/A
1022.848	RECEIVER	SLOW_SENDER1
1023.710	RECEIVER	SLOW_SENDER13
1024.895	RECEIVER	SLOW_SENDER3
1025.851	SLOW_SENDER5	N/A
1026.217	SLOW_SENDER16	N/A
1026.644	RECEIVER	SLOW_SENDER5
1027.344	SLOW_SENDER12	N/A
1027.458	SLOW_SENDER8	N/A
1027.766	RECEIVER	SLOW_SENDER2
1028.851	RECEIVER	FAST_SENDER
1029.989	SLOW_SENDER14	N/A
1030.520	SLOW_SENDER10	N/A
1030.749	RECEIVER	SLOW_SENDER14
1031.131	SLOW_SENDER13	N/A
1031.213	FAST_SENDER	N/A
1031.834	RECEIVER	SLOW_SENDER10
1032.304	SLOW_SENDER3	N/A
1032.756	RECEIVER	SLOW_SENDER8
1033.516	SLOW_SENDER1	N/A
1034.133	RECEIVER	SLOW_SENDER3
1035.341	RECEIVER	SLOW_SENDER1
1037.674	SLOW_SENDER2	N/A
1038.455	RECEIVER	SLOW_SENDER2
1039.240	SLOW_SENDER10	N/A
1039.256	RECEIVER	FAST_SENDER
1039.328	SLOW_SENDER5	N/A
1039.993	RECEIVER	SLOW_SENDER10
1040.197	SLOW_SENDER8	N/A
1040.962	RECEIVER	SLOW_SENDER8
1041.580	SLOW_SENDER3	N/A
1041.705	FAST_SENDER	N/A
1042.271	SLOW_SENDER12	N/A
1042.894	RECEIVER	SLOW_SENDER3
1044.117	RECEIVER	SLOW_SENDER12
1047.421	SLOW_SENDER10	N/A
1048.164	RECEIVER	SLOW_SENDER10
1048.369	SLOW_SENDER8	N/A
1049.098	RECEIVER	SLOW_SENDER8
1050.343	SLOW_SENDER3	N/A
1051.093	RECEIVER	SLOW_SENDER3
1051.532	SLOW_SENDER12	N/A
1055.574	SLOW_SENDER10	N/A
1056.620	FAST_SENDER	N/A
1058.513	SLOW_SENDER3	N/A
1070.115	FAST_SENDER	N/A
1082.656	FAST_SENDER	N/A
1095.227	FAST_SENDER	N/A
1107.912	FAST_SENDER	N/A
1120.744	FAST_SENDER	N/A
1133.334	FAST_SENDER	N/A
1145.987	FAST_SENDER	N/A
1158.634	FAST_SENDER	N/A
1169.910	SLOW_SENDER7	N/A
1171.207	FAST_SENDER	N/A
1176.710	SLOW_SENDER11	N/A
1181.880	SLOW_SENDER4	N/A
1184.805	FAST_SENDER	N/A
1185.216	SLOW_SENDER7	N/A
1186.140	SLOW_SENDER9	N/A
1187.650	SLOW_SENDER15	N/A
1188.720	SLOW_SENDER6	N/A
1190.630	SLOW_SENDER16	N/A
1191.703	SLOW_SENDER11	N/A
1196.864	SLOW_SENDER4	N/A
1197.730	SLOW_SENDER14	N/A
1198.340	SLOW_SENDER13	N/A
1199.777	SLOW_SENDER7	N/A
1200.844	SLOW_SENDER15	N/A
1201.598	FAST_SENDER	N/A
1202.876	SLOW_SENDER9	N/A
1202.940	SLOW_SENDER16	N/A
1203.986	SLOW_SENDER6	N/A
1204.645	SLOW_SENDER11	N/A
1204.660	SLOW_SENDER1	N/A
1204.850	SLOW_SENDER2	N/A
1207.470	SLOW_SENDER5	N/A
1211.661	SLOW_SENDER14	N/A
1212.301	SLOW_SENDER13	N/A
1213.800	SLOW_SENDER8	N/A
1213.944	SLOW_SENDER4	N/A
1215.251	RECEIVER	SLOW_SENDER4
1216.035	RECEIVER	SLOW_SENDER8
1216.253	SLOW_SENDER15	N/A
1217.005	RECEIVER	FAST_SENDER
1217.450	SLOW_SENDER12	N/A
1218.084	SLOW_SENDER16	N/A
1218.227	RECEIVER	SLOW_SENDER12
1218.464	SLOW_SENDER8	N/A
1219.417	FAST_SENDER	N/A
1221.046	SLOW_SENDER1	N/A
1221.827	RECEIVER	SLOW_SENDER1
1222.153	SLOW_SENDER2	N/A
1223.200	SLOW_SENDER10	N/A
1223.695	SLOW_SENDER5	N/A
1225.790	SLOW_SENDER3	N/A
1226.145	SLOW_SENDER14	N/A
1226.550	RECEIVER	SLOW_SENDER3
1228.044	SLOW_SENDER13	N/A
1228.789	RECEIVER	SLOW_SENDER13
1230.293	SLOW_SENDER12	N/A
1231.034	RECEIVER	SLOW_SENDER12
1231.137	SLOW_SENDER1	N/A
1231.890	RECEIVER	SLOW_SENDER1
1232.517	SLOW_SENDER8	N/A
1232.758	FAST_SENDER	N/A
1235.933	SLOW_SENDER10	N/A
1236.455	SLOW_SENDER12	N/A
1236.665	RECEIVER	SLOW_SENDER10
1236.876	SLOW_SENDER2	N/A
1237.640	RECEIVER	SLOW_SENDER2
1237.965	SLOW_SENDER3	N/A
1238.348	RECEIVER	SLOW_SENDER8
1239.323	SLOW_SENDER1	N/A
1239.512	RECEIVER	FAST_SENDER
1240.468	SLOW_SENDER5	N/A
1241.086	RECEIVER	SLOW_SENDER12
1241.758	RECEIVER	SLOW_SENDER5
1241.938	FAST_SENDER	N/A
1242.999	RECEIVER	SLOW_SENDER3
1244.091	SLOW_SENDER10	N/A
1244.852	RECEIVER	SLOW_SENDER10
1247.637	RECEIVER	FAST_SENDER
1248.526	SLOW_SENDER12	N/A
1249.281	RECEIVER	SLOW_SENDER12
1250.084	FAST_SENDER	N/A
1250.405	SLOW_SENDER3	N/A
1251.157	RECEIVER	SLOW_SENDER3
1252.284	SLOW_SENDER10	N/A
1253.023	RECEIVER	SLOW_SENDER10
1255.995	RECEIVER	FAST_SENDER
1256.695	SLOW_SENDER12	N/A
1257.463	RECEIVER	SLOW_SENDER12
1258.586	SLOW_SENDER3	N/A
1259.346	RECEIVER	SLOW_SENDER3
1263.570	FAST_SENDER	N/A
1264.904	SLOW_SENDER12	N/A
1265.698	RECEIVER	SLOW_SENDER12
1266.749	SLOW_SENDER3	N/A
1267.553	RECEIVER	SLOW_SENDER3
1269.931	RECEIVER	FAST_SENDER
1272.354	FAST_SENDER	N/A
1273.121	SLOW_SENDER12	N/A
1273.904	RECEIVER	SLOW_SENDER12
1274.975	SLOW_SENDER3	N/A
1278.278	RECEIVER	FAST_SENDER
1280.681	FAST_SENDER	N/A
1286.327	RECEIVER	FAST_SENDER
1288.750	FAST_SENDER	N/A
1294.713	RECEIVER	FAST_SENDER
1297.116	FAST_SENDER	N/A
1303.455	RECEIVER	FAST_SENDER
1305.885	FAST_SENDER	N/A
1311.497	RECEIVER	FAST_SENDER
1313.898	FAST_SENDER	N/A
1324.124	RECEIVER	FAST_SENDER
1326.195	FAST_SENDER	N/A
1332.260	RECEIVER	FAST_SENDER
1334.696	FAST_SENDER	N/A
1347.144	FAST_SENDER	N/A
1352.826	RECEIVER	FAST_SENDER
1355.245	FAST_SENDER	N/A
1361.119	RECEIVER	FAST_SENDER
1363.548	FAST_SENDER	N/A
1364.110	SLOW_SENDER7	N/A
1369.350	SLOW_SENDER11	N/A
1370.329	RECEIVER	FAST_SENDER
1376.600	SLOW_SENDER9	N/A
1377.130	SLOW_SENDER6	N/A
1377.271	SLOW_SENDER7	N/A
1377.959	FAST_SENDER	N/A
1378.910	SLOW_SENDER4	N/A
1379.686	RECEIVER	SLOW_SENDER7
1381.230	SLOW_SENDER15	N/A
1382.853	RECEIVER	SLOW_SENDER6
1383.230	SLOW_SENDER16	N/A
1384.281	RECEIVER	FAST_SENDER
1385.809	RECEIVER	SLOW_SENDER4
1385.996	SLOW_SENDER11	N/A
1386.760	RECEIVER	SLOW_SENDER11
1387.123	SLOW_SENDER7	N/A
1387.920	RECEIVER	SLOW_SENDER7
1390.129	SLOW_SENDER6	N/A
1390.430	SLOW_SENDER14	N/A
1390.884	RECEIVER	SLOW_SENDER6
1391.220	SLOW_SENDER4	N/A
1391.387	FAST_SENDER	N/A
1391.646	SLOW_SENDER9	N/A
1391.995	RECEIVER	SLOW_SENDER4
1392.815	SLOW_SENDER15	N/A
1393.510	SLOW_SENDER13	N/A
1393.746	RECEIVER	FAST_SENDER
1394.204	SLOW_SENDER11	N/A
1395.325	SLOW_SENDER7	N/A
1395.332	RECEIVER	SLOW_SENDER14
1396.160	FAST_SENDER	N/A
1398.152	RECEIVER	SLOW_SENDER15
1398.308	SLOW_SENDER6	N/A
1398.923	SLOW_SENDER16	N/A
1399.287	RECEIVER	FAST_SENDER
1401.210	SLOW_SENDER2	N/A
1402.070	SLOW_SENDER8	N/A
1402.379	SLOW_SENDER14	N/A
1405.530	SLOW_SENDER5	N/A
1405.657	SLOW_SENDER9	N/A
1405.971	SLOW_SENDER4	N/A
1406.470	SLOW_SENDER1	N/A
1407.696	SLOW_SENDER16	N/A
1407.870	SLOW_SENDER15	N/A
1411.253	SLOW_SENDER13	N/A
1411.510	FAST_SENDER	N/A
1416.445	SLOW_SENDER14	N/A
1416.741	SLOW_SENDER2	N/A
1417.130	SLOW_SENDER8	N/A
1419.169	SLOW_SENDER1	N/A
1421.220	SLOW_SENDER10	N/A
1423.018	SLOW_SENDER5	N/A
1424.732	FAST_SENDER	N/A
1429.911	SLOW_SENDER2	N/A
1433.140	SLOW_SENDER1	N/A
1436.672	SLOW_SENDER5	N/A
1436.804	SLOW_SENDER10	N/A
1437.343	FAST_SENDER	N/A
1437.600	SLOW_SENDER12	N/A
1440.220	SLOW_SENDER3	N/A
1451.974	FAST_SENDER	N/A
1452.036	SLOW_SENDER10	N/A
1452.634	SLOW_SENDER12	N/A
1453.401	SLOW_SENDER3	N/A
1464.578	FAST_SENDER	N/A
1466.503	SLOW_SENDER3	N/A
1466.680	SLOW_SENDER12	N/A
1477.861	FAST_SENDER	N/A
1490.428	FAST_SENDER	N/A
1503.027	FAST_SENDER	N/A
1515.374	FAST_SENDER	N/A
1527.614	FAST_SENDER	N/A
1540.061	FAST_SENDER	N/A
1553.236	FAST_SENDER	N/A
1565.590	SLOW_SENDER7	N/A
1565.988	FAST_SENDER	N/A
1568.360	SLOW_SENDER11	N/A
1572.720	SLOW_SENDER6	N/A
1572.990	SLOW_SENDER9	N/A
1574.328	RECEIVER	SLOW_SENDER11
1575.240	SLOW_SENDER15	N/A
1575.803	RECEIVER	SLOW_SENDER9
1576.100	SLOW_SENDER4	N/A
1576.727	RECEIVER	FAST_SENDER
1577.438	RECEIVER	SLOW_SENDER4
1578.110	SLOW_SENDER16	N/A
1578.228	SLOW_SENDER9	N/A
1579.085	SLOW_SENDER7	N/A
1579.145	FAST_SENDER	N/A
1579.753	SLOW_SENDER11	N/A
1579.836	RECEIVER	SLOW_SENDER7
1579.888	SLOW_SENDER4	N/A
1580.804	RECEIVER	SLOW_SENDER16
1581.070	SLOW_SENDER14	N/A
1581.780	SLOW_SENDER13	N/A
1583.218	SLOW_SENDER16	N/A
1584.607	RECEIVER	SLOW_SENDER9
1585.363	RECEIVER	SLOW_SENDER15
1586.037	RECEIVER	SLOW_SENDER11
1587.270	SLOW_SENDER7	N/A
1587.303	SLOW_SENDER6	N/A
1587.507	RECEIVER	SLOW_SENDER14
1588.260	SLOW_SENDER8	N/A
1588.951	RECEIVER	SLOW_SENDER13
1590.670	SLOW_SENDER15	N/A
1591.455	RECEIVER	SLOW_SENDER15
1592.047	SLOW_SENDER9	N/A
1592.388	RECEIVER	SLOW_SENDER7
1593.067	RECEIVER	SLOW_SENDER6
1593.446	SLOW_SENDER11	N/A
1594.209	RECEIVER	SLOW_SENDER11
1594.303	FAST_SENDER	N/A
1594.385	SLOW_SENDER13	N/A
1594.430	SLOW_SENDER2	N/A
1594.768	SLOW_SENDER14	N/A
1595.561	RECEIVER	SLOW_SENDER14
1595.894	SLOW_SENDER4	N/A
1596.696	RECEIVER	SLOW_SENDER4
1597.439	SLOW_SENDER16	N/A
1597.600	SLOW_SENDER1	N/A
1598.351	RECEIVER	SLOW_SENDER1
1598.860	SLOW_SENDER15	N/A
1600.588	SLOW_SENDER8	N/A
1600.717	RECEIVER	SLOW_SENDER15
1600.890	SLOW_SENDER5	N/A
1601.653	RECEIVER	SLOW_SENDER16
1601.949	SLOW_SENDER7	N/A
1602.697	RECEIVER	SLOW_SENDER7
1603.139	SLOW_SENDER6	N/A
1604.096	SLOW_SENDER4	N/A
1606.529	RECEIVER	SLOW_SENDER8
1607.288	RECEIVER	FAST_SENDER
1608.631	SLOW_SENDER1	N/A
1609.220	RECEIVER	SLOW_SENDER4
1609.736	FAST_SENDER	N/A
1610.131	SLOW_SENDER7	N/A
1610.928	RECEIVER	SLOW_SENDER7
1611.788	SLOW_SENDER13	N/A
1612.363	SLOW_SENDER2	N/A
1613.015	RECEIVER	SLOW_SENDER1
1613.026	SLOW_SENDER14	N/A
1613.786	RECEIVER	SLOW_SENDER14
1613.971	SLOW_SENDER8	N/A
1614.184	SLOW_SENDER15	N/A
1614.680	RECEIVER	SLOW_SENDER8
1616.508	RECEIVER	FAST_SENDER
1616.662	SLOW_SENDER4	N/A
1616.870	SLOW_SENDER10	N/A
1616.903	SLOW_SENDER5	N/A
1617.434	RECEIVER	SLOW_SENDER4
1618.936	FAST_SENDER	N/A
1620.416	SLOW_SENDER1	N/A
1621.143	RECEIVER	SLOW_SENDER5
1622.093	SLOW_SENDER8	N/A
1622.894	RECEIVER	SLOW_SENDER8
1625.956	RECEIVER	FAST_SENDER
1628.559	SLOW_SENDER5	N/A
1629.334	RECEIVER	SLOW_SENDER5
1630.311	SLOW_SENDER8	N/A
1630.851	SLOW_SENDER10	N/A
1631.250	SLOW_SENDER12	N/A
1631.430	SLOW_SENDER3	N/A
1632.453	FAST_SENDER	N/A
1636.737	SLOW_SENDER5	N/A
1643.596	SLOW_SENDER3	N/A
1643.712	SLOW_SENDER10	N/A
1645.291	SLOW_SENDER12	N/A
1645.676	FAST_SENDER	N/A
1656.973	SLOW_SENDER3	N/A
1657.859	FAST_SENDER	N/A
1670.330	FAST_SENDER	N/A
1682.942	FAST_SENDER	N/A
1695.519	FAST_SENDER	N/A
1708.141	FAST_SENDER	N/A
1720.969	FAST_SENDER	N/A
1733.206	FAST_SENDER	N/A
1745.614	FAST_SENDER	N/A
1758.207	FAST_SENDER	N/A
1761.510	SLOW_SENDER9	N/A
1762.560	SLOW_SENDER11	N/A
1765.550	SLOW_SENDER16	N/A
1768.690	SLOW_SENDER6	N/A
1771.189	FAST_SENDER	N/A
1774.009	SLOW_SENDER9	N/A
1774.500	SLOW_SENDER7	N/A
1775.978	SLOW_SENDER11	N/A
1777.480	SLOW_SENDER14	N/A
1778.620	SLOW_SENDER15	N/A
1779.000	SLOW_SENDER13	N/A
1780.846	SLOW_SENDER16	N/A
1781.140	SLOW_SENDER4	N/A
1781.674	SLOW_SENDER6	N/A
1782.350	SLOW_SENDER2	N/A
1785.640	FAST_SENDER	N/A
1788.030	SLOW_SENDER1	N/A
1789.277	SLOW_SENDER9	N/A
1791.739	SLOW_SENDER11	N/A
1792.260	SLOW_SENDER7	N/A
1792.510	RECEIVER	SLOW_SENDER11
1792.567	SLOW_SENDER13	N/A
1792.963	SLOW_SENDER15	N/A
1794.219	SLOW_SENDER14	N/A
1794.620	SLOW_SENDER8	N/A
1795.130	RECEIVER	SLOW_SENDER7
1795.728	SLOW_SENDER4	N/A
1797.018	RECEIVER	SLOW_SENDER4
1797.727	RECEIVER	SLOW_SENDER8
1798.149	SLOW_SENDER6	N/A
1798.290	SLOW_SENDER2	N/A
1798.589	RECEIVER	SLOW_SENDER14
1800.124	RECEIVER	SLOW_SENDER15
1800.496	FAST_SENDER	N/A
1800.858	SLOW_SENDER1	N/A
1801.160	SLOW_SENDER5	N/A
1801.605	RECEIVER	SLOW_SENDER1
1802.572	SLOW_SENDER7	N/A
1803.007	RECEIVER	SLOW_SENDER5
1804.422	RECEIVER	SLOW_SENDER7
1804.461	SLOW_SENDER4	N/A
1805.436	SLOW_SENDER5	N/A
1806.010	SLOW_SENDER14	N/A
1806.203	RECEIVER	SLOW_SENDER5
1807.312	RECEIVER	FAST_SENDER
1807.432	SLOW_SENDER15	N/A
1808.630	RECEIVER	SLOW_SENDER14
1808.790	SLOW_SENDER10	N/A
1808.879	SLOW_SENDER8	N/A
1809.042	SLOW_SENDER1	N/A
1809.723	FAST_SENDER	N/A
1809.795	RECEIVER	SLOW_SENDER1
1811.831	SLOW_SENDER7	N/A
1812.616	RECEIVER	SLOW_SENDER7
1813.517	SLOW_SENDER2	N/A
1813.618	RECEIVER	SLOW_SENDER8
1814.273	RECEIVER	SLOW_SENDER2
1816.000	SLOW_SENDER12	N/A
1816.055	SLOW_SENDER14	N/A
1816.334	RECEIVER	FAST_SENDER
1820.481	RECEIVER	SLOW_SENDER12
1821.053	SLOW_SENDER8	N/A
1822.247	SLOW_SENDER1	N/A
1822.350	SLOW_SENDER3	N/A
1822.983	RECEIVER	SLOW_SENDER1
1823.279	SLOW_SENDER5	N/A
1823.692	SLOW_SENDER10	N/A
1823.982	FAST_SENDER	N/A
1824.046	RECEIVER	SLOW_SENDER5
1825.898	SLOW_SENDER12	N/A
1827.177	RECEIVER	SLOW_SENDER12
1829.346	RECEIVER	SLOW_SENDER3
1830.387	SLOW_SENDER1	N/A
1830.562	RECEIVER	FAST_SENDER
1834.771	SLOW_SENDER3	N/A
1835.502	RECEIVER	SLOW_SENDER3
1837.792	FAST_SENDER	N/A
1838.655	SLOW_SENDER10	N/A
1839.436	RECEIVER	SLOW_SENDER10
1839.543	SLOW_SENDER12	N/A
1840.273	RECEIVER	SLOW_SENDER12
1842.920	SLOW_SENDER3	N/A
1843.479	RECEIVER	FAST_SENDER
1845.891	FAST_SENDER	N/A
1846.502	RECEIVER	SLOW_SENDER3
1847.684	SLOW_SENDER12	N/A
1848.467	RECEIVER	SLOW_SENDER12
1852.344	RECEIVER	FAST_SENDER
1853.921	SLOW_SENDER3	N/A
1854.672	RECEIVER	SLOW_SENDER3
1854.790	FAST_SENDER	N/A
1855.895	SLOW_SENDER12	N/A
1856.661	RECEIVER	SLOW_SENDER12
1860.716	RECEIVER	FAST_SENDER
1862.112	SLOW_SENDER3	N/A
1862.859	RECEIVER	SLOW_SENDER3
1863.131	FAST_SENDER	N/A
1864.103	SLOW_SENDER12	N/A
1868.834	RECEIVER	FAST_SENDER
1870.266	SLOW_SENDER3	N/A
1871.033	RECEIVER	SLOW_SENDER3
1871.246	FAST_SENDER	N/A
1877.263	RECEIVER	FAST_SENDER
1879.688	FAST_SENDER	N/A
1885.740	RECEIVER	FAST_SENDER
1888.163	FAST_SENDER	N/A
1894.041	RECEIVER	FAST_SENDER
1896.449	FAST_SENDER	N/A
1902.224	RECEIVER	FAST_SENDER
1904.654	FAST_SENDER	N/A
1910.428	RECEIVER	FAST_SENDER
1912.860	FAST_SENDER	N/A
1918.819	RECEIVER	FAST_SENDER
1921.251	FAST_SENDER	N/A
1927.175	RECEIVER	FAST_SENDER
1929.624	FAST_SENDER	N/A
1935.876	RECEIVER	FAST_SENDER
1938.308	FAST_SENDER	N/A
1944.639	RECEIVER	FAST_SENDER
1947.067	FAST_SENDER	N/A
1952.571	RECEIVER	FAST_SENDER
1953.320	SLOW_SENDER16	N/A
1953.700	SLOW_SENDER9	N/A
1954.989	FAST_SENDER	N/A
1956.240	SLOW_SENDER11	N/A
1959.617	RECEIVER	SLOW_SENDER9
1960.374	RECEIVER	SLOW_SENDER16
1961.965	RECEIVER	FAST_SENDER
1963.140	SLOW_SENDER6	N/A
1964.090	SLOW_SENDER13	N/A
1964.384	FAST_SENDER	N/A
1965.813	SLOW_SENDER16	N/A
1967.151	RECEIVER	SLOW_SENDER16
1968.079	SLOW_SENDER9	N/A
1968.145	SLOW_SENDER11	N/A
1968.883	RECEIVER	SLOW_SENDER9
1969.988	RECEIVER	SLOW_SENDER11
1972.571	SLOW_SENDER16	N/A
1973.335	RECEIVER	SLOW_SENDER16
1976.200	SLOW_SENDER15	N/A
1976.930	SLOW_SENDER4	N/A
1977.319	FAST_SENDER	N/A
1977.530	SLOW_SENDER13	N/A
1977.773	SLOW_SENDER6	N/A
1977.970	SLOW_SENDER2	N/A
1978.273	RECEIVER	SLOW_SENDER13
1978.590	SLOW_SENDER7	N/A
1980.440	SLOW_SENDER14	N/A
1980.751	SLOW_SENDER16	N/A
1980.770	RECEIVER	SLOW_SENDER15
1981.416	SLOW_SENDER9	N/A
1982.415	RECEIVER	SLOW_SENDER6
1982.474	SLOW_SENDER11	N/A
1983.277	RECEIVER	SLOW_SENDER11
1984.457	RECEIVER	SLOW_SENDER4
1985.239	RECEIVER	SLOW_SENDER7
1985.711	SLOW_SENDER13	N/A
1986.142	RECEIVER	SLOW_SENDER16
1986.211	SLOW_SENDER15	N/A
1986.940	RECEIVER	SLOW_SENDER15
1988.110	SLOW_SENDER8	N/A
1989.858	SLOW_SENDER6	N/A
1990.593	RECEIVER	SLOW_SENDER6
1990.688	SLOW_SENDER7	N/A
1990.710	SLOW_SENDER11	N/A
1991.439	RECEIVER	SLOW_SENDER7
1991.950	SLOW_SENDER5	N/A
1992.359	SLOW_SENDER15	N/A
1992.654	RECEIVER	FAST_SENDER
1993.550	SLOW_SENDER16	N/A
1993.651	RECEIVER	SLOW_SENDER8
1993.802	SLOW_SENDER14	N/A
1994.312	RECEIVER	SLOW_SENDER16
1995.070	FAST_SENDER	N/A
1995.260	SLOW_SENDER4	N/A
1995.320	SLOW_SENDER1	N/A
1997.530	SLOW_SENDER2	N/A
1998.002	SLOW_SENDER6	N/A
1998.471	RECEIVER	SLOW_SENDER5
1999.083	SLOW_SENDER8	N/A
1999.252	RECEIVER	SLOW_SENDER14
2000.888	RECEIVER	SLOW_SENDER8
2001.719	SLOW_SENDER16	N/A
2002.228	RECEIVER	FAST_SENDER
2002.870	SLOW_SENDER10	N/A
2003.190	SLOW_SENDER7	N/A
2003.950	RECEIVER	SLOW_SENDER7
2004.634	FAST_SENDER	N/A
2005.159	RECEIVER	SLOW_SENDER2
2006.657	SLOW_SENDER14	N/A
2007.856	SLOW_SENDER15	N/A
2008.307	SLOW_SENDER8	N/A
2008.675	SLOW_SENDER5	N/A
2009.166	SLOW_SENDER4	N/A
2011.301	SLOW_SENDER1	N/A
2011.386	SLOW_SENDER7	N/A
2016.293	SLOW_SENDER10	N/A
2018.509	FAST_SENDER	N/A
2020.220	SLOW_SENDER12	N/A
2021.864	SLOW_SENDER8	N/A
2023.289	SLOW_SENDER5	N/A
2024.555	SLOW_SENDER1	N/A
2032.228	FAST_SENDER	N/A
2034.580	SLOW_SENDER3	N/A
2034.760	SLOW_SENDER12	N/A
2045.457	FAST_SENDER	N/A
2047.446	SLOW_SENDER3	N/A
2057.688	FAST_SENDER	N/A
2060.331	SLOW_SENDER3	N/A
2069.935	FAST_SENDER	N/A
2082.789	FAST_SENDER	N/A
2095.249	FAST_SENDER	N/A
2107.743	FAST_SENDER	N/A
2120.492	FAST_SENDER	N/A
2133.251	FAST_SENDER	N/A
2145.590	FAST_SENDER	N/A
2147.520	SLOW_SENDER9	N/A
2155.710	SLOW_SENDER11	N/A
2156.180	SLOW_SENDER13	N/A
2158.261	FAST_SENDER	N/A
2161.977	SLOW_SENDER9	N/A
2163.410	SLOW_SENDER6	N/A
2166.360	SLOW_SENDER16	N/A
2168.530	SLOW_SENDER2	N/A
2169.832	RECEIVER	FAST_SENDER
2170.056	SLOW_SENDER11	N/A
2171.223	RECEIVER	SLOW_SENDER2
2171.941	SLOW_SENDER13	N/A
2172.057	RECEIVER	SLOW_SENDER16
2172.118	FAST_SENDER	N/A
2172.922	RECEIVER	FAST_SENDER
2172.970	SLOW_SENDER15	N/A
2173.666	SLOW_SENDER2	N/A
2174.310	SLOW_SENDER14	N/A
2174.420	SLOW_SENDER4	N/A
2174.807	SLOW_SENDER9	N/A
2174.812	RECEIVER	SLOW_SENDER11
2175.368	FAST_SENDER	N/A
2175.894	RECEIVER	SLOW_SENDER15
2177.273	SLOW_SENDER6	N/A
2177.914	RECEIVER	SLOW_SENDER13
2178.341	SLOW_SENDER15	N/A
2179.087	RECEIVER	SLOW_SENDER15
2179.727	SLOW_SENDER16	N/A
2180.507	RECEIVER	SLOW_SENDER16
2181.130	SLOW_SENDER7	N/A
2183.035	RECEIVER	SLOW_SENDER6
2183.845	RECEIVER	SLOW_SENDER7
2184.443	SLOW_SENDER11	N/A
2184.509	SLOW_SENDER15	N/A
2185.719	RECEIVER	SLOW_SENDER11
2186.286	SLOW_SENDER7	N/A
2187.100	SLOW_SENDER8	N/A
2187.110	SLOW_SENDER10	N/A
2187.773	SLOW_SENDER2	N/A
2188.040	SLOW_SENDER5	N/A
2188.780	RECEIVER	FAST_SENDER
2188.792	SLOW_SENDER13	N/A
2188.898	SLOW_SENDER4	N/A
2189.570	SLOW_SENDER1	N/A
2189.652	RECEIVER	SLOW_SENDER4
2189.942	SLOW_SENDER14	N/A
2190.834	RECEIVER	SLOW_SENDER15
2191.193	FAST_SENDER	N/A
2192.135	RECEIVER	SLOW_SENDER7
2192.639	SLOW_SENDER6	N/A
2193.127	SLOW_SENDER11	N/A
2193.410	RECEIVER	SLOW_SENDER6
2194.030	SLOW_SENDER16	N/A
2194.641	RECEIVER	SLOW_SENDER1
2195.329	RECEIVER	SLOW_SENDER16
2197.054	SLOW_SENDER4	N/A
2197.828	RECEIVER	SLOW_SENDER4
2199.486	RECEIVER	SLOW_SENDER10
2200.149	RECEIVER	FAST_SENDER
2200.297	SLOW_SENDER15	N/A
2201.065	RECEIVER	SLOW_SENDER15
2202.483	SLOW_SENDER8	N/A
2202.562	FAST_SENDER	N/A
2202.729	SLOW_SENDER16	N/A
2203.260	RECEIVER	SLOW_SENDER8
2203.733	SLOW_SENDER7	N/A
2204.190	SLOW_SENDER12	N/A
2204.257	SLOW_SENDER1	N/A
2204.501	RECEIVER	SLOW_SENDER7
2205.240	SLOW_SENDER4	N/A
2205.548	RECEIVER	SLOW_SENDER1
2205.779	SLOW_SENDER5	N/A
2206.507	RECEIVER	SLOW_SENDER5
2206.887	SLOW_SENDER10	N/A
2207.659	RECEIVER	SLOW_SENDER10
2208.493	SLOW_SENDER15	N/A
2209.272	RECEIVER	SLOW_SENDER15
2209.948	RECEIVER	SLOW_SENDER4
2210.679	SLOW_SENDER8	N/A
2211.977	RECEIVER	SLOW_SENDER8
2214.147	RECEIVER	FAST_SENDER
2215.109	SLOW_SENDER10	N/A
2215.857	RECEIVER	SLOW_SENDER10
2216.597	FAST_SENDER	N/A
2217.377	SLOW_SENDER12	N/A
2218.118	RECEIVER	SLOW_SENDER12
2219.281	SLOW_SENDER4	N/A
2219.402	SLOW_SENDER8	N/A
2220.013	RECEIVER	SLOW_SENDER4
2220.180	SLOW_SENDER1	N/A
2220.702	RECEIVER	SLOW_SENDER8
2223.060	RECEIVER	FAST_SENDER
2223.270	SLOW_SENDER10	N/A
2224.660	SLOW_SENDER3	N/A
2225.465	FAST_SENDER	N/A
2225.548	SLOW_SENDER12	N/A
2226.823	RECEIVER	SLOW_SENDER12
2228.114	SLOW_SENDER8	N/A
2228.906	RECEIVER	SLOW_SENDER8
2234.243	SLOW_SENDER12	N/A
2236.309	SLOW_SENDER8	N/A
2236.481	SLOW_SENDER3	N/A
2238.066	FAST_SENDER	N/A
2248.904	SLOW_SENDER3	N/A
2251.601	FAST_SENDER	N/A
2264.194	FAST_SENDER	N/A
2276.731	FAST_SENDER	N/A
2288.866	FAST_SENDER	N/A
2301.278	FAST_SENDER	N/A
2313.581	FAST_SENDER	N/A
2325.737	FAST_SENDER	N/A
2338.685	FAST_SENDER	N/A
2339.400	SLOW_SENDER9	N/A
2351.405	FAST_SENDER	N/A
2354.164	SLOW_SENDER9	N/A
2354.650	SLOW_SENDER13	N/A
2357.300	SLOW_SENDER6	N/A
2357.470	SLOW_SENDER11	N/A
2359.780	SLOW_SENDER2	N/A
2363.200	SLOW_SENDER14	N/A
2364.335	FAST_SENDER	N/A
2368.102	SLOW_SENDER9	N/A
2368.690	SLOW_SENDER16	N/A
2368.884	SLOW_SENDER13	N/A
2371.508	SLOW_SENDER6	N/A
2373.130	SLOW_SENDER7	N/A
2373.970	SLOW_SENDER11	N/A
2375.040	SLOW_SENDER15	N/A
2375.791	SLOW_SENDER2	N/A
2377.287	SLOW_SENDER14	N/A
2378.390	SLOW_SENDER5	N/A
2378.819	FAST_SENDER	N/A
2382.718	SLOW_SENDER13	N/A
2383.620	SLOW_SENDER4	N/A
2386.250	SLOW_SENDER1	N/A
2386.684	SLOW_SENDER16	N/A
2387.084	SLOW_SENDER6	N/A
2390.967	SLOW_SENDER7	N/A
2391.030	SLOW_SENDER10	N/A
2392.515	SLOW_SENDER2	N/A
2392.681	SLOW_SENDER5	N/A
2393.232	SLOW_SENDER15	N/A
2393.653	FAST_SENDER	N/A
2393.994	RECEIVER	SLOW_SENDER15
2395.217	RECEIVER	SLOW_SENDER5
2396.243	RECEIVER	SLOW_SENDER10
2397.702	RECEIVER	SLOW_SENDER1
2398.896	RECEIVER	SLOW_SENDER7
2400.203	SLOW_SENDER4	N/A
2400.573	RECEIVER	FAST_SENDER
2401.681	SLOW_SENDER10	N/A
2402.440	SLOW_SENDER12	N/A
2402.650	SLOW_SENDER8	N/A
2402.725	RECEIVER	SLOW_SENDER4
2405.128	SLOW_SENDER1	N/A
2405.873	RECEIVER	SLOW_SENDER1
2406.344	SLOW_SENDER7	N/A
2406.854	SLOW_SENDER5	N/A
2407.648	RECEIVER	SLOW_SENDER5
2408.152	FAST_SENDER	N/A
2408.495	RECEIVER	SLOW_SENDER8
2412.437	SLOW_SENDER4	N/A
2413.171	RECEIVER	SLOW_SENDER4
2414.290	SLOW_SENDER3	N/A
2415.094	SLOW_SENDER5	N/A
2415.366	SLOW_SENDER10	N/A
2415.869	RECEIVER	SLOW_SENDER5
2417.703	SLOW_SENDER1	N/A
2418.466	RECEIVER	SLOW_SENDER1
2418.566	SLOW_SENDER8	N/A
2419.175	SLOW_SENDER12	N/A
2419.286	RECEIVER	SLOW_SENDER8
2420.188	RECEIVER	SLOW_SENDER3
2420.580	SLOW_SENDER4	N/A
2421.248	FAST_SENDER	N/A
2421.870	RECEIVER	SLOW_SENDER4
2423.000	RECEIVER	SLOW_SENDER12
2425.614	SLOW_SENDER3	N/A
2425.901	SLOW_SENDER1	N/A
2426.379	RECEIVER	SLOW_SENDER3
2426.730	SLOW_SENDER8	N/A
2427.484	RECEIVER	SLOW_SENDER8
2428.217	RECEIVER	FAST_SENDER
2430.404	SLOW_SENDER12	N/A
2430.623	FAST_SENDER	N/A
2431.160	RECEIVER	SLOW_SENDER12
2431.784	SLOW_SENDER3	N/A
2434.913	SLOW_SENDER8	N/A
2435.703	RECEIVER	SLOW_SENDER8
2436.590	RECEIVER	FAST_SENDER
2438.576	SLOW_SENDER12	N/A
2443.151	SLOW_SENDER8	N/A
2443.668	FAST_SENDER	N/A
2443.872	RECEIVER	SLOW_SENDER8
2444.549	SLOW_SENDER3	N/A
2445.295	RECEIVER	SLOW_SENDER3
2449.451	RECEIVER	FAST_SENDER
2451.311	SLOW_SENDER8	N/A
2451.890	FAST_SENDER	N/A
2452.036	RECEIVER	SLOW_SENDER8
2452.714	SLOW_SENDER3	N/A
2453.478	RECEIVER	SLOW_SENDER3
2457.712	RECEIVER	FAST_SENDER
2459.477	SLOW_SENDER8	N/A
2460.130	FAST_SENDER	N/A
2460.228	RECEIVER	SLOW_SENDER8
2465.848	RECEIVER	FAST_SENDER
2467.666	SLOW_SENDER8	N/A
2468.254	FAST_SENDER	N/A
2468.458	RECEIVER	SLOW_SENDER8
2473.912	RECEIVER	FAST_SENDER
2475.904	SLOW_SENDER8	N/A
2476.345	FAST_SENDER	N/A
2476.663	RECEIVER	SLOW_SENDER8
2482.303	RECEIVER	FAST_SENDER
2484.739	FAST_SENDER	N/A
2490.713	RECEIVER	FAST_SENDER
2493.143	FAST_SENDER	N/A
2499.270	RECEIVER	FAST_SENDER
2501.716	FAST_SENDER	N/A
2512.236	RECEIVER	FAST_SENDER
2514.676	FAST_SENDER	N/A
2520.199	RECEIVER	FAST_SENDER
2522.640	FAST_SENDER	N/A
2528.579	RECEIVER	FAST_SENDER
2530.986	FAST_SENDER	N/A
2532.610	SLOW_SENDER9	N/A
2536.953	RECEIVER	SLOW_SENDER9
2537.684	RECEIVER	FAST_SENDER
2540.087	FAST_SENDER	N/A
2543.505	SLOW_SENDER9	N/A
2544.256	RECEIVER	SLOW_SENDER9
2545.765	RECEIVER	FAST_SENDER
2545.780	SLOW_SENDER11	N/A
2547.280	SLOW_SENDER13	N/A
2548.186	FAST_SENDER	N/A
2550.020	SLOW_SENDER14	N/A
2551.680	SLOW_SENDER6	N/A
2551.689	SLOW_SENDER9	N/A
2553.908	RECEIVER	SLOW_SENDER13
2554.694	RECEIVER	FAST_SENDER
2556.476	RECEIVER	SLOW_SENDER14
2556.660	SLOW_SENDER2	N/A
2557.142	FAST_SENDER	N/A
2557.359	SLOW_SENDER11	N/A
2557.680	SLOW_SENDER16	N/A
2558.150	RECEIVER	SLOW_SENDER11
2561.233	SLOW_SENDER13	N/A
2561.912	SLOW_SENDER14	N/A
2561.960	RECEIVER	SLOW_SENDER13
2562.633	RECEIVER	SLOW_SENDER2
2562.800	SLOW_SENDER7	N/A
2563.630	SLOW_SENDER15	N/A
2563.729	RECEIVER	FAST_SENDER
2564.943	RECEIVER	SLOW_SENDER16
2565.592	SLOW_SENDER11	N/A
2566.159	FAST_SENDER	N/A
2566.338	RECEIVER	SLOW_SENDER11
2568.070	SLOW_SENDER2	N/A
2568.880	SLOW_SENDER6	N/A
2569.374	SLOW_SENDER13	N/A
2573.747	SLOW_SENDER11	N/A
2575.034	SLOW_SENDER16	N/A
2576.291	SLOW_SENDER14	N/A
2579.149	SLOW_SENDER15	N/A
2579.280	SLOW_SENDER5	N/A
2579.574	SLOW_SENDER7	N/A
2581.433	SLOW_SENDER2	N/A
2582.715	SLOW_SENDER6	N/A
2582.938	FAST_SENDER	N/A
2583.010	SLOW_SENDER10	N/A
2585.630	SLOW_SENDER4	N/A
2588.112	SLOW_SENDER16	N/A
2591.420	SLOW_SENDER1	N/A
2594.919	SLOW_SENDER7	N/A
2595.878	SLOW_SENDER5	N/A
2597.145	FAST_SENDER	N/A
2597.852	SLOW_SENDER10	N/A
2600.816	SLOW_SENDER4	N/A
2603.580	SLOW_SENDER12	N/A
2607.253	SLOW_SENDER1	N/A
2610.111	SLOW_SENDER5	N/A
2610.161	FAST_SENDER	N/A
2611.905	SLOW_SENDER10	N/A
2612.982	SLOW_SENDER4	N/A
2614.909	SLOW_SENDER12	N/A
2617.140	SLOW_SENDER3	N/A
2620.014	SLOW_SENDER1	N/A
2624.816	FAST_SENDER	N/A
2627.699	SLOW_SENDER12	N/A
2631.734	SLOW_SENDER3	N/A
2637.743	FAST_SENDER	N/A
2640.120	SLOW_SENDER8	N/A
2644.629	SLOW_SENDER3	N/A
2650.164	FAST_SENDER	N/A
2654.568	SLOW_SENDER8	N/A
2663.032	FAST_SENDER	N/A
2667.382	SLOW_SENDER8	N/A
2675.523	FAST_SENDER	N/A
2687.973	FAST_SENDER	N/A
2700.307	FAST_SENDER	N/A
2712.762	FAST_SENDER	N/A
2723.250	SLOW_SENDER9	N/A
2725.390	FAST_SENDER	N/A
2731.193	RECEIVER	FAST_SENDER
2733.629	FAST_SENDER	N/A
2734.378	RECEIVER	FAST_SENDER
2736.803	FAST_SENDER	N/A
2737.486	SLOW_SENDER9	N/A
2738.271	RECEIVER	SLOW_SENDER9
2739.149	RECEIVER	FAST_SENDER
2741.567	FAST_SENDER	N/A
2741.650	SLOW_SENDER13	N/A
2743.080	SLOW_SENDER11	N/A
2744.870	SLOW_SENDER14	N/A
2745.714	SLOW_SENDER9	N/A
2746.885	RECEIVER	SLOW_SENDER13
2748.620	SLOW_SENDER6	N/A
2749.370	RECEIVER	SLOW_SENDER6
2749.600	SLOW_SENDER2	N/A
2750.718	RECEIVER	SLOW_SENDER14
2751.780	SLOW_SENDER6	N/A
2751.874	RECEIVER	SLOW_SENDER2
2752.090	SLOW_SENDER15	N/A
2752.980	SLOW_SENDER16	N/A
2753.186	RECEIVER	FAST_SENDER
2754.213	RECEIVER	SLOW_SENDER6
2754.289	SLOW_SENDER2	N/A
2754.895	SLOW_SENDER11	N/A
2755.297	SLOW_SENDER13	N/A
2755.528	FAST_SENDER	N/A
2755.640	RECEIVER	SLOW_SENDER11
2756.123	SLOW_SENDER14	N/A
2756.568	RECEIVER	SLOW_SENDER2
2758.535	RECEIVER	SLOW_SENDER16
2759.330	SLOW_SENDER7	N/A
2759.625	SLOW_SENDER6	N/A
2760.035	RECEIVER	SLOW_SENDER7
2763.745	RECEIVER	SLOW_SENDER6
2765.874	SLOW_SENDER15	N/A
2766.678	RECEIVER	SLOW_SENDER15
2768.377	SLOW_SENDER11	N/A
2768.993	SLOW_SENDER2	N/A
2769.143	RECEIVER	SLOW_SENDER11
2769.535	SLOW_SENDER13	N/A
2770.143	SLOW_SENDER14	N/A
2770.288	RECEIVER	SLOW_SENDER13
2770.678	SLOW_SENDER16	N/A
2771.427	RECEIVER	SLOW_SENDER16
2771.674	FAST_SENDER	N/A
2773.100	SLOW_SENDER6	N/A
2773.531	RECEIVER	SLOW_SENDER2
2774.104	SLOW_SENDER15	N/A
2774.492	SLOW_SENDER7	N/A
2775.287	RECEIVER	SLOW_SENDER7
2776.454	RECEIVER	SLOW_SENDER15
2776.567	SLOW_SENDER11	N/A
2776.830	SLOW_SENDER10	N/A
2777.300	SLOW_SENDER4	N/A
2777.332	RECEIVER	SLOW_SENDER11
2777.400	SLOW_SENDER5	N/A
2778.828	SLOW_SENDER16	N/A
2779.132	RECEIVER	FAST_SENDER
2780.164	RECEIVER	SLOW_SENDER16
2780.978	SLOW_SENDER2	N/A
2781.762	RECEIVER	SLOW_SENDER2
2782.723	SLOW_SENDER7	N/A
2782.850	RECEIVER	SLOW_SENDER4
2783.900	SLOW_SENDER15	N/A
2784.500	SLOW_SENDER1	N/A
2784.691	RECEIVER	SLOW_SENDER15
2784.779	SLOW_SENDER11	N/A
2787.867	FAST_SENDER	N/A
2788.250	SLOW_SENDER4	N/A
2789.024	RECEIVER	SLOW_SENDER4
2791.188	RECEIVER	SLOW_SENDER1
2791.983	SLOW_SENDER5	N/A
2792.010	SLOW_SENDER12	N/A
2792.107	SLOW_SENDER15	N/A
2792.350	SLOW_SENDER10	N/A
2792.718	RECEIVER	SLOW_SENDER5
2793.453	RECEIVER	SLOW_SENDER15
2794.327	RECEIVER	FAST_SENDER
2794.436	SLOW_SENDER4	N/A
2795.196	RECEIVER	SLOW_SENDER4
2796.608	SLOW_SENDER1	N/A
2796.732	FAST_SENDER	N/A
2800.939	RECEIVER	SLOW_SENDER1
2802.632	SLOW_SENDER4	N/A
2803.365	RECEIVER	SLOW_SENDER4
2803.706	SLOW_SENDER5	N/A
2804.517	RECEIVER	SLOW_SENDER5
2804.874	SLOW_SENDER12	N/A
2805.628	RECEIVER	SLOW_SENDER12
2806.284	SLOW_SENDER10	N/A
2807.033	RECEIVER	SLOW_SENDER10
2808.386	RECEIVER	FAST_SENDER
2808.388	SLOW_SENDER1	N/A
2809.186	RECEIVER	SLOW_SENDER1
2809.870	SLOW_SENDER3	N/A
2810.459	FAST_SENDER	N/A
2811.939	SLOW_SENDER5	N/A
2812.708	RECEIVER	SLOW_SENDER5
2813.029	SLOW_SENDER12	N/A
2813.788	RECEIVER	SLOW_SENDER12
2816.380	RECEIVER	SLOW_SENDER3
2816.538	SLOW_SENDER4	N/A
2817.277	RECEIVER	SLOW_SENDER4
2820.125	SLOW_SENDER5	N/A
2820.867	RECEIVER	SLOW_SENDER5
2821.200	SLOW_SENDER12	N/A
2821.792	SLOW_SENDER3	N/A
2824.537	FAST_SENDER	N/A
2828.307	SLOW_SENDER5	N/A
2832.890	SLOW_SENDER8	N/A
2835.973	SLOW_SENDER3	N/A
2837.331	FAST_SENDER	N/A
2847.907	SLOW_SENDER8	N/A
2850.168	FAST_SENDER	N/A
2860.201	SLOW_SENDER8	N/A
2862.876	FAST_SENDER	N/A
2875.809	FAST_SENDER	N/A
2888.569	FAST_SENDER	N/A
2900.859	FAST_SENDER	N/A
2913.996	FAST_SENDER	N/A
2917.330	SLOW_SENDER9	N/A
2927.208	FAST_SENDER	N/A
2928.462	SLOW_SENDER9	N/A
2934.000	SLOW_SENDER13	N/A
2936.150	SLOW_SENDER14	N/A
2939.560	SLOW_SENDER6	N/A
2940.293	FAST_SENDER	N/A
2940.575	SLOW_SENDER9	N/A
2945.000	SLOW_SENDER2	N/A
2946.917	SLOW_SENDER13	N/A
2948.090	SLOW_SENDER16	N/A
2949.860	SLOW_SENDER11	N/A
2951.043	SLOW_SENDER14	N/A
2952.660	SLOW_SENDER7	N/A
2952.805	FAST_SENDER	N/A
2955.063	SLOW_SENDER6	N/A
2959.644	SLOW_SENDER2	N/A
2960.454	SLOW_SENDER13	N/A
2960.650	SLOW_SENDER15	N/A
2961.851	SLOW_SENDER16	N/A
2963.288	SLOW_SENDER11	N/A
2966.087	SLOW_SENDER14	N/A
2966.448	FAST_SENDER	N/A
2966.867	SLOW_SENDER7	N/A
2970.195	SLOW_SENDER6	N/A
2972.520	SLOW_SENDER10	N/A
2973.767	SLOW_SENDER2	N/A
2976.272	SLOW_SENDER16	N/A
2976.985	SLOW_SENDER11	N/A
2977.117	SLOW_SENDER15	N/A
2978.200	SLOW_SENDER1	N/A
2980.247	SLOW_SENDER7	N/A
2980.820	SLOW_SENDER4	N/A
2980.940	FAST_SENDER	N/A
2985.687	RECEIVER	SLOW_SENDER1
2987.624	SLOW_SENDER10	N/A
2988.092	RECEIVER	FAST_SENDER
2989.305	RECEIVER	SLOW_SENDER4
2990.513	FAST_SENDER	N/A
2991.920	SLOW_SENDER12	N/A
2992.030	RECEIVER	SLOW_SENDER10
2992.168	SLOW_SENDER15	N/A
2992.650	SLOW_SENDER5	N/A
2992.787	SLOW_SENDER1	N/A
2993.416	RECEIVER	SLOW_SENDER5
2994.657	RECEIVER	SLOW_SENDER1
2994.728	SLOW_SENDER4	N/A
2995.830	SLOW_SENDER5	N/A
2996.618	RECEIVER	SLOW_SENDER5
2997.863	RECEIVER	SLOW_SENDER12
2999.050	SLOW_SENDER5	N/A
2999.468	SLOW_SENDER10	N/A
2999.848	RECEIVER	SLOW_SENDER5
3002.086	SLOW_SENDER1	N/A
3002.859	RECEIVER	SLOW_SENDER1
3002.900	SLOW_SENDER3	N/A
3005.174	RECEIVER	SLOW_SENDER3
3005.251	SLOW_SENDER12	N/A
3005.288	SLOW_SENDER5	N/A
3005.579	FAST_SENDER	N/A
3005.984	RECEIVER	SLOW_SENDER12
3007.139	SLOW_SENDER4	N/A
3007.586	SLOW_SENDER3	N/A
3007.859	RECEIVER	SLOW_SENDER4
3010.277	SLOW_SENDER1	N/A
3011.056	RECEIVER	SLOW_SENDER1
3011.928	RECEIVER	SLOW_SENDER5
3012.992	RECEIVER	FAST_SENDER
3015.426	FAST_SENDER	N/A
3016.933	SLOW_SENDER12	N/A
3017.721	RECEIVER	SLOW_SENDER12
3018.469	SLOW_SENDER1	N/A
3019.247	RECEIVER	SLOW_SENDER1
3019.346	SLOW_SENDER5	N/A
3020.113	RECEIVER	SLOW_SENDER5
3021.543	RECEIVER	FAST_SENDER
3021.951	SLOW_SENDER3	N/A
3022.746	RECEIVER	SLOW_SENDER3
3023.943	FAST_SENDER	N/A
3024.590	SLOW_SENDER8	N/A
3025.153	SLOW_SENDER12	N/A
3026.669	SLOW_SENDER1	N/A
3026.998	RECEIVER	SLOW_SENDER12
3027.552	SLOW_SENDER5	N/A
3028.315	RECEIVER	SLOW_SENDER5
3030.044	RECEIVER	FAST_SENDER
3032.491	FAST_SENDER	N/A
3035.720	SLOW_SENDER5	N/A
3036.502	RECEIVER	SLOW_SENDER5
3037.641	SLOW_SENDER8	N/A
3038.410	RECEIVER	SLOW_SENDER8
3043.479	RECEIVER	FAST_SENDER
3043.949	SLOW_SENDER5	N/A
3044.696	RECEIVER	SLOW_SENDER5
3045.914	FAST_SENDER	N/A
3049.264	SLOW_SENDER8	N/A
3049.999	RECEIVER	SLOW_SENDER8
3052.097	SLOW_SENDER5	N/A
3052.831	RECEIVER	SLOW_SENDER5
3056.751	RECEIVER	FAST_SENDER
3059.164	FAST_SENDER	N/A
3060.263	SLOW_SENDER5	N/A
3060.982	RECEIVER	SLOW_SENDER5
3065.055	RECEIVER	FAST_SENDER
3067.488	FAST_SENDER	N/A
3073.206	RECEIVER	FAST_SENDER
3075.637	FAST_SENDER	N/A
3081.651	RECEIVER	FAST_SENDER
3084.061	FAST_SENDER	N/A
3090.098	RECEIVER	FAST_SENDER
3092.540	FAST_SENDER	N/A
3098.674	RECEIVER	FAST_SENDER
3101.091	FAST_SENDER	N/A
3106.030	SLOW_SENDER9	N/A
3106.649	RECEIVER	FAST_SENDER
3109.078	FAST_SENDER	N/A
3110.632	RECEIVER	SLOW_SENDER9
3115.677	RECEIVER	FAST_SENDER
3116.034	SLOW_SENDER9	N/A
3116.823	RECEIVER	SLOW_SENDER9
3118.116	FAST_SENDER	N/A
3122.238	SLOW_SENDER9	N/A
3122.991	RECEIVER	SLOW_SENDER9
3124.331	RECEIVER	FAST_SENDER
3124.770	SLOW_SENDER13	N/A
3126.768	FAST_SENDER	N/A
3130.408	SLOW_SENDER9	N/A
3131.194	RECEIVER	SLOW_SENDER9
3132.788	RECEIVER	FAST_SENDER
3133.630	SLOW_SENDER14	N/A
3134.610	SLOW_SENDER6	N/A
3138.638	SLOW_SENDER9	N/A
3139.330	RECEIVER	SLOW_SENDER14
3139.750	SLOW_SENDER2	N/A
3140.253	SLOW_SENDER13	N/A
3140.288	FAST_SENDER	N/A
3140.999	RECEIVER	SLOW_SENDER13
3141.350	SLOW_SENDER11	N/A
3143.440	SLOW_SENDER16	N/A
3144.764	SLOW_SENDER14	N/A
3144.800	SLOW_SENDER7	N/A
3145.379	RECEIVER	SLOW_SENDER9
3146.322	RECEIVER	SLOW_SENDER2
3148.433	SLOW_SENDER13	N/A
3149.119	SLOW_SENDER6	N/A
3149.144	RECEIVER	FAST_SENDER
3151.394	RECEIVER	SLOW_SENDER13
3151.554	FAST_SENDER	N/A
3153.180	RECEIVER	SLOW_SENDER6
3155.061	SLOW_SENDER2	N/A
3155.772	SLOW_SENDER16	N/A
3155.831	RECEIVER	SLOW_SENDER2
3156.057	SLOW_SENDER11	N/A
3156.530	RECEIVER	SLOW_SENDER16
3156.740	SLOW_SENDER15	N/A
3157.616	SLOW_SENDER14	N/A
3157.960	RECEIVER	FAST_SENDER
3158.809	SLOW_SENDER13	N/A
3158.909	RECEIVER	SLOW_SENDER14
3159.346	SLOW_SENDER7	N/A
3160.405	FAST_SENDER	N/A
3160.596	SLOW_SENDER6	N/A
3163.950	SLOW_SENDER16	N/A
3164.910	SLOW_SENDER10	N/A
3166.331	SLOW_SENDER14	N/A
3170.007	SLOW_SENDER2	N/A
3170.694	SLOW_SENDER11	N/A
3171.482	SLOW_SENDER15	N/A
3172.750	SLOW_SENDER4	N/A
3175.417	FAST_SENDER	N/A
3180.285	SLOW_SENDER10	N/A
3184.416	SLOW_SENDER15	N/A
3185.285	SLOW_SENDER4	N/A
3188.943	FAST_SENDER	N/A
3189.530	SLOW_SENDER3	N/A
3192.950	SLOW_SENDER10	N/A
3193.260	SLOW_SENDER1	N/A
3194.090	SLOW_SENDER12	N/A
3198.198	SLOW_SENDER4	N/A
3204.029	FAST_SENDER	N/A
3204.303	SLOW_SENDER3	N/A
3206.895	SLOW_SENDER1	N/A
3209.324	SLOW_SENDER12	N/A
3216.705	FAST_SENDER	N/A
3216.750	SLOW_SENDER8	N/A
3217.031	SLOW_SENDER3	N/A
3219.674	SLOW_SENDER1	N/A
3224.190	SLOW_SENDER5	N/A
3227.458	SLOW_SENDER8	N/A
3229.988	FAST_SENDER	N/A
3238.563	SLOW_SENDER5	N/A
3241.052	SLOW_SENDER8	N/A
3243.033	FAST_SENDER	N/A
3251.229	SLOW_SENDER5	N/A
3255.609	FAST_SENDER	N/A
3268.251	FAST_SENDER	N/A
3280.556	FAST_SENDER	N/A
3293.460	FAST_SENDER	N/A
3306.567	FAST_SENDER	N/A
3309.600	SLOW_SENDER9	N/A
3319.010	FAST_SENDER	N/A
3324.760	SLOW_SENDER9	N/A
3325.075	RECEIVER	FAST_SENDER
3327.170	SLOW_SENDER13	N/A
3327.329	RECEIVER	SLOW_SENDER9
3329.140	SLOW_SENDER6	N/A
3331.430	SLOW_SENDER14	N/A
3331.612	RECEIVER	SLOW_SENDER6
3331.940	SLOW_SENDER7	N/A
3332.673	FAST_SENDER	N/A
3333.017	RECEIVER	SLOW_SENDER13
3333.975	RECEIVER	SLOW_SENDER14
3334.020	SLOW_SENDER6	N/A
3334.778	SLOW_SENDER9	N/A
3335.060	SLOW_SENDER16	N/A
3335.560	RECEIVER	SLOW_SENDER9
3335.610	SLOW_SENDER2	N/A
3335.690	SLOW_SENDER11	N/A
3336.337	RECEIVER	SLOW_SENDER2
3336.399	SLOW_SENDER14	N/A
3338.346	RECEIVER	SLOW_SENDER7
3339.349	RECEIVER	SLOW_SENDER14
3340.443	SLOW_SENDER13	N/A
3341.113	RECEIVER	FAST_SENDER
3342.981	SLOW_SENDER9	N/A
3343.317	RECEIVER	SLOW_SENDER16
3343.532	FAST_SENDER	N/A
3344.790	SLOW_SENDER14	N/A
3345.118	SLOW_SENDER7	N/A
3345.868	RECEIVER	SLOW_SENDER7
3346.626	RECEIVER	SLOW_SENDER14
3348.418	SLOW_SENDER6	N/A
3348.657	SLOW_SENDER16	N/A
3348.750	SLOW_SENDER15	N/A
3349.240	SLOW_SENDER11	N/A
3349.451	RECEIVER	SLOW_SENDER16
3353.308	SLOW_SENDER7	N/A
3353.893	SLOW_SENDER2	N/A
3353.935	RECEIVER	SLOW_SENDER11
3354.680	RECEIVER	SLOW_SENDER6
3356.318	SLOW_SENDER13	N/A
3356.885	SLOW_SENDER16	N/A
3357.087	RECEIVER	SLOW_SENDER13
3357.440	SLOW_SENDER10	N/A
3357.679	FAST_SENDER	N/A
3357.970	RECEIVER	SLOW_SENDER7
3358.765	RECEIVER	SLOW_SENDER2
3359.143	SLOW_SENDER14	N/A
3360.950	RECEIVER	SLOW_SENDER14
3361.909	SLOW_SENDER15	N/A
3361.948	RECEIVER	SLOW_SENDER16
3363.270	SLOW_SENDER4	N/A
3363.420	SLOW_SENDER11	N/A
3363.822	RECEIVER	FAST_SENDER
3364.531	SLOW_SENDER13	N/A
3364.953	RECEIVER	SLOW_SENDER15
3366.198	SLOW_SENDER2	N/A
3366.261	FAST_SENDER	N/A
3366.934	RECEIVER	SLOW_SENDER2
3367.739	SLOW_SENDER7	N/A
3368.350	SLOW_SENDER14	N/A
3368.466	RECEIVER	SLOW_SENDER7
3369.357	SLOW_SENDER16	N/A
3370.114	RECEIVER	SLOW_SENDER16
3371.751	SLOW_SENDER10	N/A
3372.400	SLOW_SENDER15	N/A
3372.528	RECEIVER	SLOW_SENDER10
3374.342	SLOW_SENDER2	N/A
3374.579	RECEIVER	FAST_SENDER
3375.644	RECEIVER	SLOW_SENDER2
3376.710	SLOW_SENDER4	N/A
3376.899	RECEIVER	SLOW_SENDER15
3376.997	FAST_SENDER	N/A
3377.538	SLOW_SENDER16	N/A
3378.302	RECEIVER	SLOW_SENDER16
3378.960	SLOW_SENDER12	N/A
3379.929	SLOW_SENDER10	N/A
3381.750	SLOW_SENDER3	N/A
3383.094	SLOW_SENDER2	N/A
3385.420	SLOW_SENDER1	N/A
3388.022	SLOW_SENDER4	N/A
3389.898	FAST_SENDER	N/A
3393.887	SLOW_SENDER10	N/A
3394.058	SLOW_SENDER12	N/A
3395.429	SLOW_SENDER3	N/A
3400.490	SLOW_SENDER1	N/A
3403.143	FAST_SENDER	N/A
3406.330	SLOW_SENDER8	N/A
3407.141	SLOW_SENDER12	N/A
3407.967	SLOW_SENDER3	N/A
3413.115	SLOW_SENDER1	N/A
3415.550	SLOW_SENDER5	N/A
3415.853	FAST_SENDER	N/A
3420.688	SLOW_SENDER8	N/A
3429.884	FAST_SENDER	N/A
3430.780	SLOW_SENDER5	N/A
3434.738	SLOW_SENDER8	N/A
3442.932	FAST_SENDER	N/A
3444.055	SLOW_SENDER5	N/A
3455.383	FAST_SENDER	N/A
3467.919	FAST_SENDER	N/A
3480.093	FAST_SENDER	N/A
3492.393	FAST_SENDER	N/A
3505.430	FAST_SENDER	N/A
3510.490	SLOW_SENDER9	N/A
3518.360	SLOW_SENDER6	N/A
3518.490	FAST_SENDER	N/A
3524.157	SLOW_SENDER9	N/A
3528.990	SLOW_SENDER13	N/A
3529.810	SLOW_SENDER11	N/A
3532.120	SLOW_SENDER7	N/A
3532.955	FAST_SENDER	N/A
3535.370	SLOW_SENDER14	N/A
3535.458	SLOW_SENDER6	N/A
3537.339	SLOW_SENDER9	N/A
3539.520	SLOW_SENDER2	N/A
3540.320	SLOW_SENDER15	N/A
3541.980	SLOW_SENDER16	N/A
3542.727	SLOW_SENDER13	N/A
3543.235	SLOW_SENDER11	N/A
3543.484	RECEIVER	SLOW_SENDER13
3544.593	RECEIVER	SLOW_SENDER16
3547.041	SLOW_SENDER16	N/A
3547.066	RECEIVER	SLOW_SENDER11
3547.240	FAST_SENDER	N/A
3547.764	RECEIVER	SLOW_SENDER2
3547.857	SLOW_SENDER7	N/A
3548.670	RECEIVER	SLOW_SENDER7
3548.869	SLOW_SENDER14	N/A
3549.163	SLOW_SENDER6	N/A
3549.322	RECEIVER	FAST_SENDER
3550.480	RECEIVER	SLOW_SENDER6
3550.907	SLOW_SENDER13	N/A
3551.283	RECEIVER	SLOW_SENDER14
3551.741	FAST_SENDER	N/A
3552.221	RECEIVER	SLOW_SENDER16
3553.184	SLOW_SENDER2	N/A
3554.485	SLOW_SENDER11	N/A
3554.996	RECEIVER	SLOW_SENDER2
3555.280	SLOW_SENDER4	N/A
3555.340	SLOW_SENDER15	N/A
3555.884	RECEIVER	SLOW_SENDER13
3556.101	SLOW_SENDER7	N/A
3557.407	RECEIVER	SLOW_SENDER7
3558.210	SLOW_SENDER10	N/A
3558.665	RECEIVER	FAST_SENDER
3559.621	SLOW_SENDER16	N/A
3560.362	RECEIVER	SLOW_SENDER16
3560.530	SLOW_SENDER14	N/A
3561.525	RECEIVER	SLOW_SENDER4
3562.445	SLOW_SENDER2	N/A
3562.622	RECEIVER	SLOW_SENDER10
3563.286	SLOW_SENDER13	N/A
3563.788	RECEIVER	SLOW_SENDER2
3564.833	SLOW_SENDER7	N/A
3566.908	FAST_SENDER	N/A
3566.967	SLOW_SENDER4	N/A
3567.656	SLOW_SENDER15	N/A
3567.795	SLOW_SENDER16	N/A
3568.060	SLOW_SENDER10	N/A
3568.265	RECEIVER	SLOW_SENDER4
3570.560	RECEIVER	SLOW_SENDER15
3571.300	SLOW_SENDER12	N/A
3571.614	RECEIVER	SLOW_SENDER16
3572.545	RECEIVER	FAST_SENDER
3573.699	SLOW_SENDER4	N/A
3574.220	SLOW_SENDER3	N/A
3574.979	FAST_SENDER	N/A
3575.529	RECEIVER	SLOW_SENDER4
3578.090	SLOW_SENDER1	N/A
3580.814	RECEIVER	SLOW_SENDER3
3581.659	RECEIVER	FAST_SENDER
3583.268	SLOW_SENDER10	N/A
3584.055	RECEIVER	SLOW_SENDER10
3585.046	SLOW_SENDER12	N/A
3585.084	RECEIVER	SLOW_SENDER1
3585.840	RECEIVER	SLOW_SENDER12
3586.181	SLOW_SENDER4	N/A
3586.946	RECEIVER	SLOW_SENDER4
3588.270	FAST_SENDER	N/A
3588.459	SLOW_SENDER3	N/A
3589.739	RECEIVER	SLOW_SENDER3
3590.500	SLOW_SENDER1	N/A
3591.253	RECEIVER	SLOW_SENDER1
3591.503	SLOW_SENDER10	N/A
3592.255	RECEIVER	SLOW_SENDER10
3593.269	SLOW_SENDER12	N/A
3594.047	RECEIVER	SLOW_SENDER12
3594.369	SLOW_SENDER4	N/A
3596.684	SLOW_SENDER1	N/A
3597.163	SLOW_SENDER3	N/A
3599.160	SLOW_SENDER8	N/A
3599.695	SLOW_SENDER10	N/A
3601.490	SLOW_SENDER12	N/A
3602.239	FAST_SENDER	N/A
3608.350	SLOW_SENDER5	N/A
3609.926	SLOW_SENDER1	N/A
3613.788	SLOW_SENDER8	N/A
3614.729	FAST_SENDER	N/A
3620.412	SLOW_SENDER5	N/A
3627.740	FAST_SENDER	N/A
3628.834	SLOW_SENDER8	N/A
3632.872	SLOW_SENDER5	N/A
3640.890	FAST_SENDER	N/A
3653.927	FAST_SENDER	N/A
3666.898	FAST_SENDER	N/A
3679.141	FAST_SENDER	N/A
3691.303	FAST_SENDER	N/A
3702.240	SLOW_SENDER9	N/A
3704.242	FAST_SENDER	N/A
3714.210	SLOW_SENDER6	N/A
3716.662	SLOW_SENDER9	N/A
3716.954	FAST_SENDER	N/A
3720.970	SLOW_SENDER11	N/A
3728.510	SLOW_SENDER13	N/A
3728.600	SLOW_SENDER14	N/A
3728.676	SLOW_SENDER6	N/A
3730.317	FAST_SENDER	N/A
3730.354	SLOW_SENDER9	N/A
3732.580	SLOW_SENDER2	N/A
3733.730	SLOW_SENDER15	N/A
3734.680	SLOW_SENDER7	N/A
3736.760	SLOW_SENDER16	N/A
3736.925	SLOW_SENDER11	N/A
3741.835	SLOW_SENDER6	N/A
3742.591	SLOW_SENDER13	N/A
3743.316	SLOW_SENDER14	N/A
3744.495	FAST_SENDER	N/A
3747.306	SLOW_SENDER2	N/A
3748.160	SLOW_SENDER15	N/A
3750.721	SLOW_SENDER7	N/A
3751.415	SLOW_SENDER11	N/A
3751.834	SLOW_SENDER16	N/A
3755.896	SLOW_SENDER14	N/A
3757.781	RECEIVER	SLOW_SENDER16
3757.844	FAST_SENDER	N/A
3760.073	RECEIVER	FAST_SENDER
3760.100	SLOW_SENDER4	N/A
3760.522	SLOW_SENDER2	N/A
3761.290	RECEIVER	SLOW_SENDER2
3762.231	SLOW_SENDER15	N/A
3762.479	FAST_SENDER	N/A
3762.503	RECEIVER	SLOW_SENDER4
3763.500	SLOW_SENDER10	N/A
[truncated: 17,686 more rows]
