# Supplementary material for: CATO: Wake-Up reCeiver-bAsed communicaTiOn for Batteryless Devices
Source: Sensors (Basel). 2025 Nov 7;25(22):6813. doi: 10.3390/s25226813 (PMC12655924; doi:10.3390/s25226813)
Supplement: Supplementary file 1 [file sensors-25-06813-s001.zip › File S1_Experimental_and_Simulation_Data/simulation/multiple_les/nodes4/mac_competing_nodes_both.csv]

time_s	node_id	received_from
2.700	FAST_SENDER	N/A
2.700	SLOW_SENDER1	N/A
2.700	SLOW_SENDER2	N/A
8.760	RECEIVER	SLOW_SENDER2
15.698	FAST_SENDER	N/A
16.373	SLOW_SENDER1	N/A
16.424	RECEIVER	FAST_SENDER
16.523	SLOW_SENDER2	N/A
18.868	FAST_SENDER	N/A
21.767	RECEIVER	SLOW_SENDER1
24.634	RECEIVER	SLOW_SENDER2
27.217	SLOW_SENDER1	N/A
27.990	RECEIVER	SLOW_SENDER1
30.077	SLOW_SENDER2	N/A
32.186	FAST_SENDER	N/A
34.186	FAST_SENDER	N/A
35.077	SLOW_SENDER2	N/A
35.438	SLOW_SENDER1	N/A
36.186	FAST_SENDER	N/A
38.069	RECEIVER	SLOW_SENDER1
38.186	FAST_SENDER	N/A
40.077	SLOW_SENDER2	N/A
40.186	FAST_SENDER	N/A
42.186	FAST_SENDER	N/A
44.186	FAST_SENDER	N/A
45.077	SLOW_SENDER2	N/A
45.498	SLOW_SENDER1	N/A
45.812	RECEIVER	SLOW_SENDER2
46.186	FAST_SENDER	N/A
46.944	RECEIVER	FAST_SENDER
49.094	RECEIVER	SLOW_SENDER1
49.362	FAST_SENDER	N/A
51.362	FAST_SENDER	N/A
53.362	FAST_SENDER	N/A
55.362	FAST_SENDER	N/A
57.362	FAST_SENDER	N/A
57.822	SLOW_SENDER2	N/A
59.362	FAST_SENDER	N/A
61.362	FAST_SENDER	N/A
63.362	FAST_SENDER	N/A
64.100	RECEIVER	FAST_SENDER
64.822	SLOW_SENDER2	N/A
66.549	FAST_SENDER	N/A
71.822	SLOW_SENDER2	N/A
72.553	RECEIVER	FAST_SENDER
74.648	RECEIVER	SLOW_SENDER2
74.987	FAST_SENDER	N/A
80.478	RECEIVER	FAST_SENDER
82.078	SLOW_SENDER2	N/A
82.917	FAST_SENDER	N/A
83.667	RECEIVER	FAST_SENDER
86.089	FAST_SENDER	N/A
92.147	RECEIVER	FAST_SENDER
94.578	FAST_SENDER	N/A
95.351	RECEIVER	FAST_SENDER
97.790	FAST_SENDER	N/A
104.056	RECEIVER	FAST_SENDER
110.697	FAST_SENDER	N/A
111.495	RECEIVER	FAST_SENDER
113.942	FAST_SENDER	N/A
119.726	RECEIVER	FAST_SENDER
126.344	FAST_SENDER	N/A
127.107	RECEIVER	FAST_SENDER
129.540	FAST_SENDER	N/A
135.657	RECEIVER	FAST_SENDER
138.094	FAST_SENDER	N/A
138.836	RECEIVER	FAST_SENDER
141.237	FAST_SENDER	N/A
147.417	RECEIVER	FAST_SENDER
154.241	FAST_SENDER	N/A
155.016	RECEIVER	FAST_SENDER
157.438	FAST_SENDER	N/A
163.143	RECEIVER	FAST_SENDER
165.547	FAST_SENDER	N/A
166.307	RECEIVER	FAST_SENDER
168.739	FAST_SENDER	N/A
174.882	RECEIVER	FAST_SENDER
177.299	FAST_SENDER	N/A
178.092	RECEIVER	FAST_SENDER
180.522	FAST_SENDER	N/A
186.544	RECEIVER	FAST_SENDER
188.964	FAST_SENDER	N/A
189.710	RECEIVER	FAST_SENDER
192.155	FAST_SENDER	N/A
198.486	RECEIVER	FAST_SENDER
200.903	FAST_SENDER	N/A
201.699	RECEIVER	FAST_SENDER
209.566	FAST_SENDER	N/A
210.346	RECEIVER	FAST_SENDER
212.660	SLOW_SENDER1	N/A
212.790	FAST_SENDER	N/A
218.289	RECEIVER	SLOW_SENDER1
223.716	SLOW_SENDER1	N/A
225.761	FAST_SENDER	N/A
226.254	RECEIVER	SLOW_SENDER1
231.468	RECEIVER	FAST_SENDER
233.678	SLOW_SENDER1	N/A
233.918	FAST_SENDER	N/A
234.644	RECEIVER	FAST_SENDER
237.056	FAST_SENDER	N/A
238.003	RECEIVER	SLOW_SENDER1
239.056	FAST_SENDER	N/A
241.056	FAST_SENDER	N/A
243.056	FAST_SENDER	N/A
245.056	FAST_SENDER	N/A
245.442	SLOW_SENDER1	N/A
247.056	FAST_SENDER	N/A
247.280	SLOW_SENDER2	N/A
248.045	RECEIVER	SLOW_SENDER2
249.056	FAST_SENDER	N/A
250.483	SLOW_SENDER2	N/A
251.056	FAST_SENDER	N/A
255.750	RECEIVER	SLOW_SENDER2
263.190	SLOW_SENDER2	N/A
263.483	FAST_SENDER	N/A
265.483	FAST_SENDER	N/A
265.807	RECEIVER	SLOW_SENDER2
267.483	FAST_SENDER	N/A
269.483	FAST_SENDER	N/A
271.483	FAST_SENDER	N/A
273.253	SLOW_SENDER2	N/A
273.483	FAST_SENDER	N/A
274.002	RECEIVER	SLOW_SENDER2
275.483	FAST_SENDER	N/A
277.483	FAST_SENDER	N/A
278.230	RECEIVER	FAST_SENDER
280.651	FAST_SENDER	N/A
281.447	SLOW_SENDER2	N/A
282.223	RECEIVER	SLOW_SENDER2
283.120	RECEIVER	FAST_SENDER
285.559	FAST_SENDER	N/A
289.657	SLOW_SENDER2	N/A
290.416	RECEIVER	SLOW_SENDER2
297.852	SLOW_SENDER2	N/A
297.992	FAST_SENDER	N/A
299.298	RECEIVER	FAST_SENDER
301.734	FAST_SENDER	N/A
307.656	RECEIVER	FAST_SENDER
310.103	FAST_SENDER	N/A
310.888	RECEIVER	FAST_SENDER
313.336	FAST_SENDER	N/A
319.263	RECEIVER	FAST_SENDER
321.664	FAST_SENDER	N/A
322.393	RECEIVER	FAST_SENDER
324.837	FAST_SENDER	N/A
330.758	RECEIVER	FAST_SENDER
333.201	FAST_SENDER	N/A
333.946	RECEIVER	FAST_SENDER
336.353	FAST_SENDER	N/A
342.070	RECEIVER	FAST_SENDER
344.515	FAST_SENDER	N/A
345.280	RECEIVER	FAST_SENDER
347.723	FAST_SENDER	N/A
353.824	RECEIVER	FAST_SENDER
356.229	FAST_SENDER	N/A
356.993	RECEIVER	FAST_SENDER
359.430	FAST_SENDER	N/A
365.432	RECEIVER	FAST_SENDER
367.879	FAST_SENDER	N/A
368.610	RECEIVER	FAST_SENDER
371.059	FAST_SENDER	N/A
376.647	RECEIVER	FAST_SENDER
379.092	FAST_SENDER	N/A
379.829	RECEIVER	FAST_SENDER
382.260	FAST_SENDER	N/A
387.673	RECEIVER	FAST_SENDER
390.074	FAST_SENDER	N/A
390.874	RECEIVER	FAST_SENDER
393.319	FAST_SENDER	N/A
399.346	RECEIVER	FAST_SENDER
401.779	FAST_SENDER	N/A
402.528	RECEIVER	FAST_SENDER
404.937	FAST_SENDER	N/A
409.760	SLOW_SENDER1	N/A
411.168	RECEIVER	FAST_SENDER
411.967	RECEIVER	SLOW_SENDER1
413.614	FAST_SENDER	N/A
414.369	SLOW_SENDER1	N/A
418.368	RECEIVER	SLOW_SENDER1
425.774	SLOW_SENDER1	N/A
425.821	FAST_SENDER	N/A
427.821	FAST_SENDER	N/A
427.854	RECEIVER	SLOW_SENDER1
429.821	FAST_SENDER	N/A
431.821	FAST_SENDER	N/A
433.821	FAST_SENDER	N/A
435.294	SLOW_SENDER1	N/A
435.821	FAST_SENDER	N/A
436.070	RECEIVER	SLOW_SENDER1
437.821	FAST_SENDER	N/A
439.821	FAST_SENDER	N/A
440.624	RECEIVER	FAST_SENDER
443.058	FAST_SENDER	N/A
443.496	SLOW_SENDER1	N/A
444.288	RECEIVER	SLOW_SENDER1
451.690	SLOW_SENDER1	N/A
455.961	FAST_SENDER	N/A
456.720	RECEIVER	FAST_SENDER
459.153	FAST_SENDER	N/A
462.510	SLOW_SENDER2	N/A
465.059	RECEIVER	FAST_SENDER
470.115	RECEIVER	SLOW_SENDER2
471.849	FAST_SENDER	N/A
477.535	SLOW_SENDER2	N/A
478.014	RECEIVER	FAST_SENDER
479.926	RECEIVER	SLOW_SENDER2
480.460	FAST_SENDER	N/A
486.690	RECEIVER	FAST_SENDER
487.357	SLOW_SENDER2	N/A
489.127	FAST_SENDER	N/A
489.913	RECEIVER	FAST_SENDER
491.908	RECEIVER	SLOW_SENDER2
492.314	FAST_SENDER	N/A
494.314	FAST_SENDER	N/A
496.314	FAST_SENDER	N/A
498.314	FAST_SENDER	N/A
500.314	FAST_SENDER	N/A
502.314	FAST_SENDER	N/A
504.314	FAST_SENDER	N/A
506.314	FAST_SENDER	N/A
507.052	RECEIVER	FAST_SENDER
509.499	FAST_SENDER	N/A
515.179	RECEIVER	FAST_SENDER
517.619	FAST_SENDER	N/A
518.324	RECEIVER	FAST_SENDER
520.758	FAST_SENDER	N/A
526.394	RECEIVER	FAST_SENDER
528.829	FAST_SENDER	N/A
529.622	RECEIVER	FAST_SENDER
532.071	FAST_SENDER	N/A
537.871	RECEIVER	FAST_SENDER
540.289	FAST_SENDER	N/A
541.040	RECEIVER	FAST_SENDER
543.454	FAST_SENDER	N/A
549.673	RECEIVER	FAST_SENDER
552.101	FAST_SENDER	N/A
552.889	RECEIVER	FAST_SENDER
555.324	FAST_SENDER	N/A
560.885	RECEIVER	FAST_SENDER
563.326	FAST_SENDER	N/A
564.082	RECEIVER	FAST_SENDER
566.523	FAST_SENDER	N/A
572.534	RECEIVER	FAST_SENDER
574.966	FAST_SENDER	N/A
575.700	RECEIVER	FAST_SENDER
578.120	FAST_SENDER	N/A
584.111	RECEIVER	FAST_SENDER
586.525	FAST_SENDER	N/A
587.321	RECEIVER	FAST_SENDER
589.770	FAST_SENDER	N/A
595.747	RECEIVER	FAST_SENDER
598.187	FAST_SENDER	N/A
598.916	RECEIVER	FAST_SENDER
601.343	FAST_SENDER	N/A
607.360	RECEIVER	FAST_SENDER
609.793	FAST_SENDER	N/A
610.538	RECEIVER	FAST_SENDER
612.984	FAST_SENDER	N/A
616.160	SLOW_SENDER1	N/A
619.072	RECEIVER	FAST_SENDER
621.492	FAST_SENDER	N/A
622.238	RECEIVER	FAST_SENDER
624.650	FAST_SENDER	N/A
630.316	RECEIVER	FAST_SENDER
631.583	SLOW_SENDER1	N/A
632.718	FAST_SENDER	N/A
633.462	RECEIVER	FAST_SENDER
635.703	RECEIVER	SLOW_SENDER1
635.875	FAST_SENDER	N/A
637.875	FAST_SENDER	N/A
639.875	FAST_SENDER	N/A
641.875	FAST_SENDER	N/A
643.134	SLOW_SENDER1	N/A
643.875	FAST_SENDER	N/A
645.875	FAST_SENDER	N/A
647.875	FAST_SENDER	N/A
649.875	FAST_SENDER	N/A
650.676	RECEIVER	FAST_SENDER
653.114	FAST_SENDER	N/A
655.070	SLOW_SENDER2	N/A
659.028	RECEIVER	FAST_SENDER
661.451	FAST_SENDER	N/A
662.247	RECEIVER	FAST_SENDER
669.824	SLOW_SENDER2	N/A
670.215	FAST_SENDER	N/A
670.952	RECEIVER	FAST_SENDER
673.383	FAST_SENDER	N/A
674.242	RECEIVER	SLOW_SENDER2
675.383	FAST_SENDER	N/A
677.383	FAST_SENDER	N/A
679.383	FAST_SENDER	N/A
681.383	FAST_SENDER	N/A
681.651	SLOW_SENDER2	N/A
683.383	FAST_SENDER	N/A
684.027	RECEIVER	SLOW_SENDER2
685.383	FAST_SENDER	N/A
687.383	FAST_SENDER	N/A
691.473	SLOW_SENDER2	N/A
693.161	RECEIVER	FAST_SENDER
695.588	FAST_SENDER	N/A
696.372	RECEIVER	FAST_SENDER
698.788	FAST_SENDER	N/A
704.598	RECEIVER	FAST_SENDER
707.048	FAST_SENDER	N/A
707.810	RECEIVER	FAST_SENDER
710.238	FAST_SENDER	N/A
715.832	RECEIVER	FAST_SENDER
718.245	FAST_SENDER	N/A
718.994	RECEIVER	FAST_SENDER
721.409	FAST_SENDER	N/A
727.212	RECEIVER	FAST_SENDER
729.650	FAST_SENDER	N/A
730.449	RECEIVER	FAST_SENDER
732.857	FAST_SENDER	N/A
738.652	RECEIVER	FAST_SENDER
741.100	FAST_SENDER	N/A
741.867	RECEIVER	FAST_SENDER
744.309	FAST_SENDER	N/A
750.231	RECEIVER	FAST_SENDER
752.663	FAST_SENDER	N/A
753.435	RECEIVER	FAST_SENDER
755.879	FAST_SENDER	N/A
762.071	RECEIVER	FAST_SENDER
764.492	FAST_SENDER	N/A
765.269	RECEIVER	FAST_SENDER
767.691	FAST_SENDER	N/A
773.501	RECEIVER	FAST_SENDER
775.909	FAST_SENDER	N/A
776.692	RECEIVER	FAST_SENDER
779.134	FAST_SENDER	N/A
785.233	RECEIVER	FAST_SENDER
787.671	FAST_SENDER	N/A
788.399	RECEIVER	FAST_SENDER
790.809	FAST_SENDER	N/A
796.430	RECEIVER	FAST_SENDER
798.876	FAST_SENDER	N/A
799.584	RECEIVER	FAST_SENDER
801.987	FAST_SENDER	N/A
808.293	RECEIVER	FAST_SENDER
809.020	SLOW_SENDER1	N/A
809.775	RECEIVER	SLOW_SENDER1
810.726	FAST_SENDER	N/A
812.186	SLOW_SENDER1	N/A
816.032	RECEIVER	SLOW_SENDER1
821.481	SLOW_SENDER1	N/A
823.729	FAST_SENDER	N/A
823.833	RECEIVER	SLOW_SENDER1
825.729	FAST_SENDER	N/A
827.729	FAST_SENDER	N/A
829.729	FAST_SENDER	N/A
831.277	SLOW_SENDER1	N/A
831.729	FAST_SENDER	N/A
832.077	RECEIVER	SLOW_SENDER1
833.729	FAST_SENDER	N/A
835.729	FAST_SENDER	N/A
837.729	FAST_SENDER	N/A
838.482	RECEIVER	FAST_SENDER
839.485	SLOW_SENDER1	N/A
840.291	RECEIVER	SLOW_SENDER1
840.931	FAST_SENDER	N/A
841.701	RECEIVER	FAST_SENDER
844.120	FAST_SENDER	N/A
847.703	SLOW_SENDER1	N/A
847.910	SLOW_SENDER2	N/A
848.405	RECEIVER	SLOW_SENDER1
850.013	RECEIVER	SLOW_SENDER2
852.419	SLOW_SENDER2	N/A
854.400	RECEIVER	FAST_SENDER
855.830	SLOW_SENDER1	N/A
856.402	RECEIVER	SLOW_SENDER2
856.486	FAST_SENDER	N/A
858.486	FAST_SENDER	N/A
860.486	FAST_SENDER	N/A
862.486	FAST_SENDER	N/A
862.830	SLOW_SENDER1	N/A
863.824	SLOW_SENDER2	N/A
864.486	FAST_SENDER	N/A
865.995	RECEIVER	SLOW_SENDER2
866.486	FAST_SENDER	N/A
868.486	FAST_SENDER	N/A
869.830	SLOW_SENDER1	N/A
870.486	FAST_SENDER	N/A
870.629	RECEIVER	SLOW_SENDER1
873.006	RECEIVER	FAST_SENDER
873.408	SLOW_SENDER2	N/A
874.144	RECEIVER	SLOW_SENDER2
875.446	FAST_SENDER	N/A
876.222	RECEIVER	FAST_SENDER
878.078	SLOW_SENDER1	N/A
878.640	FAST_SENDER	N/A
878.819	RECEIVER	SLOW_SENDER1
880.783	RECEIVER	FAST_SENDER
881.572	SLOW_SENDER2	N/A
882.336	RECEIVER	SLOW_SENDER2
883.227	FAST_SENDER	N/A
883.984	RECEIVER	FAST_SENDER
886.254	SLOW_SENDER1	N/A
886.424	FAST_SENDER	N/A
887.042	RECEIVER	SLOW_SENDER1
889.201	RECEIVER	FAST_SENDER
889.753	SLOW_SENDER2	N/A
890.507	RECEIVER	SLOW_SENDER2
891.623	FAST_SENDER	N/A
892.380	RECEIVER	FAST_SENDER
894.447	SLOW_SENDER1	N/A
894.796	FAST_SENDER	N/A
895.207	RECEIVER	SLOW_SENDER1
897.046	RECEIVER	FAST_SENDER
897.936	SLOW_SENDER2	N/A
898.706	RECEIVER	SLOW_SENDER2
899.473	FAST_SENDER	N/A
900.237	RECEIVER	FAST_SENDER
902.644	FAST_SENDER	N/A
908.258	RECEIVER	FAST_SENDER
910.686	FAST_SENDER	N/A
911.430	RECEIVER	FAST_SENDER
913.836	FAST_SENDER	N/A
919.506	RECEIVER	FAST_SENDER
921.927	FAST_SENDER	N/A
922.684	RECEIVER	FAST_SENDER
925.131	FAST_SENDER	N/A
931.036	RECEIVER	FAST_SENDER
933.454	FAST_SENDER	N/A
934.234	RECEIVER	FAST_SENDER
936.659	FAST_SENDER	N/A
942.572	RECEIVER	FAST_SENDER
944.980	FAST_SENDER	N/A
945.733	RECEIVER	FAST_SENDER
948.148	FAST_SENDER	N/A
954.064	RECEIVER	FAST_SENDER
956.485	FAST_SENDER	N/A
957.229	RECEIVER	FAST_SENDER
959.636	FAST_SENDER	N/A
965.536	RECEIVER	FAST_SENDER
967.984	FAST_SENDER	N/A
968.747	RECEIVER	FAST_SENDER
971.164	FAST_SENDER	N/A
977.238	RECEIVER	FAST_SENDER
979.685	FAST_SENDER	N/A
982.040	RECEIVER	FAST_SENDER
984.444	FAST_SENDER	N/A
994.908	RECEIVER	FAST_SENDER
997.353	FAST_SENDER	N/A
1002.963	RECEIVER	FAST_SENDER
1005.367	FAST_SENDER	N/A
1011.256	RECEIVER	FAST_SENDER
1013.677	FAST_SENDER	N/A
1019.487	RECEIVER	FAST_SENDER
1026.416	FAST_SENDER	N/A
1032.085	RECEIVER	FAST_SENDER
1034.533	FAST_SENDER	N/A
1040.602	RECEIVER	FAST_SENDER
1043.045	FAST_SENDER	N/A
1043.828	RECEIVER	FAST_SENDER
1046.234	FAST_SENDER	N/A
1052.058	RECEIVER	FAST_SENDER
1054.486	FAST_SENDER	N/A
1055.256	RECEIVER	FAST_SENDER
1057.682	FAST_SENDER	N/A
1058.730	SLOW_SENDER1	N/A
1062.210	SLOW_SENDER2	N/A
1063.515	RECEIVER	FAST_SENDER
1065.316	RECEIVER	SLOW_SENDER2
1065.928	FAST_SENDER	N/A
1070.746	SLOW_SENDER2	N/A
1071.697	RECEIVER	FAST_SENDER
1073.446	SLOW_SENDER1	N/A
1074.118	FAST_SENDER	N/A
1074.572	RECEIVER	SLOW_SENDER2
1076.118	FAST_SENDER	N/A
1078.118	FAST_SENDER	N/A
1078.446	SLOW_SENDER1	N/A
1080.118	FAST_SENDER	N/A
1082.011	SLOW_SENDER2	N/A
1082.118	FAST_SENDER	N/A
1082.775	RECEIVER	SLOW_SENDER2
1083.446	SLOW_SENDER1	N/A
1084.118	FAST_SENDER	N/A
1087.492	RECEIVER	SLOW_SENDER1
1088.211	FAST_SENDER	N/A
1090.211	FAST_SENDER	N/A
1091.902	SLOW_SENDER2	N/A
1092.211	FAST_SENDER	N/A
1094.211	FAST_SENDER	N/A
1094.908	SLOW_SENDER1	N/A
1095.712	RECEIVER	SLOW_SENDER1
1096.211	FAST_SENDER	N/A
1098.211	FAST_SENDER	N/A
1098.902	SLOW_SENDER2	N/A
1100.211	FAST_SENDER	N/A
1102.211	FAST_SENDER	N/A
1103.152	SLOW_SENDER1	N/A
1103.958	RECEIVER	SLOW_SENDER1
1105.902	SLOW_SENDER2	N/A
1106.628	RECEIVER	SLOW_SENDER2
1108.433	RECEIVER	FAST_SENDER
1110.848	FAST_SENDER	N/A
1111.375	SLOW_SENDER1	N/A
1112.154	RECEIVER	SLOW_SENDER1
1114.028	SLOW_SENDER2	N/A
1114.763	RECEIVER	SLOW_SENDER2
1116.835	RECEIVER	FAST_SENDER
1122.175	SLOW_SENDER2	N/A
1122.912	RECEIVER	SLOW_SENDER2
1123.953	FAST_SENDER	N/A
1130.149	RECEIVER	FAST_SENDER
1130.360	SLOW_SENDER2	N/A
1131.130	RECEIVER	SLOW_SENDER2
1132.565	FAST_SENDER	N/A
1138.558	SLOW_SENDER2	N/A
1138.592	RECEIVER	FAST_SENDER
1139.370	RECEIVER	SLOW_SENDER2
1141.032	FAST_SENDER	N/A
1146.908	RECEIVER	FAST_SENDER
1149.358	FAST_SENDER	N/A
1155.774	RECEIVER	FAST_SENDER
1158.179	FAST_SENDER	N/A
1163.878	RECEIVER	FAST_SENDER
1166.293	FAST_SENDER	N/A
1171.934	RECEIVER	FAST_SENDER
1174.384	FAST_SENDER	N/A
1180.263	RECEIVER	FAST_SENDER
1182.687	FAST_SENDER	N/A
1188.441	RECEIVER	FAST_SENDER
1190.853	FAST_SENDER	N/A
1196.800	RECEIVER	FAST_SENDER
1199.219	FAST_SENDER	N/A
1205.317	RECEIVER	FAST_SENDER
1212.086	FAST_SENDER	N/A
1218.403	RECEIVER	FAST_SENDER
1220.847	FAST_SENDER	N/A
1226.682	RECEIVER	FAST_SENDER
1229.112	FAST_SENDER	N/A
1234.829	RECEIVER	FAST_SENDER
1237.235	FAST_SENDER	N/A
1243.150	RECEIVER	FAST_SENDER
1245.579	FAST_SENDER	N/A
1251.527	RECEIVER	FAST_SENDER
1253.975	FAST_SENDER	N/A
1256.497	RECEIVER	FAST_SENDER
1258.909	FAST_SENDER	N/A
1265.155	RECEIVER	FAST_SENDER
1267.600	FAST_SENDER	N/A
1273.763	RECEIVER	FAST_SENDER
1275.770	SLOW_SENDER1	N/A
1276.207	FAST_SENDER	N/A
1282.185	RECEIVER	SLOW_SENDER1
1282.951	RECEIVER	FAST_SENDER
1285.401	FAST_SENDER	N/A
1287.607	SLOW_SENDER1	N/A
1288.375	RECEIVER	SLOW_SENDER1
1291.689	RECEIVER	FAST_SENDER
1294.099	FAST_SENDER	N/A
1296.099	FAST_SENDER	N/A
1298.099	FAST_SENDER	N/A
1299.771	SLOW_SENDER1	N/A
1300.099	FAST_SENDER	N/A
1300.581	RECEIVER	SLOW_SENDER1
1302.099	FAST_SENDER	N/A
1302.960	SLOW_SENDER2	N/A
1304.099	FAST_SENDER	N/A
1306.099	FAST_SENDER	N/A
1308.024	SLOW_SENDER1	N/A
1308.099	FAST_SENDER	N/A
1308.742	RECEIVER	SLOW_SENDER1
1314.569	RECEIVER	FAST_SENDER
1316.182	SLOW_SENDER1	N/A
1316.962	RECEIVER	SLOW_SENDER1
1316.979	FAST_SENDER	N/A
1318.701	SLOW_SENDER2	N/A
1319.444	RECEIVER	SLOW_SENDER2
1323.771	RECEIVER	FAST_SENDER
1324.409	SLOW_SENDER1	N/A
1326.210	FAST_SENDER	N/A
1328.210	FAST_SENDER	N/A
1329.813	SLOW_SENDER2	N/A
1330.210	FAST_SENDER	N/A
1330.606	RECEIVER	SLOW_SENDER2
1331.409	SLOW_SENDER1	N/A
1332.210	FAST_SENDER	N/A
1334.210	FAST_SENDER	N/A
1336.210	FAST_SENDER	N/A
1338.025	SLOW_SENDER2	N/A
1338.210	FAST_SENDER	N/A
1338.409	SLOW_SENDER1	N/A
1338.795	RECEIVER	SLOW_SENDER2
1340.210	FAST_SENDER	N/A
1346.369	RECEIVER	FAST_SENDER
1348.802	FAST_SENDER	N/A
1350.802	FAST_SENDER	N/A
1352.802	FAST_SENDER	N/A
1354.802	FAST_SENDER	N/A
1356.802	FAST_SENDER	N/A
1358.802	FAST_SENDER	N/A
1360.802	FAST_SENDER	N/A
1362.802	FAST_SENDER	N/A
1368.863	RECEIVER	FAST_SENDER
1371.268	FAST_SENDER	N/A
1381.833	RECEIVER	FAST_SENDER
1384.247	FAST_SENDER	N/A
1390.314	RECEIVER	FAST_SENDER
1392.746	FAST_SENDER	N/A
1398.935	RECEIVER	FAST_SENDER
1401.346	FAST_SENDER	N/A
1407.403	RECEIVER	FAST_SENDER
1409.847	FAST_SENDER	N/A
1416.006	RECEIVER	FAST_SENDER
1418.407	FAST_SENDER	N/A
1424.458	RECEIVER	FAST_SENDER
1426.866	FAST_SENDER	N/A
1433.056	RECEIVER	FAST_SENDER
1435.484	FAST_SENDER	N/A
1446.275	RECEIVER	FAST_SENDER
1448.713	FAST_SENDER	N/A
1454.460	RECEIVER	FAST_SENDER
1456.884	FAST_SENDER	N/A
1462.887	RECEIVER	FAST_SENDER
1465.292	FAST_SENDER	N/A
1471.246	RECEIVER	FAST_SENDER
1473.666	FAST_SENDER	N/A
1479.905	RECEIVER	FAST_SENDER
1482.355	FAST_SENDER	N/A
1488.084	RECEIVER	FAST_SENDER
1490.510	FAST_SENDER	N/A
1496.483	RECEIVER	FAST_SENDER
1498.904	FAST_SENDER	N/A
1499.626	RECEIVER	FAST_SENDER
1502.030	FAST_SENDER	N/A
1503.340	SLOW_SENDER2	N/A
1504.440	SLOW_SENDER1	N/A
1507.744	RECEIVER	FAST_SENDER
1510.146	FAST_SENDER	N/A
1510.270	RECEIVER	SLOW_SENDER2
1515.687	SLOW_SENDER2	N/A
1516.226	RECEIVER	FAST_SENDER
1518.039	RECEIVER	SLOW_SENDER2
1518.226	SLOW_SENDER1	N/A
1518.655	FAST_SENDER	N/A
1519.002	RECEIVER	SLOW_SENDER1
1525.000	RECEIVER	FAST_SENDER
1525.475	SLOW_SENDER2	N/A
1526.248	RECEIVER	SLOW_SENDER2
1527.428	FAST_SENDER	N/A
1529.428	FAST_SENDER	N/A
1529.913	SLOW_SENDER1	N/A
1530.658	RECEIVER	SLOW_SENDER1
1531.428	FAST_SENDER	N/A
1533.428	FAST_SENDER	N/A
1533.678	SLOW_SENDER2	N/A
1535.428	FAST_SENDER	N/A
1538.070	SLOW_SENDER1	N/A
1538.179	FAST_SENDER	N/A
1540.179	FAST_SENDER	N/A
1542.179	FAST_SENDER	N/A
1544.179	FAST_SENDER	N/A
1545.070	SLOW_SENDER1	N/A
1546.179	FAST_SENDER	N/A
1548.179	FAST_SENDER	N/A
1550.179	FAST_SENDER	N/A
1552.070	SLOW_SENDER1	N/A
1552.179	FAST_SENDER	N/A
1552.866	RECEIVER	SLOW_SENDER1
1558.828	RECEIVER	FAST_SENDER
1560.301	SLOW_SENDER1	N/A
1561.032	RECEIVER	SLOW_SENDER1
1561.273	FAST_SENDER	N/A
1566.898	RECEIVER	FAST_SENDER
1568.451	SLOW_SENDER1	N/A
1569.219	RECEIVER	SLOW_SENDER1
1569.312	FAST_SENDER	N/A
1575.219	RECEIVER	FAST_SENDER
1576.622	SLOW_SENDER1	N/A
1577.405	RECEIVER	SLOW_SENDER1
1577.649	FAST_SENDER	N/A
1583.703	RECEIVER	FAST_SENDER
1586.140	FAST_SENDER	N/A
1591.834	RECEIVER	FAST_SENDER
1594.253	FAST_SENDER	N/A
1600.183	RECEIVER	FAST_SENDER
1602.601	FAST_SENDER	N/A
1608.583	RECEIVER	FAST_SENDER
1611.031	FAST_SENDER	N/A
1616.926	RECEIVER	FAST_SENDER
1619.326	FAST_SENDER	N/A
1625.167	RECEIVER	FAST_SENDER
1627.608	FAST_SENDER	N/A
1633.686	RECEIVER	FAST_SENDER
1636.112	FAST_SENDER	N/A
1642.310	RECEIVER	FAST_SENDER
1644.726	FAST_SENDER	N/A
1645.455	RECEIVER	FAST_SENDER
1647.875	FAST_SENDER	N/A
1653.965	RECEIVER	FAST_SENDER
1656.384	FAST_SENDER	N/A
1657.104	RECEIVER	FAST_SENDER
1659.524	FAST_SENDER	N/A
1665.513	RECEIVER	FAST_SENDER
1667.960	FAST_SENDER	N/A
1668.712	RECEIVER	FAST_SENDER
1671.137	FAST_SENDER	N/A
1676.847	RECEIVER	FAST_SENDER
1679.271	FAST_SENDER	N/A
1680.050	RECEIVER	FAST_SENDER
1682.468	FAST_SENDER	N/A
1688.401	RECEIVER	FAST_SENDER
1690.850	FAST_SENDER	N/A
1691.635	RECEIVER	FAST_SENDER
1694.035	FAST_SENDER	N/A
1699.493	RECEIVER	FAST_SENDER
1700.570	SLOW_SENDER2	N/A
1701.296	RECEIVER	SLOW_SENDER2
1703.742	SLOW_SENDER2	N/A
1707.415	RECEIVER	SLOW_SENDER2
1708.190	FAST_SENDER	N/A
1710.190	FAST_SENDER	N/A
1712.190	FAST_SENDER	N/A
1712.849	SLOW_SENDER2	N/A
1713.604	RECEIVER	SLOW_SENDER2
1714.190	FAST_SENDER	N/A
1716.190	FAST_SENDER	N/A
1718.190	FAST_SENDER	N/A
1720.190	FAST_SENDER	N/A
1721.046	SLOW_SENDER2	N/A
1721.810	RECEIVER	SLOW_SENDER2
1722.190	FAST_SENDER	N/A
1728.367	RECEIVER	FAST_SENDER
1729.233	SLOW_SENDER2	N/A
1730.799	FAST_SENDER	N/A
1732.071	RECEIVER	FAST_SENDER
1733.697	RECEIVER	SLOW_SENDER2
1734.501	FAST_SENDER	N/A
1736.501	FAST_SENDER	N/A
1738.501	FAST_SENDER	N/A
1740.501	FAST_SENDER	N/A
1740.980	SLOW_SENDER1	N/A
1741.101	SLOW_SENDER2	N/A
1742.362	RECEIVER	SLOW_SENDER2
1742.501	FAST_SENDER	N/A
1744.501	FAST_SENDER	N/A
1746.501	FAST_SENDER	N/A
1746.662	RECEIVER	SLOW_SENDER1
1748.501	FAST_SENDER	N/A
1752.110	SLOW_SENDER1	N/A
1752.875	RECEIVER	SLOW_SENDER1
1754.361	RECEIVER	FAST_SENDER
1756.797	FAST_SENDER	N/A
1758.295	SLOW_SENDER1	N/A
1759.101	RECEIVER	SLOW_SENDER1
1763.390	RECEIVER	FAST_SENDER
1765.808	FAST_SENDER	N/A
1766.527	SLOW_SENDER1	N/A
1767.283	RECEIVER	SLOW_SENDER1
1771.894	RECEIVER	FAST_SENDER
1774.324	FAST_SENDER	N/A
1774.713	SLOW_SENDER1	N/A
1775.447	RECEIVER	SLOW_SENDER1
1780.454	RECEIVER	FAST_SENDER
1782.863	SLOW_SENDER1	N/A
1782.895	FAST_SENDER	N/A
1783.621	RECEIVER	SLOW_SENDER1
1789.411	RECEIVER	FAST_SENDER
1791.032	SLOW_SENDER1	N/A
1791.752	RECEIVER	SLOW_SENDER1
1791.861	FAST_SENDER	N/A
1797.626	RECEIVER	FAST_SENDER
1799.186	SLOW_SENDER1	N/A
1799.949	RECEIVER	SLOW_SENDER1
1800.055	FAST_SENDER	N/A
1806.084	RECEIVER	FAST_SENDER
1807.394	SLOW_SENDER1	N/A
1808.145	RECEIVER	SLOW_SENDER1
1808.485	FAST_SENDER	N/A
1814.235	RECEIVER	FAST_SENDER
1815.580	SLOW_SENDER1	N/A
1816.333	RECEIVER	SLOW_SENDER1
1816.643	FAST_SENDER	N/A
1822.749	RECEIVER	FAST_SENDER
1823.775	SLOW_SENDER1	N/A
1825.193	FAST_SENDER	N/A
1831.344	RECEIVER	FAST_SENDER
1833.783	FAST_SENDER	N/A
1839.796	RECEIVER	FAST_SENDER
1842.205	FAST_SENDER	N/A
1848.049	RECEIVER	FAST_SENDER
1850.497	FAST_SENDER	N/A
1856.567	RECEIVER	FAST_SENDER
1858.968	FAST_SENDER	N/A
1864.883	RECEIVER	FAST_SENDER
1867.330	FAST_SENDER	N/A
1877.554	RECEIVER	FAST_SENDER
1879.967	FAST_SENDER	N/A
1886.081	RECEIVER	FAST_SENDER
1888.527	FAST_SENDER	N/A
1894.360	RECEIVER	FAST_SENDER
1896.760	FAST_SENDER	N/A
1902.563	RECEIVER	FAST_SENDER
1904.977	FAST_SENDER	N/A
1905.960	SLOW_SENDER2	N/A
1910.262	RECEIVER	SLOW_SENDER2
1915.256	RECEIVER	FAST_SENDER
1915.676	SLOW_SENDER2	N/A
1916.479	RECEIVER	SLOW_SENDER2
1917.703	FAST_SENDER	N/A
1921.927	SLOW_SENDER2	N/A
1922.697	RECEIVER	SLOW_SENDER2
1929.853	FAST_SENDER	N/A
1931.853	FAST_SENDER	N/A
1933.777	SLOW_SENDER2	N/A
1933.853	FAST_SENDER	N/A
1934.540	RECEIVER	SLOW_SENDER2
1935.853	FAST_SENDER	N/A
1937.853	FAST_SENDER	N/A
1939.853	FAST_SENDER	N/A
1941.853	FAST_SENDER	N/A
1941.978	SLOW_SENDER2	N/A
1942.725	RECEIVER	SLOW_SENDER2
1943.853	FAST_SENDER	N/A
1949.949	RECEIVER	FAST_SENDER
1950.126	SLOW_SENDER2	N/A
1950.878	RECEIVER	SLOW_SENDER2
1952.359	FAST_SENDER	N/A
1958.279	SLOW_SENDER2	N/A
1958.307	RECEIVER	FAST_SENDER
1959.063	RECEIVER	SLOW_SENDER2
1960.717	FAST_SENDER	N/A
1966.883	RECEIVER	FAST_SENDER
1969.319	FAST_SENDER	N/A
1975.270	RECEIVER	FAST_SENDER
1977.685	FAST_SENDER	N/A
1984.041	RECEIVER	FAST_SENDER
1986.484	FAST_SENDER	N/A
1988.050	SLOW_SENDER1	N/A
1992.801	RECEIVER	FAST_SENDER
1994.194	RECEIVER	SLOW_SENDER1
1995.249	FAST_SENDER	N/A
1999.637	SLOW_SENDER1	N/A
2000.450	RECEIVER	SLOW_SENDER1
2001.206	RECEIVER	FAST_SENDER
2003.644	FAST_SENDER	N/A
2005.882	SLOW_SENDER1	N/A
2006.631	RECEIVER	SLOW_SENDER1
2014.058	RECEIVER	FAST_SENDER
2014.067	SLOW_SENDER1	N/A
2014.837	RECEIVER	SLOW_SENDER1
2016.482	FAST_SENDER	N/A
2022.215	RECEIVER	FAST_SENDER
2022.262	SLOW_SENDER1	N/A
2022.984	RECEIVER	SLOW_SENDER1
2024.626	FAST_SENDER	N/A
2030.252	RECEIVER	FAST_SENDER
2030.409	SLOW_SENDER1	N/A
2031.163	RECEIVER	SLOW_SENDER1
2032.675	FAST_SENDER	N/A
2038.587	SLOW_SENDER1	N/A
2039.381	RECEIVER	SLOW_SENDER1
2043.359	RECEIVER	FAST_SENDER
2045.803	FAST_SENDER	N/A
2046.801	SLOW_SENDER1	N/A
2047.579	RECEIVER	SLOW_SENDER1
2051.613	RECEIVER	FAST_SENDER
2054.022	FAST_SENDER	N/A
2054.991	SLOW_SENDER1	N/A
2055.770	RECEIVER	SLOW_SENDER1
2060.212	RECEIVER	FAST_SENDER
2062.653	FAST_SENDER	N/A
2068.469	RECEIVER	FAST_SENDER
2070.905	FAST_SENDER	N/A
2076.590	RECEIVER	FAST_SENDER
2079.023	FAST_SENDER	N/A
2084.978	RECEIVER	FAST_SENDER
2087.412	FAST_SENDER	N/A
2093.462	RECEIVER	FAST_SENDER
2095.866	FAST_SENDER	N/A
2102.159	RECEIVER	FAST_SENDER
2104.608	FAST_SENDER	N/A
2110.354	RECEIVER	FAST_SENDER
2112.765	FAST_SENDER	N/A
2118.639	RECEIVER	FAST_SENDER
2121.056	FAST_SENDER	N/A
2122.680	SLOW_SENDER2	N/A
2127.082	RECEIVER	FAST_SENDER
2128.712	RECEIVER	SLOW_SENDER2
2129.496	FAST_SENDER	N/A
2134.162	SLOW_SENDER2	N/A
2134.950	RECEIVER	SLOW_SENDER2
2135.866	RECEIVER	FAST_SENDER
2138.281	FAST_SENDER	N/A
2140.391	SLOW_SENDER2	N/A
2141.174	RECEIVER	SLOW_SENDER2
2148.497	RECEIVER	FAST_SENDER
2148.587	SLOW_SENDER2	N/A
2149.371	RECEIVER	SLOW_SENDER2
2150.945	FAST_SENDER	N/A
2156.807	SLOW_SENDER2	N/A
2156.851	RECEIVER	FAST_SENDER
2158.113	RECEIVER	SLOW_SENDER2
2159.262	FAST_SENDER	N/A
2165.141	RECEIVER	FAST_SENDER
2165.562	SLOW_SENDER2	N/A
2166.294	RECEIVER	SLOW_SENDER2
2167.584	FAST_SENDER	N/A
2173.085	RECEIVER	FAST_SENDER
2173.739	SLOW_SENDER2	N/A
2174.472	RECEIVER	SLOW_SENDER2
2175.527	FAST_SENDER	N/A
2181.621	RECEIVER	FAST_SENDER
2181.899	SLOW_SENDER2	N/A
2182.623	RECEIVER	SLOW_SENDER2
2184.039	FAST_SENDER	N/A
2189.750	RECEIVER	FAST_SENDER
2190.061	SLOW_SENDER2	N/A
2190.851	RECEIVER	SLOW_SENDER2
2196.744	FAST_SENDER	N/A
2198.251	SLOW_SENDER2	N/A
2199.010	RECEIVER	SLOW_SENDER2
2202.828	RECEIVER	FAST_SENDER
2209.735	FAST_SENDER	N/A
2215.541	RECEIVER	FAST_SENDER
2217.953	FAST_SENDER	N/A
2220.500	SLOW_SENDER1	N/A
2224.067	RECEIVER	FAST_SENDER
2224.758	RECEIVER	SLOW_SENDER1
2226.508	FAST_SENDER	N/A
2230.162	SLOW_SENDER1	N/A
2230.910	RECEIVER	SLOW_SENDER1
2232.815	RECEIVER	FAST_SENDER
2235.233	FAST_SENDER	N/A
2236.344	SLOW_SENDER1	N/A
2237.092	RECEIVER	SLOW_SENDER1
2241.309	RECEIVER	FAST_SENDER
2243.711	FAST_SENDER	N/A
2245.711	FAST_SENDER	N/A
2247.711	FAST_SENDER	N/A
2247.992	SLOW_SENDER1	N/A
2248.741	RECEIVER	SLOW_SENDER1
2249.711	FAST_SENDER	N/A
2251.711	FAST_SENDER	N/A
2253.711	FAST_SENDER	N/A
2255.711	FAST_SENDER	N/A
2256.176	SLOW_SENDER1	N/A
2256.942	RECEIVER	SLOW_SENDER1
2257.711	FAST_SENDER	N/A
2263.545	RECEIVER	FAST_SENDER
2264.391	SLOW_SENDER1	N/A
2265.138	RECEIVER	SLOW_SENDER1
2270.310	FAST_SENDER	N/A
2272.545	SLOW_SENDER1	N/A
2273.284	RECEIVER	SLOW_SENDER1
2280.707	RECEIVER	FAST_SENDER
2283.127	FAST_SENDER	N/A
2289.031	RECEIVER	FAST_SENDER
2291.434	FAST_SENDER	N/A
2297.104	RECEIVER	FAST_SENDER
2303.997	FAST_SENDER	N/A
2310.162	RECEIVER	FAST_SENDER
2312.574	FAST_SENDER	N/A
2318.133	RECEIVER	FAST_SENDER
2320.542	FAST_SENDER	N/A
2326.611	RECEIVER	FAST_SENDER
2329.013	FAST_SENDER	N/A
2335.303	RECEIVER	FAST_SENDER
2337.740	FAST_SENDER	N/A
2343.835	RECEIVER	FAST_SENDER
2346.235	FAST_SENDER	N/A
2351.982	RECEIVER	FAST_SENDER
2354.425	FAST_SENDER	N/A
2362.610	SLOW_SENDER2	N/A
2364.923	RECEIVER	FAST_SENDER
2367.363	FAST_SENDER	N/A
2368.838	RECEIVER	SLOW_SENDER2
2373.207	RECEIVER	FAST_SENDER
2374.282	SLOW_SENDER2	N/A
2375.041	RECEIVER	SLOW_SENDER2
2375.652	FAST_SENDER	N/A
2380.471	SLOW_SENDER2	N/A
2381.268	RECEIVER	SLOW_SENDER2
2386.606	RECEIVER	FAST_SENDER
2388.674	SLOW_SENDER2	N/A
2389.032	FAST_SENDER	N/A
2389.429	RECEIVER	SLOW_SENDER2
2395.193	RECEIVER	FAST_SENDER
2397.636	FAST_SENDER	N/A
2399.636	FAST_SENDER	N/A
2400.066	SLOW_SENDER2	N/A
2400.842	RECEIVER	SLOW_SENDER2
2401.636	FAST_SENDER	N/A
2403.636	FAST_SENDER	N/A
2405.636	FAST_SENDER	N/A
2407.636	FAST_SENDER	N/A
2408.258	SLOW_SENDER2	N/A
2409.051	RECEIVER	SLOW_SENDER2
2409.636	FAST_SENDER	N/A
2411.636	FAST_SENDER	N/A
2418.021	RECEIVER	FAST_SENDER
2420.455	FAST_SENDER	N/A
2426.137	RECEIVER	FAST_SENDER
2428.539	FAST_SENDER	N/A
2434.599	RECEIVER	FAST_SENDER
2436.840	SLOW_SENDER1	N/A
2437.036	FAST_SENDER	N/A
2449.041	RECEIVER	FAST_SENDER
2451.019	SLOW_SENDER1	N/A
2451.446	FAST_SENDER	N/A
2451.811	RECEIVER	SLOW_SENDER1
2457.039	RECEIVER	FAST_SENDER
2462.679	SLOW_SENDER1	N/A
2463.844	FAST_SENDER	N/A
2465.844	FAST_SENDER	N/A
2467.844	FAST_SENDER	N/A
2469.844	FAST_SENDER	N/A
2471.844	FAST_SENDER	N/A
2473.844	FAST_SENDER	N/A
2475.844	FAST_SENDER	N/A
2477.844	FAST_SENDER	N/A
2483.827	RECEIVER	FAST_SENDER
2486.273	FAST_SENDER	N/A
2491.823	RECEIVER	FAST_SENDER
2494.263	FAST_SENDER	N/A
2500.396	RECEIVER	FAST_SENDER
2502.840	FAST_SENDER	N/A
2509.062	RECEIVER	FAST_SENDER
2511.508	FAST_SENDER	N/A
2517.484	RECEIVER	FAST_SENDER
2519.885	FAST_SENDER	N/A
2525.558	RECEIVER	FAST_SENDER
2527.971	FAST_SENDER	N/A
2533.804	RECEIVER	FAST_SENDER
2536.254	FAST_SENDER	N/A
2541.977	RECEIVER	FAST_SENDER
2544.414	FAST_SENDER	N/A
2550.001	RECEIVER	FAST_SENDER
2552.417	FAST_SENDER	N/A
2558.644	RECEIVER	FAST_SENDER
2561.058	FAST_SENDER	N/A
2567.364	RECEIVER	FAST_SENDER
2569.787	FAST_SENDER	N/A
2573.570	SLOW_SENDER2	N/A
2575.660	RECEIVER	FAST_SENDER
2579.691	RECEIVER	SLOW_SENDER2
2582.873	FAST_SENDER	N/A
2585.108	SLOW_SENDER2	N/A
2585.857	RECEIVER	SLOW_SENDER2
2588.631	RECEIVER	FAST_SENDER
2591.077	FAST_SENDER	N/A
2591.269	SLOW_SENDER2	N/A
2592.553	RECEIVER	SLOW_SENDER2
2596.736	RECEIVER	FAST_SENDER
2599.149	FAST_SENDER	N/A
2599.994	SLOW_SENDER2	N/A
2600.718	RECEIVER	SLOW_SENDER2
2605.314	RECEIVER	FAST_SENDER
2607.730	FAST_SENDER	N/A
2608.119	SLOW_SENDER2	N/A
2608.892	RECEIVER	SLOW_SENDER2
2613.754	RECEIVER	FAST_SENDER
2616.172	FAST_SENDER	N/A
2616.333	SLOW_SENDER2	N/A
2617.066	RECEIVER	SLOW_SENDER2
2622.030	RECEIVER	FAST_SENDER
2624.442	FAST_SENDER	N/A
2624.506	SLOW_SENDER2	N/A
2625.812	RECEIVER	SLOW_SENDER2
2628.740	SLOW_SENDER1	N/A
2630.338	RECEIVER	FAST_SENDER
2632.741	FAST_SENDER	N/A
2633.218	SLOW_SENDER2	N/A
2634.002	RECEIVER	SLOW_SENDER2
2638.753	RECEIVER	FAST_SENDER
2641.177	FAST_SENDER	N/A
2641.438	SLOW_SENDER2	N/A
2642.239	RECEIVER	SLOW_SENDER2
2643.042	SLOW_SENDER1	N/A
2647.269	RECEIVER	FAST_SENDER
2649.672	SLOW_SENDER2	N/A
2649.690	FAST_SENDER	N/A
2650.435	RECEIVER	SLOW_SENDER2
2651.251	SLOW_SENDER1	N/A
2651.998	RECEIVER	SLOW_SENDER1
2656.342	RECEIVER	FAST_SENDER
2658.775	FAST_SENDER	N/A
2659.403	SLOW_SENDER1	N/A
2660.147	RECEIVER	SLOW_SENDER1
2664.420	RECEIVER	FAST_SENDER
2666.837	FAST_SENDER	N/A
2667.594	SLOW_SENDER1	N/A
2668.338	RECEIVER	SLOW_SENDER1
2672.622	RECEIVER	FAST_SENDER
2675.052	FAST_SENDER	N/A
2675.756	SLOW_SENDER1	N/A
2676.533	RECEIVER	SLOW_SENDER1
2681.356	RECEIVER	FAST_SENDER
2683.782	FAST_SENDER	N/A
2683.981	SLOW_SENDER1	N/A
2684.751	RECEIVER	SLOW_SENDER1
2689.393	RECEIVER	FAST_SENDER
2691.821	FAST_SENDER	N/A
2697.669	RECEIVER	FAST_SENDER
2700.095	FAST_SENDER	N/A
2706.004	RECEIVER	FAST_SENDER
2708.437	FAST_SENDER	N/A
2713.965	RECEIVER	FAST_SENDER
2716.412	FAST_SENDER	N/A
2722.704	RECEIVER	FAST_SENDER
2725.115	FAST_SENDER	N/A
2730.645	RECEIVER	FAST_SENDER
2733.086	FAST_SENDER	N/A
2738.887	RECEIVER	FAST_SENDER
2741.322	FAST_SENDER	N/A
2746.881	RECEIVER	FAST_SENDER
2749.313	FAST_SENDER	N/A
2755.432	RECEIVER	FAST_SENDER
2757.849	FAST_SENDER	N/A
2763.594	RECEIVER	FAST_SENDER
2766.001	FAST_SENDER	N/A
2771.982	RECEIVER	FAST_SENDER
2774.384	FAST_SENDER	N/A
2780.307	RECEIVER	FAST_SENDER
2782.714	FAST_SENDER	N/A
2788.374	RECEIVER	FAST_SENDER
2790.794	FAST_SENDER	N/A
2796.890	RECEIVER	FAST_SENDER
2799.310	FAST_SENDER	N/A
2804.957	RECEIVER	FAST_SENDER
2807.388	FAST_SENDER	N/A
2813.401	RECEIVER	FAST_SENDER
2813.990	SLOW_SENDER2	N/A
2814.785	RECEIVER	SLOW_SENDER2
2815.831	FAST_SENDER	N/A
2817.223	SLOW_SENDER2	N/A
2821.547	RECEIVER	SLOW_SENDER2
2826.330	RECEIVER	FAST_SENDER
2828.765	FAST_SENDER	N/A
2830.765	FAST_SENDER	N/A
2831.318	SLOW_SENDER2	N/A
2832.101	RECEIVER	SLOW_SENDER2
2832.765	FAST_SENDER	N/A
2834.765	FAST_SENDER	N/A
2836.765	FAST_SENDER	N/A
2838.765	FAST_SENDER	N/A
2839.523	SLOW_SENDER2	N/A
2840.312	RECEIVER	SLOW_SENDER2
2840.765	FAST_SENDER	N/A
2842.765	FAST_SENDER	N/A
2847.734	SLOW_SENDER2	N/A
2848.499	RECEIVER	SLOW_SENDER2
2849.980	SLOW_SENDER1	N/A
2853.201	RECEIVER	FAST_SENDER
2855.618	FAST_SENDER	N/A
2855.900	SLOW_SENDER2	N/A
2855.955	RECEIVER	SLOW_SENDER1
2856.661	RECEIVER	SLOW_SENDER2
2861.445	RECEIVER	FAST_SENDER
2863.318	SLOW_SENDER1	N/A
2863.895	FAST_SENDER	N/A
2864.094	SLOW_SENDER2	N/A
2864.122	RECEIVER	SLOW_SENDER1
2865.380	RECEIVER	SLOW_SENDER2
2870.188	RECEIVER	FAST_SENDER
2871.537	SLOW_SENDER1	N/A
2872.315	RECEIVER	SLOW_SENDER1
2872.591	FAST_SENDER	N/A
2872.822	SLOW_SENDER2	N/A
2873.589	RECEIVER	SLOW_SENDER2
2878.621	RECEIVER	FAST_SENDER
2879.741	SLOW_SENDER1	N/A
2880.512	RECEIVER	SLOW_SENDER1
2881.036	FAST_SENDER	N/A
2887.215	RECEIVER	FAST_SENDER
2887.952	SLOW_SENDER1	N/A
2888.739	RECEIVER	SLOW_SENDER1
2889.648	FAST_SENDER	N/A
2895.501	RECEIVER	FAST_SENDER
2896.181	SLOW_SENDER1	N/A
2896.902	RECEIVER	SLOW_SENDER1
2897.902	FAST_SENDER	N/A
2904.318	SLOW_SENDER1	N/A
2905.075	RECEIVER	SLOW_SENDER1
2908.227	RECEIVER	FAST_SENDER
2910.655	FAST_SENDER	N/A
2912.479	SLOW_SENDER1	N/A
2913.284	RECEIVER	SLOW_SENDER1
2916.580	RECEIVER	FAST_SENDER
2918.984	FAST_SENDER	N/A
2920.725	SLOW_SENDER1	N/A
2921.507	RECEIVER	SLOW_SENDER1
2924.972	RECEIVER	FAST_SENDER
2927.398	FAST_SENDER	N/A
2937.972	RECEIVER	FAST_SENDER
2940.384	FAST_SENDER	N/A
2946.375	RECEIVER	FAST_SENDER
2948.817	FAST_SENDER	N/A
2954.634	RECEIVER	FAST_SENDER
2957.081	FAST_SENDER	N/A
2962.564	RECEIVER	FAST_SENDER
2964.973	FAST_SENDER	N/A
2971.049	RECEIVER	FAST_SENDER
2973.498	FAST_SENDER	N/A
2979.544	RECEIVER	FAST_SENDER
2981.977	FAST_SENDER	N/A
2988.318	RECEIVER	FAST_SENDER
2990.740	FAST_SENDER	N/A
2996.691	RECEIVER	FAST_SENDER
2999.112	FAST_SENDER	N/A
3005.197	RECEIVER	FAST_SENDER
3007.610	FAST_SENDER	N/A
3013.915	RECEIVER	FAST_SENDER
3016.325	FAST_SENDER	N/A
3022.258	RECEIVER	FAST_SENDER
3024.679	FAST_SENDER	N/A
3030.760	RECEIVER	FAST_SENDER
3037.180	SLOW_SENDER2	N/A
3037.643	FAST_SENDER	N/A
3043.309	RECEIVER	SLOW_SENDER2
3044.084	RECEIVER	FAST_SENDER
3046.484	FAST_SENDER	N/A
3048.721	SLOW_SENDER2	N/A
3052.980	RECEIVER	SLOW_SENDER2
3057.045	RECEIVER	FAST_SENDER
3059.457	FAST_SENDER	N/A
3060.404	SLOW_SENDER2	N/A
3061.180	RECEIVER	SLOW_SENDER2
3061.457	FAST_SENDER	N/A
3063.457	FAST_SENDER	N/A
3065.457	FAST_SENDER	N/A
3067.457	FAST_SENDER	N/A
3068.599	SLOW_SENDER2	N/A
3069.398	RECEIVER	SLOW_SENDER2
3069.457	FAST_SENDER	N/A
3073.211	FAST_SENDER	N/A
3075.211	FAST_SENDER	N/A
3077.211	FAST_SENDER	N/A
3079.211	FAST_SENDER	N/A
3081.211	FAST_SENDER	N/A
3083.211	FAST_SENDER	N/A
3084.960	SLOW_SENDER1	N/A
3085.211	FAST_SENDER	N/A
3087.211	FAST_SENDER	N/A
3093.298	RECEIVER	FAST_SENDER
3095.698	FAST_SENDER	N/A
3099.198	SLOW_SENDER1	N/A
3099.985	RECEIVER	SLOW_SENDER1
3106.544	RECEIVER	FAST_SENDER
3107.385	SLOW_SENDER1	N/A
3108.144	RECEIVER	SLOW_SENDER1
3108.966	FAST_SENDER	N/A
3114.902	RECEIVER	FAST_SENDER
3115.576	SLOW_SENDER1	N/A
3116.337	RECEIVER	SLOW_SENDER1
3117.349	FAST_SENDER	N/A
3123.365	RECEIVER	FAST_SENDER
3123.742	SLOW_SENDER1	N/A
3124.505	RECEIVER	SLOW_SENDER1
3125.805	FAST_SENDER	N/A
3131.916	SLOW_SENDER1	N/A
3132.684	RECEIVER	SLOW_SENDER1
3135.937	RECEIVER	FAST_SENDER
3138.385	FAST_SENDER	N/A
3140.120	SLOW_SENDER1	N/A
3141.422	RECEIVER	SLOW_SENDER1
3144.145	RECEIVER	FAST_SENDER
3146.571	FAST_SENDER	N/A
3148.836	SLOW_SENDER1	N/A
3149.590	RECEIVER	SLOW_SENDER1
3152.398	RECEIVER	FAST_SENDER
3154.807	FAST_SENDER	N/A
3157.008	SLOW_SENDER1	N/A
3157.758	RECEIVER	SLOW_SENDER1
3160.456	RECEIVER	FAST_SENDER
3162.892	FAST_SENDER	N/A
3168.639	RECEIVER	FAST_SENDER
3171.053	FAST_SENDER	N/A
3177.124	RECEIVER	FAST_SENDER
3179.530	FAST_SENDER	N/A
3185.592	RECEIVER	FAST_SENDER
3187.997	FAST_SENDER	N/A
3193.909	RECEIVER	FAST_SENDER
3196.320	FAST_SENDER	N/A
3202.086	RECEIVER	FAST_SENDER
3204.487	FAST_SENDER	N/A
3210.622	RECEIVER	FAST_SENDER
3213.032	FAST_SENDER	N/A
3223.263	RECEIVER	FAST_SENDER
3225.684	FAST_SENDER	N/A
3231.279	RECEIVER	FAST_SENDER
3233.682	FAST_SENDER	N/A
3234.840	SLOW_SENDER2	N/A
3239.466	RECEIVER	SLOW_SENDER2
3244.257	RECEIVER	FAST_SENDER
3244.889	SLOW_SENDER2	N/A
3245.665	RECEIVER	SLOW_SENDER2
3246.698	FAST_SENDER	N/A
3251.068	SLOW_SENDER2	N/A
3251.801	RECEIVER	SLOW_SENDER2
3252.698	RECEIVER	FAST_SENDER
3255.131	FAST_SENDER	N/A
3259.229	SLOW_SENDER2	N/A
3260.015	RECEIVER	SLOW_SENDER2
3260.717	RECEIVER	FAST_SENDER
3263.118	FAST_SENDER	N/A
3267.418	SLOW_SENDER2	N/A
3268.146	RECEIVER	SLOW_SENDER2
3269.367	RECEIVER	FAST_SENDER
3271.794	FAST_SENDER	N/A
3275.585	SLOW_SENDER2	N/A
3276.326	RECEIVER	SLOW_SENDER2
3277.908	RECEIVER	FAST_SENDER
3280.749	FAST_SENDER	N/A
3282.749	FAST_SENDER	N/A
3284.749	FAST_SENDER	N/A
3286.749	FAST_SENDER	N/A
3288.749	FAST_SENDER	N/A
3290.749	FAST_SENDER	N/A
3292.749	FAST_SENDER	N/A
3294.749	FAST_SENDER	N/A
3300.657	RECEIVER	FAST_SENDER
3303.084	FAST_SENDER	N/A
3308.766	RECEIVER	FAST_SENDER
3311.185	FAST_SENDER	N/A
3317.059	RECEIVER	FAST_SENDER
3319.488	FAST_SENDER	N/A
3321.200	SLOW_SENDER1	N/A
3325.271	RECEIVER	FAST_SENDER
3327.193	RECEIVER	SLOW_SENDER1
3327.693	FAST_SENDER	N/A
3329.693	FAST_SENDER	N/A
3331.693	FAST_SENDER	N/A
3333.693	FAST_SENDER	N/A
3334.603	SLOW_SENDER1	N/A
3335.346	RECEIVER	SLOW_SENDER1
3335.693	FAST_SENDER	N/A
3337.693	FAST_SENDER	N/A
3339.693	FAST_SENDER	N/A
3341.693	FAST_SENDER	N/A
3342.795	SLOW_SENDER1	N/A
3346.839	RECEIVER	SLOW_SENDER1
3347.616	RECEIVER	FAST_SENDER
3350.057	FAST_SENDER	N/A
3352.057	FAST_SENDER	N/A
3354.057	FAST_SENDER	N/A
3354.288	SLOW_SENDER1	N/A
3355.069	RECEIVER	SLOW_SENDER1
3356.057	FAST_SENDER	N/A
3358.057	FAST_SENDER	N/A
3360.057	FAST_SENDER	N/A
3362.057	FAST_SENDER	N/A
3362.519	SLOW_SENDER1	N/A
3363.289	RECEIVER	SLOW_SENDER1
3364.057	FAST_SENDER	N/A
3369.923	RECEIVER	FAST_SENDER
3372.358	FAST_SENDER	N/A
3378.287	RECEIVER	FAST_SENDER
3380.729	FAST_SENDER	N/A
3386.353	RECEIVER	FAST_SENDER
3388.767	FAST_SENDER	N/A
3394.698	RECEIVER	FAST_SENDER
3397.112	FAST_SENDER	N/A
3403.041	RECEIVER	FAST_SENDER
3405.464	FAST_SENDER	N/A
3411.297	RECEIVER	FAST_SENDER
3413.724	FAST_SENDER	N/A
3419.663	RECEIVER	FAST_SENDER
3422.104	FAST_SENDER	N/A
3428.321	RECEIVER	FAST_SENDER
3430.763	FAST_SENDER	N/A
3436.597	RECEIVER	FAST_SENDER
3438.999	FAST_SENDER	N/A
3443.740	SLOW_SENDER2	N/A
3445.088	RECEIVER	FAST_SENDER
3447.521	FAST_SENDER	N/A
3449.613	RECEIVER	SLOW_SENDER2
3453.954	RECEIVER	FAST_SENDER
3455.057	SLOW_SENDER2	N/A
3455.869	RECEIVER	SLOW_SENDER2
3456.370	FAST_SENDER	N/A
3461.299	SLOW_SENDER2	N/A
3462.016	RECEIVER	SLOW_SENDER2
3467.216	RECEIVER	FAST_SENDER
3469.447	SLOW_SENDER2	N/A
3469.651	FAST_SENDER	N/A
3470.188	RECEIVER	SLOW_SENDER2
3475.463	RECEIVER	FAST_SENDER
3477.617	SLOW_SENDER2	N/A
3477.889	FAST_SENDER	N/A
3478.361	RECEIVER	SLOW_SENDER2
3483.868	RECEIVER	FAST_SENDER
3485.762	SLOW_SENDER2	N/A
3486.315	FAST_SENDER	N/A
3486.563	RECEIVER	SLOW_SENDER2
3496.930	RECEIVER	FAST_SENDER
3499.349	FAST_SENDER	N/A
3501.349	FAST_SENDER	N/A
3503.349	FAST_SENDER	N/A
3505.349	FAST_SENDER	N/A
3507.349	FAST_SENDER	N/A
3509.349	FAST_SENDER	N/A
3511.349	FAST_SENDER	N/A
3513.349	FAST_SENDER	N/A
3519.403	RECEIVER	FAST_SENDER
3521.846	FAST_SENDER	N/A
3526.390	SLOW_SENDER1	N/A
3532.473	RECEIVER	SLOW_SENDER1
3535.143	FAST_SENDER	N/A
3537.888	SLOW_SENDER1	N/A
3538.624	RECEIVER	SLOW_SENDER1
3541.122	RECEIVER	FAST_SENDER
3543.537	FAST_SENDER	N/A
3544.073	SLOW_SENDER1	N/A
3544.832	RECEIVER	SLOW_SENDER1
3549.953	RECEIVER	FAST_SENDER
3552.273	SLOW_SENDER1	N/A
3552.386	FAST_SENDER	N/A
3553.016	RECEIVER	SLOW_SENDER1
3559.071	RECEIVER	FAST_SENDER
3560.465	SLOW_SENDER1	N/A
3561.184	RECEIVER	SLOW_SENDER1
3561.477	FAST_SENDER	N/A
3567.487	RECEIVER	FAST_SENDER
3568.606	SLOW_SENDER1	N/A
3569.407	RECEIVER	SLOW_SENDER1
3569.907	FAST_SENDER	N/A
3575.956	RECEIVER	FAST_SENDER
3576.843	SLOW_SENDER1	N/A
3577.637	RECEIVER	SLOW_SENDER1
3578.363	FAST_SENDER	N/A
3584.353	RECEIVER	FAST_SENDER
3585.043	SLOW_SENDER1	N/A
3585.809	RECEIVER	SLOW_SENDER1
3586.800	FAST_SENDER	N/A
3593.241	SLOW_SENDER1	N/A
3593.992	RECEIVER	SLOW_SENDER1
3597.386	RECEIVER	FAST_SENDER
3599.835	FAST_SENDER	N/A
3601.423	SLOW_SENDER1	N/A
3602.163	RECEIVER	SLOW_SENDER1
3606.277	RECEIVER	FAST_SENDER
3608.682	FAST_SENDER	N/A
3609.594	SLOW_SENDER1	N/A
3614.901	RECEIVER	FAST_SENDER
3617.317	FAST_SENDER	N/A
3623.413	RECEIVER	FAST_SENDER
3625.840	FAST_SENDER	N/A
3631.669	RECEIVER	FAST_SENDER
3634.116	FAST_SENDER	N/A
3640.036	RECEIVER	FAST_SENDER
3642.438	FAST_SENDER	N/A
3648.038	RECEIVER	FAST_SENDER
3650.455	FAST_SENDER	N/A
3653.850	SLOW_SENDER2	N/A
3656.391	RECEIVER	FAST_SENDER
3658.837	FAST_SENDER	N/A
3659.506	RECEIVER	SLOW_SENDER2
3664.914	SLOW_SENDER2	N/A
3664.946	RECEIVER	FAST_SENDER
3665.699	RECEIVER	SLOW_SENDER2
3667.380	FAST_SENDER	N/A
3671.106	SLOW_SENDER2	N/A
3671.879	RECEIVER	SLOW_SENDER2
3673.196	RECEIVER	FAST_SENDER
3675.599	FAST_SENDER	N/A
3679.291	SLOW_SENDER2	N/A
3680.043	RECEIVER	SLOW_SENDER2
3681.520	RECEIVER	FAST_SENDER
3683.922	FAST_SENDER	N/A
3687.473	SLOW_SENDER2	N/A
3690.039	RECEIVER	FAST_SENDER
3691.949	RECEIVER	SLOW_SENDER2
3692.453	FAST_SENDER	N/A
3694.453	FAST_SENDER	N/A
3696.453	FAST_SENDER	N/A
3698.453	FAST_SENDER	N/A
3699.399	SLOW_SENDER2	N/A
3700.166	RECEIVER	SLOW_SENDER2
3700.453	FAST_SENDER	N/A
3702.453	FAST_SENDER	N/A
3704.453	FAST_SENDER	N/A
3706.453	FAST_SENDER	N/A
3707.566	SLOW_SENDER2	N/A
3712.255	RECEIVER	FAST_SENDER
3714.659	FAST_SENDER	N/A
3725.222	RECEIVER	FAST_SENDER
3727.661	FAST_SENDER	N/A
3733.897	RECEIVER	FAST_SENDER
3736.311	FAST_SENDER	N/A
3742.378	RECEIVER	FAST_SENDER
3744.812	FAST_SENDER	N/A
3750.483	RECEIVER	FAST_SENDER
3757.697	FAST_SENDER	N/A
3763.754	RECEIVER	FAST_SENDER
3766.080	SLOW_SENDER1	N/A
3766.184	FAST_SENDER	N/A
3772.398	RECEIVER	SLOW_SENDER1
3777.465	RECEIVER	FAST_SENDER
3777.823	SLOW_SENDER1	N/A
3778.600	RECEIVER	SLOW_SENDER1
3779.901	FAST_SENDER	N/A
3784.007	SLOW_SENDER1	N/A
3784.765	RECEIVER	SLOW_SENDER1
3785.748	RECEIVER	FAST_SENDER
3788.186	FAST_SENDER	N/A
3792.179	SLOW_SENDER1	N/A
3792.956	RECEIVER	SLOW_SENDER1
3794.010	RECEIVER	FAST_SENDER
3796.420	FAST_SENDER	N/A
3800.391	SLOW_SENDER1	N/A
3801.153	RECEIVER	SLOW_SENDER1
3801.943	RECEIVER	FAST_SENDER
3804.955	FAST_SENDER	N/A
3806.955	FAST_SENDER	N/A
3808.955	FAST_SENDER	N/A
3810.955	FAST_SENDER	N/A
3811.982	SLOW_SENDER1	N/A
3812.755	RECEIVER	SLOW_SENDER1
3812.955	FAST_SENDER	N/A
3814.955	FAST_SENDER	N/A
3816.955	FAST_SENDER	N/A
3818.955	FAST_SENDER	N/A
3820.189	SLOW_SENDER1	N/A
3829.347	RECEIVER	FAST_SENDER
3831.767	FAST_SENDER	N/A
3842.311	RECEIVER	FAST_SENDER
3844.720	FAST_SENDER	N/A
3850.858	RECEIVER	FAST_SENDER
3853.287	FAST_SENDER	N/A
3859.204	RECEIVER	FAST_SENDER
3861.619	FAST_SENDER	N/A
3867.951	RECEIVER	FAST_SENDER
3870.393	FAST_SENDER	N/A
3871.410	SLOW_SENDER2	N/A
3880.864	RECEIVER	FAST_SENDER
3883.265	FAST_SENDER	N/A
3886.158	SLOW_SENDER2	N/A
3886.884	RECEIVER	SLOW_SENDER2
3889.151	RECEIVER	FAST_SENDER
3891.581	FAST_SENDER	N/A
3894.301	SLOW_SENDER2	N/A
3895.077	RECEIVER	SLOW_SENDER2
3897.506	RECEIVER	FAST_SENDER
3899.949	FAST_SENDER	N/A
3902.487	SLOW_SENDER2	N/A
3905.704	RECEIVER	FAST_SENDER
3906.733	RECEIVER	SLOW_SENDER2
3908.133	FAST_SENDER	N/A
3910.133	FAST_SENDER	N/A
3912.133	FAST_SENDER	N/A
3914.133	FAST_SENDER	N/A
3914.146	SLOW_SENDER2	N/A
3914.934	RECEIVER	SLOW_SENDER2
3916.133	FAST_SENDER	N/A
3918.133	FAST_SENDER	N/A
3920.133	FAST_SENDER	N/A
3922.133	FAST_SENDER	N/A
3928.070	RECEIVER	FAST_SENDER
3930.496	FAST_SENDER	N/A
3936.257	RECEIVER	FAST_SENDER
3938.696	FAST_SENDER	N/A
3949.398	RECEIVER	FAST_SENDER
3951.837	FAST_SENDER	N/A
3957.431	RECEIVER	FAST_SENDER
3959.843	FAST_SENDER	N/A
3965.610	RECEIVER	FAST_SENDER
3968.053	FAST_SENDER	N/A
3973.829	RECEIVER	FAST_SENDER
3976.276	FAST_SENDER	N/A
3976.410	SLOW_SENDER1	N/A
3981.065	RECEIVER	SLOW_SENDER1
3982.317	RECEIVER	FAST_SENDER
3984.737	FAST_SENDER	N/A
3986.512	SLOW_SENDER1	N/A
3986.737	FAST_SENDER	N/A
3987.226	RECEIVER	SLOW_SENDER1
3988.737	FAST_SENDER	N/A
3990.737	FAST_SENDER	N/A
3992.636	SLOW_SENDER1	N/A
3992.737	FAST_SENDER	N/A
3993.406	RECEIVER	SLOW_SENDER1
3994.737	FAST_SENDER	N/A
3996.737	FAST_SENDER	N/A
3998.737	FAST_SENDER	N/A
4000.848	SLOW_SENDER1	N/A
4001.639	RECEIVER	SLOW_SENDER1
4004.557	RECEIVER	FAST_SENDER
4006.998	FAST_SENDER	N/A
4009.089	SLOW_SENDER1	N/A
4009.855	RECEIVER	SLOW_SENDER1
4013.846	RECEIVER	FAST_SENDER
4016.289	FAST_SENDER	N/A
4018.289	FAST_SENDER	N/A
4020.289	FAST_SENDER	N/A
4020.499	SLOW_SENDER1	N/A
4021.301	RECEIVER	SLOW_SENDER1
4022.289	FAST_SENDER	N/A
4024.289	FAST_SENDER	N/A
4026.289	FAST_SENDER	N/A
4028.289	FAST_SENDER	N/A
4030.289	FAST_SENDER	N/A
4036.092	RECEIVER	FAST_SENDER
4038.500	FAST_SENDER	N/A
4044.124	RECEIVER	FAST_SENDER
4046.548	FAST_SENDER	N/A
4052.150	RECEIVER	FAST_SENDER
4054.550	FAST_SENDER	N/A
4060.456	RECEIVER	FAST_SENDER
4067.373	FAST_SENDER	N/A
4073.370	RECEIVER	FAST_SENDER
4075.770	FAST_SENDER	N/A
4078.480	SLOW_SENDER2	N/A
4081.964	RECEIVER	FAST_SENDER
4083.985	RECEIVER	SLOW_SENDER2
4084.380	FAST_SENDER	N/A
4089.403	SLOW_SENDER2	N/A
4090.206	RECEIVER	SLOW_SENDER2
4097.370	FAST_SENDER	N/A
4099.370	FAST_SENDER	N/A
4101.370	FAST_SENDER	N/A
4102.205	SLOW_SENDER2	N/A
4102.939	RECEIVER	SLOW_SENDER2
4103.370	FAST_SENDER	N/A
4105.370	FAST_SENDER	N/A
4107.370	FAST_SENDER	N/A
4109.370	FAST_SENDER	N/A
4110.364	SLOW_SENDER2	N/A
4111.111	RECEIVER	SLOW_SENDER2
4111.370	FAST_SENDER	N/A
4117.535	RECEIVER	FAST_SENDER
4118.527	SLOW_SENDER2	N/A
4119.258	RECEIVER	SLOW_SENDER2
4119.966	FAST_SENDER	N/A
4126.061	RECEIVER	FAST_SENDER
4126.672	SLOW_SENDER2	N/A
4127.453	RECEIVER	SLOW_SENDER2
4128.465	FAST_SENDER	N/A
4134.457	RECEIVER	FAST_SENDER
4136.877	FAST_SENDER	N/A
4142.333	RECEIVER	FAST_SENDER
4144.762	FAST_SENDER	N/A
4150.738	RECEIVER	FAST_SENDER
4153.188	FAST_SENDER	N/A
4158.922	RECEIVER	FAST_SENDER
4161.328	FAST_SENDER	N/A
4172.169	RECEIVER	FAST_SENDER
4174.605	FAST_SENDER	N/A
4180.582	RECEIVER	FAST_SENDER
4183.012	FAST_SENDER	N/A
4184.890	SLOW_SENDER1	N/A
4188.922	RECEIVER	FAST_SENDER
4190.689	RECEIVER	SLOW_SENDER1
4191.353	FAST_SENDER	N/A
4196.127	SLOW_SENDER1	N/A
4196.874	RECEIVER	SLOW_SENDER1
4201.679	RECEIVER	FAST_SENDER
4203.744	FAST_SENDER	N/A
4205.744	FAST_SENDER	N/A
4207.505	SLOW_SENDER1	N/A
4207.744	FAST_SENDER	N/A
4208.263	RECEIVER	SLOW_SENDER1
4209.744	FAST_SENDER	N/A
4211.744	FAST_SENDER	N/A
4213.744	FAST_SENDER	N/A
4215.665	SLOW_SENDER1	N/A
4215.744	FAST_SENDER	N/A
4216.449	RECEIVER	SLOW_SENDER1
4217.744	FAST_SENDER	N/A
4223.627	RECEIVER	FAST_SENDER
4223.880	SLOW_SENDER1	N/A
4224.632	RECEIVER	SLOW_SENDER1
4226.029	FAST_SENDER	N/A
4231.470	RECEIVER	FAST_SENDER
4232.037	SLOW_SENDER1	N/A
4232.770	RECEIVER	SLOW_SENDER1
4233.914	FAST_SENDER	N/A
4239.795	RECEIVER	FAST_SENDER
4240.206	SLOW_SENDER1	N/A
4240.997	RECEIVER	SLOW_SENDER1
4242.220	FAST_SENDER	N/A
4248.376	RECEIVER	FAST_SENDER
4250.794	FAST_SENDER	N/A
4256.460	RECEIVER	FAST_SENDER
4258.894	FAST_SENDER	N/A
4264.591	RECEIVER	FAST_SENDER
4266.992	FAST_SENDER	N/A
4272.639	RECEIVER	FAST_SENDER
4275.057	FAST_SENDER	N/A
4281.461	RECEIVER	FAST_SENDER
4283.861	FAST_SENDER	N/A
4289.727	RECEIVER	FAST_SENDER
4291.110	SLOW_SENDER2	N/A
4292.140	FAST_SENDER	N/A
4296.787	RECEIVER	SLOW_SENDER2
4298.450	RECEIVER	FAST_SENDER
4300.879	FAST_SENDER	N/A
4302.204	SLOW_SENDER2	N/A
4302.997	RECEIVER	SLOW_SENDER2
4311.406	RECEIVER	FAST_SENDER
4313.852	FAST_SENDER	N/A
4313.887	SLOW_SENDER2	N/A
4314.670	RECEIVER	SLOW_SENDER2
4315.852	FAST_SENDER	N/A
4317.852	FAST_SENDER	N/A
4319.852	FAST_SENDER	N/A
4321.852	FAST_SENDER	N/A
4322.102	SLOW_SENDER2	N/A
4322.884	RECEIVER	SLOW_SENDER2
4323.852	FAST_SENDER	N/A
4325.852	FAST_SENDER	N/A
4327.852	FAST_SENDER	N/A
4330.319	SLOW_SENDER2	N/A
4331.093	RECEIVER	SLOW_SENDER2
4333.617	RECEIVER	FAST_SENDER
4336.056	FAST_SENDER	N/A
4338.498	SLOW_SENDER2	N/A
4339.232	RECEIVER	SLOW_SENDER2
4342.048	RECEIVER	FAST_SENDER
4344.462	FAST_SENDER	N/A
4346.681	SLOW_SENDER2	N/A
4347.448	RECEIVER	SLOW_SENDER2
4350.232	RECEIVER	FAST_SENDER
4352.658	FAST_SENDER	N/A
4358.895	RECEIVER	FAST_SENDER
4361.315	FAST_SENDER	N/A
4367.215	RECEIVER	FAST_SENDER
4369.651	FAST_SENDER	N/A
4375.598	RECEIVER	FAST_SENDER
4382.578	FAST_SENDER	N/A
4388.603	RECEIVER	FAST_SENDER
4391.051	FAST_SENDER	N/A
4397.168	RECEIVER	FAST_SENDER
4399.585	FAST_SENDER	N/A
4404.710	SLOW_SENDER1	N/A
4406.109	RECEIVER	FAST_SENDER
4408.545	FAST_SENDER	N/A
4410.766	RECEIVER	SLOW_SENDER1
4415.026	RECEIVER	FAST_SENDER
4416.169	SLOW_SENDER1	N/A
4416.897	RECEIVER	SLOW_SENDER1
4417.426	FAST_SENDER	N/A
4423.442	RECEIVER	FAST_SENDER
4425.850	FAST_SENDER	N/A
4427.637	SLOW_SENDER1	N/A
4427.850	FAST_SENDER	N/A
4428.425	RECEIVER	SLOW_SENDER1
4429.850	FAST_SENDER	N/A
4431.850	FAST_SENDER	N/A
4433.850	FAST_SENDER	N/A
4435.842	SLOW_SENDER1	N/A
4435.850	FAST_SENDER	N/A
4436.609	RECEIVER	SLOW_SENDER1
4437.850	FAST_SENDER	N/A
4439.850	FAST_SENDER	N/A
4444.034	SLOW_SENDER1	N/A
4444.773	RECEIVER	SLOW_SENDER1
4446.086	RECEIVER	FAST_SENDER
4448.497	FAST_SENDER	N/A
4452.176	SLOW_SENDER1	N/A
4452.919	RECEIVER	SLOW_SENDER1
4454.005	RECEIVER	FAST_SENDER
4456.423	FAST_SENDER	N/A
4460.336	SLOW_SENDER1	N/A
4462.357	RECEIVER	FAST_SENDER
4464.769	FAST_SENDER	N/A
4470.705	RECEIVER	FAST_SENDER
4473.124	FAST_SENDER	N/A
4479.145	RECEIVER	FAST_SENDER
4481.555	FAST_SENDER	N/A
4487.334	RECEIVER	FAST_SENDER
4489.742	FAST_SENDER	N/A
4495.613	RECEIVER	FAST_SENDER
4498.040	FAST_SENDER	N/A
4503.841	RECEIVER	FAST_SENDER
4506.286	FAST_SENDER	N/A
4507.057	RECEIVER	FAST_SENDER
4509.503	FAST_SENDER	N/A
4511.030	SLOW_SENDER2	N/A
4515.016	RECEIVER	FAST_SENDER
4517.417	FAST_SENDER	N/A
4519.417	FAST_SENDER	N/A
4521.417	FAST_SENDER	N/A
4523.417	FAST_SENDER	N/A
4524.377	SLOW_SENDER2	N/A
4525.417	FAST_SENDER	N/A
4526.930	RECEIVER	SLOW_SENDER2
4527.417	FAST_SENDER	N/A
4529.417	FAST_SENDER	N/A
4531.417	FAST_SENDER	N/A
4534.338	SLOW_SENDER2	N/A
4535.090	RECEIVER	SLOW_SENDER2
4542.499	SLOW_SENDER2	N/A
4543.655	FAST_SENDER	N/A
4544.447	RECEIVER	FAST_SENDER
4547.280	FAST_SENDER	N/A
4549.280	FAST_SENDER	N/A
4551.280	FAST_SENDER	N/A
4553.280	FAST_SENDER	N/A
4555.280	FAST_SENDER	N/A
4557.280	FAST_SENDER	N/A
4559.280	FAST_SENDER	N/A
4561.280	FAST_SENDER	N/A
4567.155	RECEIVER	FAST_SENDER
4569.559	FAST_SENDER	N/A
4570.315	RECEIVER	FAST_SENDER
4572.724	FAST_SENDER	N/A
4583.212	RECEIVER	FAST_SENDER
4585.626	FAST_SENDER	N/A
4586.400	RECEIVER	FAST_SENDER
4588.839	FAST_SENDER	N/A
4594.741	RECEIVER	FAST_SENDER
4597.152	FAST_SENDER	N/A
4597.900	RECEIVER	FAST_SENDER
4600.303	FAST_SENDER	N/A
4605.885	RECEIVER	FAST_SENDER
4608.309	FAST_SENDER	N/A
4609.076	RECEIVER	FAST_SENDER
4611.500	FAST_SENDER	N/A
4616.810	SLOW_SENDER1	N/A
4618.103	RECEIVER	FAST_SENDER
4619.403	RECEIVER	SLOW_SENDER1
4620.546	FAST_SENDER	N/A
4621.817	SLOW_SENDER1	N/A
4626.168	RECEIVER	SLOW_SENDER1
4633.407	FAST_SENDER	N/A
4633.575	SLOW_SENDER1	N/A
4635.407	FAST_SENDER	N/A
4636.008	RECEIVER	SLOW_SENDER1
4637.407	FAST_SENDER	N/A
4639.407	FAST_SENDER	N/A
4641.407	FAST_SENDER	N/A
4643.407	FAST_SENDER	N/A
4643.424	SLOW_SENDER1	N/A
4644.180	RECEIVER	SLOW_SENDER1
4645.407	FAST_SENDER	N/A
4647.407	FAST_SENDER	N/A
4648.157	RECEIVER	FAST_SENDER
4650.578	FAST_SENDER	N/A
4651.607	SLOW_SENDER1	N/A
4652.371	RECEIVER	SLOW_SENDER1
4659.779	SLOW_SENDER1	N/A
4663.158	FAST_SENDER	N/A
4663.938	RECEIVER	FAST_SENDER
4666.385	FAST_SENDER	N/A
4672.253	RECEIVER	FAST_SENDER
4674.676	FAST_SENDER	N/A
4675.428	RECEIVER	FAST_SENDER
4677.869	FAST_SENDER	N/A
4688.112	RECEIVER	FAST_SENDER
4690.556	FAST_SENDER	N/A
4691.316	RECEIVER	FAST_SENDER
4693.747	FAST_SENDER	N/A
4699.621	RECEIVER	FAST_SENDER
4702.061	FAST_SENDER	N/A
4702.870	RECEIVER	FAST_SENDER
4705.303	FAST_SENDER	N/A
4708.770	SLOW_SENDER2	N/A
4711.347	RECEIVER	FAST_SENDER
4713.774	FAST_SENDER	N/A
4714.502	RECEIVER	FAST_SENDER
4716.904	FAST_SENDER	N/A
4722.831	RECEIVER	FAST_SENDER
4723.444	SLOW_SENDER2	N/A
4725.280	FAST_SENDER	N/A
4725.609	RECEIVER	SLOW_SENDER2
4735.819	SLOW_SENDER2	N/A
4738.391	RECEIVER	SLOW_SENDER2
4738.512	FAST_SENDER	N/A
4740.512	FAST_SENDER	N/A
4742.512	FAST_SENDER	N/A
4744.512	FAST_SENDER	N/A
4746.512	FAST_SENDER	N/A
4748.512	FAST_SENDER	N/A
4750.512	FAST_SENDER	N/A
4752.512	FAST_SENDER	N/A
4758.395	RECEIVER	FAST_SENDER
4760.803	FAST_SENDER	N/A
4761.586	RECEIVER	FAST_SENDER
4764.031	FAST_SENDER	N/A
4770.332	RECEIVER	FAST_SENDER
4772.752	FAST_SENDER	N/A
4773.545	RECEIVER	FAST_SENDER
4781.073	FAST_SENDER	N/A
4781.807	RECEIVER	FAST_SENDER
4784.252	FAST_SENDER	N/A
4789.799	RECEIVER	FAST_SENDER
4792.202	FAST_SENDER	N/A
4793.002	RECEIVER	FAST_SENDER
4795.437	FAST_SENDER	N/A
4801.269	RECEIVER	FAST_SENDER
4803.699	FAST_SENDER	N/A
4804.467	RECEIVER	FAST_SENDER
4806.902	FAST_SENDER	N/A
4812.816	RECEIVER	FAST_SENDER
4815.237	FAST_SENDER	N/A
4816.023	RECEIVER	FAST_SENDER
4818.461	FAST_SENDER	N/A
4824.450	SLOW_SENDER1	N/A
4824.567	RECEIVER	FAST_SENDER
4826.581	RECEIVER	SLOW_SENDER1
4826.981	FAST_SENDER	N/A
4828.984	SLOW_SENDER1	N/A
4832.853	RECEIVER	FAST_SENDER
4840.440	FAST_SENDER	N/A
4842.171	SLOW_SENDER1	N/A
4842.440	FAST_SENDER	N/A
4844.440	FAST_SENDER	N/A
4844.484	RECEIVER	SLOW_SENDER1
4846.440	FAST_SENDER	N/A
4848.440	FAST_SENDER	N/A
4850.440	FAST_SENDER	N/A
4851.928	SLOW_SENDER1	N/A
4852.440	FAST_SENDER	N/A
4852.731	RECEIVER	SLOW_SENDER1
4854.440	FAST_SENDER	N/A
4855.176	RECEIVER	FAST_SENDER
4857.597	FAST_SENDER	N/A
4863.974	RECEIVER	FAST_SENDER
4866.387	FAST_SENDER	N/A
4867.192	RECEIVER	FAST_SENDER
4869.620	FAST_SENDER	N/A
4875.186	RECEIVER	FAST_SENDER
4877.586	FAST_SENDER	N/A
4878.352	RECEIVER	FAST_SENDER
4880.771	FAST_SENDER	N/A
4886.862	RECEIVER	FAST_SENDER
4889.309	FAST_SENDER	N/A
4890.066	RECEIVER	FAST_SENDER
4892.469	FAST_SENDER	N/A
4898.252	RECEIVER	FAST_SENDER
4900.683	FAST_SENDER	N/A
4901.426	RECEIVER	FAST_SENDER
4901.880	SLOW_SENDER2	N/A
4903.834	FAST_SENDER	N/A
4907.995	RECEIVER	SLOW_SENDER2
4913.399	SLOW_SENDER2	N/A
4916.211	RECEIVER	SLOW_SENDER2
4916.804	FAST_SENDER	N/A
4922.736	RECEIVER	FAST_SENDER
4923.630	SLOW_SENDER2	N/A
4925.146	FAST_SENDER	N/A
4925.800	RECEIVER	SLOW_SENDER2
4931.417	RECEIVER	FAST_SENDER
4933.219	SLOW_SENDER2	N/A
4933.834	FAST_SENDER	N/A
4934.604	RECEIVER	FAST_SENDER
4937.709	FAST_SENDER	N/A
4939.709	FAST_SENDER	N/A
4941.709	FAST_SENDER	N/A
4943.709	FAST_SENDER	N/A
4945.709	FAST_SENDER	N/A
4947.709	FAST_SENDER	N/A
4949.709	FAST_SENDER	N/A
4951.709	FAST_SENDER	N/A
4957.777	RECEIVER	FAST_SENDER
4960.189	FAST_SENDER	N/A
4960.949	RECEIVER	FAST_SENDER
4963.373	FAST_SENDER	N/A
4969.064	RECEIVER	FAST_SENDER
4971.467	FAST_SENDER	N/A
4972.236	RECEIVER	FAST_SENDER
4974.640	FAST_SENDER	N/A
4985.307	RECEIVER	FAST_SENDER
4987.710	FAST_SENDER	N/A
4988.475	RECEIVER	FAST_SENDER
4990.923	FAST_SENDER	N/A
4996.703	RECEIVER	FAST_SENDER
4999.139	FAST_SENDER	N/A
4999.887	RECEIVER	FAST_SENDER
5002.329	FAST_SENDER	N/A
5008.161	RECEIVER	FAST_SENDER
5010.577	FAST_SENDER	N/A
5011.337	RECEIVER	FAST_SENDER
5013.759	FAST_SENDER	N/A
5016.330	SLOW_SENDER1	N/A
5019.472	RECEIVER	FAST_SENDER
5021.912	FAST_SENDER	N/A
5022.687	RECEIVER	FAST_SENDER
5025.104	FAST_SENDER	N/A
5030.401	SLOW_SENDER1	N/A
5030.847	RECEIVER	FAST_SENDER
5032.613	RECEIVER	SLOW_SENDER1
5034.872	FAST_SENDER	N/A
5036.872	FAST_SENDER	N/A
5038.872	FAST_SENDER	N/A
5040.872	FAST_SENDER	N/A
5041.625	SLOW_SENDER1	N/A
5042.872	FAST_SENDER	N/A
5043.954	RECEIVER	SLOW_SENDER1
5044.872	FAST_SENDER	N/A
5046.872	FAST_SENDER	N/A
5048.872	FAST_SENDER	N/A
5055.065	RECEIVER	FAST_SENDER
5057.475	FAST_SENDER	N/A
5058.197	RECEIVER	FAST_SENDER
5060.611	FAST_SENDER	N/A
5066.310	RECEIVER	FAST_SENDER
5068.724	FAST_SENDER	N/A
5069.476	RECEIVER	FAST_SENDER
5071.904	FAST_SENDER	N/A
5077.697	RECEIVER	FAST_SENDER
5080.114	FAST_SENDER	N/A
5080.900	RECEIVER	FAST_SENDER
5083.301	FAST_SENDER	N/A
5089.031	RECEIVER	FAST_SENDER
[truncated: 11,734 more rows]
