# Supplementary material for: CATO: Wake-Up reCeiver-bAsed communicaTiOn for Batteryless Devices
Source: Sensors (Basel). 2025 Nov 7;25(22):6813. doi: 10.3390/s25226813 (PMC12655924; doi:10.3390/s25226813)
Supplement: Supplementary file 1 [file sensors-25-06813-s001.zip › File S1_Experimental_and_Simulation_Data/simulation/multiple_les/nodes4/mac_competing_nodes_link_reserve.csv]

time_s	node_id	received_from
2.700	FAST_SENDER	N/A
2.700	SLOW_SENDER1	N/A
2.700	SLOW_SENDER2	N/A
3.432	RECEIVER	SLOW_SENDER2
5.215	RECEIVER	FAST_SENDER
5.863	SLOW_SENDER2	N/A
6.671	RECEIVER	SLOW_SENDER2
7.449	RECEIVER	SLOW_SENDER1
7.649	FAST_SENDER	N/A
8.380	RECEIVER	FAST_SENDER
9.100	SLOW_SENDER2	N/A
9.861	RECEIVER	SLOW_SENDER2
9.895	SLOW_SENDER1	N/A
10.688	RECEIVER	SLOW_SENDER1
10.802	FAST_SENDER	N/A
11.586	RECEIVER	FAST_SENDER
12.303	SLOW_SENDER2	N/A
13.127	SLOW_SENDER1	N/A
13.872	RECEIVER	SLOW_SENDER1
15.398	FAST_SENDER	N/A
15.424	RECEIVER	SLOW_SENDER2
16.179	RECEIVER	FAST_SENDER
16.315	SLOW_SENDER1	N/A
17.120	RECEIVER	SLOW_SENDER1
17.867	SLOW_SENDER2	N/A
18.579	FAST_SENDER	N/A
19.394	RECEIVER	FAST_SENDER
19.551	SLOW_SENDER1	N/A
20.224	RECEIVER	SLOW_SENDER2
21.823	FAST_SENDER	N/A
22.261	RECEIVER	SLOW_SENDER1
22.626	SLOW_SENDER2	N/A
23.379	RECEIVER	SLOW_SENDER2
24.085	RECEIVER	FAST_SENDER
26.493	FAST_SENDER	N/A
27.252	RECEIVER	FAST_SENDER
27.675	SLOW_SENDER1	N/A
28.496	RECEIVER	SLOW_SENDER1
28.786	SLOW_SENDER2	N/A
29.521	RECEIVER	SLOW_SENDER2
29.656	FAST_SENDER	N/A
30.439	RECEIVER	FAST_SENDER
32.882	FAST_SENDER	N/A
33.631	RECEIVER	FAST_SENDER
33.937	SLOW_SENDER1	N/A
34.688	RECEIVER	SLOW_SENDER1
34.954	SLOW_SENDER2	N/A
35.689	RECEIVER	SLOW_SENDER2
36.061	FAST_SENDER	N/A
36.801	RECEIVER	FAST_SENDER
40.840	FAST_SENDER	N/A
41.128	SLOW_SENDER2	N/A
41.590	RECEIVER	FAST_SENDER
42.095	SLOW_SENDER1	N/A
42.895	RECEIVER	SLOW_SENDER1
44.029	FAST_SENDER	N/A
46.029	FAST_SENDER	N/A
46.805	RECEIVER	SLOW_SENDER2
48.029	FAST_SENDER	N/A
50.029	FAST_SENDER	N/A
52.029	FAST_SENDER	N/A
54.029	FAST_SENDER	N/A
54.213	SLOW_SENDER2	N/A
56.029	FAST_SENDER	N/A
56.602	SLOW_SENDER1	N/A
58.029	FAST_SENDER	N/A
60.029	FAST_SENDER	N/A
60.775	RECEIVER	FAST_SENDER
61.213	SLOW_SENDER2	N/A
63.186	FAST_SENDER	N/A
63.602	SLOW_SENDER1	N/A
63.958	RECEIVER	FAST_SENDER
66.408	FAST_SENDER	N/A
67.159	RECEIVER	FAST_SENDER
68.213	SLOW_SENDER2	N/A
68.994	RECEIVER	SLOW_SENDER2
69.594	FAST_SENDER	N/A
70.306	RECEIVER	FAST_SENDER
70.602	SLOW_SENDER1	N/A
71.393	RECEIVER	SLOW_SENDER1
72.751	FAST_SENDER	N/A
73.543	RECEIVER	FAST_SENDER
75.958	FAST_SENDER	N/A
76.407	SLOW_SENDER2	N/A
76.742	RECEIVER	FAST_SENDER
78.841	SLOW_SENDER1	N/A
79.574	RECEIVER	SLOW_SENDER1
81.035	FAST_SENDER	N/A
81.841	RECEIVER	FAST_SENDER
84.246	FAST_SENDER	N/A
84.985	RECEIVER	FAST_SENDER
87.013	SLOW_SENDER1	N/A
87.432	FAST_SENDER	N/A
87.789	RECEIVER	SLOW_SENDER1
89.800	RECEIVER	FAST_SENDER
92.237	FAST_SENDER	N/A
92.986	RECEIVER	FAST_SENDER
95.406	FAST_SENDER	N/A
96.152	RECEIVER	FAST_SENDER
98.597	FAST_SENDER	N/A
99.382	RECEIVER	FAST_SENDER
101.824	FAST_SENDER	N/A
102.590	RECEIVER	FAST_SENDER
105.007	FAST_SENDER	N/A
105.803	RECEIVER	FAST_SENDER
108.244	FAST_SENDER	N/A
109.034	RECEIVER	FAST_SENDER
111.438	FAST_SENDER	N/A
112.239	RECEIVER	FAST_SENDER
114.669	FAST_SENDER	N/A
115.458	RECEIVER	FAST_SENDER
117.868	FAST_SENDER	N/A
118.635	RECEIVER	FAST_SENDER
121.073	FAST_SENDER	N/A
121.811	RECEIVER	FAST_SENDER
124.235	FAST_SENDER	N/A
124.996	RECEIVER	FAST_SENDER
127.420	FAST_SENDER	N/A
128.211	RECEIVER	FAST_SENDER
130.616	FAST_SENDER	N/A
131.417	RECEIVER	FAST_SENDER
133.841	FAST_SENDER	N/A
134.611	RECEIVER	FAST_SENDER
137.024	FAST_SENDER	N/A
137.781	RECEIVER	FAST_SENDER
140.222	FAST_SENDER	N/A
140.973	RECEIVER	FAST_SENDER
143.387	FAST_SENDER	N/A
144.172	RECEIVER	FAST_SENDER
146.580	FAST_SENDER	N/A
147.370	RECEIVER	FAST_SENDER
149.811	FAST_SENDER	N/A
150.576	RECEIVER	FAST_SENDER
153.014	FAST_SENDER	N/A
153.808	RECEIVER	FAST_SENDER
156.249	FAST_SENDER	N/A
156.977	RECEIVER	FAST_SENDER
159.379	FAST_SENDER	N/A
160.172	RECEIVER	FAST_SENDER
162.589	FAST_SENDER	N/A
163.362	RECEIVER	FAST_SENDER
165.781	FAST_SENDER	N/A
166.576	RECEIVER	FAST_SENDER
169.020	FAST_SENDER	N/A
169.806	RECEIVER	FAST_SENDER
172.228	FAST_SENDER	N/A
172.986	RECEIVER	FAST_SENDER
175.419	FAST_SENDER	N/A
176.184	RECEIVER	FAST_SENDER
178.599	FAST_SENDER	N/A
179.388	RECEIVER	FAST_SENDER
181.822	FAST_SENDER	N/A
182.581	RECEIVER	FAST_SENDER
185.020	FAST_SENDER	N/A
185.769	RECEIVER	FAST_SENDER
188.214	FAST_SENDER	N/A
188.973	RECEIVER	FAST_SENDER
191.409	FAST_SENDER	N/A
192.161	RECEIVER	FAST_SENDER
194.561	FAST_SENDER	N/A
195.309	RECEIVER	FAST_SENDER
197.733	FAST_SENDER	N/A
198.510	RECEIVER	FAST_SENDER
200.958	FAST_SENDER	N/A
201.680	RECEIVER	FAST_SENDER
204.093	FAST_SENDER	N/A
204.883	RECEIVER	FAST_SENDER
207.318	FAST_SENDER	N/A
208.113	RECEIVER	FAST_SENDER
210.529	FAST_SENDER	N/A
211.291	RECEIVER	FAST_SENDER
213.712	FAST_SENDER	N/A
214.436	RECEIVER	FAST_SENDER
216.844	FAST_SENDER	N/A
217.637	RECEIVER	FAST_SENDER
220.060	FAST_SENDER	N/A
220.803	RECEIVER	FAST_SENDER
223.243	FAST_SENDER	N/A
224.007	RECEIVER	FAST_SENDER
226.417	FAST_SENDER	N/A
227.149	RECEIVER	FAST_SENDER
229.570	FAST_SENDER	N/A
230.313	RECEIVER	FAST_SENDER
232.729	FAST_SENDER	N/A
233.498	RECEIVER	FAST_SENDER
235.921	FAST_SENDER	N/A
236.722	RECEIVER	FAST_SENDER
239.167	FAST_SENDER	N/A
239.909	RECEIVER	FAST_SENDER
241.020	SLOW_SENDER2	N/A
241.768	RECEIVER	SLOW_SENDER2
242.340	FAST_SENDER	N/A
243.088	RECEIVER	FAST_SENDER
244.193	SLOW_SENDER2	N/A
244.917	RECEIVER	SLOW_SENDER2
245.529	FAST_SENDER	N/A
246.300	RECEIVER	FAST_SENDER
247.350	SLOW_SENDER2	N/A
248.093	RECEIVER	SLOW_SENDER2
248.705	FAST_SENDER	N/A
249.472	RECEIVER	FAST_SENDER
251.310	SLOW_SENDER1	N/A
251.872	FAST_SENDER	N/A
252.066	RECEIVER	SLOW_SENDER1
253.538	SLOW_SENDER2	N/A
254.114	RECEIVER	FAST_SENDER
254.497	SLOW_SENDER1	N/A
254.847	RECEIVER	SLOW_SENDER2
256.516	FAST_SENDER	N/A
260.117	RECEIVER	SLOW_SENDER1
262.195	SLOW_SENDER2	N/A
263.352	FAST_SENDER	N/A
265.352	FAST_SENDER	N/A
267.188	SLOW_SENDER1	N/A
267.352	FAST_SENDER	N/A
269.352	FAST_SENDER	N/A
271.352	FAST_SENDER	N/A
273.352	FAST_SENDER	N/A
274.188	SLOW_SENDER1	N/A
275.128	SLOW_SENDER2	N/A
275.352	FAST_SENDER	N/A
277.352	FAST_SENDER	N/A
279.352	FAST_SENDER	N/A
281.188	SLOW_SENDER1	N/A
287.917	FAST_SENDER	N/A
289.917	FAST_SENDER	N/A
291.917	FAST_SENDER	N/A
293.917	FAST_SENDER	N/A
295.917	FAST_SENDER	N/A
297.917	FAST_SENDER	N/A
299.917	FAST_SENDER	N/A
301.917	FAST_SENDER	N/A
309.230	FAST_SENDER	N/A
317.333	FAST_SENDER	N/A
324.803	FAST_SENDER	N/A
332.050	FAST_SENDER	N/A
339.681	FAST_SENDER	N/A
347.205	FAST_SENDER	N/A
354.770	FAST_SENDER	N/A
362.664	FAST_SENDER	N/A
370.260	FAST_SENDER	N/A
378.328	FAST_SENDER	N/A
385.457	FAST_SENDER	N/A
392.901	FAST_SENDER	N/A
400.293	FAST_SENDER	N/A
407.211	FAST_SENDER	N/A
414.677	FAST_SENDER	N/A
422.512	FAST_SENDER	N/A
424.807	RECEIVER	FAST_SENDER
427.233	FAST_SENDER	N/A
427.969	RECEIVER	FAST_SENDER
430.404	FAST_SENDER	N/A
431.198	RECEIVER	FAST_SENDER
433.629	FAST_SENDER	N/A
434.369	RECEIVER	FAST_SENDER
436.814	FAST_SENDER	N/A
437.576	RECEIVER	FAST_SENDER
439.510	SLOW_SENDER2	N/A
439.988	FAST_SENDER	N/A
440.267	RECEIVER	SLOW_SENDER2
442.473	RECEIVER	FAST_SENDER
442.690	SLOW_SENDER2	N/A
443.421	RECEIVER	SLOW_SENDER2
444.914	FAST_SENDER	N/A
445.695	RECEIVER	FAST_SENDER
445.853	SLOW_SENDER2	N/A
446.587	RECEIVER	SLOW_SENDER2
448.127	FAST_SENDER	N/A
448.895	RECEIVER	FAST_SENDER
450.840	SLOW_SENDER1	N/A
451.337	FAST_SENDER	N/A
451.603	RECEIVER	SLOW_SENDER1
452.007	SLOW_SENDER2	N/A
452.792	RECEIVER	SLOW_SENDER2
455.411	RECEIVER	FAST_SENDER
456.044	SLOW_SENDER1	N/A
456.787	RECEIVER	SLOW_SENDER1
457.827	FAST_SENDER	N/A
458.192	SLOW_SENDER2	N/A
458.579	RECEIVER	FAST_SENDER
462.231	SLOW_SENDER1	N/A
462.490	RECEIVER	SLOW_SENDER2
462.961	FAST_SENDER	N/A
463.687	RECEIVER	FAST_SENDER
466.110	FAST_SENDER	N/A
466.842	RECEIVER	FAST_SENDER
467.231	SLOW_SENDER1	N/A
469.254	FAST_SENDER	N/A
469.911	SLOW_SENDER2	N/A
469.998	RECEIVER	FAST_SENDER
470.669	RECEIVER	SLOW_SENDER2
472.231	SLOW_SENDER1	N/A
472.410	FAST_SENDER	N/A
473.113	RECEIVER	FAST_SENDER
474.231	SLOW_SENDER1	N/A
474.975	RECEIVER	SLOW_SENDER1
475.563	FAST_SENDER	N/A
476.316	RECEIVER	FAST_SENDER
478.110	SLOW_SENDER2	N/A
478.727	FAST_SENDER	N/A
478.889	RECEIVER	SLOW_SENDER2
480.419	SLOW_SENDER1	N/A
481.211	RECEIVER	SLOW_SENDER1
483.193	RECEIVER	FAST_SENDER
485.632	FAST_SENDER	N/A
486.308	SLOW_SENDER2	N/A
486.366	RECEIVER	FAST_SENDER
486.654	SLOW_SENDER1	N/A
487.100	RECEIVER	SLOW_SENDER2
488.789	FAST_SENDER	N/A
492.497	RECEIVER	FAST_SENDER
497.305	FAST_SENDER	N/A
498.086	RECEIVER	FAST_SENDER
500.017	SLOW_SENDER1	N/A
500.500	FAST_SENDER	N/A
500.804	RECEIVER	SLOW_SENDER1
504.586	RECEIVER	FAST_SENDER
506.996	FAST_SENDER	N/A
507.736	RECEIVER	FAST_SENDER
510.162	FAST_SENDER	N/A
510.934	RECEIVER	FAST_SENDER
513.356	FAST_SENDER	N/A
514.097	RECEIVER	FAST_SENDER
516.547	FAST_SENDER	N/A
517.298	RECEIVER	FAST_SENDER
519.718	FAST_SENDER	N/A
521.927	RECEIVER	FAST_SENDER
524.329	FAST_SENDER	N/A
525.096	RECEIVER	FAST_SENDER
527.515	FAST_SENDER	N/A
528.273	RECEIVER	FAST_SENDER
530.721	FAST_SENDER	N/A
531.488	RECEIVER	FAST_SENDER
533.931	FAST_SENDER	N/A
536.041	RECEIVER	FAST_SENDER
538.486	FAST_SENDER	N/A
539.249	RECEIVER	FAST_SENDER
541.685	FAST_SENDER	N/A
542.458	RECEIVER	FAST_SENDER
544.899	FAST_SENDER	N/A
545.688	RECEIVER	FAST_SENDER
548.114	FAST_SENDER	N/A
548.893	RECEIVER	FAST_SENDER
551.318	FAST_SENDER	N/A
552.109	RECEIVER	FAST_SENDER
554.514	FAST_SENDER	N/A
555.270	RECEIVER	FAST_SENDER
557.690	FAST_SENDER	N/A
558.445	RECEIVER	FAST_SENDER
560.892	FAST_SENDER	N/A
561.661	RECEIVER	FAST_SENDER
564.071	FAST_SENDER	N/A
564.805	RECEIVER	FAST_SENDER
567.251	FAST_SENDER	N/A
568.038	RECEIVER	FAST_SENDER
570.456	FAST_SENDER	N/A
571.227	RECEIVER	FAST_SENDER
573.663	FAST_SENDER	N/A
574.449	RECEIVER	FAST_SENDER
580.926	FAST_SENDER	N/A
588.299	FAST_SENDER	N/A
595.582	FAST_SENDER	N/A
603.225	FAST_SENDER	N/A
610.243	FAST_SENDER	N/A
617.794	FAST_SENDER	N/A
625.486	FAST_SENDER	N/A
633.277	FAST_SENDER	N/A
641.027	FAST_SENDER	N/A
648.924	FAST_SENDER	N/A
652.490	SLOW_SENDER2	N/A
656.480	FAST_SENDER	N/A
662.800	SLOW_SENDER2	N/A
664.163	FAST_SENDER	N/A
666.030	SLOW_SENDER1	N/A
672.433	FAST_SENDER	N/A
674.433	FAST_SENDER	N/A
676.197	SLOW_SENDER2	N/A
676.433	FAST_SENDER	N/A
677.264	SLOW_SENDER1	N/A
678.433	FAST_SENDER	N/A
680.433	FAST_SENDER	N/A
682.433	FAST_SENDER	N/A
684.433	FAST_SENDER	N/A
686.433	FAST_SENDER	N/A
688.433	FAST_SENDER	N/A
690.082	SLOW_SENDER1	N/A
690.433	FAST_SENDER	N/A
692.433	FAST_SENDER	N/A
694.433	FAST_SENDER	N/A
701.850	FAST_SENDER	N/A
709.674	FAST_SENDER	N/A
717.757	FAST_SENDER	N/A
725.258	FAST_SENDER	N/A
732.732	FAST_SENDER	N/A
738.578	RECEIVER	FAST_SENDER
740.983	FAST_SENDER	N/A
741.704	RECEIVER	FAST_SENDER
744.131	FAST_SENDER	N/A
744.901	RECEIVER	FAST_SENDER
747.302	FAST_SENDER	N/A
748.055	RECEIVER	FAST_SENDER
750.472	FAST_SENDER	N/A
751.201	RECEIVER	FAST_SENDER
753.632	FAST_SENDER	N/A
754.354	RECEIVER	FAST_SENDER
756.778	FAST_SENDER	N/A
757.531	RECEIVER	FAST_SENDER
759.949	FAST_SENDER	N/A
760.701	RECEIVER	FAST_SENDER
763.147	FAST_SENDER	N/A
763.908	RECEIVER	FAST_SENDER
766.333	FAST_SENDER	N/A
767.093	RECEIVER	FAST_SENDER
769.542	FAST_SENDER	N/A
770.281	RECEIVER	FAST_SENDER
772.701	FAST_SENDER	N/A
773.454	RECEIVER	FAST_SENDER
775.862	FAST_SENDER	N/A
776.622	RECEIVER	FAST_SENDER
779.031	FAST_SENDER	N/A
779.791	RECEIVER	FAST_SENDER
782.199	FAST_SENDER	N/A
782.964	RECEIVER	FAST_SENDER
785.399	FAST_SENDER	N/A
786.151	RECEIVER	FAST_SENDER
788.569	FAST_SENDER	N/A
789.286	RECEIVER	FAST_SENDER
791.706	FAST_SENDER	N/A
792.466	RECEIVER	FAST_SENDER
794.896	FAST_SENDER	N/A
795.653	RECEIVER	FAST_SENDER
798.097	FAST_SENDER	N/A
798.855	RECEIVER	FAST_SENDER
801.287	FAST_SENDER	N/A
802.011	RECEIVER	FAST_SENDER
804.419	FAST_SENDER	N/A
805.215	RECEIVER	FAST_SENDER
807.620	FAST_SENDER	N/A
808.397	RECEIVER	FAST_SENDER
810.805	FAST_SENDER	N/A
811.601	RECEIVER	FAST_SENDER
814.024	FAST_SENDER	N/A
814.780	RECEIVER	FAST_SENDER
817.184	FAST_SENDER	N/A
817.918	RECEIVER	FAST_SENDER
820.319	FAST_SENDER	N/A
821.055	RECEIVER	FAST_SENDER
823.501	FAST_SENDER	N/A
824.263	RECEIVER	FAST_SENDER
826.685	FAST_SENDER	N/A
828.835	RECEIVER	FAST_SENDER
832.855	FAST_SENDER	N/A
833.598	RECEIVER	FAST_SENDER
836.009	FAST_SENDER	N/A
838.135	RECEIVER	FAST_SENDER
840.490	SLOW_SENDER2	N/A
840.563	FAST_SENDER	N/A
841.291	RECEIVER	SLOW_SENDER2
843.263	RECEIVER	FAST_SENDER
843.739	SLOW_SENDER2	N/A
844.505	RECEIVER	SLOW_SENDER2
845.712	FAST_SENDER	N/A
846.455	RECEIVER	FAST_SENDER
846.948	SLOW_SENDER2	N/A
847.681	RECEIVER	SLOW_SENDER2
848.898	FAST_SENDER	N/A
849.674	RECEIVER	FAST_SENDER
852.112	FAST_SENDER	N/A
852.877	RECEIVER	FAST_SENDER
853.115	SLOW_SENDER2	N/A
853.879	RECEIVER	SLOW_SENDER2
854.530	SLOW_SENDER1	N/A
855.274	RECEIVER	SLOW_SENDER1
855.293	FAST_SENDER	N/A
856.044	RECEIVER	FAST_SENDER
858.476	FAST_SENDER	N/A
859.342	SLOW_SENDER1	N/A
860.476	FAST_SENDER	N/A
861.342	SLOW_SENDER1	N/A
862.476	FAST_SENDER	N/A
863.342	SLOW_SENDER1	N/A
864.476	FAST_SENDER	N/A
865.178	SLOW_SENDER2	N/A
865.342	SLOW_SENDER1	N/A
865.924	RECEIVER	SLOW_SENDER2
866.476	FAST_SENDER	N/A
867.342	SLOW_SENDER1	N/A
868.476	FAST_SENDER	N/A
869.342	SLOW_SENDER1	N/A
870.476	FAST_SENDER	N/A
871.342	SLOW_SENDER1	N/A
872.476	FAST_SENDER	N/A
873.266	RECEIVER	FAST_SENDER
873.342	SLOW_SENDER1	N/A
873.354	SLOW_SENDER2	N/A
874.114	RECEIVER	SLOW_SENDER1
875.668	FAST_SENDER	N/A
876.088	RECEIVER	SLOW_SENDER2
876.552	SLOW_SENDER1	N/A
877.350	RECEIVER	SLOW_SENDER1
878.151	RECEIVER	FAST_SENDER
880.567	FAST_SENDER	N/A
881.371	RECEIVER	FAST_SENDER
882.767	SLOW_SENDER1	N/A
883.509	SLOW_SENDER2	N/A
883.551	RECEIVER	SLOW_SENDER1
883.811	FAST_SENDER	N/A
884.593	RECEIVER	FAST_SENDER
888.356	FAST_SENDER	N/A
888.997	SLOW_SENDER1	N/A
889.091	RECEIVER	FAST_SENDER
889.786	RECEIVER	SLOW_SENDER1
891.518	FAST_SENDER	N/A
892.255	RECEIVER	FAST_SENDER
894.666	FAST_SENDER	N/A
895.397	RECEIVER	FAST_SENDER
897.197	SLOW_SENDER1	N/A
897.817	FAST_SENDER	N/A
897.938	RECEIVER	SLOW_SENDER1
900.033	RECEIVER	FAST_SENDER
902.444	FAST_SENDER	N/A
903.233	RECEIVER	FAST_SENDER
905.385	SLOW_SENDER1	N/A
905.671	FAST_SENDER	N/A
906.165	RECEIVER	SLOW_SENDER1
913.432	FAST_SENDER	N/A
913.581	SLOW_SENDER1	N/A
922.187	FAST_SENDER	N/A
924.187	FAST_SENDER	N/A
926.187	FAST_SENDER	N/A
928.187	FAST_SENDER	N/A
930.187	FAST_SENDER	N/A
932.187	FAST_SENDER	N/A
934.187	FAST_SENDER	N/A
936.187	FAST_SENDER	N/A
944.155	FAST_SENDER	N/A
951.932	FAST_SENDER	N/A
959.056	FAST_SENDER	N/A
966.167	FAST_SENDER	N/A
973.850	FAST_SENDER	N/A
981.256	FAST_SENDER	N/A
988.688	FAST_SENDER	N/A
996.544	FAST_SENDER	N/A
1003.567	FAST_SENDER	N/A
1011.378	FAST_SENDER	N/A
1019.059	FAST_SENDER	N/A
1026.429	FAST_SENDER	N/A
1033.877	FAST_SENDER	N/A
1041.625	FAST_SENDER	N/A
1048.430	SLOW_SENDER2	N/A
1049.731	FAST_SENDER	N/A
1057.574	FAST_SENDER	N/A
1059.418	SLOW_SENDER2	N/A
1066.097	FAST_SENDER	N/A
1068.097	FAST_SENDER	N/A
1070.097	FAST_SENDER	N/A
1072.097	FAST_SENDER	N/A
1072.283	SLOW_SENDER2	N/A
1073.059	RECEIVER	SLOW_SENDER2
1074.097	FAST_SENDER	N/A
1076.097	FAST_SENDER	N/A
1078.097	FAST_SENDER	N/A
1080.097	FAST_SENDER	N/A
1081.910	SLOW_SENDER1	N/A
1082.641	RECEIVER	FAST_SENDER
1085.091	FAST_SENDER	N/A
1086.620	RECEIVER	SLOW_SENDER1
1087.091	FAST_SENDER	N/A
1089.091	FAST_SENDER	N/A
1091.091	FAST_SENDER	N/A
1092.037	SLOW_SENDER1	N/A
1092.829	RECEIVER	SLOW_SENDER1
1093.091	FAST_SENDER	N/A
1095.091	FAST_SENDER	N/A
1097.091	FAST_SENDER	N/A
1098.261	SLOW_SENDER1	N/A
1099.019	RECEIVER	SLOW_SENDER1
1099.091	FAST_SENDER	N/A
1099.827	RECEIVER	FAST_SENDER
1102.250	FAST_SENDER	N/A
1103.060	RECEIVER	FAST_SENDER
1105.503	FAST_SENDER	N/A
1106.306	RECEIVER	FAST_SENDER
1106.432	SLOW_SENDER1	N/A
1107.150	RECEIVER	SLOW_SENDER1
1108.709	FAST_SENDER	N/A
1109.510	RECEIVER	FAST_SENDER
1111.939	FAST_SENDER	N/A
1112.685	RECEIVER	FAST_SENDER
1114.572	SLOW_SENDER1	N/A
1115.117	FAST_SENDER	N/A
1115.318	RECEIVER	SLOW_SENDER1
1117.591	RECEIVER	FAST_SENDER
1120.022	FAST_SENDER	N/A
1120.770	RECEIVER	FAST_SENDER
1122.757	SLOW_SENDER1	N/A
1123.504	RECEIVER	SLOW_SENDER1
1127.707	FAST_SENDER	N/A
1129.707	FAST_SENDER	N/A
1131.707	FAST_SENDER	N/A
1133.707	FAST_SENDER	N/A
1134.571	SLOW_SENDER1	N/A
1135.315	RECEIVER	SLOW_SENDER1
1135.707	FAST_SENDER	N/A
1137.707	FAST_SENDER	N/A
1139.707	FAST_SENDER	N/A
1141.707	FAST_SENDER	N/A
1142.507	RECEIVER	FAST_SENDER
1144.952	FAST_SENDER	N/A
1145.718	RECEIVER	FAST_SENDER
1148.131	FAST_SENDER	N/A
1150.504	RECEIVER	FAST_SENDER
1152.914	FAST_SENDER	N/A
1153.679	RECEIVER	FAST_SENDER
1156.094	FAST_SENDER	N/A
1156.869	RECEIVER	FAST_SENDER
1159.289	FAST_SENDER	N/A
1160.072	RECEIVER	FAST_SENDER
1164.017	FAST_SENDER	N/A
1164.801	RECEIVER	FAST_SENDER
1167.226	FAST_SENDER	N/A
1168.015	RECEIVER	FAST_SENDER
1170.423	FAST_SENDER	N/A
1171.173	RECEIVER	FAST_SENDER
1173.600	FAST_SENDER	N/A
1174.333	RECEIVER	FAST_SENDER
1176.755	FAST_SENDER	N/A
1177.503	RECEIVER	FAST_SENDER
1179.941	FAST_SENDER	N/A
1180.712	RECEIVER	FAST_SENDER
1183.158	FAST_SENDER	N/A
1183.923	RECEIVER	FAST_SENDER
1186.329	FAST_SENDER	N/A
1187.110	RECEIVER	FAST_SENDER
1189.546	FAST_SENDER	N/A
1190.304	RECEIVER	FAST_SENDER
1192.727	FAST_SENDER	N/A
1193.514	RECEIVER	FAST_SENDER
1195.932	FAST_SENDER	N/A
1196.707	RECEIVER	FAST_SENDER
1199.140	FAST_SENDER	N/A
1201.232	RECEIVER	FAST_SENDER
1203.657	FAST_SENDER	N/A
1204.430	RECEIVER	FAST_SENDER
1206.849	FAST_SENDER	N/A
1207.624	RECEIVER	FAST_SENDER
1210.028	FAST_SENDER	N/A
1210.776	RECEIVER	FAST_SENDER
1213.212	FAST_SENDER	N/A
1215.793	RECEIVER	FAST_SENDER
1218.198	FAST_SENDER	N/A
1218.950	RECEIVER	FAST_SENDER
1221.368	FAST_SENDER	N/A
1222.152	RECEIVER	FAST_SENDER
1224.596	FAST_SENDER	N/A
1225.368	RECEIVER	FAST_SENDER
1227.780	FAST_SENDER	N/A
1228.554	RECEIVER	FAST_SENDER
1230.990	FAST_SENDER	N/A
1231.778	RECEIVER	FAST_SENDER
1234.187	FAST_SENDER	N/A
1234.930	RECEIVER	FAST_SENDER
1236.610	SLOW_SENDER2	N/A
1237.340	FAST_SENDER	N/A
1237.349	RECEIVER	SLOW_SENDER2
1238.099	RECEIVER	FAST_SENDER
1239.754	SLOW_SENDER2	N/A
1240.506	RECEIVER	SLOW_SENDER2
1240.519	FAST_SENDER	N/A
1241.231	RECEIVER	FAST_SENDER
1242.928	SLOW_SENDER2	N/A
1243.661	FAST_SENDER	N/A
1243.679	RECEIVER	SLOW_SENDER2
1244.414	RECEIVER	FAST_SENDER
1246.840	FAST_SENDER	N/A
1247.622	RECEIVER	FAST_SENDER
1249.084	SLOW_SENDER2	N/A
1249.860	RECEIVER	SLOW_SENDER2
1250.040	FAST_SENDER	N/A
1250.788	RECEIVER	FAST_SENDER
1253.212	FAST_SENDER	N/A
1253.968	RECEIVER	FAST_SENDER
1255.290	SLOW_SENDER2	N/A
1256.064	RECEIVER	SLOW_SENDER2
1256.404	FAST_SENDER	N/A
1261.501	SLOW_SENDER2	N/A
1264.177	FAST_SENDER	N/A
1266.177	FAST_SENDER	N/A
1268.177	FAST_SENDER	N/A
1270.177	FAST_SENDER	N/A
1272.177	FAST_SENDER	N/A
1273.770	SLOW_SENDER2	N/A
1274.177	FAST_SENDER	N/A
1276.177	FAST_SENDER	N/A
1278.177	FAST_SENDER	N/A
1285.572	FAST_SENDER	N/A
1292.892	FAST_SENDER	N/A
1299.030	SLOW_SENDER1	N/A
1300.241	FAST_SENDER	N/A
1309.225	FAST_SENDER	N/A
1310.116	SLOW_SENDER1	N/A
1317.665	FAST_SENDER	N/A
1319.665	FAST_SENDER	N/A
1321.665	FAST_SENDER	N/A
1323.665	FAST_SENDER	N/A
1325.665	FAST_SENDER	N/A
1327.665	FAST_SENDER	N/A
1329.665	FAST_SENDER	N/A
1331.665	FAST_SENDER	N/A
1339.596	FAST_SENDER	N/A
1347.370	FAST_SENDER	N/A
1355.300	FAST_SENDER	N/A
1362.905	FAST_SENDER	N/A
1370.435	FAST_SENDER	N/A
1378.368	FAST_SENDER	N/A
1385.850	FAST_SENDER	N/A
1393.343	FAST_SENDER	N/A
1400.790	FAST_SENDER	N/A
1408.636	FAST_SENDER	N/A
1416.027	FAST_SENDER	N/A
1420.116	RECEIVER	FAST_SENDER
1422.535	FAST_SENDER	N/A
1423.255	RECEIVER	FAST_SENDER
1425.675	FAST_SENDER	N/A
1426.438	RECEIVER	FAST_SENDER
1428.875	FAST_SENDER	N/A
1429.643	RECEIVER	FAST_SENDER
1432.090	FAST_SENDER	N/A
1432.842	RECEIVER	FAST_SENDER
1435.267	FAST_SENDER	N/A
1435.997	RECEIVER	FAST_SENDER
1438.320	SLOW_SENDER2	N/A
1438.423	FAST_SENDER	N/A
1439.090	RECEIVER	SLOW_SENDER2
1441.492	RECEIVER	FAST_SENDER
1441.523	SLOW_SENDER2	N/A
1442.254	RECEIVER	SLOW_SENDER2
1443.933	FAST_SENDER	N/A
1444.684	SLOW_SENDER2	N/A
1444.756	RECEIVER	FAST_SENDER
1445.402	RECEIVER	SLOW_SENDER2
1447.183	FAST_SENDER	N/A
1449.322	RECEIVER	FAST_SENDER
1450.802	SLOW_SENDER2	N/A
1451.528	RECEIVER	SLOW_SENDER2
1451.735	FAST_SENDER	N/A
1452.477	RECEIVER	FAST_SENDER
1454.892	FAST_SENDER	N/A
1456.974	SLOW_SENDER2	N/A
1457.698	RECEIVER	SLOW_SENDER2
1458.664	RECEIVER	FAST_SENDER
1461.106	FAST_SENDER	N/A
1461.869	RECEIVER	FAST_SENDER
1463.132	SLOW_SENDER2	N/A
1463.934	RECEIVER	SLOW_SENDER2
1464.292	FAST_SENDER	N/A
1465.042	RECEIVER	FAST_SENDER
1467.474	FAST_SENDER	N/A
1468.207	RECEIVER	FAST_SENDER
1470.618	FAST_SENDER	N/A
1471.362	RECEIVER	FAST_SENDER
1471.371	SLOW_SENDER2	N/A
1472.105	RECEIVER	SLOW_SENDER2
1473.775	FAST_SENDER	N/A
1474.501	RECEIVER	FAST_SENDER
1476.905	FAST_SENDER	N/A
1477.642	RECEIVER	FAST_SENDER
1479.531	SLOW_SENDER2	N/A
1480.066	FAST_SENDER	N/A
1480.293	RECEIVER	SLOW_SENDER2
1480.980	SLOW_SENDER1	N/A
1481.757	RECEIVER	SLOW_SENDER1
1483.868	RECEIVER	FAST_SENDER
1484.168	SLOW_SENDER1	N/A
1486.304	FAST_SENDER	N/A
1486.570	RECEIVER	SLOW_SENDER1
1487.739	SLOW_SENDER2	N/A
1488.471	RECEIVER	FAST_SENDER
1492.948	FAST_SENDER	N/A
1494.739	SLOW_SENDER2	N/A
1494.948	FAST_SENDER	N/A
1496.948	FAST_SENDER	N/A
1498.143	SLOW_SENDER1	N/A
1498.930	RECEIVER	SLOW_SENDER1
1498.948	FAST_SENDER	N/A
1500.948	FAST_SENDER	N/A
1501.739	SLOW_SENDER2	N/A
1502.442	RECEIVER	SLOW_SENDER2
1502.948	FAST_SENDER	N/A
1504.948	FAST_SENDER	N/A
1506.358	SLOW_SENDER1	N/A
1506.948	FAST_SENDER	N/A
1507.124	RECEIVER	SLOW_SENDER1
1509.137	RECEIVER	FAST_SENDER
1509.876	SLOW_SENDER2	N/A
1510.631	RECEIVER	SLOW_SENDER2
1511.556	FAST_SENDER	N/A
1512.327	RECEIVER	FAST_SENDER
1514.544	SLOW_SENDER1	N/A
1514.730	FAST_SENDER	N/A
1515.258	RECEIVER	SLOW_SENDER1
1517.076	RECEIVER	FAST_SENDER
1519.505	FAST_SENDER	N/A
1520.268	RECEIVER	FAST_SENDER
1520.423	SLOW_SENDER2	N/A
1521.201	RECEIVER	SLOW_SENDER2
1522.680	SLOW_SENDER1	N/A
1522.713	FAST_SENDER	N/A
1523.440	RECEIVER	SLOW_SENDER1
1525.372	RECEIVER	FAST_SENDER
1527.806	FAST_SENDER	N/A
1528.543	RECEIVER	FAST_SENDER
1528.636	SLOW_SENDER2	N/A
1529.389	RECEIVER	SLOW_SENDER2
1530.951	FAST_SENDER	N/A
1531.744	RECEIVER	FAST_SENDER
1534.175	FAST_SENDER	N/A
1534.972	RECEIVER	FAST_SENDER
1536.831	SLOW_SENDER2	N/A
1537.578	RECEIVER	SLOW_SENDER2
1539.122	FAST_SENDER	N/A
1539.909	RECEIVER	FAST_SENDER
1542.342	FAST_SENDER	N/A
1543.099	RECEIVER	FAST_SENDER
1545.533	FAST_SENDER	N/A
1546.287	RECEIVER	FAST_SENDER
1548.701	FAST_SENDER	N/A
1549.468	RECEIVER	FAST_SENDER
1551.871	FAST_SENDER	N/A
1552.644	RECEIVER	FAST_SENDER
1555.060	FAST_SENDER	N/A
1555.849	RECEIVER	FAST_SENDER
1558.277	FAST_SENDER	N/A
1559.028	RECEIVER	FAST_SENDER
1561.462	FAST_SENDER	N/A
1562.204	RECEIVER	FAST_SENDER
1564.641	FAST_SENDER	N/A
1565.407	RECEIVER	FAST_SENDER
1567.812	FAST_SENDER	N/A
1568.588	RECEIVER	FAST_SENDER
1570.994	FAST_SENDER	N/A
1571.757	RECEIVER	FAST_SENDER
1574.170	FAST_SENDER	N/A
1576.707	RECEIVER	FAST_SENDER
1579.152	FAST_SENDER	N/A
1579.951	RECEIVER	FAST_SENDER
1582.356	FAST_SENDER	N/A
1585.532	FAST_SENDER	N/A
1592.791	FAST_SENDER	N/A
1600.115	FAST_SENDER	N/A
1607.738	FAST_SENDER	N/A
1614.896	FAST_SENDER	N/A
1622.653	FAST_SENDER	N/A
1630.690	FAST_SENDER	N/A
1638.095	FAST_SENDER	N/A
1645.719	FAST_SENDER	N/A
1653.225	FAST_SENDER	N/A
1660.709	FAST_SENDER	N/A
1668.389	FAST_SENDER	N/A
1676.191	FAST_SENDER	N/A
1683.662	FAST_SENDER	N/A
1689.080	SLOW_SENDER1	N/A
1691.304	FAST_SENDER	N/A
1700.190	FAST_SENDER	N/A
1700.647	SLOW_SENDER1	N/A
1701.160	SLOW_SENDER2	N/A
1708.266	FAST_SENDER	N/A
1710.266	FAST_SENDER	N/A
1712.266	FAST_SENDER	N/A
1714.199	SLOW_SENDER1	N/A
1714.266	FAST_SENDER	N/A
1714.881	SLOW_SENDER2	N/A
1716.266	FAST_SENDER	N/A
1718.266	FAST_SENDER	N/A
1720.266	FAST_SENDER	N/A
1721.199	SLOW_SENDER1	N/A
1721.881	SLOW_SENDER2	N/A
1722.266	FAST_SENDER	N/A
1726.881	SLOW_SENDER2	N/A
1728.199	SLOW_SENDER1	N/A
1729.427	FAST_SENDER	N/A
1737.436	FAST_SENDER	N/A
1739.436	FAST_SENDER	N/A
1740.723	SLOW_SENDER2	N/A
1741.436	FAST_SENDER	N/A
1743.436	FAST_SENDER	N/A
1745.436	FAST_SENDER	N/A
1747.436	FAST_SENDER	N/A
1749.436	FAST_SENDER	N/A
1751.436	FAST_SENDER	N/A
1752.169	RECEIVER	FAST_SENDER
1754.570	FAST_SENDER	N/A
1755.311	RECEIVER	FAST_SENDER
1757.718	FAST_SENDER	N/A
1758.486	RECEIVER	FAST_SENDER
1760.927	FAST_SENDER	N/A
1761.703	RECEIVER	FAST_SENDER
1764.113	FAST_SENDER	N/A
1764.916	RECEIVER	FAST_SENDER
1767.347	FAST_SENDER	N/A
1768.109	RECEIVER	FAST_SENDER
1770.549	FAST_SENDER	N/A
1771.312	RECEIVER	FAST_SENDER
1775.179	FAST_SENDER	N/A
1775.926	RECEIVER	FAST_SENDER
1778.326	FAST_SENDER	N/A
1779.094	RECEIVER	FAST_SENDER
1783.233	FAST_SENDER	N/A
1783.998	RECEIVER	FAST_SENDER
1786.437	FAST_SENDER	N/A
1788.927	RECEIVER	FAST_SENDER
1791.337	FAST_SENDER	N/A
1792.064	RECEIVER	FAST_SENDER
1794.500	FAST_SENDER	N/A
1795.205	RECEIVER	FAST_SENDER
1797.631	FAST_SENDER	N/A
1798.380	RECEIVER	FAST_SENDER
1800.813	FAST_SENDER	N/A
1801.577	RECEIVER	FAST_SENDER
1804.014	FAST_SENDER	N/A
1804.760	RECEIVER	FAST_SENDER
1807.194	FAST_SENDER	N/A
1807.955	RECEIVER	FAST_SENDER
1810.391	FAST_SENDER	N/A
1811.178	RECEIVER	FAST_SENDER
1813.582	FAST_SENDER	N/A
1814.340	RECEIVER	FAST_SENDER
1816.778	FAST_SENDER	N/A
1819.038	RECEIVER	FAST_SENDER
1821.454	FAST_SENDER	N/A
1822.217	RECEIVER	FAST_SENDER
1824.662	FAST_SENDER	N/A
1825.418	RECEIVER	FAST_SENDER
1827.832	FAST_SENDER	N/A
1828.594	RECEIVER	FAST_SENDER
1831.010	FAST_SENDER	N/A
1831.763	RECEIVER	FAST_SENDER
1834.212	FAST_SENDER	N/A
1834.995	RECEIVER	FAST_SENDER
1837.404	FAST_SENDER	N/A
1838.208	RECEIVER	FAST_SENDER
1840.609	FAST_SENDER	N/A
1841.368	RECEIVER	FAST_SENDER
1843.789	FAST_SENDER	N/A
1844.580	RECEIVER	FAST_SENDER
1847.028	FAST_SENDER	N/A
1847.849	RECEIVER	FAST_SENDER
1850.266	FAST_SENDER	N/A
1851.066	RECEIVER	FAST_SENDER
1853.497	FAST_SENDER	N/A
1854.231	RECEIVER	FAST_SENDER
1856.654	FAST_SENDER	N/A
1857.454	RECEIVER	FAST_SENDER
1859.865	FAST_SENDER	N/A
1860.620	RECEIVER	FAST_SENDER
1863.033	FAST_SENDER	N/A
1863.797	RECEIVER	FAST_SENDER
1866.245	FAST_SENDER	N/A
1867.030	RECEIVER	FAST_SENDER
1869.466	FAST_SENDER	N/A
1870.269	RECEIVER	FAST_SENDER
1872.676	FAST_SENDER	N/A
1873.410	RECEIVER	FAST_SENDER
1875.821	FAST_SENDER	N/A
1876.587	RECEIVER	FAST_SENDER
1879.036	FAST_SENDER	N/A
1879.797	RECEIVER	FAST_SENDER
1882.230	FAST_SENDER	N/A
1882.982	RECEIVER	FAST_SENDER
1885.425	FAST_SENDER	N/A
1886.157	RECEIVER	FAST_SENDER
1888.602	FAST_SENDER	N/A
1889.335	RECEIVER	FAST_SENDER
1891.737	FAST_SENDER	N/A
1893.930	SLOW_SENDER1	N/A
1894.164	RECEIVER	FAST_SENDER
1896.297	RECEIVER	SLOW_SENDER1
1897.994	FAST_SENDER	N/A
1898.715	SLOW_SENDER1	N/A
1898.718	RECEIVER	FAST_SENDER
1899.433	RECEIVER	SLOW_SENDER1
1901.156	FAST_SENDER	N/A
1901.951	RECEIVER	FAST_SENDER
1904.380	FAST_SENDER	N/A
1904.856	SLOW_SENDER1	N/A
1904.970	SLOW_SENDER2	N/A
1905.123	RECEIVER	FAST_SENDER
1906.310	RECEIVER	SLOW_SENDER2
1907.539	RECEIVER	SLOW_SENDER1
1908.724	SLOW_SENDER2	N/A
1909.455	RECEIVER	SLOW_SENDER2
1910.831	FAST_SENDER	N/A
1911.560	RECEIVER	FAST_SENDER
1911.895	SLOW_SENDER2	N/A
1912.655	RECEIVER	SLOW_SENDER2
1913.998	FAST_SENDER	N/A
1914.787	RECEIVER	FAST_SENDER
1914.972	SLOW_SENDER1	N/A
1915.773	RECEIVER	SLOW_SENDER1
1917.221	FAST_SENDER	N/A
1918.022	RECEIVER	FAST_SENDER
1918.070	SLOW_SENDER2	N/A
1918.785	RECEIVER	SLOW_SENDER2
1920.469	FAST_SENDER	N/A
1921.259	RECEIVER	FAST_SENDER
1923.223	SLOW_SENDER1	N/A
1923.671	FAST_SENDER	N/A
1924.007	RECEIVER	SLOW_SENDER1
1924.228	SLOW_SENDER2	N/A
1932.568	FAST_SENDER	N/A
1934.568	FAST_SENDER	N/A
1936.568	FAST_SENDER	N/A
1937.731	SLOW_SENDER2	N/A
1938.568	FAST_SENDER	N/A
1940.568	FAST_SENDER	N/A
1942.568	FAST_SENDER	N/A
1944.568	FAST_SENDER	N/A
1946.568	FAST_SENDER	N/A
1954.318	FAST_SENDER	N/A
1961.486	FAST_SENDER	N/A
1968.862	FAST_SENDER	N/A
1976.407	FAST_SENDER	N/A
1983.914	FAST_SENDER	N/A
1991.881	FAST_SENDER	N/A
1999.561	FAST_SENDER	N/A
2006.949	FAST_SENDER	N/A
2013.982	FAST_SENDER	N/A
2021.451	FAST_SENDER	N/A
2029.133	FAST_SENDER	N/A
2037.044	FAST_SENDER	N/A
2044.274	FAST_SENDER	N/A
2051.547	FAST_SENDER	N/A
2059.208	FAST_SENDER	N/A
2066.698	FAST_SENDER	N/A
2074.402	FAST_SENDER	N/A
2081.785	FAST_SENDER	N/A
2089.222	FAST_SENDER	N/A
2089.992	RECEIVER	FAST_SENDER
2092.395	FAST_SENDER	N/A
2093.174	RECEIVER	FAST_SENDER
2094.110	SLOW_SENDER1	N/A
2094.878	RECEIVER	SLOW_SENDER1
2095.578	FAST_SENDER	N/A
2096.341	RECEIVER	FAST_SENDER
2097.309	SLOW_SENDER1	N/A
2098.022	RECEIVER	SLOW_SENDER1
2098.790	FAST_SENDER	N/A
2099.560	RECEIVER	FAST_SENDER
2100.422	SLOW_SENDER1	N/A
2101.235	RECEIVER	SLOW_SENDER1
2101.991	FAST_SENDER	N/A
2102.742	RECEIVER	FAST_SENDER
2103.700	SLOW_SENDER2	N/A
2104.449	RECEIVER	SLOW_SENDER2
2105.181	FAST_SENDER	N/A
2105.981	RECEIVER	FAST_SENDER
2106.670	SLOW_SENDER1	N/A
2107.967	RECEIVER	SLOW_SENDER1
2108.430	FAST_SENDER	N/A
2110.430	FAST_SENDER	N/A
2112.430	FAST_SENDER	N/A
2113.367	SLOW_SENDER1	N/A
2114.430	FAST_SENDER	N/A
2116.430	FAST_SENDER	N/A
2117.331	SLOW_SENDER2	N/A
2118.119	RECEIVER	SLOW_SENDER2
2118.367	SLOW_SENDER1	N/A
2118.430	FAST_SENDER	N/A
2120.430	FAST_SENDER	N/A
2122.430	FAST_SENDER	N/A
2123.232	RECEIVER	FAST_SENDER
2123.367	SLOW_SENDER1	N/A
2125.555	SLOW_SENDER2	N/A
2125.651	FAST_SENDER	N/A
2126.308	RECEIVER	SLOW_SENDER2
2128.367	SLOW_SENDER1	N/A
2128.539	RECEIVER	FAST_SENDER
2130.592	RECEIVER	SLOW_SENDER1
2130.966	FAST_SENDER	N/A
2131.736	RECEIVER	FAST_SENDER
2133.713	SLOW_SENDER2	N/A
2134.156	FAST_SENDER	N/A
2134.461	RECEIVER	SLOW_SENDER2
2138.001	SLOW_SENDER1	N/A
2138.477	RECEIVER	FAST_SENDER
2140.308	RECEIVER	SLOW_SENDER1
2140.924	FAST_SENDER	N/A
2142.924	FAST_SENDER	N/A
2143.713	SLOW_SENDER2	N/A
2144.924	FAST_SENDER	N/A
2146.924	FAST_SENDER	N/A
2148.924	FAST_SENDER	N/A
2149.165	SLOW_SENDER1	N/A
2149.948	RECEIVER	SLOW_SENDER1
2150.713	SLOW_SENDER2	N/A
2150.924	FAST_SENDER	N/A
2152.924	FAST_SENDER	N/A
2154.924	FAST_SENDER	N/A
2155.678	RECEIVER	FAST_SENDER
2157.394	SLOW_SENDER1	N/A
2157.713	SLOW_SENDER2	N/A
2158.089	FAST_SENDER	N/A
2158.191	RECEIVER	SLOW_SENDER1
2160.376	RECEIVER	SLOW_SENDER2
2162.748	RECEIVER	FAST_SENDER
2165.176	FAST_SENDER	N/A
2165.984	RECEIVER	FAST_SENDER
2167.818	SLOW_SENDER2	N/A
2168.414	FAST_SENDER	N/A
2168.587	RECEIVER	SLOW_SENDER2
2170.514	RECEIVER	FAST_SENDER
2172.916	FAST_SENDER	N/A
2173.697	RECEIVER	FAST_SENDER
2176.013	SLOW_SENDER2	N/A
2176.110	FAST_SENDER	N/A
2176.752	RECEIVER	SLOW_SENDER2
2177.398	RECEIVER	FAST_SENDER
2179.827	FAST_SENDER	N/A
2182.341	RECEIVER	FAST_SENDER
2184.781	FAST_SENDER	N/A
2185.567	RECEIVER	FAST_SENDER
2187.987	FAST_SENDER	N/A
2188.743	RECEIVER	FAST_SENDER
2191.193	FAST_SENDER	N/A
2191.945	RECEIVER	FAST_SENDER
2195.938	FAST_SENDER	N/A
2196.672	RECEIVER	FAST_SENDER
2199.088	FAST_SENDER	N/A
2199.871	RECEIVER	FAST_SENDER
2202.294	FAST_SENDER	N/A
2203.061	RECEIVER	FAST_SENDER
2205.498	FAST_SENDER	N/A
2206.265	RECEIVER	FAST_SENDER
2208.700	FAST_SENDER	N/A
2209.454	RECEIVER	FAST_SENDER
2211.885	FAST_SENDER	N/A
2212.626	RECEIVER	FAST_SENDER
2215.063	FAST_SENDER	N/A
2215.819	RECEIVER	FAST_SENDER
2218.236	FAST_SENDER	N/A
2219.005	RECEIVER	FAST_SENDER
2221.454	FAST_SENDER	N/A
2222.175	RECEIVER	FAST_SENDER
2224.613	FAST_SENDER	N/A
2225.376	RECEIVER	FAST_SENDER
2227.821	FAST_SENDER	N/A
2228.590	RECEIVER	FAST_SENDER
2231.016	FAST_SENDER	N/A
2231.777	RECEIVER	FAST_SENDER
2234.204	FAST_SENDER	N/A
2234.914	RECEIVER	FAST_SENDER
2237.322	FAST_SENDER	N/A
2238.066	RECEIVER	FAST_SENDER
2240.488	FAST_SENDER	N/A
2241.197	RECEIVER	FAST_SENDER
2243.636	FAST_SENDER	N/A
2244.400	RECEIVER	FAST_SENDER
2246.812	FAST_SENDER	N/A
2247.593	RECEIVER	FAST_SENDER
2250.006	FAST_SENDER	N/A
2250.774	RECEIVER	FAST_SENDER
2253.215	FAST_SENDER	N/A
2253.981	RECEIVER	FAST_SENDER
2256.408	FAST_SENDER	N/A
2257.165	RECEIVER	FAST_SENDER
2259.576	FAST_SENDER	N/A
2260.321	RECEIVER	FAST_SENDER
2262.761	FAST_SENDER	N/A
2263.530	RECEIVER	FAST_SENDER
2265.969	FAST_SENDER	N/A
2266.742	RECEIVER	FAST_SENDER
2269.186	FAST_SENDER	N/A
2269.924	RECEIVER	FAST_SENDER
2272.330	FAST_SENDER	N/A
2273.117	RECEIVER	FAST_SENDER
2275.528	FAST_SENDER	N/A
2276.326	RECEIVER	FAST_SENDER
2278.775	FAST_SENDER	N/A
2279.514	RECEIVER	FAST_SENDER
2281.956	FAST_SENDER	N/A
2282.723	RECEIVER	FAST_SENDER
2285.134	FAST_SENDER	N/A
2285.895	RECEIVER	FAST_SENDER
2288.301	FAST_SENDER	N/A
2289.070	RECEIVER	FAST_SENDER
2291.484	FAST_SENDER	N/A
2292.237	RECEIVER	FAST_SENDER
2296.340	FAST_SENDER	N/A
2297.147	RECEIVER	FAST_SENDER
2299.579	FAST_SENDER	N/A
2300.317	RECEIVER	FAST_SENDER
2302.758	FAST_SENDER	N/A
2303.514	RECEIVER	FAST_SENDER
2305.917	FAST_SENDER	N/A
2306.713	RECEIVER	FAST_SENDER
2309.137	FAST_SENDER	N/A
2309.875	RECEIVER	FAST_SENDER
2312.280	FAST_SENDER	N/A
2313.040	RECEIVER	FAST_SENDER
2317.204	FAST_SENDER	N/A
2321.960	SLOW_SENDER1	N/A
2326.834	FAST_SENDER	N/A
2328.834	FAST_SENDER	N/A
2330.834	FAST_SENDER	N/A
2332.834	FAST_SENDER	N/A
2334.834	FAST_SENDER	N/A
2334.844	SLOW_SENDER1	N/A
2336.834	FAST_SENDER	N/A
2339.375	FAST_SENDER	N/A
2340.190	SLOW_SENDER2	N/A
2341.375	FAST_SENDER	N/A
2343.375	FAST_SENDER	N/A
2345.375	FAST_SENDER	N/A
2347.375	FAST_SENDER	N/A
2349.375	FAST_SENDER	N/A
2351.014	SLOW_SENDER2	N/A
2351.375	FAST_SENDER	N/A
2353.375	FAST_SENDER	N/A
2360.746	FAST_SENDER	N/A
2362.746	FAST_SENDER	N/A
2363.679	SLOW_SENDER2	N/A
2364.746	FAST_SENDER	N/A
2366.746	FAST_SENDER	N/A
2368.746	FAST_SENDER	N/A
2370.746	FAST_SENDER	N/A
2372.746	FAST_SENDER	N/A
2374.746	FAST_SENDER	N/A
2382.513	FAST_SENDER	N/A
2390.055	FAST_SENDER	N/A
2397.376	FAST_SENDER	N/A
2405.305	FAST_SENDER	N/A
2412.935	FAST_SENDER	N/A
2420.484	FAST_SENDER	N/A
2428.124	FAST_SENDER	N/A
2435.110	FAST_SENDER	N/A
2442.761	FAST_SENDER	N/A
2450.069	FAST_SENDER	N/A
2457.764	FAST_SENDER	N/A
2465.509	FAST_SENDER	N/A
2473.423	FAST_SENDER	N/A
2480.767	FAST_SENDER	N/A
2481.553	RECEIVER	FAST_SENDER
2483.957	FAST_SENDER	N/A
2484.705	RECEIVER	FAST_SENDER
2487.122	FAST_SENDER	N/A
2487.843	RECEIVER	FAST_SENDER
2490.265	FAST_SENDER	N/A
2491.008	RECEIVER	FAST_SENDER
2493.437	FAST_SENDER	N/A
2494.220	RECEIVER	FAST_SENDER
2496.641	FAST_SENDER	N/A
2497.441	RECEIVER	FAST_SENDER
2499.882	FAST_SENDER	N/A
2500.675	RECEIVER	FAST_SENDER
2503.089	FAST_SENDER	N/A
2503.839	RECEIVER	FAST_SENDER
2504.060	SLOW_SENDER1	N/A
2504.824	RECEIVER	SLOW_SENDER1
2506.275	FAST_SENDER	N/A
2507.067	RECEIVER	FAST_SENDER
2507.271	SLOW_SENDER1	N/A
2508.021	RECEIVER	SLOW_SENDER1
2509.507	FAST_SENDER	N/A
2510.270	RECEIVER	FAST_SENDER
2510.423	SLOW_SENDER1	N/A
2511.193	RECEIVER	SLOW_SENDER1
2512.681	FAST_SENDER	N/A
2513.425	RECEIVER	FAST_SENDER
2515.866	FAST_SENDER	N/A
2516.630	SLOW_SENDER1	N/A
2516.649	RECEIVER	FAST_SENDER
2517.377	RECEIVER	SLOW_SENDER1
2519.083	FAST_SENDER	N/A
2519.854	RECEIVER	FAST_SENDER
2522.269	FAST_SENDER	N/A
2522.792	SLOW_SENDER1	N/A
2523.030	RECEIVER	FAST_SENDER
2525.111	RECEIVER	SLOW_SENDER1
2525.453	FAST_SENDER	N/A
2527.991	RECEIVER	FAST_SENDER
2528.120	SLOW_SENDER2	N/A
2528.868	RECEIVER	SLOW_SENDER2
2530.408	FAST_SENDER	N/A
2531.135	RECEIVER	FAST_SENDER
2531.306	SLOW_SENDER2	N/A
2532.100	RECEIVER	SLOW_SENDER2
2532.514	SLOW_SENDER1	N/A
2533.309	RECEIVER	SLOW_SENDER1
2533.582	FAST_SENDER	N/A
2534.337	RECEIVER	FAST_SENDER
2534.514	SLOW_SENDER2	N/A
2535.318	RECEIVER	SLOW_SENDER2
2536.770	FAST_SENDER	N/A
2537.529	RECEIVER	FAST_SENDER
2539.953	FAST_SENDER	N/A
2540.724	SLOW_SENDER1	N/A
2540.729	RECEIVER	FAST_SENDER
2540.760	SLOW_SENDER2	N/A
2541.491	RECEIVER	SLOW_SENDER1
2543.174	FAST_SENDER	N/A
2543.579	RECEIVER	SLOW_SENDER2
2545.526	RECEIVER	FAST_SENDER
2547.970	FAST_SENDER	N/A
2548.713	RECEIVER	FAST_SENDER
2548.897	SLOW_SENDER1	N/A
2549.654	RECEIVER	SLOW_SENDER1
2551.029	SLOW_SENDER2	N/A
2551.145	FAST_SENDER	N/A
2551.793	RECEIVER	SLOW_SENDER2
2554.202	RECEIVER	FAST_SENDER
2556.603	FAST_SENDER	N/A
2557.091	SLOW_SENDER1	N/A
2557.332	RECEIVER	FAST_SENDER
2559.210	SLOW_SENDER2	N/A
2559.957	RECEIVER	SLOW_SENDER2
2562.039	FAST_SENDER	N/A
2564.039	FAST_SENDER	N/A
2566.039	FAST_SENDER	N/A
2567.391	SLOW_SENDER2	N/A
2568.039	FAST_SENDER	N/A
2568.131	RECEIVER	SLOW_SENDER2
2570.039	FAST_SENDER	N/A
2572.039	FAST_SENDER	N/A
2574.039	FAST_SENDER	N/A
2575.549	SLOW_SENDER2	N/A
2576.039	FAST_SENDER	N/A
2576.354	RECEIVER	SLOW_SENDER2
2580.583	RECEIVER	FAST_SENDER
2583.012	FAST_SENDER	N/A
2583.764	RECEIVER	FAST_SENDER
2585.810	SLOW_SENDER2	N/A
2586.209	FAST_SENDER	N/A
2586.582	RECEIVER	SLOW_SENDER2
2588.394	RECEIVER	FAST_SENDER
2590.838	FAST_SENDER	N/A
2591.610	RECEIVER	FAST_SENDER
2594.018	FAST_SENDER	N/A
2594.820	RECEIVER	FAST_SENDER
2597.264	FAST_SENDER	N/A
2599.672	RECEIVER	FAST_SENDER
2602.112	FAST_SENDER	N/A
2602.866	RECEIVER	FAST_SENDER
2605.282	FAST_SENDER	N/A
2606.019	RECEIVER	FAST_SENDER
2608.424	FAST_SENDER	N/A
2609.158	RECEIVER	FAST_SENDER
2611.598	FAST_SENDER	N/A
2612.385	RECEIVER	FAST_SENDER
2614.801	FAST_SENDER	N/A
2615.584	RECEIVER	FAST_SENDER
2618.004	FAST_SENDER	N/A
2618.734	RECEIVER	FAST_SENDER
2621.166	FAST_SENDER	N/A
2621.961	RECEIVER	FAST_SENDER
2624.390	FAST_SENDER	N/A
2625.184	RECEIVER	FAST_SENDER
2627.592	FAST_SENDER	N/A
2628.353	RECEIVER	FAST_SENDER
2630.775	FAST_SENDER	N/A
2631.546	RECEIVER	FAST_SENDER
2633.959	FAST_SENDER	N/A
2634.705	RECEIVER	FAST_SENDER
2637.152	FAST_SENDER	N/A
2637.925	RECEIVER	FAST_SENDER
2640.373	FAST_SENDER	N/A
2641.120	RECEIVER	FAST_SENDER
2643.547	FAST_SENDER	N/A
2644.321	RECEIVER	FAST_SENDER
2646.770	FAST_SENDER	N/A
2647.524	RECEIVER	FAST_SENDER
2649.960	FAST_SENDER	N/A
2650.681	RECEIVER	FAST_SENDER
2653.129	FAST_SENDER	N/A
2653.897	RECEIVER	FAST_SENDER
2656.339	FAST_SENDER	N/A
2657.117	RECEIVER	FAST_SENDER
2659.534	FAST_SENDER	N/A
2660.284	RECEIVER	FAST_SENDER
2662.734	FAST_SENDER	N/A
2670.405	FAST_SENDER	N/A
2677.558	FAST_SENDER	N/A
2685.057	FAST_SENDER	N/A
2692.758	FAST_SENDER	N/A
2699.912	FAST_SENDER	N/A
2707.747	FAST_SENDER	N/A
2715.102	FAST_SENDER	N/A
2722.683	FAST_SENDER	N/A
2723.430	SLOW_SENDER1	N/A
2730.616	FAST_SENDER	N/A
2734.440	SLOW_SENDER1	N/A
2739.105	FAST_SENDER	N/A
2741.105	FAST_SENDER	N/A
2743.105	FAST_SENDER	N/A
2745.105	FAST_SENDER	N/A
2746.757	SLOW_SENDER1	N/A
2747.105	FAST_SENDER	N/A
2749.105	FAST_SENDER	N/A
2751.105	FAST_SENDER	N/A
2752.090	SLOW_SENDER2	N/A
2753.105	FAST_SENDER	N/A
2760.567	FAST_SENDER	N/A
2762.939	SLOW_SENDER2	N/A
2768.118	FAST_SENDER	N/A
2770.118	FAST_SENDER	N/A
2772.118	FAST_SENDER	N/A
2774.118	FAST_SENDER	N/A
2775.599	SLOW_SENDER2	N/A
2776.118	FAST_SENDER	N/A
2778.118	FAST_SENDER	N/A
2780.118	FAST_SENDER	N/A
2782.118	FAST_SENDER	N/A
2789.851	FAST_SENDER	N/A
2797.392	FAST_SENDER	N/A
2804.667	FAST_SENDER	N/A
2812.122	FAST_SENDER	N/A
2819.594	FAST_SENDER	N/A
2827.118	FAST_SENDER	N/A
2827.851	RECEIVER	FAST_SENDER
2830.291	FAST_SENDER	N/A
2831.051	RECEIVER	FAST_SENDER
2833.499	FAST_SENDER	N/A
2834.251	RECEIVER	FAST_SENDER
2836.696	FAST_SENDER	N/A
2837.464	RECEIVER	FAST_SENDER
2839.875	FAST_SENDER	N/A
2840.628	RECEIVER	FAST_SENDER
2843.073	FAST_SENDER	N/A
2843.832	RECEIVER	FAST_SENDER
2846.269	FAST_SENDER	N/A
2847.007	RECEIVER	FAST_SENDER
2849.442	FAST_SENDER	N/A
2850.182	RECEIVER	FAST_SENDER
2852.623	FAST_SENDER	N/A
2853.378	RECEIVER	FAST_SENDER
2855.801	FAST_SENDER	N/A
2856.584	RECEIVER	FAST_SENDER
2858.999	FAST_SENDER	N/A
2859.763	RECEIVER	FAST_SENDER
2862.169	FAST_SENDER	N/A
2862.922	RECEIVER	FAST_SENDER
2865.337	FAST_SENDER	N/A
2866.124	RECEIVER	FAST_SENDER
2868.545	FAST_SENDER	N/A
2869.288	RECEIVER	FAST_SENDER
2871.715	FAST_SENDER	N/A
2872.462	RECEIVER	FAST_SENDER
2874.895	FAST_SENDER	N/A
2875.673	RECEIVER	FAST_SENDER
2878.095	FAST_SENDER	N/A
2878.873	RECEIVER	FAST_SENDER
2881.296	FAST_SENDER	N/A
2882.088	RECEIVER	FAST_SENDER
2884.512	FAST_SENDER	N/A
2885.285	RECEIVER	FAST_SENDER
2887.707	FAST_SENDER	N/A
2888.472	RECEIVER	FAST_SENDER
2890.913	FAST_SENDER	N/A
2891.689	RECEIVER	FAST_SENDER
2894.092	FAST_SENDER	N/A
2894.859	RECEIVER	FAST_SENDER
2897.298	FAST_SENDER	N/A
2898.031	RECEIVER	FAST_SENDER
2902.088	FAST_SENDER	N/A
2902.824	RECEIVER	FAST_SENDER
2905.237	FAST_SENDER	N/A
2907.498	RECEIVER	FAST_SENDER
2909.905	FAST_SENDER	N/A
2910.677	RECEIVER	FAST_SENDER
2910.960	SLOW_SENDER1	N/A
2911.743	RECEIVER	SLOW_SENDER1
2913.114	FAST_SENDER	N/A
2913.867	RECEIVER	FAST_SENDER
2914.150	SLOW_SENDER1	N/A
2914.904	RECEIVER	SLOW_SENDER1
2916.277	FAST_SENDER	N/A
2917.042	RECEIVER	FAST_SENDER
2917.327	SLOW_SENDER1	N/A
2918.081	RECEIVER	SLOW_SENDER1
2919.469	FAST_SENDER	N/A
2920.240	RECEIVER	FAST_SENDER
2922.666	FAST_SENDER	N/A
2923.457	RECEIVER	FAST_SENDER
2923.509	SLOW_SENDER1	N/A
2924.259	RECEIVER	SLOW_SENDER1
2925.893	FAST_SENDER	N/A
2926.664	RECEIVER	FAST_SENDER
2929.089	FAST_SENDER	N/A
2929.689	SLOW_SENDER1	N/A
2929.858	RECEIVER	FAST_SENDER
2932.200	RECEIVER	SLOW_SENDER1
2932.263	FAST_SENDER	N/A
2933.032	RECEIVER	FAST_SENDER
2935.460	FAST_SENDER	N/A
2936.222	RECEIVER	FAST_SENDER
2939.614	SLOW_SENDER1	N/A
2939.880	SLOW_SENDER2	N/A
2940.295	FAST_SENDER	N/A
2940.374	RECEIVER	SLOW_SENDER1
2941.049	RECEIVER	FAST_SENDER
2942.225	RECEIVER	SLOW_SENDER2
2943.459	FAST_SENDER	N/A
2944.205	RECEIVER	FAST_SENDER
2944.674	SLOW_SENDER2	N/A
2945.445	RECEIVER	SLOW_SENDER2
2946.649	FAST_SENDER	N/A
2947.366	RECEIVER	FAST_SENDER
2947.795	SLOW_SENDER1	N/A
2948.549	RECEIVER	SLOW_SENDER1
2949.815	FAST_SENDER	N/A
2950.597	RECEIVER	FAST_SENDER
2950.863	SLOW_SENDER2	N/A
2951.633	RECEIVER	SLOW_SENDER2
2953.047	FAST_SENDER	N/A
2953.828	RECEIVER	FAST_SENDER
2955.989	SLOW_SENDER1	N/A
2956.277	FAST_SENDER	N/A
2956.782	RECEIVER	SLOW_SENDER1
2957.068	SLOW_SENDER2	N/A
2957.832	RECEIVER	SLOW_SENDER2
2958.768	RECEIVER	FAST_SENDER
2961.184	FAST_SENDER	N/A
2961.929	RECEIVER	FAST_SENDER
2963.252	SLOW_SENDER2	N/A
2964.009	RECEIVER	SLOW_SENDER2
2964.191	SLOW_SENDER1	N/A
2964.371	FAST_SENDER	N/A
2964.934	RECEIVER	SLOW_SENDER1
2966.913	RECEIVER	FAST_SENDER
2969.346	FAST_SENDER	N/A
2970.077	RECEIVER	FAST_SENDER
2971.448	SLOW_SENDER2	N/A
2972.197	RECEIVER	SLOW_SENDER2
2972.348	SLOW_SENDER1	N/A
2972.489	FAST_SENDER	N/A
2973.134	RECEIVER	SLOW_SENDER1
2975.175	RECEIVER	FAST_SENDER
2977.581	FAST_SENDER	N/A
2978.340	RECEIVER	FAST_SENDER
2979.641	SLOW_SENDER2	N/A
2980.413	RECEIVER	SLOW_SENDER2
2980.574	SLOW_SENDER1	N/A
2980.773	FAST_SENDER	N/A
2987.837	SLOW_SENDER2	N/A
2988.148	FAST_SENDER	N/A
2995.838	FAST_SENDER	N/A
2997.838	FAST_SENDER	N/A
2999.838	FAST_SENDER	N/A
3001.838	FAST_SENDER	N/A
3003.838	FAST_SENDER	N/A
3005.838	FAST_SENDER	N/A
3007.838	FAST_SENDER	N/A
3009.838	FAST_SENDER	N/A
3017.562	FAST_SENDER	N/A
3025.412	FAST_SENDER	N/A
3032.964	FAST_SENDER	N/A
3040.272	FAST_SENDER	N/A
3047.548	FAST_SENDER	N/A
3054.916	FAST_SENDER	N/A
3062.345	FAST_SENDER	N/A
3070.425	FAST_SENDER	N/A
3078.373	FAST_SENDER	N/A
3086.141	FAST_SENDER	N/A
3093.224	FAST_SENDER	N/A
3100.930	FAST_SENDER	N/A
3108.640	FAST_SENDER	N/A
3116.209	FAST_SENDER	N/A
3123.861	FAST_SENDER	N/A
3131.151	FAST_SENDER	N/A
3138.874	FAST_SENDER	N/A
3144.832	RECEIVER	FAST_SENDER
3145.400	SLOW_SENDER1	N/A
3146.173	RECEIVER	SLOW_SENDER1
3147.267	FAST_SENDER	N/A
3147.986	RECEIVER	FAST_SENDER
3148.579	SLOW_SENDER1	N/A
3149.328	RECEIVER	SLOW_SENDER1
3150.408	FAST_SENDER	N/A
3151.156	RECEIVER	FAST_SENDER
3151.754	SLOW_SENDER1	N/A
3152.555	RECEIVER	SLOW_SENDER1
3153.576	FAST_SENDER	N/A
3154.314	RECEIVER	FAST_SENDER
3156.170	SLOW_SENDER2	N/A
3156.757	FAST_SENDER	N/A
3156.939	RECEIVER	SLOW_SENDER2
3157.991	SLOW_SENDER1	N/A
3158.743	RECEIVER	SLOW_SENDER1
3159.353	SLOW_SENDER2	N/A
3160.134	RECEIVER	SLOW_SENDER2
3162.538	SLOW_SENDER2	N/A
3163.127	RECEIVER	FAST_SENDER
3164.538	SLOW_SENDER2	N/A
3165.550	FAST_SENDER	N/A
3166.538	SLOW_SENDER2	N/A
3167.550	FAST_SENDER	N/A
3168.538	SLOW_SENDER2	N/A
3169.550	FAST_SENDER	N/A
3170.538	SLOW_SENDER2	N/A
3171.248	SLOW_SENDER1	N/A
3171.550	FAST_SENDER	N/A
3172.014	RECEIVER	SLOW_SENDER1
3172.538	SLOW_SENDER2	N/A
3173.550	FAST_SENDER	N/A
3174.538	SLOW_SENDER2	N/A
3175.550	FAST_SENDER	N/A
3176.538	SLOW_SENDER2	N/A
3177.283	RECEIVER	SLOW_SENDER2
3177.550	FAST_SENDER	N/A
3179.463	SLOW_SENDER1	N/A
3179.550	FAST_SENDER	N/A
3179.705	SLOW_SENDER2	N/A
3180.205	RECEIVER	SLOW_SENDER1
3182.528	RECEIVER	FAST_SENDER
3184.726	RECEIVER	SLOW_SENDER2
3185.442	FAST_SENDER	N/A
3187.442	FAST_SENDER	N/A
3189.442	FAST_SENDER	N/A
3191.442	FAST_SENDER	N/A
3192.171	SLOW_SENDER2	N/A
3192.962	RECEIVER	SLOW_SENDER2
3193.442	FAST_SENDER	N/A
3195.442	FAST_SENDER	N/A
3197.442	FAST_SENDER	N/A
3199.442	FAST_SENDER	N/A
3200.389	SLOW_SENDER2	N/A
3201.141	RECEIVER	SLOW_SENDER2
3203.556	RECEIVER	FAST_SENDER
3205.962	FAST_SENDER	N/A
3206.714	RECEIVER	FAST_SENDER
3208.579	SLOW_SENDER2	N/A
3209.116	FAST_SENDER	N/A
3209.295	RECEIVER	SLOW_SENDER2
3211.737	RECEIVER	FAST_SENDER
3214.145	FAST_SENDER	N/A
3214.940	RECEIVER	FAST_SENDER
3216.745	SLOW_SENDER2	N/A
3217.355	FAST_SENDER	N/A
3217.498	RECEIVER	SLOW_SENDER2
3219.939	RECEIVER	FAST_SENDER
3222.348	FAST_SENDER	N/A
3223.105	RECEIVER	FAST_SENDER
3224.899	SLOW_SENDER2	N/A
3225.510	FAST_SENDER	N/A
3225.672	RECEIVER	SLOW_SENDER2
3227.827	RECEIVER	FAST_SENDER
3230.231	FAST_SENDER	N/A
3230.981	RECEIVER	FAST_SENDER
3233.110	SLOW_SENDER2	N/A
3233.419	FAST_SENDER	N/A
3233.871	RECEIVER	SLOW_SENDER2
3235.597	RECEIVER	FAST_SENDER
3237.997	FAST_SENDER	N/A
3238.749	RECEIVER	FAST_SENDER
3241.179	FAST_SENDER	N/A
3241.298	SLOW_SENDER2	N/A
3241.926	RECEIVER	FAST_SENDER
3244.364	FAST_SENDER	N/A
3245.122	RECEIVER	FAST_SENDER
3247.531	FAST_SENDER	N/A
3248.254	RECEIVER	FAST_SENDER
3250.674	FAST_SENDER	N/A
3251.476	RECEIVER	FAST_SENDER
3253.889	FAST_SENDER	N/A
3254.671	RECEIVER	FAST_SENDER
3257.121	FAST_SENDER	N/A
3257.888	RECEIVER	FAST_SENDER
3260.288	FAST_SENDER	N/A
3261.043	RECEIVER	FAST_SENDER
3263.470	FAST_SENDER	N/A
3265.545	RECEIVER	FAST_SENDER
3267.983	FAST_SENDER	N/A
3268.761	RECEIVER	FAST_SENDER
3271.169	FAST_SENDER	N/A
3271.935	RECEIVER	FAST_SENDER
3274.383	FAST_SENDER	N/A
3275.188	RECEIVER	FAST_SENDER
3277.591	FAST_SENDER	N/A
3278.384	RECEIVER	FAST_SENDER
3280.829	FAST_SENDER	N/A
3281.595	RECEIVER	FAST_SENDER
3284.022	FAST_SENDER	N/A
3284.803	RECEIVER	FAST_SENDER
3287.244	FAST_SENDER	N/A
3287.985	RECEIVER	FAST_SENDER
3290.433	FAST_SENDER	N/A
3291.220	RECEIVER	FAST_SENDER
3293.665	FAST_SENDER	N/A
3294.432	RECEIVER	FAST_SENDER
3296.846	FAST_SENDER	N/A
3297.620	RECEIVER	FAST_SENDER
3300.045	FAST_SENDER	N/A
3307.976	FAST_SENDER	N/A
3315.251	FAST_SENDER	N/A
3322.664	FAST_SENDER	N/A
3330.350	FAST_SENDER	N/A
3337.838	FAST_SENDER	N/A
3345.520	SLOW_SENDER1	N/A
3345.795	FAST_SENDER	N/A
3353.815	FAST_SENDER	N/A
3356.946	SLOW_SENDER1	N/A
3361.898	FAST_SENDER	N/A
3363.898	FAST_SENDER	N/A
3365.898	FAST_SENDER	N/A
3367.898	FAST_SENDER	N/A
3369.898	FAST_SENDER	N/A
3370.077	SLOW_SENDER1	N/A
3371.898	FAST_SENDER	N/A
3373.898	FAST_SENDER	N/A
3375.898	FAST_SENDER	N/A
3383.573	FAST_SENDER	N/A
3391.141	FAST_SENDER	N/A
3398.508	FAST_SENDER	N/A
3405.660	SLOW_SENDER2	N/A
3406.123	FAST_SENDER	N/A
3414.492	FAST_SENDER	N/A
3418.117	SLOW_SENDER2	N/A
3422.741	FAST_SENDER	N/A
3424.741	FAST_SENDER	N/A
3426.741	FAST_SENDER	N/A
3428.741	FAST_SENDER	N/A
3430.531	SLOW_SENDER2	N/A
3430.741	FAST_SENDER	N/A
3432.741	FAST_SENDER	N/A
3434.741	FAST_SENDER	N/A
3436.741	FAST_SENDER	N/A
3444.147	FAST_SENDER	N/A
3451.631	FAST_SENDER	N/A
3459.333	FAST_SENDER	N/A
3464.834	RECEIVER	FAST_SENDER
3466.899	FAST_SENDER	N/A
3467.658	RECEIVER	FAST_SENDER
3470.107	FAST_SENDER	N/A
3470.896	RECEIVER	FAST_SENDER
3473.300	FAST_SENDER	N/A
3474.075	RECEIVER	FAST_SENDER
3476.509	FAST_SENDER	N/A
3477.297	RECEIVER	FAST_SENDER
3479.697	FAST_SENDER	N/A
3480.482	RECEIVER	FAST_SENDER
3482.908	FAST_SENDER	N/A
3483.644	RECEIVER	FAST_SENDER
3486.061	FAST_SENDER	N/A
3486.827	RECEIVER	FAST_SENDER
3489.266	FAST_SENDER	N/A
3490.057	RECEIVER	FAST_SENDER
3492.471	FAST_SENDER	N/A
3493.242	RECEIVER	FAST_SENDER
3495.667	FAST_SENDER	N/A
3496.469	RECEIVER	FAST_SENDER
3498.880	FAST_SENDER	N/A
3499.616	RECEIVER	FAST_SENDER
3502.030	FAST_SENDER	N/A
3502.799	RECEIVER	FAST_SENDER
3505.236	FAST_SENDER	N/A
3505.964	RECEIVER	FAST_SENDER
3508.376	FAST_SENDER	N/A
3509.133	RECEIVER	FAST_SENDER
3511.562	FAST_SENDER	N/A
3512.326	RECEIVER	FAST_SENDER
3514.770	FAST_SENDER	N/A
3515.588	RECEIVER	FAST_SENDER
3518.004	FAST_SENDER	N/A
3518.724	RECEIVER	FAST_SENDER
3521.150	FAST_SENDER	N/A
3521.935	RECEIVER	FAST_SENDER
3524.369	FAST_SENDER	N/A
3525.177	RECEIVER	FAST_SENDER
3527.609	FAST_SENDER	N/A
3528.345	RECEIVER	FAST_SENDER
3530.748	FAST_SENDER	N/A
3531.473	RECEIVER	FAST_SENDER
3533.887	FAST_SENDER	N/A
3534.370	SLOW_SENDER1	N/A
3534.678	RECEIVER	FAST_SENDER
3540.221	RECEIVER	SLOW_SENDER1
3543.314	FAST_SENDER	N/A
3544.086	RECEIVER	FAST_SENDER
3545.635	SLOW_SENDER1	N/A
3546.438	RECEIVER	SLOW_SENDER1
3546.528	FAST_SENDER	N/A
3547.304	RECEIVER	FAST_SENDER
3549.751	FAST_SENDER	N/A
3550.482	RECEIVER	FAST_SENDER
3552.911	FAST_SENDER	N/A
3553.626	RECEIVER	FAST_SENDER
3553.870	SLOW_SENDER1	N/A
3554.637	RECEIVER	SLOW_SENDER1
3556.027	FAST_SENDER	N/A
3558.147	RECEIVER	FAST_SENDER
3560.560	FAST_SENDER	N/A
3561.351	RECEIVER	FAST_SENDER
3563.354	SLOW_SENDER1	N/A
3563.784	FAST_SENDER	N/A
3564.129	RECEIVER	SLOW_SENDER1
3567.537	RECEIVER	FAST_SENDER
3569.969	FAST_SENDER	N/A
3570.720	RECEIVER	FAST_SENDER
3573.120	FAST_SENDER	N/A
3573.411	SLOW_SENDER1	N/A
3573.900	RECEIVER	FAST_SENDER
3576.331	FAST_SENDER	N/A
3578.881	RECEIVER	FAST_SENDER
3581.298	FAST_SENDER	N/A
3582.090	RECEIVER	FAST_SENDER
3584.496	FAST_SENDER	N/A
3585.239	RECEIVER	FAST_SENDER
3587.646	FAST_SENDER	N/A
3588.400	RECEIVER	FAST_SENDER
3590.816	FAST_SENDER	N/A
3591.559	RECEIVER	FAST_SENDER
3593.975	FAST_SENDER	N/A
3594.719	RECEIVER	FAST_SENDER
3594.810	SLOW_SENDER2	N/A
3595.570	RECEIVER	SLOW_SENDER2
3597.986	SLOW_SENDER2	N/A
3598.788	RECEIVER	SLOW_SENDER2
3599.976	FAST_SENDER	N/A
3600.703	RECEIVER	FAST_SENDER
3601.211	SLOW_SENDER2	N/A
3601.974	RECEIVER	SLOW_SENDER2
3603.107	FAST_SENDER	N/A
3603.829	RECEIVER	FAST_SENDER
3607.385	SLOW_SENDER2	N/A
3608.105	FAST_SENDER	N/A
3608.165	RECEIVER	SLOW_SENDER2
3613.612	SLOW_SENDER2	N/A
3615.057	FAST_SENDER	N/A
3622.944	FAST_SENDER	N/A
3624.944	FAST_SENDER	N/A
3626.811	SLOW_SENDER2	N/A
3626.944	FAST_SENDER	N/A
3628.944	FAST_SENDER	N/A
3630.944	FAST_SENDER	N/A
3632.944	FAST_SENDER	N/A
3634.944	FAST_SENDER	N/A
3636.944	FAST_SENDER	N/A
3644.592	FAST_SENDER	N/A
3652.354	FAST_SENDER	N/A
3659.920	FAST_SENDER	N/A
3667.496	FAST_SENDER	N/A
3675.127	FAST_SENDER	N/A
3682.429	FAST_SENDER	N/A
3689.879	FAST_SENDER	N/A
3697.620	FAST_SENDER	N/A
3705.174	FAST_SENDER	N/A
3712.891	FAST_SENDER	N/A
3720.377	FAST_SENDER	N/A
3727.912	FAST_SENDER	N/A
3735.848	FAST_SENDER	N/A
3738.760	SLOW_SENDER1	N/A
3743.967	FAST_SENDER	N/A
3749.648	SLOW_SENDER1	N/A
3751.327	FAST_SENDER	N/A
3759.950	FAST_SENDER	N/A
3761.950	FAST_SENDER	N/A
3762.988	SLOW_SENDER1	N/A
3763.950	FAST_SENDER	N/A
3765.950	FAST_SENDER	N/A
3767.950	FAST_SENDER	N/A
3769.950	FAST_SENDER	N/A
3771.950	FAST_SENDER	N/A
3773.950	FAST_SENDER	N/A
3774.750	RECEIVER	FAST_SENDER
3777.190	FAST_SENDER	N/A
3777.951	RECEIVER	FAST_SENDER
3780.376	FAST_SENDER	N/A
3781.147	RECEIVER	FAST_SENDER
3783.595	FAST_SENDER	N/A
3784.319	RECEIVER	FAST_SENDER
3786.730	FAST_SENDER	N/A
3787.467	RECEIVER	FAST_SENDER
3789.890	FAST_SENDER	N/A
3790.620	RECEIVER	FAST_SENDER
3792.370	SLOW_SENDER2	N/A
3793.062	FAST_SENDER	N/A
3793.117	RECEIVER	SLOW_SENDER2
3793.810	RECEIVER	FAST_SENDER
3795.554	SLOW_SENDER2	N/A
3796.239	FAST_SENDER	N/A
3797.006	RECEIVER	FAST_SENDER
3797.801	RECEIVER	SLOW_SENDER2
3801.219	FAST_SENDER	N/A
3801.953	RECEIVER	FAST_SENDER
3803.240	SLOW_SENDER2	N/A
3804.020	RECEIVER	SLOW_SENDER2
3804.380	FAST_SENDER	N/A
3805.154	RECEIVER	FAST_SENDER
3807.585	FAST_SENDER	N/A
3808.364	RECEIVER	FAST_SENDER
3809.462	SLOW_SENDER2	N/A
3813.913	RECEIVER	SLOW_SENDER2
3814.399	FAST_SENDER	N/A
3816.399	FAST_SENDER	N/A
3818.399	FAST_SENDER	N/A
3820.399	FAST_SENDER	N/A
3821.334	SLOW_SENDER2	N/A
3822.126	RECEIVER	SLOW_SENDER2
3822.399	FAST_SENDER	N/A
3824.399	FAST_SENDER	N/A
3826.399	FAST_SENDER	N/A
3828.399	FAST_SENDER	N/A
3829.156	RECEIVER	FAST_SENDER
3829.566	SLOW_SENDER2	N/A
3830.322	RECEIVER	SLOW_SENDER2
3831.566	FAST_SENDER	N/A
3832.316	RECEIVER	FAST_SENDER
3834.734	FAST_SENDER	N/A
3835.521	RECEIVER	FAST_SENDER
3837.770	SLOW_SENDER2	N/A
3837.963	FAST_SENDER	N/A
3838.565	RECEIVER	SLOW_SENDER2
3840.431	RECEIVER	FAST_SENDER
3842.853	FAST_SENDER	N/A
3843.611	RECEIVER	FAST_SENDER
3845.995	SLOW_SENDER2	N/A
3846.054	FAST_SENDER	N/A
3846.780	RECEIVER	FAST_SENDER
3849.217	FAST_SENDER	N/A
3849.941	RECEIVER	FAST_SENDER
3852.372	FAST_SENDER	N/A
3853.163	RECEIVER	FAST_SENDER
3855.597	FAST_SENDER	N/A
3856.357	RECEIVER	FAST_SENDER
3860.561	FAST_SENDER	N/A
3861.323	RECEIVER	FAST_SENDER
3863.731	FAST_SENDER	N/A
3864.488	RECEIVER	FAST_SENDER
3866.907	FAST_SENDER	N/A
3867.677	RECEIVER	FAST_SENDER
3870.111	FAST_SENDER	N/A
3870.906	RECEIVER	FAST_SENDER
3873.342	FAST_SENDER	N/A
3874.116	RECEIVER	FAST_SENDER
3878.010	FAST_SENDER	N/A
3878.754	RECEIVER	FAST_SENDER
3881.203	FAST_SENDER	N/A
3881.933	RECEIVER	FAST_SENDER
3884.345	FAST_SENDER	N/A
3885.119	RECEIVER	FAST_SENDER
3887.550	FAST_SENDER	N/A
3889.683	RECEIVER	FAST_SENDER
3892.109	FAST_SENDER	N/A
3892.867	RECEIVER	FAST_SENDER
3895.285	FAST_SENDER	N/A
3896.019	RECEIVER	FAST_SENDER
3898.426	FAST_SENDER	N/A
3899.214	RECEIVER	FAST_SENDER
3901.631	FAST_SENDER	N/A
3902.398	RECEIVER	FAST_SENDER
3904.823	FAST_SENDER	N/A
3907.399	RECEIVER	FAST_SENDER
3909.805	FAST_SENDER	N/A
3910.527	RECEIVER	FAST_SENDER
3912.967	FAST_SENDER	N/A
3913.730	RECEIVER	FAST_SENDER
3916.131	FAST_SENDER	N/A
3916.876	RECEIVER	FAST_SENDER
3919.288	FAST_SENDER	N/A
3920.040	RECEIVER	FAST_SENDER
3922.473	FAST_SENDER	N/A
3923.252	RECEIVER	FAST_SENDER
3925.684	FAST_SENDER	N/A
3926.476	RECEIVER	FAST_SENDER
3927.490	SLOW_SENDER1	N/A
3928.235	RECEIVER	SLOW_SENDER1
3928.921	FAST_SENDER	N/A
3929.690	RECEIVER	FAST_SENDER
3930.672	SLOW_SENDER1	N/A
3931.424	RECEIVER	SLOW_SENDER1
3932.097	FAST_SENDER	N/A
3932.890	RECEIVER	FAST_SENDER
3935.772	FAST_SENDER	N/A
3937.772	FAST_SENDER	N/A
3939.772	FAST_SENDER	N/A
3940.414	SLOW_SENDER1	N/A
3941.166	RECEIVER	SLOW_SENDER1
3941.772	FAST_SENDER	N/A
3943.772	FAST_SENDER	N/A
3945.772	FAST_SENDER	N/A
3947.772	FAST_SENDER	N/A
3948.574	SLOW_SENDER1	N/A
3949.345	RECEIVER	SLOW_SENDER1
3949.772	FAST_SENDER	N/A
3950.492	RECEIVER	FAST_SENDER
3952.919	FAST_SENDER	N/A
3953.690	RECEIVER	FAST_SENDER
3956.099	FAST_SENDER	N/A
3956.750	SLOW_SENDER1	N/A
3956.874	RECEIVER	FAST_SENDER
3958.968	RECEIVER	SLOW_SENDER1
3959.313	FAST_SENDER	N/A
3960.062	RECEIVER	FAST_SENDER
3962.482	FAST_SENDER	N/A
3963.277	RECEIVER	FAST_SENDER
3965.710	FAST_SENDER	N/A
3966.373	SLOW_SENDER1	N/A
3966.430	RECEIVER	FAST_SENDER
3967.146	RECEIVER	SLOW_SENDER1
3968.850	FAST_SENDER	N/A
[truncated: 15,073 more rows]
