# Supplementary material for: CATO: Wake-Up reCeiver-bAsed communicaTiOn for Batteryless Devices
Source: Sensors (Basel). 2025 Nov 7;25(22):6813. doi: 10.3390/s25226813 (PMC12655924; doi:10.3390/s25226813)
Supplement: Supplementary file 1 [file sensors-25-06813-s001.zip › File S1_Experimental_and_Simulation_Data/simulation/multiple_les/nodes4/mac_competing_nodes_none.csv]

time_s	node_id	received_from
2.700	FAST_SENDER	N/A
2.700	SLOW_SENDER1	N/A
2.700	SLOW_SENDER2	N/A
3.432	RECEIVER	SLOW_SENDER2
5.215	RECEIVER	FAST_SENDER
5.863	SLOW_SENDER2	N/A
6.671	RECEIVER	SLOW_SENDER2
7.449	RECEIVER	SLOW_SENDER1
7.649	FAST_SENDER	N/A
8.380	RECEIVER	FAST_SENDER
9.100	SLOW_SENDER2	N/A
9.861	RECEIVER	SLOW_SENDER2
9.895	SLOW_SENDER1	N/A
10.688	RECEIVER	SLOW_SENDER1
10.802	FAST_SENDER	N/A
11.586	RECEIVER	FAST_SENDER
12.303	SLOW_SENDER2	N/A
13.127	SLOW_SENDER1	N/A
13.872	RECEIVER	SLOW_SENDER1
15.398	FAST_SENDER	N/A
15.424	RECEIVER	SLOW_SENDER2
16.179	RECEIVER	FAST_SENDER
16.315	SLOW_SENDER1	N/A
17.120	RECEIVER	SLOW_SENDER1
17.867	SLOW_SENDER2	N/A
18.579	FAST_SENDER	N/A
19.394	RECEIVER	FAST_SENDER
19.551	SLOW_SENDER1	N/A
20.224	RECEIVER	SLOW_SENDER2
21.823	FAST_SENDER	N/A
22.261	RECEIVER	SLOW_SENDER1
22.626	SLOW_SENDER2	N/A
23.379	RECEIVER	SLOW_SENDER2
24.085	RECEIVER	FAST_SENDER
26.493	FAST_SENDER	N/A
27.252	RECEIVER	FAST_SENDER
27.675	SLOW_SENDER1	N/A
28.496	RECEIVER	SLOW_SENDER1
28.786	SLOW_SENDER2	N/A
29.521	RECEIVER	SLOW_SENDER2
29.656	FAST_SENDER	N/A
30.439	RECEIVER	FAST_SENDER
32.882	FAST_SENDER	N/A
33.631	RECEIVER	FAST_SENDER
33.937	SLOW_SENDER1	N/A
34.688	RECEIVER	SLOW_SENDER1
34.954	SLOW_SENDER2	N/A
35.689	RECEIVER	SLOW_SENDER2
36.061	FAST_SENDER	N/A
36.801	RECEIVER	FAST_SENDER
40.840	FAST_SENDER	N/A
41.128	SLOW_SENDER2	N/A
41.590	RECEIVER	FAST_SENDER
42.095	SLOW_SENDER1	N/A
42.895	RECEIVER	SLOW_SENDER1
44.029	FAST_SENDER	N/A
46.819	RECEIVER	SLOW_SENDER2
48.550	RECEIVER	FAST_SENDER
50.961	FAST_SENDER	N/A
51.733	RECEIVER	FAST_SENDER
54.183	FAST_SENDER	N/A
54.246	SLOW_SENDER2	N/A
54.960	RECEIVER	FAST_SENDER
56.201	SLOW_SENDER1	N/A
56.980	RECEIVER	SLOW_SENDER1
57.362	FAST_SENDER	N/A
58.074	RECEIVER	FAST_SENDER
60.519	FAST_SENDER	N/A
61.309	RECEIVER	FAST_SENDER
63.757	FAST_SENDER	N/A
64.548	RECEIVER	FAST_SENDER
66.963	FAST_SENDER	N/A
67.739	RECEIVER	FAST_SENDER
70.170	FAST_SENDER	N/A
70.914	RECEIVER	FAST_SENDER
73.331	FAST_SENDER	N/A
74.062	RECEIVER	FAST_SENDER
76.489	FAST_SENDER	N/A
77.261	RECEIVER	FAST_SENDER
79.709	FAST_SENDER	N/A
80.468	RECEIVER	FAST_SENDER
82.885	FAST_SENDER	N/A
83.651	RECEIVER	FAST_SENDER
86.078	FAST_SENDER	N/A
86.870	RECEIVER	FAST_SENDER
89.272	FAST_SENDER	N/A
90.029	RECEIVER	FAST_SENDER
92.448	FAST_SENDER	N/A
93.196	RECEIVER	FAST_SENDER
95.622	FAST_SENDER	N/A
96.396	RECEIVER	FAST_SENDER
98.836	FAST_SENDER	N/A
99.620	RECEIVER	FAST_SENDER
102.059	FAST_SENDER	N/A
102.817	RECEIVER	FAST_SENDER
105.228	FAST_SENDER	N/A
106.040	RECEIVER	FAST_SENDER
108.452	FAST_SENDER	N/A
109.222	RECEIVER	FAST_SENDER
111.644	FAST_SENDER	N/A
112.445	RECEIVER	FAST_SENDER
114.869	FAST_SENDER	N/A
115.635	RECEIVER	FAST_SENDER
118.049	FAST_SENDER	N/A
118.840	RECEIVER	FAST_SENDER
121.245	FAST_SENDER	N/A
121.996	RECEIVER	FAST_SENDER
124.417	FAST_SENDER	N/A
125.179	RECEIVER	FAST_SENDER
127.621	FAST_SENDER	N/A
128.381	RECEIVER	FAST_SENDER
130.830	FAST_SENDER	N/A
131.617	RECEIVER	FAST_SENDER
134.025	FAST_SENDER	N/A
134.785	RECEIVER	FAST_SENDER
137.199	FAST_SENDER	N/A
137.988	RECEIVER	FAST_SENDER
140.403	FAST_SENDER	N/A
141.157	RECEIVER	FAST_SENDER
143.569	FAST_SENDER	N/A
144.341	RECEIVER	FAST_SENDER
146.752	FAST_SENDER	N/A
147.559	RECEIVER	FAST_SENDER
149.971	FAST_SENDER	N/A
150.747	RECEIVER	FAST_SENDER
153.196	FAST_SENDER	N/A
153.988	RECEIVER	FAST_SENDER
156.405	FAST_SENDER	N/A
157.122	RECEIVER	FAST_SENDER
159.563	FAST_SENDER	N/A
160.329	RECEIVER	FAST_SENDER
162.769	FAST_SENDER	N/A
163.534	RECEIVER	FAST_SENDER
165.952	FAST_SENDER	N/A
166.760	RECEIVER	FAST_SENDER
169.197	FAST_SENDER	N/A
169.965	RECEIVER	FAST_SENDER
172.382	FAST_SENDER	N/A
173.145	RECEIVER	FAST_SENDER
175.558	FAST_SENDER	N/A
176.323	RECEIVER	FAST_SENDER
178.760	FAST_SENDER	N/A
179.546	RECEIVER	FAST_SENDER
181.969	FAST_SENDER	N/A
182.746	RECEIVER	FAST_SENDER
185.177	FAST_SENDER	N/A
185.949	RECEIVER	FAST_SENDER
188.349	FAST_SENDER	N/A
189.131	RECEIVER	FAST_SENDER
191.566	FAST_SENDER	N/A
192.293	RECEIVER	FAST_SENDER
194.706	FAST_SENDER	N/A
195.467	RECEIVER	FAST_SENDER
197.903	FAST_SENDER	N/A
198.697	RECEIVER	FAST_SENDER
201.116	FAST_SENDER	N/A
201.836	RECEIVER	FAST_SENDER
204.283	FAST_SENDER	N/A
205.068	RECEIVER	FAST_SENDER
207.516	FAST_SENDER	N/A
208.285	RECEIVER	FAST_SENDER
210.700	FAST_SENDER	N/A
211.470	RECEIVER	FAST_SENDER
213.871	FAST_SENDER	N/A
214.601	RECEIVER	FAST_SENDER
217.045	FAST_SENDER	N/A
217.817	RECEIVER	FAST_SENDER
219.160	SLOW_SENDER2	N/A
219.917	RECEIVER	SLOW_SENDER2
220.241	FAST_SENDER	N/A
220.530	SLOW_SENDER1	N/A
220.983	RECEIVER	FAST_SENDER
222.360	SLOW_SENDER2	N/A
222.715	RECEIVER	SLOW_SENDER1
223.400	FAST_SENDER	N/A
224.165	RECEIVER	FAST_SENDER
224.942	RECEIVER	SLOW_SENDER2
225.131	SLOW_SENDER1	N/A
225.878	RECEIVER	SLOW_SENDER1
226.608	FAST_SENDER	N/A
227.371	RECEIVER	FAST_SENDER
229.808	FAST_SENDER	N/A
230.377	SLOW_SENDER2	N/A
230.568	RECEIVER	FAST_SENDER
231.283	SLOW_SENDER1	N/A
232.051	RECEIVER	SLOW_SENDER1
232.968	FAST_SENDER	N/A
233.748	RECEIVER	FAST_SENDER
236.148	FAST_SENDER	N/A
236.863	RECEIVER	FAST_SENDER
239.276	FAST_SENDER	N/A
240.003	RECEIVER	FAST_SENDER
242.450	FAST_SENDER	N/A
242.867	SLOW_SENDER2	N/A
242.980	SLOW_SENDER1	N/A
243.222	RECEIVER	FAST_SENDER
250.187	FAST_SENDER	N/A
258.057	FAST_SENDER	N/A
265.252	FAST_SENDER	N/A
272.945	FAST_SENDER	N/A
280.136	FAST_SENDER	N/A
288.145	FAST_SENDER	N/A
295.871	FAST_SENDER	N/A
303.337	FAST_SENDER	N/A
310.904	FAST_SENDER	N/A
318.001	FAST_SENDER	N/A
325.597	FAST_SENDER	N/A
333.354	FAST_SENDER	N/A
341.065	FAST_SENDER	N/A
348.983	FAST_SENDER	N/A
356.803	FAST_SENDER	N/A
364.110	FAST_SENDER	N/A
371.517	FAST_SENDER	N/A
378.960	FAST_SENDER	N/A
386.324	FAST_SENDER	N/A
394.109	FAST_SENDER	N/A
401.541	FAST_SENDER	N/A
408.742	FAST_SENDER	N/A
409.537	RECEIVER	FAST_SENDER
409.540	SLOW_SENDER2	N/A
410.280	RECEIVER	SLOW_SENDER2
411.968	FAST_SENDER	N/A
412.170	SLOW_SENDER1	N/A
412.707	RECEIVER	FAST_SENDER
412.725	SLOW_SENDER2	N/A
413.452	RECEIVER	SLOW_SENDER2
415.087	RECEIVER	SLOW_SENDER1
415.130	FAST_SENDER	N/A
415.877	RECEIVER	FAST_SENDER
415.881	SLOW_SENDER2	N/A
416.671	RECEIVER	SLOW_SENDER2
417.496	SLOW_SENDER1	N/A
418.244	RECEIVER	SLOW_SENDER1
418.302	FAST_SENDER	N/A
419.089	RECEIVER	FAST_SENDER
421.508	FAST_SENDER	N/A
422.077	SLOW_SENDER2	N/A
422.314	RECEIVER	FAST_SENDER
423.676	SLOW_SENDER1	N/A
424.442	RECEIVER	SLOW_SENDER1
424.744	FAST_SENDER	N/A
425.506	RECEIVER	FAST_SENDER
426.430	RECEIVER	SLOW_SENDER2
427.925	FAST_SENDER	N/A
428.669	RECEIVER	FAST_SENDER
429.877	SLOW_SENDER1	N/A
430.659	RECEIVER	SLOW_SENDER1
431.113	FAST_SENDER	N/A
431.901	RECEIVER	FAST_SENDER
433.846	SLOW_SENDER2	N/A
434.321	FAST_SENDER	N/A
434.596	RECEIVER	SLOW_SENDER2
437.317	RECEIVER	FAST_SENDER
438.061	SLOW_SENDER1	N/A
438.823	RECEIVER	SLOW_SENDER1
439.724	FAST_SENDER	N/A
440.454	RECEIVER	FAST_SENDER
442.866	FAST_SENDER	N/A
443.633	RECEIVER	FAST_SENDER
444.081	SLOW_SENDER2	N/A
444.829	RECEIVER	SLOW_SENDER2
446.035	FAST_SENDER	N/A
446.232	SLOW_SENDER1	N/A
446.793	RECEIVER	FAST_SENDER
448.424	RECEIVER	SLOW_SENDER1
449.225	FAST_SENDER	N/A
450.028	RECEIVER	FAST_SENDER
452.275	SLOW_SENDER2	N/A
452.456	FAST_SENDER	N/A
453.043	RECEIVER	SLOW_SENDER2
454.870	RECEIVER	FAST_SENDER
455.860	SLOW_SENDER1	N/A
457.272	FAST_SENDER	N/A
458.042	RECEIVER	FAST_SENDER
458.747	RECEIVER	SLOW_SENDER1
460.456	SLOW_SENDER2	N/A
460.485	FAST_SENDER	N/A
461.240	RECEIVER	SLOW_SENDER2
463.174	RECEIVER	FAST_SENDER
465.613	FAST_SENDER	N/A
466.177	SLOW_SENDER1	N/A
466.370	RECEIVER	FAST_SENDER
468.658	SLOW_SENDER2	N/A
468.803	FAST_SENDER	N/A
470.938	RECEIVER	FAST_SENDER
473.365	FAST_SENDER	N/A
474.123	RECEIVER	FAST_SENDER
476.569	FAST_SENDER	N/A
477.331	RECEIVER	FAST_SENDER
479.751	FAST_SENDER	N/A
480.516	RECEIVER	FAST_SENDER
482.943	FAST_SENDER	N/A
485.379	RECEIVER	FAST_SENDER
487.788	FAST_SENDER	N/A
488.530	RECEIVER	FAST_SENDER
490.946	FAST_SENDER	N/A
491.713	RECEIVER	FAST_SENDER
494.153	FAST_SENDER	N/A
494.911	RECEIVER	FAST_SENDER
497.318	FAST_SENDER	N/A
498.055	RECEIVER	FAST_SENDER
500.503	FAST_SENDER	N/A
501.240	RECEIVER	FAST_SENDER
503.669	FAST_SENDER	N/A
504.392	RECEIVER	FAST_SENDER
506.815	FAST_SENDER	N/A
507.572	RECEIVER	FAST_SENDER
510.001	FAST_SENDER	N/A
510.788	RECEIVER	FAST_SENDER
513.218	FAST_SENDER	N/A
513.993	RECEIVER	FAST_SENDER
516.396	FAST_SENDER	N/A
517.163	RECEIVER	FAST_SENDER
519.563	FAST_SENDER	N/A
520.344	RECEIVER	FAST_SENDER
522.772	FAST_SENDER	N/A
523.566	RECEIVER	FAST_SENDER
525.984	FAST_SENDER	N/A
526.784	RECEIVER	FAST_SENDER
529.210	FAST_SENDER	N/A
529.988	RECEIVER	FAST_SENDER
532.418	FAST_SENDER	N/A
533.202	RECEIVER	FAST_SENDER
535.641	FAST_SENDER	N/A
536.412	RECEIVER	FAST_SENDER
538.817	FAST_SENDER	N/A
539.581	RECEIVER	FAST_SENDER
541.992	FAST_SENDER	N/A
542.761	RECEIVER	FAST_SENDER
545.198	FAST_SENDER	N/A
545.929	RECEIVER	FAST_SENDER
548.340	FAST_SENDER	N/A
549.114	RECEIVER	FAST_SENDER
551.557	FAST_SENDER	N/A
552.319	RECEIVER	FAST_SENDER
554.755	FAST_SENDER	N/A
562.441	FAST_SENDER	N/A
570.395	FAST_SENDER	N/A
577.700	FAST_SENDER	N/A
585.264	FAST_SENDER	N/A
592.762	FAST_SENDER	N/A
599.870	FAST_SENDER	N/A
607.778	FAST_SENDER	N/A
615.629	FAST_SENDER	N/A
623.555	FAST_SENDER	N/A
624.850	SLOW_SENDER2	N/A
630.460	SLOW_SENDER1	N/A
631.730	FAST_SENDER	N/A
636.627	SLOW_SENDER2	N/A
639.309	FAST_SENDER	N/A
641.115	SLOW_SENDER1	N/A
647.598	FAST_SENDER	N/A
650.018	SLOW_SENDER2	N/A
654.412	SLOW_SENDER1	N/A
654.983	FAST_SENDER	N/A
662.546	FAST_SENDER	N/A
670.196	FAST_SENDER	N/A
677.915	FAST_SENDER	N/A
685.422	FAST_SENDER	N/A
693.079	FAST_SENDER	N/A
700.468	FAST_SENDER	N/A
707.863	FAST_SENDER	N/A
715.123	FAST_SENDER	N/A
718.725	RECEIVER	FAST_SENDER
722.876	FAST_SENDER	N/A
723.672	RECEIVER	FAST_SENDER
726.076	FAST_SENDER	N/A
726.851	RECEIVER	FAST_SENDER
729.257	FAST_SENDER	N/A
730.009	RECEIVER	FAST_SENDER
732.435	FAST_SENDER	N/A
734.769	RECEIVER	FAST_SENDER
737.177	FAST_SENDER	N/A
737.931	RECEIVER	FAST_SENDER
740.346	FAST_SENDER	N/A
741.094	RECEIVER	FAST_SENDER
743.517	FAST_SENDER	N/A
745.661	RECEIVER	FAST_SENDER
748.069	FAST_SENDER	N/A
748.795	RECEIVER	FAST_SENDER
751.200	FAST_SENDER	N/A
751.985	RECEIVER	FAST_SENDER
754.390	FAST_SENDER	N/A
755.177	RECEIVER	FAST_SENDER
757.584	FAST_SENDER	N/A
758.330	RECEIVER	FAST_SENDER
760.776	FAST_SENDER	N/A
761.524	RECEIVER	FAST_SENDER
763.929	FAST_SENDER	N/A
764.727	RECEIVER	FAST_SENDER
767.149	FAST_SENDER	N/A
767.943	RECEIVER	FAST_SENDER
770.347	FAST_SENDER	N/A
771.118	RECEIVER	FAST_SENDER
773.557	FAST_SENDER	N/A
774.301	RECEIVER	FAST_SENDER
776.730	FAST_SENDER	N/A
777.482	RECEIVER	FAST_SENDER
779.884	FAST_SENDER	N/A
780.624	RECEIVER	FAST_SENDER
783.028	FAST_SENDER	N/A
783.787	RECEIVER	FAST_SENDER
786.220	FAST_SENDER	N/A
786.952	RECEIVER	FAST_SENDER
789.402	FAST_SENDER	N/A
790.146	RECEIVER	FAST_SENDER
792.560	FAST_SENDER	N/A
793.316	RECEIVER	FAST_SENDER
795.747	FAST_SENDER	N/A
796.479	RECEIVER	FAST_SENDER
798.904	FAST_SENDER	N/A
799.659	RECEIVER	FAST_SENDER
802.059	FAST_SENDER	N/A
802.836	RECEIVER	FAST_SENDER
805.247	FAST_SENDER	N/A
806.028	RECEIVER	FAST_SENDER
808.456	FAST_SENDER	N/A
809.267	RECEIVER	FAST_SENDER
811.700	FAST_SENDER	N/A
812.487	RECEIVER	FAST_SENDER
814.530	SLOW_SENDER2	N/A
814.936	FAST_SENDER	N/A
815.270	RECEIVER	SLOW_SENDER2
817.133	RECEIVER	FAST_SENDER
817.680	SLOW_SENDER2	N/A
818.450	RECEIVER	SLOW_SENDER2
819.561	FAST_SENDER	N/A
820.315	RECEIVER	FAST_SENDER
820.520	SLOW_SENDER1	N/A
820.876	SLOW_SENDER2	N/A
821.274	RECEIVER	SLOW_SENDER1
822.747	FAST_SENDER	N/A
823.454	RECEIVER	SLOW_SENDER2
825.203	SLOW_SENDER1	N/A
825.508	RECEIVER	FAST_SENDER
828.885	SLOW_SENDER2	N/A
829.590	RECEIVER	SLOW_SENDER1
829.932	FAST_SENDER	N/A
831.975	RECEIVER	SLOW_SENDER2
833.608	RECEIVER	FAST_SENDER
836.035	FAST_SENDER	N/A
836.845	RECEIVER	FAST_SENDER
837.023	SLOW_SENDER1	N/A
837.824	RECEIVER	SLOW_SENDER1
839.265	FAST_SENDER	N/A
839.392	SLOW_SENDER2	N/A
840.048	RECEIVER	FAST_SENDER
842.079	RECEIVER	SLOW_SENDER2
842.465	FAST_SENDER	N/A
843.224	RECEIVER	FAST_SENDER
845.266	SLOW_SENDER1	N/A
845.674	FAST_SENDER	N/A
846.002	RECEIVER	SLOW_SENDER1
849.480	SLOW_SENDER2	N/A
849.650	RECEIVER	FAST_SENDER
851.632	RECEIVER	SLOW_SENDER2
852.089	FAST_SENDER	N/A
852.886	RECEIVER	FAST_SENDER
855.072	SLOW_SENDER1	N/A
855.315	FAST_SENDER	N/A
855.869	RECEIVER	SLOW_SENDER1
857.560	RECEIVER	FAST_SENDER
860.007	FAST_SENDER	N/A
860.789	RECEIVER	FAST_SENDER
863.198	FAST_SENDER	N/A
863.299	SLOW_SENDER1	N/A
864.017	RECEIVER	FAST_SENDER
866.320	RECEIVER	SLOW_SENDER1
866.453	FAST_SENDER	N/A
873.906	FAST_SENDER	N/A
881.073	FAST_SENDER	N/A
888.560	FAST_SENDER	N/A
896.408	FAST_SENDER	N/A
904.017	FAST_SENDER	N/A
911.457	FAST_SENDER	N/A
919.272	FAST_SENDER	N/A
926.931	FAST_SENDER	N/A
934.927	FAST_SENDER	N/A
942.711	FAST_SENDER	N/A
950.300	FAST_SENDER	N/A
957.836	FAST_SENDER	N/A
965.467	FAST_SENDER	N/A
973.093	FAST_SENDER	N/A
980.735	FAST_SENDER	N/A
988.517	FAST_SENDER	N/A
996.330	FAST_SENDER	N/A
1004.466	FAST_SENDER	N/A
1012.220	FAST_SENDER	N/A
1015.320	SLOW_SENDER2	N/A
1020.620	FAST_SENDER	N/A
1025.794	SLOW_SENDER2	N/A
1028.986	FAST_SENDER	N/A
1029.789	RECEIVER	FAST_SENDER
1029.980	SLOW_SENDER1	N/A
1030.715	RECEIVER	SLOW_SENDER1
1031.628	RECEIVER	SLOW_SENDER2
1032.237	FAST_SENDER	N/A
1033.003	RECEIVER	FAST_SENDER
1033.115	SLOW_SENDER1	N/A
1033.884	RECEIVER	SLOW_SENDER1
1035.431	FAST_SENDER	N/A
1036.187	RECEIVER	FAST_SENDER
1036.300	SLOW_SENDER1	N/A
1037.089	RECEIVER	SLOW_SENDER1
1038.623	FAST_SENDER	N/A
1039.067	SLOW_SENDER2	N/A
1039.350	RECEIVER	FAST_SENDER
1042.520	SLOW_SENDER1	N/A
1043.271	RECEIVER	SLOW_SENDER1
1043.823	FAST_SENDER	N/A
1044.596	RECEIVER	FAST_SENDER
1047.042	FAST_SENDER	N/A
1047.800	RECEIVER	FAST_SENDER
1048.681	SLOW_SENDER1	N/A
1049.438	RECEIVER	SLOW_SENDER1
1050.229	FAST_SENDER	N/A
1052.686	RECEIVER	FAST_SENDER
1054.851	SLOW_SENDER1	N/A
1055.131	FAST_SENDER	N/A
1055.602	RECEIVER	SLOW_SENDER1
1057.502	RECEIVER	FAST_SENDER
1059.912	FAST_SENDER	N/A
1062.376	RECEIVER	FAST_SENDER
1063.034	SLOW_SENDER1	N/A
1063.804	RECEIVER	SLOW_SENDER1
1064.810	FAST_SENDER	N/A
1065.557	RECEIVER	FAST_SENDER
1067.987	FAST_SENDER	N/A
1068.743	RECEIVER	FAST_SENDER
1071.166	FAST_SENDER	N/A
1071.250	SLOW_SENDER1	N/A
1071.944	RECEIVER	FAST_SENDER
1073.957	RECEIVER	SLOW_SENDER1
1074.385	FAST_SENDER	N/A
1075.119	RECEIVER	FAST_SENDER
1077.541	FAST_SENDER	N/A
1078.289	RECEIVER	FAST_SENDER
1080.727	FAST_SENDER	N/A
1081.384	SLOW_SENDER1	N/A
1081.498	RECEIVER	FAST_SENDER
1083.511	RECEIVER	SLOW_SENDER1
1083.940	FAST_SENDER	N/A
1084.719	RECEIVER	FAST_SENDER
1088.559	FAST_SENDER	N/A
1089.336	RECEIVER	FAST_SENDER
1090.952	SLOW_SENDER1	N/A
1091.719	RECEIVER	SLOW_SENDER1
1091.776	FAST_SENDER	N/A
1092.527	RECEIVER	FAST_SENDER
1094.944	FAST_SENDER	N/A
1095.749	RECEIVER	FAST_SENDER
1098.152	FAST_SENDER	N/A
1098.934	RECEIVER	FAST_SENDER
1101.353	FAST_SENDER	N/A
1102.079	RECEIVER	FAST_SENDER
1104.508	FAST_SENDER	N/A
1105.299	RECEIVER	FAST_SENDER
1107.744	FAST_SENDER	N/A
1108.484	RECEIVER	FAST_SENDER
1110.887	FAST_SENDER	N/A
1111.637	RECEIVER	FAST_SENDER
1114.059	FAST_SENDER	N/A
1114.856	RECEIVER	FAST_SENDER
1117.292	FAST_SENDER	N/A
1118.041	RECEIVER	FAST_SENDER
1120.478	FAST_SENDER	N/A
1121.262	RECEIVER	FAST_SENDER
1125.085	FAST_SENDER	N/A
1125.816	RECEIVER	FAST_SENDER
1128.221	FAST_SENDER	N/A
1128.957	RECEIVER	FAST_SENDER
1131.378	FAST_SENDER	N/A
1132.140	RECEIVER	FAST_SENDER
1134.588	FAST_SENDER	N/A
1135.331	RECEIVER	FAST_SENDER
1137.732	FAST_SENDER	N/A
1139.869	RECEIVER	FAST_SENDER
1142.274	FAST_SENDER	N/A
1143.018	RECEIVER	FAST_SENDER
1145.430	FAST_SENDER	N/A
1146.191	RECEIVER	FAST_SENDER
1148.630	FAST_SENDER	N/A
1149.432	RECEIVER	FAST_SENDER
1151.834	FAST_SENDER	N/A
1152.603	RECEIVER	FAST_SENDER
1155.005	FAST_SENDER	N/A
1155.776	RECEIVER	FAST_SENDER
1158.193	FAST_SENDER	N/A
1158.941	RECEIVER	FAST_SENDER
1161.390	FAST_SENDER	N/A
1162.158	RECEIVER	FAST_SENDER
1164.579	FAST_SENDER	N/A
1165.343	RECEIVER	FAST_SENDER
1167.774	FAST_SENDER	N/A
1168.496	RECEIVER	FAST_SENDER
1170.932	FAST_SENDER	N/A
1171.675	RECEIVER	FAST_SENDER
1174.121	FAST_SENDER	N/A
1181.565	FAST_SENDER	N/A
1189.013	FAST_SENDER	N/A
1196.568	FAST_SENDER	N/A
1203.370	SLOW_SENDER2	N/A
1204.092	FAST_SENDER	N/A
1211.817	FAST_SENDER	N/A
1216.978	SLOW_SENDER2	N/A
1218.880	FAST_SENDER	N/A
1226.972	FAST_SENDER	N/A
1229.711	SLOW_SENDER2	N/A
1234.971	FAST_SENDER	N/A
1242.400	FAST_SENDER	N/A
1250.272	FAST_SENDER	N/A
1255.230	SLOW_SENDER1	N/A
1257.889	FAST_SENDER	N/A
1266.147	FAST_SENDER	N/A
1267.211	SLOW_SENDER1	N/A
1273.527	FAST_SENDER	N/A
1281.179	SLOW_SENDER1	N/A
1281.219	FAST_SENDER	N/A
1289.317	FAST_SENDER	N/A
1296.579	FAST_SENDER	N/A
1304.329	FAST_SENDER	N/A
1311.605	FAST_SENDER	N/A
1319.487	FAST_SENDER	N/A
1326.962	FAST_SENDER	N/A
1335.003	FAST_SENDER	N/A
1337.077	RECEIVER	FAST_SENDER
1339.485	FAST_SENDER	N/A
1340.206	RECEIVER	FAST_SENDER
1342.619	FAST_SENDER	N/A
1343.386	RECEIVER	FAST_SENDER
1345.794	FAST_SENDER	N/A
1346.529	RECEIVER	FAST_SENDER
1348.938	FAST_SENDER	N/A
1349.692	RECEIVER	FAST_SENDER
1352.104	FAST_SENDER	N/A
1352.856	RECEIVER	FAST_SENDER
1355.278	FAST_SENDER	N/A
1356.041	RECEIVER	FAST_SENDER
1358.470	FAST_SENDER	N/A
1359.242	RECEIVER	FAST_SENDER
1361.680	FAST_SENDER	N/A
1362.451	RECEIVER	FAST_SENDER
1364.898	FAST_SENDER	N/A
1365.646	RECEIVER	FAST_SENDER
1368.069	FAST_SENDER	N/A
1370.241	RECEIVER	FAST_SENDER
1372.654	FAST_SENDER	N/A
1373.388	RECEIVER	FAST_SENDER
1375.814	FAST_SENDER	N/A
1376.541	RECEIVER	FAST_SENDER
1378.945	FAST_SENDER	N/A
1379.682	RECEIVER	FAST_SENDER
1382.106	FAST_SENDER	N/A
1382.849	RECEIVER	FAST_SENDER
1385.297	FAST_SENDER	N/A
1386.066	RECEIVER	FAST_SENDER
1388.491	FAST_SENDER	N/A
1389.255	RECEIVER	FAST_SENDER
1391.675	FAST_SENDER	N/A
1392.449	RECEIVER	FAST_SENDER
1394.010	SLOW_SENDER2	N/A
1394.885	FAST_SENDER	N/A
1396.408	RECEIVER	SLOW_SENDER2
1397.431	RECEIVER	FAST_SENDER
1398.844	SLOW_SENDER2	N/A
1399.647	RECEIVER	SLOW_SENDER2
1399.849	FAST_SENDER	N/A
1400.614	RECEIVER	FAST_SENDER
1403.038	FAST_SENDER	N/A
1403.828	RECEIVER	FAST_SENDER
1405.074	SLOW_SENDER2	N/A
1405.793	RECEIVER	SLOW_SENDER2
1406.258	FAST_SENDER	N/A
1407.000	RECEIVER	FAST_SENDER
1409.426	FAST_SENDER	N/A
1411.196	SLOW_SENDER2	N/A
1411.713	RECEIVER	FAST_SENDER
1413.694	RECEIVER	SLOW_SENDER2
1414.132	FAST_SENDER	N/A
1414.926	RECEIVER	FAST_SENDER
1417.329	FAST_SENDER	N/A
1418.075	RECEIVER	FAST_SENDER
1420.480	FAST_SENDER	N/A
1421.130	SLOW_SENDER2	N/A
1421.212	RECEIVER	FAST_SENDER
1421.853	RECEIVER	SLOW_SENDER2
1423.640	FAST_SENDER	N/A
1424.400	RECEIVER	FAST_SENDER
1426.832	FAST_SENDER	N/A
1427.601	RECEIVER	FAST_SENDER
1429.274	SLOW_SENDER2	N/A
1430.046	FAST_SENDER	N/A
1430.070	RECEIVER	SLOW_SENDER2
1430.800	RECEIVER	FAST_SENDER
1433.205	FAST_SENDER	N/A
1433.970	RECEIVER	FAST_SENDER
1436.375	FAST_SENDER	N/A
1437.137	RECEIVER	FAST_SENDER
1437.517	SLOW_SENDER2	N/A
1438.245	RECEIVER	SLOW_SENDER2
1439.541	FAST_SENDER	N/A
1440.318	RECEIVER	FAST_SENDER
1442.768	FAST_SENDER	N/A
1443.553	RECEIVER	FAST_SENDER
1445.480	SLOW_SENDER1	N/A
1445.676	SLOW_SENDER2	N/A
1445.994	FAST_SENDER	N/A
1446.236	RECEIVER	SLOW_SENDER1
1448.179	RECEIVER	SLOW_SENDER2
1448.659	SLOW_SENDER1	N/A
1449.412	RECEIVER	SLOW_SENDER1
1451.833	SLOW_SENDER1	N/A
1452.602	RECEIVER	SLOW_SENDER1
1453.854	FAST_SENDER	N/A
1454.616	RECEIVER	FAST_SENDER
1457.017	FAST_SENDER	N/A
1457.791	RECEIVER	FAST_SENDER
1458.050	SLOW_SENDER1	N/A
1458.806	RECEIVER	SLOW_SENDER1
1460.206	FAST_SENDER	N/A
1460.928	RECEIVER	FAST_SENDER
1463.364	FAST_SENDER	N/A
1464.099	RECEIVER	FAST_SENDER
1464.253	SLOW_SENDER1	N/A
1465.010	RECEIVER	SLOW_SENDER1
1466.543	FAST_SENDER	N/A
1467.284	RECEIVER	FAST_SENDER
1469.729	FAST_SENDER	N/A
1470.456	SLOW_SENDER1	N/A
1470.528	RECEIVER	FAST_SENDER
1471.211	RECEIVER	SLOW_SENDER1
1472.946	FAST_SENDER	N/A
1473.699	RECEIVER	FAST_SENDER
1476.100	FAST_SENDER	N/A
1478.624	SLOW_SENDER1	N/A
1483.749	FAST_SENDER	N/A
1491.143	FAST_SENDER	N/A
1499.341	FAST_SENDER	N/A
1507.515	FAST_SENDER	N/A
1515.001	FAST_SENDER	N/A
1522.653	FAST_SENDER	N/A
1530.066	FAST_SENDER	N/A
1537.801	FAST_SENDER	N/A
1545.139	FAST_SENDER	N/A
1552.966	FAST_SENDER	N/A
1560.434	FAST_SENDER	N/A
1568.069	FAST_SENDER	N/A
1576.196	FAST_SENDER	N/A
1584.006	FAST_SENDER	N/A
1591.641	FAST_SENDER	N/A
1599.343	FAST_SENDER	N/A
1607.360	FAST_SENDER	N/A
1613.770	SLOW_SENDER2	N/A
1614.994	FAST_SENDER	N/A
1622.614	FAST_SENDER	N/A
1624.718	SLOW_SENDER2	N/A
1630.857	FAST_SENDER	N/A
1637.646	SLOW_SENDER2	N/A
1638.183	FAST_SENDER	N/A
1638.925	RECEIVER	FAST_SENDER
1641.354	FAST_SENDER	N/A
1642.155	RECEIVER	FAST_SENDER
1644.575	FAST_SENDER	N/A
1645.354	RECEIVER	FAST_SENDER
1648.810	SLOW_SENDER1	N/A
1649.528	FAST_SENDER	N/A
1649.570	RECEIVER	SLOW_SENDER1
1650.791	RECEIVER	FAST_SENDER
1651.983	SLOW_SENDER1	N/A
1653.200	FAST_SENDER	N/A
1653.931	RECEIVER	FAST_SENDER
1656.183	RECEIVER	SLOW_SENDER1
1656.355	FAST_SENDER	N/A
1657.116	RECEIVER	FAST_SENDER
1659.524	FAST_SENDER	N/A
1660.259	RECEIVER	FAST_SENDER
1661.625	SLOW_SENDER1	N/A
1662.351	RECEIVER	SLOW_SENDER1
1662.663	FAST_SENDER	N/A
1663.419	RECEIVER	FAST_SENDER
1665.839	FAST_SENDER	N/A
1666.593	RECEIVER	FAST_SENDER
1669.030	FAST_SENDER	N/A
1669.753	SLOW_SENDER1	N/A
1669.812	RECEIVER	FAST_SENDER
1670.497	RECEIVER	SLOW_SENDER1
1673.933	FAST_SENDER	N/A
1674.690	RECEIVER	FAST_SENDER
1677.095	FAST_SENDER	N/A
1677.871	RECEIVER	FAST_SENDER
1677.924	SLOW_SENDER1	N/A
1678.702	RECEIVER	SLOW_SENDER1
1682.141	FAST_SENDER	N/A
1682.882	RECEIVER	FAST_SENDER
1685.332	FAST_SENDER	N/A
1686.067	RECEIVER	FAST_SENDER
1686.126	SLOW_SENDER1	N/A
1686.901	RECEIVER	SLOW_SENDER1
1688.499	FAST_SENDER	N/A
1689.252	RECEIVER	FAST_SENDER
1691.678	FAST_SENDER	N/A
1692.450	RECEIVER	FAST_SENDER
1694.335	SLOW_SENDER1	N/A
1694.898	FAST_SENDER	N/A
1695.087	RECEIVER	SLOW_SENDER1
1697.320	RECEIVER	FAST_SENDER
1699.770	FAST_SENDER	N/A
1700.561	RECEIVER	FAST_SENDER
1702.537	SLOW_SENDER1	N/A
1702.996	FAST_SENDER	N/A
1703.286	RECEIVER	SLOW_SENDER1
1707.785	RECEIVER	FAST_SENDER
1710.221	FAST_SENDER	N/A
1711.025	RECEIVER	FAST_SENDER
1713.432	FAST_SENDER	N/A
1714.166	RECEIVER	FAST_SENDER
1718.104	FAST_SENDER	N/A
1720.341	RECEIVER	FAST_SENDER
1722.770	FAST_SENDER	N/A
1723.525	RECEIVER	FAST_SENDER
1725.944	FAST_SENDER	N/A
1726.698	RECEIVER	FAST_SENDER
1729.104	FAST_SENDER	N/A
1729.868	RECEIVER	FAST_SENDER
1732.300	FAST_SENDER	N/A
1733.063	RECEIVER	FAST_SENDER
1735.481	FAST_SENDER	N/A
1736.234	RECEIVER	FAST_SENDER
1738.661	FAST_SENDER	N/A
1739.442	RECEIVER	FAST_SENDER
1741.862	FAST_SENDER	N/A
1742.621	RECEIVER	FAST_SENDER
1745.024	FAST_SENDER	N/A
1745.788	RECEIVER	FAST_SENDER
1748.192	FAST_SENDER	N/A
1748.947	RECEIVER	FAST_SENDER
1751.376	FAST_SENDER	N/A
1752.150	RECEIVER	FAST_SENDER
1754.584	FAST_SENDER	N/A
1755.338	RECEIVER	FAST_SENDER
1757.740	FAST_SENDER	N/A
1758.506	RECEIVER	FAST_SENDER
1760.946	FAST_SENDER	N/A
1761.699	RECEIVER	FAST_SENDER
1764.122	FAST_SENDER	N/A
1766.256	RECEIVER	FAST_SENDER
1768.683	FAST_SENDER	N/A
1769.435	RECEIVER	FAST_SENDER
1771.836	FAST_SENDER	N/A
1772.594	RECEIVER	FAST_SENDER
1775.003	FAST_SENDER	N/A
1775.739	RECEIVER	FAST_SENDER
1778.187	FAST_SENDER	N/A
1778.955	RECEIVER	FAST_SENDER
1781.391	FAST_SENDER	N/A
1782.177	RECEIVER	FAST_SENDER
1784.619	FAST_SENDER	N/A
1785.428	RECEIVER	FAST_SENDER
1787.869	FAST_SENDER	N/A
1788.601	RECEIVER	FAST_SENDER
1791.013	FAST_SENDER	N/A
1791.786	RECEIVER	FAST_SENDER
1794.230	FAST_SENDER	N/A
1794.979	RECEIVER	FAST_SENDER
1797.401	FAST_SENDER	N/A
1800.612	FAST_SENDER	N/A
1802.250	SLOW_SENDER2	N/A
1808.457	FAST_SENDER	N/A
1813.025	SLOW_SENDER2	N/A
1815.790	FAST_SENDER	N/A
1823.673	FAST_SENDER	N/A
1825.838	SLOW_SENDER2	N/A
1831.252	FAST_SENDER	N/A
1838.793	FAST_SENDER	N/A
1846.507	FAST_SENDER	N/A
1853.621	FAST_SENDER	N/A
1861.579	FAST_SENDER	N/A
1869.494	FAST_SENDER	N/A
1870.690	SLOW_SENDER1	N/A
1876.911	FAST_SENDER	N/A
1881.114	SLOW_SENDER1	N/A
1884.511	FAST_SENDER	N/A
1892.614	FAST_SENDER	N/A
1894.374	SLOW_SENDER1	N/A
1900.719	FAST_SENDER	N/A
1908.048	FAST_SENDER	N/A
1915.634	FAST_SENDER	N/A
1923.426	FAST_SENDER	N/A
1931.431	FAST_SENDER	N/A
1939.099	FAST_SENDER	N/A
1946.965	FAST_SENDER	N/A
1954.533	FAST_SENDER	N/A
1961.782	FAST_SENDER	N/A
1962.560	RECEIVER	FAST_SENDER
1965.002	FAST_SENDER	N/A
1965.779	RECEIVER	FAST_SENDER
1968.195	FAST_SENDER	N/A
1968.987	RECEIVER	FAST_SENDER
1971.414	FAST_SENDER	N/A
1972.185	RECEIVER	FAST_SENDER
1974.619	FAST_SENDER	N/A
1975.433	RECEIVER	FAST_SENDER
1977.841	FAST_SENDER	N/A
1978.621	RECEIVER	FAST_SENDER
1981.026	FAST_SENDER	N/A
1981.753	RECEIVER	FAST_SENDER
1984.163	FAST_SENDER	N/A
1984.905	RECEIVER	FAST_SENDER
1989.128	FAST_SENDER	N/A
1989.900	RECEIVER	FAST_SENDER
1990.310	SLOW_SENDER2	N/A
1991.041	RECEIVER	SLOW_SENDER2
1992.323	FAST_SENDER	N/A
1993.468	SLOW_SENDER2	N/A
1994.199	RECEIVER	SLOW_SENDER2
1996.860	RECEIVER	FAST_SENDER
1999.303	FAST_SENDER	N/A
2000.068	RECEIVER	FAST_SENDER
2001.593	SLOW_SENDER2	N/A
2002.360	RECEIVER	SLOW_SENDER2
2002.475	FAST_SENDER	N/A
2003.259	RECEIVER	FAST_SENDER
2005.703	FAST_SENDER	N/A
2006.463	RECEIVER	FAST_SENDER
2007.763	SLOW_SENDER2	N/A
2008.537	RECEIVER	SLOW_SENDER2
2008.884	FAST_SENDER	N/A
2009.663	RECEIVER	FAST_SENDER
2012.092	FAST_SENDER	N/A
2012.875	RECEIVER	FAST_SENDER
2013.939	SLOW_SENDER2	N/A
2014.694	RECEIVER	SLOW_SENDER2
2015.321	FAST_SENDER	N/A
2016.082	RECEIVER	FAST_SENDER
2018.522	FAST_SENDER	N/A
2019.321	RECEIVER	FAST_SENDER
2021.747	FAST_SENDER	N/A
2022.105	SLOW_SENDER2	N/A
2022.500	RECEIVER	FAST_SENDER
2026.736	RECEIVER	SLOW_SENDER2
2026.941	FAST_SENDER	N/A
2027.656	RECEIVER	FAST_SENDER
2030.077	FAST_SENDER	N/A
2030.829	RECEIVER	FAST_SENDER
2033.247	FAST_SENDER	N/A
2034.018	RECEIVER	FAST_SENDER
2034.172	SLOW_SENDER2	N/A
2034.925	RECEIVER	SLOW_SENDER2
2036.419	FAST_SENDER	N/A
2037.227	RECEIVER	FAST_SENDER
2039.640	FAST_SENDER	N/A
2040.405	RECEIVER	FAST_SENDER
2042.348	SLOW_SENDER2	N/A
2042.830	FAST_SENDER	N/A
2043.105	RECEIVER	SLOW_SENDER2
2045.394	RECEIVER	FAST_SENDER
2047.837	FAST_SENDER	N/A
2048.627	RECEIVER	FAST_SENDER
2051.040	FAST_SENDER	N/A
2051.777	RECEIVER	FAST_SENDER
2054.223	FAST_SENDER	N/A
2054.995	RECEIVER	FAST_SENDER
2057.415	FAST_SENDER	N/A
2058.193	RECEIVER	FAST_SENDER
2058.820	SLOW_SENDER1	N/A
2059.601	RECEIVER	SLOW_SENDER1
2060.607	FAST_SENDER	N/A
2061.372	RECEIVER	FAST_SENDER
2062.033	SLOW_SENDER1	N/A
2062.795	RECEIVER	SLOW_SENDER1
2063.783	FAST_SENDER	N/A
2064.533	RECEIVER	FAST_SENDER
2065.229	SLOW_SENDER1	N/A
2066.013	RECEIVER	SLOW_SENDER1
2066.968	FAST_SENDER	N/A
2067.717	RECEIVER	FAST_SENDER
2070.129	FAST_SENDER	N/A
2070.912	RECEIVER	FAST_SENDER
2071.422	SLOW_SENDER1	N/A
2072.186	RECEIVER	SLOW_SENDER1
2073.358	FAST_SENDER	N/A
2074.135	RECEIVER	FAST_SENDER
2076.538	FAST_SENDER	N/A
2077.253	RECEIVER	FAST_SENDER
2077.591	SLOW_SENDER1	N/A
2078.348	RECEIVER	SLOW_SENDER1
2079.666	FAST_SENDER	N/A
2080.407	RECEIVER	FAST_SENDER
2082.847	FAST_SENDER	N/A
2083.593	RECEIVER	FAST_SENDER
2083.756	SLOW_SENDER1	N/A
2084.522	RECEIVER	SLOW_SENDER1
2086.009	FAST_SENDER	N/A
2086.776	RECEIVER	FAST_SENDER
2089.216	FAST_SENDER	N/A
2089.983	RECEIVER	FAST_SENDER
2091.972	SLOW_SENDER1	N/A
2092.417	FAST_SENDER	N/A
2092.706	RECEIVER	SLOW_SENDER1
2100.295	FAST_SENDER	N/A
2103.877	SLOW_SENDER1	N/A
2108.096	FAST_SENDER	N/A
2115.451	FAST_SENDER	N/A
2123.041	FAST_SENDER	N/A
2131.088	FAST_SENDER	N/A
2138.101	FAST_SENDER	N/A
2145.626	FAST_SENDER	N/A
2153.093	FAST_SENDER	N/A
2160.516	FAST_SENDER	N/A
2167.922	FAST_SENDER	N/A
2175.339	FAST_SENDER	N/A
2183.168	FAST_SENDER	N/A
2190.636	FAST_SENDER	N/A
2197.987	FAST_SENDER	N/A
2205.144	FAST_SENDER	N/A
2207.840	SLOW_SENDER2	N/A
2212.898	FAST_SENDER	N/A
2218.576	SLOW_SENDER2	N/A
2220.181	FAST_SENDER	N/A
2228.406	FAST_SENDER	N/A
2231.935	SLOW_SENDER2	N/A
2236.003	FAST_SENDER	N/A
2243.736	FAST_SENDER	N/A
2251.525	FAST_SENDER	N/A
2258.931	FAST_SENDER	N/A
2264.402	RECEIVER	FAST_SENDER
2266.837	FAST_SENDER	N/A
2267.598	RECEIVER	FAST_SENDER
2270.027	FAST_SENDER	N/A
2270.670	SLOW_SENDER1	N/A
2270.817	RECEIVER	FAST_SENDER
2273.160	RECEIVER	SLOW_SENDER1
2273.219	FAST_SENDER	N/A
2273.987	RECEIVER	FAST_SENDER
2276.397	FAST_SENDER	N/A
2277.183	RECEIVER	FAST_SENDER
2279.587	FAST_SENDER	N/A
2280.220	SLOW_SENDER1	N/A
2280.962	RECEIVER	SLOW_SENDER1
2281.864	RECEIVER	FAST_SENDER
2284.274	FAST_SENDER	N/A
2285.055	RECEIVER	FAST_SENDER
2286.368	SLOW_SENDER1	N/A
2287.139	RECEIVER	SLOW_SENDER1
2287.499	FAST_SENDER	N/A
2288.295	RECEIVER	FAST_SENDER
2290.728	FAST_SENDER	N/A
2291.482	RECEIVER	FAST_SENDER
2293.897	FAST_SENDER	N/A
2294.587	SLOW_SENDER1	N/A
2294.646	RECEIVER	FAST_SENDER
2295.382	RECEIVER	SLOW_SENDER1
2297.090	FAST_SENDER	N/A
2297.875	RECEIVER	FAST_SENDER
2300.278	FAST_SENDER	N/A
2301.051	RECEIVER	FAST_SENDER
2302.811	SLOW_SENDER1	N/A
2303.475	FAST_SENDER	N/A
2303.554	RECEIVER	SLOW_SENDER1
2304.266	RECEIVER	FAST_SENDER
2306.689	FAST_SENDER	N/A
2307.478	RECEIVER	FAST_SENDER
2309.900	FAST_SENDER	N/A
2310.683	RECEIVER	FAST_SENDER
2310.975	SLOW_SENDER1	N/A
2311.743	RECEIVER	SLOW_SENDER1
2313.101	FAST_SENDER	N/A
2313.820	RECEIVER	FAST_SENDER
2316.247	FAST_SENDER	N/A
2317.006	RECEIVER	FAST_SENDER
2319.187	SLOW_SENDER1	N/A
2319.429	FAST_SENDER	N/A
2319.914	RECEIVER	SLOW_SENDER1
2321.985	RECEIVER	FAST_SENDER
2324.402	FAST_SENDER	N/A
2326.591	RECEIVER	FAST_SENDER
2327.331	SLOW_SENDER1	N/A
2328.996	FAST_SENDER	N/A
2329.791	RECEIVER	FAST_SENDER
2332.241	FAST_SENDER	N/A
2333.012	RECEIVER	FAST_SENDER
2335.412	FAST_SENDER	N/A
2336.183	RECEIVER	FAST_SENDER
2338.625	FAST_SENDER	N/A
2339.431	RECEIVER	FAST_SENDER
2341.856	FAST_SENDER	N/A
2342.607	RECEIVER	FAST_SENDER
2345.042	FAST_SENDER	N/A
2345.831	RECEIVER	FAST_SENDER
2348.275	FAST_SENDER	N/A
2349.056	RECEIVER	FAST_SENDER
2351.462	FAST_SENDER	N/A
2352.181	RECEIVER	FAST_SENDER
2354.608	FAST_SENDER	N/A
2357.202	RECEIVER	FAST_SENDER
2359.647	FAST_SENDER	N/A
2360.408	RECEIVER	FAST_SENDER
2362.816	FAST_SENDER	N/A
2363.573	RECEIVER	FAST_SENDER
2365.995	FAST_SENDER	N/A
2366.797	RECEIVER	FAST_SENDER
2369.202	FAST_SENDER	N/A
2369.957	RECEIVER	FAST_SENDER
2372.396	FAST_SENDER	N/A
2374.900	RECEIVER	FAST_SENDER
2377.308	FAST_SENDER	N/A
2378.047	RECEIVER	FAST_SENDER
2380.485	FAST_SENDER	N/A
2381.255	RECEIVER	FAST_SENDER
2383.703	FAST_SENDER	N/A
2384.436	RECEIVER	FAST_SENDER
2386.859	FAST_SENDER	N/A
2387.630	RECEIVER	FAST_SENDER
2390.042	FAST_SENDER	N/A
2390.816	RECEIVER	FAST_SENDER
2393.247	FAST_SENDER	N/A
2394.027	RECEIVER	FAST_SENDER
2396.430	SLOW_SENDER2	N/A
2396.468	FAST_SENDER	N/A
2397.164	RECEIVER	SLOW_SENDER2
2399.168	RECEIVER	FAST_SENDER
2399.604	SLOW_SENDER2	N/A
2400.365	RECEIVER	SLOW_SENDER2
2401.599	FAST_SENDER	N/A
2402.383	RECEIVER	FAST_SENDER
2402.783	SLOW_SENDER2	N/A
2404.830	FAST_SENDER	N/A
2413.143	FAST_SENDER	N/A
2415.717	SLOW_SENDER2	N/A
2421.896	FAST_SENDER	N/A
2429.518	FAST_SENDER	N/A
2437.458	FAST_SENDER	N/A
2445.185	FAST_SENDER	N/A
2453.029	FAST_SENDER	N/A
2460.402	FAST_SENDER	N/A
2467.813	FAST_SENDER	N/A
2475.824	FAST_SENDER	N/A
2483.291	FAST_SENDER	N/A
2491.336	FAST_SENDER	N/A
2494.190	SLOW_SENDER1	N/A
2499.396	FAST_SENDER	N/A
2504.606	SLOW_SENDER1	N/A
2506.733	FAST_SENDER	N/A
2513.830	FAST_SENDER	N/A
2517.736	SLOW_SENDER1	N/A
2521.405	FAST_SENDER	N/A
2529.309	FAST_SENDER	N/A
2537.062	FAST_SENDER	N/A
2544.350	FAST_SENDER	N/A
2552.411	FAST_SENDER	N/A
2559.901	FAST_SENDER	N/A
2567.270	FAST_SENDER	N/A
2568.001	RECEIVER	FAST_SENDER
2570.448	FAST_SENDER	N/A
2571.208	RECEIVER	FAST_SENDER
2573.613	FAST_SENDER	N/A
2574.360	RECEIVER	FAST_SENDER
2576.791	FAST_SENDER	N/A
2577.573	RECEIVER	FAST_SENDER
2580.013	FAST_SENDER	N/A
2580.776	RECEIVER	FAST_SENDER
2583.187	FAST_SENDER	N/A
2583.944	RECEIVER	FAST_SENDER
2584.510	SLOW_SENDER2	N/A
2585.270	RECEIVER	SLOW_SENDER2
2586.348	FAST_SENDER	N/A
2587.124	RECEIVER	FAST_SENDER
2587.684	SLOW_SENDER2	N/A
2588.478	RECEIVER	SLOW_SENDER2
2589.565	FAST_SENDER	N/A
2590.290	RECEIVER	FAST_SENDER
2590.913	SLOW_SENDER2	N/A
2591.654	RECEIVER	SLOW_SENDER2
2592.701	FAST_SENDER	N/A
2593.479	RECEIVER	FAST_SENDER
2595.900	FAST_SENDER	N/A
2596.656	RECEIVER	FAST_SENDER
2597.066	SLOW_SENDER2	N/A
2597.841	RECEIVER	SLOW_SENDER2
2599.056	FAST_SENDER	N/A
2599.783	RECEIVER	FAST_SENDER
2602.191	FAST_SENDER	N/A
2602.940	RECEIVER	FAST_SENDER
2603.282	SLOW_SENDER2	N/A
2604.070	RECEIVER	SLOW_SENDER2
2605.354	FAST_SENDER	N/A
2606.094	RECEIVER	FAST_SENDER
2608.538	FAST_SENDER	N/A
2609.314	RECEIVER	FAST_SENDER
2609.503	SLOW_SENDER2	N/A
2610.287	RECEIVER	SLOW_SENDER2
2611.721	FAST_SENDER	N/A
2612.489	RECEIVER	FAST_SENDER
2614.934	FAST_SENDER	N/A
2615.706	RECEIVER	FAST_SENDER
2617.701	SLOW_SENDER2	N/A
2618.124	FAST_SENDER	N/A
2618.462	RECEIVER	SLOW_SENDER2
2622.759	RECEIVER	FAST_SENDER
2625.200	FAST_SENDER	N/A
2625.956	RECEIVER	FAST_SENDER
2627.907	SLOW_SENDER2	N/A
2628.379	FAST_SENDER	N/A
2628.671	RECEIVER	SLOW_SENDER2
2632.168	RECEIVER	FAST_SENDER
2634.589	FAST_SENDER	N/A
2635.334	RECEIVER	FAST_SENDER
2637.746	FAST_SENDER	N/A
2638.517	RECEIVER	FAST_SENDER
2638.560	SLOW_SENDER2	N/A
2639.342	RECEIVER	SLOW_SENDER2
2640.920	FAST_SENDER	N/A
2641.691	RECEIVER	FAST_SENDER
2644.141	FAST_SENDER	N/A
2644.910	RECEIVER	FAST_SENDER
2646.776	SLOW_SENDER2	N/A
2647.316	FAST_SENDER	N/A
2647.543	RECEIVER	SLOW_SENDER2
2651.400	RECEIVER	FAST_SENDER
2653.803	FAST_SENDER	N/A
2654.571	RECEIVER	FAST_SENDER
2657.010	FAST_SENDER	N/A
2657.743	RECEIVER	FAST_SENDER
2660.171	FAST_SENDER	N/A
2660.932	RECEIVER	FAST_SENDER
2663.365	FAST_SENDER	N/A
2664.101	RECEIVER	FAST_SENDER
2666.514	FAST_SENDER	N/A
2667.300	RECEIVER	FAST_SENDER
2669.717	FAST_SENDER	N/A
2671.877	RECEIVER	FAST_SENDER
2674.314	FAST_SENDER	N/A
2675.098	RECEIVER	FAST_SENDER
2677.505	FAST_SENDER	N/A
2678.257	RECEIVER	FAST_SENDER
2680.667	FAST_SENDER	N/A
2681.421	RECEIVER	FAST_SENDER
2682.770	SLOW_SENDER1	N/A
2683.535	RECEIVER	SLOW_SENDER1
2683.844	FAST_SENDER	N/A
2684.598	RECEIVER	FAST_SENDER
2685.962	SLOW_SENDER1	N/A
2687.026	FAST_SENDER	N/A
2695.544	FAST_SENDER	N/A
2698.673	SLOW_SENDER1	N/A
2703.615	FAST_SENDER	N/A
2711.533	FAST_SENDER	N/A
2718.939	FAST_SENDER	N/A
2726.355	FAST_SENDER	N/A
2733.716	FAST_SENDER	N/A
2740.979	FAST_SENDER	N/A
2748.531	FAST_SENDER	N/A
2756.469	FAST_SENDER	N/A
2764.219	FAST_SENDER	N/A
2771.887	FAST_SENDER	N/A
2779.104	FAST_SENDER	N/A
2786.983	FAST_SENDER	N/A
2794.482	FAST_SENDER	N/A
2801.561	FAST_SENDER	N/A
2809.303	FAST_SENDER	N/A
2811.060	SLOW_SENDER2	N/A
2817.729	FAST_SENDER	N/A
2821.849	SLOW_SENDER2	N/A
2825.094	FAST_SENDER	N/A
2833.121	FAST_SENDER	N/A
2834.138	SLOW_SENDER2	N/A
2840.890	FAST_SENDER	N/A
2848.853	FAST_SENDER	N/A
2851.011	RECEIVER	FAST_SENDER
2853.442	FAST_SENDER	N/A
2854.177	RECEIVER	FAST_SENDER
2856.601	FAST_SENDER	N/A
2857.356	RECEIVER	FAST_SENDER
2859.759	FAST_SENDER	N/A
2860.520	RECEIVER	FAST_SENDER
2862.932	FAST_SENDER	N/A
2863.653	RECEIVER	FAST_SENDER
2866.057	FAST_SENDER	N/A
2866.830	RECEIVER	FAST_SENDER
2867.630	SLOW_SENDER1	N/A
2868.360	RECEIVER	SLOW_SENDER1
2869.266	FAST_SENDER	N/A
2870.034	RECEIVER	FAST_SENDER
2870.784	SLOW_SENDER1	N/A
2871.579	RECEIVER	SLOW_SENDER1
2872.434	FAST_SENDER	N/A
2873.210	RECEIVER	FAST_SENDER
2874.020	SLOW_SENDER1	N/A
2874.806	RECEIVER	SLOW_SENDER1
2875.648	FAST_SENDER	N/A
2877.953	RECEIVER	FAST_SENDER
2880.234	SLOW_SENDER1	N/A
2880.390	FAST_SENDER	N/A
2880.962	RECEIVER	SLOW_SENDER1
2881.687	RECEIVER	FAST_SENDER
2884.134	FAST_SENDER	N/A
2884.921	RECEIVER	FAST_SENDER
2886.378	SLOW_SENDER1	N/A
2887.136	RECEIVER	SLOW_SENDER1
2887.339	FAST_SENDER	N/A
2888.106	RECEIVER	FAST_SENDER
2890.534	FAST_SENDER	N/A
2891.324	RECEIVER	FAST_SENDER
2892.576	SLOW_SENDER1	N/A
2893.330	RECEIVER	SLOW_SENDER1
2893.767	FAST_SENDER	N/A
2894.532	RECEIVER	FAST_SENDER
2896.950	FAST_SENDER	N/A
2897.729	RECEIVER	FAST_SENDER
2900.771	SLOW_SENDER1	N/A
2901.627	FAST_SENDER	N/A
2902.436	RECEIVER	FAST_SENDER
2903.263	RECEIVER	SLOW_SENDER1
2904.839	FAST_SENDER	N/A
2905.599	RECEIVER	FAST_SENDER
2908.002	FAST_SENDER	N/A
2910.621	RECEIVER	FAST_SENDER
2910.712	SLOW_SENDER1	N/A
2911.463	RECEIVER	SLOW_SENDER1
2913.034	FAST_SENDER	N/A
2913.760	RECEIVER	FAST_SENDER
2916.166	FAST_SENDER	N/A
2916.923	RECEIVER	FAST_SENDER
2918.882	SLOW_SENDER1	N/A
2919.363	FAST_SENDER	N/A
2919.627	RECEIVER	SLOW_SENDER1
2924.082	RECEIVER	FAST_SENDER
2926.521	FAST_SENDER	N/A
2927.293	RECEIVER	FAST_SENDER
2929.145	SLOW_SENDER1	N/A
2929.712	FAST_SENDER	N/A
2929.945	RECEIVER	SLOW_SENDER1
2932.043	RECEIVER	FAST_SENDER
2934.489	FAST_SENDER	N/A
2935.283	RECEIVER	FAST_SENDER
2937.690	FAST_SENDER	N/A
2938.453	RECEIVER	FAST_SENDER
2940.885	FAST_SENDER	N/A
2941.643	RECEIVER	FAST_SENDER
2944.056	FAST_SENDER	N/A
2944.848	RECEIVER	FAST_SENDER
2948.594	FAST_SENDER	N/A
2949.347	RECEIVER	FAST_SENDER
2951.755	FAST_SENDER	N/A
2952.524	RECEIVER	FAST_SENDER
2954.960	FAST_SENDER	N/A
2955.750	RECEIVER	FAST_SENDER
2958.199	FAST_SENDER	N/A
2958.953	RECEIVER	FAST_SENDER
2961.363	FAST_SENDER	N/A
2962.144	RECEIVER	FAST_SENDER
2964.555	FAST_SENDER	N/A
2967.139	RECEIVER	FAST_SENDER
2969.542	FAST_SENDER	N/A
2970.303	RECEIVER	FAST_SENDER
2972.741	FAST_SENDER	N/A
2973.540	RECEIVER	FAST_SENDER
2975.952	FAST_SENDER	N/A
2976.682	RECEIVER	FAST_SENDER
2979.116	FAST_SENDER	N/A
2987.040	FAST_SENDER	N/A
2994.569	FAST_SENDER	N/A
2999.460	SLOW_SENDER2	N/A
3002.152	FAST_SENDER	N/A
3010.290	FAST_SENDER	N/A
3010.478	SLOW_SENDER2	N/A
3017.905	FAST_SENDER	N/A
3024.033	SLOW_SENDER2	N/A
3025.329	FAST_SENDER	N/A
3032.643	FAST_SENDER	N/A
3040.296	FAST_SENDER	N/A
3048.529	FAST_SENDER	N/A
3056.138	FAST_SENDER	N/A
3063.989	FAST_SENDER	N/A
3071.574	FAST_SENDER	N/A
3079.215	FAST_SENDER	N/A
3087.027	FAST_SENDER	N/A
3093.430	SLOW_SENDER1	N/A
3094.951	FAST_SENDER	N/A
3103.136	FAST_SENDER	N/A
3107.122	SLOW_SENDER1	N/A
3111.868	FAST_SENDER	N/A
3119.758	FAST_SENDER	N/A
3120.055	SLOW_SENDER1	N/A
3127.585	FAST_SENDER	N/A
3135.553	FAST_SENDER	N/A
3142.993	FAST_SENDER	N/A
3143.720	RECEIVER	FAST_SENDER
3146.121	FAST_SENDER	N/A
3146.919	RECEIVER	FAST_SENDER
3149.343	FAST_SENDER	N/A
3151.624	RECEIVER	FAST_SENDER
3154.064	FAST_SENDER	N/A
3154.790	RECEIVER	FAST_SENDER
3157.233	FAST_SENDER	N/A
3158.002	RECEIVER	FAST_SENDER
3160.449	FAST_SENDER	N/A
3161.224	RECEIVER	FAST_SENDER
3163.642	FAST_SENDER	N/A
3164.393	RECEIVER	FAST_SENDER
3166.828	FAST_SENDER	N/A
3167.600	RECEIVER	FAST_SENDER
3170.029	FAST_SENDER	N/A
3170.786	RECEIVER	FAST_SENDER
3173.197	FAST_SENDER	N/A
3173.953	RECEIVER	FAST_SENDER
3176.376	FAST_SENDER	N/A
3177.153	RECEIVER	FAST_SENDER
3179.581	FAST_SENDER	N/A
3180.367	RECEIVER	FAST_SENDER
3182.772	FAST_SENDER	N/A
3183.550	RECEIVER	FAST_SENDER
3185.960	FAST_SENDER	N/A
3186.731	RECEIVER	FAST_SENDER
3188.320	SLOW_SENDER2	N/A
3189.113	RECEIVER	SLOW_SENDER2
3189.172	FAST_SENDER	N/A
3189.945	RECEIVER	FAST_SENDER
3191.531	SLOW_SENDER2	N/A
3192.301	RECEIVER	SLOW_SENDER2
3192.357	FAST_SENDER	N/A
3193.138	RECEIVER	FAST_SENDER
3194.719	SLOW_SENDER2	N/A
3195.581	FAST_SENDER	N/A
3196.365	RECEIVER	FAST_SENDER
3199.969	RECEIVER	SLOW_SENDER2
3200.431	FAST_SENDER	N/A
3201.170	RECEIVER	FAST_SENDER
3203.610	FAST_SENDER	N/A
3204.392	RECEIVER	FAST_SENDER
3206.815	FAST_SENDER	N/A
3207.418	SLOW_SENDER2	N/A
3207.600	RECEIVER	FAST_SENDER
3209.740	RECEIVER	SLOW_SENDER2
3210.043	FAST_SENDER	N/A
3210.806	RECEIVER	FAST_SENDER
3213.241	FAST_SENDER	N/A
3214.021	RECEIVER	FAST_SENDER
3216.453	FAST_SENDER	N/A
3217.152	SLOW_SENDER2	N/A
3217.192	RECEIVER	FAST_SENDER
3218.479	RECEIVER	SLOW_SENDER2
3219.623	FAST_SENDER	N/A
3220.383	RECEIVER	FAST_SENDER
3222.794	FAST_SENDER	N/A
3223.548	RECEIVER	FAST_SENDER
3225.928	SLOW_SENDER2	N/A
3225.965	FAST_SENDER	N/A
3226.702	RECEIVER	SLOW_SENDER2
3228.646	RECEIVER	FAST_SENDER
3231.072	FAST_SENDER	N/A
3231.831	RECEIVER	FAST_SENDER
3234.261	FAST_SENDER	N/A
3235.044	RECEIVER	FAST_SENDER
3237.490	FAST_SENDER	N/A
3238.231	RECEIVER	FAST_SENDER
3240.646	FAST_SENDER	N/A
3241.402	RECEIVER	FAST_SENDER
3243.838	FAST_SENDER	N/A
3244.592	RECEIVER	FAST_SENDER
3247.000	FAST_SENDER	N/A
3247.749	RECEIVER	FAST_SENDER
3250.164	FAST_SENDER	N/A
3250.917	RECEIVER	FAST_SENDER
3253.360	FAST_SENDER	N/A
3254.179	RECEIVER	FAST_SENDER
3256.623	FAST_SENDER	N/A
3257.356	RECEIVER	FAST_SENDER
3259.757	FAST_SENDER	N/A
3260.568	RECEIVER	FAST_SENDER
3262.976	FAST_SENDER	N/A
3263.777	RECEIVER	FAST_SENDER
3266.219	FAST_SENDER	N/A
3266.970	RECEIVER	FAST_SENDER
3269.380	FAST_SENDER	N/A
3270.097	RECEIVER	FAST_SENDER
3272.510	FAST_SENDER	N/A
3273.309	RECEIVER	FAST_SENDER
3275.729	FAST_SENDER	N/A
3276.490	RECEIVER	FAST_SENDER
3278.932	FAST_SENDER	N/A
3279.729	RECEIVER	FAST_SENDER
3282.165	FAST_SENDER	N/A
3282.918	RECEIVER	FAST_SENDER
3284.570	SLOW_SENDER1	N/A
3285.335	RECEIVER	SLOW_SENDER1
3285.354	FAST_SENDER	N/A
3286.104	RECEIVER	FAST_SENDER
3287.757	SLOW_SENDER1	N/A
3288.506	FAST_SENDER	N/A
3288.544	RECEIVER	SLOW_SENDER1
3289.264	RECEIVER	FAST_SENDER
3290.978	SLOW_SENDER1	N/A
3291.707	FAST_SENDER	N/A
3291.763	RECEIVER	SLOW_SENDER1
3292.468	RECEIVER	FAST_SENDER
3294.913	FAST_SENDER	N/A
3295.718	RECEIVER	FAST_SENDER
3297.196	SLOW_SENDER1	N/A
3297.942	RECEIVER	SLOW_SENDER1
3298.119	FAST_SENDER	N/A
3298.829	RECEIVER	FAST_SENDER
3301.270	FAST_SENDER	N/A
3302.000	RECEIVER	FAST_SENDER
3303.342	SLOW_SENDER1	N/A
3304.116	RECEIVER	SLOW_SENDER1
3304.408	FAST_SENDER	N/A
3305.140	RECEIVER	FAST_SENDER
3307.553	FAST_SENDER	N/A
3308.344	RECEIVER	FAST_SENDER
3309.520	SLOW_SENDER1	N/A
3310.280	RECEIVER	SLOW_SENDER1
3310.777	FAST_SENDER	N/A
3311.554	RECEIVER	FAST_SENDER
3313.971	FAST_SENDER	N/A
3314.703	RECEIVER	FAST_SENDER
3317.121	FAST_SENDER	N/A
3317.724	SLOW_SENDER1	N/A
3317.861	RECEIVER	FAST_SENDER
3320.271	RECEIVER	SLOW_SENDER1
3320.293	FAST_SENDER	N/A
3327.703	SLOW_SENDER1	N/A
3327.766	FAST_SENDER	N/A
3335.726	FAST_SENDER	N/A
3342.813	FAST_SENDER	N/A
3349.950	FAST_SENDER	N/A
3357.160	FAST_SENDER	N/A
3364.789	FAST_SENDER	N/A
3371.784	FAST_SENDER	N/A
3379.013	FAST_SENDER	N/A
3386.728	FAST_SENDER	N/A
3390.350	SLOW_SENDER2	N/A
3394.885	FAST_SENDER	N/A
3401.076	SLOW_SENDER2	N/A
3403.236	FAST_SENDER	N/A
3411.674	FAST_SENDER	N/A
3413.349	SLOW_SENDER2	N/A
3419.367	FAST_SENDER	N/A
3427.136	FAST_SENDER	N/A
3435.048	FAST_SENDER	N/A
3442.646	FAST_SENDER	N/A
3450.222	FAST_SENDER	N/A
3457.604	FAST_SENDER	N/A
3465.121	FAST_SENDER	N/A
3472.749	FAST_SENDER	N/A
3479.681	FAST_SENDER	N/A
3483.357	RECEIVER	FAST_SENDER
3485.769	FAST_SENDER	N/A
3486.547	RECEIVER	FAST_SENDER
3488.996	FAST_SENDER	N/A
3489.740	RECEIVER	FAST_SENDER
3492.184	FAST_SENDER	N/A
3492.954	RECEIVER	FAST_SENDER
3495.390	FAST_SENDER	N/A
3495.910	SLOW_SENDER1	N/A
3496.159	RECEIVER	FAST_SENDER
3498.189	RECEIVER	SLOW_SENDER1
3498.588	FAST_SENDER	N/A
3499.353	RECEIVER	FAST_SENDER
3500.595	SLOW_SENDER1	N/A
3501.369	RECEIVER	SLOW_SENDER1
3501.787	FAST_SENDER	N/A
3502.562	RECEIVER	FAST_SENDER
3504.963	FAST_SENDER	N/A
3505.693	RECEIVER	FAST_SENDER
3506.769	SLOW_SENDER1	N/A
3507.566	RECEIVER	SLOW_SENDER1
3508.103	FAST_SENDER	N/A
3508.896	RECEIVER	FAST_SENDER
3511.346	FAST_SENDER	N/A
3512.145	RECEIVER	FAST_SENDER
3512.984	SLOW_SENDER1	N/A
3513.757	RECEIVER	SLOW_SENDER1
3514.545	FAST_SENDER	N/A
3515.290	RECEIVER	FAST_SENDER
3517.703	FAST_SENDER	N/A
3518.444	RECEIVER	FAST_SENDER
3520.853	FAST_SENDER	N/A
3521.179	SLOW_SENDER1	N/A
3521.591	RECEIVER	FAST_SENDER
3523.348	RECEIVER	SLOW_SENDER1
3524.033	FAST_SENDER	N/A
3524.798	RECEIVER	FAST_SENDER
3527.202	FAST_SENDER	N/A
3527.976	RECEIVER	FAST_SENDER
3530.385	FAST_SENDER	N/A
3530.785	SLOW_SENDER1	N/A
3531.177	RECEIVER	FAST_SENDER
3533.034	RECEIVER	SLOW_SENDER1
3537.641	FAST_SENDER	N/A
3538.415	RECEIVER	FAST_SENDER
3540.446	SLOW_SENDER1	N/A
3540.846	FAST_SENDER	N/A
3541.196	RECEIVER	SLOW_SENDER1
3543.770	RECEIVER	FAST_SENDER
3546.180	FAST_SENDER	N/A
3546.963	RECEIVER	FAST_SENDER
3549.397	FAST_SENDER	N/A
3550.140	RECEIVER	FAST_SENDER
3552.544	FAST_SENDER	N/A
3553.354	RECEIVER	FAST_SENDER
3555.785	FAST_SENDER	N/A
3556.527	RECEIVER	FAST_SENDER
3560.696	FAST_SENDER	N/A
3561.449	RECEIVER	FAST_SENDER
3563.875	FAST_SENDER	N/A
3564.672	RECEIVER	FAST_SENDER
3567.122	FAST_SENDER	N/A
3567.911	RECEIVER	FAST_SENDER
3570.331	FAST_SENDER	N/A
3572.611	RECEIVER	FAST_SENDER
3575.033	FAST_SENDER	N/A
3575.791	RECEIVER	FAST_SENDER
3578.234	FAST_SENDER	N/A
3578.460	SLOW_SENDER2	N/A
3578.991	RECEIVER	FAST_SENDER
3580.744	RECEIVER	SLOW_SENDER2
3581.403	FAST_SENDER	N/A
3582.173	RECEIVER	FAST_SENDER
3584.602	FAST_SENDER	N/A
3585.365	RECEIVER	FAST_SENDER
3587.773	FAST_SENDER	N/A
3588.529	RECEIVER	FAST_SENDER
3589.690	SLOW_SENDER2	N/A
3590.461	RECEIVER	SLOW_SENDER2
3590.948	FAST_SENDER	N/A
3591.743	RECEIVER	FAST_SENDER
3595.820	FAST_SENDER	N/A
3596.608	RECEIVER	FAST_SENDER
3597.895	SLOW_SENDER2	N/A
3598.639	RECEIVER	SLOW_SENDER2
3599.042	FAST_SENDER	N/A
3599.772	RECEIVER	FAST_SENDER
3602.184	FAST_SENDER	N/A
3602.958	RECEIVER	FAST_SENDER
3605.389	FAST_SENDER	N/A
3606.088	SLOW_SENDER2	N/A
3606.118	RECEIVER	FAST_SENDER
3606.840	RECEIVER	SLOW_SENDER2
3608.544	FAST_SENDER	N/A
3609.307	RECEIVER	FAST_SENDER
3611.718	FAST_SENDER	N/A
3612.438	RECEIVER	FAST_SENDER
3614.275	SLOW_SENDER2	N/A
3614.870	FAST_SENDER	N/A
3615.022	RECEIVER	SLOW_SENDER2
3617.237	RECEIVER	FAST_SENDER
3621.303	FAST_SENDER	N/A
3622.059	RECEIVER	FAST_SENDER
3622.469	SLOW_SENDER2	N/A
3623.242	RECEIVER	SLOW_SENDER2
3624.470	FAST_SENDER	N/A
3625.214	RECEIVER	FAST_SENDER
3627.631	FAST_SENDER	N/A
3628.399	RECEIVER	FAST_SENDER
3630.645	SLOW_SENDER2	N/A
3630.817	FAST_SENDER	N/A
3631.435	RECEIVER	SLOW_SENDER2
3633.163	RECEIVER	FAST_SENDER
3635.581	FAST_SENDER	N/A
3636.341	RECEIVER	FAST_SENDER
3638.778	FAST_SENDER	N/A
3638.880	SLOW_SENDER2	N/A
3639.519	RECEIVER	FAST_SENDER
3640.213	RECEIVER	SLOW_SENDER2
3641.960	FAST_SENDER	N/A
3647.618	SLOW_SENDER2	N/A
3649.085	FAST_SENDER	N/A
3656.413	FAST_SENDER	N/A
3663.783	FAST_SENDER	N/A
3671.411	FAST_SENDER	N/A
3679.171	FAST_SENDER	N/A
3686.420	FAST_SENDER	N/A
3693.965	FAST_SENDER	N/A
3701.043	FAST_SENDER	N/A
3706.750	SLOW_SENDER1	N/A
3708.669	FAST_SENDER	N/A
3716.689	FAST_SENDER	N/A
3717.115	SLOW_SENDER1	N/A
3725.179	FAST_SENDER	N/A
3730.923	SLOW_SENDER1	N/A
3732.486	FAST_SENDER	N/A
3739.944	FAST_SENDER	N/A
3747.472	FAST_SENDER	N/A
3754.878	FAST_SENDER	N/A
3762.578	FAST_SENDER	N/A
3770.647	FAST_SENDER	N/A
3777.842	FAST_SENDER	N/A
3785.636	FAST_SENDER	N/A
3792.706	FAST_SENDER	N/A
3800.459	FAST_SENDER	N/A
3805.440	RECEIVER	FAST_SENDER
3807.878	FAST_SENDER	N/A
3808.644	RECEIVER	FAST_SENDER
3811.091	FAST_SENDER	N/A
3811.814	RECEIVER	FAST_SENDER
3812.030	SLOW_SENDER2	N/A
3812.789	RECEIVER	SLOW_SENDER2
3814.217	FAST_SENDER	N/A
3814.983	RECEIVER	FAST_SENDER
3815.209	SLOW_SENDER2	N/A
3815.996	RECEIVER	SLOW_SENDER2
3817.385	FAST_SENDER	N/A
3818.154	RECEIVER	FAST_SENDER
3818.411	SLOW_SENDER2	N/A
3820.598	FAST_SENDER	N/A
3820.645	RECEIVER	SLOW_SENDER2
3821.903	RECEIVER	FAST_SENDER
3824.327	FAST_SENDER	N/A
3825.134	RECEIVER	FAST_SENDER
3826.048	SLOW_SENDER2	N/A
3826.849	RECEIVER	SLOW_SENDER2
3827.584	FAST_SENDER	N/A
3828.375	RECEIVER	FAST_SENDER
3830.794	FAST_SENDER	N/A
3831.536	RECEIVER	FAST_SENDER
3833.972	FAST_SENDER	N/A
3834.286	SLOW_SENDER2	N/A
3834.739	RECEIVER	FAST_SENDER
3839.825	RECEIVER	SLOW_SENDER2
3840.040	FAST_SENDER	N/A
3840.808	RECEIVER	FAST_SENDER
3844.628	FAST_SENDER	N/A
3845.405	RECEIVER	FAST_SENDER
3847.229	SLOW_SENDER2	N/A
3847.814	FAST_SENDER	N/A
3848.001	RECEIVER	SLOW_SENDER2
3850.362	RECEIVER	FAST_SENDER
3852.799	FAST_SENDER	N/A
3853.573	RECEIVER	FAST_SENDER
3855.995	FAST_SENDER	N/A
3856.798	RECEIVER	FAST_SENDER
3859.206	FAST_SENDER	N/A
3861.755	RECEIVER	FAST_SENDER
3864.197	FAST_SENDER	N/A
3864.989	RECEIVER	FAST_SENDER
3867.436	FAST_SENDER	N/A
3868.228	RECEIVER	FAST_SENDER
3870.664	FAST_SENDER	N/A
3871.459	RECEIVER	FAST_SENDER
3873.864	FAST_SENDER	N/A
3874.621	RECEIVER	FAST_SENDER
3877.041	FAST_SENDER	N/A
3877.775	RECEIVER	FAST_SENDER
3880.220	FAST_SENDER	N/A
3880.969	RECEIVER	FAST_SENDER
3883.378	FAST_SENDER	N/A
3884.140	RECEIVER	FAST_SENDER
3886.543	FAST_SENDER	N/A
3887.343	RECEIVER	FAST_SENDER
3889.778	FAST_SENDER	N/A
3890.546	RECEIVER	FAST_SENDER
3892.977	FAST_SENDER	N/A
3893.718	RECEIVER	FAST_SENDER
3896.120	SLOW_SENDER1	N/A
3896.148	FAST_SENDER	N/A
3896.898	RECEIVER	SLOW_SENDER1
3899.047	RECEIVER	FAST_SENDER
3899.327	SLOW_SENDER1	N/A
3900.097	RECEIVER	SLOW_SENDER1
3901.491	FAST_SENDER	N/A
3902.259	RECEIVER	FAST_SENDER
3902.544	SLOW_SENDER1	N/A
3903.353	RECEIVER	SLOW_SENDER1
3904.673	FAST_SENDER	N/A
3905.437	RECEIVER	FAST_SENDER
3907.841	FAST_SENDER	N/A
3908.596	RECEIVER	FAST_SENDER
3908.789	SLOW_SENDER1	N/A
3909.548	RECEIVER	SLOW_SENDER1
3910.999	FAST_SENDER	N/A
3911.809	RECEIVER	FAST_SENDER
3914.252	FAST_SENDER	N/A
3914.966	SLOW_SENDER1	N/A
3914.987	RECEIVER	FAST_SENDER
3915.753	RECEIVER	SLOW_SENDER1
3917.407	FAST_SENDER	N/A
3919.939	RECEIVER	FAST_SENDER
3921.171	SLOW_SENDER1	N/A
3921.979	RECEIVER	SLOW_SENDER1
3922.360	FAST_SENDER	N/A
3929.421	SLOW_SENDER1	N/A
3930.330	FAST_SENDER	N/A
3938.540	FAST_SENDER	N/A
3942.017	SLOW_SENDER1	N/A
3945.791	FAST_SENDER	N/A
3953.499	FAST_SENDER	N/A
3960.777	FAST_SENDER	N/A
3967.984	FAST_SENDER	N/A
3975.907	FAST_SENDER	N/A
3983.952	FAST_SENDER	N/A
3991.479	FAST_SENDER	N/A
3999.084	FAST_SENDER	N/A
4006.132	FAST_SENDER	N/A
4011.510	SLOW_SENDER2	N/A
4013.290	FAST_SENDER	N/A
4021.514	FAST_SENDER	N/A
4022.061	SLOW_SENDER2	N/A
4029.356	FAST_SENDER	N/A
4035.099	SLOW_SENDER2	N/A
4037.021	FAST_SENDER	N/A
4044.759	FAST_SENDER	N/A
4052.411	FAST_SENDER	N/A
4060.011	FAST_SENDER	N/A
4067.344	FAST_SENDER	N/A
4074.609	FAST_SENDER	N/A
4082.242	FAST_SENDER	N/A
4086.532	RECEIVER	FAST_SENDER
4088.972	FAST_SENDER	N/A
4089.722	RECEIVER	FAST_SENDER
4092.158	FAST_SENDER	N/A
4092.923	RECEIVER	FAST_SENDER
4095.352	FAST_SENDER	N/A
4096.113	RECEIVER	FAST_SENDER
4098.525	FAST_SENDER	N/A
4099.289	RECEIVER	FAST_SENDER
4103.108	FAST_SENDER	N/A
4103.873	RECEIVER	FAST_SENDER
4106.304	FAST_SENDER	N/A
4106.340	SLOW_SENDER1	N/A
4107.108	RECEIVER	FAST_SENDER
4109.332	RECEIVER	SLOW_SENDER1
4109.525	FAST_SENDER	N/A
4110.246	RECEIVER	FAST_SENDER
4112.660	FAST_SENDER	N/A
4113.397	RECEIVER	FAST_SENDER
4114.742	SLOW_SENDER1	N/A
4115.497	RECEIVER	SLOW_SENDER1
4115.825	FAST_SENDER	N/A
4116.577	RECEIVER	FAST_SENDER
4119.005	FAST_SENDER	N/A
4119.753	RECEIVER	FAST_SENDER
4120.911	SLOW_SENDER1	N/A
4121.737	RECEIVER	SLOW_SENDER1
4122.172	FAST_SENDER	N/A
4122.958	RECEIVER	FAST_SENDER
4125.359	FAST_SENDER	N/A
4126.099	RECEIVER	FAST_SENDER
4127.154	SLOW_SENDER1	N/A
4127.918	RECEIVER	SLOW_SENDER1
4128.500	FAST_SENDER	N/A
4129.275	RECEIVER	FAST_SENDER
4131.694	FAST_SENDER	N/A
4133.908	RECEIVER	FAST_SENDER
4135.357	SLOW_SENDER1	N/A
4136.128	RECEIVER	SLOW_SENDER1
4136.312	FAST_SENDER	N/A
4137.069	RECEIVER	FAST_SENDER
4139.518	FAST_SENDER	N/A
4140.308	RECEIVER	FAST_SENDER
4142.742	FAST_SENDER	N/A
4143.524	RECEIVER	FAST_SENDER
4143.533	SLOW_SENDER1	N/A
4144.306	RECEIVER	SLOW_SENDER1
4145.926	FAST_SENDER	N/A
4146.694	RECEIVER	FAST_SENDER
4149.113	FAST_SENDER	N/A
4149.916	RECEIVER	FAST_SENDER
4151.718	SLOW_SENDER1	N/A
4152.355	FAST_SENDER	N/A
4152.489	RECEIVER	SLOW_SENDER1
4154.535	RECEIVER	FAST_SENDER
4156.963	FAST_SENDER	N/A
4157.745	RECEIVER	FAST_SENDER
4159.905	SLOW_SENDER1	N/A
4160.188	FAST_SENDER	N/A
4160.668	RECEIVER	SLOW_SENDER1
4162.638	RECEIVER	FAST_SENDER
4165.077	FAST_SENDER	N/A
4165.884	RECEIVER	FAST_SENDER
4168.104	SLOW_SENDER1	N/A
4168.317	FAST_SENDER	N/A
4168.847	RECEIVER	SLOW_SENDER1
4170.636	RECEIVER	FAST_SENDER
4173.078	FAST_SENDER	N/A
4173.836	RECEIVER	FAST_SENDER
4176.266	SLOW_SENDER1	N/A
4176.269	FAST_SENDER	N/A
4176.994	RECEIVER	SLOW_SENDER1
4179.242	RECEIVER	FAST_SENDER
4181.669	FAST_SENDER	N/A
4182.468	RECEIVER	FAST_SENDER
4184.418	SLOW_SENDER1	N/A
4184.882	FAST_SENDER	N/A
4185.160	RECEIVER	SLOW_SENDER1
4187.806	RECEIVER	FAST_SENDER
4190.250	FAST_SENDER	N/A
4191.000	RECEIVER	FAST_SENDER
4193.401	FAST_SENDER	N/A
4194.151	RECEIVER	FAST_SENDER
4196.600	FAST_SENDER	N/A
4197.374	RECEIVER	FAST_SENDER
4199.380	SLOW_SENDER2	N/A
4199.782	FAST_SENDER	N/A
4200.101	RECEIVER	SLOW_SENDER2
4204.007	RECEIVER	FAST_SENDER
4204.427	SLOW_SENDER2	N/A
4205.205	RECEIVER	SLOW_SENDER2
4206.412	FAST_SENDER	N/A
4207.190	RECEIVER	FAST_SENDER
4209.628	FAST_SENDER	N/A
4210.395	RECEIVER	FAST_SENDER
4210.616	SLOW_SENDER2	N/A
4211.389	RECEIVER	SLOW_SENDER2
4212.831	FAST_SENDER	N/A
4213.645	RECEIVER	FAST_SENDER
4216.085	FAST_SENDER	N/A
4216.825	SLOW_SENDER2	N/A
4216.881	RECEIVER	FAST_SENDER
4217.613	RECEIVER	SLOW_SENDER2
4219.319	FAST_SENDER	N/A
4220.091	RECEIVER	FAST_SENDER
4222.530	FAST_SENDER	N/A
4223.056	SLOW_SENDER2	N/A
4223.313	RECEIVER	FAST_SENDER
4227.021	RECEIVER	SLOW_SENDER2
4227.733	FAST_SENDER	N/A
4234.442	SLOW_SENDER2	N/A
4235.076	FAST_SENDER	N/A
4242.395	FAST_SENDER	N/A
4250.116	FAST_SENDER	N/A
4258.041	FAST_SENDER	N/A
4266.089	FAST_SENDER	N/A
4273.379	FAST_SENDER	N/A
4281.128	FAST_SENDER	N/A
4289.018	FAST_SENDER	N/A
4296.598	FAST_SENDER	N/A
4303.833	FAST_SENDER	N/A
4311.613	FAST_SENDER	N/A
4319.241	FAST_SENDER	N/A
4326.533	FAST_SENDER	N/A
4333.922	FAST_SENDER	N/A
4341.886	FAST_SENDER	N/A
4349.615	FAST_SENDER	N/A
4350.080	SLOW_SENDER1	N/A
4357.688	FAST_SENDER	N/A
4360.857	SLOW_SENDER1	N/A
4365.492	FAST_SENDER	N/A
4372.873	FAST_SENDER	N/A
4373.969	SLOW_SENDER1	N/A
4380.470	FAST_SENDER	N/A
4387.862	FAST_SENDER	N/A
4391.814	RECEIVER	FAST_SENDER
4394.215	FAST_SENDER	N/A
4394.958	RECEIVER	FAST_SENDER
4397.371	FAST_SENDER	N/A
4398.138	RECEIVER	FAST_SENDER
4400.567	FAST_SENDER	N/A
4401.350	SLOW_SENDER2	N/A
4401.366	RECEIVER	FAST_SENDER
4402.126	RECEIVER	SLOW_SENDER2
4403.800	FAST_SENDER	N/A
4404.525	RECEIVER	FAST_SENDER
4404.574	SLOW_SENDER2	N/A
4405.386	RECEIVER	SLOW_SENDER2
4406.950	FAST_SENDER	N/A
4407.663	RECEIVER	FAST_SENDER
4407.812	SLOW_SENDER2	N/A
4408.553	RECEIVER	SLOW_SENDER2
4410.095	FAST_SENDER	N/A
4410.845	RECEIVER	FAST_SENDER
4413.277	FAST_SENDER	N/A
4413.960	SLOW_SENDER2	N/A
4414.039	RECEIVER	FAST_SENDER
4414.761	RECEIVER	SLOW_SENDER2
4416.486	FAST_SENDER	N/A
4418.958	RECEIVER	FAST_SENDER
4420.174	SLOW_SENDER2	N/A
4420.931	RECEIVER	SLOW_SENDER2
4421.407	FAST_SENDER	N/A
4422.175	RECEIVER	FAST_SENDER
4424.584	FAST_SENDER	N/A
4425.335	RECEIVER	FAST_SENDER
4426.373	SLOW_SENDER2	N/A
4427.117	RECEIVER	SLOW_SENDER2
4427.754	FAST_SENDER	N/A
4428.465	RECEIVER	FAST_SENDER
4430.881	FAST_SENDER	N/A
4431.671	RECEIVER	FAST_SENDER
4434.076	FAST_SENDER	N/A
4434.558	SLOW_SENDER2	N/A
4434.843	RECEIVER	FAST_SENDER
4438.311	RECEIVER	SLOW_SENDER2
4442.669	FAST_SENDER	N/A
4443.447	RECEIVER	FAST_SENDER
4445.761	SLOW_SENDER2	N/A
4445.855	FAST_SENDER	N/A
4446.511	RECEIVER	SLOW_SENDER2
4448.606	RECEIVER	FAST_SENDER
4451.028	FAST_SENDER	N/A
4451.757	RECEIVER	FAST_SENDER
4453.928	SLOW_SENDER2	N/A
4454.181	FAST_SENDER	N/A
4454.680	RECEIVER	SLOW_SENDER2
4456.507	RECEIVER	FAST_SENDER
4458.916	FAST_SENDER	N/A
4459.673	RECEIVER	FAST_SENDER
4462.083	SLOW_SENDER2	N/A
4462.112	FAST_SENDER	N/A
[truncated: 13,533 more rows]
