# Supplementary material for: CATO: Wake-Up reCeiver-bAsed communicaTiOn for Batteryless Devices
Source: Sensors (Basel). 2025 Nov 7;25(22):6813. doi: 10.3390/s25226813 (PMC12655924; doi:10.3390/s25226813)
Supplement: Supplementary file 1 [file sensors-25-06813-s001.zip › File S1_Experimental_and_Simulation_Data/simulation/multiple_les/nodes4/mac_competing_nodes_priority.csv]

time_s	node_id	received_from
2.700	FAST_SENDER	N/A
2.700	SLOW_SENDER1	N/A
2.700	SLOW_SENDER2	N/A
8.774	RECEIVER	SLOW_SENDER1
11.224	SLOW_SENDER1	N/A
11.997	RECEIVER	SLOW_SENDER1
13.579	RECEIVER	SLOW_SENDER2
14.398	SLOW_SENDER1	N/A
15.176	RECEIVER	SLOW_SENDER1
15.984	SLOW_SENDER2	N/A
16.450	FAST_SENDER	N/A
17.618	SLOW_SENDER1	N/A
22.810	RECEIVER	FAST_SENDER
24.499	RECEIVER	SLOW_SENDER2
25.253	FAST_SENDER	N/A
29.930	SLOW_SENDER2	N/A
30.701	RECEIVER	SLOW_SENDER2
33.765	SLOW_SENDER1	N/A
36.000	RECEIVER	SLOW_SENDER1
37.814	FAST_SENDER	N/A
38.102	SLOW_SENDER2	N/A
38.834	RECEIVER	SLOW_SENDER2
39.950	RECEIVER	FAST_SENDER
42.384	FAST_SENDER	N/A
43.418	SLOW_SENDER1	N/A
44.194	RECEIVER	SLOW_SENDER1
46.250	SLOW_SENDER2	N/A
47.021	RECEIVER	SLOW_SENDER2
53.440	SLOW_SENDER1	N/A
54.438	SLOW_SENDER2	N/A
54.818	FAST_SENDER	N/A
55.538	RECEIVER	FAST_SENDER
57.967	FAST_SENDER	N/A
58.358	RECEIVER	SLOW_SENDER2
60.468	RECEIVER	FAST_SENDER
70.745	FAST_SENDER	N/A
71.509	RECEIVER	FAST_SENDER
73.933	FAST_SENDER	N/A
80.052	RECEIVER	FAST_SENDER
82.471	FAST_SENDER	N/A
83.251	RECEIVER	FAST_SENDER
85.675	FAST_SENDER	N/A
91.347	RECEIVER	FAST_SENDER
98.247	FAST_SENDER	N/A
99.002	RECEIVER	FAST_SENDER
101.404	FAST_SENDER	N/A
107.300	RECEIVER	FAST_SENDER
109.748	FAST_SENDER	N/A
110.545	RECEIVER	FAST_SENDER
112.949	FAST_SENDER	N/A
119.215	RECEIVER	FAST_SENDER
121.642	FAST_SENDER	N/A
122.377	RECEIVER	FAST_SENDER
124.816	FAST_SENDER	N/A
130.372	RECEIVER	FAST_SENDER
132.813	FAST_SENDER	N/A
133.562	RECEIVER	FAST_SENDER
135.968	FAST_SENDER	N/A
141.943	RECEIVER	FAST_SENDER
144.369	FAST_SENDER	N/A
145.127	RECEIVER	FAST_SENDER
152.631	FAST_SENDER	N/A
153.415	RECEIVER	FAST_SENDER
155.857	FAST_SENDER	N/A
161.549	RECEIVER	FAST_SENDER
163.990	FAST_SENDER	N/A
164.780	RECEIVER	FAST_SENDER
167.184	FAST_SENDER	N/A
173.386	RECEIVER	FAST_SENDER
175.796	FAST_SENDER	N/A
176.563	RECEIVER	FAST_SENDER
179.001	FAST_SENDER	N/A
184.844	RECEIVER	FAST_SENDER
187.268	FAST_SENDER	N/A
188.060	RECEIVER	FAST_SENDER
190.465	FAST_SENDER	N/A
196.399	RECEIVER	FAST_SENDER
198.812	FAST_SENDER	N/A
199.569	RECEIVER	FAST_SENDER
202.010	FAST_SENDER	N/A
207.656	RECEIVER	FAST_SENDER
210.064	FAST_SENDER	N/A
210.853	RECEIVER	FAST_SENDER
213.294	FAST_SENDER	N/A
219.120	SLOW_SENDER1	N/A
219.608	RECEIVER	FAST_SENDER
221.286	RECEIVER	SLOW_SENDER1
222.025	FAST_SENDER	N/A
223.732	SLOW_SENDER1	N/A
224.830	SLOW_SENDER2	N/A
228.030	RECEIVER	FAST_SENDER
230.463	FAST_SENDER	N/A
231.112	RECEIVER	SLOW_SENDER2
237.505	RECEIVER	FAST_SENDER
238.159	SLOW_SENDER2	N/A
238.762	SLOW_SENDER1	N/A
239.950	FAST_SENDER	N/A
240.506	RECEIVER	SLOW_SENDER2
246.404	RECEIVER	FAST_SENDER
247.913	SLOW_SENDER2	N/A
248.817	FAST_SENDER	N/A
249.618	RECEIVER	FAST_SENDER
251.818	RECEIVER	SLOW_SENDER2
252.053	FAST_SENDER	N/A
252.776	RECEIVER	FAST_SENDER
255.184	FAST_SENDER	N/A
259.239	SLOW_SENDER2	N/A
261.261	RECEIVER	FAST_SENDER
263.701	FAST_SENDER	N/A
264.466	RECEIVER	FAST_SENDER
266.876	FAST_SENDER	N/A
272.649	RECEIVER	FAST_SENDER
275.065	FAST_SENDER	N/A
275.834	RECEIVER	FAST_SENDER
278.257	FAST_SENDER	N/A
284.572	RECEIVER	FAST_SENDER
287.003	FAST_SENDER	N/A
289.270	RECEIVER	FAST_SENDER
291.670	FAST_SENDER	N/A
297.524	RECEIVER	FAST_SENDER
299.965	FAST_SENDER	N/A
300.719	RECEIVER	FAST_SENDER
303.133	FAST_SENDER	N/A
309.233	RECEIVER	FAST_SENDER
311.640	FAST_SENDER	N/A
312.400	RECEIVER	FAST_SENDER
314.820	FAST_SENDER	N/A
320.444	RECEIVER	FAST_SENDER
322.863	FAST_SENDER	N/A
323.677	RECEIVER	FAST_SENDER
326.095	FAST_SENDER	N/A
331.649	RECEIVER	FAST_SENDER
334.057	FAST_SENDER	N/A
334.795	RECEIVER	FAST_SENDER
337.205	FAST_SENDER	N/A
342.806	RECEIVER	FAST_SENDER
345.239	FAST_SENDER	N/A
346.041	RECEIVER	FAST_SENDER
348.468	FAST_SENDER	N/A
354.297	RECEIVER	FAST_SENDER
356.703	FAST_SENDER	N/A
357.515	RECEIVER	FAST_SENDER
359.926	FAST_SENDER	N/A
365.987	RECEIVER	FAST_SENDER
368.400	FAST_SENDER	N/A
369.151	RECEIVER	FAST_SENDER
371.593	FAST_SENDER	N/A
377.799	RECEIVER	FAST_SENDER
380.241	FAST_SENDER	N/A
381.026	RECEIVER	FAST_SENDER
383.451	FAST_SENDER	N/A
389.395	RECEIVER	FAST_SENDER
391.808	FAST_SENDER	N/A
394.058	RECEIVER	FAST_SENDER
396.474	FAST_SENDER	N/A
402.124	RECEIVER	FAST_SENDER
404.543	FAST_SENDER	N/A
405.346	RECEIVER	FAST_SENDER
406.090	SLOW_SENDER1	N/A
407.789	FAST_SENDER	N/A
415.400	SLOW_SENDER2	N/A
416.154	RECEIVER	SLOW_SENDER2
416.282	SLOW_SENDER1	N/A
417.056	RECEIVER	SLOW_SENDER1
418.576	SLOW_SENDER2	N/A
419.372	RECEIVER	SLOW_SENDER2
420.837	FAST_SENDER	N/A
421.821	SLOW_SENDER2	N/A
422.486	SLOW_SENDER1	N/A
423.241	RECEIVER	SLOW_SENDER1
423.901	RECEIVER	FAST_SENDER
426.039	RECEIVER	SLOW_SENDER2
426.348	FAST_SENDER	N/A
427.131	RECEIVER	FAST_SENDER
429.533	FAST_SENDER	N/A
430.642	SLOW_SENDER1	N/A
431.397	RECEIVER	SLOW_SENDER1
433.473	SLOW_SENDER2	N/A
435.895	RECEIVER	SLOW_SENDER2
438.809	SLOW_SENDER1	N/A
439.589	RECEIVER	SLOW_SENDER1
442.084	FAST_SENDER	N/A
443.332	SLOW_SENDER2	N/A
444.126	RECEIVER	SLOW_SENDER2
448.374	RECEIVER	FAST_SENDER
448.728	SLOW_SENDER1	N/A
449.464	RECEIVER	SLOW_SENDER1
450.809	FAST_SENDER	N/A
451.537	SLOW_SENDER2	N/A
452.331	RECEIVER	SLOW_SENDER2
456.827	RECEIVER	FAST_SENDER
456.865	SLOW_SENDER1	N/A
457.646	RECEIVER	SLOW_SENDER1
459.259	FAST_SENDER	N/A
459.748	SLOW_SENDER2	N/A
460.503	RECEIVER	SLOW_SENDER2
465.078	SLOW_SENDER1	N/A
465.357	RECEIVER	FAST_SENDER
467.944	SLOW_SENDER2	N/A
468.692	RECEIVER	SLOW_SENDER2
473.301	FAST_SENDER	N/A
479.068	RECEIVER	FAST_SENDER
481.480	FAST_SENDER	N/A
487.373	RECEIVER	FAST_SENDER
489.819	FAST_SENDER	N/A
495.909	RECEIVER	FAST_SENDER
498.348	FAST_SENDER	N/A
504.038	RECEIVER	FAST_SENDER
506.445	FAST_SENDER	N/A
512.059	RECEIVER	FAST_SENDER
514.471	FAST_SENDER	N/A
520.307	RECEIVER	FAST_SENDER
522.753	FAST_SENDER	N/A
523.508	RECEIVER	FAST_SENDER
525.923	FAST_SENDER	N/A
531.766	RECEIVER	FAST_SENDER
534.214	FAST_SENDER	N/A
535.006	RECEIVER	FAST_SENDER
537.421	FAST_SENDER	N/A
543.072	RECEIVER	FAST_SENDER
545.478	FAST_SENDER	N/A
546.208	RECEIVER	FAST_SENDER
548.652	FAST_SENDER	N/A
559.283	RECEIVER	FAST_SENDER
561.729	FAST_SENDER	N/A
567.426	RECEIVER	FAST_SENDER
569.835	FAST_SENDER	N/A
575.884	RECEIVER	FAST_SENDER
578.293	FAST_SENDER	N/A
584.211	RECEIVER	FAST_SENDER
586.625	FAST_SENDER	N/A
587.384	RECEIVER	FAST_SENDER
589.821	FAST_SENDER	N/A
595.852	RECEIVER	FAST_SENDER
598.261	FAST_SENDER	N/A
599.003	RECEIVER	FAST_SENDER
601.419	FAST_SENDER	N/A
607.716	RECEIVER	FAST_SENDER
610.123	FAST_SENDER	N/A
610.860	RECEIVER	FAST_SENDER
613.308	FAST_SENDER	N/A
619.104	RECEIVER	FAST_SENDER
621.527	FAST_SENDER	N/A
622.284	RECEIVER	FAST_SENDER
624.713	FAST_SENDER	N/A
630.550	SLOW_SENDER1	N/A
630.787	RECEIVER	FAST_SENDER
632.160	SLOW_SENDER2	N/A
632.926	RECEIVER	SLOW_SENDER2
633.191	FAST_SENDER	N/A
635.334	SLOW_SENDER2	N/A
638.361	RECEIVER	SLOW_SENDER1
640.716	RECEIVER	SLOW_SENDER2
643.805	SLOW_SENDER1	N/A
644.556	RECEIVER	SLOW_SENDER1
647.254	FAST_SENDER	N/A
648.137	SLOW_SENDER2	N/A
648.906	RECEIVER	SLOW_SENDER2
649.977	SLOW_SENDER1	N/A
650.761	RECEIVER	SLOW_SENDER1
653.211	RECEIVER	FAST_SENDER
655.636	FAST_SENDER	N/A
656.314	SLOW_SENDER2	N/A
657.056	RECEIVER	SLOW_SENDER2
658.172	SLOW_SENDER1	N/A
658.915	RECEIVER	SLOW_SENDER1
661.963	RECEIVER	FAST_SENDER
664.367	FAST_SENDER	N/A
664.459	SLOW_SENDER2	N/A
665.784	RECEIVER	SLOW_SENDER2
666.348	SLOW_SENDER1	N/A
667.117	RECEIVER	SLOW_SENDER1
674.510	RECEIVER	FAST_SENDER
676.943	FAST_SENDER	N/A
683.050	RECEIVER	FAST_SENDER
685.493	FAST_SENDER	N/A
691.797	RECEIVER	FAST_SENDER
694.233	FAST_SENDER	N/A
700.577	RECEIVER	FAST_SENDER
703.003	FAST_SENDER	N/A
708.851	RECEIVER	FAST_SENDER
711.276	FAST_SENDER	N/A
716.851	RECEIVER	FAST_SENDER
719.299	FAST_SENDER	N/A
724.964	RECEIVER	FAST_SENDER
727.370	FAST_SENDER	N/A
733.102	RECEIVER	FAST_SENDER
735.515	FAST_SENDER	N/A
741.689	RECEIVER	FAST_SENDER
744.139	FAST_SENDER	N/A
744.905	RECEIVER	FAST_SENDER
747.326	FAST_SENDER	N/A
753.172	RECEIVER	FAST_SENDER
755.582	FAST_SENDER	N/A
756.333	RECEIVER	FAST_SENDER
758.738	FAST_SENDER	N/A
765.006	RECEIVER	FAST_SENDER
767.423	FAST_SENDER	N/A
768.180	RECEIVER	FAST_SENDER
776.173	FAST_SENDER	N/A
782.010	RECEIVER	FAST_SENDER
784.423	FAST_SENDER	N/A
785.196	RECEIVER	FAST_SENDER
792.582	FAST_SENDER	N/A
793.374	RECEIVER	FAST_SENDER
795.801	FAST_SENDER	N/A
801.713	RECEIVER	FAST_SENDER
804.121	FAST_SENDER	N/A
804.861	RECEIVER	FAST_SENDER
812.237	FAST_SENDER	N/A
818.007	RECEIVER	FAST_SENDER
820.431	FAST_SENDER	N/A
821.184	RECEIVER	FAST_SENDER
823.602	FAST_SENDER	N/A
829.529	RECEIVER	FAST_SENDER
831.954	FAST_SENDER	N/A
832.713	RECEIVER	FAST_SENDER
832.870	SLOW_SENDER2	N/A
835.162	FAST_SENDER	N/A
835.250	SLOW_SENDER1	N/A
838.498	RECEIVER	SLOW_SENDER2
842.192	RECEIVER	SLOW_SENDER1
843.948	SLOW_SENDER2	N/A
844.715	RECEIVER	SLOW_SENDER2
845.958	RECEIVER	FAST_SENDER
848.381	FAST_SENDER	N/A
849.602	SLOW_SENDER1	N/A
850.145	SLOW_SENDER2	N/A
850.345	RECEIVER	SLOW_SENDER1
851.442	RECEIVER	SLOW_SENDER2
857.770	SLOW_SENDER1	N/A
858.510	RECEIVER	SLOW_SENDER1
858.864	SLOW_SENDER2	N/A
859.650	RECEIVER	SLOW_SENDER2
862.143	FAST_SENDER	N/A
865.935	SLOW_SENDER1	N/A
866.689	RECEIVER	SLOW_SENDER1
868.255	RECEIVER	FAST_SENDER
870.679	FAST_SENDER	N/A
870.692	SLOW_SENDER2	N/A
871.994	RECEIVER	SLOW_SENDER2
874.096	SLOW_SENDER1	N/A
874.851	RECEIVER	SLOW_SENDER1
876.852	RECEIVER	FAST_SENDER
879.263	FAST_SENDER	N/A
879.412	SLOW_SENDER2	N/A
880.752	RECEIVER	SLOW_SENDER2
882.251	SLOW_SENDER1	N/A
883.038	RECEIVER	SLOW_SENDER1
885.073	RECEIVER	FAST_SENDER
887.503	FAST_SENDER	N/A
888.201	SLOW_SENDER2	N/A
890.487	SLOW_SENDER1	N/A
891.267	RECEIVER	SLOW_SENDER1
893.392	RECEIVER	FAST_SENDER
895.822	FAST_SENDER	N/A
898.686	SLOW_SENDER1	N/A
899.435	RECEIVER	SLOW_SENDER1
901.712	RECEIVER	FAST_SENDER
904.125	FAST_SENDER	N/A
906.836	SLOW_SENDER1	N/A
907.610	RECEIVER	SLOW_SENDER1
910.078	RECEIVER	FAST_SENDER
912.481	FAST_SENDER	N/A
918.426	RECEIVER	FAST_SENDER
920.828	FAST_SENDER	N/A
926.800	RECEIVER	FAST_SENDER
929.234	FAST_SENDER	N/A
935.195	RECEIVER	FAST_SENDER
937.612	FAST_SENDER	N/A
948.088	RECEIVER	FAST_SENDER
950.528	FAST_SENDER	N/A
956.607	RECEIVER	FAST_SENDER
959.024	FAST_SENDER	N/A
964.757	RECEIVER	FAST_SENDER
967.184	FAST_SENDER	N/A
972.998	RECEIVER	FAST_SENDER
975.420	FAST_SENDER	N/A
980.964	RECEIVER	FAST_SENDER
983.411	FAST_SENDER	N/A
989.052	RECEIVER	FAST_SENDER
991.481	FAST_SENDER	N/A
997.852	RECEIVER	FAST_SENDER
1000.282	FAST_SENDER	N/A
1006.193	RECEIVER	FAST_SENDER
1008.640	FAST_SENDER	N/A
1014.863	RECEIVER	FAST_SENDER
1017.299	FAST_SENDER	N/A
1023.083	RECEIVER	FAST_SENDER
1025.487	FAST_SENDER	N/A
1031.809	RECEIVER	FAST_SENDER
1034.245	FAST_SENDER	N/A
1040.129	RECEIVER	FAST_SENDER
1042.544	FAST_SENDER	N/A
1044.350	SLOW_SENDER2	N/A
1048.830	RECEIVER	FAST_SENDER
1050.171	RECEIVER	SLOW_SENDER2
1051.254	FAST_SENDER	N/A
1055.602	SLOW_SENDER2	N/A
1056.364	RECEIVER	SLOW_SENDER2
1061.669	RECEIVER	FAST_SENDER
1061.797	SLOW_SENDER2	N/A
1062.566	RECEIVER	SLOW_SENDER2
1064.112	FAST_SENDER	N/A
1069.592	RECEIVER	FAST_SENDER
1069.982	SLOW_SENDER2	N/A
1070.779	RECEIVER	SLOW_SENDER2
1071.120	SLOW_SENDER1	N/A
1072.037	FAST_SENDER	N/A
1077.218	RECEIVER	SLOW_SENDER1
1078.184	SLOW_SENDER2	N/A
1078.997	RECEIVER	SLOW_SENDER2
1082.314	RECEIVER	FAST_SENDER
1082.624	SLOW_SENDER1	N/A
1084.757	FAST_SENDER	N/A
1086.403	SLOW_SENDER2	N/A
1086.609	RECEIVER	SLOW_SENDER1
1090.704	RECEIVER	FAST_SENDER
1093.105	FAST_SENDER	N/A
1096.100	SLOW_SENDER1	N/A
1096.897	RECEIVER	SLOW_SENDER1
1099.245	RECEIVER	FAST_SENDER
1101.690	FAST_SENDER	N/A
1104.341	SLOW_SENDER1	N/A
1105.126	RECEIVER	SLOW_SENDER1
1107.788	RECEIVER	FAST_SENDER
1110.196	FAST_SENDER	N/A
1112.572	SLOW_SENDER1	N/A
1113.339	RECEIVER	SLOW_SENDER1
1115.976	RECEIVER	FAST_SENDER
1118.408	FAST_SENDER	N/A
1120.756	SLOW_SENDER1	N/A
1121.493	RECEIVER	SLOW_SENDER1
1124.340	RECEIVER	FAST_SENDER
1126.790	FAST_SENDER	N/A
1137.337	RECEIVER	FAST_SENDER
1139.777	FAST_SENDER	N/A
1145.755	RECEIVER	FAST_SENDER
1148.187	FAST_SENDER	N/A
1154.112	RECEIVER	FAST_SENDER
1156.562	FAST_SENDER	N/A
1162.420	RECEIVER	FAST_SENDER
1164.831	FAST_SENDER	N/A
1170.450	RECEIVER	FAST_SENDER
1172.888	FAST_SENDER	N/A
1178.943	RECEIVER	FAST_SENDER
1181.358	FAST_SENDER	N/A
1186.959	RECEIVER	FAST_SENDER
1189.393	FAST_SENDER	N/A
1195.510	RECEIVER	FAST_SENDER
1197.956	FAST_SENDER	N/A
1203.872	RECEIVER	FAST_SENDER
1206.287	FAST_SENDER	N/A
1212.375	RECEIVER	FAST_SENDER
1214.789	FAST_SENDER	N/A
1220.856	RECEIVER	FAST_SENDER
1223.288	FAST_SENDER	N/A
1229.477	RECEIVER	FAST_SENDER
1231.888	FAST_SENDER	N/A
1237.945	RECEIVER	FAST_SENDER
1240.389	FAST_SENDER	N/A
1246.548	RECEIVER	FAST_SENDER
1248.949	FAST_SENDER	N/A
1255.480	SLOW_SENDER2	N/A
1259.741	RECEIVER	FAST_SENDER
1261.357	RECEIVER	SLOW_SENDER2
1262.155	FAST_SENDER	N/A
1266.801	SLOW_SENDER2	N/A
1267.548	RECEIVER	SLOW_SENDER2
1268.192	RECEIVER	FAST_SENDER
1270.605	FAST_SENDER	N/A
1272.982	SLOW_SENDER2	N/A
1273.782	RECEIVER	SLOW_SENDER2
1276.780	RECEIVER	FAST_SENDER
1279.185	FAST_SENDER	N/A
1281.193	SLOW_SENDER2	N/A
1281.975	RECEIVER	SLOW_SENDER2
1284.770	SLOW_SENDER1	N/A
1286.127	RECEIVER	FAST_SENDER
1288.562	FAST_SENDER	N/A
1289.387	SLOW_SENDER2	N/A
1290.107	RECEIVER	SLOW_SENDER2
1290.740	RECEIVER	SLOW_SENDER1
1294.912	RECEIVER	FAST_SENDER
1296.176	SLOW_SENDER1	N/A
1296.888	RECEIVER	SLOW_SENDER1
1297.533	SLOW_SENDER2	N/A
1298.284	RECEIVER	SLOW_SENDER2
1301.902	FAST_SENDER	N/A
1305.684	SLOW_SENDER2	N/A
1306.450	RECEIVER	SLOW_SENDER2
1307.773	SLOW_SENDER1	N/A
1308.046	RECEIVER	FAST_SENDER
1311.777	RECEIVER	SLOW_SENDER1
1313.866	SLOW_SENDER2	N/A
1315.977	FAST_SENDER	N/A
1321.789	RECEIVER	FAST_SENDER
1324.212	FAST_SENDER	N/A
1330.075	RECEIVER	FAST_SENDER
1332.502	FAST_SENDER	N/A
1338.477	RECEIVER	FAST_SENDER
1340.889	FAST_SENDER	N/A
1346.906	RECEIVER	FAST_SENDER
1349.341	FAST_SENDER	N/A
1355.452	RECEIVER	FAST_SENDER
1357.897	FAST_SENDER	N/A
1370.198	FAST_SENDER	N/A
1376.519	RECEIVER	FAST_SENDER
1383.004	FAST_SENDER	N/A
1388.911	RECEIVER	FAST_SENDER
1391.341	FAST_SENDER	N/A
1397.367	RECEIVER	FAST_SENDER
1399.802	FAST_SENDER	N/A
1406.076	RECEIVER	FAST_SENDER
1408.524	FAST_SENDER	N/A
1414.625	RECEIVER	FAST_SENDER
1417.062	FAST_SENDER	N/A
1422.831	RECEIVER	FAST_SENDER
1425.234	FAST_SENDER	N/A
1431.153	RECEIVER	FAST_SENDER
1433.561	FAST_SENDER	N/A
1444.322	RECEIVER	FAST_SENDER
1446.771	FAST_SENDER	N/A
1452.743	RECEIVER	FAST_SENDER
1455.180	FAST_SENDER	N/A
1461.148	RECEIVER	FAST_SENDER
1463.582	FAST_SENDER	N/A
1469.229	RECEIVER	FAST_SENDER
1471.673	FAST_SENDER	N/A
1475.560	SLOW_SENDER1	N/A
1477.456	RECEIVER	FAST_SENDER
1479.890	SLOW_SENDER2	N/A
1481.514	RECEIVER	SLOW_SENDER1
1485.304	FAST_SENDER	N/A
1486.525	RECEIVER	SLOW_SENDER2
1486.934	SLOW_SENDER1	N/A
1487.698	RECEIVER	SLOW_SENDER1
1491.943	SLOW_SENDER2	N/A
1492.702	RECEIVER	SLOW_SENDER2
1496.314	RECEIVER	FAST_SENDER
1498.112	SLOW_SENDER2	N/A
1498.727	FAST_SENDER	N/A
1498.791	SLOW_SENDER1	N/A
1498.880	RECEIVER	SLOW_SENDER2
1500.073	RECEIVER	SLOW_SENDER1
1504.301	RECEIVER	FAST_SENDER
1506.295	SLOW_SENDER2	N/A
1506.727	FAST_SENDER	N/A
1507.057	RECEIVER	SLOW_SENDER2
1507.500	SLOW_SENDER1	N/A
1508.267	RECEIVER	SLOW_SENDER1
1512.768	RECEIVER	FAST_SENDER
1515.177	FAST_SENDER	N/A
1515.714	SLOW_SENDER1	N/A
1516.438	RECEIVER	SLOW_SENDER1
1518.482	SLOW_SENDER2	N/A
1519.220	RECEIVER	SLOW_SENDER2
1521.282	RECEIVER	FAST_SENDER
1523.709	FAST_SENDER	N/A
1523.850	SLOW_SENDER1	N/A
1525.136	RECEIVER	SLOW_SENDER1
1526.649	SLOW_SENDER2	N/A
1527.406	RECEIVER	SLOW_SENDER2
1529.726	RECEIVER	FAST_SENDER
1532.152	FAST_SENDER	N/A
1532.561	SLOW_SENDER1	N/A
1533.312	RECEIVER	SLOW_SENDER1
1534.823	SLOW_SENDER2	N/A
1535.569	RECEIVER	SLOW_SENDER2
1538.416	RECEIVER	FAST_SENDER
1540.862	FAST_SENDER	N/A
1543.005	SLOW_SENDER2	N/A
1551.208	RECEIVER	FAST_SENDER
1553.655	FAST_SENDER	N/A
1559.567	RECEIVER	FAST_SENDER
1561.990	FAST_SENDER	N/A
1567.949	RECEIVER	FAST_SENDER
1570.399	FAST_SENDER	N/A
1576.258	RECEIVER	FAST_SENDER
1578.686	FAST_SENDER	N/A
1584.437	RECEIVER	FAST_SENDER
1586.882	FAST_SENDER	N/A
1592.911	RECEIVER	FAST_SENDER
1595.312	FAST_SENDER	N/A
1601.408	RECEIVER	FAST_SENDER
1603.842	FAST_SENDER	N/A
1614.087	RECEIVER	FAST_SENDER
1616.520	FAST_SENDER	N/A
1622.702	RECEIVER	FAST_SENDER
1625.117	FAST_SENDER	N/A
1630.893	RECEIVER	FAST_SENDER
1633.313	FAST_SENDER	N/A
1639.265	RECEIVER	FAST_SENDER
1641.689	FAST_SENDER	N/A
1647.584	RECEIVER	FAST_SENDER
1650.002	FAST_SENDER	N/A
1656.020	RECEIVER	FAST_SENDER
1658.456	FAST_SENDER	N/A
1664.266	RECEIVER	FAST_SENDER
1666.679	FAST_SENDER	N/A
1672.561	RECEIVER	FAST_SENDER
1674.977	FAST_SENDER	N/A
1680.837	RECEIVER	FAST_SENDER
1683.275	FAST_SENDER	N/A
1689.192	RECEIVER	FAST_SENDER
1691.632	FAST_SENDER	N/A
1697.020	SLOW_SENDER1	N/A
1697.452	RECEIVER	FAST_SENDER
1699.350	SLOW_SENDER2	N/A
1699.866	FAST_SENDER	N/A
1702.905	RECEIVER	SLOW_SENDER1
1706.058	RECEIVER	SLOW_SENDER2
1708.352	SLOW_SENDER1	N/A
1709.128	RECEIVER	SLOW_SENDER1
1710.716	RECEIVER	FAST_SENDER
1711.461	SLOW_SENDER2	N/A
1713.134	FAST_SENDER	N/A
1714.533	SLOW_SENDER1	N/A
1715.296	RECEIVER	SLOW_SENDER1
1719.494	RECEIVER	FAST_SENDER
1721.942	FAST_SENDER	N/A
1722.720	SLOW_SENDER1	N/A
1723.475	RECEIVER	SLOW_SENDER1
1724.550	SLOW_SENDER2	N/A
1725.285	RECEIVER	SLOW_SENDER2
1730.903	SLOW_SENDER1	N/A
1731.666	RECEIVER	SLOW_SENDER1
1732.543	RECEIVER	FAST_SENDER
1732.709	SLOW_SENDER2	N/A
1733.495	RECEIVER	SLOW_SENDER2
1734.975	FAST_SENDER	N/A
1739.091	SLOW_SENDER1	N/A
1740.908	RECEIVER	FAST_SENDER
1740.911	SLOW_SENDER2	N/A
1743.356	FAST_SENDER	N/A
1749.781	RECEIVER	FAST_SENDER
1752.212	FAST_SENDER	N/A
1758.387	RECEIVER	FAST_SENDER
1760.819	FAST_SENDER	N/A
1767.199	RECEIVER	FAST_SENDER
1769.648	FAST_SENDER	N/A
1775.759	RECEIVER	FAST_SENDER
1778.206	FAST_SENDER	N/A
1783.957	RECEIVER	FAST_SENDER
1786.363	FAST_SENDER	N/A
1792.284	RECEIVER	FAST_SENDER
1794.716	FAST_SENDER	N/A
1800.883	RECEIVER	FAST_SENDER
1807.908	FAST_SENDER	N/A
1813.908	RECEIVER	FAST_SENDER
1816.314	FAST_SENDER	N/A
1822.180	RECEIVER	FAST_SENDER
1824.610	FAST_SENDER	N/A
1830.567	RECEIVER	FAST_SENDER
1832.995	FAST_SENDER	N/A
1838.914	RECEIVER	FAST_SENDER
1845.942	FAST_SENDER	N/A
1851.624	RECEIVER	FAST_SENDER
1854.072	FAST_SENDER	N/A
1860.070	RECEIVER	FAST_SENDER
1862.511	FAST_SENDER	N/A
1868.327	RECEIVER	FAST_SENDER
1870.763	FAST_SENDER	N/A
1876.448	RECEIVER	FAST_SENDER
1878.881	FAST_SENDER	N/A
1884.836	RECEIVER	FAST_SENDER
1887.270	FAST_SENDER	N/A
1893.320	RECEIVER	FAST_SENDER
1895.724	FAST_SENDER	N/A
1902.017	RECEIVER	FAST_SENDER
1904.466	FAST_SENDER	N/A
1905.240	SLOW_SENDER2	N/A
1908.060	SLOW_SENDER1	N/A
1910.544	RECEIVER	FAST_SENDER
1912.782	RECEIVER	SLOW_SENDER1
1912.962	FAST_SENDER	N/A
1918.225	SLOW_SENDER1	N/A
1919.634	SLOW_SENDER2	N/A
1920.455	RECEIVER	SLOW_SENDER2
1922.805	RECEIVER	SLOW_SENDER1
1924.143	RECEIVER	FAST_SENDER
1926.584	FAST_SENDER	N/A
1927.897	SLOW_SENDER2	N/A
1928.652	RECEIVER	SLOW_SENDER2
1930.220	SLOW_SENDER1	N/A
1931.030	RECEIVER	SLOW_SENDER1
1932.803	RECEIVER	FAST_SENDER
1935.214	FAST_SENDER	N/A
1938.466	SLOW_SENDER1	N/A
1939.227	RECEIVER	SLOW_SENDER1
1939.246	SLOW_SENDER2	N/A
1939.997	RECEIVER	SLOW_SENDER2
1941.539	RECEIVER	FAST_SENDER
1943.984	FAST_SENDER	N/A
1946.660	SLOW_SENDER1	N/A
1947.427	RECEIVER	SLOW_SENDER1
1947.440	SLOW_SENDER2	N/A
1948.173	RECEIVER	SLOW_SENDER2
1949.484	RECEIVER	FAST_SENDER
1951.923	FAST_SENDER	N/A
1954.869	SLOW_SENDER1	N/A
1955.600	RECEIVER	SLOW_SENDER1
1957.944	RECEIVER	FAST_SENDER
1960.347	FAST_SENDER	N/A
1963.011	SLOW_SENDER1	N/A
1963.777	RECEIVER	SLOW_SENDER1
1966.537	RECEIVER	FAST_SENDER
1968.978	FAST_SENDER	N/A
1975.150	RECEIVER	FAST_SENDER
1977.575	FAST_SENDER	N/A
1983.499	RECEIVER	FAST_SENDER
1985.920	FAST_SENDER	N/A
1991.726	RECEIVER	FAST_SENDER
1994.138	FAST_SENDER	N/A
2000.206	RECEIVER	FAST_SENDER
2002.655	FAST_SENDER	N/A
2008.955	RECEIVER	FAST_SENDER
2011.359	FAST_SENDER	N/A
2017.621	RECEIVER	FAST_SENDER
2020.055	FAST_SENDER	N/A
2026.122	RECEIVER	FAST_SENDER
2028.554	FAST_SENDER	N/A
2034.191	RECEIVER	FAST_SENDER
2041.384	FAST_SENDER	N/A
2051.660	RECEIVER	FAST_SENDER
2054.086	FAST_SENDER	N/A
2060.155	RECEIVER	FAST_SENDER
2062.575	FAST_SENDER	N/A
2068.572	RECEIVER	FAST_SENDER
2070.989	FAST_SENDER	N/A
2076.546	RECEIVER	FAST_SENDER
2078.960	FAST_SENDER	N/A
2084.957	RECEIVER	FAST_SENDER
2087.393	FAST_SENDER	N/A
2093.126	RECEIVER	FAST_SENDER
2095.531	FAST_SENDER	N/A
2101.357	RECEIVER	FAST_SENDER
2103.796	FAST_SENDER	N/A
2109.918	RECEIVER	FAST_SENDER
2111.720	SLOW_SENDER2	N/A
2112.345	FAST_SENDER	N/A
2117.537	RECEIVER	SLOW_SENDER2
2122.496	RECEIVER	FAST_SENDER
2124.868	SLOW_SENDER2	N/A
2124.940	FAST_SENDER	N/A
2125.647	RECEIVER	SLOW_SENDER2
2128.440	SLOW_SENDER1	N/A
2131.524	RECEIVER	FAST_SENDER
2133.073	SLOW_SENDER2	N/A
2133.807	RECEIVER	SLOW_SENDER2
2133.944	FAST_SENDER	N/A
2134.637	RECEIVER	SLOW_SENDER1
2140.042	SLOW_SENDER1	N/A
2140.370	RECEIVER	FAST_SENDER
2141.252	SLOW_SENDER2	N/A
2142.012	RECEIVER	SLOW_SENDER2
2142.770	FAST_SENDER	N/A
2144.120	RECEIVER	SLOW_SENDER1
2149.220	RECEIVER	FAST_SENDER
2151.566	SLOW_SENDER1	N/A
2151.626	FAST_SENDER	N/A
2152.329	RECEIVER	SLOW_SENDER1
2152.984	SLOW_SENDER2	N/A
2153.757	RECEIVER	SLOW_SENDER2
2157.790	RECEIVER	FAST_SENDER
2159.755	SLOW_SENDER1	N/A
2160.192	FAST_SENDER	N/A
2160.506	RECEIVER	SLOW_SENDER1
2161.182	SLOW_SENDER2	N/A
2161.967	RECEIVER	SLOW_SENDER2
2166.448	RECEIVER	FAST_SENDER
2168.882	FAST_SENDER	N/A
2169.383	SLOW_SENDER2	N/A
2170.188	RECEIVER	SLOW_SENDER2
2174.628	RECEIVER	FAST_SENDER
2177.055	FAST_SENDER	N/A
2182.761	RECEIVER	FAST_SENDER
2185.205	FAST_SENDER	N/A
2191.324	RECEIVER	FAST_SENDER
2193.729	FAST_SENDER	N/A
2199.324	RECEIVER	FAST_SENDER
2201.768	FAST_SENDER	N/A
2207.550	RECEIVER	FAST_SENDER
2209.961	FAST_SENDER	N/A
2216.223	RECEIVER	FAST_SENDER
2218.640	FAST_SENDER	N/A
2224.388	RECEIVER	FAST_SENDER
2231.259	FAST_SENDER	N/A
2243.661	FAST_SENDER	N/A
2249.815	RECEIVER	FAST_SENDER
2252.249	FAST_SENDER	N/A
2258.138	RECEIVER	FAST_SENDER
2260.549	FAST_SENDER	N/A
2266.861	RECEIVER	FAST_SENDER
2269.289	FAST_SENDER	N/A
2275.541	RECEIVER	FAST_SENDER
2277.965	FAST_SENDER	N/A
2283.645	RECEIVER	FAST_SENDER
2286.072	FAST_SENDER	N/A
2292.269	RECEIVER	FAST_SENDER
2294.670	FAST_SENDER	N/A
2300.802	RECEIVER	FAST_SENDER
2303.242	FAST_SENDER	N/A
2309.221	RECEIVER	FAST_SENDER
2311.671	FAST_SENDER	N/A
2317.468	RECEIVER	FAST_SENDER
2319.896	FAST_SENDER	N/A
2325.631	RECEIVER	FAST_SENDER
2327.180	SLOW_SENDER1	N/A
2328.054	FAST_SENDER	N/A
2333.224	RECEIVER	SLOW_SENDER1
2333.790	SLOW_SENDER2	N/A
2334.202	RECEIVER	FAST_SENDER
2338.655	SLOW_SENDER1	N/A
2340.494	RECEIVER	SLOW_SENDER1
2341.712	FAST_SENDER	N/A
2345.907	SLOW_SENDER1	N/A
2346.668	RECEIVER	SLOW_SENDER1
2347.439	RECEIVER	FAST_SENDER
2348.645	SLOW_SENDER2	N/A
2349.389	RECEIVER	SLOW_SENDER2
2349.847	FAST_SENDER	N/A
2354.095	SLOW_SENDER1	N/A
2354.859	RECEIVER	SLOW_SENDER1
2355.704	RECEIVER	FAST_SENDER
2356.811	SLOW_SENDER2	N/A
2358.117	FAST_SENDER	N/A
2360.907	RECEIVER	SLOW_SENDER2
2362.271	SLOW_SENDER1	N/A
2363.051	RECEIVER	SLOW_SENDER1
2364.485	RECEIVER	FAST_SENDER
2366.897	FAST_SENDER	N/A
2368.331	SLOW_SENDER2	N/A
2369.069	RECEIVER	SLOW_SENDER2
2370.471	SLOW_SENDER1	N/A
2371.269	RECEIVER	SLOW_SENDER1
2373.085	RECEIVER	FAST_SENDER
2375.527	FAST_SENDER	N/A
2378.718	SLOW_SENDER1	N/A
2379.480	RECEIVER	SLOW_SENDER1
2381.466	RECEIVER	FAST_SENDER
2383.880	FAST_SENDER	N/A
2386.886	SLOW_SENDER1	N/A
2387.687	RECEIVER	SLOW_SENDER1
2389.874	RECEIVER	FAST_SENDER
2392.306	FAST_SENDER	N/A
2395.120	SLOW_SENDER1	N/A
2395.875	RECEIVER	SLOW_SENDER1
2398.466	RECEIVER	FAST_SENDER
2400.890	FAST_SENDER	N/A
2403.278	SLOW_SENDER1	N/A
2404.038	RECEIVER	SLOW_SENDER1
2406.460	RECEIVER	FAST_SENDER
2408.866	FAST_SENDER	N/A
2414.998	RECEIVER	FAST_SENDER
2417.418	FAST_SENDER	N/A
2422.990	RECEIVER	FAST_SENDER
2425.427	FAST_SENDER	N/A
2431.437	RECEIVER	FAST_SENDER
2433.887	FAST_SENDER	N/A
2439.838	RECEIVER	FAST_SENDER
2442.246	FAST_SENDER	N/A
2448.061	RECEIVER	FAST_SENDER
2450.486	FAST_SENDER	N/A
2456.345	RECEIVER	FAST_SENDER
2458.787	FAST_SENDER	N/A
2464.716	RECEIVER	FAST_SENDER
2467.135	FAST_SENDER	N/A
2472.988	RECEIVER	FAST_SENDER
2475.396	FAST_SENDER	N/A
2485.980	RECEIVER	FAST_SENDER
2488.409	FAST_SENDER	N/A
2494.257	RECEIVER	FAST_SENDER
2496.704	FAST_SENDER	N/A
2502.612	RECEIVER	FAST_SENDER
2505.026	FAST_SENDER	N/A
2511.100	RECEIVER	FAST_SENDER
2513.529	FAST_SENDER	N/A
2519.506	RECEIVER	FAST_SENDER
2521.911	FAST_SENDER	N/A
2527.915	RECEIVER	FAST_SENDER
2530.316	FAST_SENDER	N/A
2534.550	SLOW_SENDER2	N/A
2536.461	RECEIVER	FAST_SENDER
2538.906	FAST_SENDER	N/A
2540.423	RECEIVER	SLOW_SENDER2
2545.124	RECEIVER	FAST_SENDER
2545.863	SLOW_SENDER2	N/A
2546.594	RECEIVER	SLOW_SENDER2
2547.570	FAST_SENDER	N/A
2552.021	SLOW_SENDER2	N/A
2552.751	RECEIVER	SLOW_SENDER2
2557.808	RECEIVER	FAST_SENDER
2560.171	SLOW_SENDER2	N/A
2560.230	FAST_SENDER	N/A
2560.912	RECEIVER	SLOW_SENDER2
2566.873	RECEIVER	FAST_SENDER
2567.430	SLOW_SENDER1	N/A
2568.347	SLOW_SENDER2	N/A
2569.100	RECEIVER	SLOW_SENDER2
2569.314	FAST_SENDER	N/A
2573.233	RECEIVER	SLOW_SENDER1
2575.432	RECEIVER	FAST_SENDER
2576.515	SLOW_SENDER2	N/A
2577.277	RECEIVER	SLOW_SENDER2
2577.834	FAST_SENDER	N/A
2578.673	SLOW_SENDER1	N/A
2579.456	RECEIVER	SLOW_SENDER1
2584.016	RECEIVER	FAST_SENDER
2584.688	SLOW_SENDER2	N/A
2584.879	SLOW_SENDER1	N/A
2585.433	RECEIVER	SLOW_SENDER2
2586.450	FAST_SENDER	N/A
2589.356	RECEIVER	SLOW_SENDER1
2592.139	RECEIVER	FAST_SENDER
2592.880	SLOW_SENDER2	N/A
2593.644	RECEIVER	SLOW_SENDER2
2594.584	FAST_SENDER	N/A
2596.773	SLOW_SENDER1	N/A
2597.500	RECEIVER	SLOW_SENDER1
2600.493	RECEIVER	FAST_SENDER
2601.061	SLOW_SENDER2	N/A
2601.855	RECEIVER	SLOW_SENDER2
2602.907	FAST_SENDER	N/A
2604.947	SLOW_SENDER1	N/A
2605.749	RECEIVER	SLOW_SENDER1
2609.114	RECEIVER	FAST_SENDER
2609.270	SLOW_SENDER2	N/A
2610.046	RECEIVER	SLOW_SENDER2
2611.538	FAST_SENDER	N/A
2613.191	SLOW_SENDER1	N/A
2613.928	RECEIVER	SLOW_SENDER1
2617.236	RECEIVER	FAST_SENDER
2617.491	SLOW_SENDER2	N/A
2618.286	RECEIVER	SLOW_SENDER2
2619.658	FAST_SENDER	N/A
2621.328	SLOW_SENDER1	N/A
2622.096	RECEIVER	SLOW_SENDER1
2625.234	RECEIVER	FAST_SENDER
2627.676	FAST_SENDER	N/A
2633.529	RECEIVER	FAST_SENDER
2635.930	FAST_SENDER	N/A
2641.553	RECEIVER	FAST_SENDER
2643.963	FAST_SENDER	N/A
2649.630	RECEIVER	FAST_SENDER
2652.048	FAST_SENDER	N/A
2657.914	RECEIVER	FAST_SENDER
2660.354	FAST_SENDER	N/A
2666.180	RECEIVER	FAST_SENDER
2668.620	FAST_SENDER	N/A
2674.743	RECEIVER	FAST_SENDER
2677.163	FAST_SENDER	N/A
2683.368	RECEIVER	FAST_SENDER
2685.798	FAST_SENDER	N/A
2691.555	RECEIVER	FAST_SENDER
2693.988	FAST_SENDER	N/A
2699.891	RECEIVER	FAST_SENDER
2702.323	FAST_SENDER	N/A
2708.226	RECEIVER	FAST_SENDER
2710.642	FAST_SENDER	N/A
2720.841	RECEIVER	FAST_SENDER
2723.272	FAST_SENDER	N/A
2729.179	RECEIVER	FAST_SENDER
2731.581	FAST_SENDER	N/A
2737.635	RECEIVER	FAST_SENDER
2740.063	FAST_SENDER	N/A
2745.680	RECEIVER	FAST_SENDER
2748.116	FAST_SENDER	N/A
2753.776	RECEIVER	FAST_SENDER
2756.222	FAST_SENDER	N/A
2762.146	RECEIVER	FAST_SENDER
2764.590	FAST_SENDER	N/A
2770.585	RECEIVER	FAST_SENDER
2772.987	FAST_SENDER	N/A
2779.311	RECEIVER	FAST_SENDER
2781.752	FAST_SENDER	N/A
2781.820	SLOW_SENDER2	N/A
2785.710	SLOW_SENDER1	N/A
2786.036	RECEIVER	SLOW_SENDER2
2787.478	RECEIVER	FAST_SENDER
2791.897	RECEIVER	SLOW_SENDER1
2793.510	SLOW_SENDER2	N/A
2794.269	RECEIVER	SLOW_SENDER2
2795.133	FAST_SENDER	N/A
2797.298	SLOW_SENDER1	N/A
2798.036	RECEIVER	SLOW_SENDER1
2801.549	RECEIVER	FAST_SENDER
2801.690	SLOW_SENDER2	N/A
2803.447	SLOW_SENDER1	N/A
2803.968	FAST_SENDER	N/A
2804.201	RECEIVER	SLOW_SENDER1
2806.982	RECEIVER	SLOW_SENDER2
2810.078	RECEIVER	FAST_SENDER
2811.648	SLOW_SENDER1	N/A
2812.383	RECEIVER	SLOW_SENDER1
2812.514	FAST_SENDER	N/A
2814.384	SLOW_SENDER2	N/A
2815.717	RECEIVER	SLOW_SENDER2
2818.327	RECEIVER	FAST_SENDER
2819.830	SLOW_SENDER1	N/A
2820.598	RECEIVER	SLOW_SENDER1
2820.742	FAST_SENDER	N/A
2823.155	SLOW_SENDER2	N/A
2823.921	RECEIVER	SLOW_SENDER2
2826.268	RECEIVER	FAST_SENDER
2828.025	SLOW_SENDER1	N/A
2828.673	FAST_SENDER	N/A
2828.771	RECEIVER	SLOW_SENDER1
2834.848	RECEIVER	FAST_SENDER
2836.188	SLOW_SENDER1	N/A
2836.946	RECEIVER	SLOW_SENDER1
2837.259	FAST_SENDER	N/A
2842.933	RECEIVER	FAST_SENDER
2844.350	SLOW_SENDER1	N/A
2845.144	RECEIVER	SLOW_SENDER1
2845.374	FAST_SENDER	N/A
2850.961	RECEIVER	FAST_SENDER
2852.579	SLOW_SENDER1	N/A
2853.373	FAST_SENDER	N/A
2859.306	RECEIVER	FAST_SENDER
2866.353	FAST_SENDER	N/A
2872.290	RECEIVER	FAST_SENDER
2874.727	FAST_SENDER	N/A
2880.604	RECEIVER	FAST_SENDER
2883.027	FAST_SENDER	N/A
2888.982	RECEIVER	FAST_SENDER
2891.388	FAST_SENDER	N/A
2897.155	RECEIVER	FAST_SENDER
2899.587	FAST_SENDER	N/A
2905.541	RECEIVER	FAST_SENDER
2907.955	FAST_SENDER	N/A
2913.531	RECEIVER	FAST_SENDER
2915.978	FAST_SENDER	N/A
2921.781	RECEIVER	FAST_SENDER
2924.225	FAST_SENDER	N/A
2929.827	RECEIVER	FAST_SENDER
2932.240	FAST_SENDER	N/A
2938.270	RECEIVER	FAST_SENDER
2940.682	FAST_SENDER	N/A
2946.549	RECEIVER	FAST_SENDER
2948.983	FAST_SENDER	N/A
2955.269	RECEIVER	FAST_SENDER
2957.675	FAST_SENDER	N/A
2963.545	RECEIVER	FAST_SENDER
2965.962	FAST_SENDER	N/A
2972.057	RECEIVER	FAST_SENDER
2974.460	FAST_SENDER	N/A
2980.106	RECEIVER	FAST_SENDER
2982.529	FAST_SENDER	N/A
2987.480	SLOW_SENDER2	N/A
2988.469	RECEIVER	FAST_SENDER
2990.919	FAST_SENDER	N/A
2993.313	RECEIVER	SLOW_SENDER2
2996.932	RECEIVER	FAST_SENDER
2998.725	SLOW_SENDER2	N/A
2999.333	FAST_SENDER	N/A
2999.468	RECEIVER	SLOW_SENDER2
3004.895	SLOW_SENDER2	N/A
3005.093	RECEIVER	FAST_SENDER
3007.519	FAST_SENDER	N/A
3009.031	RECEIVER	SLOW_SENDER2
3013.369	RECEIVER	FAST_SENDER
3015.779	FAST_SENDER	N/A
3016.479	SLOW_SENDER2	N/A
3018.370	SLOW_SENDER1	N/A
3021.376	RECEIVER	SLOW_SENDER2
3022.498	RECEIVER	FAST_SENDER
3024.418	RECEIVER	SLOW_SENDER1
3024.923	FAST_SENDER	N/A
3029.839	SLOW_SENDER1	N/A
3030.562	RECEIVER	SLOW_SENDER1
3031.262	RECEIVER	FAST_SENDER
3036.011	SLOW_SENDER1	N/A
3036.737	RECEIVER	SLOW_SENDER1
3038.105	FAST_SENDER	N/A
3044.129	RECEIVER	FAST_SENDER
3044.142	SLOW_SENDER1	N/A
3044.928	RECEIVER	SLOW_SENDER1
3046.568	FAST_SENDER	N/A
3052.354	SLOW_SENDER1	N/A
3052.435	RECEIVER	FAST_SENDER
3053.125	RECEIVER	SLOW_SENDER1
3054.872	FAST_SENDER	N/A
3060.566	SLOW_SENDER1	N/A
3060.846	RECEIVER	FAST_SENDER
3064.743	RECEIVER	SLOW_SENDER1
3068.604	FAST_SENDER	N/A
3072.179	SLOW_SENDER1	N/A
3072.910	RECEIVER	SLOW_SENDER1
3074.713	RECEIVER	FAST_SENDER
3077.152	FAST_SENDER	N/A
3083.108	RECEIVER	FAST_SENDER
3085.523	FAST_SENDER	N/A
3091.559	RECEIVER	FAST_SENDER
3094.009	FAST_SENDER	N/A
3099.932	RECEIVER	FAST_SENDER
3102.373	FAST_SENDER	N/A
3107.871	RECEIVER	FAST_SENDER
3110.305	FAST_SENDER	N/A
3115.889	RECEIVER	FAST_SENDER
3123.012	FAST_SENDER	N/A
3128.801	RECEIVER	FAST_SENDER
3131.217	FAST_SENDER	N/A
3137.410	RECEIVER	FAST_SENDER
3139.855	FAST_SENDER	N/A
3145.387	RECEIVER	FAST_SENDER
3147.800	FAST_SENDER	N/A
3153.783	RECEIVER	FAST_SENDER
3156.209	FAST_SENDER	N/A
3161.922	RECEIVER	FAST_SENDER
3164.341	FAST_SENDER	N/A
3170.083	RECEIVER	FAST_SENDER
3172.517	FAST_SENDER	N/A
3184.340	SLOW_SENDER2	N/A
3185.707	FAST_SENDER	N/A
3190.430	RECEIVER	SLOW_SENDER2
3192.041	RECEIVER	FAST_SENDER
3194.457	FAST_SENDER	N/A
3195.838	SLOW_SENDER2	N/A
3196.592	RECEIVER	SLOW_SENDER2
3205.723	RECEIVER	FAST_SENDER
3207.751	SLOW_SENDER2	N/A
3208.145	FAST_SENDER	N/A
3208.528	RECEIVER	SLOW_SENDER2
3214.330	RECEIVER	FAST_SENDER
3216.733	FAST_SENDER	N/A
3218.907	SLOW_SENDER2	N/A
3223.131	RECEIVER	FAST_SENDER
3225.580	FAST_SENDER	N/A
3231.471	RECEIVER	FAST_SENDER
3233.890	FAST_SENDER	N/A
3236.590	SLOW_SENDER1	N/A
3242.310	RECEIVER	SLOW_SENDER1
3243.817	RECEIVER	FAST_SENDER
3246.239	FAST_SENDER	N/A
3247.751	SLOW_SENDER1	N/A
3248.518	RECEIVER	SLOW_SENDER1
3253.079	RECEIVER	FAST_SENDER
3253.932	SLOW_SENDER1	N/A
3254.734	RECEIVER	SLOW_SENDER1
3255.511	FAST_SENDER	N/A
3261.722	RECEIVER	FAST_SENDER
3262.158	SLOW_SENDER1	N/A
3262.921	RECEIVER	SLOW_SENDER1
3264.129	FAST_SENDER	N/A
3269.931	RECEIVER	FAST_SENDER
3270.353	SLOW_SENDER1	N/A
3271.107	RECEIVER	SLOW_SENDER1
3272.332	FAST_SENDER	N/A
3278.148	RECEIVER	FAST_SENDER
3278.536	SLOW_SENDER1	N/A
3279.326	RECEIVER	SLOW_SENDER1
3280.584	FAST_SENDER	N/A
3286.457	RECEIVER	FAST_SENDER
3286.775	SLOW_SENDER1	N/A
3287.572	RECEIVER	SLOW_SENDER1
3288.868	FAST_SENDER	N/A
3294.536	RECEIVER	FAST_SENDER
3295.010	SLOW_SENDER1	N/A
3295.753	RECEIVER	SLOW_SENDER1
3296.962	FAST_SENDER	N/A
3302.823	RECEIVER	FAST_SENDER
3303.176	SLOW_SENDER1	N/A
3303.962	RECEIVER	SLOW_SENDER1
3305.273	FAST_SENDER	N/A
3311.320	RECEIVER	FAST_SENDER
3311.402	SLOW_SENDER1	N/A
3312.150	RECEIVER	SLOW_SENDER1
3313.753	FAST_SENDER	N/A
3319.665	RECEIVER	FAST_SENDER
3322.070	FAST_SENDER	N/A
3328.084	RECEIVER	FAST_SENDER
3330.491	FAST_SENDER	N/A
3336.300	RECEIVER	FAST_SENDER
3338.712	FAST_SENDER	N/A
3344.547	RECEIVER	FAST_SENDER
3346.947	FAST_SENDER	N/A
3352.968	RECEIVER	FAST_SENDER
3355.370	FAST_SENDER	N/A
3365.850	RECEIVER	FAST_SENDER
3368.282	FAST_SENDER	N/A
3374.516	RECEIVER	FAST_SENDER
3376.944	FAST_SENDER	N/A
3382.830	RECEIVER	FAST_SENDER
3383.530	SLOW_SENDER2	N/A
3385.255	FAST_SENDER	N/A
3389.805	RECEIVER	SLOW_SENDER2
3391.147	RECEIVER	FAST_SENDER
3393.550	FAST_SENDER	N/A
3395.253	SLOW_SENDER2	N/A
3396.577	RECEIVER	SLOW_SENDER2
3399.472	RECEIVER	FAST_SENDER
3401.913	FAST_SENDER	N/A
3402.004	SLOW_SENDER2	N/A
3403.322	RECEIVER	SLOW_SENDER2
3407.810	RECEIVER	FAST_SENDER
3410.224	FAST_SENDER	N/A
3410.758	SLOW_SENDER2	N/A
3411.518	RECEIVER	SLOW_SENDER2
3416.794	RECEIVER	FAST_SENDER
3418.944	SLOW_SENDER2	N/A
3419.220	FAST_SENDER	N/A
3419.698	RECEIVER	SLOW_SENDER2
3425.020	RECEIVER	FAST_SENDER
3427.123	SLOW_SENDER2	N/A
3427.438	FAST_SENDER	N/A
3427.904	RECEIVER	SLOW_SENDER2
3433.977	RECEIVER	FAST_SENDER
3436.415	FAST_SENDER	N/A
3438.293	SLOW_SENDER2	N/A
3439.084	RECEIVER	SLOW_SENDER2
3442.189	RECEIVER	FAST_SENDER
3444.599	FAST_SENDER	N/A
3446.519	SLOW_SENDER2	N/A
3450.103	RECEIVER	FAST_SENDER
3452.552	FAST_SENDER	N/A
3458.863	RECEIVER	FAST_SENDER
3461.296	FAST_SENDER	N/A
3467.124	RECEIVER	FAST_SENDER
3469.544	FAST_SENDER	N/A
3475.394	RECEIVER	FAST_SENDER
3475.670	SLOW_SENDER1	N/A
3477.814	FAST_SENDER	N/A
3481.676	RECEIVER	SLOW_SENDER1
3483.662	RECEIVER	FAST_SENDER
3486.085	FAST_SENDER	N/A
3487.110	SLOW_SENDER1	N/A
3487.860	RECEIVER	SLOW_SENDER1
3492.179	RECEIVER	FAST_SENDER
3493.270	SLOW_SENDER1	N/A
3494.046	RECEIVER	SLOW_SENDER1
3494.623	FAST_SENDER	N/A
3500.857	RECEIVER	FAST_SENDER
3501.480	SLOW_SENDER1	N/A
3502.284	RECEIVER	SLOW_SENDER1
3503.261	FAST_SENDER	N/A
3509.117	RECEIVER	FAST_SENDER
3509.710	SLOW_SENDER1	N/A
3510.459	RECEIVER	SLOW_SENDER1
3511.558	FAST_SENDER	N/A
3517.885	SLOW_SENDER1	N/A
3518.624	RECEIVER	SLOW_SENDER1
3522.170	RECEIVER	FAST_SENDER
3524.593	FAST_SENDER	N/A
3526.064	SLOW_SENDER1	N/A
3526.830	RECEIVER	SLOW_SENDER1
3530.764	RECEIVER	FAST_SENDER
3533.174	FAST_SENDER	N/A
3534.235	SLOW_SENDER1	N/A
3535.019	RECEIVER	SLOW_SENDER1
3539.003	RECEIVER	FAST_SENDER
3541.437	FAST_SENDER	N/A
3542.460	SLOW_SENDER1	N/A
3543.220	RECEIVER	SLOW_SENDER1
3547.604	RECEIVER	FAST_SENDER
3550.021	FAST_SENDER	N/A
3550.631	SLOW_SENDER1	N/A
3551.425	RECEIVER	SLOW_SENDER1
3555.727	RECEIVER	FAST_SENDER
3558.157	FAST_SENDER	N/A
3564.340	RECEIVER	FAST_SENDER
3566.755	FAST_SENDER	N/A
3572.891	RECEIVER	FAST_SENDER
3575.299	FAST_SENDER	N/A
3580.885	RECEIVER	FAST_SENDER
3583.328	FAST_SENDER	N/A
3589.658	RECEIVER	FAST_SENDER
3592.059	FAST_SENDER	N/A
3598.108	RECEIVER	FAST_SENDER
3600.550	FAST_SENDER	N/A
3602.680	SLOW_SENDER2	N/A
3606.197	RECEIVER	FAST_SENDER
3608.293	RECEIVER	SLOW_SENDER2
3608.617	FAST_SENDER	N/A
3613.735	SLOW_SENDER2	N/A
3614.484	RECEIVER	SLOW_SENDER2
3619.147	RECEIVER	FAST_SENDER
3619.916	SLOW_SENDER2	N/A
3620.674	RECEIVER	SLOW_SENDER2
3621.575	FAST_SENDER	N/A
3627.472	RECEIVER	FAST_SENDER
3628.122	SLOW_SENDER2	N/A
3628.924	RECEIVER	SLOW_SENDER2
3629.914	FAST_SENDER	N/A
3636.208	RECEIVER	FAST_SENDER
3636.356	SLOW_SENDER2	N/A
3637.071	RECEIVER	SLOW_SENDER2
3638.637	FAST_SENDER	N/A
3644.423	RECEIVER	FAST_SENDER
3644.472	SLOW_SENDER2	N/A
3645.198	RECEIVER	SLOW_SENDER2
3646.858	FAST_SENDER	N/A
3652.611	SLOW_SENDER2	N/A
3652.796	RECEIVER	FAST_SENDER
3655.224	FAST_SENDER	N/A
3656.738	RECEIVER	SLOW_SENDER2
3660.944	RECEIVER	FAST_SENDER
3663.376	FAST_SENDER	N/A
3668.880	RECEIVER	FAST_SENDER
3671.296	FAST_SENDER	N/A
3677.208	RECEIVER	FAST_SENDER
3679.653	FAST_SENDER	N/A
3685.983	RECEIVER	FAST_SENDER
3688.390	FAST_SENDER	N/A
3694.292	RECEIVER	FAST_SENDER
3696.714	FAST_SENDER	N/A
3702.207	RECEIVER	FAST_SENDER
3704.624	FAST_SENDER	N/A
3710.544	RECEIVER	FAST_SENDER
3712.988	FAST_SENDER	N/A
3714.980	SLOW_SENDER1	N/A
3718.858	RECEIVER	FAST_SENDER
3720.776	RECEIVER	SLOW_SENDER1
3721.260	FAST_SENDER	N/A
3726.190	SLOW_SENDER1	N/A
3727.119	RECEIVER	FAST_SENDER
3730.346	RECEIVER	SLOW_SENDER1
3733.703	FAST_SENDER	N/A
3737.777	SLOW_SENDER1	N/A
3738.506	RECEIVER	SLOW_SENDER1
3739.704	RECEIVER	FAST_SENDER
3742.121	FAST_SENDER	N/A
3745.956	SLOW_SENDER1	N/A
3748.055	RECEIVER	FAST_SENDER
3750.386	RECEIVER	SLOW_SENDER1
3750.478	FAST_SENDER	N/A
3756.402	RECEIVER	FAST_SENDER
3758.827	FAST_SENDER	N/A
3764.815	RECEIVER	FAST_SENDER
3767.256	FAST_SENDER	N/A
3773.364	RECEIVER	FAST_SENDER
3775.800	FAST_SENDER	N/A
3781.478	RECEIVER	FAST_SENDER
3783.900	FAST_SENDER	N/A
3789.850	RECEIVER	FAST_SENDER
3792.273	FAST_SENDER	N/A
3798.353	RECEIVER	FAST_SENDER
3800.784	FAST_SENDER	N/A
3806.632	RECEIVER	FAST_SENDER
3809.082	FAST_SENDER	N/A
3814.568	RECEIVER	FAST_SENDER
3820.370	SLOW_SENDER2	N/A
3821.283	FAST_SENDER	N/A
3826.361	RECEIVER	SLOW_SENDER2
3827.341	RECEIVER	FAST_SENDER
3829.760	FAST_SENDER	N/A
3831.789	SLOW_SENDER2	N/A
3832.555	RECEIVER	SLOW_SENDER2
3836.277	RECEIVER	FAST_SENDER
3837.973	SLOW_SENDER2	N/A
3838.683	FAST_SENDER	N/A
3838.738	RECEIVER	SLOW_SENDER2
3844.390	RECEIVER	FAST_SENDER
3846.156	SLOW_SENDER2	N/A
3846.791	FAST_SENDER	N/A
3846.886	RECEIVER	SLOW_SENDER2
3852.863	RECEIVER	FAST_SENDER
3854.330	SLOW_SENDER2	N/A
3855.128	RECEIVER	SLOW_SENDER2
3860.105	FAST_SENDER	N/A
3862.528	SLOW_SENDER2	N/A
3863.269	RECEIVER	SLOW_SENDER2
3865.768	RECEIVER	FAST_SENDER
3868.173	FAST_SENDER	N/A
3870.678	SLOW_SENDER2	N/A
3871.427	RECEIVER	SLOW_SENDER2
3873.760	RECEIVER	FAST_SENDER
3876.175	FAST_SENDER	N/A
3878.863	SLOW_SENDER2	N/A
3879.652	RECEIVER	SLOW_SENDER2
3882.146	RECEIVER	FAST_SENDER
3884.570	FAST_SENDER	N/A
3887.083	SLOW_SENDER2	N/A
3887.890	RECEIVER	SLOW_SENDER2
3890.131	RECEIVER	FAST_SENDER
3892.580	FAST_SENDER	N/A
3895.331	SLOW_SENDER2	N/A
3896.103	RECEIVER	SLOW_SENDER2
3898.388	RECEIVER	FAST_SENDER
3900.817	FAST_SENDER	N/A
3906.579	RECEIVER	FAST_SENDER
3908.993	FAST_SENDER	N/A
3914.120	SLOW_SENDER1	N/A
3915.407	RECEIVER	FAST_SENDER
3918.795	RECEIVER	SLOW_SENDER1
3922.329	FAST_SENDER	N/A
3924.213	SLOW_SENDER1	N/A
3925.511	RECEIVER	SLOW_SENDER1
3928.364	RECEIVER	FAST_SENDER
3930.784	FAST_SENDER	N/A
3930.915	SLOW_SENDER1	N/A
3932.190	RECEIVER	SLOW_SENDER1
3936.749	RECEIVER	FAST_SENDER
3939.195	FAST_SENDER	N/A
3939.595	SLOW_SENDER1	N/A
3940.368	RECEIVER	SLOW_SENDER1
3945.575	RECEIVER	FAST_SENDER
3947.810	SLOW_SENDER1	N/A
3948.019	FAST_SENDER	N/A
3948.545	RECEIVER	SLOW_SENDER1
3953.969	RECEIVER	FAST_SENDER
3955.974	SLOW_SENDER1	N/A
3956.417	FAST_SENDER	N/A
3956.753	RECEIVER	SLOW_SENDER1
3962.620	RECEIVER	FAST_SENDER
3965.058	FAST_SENDER	N/A
3967.844	SLOW_SENDER1	N/A
3968.580	RECEIVER	SLOW_SENDER1
3970.875	RECEIVER	FAST_SENDER
3973.283	FAST_SENDER	N/A
3979.099	RECEIVER	FAST_SENDER
3986.351	FAST_SENDER	N/A
3997.059	RECEIVER	FAST_SENDER
3999.476	FAST_SENDER	N/A
4005.460	RECEIVER	FAST_SENDER
4007.877	FAST_SENDER	N/A
4013.753	RECEIVER	FAST_SENDER
4016.201	FAST_SENDER	N/A
4022.568	RECEIVER	FAST_SENDER
4025.003	FAST_SENDER	N/A
4031.073	RECEIVER	FAST_SENDER
4033.486	FAST_SENDER	N/A
4039.604	RECEIVER	FAST_SENDER
4042.032	FAST_SENDER	N/A
4047.651	RECEIVER	FAST_SENDER
4050.059	FAST_SENDER	N/A
4055.939	RECEIVER	FAST_SENDER
4058.388	FAST_SENDER	N/A
4059.910	SLOW_SENDER2	N/A
4064.444	RECEIVER	SLOW_SENDER2
4069.722	RECEIVER	FAST_SENDER
4069.867	SLOW_SENDER2	N/A
4070.639	RECEIVER	SLOW_SENDER2
4072.161	FAST_SENDER	N/A
4076.047	SLOW_SENDER2	N/A
4076.809	RECEIVER	SLOW_SENDER2
4077.939	RECEIVER	FAST_SENDER
4080.377	FAST_SENDER	N/A
4084.247	SLOW_SENDER2	N/A
4085.005	RECEIVER	SLOW_SENDER2
4086.325	RECEIVER	FAST_SENDER
4088.760	FAST_SENDER	N/A
4092.406	SLOW_SENDER2	N/A
4093.136	RECEIVER	SLOW_SENDER2
4099.164	RECEIVER	FAST_SENDER
4100.578	SLOW_SENDER2	N/A
4101.320	RECEIVER	SLOW_SENDER2
4101.584	FAST_SENDER	N/A
4107.565	RECEIVER	FAST_SENDER
4108.738	SLOW_SENDER2	N/A
4109.513	RECEIVER	SLOW_SENDER2
4109.979	FAST_SENDER	N/A
4116.703	RECEIVER	FAST_SENDER
4119.116	FAST_SENDER	N/A
4124.753	RECEIVER	FAST_SENDER
4127.174	FAST_SENDER	N/A
4132.340	SLOW_SENDER1	N/A
4133.743	RECEIVER	FAST_SENDER
4136.189	FAST_SENDER	N/A
4138.027	RECEIVER	SLOW_SENDER1
4142.082	RECEIVER	FAST_SENDER
4143.469	SLOW_SENDER1	N/A
4144.220	RECEIVER	SLOW_SENDER1
4144.532	FAST_SENDER	N/A
4149.637	SLOW_SENDER1	N/A
4150.138	RECEIVER	FAST_SENDER
4152.558	FAST_SENDER	N/A
4153.270	RECEIVER	SLOW_SENDER1
4158.696	RECEIVER	FAST_SENDER
4160.708	SLOW_SENDER1	N/A
4161.137	FAST_SENDER	N/A
4161.434	RECEIVER	SLOW_SENDER1
4166.834	RECEIVER	FAST_SENDER
4169.236	FAST_SENDER	N/A
4174.886	RECEIVER	FAST_SENDER
4177.327	FAST_SENDER	N/A
4183.078	RECEIVER	FAST_SENDER
4185.510	FAST_SENDER	N/A
4191.512	RECEIVER	FAST_SENDER
4193.915	FAST_SENDER	N/A
4200.018	RECEIVER	FAST_SENDER
4202.468	FAST_SENDER	N/A
4208.637	RECEIVER	FAST_SENDER
4211.056	FAST_SENDER	N/A
4216.991	RECEIVER	FAST_SENDER
4223.959	FAST_SENDER	N/A
4229.893	RECEIVER	FAST_SENDER
4232.326	FAST_SENDER	N/A
4238.072	RECEIVER	FAST_SENDER
4240.474	FAST_SENDER	N/A
4246.665	RECEIVER	FAST_SENDER
4249.074	FAST_SENDER	N/A
4255.100	RECEIVER	FAST_SENDER
4257.543	FAST_SENDER	N/A
4263.595	RECEIVER	FAST_SENDER
4266.042	FAST_SENDER	N/A
4272.063	RECEIVER	FAST_SENDER
4274.474	FAST_SENDER	N/A
4276.270	SLOW_SENDER2	N/A
4280.952	RECEIVER	SLOW_SENDER2
4285.807	RECEIVER	FAST_SENDER
4286.376	SLOW_SENDER2	N/A
4287.125	RECEIVER	SLOW_SENDER2
4288.252	FAST_SENDER	N/A
4292.534	SLOW_SENDER2	N/A
4293.334	RECEIVER	SLOW_SENDER2
4298.346	RECEIVER	FAST_SENDER
4300.755	SLOW_SENDER2	N/A
4300.762	FAST_SENDER	N/A
4301.512	RECEIVER	SLOW_SENDER2
4307.350	RECEIVER	FAST_SENDER
4308.937	SLOW_SENDER2	N/A
4309.707	RECEIVER	SLOW_SENDER2
4309.794	FAST_SENDER	N/A
4315.786	RECEIVER	FAST_SENDER
4317.154	SLOW_SENDER2	N/A
4317.918	RECEIVER	SLOW_SENDER2
4318.222	FAST_SENDER	N/A
4323.931	RECEIVER	FAST_SENDER
4325.322	SLOW_SENDER2	N/A
4326.131	RECEIVER	SLOW_SENDER2
4326.349	FAST_SENDER	N/A
4327.900	SLOW_SENDER1	N/A
4331.837	RECEIVER	FAST_SENDER
4333.574	SLOW_SENDER2	N/A
4334.285	FAST_SENDER	N/A
4334.361	RECEIVER	SLOW_SENDER2
4339.282	SLOW_SENDER1	N/A
4340.055	RECEIVER	SLOW_SENDER1
4341.776	SLOW_SENDER2	N/A
4342.544	RECEIVER	SLOW_SENDER2
4345.205	RECEIVER	FAST_SENDER
4347.624	FAST_SENDER	N/A
4349.983	SLOW_SENDER2	N/A
4350.742	SLOW_SENDER1	N/A
4350.750	RECEIVER	SLOW_SENDER2
4351.537	RECEIVER	SLOW_SENDER1
4353.351	RECEIVER	FAST_SENDER
4355.778	FAST_SENDER	N/A
4358.939	SLOW_SENDER1	N/A
4359.719	RECEIVER	SLOW_SENDER1
4361.332	RECEIVER	FAST_SENDER
4363.772	FAST_SENDER	N/A
4367.136	SLOW_SENDER1	N/A
4367.927	RECEIVER	SLOW_SENDER1
4370.089	RECEIVER	FAST_SENDER
4372.539	FAST_SENDER	N/A
4375.357	SLOW_SENDER1	N/A
4376.111	RECEIVER	SLOW_SENDER1
4378.623	RECEIVER	FAST_SENDER
4381.050	FAST_SENDER	N/A
4383.530	SLOW_SENDER1	N/A
4386.822	RECEIVER	FAST_SENDER
4389.233	FAST_SENDER	N/A
4394.912	RECEIVER	FAST_SENDER
4397.348	FAST_SENDER	N/A
4403.275	RECEIVER	FAST_SENDER
4405.690	FAST_SENDER	N/A
4411.594	RECEIVER	FAST_SENDER
4413.995	FAST_SENDER	N/A
4419.732	RECEIVER	FAST_SENDER
4422.137	FAST_SENDER	N/A
4427.811	RECEIVER	FAST_SENDER
4430.224	FAST_SENDER	N/A
4435.806	RECEIVER	FAST_SENDER
4438.249	FAST_SENDER	N/A
4443.989	RECEIVER	FAST_SENDER
4446.437	FAST_SENDER	N/A
4452.217	RECEIVER	FAST_SENDER
4454.653	FAST_SENDER	N/A
4460.752	RECEIVER	FAST_SENDER
4463.161	FAST_SENDER	N/A
4468.863	RECEIVER	FAST_SENDER
4471.285	FAST_SENDER	N/A
4477.023	RECEIVER	FAST_SENDER
4479.436	FAST_SENDER	N/A
4485.270	RECEIVER	FAST_SENDER
4487.703	FAST_SENDER	N/A
4493.627	RECEIVER	FAST_SENDER
4496.028	FAST_SENDER	N/A
4501.972	RECEIVER	FAST_SENDER
4504.411	FAST_SENDER	N/A
4510.410	RECEIVER	FAST_SENDER
4512.830	FAST_SENDER	N/A
4514.610	SLOW_SENDER2	N/A
4519.010	RECEIVER	FAST_SENDER
4521.420	FAST_SENDER	N/A
4527.119	RECEIVER	FAST_SENDER
4528.083	SLOW_SENDER2	N/A
4528.835	RECEIVER	SLOW_SENDER2
4529.533	FAST_SENDER	N/A
4535.326	RECEIVER	FAST_SENDER
4536.263	SLOW_SENDER2	N/A
4537.049	RECEIVER	SLOW_SENDER2
4537.743	FAST_SENDER	N/A
4539.920	SLOW_SENDER1	N/A
4544.404	RECEIVER	FAST_SENDER
4544.450	SLOW_SENDER2	N/A
4545.180	RECEIVER	SLOW_SENDER2
4546.806	FAST_SENDER	N/A
4552.443	RECEIVER	FAST_SENDER
4552.466	SLOW_SENDER1	N/A
4552.584	SLOW_SENDER2	N/A
4553.259	RECEIVER	SLOW_SENDER1
4554.877	FAST_SENDER	N/A
4558.011	RECEIVER	SLOW_SENDER2
4560.661	SLOW_SENDER1	N/A
4561.047	RECEIVER	FAST_SENDER
4564.245	RECEIVER	SLOW_SENDER1
4568.706	FAST_SENDER	N/A
4571.686	SLOW_SENDER1	N/A
4572.426	RECEIVER	SLOW_SENDER1
4574.755	RECEIVER	FAST_SENDER
4577.188	FAST_SENDER	N/A
4579.865	SLOW_SENDER1	N/A
4580.634	RECEIVER	SLOW_SENDER1
4582.948	RECEIVER	FAST_SENDER
4585.364	FAST_SENDER	N/A
4591.166	RECEIVER	FAST_SENDER
4593.590	FAST_SENDER	N/A
4599.432	RECEIVER	FAST_SENDER
4601.882	FAST_SENDER	N/A
4607.829	RECEIVER	FAST_SENDER
4610.251	FAST_SENDER	N/A
4616.553	RECEIVER	FAST_SENDER
4618.965	FAST_SENDER	N/A
4624.649	RECEIVER	FAST_SENDER
4627.080	FAST_SENDER	N/A
4632.753	RECEIVER	FAST_SENDER
4635.197	FAST_SENDER	N/A
4640.758	RECEIVER	FAST_SENDER
4643.181	FAST_SENDER	N/A
4649.065	RECEIVER	FAST_SENDER
4651.489	FAST_SENDER	N/A
4657.448	RECEIVER	FAST_SENDER
4659.894	FAST_SENDER	N/A
4666.072	RECEIVER	FAST_SENDER
4668.519	FAST_SENDER	N/A
4674.885	RECEIVER	FAST_SENDER
4677.290	FAST_SENDER	N/A
4683.564	RECEIVER	FAST_SENDER
4685.997	FAST_SENDER	N/A
4686.755	RECEIVER	FAST_SENDER
4689.162	FAST_SENDER	N/A
4695.062	RECEIVER	FAST_SENDER
4697.488	FAST_SENDER	N/A
4698.268	RECEIVER	FAST_SENDER
4700.696	FAST_SENDER	N/A
4706.284	RECEIVER	FAST_SENDER
4708.718	FAST_SENDER	N/A
4709.465	RECEIVER	FAST_SENDER
4716.981	FAST_SENDER	N/A
4717.795	RECEIVER	FAST_SENDER
4720.222	FAST_SENDER	N/A
4721.810	SLOW_SENDER2	N/A
4726.735	RECEIVER	FAST_SENDER
4729.159	FAST_SENDER	N/A
4729.523	RECEIVER	SLOW_SENDER2
4734.817	SLOW_SENDER2	N/A
4735.273	RECEIVER	FAST_SENDER
4737.716	FAST_SENDER	N/A
4738.936	RECEIVER	SLOW_SENDER2
4744.088	RECEIVER	FAST_SENDER
4744.300	SLOW_SENDER1	N/A
4746.377	SLOW_SENDER2	N/A
4746.501	FAST_SENDER	N/A
4747.115	RECEIVER	SLOW_SENDER2
4750.760	RECEIVER	SLOW_SENDER1
4753.162	RECEIVER	FAST_SENDER
4754.528	SLOW_SENDER2	N/A
4755.245	RECEIVER	SLOW_SENDER2
4755.571	FAST_SENDER	N/A
4756.185	SLOW_SENDER1	N/A
4756.930	RECEIVER	SLOW_SENDER1
4762.350	SLOW_SENDER1	N/A
4762.682	SLOW_SENDER2	N/A
4763.174	RECEIVER	SLOW_SENDER1
4765.697	RECEIVER	FAST_SENDER
4768.116	FAST_SENDER	N/A
4770.623	SLOW_SENDER1	N/A
4771.361	RECEIVER	SLOW_SENDER1
4774.094	RECEIVER	FAST_SENDER
4776.521	FAST_SENDER	N/A
4778.795	SLOW_SENDER1	N/A
4779.566	RECEIVER	SLOW_SENDER1
4782.266	RECEIVER	FAST_SENDER
4784.708	FAST_SENDER	N/A
4787.013	SLOW_SENDER1	N/A
4787.785	RECEIVER	SLOW_SENDER1
4790.591	RECEIVER	FAST_SENDER
4793.001	FAST_SENDER	N/A
4795.207	SLOW_SENDER1	N/A
4795.963	RECEIVER	SLOW_SENDER1
4803.887	RECEIVER	FAST_SENDER
4806.330	FAST_SENDER	N/A
4812.283	RECEIVER	FAST_SENDER
4814.684	FAST_SENDER	N/A
4820.404	RECEIVER	FAST_SENDER
4822.833	FAST_SENDER	N/A
4828.939	RECEIVER	FAST_SENDER
4831.387	FAST_SENDER	N/A
4837.123	RECEIVER	FAST_SENDER
4839.549	FAST_SENDER	N/A
4845.365	RECEIVER	FAST_SENDER
4847.772	FAST_SENDER	N/A
4853.782	RECEIVER	FAST_SENDER
4856.189	FAST_SENDER	N/A
4862.309	RECEIVER	FAST_SENDER
4864.710	FAST_SENDER	N/A
4871.120	RECEIVER	FAST_SENDER
4873.534	FAST_SENDER	N/A
4883.803	RECEIVER	FAST_SENDER
4886.244	FAST_SENDER	N/A
4891.839	RECEIVER	FAST_SENDER
4894.244	FAST_SENDER	N/A
4900.112	RECEIVER	FAST_SENDER
4902.528	FAST_SENDER	N/A
4908.274	RECEIVER	FAST_SENDER
4910.715	FAST_SENDER	N/A
4916.241	RECEIVER	FAST_SENDER
4923.095	FAST_SENDER	N/A
4927.740	SLOW_SENDER2	N/A
4928.862	RECEIVER	FAST_SENDER
4931.274	FAST_SENDER	N/A
4933.613	RECEIVER	SLOW_SENDER2
4938.621	RECEIVER	FAST_SENDER
4939.016	SLOW_SENDER2	N/A
4939.792	RECEIVER	SLOW_SENDER2
4941.032	FAST_SENDER	N/A
4945.204	SLOW_SENDER2	N/A
4946.001	RECEIVER	SLOW_SENDER2
4946.662	RECEIVER	FAST_SENDER
4949.089	FAST_SENDER	N/A
4954.893	RECEIVER	FAST_SENDER
4956.520	SLOW_SENDER2	N/A
4957.277	RECEIVER	SLOW_SENDER2
4957.297	FAST_SENDER	N/A
4962.760	SLOW_SENDER1	N/A
4963.028	RECEIVER	FAST_SENDER
4964.708	SLOW_SENDER2	N/A
4965.493	RECEIVER	SLOW_SENDER2
4971.047	FAST_SENDER	N/A
4972.908	SLOW_SENDER2	N/A
4973.640	RECEIVER	SLOW_SENDER2
4975.637	SLOW_SENDER1	N/A
4976.346	RECEIVER	SLOW_SENDER1
4977.297	RECEIVER	FAST_SENDER
4979.707	FAST_SENDER	N/A
4981.078	SLOW_SENDER2	N/A
4981.793	RECEIVER	SLOW_SENDER2
4985.737	RECEIVER	FAST_SENDER
4986.672	SLOW_SENDER1	N/A
4987.478	RECEIVER	SLOW_SENDER1
4988.139	FAST_SENDER	N/A
4989.241	SLOW_SENDER2	N/A
4990.023	RECEIVER	SLOW_SENDER2
4993.751	RECEIVER	FAST_SENDER
4994.885	SLOW_SENDER1	N/A
4995.632	RECEIVER	SLOW_SENDER1
4996.153	FAST_SENDER	N/A
5002.234	RECEIVER	FAST_SENDER
5003.066	SLOW_SENDER1	N/A
5003.847	RECEIVER	SLOW_SENDER1
5004.668	FAST_SENDER	N/A
5010.655	RECEIVER	FAST_SENDER
5011.254	SLOW_SENDER1	N/A
5012.028	RECEIVER	SLOW_SENDER1
5013.089	FAST_SENDER	N/A
5019.257	RECEIVER	FAST_SENDER
5021.678	FAST_SENDER	N/A
5027.790	RECEIVER	FAST_SENDER
5030.221	FAST_SENDER	N/A
5036.330	RECEIVER	FAST_SENDER
5038.767	FAST_SENDER	N/A
5044.610	RECEIVER	FAST_SENDER
5047.012	FAST_SENDER	N/A
5052.910	RECEIVER	FAST_SENDER
5055.358	FAST_SENDER	N/A
5061.150	RECEIVER	FAST_SENDER
5063.560	FAST_SENDER	N/A
5069.536	RECEIVER	FAST_SENDER
5071.974	FAST_SENDER	N/A
5077.709	RECEIVER	FAST_SENDER
5080.121	FAST_SENDER	N/A
5085.908	RECEIVER	FAST_SENDER
5088.332	FAST_SENDER	N/A
5098.935	RECEIVER	FAST_SENDER
5101.385	FAST_SENDER	N/A
5107.327	RECEIVER	FAST_SENDER
5109.746	FAST_SENDER	N/A
5115.623	RECEIVER	FAST_SENDER
5118.048	FAST_SENDER	N/A
5124.062	RECEIVER	FAST_SENDER
5126.512	FAST_SENDER	N/A
5132.051	RECEIVER	FAST_SENDER
5134.497	FAST_SENDER	N/A
5140.621	RECEIVER	FAST_SENDER
5143.028	FAST_SENDER	N/A
5148.883	RECEIVER	FAST_SENDER
5151.327	FAST_SENDER	N/A
5153.560	SLOW_SENDER2	N/A
5157.391	RECEIVER	FAST_SENDER
5159.442	RECEIVER	SLOW_SENDER2
5159.799	FAST_SENDER	N/A
5165.840	RECEIVER	FAST_SENDER
5168.278	FAST_SENDER	N/A
5168.367	SLOW_SENDER2	N/A
5169.691	RECEIVER	SLOW_SENDER2
5174.507	RECEIVER	FAST_SENDER
5175.390	SLOW_SENDER1	N/A
5176.931	FAST_SENDER	N/A
5177.131	SLOW_SENDER2	N/A
5177.895	RECEIVER	SLOW_SENDER2
5180.977	RECEIVER	SLOW_SENDER1
5182.950	RECEIVER	FAST_SENDER
5185.325	SLOW_SENDER2	N/A
5185.392	FAST_SENDER	N/A
5186.090	RECEIVER	SLOW_SENDER2
5186.409	SLOW_SENDER1	N/A
5187.196	RECEIVER	SLOW_SENDER1
5191.848	RECEIVER	FAST_SENDER
5192.603	SLOW_SENDER1	N/A
5193.377	RECEIVER	SLOW_SENDER1
5193.496	SLOW_SENDER2	N/A
5194.240	RECEIVER	SLOW_SENDER2
5194.255	FAST_SENDER	N/A
5200.163	RECEIVER	FAST_SENDER
5200.803	SLOW_SENDER1	N/A
5201.544	RECEIVER	SLOW_SENDER1
5201.673	SLOW_SENDER2	N/A
5202.453	RECEIVER	SLOW_SENDER2
5202.609	FAST_SENDER	N/A
5208.619	RECEIVER	FAST_SENDER
5208.991	SLOW_SENDER1	N/A
5209.738	RECEIVER	SLOW_SENDER1
5209.891	SLOW_SENDER2	N/A
5210.649	RECEIVER	SLOW_SENDER2
5211.061	FAST_SENDER	N/A
5217.166	SLOW_SENDER1	N/A
5217.245	RECEIVER	FAST_SENDER
5217.894	RECEIVER	SLOW_SENDER1
5218.055	SLOW_SENDER2	N/A
5218.843	RECEIVER	SLOW_SENDER2
5219.689	FAST_SENDER	N/A
5225.303	SLOW_SENDER1	N/A
5225.703	RECEIVER	FAST_SENDER
5226.254	SLOW_SENDER2	N/A
5227.025	RECEIVER	SLOW_SENDER2
5229.442	RECEIVER	SLOW_SENDER1
5233.460	FAST_SENDER	N/A
5239.328	RECEIVER	FAST_SENDER
5241.773	FAST_SENDER	N/A
5247.584	RECEIVER	FAST_SENDER
5254.423	FAST_SENDER	N/A
5260.313	RECEIVER	FAST_SENDER
5262.748	FAST_SENDER	N/A
5268.745	RECEIVER	FAST_SENDER
5271.148	FAST_SENDER	N/A
5276.995	RECEIVER	FAST_SENDER
5279.407	FAST_SENDER	N/A
5285.269	RECEIVER	FAST_SENDER
5287.710	FAST_SENDER	N/A
5293.754	RECEIVER	FAST_SENDER
5296.199	FAST_SENDER	N/A
5302.172	RECEIVER	FAST_SENDER
5304.618	FAST_SENDER	N/A
5310.614	RECEIVER	FAST_SENDER
5313.018	FAST_SENDER	N/A
5318.981	RECEIVER	FAST_SENDER
5321.402	FAST_SENDER	N/A
5327.440	RECEIVER	FAST_SENDER
5329.889	FAST_SENDER	N/A
5340.091	RECEIVER	FAST_SENDER
5342.492	FAST_SENDER	N/A
5348.166	RECEIVER	FAST_SENDER
5350.601	FAST_SENDER	N/A
5356.321	RECEIVER	FAST_SENDER
5363.420	FAST_SENDER	N/A
5369.341	RECEIVER	FAST_SENDER
5371.777	FAST_SENDER	N/A
5377.496	RECEIVER	FAST_SENDER
5379.902	FAST_SENDER	N/A
5386.216	RECEIVER	FAST_SENDER
5388.618	FAST_SENDER	N/A
5390.590	SLOW_SENDER2	N/A
5392.840	SLOW_SENDER1	N/A
5394.690	RECEIVER	FAST_SENDER
5396.518	RECEIVER	SLOW_SENDER2
5397.090	FAST_SENDER	N/A
5398.995	RECEIVER	SLOW_SENDER1
5401.967	SLOW_SENDER2	N/A
5402.706	RECEIVER	SLOW_SENDER2
5404.432	SLOW_SENDER1	N/A
5405.188	RECEIVER	SLOW_SENDER1
5407.670	RECEIVER	FAST_SENDER
5410.111	FAST_SENDER	N/A
5410.628	SLOW_SENDER1	N/A
5411.387	RECEIVER	SLOW_SENDER1
5413.702	SLOW_SENDER2	N/A
5414.440	RECEIVER	SLOW_SENDER2
5416.451	RECEIVER	FAST_SENDER
5418.806	SLOW_SENDER1	N/A
5418.888	FAST_SENDER	N/A
5419.575	RECEIVER	SLOW_SENDER1
5421.867	SLOW_SENDER2	N/A
5422.640	RECEIVER	SLOW_SENDER2
5425.187	RECEIVER	FAST_SENDER
5426.990	SLOW_SENDER1	N/A
5427.594	FAST_SENDER	N/A
5427.736	RECEIVER	SLOW_SENDER1
5430.043	SLOW_SENDER2	N/A
5433.546	RECEIVER	FAST_SENDER
5435.157	SLOW_SENDER1	N/A
5435.939	RECEIVER	SLOW_SENDER1
5440.369	FAST_SENDER	N/A
5443.351	SLOW_SENDER1	N/A
5444.119	RECEIVER	SLOW_SENDER1
5446.602	RECEIVER	FAST_SENDER
5451.530	SLOW_SENDER1	N/A
5452.297	RECEIVER	SLOW_SENDER1
5453.706	FAST_SENDER	N/A
5459.678	RECEIVER	FAST_SENDER
5459.726	SLOW_SENDER1	N/A
5460.513	RECEIVER	SLOW_SENDER1
5462.105	FAST_SENDER	N/A
5467.931	SLOW_SENDER1	N/A
5468.369	RECEIVER	FAST_SENDER
5470.810	FAST_SENDER	N/A
5476.789	RECEIVER	FAST_SENDER
5479.194	FAST_SENDER	N/A
5484.799	RECEIVER	FAST_SENDER
5487.210	FAST_SENDER	N/A
5493.262	RECEIVER	FAST_SENDER
5495.682	FAST_SENDER	N/A
5501.838	RECEIVER	FAST_SENDER
5504.269	FAST_SENDER	N/A
5510.253	RECEIVER	FAST_SENDER
5512.687	FAST_SENDER	N/A
5518.671	RECEIVER	FAST_SENDER
5521.080	FAST_SENDER	N/A
5527.177	RECEIVER	FAST_SENDER
5534.406	FAST_SENDER	N/A
5540.498	RECEIVER	FAST_SENDER
5542.922	FAST_SENDER	N/A
5548.880	RECEIVER	FAST_SENDER
5551.324	FAST_SENDER	N/A
5557.447	RECEIVER	FAST_SENDER
5559.877	FAST_SENDER	N/A
5565.655	RECEIVER	FAST_SENDER
5568.071	FAST_SENDER	N/A
5573.905	RECEIVER	FAST_SENDER
5576.338	FAST_SENDER	N/A
5582.371	RECEIVER	FAST_SENDER
5584.786	FAST_SENDER	N/A
5590.576	RECEIVER	FAST_SENDER
5592.976	FAST_SENDER	N/A
5596.950	SLOW_SENDER2	N/A
5598.598	RECEIVER	FAST_SENDER
5602.777	RECEIVER	SLOW_SENDER2
5605.307	FAST_SENDER	N/A
5610.037	SLOW_SENDER2	N/A
5610.777	RECEIVER	SLOW_SENDER2
5615.694	RECEIVER	FAST_SENDER
5618.122	FAST_SENDER	N/A
5618.207	SLOW_SENDER2	N/A
5619.533	RECEIVER	SLOW_SENDER2
5623.722	RECEIVER	FAST_SENDER
5626.136	FAST_SENDER	N/A
5630.256	SLOW_SENDER2	N/A
5631.009	RECEIVER	SLOW_SENDER2
5632.206	RECEIVER	FAST_SENDER
5632.360	SLOW_SENDER1	N/A
5634.617	FAST_SENDER	N/A
5638.432	SLOW_SENDER2	N/A
5640.752	RECEIVER	FAST_SENDER
5645.700	SLOW_SENDER1	N/A
5646.471	RECEIVER	SLOW_SENDER1
5647.728	FAST_SENDER	N/A
5653.873	SLOW_SENDER1	N/A
5653.975	RECEIVER	FAST_SENDER
5654.687	RECEIVER	SLOW_SENDER1
5656.411	FAST_SENDER	N/A
5662.120	SLOW_SENDER1	N/A
5662.203	RECEIVER	FAST_SENDER
5662.861	RECEIVER	SLOW_SENDER1
5664.645	FAST_SENDER	N/A
5670.264	SLOW_SENDER1	N/A
5670.439	RECEIVER	FAST_SENDER
5672.872	FAST_SENDER	N/A
5679.058	RECEIVER	FAST_SENDER
5681.463	FAST_SENDER	N/A
5687.514	RECEIVER	FAST_SENDER
5689.940	FAST_SENDER	N/A
5695.883	RECEIVER	FAST_SENDER
5698.309	FAST_SENDER	N/A
5704.087	RECEIVER	FAST_SENDER
5706.515	FAST_SENDER	N/A
5712.326	RECEIVER	FAST_SENDER
5714.759	FAST_SENDER	N/A
[truncated: 10,524 more rows]
