# Supplementary material for: CATO: Wake-Up reCeiver-bAsed communicaTiOn for Batteryless Devices
Source: Sensors (Basel). 2025 Nov 7;25(22):6813. doi: 10.3390/s25226813 (PMC12655924; doi:10.3390/s25226813)
Supplement: Supplementary file 1 [file sensors-25-06813-s001.zip › File S1_Experimental_and_Simulation_Data/simulation/multiple_les/nodes5/mac_competing_nodes_both.csv]

time_s	node_id	received_from
2.700	FAST_SENDER	N/A
2.700	SLOW_SENDER1	N/A
2.700	SLOW_SENDER2	N/A
2.700	SLOW_SENDER3	N/A
8.655	RECEIVER	SLOW_SENDER3
15.945	SLOW_SENDER3	N/A
16.538	SLOW_SENDER1	N/A
16.682	SLOW_SENDER2	N/A
16.739	RECEIVER	SLOW_SENDER3
16.850	FAST_SENDER	N/A
19.142	SLOW_SENDER3	N/A
22.910	RECEIVER	SLOW_SENDER1
25.330	RECEIVER	SLOW_SENDER2
28.216	RECEIVER	FAST_SENDER
28.333	SLOW_SENDER1	N/A
30.653	FAST_SENDER	N/A
30.732	SLOW_SENDER2	N/A
32.653	FAST_SENDER	N/A
32.737	SLOW_SENDER3	N/A
33.333	SLOW_SENDER1	N/A
34.653	FAST_SENDER	N/A
34.968	RECEIVER	SLOW_SENDER3
35.732	SLOW_SENDER2	N/A
36.653	FAST_SENDER	N/A
38.333	SLOW_SENDER1	N/A
38.653	FAST_SENDER	N/A
40.653	FAST_SENDER	N/A
40.732	SLOW_SENDER2	N/A
42.374	SLOW_SENDER3	N/A
42.653	FAST_SENDER	N/A
43.093	RECEIVER	SLOW_SENDER3
43.333	SLOW_SENDER1	N/A
44.653	FAST_SENDER	N/A
45.424	RECEIVER	FAST_SENDER
45.732	SLOW_SENDER2	N/A
47.007	RECEIVER	SLOW_SENDER2
47.869	FAST_SENDER	N/A
49.869	FAST_SENDER	N/A
50.521	SLOW_SENDER3	N/A
51.869	FAST_SENDER	N/A
53.869	FAST_SENDER	N/A
55.869	FAST_SENDER	N/A
56.554	SLOW_SENDER2	N/A
56.763	SLOW_SENDER1	N/A
57.521	SLOW_SENDER3	N/A
57.528	RECEIVER	SLOW_SENDER1
57.869	FAST_SENDER	N/A
59.869	FAST_SENDER	N/A
61.869	FAST_SENDER	N/A
62.607	RECEIVER	FAST_SENDER
63.554	SLOW_SENDER2	N/A
64.521	SLOW_SENDER3	N/A
64.951	SLOW_SENDER1	N/A
65.012	FAST_SENDER	N/A
65.321	RECEIVER	SLOW_SENDER3
66.280	RECEIVER	FAST_SENDER
68.696	FAST_SENDER	N/A
70.554	SLOW_SENDER2	N/A
70.696	FAST_SENDER	N/A
72.696	FAST_SENDER	N/A
74.696	FAST_SENDER	N/A
75.554	SLOW_SENDER2	N/A
76.696	FAST_SENDER	N/A
78.696	FAST_SENDER	N/A
80.554	SLOW_SENDER2	N/A
80.696	FAST_SENDER	N/A
82.696	FAST_SENDER	N/A
83.091	RECEIVER	SLOW_SENDER2
92.753	SLOW_SENDER2	N/A
95.045	RECEIVER	SLOW_SENDER2
95.332	FAST_SENDER	N/A
97.332	FAST_SENDER	N/A
99.332	FAST_SENDER	N/A
101.332	FAST_SENDER	N/A
102.458	SLOW_SENDER2	N/A
103.221	RECEIVER	SLOW_SENDER2
103.332	FAST_SENDER	N/A
105.332	FAST_SENDER	N/A
107.332	FAST_SENDER	N/A
109.332	FAST_SENDER	N/A
111.615	RECEIVER	FAST_SENDER
114.024	FAST_SENDER	N/A
119.881	RECEIVER	FAST_SENDER
122.293	FAST_SENDER	N/A
123.096	RECEIVER	FAST_SENDER
125.529	FAST_SENDER	N/A
131.533	RECEIVER	FAST_SENDER
133.955	FAST_SENDER	N/A
134.727	RECEIVER	FAST_SENDER
137.128	FAST_SENDER	N/A
142.961	RECEIVER	FAST_SENDER
145.393	FAST_SENDER	N/A
146.167	RECEIVER	FAST_SENDER
148.598	FAST_SENDER	N/A
154.292	RECEIVER	FAST_SENDER
156.722	FAST_SENDER	N/A
157.453	RECEIVER	FAST_SENDER
159.890	FAST_SENDER	N/A
165.715	RECEIVER	FAST_SENDER
168.160	FAST_SENDER	N/A
168.944	RECEIVER	FAST_SENDER
171.386	FAST_SENDER	N/A
177.078	RECEIVER	FAST_SENDER
179.519	FAST_SENDER	N/A
180.309	RECEIVER	FAST_SENDER
182.713	FAST_SENDER	N/A
188.915	RECEIVER	FAST_SENDER
191.325	FAST_SENDER	N/A
192.092	RECEIVER	FAST_SENDER
194.530	FAST_SENDER	N/A
200.373	RECEIVER	FAST_SENDER
202.797	FAST_SENDER	N/A
203.589	RECEIVER	FAST_SENDER
205.994	FAST_SENDER	N/A
211.928	RECEIVER	FAST_SENDER
214.341	FAST_SENDER	N/A
215.098	RECEIVER	FAST_SENDER
217.539	FAST_SENDER	N/A
223.185	RECEIVER	FAST_SENDER
225.593	FAST_SENDER	N/A
226.382	RECEIVER	FAST_SENDER
228.823	FAST_SENDER	N/A
230.840	SLOW_SENDER1	N/A
231.960	SLOW_SENDER3	N/A
235.231	RECEIVER	FAST_SENDER
237.671	FAST_SENDER	N/A
239.426	RECEIVER	SLOW_SENDER3
239.671	FAST_SENDER	N/A
241.671	FAST_SENDER	N/A
243.671	FAST_SENDER	N/A
245.302	SLOW_SENDER1	N/A
245.671	FAST_SENDER	N/A
246.051	RECEIVER	SLOW_SENDER1
246.872	SLOW_SENDER3	N/A
247.671	FAST_SENDER	N/A
249.671	FAST_SENDER	N/A
251.671	FAST_SENDER	N/A
251.872	SLOW_SENDER3	N/A
252.418	RECEIVER	FAST_SENDER
253.496	SLOW_SENDER1	N/A
254.270	RECEIVER	SLOW_SENDER1
254.839	FAST_SENDER	N/A
255.613	RECEIVER	FAST_SENDER
256.872	SLOW_SENDER3	N/A
257.659	RECEIVER	SLOW_SENDER3
258.029	FAST_SENDER	N/A
258.788	RECEIVER	FAST_SENDER
261.220	FAST_SENDER	N/A
261.707	SLOW_SENDER1	N/A
262.461	RECEIVER	SLOW_SENDER1
263.872	RECEIVER	FAST_SENDER
265.065	SLOW_SENDER3	N/A
265.858	RECEIVER	SLOW_SENDER3
266.308	FAST_SENDER	N/A
266.770	SLOW_SENDER2	N/A
267.045	RECEIVER	FAST_SENDER
269.711	RECEIVER	SLOW_SENDER2
269.874	SLOW_SENDER1	N/A
272.131	SLOW_SENDER2	N/A
274.131	SLOW_SENDER2	N/A
276.131	SLOW_SENDER2	N/A
276.142	FAST_SENDER	N/A
276.514	SLOW_SENDER3	N/A
276.874	SLOW_SENDER1	N/A
278.131	SLOW_SENDER2	N/A
278.142	FAST_SENDER	N/A
278.885	RECEIVER	SLOW_SENDER3
280.131	SLOW_SENDER2	N/A
280.142	FAST_SENDER	N/A
282.131	SLOW_SENDER2	N/A
282.142	FAST_SENDER	N/A
283.874	SLOW_SENDER1	N/A
284.131	SLOW_SENDER2	N/A
284.142	FAST_SENDER	N/A
284.619	RECEIVER	SLOW_SENDER1
286.131	SLOW_SENDER2	N/A
286.142	FAST_SENDER	N/A
286.873	RECEIVER	SLOW_SENDER2
288.142	FAST_SENDER	N/A
290.142	FAST_SENDER	N/A
292.026	SLOW_SENDER1	N/A
292.293	SLOW_SENDER2	N/A
292.795	RECEIVER	SLOW_SENDER1
294.816	RECEIVER	SLOW_SENDER2
296.426	RECEIVER	FAST_SENDER
298.851	FAST_SENDER	N/A
299.600	RECEIVER	FAST_SENDER
300.227	SLOW_SENDER1	N/A
300.247	SLOW_SENDER2	N/A
300.978	RECEIVER	SLOW_SENDER1
302.041	FAST_SENDER	N/A
302.760	RECEIVER	FAST_SENDER
305.162	FAST_SENDER	N/A
306.706	RECEIVER	SLOW_SENDER2
307.162	FAST_SENDER	N/A
308.425	SLOW_SENDER1	N/A
309.162	FAST_SENDER	N/A
311.162	FAST_SENDER	N/A
313.162	FAST_SENDER	N/A
314.113	SLOW_SENDER2	N/A
315.162	FAST_SENDER	N/A
315.425	SLOW_SENDER1	N/A
317.162	FAST_SENDER	N/A
319.162	FAST_SENDER	N/A
319.926	RECEIVER	FAST_SENDER
322.327	FAST_SENDER	N/A
322.425	SLOW_SENDER1	N/A
323.692	RECEIVER	SLOW_SENDER1
324.483	RECEIVER	FAST_SENDER
326.928	FAST_SENDER	N/A
331.093	SLOW_SENDER1	N/A
331.830	RECEIVER	SLOW_SENDER1
339.263	SLOW_SENDER1	N/A
339.763	FAST_SENDER	N/A
340.506	RECEIVER	FAST_SENDER
342.944	FAST_SENDER	N/A
349.049	RECEIVER	FAST_SENDER
355.480	FAST_SENDER	N/A
356.208	RECEIVER	FAST_SENDER
358.614	FAST_SENDER	N/A
364.475	RECEIVER	FAST_SENDER
366.910	FAST_SENDER	N/A
367.675	RECEIVER	FAST_SENDER
370.077	FAST_SENDER	N/A
376.024	RECEIVER	FAST_SENDER
378.450	FAST_SENDER	N/A
379.253	RECEIVER	FAST_SENDER
381.687	FAST_SENDER	N/A
387.842	RECEIVER	FAST_SENDER
390.251	FAST_SENDER	N/A
391.027	RECEIVER	FAST_SENDER
393.439	FAST_SENDER	N/A
399.162	RECEIVER	FAST_SENDER
401.578	FAST_SENDER	N/A
402.338	RECEIVER	FAST_SENDER
404.758	FAST_SENDER	N/A
415.214	RECEIVER	FAST_SENDER
417.651	FAST_SENDER	N/A
418.421	RECEIVER	FAST_SENDER
420.852	FAST_SENDER	N/A
427.056	RECEIVER	FAST_SENDER
429.488	FAST_SENDER	N/A
430.238	RECEIVER	FAST_SENDER
432.669	FAST_SENDER	N/A
438.899	RECEIVER	FAST_SENDER
441.336	FAST_SENDER	N/A
441.920	SLOW_SENDER3	N/A
442.157	RECEIVER	FAST_SENDER
444.557	FAST_SENDER	N/A
447.679	RECEIVER	SLOW_SENDER3
453.109	SLOW_SENDER3	N/A
455.530	RECEIVER	SLOW_SENDER3
456.804	FAST_SENDER	N/A
462.633	RECEIVER	FAST_SENDER
462.935	SLOW_SENDER3	N/A
465.048	FAST_SENDER	N/A
465.418	RECEIVER	SLOW_SENDER3
475.450	SLOW_SENDER3	N/A
477.675	FAST_SENDER	N/A
478.470	SLOW_SENDER2	N/A
479.264	RECEIVER	SLOW_SENDER2
479.675	FAST_SENDER	N/A
481.675	FAST_SENDER	N/A
481.695	SLOW_SENDER2	N/A
483.675	FAST_SENDER	N/A
485.675	FAST_SENDER	N/A
485.888	RECEIVER	SLOW_SENDER2
487.675	FAST_SENDER	N/A
489.675	FAST_SENDER	N/A
491.300	SLOW_SENDER2	N/A
491.675	FAST_SENDER	N/A
493.414	RECEIVER	SLOW_SENDER2
493.675	FAST_SENDER	N/A
495.675	FAST_SENDER	N/A
497.675	FAST_SENDER	N/A
499.675	FAST_SENDER	N/A
500.855	SLOW_SENDER2	N/A
501.636	RECEIVER	SLOW_SENDER2
505.240	SLOW_SENDER1	N/A
506.005	RECEIVER	SLOW_SENDER1
508.431	SLOW_SENDER1	N/A
509.036	SLOW_SENDER2	N/A
509.837	RECEIVER	SLOW_SENDER2
510.672	RECEIVER	SLOW_SENDER1
513.343	FAST_SENDER	N/A
516.102	SLOW_SENDER1	N/A
516.874	RECEIVER	SLOW_SENDER1
517.256	SLOW_SENDER2	N/A
519.701	RECEIVER	SLOW_SENDER2
522.275	SLOW_SENDER1	N/A
523.018	RECEIVER	SLOW_SENDER1
526.174	FAST_SENDER	N/A
526.933	RECEIVER	FAST_SENDER
529.336	FAST_SENDER	N/A
530.462	SLOW_SENDER1	N/A
531.231	RECEIVER	SLOW_SENDER1
531.920	RECEIVER	FAST_SENDER
534.359	FAST_SENDER	N/A
538.643	SLOW_SENDER1	N/A
539.396	RECEIVER	SLOW_SENDER1
546.584	FAST_SENDER	N/A
546.812	SLOW_SENDER1	N/A
547.311	RECEIVER	FAST_SENDER
549.723	FAST_SENDER	N/A
550.722	RECEIVER	SLOW_SENDER1
551.723	FAST_SENDER	N/A
553.723	FAST_SENDER	N/A
555.723	FAST_SENDER	N/A
557.723	FAST_SENDER	N/A
558.122	SLOW_SENDER1	N/A
559.723	FAST_SENDER	N/A
561.723	FAST_SENDER	N/A
563.723	FAST_SENDER	N/A
564.478	RECEIVER	FAST_SENDER
566.893	FAST_SENDER	N/A
572.736	RECEIVER	FAST_SENDER
575.184	FAST_SENDER	N/A
575.976	RECEIVER	FAST_SENDER
578.391	FAST_SENDER	N/A
584.042	RECEIVER	FAST_SENDER
586.448	FAST_SENDER	N/A
587.179	RECEIVER	FAST_SENDER
589.623	FAST_SENDER	N/A
595.637	RECEIVER	FAST_SENDER
598.075	FAST_SENDER	N/A
598.873	RECEIVER	FAST_SENDER
601.291	FAST_SENDER	N/A
607.024	RECEIVER	FAST_SENDER
609.455	FAST_SENDER	N/A
610.219	RECEIVER	FAST_SENDER
612.621	FAST_SENDER	N/A
618.432	RECEIVER	FAST_SENDER
620.878	FAST_SENDER	N/A
621.639	RECEIVER	FAST_SENDER
624.059	FAST_SENDER	N/A
630.138	RECEIVER	FAST_SENDER
632.554	FAST_SENDER	N/A
633.293	RECEIVER	FAST_SENDER
635.724	FAST_SENDER	N/A
640.240	SLOW_SENDER3	N/A
641.793	RECEIVER	FAST_SENDER
642.687	RECEIVER	SLOW_SENDER3
644.200	FAST_SENDER	N/A
645.135	SLOW_SENDER3	N/A
649.467	RECEIVER	SLOW_SENDER3
656.654	FAST_SENDER	N/A
656.905	SLOW_SENDER3	N/A
658.654	FAST_SENDER	N/A
659.057	RECEIVER	SLOW_SENDER3
660.654	FAST_SENDER	N/A
662.654	FAST_SENDER	N/A
664.654	FAST_SENDER	N/A
666.491	SLOW_SENDER3	N/A
666.654	FAST_SENDER	N/A
667.254	RECEIVER	SLOW_SENDER3
668.654	FAST_SENDER	N/A
670.654	FAST_SENDER	N/A
671.421	RECEIVER	FAST_SENDER
673.863	FAST_SENDER	N/A
674.702	SLOW_SENDER3	N/A
675.502	RECEIVER	SLOW_SENDER3
682.928	SLOW_SENDER3	N/A
683.440	SLOW_SENDER2	N/A
684.233	RECEIVER	SLOW_SENDER2
686.501	FAST_SENDER	N/A
686.661	SLOW_SENDER2	N/A
691.284	RECEIVER	SLOW_SENDER2
698.730	SLOW_SENDER2	N/A
699.698	FAST_SENDER	N/A
701.253	RECEIVER	SLOW_SENDER2
701.698	FAST_SENDER	N/A
703.698	FAST_SENDER	N/A
705.698	FAST_SENDER	N/A
707.698	FAST_SENDER	N/A
708.685	SLOW_SENDER2	N/A
709.449	RECEIVER	SLOW_SENDER2
709.698	FAST_SENDER	N/A
711.698	FAST_SENDER	N/A
713.698	FAST_SENDER	N/A
714.426	RECEIVER	FAST_SENDER
716.836	FAST_SENDER	N/A
716.887	SLOW_SENDER2	N/A
718.171	RECEIVER	SLOW_SENDER2
719.698	RECEIVER	FAST_SENDER
722.106	FAST_SENDER	N/A
722.320	SLOW_SENDER1	N/A
725.595	SLOW_SENDER2	N/A
726.350	RECEIVER	SLOW_SENDER2
730.773	RECEIVER	SLOW_SENDER1
733.345	RECEIVER	FAST_SENDER
733.761	SLOW_SENDER2	N/A
735.756	FAST_SENDER	N/A
736.190	SLOW_SENDER1	N/A
736.516	RECEIVER	FAST_SENDER
740.626	RECEIVER	SLOW_SENDER1
748.062	SLOW_SENDER1	N/A
748.819	FAST_SENDER	N/A
750.235	RECEIVER	SLOW_SENDER1
750.819	FAST_SENDER	N/A
752.819	FAST_SENDER	N/A
754.819	FAST_SENDER	N/A
756.819	FAST_SENDER	N/A
758.819	FAST_SENDER	N/A
760.819	FAST_SENDER	N/A
762.819	FAST_SENDER	N/A
768.667	RECEIVER	FAST_SENDER
771.092	FAST_SENDER	N/A
773.284	RECEIVER	FAST_SENDER
775.719	FAST_SENDER	N/A
781.736	RECEIVER	FAST_SENDER
784.136	FAST_SENDER	N/A
784.895	RECEIVER	FAST_SENDER
787.317	FAST_SENDER	N/A
792.913	RECEIVER	FAST_SENDER
795.362	FAST_SENDER	N/A
796.159	RECEIVER	FAST_SENDER
798.601	FAST_SENDER	N/A
804.870	RECEIVER	FAST_SENDER
807.298	FAST_SENDER	N/A
808.075	RECEIVER	FAST_SENDER
810.493	FAST_SENDER	N/A
816.092	RECEIVER	FAST_SENDER
818.533	FAST_SENDER	N/A
819.291	RECEIVER	FAST_SENDER
821.707	FAST_SENDER	N/A
827.451	RECEIVER	FAST_SENDER
829.900	FAST_SENDER	N/A
830.692	RECEIVER	FAST_SENDER
837.972	FAST_SENDER	N/A
838.731	RECEIVER	FAST_SENDER
841.168	FAST_SENDER	N/A
846.911	RECEIVER	FAST_SENDER
848.120	SLOW_SENDER3	N/A
848.911	RECEIVER	SLOW_SENDER3
849.323	FAST_SENDER	N/A
851.338	SLOW_SENDER3	N/A
854.953	RECEIVER	SLOW_SENDER3
861.939	FAST_SENDER	N/A
863.939	FAST_SENDER	N/A
864.382	SLOW_SENDER3	N/A
865.939	FAST_SENDER	N/A
866.543	RECEIVER	SLOW_SENDER3
867.939	FAST_SENDER	N/A
869.939	FAST_SENDER	N/A
871.939	FAST_SENDER	N/A
873.939	FAST_SENDER	N/A
873.950	SLOW_SENDER3	N/A
874.700	RECEIVER	SLOW_SENDER3
875.939	FAST_SENDER	N/A
876.727	RECEIVER	FAST_SENDER
879.131	FAST_SENDER	N/A
882.104	SLOW_SENDER3	N/A
882.848	RECEIVER	SLOW_SENDER3
890.292	SLOW_SENDER3	N/A
892.299	FAST_SENDER	N/A
893.052	RECEIVER	FAST_SENDER
895.460	FAST_SENDER	N/A
899.140	SLOW_SENDER2	N/A
901.255	RECEIVER	FAST_SENDER
903.657	FAST_SENDER	N/A
904.410	RECEIVER	FAST_SENDER
905.129	RECEIVER	SLOW_SENDER2
906.828	FAST_SENDER	N/A
907.588	RECEIVER	FAST_SENDER
910.018	FAST_SENDER	N/A
910.549	SLOW_SENDER2	N/A
911.309	RECEIVER	SLOW_SENDER2
912.630	RECEIVER	FAST_SENDER
913.820	SLOW_SENDER1	N/A
915.035	FAST_SENDER	N/A
916.755	SLOW_SENDER2	N/A
917.507	RECEIVER	SLOW_SENDER2
920.175	RECEIVER	SLOW_SENDER1
921.361	RECEIVER	FAST_SENDER
923.790	FAST_SENDER	N/A
925.576	SLOW_SENDER1	N/A
929.497	RECEIVER	FAST_SENDER
930.576	SLOW_SENDER1	N/A
930.897	SLOW_SENDER2	N/A
931.640	RECEIVER	SLOW_SENDER2
931.902	FAST_SENDER	N/A
935.576	SLOW_SENDER1	N/A
937.615	RECEIVER	FAST_SENDER
939.051	SLOW_SENDER2	N/A
939.854	RECEIVER	SLOW_SENDER2
940.055	FAST_SENDER	N/A
940.576	SLOW_SENDER1	N/A
941.370	RECEIVER	SLOW_SENDER1
946.759	RECEIVER	FAST_SENDER
946.775	SLOW_SENDER1	N/A
947.508	RECEIVER	SLOW_SENDER1
949.202	FAST_SENDER	N/A
952.942	SLOW_SENDER1	N/A
953.707	RECEIVER	SLOW_SENDER1
955.278	RECEIVER	FAST_SENDER
961.123	SLOW_SENDER1	N/A
961.880	RECEIVER	SLOW_SENDER1
962.442	FAST_SENDER	N/A
968.407	RECEIVER	FAST_SENDER
969.282	SLOW_SENDER1	N/A
970.045	RECEIVER	SLOW_SENDER1
970.838	FAST_SENDER	N/A
976.783	RECEIVER	FAST_SENDER
977.448	SLOW_SENDER1	N/A
978.212	RECEIVER	SLOW_SENDER1
979.185	FAST_SENDER	N/A
985.033	RECEIVER	FAST_SENDER
985.651	SLOW_SENDER1	N/A
986.449	RECEIVER	SLOW_SENDER1
987.476	FAST_SENDER	N/A
993.866	SLOW_SENDER1	N/A
994.650	RECEIVER	SLOW_SENDER1
1000.004	FAST_SENDER	N/A
1002.090	SLOW_SENDER1	N/A
1006.110	RECEIVER	FAST_SENDER
1008.511	FAST_SENDER	N/A
1014.648	RECEIVER	FAST_SENDER
1017.067	FAST_SENDER	N/A
1022.633	RECEIVER	FAST_SENDER
1025.044	FAST_SENDER	N/A
1030.898	RECEIVER	FAST_SENDER
1033.309	FAST_SENDER	N/A
1039.496	RECEIVER	FAST_SENDER
1041.922	FAST_SENDER	N/A
1047.938	RECEIVER	FAST_SENDER
1050.385	FAST_SENDER	N/A
1055.700	SLOW_SENDER3	N/A
1056.103	RECEIVER	FAST_SENDER
1063.617	FAST_SENDER	N/A
1069.939	RECEIVER	FAST_SENDER
1070.706	SLOW_SENDER3	N/A
1071.436	RECEIVER	SLOW_SENDER3
1072.375	FAST_SENDER	N/A
1078.144	RECEIVER	FAST_SENDER
1078.867	SLOW_SENDER3	N/A
1079.650	RECEIVER	SLOW_SENDER3
1080.556	FAST_SENDER	N/A
1086.888	RECEIVER	FAST_SENDER
1089.311	FAST_SENDER	N/A
1090.357	SLOW_SENDER3	N/A
1091.113	RECEIVER	SLOW_SENDER3
1091.311	FAST_SENDER	N/A
1093.311	FAST_SENDER	N/A
1095.311	FAST_SENDER	N/A
1097.311	FAST_SENDER	N/A
1098.546	SLOW_SENDER3	N/A
1099.311	FAST_SENDER	N/A
1099.330	RECEIVER	SLOW_SENDER3
1101.311	FAST_SENDER	N/A
1103.311	FAST_SENDER	N/A
1103.440	SLOW_SENDER2	N/A
1107.904	RECEIVER	SLOW_SENDER2
1109.030	RECEIVER	FAST_SENDER
1111.476	FAST_SENDER	N/A
1113.338	SLOW_SENDER2	N/A
1113.476	FAST_SENDER	N/A
1114.089	RECEIVER	SLOW_SENDER2
1115.476	FAST_SENDER	N/A
1117.476	FAST_SENDER	N/A
1119.476	FAST_SENDER	N/A
1119.533	SLOW_SENDER2	N/A
1120.297	RECEIVER	SLOW_SENDER2
1121.476	FAST_SENDER	N/A
1123.476	FAST_SENDER	N/A
1125.476	FAST_SENDER	N/A
1127.710	SLOW_SENDER2	N/A
1128.424	RECEIVER	SLOW_SENDER2
1131.275	RECEIVER	FAST_SENDER
1133.681	FAST_SENDER	N/A
1135.849	SLOW_SENDER2	N/A
1139.658	RECEIVER	FAST_SENDER
1142.077	FAST_SENDER	N/A
1144.077	FAST_SENDER	N/A
1146.077	FAST_SENDER	N/A
1148.077	FAST_SENDER	N/A
1150.077	FAST_SENDER	N/A
1152.077	FAST_SENDER	N/A
1154.077	FAST_SENDER	N/A
1156.077	FAST_SENDER	N/A
1167.500	SLOW_SENDER1	N/A
1169.142	FAST_SENDER	N/A
1171.905	RECEIVER	SLOW_SENDER1
1175.451	RECEIVER	FAST_SENDER
1177.331	SLOW_SENDER1	N/A
1177.899	FAST_SENDER	N/A
1181.767	RECEIVER	SLOW_SENDER1
1184.050	RECEIVER	FAST_SENDER
1186.469	FAST_SENDER	N/A
1188.469	FAST_SENDER	N/A
1189.205	SLOW_SENDER1	N/A
1189.985	RECEIVER	SLOW_SENDER1
1190.469	FAST_SENDER	N/A
1192.469	FAST_SENDER	N/A
1194.469	FAST_SENDER	N/A
1196.469	FAST_SENDER	N/A
1197.422	SLOW_SENDER1	N/A
1198.178	RECEIVER	SLOW_SENDER1
1198.469	FAST_SENDER	N/A
1200.469	FAST_SENDER	N/A
1205.591	SLOW_SENDER1	N/A
1206.377	RECEIVER	SLOW_SENDER1
1207.591	RECEIVER	FAST_SENDER
1210.022	FAST_SENDER	N/A
1213.780	SLOW_SENDER1	N/A
1216.279	RECEIVER	FAST_SENDER
1218.682	FAST_SENDER	N/A
1224.352	RECEIVER	FAST_SENDER
1226.781	FAST_SENDER	N/A
1232.773	RECEIVER	FAST_SENDER
1235.185	FAST_SENDER	N/A
1241.134	RECEIVER	FAST_SENDER
1243.547	FAST_SENDER	N/A
1249.423	RECEIVER	FAST_SENDER
1251.863	FAST_SENDER	N/A
1257.859	RECEIVER	FAST_SENDER
1260.305	FAST_SENDER	N/A
1262.870	SLOW_SENDER3	N/A
1266.459	RECEIVER	FAST_SENDER
1268.861	RECEIVER	SLOW_SENDER3
1268.908	FAST_SENDER	N/A
1274.276	SLOW_SENDER3	N/A
1274.744	RECEIVER	FAST_SENDER
1277.180	FAST_SENDER	N/A
1278.308	RECEIVER	SLOW_SENDER3
1279.180	FAST_SENDER	N/A
1281.180	FAST_SENDER	N/A
1283.180	FAST_SENDER	N/A
1285.180	FAST_SENDER	N/A
1285.728	SLOW_SENDER3	N/A
1286.511	RECEIVER	SLOW_SENDER3
1287.180	FAST_SENDER	N/A
1289.180	FAST_SENDER	N/A
1291.180	FAST_SENDER	N/A
1293.934	SLOW_SENDER3	N/A
1294.718	RECEIVER	SLOW_SENDER3
1296.976	RECEIVER	FAST_SENDER
1299.384	FAST_SENDER	N/A
1302.143	SLOW_SENDER3	N/A
1302.877	RECEIVER	SLOW_SENDER3
1305.020	SLOW_SENDER2	N/A
1305.309	RECEIVER	FAST_SENDER
1309.181	RECEIVER	SLOW_SENDER2
1310.299	SLOW_SENDER3	N/A
1312.964	FAST_SENDER	N/A
1314.582	SLOW_SENDER2	N/A
1315.905	RECEIVER	SLOW_SENDER2
1319.001	RECEIVER	FAST_SENDER
1321.345	SLOW_SENDER2	N/A
1321.401	FAST_SENDER	N/A
1322.104	RECEIVER	SLOW_SENDER2
1327.987	RECEIVER	FAST_SENDER
1329.551	SLOW_SENDER2	N/A
1330.299	RECEIVER	SLOW_SENDER2
1330.391	FAST_SENDER	N/A
1336.675	RECEIVER	FAST_SENDER
1337.735	SLOW_SENDER2	N/A
1338.476	RECEIVER	SLOW_SENDER2
1339.122	FAST_SENDER	N/A
1345.314	RECEIVER	FAST_SENDER
1345.922	SLOW_SENDER2	N/A
1346.692	RECEIVER	SLOW_SENDER2
1347.721	FAST_SENDER	N/A
1353.414	RECEIVER	FAST_SENDER
1354.127	SLOW_SENDER2	N/A
1354.868	RECEIVER	SLOW_SENDER2
1355.826	FAST_SENDER	N/A
1361.486	RECEIVER	FAST_SENDER
1362.280	SLOW_SENDER2	N/A
1363.036	RECEIVER	SLOW_SENDER2
1363.895	FAST_SENDER	N/A
1369.741	RECEIVER	FAST_SENDER
1370.468	SLOW_SENDER2	N/A
1371.251	RECEIVER	SLOW_SENDER2
1372.184	FAST_SENDER	N/A
1378.323	RECEIVER	FAST_SENDER
1378.450	SLOW_SENDER1	N/A
1378.701	SLOW_SENDER2	N/A
1379.472	RECEIVER	SLOW_SENDER2
1380.739	FAST_SENDER	N/A
1384.324	RECEIVER	SLOW_SENDER1
1386.909	SLOW_SENDER2	N/A
1387.686	RECEIVER	SLOW_SENDER2
1389.731	SLOW_SENDER1	N/A
1390.477	RECEIVER	SLOW_SENDER1
1393.023	FAST_SENDER	N/A
1395.023	FAST_SENDER	N/A
1397.023	FAST_SENDER	N/A
1399.023	FAST_SENDER	N/A
1401.023	FAST_SENDER	N/A
1401.570	SLOW_SENDER1	N/A
1402.316	RECEIVER	SLOW_SENDER1
1403.023	FAST_SENDER	N/A
1405.023	FAST_SENDER	N/A
1407.023	FAST_SENDER	N/A
1409.723	SLOW_SENDER1	N/A
1410.463	RECEIVER	SLOW_SENDER1
1413.147	RECEIVER	FAST_SENDER
1415.595	FAST_SENDER	N/A
1417.903	SLOW_SENDER1	N/A
1418.679	RECEIVER	SLOW_SENDER1
1421.608	RECEIVER	FAST_SENDER
1424.017	FAST_SENDER	N/A
1426.085	SLOW_SENDER1	N/A
1426.824	RECEIVER	SLOW_SENDER1
1429.592	RECEIVER	FAST_SENDER
1432.042	FAST_SENDER	N/A
1434.264	SLOW_SENDER1	N/A
1435.014	RECEIVER	SLOW_SENDER1
1437.709	RECEIVER	FAST_SENDER
1440.139	FAST_SENDER	N/A
1446.165	RECEIVER	FAST_SENDER
1448.600	FAST_SENDER	N/A
1454.874	RECEIVER	FAST_SENDER
1457.322	FAST_SENDER	N/A
1463.423	RECEIVER	FAST_SENDER
1465.860	FAST_SENDER	N/A
1471.629	RECEIVER	FAST_SENDER
1474.032	FAST_SENDER	N/A
1474.600	SLOW_SENDER3	N/A
1480.300	RECEIVER	SLOW_SENDER3
1485.515	RECEIVER	FAST_SENDER
1485.700	SLOW_SENDER3	N/A
1486.500	RECEIVER	SLOW_SENDER3
1487.582	FAST_SENDER	N/A
1491.948	SLOW_SENDER3	N/A
1493.198	RECEIVER	FAST_SENDER
1495.644	FAST_SENDER	N/A
1496.354	RECEIVER	SLOW_SENDER3
1497.644	FAST_SENDER	N/A
1499.644	FAST_SENDER	N/A
1501.644	FAST_SENDER	N/A
1503.644	FAST_SENDER	N/A
1503.769	SLOW_SENDER3	N/A
1504.526	RECEIVER	SLOW_SENDER3
1505.644	FAST_SENDER	N/A
1507.644	FAST_SENDER	N/A
1509.644	FAST_SENDER	N/A
1511.970	SLOW_SENDER3	N/A
1512.703	RECEIVER	SLOW_SENDER3
1515.440	RECEIVER	FAST_SENDER
1517.880	FAST_SENDER	N/A
1520.108	SLOW_SENDER3	N/A
1520.881	RECEIVER	SLOW_SENDER3
1524.191	RECEIVER	FAST_SENDER
1528.306	SLOW_SENDER3	N/A
1531.245	FAST_SENDER	N/A
1537.324	RECEIVER	FAST_SENDER
1539.732	FAST_SENDER	N/A
1545.966	RECEIVER	FAST_SENDER
1548.366	FAST_SENDER	N/A
1550.890	SLOW_SENDER2	N/A
1553.821	RECEIVER	FAST_SENDER
1556.267	FAST_SENDER	N/A
1556.492	RECEIVER	SLOW_SENDER2
1561.878	RECEIVER	FAST_SENDER
1561.898	SLOW_SENDER2	N/A
1562.654	RECEIVER	SLOW_SENDER2
1564.312	FAST_SENDER	N/A
1568.096	SLOW_SENDER2	N/A
1568.897	RECEIVER	SLOW_SENDER2
1570.241	RECEIVER	FAST_SENDER
1572.673	FAST_SENDER	N/A
1576.334	SLOW_SENDER2	N/A
1577.078	RECEIVER	SLOW_SENDER2
1582.819	RECEIVER	FAST_SENDER
1584.491	SLOW_SENDER2	N/A
1585.209	RECEIVER	SLOW_SENDER2
1585.239	FAST_SENDER	N/A
1590.962	RECEIVER	FAST_SENDER
1592.616	SLOW_SENDER2	N/A
1593.378	FAST_SENDER	N/A
1593.383	RECEIVER	SLOW_SENDER2
1598.480	SLOW_SENDER1	N/A
1599.415	RECEIVER	FAST_SENDER
1600.821	SLOW_SENDER2	N/A
1601.579	RECEIVER	SLOW_SENDER2
1601.865	FAST_SENDER	N/A
1604.503	RECEIVER	SLOW_SENDER1
1607.691	RECEIVER	FAST_SENDER
1609.002	SLOW_SENDER2	N/A
1609.750	RECEIVER	SLOW_SENDER2
1609.939	SLOW_SENDER1	N/A
1610.137	FAST_SENDER	N/A
1610.689	RECEIVER	SLOW_SENDER1
1616.115	SLOW_SENDER1	N/A
1616.889	RECEIVER	SLOW_SENDER1
1617.150	SLOW_SENDER2	N/A
1617.938	RECEIVER	SLOW_SENDER2
1620.834	RECEIVER	FAST_SENDER
1623.284	FAST_SENDER	N/A
1624.312	SLOW_SENDER1	N/A
1625.058	RECEIVER	SLOW_SENDER1
1625.343	SLOW_SENDER2	N/A
1626.108	RECEIVER	SLOW_SENDER2
1633.522	SLOW_SENDER2	N/A
1633.588	RECEIVER	FAST_SENDER
1635.988	FAST_SENDER	N/A
1637.988	FAST_SENDER	N/A
1638.399	SLOW_SENDER1	N/A
1639.158	RECEIVER	SLOW_SENDER1
1639.988	FAST_SENDER	N/A
1640.522	SLOW_SENDER2	N/A
1641.988	FAST_SENDER	N/A
1643.988	FAST_SENDER	N/A
1645.988	FAST_SENDER	N/A
1647.522	SLOW_SENDER2	N/A
1647.988	FAST_SENDER	N/A
1648.243	RECEIVER	SLOW_SENDER2
1649.988	FAST_SENDER	N/A
1655.644	SLOW_SENDER2	N/A
1655.963	RECEIVER	FAST_SENDER
1663.942	FAST_SENDER	N/A
1669.835	RECEIVER	FAST_SENDER
1672.268	FAST_SENDER	N/A
1678.269	RECEIVER	FAST_SENDER
1680.683	FAST_SENDER	N/A
1684.580	SLOW_SENDER3	N/A
1686.457	RECEIVER	FAST_SENDER
1688.756	RECEIVER	SLOW_SENDER3
1688.873	FAST_SENDER	N/A
1694.190	SLOW_SENDER3	N/A
1694.812	RECEIVER	FAST_SENDER
1695.504	RECEIVER	SLOW_SENDER3
1697.223	FAST_SENDER	N/A
1700.910	SLOW_SENDER3	N/A
1701.681	RECEIVER	SLOW_SENDER3
1703.229	RECEIVER	FAST_SENDER
1705.675	FAST_SENDER	N/A
1709.102	SLOW_SENDER3	N/A
1709.863	RECEIVER	SLOW_SENDER3
1711.477	RECEIVER	FAST_SENDER
1713.918	FAST_SENDER	N/A
1717.263	SLOW_SENDER3	N/A
1718.049	RECEIVER	SLOW_SENDER3
1719.497	RECEIVER	FAST_SENDER
1721.942	FAST_SENDER	N/A
1725.470	SLOW_SENDER3	N/A
1726.193	RECEIVER	SLOW_SENDER3
1727.781	RECEIVER	FAST_SENDER
1733.593	SLOW_SENDER3	N/A
1734.369	RECEIVER	SLOW_SENDER3
1734.897	FAST_SENDER	N/A
1740.935	RECEIVER	FAST_SENDER
1741.774	SLOW_SENDER3	N/A
1742.514	RECEIVER	SLOW_SENDER3
1743.339	FAST_SENDER	N/A
1749.320	RECEIVER	FAST_SENDER
1749.937	SLOW_SENDER3	N/A
1750.755	RECEIVER	SLOW_SENDER3
1751.721	FAST_SENDER	N/A
1757.623	RECEIVER	FAST_SENDER
1758.170	SLOW_SENDER3	N/A
1758.919	RECEIVER	SLOW_SENDER3
1760.024	FAST_SENDER	N/A
1765.924	RECEIVER	FAST_SENDER
1766.357	SLOW_SENDER3	N/A
1768.337	FAST_SENDER	N/A
1774.317	RECEIVER	FAST_SENDER
1776.751	FAST_SENDER	N/A
1782.521	RECEIVER	FAST_SENDER
1784.969	FAST_SENDER	N/A
1791.266	RECEIVER	FAST_SENDER
1793.714	FAST_SENDER	N/A
1799.972	RECEIVER	FAST_SENDER
1802.401	FAST_SENDER	N/A
1802.870	SLOW_SENDER1	N/A
1808.756	RECEIVER	SLOW_SENDER1
1813.593	RECEIVER	FAST_SENDER
1814.195	SLOW_SENDER1	N/A
1816.031	FAST_SENDER	N/A
1818.056	RECEIVER	SLOW_SENDER1
1819.950	SLOW_SENDER2	N/A
1822.074	RECEIVER	FAST_SENDER
1824.506	FAST_SENDER	N/A
1825.974	RECEIVER	SLOW_SENDER2
1826.506	FAST_SENDER	N/A
1827.153	SLOW_SENDER1	N/A
1827.883	RECEIVER	SLOW_SENDER1
1828.506	FAST_SENDER	N/A
1830.506	FAST_SENDER	N/A
1831.399	SLOW_SENDER2	N/A
1832.506	FAST_SENDER	N/A
1834.506	FAST_SENDER	N/A
1835.031	RECEIVER	SLOW_SENDER2
1835.328	SLOW_SENDER1	N/A
1836.506	FAST_SENDER	N/A
1838.506	FAST_SENDER	N/A
1840.506	FAST_SENDER	N/A
1842.328	SLOW_SENDER1	N/A
1842.438	SLOW_SENDER2	N/A
1842.506	FAST_SENDER	N/A
1844.506	FAST_SENDER	N/A
1846.506	FAST_SENDER	N/A
1846.717	RECEIVER	SLOW_SENDER2
1848.506	FAST_SENDER	N/A
1849.328	SLOW_SENDER1	N/A
1850.506	FAST_SENDER	N/A
1852.506	FAST_SENDER	N/A
1854.506	FAST_SENDER	N/A
1856.328	SLOW_SENDER1	N/A
1856.506	FAST_SENDER	N/A
1858.506	FAST_SENDER	N/A
1860.506	FAST_SENDER	N/A
1863.328	SLOW_SENDER1	N/A
1866.720	RECEIVER	FAST_SENDER
1869.129	FAST_SENDER	N/A
1871.129	FAST_SENDER	N/A
1873.129	FAST_SENDER	N/A
1875.129	FAST_SENDER	N/A
1877.129	FAST_SENDER	N/A
1879.129	FAST_SENDER	N/A
1881.129	FAST_SENDER	N/A
1883.129	FAST_SENDER	N/A
1888.954	RECEIVER	FAST_SENDER
1891.354	FAST_SENDER	N/A
1897.447	RECEIVER	FAST_SENDER
1899.871	FAST_SENDER	N/A
1906.000	RECEIVER	FAST_SENDER
1908.435	FAST_SENDER	N/A
1914.097	RECEIVER	FAST_SENDER
1916.501	FAST_SENDER	N/A
1922.266	RECEIVER	FAST_SENDER
1922.650	SLOW_SENDER3	N/A
1924.683	FAST_SENDER	N/A
1928.554	RECEIVER	SLOW_SENDER3
1930.636	RECEIVER	FAST_SENDER
1933.085	FAST_SENDER	N/A
1933.993	SLOW_SENDER3	N/A
1934.777	RECEIVER	SLOW_SENDER3
1939.051	RECEIVER	FAST_SENDER
1940.226	SLOW_SENDER3	N/A
1940.982	RECEIVER	SLOW_SENDER3
1941.496	FAST_SENDER	N/A
1947.383	RECEIVER	FAST_SENDER
1948.396	SLOW_SENDER3	N/A
1949.179	RECEIVER	SLOW_SENDER3
1949.832	FAST_SENDER	N/A
1955.712	RECEIVER	FAST_SENDER
1956.588	SLOW_SENDER3	N/A
1957.379	RECEIVER	SLOW_SENDER3
1958.133	FAST_SENDER	N/A
1964.827	SLOW_SENDER3	N/A
1965.606	RECEIVER	SLOW_SENDER3
1968.928	RECEIVER	FAST_SENDER
1971.369	FAST_SENDER	N/A
1973.021	SLOW_SENDER3	N/A
1974.323	RECEIVER	SLOW_SENDER3
1977.288	RECEIVER	FAST_SENDER
1979.735	FAST_SENDER	N/A
1981.739	SLOW_SENDER3	N/A
1982.559	RECEIVER	SLOW_SENDER3
1989.959	SLOW_SENDER3	N/A
1990.032	RECEIVER	FAST_SENDER
1990.735	RECEIVER	SLOW_SENDER3
1992.457	FAST_SENDER	N/A
1998.168	SLOW_SENDER3	N/A
1998.553	RECEIVER	FAST_SENDER
2006.113	FAST_SENDER	N/A
2010.300	SLOW_SENDER2	N/A
2012.134	RECEIVER	FAST_SENDER
2014.555	FAST_SENDER	N/A
2016.151	RECEIVER	SLOW_SENDER2
2020.206	RECEIVER	FAST_SENDER
2021.573	SLOW_SENDER2	N/A
2022.348	RECEIVER	SLOW_SENDER2
2022.635	FAST_SENDER	N/A
2027.782	SLOW_SENDER2	N/A
2028.109	RECEIVER	FAST_SENDER
2030.430	SLOW_SENDER1	N/A
2031.709	RECEIVER	SLOW_SENDER2
2032.430	SLOW_SENDER1	N/A
2034.430	SLOW_SENDER1	N/A
2035.453	FAST_SENDER	N/A
2036.430	SLOW_SENDER1	N/A
2037.453	FAST_SENDER	N/A
2038.430	SLOW_SENDER1	N/A
2039.127	SLOW_SENDER2	N/A
2039.453	FAST_SENDER	N/A
2039.878	RECEIVER	SLOW_SENDER2
2040.430	SLOW_SENDER1	N/A
2041.453	FAST_SENDER	N/A
2042.430	SLOW_SENDER1	N/A
2043.453	FAST_SENDER	N/A
2044.430	SLOW_SENDER1	N/A
2045.453	FAST_SENDER	N/A
2047.279	SLOW_SENDER2	N/A
2047.453	FAST_SENDER	N/A
2048.016	RECEIVER	SLOW_SENDER2
2049.453	FAST_SENDER	N/A
2050.855	RECEIVER	SLOW_SENDER1
2055.464	SLOW_SENDER2	N/A
2055.835	RECEIVER	FAST_SENDER
2056.274	SLOW_SENDER1	N/A
2057.027	RECEIVER	SLOW_SENDER1
2062.472	SLOW_SENDER1	N/A
2063.026	FAST_SENDER	N/A
2063.248	RECEIVER	SLOW_SENDER1
2068.976	RECEIVER	FAST_SENDER
2070.666	SLOW_SENDER1	N/A
2071.409	FAST_SENDER	N/A
2071.450	RECEIVER	SLOW_SENDER1
2077.702	RECEIVER	FAST_SENDER
2078.872	SLOW_SENDER1	N/A
2079.621	RECEIVER	SLOW_SENDER1
2080.103	FAST_SENDER	N/A
2086.221	RECEIVER	FAST_SENDER
2087.056	SLOW_SENDER1	N/A
2087.805	RECEIVER	SLOW_SENDER1
2088.633	FAST_SENDER	N/A
2094.216	RECEIVER	FAST_SENDER
2095.205	SLOW_SENDER1	N/A
2095.929	RECEIVER	SLOW_SENDER1
2096.636	FAST_SENDER	N/A
2102.094	RECEIVER	FAST_SENDER
2103.365	SLOW_SENDER1	N/A
2104.143	RECEIVER	SLOW_SENDER1
2104.528	FAST_SENDER	N/A
2110.431	RECEIVER	FAST_SENDER
2112.852	FAST_SENDER	N/A
2114.852	FAST_SENDER	N/A
2116.852	FAST_SENDER	N/A
2118.852	FAST_SENDER	N/A
2120.852	FAST_SENDER	N/A
2122.852	FAST_SENDER	N/A
2124.852	FAST_SENDER	N/A
2126.852	FAST_SENDER	N/A
2132.794	RECEIVER	FAST_SENDER
2135.228	FAST_SENDER	N/A
2141.290	RECEIVER	FAST_SENDER
2143.701	FAST_SENDER	N/A
2149.217	RECEIVER	FAST_SENDER
2151.665	FAST_SENDER	N/A
2157.429	RECEIVER	FAST_SENDER
2159.873	FAST_SENDER	N/A
2162.330	SLOW_SENDER3	N/A
2165.991	RECEIVER	FAST_SENDER
2168.391	RECEIVER	SLOW_SENDER3
2168.409	FAST_SENDER	N/A
2173.811	SLOW_SENDER3	N/A
2174.382	RECEIVER	FAST_SENDER
2176.787	FAST_SENDER	N/A
2177.734	RECEIVER	SLOW_SENDER3
2178.787	FAST_SENDER	N/A
2180.787	FAST_SENDER	N/A
2182.787	FAST_SENDER	N/A
2184.787	FAST_SENDER	N/A
2185.181	SLOW_SENDER3	N/A
2185.945	RECEIVER	SLOW_SENDER3
2186.787	FAST_SENDER	N/A
2188.787	FAST_SENDER	N/A
2190.787	FAST_SENDER	N/A
2193.383	SLOW_SENDER3	N/A
2194.180	RECEIVER	SLOW_SENDER3
2196.471	RECEIVER	FAST_SENDER
2198.916	FAST_SENDER	N/A
2201.623	SLOW_SENDER3	N/A
2202.371	RECEIVER	SLOW_SENDER3
2205.092	RECEIVER	FAST_SENDER
2207.525	FAST_SENDER	N/A
2209.773	SLOW_SENDER3	N/A
2210.550	RECEIVER	SLOW_SENDER3
2213.771	RECEIVER	FAST_SENDER
2216.185	FAST_SENDER	N/A
2217.979	SLOW_SENDER3	N/A
2220.110	SLOW_SENDER2	N/A
2222.138	RECEIVER	FAST_SENDER
2224.493	RECEIVER	SLOW_SENDER2
2224.582	FAST_SENDER	N/A
2229.909	SLOW_SENDER2	N/A
2230.691	RECEIVER	FAST_SENDER
2233.137	FAST_SENDER	N/A
2234.589	RECEIVER	SLOW_SENDER2
2235.137	FAST_SENDER	N/A
2237.137	FAST_SENDER	N/A
2239.137	FAST_SENDER	N/A
2241.137	FAST_SENDER	N/A
2241.989	SLOW_SENDER2	N/A
2242.724	RECEIVER	SLOW_SENDER2
2243.137	FAST_SENDER	N/A
2245.137	FAST_SENDER	N/A
2247.137	FAST_SENDER	N/A
2250.126	SLOW_SENDER2	N/A
2250.930	RECEIVER	SLOW_SENDER2
2253.159	RECEIVER	FAST_SENDER
2255.586	FAST_SENDER	N/A
2258.367	SLOW_SENDER2	N/A
2259.106	RECEIVER	SLOW_SENDER2
2261.175	RECEIVER	FAST_SENDER
2263.605	FAST_SENDER	N/A
2266.533	SLOW_SENDER2	N/A
2267.292	RECEIVER	SLOW_SENDER2
2269.439	RECEIVER	FAST_SENDER
2269.640	SLOW_SENDER1	N/A
2271.846	FAST_SENDER	N/A
2274.735	SLOW_SENDER2	N/A
2275.468	RECEIVER	SLOW_SENDER2
2277.968	RECEIVER	FAST_SENDER
2280.391	FAST_SENDER	N/A
2284.377	SLOW_SENDER1	N/A
2286.329	RECEIVER	FAST_SENDER
2288.728	RECEIVER	SLOW_SENDER1
2288.763	FAST_SENDER	N/A
2290.763	FAST_SENDER	N/A
2292.763	FAST_SENDER	N/A
2294.763	FAST_SENDER	N/A
2296.173	SLOW_SENDER1	N/A
2296.763	FAST_SENDER	N/A
2296.928	RECEIVER	SLOW_SENDER1
2298.763	FAST_SENDER	N/A
2300.763	FAST_SENDER	N/A
2302.763	FAST_SENDER	N/A
2304.334	SLOW_SENDER1	N/A
2305.135	RECEIVER	SLOW_SENDER1
2309.300	RECEIVER	FAST_SENDER
2311.719	FAST_SENDER	N/A
2312.563	SLOW_SENDER1	N/A
2313.310	RECEIVER	SLOW_SENDER1
2317.566	RECEIVER	FAST_SENDER
2319.984	FAST_SENDER	N/A
2325.555	RECEIVER	FAST_SENDER
2327.978	FAST_SENDER	N/A
2334.045	RECEIVER	FAST_SENDER
2336.470	FAST_SENDER	N/A
2342.303	RECEIVER	FAST_SENDER
2344.741	FAST_SENDER	N/A
2350.771	RECEIVER	FAST_SENDER
2353.184	FAST_SENDER	N/A
2359.201	RECEIVER	FAST_SENDER
2361.621	FAST_SENDER	N/A
2367.450	RECEIVER	FAST_SENDER
2369.882	FAST_SENDER	N/A
2374.390	SLOW_SENDER3	N/A
2375.739	RECEIVER	FAST_SENDER
2378.156	FAST_SENDER	N/A
2378.646	RECEIVER	SLOW_SENDER3
2384.052	SLOW_SENDER3	N/A
2384.381	RECEIVER	FAST_SENDER
2387.974	RECEIVER	SLOW_SENDER3
2392.166	FAST_SENDER	N/A
2394.166	FAST_SENDER	N/A
2395.379	SLOW_SENDER3	N/A
2396.104	RECEIVER	SLOW_SENDER3
2396.166	FAST_SENDER	N/A
2398.166	FAST_SENDER	N/A
2400.166	FAST_SENDER	N/A
2402.166	FAST_SENDER	N/A
2403.505	SLOW_SENDER3	N/A
2404.166	FAST_SENDER	N/A
2404.280	RECEIVER	SLOW_SENDER3
2406.166	FAST_SENDER	N/A
2411.708	SLOW_SENDER3	N/A
2412.003	RECEIVER	FAST_SENDER
2419.986	FAST_SENDER	N/A
2425.669	RECEIVER	FAST_SENDER
2428.102	FAST_SENDER	N/A
2434.253	RECEIVER	FAST_SENDER
2438.960	SLOW_SENDER2	N/A
2441.275	FAST_SENDER	N/A
2445.169	RECEIVER	SLOW_SENDER2
2446.872	RECEIVER	FAST_SENDER
2449.287	FAST_SENDER	N/A
2450.578	SLOW_SENDER2	N/A
2451.355	RECEIVER	SLOW_SENDER2
2460.048	RECEIVER	FAST_SENDER
2462.319	SLOW_SENDER2	N/A
2462.489	FAST_SENDER	N/A
2463.074	RECEIVER	SLOW_SENDER2
2464.489	FAST_SENDER	N/A
2466.489	FAST_SENDER	N/A
2468.489	FAST_SENDER	N/A
2470.477	SLOW_SENDER2	N/A
2470.489	FAST_SENDER	N/A
2471.274	RECEIVER	SLOW_SENDER2
2472.489	FAST_SENDER	N/A
2474.489	FAST_SENDER	N/A
2476.489	FAST_SENDER	N/A
2476.560	SLOW_SENDER1	N/A
2478.698	SLOW_SENDER2	N/A
2479.455	RECEIVER	SLOW_SENDER2
2480.672	RECEIVER	SLOW_SENDER1
2482.803	RECEIVER	FAST_SENDER
2485.219	FAST_SENDER	N/A
2486.093	SLOW_SENDER1	N/A
2486.838	RECEIVER	SLOW_SENDER1
2486.881	SLOW_SENDER2	N/A
2487.625	RECEIVER	SLOW_SENDER2
2490.921	RECEIVER	FAST_SENDER
2492.256	SLOW_SENDER1	N/A
2493.047	RECEIVER	SLOW_SENDER1
2493.324	FAST_SENDER	N/A
2495.055	SLOW_SENDER2	N/A
2495.830	RECEIVER	SLOW_SENDER2
2498.941	RECEIVER	FAST_SENDER
2500.497	SLOW_SENDER1	N/A
2501.236	RECEIVER	SLOW_SENDER1
2501.357	FAST_SENDER	N/A
2507.204	RECEIVER	FAST_SENDER
2508.645	SLOW_SENDER1	N/A
2509.389	RECEIVER	SLOW_SENDER1
2509.604	FAST_SENDER	N/A
2515.842	RECEIVER	FAST_SENDER
2516.799	SLOW_SENDER1	N/A
2517.563	RECEIVER	SLOW_SENDER1
2522.685	FAST_SENDER	N/A
2524.986	SLOW_SENDER1	N/A
2525.752	RECEIVER	SLOW_SENDER1
2528.902	RECEIVER	FAST_SENDER
2531.329	FAST_SENDER	N/A
2533.199	SLOW_SENDER1	N/A
2534.527	RECEIVER	SLOW_SENDER1
2537.398	RECEIVER	FAST_SENDER
2539.827	FAST_SENDER	N/A
2541.958	SLOW_SENDER1	N/A
2542.749	RECEIVER	SLOW_SENDER1
2545.971	RECEIVER	FAST_SENDER
2548.388	FAST_SENDER	N/A
2550.169	SLOW_SENDER1	N/A
2550.921	RECEIVER	SLOW_SENDER1
2554.489	RECEIVER	FAST_SENDER
2556.899	FAST_SENDER	N/A
2562.841	RECEIVER	FAST_SENDER
2565.243	FAST_SENDER	N/A
2570.910	RECEIVER	FAST_SENDER
2573.334	FAST_SENDER	N/A
2577.540	SLOW_SENDER3	N/A
2579.039	RECEIVER	FAST_SENDER
2581.489	FAST_SENDER	N/A
2583.370	RECEIVER	SLOW_SENDER3
2587.462	RECEIVER	FAST_SENDER
2589.902	FAST_SENDER	N/A
2590.883	SLOW_SENDER3	N/A
2591.678	RECEIVER	SLOW_SENDER3
2595.838	RECEIVER	FAST_SENDER
2598.238	FAST_SENDER	N/A
2599.092	SLOW_SENDER3	N/A
2599.884	RECEIVER	SLOW_SENDER3
2604.296	RECEIVER	FAST_SENDER
2606.746	FAST_SENDER	N/A
2607.327	SLOW_SENDER3	N/A
2608.076	RECEIVER	SLOW_SENDER3
2613.061	RECEIVER	FAST_SENDER
2615.483	FAST_SENDER	N/A
2615.513	SLOW_SENDER3	N/A
2616.817	RECEIVER	SLOW_SENDER3
2621.452	RECEIVER	FAST_SENDER
2623.861	FAST_SENDER	N/A
2624.264	SLOW_SENDER3	N/A
2625.047	RECEIVER	SLOW_SENDER3
2630.134	RECEIVER	FAST_SENDER
2632.450	SLOW_SENDER3	N/A
2632.551	FAST_SENDER	N/A
2633.198	RECEIVER	SLOW_SENDER3
2639.064	RECEIVER	FAST_SENDER
2640.637	SLOW_SENDER3	N/A
2641.431	RECEIVER	SLOW_SENDER3
2641.478	FAST_SENDER	N/A
2647.664	RECEIVER	FAST_SENDER
2648.846	SLOW_SENDER3	N/A
2649.605	RECEIVER	SLOW_SENDER3
2650.106	FAST_SENDER	N/A
2656.145	RECEIVER	FAST_SENDER
2658.587	FAST_SENDER	N/A
2659.400	SLOW_SENDER2	N/A
2664.233	RECEIVER	FAST_SENDER
2665.326	RECEIVER	SLOW_SENDER2
2666.678	FAST_SENDER	N/A
2670.734	SLOW_SENDER2	N/A
2671.536	RECEIVER	SLOW_SENDER2
2672.398	RECEIVER	FAST_SENDER
2674.837	FAST_SENDER	N/A
2676.941	SLOW_SENDER2	N/A
2677.665	RECEIVER	SLOW_SENDER2
2681.034	RECEIVER	FAST_SENDER
2683.456	FAST_SENDER	N/A
2685.089	SLOW_SENDER2	N/A
2685.846	RECEIVER	SLOW_SENDER2
2689.071	RECEIVER	FAST_SENDER
2691.521	FAST_SENDER	N/A
2693.274	SLOW_SENDER2	N/A
2694.561	RECEIVER	SLOW_SENDER2
2698.124	RECEIVER	FAST_SENDER
2700.551	FAST_SENDER	N/A
2701.965	SLOW_SENDER2	N/A
2702.724	RECEIVER	SLOW_SENDER2
2706.574	RECEIVER	FAST_SENDER
2709.000	FAST_SENDER	N/A
2710.169	SLOW_SENDER2	N/A
2711.223	RECEIVER	FAST_SENDER
2713.654	FAST_SENDER	N/A
2714.640	SLOW_SENDER1	N/A
2715.654	FAST_SENDER	N/A
2717.654	FAST_SENDER	N/A
2719.654	FAST_SENDER	N/A
2720.868	RECEIVER	SLOW_SENDER1
2721.654	FAST_SENDER	N/A
2723.654	FAST_SENDER	N/A
2725.654	FAST_SENDER	N/A
2727.654	FAST_SENDER	N/A
2729.557	SLOW_SENDER1	N/A
2730.288	RECEIVER	SLOW_SENDER1
2733.517	RECEIVER	FAST_SENDER
2735.926	FAST_SENDER	N/A
2737.718	SLOW_SENDER1	N/A
2742.081	RECEIVER	FAST_SENDER
2742.758	RECEIVER	SLOW_SENDER1
2744.487	FAST_SENDER	N/A
2746.487	FAST_SENDER	N/A
2748.487	FAST_SENDER	N/A
2750.186	SLOW_SENDER1	N/A
2750.487	FAST_SENDER	N/A
2750.985	RECEIVER	SLOW_SENDER1
2752.487	FAST_SENDER	N/A
2754.487	FAST_SENDER	N/A
2756.487	FAST_SENDER	N/A
2758.487	FAST_SENDER	N/A
2764.546	RECEIVER	FAST_SENDER
2766.959	FAST_SENDER	N/A
2772.900	RECEIVER	FAST_SENDER
2775.336	FAST_SENDER	N/A
2780.999	RECEIVER	FAST_SENDER
2783.447	FAST_SENDER	N/A
2789.048	RECEIVER	FAST_SENDER
2791.459	FAST_SENDER	N/A
2797.243	RECEIVER	FAST_SENDER
2799.690	FAST_SENDER	N/A
2805.333	RECEIVER	FAST_SENDER
2807.758	FAST_SENDER	N/A
2813.280	SLOW_SENDER3	N/A
2813.535	RECEIVER	FAST_SENDER
2821.211	FAST_SENDER	N/A
2827.299	RECEIVER	FAST_SENDER
2827.928	SLOW_SENDER3	N/A
2828.660	RECEIVER	SLOW_SENDER3
2829.735	FAST_SENDER	N/A
2835.836	RECEIVER	FAST_SENDER
2838.283	FAST_SENDER	N/A
2839.176	SLOW_SENDER3	N/A
2839.929	RECEIVER	SLOW_SENDER3
2840.283	FAST_SENDER	N/A
2842.283	FAST_SENDER	N/A
2844.283	FAST_SENDER	N/A
2846.283	FAST_SENDER	N/A
2847.352	SLOW_SENDER3	N/A
2848.152	RECEIVER	SLOW_SENDER3
2848.283	FAST_SENDER	N/A
2850.283	FAST_SENDER	N/A
2852.283	FAST_SENDER	N/A
2855.556	SLOW_SENDER3	N/A
2856.277	RECEIVER	SLOW_SENDER3
2862.999	RECEIVER	FAST_SENDER
2865.438	FAST_SENDER	N/A
2871.488	RECEIVER	FAST_SENDER
2873.903	FAST_SENDER	N/A
2876.950	SLOW_SENDER2	N/A
2879.757	RECEIVER	FAST_SENDER
2882.197	FAST_SENDER	N/A
2882.739	RECEIVER	SLOW_SENDER2
2888.026	RECEIVER	FAST_SENDER
2888.167	SLOW_SENDER2	N/A
2888.926	RECEIVER	SLOW_SENDER2
2890.450	FAST_SENDER	N/A
2894.344	SLOW_SENDER2	N/A
2895.094	RECEIVER	SLOW_SENDER2
2901.076	RECEIVER	FAST_SENDER
2902.530	SLOW_SENDER2	N/A
2903.285	RECEIVER	SLOW_SENDER2
2903.498	FAST_SENDER	N/A
2909.386	RECEIVER	FAST_SENDER
2910.686	SLOW_SENDER2	N/A
2911.453	RECEIVER	SLOW_SENDER2
2911.825	FAST_SENDER	N/A
2914.770	SLOW_SENDER1	N/A
2917.974	RECEIVER	FAST_SENDER
2918.868	SLOW_SENDER2	N/A
2919.638	RECEIVER	SLOW_SENDER2
2920.393	FAST_SENDER	N/A
2926.124	RECEIVER	FAST_SENDER
2927.075	SLOW_SENDER2	N/A
2927.856	RECEIVER	SLOW_SENDER2
2928.561	FAST_SENDER	N/A
2929.493	SLOW_SENDER1	N/A
2930.280	RECEIVER	SLOW_SENDER1
2935.262	SLOW_SENDER2	N/A
2938.866	RECEIVER	FAST_SENDER
2941.278	FAST_SENDER	N/A
2941.474	SLOW_SENDER1	N/A
2942.262	SLOW_SENDER2	N/A
2942.277	RECEIVER	SLOW_SENDER1
2943.278	FAST_SENDER	N/A
2945.278	FAST_SENDER	N/A
2947.278	FAST_SENDER	N/A
2949.262	SLOW_SENDER2	N/A
2949.278	FAST_SENDER	N/A
2949.705	SLOW_SENDER1	N/A
2950.012	RECEIVER	SLOW_SENDER2
2951.278	FAST_SENDER	N/A
2953.278	FAST_SENDER	N/A
2955.278	FAST_SENDER	N/A
2957.278	FAST_SENDER	N/A
2959.278	FAST_SENDER	N/A
2961.278	FAST_SENDER	N/A
2963.278	FAST_SENDER	N/A
2965.278	FAST_SENDER	N/A
2967.278	FAST_SENDER	N/A
2973.248	RECEIVER	FAST_SENDER
2975.677	FAST_SENDER	N/A
2981.362	RECEIVER	FAST_SENDER
2983.804	FAST_SENDER	N/A
2989.726	RECEIVER	FAST_SENDER
2992.168	FAST_SENDER	N/A
2998.293	RECEIVER	FAST_SENDER
3000.716	FAST_SENDER	N/A
3006.792	RECEIVER	FAST_SENDER
3009.210	FAST_SENDER	N/A
3019.822	RECEIVER	FAST_SENDER
3019.870	SLOW_SENDER3	N/A
3022.255	FAST_SENDER	N/A
3025.447	RECEIVER	SLOW_SENDER3
3028.060	RECEIVER	FAST_SENDER
3030.506	FAST_SENDER	N/A
3030.848	SLOW_SENDER3	N/A
3031.568	RECEIVER	SLOW_SENDER3
3036.596	RECEIVER	FAST_SENDER
3036.978	SLOW_SENDER3	N/A
3037.719	RECEIVER	SLOW_SENDER3
3039.043	FAST_SENDER	N/A
3045.114	RECEIVER	FAST_SENDER
3045.149	SLOW_SENDER3	N/A
3045.924	RECEIVER	SLOW_SENDER3
3047.553	FAST_SENDER	N/A
3053.338	SLOW_SENDER3	N/A
3053.451	RECEIVER	FAST_SENDER
3057.445	RECEIVER	SLOW_SENDER3
3057.879	FAST_SENDER	N/A
3059.879	FAST_SENDER	N/A
3061.879	FAST_SENDER	N/A
3063.879	FAST_SENDER	N/A
3064.859	SLOW_SENDER3	N/A
3065.628	RECEIVER	SLOW_SENDER3
3065.879	FAST_SENDER	N/A
3067.879	FAST_SENDER	N/A
3069.879	FAST_SENDER	N/A
3071.879	FAST_SENDER	N/A
3073.056	SLOW_SENDER3	N/A
3077.785	RECEIVER	FAST_SENDER
3080.196	FAST_SENDER	N/A
3086.106	RECEIVER	FAST_SENDER
3088.542	FAST_SENDER	N/A
3094.084	RECEIVER	FAST_SENDER
3096.499	FAST_SENDER	N/A
3102.421	RECEIVER	FAST_SENDER
3104.828	FAST_SENDER	N/A
3110.604	RECEIVER	FAST_SENDER
3113.016	FAST_SENDER	N/A
3115.210	SLOW_SENDER1	N/A
3116.910	SLOW_SENDER2	N/A
3119.448	RECEIVER	FAST_SENDER
3121.342	RECEIVER	SLOW_SENDER1
3122.307	FAST_SENDER	N/A
3123.361	RECEIVER	SLOW_SENDER2
3124.307	FAST_SENDER	N/A
3126.307	FAST_SENDER	N/A
3126.784	SLOW_SENDER1	N/A
3128.307	FAST_SENDER	N/A
3130.307	FAST_SENDER	N/A
3130.779	SLOW_SENDER2	N/A
3131.784	SLOW_SENDER1	N/A
3132.307	FAST_SENDER	N/A
3135.021	RECEIVER	SLOW_SENDER2
3135.537	FAST_SENDER	N/A
3136.784	SLOW_SENDER1	N/A
3137.537	FAST_SENDER	N/A
3139.537	FAST_SENDER	N/A
3141.537	FAST_SENDER	N/A
3141.784	SLOW_SENDER1	N/A
3142.457	SLOW_SENDER2	N/A
3143.191	RECEIVER	SLOW_SENDER2
3143.537	FAST_SENDER	N/A
3145.537	FAST_SENDER	N/A
3146.784	SLOW_SENDER1	N/A
3147.537	FAST_SENDER	N/A
3148.784	SLOW_SENDER1	N/A
3149.537	FAST_SENDER	N/A
3150.634	SLOW_SENDER2	N/A
3151.400	RECEIVER	SLOW_SENDER2
3153.245	RECEIVER	SLOW_SENDER1
3155.518	RECEIVER	FAST_SENDER
3157.960	FAST_SENDER	N/A
3159.960	FAST_SENDER	N/A
3160.660	SLOW_SENDER1	N/A
3161.425	RECEIVER	SLOW_SENDER1
3161.960	FAST_SENDER	N/A
3163.960	FAST_SENDER	N/A
3165.960	FAST_SENDER	N/A
3167.960	FAST_SENDER	N/A
3168.875	SLOW_SENDER1	N/A
3169.627	RECEIVER	SLOW_SENDER1
3169.960	FAST_SENDER	N/A
3171.960	FAST_SENDER	N/A
3177.069	SLOW_SENDER1	N/A
3177.779	RECEIVER	SLOW_SENDER1
3183.050	RECEIVER	FAST_SENDER
3185.212	SLOW_SENDER1	N/A
3185.461	FAST_SENDER	N/A
3185.951	RECEIVER	SLOW_SENDER1
3191.430	RECEIVER	FAST_SENDER
3193.395	SLOW_SENDER1	N/A
3193.832	FAST_SENDER	N/A
3194.192	RECEIVER	SLOW_SENDER1
3200.060	RECEIVER	FAST_SENDER
3202.471	FAST_SENDER	N/A
3204.471	FAST_SENDER	N/A
3206.471	FAST_SENDER	N/A
3208.471	FAST_SENDER	N/A
3210.471	FAST_SENDER	N/A
3212.471	FAST_SENDER	N/A
3214.471	FAST_SENDER	N/A
3216.471	FAST_SENDER	N/A
3222.183	RECEIVER	FAST_SENDER
3229.176	FAST_SENDER	N/A
3229.250	SLOW_SENDER3	N/A
3235.173	RECEIVER	SLOW_SENDER3
3240.315	RECEIVER	FAST_SENDER
3242.597	SLOW_SENDER3	N/A
3242.763	FAST_SENDER	N/A
3243.396	RECEIVER	SLOW_SENDER3
3244.763	FAST_SENDER	N/A
3246.763	FAST_SENDER	N/A
3248.763	FAST_SENDER	N/A
3250.763	FAST_SENDER	N/A
3250.839	SLOW_SENDER3	N/A
3251.609	RECEIVER	SLOW_SENDER3
3252.763	FAST_SENDER	N/A
3254.763	FAST_SENDER	N/A
3256.763	FAST_SENDER	N/A
3259.032	SLOW_SENDER3	N/A
3259.808	RECEIVER	SLOW_SENDER3
3263.157	RECEIVER	FAST_SENDER
3267.245	SLOW_SENDER3	N/A
3269.738	FAST_SENDER	N/A
3275.734	RECEIVER	FAST_SENDER
3278.153	FAST_SENDER	N/A
3280.153	FAST_SENDER	N/A
3282.153	FAST_SENDER	N/A
3284.153	FAST_SENDER	N/A
3286.153	FAST_SENDER	N/A
3288.153	FAST_SENDER	N/A
3290.153	FAST_SENDER	N/A
3292.153	FAST_SENDER	N/A
3298.331	RECEIVER	FAST_SENDER
3300.746	FAST_SENDER	N/A
3306.718	RECEIVER	FAST_SENDER
3309.167	FAST_SENDER	N/A
3314.927	RECEIVER	FAST_SENDER
3316.020	SLOW_SENDER2	N/A
3317.367	FAST_SENDER	N/A
3320.299	RECEIVER	SLOW_SENDER2
3323.291	RECEIVER	FAST_SENDER
3325.702	SLOW_SENDER2	N/A
3325.725	FAST_SENDER	N/A
3326.452	RECEIVER	SLOW_SENDER2
3331.858	SLOW_SENDER2	N/A
3335.818	RECEIVER	SLOW_SENDER2
3336.641	RECEIVER	FAST_SENDER
3339.044	FAST_SENDER	N/A
3341.044	FAST_SENDER	N/A
3343.044	FAST_SENDER	N/A
3343.246	SLOW_SENDER2	N/A
3344.019	RECEIVER	SLOW_SENDER2
3345.044	FAST_SENDER	N/A
3347.044	FAST_SENDER	N/A
3349.044	FAST_SENDER	N/A
3351.044	FAST_SENDER	N/A
3351.458	SLOW_SENDER2	N/A
3352.225	RECEIVER	SLOW_SENDER2
3353.044	FAST_SENDER	N/A
3359.328	RECEIVER	FAST_SENDER
3359.639	SLOW_SENDER2	N/A
3359.740	SLOW_SENDER1	N/A
3360.420	RECEIVER	SLOW_SENDER2
3361.762	FAST_SENDER	N/A
3364.860	RECEIVER	SLOW_SENDER1
3367.824	SLOW_SENDER2	N/A
3367.966	RECEIVER	FAST_SENDER
3370.282	SLOW_SENDER1	N/A
3371.041	RECEIVER	SLOW_SENDER1
3374.824	SLOW_SENDER2	N/A
3374.955	FAST_SENDER	N/A
3376.955	FAST_SENDER	N/A
3378.456	SLOW_SENDER1	N/A
3378.955	FAST_SENDER	N/A
3379.203	RECEIVER	SLOW_SENDER1
3380.955	FAST_SENDER	N/A
3381.824	SLOW_SENDER2	N/A
3383.256	FAST_SENDER	N/A
3385.256	FAST_SENDER	N/A
3387.256	FAST_SENDER	N/A
3388.824	SLOW_SENDER2	N/A
3389.256	FAST_SENDER	N/A
3390.233	SLOW_SENDER1	N/A
3390.987	RECEIVER	SLOW_SENDER1
3391.256	FAST_SENDER	N/A
3393.256	FAST_SENDER	N/A
3395.256	FAST_SENDER	N/A
3395.824	SLOW_SENDER2	N/A
3397.256	FAST_SENDER	N/A
3398.397	SLOW_SENDER1	N/A
3399.172	RECEIVER	SLOW_SENDER1
3403.278	RECEIVER	FAST_SENDER
3405.725	FAST_SENDER	N/A
3406.575	SLOW_SENDER1	N/A
3407.309	RECEIVER	SLOW_SENDER1
3416.371	RECEIVER	FAST_SENDER
3418.821	FAST_SENDER	N/A
3425.063	RECEIVER	FAST_SENDER
3427.506	FAST_SENDER	N/A
3433.336	RECEIVER	FAST_SENDER
3434.630	SLOW_SENDER3	N/A
3435.766	FAST_SENDER	N/A
3440.473	RECEIVER	SLOW_SENDER3
3442.252	RECEIVER	FAST_SENDER
3444.656	FAST_SENDER	N/A
3445.895	SLOW_SENDER3	N/A
3446.675	RECEIVER	SLOW_SENDER3
3455.151	RECEIVER	FAST_SENDER
3457.555	FAST_SENDER	N/A
3459.476	SLOW_SENDER3	N/A
3459.555	FAST_SENDER	N/A
3460.213	RECEIVER	SLOW_SENDER3
3461.555	FAST_SENDER	N/A
3463.555	FAST_SENDER	N/A
3465.555	FAST_SENDER	N/A
3467.555	FAST_SENDER	N/A
3467.623	SLOW_SENDER3	N/A
3468.379	RECEIVER	SLOW_SENDER3
3469.555	FAST_SENDER	N/A
3471.555	FAST_SENDER	N/A
3475.822	SLOW_SENDER3	N/A
3476.605	RECEIVER	SLOW_SENDER3
3477.602	RECEIVER	FAST_SENDER
3480.040	FAST_SENDER	N/A
3485.873	RECEIVER	FAST_SENDER
3488.277	FAST_SENDER	N/A
3494.290	RECEIVER	FAST_SENDER
3496.704	FAST_SENDER	N/A
3502.941	RECEIVER	FAST_SENDER
3505.381	FAST_SENDER	N/A
3511.372	RECEIVER	FAST_SENDER
3513.809	FAST_SENDER	N/A
3524.163	RECEIVER	FAST_SENDER
3526.613	FAST_SENDER	N/A
3532.481	RECEIVER	FAST_SENDER
3534.907	FAST_SENDER	N/A
3540.938	RECEIVER	FAST_SENDER
3547.931	FAST_SENDER	N/A
3558.283	RECEIVER	FAST_SENDER
3560.717	FAST_SENDER	N/A
3561.780	SLOW_SENDER2	N/A
3566.714	RECEIVER	FAST_SENDER
3567.402	RECEIVER	SLOW_SENDER2
3569.128	FAST_SENDER	N/A
3570.960	SLOW_SENDER1	N/A
3572.838	SLOW_SENDER2	N/A
3573.603	RECEIVER	SLOW_SENDER2
3575.059	RECEIVER	FAST_SENDER
3576.045	RECEIVER	SLOW_SENDER1
3581.461	SLOW_SENDER1	N/A
3582.814	FAST_SENDER	N/A
3584.792	SLOW_SENDER2	N/A
3584.814	FAST_SENDER	N/A
3586.461	SLOW_SENDER1	N/A
3586.814	FAST_SENDER	N/A
3588.814	FAST_SENDER	N/A
3590.814	FAST_SENDER	N/A
3591.461	SLOW_SENDER1	N/A
3591.792	SLOW_SENDER2	N/A
3592.814	FAST_SENDER	N/A
3594.814	FAST_SENDER	N/A
3596.461	SLOW_SENDER1	N/A
3596.814	FAST_SENDER	N/A
3597.243	RECEIVER	SLOW_SENDER1
3598.792	SLOW_SENDER2	N/A
3599.543	RECEIVER	SLOW_SENDER2
3602.663	SLOW_SENDER1	N/A
3603.154	RECEIVER	FAST_SENDER
3606.565	RECEIVER	SLOW_SENDER1
3606.963	SLOW_SENDER2	N/A
3607.315	FAST_SENDER	N/A
3609.315	FAST_SENDER	N/A
3611.315	FAST_SENDER	N/A
3613.315	FAST_SENDER	N/A
3613.963	SLOW_SENDER2	N/A
3613.999	SLOW_SENDER1	N/A
3614.775	RECEIVER	SLOW_SENDER1
3615.315	FAST_SENDER	N/A
3617.315	FAST_SENDER	N/A
3619.315	FAST_SENDER	N/A
3620.963	SLOW_SENDER2	N/A
3621.315	FAST_SENDER	N/A
3621.746	RECEIVER	SLOW_SENDER2
3622.198	SLOW_SENDER1	N/A
3622.951	RECEIVER	SLOW_SENDER1
3627.373	RECEIVER	FAST_SENDER
3629.189	SLOW_SENDER2	N/A
3629.807	FAST_SENDER	N/A
3629.979	RECEIVER	SLOW_SENDER2
3630.392	SLOW_SENDER1	N/A
3631.154	RECEIVER	SLOW_SENDER1
3635.676	RECEIVER	FAST_SENDER
3637.405	SLOW_SENDER2	N/A
3638.081	FAST_SENDER	N/A
3638.148	RECEIVER	SLOW_SENDER2
3638.588	SLOW_SENDER1	N/A
3639.304	RECEIVER	SLOW_SENDER1
3640.190	SLOW_SENDER3	N/A
3644.622	RECEIVER	FAST_SENDER
3645.592	SLOW_SENDER2	N/A
3646.377	RECEIVER	SLOW_SENDER2
3647.061	FAST_SENDER	N/A
3652.734	SLOW_SENDER3	N/A
3653.176	RECEIVER	FAST_SENDER
3653.820	SLOW_SENDER2	N/A
3654.577	RECEIVER	SLOW_SENDER2
3656.906	RECEIVER	SLOW_SENDER3
3660.527	FAST_SENDER	N/A
3662.015	SLOW_SENDER2	N/A
3662.527	FAST_SENDER	N/A
3664.527	FAST_SENDER	N/A
3665.620	SLOW_SENDER3	N/A
3666.365	RECEIVER	SLOW_SENDER3
3666.527	FAST_SENDER	N/A
3668.527	FAST_SENDER	N/A
3669.015	SLOW_SENDER2	N/A
3670.527	FAST_SENDER	N/A
3672.527	FAST_SENDER	N/A
3673.800	SLOW_SENDER3	N/A
3674.527	FAST_SENDER	N/A
3674.565	RECEIVER	SLOW_SENDER3
3676.015	SLOW_SENDER2	N/A
3676.773	RECEIVER	SLOW_SENDER2
3680.763	RECEIVER	FAST_SENDER
3683.167	FAST_SENDER	N/A
3688.884	RECEIVER	FAST_SENDER
3691.285	FAST_SENDER	N/A
3701.846	RECEIVER	FAST_SENDER
3704.290	FAST_SENDER	N/A
3710.326	RECEIVER	FAST_SENDER
3712.752	FAST_SENDER	N/A
3719.040	RECEIVER	FAST_SENDER
3721.472	FAST_SENDER	N/A
3727.075	RECEIVER	FAST_SENDER
3729.489	FAST_SENDER	N/A
3735.571	RECEIVER	FAST_SENDER
3742.550	FAST_SENDER	N/A
3748.701	RECEIVER	FAST_SENDER
3751.105	FAST_SENDER	N/A
3757.193	RECEIVER	FAST_SENDER
3759.599	FAST_SENDER	N/A
3765.550	RECEIVER	FAST_SENDER
3767.983	FAST_SENDER	N/A
3773.786	RECEIVER	FAST_SENDER
3776.194	FAST_SENDER	N/A
3781.818	RECEIVER	FAST_SENDER
3784.242	FAST_SENDER	N/A
3789.844	RECEIVER	FAST_SENDER
3792.244	FAST_SENDER	N/A
3798.150	RECEIVER	FAST_SENDER
3800.566	FAST_SENDER	N/A
3802.740	SLOW_SENDER1	N/A
3806.965	RECEIVER	FAST_SENDER
3808.334	RECEIVER	SLOW_SENDER1
3809.407	FAST_SENDER	N/A
3813.783	SLOW_SENDER1	N/A
3814.530	RECEIVER	SLOW_SENDER1
3815.288	RECEIVER	FAST_SENDER
3817.729	FAST_SENDER	N/A
3819.961	SLOW_SENDER1	N/A
3820.721	RECEIVER	SLOW_SENDER1
3824.328	RECEIVER	FAST_SENDER
3828.137	SLOW_SENDER1	N/A
3829.433	RECEIVER	SLOW_SENDER1
3831.173	FAST_SENDER	N/A
3836.838	SLOW_SENDER1	N/A
3836.839	RECEIVER	FAST_SENDER
3837.840	SLOW_SENDER3	N/A
3839.255	FAST_SENDER	N/A
3841.117	RECEIVER	SLOW_SENDER1
3842.210	SLOW_SENDER2	N/A
3842.631	RECEIVER	SLOW_SENDER3
3844.210	SLOW_SENDER2	N/A
3844.955	RECEIVER	FAST_SENDER
3846.210	SLOW_SENDER2	N/A
3847.385	FAST_SENDER	N/A
3848.045	SLOW_SENDER3	N/A
3848.210	SLOW_SENDER2	N/A
3848.810	RECEIVER	SLOW_SENDER3
3849.385	FAST_SENDER	N/A
3850.210	SLOW_SENDER2	N/A
3851.385	FAST_SENDER	N/A
3852.210	SLOW_SENDER2	N/A
3853.385	FAST_SENDER	N/A
3854.210	SLOW_SENDER2	N/A
3854.213	SLOW_SENDER3	N/A
3854.944	RECEIVER	SLOW_SENDER3
3855.385	FAST_SENDER	N/A
3856.210	SLOW_SENDER2	N/A
3857.385	FAST_SENDER	N/A
3859.385	FAST_SENDER	N/A
3861.385	FAST_SENDER	N/A
3862.051	RECEIVER	SLOW_SENDER2
3862.351	SLOW_SENDER3	N/A
3863.128	RECEIVER	SLOW_SENDER3
3867.462	SLOW_SENDER2	N/A
3868.240	RECEIVER	SLOW_SENDER2
3870.540	SLOW_SENDER3	N/A
3871.300	RECEIVER	SLOW_SENDER3
3873.301	RECEIVER	FAST_SENDER
3873.686	SLOW_SENDER2	N/A
3874.463	RECEIVER	SLOW_SENDER2
3875.732	FAST_SENDER	N/A
3878.740	SLOW_SENDER3	N/A
3882.640	RECEIVER	FAST_SENDER
3885.077	FAST_SENDER	N/A
3885.645	SLOW_SENDER2	N/A
3885.740	SLOW_SENDER3	N/A
3886.401	RECEIVER	SLOW_SENDER2
3887.077	FAST_SENDER	N/A
3889.077	FAST_SENDER	N/A
3891.077	FAST_SENDER	N/A
3892.740	SLOW_SENDER3	N/A
3893.077	FAST_SENDER	N/A
3893.497	RECEIVER	SLOW_SENDER3
3893.837	SLOW_SENDER2	N/A
3894.582	RECEIVER	SLOW_SENDER2
3895.077	FAST_SENDER	N/A
3897.077	FAST_SENDER	N/A
3899.077	FAST_SENDER	N/A
3900.912	SLOW_SENDER3	N/A
3901.709	RECEIVER	SLOW_SENDER3
3902.004	SLOW_SENDER2	N/A
3902.790	RECEIVER	SLOW_SENDER2
3905.128	RECEIVER	FAST_SENDER
3907.559	FAST_SENDER	N/A
3909.129	SLOW_SENDER3	N/A
3909.906	RECEIVER	SLOW_SENDER3
3913.542	RECEIVER	FAST_SENDER
3915.947	FAST_SENDER	N/A
3917.308	SLOW_SENDER3	N/A
3918.622	RECEIVER	SLOW_SENDER3
3926.034	SLOW_SENDER3	N/A
3926.253	RECEIVER	FAST_SENDER
3928.662	FAST_SENDER	N/A
3934.542	RECEIVER	FAST_SENDER
3936.974	FAST_SENDER	N/A
3943.013	RECEIVER	FAST_SENDER
3945.448	FAST_SENDER	N/A
3955.914	RECEIVER	FAST_SENDER
3958.353	FAST_SENDER	N/A
3964.053	RECEIVER	FAST_SENDER
3966.497	FAST_SENDER	N/A
3972.669	RECEIVER	FAST_SENDER
3975.110	FAST_SENDER	N/A
3981.220	RECEIVER	FAST_SENDER
3983.668	FAST_SENDER	N/A
3989.234	RECEIVER	FAST_SENDER
3991.657	FAST_SENDER	N/A
3997.611	RECEIVER	FAST_SENDER
4000.028	FAST_SENDER	N/A
4005.782	RECEIVER	FAST_SENDER
4006.780	SLOW_SENDER1	N/A
4008.221	FAST_SENDER	N/A
4011.784	RECEIVER	SLOW_SENDER1
4014.888	RECEIVER	FAST_SENDER
4017.196	SLOW_SENDER1	N/A
4017.334	FAST_SENDER	N/A
4017.979	RECEIVER	SLOW_SENDER1
4019.334	FAST_SENDER	N/A
4021.334	FAST_SENDER	N/A
4023.334	FAST_SENDER	N/A
4025.334	FAST_SENDER	N/A
4025.411	SLOW_SENDER1	N/A
4026.193	RECEIVER	SLOW_SENDER1
4027.334	FAST_SENDER	N/A
4029.334	FAST_SENDER	N/A
4031.334	FAST_SENDER	N/A
4033.628	SLOW_SENDER1	N/A
4034.403	RECEIVER	SLOW_SENDER1
4037.099	RECEIVER	FAST_SENDER
4039.538	FAST_SENDER	N/A
4041.808	SLOW_SENDER1	N/A
4042.534	RECEIVER	SLOW_SENDER1
4046.233	RECEIVER	FAST_SENDER
4048.659	FAST_SENDER	N/A
4049.976	SLOW_SENDER1	N/A
4050.715	RECEIVER	SLOW_SENDER1
4059.918	RECEIVER	FAST_SENDER
4062.323	FAST_SENDER	N/A
4064.323	FAST_SENDER	N/A
4066.323	FAST_SENDER	N/A
4067.210	SLOW_SENDER2	N/A
4068.323	FAST_SENDER	N/A
4070.323	FAST_SENDER	N/A
4072.323	FAST_SENDER	N/A
4072.988	RECEIVER	SLOW_SENDER2
4074.323	FAST_SENDER	N/A
4076.323	FAST_SENDER	N/A
4078.405	SLOW_SENDER2	N/A
4079.142	RECEIVER	SLOW_SENDER2
4082.003	RECEIVER	FAST_SENDER
4084.415	FAST_SENDER	N/A
4084.588	SLOW_SENDER2	N/A
4085.394	RECEIVER	SLOW_SENDER2
4090.050	RECEIVER	FAST_SENDER
4091.440	SLOW_SENDER3	N/A
4092.471	FAST_SENDER	N/A
4092.830	SLOW_SENDER2	N/A
4093.584	RECEIVER	SLOW_SENDER2
4097.520	RECEIVER	SLOW_SENDER3
4098.484	RECEIVER	FAST_SENDER
4100.887	FAST_SENDER	N/A
4101.032	SLOW_SENDER2	N/A
4102.313	RECEIVER	SLOW_SENDER2
4102.964	SLOW_SENDER3	N/A
4103.739	RECEIVER	SLOW_SENDER3
4107.081	RECEIVER	FAST_SENDER
4109.146	SLOW_SENDER3	N/A
4109.481	FAST_SENDER	N/A
4109.722	SLOW_SENDER2	N/A
4109.930	RECEIVER	SLOW_SENDER3
4113.308	RECEIVER	SLOW_SENDER2
4120.639	RECEIVER	FAST_SENDER
4122.811	SLOW_SENDER3	N/A
4123.041	FAST_SENDER	N/A
4125.041	FAST_SENDER	N/A
4127.041	FAST_SENDER	N/A
4129.041	FAST_SENDER	N/A
4129.811	SLOW_SENDER3	N/A
4131.041	FAST_SENDER	N/A
4133.041	FAST_SENDER	N/A
4135.041	FAST_SENDER	N/A
4136.811	SLOW_SENDER3	N/A
4137.041	FAST_SENDER	N/A
4137.551	RECEIVER	SLOW_SENDER3
4142.979	RECEIVER	FAST_SENDER
4144.974	SLOW_SENDER3	N/A
4145.411	FAST_SENDER	N/A
4145.761	RECEIVER	SLOW_SENDER3
4151.252	RECEIVER	FAST_SENDER
4153.672	FAST_SENDER	N/A
4155.672	FAST_SENDER	N/A
4157.672	FAST_SENDER	N/A
4159.672	FAST_SENDER	N/A
4161.672	FAST_SENDER	N/A
4163.672	FAST_SENDER	N/A
4165.672	FAST_SENDER	N/A
4167.672	FAST_SENDER	N/A
4173.853	RECEIVER	FAST_SENDER
4176.275	FAST_SENDER	N/A
4182.170	RECEIVER	FAST_SENDER
4184.615	FAST_SENDER	N/A
4190.139	RECEIVER	FAST_SENDER
4192.565	FAST_SENDER	N/A
4198.294	RECEIVER	FAST_SENDER
4200.704	FAST_SENDER	N/A
4206.619	RECEIVER	FAST_SENDER
4209.039	FAST_SENDER	N/A
4215.167	RECEIVER	FAST_SENDER
4217.598	FAST_SENDER	N/A
4218.210	SLOW_SENDER1	N/A
4223.548	RECEIVER	FAST_SENDER
4230.471	SLOW_SENDER1	N/A
4231.483	FAST_SENDER	N/A
4234.375	RECEIVER	SLOW_SENDER1
4237.814	RECEIVER	FAST_SENDER
4240.246	FAST_SENDER	N/A
4241.802	SLOW_SENDER1	N/A
4242.246	FAST_SENDER	N/A
4242.539	RECEIVER	SLOW_SENDER1
4244.246	FAST_SENDER	N/A
4246.246	FAST_SENDER	N/A
4248.246	FAST_SENDER	N/A
4249.950	SLOW_SENDER1	N/A
4250.246	FAST_SENDER	N/A
4250.726	RECEIVER	SLOW_SENDER1
4252.246	FAST_SENDER	N/A
4254.246	FAST_SENDER	N/A
4258.148	SLOW_SENDER1	N/A
4258.934	RECEIVER	SLOW_SENDER1
4259.933	RECEIVER	FAST_SENDER
4262.367	FAST_SENDER	N/A
4267.913	RECEIVER	FAST_SENDER
4270.316	FAST_SENDER	N/A
4275.898	RECEIVER	FAST_SENDER
4277.010	SLOW_SENDER2	N/A
4278.322	FAST_SENDER	N/A
4282.987	RECEIVER	SLOW_SENDER2
4284.372	RECEIVER	FAST_SENDER
4288.433	SLOW_SENDER2	N/A
4292.598	RECEIVER	SLOW_SENDER2
[truncated: 14,148 more rows]
