# Supplementary material for: CATO: Wake-Up reCeiver-bAsed communicaTiOn for Batteryless Devices
Source: Sensors (Basel). 2025 Nov 7;25(22):6813. doi: 10.3390/s25226813 (PMC12655924; doi:10.3390/s25226813)
Supplement: Supplementary file 1 [file sensors-25-06813-s001.zip › File S1_Experimental_and_Simulation_Data/simulation/multiple_les/nodes5/mac_competing_nodes_link_reserve.csv]

time_s	node_id	received_from
2.700	FAST_SENDER	N/A
2.700	SLOW_SENDER1	N/A
2.700	SLOW_SENDER2	N/A
2.700	SLOW_SENDER3	N/A
3.466	RECEIVER	SLOW_SENDER3
5.488	RECEIVER	SLOW_SENDER1
5.879	SLOW_SENDER3	N/A
6.639	RECEIVER	SLOW_SENDER3
7.938	SLOW_SENDER1	N/A
8.277	RECEIVER	SLOW_SENDER2
9.040	SLOW_SENDER3	N/A
9.408	RECEIVER	FAST_SENDER
10.469	RECEIVER	SLOW_SENDER1
11.299	RECEIVER	SLOW_SENDER3
13.173	SLOW_SENDER2	N/A
13.627	FAST_SENDER	N/A
13.704	SLOW_SENDER3	N/A
13.924	RECEIVER	SLOW_SENDER2
14.607	SLOW_SENDER1	N/A
15.019	RECEIVER	SLOW_SENDER3
19.658	RECEIVER	FAST_SENDER
19.991	SLOW_SENDER2	N/A
20.740	RECEIVER	SLOW_SENDER2
20.908	SLOW_SENDER3	N/A
21.556	RECEIVER	SLOW_SENDER1
22.101	FAST_SENDER	N/A
22.903	RECEIVER	FAST_SENDER
23.550	RECEIVER	SLOW_SENDER3
25.315	FAST_SENDER	N/A
26.055	RECEIVER	FAST_SENDER
26.170	SLOW_SENDER2	N/A
26.930	RECEIVER	SLOW_SENDER2
26.964	SLOW_SENDER1	N/A
27.737	RECEIVER	SLOW_SENDER1
28.966	SLOW_SENDER3	N/A
31.331	RECEIVER	SLOW_SENDER3
32.361	SLOW_SENDER2	N/A
33.859	FAST_SENDER	N/A
34.635	RECEIVER	FAST_SENDER
35.149	SLOW_SENDER1	N/A
37.048	FAST_SENDER	N/A
37.361	SLOW_SENDER2	N/A
37.811	RECEIVER	FAST_SENDER
40.149	SLOW_SENDER1	N/A
40.244	FAST_SENDER	N/A
40.746	SLOW_SENDER3	N/A
41.023	RECEIVER	FAST_SENDER
42.361	SLOW_SENDER2	N/A
42.885	RECEIVER	SLOW_SENDER3
45.149	SLOW_SENDER1	N/A
47.361	SLOW_SENDER2	N/A
47.764	RECEIVER	SLOW_SENDER1
47.793	FAST_SENDER	N/A
48.547	RECEIVER	FAST_SENDER
49.770	RECEIVER	SLOW_SENDER2
50.286	SLOW_SENDER3	N/A
50.951	FAST_SENDER	N/A
52.951	FAST_SENDER	N/A
54.951	FAST_SENDER	N/A
55.218	SLOW_SENDER2	N/A
56.951	FAST_SENDER	N/A
57.286	SLOW_SENDER3	N/A
57.879	SLOW_SENDER1	N/A
58.640	RECEIVER	SLOW_SENDER1
58.951	FAST_SENDER	N/A
60.218	SLOW_SENDER2	N/A
60.951	FAST_SENDER	N/A
62.951	FAST_SENDER	N/A
64.286	SLOW_SENDER3	N/A
64.951	FAST_SENDER	N/A
65.080	RECEIVER	SLOW_SENDER3
65.218	SLOW_SENDER2	N/A
66.057	SLOW_SENDER1	N/A
66.818	RECEIVER	SLOW_SENDER1
68.940	RECEIVER	FAST_SENDER
70.218	SLOW_SENDER2	N/A
71.006	RECEIVER	SLOW_SENDER2
71.389	FAST_SENDER	N/A
72.141	RECEIVER	FAST_SENDER
72.482	SLOW_SENDER3	N/A
73.261	RECEIVER	SLOW_SENDER3
74.586	FAST_SENDER	N/A
75.356	RECEIVER	FAST_SENDER
76.410	SLOW_SENDER2	N/A
77.211	RECEIVER	SLOW_SENDER2
77.778	FAST_SENDER	N/A
78.543	RECEIVER	FAST_SENDER
80.957	FAST_SENDER	N/A
81.748	RECEIVER	FAST_SENDER
84.153	FAST_SENDER	N/A
84.635	SLOW_SENDER2	N/A
84.901	RECEIVER	FAST_SENDER
89.268	FAST_SENDER	N/A
89.317	RECEIVER	SLOW_SENDER2
91.268	FAST_SENDER	N/A
93.268	FAST_SENDER	N/A
95.268	FAST_SENDER	N/A
96.740	SLOW_SENDER2	N/A
97.268	FAST_SENDER	N/A
97.461	RECEIVER	SLOW_SENDER2
99.268	FAST_SENDER	N/A
101.268	FAST_SENDER	N/A
103.268	FAST_SENDER	N/A
104.011	RECEIVER	FAST_SENDER
104.911	SLOW_SENDER2	N/A
105.665	RECEIVER	SLOW_SENDER2
106.450	FAST_SENDER	N/A
107.210	RECEIVER	FAST_SENDER
109.649	FAST_SENDER	N/A
110.434	RECEIVER	FAST_SENDER
112.844	FAST_SENDER	N/A
113.109	SLOW_SENDER2	N/A
113.650	RECEIVER	FAST_SENDER
116.082	FAST_SENDER	N/A
116.830	RECEIVER	FAST_SENDER
119.242	FAST_SENDER	N/A
120.028	RECEIVER	FAST_SENDER
122.452	FAST_SENDER	N/A
123.208	RECEIVER	FAST_SENDER
125.651	FAST_SENDER	N/A
126.427	RECEIVER	FAST_SENDER
128.863	FAST_SENDER	N/A
129.672	RECEIVER	FAST_SENDER
132.092	FAST_SENDER	N/A
132.865	RECEIVER	FAST_SENDER
135.270	FAST_SENDER	N/A
136.022	RECEIVER	FAST_SENDER
138.461	FAST_SENDER	N/A
139.242	RECEIVER	FAST_SENDER
141.674	FAST_SENDER	N/A
142.432	RECEIVER	FAST_SENDER
144.862	FAST_SENDER	N/A
145.622	RECEIVER	FAST_SENDER
148.048	FAST_SENDER	N/A
148.805	RECEIVER	FAST_SENDER
151.234	FAST_SENDER	N/A
151.997	RECEIVER	FAST_SENDER
154.421	FAST_SENDER	N/A
155.139	RECEIVER	FAST_SENDER
157.574	FAST_SENDER	N/A
158.345	RECEIVER	FAST_SENDER
160.779	FAST_SENDER	N/A
161.534	RECEIVER	FAST_SENDER
163.938	FAST_SENDER	N/A
164.722	RECEIVER	FAST_SENDER
167.156	FAST_SENDER	N/A
167.956	RECEIVER	FAST_SENDER
170.391	FAST_SENDER	N/A
171.125	RECEIVER	FAST_SENDER
173.569	FAST_SENDER	N/A
174.286	RECEIVER	FAST_SENDER
176.706	FAST_SENDER	N/A
177.497	RECEIVER	FAST_SENDER
179.922	FAST_SENDER	N/A
180.685	RECEIVER	FAST_SENDER
183.089	FAST_SENDER	N/A
183.860	RECEIVER	FAST_SENDER
186.294	FAST_SENDER	N/A
187.022	RECEIVER	FAST_SENDER
189.435	FAST_SENDER	N/A
190.197	RECEIVER	FAST_SENDER
192.598	FAST_SENDER	N/A
193.350	RECEIVER	FAST_SENDER
195.794	FAST_SENDER	N/A
196.595	RECEIVER	FAST_SENDER
199.027	FAST_SENDER	N/A
199.800	RECEIVER	FAST_SENDER
202.210	FAST_SENDER	N/A
202.949	RECEIVER	FAST_SENDER
205.379	FAST_SENDER	N/A
206.129	RECEIVER	FAST_SENDER
208.556	FAST_SENDER	N/A
209.313	RECEIVER	FAST_SENDER
211.719	FAST_SENDER	N/A
212.526	RECEIVER	FAST_SENDER
214.929	FAST_SENDER	N/A
215.693	RECEIVER	FAST_SENDER
219.471	FAST_SENDER	N/A
220.221	RECEIVER	FAST_SENDER
222.632	FAST_SENDER	N/A
223.396	RECEIVER	FAST_SENDER
225.797	FAST_SENDER	N/A
226.512	RECEIVER	FAST_SENDER
228.925	FAST_SENDER	N/A
229.652	RECEIVER	FAST_SENDER
232.099	FAST_SENDER	N/A
232.360	SLOW_SENDER1	N/A
232.886	RECEIVER	FAST_SENDER
234.895	RECEIVER	SLOW_SENDER1
235.289	FAST_SENDER	N/A
236.038	RECEIVER	FAST_SENDER
237.090	SLOW_SENDER3	N/A
237.328	SLOW_SENDER1	N/A
237.875	RECEIVER	SLOW_SENDER3
238.447	FAST_SENDER	N/A
239.218	RECEIVER	FAST_SENDER
240.279	SLOW_SENDER3	N/A
241.489	RECEIVER	SLOW_SENDER1
241.664	FAST_SENDER	N/A
242.279	SLOW_SENDER3	N/A
243.664	FAST_SENDER	N/A
244.279	SLOW_SENDER3	N/A
245.664	FAST_SENDER	N/A
246.279	SLOW_SENDER3	N/A
247.664	FAST_SENDER	N/A
248.279	SLOW_SENDER3	N/A
248.918	SLOW_SENDER1	N/A
249.633	RECEIVER	SLOW_SENDER1
249.664	FAST_SENDER	N/A
250.279	SLOW_SENDER3	N/A
251.664	FAST_SENDER	N/A
252.279	SLOW_SENDER3	N/A
253.664	FAST_SENDER	N/A
254.279	SLOW_SENDER3	N/A
255.025	RECEIVER	SLOW_SENDER3
255.664	FAST_SENDER	N/A
256.396	RECEIVER	FAST_SENDER
258.497	SLOW_SENDER1	N/A
258.809	FAST_SENDER	N/A
259.619	RECEIVER	FAST_SENDER
262.046	FAST_SENDER	N/A
262.825	RECEIVER	FAST_SENDER
263.533	SLOW_SENDER3	N/A
264.306	RECEIVER	SLOW_SENDER3
265.267	FAST_SENDER	N/A
265.497	SLOW_SENDER1	N/A
266.046	RECEIVER	FAST_SENDER
268.461	FAST_SENDER	N/A
269.221	RECEIVER	FAST_SENDER
269.280	SLOW_SENDER2	N/A
270.050	RECEIVER	SLOW_SENDER2
271.658	FAST_SENDER	N/A
271.708	SLOW_SENDER3	N/A
272.456	SLOW_SENDER2	N/A
272.497	SLOW_SENDER1	N/A
274.863	FAST_SENDER	N/A
276.863	FAST_SENDER	N/A
278.863	FAST_SENDER	N/A
280.863	FAST_SENDER	N/A
282.863	FAST_SENDER	N/A
284.863	FAST_SENDER	N/A
286.334	SLOW_SENDER2	N/A
286.863	FAST_SENDER	N/A
288.863	FAST_SENDER	N/A
290.863	FAST_SENDER	N/A
293.334	SLOW_SENDER2	N/A
298.460	FAST_SENDER	N/A
300.334	SLOW_SENDER2	N/A
306.996	FAST_SENDER	N/A
308.996	FAST_SENDER	N/A
310.996	FAST_SENDER	N/A
312.694	SLOW_SENDER2	N/A
312.996	FAST_SENDER	N/A
314.996	FAST_SENDER	N/A
316.996	FAST_SENDER	N/A
318.996	FAST_SENDER	N/A
320.996	FAST_SENDER	N/A
328.542	FAST_SENDER	N/A
336.218	FAST_SENDER	N/A
343.397	FAST_SENDER	N/A
351.183	FAST_SENDER	N/A
359.085	FAST_SENDER	N/A
366.465	FAST_SENDER	N/A
374.066	FAST_SENDER	N/A
381.799	FAST_SENDER	N/A
389.205	FAST_SENDER	N/A
397.003	FAST_SENDER	N/A
404.620	FAST_SENDER	N/A
412.391	FAST_SENDER	N/A
420.462	FAST_SENDER	N/A
428.027	FAST_SENDER	N/A
435.157	FAST_SENDER	N/A
435.939	RECEIVER	FAST_SENDER
438.372	FAST_SENDER	N/A
439.117	RECEIVER	FAST_SENDER
440.850	SLOW_SENDER1	N/A
441.080	SLOW_SENDER3	N/A
441.563	FAST_SENDER	N/A
441.626	RECEIVER	SLOW_SENDER1
442.331	RECEIVER	FAST_SENDER
443.969	RECEIVER	SLOW_SENDER3
444.056	SLOW_SENDER1	N/A
444.732	FAST_SENDER	N/A
444.786	RECEIVER	SLOW_SENDER1
445.480	RECEIVER	FAST_SENDER
446.388	SLOW_SENDER3	N/A
447.174	RECEIVER	SLOW_SENDER3
447.195	SLOW_SENDER1	N/A
447.892	FAST_SENDER	N/A
447.945	RECEIVER	SLOW_SENDER1
448.634	RECEIVER	FAST_SENDER
451.047	FAST_SENDER	N/A
451.815	RECEIVER	FAST_SENDER
452.578	SLOW_SENDER3	N/A
453.379	RECEIVER	SLOW_SENDER3
454.234	FAST_SENDER	N/A
455.030	RECEIVER	FAST_SENDER
455.139	SLOW_SENDER1	N/A
457.443	FAST_SENDER	N/A
459.416	RECEIVER	SLOW_SENDER1
459.443	FAST_SENDER	N/A
461.443	FAST_SENDER	N/A
463.443	FAST_SENDER	N/A
464.782	SLOW_SENDER3	N/A
465.443	FAST_SENDER	N/A
466.861	SLOW_SENDER1	N/A
467.443	FAST_SENDER	N/A
469.443	FAST_SENDER	N/A
471.443	FAST_SENDER	N/A
471.782	SLOW_SENDER3	N/A
473.443	FAST_SENDER	N/A
473.861	SLOW_SENDER1	N/A
474.226	RECEIVER	FAST_SENDER
476.647	FAST_SENDER	N/A
476.870	SLOW_SENDER2	N/A
477.432	RECEIVER	FAST_SENDER
478.782	SLOW_SENDER3	N/A
479.571	RECEIVER	SLOW_SENDER3
479.838	FAST_SENDER	N/A
480.580	RECEIVER	FAST_SENDER
480.861	SLOW_SENDER1	N/A
481.797	RECEIVER	SLOW_SENDER2
483.020	FAST_SENDER	N/A
485.020	FAST_SENDER	N/A
487.002	SLOW_SENDER3	N/A
487.020	FAST_SENDER	N/A
487.246	SLOW_SENDER2	N/A
487.861	SLOW_SENDER1	N/A
488.014	RECEIVER	SLOW_SENDER2
489.020	FAST_SENDER	N/A
491.020	FAST_SENDER	N/A
493.020	FAST_SENDER	N/A
494.002	SLOW_SENDER3	N/A
494.861	SLOW_SENDER1	N/A
495.020	FAST_SENDER	N/A
495.443	SLOW_SENDER2	N/A
495.622	RECEIVER	SLOW_SENDER1
497.020	FAST_SENDER	N/A
498.327	RECEIVER	FAST_SENDER
499.411	RECEIVER	SLOW_SENDER2
500.764	FAST_SENDER	N/A
501.002	SLOW_SENDER3	N/A
502.764	FAST_SENDER	N/A
503.059	SLOW_SENDER1	N/A
504.764	FAST_SENDER	N/A
506.764	FAST_SENDER	N/A
506.818	SLOW_SENDER2	N/A
507.602	RECEIVER	SLOW_SENDER2
508.002	SLOW_SENDER3	N/A
508.764	FAST_SENDER	N/A
510.059	SLOW_SENDER1	N/A
510.764	FAST_SENDER	N/A
512.764	FAST_SENDER	N/A
514.764	FAST_SENDER	N/A
515.002	SLOW_SENDER3	N/A
515.005	SLOW_SENDER2	N/A
515.527	RECEIVER	FAST_SENDER
516.322	RECEIVER	SLOW_SENDER2
517.059	SLOW_SENDER1	N/A
517.665	RECEIVER	SLOW_SENDER3
517.934	FAST_SENDER	N/A
518.348	RECEIVER	SLOW_SENDER1
520.141	RECEIVER	FAST_SENDER
522.549	FAST_SENDER	N/A
523.735	SLOW_SENDER2	N/A
524.549	FAST_SENDER	N/A
525.067	SLOW_SENDER3	N/A
526.549	FAST_SENDER	N/A
528.549	FAST_SENDER	N/A
529.932	SLOW_SENDER1	N/A
530.549	FAST_SENDER	N/A
530.723	RECEIVER	SLOW_SENDER1
532.067	SLOW_SENDER3	N/A
532.549	FAST_SENDER	N/A
534.549	FAST_SENDER	N/A
536.549	FAST_SENDER	N/A
537.316	RECEIVER	FAST_SENDER
539.067	SLOW_SENDER3	N/A
539.758	FAST_SENDER	N/A
539.843	RECEIVER	SLOW_SENDER3
540.525	RECEIVER	FAST_SENDER
542.957	FAST_SENDER	N/A
543.729	RECEIVER	FAST_SENDER
546.173	FAST_SENDER	N/A
546.932	RECEIVER	FAST_SENDER
547.291	SLOW_SENDER3	N/A
548.031	RECEIVER	SLOW_SENDER3
549.374	FAST_SENDER	N/A
550.150	RECEIVER	FAST_SENDER
552.572	FAST_SENDER	N/A
553.329	RECEIVER	FAST_SENDER
555.452	SLOW_SENDER3	N/A
555.731	FAST_SENDER	N/A
556.184	RECEIVER	SLOW_SENDER3
558.263	RECEIVER	FAST_SENDER
560.699	FAST_SENDER	N/A
561.476	RECEIVER	FAST_SENDER
563.624	SLOW_SENDER3	N/A
563.920	FAST_SENDER	N/A
564.370	RECEIVER	SLOW_SENDER3
566.130	RECEIVER	FAST_SENDER
568.537	FAST_SENDER	N/A
569.317	RECEIVER	FAST_SENDER
571.763	FAST_SENDER	N/A
571.773	SLOW_SENDER3	N/A
572.466	RECEIVER	FAST_SENDER
574.900	FAST_SENDER	N/A
575.667	RECEIVER	FAST_SENDER
578.079	FAST_SENDER	N/A
578.855	RECEIVER	FAST_SENDER
581.263	FAST_SENDER	N/A
582.001	RECEIVER	FAST_SENDER
584.401	FAST_SENDER	N/A
585.135	RECEIVER	FAST_SENDER
587.535	FAST_SENDER	N/A
588.307	RECEIVER	FAST_SENDER
590.723	FAST_SENDER	N/A
591.495	RECEIVER	FAST_SENDER
593.942	FAST_SENDER	N/A
594.721	RECEIVER	FAST_SENDER
597.140	FAST_SENDER	N/A
597.934	RECEIVER	FAST_SENDER
600.372	FAST_SENDER	N/A
601.152	RECEIVER	FAST_SENDER
603.552	FAST_SENDER	N/A
604.350	RECEIVER	FAST_SENDER
606.791	FAST_SENDER	N/A
607.576	RECEIVER	FAST_SENDER
609.982	FAST_SENDER	N/A
610.747	RECEIVER	FAST_SENDER
613.149	FAST_SENDER	N/A
613.890	RECEIVER	FAST_SENDER
616.290	FAST_SENDER	N/A
617.029	RECEIVER	FAST_SENDER
619.430	FAST_SENDER	N/A
620.179	RECEIVER	FAST_SENDER
622.619	FAST_SENDER	N/A
623.392	RECEIVER	FAST_SENDER
625.841	FAST_SENDER	N/A
626.579	RECEIVER	FAST_SENDER
630.460	FAST_SENDER	N/A
631.191	RECEIVER	FAST_SENDER
633.598	FAST_SENDER	N/A
634.338	RECEIVER	FAST_SENDER
636.786	FAST_SENDER	N/A
637.581	RECEIVER	FAST_SENDER
640.030	FAST_SENDER	N/A
640.807	RECEIVER	FAST_SENDER
643.219	FAST_SENDER	N/A
643.983	RECEIVER	FAST_SENDER
646.388	FAST_SENDER	N/A
647.150	RECEIVER	FAST_SENDER
649.595	FAST_SENDER	N/A
650.359	RECEIVER	FAST_SENDER
652.777	FAST_SENDER	N/A
653.520	RECEIVER	FAST_SENDER
655.960	FAST_SENDER	N/A
656.730	RECEIVER	FAST_SENDER
659.144	FAST_SENDER	N/A
659.910	RECEIVER	FAST_SENDER
662.333	FAST_SENDER	N/A
665.557	FAST_SENDER	N/A
673.670	FAST_SENDER	N/A
680.230	SLOW_SENDER2	N/A
681.061	FAST_SENDER	N/A
688.589	FAST_SENDER	N/A
690.794	SLOW_SENDER2	N/A
694.310	SLOW_SENDER1	N/A
696.310	SLOW_SENDER1	N/A
696.557	FAST_SENDER	N/A
698.310	SLOW_SENDER1	N/A
698.557	FAST_SENDER	N/A
700.310	SLOW_SENDER1	N/A
700.557	FAST_SENDER	N/A
702.310	SLOW_SENDER1	N/A
702.557	FAST_SENDER	N/A
703.229	SLOW_SENDER2	N/A
704.310	SLOW_SENDER1	N/A
704.557	FAST_SENDER	N/A
706.310	SLOW_SENDER1	N/A
706.557	FAST_SENDER	N/A
708.310	SLOW_SENDER1	N/A
708.557	FAST_SENDER	N/A
710.557	FAST_SENDER	N/A
717.527	FAST_SENDER	N/A
719.028	SLOW_SENDER1	N/A
725.611	FAST_SENDER	N/A
727.611	FAST_SENDER	N/A
729.611	FAST_SENDER	N/A
731.611	FAST_SENDER	N/A
732.152	SLOW_SENDER1	N/A
733.611	FAST_SENDER	N/A
735.611	FAST_SENDER	N/A
737.611	FAST_SENDER	N/A
737.860	SLOW_SENDER3	N/A
739.611	FAST_SENDER	N/A
747.572	FAST_SENDER	N/A
748.401	SLOW_SENDER3	N/A
755.189	FAST_SENDER	N/A
757.189	FAST_SENDER	N/A
759.189	FAST_SENDER	N/A
761.189	FAST_SENDER	N/A
761.907	SLOW_SENDER3	N/A
763.189	FAST_SENDER	N/A
765.189	FAST_SENDER	N/A
767.189	FAST_SENDER	N/A
769.189	FAST_SENDER	N/A
776.725	FAST_SENDER	N/A
784.437	FAST_SENDER	N/A
791.877	FAST_SENDER	N/A
799.647	FAST_SENDER	N/A
807.301	FAST_SENDER	N/A
814.365	FAST_SENDER	N/A
821.709	FAST_SENDER	N/A
825.710	RECEIVER	FAST_SENDER
828.159	FAST_SENDER	N/A
828.925	RECEIVER	FAST_SENDER
831.368	FAST_SENDER	N/A
832.111	RECEIVER	FAST_SENDER
834.554	FAST_SENDER	N/A
835.287	RECEIVER	FAST_SENDER
837.721	FAST_SENDER	N/A
838.498	RECEIVER	FAST_SENDER
840.936	FAST_SENDER	N/A
841.701	RECEIVER	FAST_SENDER
844.117	FAST_SENDER	N/A
844.881	RECEIVER	FAST_SENDER
847.323	FAST_SENDER	N/A
848.081	RECEIVER	FAST_SENDER
850.495	FAST_SENDER	N/A
851.252	RECEIVER	FAST_SENDER
853.654	FAST_SENDER	N/A
854.406	RECEIVER	FAST_SENDER
856.838	FAST_SENDER	N/A
857.609	RECEIVER	FAST_SENDER
860.040	FAST_SENDER	N/A
860.803	RECEIVER	FAST_SENDER
863.206	FAST_SENDER	N/A
863.952	RECEIVER	FAST_SENDER
866.382	FAST_SENDER	N/A
867.171	RECEIVER	FAST_SENDER
867.540	SLOW_SENDER2	N/A
868.303	RECEIVER	SLOW_SENDER2
869.573	FAST_SENDER	N/A
871.789	RECEIVER	FAST_SENDER
872.436	SLOW_SENDER2	N/A
873.170	RECEIVER	SLOW_SENDER2
874.239	FAST_SENDER	N/A
874.999	RECEIVER	FAST_SENDER
877.446	FAST_SENDER	N/A
878.230	RECEIVER	FAST_SENDER
878.577	SLOW_SENDER2	N/A
879.383	RECEIVER	SLOW_SENDER2
880.670	FAST_SENDER	N/A
881.436	RECEIVER	FAST_SENDER
883.853	FAST_SENDER	N/A
884.578	RECEIVER	FAST_SENDER
884.800	SLOW_SENDER2	N/A
885.537	RECEIVER	SLOW_SENDER2
887.012	FAST_SENDER	N/A
887.777	RECEIVER	FAST_SENDER
890.192	FAST_SENDER	N/A
890.925	RECEIVER	FAST_SENDER
890.964	SLOW_SENDER2	N/A
891.698	RECEIVER	SLOW_SENDER2
893.347	FAST_SENDER	N/A
894.107	RECEIVER	FAST_SENDER
896.511	FAST_SENDER	N/A
897.297	RECEIVER	FAST_SENDER
897.500	SLOW_SENDER1	N/A
899.726	FAST_SENDER	N/A
900.089	RECEIVER	SLOW_SENDER1
900.508	SLOW_SENDER2	N/A
901.268	RECEIVER	SLOW_SENDER2
904.482	RECEIVER	FAST_SENDER
906.920	FAST_SENDER	N/A
907.422	SLOW_SENDER1	N/A
907.667	RECEIVER	FAST_SENDER
908.708	SLOW_SENDER2	N/A
909.509	RECEIVER	SLOW_SENDER2
910.068	FAST_SENDER	N/A
911.348	RECEIVER	FAST_SENDER
912.370	RECEIVER	SLOW_SENDER1
913.748	FAST_SENDER	N/A
915.748	FAST_SENDER	N/A
917.748	FAST_SENDER	N/A
919.748	FAST_SENDER	N/A
919.794	SLOW_SENDER1	N/A
921.748	FAST_SENDER	N/A
923.748	FAST_SENDER	N/A
925.748	FAST_SENDER	N/A
926.794	SLOW_SENDER1	N/A
927.190	SLOW_SENDER3	N/A
927.748	FAST_SENDER	N/A
927.918	RECEIVER	SLOW_SENDER3
929.968	RECEIVER	FAST_SENDER
930.343	SLOW_SENDER3	N/A
931.140	RECEIVER	SLOW_SENDER3
932.382	FAST_SENDER	N/A
933.103	RECEIVER	FAST_SENDER
933.567	SLOW_SENDER3	N/A
933.794	SLOW_SENDER1	N/A
934.308	RECEIVER	SLOW_SENDER3
936.301	RECEIVER	SLOW_SENDER1
939.731	SLOW_SENDER3	N/A
940.466	RECEIVER	SLOW_SENDER3
941.057	FAST_SENDER	N/A
941.860	RECEIVER	FAST_SENDER
943.744	SLOW_SENDER1	N/A
944.276	FAST_SENDER	N/A
944.536	RECEIVER	SLOW_SENDER1
945.909	SLOW_SENDER3	N/A
947.711	RECEIVER	SLOW_SENDER3
948.697	RECEIVER	FAST_SENDER
951.103	FAST_SENDER	N/A
951.838	RECEIVER	FAST_SENDER
953.136	SLOW_SENDER3	N/A
953.871	RECEIVER	SLOW_SENDER3
953.984	SLOW_SENDER1	N/A
954.281	FAST_SENDER	N/A
954.760	RECEIVER	SLOW_SENDER1
956.593	RECEIVER	FAST_SENDER
959.038	FAST_SENDER	N/A
959.816	RECEIVER	FAST_SENDER
961.300	SLOW_SENDER3	N/A
962.092	RECEIVER	SLOW_SENDER3
962.230	FAST_SENDER	N/A
963.002	RECEIVER	FAST_SENDER
965.431	FAST_SENDER	N/A
966.223	RECEIVER	FAST_SENDER
968.649	FAST_SENDER	N/A
969.537	SLOW_SENDER3	N/A
976.500	FAST_SENDER	N/A
978.500	FAST_SENDER	N/A
980.500	FAST_SENDER	N/A
982.500	FAST_SENDER	N/A
984.500	FAST_SENDER	N/A
986.500	FAST_SENDER	N/A
988.500	FAST_SENDER	N/A
990.500	FAST_SENDER	N/A
998.120	FAST_SENDER	N/A
1005.938	FAST_SENDER	N/A
1013.711	FAST_SENDER	N/A
1020.888	FAST_SENDER	N/A
1028.978	FAST_SENDER	N/A
1036.416	FAST_SENDER	N/A
1043.833	FAST_SENDER	N/A
1051.303	FAST_SENDER	N/A
1058.936	FAST_SENDER	N/A
1066.998	FAST_SENDER	N/A
1074.839	FAST_SENDER	N/A
1075.530	SLOW_SENDER2	N/A
1082.361	FAST_SENDER	N/A
1086.203	SLOW_SENDER2	N/A
1089.766	FAST_SENDER	N/A
1091.766	FAST_SENDER	N/A
1093.766	FAST_SENDER	N/A
1095.766	FAST_SENDER	N/A
1097.766	FAST_SENDER	N/A
1098.664	SLOW_SENDER2	N/A
1099.766	FAST_SENDER	N/A
1101.766	FAST_SENDER	N/A
1103.766	FAST_SENDER	N/A
1111.256	FAST_SENDER	N/A
1118.420	SLOW_SENDER1	N/A
1118.637	FAST_SENDER	N/A
1126.501	FAST_SENDER	N/A
1129.225	SLOW_SENDER1	N/A
1131.705	RECEIVER	SLOW_SENDER1
1133.998	FAST_SENDER	N/A
1134.765	RECEIVER	FAST_SENDER
1137.172	FAST_SENDER	N/A
1137.955	RECEIVER	FAST_SENDER
1139.126	SLOW_SENDER1	N/A
1139.450	SLOW_SENDER3	N/A
1139.890	RECEIVER	SLOW_SENDER1
1140.393	FAST_SENDER	N/A
1142.026	RECEIVER	SLOW_SENDER3
1144.320	RECEIVER	FAST_SENDER
1144.445	SLOW_SENDER3	N/A
1145.216	RECEIVER	SLOW_SENDER3
1146.733	FAST_SENDER	N/A
1147.290	SLOW_SENDER1	N/A
1147.516	RECEIVER	FAST_SENDER
1149.416	RECEIVER	SLOW_SENDER1
1149.921	FAST_SENDER	N/A
1150.640	SLOW_SENDER3	N/A
1150.718	RECEIVER	FAST_SENDER
1151.391	RECEIVER	SLOW_SENDER3
1153.150	FAST_SENDER	N/A
1153.934	RECEIVER	FAST_SENDER
1156.342	FAST_SENDER	N/A
1156.828	SLOW_SENDER3	N/A
1156.838	SLOW_SENDER1	N/A
1157.135	RECEIVER	FAST_SENDER
1158.114	RECEIVER	SLOW_SENDER1
1163.103	FAST_SENDER	N/A
1165.103	FAST_SENDER	N/A
1165.535	SLOW_SENDER1	N/A
1167.103	FAST_SENDER	N/A
1169.103	FAST_SENDER	N/A
1169.643	SLOW_SENDER3	N/A
1170.387	RECEIVER	SLOW_SENDER3
1171.103	FAST_SENDER	N/A
1173.103	FAST_SENDER	N/A
1175.103	FAST_SENDER	N/A
1177.103	FAST_SENDER	N/A
1177.799	SLOW_SENDER3	N/A
1177.864	RECEIVER	FAST_SENDER
1178.615	RECEIVER	SLOW_SENDER3
1180.282	FAST_SENDER	N/A
1181.020	RECEIVER	FAST_SENDER
1183.464	FAST_SENDER	N/A
1184.229	RECEIVER	FAST_SENDER
1186.645	FAST_SENDER	N/A
1187.391	RECEIVER	FAST_SENDER
1189.817	FAST_SENDER	N/A
1190.622	RECEIVER	FAST_SENDER
1193.030	FAST_SENDER	N/A
1193.784	RECEIVER	FAST_SENDER
1196.213	FAST_SENDER	N/A
1196.952	RECEIVER	FAST_SENDER
1199.359	FAST_SENDER	N/A
1200.111	RECEIVER	FAST_SENDER
1202.525	FAST_SENDER	N/A
1203.295	RECEIVER	FAST_SENDER
1205.713	FAST_SENDER	N/A
1206.469	RECEIVER	FAST_SENDER
1208.892	FAST_SENDER	N/A
1209.656	RECEIVER	FAST_SENDER
1212.088	FAST_SENDER	N/A
1214.335	RECEIVER	FAST_SENDER
1216.762	FAST_SENDER	N/A
1217.541	RECEIVER	FAST_SENDER
1219.949	FAST_SENDER	N/A
1220.714	RECEIVER	FAST_SENDER
1223.127	FAST_SENDER	N/A
1223.944	RECEIVER	FAST_SENDER
1226.378	FAST_SENDER	N/A
1227.165	RECEIVER	FAST_SENDER
1229.591	FAST_SENDER	N/A
1230.348	RECEIVER	FAST_SENDER
1232.757	FAST_SENDER	N/A
1233.520	RECEIVER	FAST_SENDER
1235.942	FAST_SENDER	N/A
1236.663	RECEIVER	FAST_SENDER
1239.073	FAST_SENDER	N/A
1239.839	RECEIVER	FAST_SENDER
1242.241	FAST_SENDER	N/A
1243.033	RECEIVER	FAST_SENDER
1245.461	FAST_SENDER	N/A
1246.187	RECEIVER	FAST_SENDER
1248.596	FAST_SENDER	N/A
1251.078	RECEIVER	FAST_SENDER
1253.508	FAST_SENDER	N/A
1254.292	RECEIVER	FAST_SENDER
1256.707	FAST_SENDER	N/A
1257.477	RECEIVER	FAST_SENDER
1259.912	FAST_SENDER	N/A
1260.714	RECEIVER	FAST_SENDER
1263.060	SLOW_SENDER2	N/A
1263.162	FAST_SENDER	N/A
1263.798	RECEIVER	SLOW_SENDER2
1264.497	RECEIVER	FAST_SENDER
1266.241	SLOW_SENDER2	N/A
1266.913	FAST_SENDER	N/A
1267.694	RECEIVER	FAST_SENDER
1268.701	RECEIVER	SLOW_SENDER2
1270.102	FAST_SENDER	N/A
1270.855	RECEIVER	FAST_SENDER
1273.287	FAST_SENDER	N/A
1274.029	RECEIVER	FAST_SENDER
1274.130	SLOW_SENDER2	N/A
1276.459	FAST_SENDER	N/A
1284.943	FAST_SENDER	N/A
1286.856	SLOW_SENDER2	N/A
1286.943	FAST_SENDER	N/A
1288.943	FAST_SENDER	N/A
1290.943	FAST_SENDER	N/A
1292.943	FAST_SENDER	N/A
1294.943	FAST_SENDER	N/A
1296.943	FAST_SENDER	N/A
1298.943	FAST_SENDER	N/A
1306.738	FAST_SENDER	N/A
1314.012	FAST_SENDER	N/A
1321.666	FAST_SENDER	N/A
1321.860	SLOW_SENDER1	N/A
1330.115	FAST_SENDER	N/A
1332.469	SLOW_SENDER1	N/A
1337.550	FAST_SENDER	N/A
1339.550	FAST_SENDER	N/A
1341.550	FAST_SENDER	N/A
1342.270	SLOW_SENDER3	N/A
1343.550	FAST_SENDER	N/A
1345.191	SLOW_SENDER1	N/A
1345.550	FAST_SENDER	N/A
1347.550	FAST_SENDER	N/A
1349.550	FAST_SENDER	N/A
1351.550	FAST_SENDER	N/A
1355.551	SLOW_SENDER3	N/A
1359.124	FAST_SENDER	N/A
1361.124	FAST_SENDER	N/A
1363.124	FAST_SENDER	N/A
1365.124	FAST_SENDER	N/A
1367.124	FAST_SENDER	N/A
1367.753	SLOW_SENDER3	N/A
1369.124	FAST_SENDER	N/A
1371.124	FAST_SENDER	N/A
1373.124	FAST_SENDER	N/A
1380.269	FAST_SENDER	N/A
1387.585	FAST_SENDER	N/A
1395.345	FAST_SENDER	N/A
1402.755	FAST_SENDER	N/A
1410.164	FAST_SENDER	N/A
1417.402	FAST_SENDER	N/A
1424.558	FAST_SENDER	N/A
1432.398	FAST_SENDER	N/A
1438.151	RECEIVER	FAST_SENDER
1440.581	FAST_SENDER	N/A
1441.387	RECEIVER	FAST_SENDER
1443.815	FAST_SENDER	N/A
1444.571	RECEIVER	FAST_SENDER
1446.994	FAST_SENDER	N/A
1447.750	RECEIVER	FAST_SENDER
1451.997	FAST_SENDER	N/A
1452.680	SLOW_SENDER2	N/A
1452.785	RECEIVER	FAST_SENDER
1455.030	RECEIVER	SLOW_SENDER2
1455.231	FAST_SENDER	N/A
1455.973	RECEIVER	FAST_SENDER
1457.433	SLOW_SENDER2	N/A
1458.187	RECEIVER	SLOW_SENDER2
1458.399	FAST_SENDER	N/A
1459.172	RECEIVER	FAST_SENDER
1461.611	FAST_SENDER	N/A
1462.382	RECEIVER	FAST_SENDER
1463.593	SLOW_SENDER2	N/A
1464.386	RECEIVER	SLOW_SENDER2
1464.818	FAST_SENDER	N/A
1465.564	RECEIVER	FAST_SENDER
1467.969	FAST_SENDER	N/A
1469.789	SLOW_SENDER2	N/A
1470.062	RECEIVER	FAST_SENDER
1473.813	RECEIVER	SLOW_SENDER2
1474.356	FAST_SENDER	N/A
1475.102	RECEIVER	FAST_SENDER
1477.539	FAST_SENDER	N/A
1478.321	RECEIVER	FAST_SENDER
1480.721	FAST_SENDER	N/A
1481.249	SLOW_SENDER2	N/A
1481.476	RECEIVER	FAST_SENDER
1485.705	FAST_SENDER	N/A
1487.705	FAST_SENDER	N/A
1489.705	FAST_SENDER	N/A
1491.705	FAST_SENDER	N/A
1493.705	FAST_SENDER	N/A
1495.705	FAST_SENDER	N/A
1497.705	FAST_SENDER	N/A
1499.705	FAST_SENDER	N/A
1500.490	RECEIVER	FAST_SENDER
1502.931	FAST_SENDER	N/A
1503.675	RECEIVER	FAST_SENDER
1506.124	FAST_SENDER	N/A
1506.868	RECEIVER	FAST_SENDER
1509.290	FAST_SENDER	N/A
1509.690	SLOW_SENDER1	N/A
1510.101	RECEIVER	FAST_SENDER
1511.878	RECEIVER	SLOW_SENDER1
1514.292	SLOW_SENDER1	N/A
1515.053	RECEIVER	SLOW_SENDER1
1516.342	FAST_SENDER	N/A
1517.114	RECEIVER	FAST_SENDER
1519.540	FAST_SENDER	N/A
1520.309	RECEIVER	FAST_SENDER
1520.497	SLOW_SENDER1	N/A
1521.258	RECEIVER	SLOW_SENDER1
1522.729	FAST_SENDER	N/A
1523.473	RECEIVER	FAST_SENDER
1525.884	FAST_SENDER	N/A
1526.646	RECEIVER	FAST_SENDER
1526.669	SLOW_SENDER1	N/A
1527.422	RECEIVER	SLOW_SENDER1
1529.054	FAST_SENDER	N/A
1529.805	RECEIVER	FAST_SENDER
1532.000	SLOW_SENDER3	N/A
1532.225	FAST_SENDER	N/A
1532.795	RECEIVER	SLOW_SENDER3
1532.859	SLOW_SENDER1	N/A
1533.598	RECEIVER	SLOW_SENDER1
1534.658	RECEIVER	FAST_SENDER
1535.200	SLOW_SENDER3	N/A
1535.956	RECEIVER	SLOW_SENDER3
1537.070	FAST_SENDER	N/A
1537.828	RECEIVER	FAST_SENDER
1538.357	SLOW_SENDER3	N/A
1539.113	RECEIVER	SLOW_SENDER3
1540.269	FAST_SENDER	N/A
1541.038	SLOW_SENDER1	N/A
1541.072	RECEIVER	FAST_SENDER
1541.766	RECEIVER	SLOW_SENDER1
1543.512	FAST_SENDER	N/A
1544.272	RECEIVER	FAST_SENDER
1544.529	SLOW_SENDER3	N/A
1545.332	RECEIVER	SLOW_SENDER3
1546.721	FAST_SENDER	N/A
1547.466	RECEIVER	FAST_SENDER
1549.171	SLOW_SENDER1	N/A
1549.915	FAST_SENDER	N/A
1549.954	RECEIVER	SLOW_SENDER1
1550.697	RECEIVER	FAST_SENDER
1550.735	SLOW_SENDER3	N/A
1551.461	RECEIVER	SLOW_SENDER3
1553.144	FAST_SENDER	N/A
1555.608	RECEIVER	FAST_SENDER
1556.884	SLOW_SENDER3	N/A
1557.386	SLOW_SENDER1	N/A
1557.655	RECEIVER	SLOW_SENDER3
1558.028	FAST_SENDER	N/A
1561.241	FAST_SENDER	N/A
1563.241	FAST_SENDER	N/A
1565.241	FAST_SENDER	N/A
1567.241	FAST_SENDER	N/A
1569.241	FAST_SENDER	N/A
1570.174	SLOW_SENDER3	N/A
1571.241	FAST_SENDER	N/A
1573.241	FAST_SENDER	N/A
1575.241	FAST_SENDER	N/A
1577.174	SLOW_SENDER3	N/A
1583.068	FAST_SENDER	N/A
1584.174	SLOW_SENDER3	N/A
1590.958	FAST_SENDER	N/A
1598.820	FAST_SENDER	N/A
1606.967	FAST_SENDER	N/A
1614.833	FAST_SENDER	N/A
1622.950	FAST_SENDER	N/A
1630.998	FAST_SENDER	N/A
1638.476	FAST_SENDER	N/A
1645.636	FAST_SENDER	N/A
1647.590	SLOW_SENDER2	N/A
1654.340	FAST_SENDER	N/A
1658.234	SLOW_SENDER2	N/A
1661.894	FAST_SENDER	N/A
1663.894	FAST_SENDER	N/A
1665.894	FAST_SENDER	N/A
1667.894	FAST_SENDER	N/A
1669.894	FAST_SENDER	N/A
1670.694	SLOW_SENDER2	N/A
1671.894	FAST_SENDER	N/A
1673.894	FAST_SENDER	N/A
1675.894	FAST_SENDER	N/A
1683.471	FAST_SENDER	N/A
1691.297	FAST_SENDER	N/A
1699.264	FAST_SENDER	N/A
1706.569	FAST_SENDER	N/A
1713.887	FAST_SENDER	N/A
1721.811	FAST_SENDER	N/A
1722.549	RECEIVER	FAST_SENDER
1724.961	FAST_SENDER	N/A
1725.120	SLOW_SENDER1	N/A
1725.707	RECEIVER	FAST_SENDER
1728.111	FAST_SENDER	N/A
1728.857	RECEIVER	FAST_SENDER
1730.745	RECEIVER	SLOW_SENDER1
1731.294	FAST_SENDER	N/A
1732.055	RECEIVER	FAST_SENDER
1734.491	FAST_SENDER	N/A
1735.278	RECEIVER	FAST_SENDER
1736.179	SLOW_SENDER1	N/A
1736.936	RECEIVER	SLOW_SENDER1
1737.682	FAST_SENDER	N/A
1738.465	RECEIVER	FAST_SENDER
1740.914	FAST_SENDER	N/A
1741.674	RECEIVER	FAST_SENDER
1744.084	FAST_SENDER	N/A
1744.374	SLOW_SENDER1	N/A
1744.862	RECEIVER	FAST_SENDER
1746.622	RECEIVER	SLOW_SENDER1
1747.283	FAST_SENDER	N/A
1748.035	RECEIVER	FAST_SENDER
1750.390	SLOW_SENDER3	N/A
1750.484	FAST_SENDER	N/A
1751.164	RECEIVER	SLOW_SENDER3
1753.553	RECEIVER	FAST_SENDER
1753.590	SLOW_SENDER3	N/A
1754.038	SLOW_SENDER1	N/A
1754.370	RECEIVER	SLOW_SENDER3
1755.967	FAST_SENDER	N/A
1757.256	RECEIVER	FAST_SENDER
1758.681	RECEIVER	SLOW_SENDER1
1759.679	FAST_SENDER	N/A
1761.679	FAST_SENDER	N/A
1761.909	SLOW_SENDER3	N/A
1763.679	FAST_SENDER	N/A
1765.679	FAST_SENDER	N/A
1766.909	SLOW_SENDER3	N/A
1767.679	FAST_SENDER	N/A
1769.679	FAST_SENDER	N/A
1771.679	FAST_SENDER	N/A
1771.909	SLOW_SENDER3	N/A
1773.679	FAST_SENDER	N/A
1773.909	SLOW_SENDER3	N/A
1774.433	RECEIVER	FAST_SENDER
1776.846	FAST_SENDER	N/A
1778.067	RECEIVER	SLOW_SENDER3
1778.846	FAST_SENDER	N/A
1780.846	FAST_SENDER	N/A
1782.846	FAST_SENDER	N/A
1784.846	FAST_SENDER	N/A
1785.502	SLOW_SENDER3	N/A
1786.289	RECEIVER	SLOW_SENDER3
1786.846	FAST_SENDER	N/A
1788.846	FAST_SENDER	N/A
1790.846	FAST_SENDER	N/A
1791.597	RECEIVER	FAST_SENDER
1793.736	SLOW_SENDER3	N/A
1794.004	FAST_SENDER	N/A
1794.467	RECEIVER	SLOW_SENDER3
1796.373	RECEIVER	FAST_SENDER
1798.794	FAST_SENDER	N/A
1799.563	RECEIVER	FAST_SENDER
1801.916	SLOW_SENDER3	N/A
1801.971	FAST_SENDER	N/A
1802.640	RECEIVER	SLOW_SENDER3
1804.889	RECEIVER	FAST_SENDER
1807.296	FAST_SENDER	N/A
1808.055	RECEIVER	FAST_SENDER
1810.046	SLOW_SENDER3	N/A
1810.460	FAST_SENDER	N/A
1810.823	RECEIVER	SLOW_SENDER3
1813.291	RECEIVER	FAST_SENDER
1815.695	FAST_SENDER	N/A
1816.450	RECEIVER	FAST_SENDER
1818.879	FAST_SENDER	N/A
1819.653	RECEIVER	FAST_SENDER
1820.031	SLOW_SENDER3	N/A
1820.786	RECEIVER	SLOW_SENDER3
1822.087	FAST_SENDER	N/A
1822.833	RECEIVER	FAST_SENDER
1825.270	FAST_SENDER	N/A
1826.046	RECEIVER	FAST_SENDER
1828.463	FAST_SENDER	N/A
1829.202	RECEIVER	FAST_SENDER
1831.635	FAST_SENDER	N/A
1832.403	RECEIVER	FAST_SENDER
1834.827	FAST_SENDER	N/A
1835.000	SLOW_SENDER2	N/A
1835.577	RECEIVER	FAST_SENDER
1837.080	RECEIVER	SLOW_SENDER2
1838.013	FAST_SENDER	N/A
1838.768	RECEIVER	FAST_SENDER
1839.492	SLOW_SENDER2	N/A
1840.264	RECEIVER	SLOW_SENDER2
1841.216	FAST_SENDER	N/A
1842.034	RECEIVER	FAST_SENDER
1844.469	FAST_SENDER	N/A
1845.241	RECEIVER	FAST_SENDER
1845.713	SLOW_SENDER2	N/A
1846.465	RECEIVER	SLOW_SENDER2
1849.574	FAST_SENDER	N/A
1851.574	FAST_SENDER	N/A
1853.574	FAST_SENDER	N/A
1855.574	FAST_SENDER	N/A
1857.245	SLOW_SENDER2	N/A
1857.574	FAST_SENDER	N/A
1859.402	RECEIVER	SLOW_SENDER2
1859.574	FAST_SENDER	N/A
1861.574	FAST_SENDER	N/A
1863.574	FAST_SENDER	N/A
1864.360	RECEIVER	FAST_SENDER
1866.769	FAST_SENDER	N/A
1866.849	SLOW_SENDER2	N/A
1867.511	RECEIVER	FAST_SENDER
1869.912	FAST_SENDER	N/A
1870.687	RECEIVER	FAST_SENDER
1873.104	FAST_SENDER	N/A
1873.880	RECEIVER	FAST_SENDER
1876.309	FAST_SENDER	N/A
1877.075	RECEIVER	FAST_SENDER
1879.491	FAST_SENDER	N/A
1880.246	RECEIVER	FAST_SENDER
1882.653	FAST_SENDER	N/A
1883.415	RECEIVER	FAST_SENDER
1885.832	FAST_SENDER	N/A
1886.560	RECEIVER	FAST_SENDER
1888.972	FAST_SENDER	N/A
1889.757	RECEIVER	FAST_SENDER
1892.157	FAST_SENDER	N/A
1892.879	RECEIVER	FAST_SENDER
1895.318	FAST_SENDER	N/A
1896.095	RECEIVER	FAST_SENDER
1898.527	FAST_SENDER	N/A
1901.700	FAST_SENDER	N/A
1909.362	FAST_SENDER	N/A
1916.906	FAST_SENDER	N/A
1922.510	SLOW_SENDER1	N/A
1924.446	FAST_SENDER	N/A
1932.312	FAST_SENDER	N/A
1934.328	SLOW_SENDER1	N/A
1939.601	FAST_SENDER	N/A
1941.601	FAST_SENDER	N/A
1943.601	FAST_SENDER	N/A
1945.601	FAST_SENDER	N/A
1947.357	SLOW_SENDER1	N/A
1947.601	FAST_SENDER	N/A
1949.601	FAST_SENDER	N/A
1951.601	FAST_SENDER	N/A
1953.601	FAST_SENDER	N/A
1961.303	FAST_SENDER	N/A
1969.299	FAST_SENDER	N/A
1976.628	FAST_SENDER	N/A
1984.214	FAST_SENDER	N/A
1984.330	SLOW_SENDER3	N/A
1991.836	FAST_SENDER	N/A
1993.836	FAST_SENDER	N/A
1995.836	FAST_SENDER	N/A
1997.836	FAST_SENDER	N/A
1998.060	SLOW_SENDER3	N/A
1999.836	FAST_SENDER	N/A
2001.836	FAST_SENDER	N/A
2003.836	FAST_SENDER	N/A
2005.836	FAST_SENDER	N/A
2007.836	FAST_SENDER	N/A
2009.836	FAST_SENDER	N/A
2011.836	FAST_SENDER	N/A
2013.836	FAST_SENDER	N/A
2015.836	FAST_SENDER	N/A
2023.094	FAST_SENDER	N/A
2030.804	FAST_SENDER	N/A
2032.890	SLOW_SENDER2	N/A
2038.222	FAST_SENDER	N/A
2043.778	SLOW_SENDER2	N/A
2045.946	FAST_SENDER	N/A
2053.139	FAST_SENDER	N/A
2055.139	FAST_SENDER	N/A
2057.139	FAST_SENDER	N/A
2057.466	SLOW_SENDER2	N/A
2059.139	FAST_SENDER	N/A
2061.139	FAST_SENDER	N/A
2063.139	FAST_SENDER	N/A
2065.139	FAST_SENDER	N/A
2067.139	FAST_SENDER	N/A
2067.934	RECEIVER	FAST_SENDER
2070.378	FAST_SENDER	N/A
2071.156	RECEIVER	FAST_SENDER
2073.589	FAST_SENDER	N/A
2074.340	RECEIVER	FAST_SENDER
2076.745	FAST_SENDER	N/A
2077.497	RECEIVER	FAST_SENDER
2079.905	FAST_SENDER	N/A
2080.652	RECEIVER	FAST_SENDER
2083.096	FAST_SENDER	N/A
2083.853	RECEIVER	FAST_SENDER
2086.258	FAST_SENDER	N/A
2087.032	RECEIVER	FAST_SENDER
2089.443	FAST_SENDER	N/A
2090.213	RECEIVER	FAST_SENDER
2092.659	FAST_SENDER	N/A
2093.379	RECEIVER	FAST_SENDER
2095.796	FAST_SENDER	N/A
2096.574	RECEIVER	FAST_SENDER
2098.999	FAST_SENDER	N/A
2099.767	RECEIVER	FAST_SENDER
2102.178	FAST_SENDER	N/A
2102.951	RECEIVER	FAST_SENDER
2105.364	FAST_SENDER	N/A
2106.139	RECEIVER	FAST_SENDER
2108.562	FAST_SENDER	N/A
2109.331	RECEIVER	FAST_SENDER
2111.757	FAST_SENDER	N/A
2111.880	SLOW_SENDER1	N/A
2112.528	RECEIVER	FAST_SENDER
2114.623	RECEIVER	SLOW_SENDER1
2114.967	FAST_SENDER	N/A
2115.767	RECEIVER	FAST_SENDER
2117.063	SLOW_SENDER1	N/A
2117.817	RECEIVER	SLOW_SENDER1
2118.193	FAST_SENDER	N/A
2118.991	RECEIVER	FAST_SENDER
2121.419	FAST_SENDER	N/A
2123.419	FAST_SENDER	N/A
2125.419	FAST_SENDER	N/A
2127.419	FAST_SENDER	N/A
2128.741	SLOW_SENDER1	N/A
2129.419	FAST_SENDER	N/A
2129.498	RECEIVER	SLOW_SENDER1
2131.419	FAST_SENDER	N/A
2133.419	FAST_SENDER	N/A
2135.419	FAST_SENDER	N/A
2136.134	RECEIVER	FAST_SENDER
2136.934	SLOW_SENDER1	N/A
2137.686	RECEIVER	SLOW_SENDER1
2138.555	FAST_SENDER	N/A
2139.326	RECEIVER	FAST_SENDER
2141.727	FAST_SENDER	N/A
2142.480	RECEIVER	FAST_SENDER
2144.903	FAST_SENDER	N/A
2145.104	SLOW_SENDER1	N/A
2145.711	RECEIVER	FAST_SENDER
2146.404	RECEIVER	SLOW_SENDER1
2148.132	FAST_SENDER	N/A
2148.909	RECEIVER	FAST_SENDER
2151.310	FAST_SENDER	N/A
2152.098	RECEIVER	FAST_SENDER
2153.829	SLOW_SENDER1	N/A
2154.536	FAST_SENDER	N/A
2154.569	RECEIVER	SLOW_SENDER1
2155.326	RECEIVER	FAST_SENDER
2157.739	FAST_SENDER	N/A
2158.476	RECEIVER	FAST_SENDER
2160.922	FAST_SENDER	N/A
2161.694	RECEIVER	FAST_SENDER
2162.012	SLOW_SENDER1	N/A
2162.790	RECEIVER	SLOW_SENDER1
2164.114	FAST_SENDER	N/A
2164.896	RECEIVER	FAST_SENDER
2167.240	SLOW_SENDER3	N/A
2167.328	FAST_SENDER	N/A
2167.984	RECEIVER	SLOW_SENDER3
2170.105	RECEIVER	FAST_SENDER
2170.204	SLOW_SENDER1	N/A
2170.406	SLOW_SENDER3	N/A
2170.978	RECEIVER	SLOW_SENDER1
2171.713	RECEIVER	SLOW_SENDER3
2172.535	FAST_SENDER	N/A
2173.286	RECEIVER	FAST_SENDER
2174.124	SLOW_SENDER3	N/A
2174.920	RECEIVER	SLOW_SENDER3
2175.731	FAST_SENDER	N/A
2176.482	RECEIVER	FAST_SENDER
2178.901	FAST_SENDER	N/A
2179.654	RECEIVER	FAST_SENDER
2180.327	SLOW_SENDER3	N/A
2181.049	RECEIVER	SLOW_SENDER3
2182.059	FAST_SENDER	N/A
2182.810	RECEIVER	FAST_SENDER
2185.215	FAST_SENDER	N/A
2185.993	RECEIVER	FAST_SENDER
2186.450	SLOW_SENDER3	N/A
2187.193	RECEIVER	SLOW_SENDER3
2188.407	FAST_SENDER	N/A
2189.182	RECEIVER	FAST_SENDER
2191.610	FAST_SENDER	N/A
2192.396	RECEIVER	FAST_SENDER
2192.642	SLOW_SENDER3	N/A
2193.425	RECEIVER	SLOW_SENDER3
2194.802	FAST_SENDER	N/A
2195.585	RECEIVER	FAST_SENDER
2198.005	FAST_SENDER	N/A
2198.792	RECEIVER	FAST_SENDER
2201.204	FAST_SENDER	N/A
2201.974	RECEIVER	FAST_SENDER
2202.310	SLOW_SENDER3	N/A
2203.049	RECEIVER	SLOW_SENDER3
2204.392	FAST_SENDER	N/A
2205.148	RECEIVER	FAST_SENDER
2207.585	FAST_SENDER	N/A
2208.363	RECEIVER	FAST_SENDER
2210.491	SLOW_SENDER3	N/A
2210.790	FAST_SENDER	N/A
2211.278	RECEIVER	SLOW_SENDER3
2213.001	RECEIVER	FAST_SENDER
2215.407	FAST_SENDER	N/A
2216.176	RECEIVER	FAST_SENDER
2218.590	FAST_SENDER	N/A
2218.687	SLOW_SENDER3	N/A
2219.364	RECEIVER	FAST_SENDER
2221.709	RECEIVER	SLOW_SENDER3
2221.780	SLOW_SENDER2	N/A
2221.814	FAST_SENDER	N/A
2222.557	RECEIVER	SLOW_SENDER2
2224.455	RECEIVER	FAST_SENDER
2224.989	SLOW_SENDER2	N/A
2225.768	RECEIVER	SLOW_SENDER2
2226.889	FAST_SENDER	N/A
2227.636	RECEIVER	FAST_SENDER
2228.201	SLOW_SENDER2	N/A
2228.963	RECEIVER	SLOW_SENDER2
2230.053	FAST_SENDER	N/A
2233.259	FAST_SENDER	N/A
2234.377	SLOW_SENDER2	N/A
2241.187	FAST_SENDER	N/A
2243.187	FAST_SENDER	N/A
2245.187	FAST_SENDER	N/A
2247.187	FAST_SENDER	N/A
2248.267	SLOW_SENDER2	N/A
2249.187	FAST_SENDER	N/A
2251.187	FAST_SENDER	N/A
2253.187	FAST_SENDER	N/A
2255.187	FAST_SENDER	N/A
2257.187	FAST_SENDER	N/A
2259.187	FAST_SENDER	N/A
2261.187	FAST_SENDER	N/A
2263.187	FAST_SENDER	N/A
2265.187	FAST_SENDER	N/A
2272.841	FAST_SENDER	N/A
2280.310	FAST_SENDER	N/A
2287.628	FAST_SENDER	N/A
2294.910	FAST_SENDER	N/A
2302.286	FAST_SENDER	N/A
2310.024	FAST_SENDER	N/A
2317.626	FAST_SENDER	N/A
2325.785	FAST_SENDER	N/A
2333.531	FAST_SENDER	N/A
2334.590	SLOW_SENDER1	N/A
2341.163	FAST_SENDER	N/A
2345.328	SLOW_SENDER1	N/A
2348.372	FAST_SENDER	N/A
2350.372	FAST_SENDER	N/A
2352.372	FAST_SENDER	N/A
2354.372	FAST_SENDER	N/A
2356.372	FAST_SENDER	N/A
2357.865	SLOW_SENDER1	N/A
2358.372	FAST_SENDER	N/A
2360.372	FAST_SENDER	N/A
2362.372	FAST_SENDER	N/A
2369.901	FAST_SENDER	N/A
2377.703	FAST_SENDER	N/A
2385.230	SLOW_SENDER3	N/A
2385.788	FAST_SENDER	N/A
2393.762	FAST_SENDER	N/A
2394.511	RECEIVER	FAST_SENDER
2395.761	SLOW_SENDER3	N/A
2396.483	RECEIVER	SLOW_SENDER3
2396.928	FAST_SENDER	N/A
2397.671	RECEIVER	FAST_SENDER
2400.100	FAST_SENDER	N/A
2400.882	RECEIVER	FAST_SENDER
2403.303	FAST_SENDER	N/A
2403.905	SLOW_SENDER3	N/A
2404.114	RECEIVER	FAST_SENDER
2406.325	RECEIVER	SLOW_SENDER3
2406.553	FAST_SENDER	N/A
2407.302	RECEIVER	FAST_SENDER
2409.724	FAST_SENDER	N/A
2412.326	RECEIVER	FAST_SENDER
2413.740	SLOW_SENDER3	N/A
2414.490	RECEIVER	SLOW_SENDER3
2414.620	SLOW_SENDER2	N/A
2414.766	FAST_SENDER	N/A
2415.382	RECEIVER	SLOW_SENDER2
2416.066	RECEIVER	FAST_SENDER
2417.810	SLOW_SENDER2	N/A
2418.503	FAST_SENDER	N/A
2418.554	RECEIVER	SLOW_SENDER2
2419.826	RECEIVER	FAST_SENDER
2420.995	SLOW_SENDER2	N/A
2421.742	RECEIVER	SLOW_SENDER2
2421.892	SLOW_SENDER3	N/A
2422.260	FAST_SENDER	N/A
2422.668	RECEIVER	SLOW_SENDER3
2424.426	RECEIVER	FAST_SENDER
2426.843	FAST_SENDER	N/A
2427.157	SLOW_SENDER2	N/A
2428.843	FAST_SENDER	N/A
2430.843	FAST_SENDER	N/A
2432.157	SLOW_SENDER2	N/A
2432.843	FAST_SENDER	N/A
2434.157	SLOW_SENDER2	N/A
2434.843	FAST_SENDER	N/A
2436.157	SLOW_SENDER2	N/A
2436.843	FAST_SENDER	N/A
2438.157	SLOW_SENDER2	N/A
2438.843	FAST_SENDER	N/A
2438.919	RECEIVER	SLOW_SENDER2
2440.843	FAST_SENDER	N/A
2443.381	RECEIVER	FAST_SENDER
2444.324	SLOW_SENDER2	N/A
2447.276	RECEIVER	SLOW_SENDER2
2447.516	FAST_SENDER	N/A
2448.287	RECEIVER	FAST_SENDER
2450.687	FAST_SENDER	N/A
2451.458	RECEIVER	FAST_SENDER
2453.900	FAST_SENDER	N/A
2454.707	RECEIVER	FAST_SENDER
2454.726	SLOW_SENDER2	N/A
2455.478	RECEIVER	SLOW_SENDER2
2457.132	FAST_SENDER	N/A
2457.920	RECEIVER	FAST_SENDER
2460.364	FAST_SENDER	N/A
2461.145	RECEIVER	FAST_SENDER
2462.913	SLOW_SENDER2	N/A
2463.551	FAST_SENDER	N/A
2463.632	RECEIVER	SLOW_SENDER2
2464.337	RECEIVER	FAST_SENDER
2466.757	FAST_SENDER	N/A
2467.568	RECEIVER	FAST_SENDER
2469.971	FAST_SENDER	N/A
2470.731	RECEIVER	FAST_SENDER
2471.047	SLOW_SENDER2	N/A
2471.824	RECEIVER	SLOW_SENDER2
2473.138	FAST_SENDER	N/A
2473.866	RECEIVER	FAST_SENDER
2476.283	FAST_SENDER	N/A
2477.079	RECEIVER	FAST_SENDER
2479.263	SLOW_SENDER2	N/A
2479.524	FAST_SENDER	N/A
2479.989	RECEIVER	SLOW_SENDER2
2481.678	RECEIVER	FAST_SENDER
2484.122	FAST_SENDER	N/A
2484.882	RECEIVER	FAST_SENDER
2487.405	SLOW_SENDER2	N/A
2488.914	FAST_SENDER	N/A
2489.616	RECEIVER	SLOW_SENDER2
2492.027	RECEIVER	FAST_SENDER
2494.443	FAST_SENDER	N/A
2495.207	RECEIVER	FAST_SENDER
2497.056	SLOW_SENDER2	N/A
2497.610	FAST_SENDER	N/A
2497.830	RECEIVER	SLOW_SENDER2
2499.993	RECEIVER	FAST_SENDER
2502.438	FAST_SENDER	N/A
2503.232	RECEIVER	FAST_SENDER
2505.653	FAST_SENDER	N/A
2506.409	RECEIVER	FAST_SENDER
2508.820	FAST_SENDER	N/A
2509.553	RECEIVER	FAST_SENDER
2511.997	FAST_SENDER	N/A
2512.769	RECEIVER	FAST_SENDER
2515.177	FAST_SENDER	N/A
2515.979	RECEIVER	FAST_SENDER
2518.423	FAST_SENDER	N/A
2519.187	RECEIVER	FAST_SENDER
2521.595	FAST_SENDER	N/A
2522.150	SLOW_SENDER1	N/A
2522.381	RECEIVER	FAST_SENDER
2524.393	RECEIVER	SLOW_SENDER1
2524.784	FAST_SENDER	N/A
2525.518	RECEIVER	FAST_SENDER
2526.798	SLOW_SENDER1	N/A
2527.585	RECEIVER	SLOW_SENDER1
2527.958	FAST_SENDER	N/A
2528.740	RECEIVER	FAST_SENDER
2531.160	FAST_SENDER	N/A
2531.890	RECEIVER	FAST_SENDER
2533.001	SLOW_SENDER1	N/A
2534.322	FAST_SENDER	N/A
2541.965	FAST_SENDER	N/A
2543.965	FAST_SENDER	N/A
2545.965	FAST_SENDER	N/A
2546.086	SLOW_SENDER1	N/A
2547.965	FAST_SENDER	N/A
2549.965	FAST_SENDER	N/A
2551.965	FAST_SENDER	N/A
2553.965	FAST_SENDER	N/A
2555.965	FAST_SENDER	N/A
2563.532	FAST_SENDER	N/A
2571.066	FAST_SENDER	N/A
2578.502	FAST_SENDER	N/A
2586.614	FAST_SENDER	N/A
2588.810	SLOW_SENDER3	N/A
2593.824	FAST_SENDER	N/A
2600.962	FAST_SENDER	N/A
2602.252	SLOW_SENDER3	N/A
2608.995	FAST_SENDER	N/A
2610.995	FAST_SENDER	N/A
2612.995	FAST_SENDER	N/A
2614.995	FAST_SENDER	N/A
2615.506	SLOW_SENDER3	N/A
2616.995	FAST_SENDER	N/A
2618.995	FAST_SENDER	N/A
2620.995	FAST_SENDER	N/A
2622.995	FAST_SENDER	N/A
2630.467	FAST_SENDER	N/A
2638.230	FAST_SENDER	N/A
2645.968	FAST_SENDER	N/A
2653.305	FAST_SENDER	N/A
2661.079	FAST_SENDER	N/A
2661.360	SLOW_SENDER2	N/A
2668.853	FAST_SENDER	N/A
2672.504	SLOW_SENDER2	N/A
2676.116	FAST_SENDER	N/A
2678.116	FAST_SENDER	N/A
2680.116	FAST_SENDER	N/A
2682.116	FAST_SENDER	N/A
2684.116	FAST_SENDER	N/A
2685.019	SLOW_SENDER2	N/A
2686.116	FAST_SENDER	N/A
2688.116	FAST_SENDER	N/A
2690.116	FAST_SENDER	N/A
2697.524	FAST_SENDER	N/A
2698.267	RECEIVER	FAST_SENDER
2700.701	FAST_SENDER	N/A
2701.451	RECEIVER	FAST_SENDER
2703.887	FAST_SENDER	N/A
2704.668	RECEIVER	FAST_SENDER
2707.111	FAST_SENDER	N/A
2707.895	RECEIVER	FAST_SENDER
2710.323	FAST_SENDER	N/A
2711.038	RECEIVER	FAST_SENDER
2711.950	SLOW_SENDER1	N/A
2712.668	RECEIVER	SLOW_SENDER1
2713.486	FAST_SENDER	N/A
2714.261	RECEIVER	FAST_SENDER
2715.094	SLOW_SENDER1	N/A
2715.820	RECEIVER	SLOW_SENDER1
2716.696	FAST_SENDER	N/A
2717.479	RECEIVER	FAST_SENDER
2718.263	SLOW_SENDER1	N/A
2718.976	RECEIVER	SLOW_SENDER1
2719.909	FAST_SENDER	N/A
2720.647	RECEIVER	FAST_SENDER
2723.073	FAST_SENDER	N/A
2723.864	RECEIVER	FAST_SENDER
2724.410	SLOW_SENDER1	N/A
2725.167	RECEIVER	SLOW_SENDER1
2726.300	FAST_SENDER	N/A
2727.052	RECEIVER	FAST_SENDER
2729.466	FAST_SENDER	N/A
2730.240	RECEIVER	FAST_SENDER
2730.593	SLOW_SENDER1	N/A
2731.371	RECEIVER	SLOW_SENDER1
2732.666	FAST_SENDER	N/A
2733.435	RECEIVER	FAST_SENDER
2735.871	FAST_SENDER	N/A
2736.637	RECEIVER	FAST_SENDER
2736.777	SLOW_SENDER1	N/A
2737.582	RECEIVER	SLOW_SENDER1
2739.042	FAST_SENDER	N/A
2739.797	RECEIVER	FAST_SENDER
2742.208	FAST_SENDER	N/A
2742.941	RECEIVER	FAST_SENDER
2744.983	SLOW_SENDER1	N/A
2745.370	FAST_SENDER	N/A
2745.775	RECEIVER	SLOW_SENDER1
2749.689	RECEIVER	FAST_SENDER
2752.104	FAST_SENDER	N/A
2752.891	RECEIVER	FAST_SENDER
2755.076	SLOW_SENDER1	N/A
2755.312	FAST_SENDER	N/A
2756.043	RECEIVER	FAST_SENDER
2757.435	RECEIVER	SLOW_SENDER1
2758.444	FAST_SENDER	N/A
2759.220	RECEIVER	FAST_SENDER
2761.643	FAST_SENDER	N/A
2762.436	RECEIVER	FAST_SENDER
2764.877	SLOW_SENDER1	N/A
2764.878	FAST_SENDER	N/A
2765.662	RECEIVER	SLOW_SENDER1
2769.780	RECEIVER	FAST_SENDER
2772.198	FAST_SENDER	N/A
2772.960	RECEIVER	FAST_SENDER
2775.380	FAST_SENDER	N/A
2776.121	RECEIVER	FAST_SENDER
2778.549	FAST_SENDER	N/A
2779.323	RECEIVER	FAST_SENDER
2780.900	SLOW_SENDER3	N/A
2781.657	RECEIVER	SLOW_SENDER3
2781.725	FAST_SENDER	N/A
2782.473	RECEIVER	FAST_SENDER
2784.075	SLOW_SENDER3	N/A
2784.847	RECEIVER	SLOW_SENDER3
2784.880	FAST_SENDER	N/A
2785.663	RECEIVER	FAST_SENDER
2787.284	SLOW_SENDER3	N/A
2788.036	RECEIVER	SLOW_SENDER3
2788.070	FAST_SENDER	N/A
2788.824	RECEIVER	FAST_SENDER
2791.247	FAST_SENDER	N/A
2792.012	RECEIVER	FAST_SENDER
2793.446	SLOW_SENDER3	N/A
2794.200	RECEIVER	SLOW_SENDER3
2794.439	FAST_SENDER	N/A
2795.211	RECEIVER	FAST_SENDER
2797.637	FAST_SENDER	N/A
2798.428	RECEIVER	FAST_SENDER
2799.628	SLOW_SENDER3	N/A
2800.378	RECEIVER	SLOW_SENDER3
2800.864	FAST_SENDER	N/A
2801.635	RECEIVER	FAST_SENDER
2804.060	FAST_SENDER	N/A
2804.819	RECEIVER	FAST_SENDER
2805.808	SLOW_SENDER3	N/A
2806.574	RECEIVER	SLOW_SENDER3
2807.238	FAST_SENDER	N/A
2810.141	RECEIVER	FAST_SENDER
2812.577	FAST_SENDER	N/A
2813.312	RECEIVER	FAST_SENDER
2815.352	SLOW_SENDER3	N/A
2815.723	FAST_SENDER	N/A
2816.097	RECEIVER	SLOW_SENDER3
2819.596	RECEIVER	FAST_SENDER
2823.692	FAST_SENDER	N/A
2824.435	RECEIVER	FAST_SENDER
2825.280	SLOW_SENDER3	N/A
2826.058	RECEIVER	SLOW_SENDER3
2826.845	FAST_SENDER	N/A
2829.360	RECEIVER	FAST_SENDER
2831.810	FAST_SENDER	N/A
2832.580	RECEIVER	FAST_SENDER
2833.467	SLOW_SENDER3	N/A
2834.248	RECEIVER	SLOW_SENDER3
2835.015	FAST_SENDER	N/A
2835.806	RECEIVER	FAST_SENDER
2838.243	FAST_SENDER	N/A
2839.030	RECEIVER	FAST_SENDER
2841.451	FAST_SENDER	N/A
2841.697	SLOW_SENDER3	N/A
2844.603	FAST_SENDER	N/A
2849.150	SLOW_SENDER2	N/A
2851.920	FAST_SENDER	N/A
2860.260	FAST_SENDER	N/A
2862.260	FAST_SENDER	N/A
2863.383	SLOW_SENDER2	N/A
2864.260	FAST_SENDER	N/A
2866.260	FAST_SENDER	N/A
2868.260	FAST_SENDER	N/A
2870.260	FAST_SENDER	N/A
2872.260	FAST_SENDER	N/A
2874.260	FAST_SENDER	N/A
2876.260	FAST_SENDER	N/A
2878.260	FAST_SENDER	N/A
2880.260	FAST_SENDER	N/A
2887.823	FAST_SENDER	N/A
2895.426	FAST_SENDER	N/A
2903.117	FAST_SENDER	N/A
2910.407	FAST_SENDER	N/A
2917.698	FAST_SENDER	N/A
2925.457	FAST_SENDER	N/A
2930.690	SLOW_SENDER1	N/A
2933.394	FAST_SENDER	N/A
2940.690	FAST_SENDER	N/A
2941.248	SLOW_SENDER1	N/A
2949.080	FAST_SENDER	N/A
2951.080	FAST_SENDER	N/A
2953.080	FAST_SENDER	N/A
2954.715	SLOW_SENDER1	N/A
2955.080	FAST_SENDER	N/A
2957.080	FAST_SENDER	N/A
2959.080	FAST_SENDER	N/A
2961.080	FAST_SENDER	N/A
2963.080	FAST_SENDER	N/A
2970.350	FAST_SENDER	N/A
2978.538	FAST_SENDER	N/A
2986.315	FAST_SENDER	N/A
2993.875	FAST_SENDER	N/A
3001.343	FAST_SENDER	N/A
3005.568	RECEIVER	FAST_SENDER
3006.200	SLOW_SENDER3	N/A
3006.961	RECEIVER	SLOW_SENDER3
3008.013	FAST_SENDER	N/A
3008.801	RECEIVER	FAST_SENDER
3009.407	SLOW_SENDER3	N/A
3010.177	RECEIVER	SLOW_SENDER3
3011.231	FAST_SENDER	N/A
3011.986	RECEIVER	FAST_SENDER
3012.613	SLOW_SENDER3	N/A
3013.392	RECEIVER	SLOW_SENDER3
3014.387	FAST_SENDER	N/A
3015.128	RECEIVER	FAST_SENDER
3017.546	FAST_SENDER	N/A
3018.353	RECEIVER	FAST_SENDER
3018.797	SLOW_SENDER3	N/A
3019.547	RECEIVER	SLOW_SENDER3
3020.794	FAST_SENDER	N/A
3021.555	RECEIVER	FAST_SENDER
3024.970	SLOW_SENDER3	N/A
3025.736	RECEIVER	SLOW_SENDER3
3025.786	FAST_SENDER	N/A
3026.520	RECEIVER	FAST_SENDER
3028.927	FAST_SENDER	N/A
3029.654	RECEIVER	FAST_SENDER
3031.186	SLOW_SENDER3	N/A
3032.090	FAST_SENDER	N/A
3032.720	SLOW_SENDER2	N/A
3032.848	RECEIVER	FAST_SENDER
3034.073	RECEIVER	SLOW_SENDER3
3035.246	RECEIVER	SLOW_SENDER2
3035.276	FAST_SENDER	N/A
3036.017	RECEIVER	FAST_SENDER
3037.687	SLOW_SENDER2	N/A
3038.456	FAST_SENDER	N/A
3039.209	RECEIVER	FAST_SENDER
3040.197	RECEIVER	SLOW_SENDER2
3041.490	SLOW_SENDER3	N/A
3041.642	FAST_SENDER	N/A
3042.256	RECEIVER	SLOW_SENDER3
3042.951	RECEIVER	FAST_SENDER
3045.644	SLOW_SENDER2	N/A
3047.952	RECEIVER	SLOW_SENDER2
3049.689	SLOW_SENDER3	N/A
3050.512	FAST_SENDER	N/A
3052.512	FAST_SENDER	N/A
3054.512	FAST_SENDER	N/A
3056.512	FAST_SENDER	N/A
3056.689	SLOW_SENDER3	N/A
3057.615	SLOW_SENDER2	N/A
3058.384	RECEIVER	SLOW_SENDER2
3058.512	FAST_SENDER	N/A
3060.512	FAST_SENDER	N/A
3062.512	FAST_SENDER	N/A
3063.689	SLOW_SENDER3	N/A
3064.479	RECEIVER	SLOW_SENDER3
3064.512	FAST_SENDER	N/A
3065.267	RECEIVER	FAST_SENDER
3065.820	SLOW_SENDER2	N/A
3067.677	FAST_SENDER	N/A
3069.677	FAST_SENDER	N/A
3071.677	FAST_SENDER	N/A
3073.677	FAST_SENDER	N/A
3075.677	FAST_SENDER	N/A
3077.677	FAST_SENDER	N/A
3079.677	FAST_SENDER	N/A
3081.677	FAST_SENDER	N/A
3082.408	RECEIVER	FAST_SENDER
3084.825	FAST_SENDER	N/A
3085.629	RECEIVER	FAST_SENDER
3088.055	FAST_SENDER	N/A
3088.798	RECEIVER	FAST_SENDER
3091.221	FAST_SENDER	N/A
3091.959	RECEIVER	FAST_SENDER
3094.372	FAST_SENDER	N/A
3095.128	RECEIVER	FAST_SENDER
3097.578	FAST_SENDER	N/A
3098.364	RECEIVER	FAST_SENDER
3100.804	FAST_SENDER	N/A
3101.568	RECEIVER	FAST_SENDER
3104.011	FAST_SENDER	N/A
3104.771	RECEIVER	FAST_SENDER
3107.204	FAST_SENDER	N/A
3107.952	RECEIVER	FAST_SENDER
3110.382	FAST_SENDER	N/A
3111.147	RECEIVER	FAST_SENDER
3113.555	FAST_SENDER	N/A
3114.310	RECEIVER	FAST_SENDER
3118.403	FAST_SENDER	N/A
3118.990	SLOW_SENDER1	N/A
3119.184	RECEIVER	FAST_SENDER
3121.169	RECEIVER	SLOW_SENDER1
3121.588	FAST_SENDER	N/A
3122.356	RECEIVER	FAST_SENDER
3126.787	FAST_SENDER	N/A
3127.542	RECEIVER	FAST_SENDER
3129.676	SLOW_SENDER1	N/A
3129.968	FAST_SENDER	N/A
3130.416	RECEIVER	SLOW_SENDER1
3132.123	RECEIVER	FAST_SENDER
3134.543	FAST_SENDER	N/A
3135.344	RECEIVER	FAST_SENDER
3137.757	FAST_SENDER	N/A
3137.854	SLOW_SENDER1	N/A
3138.578	RECEIVER	FAST_SENDER
3140.881	RECEIVER	SLOW_SENDER1
3141.006	FAST_SENDER	N/A
3141.767	RECEIVER	FAST_SENDER
3144.167	FAST_SENDER	N/A
3148.296	SLOW_SENDER1	N/A
3152.383	FAST_SENDER	N/A
3154.383	FAST_SENDER	N/A
3156.383	FAST_SENDER	N/A
3158.383	FAST_SENDER	N/A
3160.383	FAST_SENDER	N/A
3162.383	FAST_SENDER	N/A
3164.383	FAST_SENDER	N/A
3166.383	FAST_SENDER	N/A
3174.043	FAST_SENDER	N/A
3181.638	FAST_SENDER	N/A
3189.555	FAST_SENDER	N/A
3197.310	FAST_SENDER	N/A
3205.007	FAST_SENDER	N/A
3212.685	FAST_SENDER	N/A
3220.310	FAST_SENDER	N/A
3227.902	FAST_SENDER	N/A
3231.050	SLOW_SENDER2	N/A
3232.240	SLOW_SENDER3	N/A
3236.638	FAST_SENDER	N/A
3241.846	SLOW_SENDER2	N/A
3242.946	SLOW_SENDER3	N/A
3244.577	FAST_SENDER	N/A
3252.871	FAST_SENDER	N/A
3254.871	FAST_SENDER	N/A
3256.871	FAST_SENDER	N/A
3257.731	SLOW_SENDER3	N/A
3258.871	FAST_SENDER	N/A
3260.871	FAST_SENDER	N/A
3262.871	FAST_SENDER	N/A
3264.731	SLOW_SENDER3	N/A
3264.871	FAST_SENDER	N/A
3266.871	FAST_SENDER	N/A
3271.731	SLOW_SENDER3	N/A
3274.349	FAST_SENDER	N/A
3281.689	FAST_SENDER	N/A
3289.480	FAST_SENDER	N/A
3297.118	FAST_SENDER	N/A
3304.768	FAST_SENDER	N/A
3307.286	RECEIVER	FAST_SENDER
3309.707	FAST_SENDER	N/A
3310.467	RECEIVER	FAST_SENDER
3312.901	FAST_SENDER	N/A
3313.653	RECEIVER	FAST_SENDER
3314.630	SLOW_SENDER1	N/A
3315.385	RECEIVER	SLOW_SENDER1
3316.094	FAST_SENDER	N/A
3316.879	RECEIVER	FAST_SENDER
3317.805	SLOW_SENDER1	N/A
3318.532	RECEIVER	SLOW_SENDER1
3319.304	FAST_SENDER	N/A
3320.055	RECEIVER	FAST_SENDER
3320.942	SLOW_SENDER1	N/A
3321.681	RECEIVER	SLOW_SENDER1
3322.504	FAST_SENDER	N/A
3323.286	RECEIVER	FAST_SENDER
3325.709	FAST_SENDER	N/A
3326.457	RECEIVER	FAST_SENDER
3327.121	SLOW_SENDER1	N/A
3327.874	RECEIVER	SLOW_SENDER1
3328.898	FAST_SENDER	N/A
3329.667	RECEIVER	FAST_SENDER
3332.077	FAST_SENDER	N/A
3332.837	RECEIVER	FAST_SENDER
3333.308	SLOW_SENDER1	N/A
3334.096	RECEIVER	SLOW_SENDER1
3335.286	FAST_SENDER	N/A
3336.061	RECEIVER	FAST_SENDER
3338.495	FAST_SENDER	N/A
3339.283	RECEIVER	FAST_SENDER
3339.500	SLOW_SENDER1	N/A
3340.286	RECEIVER	SLOW_SENDER1
3341.683	FAST_SENDER	N/A
3342.419	RECEIVER	FAST_SENDER
3344.836	FAST_SENDER	N/A
3345.602	RECEIVER	FAST_SENDER
3347.712	SLOW_SENDER1	N/A
3348.041	FAST_SENDER	N/A
3348.490	RECEIVER	SLOW_SENDER1
3350.444	RECEIVER	FAST_SENDER
3352.883	FAST_SENDER	N/A
3353.653	RECEIVER	FAST_SENDER
3355.912	SLOW_SENDER1	N/A
3356.057	FAST_SENDER	N/A
3356.671	RECEIVER	SLOW_SENDER1
3357.371	RECEIVER	FAST_SENDER
3359.772	FAST_SENDER	N/A
3360.487	RECEIVER	FAST_SENDER
3362.930	FAST_SENDER	N/A
3363.704	RECEIVER	FAST_SENDER
3364.107	SLOW_SENDER1	N/A
3364.923	RECEIVER	SLOW_SENDER1
3366.104	FAST_SENDER	N/A
3366.856	RECEIVER	FAST_SENDER
3369.270	FAST_SENDER	N/A
3370.045	RECEIVER	FAST_SENDER
3372.370	SLOW_SENDER1	N/A
3373.140	RECEIVER	SLOW_SENDER1
3374.284	FAST_SENDER	N/A
3374.998	RECEIVER	FAST_SENDER
3377.408	FAST_SENDER	N/A
3378.178	RECEIVER	FAST_SENDER
3380.559	SLOW_SENDER1	N/A
3380.620	FAST_SENDER	N/A
3381.316	RECEIVER	SLOW_SENDER1
3383.511	RECEIVER	FAST_SENDER
3385.918	FAST_SENDER	N/A
3386.699	RECEIVER	FAST_SENDER
3388.758	SLOW_SENDER1	N/A
3389.131	FAST_SENDER	N/A
3391.123	RECEIVER	SLOW_SENDER1
3392.977	RECEIVER	FAST_SENDER
3395.420	FAST_SENDER	N/A
3397.616	RECEIVER	FAST_SENDER
3400.049	FAST_SENDER	N/A
3400.815	RECEIVER	FAST_SENDER
3404.871	FAST_SENDER	N/A
3405.602	RECEIVER	FAST_SENDER
3408.010	FAST_SENDER	N/A
3408.755	RECEIVER	FAST_SENDER
3411.179	FAST_SENDER	N/A
3411.902	RECEIVER	FAST_SENDER
3412.080	SLOW_SENDER2	N/A
3414.304	FAST_SENDER	N/A
3414.537	RECEIVER	SLOW_SENDER2
3416.673	RECEIVER	FAST_SENDER
3416.950	SLOW_SENDER2	N/A
3417.734	RECEIVER	SLOW_SENDER2
3419.089	FAST_SENDER	N/A
3419.854	RECEIVER	FAST_SENDER
3422.283	FAST_SENDER	N/A
3423.016	RECEIVER	FAST_SENDER
3423.161	SLOW_SENDER2	N/A
3423.930	RECEIVER	SLOW_SENDER2
3425.416	FAST_SENDER	N/A
3426.167	RECEIVER	FAST_SENDER
3428.567	FAST_SENDER	N/A
3429.335	RECEIVER	FAST_SENDER
3429.362	SLOW_SENDER2	N/A
3431.751	FAST_SENDER	N/A
3437.160	SLOW_SENDER3	N/A
3440.583	FAST_SENDER	N/A
3442.065	SLOW_SENDER2	N/A
3442.583	FAST_SENDER	N/A
3444.583	FAST_SENDER	N/A
3446.583	FAST_SENDER	N/A
3447.246	SLOW_SENDER3	N/A
3448.583	FAST_SENDER	N/A
3450.583	FAST_SENDER	N/A
3452.583	FAST_SENDER	N/A
3454.583	FAST_SENDER	N/A
3456.583	FAST_SENDER	N/A
3458.583	FAST_SENDER	N/A
3459.673	SLOW_SENDER3	N/A
3460.583	FAST_SENDER	N/A
3462.583	FAST_SENDER	N/A
3464.583	FAST_SENDER	N/A
3472.221	FAST_SENDER	N/A
3479.468	FAST_SENDER	N/A
3487.076	FAST_SENDER	N/A
3494.629	FAST_SENDER	N/A
3501.712	FAST_SENDER	N/A
3509.181	FAST_SENDER	N/A
3516.632	FAST_SENDER	N/A
3524.364	FAST_SENDER	N/A
3532.218	FAST_SENDER	N/A
3540.040	FAST_SENDER	N/A
3547.892	FAST_SENDER	N/A
3554.740	SLOW_SENDER1	N/A
3555.661	FAST_SENDER	N/A
3562.902	FAST_SENDER	N/A
3565.732	SLOW_SENDER1	N/A
3570.589	FAST_SENDER	N/A
3572.589	FAST_SENDER	N/A
3574.589	FAST_SENDER	N/A
3576.589	FAST_SENDER	N/A
3578.248	SLOW_SENDER1	N/A
3578.589	FAST_SENDER	N/A
3580.589	FAST_SENDER	N/A
3582.589	FAST_SENDER	N/A
3584.589	FAST_SENDER	N/A
3592.343	FAST_SENDER	N/A
3593.071	RECEIVER	FAST_SENDER
3595.506	FAST_SENDER	N/A
3596.241	RECEIVER	FAST_SENDER
3598.644	FAST_SENDER	N/A
3599.375	RECEIVER	FAST_SENDER
3601.789	FAST_SENDER	N/A
3602.553	RECEIVER	FAST_SENDER
3604.954	FAST_SENDER	N/A
3605.722	RECEIVER	FAST_SENDER
3607.270	SLOW_SENDER2	N/A
3608.051	RECEIVER	SLOW_SENDER2
3608.172	FAST_SENDER	N/A
3608.948	RECEIVER	FAST_SENDER
3610.455	SLOW_SENDER2	N/A
3611.229	RECEIVER	SLOW_SENDER2
3611.395	FAST_SENDER	N/A
3612.156	RECEIVER	FAST_SENDER
3613.667	SLOW_SENDER2	N/A
3614.425	RECEIVER	SLOW_SENDER2
3614.574	FAST_SENDER	N/A
3615.339	RECEIVER	FAST_SENDER
3617.773	FAST_SENDER	N/A
3618.547	RECEIVER	FAST_SENDER
3619.831	SLOW_SENDER2	N/A
3620.606	RECEIVER	SLOW_SENDER2
3620.947	FAST_SENDER	N/A
3621.678	RECEIVER	FAST_SENDER
3623.980	SLOW_SENDER3	N/A
3625.583	FAST_SENDER	N/A
3626.007	SLOW_SENDER2	N/A
3626.337	RECEIVER	FAST_SENDER
3628.126	RECEIVER	SLOW_SENDER3
3631.843	RECEIVER	SLOW_SENDER2
3634.115	FAST_SENDER	N/A
3635.606	SLOW_SENDER3	N/A
3636.115	FAST_SENDER	N/A
3638.115	FAST_SENDER	N/A
3639.272	SLOW_SENDER2	N/A
3640.023	RECEIVER	SLOW_SENDER2
3640.115	FAST_SENDER	N/A
3640.606	SLOW_SENDER3	N/A
3642.115	FAST_SENDER	N/A
3644.115	FAST_SENDER	N/A
3645.606	SLOW_SENDER3	N/A
3646.115	FAST_SENDER	N/A
3647.462	SLOW_SENDER2	N/A
3648.115	FAST_SENDER	N/A
3648.227	RECEIVER	SLOW_SENDER2
3650.541	RECEIVER	FAST_SENDER
3650.606	SLOW_SENDER3	N/A
3651.364	RECEIVER	SLOW_SENDER3
3652.948	FAST_SENDER	N/A
3653.700	RECEIVER	FAST_SENDER
3656.776	SLOW_SENDER3	N/A
3657.558	RECEIVER	SLOW_SENDER3
3657.945	FAST_SENDER	N/A
3658.694	RECEIVER	FAST_SENDER
3661.125	FAST_SENDER	N/A
3661.899	RECEIVER	FAST_SENDER
3664.304	FAST_SENDER	N/A
3664.993	SLOW_SENDER3	N/A
3665.034	RECEIVER	FAST_SENDER
3666.319	RECEIVER	SLOW_SENDER3
3667.473	FAST_SENDER	N/A
3668.204	RECEIVER	FAST_SENDER
3670.653	FAST_SENDER	N/A
3671.447	RECEIVER	FAST_SENDER
3673.735	SLOW_SENDER3	N/A
3673.861	FAST_SENDER	N/A
3674.499	RECEIVER	SLOW_SENDER3
3675.168	RECEIVER	FAST_SENDER
3677.579	FAST_SENDER	N/A
[truncated: 16,586 more rows]
