# Supplementary material for: CATO: Wake-Up reCeiver-bAsed communicaTiOn for Batteryless Devices
Source: Sensors (Basel). 2025 Nov 7;25(22):6813. doi: 10.3390/s25226813 (PMC12655924; doi:10.3390/s25226813)
Supplement: Supplementary file 1 [file sensors-25-06813-s001.zip › File S1_Experimental_and_Simulation_Data/simulation/multiple_les/nodes5/mac_competing_nodes_none.csv]

time_s	node_id	received_from
2.700	FAST_SENDER	N/A
2.700	SLOW_SENDER1	N/A
2.700	SLOW_SENDER2	N/A
2.700	SLOW_SENDER3	N/A
3.466	RECEIVER	SLOW_SENDER3
5.488	RECEIVER	SLOW_SENDER1
5.879	SLOW_SENDER3	N/A
6.639	RECEIVER	SLOW_SENDER3
7.938	SLOW_SENDER1	N/A
8.555	RECEIVER	SLOW_SENDER2
9.040	SLOW_SENDER3	N/A
9.253	RECEIVER	SLOW_SENDER1
10.997	SLOW_SENDER2	N/A
11.357	RECEIVER	SLOW_SENDER3
11.687	SLOW_SENDER1	N/A
12.438	RECEIVER	SLOW_SENDER1
14.375	FAST_SENDER	N/A
14.843	SLOW_SENDER1	N/A
15.919	SLOW_SENDER3	N/A
16.170	RECEIVER	SLOW_SENDER1
16.906	RECEIVER	FAST_SENDER
18.036	RECEIVER	SLOW_SENDER3
18.599	SLOW_SENDER1	N/A
20.450	SLOW_SENDER3	N/A
20.714	RECEIVER	SLOW_SENDER1
21.257	FAST_SENDER	N/A
22.070	RECEIVER	FAST_SENDER
22.398	SLOW_SENDER2	N/A
23.182	RECEIVER	SLOW_SENDER2
24.474	FAST_SENDER	N/A
24.928	RECEIVER	SLOW_SENDER3
26.665	RECEIVER	FAST_SENDER
28.612	SLOW_SENDER2	N/A
29.114	FAST_SENDER	N/A
29.324	RECEIVER	SLOW_SENDER2
30.602	SLOW_SENDER1	N/A
31.368	RECEIVER	SLOW_SENDER1
32.335	SLOW_SENDER3	N/A
33.083	RECEIVER	SLOW_SENDER3
35.406	RECEIVER	FAST_SENDER
36.740	SLOW_SENDER2	N/A
37.504	RECEIVER	SLOW_SENDER2
37.852	FAST_SENDER	N/A
38.638	RECEIVER	FAST_SENDER
38.788	SLOW_SENDER1	N/A
39.527	RECEIVER	SLOW_SENDER1
40.527	SLOW_SENDER3	N/A
41.273	RECEIVER	SLOW_SENDER3
42.770	FAST_SENDER	N/A
43.542	RECEIVER	FAST_SENDER
44.928	SLOW_SENDER2	N/A
45.679	RECEIVER	SLOW_SENDER2
45.992	FAST_SENDER	N/A
46.773	RECEIVER	FAST_SENDER
46.946	SLOW_SENDER1	N/A
47.658	RECEIVER	SLOW_SENDER1
48.684	SLOW_SENDER3	N/A
49.186	FAST_SENDER	N/A
49.489	RECEIVER	SLOW_SENDER3
53.114	SLOW_SENDER2	N/A
53.382	RECEIVER	FAST_SENDER
55.103	SLOW_SENDER1	N/A
55.459	RECEIVER	SLOW_SENDER2
57.386	RECEIVER	SLOW_SENDER1
58.187	FAST_SENDER	N/A
58.951	SLOW_SENDER3	N/A
60.749	RECEIVER	FAST_SENDER
63.194	FAST_SENDER	N/A
63.978	RECEIVER	FAST_SENDER
64.824	SLOW_SENDER1	N/A
65.590	RECEIVER	SLOW_SENDER1
66.420	FAST_SENDER	N/A
67.216	RECEIVER	FAST_SENDER
69.657	FAST_SENDER	N/A
70.448	RECEIVER	FAST_SENDER
72.852	FAST_SENDER	N/A
73.007	SLOW_SENDER1	N/A
73.653	RECEIVER	FAST_SENDER
76.077	FAST_SENDER	N/A
76.842	RECEIVER	FAST_SENDER
79.256	FAST_SENDER	N/A
80.047	RECEIVER	FAST_SENDER
82.452	FAST_SENDER	N/A
83.203	RECEIVER	FAST_SENDER
85.624	FAST_SENDER	N/A
86.387	RECEIVER	FAST_SENDER
88.829	FAST_SENDER	N/A
89.589	RECEIVER	FAST_SENDER
92.038	FAST_SENDER	N/A
92.824	RECEIVER	FAST_SENDER
95.232	FAST_SENDER	N/A
95.992	RECEIVER	FAST_SENDER
98.406	FAST_SENDER	N/A
99.195	RECEIVER	FAST_SENDER
101.610	FAST_SENDER	N/A
102.365	RECEIVER	FAST_SENDER
104.776	FAST_SENDER	N/A
105.549	RECEIVER	FAST_SENDER
107.960	FAST_SENDER	N/A
108.766	RECEIVER	FAST_SENDER
111.178	FAST_SENDER	N/A
111.954	RECEIVER	FAST_SENDER
114.403	FAST_SENDER	N/A
115.195	RECEIVER	FAST_SENDER
117.612	FAST_SENDER	N/A
118.329	RECEIVER	FAST_SENDER
120.770	FAST_SENDER	N/A
121.537	RECEIVER	FAST_SENDER
123.977	FAST_SENDER	N/A
124.741	RECEIVER	FAST_SENDER
127.159	FAST_SENDER	N/A
127.967	RECEIVER	FAST_SENDER
130.404	FAST_SENDER	N/A
131.172	RECEIVER	FAST_SENDER
133.589	FAST_SENDER	N/A
134.352	RECEIVER	FAST_SENDER
136.765	FAST_SENDER	N/A
137.531	RECEIVER	FAST_SENDER
139.968	FAST_SENDER	N/A
140.754	RECEIVER	FAST_SENDER
143.177	FAST_SENDER	N/A
143.953	RECEIVER	FAST_SENDER
146.384	FAST_SENDER	N/A
147.156	RECEIVER	FAST_SENDER
149.556	FAST_SENDER	N/A
150.338	RECEIVER	FAST_SENDER
152.773	FAST_SENDER	N/A
153.501	RECEIVER	FAST_SENDER
155.914	FAST_SENDER	N/A
156.675	RECEIVER	FAST_SENDER
159.111	FAST_SENDER	N/A
159.904	RECEIVER	FAST_SENDER
162.323	FAST_SENDER	N/A
163.043	RECEIVER	FAST_SENDER
165.490	FAST_SENDER	N/A
166.275	RECEIVER	FAST_SENDER
168.723	FAST_SENDER	N/A
169.493	RECEIVER	FAST_SENDER
171.908	FAST_SENDER	N/A
172.678	RECEIVER	FAST_SENDER
175.079	FAST_SENDER	N/A
175.808	RECEIVER	FAST_SENDER
178.252	FAST_SENDER	N/A
179.024	RECEIVER	FAST_SENDER
181.448	FAST_SENDER	N/A
182.205	RECEIVER	FAST_SENDER
184.648	FAST_SENDER	N/A
185.394	RECEIVER	FAST_SENDER
187.801	FAST_SENDER	N/A
188.543	RECEIVER	FAST_SENDER
190.963	FAST_SENDER	N/A
191.696	RECEIVER	FAST_SENDER
194.141	FAST_SENDER	N/A
194.906	RECEIVER	FAST_SENDER
197.349	FAST_SENDER	N/A
198.151	RECEIVER	FAST_SENDER
200.586	FAST_SENDER	N/A
201.334	RECEIVER	FAST_SENDER
203.739	FAST_SENDER	N/A
204.502	RECEIVER	FAST_SENDER
206.939	FAST_SENDER	N/A
207.705	RECEIVER	FAST_SENDER
210.139	FAST_SENDER	N/A
210.876	RECEIVER	FAST_SENDER
213.323	FAST_SENDER	N/A
214.054	RECEIVER	FAST_SENDER
216.503	FAST_SENDER	N/A
217.257	RECEIVER	FAST_SENDER
219.672	FAST_SENDER	N/A
220.421	RECEIVER	FAST_SENDER
222.780	SLOW_SENDER2	N/A
222.866	FAST_SENDER	N/A
223.517	RECEIVER	SLOW_SENDER2
224.410	SLOW_SENDER3	N/A
225.139	RECEIVER	SLOW_SENDER3
225.937	SLOW_SENDER2	N/A
228.460	RECEIVER	FAST_SENDER
229.491	RECEIVER	SLOW_SENDER2
230.865	FAST_SENDER	N/A
231.663	RECEIVER	FAST_SENDER
234.092	FAST_SENDER	N/A
234.876	RECEIVER	FAST_SENDER
236.555	SLOW_SENDER3	N/A
237.302	RECEIVER	SLOW_SENDER3
237.324	FAST_SENDER	N/A
238.060	SLOW_SENDER1	N/A
240.311	SLOW_SENDER2	N/A
242.728	SLOW_SENDER3	N/A
244.621	FAST_SENDER	N/A
250.302	SLOW_SENDER1	N/A
252.967	FAST_SENDER	N/A
256.195	SLOW_SENDER3	N/A
261.367	FAST_SENDER	N/A
263.238	SLOW_SENDER1	N/A
269.119	FAST_SENDER	N/A
276.975	FAST_SENDER	N/A
284.552	FAST_SENDER	N/A
291.880	FAST_SENDER	N/A
299.376	FAST_SENDER	N/A
306.653	FAST_SENDER	N/A
314.411	FAST_SENDER	N/A
322.105	FAST_SENDER	N/A
329.341	FAST_SENDER	N/A
337.263	FAST_SENDER	N/A
344.638	FAST_SENDER	N/A
352.311	FAST_SENDER	N/A
359.478	FAST_SENDER	N/A
366.874	FAST_SENDER	N/A
374.620	FAST_SENDER	N/A
382.403	FAST_SENDER	N/A
389.658	FAST_SENDER	N/A
397.273	FAST_SENDER	N/A
401.512	RECEIVER	FAST_SENDER
403.955	FAST_SENDER	N/A
406.251	RECEIVER	FAST_SENDER
408.663	FAST_SENDER	N/A
409.461	RECEIVER	FAST_SENDER
410.470	SLOW_SENDER2	N/A
411.187	RECEIVER	SLOW_SENDER2
411.909	FAST_SENDER	N/A
412.646	RECEIVER	FAST_SENDER
413.607	SLOW_SENDER2	N/A
414.362	RECEIVER	SLOW_SENDER2
415.062	FAST_SENDER	N/A
416.774	SLOW_SENDER2	N/A
417.255	RECEIVER	FAST_SENDER
418.899	RECEIVER	SLOW_SENDER2
419.657	FAST_SENDER	N/A
420.409	RECEIVER	FAST_SENDER
422.160	SLOW_SENDER3	N/A
422.841	FAST_SENDER	N/A
422.919	RECEIVER	SLOW_SENDER3
423.615	RECEIVER	FAST_SENDER
424.299	SLOW_SENDER2	N/A
425.067	RECEIVER	SLOW_SENDER2
425.355	SLOW_SENDER3	N/A
426.061	FAST_SENDER	N/A
426.838	RECEIVER	FAST_SENDER
427.514	RECEIVER	SLOW_SENDER3
428.730	SLOW_SENDER1	N/A
429.283	FAST_SENDER	N/A
429.533	RECEIVER	SLOW_SENDER1
431.687	RECEIVER	FAST_SENDER
432.510	SLOW_SENDER2	N/A
432.937	SLOW_SENDER3	N/A
433.243	RECEIVER	SLOW_SENDER2
434.128	FAST_SENDER	N/A
436.582	RECEIVER	FAST_SENDER
437.384	RECEIVER	SLOW_SENDER3
439.004	FAST_SENDER	N/A
439.680	SLOW_SENDER1	N/A
439.768	RECEIVER	FAST_SENDER
440.441	RECEIVER	SLOW_SENDER1
442.177	FAST_SENDER	N/A
442.689	SLOW_SENDER2	N/A
442.914	RECEIVER	FAST_SENDER
444.820	SLOW_SENDER3	N/A
445.038	RECEIVER	SLOW_SENDER2
445.354	FAST_SENDER	N/A
445.848	SLOW_SENDER1	N/A
446.129	RECEIVER	FAST_SENDER
447.419	RECEIVER	SLOW_SENDER3
448.490	RECEIVER	SLOW_SENDER1
452.445	SLOW_SENDER2	N/A
453.218	RECEIVER	SLOW_SENDER2
454.542	FAST_SENDER	N/A
455.331	RECEIVER	FAST_SENDER
455.933	SLOW_SENDER1	N/A
456.712	RECEIVER	SLOW_SENDER1
457.095	SLOW_SENDER3	N/A
457.757	FAST_SENDER	N/A
457.885	RECEIVER	SLOW_SENDER3
460.232	RECEIVER	FAST_SENDER
460.659	SLOW_SENDER2	N/A
461.435	RECEIVER	SLOW_SENDER2
462.653	FAST_SENDER	N/A
463.410	RECEIVER	FAST_SENDER
464.137	SLOW_SENDER1	N/A
464.906	RECEIVER	SLOW_SENDER1
465.812	FAST_SENDER	N/A
466.595	RECEIVER	FAST_SENDER
468.857	SLOW_SENDER2	N/A
469.037	FAST_SENDER	N/A
469.630	RECEIVER	SLOW_SENDER2
471.763	RECEIVER	FAST_SENDER
472.314	SLOW_SENDER1	N/A
473.074	RECEIVER	SLOW_SENDER1
474.169	FAST_SENDER	N/A
474.927	RECEIVER	FAST_SENDER
477.364	FAST_SENDER	N/A
480.482	SLOW_SENDER1	N/A
485.406	FAST_SENDER	N/A
492.629	FAST_SENDER	N/A
500.045	FAST_SENDER	N/A
507.635	FAST_SENDER	N/A
515.450	FAST_SENDER	N/A
522.871	FAST_SENDER	N/A
530.967	FAST_SENDER	N/A
537.943	FAST_SENDER	N/A
545.165	FAST_SENDER	N/A
552.743	FAST_SENDER	N/A
559.849	FAST_SENDER	N/A
567.466	FAST_SENDER	N/A
575.435	FAST_SENDER	N/A
582.874	FAST_SENDER	N/A
590.068	FAST_SENDER	N/A
597.471	FAST_SENDER	N/A
604.983	FAST_SENDER	N/A
613.095	FAST_SENDER	N/A
620.487	FAST_SENDER	N/A
621.660	SLOW_SENDER3	N/A
628.253	FAST_SENDER	N/A
633.030	SLOW_SENDER2	N/A
633.238	SLOW_SENDER3	N/A
635.907	FAST_SENDER	N/A
640.187	RECEIVER	FAST_SENDER
642.629	FAST_SENDER	N/A
644.954	RECEIVER	FAST_SENDER
645.507	SLOW_SENDER2	N/A
645.960	SLOW_SENDER1	N/A
646.206	SLOW_SENDER3	N/A
646.240	RECEIVER	SLOW_SENDER2
646.969	RECEIVER	SLOW_SENDER3
647.403	FAST_SENDER	N/A
648.695	RECEIVER	FAST_SENDER
650.207	RECEIVER	SLOW_SENDER1
651.128	FAST_SENDER	N/A
651.894	RECEIVER	FAST_SENDER
654.324	FAST_SENDER	N/A
654.398	SLOW_SENDER3	N/A
655.078	RECEIVER	FAST_SENDER
655.399	SLOW_SENDER2	N/A
655.617	SLOW_SENDER1	N/A
656.173	RECEIVER	SLOW_SENDER2
656.871	RECEIVER	SLOW_SENDER1
657.485	FAST_SENDER	N/A
658.246	RECEIVER	FAST_SENDER
660.694	FAST_SENDER	N/A
661.427	RECEIVER	FAST_SENDER
662.318	SLOW_SENDER1	N/A
663.071	RECEIVER	SLOW_SENDER1
663.598	SLOW_SENDER2	N/A
663.871	FAST_SENDER	N/A
664.324	RECEIVER	SLOW_SENDER2
665.965	RECEIVER	FAST_SENDER
668.411	FAST_SENDER	N/A
668.494	SLOW_SENDER1	N/A
669.163	RECEIVER	FAST_SENDER
671.195	RECEIVER	SLOW_SENDER1
671.577	FAST_SENDER	N/A
671.726	SLOW_SENDER2	N/A
672.354	RECEIVER	FAST_SENDER
672.993	RECEIVER	SLOW_SENDER2
674.785	FAST_SENDER	N/A
675.533	RECEIVER	FAST_SENDER
677.957	FAST_SENDER	N/A
678.619	SLOW_SENDER1	N/A
678.705	RECEIVER	FAST_SENDER
679.439	RECEIVER	SLOW_SENDER1
680.404	SLOW_SENDER2	N/A
681.116	FAST_SENDER	N/A
681.201	RECEIVER	SLOW_SENDER2
681.891	RECEIVER	FAST_SENDER
684.334	FAST_SENDER	N/A
685.078	RECEIVER	FAST_SENDER
686.843	SLOW_SENDER1	N/A
687.521	FAST_SENDER	N/A
687.577	RECEIVER	SLOW_SENDER1
688.294	RECEIVER	FAST_SENDER
688.634	SLOW_SENDER2	N/A
690.732	FAST_SENDER	N/A
691.514	RECEIVER	FAST_SENDER
693.930	FAST_SENDER	N/A
694.678	RECEIVER	FAST_SENDER
696.764	SLOW_SENDER1	N/A
697.079	FAST_SENDER	N/A
697.515	RECEIVER	SLOW_SENDER1
701.030	RECEIVER	FAST_SENDER
703.467	FAST_SENDER	N/A
704.937	SLOW_SENDER1	N/A
705.662	RECEIVER	FAST_SENDER
708.072	FAST_SENDER	N/A
708.849	RECEIVER	FAST_SENDER
711.295	FAST_SENDER	N/A
712.042	RECEIVER	FAST_SENDER
714.472	FAST_SENDER	N/A
715.241	RECEIVER	FAST_SENDER
717.674	FAST_SENDER	N/A
718.411	RECEIVER	FAST_SENDER
720.832	FAST_SENDER	N/A
721.645	RECEIVER	FAST_SENDER
724.071	FAST_SENDER	N/A
724.789	RECEIVER	FAST_SENDER
727.219	FAST_SENDER	N/A
728.002	RECEIVER	FAST_SENDER
730.445	FAST_SENDER	N/A
731.227	RECEIVER	FAST_SENDER
733.660	FAST_SENDER	N/A
734.445	RECEIVER	FAST_SENDER
736.878	FAST_SENDER	N/A
737.624	RECEIVER	FAST_SENDER
740.031	FAST_SENDER	N/A
740.786	RECEIVER	FAST_SENDER
743.187	FAST_SENDER	N/A
747.323	RECEIVER	FAST_SENDER
749.742	FAST_SENDER	N/A
750.481	RECEIVER	FAST_SENDER
752.889	FAST_SENDER	N/A
753.615	RECEIVER	FAST_SENDER
756.026	FAST_SENDER	N/A
756.819	RECEIVER	FAST_SENDER
759.232	FAST_SENDER	N/A
759.982	RECEIVER	FAST_SENDER
762.393	FAST_SENDER	N/A
763.182	RECEIVER	FAST_SENDER
765.620	FAST_SENDER	N/A
766.424	RECEIVER	FAST_SENDER
768.850	FAST_SENDER	N/A
769.631	RECEIVER	FAST_SENDER
772.046	FAST_SENDER	N/A
772.814	RECEIVER	FAST_SENDER
775.261	FAST_SENDER	N/A
783.175	FAST_SENDER	N/A
790.719	FAST_SENDER	N/A
798.941	FAST_SENDER	N/A
806.311	FAST_SENDER	N/A
813.518	FAST_SENDER	N/A
820.510	SLOW_SENDER3	N/A
820.852	FAST_SENDER	N/A
829.001	FAST_SENDER	N/A
831.715	SLOW_SENDER3	N/A
836.800	FAST_SENDER	N/A
844.591	FAST_SENDER	N/A
845.325	SLOW_SENDER3	N/A
852.025	FAST_SENDER	N/A
853.720	SLOW_SENDER2	N/A
859.603	FAST_SENDER	N/A
861.150	SLOW_SENDER1	N/A
864.147	SLOW_SENDER2	N/A
867.605	FAST_SENDER	N/A
874.522	SLOW_SENDER1	N/A
875.745	FAST_SENDER	N/A
876.982	SLOW_SENDER2	N/A
884.085	FAST_SENDER	N/A
887.184	SLOW_SENDER1	N/A
891.927	FAST_SENDER	N/A
899.580	FAST_SENDER	N/A
907.498	FAST_SENDER	N/A
914.845	FAST_SENDER	N/A
922.626	FAST_SENDER	N/A
930.052	FAST_SENDER	N/A
937.956	FAST_SENDER	N/A
938.719	RECEIVER	FAST_SENDER
941.156	FAST_SENDER	N/A
941.915	RECEIVER	FAST_SENDER
944.355	FAST_SENDER	N/A
945.106	RECEIVER	FAST_SENDER
947.516	FAST_SENDER	N/A
948.289	RECEIVER	FAST_SENDER
950.735	FAST_SENDER	N/A
951.494	RECEIVER	FAST_SENDER
953.923	FAST_SENDER	N/A
954.680	RECEIVER	FAST_SENDER
957.093	FAST_SENDER	N/A
957.859	RECEIVER	FAST_SENDER
960.308	FAST_SENDER	N/A
961.111	RECEIVER	FAST_SENDER
963.526	FAST_SENDER	N/A
964.287	RECEIVER	FAST_SENDER
966.714	FAST_SENDER	N/A
967.480	RECEIVER	FAST_SENDER
969.890	FAST_SENDER	N/A
970.655	RECEIVER	FAST_SENDER
973.070	FAST_SENDER	N/A
973.845	RECEIVER	FAST_SENDER
976.265	FAST_SENDER	N/A
977.048	RECEIVER	FAST_SENDER
979.471	FAST_SENDER	N/A
980.232	RECEIVER	FAST_SENDER
982.636	FAST_SENDER	N/A
983.421	RECEIVER	FAST_SENDER
985.846	FAST_SENDER	N/A
986.635	RECEIVER	FAST_SENDER
989.043	FAST_SENDER	N/A
989.792	RECEIVER	FAST_SENDER
992.219	FAST_SENDER	N/A
992.952	RECEIVER	FAST_SENDER
995.374	FAST_SENDER	N/A
996.122	RECEIVER	FAST_SENDER
998.560	FAST_SENDER	N/A
999.332	RECEIVER	FAST_SENDER
1001.778	FAST_SENDER	N/A
1002.543	RECEIVER	FAST_SENDER
1008.038	FAST_SENDER	N/A
1008.825	RECEIVER	FAST_SENDER
1010.950	SLOW_SENDER3	N/A
1011.243	FAST_SENDER	N/A
1011.744	RECEIVER	SLOW_SENDER3
1013.326	RECEIVER	FAST_SENDER
1014.172	SLOW_SENDER3	N/A
1014.945	RECEIVER	SLOW_SENDER3
1015.751	FAST_SENDER	N/A
1016.525	RECEIVER	FAST_SENDER
1017.364	SLOW_SENDER3	N/A
1018.929	FAST_SENDER	N/A
1019.592	RECEIVER	SLOW_SENDER3
1021.992	RECEIVER	FAST_SENDER
1024.410	FAST_SENDER	N/A
1025.181	RECEIVER	FAST_SENDER
1027.593	FAST_SENDER	N/A
1028.368	RECEIVER	FAST_SENDER
1030.184	SLOW_SENDER3	N/A
1030.804	FAST_SENDER	N/A
1030.931	RECEIVER	SLOW_SENDER3
1033.073	RECEIVER	FAST_SENDER
1035.485	FAST_SENDER	N/A
1036.225	RECEIVER	FAST_SENDER
1038.355	SLOW_SENDER3	N/A
1038.637	FAST_SENDER	N/A
1040.728	RECEIVER	FAST_SENDER
1041.430	SLOW_SENDER2	N/A
1042.181	RECEIVER	SLOW_SENDER2
1043.132	FAST_SENDER	N/A
1043.894	RECEIVER	FAST_SENDER
1044.581	SLOW_SENDER2	N/A
1045.362	RECEIVER	SLOW_SENDER2
1046.298	FAST_SENDER	N/A
1047.058	RECEIVER	FAST_SENDER
1047.805	SLOW_SENDER2	N/A
1049.466	FAST_SENDER	N/A
1049.946	RECEIVER	SLOW_SENDER2
1051.613	RECEIVER	FAST_SENDER
1052.630	SLOW_SENDER1	N/A
1053.370	RECEIVER	SLOW_SENDER1
1054.053	FAST_SENDER	N/A
1055.382	SLOW_SENDER2	N/A
1055.797	SLOW_SENDER1	N/A
1056.132	RECEIVER	SLOW_SENDER2
1057.122	RECEIVER	SLOW_SENDER1
1057.898	RECEIVER	FAST_SENDER
1059.544	SLOW_SENDER1	N/A
1060.327	FAST_SENDER	N/A
1063.533	SLOW_SENDER2	N/A
1067.638	FAST_SENDER	N/A
1072.471	SLOW_SENDER1	N/A
1075.004	FAST_SENDER	N/A
1076.363	SLOW_SENDER2	N/A
1082.696	FAST_SENDER	N/A
1089.838	FAST_SENDER	N/A
1097.859	FAST_SENDER	N/A
1105.760	FAST_SENDER	N/A
1113.789	FAST_SENDER	N/A
1121.339	FAST_SENDER	N/A
1128.793	FAST_SENDER	N/A
1136.394	FAST_SENDER	N/A
1144.029	FAST_SENDER	N/A
1151.914	FAST_SENDER	N/A
1159.423	FAST_SENDER	N/A
1167.337	FAST_SENDER	N/A
1174.487	FAST_SENDER	N/A
1181.895	FAST_SENDER	N/A
1189.249	FAST_SENDER	N/A
1197.115	FAST_SENDER	N/A
1204.682	FAST_SENDER	N/A
1205.530	SLOW_SENDER3	N/A
1212.117	FAST_SENDER	N/A
1217.319	SLOW_SENDER3	N/A
1219.976	FAST_SENDER	N/A
1222.496	RECEIVER	FAST_SENDER
1226.971	FAST_SENDER	N/A
1227.728	RECEIVER	FAST_SENDER
1229.953	SLOW_SENDER3	N/A
1230.154	FAST_SENDER	N/A
1230.738	RECEIVER	SLOW_SENDER3
1232.777	RECEIVER	FAST_SENDER
1235.185	FAST_SENDER	N/A
1235.944	RECEIVER	FAST_SENDER
1238.362	FAST_SENDER	N/A
1239.085	RECEIVER	FAST_SENDER
1240.140	SLOW_SENDER1	N/A
1240.872	RECEIVER	SLOW_SENDER1
1241.180	SLOW_SENDER2	N/A
1241.508	FAST_SENDER	N/A
1243.301	SLOW_SENDER1	N/A
1243.488	RECEIVER	SLOW_SENDER2
1244.695	RECEIVER	FAST_SENDER
1245.648	RECEIVER	SLOW_SENDER1
1245.895	SLOW_SENDER2	N/A
1246.674	RECEIVER	SLOW_SENDER2
1247.124	FAST_SENDER	N/A
1247.903	RECEIVER	FAST_SENDER
1250.319	FAST_SENDER	N/A
1251.075	SLOW_SENDER1	N/A
1251.076	RECEIVER	FAST_SENDER
1251.879	RECEIVER	SLOW_SENDER1
1252.085	SLOW_SENDER2	N/A
1252.834	RECEIVER	SLOW_SENDER2
1253.493	FAST_SENDER	N/A
1254.279	RECEIVER	FAST_SENDER
1256.718	FAST_SENDER	N/A
1257.305	SLOW_SENDER1	N/A
1257.470	RECEIVER	FAST_SENDER
1258.256	SLOW_SENDER2	N/A
1259.040	RECEIVER	SLOW_SENDER2
1259.777	RECEIVER	SLOW_SENDER1
1263.686	FAST_SENDER	N/A
1264.444	SLOW_SENDER2	N/A
1264.461	RECEIVER	FAST_SENDER
1265.199	RECEIVER	SLOW_SENDER2
1266.880	FAST_SENDER	N/A
1267.193	SLOW_SENDER1	N/A
1267.651	RECEIVER	FAST_SENDER
1269.756	RECEIVER	SLOW_SENDER1
1270.054	FAST_SENDER	N/A
1270.786	RECEIVER	FAST_SENDER
1272.647	SLOW_SENDER2	N/A
1273.214	FAST_SENDER	N/A
1273.384	RECEIVER	SLOW_SENDER2
1275.467	RECEIVER	FAST_SENDER
1277.190	SLOW_SENDER1	N/A
1277.887	FAST_SENDER	N/A
1277.991	RECEIVER	SLOW_SENDER1
1279.986	RECEIVER	FAST_SENDER
1280.815	SLOW_SENDER2	N/A
1281.546	RECEIVER	SLOW_SENDER2
1282.421	FAST_SENDER	N/A
1283.157	RECEIVER	FAST_SENDER
1285.438	SLOW_SENDER1	N/A
1285.565	FAST_SENDER	N/A
1286.192	RECEIVER	SLOW_SENDER1
1286.913	RECEIVER	FAST_SENDER
1288.980	SLOW_SENDER2	N/A
1289.344	FAST_SENDER	N/A
1289.740	RECEIVER	SLOW_SENDER2
1293.470	RECEIVER	FAST_SENDER
1293.612	SLOW_SENDER1	N/A
1294.370	RECEIVER	SLOW_SENDER1
1295.904	FAST_SENDER	N/A
1296.637	RECEIVER	FAST_SENDER
1299.085	FAST_SENDER	N/A
1299.854	RECEIVER	FAST_SENDER
1301.791	SLOW_SENDER1	N/A
1302.302	FAST_SENDER	N/A
1303.044	RECEIVER	FAST_SENDER
1305.480	FAST_SENDER	N/A
1306.234	RECEIVER	FAST_SENDER
1308.651	FAST_SENDER	N/A
1309.430	RECEIVER	FAST_SENDER
1311.843	FAST_SENDER	N/A
1319.216	FAST_SENDER	N/A
1326.823	FAST_SENDER	N/A
1334.547	FAST_SENDER	N/A
1341.519	FAST_SENDER	N/A
1348.748	FAST_SENDER	N/A
1356.290	FAST_SENDER	N/A
1363.673	FAST_SENDER	N/A
1371.870	FAST_SENDER	N/A
1380.044	FAST_SENDER	N/A
1387.530	FAST_SENDER	N/A
1394.210	SLOW_SENDER3	N/A
1395.182	FAST_SENDER	N/A
1404.182	FAST_SENDER	N/A
1407.325	SLOW_SENDER3	N/A
1412.312	FAST_SENDER	N/A
1420.121	FAST_SENDER	N/A
1420.517	SLOW_SENDER3	N/A
1428.220	FAST_SENDER	N/A
1436.506	FAST_SENDER	N/A
1444.236	FAST_SENDER	N/A
1452.313	FAST_SENDER	N/A
1458.220	SLOW_SENDER2	N/A
1460.430	FAST_SENDER	N/A
1466.100	SLOW_SENDER1	N/A
1467.917	FAST_SENDER	N/A
1470.066	SLOW_SENDER2	N/A
1475.886	RECEIVER	SLOW_SENDER2
1476.187	FAST_SENDER	N/A
1476.628	SLOW_SENDER1	N/A
1476.927	RECEIVER	FAST_SENDER
1480.587	RECEIVER	SLOW_SENDER1
1483.309	SLOW_SENDER2	N/A
1484.052	RECEIVER	SLOW_SENDER2
1484.484	FAST_SENDER	N/A
1485.192	RECEIVER	FAST_SENDER
1487.619	FAST_SENDER	N/A
1487.994	SLOW_SENDER1	N/A
1488.381	RECEIVER	FAST_SENDER
1491.491	SLOW_SENDER2	N/A
1492.233	RECEIVER	SLOW_SENDER2
1492.640	FAST_SENDER	N/A
1493.374	RECEIVER	FAST_SENDER
1495.778	FAST_SENDER	N/A
1496.505	RECEIVER	FAST_SENDER
1498.907	FAST_SENDER	N/A
1499.663	RECEIVER	FAST_SENDER
1502.083	FAST_SENDER	N/A
1502.837	RECEIVER	FAST_SENDER
1505.274	FAST_SENDER	N/A
1506.056	RECEIVER	FAST_SENDER
1508.461	FAST_SENDER	N/A
1509.222	RECEIVER	FAST_SENDER
1511.649	FAST_SENDER	N/A
1512.458	RECEIVER	FAST_SENDER
1514.879	FAST_SENDER	N/A
1515.636	RECEIVER	FAST_SENDER
1518.041	FAST_SENDER	N/A
1520.618	RECEIVER	FAST_SENDER
1523.053	FAST_SENDER	N/A
1523.795	RECEIVER	FAST_SENDER
1526.235	FAST_SENDER	N/A
1527.014	RECEIVER	FAST_SENDER
1529.435	FAST_SENDER	N/A
1530.222	RECEIVER	FAST_SENDER
1532.625	FAST_SENDER	N/A
1533.383	RECEIVER	FAST_SENDER
1537.358	FAST_SENDER	N/A
1538.131	RECEIVER	FAST_SENDER
1540.578	FAST_SENDER	N/A
1541.339	RECEIVER	FAST_SENDER
1545.291	FAST_SENDER	N/A
1546.111	RECEIVER	FAST_SENDER
1548.561	FAST_SENDER	N/A
1549.352	RECEIVER	FAST_SENDER
1551.787	FAST_SENDER	N/A
1552.547	RECEIVER	FAST_SENDER
1554.951	FAST_SENDER	N/A
1555.723	RECEIVER	FAST_SENDER
1558.173	FAST_SENDER	N/A
1558.901	RECEIVER	FAST_SENDER
1561.339	FAST_SENDER	N/A
1563.858	RECEIVER	FAST_SENDER
1566.265	FAST_SENDER	N/A
1567.062	RECEIVER	FAST_SENDER
1569.486	FAST_SENDER	N/A
1570.264	RECEIVER	FAST_SENDER
1572.713	FAST_SENDER	N/A
1573.429	RECEIVER	FAST_SENDER
1575.842	FAST_SENDER	N/A
1576.632	RECEIVER	FAST_SENDER
1579.057	FAST_SENDER	N/A
1579.831	RECEIVER	FAST_SENDER
1582.252	FAST_SENDER	N/A
1583.021	RECEIVER	FAST_SENDER
1584.840	SLOW_SENDER3	N/A
1585.429	FAST_SENDER	N/A
1585.564	RECEIVER	SLOW_SENDER3
1587.807	RECEIVER	FAST_SENDER
1587.970	SLOW_SENDER3	N/A
1588.729	RECEIVER	SLOW_SENDER3
1590.214	FAST_SENDER	N/A
1590.980	RECEIVER	FAST_SENDER
1591.134	SLOW_SENDER3	N/A
1591.896	RECEIVER	SLOW_SENDER3
1593.419	FAST_SENDER	N/A
1595.690	RECEIVER	FAST_SENDER
1597.336	SLOW_SENDER3	N/A
1598.062	RECEIVER	SLOW_SENDER3
1598.112	FAST_SENDER	N/A
1598.907	RECEIVER	FAST_SENDER
1601.324	FAST_SENDER	N/A
1602.091	RECEIVER	FAST_SENDER
1603.493	SLOW_SENDER3	N/A
1604.239	RECEIVER	SLOW_SENDER3
1604.518	FAST_SENDER	N/A
1605.294	RECEIVER	FAST_SENDER
1607.711	FAST_SENDER	N/A
1608.450	RECEIVER	FAST_SENDER
1609.676	SLOW_SENDER3	N/A
1610.444	RECEIVER	SLOW_SENDER3
1610.883	FAST_SENDER	N/A
1611.614	RECEIVER	FAST_SENDER
1614.054	FAST_SENDER	N/A
1614.784	RECEIVER	FAST_SENDER
1617.222	FAST_SENDER	N/A
1617.868	SLOW_SENDER3	N/A
1617.982	RECEIVER	FAST_SENDER
1620.395	FAST_SENDER	N/A
1620.437	RECEIVER	SLOW_SENDER3
1621.753	RECEIVER	FAST_SENDER
1624.188	FAST_SENDER	N/A
1624.960	RECEIVER	FAST_SENDER
1627.364	FAST_SENDER	N/A
1627.886	SLOW_SENDER3	N/A
1636.250	FAST_SENDER	N/A
1643.728	FAST_SENDER	N/A
1651.193	FAST_SENDER	N/A
1654.320	SLOW_SENDER1	N/A
1655.760	SLOW_SENDER2	N/A
1658.993	FAST_SENDER	N/A
1666.360	FAST_SENDER	N/A
1668.055	SLOW_SENDER1	N/A
1668.920	SLOW_SENDER2	N/A
1673.903	FAST_SENDER	N/A
1680.498	SLOW_SENDER1	N/A
1681.319	FAST_SENDER	N/A
1683.660	SLOW_SENDER2	N/A
1688.595	FAST_SENDER	N/A
1695.998	FAST_SENDER	N/A
1703.198	FAST_SENDER	N/A
1710.645	FAST_SENDER	N/A
1718.315	FAST_SENDER	N/A
1725.687	FAST_SENDER	N/A
1733.579	FAST_SENDER	N/A
1740.901	FAST_SENDER	N/A
1748.397	FAST_SENDER	N/A
1756.209	FAST_SENDER	N/A
1763.937	FAST_SENDER	N/A
1771.472	FAST_SENDER	N/A
1779.139	FAST_SENDER	N/A
1786.886	FAST_SENDER	N/A
1790.692	RECEIVER	FAST_SENDER
1793.136	FAST_SENDER	N/A
1793.942	RECEIVER	FAST_SENDER
1795.880	SLOW_SENDER3	N/A
1796.357	FAST_SENDER	N/A
1796.654	RECEIVER	SLOW_SENDER3
1800.894	RECEIVER	FAST_SENDER
1803.296	FAST_SENDER	N/A
1804.071	RECEIVER	FAST_SENDER
1805.618	SLOW_SENDER3	N/A
1806.421	RECEIVER	SLOW_SENDER3
1806.506	FAST_SENDER	N/A
1807.271	RECEIVER	FAST_SENDER
1809.698	FAST_SENDER	N/A
1810.435	RECEIVER	FAST_SENDER
1811.858	SLOW_SENDER3	N/A
1812.597	RECEIVER	SLOW_SENDER3
1812.845	FAST_SENDER	N/A
1813.626	RECEIVER	FAST_SENDER
1816.056	FAST_SENDER	N/A
1816.798	RECEIVER	FAST_SENDER
1818.024	SLOW_SENDER3	N/A
1818.783	RECEIVER	SLOW_SENDER3
1819.234	FAST_SENDER	N/A
1819.999	RECEIVER	FAST_SENDER
1822.406	FAST_SENDER	N/A
1823.173	RECEIVER	FAST_SENDER
1825.576	FAST_SENDER	N/A
1826.226	SLOW_SENDER3	N/A
1826.360	RECEIVER	FAST_SENDER
1828.458	RECEIVER	SLOW_SENDER3
1828.766	FAST_SENDER	N/A
1829.541	RECEIVER	FAST_SENDER
1833.538	FAST_SENDER	N/A
1834.337	RECEIVER	FAST_SENDER
1835.871	SLOW_SENDER3	N/A
1836.637	RECEIVER	SLOW_SENDER3
1836.737	FAST_SENDER	N/A
1837.517	RECEIVER	FAST_SENDER
1839.962	FAST_SENDER	N/A
1840.717	RECEIVER	FAST_SENDER
1843.123	FAST_SENDER	N/A
1843.933	RECEIVER	FAST_SENDER
1844.075	SLOW_SENDER3	N/A
1844.863	RECEIVER	SLOW_SENDER3
1845.040	SLOW_SENDER1	N/A
1845.848	RECEIVER	SLOW_SENDER1
1846.372	FAST_SENDER	N/A
1847.129	RECEIVER	FAST_SENDER
1847.990	SLOW_SENDER2	N/A
1848.278	SLOW_SENDER1	N/A
1848.725	RECEIVER	SLOW_SENDER2
1849.565	FAST_SENDER	N/A
1850.310	RECEIVER	FAST_SENDER
1851.166	SLOW_SENDER2	N/A
1851.947	RECEIVER	SLOW_SENDER2
1852.291	SLOW_SENDER3	N/A
1852.740	FAST_SENDER	N/A
1853.058	RECEIVER	SLOW_SENDER3
1858.776	RECEIVER	FAST_SENDER
1859.371	SLOW_SENDER2	N/A
1860.143	RECEIVER	SLOW_SENDER2
1861.222	FAST_SENDER	N/A
1861.935	SLOW_SENDER1	N/A
1862.000	RECEIVER	FAST_SENDER
1862.707	RECEIVER	SLOW_SENDER1
1864.430	FAST_SENDER	N/A
1865.195	RECEIVER	FAST_SENDER
1865.563	SLOW_SENDER2	N/A
1866.325	RECEIVER	SLOW_SENDER2
1867.606	FAST_SENDER	N/A
1868.356	RECEIVER	FAST_SENDER
1870.139	SLOW_SENDER1	N/A
1870.791	FAST_SENDER	N/A
1870.924	RECEIVER	SLOW_SENDER1
1871.759	SLOW_SENDER2	N/A
1872.505	RECEIVER	SLOW_SENDER2
1874.359	RECEIVER	FAST_SENDER
1876.800	FAST_SENDER	N/A
1877.529	RECEIVER	FAST_SENDER
1878.335	SLOW_SENDER1	N/A
1879.076	RECEIVER	SLOW_SENDER1
1879.937	FAST_SENDER	N/A
1880.683	RECEIVER	FAST_SENDER
1883.099	FAST_SENDER	N/A
1883.864	RECEIVER	FAST_SENDER
1885.206	SLOW_SENDER2	N/A
1885.974	RECEIVER	SLOW_SENDER2
1886.314	FAST_SENDER	N/A
1886.516	SLOW_SENDER1	N/A
1887.089	RECEIVER	FAST_SENDER
1888.782	RECEIVER	SLOW_SENDER1
1889.507	FAST_SENDER	N/A
1890.279	RECEIVER	FAST_SENDER
1892.712	FAST_SENDER	N/A
1893.414	SLOW_SENDER2	N/A
1893.475	RECEIVER	FAST_SENDER
1895.919	FAST_SENDER	N/A
1896.202	SLOW_SENDER1	N/A
1903.502	FAST_SENDER	N/A
1911.439	FAST_SENDER	N/A
1918.879	FAST_SENDER	N/A
1926.056	FAST_SENDER	N/A
1933.836	FAST_SENDER	N/A
1941.770	FAST_SENDER	N/A
1949.370	FAST_SENDER	N/A
1956.552	FAST_SENDER	N/A
1963.920	FAST_SENDER	N/A
1971.580	FAST_SENDER	N/A
1978.657	FAST_SENDER	N/A
1985.911	FAST_SENDER	N/A
1993.752	FAST_SENDER	N/A
2001.397	FAST_SENDER	N/A
2008.908	FAST_SENDER	N/A
2016.233	FAST_SENDER	N/A
2018.460	SLOW_SENDER3	N/A
2025.267	FAST_SENDER	N/A
2028.968	SLOW_SENDER3	N/A
2032.514	FAST_SENDER	N/A
2040.211	FAST_SENDER	N/A
2041.897	SLOW_SENDER3	N/A
2047.862	FAST_SENDER	N/A
2054.849	FAST_SENDER	N/A
2057.380	RECEIVER	FAST_SENDER
2057.790	SLOW_SENDER2	N/A
2058.546	RECEIVER	SLOW_SENDER2
2059.812	FAST_SENDER	N/A
2060.000	SLOW_SENDER1	N/A
2060.572	RECEIVER	FAST_SENDER
2060.979	SLOW_SENDER2	N/A
2061.740	RECEIVER	SLOW_SENDER2
2062.992	FAST_SENDER	N/A
2063.750	RECEIVER	FAST_SENDER
2064.152	SLOW_SENDER2	N/A
2064.915	RECEIVER	SLOW_SENDER2
2066.144	RECEIVER	SLOW_SENDER1
2069.337	FAST_SENDER	N/A
2070.061	RECEIVER	FAST_SENDER
2071.564	SLOW_SENDER1	N/A
2072.328	RECEIVER	SLOW_SENDER1
2072.468	FAST_SENDER	N/A
2073.232	RECEIVER	FAST_SENDER
2075.672	FAST_SENDER	N/A
2076.470	RECEIVER	FAST_SENDER
2076.765	SLOW_SENDER2	N/A
2077.535	RECEIVER	SLOW_SENDER2
2078.909	FAST_SENDER	N/A
2079.763	SLOW_SENDER1	N/A
2080.505	RECEIVER	SLOW_SENDER1
2081.283	RECEIVER	FAST_SENDER
2083.726	FAST_SENDER	N/A
2084.473	RECEIVER	FAST_SENDER
2084.953	SLOW_SENDER2	N/A
2085.726	RECEIVER	SLOW_SENDER2
2086.910	FAST_SENDER	N/A
2087.677	RECEIVER	FAST_SENDER
2087.949	SLOW_SENDER1	N/A
2090.098	FAST_SENDER	N/A
2090.393	RECEIVER	SLOW_SENDER1
2092.524	RECEIVER	FAST_SENDER
2093.136	SLOW_SENDER2	N/A
2093.902	RECEIVER	SLOW_SENDER2
2094.971	FAST_SENDER	N/A
2095.735	RECEIVER	FAST_SENDER
2098.148	FAST_SENDER	N/A
2098.907	RECEIVER	FAST_SENDER
2101.311	SLOW_SENDER2	N/A
2101.324	FAST_SENDER	N/A
2102.090	RECEIVER	SLOW_SENDER2
2104.146	RECEIVER	FAST_SENDER
2106.585	FAST_SENDER	N/A
2107.335	RECEIVER	FAST_SENDER
2109.507	SLOW_SENDER2	N/A
2109.767	FAST_SENDER	N/A
2110.528	RECEIVER	FAST_SENDER
2112.084	RECEIVER	SLOW_SENDER2
2112.975	FAST_SENDER	N/A
2113.774	RECEIVER	FAST_SENDER
2116.216	FAST_SENDER	N/A
2117.007	RECEIVER	FAST_SENDER
2119.410	FAST_SENDER	N/A
2119.499	SLOW_SENDER2	N/A
2120.188	RECEIVER	FAST_SENDER
2122.614	FAST_SENDER	N/A
2123.385	RECEIVER	FAST_SENDER
2125.827	FAST_SENDER	N/A
2126.578	RECEIVER	FAST_SENDER
2128.986	FAST_SENDER	N/A
2129.726	RECEIVER	FAST_SENDER
2132.176	FAST_SENDER	N/A
2132.947	RECEIVER	FAST_SENDER
2135.392	FAST_SENDER	N/A
2136.153	RECEIVER	FAST_SENDER
2138.561	FAST_SENDER	N/A
2139.319	RECEIVER	FAST_SENDER
2141.741	FAST_SENDER	N/A
2142.542	RECEIVER	FAST_SENDER
2144.947	FAST_SENDER	N/A
2145.702	RECEIVER	FAST_SENDER
2148.141	FAST_SENDER	N/A
2148.906	RECEIVER	FAST_SENDER
2151.325	FAST_SENDER	N/A
2152.049	RECEIVER	FAST_SENDER
2154.456	FAST_SENDER	N/A
2156.933	RECEIVER	FAST_SENDER
2159.381	FAST_SENDER	N/A
2160.114	RECEIVER	FAST_SENDER
2162.537	FAST_SENDER	N/A
2163.308	RECEIVER	FAST_SENDER
2165.720	FAST_SENDER	N/A
2166.494	RECEIVER	FAST_SENDER
2168.925	FAST_SENDER	N/A
2169.705	RECEIVER	FAST_SENDER
2172.146	FAST_SENDER	N/A
2172.913	RECEIVER	FAST_SENDER
2175.317	FAST_SENDER	N/A
2176.073	RECEIVER	FAST_SENDER
2178.500	FAST_SENDER	N/A
2179.283	RECEIVER	FAST_SENDER
2181.709	FAST_SENDER	N/A
2182.482	RECEIVER	FAST_SENDER
2184.908	FAST_SENDER	N/A
2185.694	RECEIVER	FAST_SENDER
2188.120	FAST_SENDER	N/A
2188.859	RECEIVER	FAST_SENDER
2191.260	FAST_SENDER	N/A
2192.028	RECEIVER	FAST_SENDER
2194.459	FAST_SENDER	N/A
2195.207	RECEIVER	FAST_SENDER
2197.647	FAST_SENDER	N/A
2198.454	RECEIVER	FAST_SENDER
2200.860	FAST_SENDER	N/A
2206.930	SLOW_SENDER3	N/A
2208.595	FAST_SENDER	N/A
2216.645	FAST_SENDER	N/A
2217.891	SLOW_SENDER3	N/A
2224.944	FAST_SENDER	N/A
2231.020	SLOW_SENDER3	N/A
2232.480	FAST_SENDER	N/A
2239.892	FAST_SENDER	N/A
2247.902	FAST_SENDER	N/A
2255.369	FAST_SENDER	N/A
2257.970	SLOW_SENDER1	N/A
2263.156	FAST_SENDER	N/A
2268.726	SLOW_SENDER1	N/A
2271.407	FAST_SENDER	N/A
2275.670	SLOW_SENDER2	N/A
2279.195	FAST_SENDER	N/A
2281.721	SLOW_SENDER1	N/A
2286.180	SLOW_SENDER2	N/A
2286.772	FAST_SENDER	N/A
2295.494	FAST_SENDER	N/A
2299.897	SLOW_SENDER2	N/A
2303.342	FAST_SENDER	N/A
2310.899	FAST_SENDER	N/A
2318.281	FAST_SENDER	N/A
2325.918	FAST_SENDER	N/A
2333.177	FAST_SENDER	N/A
2341.047	FAST_SENDER	N/A
2348.745	FAST_SENDER	N/A
2356.162	FAST_SENDER	N/A
2363.933	FAST_SENDER	N/A
2364.691	RECEIVER	FAST_SENDER
2367.105	FAST_SENDER	N/A
2367.841	RECEIVER	FAST_SENDER
2370.267	FAST_SENDER	N/A
2371.045	RECEIVER	FAST_SENDER
2373.467	FAST_SENDER	N/A
2374.217	RECEIVER	FAST_SENDER
2376.635	FAST_SENDER	N/A
2379.110	RECEIVER	FAST_SENDER
2381.518	FAST_SENDER	N/A
2382.267	RECEIVER	FAST_SENDER
2384.681	FAST_SENDER	N/A
2385.469	RECEIVER	FAST_SENDER
2387.902	FAST_SENDER	N/A
2388.642	RECEIVER	FAST_SENDER
2391.086	FAST_SENDER	N/A
2391.862	RECEIVER	FAST_SENDER
2394.269	FAST_SENDER	N/A
2396.450	SLOW_SENDER3	N/A
2398.342	RECEIVER	FAST_SENDER
2400.768	FAST_SENDER	N/A
2401.560	RECEIVER	FAST_SENDER
2405.894	FAST_SENDER	N/A
2406.635	RECEIVER	FAST_SENDER
2407.041	SLOW_SENDER3	N/A
2407.844	RECEIVER	SLOW_SENDER3
2409.047	FAST_SENDER	N/A
2409.806	RECEIVER	FAST_SENDER
2412.235	FAST_SENDER	N/A
2413.012	RECEIVER	FAST_SENDER
2415.272	SLOW_SENDER3	N/A
2415.441	FAST_SENDER	N/A
2416.011	RECEIVER	SLOW_SENDER3
2417.849	RECEIVER	FAST_SENDER
2420.270	FAST_SENDER	N/A
2421.015	RECEIVER	FAST_SENDER
2423.426	SLOW_SENDER3	N/A
2423.427	FAST_SENDER	N/A
2424.168	RECEIVER	SLOW_SENDER3
2426.435	RECEIVER	FAST_SENDER
2428.871	FAST_SENDER	N/A
2429.675	RECEIVER	FAST_SENDER
2431.610	SLOW_SENDER3	N/A
2432.097	FAST_SENDER	N/A
2432.352	RECEIVER	SLOW_SENDER3
2434.404	RECEIVER	FAST_SENDER
2436.821	FAST_SENDER	N/A
2437.579	RECEIVER	FAST_SENDER
2439.774	SLOW_SENDER3	N/A
2440.004	FAST_SENDER	N/A
2440.522	RECEIVER	SLOW_SENDER3
2442.227	RECEIVER	FAST_SENDER
2444.658	FAST_SENDER	N/A
2445.401	RECEIVER	FAST_SENDER
2446.230	SLOW_SENDER1	N/A
2446.987	RECEIVER	SLOW_SENDER1
2447.823	FAST_SENDER	N/A
2447.942	SLOW_SENDER3	N/A
2448.541	RECEIVER	FAST_SENDER
2449.290	RECEIVER	SLOW_SENDER3
2449.437	SLOW_SENDER1	N/A
2450.200	RECEIVER	SLOW_SENDER1
2450.942	FAST_SENDER	N/A
2451.686	RECEIVER	FAST_SENDER
2452.605	SLOW_SENDER1	N/A
2453.343	RECEIVER	SLOW_SENDER1
2454.132	FAST_SENDER	N/A
2456.498	RECEIVER	FAST_SENDER
2456.706	SLOW_SENDER3	N/A
2457.499	RECEIVER	SLOW_SENDER3
2458.932	FAST_SENDER	N/A
2459.689	RECEIVER	FAST_SENDER
2460.910	SLOW_SENDER1	N/A
2464.929	SLOW_SENDER3	N/A
2465.280	SLOW_SENDER2	N/A
2465.426	RECEIVER	SLOW_SENDER1
2465.657	FAST_SENDER	N/A
2466.446	RECEIVER	FAST_SENDER
2467.609	RECEIVER	SLOW_SENDER2
2468.852	FAST_SENDER	N/A
2469.592	RECEIVER	FAST_SENDER
2470.058	SLOW_SENDER2	N/A
2470.795	RECEIVER	SLOW_SENDER2
2472.027	FAST_SENDER	N/A
2472.771	RECEIVER	FAST_SENDER
2472.855	SLOW_SENDER1	N/A
2473.601	RECEIVER	SLOW_SENDER1
2475.220	FAST_SENDER	N/A
2475.991	RECEIVER	FAST_SENDER
2476.205	SLOW_SENDER2	N/A
2476.923	RECEIVER	SLOW_SENDER2
2478.409	FAST_SENDER	N/A
2479.163	RECEIVER	FAST_SENDER
2481.045	SLOW_SENDER1	N/A
2481.603	FAST_SENDER	N/A
2481.838	RECEIVER	SLOW_SENDER1
2482.372	SLOW_SENDER2	N/A
2483.124	RECEIVER	SLOW_SENDER2
2488.569	SLOW_SENDER2	N/A
2489.268	SLOW_SENDER1	N/A
2489.686	FAST_SENDER	N/A
2498.353	FAST_SENDER	N/A
2501.294	SLOW_SENDER2	N/A
2506.485	FAST_SENDER	N/A
2513.912	FAST_SENDER	N/A
2521.558	FAST_SENDER	N/A
2529.294	FAST_SENDER	N/A
2537.247	FAST_SENDER	N/A
2544.569	FAST_SENDER	N/A
2551.584	FAST_SENDER	N/A
2559.295	FAST_SENDER	N/A
2567.056	FAST_SENDER	N/A
2574.802	FAST_SENDER	N/A
2582.054	FAST_SENDER	N/A
2589.622	FAST_SENDER	N/A
2596.889	FAST_SENDER	N/A
2604.261	FAST_SENDER	N/A
2611.531	FAST_SENDER	N/A
2619.719	FAST_SENDER	N/A
2627.497	FAST_SENDER	N/A
2629.240	SLOW_SENDER3	N/A
2635.961	FAST_SENDER	N/A
2641.042	SLOW_SENDER3	N/A
2644.261	FAST_SENDER	N/A
2647.228	RECEIVER	SLOW_SENDER3
2650.443	FAST_SENDER	N/A
2651.184	RECEIVER	FAST_SENDER
2653.602	FAST_SENDER	N/A
2654.409	RECEIVER	FAST_SENDER
2654.629	SLOW_SENDER3	N/A
2655.580	SLOW_SENDER1	N/A
2656.347	RECEIVER	SLOW_SENDER1
2656.850	FAST_SENDER	N/A
2657.611	RECEIVER	FAST_SENDER
2658.796	SLOW_SENDER1	N/A
2659.604	RECEIVER	SLOW_SENDER1
2660.014	FAST_SENDER	N/A
2660.796	RECEIVER	FAST_SENDER
2662.038	SLOW_SENDER1	N/A
2662.765	RECEIVER	SLOW_SENDER1
2663.213	FAST_SENDER	N/A
2663.966	RECEIVER	FAST_SENDER
2666.377	FAST_SENDER	N/A
2667.147	RECEIVER	FAST_SENDER
2667.170	SLOW_SENDER2	N/A
2667.953	RECEIVER	SLOW_SENDER2
2668.167	SLOW_SENDER1	N/A
2668.906	RECEIVER	SLOW_SENDER1
2669.557	FAST_SENDER	N/A
2670.361	RECEIVER	FAST_SENDER
2670.394	SLOW_SENDER2	N/A
2671.149	RECEIVER	SLOW_SENDER2
2672.797	FAST_SENDER	N/A
2673.557	RECEIVER	FAST_SENDER
2673.597	SLOW_SENDER2	N/A
2674.328	SLOW_SENDER1	N/A
2675.117	RECEIVER	SLOW_SENDER1
2675.989	FAST_SENDER	N/A
2676.209	RECEIVER	SLOW_SENDER2
2677.270	RECEIVER	FAST_SENDER
2679.682	FAST_SENDER	N/A
2680.444	RECEIVER	FAST_SENDER
2681.653	SLOW_SENDER2	N/A
2682.875	FAST_SENDER	N/A
2683.617	RECEIVER	FAST_SENDER
2685.616	RECEIVER	SLOW_SENDER2
2686.025	FAST_SENDER	N/A
2686.458	SLOW_SENDER1	N/A
2686.781	RECEIVER	FAST_SENDER
2691.018	RECEIVER	SLOW_SENDER1
2691.033	FAST_SENDER	N/A
2691.768	RECEIVER	FAST_SENDER
2693.066	SLOW_SENDER2	N/A
2693.860	RECEIVER	SLOW_SENDER2
2694.202	FAST_SENDER	N/A
2694.936	RECEIVER	FAST_SENDER
2697.342	FAST_SENDER	N/A
2698.075	RECEIVER	FAST_SENDER
2700.483	FAST_SENDER	N/A
2701.263	RECEIVER	FAST_SENDER
2701.306	SLOW_SENDER2	N/A
2702.086	RECEIVER	SLOW_SENDER2
2703.713	FAST_SENDER	N/A
2707.735	RECEIVER	FAST_SENDER
2709.494	SLOW_SENDER2	N/A
2710.140	FAST_SENDER	N/A
2710.269	RECEIVER	SLOW_SENDER2
2712.333	RECEIVER	FAST_SENDER
2714.738	FAST_SENDER	N/A
2715.512	RECEIVER	FAST_SENDER
2717.703	SLOW_SENDER2	N/A
2717.946	FAST_SENDER	N/A
2718.453	RECEIVER	SLOW_SENDER2
2720.320	RECEIVER	FAST_SENDER
2722.732	FAST_SENDER	N/A
2723.495	RECEIVER	FAST_SENDER
2725.931	FAST_SENDER	N/A
2726.679	RECEIVER	FAST_SENDER
2729.122	FAST_SENDER	N/A
2729.887	RECEIVER	FAST_SENDER
2732.299	FAST_SENDER	N/A
2733.062	RECEIVER	FAST_SENDER
2735.499	FAST_SENDER	N/A
2736.225	RECEIVER	FAST_SENDER
2738.663	FAST_SENDER	N/A
2739.421	RECEIVER	FAST_SENDER
2741.830	FAST_SENDER	N/A
2749.383	FAST_SENDER	N/A
2757.010	FAST_SENDER	N/A
2764.248	FAST_SENDER	N/A
2771.503	FAST_SENDER	N/A
2779.297	FAST_SENDER	N/A
2787.308	FAST_SENDER	N/A
2794.916	FAST_SENDER	N/A
2802.305	FAST_SENDER	N/A
2810.068	FAST_SENDER	N/A
2817.775	FAST_SENDER	N/A
2818.960	SLOW_SENDER3	N/A
2825.288	FAST_SENDER	N/A
2830.236	SLOW_SENDER3	N/A
2833.670	FAST_SENDER	N/A
2841.462	FAST_SENDER	N/A
2842.869	SLOW_SENDER3	N/A
2849.887	FAST_SENDER	N/A
2854.390	SLOW_SENDER1	N/A
2857.114	FAST_SENDER	N/A
2864.731	FAST_SENDER	N/A
2866.057	SLOW_SENDER1	N/A
2872.545	FAST_SENDER	N/A
2878.679	SLOW_SENDER1	N/A
2879.886	FAST_SENDER	N/A
2882.010	SLOW_SENDER2	N/A
2887.784	FAST_SENDER	N/A
2895.464	SLOW_SENDER2	N/A
2895.818	FAST_SENDER	N/A
2904.311	FAST_SENDER	N/A
2905.051	RECEIVER	FAST_SENDER
2907.454	FAST_SENDER	N/A
2908.203	RECEIVER	FAST_SENDER
2909.175	SLOW_SENDER2	N/A
2909.936	RECEIVER	SLOW_SENDER2
2910.618	FAST_SENDER	N/A
2911.397	RECEIVER	FAST_SENDER
2913.836	FAST_SENDER	N/A
2914.597	RECEIVER	FAST_SENDER
2917.001	FAST_SENDER	N/A
2917.791	RECEIVER	FAST_SENDER
2920.196	FAST_SENDER	N/A
2920.954	RECEIVER	FAST_SENDER
2923.397	FAST_SENDER	N/A
2924.164	RECEIVER	FAST_SENDER
2926.573	FAST_SENDER	N/A
2927.360	RECEIVER	FAST_SENDER
2929.801	FAST_SENDER	N/A
2930.545	RECEIVER	FAST_SENDER
2932.983	FAST_SENDER	N/A
2933.782	RECEIVER	FAST_SENDER
2937.740	FAST_SENDER	N/A
2938.473	RECEIVER	FAST_SENDER
2940.893	FAST_SENDER	N/A
2943.331	RECEIVER	FAST_SENDER
2945.760	FAST_SENDER	N/A
2946.528	RECEIVER	FAST_SENDER
2948.950	FAST_SENDER	N/A
2949.721	RECEIVER	FAST_SENDER
2952.152	FAST_SENDER	N/A
2952.930	RECEIVER	FAST_SENDER
2955.362	FAST_SENDER	N/A
2956.091	RECEIVER	FAST_SENDER
2958.529	FAST_SENDER	N/A
2959.307	RECEIVER	FAST_SENDER
2961.739	FAST_SENDER	N/A
2962.458	RECEIVER	FAST_SENDER
2964.859	FAST_SENDER	N/A
2965.627	RECEIVER	FAST_SENDER
2968.065	FAST_SENDER	N/A
2968.850	RECEIVER	FAST_SENDER
2971.298	FAST_SENDER	N/A
2972.084	RECEIVER	FAST_SENDER
2974.496	FAST_SENDER	N/A
2975.230	RECEIVER	FAST_SENDER
2977.679	FAST_SENDER	N/A
2978.449	RECEIVER	FAST_SENDER
2980.884	FAST_SENDER	N/A
2981.684	RECEIVER	FAST_SENDER
2984.099	FAST_SENDER	N/A
2984.821	RECEIVER	FAST_SENDER
2987.228	FAST_SENDER	N/A
2987.959	RECEIVER	FAST_SENDER
2990.409	FAST_SENDER	N/A
2991.173	RECEIVER	FAST_SENDER
2993.599	FAST_SENDER	N/A
2994.376	RECEIVER	FAST_SENDER
2996.811	FAST_SENDER	N/A
2997.582	RECEIVER	FAST_SENDER
2999.992	FAST_SENDER	N/A
3000.783	RECEIVER	FAST_SENDER
3003.189	FAST_SENDER	N/A
3003.938	RECEIVER	FAST_SENDER
3006.366	FAST_SENDER	N/A
3007.124	RECEIVER	FAST_SENDER
3009.120	SLOW_SENDER3	N/A
3009.572	FAST_SENDER	N/A
3009.874	RECEIVER	SLOW_SENDER3
3011.734	RECEIVER	FAST_SENDER
3014.165	FAST_SENDER	N/A
3014.901	RECEIVER	FAST_SENDER
3017.316	FAST_SENDER	N/A
3018.023	RECEIVER	FAST_SENDER
3018.809	SLOW_SENDER3	N/A
3019.558	RECEIVER	SLOW_SENDER3
3020.429	FAST_SENDER	N/A
3021.169	RECEIVER	FAST_SENDER
3023.609	FAST_SENDER	N/A
3024.322	RECEIVER	FAST_SENDER
3024.975	SLOW_SENDER3	N/A
3025.742	RECEIVER	SLOW_SENDER3
3026.743	FAST_SENDER	N/A
3027.500	RECEIVER	FAST_SENDER
3029.928	FAST_SENDER	N/A
3030.711	RECEIVER	FAST_SENDER
3033.143	FAST_SENDER	N/A
3033.184	SLOW_SENDER3	N/A
3033.897	RECEIVER	FAST_SENDER
3035.811	RECEIVER	SLOW_SENDER3
3036.315	FAST_SENDER	N/A
3037.065	RECEIVER	FAST_SENDER
3039.465	FAST_SENDER	N/A
3040.233	RECEIVER	FAST_SENDER
3042.649	FAST_SENDER	N/A
3043.243	SLOW_SENDER3	N/A
3043.408	RECEIVER	FAST_SENDER
3044.080	SLOW_SENDER1	N/A
3044.870	RECEIVER	SLOW_SENDER1
3045.750	RECEIVER	SLOW_SENDER3
3045.849	FAST_SENDER	N/A
3046.579	RECEIVER	FAST_SENDER
3047.316	SLOW_SENDER1	N/A
3048.078	RECEIVER	SLOW_SENDER1
3048.986	FAST_SENDER	N/A
3049.724	RECEIVER	FAST_SENDER
3050.511	SLOW_SENDER1	N/A
3051.245	RECEIVER	SLOW_SENDER1
3052.129	FAST_SENDER	N/A
3052.876	RECEIVER	FAST_SENDER
3053.166	SLOW_SENDER3	N/A
3053.926	RECEIVER	SLOW_SENDER3
3055.292	FAST_SENDER	N/A
3056.085	RECEIVER	FAST_SENDER
3056.670	SLOW_SENDER1	N/A
3057.400	RECEIVER	SLOW_SENDER1
3058.516	FAST_SENDER	N/A
3059.244	RECEIVER	FAST_SENDER
3061.363	SLOW_SENDER3	N/A
3061.692	FAST_SENDER	N/A
3062.119	RECEIVER	SLOW_SENDER3
3062.814	SLOW_SENDER1	N/A
3063.576	RECEIVER	SLOW_SENDER1
3065.950	RECEIVER	FAST_SENDER
3068.381	FAST_SENDER	N/A
3069.005	SLOW_SENDER1	N/A
3069.101	RECEIVER	FAST_SENDER
3069.735	RECEIVER	SLOW_SENDER1
3071.530	FAST_SENDER	N/A
3074.630	SLOW_SENDER2	N/A
3077.168	SLOW_SENDER1	N/A
3078.739	FAST_SENDER	N/A
3085.108	SLOW_SENDER2	N/A
3087.263	FAST_SENDER	N/A
3090.167	SLOW_SENDER1	N/A
3094.803	FAST_SENDER	N/A
3098.604	SLOW_SENDER2	N/A
3102.382	FAST_SENDER	N/A
3109.833	FAST_SENDER	N/A
3117.573	FAST_SENDER	N/A
3125.128	FAST_SENDER	N/A
3132.844	FAST_SENDER	N/A
3140.330	FAST_SENDER	N/A
3147.865	FAST_SENDER	N/A
3155.801	FAST_SENDER	N/A
3163.228	FAST_SENDER	N/A
3170.754	FAST_SENDER	N/A
3178.457	FAST_SENDER	N/A
3185.780	FAST_SENDER	N/A
3193.250	FAST_SENDER	N/A
3201.210	FAST_SENDER	N/A
3209.071	FAST_SENDER	N/A
3216.283	FAST_SENDER	N/A
3223.864	FAST_SENDER	N/A
3226.720	SLOW_SENDER3	N/A
3231.698	FAST_SENDER	N/A
3234.441	RECEIVER	FAST_SENDER
3236.865	FAST_SENDER	N/A
3237.608	RECEIVER	FAST_SENDER
3238.015	SLOW_SENDER3	N/A
3238.822	RECEIVER	SLOW_SENDER3
3240.009	FAST_SENDER	N/A
3242.441	RECEIVER	FAST_SENDER
3246.512	FAST_SENDER	N/A
3247.241	RECEIVER	FAST_SENDER
3247.966	SLOW_SENDER3	N/A
3248.751	RECEIVER	SLOW_SENDER3
3249.680	FAST_SENDER	N/A
3250.412	RECEIVER	FAST_SENDER
3252.861	FAST_SENDER	N/A
3253.655	RECEIVER	FAST_SENDER
3254.480	SLOW_SENDER1	N/A
3255.244	RECEIVER	SLOW_SENDER1
3256.069	FAST_SENDER	N/A
3256.167	SLOW_SENDER3	N/A
3256.840	RECEIVER	FAST_SENDER
3257.654	SLOW_SENDER1	N/A
3258.456	RECEIVER	SLOW_SENDER1
3259.271	FAST_SENDER	N/A
3260.036	RECEIVER	FAST_SENDER
3260.906	SLOW_SENDER1	N/A
3261.650	RECEIVER	SLOW_SENDER1
3262.466	FAST_SENDER	N/A
3263.233	RECEIVER	FAST_SENDER
3263.500	SLOW_SENDER2	N/A
3264.253	RECEIVER	SLOW_SENDER2
3265.645	FAST_SENDER	N/A
3266.397	RECEIVER	FAST_SENDER
3266.658	SLOW_SENDER2	N/A
3267.064	SLOW_SENDER1	N/A
3267.455	RECEIVER	SLOW_SENDER2
3268.797	FAST_SENDER	N/A
3270.116	RECEIVER	FAST_SENDER
3274.080	FAST_SENDER	N/A
3274.607	SLOW_SENDER2	N/A
3274.855	RECEIVER	FAST_SENDER
3276.935	RECEIVER	SLOW_SENDER2
3277.291	FAST_SENDER	N/A
3278.072	RECEIVER	FAST_SENDER
3279.306	SLOW_SENDER1	N/A
3280.080	RECEIVER	SLOW_SENDER1
3280.509	FAST_SENDER	N/A
3281.282	RECEIVER	FAST_SENDER
3283.713	FAST_SENDER	N/A
3284.442	RECEIVER	FAST_SENDER
3286.868	FAST_SENDER	N/A
3287.492	SLOW_SENDER1	N/A
3287.621	RECEIVER	FAST_SENDER
3287.716	SLOW_SENDER2	N/A
3288.467	RECEIVER	SLOW_SENDER2
3289.730	RECEIVER	SLOW_SENDER1
3290.029	FAST_SENDER	N/A
3290.772	RECEIVER	FAST_SENDER
3293.219	FAST_SENDER	N/A
3294.013	RECEIVER	FAST_SENDER
3295.874	SLOW_SENDER2	N/A
3296.430	FAST_SENDER	N/A
3296.647	RECEIVER	SLOW_SENDER2
3298.663	RECEIVER	FAST_SENDER
3301.112	FAST_SENDER	N/A
3301.857	RECEIVER	FAST_SENDER
3304.050	SLOW_SENDER2	N/A
3304.274	FAST_SENDER	N/A
3304.801	RECEIVER	SLOW_SENDER2
3306.616	RECEIVER	FAST_SENDER
3309.063	FAST_SENDER	N/A
3309.866	RECEIVER	FAST_SENDER
3312.234	SLOW_SENDER2	N/A
3312.266	FAST_SENDER	N/A
3312.993	RECEIVER	SLOW_SENDER2
3315.044	RECEIVER	FAST_SENDER
3317.463	FAST_SENDER	N/A
3318.219	RECEIVER	FAST_SENDER
3320.660	FAST_SENDER	N/A
3321.424	RECEIVER	FAST_SENDER
3323.834	FAST_SENDER	N/A
3324.581	RECEIVER	FAST_SENDER
3326.996	FAST_SENDER	N/A
3327.748	RECEIVER	FAST_SENDER
3330.156	FAST_SENDER	N/A
3330.927	RECEIVER	FAST_SENDER
3333.332	FAST_SENDER	N/A
3334.052	RECEIVER	FAST_SENDER
3336.479	FAST_SENDER	N/A
3337.250	RECEIVER	FAST_SENDER
3339.659	FAST_SENDER	N/A
3340.433	RECEIVER	FAST_SENDER
3344.653	FAST_SENDER	N/A
3345.379	RECEIVER	FAST_SENDER
3347.812	FAST_SENDER	N/A
3348.581	RECEIVER	FAST_SENDER
3351.021	FAST_SENDER	N/A
3351.793	RECEIVER	FAST_SENDER
3354.201	FAST_SENDER	N/A
3354.950	RECEIVER	FAST_SENDER
3357.359	FAST_SENDER	N/A
3358.121	RECEIVER	FAST_SENDER
3360.559	FAST_SENDER	N/A
3361.291	RECEIVER	FAST_SENDER
3363.729	FAST_SENDER	N/A
3364.447	RECEIVER	FAST_SENDER
3366.889	FAST_SENDER	N/A
3367.648	RECEIVER	FAST_SENDER
3370.049	FAST_SENDER	N/A
3370.854	RECEIVER	FAST_SENDER
3373.289	FAST_SENDER	N/A
3374.082	RECEIVER	FAST_SENDER
3376.491	FAST_SENDER	N/A
3378.621	RECEIVER	FAST_SENDER
3381.046	FAST_SENDER	N/A
3381.775	RECEIVER	FAST_SENDER
3384.195	FAST_SENDER	N/A
3391.687	FAST_SENDER	N/A
3399.014	FAST_SENDER	N/A
3406.392	FAST_SENDER	N/A
3413.788	FAST_SENDER	N/A
3421.069	FAST_SENDER	N/A
3423.760	SLOW_SENDER3	N/A
3428.799	FAST_SENDER	N/A
3435.077	SLOW_SENDER3	N/A
3436.884	FAST_SENDER	N/A
3445.052	FAST_SENDER	N/A
3448.535	SLOW_SENDER3	N/A
3452.567	FAST_SENDER	N/A
3453.400	SLOW_SENDER1	N/A
3460.966	FAST_SENDER	N/A
3463.825	SLOW_SENDER1	N/A
3468.667	FAST_SENDER	N/A
3475.990	FAST_SENDER	N/A
3476.346	SLOW_SENDER1	N/A
3476.540	SLOW_SENDER2	N/A
3485.139	FAST_SENDER	N/A
3489.883	SLOW_SENDER2	N/A
3493.351	FAST_SENDER	N/A
3500.924	FAST_SENDER	N/A
3502.262	SLOW_SENDER2	N/A
3508.514	FAST_SENDER	N/A
3516.324	FAST_SENDER	N/A
3523.890	FAST_SENDER	N/A
3531.968	FAST_SENDER	N/A
3539.711	FAST_SENDER	N/A
3547.513	FAST_SENDER	N/A
3549.785	RECEIVER	FAST_SENDER
3552.230	FAST_SENDER	N/A
3553.023	RECEIVER	FAST_SENDER
3555.454	FAST_SENDER	N/A
3556.218	RECEIVER	FAST_SENDER
3558.663	FAST_SENDER	N/A
3559.409	RECEIVER	FAST_SENDER
3561.837	FAST_SENDER	N/A
3562.594	RECEIVER	FAST_SENDER
3565.005	FAST_SENDER	N/A
3565.754	RECEIVER	FAST_SENDER
3568.173	FAST_SENDER	N/A
3568.921	RECEIVER	FAST_SENDER
3571.370	FAST_SENDER	N/A
3572.160	RECEIVER	FAST_SENDER
3574.581	FAST_SENDER	N/A
3575.362	RECEIVER	FAST_SENDER
3577.791	FAST_SENDER	N/A
3579.996	RECEIVER	FAST_SENDER
3582.421	FAST_SENDER	N/A
3583.193	RECEIVER	FAST_SENDER
3585.622	FAST_SENDER	N/A
3586.428	RECEIVER	FAST_SENDER
3588.834	FAST_SENDER	N/A
3589.638	RECEIVER	FAST_SENDER
3592.050	FAST_SENDER	N/A
3592.810	RECEIVER	FAST_SENDER
3595.251	FAST_SENDER	N/A
3596.053	RECEIVER	FAST_SENDER
3598.495	FAST_SENDER	N/A
3599.227	RECEIVER	FAST_SENDER
3601.648	FAST_SENDER	N/A
3602.383	RECEIVER	FAST_SENDER
3604.819	FAST_SENDER	N/A
3605.573	RECEIVER	FAST_SENDER
3608.014	FAST_SENDER	N/A
3608.824	RECEIVER	FAST_SENDER
3611.259	FAST_SENDER	N/A
3611.992	RECEIVER	FAST_SENDER
3613.300	SLOW_SENDER3	N/A
3614.087	RECEIVER	SLOW_SENDER3
3614.396	FAST_SENDER	N/A
3615.152	RECEIVER	FAST_SENDER
3616.523	SLOW_SENDER3	N/A
3617.327	RECEIVER	SLOW_SENDER3
3617.600	FAST_SENDER	N/A
3618.357	RECEIVER	FAST_SENDER
3619.760	SLOW_SENDER3	N/A
3620.563	RECEIVER	SLOW_SENDER3
3620.772	FAST_SENDER	N/A
3621.596	RECEIVER	FAST_SENDER
3624.011	FAST_SENDER	N/A
3624.814	RECEIVER	FAST_SENDER
3625.985	SLOW_SENDER3	N/A
3626.753	RECEIVER	SLOW_SENDER3
3627.244	FAST_SENDER	N/A
3627.983	RECEIVER	FAST_SENDER
3630.388	FAST_SENDER	N/A
3631.155	RECEIVER	FAST_SENDER
3632.192	SLOW_SENDER3	N/A
3632.953	RECEIVER	SLOW_SENDER3
3633.574	FAST_SENDER	N/A
3639.199	RECEIVER	FAST_SENDER
3640.381	SLOW_SENDER3	N/A
3641.109	RECEIVER	SLOW_SENDER3
3641.613	FAST_SENDER	N/A
3641.630	SLOW_SENDER1	N/A
3642.386	RECEIVER	FAST_SENDER
3644.393	RECEIVER	SLOW_SENDER1
3644.803	FAST_SENDER	N/A
3645.601	RECEIVER	FAST_SENDER
3646.800	SLOW_SENDER1	N/A
3647.588	RECEIVER	SLOW_SENDER1
3648.045	FAST_SENDER	N/A
3648.533	SLOW_SENDER3	N/A
3648.822	RECEIVER	FAST_SENDER
3652.543	RECEIVER	SLOW_SENDER3
3653.033	SLOW_SENDER1	N/A
3653.778	RECEIVER	SLOW_SENDER1
3657.004	FAST_SENDER	N/A
3657.742	RECEIVER	FAST_SENDER
3659.180	SLOW_SENDER1	N/A
3659.942	RECEIVER	SLOW_SENDER1
3659.953	SLOW_SENDER3	N/A
3660.169	FAST_SENDER	N/A
3660.702	RECEIVER	SLOW_SENDER3
3661.473	RECEIVER	FAST_SENDER
3663.882	FAST_SENDER	N/A
3664.639	RECEIVER	FAST_SENDER
3666.860	SLOW_SENDER2	N/A
3667.062	FAST_SENDER	N/A
3667.355	SLOW_SENDER1	N/A
3667.626	RECEIVER	SLOW_SENDER2
3668.144	SLOW_SENDER3	N/A
3668.933	RECEIVER	SLOW_SENDER3
3670.109	RECEIVER	FAST_SENDER
3671.770	RECEIVER	SLOW_SENDER1
3672.555	FAST_SENDER	N/A
3673.294	RECEIVER	FAST_SENDER
3675.732	FAST_SENDER	N/A
3677.213	SLOW_SENDER2	N/A
3681.027	SLOW_SENDER1	N/A
3682.990	FAST_SENDER	N/A
3690.097	SLOW_SENDER2	N/A
3690.945	FAST_SENDER	N/A
3699.025	FAST_SENDER	N/A
3706.611	FAST_SENDER	N/A
3713.976	FAST_SENDER	N/A
3721.753	FAST_SENDER	N/A
3729.693	FAST_SENDER	N/A
3737.274	FAST_SENDER	N/A
3744.321	FAST_SENDER	N/A
3752.035	FAST_SENDER	N/A
3759.450	FAST_SENDER	N/A
3767.257	FAST_SENDER	N/A
3774.677	FAST_SENDER	N/A
3782.040	FAST_SENDER	N/A
3789.412	FAST_SENDER	N/A
3796.901	FAST_SENDER	N/A
3804.523	FAST_SENDER	N/A
3812.238	FAST_SENDER	N/A
3820.150	FAST_SENDER	N/A
3827.547	FAST_SENDER	N/A
3833.630	SLOW_SENDER3	N/A
3835.546	FAST_SENDER	N/A
3836.057	RECEIVER	SLOW_SENDER3
3838.110	RECEIVER	FAST_SENDER
3838.496	SLOW_SENDER3	N/A
3839.242	RECEIVER	SLOW_SENDER3
3840.535	FAST_SENDER	N/A
3841.306	RECEIVER	FAST_SENDER
3843.748	FAST_SENDER	N/A
3844.503	RECEIVER	FAST_SENDER
3844.661	SLOW_SENDER3	N/A
3845.392	RECEIVER	SLOW_SENDER3
3846.830	SLOW_SENDER1	N/A
3846.938	FAST_SENDER	N/A
3847.600	RECEIVER	SLOW_SENDER1
3849.739	RECEIVER	FAST_SENDER
3850.002	SLOW_SENDER1	N/A
3850.726	RECEIVER	SLOW_SENDER1
3850.818	SLOW_SENDER3	N/A
3851.598	RECEIVER	SLOW_SENDER3
3852.189	FAST_SENDER	N/A
3852.988	RECEIVER	FAST_SENDER
3853.170	SLOW_SENDER1	N/A
3853.896	RECEIVER	SLOW_SENDER1
3854.660	SLOW_SENDER2	N/A
3855.432	FAST_SENDER	N/A
3856.195	RECEIVER	FAST_SENDER
3858.627	FAST_SENDER	N/A
3859.083	RECEIVER	SLOW_SENDER2
3859.326	SLOW_SENDER1	N/A
3860.074	RECEIVER	SLOW_SENDER1
3861.147	RECEIVER	FAST_SENDER
3863.596	FAST_SENDER	N/A
3864.488	SLOW_SENDER2	N/A
3864.601	SLOW_SENDER3	N/A
3865.272	RECEIVER	SLOW_SENDER2
3865.517	SLOW_SENDER1	N/A
3866.526	RECEIVER	FAST_SENDER
3867.560	RECEIVER	SLOW_SENDER3
3868.976	FAST_SENDER	N/A
3869.526	RECEIVER	SLOW_SENDER1
3870.708	SLOW_SENDER2	N/A
3871.200	RECEIVER	FAST_SENDER
3872.896	RECEIVER	SLOW_SENDER2
3873.621	FAST_SENDER	N/A
3874.376	RECEIVER	FAST_SENDER
3875.000	SLOW_SENDER3	N/A
3875.781	RECEIVER	SLOW_SENDER3
3876.802	FAST_SENDER	N/A
3876.931	SLOW_SENDER1	N/A
3877.537	RECEIVER	FAST_SENDER
3878.219	RECEIVER	SLOW_SENDER1
3879.937	FAST_SENDER	N/A
3880.298	SLOW_SENDER2	N/A
3880.735	RECEIVER	FAST_SENDER
3882.472	RECEIVER	SLOW_SENDER2
3885.646	SLOW_SENDER1	N/A
3886.416	RECEIVER	SLOW_SENDER1
3887.302	FAST_SENDER	N/A
3888.087	RECEIVER	FAST_SENDER
3889.920	SLOW_SENDER2	N/A
3890.537	FAST_SENDER	N/A
3890.669	RECEIVER	SLOW_SENDER2
3892.964	RECEIVER	FAST_SENDER
3893.832	SLOW_SENDER1	N/A
3894.614	RECEIVER	SLOW_SENDER1
3895.398	FAST_SENDER	N/A
3896.155	RECEIVER	FAST_SENDER
3898.079	SLOW_SENDER2	N/A
3898.842	RECEIVER	SLOW_SENDER2
3900.222	FAST_SENDER	N/A
3901.026	RECEIVER	FAST_SENDER
3902.058	SLOW_SENDER1	N/A
3902.779	RECEIVER	SLOW_SENDER1
3903.432	FAST_SENDER	N/A
3904.157	RECEIVER	FAST_SENDER
3906.268	SLOW_SENDER2	N/A
3906.574	FAST_SENDER	N/A
3907.033	RECEIVER	SLOW_SENDER2
3909.007	RECEIVER	FAST_SENDER
3910.219	SLOW_SENDER1	N/A
3910.967	RECEIVER	SLOW_SENDER1
3911.450	FAST_SENDER	N/A
3912.188	RECEIVER	FAST_SENDER
3914.446	SLOW_SENDER2	N/A
3914.615	FAST_SENDER	N/A
3915.352	RECEIVER	FAST_SENDER
3917.785	FAST_SENDER	N/A
3918.526	RECEIVER	FAST_SENDER
3922.384	FAST_SENDER	N/A
3930.112	FAST_SENDER	N/A
3938.086	FAST_SENDER	N/A
3945.547	FAST_SENDER	N/A
3953.087	FAST_SENDER	N/A
3960.851	FAST_SENDER	N/A
3968.628	FAST_SENDER	N/A
3976.023	FAST_SENDER	N/A
3983.660	FAST_SENDER	N/A
3991.309	FAST_SENDER	N/A
3999.077	FAST_SENDER	N/A
4006.465	FAST_SENDER	N/A
4014.214	FAST_SENDER	N/A
4021.863	FAST_SENDER	N/A
4029.688	FAST_SENDER	N/A
4036.738	FAST_SENDER	N/A
4039.490	SLOW_SENDER3	N/A
4044.641	FAST_SENDER	N/A
4050.281	SLOW_SENDER3	N/A
4051.916	FAST_SENDER	N/A
4059.223	FAST_SENDER	N/A
4062.729	SLOW_SENDER3	N/A
4067.379	FAST_SENDER	N/A
4070.910	SLOW_SENDER2	N/A
4074.462	FAST_SENDER	N/A
4074.670	SLOW_SENDER1	N/A
4081.968	FAST_SENDER	N/A
4082.435	SLOW_SENDER2	N/A
4086.137	RECEIVER	FAST_SENDER
4086.951	RECEIVER	SLOW_SENDER2
4087.141	SLOW_SENDER1	N/A
4087.889	RECEIVER	SLOW_SENDER1
4088.540	FAST_SENDER	N/A
4089.293	RECEIVER	FAST_SENDER
4093.121	FAST_SENDER	N/A
4093.894	RECEIVER	FAST_SENDER
4094.390	SLOW_SENDER2	N/A
4095.149	RECEIVER	SLOW_SENDER2
4095.308	SLOW_SENDER1	N/A
4096.061	RECEIVER	SLOW_SENDER1
4096.297	FAST_SENDER	N/A
4097.050	RECEIVER	FAST_SENDER
4099.470	FAST_SENDER	N/A
4101.650	RECEIVER	FAST_SENDER
4102.561	SLOW_SENDER2	N/A
4103.328	RECEIVER	SLOW_SENDER2
4103.489	SLOW_SENDER1	N/A
4104.068	FAST_SENDER	N/A
4104.263	RECEIVER	SLOW_SENDER1
4106.224	RECEIVER	FAST_SENDER
4108.674	FAST_SENDER	N/A
4109.455	RECEIVER	FAST_SENDER
4111.709	SLOW_SENDER1	N/A
4111.885	FAST_SENDER	N/A
4112.466	RECEIVER	SLOW_SENDER1
4114.134	RECEIVER	FAST_SENDER
4116.583	FAST_SENDER	N/A
4117.337	RECEIVER	FAST_SENDER
4119.758	FAST_SENDER	N/A
4119.866	SLOW_SENDER1	N/A
4120.510	RECEIVER	FAST_SENDER
4122.688	RECEIVER	SLOW_SENDER1
4122.911	FAST_SENDER	N/A
4123.634	RECEIVER	FAST_SENDER
4126.061	FAST_SENDER	N/A
4126.811	RECEIVER	FAST_SENDER
4129.243	FAST_SENDER	N/A
4129.998	RECEIVER	FAST_SENDER
4130.114	SLOW_SENDER1	N/A
4130.908	RECEIVER	SLOW_SENDER1
4132.399	FAST_SENDER	N/A
4133.149	RECEIVER	FAST_SENDER
4135.579	FAST_SENDER	N/A
4136.355	RECEIVER	FAST_SENDER
4138.770	FAST_SENDER	N/A
4141.096	RECEIVER	FAST_SENDER
4143.508	FAST_SENDER	N/A
4144.305	RECEIVER	FAST_SENDER
4146.707	FAST_SENDER	N/A
4147.455	RECEIVER	FAST_SENDER
4149.889	FAST_SENDER	N/A
4150.655	RECEIVER	FAST_SENDER
4153.097	FAST_SENDER	N/A
4153.870	RECEIVER	FAST_SENDER
4156.304	FAST_SENDER	N/A
4157.085	RECEIVER	FAST_SENDER
4159.492	FAST_SENDER	N/A
4160.291	RECEIVER	FAST_SENDER
4162.718	FAST_SENDER	N/A
4163.483	RECEIVER	FAST_SENDER
4165.917	FAST_SENDER	N/A
4166.691	RECEIVER	FAST_SENDER
4169.132	FAST_SENDER	N/A
4169.902	RECEIVER	FAST_SENDER
4172.345	FAST_SENDER	N/A
4173.069	RECEIVER	FAST_SENDER
4175.506	FAST_SENDER	N/A
4176.285	RECEIVER	FAST_SENDER
4178.732	FAST_SENDER	N/A
4179.474	RECEIVER	FAST_SENDER
4181.886	FAST_SENDER	N/A
4182.661	RECEIVER	FAST_SENDER
4185.076	FAST_SENDER	N/A
4185.844	RECEIVER	FAST_SENDER
4188.277	FAST_SENDER	N/A
4189.054	RECEIVER	FAST_SENDER
4191.490	FAST_SENDER	N/A
4192.213	RECEIVER	FAST_SENDER
4194.643	FAST_SENDER	N/A
4195.395	RECEIVER	FAST_SENDER
4199.566	FAST_SENDER	N/A
4200.331	RECEIVER	FAST_SENDER
4202.758	FAST_SENDER	N/A
4203.487	RECEIVER	FAST_SENDER
4207.540	FAST_SENDER	N/A
4208.301	RECEIVER	FAST_SENDER
4210.716	FAST_SENDER	N/A
4211.466	RECEIVER	FAST_SENDER
4213.907	FAST_SENDER	N/A
4214.655	RECEIVER	FAST_SENDER
4217.092	FAST_SENDER	N/A
4217.858	RECEIVER	FAST_SENDER
4220.305	FAST_SENDER	N/A
4221.066	RECEIVER	FAST_SENDER
4223.515	FAST_SENDER	N/A
4224.260	RECEIVER	FAST_SENDER
4226.696	FAST_SENDER	N/A
4227.380	SLOW_SENDER3	N/A
4227.471	RECEIVER	FAST_SENDER
4228.155	RECEIVER	SLOW_SENDER3
4229.921	FAST_SENDER	N/A
4230.582	SLOW_SENDER3	N/A
4230.675	RECEIVER	FAST_SENDER
4231.369	RECEIVER	SLOW_SENDER3
4233.094	FAST_SENDER	N/A
4233.769	SLOW_SENDER3	N/A
4233.856	RECEIVER	FAST_SENDER
4234.525	RECEIVER	SLOW_SENDER3
4236.281	FAST_SENDER	N/A
4237.071	RECEIVER	FAST_SENDER
4239.506	FAST_SENDER	N/A
4239.932	SLOW_SENDER3	N/A
4240.253	RECEIVER	FAST_SENDER
4244.201	RECEIVER	SLOW_SENDER3
4244.601	FAST_SENDER	N/A
4245.331	RECEIVER	FAST_SENDER
4247.771	FAST_SENDER	N/A
4251.608	SLOW_SENDER3	N/A
4256.362	FAST_SENDER	N/A
4263.975	FAST_SENDER	N/A
4267.910	SLOW_SENDER2	N/A
4272.794	FAST_SENDER	N/A
4279.353	SLOW_SENDER2	N/A
4280.146	FAST_SENDER	N/A
4288.240	FAST_SENDER	N/A
4293.094	SLOW_SENDER2	N/A
4294.530	SLOW_SENDER1	N/A
4295.713	FAST_SENDER	N/A
4304.267	FAST_SENDER	N/A
4305.529	SLOW_SENDER1	N/A
4312.917	FAST_SENDER	N/A
4318.879	SLOW_SENDER1	N/A
4320.407	FAST_SENDER	N/A
4327.935	FAST_SENDER	N/A
4335.716	FAST_SENDER	N/A
4343.396	FAST_SENDER	N/A
4351.269	FAST_SENDER	N/A
4358.782	FAST_SENDER	N/A
4366.251	FAST_SENDER	N/A
4373.707	FAST_SENDER	N/A
4381.194	FAST_SENDER	N/A
4388.829	FAST_SENDER	N/A
4396.600	FAST_SENDER	N/A
4404.349	FAST_SENDER	N/A
4411.468	FAST_SENDER	N/A
4412.230	RECEIVER	FAST_SENDER
4414.642	FAST_SENDER	N/A
4415.384	RECEIVER	FAST_SENDER
[truncated: 14,044 more rows]
