# Supplementary material for: CATO: Wake-Up reCeiver-bAsed communicaTiOn for Batteryless Devices
Source: Sensors (Basel). 2025 Nov 7;25(22):6813. doi: 10.3390/s25226813 (PMC12655924; doi:10.3390/s25226813)
Supplement: Supplementary file 1 [file sensors-25-06813-s001.zip › File S1_Experimental_and_Simulation_Data/simulation/multiple_les/nodes5/mac_competing_nodes_priority.csv]

time_s	node_id	received_from
2.700	FAST_SENDER	N/A
2.700	SLOW_SENDER1	N/A
2.700	SLOW_SENDER2	N/A
2.700	SLOW_SENDER3	N/A
8.672	RECEIVER	SLOW_SENDER3
15.365	SLOW_SENDER3	N/A
16.173	RECEIVER	SLOW_SENDER3
16.870	SLOW_SENDER1	N/A
17.021	FAST_SENDER	N/A
17.260	SLOW_SENDER2	N/A
18.607	SLOW_SENDER3	N/A
23.065	RECEIVER	SLOW_SENDER3
25.287	RECEIVER	SLOW_SENDER1
28.488	SLOW_SENDER3	N/A
28.515	RECEIVER	FAST_SENDER
30.569	SLOW_SENDER2	N/A
30.688	SLOW_SENDER1	N/A
30.829	RECEIVER	SLOW_SENDER3
30.923	FAST_SENDER	N/A
31.966	RECEIVER	SLOW_SENDER1
33.358	RECEIVER	FAST_SENDER
35.791	FAST_SENDER	N/A
35.879	RECEIVER	SLOW_SENDER2
36.548	RECEIVER	FAST_SENDER
38.971	FAST_SENDER	N/A
39.370	SLOW_SENDER1	N/A
40.149	RECEIVER	SLOW_SENDER1
41.640	RECEIVER	FAST_SENDER
42.814	SLOW_SENDER3	N/A
43.309	SLOW_SENDER2	N/A
43.546	RECEIVER	SLOW_SENDER3
44.056	FAST_SENDER	N/A
44.815	RECEIVER	FAST_SENDER
47.254	FAST_SENDER	N/A
47.549	SLOW_SENDER1	N/A
48.317	RECEIVER	SLOW_SENDER1
49.802	RECEIVER	FAST_SENDER
50.986	SLOW_SENDER3	N/A
51.794	RECEIVER	SLOW_SENDER3
52.235	FAST_SENDER	N/A
52.984	RECEIVER	FAST_SENDER
55.402	FAST_SENDER	N/A
55.723	SLOW_SENDER1	N/A
56.480	RECEIVER	SLOW_SENDER1
57.647	RECEIVER	FAST_SENDER
59.198	SLOW_SENDER3	N/A
60.097	FAST_SENDER	N/A
63.891	SLOW_SENDER1	N/A
64.672	RECEIVER	SLOW_SENDER1
72.085	SLOW_SENDER1	N/A
72.483	FAST_SENDER	N/A
74.762	RECEIVER	SLOW_SENDER1
78.767	RECEIVER	FAST_SENDER
81.196	FAST_SENDER	N/A
81.952	RECEIVER	FAST_SENDER
82.195	SLOW_SENDER1	N/A
82.928	RECEIVER	SLOW_SENDER1
84.357	FAST_SENDER	N/A
85.158	RECEIVER	FAST_SENDER
87.599	FAST_SENDER	N/A
93.382	RECEIVER	FAST_SENDER
95.820	FAST_SENDER	N/A
96.575	RECEIVER	FAST_SENDER
99.001	FAST_SENDER	N/A
104.998	RECEIVER	FAST_SENDER
107.400	FAST_SENDER	N/A
108.201	RECEIVER	FAST_SENDER
110.650	FAST_SENDER	N/A
116.524	RECEIVER	FAST_SENDER
118.969	FAST_SENDER	N/A
119.748	RECEIVER	FAST_SENDER
122.190	FAST_SENDER	N/A
128.126	RECEIVER	FAST_SENDER
130.570	FAST_SENDER	N/A
131.312	RECEIVER	FAST_SENDER
133.728	FAST_SENDER	N/A
139.719	RECEIVER	FAST_SENDER
142.146	FAST_SENDER	N/A
142.924	RECEIVER	FAST_SENDER
145.351	FAST_SENDER	N/A
151.077	RECEIVER	FAST_SENDER
153.521	FAST_SENDER	N/A
154.260	RECEIVER	FAST_SENDER
156.661	FAST_SENDER	N/A
162.544	RECEIVER	FAST_SENDER
164.980	FAST_SENDER	N/A
165.724	RECEIVER	FAST_SENDER
168.170	FAST_SENDER	N/A
174.520	RECEIVER	FAST_SENDER
176.955	FAST_SENDER	N/A
177.730	RECEIVER	FAST_SENDER
180.138	FAST_SENDER	N/A
186.046	RECEIVER	FAST_SENDER
188.454	FAST_SENDER	N/A
189.215	RECEIVER	FAST_SENDER
191.664	FAST_SENDER	N/A
197.981	RECEIVER	FAST_SENDER
200.426	FAST_SENDER	N/A
201.174	RECEIVER	FAST_SENDER
203.595	FAST_SENDER	N/A
209.565	RECEIVER	FAST_SENDER
210.790	SLOW_SENDER2	N/A
211.576	RECEIVER	SLOW_SENDER2
211.981	FAST_SENDER	N/A
213.982	SLOW_SENDER2	N/A
215.390	SLOW_SENDER3	N/A
218.112	RECEIVER	FAST_SENDER
220.078	RECEIVER	SLOW_SENDER2
220.546	FAST_SENDER	N/A
221.985	RECEIVER	SLOW_SENDER3
222.977	RECEIVER	FAST_SENDER
225.388	FAST_SENDER	N/A
227.418	SLOW_SENDER3	N/A
227.491	SLOW_SENDER2	N/A
228.165	RECEIVER	SLOW_SENDER3
230.373	RECEIVER	SLOW_SENDER2
231.995	RECEIVER	FAST_SENDER
233.588	SLOW_SENDER3	N/A
234.402	FAST_SENDER	N/A
235.164	RECEIVER	FAST_SENDER
237.572	RECEIVER	SLOW_SENDER3
237.580	FAST_SENDER	N/A
237.816	SLOW_SENDER2	N/A
238.372	RECEIVER	FAST_SENDER
240.785	FAST_SENDER	N/A
245.015	SLOW_SENDER3	N/A
245.804	RECEIVER	SLOW_SENDER3
246.320	SLOW_SENDER1	N/A
248.820	RECEIVER	SLOW_SENDER1
251.234	SLOW_SENDER1	N/A
251.251	RECEIVER	FAST_SENDER
251.999	RECEIVER	SLOW_SENDER1
253.210	SLOW_SENDER3	N/A
253.675	FAST_SENDER	N/A
253.959	RECEIVER	SLOW_SENDER3
255.735	RECEIVER	FAST_SENDER
257.406	SLOW_SENDER1	N/A
258.154	FAST_SENDER	N/A
258.220	RECEIVER	SLOW_SENDER1
263.637	SLOW_SENDER1	N/A
263.709	RECEIVER	FAST_SENDER
264.354	RECEIVER	SLOW_SENDER1
266.150	FAST_SENDER	N/A
272.285	RECEIVER	FAST_SENDER
274.714	FAST_SENDER	N/A
274.741	SLOW_SENDER1	N/A
276.034	RECEIVER	SLOW_SENDER1
280.712	RECEIVER	FAST_SENDER
283.146	FAST_SENDER	N/A
283.473	SLOW_SENDER1	N/A
284.191	RECEIVER	SLOW_SENDER1
289.132	RECEIVER	FAST_SENDER
291.582	FAST_SENDER	N/A
291.631	SLOW_SENDER1	N/A
292.975	RECEIVER	SLOW_SENDER1
297.409	RECEIVER	FAST_SENDER
299.853	FAST_SENDER	N/A
300.407	SLOW_SENDER1	N/A
301.170	RECEIVER	SLOW_SENDER1
306.329	RECEIVER	FAST_SENDER
308.732	FAST_SENDER	N/A
314.392	RECEIVER	FAST_SENDER
316.840	FAST_SENDER	N/A
323.055	RECEIVER	FAST_SENDER
325.486	FAST_SENDER	N/A
331.690	RECEIVER	FAST_SENDER
334.122	FAST_SENDER	N/A
339.975	RECEIVER	FAST_SENDER
342.414	FAST_SENDER	N/A
343.197	RECEIVER	FAST_SENDER
345.634	FAST_SENDER	N/A
351.968	RECEIVER	FAST_SENDER
354.373	FAST_SENDER	N/A
355.111	RECEIVER	FAST_SENDER
357.528	FAST_SENDER	N/A
363.491	RECEIVER	FAST_SENDER
365.925	FAST_SENDER	N/A
366.708	RECEIVER	FAST_SENDER
369.110	FAST_SENDER	N/A
374.588	RECEIVER	FAST_SENDER
377.016	FAST_SENDER	N/A
377.788	RECEIVER	FAST_SENDER
380.223	FAST_SENDER	N/A
386.330	RECEIVER	FAST_SENDER
388.767	FAST_SENDER	N/A
389.511	RECEIVER	FAST_SENDER
391.915	FAST_SENDER	N/A
397.711	RECEIVER	FAST_SENDER
400.141	FAST_SENDER	N/A
400.897	RECEIVER	FAST_SENDER
403.305	FAST_SENDER	N/A
404.310	SLOW_SENDER2	N/A
409.172	RECEIVER	FAST_SENDER
411.484	RECEIVER	SLOW_SENDER2
411.601	FAST_SENDER	N/A
416.884	SLOW_SENDER2	N/A
417.615	RECEIVER	SLOW_SENDER2
419.540	SLOW_SENDER3	N/A
420.327	RECEIVER	SLOW_SENDER3
422.746	SLOW_SENDER3	N/A
423.001	RECEIVER	FAST_SENDER
425.035	SLOW_SENDER2	N/A
425.420	FAST_SENDER	N/A
425.795	RECEIVER	SLOW_SENDER2
427.213	RECEIVER	SLOW_SENDER3
431.711	RECEIVER	FAST_SENDER
432.629	SLOW_SENDER3	N/A
433.198	SLOW_SENDER2	N/A
433.389	RECEIVER	SLOW_SENDER3
434.124	FAST_SENDER	N/A
437.283	RECEIVER	SLOW_SENDER2
440.832	SLOW_SENDER3	N/A
440.880	RECEIVER	FAST_SENDER
442.102	RECEIVER	SLOW_SENDER3
443.299	FAST_SENDER	N/A
444.684	SLOW_SENDER2	N/A
445.442	RECEIVER	SLOW_SENDER2
449.543	SLOW_SENDER3	N/A
450.243	RECEIVER	SLOW_SENDER3
455.436	RECEIVER	FAST_SENDER
457.643	SLOW_SENDER3	N/A
457.868	FAST_SENDER	N/A
458.386	RECEIVER	SLOW_SENDER3
464.860	SLOW_SENDER1	N/A
465.822	SLOW_SENDER3	N/A
466.582	RECEIVER	SLOW_SENDER3
468.622	RECEIVER	FAST_SENDER
471.045	FAST_SENDER	N/A
471.203	RECEIVER	SLOW_SENDER1
473.993	SLOW_SENDER3	N/A
476.646	SLOW_SENDER1	N/A
477.182	RECEIVER	FAST_SENDER
479.594	FAST_SENDER	N/A
480.933	RECEIVER	SLOW_SENDER1
485.948	RECEIVER	FAST_SENDER
488.362	FAST_SENDER	N/A
488.373	SLOW_SENDER1	N/A
489.663	RECEIVER	SLOW_SENDER1
494.698	RECEIVER	FAST_SENDER
497.100	SLOW_SENDER1	N/A
497.114	FAST_SENDER	N/A
497.860	RECEIVER	SLOW_SENDER1
503.729	RECEIVER	FAST_SENDER
505.267	SLOW_SENDER1	N/A
506.034	RECEIVER	SLOW_SENDER1
506.157	FAST_SENDER	N/A
512.153	RECEIVER	FAST_SENDER
513.441	SLOW_SENDER1	N/A
514.200	RECEIVER	SLOW_SENDER1
514.568	FAST_SENDER	N/A
520.682	RECEIVER	FAST_SENDER
521.618	SLOW_SENDER1	N/A
523.090	FAST_SENDER	N/A
528.885	RECEIVER	FAST_SENDER
531.333	FAST_SENDER	N/A
537.471	RECEIVER	FAST_SENDER
539.900	FAST_SENDER	N/A
545.924	RECEIVER	FAST_SENDER
548.368	FAST_SENDER	N/A
554.560	RECEIVER	FAST_SENDER
556.981	FAST_SENDER	N/A
562.759	RECEIVER	FAST_SENDER
565.161	FAST_SENDER	N/A
570.821	RECEIVER	FAST_SENDER
573.263	FAST_SENDER	N/A
579.362	RECEIVER	FAST_SENDER
581.800	FAST_SENDER	N/A
587.390	RECEIVER	FAST_SENDER
589.797	FAST_SENDER	N/A
595.997	RECEIVER	FAST_SENDER
598.400	FAST_SENDER	N/A
604.706	RECEIVER	FAST_SENDER
607.139	FAST_SENDER	N/A
609.090	SLOW_SENDER2	N/A
612.980	RECEIVER	FAST_SENDER
614.996	RECEIVER	SLOW_SENDER2
615.408	FAST_SENDER	N/A
620.445	SLOW_SENDER2	N/A
621.214	RECEIVER	SLOW_SENDER2
626.195	RECEIVER	FAST_SENDER
626.658	SLOW_SENDER2	N/A
627.430	RECEIVER	SLOW_SENDER2
628.645	FAST_SENDER	N/A
634.866	SLOW_SENDER2	N/A
634.996	RECEIVER	FAST_SENDER
637.398	FAST_SENDER	N/A
638.741	RECEIVER	SLOW_SENDER2
639.910	SLOW_SENDER3	N/A
642.897	RECEIVER	FAST_SENDER
645.309	FAST_SENDER	N/A
646.152	SLOW_SENDER2	N/A
652.259	RECEIVER	FAST_SENDER
653.782	SLOW_SENDER3	N/A
654.544	RECEIVER	SLOW_SENDER3
654.701	FAST_SENDER	N/A
660.619	RECEIVER	FAST_SENDER
661.984	SLOW_SENDER3	N/A
662.737	RECEIVER	SLOW_SENDER3
663.037	FAST_SENDER	N/A
668.928	RECEIVER	FAST_SENDER
670.143	SLOW_SENDER3	N/A
670.906	RECEIVER	SLOW_SENDER3
671.344	FAST_SENDER	N/A
677.697	RECEIVER	FAST_SENDER
677.980	SLOW_SENDER1	N/A
678.315	SLOW_SENDER3	N/A
679.082	RECEIVER	SLOW_SENDER3
680.102	FAST_SENDER	N/A
684.652	RECEIVER	SLOW_SENDER1
685.904	RECEIVER	FAST_SENDER
686.500	SLOW_SENDER3	N/A
687.249	RECEIVER	SLOW_SENDER3
688.332	FAST_SENDER	N/A
690.079	SLOW_SENDER1	N/A
690.795	RECEIVER	SLOW_SENDER1
694.688	SLOW_SENDER3	N/A
694.896	RECEIVER	FAST_SENDER
696.222	SLOW_SENDER1	N/A
697.315	FAST_SENDER	N/A
697.504	RECEIVER	SLOW_SENDER1
703.029	RECEIVER	FAST_SENDER
704.914	SLOW_SENDER1	N/A
705.447	FAST_SENDER	N/A
705.692	RECEIVER	SLOW_SENDER1
711.521	RECEIVER	FAST_SENDER
713.120	SLOW_SENDER1	N/A
713.859	RECEIVER	SLOW_SENDER1
713.970	FAST_SENDER	N/A
720.391	RECEIVER	FAST_SENDER
722.793	FAST_SENDER	N/A
724.253	SLOW_SENDER1	N/A
724.997	RECEIVER	SLOW_SENDER1
729.042	RECEIVER	FAST_SENDER
731.447	FAST_SENDER	N/A
732.407	SLOW_SENDER1	N/A
733.170	RECEIVER	SLOW_SENDER1
737.399	RECEIVER	FAST_SENDER
739.805	FAST_SENDER	N/A
745.790	RECEIVER	FAST_SENDER
748.238	FAST_SENDER	N/A
754.155	RECEIVER	FAST_SENDER
756.578	FAST_SENDER	N/A
762.082	RECEIVER	FAST_SENDER
764.505	FAST_SENDER	N/A
770.648	RECEIVER	FAST_SENDER
773.055	FAST_SENDER	N/A
778.762	RECEIVER	FAST_SENDER
781.167	FAST_SENDER	N/A
786.769	RECEIVER	FAST_SENDER
789.193	FAST_SENDER	N/A
795.315	RECEIVER	FAST_SENDER
797.719	FAST_SENDER	N/A
804.081	RECEIVER	FAST_SENDER
806.524	FAST_SENDER	N/A
811.880	SLOW_SENDER2	N/A
812.476	RECEIVER	FAST_SENDER
814.916	FAST_SENDER	N/A
817.994	RECEIVER	SLOW_SENDER2
820.750	RECEIVER	FAST_SENDER
823.151	FAST_SENDER	N/A
823.410	SLOW_SENDER2	N/A
824.139	RECEIVER	SLOW_SENDER2
829.039	RECEIVER	FAST_SENDER
829.562	SLOW_SENDER2	N/A
830.293	RECEIVER	SLOW_SENDER2
831.476	FAST_SENDER	N/A
835.723	SLOW_SENDER2	N/A
836.482	RECEIVER	SLOW_SENDER2
837.409	RECEIVER	FAST_SENDER
839.847	FAST_SENDER	N/A
843.914	SLOW_SENDER2	N/A
844.681	RECEIVER	SLOW_SENDER2
845.719	RECEIVER	FAST_SENDER
848.122	FAST_SENDER	N/A
852.120	SLOW_SENDER2	N/A
852.930	RECEIVER	SLOW_SENDER2
858.798	RECEIVER	FAST_SENDER
860.350	SLOW_SENDER2	N/A
860.620	SLOW_SENDER3	N/A
861.231	FAST_SENDER	N/A
861.362	RECEIVER	SLOW_SENDER3
863.796	SLOW_SENDER3	N/A
864.081	RECEIVER	SLOW_SENDER2
867.423	RECEIVER	FAST_SENDER
868.101	RECEIVER	SLOW_SENDER3
869.852	FAST_SENDER	N/A
873.516	SLOW_SENDER3	N/A
874.301	RECEIVER	SLOW_SENDER3
875.825	RECEIVER	FAST_SENDER
878.241	FAST_SENDER	N/A
881.745	SLOW_SENDER3	N/A
882.529	RECEIVER	SLOW_SENDER3
884.254	RECEIVER	FAST_SENDER
886.694	FAST_SENDER	N/A
889.969	SLOW_SENDER3	N/A
890.733	RECEIVER	SLOW_SENDER3
892.860	RECEIVER	FAST_SENDER
895.269	FAST_SENDER	N/A
896.580	SLOW_SENDER1	N/A
898.167	SLOW_SENDER3	N/A
898.900	RECEIVER	SLOW_SENDER3
901.161	RECEIVER	SLOW_SENDER1
906.187	RECEIVER	FAST_SENDER
906.336	SLOW_SENDER3	N/A
906.583	SLOW_SENDER1	N/A
907.103	RECEIVER	SLOW_SENDER3
908.599	FAST_SENDER	N/A
911.292	RECEIVER	SLOW_SENDER1
914.515	SLOW_SENDER3	N/A
914.903	RECEIVER	FAST_SENDER
918.704	SLOW_SENDER1	N/A
922.576	RECEIVER	SLOW_SENDER1
922.709	FAST_SENDER	N/A
928.710	RECEIVER	FAST_SENDER
931.132	FAST_SENDER	N/A
937.045	RECEIVER	FAST_SENDER
939.482	FAST_SENDER	N/A
945.150	RECEIVER	FAST_SENDER
947.590	FAST_SENDER	N/A
953.385	RECEIVER	FAST_SENDER
955.788	FAST_SENDER	N/A
966.614	RECEIVER	FAST_SENDER
969.059	FAST_SENDER	N/A
979.701	RECEIVER	FAST_SENDER
982.147	FAST_SENDER	N/A
988.314	RECEIVER	FAST_SENDER
990.730	FAST_SENDER	N/A
997.120	RECEIVER	FAST_SENDER
999.561	FAST_SENDER	N/A
1012.288	FAST_SENDER	N/A
1018.120	RECEIVER	FAST_SENDER
1020.563	FAST_SENDER	N/A
1026.463	RECEIVER	FAST_SENDER
1027.810	SLOW_SENDER2	N/A
1033.152	FAST_SENDER	N/A
1033.742	RECEIVER	SLOW_SENDER2
1039.192	SLOW_SENDER2	N/A
1039.914	RECEIVER	SLOW_SENDER2
1044.085	RECEIVER	FAST_SENDER
1045.336	SLOW_SENDER2	N/A
1046.514	FAST_SENDER	N/A
1049.708	RECEIVER	SLOW_SENDER2
1052.724	RECEIVER	FAST_SENDER
1055.153	FAST_SENDER	N/A
1057.158	SLOW_SENDER2	N/A
1057.943	RECEIVER	SLOW_SENDER2
1061.091	RECEIVER	FAST_SENDER
1063.529	FAST_SENDER	N/A
1065.348	SLOW_SENDER2	N/A
1066.629	RECEIVER	SLOW_SENDER2
1069.835	RECEIVER	FAST_SENDER
1072.239	FAST_SENDER	N/A
1074.044	SLOW_SENDER2	N/A
1075.357	RECEIVER	SLOW_SENDER2
1078.447	RECEIVER	FAST_SENDER
1080.720	SLOW_SENDER3	N/A
1080.874	FAST_SENDER	N/A
1086.330	SLOW_SENDER1	N/A
1086.397	RECEIVER	SLOW_SENDER3
1087.637	RECEIVER	FAST_SENDER
1090.062	FAST_SENDER	N/A
1091.394	RECEIVER	SLOW_SENDER1
1091.829	SLOW_SENDER3	N/A
1092.585	RECEIVER	SLOW_SENDER3
1096.802	SLOW_SENDER1	N/A
1097.576	RECEIVER	SLOW_SENDER1
1101.168	RECEIVER	FAST_SENDER
1103.013	SLOW_SENDER1	N/A
1103.398	SLOW_SENDER3	N/A
1103.608	FAST_SENDER	N/A
1103.762	RECEIVER	SLOW_SENDER1
1114.731	SLOW_SENDER1	N/A
1117.382	FAST_SENDER	N/A
1129.818	FAST_SENDER	N/A
1142.711	FAST_SENDER	N/A
1155.562	FAST_SENDER	N/A
1168.032	FAST_SENDER	N/A
1180.345	FAST_SENDER	N/A
1192.634	FAST_SENDER	N/A
1204.799	FAST_SENDER	N/A
1217.711	FAST_SENDER	N/A
1230.093	FAST_SENDER	N/A
1238.880	SLOW_SENDER2	N/A
1242.682	FAST_SENDER	N/A
1254.554	SLOW_SENDER2	N/A
1255.756	FAST_SENDER	N/A
1266.932	SLOW_SENDER2	N/A
1268.428	FAST_SENDER	N/A
1272.130	SLOW_SENDER3	N/A
1274.037	RECEIVER	FAST_SENDER
1276.449	FAST_SENDER	N/A
1277.244	RECEIVER	FAST_SENDER
1278.389	RECEIVER	SLOW_SENDER3
1279.692	FAST_SENDER	N/A
1280.463	RECEIVER	FAST_SENDER
1281.840	SLOW_SENDER1	N/A
1282.869	FAST_SENDER	N/A
1283.824	SLOW_SENDER3	N/A
1284.558	RECEIVER	SLOW_SENDER3
1285.449	RECEIVER	FAST_SENDER
1287.898	FAST_SENDER	N/A
1288.071	RECEIVER	SLOW_SENDER1
1289.998	SLOW_SENDER3	N/A
1290.047	RECEIVER	FAST_SENDER
1291.308	RECEIVER	SLOW_SENDER3
1292.473	FAST_SENDER	N/A
1293.259	RECEIVER	FAST_SENDER
1293.480	SLOW_SENDER1	N/A
1295.671	FAST_SENDER	N/A
1298.022	RECEIVER	SLOW_SENDER1
1298.743	SLOW_SENDER3	N/A
1301.239	RECEIVER	SLOW_SENDER3
1302.061	RECEIVER	FAST_SENDER
1304.490	FAST_SENDER	N/A
1305.441	SLOW_SENDER1	N/A
1306.189	RECEIVER	SLOW_SENDER1
1308.647	SLOW_SENDER3	N/A
1309.362	RECEIVER	SLOW_SENDER3
1310.449	RECEIVER	FAST_SENDER
1312.879	FAST_SENDER	N/A
1316.790	SLOW_SENDER3	N/A
1317.548	RECEIVER	SLOW_SENDER3
1318.524	RECEIVER	FAST_SENDER
1320.957	FAST_SENDER	N/A
1324.997	SLOW_SENDER3	N/A
1325.734	RECEIVER	SLOW_SENDER3
1326.658	RECEIVER	FAST_SENDER
1329.067	FAST_SENDER	N/A
1333.172	SLOW_SENDER3	N/A
1333.903	RECEIVER	SLOW_SENDER3
1334.795	RECEIVER	FAST_SENDER
1337.233	FAST_SENDER	N/A
1341.322	SLOW_SENDER3	N/A
1342.069	RECEIVER	SLOW_SENDER3
1343.297	RECEIVER	FAST_SENDER
1345.741	FAST_SENDER	N/A
1351.773	RECEIVER	FAST_SENDER
1354.200	FAST_SENDER	N/A
1360.078	RECEIVER	FAST_SENDER
1362.524	FAST_SENDER	N/A
1368.214	RECEIVER	FAST_SENDER
1370.636	FAST_SENDER	N/A
1376.185	RECEIVER	FAST_SENDER
1378.600	FAST_SENDER	N/A
1384.322	RECEIVER	FAST_SENDER
1386.749	FAST_SENDER	N/A
1392.426	RECEIVER	FAST_SENDER
1394.832	FAST_SENDER	N/A
1400.946	RECEIVER	FAST_SENDER
1403.354	FAST_SENDER	N/A
1408.951	RECEIVER	FAST_SENDER
1411.374	FAST_SENDER	N/A
1412.106	RECEIVER	FAST_SENDER
1414.535	FAST_SENDER	N/A
1424.449	RECEIVER	FAST_SENDER
1426.874	FAST_SENDER	N/A
1431.240	SLOW_SENDER2	N/A
1432.822	RECEIVER	FAST_SENDER
1435.250	FAST_SENDER	N/A
1437.243	RECEIVER	SLOW_SENDER2
1441.143	RECEIVER	FAST_SENDER
1442.673	SLOW_SENDER2	N/A
1443.423	RECEIVER	SLOW_SENDER2
1443.569	FAST_SENDER	N/A
1448.845	SLOW_SENDER2	N/A
1449.596	RECEIVER	SLOW_SENDER2
1454.991	RECEIVER	FAST_SENDER
1457.020	SLOW_SENDER2	N/A
1457.419	FAST_SENDER	N/A
1457.754	RECEIVER	SLOW_SENDER2
1463.418	RECEIVER	FAST_SENDER
1465.162	SLOW_SENDER2	N/A
1465.859	FAST_SENDER	N/A
1465.936	RECEIVER	SLOW_SENDER2
1471.826	RECEIVER	FAST_SENDER
1473.347	SLOW_SENDER2	N/A
1474.066	RECEIVER	SLOW_SENDER2
1474.276	FAST_SENDER	N/A
1475.630	SLOW_SENDER1	N/A
1480.548	RECEIVER	FAST_SENDER
1481.417	RECEIVER	SLOW_SENDER1
1481.500	SLOW_SENDER2	N/A
1482.307	RECEIVER	SLOW_SENDER2
1482.993	FAST_SENDER	N/A
1486.852	SLOW_SENDER1	N/A
1487.584	RECEIVER	SLOW_SENDER1
1489.094	RECEIVER	FAST_SENDER
1489.708	SLOW_SENDER2	N/A
1490.461	RECEIVER	SLOW_SENDER2
1491.502	FAST_SENDER	N/A
1493.018	SLOW_SENDER1	N/A
1493.802	RECEIVER	SLOW_SENDER1
1497.903	SLOW_SENDER2	N/A
1498.207	RECEIVER	FAST_SENDER
1501.243	SLOW_SENDER1	N/A
1502.018	RECEIVER	SLOW_SENDER1
1505.730	SLOW_SENDER3	N/A
1505.917	FAST_SENDER	N/A
1509.462	SLOW_SENDER1	N/A
1510.223	RECEIVER	SLOW_SENDER1
1511.329	RECEIVER	SLOW_SENDER3
1516.396	RECEIVER	FAST_SENDER
1516.730	SLOW_SENDER3	N/A
1517.509	RECEIVER	SLOW_SENDER3
1517.667	SLOW_SENDER1	N/A
1518.415	RECEIVER	SLOW_SENDER1
1518.813	FAST_SENDER	N/A
1522.922	SLOW_SENDER3	N/A
1523.711	RECEIVER	SLOW_SENDER3
1524.494	RECEIVER	FAST_SENDER
1525.851	SLOW_SENDER1	N/A
1526.615	RECEIVER	SLOW_SENDER1
1526.932	FAST_SENDER	N/A
1531.115	SLOW_SENDER3	N/A
1531.845	RECEIVER	SLOW_SENDER3
1532.916	RECEIVER	FAST_SENDER
1534.033	SLOW_SENDER1	N/A
1535.317	FAST_SENDER	N/A
1539.257	SLOW_SENDER3	N/A
1540.059	RECEIVER	SLOW_SENDER3
1540.985	RECEIVER	FAST_SENDER
1543.397	FAST_SENDER	N/A
1547.488	SLOW_SENDER3	N/A
1548.290	RECEIVER	SLOW_SENDER3
1549.262	RECEIVER	FAST_SENDER
1551.662	FAST_SENDER	N/A
1555.738	SLOW_SENDER3	N/A
1557.541	RECEIVER	FAST_SENDER
1564.878	FAST_SENDER	N/A
1575.531	RECEIVER	FAST_SENDER
1577.976	FAST_SENDER	N/A
1588.382	RECEIVER	FAST_SENDER
1590.806	FAST_SENDER	N/A
1596.836	RECEIVER	FAST_SENDER
1599.279	FAST_SENDER	N/A
1605.445	RECEIVER	FAST_SENDER
1607.881	FAST_SENDER	N/A
1613.832	RECEIVER	FAST_SENDER
1616.247	FAST_SENDER	N/A
1622.603	RECEIVER	FAST_SENDER
1625.046	FAST_SENDER	N/A
1631.059	RECEIVER	FAST_SENDER
1633.494	FAST_SENDER	N/A
1644.223	RECEIVER	FAST_SENDER
1646.627	FAST_SENDER	N/A
1653.042	RECEIVER	FAST_SENDER
1655.449	FAST_SENDER	N/A
1661.444	RECEIVER	FAST_SENDER
1663.872	FAST_SENDER	N/A
1663.900	SLOW_SENDER2	N/A
1668.427	RECEIVER	SLOW_SENDER2
1669.370	RECEIVER	FAST_SENDER
1671.793	FAST_SENDER	N/A
1677.069	SLOW_SENDER2	N/A
1677.776	RECEIVER	FAST_SENDER
1680.185	FAST_SENDER	N/A
1681.186	RECEIVER	SLOW_SENDER2
1686.098	RECEIVER	FAST_SENDER
1688.508	FAST_SENDER	N/A
1688.624	SLOW_SENDER2	N/A
1689.938	RECEIVER	SLOW_SENDER2
1694.800	RECEIVER	FAST_SENDER
1697.209	FAST_SENDER	N/A
1697.366	SLOW_SENDER2	N/A
1698.127	RECEIVER	SLOW_SENDER2
1700.460	SLOW_SENDER1	N/A
1702.803	RECEIVER	FAST_SENDER
1704.920	RECEIVER	SLOW_SENDER1
1705.203	FAST_SENDER	N/A
1705.566	SLOW_SENDER2	N/A
1706.335	RECEIVER	SLOW_SENDER2
1710.359	SLOW_SENDER1	N/A
1711.050	RECEIVER	FAST_SENDER
1713.452	FAST_SENDER	N/A
1714.675	RECEIVER	SLOW_SENDER1
1719.582	RECEIVER	FAST_SENDER
1722.009	FAST_SENDER	N/A
1722.124	SLOW_SENDER1	N/A
1722.580	SLOW_SENDER3	N/A
1724.003	RECEIVER	SLOW_SENDER1
1728.414	RECEIVER	FAST_SENDER
1730.824	FAST_SENDER	N/A
1736.711	RECEIVER	FAST_SENDER
1737.186	SLOW_SENDER3	N/A
1737.969	RECEIVER	SLOW_SENDER3
1739.160	FAST_SENDER	N/A
1745.040	RECEIVER	FAST_SENDER
1745.378	SLOW_SENDER3	N/A
1746.169	RECEIVER	SLOW_SENDER3
1747.461	FAST_SENDER	N/A
1753.568	RECEIVER	FAST_SENDER
1753.617	SLOW_SENDER3	N/A
1754.352	RECEIVER	SLOW_SENDER3
1755.999	FAST_SENDER	N/A
1761.775	SLOW_SENDER3	N/A
1761.915	RECEIVER	FAST_SENDER
1764.357	FAST_SENDER	N/A
1765.877	RECEIVER	SLOW_SENDER3
1775.359	RECEIVER	FAST_SENDER
1777.772	FAST_SENDER	N/A
1783.627	RECEIVER	FAST_SENDER
1786.048	FAST_SENDER	N/A
1791.680	RECEIVER	FAST_SENDER
1794.085	FAST_SENDER	N/A
1800.230	RECEIVER	FAST_SENDER
1802.648	FAST_SENDER	N/A
1808.402	RECEIVER	FAST_SENDER
1810.823	FAST_SENDER	N/A
1816.819	RECEIVER	FAST_SENDER
1819.241	FAST_SENDER	N/A
1825.028	RECEIVER	FAST_SENDER
1827.445	FAST_SENDER	N/A
1833.591	RECEIVER	FAST_SENDER
1836.028	FAST_SENDER	N/A
1841.998	RECEIVER	FAST_SENDER
1844.431	FAST_SENDER	N/A
1850.256	RECEIVER	FAST_SENDER
1852.696	FAST_SENDER	N/A
1858.501	RECEIVER	FAST_SENDER
1860.916	FAST_SENDER	N/A
1870.060	SLOW_SENDER2	N/A
1872.005	RECEIVER	FAST_SENDER
1874.407	FAST_SENDER	N/A
1876.070	RECEIVER	SLOW_SENDER2
1880.609	RECEIVER	FAST_SENDER
1881.482	SLOW_SENDER2	N/A
1882.252	RECEIVER	SLOW_SENDER2
1883.027	FAST_SENDER	N/A
1887.684	SLOW_SENDER2	N/A
1888.473	RECEIVER	SLOW_SENDER2
1890.200	SLOW_SENDER1	N/A
1895.803	FAST_SENDER	N/A
1895.882	SLOW_SENDER2	N/A
1895.937	RECEIVER	SLOW_SENDER1
1897.178	RECEIVER	SLOW_SENDER2
1901.354	SLOW_SENDER1	N/A
1901.936	RECEIVER	FAST_SENDER
1903.159	RECEIVER	SLOW_SENDER1
1904.628	SLOW_SENDER2	N/A
1905.373	RECEIVER	SLOW_SENDER2
1908.606	SLOW_SENDER1	N/A
1909.175	FAST_SENDER	N/A
1909.334	RECEIVER	SLOW_SENDER1
1912.773	SLOW_SENDER2	N/A
1913.549	RECEIVER	SLOW_SENDER2
1915.176	RECEIVER	FAST_SENDER
1916.773	SLOW_SENDER1	N/A
1917.579	FAST_SENDER	N/A
1920.522	RECEIVER	SLOW_SENDER1
1920.962	SLOW_SENDER2	N/A
1921.745	RECEIVER	SLOW_SENDER2
1923.790	RECEIVER	FAST_SENDER
1926.196	FAST_SENDER	N/A
1927.953	SLOW_SENDER1	N/A
1929.460	SLOW_SENDER3	N/A
1938.768	FAST_SENDER	N/A
1944.097	SLOW_SENDER3	N/A
1952.315	FAST_SENDER	N/A
1956.621	SLOW_SENDER3	N/A
1964.890	FAST_SENDER	N/A
1977.213	FAST_SENDER	N/A
1989.712	FAST_SENDER	N/A
2002.526	FAST_SENDER	N/A
2015.255	FAST_SENDER	N/A
2027.793	FAST_SENDER	N/A
2040.461	FAST_SENDER	N/A
2053.211	FAST_SENDER	N/A
2065.523	FAST_SENDER	N/A
2078.307	FAST_SENDER	N/A
2088.220	SLOW_SENDER2	N/A
2089.000	RECEIVER	FAST_SENDER
2091.194	RECEIVER	SLOW_SENDER2
2091.408	FAST_SENDER	N/A
2093.594	SLOW_SENDER2	N/A
2093.710	SLOW_SENDER1	N/A
2097.293	RECEIVER	FAST_SENDER
2099.705	FAST_SENDER	N/A
2099.793	RECEIVER	SLOW_SENDER1
2105.225	SLOW_SENDER1	N/A
2105.558	RECEIVER	FAST_SENDER
2107.397	SLOW_SENDER2	N/A
2107.767	RECEIVER	SLOW_SENDER1
2112.802	FAST_SENDER	N/A
2113.571	RECEIVER	FAST_SENDER
2116.000	FAST_SENDER	N/A
2119.159	SLOW_SENDER1	N/A
2119.912	RECEIVER	SLOW_SENDER1
2120.950	SLOW_SENDER3	N/A
2121.728	RECEIVER	SLOW_SENDER3
2126.888	RECEIVER	FAST_SENDER
2127.351	SLOW_SENDER1	N/A
2129.202	FAST_SENDER	N/A
2134.450	SLOW_SENDER3	N/A
2135.201	RECEIVER	FAST_SENDER
2137.096	RECEIVER	SLOW_SENDER3
2137.602	FAST_SENDER	N/A
2143.799	RECEIVER	FAST_SENDER
2144.523	SLOW_SENDER3	N/A
2146.200	FAST_SENDER	N/A
2146.932	RECEIVER	SLOW_SENDER3
2152.885	RECEIVER	FAST_SENDER
2154.345	SLOW_SENDER3	N/A
2155.331	FAST_SENDER	N/A
2156.083	RECEIVER	FAST_SENDER
2158.500	FAST_SENDER	N/A
2164.437	RECEIVER	FAST_SENDER
2171.306	FAST_SENDER	N/A
2172.073	RECEIVER	FAST_SENDER
2174.507	FAST_SENDER	N/A
2180.618	RECEIVER	FAST_SENDER
2183.023	FAST_SENDER	N/A
2183.782	RECEIVER	FAST_SENDER
2186.204	FAST_SENDER	N/A
2192.089	RECEIVER	FAST_SENDER
2194.520	FAST_SENDER	N/A
2195.287	RECEIVER	FAST_SENDER
2197.698	FAST_SENDER	N/A
2203.959	RECEIVER	FAST_SENDER
2206.366	FAST_SENDER	N/A
2207.117	RECEIVER	FAST_SENDER
2214.619	FAST_SENDER	N/A
2215.363	RECEIVER	FAST_SENDER
2217.785	FAST_SENDER	N/A
2223.625	RECEIVER	FAST_SENDER
2226.037	FAST_SENDER	N/A
2226.819	RECEIVER	FAST_SENDER
2229.232	FAST_SENDER	N/A
2235.357	RECEIVER	FAST_SENDER
2237.784	FAST_SENDER	N/A
2238.541	RECEIVER	FAST_SENDER
2240.952	FAST_SENDER	N/A
2247.010	RECEIVER	FAST_SENDER
2249.449	FAST_SENDER	N/A
2250.221	RECEIVER	FAST_SENDER
2252.665	FAST_SENDER	N/A
2258.334	RECEIVER	FAST_SENDER
2260.745	FAST_SENDER	N/A
2261.543	RECEIVER	FAST_SENDER
2263.992	FAST_SENDER	N/A
2270.094	RECEIVER	FAST_SENDER
2272.505	FAST_SENDER	N/A
2273.266	RECEIVER	FAST_SENDER
2275.120	SLOW_SENDER2	N/A
2275.672	FAST_SENDER	N/A
2281.878	RECEIVER	FAST_SENDER
2284.317	FAST_SENDER	N/A
2289.131	SLOW_SENDER2	N/A
2289.918	RECEIVER	SLOW_SENDER2
2291.850	SLOW_SENDER1	N/A
2292.597	RECEIVER	SLOW_SENDER1
2294.916	RECEIVER	FAST_SENDER
2297.316	FAST_SENDER	N/A
2297.348	SLOW_SENDER2	N/A
2298.090	RECEIVER	FAST_SENDER
2300.510	FAST_SENDER	N/A
2301.502	RECEIVER	SLOW_SENDER2
2306.462	SLOW_SENDER1	N/A
2306.505	RECEIVER	FAST_SENDER
2307.773	RECEIVER	SLOW_SENDER1
2308.939	SLOW_SENDER2	N/A
2308.955	FAST_SENDER	N/A
2309.706	RECEIVER	SLOW_SENDER2
2315.221	SLOW_SENDER1	N/A
2315.424	RECEIVER	FAST_SENDER
2317.831	FAST_SENDER	N/A
2318.976	RECEIVER	SLOW_SENDER1
2320.050	SLOW_SENDER3	N/A
2324.343	RECEIVER	FAST_SENDER
2325.872	RECEIVER	SLOW_SENDER3
2326.376	SLOW_SENDER1	N/A
2326.751	FAST_SENDER	N/A
2327.140	RECEIVER	SLOW_SENDER1
2331.317	SLOW_SENDER3	N/A
2332.061	RECEIVER	SLOW_SENDER3
2332.769	RECEIVER	FAST_SENDER
2335.196	FAST_SENDER	N/A
2337.469	SLOW_SENDER3	N/A
2338.240	RECEIVER	SLOW_SENDER3
2341.954	RECEIVER	FAST_SENDER
2344.359	FAST_SENDER	N/A
2345.675	SLOW_SENDER3	N/A
2346.466	RECEIVER	SLOW_SENDER3
2350.548	RECEIVER	FAST_SENDER
2352.965	FAST_SENDER	N/A
2353.871	SLOW_SENDER3	N/A
2354.610	RECEIVER	SLOW_SENDER3
2358.606	RECEIVER	FAST_SENDER
2361.016	FAST_SENDER	N/A
2362.047	SLOW_SENDER3	N/A
2362.813	RECEIVER	SLOW_SENDER3
2366.932	RECEIVER	FAST_SENDER
2369.339	FAST_SENDER	N/A
2370.256	SLOW_SENDER3	N/A
2371.034	RECEIVER	SLOW_SENDER3
2379.297	RECEIVER	FAST_SENDER
2381.719	FAST_SENDER	N/A
2387.553	RECEIVER	FAST_SENDER
2389.974	FAST_SENDER	N/A
2396.326	RECEIVER	FAST_SENDER
2398.740	FAST_SENDER	N/A
2404.678	RECEIVER	FAST_SENDER
2407.125	FAST_SENDER	N/A
2417.629	RECEIVER	FAST_SENDER
2420.053	FAST_SENDER	N/A
2425.944	RECEIVER	FAST_SENDER
2428.367	FAST_SENDER	N/A
2434.439	RECEIVER	FAST_SENDER
2436.857	FAST_SENDER	N/A
2442.827	RECEIVER	FAST_SENDER
2445.254	FAST_SENDER	N/A
2455.707	RECEIVER	FAST_SENDER
2458.152	FAST_SENDER	N/A
2463.873	RECEIVER	FAST_SENDER
2466.311	FAST_SENDER	N/A
2472.284	RECEIVER	FAST_SENDER
2474.698	FAST_SENDER	N/A
2474.740	SLOW_SENDER2	N/A
2479.083	RECEIVER	SLOW_SENDER2
2481.657	RECEIVER	FAST_SENDER
2484.091	FAST_SENDER	N/A
2484.508	SLOW_SENDER2	N/A
2485.267	RECEIVER	SLOW_SENDER2
2490.391	RECEIVER	FAST_SENDER
2490.708	SLOW_SENDER2	N/A
2491.478	RECEIVER	SLOW_SENDER2
2492.520	SLOW_SENDER1	N/A
2492.806	FAST_SENDER	N/A
2498.918	SLOW_SENDER2	N/A
2498.919	RECEIVER	FAST_SENDER
2499.701	RECEIVER	SLOW_SENDER2
2501.319	FAST_SENDER	N/A
2506.969	RECEIVER	FAST_SENDER
2507.146	SLOW_SENDER2	N/A
2507.369	SLOW_SENDER1	N/A
2507.942	RECEIVER	SLOW_SENDER2
2509.407	FAST_SENDER	N/A
2512.490	RECEIVER	SLOW_SENDER1
2515.303	RECEIVER	FAST_SENDER
2515.343	SLOW_SENDER2	N/A
2516.092	RECEIVER	SLOW_SENDER2
2519.930	SLOW_SENDER1	N/A
2520.702	RECEIVER	SLOW_SENDER1
2522.331	FAST_SENDER	N/A
2523.532	SLOW_SENDER2	N/A
2524.300	RECEIVER	SLOW_SENDER2
2528.122	SLOW_SENDER1	N/A
2528.478	RECEIVER	FAST_SENDER
2531.726	SLOW_SENDER2	N/A
2532.485	RECEIVER	SLOW_SENDER2
2536.060	FAST_SENDER	N/A
2538.230	SLOW_SENDER3	N/A
2539.923	SLOW_SENDER2	N/A
2540.695	RECEIVER	SLOW_SENDER2
2541.627	RECEIVER	FAST_SENDER
2544.036	FAST_SENDER	N/A
2545.129	RECEIVER	SLOW_SENDER3
2548.111	SLOW_SENDER2	N/A
2550.062	RECEIVER	FAST_SENDER
2550.545	SLOW_SENDER3	N/A
2551.324	RECEIVER	SLOW_SENDER3
2552.468	FAST_SENDER	N/A
2556.773	SLOW_SENDER3	N/A
2557.508	RECEIVER	SLOW_SENDER3
2563.196	RECEIVER	FAST_SENDER
2564.948	SLOW_SENDER3	N/A
2565.617	FAST_SENDER	N/A
2565.725	RECEIVER	SLOW_SENDER3
2571.274	RECEIVER	FAST_SENDER
2573.171	SLOW_SENDER3	N/A
2573.722	FAST_SENDER	N/A
2573.908	RECEIVER	SLOW_SENDER3
2579.679	RECEIVER	FAST_SENDER
2581.318	SLOW_SENDER3	N/A
2582.100	FAST_SENDER	N/A
2582.100	RECEIVER	SLOW_SENDER3
2589.547	SLOW_SENDER3	N/A
2590.306	RECEIVER	SLOW_SENDER3
2592.332	RECEIVER	FAST_SENDER
2594.782	FAST_SENDER	N/A
2600.964	RECEIVER	FAST_SENDER
2603.401	FAST_SENDER	N/A
2609.489	RECEIVER	FAST_SENDER
2611.925	FAST_SENDER	N/A
2617.582	RECEIVER	FAST_SENDER
2624.820	FAST_SENDER	N/A
2630.880	RECEIVER	FAST_SENDER
2633.300	FAST_SENDER	N/A
2639.406	RECEIVER	FAST_SENDER
2641.814	FAST_SENDER	N/A
2647.665	RECEIVER	FAST_SENDER
2650.097	FAST_SENDER	N/A
2655.846	RECEIVER	FAST_SENDER
2658.246	FAST_SENDER	N/A
2664.250	RECEIVER	FAST_SENDER
2666.665	FAST_SENDER	N/A
2672.788	RECEIVER	FAST_SENDER
2675.224	FAST_SENDER	N/A
2685.613	RECEIVER	FAST_SENDER
2688.053	FAST_SENDER	N/A
2693.470	SLOW_SENDER1	N/A
2693.635	RECEIVER	FAST_SENDER
2696.069	FAST_SENDER	N/A
2699.155	RECEIVER	SLOW_SENDER1
2702.243	RECEIVER	FAST_SENDER
2704.590	SLOW_SENDER1	N/A
2704.654	FAST_SENDER	N/A
2705.344	RECEIVER	SLOW_SENDER1
2710.770	SLOW_SENDER1	N/A
2711.058	RECEIVER	FAST_SENDER
2712.530	SLOW_SENDER2	N/A
2714.600	RECEIVER	SLOW_SENDER1
2718.846	FAST_SENDER	N/A
2722.014	SLOW_SENDER1	N/A
2722.797	RECEIVER	SLOW_SENDER1
2723.324	SLOW_SENDER2	N/A
2724.131	RECEIVER	SLOW_SENDER2
2729.511	RECEIVER	FAST_SENDER
2730.211	SLOW_SENDER1	N/A
2730.963	RECEIVER	SLOW_SENDER1
2731.537	SLOW_SENDER2	N/A
2731.922	FAST_SENDER	N/A
2732.309	RECEIVER	SLOW_SENDER2
2738.392	RECEIVER	FAST_SENDER
2738.408	SLOW_SENDER1	N/A
2739.172	RECEIVER	SLOW_SENDER1
2740.807	FAST_SENDER	N/A
2743.751	SLOW_SENDER2	N/A
2744.538	RECEIVER	SLOW_SENDER2
2746.578	SLOW_SENDER1	N/A
2746.605	RECEIVER	FAST_SENDER
2747.324	RECEIVER	SLOW_SENDER1
2749.032	FAST_SENDER	N/A
2751.959	SLOW_SENDER2	N/A
2752.727	RECEIVER	SLOW_SENDER2
2754.908	RECEIVER	FAST_SENDER
2757.330	FAST_SENDER	N/A
2757.630	SLOW_SENDER3	N/A
2760.163	SLOW_SENDER2	N/A
2762.232	RECEIVER	SLOW_SENDER3
2764.252	RECEIVER	FAST_SENDER
2766.690	FAST_SENDER	N/A
2767.635	SLOW_SENDER3	N/A
2768.398	RECEIVER	SLOW_SENDER3
2772.596	RECEIVER	FAST_SENDER
2773.829	SLOW_SENDER3	N/A
2774.615	RECEIVER	SLOW_SENDER3
2775.009	FAST_SENDER	N/A
2780.532	RECEIVER	FAST_SENDER
2782.032	SLOW_SENDER3	N/A
2782.760	RECEIVER	SLOW_SENDER3
2782.978	FAST_SENDER	N/A
2788.771	RECEIVER	FAST_SENDER
2790.199	SLOW_SENDER3	N/A
2790.940	RECEIVER	SLOW_SENDER3
2791.218	FAST_SENDER	N/A
2797.289	RECEIVER	FAST_SENDER
2798.370	SLOW_SENDER3	N/A
2799.145	RECEIVER	SLOW_SENDER3
2799.728	FAST_SENDER	N/A
2805.626	RECEIVER	FAST_SENDER
2806.559	SLOW_SENDER3	N/A
2807.288	RECEIVER	SLOW_SENDER3
2808.068	FAST_SENDER	N/A
2813.676	RECEIVER	FAST_SENDER
2814.733	SLOW_SENDER3	N/A
2815.495	RECEIVER	SLOW_SENDER3
2816.104	FAST_SENDER	N/A
2821.690	RECEIVER	FAST_SENDER
2822.931	SLOW_SENDER3	N/A
2823.690	RECEIVER	SLOW_SENDER3
2824.112	FAST_SENDER	N/A
2829.654	RECEIVER	FAST_SENDER
2831.126	SLOW_SENDER3	N/A
2831.893	RECEIVER	SLOW_SENDER3
2832.069	FAST_SENDER	N/A
2837.866	RECEIVER	FAST_SENDER
2839.336	SLOW_SENDER3	N/A
2840.109	RECEIVER	SLOW_SENDER3
2840.294	FAST_SENDER	N/A
2846.585	RECEIVER	FAST_SENDER
2849.020	FAST_SENDER	N/A
2860.199	RECEIVER	FAST_SENDER
2862.642	FAST_SENDER	N/A
2868.465	RECEIVER	FAST_SENDER
2870.881	FAST_SENDER	N/A
2876.893	RECEIVER	FAST_SENDER
2879.332	FAST_SENDER	N/A
2890.030	RECEIVER	FAST_SENDER
2892.463	FAST_SENDER	N/A
2898.019	RECEIVER	FAST_SENDER
2900.463	FAST_SENDER	N/A
2910.890	SLOW_SENDER1	N/A
2911.027	RECEIVER	FAST_SENDER
2913.468	FAST_SENDER	N/A
2916.620	SLOW_SENDER2	N/A
2916.693	RECEIVER	SLOW_SENDER1
2919.713	RECEIVER	FAST_SENDER
2922.123	FAST_SENDER	N/A
2922.124	RECEIVER	SLOW_SENDER2
2922.134	SLOW_SENDER1	N/A
2923.453	RECEIVER	SLOW_SENDER1
2927.529	SLOW_SENDER2	N/A
2928.275	RECEIVER	SLOW_SENDER2
2928.867	SLOW_SENDER1	N/A
2929.651	RECEIVER	SLOW_SENDER1
2933.343	RECEIVER	FAST_SENDER
2933.700	SLOW_SENDER2	N/A
2934.471	RECEIVER	SLOW_SENDER2
2935.782	FAST_SENDER	N/A
2937.093	SLOW_SENDER1	N/A
2937.851	RECEIVER	SLOW_SENDER1
2941.875	SLOW_SENDER2	N/A
2942.138	RECEIVER	FAST_SENDER
2945.275	SLOW_SENDER1	N/A
2945.392	RECEIVER	SLOW_SENDER2
2949.824	RECEIVER	SLOW_SENDER1
2949.982	FAST_SENDER	N/A
2952.811	SLOW_SENDER2	N/A
2953.584	RECEIVER	SLOW_SENDER2
2955.931	RECEIVER	FAST_SENDER
2957.271	SLOW_SENDER1	N/A
2958.052	RECEIVER	SLOW_SENDER1
2958.377	FAST_SENDER	N/A
2961.029	SLOW_SENDER2	N/A
2961.822	RECEIVER	SLOW_SENDER2
2965.460	SLOW_SENDER1	N/A
2969.231	SLOW_SENDER2	N/A
2970.903	FAST_SENDER	N/A
2983.651	FAST_SENDER	N/A
2996.365	FAST_SENDER	N/A
3003.140	SLOW_SENDER3	N/A
3009.053	FAST_SENDER	N/A
3017.606	SLOW_SENDER3	N/A
3022.312	FAST_SENDER	N/A
3030.912	SLOW_SENDER3	N/A
3034.758	FAST_SENDER	N/A
3047.340	FAST_SENDER	N/A
3059.891	FAST_SENDER	N/A
3072.635	FAST_SENDER	N/A
3085.626	FAST_SENDER	N/A
3098.478	FAST_SENDER	N/A
3111.003	FAST_SENDER	N/A
3123.603	FAST_SENDER	N/A
3129.205	RECEIVER	FAST_SENDER
3129.850	SLOW_SENDER1	N/A
3130.597	RECEIVER	SLOW_SENDER1
3131.636	FAST_SENDER	N/A
3133.044	SLOW_SENDER1	N/A
3133.650	SLOW_SENDER2	N/A
3137.250	RECEIVER	SLOW_SENDER1
3139.705	RECEIVER	SLOW_SENDER2
3144.595	FAST_SENDER	N/A
3145.151	SLOW_SENDER2	N/A
3145.353	RECEIVER	FAST_SENDER
3146.232	SLOW_SENDER1	N/A
3147.035	RECEIVER	SLOW_SENDER1
3147.755	FAST_SENDER	N/A
3148.528	RECEIVER	FAST_SENDER
3150.971	FAST_SENDER	N/A
3153.375	RECEIVER	FAST_SENDER
3155.823	FAST_SENDER	N/A
3157.342	SLOW_SENDER2	N/A
3158.122	RECEIVER	SLOW_SENDER2
3158.564	SLOW_SENDER1	N/A
3160.693	RECEIVER	SLOW_SENDER1
3163.036	RECEIVER	FAST_SENDER
3165.472	FAST_SENDER	N/A
3165.544	SLOW_SENDER2	N/A
3166.261	RECEIVER	FAST_SENDER
3168.710	FAST_SENDER	N/A
3174.374	RECEIVER	FAST_SENDER
3176.800	FAST_SENDER	N/A
3179.248	RECEIVER	FAST_SENDER
3181.657	FAST_SENDER	N/A
3194.211	FAST_SENDER	N/A
3195.470	SLOW_SENDER3	N/A
3200.407	RECEIVER	FAST_SENDER
3202.783	RECEIVER	SLOW_SENDER3
3202.834	FAST_SENDER	N/A
3208.221	SLOW_SENDER3	N/A
3208.741	RECEIVER	FAST_SENDER
3210.759	RECEIVER	SLOW_SENDER3
3211.180	FAST_SENDER	N/A
3217.247	RECEIVER	FAST_SENDER
3218.191	SLOW_SENDER3	N/A
3219.680	FAST_SENDER	N/A
3220.470	RECEIVER	FAST_SENDER
3222.888	FAST_SENDER	N/A
3228.806	RECEIVER	FAST_SENDER
3231.231	FAST_SENDER	N/A
3237.552	RECEIVER	FAST_SENDER
3239.989	FAST_SENDER	N/A
3246.067	RECEIVER	FAST_SENDER
3248.503	FAST_SENDER	N/A
3249.240	RECEIVER	FAST_SENDER
3256.992	FAST_SENDER	N/A
3262.561	RECEIVER	FAST_SENDER
3264.979	FAST_SENDER	N/A
3265.733	RECEIVER	FAST_SENDER
3268.173	FAST_SENDER	N/A
3274.204	RECEIVER	FAST_SENDER
3276.618	FAST_SENDER	N/A
3277.388	RECEIVER	FAST_SENDER
3279.803	FAST_SENDER	N/A
3285.351	RECEIVER	FAST_SENDER
3287.785	FAST_SENDER	N/A
3290.372	RECEIVER	FAST_SENDER
3292.822	FAST_SENDER	N/A
3299.044	RECEIVER	FAST_SENDER
3301.474	FAST_SENDER	N/A
3307.450	RECEIVER	FAST_SENDER
3309.851	FAST_SENDER	N/A
3315.940	RECEIVER	FAST_SENDER
3318.351	FAST_SENDER	N/A
3324.186	RECEIVER	FAST_SENDER
3324.220	SLOW_SENDER1	N/A
3330.234	RECEIVER	SLOW_SENDER1
3331.150	SLOW_SENDER2	N/A
3331.187	FAST_SENDER	N/A
3335.668	SLOW_SENDER1	N/A
3336.108	RECEIVER	SLOW_SENDER2
3337.734	RECEIVER	FAST_SENDER
3339.304	RECEIVER	SLOW_SENDER1
3340.160	FAST_SENDER	N/A
3341.529	SLOW_SENDER2	N/A
3342.819	RECEIVER	SLOW_SENDER2
3346.294	RECEIVER	FAST_SENDER
3346.742	SLOW_SENDER1	N/A
3348.229	SLOW_SENDER2	N/A
3348.743	FAST_SENDER	N/A
3350.050	RECEIVER	SLOW_SENDER2
3355.809	RECEIVER	FAST_SENDER
3358.241	FAST_SENDER	N/A
3360.982	SLOW_SENDER2	N/A
3361.769	RECEIVER	SLOW_SENDER2
3364.014	RECEIVER	FAST_SENDER
3366.425	FAST_SENDER	N/A
3369.218	SLOW_SENDER2	N/A
3369.981	RECEIVER	SLOW_SENDER2
3372.291	RECEIVER	FAST_SENDER
3374.740	FAST_SENDER	N/A
3377.428	SLOW_SENDER2	N/A
3378.200	RECEIVER	SLOW_SENDER2
3380.625	RECEIVER	FAST_SENDER
3383.057	FAST_SENDER	N/A
3386.760	SLOW_SENDER3	N/A
3388.980	RECEIVER	FAST_SENDER
3391.092	RECEIVER	SLOW_SENDER3
3391.388	FAST_SENDER	N/A
3396.530	SLOW_SENDER3	N/A
3397.315	RECEIVER	SLOW_SENDER3
3402.302	RECEIVER	FAST_SENDER
3404.721	FAST_SENDER	N/A
3408.164	SLOW_SENDER3	N/A
3408.934	RECEIVER	SLOW_SENDER3
3410.265	RECEIVER	FAST_SENDER
3412.690	FAST_SENDER	N/A
3416.376	SLOW_SENDER3	N/A
3417.113	RECEIVER	SLOW_SENDER3
3418.875	RECEIVER	FAST_SENDER
3421.297	FAST_SENDER	N/A
3427.219	RECEIVER	FAST_SENDER
3429.633	FAST_SENDER	N/A
3435.932	RECEIVER	FAST_SENDER
3438.364	FAST_SENDER	N/A
3444.658	RECEIVER	FAST_SENDER
3447.087	FAST_SENDER	N/A
3457.205	RECEIVER	FAST_SENDER
3459.613	FAST_SENDER	N/A
3465.401	RECEIVER	FAST_SENDER
3467.814	FAST_SENDER	N/A
3473.938	RECEIVER	FAST_SENDER
3476.382	FAST_SENDER	N/A
3482.252	RECEIVER	FAST_SENDER
3484.670	FAST_SENDER	N/A
3490.527	RECEIVER	FAST_SENDER
3492.944	FAST_SENDER	N/A
3498.732	RECEIVER	FAST_SENDER
3505.409	FAST_SENDER	N/A
3511.730	RECEIVER	FAST_SENDER
3514.178	FAST_SENDER	N/A
3514.210	SLOW_SENDER1	N/A
3518.904	RECEIVER	SLOW_SENDER1
3520.510	RECEIVER	FAST_SENDER
3524.320	SLOW_SENDER1	N/A
3525.606	RECEIVER	SLOW_SENDER1
3527.372	FAST_SENDER	N/A
3531.029	SLOW_SENDER1	N/A
3531.775	RECEIVER	SLOW_SENDER1
3533.345	RECEIVER	FAST_SENDER
3535.747	FAST_SENDER	N/A
3539.187	SLOW_SENDER1	N/A
3539.951	RECEIVER	SLOW_SENDER1
3541.463	RECEIVER	FAST_SENDER
3541.810	SLOW_SENDER2	N/A
3543.902	FAST_SENDER	N/A
3547.390	SLOW_SENDER1	N/A
3548.083	RECEIVER	SLOW_SENDER2
3549.758	RECEIVER	FAST_SENDER
3551.778	RECEIVER	SLOW_SENDER1
3552.166	FAST_SENDER	N/A
3554.646	SLOW_SENDER2	N/A
3555.430	RECEIVER	SLOW_SENDER2
3557.848	RECEIVER	FAST_SENDER
3559.217	SLOW_SENDER1	N/A
3559.989	RECEIVER	SLOW_SENDER1
3560.284	FAST_SENDER	N/A
3562.875	SLOW_SENDER2	N/A
3563.650	RECEIVER	SLOW_SENDER2
3566.265	RECEIVER	FAST_SENDER
3568.696	FAST_SENDER	N/A
3571.075	SLOW_SENDER2	N/A
3571.879	RECEIVER	SLOW_SENDER2
3574.770	RECEIVER	FAST_SENDER
3577.181	FAST_SENDER	N/A
3579.298	SLOW_SENDER2	N/A
3580.044	RECEIVER	SLOW_SENDER2
3583.624	RECEIVER	FAST_SENDER
3583.720	SLOW_SENDER3	N/A
3586.047	FAST_SENDER	N/A
3587.452	SLOW_SENDER2	N/A
3588.186	RECEIVER	SLOW_SENDER2
3589.686	RECEIVER	SLOW_SENDER3
3595.122	SLOW_SENDER3	N/A
3595.629	SLOW_SENDER2	N/A
3595.835	RECEIVER	SLOW_SENDER3
3596.954	RECEIVER	FAST_SENDER
3599.382	FAST_SENDER	N/A
3601.270	SLOW_SENDER3	N/A
3602.572	RECEIVER	SLOW_SENDER3
3605.266	RECEIVER	FAST_SENDER
3607.694	FAST_SENDER	N/A
3610.008	SLOW_SENDER3	N/A
3610.767	RECEIVER	SLOW_SENDER3
3613.847	RECEIVER	FAST_SENDER
3616.276	FAST_SENDER	N/A
3618.199	SLOW_SENDER3	N/A
3618.974	RECEIVER	SLOW_SENDER3
3622.524	RECEIVER	FAST_SENDER
3624.924	FAST_SENDER	N/A
3626.408	SLOW_SENDER3	N/A
3627.127	RECEIVER	SLOW_SENDER3
3631.256	RECEIVER	FAST_SENDER
3634.548	SLOW_SENDER3	N/A
3635.358	RECEIVER	SLOW_SENDER3
3637.816	FAST_SENDER	N/A
3644.227	RECEIVER	FAST_SENDER
3646.636	FAST_SENDER	N/A
3652.324	RECEIVER	FAST_SENDER
3654.729	FAST_SENDER	N/A
3660.855	RECEIVER	FAST_SENDER
3663.270	FAST_SENDER	N/A
3669.272	RECEIVER	FAST_SENDER
3671.703	FAST_SENDER	N/A
3677.432	RECEIVER	FAST_SENDER
3679.833	FAST_SENDER	N/A
3686.142	RECEIVER	FAST_SENDER
3688.591	FAST_SENDER	N/A
3694.424	RECEIVER	FAST_SENDER
3696.869	FAST_SENDER	N/A
3702.390	RECEIVER	FAST_SENDER
3704.829	FAST_SENDER	N/A
3710.652	RECEIVER	FAST_SENDER
3713.092	FAST_SENDER	N/A
3718.764	RECEIVER	FAST_SENDER
3721.212	FAST_SENDER	N/A
3723.640	SLOW_SENDER1	N/A
3726.973	RECEIVER	FAST_SENDER
3729.390	FAST_SENDER	N/A
3730.028	RECEIVER	SLOW_SENDER1
3735.458	SLOW_SENDER1	N/A
3735.667	RECEIVER	FAST_SENDER
3738.079	FAST_SENDER	N/A
3739.083	RECEIVER	SLOW_SENDER1
3744.100	RECEIVER	FAST_SENDER
3746.503	SLOW_SENDER1	N/A
3746.521	FAST_SENDER	N/A
3747.267	RECEIVER	SLOW_SENDER1
3752.878	RECEIVER	FAST_SENDER
3754.711	SLOW_SENDER1	N/A
3755.282	FAST_SENDER	N/A
3755.485	RECEIVER	SLOW_SENDER1
3761.670	SLOW_SENDER2	N/A
3762.933	SLOW_SENDER1	N/A
3763.683	RECEIVER	SLOW_SENDER1
3765.880	RECEIVER	FAST_SENDER
3767.608	RECEIVER	SLOW_SENDER2
3768.289	FAST_SENDER	N/A
3771.120	SLOW_SENDER1	N/A
3771.860	RECEIVER	SLOW_SENDER1
3773.038	SLOW_SENDER2	N/A
3773.818	RECEIVER	SLOW_SENDER2
3779.088	RECEIVER	FAST_SENDER
3779.218	SLOW_SENDER2	N/A
3779.288	SLOW_SENDER1	N/A
3779.963	RECEIVER	SLOW_SENDER2
3781.505	FAST_SENDER	N/A
3787.399	SLOW_SENDER2	N/A
3787.538	RECEIVER	FAST_SENDER
3789.978	FAST_SENDER	N/A
3791.368	RECEIVER	SLOW_SENDER2
3795.650	RECEIVER	FAST_SENDER
3798.098	FAST_SENDER	N/A
3798.791	SLOW_SENDER2	N/A
3799.613	RECEIVER	SLOW_SENDER2
3802.550	SLOW_SENDER3	N/A
3804.017	RECEIVER	FAST_SENDER
3806.454	FAST_SENDER	N/A
3807.013	SLOW_SENDER2	N/A
3807.775	RECEIVER	SLOW_SENDER2
3812.501	RECEIVER	FAST_SENDER
3814.854	SLOW_SENDER3	N/A
3814.909	FAST_SENDER	N/A
3815.203	SLOW_SENDER2	N/A
3815.604	RECEIVER	SLOW_SENDER3
3821.406	RECEIVER	FAST_SENDER
3823.007	SLOW_SENDER3	N/A
3823.816	RECEIVER	SLOW_SENDER3
3823.823	FAST_SENDER	N/A
3829.598	RECEIVER	FAST_SENDER
3832.006	FAST_SENDER	N/A
3834.236	SLOW_SENDER3	N/A
3834.975	RECEIVER	SLOW_SENDER3
3838.158	RECEIVER	FAST_SENDER
3840.596	FAST_SENDER	N/A
3842.413	SLOW_SENDER3	N/A
3843.174	RECEIVER	SLOW_SENDER3
3846.668	RECEIVER	FAST_SENDER
3849.103	FAST_SENDER	N/A
3854.934	RECEIVER	FAST_SENDER
3857.376	FAST_SENDER	N/A
3863.083	RECEIVER	FAST_SENDER
3869.926	FAST_SENDER	N/A
3875.790	RECEIVER	FAST_SENDER
3878.231	FAST_SENDER	N/A
3884.228	RECEIVER	FAST_SENDER
3886.632	FAST_SENDER	N/A
3892.256	RECEIVER	FAST_SENDER
3894.669	FAST_SENDER	N/A
3900.306	RECEIVER	FAST_SENDER
3902.727	FAST_SENDER	N/A
3908.784	RECEIVER	FAST_SENDER
3911.201	FAST_SENDER	N/A
3917.129	RECEIVER	FAST_SENDER
3919.574	FAST_SENDER	N/A
3925.244	RECEIVER	FAST_SENDER
3932.479	FAST_SENDER	N/A
3938.076	RECEIVER	FAST_SENDER
3940.520	FAST_SENDER	N/A
3944.350	SLOW_SENDER1	N/A
3946.149	RECEIVER	FAST_SENDER
3950.121	RECEIVER	SLOW_SENDER1
3953.655	FAST_SENDER	N/A
3955.537	SLOW_SENDER1	N/A
3956.306	RECEIVER	SLOW_SENDER1
3960.159	RECEIVER	FAST_SENDER
3961.753	SLOW_SENDER1	N/A
3962.512	RECEIVER	SLOW_SENDER1
3962.562	FAST_SENDER	N/A
3968.430	RECEIVER	FAST_SENDER
3969.932	SLOW_SENDER1	N/A
3970.701	RECEIVER	SLOW_SENDER1
3970.845	FAST_SENDER	N/A
3976.682	RECEIVER	FAST_SENDER
3978.145	SLOW_SENDER1	N/A
3978.925	RECEIVER	SLOW_SENDER1
3979.123	FAST_SENDER	N/A
3979.460	SLOW_SENDER2	N/A
3983.851	RECEIVER	SLOW_SENDER2
3985.366	RECEIVER	FAST_SENDER
3986.365	SLOW_SENDER1	N/A
3987.084	RECEIVER	SLOW_SENDER1
3987.771	FAST_SENDER	N/A
3989.252	SLOW_SENDER2	N/A
3990.027	RECEIVER	SLOW_SENDER2
3994.197	RECEIVER	FAST_SENDER
3994.486	SLOW_SENDER1	N/A
3995.225	RECEIVER	SLOW_SENDER1
3995.468	SLOW_SENDER2	N/A
3996.243	RECEIVER	SLOW_SENDER2
3996.603	FAST_SENDER	N/A
4002.666	SLOW_SENDER1	N/A
4002.710	RECEIVER	FAST_SENDER
4003.685	SLOW_SENDER2	N/A
4003.997	RECEIVER	SLOW_SENDER1
4005.158	FAST_SENDER	N/A
4006.990	SLOW_SENDER3	N/A
4008.839	RECEIVER	SLOW_SENDER2
4011.750	RECEIVER	SLOW_SENDER3
4012.684	RECEIVER	FAST_SENDER
4015.129	FAST_SENDER	N/A
4016.286	SLOW_SENDER2	N/A
4017.069	RECEIVER	SLOW_SENDER2
4017.181	SLOW_SENDER3	N/A
4017.944	RECEIVER	SLOW_SENDER3
4021.572	RECEIVER	FAST_SENDER
4023.347	SLOW_SENDER3	N/A
4024.007	FAST_SENDER	N/A
4024.114	RECEIVER	SLOW_SENDER3
4029.889	RECEIVER	FAST_SENDER
4031.543	SLOW_SENDER3	N/A
4032.312	RECEIVER	SLOW_SENDER3
4032.324	FAST_SENDER	N/A
4038.421	RECEIVER	FAST_SENDER
4039.735	SLOW_SENDER3	N/A
4040.503	RECEIVER	SLOW_SENDER3
4040.859	FAST_SENDER	N/A
4046.898	RECEIVER	FAST_SENDER
4047.952	SLOW_SENDER3	N/A
4048.700	RECEIVER	SLOW_SENDER3
4049.324	FAST_SENDER	N/A
4055.400	RECEIVER	FAST_SENDER
4056.104	SLOW_SENDER3	N/A
4056.836	RECEIVER	SLOW_SENDER3
4057.801	FAST_SENDER	N/A
4063.863	RECEIVER	FAST_SENDER
4064.276	SLOW_SENDER3	N/A
4065.083	RECEIVER	SLOW_SENDER3
4066.284	FAST_SENDER	N/A
4072.030	RECEIVER	FAST_SENDER
4072.525	SLOW_SENDER3	N/A
4074.477	FAST_SENDER	N/A
4081.235	RECEIVER	FAST_SENDER
4083.674	FAST_SENDER	N/A
4089.388	RECEIVER	FAST_SENDER
4091.807	FAST_SENDER	N/A
4097.565	RECEIVER	FAST_SENDER
4099.982	FAST_SENDER	N/A
4106.111	RECEIVER	FAST_SENDER
4108.514	FAST_SENDER	N/A
4114.643	RECEIVER	FAST_SENDER
4117.057	FAST_SENDER	N/A
4122.618	RECEIVER	FAST_SENDER
4125.062	FAST_SENDER	N/A
4131.447	RECEIVER	FAST_SENDER
4133.890	FAST_SENDER	N/A
4139.782	RECEIVER	FAST_SENDER
4142.189	FAST_SENDER	N/A
4148.081	RECEIVER	FAST_SENDER
4150.485	FAST_SENDER	N/A
4156.240	RECEIVER	FAST_SENDER
4158.643	FAST_SENDER	N/A
4164.365	RECEIVER	FAST_SENDER
4166.778	FAST_SENDER	N/A
4170.810	SLOW_SENDER1	N/A
4172.733	RECEIVER	FAST_SENDER
4180.457	FAST_SENDER	N/A
4182.130	SLOW_SENDER2	N/A
4185.750	SLOW_SENDER1	N/A
4186.501	RECEIVER	SLOW_SENDER1
4191.662	RECEIVER	FAST_SENDER
4194.088	FAST_SENDER	N/A
4195.217	SLOW_SENDER2	N/A
4196.005	RECEIVER	SLOW_SENDER2
4197.330	SLOW_SENDER1	N/A
4198.104	RECEIVER	SLOW_SENDER1
4200.183	RECEIVER	FAST_SENDER
4202.585	FAST_SENDER	N/A
4203.407	SLOW_SENDER2	N/A
4207.493	RECEIVER	SLOW_SENDER2
4208.724	RECEIVER	FAST_SENDER
4211.165	FAST_SENDER	N/A
4214.937	SLOW_SENDER2	N/A
4215.709	RECEIVER	SLOW_SENDER2
4217.144	RECEIVER	FAST_SENDER
4219.558	FAST_SENDER	N/A
4223.158	SLOW_SENDER2	N/A
4223.906	RECEIVER	SLOW_SENDER2
4225.299	RECEIVER	FAST_SENDER
4227.714	FAST_SENDER	N/A
4233.718	RECEIVER	FAST_SENDER
4236.135	FAST_SENDER	N/A
4238.130	SLOW_SENDER3	N/A
4241.991	RECEIVER	FAST_SENDER
4243.707	RECEIVER	SLOW_SENDER3
4244.402	FAST_SENDER	N/A
4249.128	SLOW_SENDER3	N/A
4250.383	RECEIVER	FAST_SENDER
4252.833	FAST_SENDER	N/A
4253.548	RECEIVER	SLOW_SENDER3
4260.949	SLOW_SENDER3	N/A
4261.717	RECEIVER	SLOW_SENDER3
4263.733	RECEIVER	FAST_SENDER
4266.150	FAST_SENDER	N/A
4269.152	SLOW_SENDER3	N/A
4269.923	RECEIVER	SLOW_SENDER3
4271.740	RECEIVER	FAST_SENDER
4274.189	FAST_SENDER	N/A
4277.328	SLOW_SENDER3	N/A
4278.111	RECEIVER	SLOW_SENDER3
4280.260	RECEIVER	FAST_SENDER
4282.672	FAST_SENDER	N/A
4285.513	SLOW_SENDER3	N/A
4286.316	RECEIVER	SLOW_SENDER3
4288.575	RECEIVER	FAST_SENDER
4290.997	FAST_SENDER	N/A
4293.755	SLOW_SENDER3	N/A
4294.526	RECEIVER	SLOW_SENDER3
4296.588	RECEIVER	FAST_SENDER
4299.005	FAST_SENDER	N/A
4304.834	RECEIVER	FAST_SENDER
4307.238	FAST_SENDER	N/A
4313.526	RECEIVER	FAST_SENDER
4315.945	FAST_SENDER	N/A
4321.973	RECEIVER	FAST_SENDER
4324.389	FAST_SENDER	N/A
4330.191	RECEIVER	FAST_SENDER
4332.615	FAST_SENDER	N/A
4338.457	RECEIVER	FAST_SENDER
4345.689	FAST_SENDER	N/A
4351.666	RECEIVER	FAST_SENDER
4354.115	FAST_SENDER	N/A
4359.720	RECEIVER	FAST_SENDER
4362.138	FAST_SENDER	N/A
4363.350	SLOW_SENDER1	N/A
4367.939	RECEIVER	FAST_SENDER
4369.247	RECEIVER	SLOW_SENDER1
4370.385	FAST_SENDER	N/A
4374.647	SLOW_SENDER1	N/A
4375.400	RECEIVER	SLOW_SENDER1
4376.318	RECEIVER	FAST_SENDER
4378.748	FAST_SENDER	N/A
4380.833	SLOW_SENDER1	N/A
4381.628	RECEIVER	SLOW_SENDER1
4384.898	RECEIVER	FAST_SENDER
4387.344	FAST_SENDER	N/A
4387.600	SLOW_SENDER2	N/A
4389.045	SLOW_SENDER1	N/A
4389.851	RECEIVER	SLOW_SENDER1
4393.939	RECEIVER	SLOW_SENDER2
4398.966	RECEIVER	FAST_SENDER
4399.359	SLOW_SENDER2	N/A
4400.110	RECEIVER	SLOW_SENDER2
4400.619	SLOW_SENDER1	N/A
4401.378	FAST_SENDER	N/A
4401.399	RECEIVER	SLOW_SENDER1
4407.444	RECEIVER	FAST_SENDER
4409.888	FAST_SENDER	N/A
4411.707	SLOW_SENDER2	N/A
4413.017	RECEIVER	SLOW_SENDER2
4415.910	RECEIVER	FAST_SENDER
4418.328	FAST_SENDER	N/A
4420.445	SLOW_SENDER2	N/A
4424.763	RECEIVER	FAST_SENDER
4427.207	FAST_SENDER	N/A
4433.103	RECEIVER	FAST_SENDER
4435.522	FAST_SENDER	N/A
4441.290	RECEIVER	FAST_SENDER
4443.696	FAST_SENDER	N/A
4449.497	RECEIVER	FAST_SENDER
4451.914	FAST_SENDER	N/A
4457.969	RECEIVER	FAST_SENDER
4458.230	SLOW_SENDER3	N/A
4460.409	FAST_SENDER	N/A
4464.679	RECEIVER	SLOW_SENDER3
4466.304	RECEIVER	FAST_SENDER
4468.710	FAST_SENDER	N/A
4470.112	SLOW_SENDER3	N/A
4470.912	RECEIVER	SLOW_SENDER3
4479.944	RECEIVER	FAST_SENDER
4481.523	SLOW_SENDER3	N/A
4482.270	RECEIVER	SLOW_SENDER3
4482.349	FAST_SENDER	N/A
4489.198	RECEIVER	FAST_SENDER
4491.633	FAST_SENDER	N/A
4492.707	SLOW_SENDER3	N/A
4493.443	RECEIVER	SLOW_SENDER3
4497.161	RECEIVER	FAST_SENDER
4499.575	FAST_SENDER	N/A
4500.865	SLOW_SENDER3	N/A
4505.152	RECEIVER	FAST_SENDER
4507.588	FAST_SENDER	N/A
4513.476	RECEIVER	FAST_SENDER
4515.877	FAST_SENDER	N/A
4521.556	RECEIVER	FAST_SENDER
4523.997	FAST_SENDER	N/A
4529.715	RECEIVER	FAST_SENDER
4532.163	FAST_SENDER	N/A
4542.913	RECEIVER	FAST_SENDER
4545.360	FAST_SENDER	N/A
4551.134	RECEIVER	FAST_SENDER
4553.584	FAST_SENDER	N/A
4559.043	RECEIVER	FAST_SENDER
4561.445	FAST_SENDER	N/A
4567.214	RECEIVER	FAST_SENDER
4568.360	SLOW_SENDER1	N/A
4569.631	FAST_SENDER	N/A
4574.659	RECEIVER	SLOW_SENDER1
4575.678	RECEIVER	FAST_SENDER
4578.092	FAST_SENDER	N/A
4580.109	SLOW_SENDER1	N/A
4580.842	RECEIVER	SLOW_SENDER1
4583.850	RECEIVER	FAST_SENDER
4586.250	FAST_SENDER	N/A
4586.267	SLOW_SENDER1	N/A
4586.710	SLOW_SENDER2	N/A
4588.131	RECEIVER	SLOW_SENDER1
4591.032	RECEIVER	SLOW_SENDER2
4592.500	RECEIVER	FAST_SENDER
4595.544	SLOW_SENDER1	N/A
4596.293	RECEIVER	SLOW_SENDER1
4596.432	SLOW_SENDER2	N/A
4597.181	RECEIVER	SLOW_SENDER2
4599.888	FAST_SENDER	N/A
4602.591	SLOW_SENDER2	N/A
4603.336	RECEIVER	SLOW_SENDER2
4603.743	SLOW_SENDER1	N/A
4604.487	RECEIVER	SLOW_SENDER1
4605.821	RECEIVER	FAST_SENDER
4611.924	SLOW_SENDER1	N/A
4612.665	RECEIVER	SLOW_SENDER1
4613.652	FAST_SENDER	N/A
4614.772	SLOW_SENDER2	N/A
4615.503	RECEIVER	SLOW_SENDER2
4619.830	RECEIVER	FAST_SENDER
4620.099	SLOW_SENDER1	N/A
4620.868	RECEIVER	SLOW_SENDER1
4622.265	FAST_SENDER	N/A
4622.922	SLOW_SENDER2	N/A
4623.666	RECEIVER	SLOW_SENDER2
4628.270	RECEIVER	FAST_SENDER
4628.277	SLOW_SENDER1	N/A
4628.988	RECEIVER	SLOW_SENDER1
4630.684	FAST_SENDER	N/A
4636.406	SLOW_SENDER1	N/A
4636.434	RECEIVER	FAST_SENDER
4637.174	RECEIVER	SLOW_SENDER1
4638.860	FAST_SENDER	N/A
4644.623	SLOW_SENDER1	N/A
4644.758	RECEIVER	FAST_SENDER
4647.174	FAST_SENDER	N/A
4652.879	RECEIVER	FAST_SENDER
4655.287	FAST_SENDER	N/A
4657.060	SLOW_SENDER3	N/A
4661.021	RECEIVER	FAST_SENDER
4662.733	RECEIVER	SLOW_SENDER3
4663.468	FAST_SENDER	N/A
4668.143	SLOW_SENDER3	N/A
4668.899	RECEIVER	SLOW_SENDER3
4673.922	RECEIVER	FAST_SENDER
4674.301	SLOW_SENDER3	N/A
4676.363	FAST_SENDER	N/A
4687.253	SLOW_SENDER3	N/A
4689.114	FAST_SENDER	N/A
4701.580	FAST_SENDER	N/A
4714.093	FAST_SENDER	N/A
4727.285	FAST_SENDER	N/A
4740.143	FAST_SENDER	N/A
4752.651	FAST_SENDER	N/A
4765.276	FAST_SENDER	N/A
4778.065	FAST_SENDER	N/A
4787.290	SLOW_SENDER2	N/A
4791.317	FAST_SENDER	N/A
4801.697	SLOW_SENDER2	N/A
4803.852	FAST_SENDER	N/A
4809.070	SLOW_SENDER1	N/A
4814.936	SLOW_SENDER2	N/A
4816.402	FAST_SENDER	N/A
4822.632	SLOW_SENDER1	N/A
4829.550	FAST_SENDER	N/A
4835.442	SLOW_SENDER1	N/A
4842.001	FAST_SENDER	N/A
4847.866	RECEIVER	FAST_SENDER
4850.278	FAST_SENDER	N/A
4851.069	RECEIVER	FAST_SENDER
4852.260	SLOW_SENDER3	N/A
4853.489	FAST_SENDER	N/A
4858.253	RECEIVER	SLOW_SENDER3
4863.677	SLOW_SENDER3	N/A
4866.231	RECEIVER	SLOW_SENDER3
4866.281	FAST_SENDER	N/A
4868.602	RECEIVER	FAST_SENDER
4871.044	FAST_SENDER	N/A
4875.102	SLOW_SENDER3	N/A
4875.882	RECEIVER	SLOW_SENDER3
4883.330	SLOW_SENDER3	N/A
4883.359	FAST_SENDER	N/A
4885.928	RECEIVER	SLOW_SENDER3
4890.766	RECEIVER	FAST_SENDER
4893.199	FAST_SENDER	N/A
4893.332	SLOW_SENDER3	N/A
4893.983	RECEIVER	FAST_SENDER
4896.401	FAST_SENDER	N/A
4902.243	RECEIVER	FAST_SENDER
4904.644	FAST_SENDER	N/A
4905.377	RECEIVER	FAST_SENDER
4907.785	FAST_SENDER	N/A
4913.557	RECEIVER	FAST_SENDER
4915.977	FAST_SENDER	N/A
4916.740	RECEIVER	FAST_SENDER
4919.187	FAST_SENDER	N/A
4925.189	RECEIVER	FAST_SENDER
4927.601	FAST_SENDER	N/A
4928.329	RECEIVER	FAST_SENDER
4930.762	FAST_SENDER	N/A
4936.770	RECEIVER	FAST_SENDER
4939.193	FAST_SENDER	N/A
4939.953	RECEIVER	FAST_SENDER
4947.747	FAST_SENDER	N/A
4948.509	RECEIVER	FAST_SENDER
4950.916	FAST_SENDER	N/A
4957.181	RECEIVER	FAST_SENDER
4959.621	FAST_SENDER	N/A
4960.394	RECEIVER	FAST_SENDER
4962.805	FAST_SENDER	N/A
4968.638	RECEIVER	FAST_SENDER
4971.082	FAST_SENDER	N/A
4971.817	RECEIVER	FAST_SENDER
4974.245	FAST_SENDER	N/A
4979.880	SLOW_SENDER2	N/A
4980.197	RECEIVER	FAST_SENDER
4982.250	RECEIVER	SLOW_SENDER2
4984.660	SLOW_SENDER2	N/A
4987.234	RECEIVER	SLOW_SENDER2
4988.083	FAST_SENDER	N/A
4992.648	SLOW_SENDER2	N/A
4993.364	RECEIVER	SLOW_SENDER2
4999.770	SLOW_SENDER1	N/A
5000.538	RECEIVER	SLOW_SENDER1
5000.772	SLOW_SENDER2	N/A
5000.996	FAST_SENDER	N/A
5001.540	RECEIVER	SLOW_SENDER2
5002.939	SLOW_SENDER1	N/A
5003.221	RECEIVER	FAST_SENDER
5007.204	RECEIVER	SLOW_SENDER1
5008.977	SLOW_SENDER2	N/A
5011.236	RECEIVER	SLOW_SENDER2
5012.624	SLOW_SENDER1	N/A
5014.654	FAST_SENDER	N/A
5014.684	RECEIVER	SLOW_SENDER1
5018.640	SLOW_SENDER2	N/A
5019.383	RECEIVER	SLOW_SENDER2
5022.122	SLOW_SENDER1	N/A
5024.279	RECEIVER	SLOW_SENDER1
5025.160	RECEIVER	FAST_SENDER
5026.806	SLOW_SENDER2	N/A
5027.561	FAST_SENDER	N/A
5027.579	RECEIVER	SLOW_SENDER2
5031.684	SLOW_SENDER1	N/A
5032.448	RECEIVER	SLOW_SENDER1
5033.473	RECEIVER	FAST_SENDER
5035.026	SLOW_SENDER2	N/A
5035.809	RECEIVER	SLOW_SENDER2
5035.884	FAST_SENDER	N/A
5039.874	SLOW_SENDER1	N/A
5040.661	RECEIVER	SLOW_SENDER1
5042.049	RECEIVER	FAST_SENDER
5043.247	SLOW_SENDER2	N/A
5043.998	RECEIVER	SLOW_SENDER2
5044.498	FAST_SENDER	N/A
5048.095	SLOW_SENDER1	N/A
5050.493	RECEIVER	FAST_SENDER
5052.904	FAST_SENDER	N/A
5057.800	SLOW_SENDER3	N/A
5059.170	RECEIVER	FAST_SENDER
5061.579	FAST_SENDER	N/A
5063.450	RECEIVER	SLOW_SENDER3
5067.442	RECEIVER	FAST_SENDER
5068.884	SLOW_SENDER3	N/A
5069.672	RECEIVER	SLOW_SENDER3
5069.843	FAST_SENDER	N/A
5075.097	SLOW_SENDER3	N/A
5075.529	RECEIVER	FAST_SENDER
5077.978	FAST_SENDER	N/A
5079.053	RECEIVER	SLOW_SENDER3
5083.973	RECEIVER	FAST_SENDER
5086.401	FAST_SENDER	N/A
5086.479	SLOW_SENDER3	N/A
5087.787	RECEIVER	SLOW_SENDER3
5092.780	RECEIVER	FAST_SENDER
5095.202	SLOW_SENDER3	N/A
5095.210	FAST_SENDER	N/A
5095.970	RECEIVER	SLOW_SENDER3
5102.075	RECEIVER	FAST_SENDER
5103.416	SLOW_SENDER3	N/A
5104.208	RECEIVER	SLOW_SENDER3
5104.502	FAST_SENDER	N/A
5110.235	RECEIVER	FAST_SENDER
5112.637	FAST_SENDER	N/A
5118.538	RECEIVER	FAST_SENDER
5120.958	FAST_SENDER	N/A
5126.943	RECEIVER	FAST_SENDER
5129.370	FAST_SENDER	N/A
5135.194	RECEIVER	FAST_SENDER
5137.613	FAST_SENDER	N/A
5143.380	RECEIVER	FAST_SENDER
5145.783	FAST_SENDER	N/A
5151.497	RECEIVER	FAST_SENDER
5158.322	FAST_SENDER	N/A
5164.242	RECEIVER	FAST_SENDER
5166.644	FAST_SENDER	N/A
5172.653	RECEIVER	FAST_SENDER
5175.076	FAST_SENDER	N/A
5181.323	RECEIVER	FAST_SENDER
5183.734	FAST_SENDER	N/A
5189.627	RECEIVER	FAST_SENDER
5192.052	FAST_SENDER	N/A
5198.195	RECEIVER	FAST_SENDER
5200.602	FAST_SENDER	N/A
5207.530	SLOW_SENDER2	N/A
5212.420	SLOW_SENDER1	N/A
5213.492	RECEIVER	SLOW_SENDER2
5213.571	FAST_SENDER	N/A
5218.250	RECEIVER	SLOW_SENDER1
5219.877	RECEIVER	FAST_SENDER
5222.289	FAST_SENDER	N/A
5222.312	SLOW_SENDER2	N/A
5223.590	RECEIVER	SLOW_SENDER2
5223.691	SLOW_SENDER1	N/A
5224.473	RECEIVER	SLOW_SENDER1
5228.701	RECEIVER	FAST_SENDER
5230.998	SLOW_SENDER2	N/A
5231.126	FAST_SENDER	N/A
5231.793	RECEIVER	SLOW_SENDER2
5235.475	SLOW_SENDER1	N/A
5236.247	RECEIVER	SLOW_SENDER1
5237.507	RECEIVER	FAST_SENDER
5239.221	SLOW_SENDER2	N/A
5239.954	FAST_SENDER	N/A
5243.697	SLOW_SENDER1	N/A
5243.769	RECEIVER	SLOW_SENDER2
5244.478	RECEIVER	SLOW_SENDER1
5245.865	RECEIVER	FAST_SENDER
5248.309	FAST_SENDER	N/A
5251.203	SLOW_SENDER2	N/A
5251.896	SLOW_SENDER1	N/A
5251.965	RECEIVER	SLOW_SENDER2
5252.659	RECEIVER	SLOW_SENDER1
5254.411	RECEIVER	FAST_SENDER
5256.821	FAST_SENDER	N/A
5260.061	SLOW_SENDER1	N/A
5260.824	RECEIVER	SLOW_SENDER1
5262.907	RECEIVER	FAST_SENDER
5265.347	FAST_SENDER	N/A
5267.750	SLOW_SENDER3	N/A
5268.232	SLOW_SENDER1	N/A
5268.995	RECEIVER	SLOW_SENDER1
5271.302	RECEIVER	FAST_SENDER
5273.722	FAST_SENDER	N/A
5274.063	RECEIVER	SLOW_SENDER3
5279.633	RECEIVER	FAST_SENDER
5281.272	SLOW_SENDER3	N/A
5282.027	RECEIVER	SLOW_SENDER3
5282.077	FAST_SENDER	N/A
5287.731	RECEIVER	FAST_SENDER
5289.477	SLOW_SENDER3	N/A
5290.136	FAST_SENDER	N/A
5290.212	RECEIVER	SLOW_SENDER3
5296.052	RECEIVER	FAST_SENDER
5297.661	SLOW_SENDER3	N/A
5298.449	RECEIVER	SLOW_SENDER3
5298.478	FAST_SENDER	N/A
5304.121	RECEIVER	FAST_SENDER
5305.898	SLOW_SENDER3	N/A
5306.554	FAST_SENDER	N/A
5306.657	RECEIVER	SLOW_SENDER3
5312.523	RECEIVER	FAST_SENDER
5314.072	SLOW_SENDER3	N/A
5314.813	RECEIVER	SLOW_SENDER3
5314.963	FAST_SENDER	N/A
5320.687	RECEIVER	FAST_SENDER
5322.224	SLOW_SENDER3	N/A
5322.977	RECEIVER	SLOW_SENDER3
5323.126	FAST_SENDER	N/A
5329.102	RECEIVER	FAST_SENDER
5330.398	SLOW_SENDER3	N/A
5331.505	FAST_SENDER	N/A
5337.768	RECEIVER	FAST_SENDER
5340.208	FAST_SENDER	N/A
5346.144	RECEIVER	FAST_SENDER
5348.574	FAST_SENDER	N/A
5354.442	RECEIVER	FAST_SENDER
5356.855	FAST_SENDER	N/A
5362.575	RECEIVER	FAST_SENDER
5364.998	FAST_SENDER	N/A
5370.970	RECEIVER	FAST_SENDER
5378.057	FAST_SENDER	N/A
5384.039	RECEIVER	FAST_SENDER
5386.483	FAST_SENDER	N/A
5392.311	RECEIVER	FAST_SENDER
5394.725	FAST_SENDER	N/A
5400.713	RECEIVER	FAST_SENDER
5403.140	FAST_SENDER	N/A
5409.344	RECEIVER	FAST_SENDER
5411.747	FAST_SENDER	N/A
5415.760	SLOW_SENDER2	N/A
5417.671	RECEIVER	FAST_SENDER
5421.887	RECEIVER	SLOW_SENDER2
5425.592	FAST_SENDER	N/A
5427.322	SLOW_SENDER2	N/A
5428.055	RECEIVER	SLOW_SENDER2
5432.399	RECEIVER	FAST_SENDER
5432.500	SLOW_SENDER1	N/A
5433.463	SLOW_SENDER2	N/A
5434.236	RECEIVER	SLOW_SENDER2
5434.801	FAST_SENDER	N/A
5438.390	RECEIVER	SLOW_SENDER1
5440.694	RECEIVER	FAST_SENDER
5441.665	SLOW_SENDER2	N/A
[truncated: 11,335 more rows]
