# Supplementary material for: CATO: Wake-Up reCeiver-bAsed communicaTiOn for Batteryless Devices
Source: Sensors (Basel). 2025 Nov 7;25(22):6813. doi: 10.3390/s25226813 (PMC12655924; doi:10.3390/s25226813)
Supplement: Supplementary file 1 [file sensors-25-06813-s001.zip › File S1_Experimental_and_Simulation_Data/simulation/multiple_les/nodes6/mac_competing_nodes_both.csv]

time_s	node_id	received_from
2.700	FAST_SENDER	N/A
2.700	SLOW_SENDER1	N/A
2.700	SLOW_SENDER2	N/A
2.700	SLOW_SENDER3	N/A
2.700	SLOW_SENDER4	N/A
8.511	RECEIVER	FAST_SENDER
15.693	SLOW_SENDER4	N/A
15.823	SLOW_SENDER2	N/A
16.494	RECEIVER	SLOW_SENDER4
16.781	FAST_SENDER	N/A
16.958	SLOW_SENDER3	N/A
17.617	SLOW_SENDER1	N/A
18.921	SLOW_SENDER4	N/A
22.596	RECEIVER	SLOW_SENDER1
25.621	RECEIVER	SLOW_SENDER2
28.005	SLOW_SENDER1	N/A
28.938	RECEIVER	FAST_SENDER
31.041	SLOW_SENDER2	N/A
31.387	FAST_SENDER	N/A
32.536	SLOW_SENDER3	N/A
32.934	SLOW_SENDER4	N/A
33.005	SLOW_SENDER1	N/A
33.387	FAST_SENDER	N/A
35.387	FAST_SENDER	N/A
36.041	SLOW_SENDER2	N/A
37.387	FAST_SENDER	N/A
38.005	SLOW_SENDER1	N/A
39.387	FAST_SENDER	N/A
39.536	SLOW_SENDER3	N/A
39.934	SLOW_SENDER4	N/A
41.041	SLOW_SENDER2	N/A
41.387	FAST_SENDER	N/A
43.005	SLOW_SENDER1	N/A
43.387	FAST_SENDER	N/A
44.934	SLOW_SENDER4	N/A
45.387	FAST_SENDER	N/A
45.564	RECEIVER	SLOW_SENDER1
46.041	SLOW_SENDER2	N/A
46.536	SLOW_SENDER3	N/A
46.793	RECEIVER	SLOW_SENDER4
47.814	RECEIVER	FAST_SENDER
50.222	FAST_SENDER	N/A
50.957	RECEIVER	SLOW_SENDER3
52.222	FAST_SENDER	N/A
52.997	SLOW_SENDER1	N/A
54.209	SLOW_SENDER4	N/A
54.222	FAST_SENDER	N/A
56.222	FAST_SENDER	N/A
58.222	FAST_SENDER	N/A
58.379	SLOW_SENDER3	N/A
59.642	SLOW_SENDER2	N/A
59.997	SLOW_SENDER1	N/A
60.222	FAST_SENDER	N/A
61.209	SLOW_SENDER4	N/A
62.222	FAST_SENDER	N/A
64.222	FAST_SENDER	N/A
64.990	RECEIVER	FAST_SENDER
64.997	SLOW_SENDER1	N/A
65.379	SLOW_SENDER3	N/A
65.776	RECEIVER	SLOW_SENDER1
66.642	SLOW_SENDER2	N/A
67.429	FAST_SENDER	N/A
68.204	RECEIVER	FAST_SENDER
68.209	SLOW_SENDER4	N/A
68.993	RECEIVER	SLOW_SENDER4
70.644	FAST_SENDER	N/A
71.413	RECEIVER	FAST_SENDER
72.379	SLOW_SENDER3	N/A
73.183	SLOW_SENDER1	N/A
73.188	RECEIVER	SLOW_SENDER3
73.642	SLOW_SENDER2	N/A
73.846	FAST_SENDER	N/A
75.158	RECEIVER	FAST_SENDER
76.399	SLOW_SENDER4	N/A
77.510	RECEIVER	SLOW_SENDER1
77.569	FAST_SENDER	N/A
79.569	FAST_SENDER	N/A
80.592	SLOW_SENDER3	N/A
81.569	FAST_SENDER	N/A
83.399	SLOW_SENDER4	N/A
83.569	FAST_SENDER	N/A
84.932	SLOW_SENDER1	N/A
85.569	FAST_SENDER	N/A
87.569	FAST_SENDER	N/A
87.592	SLOW_SENDER3	N/A
89.569	FAST_SENDER	N/A
90.399	SLOW_SENDER4	N/A
91.569	FAST_SENDER	N/A
92.279	RECEIVER	FAST_SENDER
94.592	SLOW_SENDER3	N/A
94.724	FAST_SENDER	N/A
94.849	RECEIVER	SLOW_SENDER4
96.724	FAST_SENDER	N/A
98.724	FAST_SENDER	N/A
100.724	FAST_SENDER	N/A
101.592	SLOW_SENDER3	N/A
102.253	SLOW_SENDER4	N/A
102.724	FAST_SENDER	N/A
104.724	FAST_SENDER	N/A
106.724	FAST_SENDER	N/A
108.592	SLOW_SENDER3	N/A
108.724	FAST_SENDER	N/A
110.041	RECEIVER	FAST_SENDER
112.428	RECEIVER	SLOW_SENDER3
112.470	FAST_SENDER	N/A
113.229	RECEIVER	FAST_SENDER
115.661	FAST_SENDER	N/A
121.804	RECEIVER	FAST_SENDER
124.221	FAST_SENDER	N/A
125.015	RECEIVER	FAST_SENDER
127.445	FAST_SENDER	N/A
133.467	RECEIVER	FAST_SENDER
135.887	FAST_SENDER	N/A
136.633	RECEIVER	FAST_SENDER
139.078	FAST_SENDER	N/A
145.409	RECEIVER	FAST_SENDER
147.826	FAST_SENDER	N/A
148.622	RECEIVER	FAST_SENDER
151.063	FAST_SENDER	N/A
156.996	RECEIVER	FAST_SENDER
159.426	FAST_SENDER	N/A
160.214	RECEIVER	FAST_SENDER
162.624	FAST_SENDER	N/A
168.575	RECEIVER	FAST_SENDER
170.999	FAST_SENDER	N/A
171.760	RECEIVER	FAST_SENDER
174.184	FAST_SENDER	N/A
179.985	RECEIVER	FAST_SENDER
182.409	FAST_SENDER	N/A
183.180	RECEIVER	FAST_SENDER
185.593	FAST_SENDER	N/A
191.438	RECEIVER	FAST_SENDER
193.852	FAST_SENDER	N/A
194.637	RECEIVER	FAST_SENDER
197.045	FAST_SENDER	N/A
203.330	RECEIVER	FAST_SENDER
205.768	FAST_SENDER	N/A
206.562	RECEIVER	FAST_SENDER
209.003	FAST_SENDER	N/A
214.550	RECEIVER	FAST_SENDER
216.967	FAST_SENDER	N/A
217.740	RECEIVER	FAST_SENDER
220.159	FAST_SENDER	N/A
226.535	RECEIVER	FAST_SENDER
228.957	FAST_SENDER	N/A
229.715	RECEIVER	FAST_SENDER
232.148	FAST_SENDER	N/A
237.964	RECEIVER	FAST_SENDER
239.450	SLOW_SENDER2	N/A
240.208	RECEIVER	SLOW_SENDER2
240.398	FAST_SENDER	N/A
242.647	SLOW_SENDER2	N/A
246.303	RECEIVER	FAST_SENDER
250.360	SLOW_SENDER1	N/A
253.148	RECEIVER	SLOW_SENDER1
253.592	FAST_SENDER	N/A
255.545	SLOW_SENDER2	N/A
255.561	SLOW_SENDER1	N/A
255.592	FAST_SENDER	N/A
256.336	RECEIVER	SLOW_SENDER2
257.592	FAST_SENDER	N/A
258.513	RECEIVER	SLOW_SENDER1
259.592	FAST_SENDER	N/A
261.592	FAST_SENDER	N/A
263.592	FAST_SENDER	N/A
263.784	SLOW_SENDER2	N/A
263.924	SLOW_SENDER1	N/A
264.531	RECEIVER	SLOW_SENDER2
265.592	FAST_SENDER	N/A
266.662	RECEIVER	SLOW_SENDER1
267.592	FAST_SENDER	N/A
267.970	SLOW_SENDER4	N/A
271.951	SLOW_SENDER2	N/A
272.693	RECEIVER	SLOW_SENDER2
274.085	SLOW_SENDER1	N/A
275.698	RECEIVER	SLOW_SENDER4
276.010	SLOW_SENDER3	N/A
279.416	RECEIVER	SLOW_SENDER1
280.113	SLOW_SENDER2	N/A
280.258	FAST_SENDER	N/A
282.258	FAST_SENDER	N/A
282.728	SLOW_SENDER4	N/A
284.258	FAST_SENDER	N/A
286.258	FAST_SENDER	N/A
287.113	SLOW_SENDER2	N/A
287.728	SLOW_SENDER4	N/A
288.258	FAST_SENDER	N/A
288.775	SLOW_SENDER3	N/A
290.258	FAST_SENDER	N/A
292.258	FAST_SENDER	N/A
292.728	SLOW_SENDER4	N/A
293.775	SLOW_SENDER3	N/A
294.113	SLOW_SENDER2	N/A
294.258	FAST_SENDER	N/A
295.142	RECEIVER	SLOW_SENDER4
298.775	SLOW_SENDER3	N/A
303.775	SLOW_SENDER3	N/A
304.893	SLOW_SENDER4	N/A
307.423	FAST_SENDER	N/A
308.775	SLOW_SENDER3	N/A
309.423	FAST_SENDER	N/A
311.423	FAST_SENDER	N/A
311.893	SLOW_SENDER4	N/A
313.423	FAST_SENDER	N/A
313.775	SLOW_SENDER3	N/A
315.423	FAST_SENDER	N/A
317.354	RECEIVER	SLOW_SENDER3
317.423	FAST_SENDER	N/A
318.893	SLOW_SENDER4	N/A
319.423	FAST_SENDER	N/A
321.423	FAST_SENDER	N/A
323.423	FAST_SENDER	N/A
324.801	SLOW_SENDER3	N/A
325.423	FAST_SENDER	N/A
325.893	SLOW_SENDER4	N/A
327.423	FAST_SENDER	N/A
329.423	FAST_SENDER	N/A
331.423	FAST_SENDER	N/A
332.893	SLOW_SENDER4	N/A
333.423	FAST_SENDER	N/A
335.423	FAST_SENDER	N/A
337.423	FAST_SENDER	N/A
339.423	FAST_SENDER	N/A
339.893	SLOW_SENDER4	N/A
341.423	FAST_SENDER	N/A
343.423	FAST_SENDER	N/A
344.158	RECEIVER	FAST_SENDER
346.593	FAST_SENDER	N/A
346.893	SLOW_SENDER4	N/A
347.646	RECEIVER	SLOW_SENDER4
348.757	RECEIVER	FAST_SENDER
351.161	FAST_SENDER	N/A
355.056	SLOW_SENDER4	N/A
355.858	RECEIVER	SLOW_SENDER4
363.285	SLOW_SENDER4	N/A
363.829	FAST_SENDER	N/A
364.582	RECEIVER	FAST_SENDER
367.021	FAST_SENDER	N/A
367.322	RECEIVER	SLOW_SENDER4
369.021	FAST_SENDER	N/A
371.021	FAST_SENDER	N/A
373.021	FAST_SENDER	N/A
375.021	FAST_SENDER	N/A
377.021	FAST_SENDER	N/A
379.021	FAST_SENDER	N/A
381.021	FAST_SENDER	N/A
381.760	RECEIVER	FAST_SENDER
384.171	FAST_SENDER	N/A
389.778	RECEIVER	FAST_SENDER
392.224	FAST_SENDER	N/A
393.013	RECEIVER	FAST_SENDER
395.430	FAST_SENDER	N/A
401.540	RECEIVER	FAST_SENDER
403.972	FAST_SENDER	N/A
404.724	RECEIVER	FAST_SENDER
407.166	FAST_SENDER	N/A
413.245	RECEIVER	FAST_SENDER
415.690	FAST_SENDER	N/A
416.442	RECEIVER	FAST_SENDER
418.871	FAST_SENDER	N/A
424.845	RECEIVER	FAST_SENDER
427.250	FAST_SENDER	N/A
428.033	RECEIVER	FAST_SENDER
430.458	FAST_SENDER	N/A
436.354	RECEIVER	FAST_SENDER
438.800	FAST_SENDER	N/A
439.564	RECEIVER	FAST_SENDER
441.983	FAST_SENDER	N/A
443.150	SLOW_SENDER1	N/A
448.142	RECEIVER	FAST_SENDER
450.586	FAST_SENDER	N/A
451.036	RECEIVER	SLOW_SENDER1
456.437	SLOW_SENDER1	N/A
456.451	RECEIVER	FAST_SENDER
458.859	FAST_SENDER	N/A
458.885	RECEIVER	SLOW_SENDER1
461.880	SLOW_SENDER2	N/A
464.910	RECEIVER	FAST_SENDER
466.287	SLOW_SENDER1	N/A
467.345	FAST_SENDER	N/A
468.102	RECEIVER	FAST_SENDER
470.436	RECEIVER	SLOW_SENDER1
470.525	FAST_SENDER	N/A
472.525	FAST_SENDER	N/A
474.525	FAST_SENDER	N/A
475.220	SLOW_SENDER2	N/A
476.525	FAST_SENDER	N/A
477.845	SLOW_SENDER1	N/A
478.525	FAST_SENDER	N/A
480.220	SLOW_SENDER2	N/A
480.525	FAST_SENDER	N/A
482.525	FAST_SENDER	N/A
484.525	FAST_SENDER	N/A
485.220	SLOW_SENDER2	N/A
485.324	RECEIVER	FAST_SENDER
487.754	FAST_SENDER	N/A
490.220	SLOW_SENDER2	N/A
492.000	SLOW_SENDER3	N/A
492.734	RECEIVER	SLOW_SENDER3
495.178	SLOW_SENDER3	N/A
496.425	SLOW_SENDER2	N/A
497.184	RECEIVER	SLOW_SENDER2
499.231	RECEIVER	SLOW_SENDER3
499.978	FAST_SENDER	N/A
501.978	FAST_SENDER	N/A
503.978	FAST_SENDER	N/A
504.657	SLOW_SENDER3	N/A
505.978	FAST_SENDER	N/A
507.978	FAST_SENDER	N/A
509.220	SLOW_SENDER2	N/A
509.657	SLOW_SENDER3	N/A
509.978	FAST_SENDER	N/A
511.978	FAST_SENDER	N/A
513.978	FAST_SENDER	N/A
514.657	SLOW_SENDER3	N/A
514.762	RECEIVER	FAST_SENDER
516.220	SLOW_SENDER2	N/A
517.202	FAST_SENDER	N/A
519.657	SLOW_SENDER3	N/A
520.466	RECEIVER	SLOW_SENDER3
523.220	SLOW_SENDER2	N/A
525.891	SLOW_SENDER3	N/A
528.204	RECEIVER	SLOW_SENDER3
530.084	FAST_SENDER	N/A
531.040	SLOW_SENDER4	N/A
535.609	SLOW_SENDER3	N/A
535.973	RECEIVER	FAST_SENDER
538.002	RECEIVER	SLOW_SENDER3
543.566	FAST_SENDER	N/A
545.408	SLOW_SENDER3	N/A
546.023	RECEIVER	FAST_SENDER
546.183	SLOW_SENDER4	N/A
546.697	RECEIVER	SLOW_SENDER3
548.308	RECEIVER	SLOW_SENDER4
548.435	FAST_SENDER	N/A
554.099	SLOW_SENDER3	N/A
554.297	RECEIVER	FAST_SENDER
555.708	SLOW_SENDER4	N/A
556.733	FAST_SENDER	N/A
557.525	RECEIVER	FAST_SENDER
559.717	RECEIVER	SLOW_SENDER4
559.940	FAST_SENDER	N/A
561.940	FAST_SENDER	N/A
563.940	FAST_SENDER	N/A
565.940	FAST_SENDER	N/A
567.940	FAST_SENDER	N/A
569.940	FAST_SENDER	N/A
571.940	FAST_SENDER	N/A
573.940	FAST_SENDER	N/A
579.844	RECEIVER	FAST_SENDER
582.277	FAST_SENDER	N/A
583.070	RECEIVER	FAST_SENDER
585.515	FAST_SENDER	N/A
591.485	RECEIVER	FAST_SENDER
593.891	FAST_SENDER	N/A
594.629	RECEIVER	FAST_SENDER
602.487	FAST_SENDER	N/A
603.235	RECEIVER	FAST_SENDER
605.681	FAST_SENDER	N/A
611.734	RECEIVER	FAST_SENDER
618.458	FAST_SENDER	N/A
619.223	RECEIVER	FAST_SENDER
621.650	FAST_SENDER	N/A
627.557	RECEIVER	FAST_SENDER
629.988	FAST_SENDER	N/A
630.732	RECEIVER	FAST_SENDER
633.182	FAST_SENDER	N/A
634.030	SLOW_SENDER1	N/A
639.478	RECEIVER	FAST_SENDER
641.237	RECEIVER	SLOW_SENDER1
646.674	SLOW_SENDER1	N/A
647.154	FAST_SENDER	N/A
647.920	RECEIVER	FAST_SENDER
650.323	FAST_SENDER	N/A
651.267	RECEIVER	SLOW_SENDER1
652.323	FAST_SENDER	N/A
654.323	FAST_SENDER	N/A
656.323	FAST_SENDER	N/A
658.323	FAST_SENDER	N/A
658.715	SLOW_SENDER1	N/A
660.323	FAST_SENDER	N/A
661.114	RECEIVER	SLOW_SENDER1
662.323	FAST_SENDER	N/A
664.323	FAST_SENDER	N/A
670.640	RECEIVER	FAST_SENDER
673.072	FAST_SENDER	N/A
673.857	RECEIVER	FAST_SENDER
676.284	FAST_SENDER	N/A
682.038	RECEIVER	FAST_SENDER
684.471	FAST_SENDER	N/A
685.245	RECEIVER	FAST_SENDER
687.666	FAST_SENDER	N/A
689.110	SLOW_SENDER2	N/A
693.823	RECEIVER	SLOW_SENDER2
699.259	SLOW_SENDER2	N/A
701.082	FAST_SENDER	N/A
701.435	RECEIVER	SLOW_SENDER2
711.219	SLOW_SENDER2	N/A
713.577	RECEIVER	SLOW_SENDER2
713.924	FAST_SENDER	N/A
715.924	FAST_SENDER	N/A
717.924	FAST_SENDER	N/A
718.620	SLOW_SENDER3	N/A
719.924	FAST_SENDER	N/A
720.989	SLOW_SENDER2	N/A
721.727	RECEIVER	SLOW_SENDER2
721.924	FAST_SENDER	N/A
723.360	SLOW_SENDER4	N/A
723.924	FAST_SENDER	N/A
724.085	RECEIVER	SLOW_SENDER4
725.924	FAST_SENDER	N/A
726.513	SLOW_SENDER4	N/A
727.924	FAST_SENDER	N/A
729.127	SLOW_SENDER2	N/A
730.465	RECEIVER	SLOW_SENDER2
732.914	SLOW_SENDER3	N/A
737.914	SLOW_SENDER3	N/A
739.591	SLOW_SENDER4	N/A
741.581	FAST_SENDER	N/A
742.211	RECEIVER	SLOW_SENDER4
742.914	SLOW_SENDER3	N/A
743.581	FAST_SENDER	N/A
743.684	RECEIVER	SLOW_SENDER3
745.581	FAST_SENDER	N/A
747.581	FAST_SENDER	N/A
749.581	FAST_SENDER	N/A
749.623	SLOW_SENDER4	N/A
751.103	SLOW_SENDER3	N/A
751.581	FAST_SENDER	N/A
751.721	RECEIVER	SLOW_SENDER4
752.366	RECEIVER	SLOW_SENDER3
753.581	FAST_SENDER	N/A
755.581	FAST_SENDER	N/A
756.330	RECEIVER	FAST_SENDER
758.770	FAST_SENDER	N/A
759.145	SLOW_SENDER4	N/A
759.767	SLOW_SENDER3	N/A
759.914	RECEIVER	SLOW_SENDER4
761.193	RECEIVER	FAST_SENDER
763.309	RECEIVER	SLOW_SENDER3
763.615	FAST_SENDER	N/A
765.615	FAST_SENDER	N/A
767.615	FAST_SENDER	N/A
769.615	FAST_SENDER	N/A
770.735	SLOW_SENDER3	N/A
771.615	FAST_SENDER	N/A
773.615	FAST_SENDER	N/A
775.615	FAST_SENDER	N/A
777.615	FAST_SENDER	N/A
778.409	RECEIVER	FAST_SENDER
780.858	FAST_SENDER	N/A
786.471	RECEIVER	FAST_SENDER
788.876	FAST_SENDER	N/A
789.638	RECEIVER	FAST_SENDER
792.083	FAST_SENDER	N/A
798.097	RECEIVER	FAST_SENDER
800.537	FAST_SENDER	N/A
801.308	RECEIVER	FAST_SENDER
803.722	FAST_SENDER	N/A
809.794	RECEIVER	FAST_SENDER
812.239	FAST_SENDER	N/A
813.030	RECEIVER	FAST_SENDER
815.476	FAST_SENDER	N/A
821.691	RECEIVER	FAST_SENDER
824.123	FAST_SENDER	N/A
824.590	SLOW_SENDER1	N/A
824.879	RECEIVER	FAST_SENDER
832.537	RECEIVER	SLOW_SENDER1
832.718	FAST_SENDER	N/A
838.486	RECEIVER	FAST_SENDER
839.942	SLOW_SENDER1	N/A
840.887	FAST_SENDER	N/A
841.623	RECEIVER	FAST_SENDER
843.883	RECEIVER	SLOW_SENDER1
844.041	FAST_SENDER	N/A
846.041	FAST_SENDER	N/A
848.041	FAST_SENDER	N/A
850.041	FAST_SENDER	N/A
851.307	SLOW_SENDER1	N/A
852.041	FAST_SENDER	N/A
853.471	RECEIVER	SLOW_SENDER1
854.041	FAST_SENDER	N/A
856.041	FAST_SENDER	N/A
858.041	FAST_SENDER	N/A
863.946	RECEIVER	FAST_SENDER
866.364	FAST_SENDER	N/A
867.143	RECEIVER	FAST_SENDER
869.568	FAST_SENDER	N/A
880.131	RECEIVER	FAST_SENDER
882.560	FAST_SENDER	N/A
883.305	RECEIVER	FAST_SENDER
885.731	FAST_SENDER	N/A
891.432	RECEIVER	FAST_SENDER
893.840	FAST_SENDER	N/A
893.910	SLOW_SENDER2	N/A
894.561	RECEIVER	FAST_SENDER
896.981	FAST_SENDER	N/A
898.676	RECEIVER	SLOW_SENDER2
899.553	RECEIVER	FAST_SENDER
901.978	FAST_SENDER	N/A
903.978	FAST_SENDER	N/A
904.093	SLOW_SENDER2	N/A
904.807	RECEIVER	SLOW_SENDER2
905.978	FAST_SENDER	N/A
907.978	FAST_SENDER	N/A
909.978	FAST_SENDER	N/A
911.978	FAST_SENDER	N/A
913.978	FAST_SENDER	N/A
915.702	SLOW_SENDER2	N/A
915.978	FAST_SENDER	N/A
916.474	RECEIVER	SLOW_SENDER2
917.978	FAST_SENDER	N/A
919.978	FAST_SENDER	N/A
921.978	FAST_SENDER	N/A
922.721	RECEIVER	FAST_SENDER
923.440	SLOW_SENDER4	N/A
923.913	SLOW_SENDER2	N/A
924.664	RECEIVER	SLOW_SENDER2
925.150	FAST_SENDER	N/A
929.222	RECEIVER	SLOW_SENDER4
931.633	RECEIVER	FAST_SENDER
932.087	SLOW_SENDER2	N/A
932.836	RECEIVER	SLOW_SENDER2
934.078	FAST_SENDER	N/A
934.623	SLOW_SENDER4	N/A
935.180	SLOW_SENDER3	N/A
935.352	RECEIVER	SLOW_SENDER4
940.244	SLOW_SENDER2	N/A
940.629	RECEIVER	FAST_SENDER
940.780	SLOW_SENDER4	N/A
941.304	RECEIVER	SLOW_SENDER3
944.644	RECEIVER	SLOW_SENDER4
946.714	SLOW_SENDER3	N/A
948.570	FAST_SENDER	N/A
950.570	FAST_SENDER	N/A
951.714	SLOW_SENDER3	N/A
952.084	SLOW_SENDER4	N/A
952.570	FAST_SENDER	N/A
952.843	RECEIVER	SLOW_SENDER4
954.570	FAST_SENDER	N/A
956.570	FAST_SENDER	N/A
956.714	SLOW_SENDER3	N/A
958.570	FAST_SENDER	N/A
960.273	SLOW_SENDER4	N/A
960.570	FAST_SENDER	N/A
961.055	RECEIVER	SLOW_SENDER4
961.714	SLOW_SENDER3	N/A
962.463	RECEIVER	SLOW_SENDER3
962.570	FAST_SENDER	N/A
967.864	SLOW_SENDER3	N/A
968.238	RECEIVER	FAST_SENDER
968.471	SLOW_SENDER4	N/A
969.230	RECEIVER	SLOW_SENDER4
971.940	RECEIVER	SLOW_SENDER3
976.034	FAST_SENDER	N/A
976.633	SLOW_SENDER4	N/A
978.034	FAST_SENDER	N/A
979.361	SLOW_SENDER3	N/A
980.034	FAST_SENDER	N/A
980.154	RECEIVER	SLOW_SENDER3
982.034	FAST_SENDER	N/A
983.633	SLOW_SENDER4	N/A
984.034	FAST_SENDER	N/A
986.034	FAST_SENDER	N/A
987.564	SLOW_SENDER3	N/A
988.034	FAST_SENDER	N/A
988.328	RECEIVER	SLOW_SENDER3
990.034	FAST_SENDER	N/A
990.633	SLOW_SENDER4	N/A
991.433	RECEIVER	SLOW_SENDER4
995.736	SLOW_SENDER3	N/A
995.923	RECEIVER	FAST_SENDER
998.366	FAST_SENDER	N/A
998.850	SLOW_SENDER4	N/A
999.647	RECEIVER	SLOW_SENDER4
1004.346	RECEIVER	FAST_SENDER
1006.769	FAST_SENDER	N/A
1012.480	RECEIVER	FAST_SENDER
1014.891	FAST_SENDER	N/A
1016.850	SLOW_SENDER1	N/A
1020.860	RECEIVER	FAST_SENDER
1022.389	RECEIVER	SLOW_SENDER1
1023.307	FAST_SENDER	N/A
1027.793	SLOW_SENDER1	N/A
1028.588	RECEIVER	SLOW_SENDER1
1029.505	RECEIVER	FAST_SENDER
1031.935	FAST_SENDER	N/A
1033.935	FAST_SENDER	N/A
1035.935	FAST_SENDER	N/A
1037.935	FAST_SENDER	N/A
1039.507	SLOW_SENDER1	N/A
1039.935	FAST_SENDER	N/A
1040.269	RECEIVER	SLOW_SENDER1
1041.935	FAST_SENDER	N/A
1043.935	FAST_SENDER	N/A
1045.935	FAST_SENDER	N/A
1047.709	SLOW_SENDER1	N/A
1049.012	RECEIVER	SLOW_SENDER1
1052.125	RECEIVER	FAST_SENDER
1054.534	FAST_SENDER	N/A
1056.446	SLOW_SENDER1	N/A
1057.222	RECEIVER	SLOW_SENDER1
1060.431	RECEIVER	FAST_SENDER
1062.845	FAST_SENDER	N/A
1064.651	SLOW_SENDER1	N/A
1065.379	RECEIVER	SLOW_SENDER1
1068.467	RECEIVER	FAST_SENDER
1070.891	FAST_SENDER	N/A
1076.948	RECEIVER	FAST_SENDER
1079.352	FAST_SENDER	N/A
1085.295	RECEIVER	FAST_SENDER
1087.718	FAST_SENDER	N/A
1093.695	RECEIVER	FAST_SENDER
1096.141	FAST_SENDER	N/A
1102.075	RECEIVER	FAST_SENDER
1104.512	FAST_SENDER	N/A
1104.600	SLOW_SENDER2	N/A
1109.444	RECEIVER	SLOW_SENDER2
1110.714	RECEIVER	FAST_SENDER
1113.139	FAST_SENDER	N/A
1114.878	SLOW_SENDER2	N/A
1115.139	FAST_SENDER	N/A
1115.643	RECEIVER	SLOW_SENDER2
1117.139	FAST_SENDER	N/A
1119.139	FAST_SENDER	N/A
1121.057	SLOW_SENDER2	N/A
1121.139	FAST_SENDER	N/A
1123.139	FAST_SENDER	N/A
1125.139	FAST_SENDER	N/A
1126.802	RECEIVER	SLOW_SENDER2
1127.139	FAST_SENDER	N/A
1129.139	FAST_SENDER	N/A
1131.139	FAST_SENDER	N/A
1133.139	FAST_SENDER	N/A
1134.216	SLOW_SENDER2	N/A
1134.991	RECEIVER	SLOW_SENDER2
1135.139	FAST_SENDER	N/A
1137.139	FAST_SENDER	N/A
1139.139	FAST_SENDER	N/A
1144.934	RECEIVER	FAST_SENDER
1147.369	FAST_SENDER	N/A
1160.434	FAST_SENDER	N/A
1161.400	SLOW_SENDER3	N/A
1163.290	SLOW_SENDER4	N/A
1165.730	RECEIVER	SLOW_SENDER3
1166.874	RECEIVER	FAST_SENDER
1168.082	RECEIVER	SLOW_SENDER4
1169.319	FAST_SENDER	N/A
1171.171	SLOW_SENDER3	N/A
1171.939	RECEIVER	SLOW_SENDER3
1173.504	SLOW_SENDER4	N/A
1175.355	RECEIVER	FAST_SENDER
1177.347	SLOW_SENDER3	N/A
1177.468	RECEIVER	SLOW_SENDER4
1177.768	FAST_SENDER	N/A
1179.768	FAST_SENDER	N/A
1181.768	FAST_SENDER	N/A
1182.347	SLOW_SENDER3	N/A
1183.768	FAST_SENDER	N/A
1184.900	SLOW_SENDER4	N/A
1185.768	FAST_SENDER	N/A
1187.347	SLOW_SENDER3	N/A
1187.768	FAST_SENDER	N/A
1189.768	FAST_SENDER	N/A
1191.768	FAST_SENDER	N/A
1192.347	SLOW_SENDER3	N/A
1193.768	FAST_SENDER	N/A
1195.768	FAST_SENDER	N/A
1197.347	SLOW_SENDER3	N/A
1197.768	FAST_SENDER	N/A
1199.768	FAST_SENDER	N/A
1201.768	FAST_SENDER	N/A
1202.347	SLOW_SENDER3	N/A
1207.347	SLOW_SENDER3	N/A
1207.833	RECEIVER	FAST_SENDER
1210.885	RECEIVER	SLOW_SENDER3
1215.529	FAST_SENDER	N/A
1217.529	FAST_SENDER	N/A
1218.324	SLOW_SENDER3	N/A
1219.093	RECEIVER	SLOW_SENDER3
1219.529	FAST_SENDER	N/A
1221.529	FAST_SENDER	N/A
1223.529	FAST_SENDER	N/A
1225.529	FAST_SENDER	N/A
1226.509	SLOW_SENDER3	N/A
1227.265	RECEIVER	SLOW_SENDER3
1227.529	FAST_SENDER	N/A
1229.020	SLOW_SENDER1	N/A
1229.529	FAST_SENDER	N/A
1234.072	RECEIVER	SLOW_SENDER1
1234.701	SLOW_SENDER3	N/A
1235.114	RECEIVER	FAST_SENDER
1237.524	FAST_SENDER	N/A
1239.486	SLOW_SENDER1	N/A
1239.524	FAST_SENDER	N/A
1241.524	FAST_SENDER	N/A
1243.524	FAST_SENDER	N/A
1244.486	SLOW_SENDER1	N/A
1245.524	FAST_SENDER	N/A
1247.524	FAST_SENDER	N/A
1249.486	SLOW_SENDER1	N/A
1249.524	FAST_SENDER	N/A
1251.524	FAST_SENDER	N/A
1254.486	SLOW_SENDER1	N/A
1255.257	RECEIVER	SLOW_SENDER1
1257.181	RECEIVER	FAST_SENDER
1259.613	FAST_SENDER	N/A
1260.666	SLOW_SENDER1	N/A
1261.459	RECEIVER	SLOW_SENDER1
1265.723	RECEIVER	FAST_SENDER
1266.872	SLOW_SENDER1	N/A
1267.652	RECEIVER	SLOW_SENDER1
1268.139	FAST_SENDER	N/A
1274.079	RECEIVER	FAST_SENDER
1275.057	SLOW_SENDER1	N/A
1275.814	RECEIVER	SLOW_SENDER1
1276.499	FAST_SENDER	N/A
1283.280	RECEIVER	FAST_SENDER
1285.687	FAST_SENDER	N/A
1287.146	SLOW_SENDER1	N/A
1287.687	FAST_SENDER	N/A
1287.923	RECEIVER	SLOW_SENDER1
1289.687	FAST_SENDER	N/A
1291.687	FAST_SENDER	N/A
1293.687	FAST_SENDER	N/A
1295.327	SLOW_SENDER1	N/A
1295.687	FAST_SENDER	N/A
1296.119	RECEIVER	SLOW_SENDER1
1297.687	FAST_SENDER	N/A
1298.460	SLOW_SENDER2	N/A
1299.687	FAST_SENDER	N/A
1304.296	RECEIVER	SLOW_SENDER2
1306.121	RECEIVER	FAST_SENDER
1309.704	SLOW_SENDER2	N/A
1313.358	FAST_SENDER	N/A
1314.249	RECEIVER	SLOW_SENDER2
1315.358	FAST_SENDER	N/A
1317.358	FAST_SENDER	N/A
1319.358	FAST_SENDER	N/A
1321.358	FAST_SENDER	N/A
1321.696	SLOW_SENDER2	N/A
1322.442	RECEIVER	SLOW_SENDER2
1323.358	FAST_SENDER	N/A
1325.358	FAST_SENDER	N/A
1327.358	FAST_SENDER	N/A
1329.880	SLOW_SENDER2	N/A
1330.651	RECEIVER	SLOW_SENDER2
1333.149	RECEIVER	FAST_SENDER
1335.560	FAST_SENDER	N/A
1338.075	SLOW_SENDER2	N/A
1338.852	RECEIVER	SLOW_SENDER2
1341.108	RECEIVER	FAST_SENDER
1343.528	FAST_SENDER	N/A
1346.279	SLOW_SENDER2	N/A
1347.041	RECEIVER	SLOW_SENDER2
1349.752	RECEIVER	FAST_SENDER
1352.120	SLOW_SENDER4	N/A
1352.163	FAST_SENDER	N/A
1354.491	SLOW_SENDER2	N/A
1355.235	RECEIVER	SLOW_SENDER2
1357.740	RECEIVER	SLOW_SENDER4
1358.844	RECEIVER	FAST_SENDER
1363.149	SLOW_SENDER4	N/A
1365.797	FAST_SENDER	N/A
1367.317	RECEIVER	SLOW_SENDER4
1367.797	FAST_SENDER	N/A
1369.797	FAST_SENDER	N/A
1371.797	FAST_SENDER	N/A
1373.797	FAST_SENDER	N/A
1374.767	SLOW_SENDER4	N/A
1375.504	RECEIVER	SLOW_SENDER4
1375.797	FAST_SENDER	N/A
1377.797	FAST_SENDER	N/A
1379.797	FAST_SENDER	N/A
1382.948	SLOW_SENDER4	N/A
1383.694	RECEIVER	SLOW_SENDER4
1390.326	RECEIVER	FAST_SENDER
1391.120	SLOW_SENDER4	N/A
1391.895	RECEIVER	SLOW_SENDER4
1392.743	FAST_SENDER	N/A
1398.261	RECEIVER	FAST_SENDER
1399.313	SLOW_SENDER4	N/A
1400.054	RECEIVER	SLOW_SENDER4
1400.683	FAST_SENDER	N/A
1401.130	SLOW_SENDER3	N/A
1406.708	RECEIVER	FAST_SENDER
1407.476	SLOW_SENDER4	N/A
1408.217	RECEIVER	SLOW_SENDER4
1409.137	FAST_SENDER	N/A
1415.362	RECEIVER	FAST_SENDER
1415.636	SLOW_SENDER3	N/A
1416.393	RECEIVER	SLOW_SENDER3
1417.788	FAST_SENDER	N/A
1423.802	SLOW_SENDER3	N/A
1423.828	RECEIVER	FAST_SENDER
1424.568	RECEIVER	SLOW_SENDER3
1426.238	FAST_SENDER	N/A
1431.970	SLOW_SENDER3	N/A
1432.080	RECEIVER	FAST_SENDER
1434.482	FAST_SENDER	N/A
1436.281	RECEIVER	SLOW_SENDER3
1441.138	RECEIVER	FAST_SENDER
1443.575	FAST_SENDER	N/A
1443.728	SLOW_SENDER3	N/A
1444.489	RECEIVER	SLOW_SENDER3
1445.575	FAST_SENDER	N/A
1447.575	FAST_SENDER	N/A
1449.575	FAST_SENDER	N/A
1451.575	FAST_SENDER	N/A
1453.575	FAST_SENDER	N/A
1455.575	FAST_SENDER	N/A
1457.575	FAST_SENDER	N/A
1459.670	SLOW_SENDER1	N/A
1463.685	RECEIVER	FAST_SENDER
1465.648	RECEIVER	SLOW_SENDER1
1466.093	FAST_SENDER	N/A
1471.077	SLOW_SENDER1	N/A
1471.850	RECEIVER	SLOW_SENDER1
1479.279	FAST_SENDER	N/A
1481.279	FAST_SENDER	N/A
1482.513	SLOW_SENDER1	N/A
1483.279	FAST_SENDER	N/A
1483.317	RECEIVER	SLOW_SENDER1
1485.279	FAST_SENDER	N/A
1487.279	FAST_SENDER	N/A
1489.279	FAST_SENDER	N/A
1490.747	SLOW_SENDER1	N/A
1491.279	FAST_SENDER	N/A
1491.520	RECEIVER	SLOW_SENDER1
1493.279	FAST_SENDER	N/A
1498.924	SLOW_SENDER1	N/A
1499.233	RECEIVER	FAST_SENDER
1507.096	FAST_SENDER	N/A
1513.153	RECEIVER	FAST_SENDER
1515.570	FAST_SENDER	N/A
1518.730	SLOW_SENDER2	N/A
1521.138	RECEIVER	FAST_SENDER
1523.281	RECEIVER	SLOW_SENDER2
1523.585	FAST_SENDER	N/A
1525.585	FAST_SENDER	N/A
1527.585	FAST_SENDER	N/A
1528.689	SLOW_SENDER2	N/A
1529.439	RECEIVER	SLOW_SENDER2
1529.585	FAST_SENDER	N/A
1531.585	FAST_SENDER	N/A
1533.585	FAST_SENDER	N/A
1535.585	FAST_SENDER	N/A
1537.585	FAST_SENDER	N/A
1539.585	FAST_SENDER	N/A
1540.324	SLOW_SENDER2	N/A
1541.102	RECEIVER	SLOW_SENDER2
1541.585	FAST_SENDER	N/A
1543.585	FAST_SENDER	N/A
1545.585	FAST_SENDER	N/A
1548.541	SLOW_SENDER2	N/A
1549.347	RECEIVER	SLOW_SENDER2
1551.440	RECEIVER	FAST_SENDER
1553.890	FAST_SENDER	N/A
1556.774	SLOW_SENDER2	N/A
1557.496	RECEIVER	SLOW_SENDER2
1559.608	RECEIVER	FAST_SENDER
1564.909	SLOW_SENDER2	N/A
1565.653	RECEIVER	SLOW_SENDER2
1566.620	FAST_SENDER	N/A
1571.740	SLOW_SENDER4	N/A
1573.155	RECEIVER	FAST_SENDER
1575.578	FAST_SENDER	N/A
1577.617	RECEIVER	SLOW_SENDER4
1581.358	RECEIVER	FAST_SENDER
1583.771	FAST_SENDER	N/A
1585.012	SLOW_SENDER4	N/A
1585.740	RECEIVER	SLOW_SENDER4
1589.304	RECEIVER	FAST_SENDER
1591.728	FAST_SENDER	N/A
1593.146	SLOW_SENDER4	N/A
1594.456	RECEIVER	SLOW_SENDER4
1597.627	RECEIVER	FAST_SENDER
1600.047	FAST_SENDER	N/A
1601.881	SLOW_SENDER4	N/A
1603.189	RECEIVER	SLOW_SENDER4
1605.995	RECEIVER	FAST_SENDER
1608.030	SLOW_SENDER3	N/A
1608.431	FAST_SENDER	N/A
1610.639	SLOW_SENDER4	N/A
1614.190	RECEIVER	SLOW_SENDER3
1618.775	RECEIVER	FAST_SENDER
1619.590	SLOW_SENDER3	N/A
1621.201	FAST_SENDER	N/A
1624.590	SLOW_SENDER3	N/A
1626.908	RECEIVER	FAST_SENDER
1629.347	FAST_SENDER	N/A
1629.590	SLOW_SENDER3	N/A
1634.590	SLOW_SENDER3	N/A
1635.241	RECEIVER	FAST_SENDER
1638.690	RECEIVER	SLOW_SENDER3
1642.459	FAST_SENDER	N/A
1644.459	FAST_SENDER	N/A
1646.112	SLOW_SENDER3	N/A
1646.459	FAST_SENDER	N/A
1646.872	RECEIVER	SLOW_SENDER3
1648.459	FAST_SENDER	N/A
1650.459	FAST_SENDER	N/A
1652.459	FAST_SENDER	N/A
1654.304	SLOW_SENDER3	N/A
1654.459	FAST_SENDER	N/A
1655.073	RECEIVER	SLOW_SENDER3
1656.459	FAST_SENDER	N/A
1662.518	SLOW_SENDER3	N/A
1662.733	RECEIVER	FAST_SENDER
1664.430	SLOW_SENDER1	N/A
1665.168	FAST_SENDER	N/A
1668.864	RECEIVER	SLOW_SENDER1
1671.530	RECEIVER	FAST_SENDER
1673.971	FAST_SENDER	N/A
1674.314	SLOW_SENDER1	N/A
1675.971	FAST_SENDER	N/A
1677.971	FAST_SENDER	N/A
1679.314	SLOW_SENDER1	N/A
1679.971	FAST_SENDER	N/A
1681.971	FAST_SENDER	N/A
1683.971	FAST_SENDER	N/A
1684.314	SLOW_SENDER1	N/A
1685.971	FAST_SENDER	N/A
1687.971	FAST_SENDER	N/A
1689.314	SLOW_SENDER1	N/A
1690.093	RECEIVER	SLOW_SENDER1
1694.234	RECEIVER	FAST_SENDER
1695.506	SLOW_SENDER1	N/A
1696.263	RECEIVER	SLOW_SENDER1
1696.667	FAST_SENDER	N/A
1701.697	SLOW_SENDER1	N/A
1702.337	RECEIVER	FAST_SENDER
1703.004	RECEIVER	SLOW_SENDER1
1704.753	FAST_SENDER	N/A
1710.420	SLOW_SENDER1	N/A
1710.926	RECEIVER	FAST_SENDER
1713.346	FAST_SENDER	N/A
1714.431	RECEIVER	SLOW_SENDER1
1715.346	FAST_SENDER	N/A
1717.346	FAST_SENDER	N/A
1719.346	FAST_SENDER	N/A
1721.346	FAST_SENDER	N/A
1721.836	SLOW_SENDER1	N/A
1722.612	RECEIVER	SLOW_SENDER1
1723.346	FAST_SENDER	N/A
1725.346	FAST_SENDER	N/A
1727.346	FAST_SENDER	N/A
1729.330	SLOW_SENDER2	N/A
1730.018	SLOW_SENDER1	N/A
1733.590	RECEIVER	FAST_SENDER
1735.375	RECEIVER	SLOW_SENDER2
1736.036	FAST_SENDER	N/A
1740.811	SLOW_SENDER2	N/A
1741.571	RECEIVER	SLOW_SENDER2
1746.458	RECEIVER	FAST_SENDER
1747.001	SLOW_SENDER2	N/A
1747.787	RECEIVER	SLOW_SENDER2
1748.900	FAST_SENDER	N/A
1755.050	RECEIVER	FAST_SENDER
1755.190	SLOW_SENDER2	N/A
1759.171	RECEIVER	SLOW_SENDER2
1759.522	FAST_SENDER	N/A
1761.522	FAST_SENDER	N/A
1763.522	FAST_SENDER	N/A
1765.522	FAST_SENDER	N/A
1766.619	SLOW_SENDER2	N/A
1767.368	RECEIVER	SLOW_SENDER2
1767.522	FAST_SENDER	N/A
1769.522	FAST_SENDER	N/A
1771.522	FAST_SENDER	N/A
1773.522	FAST_SENDER	N/A
1774.768	SLOW_SENDER2	N/A
1775.563	RECEIVER	SLOW_SENDER2
1778.030	SLOW_SENDER4	N/A
1779.816	RECEIVER	FAST_SENDER
1782.239	FAST_SENDER	N/A
1784.303	RECEIVER	SLOW_SENDER4
1788.313	RECEIVER	FAST_SENDER
1789.704	SLOW_SENDER4	N/A
1790.456	RECEIVER	SLOW_SENDER4
1790.758	FAST_SENDER	N/A
1795.884	SLOW_SENDER4	N/A
1796.606	RECEIVER	FAST_SENDER
1800.504	RECEIVER	SLOW_SENDER4
1801.110	FAST_SENDER	N/A
1803.110	FAST_SENDER	N/A
1805.110	FAST_SENDER	N/A
1807.110	FAST_SENDER	N/A
1807.936	SLOW_SENDER4	N/A
1808.722	RECEIVER	SLOW_SENDER4
1809.110	FAST_SENDER	N/A
1811.110	FAST_SENDER	N/A
1813.110	FAST_SENDER	N/A
1815.110	FAST_SENDER	N/A
1816.138	SLOW_SENDER4	N/A
1816.874	RECEIVER	SLOW_SENDER4
1821.189	RECEIVER	FAST_SENDER
1823.635	FAST_SENDER	N/A
1824.307	SLOW_SENDER4	N/A
1825.117	RECEIVER	SLOW_SENDER4
1828.980	SLOW_SENDER3	N/A
1829.998	RECEIVER	FAST_SENDER
1832.443	FAST_SENDER	N/A
1835.052	RECEIVER	SLOW_SENDER3
1838.757	RECEIVER	FAST_SENDER
1840.456	SLOW_SENDER3	N/A
1841.202	FAST_SENDER	N/A
1841.240	RECEIVER	SLOW_SENDER3
1846.647	SLOW_SENDER3	N/A
1847.936	RECEIVER	SLOW_SENDER3
1851.691	RECEIVER	FAST_SENDER
1854.092	FAST_SENDER	N/A
1855.372	SLOW_SENDER3	N/A
1856.135	RECEIVER	SLOW_SENDER3
1859.910	RECEIVER	FAST_SENDER
1863.578	SLOW_SENDER3	N/A
1864.309	RECEIVER	SLOW_SENDER3
1866.632	FAST_SENDER	N/A
1871.715	SLOW_SENDER3	N/A
1872.449	RECEIVER	SLOW_SENDER3
1879.115	FAST_SENDER	N/A
1879.872	SLOW_SENDER3	N/A
1880.621	RECEIVER	SLOW_SENDER3
1885.272	RECEIVER	FAST_SENDER
1886.220	SLOW_SENDER1	N/A
1887.692	FAST_SENDER	N/A
1888.066	SLOW_SENDER3	N/A
1888.840	RECEIVER	SLOW_SENDER3
1890.575	RECEIVER	SLOW_SENDER1
1893.635	RECEIVER	FAST_SENDER
1896.002	SLOW_SENDER1	N/A
1896.084	FAST_SENDER	N/A
1896.273	SLOW_SENDER3	N/A
1896.755	RECEIVER	SLOW_SENDER1
1898.084	FAST_SENDER	N/A
1900.084	FAST_SENDER	N/A
1902.084	FAST_SENDER	N/A
1902.168	SLOW_SENDER1	N/A
1902.929	RECEIVER	SLOW_SENDER1
1904.084	FAST_SENDER	N/A
1906.084	FAST_SENDER	N/A
1908.084	FAST_SENDER	N/A
1910.084	FAST_SENDER	N/A
1910.337	SLOW_SENDER1	N/A
1911.097	RECEIVER	SLOW_SENDER1
1915.546	RECEIVER	FAST_SENDER
1917.966	FAST_SENDER	N/A
1918.499	SLOW_SENDER1	N/A
1919.263	RECEIVER	SLOW_SENDER1
1924.585	RECEIVER	FAST_SENDER
1926.676	SLOW_SENDER1	N/A
1927.021	FAST_SENDER	N/A
1927.446	RECEIVER	SLOW_SENDER1
1933.322	RECEIVER	FAST_SENDER
1934.854	SLOW_SENDER1	N/A
1935.613	RECEIVER	SLOW_SENDER1
1935.771	FAST_SENDER	N/A
1939.330	SLOW_SENDER2	N/A
1942.322	RECEIVER	FAST_SENDER
1943.023	SLOW_SENDER1	N/A
1943.815	RECEIVER	SLOW_SENDER1
1944.739	FAST_SENDER	N/A
1944.945	RECEIVER	SLOW_SENDER2
1950.334	RECEIVER	FAST_SENDER
1950.392	SLOW_SENDER2	N/A
1951.204	RECEIVER	SLOW_SENDER2
1951.262	SLOW_SENDER1	N/A
1952.050	RECEIVER	SLOW_SENDER1
1952.784	FAST_SENDER	N/A
1956.648	SLOW_SENDER2	N/A
1957.389	RECEIVER	SLOW_SENDER2
1958.663	RECEIVER	FAST_SENDER
1959.491	SLOW_SENDER1	N/A
1960.267	RECEIVER	SLOW_SENDER1
1961.076	FAST_SENDER	N/A
1964.830	SLOW_SENDER2	N/A
1965.627	RECEIVER	SLOW_SENDER2
1966.845	RECEIVER	FAST_SENDER
1969.294	FAST_SENDER	N/A
1973.051	SLOW_SENDER2	N/A
1973.840	RECEIVER	SLOW_SENDER2
1974.906	RECEIVER	FAST_SENDER
1977.327	FAST_SENDER	N/A
1981.265	SLOW_SENDER2	N/A
1982.029	RECEIVER	SLOW_SENDER2
1982.924	RECEIVER	FAST_SENDER
1985.372	FAST_SENDER	N/A
1988.690	SLOW_SENDER4	N/A
1989.434	SLOW_SENDER2	N/A
1990.188	RECEIVER	SLOW_SENDER2
1991.591	RECEIVER	FAST_SENDER
1993.994	FAST_SENDER	N/A
1994.973	RECEIVER	SLOW_SENDER4
1997.627	SLOW_SENDER2	N/A
1998.401	RECEIVER	SLOW_SENDER2
1999.737	RECEIVER	FAST_SENDER
2000.396	SLOW_SENDER4	N/A
2001.163	RECEIVER	SLOW_SENDER4
2002.139	FAST_SENDER	N/A
2005.835	SLOW_SENDER2	N/A
2008.700	RECEIVER	FAST_SENDER
2011.141	FAST_SENDER	N/A
2012.835	SLOW_SENDER2	N/A
2013.114	SLOW_SENDER4	N/A
2013.141	FAST_SENDER	N/A
2013.843	RECEIVER	SLOW_SENDER4
2015.141	FAST_SENDER	N/A
2017.141	FAST_SENDER	N/A
2019.141	FAST_SENDER	N/A
2019.835	SLOW_SENDER2	N/A
2020.595	RECEIVER	SLOW_SENDER2
2021.141	FAST_SENDER	N/A
2021.281	SLOW_SENDER4	N/A
2022.070	RECEIVER	SLOW_SENDER4
2023.141	FAST_SENDER	N/A
2025.141	FAST_SENDER	N/A
2028.010	SLOW_SENDER2	N/A
2028.811	RECEIVER	SLOW_SENDER2
2029.504	SLOW_SENDER4	N/A
2030.220	RECEIVER	SLOW_SENDER4
2031.582	RECEIVER	FAST_SENDER
2033.994	FAST_SENDER	N/A
2036.258	SLOW_SENDER2	N/A
2037.034	RECEIVER	SLOW_SENDER2
2037.663	SLOW_SENDER4	N/A
2045.861	SLOW_SENDER4	N/A
2046.806	FAST_SENDER	N/A
2059.666	FAST_SENDER	N/A
2061.980	SLOW_SENDER3	N/A
2072.369	FAST_SENDER	N/A
2075.239	SLOW_SENDER3	N/A
2084.800	FAST_SENDER	N/A
2086.800	FAST_SENDER	N/A
2088.754	SLOW_SENDER3	N/A
2088.800	FAST_SENDER	N/A
2090.800	FAST_SENDER	N/A
2092.800	FAST_SENDER	N/A
2094.800	FAST_SENDER	N/A
2096.800	FAST_SENDER	N/A
2098.800	FAST_SENDER	N/A
2111.342	FAST_SENDER	N/A
2123.810	SLOW_SENDER1	N/A
2124.059	FAST_SENDER	N/A
2137.042	FAST_SENDER	N/A
2137.066	SLOW_SENDER1	N/A
2150.355	SLOW_SENDER1	N/A
2150.389	FAST_SENDER	N/A
2152.389	FAST_SENDER	N/A
2154.389	FAST_SENDER	N/A
2156.389	FAST_SENDER	N/A
2158.389	FAST_SENDER	N/A
2160.389	FAST_SENDER	N/A
2162.389	FAST_SENDER	N/A
2164.389	FAST_SENDER	N/A
2177.028	FAST_SENDER	N/A
2189.686	FAST_SENDER	N/A
2200.670	SLOW_SENDER2	N/A
2202.160	SLOW_SENDER4	N/A
2202.545	FAST_SENDER	N/A
2206.526	RECEIVER	SLOW_SENDER2
2209.549	RECEIVER	FAST_SENDER
2210.338	RECEIVER	SLOW_SENDER4
2213.723	SLOW_SENDER2	N/A
2215.782	SLOW_SENDER4	N/A
2215.815	RECEIVER	SLOW_SENDER2
2216.405	FAST_SENDER	N/A
2216.554	RECEIVER	SLOW_SENDER4
2218.712	RECEIVER	FAST_SENDER
2221.115	FAST_SENDER	N/A
2223.232	SLOW_SENDER2	N/A
2223.993	RECEIVER	SLOW_SENDER2
2223.995	SLOW_SENDER4	N/A
2226.394	RECEIVER	SLOW_SENDER4
2227.442	RECEIVER	FAST_SENDER
2229.851	FAST_SENDER	N/A
2230.654	RECEIVER	FAST_SENDER
2231.418	SLOW_SENDER2	N/A
2232.168	RECEIVER	SLOW_SENDER2
2233.100	FAST_SENDER	N/A
2233.806	SLOW_SENDER4	N/A
2233.886	RECEIVER	FAST_SENDER
2234.587	RECEIVER	SLOW_SENDER4
2236.310	FAST_SENDER	N/A
2239.596	SLOW_SENDER2	N/A
2240.347	RECEIVER	SLOW_SENDER2
2242.033	SLOW_SENDER4	N/A
2242.523	RECEIVER	FAST_SENDER
2244.942	FAST_SENDER	N/A
2247.747	SLOW_SENDER2	N/A
2248.519	RECEIVER	SLOW_SENDER2
2251.108	RECEIVER	FAST_SENDER
2252.980	SLOW_SENDER3	N/A
2253.535	FAST_SENDER	N/A
2255.942	SLOW_SENDER2	N/A
2256.699	RECEIVER	SLOW_SENDER2
2259.348	RECEIVER	FAST_SENDER
2261.766	FAST_SENDER	N/A
2263.782	SLOW_SENDER3	N/A
2264.119	SLOW_SENDER2	N/A
2264.582	RECEIVER	SLOW_SENDER3
2267.238	RECEIVER	FAST_SENDER
2269.685	FAST_SENDER	N/A
2272.014	SLOW_SENDER3	N/A
2272.810	RECEIVER	SLOW_SENDER3
2275.395	RECEIVER	FAST_SENDER
2277.840	FAST_SENDER	N/A
2280.239	SLOW_SENDER3	N/A
2281.032	RECEIVER	SLOW_SENDER3
2283.696	RECEIVER	FAST_SENDER
2286.129	FAST_SENDER	N/A
2288.436	SLOW_SENDER3	N/A
2289.241	RECEIVER	SLOW_SENDER3
2292.104	RECEIVER	FAST_SENDER
2294.549	FAST_SENDER	N/A
2296.683	SLOW_SENDER3	N/A
2297.453	RECEIVER	SLOW_SENDER3
2300.872	RECEIVER	FAST_SENDER
2303.274	FAST_SENDER	N/A
2304.854	SLOW_SENDER3	N/A
2306.122	RECEIVER	SLOW_SENDER3
2309.181	RECEIVER	FAST_SENDER
2311.631	FAST_SENDER	N/A
2313.563	SLOW_SENDER3	N/A
2314.346	RECEIVER	SLOW_SENDER3
2314.610	SLOW_SENDER1	N/A
2317.846	RECEIVER	FAST_SENDER
2318.893	RECEIVER	SLOW_SENDER1
2320.263	FAST_SENDER	N/A
2321.766	SLOW_SENDER3	N/A
2324.321	SLOW_SENDER1	N/A
2325.104	RECEIVER	SLOW_SENDER1
2330.525	RECEIVER	FAST_SENDER
2332.957	FAST_SENDER	N/A
2334.957	FAST_SENDER	N/A
2335.871	SLOW_SENDER1	N/A
2336.612	RECEIVER	SLOW_SENDER1
2336.957	FAST_SENDER	N/A
2338.957	FAST_SENDER	N/A
2340.957	FAST_SENDER	N/A
2342.957	FAST_SENDER	N/A
2344.049	SLOW_SENDER1	N/A
2344.805	RECEIVER	SLOW_SENDER1
2344.957	FAST_SENDER	N/A
2346.957	FAST_SENDER	N/A
2352.222	SLOW_SENDER1	N/A
2352.944	RECEIVER	SLOW_SENDER1
2353.718	RECEIVER	FAST_SENDER
2356.163	FAST_SENDER	N/A
2360.382	SLOW_SENDER1	N/A
2361.143	RECEIVER	SLOW_SENDER1
2361.890	RECEIVER	FAST_SENDER
2364.298	FAST_SENDER	N/A
2368.570	SLOW_SENDER1	N/A
2369.279	RECEIVER	SLOW_SENDER1
2369.967	RECEIVER	FAST_SENDER
2372.395	FAST_SENDER	N/A
2378.249	RECEIVER	FAST_SENDER
2380.660	FAST_SENDER	N/A
2386.867	RECEIVER	FAST_SENDER
2389.287	FAST_SENDER	N/A
2394.970	RECEIVER	FAST_SENDER
2397.403	FAST_SENDER	N/A
2403.554	RECEIVER	FAST_SENDER
2405.976	FAST_SENDER	N/A
2408.140	SLOW_SENDER4	N/A
2411.720	RECEIVER	FAST_SENDER
2414.162	FAST_SENDER	N/A
2419.023	SLOW_SENDER4	N/A
2419.749	RECEIVER	SLOW_SENDER4
2420.270	SLOW_SENDER2	N/A
2424.566	RECEIVER	FAST_SENDER
2426.263	RECEIVER	SLOW_SENDER2
2426.999	FAST_SENDER	N/A
2427.180	SLOW_SENDER4	N/A
2427.902	RECEIVER	SLOW_SENDER4
2431.695	SLOW_SENDER2	N/A
2432.489	RECEIVER	SLOW_SENDER2
2435.323	SLOW_SENDER4	N/A
2437.339	RECEIVER	FAST_SENDER
2439.766	FAST_SENDER	N/A
2441.766	FAST_SENDER	N/A
2442.323	SLOW_SENDER4	N/A
2443.261	SLOW_SENDER2	N/A
2443.766	FAST_SENDER	N/A
2444.063	RECEIVER	SLOW_SENDER2
2445.766	FAST_SENDER	N/A
2447.766	FAST_SENDER	N/A
2449.323	SLOW_SENDER4	N/A
2449.766	FAST_SENDER	N/A
2450.056	RECEIVER	SLOW_SENDER4
2451.484	SLOW_SENDER2	N/A
2451.766	FAST_SENDER	N/A
2452.191	RECEIVER	SLOW_SENDER2
2453.766	FAST_SENDER	N/A
2457.473	SLOW_SENDER4	N/A
2458.209	RECEIVER	SLOW_SENDER4
2459.600	SLOW_SENDER2	N/A
2459.986	RECEIVER	FAST_SENDER
2465.639	SLOW_SENDER4	N/A
2466.393	RECEIVER	SLOW_SENDER4
2467.917	FAST_SENDER	N/A
2473.806	SLOW_SENDER4	N/A
2473.872	RECEIVER	FAST_SENDER
2474.569	RECEIVER	SLOW_SENDER4
2476.300	FAST_SENDER	N/A
2477.980	SLOW_SENDER3	N/A
2481.996	SLOW_SENDER4	N/A
2482.276	RECEIVER	FAST_SENDER
2484.710	FAST_SENDER	N/A
2486.710	FAST_SENDER	N/A
2488.710	FAST_SENDER	N/A
2488.996	SLOW_SENDER4	N/A
2490.710	FAST_SENDER	N/A
2491.361	SLOW_SENDER3	N/A
2492.125	RECEIVER	SLOW_SENDER3
2492.710	FAST_SENDER	N/A
2494.710	FAST_SENDER	N/A
2495.996	SLOW_SENDER4	N/A
2496.710	FAST_SENDER	N/A
2496.760	RECEIVER	SLOW_SENDER4
2498.710	FAST_SENDER	N/A
2499.548	SLOW_SENDER3	N/A
2500.306	RECEIVER	SLOW_SENDER3
2504.201	SLOW_SENDER4	N/A
2504.618	RECEIVER	FAST_SENDER
2507.717	SLOW_SENDER3	N/A
2508.966	FAST_SENDER	N/A
2510.966	FAST_SENDER	N/A
2512.966	FAST_SENDER	N/A
2514.717	SLOW_SENDER3	N/A
2514.966	FAST_SENDER	N/A
2516.966	FAST_SENDER	N/A
2518.966	FAST_SENDER	N/A
2520.966	FAST_SENDER	N/A
2521.717	SLOW_SENDER3	N/A
2522.479	RECEIVER	SLOW_SENDER3
2522.966	FAST_SENDER	N/A
2528.840	RECEIVER	FAST_SENDER
2529.924	SLOW_SENDER3	N/A
2530.711	RECEIVER	SLOW_SENDER3
2531.240	FAST_SENDER	N/A
2532.920	SLOW_SENDER1	N/A
2534.920	SLOW_SENDER1	N/A
2536.920	SLOW_SENDER1	N/A
2537.253	RECEIVER	FAST_SENDER
2538.920	SLOW_SENDER1	N/A
2539.661	FAST_SENDER	N/A
2540.920	SLOW_SENDER1	N/A
2541.661	FAST_SENDER	N/A
2542.920	SLOW_SENDER1	N/A
2543.661	FAST_SENDER	N/A
2544.920	SLOW_SENDER1	N/A
2545.661	FAST_SENDER	N/A
2546.920	SLOW_SENDER1	N/A
2547.661	FAST_SENDER	N/A
2549.661	FAST_SENDER	N/A
2551.661	FAST_SENDER	N/A
2552.900	RECEIVER	SLOW_SENDER1
2553.661	FAST_SENDER	N/A
2558.302	SLOW_SENDER1	N/A
2559.047	RECEIVER	SLOW_SENDER1
2563.909	RECEIVER	FAST_SENDER
2564.481	SLOW_SENDER1	N/A
2565.221	RECEIVER	SLOW_SENDER1
2566.317	FAST_SENDER	N/A
2570.644	SLOW_SENDER1	N/A
2571.379	RECEIVER	SLOW_SENDER1
2572.654	RECEIVER	FAST_SENDER
2575.061	FAST_SENDER	N/A
2578.805	SLOW_SENDER1	N/A
2579.569	RECEIVER	SLOW_SENDER1
2581.170	RECEIVER	FAST_SENDER
2583.609	FAST_SENDER	N/A
2587.009	SLOW_SENDER1	N/A
2587.778	RECEIVER	SLOW_SENDER1
2589.637	RECEIVER	FAST_SENDER
2592.074	FAST_SENDER	N/A
2595.178	SLOW_SENDER1	N/A
2595.918	RECEIVER	SLOW_SENDER1
2598.115	RECEIVER	FAST_SENDER
2600.543	FAST_SENDER	N/A
2603.368	SLOW_SENDER1	N/A
2604.123	RECEIVER	SLOW_SENDER1
2606.550	RECEIVER	FAST_SENDER
2608.980	FAST_SENDER	N/A
2611.571	SLOW_SENDER1	N/A
2612.311	RECEIVER	SLOW_SENDER1
2614.989	RECEIVER	FAST_SENDER
2617.412	FAST_SENDER	N/A
2619.717	SLOW_SENDER1	N/A
2620.479	RECEIVER	SLOW_SENDER1
2623.445	RECEIVER	FAST_SENDER
2625.380	SLOW_SENDER2	N/A
2625.863	FAST_SENDER	N/A
2627.884	SLOW_SENDER1	N/A
2628.678	RECEIVER	SLOW_SENDER1
2631.804	RECEIVER	FAST_SENDER
2634.246	FAST_SENDER	N/A
2640.498	RECEIVER	FAST_SENDER
2640.574	SLOW_SENDER2	N/A
2641.351	RECEIVER	SLOW_SENDER2
2642.922	FAST_SENDER	N/A
2649.001	RECEIVER	FAST_SENDER
2651.436	FAST_SENDER	N/A
2653.436	FAST_SENDER	N/A
2654.499	SLOW_SENDER2	N/A
2655.242	RECEIVER	SLOW_SENDER2
2655.436	FAST_SENDER	N/A
2657.436	FAST_SENDER	N/A
2659.436	FAST_SENDER	N/A
2661.436	FAST_SENDER	N/A
2663.436	FAST_SENDER	N/A
2665.436	FAST_SENDER	N/A
2670.590	SLOW_SENDER4	N/A
2672.024	RECEIVER	FAST_SENDER
2674.459	FAST_SENDER	N/A
2676.440	RECEIVER	SLOW_SENDER4
2680.437	RECEIVER	FAST_SENDER
2681.864	SLOW_SENDER4	N/A
2682.885	FAST_SENDER	N/A
2685.968	RECEIVER	SLOW_SENDER4
2689.220	RECEIVER	FAST_SENDER
2691.662	FAST_SENDER	N/A
2693.399	SLOW_SENDER4	N/A
2693.662	FAST_SENDER	N/A
2694.166	RECEIVER	SLOW_SENDER4
2695.662	FAST_SENDER	N/A
2697.662	FAST_SENDER	N/A
2697.820	SLOW_SENDER3	N/A
2699.662	FAST_SENDER	N/A
2701.570	SLOW_SENDER4	N/A
2701.662	FAST_SENDER	N/A
2702.353	RECEIVER	SLOW_SENDER4
2703.577	RECEIVER	SLOW_SENDER3
2703.662	FAST_SENDER	N/A
2705.662	FAST_SENDER	N/A
2709.003	SLOW_SENDER3	N/A
2709.743	RECEIVER	SLOW_SENDER3
2709.779	SLOW_SENDER4	N/A
2710.547	RECEIVER	SLOW_SENDER4
2711.798	RECEIVER	FAST_SENDER
2714.238	FAST_SENDER	N/A
2715.144	SLOW_SENDER3	N/A
2715.906	RECEIVER	SLOW_SENDER3
2717.978	SLOW_SENDER4	N/A
2718.771	RECEIVER	SLOW_SENDER4
2720.459	RECEIVER	FAST_SENDER
2722.864	FAST_SENDER	N/A
2723.335	SLOW_SENDER3	N/A
2724.087	RECEIVER	SLOW_SENDER3
2726.174	SLOW_SENDER4	N/A
2729.206	RECEIVER	FAST_SENDER
2731.518	SLOW_SENDER3	N/A
2731.626	FAST_SENDER	N/A
2732.248	RECEIVER	SLOW_SENDER3
2738.210	RECEIVER	FAST_SENDER
2739.681	SLOW_SENDER3	N/A
2740.442	RECEIVER	SLOW_SENDER3
2740.618	FAST_SENDER	N/A
2746.510	RECEIVER	FAST_SENDER
2747.864	SLOW_SENDER3	N/A
2748.638	RECEIVER	SLOW_SENDER3
2753.735	FAST_SENDER	N/A
2756.086	SLOW_SENDER3	N/A
2756.864	RECEIVER	SLOW_SENDER3
2759.652	RECEIVER	FAST_SENDER
2762.100	FAST_SENDER	N/A
2764.300	SLOW_SENDER3	N/A
2765.087	RECEIVER	SLOW_SENDER3
2768.399	RECEIVER	FAST_SENDER
2770.824	FAST_SENDER	N/A
2772.495	SLOW_SENDER3	N/A
2773.286	RECEIVER	SLOW_SENDER3
2780.698	SLOW_SENDER3	N/A
2780.830	RECEIVER	FAST_SENDER
2783.276	FAST_SENDER	N/A
2788.898	RECEIVER	FAST_SENDER
2791.310	FAST_SENDER	N/A
2792.450	SLOW_SENDER1	N/A
2798.366	RECEIVER	SLOW_SENDER1
2801.465	RECEIVER	FAST_SENDER
2803.486	FAST_SENDER	N/A
2803.775	SLOW_SENDER1	N/A
2804.572	RECEIVER	SLOW_SENDER1
2809.981	SLOW_SENDER1	N/A
2810.753	RECEIVER	SLOW_SENDER1
2813.933	RECEIVER	FAST_SENDER
2816.369	FAST_SENDER	N/A
2818.155	SLOW_SENDER1	N/A
2818.810	SLOW_SENDER2	N/A
2818.952	RECEIVER	SLOW_SENDER1
2822.103	RECEIVER	FAST_SENDER
2824.539	FAST_SENDER	N/A
2824.921	RECEIVER	SLOW_SENDER2
2826.379	SLOW_SENDER1	N/A
2827.128	RECEIVER	SLOW_SENDER1
2830.310	RECEIVER	FAST_SENDER
2832.443	SLOW_SENDER2	N/A
2832.741	FAST_SENDER	N/A
2833.225	RECEIVER	SLOW_SENDER2
2834.533	SLOW_SENDER1	N/A
2835.284	RECEIVER	SLOW_SENDER1
2838.505	RECEIVER	FAST_SENDER
2840.649	SLOW_SENDER2	N/A
2840.947	FAST_SENDER	N/A
2842.947	FAST_SENDER	N/A
2844.947	FAST_SENDER	N/A
2846.947	FAST_SENDER	N/A
2847.649	SLOW_SENDER2	N/A
2848.947	FAST_SENDER	N/A
2850.947	FAST_SENDER	N/A
2852.649	SLOW_SENDER2	N/A
2852.947	FAST_SENDER	N/A
2854.947	FAST_SENDER	N/A
2864.919	SLOW_SENDER2	N/A
2868.158	FAST_SENDER	N/A
2870.158	FAST_SENDER	N/A
2872.158	FAST_SENDER	N/A
2874.158	FAST_SENDER	N/A
2876.158	FAST_SENDER	N/A
2878.158	FAST_SENDER	N/A
2880.158	FAST_SENDER	N/A
2882.158	FAST_SENDER	N/A
2882.650	SLOW_SENDER4	N/A
2895.798	FAST_SENDER	N/A
2895.989	SLOW_SENDER4	N/A
2897.798	FAST_SENDER	N/A
2900.415	FAST_SENDER	N/A
2902.415	FAST_SENDER	N/A
2904.415	FAST_SENDER	N/A
2906.415	FAST_SENDER	N/A
2908.415	FAST_SENDER	N/A
2910.415	FAST_SENDER	N/A
2912.415	FAST_SENDER	N/A
2914.415	FAST_SENDER	N/A
2927.240	FAST_SENDER	N/A
2939.764	FAST_SENDER	N/A
2944.690	SLOW_SENDER3	N/A
2952.775	FAST_SENDER	N/A
2957.568	SLOW_SENDER3	N/A
2965.804	FAST_SENDER	N/A
2967.804	FAST_SENDER	N/A
2969.804	FAST_SENDER	N/A
2970.133	SLOW_SENDER3	N/A
2971.804	FAST_SENDER	N/A
2973.804	FAST_SENDER	N/A
2975.804	FAST_SENDER	N/A
2977.804	FAST_SENDER	N/A
2979.804	FAST_SENDER	N/A
2992.376	FAST_SENDER	N/A
3004.390	SLOW_SENDER1	N/A
3004.793	FAST_SENDER	N/A
3011.200	RECEIVER	FAST_SENDER
3013.364	RECEIVER	SLOW_SENDER1
3013.622	FAST_SENDER	N/A
3019.345	RECEIVER	FAST_SENDER
3020.407	SLOW_SENDER1	N/A
3021.784	FAST_SENDER	N/A
3022.525	RECEIVER	FAST_SENDER
3024.937	RECEIVER	SLOW_SENDER1
3029.390	SLOW_SENDER2	N/A
3030.147	RECEIVER	SLOW_SENDER2
3032.355	SLOW_SENDER1	N/A
3032.548	SLOW_SENDER2	N/A
3033.310	RECEIVER	SLOW_SENDER2
3034.328	FAST_SENDER	N/A
3035.722	SLOW_SENDER2	N/A
3036.328	FAST_SENDER	N/A
3039.707	RECEIVER	SLOW_SENDER2
3040.340	FAST_SENDER	N/A
3042.340	FAST_SENDER	N/A
3044.340	FAST_SENDER	N/A
3046.340	FAST_SENDER	N/A
3047.134	SLOW_SENDER2	N/A
3048.340	FAST_SENDER	N/A
3049.500	RECEIVER	SLOW_SENDER2
3050.340	FAST_SENDER	N/A
3052.340	FAST_SENDER	N/A
3054.340	FAST_SENDER	N/A
3056.936	SLOW_SENDER2	N/A
3057.712	RECEIVER	SLOW_SENDER2
3065.040	SLOW_SENDER4	N/A
3065.126	SLOW_SENDER2	N/A
3065.790	RECEIVER	SLOW_SENDER4
3067.140	FAST_SENDER	N/A
3068.232	SLOW_SENDER4	N/A
3072.285	RECEIVER	SLOW_SENDER4
3077.721	SLOW_SENDER4	N/A
3080.462	RECEIVER	SLOW_SENDER4
3081.112	FAST_SENDER	N/A
3083.112	FAST_SENDER	N/A
3085.112	FAST_SENDER	N/A
3087.112	FAST_SENDER	N/A
3087.883	SLOW_SENDER4	N/A
3088.655	RECEIVER	SLOW_SENDER4
3089.112	FAST_SENDER	N/A
3091.112	FAST_SENDER	N/A
3093.112	FAST_SENDER	N/A
3095.112	FAST_SENDER	N/A
3095.834	RECEIVER	FAST_SENDER
3096.056	SLOW_SENDER4	N/A
3096.833	RECEIVER	SLOW_SENDER4
3098.265	FAST_SENDER	N/A
3099.050	RECEIVER	FAST_SENDER
3101.481	FAST_SENDER	N/A
3104.238	SLOW_SENDER4	N/A
3105.002	RECEIVER	SLOW_SENDER4
3112.432	SLOW_SENDER4	N/A
3113.556	FAST_SENDER	N/A
3114.326	RECEIVER	FAST_SENDER
3116.728	FAST_SENDER	N/A
3122.751	RECEIVER	FAST_SENDER
3125.160	FAST_SENDER	N/A
3125.947	RECEIVER	FAST_SENDER
3128.365	FAST_SENDER	N/A
3134.222	RECEIVER	FAST_SENDER
3134.590	SLOW_SENDER3	N/A
3135.360	RECEIVER	SLOW_SENDER3
3136.642	FAST_SENDER	N/A
3137.778	SLOW_SENDER3	N/A
3142.810	RECEIVER	FAST_SENDER
3145.223	FAST_SENDER	N/A
3147.223	FAST_SENDER	N/A
3149.223	FAST_SENDER	N/A
3150.670	SLOW_SENDER3	N/A
3151.223	FAST_SENDER	N/A
3153.177	RECEIVER	SLOW_SENDER3
3153.223	FAST_SENDER	N/A
3155.223	FAST_SENDER	N/A
3157.223	FAST_SENDER	N/A
3159.223	FAST_SENDER	N/A
3160.604	SLOW_SENDER3	N/A
3161.326	RECEIVER	SLOW_SENDER3
3165.102	RECEIVER	FAST_SENDER
3167.552	FAST_SENDER	N/A
3170.049	RECEIVER	FAST_SENDER
3170.768	SLOW_SENDER3	N/A
3171.537	RECEIVER	SLOW_SENDER3
3172.454	FAST_SENDER	N/A
3173.196	RECEIVER	FAST_SENDER
3175.607	FAST_SENDER	N/A
3181.435	RECEIVER	FAST_SENDER
3183.849	FAST_SENDER	N/A
3186.088	RECEIVER	FAST_SENDER
3188.517	FAST_SENDER	N/A
3194.575	RECEIVER	FAST_SENDER
3197.005	FAST_SENDER	N/A
3197.940	SLOW_SENDER1	N/A
3202.853	RECEIVER	FAST_SENDER
3203.541	RECEIVER	SLOW_SENDER1
3205.277	FAST_SENDER	N/A
3208.965	SLOW_SENDER1	N/A
3209.692	RECEIVER	SLOW_SENDER1
3211.075	RECEIVER	FAST_SENDER
3213.494	FAST_SENDER	N/A
3215.102	SLOW_SENDER1	N/A
3215.860	RECEIVER	SLOW_SENDER1
3219.229	RECEIVER	FAST_SENDER
3221.676	FAST_SENDER	N/A
3223.294	SLOW_SENDER1	N/A
3224.064	RECEIVER	SLOW_SENDER1
3228.517	RECEIVER	FAST_SENDER
3230.963	FAST_SENDER	N/A
3231.370	SLOW_SENDER2	N/A
3231.493	SLOW_SENDER1	N/A
3232.754	RECEIVER	SLOW_SENDER1
3236.802	RECEIVER	FAST_SENDER
3239.230	FAST_SENDER	N/A
3240.201	SLOW_SENDER1	N/A
3240.982	RECEIVER	SLOW_SENDER1
3245.218	RECEIVER	FAST_SENDER
3246.212	SLOW_SENDER2	N/A
3246.967	RECEIVER	SLOW_SENDER2
3247.654	FAST_SENDER	N/A
3248.425	SLOW_SENDER1	N/A
3249.162	RECEIVER	SLOW_SENDER1
3254.368	SLOW_SENDER2	N/A
3255.139	RECEIVER	SLOW_SENDER2
3256.585	SLOW_SENDER1	N/A
3257.378	RECEIVER	SLOW_SENDER1
3258.171	RECEIVER	FAST_SENDER
3260.615	FAST_SENDER	N/A
3262.550	SLOW_SENDER2	N/A
3263.300	RECEIVER	SLOW_SENDER2
3264.811	SLOW_SENDER1	N/A
3265.530	RECEIVER	SLOW_SENDER1
3266.883	RECEIVER	FAST_SENDER
3269.309	FAST_SENDER	N/A
3270.706	SLOW_SENDER2	N/A
3271.458	RECEIVER	SLOW_SENDER2
3272.952	SLOW_SENDER1	N/A
3273.690	RECEIVER	SLOW_SENDER1
3275.850	RECEIVER	FAST_SENDER
3278.080	SLOW_SENDER4	N/A
3278.257	FAST_SENDER	N/A
3278.899	SLOW_SENDER2	N/A
3279.652	RECEIVER	SLOW_SENDER2
3281.133	SLOW_SENDER1	N/A
3281.909	RECEIVER	SLOW_SENDER1
3284.246	RECEIVER	SLOW_SENDER4
3284.914	RECEIVER	FAST_SENDER
3287.085	SLOW_SENDER2	N/A
3287.346	FAST_SENDER	N/A
3287.825	RECEIVER	SLOW_SENDER2
3289.650	SLOW_SENDER4	N/A
3290.387	RECEIVER	SLOW_SENDER4
3293.327	RECEIVER	FAST_SENDER
3295.261	SLOW_SENDER2	N/A
3295.735	FAST_SENDER	N/A
3295.816	SLOW_SENDER4	N/A
3296.061	RECEIVER	SLOW_SENDER2
3297.118	RECEIVER	SLOW_SENDER4
3301.904	RECEIVER	FAST_SENDER
3304.352	FAST_SENDER	N/A
3304.534	SLOW_SENDER4	N/A
3305.294	RECEIVER	SLOW_SENDER4
3310.247	RECEIVER	FAST_SENDER
3312.656	FAST_SENDER	N/A
3314.656	FAST_SENDER	N/A
3316.043	SLOW_SENDER4	N/A
3316.656	FAST_SENDER	N/A
3316.824	RECEIVER	SLOW_SENDER4
3318.656	FAST_SENDER	N/A
3320.656	FAST_SENDER	N/A
3322.656	FAST_SENDER	N/A
3324.274	SLOW_SENDER4	N/A
3324.656	FAST_SENDER	N/A
3325.054	RECEIVER	SLOW_SENDER4
3326.656	FAST_SENDER	N/A
3332.703	RECEIVER	FAST_SENDER
3335.136	FAST_SENDER	N/A
3335.190	SLOW_SENDER3	N/A
3339.582	RECEIVER	SLOW_SENDER3
3341.380	RECEIVER	FAST_SENDER
3343.802	FAST_SENDER	N/A
3345.004	SLOW_SENDER3	N/A
3345.802	FAST_SENDER	N/A
3348.605	RECEIVER	SLOW_SENDER3
3349.441	FAST_SENDER	N/A
3351.441	FAST_SENDER	N/A
3353.441	FAST_SENDER	N/A
3355.441	FAST_SENDER	N/A
3356.043	SLOW_SENDER3	N/A
3356.808	RECEIVER	SLOW_SENDER3
3357.441	FAST_SENDER	N/A
3360.721	FAST_SENDER	N/A
3362.721	FAST_SENDER	N/A
3364.721	FAST_SENDER	N/A
3366.721	FAST_SENDER	N/A
3368.721	FAST_SENDER	N/A
3370.721	FAST_SENDER	N/A
3372.721	FAST_SENDER	N/A
3374.721	FAST_SENDER	N/A
3380.647	RECEIVER	FAST_SENDER
3383.077	FAST_SENDER	N/A
3388.533	RECEIVER	FAST_SENDER
3390.971	FAST_SENDER	N/A
3396.582	RECEIVER	FAST_SENDER
3399.023	FAST_SENDER	N/A
3404.981	RECEIVER	FAST_SENDER
3407.390	FAST_SENDER	N/A
3413.340	RECEIVER	FAST_SENDER
3415.742	FAST_SENDER	N/A
3421.567	RECEIVER	FAST_SENDER
3423.988	FAST_SENDER	N/A
3429.968	RECEIVER	FAST_SENDER
3432.406	FAST_SENDER	N/A
3438.409	RECEIVER	FAST_SENDER
3440.830	FAST_SENDER	N/A
3445.440	SLOW_SENDER1	N/A
3446.972	RECEIVER	FAST_SENDER
3449.408	FAST_SENDER	N/A
3451.848	RECEIVER	SLOW_SENDER1
3455.263	RECEIVER	FAST_SENDER
3457.274	SLOW_SENDER1	N/A
3457.693	FAST_SENDER	N/A
3458.063	RECEIVER	SLOW_SENDER1
3461.130	SLOW_SENDER2	N/A
3463.130	SLOW_SENDER2	N/A
3463.687	RECEIVER	FAST_SENDER
3465.130	SLOW_SENDER2	N/A
3466.124	FAST_SENDER	N/A
3467.130	SLOW_SENDER2	N/A
3468.124	FAST_SENDER	N/A
3468.712	SLOW_SENDER1	N/A
3469.130	SLOW_SENDER2	N/A
3469.489	RECEIVER	SLOW_SENDER1
3470.124	FAST_SENDER	N/A
3471.130	SLOW_SENDER2	N/A
3472.124	FAST_SENDER	N/A
3473.130	SLOW_SENDER2	N/A
3474.124	FAST_SENDER	N/A
3475.130	SLOW_SENDER2	N/A
3476.124	FAST_SENDER	N/A
3476.896	SLOW_SENDER1	N/A
3477.678	RECEIVER	SLOW_SENDER1
3478.124	FAST_SENDER	N/A
3480.124	FAST_SENDER	N/A
3485.112	SLOW_SENDER1	N/A
3485.882	RECEIVER	SLOW_SENDER1
3488.255	SLOW_SENDER2	N/A
3488.680	SLOW_SENDER4	N/A
3489.000	RECEIVER	SLOW_SENDER2
3490.613	RECEIVER	FAST_SENDER
3493.230	FAST_SENDER	N/A
3494.838	RECEIVER	SLOW_SENDER4
3495.230	FAST_SENDER	N/A
3497.230	FAST_SENDER	N/A
3499.230	FAST_SENDER	N/A
3500.285	SLOW_SENDER4	N/A
3500.513	SLOW_SENDER2	N/A
3501.230	FAST_SENDER	N/A
3501.288	RECEIVER	SLOW_SENDER2
3503.230	FAST_SENDER	N/A
3505.230	FAST_SENDER	N/A
3505.285	SLOW_SENDER4	N/A
3507.230	FAST_SENDER	N/A
3508.706	SLOW_SENDER2	N/A
3510.026	RECEIVER	SLOW_SENDER2
3510.285	SLOW_SENDER4	N/A
3512.923	RECEIVER	FAST_SENDER
3515.285	SLOW_SENDER4	N/A
3515.334	FAST_SENDER	N/A
3516.056	RECEIVER	SLOW_SENDER4
3517.455	SLOW_SENDER2	N/A
3518.761	RECEIVER	SLOW_SENDER2
3521.490	SLOW_SENDER4	N/A
3522.243	RECEIVER	FAST_SENDER
3522.870	SLOW_SENDER3	N/A
3526.181	RECEIVER	SLOW_SENDER4
3526.190	SLOW_SENDER2	N/A
3526.529	FAST_SENDER	N/A
3528.529	FAST_SENDER	N/A
3529.406	RECEIVER	SLOW_SENDER3
3530.529	FAST_SENDER	N/A
3532.529	FAST_SENDER	N/A
3533.190	SLOW_SENDER2	N/A
3533.607	SLOW_SENDER4	N/A
3534.394	RECEIVER	SLOW_SENDER4
3534.529	FAST_SENDER	N/A
3534.853	SLOW_SENDER3	N/A
3536.529	FAST_SENDER	N/A
3538.529	FAST_SENDER	N/A
3539.853	SLOW_SENDER3	N/A
3540.190	SLOW_SENDER2	N/A
3540.529	FAST_SENDER	N/A
3541.796	SLOW_SENDER4	N/A
3542.562	RECEIVER	SLOW_SENDER4
3544.853	SLOW_SENDER3	N/A
3546.364	RECEIVER	FAST_SENDER
3548.813	FAST_SENDER	N/A
3549.853	SLOW_SENDER3	N/A
3550.642	RECEIVER	SLOW_SENDER3
3558.974	RECEIVER	FAST_SENDER
3561.243	SLOW_SENDER3	N/A
3561.403	FAST_SENDER	N/A
3563.403	FAST_SENDER	N/A
3565.127	RECEIVER	SLOW_SENDER3
3565.707	FAST_SENDER	N/A
3567.707	FAST_SENDER	N/A
3569.707	FAST_SENDER	N/A
3571.707	FAST_SENDER	N/A
3572.540	SLOW_SENDER3	N/A
3573.328	RECEIVER	SLOW_SENDER3
3573.707	FAST_SENDER	N/A
3575.707	FAST_SENDER	N/A
3577.707	FAST_SENDER	N/A
3579.707	FAST_SENDER	N/A
3580.760	SLOW_SENDER3	N/A
3590.582	RECEIVER	FAST_SENDER
3593.002	FAST_SENDER	N/A
3598.822	RECEIVER	FAST_SENDER
3601.248	FAST_SENDER	N/A
3607.217	RECEIVER	FAST_SENDER
3609.663	FAST_SENDER	N/A
3615.534	RECEIVER	FAST_SENDER
3617.970	FAST_SENDER	N/A
3623.776	RECEIVER	FAST_SENDER
3626.191	FAST_SENDER	N/A
3632.458	RECEIVER	FAST_SENDER
3634.902	FAST_SENDER	N/A
3640.503	RECEIVER	FAST_SENDER
3642.911	FAST_SENDER	N/A
3649.105	RECEIVER	FAST_SENDER
3650.830	SLOW_SENDER1	N/A
3651.515	FAST_SENDER	N/A
3656.775	RECEIVER	SLOW_SENDER1
3661.942	RECEIVER	FAST_SENDER
3664.383	FAST_SENDER	N/A
3665.386	SLOW_SENDER1	N/A
3669.334	RECEIVER	SLOW_SENDER1
3670.166	RECEIVER	FAST_SENDER
3672.610	FAST_SENDER	N/A
3674.610	FAST_SENDER	N/A
3676.610	FAST_SENDER	N/A
3676.748	SLOW_SENDER1	N/A
3677.518	RECEIVER	SLOW_SENDER1
3678.610	FAST_SENDER	N/A
3680.610	FAST_SENDER	N/A
3682.610	FAST_SENDER	N/A
3684.610	FAST_SENDER	N/A
3684.961	SLOW_SENDER1	N/A
3685.751	RECEIVER	SLOW_SENDER1
3686.610	FAST_SENDER	N/A
3692.746	RECEIVER	FAST_SENDER
3693.155	SLOW_SENDER1	N/A
3693.862	RECEIVER	SLOW_SENDER1
3695.161	FAST_SENDER	N/A
3700.947	RECEIVER	FAST_SENDER
3705.360	SLOW_SENDER2	N/A
3707.920	SLOW_SENDER4	N/A
3708.016	FAST_SENDER	N/A
3711.267	RECEIVER	SLOW_SENDER2
3713.771	RECEIVER	SLOW_SENDER4
3714.503	RECEIVER	FAST_SENDER
3716.684	SLOW_SENDER2	N/A
3716.908	FAST_SENDER	N/A
3717.440	RECEIVER	SLOW_SENDER2
3719.171	SLOW_SENDER4	N/A
3719.944	RECEIVER	SLOW_SENDER4
3722.818	RECEIVER	FAST_SENDER
3722.844	SLOW_SENDER2	N/A
3723.607	RECEIVER	SLOW_SENDER2
3725.264	FAST_SENDER	N/A
3725.385	SLOW_SENDER4	N/A
3726.640	RECEIVER	SLOW_SENDER4
3731.023	SLOW_SENDER2	N/A
3731.055	RECEIVER	FAST_SENDER
3731.757	RECEIVER	SLOW_SENDER2
3733.460	FAST_SENDER	N/A
3734.085	SLOW_SENDER4	N/A
3734.815	RECEIVER	SLOW_SENDER4
3736.930	SLOW_SENDER3	N/A
3739.182	SLOW_SENDER2	N/A
3739.345	RECEIVER	FAST_SENDER
3743.717	RECEIVER	SLOW_SENDER2
3744.277	FAST_SENDER	N/A
3746.277	FAST_SENDER	N/A
3748.277	FAST_SENDER	N/A
3749.277	SLOW_SENDER4	N/A
3750.277	FAST_SENDER	N/A
3751.137	SLOW_SENDER2	N/A
3751.316	SLOW_SENDER3	N/A
3752.277	FAST_SENDER	N/A
3754.277	FAST_SENDER	N/A
3756.277	FAST_SENDER	N/A
3756.277	SLOW_SENDER4	N/A
3758.137	SLOW_SENDER2	N/A
3758.277	FAST_SENDER	N/A
3758.316	SLOW_SENDER3	N/A
3761.277	SLOW_SENDER4	N/A
3762.060	RECEIVER	SLOW_SENDER4
3763.316	SLOW_SENDER3	N/A
3764.047	RECEIVER	SLOW_SENDER3
3765.137	SLOW_SENDER2	N/A
3765.272	RECEIVER	FAST_SENDER
3767.685	FAST_SENDER	N/A
3769.478	SLOW_SENDER4	N/A
3770.255	RECEIVER	SLOW_SENDER4
3771.460	SLOW_SENDER3	N/A
3772.237	RECEIVER	SLOW_SENDER3
3773.626	RECEIVER	FAST_SENDER
3776.039	FAST_SENDER	N/A
3777.667	SLOW_SENDER4	N/A
3778.982	RECEIVER	SLOW_SENDER4
3779.668	SLOW_SENDER3	N/A
3780.445	RECEIVER	SLOW_SENDER3
3782.076	RECEIVER	FAST_SENDER
3784.501	FAST_SENDER	N/A
3786.413	SLOW_SENDER4	N/A
3787.198	RECEIVER	SLOW_SENDER4
3787.859	SLOW_SENDER3	N/A
3788.642	RECEIVER	SLOW_SENDER3
3790.749	RECEIVER	FAST_SENDER
3793.160	FAST_SENDER	N/A
3794.629	SLOW_SENDER4	N/A
3795.388	RECEIVER	SLOW_SENDER4
3796.080	SLOW_SENDER3	N/A
3799.355	RECEIVER	FAST_SENDER
3801.789	FAST_SENDER	N/A
3802.798	SLOW_SENDER4	N/A
3803.556	RECEIVER	SLOW_SENDER4
3803.789	FAST_SENDER	N/A
3805.789	FAST_SENDER	N/A
3807.789	FAST_SENDER	N/A
3809.789	FAST_SENDER	N/A
3810.958	SLOW_SENDER4	N/A
3811.742	RECEIVER	SLOW_SENDER4
3811.789	FAST_SENDER	N/A
3813.789	FAST_SENDER	N/A
3815.789	FAST_SENDER	N/A
3819.173	SLOW_SENDER4	N/A
3821.672	RECEIVER	FAST_SENDER
3824.074	FAST_SENDER	N/A
3829.565	RECEIVER	FAST_SENDER
3831.970	FAST_SENDER	N/A
3837.827	RECEIVER	FAST_SENDER
3840.263	FAST_SENDER	N/A
3846.144	RECEIVER	FAST_SENDER
[truncated: 16,093 more rows]
