# Supplementary material for: CATO: Wake-Up reCeiver-bAsed communicaTiOn for Batteryless Devices
Source: Sensors (Basel). 2025 Nov 7;25(22):6813. doi: 10.3390/s25226813 (PMC12655924; doi:10.3390/s25226813)
Supplement: Supplementary file 1 [file sensors-25-06813-s001.zip › File S1_Experimental_and_Simulation_Data/simulation/multiple_les/nodes6/mac_competing_nodes_link_reserve.csv]

time_s	node_id	received_from
2.700	FAST_SENDER	N/A
2.700	SLOW_SENDER1	N/A
2.700	SLOW_SENDER2	N/A
2.700	SLOW_SENDER3	N/A
2.700	SLOW_SENDER4	N/A
3.476	RECEIVER	SLOW_SENDER3
5.439	RECEIVER	FAST_SENDER
5.882	SLOW_SENDER3	N/A
6.562	RECEIVER	SLOW_SENDER4
7.589	RECEIVER	SLOW_SENDER1
7.870	FAST_SENDER	N/A
8.637	RECEIVER	FAST_SENDER
9.006	SLOW_SENDER4	N/A
9.482	RECEIVER	SLOW_SENDER2
11.064	FAST_SENDER	N/A
11.084	RECEIVER	SLOW_SENDER3
11.911	SLOW_SENDER2	N/A
12.194	SLOW_SENDER1	N/A
12.709	RECEIVER	SLOW_SENDER2
14.597	RECEIVER	SLOW_SENDER1
15.158	SLOW_SENDER2	N/A
15.344	RECEIVER	FAST_SENDER
16.027	SLOW_SENDER3	N/A
16.787	RECEIVER	SLOW_SENDER3
17.003	SLOW_SENDER1	N/A
17.289	SLOW_SENDER4	N/A
17.564	RECEIVER	SLOW_SENDER2
17.764	FAST_SENDER	N/A
18.550	RECEIVER	FAST_SENDER
19.232	SLOW_SENDER3	N/A
19.413	RECEIVER	SLOW_SENDER1
20.462	RECEIVER	SLOW_SENDER4
20.980	FAST_SENDER	N/A
21.232	SLOW_SENDER3	N/A
22.980	FAST_SENDER	N/A
23.232	SLOW_SENDER3	N/A
24.821	SLOW_SENDER1	N/A
24.980	FAST_SENDER	N/A
25.232	SLOW_SENDER3	N/A
25.874	SLOW_SENDER4	N/A
26.821	SLOW_SENDER1	N/A
26.980	FAST_SENDER	N/A
27.232	SLOW_SENDER3	N/A
28.545	SLOW_SENDER2	N/A
28.821	SLOW_SENDER1	N/A
28.980	FAST_SENDER	N/A
29.232	SLOW_SENDER3	N/A
29.285	RECEIVER	SLOW_SENDER2
30.821	SLOW_SENDER1	N/A
30.874	SLOW_SENDER4	N/A
30.980	FAST_SENDER	N/A
31.232	SLOW_SENDER3	N/A
32.821	SLOW_SENDER1	N/A
32.980	FAST_SENDER	N/A
33.232	SLOW_SENDER3	N/A
34.013	RECEIVER	SLOW_SENDER3
34.821	SLOW_SENDER1	N/A
34.980	FAST_SENDER	N/A
35.743	RECEIVER	FAST_SENDER
35.874	SLOW_SENDER4	N/A
36.431	SLOW_SENDER3	N/A
36.701	SLOW_SENDER2	N/A
36.821	SLOW_SENDER1	N/A
37.176	RECEIVER	SLOW_SENDER3
38.143	RECEIVER	SLOW_SENDER1
38.187	FAST_SENDER	N/A
38.916	RECEIVER	SLOW_SENDER2
40.874	SLOW_SENDER4	N/A
40.908	RECEIVER	FAST_SENDER
41.624	RECEIVER	SLOW_SENDER4
42.622	SLOW_SENDER3	N/A
43.355	FAST_SENDER	N/A
43.402	RECEIVER	SLOW_SENDER3
43.566	SLOW_SENDER1	N/A
44.340	RECEIVER	SLOW_SENDER1
46.025	RECEIVER	FAST_SENDER
46.320	SLOW_SENDER2	N/A
47.044	SLOW_SENDER4	N/A
47.076	RECEIVER	SLOW_SENDER2
47.842	RECEIVER	SLOW_SENDER4
48.428	FAST_SENDER	N/A
48.818	SLOW_SENDER3	N/A
49.236	RECEIVER	FAST_SENDER
49.775	SLOW_SENDER1	N/A
50.557	RECEIVER	SLOW_SENDER1
53.213	RECEIVER	SLOW_SENDER3
53.246	SLOW_SENDER4	N/A
54.524	SLOW_SENDER2	N/A
56.398	FAST_SENDER	N/A
58.246	SLOW_SENDER4	N/A
58.398	FAST_SENDER	N/A
60.398	FAST_SENDER	N/A
60.640	SLOW_SENDER3	N/A
61.524	SLOW_SENDER2	N/A
62.398	FAST_SENDER	N/A
63.073	SLOW_SENDER1	N/A
63.246	SLOW_SENDER4	N/A
64.398	FAST_SENDER	N/A
66.398	FAST_SENDER	N/A
67.640	SLOW_SENDER3	N/A
68.246	SLOW_SENDER4	N/A
68.398	FAST_SENDER	N/A
68.524	SLOW_SENDER2	N/A
69.012	RECEIVER	SLOW_SENDER4
70.073	SLOW_SENDER1	N/A
70.398	FAST_SENDER	N/A
71.044	RECEIVER	SLOW_SENDER2
72.914	RECEIVER	FAST_SENDER
74.457	SLOW_SENDER4	N/A
74.640	SLOW_SENDER3	N/A
75.209	RECEIVER	SLOW_SENDER4
75.355	FAST_SENDER	N/A
76.134	RECEIVER	FAST_SENDER
77.073	SLOW_SENDER1	N/A
77.178	RECEIVER	SLOW_SENDER3
78.485	SLOW_SENDER2	N/A
78.578	FAST_SENDER	N/A
79.229	RECEIVER	SLOW_SENDER2
81.479	RECEIVER	FAST_SENDER
82.158	RECEIVER	SLOW_SENDER1
82.631	SLOW_SENDER4	N/A
83.928	FAST_SENDER	N/A
84.623	SLOW_SENDER3	N/A
85.928	FAST_SENDER	N/A
87.631	SLOW_SENDER4	N/A
87.928	FAST_SENDER	N/A
89.928	FAST_SENDER	N/A
91.623	SLOW_SENDER3	N/A
91.928	FAST_SENDER	N/A
92.631	SLOW_SENDER4	N/A
93.395	RECEIVER	SLOW_SENDER4
93.928	FAST_SENDER	N/A
95.928	FAST_SENDER	N/A
97.928	FAST_SENDER	N/A
98.623	SLOW_SENDER3	N/A
98.672	RECEIVER	FAST_SENDER
99.917	RECEIVER	SLOW_SENDER3
101.111	FAST_SENDER	N/A
101.871	RECEIVER	FAST_SENDER
102.362	SLOW_SENDER4	N/A
103.147	RECEIVER	SLOW_SENDER4
104.310	FAST_SENDER	N/A
105.115	RECEIVER	FAST_SENDER
107.361	SLOW_SENDER3	N/A
107.547	FAST_SENDER	N/A
108.104	RECEIVER	SLOW_SENDER3
110.044	RECEIVER	FAST_SENDER
110.557	SLOW_SENDER4	N/A
111.321	RECEIVER	SLOW_SENDER4
112.484	FAST_SENDER	N/A
113.292	RECEIVER	FAST_SENDER
115.506	SLOW_SENDER3	N/A
115.729	FAST_SENDER	N/A
116.274	RECEIVER	SLOW_SENDER3
117.032	RECEIVER	FAST_SENDER
118.739	SLOW_SENDER4	N/A
119.445	FAST_SENDER	N/A
119.505	RECEIVER	SLOW_SENDER4
120.232	RECEIVER	FAST_SENDER
122.655	FAST_SENDER	N/A
123.431	RECEIVER	FAST_SENDER
123.691	SLOW_SENDER3	N/A
124.464	RECEIVER	SLOW_SENDER3
125.862	FAST_SENDER	N/A
126.644	RECEIVER	FAST_SENDER
126.942	SLOW_SENDER4	N/A
127.669	RECEIVER	SLOW_SENDER4
129.079	FAST_SENDER	N/A
129.840	RECEIVER	FAST_SENDER
131.864	SLOW_SENDER3	N/A
132.276	FAST_SENDER	N/A
133.069	RECEIVER	FAST_SENDER
135.082	SLOW_SENDER4	N/A
135.488	FAST_SENDER	N/A
135.836	RECEIVER	SLOW_SENDER4
137.931	RECEIVER	FAST_SENDER
140.346	FAST_SENDER	N/A
141.117	RECEIVER	FAST_SENDER
143.518	FAST_SENDER	N/A
144.247	RECEIVER	FAST_SENDER
146.691	FAST_SENDER	N/A
147.463	RECEIVER	FAST_SENDER
151.476	FAST_SENDER	N/A
152.221	RECEIVER	FAST_SENDER
154.628	FAST_SENDER	N/A
155.370	RECEIVER	FAST_SENDER
157.790	FAST_SENDER	N/A
158.524	RECEIVER	FAST_SENDER
160.969	FAST_SENDER	N/A
161.734	RECEIVER	FAST_SENDER
164.177	FAST_SENDER	N/A
164.979	RECEIVER	FAST_SENDER
167.414	FAST_SENDER	N/A
168.161	RECEIVER	FAST_SENDER
170.566	FAST_SENDER	N/A
171.329	RECEIVER	FAST_SENDER
173.766	FAST_SENDER	N/A
174.533	RECEIVER	FAST_SENDER
176.967	FAST_SENDER	N/A
177.704	RECEIVER	FAST_SENDER
180.151	FAST_SENDER	N/A
180.882	RECEIVER	FAST_SENDER
183.331	FAST_SENDER	N/A
184.085	RECEIVER	FAST_SENDER
187.997	FAST_SENDER	N/A
188.734	RECEIVER	FAST_SENDER
191.165	FAST_SENDER	N/A
191.900	RECEIVER	FAST_SENDER
194.301	FAST_SENDER	N/A
195.030	RECEIVER	FAST_SENDER
197.431	FAST_SENDER	N/A
198.231	RECEIVER	FAST_SENDER
200.676	FAST_SENDER	N/A
201.405	RECEIVER	FAST_SENDER
203.853	FAST_SENDER	N/A
208.383	FAST_SENDER	N/A
216.072	FAST_SENDER	N/A
223.804	FAST_SENDER	N/A
231.013	FAST_SENDER	N/A
238.408	FAST_SENDER	N/A
242.710	SLOW_SENDER2	N/A
245.620	SLOW_SENDER1	N/A
245.769	FAST_SENDER	N/A
254.047	SLOW_SENDER2	N/A
254.467	FAST_SENDER	N/A
256.467	FAST_SENDER	N/A
258.467	FAST_SENDER	N/A
259.047	SLOW_SENDER2	N/A
259.715	SLOW_SENDER1	N/A
260.467	FAST_SENDER	N/A
262.467	FAST_SENDER	N/A
264.047	SLOW_SENDER2	N/A
264.467	FAST_SENDER	N/A
266.467	FAST_SENDER	N/A
268.467	FAST_SENDER	N/A
269.047	SLOW_SENDER2	N/A
270.467	FAST_SENDER	N/A
272.467	FAST_SENDER	N/A
274.047	SLOW_SENDER2	N/A
274.467	FAST_SENDER	N/A
276.467	FAST_SENDER	N/A
279.047	SLOW_SENDER2	N/A
284.979	FAST_SENDER	N/A
286.979	FAST_SENDER	N/A
288.300	SLOW_SENDER3	N/A
288.979	FAST_SENDER	N/A
290.979	FAST_SENDER	N/A
291.871	SLOW_SENDER2	N/A
292.979	FAST_SENDER	N/A
294.979	FAST_SENDER	N/A
296.979	FAST_SENDER	N/A
298.979	FAST_SENDER	N/A
299.205	SLOW_SENDER3	N/A
300.880	SLOW_SENDER4	N/A
308.251	FAST_SENDER	N/A
310.251	FAST_SENDER	N/A
311.404	SLOW_SENDER4	N/A
312.251	FAST_SENDER	N/A
312.290	SLOW_SENDER3	N/A
314.251	FAST_SENDER	N/A
316.251	FAST_SENDER	N/A
316.404	SLOW_SENDER4	N/A
318.251	FAST_SENDER	N/A
320.251	FAST_SENDER	N/A
321.404	SLOW_SENDER4	N/A
322.251	FAST_SENDER	N/A
326.404	SLOW_SENDER4	N/A
329.651	FAST_SENDER	N/A
331.651	FAST_SENDER	N/A
333.651	FAST_SENDER	N/A
335.651	FAST_SENDER	N/A
337.651	FAST_SENDER	N/A
338.998	SLOW_SENDER4	N/A
339.651	FAST_SENDER	N/A
341.651	FAST_SENDER	N/A
343.651	FAST_SENDER	N/A
345.651	FAST_SENDER	N/A
347.651	FAST_SENDER	N/A
349.651	FAST_SENDER	N/A
351.651	FAST_SENDER	N/A
353.651	FAST_SENDER	N/A
355.651	FAST_SENDER	N/A
363.510	FAST_SENDER	N/A
368.850	RECEIVER	FAST_SENDER
371.264	FAST_SENDER	N/A
372.037	RECEIVER	FAST_SENDER
374.482	FAST_SENDER	N/A
375.240	RECEIVER	FAST_SENDER
377.668	FAST_SENDER	N/A
378.456	RECEIVER	FAST_SENDER
380.891	FAST_SENDER	N/A
381.628	RECEIVER	FAST_SENDER
384.029	FAST_SENDER	N/A
384.797	RECEIVER	FAST_SENDER
387.238	FAST_SENDER	N/A
387.994	RECEIVER	FAST_SENDER
390.435	FAST_SENDER	N/A
391.166	RECEIVER	FAST_SENDER
393.598	FAST_SENDER	N/A
394.378	RECEIVER	FAST_SENDER
396.810	FAST_SENDER	N/A
397.545	RECEIVER	FAST_SENDER
399.965	FAST_SENDER	N/A
400.733	RECEIVER	FAST_SENDER
403.175	FAST_SENDER	N/A
403.961	RECEIVER	FAST_SENDER
406.375	FAST_SENDER	N/A
407.171	RECEIVER	FAST_SENDER
409.620	FAST_SENDER	N/A
410.366	RECEIVER	FAST_SENDER
412.801	FAST_SENDER	N/A
413.527	RECEIVER	FAST_SENDER
415.967	FAST_SENDER	N/A
416.695	RECEIVER	FAST_SENDER
419.122	FAST_SENDER	N/A
419.882	RECEIVER	FAST_SENDER
422.294	FAST_SENDER	N/A
423.075	RECEIVER	FAST_SENDER
425.508	FAST_SENDER	N/A
426.253	RECEIVER	FAST_SENDER
428.699	FAST_SENDER	N/A
428.870	SLOW_SENDER1	N/A
429.438	RECEIVER	FAST_SENDER
431.329	RECEIVER	SLOW_SENDER1
431.850	FAST_SENDER	N/A
432.576	RECEIVER	FAST_SENDER
433.750	SLOW_SENDER1	N/A
434.482	RECEIVER	SLOW_SENDER1
434.999	FAST_SENDER	N/A
435.743	RECEIVER	FAST_SENDER
438.156	FAST_SENDER	N/A
438.913	RECEIVER	FAST_SENDER
439.894	SLOW_SENDER1	N/A
440.597	RECEIVER	SLOW_SENDER1
441.354	FAST_SENDER	N/A
442.098	RECEIVER	FAST_SENDER
444.542	FAST_SENDER	N/A
445.295	RECEIVER	FAST_SENDER
446.047	SLOW_SENDER1	N/A
446.805	RECEIVER	SLOW_SENDER1
447.706	FAST_SENDER	N/A
448.510	RECEIVER	FAST_SENDER
450.938	FAST_SENDER	N/A
451.717	RECEIVER	FAST_SENDER
452.241	SLOW_SENDER1	N/A
452.991	RECEIVER	SLOW_SENDER1
454.121	FAST_SENDER	N/A
454.854	RECEIVER	FAST_SENDER
457.262	FAST_SENDER	N/A
457.770	SLOW_SENDER2	N/A
458.552	RECEIVER	SLOW_SENDER2
460.181	RECEIVER	FAST_SENDER
460.430	SLOW_SENDER1	N/A
460.997	SLOW_SENDER2	N/A
461.204	RECEIVER	SLOW_SENDER1
462.602	FAST_SENDER	N/A
463.209	RECEIVER	SLOW_SENDER2
467.023	RECEIVER	FAST_SENDER
468.612	SLOW_SENDER1	N/A
471.532	RECEIVER	SLOW_SENDER1
471.750	FAST_SENDER	N/A
473.750	FAST_SENDER	N/A
474.564	SLOW_SENDER2	N/A
475.750	FAST_SENDER	N/A
476.640	SLOW_SENDER3	N/A
476.738	RECEIVER	SLOW_SENDER2
477.401	RECEIVER	SLOW_SENDER3
477.750	FAST_SENDER	N/A
478.948	SLOW_SENDER1	N/A
479.706	RECEIVER	SLOW_SENDER1
479.750	FAST_SENDER	N/A
479.841	SLOW_SENDER3	N/A
480.577	RECEIVER	SLOW_SENDER3
481.750	FAST_SENDER	N/A
483.025	SLOW_SENDER3	N/A
483.750	FAST_SENDER	N/A
484.164	SLOW_SENDER2	N/A
484.915	RECEIVER	SLOW_SENDER2
485.750	FAST_SENDER	N/A
486.851	RECEIVER	SLOW_SENDER3
487.113	SLOW_SENDER1	N/A
487.750	FAST_SENDER	N/A
489.750	FAST_SENDER	N/A
491.750	FAST_SENDER	N/A
492.317	SLOW_SENDER2	N/A
493.750	FAST_SENDER	N/A
494.113	SLOW_SENDER1	N/A
494.280	SLOW_SENDER3	N/A
495.068	RECEIVER	SLOW_SENDER3
495.750	FAST_SENDER	N/A
497.750	FAST_SENDER	N/A
499.317	SLOW_SENDER2	N/A
499.750	FAST_SENDER	N/A
500.524	RECEIVER	FAST_SENDER
501.113	SLOW_SENDER1	N/A
501.880	RECEIVER	SLOW_SENDER1
502.498	SLOW_SENDER3	N/A
502.927	FAST_SENDER	N/A
503.307	RECEIVER	SLOW_SENDER3
505.040	SLOW_SENDER4	N/A
506.317	SLOW_SENDER2	N/A
509.280	SLOW_SENDER1	N/A
511.946	FAST_SENDER	N/A
513.946	FAST_SENDER	N/A
515.946	FAST_SENDER	N/A
517.052	SLOW_SENDER4	N/A
517.946	FAST_SENDER	N/A
519.946	FAST_SENDER	N/A
521.946	FAST_SENDER	N/A
522.052	SLOW_SENDER4	N/A
523.946	FAST_SENDER	N/A
525.946	FAST_SENDER	N/A
527.052	SLOW_SENDER4	N/A
532.052	SLOW_SENDER4	N/A
533.524	FAST_SENDER	N/A
540.993	FAST_SENDER	N/A
542.993	FAST_SENDER	N/A
544.993	FAST_SENDER	N/A
545.011	SLOW_SENDER4	N/A
546.993	FAST_SENDER	N/A
548.993	FAST_SENDER	N/A
550.993	FAST_SENDER	N/A
552.993	FAST_SENDER	N/A
554.993	FAST_SENDER	N/A
562.752	FAST_SENDER	N/A
570.354	FAST_SENDER	N/A
577.291	FAST_SENDER	N/A
585.321	FAST_SENDER	N/A
593.054	FAST_SENDER	N/A
601.001	FAST_SENDER	N/A
608.452	FAST_SENDER	N/A
615.979	FAST_SENDER	N/A
623.202	FAST_SENDER	N/A
631.001	FAST_SENDER	N/A
638.560	FAST_SENDER	N/A
645.683	FAST_SENDER	N/A
653.510	FAST_SENDER	N/A
661.207	FAST_SENDER	N/A
669.072	FAST_SENDER	N/A
669.836	RECEIVER	FAST_SENDER
672.277	FAST_SENDER	N/A
673.035	RECEIVER	FAST_SENDER
673.040	SLOW_SENDER3	N/A
673.803	RECEIVER	SLOW_SENDER3
674.150	SLOW_SENDER2	N/A
674.590	SLOW_SENDER1	N/A
674.959	RECEIVER	SLOW_SENDER2
675.451	FAST_SENDER	N/A
676.212	SLOW_SENDER3	N/A
676.236	RECEIVER	FAST_SENDER
676.984	RECEIVER	SLOW_SENDER3
678.661	FAST_SENDER	N/A
679.194	RECEIVER	SLOW_SENDER1
679.421	SLOW_SENDER3	N/A
680.186	RECEIVER	SLOW_SENDER3
682.131	RECEIVER	FAST_SENDER
683.937	SLOW_SENDER2	N/A
684.558	FAST_SENDER	N/A
684.622	SLOW_SENDER1	N/A
684.670	RECEIVER	SLOW_SENDER2
685.636	SLOW_SENDER3	N/A
685.898	RECEIVER	SLOW_SENDER1
686.829	RECEIVER	FAST_SENDER
689.233	FAST_SENDER	N/A
690.080	RECEIVER	SLOW_SENDER3
690.098	SLOW_SENDER2	N/A
691.233	FAST_SENDER	N/A
693.233	FAST_SENDER	N/A
695.057	SLOW_SENDER1	N/A
695.098	SLOW_SENDER2	N/A
695.233	FAST_SENDER	N/A
697.233	FAST_SENDER	N/A
697.505	SLOW_SENDER3	N/A
698.264	RECEIVER	SLOW_SENDER3
699.233	FAST_SENDER	N/A
700.098	SLOW_SENDER2	N/A
701.233	FAST_SENDER	N/A
702.057	SLOW_SENDER1	N/A
703.233	FAST_SENDER	N/A
703.972	RECEIVER	FAST_SENDER
705.098	SLOW_SENDER2	N/A
705.713	SLOW_SENDER3	N/A
705.825	RECEIVER	SLOW_SENDER2
706.392	FAST_SENDER	N/A
707.131	RECEIVER	FAST_SENDER
708.083	RECEIVER	SLOW_SENDER3
709.057	SLOW_SENDER1	N/A
709.558	FAST_SENDER	N/A
709.824	RECEIVER	SLOW_SENDER1
710.250	SLOW_SENDER4	N/A
710.977	RECEIVER	SLOW_SENDER4
711.233	SLOW_SENDER2	N/A
713.407	SLOW_SENDER4	N/A
713.757	RECEIVER	SLOW_SENDER2
715.533	SLOW_SENDER3	N/A
715.620	RECEIVER	SLOW_SENDER4
716.293	RECEIVER	SLOW_SENDER3
718.189	FAST_SENDER	N/A
719.082	SLOW_SENDER1	N/A
719.805	RECEIVER	SLOW_SENDER1
721.162	SLOW_SENDER2	N/A
721.913	RECEIVER	SLOW_SENDER2
723.538	RECEIVER	FAST_SENDER
723.737	SLOW_SENDER3	N/A
725.845	SLOW_SENDER4	N/A
725.962	FAST_SENDER	N/A
726.623	RECEIVER	SLOW_SENDER4
727.209	SLOW_SENDER1	N/A
727.948	RECEIVER	SLOW_SENDER1
728.775	RECEIVER	FAST_SENDER
729.327	SLOW_SENDER2	N/A
730.147	RECEIVER	SLOW_SENDER2
730.737	SLOW_SENDER3	N/A
731.197	FAST_SENDER	N/A
732.008	RECEIVER	FAST_SENDER
734.054	SLOW_SENDER4	N/A
734.441	FAST_SENDER	N/A
734.808	RECEIVER	SLOW_SENDER4
737.575	SLOW_SENDER2	N/A
737.737	SLOW_SENDER3	N/A
738.578	RECEIVER	FAST_SENDER
740.994	FAST_SENDER	N/A
742.994	FAST_SENDER	N/A
744.575	SLOW_SENDER2	N/A
744.737	SLOW_SENDER3	N/A
744.994	FAST_SENDER	N/A
746.994	FAST_SENDER	N/A
748.994	FAST_SENDER	N/A
750.994	FAST_SENDER	N/A
751.575	SLOW_SENDER2	N/A
751.737	SLOW_SENDER3	N/A
752.310	RECEIVER	SLOW_SENDER2
752.994	FAST_SENDER	N/A
753.909	RECEIVER	SLOW_SENDER3
754.994	FAST_SENDER	N/A
756.994	FAST_SENDER	N/A
758.994	FAST_SENDER	N/A
760.994	FAST_SENDER	N/A
761.341	SLOW_SENDER3	N/A
762.072	RECEIVER	SLOW_SENDER3
762.994	FAST_SENDER	N/A
763.289	SLOW_SENDER2	N/A
764.035	RECEIVER	SLOW_SENDER2
764.994	FAST_SENDER	N/A
766.994	FAST_SENDER	N/A
768.994	FAST_SENDER	N/A
769.771	RECEIVER	FAST_SENDER
772.217	FAST_SENDER	N/A
772.963	RECEIVER	FAST_SENDER
775.393	FAST_SENDER	N/A
776.162	RECEIVER	FAST_SENDER
778.595	FAST_SENDER	N/A
779.333	RECEIVER	FAST_SENDER
781.754	FAST_SENDER	N/A
782.567	RECEIVER	FAST_SENDER
784.993	FAST_SENDER	N/A
785.711	RECEIVER	FAST_SENDER
788.141	FAST_SENDER	N/A
788.923	RECEIVER	FAST_SENDER
791.366	FAST_SENDER	N/A
792.148	RECEIVER	FAST_SENDER
794.581	FAST_SENDER	N/A
795.367	RECEIVER	FAST_SENDER
797.800	FAST_SENDER	N/A
798.546	RECEIVER	FAST_SENDER
800.953	FAST_SENDER	N/A
801.708	RECEIVER	FAST_SENDER
804.109	FAST_SENDER	N/A
804.867	RECEIVER	FAST_SENDER
807.317	FAST_SENDER	N/A
808.057	RECEIVER	FAST_SENDER
810.476	FAST_SENDER	N/A
811.214	RECEIVER	FAST_SENDER
817.857	FAST_SENDER	N/A
825.345	FAST_SENDER	N/A
833.119	FAST_SENDER	N/A
840.739	FAST_SENDER	N/A
848.305	FAST_SENDER	N/A
856.195	FAST_SENDER	N/A
864.447	FAST_SENDER	N/A
872.093	FAST_SENDER	N/A
879.424	FAST_SENDER	N/A
886.631	FAST_SENDER	N/A
893.930	SLOW_SENDER1	N/A
894.235	FAST_SENDER	N/A
902.352	FAST_SENDER	N/A
904.377	SLOW_SENDER1	N/A
904.730	SLOW_SENDER4	N/A
911.749	FAST_SENDER	N/A
913.749	FAST_SENDER	N/A
915.001	SLOW_SENDER4	N/A
915.749	FAST_SENDER	N/A
917.749	FAST_SENDER	N/A
918.727	SLOW_SENDER1	N/A
919.749	FAST_SENDER	N/A
920.001	SLOW_SENDER4	N/A
921.749	FAST_SENDER	N/A
923.749	FAST_SENDER	N/A
925.001	SLOW_SENDER4	N/A
925.749	FAST_SENDER	N/A
925.830	SLOW_SENDER3	N/A
927.550	SLOW_SENDER2	N/A
930.001	SLOW_SENDER4	N/A
935.298	FAST_SENDER	N/A
937.298	FAST_SENDER	N/A
939.298	FAST_SENDER	N/A
939.423	SLOW_SENDER3	N/A
941.246	SLOW_SENDER2	N/A
941.298	FAST_SENDER	N/A
943.298	FAST_SENDER	N/A
943.788	SLOW_SENDER4	N/A
944.423	SLOW_SENDER3	N/A
945.298	FAST_SENDER	N/A
947.298	FAST_SENDER	N/A
948.246	SLOW_SENDER2	N/A
949.298	FAST_SENDER	N/A
949.423	SLOW_SENDER3	N/A
950.788	SLOW_SENDER4	N/A
953.246	SLOW_SENDER2	N/A
957.788	SLOW_SENDER4	N/A
958.246	SLOW_SENDER2	N/A
958.668	FAST_SENDER	N/A
960.668	FAST_SENDER	N/A
962.668	FAST_SENDER	N/A
962.969	SLOW_SENDER3	N/A
963.246	SLOW_SENDER2	N/A
964.668	FAST_SENDER	N/A
964.788	SLOW_SENDER4	N/A
966.668	FAST_SENDER	N/A
968.246	SLOW_SENDER2	N/A
968.668	FAST_SENDER	N/A
970.668	FAST_SENDER	N/A
971.788	SLOW_SENDER4	N/A
972.668	FAST_SENDER	N/A
974.668	FAST_SENDER	N/A
976.668	FAST_SENDER	N/A
978.668	FAST_SENDER	N/A
978.788	SLOW_SENDER4	N/A
980.668	FAST_SENDER	N/A
981.079	SLOW_SENDER2	N/A
981.845	RECEIVER	SLOW_SENDER2
982.668	FAST_SENDER	N/A
984.668	FAST_SENDER	N/A
985.788	SLOW_SENDER4	N/A
986.577	RECEIVER	SLOW_SENDER4
986.668	FAST_SENDER	N/A
987.435	RECEIVER	FAST_SENDER
989.271	SLOW_SENDER2	N/A
989.862	FAST_SENDER	N/A
990.063	RECEIVER	SLOW_SENDER2
992.100	RECEIVER	FAST_SENDER
994.007	SLOW_SENDER4	N/A
994.526	FAST_SENDER	N/A
994.754	RECEIVER	SLOW_SENDER4
996.711	RECEIVER	FAST_SENDER
999.140	FAST_SENDER	N/A
999.958	RECEIVER	FAST_SENDER
1002.167	SLOW_SENDER4	N/A
1002.406	FAST_SENDER	N/A
1002.928	RECEIVER	SLOW_SENDER4
1004.679	RECEIVER	FAST_SENDER
1007.119	FAST_SENDER	N/A
1007.879	RECEIVER	FAST_SENDER
1010.290	FAST_SENDER	N/A
1010.328	SLOW_SENDER4	N/A
1011.049	RECEIVER	FAST_SENDER
1013.362	RECEIVER	SLOW_SENDER4
1013.461	FAST_SENDER	N/A
1014.233	RECEIVER	FAST_SENDER
1016.646	FAST_SENDER	N/A
1017.409	RECEIVER	FAST_SENDER
1019.846	FAST_SENDER	N/A
1020.605	RECEIVER	FAST_SENDER
1023.045	FAST_SENDER	N/A
1025.599	RECEIVER	FAST_SENDER
1028.007	FAST_SENDER	N/A
1028.797	RECEIVER	FAST_SENDER
1031.243	FAST_SENDER	N/A
1031.986	RECEIVER	FAST_SENDER
1034.427	FAST_SENDER	N/A
1035.147	RECEIVER	FAST_SENDER
1037.581	FAST_SENDER	N/A
1038.381	RECEIVER	FAST_SENDER
1040.826	FAST_SENDER	N/A
1041.593	RECEIVER	FAST_SENDER
1044.006	FAST_SENDER	N/A
1044.796	RECEIVER	FAST_SENDER
1047.219	FAST_SENDER	N/A
1047.973	RECEIVER	FAST_SENDER
1050.413	FAST_SENDER	N/A
1051.144	RECEIVER	FAST_SENDER
1053.578	FAST_SENDER	N/A
1054.348	RECEIVER	FAST_SENDER
1056.794	FAST_SENDER	N/A
1057.541	RECEIVER	FAST_SENDER
1059.971	FAST_SENDER	N/A
1060.728	RECEIVER	FAST_SENDER
1063.151	FAST_SENDER	N/A
1063.930	RECEIVER	FAST_SENDER
1066.361	FAST_SENDER	N/A
1067.130	RECEIVER	FAST_SENDER
1069.553	FAST_SENDER	N/A
1070.292	RECEIVER	FAST_SENDER
1072.699	FAST_SENDER	N/A
1073.476	RECEIVER	FAST_SENDER
1079.002	FAST_SENDER	N/A
1079.767	RECEIVER	FAST_SENDER
1082.173	FAST_SENDER	N/A
1082.954	RECEIVER	FAST_SENDER
1083.280	SLOW_SENDER1	N/A
1084.038	RECEIVER	SLOW_SENDER1
1085.390	FAST_SENDER	N/A
1086.194	RECEIVER	FAST_SENDER
1088.608	FAST_SENDER	N/A
1089.353	RECEIVER	FAST_SENDER
1091.800	FAST_SENDER	N/A
1092.546	RECEIVER	FAST_SENDER
1093.136	SLOW_SENDER1	N/A
1093.877	RECEIVER	SLOW_SENDER1
1094.984	FAST_SENDER	N/A
1095.755	RECEIVER	FAST_SENDER
1098.179	FAST_SENDER	N/A
1098.995	RECEIVER	FAST_SENDER
1099.290	SLOW_SENDER1	N/A
1100.041	RECEIVER	SLOW_SENDER1
1101.406	FAST_SENDER	N/A
1102.183	RECEIVER	FAST_SENDER
1104.610	FAST_SENDER	N/A
1105.403	RECEIVER	FAST_SENDER
1107.446	SLOW_SENDER1	N/A
1107.823	FAST_SENDER	N/A
1108.224	RECEIVER	SLOW_SENDER1
1111.628	RECEIVER	FAST_SENDER
1114.040	FAST_SENDER	N/A
1116.040	FAST_SENDER	N/A
1118.040	FAST_SENDER	N/A
1120.040	FAST_SENDER	N/A
1120.938	SLOW_SENDER1	N/A
1121.660	RECEIVER	SLOW_SENDER1
1122.040	FAST_SENDER	N/A
1124.040	FAST_SENDER	N/A
1126.040	FAST_SENDER	N/A
1127.500	SLOW_SENDER3	N/A
1128.040	FAST_SENDER	N/A
1128.247	RECEIVER	SLOW_SENDER3
1129.064	SLOW_SENDER1	N/A
1129.804	RECEIVER	SLOW_SENDER1
1130.652	SLOW_SENDER3	N/A
1131.442	RECEIVER	SLOW_SENDER3
1133.323	RECEIVER	FAST_SENDER
1135.739	FAST_SENDER	N/A
1137.739	FAST_SENDER	N/A
1139.739	FAST_SENDER	N/A
1140.899	SLOW_SENDER3	N/A
1141.667	RECEIVER	SLOW_SENDER3
1141.739	FAST_SENDER	N/A
1143.739	FAST_SENDER	N/A
1145.739	FAST_SENDER	N/A
1147.739	FAST_SENDER	N/A
1149.088	SLOW_SENDER3	N/A
1149.739	FAST_SENDER	N/A
1149.853	RECEIVER	SLOW_SENDER3
1151.863	RECEIVER	FAST_SENDER
1153.880	SLOW_SENDER2	N/A
1154.294	FAST_SENDER	N/A
1156.460	RECEIVER	SLOW_SENDER2
1157.271	SLOW_SENDER3	N/A
1158.038	RECEIVER	SLOW_SENDER3
1158.892	SLOW_SENDER2	N/A
1162.256	FAST_SENDER	N/A
1164.256	FAST_SENDER	N/A
1165.449	SLOW_SENDER3	N/A
1166.256	FAST_SENDER	N/A
1168.256	FAST_SENDER	N/A
1170.256	FAST_SENDER	N/A
1171.520	SLOW_SENDER2	N/A
1172.256	FAST_SENDER	N/A
1172.449	SLOW_SENDER3	N/A
1176.359	FAST_SENDER	N/A
1176.720	SLOW_SENDER4	N/A
1178.359	FAST_SENDER	N/A
1179.449	SLOW_SENDER3	N/A
1180.359	FAST_SENDER	N/A
1182.359	FAST_SENDER	N/A
1184.359	FAST_SENDER	N/A
1186.359	FAST_SENDER	N/A
1186.449	SLOW_SENDER3	N/A
1187.344	SLOW_SENDER4	N/A
1188.359	FAST_SENDER	N/A
1191.799	FAST_SENDER	N/A
1193.449	SLOW_SENDER3	N/A
1193.799	FAST_SENDER	N/A
1195.799	FAST_SENDER	N/A
1197.799	FAST_SENDER	N/A
1199.394	SLOW_SENDER4	N/A
1199.799	FAST_SENDER	N/A
1200.449	SLOW_SENDER3	N/A
1201.799	FAST_SENDER	N/A
1203.799	FAST_SENDER	N/A
1205.449	SLOW_SENDER3	N/A
1205.799	FAST_SENDER	N/A
1212.947	FAST_SENDER	N/A
1214.947	FAST_SENDER	N/A
1216.947	FAST_SENDER	N/A
1218.947	FAST_SENDER	N/A
1218.960	SLOW_SENDER3	N/A
1220.947	FAST_SENDER	N/A
1222.947	FAST_SENDER	N/A
1224.947	FAST_SENDER	N/A
1226.947	FAST_SENDER	N/A
1234.689	FAST_SENDER	N/A
1242.483	FAST_SENDER	N/A
1250.423	FAST_SENDER	N/A
1258.031	FAST_SENDER	N/A
1265.522	FAST_SENDER	N/A
1273.266	FAST_SENDER	N/A
1281.045	FAST_SENDER	N/A
1288.960	FAST_SENDER	N/A
1293.450	SLOW_SENDER1	N/A
1296.665	FAST_SENDER	N/A
1304.469	FAST_SENDER	N/A
1304.570	SLOW_SENDER1	N/A
1311.776	FAST_SENDER	N/A
1313.776	FAST_SENDER	N/A
1315.776	FAST_SENDER	N/A
1317.579	SLOW_SENDER1	N/A
1317.776	FAST_SENDER	N/A
1319.776	FAST_SENDER	N/A
1321.776	FAST_SENDER	N/A
1323.776	FAST_SENDER	N/A
1325.776	FAST_SENDER	N/A
1326.500	RECEIVER	FAST_SENDER
1328.925	FAST_SENDER	N/A
1329.705	RECEIVER	FAST_SENDER
1332.134	FAST_SENDER	N/A
1332.924	RECEIVER	FAST_SENDER
1335.339	FAST_SENDER	N/A
1336.116	RECEIVER	FAST_SENDER
1338.555	FAST_SENDER	N/A
1338.870	SLOW_SENDER2	N/A
1339.307	RECEIVER	FAST_SENDER
1341.407	RECEIVER	SLOW_SENDER2
1341.756	FAST_SENDER	N/A
1342.511	RECEIVER	FAST_SENDER
1343.808	SLOW_SENDER2	N/A
1344.534	RECEIVER	SLOW_SENDER2
1344.933	FAST_SENDER	N/A
1345.698	RECEIVER	FAST_SENDER
1348.113	FAST_SENDER	N/A
1348.858	RECEIVER	FAST_SENDER
1349.937	SLOW_SENDER2	N/A
1354.119	RECEIVER	SLOW_SENDER2
1356.391	FAST_SENDER	N/A
1358.391	FAST_SENDER	N/A
1360.391	FAST_SENDER	N/A
1361.556	SLOW_SENDER2	N/A
1362.306	RECEIVER	SLOW_SENDER2
1362.391	FAST_SENDER	N/A
1363.890	SLOW_SENDER4	N/A
1364.391	FAST_SENDER	N/A
1364.622	RECEIVER	SLOW_SENDER4
1366.391	FAST_SENDER	N/A
1367.033	SLOW_SENDER4	N/A
1368.391	FAST_SENDER	N/A
1369.380	RECEIVER	SLOW_SENDER4
1369.738	SLOW_SENDER2	N/A
1370.391	FAST_SENDER	N/A
1370.473	RECEIVER	SLOW_SENDER2
1371.118	RECEIVER	FAST_SENDER
1373.525	FAST_SENDER	N/A
1374.287	RECEIVER	FAST_SENDER
1374.789	SLOW_SENDER4	N/A
1375.599	RECEIVER	SLOW_SENDER4
1376.688	FAST_SENDER	N/A
1377.455	RECEIVER	FAST_SENDER
1377.879	SLOW_SENDER2	N/A
1378.629	RECEIVER	SLOW_SENDER2
1379.893	FAST_SENDER	N/A
1380.644	RECEIVER	FAST_SENDER
1381.015	SLOW_SENDER4	N/A
1381.821	RECEIVER	SLOW_SENDER4
1383.074	FAST_SENDER	N/A
1383.440	SLOW_SENDER3	N/A
1383.846	RECEIVER	FAST_SENDER
1386.073	SLOW_SENDER2	N/A
1386.874	RECEIVER	SLOW_SENDER2
1387.983	FAST_SENDER	N/A
1388.691	RECEIVER	FAST_SENDER
1389.249	SLOW_SENDER4	N/A
1390.015	RECEIVER	SLOW_SENDER4
1394.143	SLOW_SENDER3	N/A
1394.304	SLOW_SENDER2	N/A
1396.715	FAST_SENDER	N/A
1398.715	FAST_SENDER	N/A
1399.143	SLOW_SENDER3	N/A
1400.715	FAST_SENDER	N/A
1401.304	SLOW_SENDER2	N/A
1402.715	FAST_SENDER	N/A
1403.839	SLOW_SENDER4	N/A
1404.143	SLOW_SENDER3	N/A
1404.585	RECEIVER	SLOW_SENDER4
1404.715	FAST_SENDER	N/A
1406.715	FAST_SENDER	N/A
1408.304	SLOW_SENDER2	N/A
1408.715	FAST_SENDER	N/A
1409.074	RECEIVER	SLOW_SENDER2
1409.143	SLOW_SENDER3	N/A
1409.929	RECEIVER	SLOW_SENDER3
1410.715	FAST_SENDER	N/A
1411.516	RECEIVER	FAST_SENDER
1411.990	SLOW_SENDER4	N/A
1412.736	RECEIVER	SLOW_SENDER4
1413.952	FAST_SENDER	N/A
1414.713	RECEIVER	FAST_SENDER
1415.349	SLOW_SENDER3	N/A
1416.086	RECEIVER	SLOW_SENDER3
1416.488	SLOW_SENDER2	N/A
1417.159	FAST_SENDER	N/A
1417.209	RECEIVER	SLOW_SENDER2
1418.485	RECEIVER	FAST_SENDER
1420.905	FAST_SENDER	N/A
1421.704	RECEIVER	FAST_SENDER
1423.510	SLOW_SENDER3	N/A
1424.129	FAST_SENDER	N/A
1424.280	RECEIVER	SLOW_SENDER3
1424.610	SLOW_SENDER2	N/A
1425.384	RECEIVER	SLOW_SENDER2
1426.714	RECEIVER	FAST_SENDER
1429.147	FAST_SENDER	N/A
1429.904	RECEIVER	FAST_SENDER
1431.695	SLOW_SENDER3	N/A
1432.338	FAST_SENDER	N/A
1433.076	RECEIVER	FAST_SENDER
1434.008	RECEIVER	SLOW_SENDER3
1435.507	FAST_SENDER	N/A
1436.276	RECEIVER	FAST_SENDER
1438.724	FAST_SENDER	N/A
1439.486	RECEIVER	FAST_SENDER
1441.456	SLOW_SENDER3	N/A
1441.887	FAST_SENDER	N/A
1442.227	RECEIVER	SLOW_SENDER3
1444.081	RECEIVER	FAST_SENDER
1446.517	FAST_SENDER	N/A
1447.252	RECEIVER	FAST_SENDER
1449.696	FAST_SENDER	N/A
1452.899	FAST_SENDER	N/A
1460.829	FAST_SENDER	N/A
1468.373	FAST_SENDER	N/A
1475.643	FAST_SENDER	N/A
1481.970	SLOW_SENDER1	N/A
1483.380	FAST_SENDER	N/A
1491.553	FAST_SENDER	N/A
1492.537	SLOW_SENDER1	N/A
1498.746	FAST_SENDER	N/A
1500.746	FAST_SENDER	N/A
1502.746	FAST_SENDER	N/A
1504.746	FAST_SENDER	N/A
1506.116	SLOW_SENDER1	N/A
1506.746	FAST_SENDER	N/A
1508.746	FAST_SENDER	N/A
1510.746	FAST_SENDER	N/A
1512.746	FAST_SENDER	N/A
1520.397	FAST_SENDER	N/A
1527.811	FAST_SENDER	N/A
1535.545	FAST_SENDER	N/A
1542.883	FAST_SENDER	N/A
1550.711	FAST_SENDER	N/A
1558.178	FAST_SENDER	N/A
1565.814	FAST_SENDER	N/A
1573.940	FAST_SENDER	N/A
1576.220	SLOW_SENDER4	N/A
1582.700	FAST_SENDER	N/A
1586.768	SLOW_SENDER4	N/A
1588.890	SLOW_SENDER2	N/A
1591.587	FAST_SENDER	N/A
1593.587	FAST_SENDER	N/A
1595.587	FAST_SENDER	N/A
1597.587	FAST_SENDER	N/A
1599.226	SLOW_SENDER2	N/A
1599.410	SLOW_SENDER4	N/A
1599.587	FAST_SENDER	N/A
1601.587	FAST_SENDER	N/A
1603.587	FAST_SENDER	N/A
1604.226	SLOW_SENDER2	N/A
1605.587	FAST_SENDER	N/A
1608.430	SLOW_SENDER3	N/A
1609.226	SLOW_SENDER2	N/A
1613.451	FAST_SENDER	N/A
1614.183	RECEIVER	SLOW_SENDER3
1614.226	SLOW_SENDER2	N/A
1616.120	RECEIVER	FAST_SENDER
1619.608	SLOW_SENDER3	N/A
1620.287	RECEIVER	SLOW_SENDER2
1620.353	FAST_SENDER	N/A
1622.353	FAST_SENDER	N/A
1624.353	FAST_SENDER	N/A
1624.608	SLOW_SENDER3	N/A
1626.353	FAST_SENDER	N/A
1627.697	SLOW_SENDER2	N/A
1628.353	FAST_SENDER	N/A
1628.501	RECEIVER	SLOW_SENDER2
1629.608	SLOW_SENDER3	N/A
1630.353	FAST_SENDER	N/A
1632.353	FAST_SENDER	N/A
1634.353	FAST_SENDER	N/A
1634.608	SLOW_SENDER3	N/A
1635.131	RECEIVER	FAST_SENDER
1635.932	SLOW_SENDER2	N/A
1636.699	RECEIVER	SLOW_SENDER2
1639.034	RECEIVER	SLOW_SENDER3
1639.576	FAST_SENDER	N/A
1641.576	FAST_SENDER	N/A
1643.576	FAST_SENDER	N/A
1645.576	FAST_SENDER	N/A
1646.436	SLOW_SENDER3	N/A
1647.170	RECEIVER	SLOW_SENDER3
1647.576	FAST_SENDER	N/A
1649.576	FAST_SENDER	N/A
1651.576	FAST_SENDER	N/A
1653.576	FAST_SENDER	N/A
1654.356	RECEIVER	FAST_SENDER
1654.608	SLOW_SENDER3	N/A
1655.390	RECEIVER	SLOW_SENDER3
1656.756	FAST_SENDER	N/A
1657.560	RECEIVER	FAST_SENDER
1659.963	FAST_SENDER	N/A
1660.700	RECEIVER	FAST_SENDER
1662.803	SLOW_SENDER3	N/A
1663.112	FAST_SENDER	N/A
1663.517	RECEIVER	SLOW_SENDER3
1666.667	RECEIVER	FAST_SENDER
1669.084	FAST_SENDER	N/A
1669.890	RECEIVER	FAST_SENDER
1670.420	SLOW_SENDER1	N/A
1671.174	RECEIVER	SLOW_SENDER1
1672.303	FAST_SENDER	N/A
1673.102	RECEIVER	FAST_SENDER
1673.598	SLOW_SENDER1	N/A
1674.321	RECEIVER	SLOW_SENDER1
1675.541	FAST_SENDER	N/A
1676.325	RECEIVER	FAST_SENDER
1676.770	SLOW_SENDER1	N/A
1677.581	RECEIVER	SLOW_SENDER1
1678.735	FAST_SENDER	N/A
1679.498	RECEIVER	FAST_SENDER
1681.943	FAST_SENDER	N/A
1682.699	RECEIVER	FAST_SENDER
1682.997	SLOW_SENDER1	N/A
1683.759	RECEIVER	SLOW_SENDER1
1685.113	FAST_SENDER	N/A
1685.865	RECEIVER	FAST_SENDER
1688.314	FAST_SENDER	N/A
1689.097	RECEIVER	FAST_SENDER
1689.175	SLOW_SENDER1	N/A
1689.979	RECEIVER	SLOW_SENDER1
1691.506	FAST_SENDER	N/A
1692.265	RECEIVER	FAST_SENDER
1694.686	FAST_SENDER	N/A
1695.380	SLOW_SENDER1	N/A
1696.206	RECEIVER	SLOW_SENDER1
1697.079	RECEIVER	FAST_SENDER
1699.520	FAST_SENDER	N/A
1700.299	RECEIVER	FAST_SENDER
1702.714	FAST_SENDER	N/A
1703.455	RECEIVER	FAST_SENDER
1703.650	SLOW_SENDER1	N/A
1704.400	RECEIVER	SLOW_SENDER1
1705.896	FAST_SENDER	N/A
1706.672	RECEIVER	FAST_SENDER
1709.088	FAST_SENDER	N/A
1709.856	RECEIVER	FAST_SENDER
1711.813	SLOW_SENDER1	N/A
1712.303	FAST_SENDER	N/A
1712.611	RECEIVER	SLOW_SENDER1
1716.342	RECEIVER	FAST_SENDER
1718.777	FAST_SENDER	N/A
1719.546	RECEIVER	FAST_SENDER
1721.737	SLOW_SENDER1	N/A
1721.957	FAST_SENDER	N/A
1722.489	RECEIVER	SLOW_SENDER1
1723.233	RECEIVER	FAST_SENDER
1725.659	FAST_SENDER	N/A
1726.439	RECEIVER	FAST_SENDER
1729.899	SLOW_SENDER1	N/A
1730.210	FAST_SENDER	N/A
1730.677	RECEIVER	SLOW_SENDER1
1732.520	RECEIVER	FAST_SENDER
1734.939	FAST_SENDER	N/A
1735.688	RECEIVER	FAST_SENDER
1738.110	FAST_SENDER	N/A
1738.115	SLOW_SENDER1	N/A
1738.844	RECEIVER	FAST_SENDER
1741.273	FAST_SENDER	N/A
1742.048	RECEIVER	FAST_SENDER
1744.482	FAST_SENDER	N/A
1745.236	RECEIVER	FAST_SENDER
1747.638	FAST_SENDER	N/A
1748.404	RECEIVER	FAST_SENDER
1750.844	FAST_SENDER	N/A
1751.597	RECEIVER	FAST_SENDER
1754.020	FAST_SENDER	N/A
1754.768	RECEIVER	FAST_SENDER
1757.208	FAST_SENDER	N/A
1757.968	RECEIVER	FAST_SENDER
1760.386	FAST_SENDER	N/A
1761.138	RECEIVER	FAST_SENDER
1763.574	FAST_SENDER	N/A
1763.610	SLOW_SENDER4	N/A
1764.284	RECEIVER	FAST_SENDER
1766.696	FAST_SENDER	N/A
1766.736	RECEIVER	SLOW_SENDER4
1772.172	SLOW_SENDER4	N/A
1776.539	FAST_SENDER	N/A
1778.539	FAST_SENDER	N/A
1780.539	FAST_SENDER	N/A
1782.539	FAST_SENDER	N/A
1784.275	SLOW_SENDER4	N/A
1784.539	FAST_SENDER	N/A
1786.539	FAST_SENDER	N/A
1788.751	FAST_SENDER	N/A
1790.751	FAST_SENDER	N/A
1792.751	FAST_SENDER	N/A
1794.751	FAST_SENDER	N/A
1796.751	FAST_SENDER	N/A
1798.751	FAST_SENDER	N/A
1800.450	SLOW_SENDER2	N/A
1800.751	FAST_SENDER	N/A
1802.751	FAST_SENDER	N/A
1811.282	FAST_SENDER	N/A
1812.121	SLOW_SENDER2	N/A
1818.958	FAST_SENDER	N/A
1820.958	FAST_SENDER	N/A
1822.958	FAST_SENDER	N/A
1824.958	FAST_SENDER	N/A
1825.763	SLOW_SENDER2	N/A
1826.958	FAST_SENDER	N/A
1827.880	SLOW_SENDER3	N/A
1828.958	FAST_SENDER	N/A
1830.958	FAST_SENDER	N/A
1832.958	FAST_SENDER	N/A
1837.946	SLOW_SENDER3	N/A
1842.702	FAST_SENDER	N/A
1844.702	FAST_SENDER	N/A
1846.702	FAST_SENDER	N/A
1848.702	FAST_SENDER	N/A
1850.536	SLOW_SENDER3	N/A
1850.702	FAST_SENDER	N/A
1852.702	FAST_SENDER	N/A
1854.702	FAST_SENDER	N/A
1856.702	FAST_SENDER	N/A
1864.219	FAST_SENDER	N/A
1871.882	FAST_SENDER	N/A
1879.425	FAST_SENDER	N/A
1886.966	FAST_SENDER	N/A
1894.085	FAST_SENDER	N/A
1901.336	FAST_SENDER	N/A
1903.020	SLOW_SENDER1	N/A
1909.830	FAST_SENDER	N/A
1911.830	FAST_SENDER	N/A
1913.830	FAST_SENDER	N/A
1915.830	FAST_SENDER	N/A
1916.586	SLOW_SENDER1	N/A
1917.830	FAST_SENDER	N/A
1921.434	FAST_SENDER	N/A
1923.434	FAST_SENDER	N/A
1925.434	FAST_SENDER	N/A
1927.434	FAST_SENDER	N/A
1929.434	FAST_SENDER	N/A
1931.434	FAST_SENDER	N/A
1933.434	FAST_SENDER	N/A
1935.434	FAST_SENDER	N/A
1936.168	RECEIVER	FAST_SENDER
1938.613	FAST_SENDER	N/A
1939.384	RECEIVER	FAST_SENDER
1941.818	FAST_SENDER	N/A
1942.554	RECEIVER	FAST_SENDER
1944.963	FAST_SENDER	N/A
1945.735	RECEIVER	FAST_SENDER
1948.182	FAST_SENDER	N/A
1948.946	RECEIVER	FAST_SENDER
1951.100	SLOW_SENDER4	N/A
1951.384	FAST_SENDER	N/A
1951.842	RECEIVER	SLOW_SENDER4
1953.791	RECEIVER	FAST_SENDER
1954.282	SLOW_SENDER4	N/A
1955.049	RECEIVER	SLOW_SENDER4
1956.193	FAST_SENDER	N/A
1956.946	RECEIVER	FAST_SENDER
1957.495	SLOW_SENDER4	N/A
1958.250	RECEIVER	SLOW_SENDER4
1959.364	FAST_SENDER	N/A
1960.114	RECEIVER	FAST_SENDER
1962.560	FAST_SENDER	N/A
1963.330	RECEIVER	FAST_SENDER
1963.691	SLOW_SENDER4	N/A
1964.444	RECEIVER	SLOW_SENDER4
1965.756	FAST_SENDER	N/A
1966.512	RECEIVER	FAST_SENDER
1968.947	FAST_SENDER	N/A
1969.679	RECEIVER	FAST_SENDER
1969.871	SLOW_SENDER4	N/A
1970.643	RECEIVER	SLOW_SENDER4
1972.091	FAST_SENDER	N/A
1972.894	RECEIVER	FAST_SENDER
1975.340	FAST_SENDER	N/A
1976.052	SLOW_SENDER4	N/A
1976.090	RECEIVER	FAST_SENDER
1976.839	RECEIVER	SLOW_SENDER4
1978.518	FAST_SENDER	N/A
1979.314	RECEIVER	FAST_SENDER
1981.760	FAST_SENDER	N/A
1982.539	RECEIVER	FAST_SENDER
1984.240	SLOW_SENDER4	N/A
1984.973	FAST_SENDER	N/A
1984.991	RECEIVER	SLOW_SENDER4
1985.708	RECEIVER	FAST_SENDER
1988.110	FAST_SENDER	N/A
1988.885	RECEIVER	FAST_SENDER
1990.160	SLOW_SENDER2	N/A
1990.963	RECEIVER	SLOW_SENDER2
1991.320	FAST_SENDER	N/A
1992.085	RECEIVER	FAST_SENDER
1992.391	SLOW_SENDER4	N/A
1993.128	RECEIVER	SLOW_SENDER4
1993.400	SLOW_SENDER2	N/A
1994.139	RECEIVER	SLOW_SENDER2
1994.512	FAST_SENDER	N/A
1995.293	RECEIVER	FAST_SENDER
1996.566	SLOW_SENDER2	N/A
1997.307	RECEIVER	SLOW_SENDER2
1997.723	FAST_SENDER	N/A
1998.483	RECEIVER	FAST_SENDER
2000.538	SLOW_SENDER4	N/A
2000.926	FAST_SENDER	N/A
2001.289	RECEIVER	SLOW_SENDER4
2002.743	SLOW_SENDER2	N/A
2004.051	RECEIVER	FAST_SENDER
2007.138	RECEIVER	SLOW_SENDER2
2007.731	FAST_SENDER	N/A
2009.731	FAST_SENDER	N/A
2011.731	FAST_SENDER	N/A
2013.731	FAST_SENDER	N/A
2014.577	SLOW_SENDER2	N/A
2014.890	SLOW_SENDER3	N/A
2015.319	RECEIVER	SLOW_SENDER2
2015.731	FAST_SENDER	N/A
2017.397	RECEIVER	SLOW_SENDER3
2017.731	FAST_SENDER	N/A
2019.731	FAST_SENDER	N/A
2019.808	SLOW_SENDER3	N/A
2020.597	RECEIVER	SLOW_SENDER3
2021.731	FAST_SENDER	N/A
2022.531	RECEIVER	FAST_SENDER
2022.759	SLOW_SENDER2	N/A
2024.959	FAST_SENDER	N/A
2025.322	RECEIVER	SLOW_SENDER2
2026.039	SLOW_SENDER3	N/A
2027.387	RECEIVER	FAST_SENDER
2029.829	FAST_SENDER	N/A
2031.039	SLOW_SENDER3	N/A
2031.829	FAST_SENDER	N/A
2033.829	FAST_SENDER	N/A
2035.829	FAST_SENDER	N/A
2036.039	SLOW_SENDER3	N/A
2037.829	FAST_SENDER	N/A
2039.829	FAST_SENDER	N/A
2041.039	SLOW_SENDER3	N/A
2041.783	RECEIVER	SLOW_SENDER3
2041.829	FAST_SENDER	N/A
2043.829	FAST_SENDER	N/A
2044.565	RECEIVER	FAST_SENDER
2046.987	FAST_SENDER	N/A
2047.232	SLOW_SENDER3	N/A
2047.741	RECEIVER	FAST_SENDER
2049.730	RECEIVER	SLOW_SENDER3
2050.191	FAST_SENDER	N/A
2050.977	RECEIVER	FAST_SENDER
2053.397	FAST_SENDER	N/A
2054.153	RECEIVER	FAST_SENDER
2056.603	FAST_SENDER	N/A
2057.170	SLOW_SENDER3	N/A
2059.281	RECEIVER	FAST_SENDER
2062.917	RECEIVER	SLOW_SENDER3
2063.406	FAST_SENDER	N/A
2065.406	FAST_SENDER	N/A
2067.406	FAST_SENDER	N/A
2069.406	FAST_SENDER	N/A
2071.406	FAST_SENDER	N/A
2073.406	FAST_SENDER	N/A
2075.406	FAST_SENDER	N/A
2077.406	FAST_SENDER	N/A
2078.187	RECEIVER	FAST_SENDER
2080.619	FAST_SENDER	N/A
2081.383	RECEIVER	FAST_SENDER
2083.794	FAST_SENDER	N/A
2084.557	RECEIVER	FAST_SENDER
2086.180	SLOW_SENDER1	N/A
2086.930	RECEIVER	SLOW_SENDER1
2086.991	FAST_SENDER	N/A
2087.775	RECEIVER	FAST_SENDER
2089.365	SLOW_SENDER1	N/A
2090.114	RECEIVER	SLOW_SENDER1
2090.184	FAST_SENDER	N/A
2090.967	RECEIVER	FAST_SENDER
2092.526	SLOW_SENDER1	N/A
2093.290	RECEIVER	SLOW_SENDER1
2093.413	FAST_SENDER	N/A
2094.190	RECEIVER	FAST_SENDER
2096.593	FAST_SENDER	N/A
2097.307	RECEIVER	FAST_SENDER
2098.695	SLOW_SENDER1	N/A
2099.452	RECEIVER	SLOW_SENDER1
2099.720	FAST_SENDER	N/A
2100.462	RECEIVER	FAST_SENDER
2102.902	FAST_SENDER	N/A
2103.648	RECEIVER	FAST_SENDER
2104.860	SLOW_SENDER1	N/A
2105.625	RECEIVER	SLOW_SENDER1
2106.064	FAST_SENDER	N/A
2106.831	RECEIVER	FAST_SENDER
2109.271	FAST_SENDER	N/A
2110.038	RECEIVER	FAST_SENDER
2111.075	SLOW_SENDER1	N/A
2111.816	RECEIVER	SLOW_SENDER1
2112.472	FAST_SENDER	N/A
2113.245	RECEIVER	FAST_SENDER
2115.675	FAST_SENDER	N/A
2116.458	RECEIVER	FAST_SENDER
2118.888	FAST_SENDER	N/A
2119.221	SLOW_SENDER1	N/A
2119.655	RECEIVER	FAST_SENDER
2123.704	RECEIVER	SLOW_SENDER1
2124.186	FAST_SENDER	N/A
2126.186	FAST_SENDER	N/A
2128.186	FAST_SENDER	N/A
2130.186	FAST_SENDER	N/A
2131.131	SLOW_SENDER1	N/A
2131.909	RECEIVER	SLOW_SENDER1
2132.186	FAST_SENDER	N/A
2134.186	FAST_SENDER	N/A
2136.186	FAST_SENDER	N/A
2138.186	FAST_SENDER	N/A
2138.920	RECEIVER	FAST_SENDER
2139.349	SLOW_SENDER1	N/A
2140.107	RECEIVER	SLOW_SENDER1
2141.356	FAST_SENDER	N/A
2142.107	RECEIVER	FAST_SENDER
2144.546	FAST_SENDER	N/A
2145.296	RECEIVER	FAST_SENDER
2147.746	FAST_SENDER	N/A
2148.536	RECEIVER	FAST_SENDER
2150.972	FAST_SENDER	N/A
2151.770	RECEIVER	FAST_SENDER
2154.181	FAST_SENDER	N/A
2154.940	RECEIVER	FAST_SENDER
2158.741	FAST_SENDER	N/A
2166.352	FAST_SENDER	N/A
2170.560	SLOW_SENDER4	N/A
2174.580	FAST_SENDER	N/A
2181.035	SLOW_SENDER4	N/A
2181.668	FAST_SENDER	N/A
2189.853	FAST_SENDER	N/A
2190.990	SLOW_SENDER2	N/A
2191.853	FAST_SENDER	N/A
2193.853	FAST_SENDER	N/A
2195.496	SLOW_SENDER4	N/A
2195.853	FAST_SENDER	N/A
2197.853	FAST_SENDER	N/A
2199.853	FAST_SENDER	N/A
2201.850	SLOW_SENDER2	N/A
2201.853	FAST_SENDER	N/A
2203.853	FAST_SENDER	N/A
2210.984	FAST_SENDER	N/A
2212.984	FAST_SENDER	N/A
2214.984	FAST_SENDER	N/A
2215.401	SLOW_SENDER2	N/A
2216.984	FAST_SENDER	N/A
2218.984	FAST_SENDER	N/A
2220.984	FAST_SENDER	N/A
2222.984	FAST_SENDER	N/A
2224.984	FAST_SENDER	N/A
2226.570	SLOW_SENDER3	N/A
2233.463	FAST_SENDER	N/A
2237.340	SLOW_SENDER3	N/A
2241.801	FAST_SENDER	N/A
2243.801	FAST_SENDER	N/A
2245.801	FAST_SENDER	N/A
2247.801	FAST_SENDER	N/A
2249.436	SLOW_SENDER3	N/A
2249.801	FAST_SENDER	N/A
2251.801	FAST_SENDER	N/A
2253.801	FAST_SENDER	N/A
2255.801	FAST_SENDER	N/A
2263.380	FAST_SENDER	N/A
2270.907	FAST_SENDER	N/A
2278.540	FAST_SENDER	N/A
2286.272	FAST_SENDER	N/A
2293.567	FAST_SENDER	N/A
2301.144	FAST_SENDER	N/A
2303.540	SLOW_SENDER1	N/A
2309.514	FAST_SENDER	N/A
2314.565	SLOW_SENDER1	N/A
2316.752	FAST_SENDER	N/A
2319.071	RECEIVER	FAST_SENDER
2321.516	FAST_SENDER	N/A
2323.516	FAST_SENDER	N/A
2325.516	FAST_SENDER	N/A
2326.792	SLOW_SENDER1	N/A
2327.516	FAST_SENDER	N/A
2327.563	RECEIVER	SLOW_SENDER1
2329.516	FAST_SENDER	N/A
2331.516	FAST_SENDER	N/A
2333.516	FAST_SENDER	N/A
2335.516	FAST_SENDER	N/A
2336.314	RECEIVER	FAST_SENDER
2338.753	FAST_SENDER	N/A
2339.523	RECEIVER	FAST_SENDER
2341.941	FAST_SENDER	N/A
2342.710	RECEIVER	FAST_SENDER
2345.110	FAST_SENDER	N/A
2345.913	RECEIVER	FAST_SENDER
2348.350	FAST_SENDER	N/A
2349.148	RECEIVER	FAST_SENDER
2351.569	FAST_SENDER	N/A
2352.308	RECEIVER	FAST_SENDER
2354.758	FAST_SENDER	N/A
2355.491	RECEIVER	FAST_SENDER
2357.919	FAST_SENDER	N/A
2358.696	RECEIVER	FAST_SENDER
2359.870	SLOW_SENDER4	N/A
2360.625	RECEIVER	SLOW_SENDER4
2361.131	FAST_SENDER	N/A
2363.073	SLOW_SENDER4	N/A
2363.562	RECEIVER	FAST_SENDER
2365.607	RECEIVER	SLOW_SENDER4
2365.977	FAST_SENDER	N/A
2366.733	RECEIVER	FAST_SENDER
2369.156	FAST_SENDER	N/A
2369.898	RECEIVER	FAST_SENDER
2371.013	SLOW_SENDER4	N/A
2371.775	RECEIVER	SLOW_SENDER4
2372.346	FAST_SENDER	N/A
2373.118	RECEIVER	FAST_SENDER
2375.536	FAST_SENDER	N/A
2376.309	RECEIVER	FAST_SENDER
2377.180	SLOW_SENDER4	N/A
2377.929	RECEIVER	SLOW_SENDER4
2378.748	FAST_SENDER	N/A
2379.526	RECEIVER	FAST_SENDER
2379.860	SLOW_SENDER2	N/A
2380.631	RECEIVER	SLOW_SENDER2
2381.976	FAST_SENDER	N/A
2382.748	RECEIVER	FAST_SENDER
2383.031	SLOW_SENDER2	N/A
2383.361	SLOW_SENDER4	N/A
2383.838	RECEIVER	SLOW_SENDER2
2385.190	FAST_SENDER	N/A
2389.634	RECEIVER	FAST_SENDER
2390.312	RECEIVER	SLOW_SENDER4
2392.043	FAST_SENDER	N/A
2392.732	SLOW_SENDER2	N/A
2394.043	FAST_SENDER	N/A
2396.043	FAST_SENDER	N/A
2397.732	SLOW_SENDER2	N/A
2397.745	SLOW_SENDER4	N/A
2398.043	FAST_SENDER	N/A
2400.043	FAST_SENDER	N/A
2402.043	FAST_SENDER	N/A
2402.732	SLOW_SENDER2	N/A
2404.043	FAST_SENDER	N/A
2406.043	FAST_SENDER	N/A
2406.844	RECEIVER	FAST_SENDER
2407.732	SLOW_SENDER2	N/A
2408.487	RECEIVER	SLOW_SENDER2
2409.249	FAST_SENDER	N/A
2410.014	RECEIVER	FAST_SENDER
2412.433	FAST_SENDER	N/A
2413.157	RECEIVER	FAST_SENDER
2413.760	SLOW_SENDER3	N/A
2413.926	SLOW_SENDER2	N/A
2414.526	RECEIVER	SLOW_SENDER3
2415.564	FAST_SENDER	N/A
2416.228	RECEIVER	SLOW_SENDER2
2416.948	SLOW_SENDER3	N/A
2417.684	RECEIVER	SLOW_SENDER3
2418.519	RECEIVER	FAST_SENDER
2420.134	SLOW_SENDER3	N/A
2420.899	RECEIVER	SLOW_SENDER3
2420.931	FAST_SENDER	N/A
2423.662	SLOW_SENDER2	N/A
2424.446	RECEIVER	SLOW_SENDER2
2426.336	SLOW_SENDER3	N/A
2426.576	RECEIVER	FAST_SENDER
2428.635	RECEIVER	SLOW_SENDER3
2429.023	FAST_SENDER	N/A
2429.756	RECEIVER	FAST_SENDER
2431.872	SLOW_SENDER2	N/A
2432.200	FAST_SENDER	N/A
2432.630	RECEIVER	SLOW_SENDER2
2436.046	SLOW_SENDER3	N/A
2436.339	RECEIVER	FAST_SENDER
2438.743	FAST_SENDER	N/A
2440.743	FAST_SENDER	N/A
2441.046	SLOW_SENDER3	N/A
2442.743	FAST_SENDER	N/A
2444.743	FAST_SENDER	N/A
2446.046	SLOW_SENDER3	N/A
2446.743	FAST_SENDER	N/A
2446.761	RECEIVER	SLOW_SENDER3
2448.743	FAST_SENDER	N/A
2450.743	FAST_SENDER	N/A
2452.743	FAST_SENDER	N/A
2453.538	RECEIVER	FAST_SENDER
2454.170	SLOW_SENDER3	N/A
2454.953	RECEIVER	SLOW_SENDER3
2455.969	FAST_SENDER	N/A
2456.742	RECEIVER	FAST_SENDER
2459.144	FAST_SENDER	N/A
2459.910	RECEIVER	FAST_SENDER
2462.338	FAST_SENDER	N/A
2462.382	SLOW_SENDER3	N/A
2463.123	RECEIVER	FAST_SENDER
2466.602	RECEIVER	SLOW_SENDER3
2467.364	FAST_SENDER	N/A
2469.364	FAST_SENDER	N/A
2471.364	FAST_SENDER	N/A
2473.364	FAST_SENDER	N/A
2474.038	SLOW_SENDER3	N/A
2474.787	RECEIVER	SLOW_SENDER3
2475.364	FAST_SENDER	N/A
2477.364	FAST_SENDER	N/A
2479.364	FAST_SENDER	N/A
2481.364	FAST_SENDER	N/A
2482.141	RECEIVER	FAST_SENDER
2484.577	FAST_SENDER	N/A
2485.358	RECEIVER	FAST_SENDER
2487.771	FAST_SENDER	N/A
2488.537	RECEIVER	FAST_SENDER
2490.985	FAST_SENDER	N/A
2491.170	SLOW_SENDER1	N/A
2491.928	RECEIVER	SLOW_SENDER1
2494.368	SLOW_SENDER1	N/A
2495.575	FAST_SENDER	N/A
2503.615	FAST_SENDER	N/A
2505.615	FAST_SENDER	N/A
2507.615	FAST_SENDER	N/A
2507.688	SLOW_SENDER1	N/A
2509.615	FAST_SENDER	N/A
2512.369	FAST_SENDER	N/A
2514.369	FAST_SENDER	N/A
2516.369	FAST_SENDER	N/A
2518.369	FAST_SENDER	N/A
2520.369	FAST_SENDER	N/A
2522.369	FAST_SENDER	N/A
2524.369	FAST_SENDER	N/A
2526.369	FAST_SENDER	N/A
2534.283	FAST_SENDER	N/A
2542.043	FAST_SENDER	N/A
2549.608	FAST_SENDER	N/A
2556.807	FAST_SENDER	N/A
2562.160	SLOW_SENDER4	N/A
2564.741	FAST_SENDER	N/A
2572.239	FAST_SENDER	N/A
2573.051	SLOW_SENDER4	N/A
2580.453	FAST_SENDER	N/A
2582.453	FAST_SENDER	N/A
2584.453	FAST_SENDER	N/A
2585.632	SLOW_SENDER4	N/A
2586.453	FAST_SENDER	N/A
2588.453	FAST_SENDER	N/A
2590.453	FAST_SENDER	N/A
2592.453	FAST_SENDER	N/A
2594.453	FAST_SENDER	N/A
2601.860	FAST_SENDER	N/A
2602.070	SLOW_SENDER2	N/A
2610.154	FAST_SENDER	N/A
2612.510	SLOW_SENDER2	N/A
2618.199	FAST_SENDER	N/A
2620.199	FAST_SENDER	N/A
2622.199	FAST_SENDER	N/A
2624.199	FAST_SENDER	N/A
2624.876	SLOW_SENDER2	N/A
2626.199	FAST_SENDER	N/A
2628.199	FAST_SENDER	N/A
2630.199	FAST_SENDER	N/A
2632.199	FAST_SENDER	N/A
2638.530	SLOW_SENDER3	N/A
2640.279	FAST_SENDER	N/A
2648.235	FAST_SENDER	N/A
2648.873	SLOW_SENDER3	N/A
2656.392	FAST_SENDER	N/A
2658.392	FAST_SENDER	N/A
2660.392	FAST_SENDER	N/A
2661.557	SLOW_SENDER3	N/A
2662.345	RECEIVER	SLOW_SENDER3
2662.392	FAST_SENDER	N/A
2664.392	FAST_SENDER	N/A
2666.392	FAST_SENDER	N/A
2668.392	FAST_SENDER	N/A
2670.392	FAST_SENDER	N/A
2671.159	RECEIVER	FAST_SENDER
2673.566	FAST_SENDER	N/A
2674.357	RECEIVER	FAST_SENDER
2676.050	SLOW_SENDER1	N/A
2676.780	FAST_SENDER	N/A
2676.806	RECEIVER	SLOW_SENDER1
2677.560	RECEIVER	FAST_SENDER
2679.243	SLOW_SENDER1	N/A
2679.966	FAST_SENDER	N/A
2680.711	RECEIVER	FAST_SENDER
2681.770	RECEIVER	SLOW_SENDER1
2686.616	FAST_SENDER	N/A
2687.215	SLOW_SENDER1	N/A
2687.340	RECEIVER	FAST_SENDER
2689.634	RECEIVER	SLOW_SENDER1
2689.752	FAST_SENDER	N/A
2690.530	RECEIVER	FAST_SENDER
2692.963	FAST_SENDER	N/A
2693.743	RECEIVER	FAST_SENDER
2696.153	FAST_SENDER	N/A
2696.891	RECEIVER	FAST_SENDER
2697.035	SLOW_SENDER1	N/A
2697.795	RECEIVER	SLOW_SENDER1
2699.315	FAST_SENDER	N/A
2700.075	RECEIVER	FAST_SENDER
2702.478	FAST_SENDER	N/A
2703.205	RECEIVER	FAST_SENDER
2705.236	SLOW_SENDER1	N/A
2705.645	FAST_SENDER	N/A
2705.994	RECEIVER	SLOW_SENDER1
2710.120	RECEIVER	FAST_SENDER
2712.542	FAST_SENDER	N/A
2713.307	RECEIVER	FAST_SENDER
2715.377	SLOW_SENDER1	N/A
2715.748	FAST_SENDER	N/A
2716.135	RECEIVER	SLOW_SENDER1
2721.905	RECEIVER	FAST_SENDER
2724.356	FAST_SENDER	N/A
2726.356	FAST_SENDER	N/A
2728.356	FAST_SENDER	N/A
2730.356	FAST_SENDER	N/A
2732.356	FAST_SENDER	N/A
2734.356	FAST_SENDER	N/A
2736.356	FAST_SENDER	N/A
2738.356	FAST_SENDER	N/A
2739.074	RECEIVER	FAST_SENDER
2741.524	FAST_SENDER	N/A
2742.302	RECEIVER	FAST_SENDER
2744.718	FAST_SENDER	N/A
2745.482	RECEIVER	FAST_SENDER
2747.887	FAST_SENDER	N/A
2748.631	RECEIVER	FAST_SENDER
2750.170	SLOW_SENDER4	N/A
2750.908	RECEIVER	SLOW_SENDER4
2751.077	FAST_SENDER	N/A
2751.834	RECEIVER	FAST_SENDER
2753.335	SLOW_SENDER4	N/A
2754.097	RECEIVER	SLOW_SENDER4
2754.248	FAST_SENDER	N/A
2755.028	RECEIVER	FAST_SENDER
2756.503	SLOW_SENDER4	N/A
2757.291	RECEIVER	SLOW_SENDER4
2757.468	FAST_SENDER	N/A
2758.228	RECEIVER	FAST_SENDER
2760.676	FAST_SENDER	N/A
2761.437	RECEIVER	FAST_SENDER
2762.714	SLOW_SENDER4	N/A
2763.466	RECEIVER	SLOW_SENDER4
2763.852	FAST_SENDER	N/A
2764.599	RECEIVER	FAST_SENDER
2767.027	FAST_SENDER	N/A
2767.776	RECEIVER	FAST_SENDER
2768.871	SLOW_SENDER4	N/A
2769.629	RECEIVER	SLOW_SENDER4
2770.211	FAST_SENDER	N/A
2770.982	RECEIVER	FAST_SENDER
2774.818	FAST_SENDER	N/A
2775.062	SLOW_SENDER4	N/A
2775.572	RECEIVER	FAST_SENDER
2778.776	RECEIVER	SLOW_SENDER4
2779.553	FAST_SENDER	N/A
2781.553	FAST_SENDER	N/A
2783.553	FAST_SENDER	N/A
2785.553	FAST_SENDER	N/A
2786.225	SLOW_SENDER4	N/A
2786.971	RECEIVER	SLOW_SENDER4
2787.553	FAST_SENDER	N/A
2789.330	SLOW_SENDER2	N/A
2789.553	FAST_SENDER	N/A
2790.101	RECEIVER	SLOW_SENDER2
2791.553	FAST_SENDER	N/A
2792.519	SLOW_SENDER2	N/A
2793.236	RECEIVER	SLOW_SENDER2
2793.553	FAST_SENDER	N/A
2794.307	RECEIVER	FAST_SENDER
2794.415	SLOW_SENDER4	N/A
2795.196	RECEIVER	SLOW_SENDER4
2795.685	SLOW_SENDER2	N/A
2796.455	RECEIVER	SLOW_SENDER2
2796.747	FAST_SENDER	N/A
2797.528	RECEIVER	FAST_SENDER
2799.977	FAST_SENDER	N/A
2800.768	RECEIVER	FAST_SENDER
2801.890	SLOW_SENDER2	N/A
2802.646	SLOW_SENDER4	N/A
2803.205	FAST_SENDER	N/A
2803.412	RECEIVER	SLOW_SENDER4
2804.362	RECEIVER	SLOW_SENDER2
2805.691	RECEIVER	FAST_SENDER
2808.109	FAST_SENDER	N/A
2808.899	RECEIVER	FAST_SENDER
2810.854	SLOW_SENDER4	N/A
2811.309	FAST_SENDER	N/A
2811.782	SLOW_SENDER2	N/A
2812.069	RECEIVER	FAST_SENDER
2815.752	RECEIVER	SLOW_SENDER2
2816.467	FAST_SENDER	N/A
2818.467	FAST_SENDER	N/A
2820.467	FAST_SENDER	N/A
2822.467	FAST_SENDER	N/A
2823.199	SLOW_SENDER2	N/A
2823.983	RECEIVER	SLOW_SENDER2
2824.467	FAST_SENDER	N/A
2825.960	SLOW_SENDER3	N/A
2826.467	FAST_SENDER	N/A
2826.715	RECEIVER	SLOW_SENDER3
2828.467	FAST_SENDER	N/A
2829.121	SLOW_SENDER3	N/A
2829.880	RECEIVER	SLOW_SENDER3
2830.467	FAST_SENDER	N/A
2831.388	SLOW_SENDER2	N/A
2832.313	SLOW_SENDER3	N/A
2837.783	FAST_SENDER	N/A
2839.783	FAST_SENDER	N/A
2841.783	FAST_SENDER	N/A
2843.783	FAST_SENDER	N/A
2845.783	FAST_SENDER	N/A
2846.021	SLOW_SENDER3	N/A
2847.783	FAST_SENDER	N/A
2850.462	FAST_SENDER	N/A
2852.462	FAST_SENDER	N/A
2854.462	FAST_SENDER	N/A
2856.462	FAST_SENDER	N/A
2858.462	FAST_SENDER	N/A
2860.462	FAST_SENDER	N/A
2862.462	FAST_SENDER	N/A
2864.462	FAST_SENDER	N/A
2872.419	FAST_SENDER	N/A
2879.992	FAST_SENDER	N/A
2883.260	SLOW_SENDER1	N/A
2887.986	FAST_SENDER	N/A
2893.616	SLOW_SENDER1	N/A
2895.786	FAST_SENDER	N/A
2903.539	FAST_SENDER	N/A
2905.539	FAST_SENDER	N/A
2905.768	SLOW_SENDER1	N/A
2907.539	FAST_SENDER	N/A
2909.539	FAST_SENDER	N/A
2911.539	FAST_SENDER	N/A
2913.539	FAST_SENDER	N/A
2915.539	FAST_SENDER	N/A
2917.539	FAST_SENDER	N/A
2924.819	FAST_SENDER	N/A
2932.643	FAST_SENDER	N/A
2940.246	FAST_SENDER	N/A
2947.533	FAST_SENDER	N/A
2955.264	FAST_SENDER	N/A
2963.162	FAST_SENDER	N/A
2967.250	SLOW_SENDER4	N/A
2971.440	FAST_SENDER	N/A
2977.606	SLOW_SENDER4	N/A
2978.906	FAST_SENDER	N/A
2986.952	FAST_SENDER	N/A
2988.952	FAST_SENDER	N/A
2990.711	SLOW_SENDER4	N/A
2990.952	FAST_SENDER	N/A
2992.952	FAST_SENDER	N/A
2994.952	FAST_SENDER	N/A
2996.760	SLOW_SENDER2	N/A
2996.952	FAST_SENDER	N/A
2997.542	RECEIVER	SLOW_SENDER2
2998.952	FAST_SENDER	N/A
2999.959	SLOW_SENDER2	N/A
3000.686	RECEIVER	SLOW_SENDER2
3000.952	FAST_SENDER	N/A
3001.705	RECEIVER	FAST_SENDER
3003.088	SLOW_SENDER2	N/A
3003.858	RECEIVER	SLOW_SENDER2
3004.116	FAST_SENDER	N/A
3004.899	RECEIVER	FAST_SENDER
3007.340	FAST_SENDER	N/A
3008.080	RECEIVER	FAST_SENDER
3009.268	SLOW_SENDER2	N/A
3010.072	RECEIVER	SLOW_SENDER2
3010.502	FAST_SENDER	N/A
3011.257	RECEIVER	FAST_SENDER
3013.360	SLOW_SENDER3	N/A
3013.705	FAST_SENDER	N/A
3014.133	RECEIVER	SLOW_SENDER3
3015.508	SLOW_SENDER2	N/A
3016.827	RECEIVER	FAST_SENDER
3018.078	RECEIVER	SLOW_SENDER2
3018.428	SLOW_SENDER3	N/A
3019.194	RECEIVER	SLOW_SENDER3
3019.255	FAST_SENDER	N/A
3020.014	RECEIVER	FAST_SENDER
3022.429	FAST_SENDER	N/A
3023.180	RECEIVER	FAST_SENDER
3024.618	SLOW_SENDER3	N/A
3025.365	RECEIVER	SLOW_SENDER3
3025.500	SLOW_SENDER2	N/A
3025.611	FAST_SENDER	N/A
3026.287	RECEIVER	SLOW_SENDER2
3028.725	RECEIVER	FAST_SENDER
3030.812	SLOW_SENDER3	N/A
3031.609	RECEIVER	SLOW_SENDER3
3032.592	FAST_SENDER	N/A
3033.324	RECEIVER	FAST_SENDER
3033.715	SLOW_SENDER2	N/A
3034.519	RECEIVER	SLOW_SENDER2
3035.741	FAST_SENDER	N/A
3036.484	RECEIVER	FAST_SENDER
3037.047	SLOW_SENDER3	N/A
3037.785	RECEIVER	SLOW_SENDER3
3038.907	FAST_SENDER	N/A
3041.525	RECEIVER	FAST_SENDER
3041.945	SLOW_SENDER2	N/A
3042.701	RECEIVER	SLOW_SENDER2
3043.966	FAST_SENDER	N/A
3044.748	RECEIVER	FAST_SENDER
3045.198	SLOW_SENDER3	N/A
3045.961	RECEIVER	SLOW_SENDER3
3047.156	FAST_SENDER	N/A
3047.951	RECEIVER	FAST_SENDER
3050.120	SLOW_SENDER2	N/A
3050.385	FAST_SENDER	N/A
3050.880	RECEIVER	SLOW_SENDER2
3052.795	RECEIVER	FAST_SENDER
3053.362	SLOW_SENDER3	N/A
3054.121	RECEIVER	SLOW_SENDER3
3055.233	FAST_SENDER	N/A
3055.976	RECEIVER	FAST_SENDER
3058.285	SLOW_SENDER2	N/A
3058.388	FAST_SENDER	N/A
3059.072	RECEIVER	SLOW_SENDER2
3061.315	RECEIVER	FAST_SENDER
3061.550	SLOW_SENDER3	N/A
3062.293	RECEIVER	SLOW_SENDER3
3063.752	FAST_SENDER	N/A
3064.506	RECEIVER	FAST_SENDER
3066.505	SLOW_SENDER2	N/A
3066.932	FAST_SENDER	N/A
3067.723	RECEIVER	FAST_SENDER
3069.707	SLOW_SENDER3	N/A
3070.120	SLOW_SENDER1	N/A
3070.132	FAST_SENDER	N/A
3070.440	RECEIVER	SLOW_SENDER3
3071.459	RECEIVER	FAST_SENDER
3073.909	FAST_SENDER	N/A
3074.193	RECEIVER	SLOW_SENDER1
3076.062	RECEIVER	FAST_SENDER
3078.470	FAST_SENDER	N/A
3079.236	RECEIVER	FAST_SENDER
3079.897	SLOW_SENDER3	N/A
3080.702	RECEIVER	SLOW_SENDER3
3081.684	FAST_SENDER	N/A
3081.718	SLOW_SENDER1	N/A
3082.483	RECEIVER	FAST_SENDER
3084.552	RECEIVER	SLOW_SENDER1
3084.897	FAST_SENDER	N/A
3085.692	RECEIVER	FAST_SENDER
3088.105	SLOW_SENDER3	N/A
3088.114	FAST_SENDER	N/A
3088.893	RECEIVER	SLOW_SENDER3
3091.147	RECEIVER	FAST_SENDER
3091.985	SLOW_SENDER1	N/A
3093.552	FAST_SENDER	N/A
3101.495	FAST_SENDER	N/A
3103.495	FAST_SENDER	N/A
3105.495	FAST_SENDER	N/A
3107.495	FAST_SENDER	N/A
3109.495	FAST_SENDER	N/A
3111.495	FAST_SENDER	N/A
3113.495	FAST_SENDER	N/A
3115.495	FAST_SENDER	N/A
3122.770	FAST_SENDER	N/A
3130.183	FAST_SENDER	N/A
3137.868	FAST_SENDER	N/A
3145.357	FAST_SENDER	N/A
3153.313	FAST_SENDER	N/A
3155.170	SLOW_SENDER4	N/A
3160.685	FAST_SENDER	N/A
3165.878	SLOW_SENDER4	N/A
3168.006	FAST_SENDER	N/A
3175.965	FAST_SENDER	N/A
3177.965	FAST_SENDER	N/A
3179.224	SLOW_SENDER4	N/A
3179.965	FAST_SENDER	N/A
3181.965	FAST_SENDER	N/A
3183.965	FAST_SENDER	N/A
3185.965	FAST_SENDER	N/A
3187.965	FAST_SENDER	N/A
3189.965	FAST_SENDER	N/A
3197.532	FAST_SENDER	N/A
3204.900	FAST_SENDER	N/A
3212.515	FAST_SENDER	N/A
3220.035	FAST_SENDER	N/A
3227.428	FAST_SENDER	N/A
3231.000	SLOW_SENDER2	N/A
3236.211	FAST_SENDER	N/A
3238.211	FAST_SENDER	N/A
3240.211	FAST_SENDER	N/A
3242.211	FAST_SENDER	N/A
3244.002	SLOW_SENDER2	N/A
3244.211	FAST_SENDER	N/A
3246.211	FAST_SENDER	N/A
3248.547	FAST_SENDER	N/A
3250.547	FAST_SENDER	N/A
3252.320	SLOW_SENDER3	N/A
3252.547	FAST_SENDER	N/A
3254.547	FAST_SENDER	N/A
3255.960	RECEIVER	SLOW_SENDER3
3256.547	FAST_SENDER	N/A
3258.547	FAST_SENDER	N/A
3259.600	SLOW_SENDER1	N/A
3260.376	RECEIVER	SLOW_SENDER1
3260.547	FAST_SENDER	N/A
3262.547	FAST_SENDER	N/A
3262.786	SLOW_SENDER1	N/A
3262.999	SLOW_SENDER3	N/A
3263.316	RECEIVER	FAST_SENDER
3264.279	RECEIVER	SLOW_SENDER3
3265.236	RECEIVER	SLOW_SENDER1
3265.740	FAST_SENDER	N/A
3266.527	RECEIVER	FAST_SENDER
3268.968	FAST_SENDER	N/A
3269.712	RECEIVER	FAST_SENDER
3270.645	SLOW_SENDER1	N/A
3271.444	RECEIVER	SLOW_SENDER1
3271.722	SLOW_SENDER3	N/A
3272.150	FAST_SENDER	N/A
3272.495	RECEIVER	SLOW_SENDER3
3276.161	RECEIVER	FAST_SENDER
3276.866	SLOW_SENDER1	N/A
3277.637	RECEIVER	SLOW_SENDER1
3278.575	FAST_SENDER	N/A
3279.378	RECEIVER	FAST_SENDER
3281.536	SLOW_SENDER3	N/A
3281.789	FAST_SENDER	N/A
3282.271	RECEIVER	SLOW_SENDER3
3284.028	RECEIVER	FAST_SENDER
3285.062	SLOW_SENDER1	N/A
3285.777	RECEIVER	SLOW_SENDER1
3286.429	FAST_SENDER	N/A
3287.203	RECEIVER	FAST_SENDER
3289.709	SLOW_SENDER3	N/A
3291.023	FAST_SENDER	N/A
3291.755	RECEIVER	FAST_SENDER
3293.220	SLOW_SENDER1	N/A
3293.993	RECEIVER	SLOW_SENDER1
3294.205	FAST_SENDER	N/A
3296.205	FAST_SENDER	N/A
3298.205	FAST_SENDER	N/A
3300.205	FAST_SENDER	N/A
3301.440	SLOW_SENDER1	N/A
3302.205	FAST_SENDER	N/A
3303.834	RECEIVER	SLOW_SENDER1
3304.205	FAST_SENDER	N/A
3306.205	FAST_SENDER	N/A
3308.205	FAST_SENDER	N/A
3308.930	RECEIVER	FAST_SENDER
3311.237	SLOW_SENDER1	N/A
3311.344	FAST_SENDER	N/A
3312.028	RECEIVER	SLOW_SENDER1
3314.236	RECEIVER	FAST_SENDER
3316.686	FAST_SENDER	N/A
3317.424	RECEIVER	FAST_SENDER
3319.454	SLOW_SENDER1	N/A
3319.865	FAST_SENDER	N/A
3322.156	RECEIVER	FAST_SENDER
3324.601	FAST_SENDER	N/A
3325.376	RECEIVER	FAST_SENDER
3327.782	FAST_SENDER	N/A
3328.574	RECEIVER	FAST_SENDER
3330.978	FAST_SENDER	N/A
3331.789	RECEIVER	FAST_SENDER
3334.222	FAST_SENDER	N/A
3334.988	RECEIVER	FAST_SENDER
3337.419	FAST_SENDER	N/A
3338.187	RECEIVER	FAST_SENDER
3340.595	FAST_SENDER	N/A
3341.325	RECEIVER	FAST_SENDER
3343.470	SLOW_SENDER4	N/A
3343.733	FAST_SENDER	N/A
3344.198	RECEIVER	SLOW_SENDER4
3345.990	RECEIVER	FAST_SENDER
3346.599	SLOW_SENDER4	N/A
3347.312	RECEIVER	SLOW_SENDER4
3351.480	FAST_SENDER	N/A
[truncated: 18,162 more rows]
