# Supplementary material for: CATO: Wake-Up reCeiver-bAsed communicaTiOn for Batteryless Devices
Source: Sensors (Basel). 2025 Nov 7;25(22):6813. doi: 10.3390/s25226813 (PMC12655924; doi:10.3390/s25226813)
Supplement: Supplementary file 1 [file sensors-25-06813-s001.zip › File S1_Experimental_and_Simulation_Data/simulation/multiple_les/nodes6/mac_competing_nodes_none.csv]

time_s	node_id	received_from
2.700	FAST_SENDER	N/A
2.700	SLOW_SENDER1	N/A
2.700	SLOW_SENDER2	N/A
2.700	SLOW_SENDER3	N/A
2.700	SLOW_SENDER4	N/A
3.476	RECEIVER	SLOW_SENDER3
5.439	RECEIVER	FAST_SENDER
5.882	SLOW_SENDER3	N/A
6.562	RECEIVER	SLOW_SENDER4
7.829	RECEIVER	SLOW_SENDER1
7.870	FAST_SENDER	N/A
8.644	RECEIVER	FAST_SENDER
9.006	SLOW_SENDER4	N/A
9.769	RECEIVER	SLOW_SENDER4
10.268	SLOW_SENDER1	N/A
10.734	RECEIVER	SLOW_SENDER3
11.090	FAST_SENDER	N/A
11.359	RECEIVER	SLOW_SENDER2
12.219	SLOW_SENDER4	N/A
13.177	SLOW_SENDER3	N/A
13.541	RECEIVER	SLOW_SENDER4
13.779	SLOW_SENDER2	N/A
14.184	RECEIVER	FAST_SENDER
15.913	RECEIVER	SLOW_SENDER3
16.607	RECEIVER	SLOW_SENDER2
17.522	SLOW_SENDER4	N/A
17.736	RECEIVER	SLOW_SENDER1
19.011	SLOW_SENDER2	N/A
19.740	RECEIVER	SLOW_SENDER2
20.159	SLOW_SENDER1	N/A
20.174	FAST_SENDER	N/A
20.942	RECEIVER	SLOW_SENDER1
21.982	RECEIVER	FAST_SENDER
24.170	SLOW_SENDER3	N/A
24.926	RECEIVER	SLOW_SENDER3
25.167	SLOW_SENDER2	N/A
25.931	RECEIVER	SLOW_SENDER2
26.183	FAST_SENDER	N/A
26.967	RECEIVER	FAST_SENDER
28.033	SLOW_SENDER4	N/A
28.159	SLOW_SENDER1	N/A
28.783	RECEIVER	SLOW_SENDER4
29.414	FAST_SENDER	N/A
29.982	RECEIVER	SLOW_SENDER1
30.372	SLOW_SENDER3	N/A
31.672	RECEIVER	FAST_SENDER
32.988	RECEIVER	SLOW_SENDER3
34.075	FAST_SENDER	N/A
34.872	RECEIVER	FAST_SENDER
36.230	SLOW_SENDER4	N/A
37.018	RECEIVER	SLOW_SENDER4
37.276	FAST_SENDER	N/A
37.424	SLOW_SENDER1	N/A
38.048	RECEIVER	FAST_SENDER
38.315	SLOW_SENDER2	N/A
38.684	RECEIVER	SLOW_SENDER1
40.436	SLOW_SENDER3	N/A
40.477	FAST_SENDER	N/A
41.181	RECEIVER	SLOW_SENDER3
43.422	RECEIVER	FAST_SENDER
44.451	SLOW_SENDER4	N/A
45.189	RECEIVER	SLOW_SENDER4
45.839	FAST_SENDER	N/A
46.653	RECEIVER	FAST_SENDER
48.619	SLOW_SENDER3	N/A
49.066	FAST_SENDER	N/A
49.398	RECEIVER	SLOW_SENDER3
49.831	SLOW_SENDER1	N/A
50.639	RECEIVER	SLOW_SENDER1
51.613	RECEIVER	FAST_SENDER
52.619	SLOW_SENDER4	N/A
54.057	FAST_SENDER	N/A
54.818	RECEIVER	FAST_SENDER
55.502	RECEIVER	SLOW_SENDER4
57.260	FAST_SENDER	N/A
58.060	RECEIVER	FAST_SENDER
59.929	SLOW_SENDER1	N/A
60.484	FAST_SENDER	N/A
60.689	RECEIVER	SLOW_SENDER1
60.718	SLOW_SENDER3	N/A
61.481	RECEIVER	SLOW_SENDER3
62.907	SLOW_SENDER4	N/A
62.970	RECEIVER	FAST_SENDER
63.646	RECEIVER	SLOW_SENDER4
65.414	FAST_SENDER	N/A
66.200	RECEIVER	FAST_SENDER
68.103	SLOW_SENDER1	N/A
68.610	FAST_SENDER	N/A
68.886	SLOW_SENDER3	N/A
68.905	RECEIVER	SLOW_SENDER1
69.638	RECEIVER	SLOW_SENDER3
70.816	RECEIVER	FAST_SENDER
73.240	FAST_SENDER	N/A
73.996	RECEIVER	FAST_SENDER
76.439	FAST_SENDER	N/A
77.215	RECEIVER	FAST_SENDER
79.651	FAST_SENDER	N/A
80.459	RECEIVER	FAST_SENDER
82.879	FAST_SENDER	N/A
83.652	RECEIVER	FAST_SENDER
86.057	FAST_SENDER	N/A
86.810	RECEIVER	FAST_SENDER
89.249	FAST_SENDER	N/A
90.030	RECEIVER	FAST_SENDER
92.462	FAST_SENDER	N/A
93.220	RECEIVER	FAST_SENDER
95.650	FAST_SENDER	N/A
96.409	RECEIVER	FAST_SENDER
98.835	FAST_SENDER	N/A
99.592	RECEIVER	FAST_SENDER
102.021	FAST_SENDER	N/A
102.785	RECEIVER	FAST_SENDER
105.209	FAST_SENDER	N/A
105.927	RECEIVER	FAST_SENDER
108.362	FAST_SENDER	N/A
109.133	RECEIVER	FAST_SENDER
111.567	FAST_SENDER	N/A
112.321	RECEIVER	FAST_SENDER
114.726	FAST_SENDER	N/A
115.509	RECEIVER	FAST_SENDER
117.943	FAST_SENDER	N/A
118.744	RECEIVER	FAST_SENDER
121.179	FAST_SENDER	N/A
121.913	RECEIVER	FAST_SENDER
124.357	FAST_SENDER	N/A
125.074	RECEIVER	FAST_SENDER
127.494	FAST_SENDER	N/A
128.285	RECEIVER	FAST_SENDER
130.710	FAST_SENDER	N/A
131.472	RECEIVER	FAST_SENDER
133.876	FAST_SENDER	N/A
134.647	RECEIVER	FAST_SENDER
137.081	FAST_SENDER	N/A
137.810	RECEIVER	FAST_SENDER
140.223	FAST_SENDER	N/A
140.985	RECEIVER	FAST_SENDER
143.386	FAST_SENDER	N/A
144.138	RECEIVER	FAST_SENDER
146.582	FAST_SENDER	N/A
147.382	RECEIVER	FAST_SENDER
151.415	FAST_SENDER	N/A
152.154	RECEIVER	FAST_SENDER
154.584	FAST_SENDER	N/A
155.335	RECEIVER	FAST_SENDER
157.762	FAST_SENDER	N/A
158.519	RECEIVER	FAST_SENDER
160.925	FAST_SENDER	N/A
161.731	RECEIVER	FAST_SENDER
164.134	FAST_SENDER	N/A
164.898	RECEIVER	FAST_SENDER
167.300	FAST_SENDER	N/A
168.064	RECEIVER	FAST_SENDER
170.500	FAST_SENDER	N/A
171.251	RECEIVER	FAST_SENDER
173.662	FAST_SENDER	N/A
174.426	RECEIVER	FAST_SENDER
176.827	FAST_SENDER	N/A
177.542	RECEIVER	FAST_SENDER
179.955	FAST_SENDER	N/A
183.129	FAST_SENDER	N/A
191.028	FAST_SENDER	N/A
198.321	FAST_SENDER	N/A
205.650	SLOW_SENDER2	N/A
206.295	FAST_SENDER	N/A
214.733	FAST_SENDER	N/A
216.004	SLOW_SENDER2	N/A
222.496	FAST_SENDER	N/A
228.490	SLOW_SENDER4	N/A
228.659	SLOW_SENDER2	N/A
230.436	FAST_SENDER	N/A
232.430	SLOW_SENDER1	N/A
233.310	SLOW_SENDER3	N/A
239.207	FAST_SENDER	N/A
240.339	SLOW_SENDER4	N/A
246.361	SLOW_SENDER1	N/A
247.008	SLOW_SENDER3	N/A
249.051	FAST_SENDER	N/A
253.119	SLOW_SENDER4	N/A
258.225	FAST_SENDER	N/A
259.543	SLOW_SENDER1	N/A
260.699	SLOW_SENDER3	N/A
265.692	FAST_SENDER	N/A
273.477	FAST_SENDER	N/A
281.379	FAST_SENDER	N/A
288.760	FAST_SENDER	N/A
296.360	FAST_SENDER	N/A
304.094	FAST_SENDER	N/A
311.499	FAST_SENDER	N/A
319.298	FAST_SENDER	N/A
326.915	FAST_SENDER	N/A
334.685	FAST_SENDER	N/A
342.757	FAST_SENDER	N/A
343.529	RECEIVER	FAST_SENDER
345.930	FAST_SENDER	N/A
346.689	RECEIVER	FAST_SENDER
349.098	FAST_SENDER	N/A
349.844	RECEIVER	FAST_SENDER
352.291	FAST_SENDER	N/A
353.049	RECEIVER	FAST_SENDER
355.462	FAST_SENDER	N/A
357.882	RECEIVER	FAST_SENDER
360.328	FAST_SENDER	N/A
361.097	RECEIVER	FAST_SENDER
363.515	FAST_SENDER	N/A
364.292	RECEIVER	FAST_SENDER
366.731	FAST_SENDER	N/A
367.480	RECEIVER	FAST_SENDER
369.886	FAST_SENDER	N/A
370.638	RECEIVER	FAST_SENDER
373.045	FAST_SENDER	N/A
375.240	RECEIVER	FAST_SENDER
377.653	FAST_SENDER	N/A
378.411	RECEIVER	FAST_SENDER
380.852	FAST_SENDER	N/A
381.555	RECEIVER	FAST_SENDER
384.005	FAST_SENDER	N/A
384.749	RECEIVER	FAST_SENDER
387.193	FAST_SENDER	N/A
387.946	RECEIVER	FAST_SENDER
390.357	FAST_SENDER	N/A
391.115	RECEIVER	FAST_SENDER
393.210	SLOW_SENDER2	N/A
393.551	FAST_SENDER	N/A
394.005	RECEIVER	SLOW_SENDER2
397.464	RECEIVER	FAST_SENDER
402.729	FAST_SENDER	N/A
403.515	RECEIVER	FAST_SENDER
405.210	SLOW_SENDER2	N/A
405.921	FAST_SENDER	N/A
405.948	RECEIVER	SLOW_SENDER2
406.693	RECEIVER	FAST_SENDER
409.109	FAST_SENDER	N/A
409.853	RECEIVER	FAST_SENDER
412.293	FAST_SENDER	N/A
413.069	RECEIVER	FAST_SENDER
413.387	SLOW_SENDER2	N/A
414.155	RECEIVER	SLOW_SENDER2
415.518	FAST_SENDER	N/A
416.276	RECEIVER	FAST_SENDER
418.030	SLOW_SENDER4	N/A
418.698	FAST_SENDER	N/A
418.795	RECEIVER	SLOW_SENDER4
419.465	RECEIVER	FAST_SENDER
421.228	SLOW_SENDER4	N/A
421.584	SLOW_SENDER2	N/A
421.902	FAST_SENDER	N/A
421.957	RECEIVER	SLOW_SENDER4
422.688	RECEIVER	FAST_SENDER
424.790	SLOW_SENDER1	N/A
425.116	FAST_SENDER	N/A
425.190	SLOW_SENDER3	N/A
425.542	RECEIVER	SLOW_SENDER1
426.422	RECEIVER	SLOW_SENDER2
427.776	RECEIVER	FAST_SENDER
427.956	SLOW_SENDER1	N/A
428.705	RECEIVER	SLOW_SENDER1
428.906	SLOW_SENDER4	N/A
429.677	RECEIVER	SLOW_SENDER4
430.218	FAST_SENDER	N/A
430.999	RECEIVER	FAST_SENDER
431.139	SLOW_SENDER1	N/A
431.928	RECEIVER	SLOW_SENDER1
433.159	RECEIVER	SLOW_SENDER3
433.440	FAST_SENDER	N/A
433.851	SLOW_SENDER2	N/A
434.221	RECEIVER	FAST_SENDER
435.105	SLOW_SENDER4	N/A
437.360	SLOW_SENDER1	N/A
439.201	RECEIVER	SLOW_SENDER1
440.442	FAST_SENDER	N/A
440.603	SLOW_SENDER3	N/A
441.075	RECEIVER	SLOW_SENDER4
441.747	RECEIVER	FAST_SENDER
443.008	RECEIVER	SLOW_SENDER3
444.157	FAST_SENDER	N/A
444.612	SLOW_SENDER1	N/A
444.958	RECEIVER	FAST_SENDER
448.459	RECEIVER	SLOW_SENDER1
448.482	SLOW_SENDER4	N/A
448.971	FAST_SENDER	N/A
450.415	SLOW_SENDER3	N/A
457.038	FAST_SENDER	N/A
457.220	SLOW_SENDER1	N/A
464.842	FAST_SENDER	N/A
472.739	FAST_SENDER	N/A
479.697	FAST_SENDER	N/A
487.016	FAST_SENDER	N/A
494.636	FAST_SENDER	N/A
501.846	FAST_SENDER	N/A
509.832	FAST_SENDER	N/A
517.952	FAST_SENDER	N/A
525.620	FAST_SENDER	N/A
532.680	FAST_SENDER	N/A
540.097	FAST_SENDER	N/A
547.922	FAST_SENDER	N/A
556.004	FAST_SENDER	N/A
563.506	FAST_SENDER	N/A
570.979	FAST_SENDER	N/A
578.874	FAST_SENDER	N/A
586.348	FAST_SENDER	N/A
593.646	FAST_SENDER	N/A
599.170	SLOW_SENDER2	N/A
600.792	FAST_SENDER	N/A
609.629	FAST_SENDER	N/A
610.762	SLOW_SENDER2	N/A
611.502	RECEIVER	SLOW_SENDER2
612.180	RECEIVER	FAST_SENDER
614.588	FAST_SENDER	N/A
615.349	RECEIVER	FAST_SENDER
616.490	SLOW_SENDER4	N/A
617.250	RECEIVER	SLOW_SENDER4
617.758	FAST_SENDER	N/A
618.522	RECEIVER	FAST_SENDER
618.928	SLOW_SENDER2	N/A
619.658	SLOW_SENDER4	N/A
619.680	RECEIVER	SLOW_SENDER2
619.740	SLOW_SENDER3	N/A
620.375	RECEIVER	SLOW_SENDER4
620.957	FAST_SENDER	N/A
621.025	RECEIVER	SLOW_SENDER3
621.703	RECEIVER	FAST_SENDER
622.820	SLOW_SENDER4	N/A
623.030	SLOW_SENDER1	N/A
623.473	SLOW_SENDER3	N/A
623.563	RECEIVER	SLOW_SENDER4
624.147	FAST_SENDER	N/A
624.238	RECEIVER	SLOW_SENDER3
624.951	RECEIVER	FAST_SENDER
625.879	RECEIVER	SLOW_SENDER1
626.643	SLOW_SENDER3	N/A
627.098	SLOW_SENDER2	N/A
627.355	FAST_SENDER	N/A
627.392	RECEIVER	SLOW_SENDER3
628.106	RECEIVER	FAST_SENDER
628.318	SLOW_SENDER1	N/A
628.969	SLOW_SENDER4	N/A
630.282	RECEIVER	SLOW_SENDER4
630.529	FAST_SENDER	N/A
630.967	RECEIVER	SLOW_SENDER1
631.649	RECEIVER	SLOW_SENDER2
632.846	RECEIVER	FAST_SENDER
634.432	SLOW_SENDER3	N/A
635.234	RECEIVER	SLOW_SENDER3
635.286	FAST_SENDER	N/A
635.727	SLOW_SENDER4	N/A
636.095	RECEIVER	FAST_SENDER
636.385	SLOW_SENDER1	N/A
637.164	RECEIVER	SLOW_SENDER1
638.257	RECEIVER	SLOW_SENDER4
639.073	SLOW_SENDER2	N/A
639.837	RECEIVER	SLOW_SENDER2
642.638	SLOW_SENDER3	N/A
643.386	RECEIVER	SLOW_SENDER3
644.607	SLOW_SENDER1	N/A
644.759	FAST_SENDER	N/A
645.683	SLOW_SENDER4	N/A
646.048	RECEIVER	FAST_SENDER
646.756	RECEIVER	SLOW_SENDER1
647.253	SLOW_SENDER2	N/A
650.077	RECEIVER	SLOW_SENDER4
650.340	FAST_SENDER	N/A
650.787	SLOW_SENDER3	N/A
651.106	RECEIVER	FAST_SENDER
653.001	RECEIVER	SLOW_SENDER3
654.188	SLOW_SENDER1	N/A
654.929	RECEIVER	SLOW_SENDER1
657.492	SLOW_SENDER4	N/A
658.293	RECEIVER	SLOW_SENDER4
659.286	FAST_SENDER	N/A
660.069	RECEIVER	FAST_SENDER
660.451	SLOW_SENDER3	N/A
661.167	RECEIVER	SLOW_SENDER3
662.345	SLOW_SENDER1	N/A
662.475	FAST_SENDER	N/A
663.081	RECEIVER	SLOW_SENDER1
663.805	RECEIVER	FAST_SENDER
665.735	SLOW_SENDER4	N/A
666.216	FAST_SENDER	N/A
666.472	RECEIVER	SLOW_SENDER4
668.379	RECEIVER	FAST_SENDER
668.590	SLOW_SENDER3	N/A
669.366	RECEIVER	SLOW_SENDER3
670.508	SLOW_SENDER1	N/A
670.811	FAST_SENDER	N/A
671.282	RECEIVER	SLOW_SENDER1
674.799	RECEIVER	FAST_SENDER
676.781	SLOW_SENDER3	N/A
677.214	FAST_SENDER	N/A
677.570	RECEIVER	SLOW_SENDER3
685.092	FAST_SENDER	N/A
692.104	FAST_SENDER	N/A
699.722	FAST_SENDER	N/A
707.246	FAST_SENDER	N/A
714.818	FAST_SENDER	N/A
722.541	FAST_SENDER	N/A
729.887	FAST_SENDER	N/A
737.472	FAST_SENDER	N/A
745.166	FAST_SENDER	N/A
753.105	FAST_SENDER	N/A
760.898	FAST_SENDER	N/A
768.473	FAST_SENDER	N/A
775.862	FAST_SENDER	N/A
783.459	FAST_SENDER	N/A
790.709	FAST_SENDER	N/A
798.357	FAST_SENDER	N/A
806.038	FAST_SENDER	N/A
812.180	SLOW_SENDER2	N/A
814.051	FAST_SENDER	N/A
822.408	FAST_SENDER	N/A
822.995	SLOW_SENDER2	N/A
830.520	SLOW_SENDER4	N/A
831.139	FAST_SENDER	N/A
835.395	SLOW_SENDER2	N/A
836.630	SLOW_SENDER1	N/A
839.068	FAST_SENDER	N/A
842.200	SLOW_SENDER4	N/A
842.820	SLOW_SENDER3	N/A
844.135	RECEIVER	FAST_SENDER
845.662	RECEIVER	SLOW_SENDER3
846.416	RECEIVER	SLOW_SENDER4
846.878	SLOW_SENDER1	N/A
847.629	RECEIVER	SLOW_SENDER1
848.091	SLOW_SENDER3	N/A
848.838	RECEIVER	SLOW_SENDER3
849.047	FAST_SENDER	N/A
849.837	RECEIVER	FAST_SENDER
852.283	FAST_SENDER	N/A
853.026	RECEIVER	FAST_SENDER
853.856	SLOW_SENDER4	N/A
854.246	SLOW_SENDER3	N/A
854.604	RECEIVER	SLOW_SENDER4
855.078	SLOW_SENDER1	N/A
855.467	FAST_SENDER	N/A
855.855	RECEIVER	SLOW_SENDER1
858.782	RECEIVER	SLOW_SENDER3
860.032	RECEIVER	FAST_SENDER
862.455	FAST_SENDER	N/A
863.234	RECEIVER	FAST_SENDER
864.083	SLOW_SENDER4	N/A
864.853	RECEIVER	SLOW_SENDER4
865.289	SLOW_SENDER1	N/A
865.665	FAST_SENDER	N/A
866.018	RECEIVER	SLOW_SENDER1
866.212	SLOW_SENDER3	N/A
866.965	RECEIVER	SLOW_SENDER3
868.560	RECEIVER	FAST_SENDER
870.961	FAST_SENDER	N/A
871.727	RECEIVER	FAST_SENDER
874.165	FAST_SENDER	N/A
874.952	RECEIVER	FAST_SENDER
877.366	FAST_SENDER	N/A
878.112	RECEIVER	FAST_SENDER
878.373	SLOW_SENDER3	N/A
880.556	FAST_SENDER	N/A
881.330	RECEIVER	FAST_SENDER
883.749	FAST_SENDER	N/A
884.523	RECEIVER	FAST_SENDER
886.927	FAST_SENDER	N/A
887.675	RECEIVER	FAST_SENDER
890.111	FAST_SENDER	N/A
890.916	RECEIVER	FAST_SENDER
893.359	FAST_SENDER	N/A
894.072	RECEIVER	FAST_SENDER
896.519	FAST_SENDER	N/A
897.261	RECEIVER	FAST_SENDER
899.707	FAST_SENDER	N/A
900.501	RECEIVER	FAST_SENDER
902.933	FAST_SENDER	N/A
903.692	RECEIVER	FAST_SENDER
906.099	FAST_SENDER	N/A
906.869	RECEIVER	FAST_SENDER
909.304	FAST_SENDER	N/A
910.065	RECEIVER	FAST_SENDER
912.485	FAST_SENDER	N/A
913.206	RECEIVER	FAST_SENDER
915.618	FAST_SENDER	N/A
917.758	RECEIVER	FAST_SENDER
920.178	FAST_SENDER	N/A
920.930	RECEIVER	FAST_SENDER
923.352	FAST_SENDER	N/A
924.063	RECEIVER	FAST_SENDER
926.493	FAST_SENDER	N/A
927.244	RECEIVER	FAST_SENDER
929.649	FAST_SENDER	N/A
930.402	RECEIVER	FAST_SENDER
932.828	FAST_SENDER	N/A
933.611	RECEIVER	FAST_SENDER
936.029	FAST_SENDER	N/A
938.605	RECEIVER	FAST_SENDER
941.049	FAST_SENDER	N/A
941.814	RECEIVER	FAST_SENDER
944.230	FAST_SENDER	N/A
944.976	RECEIVER	FAST_SENDER
947.402	FAST_SENDER	N/A
948.207	RECEIVER	FAST_SENDER
950.615	FAST_SENDER	N/A
958.069	FAST_SENDER	N/A
965.974	FAST_SENDER	N/A
973.418	FAST_SENDER	N/A
980.990	FAST_SENDER	N/A
988.466	FAST_SENDER	N/A
996.653	FAST_SENDER	N/A
1001.180	SLOW_SENDER2	N/A
1004.540	FAST_SENDER	N/A
1012.341	SLOW_SENDER2	N/A
1013.064	FAST_SENDER	N/A
1020.777	FAST_SENDER	N/A
1024.795	SLOW_SENDER2	N/A
1028.430	SLOW_SENDER4	N/A
1028.677	FAST_SENDER	N/A
1032.660	SLOW_SENDER1	N/A
1036.379	FAST_SENDER	N/A
1039.228	SLOW_SENDER4	N/A
1043.331	FAST_SENDER	N/A
1043.650	SLOW_SENDER3	N/A
1044.072	SLOW_SENDER1	N/A
1051.643	FAST_SENDER	N/A
1053.717	SLOW_SENDER4	N/A
1054.163	SLOW_SENDER3	N/A
1058.416	SLOW_SENDER1	N/A
1060.580	FAST_SENDER	N/A
1066.412	SLOW_SENDER3	N/A
1067.905	FAST_SENDER	N/A
1075.398	FAST_SENDER	N/A
1083.440	FAST_SENDER	N/A
1090.406	FAST_SENDER	N/A
1097.544	FAST_SENDER	N/A
1104.726	FAST_SENDER	N/A
1112.053	FAST_SENDER	N/A
1114.436	RECEIVER	FAST_SENDER
1116.874	FAST_SENDER	N/A
1117.645	RECEIVER	FAST_SENDER
1120.092	FAST_SENDER	N/A
1120.840	RECEIVER	FAST_SENDER
1123.263	FAST_SENDER	N/A
1123.996	RECEIVER	FAST_SENDER
1126.423	FAST_SENDER	N/A
1127.166	RECEIVER	FAST_SENDER
1129.575	FAST_SENDER	N/A
1130.309	RECEIVER	FAST_SENDER
1132.729	FAST_SENDER	N/A
1133.447	RECEIVER	FAST_SENDER
1135.854	FAST_SENDER	N/A
1136.616	RECEIVER	FAST_SENDER
1139.017	FAST_SENDER	N/A
1139.828	RECEIVER	FAST_SENDER
1142.244	FAST_SENDER	N/A
1143.011	RECEIVER	FAST_SENDER
1145.449	FAST_SENDER	N/A
1146.199	RECEIVER	FAST_SENDER
1148.643	FAST_SENDER	N/A
1149.394	RECEIVER	FAST_SENDER
1151.824	FAST_SENDER	N/A
1152.630	RECEIVER	FAST_SENDER
1155.058	FAST_SENDER	N/A
1155.814	RECEIVER	FAST_SENDER
1158.237	FAST_SENDER	N/A
1158.994	RECEIVER	FAST_SENDER
1161.444	FAST_SENDER	N/A
1162.194	RECEIVER	FAST_SENDER
1164.624	FAST_SENDER	N/A
1165.411	RECEIVER	FAST_SENDER
1167.831	FAST_SENDER	N/A
1168.615	RECEIVER	FAST_SENDER
1171.019	FAST_SENDER	N/A
1171.754	RECEIVER	FAST_SENDER
1174.162	FAST_SENDER	N/A
1174.944	RECEIVER	FAST_SENDER
1177.364	FAST_SENDER	N/A
1178.114	RECEIVER	FAST_SENDER
1180.545	FAST_SENDER	N/A
1181.317	RECEIVER	FAST_SENDER
1183.728	FAST_SENDER	N/A
1184.496	RECEIVER	FAST_SENDER
1186.942	FAST_SENDER	N/A
1189.066	RECEIVER	FAST_SENDER
1189.230	SLOW_SENDER2	N/A
1189.962	RECEIVER	SLOW_SENDER2
1191.471	FAST_SENDER	N/A
1192.199	RECEIVER	FAST_SENDER
1192.384	SLOW_SENDER2	N/A
1193.144	RECEIVER	SLOW_SENDER2
1194.620	FAST_SENDER	N/A
1195.389	RECEIVER	FAST_SENDER
1195.576	SLOW_SENDER2	N/A
1196.372	RECEIVER	SLOW_SENDER2
1197.834	FAST_SENDER	N/A
1198.587	RECEIVER	FAST_SENDER
1200.992	FAST_SENDER	N/A
1201.757	RECEIVER	FAST_SENDER
1201.819	SLOW_SENDER2	N/A
1202.581	RECEIVER	SLOW_SENDER2
1204.162	FAST_SENDER	N/A
1204.889	RECEIVER	FAST_SENDER
1207.320	FAST_SENDER	N/A
1207.985	SLOW_SENDER2	N/A
1208.097	RECEIVER	FAST_SENDER
1210.392	RECEIVER	SLOW_SENDER2
1210.528	FAST_SENDER	N/A
1211.301	RECEIVER	FAST_SENDER
1213.724	FAST_SENDER	N/A
1214.502	RECEIVER	FAST_SENDER
1216.941	FAST_SENDER	N/A
1217.728	RECEIVER	FAST_SENDER
1217.796	SLOW_SENDER2	N/A
1218.180	SLOW_SENDER4	N/A
1218.558	RECEIVER	SLOW_SENDER2
1220.152	FAST_SENDER	N/A
1220.943	RECEIVER	FAST_SENDER
1222.830	SLOW_SENDER1	N/A
1223.371	FAST_SENDER	N/A
1223.601	RECEIVER	SLOW_SENDER1
1227.341	RECEIVER	FAST_SENDER
1227.664	SLOW_SENDER2	N/A
1228.423	RECEIVER	SLOW_SENDER2
1228.952	SLOW_SENDER4	N/A
1229.692	RECEIVER	SLOW_SENDER4
1229.787	FAST_SENDER	N/A
1231.960	SLOW_SENDER3	N/A
1232.432	RECEIVER	FAST_SENDER
1234.833	FAST_SENDER	N/A
1235.593	RECEIVER	FAST_SENDER
1235.869	SLOW_SENDER2	N/A
1235.925	SLOW_SENDER1	N/A
1236.650	RECEIVER	SLOW_SENDER2
1237.128	SLOW_SENDER4	N/A
1238.120	RECEIVER	SLOW_SENDER3
1242.834	FAST_SENDER	N/A
1243.521	SLOW_SENDER3	N/A
1244.062	SLOW_SENDER2	N/A
1249.553	SLOW_SENDER1	N/A
1251.306	FAST_SENDER	N/A
1257.574	SLOW_SENDER3	N/A
1258.644	FAST_SENDER	N/A
1265.998	FAST_SENDER	N/A
1273.802	FAST_SENDER	N/A
1281.147	FAST_SENDER	N/A
1289.265	FAST_SENDER	N/A
1297.380	FAST_SENDER	N/A
1305.119	FAST_SENDER	N/A
1313.212	FAST_SENDER	N/A
1320.888	FAST_SENDER	N/A
1328.514	FAST_SENDER	N/A
1335.996	FAST_SENDER	N/A
1343.886	FAST_SENDER	N/A
1351.256	FAST_SENDER	N/A
1358.725	FAST_SENDER	N/A
1366.114	FAST_SENDER	N/A
1373.745	FAST_SENDER	N/A
1381.504	FAST_SENDER	N/A
1388.803	FAST_SENDER	N/A
1395.863	FAST_SENDER	N/A
1401.737	RECEIVER	FAST_SENDER
1404.176	FAST_SENDER	N/A
1404.945	RECEIVER	FAST_SENDER
1407.380	FAST_SENDER	N/A
1407.800	SLOW_SENDER4	N/A
1408.110	RECEIVER	FAST_SENDER
1409.903	RECEIVER	SLOW_SENDER4
1409.910	SLOW_SENDER2	N/A
1410.684	RECEIVER	SLOW_SENDER2
1412.323	SLOW_SENDER4	N/A
1413.121	SLOW_SENDER2	N/A
1413.920	RECEIVER	SLOW_SENDER2
1413.950	SLOW_SENDER1	N/A
1414.415	FAST_SENDER	N/A
1414.656	RECEIVER	SLOW_SENDER4
1415.809	RECEIVER	SLOW_SENDER1
1416.359	SLOW_SENDER2	N/A
1416.926	RECEIVER	FAST_SENDER
1418.258	SLOW_SENDER1	N/A
1418.888	RECEIVER	SLOW_SENDER2
1419.366	FAST_SENDER	N/A
1419.551	RECEIVER	SLOW_SENDER1
1420.061	SLOW_SENDER4	N/A
1420.852	RECEIVER	SLOW_SENDER4
1421.609	RECEIVER	FAST_SENDER
1421.990	SLOW_SENDER3	N/A
1423.284	RECEIVER	SLOW_SENDER3
1424.052	FAST_SENDER	N/A
1424.338	SLOW_SENDER2	N/A
1424.858	RECEIVER	FAST_SENDER
1424.983	SLOW_SENDER1	N/A
1425.734	SLOW_SENDER3	N/A
1426.492	RECEIVER	SLOW_SENDER3
1427.308	FAST_SENDER	N/A
1427.420	RECEIVER	SLOW_SENDER1
1429.010	RECEIVER	SLOW_SENDER2
1430.042	SLOW_SENDER4	N/A
1430.804	RECEIVER	SLOW_SENDER4
1432.290	RECEIVER	FAST_SENDER
1432.858	SLOW_SENDER1	N/A
1433.632	RECEIVER	SLOW_SENDER1
1434.715	FAST_SENDER	N/A
1435.184	SLOW_SENDER3	N/A
1435.449	RECEIVER	FAST_SENDER
1436.445	SLOW_SENDER2	N/A
1437.154	RECEIVER	SLOW_SENDER2
1438.217	SLOW_SENDER4	N/A
1438.970	RECEIVER	SLOW_SENDER4
1441.053	SLOW_SENDER1	N/A
1441.813	RECEIVER	SLOW_SENDER1
1442.351	FAST_SENDER	N/A
1443.123	RECEIVER	FAST_SENDER
1444.603	SLOW_SENDER2	N/A
1445.369	RECEIVER	SLOW_SENDER2
1445.572	FAST_SENDER	N/A
1446.299	RECEIVER	FAST_SENDER
1446.409	SLOW_SENDER4	N/A
1447.187	RECEIVER	SLOW_SENDER4
1448.740	FAST_SENDER	N/A
1449.216	SLOW_SENDER3	N/A
1449.217	SLOW_SENDER1	N/A
1449.488	RECEIVER	FAST_SENDER
1450.518	RECEIVER	SLOW_SENDER1
1452.817	SLOW_SENDER2	N/A
1453.577	RECEIVER	SLOW_SENDER2
1454.627	SLOW_SENDER4	N/A
1455.430	RECEIVER	SLOW_SENDER4
1457.939	SLOW_SENDER1	N/A
1458.073	FAST_SENDER	N/A
1458.747	RECEIVER	SLOW_SENDER1
1460.730	RECEIVER	FAST_SENDER
1460.990	SLOW_SENDER2	N/A
1461.772	RECEIVER	SLOW_SENDER2
1462.872	SLOW_SENDER4	N/A
1463.134	FAST_SENDER	N/A
1463.656	RECEIVER	SLOW_SENDER4
1466.194	SLOW_SENDER1	N/A
1471.091	SLOW_SENDER4	N/A
1471.114	FAST_SENDER	N/A
1478.324	FAST_SENDER	N/A
1485.837	FAST_SENDER	N/A
1493.241	FAST_SENDER	N/A
1501.085	FAST_SENDER	N/A
1508.577	FAST_SENDER	N/A
1516.093	FAST_SENDER	N/A
1523.618	FAST_SENDER	N/A
1530.722	FAST_SENDER	N/A
1538.363	FAST_SENDER	N/A
1546.196	FAST_SENDER	N/A
1553.776	FAST_SENDER	N/A
1561.351	FAST_SENDER	N/A
1568.735	FAST_SENDER	N/A
1576.637	FAST_SENDER	N/A
1584.449	FAST_SENDER	N/A
1592.243	FAST_SENDER	N/A
1599.579	FAST_SENDER	N/A
1607.493	FAST_SENDER	N/A
1615.100	SLOW_SENDER3	N/A
1615.157	FAST_SENDER	N/A
1623.686	FAST_SENDER	N/A
1625.250	SLOW_SENDER2	N/A
1625.607	SLOW_SENDER3	N/A
1627.270	SLOW_SENDER4	N/A
1627.877	RECEIVER	SLOW_SENDER2
1629.089	RECEIVER	SLOW_SENDER4
1629.884	RECEIVER	SLOW_SENDER3
1632.612	FAST_SENDER	N/A
1633.383	RECEIVER	FAST_SENDER
1633.950	SLOW_SENDER1	N/A
1634.764	RECEIVER	SLOW_SENDER1
1635.817	FAST_SENDER	N/A
1636.597	RECEIVER	FAST_SENDER
1636.601	SLOW_SENDER4	N/A
1636.896	SLOW_SENDER2	N/A
1637.172	SLOW_SENDER1	N/A
1637.299	SLOW_SENDER3	N/A
1637.302	RECEIVER	SLOW_SENDER4
1639.002	FAST_SENDER	N/A
1639.601	RECEIVER	SLOW_SENDER2
1640.342	RECEIVER	SLOW_SENDER3
1641.394	RECEIVER	FAST_SENDER
1642.721	SLOW_SENDER4	N/A
1643.165	RECEIVER	SLOW_SENDER1
1645.660	RECEIVER	SLOW_SENDER4
1646.464	FAST_SENDER	N/A
1647.013	SLOW_SENDER2	N/A
1647.260	RECEIVER	FAST_SENDER
1649.666	FAST_SENDER	N/A
1650.576	SLOW_SENDER1	N/A
1650.798	RECEIVER	SLOW_SENDER2
1651.809	RECEIVER	FAST_SENDER
1653.063	SLOW_SENDER4	N/A
1653.430	RECEIVER	SLOW_SENDER1
1654.237	FAST_SENDER	N/A
1655.014	RECEIVER	FAST_SENDER
1657.420	FAST_SENDER	N/A
1658.226	RECEIVER	FAST_SENDER
1658.227	SLOW_SENDER2	N/A
1658.925	RECEIVER	SLOW_SENDER4
1660.656	FAST_SENDER	N/A
1661.371	RECEIVER	FAST_SENDER
1663.792	FAST_SENDER	N/A
1664.138	SLOW_SENDER1	N/A
1664.567	RECEIVER	FAST_SENDER
1666.361	SLOW_SENDER4	N/A
1667.112	RECEIVER	SLOW_SENDER4
1668.615	FAST_SENDER	N/A
1671.129	RECEIVER	FAST_SENDER
1673.569	FAST_SENDER	N/A
1674.356	RECEIVER	FAST_SENDER
1676.776	FAST_SENDER	N/A
1677.532	RECEIVER	FAST_SENDER
1679.982	FAST_SENDER	N/A
1680.734	RECEIVER	FAST_SENDER
1683.151	FAST_SENDER	N/A
1683.955	RECEIVER	FAST_SENDER
1686.383	FAST_SENDER	N/A
1687.117	RECEIVER	FAST_SENDER
1689.533	FAST_SENDER	N/A
1690.316	RECEIVER	FAST_SENDER
1692.739	FAST_SENDER	N/A
1693.506	RECEIVER	FAST_SENDER
1695.943	FAST_SENDER	N/A
1696.710	RECEIVER	FAST_SENDER
1699.145	FAST_SENDER	N/A
1699.899	RECEIVER	FAST_SENDER
1703.963	FAST_SENDER	N/A
1704.719	RECEIVER	FAST_SENDER
1707.136	FAST_SENDER	N/A
1707.904	RECEIVER	FAST_SENDER
1710.353	FAST_SENDER	N/A
1711.075	RECEIVER	FAST_SENDER
1713.513	FAST_SENDER	N/A
1714.276	RECEIVER	FAST_SENDER
1716.721	FAST_SENDER	N/A
1717.490	RECEIVER	FAST_SENDER
1719.916	FAST_SENDER	N/A
1720.677	RECEIVER	FAST_SENDER
1724.621	FAST_SENDER	N/A
1725.365	RECEIVER	FAST_SENDER
1727.787	FAST_SENDER	N/A
1728.496	RECEIVER	FAST_SENDER
1730.935	FAST_SENDER	N/A
1731.700	RECEIVER	FAST_SENDER
1734.112	FAST_SENDER	N/A
1734.893	RECEIVER	FAST_SENDER
1737.306	FAST_SENDER	N/A
1738.073	RECEIVER	FAST_SENDER
1740.514	FAST_SENDER	N/A
1741.280	RECEIVER	FAST_SENDER
1743.707	FAST_SENDER	N/A
1744.464	RECEIVER	FAST_SENDER
1746.875	FAST_SENDER	N/A
1747.621	RECEIVER	FAST_SENDER
1750.061	FAST_SENDER	N/A
1750.830	RECEIVER	FAST_SENDER
1753.269	FAST_SENDER	N/A
1754.041	RECEIVER	FAST_SENDER
1756.485	FAST_SENDER	N/A
1757.223	RECEIVER	FAST_SENDER
1759.629	FAST_SENDER	N/A
1760.416	RECEIVER	FAST_SENDER
1762.827	FAST_SENDER	N/A
1763.626	RECEIVER	FAST_SENDER
1766.075	FAST_SENDER	N/A
1766.814	RECEIVER	FAST_SENDER
1769.256	FAST_SENDER	N/A
1770.022	RECEIVER	FAST_SENDER
1772.433	FAST_SENDER	N/A
1773.194	RECEIVER	FAST_SENDER
1775.600	FAST_SENDER	N/A
1776.369	RECEIVER	FAST_SENDER
1778.783	FAST_SENDER	N/A
1779.537	RECEIVER	FAST_SENDER
1781.965	FAST_SENDER	N/A
1782.766	RECEIVER	FAST_SENDER
1785.199	FAST_SENDER	N/A
1786.006	RECEIVER	FAST_SENDER
1788.438	FAST_SENDER	N/A
1789.176	RECEIVER	FAST_SENDER
1791.617	FAST_SENDER	N/A
1792.372	RECEIVER	FAST_SENDER
1794.775	FAST_SENDER	N/A
1795.572	RECEIVER	FAST_SENDER
1797.996	FAST_SENDER	N/A
1798.734	RECEIVER	FAST_SENDER
1801.139	FAST_SENDER	N/A
1801.899	RECEIVER	FAST_SENDER
1804.120	SLOW_SENDER3	N/A
1804.341	FAST_SENDER	N/A
1804.881	RECEIVER	SLOW_SENDER3
1806.608	RECEIVER	FAST_SENDER
1807.307	SLOW_SENDER3	N/A
1808.036	RECEIVER	SLOW_SENDER3
1809.028	FAST_SENDER	N/A
1810.450	SLOW_SENDER3	N/A
1812.178	FAST_SENDER	N/A
1819.828	FAST_SENDER	N/A
1823.190	SLOW_SENDER2	N/A
1824.055	SLOW_SENDER3	N/A
1828.120	SLOW_SENDER1	N/A
1828.752	FAST_SENDER	N/A
1830.630	SLOW_SENDER4	N/A
1836.387	SLOW_SENDER2	N/A
1837.536	FAST_SENDER	N/A
1842.752	SLOW_SENDER1	N/A
1845.220	SLOW_SENDER4	N/A
1845.419	FAST_SENDER	N/A
1849.229	SLOW_SENDER2	N/A
1853.918	FAST_SENDER	N/A
1854.796	SLOW_SENDER1	N/A
1859.191	SLOW_SENDER4	N/A
1861.900	FAST_SENDER	N/A
1869.005	FAST_SENDER	N/A
1876.635	FAST_SENDER	N/A
1884.607	FAST_SENDER	N/A
1891.857	FAST_SENDER	N/A
1899.530	FAST_SENDER	N/A
1907.600	FAST_SENDER	N/A
1914.865	FAST_SENDER	N/A
1922.869	FAST_SENDER	N/A
1930.624	FAST_SENDER	N/A
1938.373	FAST_SENDER	N/A
1946.317	FAST_SENDER	N/A
1953.852	FAST_SENDER	N/A
1961.132	FAST_SENDER	N/A
1968.591	FAST_SENDER	N/A
1972.520	RECEIVER	FAST_SENDER
1974.921	FAST_SENDER	N/A
1975.706	RECEIVER	FAST_SENDER
1978.156	FAST_SENDER	N/A
1978.932	RECEIVER	FAST_SENDER
1981.379	FAST_SENDER	N/A
1982.128	RECEIVER	FAST_SENDER
1984.543	FAST_SENDER	N/A
1985.343	RECEIVER	FAST_SENDER
1987.785	FAST_SENDER	N/A
1988.576	RECEIVER	FAST_SENDER
1990.979	FAST_SENDER	N/A
1991.757	RECEIVER	FAST_SENDER
1994.140	SLOW_SENDER3	N/A
1994.183	FAST_SENDER	N/A
1994.951	RECEIVER	SLOW_SENDER3
1996.820	RECEIVER	FAST_SENDER
1997.392	SLOW_SENDER3	N/A
1998.171	RECEIVER	SLOW_SENDER3
1999.247	FAST_SENDER	N/A
2000.591	SLOW_SENDER3	N/A
2001.326	RECEIVER	SLOW_SENDER3
2007.587	FAST_SENDER	N/A
2008.308	RECEIVER	FAST_SENDER
2010.724	FAST_SENDER	N/A
2011.488	RECEIVER	FAST_SENDER
2012.363	SLOW_SENDER3	N/A
2013.158	RECEIVER	SLOW_SENDER3
2013.770	SLOW_SENDER2	N/A
2013.898	FAST_SENDER	N/A
2014.512	RECEIVER	SLOW_SENDER2
2015.187	RECEIVER	FAST_SENDER
2016.946	SLOW_SENDER2	N/A
2017.600	FAST_SENDER	N/A
2017.745	RECEIVER	SLOW_SENDER2
2019.070	SLOW_SENDER1	N/A
2019.847	RECEIVER	FAST_SENDER
2020.191	SLOW_SENDER2	N/A
2020.559	SLOW_SENDER3	N/A
2020.984	RECEIVER	SLOW_SENDER2
2021.733	RECEIVER	SLOW_SENDER1
2022.251	FAST_SENDER	N/A
2022.870	RECEIVER	SLOW_SENDER3
2023.830	SLOW_SENDER4	N/A
2025.776	RECEIVER	FAST_SENDER
2026.415	SLOW_SENDER2	N/A
2026.697	RECEIVER	SLOW_SENDER4
2028.184	FAST_SENDER	N/A
2028.558	RECEIVER	SLOW_SENDER2
2029.510	RECEIVER	FAST_SENDER
2030.472	SLOW_SENDER1	N/A
2031.225	RECEIVER	SLOW_SENDER1
2031.719	SLOW_SENDER3	N/A
2031.942	FAST_SENDER	N/A
2032.518	RECEIVER	SLOW_SENDER3
2034.460	RECEIVER	FAST_SENDER
2035.916	SLOW_SENDER4	N/A
2035.967	SLOW_SENDER2	N/A
2036.673	RECEIVER	SLOW_SENDER4
2036.882	FAST_SENDER	N/A
2037.616	RECEIVER	FAST_SENDER
2038.631	SLOW_SENDER1	N/A
2038.820	RECEIVER	SLOW_SENDER2
2039.947	SLOW_SENDER3	N/A
2040.044	FAST_SENDER	N/A
2040.720	RECEIVER	SLOW_SENDER3
2042.773	RECEIVER	FAST_SENDER
2044.109	SLOW_SENDER4	N/A
2045.400	RECEIVER	SLOW_SENDER4
2046.268	SLOW_SENDER2	N/A
2047.057	RECEIVER	SLOW_SENDER2
2047.145	FAST_SENDER	N/A
2047.911	RECEIVER	FAST_SENDER
2050.359	FAST_SENDER	N/A
2051.096	RECEIVER	FAST_SENDER
2052.324	SLOW_SENDER1	N/A
2052.821	SLOW_SENDER4	N/A
2053.093	RECEIVER	SLOW_SENDER1
2053.546	FAST_SENDER	N/A
2054.312	RECEIVER	FAST_SENDER
2054.462	SLOW_SENDER2	N/A
2055.211	RECEIVER	SLOW_SENDER2
2055.904	RECEIVER	SLOW_SENDER4
2056.722	FAST_SENDER	N/A
2057.488	RECEIVER	FAST_SENDER
2059.896	FAST_SENDER	N/A
2060.636	RECEIVER	FAST_SENDER
2062.623	SLOW_SENDER2	N/A
2063.048	FAST_SENDER	N/A
2063.326	SLOW_SENDER4	N/A
2063.392	RECEIVER	SLOW_SENDER2
2070.758	FAST_SENDER	N/A
2078.047	FAST_SENDER	N/A
2086.107	FAST_SENDER	N/A
2093.598	FAST_SENDER	N/A
2100.966	FAST_SENDER	N/A
2108.882	FAST_SENDER	N/A
2116.088	FAST_SENDER	N/A
2123.496	FAST_SENDER	N/A
2131.227	FAST_SENDER	N/A
2139.307	FAST_SENDER	N/A
2146.886	FAST_SENDER	N/A
2154.297	FAST_SENDER	N/A
2162.020	FAST_SENDER	N/A
2169.131	FAST_SENDER	N/A
2176.928	FAST_SENDER	N/A
2184.638	FAST_SENDER	N/A
2192.181	FAST_SENDER	N/A
2199.742	FAST_SENDER	N/A
2204.190	SLOW_SENDER3	N/A
2207.652	FAST_SENDER	N/A
2215.032	SLOW_SENDER3	N/A
2215.407	FAST_SENDER	N/A
2216.770	SLOW_SENDER1	N/A
2225.206	FAST_SENDER	N/A
2227.568	RECEIVER	FAST_SENDER
2228.834	SLOW_SENDER3	N/A
2229.210	SLOW_SENDER4	N/A
2229.940	SLOW_SENDER1	N/A
2230.010	FAST_SENDER	N/A
2230.040	SLOW_SENDER2	N/A
2230.703	RECEIVER	SLOW_SENDER1
2231.530	RECEIVER	SLOW_SENDER4
2232.658	RECEIVER	FAST_SENDER
2233.433	RECEIVER	SLOW_SENDER2
2235.065	FAST_SENDER	N/A
2237.179	RECEIVER	FAST_SENDER
2238.144	SLOW_SENDER1	N/A
2238.835	SLOW_SENDER2	N/A
2238.926	RECEIVER	SLOW_SENDER1
2239.595	RECEIVER	SLOW_SENDER2
2239.622	FAST_SENDER	N/A
2240.400	RECEIVER	FAST_SENDER
2240.705	SLOW_SENDER4	N/A
2241.491	RECEIVER	SLOW_SENDER4
2242.801	FAST_SENDER	N/A
2243.559	RECEIVER	FAST_SENDER
2245.007	SLOW_SENDER2	N/A
2245.764	RECEIVER	SLOW_SENDER2
2245.977	FAST_SENDER	N/A
2246.333	SLOW_SENDER1	N/A
2246.767	RECEIVER	FAST_SENDER
2248.895	SLOW_SENDER4	N/A
2249.669	RECEIVER	SLOW_SENDER4
2250.937	FAST_SENDER	N/A
2251.181	RECEIVER	SLOW_SENDER1
2251.198	SLOW_SENDER2	N/A
2251.961	RECEIVER	SLOW_SENDER2
2253.285	RECEIVER	FAST_SENDER
2255.691	FAST_SENDER	N/A
2256.445	RECEIVER	FAST_SENDER
2257.074	SLOW_SENDER4	N/A
2257.814	RECEIVER	SLOW_SENDER4
2258.894	FAST_SENDER	N/A
2259.375	SLOW_SENDER2	N/A
2259.640	RECEIVER	FAST_SENDER
2263.239	RECEIVER	SLOW_SENDER2
2265.249	SLOW_SENDER4	N/A
2267.750	RECEIVER	SLOW_SENDER4
2267.814	FAST_SENDER	N/A
2268.565	RECEIVER	FAST_SENDER
2270.644	SLOW_SENDER2	N/A
2271.010	FAST_SENDER	N/A
2271.449	RECEIVER	SLOW_SENDER2
2273.213	RECEIVER	FAST_SENDER
2275.178	SLOW_SENDER4	N/A
2275.633	FAST_SENDER	N/A
2275.906	RECEIVER	SLOW_SENDER4
2279.782	RECEIVER	FAST_SENDER
2282.196	FAST_SENDER	N/A
2283.000	RECEIVER	FAST_SENDER
2285.413	FAST_SENDER	N/A
2286.145	RECEIVER	FAST_SENDER
2288.568	FAST_SENDER	N/A
2289.285	RECEIVER	FAST_SENDER
2291.724	FAST_SENDER	N/A
2294.090	RECEIVER	FAST_SENDER
2296.530	FAST_SENDER	N/A
2297.273	RECEIVER	FAST_SENDER
2299.694	FAST_SENDER	N/A
2300.442	RECEIVER	FAST_SENDER
2302.873	FAST_SENDER	N/A
2303.681	RECEIVER	FAST_SENDER
2306.086	FAST_SENDER	N/A
2306.891	RECEIVER	FAST_SENDER
2309.293	FAST_SENDER	N/A
2311.761	RECEIVER	FAST_SENDER
2314.163	FAST_SENDER	N/A
2314.928	RECEIVER	FAST_SENDER
2317.362	FAST_SENDER	N/A
2318.078	RECEIVER	FAST_SENDER
2320.483	FAST_SENDER	N/A
2321.264	RECEIVER	FAST_SENDER
2323.705	FAST_SENDER	N/A
2325.949	RECEIVER	FAST_SENDER
2328.351	FAST_SENDER	N/A
2329.130	RECEIVER	FAST_SENDER
2331.571	FAST_SENDER	N/A
2332.355	RECEIVER	FAST_SENDER
2334.797	FAST_SENDER	N/A
2342.496	FAST_SENDER	N/A
2349.929	FAST_SENDER	N/A
2357.349	FAST_SENDER	N/A
2364.608	FAST_SENDER	N/A
2372.023	FAST_SENDER	N/A
2379.513	FAST_SENDER	N/A
2387.107	FAST_SENDER	N/A
2394.904	FAST_SENDER	N/A
2395.690	SLOW_SENDER3	N/A
2402.857	FAST_SENDER	N/A
2405.997	SLOW_SENDER3	N/A
2411.481	FAST_SENDER	N/A
2416.560	SLOW_SENDER1	N/A
2419.318	FAST_SENDER	N/A
2419.885	SLOW_SENDER3	N/A
2427.185	FAST_SENDER	N/A
2429.210	SLOW_SENDER1	N/A
2435.325	FAST_SENDER	N/A
2438.640	SLOW_SENDER2	N/A
2441.170	SLOW_SENDER4	N/A
2442.164	SLOW_SENDER1	N/A
2443.814	FAST_SENDER	N/A
2451.996	SLOW_SENDER2	N/A
2452.172	SLOW_SENDER4	N/A
2452.200	FAST_SENDER	N/A
2461.129	FAST_SENDER	N/A
2464.820	SLOW_SENDER2	N/A
2466.275	SLOW_SENDER4	N/A
2468.955	FAST_SENDER	N/A
2477.037	FAST_SENDER	N/A
2484.516	FAST_SENDER	N/A
2492.079	FAST_SENDER	N/A
2499.613	FAST_SENDER	N/A
2500.337	RECEIVER	FAST_SENDER
2502.783	FAST_SENDER	N/A
2503.572	RECEIVER	FAST_SENDER
2505.981	FAST_SENDER	N/A
2506.738	RECEIVER	FAST_SENDER
2509.143	FAST_SENDER	N/A
2509.918	RECEIVER	FAST_SENDER
2512.352	FAST_SENDER	N/A
2513.136	RECEIVER	FAST_SENDER
2515.543	FAST_SENDER	N/A
2516.271	RECEIVER	FAST_SENDER
2518.705	FAST_SENDER	N/A
2519.478	RECEIVER	FAST_SENDER
2521.890	FAST_SENDER	N/A
2522.670	RECEIVER	FAST_SENDER
2525.073	FAST_SENDER	N/A
2525.884	RECEIVER	FAST_SENDER
2528.284	FAST_SENDER	N/A
2529.036	RECEIVER	FAST_SENDER
2531.466	FAST_SENDER	N/A
2532.213	RECEIVER	FAST_SENDER
2534.615	FAST_SENDER	N/A
2535.371	RECEIVER	FAST_SENDER
2537.809	FAST_SENDER	N/A
2538.530	RECEIVER	FAST_SENDER
2540.941	FAST_SENDER	N/A
2541.727	RECEIVER	FAST_SENDER
2544.168	FAST_SENDER	N/A
2544.961	RECEIVER	FAST_SENDER
2547.372	FAST_SENDER	N/A
2548.171	RECEIVER	FAST_SENDER
2550.580	FAST_SENDER	N/A
2551.331	RECEIVER	FAST_SENDER
2553.750	FAST_SENDER	N/A
2554.489	RECEIVER	FAST_SENDER
2556.891	FAST_SENDER	N/A
2557.651	RECEIVER	FAST_SENDER
2560.087	FAST_SENDER	N/A
2560.836	RECEIVER	FAST_SENDER
2564.858	FAST_SENDER	N/A
2565.625	RECEIVER	FAST_SENDER
2568.063	FAST_SENDER	N/A
2568.865	RECEIVER	FAST_SENDER
2571.279	FAST_SENDER	N/A
2572.056	RECEIVER	FAST_SENDER
2574.477	FAST_SENDER	N/A
2575.273	RECEIVER	FAST_SENDER
2577.707	FAST_SENDER	N/A
2578.467	RECEIVER	FAST_SENDER
2580.885	FAST_SENDER	N/A
2581.689	RECEIVER	FAST_SENDER
2584.139	FAST_SENDER	N/A
2584.180	SLOW_SENDER3	N/A
2584.901	RECEIVER	FAST_SENDER
2587.170	RECEIVER	SLOW_SENDER3
2587.319	FAST_SENDER	N/A
2588.106	RECEIVER	FAST_SENDER
2590.531	FAST_SENDER	N/A
2591.323	RECEIVER	FAST_SENDER
2592.596	SLOW_SENDER3	N/A
2593.349	RECEIVER	SLOW_SENDER3
2593.734	FAST_SENDER	N/A
2594.476	RECEIVER	FAST_SENDER
2596.901	FAST_SENDER	N/A
2597.656	RECEIVER	FAST_SENDER
2598.763	SLOW_SENDER3	N/A
2599.577	RECEIVER	SLOW_SENDER3
2600.090	FAST_SENDER	N/A
2600.828	RECEIVER	FAST_SENDER
2603.237	FAST_SENDER	N/A
2604.022	RECEIVER	FAST_SENDER
2604.982	SLOW_SENDER3	N/A
2605.762	RECEIVER	SLOW_SENDER3
2606.434	FAST_SENDER	N/A
2607.209	RECEIVER	FAST_SENDER
2607.870	SLOW_SENDER1	N/A
2608.633	RECEIVER	SLOW_SENDER1
2609.652	FAST_SENDER	N/A
2611.075	SLOW_SENDER1	N/A
2611.852	RECEIVER	SLOW_SENDER1
2613.198	SLOW_SENDER3	N/A
2613.927	RECEIVER	SLOW_SENDER3
2614.257	SLOW_SENDER1	N/A
2615.011	RECEIVER	SLOW_SENDER1
2617.177	RECEIVER	FAST_SENDER
2619.585	FAST_SENDER	N/A
2620.358	RECEIVER	FAST_SENDER
2620.460	SLOW_SENDER1	N/A
2621.231	RECEIVER	SLOW_SENDER1
2621.376	SLOW_SENDER3	N/A
2622.094	RECEIVER	SLOW_SENDER3
2622.792	FAST_SENDER	N/A
2623.555	RECEIVER	FAST_SENDER
2625.992	FAST_SENDER	N/A
2626.671	SLOW_SENDER1	N/A
2627.417	RECEIVER	SLOW_SENDER1
2628.297	RECEIVER	FAST_SENDER
2629.540	SLOW_SENDER3	N/A
2630.316	RECEIVER	SLOW_SENDER3
2630.731	FAST_SENDER	N/A
2630.930	SLOW_SENDER2	N/A
2631.491	RECEIVER	FAST_SENDER
2631.620	SLOW_SENDER4	N/A
2632.401	RECEIVER	SLOW_SENDER4
2632.828	SLOW_SENDER1	N/A
2633.181	RECEIVER	SLOW_SENDER2
2633.934	FAST_SENDER	N/A
2634.691	RECEIVER	FAST_SENDER
2634.816	SLOW_SENDER4	N/A
2637.739	SLOW_SENDER3	N/A
2642.006	SLOW_SENDER2	N/A
2642.988	FAST_SENDER	N/A
2646.430	SLOW_SENDER1	N/A
2648.141	SLOW_SENDER4	N/A
2651.520	FAST_SENDER	N/A
2655.805	SLOW_SENDER2	N/A
2659.262	FAST_SENDER	N/A
2666.876	FAST_SENDER	N/A
2674.474	FAST_SENDER	N/A
2682.163	FAST_SENDER	N/A
2689.518	FAST_SENDER	N/A
2697.626	FAST_SENDER	N/A
2705.019	FAST_SENDER	N/A
2712.722	FAST_SENDER	N/A
2719.848	FAST_SENDER	N/A
2727.620	FAST_SENDER	N/A
2735.243	FAST_SENDER	N/A
2742.724	FAST_SENDER	N/A
2750.360	FAST_SENDER	N/A
2758.161	FAST_SENDER	N/A
2765.711	FAST_SENDER	N/A
2772.813	FAST_SENDER	N/A
2780.089	FAST_SENDER	N/A
2787.419	FAST_SENDER	N/A
2795.072	FAST_SENDER	N/A
2797.622	RECEIVER	FAST_SENDER
2800.039	FAST_SENDER	N/A
2800.771	RECEIVER	FAST_SENDER
2803.189	FAST_SENDER	N/A
2803.974	RECEIVER	FAST_SENDER
2806.820	SLOW_SENDER3	N/A
2807.597	RECEIVER	SLOW_SENDER3
2807.699	FAST_SENDER	N/A
2808.463	RECEIVER	FAST_SENDER
2810.001	SLOW_SENDER3	N/A
2810.792	RECEIVER	SLOW_SENDER3
2810.892	FAST_SENDER	N/A
2811.680	RECEIVER	FAST_SENDER
2812.190	SLOW_SENDER1	N/A
2812.939	RECEIVER	SLOW_SENDER1
2813.242	SLOW_SENDER3	N/A
2813.958	RECEIVER	SLOW_SENDER3
2814.098	FAST_SENDER	N/A
2814.872	RECEIVER	FAST_SENDER
2815.368	SLOW_SENDER1	N/A
2816.100	RECEIVER	SLOW_SENDER1
2817.275	FAST_SENDER	N/A
2817.780	SLOW_SENDER4	N/A
2818.021	RECEIVER	FAST_SENDER
2818.543	SLOW_SENDER1	N/A
2819.288	RECEIVER	SLOW_SENDER1
2819.364	SLOW_SENDER3	N/A
2820.039	RECEIVER	SLOW_SENDER4
2820.438	FAST_SENDER	N/A
2821.710	SLOW_SENDER2	N/A
2822.344	RECEIVER	SLOW_SENDER3
2822.470	SLOW_SENDER4	N/A
2823.239	RECEIVER	SLOW_SENDER4
2825.161	RECEIVER	SLOW_SENDER2
2826.376	SLOW_SENDER1	N/A
2827.118	RECEIVER	FAST_SENDER
2828.678	SLOW_SENDER4	N/A
2829.149	RECEIVER	SLOW_SENDER1
2829.517	FAST_SENDER	N/A
2829.794	SLOW_SENDER3	N/A
2830.248	RECEIVER	FAST_SENDER
2830.592	SLOW_SENDER2	N/A
2831.254	RECEIVER	SLOW_SENDER4
2832.387	RECEIVER	SLOW_SENDER3
2832.660	FAST_SENDER	N/A
2833.437	RECEIVER	FAST_SENDER
2836.560	SLOW_SENDER1	N/A
2837.334	RECEIVER	SLOW_SENDER1
2838.699	SLOW_SENDER4	N/A
2839.827	SLOW_SENDER3	N/A
2840.604	RECEIVER	SLOW_SENDER3
2840.781	FAST_SENDER	N/A
2841.497	RECEIVER	FAST_SENDER
2842.453	RECEIVER	SLOW_SENDER4
2843.942	FAST_SENDER	N/A
2844.902	SLOW_SENDER2	N/A
2845.675	RECEIVER	SLOW_SENDER2
2848.025	SLOW_SENDER3	N/A
2848.070	RECEIVER	FAST_SENDER
2849.293	RECEIVER	SLOW_SENDER3
2849.886	SLOW_SENDER4	N/A
2850.482	FAST_SENDER	N/A
2850.624	RECEIVER	SLOW_SENDER4
2852.839	RECEIVER	FAST_SENDER
2853.081	SLOW_SENDER2	N/A
2853.832	RECEIVER	SLOW_SENDER2
2855.251	FAST_SENDER	N/A
2856.029	RECEIVER	FAST_SENDER
2856.728	SLOW_SENDER3	N/A
2857.472	RECEIVER	SLOW_SENDER3
2858.029	SLOW_SENDER4	N/A
2858.478	FAST_SENDER	N/A
2858.817	RECEIVER	SLOW_SENDER4
2861.244	SLOW_SENDER2	N/A
2861.442	RECEIVER	FAST_SENDER
2863.396	RECEIVER	SLOW_SENDER2
2863.877	FAST_SENDER	N/A
2864.639	RECEIVER	FAST_SENDER
2864.916	SLOW_SENDER3	N/A
2865.676	RECEIVER	SLOW_SENDER3
2867.079	FAST_SENDER	N/A
2867.790	RECEIVER	FAST_SENDER
2870.211	FAST_SENDER	N/A
2871.004	RECEIVER	FAST_SENDER
2873.106	SLOW_SENDER3	N/A
2873.431	FAST_SENDER	N/A
2873.884	RECEIVER	SLOW_SENDER3
2881.008	FAST_SENDER	N/A
2888.466	FAST_SENDER	N/A
2895.646	FAST_SENDER	N/A
2903.046	FAST_SENDER	N/A
2910.174	FAST_SENDER	N/A
2917.874	FAST_SENDER	N/A
2925.087	FAST_SENDER	N/A
2932.864	FAST_SENDER	N/A
2940.401	FAST_SENDER	N/A
2947.786	FAST_SENDER	N/A
2955.354	FAST_SENDER	N/A
2963.177	FAST_SENDER	N/A
2970.688	FAST_SENDER	N/A
2978.557	FAST_SENDER	N/A
2985.910	FAST_SENDER	N/A
2993.713	FAST_SENDER	N/A
3000.711	FAST_SENDER	N/A
3007.490	SLOW_SENDER1	N/A
3008.575	FAST_SENDER	N/A
3017.839	FAST_SENDER	N/A
3020.787	SLOW_SENDER1	N/A
3024.050	SLOW_SENDER4	N/A
3025.951	FAST_SENDER	N/A
3026.620	SLOW_SENDER2	N/A
3033.731	SLOW_SENDER1	N/A
3035.252	FAST_SENDER	N/A
3036.276	SLOW_SENDER4	N/A
3037.380	SLOW_SENDER3	N/A
3037.519	SLOW_SENDER2	N/A
3038.131	RECEIVER	SLOW_SENDER3
3038.780	RECEIVER	SLOW_SENDER4
3039.559	RECEIVER	FAST_SENDER
3040.534	SLOW_SENDER3	N/A
3041.120	RECEIVER	SLOW_SENDER2
3041.976	FAST_SENDER	N/A
3042.750	RECEIVER	FAST_SENDER
3044.776	RECEIVER	SLOW_SENDER3
3045.200	FAST_SENDER	N/A
3045.969	RECEIVER	FAST_SENDER
3046.191	SLOW_SENDER4	N/A
3046.943	RECEIVER	SLOW_SENDER4
3048.376	FAST_SENDER	N/A
3048.543	SLOW_SENDER2	N/A
3049.170	RECEIVER	FAST_SENDER
3050.213	SLOW_SENDER3	N/A
3050.949	RECEIVER	SLOW_SENDER3
3051.575	FAST_SENDER	N/A
3051.617	RECEIVER	SLOW_SENDER2
3052.872	RECEIVER	FAST_SENDER
3054.362	SLOW_SENDER4	N/A
3055.275	FAST_SENDER	N/A
3056.046	RECEIVER	FAST_SENDER
3056.387	SLOW_SENDER3	N/A
3056.719	RECEIVER	SLOW_SENDER4
3058.471	FAST_SENDER	N/A
3060.974	RECEIVER	FAST_SENDER
3061.643	RECEIVER	SLOW_SENDER3
3063.374	FAST_SENDER	N/A
3064.136	RECEIVER	FAST_SENDER
3066.130	SLOW_SENDER4	N/A
3066.574	FAST_SENDER	N/A
3066.894	RECEIVER	SLOW_SENDER4
3068.723	RECEIVER	FAST_SENDER
3069.052	SLOW_SENDER3	N/A
3069.795	RECEIVER	SLOW_SENDER3
3071.132	FAST_SENDER	N/A
3071.933	RECEIVER	FAST_SENDER
3074.361	FAST_SENDER	N/A
3075.132	RECEIVER	FAST_SENDER
3077.234	SLOW_SENDER3	N/A
3077.549	FAST_SENDER	N/A
3077.977	RECEIVER	SLOW_SENDER3
3079.670	RECEIVER	FAST_SENDER
3082.086	FAST_SENDER	N/A
3082.873	RECEIVER	FAST_SENDER
3085.286	FAST_SENDER	N/A
3086.036	RECEIVER	FAST_SENDER
3088.450	FAST_SENDER	N/A
3089.225	RECEIVER	FAST_SENDER
3091.664	FAST_SENDER	N/A
3092.443	RECEIVER	FAST_SENDER
3094.877	FAST_SENDER	N/A
3095.586	RECEIVER	FAST_SENDER
3097.997	FAST_SENDER	N/A
3098.744	RECEIVER	FAST_SENDER
3101.147	FAST_SENDER	N/A
3101.914	RECEIVER	FAST_SENDER
3104.317	FAST_SENDER	N/A
3105.057	RECEIVER	FAST_SENDER
3107.481	FAST_SENDER	N/A
3108.249	RECEIVER	FAST_SENDER
3110.673	FAST_SENDER	N/A
3111.456	RECEIVER	FAST_SENDER
3113.886	FAST_SENDER	N/A
3114.620	RECEIVER	FAST_SENDER
3118.864	FAST_SENDER	N/A
3119.630	RECEIVER	FAST_SENDER
3122.047	FAST_SENDER	N/A
3122.819	RECEIVER	FAST_SENDER
3125.225	FAST_SENDER	N/A
3126.001	RECEIVER	FAST_SENDER
3128.416	FAST_SENDER	N/A
3129.163	RECEIVER	FAST_SENDER
3131.570	FAST_SENDER	N/A
3132.331	RECEIVER	FAST_SENDER
3134.745	FAST_SENDER	N/A
3135.528	RECEIVER	FAST_SENDER
3137.940	FAST_SENDER	N/A
3138.707	RECEIVER	FAST_SENDER
3141.111	FAST_SENDER	N/A
3141.871	RECEIVER	FAST_SENDER
3144.280	FAST_SENDER	N/A
3145.024	RECEIVER	FAST_SENDER
3147.424	FAST_SENDER	N/A
3148.209	RECEIVER	FAST_SENDER
3150.617	FAST_SENDER	N/A
3151.366	RECEIVER	FAST_SENDER
3153.768	FAST_SENDER	N/A
3156.304	RECEIVER	FAST_SENDER
3158.751	FAST_SENDER	N/A
3159.537	RECEIVER	FAST_SENDER
3161.939	FAST_SENDER	N/A
3162.655	RECEIVER	FAST_SENDER
3165.078	FAST_SENDER	N/A
3165.829	RECEIVER	FAST_SENDER
3168.270	FAST_SENDER	N/A
3169.028	RECEIVER	FAST_SENDER
3171.457	FAST_SENDER	N/A
3172.224	RECEIVER	FAST_SENDER
3174.656	FAST_SENDER	N/A
3175.437	RECEIVER	FAST_SENDER
3179.287	FAST_SENDER	N/A
3181.796	RECEIVER	FAST_SENDER
3184.236	FAST_SENDER	N/A
3185.046	RECEIVER	FAST_SENDER
3187.479	FAST_SENDER	N/A
3188.274	RECEIVER	FAST_SENDER
3190.700	FAST_SENDER	N/A
3193.907	FAST_SENDER	N/A
3198.370	SLOW_SENDER1	N/A
3201.571	FAST_SENDER	N/A
3209.122	FAST_SENDER	N/A
3209.507	SLOW_SENDER1	N/A
3216.750	SLOW_SENDER2	N/A
3217.532	FAST_SENDER	N/A
3222.315	SLOW_SENDER1	N/A
3225.111	FAST_SENDER	N/A
3227.391	SLOW_SENDER2	N/A
3230.460	SLOW_SENDER4	N/A
3234.293	FAST_SENDER	N/A
3241.193	SLOW_SENDER2	N/A
3241.383	SLOW_SENDER4	N/A
3242.228	FAST_SENDER	N/A
3244.170	SLOW_SENDER3	N/A
3251.319	FAST_SENDER	N/A
3254.211	SLOW_SENDER4	N/A
3256.477	SLOW_SENDER3	N/A
3259.075	FAST_SENDER	N/A
3267.632	FAST_SENDER	N/A
3269.418	SLOW_SENDER3	N/A
3275.568	FAST_SENDER	N/A
3283.541	FAST_SENDER	N/A
3291.214	FAST_SENDER	N/A
3299.168	FAST_SENDER	N/A
3307.077	FAST_SENDER	N/A
3314.271	FAST_SENDER	N/A
3321.895	FAST_SENDER	N/A
3329.045	FAST_SENDER	N/A
3336.794	FAST_SENDER	N/A
3344.536	FAST_SENDER	N/A
3352.729	FAST_SENDER	N/A
3355.332	RECEIVER	FAST_SENDER
3357.764	FAST_SENDER	N/A
3358.518	RECEIVER	FAST_SENDER
3360.937	FAST_SENDER	N/A
3361.689	RECEIVER	FAST_SENDER
3364.116	FAST_SENDER	N/A
3364.885	RECEIVER	FAST_SENDER
3367.295	FAST_SENDER	N/A
3368.041	RECEIVER	FAST_SENDER
3370.452	FAST_SENDER	N/A
3371.171	RECEIVER	FAST_SENDER
3373.602	FAST_SENDER	N/A
3374.306	RECEIVER	FAST_SENDER
3376.742	FAST_SENDER	N/A
3377.494	RECEIVER	FAST_SENDER
3379.928	FAST_SENDER	N/A
3380.685	RECEIVER	FAST_SENDER
3383.100	FAST_SENDER	N/A
3383.861	RECEIVER	FAST_SENDER
3386.295	FAST_SENDER	N/A
3387.070	RECEIVER	FAST_SENDER
3387.660	SLOW_SENDER1	N/A
3388.429	RECEIVER	SLOW_SENDER1
3389.471	FAST_SENDER	N/A
3390.212	RECEIVER	FAST_SENDER
3390.848	SLOW_SENDER1	N/A
3391.618	RECEIVER	SLOW_SENDER1
3392.617	FAST_SENDER	N/A
3393.375	RECEIVER	FAST_SENDER
3394.019	SLOW_SENDER1	N/A
3394.761	RECEIVER	SLOW_SENDER1
3395.788	FAST_SENDER	N/A
3396.572	RECEIVER	FAST_SENDER
3399.015	FAST_SENDER	N/A
3399.803	RECEIVER	FAST_SENDER
3400.170	SLOW_SENDER1	N/A
3400.935	RECEIVER	SLOW_SENDER1
3402.206	FAST_SENDER	N/A
3402.936	RECEIVER	FAST_SENDER
3405.361	FAST_SENDER	N/A
3405.650	SLOW_SENDER2	N/A
3406.125	RECEIVER	FAST_SENDER
3406.383	SLOW_SENDER1	N/A
3407.170	RECEIVER	SLOW_SENDER1
3408.561	FAST_SENDER	N/A
3409.201	RECEIVER	SLOW_SENDER2
3411.650	RECEIVER	FAST_SENDER
3412.605	SLOW_SENDER1	N/A
3413.383	RECEIVER	SLOW_SENDER1
3414.054	FAST_SENDER	N/A
3414.619	SLOW_SENDER2	N/A
3414.795	RECEIVER	FAST_SENDER
3417.091	RECEIVER	SLOW_SENDER2
3417.239	FAST_SENDER	N/A
3418.007	RECEIVER	FAST_SENDER
3419.830	SLOW_SENDER4	N/A
3420.424	FAST_SENDER	N/A
3420.579	RECEIVER	SLOW_SENDER4
3420.825	SLOW_SENDER1	N/A
3421.558	RECEIVER	SLOW_SENDER1
3422.889	RECEIVER	FAST_SENDER
3423.008	SLOW_SENDER4	N/A
3423.769	RECEIVER	SLOW_SENDER4
3424.524	SLOW_SENDER2	N/A
3425.300	FAST_SENDER	N/A
3426.099	RECEIVER	FAST_SENDER
3426.206	SLOW_SENDER4	N/A
3426.968	RECEIVER	SLOW_SENDER2
3428.541	FAST_SENDER	N/A
3428.942	RECEIVER	SLOW_SENDER4
3428.976	SLOW_SENDER1	N/A
3429.723	RECEIVER	SLOW_SENDER1
3432.592	RECEIVER	FAST_SENDER
3433.660	SLOW_SENDER3	N/A
3434.393	SLOW_SENDER2	N/A
3434.410	RECEIVER	SLOW_SENDER3
3435.042	FAST_SENDER	N/A
3435.119	RECEIVER	SLOW_SENDER2
3435.798	RECEIVER	FAST_SENDER
3436.852	SLOW_SENDER3	N/A
3437.137	SLOW_SENDER1	N/A
3437.632	RECEIVER	SLOW_SENDER3
3438.225	SLOW_SENDER4	N/A
3438.227	FAST_SENDER	N/A
3438.956	RECEIVER	SLOW_SENDER4
3440.045	RECEIVER	FAST_SENDER
3440.060	SLOW_SENDER3	N/A
3440.846	RECEIVER	SLOW_SENDER3
3442.491	FAST_SENDER	N/A
3442.530	SLOW_SENDER2	N/A
3443.242	RECEIVER	FAST_SENDER
3445.688	FAST_SENDER	N/A
3451.673	SLOW_SENDER4	N/A
3451.793	SLOW_SENDER3	N/A
3453.328	FAST_SENDER	N/A
3462.375	FAST_SENDER	N/A
3465.064	SLOW_SENDER3	N/A
3469.981	FAST_SENDER	N/A
3477.446	FAST_SENDER	N/A
3484.911	FAST_SENDER	N/A
3492.753	FAST_SENDER	N/A
3500.511	FAST_SENDER	N/A
3507.597	FAST_SENDER	N/A
3515.247	FAST_SENDER	N/A
3523.159	FAST_SENDER	N/A
3530.700	FAST_SENDER	N/A
3538.104	FAST_SENDER	N/A
3545.975	FAST_SENDER	N/A
3554.014	FAST_SENDER	N/A
3561.780	FAST_SENDER	N/A
3569.508	FAST_SENDER	N/A
3577.074	FAST_SENDER	N/A
3584.462	FAST_SENDER	N/A
3591.999	FAST_SENDER	N/A
3599.105	FAST_SENDER	N/A
3604.910	SLOW_SENDER1	N/A
3606.790	FAST_SENDER	N/A
3607.247	RECEIVER	SLOW_SENDER1
3609.410	SLOW_SENDER2	N/A
3610.196	RECEIVER	SLOW_SENDER2
3611.796	RECEIVER	FAST_SENDER
3612.620	SLOW_SENDER2	N/A
3613.365	RECEIVER	SLOW_SENDER2
3614.230	FAST_SENDER	N/A
3614.727	SLOW_SENDER1	N/A
3615.012	RECEIVER	FAST_SENDER
3615.799	SLOW_SENDER2	N/A
3616.576	RECEIVER	SLOW_SENDER2
3617.140	SLOW_SENDER4	N/A
3617.228	RECEIVER	SLOW_SENDER1
3617.882	RECEIVER	SLOW_SENDER4
3620.285	SLOW_SENDER4	N/A
3621.002	RECEIVER	SLOW_SENDER4
3621.515	FAST_SENDER	N/A
3622.023	SLOW_SENDER2	N/A
3622.307	RECEIVER	FAST_SENDER
3623.421	SLOW_SENDER4	N/A
3624.185	RECEIVER	SLOW_SENDER4
3624.667	SLOW_SENDER1	N/A
3626.641	RECEIVER	SLOW_SENDER2
3627.255	FAST_SENDER	N/A
3627.337	RECEIVER	SLOW_SENDER1
3628.037	RECEIVER	FAST_SENDER
3629.608	SLOW_SENDER4	N/A
3630.010	SLOW_SENDER3	N/A
3630.368	RECEIVER	SLOW_SENDER4
3630.486	FAST_SENDER	N/A
3631.248	RECEIVER	FAST_SENDER
3633.653	FAST_SENDER	N/A
3634.091	SLOW_SENDER2	N/A
3634.399	RECEIVER	FAST_SENDER
3634.780	SLOW_SENDER1	N/A
3635.587	RECEIVER	SLOW_SENDER1
3637.669	RECEIVER	SLOW_SENDER3
3637.818	SLOW_SENDER4	N/A
3638.350	RECEIVER	SLOW_SENDER2
3638.817	FAST_SENDER	N/A
3639.557	RECEIVER	FAST_SENDER
3643.022	SLOW_SENDER1	N/A
3643.028	RECEIVER	SLOW_SENDER4
3643.083	SLOW_SENDER3	N/A
3643.821	RECEIVER	SLOW_SENDER1
3643.835	FAST_SENDER	N/A
3644.563	RECEIVER	FAST_SENDER
3645.765	SLOW_SENDER2	N/A
3645.992	RECEIVER	SLOW_SENDER3
3647.011	FAST_SENDER	N/A
3647.788	RECEIVER	FAST_SENDER
3650.207	FAST_SENDER	N/A
3650.434	SLOW_SENDER4	N/A
3650.982	RECEIVER	FAST_SENDER
3651.222	SLOW_SENDER1	N/A
3652.035	RECEIVER	SLOW_SENDER1
3653.399	FAST_SENDER	N/A
3653.423	SLOW_SENDER3	N/A
3654.126	RECEIVER	FAST_SENDER
3656.076	RECEIVER	SLOW_SENDER3
3656.555	FAST_SENDER	N/A
3657.322	RECEIVER	FAST_SENDER
3659.461	SLOW_SENDER1	N/A
3659.739	FAST_SENDER	N/A
3660.259	RECEIVER	SLOW_SENDER1
3662.015	RECEIVER	FAST_SENDER
3663.482	SLOW_SENDER3	N/A
3664.261	RECEIVER	SLOW_SENDER3
3664.416	FAST_SENDER	N/A
3665.185	RECEIVER	FAST_SENDER
3667.599	FAST_SENDER	N/A
3668.336	RECEIVER	FAST_SENDER
3670.761	FAST_SENDER	N/A
3671.492	RECEIVER	FAST_SENDER
3671.711	SLOW_SENDER3	N/A
3672.470	RECEIVER	SLOW_SENDER3
3673.917	FAST_SENDER	N/A
3674.640	RECEIVER	FAST_SENDER
3677.063	FAST_SENDER	N/A
3677.825	RECEIVER	FAST_SENDER
3680.262	FAST_SENDER	N/A
3684.888	FAST_SENDER	N/A
3692.093	FAST_SENDER	N/A
3699.433	FAST_SENDER	N/A
3706.876	FAST_SENDER	N/A
3714.149	FAST_SENDER	N/A
3721.535	FAST_SENDER	N/A
3728.861	FAST_SENDER	N/A
3736.382	FAST_SENDER	N/A
3743.834	FAST_SENDER	N/A
3751.199	FAST_SENDER	N/A
3758.328	FAST_SENDER	N/A
3765.513	FAST_SENDER	N/A
3773.148	FAST_SENDER	N/A
3781.174	FAST_SENDER	N/A
3789.159	FAST_SENDER	N/A
3796.296	FAST_SENDER	N/A
3803.406	FAST_SENDER	N/A
3810.230	SLOW_SENDER2	N/A
3810.841	FAST_SENDER	N/A
3815.790	SLOW_SENDER4	N/A
3818.576	FAST_SENDER	N/A
3821.444	SLOW_SENDER2	N/A
3823.900	SLOW_SENDER1	N/A
3829.238	FAST_SENDER	N/A
3829.621	SLOW_SENDER4	N/A
3835.921	SLOW_SENDER1	N/A
3836.020	SLOW_SENDER3	N/A
3836.073	SLOW_SENDER2	N/A
3838.581	FAST_SENDER	N/A
3843.093	SLOW_SENDER4	N/A
3845.521	RECEIVER	FAST_SENDER
3847.958	FAST_SENDER	N/A
3848.489	SLOW_SENDER1	N/A
3848.736	RECEIVER	FAST_SENDER
3849.578	SLOW_SENDER3	N/A
3850.334	RECEIVER	SLOW_SENDER3
3851.168	FAST_SENDER	N/A
3851.912	RECEIVER	FAST_SENDER
3854.351	FAST_SENDER	N/A
3855.081	RECEIVER	FAST_SENDER
3857.489	FAST_SENDER	N/A
3857.755	SLOW_SENDER3	N/A
3858.240	RECEIVER	FAST_SENDER
3860.128	RECEIVER	SLOW_SENDER3
3860.663	FAST_SENDER	N/A
3861.433	RECEIVER	FAST_SENDER
3863.855	FAST_SENDER	N/A
3864.627	RECEIVER	FAST_SENDER
3867.051	FAST_SENDER	N/A
3867.540	SLOW_SENDER3	N/A
3867.832	RECEIVER	FAST_SENDER
3872.221	FAST_SENDER	N/A
3872.951	RECEIVER	FAST_SENDER
3875.370	FAST_SENDER	N/A
3876.136	RECEIVER	FAST_SENDER
3878.543	FAST_SENDER	N/A
3879.294	RECEIVER	FAST_SENDER
3883.308	FAST_SENDER	N/A
3884.087	RECEIVER	FAST_SENDER
3886.537	FAST_SENDER	N/A
3890.075	RECEIVER	FAST_SENDER
3892.521	FAST_SENDER	N/A
3893.289	RECEIVER	FAST_SENDER
3895.729	FAST_SENDER	N/A
3896.546	RECEIVER	FAST_SENDER
3898.953	FAST_SENDER	N/A
3899.683	RECEIVER	FAST_SENDER
3902.123	FAST_SENDER	N/A
3902.878	RECEIVER	FAST_SENDER
3905.322	FAST_SENDER	N/A
3906.049	RECEIVER	FAST_SENDER
3908.462	FAST_SENDER	N/A
3909.223	RECEIVER	FAST_SENDER
3911.647	FAST_SENDER	N/A
3912.441	RECEIVER	FAST_SENDER
3916.250	FAST_SENDER	N/A
3917.071	RECEIVER	FAST_SENDER
3919.481	FAST_SENDER	N/A
3922.008	RECEIVER	FAST_SENDER
3924.429	FAST_SENDER	N/A
3925.225	RECEIVER	FAST_SENDER
3927.658	FAST_SENDER	N/A
3928.442	RECEIVER	FAST_SENDER
3934.018	FAST_SENDER	N/A
3934.721	RECEIVER	FAST_SENDER
3937.151	FAST_SENDER	N/A
3937.865	RECEIVER	FAST_SENDER
3940.297	FAST_SENDER	N/A
3941.068	RECEIVER	FAST_SENDER
3943.485	FAST_SENDER	N/A
3944.246	RECEIVER	FAST_SENDER
3946.664	FAST_SENDER	N/A
3947.433	RECEIVER	FAST_SENDER
3949.839	FAST_SENDER	N/A
3950.607	RECEIVER	FAST_SENDER
3953.052	FAST_SENDER	N/A
3953.789	RECEIVER	FAST_SENDER
3956.190	FAST_SENDER	N/A
3956.968	RECEIVER	FAST_SENDER
3959.375	FAST_SENDER	N/A
3960.150	RECEIVER	FAST_SENDER
3962.576	FAST_SENDER	N/A
3963.320	RECEIVER	FAST_SENDER
3965.753	FAST_SENDER	N/A
3966.508	RECEIVER	FAST_SENDER
3968.946	FAST_SENDER	N/A
3969.752	RECEIVER	FAST_SENDER
3972.198	FAST_SENDER	N/A
3972.939	RECEIVER	FAST_SENDER
3975.386	FAST_SENDER	N/A
3976.167	RECEIVER	FAST_SENDER
3981.946	FAST_SENDER	N/A
3982.731	RECEIVER	FAST_SENDER
3985.153	FAST_SENDER	N/A
3985.904	RECEIVER	FAST_SENDER
3988.306	FAST_SENDER	N/A
3989.042	RECEIVER	FAST_SENDER
3991.470	FAST_SENDER	N/A
3992.245	RECEIVER	FAST_SENDER
3994.694	FAST_SENDER	N/A
3995.459	RECEIVER	FAST_SENDER
3997.876	FAST_SENDER	N/A
3998.623	RECEIVER	FAST_SENDER
4001.050	FAST_SENDER	N/A
4001.822	RECEIVER	FAST_SENDER
4001.910	SLOW_SENDER2	N/A
4002.722	RECEIVER	SLOW_SENDER2
4004.232	FAST_SENDER	N/A
4004.996	RECEIVER	FAST_SENDER
4005.170	SLOW_SENDER2	N/A
4005.928	RECEIVER	SLOW_SENDER2
4007.424	FAST_SENDER	N/A
4008.160	SLOW_SENDER4	N/A
4008.185	RECEIVER	FAST_SENDER
4008.367	SLOW_SENDER2	N/A
4008.894	RECEIVER	SLOW_SENDER4
4010.600	FAST_SENDER	N/A
4010.606	RECEIVER	SLOW_SENDER2
4011.309	SLOW_SENDER4	N/A
4012.820	SLOW_SENDER1	N/A
4013.786	FAST_SENDER	N/A
4016.033	SLOW_SENDER2	N/A
4022.374	FAST_SENDER	N/A
4024.744	SLOW_SENDER1	N/A
4025.300	SLOW_SENDER4	N/A
4028.772	SLOW_SENDER2	N/A
4030.239	FAST_SENDER	N/A
4034.990	SLOW_SENDER3	N/A
4037.982	SLOW_SENDER1	N/A
4039.297	FAST_SENDER	N/A
4045.966	SLOW_SENDER3	N/A
4047.430	FAST_SENDER	N/A
4056.048	FAST_SENDER	N/A
4058.729	SLOW_SENDER3	N/A
4063.453	FAST_SENDER	N/A
4070.763	FAST_SENDER	N/A
4078.479	FAST_SENDER	N/A
4085.644	FAST_SENDER	N/A
4093.202	FAST_SENDER	N/A
4100.855	FAST_SENDER	N/A
4108.525	FAST_SENDER	N/A
4116.002	FAST_SENDER	N/A
4123.777	FAST_SENDER	N/A
4131.408	FAST_SENDER	N/A
4139.015	FAST_SENDER	N/A
4146.443	FAST_SENDER	N/A
4153.904	FAST_SENDER	N/A
4161.415	FAST_SENDER	N/A
4169.166	FAST_SENDER	N/A
4174.352	RECEIVER	FAST_SENDER
4176.785	FAST_SENDER	N/A
4177.541	RECEIVER	FAST_SENDER
4179.960	FAST_SENDER	N/A
4180.709	RECEIVER	FAST_SENDER
4183.122	FAST_SENDER	N/A
4185.434	RECEIVER	FAST_SENDER
4187.884	FAST_SENDER	N/A
4188.619	RECEIVER	FAST_SENDER
4191.028	FAST_SENDER	N/A
4191.800	RECEIVER	FAST_SENDER
4194.221	FAST_SENDER	N/A
4194.420	SLOW_SENDER4	N/A
4195.008	RECEIVER	FAST_SENDER
4195.560	SLOW_SENDER2	N/A
4196.339	RECEIVER	SLOW_SENDER2
4197.440	FAST_SENDER	N/A
4199.750	RECEIVER	FAST_SENDER
4200.433	SLOW_SENDER2	N/A
4201.215	RECEIVER	SLOW_SENDER2
4202.175	FAST_SENDER	N/A
4202.967	RECEIVER	FAST_SENDER
4203.780	SLOW_SENDER1	N/A
4204.548	RECEIVER	SLOW_SENDER1
4205.036	SLOW_SENDER4	N/A
4205.393	FAST_SENDER	N/A
4205.779	RECEIVER	SLOW_SENDER4
4206.615	SLOW_SENDER2	N/A
4206.949	SLOW_SENDER1	N/A
4207.406	RECEIVER	SLOW_SENDER2
4211.707	RECEIVER	SLOW_SENDER1
4213.628	FAST_SENDER	N/A
4214.366	RECEIVER	FAST_SENDER
4215.642	SLOW_SENDER4	N/A
4216.436	RECEIVER	SLOW_SENDER4
4216.799	FAST_SENDER	N/A
4217.135	SLOW_SENDER1	N/A
4217.540	RECEIVER	FAST_SENDER
4218.413	SLOW_SENDER2	N/A
4221.352	RECEIVER	SLOW_SENDER1
4223.280	SLOW_SENDER3	N/A
4223.383	RECEIVER	SLOW_SENDER2
4223.865	SLOW_SENDER4	N/A
4224.644	RECEIVER	SLOW_SENDER4
4225.919	FAST_SENDER	N/A
4226.321	RECEIVER	SLOW_SENDER3
4228.032	RECEIVER	FAST_SENDER
4228.788	SLOW_SENDER1	N/A
4229.535	RECEIVER	SLOW_SENDER1
4232.046	SLOW_SENDER4	N/A
4232.739	FAST_SENDER	N/A
4232.780	RECEIVER	SLOW_SENDER4
4234.021	RECEIVER	FAST_SENDER
4235.248	SLOW_SENDER3	N/A
4235.989	RECEIVER	SLOW_SENDER3
4236.431	FAST_SENDER	N/A
4237.201	RECEIVER	FAST_SENDER
4238.967	SLOW_SENDER1	N/A
4239.604	FAST_SENDER	N/A
4240.229	SLOW_SENDER4	N/A
4240.356	RECEIVER	FAST_SENDER
4242.395	RECEIVER	SLOW_SENDER4
4242.784	FAST_SENDER	N/A
4243.434	SLOW_SENDER3	N/A
4243.560	RECEIVER	FAST_SENDER
4245.627	RECEIVER	SLOW_SENDER3
4245.968	FAST_SENDER	N/A
4246.703	RECEIVER	FAST_SENDER
4249.131	FAST_SENDER	N/A
4249.870	RECEIVER	FAST_SENDER
4252.318	FAST_SENDER	N/A
4253.032	SLOW_SENDER3	N/A
4253.083	RECEIVER	FAST_SENDER
4254.361	RECEIVER	SLOW_SENDER3
4255.509	FAST_SENDER	N/A
4261.810	SLOW_SENDER3	N/A
4262.704	FAST_SENDER	N/A
4270.263	FAST_SENDER	N/A
4277.680	FAST_SENDER	N/A
4285.538	FAST_SENDER	N/A
4293.272	FAST_SENDER	N/A
4300.522	FAST_SENDER	N/A
4308.724	FAST_SENDER	N/A
4316.453	FAST_SENDER	N/A
4324.010	FAST_SENDER	N/A
4331.150	FAST_SENDER	N/A
4338.750	FAST_SENDER	N/A
[truncated: 14,430 more rows]
