# Supplementary material for: CATO: Wake-Up reCeiver-bAsed communicaTiOn for Batteryless Devices
Source: Sensors (Basel). 2025 Nov 7;25(22):6813. doi: 10.3390/s25226813 (PMC12655924; doi:10.3390/s25226813)
Supplement: Supplementary file 1 [file sensors-25-06813-s001.zip › File S1_Experimental_and_Simulation_Data/simulation/multiple_les/nodes6/mac_competing_nodes_priority.csv]

time_s	node_id	received_from
2.700	FAST_SENDER	N/A
2.700	SLOW_SENDER1	N/A
2.700	SLOW_SENDER2	N/A
2.700	SLOW_SENDER3	N/A
2.700	SLOW_SENDER4	N/A
8.556	RECEIVER	FAST_SENDER
10.986	FAST_SENDER	N/A
11.795	RECEIVER	FAST_SENDER
14.229	FAST_SENDER	N/A
14.531	RECEIVER	SLOW_SENDER2
16.829	RECEIVER	FAST_SENDER
16.930	SLOW_SENDER2	N/A
17.097	SLOW_SENDER3	N/A
17.584	SLOW_SENDER4	N/A
17.749	SLOW_SENDER1	N/A
19.246	FAST_SENDER	N/A
22.283	RECEIVER	SLOW_SENDER1
24.354	RECEIVER	SLOW_SENDER2
26.472	RECEIVER	FAST_SENDER
27.690	SLOW_SENDER1	N/A
28.876	FAST_SENDER	N/A
29.663	RECEIVER	FAST_SENDER
30.656	SLOW_SENDER4	N/A
31.430	RECEIVER	SLOW_SENDER4
31.769	SLOW_SENDER2	N/A
32.106	FAST_SENDER	N/A
32.882	SLOW_SENDER3	N/A
32.885	RECEIVER	FAST_SENDER
33.625	RECEIVER	SLOW_SENDER3
34.773	RECEIVER	SLOW_SENDER2
38.830	SLOW_SENDER4	N/A
41.047	SLOW_SENDER3	N/A
41.072	RECEIVER	SLOW_SENDER4
41.352	FAST_SENDER	N/A
41.682	SLOW_SENDER1	N/A
41.821	RECEIVER	SLOW_SENDER3
42.212	SLOW_SENDER2	N/A
43.696	RECEIVER	FAST_SENDER
45.953	RECEIVER	SLOW_SENDER2
46.109	FAST_SENDER	N/A
46.896	RECEIVER	FAST_SENDER
48.506	SLOW_SENDER4	N/A
49.262	SLOW_SENDER3	N/A
49.264	RECEIVER	SLOW_SENDER4
49.305	FAST_SENDER	N/A
50.590	RECEIVER	FAST_SENDER
53.020	FAST_SENDER	N/A
54.088	RECEIVER	SLOW_SENDER3
55.263	RECEIVER	FAST_SENDER
56.709	SLOW_SENDER4	N/A
57.464	RECEIVER	SLOW_SENDER4
57.692	FAST_SENDER	N/A
58.425	RECEIVER	FAST_SENDER
60.864	FAST_SENDER	N/A
61.523	SLOW_SENDER3	N/A
62.286	RECEIVER	SLOW_SENDER3
63.371	RECEIVER	FAST_SENDER
64.869	SLOW_SENDER4	N/A
65.663	RECEIVER	SLOW_SENDER4
65.788	FAST_SENDER	N/A
66.519	RECEIVER	FAST_SENDER
68.956	FAST_SENDER	N/A
73.093	SLOW_SENDER4	N/A
73.839	RECEIVER	SLOW_SENDER4
81.619	FAST_SENDER	N/A
82.406	RECEIVER	FAST_SENDER
84.810	FAST_SENDER	N/A
90.873	RECEIVER	FAST_SENDER
93.315	FAST_SENDER	N/A
94.065	RECEIVER	FAST_SENDER
96.509	FAST_SENDER	N/A
102.663	RECEIVER	FAST_SENDER
105.079	FAST_SENDER	N/A
105.847	RECEIVER	FAST_SENDER
108.266	FAST_SENDER	N/A
114.208	RECEIVER	FAST_SENDER
116.635	FAST_SENDER	N/A
117.413	RECEIVER	FAST_SENDER
119.836	FAST_SENDER	N/A
125.919	RECEIVER	FAST_SENDER
128.320	FAST_SENDER	N/A
129.104	RECEIVER	FAST_SENDER
131.509	FAST_SENDER	N/A
137.417	RECEIVER	FAST_SENDER
139.863	FAST_SENDER	N/A
140.637	RECEIVER	FAST_SENDER
143.087	FAST_SENDER	N/A
149.247	RECEIVER	FAST_SENDER
151.655	FAST_SENDER	N/A
152.403	RECEIVER	FAST_SENDER
154.849	FAST_SENDER	N/A
160.528	RECEIVER	FAST_SENDER
162.977	FAST_SENDER	N/A
163.778	RECEIVER	FAST_SENDER
166.224	FAST_SENDER	N/A
172.294	RECEIVER	FAST_SENDER
174.715	FAST_SENDER	N/A
175.490	RECEIVER	FAST_SENDER
177.927	FAST_SENDER	N/A
183.878	RECEIVER	FAST_SENDER
186.284	FAST_SENDER	N/A
187.043	RECEIVER	FAST_SENDER
189.475	FAST_SENDER	N/A
195.314	RECEIVER	FAST_SENDER
197.721	FAST_SENDER	N/A
198.500	RECEIVER	FAST_SENDER
200.922	FAST_SENDER	N/A
207.830	SLOW_SENDER1	N/A
209.440	SLOW_SENDER2	N/A
211.346	RECEIVER	FAST_SENDER
212.813	RECEIVER	SLOW_SENDER2
213.790	FAST_SENDER	N/A
218.256	SLOW_SENDER2	N/A
220.083	RECEIVER	FAST_SENDER
222.020	SLOW_SENDER1	N/A
222.496	FAST_SENDER	N/A
223.293	RECEIVER	FAST_SENDER
225.780	SLOW_SENDER3	N/A
228.236	RECEIVER	SLOW_SENDER3
230.636	SLOW_SENDER3	N/A
230.662	SLOW_SENDER2	N/A
231.936	RECEIVER	SLOW_SENDER2
233.655	RECEIVER	SLOW_SENDER3
233.727	SLOW_SENDER1	N/A
234.477	RECEIVER	SLOW_SENDER1
234.984	FAST_SENDER	N/A
235.748	RECEIVER	FAST_SENDER
237.350	SLOW_SENDER4	N/A
238.149	FAST_SENDER	N/A
239.091	SLOW_SENDER3	N/A
239.350	SLOW_SENDER2	N/A
239.826	RECEIVER	SLOW_SENDER3
241.012	RECEIVER	FAST_SENDER
241.888	SLOW_SENDER1	N/A
242.631	RECEIVER	SLOW_SENDER1
243.444	FAST_SENDER	N/A
244.176	RECEIVER	FAST_SENDER
246.609	FAST_SENDER	N/A
247.229	SLOW_SENDER3	N/A
247.990	RECEIVER	SLOW_SENDER3
248.933	RECEIVER	FAST_SENDER
250.043	SLOW_SENDER1	N/A
250.265	SLOW_SENDER4	N/A
250.836	RECEIVER	SLOW_SENDER1
251.335	FAST_SENDER	N/A
255.419	SLOW_SENDER3	N/A
256.195	RECEIVER	SLOW_SENDER3
258.292	RECEIVER	FAST_SENDER
260.709	FAST_SENDER	N/A
263.641	SLOW_SENDER3	N/A
263.893	SLOW_SENDER4	N/A
264.388	RECEIVER	SLOW_SENDER3
266.856	RECEIVER	FAST_SENDER
269.269	FAST_SENDER	N/A
271.832	SLOW_SENDER3	N/A
272.595	RECEIVER	SLOW_SENDER3
275.170	RECEIVER	FAST_SENDER
277.572	FAST_SENDER	N/A
279.998	SLOW_SENDER3	N/A
280.765	RECEIVER	SLOW_SENDER3
283.672	RECEIVER	FAST_SENDER
286.103	FAST_SENDER	N/A
288.202	SLOW_SENDER3	N/A
288.974	RECEIVER	SLOW_SENDER3
292.716	RECEIVER	FAST_SENDER
295.138	FAST_SENDER	N/A
296.410	SLOW_SENDER3	N/A
297.199	RECEIVER	SLOW_SENDER3
301.673	RECEIVER	FAST_SENDER
304.073	FAST_SENDER	N/A
309.817	RECEIVER	FAST_SENDER
312.220	FAST_SENDER	N/A
318.199	RECEIVER	FAST_SENDER
320.631	FAST_SENDER	N/A
326.470	RECEIVER	FAST_SENDER
328.879	FAST_SENDER	N/A
334.613	RECEIVER	FAST_SENDER
337.058	FAST_SENDER	N/A
343.174	RECEIVER	FAST_SENDER
345.597	FAST_SENDER	N/A
351.425	RECEIVER	FAST_SENDER
353.860	FAST_SENDER	N/A
360.028	RECEIVER	FAST_SENDER
362.473	FAST_SENDER	N/A
368.329	RECEIVER	FAST_SENDER
370.773	FAST_SENDER	N/A
376.777	RECEIVER	FAST_SENDER
379.205	FAST_SENDER	N/A
379.960	RECEIVER	FAST_SENDER
382.377	FAST_SENDER	N/A
388.204	RECEIVER	FAST_SENDER
390.614	FAST_SENDER	N/A
391.398	RECEIVER	FAST_SENDER
393.838	FAST_SENDER	N/A
399.770	RECEIVER	FAST_SENDER
402.195	FAST_SENDER	N/A
402.967	RECEIVER	FAST_SENDER
405.368	FAST_SENDER	N/A
406.410	SLOW_SENDER2	N/A
411.330	RECEIVER	FAST_SENDER
413.743	FAST_SENDER	N/A
414.054	RECEIVER	SLOW_SENDER2
414.500	SLOW_SENDER1	N/A
419.425	SLOW_SENDER2	N/A
419.698	RECEIVER	FAST_SENDER
421.577	RECEIVER	SLOW_SENDER2
427.003	SLOW_SENDER1	N/A
427.422	FAST_SENDER	N/A
427.742	RECEIVER	SLOW_SENDER1
428.470	SLOW_SENDER4	N/A
430.895	SLOW_SENDER2	N/A
431.666	RECEIVER	SLOW_SENDER2
434.492	RECEIVER	SLOW_SENDER4
437.852	RECEIVER	FAST_SENDER
439.077	SLOW_SENDER2	N/A
439.861	RECEIVER	SLOW_SENDER2
439.925	SLOW_SENDER4	N/A
440.297	FAST_SENDER	N/A
440.700	RECEIVER	SLOW_SENDER4
441.284	SLOW_SENDER1	N/A
442.031	RECEIVER	SLOW_SENDER1
445.979	RECEIVER	FAST_SENDER
447.282	SLOW_SENDER2	N/A
448.043	RECEIVER	SLOW_SENDER2
448.425	FAST_SENDER	N/A
449.464	SLOW_SENDER1	N/A
450.244	RECEIVER	SLOW_SENDER1
451.359	SLOW_SENDER4	N/A
452.103	RECEIVER	SLOW_SENDER4
454.415	RECEIVER	FAST_SENDER
456.818	FAST_SENDER	N/A
459.510	SLOW_SENDER4	N/A
460.270	RECEIVER	SLOW_SENDER4
461.010	SLOW_SENDER3	N/A
462.653	RECEIVER	FAST_SENDER
466.667	RECEIVER	SLOW_SENDER3
467.671	SLOW_SENDER4	N/A
468.448	RECEIVER	SLOW_SENDER4
469.204	FAST_SENDER	N/A
473.945	SLOW_SENDER3	N/A
474.718	RECEIVER	SLOW_SENDER3
475.876	RECEIVER	FAST_SENDER
478.302	FAST_SENDER	N/A
482.159	SLOW_SENDER3	N/A
482.949	RECEIVER	SLOW_SENDER3
484.291	RECEIVER	FAST_SENDER
486.711	FAST_SENDER	N/A
490.354	SLOW_SENDER3	N/A
491.123	RECEIVER	SLOW_SENDER3
492.890	RECEIVER	FAST_SENDER
495.336	FAST_SENDER	N/A
498.533	SLOW_SENDER3	N/A
499.305	RECEIVER	SLOW_SENDER3
501.363	RECEIVER	FAST_SENDER
503.770	FAST_SENDER	N/A
506.741	SLOW_SENDER3	N/A
507.503	RECEIVER	SLOW_SENDER3
509.581	RECEIVER	FAST_SENDER
512.005	FAST_SENDER	N/A
514.936	SLOW_SENDER3	N/A
515.719	RECEIVER	SLOW_SENDER3
517.558	RECEIVER	FAST_SENDER
519.970	FAST_SENDER	N/A
523.145	SLOW_SENDER3	N/A
523.883	RECEIVER	SLOW_SENDER3
525.667	RECEIVER	FAST_SENDER
528.067	FAST_SENDER	N/A
531.283	SLOW_SENDER3	N/A
532.055	RECEIVER	SLOW_SENDER3
533.852	RECEIVER	FAST_SENDER
536.291	FAST_SENDER	N/A
542.312	RECEIVER	FAST_SENDER
544.762	FAST_SENDER	N/A
550.815	RECEIVER	FAST_SENDER
553.264	FAST_SENDER	N/A
559.285	RECEIVER	FAST_SENDER
561.691	FAST_SENDER	N/A
567.573	RECEIVER	FAST_SENDER
569.977	FAST_SENDER	N/A
576.228	RECEIVER	FAST_SENDER
578.640	FAST_SENDER	N/A
584.119	RECEIVER	FAST_SENDER
586.530	FAST_SENDER	N/A
592.193	RECEIVER	FAST_SENDER
594.616	FAST_SENDER	N/A
600.957	RECEIVER	FAST_SENDER
603.378	FAST_SENDER	N/A
609.224	RECEIVER	FAST_SENDER
611.634	FAST_SENDER	N/A
612.690	SLOW_SENDER2	N/A
613.910	SLOW_SENDER1	N/A
616.938	RECEIVER	SLOW_SENDER2
620.871	RECEIVER	SLOW_SENDER1
622.098	RECEIVER	FAST_SENDER
622.377	SLOW_SENDER2	N/A
623.137	RECEIVER	SLOW_SENDER2
624.516	FAST_SENDER	N/A
626.285	SLOW_SENDER1	N/A
627.045	RECEIVER	SLOW_SENDER1
628.574	SLOW_SENDER2	N/A
629.365	RECEIVER	SLOW_SENDER2
630.361	RECEIVER	FAST_SENDER
632.457	SLOW_SENDER1	N/A
632.780	FAST_SENDER	N/A
633.198	RECEIVER	SLOW_SENDER1
635.820	SLOW_SENDER4	N/A
636.792	SLOW_SENDER2	N/A
637.532	RECEIVER	SLOW_SENDER2
638.704	RECEIVER	FAST_SENDER
640.609	SLOW_SENDER1	N/A
641.407	RECEIVER	SLOW_SENDER1
646.457	FAST_SENDER	N/A
647.985	SLOW_SENDER2	N/A
648.713	RECEIVER	SLOW_SENDER2
648.811	SLOW_SENDER1	N/A
649.570	RECEIVER	SLOW_SENDER1
651.013	SLOW_SENDER4	N/A
651.758	RECEIVER	SLOW_SENDER4
652.713	RECEIVER	FAST_SENDER
655.146	FAST_SENDER	N/A
656.121	SLOW_SENDER2	N/A
656.853	RECEIVER	SLOW_SENDER2
656.997	SLOW_SENDER1	N/A
657.766	RECEIVER	SLOW_SENDER1
659.208	SLOW_SENDER4	N/A
659.954	RECEIVER	SLOW_SENDER4
661.407	RECEIVER	FAST_SENDER
663.812	FAST_SENDER	N/A
664.298	SLOW_SENDER2	N/A
665.077	RECEIVER	SLOW_SENDER2
665.173	SLOW_SENDER1	N/A
665.934	RECEIVER	SLOW_SENDER1
667.400	SLOW_SENDER4	N/A
668.155	RECEIVER	SLOW_SENDER4
670.090	RECEIVER	FAST_SENDER
672.491	FAST_SENDER	N/A
672.522	SLOW_SENDER2	N/A
673.373	SLOW_SENDER1	N/A
675.559	SLOW_SENDER4	N/A
676.283	RECEIVER	SLOW_SENDER4
678.502	RECEIVER	FAST_SENDER
680.933	FAST_SENDER	N/A
683.697	SLOW_SENDER4	N/A
684.452	RECEIVER	SLOW_SENDER4
686.789	RECEIVER	FAST_SENDER
689.200	FAST_SENDER	N/A
691.852	SLOW_SENDER4	N/A
692.663	RECEIVER	SLOW_SENDER4
695.435	RECEIVER	FAST_SENDER
695.730	SLOW_SENDER3	N/A
697.845	FAST_SENDER	N/A
702.357	RECEIVER	SLOW_SENDER3
703.946	RECEIVER	FAST_SENDER
706.388	FAST_SENDER	N/A
709.552	SLOW_SENDER3	N/A
710.309	RECEIVER	SLOW_SENDER3
712.280	RECEIVER	FAST_SENDER
714.712	FAST_SENDER	N/A
717.711	SLOW_SENDER3	N/A
718.474	RECEIVER	SLOW_SENDER3
720.684	RECEIVER	FAST_SENDER
723.114	FAST_SENDER	N/A
725.877	SLOW_SENDER3	N/A
726.640	RECEIVER	SLOW_SENDER3
728.806	RECEIVER	FAST_SENDER
731.240	FAST_SENDER	N/A
734.079	SLOW_SENDER3	N/A
734.877	RECEIVER	SLOW_SENDER3
737.140	RECEIVER	FAST_SENDER
739.556	FAST_SENDER	N/A
742.294	SLOW_SENDER3	N/A
743.078	RECEIVER	SLOW_SENDER3
750.524	SLOW_SENDER3	N/A
752.447	FAST_SENDER	N/A
764.742	FAST_SENDER	N/A
777.363	FAST_SENDER	N/A
789.511	FAST_SENDER	N/A
802.146	FAST_SENDER	N/A
815.184	FAST_SENDER	N/A
827.873	FAST_SENDER	N/A
837.010	SLOW_SENDER2	N/A
840.774	FAST_SENDER	N/A
840.880	SLOW_SENDER1	N/A
847.788	SLOW_SENDER2	N/A
854.171	FAST_SENDER	N/A
855.026	SLOW_SENDER1	N/A
858.070	SLOW_SENDER4	N/A
861.059	SLOW_SENDER2	N/A
867.315	FAST_SENDER	N/A
868.145	SLOW_SENDER1	N/A
872.626	SLOW_SENDER4	N/A
880.894	FAST_SENDER	N/A
885.748	SLOW_SENDER4	N/A
893.847	FAST_SENDER	N/A
906.114	FAST_SENDER	N/A
911.782	RECEIVER	FAST_SENDER
914.222	FAST_SENDER	N/A
914.956	RECEIVER	FAST_SENDER
916.140	SLOW_SENDER3	N/A
917.370	FAST_SENDER	N/A
922.062	RECEIVER	SLOW_SENDER3
927.510	SLOW_SENDER3	N/A
929.773	RECEIVER	SLOW_SENDER3
930.942	FAST_SENDER	N/A
937.139	RECEIVER	FAST_SENDER
937.218	SLOW_SENDER3	N/A
939.538	RECEIVER	SLOW_SENDER3
939.565	FAST_SENDER	N/A
945.457	RECEIVER	FAST_SENDER
946.983	SLOW_SENDER3	N/A
947.896	FAST_SENDER	N/A
948.674	RECEIVER	FAST_SENDER
956.205	FAST_SENDER	N/A
956.997	RECEIVER	FAST_SENDER
959.423	FAST_SENDER	N/A
965.120	RECEIVER	FAST_SENDER
967.551	FAST_SENDER	N/A
968.337	RECEIVER	FAST_SENDER
970.787	FAST_SENDER	N/A
976.930	RECEIVER	FAST_SENDER
979.346	FAST_SENDER	N/A
980.137	RECEIVER	FAST_SENDER
982.577	FAST_SENDER	N/A
988.277	RECEIVER	FAST_SENDER
990.687	FAST_SENDER	N/A
991.467	RECEIVER	FAST_SENDER
993.914	FAST_SENDER	N/A
999.937	RECEIVER	FAST_SENDER
1002.377	FAST_SENDER	N/A
1003.148	RECEIVER	FAST_SENDER
1005.562	FAST_SENDER	N/A
1011.072	RECEIVER	FAST_SENDER
1013.516	FAST_SENDER	N/A
1014.307	RECEIVER	FAST_SENDER
1016.710	FAST_SENDER	N/A
1026.120	SLOW_SENDER2	N/A
1026.802	RECEIVER	FAST_SENDER
1029.135	RECEIVER	SLOW_SENDER2
1029.247	FAST_SENDER	N/A
1032.790	SLOW_SENDER1	N/A
1034.567	SLOW_SENDER2	N/A
1035.818	RECEIVER	FAST_SENDER
1038.204	RECEIVER	SLOW_SENDER2
1038.250	FAST_SENDER	N/A
1043.643	SLOW_SENDER2	N/A
1043.954	SLOW_SENDER1	N/A
1044.423	RECEIVER	SLOW_SENDER2
1048.553	RECEIVER	SLOW_SENDER1
1050.150	SLOW_SENDER4	N/A
1050.894	RECEIVER	SLOW_SENDER4
1051.409	FAST_SENDER	N/A
1053.295	SLOW_SENDER4	N/A
1053.632	SLOW_SENDER2	N/A
1054.390	RECEIVER	SLOW_SENDER2
1055.152	RECEIVER	SLOW_SENDER4
1055.999	SLOW_SENDER1	N/A
1056.767	RECEIVER	SLOW_SENDER1
1057.592	SLOW_SENDER4	N/A
1058.356	RECEIVER	SLOW_SENDER4
1061.836	SLOW_SENDER2	N/A
1062.603	RECEIVER	SLOW_SENDER2
1063.759	SLOW_SENDER4	N/A
1064.507	RECEIVER	SLOW_SENDER4
1064.919	FAST_SENDER	N/A
1069.943	SLOW_SENDER4	N/A
1070.007	SLOW_SENDER2	N/A
1070.700	RECEIVER	SLOW_SENDER4
1075.822	RECEIVER	FAST_SENDER
1078.105	SLOW_SENDER4	N/A
1078.242	FAST_SENDER	N/A
1078.855	RECEIVER	SLOW_SENDER4
1084.789	RECEIVER	FAST_SENDER
1086.291	SLOW_SENDER4	N/A
1087.012	RECEIVER	SLOW_SENDER4
1087.200	FAST_SENDER	N/A
1093.173	RECEIVER	FAST_SENDER
1094.438	SLOW_SENDER4	N/A
1095.159	RECEIVER	SLOW_SENDER4
1095.594	FAST_SENDER	N/A
1101.320	RECEIVER	FAST_SENDER
1102.563	SLOW_SENDER4	N/A
1103.324	RECEIVER	SLOW_SENDER4
1103.732	FAST_SENDER	N/A
1109.627	RECEIVER	FAST_SENDER
1110.763	SLOW_SENDER4	N/A
1112.029	FAST_SENDER	N/A
1114.150	SLOW_SENDER3	N/A
1118.213	RECEIVER	FAST_SENDER
1124.979	SLOW_SENDER3	N/A
1125.722	RECEIVER	SLOW_SENDER3
1126.011	FAST_SENDER	N/A
1132.088	RECEIVER	FAST_SENDER
1133.151	SLOW_SENDER3	N/A
1133.899	RECEIVER	SLOW_SENDER3
1134.499	FAST_SENDER	N/A
1140.400	RECEIVER	FAST_SENDER
1141.342	SLOW_SENDER3	N/A
1142.148	RECEIVER	SLOW_SENDER3
1142.849	FAST_SENDER	N/A
1148.723	RECEIVER	FAST_SENDER
1149.579	SLOW_SENDER3	N/A
1150.335	RECEIVER	SLOW_SENDER3
1151.140	FAST_SENDER	N/A
1156.855	RECEIVER	FAST_SENDER
1157.740	SLOW_SENDER3	N/A
1159.305	FAST_SENDER	N/A
1165.160	RECEIVER	FAST_SENDER
1167.590	FAST_SENDER	N/A
1173.616	RECEIVER	FAST_SENDER
1176.051	FAST_SENDER	N/A
1182.325	RECEIVER	FAST_SENDER
1184.773	FAST_SENDER	N/A
1190.874	RECEIVER	FAST_SENDER
1193.311	FAST_SENDER	N/A
1199.080	RECEIVER	FAST_SENDER
1201.483	FAST_SENDER	N/A
1207.402	RECEIVER	FAST_SENDER
1209.810	FAST_SENDER	N/A
1215.969	RECEIVER	FAST_SENDER
1218.393	FAST_SENDER	N/A
1222.330	SLOW_SENDER1	N/A
1224.566	RECEIVER	FAST_SENDER
1226.739	RECEIVER	SLOW_SENDER1
1226.992	FAST_SENDER	N/A
1232.185	SLOW_SENDER1	N/A
1232.819	RECEIVER	FAST_SENDER
1233.504	RECEIVER	SLOW_SENDER1
1235.257	FAST_SENDER	N/A
1236.930	SLOW_SENDER2	N/A
1238.925	SLOW_SENDER1	N/A
1240.947	RECEIVER	FAST_SENDER
1242.589	RECEIVER	SLOW_SENDER2
1248.303	FAST_SENDER	N/A
1250.460	SLOW_SENDER2	N/A
1251.192	RECEIVER	SLOW_SENDER2
1251.766	SLOW_SENDER1	N/A
1252.589	RECEIVER	SLOW_SENDER1
1254.272	RECEIVER	FAST_SENDER
1258.622	SLOW_SENDER2	N/A
1259.349	RECEIVER	SLOW_SENDER2
1261.059	FAST_SENDER	N/A
1266.752	SLOW_SENDER2	N/A
1266.763	RECEIVER	FAST_SENDER
1267.495	RECEIVER	SLOW_SENDER2
1269.169	FAST_SENDER	N/A
1274.922	SLOW_SENDER2	N/A
1275.680	RECEIVER	SLOW_SENDER2
1278.040	SLOW_SENDER4	N/A
1279.457	RECEIVER	FAST_SENDER
1281.865	FAST_SENDER	N/A
1283.113	SLOW_SENDER2	N/A
1283.840	RECEIVER	SLOW_SENDER4
1287.429	RECEIVER	SLOW_SENDER2
1288.643	RECEIVER	FAST_SENDER
1289.245	SLOW_SENDER4	N/A
1290.008	RECEIVER	SLOW_SENDER4
1295.152	FAST_SENDER	N/A
1295.409	SLOW_SENDER4	N/A
1296.186	RECEIVER	SLOW_SENDER4
1303.597	SLOW_SENDER4	N/A
1305.651	RECEIVER	FAST_SENDER
1307.930	RECEIVER	SLOW_SENDER4
1308.079	FAST_SENDER	N/A
1314.284	RECEIVER	FAST_SENDER
1315.348	SLOW_SENDER4	N/A
1316.138	RECEIVER	SLOW_SENDER4
1316.708	FAST_SENDER	N/A
1322.176	RECEIVER	FAST_SENDER
1323.568	SLOW_SENDER4	N/A
1324.322	RECEIVER	SLOW_SENDER4
1324.602	FAST_SENDER	N/A
1324.790	SLOW_SENDER3	N/A
1330.657	RECEIVER	SLOW_SENDER3
1331.728	SLOW_SENDER4	N/A
1332.477	RECEIVER	SLOW_SENDER4
1335.449	RECEIVER	FAST_SENDER
1337.863	FAST_SENDER	N/A
1337.965	SLOW_SENDER3	N/A
1342.495	RECEIVER	SLOW_SENDER3
1343.968	RECEIVER	FAST_SENDER
1346.368	FAST_SENDER	N/A
1349.932	SLOW_SENDER3	N/A
1350.641	RECEIVER	SLOW_SENDER3
1352.327	RECEIVER	FAST_SENDER
1354.760	FAST_SENDER	N/A
1358.064	SLOW_SENDER3	N/A
1358.835	RECEIVER	SLOW_SENDER3
1360.938	RECEIVER	FAST_SENDER
1363.351	FAST_SENDER	N/A
1366.250	SLOW_SENDER3	N/A
1367.037	RECEIVER	SLOW_SENDER3
1369.485	RECEIVER	FAST_SENDER
1374.445	SLOW_SENDER3	N/A
1376.485	FAST_SENDER	N/A
1382.292	RECEIVER	FAST_SENDER
1384.708	FAST_SENDER	N/A
1390.729	RECEIVER	FAST_SENDER
1393.146	FAST_SENDER	N/A
1398.829	RECEIVER	FAST_SENDER
1401.265	FAST_SENDER	N/A
1406.960	RECEIVER	FAST_SENDER
1409.364	FAST_SENDER	N/A
1415.378	RECEIVER	FAST_SENDER
1416.210	SLOW_SENDER1	N/A
1417.796	FAST_SENDER	N/A
1424.147	RECEIVER	FAST_SENDER
1426.589	FAST_SENDER	N/A
1430.502	SLOW_SENDER1	N/A
1431.304	RECEIVER	SLOW_SENDER1
1436.639	RECEIVER	FAST_SENDER
1438.733	SLOW_SENDER1	N/A
1439.039	FAST_SENDER	N/A
1439.530	RECEIVER	SLOW_SENDER1
1444.970	RECEIVER	FAST_SENDER
1446.961	SLOW_SENDER1	N/A
1447.757	RECEIVER	SLOW_SENDER1
1450.570	SLOW_SENDER2	N/A
1451.804	FAST_SENDER	N/A
1455.175	SLOW_SENDER1	N/A
1455.894	RECEIVER	SLOW_SENDER1
1457.992	RECEIVER	FAST_SENDER
1460.412	FAST_SENDER	N/A
1463.333	SLOW_SENDER1	N/A
1465.702	SLOW_SENDER2	N/A
1466.322	RECEIVER	FAST_SENDER
1468.732	FAST_SENDER	N/A
1469.780	RECEIVER	SLOW_SENDER2
1474.716	RECEIVER	FAST_SENDER
1477.149	FAST_SENDER	N/A
1477.187	SLOW_SENDER2	N/A
1490.797	FAST_SENDER	N/A
1497.050	SLOW_SENDER4	N/A
1503.625	FAST_SENDER	N/A
1511.661	SLOW_SENDER4	N/A
1516.458	FAST_SENDER	N/A
1524.866	SLOW_SENDER4	N/A
1529.115	FAST_SENDER	N/A
1530.860	SLOW_SENDER3	N/A
1541.765	FAST_SENDER	N/A
1545.638	SLOW_SENDER3	N/A
1554.243	FAST_SENDER	N/A
1558.234	SLOW_SENDER3	N/A
1566.585	FAST_SENDER	N/A
1579.246	FAST_SENDER	N/A
1592.044	FAST_SENDER	N/A
1604.647	FAST_SENDER	N/A
1617.036	FAST_SENDER	N/A
1629.800	FAST_SENDER	N/A
1630.390	SLOW_SENDER1	N/A
1641.156	RECEIVER	FAST_SENDER
1643.573	FAST_SENDER	N/A
1644.380	RECEIVER	FAST_SENDER
1644.420	SLOW_SENDER2	N/A
1644.978	SLOW_SENDER1	N/A
1645.742	RECEIVER	SLOW_SENDER1
1646.767	RECEIVER	SLOW_SENDER2
1646.793	FAST_SENDER	N/A
1649.171	SLOW_SENDER2	N/A
1653.105	RECEIVER	FAST_SENDER
1653.178	SLOW_SENDER1	N/A
1655.413	RECEIVER	SLOW_SENDER1
1655.545	FAST_SENDER	N/A
1661.502	RECEIVER	FAST_SENDER
1662.816	SLOW_SENDER1	N/A
1663.109	SLOW_SENDER2	N/A
1663.920	FAST_SENDER	N/A
1664.685	RECEIVER	FAST_SENDER
1667.106	FAST_SENDER	N/A
1667.416	RECEIVER	SLOW_SENDER1
1669.635	RECEIVER	FAST_SENDER
1672.050	FAST_SENDER	N/A
1678.078	RECEIVER	FAST_SENDER
1680.491	FAST_SENDER	N/A
1681.267	RECEIVER	FAST_SENDER
1683.683	FAST_SENDER	N/A
1689.110	SLOW_SENDER4	N/A
1690.071	RECEIVER	FAST_SENDER
1691.604	RECEIVER	SLOW_SENDER4
1692.478	FAST_SENDER	N/A
1694.015	SLOW_SENDER4	N/A
1698.036	RECEIVER	SLOW_SENDER4
1702.927	RECEIVER	FAST_SENDER
1705.359	FAST_SENDER	N/A
1706.121	RECEIVER	FAST_SENDER
1707.421	SLOW_SENDER4	N/A
1708.174	RECEIVER	SLOW_SENDER4
1708.539	FAST_SENDER	N/A
1711.029	RECEIVER	FAST_SENDER
1713.447	FAST_SENDER	N/A
1715.601	SLOW_SENDER4	N/A
1716.319	RECEIVER	SLOW_SENDER4
1719.307	RECEIVER	FAST_SENDER
1721.736	FAST_SENDER	N/A
1722.580	SLOW_SENDER3	N/A
1723.742	SLOW_SENDER4	N/A
1724.519	RECEIVER	SLOW_SENDER4
1727.225	RECEIVER	SLOW_SENDER3
1731.959	SLOW_SENDER4	N/A
1732.284	RECEIVER	FAST_SENDER
1732.658	SLOW_SENDER3	N/A
1734.630	FAST_SENDER	N/A
1736.465	RECEIVER	SLOW_SENDER3
1740.432	RECEIVER	FAST_SENDER
1742.867	FAST_SENDER	N/A
1745.969	SLOW_SENDER3	N/A
1746.721	RECEIVER	SLOW_SENDER3
1748.780	RECEIVER	FAST_SENDER
1751.214	FAST_SENDER	N/A
1754.166	SLOW_SENDER3	N/A
1754.935	RECEIVER	SLOW_SENDER3
1757.266	RECEIVER	FAST_SENDER
1759.678	FAST_SENDER	N/A
1762.367	SLOW_SENDER3	N/A
1763.096	RECEIVER	SLOW_SENDER3
1766.026	RECEIVER	FAST_SENDER
1770.523	SLOW_SENDER3	N/A
1773.183	FAST_SENDER	N/A
1779.383	RECEIVER	FAST_SENDER
1781.799	FAST_SENDER	N/A
1787.310	RECEIVER	FAST_SENDER
1789.727	FAST_SENDER	N/A
1795.480	RECEIVER	FAST_SENDER
1797.880	FAST_SENDER	N/A
1803.699	RECEIVER	FAST_SENDER
1806.131	FAST_SENDER	N/A
1811.910	RECEIVER	FAST_SENDER
1819.035	FAST_SENDER	N/A
1825.128	RECEIVER	FAST_SENDER
1827.559	FAST_SENDER	N/A
1830.950	SLOW_SENDER1	N/A
1831.680	SLOW_SENDER2	N/A
1833.357	RECEIVER	FAST_SENDER
1835.766	FAST_SENDER	N/A
1837.049	RECEIVER	SLOW_SENDER1
1843.040	RECEIVER	FAST_SENDER
1845.138	SLOW_SENDER1	N/A
1845.476	FAST_SENDER	N/A
1845.898	RECEIVER	SLOW_SENDER1
1846.381	SLOW_SENDER2	N/A
1847.113	RECEIVER	SLOW_SENDER2
1851.282	RECEIVER	FAST_SENDER
1853.722	FAST_SENDER	N/A
1857.160	SLOW_SENDER1	N/A
1857.944	RECEIVER	SLOW_SENDER1
1858.054	SLOW_SENDER2	N/A
1858.824	RECEIVER	SLOW_SENDER2
1859.709	RECEIVER	FAST_SENDER
1862.151	FAST_SENDER	N/A
1865.344	SLOW_SENDER1	N/A
1866.110	RECEIVER	SLOW_SENDER1
1866.241	SLOW_SENDER2	N/A
1866.984	RECEIVER	SLOW_SENDER2
1867.884	RECEIVER	FAST_SENDER
1870.298	FAST_SENDER	N/A
1873.543	SLOW_SENDER1	N/A
1874.276	RECEIVER	SLOW_SENDER1
1874.413	SLOW_SENDER2	N/A
1875.191	RECEIVER	SLOW_SENDER2
1876.264	RECEIVER	FAST_SENDER
1878.679	FAST_SENDER	N/A
1881.722	SLOW_SENDER1	N/A
1882.461	RECEIVER	SLOW_SENDER1
1884.806	RECEIVER	FAST_SENDER
1887.255	FAST_SENDER	N/A
1889.910	SLOW_SENDER1	N/A
1890.612	RECEIVER	SLOW_SENDER1
1893.264	RECEIVER	FAST_SENDER
1895.683	FAST_SENDER	N/A
1897.560	SLOW_SENDER4	N/A
1901.954	RECEIVER	FAST_SENDER
1904.359	FAST_SENDER	N/A
1909.313	SLOW_SENDER4	N/A
1910.058	RECEIVER	FAST_SENDER
1912.463	FAST_SENDER	N/A
1913.825	RECEIVER	SLOW_SENDER4
1918.342	RECEIVER	FAST_SENDER
1920.789	FAST_SENDER	N/A
1921.243	SLOW_SENDER4	N/A
1922.051	RECEIVER	SLOW_SENDER4
1926.763	RECEIVER	FAST_SENDER
1929.186	FAST_SENDER	N/A
1929.472	SLOW_SENDER4	N/A
1930.256	RECEIVER	SLOW_SENDER4
1934.620	SLOW_SENDER3	N/A
1934.891	RECEIVER	FAST_SENDER
1937.702	SLOW_SENDER4	N/A
1938.434	RECEIVER	SLOW_SENDER4
1942.714	FAST_SENDER	N/A
1945.877	SLOW_SENDER4	N/A
1948.910	RECEIVER	FAST_SENDER
1949.463	SLOW_SENDER3	N/A
1950.178	RECEIVER	SLOW_SENDER3
1951.346	FAST_SENDER	N/A
1956.995	RECEIVER	FAST_SENDER
1957.599	SLOW_SENDER3	N/A
1958.352	RECEIVER	SLOW_SENDER3
1959.396	FAST_SENDER	N/A
1965.463	RECEIVER	FAST_SENDER
1965.775	SLOW_SENDER3	N/A
1966.552	RECEIVER	SLOW_SENDER3
1967.888	FAST_SENDER	N/A
1973.818	RECEIVER	FAST_SENDER
1973.953	SLOW_SENDER3	N/A
1974.743	RECEIVER	SLOW_SENDER3
1976.261	FAST_SENDER	N/A
1982.156	SLOW_SENDER3	N/A
1982.278	RECEIVER	FAST_SENDER
1984.712	FAST_SENDER	N/A
1990.546	RECEIVER	FAST_SENDER
1992.968	FAST_SENDER	N/A
1998.853	RECEIVER	FAST_SENDER
2001.284	FAST_SENDER	N/A
2007.282	RECEIVER	FAST_SENDER
2009.727	FAST_SENDER	N/A
2015.667	RECEIVER	FAST_SENDER
2018.086	FAST_SENDER	N/A
2023.785	RECEIVER	FAST_SENDER
2026.186	FAST_SENDER	N/A
2031.895	RECEIVER	FAST_SENDER
2034.309	FAST_SENDER	N/A
2039.030	SLOW_SENDER2	N/A
2040.382	RECEIVER	FAST_SENDER
2042.822	FAST_SENDER	N/A
2045.853	RECEIVER	SLOW_SENDER2
2048.706	RECEIVER	FAST_SENDER
2051.139	FAST_SENDER	N/A
2051.273	SLOW_SENDER2	N/A
2052.617	RECEIVER	SLOW_SENDER2
2054.290	SLOW_SENDER1	N/A
2056.917	RECEIVER	FAST_SENDER
2059.364	FAST_SENDER	N/A
2060.017	SLOW_SENDER2	N/A
2060.726	RECEIVER	SLOW_SENDER1
2064.495	RECEIVER	SLOW_SENDER2
2065.414	RECEIVER	FAST_SENDER
2066.166	SLOW_SENDER1	N/A
2066.968	RECEIVER	SLOW_SENDER1
2067.842	FAST_SENDER	N/A
2071.909	SLOW_SENDER2	N/A
2072.401	SLOW_SENDER1	N/A
2072.687	RECEIVER	SLOW_SENDER2
2074.092	RECEIVER	FAST_SENDER
2076.219	RECEIVER	SLOW_SENDER1
2081.647	FAST_SENDER	N/A
2083.652	SLOW_SENDER1	N/A
2084.925	RECEIVER	SLOW_SENDER1
2087.688	RECEIVER	FAST_SENDER
2090.097	FAST_SENDER	N/A
2092.342	SLOW_SENDER1	N/A
2093.086	RECEIVER	SLOW_SENDER1
2096.842	RECEIVER	FAST_SENDER
2099.290	FAST_SENDER	N/A
2102.090	SLOW_SENDER4	N/A
2105.272	RECEIVER	FAST_SENDER
2107.697	FAST_SENDER	N/A
2107.891	RECEIVER	SLOW_SENDER4
2113.300	SLOW_SENDER4	N/A
2113.690	RECEIVER	FAST_SENDER
2117.092	RECEIVER	SLOW_SENDER4
2121.165	FAST_SENDER	N/A
2124.537	SLOW_SENDER4	N/A
2125.302	RECEIVER	SLOW_SENDER4
2126.929	RECEIVER	FAST_SENDER
2129.359	FAST_SENDER	N/A
2132.743	SLOW_SENDER4	N/A
2133.497	RECEIVER	SLOW_SENDER4
2134.937	RECEIVER	FAST_SENDER
2137.351	FAST_SENDER	N/A
2140.918	SLOW_SENDER4	N/A
2141.680	RECEIVER	SLOW_SENDER4
2143.408	RECEIVER	FAST_SENDER
2149.070	SLOW_SENDER3	N/A
2149.091	SLOW_SENDER4	N/A
2150.227	FAST_SENDER	N/A
2150.379	RECEIVER	SLOW_SENDER4
2155.749	RECEIVER	FAST_SENDER
2157.789	SLOW_SENDER4	N/A
2158.601	RECEIVER	SLOW_SENDER4
2162.810	SLOW_SENDER3	N/A
2163.546	RECEIVER	SLOW_SENDER3
2163.676	FAST_SENDER	N/A
2169.442	RECEIVER	FAST_SENDER
2170.992	SLOW_SENDER3	N/A
2171.772	RECEIVER	SLOW_SENDER3
2171.870	FAST_SENDER	N/A
2177.487	RECEIVER	FAST_SENDER
2179.172	SLOW_SENDER3	N/A
2179.897	FAST_SENDER	N/A
2179.954	RECEIVER	SLOW_SENDER3
2186.058	RECEIVER	FAST_SENDER
2187.373	SLOW_SENDER3	N/A
2188.126	RECEIVER	SLOW_SENDER3
2188.491	FAST_SENDER	N/A
2194.529	RECEIVER	FAST_SENDER
2195.541	SLOW_SENDER3	N/A
2196.326	RECEIVER	SLOW_SENDER3
2196.958	FAST_SENDER	N/A
2203.729	SLOW_SENDER3	N/A
2204.499	RECEIVER	SLOW_SENDER3
2207.087	RECEIVER	FAST_SENDER
2209.528	FAST_SENDER	N/A
2211.936	SLOW_SENDER3	N/A
2212.683	RECEIVER	SLOW_SENDER3
2215.538	RECEIVER	FAST_SENDER
2217.953	FAST_SENDER	N/A
2220.098	SLOW_SENDER3	N/A
2220.853	RECEIVER	SLOW_SENDER3
2224.445	RECEIVER	FAST_SENDER
2226.890	FAST_SENDER	N/A
2232.611	RECEIVER	FAST_SENDER
2235.049	FAST_SENDER	N/A
2239.020	SLOW_SENDER2	N/A
2241.016	RECEIVER	FAST_SENDER
2244.747	RECEIVER	SLOW_SENDER2
2248.688	FAST_SENDER	N/A
2250.189	SLOW_SENDER2	N/A
2254.471	RECEIVER	FAST_SENDER
2257.660	SLOW_SENDER1	N/A
2262.068	FAST_SENDER	N/A
2263.284	SLOW_SENDER2	N/A
2263.611	RECEIVER	SLOW_SENDER1
2268.350	RECEIVER	FAST_SENDER
2270.751	FAST_SENDER	N/A
2271.209	SLOW_SENDER1	N/A
2271.924	RECEIVER	SLOW_SENDER1
2277.119	RECEIVER	FAST_SENDER
2279.362	SLOW_SENDER1	N/A
2279.548	FAST_SENDER	N/A
2280.103	RECEIVER	SLOW_SENDER1
2285.848	RECEIVER	FAST_SENDER
2287.537	SLOW_SENDER1	N/A
2288.294	FAST_SENDER	N/A
2291.639	RECEIVER	SLOW_SENDER1
2293.911	RECEIVER	FAST_SENDER
2296.356	FAST_SENDER	N/A
2302.327	RECEIVER	FAST_SENDER
2304.738	FAST_SENDER	N/A
2310.813	RECEIVER	FAST_SENDER
2313.221	FAST_SENDER	N/A
2319.477	RECEIVER	FAST_SENDER
2321.885	FAST_SENDER	N/A
2322.090	SLOW_SENDER4	N/A
2326.651	RECEIVER	SLOW_SENDER4
2328.406	RECEIVER	FAST_SENDER
2330.838	FAST_SENDER	N/A
2332.073	SLOW_SENDER4	N/A
2332.854	RECEIVER	SLOW_SENDER4
2336.821	RECEIVER	FAST_SENDER
2338.256	SLOW_SENDER4	N/A
2339.041	RECEIVER	SLOW_SENDER4
2339.270	FAST_SENDER	N/A
2345.299	RECEIVER	FAST_SENDER
2346.483	SLOW_SENDER4	N/A
2347.728	FAST_SENDER	N/A
2350.461	RECEIVER	SLOW_SENDER4
2353.797	RECEIVER	FAST_SENDER
2356.200	FAST_SENDER	N/A
2357.902	SLOW_SENDER4	N/A
2358.662	RECEIVER	SLOW_SENDER4
2361.875	RECEIVER	FAST_SENDER
2364.293	FAST_SENDER	N/A
2366.075	SLOW_SENDER4	N/A
2366.818	RECEIVER	SLOW_SENDER4
2370.992	RECEIVER	FAST_SENDER
2373.401	FAST_SENDER	N/A
2374.239	SLOW_SENDER4	N/A
2374.993	RECEIVER	SLOW_SENDER4
2379.612	RECEIVER	FAST_SENDER
2382.024	FAST_SENDER	N/A
2384.410	SLOW_SENDER3	N/A
2388.764	RECEIVER	FAST_SENDER
2390.460	RECEIVER	SLOW_SENDER3
2391.186	FAST_SENDER	N/A
2395.868	SLOW_SENDER3	N/A
2396.628	RECEIVER	SLOW_SENDER3
2401.746	RECEIVER	FAST_SENDER
2402.047	SLOW_SENDER3	N/A
2402.811	RECEIVER	SLOW_SENDER3
2404.184	FAST_SENDER	N/A
2410.231	SLOW_SENDER3	N/A
2410.290	RECEIVER	FAST_SENDER
2411.010	RECEIVER	SLOW_SENDER3
2412.706	FAST_SENDER	N/A
2418.410	SLOW_SENDER3	N/A
2418.813	RECEIVER	FAST_SENDER
2422.458	RECEIVER	SLOW_SENDER3
2426.674	FAST_SENDER	N/A
2428.960	SLOW_SENDER2	N/A
2429.874	SLOW_SENDER3	N/A
2430.601	RECEIVER	SLOW_SENDER3
2432.143	RECEIVER	FAST_SENDER
2434.583	FAST_SENDER	N/A
2438.001	SLOW_SENDER3	N/A
2438.743	RECEIVER	SLOW_SENDER3
2440.451	RECEIVER	FAST_SENDER
2440.546	SLOW_SENDER2	N/A
2442.887	FAST_SENDER	N/A
2453.581	SLOW_SENDER2	N/A
2455.135	FAST_SENDER	N/A
2456.260	SLOW_SENDER1	N/A
2467.434	FAST_SENDER	N/A
2470.635	SLOW_SENDER1	N/A
2480.395	FAST_SENDER	N/A
2482.908	SLOW_SENDER1	N/A
2492.925	FAST_SENDER	N/A
2505.345	FAST_SENDER	N/A
2517.814	FAST_SENDER	N/A
2530.510	FAST_SENDER	N/A
2538.740	SLOW_SENDER4	N/A
2543.042	FAST_SENDER	N/A
2553.194	SLOW_SENDER4	N/A
2555.718	FAST_SENDER	N/A
2566.197	SLOW_SENDER4	N/A
2568.880	FAST_SENDER	N/A
2581.184	FAST_SENDER	N/A
2593.719	FAST_SENDER	N/A
2602.150	SLOW_SENDER3	N/A
2604.010	RECEIVER	FAST_SENDER
2606.412	FAST_SENDER	N/A
2607.169	RECEIVER	FAST_SENDER
2607.850	RECEIVER	SLOW_SENDER3
2609.586	FAST_SENDER	N/A
2610.364	RECEIVER	FAST_SENDER
2612.780	FAST_SENDER	N/A
2613.300	SLOW_SENDER3	N/A
2614.036	RECEIVER	SLOW_SENDER3
2615.606	RECEIVER	FAST_SENDER
2618.029	FAST_SENDER	N/A
2619.446	SLOW_SENDER3	N/A
2620.191	RECEIVER	SLOW_SENDER3
2620.220	SLOW_SENDER2	N/A
2627.583	RECEIVER	SLOW_SENDER2
2629.189	RECEIVER	FAST_SENDER
2631.596	SLOW_SENDER3	N/A
2631.605	FAST_SENDER	N/A
2635.002	SLOW_SENDER2	N/A
2635.757	RECEIVER	SLOW_SENDER2
2638.331	RECEIVER	FAST_SENDER
2640.767	FAST_SENDER	N/A
2643.179	SLOW_SENDER2	N/A
2643.962	RECEIVER	SLOW_SENDER2
2646.293	RECEIVER	FAST_SENDER
2647.290	SLOW_SENDER1	N/A
2648.736	FAST_SENDER	N/A
2651.377	SLOW_SENDER2	N/A
2652.150	RECEIVER	SLOW_SENDER2
2653.108	RECEIVER	SLOW_SENDER1
2654.572	RECEIVER	FAST_SENDER
2656.974	FAST_SENDER	N/A
2658.538	SLOW_SENDER1	N/A
2659.332	RECEIVER	SLOW_SENDER1
2659.562	SLOW_SENDER2	N/A
2660.329	RECEIVER	SLOW_SENDER2
2663.746	RECEIVER	FAST_SENDER
2664.769	SLOW_SENDER1	N/A
2665.510	RECEIVER	SLOW_SENDER1
2666.150	FAST_SENDER	N/A
2667.747	SLOW_SENDER2	N/A
2669.065	RECEIVER	SLOW_SENDER2
2672.116	RECEIVER	FAST_SENDER
2672.930	SLOW_SENDER1	N/A
2673.698	RECEIVER	SLOW_SENDER1
2674.555	FAST_SENDER	N/A
2676.475	SLOW_SENDER2	N/A
2677.237	RECEIVER	SLOW_SENDER2
2681.095	RECEIVER	FAST_SENDER
2681.109	SLOW_SENDER1	N/A
2681.864	RECEIVER	SLOW_SENDER1
2683.500	FAST_SENDER	N/A
2684.684	SLOW_SENDER2	N/A
2685.484	RECEIVER	SLOW_SENDER2
2689.270	SLOW_SENDER1	N/A
2689.584	RECEIVER	FAST_SENDER
2692.812	RECEIVER	SLOW_SENDER1
2697.533	FAST_SENDER	N/A
2700.222	SLOW_SENDER1	N/A
2703.513	RECEIVER	FAST_SENDER
2705.936	FAST_SENDER	N/A
2712.056	RECEIVER	FAST_SENDER
2714.499	FAST_SENDER	N/A
2720.828	RECEIVER	FAST_SENDER
2723.258	FAST_SENDER	N/A
2728.815	RECEIVER	FAST_SENDER
2730.460	SLOW_SENDER4	N/A
2731.222	FAST_SENDER	N/A
2736.979	RECEIVER	FAST_SENDER
2737.680	RECEIVER	SLOW_SENDER4
2739.383	FAST_SENDER	N/A
2743.099	SLOW_SENDER4	N/A
2743.860	RECEIVER	SLOW_SENDER4
2745.132	RECEIVER	FAST_SENDER
2747.579	FAST_SENDER	N/A
2749.294	SLOW_SENDER4	N/A
2750.049	RECEIVER	SLOW_SENDER4
2754.429	RECEIVER	FAST_SENDER
2756.875	FAST_SENDER	N/A
2757.478	SLOW_SENDER4	N/A
2758.204	RECEIVER	SLOW_SENDER4
2762.869	RECEIVER	FAST_SENDER
2765.278	FAST_SENDER	N/A
2765.622	SLOW_SENDER4	N/A
2766.374	RECEIVER	SLOW_SENDER4
2771.420	RECEIVER	FAST_SENDER
2773.814	SLOW_SENDER4	N/A
2773.864	FAST_SENDER	N/A
2774.582	RECEIVER	SLOW_SENDER4
2780.381	RECEIVER	FAST_SENDER
2782.004	SLOW_SENDER4	N/A
2782.746	RECEIVER	SLOW_SENDER4
2782.830	FAST_SENDER	N/A
2788.804	RECEIVER	FAST_SENDER
2790.161	SLOW_SENDER4	N/A
2790.929	RECEIVER	SLOW_SENDER4
2791.207	FAST_SENDER	N/A
2798.378	SLOW_SENDER4	N/A
2799.166	RECEIVER	SLOW_SENDER4
2799.960	SLOW_SENDER3	N/A
2801.488	RECEIVER	FAST_SENDER
2803.910	FAST_SENDER	N/A
2805.518	RECEIVER	SLOW_SENDER3
2806.579	SLOW_SENDER4	N/A
2807.381	RECEIVER	SLOW_SENDER4
2809.702	RECEIVER	FAST_SENDER
2810.938	SLOW_SENDER3	N/A
2811.737	RECEIVER	SLOW_SENDER3
2812.145	FAST_SENDER	N/A
2817.144	SLOW_SENDER3	N/A
2817.916	RECEIVER	SLOW_SENDER3
2823.431	RECEIVER	FAST_SENDER
2825.350	SLOW_SENDER3	N/A
2825.472	FAST_SENDER	N/A
2826.128	RECEIVER	SLOW_SENDER3
2831.790	RECEIVER	FAST_SENDER
2833.572	SLOW_SENDER3	N/A
2834.212	FAST_SENDER	N/A
2834.338	RECEIVER	SLOW_SENDER3
2839.799	RECEIVER	FAST_SENDER
2841.787	SLOW_SENDER3	N/A
2842.230	FAST_SENDER	N/A
2842.549	RECEIVER	SLOW_SENDER3
2848.264	RECEIVER	FAST_SENDER
2849.020	SLOW_SENDER2	N/A
2850.702	FAST_SENDER	N/A
2853.736	SLOW_SENDER3	N/A
2854.551	RECEIVER	SLOW_SENDER3
2856.750	SLOW_SENDER1	N/A
2857.153	RECEIVER	FAST_SENDER
2861.179	RECEIVER	SLOW_SENDER1
2861.278	SLOW_SENDER2	N/A
2862.043	RECEIVER	SLOW_SENDER2
2864.335	FAST_SENDER	N/A
2866.619	SLOW_SENDER1	N/A
2869.458	SLOW_SENDER2	N/A
2870.217	RECEIVER	SLOW_SENDER2
2875.900	RECEIVER	FAST_SENDER
2877.622	SLOW_SENDER2	N/A
2878.329	FAST_SENDER	N/A
2878.366	RECEIVER	SLOW_SENDER2
2880.338	SLOW_SENDER1	N/A
2881.134	RECEIVER	SLOW_SENDER1
2884.536	RECEIVER	FAST_SENDER
2885.778	SLOW_SENDER2	N/A
2886.551	RECEIVER	SLOW_SENDER2
2886.969	FAST_SENDER	N/A
2888.583	SLOW_SENDER1	N/A
2889.313	RECEIVER	SLOW_SENDER1
2892.772	RECEIVER	FAST_SENDER
2893.952	SLOW_SENDER2	N/A
2894.730	RECEIVER	SLOW_SENDER2
2895.204	FAST_SENDER	N/A
2896.720	SLOW_SENDER1	N/A
2898.056	RECEIVER	SLOW_SENDER1
2901.430	RECEIVER	FAST_SENDER
2902.167	SLOW_SENDER2	N/A
2902.899	RECEIVER	SLOW_SENDER2
2903.855	FAST_SENDER	N/A
2909.868	RECEIVER	FAST_SENDER
2910.303	SLOW_SENDER2	N/A
2911.114	RECEIVER	SLOW_SENDER2
2912.282	FAST_SENDER	N/A
2918.473	RECEIVER	FAST_SENDER
2918.553	SLOW_SENDER2	N/A
2919.322	RECEIVER	SLOW_SENDER2
2920.914	FAST_SENDER	N/A
2931.793	RECEIVER	FAST_SENDER
2934.238	FAST_SENDER	N/A
2940.157	RECEIVER	FAST_SENDER
2942.582	FAST_SENDER	N/A
2948.903	RECEIVER	FAST_SENDER
2951.340	FAST_SENDER	N/A
2957.418	RECEIVER	FAST_SENDER
2959.854	FAST_SENDER	N/A
2970.236	RECEIVER	FAST_SENDER
2971.000	SLOW_SENDER4	N/A
2972.680	FAST_SENDER	N/A
2978.666	RECEIVER	FAST_SENDER
2981.100	FAST_SENDER	N/A
2983.118	SLOW_SENDER4	N/A
2983.888	RECEIVER	SLOW_SENDER4
2987.348	RECEIVER	FAST_SENDER
2991.300	SLOW_SENDER4	N/A
2992.027	RECEIVER	SLOW_SENDER4
2994.680	FAST_SENDER	N/A
2999.461	SLOW_SENDER4	N/A
3000.224	RECEIVER	SLOW_SENDER4
3000.954	RECEIVER	FAST_SENDER
3003.362	FAST_SENDER	N/A
3007.673	SLOW_SENDER4	N/A
3008.444	RECEIVER	SLOW_SENDER4
3009.382	RECEIVER	FAST_SENDER
3011.828	FAST_SENDER	N/A
3015.884	SLOW_SENDER4	N/A
3016.632	RECEIVER	SLOW_SENDER4
3017.824	RECEIVER	FAST_SENDER
3018.120	SLOW_SENDER3	N/A
3020.233	FAST_SENDER	N/A
3024.063	SLOW_SENDER4	N/A
3024.648	RECEIVER	SLOW_SENDER3
3026.200	RECEIVER	FAST_SENDER
3030.082	SLOW_SENDER3	N/A
3030.825	RECEIVER	SLOW_SENDER3
3033.498	FAST_SENDER	N/A
3036.267	SLOW_SENDER3	N/A
3037.071	RECEIVER	SLOW_SENDER3
3039.174	RECEIVER	FAST_SENDER
3041.579	FAST_SENDER	N/A
3044.497	SLOW_SENDER3	N/A
3045.247	RECEIVER	SLOW_SENDER3
3047.592	RECEIVER	FAST_SENDER
3050.041	FAST_SENDER	N/A
3055.766	SLOW_SENDER3	N/A
3055.994	RECEIVER	FAST_SENDER
3058.437	FAST_SENDER	N/A
3061.700	SLOW_SENDER1	N/A
3064.582	RECEIVER	FAST_SENDER
3066.986	FAST_SENDER	N/A
3068.334	RECEIVER	SLOW_SENDER1
3073.618	RECEIVER	FAST_SENDER
3073.756	SLOW_SENDER1	N/A
3074.501	RECEIVER	SLOW_SENDER1
3076.020	FAST_SENDER	N/A
3079.936	SLOW_SENDER1	N/A
3080.704	RECEIVER	SLOW_SENDER1
3081.767	RECEIVER	FAST_SENDER
3083.000	SLOW_SENDER2	N/A
3084.198	FAST_SENDER	N/A
3088.126	SLOW_SENDER1	N/A
3088.904	RECEIVER	SLOW_SENDER1
3089.536	RECEIVER	SLOW_SENDER2
3094.661	RECEIVER	FAST_SENDER
3096.305	SLOW_SENDER1	N/A
3097.091	RECEIVER	SLOW_SENDER1
3097.109	FAST_SENDER	N/A
3098.936	SLOW_SENDER2	N/A
3099.706	RECEIVER	SLOW_SENDER2
3103.518	RECEIVER	FAST_SENDER
3104.503	SLOW_SENDER1	N/A
3105.218	RECEIVER	SLOW_SENDER1
3105.937	FAST_SENDER	N/A
3107.153	SLOW_SENDER2	N/A
3112.628	SLOW_SENDER1	N/A
3118.243	FAST_SENDER	N/A
3130.842	FAST_SENDER	N/A
3143.221	FAST_SENDER	N/A
3156.260	FAST_SENDER	N/A
3168.700	FAST_SENDER	N/A
3180.929	FAST_SENDER	N/A
3190.250	SLOW_SENDER4	N/A
3193.705	FAST_SENDER	N/A
3205.372	SLOW_SENDER4	N/A
3207.149	FAST_SENDER	N/A
3218.233	SLOW_SENDER4	N/A
3219.781	FAST_SENDER	N/A
3221.810	SLOW_SENDER3	N/A
3233.244	FAST_SENDER	N/A
3236.970	SLOW_SENDER3	N/A
3245.228	FAST_SENDER	N/A
3249.509	SLOW_SENDER3	N/A
3257.545	FAST_SENDER	N/A
3270.484	FAST_SENDER	N/A
3276.061	RECEIVER	FAST_SENDER
3276.280	SLOW_SENDER2	N/A
3277.002	RECEIVER	SLOW_SENDER2
3278.472	FAST_SENDER	N/A
3279.452	SLOW_SENDER2	N/A
3279.970	SLOW_SENDER1	N/A
3283.503	RECEIVER	SLOW_SENDER2
3287.639	RECEIVER	SLOW_SENDER1
3288.933	SLOW_SENDER2	N/A
3289.118	RECEIVER	FAST_SENDER
3291.153	RECEIVER	SLOW_SENDER2
3291.535	FAST_SENDER	N/A
3293.050	SLOW_SENDER1	N/A
3293.813	RECEIVER	SLOW_SENDER1
3298.584	SLOW_SENDER2	N/A
3300.999	RECEIVER	SLOW_SENDER2
3301.225	SLOW_SENDER1	N/A
3302.024	RECEIVER	SLOW_SENDER1
3304.479	FAST_SENDER	N/A
3308.413	SLOW_SENDER2	N/A
3309.190	RECEIVER	SLOW_SENDER2
3311.209	SLOW_SENDER1	N/A
3313.700	RECEIVER	SLOW_SENDER1
3315.253	RECEIVER	FAST_SENDER
3316.599	SLOW_SENDER2	N/A
3317.656	FAST_SENDER	N/A
3318.417	RECEIVER	FAST_SENDER
3320.837	FAST_SENDER	N/A
3321.108	SLOW_SENDER1	N/A
3321.852	RECEIVER	SLOW_SENDER1
3322.960	RECEIVER	FAST_SENDER
3325.366	FAST_SENDER	N/A
3329.283	SLOW_SENDER1	N/A
3330.014	RECEIVER	SLOW_SENDER1
3338.392	FAST_SENDER	N/A
3339.113	RECEIVER	FAST_SENDER
3341.518	FAST_SENDER	N/A
3347.375	RECEIVER	FAST_SENDER
3349.811	FAST_SENDER	N/A
3350.603	RECEIVER	FAST_SENDER
3353.012	FAST_SENDER	N/A
3359.003	RECEIVER	FAST_SENDER
3361.417	FAST_SENDER	N/A
3362.207	RECEIVER	FAST_SENDER
3364.642	FAST_SENDER	N/A
3370.467	RECEIVER	FAST_SENDER
3372.872	FAST_SENDER	N/A
3373.662	RECEIVER	FAST_SENDER
3376.080	FAST_SENDER	N/A
3382.261	RECEIVER	FAST_SENDER
3382.560	SLOW_SENDER4	N/A
3383.295	RECEIVER	SLOW_SENDER4
3384.663	FAST_SENDER	N/A
3385.739	SLOW_SENDER4	N/A
3390.137	RECEIVER	SLOW_SENDER4
3395.560	SLOW_SENDER4	N/A
3397.525	FAST_SENDER	N/A
3397.690	RECEIVER	SLOW_SENDER4
3407.855	SLOW_SENDER4	N/A
3410.014	RECEIVER	SLOW_SENDER4
3410.542	FAST_SENDER	N/A
3414.070	SLOW_SENDER3	N/A
3416.740	RECEIVER	FAST_SENDER
3417.423	SLOW_SENDER4	N/A
3419.152	FAST_SENDER	N/A
3419.932	RECEIVER	FAST_SENDER
3422.373	FAST_SENDER	N/A
3429.190	SLOW_SENDER3	N/A
3429.962	RECEIVER	SLOW_SENDER3
3435.081	FAST_SENDER	N/A
3435.815	RECEIVER	FAST_SENDER
3437.407	SLOW_SENDER3	N/A
3438.190	RECEIVER	SLOW_SENDER3
3438.225	FAST_SENDER	N/A
3438.969	RECEIVER	FAST_SENDER
3441.373	FAST_SENDER	N/A
3445.624	SLOW_SENDER3	N/A
3446.367	RECEIVER	SLOW_SENDER3
3453.807	SLOW_SENDER3	N/A
3454.195	FAST_SENDER	N/A
3454.977	RECEIVER	FAST_SENDER
3457.404	FAST_SENDER	N/A
3458.763	RECEIVER	SLOW_SENDER3
3459.663	RECEIVER	FAST_SENDER
3462.077	FAST_SENDER	N/A
3467.813	RECEIVER	FAST_SENDER
3470.218	FAST_SENDER	N/A
3470.969	RECEIVER	FAST_SENDER
3473.369	FAST_SENDER	N/A
3479.458	RECEIVER	FAST_SENDER
3481.887	FAST_SENDER	N/A
3482.230	SLOW_SENDER2	N/A
3482.660	RECEIVER	FAST_SENDER
3490.494	RECEIVER	SLOW_SENDER2
3490.776	FAST_SENDER	N/A
3493.490	SLOW_SENDER1	N/A
3496.876	RECEIVER	FAST_SENDER
3497.917	SLOW_SENDER2	N/A
3498.637	RECEIVER	SLOW_SENDER2
3499.314	FAST_SENDER	N/A
3505.066	RECEIVER	FAST_SENDER
3506.075	SLOW_SENDER2	N/A
3506.838	RECEIVER	SLOW_SENDER2
3507.501	FAST_SENDER	N/A
3507.923	SLOW_SENDER1	N/A
3508.689	RECEIVER	SLOW_SENDER1
3513.287	RECEIVER	FAST_SENDER
3514.249	SLOW_SENDER2	N/A
3515.040	RECEIVER	SLOW_SENDER2
3515.732	FAST_SENDER	N/A
3516.106	SLOW_SENDER1	N/A
3516.830	RECEIVER	SLOW_SENDER1
3521.875	RECEIVER	FAST_SENDER
3522.446	SLOW_SENDER2	N/A
3523.210	RECEIVER	SLOW_SENDER2
3524.279	SLOW_SENDER1	N/A
3524.298	FAST_SENDER	N/A
3525.084	RECEIVER	SLOW_SENDER1
3530.633	SLOW_SENDER2	N/A
3531.383	RECEIVER	SLOW_SENDER2
3532.499	SLOW_SENDER1	N/A
3533.791	RECEIVER	SLOW_SENDER1
3535.511	RECEIVER	FAST_SENDER
3537.947	FAST_SENDER	N/A
3541.210	SLOW_SENDER1	N/A
3541.942	RECEIVER	SLOW_SENDER1
3543.639	RECEIVER	FAST_SENDER
3546.084	FAST_SENDER	N/A
3549.380	SLOW_SENDER1	N/A
3550.155	RECEIVER	SLOW_SENDER1
3551.575	RECEIVER	FAST_SENDER
3553.992	FAST_SENDER	N/A
3557.581	SLOW_SENDER1	N/A
3558.350	RECEIVER	SLOW_SENDER1
3559.976	RECEIVER	FAST_SENDER
3562.396	FAST_SENDER	N/A
3565.755	SLOW_SENDER1	N/A
3566.476	RECEIVER	SLOW_SENDER1
3568.550	RECEIVER	FAST_SENDER
3570.997	FAST_SENDER	N/A
3576.744	RECEIVER	FAST_SENDER
3579.151	FAST_SENDER	N/A
3581.600	SLOW_SENDER4	N/A
3584.780	RECEIVER	FAST_SENDER
3587.208	FAST_SENDER	N/A
3587.723	RECEIVER	SLOW_SENDER4
3592.863	RECEIVER	FAST_SENDER
3593.127	SLOW_SENDER4	N/A
3593.878	RECEIVER	SLOW_SENDER4
3595.274	FAST_SENDER	N/A
3599.294	SLOW_SENDER4	N/A
3600.055	RECEIVER	SLOW_SENDER4
3601.208	RECEIVER	FAST_SENDER
3603.632	FAST_SENDER	N/A
3607.461	SLOW_SENDER4	N/A
3608.191	RECEIVER	SLOW_SENDER4
3609.842	RECEIVER	FAST_SENDER
3612.257	FAST_SENDER	N/A
3615.593	SLOW_SENDER4	N/A
3616.317	RECEIVER	SLOW_SENDER4
3618.258	RECEIVER	FAST_SENDER
3620.695	FAST_SENDER	N/A
3622.300	SLOW_SENDER3	N/A
3623.737	SLOW_SENDER4	N/A
3626.671	RECEIVER	SLOW_SENDER3
3628.235	RECEIVER	SLOW_SENDER4
3631.599	RECEIVER	FAST_SENDER
3632.113	SLOW_SENDER3	N/A
3632.841	RECEIVER	SLOW_SENDER3
3634.016	FAST_SENDER	N/A
3635.685	SLOW_SENDER4	N/A
3636.447	RECEIVER	SLOW_SENDER4
3638.251	SLOW_SENDER3	N/A
3639.009	RECEIVER	SLOW_SENDER3
3640.256	RECEIVER	FAST_SENDER
3642.664	FAST_SENDER	N/A
3643.858	SLOW_SENDER4	N/A
3646.416	SLOW_SENDER3	N/A
3647.162	RECEIVER	SLOW_SENDER3
3648.462	RECEIVER	FAST_SENDER
3650.906	FAST_SENDER	N/A
3654.572	SLOW_SENDER3	N/A
3655.358	RECEIVER	SLOW_SENDER3
3657.135	RECEIVER	FAST_SENDER
3659.558	FAST_SENDER	N/A
3662.760	SLOW_SENDER3	N/A
3663.518	RECEIVER	SLOW_SENDER3
3665.591	RECEIVER	FAST_SENDER
3668.023	FAST_SENDER	N/A
3670.947	SLOW_SENDER3	N/A
3671.728	RECEIVER	SLOW_SENDER3
3674.010	RECEIVER	FAST_SENDER
3676.434	FAST_SENDER	N/A
3679.131	SLOW_SENDER3	N/A
3679.932	RECEIVER	SLOW_SENDER3
3682.802	RECEIVER	FAST_SENDER
3685.221	FAST_SENDER	N/A
3687.369	SLOW_SENDER3	N/A
3688.122	RECEIVER	SLOW_SENDER3
3691.035	RECEIVER	FAST_SENDER
3693.464	FAST_SENDER	N/A
3695.547	SLOW_SENDER3	N/A
3696.292	RECEIVER	SLOW_SENDER3
3696.830	SLOW_SENDER2	N/A
3699.700	RECEIVER	FAST_SENDER
3703.581	RECEIVER	SLOW_SENDER2
3703.725	SLOW_SENDER3	N/A
3706.487	FAST_SENDER	N/A
3709.029	SLOW_SENDER2	N/A
3709.830	RECEIVER	SLOW_SENDER2
3712.838	RECEIVER	FAST_SENDER
3715.260	FAST_SENDER	N/A
3715.267	SLOW_SENDER2	N/A
3716.569	RECEIVER	SLOW_SENDER2
3723.992	SLOW_SENDER2	N/A
3724.808	RECEIVER	SLOW_SENDER2
3726.454	RECEIVER	FAST_SENDER
3728.885	FAST_SENDER	N/A
3730.120	SLOW_SENDER1	N/A
3732.253	SLOW_SENDER2	N/A
3732.976	RECEIVER	SLOW_SENDER2
3734.880	RECEIVER	FAST_SENDER
3736.547	RECEIVER	SLOW_SENDER1
3737.296	FAST_SENDER	N/A
3740.379	SLOW_SENDER2	N/A
3741.164	RECEIVER	SLOW_SENDER2
3741.984	SLOW_SENDER1	N/A
3742.740	RECEIVER	SLOW_SENDER1
3747.871	RECEIVER	FAST_SENDER
3748.165	SLOW_SENDER1	N/A
3748.580	SLOW_SENDER2	N/A
3748.984	RECEIVER	SLOW_SENDER1
3750.294	FAST_SENDER	N/A
3756.798	RECEIVER	FAST_SENDER
3759.216	FAST_SENDER	N/A
3762.274	SLOW_SENDER1	N/A
3763.010	RECEIVER	SLOW_SENDER1
3765.527	RECEIVER	FAST_SENDER
3767.945	FAST_SENDER	N/A
3770.430	SLOW_SENDER1	N/A
3771.200	RECEIVER	SLOW_SENDER1
3774.301	RECEIVER	FAST_SENDER
3776.709	FAST_SENDER	N/A
3778.650	SLOW_SENDER1	N/A
3779.445	RECEIVER	SLOW_SENDER1
3783.377	RECEIVER	FAST_SENDER
3785.825	FAST_SENDER	N/A
3791.611	RECEIVER	FAST_SENDER
3794.022	FAST_SENDER	N/A
3799.612	RECEIVER	FAST_SENDER
3800.070	SLOW_SENDER4	N/A
3802.061	FAST_SENDER	N/A
3806.691	RECEIVER	SLOW_SENDER4
3808.172	RECEIVER	FAST_SENDER
3810.621	FAST_SENDER	N/A
3812.094	SLOW_SENDER4	N/A
3812.818	RECEIVER	SLOW_SENDER4
3816.905	RECEIVER	FAST_SENDER
3818.258	SLOW_SENDER4	N/A
3819.046	RECEIVER	SLOW_SENDER4
3819.349	FAST_SENDER	N/A
3825.536	RECEIVER	FAST_SENDER
3826.491	SLOW_SENDER4	N/A
3827.234	RECEIVER	SLOW_SENDER4
3827.975	FAST_SENDER	N/A
3833.867	RECEIVER	FAST_SENDER
3834.641	SLOW_SENDER4	N/A
3836.271	FAST_SENDER	N/A
3839.199	RECEIVER	SLOW_SENDER4
3842.600	RECEIVER	FAST_SENDER
3845.037	FAST_SENDER	N/A
3846.616	SLOW_SENDER4	N/A
3847.904	RECEIVER	SLOW_SENDER4
3850.856	RECEIVER	FAST_SENDER
3853.268	FAST_SENDER	N/A
3855.338	SLOW_SENDER4	N/A
3856.084	RECEIVER	SLOW_SENDER4
3859.644	RECEIVER	FAST_SENDER
3862.047	FAST_SENDER	N/A
3867.646	RECEIVER	FAST_SENDER
3868.000	SLOW_SENDER3	N/A
3870.083	FAST_SENDER	N/A
3874.331	RECEIVER	SLOW_SENDER3
3875.579	RECEIVER	FAST_SENDER
3878.005	FAST_SENDER	N/A
3879.742	SLOW_SENDER3	N/A
3881.001	RECEIVER	SLOW_SENDER3
3884.791	RECEIVER	FAST_SENDER
3886.436	SLOW_SENDER3	N/A
3887.210	RECEIVER	SLOW_SENDER3
3887.233	FAST_SENDER	N/A
3894.612	SLOW_SENDER3	N/A
3895.395	RECEIVER	SLOW_SENDER3
3897.919	RECEIVER	FAST_SENDER
3900.359	FAST_SENDER	N/A
3902.842	SLOW_SENDER3	N/A
3903.598	RECEIVER	SLOW_SENDER3
3906.508	RECEIVER	FAST_SENDER
3908.937	FAST_SENDER	N/A
3911.034	SLOW_SENDER3	N/A
3911.796	RECEIVER	SLOW_SENDER3
3914.640	RECEIVER	FAST_SENDER
3915.240	SLOW_SENDER2	N/A
3917.064	FAST_SENDER	N/A
3919.203	SLOW_SENDER3	N/A
3919.974	RECEIVER	SLOW_SENDER3
3921.312	RECEIVER	SLOW_SENDER2
3924.156	RECEIVER	FAST_SENDER
3926.720	SLOW_SENDER2	N/A
3927.421	SLOW_SENDER3	N/A
3927.482	RECEIVER	SLOW_SENDER2
3930.683	FAST_SENDER	N/A
3932.896	SLOW_SENDER2	N/A
3943.050	SLOW_SENDER1	N/A
3944.199	FAST_SENDER	N/A
3945.285	SLOW_SENDER2	N/A
3954.092	SLOW_SENDER1	N/A
3957.115	FAST_SENDER	N/A
3967.686	SLOW_SENDER1	N/A
3970.367	FAST_SENDER	N/A
3983.221	FAST_SENDER	N/A
3995.681	FAST_SENDER	N/A
4008.175	FAST_SENDER	N/A
4019.330	SLOW_SENDER4	N/A
4020.924	FAST_SENDER	N/A
4033.787	SLOW_SENDER4	N/A
4034.194	FAST_SENDER	N/A
4046.277	SLOW_SENDER4	N/A
4047.252	FAST_SENDER	N/A
4059.809	FAST_SENDER	N/A
4072.545	FAST_SENDER	N/A
4085.164	FAST_SENDER	N/A
4091.072	RECEIVER	FAST_SENDER
4093.472	FAST_SENDER	N/A
4094.080	SLOW_SENDER3	N/A
4094.236	RECEIVER	FAST_SENDER
4096.668	FAST_SENDER	N/A
4099.991	RECEIVER	SLOW_SENDER3
4105.396	SLOW_SENDER3	N/A
4107.640	RECEIVER	SLOW_SENDER3
4109.536	FAST_SENDER	N/A
4110.250	SLOW_SENDER2	N/A
4114.542	RECEIVER	SLOW_SENDER2
4115.053	SLOW_SENDER3	N/A
4117.582	RECEIVER	SLOW_SENDER3
4119.989	SLOW_SENDER2	N/A
4120.270	RECEIVER	FAST_SENDER
4122.250	RECEIVER	SLOW_SENDER2
4122.656	FAST_SENDER	N/A
4124.987	SLOW_SENDER3	N/A
4125.734	RECEIVER	SLOW_SENDER3
4129.661	SLOW_SENDER2	N/A
4132.070	SLOW_SENDER1	N/A
4132.106	RECEIVER	SLOW_SENDER2
4133.146	SLOW_SENDER3	N/A
4133.195	RECEIVER	FAST_SENDER
4134.601	RECEIVER	SLOW_SENDER1
4135.642	FAST_SENDER	N/A
4137.006	SLOW_SENDER1	N/A
4139.525	SLOW_SENDER2	N/A
4141.309	RECEIVER	SLOW_SENDER1
4146.068	RECEIVER	FAST_SENDER
4148.503	FAST_SENDER	N/A
4149.273	RECEIVER	FAST_SENDER
4151.141	SLOW_SENDER1	N/A
4151.688	FAST_SENDER	N/A
4151.936	RECEIVER	SLOW_SENDER1
4157.379	RECEIVER	FAST_SENDER
4159.346	SLOW_SENDER1	N/A
4159.821	FAST_SENDER	N/A
4160.076	RECEIVER	SLOW_SENDER1
4166.220	RECEIVER	FAST_SENDER
4168.659	FAST_SENDER	N/A
4174.474	RECEIVER	FAST_SENDER
4176.901	FAST_SENDER	N/A
4182.634	RECEIVER	FAST_SENDER
4185.040	FAST_SENDER	N/A
4191.388	RECEIVER	FAST_SENDER
4193.815	FAST_SENDER	N/A
4194.594	RECEIVER	FAST_SENDER
4197.010	FAST_SENDER	N/A
4203.227	RECEIVER	FAST_SENDER
4205.630	FAST_SENDER	N/A
4206.373	RECEIVER	FAST_SENDER
4208.784	FAST_SENDER	N/A
4211.420	SLOW_SENDER4	N/A
4215.038	RECEIVER	FAST_SENDER
4217.462	FAST_SENDER	N/A
4218.255	RECEIVER	FAST_SENDER
4220.659	FAST_SENDER	N/A
4226.099	SLOW_SENDER4	N/A
4226.749	RECEIVER	FAST_SENDER
4229.148	RECEIVER	SLOW_SENDER4
4229.163	FAST_SENDER	N/A
4235.330	RECEIVER	FAST_SENDER
4236.556	SLOW_SENDER4	N/A
4237.763	FAST_SENDER	N/A
4238.529	RECEIVER	FAST_SENDER
4240.204	RECEIVER	SLOW_SENDER4
4240.948	FAST_SENDER	N/A
4246.666	RECEIVER	FAST_SENDER
4253.919	FAST_SENDER	N/A
4260.019	RECEIVER	FAST_SENDER
4262.434	FAST_SENDER	N/A
4263.175	RECEIVER	FAST_SENDER
4265.599	FAST_SENDER	N/A
4271.529	RECEIVER	FAST_SENDER
4273.949	FAST_SENDER	N/A
4274.674	RECEIVER	FAST_SENDER
4277.102	FAST_SENDER	N/A
4282.631	RECEIVER	FAST_SENDER
4285.078	FAST_SENDER	N/A
4285.868	RECEIVER	FAST_SENDER
4288.290	FAST_SENDER	N/A
4294.475	RECEIVER	FAST_SENDER
4296.875	FAST_SENDER	N/A
4297.642	RECEIVER	FAST_SENDER
4299.710	SLOW_SENDER3	N/A
4300.081	FAST_SENDER	N/A
4305.719	RECEIVER	SLOW_SENDER3
4306.750	SLOW_SENDER2	N/A
4307.507	RECEIVER	SLOW_SENDER2
4311.135	SLOW_SENDER3	N/A
4311.425	RECEIVER	FAST_SENDER
4313.830	FAST_SENDER	N/A
4314.968	RECEIVER	SLOW_SENDER3
4320.024	RECEIVER	FAST_SENDER
4321.435	SLOW_SENDER2	N/A
4322.378	SLOW_SENDER3	N/A
4322.448	FAST_SENDER	N/A
4325.689	RECEIVER	SLOW_SENDER2
4326.595	RECEIVER	SLOW_SENDER3
4327.720	SLOW_SENDER1	N/A
4330.093	RECEIVER	FAST_SENDER
4332.496	FAST_SENDER	N/A
4333.098	SLOW_SENDER2	N/A
4333.876	RECEIVER	SLOW_SENDER2
4334.034	SLOW_SENDER3	N/A
4334.784	RECEIVER	SLOW_SENDER3
4339.599	RECEIVER	FAST_SENDER
4341.311	SLOW_SENDER2	N/A
4342.026	FAST_SENDER	N/A
4342.060	RECEIVER	SLOW_SENDER2
4343.117	SLOW_SENDER1	N/A
4343.879	RECEIVER	SLOW_SENDER1
4347.820	RECEIVER	FAST_SENDER
4349.463	SLOW_SENDER2	N/A
4350.244	RECEIVER	SLOW_SENDER2
4350.251	FAST_SENDER	N/A
4351.279	SLOW_SENDER1	N/A
4352.064	RECEIVER	SLOW_SENDER1
4360.455	RECEIVER	FAST_SENDER
4362.861	FAST_SENDER	N/A
4362.877	SLOW_SENDER1	N/A
4364.165	RECEIVER	SLOW_SENDER1
4368.900	RECEIVER	FAST_SENDER
4371.302	FAST_SENDER	N/A
4371.583	SLOW_SENDER1	N/A
4372.329	RECEIVER	SLOW_SENDER1
4377.169	RECEIVER	FAST_SENDER
4379.617	FAST_SENDER	N/A
4385.890	RECEIVER	FAST_SENDER
4388.331	FAST_SENDER	N/A
4394.126	RECEIVER	FAST_SENDER
4396.538	FAST_SENDER	N/A
4402.357	RECEIVER	FAST_SENDER
4403.650	SLOW_SENDER4	N/A
4404.791	FAST_SENDER	N/A
4409.782	RECEIVER	SLOW_SENDER4
4411.081	RECEIVER	FAST_SENDER
4413.530	FAST_SENDER	N/A
4415.222	SLOW_SENDER4	N/A
4416.007	RECEIVER	SLOW_SENDER4
4421.439	SLOW_SENDER4	N/A
4422.169	RECEIVER	SLOW_SENDER4
4424.225	RECEIVER	FAST_SENDER
4426.666	FAST_SENDER	N/A
4429.590	SLOW_SENDER4	N/A
4430.358	RECEIVER	SLOW_SENDER4
4432.444	RECEIVER	FAST_SENDER
4434.881	FAST_SENDER	N/A
4437.787	SLOW_SENDER4	N/A
4438.545	RECEIVER	SLOW_SENDER4
4440.730	RECEIVER	FAST_SENDER
4443.147	FAST_SENDER	N/A
4445.947	SLOW_SENDER4	N/A
4446.734	RECEIVER	SLOW_SENDER4
4449.331	RECEIVER	FAST_SENDER
4451.741	FAST_SENDER	N/A
4454.140	SLOW_SENDER4	N/A
4454.879	RECEIVER	SLOW_SENDER4
4457.603	RECEIVER	FAST_SENDER
4460.031	FAST_SENDER	N/A
4462.317	SLOW_SENDER4	N/A
4463.087	RECEIVER	SLOW_SENDER4
4465.740	RECEIVER	FAST_SENDER
4468.164	FAST_SENDER	N/A
4470.509	SLOW_SENDER4	N/A
4475.017	RECEIVER	FAST_SENDER
4477.441	FAST_SENDER	N/A
4483.309	RECEIVER	FAST_SENDER
4485.749	FAST_SENDER	N/A
4491.614	RECEIVER	FAST_SENDER
4494.026	FAST_SENDER	N/A
4498.460	SLOW_SENDER3	N/A
4500.074	RECEIVER	FAST_SENDER
4502.476	FAST_SENDER	N/A
4505.037	RECEIVER	FAST_SENDER
4507.487	FAST_SENDER	N/A
4513.318	RECEIVER	FAST_SENDER
4513.605	SLOW_SENDER3	N/A
4513.690	SLOW_SENDER2	N/A
4514.341	RECEIVER	SLOW_SENDER3
4515.721	FAST_SENDER	N/A
4518.763	RECEIVER	SLOW_SENDER2
4521.532	RECEIVER	FAST_SENDER
4521.754	SLOW_SENDER3	N/A
4522.517	RECEIVER	SLOW_SENDER3
4523.979	FAST_SENDER	N/A
4524.184	SLOW_SENDER2	N/A
4524.972	RECEIVER	SLOW_SENDER2
4529.952	SLOW_SENDER3	N/A
4530.076	RECEIVER	FAST_SENDER
4530.408	SLOW_SENDER2	N/A
4531.173	RECEIVER	SLOW_SENDER2
4532.509	FAST_SENDER	N/A
4533.874	RECEIVER	SLOW_SENDER3
4535.890	SLOW_SENDER1	N/A
4538.612	SLOW_SENDER2	N/A
4538.757	RECEIVER	FAST_SENDER
4541.165	FAST_SENDER	N/A
4541.306	SLOW_SENDER3	N/A
4541.873	RECEIVER	SLOW_SENDER1
4548.154	RECEIVER	FAST_SENDER
4549.378	SLOW_SENDER1	N/A
4550.150	RECEIVER	SLOW_SENDER1
4550.589	FAST_SENDER	N/A
4550.741	SLOW_SENDER2	N/A
4556.845	RECEIVER	FAST_SENDER
4557.598	SLOW_SENDER1	N/A
4558.402	RECEIVER	SLOW_SENDER1
4559.262	FAST_SENDER	N/A
4566.069	RECEIVER	FAST_SENDER
4568.497	FAST_SENDER	N/A
4569.803	SLOW_SENDER1	N/A
4570.558	RECEIVER	SLOW_SENDER1
4574.555	RECEIVER	FAST_SENDER
4576.966	FAST_SENDER	N/A
4582.987	RECEIVER	FAST_SENDER
4585.436	FAST_SENDER	N/A
4591.289	RECEIVER	FAST_SENDER
4593.732	FAST_SENDER	N/A
4599.368	RECEIVER	FAST_SENDER
4601.783	FAST_SENDER	N/A
4607.598	RECEIVER	FAST_SENDER
4610.035	FAST_SENDER	N/A
4622.641	FAST_SENDER	N/A
4628.593	RECEIVER	FAST_SENDER
4631.013	FAST_SENDER	N/A
4635.920	SLOW_SENDER4	N/A
4637.090	RECEIVER	FAST_SENDER
4644.127	FAST_SENDER	N/A
4648.814	SLOW_SENDER4	N/A
4649.571	RECEIVER	SLOW_SENDER4
4654.566	RECEIVER	FAST_SENDER
4657.013	FAST_SENDER	N/A
4660.222	SLOW_SENDER4	N/A
4660.986	RECEIVER	SLOW_SENDER4
4662.925	RECEIVER	FAST_SENDER
4665.336	FAST_SENDER	N/A
4668.412	SLOW_SENDER4	N/A
4669.206	RECEIVER	SLOW_SENDER4
4671.656	RECEIVER	FAST_SENDER
4674.090	FAST_SENDER	N/A
4676.626	SLOW_SENDER4	N/A
4677.401	RECEIVER	SLOW_SENDER4
4680.059	RECEIVER	FAST_SENDER
4682.478	FAST_SENDER	N/A
4684.808	SLOW_SENDER4	N/A
4685.546	RECEIVER	SLOW_SENDER4
4688.489	RECEIVER	FAST_SENDER
4690.895	FAST_SENDER	N/A
4696.953	RECEIVER	FAST_SENDER
4699.364	FAST_SENDER	N/A
4705.376	RECEIVER	FAST_SENDER
4706.740	SLOW_SENDER3	N/A
4707.799	FAST_SENDER	N/A
4712.467	RECEIVER	SLOW_SENDER3
4715.090	SLOW_SENDER2	N/A
4717.910	SLOW_SENDER3	N/A
4718.647	RECEIVER	FAST_SENDER
4720.781	RECEIVER	SLOW_SENDER2
4721.073	FAST_SENDER	N/A
4722.411	RECEIVER	SLOW_SENDER3
4726.217	SLOW_SENDER2	N/A
4726.954	RECEIVER	SLOW_SENDER2
4729.852	SLOW_SENDER3	N/A
4732.387	SLOW_SENDER2	N/A
4732.943	RECEIVER	FAST_SENDER
4734.634	RECEIVER	SLOW_SENDER3
4735.004	FAST_SENDER	N/A
4736.030	SLOW_SENDER1	N/A
4736.393	RECEIVER	SLOW_SENDER2
4740.661	RECEIVER	FAST_SENDER
4741.964	RECEIVER	SLOW_SENDER1
4746.315	SLOW_SENDER2	N/A
4747.071	RECEIVER	SLOW_SENDER2
4747.399	SLOW_SENDER1	N/A
4747.506	FAST_SENDER	N/A
4748.184	RECEIVER	SLOW_SENDER1
4753.587	SLOW_SENDER1	N/A
4753.989	RECEIVER	FAST_SENDER
4754.475	SLOW_SENDER2	N/A
4755.230	RECEIVER	SLOW_SENDER2
4757.669	RECEIVER	SLOW_SENDER1
4761.650	FAST_SENDER	N/A
4765.100	SLOW_SENDER1	N/A
4765.884	RECEIVER	SLOW_SENDER1
4772.162	RECEIVER	FAST_SENDER
4773.309	SLOW_SENDER1	N/A
4774.087	RECEIVER	SLOW_SENDER1
4774.569	FAST_SENDER	N/A
4780.621	RECEIVER	FAST_SENDER
4781.491	SLOW_SENDER1	N/A
4782.251	RECEIVER	SLOW_SENDER1
4783.028	FAST_SENDER	N/A
4788.836	RECEIVER	FAST_SENDER
4789.681	SLOW_SENDER1	N/A
4790.454	RECEIVER	SLOW_SENDER1
4791.256	FAST_SENDER	N/A
4797.199	RECEIVER	FAST_SENDER
4797.855	SLOW_SENDER1	N/A
4799.622	FAST_SENDER	N/A
4805.498	RECEIVER	FAST_SENDER
4807.898	FAST_SENDER	N/A
4813.455	RECEIVER	FAST_SENDER
4815.871	FAST_SENDER	N/A
4821.592	RECEIVER	FAST_SENDER
4824.023	FAST_SENDER	N/A
4830.164	RECEIVER	FAST_SENDER
4832.593	FAST_SENDER	N/A
4838.673	RECEIVER	FAST_SENDER
4841.101	FAST_SENDER	N/A
4846.843	RECEIVER	FAST_SENDER
4848.610	SLOW_SENDER4	N/A
4849.271	FAST_SENDER	N/A
4854.629	RECEIVER	SLOW_SENDER4
4855.582	RECEIVER	FAST_SENDER
4858.006	FAST_SENDER	N/A
4860.065	SLOW_SENDER4	N/A
4860.861	RECEIVER	SLOW_SENDER4
4864.357	RECEIVER	FAST_SENDER
4866.304	SLOW_SENDER4	N/A
4866.793	FAST_SENDER	N/A
4867.049	RECEIVER	SLOW_SENDER4
4873.184	RECEIVER	FAST_SENDER
4875.617	FAST_SENDER	N/A
4877.629	SLOW_SENDER4	N/A
4878.399	RECEIVER	SLOW_SENDER4
4881.952	RECEIVER	FAST_SENDER
4884.401	FAST_SENDER	N/A
4885.823	SLOW_SENDER4	N/A
4886.531	RECEIVER	SLOW_SENDER4
4891.063	RECEIVER	FAST_SENDER
4893.466	FAST_SENDER	N/A
4893.951	SLOW_SENDER4	N/A
4894.673	RECEIVER	SLOW_SENDER4
4898.350	SLOW_SENDER3	N/A
4899.554	RECEIVER	FAST_SENDER
4901.966	FAST_SENDER	N/A
4902.082	SLOW_SENDER4	N/A
4903.342	RECEIVER	SLOW_SENDER4
4904.982	RECEIVER	SLOW_SENDER3
4907.720	RECEIVER	FAST_SENDER
4910.130	FAST_SENDER	N/A
4910.421	SLOW_SENDER3	N/A
4911.198	RECEIVER	SLOW_SENDER3
4915.769	RECEIVER	FAST_SENDER
4916.599	SLOW_SENDER3	N/A
4917.361	RECEIVER	SLOW_SENDER3
4918.820	SLOW_SENDER2	N/A
4922.760	FAST_SENDER	N/A
4924.776	SLOW_SENDER3	N/A
4924.876	RECEIVER	SLOW_SENDER2
4925.561	RECEIVER	SLOW_SENDER3
4929.473	RECEIVER	FAST_SENDER
4930.279	SLOW_SENDER2	N/A
4931.021	RECEIVER	SLOW_SENDER2
4931.902	FAST_SENDER	N/A
4933.000	SLOW_SENDER3	N/A
4933.719	RECEIVER	SLOW_SENDER3
4936.432	SLOW_SENDER2	N/A
4937.234	RECEIVER	SLOW_SENDER2
4938.006	RECEIVER	FAST_SENDER
4944.657	SLOW_SENDER2	N/A
4945.029	FAST_SENDER	N/A
4945.380	RECEIVER	SLOW_SENDER2
4950.749	RECEIVER	FAST_SENDER
4953.171	FAST_SENDER	N/A
4954.030	SLOW_SENDER1	N/A
4956.475	SLOW_SENDER2	N/A
4957.273	RECEIVER	SLOW_SENDER2
4959.053	RECEIVER	FAST_SENDER
4960.870	RECEIVER	SLOW_SENDER1
4961.479	FAST_SENDER	N/A
4964.682	SLOW_SENDER2	N/A
4965.454	RECEIVER	SLOW_SENDER2
4966.285	SLOW_SENDER1	N/A
4967.041	RECEIVER	SLOW_SENDER1
4972.876	SLOW_SENDER2	N/A
4974.014	FAST_SENDER	N/A
4979.308	SLOW_SENDER1	N/A
4987.246	FAST_SENDER	N/A
4999.670	FAST_SENDER	N/A
5011.673	FAST_SENDER	N/A
5024.377	FAST_SENDER	N/A
5036.381	FAST_SENDER	N/A
5049.276	FAST_SENDER	N/A
5061.723	FAST_SENDER	N/A
[truncated: 11,805 more rows]
