# Supplementary material for: CATO: Wake-Up reCeiver-bAsed communicaTiOn for Batteryless Devices
Source: Sensors (Basel). 2025 Nov 7;25(22):6813. doi: 10.3390/s25226813 (PMC12655924; doi:10.3390/s25226813)
Supplement: Supplementary file 1 [file sensors-25-06813-s001.zip › File S1_Experimental_and_Simulation_Data/simulation/multiple_les/nodes7/mac_competing_nodes_both.csv]

time_s	node_id	received_from
2.700	FAST_SENDER	N/A
2.700	SLOW_SENDER1	N/A
2.700	SLOW_SENDER2	N/A
2.700	SLOW_SENDER3	N/A
2.700	SLOW_SENDER4	N/A
2.700	SLOW_SENDER5	N/A
8.520	RECEIVER	SLOW_SENDER1
10.936	SLOW_SENDER1	N/A
11.736	RECEIVER	SLOW_SENDER1
14.163	SLOW_SENDER1	N/A
14.705	RECEIVER	SLOW_SENDER3
16.515	SLOW_SENDER5	N/A
16.602	RECEIVER	SLOW_SENDER1
16.834	SLOW_SENDER4	N/A
17.148	SLOW_SENDER3	N/A
17.320	FAST_SENDER	N/A
17.974	SLOW_SENDER2	N/A
19.025	SLOW_SENDER1	N/A
22.108	RECEIVER	SLOW_SENDER2
25.648	RECEIVER	SLOW_SENDER3
27.553	SLOW_SENDER2	N/A
28.167	RECEIVER	FAST_SENDER
30.272	FAST_SENDER	N/A
31.056	SLOW_SENDER3	N/A
31.747	SLOW_SENDER5	N/A
31.888	SLOW_SENDER4	N/A
32.272	FAST_SENDER	N/A
32.553	SLOW_SENDER2	N/A
33.198	SLOW_SENDER1	N/A
34.272	FAST_SENDER	N/A
36.056	SLOW_SENDER3	N/A
36.272	FAST_SENDER	N/A
36.747	SLOW_SENDER5	N/A
36.888	SLOW_SENDER4	N/A
37.553	SLOW_SENDER2	N/A
38.272	FAST_SENDER	N/A
40.198	SLOW_SENDER1	N/A
40.272	FAST_SENDER	N/A
41.056	SLOW_SENDER3	N/A
41.747	SLOW_SENDER5	N/A
41.888	SLOW_SENDER4	N/A
42.272	FAST_SENDER	N/A
42.553	SLOW_SENDER2	N/A
44.272	FAST_SENDER	N/A
44.658	RECEIVER	SLOW_SENDER2
46.056	SLOW_SENDER3	N/A
46.747	SLOW_SENDER5	N/A
46.888	SLOW_SENDER4	N/A
47.198	SLOW_SENDER1	N/A
51.056	SLOW_SENDER3	N/A
51.747	SLOW_SENDER5	N/A
51.888	SLOW_SENDER4	N/A
54.198	SLOW_SENDER1	N/A
54.380	SLOW_SENDER2	N/A
56.056	SLOW_SENDER3	N/A
56.747	SLOW_SENDER5	N/A
56.831	RECEIVER	SLOW_SENDER2
56.888	SLOW_SENDER4	N/A
56.944	FAST_SENDER	N/A
58.944	FAST_SENDER	N/A
60.944	FAST_SENDER	N/A
61.056	SLOW_SENDER3	N/A
61.198	SLOW_SENDER1	N/A
61.747	SLOW_SENDER5	N/A
61.888	SLOW_SENDER4	N/A
62.516	RECEIVER	SLOW_SENDER1
62.944	FAST_SENDER	N/A
63.551	RECEIVER	SLOW_SENDER3
64.254	SLOW_SENDER2	N/A
64.944	FAST_SENDER	N/A
65.546	RECEIVER	SLOW_SENDER2
66.944	FAST_SENDER	N/A
68.944	FAST_SENDER	N/A
68.971	SLOW_SENDER3	N/A
69.935	SLOW_SENDER1	N/A
70.944	FAST_SENDER	N/A
72.944	FAST_SENDER	N/A
72.981	SLOW_SENDER2	N/A
73.971	SLOW_SENDER3	N/A
74.944	FAST_SENDER	N/A
75.674	SLOW_SENDER5	N/A
76.340	SLOW_SENDER4	N/A
76.935	SLOW_SENDER1	N/A
76.944	FAST_SENDER	N/A
78.944	FAST_SENDER	N/A
78.971	SLOW_SENDER3	N/A
79.981	SLOW_SENDER2	N/A
80.944	FAST_SENDER	N/A
81.747	RECEIVER	FAST_SENDER
82.674	SLOW_SENDER5	N/A
83.340	SLOW_SENDER4	N/A
83.935	SLOW_SENDER1	N/A
83.971	SLOW_SENDER3	N/A
84.180	FAST_SENDER	N/A
84.681	RECEIVER	SLOW_SENDER1
86.688	RECEIVER	FAST_SENDER
86.981	SLOW_SENDER2	N/A
88.288	RECEIVER	SLOW_SENDER2
89.127	FAST_SENDER	N/A
89.674	SLOW_SENDER5	N/A
89.886	RECEIVER	FAST_SENDER
90.340	SLOW_SENDER4	N/A
90.692	RECEIVER	SLOW_SENDER3
92.114	SLOW_SENDER1	N/A
92.303	FAST_SENDER	N/A
93.095	RECEIVER	FAST_SENDER
95.497	FAST_SENDER	N/A
95.720	SLOW_SENDER2	N/A
96.674	SLOW_SENDER5	N/A
97.340	SLOW_SENDER4	N/A
98.119	SLOW_SENDER3	N/A
98.867	RECEIVER	SLOW_SENDER3
99.114	SLOW_SENDER1	N/A
102.720	SLOW_SENDER2	N/A
103.674	SLOW_SENDER5	N/A
104.340	SLOW_SENDER4	N/A
106.114	SLOW_SENDER1	N/A
106.276	RECEIVER	SLOW_SENDER5
106.293	SLOW_SENDER3	N/A
107.435	RECEIVER	SLOW_SENDER1
108.166	FAST_SENDER	N/A
109.720	SLOW_SENDER2	N/A
110.166	FAST_SENDER	N/A
112.166	FAST_SENDER	N/A
113.721	SLOW_SENDER5	N/A
114.166	FAST_SENDER	N/A
114.857	SLOW_SENDER1	N/A
116.065	RECEIVER	SLOW_SENDER5
116.166	FAST_SENDER	N/A
116.720	SLOW_SENDER2	N/A
118.166	FAST_SENDER	N/A
120.166	FAST_SENDER	N/A
121.857	SLOW_SENDER1	N/A
122.166	FAST_SENDER	N/A
123.720	SLOW_SENDER2	N/A
125.018	RECEIVER	SLOW_SENDER2
128.857	SLOW_SENDER1	N/A
131.220	RECEIVER	SLOW_SENDER1
132.442	SLOW_SENDER2	N/A
132.443	RECEIVER	FAST_SENDER
134.867	FAST_SENDER	N/A
134.936	RECEIVER	SLOW_SENDER2
138.625	SLOW_SENDER1	N/A
139.379	RECEIVER	SLOW_SENDER1
146.791	SLOW_SENDER1	N/A
147.771	FAST_SENDER	N/A
148.545	RECEIVER	FAST_SENDER
150.995	FAST_SENDER	N/A
152.995	FAST_SENDER	N/A
154.995	FAST_SENDER	N/A
156.995	FAST_SENDER	N/A
158.995	FAST_SENDER	N/A
160.995	FAST_SENDER	N/A
162.995	FAST_SENDER	N/A
164.995	FAST_SENDER	N/A
171.156	RECEIVER	FAST_SENDER
173.558	FAST_SENDER	N/A
174.351	RECEIVER	FAST_SENDER
176.768	FAST_SENDER	N/A
182.514	RECEIVER	FAST_SENDER
184.958	FAST_SENDER	N/A
185.745	RECEIVER	FAST_SENDER
188.167	FAST_SENDER	N/A
194.361	RECEIVER	FAST_SENDER
196.776	FAST_SENDER	N/A
197.565	RECEIVER	FAST_SENDER
199.999	FAST_SENDER	N/A
210.370	RECEIVER	FAST_SENDER
212.802	FAST_SENDER	N/A
213.588	RECEIVER	FAST_SENDER
215.997	FAST_SENDER	N/A
221.506	RECEIVER	FAST_SENDER
223.928	FAST_SENDER	N/A
224.713	RECEIVER	FAST_SENDER
227.121	FAST_SENDER	N/A
233.019	RECEIVER	FAST_SENDER
235.452	FAST_SENDER	N/A
236.202	RECEIVER	FAST_SENDER
238.613	FAST_SENDER	N/A
244.297	RECEIVER	FAST_SENDER
246.741	FAST_SENDER	N/A
247.501	RECEIVER	FAST_SENDER
249.927	FAST_SENDER	N/A
255.780	RECEIVER	FAST_SENDER
258.197	FAST_SENDER	N/A
258.945	RECEIVER	FAST_SENDER
261.376	FAST_SENDER	N/A
266.984	RECEIVER	FAST_SENDER
269.429	FAST_SENDER	N/A
270.226	RECEIVER	FAST_SENDER
270.820	SLOW_SENDER3	N/A
272.639	FAST_SENDER	N/A
272.970	SLOW_SENDER4	N/A
276.927	RECEIVER	SLOW_SENDER3
279.560	SLOW_SENDER5	N/A
280.353	RECEIVER	SLOW_SENDER5
282.332	SLOW_SENDER3	N/A
282.760	SLOW_SENDER5	N/A
283.081	RECEIVER	SLOW_SENDER3
284.862	RECEIVER	SLOW_SENDER5
286.262	FAST_SENDER	N/A
287.637	SLOW_SENDER4	N/A
288.262	FAST_SENDER	N/A
290.262	FAST_SENDER	N/A
290.309	SLOW_SENDER5	N/A
292.262	FAST_SENDER	N/A
292.637	SLOW_SENDER4	N/A
294.262	FAST_SENDER	N/A
294.663	SLOW_SENDER3	N/A
295.309	SLOW_SENDER5	N/A
296.262	FAST_SENDER	N/A
296.853	RECEIVER	SLOW_SENDER3
297.637	SLOW_SENDER4	N/A
298.262	FAST_SENDER	N/A
298.374	RECEIVER	SLOW_SENDER4
298.480	SLOW_SENDER2	N/A
299.257	RECEIVER	SLOW_SENDER2
300.262	FAST_SENDER	N/A
300.309	SLOW_SENDER5	N/A
301.661	SLOW_SENDER2	N/A
304.261	SLOW_SENDER3	N/A
305.309	SLOW_SENDER5	N/A
305.547	RECEIVER	SLOW_SENDER3
305.784	SLOW_SENDER4	N/A
307.309	SLOW_SENDER5	N/A
309.309	SLOW_SENDER5	N/A
310.784	SLOW_SENDER4	N/A
311.309	SLOW_SENDER5	N/A
312.955	SLOW_SENDER3	N/A
313.309	SLOW_SENDER5	N/A
313.320	SLOW_SENDER1	N/A
314.066	RECEIVER	SLOW_SENDER1
314.324	SLOW_SENDER2	N/A
314.426	FAST_SENDER	N/A
315.063	RECEIVER	SLOW_SENDER2
315.309	SLOW_SENDER5	N/A
315.784	SLOW_SENDER4	N/A
316.426	FAST_SENDER	N/A
316.492	SLOW_SENDER1	N/A
317.245	RECEIVER	SLOW_SENDER1
317.309	SLOW_SENDER5	N/A
319.677	SLOW_SENDER1	N/A
319.955	SLOW_SENDER3	N/A
320.498	RECEIVER	SLOW_SENDER4
321.677	SLOW_SENDER1	N/A
322.474	SLOW_SENDER2	N/A
322.591	FAST_SENDER	N/A
323.677	SLOW_SENDER1	N/A
324.591	FAST_SENDER	N/A
325.677	SLOW_SENDER1	N/A
326.591	FAST_SENDER	N/A
326.955	SLOW_SENDER3	N/A
327.677	SLOW_SENDER1	N/A
327.923	SLOW_SENDER4	N/A
328.591	FAST_SENDER	N/A
329.474	SLOW_SENDER2	N/A
329.677	SLOW_SENDER1	N/A
330.591	FAST_SENDER	N/A
330.756	SLOW_SENDER5	N/A
331.677	SLOW_SENDER1	N/A
332.591	FAST_SENDER	N/A
333.677	SLOW_SENDER1	N/A
333.955	SLOW_SENDER3	N/A
334.591	FAST_SENDER	N/A
334.923	SLOW_SENDER4	N/A
335.677	SLOW_SENDER1	N/A
336.429	RECEIVER	SLOW_SENDER1
336.474	SLOW_SENDER2	N/A
336.591	FAST_SENDER	N/A
337.233	RECEIVER	SLOW_SENDER2
337.756	SLOW_SENDER5	N/A
337.871	RECEIVER	FAST_SENDER
338.871	SLOW_SENDER1	N/A
340.316	FAST_SENDER	N/A
340.955	SLOW_SENDER3	N/A
341.722	RECEIVER	SLOW_SENDER3
341.923	SLOW_SENDER4	N/A
342.598	RECEIVER	FAST_SENDER
343.552	RECEIVER	SLOW_SENDER1
344.663	SLOW_SENDER2	N/A
344.756	SLOW_SENDER5	N/A
345.019	FAST_SENDER	N/A
347.019	FAST_SENDER	N/A
348.923	SLOW_SENDER4	N/A
349.019	FAST_SENDER	N/A
349.165	SLOW_SENDER3	N/A
350.994	SLOW_SENDER1	N/A
351.019	FAST_SENDER	N/A
351.663	SLOW_SENDER2	N/A
351.756	SLOW_SENDER5	N/A
353.019	FAST_SENDER	N/A
353.448	RECEIVER	SLOW_SENDER1
355.019	FAST_SENDER	N/A
355.923	SLOW_SENDER4	N/A
356.165	SLOW_SENDER3	N/A
356.673	RECEIVER	SLOW_SENDER4
357.019	FAST_SENDER	N/A
358.663	SLOW_SENDER2	N/A
358.756	SLOW_SENDER5	N/A
359.019	FAST_SENDER	N/A
359.802	RECEIVER	FAST_SENDER
360.880	SLOW_SENDER1	N/A
361.643	RECEIVER	SLOW_SENDER1
363.122	RECEIVER	SLOW_SENDER2
363.165	SLOW_SENDER3	N/A
364.104	SLOW_SENDER4	N/A
364.137	FAST_SENDER	N/A
366.137	FAST_SENDER	N/A
368.137	FAST_SENDER	N/A
369.078	SLOW_SENDER1	N/A
370.137	FAST_SENDER	N/A
370.165	SLOW_SENDER3	N/A
371.104	SLOW_SENDER4	N/A
371.492	RECEIVER	SLOW_SENDER1
372.137	FAST_SENDER	N/A
372.492	SLOW_SENDER2	N/A
374.137	FAST_SENDER	N/A
376.137	FAST_SENDER	N/A
377.165	SLOW_SENDER3	N/A
377.901	RECEIVER	SLOW_SENDER3
378.104	SLOW_SENDER4	N/A
378.137	FAST_SENDER	N/A
379.436	RECEIVER	FAST_SENDER
379.492	SLOW_SENDER2	N/A
382.104	RECEIVER	SLOW_SENDER4
382.575	FAST_SENDER	N/A
384.575	FAST_SENDER	N/A
385.306	SLOW_SENDER3	N/A
386.492	SLOW_SENDER2	N/A
386.575	FAST_SENDER	N/A
388.575	FAST_SENDER	N/A
389.541	SLOW_SENDER4	N/A
390.575	FAST_SENDER	N/A
392.306	SLOW_SENDER3	N/A
392.575	FAST_SENDER	N/A
393.492	SLOW_SENDER2	N/A
394.575	FAST_SENDER	N/A
396.575	FAST_SENDER	N/A
397.336	RECEIVER	FAST_SENDER
399.306	SLOW_SENDER3	N/A
399.773	FAST_SENDER	N/A
400.036	RECEIVER	SLOW_SENDER3
400.492	SLOW_SENDER2	N/A
412.943	FAST_SENDER	N/A
414.943	FAST_SENDER	N/A
416.943	FAST_SENDER	N/A
418.943	FAST_SENDER	N/A
420.943	FAST_SENDER	N/A
422.943	FAST_SENDER	N/A
424.943	FAST_SENDER	N/A
426.943	FAST_SENDER	N/A
427.725	RECEIVER	FAST_SENDER
430.142	FAST_SENDER	N/A
436.233	RECEIVER	FAST_SENDER
438.650	FAST_SENDER	N/A
439.416	RECEIVER	FAST_SENDER
441.823	FAST_SENDER	N/A
447.582	RECEIVER	FAST_SENDER
450.022	FAST_SENDER	N/A
450.803	RECEIVER	FAST_SENDER
453.233	FAST_SENDER	N/A
459.415	RECEIVER	FAST_SENDER
461.816	FAST_SENDER	N/A
462.575	RECEIVER	FAST_SENDER
464.984	FAST_SENDER	N/A
475.591	RECEIVER	FAST_SENDER
478.024	FAST_SENDER	N/A
478.769	RECEIVER	FAST_SENDER
481.215	FAST_SENDER	N/A
487.305	RECEIVER	FAST_SENDER
489.744	FAST_SENDER	N/A
492.022	RECEIVER	FAST_SENDER
494.445	FAST_SENDER	N/A
500.044	RECEIVER	FAST_SENDER
502.457	FAST_SENDER	N/A
503.215	RECEIVER	FAST_SENDER
505.656	FAST_SENDER	N/A
516.328	RECEIVER	FAST_SENDER
518.743	FAST_SENDER	N/A
519.496	RECEIVER	FAST_SENDER
521.927	FAST_SENDER	N/A
528.510	SLOW_SENDER5	N/A
532.787	RECEIVER	FAST_SENDER
534.880	FAST_SENDER	N/A
534.960	SLOW_SENDER1	N/A
535.607	RECEIVER	FAST_SENDER
539.783	RECEIVER	SLOW_SENDER1
541.174	SLOW_SENDER5	N/A
543.291	FAST_SENDER	N/A
545.224	SLOW_SENDER1	N/A
545.291	FAST_SENDER	N/A
545.910	SLOW_SENDER4	N/A
545.984	RECEIVER	SLOW_SENDER1
546.174	SLOW_SENDER5	N/A
547.291	FAST_SENDER	N/A
549.291	FAST_SENDER	N/A
551.174	SLOW_SENDER5	N/A
551.291	FAST_SENDER	N/A
551.415	SLOW_SENDER1	N/A
551.753	RECEIVER	SLOW_SENDER4
553.291	FAST_SENDER	N/A
555.291	FAST_SENDER	N/A
555.344	RECEIVER	SLOW_SENDER1
556.174	SLOW_SENDER5	N/A
556.940	RECEIVER	SLOW_SENDER5
557.291	FAST_SENDER	N/A
559.429	SLOW_SENDER4	N/A
562.376	SLOW_SENDER5	N/A
562.766	SLOW_SENDER1	N/A
563.096	RECEIVER	SLOW_SENDER5
564.063	RECEIVER	SLOW_SENDER1
564.429	SLOW_SENDER4	N/A
567.070	SLOW_SENDER3	N/A
567.150	SLOW_SENDER2	N/A
568.170	RECEIVER	FAST_SENDER
569.429	SLOW_SENDER4	N/A
570.512	SLOW_SENDER5	N/A
571.485	SLOW_SENDER1	N/A
571.820	RECEIVER	SLOW_SENDER5
572.698	FAST_SENDER	N/A
573.760	RECEIVER	SLOW_SENDER3
574.429	SLOW_SENDER4	N/A
574.837	RECEIVER	SLOW_SENDER2
575.698	FAST_SENDER	N/A
577.698	FAST_SENDER	N/A
578.485	SLOW_SENDER1	N/A
579.202	SLOW_SENDER3	N/A
579.429	SLOW_SENDER4	N/A
579.698	FAST_SENDER	N/A
581.698	FAST_SENDER	N/A
582.143	SLOW_SENDER2	N/A
583.698	FAST_SENDER	N/A
584.202	SLOW_SENDER3	N/A
584.429	SLOW_SENDER4	N/A
585.485	SLOW_SENDER1	N/A
585.698	FAST_SENDER	N/A
587.698	FAST_SENDER	N/A
589.143	SLOW_SENDER2	N/A
589.202	SLOW_SENDER3	N/A
589.429	SLOW_SENDER4	N/A
589.698	FAST_SENDER	N/A
590.209	RECEIVER	SLOW_SENDER4
592.485	SLOW_SENDER1	N/A
593.262	RECEIVER	SLOW_SENDER1
594.143	SLOW_SENDER2	N/A
594.202	SLOW_SENDER3	N/A
594.939	RECEIVER	SLOW_SENDER2
595.650	SLOW_SENDER4	N/A
595.698	RECEIVER	FAST_SENDER
597.478	RECEIVER	SLOW_SENDER4
598.705	RECEIVER	SLOW_SENDER3
599.149	FAST_SENDER	N/A
600.692	SLOW_SENDER1	N/A
601.439	FAST_SENDER	N/A
602.344	SLOW_SENDER2	N/A
603.439	FAST_SENDER	N/A
605.439	FAST_SENDER	N/A
607.439	FAST_SENDER	N/A
607.692	SLOW_SENDER1	N/A
608.452	SLOW_SENDER3	N/A
609.344	SLOW_SENDER2	N/A
609.439	FAST_SENDER	N/A
610.649	SLOW_SENDER4	N/A
611.439	FAST_SENDER	N/A
613.439	FAST_SENDER	N/A
614.344	SLOW_SENDER2	N/A
614.692	SLOW_SENDER1	N/A
615.102	RECEIVER	SLOW_SENDER2
615.439	FAST_SENDER	N/A
615.452	SLOW_SENDER3	N/A
617.649	SLOW_SENDER4	N/A
621.166	RECEIVER	FAST_SENDER
622.452	SLOW_SENDER3	N/A
622.512	SLOW_SENDER2	N/A
623.213	RECEIVER	SLOW_SENDER3
623.575	FAST_SENDER	N/A
624.649	SLOW_SENDER4	N/A
625.397	RECEIVER	SLOW_SENDER4
625.575	FAST_SENDER	N/A
627.491	RECEIVER	SLOW_SENDER2
628.298	FAST_SENDER	N/A
630.298	FAST_SENDER	N/A
630.654	SLOW_SENDER3	N/A
632.298	FAST_SENDER	N/A
632.834	SLOW_SENDER4	N/A
634.298	FAST_SENDER	N/A
634.891	SLOW_SENDER2	N/A
635.624	RECEIVER	SLOW_SENDER2
636.298	FAST_SENDER	N/A
637.654	SLOW_SENDER3	N/A
638.298	FAST_SENDER	N/A
639.834	SLOW_SENDER4	N/A
640.298	FAST_SENDER	N/A
642.298	FAST_SENDER	N/A
643.024	SLOW_SENDER2	N/A
644.654	SLOW_SENDER3	N/A
645.426	RECEIVER	SLOW_SENDER3
646.834	SLOW_SENDER4	N/A
647.593	RECEIVER	SLOW_SENDER4
652.852	RECEIVER	FAST_SENDER
652.873	SLOW_SENDER3	N/A
653.671	RECEIVER	SLOW_SENDER3
655.252	FAST_SENDER	N/A
660.888	RECEIVER	FAST_SENDER
661.112	SLOW_SENDER3	N/A
663.290	FAST_SENDER	N/A
668.705	RECEIVER	FAST_SENDER
671.146	FAST_SENDER	N/A
673.146	FAST_SENDER	N/A
675.146	FAST_SENDER	N/A
677.146	FAST_SENDER	N/A
679.146	FAST_SENDER	N/A
681.146	FAST_SENDER	N/A
683.146	FAST_SENDER	N/A
685.146	FAST_SENDER	N/A
691.116	RECEIVER	FAST_SENDER
693.528	FAST_SENDER	N/A
699.541	RECEIVER	FAST_SENDER
701.948	FAST_SENDER	N/A
708.118	RECEIVER	FAST_SENDER
710.567	FAST_SENDER	N/A
716.180	RECEIVER	FAST_SENDER
718.585	FAST_SENDER	N/A
724.812	RECEIVER	FAST_SENDER
727.230	FAST_SENDER	N/A
733.383	RECEIVER	FAST_SENDER
735.797	FAST_SENDER	N/A
740.790	SLOW_SENDER5	N/A
741.899	RECEIVER	FAST_SENDER
744.338	FAST_SENDER	N/A
747.117	RECEIVER	SLOW_SENDER5
750.416	RECEIVER	FAST_SENDER
752.549	SLOW_SENDER5	N/A
752.837	FAST_SENDER	N/A
753.297	RECEIVER	SLOW_SENDER5
758.723	SLOW_SENDER5	N/A
758.816	RECEIVER	FAST_SENDER
759.480	RECEIVER	SLOW_SENDER5
761.248	FAST_SENDER	N/A
766.819	RECEIVER	FAST_SENDER
766.930	SLOW_SENDER5	N/A
767.675	RECEIVER	SLOW_SENDER5
769.258	FAST_SENDER	N/A
775.726	RECEIVER	FAST_SENDER
778.175	FAST_SENDER	N/A
778.562	SLOW_SENDER5	N/A
779.330	RECEIVER	SLOW_SENDER5
780.175	FAST_SENDER	N/A
780.810	SLOW_SENDER1	N/A
782.175	FAST_SENDER	N/A
784.175	FAST_SENDER	N/A
786.175	FAST_SENDER	N/A
786.491	RECEIVER	SLOW_SENDER1
786.758	SLOW_SENDER5	N/A
787.502	RECEIVER	SLOW_SENDER5
788.175	FAST_SENDER	N/A
790.175	FAST_SENDER	N/A
791.916	SLOW_SENDER1	N/A
792.175	FAST_SENDER	N/A
792.644	RECEIVER	SLOW_SENDER1
797.973	RECEIVER	FAST_SENDER
798.052	SLOW_SENDER1	N/A
798.816	RECEIVER	SLOW_SENDER1
799.360	SLOW_SENDER2	N/A
800.381	FAST_SENDER	N/A
805.154	RECEIVER	SLOW_SENDER2
806.054	RECEIVER	FAST_SENDER
806.251	SLOW_SENDER1	N/A
807.008	RECEIVER	SLOW_SENDER1
810.584	SLOW_SENDER2	N/A
811.341	RECEIVER	SLOW_SENDER2
813.228	FAST_SENDER	N/A
813.370	SLOW_SENDER4	N/A
814.440	SLOW_SENDER1	N/A
815.215	RECEIVER	SLOW_SENDER1
816.789	SLOW_SENDER2	N/A
817.551	RECEIVER	SLOW_SENDER2
819.140	RECEIVER	FAST_SENDER
821.569	FAST_SENDER	N/A
822.638	SLOW_SENDER1	N/A
823.353	RECEIVER	SLOW_SENDER1
824.952	SLOW_SENDER2	N/A
826.787	SLOW_SENDER4	N/A
826.950	SLOW_SENDER3	N/A
827.497	RECEIVER	FAST_SENDER
829.952	SLOW_SENDER2	N/A
830.774	SLOW_SENDER1	N/A
831.074	RECEIVER	SLOW_SENDER4
831.917	FAST_SENDER	N/A
832.938	RECEIVER	SLOW_SENDER3
833.917	FAST_SENDER	N/A
834.952	SLOW_SENDER2	N/A
835.917	FAST_SENDER	N/A
837.774	SLOW_SENDER1	N/A
837.917	FAST_SENDER	N/A
838.366	SLOW_SENDER3	N/A
838.485	SLOW_SENDER4	N/A
839.296	RECEIVER	SLOW_SENDER4
839.917	FAST_SENDER	N/A
839.952	SLOW_SENDER2	N/A
841.917	FAST_SENDER	N/A
843.366	SLOW_SENDER3	N/A
843.917	FAST_SENDER	N/A
844.774	SLOW_SENDER1	N/A
844.952	SLOW_SENDER2	N/A
845.568	RECEIVER	SLOW_SENDER1
845.917	FAST_SENDER	N/A
846.729	SLOW_SENDER4	N/A
847.491	RECEIVER	SLOW_SENDER4
848.366	SLOW_SENDER3	N/A
851.445	RECEIVER	SLOW_SENDER2
852.201	RECEIVER	FAST_SENDER
852.978	SLOW_SENDER1	N/A
853.366	SLOW_SENDER3	N/A
854.617	FAST_SENDER	N/A
855.366	SLOW_SENDER3	N/A
856.617	FAST_SENDER	N/A
857.366	SLOW_SENDER3	N/A
858.617	FAST_SENDER	N/A
858.877	SLOW_SENDER2	N/A
859.366	SLOW_SENDER3	N/A
859.595	RECEIVER	SLOW_SENDER2
859.978	SLOW_SENDER1	N/A
860.617	FAST_SENDER	N/A
863.238	RECEIVER	SLOW_SENDER3
863.862	FAST_SENDER	N/A
865.862	FAST_SENDER	N/A
866.978	SLOW_SENDER1	N/A
866.997	SLOW_SENDER2	N/A
867.862	FAST_SENDER	N/A
869.862	FAST_SENDER	N/A
870.668	SLOW_SENDER3	N/A
871.454	RECEIVER	SLOW_SENDER3
871.862	FAST_SENDER	N/A
873.978	SLOW_SENDER1	N/A
873.997	SLOW_SENDER2	N/A
875.118	FAST_SENDER	N/A
877.118	FAST_SENDER	N/A
879.118	FAST_SENDER	N/A
880.978	SLOW_SENDER1	N/A
880.997	SLOW_SENDER2	N/A
881.118	FAST_SENDER	N/A
883.118	FAST_SENDER	N/A
885.118	FAST_SENDER	N/A
887.118	FAST_SENDER	N/A
887.978	SLOW_SENDER1	N/A
887.997	SLOW_SENDER2	N/A
889.118	FAST_SENDER	N/A
889.285	RECEIVER	SLOW_SENDER2
893.198	RECEIVER	SLOW_SENDER1
895.152	RECEIVER	FAST_SENDER
896.719	SLOW_SENDER2	N/A
897.600	FAST_SENDER	N/A
899.600	FAST_SENDER	N/A
900.605	SLOW_SENDER1	N/A
901.390	RECEIVER	SLOW_SENDER1
901.600	FAST_SENDER	N/A
903.600	FAST_SENDER	N/A
903.719	SLOW_SENDER2	N/A
905.600	FAST_SENDER	N/A
907.600	FAST_SENDER	N/A
908.830	SLOW_SENDER1	N/A
909.600	FAST_SENDER	N/A
909.636	RECEIVER	SLOW_SENDER1
910.719	SLOW_SENDER2	N/A
911.485	RECEIVER	SLOW_SENDER2
911.600	FAST_SENDER	N/A
917.053	SLOW_SENDER1	N/A
917.333	RECEIVER	FAST_SENDER
918.902	SLOW_SENDER2	N/A
919.667	RECEIVER	SLOW_SENDER2
919.760	FAST_SENDER	N/A
925.485	RECEIVER	FAST_SENDER
927.082	SLOW_SENDER2	N/A
927.848	RECEIVER	SLOW_SENDER2
927.886	FAST_SENDER	N/A
933.527	RECEIVER	FAST_SENDER
935.295	SLOW_SENDER2	N/A
935.956	FAST_SENDER	N/A
936.109	RECEIVER	SLOW_SENDER2
942.073	RECEIVER	FAST_SENDER
944.507	FAST_SENDER	N/A
950.553	RECEIVER	FAST_SENDER
950.980	SLOW_SENDER5	N/A
953.001	FAST_SENDER	N/A
955.816	RECEIVER	SLOW_SENDER5
958.562	RECEIVER	FAST_SENDER
961.006	FAST_SENDER	N/A
961.265	SLOW_SENDER5	N/A
962.006	RECEIVER	SLOW_SENDER5
966.864	RECEIVER	FAST_SENDER
967.406	SLOW_SENDER5	N/A
968.118	RECEIVER	SLOW_SENDER5
969.286	FAST_SENDER	N/A
975.543	SLOW_SENDER5	N/A
976.340	RECEIVER	SLOW_SENDER5
979.939	RECEIVER	FAST_SENDER
982.370	FAST_SENDER	N/A
983.764	SLOW_SENDER5	N/A
984.506	RECEIVER	SLOW_SENDER5
988.759	RECEIVER	FAST_SENDER
991.926	SLOW_SENDER5	N/A
992.718	RECEIVER	SLOW_SENDER5
995.305	FAST_SENDER	N/A
1000.160	SLOW_SENDER5	N/A
1000.941	RECEIVER	SLOW_SENDER5
1006.243	RECEIVER	FAST_SENDER
1008.660	FAST_SENDER	N/A
1010.660	FAST_SENDER	N/A
1011.090	SLOW_SENDER4	N/A
1012.660	FAST_SENDER	N/A
1014.660	FAST_SENDER	N/A
1016.660	FAST_SENDER	N/A
1017.080	RECEIVER	SLOW_SENDER4
1018.660	FAST_SENDER	N/A
1020.660	FAST_SENDER	N/A
1022.486	SLOW_SENDER4	N/A
1022.660	FAST_SENDER	N/A
1023.285	RECEIVER	SLOW_SENDER4
1028.708	SLOW_SENDER4	N/A
1028.776	RECEIVER	FAST_SENDER
1029.470	RECEIVER	SLOW_SENDER4
1031.221	FAST_SENDER	N/A
1036.916	SLOW_SENDER4	N/A
1037.673	RECEIVER	SLOW_SENDER4
1039.640	SLOW_SENDER3	N/A
1042.742	RECEIVER	FAST_SENDER
1044.160	RECEIVER	SLOW_SENDER3
1045.085	SLOW_SENDER4	N/A
1045.186	FAST_SENDER	N/A
1045.901	RECEIVER	SLOW_SENDER4
1049.576	SLOW_SENDER3	N/A
1051.633	RECEIVER	FAST_SENDER
1053.347	SLOW_SENDER4	N/A
1053.936	RECEIVER	SLOW_SENDER3
1054.242	FAST_SENDER	N/A
1056.242	FAST_SENDER	N/A
1058.242	FAST_SENDER	N/A
1060.242	FAST_SENDER	N/A
1060.347	SLOW_SENDER4	N/A
1061.363	SLOW_SENDER3	N/A
1062.130	RECEIVER	SLOW_SENDER3
1062.242	FAST_SENDER	N/A
1064.242	FAST_SENDER	N/A
1066.242	FAST_SENDER	N/A
1067.347	SLOW_SENDER4	N/A
1068.109	RECEIVER	SLOW_SENDER4
1068.242	FAST_SENDER	N/A
1069.559	SLOW_SENDER3	N/A
1070.327	RECEIVER	SLOW_SENDER3
1073.310	SLOW_SENDER1	N/A
1074.014	RECEIVER	FAST_SENDER
1075.553	SLOW_SENDER4	N/A
1076.332	RECEIVER	SLOW_SENDER4
1076.464	FAST_SENDER	N/A
1077.736	SLOW_SENDER3	N/A
1078.505	RECEIVER	SLOW_SENDER1
1083.737	SLOW_SENDER4	N/A
1083.920	SLOW_SENDER1	N/A
1084.736	SLOW_SENDER3	N/A
1089.642	FAST_SENDER	N/A
1090.737	SLOW_SENDER4	N/A
1091.642	FAST_SENDER	N/A
1091.736	SLOW_SENDER3	N/A
1093.642	FAST_SENDER	N/A
1095.642	FAST_SENDER	N/A
1097.096	SLOW_SENDER1	N/A
1097.642	FAST_SENDER	N/A
1097.737	SLOW_SENDER4	N/A
1098.736	SLOW_SENDER3	N/A
1099.642	FAST_SENDER	N/A
1099.710	SLOW_SENDER2	N/A
1101.642	FAST_SENDER	N/A
1103.642	FAST_SENDER	N/A
1104.737	SLOW_SENDER4	N/A
1105.736	SLOW_SENDER3	N/A
1112.076	SLOW_SENDER2	N/A
1117.076	SLOW_SENDER2	N/A
1118.064	FAST_SENDER	N/A
1120.064	FAST_SENDER	N/A
1122.064	FAST_SENDER	N/A
1122.076	SLOW_SENDER2	N/A
1124.064	FAST_SENDER	N/A
1126.064	FAST_SENDER	N/A
1127.076	SLOW_SENDER2	N/A
1128.064	FAST_SENDER	N/A
1131.890	FAST_SENDER	N/A
1133.890	FAST_SENDER	N/A
1135.890	FAST_SENDER	N/A
1137.890	FAST_SENDER	N/A
1139.721	SLOW_SENDER2	N/A
1139.890	FAST_SENDER	N/A
1141.890	FAST_SENDER	N/A
1143.890	FAST_SENDER	N/A
1145.890	FAST_SENDER	N/A
1158.346	FAST_SENDER	N/A
1167.420	SLOW_SENDER5	N/A
1171.045	FAST_SENDER	N/A
1180.427	SLOW_SENDER5	N/A
1185.186	FAST_SENDER	N/A
1187.186	FAST_SENDER	N/A
1189.186	FAST_SENDER	N/A
1191.186	FAST_SENDER	N/A
1193.000	SLOW_SENDER5	N/A
1193.186	FAST_SENDER	N/A
1195.186	FAST_SENDER	N/A
1197.186	FAST_SENDER	N/A
1199.186	FAST_SENDER	N/A
1211.700	FAST_SENDER	N/A
1224.143	FAST_SENDER	N/A
1236.859	FAST_SENDER	N/A
1247.448	RECEIVER	FAST_SENDER
1249.895	FAST_SENDER	N/A
1250.641	RECEIVER	FAST_SENDER
1253.079	FAST_SENDER	N/A
1258.826	RECEIVER	FAST_SENDER
1261.250	FAST_SENDER	N/A
1261.770	SLOW_SENDER1	N/A
1262.033	RECEIVER	FAST_SENDER
1266.153	RECEIVER	SLOW_SENDER1
1271.585	SLOW_SENDER1	N/A
1273.530	SLOW_SENDER3	N/A
1273.807	FAST_SENDER	N/A
1274.130	RECEIVER	SLOW_SENDER1
1274.920	SLOW_SENDER4	N/A
1276.920	SLOW_SENDER4	N/A
1278.920	SLOW_SENDER4	N/A
1280.860	RECEIVER	SLOW_SENDER3
1280.920	SLOW_SENDER4	N/A
1282.920	SLOW_SENDER4	N/A
1283.602	SLOW_SENDER1	N/A
1284.308	RECEIVER	SLOW_SENDER1
1284.920	SLOW_SENDER4	N/A
1286.292	SLOW_SENDER3	N/A
1286.920	SLOW_SENDER4	N/A
1287.894	FAST_SENDER	N/A
1288.920	SLOW_SENDER4	N/A
1289.681	RECEIVER	SLOW_SENDER4
1289.894	FAST_SENDER	N/A
1291.292	SLOW_SENDER3	N/A
1291.751	SLOW_SENDER1	N/A
1291.894	FAST_SENDER	N/A
1292.120	SLOW_SENDER4	N/A
1292.533	RECEIVER	SLOW_SENDER1
1293.894	FAST_SENDER	N/A
1294.652	RECEIVER	SLOW_SENDER4
1296.292	SLOW_SENDER3	N/A
1296.786	FAST_SENDER	N/A
1298.786	FAST_SENDER	N/A
1300.054	SLOW_SENDER4	N/A
1300.786	FAST_SENDER	N/A
1301.292	SLOW_SENDER3	N/A
1302.054	SLOW_SENDER4	N/A
1302.786	FAST_SENDER	N/A
1304.054	SLOW_SENDER4	N/A
1304.786	FAST_SENDER	N/A
1305.460	SLOW_SENDER2	N/A
1306.054	SLOW_SENDER4	N/A
1306.292	SLOW_SENDER3	N/A
1306.786	FAST_SENDER	N/A
1308.054	SLOW_SENDER4	N/A
1308.786	FAST_SENDER	N/A
1310.054	SLOW_SENDER4	N/A
1310.786	FAST_SENDER	N/A
1311.292	SLOW_SENDER3	N/A
1311.362	RECEIVER	SLOW_SENDER2
1312.054	SLOW_SENDER4	N/A
1313.399	RECEIVER	SLOW_SENDER3
1316.365	RECEIVER	SLOW_SENDER4
1316.767	SLOW_SENDER2	N/A
1320.821	SLOW_SENDER3	N/A
1321.164	RECEIVER	FAST_SENDER
1321.767	SLOW_SENDER2	N/A
1323.592	FAST_SENDER	N/A
1323.796	SLOW_SENDER4	N/A
1324.574	RECEIVER	SLOW_SENDER4
1325.592	FAST_SENDER	N/A
1325.821	SLOW_SENDER3	N/A
1326.767	SLOW_SENDER2	N/A
1327.592	FAST_SENDER	N/A
1329.592	FAST_SENDER	N/A
1330.821	SLOW_SENDER3	N/A
1331.586	RECEIVER	SLOW_SENDER3
1331.592	FAST_SENDER	N/A
1331.767	SLOW_SENDER2	N/A
1331.982	SLOW_SENDER4	N/A
1332.585	RECEIVER	SLOW_SENDER2
1333.310	RECEIVER	SLOW_SENDER4
1333.592	FAST_SENDER	N/A
1335.592	FAST_SENDER	N/A
1337.592	FAST_SENDER	N/A
1338.016	SLOW_SENDER2	N/A
1338.796	RECEIVER	SLOW_SENDER2
1338.999	SLOW_SENDER3	N/A
1339.725	RECEIVER	SLOW_SENDER3
1340.736	SLOW_SENDER4	N/A
1341.475	RECEIVER	SLOW_SENDER4
1343.502	RECEIVER	FAST_SENDER
1344.205	SLOW_SENDER2	N/A
1348.925	SLOW_SENDER4	N/A
1349.205	SLOW_SENDER2	N/A
1350.334	FAST_SENDER	N/A
1352.334	FAST_SENDER	N/A
1352.960	SLOW_SENDER3	N/A
1353.730	RECEIVER	SLOW_SENDER3
1354.205	SLOW_SENDER2	N/A
1354.334	FAST_SENDER	N/A
1355.925	SLOW_SENDER4	N/A
1356.334	FAST_SENDER	N/A
1357.370	SLOW_SENDER5	N/A
1358.334	FAST_SENDER	N/A
1359.205	SLOW_SENDER2	N/A
1360.334	FAST_SENDER	N/A
1360.500	RECEIVER	SLOW_SENDER2
1361.849	RECEIVER	SLOW_SENDER5
1362.334	FAST_SENDER	N/A
1362.925	SLOW_SENDER4	N/A
1364.334	FAST_SENDER	N/A
1365.948	SLOW_SENDER2	N/A
1366.895	RECEIVER	SLOW_SENDER4
1367.265	SLOW_SENDER5	N/A
1370.273	RECEIVER	FAST_SENDER
1370.948	SLOW_SENDER2	N/A
1372.265	SLOW_SENDER5	N/A
1372.722	FAST_SENDER	N/A
1374.722	FAST_SENDER	N/A
1375.948	SLOW_SENDER2	N/A
1376.722	FAST_SENDER	N/A
1377.265	SLOW_SENDER5	N/A
1378.722	FAST_SENDER	N/A
1380.722	FAST_SENDER	N/A
1380.948	SLOW_SENDER2	N/A
1381.685	RECEIVER	SLOW_SENDER2
1382.265	SLOW_SENDER5	N/A
1382.722	FAST_SENDER	N/A
1383.044	RECEIVER	SLOW_SENDER5
1384.722	FAST_SENDER	N/A
1386.722	FAST_SENDER	N/A
1387.130	SLOW_SENDER2	N/A
1387.891	RECEIVER	SLOW_SENDER2
1388.444	SLOW_SENDER5	N/A
1389.224	RECEIVER	SLOW_SENDER5
1393.233	RECEIVER	FAST_SENDER
1394.643	SLOW_SENDER5	N/A
1395.340	SLOW_SENDER2	N/A
1395.436	RECEIVER	SLOW_SENDER5
1395.645	FAST_SENDER	N/A
1396.109	RECEIVER	SLOW_SENDER2
1402.096	RECEIVER	FAST_SENDER
1403.520	SLOW_SENDER2	N/A
1404.502	FAST_SENDER	N/A
1406.502	FAST_SENDER	N/A
1406.515	SLOW_SENDER5	N/A
1407.254	RECEIVER	SLOW_SENDER5
1408.502	FAST_SENDER	N/A
1410.502	FAST_SENDER	N/A
1410.520	SLOW_SENDER2	N/A
1412.502	FAST_SENDER	N/A
1414.502	FAST_SENDER	N/A
1414.694	SLOW_SENDER5	N/A
1415.501	RECEIVER	SLOW_SENDER5
1416.502	FAST_SENDER	N/A
1417.520	SLOW_SENDER2	N/A
1418.279	RECEIVER	SLOW_SENDER2
1418.502	FAST_SENDER	N/A
1422.903	SLOW_SENDER5	N/A
1423.690	RECEIVER	SLOW_SENDER5
1425.706	SLOW_SENDER2	N/A
1426.484	RECEIVER	SLOW_SENDER2
1429.344	RECEIVER	FAST_SENDER
1431.706	FAST_SENDER	N/A
1433.706	FAST_SENDER	N/A
1435.706	FAST_SENDER	N/A
1437.706	FAST_SENDER	N/A
1439.706	FAST_SENDER	N/A
1441.706	FAST_SENDER	N/A
1443.706	FAST_SENDER	N/A
1445.706	FAST_SENDER	N/A
1451.449	RECEIVER	FAST_SENDER
1453.855	FAST_SENDER	N/A
1459.454	RECEIVER	FAST_SENDER
1459.650	SLOW_SENDER1	N/A
1461.900	FAST_SENDER	N/A
1465.279	RECEIVER	SLOW_SENDER1
1467.521	RECEIVER	FAST_SENDER
1469.963	FAST_SENDER	N/A
1470.713	SLOW_SENDER1	N/A
1471.484	RECEIVER	SLOW_SENDER1
1476.078	RECEIVER	FAST_SENDER
1476.922	SLOW_SENDER1	N/A
1477.654	RECEIVER	SLOW_SENDER1
1478.510	FAST_SENDER	N/A
1484.304	RECEIVER	FAST_SENDER
1485.065	SLOW_SENDER1	N/A
1485.791	RECEIVER	SLOW_SENDER1
1486.730	FAST_SENDER	N/A
1492.440	RECEIVER	FAST_SENDER
1493.195	SLOW_SENDER1	N/A
1493.964	RECEIVER	SLOW_SENDER1
1494.888	FAST_SENDER	N/A
1500.900	RECEIVER	FAST_SENDER
1501.389	SLOW_SENDER1	N/A
1503.336	FAST_SENDER	N/A
1505.885	RECEIVER	SLOW_SENDER1
1509.294	RECEIVER	FAST_SENDER
1511.696	FAST_SENDER	N/A
1513.312	SLOW_SENDER1	N/A
1513.696	FAST_SENDER	N/A
1514.088	RECEIVER	SLOW_SENDER1
1515.696	FAST_SENDER	N/A
1517.020	SLOW_SENDER3	N/A
1517.696	FAST_SENDER	N/A
1519.696	FAST_SENDER	N/A
1521.696	FAST_SENDER	N/A
1522.933	RECEIVER	SLOW_SENDER3
1523.696	FAST_SENDER	N/A
1525.696	FAST_SENDER	N/A
1528.336	SLOW_SENDER3	N/A
1529.091	RECEIVER	SLOW_SENDER3
1530.460	SLOW_SENDER4	N/A
1531.456	RECEIVER	FAST_SENDER
1533.867	FAST_SENDER	N/A
1534.497	SLOW_SENDER3	N/A
1535.276	RECEIVER	SLOW_SENDER3
1536.637	RECEIVER	SLOW_SENDER4
1539.719	RECEIVER	FAST_SENDER
1542.059	SLOW_SENDER4	N/A
1542.140	FAST_SENDER	N/A
1542.680	SLOW_SENDER3	N/A
1542.851	RECEIVER	SLOW_SENDER4
1546.721	RECEIVER	SLOW_SENDER3
1548.275	SLOW_SENDER4	N/A
1549.035	RECEIVER	FAST_SENDER
1551.441	FAST_SENDER	N/A
1553.275	SLOW_SENDER4	N/A
1553.441	FAST_SENDER	N/A
1554.126	SLOW_SENDER3	N/A
1554.889	RECEIVER	SLOW_SENDER3
1555.441	FAST_SENDER	N/A
1557.441	FAST_SENDER	N/A
1558.275	SLOW_SENDER4	N/A
1559.441	FAST_SENDER	N/A
1561.441	FAST_SENDER	N/A
1562.293	SLOW_SENDER3	N/A
1563.020	RECEIVER	SLOW_SENDER3
1563.275	SLOW_SENDER4	N/A
1563.441	FAST_SENDER	N/A
1564.053	RECEIVER	SLOW_SENDER4
1565.441	FAST_SENDER	N/A
1569.486	SLOW_SENDER4	N/A
1570.257	RECEIVER	SLOW_SENDER4
1571.619	RECEIVER	FAST_SENDER
1574.032	FAST_SENDER	N/A
1577.672	SLOW_SENDER4	N/A
1578.458	RECEIVER	SLOW_SENDER4
1580.166	RECEIVER	FAST_SENDER
1582.590	FAST_SENDER	N/A
1585.866	SLOW_SENDER4	N/A
1587.260	SLOW_SENDER5	N/A
1588.490	RECEIVER	FAST_SENDER
1590.824	RECEIVER	SLOW_SENDER4
1591.078	FAST_SENDER	N/A
1593.078	FAST_SENDER	N/A
1593.471	RECEIVER	SLOW_SENDER5
1594.540	SLOW_SENDER2	N/A
1595.078	FAST_SENDER	N/A
1597.078	FAST_SENDER	N/A
1598.235	SLOW_SENDER4	N/A
1598.882	SLOW_SENDER5	N/A
1598.988	RECEIVER	SLOW_SENDER4
1599.078	FAST_SENDER	N/A
1600.392	RECEIVER	SLOW_SENDER2
1601.078	FAST_SENDER	N/A
1603.078	FAST_SENDER	N/A
1603.882	SLOW_SENDER5	N/A
1605.078	FAST_SENDER	N/A
1605.812	SLOW_SENDER2	N/A
1606.425	SLOW_SENDER4	N/A
1606.571	RECEIVER	SLOW_SENDER2
1608.882	SLOW_SENDER5	N/A
1611.131	RECEIVER	FAST_SENDER
1611.989	SLOW_SENDER2	N/A
1612.740	RECEIVER	SLOW_SENDER2
1613.562	FAST_SENDER	N/A
1613.882	SLOW_SENDER5	N/A
1617.885	RECEIVER	SLOW_SENDER5
1619.337	RECEIVER	FAST_SENDER
1620.170	SLOW_SENDER2	N/A
1621.752	FAST_SENDER	N/A
1623.752	FAST_SENDER	N/A
1625.170	SLOW_SENDER2	N/A
1625.334	SLOW_SENDER5	N/A
1625.752	FAST_SENDER	N/A
1626.044	RECEIVER	SLOW_SENDER5
1627.752	FAST_SENDER	N/A
1629.752	FAST_SENDER	N/A
1630.170	SLOW_SENDER2	N/A
1630.989	RECEIVER	SLOW_SENDER2
1631.752	FAST_SENDER	N/A
1633.459	SLOW_SENDER5	N/A
1633.752	FAST_SENDER	N/A
1634.191	RECEIVER	SLOW_SENDER5
1635.752	FAST_SENDER	N/A
1638.420	SLOW_SENDER2	N/A
1639.191	RECEIVER	SLOW_SENDER2
1641.638	SLOW_SENDER5	N/A
1642.097	RECEIVER	FAST_SENDER
1646.199	FAST_SENDER	N/A
1646.621	SLOW_SENDER2	N/A
1648.199	FAST_SENDER	N/A
1650.199	FAST_SENDER	N/A
1652.199	FAST_SENDER	N/A
1653.621	SLOW_SENDER2	N/A
1654.199	FAST_SENDER	N/A
1656.199	FAST_SENDER	N/A
1658.199	FAST_SENDER	N/A
1660.199	FAST_SENDER	N/A
1660.621	SLOW_SENDER2	N/A
1661.379	RECEIVER	SLOW_SENDER2
1666.428	RECEIVER	FAST_SENDER
1668.818	SLOW_SENDER2	N/A
1668.848	FAST_SENDER	N/A
1669.571	RECEIVER	SLOW_SENDER2
1675.302	RECEIVER	FAST_SENDER
1676.972	SLOW_SENDER2	N/A
1677.729	RECEIVER	SLOW_SENDER2
1677.736	FAST_SENDER	N/A
1677.860	SLOW_SENDER1	N/A
1684.193	RECEIVER	SLOW_SENDER1
1685.172	SLOW_SENDER2	N/A
1691.122	FAST_SENDER	N/A
1691.641	SLOW_SENDER1	N/A
1692.172	SLOW_SENDER2	N/A
1692.444	RECEIVER	SLOW_SENDER1
1693.122	FAST_SENDER	N/A
1695.122	FAST_SENDER	N/A
1697.122	FAST_SENDER	N/A
1699.122	FAST_SENDER	N/A
1699.172	SLOW_SENDER2	N/A
1699.883	SLOW_SENDER1	N/A
1699.990	RECEIVER	SLOW_SENDER2
1701.122	FAST_SENDER	N/A
1704.308	FAST_SENDER	N/A
1706.308	FAST_SENDER	N/A
1707.438	SLOW_SENDER2	N/A
1708.308	FAST_SENDER	N/A
1710.308	FAST_SENDER	N/A
1712.308	FAST_SENDER	N/A
1714.308	FAST_SENDER	N/A
1714.438	SLOW_SENDER2	N/A
1716.308	FAST_SENDER	N/A
1718.308	FAST_SENDER	N/A
1721.438	SLOW_SENDER2	N/A
1722.244	RECEIVER	SLOW_SENDER2
1724.126	RECEIVER	FAST_SENDER
1726.575	FAST_SENDER	N/A
1726.870	SLOW_SENDER3	N/A
1729.693	SLOW_SENDER2	N/A
1732.677	RECEIVER	FAST_SENDER
1739.807	FAST_SENDER	N/A
1741.798	SLOW_SENDER3	N/A
1741.807	FAST_SENDER	N/A
1743.807	FAST_SENDER	N/A
1746.466	FAST_SENDER	N/A
1748.466	FAST_SENDER	N/A
1750.466	FAST_SENDER	N/A
1752.466	FAST_SENDER	N/A
1754.466	FAST_SENDER	N/A
1754.741	SLOW_SENDER3	N/A
1756.466	FAST_SENDER	N/A
1758.466	FAST_SENDER	N/A
1760.466	FAST_SENDER	N/A
1762.590	SLOW_SENDER4	N/A
1773.096	FAST_SENDER	N/A
1776.962	SLOW_SENDER4	N/A
1785.403	FAST_SENDER	N/A
1787.403	FAST_SENDER	N/A
1789.403	FAST_SENDER	N/A
1789.699	SLOW_SENDER4	N/A
1791.403	FAST_SENDER	N/A
1793.403	FAST_SENDER	N/A
1795.403	FAST_SENDER	N/A
1797.403	FAST_SENDER	N/A
1799.403	FAST_SENDER	N/A
1808.660	SLOW_SENDER5	N/A
1811.812	FAST_SENDER	N/A
1823.318	SLOW_SENDER5	N/A
1824.382	FAST_SENDER	N/A
1836.052	SLOW_SENDER5	N/A
1837.113	FAST_SENDER	N/A
1839.113	FAST_SENDER	N/A
1841.113	FAST_SENDER	N/A
1843.113	FAST_SENDER	N/A
1845.113	FAST_SENDER	N/A
1847.113	FAST_SENDER	N/A
1849.113	FAST_SENDER	N/A
1851.113	FAST_SENDER	N/A
1863.308	FAST_SENDER	N/A
1868.730	SLOW_SENDER1	N/A
1875.836	FAST_SENDER	N/A
1881.517	SLOW_SENDER1	N/A
1889.357	FAST_SENDER	N/A
1891.357	FAST_SENDER	N/A
1893.357	FAST_SENDER	N/A
1894.491	SLOW_SENDER1	N/A
1895.357	FAST_SENDER	N/A
1896.640	SLOW_SENDER2	N/A
1897.357	FAST_SENDER	N/A
1899.357	FAST_SENDER	N/A
1901.357	FAST_SENDER	N/A
1902.729	RECEIVER	SLOW_SENDER2
1903.357	FAST_SENDER	N/A
1904.132	RECEIVER	FAST_SENDER
1906.566	FAST_SENDER	N/A
1908.161	SLOW_SENDER2	N/A
1909.464	RECEIVER	SLOW_SENDER2
1914.912	SLOW_SENDER2	N/A
1917.322	RECEIVER	SLOW_SENDER2
1918.900	SLOW_SENDER3	N/A
1919.191	FAST_SENDER	N/A
1923.025	RECEIVER	SLOW_SENDER3
1924.766	SLOW_SENDER2	N/A
1927.224	RECEIVER	SLOW_SENDER2
1928.466	SLOW_SENDER3	N/A
1929.248	RECEIVER	SLOW_SENDER3
1932.394	FAST_SENDER	N/A
1933.197	RECEIVER	FAST_SENDER
1934.649	SLOW_SENDER2	N/A
1934.683	SLOW_SENDER3	N/A
1935.387	RECEIVER	SLOW_SENDER2
1935.604	FAST_SENDER	N/A
1936.369	RECEIVER	FAST_SENDER
1939.330	RECEIVER	SLOW_SENDER3
1939.973	FAST_SENDER	N/A
1941.973	FAST_SENDER	N/A
1942.800	SLOW_SENDER2	N/A
1943.973	FAST_SENDER	N/A
1945.973	FAST_SENDER	N/A
1946.738	SLOW_SENDER3	N/A
1947.973	FAST_SENDER	N/A
1948.903	RECEIVER	SLOW_SENDER3
1949.800	SLOW_SENDER2	N/A
1949.973	FAST_SENDER	N/A
1951.973	FAST_SENDER	N/A
1953.973	FAST_SENDER	N/A
1954.190	SLOW_SENDER4	N/A
1956.329	SLOW_SENDER3	N/A
1956.800	SLOW_SENDER2	N/A
1957.105	RECEIVER	SLOW_SENDER3
1959.259	RECEIVER	SLOW_SENDER2
1960.508	RECEIVER	FAST_SENDER
1962.912	FAST_SENDER	N/A
1963.666	RECEIVER	FAST_SENDER
1966.095	FAST_SENDER	N/A
1966.209	SLOW_SENDER4	N/A
1967.546	RECEIVER	SLOW_SENDER4
1968.366	RECEIVER	FAST_SENDER
1970.772	FAST_SENDER	N/A
1974.946	SLOW_SENDER4	N/A
1975.702	RECEIVER	SLOW_SENDER4
1983.104	SLOW_SENDER4	N/A
1983.548	FAST_SENDER	N/A
1984.279	RECEIVER	FAST_SENDER
1987.330	RECEIVER	SLOW_SENDER4
1988.121	FAST_SENDER	N/A
1990.121	FAST_SENDER	N/A
1992.121	FAST_SENDER	N/A
1994.121	FAST_SENDER	N/A
1994.778	SLOW_SENDER4	N/A
1996.121	FAST_SENDER	N/A
1998.121	FAST_SENDER	N/A
2000.121	FAST_SENDER	N/A
2000.200	SLOW_SENDER5	N/A
2000.989	RECEIVER	SLOW_SENDER5
2002.121	FAST_SENDER	N/A
2003.423	SLOW_SENDER5	N/A
2007.683	RECEIVER	SLOW_SENDER5
2013.087	SLOW_SENDER5	N/A
2015.299	FAST_SENDER	N/A
2015.540	RECEIVER	SLOW_SENDER5
2017.299	FAST_SENDER	N/A
2019.299	FAST_SENDER	N/A
2021.299	FAST_SENDER	N/A
2022.958	SLOW_SENDER5	N/A
2023.299	FAST_SENDER	N/A
2023.727	RECEIVER	SLOW_SENDER5
2025.299	FAST_SENDER	N/A
2027.299	FAST_SENDER	N/A
2029.299	FAST_SENDER	N/A
2030.053	RECEIVER	FAST_SENDER
2031.159	SLOW_SENDER5	N/A
2031.946	RECEIVER	SLOW_SENDER5
2032.465	FAST_SENDER	N/A
2033.194	RECEIVER	FAST_SENDER
2035.621	FAST_SENDER	N/A
2039.395	SLOW_SENDER5	N/A
2040.145	RECEIVER	SLOW_SENDER5
2047.587	SLOW_SENDER5	N/A
2048.215	FAST_SENDER	N/A
2050.397	RECEIVER	FAST_SENDER
2052.842	FAST_SENDER	N/A
2058.847	RECEIVER	FAST_SENDER
2058.900	SLOW_SENDER1	N/A
2059.654	RECEIVER	SLOW_SENDER1
2061.247	FAST_SENDER	N/A
2062.097	SLOW_SENDER1	N/A
2066.174	RECEIVER	SLOW_SENDER1
2067.166	RECEIVER	FAST_SENDER
2074.696	SLOW_SENDER1	N/A
2074.813	FAST_SENDER	N/A
2075.462	RECEIVER	SLOW_SENDER1
2076.813	FAST_SENDER	N/A
2078.813	FAST_SENDER	N/A
2080.813	FAST_SENDER	N/A
2082.813	FAST_SENDER	N/A
2082.901	SLOW_SENDER1	N/A
2083.674	RECEIVER	SLOW_SENDER1
2084.813	FAST_SENDER	N/A
2086.813	FAST_SENDER	N/A
2088.813	FAST_SENDER	N/A
2091.108	SLOW_SENDER1	N/A
2091.850	RECEIVER	SLOW_SENDER1
2095.109	RECEIVER	FAST_SENDER
2097.514	FAST_SENDER	N/A
2099.288	SLOW_SENDER1	N/A
2100.032	RECEIVER	SLOW_SENDER1
2103.457	RECEIVER	FAST_SENDER
2105.858	FAST_SENDER	N/A
2107.438	SLOW_SENDER1	N/A
2108.228	RECEIVER	SLOW_SENDER1
2112.584	RECEIVER	FAST_SENDER
2115.021	FAST_SENDER	N/A
2115.656	SLOW_SENDER1	N/A
2116.414	RECEIVER	SLOW_SENDER1
2120.690	SLOW_SENDER3	N/A
2121.059	RECEIVER	FAST_SENDER
2122.740	SLOW_SENDER2	N/A
2128.255	RECEIVER	SLOW_SENDER2
2128.901	FAST_SENDER	N/A
2133.668	SLOW_SENDER2	N/A
2133.698	SLOW_SENDER3	N/A
2134.427	RECEIVER	SLOW_SENDER2
2139.061	RECEIVER	FAST_SENDER
2139.848	SLOW_SENDER2	N/A
2140.134	RECEIVER	SLOW_SENDER3
2141.495	FAST_SENDER	N/A
2143.495	FAST_SENDER	N/A
2144.848	SLOW_SENDER2	N/A
2145.495	FAST_SENDER	N/A
2147.495	FAST_SENDER	N/A
2147.563	SLOW_SENDER3	N/A
2148.333	RECEIVER	SLOW_SENDER3
2149.495	FAST_SENDER	N/A
2149.848	SLOW_SENDER2	N/A
2151.495	FAST_SENDER	N/A
2153.495	FAST_SENDER	N/A
2154.848	SLOW_SENDER2	N/A
2155.495	FAST_SENDER	N/A
2155.638	RECEIVER	SLOW_SENDER2
2159.090	SLOW_SENDER4	N/A
2161.040	SLOW_SENDER2	N/A
2161.822	RECEIVER	SLOW_SENDER2
2165.162	RECEIVER	SLOW_SENDER4
2167.145	RECEIVER	FAST_SENDER
2169.250	SLOW_SENDER2	N/A
2169.584	FAST_SENDER	N/A
2170.018	RECEIVER	SLOW_SENDER2
2170.586	SLOW_SENDER4	N/A
2171.295	RECEIVER	SLOW_SENDER4
2177.446	SLOW_SENDER2	N/A
2179.854	RECEIVER	FAST_SENDER
2182.271	FAST_SENDER	N/A
2184.271	FAST_SENDER	N/A
2184.446	SLOW_SENDER2	N/A
2184.713	SLOW_SENDER4	N/A
2185.483	RECEIVER	SLOW_SENDER4
2186.271	FAST_SENDER	N/A
2188.271	FAST_SENDER	N/A
2190.271	FAST_SENDER	N/A
2191.446	SLOW_SENDER2	N/A
2192.176	RECEIVER	SLOW_SENDER2
2192.271	FAST_SENDER	N/A
2192.915	SLOW_SENDER4	N/A
2193.667	RECEIVER	SLOW_SENDER4
2194.271	FAST_SENDER	N/A
2196.271	FAST_SENDER	N/A
2199.609	SLOW_SENDER2	N/A
2200.333	RECEIVER	SLOW_SENDER2
2201.105	SLOW_SENDER4	N/A
2201.884	RECEIVER	SLOW_SENDER4
2206.909	RECEIVER	FAST_SENDER
2207.783	SLOW_SENDER2	N/A
2208.538	RECEIVER	SLOW_SENDER2
2209.328	SLOW_SENDER4	N/A
2209.335	FAST_SENDER	N/A
2213.190	SLOW_SENDER5	N/A
2215.293	RECEIVER	FAST_SENDER
2215.985	SLOW_SENDER2	N/A
2216.764	RECEIVER	SLOW_SENDER2
2219.417	RECEIVER	SLOW_SENDER5
2223.234	FAST_SENDER	N/A
2224.209	SLOW_SENDER2	N/A
2224.823	SLOW_SENDER5	N/A
2228.899	RECEIVER	SLOW_SENDER5
2234.755	RECEIVER	FAST_SENDER
2236.340	SLOW_SENDER5	N/A
2237.101	RECEIVER	SLOW_SENDER5
2237.186	FAST_SENDER	N/A
2239.186	FAST_SENDER	N/A
2241.186	FAST_SENDER	N/A
2243.186	FAST_SENDER	N/A
2244.502	SLOW_SENDER5	N/A
2245.186	FAST_SENDER	N/A
2245.293	RECEIVER	SLOW_SENDER5
2247.186	FAST_SENDER	N/A
2249.186	FAST_SENDER	N/A
2251.186	FAST_SENDER	N/A
2252.736	SLOW_SENDER5	N/A
2254.055	RECEIVER	SLOW_SENDER5
2257.614	RECEIVER	FAST_SENDER
2260.052	FAST_SENDER	N/A
2261.456	SLOW_SENDER5	N/A
2262.246	RECEIVER	SLOW_SENDER5
2266.436	RECEIVER	FAST_SENDER
2268.852	FAST_SENDER	N/A
2274.665	RECEIVER	FAST_SENDER
2277.102	FAST_SENDER	N/A
2280.020	SLOW_SENDER1	N/A
2283.153	RECEIVER	FAST_SENDER
2285.590	FAST_SENDER	N/A
2285.793	RECEIVER	SLOW_SENDER1
2291.228	SLOW_SENDER1	N/A
2291.793	RECEIVER	FAST_SENDER
2295.601	RECEIVER	SLOW_SENDER1
2296.010	FAST_SENDER	N/A
2298.010	FAST_SENDER	N/A
2300.010	FAST_SENDER	N/A
2302.010	FAST_SENDER	N/A
2303.027	SLOW_SENDER1	N/A
2303.788	RECEIVER	SLOW_SENDER1
2304.010	FAST_SENDER	N/A
2306.010	FAST_SENDER	N/A
2308.010	FAST_SENDER	N/A
2310.010	FAST_SENDER	N/A
2311.215	SLOW_SENDER1	N/A
2311.890	SLOW_SENDER3	N/A
2311.930	RECEIVER	SLOW_SENDER1
2315.664	RECEIVER	FAST_SENDER
2318.080	FAST_SENDER	N/A
2319.367	SLOW_SENDER1	N/A
2320.134	RECEIVER	SLOW_SENDER1
2324.393	RECEIVER	FAST_SENDER
2325.157	SLOW_SENDER3	N/A
2325.890	RECEIVER	SLOW_SENDER3
2326.813	FAST_SENDER	N/A
2327.540	SLOW_SENDER1	N/A
2328.328	RECEIVER	SLOW_SENDER1
2332.866	RECEIVER	FAST_SENDER
2333.310	SLOW_SENDER3	N/A
2334.075	RECEIVER	SLOW_SENDER3
2335.288	FAST_SENDER	N/A
2335.758	SLOW_SENDER1	N/A
2336.558	RECEIVER	SLOW_SENDER1
2341.244	RECEIVER	FAST_SENDER
2341.509	SLOW_SENDER3	N/A
2342.271	RECEIVER	SLOW_SENDER3
2343.653	FAST_SENDER	N/A
2349.926	RECEIVER	FAST_SENDER
2352.363	FAST_SENDER	N/A
2352.672	SLOW_SENDER3	N/A
2353.470	RECEIVER	SLOW_SENDER3
2354.363	FAST_SENDER	N/A
2356.363	FAST_SENDER	N/A
2358.363	FAST_SENDER	N/A
2360.363	FAST_SENDER	N/A
2362.363	FAST_SENDER	N/A
2364.363	FAST_SENDER	N/A
2365.760	SLOW_SENDER4	N/A
2366.363	FAST_SENDER	N/A
2371.572	RECEIVER	SLOW_SENDER4
2376.235	RECEIVER	FAST_SENDER
2377.002	SLOW_SENDER4	N/A
2377.784	RECEIVER	SLOW_SENDER4
2378.662	FAST_SENDER	N/A
2383.227	SLOW_SENDER4	N/A
2384.021	RECEIVER	SLOW_SENDER4
2388.550	RECEIVER	FAST_SENDER
2390.670	SLOW_SENDER2	N/A
2390.951	FAST_SENDER	N/A
2391.441	SLOW_SENDER4	N/A
2392.204	RECEIVER	SLOW_SENDER4
2396.729	RECEIVER	SLOW_SENDER2
2399.634	SLOW_SENDER4	N/A
2400.422	RECEIVER	SLOW_SENDER4
2401.392	RECEIVER	FAST_SENDER
2402.130	SLOW_SENDER2	N/A
2402.877	RECEIVER	SLOW_SENDER2
2403.817	FAST_SENDER	N/A
2407.832	SLOW_SENDER4	N/A
2408.292	SLOW_SENDER2	N/A
2408.591	RECEIVER	SLOW_SENDER4
2409.828	RECEIVER	FAST_SENDER
2412.051	RECEIVER	SLOW_SENDER2
2417.701	FAST_SENDER	N/A
2419.462	SLOW_SENDER2	N/A
2419.701	FAST_SENDER	N/A
2421.701	FAST_SENDER	N/A
2423.701	FAST_SENDER	N/A
2425.701	FAST_SENDER	N/A
2425.910	SLOW_SENDER5	N/A
2426.462	SLOW_SENDER2	N/A
2427.701	FAST_SENDER	N/A
2429.701	FAST_SENDER	N/A
2431.701	FAST_SENDER	N/A
2431.757	RECEIVER	SLOW_SENDER5
2433.462	SLOW_SENDER2	N/A
2434.231	RECEIVER	SLOW_SENDER2
2437.165	SLOW_SENDER5	N/A
2437.835	RECEIVER	FAST_SENDER
2441.557	RECEIVER	SLOW_SENDER5
2441.645	SLOW_SENDER2	N/A
2442.155	FAST_SENDER	N/A
2444.155	FAST_SENDER	N/A
2446.155	FAST_SENDER	N/A
2448.155	FAST_SENDER	N/A
2448.645	SLOW_SENDER2	N/A
2448.977	SLOW_SENDER5	N/A
2449.788	RECEIVER	SLOW_SENDER5
2450.155	FAST_SENDER	N/A
2452.155	FAST_SENDER	N/A
2454.155	FAST_SENDER	N/A
2455.645	SLOW_SENDER2	N/A
2456.155	FAST_SENDER	N/A
2456.416	RECEIVER	SLOW_SENDER2
2457.193	SLOW_SENDER5	N/A
2457.949	RECEIVER	SLOW_SENDER5
2462.126	RECEIVER	FAST_SENDER
2464.569	FAST_SENDER	N/A
2470.195	RECEIVER	FAST_SENDER
2472.595	FAST_SENDER	N/A
2478.323	RECEIVER	FAST_SENDER
2480.746	FAST_SENDER	N/A
2487.094	RECEIVER	FAST_SENDER
2489.520	FAST_SENDER	N/A
2495.019	RECEIVER	FAST_SENDER
2499.970	SLOW_SENDER1	N/A
2502.126	FAST_SENDER	N/A
2506.449	RECEIVER	SLOW_SENDER1
2507.896	RECEIVER	FAST_SENDER
2510.325	FAST_SENDER	N/A
2511.871	SLOW_SENDER1	N/A
2512.620	RECEIVER	SLOW_SENDER1
2516.363	RECEIVER	FAST_SENDER
2516.970	SLOW_SENDER3	N/A
2518.070	SLOW_SENDER1	N/A
2518.797	FAST_SENDER	N/A
2518.853	RECEIVER	SLOW_SENDER1
2523.088	RECEIVER	SLOW_SENDER3
2525.241	RECEIVER	FAST_SENDER
2526.301	SLOW_SENDER1	N/A
2527.060	RECEIVER	SLOW_SENDER1
2527.668	FAST_SENDER	N/A
2528.532	SLOW_SENDER3	N/A
2529.280	RECEIVER	SLOW_SENDER3
2533.405	RECEIVER	FAST_SENDER
2534.483	SLOW_SENDER1	N/A
2534.685	SLOW_SENDER3	N/A
2535.246	RECEIVER	SLOW_SENDER1
2539.512	RECEIVER	SLOW_SENDER3
2539.888	FAST_SENDER	N/A
2542.647	SLOW_SENDER1	N/A
2546.074	RECEIVER	FAST_SENDER
2546.927	SLOW_SENDER3	N/A
2547.686	RECEIVER	SLOW_SENDER3
2548.516	FAST_SENDER	N/A
2549.647	SLOW_SENDER1	N/A
2554.715	RECEIVER	FAST_SENDER
2555.110	SLOW_SENDER3	N/A
2555.841	RECEIVER	SLOW_SENDER3
2556.647	SLOW_SENDER1	N/A
2557.156	FAST_SENDER	N/A
2557.398	RECEIVER	SLOW_SENDER1
2563.241	SLOW_SENDER3	N/A
2563.999	RECEIVER	SLOW_SENDER3
2564.818	SLOW_SENDER1	N/A
2565.595	RECEIVER	SLOW_SENDER1
2567.808	RECEIVER	FAST_SENDER
2570.225	FAST_SENDER	N/A
2573.034	SLOW_SENDER1	N/A
2573.756	RECEIVER	SLOW_SENDER1
2576.380	SLOW_SENDER4	N/A
2576.479	RECEIVER	FAST_SENDER
2578.889	FAST_SENDER	N/A
2581.164	SLOW_SENDER1	N/A
2581.923	RECEIVER	SLOW_SENDER1
2585.350	RECEIVER	FAST_SENDER
2587.755	FAST_SENDER	N/A
2589.755	FAST_SENDER	N/A
2591.173	SLOW_SENDER4	N/A
2591.755	FAST_SENDER	N/A
2591.928	RECEIVER	SLOW_SENDER4
2593.755	FAST_SENDER	N/A
2595.755	FAST_SENDER	N/A
2597.755	FAST_SENDER	N/A
2599.355	SLOW_SENDER4	N/A
2599.755	FAST_SENDER	N/A
2600.138	RECEIVER	SLOW_SENDER4
2601.755	FAST_SENDER	N/A
2607.564	SLOW_SENDER4	N/A
2607.652	RECEIVER	FAST_SENDER
2608.302	RECEIVER	SLOW_SENDER4
2614.333	FAST_SENDER	N/A
2615.703	SLOW_SENDER4	N/A
2616.493	RECEIVER	SLOW_SENDER4
2620.629	RECEIVER	FAST_SENDER
2623.033	FAST_SENDER	N/A
2623.410	SLOW_SENDER2	N/A
2623.660	SLOW_SENDER5	N/A
2625.033	FAST_SENDER	N/A
2627.294	SLOW_SENDER4	N/A
2628.136	RECEIVER	SLOW_SENDER2
2628.580	FAST_SENDER	N/A
2629.724	RECEIVER	SLOW_SENDER5
2630.580	FAST_SENDER	N/A
2632.580	FAST_SENDER	N/A
2633.552	SLOW_SENDER2	N/A
2634.282	RECEIVER	SLOW_SENDER2
2634.580	FAST_SENDER	N/A
2635.143	SLOW_SENDER5	N/A
2636.580	FAST_SENDER	N/A
2638.580	FAST_SENDER	N/A
2639.714	SLOW_SENDER2	N/A
2640.143	SLOW_SENDER5	N/A
2640.509	RECEIVER	SLOW_SENDER2
2640.580	FAST_SENDER	N/A
2642.580	FAST_SENDER	N/A
2645.143	SLOW_SENDER5	N/A
2647.938	SLOW_SENDER2	N/A
2648.366	RECEIVER	FAST_SENDER
2650.143	SLOW_SENDER5	N/A
2650.779	FAST_SENDER	N/A
2650.884	RECEIVER	SLOW_SENDER5
2663.287	SLOW_SENDER5	N/A
2664.185	FAST_SENDER	N/A
2666.185	FAST_SENDER	N/A
2668.185	FAST_SENDER	N/A
2670.185	FAST_SENDER	N/A
2670.287	SLOW_SENDER5	N/A
2672.185	FAST_SENDER	N/A
2674.185	FAST_SENDER	N/A
2676.185	FAST_SENDER	N/A
2677.287	SLOW_SENDER5	N/A
2678.185	FAST_SENDER	N/A
2691.602	FAST_SENDER	N/A
2693.602	FAST_SENDER	N/A
2695.602	FAST_SENDER	N/A
2697.602	FAST_SENDER	N/A
2699.602	FAST_SENDER	N/A
2701.602	FAST_SENDER	N/A
2703.602	FAST_SENDER	N/A
2705.602	FAST_SENDER	N/A
2718.077	FAST_SENDER	N/A
2727.830	SLOW_SENDER3	N/A
2731.126	FAST_SENDER	N/A
2740.558	SLOW_SENDER3	N/A
2744.956	FAST_SENDER	N/A
2746.956	FAST_SENDER	N/A
2748.790	SLOW_SENDER1	N/A
2748.956	FAST_SENDER	N/A
2750.956	FAST_SENDER	N/A
2752.782	SLOW_SENDER3	N/A
2752.956	FAST_SENDER	N/A
2754.956	FAST_SENDER	N/A
2756.956	FAST_SENDER	N/A
2758.956	FAST_SENDER	N/A
2763.651	SLOW_SENDER1	N/A
2771.830	FAST_SENDER	N/A
2773.830	FAST_SENDER	N/A
2775.830	FAST_SENDER	N/A
2776.665	SLOW_SENDER1	N/A
2777.830	FAST_SENDER	N/A
2779.830	FAST_SENDER	N/A
2781.830	FAST_SENDER	N/A
2783.490	SLOW_SENDER4	N/A
2783.830	FAST_SENDER	N/A
2785.830	FAST_SENDER	N/A
2797.682	SLOW_SENDER4	N/A
2798.629	FAST_SENDER	N/A
2810.498	SLOW_SENDER4	N/A
2811.296	FAST_SENDER	N/A
2813.296	FAST_SENDER	N/A
2815.296	FAST_SENDER	N/A
2817.296	FAST_SENDER	N/A
2818.180	SLOW_SENDER2	N/A
2819.296	FAST_SENDER	N/A
2821.296	FAST_SENDER	N/A
2823.296	FAST_SENDER	N/A
2823.633	RECEIVER	SLOW_SENDER2
2825.296	FAST_SENDER	N/A
2826.095	RECEIVER	FAST_SENDER
2828.519	FAST_SENDER	N/A
2829.050	SLOW_SENDER2	N/A
2829.809	RECEIVER	SLOW_SENDER2
2830.758	RECEIVER	FAST_SENDER
2833.191	FAST_SENDER	N/A
2835.236	SLOW_SENDER2	N/A
2836.012	RECEIVER	SLOW_SENDER2
2843.447	SLOW_SENDER2	N/A
2845.230	SLOW_SENDER5	N/A
2845.962	RECEIVER	SLOW_SENDER5
2846.144	FAST_SENDER	N/A
2848.623	RECEIVER	SLOW_SENDER2
2856.031	SLOW_SENDER2	N/A
2856.770	RECEIVER	SLOW_SENDER2
2859.301	FAST_SENDER	N/A
2859.461	SLOW_SENDER5	N/A
2861.301	FAST_SENDER	N/A
2863.301	FAST_SENDER	N/A
2864.461	SLOW_SENDER5	N/A
2865.301	FAST_SENDER	N/A
2867.301	FAST_SENDER	N/A
2869.301	FAST_SENDER	N/A
2869.461	SLOW_SENDER5	N/A
2871.301	FAST_SENDER	N/A
2873.301	FAST_SENDER	N/A
2874.461	SLOW_SENDER5	N/A
2875.268	RECEIVER	SLOW_SENDER5
2882.674	SLOW_SENDER5	N/A
2885.325	RECEIVER	SLOW_SENDER5
2885.880	FAST_SENDER	N/A
2891.843	RECEIVER	FAST_SENDER
2892.757	SLOW_SENDER5	N/A
2894.255	FAST_SENDER	N/A
2895.032	RECEIVER	FAST_SENDER
2896.942	RECEIVER	SLOW_SENDER5
2897.470	FAST_SENDER	N/A
2899.470	FAST_SENDER	N/A
2901.470	FAST_SENDER	N/A
2903.470	FAST_SENDER	N/A
2904.371	SLOW_SENDER5	N/A
2905.470	FAST_SENDER	N/A
2907.470	FAST_SENDER	N/A
2909.470	FAST_SENDER	N/A
2911.470	FAST_SENDER	N/A
2912.190	RECEIVER	FAST_SENDER
2914.615	FAST_SENDER	N/A
2917.060	SLOW_SENDER3	N/A
2920.559	RECEIVER	FAST_SENDER
2922.960	FAST_SENDER	N/A
2923.742	RECEIVER	FAST_SENDER
2926.176	FAST_SENDER	N/A
2931.430	SLOW_SENDER3	N/A
2932.181	RECEIVER	SLOW_SENDER3
2939.087	FAST_SENDER	N/A
2939.630	SLOW_SENDER3	N/A
2939.859	RECEIVER	FAST_SENDER
2941.030	SLOW_SENDER1	N/A
2943.526	RECEIVER	SLOW_SENDER3
2944.224	FAST_SENDER	N/A
2946.224	FAST_SENDER	N/A
2948.224	FAST_SENDER	N/A
2948.465	RECEIVER	SLOW_SENDER1
2950.224	FAST_SENDER	N/A
2950.954	SLOW_SENDER3	N/A
2951.711	RECEIVER	SLOW_SENDER3
2952.224	FAST_SENDER	N/A
2953.867	SLOW_SENDER1	N/A
2954.224	FAST_SENDER	N/A
2956.224	FAST_SENDER	N/A
2958.224	FAST_SENDER	N/A
2958.867	SLOW_SENDER1	N/A
2958.972	RECEIVER	FAST_SENDER
2959.129	SLOW_SENDER3	N/A
2959.901	RECEIVER	SLOW_SENDER3
2961.379	FAST_SENDER	N/A
2962.161	RECEIVER	FAST_SENDER
2963.867	SLOW_SENDER1	N/A
2964.591	FAST_SENDER	N/A
2968.867	SLOW_SENDER1	N/A
2969.619	RECEIVER	SLOW_SENDER1
2974.670	SLOW_SENDER4	N/A
2975.042	SLOW_SENDER1	N/A
2975.415	RECEIVER	SLOW_SENDER4
2976.874	FAST_SENDER	N/A
2978.995	RECEIVER	SLOW_SENDER1
2988.535	RECEIVER	FAST_SENDER
2988.837	SLOW_SENDER4	N/A
2989.110	SLOW_SENDER1	N/A
2990.962	FAST_SENDER	N/A
2992.962	FAST_SENDER	N/A
2993.837	SLOW_SENDER4	N/A
2994.962	FAST_SENDER	N/A
2996.962	FAST_SENDER	N/A
2998.837	SLOW_SENDER4	N/A
2998.962	FAST_SENDER	N/A
3000.962	FAST_SENDER	N/A
3002.962	FAST_SENDER	N/A
3003.837	SLOW_SENDER4	N/A
3004.962	FAST_SENDER	N/A
3005.752	RECEIVER	FAST_SENDER
3007.741	RECEIVER	SLOW_SENDER4
3015.162	SLOW_SENDER4	N/A
3017.325	RECEIVER	SLOW_SENDER4
3017.760	FAST_SENDER	N/A
3019.760	FAST_SENDER	N/A
3021.760	FAST_SENDER	N/A
3022.260	SLOW_SENDER2	N/A
3023.760	FAST_SENDER	N/A
3024.774	SLOW_SENDER4	N/A
3025.545	RECEIVER	SLOW_SENDER4
3025.760	FAST_SENDER	N/A
3027.760	FAST_SENDER	N/A
3029.760	FAST_SENDER	N/A
3029.838	RECEIVER	SLOW_SENDER2
3031.760	FAST_SENDER	N/A
3037.266	SLOW_SENDER2	N/A
3037.634	RECEIVER	FAST_SENDER
3039.738	RECEIVER	SLOW_SENDER2
3045.050	FAST_SENDER	N/A
3047.187	SLOW_SENDER2	N/A
3047.266	RECEIVER	FAST_SENDER
3047.958	RECEIVER	SLOW_SENDER2
3049.686	FAST_SENDER	N/A
3050.427	RECEIVER	FAST_SENDER
3052.847	FAST_SENDER	N/A
3055.362	SLOW_SENDER2	N/A
3056.152	RECEIVER	SLOW_SENDER2
3060.540	SLOW_SENDER5	N/A
3061.343	RECEIVER	SLOW_SENDER5
3063.042	RECEIVER	FAST_SENDER
3063.562	SLOW_SENDER2	N/A
3063.756	SLOW_SENDER5	N/A
3065.077	RECEIVER	SLOW_SENDER5
3065.465	FAST_SENDER	N/A
3075.726	SLOW_SENDER5	N/A
3078.435	FAST_SENDER	N/A
3078.603	RECEIVER	SLOW_SENDER5
3080.435	FAST_SENDER	N/A
3082.435	FAST_SENDER	N/A
3084.435	FAST_SENDER	N/A
3086.048	SLOW_SENDER5	N/A
3086.435	FAST_SENDER	N/A
3086.783	RECEIVER	SLOW_SENDER5
3088.435	FAST_SENDER	N/A
3090.435	FAST_SENDER	N/A
3092.435	FAST_SENDER	N/A
3093.204	RECEIVER	FAST_SENDER
3094.188	SLOW_SENDER5	N/A
3094.923	RECEIVER	SLOW_SENDER5
3095.614	FAST_SENDER	N/A
3096.358	RECEIVER	FAST_SENDER
3098.802	FAST_SENDER	N/A
3102.328	SLOW_SENDER5	N/A
3103.063	RECEIVER	SLOW_SENDER5
3110.507	SLOW_SENDER5	N/A
3111.585	FAST_SENDER	N/A
3112.382	RECEIVER	FAST_SENDER
3114.814	FAST_SENDER	N/A
3120.610	RECEIVER	FAST_SENDER
3123.041	FAST_SENDER	N/A
3123.450	SLOW_SENDER3	N/A
3123.798	RECEIVER	FAST_SENDER
3130.956	RECEIVER	SLOW_SENDER3
3131.492	FAST_SENDER	N/A
3137.450	RECEIVER	FAST_SENDER
3138.359	SLOW_SENDER3	N/A
3139.897	FAST_SENDER	N/A
3140.964	RECEIVER	SLOW_SENDER3
3145.852	RECEIVER	FAST_SENDER
3148.298	FAST_SENDER	N/A
3148.387	SLOW_SENDER3	N/A
3149.654	RECEIVER	SLOW_SENDER3
3153.510	SLOW_SENDER1	N/A
3154.254	RECEIVER	FAST_SENDER
3156.695	FAST_SENDER	N/A
3157.072	SLOW_SENDER3	N/A
3158.341	RECEIVER	SLOW_SENDER1
3163.575	RECEIVER	FAST_SENDER
3164.072	SLOW_SENDER3	N/A
3165.992	FAST_SENDER	N/A
3167.371	SLOW_SENDER1	N/A
3167.992	FAST_SENDER	N/A
3168.106	RECEIVER	SLOW_SENDER1
3169.992	FAST_SENDER	N/A
3171.072	SLOW_SENDER3	N/A
3171.814	RECEIVER	SLOW_SENDER3
3171.992	FAST_SENDER	N/A
3173.992	FAST_SENDER	N/A
3175.555	SLOW_SENDER1	N/A
3175.992	FAST_SENDER	N/A
3176.296	RECEIVER	SLOW_SENDER1
3177.992	FAST_SENDER	N/A
3179.229	SLOW_SENDER3	N/A
3179.992	FAST_SENDER	N/A
3180.038	RECEIVER	SLOW_SENDER3
3183.736	SLOW_SENDER1	N/A
3184.496	RECEIVER	SLOW_SENDER1
3186.859	RECEIVER	FAST_SENDER
3187.441	SLOW_SENDER3	N/A
3188.223	RECEIVER	SLOW_SENDER3
3189.110	SLOW_SENDER4	N/A
3189.293	FAST_SENDER	N/A
3191.899	SLOW_SENDER1	N/A
3192.660	RECEIVER	SLOW_SENDER1
3194.966	RECEIVER	SLOW_SENDER4
3195.640	SLOW_SENDER3	N/A
3196.413	RECEIVER	SLOW_SENDER3
3199.901	RECEIVER	FAST_SENDER
3200.070	SLOW_SENDER1	N/A
3200.402	SLOW_SENDER4	N/A
3200.877	RECEIVER	SLOW_SENDER1
3202.315	FAST_SENDER	N/A
3203.852	SLOW_SENDER3	N/A
3205.228	RECEIVER	SLOW_SENDER4
3208.296	SLOW_SENDER1	N/A
3208.741	RECEIVER	FAST_SENDER
3210.852	SLOW_SENDER3	N/A
3211.177	FAST_SENDER	N/A
3212.672	SLOW_SENDER4	N/A
3213.177	FAST_SENDER	N/A
3213.423	RECEIVER	SLOW_SENDER4
3215.177	FAST_SENDER	N/A
3215.296	SLOW_SENDER1	N/A
3217.177	FAST_SENDER	N/A
3217.852	SLOW_SENDER3	N/A
3218.618	RECEIVER	SLOW_SENDER3
3219.177	FAST_SENDER	N/A
3220.854	SLOW_SENDER4	N/A
3221.177	FAST_SENDER	N/A
3222.296	SLOW_SENDER1	N/A
3223.043	RECEIVER	SLOW_SENDER1
3223.177	FAST_SENDER	N/A
3225.177	FAST_SENDER	N/A
3226.067	SLOW_SENDER3	N/A
3226.867	RECEIVER	SLOW_SENDER3
3229.300	SLOW_SENDER2	N/A
3230.474	SLOW_SENDER1	N/A
3230.992	RECEIVER	FAST_SENDER
3233.413	FAST_SENDER	N/A
3235.325	RECEIVER	SLOW_SENDER2
3239.497	RECEIVER	FAST_SENDER
3241.903	FAST_SENDER	N/A
3242.872	SLOW_SENDER2	N/A
3243.600	RECEIVER	SLOW_SENDER2
3247.901	RECEIVER	FAST_SENDER
3250.310	FAST_SENDER	N/A
3252.310	FAST_SENDER	N/A
3254.310	FAST_SENDER	N/A
3254.509	SLOW_SENDER2	N/A
3255.272	RECEIVER	SLOW_SENDER2
3256.310	FAST_SENDER	N/A
3258.310	FAST_SENDER	N/A
3260.310	FAST_SENDER	N/A
3262.310	FAST_SENDER	N/A
3262.673	SLOW_SENDER2	N/A
3263.469	RECEIVER	SLOW_SENDER2
3264.310	FAST_SENDER	N/A
3270.265	RECEIVER	FAST_SENDER
3270.903	SLOW_SENDER2	N/A
3271.681	RECEIVER	SLOW_SENDER2
3272.700	FAST_SENDER	N/A
3275.690	SLOW_SENDER5	N/A
3278.799	RECEIVER	FAST_SENDER
3281.232	FAST_SENDER	N/A
3281.737	RECEIVER	SLOW_SENDER5
3287.008	RECEIVER	FAST_SENDER
3287.174	SLOW_SENDER5	N/A
3287.929	RECEIVER	SLOW_SENDER5
3289.409	FAST_SENDER	N/A
3293.361	SLOW_SENDER5	N/A
3294.096	RECEIVER	SLOW_SENDER5
3295.276	RECEIVER	FAST_SENDER
3297.713	FAST_SENDER	N/A
3301.528	SLOW_SENDER5	N/A
3302.261	RECEIVER	SLOW_SENDER5
3303.558	RECEIVER	FAST_SENDER
3305.983	FAST_SENDER	N/A
3309.699	SLOW_SENDER5	N/A
3310.492	RECEIVER	SLOW_SENDER5
3311.472	RECEIVER	FAST_SENDER
3313.886	FAST_SENDER	N/A
3317.913	SLOW_SENDER5	N/A
3318.683	RECEIVER	SLOW_SENDER5
3320.110	RECEIVER	FAST_SENDER
3322.551	FAST_SENDER	N/A
3326.123	SLOW_SENDER5	N/A
3326.903	RECEIVER	SLOW_SENDER5
3328.578	RECEIVER	FAST_SENDER
3331.014	FAST_SENDER	N/A
3334.303	SLOW_SENDER5	N/A
3335.066	RECEIVER	SLOW_SENDER5
3337.030	RECEIVER	FAST_SENDER
3339.456	FAST_SENDER	N/A
3342.501	SLOW_SENDER5	N/A
3343.293	RECEIVER	SLOW_SENDER5
3345.446	RECEIVER	FAST_SENDER
3347.860	FAST_SENDER	N/A
3350.704	SLOW_SENDER5	N/A
3351.459	RECEIVER	SLOW_SENDER5
[truncated: 18,267 more rows]
