# Supplementary material for: CATO: Wake-Up reCeiver-bAsed communicaTiOn for Batteryless Devices
Source: Sensors (Basel). 2025 Nov 7;25(22):6813. doi: 10.3390/s25226813 (PMC12655924; doi:10.3390/s25226813)
Supplement: Supplementary file 1 [file sensors-25-06813-s001.zip › File S1_Experimental_and_Simulation_Data/simulation/multiple_les/nodes7/mac_competing_nodes_link_reserve.csv]

time_s	node_id	received_from
2.700	FAST_SENDER	N/A
2.700	SLOW_SENDER1	N/A
2.700	SLOW_SENDER2	N/A
2.700	SLOW_SENDER3	N/A
2.700	SLOW_SENDER4	N/A
2.700	SLOW_SENDER5	N/A
3.461	RECEIVER	SLOW_SENDER3
5.030	RECEIVER	SLOW_SENDER5
5.902	SLOW_SENDER3	N/A
6.022	RECEIVER	SLOW_SENDER1
7.404	RECEIVER	FAST_SENDER
8.170	RECEIVER	SLOW_SENDER4
8.464	SLOW_SENDER1	N/A
9.212	RECEIVER	SLOW_SENDER1
10.599	SLOW_SENDER4	N/A
11.850	RECEIVER	SLOW_SENDER4
12.028	FAST_SENDER	N/A
12.556	SLOW_SENDER5	N/A
12.799	RECEIVER	FAST_SENDER
13.225	SLOW_SENDER2	N/A
13.971	RECEIVER	SLOW_SENDER2
14.266	SLOW_SENDER4	N/A
14.807	RECEIVER	SLOW_SENDER5
15.205	FAST_SENDER	N/A
15.206	SLOW_SENDER3	N/A
15.975	RECEIVER	FAST_SENDER
16.405	SLOW_SENDER2	N/A
17.248	SLOW_SENDER5	N/A
17.677	RECEIVER	SLOW_SENDER4
18.398	FAST_SENDER	N/A
18.532	RECEIVER	SLOW_SENDER3
19.081	SLOW_SENDER1	N/A
19.683	RECEIVER	FAST_SENDER
20.116	SLOW_SENDER4	N/A
20.956	RECEIVER	SLOW_SENDER1
22.116	SLOW_SENDER4	N/A
22.122	FAST_SENDER	N/A
22.126	RECEIVER	SLOW_SENDER2
22.854	RECEIVER	SLOW_SENDER5
23.010	SLOW_SENDER3	N/A
24.116	SLOW_SENDER4	N/A
24.122	FAST_SENDER	N/A
25.010	SLOW_SENDER3	N/A
26.116	SLOW_SENDER4	N/A
26.122	FAST_SENDER	N/A
26.368	SLOW_SENDER1	N/A
27.010	SLOW_SENDER3	N/A
27.532	SLOW_SENDER2	N/A
28.116	SLOW_SENDER4	N/A
28.122	FAST_SENDER	N/A
28.368	SLOW_SENDER1	N/A
29.010	SLOW_SENDER3	N/A
30.116	SLOW_SENDER4	N/A
30.122	FAST_SENDER	N/A
30.277	SLOW_SENDER5	N/A
30.368	SLOW_SENDER1	N/A
31.010	SLOW_SENDER3	N/A
32.116	SLOW_SENDER4	N/A
32.122	FAST_SENDER	N/A
32.368	SLOW_SENDER1	N/A
32.532	SLOW_SENDER2	N/A
33.010	SLOW_SENDER3	N/A
34.116	SLOW_SENDER4	N/A
34.122	FAST_SENDER	N/A
34.368	SLOW_SENDER1	N/A
35.010	SLOW_SENDER3	N/A
36.116	SLOW_SENDER4	N/A
36.122	FAST_SENDER	N/A
36.368	SLOW_SENDER1	N/A
36.923	RECEIVER	SLOW_SENDER4
37.010	SLOW_SENDER3	N/A
37.277	SLOW_SENDER5	N/A
37.532	SLOW_SENDER2	N/A
37.779	RECEIVER	SLOW_SENDER3
38.368	SLOW_SENDER1	N/A
39.697	RECEIVER	FAST_SENDER
40.792	RECEIVER	SLOW_SENDER1
42.132	FAST_SENDER	N/A
42.277	SLOW_SENDER5	N/A
42.532	SLOW_SENDER2	N/A
44.132	FAST_SENDER	N/A
46.132	FAST_SENDER	N/A
46.222	SLOW_SENDER3	N/A
47.277	SLOW_SENDER5	N/A
47.532	SLOW_SENDER2	N/A
48.132	FAST_SENDER	N/A
48.222	SLOW_SENDER3	N/A
50.077	SLOW_SENDER4	N/A
50.132	FAST_SENDER	N/A
50.222	SLOW_SENDER3	N/A
52.002	SLOW_SENDER1	N/A
52.132	FAST_SENDER	N/A
52.222	SLOW_SENDER3	N/A
52.277	SLOW_SENDER5	N/A
52.532	SLOW_SENDER2	N/A
52.774	RECEIVER	SLOW_SENDER1
54.132	FAST_SENDER	N/A
54.222	SLOW_SENDER3	N/A
56.132	FAST_SENDER	N/A
56.222	SLOW_SENDER3	N/A
56.866	RECEIVER	FAST_SENDER
57.077	SLOW_SENDER4	N/A
57.277	SLOW_SENDER5	N/A
57.532	SLOW_SENDER2	N/A
57.989	RECEIVER	SLOW_SENDER5
58.222	SLOW_SENDER3	N/A
58.985	RECEIVER	SLOW_SENDER3
59.305	FAST_SENDER	N/A
60.037	RECEIVER	FAST_SENDER
60.201	SLOW_SENDER1	N/A
60.965	RECEIVER	SLOW_SENDER1
62.077	SLOW_SENDER4	N/A
62.345	RECEIVER	SLOW_SENDER2
62.464	FAST_SENDER	N/A
63.428	SLOW_SENDER5	N/A
64.464	FAST_SENDER	N/A
65.913	SLOW_SENDER3	N/A
66.464	FAST_SENDER	N/A
67.077	SLOW_SENDER4	N/A
67.913	SLOW_SENDER3	N/A
68.391	SLOW_SENDER1	N/A
68.428	SLOW_SENDER5	N/A
68.464	FAST_SENDER	N/A
69.767	SLOW_SENDER2	N/A
69.913	SLOW_SENDER3	N/A
70.464	FAST_SENDER	N/A
70.521	RECEIVER	SLOW_SENDER2
71.913	SLOW_SENDER3	N/A
72.077	SLOW_SENDER4	N/A
72.464	FAST_SENDER	N/A
73.428	SLOW_SENDER5	N/A
73.913	SLOW_SENDER3	N/A
74.464	FAST_SENDER	N/A
75.391	SLOW_SENDER1	N/A
75.913	SLOW_SENDER3	N/A
76.464	FAST_SENDER	N/A
77.077	SLOW_SENDER4	N/A
77.274	RECEIVER	FAST_SENDER
77.913	SLOW_SENDER3	N/A
77.923	SLOW_SENDER2	N/A
78.428	SLOW_SENDER5	N/A
78.655	RECEIVER	SLOW_SENDER3
79.640	RECEIVER	SLOW_SENDER4
79.687	FAST_SENDER	N/A
80.482	RECEIVER	FAST_SENDER
81.154	RECEIVER	SLOW_SENDER5
82.391	SLOW_SENDER1	N/A
82.913	FAST_SENDER	N/A
83.073	RECEIVER	SLOW_SENDER2
84.913	FAST_SENDER	N/A
86.761	SLOW_SENDER3	N/A
86.913	FAST_SENDER	N/A
87.044	SLOW_SENDER4	N/A
88.761	SLOW_SENDER3	N/A
88.913	FAST_SENDER	N/A
89.391	SLOW_SENDER1	N/A
90.761	SLOW_SENDER3	N/A
90.913	FAST_SENDER	N/A
92.570	SLOW_SENDER5	N/A
92.761	SLOW_SENDER3	N/A
92.913	FAST_SENDER	N/A
94.044	SLOW_SENDER4	N/A
94.761	SLOW_SENDER3	N/A
94.913	FAST_SENDER	N/A
96.391	SLOW_SENDER1	N/A
96.761	SLOW_SENDER3	N/A
96.913	FAST_SENDER	N/A
97.142	RECEIVER	SLOW_SENDER1
98.761	SLOW_SENDER3	N/A
99.260	RECEIVER	FAST_SENDER
99.570	SLOW_SENDER5	N/A
100.889	RECEIVER	SLOW_SENDER3
101.044	SLOW_SENDER4	N/A
101.674	FAST_SENDER	N/A
101.815	RECEIVER	SLOW_SENDER4
103.871	RECEIVER	FAST_SENDER
104.592	SLOW_SENDER1	N/A
105.358	RECEIVER	SLOW_SENDER1
106.294	SLOW_SENDER3	N/A
106.312	FAST_SENDER	N/A
106.570	SLOW_SENDER5	N/A
107.073	RECEIVER	SLOW_SENDER3
109.003	RECEIVER	FAST_SENDER
109.259	SLOW_SENDER4	N/A
111.411	FAST_SENDER	N/A
112.796	SLOW_SENDER1	N/A
113.411	FAST_SENDER	N/A
114.053	SLOW_SENDER3	N/A
115.411	FAST_SENDER	N/A
116.259	SLOW_SENDER4	N/A
117.411	FAST_SENDER	N/A
119.053	SLOW_SENDER3	N/A
119.411	FAST_SENDER	N/A
119.796	SLOW_SENDER1	N/A
121.411	FAST_SENDER	N/A
123.259	SLOW_SENDER4	N/A
123.411	FAST_SENDER	N/A
124.020	RECEIVER	SLOW_SENDER4
124.053	SLOW_SENDER3	N/A
125.411	FAST_SENDER	N/A
126.212	RECEIVER	FAST_SENDER
126.796	SLOW_SENDER1	N/A
127.545	RECEIVER	SLOW_SENDER1
128.658	FAST_SENDER	N/A
129.053	SLOW_SENDER3	N/A
129.432	RECEIVER	FAST_SENDER
131.469	SLOW_SENDER4	N/A
132.223	RECEIVER	SLOW_SENDER4
134.602	RECEIVER	SLOW_SENDER3
134.990	SLOW_SENDER1	N/A
135.430	FAST_SENDER	N/A
135.755	RECEIVER	SLOW_SENDER1
137.677	RECEIVER	FAST_SENDER
139.668	SLOW_SENDER4	N/A
140.124	FAST_SENDER	N/A
140.894	RECEIVER	FAST_SENDER
142.009	SLOW_SENDER3	N/A
145.875	SLOW_SENDER1	N/A
146.572	FAST_SENDER	N/A
146.633	RECEIVER	SLOW_SENDER1
146.668	SLOW_SENDER4	N/A
147.340	RECEIVER	FAST_SENDER
149.747	FAST_SENDER	N/A
150.489	RECEIVER	FAST_SENDER
152.909	FAST_SENDER	N/A
153.642	RECEIVER	FAST_SENDER
153.668	SLOW_SENDER4	N/A
154.039	SLOW_SENDER1	N/A
154.455	RECEIVER	SLOW_SENDER4
156.087	FAST_SENDER	N/A
158.227	RECEIVER	FAST_SENDER
162.360	FAST_SENDER	N/A
163.098	RECEIVER	FAST_SENDER
163.753	SLOW_SENDER4	N/A
164.484	RECEIVER	SLOW_SENDER4
165.545	FAST_SENDER	N/A
166.299	RECEIVER	FAST_SENDER
168.714	FAST_SENDER	N/A
169.462	RECEIVER	FAST_SENDER
171.907	FAST_SENDER	N/A
171.933	SLOW_SENDER4	N/A
172.651	RECEIVER	FAST_SENDER
174.533	RECEIVER	SLOW_SENDER4
175.071	FAST_SENDER	N/A
175.798	RECEIVER	FAST_SENDER
178.245	FAST_SENDER	N/A
179.033	RECEIVER	FAST_SENDER
181.450	FAST_SENDER	N/A
181.946	SLOW_SENDER4	N/A
182.714	RECEIVER	SLOW_SENDER4
184.204	RECEIVER	FAST_SENDER
186.613	FAST_SENDER	N/A
187.364	RECEIVER	FAST_SENDER
189.810	FAST_SENDER	N/A
190.559	RECEIVER	FAST_SENDER
192.979	FAST_SENDER	N/A
193.790	RECEIVER	FAST_SENDER
196.220	FAST_SENDER	N/A
196.978	RECEIVER	FAST_SENDER
199.407	FAST_SENDER	N/A
200.122	RECEIVER	FAST_SENDER
202.524	FAST_SENDER	N/A
205.756	FAST_SENDER	N/A
213.064	FAST_SENDER	N/A
220.805	FAST_SENDER	N/A
228.559	FAST_SENDER	N/A
236.049	FAST_SENDER	N/A
243.794	FAST_SENDER	N/A
246.450	SLOW_SENDER2	N/A
251.350	FAST_SENDER	N/A
257.455	SLOW_SENDER2	N/A
258.910	FAST_SENDER	N/A
267.261	FAST_SENDER	N/A
269.261	FAST_SENDER	N/A
270.192	SLOW_SENDER2	N/A
271.261	FAST_SENDER	N/A
272.510	SLOW_SENDER5	N/A
273.261	FAST_SENDER	N/A
275.261	FAST_SENDER	N/A
277.261	FAST_SENDER	N/A
279.261	FAST_SENDER	N/A
281.261	FAST_SENDER	N/A
283.685	SLOW_SENDER5	N/A
288.664	FAST_SENDER	N/A
290.664	FAST_SENDER	N/A
292.664	FAST_SENDER	N/A
294.664	FAST_SENDER	N/A
296.317	SLOW_SENDER5	N/A
296.664	FAST_SENDER	N/A
298.664	FAST_SENDER	N/A
300.664	FAST_SENDER	N/A
302.664	FAST_SENDER	N/A
307.890	SLOW_SENDER3	N/A
310.107	FAST_SENDER	N/A
318.044	FAST_SENDER	N/A
318.470	SLOW_SENDER1	N/A
318.920	SLOW_SENDER3	N/A
326.247	FAST_SENDER	N/A
328.247	FAST_SENDER	N/A
330.058	SLOW_SENDER1	N/A
330.247	FAST_SENDER	N/A
332.247	FAST_SENDER	N/A
332.989	SLOW_SENDER3	N/A
334.247	FAST_SENDER	N/A
335.058	SLOW_SENDER1	N/A
336.247	FAST_SENDER	N/A
338.247	FAST_SENDER	N/A
340.058	SLOW_SENDER1	N/A
340.247	FAST_SENDER	N/A
345.058	SLOW_SENDER1	N/A
346.350	SLOW_SENDER4	N/A
348.082	FAST_SENDER	N/A
350.082	FAST_SENDER	N/A
352.082	FAST_SENDER	N/A
354.082	FAST_SENDER	N/A
356.082	FAST_SENDER	N/A
357.869	SLOW_SENDER4	N/A
357.886	SLOW_SENDER1	N/A
358.082	FAST_SENDER	N/A
360.082	FAST_SENDER	N/A
362.082	FAST_SENDER	N/A
362.869	SLOW_SENDER4	N/A
366.384	RECEIVER	FAST_SENDER
367.869	SLOW_SENDER4	N/A
368.823	FAST_SENDER	N/A
369.571	RECEIVER	FAST_SENDER
372.010	FAST_SENDER	N/A
372.752	RECEIVER	FAST_SENDER
372.869	SLOW_SENDER4	N/A
373.608	RECEIVER	SLOW_SENDER4
375.171	FAST_SENDER	N/A
375.953	RECEIVER	FAST_SENDER
378.355	FAST_SENDER	N/A
379.143	RECEIVER	FAST_SENDER
381.563	FAST_SENDER	N/A
382.543	SLOW_SENDER4	N/A
383.800	RECEIVER	FAST_SENDER
385.414	RECEIVER	SLOW_SENDER4
386.221	FAST_SENDER	N/A
386.953	RECEIVER	FAST_SENDER
389.365	FAST_SENDER	N/A
390.109	RECEIVER	FAST_SENDER
392.522	FAST_SENDER	N/A
392.837	SLOW_SENDER4	N/A
394.940	RECEIVER	FAST_SENDER
399.373	FAST_SENDER	N/A
401.373	FAST_SENDER	N/A
403.373	FAST_SENDER	N/A
405.373	FAST_SENDER	N/A
407.373	FAST_SENDER	N/A
409.373	FAST_SENDER	N/A
411.373	FAST_SENDER	N/A
413.373	FAST_SENDER	N/A
414.132	RECEIVER	FAST_SENDER
416.568	FAST_SENDER	N/A
419.166	RECEIVER	FAST_SENDER
421.581	FAST_SENDER	N/A
422.355	RECEIVER	FAST_SENDER
424.768	FAST_SENDER	N/A
425.556	RECEIVER	FAST_SENDER
427.962	FAST_SENDER	N/A
428.692	RECEIVER	FAST_SENDER
431.136	FAST_SENDER	N/A
431.912	RECEIVER	FAST_SENDER
434.355	FAST_SENDER	N/A
434.650	SLOW_SENDER2	N/A
435.146	RECEIVER	FAST_SENDER
437.567	FAST_SENDER	N/A
438.316	RECEIVER	FAST_SENDER
442.376	FAST_SENDER	N/A
444.612	RECEIVER	FAST_SENDER
445.497	SLOW_SENDER2	N/A
446.278	RECEIVER	SLOW_SENDER2
447.029	FAST_SENDER	N/A
449.950	RECEIVER	FAST_SENDER
452.366	FAST_SENDER	N/A
453.105	RECEIVER	FAST_SENDER
455.157	SLOW_SENDER2	N/A
455.536	FAST_SENDER	N/A
455.878	RECEIVER	SLOW_SENDER2
457.871	RECEIVER	FAST_SENDER
460.278	FAST_SENDER	N/A
460.510	SLOW_SENDER5	N/A
462.278	FAST_SENDER	N/A
462.510	SLOW_SENDER5	N/A
464.278	FAST_SENDER	N/A
464.510	SLOW_SENDER5	N/A
466.278	FAST_SENDER	N/A
466.510	SLOW_SENDER5	N/A
468.278	FAST_SENDER	N/A
468.510	SLOW_SENDER5	N/A
470.278	FAST_SENDER	N/A
470.510	SLOW_SENDER5	N/A
472.278	FAST_SENDER	N/A
472.510	SLOW_SENDER5	N/A
474.278	FAST_SENDER	N/A
474.510	SLOW_SENDER5	N/A
475.028	RECEIVER	FAST_SENDER
476.818	RECEIVER	SLOW_SENDER5
477.430	FAST_SENDER	N/A
478.217	RECEIVER	FAST_SENDER
479.247	SLOW_SENDER5	N/A
480.021	RECEIVER	SLOW_SENDER5
480.647	FAST_SENDER	N/A
481.414	RECEIVER	FAST_SENDER
483.814	FAST_SENDER	N/A
484.596	RECEIVER	FAST_SENDER
485.424	SLOW_SENDER5	N/A
486.218	RECEIVER	SLOW_SENDER5
487.024	FAST_SENDER	N/A
487.824	RECEIVER	FAST_SENDER
490.250	FAST_SENDER	N/A
491.027	RECEIVER	FAST_SENDER
491.636	SLOW_SENDER5	N/A
492.420	RECEIVER	SLOW_SENDER5
493.457	FAST_SENDER	N/A
494.228	RECEIVER	FAST_SENDER
496.633	FAST_SENDER	N/A
497.210	SLOW_SENDER3	N/A
497.375	RECEIVER	FAST_SENDER
497.859	SLOW_SENDER5	N/A
498.617	RECEIVER	SLOW_SENDER5
499.521	RECEIVER	SLOW_SENDER3
499.822	FAST_SENDER	N/A
500.606	RECEIVER	FAST_SENDER
501.929	SLOW_SENDER3	N/A
502.705	RECEIVER	SLOW_SENDER3
503.048	FAST_SENDER	N/A
503.812	RECEIVER	FAST_SENDER
506.019	SLOW_SENDER5	N/A
506.250	FAST_SENDER	N/A
506.755	RECEIVER	SLOW_SENDER5
508.137	SLOW_SENDER3	N/A
508.414	RECEIVER	FAST_SENDER
510.259	RECEIVER	SLOW_SENDER3
514.205	SLOW_SENDER5	N/A
514.528	FAST_SENDER	N/A
514.952	RECEIVER	SLOW_SENDER5
516.714	RECEIVER	FAST_SENDER
517.708	SLOW_SENDER3	N/A
518.439	RECEIVER	SLOW_SENDER3
519.125	FAST_SENDER	N/A
519.912	RECEIVER	FAST_SENDER
522.323	FAST_SENDER	N/A
522.363	SLOW_SENDER5	N/A
523.114	RECEIVER	FAST_SENDER
523.480	SLOW_SENDER1	N/A
525.553	FAST_SENDER	N/A
525.856	SLOW_SENDER3	N/A
534.265	FAST_SENDER	N/A
537.878	SLOW_SENDER1	N/A
541.952	FAST_SENDER	N/A
544.878	SLOW_SENDER1	N/A
549.047	FAST_SENDER	N/A
549.878	SLOW_SENDER1	N/A
557.585	FAST_SENDER	N/A
559.585	FAST_SENDER	N/A
559.700	SLOW_SENDER4	N/A
561.585	FAST_SENDER	N/A
562.761	SLOW_SENDER1	N/A
563.585	FAST_SENDER	N/A
565.585	FAST_SENDER	N/A
567.585	FAST_SENDER	N/A
569.585	FAST_SENDER	N/A
570.164	SLOW_SENDER4	N/A
571.585	FAST_SENDER	N/A
579.307	FAST_SENDER	N/A
581.307	FAST_SENDER	N/A
583.307	FAST_SENDER	N/A
583.516	SLOW_SENDER4	N/A
585.307	FAST_SENDER	N/A
587.307	FAST_SENDER	N/A
589.307	FAST_SENDER	N/A
591.307	FAST_SENDER	N/A
593.307	FAST_SENDER	N/A
601.182	FAST_SENDER	N/A
608.489	FAST_SENDER	N/A
616.131	FAST_SENDER	N/A
623.430	SLOW_SENDER2	N/A
623.530	FAST_SENDER	N/A
631.639	FAST_SENDER	N/A
634.961	SLOW_SENDER2	N/A
639.620	FAST_SENDER	N/A
646.731	FAST_SENDER	N/A
647.644	SLOW_SENDER2	N/A
654.501	FAST_SENDER	N/A
662.079	FAST_SENDER	N/A
669.344	FAST_SENDER	N/A
676.701	FAST_SENDER	N/A
684.097	FAST_SENDER	N/A
686.623	RECEIVER	FAST_SENDER
689.071	FAST_SENDER	N/A
689.834	RECEIVER	FAST_SENDER
690.990	SLOW_SENDER5	N/A
691.768	RECEIVER	SLOW_SENDER5
692.251	FAST_SENDER	N/A
692.965	RECEIVER	FAST_SENDER
694.193	SLOW_SENDER5	N/A
694.947	RECEIVER	SLOW_SENDER5
694.970	SLOW_SENDER3	N/A
695.412	FAST_SENDER	N/A
695.726	RECEIVER	SLOW_SENDER3
697.392	SLOW_SENDER5	N/A
697.689	RECEIVER	FAST_SENDER
700.035	RECEIVER	SLOW_SENDER5
701.232	SLOW_SENDER3	N/A
702.004	RECEIVER	SLOW_SENDER3
703.455	FAST_SENDER	N/A
704.195	RECEIVER	FAST_SENDER
705.449	SLOW_SENDER5	N/A
706.183	RECEIVER	SLOW_SENDER5
706.613	FAST_SENDER	N/A
707.354	RECEIVER	FAST_SENDER
707.430	SLOW_SENDER3	N/A
708.213	RECEIVER	SLOW_SENDER3
709.776	FAST_SENDER	N/A
710.549	RECEIVER	FAST_SENDER
712.986	FAST_SENDER	N/A
713.613	SLOW_SENDER5	N/A
713.661	SLOW_SENDER3	N/A
713.790	RECEIVER	FAST_SENDER
714.977	RECEIVER	SLOW_SENDER3
715.783	RECEIVER	SLOW_SENDER5
716.233	FAST_SENDER	N/A
718.233	FAST_SENDER	N/A
720.233	FAST_SENDER	N/A
722.233	FAST_SENDER	N/A
722.407	SLOW_SENDER3	N/A
724.233	FAST_SENDER	N/A
725.024	SLOW_SENDER5	N/A
725.782	RECEIVER	SLOW_SENDER5
726.233	FAST_SENDER	N/A
727.040	SLOW_SENDER1	N/A
727.407	SLOW_SENDER3	N/A
727.822	RECEIVER	SLOW_SENDER1
728.233	FAST_SENDER	N/A
730.233	FAST_SENDER	N/A
730.238	SLOW_SENDER1	N/A
732.407	SLOW_SENDER3	N/A
732.678	RECEIVER	FAST_SENDER
733.212	SLOW_SENDER5	N/A
733.357	RECEIVER	SLOW_SENDER1
736.988	FAST_SENDER	N/A
737.042	RECEIVER	SLOW_SENDER3
738.789	SLOW_SENDER1	N/A
738.988	FAST_SENDER	N/A
740.988	FAST_SENDER	N/A
742.988	FAST_SENDER	N/A
743.789	SLOW_SENDER1	N/A
744.444	SLOW_SENDER3	N/A
744.988	FAST_SENDER	N/A
745.207	RECEIVER	SLOW_SENDER3
746.988	FAST_SENDER	N/A
747.970	SLOW_SENDER4	N/A
748.734	RECEIVER	SLOW_SENDER4
748.789	SLOW_SENDER1	N/A
748.988	FAST_SENDER	N/A
750.988	FAST_SENDER	N/A
751.168	SLOW_SENDER4	N/A
751.756	RECEIVER	FAST_SENDER
752.646	SLOW_SENDER3	N/A
753.387	RECEIVER	SLOW_SENDER3
753.789	SLOW_SENDER1	N/A
754.195	FAST_SENDER	N/A
755.119	RECEIVER	SLOW_SENDER1
756.195	FAST_SENDER	N/A
757.084	RECEIVER	SLOW_SENDER4
758.195	FAST_SENDER	N/A
760.195	FAST_SENDER	N/A
760.559	SLOW_SENDER1	N/A
760.803	SLOW_SENDER3	N/A
762.195	FAST_SENDER	N/A
764.195	FAST_SENDER	N/A
764.517	SLOW_SENDER4	N/A
765.263	RECEIVER	SLOW_SENDER4
765.559	SLOW_SENDER1	N/A
766.195	FAST_SENDER	N/A
767.803	SLOW_SENDER3	N/A
768.195	FAST_SENDER	N/A
768.951	RECEIVER	FAST_SENDER
770.559	SLOW_SENDER1	N/A
771.352	FAST_SENDER	N/A
772.110	RECEIVER	FAST_SENDER
772.670	SLOW_SENDER4	N/A
773.410	RECEIVER	SLOW_SENDER4
774.560	FAST_SENDER	N/A
774.803	SLOW_SENDER3	N/A
775.284	RECEIVER	FAST_SENDER
775.559	SLOW_SENDER1	N/A
776.309	RECEIVER	SLOW_SENDER1
777.696	FAST_SENDER	N/A
778.456	RECEIVER	FAST_SENDER
780.829	SLOW_SENDER4	N/A
780.860	FAST_SENDER	N/A
781.611	RECEIVER	SLOW_SENDER4
781.756	SLOW_SENDER1	N/A
782.536	RECEIVER	SLOW_SENDER1
783.886	RECEIVER	FAST_SENDER
786.320	FAST_SENDER	N/A
787.116	RECEIVER	FAST_SENDER
787.980	SLOW_SENDER1	N/A
788.756	RECEIVER	SLOW_SENDER1
789.049	SLOW_SENDER4	N/A
789.529	FAST_SENDER	N/A
789.856	RECEIVER	SLOW_SENDER4
793.796	RECEIVER	FAST_SENDER
796.199	FAST_SENDER	N/A
796.204	SLOW_SENDER1	N/A
798.199	FAST_SENDER	N/A
800.199	FAST_SENDER	N/A
802.199	FAST_SENDER	N/A
803.204	SLOW_SENDER1	N/A
804.199	FAST_SENDER	N/A
806.199	FAST_SENDER	N/A
808.199	FAST_SENDER	N/A
808.204	SLOW_SENDER1	N/A
808.955	RECEIVER	SLOW_SENDER1
810.199	FAST_SENDER	N/A
810.952	RECEIVER	FAST_SENDER
812.110	SLOW_SENDER2	N/A
812.839	RECEIVER	SLOW_SENDER2
813.376	FAST_SENDER	N/A
814.151	RECEIVER	FAST_SENDER
815.241	SLOW_SENDER2	N/A
815.984	RECEIVER	SLOW_SENDER2
816.373	SLOW_SENDER1	N/A
816.575	FAST_SENDER	N/A
817.125	RECEIVER	SLOW_SENDER1
818.433	SLOW_SENDER2	N/A
819.086	RECEIVER	FAST_SENDER
821.288	RECEIVER	SLOW_SENDER2
821.498	FAST_SENDER	N/A
822.282	RECEIVER	FAST_SENDER
824.529	SLOW_SENDER1	N/A
824.728	FAST_SENDER	N/A
825.318	RECEIVER	SLOW_SENDER1
826.721	SLOW_SENDER2	N/A
826.992	RECEIVER	FAST_SENDER
829.000	RECEIVER	SLOW_SENDER2
832.097	FAST_SENDER	N/A
832.753	SLOW_SENDER1	N/A
832.829	RECEIVER	FAST_SENDER
835.259	FAST_SENDER	N/A
836.444	SLOW_SENDER2	N/A
837.259	FAST_SENDER	N/A
839.259	FAST_SENDER	N/A
841.259	FAST_SENDER	N/A
843.259	FAST_SENDER	N/A
843.444	SLOW_SENDER2	N/A
845.259	FAST_SENDER	N/A
847.259	FAST_SENDER	N/A
849.259	FAST_SENDER	N/A
850.444	SLOW_SENDER2	N/A
856.679	FAST_SENDER	N/A
858.679	FAST_SENDER	N/A
860.679	FAST_SENDER	N/A
862.679	FAST_SENDER	N/A
864.679	FAST_SENDER	N/A
866.679	FAST_SENDER	N/A
868.679	FAST_SENDER	N/A
870.679	FAST_SENDER	N/A
878.327	FAST_SENDER	N/A
886.008	FAST_SENDER	N/A
894.022	FAST_SENDER	N/A
897.840	SLOW_SENDER5	N/A
902.160	FAST_SENDER	N/A
908.790	SLOW_SENDER5	N/A
910.118	FAST_SENDER	N/A
918.645	FAST_SENDER	N/A
920.645	FAST_SENDER	N/A
922.149	SLOW_SENDER5	N/A
922.645	FAST_SENDER	N/A
924.645	FAST_SENDER	N/A
926.645	FAST_SENDER	N/A
928.645	FAST_SENDER	N/A
930.645	FAST_SENDER	N/A
932.645	FAST_SENDER	N/A
940.510	SLOW_SENDER3	N/A
940.564	FAST_SENDER	N/A
948.648	FAST_SENDER	N/A
951.877	SLOW_SENDER3	N/A
956.590	SLOW_SENDER4	N/A
956.774	FAST_SENDER	N/A
958.774	FAST_SENDER	N/A
960.774	FAST_SENDER	N/A
962.774	FAST_SENDER	N/A
964.317	SLOW_SENDER3	N/A
964.774	FAST_SENDER	N/A
966.774	FAST_SENDER	N/A
968.774	FAST_SENDER	N/A
970.156	SLOW_SENDER4	N/A
970.774	FAST_SENDER	N/A
971.317	SLOW_SENDER3	N/A
972.774	FAST_SENDER	N/A
974.774	FAST_SENDER	N/A
976.774	FAST_SENDER	N/A
978.317	SLOW_SENDER3	N/A
978.774	FAST_SENDER	N/A
980.774	FAST_SENDER	N/A
982.774	FAST_SENDER	N/A
984.774	FAST_SENDER	N/A
985.317	SLOW_SENDER3	N/A
986.774	FAST_SENDER	N/A
992.317	SLOW_SENDER3	N/A
997.002	FAST_SENDER	N/A
999.002	FAST_SENDER	N/A
1000.170	SLOW_SENDER1	N/A
1000.949	RECEIVER	SLOW_SENDER1
1001.002	FAST_SENDER	N/A
1003.002	FAST_SENDER	N/A
1003.378	SLOW_SENDER1	N/A
1004.143	RECEIVER	SLOW_SENDER1
1005.002	FAST_SENDER	N/A
1006.589	SLOW_SENDER1	N/A
1007.002	FAST_SENDER	N/A
1007.327	RECEIVER	SLOW_SENDER1
1009.002	FAST_SENDER	N/A
1011.002	FAST_SENDER	N/A
1012.763	SLOW_SENDER1	N/A
1013.141	RECEIVER	FAST_SENDER
1017.458	FAST_SENDER	N/A
1018.236	RECEIVER	FAST_SENDER
1020.260	SLOW_SENDER2	N/A
1020.677	FAST_SENDER	N/A
1021.028	RECEIVER	SLOW_SENDER2
1025.089	RECEIVER	FAST_SENDER
1025.143	SLOW_SENDER2	N/A
1025.909	RECEIVER	SLOW_SENDER2
1025.937	SLOW_SENDER1	N/A
1026.717	RECEIVER	SLOW_SENDER1
1027.535	FAST_SENDER	N/A
1028.294	RECEIVER	FAST_SENDER
1030.717	FAST_SENDER	N/A
1031.315	SLOW_SENDER2	N/A
1031.484	RECEIVER	FAST_SENDER
1033.821	RECEIVER	SLOW_SENDER2
1033.922	FAST_SENDER	N/A
1034.153	SLOW_SENDER1	N/A
1034.681	RECEIVER	FAST_SENDER
1037.128	FAST_SENDER	N/A
1037.910	RECEIVER	FAST_SENDER
1040.329	FAST_SENDER	N/A
1041.055	RECEIVER	FAST_SENDER
1041.221	SLOW_SENDER2	N/A
1042.012	RECEIVER	SLOW_SENDER2
1043.484	FAST_SENDER	N/A
1044.225	RECEIVER	FAST_SENDER
1048.032	FAST_SENDER	N/A
1048.830	RECEIVER	FAST_SENDER
1049.457	SLOW_SENDER2	N/A
1050.206	RECEIVER	SLOW_SENDER2
1051.266	FAST_SENDER	N/A
1052.050	RECEIVER	FAST_SENDER
1054.458	FAST_SENDER	N/A
1055.236	RECEIVER	FAST_SENDER
1057.643	SLOW_SENDER2	N/A
1057.660	FAST_SENDER	N/A
1058.369	RECEIVER	SLOW_SENDER2
1060.516	RECEIVER	FAST_SENDER
1062.952	FAST_SENDER	N/A
1063.714	RECEIVER	FAST_SENDER
1065.781	SLOW_SENDER2	N/A
1066.135	FAST_SENDER	N/A
1066.524	RECEIVER	SLOW_SENDER2
1070.129	RECEIVER	FAST_SENDER
1072.547	FAST_SENDER	N/A
1073.323	RECEIVER	FAST_SENDER
1075.699	SLOW_SENDER2	N/A
1075.753	FAST_SENDER	N/A
1076.470	RECEIVER	SLOW_SENDER2
1078.517	RECEIVER	FAST_SENDER
1080.943	FAST_SENDER	N/A
1081.748	RECEIVER	FAST_SENDER
1083.912	SLOW_SENDER2	N/A
1084.651	RECEIVER	SLOW_SENDER2
1085.552	FAST_SENDER	N/A
1086.303	RECEIVER	FAST_SENDER
1086.540	SLOW_SENDER5	N/A
1087.310	RECEIVER	SLOW_SENDER5
1088.717	FAST_SENDER	N/A
1089.473	RECEIVER	FAST_SENDER
1089.728	SLOW_SENDER5	N/A
1091.896	FAST_SENDER	N/A
1091.967	RECEIVER	SLOW_SENDER5
1092.058	SLOW_SENDER2	N/A
1092.638	RECEIVER	FAST_SENDER
1095.081	FAST_SENDER	N/A
1095.829	RECEIVER	FAST_SENDER
1097.378	SLOW_SENDER5	N/A
1098.136	RECEIVER	SLOW_SENDER5
1098.254	FAST_SENDER	N/A
1103.585	SLOW_SENDER5	N/A
1106.234	FAST_SENDER	N/A
1113.793	FAST_SENDER	N/A
1115.793	FAST_SENDER	N/A
1117.202	SLOW_SENDER5	N/A
1117.793	FAST_SENDER	N/A
1119.793	FAST_SENDER	N/A
1121.793	FAST_SENDER	N/A
1123.793	FAST_SENDER	N/A
1125.793	FAST_SENDER	N/A
1127.793	FAST_SENDER	N/A
1135.091	FAST_SENDER	N/A
1139.640	SLOW_SENDER4	N/A
1143.113	FAST_SENDER	N/A
1150.495	SLOW_SENDER4	N/A
1151.008	FAST_SENDER	N/A
1159.332	FAST_SENDER	N/A
1159.700	SLOW_SENDER3	N/A
1161.332	FAST_SENDER	N/A
1163.332	FAST_SENDER	N/A
1164.508	SLOW_SENDER4	N/A
1165.332	FAST_SENDER	N/A
1167.332	FAST_SENDER	N/A
1169.332	FAST_SENDER	N/A
1170.737	SLOW_SENDER3	N/A
1171.332	FAST_SENDER	N/A
1175.107	FAST_SENDER	N/A
1177.107	FAST_SENDER	N/A
1179.107	FAST_SENDER	N/A
1181.107	FAST_SENDER	N/A
1183.022	SLOW_SENDER3	N/A
1183.107	FAST_SENDER	N/A
1185.107	FAST_SENDER	N/A
1187.107	FAST_SENDER	N/A
1189.107	FAST_SENDER	N/A
1197.022	FAST_SENDER	N/A
1199.710	SLOW_SENDER1	N/A
1205.196	FAST_SENDER	N/A
1210.983	SLOW_SENDER1	N/A
1215.373	FAST_SENDER	N/A
1217.373	FAST_SENDER	N/A
1219.373	FAST_SENDER	N/A
1221.373	FAST_SENDER	N/A
1223.373	FAST_SENDER	N/A
1223.406	SLOW_SENDER1	N/A
1225.373	FAST_SENDER	N/A
1227.373	FAST_SENDER	N/A
1229.373	FAST_SENDER	N/A
1236.632	FAST_SENDER	N/A
1243.958	FAST_SENDER	N/A
1251.546	FAST_SENDER	N/A
1256.500	SLOW_SENDER2	N/A
1259.257	FAST_SENDER	N/A
1261.372	RECEIVER	FAST_SENDER
1262.219	RECEIVER	SLOW_SENDER2
1263.776	FAST_SENDER	N/A
1265.776	FAST_SENDER	N/A
1267.776	FAST_SENDER	N/A
1269.634	SLOW_SENDER2	N/A
1269.776	FAST_SENDER	N/A
1270.379	RECEIVER	SLOW_SENDER2
1271.776	FAST_SENDER	N/A
1273.776	FAST_SENDER	N/A
1275.776	FAST_SENDER	N/A
1277.776	FAST_SENDER	N/A
1277.785	SLOW_SENDER2	N/A
1278.535	RECEIVER	FAST_SENDER
1280.482	RECEIVER	SLOW_SENDER2
1280.947	FAST_SENDER	N/A
1281.705	RECEIVER	FAST_SENDER
1281.730	SLOW_SENDER5	N/A
1284.138	FAST_SENDER	N/A
1284.919	RECEIVER	FAST_SENDER
1285.836	RECEIVER	SLOW_SENDER5
1287.319	FAST_SENDER	N/A
1287.908	SLOW_SENDER2	N/A
1288.052	RECEIVER	FAST_SENDER
1290.267	RECEIVER	SLOW_SENDER2
1290.465	FAST_SENDER	N/A
1291.185	RECEIVER	FAST_SENDER
1291.236	SLOW_SENDER5	N/A
1291.988	RECEIVER	SLOW_SENDER5
1293.597	FAST_SENDER	N/A
1294.372	RECEIVER	FAST_SENDER
1296.818	FAST_SENDER	N/A
1297.413	SLOW_SENDER5	N/A
1297.580	RECEIVER	FAST_SENDER
1297.671	SLOW_SENDER2	N/A
1299.722	RECEIVER	SLOW_SENDER5
1301.967	FAST_SENDER	N/A
1303.967	FAST_SENDER	N/A
1305.967	FAST_SENDER	N/A
1307.967	FAST_SENDER	N/A
1308.903	SLOW_SENDER5	N/A
1309.684	RECEIVER	SLOW_SENDER5
1309.967	FAST_SENDER	N/A
1311.967	FAST_SENDER	N/A
1313.967	FAST_SENDER	N/A
1315.967	FAST_SENDER	N/A
1316.713	RECEIVER	FAST_SENDER
1317.120	SLOW_SENDER5	N/A
1317.924	RECEIVER	SLOW_SENDER5
1319.131	FAST_SENDER	N/A
1319.896	RECEIVER	FAST_SENDER
1322.320	FAST_SENDER	N/A
1323.111	RECEIVER	FAST_SENDER
1325.351	SLOW_SENDER5	N/A
1325.541	FAST_SENDER	N/A
1326.244	RECEIVER	FAST_SENDER
1328.678	FAST_SENDER	N/A
1329.423	RECEIVER	FAST_SENDER
1329.540	SLOW_SENDER4	N/A
1330.264	RECEIVER	SLOW_SENDER4
1331.870	FAST_SENDER	N/A
1334.442	SLOW_SENDER4	N/A
1334.454	RECEIVER	FAST_SENDER
1335.196	RECEIVER	SLOW_SENDER4
1336.900	FAST_SENDER	N/A
1337.637	RECEIVER	FAST_SENDER
1340.048	FAST_SENDER	N/A
1340.610	SLOW_SENDER4	N/A
1340.792	RECEIVER	FAST_SENDER
1344.543	RECEIVER	SLOW_SENDER4
1345.242	FAST_SENDER	N/A
1347.210	SLOW_SENDER3	N/A
1347.242	FAST_SENDER	N/A
1348.011	RECEIVER	SLOW_SENDER3
1349.242	FAST_SENDER	N/A
1350.447	SLOW_SENDER3	N/A
1351.193	RECEIVER	SLOW_SENDER3
1351.242	FAST_SENDER	N/A
1351.963	SLOW_SENDER4	N/A
1352.745	RECEIVER	SLOW_SENDER4
1353.242	FAST_SENDER	N/A
1353.630	SLOW_SENDER3	N/A
1354.389	RECEIVER	SLOW_SENDER3
1355.242	FAST_SENDER	N/A
1357.242	FAST_SENDER	N/A
1359.242	FAST_SENDER	N/A
1359.808	SLOW_SENDER3	N/A
1359.973	RECEIVER	FAST_SENDER
1360.145	SLOW_SENDER4	N/A
1360.934	RECEIVER	SLOW_SENDER4
1362.404	FAST_SENDER	N/A
1362.590	RECEIVER	SLOW_SENDER3
1364.977	RECEIVER	FAST_SENDER
1367.399	FAST_SENDER	N/A
1368.005	SLOW_SENDER3	N/A
1368.200	RECEIVER	FAST_SENDER
1368.359	SLOW_SENDER4	N/A
1369.114	RECEIVER	SLOW_SENDER4
1370.631	RECEIVER	SLOW_SENDER3
1370.644	FAST_SENDER	N/A
1371.408	RECEIVER	FAST_SENDER
1373.826	FAST_SENDER	N/A
1374.625	RECEIVER	FAST_SENDER
1376.538	SLOW_SENDER4	N/A
1377.041	FAST_SENDER	N/A
1377.315	RECEIVER	SLOW_SENDER4
1378.057	SLOW_SENDER3	N/A
1378.849	RECEIVER	SLOW_SENDER3
1379.796	RECEIVER	FAST_SENDER
1382.232	FAST_SENDER	N/A
1382.985	RECEIVER	FAST_SENDER
1385.401	FAST_SENDER	N/A
1386.190	RECEIVER	FAST_SENDER
1386.262	SLOW_SENDER3	N/A
1387.730	SLOW_SENDER1	N/A
1388.525	RECEIVER	SLOW_SENDER1
1388.594	FAST_SENDER	N/A
1389.353	RECEIVER	FAST_SENDER
1390.930	SLOW_SENDER1	N/A
1391.794	FAST_SENDER	N/A
1392.930	SLOW_SENDER1	N/A
1393.794	FAST_SENDER	N/A
1394.930	SLOW_SENDER1	N/A
1395.794	FAST_SENDER	N/A
1396.930	SLOW_SENDER1	N/A
1397.794	FAST_SENDER	N/A
1398.930	SLOW_SENDER1	N/A
1399.794	FAST_SENDER	N/A
1400.930	SLOW_SENDER1	N/A
1401.794	FAST_SENDER	N/A
1402.930	SLOW_SENDER1	N/A
1403.794	FAST_SENDER	N/A
1404.930	SLOW_SENDER1	N/A
1405.660	RECEIVER	SLOW_SENDER1
1405.794	FAST_SENDER	N/A
1406.514	RECEIVER	FAST_SENDER
1408.101	SLOW_SENDER1	N/A
1408.887	RECEIVER	SLOW_SENDER1
1408.928	FAST_SENDER	N/A
1409.671	RECEIVER	FAST_SENDER
1412.116	FAST_SENDER	N/A
1412.839	RECEIVER	FAST_SENDER
1415.239	FAST_SENDER	N/A
1416.042	RECEIVER	FAST_SENDER
1416.371	SLOW_SENDER1	N/A
1417.139	RECEIVER	SLOW_SENDER1
1418.485	FAST_SENDER	N/A
1422.540	SLOW_SENDER1	N/A
1427.575	FAST_SENDER	N/A
1429.575	FAST_SENDER	N/A
1431.575	FAST_SENDER	N/A
1433.575	FAST_SENDER	N/A
1435.257	SLOW_SENDER1	N/A
1435.575	FAST_SENDER	N/A
1437.575	FAST_SENDER	N/A
1439.575	FAST_SENDER	N/A
1441.575	FAST_SENDER	N/A
1449.117	FAST_SENDER	N/A
1456.975	FAST_SENDER	N/A
1461.870	SLOW_SENDER2	N/A
1464.486	FAST_SENDER	N/A
1472.347	FAST_SENDER	N/A
1472.685	SLOW_SENDER2	N/A
1481.216	FAST_SENDER	N/A
1483.216	FAST_SENDER	N/A
1485.216	FAST_SENDER	N/A
1486.356	SLOW_SENDER2	N/A
1487.216	FAST_SENDER	N/A
1489.216	FAST_SENDER	N/A
1489.970	SLOW_SENDER5	N/A
1491.216	FAST_SENDER	N/A
1493.216	FAST_SENDER	N/A
1495.216	FAST_SENDER	N/A
1503.135	FAST_SENDER	N/A
1503.622	SLOW_SENDER5	N/A
1511.131	FAST_SENDER	N/A
1513.131	FAST_SENDER	N/A
1515.131	FAST_SENDER	N/A
1517.131	FAST_SENDER	N/A
1519.131	FAST_SENDER	N/A
1521.131	FAST_SENDER	N/A
1523.131	FAST_SENDER	N/A
1525.131	FAST_SENDER	N/A
1532.801	FAST_SENDER	N/A
1540.438	FAST_SENDER	N/A
1542.310	SLOW_SENDER4	N/A
1548.449	FAST_SENDER	N/A
1550.449	FAST_SENDER	N/A
1552.449	FAST_SENDER	N/A
1553.780	SLOW_SENDER3	N/A
1554.449	FAST_SENDER	N/A
1555.213	SLOW_SENDER4	N/A
1556.449	FAST_SENDER	N/A
1560.093	FAST_SENDER	N/A
1562.093	FAST_SENDER	N/A
1564.093	FAST_SENDER	N/A
1566.093	FAST_SENDER	N/A
1566.653	SLOW_SENDER3	N/A
1568.093	FAST_SENDER	N/A
1570.093	FAST_SENDER	N/A
1571.653	SLOW_SENDER3	N/A
1572.093	FAST_SENDER	N/A
1574.093	FAST_SENDER	N/A
1576.653	SLOW_SENDER3	N/A
1582.064	FAST_SENDER	N/A
1582.229	RECEIVER	SLOW_SENDER3
1584.064	FAST_SENDER	N/A
1586.064	FAST_SENDER	N/A
1588.064	FAST_SENDER	N/A
1589.641	SLOW_SENDER3	N/A
1590.064	FAST_SENDER	N/A
1590.388	RECEIVER	SLOW_SENDER3
1592.064	FAST_SENDER	N/A
1594.064	FAST_SENDER	N/A
1596.064	FAST_SENDER	N/A
1596.798	RECEIVER	FAST_SENDER
1599.236	FAST_SENDER	N/A
1600.015	RECEIVER	FAST_SENDER
1600.680	SLOW_SENDER1	N/A
1601.462	RECEIVER	SLOW_SENDER1
1602.415	FAST_SENDER	N/A
1603.219	RECEIVER	FAST_SENDER
1603.875	SLOW_SENDER1	N/A
1606.504	RECEIVER	SLOW_SENDER1
1606.939	FAST_SENDER	N/A
1607.695	RECEIVER	FAST_SENDER
1610.115	FAST_SENDER	N/A
1610.870	RECEIVER	FAST_SENDER
1611.906	SLOW_SENDER1	N/A
1612.688	RECEIVER	SLOW_SENDER1
1613.307	FAST_SENDER	N/A
1614.068	RECEIVER	FAST_SENDER
1616.495	FAST_SENDER	N/A
1617.303	RECEIVER	FAST_SENDER
1618.093	SLOW_SENDER1	N/A
1618.850	RECEIVER	SLOW_SENDER1
1619.724	FAST_SENDER	N/A
1620.499	RECEIVER	FAST_SENDER
1622.947	FAST_SENDER	N/A
1623.725	RECEIVER	FAST_SENDER
1626.149	FAST_SENDER	N/A
1626.255	SLOW_SENDER1	N/A
1626.939	RECEIVER	FAST_SENDER
1629.136	RECEIVER	SLOW_SENDER1
1629.350	FAST_SENDER	N/A
1630.107	RECEIVER	FAST_SENDER
1632.525	FAST_SENDER	N/A
1633.333	RECEIVER	FAST_SENDER
1635.751	FAST_SENDER	N/A
1636.523	RECEIVER	FAST_SENDER
1636.539	SLOW_SENDER1	N/A
1637.300	RECEIVER	SLOW_SENDER1
1638.970	FAST_SENDER	N/A
1639.758	RECEIVER	FAST_SENDER
1642.185	FAST_SENDER	N/A
1643.006	RECEIVER	FAST_SENDER
1644.718	SLOW_SENDER1	N/A
1645.456	FAST_SENDER	N/A
1645.510	RECEIVER	SLOW_SENDER1
1646.219	RECEIVER	FAST_SENDER
1648.623	FAST_SENDER	N/A
1649.394	RECEIVER	FAST_SENDER
1650.810	SLOW_SENDER2	N/A
1651.538	RECEIVER	SLOW_SENDER2
1651.844	FAST_SENDER	N/A
1652.607	RECEIVER	FAST_SENDER
1652.941	SLOW_SENDER1	N/A
1653.722	RECEIVER	SLOW_SENDER1
1653.976	SLOW_SENDER2	N/A
1654.763	RECEIVER	SLOW_SENDER2
1655.032	FAST_SENDER	N/A
1655.783	RECEIVER	FAST_SENDER
1657.210	SLOW_SENDER2	N/A
1657.973	RECEIVER	SLOW_SENDER2
1658.190	FAST_SENDER	N/A
1658.957	RECEIVER	FAST_SENDER
1661.157	SLOW_SENDER1	N/A
1661.392	FAST_SENDER	N/A
1661.907	RECEIVER	SLOW_SENDER1
1663.387	SLOW_SENDER2	N/A
1663.533	RECEIVER	FAST_SENDER
1665.765	RECEIVER	SLOW_SENDER2
1665.939	FAST_SENDER	N/A
1666.698	RECEIVER	FAST_SENDER
1669.103	FAST_SENDER	N/A
1669.350	SLOW_SENDER1	N/A
1669.881	RECEIVER	FAST_SENDER
1672.319	FAST_SENDER	N/A
1673.090	RECEIVER	FAST_SENDER
1673.172	SLOW_SENDER2	N/A
1673.770	SLOW_SENDER5	N/A
1673.923	RECEIVER	SLOW_SENDER2
1675.508	FAST_SENDER	N/A
1675.904	RECEIVER	SLOW_SENDER5
1680.051	RECEIVER	FAST_SENDER
1681.345	SLOW_SENDER2	N/A
1682.092	RECEIVER	SLOW_SENDER2
1682.491	FAST_SENDER	N/A
1683.178	SLOW_SENDER5	N/A
1683.942	RECEIVER	SLOW_SENDER5
1684.936	RECEIVER	FAST_SENDER
1687.376	FAST_SENDER	N/A
1688.106	RECEIVER	FAST_SENDER
1689.366	SLOW_SENDER5	N/A
1689.517	SLOW_SENDER2	N/A
1690.126	RECEIVER	SLOW_SENDER5
1690.544	FAST_SENDER	N/A
1690.846	RECEIVER	SLOW_SENDER2
1693.619	RECEIVER	FAST_SENDER
1696.063	FAST_SENDER	N/A
1696.812	RECEIVER	FAST_SENDER
1699.059	SLOW_SENDER5	N/A
1699.234	FAST_SENDER	N/A
1700.388	SLOW_SENDER2	N/A
1707.906	FAST_SENDER	N/A
1709.906	FAST_SENDER	N/A
1711.906	FAST_SENDER	N/A
1713.906	FAST_SENDER	N/A
1715.906	FAST_SENDER	N/A
1717.906	FAST_SENDER	N/A
1719.906	FAST_SENDER	N/A
1721.906	FAST_SENDER	N/A
1725.220	SLOW_SENDER4	N/A
1729.918	FAST_SENDER	N/A
1737.292	FAST_SENDER	N/A
1738.285	SLOW_SENDER4	N/A
1745.322	FAST_SENDER	N/A
1747.322	FAST_SENDER	N/A
1749.322	FAST_SENDER	N/A
1751.322	FAST_SENDER	N/A
1752.207	SLOW_SENDER4	N/A
1753.322	FAST_SENDER	N/A
1753.920	SLOW_SENDER3	N/A
1755.322	FAST_SENDER	N/A
1757.322	FAST_SENDER	N/A
1759.322	FAST_SENDER	N/A
1764.105	SLOW_SENDER3	N/A
1768.829	FAST_SENDER	N/A
1770.829	FAST_SENDER	N/A
1772.829	FAST_SENDER	N/A
1774.829	FAST_SENDER	N/A
1776.829	FAST_SENDER	N/A
1777.063	SLOW_SENDER3	N/A
1778.829	FAST_SENDER	N/A
1780.829	FAST_SENDER	N/A
1782.829	FAST_SENDER	N/A
1790.148	FAST_SENDER	N/A
1797.552	FAST_SENDER	N/A
1804.751	FAST_SENDER	N/A
1812.198	FAST_SENDER	N/A
1819.868	FAST_SENDER	N/A
1827.240	FAST_SENDER	N/A
1833.650	SLOW_SENDER1	N/A
1835.133	FAST_SENDER	N/A
1843.370	FAST_SENDER	N/A
1844.270	SLOW_SENDER1	N/A
1851.380	FAST_SENDER	N/A
1853.380	FAST_SENDER	N/A
1855.380	FAST_SENDER	N/A
1857.026	SLOW_SENDER1	N/A
1857.380	FAST_SENDER	N/A
1859.380	FAST_SENDER	N/A
1861.380	FAST_SENDER	N/A
1863.380	FAST_SENDER	N/A
1865.380	FAST_SENDER	N/A
1866.150	SLOW_SENDER2	N/A
1866.166	RECEIVER	FAST_SENDER
1866.901	RECEIVER	SLOW_SENDER2
1867.640	SLOW_SENDER5	N/A
1868.388	RECEIVER	SLOW_SENDER5
1868.599	FAST_SENDER	N/A
1869.337	SLOW_SENDER2	N/A
1869.373	RECEIVER	FAST_SENDER
1870.127	RECEIVER	SLOW_SENDER2
1870.812	SLOW_SENDER5	N/A
1871.523	RECEIVER	SLOW_SENDER5
1871.798	FAST_SENDER	N/A
1872.529	SLOW_SENDER2	N/A
1872.564	RECEIVER	FAST_SENDER
1873.334	RECEIVER	SLOW_SENDER2
1873.951	SLOW_SENDER5	N/A
1874.726	RECEIVER	SLOW_SENDER5
1875.008	FAST_SENDER	N/A
1875.747	RECEIVER	FAST_SENDER
1878.181	FAST_SENDER	N/A
1878.749	SLOW_SENDER2	N/A
1878.947	RECEIVER	FAST_SENDER
1880.829	RECEIVER	SLOW_SENDER2
1881.352	FAST_SENDER	N/A
1881.919	SLOW_SENDER5	N/A
1882.121	RECEIVER	FAST_SENDER
1884.475	RECEIVER	SLOW_SENDER5
1884.557	FAST_SENDER	N/A
1885.308	RECEIVER	FAST_SENDER
1887.713	FAST_SENDER	N/A
1888.231	SLOW_SENDER2	N/A
1888.445	RECEIVER	FAST_SENDER
1890.618	RECEIVER	SLOW_SENDER2
1890.861	FAST_SENDER	N/A
1891.602	RECEIVER	FAST_SENDER
1891.908	SLOW_SENDER5	N/A
1894.038	FAST_SENDER	N/A
1894.117	RECEIVER	SLOW_SENDER5
1894.776	RECEIVER	FAST_SENDER
1897.193	FAST_SENDER	N/A
1897.971	RECEIVER	FAST_SENDER
1898.048	SLOW_SENDER2	N/A
1898.815	RECEIVER	SLOW_SENDER2
1900.396	FAST_SENDER	N/A
1901.171	RECEIVER	FAST_SENDER
1901.535	SLOW_SENDER5	N/A
1902.306	RECEIVER	SLOW_SENDER5
1906.793	FAST_SENDER	N/A
1907.572	RECEIVER	FAST_SENDER
1907.685	SLOW_SENDER2	N/A
1908.441	RECEIVER	SLOW_SENDER2
1910.017	FAST_SENDER	N/A
1910.827	RECEIVER	FAST_SENDER
1913.266	FAST_SENDER	N/A
1914.053	RECEIVER	FAST_SENDER
1915.847	SLOW_SENDER2	N/A
1916.481	FAST_SENDER	N/A
1916.648	RECEIVER	SLOW_SENDER2
1916.810	SLOW_SENDER4	N/A
1917.579	RECEIVER	SLOW_SENDER4
1918.776	RECEIVER	FAST_SENDER
1920.005	SLOW_SENDER4	N/A
1920.749	RECEIVER	SLOW_SENDER4
1921.217	FAST_SENDER	N/A
1921.954	RECEIVER	FAST_SENDER
1923.198	SLOW_SENDER4	N/A
1923.945	RECEIVER	SLOW_SENDER4
1924.376	FAST_SENDER	N/A
1925.160	RECEIVER	FAST_SENDER
1927.581	FAST_SENDER	N/A
1928.352	RECEIVER	FAST_SENDER
1929.374	SLOW_SENDER4	N/A
1930.115	RECEIVER	SLOW_SENDER4
1930.788	FAST_SENDER	N/A
1931.581	RECEIVER	FAST_SENDER
1935.473	FAST_SENDER	N/A
1935.561	SLOW_SENDER4	N/A
1936.237	RECEIVER	FAST_SENDER
1938.365	RECEIVER	SLOW_SENDER4
1938.651	FAST_SENDER	N/A
1939.419	RECEIVER	FAST_SENDER
1941.450	SLOW_SENDER3	N/A
1941.856	FAST_SENDER	N/A
1942.219	RECEIVER	SLOW_SENDER3
1945.683	RECEIVER	FAST_SENDER
1945.788	SLOW_SENDER4	N/A
1946.531	RECEIVER	SLOW_SENDER4
1948.101	FAST_SENDER	N/A
1953.202	SLOW_SENDER3	N/A
1953.969	SLOW_SENDER4	N/A
1958.665	FAST_SENDER	N/A
1960.665	FAST_SENDER	N/A
1962.665	FAST_SENDER	N/A
1964.665	FAST_SENDER	N/A
1965.783	SLOW_SENDER3	N/A
1966.665	FAST_SENDER	N/A
1968.665	FAST_SENDER	N/A
1970.665	FAST_SENDER	N/A
1972.665	FAST_SENDER	N/A
1980.396	FAST_SENDER	N/A
1988.338	FAST_SENDER	N/A
1995.897	FAST_SENDER	N/A
2003.804	FAST_SENDER	N/A
2011.270	FAST_SENDER	N/A
2018.876	FAST_SENDER	N/A
2021.470	SLOW_SENDER1	N/A
2027.469	FAST_SENDER	N/A
2034.535	SLOW_SENDER1	N/A
2035.249	FAST_SENDER	N/A
2042.484	FAST_SENDER	N/A
2044.484	FAST_SENDER	N/A
2046.484	FAST_SENDER	N/A
2047.192	SLOW_SENDER1	N/A
2048.484	FAST_SENDER	N/A
2050.484	FAST_SENDER	N/A
2052.484	FAST_SENDER	N/A
2054.484	FAST_SENDER	N/A
2056.484	FAST_SENDER	N/A
2064.097	FAST_SENDER	N/A
2068.460	SLOW_SENDER5	N/A
2071.762	FAST_SENDER	N/A
2079.819	SLOW_SENDER5	N/A
2080.074	FAST_SENDER	N/A
2080.200	SLOW_SENDER2	N/A
2090.015	FAST_SENDER	N/A
2092.015	FAST_SENDER	N/A
2093.098	SLOW_SENDER5	N/A
2094.015	FAST_SENDER	N/A
2095.746	SLOW_SENDER2	N/A
2096.015	FAST_SENDER	N/A
2098.015	FAST_SENDER	N/A
2100.015	FAST_SENDER	N/A
2100.098	SLOW_SENDER5	N/A
2102.015	FAST_SENDER	N/A
2102.746	SLOW_SENDER2	N/A
2104.015	FAST_SENDER	N/A
2107.098	SLOW_SENDER5	N/A
2107.746	SLOW_SENDER2	N/A
2110.638	RECEIVER	SLOW_SENDER2
2112.468	FAST_SENDER	N/A
2113.241	RECEIVER	FAST_SENDER
2115.649	FAST_SENDER	N/A
2116.382	RECEIVER	FAST_SENDER
2118.062	SLOW_SENDER2	N/A
2118.827	FAST_SENDER	N/A
2118.832	RECEIVER	SLOW_SENDER2
2119.627	RECEIVER	FAST_SENDER
2121.450	SLOW_SENDER4	N/A
2122.060	FAST_SENDER	N/A
2122.215	RECEIVER	SLOW_SENDER4
2124.592	RECEIVER	FAST_SENDER
2124.615	SLOW_SENDER4	N/A
2125.399	RECEIVER	SLOW_SENDER4
2126.244	SLOW_SENDER2	N/A
2127.019	FAST_SENDER	N/A
2127.739	RECEIVER	FAST_SENDER
2129.161	RECEIVER	SLOW_SENDER2
2130.172	FAST_SENDER	N/A
2130.925	RECEIVER	FAST_SENDER
2131.080	SLOW_SENDER3	N/A
2131.836	RECEIVER	SLOW_SENDER3
2132.328	SLOW_SENDER4	N/A
2133.357	FAST_SENDER	N/A
2134.139	RECEIVER	FAST_SENDER
2134.269	SLOW_SENDER3	N/A
2135.022	RECEIVER	SLOW_SENDER3
2136.242	RECEIVER	SLOW_SENDER4
2136.606	SLOW_SENDER2	N/A
2136.679	FAST_SENDER	N/A
2137.434	SLOW_SENDER3	N/A
2138.201	RECEIVER	SLOW_SENDER3
2138.679	FAST_SENDER	N/A
2140.679	FAST_SENDER	N/A
2142.679	FAST_SENDER	N/A
2143.606	SLOW_SENDER2	N/A
2143.641	SLOW_SENDER3	N/A
2143.691	SLOW_SENDER4	N/A
2144.423	RECEIVER	SLOW_SENDER3
2144.679	FAST_SENDER	N/A
2146.679	FAST_SENDER	N/A
2146.741	RECEIVER	SLOW_SENDER4
2148.679	FAST_SENDER	N/A
2149.823	SLOW_SENDER3	N/A
2150.562	RECEIVER	SLOW_SENDER3
2150.606	SLOW_SENDER2	N/A
2150.679	FAST_SENDER	N/A
2151.336	RECEIVER	SLOW_SENDER2
2153.455	RECEIVER	FAST_SENDER
2154.168	SLOW_SENDER4	N/A
2155.877	FAST_SENDER	N/A
2155.990	SLOW_SENDER3	N/A
2157.290	RECEIVER	SLOW_SENDER3
2158.441	RECEIVER	FAST_SENDER
2158.756	SLOW_SENDER2	N/A
2159.526	RECEIVER	SLOW_SENDER2
2160.880	FAST_SENDER	N/A
2161.649	RECEIVER	FAST_SENDER
2164.049	FAST_SENDER	N/A
2164.730	SLOW_SENDER3	N/A
2164.852	RECEIVER	FAST_SENDER
2166.944	SLOW_SENDER2	N/A
2167.239	RECEIVER	SLOW_SENDER3
2167.281	FAST_SENDER	N/A
2168.054	RECEIVER	FAST_SENDER
2170.464	FAST_SENDER	N/A
2171.231	RECEIVER	FAST_SENDER
2173.652	FAST_SENDER	N/A
2174.430	RECEIVER	FAST_SENDER
2174.676	SLOW_SENDER3	N/A
2175.469	RECEIVER	SLOW_SENDER3
2176.832	FAST_SENDER	N/A
2177.598	RECEIVER	FAST_SENDER
2180.011	FAST_SENDER	N/A
2180.810	RECEIVER	FAST_SENDER
2182.903	SLOW_SENDER3	N/A
2183.211	FAST_SENDER	N/A
2183.625	RECEIVER	SLOW_SENDER3
2185.516	RECEIVER	FAST_SENDER
2187.964	FAST_SENDER	N/A
2188.726	RECEIVER	FAST_SENDER
2191.058	SLOW_SENDER3	N/A
2191.131	FAST_SENDER	N/A
2191.831	RECEIVER	SLOW_SENDER3
2194.095	RECEIVER	FAST_SENDER
2196.496	FAST_SENDER	N/A
2197.281	RECEIVER	FAST_SENDER
2199.237	SLOW_SENDER3	N/A
2199.731	FAST_SENDER	N/A
2200.042	RECEIVER	SLOW_SENDER3
2201.835	RECEIVER	FAST_SENDER
2204.277	FAST_SENDER	N/A
2205.083	RECEIVER	FAST_SENDER
2207.508	FAST_SENDER	N/A
2208.260	RECEIVER	FAST_SENDER
2210.695	FAST_SENDER	N/A
2211.483	RECEIVER	FAST_SENDER
2211.680	SLOW_SENDER1	N/A
2212.461	RECEIVER	SLOW_SENDER1
2213.927	FAST_SENDER	N/A
2214.646	RECEIVER	FAST_SENDER
2214.867	SLOW_SENDER1	N/A
2215.646	RECEIVER	SLOW_SENDER1
2218.086	SLOW_SENDER1	N/A
2220.469	FAST_SENDER	N/A
2224.265	SLOW_SENDER1	N/A
2229.013	FAST_SENDER	N/A
2231.013	FAST_SENDER	N/A
2233.013	FAST_SENDER	N/A
2235.013	FAST_SENDER	N/A
2236.600	SLOW_SENDER1	N/A
2237.013	FAST_SENDER	N/A
2241.019	FAST_SENDER	N/A
2243.019	FAST_SENDER	N/A
2245.019	FAST_SENDER	N/A
2247.019	FAST_SENDER	N/A
2249.019	FAST_SENDER	N/A
2251.019	FAST_SENDER	N/A
2253.019	FAST_SENDER	N/A
2255.019	FAST_SENDER	N/A
2263.006	FAST_SENDER	N/A
2270.421	FAST_SENDER	N/A
2272.940	SLOW_SENDER5	N/A
2278.184	FAST_SENDER	N/A
2283.849	SLOW_SENDER5	N/A
2285.781	FAST_SENDER	N/A
2293.459	FAST_SENDER	N/A
2295.459	FAST_SENDER	N/A
2296.652	SLOW_SENDER5	N/A
2297.459	FAST_SENDER	N/A
2299.459	FAST_SENDER	N/A
2301.459	FAST_SENDER	N/A
2303.459	FAST_SENDER	N/A
2305.459	FAST_SENDER	N/A
2307.459	FAST_SENDER	N/A
2315.427	FAST_SENDER	N/A
2319.400	SLOW_SENDER4	N/A
2323.200	SLOW_SENDER2	N/A
2324.479	FAST_SENDER	N/A
2330.150	SLOW_SENDER4	N/A
2332.251	FAST_SENDER	N/A
2336.534	SLOW_SENDER2	N/A
2340.353	FAST_SENDER	N/A
2341.534	SLOW_SENDER2	N/A
2342.353	FAST_SENDER	N/A
2343.340	SLOW_SENDER4	N/A
2344.353	FAST_SENDER	N/A
2346.353	FAST_SENDER	N/A
2346.534	SLOW_SENDER2	N/A
2348.353	FAST_SENDER	N/A
2351.338	FAST_SENDER	N/A
2353.338	FAST_SENDER	N/A
2355.338	FAST_SENDER	N/A
2357.338	FAST_SENDER	N/A
2359.175	SLOW_SENDER2	N/A
2359.338	FAST_SENDER	N/A
2361.338	FAST_SENDER	N/A
2363.338	FAST_SENDER	N/A
2363.670	SLOW_SENDER3	N/A
2365.338	FAST_SENDER	N/A
2374.002	FAST_SENDER	N/A
2376.902	SLOW_SENDER3	N/A
2381.256	RECEIVER	SLOW_SENDER3
2382.603	FAST_SENDER	N/A
2384.603	FAST_SENDER	N/A
2386.603	FAST_SENDER	N/A
2388.603	FAST_SENDER	N/A
2390.505	SLOW_SENDER3	N/A
2390.603	FAST_SENDER	N/A
2391.318	RECEIVER	SLOW_SENDER3
2392.603	FAST_SENDER	N/A
2394.603	FAST_SENDER	N/A
2396.603	FAST_SENDER	N/A
2397.331	RECEIVER	FAST_SENDER
2399.768	FAST_SENDER	N/A
2400.507	RECEIVER	FAST_SENDER
2402.470	SLOW_SENDER1	N/A
2402.946	FAST_SENDER	N/A
2403.234	RECEIVER	SLOW_SENDER1
2407.033	RECEIVER	FAST_SENDER
2407.364	SLOW_SENDER1	N/A
2408.138	RECEIVER	SLOW_SENDER1
2409.482	FAST_SENDER	N/A
2410.237	RECEIVER	FAST_SENDER
2412.667	FAST_SENDER	N/A
2413.449	RECEIVER	FAST_SENDER
2413.556	SLOW_SENDER1	N/A
2414.266	RECEIVER	SLOW_SENDER1
2415.890	FAST_SENDER	N/A
2416.649	RECEIVER	FAST_SENDER
2419.682	SLOW_SENDER1	N/A
2420.436	RECEIVER	SLOW_SENDER1
2420.492	FAST_SENDER	N/A
2421.255	RECEIVER	FAST_SENDER
2423.681	FAST_SENDER	N/A
2424.443	RECEIVER	FAST_SENDER
2425.863	SLOW_SENDER1	N/A
2426.623	RECEIVER	SLOW_SENDER1
2426.859	FAST_SENDER	N/A
2427.611	RECEIVER	FAST_SENDER
2430.014	FAST_SENDER	N/A
2430.816	RECEIVER	FAST_SENDER
2433.218	FAST_SENDER	N/A
2433.947	RECEIVER	FAST_SENDER
2434.033	SLOW_SENDER1	N/A
2434.801	RECEIVER	SLOW_SENDER1
2436.367	FAST_SENDER	N/A
2437.119	RECEIVER	FAST_SENDER
2441.337	FAST_SENDER	N/A
2442.079	RECEIVER	FAST_SENDER
2442.241	SLOW_SENDER1	N/A
2443.019	RECEIVER	SLOW_SENDER1
2444.512	FAST_SENDER	N/A
2445.326	RECEIVER	FAST_SENDER
2447.748	FAST_SENDER	N/A
2448.503	RECEIVER	FAST_SENDER
2450.440	SLOW_SENDER1	N/A
2450.904	FAST_SENDER	N/A
2451.192	RECEIVER	SLOW_SENDER1
2455.223	RECEIVER	FAST_SENDER
2457.653	FAST_SENDER	N/A
2458.367	RECEIVER	FAST_SENDER
2460.495	SLOW_SENDER1	N/A
2460.801	FAST_SENDER	N/A
2460.910	SLOW_SENDER5	N/A
2461.245	RECEIVER	SLOW_SENDER1
2463.209	RECEIVER	FAST_SENDER
2463.885	RECEIVER	SLOW_SENDER5
2465.649	FAST_SENDER	N/A
2466.299	SLOW_SENDER5	N/A
2466.434	RECEIVER	FAST_SENDER
2468.462	RECEIVER	SLOW_SENDER5
2468.683	SLOW_SENDER1	N/A
2468.882	FAST_SENDER	N/A
2469.440	RECEIVER	SLOW_SENDER1
2470.188	RECEIVER	FAST_SENDER
2472.635	FAST_SENDER	N/A
2473.390	RECEIVER	FAST_SENDER
2473.888	SLOW_SENDER5	N/A
2474.645	RECEIVER	SLOW_SENDER5
2475.804	FAST_SENDER	N/A
2476.872	SLOW_SENDER1	N/A
2477.654	RECEIVER	SLOW_SENDER1
2479.407	RECEIVER	FAST_SENDER
2481.813	FAST_SENDER	N/A
2482.566	RECEIVER	FAST_SENDER
2483.449	SLOW_SENDER5	N/A
2484.236	RECEIVER	SLOW_SENDER5
2484.981	FAST_SENDER	N/A
2485.725	RECEIVER	FAST_SENDER
2488.152	FAST_SENDER	N/A
2488.898	RECEIVER	FAST_SENDER
2491.331	FAST_SENDER	N/A
2491.657	SLOW_SENDER5	N/A
2492.106	RECEIVER	FAST_SENDER
2496.278	FAST_SENDER	N/A
2497.029	RECEIVER	FAST_SENDER
2501.043	FAST_SENDER	N/A
2501.794	RECEIVER	FAST_SENDER
2504.212	FAST_SENDER	N/A
2504.975	RECEIVER	FAST_SENDER
2507.395	FAST_SENDER	N/A
2508.136	RECEIVER	FAST_SENDER
2508.890	SLOW_SENDER4	N/A
2509.663	RECEIVER	SLOW_SENDER4
2510.564	FAST_SENDER	N/A
2511.321	RECEIVER	FAST_SENDER
2512.065	SLOW_SENDER4	N/A
2512.813	RECEIVER	SLOW_SENDER4
2513.739	FAST_SENDER	N/A
2514.511	RECEIVER	FAST_SENDER
2515.220	SLOW_SENDER4	N/A
2516.003	RECEIVER	SLOW_SENDER4
2516.948	FAST_SENDER	N/A
2523.840	SLOW_SENDER2	N/A
2525.056	FAST_SENDER	N/A
2527.056	FAST_SENDER	N/A
2528.116	SLOW_SENDER4	N/A
2529.056	FAST_SENDER	N/A
2532.613	FAST_SENDER	N/A
2534.613	FAST_SENDER	N/A
2534.710	SLOW_SENDER2	N/A
2536.613	FAST_SENDER	N/A
2538.613	FAST_SENDER	N/A
2539.710	SLOW_SENDER2	N/A
2540.613	FAST_SENDER	N/A
2542.613	FAST_SENDER	N/A
2544.613	FAST_SENDER	N/A
2544.710	SLOW_SENDER2	N/A
2546.613	FAST_SENDER	N/A
2549.710	SLOW_SENDER2	N/A
2554.680	SLOW_SENDER3	N/A
2555.566	FAST_SENDER	N/A
2556.680	SLOW_SENDER3	N/A
2557.566	FAST_SENDER	N/A
2558.680	SLOW_SENDER3	N/A
2559.566	FAST_SENDER	N/A
2560.680	SLOW_SENDER3	N/A
2561.566	FAST_SENDER	N/A
2562.680	SLOW_SENDER3	N/A
2563.552	SLOW_SENDER2	N/A
2563.566	FAST_SENDER	N/A
2564.680	SLOW_SENDER3	N/A
2565.566	FAST_SENDER	N/A
2566.680	SLOW_SENDER3	N/A
2567.566	FAST_SENDER	N/A
2568.680	SLOW_SENDER3	N/A
2569.566	FAST_SENDER	N/A
2577.005	FAST_SENDER	N/A
2580.620	SLOW_SENDER3	N/A
2585.259	FAST_SENDER	N/A
2587.259	FAST_SENDER	N/A
2589.259	FAST_SENDER	N/A
2591.259	FAST_SENDER	N/A
2593.259	FAST_SENDER	N/A
2593.572	SLOW_SENDER3	N/A
2595.259	FAST_SENDER	N/A
2597.259	FAST_SENDER	N/A
2599.259	FAST_SENDER	N/A
2606.482	FAST_SENDER	N/A
2614.569	FAST_SENDER	N/A
2622.083	FAST_SENDER	N/A
2630.193	FAST_SENDER	N/A
2637.638	FAST_SENDER	N/A
2641.190	SLOW_SENDER1	N/A
2645.578	FAST_SENDER	N/A
2651.993	SLOW_SENDER1	N/A
2653.274	FAST_SENDER	N/A
2658.700	SLOW_SENDER5	N/A
2661.210	FAST_SENDER	N/A
2663.210	FAST_SENDER	N/A
2664.803	SLOW_SENDER1	N/A
2665.210	FAST_SENDER	N/A
2667.210	FAST_SENDER	N/A
2669.210	FAST_SENDER	N/A
2669.496	SLOW_SENDER5	N/A
2671.210	FAST_SENDER	N/A
2674.286	FAST_SENDER	N/A
2676.286	FAST_SENDER	N/A
2678.286	FAST_SENDER	N/A
2680.286	FAST_SENDER	N/A
2681.906	SLOW_SENDER5	N/A
2682.286	FAST_SENDER	N/A
2682.671	RECEIVER	SLOW_SENDER5
2684.286	FAST_SENDER	N/A
2686.286	FAST_SENDER	N/A
2688.286	FAST_SENDER	N/A
2689.021	RECEIVER	FAST_SENDER
2691.426	FAST_SENDER	N/A
2692.170	RECEIVER	FAST_SENDER
2694.614	FAST_SENDER	N/A
2695.397	RECEIVER	FAST_SENDER
2695.640	SLOW_SENDER4	N/A
2696.375	RECEIVER	SLOW_SENDER4
2697.820	FAST_SENDER	N/A
2698.601	RECEIVER	FAST_SENDER
2698.819	SLOW_SENDER4	N/A
2699.613	RECEIVER	SLOW_SENDER4
2702.057	SLOW_SENDER4	N/A
2702.796	RECEIVER	SLOW_SENDER4
2702.797	FAST_SENDER	N/A
2703.559	RECEIVER	FAST_SENDER
2705.966	FAST_SENDER	N/A
2706.731	RECEIVER	FAST_SENDER
2708.198	SLOW_SENDER4	N/A
2708.926	RECEIVER	SLOW_SENDER4
2709.143	FAST_SENDER	N/A
2709.889	RECEIVER	FAST_SENDER
2712.290	FAST_SENDER	N/A
2713.024	RECEIVER	FAST_SENDER
2714.355	SLOW_SENDER4	N/A
2715.103	RECEIVER	SLOW_SENDER4
2715.464	FAST_SENDER	N/A
2716.231	RECEIVER	FAST_SENDER
2718.650	FAST_SENDER	N/A
2719.415	RECEIVER	FAST_SENDER
2720.504	SLOW_SENDER4	N/A
2721.316	RECEIVER	SLOW_SENDER4
2721.837	FAST_SENDER	N/A
2722.600	RECEIVER	FAST_SENDER
2725.029	FAST_SENDER	N/A
2725.811	RECEIVER	FAST_SENDER
2728.090	SLOW_SENDER2	N/A
2728.229	FAST_SENDER	N/A
2728.761	SLOW_SENDER4	N/A
2728.879	RECEIVER	SLOW_SENDER2
2731.291	RECEIVER	SLOW_SENDER4
2732.694	SLOW_SENDER2	N/A
2733.485	RECEIVER	SLOW_SENDER2
2737.876	FAST_SENDER	N/A
2738.659	RECEIVER	FAST_SENDER
2738.701	SLOW_SENDER4	N/A
2738.913	SLOW_SENDER2	N/A
2739.469	RECEIVER	SLOW_SENDER4
2741.074	FAST_SENDER	N/A
2741.199	RECEIVER	SLOW_SENDER2
2743.451	RECEIVER	FAST_SENDER
2745.855	FAST_SENDER	N/A
2746.898	SLOW_SENDER4	N/A
2747.665	RECEIVER	SLOW_SENDER4
2747.855	FAST_SENDER	N/A
2749.855	FAST_SENDER	N/A
2750.044	SLOW_SENDER2	N/A
2750.804	RECEIVER	SLOW_SENDER2
2751.855	FAST_SENDER	N/A
2753.855	FAST_SENDER	N/A
2755.114	SLOW_SENDER4	N/A
2755.855	FAST_SENDER	N/A
2755.922	RECEIVER	SLOW_SENDER4
2757.855	FAST_SENDER	N/A
2758.207	SLOW_SENDER2	N/A
2758.800	SLOW_SENDER3	N/A
2758.957	RECEIVER	SLOW_SENDER2
2759.855	FAST_SENDER	N/A
2760.566	RECEIVER	FAST_SENDER
2762.548	RECEIVER	SLOW_SENDER3
2763.002	FAST_SENDER	N/A
2763.356	SLOW_SENDER4	N/A
2763.781	RECEIVER	FAST_SENDER
2764.634	RECEIVER	SLOW_SENDER4
2766.217	FAST_SENDER	N/A
2766.363	SLOW_SENDER2	N/A
2767.021	RECEIVER	FAST_SENDER
2769.060	SLOW_SENDER3	N/A
2769.157	RECEIVER	SLOW_SENDER2
2769.428	FAST_SENDER	N/A
2769.834	RECEIVER	SLOW_SENDER3
2771.758	RECEIVER	FAST_SENDER
2774.684	FAST_SENDER	N/A
2776.684	FAST_SENDER	N/A
2778.684	FAST_SENDER	N/A
2780.684	FAST_SENDER	N/A
2782.628	SLOW_SENDER3	N/A
2782.684	FAST_SENDER	N/A
2783.410	RECEIVER	SLOW_SENDER3
2784.684	FAST_SENDER	N/A
2786.684	FAST_SENDER	N/A
2788.684	FAST_SENDER	N/A
2789.443	RECEIVER	FAST_SENDER
2791.856	FAST_SENDER	N/A
2792.648	RECEIVER	FAST_SENDER
2795.049	FAST_SENDER	N/A
2795.803	RECEIVER	FAST_SENDER
2798.232	FAST_SENDER	N/A
2798.984	RECEIVER	FAST_SENDER
2801.392	FAST_SENDER	N/A
2803.983	RECEIVER	FAST_SENDER
2806.417	FAST_SENDER	N/A
2807.191	RECEIVER	FAST_SENDER
2809.625	FAST_SENDER	N/A
2810.364	RECEIVER	FAST_SENDER
2812.790	FAST_SENDER	N/A
2813.564	RECEIVER	FAST_SENDER
2816.012	FAST_SENDER	N/A
2816.785	RECEIVER	FAST_SENDER
2819.188	FAST_SENDER	N/A
2819.948	RECEIVER	FAST_SENDER
2824.103	FAST_SENDER	N/A
2824.833	RECEIVER	FAST_SENDER
2827.267	FAST_SENDER	N/A
2827.987	RECEIVER	FAST_SENDER
2829.120	SLOW_SENDER1	N/A
2829.919	RECEIVER	SLOW_SENDER1
2830.437	FAST_SENDER	N/A
2831.194	RECEIVER	FAST_SENDER
2832.360	SLOW_SENDER1	N/A
2833.613	FAST_SENDER	N/A
2842.782	FAST_SENDER	N/A
2844.782	FAST_SENDER	N/A
2845.338	SLOW_SENDER1	N/A
2846.200	SLOW_SENDER5	N/A
2846.782	FAST_SENDER	N/A
2849.917	FAST_SENDER	N/A
2851.917	FAST_SENDER	N/A
2853.917	FAST_SENDER	N/A
2855.917	FAST_SENDER	N/A
2857.018	SLOW_SENDER5	N/A
2857.917	FAST_SENDER	N/A
2859.917	FAST_SENDER	N/A
2861.917	FAST_SENDER	N/A
2862.018	SLOW_SENDER5	N/A
2863.917	FAST_SENDER	N/A
2867.018	SLOW_SENDER5	N/A
2871.237	FAST_SENDER	N/A
2872.018	SLOW_SENDER5	N/A
2878.444	FAST_SENDER	N/A
2880.444	FAST_SENDER	N/A
2882.444	FAST_SENDER	N/A
2884.444	FAST_SENDER	N/A
2885.318	SLOW_SENDER5	N/A
2886.444	FAST_SENDER	N/A
2888.444	FAST_SENDER	N/A
2890.444	FAST_SENDER	N/A
2892.444	FAST_SENDER	N/A
2900.383	FAST_SENDER	N/A
2908.120	FAST_SENDER	N/A
2915.398	FAST_SENDER	N/A
2923.025	FAST_SENDER	N/A
2928.230	SLOW_SENDER4	N/A
2930.790	FAST_SENDER	N/A
2932.960	SLOW_SENDER2	N/A
2938.839	FAST_SENDER	N/A
2939.058	SLOW_SENDER4	N/A
2943.810	SLOW_SENDER2	N/A
2946.960	SLOW_SENDER3	N/A
2947.582	FAST_SENDER	N/A
2948.810	SLOW_SENDER2	N/A
2953.810	SLOW_SENDER2	N/A
2954.781	FAST_SENDER	N/A
2957.651	SLOW_SENDER3	N/A
2958.810	SLOW_SENDER2	N/A
2963.891	FAST_SENDER	N/A
2965.891	FAST_SENDER	N/A
2967.891	FAST_SENDER	N/A
2969.891	FAST_SENDER	N/A
2970.656	SLOW_SENDER3	N/A
2971.891	FAST_SENDER	N/A
2972.746	SLOW_SENDER2	N/A
2973.891	FAST_SENDER	N/A
2975.891	FAST_SENDER	N/A
2977.656	SLOW_SENDER3	N/A
2977.891	FAST_SENDER	N/A
2979.746	SLOW_SENDER2	N/A
2984.656	SLOW_SENDER3	N/A
2985.028	FAST_SENDER	N/A
2986.746	SLOW_SENDER2	N/A
2993.443	FAST_SENDER	N/A
2995.443	FAST_SENDER	N/A
2997.443	FAST_SENDER	N/A
2999.443	FAST_SENDER	N/A
3001.443	FAST_SENDER	N/A
3003.443	FAST_SENDER	N/A
3005.443	FAST_SENDER	N/A
3007.443	FAST_SENDER	N/A
3008.216	RECEIVER	FAST_SENDER
3010.650	FAST_SENDER	N/A
3011.422	RECEIVER	FAST_SENDER
3013.390	SLOW_SENDER1	N/A
3014.153	RECEIVER	SLOW_SENDER1
3015.554	FAST_SENDER	N/A
3016.303	RECEIVER	FAST_SENDER
3016.590	SLOW_SENDER1	N/A
3017.347	RECEIVER	SLOW_SENDER1
3018.734	FAST_SENDER	N/A
3019.503	RECEIVER	FAST_SENDER
3019.756	SLOW_SENDER1	N/A
3020.539	RECEIVER	SLOW_SENDER1
3021.939	FAST_SENDER	N/A
3022.712	RECEIVER	FAST_SENDER
3025.131	FAST_SENDER	N/A
3025.907	RECEIVER	FAST_SENDER
3025.968	SLOW_SENDER1	N/A
3026.756	RECEIVER	SLOW_SENDER1
3028.322	FAST_SENDER	N/A
3029.078	RECEIVER	FAST_SENDER
3031.520	FAST_SENDER	N/A
3032.204	SLOW_SENDER1	N/A
3032.294	RECEIVER	FAST_SENDER
3032.966	RECEIVER	SLOW_SENDER1
3034.712	FAST_SENDER	N/A
3035.464	RECEIVER	FAST_SENDER
3037.905	FAST_SENDER	N/A
3038.400	SLOW_SENDER1	N/A
3038.642	RECEIVER	FAST_SENDER
3040.896	RECEIVER	SLOW_SENDER1
3041.043	FAST_SENDER	N/A
3041.770	RECEIVER	FAST_SENDER
3044.198	FAST_SENDER	N/A
3044.984	RECEIVER	FAST_SENDER
3047.387	FAST_SENDER	N/A
3048.168	RECEIVER	FAST_SENDER
3048.322	SLOW_SENDER1	N/A
3049.076	RECEIVER	SLOW_SENDER1
3050.595	FAST_SENDER	N/A
3051.120	SLOW_SENDER5	N/A
3051.360	RECEIVER	FAST_SENDER
3053.573	RECEIVER	SLOW_SENDER5
3053.765	FAST_SENDER	N/A
3055.983	SLOW_SENDER5	N/A
3056.227	RECEIVER	FAST_SENDER
3056.516	SLOW_SENDER1	N/A
3057.267	RECEIVER	SLOW_SENDER1
3058.410	RECEIVER	SLOW_SENDER5
3058.668	FAST_SENDER	N/A
3060.882	RECEIVER	FAST_SENDER
3063.299	FAST_SENDER	N/A
3063.810	SLOW_SENDER5	N/A
3064.073	RECEIVER	FAST_SENDER
3064.701	SLOW_SENDER1	N/A
3065.469	RECEIVER	SLOW_SENDER1
3069.912	RECEIVER	SLOW_SENDER5
3071.508	FAST_SENDER	N/A
3072.899	SLOW_SENDER1	N/A
3073.508	FAST_SENDER	N/A
3075.508	FAST_SENDER	N/A
3077.320	SLOW_SENDER5	N/A
3077.508	FAST_SENDER	N/A
3078.069	RECEIVER	SLOW_SENDER5
3079.508	FAST_SENDER	N/A
3079.899	SLOW_SENDER1	N/A
3081.508	FAST_SENDER	N/A
3083.508	FAST_SENDER	N/A
3085.508	FAST_SENDER	N/A
3086.282	RECEIVER	FAST_SENDER
3086.899	SLOW_SENDER1	N/A
3087.715	RECEIVER	SLOW_SENDER1
3088.682	FAST_SENDER	N/A
3089.434	RECEIVER	FAST_SENDER
3091.848	FAST_SENDER	N/A
3092.622	RECEIVER	FAST_SENDER
3095.070	FAST_SENDER	N/A
3095.162	SLOW_SENDER1	N/A
3095.854	RECEIVER	FAST_SENDER
3098.296	FAST_SENDER	N/A
3099.019	RECEIVER	FAST_SENDER
3101.426	FAST_SENDER	N/A
3102.157	RECEIVER	FAST_SENDER
3106.430	FAST_SENDER	N/A
3107.206	RECEIVER	FAST_SENDER
3109.490	SLOW_SENDER4	N/A
3110.281	RECEIVER	SLOW_SENDER4
3111.287	FAST_SENDER	N/A
3112.036	RECEIVER	FAST_SENDER
3112.687	SLOW_SENDER4	N/A
3114.464	FAST_SENDER	N/A
3122.882	FAST_SENDER	N/A
3124.882	FAST_SENDER	N/A
3125.891	SLOW_SENDER4	N/A
3126.882	FAST_SENDER	N/A
3130.577	FAST_SENDER	N/A
3132.577	FAST_SENDER	N/A
3134.577	FAST_SENDER	N/A
3136.577	FAST_SENDER	N/A
3138.577	FAST_SENDER	N/A
3140.577	FAST_SENDER	N/A
3142.577	FAST_SENDER	N/A
3144.577	FAST_SENDER	N/A
3151.080	SLOW_SENDER3	N/A
3151.793	FAST_SENDER	N/A
3153.420	SLOW_SENDER2	N/A
3161.415	FAST_SENDER	N/A
3163.415	FAST_SENDER	N/A
3164.249	SLOW_SENDER3	N/A
3165.415	FAST_SENDER	N/A
3166.577	SLOW_SENDER2	N/A
3167.415	FAST_SENDER	N/A
3169.249	SLOW_SENDER3	N/A
3170.928	FAST_SENDER	N/A
3172.928	FAST_SENDER	N/A
3174.249	SLOW_SENDER3	N/A
3174.928	FAST_SENDER	N/A
[truncated: 19,839 more rows]
