# Supplementary material for: CATO: Wake-Up reCeiver-bAsed communicaTiOn for Batteryless Devices
Source: Sensors (Basel). 2025 Nov 7;25(22):6813. doi: 10.3390/s25226813 (PMC12655924; doi:10.3390/s25226813)
Supplement: Supplementary file 1 [file sensors-25-06813-s001.zip › File S1_Experimental_and_Simulation_Data/simulation/multiple_les/nodes7/mac_competing_nodes_none.csv]

time_s	node_id	received_from
2.700	FAST_SENDER	N/A
2.700	SLOW_SENDER1	N/A
2.700	SLOW_SENDER2	N/A
2.700	SLOW_SENDER3	N/A
2.700	SLOW_SENDER4	N/A
2.700	SLOW_SENDER5	N/A
3.461	RECEIVER	SLOW_SENDER3
5.030	RECEIVER	SLOW_SENDER5
5.902	SLOW_SENDER3	N/A
6.022	RECEIVER	SLOW_SENDER1
8.175	RECEIVER	FAST_SENDER
8.464	SLOW_SENDER1	N/A
8.981	RECEIVER	SLOW_SENDER3
9.308	SLOW_SENDER5	N/A
10.095	RECEIVER	SLOW_SENDER5
10.591	FAST_SENDER	N/A
11.164	RECEIVER	SLOW_SENDER4
11.397	SLOW_SENDER3	N/A
11.867	RECEIVER	FAST_SENDER
12.518	SLOW_SENDER5	N/A
12.727	RECEIVER	SLOW_SENDER2
13.593	SLOW_SENDER4	N/A
13.615	RECEIVER	SLOW_SENDER1
14.276	FAST_SENDER	N/A
14.363	RECEIVER	SLOW_SENDER4
15.017	RECEIVER	FAST_SENDER
15.172	SLOW_SENDER2	N/A
15.943	RECEIVER	SLOW_SENDER2
16.679	RECEIVER	SLOW_SENDER5
16.789	SLOW_SENDER4	N/A
17.451	FAST_SENDER	N/A
17.557	RECEIVER	SLOW_SENDER4
18.360	SLOW_SENDER2	N/A
18.560	SLOW_SENDER1	N/A
18.964	RECEIVER	SLOW_SENDER3
19.087	SLOW_SENDER5	N/A
19.836	RECEIVER	SLOW_SENDER5
19.969	SLOW_SENDER4	N/A
20.737	RECEIVER	SLOW_SENDER4
21.214	SLOW_SENDER3	N/A
21.504	RECEIVER	SLOW_SENDER1
22.229	RECEIVER	SLOW_SENDER2
22.940	RECEIVER	FAST_SENDER
25.180	FAST_SENDER	N/A
28.087	RECEIVER	SLOW_SENDER3
29.519	RECEIVER	FAST_SENDER
29.552	SLOW_SENDER2	N/A
30.291	RECEIVER	SLOW_SENDER2
30.794	SLOW_SENDER4	N/A
31.567	RECEIVER	SLOW_SENDER4
31.924	FAST_SENDER	N/A
32.668	RECEIVER	FAST_SENDER
33.424	SLOW_SENDER1	N/A
34.185	RECEIVER	SLOW_SENDER1
34.798	SLOW_SENDER5	N/A
35.074	FAST_SENDER	N/A
35.526	SLOW_SENDER3	N/A
35.564	RECEIVER	SLOW_SENDER5
35.738	SLOW_SENDER2	N/A
36.339	RECEIVER	SLOW_SENDER3
37.041	RECEIVER	SLOW_SENDER2
37.923	RECEIVER	FAST_SENDER
39.008	SLOW_SENDER4	N/A
39.796	RECEIVER	SLOW_SENDER4
40.327	FAST_SENDER	N/A
41.095	RECEIVER	FAST_SENDER
41.602	SLOW_SENDER1	N/A
42.341	RECEIVER	SLOW_SENDER1
43.533	FAST_SENDER	N/A
43.780	SLOW_SENDER3	N/A
44.294	RECEIVER	FAST_SENDER
44.486	SLOW_SENDER2	N/A
45.255	RECEIVER	SLOW_SENDER2
46.194	SLOW_SENDER5	N/A
46.276	RECEIVER	SLOW_SENDER3
46.736	FAST_SENDER	N/A
46.932	RECEIVER	SLOW_SENDER5
47.206	SLOW_SENDER4	N/A
48.015	RECEIVER	SLOW_SENDER4
49.227	RECEIVER	FAST_SENDER
49.765	SLOW_SENDER1	N/A
50.554	RECEIVER	SLOW_SENDER1
51.635	FAST_SENDER	N/A
52.401	RECEIVER	FAST_SENDER
52.678	SLOW_SENDER2	N/A
53.472	RECEIVER	SLOW_SENDER2
53.699	SLOW_SENDER3	N/A
54.427	RECEIVER	SLOW_SENDER3
54.839	FAST_SENDER	N/A
55.429	SLOW_SENDER4	N/A
55.626	RECEIVER	FAST_SENDER
57.959	RECEIVER	SLOW_SENDER4
57.995	SLOW_SENDER1	N/A
58.034	FAST_SENDER	N/A
58.777	RECEIVER	SLOW_SENDER1
60.848	RECEIVER	FAST_SENDER
60.913	SLOW_SENDER2	N/A
61.678	RECEIVER	SLOW_SENDER2
63.261	FAST_SENDER	N/A
64.047	RECEIVER	FAST_SENDER
65.395	SLOW_SENDER4	N/A
66.171	RECEIVER	SLOW_SENDER4
66.199	SLOW_SENDER1	N/A
66.470	FAST_SENDER	N/A
66.926	RECEIVER	SLOW_SENDER1
68.864	RECEIVER	FAST_SENDER
69.115	SLOW_SENDER2	N/A
69.833	RECEIVER	SLOW_SENDER2
71.288	FAST_SENDER	N/A
72.059	RECEIVER	FAST_SENDER
73.602	SLOW_SENDER4	N/A
74.356	RECEIVER	SLOW_SENDER4
74.358	SLOW_SENDER1	N/A
74.493	FAST_SENDER	N/A
75.119	RECEIVER	SLOW_SENDER1
75.833	RECEIVER	FAST_SENDER
77.268	SLOW_SENDER2	N/A
78.018	RECEIVER	SLOW_SENDER2
78.266	FAST_SENDER	N/A
79.013	RECEIVER	FAST_SENDER
81.418	FAST_SENDER	N/A
82.180	RECEIVER	FAST_SENDER
82.553	SLOW_SENDER1	N/A
83.313	RECEIVER	SLOW_SENDER1
84.624	FAST_SENDER	N/A
85.407	RECEIVER	FAST_SENDER
85.429	SLOW_SENDER2	N/A
86.165	RECEIVER	SLOW_SENDER2
87.813	FAST_SENDER	N/A
88.560	RECEIVER	FAST_SENDER
90.739	SLOW_SENDER1	N/A
91.530	RECEIVER	SLOW_SENDER1
92.600	FAST_SENDER	N/A
93.582	SLOW_SENDER2	N/A
95.837	FAST_SENDER	N/A
103.379	FAST_SENDER	N/A
110.855	FAST_SENDER	N/A
118.289	FAST_SENDER	N/A
126.045	FAST_SENDER	N/A
133.516	FAST_SENDER	N/A
140.931	FAST_SENDER	N/A
148.062	FAST_SENDER	N/A
155.691	FAST_SENDER	N/A
162.812	FAST_SENDER	N/A
170.449	FAST_SENDER	N/A
177.442	FAST_SENDER	N/A
185.068	FAST_SENDER	N/A
192.411	FAST_SENDER	N/A
200.306	FAST_SENDER	N/A
208.114	FAST_SENDER	N/A
210.520	SLOW_SENDER5	N/A
215.553	FAST_SENDER	N/A
218.930	SLOW_SENDER3	N/A
221.223	SLOW_SENDER5	N/A
223.910	FAST_SENDER	N/A
231.216	SLOW_SENDER3	N/A
232.176	FAST_SENDER	N/A
234.977	SLOW_SENDER5	N/A
238.030	SLOW_SENDER4	N/A
241.235	FAST_SENDER	N/A
244.569	SLOW_SENDER3	N/A
248.733	FAST_SENDER	N/A
248.964	SLOW_SENDER4	N/A
254.740	SLOW_SENDER1	N/A
256.983	FAST_SENDER	N/A
257.006	RECEIVER	SLOW_SENDER1
257.757	RECEIVER	FAST_SENDER
258.100	SLOW_SENDER2	N/A
258.858	RECEIVER	SLOW_SENDER2
259.420	SLOW_SENDER1	N/A
260.202	FAST_SENDER	N/A
260.208	RECEIVER	SLOW_SENDER1
260.938	RECEIVER	FAST_SENDER
261.286	SLOW_SENDER2	N/A
262.054	RECEIVER	SLOW_SENDER2
262.403	SLOW_SENDER4	N/A
263.160	RECEIVER	SLOW_SENDER4
263.339	FAST_SENDER	N/A
264.070	RECEIVER	FAST_SENDER
264.495	SLOW_SENDER2	N/A
265.275	RECEIVER	SLOW_SENDER2
265.643	SLOW_SENDER1	N/A
266.377	RECEIVER	SLOW_SENDER1
266.502	FAST_SENDER	N/A
267.270	RECEIVER	FAST_SENDER
269.712	FAST_SENDER	N/A
270.498	RECEIVER	FAST_SENDER
270.601	SLOW_SENDER4	N/A
270.707	SLOW_SENDER2	N/A
271.407	RECEIVER	SLOW_SENDER4
271.797	SLOW_SENDER1	N/A
272.582	RECEIVER	SLOW_SENDER1
272.912	FAST_SENDER	N/A
273.661	RECEIVER	FAST_SENDER
277.816	RECEIVER	SLOW_SENDER2
277.918	FAST_SENDER	N/A
278.712	RECEIVER	FAST_SENDER
279.983	SLOW_SENDER1	N/A
280.734	RECEIVER	SLOW_SENDER1
281.123	FAST_SENDER	N/A
281.913	RECEIVER	FAST_SENDER
284.314	FAST_SENDER	N/A
285.060	RECEIVER	FAST_SENDER
285.259	SLOW_SENDER2	N/A
287.479	FAST_SENDER	N/A
288.176	SLOW_SENDER1	N/A
288.906	RECEIVER	SLOW_SENDER1
289.683	RECEIVER	FAST_SENDER
292.084	FAST_SENDER	N/A
292.836	RECEIVER	FAST_SENDER
295.268	FAST_SENDER	N/A
296.027	RECEIVER	FAST_SENDER
298.083	SLOW_SENDER1	N/A
298.442	FAST_SENDER	N/A
300.788	RECEIVER	FAST_SENDER
302.896	RECEIVER	SLOW_SENDER1
303.234	FAST_SENDER	N/A
305.351	RECEIVER	FAST_SENDER
307.784	FAST_SENDER	N/A
308.577	RECEIVER	FAST_SENDER
311.022	FAST_SENDER	N/A
311.806	RECEIVER	FAST_SENDER
314.227	FAST_SENDER	N/A
315.012	RECEIVER	FAST_SENDER
317.418	FAST_SENDER	N/A
318.156	RECEIVER	FAST_SENDER
320.595	FAST_SENDER	N/A
321.367	RECEIVER	FAST_SENDER
323.783	FAST_SENDER	N/A
324.527	RECEIVER	FAST_SENDER
326.967	FAST_SENDER	N/A
327.744	RECEIVER	FAST_SENDER
330.193	FAST_SENDER	N/A
330.961	RECEIVER	FAST_SENDER
333.390	FAST_SENDER	N/A
334.148	RECEIVER	FAST_SENDER
336.570	FAST_SENDER	N/A
337.335	RECEIVER	FAST_SENDER
339.771	FAST_SENDER	N/A
340.535	RECEIVER	FAST_SENDER
342.972	FAST_SENDER	N/A
343.717	RECEIVER	FAST_SENDER
346.124	FAST_SENDER	N/A
346.908	RECEIVER	FAST_SENDER
349.311	FAST_SENDER	N/A
350.083	RECEIVER	FAST_SENDER
352.502	FAST_SENDER	N/A
353.261	RECEIVER	FAST_SENDER
355.662	FAST_SENDER	N/A
356.422	RECEIVER	FAST_SENDER
358.836	FAST_SENDER	N/A
359.582	RECEIVER	FAST_SENDER
361.984	FAST_SENDER	N/A
362.751	RECEIVER	FAST_SENDER
365.170	FAST_SENDER	N/A
365.928	RECEIVER	FAST_SENDER
370.186	FAST_SENDER	N/A
370.924	RECEIVER	FAST_SENDER
373.357	FAST_SENDER	N/A
374.148	RECEIVER	FAST_SENDER
377.983	FAST_SENDER	N/A
378.762	RECEIVER	FAST_SENDER
381.210	FAST_SENDER	N/A
381.982	RECEIVER	FAST_SENDER
384.414	FAST_SENDER	N/A
385.200	RECEIVER	FAST_SENDER
389.212	FAST_SENDER	N/A
389.954	RECEIVER	FAST_SENDER
392.387	FAST_SENDER	N/A
393.161	RECEIVER	FAST_SENDER
395.582	FAST_SENDER	N/A
396.314	RECEIVER	FAST_SENDER
398.738	FAST_SENDER	N/A
399.497	RECEIVER	FAST_SENDER
400.010	SLOW_SENDER5	N/A
401.937	FAST_SENDER	N/A
409.110	SLOW_SENDER3	N/A
409.199	FAST_SENDER	N/A
412.069	SLOW_SENDER5	N/A
417.337	FAST_SENDER	N/A
420.032	SLOW_SENDER3	N/A
424.796	FAST_SENDER	N/A
425.996	SLOW_SENDER5	N/A
432.716	FAST_SENDER	N/A
432.868	SLOW_SENDER3	N/A
435.190	SLOW_SENDER4	N/A
440.659	FAST_SENDER	N/A
445.842	SLOW_SENDER4	N/A
447.995	FAST_SENDER	N/A
451.810	SLOW_SENDER2	N/A
456.690	FAST_SENDER	N/A
458.874	SLOW_SENDER4	N/A
463.174	SLOW_SENDER2	N/A
464.920	FAST_SENDER	N/A
466.470	SLOW_SENDER1	N/A
473.134	FAST_SENDER	N/A
476.197	SLOW_SENDER2	N/A
480.002	SLOW_SENDER1	N/A
481.378	FAST_SENDER	N/A
488.897	FAST_SENDER	N/A
493.136	SLOW_SENDER1	N/A
496.779	FAST_SENDER	N/A
503.996	FAST_SENDER	N/A
511.645	FAST_SENDER	N/A
518.912	FAST_SENDER	N/A
526.766	FAST_SENDER	N/A
534.693	FAST_SENDER	N/A
542.094	FAST_SENDER	N/A
549.329	FAST_SENDER	N/A
556.793	FAST_SENDER	N/A
564.433	FAST_SENDER	N/A
565.162	RECEIVER	FAST_SENDER
567.607	FAST_SENDER	N/A
568.359	RECEIVER	FAST_SENDER
570.807	FAST_SENDER	N/A
571.570	RECEIVER	FAST_SENDER
573.987	FAST_SENDER	N/A
574.765	RECEIVER	FAST_SENDER
577.190	FAST_SENDER	N/A
577.904	RECEIVER	FAST_SENDER
580.351	FAST_SENDER	N/A
581.105	RECEIVER	FAST_SENDER
583.550	FAST_SENDER	N/A
584.290	RECEIVER	FAST_SENDER
586.715	FAST_SENDER	N/A
587.501	RECEIVER	FAST_SENDER
589.909	FAST_SENDER	N/A
590.654	RECEIVER	FAST_SENDER
591.530	SLOW_SENDER5	N/A
592.235	RECEIVER	SLOW_SENDER5
593.099	FAST_SENDER	N/A
593.861	RECEIVER	FAST_SENDER
594.654	SLOW_SENDER5	N/A
595.425	RECEIVER	SLOW_SENDER5
596.265	FAST_SENDER	N/A
597.018	RECEIVER	FAST_SENDER
597.650	SLOW_SENDER3	N/A
597.839	SLOW_SENDER5	N/A
598.595	RECEIVER	SLOW_SENDER5
599.439	FAST_SENDER	N/A
600.165	RECEIVER	FAST_SENDER
601.548	RECEIVER	SLOW_SENDER3
602.595	FAST_SENDER	N/A
603.378	RECEIVER	FAST_SENDER
604.026	SLOW_SENDER5	N/A
604.799	RECEIVER	SLOW_SENDER5
605.826	FAST_SENDER	N/A
606.591	RECEIVER	FAST_SENDER
606.970	SLOW_SENDER3	N/A
607.754	RECEIVER	SLOW_SENDER3
609.034	FAST_SENDER	N/A
609.798	RECEIVER	FAST_SENDER
610.236	SLOW_SENDER5	N/A
611.021	RECEIVER	SLOW_SENDER5
612.205	FAST_SENDER	N/A
612.975	RECEIVER	FAST_SENDER
613.160	SLOW_SENDER3	N/A
613.914	RECEIVER	SLOW_SENDER3
615.401	FAST_SENDER	N/A
616.177	RECEIVER	FAST_SENDER
616.449	SLOW_SENDER5	N/A
617.205	RECEIVER	SLOW_SENDER5
618.592	FAST_SENDER	N/A
619.326	RECEIVER	FAST_SENDER
621.346	SLOW_SENDER3	N/A
621.749	FAST_SENDER	N/A
622.124	RECEIVER	SLOW_SENDER3
624.390	SLOW_SENDER4	N/A
624.616	SLOW_SENDER5	N/A
624.699	RECEIVER	FAST_SENDER
625.386	RECEIVER	SLOW_SENDER5
630.229	RECEIVER	SLOW_SENDER4
630.637	FAST_SENDER	N/A
631.443	SLOW_SENDER3	N/A
631.448	RECEIVER	FAST_SENDER
632.244	RECEIVER	SLOW_SENDER3
632.824	SLOW_SENDER5	N/A
633.607	RECEIVER	SLOW_SENDER5
633.868	FAST_SENDER	N/A
634.583	RECEIVER	FAST_SENDER
635.656	SLOW_SENDER4	N/A
636.392	RECEIVER	SLOW_SENDER4
637.006	FAST_SENDER	N/A
637.796	RECEIVER	FAST_SENDER
639.686	SLOW_SENDER3	N/A
640.207	FAST_SENDER	N/A
640.423	RECEIVER	SLOW_SENDER3
641.013	SLOW_SENDER5	N/A
641.749	RECEIVER	SLOW_SENDER5
642.100	SLOW_SENDER2	N/A
642.844	RECEIVER	SLOW_SENDER2
643.816	SLOW_SENDER4	N/A
644.602	RECEIVER	SLOW_SENDER4
645.248	SLOW_SENDER2	N/A
646.048	RECEIVER	SLOW_SENDER2
647.845	SLOW_SENDER3	N/A
648.464	SLOW_SENDER2	N/A
648.610	RECEIVER	SLOW_SENDER3
648.944	FAST_SENDER	N/A
649.181	SLOW_SENDER5	N/A
649.750	RECEIVER	FAST_SENDER
652.040	SLOW_SENDER4	N/A
656.029	SLOW_SENDER3	N/A
657.510	SLOW_SENDER1	N/A
657.938	FAST_SENDER	N/A
661.953	SLOW_SENDER2	N/A
666.153	FAST_SENDER	N/A
669.290	SLOW_SENDER1	N/A
673.714	FAST_SENDER	N/A
681.743	FAST_SENDER	N/A
683.609	SLOW_SENDER1	N/A
689.574	FAST_SENDER	N/A
696.709	FAST_SENDER	N/A
704.648	FAST_SENDER	N/A
712.260	FAST_SENDER	N/A
719.846	FAST_SENDER	N/A
727.581	FAST_SENDER	N/A
735.609	FAST_SENDER	N/A
743.554	FAST_SENDER	N/A
751.324	FAST_SENDER	N/A
759.094	FAST_SENDER	N/A
766.970	FAST_SENDER	N/A
774.682	FAST_SENDER	N/A
781.893	FAST_SENDER	N/A
789.857	FAST_SENDER	N/A
797.160	FAST_SENDER	N/A
804.953	FAST_SENDER	N/A
812.593	FAST_SENDER	N/A
813.382	RECEIVER	FAST_SENDER
815.813	FAST_SENDER	N/A
816.490	SLOW_SENDER5	N/A
816.561	RECEIVER	FAST_SENDER
817.240	RECEIVER	SLOW_SENDER5
819.001	FAST_SENDER	N/A
819.680	SLOW_SENDER5	N/A
819.752	RECEIVER	FAST_SENDER
820.456	RECEIVER	SLOW_SENDER5
820.560	SLOW_SENDER4	N/A
821.350	RECEIVER	SLOW_SENDER4
822.110	SLOW_SENDER3	N/A
822.153	FAST_SENDER	N/A
822.864	SLOW_SENDER5	N/A
822.879	RECEIVER	SLOW_SENDER3
823.608	RECEIVER	SLOW_SENDER5
823.796	SLOW_SENDER4	N/A
824.575	RECEIVER	SLOW_SENDER4
825.288	SLOW_SENDER3	N/A
826.055	RECEIVER	SLOW_SENDER3
827.004	SLOW_SENDER4	N/A
827.779	RECEIVER	SLOW_SENDER4
828.471	SLOW_SENDER3	N/A
829.057	SLOW_SENDER5	N/A
829.256	RECEIVER	SLOW_SENDER3
830.000	SLOW_SENDER2	N/A
830.069	FAST_SENDER	N/A
830.751	RECEIVER	SLOW_SENDER2
833.155	SLOW_SENDER2	N/A
833.194	SLOW_SENDER4	N/A
833.496	RECEIVER	FAST_SENDER
834.702	SLOW_SENDER3	N/A
835.322	RECEIVER	SLOW_SENDER2
836.072	RECEIVER	SLOW_SENDER4
837.069	RECEIVER	SLOW_SENDER3
840.760	SLOW_SENDER2	N/A
841.575	FAST_SENDER	N/A
842.342	RECEIVER	FAST_SENDER
842.505	SLOW_SENDER3	N/A
842.938	SLOW_SENDER5	N/A
843.258	RECEIVER	SLOW_SENDER2
844.381	RECEIVER	SLOW_SENDER3
844.742	FAST_SENDER	N/A
845.755	SLOW_SENDER4	N/A
846.487	RECEIVER	SLOW_SENDER4
847.260	RECEIVER	FAST_SENDER
849.610	SLOW_SENDER1	N/A
851.790	RECEIVER	SLOW_SENDER1
851.800	SLOW_SENDER3	N/A
851.956	FAST_SENDER	N/A
852.562	RECEIVER	SLOW_SENDER3
853.222	RECEIVER	FAST_SENDER
853.934	SLOW_SENDER4	N/A
854.225	SLOW_SENDER1	N/A
854.665	RECEIVER	SLOW_SENDER4
854.716	SLOW_SENDER2	N/A
855.496	RECEIVER	SLOW_SENDER2
855.634	FAST_SENDER	N/A
856.367	RECEIVER	FAST_SENDER
858.793	RECEIVER	SLOW_SENDER1
859.973	SLOW_SENDER3	N/A
860.746	RECEIVER	SLOW_SENDER3
862.101	SLOW_SENDER4	N/A
862.897	SLOW_SENDER2	N/A
863.316	FAST_SENDER	N/A
863.684	RECEIVER	SLOW_SENDER2
866.236	SLOW_SENDER1	N/A
870.057	SLOW_SENDER3	N/A
871.463	FAST_SENDER	N/A
879.007	FAST_SENDER	N/A
886.532	FAST_SENDER	N/A
894.154	FAST_SENDER	N/A
901.708	FAST_SENDER	N/A
909.216	FAST_SENDER	N/A
916.514	FAST_SENDER	N/A
924.009	FAST_SENDER	N/A
931.750	FAST_SENDER	N/A
939.545	FAST_SENDER	N/A
947.484	FAST_SENDER	N/A
955.093	FAST_SENDER	N/A
962.584	FAST_SENDER	N/A
970.327	FAST_SENDER	N/A
978.107	FAST_SENDER	N/A
986.021	FAST_SENDER	N/A
993.714	FAST_SENDER	N/A
1001.137	FAST_SENDER	N/A
1008.694	FAST_SENDER	N/A
1009.960	SLOW_SENDER5	N/A
1016.904	FAST_SENDER	N/A
1021.726	SLOW_SENDER5	N/A
1024.257	FAST_SENDER	N/A
1027.461	RECEIVER	SLOW_SENDER5
1028.305	RECEIVER	FAST_SENDER
1028.770	SLOW_SENDER4	N/A
1030.670	SLOW_SENDER2	N/A
1030.732	FAST_SENDER	N/A
1030.875	RECEIVER	SLOW_SENDER4
1031.993	RECEIVER	FAST_SENDER
1032.872	RECEIVER	SLOW_SENDER2
1033.283	SLOW_SENDER4	N/A
1034.005	RECEIVER	SLOW_SENDER4
1034.406	FAST_SENDER	N/A
1034.910	SLOW_SENDER5	N/A
1035.190	SLOW_SENDER1	N/A
1035.299	SLOW_SENDER2	N/A
1035.952	RECEIVER	SLOW_SENDER1
1036.280	SLOW_SENDER3	N/A
1037.020	RECEIVER	FAST_SENDER
1038.358	SLOW_SENDER1	N/A
1038.625	RECEIVER	SLOW_SENDER2
1039.367	RECEIVER	SLOW_SENDER3
1039.428	FAST_SENDER	N/A
1039.434	SLOW_SENDER4	N/A
1040.161	RECEIVER	FAST_SENDER
1041.796	SLOW_SENDER3	N/A
1042.153	RECEIVER	SLOW_SENDER4
1042.567	FAST_SENDER	N/A
1043.352	RECEIVER	FAST_SENDER
1045.768	FAST_SENDER	N/A
1046.170	RECEIVER	SLOW_SENDER3
1048.124	RECEIVER	FAST_SENDER
1048.725	SLOW_SENDER2	N/A
1049.512	RECEIVER	SLOW_SENDER2
1050.554	FAST_SENDER	N/A
1051.178	SLOW_SENDER1	N/A
1051.314	RECEIVER	FAST_SENDER
1051.762	SLOW_SENDER4	N/A
1052.485	RECEIVER	SLOW_SENDER4
1053.714	FAST_SENDER	N/A
1053.949	RECEIVER	SLOW_SENDER1
1055.445	SLOW_SENDER3	N/A
1055.983	RECEIVER	FAST_SENDER
1056.932	SLOW_SENDER2	N/A
1058.105	RECEIVER	SLOW_SENDER3
1058.431	FAST_SENDER	N/A
1059.175	RECEIVER	FAST_SENDER
1059.932	SLOW_SENDER4	N/A
1060.683	RECEIVER	SLOW_SENDER4
1061.380	SLOW_SENDER1	N/A
1061.449	RECEIVER	SLOW_SENDER2
1061.603	FAST_SENDER	N/A
1062.399	RECEIVER	FAST_SENDER
1063.871	RECEIVER	SLOW_SENDER1
1064.846	FAST_SENDER	N/A
1065.510	SLOW_SENDER3	N/A
1065.611	RECEIVER	FAST_SENDER
1068.045	FAST_SENDER	N/A
1068.114	SLOW_SENDER4	N/A
1068.754	RECEIVER	FAST_SENDER
1068.869	SLOW_SENDER2	N/A
1069.441	RECEIVER	SLOW_SENDER4
1071.185	FAST_SENDER	N/A
1071.276	SLOW_SENDER1	N/A
1071.968	RECEIVER	FAST_SENDER
1074.412	FAST_SENDER	N/A
1075.177	RECEIVER	FAST_SENDER
1076.891	SLOW_SENDER4	N/A
1077.593	FAST_SENDER	N/A
1077.638	RECEIVER	SLOW_SENDER4
1078.908	RECEIVER	FAST_SENDER
1081.352	FAST_SENDER	N/A
1082.106	RECEIVER	FAST_SENDER
1084.542	FAST_SENDER	N/A
1085.088	SLOW_SENDER4	N/A
1085.290	RECEIVER	FAST_SENDER
1087.721	FAST_SENDER	N/A
1088.454	RECEIVER	FAST_SENDER
1090.902	FAST_SENDER	N/A
1091.672	RECEIVER	FAST_SENDER
1094.120	FAST_SENDER	N/A
1101.578	FAST_SENDER	N/A
1108.828	FAST_SENDER	N/A
1116.491	FAST_SENDER	N/A
1123.948	FAST_SENDER	N/A
1131.638	FAST_SENDER	N/A
1139.260	FAST_SENDER	N/A
1146.671	FAST_SENDER	N/A
1154.563	FAST_SENDER	N/A
1161.555	FAST_SENDER	N/A
1169.236	FAST_SENDER	N/A
1176.532	FAST_SENDER	N/A
1184.269	FAST_SENDER	N/A
1191.893	FAST_SENDER	N/A
1199.859	FAST_SENDER	N/A
1200.230	SLOW_SENDER5	N/A
1207.996	FAST_SENDER	N/A
1210.721	SLOW_SENDER5	N/A
1215.959	FAST_SENDER	N/A
1223.644	SLOW_SENDER5	N/A
1223.823	FAST_SENDER	N/A
1230.890	SLOW_SENDER3	N/A
1232.427	FAST_SENDER	N/A
1233.260	SLOW_SENDER2	N/A
1236.270	SLOW_SENDER1	N/A
1240.254	FAST_SENDER	N/A
1244.435	SLOW_SENDER3	N/A
1245.497	SLOW_SENDER2	N/A
1248.312	SLOW_SENDER1	N/A
1248.763	FAST_SENDER	N/A
1249.640	SLOW_SENDER4	N/A
1257.201	SLOW_SENDER3	N/A
1257.461	RECEIVER	SLOW_SENDER4
1257.874	FAST_SENDER	N/A
1258.652	RECEIVER	FAST_SENDER
1259.954	SLOW_SENDER2	N/A
1260.719	RECEIVER	SLOW_SENDER2
1261.052	FAST_SENDER	N/A
1261.820	RECEIVER	FAST_SENDER
1261.867	SLOW_SENDER1	N/A
1262.592	RECEIVER	SLOW_SENDER1
1262.864	SLOW_SENDER4	N/A
1265.725	RECEIVER	SLOW_SENDER4
1265.882	FAST_SENDER	N/A
1266.646	RECEIVER	FAST_SENDER
1268.158	SLOW_SENDER2	N/A
1269.083	FAST_SENDER	N/A
1269.829	RECEIVER	FAST_SENDER
1270.010	SLOW_SENDER1	N/A
1270.771	RECEIVER	SLOW_SENDER1
1272.263	FAST_SENDER	N/A
1273.050	RECEIVER	FAST_SENDER
1273.158	SLOW_SENDER4	N/A
1273.915	RECEIVER	SLOW_SENDER4
1275.454	FAST_SENDER	N/A
1276.237	RECEIVER	FAST_SENDER
1278.207	SLOW_SENDER1	N/A
1278.686	FAST_SENDER	N/A
1278.952	RECEIVER	SLOW_SENDER1
1281.191	RECEIVER	FAST_SENDER
1281.353	SLOW_SENDER4	N/A
1282.140	RECEIVER	SLOW_SENDER4
1283.612	FAST_SENDER	N/A
1284.369	RECEIVER	FAST_SENDER
1286.787	FAST_SENDER	N/A
1287.595	RECEIVER	FAST_SENDER
1289.543	SLOW_SENDER4	N/A
1290.013	FAST_SENDER	N/A
1290.771	RECEIVER	FAST_SENDER
1292.071	RECEIVER	SLOW_SENDER4
1293.219	FAST_SENDER	N/A
1294.010	RECEIVER	FAST_SENDER
1298.262	FAST_SENDER	N/A
1299.061	RECEIVER	FAST_SENDER
1301.492	FAST_SENDER	N/A
1302.227	RECEIVER	FAST_SENDER
1304.650	FAST_SENDER	N/A
1305.450	RECEIVER	FAST_SENDER
1307.861	FAST_SENDER	N/A
1308.616	RECEIVER	FAST_SENDER
1311.029	FAST_SENDER	N/A
1311.793	RECEIVER	FAST_SENDER
1314.241	FAST_SENDER	N/A
1315.025	RECEIVER	FAST_SENDER
1317.461	FAST_SENDER	N/A
1318.265	RECEIVER	FAST_SENDER
1322.009	FAST_SENDER	N/A
1322.776	RECEIVER	FAST_SENDER
1325.225	FAST_SENDER	N/A
1325.986	RECEIVER	FAST_SENDER
1328.419	FAST_SENDER	N/A
1329.170	RECEIVER	FAST_SENDER
1331.613	FAST_SENDER	N/A
1332.345	RECEIVER	FAST_SENDER
1334.790	FAST_SENDER	N/A
1335.523	RECEIVER	FAST_SENDER
1337.925	FAST_SENDER	N/A
1338.693	RECEIVER	FAST_SENDER
1341.135	FAST_SENDER	N/A
1341.867	RECEIVER	FAST_SENDER
1344.294	FAST_SENDER	N/A
1345.073	RECEIVER	FAST_SENDER
1347.511	FAST_SENDER	N/A
1348.282	RECEIVER	FAST_SENDER
1350.700	FAST_SENDER	N/A
1351.424	RECEIVER	FAST_SENDER
1353.862	FAST_SENDER	N/A
1354.581	RECEIVER	FAST_SENDER
1357.004	FAST_SENDER	N/A
1357.799	RECEIVER	FAST_SENDER
1360.228	FAST_SENDER	N/A
1361.018	RECEIVER	FAST_SENDER
1363.418	FAST_SENDER	N/A
1364.175	RECEIVER	FAST_SENDER
1366.581	FAST_SENDER	N/A
1367.382	RECEIVER	FAST_SENDER
1369.796	FAST_SENDER	N/A
1370.553	RECEIVER	FAST_SENDER
1372.955	FAST_SENDER	N/A
1373.731	RECEIVER	FAST_SENDER
1376.158	FAST_SENDER	N/A
1376.909	RECEIVER	FAST_SENDER
1379.310	FAST_SENDER	N/A
1380.068	RECEIVER	FAST_SENDER
1382.477	FAST_SENDER	N/A
1383.213	RECEIVER	FAST_SENDER
1385.661	FAST_SENDER	N/A
1386.430	RECEIVER	FAST_SENDER
1388.866	FAST_SENDER	N/A
1389.480	SLOW_SENDER5	N/A
1389.645	RECEIVER	FAST_SENDER
1392.077	RECEIVER	SLOW_SENDER5
1392.095	FAST_SENDER	N/A
1392.850	RECEIVER	FAST_SENDER
1394.479	SLOW_SENDER5	N/A
1395.254	FAST_SENDER	N/A
1395.260	RECEIVER	SLOW_SENDER5
1396.041	RECEIVER	FAST_SENDER
1398.476	FAST_SENDER	N/A
1399.249	RECEIVER	FAST_SENDER
1400.670	SLOW_SENDER5	N/A
1401.421	RECEIVER	SLOW_SENDER5
1401.669	FAST_SENDER	N/A
1406.854	SLOW_SENDER5	N/A
1409.037	FAST_SENDER	N/A
1416.845	FAST_SENDER	N/A
1420.686	SLOW_SENDER5	N/A
1422.560	SLOW_SENDER3	N/A
1423.906	FAST_SENDER	N/A
1424.700	SLOW_SENDER2	N/A
1431.649	FAST_SENDER	N/A
1435.805	SLOW_SENDER3	N/A
1438.357	SLOW_SENDER2	N/A
1439.424	FAST_SENDER	N/A
1442.010	SLOW_SENDER1	N/A
1447.726	FAST_SENDER	N/A
1448.519	SLOW_SENDER3	N/A
1452.133	SLOW_SENDER2	N/A
1452.614	SLOW_SENDER1	N/A
1455.600	SLOW_SENDER4	N/A
1455.638	FAST_SENDER	N/A
1464.520	FAST_SENDER	N/A
1464.738	SLOW_SENDER1	N/A
1468.786	SLOW_SENDER4	N/A
1472.004	FAST_SENDER	N/A
1479.346	FAST_SENDER	N/A
1481.985	SLOW_SENDER4	N/A
1487.297	FAST_SENDER	N/A
1494.762	FAST_SENDER	N/A
1502.052	FAST_SENDER	N/A
1510.082	FAST_SENDER	N/A
1517.725	FAST_SENDER	N/A
1525.545	FAST_SENDER	N/A
1532.970	FAST_SENDER	N/A
1540.493	FAST_SENDER	N/A
1548.464	FAST_SENDER	N/A
1555.922	FAST_SENDER	N/A
1563.731	FAST_SENDER	N/A
1564.501	RECEIVER	FAST_SENDER
1566.921	FAST_SENDER	N/A
1567.706	RECEIVER	FAST_SENDER
1570.112	FAST_SENDER	N/A
1570.863	RECEIVER	FAST_SENDER
1573.267	FAST_SENDER	N/A
1574.029	RECEIVER	FAST_SENDER
1576.476	FAST_SENDER	N/A
1577.265	RECEIVER	FAST_SENDER
1579.671	FAST_SENDER	N/A
1580.444	RECEIVER	FAST_SENDER
1582.870	FAST_SENDER	N/A
1583.625	RECEIVER	FAST_SENDER
1586.670	SLOW_SENDER5	N/A
1587.475	RECEIVER	SLOW_SENDER5
1587.859	FAST_SENDER	N/A
1588.607	RECEIVER	FAST_SENDER
1589.903	SLOW_SENDER5	N/A
1590.668	RECEIVER	SLOW_SENDER5
1591.041	FAST_SENDER	N/A
1591.825	RECEIVER	FAST_SENDER
1593.107	SLOW_SENDER5	N/A
1593.896	RECEIVER	SLOW_SENDER5
1594.236	FAST_SENDER	N/A
1595.029	RECEIVER	FAST_SENDER
1597.457	FAST_SENDER	N/A
1598.229	RECEIVER	FAST_SENDER
1600.655	FAST_SENDER	N/A
1601.375	RECEIVER	FAST_SENDER
1603.816	FAST_SENDER	N/A
1604.560	RECEIVER	FAST_SENDER
1604.838	SLOW_SENDER5	N/A
1605.574	RECEIVER	SLOW_SENDER5
1607.009	FAST_SENDER	N/A
1607.756	RECEIVER	FAST_SENDER
1610.185	FAST_SENDER	N/A
1610.970	RECEIVER	FAST_SENDER
1612.996	SLOW_SENDER5	N/A
1613.040	SLOW_SENDER3	N/A
1613.391	FAST_SENDER	N/A
1613.762	RECEIVER	SLOW_SENDER5
1616.380	SLOW_SENDER2	N/A
1616.486	RECEIVER	FAST_SENDER
1617.526	RECEIVER	SLOW_SENDER3
1618.900	FAST_SENDER	N/A
1619.106	RECEIVER	SLOW_SENDER2
1621.030	RECEIVER	FAST_SENDER
1621.541	SLOW_SENDER2	N/A
1622.298	RECEIVER	SLOW_SENDER2
1622.960	SLOW_SENDER3	N/A
1623.467	FAST_SENDER	N/A
1623.760	RECEIVER	SLOW_SENDER3
1627.715	SLOW_SENDER2	N/A
1627.923	RECEIVER	FAST_SENDER
1629.360	SLOW_SENDER1	N/A
1630.082	RECEIVER	SLOW_SENDER1
1630.342	FAST_SENDER	N/A
1630.734	RECEIVER	SLOW_SENDER2
1632.488	RECEIVER	FAST_SENDER
1632.490	SLOW_SENDER1	N/A
1632.961	SLOW_SENDER3	N/A
1634.315	RECEIVER	SLOW_SENDER1
1634.916	FAST_SENDER	N/A
1635.541	RECEIVER	SLOW_SENDER3
1636.721	RECEIVER	FAST_SENDER
1639.145	FAST_SENDER	N/A
1639.932	RECEIVER	FAST_SENDER
1640.582	SLOW_SENDER2	N/A
1641.351	RECEIVER	SLOW_SENDER2
1642.344	FAST_SENDER	N/A
1642.975	SLOW_SENDER3	N/A
1643.040	SLOW_SENDER1	N/A
1643.083	RECEIVER	FAST_SENDER
1644.369	RECEIVER	SLOW_SENDER1
1645.325	RECEIVER	SLOW_SENDER3
1645.517	FAST_SENDER	N/A
1646.284	RECEIVER	FAST_SENDER
1647.130	SLOW_SENDER4	N/A
1647.891	RECEIVER	SLOW_SENDER4
1648.695	FAST_SENDER	N/A
1648.769	SLOW_SENDER2	N/A
1649.447	RECEIVER	FAST_SENDER
1650.297	SLOW_SENDER4	N/A
1651.065	RECEIVER	SLOW_SENDER4
1651.818	SLOW_SENDER1	N/A
1651.886	FAST_SENDER	N/A
1652.618	RECEIVER	SLOW_SENDER1
1652.767	SLOW_SENDER3	N/A
1653.501	SLOW_SENDER4	N/A
1653.506	RECEIVER	SLOW_SENDER3
1660.029	SLOW_SENDER1	N/A
1660.357	FAST_SENDER	N/A
1665.954	SLOW_SENDER4	N/A
1667.797	FAST_SENDER	N/A
1676.340	FAST_SENDER	N/A
1683.807	FAST_SENDER	N/A
1691.158	FAST_SENDER	N/A
1698.316	FAST_SENDER	N/A
1706.082	FAST_SENDER	N/A
1713.624	FAST_SENDER	N/A
1720.945	FAST_SENDER	N/A
1728.874	FAST_SENDER	N/A
1736.505	FAST_SENDER	N/A
1744.053	FAST_SENDER	N/A
1751.693	FAST_SENDER	N/A
1758.679	FAST_SENDER	N/A
1766.330	FAST_SENDER	N/A
1773.638	FAST_SENDER	N/A
1781.333	FAST_SENDER	N/A
1783.900	SLOW_SENDER5	N/A
1789.038	FAST_SENDER	N/A
1795.547	SLOW_SENDER5	N/A
1796.365	FAST_SENDER	N/A
1804.258	FAST_SENDER	N/A
1808.283	SLOW_SENDER5	N/A
1812.109	FAST_SENDER	N/A
1817.060	SLOW_SENDER3	N/A
1817.880	SLOW_SENDER2	N/A
1818.367	RECEIVER	SLOW_SENDER3
1819.753	FAST_SENDER	N/A
1820.280	RECEIVER	SLOW_SENDER2
1820.804	SLOW_SENDER3	N/A
1821.567	RECEIVER	SLOW_SENDER3
1822.717	SLOW_SENDER2	N/A
1823.487	RECEIVER	SLOW_SENDER2
1823.995	SLOW_SENDER3	N/A
1824.774	RECEIVER	SLOW_SENDER3
1825.867	RECEIVER	FAST_SENDER
1828.282	FAST_SENDER	N/A
1828.540	SLOW_SENDER1	N/A
1828.889	SLOW_SENDER2	N/A
1829.058	RECEIVER	FAST_SENDER
1830.208	SLOW_SENDER3	N/A
1830.985	RECEIVER	SLOW_SENDER3
1831.485	FAST_SENDER	N/A
1831.732	RECEIVER	SLOW_SENDER2
1833.055	RECEIVER	SLOW_SENDER1
1834.120	SLOW_SENDER4	N/A
1834.914	RECEIVER	SLOW_SENDER4
1835.739	RECEIVER	FAST_SENDER
1836.402	SLOW_SENDER3	N/A
1837.157	RECEIVER	SLOW_SENDER3
1837.328	SLOW_SENDER4	N/A
1838.132	RECEIVER	SLOW_SENDER4
1838.154	FAST_SENDER	N/A
1838.460	SLOW_SENDER1	N/A
1838.934	RECEIVER	FAST_SENDER
1839.150	SLOW_SENDER2	N/A
1839.956	RECEIVER	SLOW_SENDER2
1840.574	SLOW_SENDER4	N/A
1840.821	RECEIVER	SLOW_SENDER1
1841.369	FAST_SENDER	N/A
1842.121	RECEIVER	FAST_SENDER
1842.590	SLOW_SENDER3	N/A
1844.437	RECEIVER	SLOW_SENDER4
1844.541	FAST_SENDER	N/A
1845.305	RECEIVER	FAST_SENDER
1847.290	RECEIVER	SLOW_SENDER3
1847.357	SLOW_SENDER2	N/A
1847.722	FAST_SENDER	N/A
1848.086	RECEIVER	SLOW_SENDER2
1850.054	RECEIVER	FAST_SENDER
1850.743	SLOW_SENDER1	N/A
1851.501	RECEIVER	SLOW_SENDER1
1851.874	SLOW_SENDER4	N/A
1852.476	FAST_SENDER	N/A
1852.632	RECEIVER	SLOW_SENDER4
1854.691	SLOW_SENDER3	N/A
1854.735	RECEIVER	FAST_SENDER
1855.493	SLOW_SENDER2	N/A
1855.996	RECEIVER	SLOW_SENDER3
1857.175	FAST_SENDER	N/A
1857.946	RECEIVER	FAST_SENDER
1858.905	SLOW_SENDER1	N/A
1859.671	RECEIVER	SLOW_SENDER1
1860.044	SLOW_SENDER4	N/A
1860.373	FAST_SENDER	N/A
1860.842	RECEIVER	SLOW_SENDER4
1862.707	RECEIVER	FAST_SENDER
1863.412	SLOW_SENDER3	N/A
1864.179	RECEIVER	SLOW_SENDER3
1865.108	FAST_SENDER	N/A
1865.856	RECEIVER	FAST_SENDER
1867.089	SLOW_SENDER1	N/A
1867.896	RECEIVER	SLOW_SENDER1
1868.263	SLOW_SENDER4	N/A
1868.296	FAST_SENDER	N/A
1869.051	RECEIVER	SLOW_SENDER4
1871.358	RECEIVER	FAST_SENDER
1871.610	SLOW_SENDER3	N/A
1872.336	RECEIVER	SLOW_SENDER3
1873.764	FAST_SENDER	N/A
1874.498	RECEIVER	FAST_SENDER
1875.302	SLOW_SENDER1	N/A
1876.089	RECEIVER	SLOW_SENDER1
1876.491	SLOW_SENDER4	N/A
1876.938	FAST_SENDER	N/A
1877.269	RECEIVER	SLOW_SENDER4
1883.505	SLOW_SENDER1	N/A
1884.655	FAST_SENDER	N/A
1886.389	SLOW_SENDER4	N/A
1892.333	FAST_SENDER	N/A
1900.098	FAST_SENDER	N/A
1907.547	FAST_SENDER	N/A
1915.222	FAST_SENDER	N/A
1922.826	FAST_SENDER	N/A
1930.393	FAST_SENDER	N/A
1937.668	FAST_SENDER	N/A
1945.561	FAST_SENDER	N/A
1953.097	FAST_SENDER	N/A
1960.574	FAST_SENDER	N/A
1968.163	FAST_SENDER	N/A
1972.580	SLOW_SENDER5	N/A
1975.907	FAST_SENDER	N/A
1984.098	SLOW_SENDER5	N/A
1984.347	FAST_SENDER	N/A
1992.062	FAST_SENDER	N/A
1997.681	SLOW_SENDER5	N/A
1999.699	FAST_SENDER	N/A
2007.615	FAST_SENDER	N/A
2014.821	FAST_SENDER	N/A
2022.229	FAST_SENDER	N/A
2024.070	SLOW_SENDER2	N/A
2030.479	FAST_SENDER	N/A
2034.873	SLOW_SENDER2	N/A
2035.770	SLOW_SENDER3	N/A
2037.625	FAST_SENDER	N/A
2041.357	RECEIVER	SLOW_SENDER2
2042.192	RECEIVER	SLOW_SENDER3
2043.280	RECEIVER	FAST_SENDER
2045.706	FAST_SENDER	N/A
2046.458	RECEIVER	FAST_SENDER
2048.770	SLOW_SENDER2	N/A
2048.872	FAST_SENDER	N/A
2049.080	SLOW_SENDER1	N/A
2049.578	RECEIVER	SLOW_SENDER2
2049.628	SLOW_SENDER3	N/A
2050.411	RECEIVER	SLOW_SENDER3
2051.170	SLOW_SENDER4	N/A
2051.665	RECEIVER	SLOW_SENDER1
2053.264	RECEIVER	SLOW_SENDER4
2054.513	RECEIVER	FAST_SENDER
2055.666	SLOW_SENDER4	N/A
2056.443	RECEIVER	SLOW_SENDER4
2056.941	FAST_SENDER	N/A
2056.984	SLOW_SENDER2	N/A
2057.676	RECEIVER	FAST_SENDER
2057.822	SLOW_SENDER3	N/A
2058.583	RECEIVER	SLOW_SENDER3
2060.100	FAST_SENDER	N/A
2060.843	RECEIVER	FAST_SENDER
2060.856	SLOW_SENDER1	N/A
2061.602	RECEIVER	SLOW_SENDER1
2061.872	SLOW_SENDER4	N/A
2062.650	RECEIVER	SLOW_SENDER4
2063.270	FAST_SENDER	N/A
2064.048	RECEIVER	FAST_SENDER
2066.004	SLOW_SENDER3	N/A
2066.471	FAST_SENDER	N/A
2066.798	RECEIVER	SLOW_SENDER3
2068.072	SLOW_SENDER4	N/A
2068.796	RECEIVER	FAST_SENDER
2069.035	SLOW_SENDER1	N/A
2069.771	RECEIVER	SLOW_SENDER1
2071.237	FAST_SENDER	N/A
2072.013	RECEIVER	FAST_SENDER
2073.167	RECEIVER	SLOW_SENDER4
2077.189	SLOW_SENDER1	N/A
2077.605	FAST_SENDER	N/A
2077.980	RECEIVER	SLOW_SENDER1
2080.273	RECEIVER	FAST_SENDER
2080.617	SLOW_SENDER4	N/A
2081.374	RECEIVER	SLOW_SENDER4
2082.700	FAST_SENDER	N/A
2085.165	RECEIVER	FAST_SENDER
2087.043	SLOW_SENDER1	N/A
2087.595	FAST_SENDER	N/A
2088.352	RECEIVER	FAST_SENDER
2089.996	RECEIVER	SLOW_SENDER1
2090.278	SLOW_SENDER4	N/A
2090.769	FAST_SENDER	N/A
2091.046	RECEIVER	SLOW_SENDER4
2093.121	RECEIVER	FAST_SENDER
2095.556	FAST_SENDER	N/A
2097.438	SLOW_SENDER1	N/A
2097.962	RECEIVER	FAST_SENDER
2100.363	FAST_SENDER	N/A
2101.100	RECEIVER	FAST_SENDER
2103.525	FAST_SENDER	N/A
2104.283	RECEIVER	FAST_SENDER
2106.704	FAST_SENDER	N/A
2109.120	RECEIVER	FAST_SENDER
2111.530	FAST_SENDER	N/A
2112.313	RECEIVER	FAST_SENDER
2114.728	FAST_SENDER	N/A
2115.496	RECEIVER	FAST_SENDER
2117.939	FAST_SENDER	N/A
2118.696	RECEIVER	FAST_SENDER
2121.103	FAST_SENDER	N/A
2121.861	RECEIVER	FAST_SENDER
2124.289	FAST_SENDER	N/A
2125.062	RECEIVER	FAST_SENDER
2127.474	FAST_SENDER	N/A
2128.283	RECEIVER	FAST_SENDER
2130.713	FAST_SENDER	N/A
2131.490	RECEIVER	FAST_SENDER
2133.892	FAST_SENDER	N/A
2134.703	RECEIVER	FAST_SENDER
2137.119	FAST_SENDER	N/A
2137.919	RECEIVER	FAST_SENDER
2140.328	FAST_SENDER	N/A
2141.114	RECEIVER	FAST_SENDER
2143.532	FAST_SENDER	N/A
2144.303	RECEIVER	FAST_SENDER
2146.707	FAST_SENDER	N/A
2147.449	RECEIVER	FAST_SENDER
2149.869	FAST_SENDER	N/A
2150.639	RECEIVER	FAST_SENDER
2153.057	FAST_SENDER	N/A
2153.847	RECEIVER	FAST_SENDER
2156.257	FAST_SENDER	N/A
2161.940	SLOW_SENDER5	N/A
2163.703	FAST_SENDER	N/A
2171.622	FAST_SENDER	N/A
2173.274	SLOW_SENDER5	N/A
2180.392	FAST_SENDER	N/A
2186.054	SLOW_SENDER5	N/A
2187.648	FAST_SENDER	N/A
2195.063	FAST_SENDER	N/A
2202.235	FAST_SENDER	N/A
2210.192	FAST_SENDER	N/A
2218.163	FAST_SENDER	N/A
2222.000	SLOW_SENDER2	N/A
2225.376	FAST_SENDER	N/A
2233.021	SLOW_SENDER2	N/A
2233.289	FAST_SENDER	N/A
2236.140	SLOW_SENDER3	N/A
2241.562	FAST_SENDER	N/A
2246.257	SLOW_SENDER2	N/A
2247.818	SLOW_SENDER3	N/A
2249.234	FAST_SENDER	N/A
2255.620	SLOW_SENDER4	N/A
2258.310	FAST_SENDER	N/A
2260.930	SLOW_SENDER3	N/A
2261.880	SLOW_SENDER1	N/A
2267.303	FAST_SENDER	N/A
2268.694	SLOW_SENDER4	N/A
2273.088	SLOW_SENDER1	N/A
2276.384	FAST_SENDER	N/A
2282.659	SLOW_SENDER4	N/A
2284.491	FAST_SENDER	N/A
2286.279	SLOW_SENDER1	N/A
2292.190	FAST_SENDER	N/A
2300.044	FAST_SENDER	N/A
2307.713	FAST_SENDER	N/A
2315.214	FAST_SENDER	N/A
2319.290	RECEIVER	FAST_SENDER
2321.721	FAST_SENDER	N/A
2322.479	RECEIVER	FAST_SENDER
2324.890	FAST_SENDER	N/A
2325.631	RECEIVER	FAST_SENDER
2328.063	FAST_SENDER	N/A
2328.831	RECEIVER	FAST_SENDER
2331.281	FAST_SENDER	N/A
2332.077	RECEIVER	FAST_SENDER
2334.487	FAST_SENDER	N/A
2335.231	RECEIVER	FAST_SENDER
2337.652	FAST_SENDER	N/A
2338.422	RECEIVER	FAST_SENDER
2340.860	FAST_SENDER	N/A
2341.652	RECEIVER	FAST_SENDER
2344.073	FAST_SENDER	N/A
2344.808	RECEIVER	FAST_SENDER
2347.242	FAST_SENDER	N/A
2348.037	RECEIVER	FAST_SENDER
2350.483	FAST_SENDER	N/A
2351.170	SLOW_SENDER5	N/A
2351.217	RECEIVER	FAST_SENDER
2354.363	RECEIVER	SLOW_SENDER5
2354.996	FAST_SENDER	N/A
2355.745	RECEIVER	FAST_SENDER
2358.187	FAST_SENDER	N/A
2358.934	RECEIVER	FAST_SENDER
2359.780	SLOW_SENDER5	N/A
2360.504	RECEIVER	SLOW_SENDER5
2361.379	FAST_SENDER	N/A
2362.168	RECEIVER	FAST_SENDER
2364.577	FAST_SENDER	N/A
2365.334	RECEIVER	FAST_SENDER
2365.950	SLOW_SENDER5	N/A
2366.724	RECEIVER	SLOW_SENDER5
2367.739	FAST_SENDER	N/A
2368.524	RECEIVER	FAST_SENDER
2370.931	FAST_SENDER	N/A
2371.659	RECEIVER	FAST_SENDER
2372.158	SLOW_SENDER5	N/A
2372.931	RECEIVER	SLOW_SENDER5
2374.093	FAST_SENDER	N/A
2376.518	RECEIVER	FAST_SENDER
2380.600	FAST_SENDER	N/A
2381.347	RECEIVER	FAST_SENDER
2383.754	FAST_SENDER	N/A
2384.489	RECEIVER	FAST_SENDER
2385.543	SLOW_SENDER5	N/A
2386.321	RECEIVER	SLOW_SENDER5
2386.921	FAST_SENDER	N/A
2387.703	RECEIVER	FAST_SENDER
2391.717	FAST_SENDER	N/A
2394.032	RECEIVER	FAST_SENDER
2396.436	FAST_SENDER	N/A
2397.229	RECEIVER	FAST_SENDER
2399.650	FAST_SENDER	N/A
2400.416	RECEIVER	FAST_SENDER
2402.830	FAST_SENDER	N/A
2403.641	RECEIVER	FAST_SENDER
2407.777	FAST_SENDER	N/A
2408.534	RECEIVER	FAST_SENDER
2410.860	SLOW_SENDER2	N/A
2410.975	FAST_SENDER	N/A
2411.628	RECEIVER	SLOW_SENDER2
2413.953	RECEIVER	FAST_SENDER
2414.069	SLOW_SENDER2	N/A
2414.873	RECEIVER	SLOW_SENDER2
2416.371	FAST_SENDER	N/A
2417.109	RECEIVER	FAST_SENDER
2417.323	SLOW_SENDER2	N/A
2418.092	RECEIVER	SLOW_SENDER2
2419.548	FAST_SENDER	N/A
2420.344	RECEIVER	FAST_SENDER
2422.774	FAST_SENDER	N/A
2423.518	SLOW_SENDER2	N/A
2423.553	RECEIVER	FAST_SENDER
2424.277	RECEIVER	SLOW_SENDER2
2425.979	FAST_SENDER	N/A
2426.742	RECEIVER	FAST_SENDER
2426.840	SLOW_SENDER3	N/A
2429.163	FAST_SENDER	N/A
2429.694	SLOW_SENDER2	N/A
2430.467	RECEIVER	SLOW_SENDER2
2431.099	RECEIVER	SLOW_SENDER3
2432.079	RECEIVER	FAST_SENDER
2435.898	SLOW_SENDER2	N/A
2436.038	FAST_SENDER	N/A
2436.533	SLOW_SENDER3	N/A
2436.657	RECEIVER	SLOW_SENDER2
2437.882	RECEIVER	FAST_SENDER
2439.165	RECEIVER	SLOW_SENDER3
2440.312	FAST_SENDER	N/A
2444.096	SLOW_SENDER2	N/A
2446.590	SLOW_SENDER3	N/A
2447.130	SLOW_SENDER4	N/A
2448.671	FAST_SENDER	N/A
2450.570	SLOW_SENDER1	N/A
2457.330	FAST_SENDER	N/A
2458.537	SLOW_SENDER4	N/A
2461.980	SLOW_SENDER1	N/A
2465.354	FAST_SENDER	N/A
2472.196	SLOW_SENDER4	N/A
2472.905	FAST_SENDER	N/A
2476.612	SLOW_SENDER1	N/A
2480.569	FAST_SENDER	N/A
2487.981	FAST_SENDER	N/A
2495.375	FAST_SENDER	N/A
2502.989	FAST_SENDER	N/A
2510.946	FAST_SENDER	N/A
2518.703	FAST_SENDER	N/A
2526.543	FAST_SENDER	N/A
2534.163	FAST_SENDER	N/A
2541.542	FAST_SENDER	N/A
2549.400	FAST_SENDER	N/A
2551.320	SLOW_SENDER5	N/A
2558.234	FAST_SENDER	N/A
2562.113	SLOW_SENDER5	N/A
2565.923	FAST_SENDER	N/A
2573.387	FAST_SENDER	N/A
2575.442	SLOW_SENDER5	N/A
2581.739	FAST_SENDER	N/A
2589.686	FAST_SENDER	N/A
2597.283	FAST_SENDER	N/A
2604.660	FAST_SENDER	N/A
2607.202	RECEIVER	FAST_SENDER
2609.647	FAST_SENDER	N/A
2610.451	RECEIVER	FAST_SENDER
2612.852	FAST_SENDER	N/A
2613.599	RECEIVER	FAST_SENDER
2614.420	SLOW_SENDER2	N/A
2615.130	RECEIVER	SLOW_SENDER2
2615.999	FAST_SENDER	N/A
2616.729	RECEIVER	FAST_SENDER
2617.571	SLOW_SENDER2	N/A
2618.450	SLOW_SENDER3	N/A
2619.137	FAST_SENDER	N/A
2619.176	RECEIVER	SLOW_SENDER3
2619.886	RECEIVER	FAST_SENDER
2621.589	SLOW_SENDER3	N/A
2622.206	RECEIVER	SLOW_SENDER2
2622.328	FAST_SENDER	N/A
2622.903	RECEIVER	SLOW_SENDER3
2624.393	RECEIVER	FAST_SENDER
2625.332	SLOW_SENDER3	N/A
2626.089	RECEIVER	SLOW_SENDER3
2626.835	FAST_SENDER	N/A
2627.553	RECEIVER	FAST_SENDER
2627.633	SLOW_SENDER2	N/A
2628.379	RECEIVER	SLOW_SENDER2
2629.985	FAST_SENDER	N/A
2630.745	RECEIVER	FAST_SENDER
2631.538	SLOW_SENDER3	N/A
2632.356	RECEIVER	SLOW_SENDER3
2633.186	FAST_SENDER	N/A
2633.979	RECEIVER	FAST_SENDER
2635.810	SLOW_SENDER2	N/A
2636.563	RECEIVER	SLOW_SENDER2
2637.340	SLOW_SENDER4	N/A
2637.745	FAST_SENDER	N/A
2637.773	SLOW_SENDER3	N/A
2638.066	RECEIVER	SLOW_SENDER4
2639.079	RECEIVER	SLOW_SENDER3
2639.914	RECEIVER	FAST_SENDER
2642.110	SLOW_SENDER1	N/A
2642.351	FAST_SENDER	N/A
2642.842	RECEIVER	SLOW_SENDER1
2643.979	SLOW_SENDER2	N/A
2644.488	SLOW_SENDER3	N/A
2644.681	RECEIVER	FAST_SENDER
2645.246	SLOW_SENDER1	N/A
2645.812	RECEIVER	SLOW_SENDER2
2646.566	RECEIVER	SLOW_SENDER1
2646.832	SLOW_SENDER4	N/A
2647.100	FAST_SENDER	N/A
2647.562	RECEIVER	SLOW_SENDER4
2648.870	RECEIVER	SLOW_SENDER3
2649.013	SLOW_SENDER1	N/A
2649.791	RECEIVER	SLOW_SENDER1
2652.975	SLOW_SENDER4	N/A
2653.222	RECEIVER	FAST_SENDER
2653.228	SLOW_SENDER2	N/A
2654.016	RECEIVER	SLOW_SENDER2
2655.202	SLOW_SENDER1	N/A
2655.210	RECEIVER	SLOW_SENDER4
2655.635	FAST_SENDER	N/A
2656.392	RECEIVER	FAST_SENDER
2657.812	RECEIVER	SLOW_SENDER1
2658.651	SLOW_SENDER3	N/A
2658.817	FAST_SENDER	N/A
2659.448	RECEIVER	SLOW_SENDER3
2661.452	SLOW_SENDER2	N/A
2661.491	RECEIVER	FAST_SENDER
2662.210	RECEIVER	SLOW_SENDER2
2662.639	SLOW_SENDER4	N/A
2663.243	SLOW_SENDER1	N/A
2663.398	RECEIVER	SLOW_SENDER4
2663.927	FAST_SENDER	N/A
2666.898	SLOW_SENDER3	N/A
2667.149	FAST_SENDER	N/A
2669.625	SLOW_SENDER2	N/A
2670.808	SLOW_SENDER4	N/A
2674.654	FAST_SENDER	N/A
2675.621	SLOW_SENDER1	N/A
2681.861	FAST_SENDER	N/A
2689.797	FAST_SENDER	N/A
2697.224	FAST_SENDER	N/A
2704.750	FAST_SENDER	N/A
2712.453	FAST_SENDER	N/A
2719.776	FAST_SENDER	N/A
2727.246	FAST_SENDER	N/A
2735.206	FAST_SENDER	N/A
2740.120	SLOW_SENDER5	N/A
2743.623	FAST_SENDER	N/A
2750.701	FAST_SENDER	N/A
2750.704	SLOW_SENDER5	N/A
2759.512	FAST_SENDER	N/A
2764.661	SLOW_SENDER5	N/A
2766.770	FAST_SENDER	N/A
2774.789	FAST_SENDER	N/A
2782.324	FAST_SENDER	N/A
2789.679	FAST_SENDER	N/A
2797.214	FAST_SENDER	N/A
2805.068	FAST_SENDER	N/A
2812.664	FAST_SENDER	N/A
2820.569	FAST_SENDER	N/A
2828.286	FAST_SENDER	N/A
2830.530	RECEIVER	FAST_SENDER
2831.330	SLOW_SENDER3	N/A
2832.083	RECEIVER	SLOW_SENDER3
2832.942	FAST_SENDER	N/A
2834.488	SLOW_SENDER3	N/A
2835.142	RECEIVER	FAST_SENDER
2835.880	SLOW_SENDER2	N/A
2836.636	RECEIVER	SLOW_SENDER2
2837.357	RECEIVER	SLOW_SENDER3
2837.587	FAST_SENDER	N/A
2838.346	RECEIVER	FAST_SENDER
2838.820	SLOW_SENDER4	N/A
2839.078	SLOW_SENDER2	N/A
2839.573	RECEIVER	SLOW_SENDER4
2840.766	FAST_SENDER	N/A
2841.120	SLOW_SENDER1	N/A
2841.222	RECEIVER	SLOW_SENDER2
2841.905	RECEIVER	SLOW_SENDER1
2841.992	SLOW_SENDER4	N/A
2842.780	RECEIVER	SLOW_SENDER4
2842.793	SLOW_SENDER3	N/A
2843.512	RECEIVER	FAST_SENDER
2844.316	SLOW_SENDER1	N/A
2845.061	RECEIVER	SLOW_SENDER1
2845.183	SLOW_SENDER4	N/A
2845.920	RECEIVER	SLOW_SENDER4
2845.950	FAST_SENDER	N/A
2846.659	SLOW_SENDER2	N/A
2847.371	RECEIVER	SLOW_SENDER2
2848.141	RECEIVER	SLOW_SENDER3
2850.325	RECEIVER	FAST_SENDER
2851.346	SLOW_SENDER4	N/A
2852.084	RECEIVER	SLOW_SENDER4
2852.121	SLOW_SENDER1	N/A
2852.762	FAST_SENDER	N/A
2852.803	SLOW_SENDER2	N/A
2852.880	RECEIVER	SLOW_SENDER1
2854.102	RECEIVER	SLOW_SENDER2
2854.873	RECEIVER	FAST_SENDER
2855.588	SLOW_SENDER3	N/A
2856.366	RECEIVER	SLOW_SENDER3
2857.306	FAST_SENDER	N/A
2857.487	SLOW_SENDER4	N/A
2858.329	SLOW_SENDER1	N/A
2859.981	RECEIVER	SLOW_SENDER4
2860.739	RECEIVER	FAST_SENDER
2861.514	SLOW_SENDER2	N/A
2862.176	RECEIVER	SLOW_SENDER1
2863.149	FAST_SENDER	N/A
2863.905	RECEIVER	FAST_SENDER
2865.389	SLOW_SENDER3	N/A
2866.141	RECEIVER	SLOW_SENDER3
2866.327	FAST_SENDER	N/A
2867.061	RECEIVER	FAST_SENDER
2867.412	SLOW_SENDER4	N/A
2868.186	RECEIVER	SLOW_SENDER4
2869.505	FAST_SENDER	N/A
2869.589	SLOW_SENDER1	N/A
2870.256	RECEIVER	FAST_SENDER
2872.287	RECEIVER	SLOW_SENDER1
2872.689	FAST_SENDER	N/A
2873.439	RECEIVER	FAST_SENDER
2873.567	SLOW_SENDER3	N/A
2874.559	SLOW_SENDER2	N/A
2875.325	RECEIVER	SLOW_SENDER2
2875.626	SLOW_SENDER4	N/A
2875.839	FAST_SENDER	N/A
2879.714	SLOW_SENDER1	N/A
2884.489	FAST_SENDER	N/A
2891.715	FAST_SENDER	N/A
2898.870	FAST_SENDER	N/A
2906.415	FAST_SENDER	N/A
2914.169	FAST_SENDER	N/A
2921.464	FAST_SENDER	N/A
2928.602	FAST_SENDER	N/A
2928.980	SLOW_SENDER5	N/A
2936.484	FAST_SENDER	N/A
2940.117	SLOW_SENDER5	N/A
2945.079	FAST_SENDER	N/A
2952.232	SLOW_SENDER5	N/A
2952.377	FAST_SENDER	N/A
2960.712	FAST_SENDER	N/A
2967.782	FAST_SENDER	N/A
2975.534	FAST_SENDER	N/A
2982.551	FAST_SENDER	N/A
2990.097	FAST_SENDER	N/A
2997.192	FAST_SENDER	N/A
3004.804	FAST_SENDER	N/A
3012.546	FAST_SENDER	N/A
3020.193	FAST_SENDER	N/A
3028.174	FAST_SENDER	N/A
3036.267	FAST_SENDER	N/A
3037.910	SLOW_SENDER3	N/A
3038.538	RECEIVER	FAST_SENDER
3038.900	SLOW_SENDER2	N/A
3039.191	RECEIVER	SLOW_SENDER3
3040.944	FAST_SENDER	N/A
3041.262	RECEIVER	SLOW_SENDER2
3041.593	SLOW_SENDER3	N/A
3042.382	RECEIVER	SLOW_SENDER3
3043.360	RECEIVER	FAST_SENDER
3044.788	SLOW_SENDER3	N/A
3045.070	SLOW_SENDER1	N/A
3045.574	RECEIVER	SLOW_SENDER3
3045.762	FAST_SENDER	N/A
3046.270	SLOW_SENDER4	N/A
3047.499	RECEIVER	SLOW_SENDER1
3048.919	RECEIVER	SLOW_SENDER4
3049.808	RECEIVER	FAST_SENDER
3049.949	SLOW_SENDER1	N/A
3050.726	RECEIVER	SLOW_SENDER1
3050.994	SLOW_SENDER3	N/A
3051.326	SLOW_SENDER4	N/A
3051.815	RECEIVER	SLOW_SENDER3
3051.936	SLOW_SENDER2	N/A
3052.253	FAST_SENDER	N/A
3052.685	RECEIVER	SLOW_SENDER2
3054.256	RECEIVER	SLOW_SENDER4
3056.495	RECEIVER	FAST_SENDER
3059.693	SLOW_SENDER4	N/A
3060.113	SLOW_SENDER2	N/A
3060.483	RECEIVER	SLOW_SENDER4
3061.402	FAST_SENDER	N/A
3062.198	RECEIVER	FAST_SENDER
3062.401	SLOW_SENDER3	N/A
3063.200	RECEIVER	SLOW_SENDER3
3064.072	SLOW_SENDER1	N/A
3064.623	FAST_SENDER	N/A
3065.387	RECEIVER	FAST_SENDER
3066.951	RECEIVER	SLOW_SENDER1
3067.830	FAST_SENDER	N/A
3068.617	RECEIVER	FAST_SENDER
3070.627	SLOW_SENDER3	N/A
3071.053	FAST_SENDER	N/A
3071.392	RECEIVER	SLOW_SENDER3
3071.630	SLOW_SENDER4	N/A
3072.422	RECEIVER	SLOW_SENDER4
3073.474	RECEIVER	FAST_SENDER
3074.355	SLOW_SENDER1	N/A
3074.580	SLOW_SENDER2	N/A
3075.145	RECEIVER	SLOW_SENDER1
3075.896	FAST_SENDER	N/A
3076.635	RECEIVER	FAST_SENDER
3079.040	FAST_SENDER	N/A
3079.806	RECEIVER	FAST_SENDER
3079.830	SLOW_SENDER4	N/A
3080.591	RECEIVER	SLOW_SENDER4
3082.225	FAST_SENDER	N/A
3082.593	SLOW_SENDER1	N/A
3083.014	RECEIVER	FAST_SENDER
3083.286	SLOW_SENDER3	N/A
3084.021	RECEIVER	SLOW_SENDER3
3087.301	FAST_SENDER	N/A
3088.019	SLOW_SENDER4	N/A
3088.071	RECEIVER	FAST_SENDER
3089.301	RECEIVER	SLOW_SENDER4
3090.502	FAST_SENDER	N/A
3091.248	RECEIVER	FAST_SENDER
3093.696	FAST_SENDER	N/A
3096.247	RECEIVER	FAST_SENDER
3096.709	SLOW_SENDER4	N/A
3097.472	RECEIVER	SLOW_SENDER4
3098.677	FAST_SENDER	N/A
3099.446	RECEIVER	FAST_SENDER
3101.878	FAST_SENDER	N/A
3102.632	RECEIVER	FAST_SENDER
3104.922	SLOW_SENDER4	N/A
3105.051	FAST_SENDER	N/A
3105.674	RECEIVER	SLOW_SENDER4
3106.353	RECEIVER	FAST_SENDER
3108.785	FAST_SENDER	N/A
3109.505	RECEIVER	FAST_SENDER
3111.939	FAST_SENDER	N/A
3115.066	FAST_SENDER	N/A
3116.670	SLOW_SENDER5	N/A
3122.919	FAST_SENDER	N/A
3127.828	SLOW_SENDER5	N/A
3130.428	FAST_SENDER	N/A
3137.725	FAST_SENDER	N/A
3140.465	SLOW_SENDER5	N/A
3145.503	FAST_SENDER	N/A
3153.449	FAST_SENDER	N/A
3160.882	FAST_SENDER	N/A
3168.137	FAST_SENDER	N/A
3175.337	FAST_SENDER	N/A
3182.712	FAST_SENDER	N/A
3190.156	FAST_SENDER	N/A
3198.210	FAST_SENDER	N/A
3205.509	FAST_SENDER	N/A
3212.788	FAST_SENDER	N/A
3220.345	FAST_SENDER	N/A
3228.332	FAST_SENDER	N/A
3235.805	FAST_SENDER	N/A
3240.400	SLOW_SENDER2	N/A
3243.040	FAST_SENDER	N/A
3246.890	SLOW_SENDER1	N/A
3247.530	SLOW_SENDER3	N/A
3250.833	FAST_SENDER	N/A
3250.899	SLOW_SENDER2	N/A
3259.147	FAST_SENDER	N/A
3260.018	SLOW_SENDER3	N/A
3260.429	SLOW_SENDER1	N/A
3264.877	SLOW_SENDER2	N/A
3268.265	FAST_SENDER	N/A
3269.160	SLOW_SENDER4	N/A
3273.030	SLOW_SENDER3	N/A
3274.721	SLOW_SENDER1	N/A
3275.503	RECEIVER	SLOW_SENDER1
3276.713	FAST_SENDER	N/A
3277.469	RECEIVER	FAST_SENDER
3279.533	SLOW_SENDER4	N/A
3280.291	RECEIVER	SLOW_SENDER4
3281.474	FAST_SENDER	N/A
3282.209	RECEIVER	FAST_SENDER
3282.905	SLOW_SENDER1	N/A
3283.680	RECEIVER	SLOW_SENDER1
3284.628	FAST_SENDER	N/A
3285.371	RECEIVER	FAST_SENDER
3287.724	SLOW_SENDER4	N/A
3287.774	FAST_SENDER	N/A
3288.510	RECEIVER	SLOW_SENDER4
3293.035	RECEIVER	FAST_SENDER
3295.471	FAST_SENDER	N/A
3296.183	RECEIVER	FAST_SENDER
3298.103	SLOW_SENDER4	N/A
3298.613	FAST_SENDER	N/A
3298.888	RECEIVER	SLOW_SENDER4
3303.038	RECEIVER	FAST_SENDER
3305.270	SLOW_SENDER5	N/A
3305.445	FAST_SENDER	N/A
3306.213	RECEIVER	FAST_SENDER
3307.592	RECEIVER	SLOW_SENDER5
3308.076	SLOW_SENDER4	N/A
3308.618	FAST_SENDER	N/A
3308.879	RECEIVER	SLOW_SENDER4
3311.101	RECEIVER	FAST_SENDER
3313.551	FAST_SENDER	N/A
3314.358	RECEIVER	FAST_SENDER
3316.371	SLOW_SENDER5	N/A
3316.760	FAST_SENDER	N/A
3319.145	RECEIVER	SLOW_SENDER5
3321.519	RECEIVER	FAST_SENDER
3323.931	FAST_SENDER	N/A
3324.722	RECEIVER	FAST_SENDER
3326.590	SLOW_SENDER5	N/A
3327.133	FAST_SENDER	N/A
3327.355	RECEIVER	SLOW_SENDER5
3329.244	RECEIVER	FAST_SENDER
3331.670	FAST_SENDER	N/A
3332.450	RECEIVER	FAST_SENDER
3334.766	SLOW_SENDER5	N/A
3334.878	FAST_SENDER	N/A
3335.515	RECEIVER	SLOW_SENDER5
3336.154	RECEIVER	FAST_SENDER
3338.588	FAST_SENDER	N/A
3339.335	RECEIVER	FAST_SENDER
3341.767	FAST_SENDER	N/A
3342.500	RECEIVER	FAST_SENDER
3342.935	SLOW_SENDER5	N/A
3343.709	RECEIVER	SLOW_SENDER5
3344.925	FAST_SENDER	N/A
3345.715	RECEIVER	FAST_SENDER
3348.152	FAST_SENDER	N/A
3348.922	RECEIVER	FAST_SENDER
3351.152	SLOW_SENDER5	N/A
3351.338	FAST_SENDER	N/A
3352.104	RECEIVER	FAST_SENDER
3353.732	RECEIVER	SLOW_SENDER5
3354.528	FAST_SENDER	N/A
3355.274	RECEIVER	FAST_SENDER
3357.699	FAST_SENDER	N/A
3358.461	RECEIVER	FAST_SENDER
3360.905	FAST_SENDER	N/A
3361.646	RECEIVER	FAST_SENDER
3364.089	FAST_SENDER	N/A
3364.897	RECEIVER	FAST_SENDER
3367.307	FAST_SENDER	N/A
3368.065	RECEIVER	FAST_SENDER
3370.499	FAST_SENDER	N/A
3373.011	RECEIVER	FAST_SENDER
3375.423	FAST_SENDER	N/A
3376.175	RECEIVER	FAST_SENDER
3378.602	FAST_SENDER	N/A
3379.323	RECEIVER	FAST_SENDER
3381.724	FAST_SENDER	N/A
3382.504	RECEIVER	FAST_SENDER
3384.917	FAST_SENDER	N/A
3385.676	RECEIVER	FAST_SENDER
3388.115	FAST_SENDER	N/A
3388.903	RECEIVER	FAST_SENDER
3391.304	FAST_SENDER	N/A
3392.042	RECEIVER	FAST_SENDER
3394.469	FAST_SENDER	N/A
3395.206	RECEIVER	FAST_SENDER
3399.259	FAST_SENDER	N/A
3401.840	RECEIVER	FAST_SENDER
3404.283	FAST_SENDER	N/A
3405.087	RECEIVER	FAST_SENDER
3407.536	FAST_SENDER	N/A
3408.256	RECEIVER	FAST_SENDER
3410.686	FAST_SENDER	N/A
3411.490	RECEIVER	FAST_SENDER
3413.929	FAST_SENDER	N/A
3420.984	FAST_SENDER	N/A
3428.693	FAST_SENDER	N/A
3429.400	SLOW_SENDER2	N/A
3437.572	FAST_SENDER	N/A
3438.570	SLOW_SENDER3	N/A
3439.934	SLOW_SENDER2	N/A
3446.163	FAST_SENDER	N/A
3447.230	SLOW_SENDER1	N/A
3450.650	SLOW_SENDER3	N/A
3452.787	SLOW_SENDER2	N/A
3453.643	FAST_SENDER	N/A
3458.994	SLOW_SENDER1	N/A
3461.690	FAST_SENDER	N/A
3463.558	SLOW_SENDER3	N/A
3469.106	FAST_SENDER	N/A
3471.717	SLOW_SENDER1	N/A
3472.450	SLOW_SENDER4	N/A
3477.559	FAST_SENDER	N/A
3483.555	SLOW_SENDER4	N/A
3484.936	FAST_SENDER	N/A
3492.536	FAST_SENDER	N/A
3496.658	SLOW_SENDER4	N/A
3499.980	FAST_SENDER	N/A
3507.424	FAST_SENDER	N/A
3514.696	FAST_SENDER	N/A
3517.360	SLOW_SENDER5	N/A
3522.183	FAST_SENDER	N/A
3528.895	SLOW_SENDER5	N/A
3530.096	FAST_SENDER	N/A
3538.286	FAST_SENDER	N/A
3541.668	SLOW_SENDER5	N/A
3546.414	FAST_SENDER	N/A
3553.748	FAST_SENDER	N/A
3561.456	FAST_SENDER	N/A
3569.230	FAST_SENDER	N/A
3576.821	FAST_SENDER	N/A
3577.522	RECEIVER	FAST_SENDER
3579.947	FAST_SENDER	N/A
3580.711	RECEIVER	FAST_SENDER
3583.154	FAST_SENDER	N/A
3583.894	RECEIVER	FAST_SENDER
3586.332	FAST_SENDER	N/A
3588.490	RECEIVER	FAST_SENDER
3590.905	FAST_SENDER	N/A
3591.665	RECEIVER	FAST_SENDER
3594.067	FAST_SENDER	N/A
3594.813	RECEIVER	FAST_SENDER
3598.807	FAST_SENDER	N/A
3599.579	RECEIVER	FAST_SENDER
3602.005	FAST_SENDER	N/A
3602.785	RECEIVER	FAST_SENDER
3605.187	FAST_SENDER	N/A
3605.993	RECEIVER	FAST_SENDER
3608.400	FAST_SENDER	N/A
3609.135	RECEIVER	FAST_SENDER
3611.579	FAST_SENDER	N/A
3612.325	RECEIVER	FAST_SENDER
3614.760	FAST_SENDER	N/A
3615.523	RECEIVER	FAST_SENDER
3617.941	FAST_SENDER	N/A
3618.380	SLOW_SENDER2	N/A
3618.691	RECEIVER	FAST_SENDER
3622.406	RECEIVER	SLOW_SENDER2
3623.066	FAST_SENDER	N/A
3623.870	RECEIVER	FAST_SENDER
3626.290	FAST_SENDER	N/A
3627.061	RECEIVER	FAST_SENDER
3627.833	SLOW_SENDER2	N/A
3628.624	RECEIVER	SLOW_SENDER2
3629.310	SLOW_SENDER3	N/A
3629.489	FAST_SENDER	N/A
3630.042	RECEIVER	SLOW_SENDER3
3631.975	RECEIVER	FAST_SENDER
3632.463	SLOW_SENDER3	N/A
3633.205	RECEIVER	SLOW_SENDER3
3634.031	SLOW_SENDER2	N/A
3634.422	FAST_SENDER	N/A
3634.804	RECEIVER	SLOW_SENDER2
3635.617	SLOW_SENDER3	N/A
3636.376	RECEIVER	SLOW_SENDER3
3637.250	SLOW_SENDER1	N/A
3638.006	RECEIVER	SLOW_SENDER1
3640.364	RECEIVER	FAST_SENDER
3640.442	SLOW_SENDER1	N/A
3641.186	RECEIVER	SLOW_SENDER1
3641.814	SLOW_SENDER3	N/A
3642.576	RECEIVER	SLOW_SENDER3
3642.770	FAST_SENDER	N/A
3643.501	RECEIVER	FAST_SENDER
3643.596	SLOW_SENDER1	N/A
3644.329	RECEIVER	SLOW_SENDER1
3644.443	SLOW_SENDER2	N/A
3645.210	RECEIVER	SLOW_SENDER2
3645.939	FAST_SENDER	N/A
3646.709	RECEIVER	FAST_SENDER
3647.996	SLOW_SENDER3	N/A
3648.768	RECEIVER	SLOW_SENDER3
3649.131	FAST_SENDER	N/A
3649.757	SLOW_SENDER1	N/A
3649.912	RECEIVER	FAST_SENDER
3652.160	RECEIVER	SLOW_SENDER1
3652.348	FAST_SENDER	N/A
3652.622	SLOW_SENDER2	N/A
3653.117	RECEIVER	FAST_SENDER
3654.192	SLOW_SENDER3	N/A
3654.852	RECEIVER	SLOW_SENDER2
3655.541	FAST_SENDER	N/A
3656.315	RECEIVER	FAST_SENDER
3658.371	RECEIVER	SLOW_SENDER3
3658.760	FAST_SENDER	N/A
3659.546	RECEIVER	FAST_SENDER
3659.610	SLOW_SENDER1	N/A
3660.351	RECEIVER	SLOW_SENDER1
3661.950	SLOW_SENDER4	N/A
3661.951	FAST_SENDER	N/A
3662.252	SLOW_SENDER2	N/A
3662.740	RECEIVER	SLOW_SENDER4
3665.180	SLOW_SENDER4	N/A
3665.791	SLOW_SENDER3	N/A
3665.930	RECEIVER	SLOW_SENDER4
3667.791	SLOW_SENDER1	N/A
3668.060	RECEIVER	FAST_SENDER
3668.355	SLOW_SENDER4	N/A
3669.113	RECEIVER	SLOW_SENDER4
3670.466	FAST_SENDER	N/A
3670.779	RECEIVER	SLOW_SENDER1
3672.666	RECEIVER	FAST_SENDER
3674.561	SLOW_SENDER4	N/A
3678.322	FAST_SENDER	N/A
3686.601	FAST_SENDER	N/A
3688.323	SLOW_SENDER4	N/A
3693.906	FAST_SENDER	N/A
3701.259	FAST_SENDER	N/A
3705.940	SLOW_SENDER5	N/A
3708.946	FAST_SENDER	N/A
3717.165	SLOW_SENDER5	N/A
3717.366	FAST_SENDER	N/A
3725.358	FAST_SENDER	N/A
3730.533	SLOW_SENDER5	N/A
3733.233	FAST_SENDER	N/A
3740.985	FAST_SENDER	N/A
3748.324	FAST_SENDER	N/A
3755.909	FAST_SENDER	N/A
3763.683	FAST_SENDER	N/A
3771.059	FAST_SENDER	N/A
3778.299	FAST_SENDER	N/A
3785.861	FAST_SENDER	N/A
3793.870	FAST_SENDER	N/A
3801.580	FAST_SENDER	N/A
3808.829	FAST_SENDER	N/A
3816.352	FAST_SENDER	N/A
3823.745	FAST_SENDER	N/A
3827.740	SLOW_SENDER2	N/A
3831.266	FAST_SENDER	N/A
3831.970	SLOW_SENDER3	N/A
3838.329	SLOW_SENDER2	N/A
3838.430	SLOW_SENDER1	N/A
3838.750	FAST_SENDER	N/A
3839.541	RECEIVER	FAST_SENDER
3840.316	RECEIVER	SLOW_SENDER1
3841.972	FAST_SENDER	N/A
3842.392	RECEIVER	SLOW_SENDER2
3842.765	SLOW_SENDER1	N/A
3843.394	SLOW_SENDER3	N/A
3843.515	RECEIVER	SLOW_SENDER1
3844.416	RECEIVER	FAST_SENDER
3845.611	RECEIVER	SLOW_SENDER3
3846.851	FAST_SENDER	N/A
3847.611	RECEIVER	FAST_SENDER
3848.926	SLOW_SENDER1	N/A
3849.674	RECEIVER	SLOW_SENDER1
3849.802	SLOW_SENDER2	N/A
3850.048	FAST_SENDER	N/A
3850.564	RECEIVER	SLOW_SENDER2
3852.374	RECEIVER	FAST_SENDER
3853.034	SLOW_SENDER3	N/A
3853.777	RECEIVER	SLOW_SENDER3
3854.803	FAST_SENDER	N/A
3854.980	SLOW_SENDER4	N/A
3855.099	SLOW_SENDER1	N/A
3855.548	RECEIVER	FAST_SENDER
3856.394	RECEIVER	SLOW_SENDER1
3857.518	RECEIVER	SLOW_SENDER4
3857.961	FAST_SENDER	N/A
3858.012	SLOW_SENDER2	N/A
3858.720	RECEIVER	FAST_SENDER
3859.951	SLOW_SENDER4	N/A
3860.738	RECEIVER	SLOW_SENDER4
3861.145	FAST_SENDER	N/A
3861.209	SLOW_SENDER3	N/A
3861.796	SLOW_SENDER1	N/A
3861.945	RECEIVER	FAST_SENDER
3864.353	FAST_SENDER	N/A
3864.596	RECEIVER	SLOW_SENDER3
3865.432	RECEIVER	SLOW_SENDER1
3866.866	RECEIVER	FAST_SENDER
3868.503	SLOW_SENDER4	N/A
3869.210	RECEIVER	SLOW_SENDER4
3869.278	FAST_SENDER	N/A
3870.060	RECEIVER	FAST_SENDER
3872.024	SLOW_SENDER3	N/A
3872.484	FAST_SENDER	N/A
3872.781	RECEIVER	SLOW_SENDER3
3872.849	SLOW_SENDER1	N/A
3873.620	RECEIVER	SLOW_SENDER1
3876.535	RECEIVER	FAST_SENDER
3876.629	SLOW_SENDER4	N/A
3877.384	RECEIVER	SLOW_SENDER4
3878.947	FAST_SENDER	N/A
3879.733	RECEIVER	FAST_SENDER
3881.057	SLOW_SENDER1	N/A
3881.802	RECEIVER	SLOW_SENDER1
3882.137	FAST_SENDER	N/A
3882.893	RECEIVER	FAST_SENDER
3884.789	SLOW_SENDER4	N/A
3885.312	FAST_SENDER	N/A
3885.525	RECEIVER	SLOW_SENDER4
3887.622	RECEIVER	FAST_SENDER
3889.235	SLOW_SENDER1	N/A
3889.970	RECEIVER	SLOW_SENDER1
3890.072	FAST_SENDER	N/A
3890.844	RECEIVER	FAST_SENDER
3892.953	SLOW_SENDER4	N/A
3893.265	FAST_SENDER	N/A
3895.278	RECEIVER	SLOW_SENDER4
3895.330	SLOW_SENDER5	N/A
3896.101	RECEIVER	SLOW_SENDER5
3897.216	RECEIVER	FAST_SENDER
3897.379	SLOW_SENDER1	N/A
3898.125	RECEIVER	SLOW_SENDER1
3898.535	SLOW_SENDER5	N/A
3899.316	RECEIVER	SLOW_SENDER5
3899.635	FAST_SENDER	N/A
3901.716	SLOW_SENDER5	N/A
3902.492	RECEIVER	FAST_SENDER
3904.498	RECEIVER	SLOW_SENDER5
3904.893	FAST_SENDER	N/A
3905.550	SLOW_SENDER1	N/A
3905.669	RECEIVER	FAST_SENDER
3908.107	FAST_SENDER	N/A
3908.832	RECEIVER	FAST_SENDER
3909.940	SLOW_SENDER5	N/A
3910.674	RECEIVER	SLOW_SENDER5
3911.273	FAST_SENDER	N/A
3912.044	RECEIVER	FAST_SENDER
3914.458	FAST_SENDER	N/A
3915.191	RECEIVER	FAST_SENDER
3917.628	FAST_SENDER	N/A
3918.086	SLOW_SENDER5	N/A
3918.365	RECEIVER	FAST_SENDER
3922.863	FAST_SENDER	N/A
3930.539	FAST_SENDER	N/A
3931.490	SLOW_SENDER5	N/A
3938.034	FAST_SENDER	N/A
3946.187	FAST_SENDER	N/A
3953.536	FAST_SENDER	N/A
3961.103	FAST_SENDER	N/A
3968.756	FAST_SENDER	N/A
3976.274	FAST_SENDER	N/A
3983.840	FAST_SENDER	N/A
3991.713	FAST_SENDER	N/A
3999.341	FAST_SENDER	N/A
4006.820	FAST_SENDER	N/A
4014.668	FAST_SENDER	N/A
4021.776	FAST_SENDER	N/A
4024.750	SLOW_SENDER2	N/A
4029.956	FAST_SENDER	N/A
4035.609	SLOW_SENDER2	N/A
4037.550	SLOW_SENDER3	N/A
4037.556	FAST_SENDER	N/A
4046.767	FAST_SENDER	N/A
4048.829	SLOW_SENDER3	N/A
4049.840	SLOW_SENDER2	N/A
4055.496	FAST_SENDER	N/A
4061.291	SLOW_SENDER3	N/A
4063.342	FAST_SENDER	N/A
4063.990	SLOW_SENDER4	N/A
4070.620	SLOW_SENDER1	N/A
4071.185	FAST_SENDER	N/A
4074.927	SLOW_SENDER4	N/A
4079.733	FAST_SENDER	N/A
4081.953	SLOW_SENDER1	N/A
4083.718	RECEIVER	FAST_SENDER
4085.996	RECEIVER	SLOW_SENDER1
4086.127	FAST_SENDER	N/A
4086.913	RECEIVER	FAST_SENDER
4087.407	SLOW_SENDER4	N/A
4088.153	RECEIVER	SLOW_SENDER4
4089.322	FAST_SENDER	N/A
4090.089	RECEIVER	FAST_SENDER
4092.504	FAST_SENDER	N/A
4093.268	RECEIVER	FAST_SENDER
4093.422	SLOW_SENDER1	N/A
4094.194	RECEIVER	SLOW_SENDER1
4095.579	SLOW_SENDER4	N/A
4095.696	FAST_SENDER	N/A
4095.890	SLOW_SENDER5	N/A
4096.365	RECEIVER	SLOW_SENDER4
4098.402	RECEIVER	SLOW_SENDER5
4100.837	SLOW_SENDER5	N/A
4100.842	RECEIVER	FAST_SENDER
4101.616	SLOW_SENDER1	N/A
4101.630	RECEIVER	SLOW_SENDER5
4102.349	RECEIVER	SLOW_SENDER1
4103.282	FAST_SENDER	N/A
4104.038	RECEIVER	FAST_SENDER
4106.467	FAST_SENDER	N/A
4107.059	SLOW_SENDER5	N/A
4107.213	RECEIVER	FAST_SENDER
4109.185	RECEIVER	SLOW_SENDER5
4109.657	FAST_SENDER	N/A
4109.755	SLOW_SENDER1	N/A
4110.417	RECEIVER	FAST_SENDER
4112.842	FAST_SENDER	N/A
4113.611	RECEIVER	FAST_SENDER
4116.037	FAST_SENDER	N/A
4116.588	SLOW_SENDER5	N/A
4116.809	RECEIVER	FAST_SENDER
4118.712	RECEIVER	SLOW_SENDER5
4123.254	FAST_SENDER	N/A
4123.997	RECEIVER	FAST_SENDER
4126.135	SLOW_SENDER5	N/A
4126.422	FAST_SENDER	N/A
4126.894	RECEIVER	SLOW_SENDER5
4128.542	RECEIVER	FAST_SENDER
4130.943	FAST_SENDER	N/A
4131.730	RECEIVER	FAST_SENDER
4134.137	FAST_SENDER	N/A
4134.329	SLOW_SENDER5	N/A
4134.897	RECEIVER	FAST_SENDER
4136.854	RECEIVER	SLOW_SENDER5
4137.346	FAST_SENDER	N/A
4138.119	RECEIVER	FAST_SENDER
4140.539	FAST_SENDER	N/A
4141.304	RECEIVER	FAST_SENDER
4143.745	FAST_SENDER	N/A
4144.269	SLOW_SENDER5	N/A
4144.508	RECEIVER	FAST_SENDER
4146.934	FAST_SENDER	N/A
[truncated: 14,899 more rows]
