# Supplementary material for: CATO: Wake-Up reCeiver-bAsed communicaTiOn for Batteryless Devices
Source: Sensors (Basel). 2025 Nov 7;25(22):6813. doi: 10.3390/s25226813 (PMC12655924; doi:10.3390/s25226813)
Supplement: Supplementary file 1 [file sensors-25-06813-s001.zip › File S1_Experimental_and_Simulation_Data/simulation/multiple_les/nodes7/mac_competing_nodes_priority.csv]

time_s	node_id	received_from
2.700	FAST_SENDER	N/A
2.700	SLOW_SENDER1	N/A
2.700	SLOW_SENDER2	N/A
2.700	SLOW_SENDER3	N/A
2.700	SLOW_SENDER4	N/A
2.700	SLOW_SENDER5	N/A
8.481	RECEIVER	SLOW_SENDER1
10.925	SLOW_SENDER1	N/A
11.725	RECEIVER	SLOW_SENDER1
14.152	SLOW_SENDER1	N/A
14.525	RECEIVER	SLOW_SENDER3
15.478	RECEIVER	SLOW_SENDER1
16.486	SLOW_SENDER4	N/A
16.942	SLOW_SENDER3	N/A
17.200	SLOW_SENDER5	N/A
17.724	FAST_SENDER	N/A
17.864	SLOW_SENDER2	N/A
21.554	RECEIVER	SLOW_SENDER4
24.417	RECEIVER	SLOW_SENDER3
27.003	SLOW_SENDER4	N/A
27.792	RECEIVER	SLOW_SENDER4
29.817	SLOW_SENDER3	N/A
30.172	SLOW_SENDER1	N/A
31.199	SLOW_SENDER5	N/A
31.352	SLOW_SENDER2	N/A
31.918	FAST_SENDER	N/A
32.278	RECEIVER	SLOW_SENDER1
33.192	SLOW_SENDER4	N/A
36.348	RECEIVER	SLOW_SENDER3
38.524	RECEIVER	FAST_SENDER
40.663	RECEIVER	SLOW_SENDER4
40.957	FAST_SENDER	N/A
43.730	SLOW_SENDER3	N/A
44.206	SLOW_SENDER1	N/A
44.486	RECEIVER	SLOW_SENDER3
45.138	SLOW_SENDER5	N/A
45.305	SLOW_SENDER2	N/A
46.570	RECEIVER	SLOW_SENDER1
48.096	SLOW_SENDER4	N/A
48.853	RECEIVER	SLOW_SENDER4
54.362	FAST_SENDER	N/A
55.116	RECEIVER	FAST_SENDER
56.272	SLOW_SENDER4	N/A
57.073	RECEIVER	SLOW_SENDER4
57.518	FAST_SENDER	N/A
58.302	RECEIVER	FAST_SENDER
60.741	FAST_SENDER	N/A
66.719	RECEIVER	FAST_SENDER
69.131	FAST_SENDER	N/A
69.901	RECEIVER	FAST_SENDER
72.323	FAST_SENDER	N/A
78.467	RECEIVER	FAST_SENDER
80.881	FAST_SENDER	N/A
81.672	RECEIVER	FAST_SENDER
84.077	FAST_SENDER	N/A
89.883	RECEIVER	FAST_SENDER
92.325	FAST_SENDER	N/A
93.085	RECEIVER	FAST_SENDER
95.534	FAST_SENDER	N/A
101.535	RECEIVER	FAST_SENDER
103.949	FAST_SENDER	N/A
104.738	RECEIVER	FAST_SENDER
107.153	FAST_SENDER	N/A
113.076	RECEIVER	FAST_SENDER
115.487	FAST_SENDER	N/A
116.294	RECEIVER	FAST_SENDER
118.706	FAST_SENDER	N/A
124.767	RECEIVER	FAST_SENDER
127.184	FAST_SENDER	N/A
127.901	RECEIVER	FAST_SENDER
130.342	FAST_SENDER	N/A
136.420	RECEIVER	FAST_SENDER
138.838	FAST_SENDER	N/A
139.646	RECEIVER	FAST_SENDER
142.083	FAST_SENDER	N/A
147.887	RECEIVER	FAST_SENDER
150.300	FAST_SENDER	N/A
151.065	RECEIVER	FAST_SENDER
153.502	FAST_SENDER	N/A
159.495	RECEIVER	FAST_SENDER
161.926	FAST_SENDER	N/A
162.698	RECEIVER	FAST_SENDER
165.098	FAST_SENDER	N/A
175.689	RECEIVER	FAST_SENDER
178.124	FAST_SENDER	N/A
178.895	RECEIVER	FAST_SENDER
181.329	FAST_SENDER	N/A
187.019	RECEIVER	FAST_SENDER
189.453	FAST_SENDER	N/A
190.254	RECEIVER	FAST_SENDER
192.689	FAST_SENDER	N/A
198.640	RECEIVER	FAST_SENDER
201.060	FAST_SENDER	N/A
201.851	RECEIVER	FAST_SENDER
204.276	FAST_SENDER	N/A
209.993	RECEIVER	FAST_SENDER
210.050	SLOW_SENDER1	N/A
210.778	RECEIVER	SLOW_SENDER1
211.290	SLOW_SENDER5	N/A
212.030	SLOW_SENDER2	N/A
212.427	FAST_SENDER	N/A
212.470	SLOW_SENDER3	N/A
213.191	SLOW_SENDER1	N/A
217.331	RECEIVER	SLOW_SENDER5
219.269	RECEIVER	SLOW_SENDER1
220.680	SLOW_SENDER4	N/A
224.125	RECEIVER	FAST_SENDER
224.563	SLOW_SENDER5	N/A
226.186	RECEIVER	SLOW_SENDER4
226.608	FAST_SENDER	N/A
226.693	SLOW_SENDER1	N/A
227.071	SLOW_SENDER2	N/A
227.199	SLOW_SENDER3	N/A
227.811	RECEIVER	SLOW_SENDER2
229.464	RECEIVER	FAST_SENDER
231.596	SLOW_SENDER4	N/A
231.632	RECEIVER	SLOW_SENDER1
234.151	RECEIVER	SLOW_SENDER4
235.221	SLOW_SENDER2	N/A
236.032	RECEIVER	SLOW_SENDER2
237.244	SLOW_SENDER5	N/A
239.038	SLOW_SENDER1	N/A
239.884	FAST_SENDER	N/A
240.657	RECEIVER	FAST_SENDER
241.583	SLOW_SENDER4	N/A
242.335	RECEIVER	SLOW_SENDER4
243.059	FAST_SENDER	N/A
243.459	SLOW_SENDER2	N/A
243.801	RECEIVER	FAST_SENDER
247.357	RECEIVER	SLOW_SENDER2
249.777	SLOW_SENDER4	N/A
252.229	RECEIVER	SLOW_SENDER4
254.805	SLOW_SENDER2	N/A
256.926	FAST_SENDER	N/A
257.721	RECEIVER	FAST_SENDER
259.660	SLOW_SENDER4	N/A
260.157	FAST_SENDER	N/A
260.405	RECEIVER	SLOW_SENDER4
262.416	RECEIVER	FAST_SENDER
264.835	FAST_SENDER	N/A
267.846	SLOW_SENDER4	N/A
268.600	RECEIVER	SLOW_SENDER4
277.484	FAST_SENDER	N/A
278.211	RECEIVER	FAST_SENDER
280.614	FAST_SENDER	N/A
286.593	RECEIVER	FAST_SENDER
289.025	FAST_SENDER	N/A
289.781	RECEIVER	FAST_SENDER
292.186	FAST_SENDER	N/A
298.015	RECEIVER	FAST_SENDER
300.430	FAST_SENDER	N/A
301.216	RECEIVER	FAST_SENDER
303.661	FAST_SENDER	N/A
309.777	RECEIVER	FAST_SENDER
312.200	FAST_SENDER	N/A
312.928	RECEIVER	FAST_SENDER
315.354	FAST_SENDER	N/A
321.291	RECEIVER	FAST_SENDER
323.722	FAST_SENDER	N/A
324.462	RECEIVER	FAST_SENDER
326.907	FAST_SENDER	N/A
332.763	RECEIVER	FAST_SENDER
335.207	FAST_SENDER	N/A
335.989	RECEIVER	FAST_SENDER
338.406	FAST_SENDER	N/A
344.497	RECEIVER	FAST_SENDER
346.914	FAST_SENDER	N/A
347.681	RECEIVER	FAST_SENDER
350.088	FAST_SENDER	N/A
355.847	RECEIVER	FAST_SENDER
358.287	FAST_SENDER	N/A
359.068	RECEIVER	FAST_SENDER
361.498	FAST_SENDER	N/A
367.680	RECEIVER	FAST_SENDER
370.081	FAST_SENDER	N/A
370.840	RECEIVER	FAST_SENDER
373.249	FAST_SENDER	N/A
383.856	RECEIVER	FAST_SENDER
386.289	FAST_SENDER	N/A
387.034	RECEIVER	FAST_SENDER
389.480	FAST_SENDER	N/A
395.570	RECEIVER	FAST_SENDER
398.009	FAST_SENDER	N/A
398.340	SLOW_SENDER3	N/A
400.122	RECEIVER	FAST_SENDER
401.780	SLOW_SENDER5	N/A
404.187	RECEIVER	SLOW_SENDER3
406.140	SLOW_SENDER1	N/A
411.294	SLOW_SENDER3	N/A
411.825	FAST_SENDER	N/A
411.860	RECEIVER	SLOW_SENDER1
413.140	SLOW_SENDER5	N/A
413.890	RECEIVER	SLOW_SENDER5
416.475	RECEIVER	SLOW_SENDER3
417.275	SLOW_SENDER1	N/A
418.059	RECEIVER	SLOW_SENDER1
418.810	RECEIVER	FAST_SENDER
419.230	SLOW_SENDER2	N/A
419.298	SLOW_SENDER5	N/A
420.591	RECEIVER	SLOW_SENDER5
421.216	FAST_SENDER	N/A
423.480	SLOW_SENDER1	N/A
423.920	SLOW_SENDER3	N/A
424.250	RECEIVER	SLOW_SENDER1
425.644	RECEIVER	SLOW_SENDER2
426.769	RECEIVER	FAST_SENDER
428.029	SLOW_SENDER5	N/A
428.376	RECEIVER	SLOW_SENDER3
429.206	FAST_SENDER	N/A
432.060	SLOW_SENDER4	N/A
432.827	SLOW_SENDER2	N/A
433.397	RECEIVER	SLOW_SENDER5
435.886	RECEIVER	FAST_SENDER
436.687	RECEIVER	SLOW_SENDER2
437.265	SLOW_SENDER1	N/A
438.028	RECEIVER	SLOW_SENDER1
438.289	FAST_SENDER	N/A
440.815	SLOW_SENDER5	N/A
441.600	RECEIVER	SLOW_SENDER5
443.962	SLOW_SENDER4	N/A
444.132	SLOW_SENDER2	N/A
444.403	RECEIVER	FAST_SENDER
445.470	SLOW_SENDER1	N/A
446.213	RECEIVER	SLOW_SENDER1
448.928	RECEIVER	SLOW_SENDER4
449.032	SLOW_SENDER5	N/A
452.423	FAST_SENDER	N/A
453.660	SLOW_SENDER1	N/A
454.432	RECEIVER	SLOW_SENDER1
456.352	SLOW_SENDER4	N/A
457.113	RECEIVER	SLOW_SENDER4
458.340	RECEIVER	FAST_SENDER
460.773	FAST_SENDER	N/A
464.516	SLOW_SENDER4	N/A
465.247	RECEIVER	SLOW_SENDER4
466.784	RECEIVER	FAST_SENDER
469.210	FAST_SENDER	N/A
472.655	SLOW_SENDER4	N/A
473.431	RECEIVER	SLOW_SENDER4
475.077	RECEIVER	FAST_SENDER
477.477	FAST_SENDER	N/A
480.839	SLOW_SENDER4	N/A
483.016	RECEIVER	FAST_SENDER
485.432	FAST_SENDER	N/A
491.468	RECEIVER	FAST_SENDER
493.887	FAST_SENDER	N/A
500.145	RECEIVER	FAST_SENDER
502.545	FAST_SENDER	N/A
508.890	RECEIVER	FAST_SENDER
511.296	FAST_SENDER	N/A
521.377	RECEIVER	FAST_SENDER
523.777	FAST_SENDER	N/A
529.620	RECEIVER	FAST_SENDER
532.026	FAST_SENDER	N/A
538.099	RECEIVER	FAST_SENDER
540.524	FAST_SENDER	N/A
546.380	RECEIVER	FAST_SENDER
548.806	FAST_SENDER	N/A
555.191	RECEIVER	FAST_SENDER
557.595	FAST_SENDER	N/A
563.354	RECEIVER	FAST_SENDER
570.509	FAST_SENDER	N/A
576.456	RECEIVER	FAST_SENDER
578.859	FAST_SENDER	N/A
584.814	RECEIVER	FAST_SENDER
587.250	FAST_SENDER	N/A
591.750	SLOW_SENDER3	N/A
593.538	RECEIVER	FAST_SENDER
595.976	FAST_SENDER	N/A
597.847	RECEIVER	SLOW_SENDER3
601.880	RECEIVER	FAST_SENDER
603.263	SLOW_SENDER3	N/A
604.045	RECEIVER	SLOW_SENDER3
604.307	FAST_SENDER	N/A
609.473	SLOW_SENDER3	N/A
610.154	RECEIVER	FAST_SENDER
610.520	SLOW_SENDER2	N/A
612.562	FAST_SENDER	N/A
613.540	SLOW_SENDER5	N/A
615.447	RECEIVER	SLOW_SENDER3
616.249	RECEIVER	SLOW_SENDER2
618.252	RECEIVER	FAST_SENDER
618.830	SLOW_SENDER1	N/A
620.677	FAST_SENDER	N/A
621.653	SLOW_SENDER2	N/A
622.397	RECEIVER	SLOW_SENDER2
622.867	SLOW_SENDER3	N/A
623.625	RECEIVER	SLOW_SENDER3
625.070	RECEIVER	SLOW_SENDER1
626.968	RECEIVER	FAST_SENDER
627.739	SLOW_SENDER5	N/A
627.825	SLOW_SENDER2	N/A
629.141	RECEIVER	SLOW_SENDER2
629.375	FAST_SENDER	N/A
631.051	SLOW_SENDER3	N/A
631.787	RECEIVER	SLOW_SENDER3
631.863	SLOW_SENDER1	N/A
632.633	RECEIVER	SLOW_SENDER1
636.092	RECEIVER	FAST_SENDER
636.546	SLOW_SENDER2	N/A
637.100	SLOW_SENDER4	N/A
637.314	RECEIVER	SLOW_SENDER2
638.536	FAST_SENDER	N/A
639.193	SLOW_SENDER3	N/A
640.078	SLOW_SENDER1	N/A
640.458	RECEIVER	SLOW_SENDER3
640.962	SLOW_SENDER5	N/A
641.733	RECEIVER	SLOW_SENDER5
643.126	RECEIVER	SLOW_SENDER4
644.599	RECEIVER	SLOW_SENDER1
644.743	SLOW_SENDER2	N/A
645.337	RECEIVER	FAST_SENDER
647.748	FAST_SENDER	N/A
648.537	SLOW_SENDER4	N/A
649.127	RECEIVER	SLOW_SENDER2
652.023	SLOW_SENDER1	N/A
652.763	RECEIVER	SLOW_SENDER4
653.597	RECEIVER	FAST_SENDER
656.023	FAST_SENDER	N/A
656.570	SLOW_SENDER2	N/A
657.355	RECEIVER	SLOW_SENDER2
660.189	SLOW_SENDER4	N/A
660.930	RECEIVER	SLOW_SENDER4
662.014	RECEIVER	FAST_SENDER
664.444	FAST_SENDER	N/A
664.770	SLOW_SENDER2	N/A
665.549	RECEIVER	SLOW_SENDER2
668.343	SLOW_SENDER4	N/A
669.089	RECEIVER	SLOW_SENDER4
670.283	RECEIVER	FAST_SENDER
672.685	FAST_SENDER	N/A
676.519	SLOW_SENDER4	N/A
677.283	RECEIVER	SLOW_SENDER4
684.717	SLOW_SENDER4	N/A
685.131	FAST_SENDER	N/A
698.241	FAST_SENDER	N/A
711.340	FAST_SENDER	N/A
723.614	FAST_SENDER	N/A
736.196	FAST_SENDER	N/A
748.426	FAST_SENDER	N/A
760.682	FAST_SENDER	N/A
773.148	FAST_SENDER	N/A
786.202	FAST_SENDER	N/A
798.946	FAST_SENDER	N/A
805.280	SLOW_SENDER3	N/A
805.470	SLOW_SENDER5	N/A
812.024	FAST_SENDER	N/A
817.920	SLOW_SENDER1	N/A
819.033	SLOW_SENDER5	N/A
819.742	SLOW_SENDER3	N/A
825.246	FAST_SENDER	N/A
829.080	SLOW_SENDER2	N/A
831.503	SLOW_SENDER1	N/A
831.582	SLOW_SENDER5	N/A
832.927	SLOW_SENDER3	N/A
837.943	FAST_SENDER	N/A
844.027	SLOW_SENDER1	N/A
844.282	RECEIVER	FAST_SENDER
844.745	SLOW_SENDER2	N/A
846.848	RECEIVER	SLOW_SENDER2
850.700	SLOW_SENDER4	N/A
852.221	FAST_SENDER	N/A
852.840	RECEIVER	SLOW_SENDER4
854.248	SLOW_SENDER2	N/A
855.285	SLOW_SENDER4	N/A
855.555	RECEIVER	SLOW_SENDER2
857.559	RECEIVER	SLOW_SENDER4
858.684	RECEIVER	FAST_SENDER
861.128	FAST_SENDER	N/A
861.900	RECEIVER	FAST_SENDER
862.994	SLOW_SENDER4	N/A
863.778	RECEIVER	SLOW_SENDER4
864.344	FAST_SENDER	N/A
865.160	RECEIVER	FAST_SENDER
867.605	FAST_SENDER	N/A
871.194	SLOW_SENDER4	N/A
871.953	RECEIVER	SLOW_SENDER4
879.392	SLOW_SENDER4	N/A
880.294	FAST_SENDER	N/A
881.061	RECEIVER	FAST_SENDER
883.488	FAST_SENDER	N/A
883.529	RECEIVER	SLOW_SENDER4
884.827	RECEIVER	FAST_SENDER
887.254	FAST_SENDER	N/A
892.797	RECEIVER	FAST_SENDER
895.226	FAST_SENDER	N/A
896.044	RECEIVER	FAST_SENDER
898.492	FAST_SENDER	N/A
904.223	RECEIVER	FAST_SENDER
906.663	FAST_SENDER	N/A
907.454	RECEIVER	FAST_SENDER
909.869	FAST_SENDER	N/A
915.707	RECEIVER	FAST_SENDER
918.146	FAST_SENDER	N/A
918.926	RECEIVER	FAST_SENDER
921.376	FAST_SENDER	N/A
927.234	RECEIVER	FAST_SENDER
929.645	FAST_SENDER	N/A
930.421	RECEIVER	FAST_SENDER
932.826	FAST_SENDER	N/A
938.684	RECEIVER	FAST_SENDER
941.103	FAST_SENDER	N/A
941.862	RECEIVER	FAST_SENDER
944.277	FAST_SENDER	N/A
954.536	RECEIVER	FAST_SENDER
956.975	FAST_SENDER	N/A
963.016	RECEIVER	FAST_SENDER
965.432	FAST_SENDER	N/A
971.266	RECEIVER	FAST_SENDER
973.700	FAST_SENDER	N/A
979.645	RECEIVER	FAST_SENDER
982.070	FAST_SENDER	N/A
982.833	RECEIVER	FAST_SENDER
985.272	FAST_SENDER	N/A
991.429	RECEIVER	FAST_SENDER
993.834	FAST_SENDER	N/A
994.566	RECEIVER	FAST_SENDER
996.310	SLOW_SENDER5	N/A
996.987	FAST_SENDER	N/A
997.420	SLOW_SENDER3	N/A
1002.267	RECEIVER	SLOW_SENDER5
1005.184	RECEIVER	SLOW_SENDER3
1007.703	SLOW_SENDER5	N/A
1008.473	RECEIVER	SLOW_SENDER5
1009.205	RECEIVER	FAST_SENDER
1009.220	SLOW_SENDER1	N/A
1011.622	FAST_SENDER	N/A
1012.622	SLOW_SENDER3	N/A
1013.364	RECEIVER	SLOW_SENDER3
1013.901	SLOW_SENDER5	N/A
1015.228	RECEIVER	SLOW_SENDER5
1018.285	RECEIVER	FAST_SENDER
1020.703	FAST_SENDER	N/A
1020.777	SLOW_SENDER3	N/A
1022.123	RECEIVER	SLOW_SENDER3
1022.671	SLOW_SENDER5	N/A
1023.429	RECEIVER	SLOW_SENDER5
1024.030	SLOW_SENDER2	N/A
1024.372	SLOW_SENDER1	N/A
1025.129	RECEIVER	SLOW_SENDER1
1029.555	SLOW_SENDER3	N/A
1030.001	RECEIVER	SLOW_SENDER2
1030.837	SLOW_SENDER5	N/A
1031.570	RECEIVER	FAST_SENDER
1032.539	SLOW_SENDER1	N/A
1033.273	RECEIVER	SLOW_SENDER1
1033.974	FAST_SENDER	N/A
1035.432	RECEIVER	SLOW_SENDER5
1035.449	SLOW_SENDER2	N/A
1036.748	RECEIVER	SLOW_SENDER2
1039.783	RECEIVER	FAST_SENDER
1042.185	SLOW_SENDER2	N/A
1042.212	FAST_SENDER	N/A
1042.848	SLOW_SENDER5	N/A
1042.926	RECEIVER	SLOW_SENDER2
1044.146	RECEIVER	SLOW_SENDER5
1048.679	RECEIVER	FAST_SENDER
1048.770	SLOW_SENDER4	N/A
1050.362	SLOW_SENDER2	N/A
1051.108	FAST_SENDER	N/A
1051.133	RECEIVER	SLOW_SENDER2
1053.864	RECEIVER	SLOW_SENDER4
1056.890	RECEIVER	FAST_SENDER
1058.550	SLOW_SENDER2	N/A
1059.289	SLOW_SENDER4	N/A
1059.339	FAST_SENDER	N/A
1059.355	RECEIVER	SLOW_SENDER2
1060.044	RECEIVER	SLOW_SENDER4
1065.450	SLOW_SENDER4	N/A
1065.468	RECEIVER	FAST_SENDER
1066.242	RECEIVER	SLOW_SENDER4
1067.870	FAST_SENDER	N/A
1070.143	SLOW_SENDER2	N/A
1070.917	RECEIVER	SLOW_SENDER2
1073.405	RECEIVER	FAST_SENDER
1073.670	SLOW_SENDER4	N/A
1074.451	RECEIVER	SLOW_SENDER4
1075.850	FAST_SENDER	N/A
1078.363	SLOW_SENDER2	N/A
1079.141	RECEIVER	SLOW_SENDER2
1081.883	SLOW_SENDER4	N/A
1082.016	RECEIVER	FAST_SENDER
1084.465	FAST_SENDER	N/A
1085.647	RECEIVER	SLOW_SENDER4
1090.513	RECEIVER	FAST_SENDER
1092.945	FAST_SENDER	N/A
1093.072	SLOW_SENDER4	N/A
1094.394	RECEIVER	SLOW_SENDER4
1098.855	RECEIVER	FAST_SENDER
1105.639	FAST_SENDER	N/A
1111.947	RECEIVER	FAST_SENDER
1114.347	FAST_SENDER	N/A
1120.549	RECEIVER	FAST_SENDER
1122.982	FAST_SENDER	N/A
1128.643	RECEIVER	FAST_SENDER
1131.081	FAST_SENDER	N/A
1136.895	RECEIVER	FAST_SENDER
1139.302	FAST_SENDER	N/A
1145.147	RECEIVER	FAST_SENDER
1147.585	FAST_SENDER	N/A
1153.646	RECEIVER	FAST_SENDER
1156.048	FAST_SENDER	N/A
1161.974	RECEIVER	FAST_SENDER
1164.419	FAST_SENDER	N/A
1170.391	RECEIVER	FAST_SENDER
1172.821	FAST_SENDER	N/A
1179.033	RECEIVER	FAST_SENDER
1181.433	FAST_SENDER	N/A
1186.981	RECEIVER	FAST_SENDER
1189.394	FAST_SENDER	N/A
1195.321	RECEIVER	FAST_SENDER
1197.730	FAST_SENDER	N/A
1198.560	SLOW_SENDER3	N/A
1202.750	SLOW_SENDER1	N/A
1204.171	RECEIVER	FAST_SENDER
1206.602	FAST_SENDER	N/A
1207.540	SLOW_SENDER5	N/A
1208.595	RECEIVER	SLOW_SENDER1
1213.041	RECEIVER	SLOW_SENDER5
1213.668	SLOW_SENDER3	N/A
1214.022	SLOW_SENDER1	N/A
1214.405	RECEIVER	SLOW_SENDER3
1217.704	RECEIVER	FAST_SENDER
1218.447	SLOW_SENDER5	N/A
1220.129	FAST_SENDER	N/A
1222.951	RECEIVER	SLOW_SENDER5
1226.094	SLOW_SENDER3	N/A
1226.575	SLOW_SENDER1	N/A
1226.839	RECEIVER	FAST_SENDER
1227.917	RECEIVER	SLOW_SENDER3
1230.378	SLOW_SENDER5	N/A
1231.121	RECEIVER	SLOW_SENDER5
1234.898	FAST_SENDER	N/A
1235.317	SLOW_SENDER3	N/A
1236.075	RECEIVER	SLOW_SENDER3
1238.547	SLOW_SENDER5	N/A
1239.322	RECEIVER	SLOW_SENDER5
1240.726	RECEIVER	FAST_SENDER
1242.920	SLOW_SENDER2	N/A
1243.160	FAST_SENDER	N/A
1243.523	SLOW_SENDER3	N/A
1244.270	RECEIVER	SLOW_SENDER3
1246.772	SLOW_SENDER5	N/A
1247.573	RECEIVER	SLOW_SENDER5
1249.170	RECEIVER	FAST_SENDER
1249.915	RECEIVER	SLOW_SENDER2
1251.575	FAST_SENDER	N/A
1251.701	SLOW_SENDER3	N/A
1255.009	SLOW_SENDER5	N/A
1255.315	SLOW_SENDER2	N/A
1255.740	RECEIVER	SLOW_SENDER5
1257.530	RECEIVER	FAST_SENDER
1257.980	SLOW_SENDER4	N/A
1259.589	RECEIVER	SLOW_SENDER2
1259.955	FAST_SENDER	N/A
1263.171	SLOW_SENDER5	N/A
1263.957	RECEIVER	SLOW_SENDER5
1266.608	RECEIVER	FAST_SENDER
1267.005	SLOW_SENDER2	N/A
1267.738	RECEIVER	SLOW_SENDER2
1269.039	FAST_SENDER	N/A
1271.515	SLOW_SENDER4	N/A
1272.277	RECEIVER	SLOW_SENDER4
1275.121	RECEIVER	FAST_SENDER
1275.186	SLOW_SENDER2	N/A
1277.536	FAST_SENDER	N/A
1279.678	SLOW_SENDER4	N/A
1280.450	RECEIVER	SLOW_SENDER4
1283.121	RECEIVER	FAST_SENDER
1285.525	FAST_SENDER	N/A
1287.866	SLOW_SENDER4	N/A
1288.629	RECEIVER	SLOW_SENDER4
1291.526	RECEIVER	FAST_SENDER
1293.966	FAST_SENDER	N/A
1296.047	SLOW_SENDER4	N/A
1299.657	RECEIVER	SLOW_SENDER4
1300.521	RECEIVER	FAST_SENDER
1302.966	FAST_SENDER	N/A
1307.078	SLOW_SENDER4	N/A
1315.268	FAST_SENDER	N/A
1328.071	FAST_SENDER	N/A
1339.991	FAST_SENDER	N/A
1352.901	FAST_SENDER	N/A
1365.252	FAST_SENDER	N/A
1377.960	FAST_SENDER	N/A
1390.444	FAST_SENDER	N/A
1392.690	SLOW_SENDER1	N/A
1402.936	FAST_SENDER	N/A
1407.257	SLOW_SENDER1	N/A
1408.040	SLOW_SENDER3	N/A
1416.468	FAST_SENDER	N/A
1419.970	SLOW_SENDER1	N/A
1421.563	SLOW_SENDER3	N/A
1427.630	SLOW_SENDER5	N/A
1430.340	FAST_SENDER	N/A
1434.544	SLOW_SENDER3	N/A
1442.080	SLOW_SENDER5	N/A
1442.200	SLOW_SENDER2	N/A
1443.155	FAST_SENDER	N/A
1454.667	SLOW_SENDER5	N/A
1455.677	SLOW_SENDER2	N/A
1456.478	FAST_SENDER	N/A
1463.230	SLOW_SENDER4	N/A
1467.957	SLOW_SENDER2	N/A
1468.925	FAST_SENDER	N/A
1474.925	RECEIVER	FAST_SENDER
1477.355	FAST_SENDER	N/A
1478.128	RECEIVER	FAST_SENDER
1478.212	SLOW_SENDER4	N/A
1478.969	RECEIVER	SLOW_SENDER4
1480.561	FAST_SENDER	N/A
1481.296	RECEIVER	FAST_SENDER
1483.734	FAST_SENDER	N/A
1486.371	SLOW_SENDER4	N/A
1487.153	RECEIVER	SLOW_SENDER4
1494.566	SLOW_SENDER4	N/A
1496.114	FAST_SENDER	N/A
1496.838	RECEIVER	FAST_SENDER
1499.164	RECEIVER	SLOW_SENDER4
1499.242	FAST_SENDER	N/A
1499.991	RECEIVER	FAST_SENDER
1502.424	FAST_SENDER	N/A
1506.590	SLOW_SENDER4	N/A
1507.337	RECEIVER	SLOW_SENDER4
1514.993	FAST_SENDER	N/A
1515.792	RECEIVER	FAST_SENDER
1518.231	FAST_SENDER	N/A
1524.197	RECEIVER	FAST_SENDER
1526.607	FAST_SENDER	N/A
1527.418	RECEIVER	FAST_SENDER
1534.772	FAST_SENDER	N/A
1535.547	RECEIVER	FAST_SENDER
1537.978	FAST_SENDER	N/A
1543.758	RECEIVER	FAST_SENDER
1546.205	FAST_SENDER	N/A
1546.950	RECEIVER	FAST_SENDER
1549.393	FAST_SENDER	N/A
1555.000	RECEIVER	FAST_SENDER
1557.450	FAST_SENDER	N/A
1558.261	RECEIVER	FAST_SENDER
1560.705	FAST_SENDER	N/A
1566.752	RECEIVER	FAST_SENDER
1569.167	FAST_SENDER	N/A
1569.908	RECEIVER	FAST_SENDER
1572.349	FAST_SENDER	N/A
1578.039	RECEIVER	FAST_SENDER
1580.455	FAST_SENDER	N/A
1581.223	RECEIVER	FAST_SENDER
1583.670	FAST_SENDER	N/A
1584.550	SLOW_SENDER1	N/A
1589.508	RECEIVER	FAST_SENDER
1591.954	FAST_SENDER	N/A
1592.222	RECEIVER	SLOW_SENDER1
1597.632	SLOW_SENDER1	N/A
1598.098	RECEIVER	FAST_SENDER
1598.970	SLOW_SENDER3	N/A
1599.717	RECEIVER	SLOW_SENDER3
1600.503	FAST_SENDER	N/A
1602.067	RECEIVER	SLOW_SENDER1
1602.124	SLOW_SENDER3	N/A
1602.785	RECEIVER	FAST_SENDER
1605.225	FAST_SENDER	N/A
1606.281	RECEIVER	SLOW_SENDER3
1607.382	RECEIVER	FAST_SENDER
1609.506	SLOW_SENDER1	N/A
1609.811	FAST_SENDER	N/A
1610.248	RECEIVER	SLOW_SENDER1
1611.704	SLOW_SENDER3	N/A
1611.944	RECEIVER	FAST_SENDER
1614.384	FAST_SENDER	N/A
1615.492	RECEIVER	SLOW_SENDER3
1616.923	RECEIVER	FAST_SENDER
1617.675	SLOW_SENDER1	N/A
1618.404	RECEIVER	SLOW_SENDER1
1619.030	SLOW_SENDER5	N/A
1619.363	FAST_SENDER	N/A
1619.755	RECEIVER	SLOW_SENDER5
1622.916	SLOW_SENDER3	N/A
1623.717	RECEIVER	SLOW_SENDER3
1625.842	SLOW_SENDER1	N/A
1626.132	RECEIVER	FAST_SENDER
1631.164	SLOW_SENDER3	N/A
1632.290	SLOW_SENDER2	N/A
1633.296	SLOW_SENDER5	N/A
1634.062	RECEIVER	SLOW_SENDER5
1634.188	FAST_SENDER	N/A
1638.457	RECEIVER	SLOW_SENDER2
1640.184	RECEIVER	FAST_SENDER
1642.634	FAST_SENDER	N/A
1643.883	SLOW_SENDER2	N/A
1644.657	RECEIVER	SLOW_SENDER2
1646.124	SLOW_SENDER5	N/A
1646.890	RECEIVER	SLOW_SENDER5
1648.409	RECEIVER	FAST_SENDER
1650.064	SLOW_SENDER2	N/A
1650.821	FAST_SENDER	N/A
1650.849	RECEIVER	SLOW_SENDER2
1656.640	RECEIVER	FAST_SENDER
1658.249	SLOW_SENDER2	N/A
1659.005	RECEIVER	SLOW_SENDER2
1659.072	FAST_SENDER	N/A
1664.965	RECEIVER	FAST_SENDER
1666.421	SLOW_SENDER2	N/A
1667.164	RECEIVER	SLOW_SENDER2
1667.413	FAST_SENDER	N/A
1671.030	SLOW_SENDER4	N/A
1673.298	RECEIVER	FAST_SENDER
1674.608	SLOW_SENDER2	N/A
1675.334	RECEIVER	SLOW_SENDER4
1675.710	FAST_SENDER	N/A
1679.877	RECEIVER	SLOW_SENDER2
1680.738	SLOW_SENDER4	N/A
1681.510	RECEIVER	SLOW_SENDER4
1686.947	SLOW_SENDER4	N/A
1687.145	RECEIVER	FAST_SENDER
1689.563	FAST_SENDER	N/A
1690.868	RECEIVER	SLOW_SENDER4
1696.105	RECEIVER	FAST_SENDER
1698.311	SLOW_SENDER4	N/A
1698.514	FAST_SENDER	N/A
1699.085	RECEIVER	SLOW_SENDER4
1704.256	RECEIVER	FAST_SENDER
1706.699	FAST_SENDER	N/A
1712.591	RECEIVER	FAST_SENDER
1715.021	FAST_SENDER	N/A
1720.668	RECEIVER	FAST_SENDER
1723.101	FAST_SENDER	N/A
1729.303	RECEIVER	FAST_SENDER
1731.727	FAST_SENDER	N/A
1737.715	RECEIVER	FAST_SENDER
1740.117	FAST_SENDER	N/A
1745.924	RECEIVER	FAST_SENDER
1748.368	FAST_SENDER	N/A
1754.433	RECEIVER	FAST_SENDER
1756.871	FAST_SENDER	N/A
1762.833	RECEIVER	FAST_SENDER
1765.282	FAST_SENDER	N/A
1771.267	RECEIVER	FAST_SENDER
1773.694	FAST_SENDER	N/A
1779.400	RECEIVER	FAST_SENDER
1781.844	FAST_SENDER	N/A
1787.963	RECEIVER	FAST_SENDER
1790.120	SLOW_SENDER1	N/A
1790.368	FAST_SENDER	N/A
1795.928	RECEIVER	SLOW_SENDER1
1796.853	RECEIVER	FAST_SENDER
1797.400	SLOW_SENDER3	N/A
1799.264	FAST_SENDER	N/A
1801.333	SLOW_SENDER1	N/A
1802.632	RECEIVER	SLOW_SENDER1
1803.436	RECEIVER	SLOW_SENDER3
1805.806	RECEIVER	FAST_SENDER
1808.057	SLOW_SENDER1	N/A
1808.219	FAST_SENDER	N/A
1808.847	SLOW_SENDER3	N/A
1808.853	RECEIVER	SLOW_SENDER1
1809.632	RECEIVER	SLOW_SENDER3
1810.600	SLOW_SENDER5	N/A
1815.060	SLOW_SENDER3	N/A
1815.159	RECEIVER	FAST_SENDER
1815.823	RECEIVER	SLOW_SENDER3
1816.282	SLOW_SENDER1	N/A
1816.822	RECEIVER	SLOW_SENDER5
1817.570	FAST_SENDER	N/A
1820.722	RECEIVER	SLOW_SENDER1
1822.250	SLOW_SENDER5	N/A
1823.003	RECEIVER	SLOW_SENDER5
1823.267	SLOW_SENDER3	N/A
1824.038	RECEIVER	SLOW_SENDER3
1824.690	RECEIVER	FAST_SENDER
1827.113	FAST_SENDER	N/A
1828.143	SLOW_SENDER1	N/A
1828.421	SLOW_SENDER5	N/A
1828.893	RECEIVER	SLOW_SENDER1
1831.460	SLOW_SENDER3	N/A
1832.253	RECEIVER	SLOW_SENDER3
1833.037	RECEIVER	SLOW_SENDER5
1833.776	RECEIVER	FAST_SENDER
1836.190	FAST_SENDER	N/A
1836.333	SLOW_SENDER1	N/A
1837.636	RECEIVER	SLOW_SENDER1
1839.668	SLOW_SENDER3	N/A
1840.446	RECEIVER	SLOW_SENDER3
1840.478	SLOW_SENDER5	N/A
1841.259	RECEIVER	SLOW_SENDER5
1842.263	RECEIVER	FAST_SENDER
1843.570	SLOW_SENDER2	N/A
1844.674	FAST_SENDER	N/A
1847.860	SLOW_SENDER3	N/A
1848.628	RECEIVER	SLOW_SENDER3
1848.691	SLOW_SENDER5	N/A
1849.307	RECEIVER	SLOW_SENDER2
1850.047	RECEIVER	SLOW_SENDER5
1850.898	RECEIVER	FAST_SENDER
1853.317	FAST_SENDER	N/A
1854.720	SLOW_SENDER2	N/A
1855.433	RECEIVER	SLOW_SENDER2
1856.034	SLOW_SENDER3	N/A
1856.784	RECEIVER	SLOW_SENDER3
1857.454	SLOW_SENDER5	N/A
1858.232	RECEIVER	SLOW_SENDER5
1859.005	RECEIVER	FAST_SENDER
1860.846	SLOW_SENDER2	N/A
1861.421	FAST_SENDER	N/A
1861.648	RECEIVER	SLOW_SENDER2
1864.189	SLOW_SENDER3	N/A
1864.956	RECEIVER	SLOW_SENDER3
1865.590	SLOW_SENDER4	N/A
1867.327	RECEIVER	FAST_SENDER
1869.076	SLOW_SENDER2	N/A
1869.767	FAST_SENDER	N/A
1869.858	RECEIVER	SLOW_SENDER2
1871.487	RECEIVER	SLOW_SENDER4
1872.390	SLOW_SENDER3	N/A
1873.159	RECEIVER	SLOW_SENDER3
1875.883	RECEIVER	FAST_SENDER
1876.909	SLOW_SENDER4	N/A
1877.270	SLOW_SENDER2	N/A
1878.332	FAST_SENDER	N/A
1881.076	RECEIVER	SLOW_SENDER4
1885.849	RECEIVER	FAST_SENDER
1888.285	FAST_SENDER	N/A
1888.515	SLOW_SENDER4	N/A
1889.301	RECEIVER	SLOW_SENDER4
1893.875	RECEIVER	FAST_SENDER
1896.314	FAST_SENDER	N/A
1896.702	SLOW_SENDER4	N/A
1897.449	RECEIVER	SLOW_SENDER4
1902.447	RECEIVER	FAST_SENDER
1904.854	SLOW_SENDER4	N/A
1904.890	FAST_SENDER	N/A
1905.572	RECEIVER	SLOW_SENDER4
1911.496	RECEIVER	FAST_SENDER
1913.019	SLOW_SENDER4	N/A
1913.727	RECEIVER	SLOW_SENDER4
1913.910	FAST_SENDER	N/A
1919.689	RECEIVER	FAST_SENDER
1921.169	SLOW_SENDER4	N/A
1921.940	RECEIVER	SLOW_SENDER4
1922.118	FAST_SENDER	N/A
1927.769	RECEIVER	FAST_SENDER
1929.386	SLOW_SENDER4	N/A
1930.127	RECEIVER	SLOW_SENDER4
1930.206	FAST_SENDER	N/A
1936.161	RECEIVER	FAST_SENDER
1938.580	FAST_SENDER	N/A
1944.667	RECEIVER	FAST_SENDER
1947.069	FAST_SENDER	N/A
1952.889	RECEIVER	FAST_SENDER
1955.304	FAST_SENDER	N/A
1961.080	RECEIVER	FAST_SENDER
1967.956	FAST_SENDER	N/A
1973.804	RECEIVER	FAST_SENDER
1976.251	FAST_SENDER	N/A
1982.159	RECEIVER	FAST_SENDER
1984.573	FAST_SENDER	N/A
1990.647	RECEIVER	FAST_SENDER
1993.076	FAST_SENDER	N/A
1999.053	RECEIVER	FAST_SENDER
2001.250	SLOW_SENDER1	N/A
2001.458	FAST_SENDER	N/A
2006.989	RECEIVER	SLOW_SENDER1
2007.724	RECEIVER	FAST_SENDER
2010.159	FAST_SENDER	N/A
2012.426	SLOW_SENDER1	N/A
2013.218	RECEIVER	SLOW_SENDER1
2015.985	RECEIVER	FAST_SENDER
2018.426	FAST_SENDER	N/A
2018.659	SLOW_SENDER1	N/A
2019.401	RECEIVER	SLOW_SENDER1
2021.980	SLOW_SENDER5	N/A
2024.559	RECEIVER	FAST_SENDER
2026.811	SLOW_SENDER1	N/A
2026.979	FAST_SENDER	N/A
2027.721	RECEIVER	FAST_SENDER
2028.469	RECEIVER	SLOW_SENDER5
2030.128	FAST_SENDER	N/A
2030.498	RECEIVER	SLOW_SENDER1
2035.874	SLOW_SENDER5	N/A
2036.641	RECEIVER	SLOW_SENDER5
2036.790	SLOW_SENDER3	N/A
2040.354	SLOW_SENDER1	N/A
2041.108	RECEIVER	SLOW_SENDER1
2042.479	RECEIVER	FAST_SENDER
2044.927	FAST_SENDER	N/A
2046.020	SLOW_SENDER2	N/A
2049.300	SLOW_SENDER5	N/A
2050.037	RECEIVER	SLOW_SENDER5
2051.069	RECEIVER	FAST_SENDER
2051.622	SLOW_SENDER3	N/A
2052.397	RECEIVER	SLOW_SENDER3
2053.486	FAST_SENDER	N/A
2057.470	SLOW_SENDER5	N/A
2058.235	RECEIVER	SLOW_SENDER5
2059.448	RECEIVER	FAST_SENDER
2059.802	SLOW_SENDER3	N/A
2060.594	RECEIVER	SLOW_SENDER3
2061.483	SLOW_SENDER2	N/A
2061.875	FAST_SENDER	N/A
2068.013	SLOW_SENDER3	N/A
2074.517	FAST_SENDER	N/A
2074.792	SLOW_SENDER2	N/A
2087.148	FAST_SENDER	N/A
2093.860	SLOW_SENDER4	N/A
2099.914	FAST_SENDER	N/A
2108.862	SLOW_SENDER4	N/A
2112.193	FAST_SENDER	N/A
2122.184	SLOW_SENDER4	N/A
2125.393	FAST_SENDER	N/A
2138.260	FAST_SENDER	N/A
2151.159	FAST_SENDER	N/A
2163.699	FAST_SENDER	N/A
2176.141	FAST_SENDER	N/A
2188.628	FAST_SENDER	N/A
2201.598	FAST_SENDER	N/A
2204.670	SLOW_SENDER1	N/A
2214.345	FAST_SENDER	N/A
2216.658	SLOW_SENDER1	N/A
2221.630	SLOW_SENDER5	N/A
2225.965	RECEIVER	FAST_SENDER
2228.375	FAST_SENDER	N/A
2229.130	RECEIVER	FAST_SENDER
2229.331	SLOW_SENDER1	N/A
2230.098	RECEIVER	SLOW_SENDER1
2231.551	FAST_SENDER	N/A
2232.314	RECEIVER	FAST_SENDER
2234.714	FAST_SENDER	N/A
2235.018	SLOW_SENDER5	N/A
2235.784	RECEIVER	SLOW_SENDER5
2236.740	SLOW_SENDER3	N/A
2237.239	RECEIVER	FAST_SENDER
2237.544	SLOW_SENDER1	N/A
2238.338	RECEIVER	SLOW_SENDER1
2239.650	FAST_SENDER	N/A
2239.660	SLOW_SENDER2	N/A
2240.431	RECEIVER	FAST_SENDER
2242.848	FAST_SENDER	N/A
2243.233	SLOW_SENDER5	N/A
2244.011	RECEIVER	SLOW_SENDER5
2244.911	RECEIVER	SLOW_SENDER3
2248.759	RECEIVER	FAST_SENDER
2251.188	FAST_SENDER	N/A
2251.461	SLOW_SENDER5	N/A
2252.243	RECEIVER	SLOW_SENDER5
2252.360	SLOW_SENDER3	N/A
2253.075	RECEIVER	SLOW_SENDER3
2253.871	SLOW_SENDER2	N/A
2254.624	RECEIVER	SLOW_SENDER2
2259.679	SLOW_SENDER5	N/A
2260.440	RECEIVER	SLOW_SENDER5
2261.990	RECEIVER	FAST_SENDER
2262.073	SLOW_SENDER2	N/A
2262.856	RECEIVER	SLOW_SENDER2
2264.236	SLOW_SENDER3	N/A
2264.398	FAST_SENDER	N/A
2265.014	RECEIVER	SLOW_SENDER3
2267.888	SLOW_SENDER5	N/A
2268.650	RECEIVER	SLOW_SENDER5
2270.256	SLOW_SENDER2	N/A
2270.680	RECEIVER	FAST_SENDER
2272.440	SLOW_SENDER3	N/A
2273.162	RECEIVER	SLOW_SENDER3
2274.286	RECEIVER	SLOW_SENDER2
2278.529	FAST_SENDER	N/A
2280.590	SLOW_SENDER3	N/A
2281.339	RECEIVER	SLOW_SENDER3
2281.720	SLOW_SENDER2	N/A
2282.489	RECEIVER	SLOW_SENDER2
2284.370	RECEIVER	FAST_SENDER
2286.813	FAST_SENDER	N/A
2287.560	SLOW_SENDER4	N/A
2288.747	SLOW_SENDER3	N/A
2289.457	RECEIVER	SLOW_SENDER3
2292.742	RECEIVER	FAST_SENDER
2293.525	RECEIVER	SLOW_SENDER4
2295.164	FAST_SENDER	N/A
2298.943	SLOW_SENDER4	N/A
2299.685	RECEIVER	SLOW_SENDER4
2301.089	RECEIVER	FAST_SENDER
2303.527	FAST_SENDER	N/A
2305.097	SLOW_SENDER4	N/A
2308.980	RECEIVER	SLOW_SENDER4
2310.073	RECEIVER	FAST_SENDER
2312.521	FAST_SENDER	N/A
2316.420	SLOW_SENDER4	N/A
2317.188	RECEIVER	SLOW_SENDER4
2318.804	RECEIVER	FAST_SENDER
2321.249	FAST_SENDER	N/A
2324.599	SLOW_SENDER4	N/A
2325.337	RECEIVER	SLOW_SENDER4
2327.368	RECEIVER	FAST_SENDER
2329.815	FAST_SENDER	N/A
2335.618	RECEIVER	FAST_SENDER
2338.062	FAST_SENDER	N/A
2343.664	RECEIVER	FAST_SENDER
2346.077	FAST_SENDER	N/A
2352.106	RECEIVER	FAST_SENDER
2354.518	FAST_SENDER	N/A
2360.385	RECEIVER	FAST_SENDER
2362.819	FAST_SENDER	N/A
2369.105	RECEIVER	FAST_SENDER
2371.511	FAST_SENDER	N/A
2377.381	RECEIVER	FAST_SENDER
2379.798	FAST_SENDER	N/A
2385.893	RECEIVER	FAST_SENDER
2388.296	FAST_SENDER	N/A
2393.942	RECEIVER	FAST_SENDER
2396.365	FAST_SENDER	N/A
2401.710	SLOW_SENDER1	N/A
2402.328	RECEIVER	FAST_SENDER
2406.585	RECEIVER	SLOW_SENDER1
2409.662	FAST_SENDER	N/A
2411.992	SLOW_SENDER1	N/A
2412.761	RECEIVER	SLOW_SENDER1
2416.206	RECEIVER	FAST_SENDER
2418.188	SLOW_SENDER1	N/A
2418.634	FAST_SENDER	N/A
2418.951	RECEIVER	SLOW_SENDER1
2425.147	RECEIVER	FAST_SENDER
2427.557	FAST_SENDER	N/A
2429.907	SLOW_SENDER1	N/A
2430.649	RECEIVER	SLOW_SENDER1
2433.253	RECEIVER	FAST_SENDER
2435.682	FAST_SENDER	N/A
2435.870	SLOW_SENDER5	N/A
2438.066	SLOW_SENDER1	N/A
2438.811	RECEIVER	SLOW_SENDER1
2442.070	RECEIVER	FAST_SENDER
2446.150	SLOW_SENDER2	N/A
2446.246	SLOW_SENDER1	N/A
2449.194	SLOW_SENDER5	N/A
2449.465	FAST_SENDER	N/A
2449.954	RECEIVER	SLOW_SENDER5
2452.665	RECEIVER	SLOW_SENDER2
2454.450	SLOW_SENDER3	N/A
2455.670	RECEIVER	FAST_SENDER
2457.384	SLOW_SENDER5	N/A
2458.086	FAST_SENDER	N/A
2458.093	SLOW_SENDER2	N/A
2458.155	RECEIVER	SLOW_SENDER5
2459.401	RECEIVER	SLOW_SENDER2
2461.072	RECEIVER	SLOW_SENDER3
2464.950	RECEIVER	FAST_SENDER
2466.508	SLOW_SENDER3	N/A
2466.816	SLOW_SENDER2	N/A
2467.260	RECEIVER	SLOW_SENDER3
2467.363	FAST_SENDER	N/A
2469.134	SLOW_SENDER5	N/A
2470.408	RECEIVER	SLOW_SENDER5
2472.672	SLOW_SENDER3	N/A
2473.461	RECEIVER	SLOW_SENDER3
2474.182	RECEIVER	FAST_SENDER
2477.829	SLOW_SENDER5	N/A
2480.377	SLOW_SENDER2	N/A
2480.885	SLOW_SENDER3	N/A
2480.906	FAST_SENDER	N/A
2481.119	RECEIVER	SLOW_SENDER2
2485.175	RECEIVER	SLOW_SENDER3
2487.313	RECEIVER	FAST_SENDER
2488.553	SLOW_SENDER2	N/A
2489.350	RECEIVER	SLOW_SENDER2
2489.742	FAST_SENDER	N/A
2490.630	SLOW_SENDER4	N/A
2492.590	SLOW_SENDER3	N/A
2493.355	RECEIVER	SLOW_SENDER3
2495.922	RECEIVER	FAST_SENDER
2496.609	RECEIVER	SLOW_SENDER4
2498.335	FAST_SENDER	N/A
2500.757	SLOW_SENDER3	N/A
2501.502	RECEIVER	SLOW_SENDER3
2502.021	SLOW_SENDER4	N/A
2502.756	RECEIVER	SLOW_SENDER4
2504.068	RECEIVER	FAST_SENDER
2506.469	FAST_SENDER	N/A
2508.196	SLOW_SENDER4	N/A
2508.903	SLOW_SENDER3	N/A
2509.514	RECEIVER	SLOW_SENDER4
2512.483	RECEIVER	FAST_SENDER
2516.955	SLOW_SENDER4	N/A
2519.490	FAST_SENDER	N/A
2521.188	RECEIVER	SLOW_SENDER4
2525.476	RECEIVER	FAST_SENDER
2527.912	FAST_SENDER	N/A
2530.834	SLOW_SENDER4	N/A
2531.595	RECEIVER	SLOW_SENDER4
2534.093	RECEIVER	FAST_SENDER
2536.536	FAST_SENDER	N/A
2542.523	RECEIVER	FAST_SENDER
2544.941	FAST_SENDER	N/A
2551.028	RECEIVER	FAST_SENDER
2553.439	FAST_SENDER	N/A
2564.119	RECEIVER	FAST_SENDER
2566.568	FAST_SENDER	N/A
2572.096	RECEIVER	FAST_SENDER
2574.530	FAST_SENDER	N/A
2580.239	RECEIVER	FAST_SENDER
2582.641	FAST_SENDER	N/A
2588.255	RECEIVER	FAST_SENDER
2590.665	FAST_SENDER	N/A
2596.767	RECEIVER	FAST_SENDER
2599.189	FAST_SENDER	N/A
2605.368	RECEIVER	FAST_SENDER
2607.816	FAST_SENDER	N/A
2611.890	SLOW_SENDER1	N/A
2613.911	RECEIVER	FAST_SENDER
2617.989	RECEIVER	SLOW_SENDER1
2621.908	FAST_SENDER	N/A
2623.393	SLOW_SENDER1	N/A
2624.159	RECEIVER	SLOW_SENDER1
2628.501	RECEIVER	FAST_SENDER
2629.560	SLOW_SENDER1	N/A
2630.301	RECEIVER	SLOW_SENDER1
2630.912	FAST_SENDER	N/A
2636.935	RECEIVER	FAST_SENDER
2637.733	SLOW_SENDER1	N/A
2638.477	RECEIVER	SLOW_SENDER1
2639.345	FAST_SENDER	N/A
2642.840	SLOW_SENDER5	N/A
2645.551	RECEIVER	FAST_SENDER
2645.898	SLOW_SENDER1	N/A
2646.697	RECEIVER	SLOW_SENDER1
2647.989	FAST_SENDER	N/A
2652.960	SLOW_SENDER2	N/A
2654.274	RECEIVER	FAST_SENDER
2655.783	SLOW_SENDER5	N/A
2656.531	RECEIVER	SLOW_SENDER5
2656.682	FAST_SENDER	N/A
2656.957	SLOW_SENDER1	N/A
2657.733	RECEIVER	SLOW_SENDER1
2659.290	RECEIVER	SLOW_SENDER2
2662.768	RECEIVER	FAST_SENDER
2664.699	SLOW_SENDER2	N/A
2665.204	FAST_SENDER	N/A
2665.487	RECEIVER	SLOW_SENDER2
2668.556	SLOW_SENDER5	N/A
2670.728	RECEIVER	FAST_SENDER
2673.139	FAST_SENDER	N/A
2673.950	SLOW_SENDER3	N/A
2676.577	SLOW_SENDER2	N/A
2677.376	RECEIVER	SLOW_SENDER2
2679.248	RECEIVER	FAST_SENDER
2679.896	RECEIVER	SLOW_SENDER3
2681.650	FAST_SENDER	N/A
2685.334	SLOW_SENDER3	N/A
2686.140	RECEIVER	SLOW_SENDER3
2688.349	SLOW_SENDER2	N/A
2691.543	SLOW_SENDER3	N/A
2694.822	FAST_SENDER	N/A
2695.040	SLOW_SENDER4	N/A
2705.530	SLOW_SENDER3	N/A
2707.302	FAST_SENDER	N/A
2708.669	SLOW_SENDER4	N/A
2720.098	FAST_SENDER	N/A
2721.214	SLOW_SENDER4	N/A
2733.259	FAST_SENDER	N/A
2745.551	FAST_SENDER	N/A
2758.200	FAST_SENDER	N/A
2770.600	FAST_SENDER	N/A
2783.215	FAST_SENDER	N/A
2795.863	FAST_SENDER	N/A
2808.329	FAST_SENDER	N/A
2820.875	FAST_SENDER	N/A
2822.820	SLOW_SENDER1	N/A
2833.830	FAST_SENDER	N/A
2834.550	SLOW_SENDER5	N/A
2837.411	SLOW_SENDER1	N/A
2846.842	SLOW_SENDER5	N/A
2847.251	FAST_SENDER	N/A
2850.780	SLOW_SENDER1	N/A
2851.427	RECEIVER	SLOW_SENDER5
2852.760	SLOW_SENDER2	N/A
2853.544	RECEIVER	SLOW_SENDER2
2855.964	SLOW_SENDER2	N/A
2857.645	RECEIVER	FAST_SENDER
2858.415	RECEIVER	SLOW_SENDER2
2858.853	SLOW_SENDER5	N/A
2859.639	RECEIVER	SLOW_SENDER5
2860.071	FAST_SENDER	N/A
2860.851	RECEIVER	FAST_SENDER
2863.278	FAST_SENDER	N/A
2863.843	SLOW_SENDER2	N/A
2864.635	RECEIVER	SLOW_SENDER2
2865.799	RECEIVER	FAST_SENDER
2867.042	SLOW_SENDER5	N/A
2867.800	RECEIVER	SLOW_SENDER5
2868.225	FAST_SENDER	N/A
2869.002	RECEIVER	FAST_SENDER
2870.078	SLOW_SENDER2	N/A
2870.840	RECEIVER	SLOW_SENDER2
2871.410	SLOW_SENDER3	N/A
2871.430	FAST_SENDER	N/A
2872.196	RECEIVER	SLOW_SENDER3
2874.645	SLOW_SENDER3	N/A
2875.228	SLOW_SENDER5	N/A
2875.974	RECEIVER	SLOW_SENDER5
2878.253	SLOW_SENDER2	N/A
2883.394	SLOW_SENDER5	N/A
2883.865	RECEIVER	SLOW_SENDER2
2885.480	SLOW_SENDER4	N/A
2886.047	FAST_SENDER	N/A
2887.935	SLOW_SENDER3	N/A
2888.678	RECEIVER	SLOW_SENDER3
2890.937	SLOW_SENDER2	N/A
2891.752	RECEIVER	SLOW_SENDER2
2892.872	RECEIVER	FAST_SENDER
2895.273	FAST_SENDER	N/A
2896.116	SLOW_SENDER3	N/A
2896.888	RECEIVER	SLOW_SENDER3
2898.812	SLOW_SENDER4	N/A
2899.548	RECEIVER	SLOW_SENDER4
2901.480	RECEIVER	FAST_SENDER
2903.894	FAST_SENDER	N/A
2904.335	SLOW_SENDER3	N/A
2905.105	RECEIVER	SLOW_SENDER3
2906.951	SLOW_SENDER4	N/A
2907.722	RECEIVER	SLOW_SENDER4
2910.228	RECEIVER	FAST_SENDER
2912.547	SLOW_SENDER3	N/A
2912.634	FAST_SENDER	N/A
2915.132	SLOW_SENDER4	N/A
2915.887	RECEIVER	SLOW_SENDER4
2919.144	RECEIVER	FAST_SENDER
2921.587	FAST_SENDER	N/A
2923.330	SLOW_SENDER4	N/A
2924.648	RECEIVER	SLOW_SENDER4
2927.771	RECEIVER	FAST_SENDER
2930.186	FAST_SENDER	N/A
2932.088	SLOW_SENDER4	N/A
2932.849	RECEIVER	SLOW_SENDER4
2936.289	RECEIVER	FAST_SENDER
2938.693	FAST_SENDER	N/A
2940.257	SLOW_SENDER4	N/A
2941.581	RECEIVER	SLOW_SENDER4
2944.504	RECEIVER	FAST_SENDER
2946.931	FAST_SENDER	N/A
2952.928	RECEIVER	FAST_SENDER
2955.328	FAST_SENDER	N/A
2961.504	RECEIVER	FAST_SENDER
2963.904	FAST_SENDER	N/A
2969.952	RECEIVER	FAST_SENDER
2972.370	FAST_SENDER	N/A
2978.691	RECEIVER	FAST_SENDER
2981.139	FAST_SENDER	N/A
2986.744	RECEIVER	FAST_SENDER
2989.189	FAST_SENDER	N/A
2995.131	RECEIVER	FAST_SENDER
2997.531	FAST_SENDER	N/A
3003.345	RECEIVER	FAST_SENDER
3005.781	FAST_SENDER	N/A
3012.015	RECEIVER	FAST_SENDER
3014.421	FAST_SENDER	N/A
3015.730	SLOW_SENDER1	N/A
3020.593	RECEIVER	FAST_SENDER
3023.032	FAST_SENDER	N/A
3029.139	RECEIVER	FAST_SENDER
3029.812	SLOW_SENDER1	N/A
3031.542	FAST_SENDER	N/A
3034.032	RECEIVER	SLOW_SENDER1
3037.471	RECEIVER	FAST_SENDER
3039.888	FAST_SENDER	N/A
3041.482	SLOW_SENDER1	N/A
3042.247	RECEIVER	SLOW_SENDER1
3046.702	RECEIVER	FAST_SENDER
3047.710	SLOW_SENDER5	N/A
3049.128	FAST_SENDER	N/A
3053.619	RECEIVER	SLOW_SENDER5
3055.084	RECEIVER	FAST_SENDER
3055.570	SLOW_SENDER2	N/A
3057.506	FAST_SENDER	N/A
3059.039	SLOW_SENDER5	N/A
3059.781	RECEIVER	SLOW_SENDER5
3061.773	RECEIVER	SLOW_SENDER2
3064.059	RECEIVER	FAST_SENDER
3065.192	SLOW_SENDER5	N/A
3065.989	RECEIVER	SLOW_SENDER5
3066.462	FAST_SENDER	N/A
3067.181	SLOW_SENDER2	N/A
3067.960	RECEIVER	SLOW_SENDER2
3072.423	RECEIVER	FAST_SENDER
3073.365	SLOW_SENDER2	N/A
3073.414	SLOW_SENDER5	N/A
3074.159	RECEIVER	SLOW_SENDER2
3074.837	FAST_SENDER	N/A
3077.527	RECEIVER	SLOW_SENDER5
3079.510	SLOW_SENDER3	N/A
3080.828	RECEIVER	FAST_SENDER
3081.609	SLOW_SENDER2	N/A
3082.359	RECEIVER	SLOW_SENDER2
3083.229	FAST_SENDER	N/A
3083.844	RECEIVER	SLOW_SENDER3
3084.955	SLOW_SENDER5	N/A
3089.263	SLOW_SENDER3	N/A
3089.808	SLOW_SENDER2	N/A
3090.013	RECEIVER	SLOW_SENDER3
3091.116	RECEIVER	FAST_SENDER
3093.473	RECEIVER	SLOW_SENDER2
3093.566	FAST_SENDER	N/A
3095.430	SLOW_SENDER3	N/A
3096.149	RECEIVER	SLOW_SENDER3
3099.487	RECEIVER	FAST_SENDER
3100.912	SLOW_SENDER2	N/A
3101.711	RECEIVER	SLOW_SENDER2
3101.931	FAST_SENDER	N/A
3103.593	SLOW_SENDER3	N/A
3104.878	RECEIVER	SLOW_SENDER3
3106.730	SLOW_SENDER4	N/A
3108.647	RECEIVER	FAST_SENDER
3112.326	SLOW_SENDER3	N/A
3112.408	RECEIVER	SLOW_SENDER4
3113.104	RECEIVER	SLOW_SENDER3
3115.686	FAST_SENDER	N/A
3117.818	SLOW_SENDER4	N/A
3118.564	RECEIVER	SLOW_SENDER4
3120.541	SLOW_SENDER3	N/A
3121.332	RECEIVER	SLOW_SENDER3
3122.350	RECEIVER	FAST_SENDER
3123.980	SLOW_SENDER4	N/A
3124.714	RECEIVER	SLOW_SENDER4
3124.794	FAST_SENDER	N/A
3128.771	SLOW_SENDER3	N/A
3129.546	RECEIVER	SLOW_SENDER3
3131.016	RECEIVER	FAST_SENDER
3132.141	SLOW_SENDER4	N/A
3132.927	RECEIVER	SLOW_SENDER4
3133.421	FAST_SENDER	N/A
3140.107	RECEIVER	FAST_SENDER
3142.533	FAST_SENDER	N/A
3143.601	SLOW_SENDER4	N/A
3144.377	RECEIVER	SLOW_SENDER4
3151.788	SLOW_SENDER4	N/A
3152.584	RECEIVER	SLOW_SENDER4
3155.314	FAST_SENDER	N/A
3160.023	SLOW_SENDER4	N/A
3160.751	RECEIVER	SLOW_SENDER4
3165.910	RECEIVER	FAST_SENDER
3168.315	FAST_SENDER	N/A
3173.915	RECEIVER	FAST_SENDER
3176.335	FAST_SENDER	N/A
3182.206	RECEIVER	FAST_SENDER
3184.642	FAST_SENDER	N/A
3190.262	RECEIVER	FAST_SENDER
3192.691	FAST_SENDER	N/A
3198.547	RECEIVER	FAST_SENDER
3200.984	FAST_SENDER	N/A
3206.892	RECEIVER	FAST_SENDER
3208.780	SLOW_SENDER1	N/A
3209.321	FAST_SENDER	N/A
3215.315	RECEIVER	FAST_SENDER
3217.722	FAST_SENDER	N/A
3223.745	RECEIVER	FAST_SENDER
3224.545	SLOW_SENDER1	N/A
3225.265	RECEIVER	SLOW_SENDER1
3226.156	FAST_SENDER	N/A
3231.824	RECEIVER	FAST_SENDER
3232.697	SLOW_SENDER1	N/A
3233.488	RECEIVER	SLOW_SENDER1
3234.269	FAST_SENDER	N/A
3240.894	SLOW_SENDER1	N/A
3241.667	RECEIVER	SLOW_SENDER1
3244.522	RECEIVER	FAST_SENDER
3246.939	FAST_SENDER	N/A
3249.070	SLOW_SENDER1	N/A
3249.842	RECEIVER	SLOW_SENDER1
3250.960	SLOW_SENDER5	N/A
3253.719	RECEIVER	FAST_SENDER
3256.166	FAST_SENDER	N/A
3256.924	RECEIVER	FAST_SENDER
3257.292	SLOW_SENDER1	N/A
3258.056	RECEIVER	SLOW_SENDER1
3259.355	FAST_SENDER	N/A
3263.484	SLOW_SENDER5	N/A
3264.992	RECEIVER	FAST_SENDER
3265.320	SLOW_SENDER2	N/A
3265.466	SLOW_SENDER1	N/A
3266.764	RECEIVER	SLOW_SENDER1
3267.397	FAST_SENDER	N/A
3274.173	SLOW_SENDER1	N/A
3277.075	SLOW_SENDER5	N/A
3281.120	SLOW_SENDER2	N/A
3281.389	FAST_SENDER	N/A
3294.048	FAST_SENDER	N/A
3294.545	SLOW_SENDER2	N/A
3297.070	SLOW_SENDER3	N/A
3307.031	FAST_SENDER	N/A
3311.871	SLOW_SENDER3	N/A
3319.823	FAST_SENDER	N/A
3324.524	SLOW_SENDER3	N/A
3325.460	SLOW_SENDER4	N/A
3332.958	FAST_SENDER	N/A
3337.625	SLOW_SENDER4	N/A
3345.220	FAST_SENDER	N/A
3350.808	SLOW_SENDER4	N/A
3358.081	FAST_SENDER	N/A
3370.591	FAST_SENDER	N/A
3383.214	FAST_SENDER	N/A
3395.363	FAST_SENDER	N/A
3408.014	FAST_SENDER	N/A
3420.092	FAST_SENDER	N/A
3430.747	RECEIVER	FAST_SENDER
3433.150	FAST_SENDER	N/A
3433.953	RECEIVER	FAST_SENDER
3436.373	FAST_SENDER	N/A
3438.710	SLOW_SENDER1	N/A
3442.272	RECEIVER	FAST_SENDER
3443.040	SLOW_SENDER5	N/A
3443.828	RECEIVER	SLOW_SENDER5
3444.687	FAST_SENDER	N/A
3452.800	SLOW_SENDER1	N/A
3455.149	SLOW_SENDER5	N/A
3455.419	RECEIVER	SLOW_SENDER1
3457.195	FAST_SENDER	N/A
3458.510	RECEIVER	FAST_SENDER
3458.930	SLOW_SENDER2	N/A
3459.305	RECEIVER	SLOW_SENDER5
3460.916	FAST_SENDER	N/A
3465.134	SLOW_SENDER1	N/A
3465.579	RECEIVER	SLOW_SENDER2
3467.667	RECEIVER	SLOW_SENDER1
3468.402	SLOW_SENDER5	N/A
3469.194	RECEIVER	SLOW_SENDER5
3471.015	SLOW_SENDER2	N/A
3473.534	RECEIVER	SLOW_SENDER2
3473.714	FAST_SENDER	N/A
3475.076	SLOW_SENDER1	N/A
3476.622	SLOW_SENDER5	N/A
3476.680	RECEIVER	FAST_SENDER
3477.398	RECEIVER	SLOW_SENDER5
3479.122	FAST_SENDER	N/A
3482.824	SLOW_SENDER2	N/A
3483.618	RECEIVER	SLOW_SENDER2
3484.845	SLOW_SENDER5	N/A
3485.464	RECEIVER	FAST_SENDER
3486.139	RECEIVER	SLOW_SENDER5
3487.884	FAST_SENDER	N/A
3489.080	SLOW_SENDER3	N/A
3491.054	SLOW_SENDER2	N/A
3492.400	RECEIVER	SLOW_SENDER2
3493.939	RECEIVER	FAST_SENDER
3496.355	FAST_SENDER	N/A
3499.651	SLOW_SENDER3	N/A
3499.835	SLOW_SENDER2	N/A
3500.417	RECEIVER	SLOW_SENDER3
3502.826	RECEIVER	FAST_SENDER
3505.273	FAST_SENDER	N/A
3507.846	SLOW_SENDER3	N/A
3508.643	RECEIVER	SLOW_SENDER3
3511.117	RECEIVER	FAST_SENDER
3513.531	FAST_SENDER	N/A
3515.050	SLOW_SENDER4	N/A
3516.080	SLOW_SENDER3	N/A
3516.877	RECEIVER	SLOW_SENDER3
3520.633	RECEIVER	FAST_SENDER
3523.073	FAST_SENDER	N/A
3524.320	SLOW_SENDER3	N/A
3525.063	RECEIVER	SLOW_SENDER3
3529.462	RECEIVER	FAST_SENDER
3530.106	SLOW_SENDER4	N/A
3531.870	FAST_SENDER	N/A
3532.507	SLOW_SENDER3	N/A
3533.298	RECEIVER	SLOW_SENDER3
3533.984	RECEIVER	SLOW_SENDER4
3538.147	RECEIVER	FAST_SENDER
3540.547	FAST_SENDER	N/A
3540.747	SLOW_SENDER3	N/A
3541.478	RECEIVER	SLOW_SENDER3
3543.282	SLOW_SENDER4	N/A
3544.041	RECEIVER	SLOW_SENDER4
3546.381	RECEIVER	FAST_SENDER
3548.814	FAST_SENDER	N/A
3548.927	SLOW_SENDER3	N/A
3550.187	RECEIVER	SLOW_SENDER3
3554.969	RECEIVER	FAST_SENDER
3557.383	FAST_SENDER	N/A
3557.611	SLOW_SENDER3	N/A
3558.398	RECEIVER	SLOW_SENDER3
3563.330	RECEIVER	FAST_SENDER
3565.760	FAST_SENDER	N/A
3571.750	RECEIVER	FAST_SENDER
3574.182	FAST_SENDER	N/A
3579.997	RECEIVER	FAST_SENDER
3582.424	FAST_SENDER	N/A
3594.726	FAST_SENDER	N/A
3600.304	RECEIVER	FAST_SENDER
3602.707	FAST_SENDER	N/A
3608.613	RECEIVER	FAST_SENDER
3611.027	FAST_SENDER	N/A
3617.111	RECEIVER	FAST_SENDER
3619.549	FAST_SENDER	N/A
3625.626	RECEIVER	FAST_SENDER
3631.480	SLOW_SENDER1	N/A
3632.484	FAST_SENDER	N/A
3637.571	RECEIVER	SLOW_SENDER1
3642.825	RECEIVER	FAST_SENDER
3643.014	SLOW_SENDER1	N/A
3643.815	RECEIVER	SLOW_SENDER1
3645.243	FAST_SENDER	N/A
3649.224	SLOW_SENDER1	N/A
3649.640	SLOW_SENDER5	N/A
3650.002	RECEIVER	SLOW_SENDER1
3650.871	RECEIVER	FAST_SENDER
3653.317	FAST_SENDER	N/A
3659.918	RECEIVER	FAST_SENDER
3660.875	SLOW_SENDER1	N/A
3661.334	SLOW_SENDER5	N/A
3661.684	RECEIVER	SLOW_SENDER1
3662.358	FAST_SENDER	N/A
3665.580	SLOW_SENDER2	N/A
3665.620	RECEIVER	SLOW_SENDER5
3668.941	RECEIVER	FAST_SENDER
3669.855	RECEIVER	SLOW_SENDER2
3671.372	FAST_SENDER	N/A
3673.027	SLOW_SENDER5	N/A
3674.326	RECEIVER	SLOW_SENDER5
3675.297	SLOW_SENDER2	N/A
3676.061	RECEIVER	SLOW_SENDER2
3677.216	RECEIVER	FAST_SENDER
3679.638	FAST_SENDER	N/A
3681.461	SLOW_SENDER2	N/A
3681.736	SLOW_SENDER5	N/A
3682.193	RECEIVER	SLOW_SENDER2
3685.272	RECEIVER	FAST_SENDER
3687.677	FAST_SENDER	N/A
3689.629	SLOW_SENDER2	N/A
3690.359	RECEIVER	SLOW_SENDER2
3693.648	RECEIVER	FAST_SENDER
3696.071	FAST_SENDER	N/A
3697.797	SLOW_SENDER2	N/A
3699.068	RECEIVER	SLOW_SENDER2
3701.931	RECEIVER	FAST_SENDER
3704.362	FAST_SENDER	N/A
3706.472	SLOW_SENDER2	N/A
3707.253	RECEIVER	SLOW_SENDER2
3707.880	SLOW_SENDER4	N/A
3710.868	RECEIVER	FAST_SENDER
3712.608	RECEIVER	SLOW_SENDER4
3713.280	FAST_SENDER	N/A
3714.687	SLOW_SENDER2	N/A
3715.476	RECEIVER	SLOW_SENDER2
3718.027	SLOW_SENDER4	N/A
3718.749	RECEIVER	SLOW_SENDER4
3722.030	SLOW_SENDER3	N/A
3722.899	SLOW_SENDER2	N/A
3723.687	RECEIVER	SLOW_SENDER2
3724.157	SLOW_SENDER4	N/A
3726.020	FAST_SENDER	N/A
3728.303	RECEIVER	SLOW_SENDER4
3731.090	SLOW_SENDER2	N/A
3731.872	RECEIVER	SLOW_SENDER2
3732.775	RECEIVER	FAST_SENDER
3735.184	FAST_SENDER	N/A
3735.722	SLOW_SENDER4	N/A
3736.007	SLOW_SENDER3	N/A
3736.457	RECEIVER	SLOW_SENDER4
3739.288	SLOW_SENDER2	N/A
3739.580	RECEIVER	SLOW_SENDER3
3741.346	RECEIVER	FAST_SENDER
3743.790	FAST_SENDER	N/A
3743.884	SLOW_SENDER4	N/A
3745.151	RECEIVER	SLOW_SENDER4
3749.045	SLOW_SENDER3	N/A
3749.796	RECEIVER	SLOW_SENDER3
3752.581	SLOW_SENDER4	N/A
3753.356	RECEIVER	SLOW_SENDER4
3754.729	RECEIVER	FAST_SENDER
3757.177	FAST_SENDER	N/A
3757.196	SLOW_SENDER3	N/A
3760.788	SLOW_SENDER4	N/A
3761.516	RECEIVER	SLOW_SENDER4
3763.175	RECEIVER	FAST_SENDER
3765.618	FAST_SENDER	N/A
3771.843	RECEIVER	FAST_SENDER
3774.262	FAST_SENDER	N/A
3780.420	RECEIVER	FAST_SENDER
3782.822	FAST_SENDER	N/A
3789.168	RECEIVER	FAST_SENDER
3791.608	FAST_SENDER	N/A
3797.877	RECEIVER	FAST_SENDER
3800.299	FAST_SENDER	N/A
3806.396	RECEIVER	FAST_SENDER
3808.807	FAST_SENDER	N/A
3814.821	RECEIVER	FAST_SENDER
3817.258	FAST_SENDER	N/A
3822.978	RECEIVER	FAST_SENDER
3825.405	FAST_SENDER	N/A
3829.030	SLOW_SENDER1	N/A
3831.331	RECEIVER	FAST_SENDER
3833.753	FAST_SENDER	N/A
3833.834	RECEIVER	SLOW_SENDER1
3839.271	SLOW_SENDER1	N/A
3839.918	RECEIVER	FAST_SENDER
3842.368	FAST_SENDER	N/A
3843.810	RECEIVER	SLOW_SENDER1
3846.940	SLOW_SENDER5	N/A
3848.269	RECEIVER	FAST_SENDER
3850.700	FAST_SENDER	N/A
3851.235	SLOW_SENDER1	N/A
3852.018	RECEIVER	SLOW_SENDER1
3853.454	RECEIVER	FAST_SENDER
3855.867	FAST_SENDER	N/A
3859.459	SLOW_SENDER1	N/A
3860.198	RECEIVER	SLOW_SENDER1
3861.507	RECEIVER	FAST_SENDER
3861.823	SLOW_SENDER5	N/A
3862.628	RECEIVER	SLOW_SENDER5
3863.947	FAST_SENDER	N/A
3867.646	SLOW_SENDER1	N/A
3868.363	RECEIVER	SLOW_SENDER1
3869.573	RECEIVER	FAST_SENDER
3870.053	SLOW_SENDER5	N/A
3870.834	RECEIVER	SLOW_SENDER5
3871.979	FAST_SENDER	N/A
3878.127	RECEIVER	FAST_SENDER
3878.274	SLOW_SENDER5	N/A
3879.023	RECEIVER	SLOW_SENDER5
3880.543	FAST_SENDER	N/A
3886.403	RECEIVER	FAST_SENDER
3886.469	SLOW_SENDER5	N/A
3887.249	RECEIVER	SLOW_SENDER5
3888.814	FAST_SENDER	N/A
3894.685	SLOW_SENDER5	N/A
3894.794	RECEIVER	FAST_SENDER
3897.240	FAST_SENDER	N/A
3902.820	RECEIVER	FAST_SENDER
3903.860	SLOW_SENDER2	N/A
3905.223	FAST_SENDER	N/A
3909.965	RECEIVER	SLOW_SENDER2
3910.979	RECEIVER	FAST_SENDER
3913.412	FAST_SENDER	N/A
3915.413	SLOW_SENDER2	N/A
3916.176	RECEIVER	SLOW_SENDER2
3919.793	RECEIVER	FAST_SENDER
3921.470	SLOW_SENDER3	N/A
3921.582	SLOW_SENDER2	N/A
3922.225	FAST_SENDER	N/A
3922.860	RECEIVER	SLOW_SENDER2
3925.320	SLOW_SENDER4	N/A
3927.519	RECEIVER	SLOW_SENDER3
3928.941	RECEIVER	FAST_SENDER
3929.724	RECEIVER	SLOW_SENDER4
3930.290	SLOW_SENDER2	N/A
3931.056	RECEIVER	SLOW_SENDER2
3931.391	FAST_SENDER	N/A
3932.920	SLOW_SENDER3	N/A
3933.646	RECEIVER	SLOW_SENDER3
3935.126	SLOW_SENDER4	N/A
3935.926	RECEIVER	SLOW_SENDER4
3937.809	RECEIVER	FAST_SENDER
3938.458	SLOW_SENDER2	N/A
3939.091	SLOW_SENDER3	N/A
3940.255	FAST_SENDER	N/A
3941.375	SLOW_SENDER4	N/A
3951.965	SLOW_SENDER3	N/A
3953.813	FAST_SENDER	N/A
3954.776	SLOW_SENDER4	N/A
3966.270	FAST_SENDER	N/A
3979.174	FAST_SENDER	N/A
3991.923	FAST_SENDER	N/A
4004.246	FAST_SENDER	N/A
4016.697	FAST_SENDER	N/A
4029.009	FAST_SENDER	N/A
4033.790	SLOW_SENDER1	N/A
4041.609	FAST_SENDER	N/A
4048.721	SLOW_SENDER1	N/A
4055.022	FAST_SENDER	N/A
4060.988	SLOW_SENDER1	N/A
4061.650	SLOW_SENDER5	N/A
4067.378	FAST_SENDER	N/A
4076.217	SLOW_SENDER5	N/A
4080.438	FAST_SENDER	N/A
4090.097	SLOW_SENDER5	N/A
4092.787	FAST_SENDER	N/A
4103.480	RECEIVER	FAST_SENDER
4105.898	FAST_SENDER	N/A
4106.681	RECEIVER	FAST_SENDER
4108.730	SLOW_SENDER2	N/A
4109.107	FAST_SENDER	N/A
4115.185	RECEIVER	FAST_SENDER
4116.953	RECEIVER	SLOW_SENDER2
4116.980	SLOW_SENDER3	N/A
4117.626	FAST_SENDER	N/A
4119.330	SLOW_SENDER4	N/A
4122.402	SLOW_SENDER2	N/A
4123.864	RECEIVER	FAST_SENDER
4125.025	RECEIVER	SLOW_SENDER2
4125.881	RECEIVER	SLOW_SENDER4
4126.280	FAST_SENDER	N/A
4127.063	RECEIVER	FAST_SENDER
4129.479	FAST_SENDER	N/A
4130.347	SLOW_SENDER3	N/A
4131.134	RECEIVER	SLOW_SENDER3
4131.331	SLOW_SENDER4	N/A
4131.853	RECEIVER	FAST_SENDER
4132.468	SLOW_SENDER2	N/A
4133.264	RECEIVER	SLOW_SENDER2
4134.258	FAST_SENDER	N/A
4138.566	SLOW_SENDER3	N/A
4139.324	RECEIVER	SLOW_SENDER3
4141.348	RECEIVER	FAST_SENDER
4142.323	SLOW_SENDER2	N/A
4143.109	RECEIVER	SLOW_SENDER2
4143.765	FAST_SENDER	N/A
4144.733	SLOW_SENDER4	N/A
4145.489	RECEIVER	SLOW_SENDER4
4146.726	SLOW_SENDER3	N/A
4147.488	RECEIVER	SLOW_SENDER3
4149.571	RECEIVER	FAST_SENDER
4150.557	SLOW_SENDER2	N/A
4151.290	RECEIVER	SLOW_SENDER2
4152.009	FAST_SENDER	N/A
4152.898	SLOW_SENDER4	N/A
4153.637	RECEIVER	SLOW_SENDER4
4154.908	SLOW_SENDER3	N/A
4155.681	RECEIVER	SLOW_SENDER3
4157.838	RECEIVER	FAST_SENDER
4158.718	SLOW_SENDER2	N/A
4159.482	RECEIVER	SLOW_SENDER2
4160.243	FAST_SENDER	N/A
4161.076	SLOW_SENDER4	N/A
4161.841	RECEIVER	SLOW_SENDER4
4163.105	SLOW_SENDER3	N/A
4163.871	RECEIVER	SLOW_SENDER3
4166.274	RECEIVER	FAST_SENDER
4166.926	SLOW_SENDER2	N/A
4167.695	RECEIVER	SLOW_SENDER2
4168.712	FAST_SENDER	N/A
4169.272	SLOW_SENDER4	N/A
4170.055	RECEIVER	SLOW_SENDER4
4171.311	SLOW_SENDER3	N/A
4172.039	RECEIVER	SLOW_SENDER3
4174.877	RECEIVER	FAST_SENDER
4177.323	FAST_SENDER	N/A
4179.469	SLOW_SENDER3	N/A
4180.242	RECEIVER	SLOW_SENDER3
4183.422	RECEIVER	FAST_SENDER
4185.870	FAST_SENDER	N/A
4187.671	SLOW_SENDER3	N/A
4188.436	RECEIVER	SLOW_SENDER3
4191.949	RECEIVER	FAST_SENDER
4194.363	FAST_SENDER	N/A
4200.768	RECEIVER	FAST_SENDER
4203.212	FAST_SENDER	N/A
4209.255	RECEIVER	FAST_SENDER
4211.693	FAST_SENDER	N/A
4217.784	RECEIVER	FAST_SENDER
4220.218	FAST_SENDER	N/A
4225.500	SLOW_SENDER1	N/A
4226.076	RECEIVER	FAST_SENDER
4228.515	FAST_SENDER	N/A
4231.378	RECEIVER	SLOW_SENDER1
4234.342	RECEIVER	FAST_SENDER
4236.760	FAST_SENDER	N/A
4236.795	SLOW_SENDER1	N/A
4238.077	RECEIVER	SLOW_SENDER1
4243.172	RECEIVER	FAST_SENDER
4243.504	SLOW_SENDER1	N/A
4244.254	RECEIVER	SLOW_SENDER1
4245.605	FAST_SENDER	N/A
4249.690	SLOW_SENDER1	N/A
4250.450	RECEIVER	SLOW_SENDER1
4254.370	SLOW_SENDER5	N/A
4256.240	RECEIVER	FAST_SENDER
4257.885	SLOW_SENDER1	N/A
4258.668	RECEIVER	SLOW_SENDER1
4258.676	FAST_SENDER	N/A
4260.358	RECEIVER	SLOW_SENDER5
4264.675	RECEIVER	FAST_SENDER
4265.774	SLOW_SENDER5	N/A
4266.109	SLOW_SENDER1	N/A
4266.557	RECEIVER	SLOW_SENDER5
4267.079	FAST_SENDER	N/A
4270.045	RECEIVER	SLOW_SENDER1
4271.963	SLOW_SENDER5	N/A
4272.732	RECEIVER	SLOW_SENDER5
4273.616	RECEIVER	FAST_SENDER
4276.064	FAST_SENDER	N/A
4277.476	SLOW_SENDER1	N/A
4278.246	RECEIVER	SLOW_SENDER1
4280.169	SLOW_SENDER5	N/A
4280.950	RECEIVER	SLOW_SENDER5
4282.290	RECEIVER	FAST_SENDER
4284.698	FAST_SENDER	N/A
4288.393	SLOW_SENDER5	N/A
4289.134	RECEIVER	SLOW_SENDER5
4290.536	RECEIVER	FAST_SENDER
4292.973	FAST_SENDER	N/A
4296.561	SLOW_SENDER5	N/A
4297.305	RECEIVER	SLOW_SENDER5
4299.014	RECEIVER	FAST_SENDER
4301.453	FAST_SENDER	N/A
4304.748	SLOW_SENDER5	N/A
4305.521	RECEIVER	SLOW_SENDER5
4307.432	RECEIVER	FAST_SENDER
4309.846	FAST_SENDER	N/A
4312.928	SLOW_SENDER5	N/A
4313.668	RECEIVER	SLOW_SENDER5
4315.479	RECEIVER	FAST_SENDER
4317.910	FAST_SENDER	N/A
4321.106	SLOW_SENDER5	N/A
4321.877	RECEIVER	SLOW_SENDER5
4323.629	RECEIVER	FAST_SENDER
4326.034	FAST_SENDER	N/A
4329.281	SLOW_SENDER5	N/A
4331.210	SLOW_SENDER2	N/A
4333.710	SLOW_SENDER4	N/A
4336.527	RECEIVER	FAST_SENDER
4338.938	FAST_SENDER	N/A
4339.496	RECEIVER	SLOW_SENDER4
4344.917	SLOW_SENDER4	N/A
4345.031	RECEIVER	FAST_SENDER
4345.852	SLOW_SENDER2	N/A
4347.480	FAST_SENDER	N/A
4349.008	RECEIVER	SLOW_SENDER4
4350.555	RECEIVER	SLOW_SENDER2
4352.060	SLOW_SENDER3	N/A
4353.423	RECEIVER	FAST_SENDER
4355.839	FAST_SENDER	N/A
4356.419	SLOW_SENDER4	N/A
4357.994	SLOW_SENDER2	N/A
4358.013	RECEIVER	SLOW_SENDER3
4360.927	RECEIVER	SLOW_SENDER4
4362.929	RECEIVER	FAST_SENDER
4363.436	SLOW_SENDER3	N/A
4364.164	RECEIVER	SLOW_SENDER3
4365.352	FAST_SENDER	N/A
4369.604	SLOW_SENDER3	N/A
4370.397	RECEIVER	SLOW_SENDER3
4371.141	RECEIVER	FAST_SENDER
4373.541	FAST_SENDER	N/A
4377.846	SLOW_SENDER3	N/A
4378.626	RECEIVER	SLOW_SENDER3
4379.634	RECEIVER	FAST_SENDER
4386.038	SLOW_SENDER3	N/A
4386.813	RECEIVER	SLOW_SENDER3
4386.888	FAST_SENDER	N/A
4392.825	RECEIVER	FAST_SENDER
4395.233	FAST_SENDER	N/A
4397.581	SLOW_SENDER3	N/A
4398.330	RECEIVER	SLOW_SENDER3
4401.335	RECEIVER	FAST_SENDER
4403.753	FAST_SENDER	N/A
4405.749	SLOW_SENDER3	N/A
4406.506	RECEIVER	SLOW_SENDER3
4410.288	RECEIVER	FAST_SENDER
4412.719	FAST_SENDER	N/A
4418.639	RECEIVER	FAST_SENDER
4421.061	FAST_SENDER	N/A
4426.757	RECEIVER	FAST_SENDER
4429.182	FAST_SENDER	N/A
4435.079	RECEIVER	FAST_SENDER
4437.487	FAST_SENDER	N/A
4441.820	SLOW_SENDER1	N/A
4443.386	RECEIVER	FAST_SENDER
4445.809	FAST_SENDER	N/A
4447.764	RECEIVER	SLOW_SENDER1
4452.107	RECEIVER	FAST_SENDER
4454.239	SLOW_SENDER1	N/A
4454.551	FAST_SENDER	N/A
4454.986	RECEIVER	SLOW_SENDER1
4460.343	RECEIVER	FAST_SENDER
4462.415	SLOW_SENDER1	N/A
4462.743	FAST_SENDER	N/A
4463.183	RECEIVER	SLOW_SENDER1
4468.707	RECEIVER	FAST_SENDER
4471.145	FAST_SENDER	N/A
4474.283	SLOW_SENDER1	N/A
4475.041	RECEIVER	SLOW_SENDER1
4481.287	RECEIVER	FAST_SENDER
4482.442	SLOW_SENDER1	N/A
4483.197	RECEIVER	SLOW_SENDER1
4483.703	FAST_SENDER	N/A
4489.859	RECEIVER	FAST_SENDER
4490.617	SLOW_SENDER1	N/A
4491.363	RECEIVER	SLOW_SENDER1
4492.290	FAST_SENDER	N/A
4493.800	SLOW_SENDER5	N/A
4498.792	SLOW_SENDER1	N/A
4498.852	RECEIVER	FAST_SENDER
4499.560	RECEIVER	SLOW_SENDER1
4501.284	FAST_SENDER	N/A
4506.451	SLOW_SENDER5	N/A
4507.217	RECEIVER	SLOW_SENDER5
4512.245	RECEIVER	FAST_SENDER
4514.656	FAST_SENDER	N/A
4517.977	SLOW_SENDER5	N/A
4518.743	RECEIVER	SLOW_SENDER5
4520.551	RECEIVER	FAST_SENDER
4522.953	FAST_SENDER	N/A
4523.970	SLOW_SENDER2	N/A
4524.580	SLOW_SENDER4	N/A
4526.177	SLOW_SENDER5	N/A
4527.508	RECEIVER	SLOW_SENDER5
4528.342	RECEIVER	SLOW_SENDER2
4529.544	RECEIVER	FAST_SENDER
4530.321	RECEIVER	SLOW_SENDER4
4531.978	FAST_SENDER	N/A
4534.933	SLOW_SENDER5	N/A
4535.704	RECEIVER	SLOW_SENDER5
4535.731	SLOW_SENDER4	N/A
4536.478	RECEIVER	SLOW_SENDER4
4537.941	SLOW_SENDER2	N/A
4541.885	SLOW_SENDER4	N/A
4544.935	FAST_SENDER	N/A
4550.101	SLOW_SENDER2	N/A
4555.832	SLOW_SENDER4	N/A
4558.486	FAST_SENDER	N/A
4570.020	SLOW_SENDER3	N/A
4570.920	FAST_SENDER	N/A
4583.649	FAST_SENDER	N/A
4584.663	SLOW_SENDER3	N/A
4595.979	FAST_SENDER	N/A
4597.144	SLOW_SENDER3	N/A
4608.190	FAST_SENDER	N/A
4620.844	FAST_SENDER	N/A
4633.876	FAST_SENDER	N/A
4646.397	FAST_SENDER	N/A
4658.986	FAST_SENDER	N/A
4662.770	SLOW_SENDER1	N/A
4671.535	FAST_SENDER	N/A
4673.582	SLOW_SENDER1	N/A
4684.869	FAST_SENDER	N/A
4687.193	SLOW_SENDER1	N/A
4698.023	FAST_SENDER	N/A
4699.500	SLOW_SENDER5	N/A
4704.066	RECEIVER	SLOW_SENDER5
4709.165	RECEIVER	FAST_SENDER
4711.570	FAST_SENDER	N/A
4711.617	SLOW_SENDER5	N/A
4712.358	RECEIVER	FAST_SENDER
4714.370	SLOW_SENDER2	N/A
4714.790	FAST_SENDER	N/A
4716.557	RECEIVER	SLOW_SENDER5
4717.267	RECEIVER	FAST_SENDER
4719.670	FAST_SENDER	N/A
4720.190	SLOW_SENDER4	N/A
4720.772	RECEIVER	SLOW_SENDER2
4722.234	RECEIVER	FAST_SENDER
4723.965	SLOW_SENDER5	N/A
4724.645	FAST_SENDER	N/A
4724.708	RECEIVER	SLOW_SENDER5
4725.416	RECEIVER	FAST_SENDER
4726.187	SLOW_SENDER2	N/A
4726.953	RECEIVER	SLOW_SENDER2
4727.839	FAST_SENDER	N/A
4732.156	SLOW_SENDER5	N/A
4732.356	SLOW_SENDER2	N/A
4732.905	RECEIVER	SLOW_SENDER5
4734.802	RECEIVER	SLOW_SENDER2
4734.934	SLOW_SENDER4	N/A
4735.727	RECEIVER	SLOW_SENDER4
4738.472	RECEIVER	FAST_SENDER
4740.316	SLOW_SENDER5	N/A
4740.887	FAST_SENDER	N/A
4742.214	SLOW_SENDER2	N/A
4743.009	RECEIVER	SLOW_SENDER2
4743.170	SLOW_SENDER4	N/A
4743.928	RECEIVER	SLOW_SENDER4
4747.242	RECEIVER	FAST_SENDER
4749.691	FAST_SENDER	N/A
4750.426	SLOW_SENDER2	N/A
4751.228	RECEIVER	SLOW_SENDER2
4751.353	SLOW_SENDER4	N/A
4752.669	RECEIVER	SLOW_SENDER4
4755.372	RECEIVER	FAST_SENDER
4757.791	FAST_SENDER	N/A
4760.069	SLOW_SENDER4	N/A
4760.849	RECEIVER	SLOW_SENDER4
4762.035	SLOW_SENDER2	N/A
4762.430	SLOW_SENDER3	N/A
4762.824	RECEIVER	SLOW_SENDER2
4763.562	RECEIVER	FAST_SENDER
4765.983	FAST_SENDER	N/A
4769.035	RECEIVER	SLOW_SENDER3
4774.450	SLOW_SENDER3	N/A
4775.216	RECEIVER	SLOW_SENDER3
4776.133	RECEIVER	FAST_SENDER
4778.576	FAST_SENDER	N/A
4780.650	SLOW_SENDER3	N/A
4781.362	RECEIVER	SLOW_SENDER3
4784.202	RECEIVER	FAST_SENDER
4786.640	FAST_SENDER	N/A
4788.762	SLOW_SENDER3	N/A
4789.467	RECEIVER	SLOW_SENDER3
4792.992	RECEIVER	FAST_SENDER
4795.436	FAST_SENDER	N/A
4796.881	SLOW_SENDER3	N/A
4797.611	RECEIVER	SLOW_SENDER3
4801.993	RECEIVER	FAST_SENDER
4804.415	FAST_SENDER	N/A
4805.036	SLOW_SENDER3	N/A
4805.810	RECEIVER	SLOW_SENDER3
4810.086	RECEIVER	FAST_SENDER
4812.498	FAST_SENDER	N/A
4813.256	SLOW_SENDER3	N/A
4814.039	RECEIVER	SLOW_SENDER3
4817.979	RECEIVER	FAST_SENDER
4820.380	FAST_SENDER	N/A
4821.440	SLOW_SENDER3	N/A
4822.195	RECEIVER	SLOW_SENDER3
4826.173	RECEIVER	FAST_SENDER
[truncated: 12,276 more rows]
