# Supplementary material for: CATO: Wake-Up reCeiver-bAsed communicaTiOn for Batteryless Devices
Source: Sensors (Basel). 2025 Nov 7;25(22):6813. doi: 10.3390/s25226813 (PMC12655924; doi:10.3390/s25226813)
Supplement: Supplementary file 1 [file sensors-25-06813-s001.zip › File S1_Experimental_and_Simulation_Data/simulation/multiple_les/nodes8/mac_competing_nodes_both.csv]

time_s	node_id	received_from
2.700	FAST_SENDER	N/A
2.700	SLOW_SENDER1	N/A
2.700	SLOW_SENDER2	N/A
2.700	SLOW_SENDER3	N/A
2.700	SLOW_SENDER4	N/A
2.700	SLOW_SENDER5	N/A
2.700	SLOW_SENDER6	N/A
8.504	RECEIVER	SLOW_SENDER4
15.907	SLOW_SENDER2	N/A
16.489	SLOW_SENDER4	N/A
16.689	RECEIVER	SLOW_SENDER2
16.991	FAST_SENDER	N/A
17.031	SLOW_SENDER6	N/A
17.451	SLOW_SENDER1	N/A
17.583	SLOW_SENDER3	N/A
18.607	SLOW_SENDER5	N/A
19.118	SLOW_SENDER2	N/A
22.136	RECEIVER	SLOW_SENDER4
23.216	RECEIVER	SLOW_SENDER5
24.270	RECEIVER	SLOW_SENDER3
27.860	RECEIVER	FAST_SENDER
28.616	SLOW_SENDER5	N/A
29.670	SLOW_SENDER3	N/A
30.291	FAST_SENDER	N/A
30.661	SLOW_SENDER4	N/A
32.033	SLOW_SENDER2	N/A
32.201	RECEIVER	SLOW_SENDER3
32.291	FAST_SENDER	N/A
33.616	SLOW_SENDER5	N/A
34.171	SLOW_SENDER6	N/A
34.291	FAST_SENDER	N/A
34.863	SLOW_SENDER1	N/A
35.661	SLOW_SENDER4	N/A
36.291	FAST_SENDER	N/A
38.291	FAST_SENDER	N/A
38.616	SLOW_SENDER5	N/A
39.033	SLOW_SENDER2	N/A
39.171	SLOW_SENDER6	N/A
39.612	SLOW_SENDER3	N/A
39.863	SLOW_SENDER1	N/A
40.291	FAST_SENDER	N/A
40.378	RECEIVER	SLOW_SENDER3
40.616	SLOW_SENDER5	N/A
40.661	SLOW_SENDER4	N/A
41.385	RECEIVER	SLOW_SENDER5
42.291	FAST_SENDER	N/A
44.171	SLOW_SENDER6	N/A
44.291	FAST_SENDER	N/A
44.863	SLOW_SENDER1	N/A
44.947	RECEIVER	SLOW_SENDER6
45.661	SLOW_SENDER4	N/A
46.033	SLOW_SENDER2	N/A
46.826	SLOW_SENDER5	N/A
47.187	RECEIVER	FAST_SENDER
47.817	SLOW_SENDER3	N/A
48.608	RECEIVER	SLOW_SENDER3
49.603	FAST_SENDER	N/A
49.747	RECEIVER	SLOW_SENDER2
49.863	SLOW_SENDER1	N/A
50.628	RECEIVER	SLOW_SENDER1
51.603	FAST_SENDER	N/A
52.366	SLOW_SENDER6	N/A
53.603	FAST_SENDER	N/A
55.603	FAST_SENDER	N/A
56.063	SLOW_SENDER1	N/A
57.177	SLOW_SENDER2	N/A
57.366	SLOW_SENDER6	N/A
57.603	FAST_SENDER	N/A
59.603	FAST_SENDER	N/A
60.214	SLOW_SENDER4	N/A
61.063	SLOW_SENDER1	N/A
61.603	FAST_SENDER	N/A
61.912	SLOW_SENDER5	N/A
62.366	SLOW_SENDER6	N/A
63.603	FAST_SENDER	N/A
64.177	SLOW_SENDER2	N/A
64.874	RECEIVER	SLOW_SENDER6
65.603	FAST_SENDER	N/A
66.063	SLOW_SENDER1	N/A
67.214	SLOW_SENDER4	N/A
68.912	SLOW_SENDER5	N/A
71.063	SLOW_SENDER1	N/A
71.177	SLOW_SENDER2	N/A
71.688	RECEIVER	FAST_SENDER
72.279	SLOW_SENDER6	N/A
73.386	RECEIVER	SLOW_SENDER1
74.118	FAST_SENDER	N/A
74.214	SLOW_SENDER4	N/A
75.912	SLOW_SENDER5	N/A
76.073	RECEIVER	SLOW_SENDER4
78.831	SLOW_SENDER1	N/A
82.912	SLOW_SENDER5	N/A
83.514	SLOW_SENDER4	N/A
83.831	SLOW_SENDER1	N/A
87.031	FAST_SENDER	N/A
88.831	SLOW_SENDER1	N/A
89.031	FAST_SENDER	N/A
89.912	SLOW_SENDER5	N/A
90.514	SLOW_SENDER4	N/A
91.031	FAST_SENDER	N/A
92.256	RECEIVER	SLOW_SENDER5
93.031	FAST_SENDER	N/A
93.831	SLOW_SENDER1	N/A
94.622	RECEIVER	SLOW_SENDER1
95.031	FAST_SENDER	N/A
97.031	FAST_SENDER	N/A
97.514	SLOW_SENDER4	N/A
99.031	FAST_SENDER	N/A
99.670	SLOW_SENDER5	N/A
99.781	RECEIVER	SLOW_SENDER4
100.027	SLOW_SENDER1	N/A
100.787	RECEIVER	SLOW_SENDER1
101.031	FAST_SENDER	N/A
101.801	RECEIVER	FAST_SENDER
104.245	FAST_SENDER	N/A
108.236	SLOW_SENDER1	N/A
109.020	RECEIVER	SLOW_SENDER1
116.355	FAST_SENDER	N/A
116.425	SLOW_SENDER1	N/A
118.555	RECEIVER	FAST_SENDER
120.730	RECEIVER	SLOW_SENDER1
121.005	FAST_SENDER	N/A
123.005	FAST_SENDER	N/A
125.005	FAST_SENDER	N/A
127.005	FAST_SENDER	N/A
128.162	SLOW_SENDER1	N/A
129.005	FAST_SENDER	N/A
131.005	FAST_SENDER	N/A
133.005	FAST_SENDER	N/A
135.005	FAST_SENDER	N/A
135.753	RECEIVER	FAST_SENDER
138.165	FAST_SENDER	N/A
144.231	RECEIVER	FAST_SENDER
146.674	FAST_SENDER	N/A
147.450	RECEIVER	FAST_SENDER
149.886	FAST_SENDER	N/A
155.915	RECEIVER	FAST_SENDER
158.320	FAST_SENDER	N/A
159.072	RECEIVER	FAST_SENDER
161.511	FAST_SENDER	N/A
167.618	RECEIVER	FAST_SENDER
170.048	FAST_SENDER	N/A
170.808	RECEIVER	FAST_SENDER
173.234	FAST_SENDER	N/A
183.622	RECEIVER	FAST_SENDER
186.035	FAST_SENDER	N/A
186.796	RECEIVER	FAST_SENDER
189.232	FAST_SENDER	N/A
195.154	RECEIVER	FAST_SENDER
197.601	FAST_SENDER	N/A
198.386	RECEIVER	FAST_SENDER
200.834	FAST_SENDER	N/A
206.761	RECEIVER	FAST_SENDER
209.162	FAST_SENDER	N/A
209.891	RECEIVER	FAST_SENDER
212.335	FAST_SENDER	N/A
215.830	SLOW_SENDER3	N/A
218.239	RECEIVER	FAST_SENDER
220.646	FAST_SENDER	N/A
221.387	RECEIVER	FAST_SENDER
223.818	FAST_SENDER	N/A
228.047	SLOW_SENDER3	N/A
228.848	RECEIVER	SLOW_SENDER3
236.033	FAST_SENDER	N/A
236.283	SLOW_SENDER3	N/A
236.785	RECEIVER	FAST_SENDER
239.210	FAST_SENDER	N/A
240.390	RECEIVER	SLOW_SENDER3
240.610	SLOW_SENDER6	N/A
240.930	SLOW_SENDER2	N/A
241.210	FAST_SENDER	N/A
241.736	RECEIVER	SLOW_SENDER2
242.610	SLOW_SENDER6	N/A
243.210	FAST_SENDER	N/A
244.139	SLOW_SENDER2	N/A
244.610	SLOW_SENDER6	N/A
245.210	FAST_SENDER	N/A
246.610	SLOW_SENDER6	N/A
247.210	FAST_SENDER	N/A
247.796	SLOW_SENDER3	N/A
248.117	RECEIVER	SLOW_SENDER2
248.610	SLOW_SENDER6	N/A
249.210	FAST_SENDER	N/A
250.610	SLOW_SENDER6	N/A
251.210	FAST_SENDER	N/A
252.610	SLOW_SENDER6	N/A
253.210	FAST_SENDER	N/A
253.553	SLOW_SENDER2	N/A
254.610	SLOW_SENDER6	N/A
254.796	SLOW_SENDER3	N/A
255.210	FAST_SENDER	N/A
256.049	RECEIVER	SLOW_SENDER2
256.610	SLOW_SENDER6	N/A
257.210	FAST_SENDER	N/A
258.610	SLOW_SENDER6	N/A
259.210	FAST_SENDER	N/A
260.610	SLOW_SENDER6	N/A
261.210	FAST_SENDER	N/A
261.796	SLOW_SENDER3	N/A
262.610	SLOW_SENDER6	N/A
263.480	SLOW_SENDER2	N/A
263.570	SLOW_SENDER4	N/A
264.259	RECEIVER	SLOW_SENDER2
265.223	RECEIVER	SLOW_SENDER6
265.960	SLOW_SENDER5	N/A
267.181	RECEIVER	FAST_SENDER
267.632	SLOW_SENDER6	N/A
268.434	RECEIVER	SLOW_SENDER6
269.614	FAST_SENDER	N/A
270.861	SLOW_SENDER6	N/A
271.659	SLOW_SENDER2	N/A
272.345	RECEIVER	SLOW_SENDER5
272.861	SLOW_SENDER6	N/A
274.861	SLOW_SENDER6	N/A
276.719	SLOW_SENDER4	N/A
276.861	SLOW_SENDER6	N/A
278.659	SLOW_SENDER2	N/A
278.861	SLOW_SENDER6	N/A
280.861	SLOW_SENDER6	N/A
281.719	SLOW_SENDER4	N/A
281.932	SLOW_SENDER5	N/A
282.857	FAST_SENDER	N/A
282.861	SLOW_SENDER6	N/A
284.110	RECEIVER	SLOW_SENDER5
284.610	SLOW_SENDER1	N/A
284.857	FAST_SENDER	N/A
284.861	SLOW_SENDER6	N/A
285.659	SLOW_SENDER2	N/A
286.433	RECEIVER	SLOW_SENDER2
286.719	SLOW_SENDER4	N/A
286.857	FAST_SENDER	N/A
287.212	RECEIVER	SLOW_SENDER1
288.857	FAST_SENDER	N/A
289.541	RECEIVER	SLOW_SENDER6
289.621	SLOW_SENDER1	N/A
290.857	FAST_SENDER	N/A
291.542	SLOW_SENDER5	N/A
291.621	SLOW_SENDER1	N/A
291.719	SLOW_SENDER4	N/A
292.857	FAST_SENDER	N/A
293.621	SLOW_SENDER1	N/A
293.875	SLOW_SENDER2	N/A
294.857	FAST_SENDER	N/A
295.621	SLOW_SENDER1	N/A
296.719	SLOW_SENDER4	N/A
296.857	FAST_SENDER	N/A
296.983	SLOW_SENDER6	N/A
297.621	SLOW_SENDER1	N/A
298.542	SLOW_SENDER5	N/A
298.857	FAST_SENDER	N/A
299.442	RECEIVER	SLOW_SENDER6
299.621	SLOW_SENDER1	N/A
300.857	FAST_SENDER	N/A
300.875	SLOW_SENDER2	N/A
301.621	SLOW_SENDER1	N/A
301.719	SLOW_SENDER4	N/A
302.857	FAST_SENDER	N/A
303.621	SLOW_SENDER1	N/A
305.542	SLOW_SENDER5	N/A
306.317	RECEIVER	SLOW_SENDER5
306.719	SLOW_SENDER4	N/A
306.848	SLOW_SENDER6	N/A
307.875	SLOW_SENDER2	N/A
311.719	SLOW_SENDER4	N/A
313.760	SLOW_SENDER5	N/A
313.848	SLOW_SENDER6	N/A
314.875	SLOW_SENDER2	N/A
315.262	FAST_SENDER	N/A
316.719	SLOW_SENDER4	N/A
317.262	FAST_SENDER	N/A
317.574	SLOW_SENDER1	N/A
318.719	SLOW_SENDER4	N/A
319.262	FAST_SENDER	N/A
319.490	RECEIVER	SLOW_SENDER4
320.760	SLOW_SENDER5	N/A
320.848	SLOW_SENDER6	N/A
321.262	FAST_SENDER	N/A
321.436	RECEIVER	SLOW_SENDER1
321.875	SLOW_SENDER2	N/A
323.262	FAST_SENDER	N/A
325.262	FAST_SENDER	N/A
327.262	FAST_SENDER	N/A
327.760	SLOW_SENDER5	N/A
327.848	SLOW_SENDER6	N/A
328.848	SLOW_SENDER1	N/A
328.875	SLOW_SENDER2	N/A
329.262	FAST_SENDER	N/A
331.232	SLOW_SENDER4	N/A
331.262	FAST_SENDER	N/A
333.262	FAST_SENDER	N/A
334.760	SLOW_SENDER5	N/A
334.848	SLOW_SENDER6	N/A
335.262	FAST_SENDER	N/A
335.848	SLOW_SENDER1	N/A
335.875	SLOW_SENDER2	N/A
337.262	FAST_SENDER	N/A
338.066	RECEIVER	FAST_SENDER
338.232	SLOW_SENDER4	N/A
340.510	FAST_SENDER	N/A
340.875	SLOW_SENDER2	N/A
341.613	RECEIVER	SLOW_SENDER2
341.760	SLOW_SENDER5	N/A
341.848	SLOW_SENDER6	N/A
342.848	SLOW_SENDER1	N/A
343.135	RECEIVER	FAST_SENDER
344.736	RECEIVER	SLOW_SENDER6
345.232	SLOW_SENDER4	N/A
347.614	RECEIVER	SLOW_SENDER4
349.014	SLOW_SENDER2	N/A
349.775	RECEIVER	SLOW_SENDER2
352.170	SLOW_SENDER6	N/A
354.845	FAST_SENDER	N/A
355.051	SLOW_SENDER4	N/A
355.595	RECEIVER	FAST_SENDER
357.212	SLOW_SENDER2	N/A
358.006	RECEIVER	SLOW_SENDER2
358.019	FAST_SENDER	N/A
358.796	RECEIVER	FAST_SENDER
359.170	SLOW_SENDER6	N/A
361.236	FAST_SENDER	N/A
365.437	SLOW_SENDER2	N/A
366.170	SLOW_SENDER6	N/A
366.897	RECEIVER	SLOW_SENDER6
372.437	SLOW_SENDER2	N/A
374.186	FAST_SENDER	N/A
374.338	SLOW_SENDER6	N/A
374.948	RECEIVER	FAST_SENDER
375.650	RECEIVER	SLOW_SENDER6
377.348	FAST_SENDER	N/A
378.114	RECEIVER	FAST_SENDER
379.437	SLOW_SENDER2	N/A
380.202	RECEIVER	SLOW_SENDER2
380.521	FAST_SENDER	N/A
381.306	RECEIVER	FAST_SENDER
383.067	SLOW_SENDER6	N/A
383.746	FAST_SENDER	N/A
383.848	RECEIVER	SLOW_SENDER6
386.310	RECEIVER	FAST_SENDER
387.612	SLOW_SENDER2	N/A
388.338	RECEIVER	SLOW_SENDER2
388.745	FAST_SENDER	N/A
391.287	SLOW_SENDER6	N/A
392.048	RECEIVER	SLOW_SENDER6
394.534	RECEIVER	FAST_SENDER
395.778	SLOW_SENDER2	N/A
396.566	RECEIVER	SLOW_SENDER2
396.936	FAST_SENDER	N/A
402.649	RECEIVER	FAST_SENDER
403.986	SLOW_SENDER2	N/A
405.097	FAST_SENDER	N/A
410.881	RECEIVER	FAST_SENDER
413.293	FAST_SENDER	N/A
415.293	FAST_SENDER	N/A
417.293	FAST_SENDER	N/A
419.293	FAST_SENDER	N/A
421.293	FAST_SENDER	N/A
423.293	FAST_SENDER	N/A
425.293	FAST_SENDER	N/A
427.293	FAST_SENDER	N/A
427.890	SLOW_SENDER3	N/A
432.889	RECEIVER	FAST_SENDER
433.685	RECEIVER	SLOW_SENDER3
435.289	FAST_SENDER	N/A
439.117	SLOW_SENDER3	N/A
441.147	RECEIVER	FAST_SENDER
443.226	RECEIVER	SLOW_SENDER3
443.562	FAST_SENDER	N/A
449.466	RECEIVER	FAST_SENDER
450.637	SLOW_SENDER3	N/A
451.430	RECEIVER	SLOW_SENDER3
451.899	FAST_SENDER	N/A
457.869	RECEIVER	FAST_SENDER
458.875	SLOW_SENDER3	N/A
459.613	RECEIVER	SLOW_SENDER3
460.275	FAST_SENDER	N/A
466.213	RECEIVER	FAST_SENDER
467.052	SLOW_SENDER3	N/A
467.829	RECEIVER	SLOW_SENDER3
468.653	FAST_SENDER	N/A
474.512	RECEIVER	FAST_SENDER
475.278	SLOW_SENDER3	N/A
476.043	RECEIVER	SLOW_SENDER3
476.934	FAST_SENDER	N/A
483.008	RECEIVER	FAST_SENDER
483.479	SLOW_SENDER3	N/A
485.415	FAST_SENDER	N/A
491.154	RECEIVER	FAST_SENDER
493.573	FAST_SENDER	N/A
499.482	RECEIVER	FAST_SENDER
501.896	FAST_SENDER	N/A
507.484	RECEIVER	FAST_SENDER
509.570	SLOW_SENDER1	N/A
509.903	FAST_SENDER	N/A
511.360	SLOW_SENDER5	N/A
515.736	RECEIVER	SLOW_SENDER1
516.941	RECEIVER	FAST_SENDER
517.924	RECEIVER	SLOW_SENDER5
519.370	FAST_SENDER	N/A
521.172	SLOW_SENDER1	N/A
521.370	FAST_SENDER	N/A
522.200	SLOW_SENDER4	N/A
523.370	FAST_SENDER	N/A
525.356	SLOW_SENDER5	N/A
525.370	FAST_SENDER	N/A
526.114	RECEIVER	SLOW_SENDER5
526.172	SLOW_SENDER1	N/A
527.370	FAST_SENDER	N/A
528.343	RECEIVER	SLOW_SENDER4
529.370	FAST_SENDER	N/A
531.172	SLOW_SENDER1	N/A
531.370	FAST_SENDER	N/A
533.370	FAST_SENDER	N/A
533.556	SLOW_SENDER5	N/A
533.764	SLOW_SENDER4	N/A
534.345	RECEIVER	SLOW_SENDER5
536.172	SLOW_SENDER1	N/A
537.465	RECEIVER	SLOW_SENDER1
539.161	RECEIVER	FAST_SENDER
540.098	RECEIVER	SLOW_SENDER4
541.595	FAST_SENDER	N/A
541.755	SLOW_SENDER5	N/A
543.595	FAST_SENDER	N/A
545.595	FAST_SENDER	N/A
547.506	SLOW_SENDER4	N/A
547.595	FAST_SENDER	N/A
548.310	SLOW_SENDER1	N/A
548.755	SLOW_SENDER5	N/A
549.595	FAST_SENDER	N/A
551.595	FAST_SENDER	N/A
553.595	FAST_SENDER	N/A
554.506	SLOW_SENDER4	N/A
555.310	SLOW_SENDER1	N/A
555.595	FAST_SENDER	N/A
555.755	SLOW_SENDER5	N/A
556.485	RECEIVER	SLOW_SENDER5
557.390	SLOW_SENDER6	N/A
561.506	SLOW_SENDER4	N/A
561.739	RECEIVER	FAST_SENDER
562.310	SLOW_SENDER1	N/A
563.033	RECEIVER	SLOW_SENDER1
564.150	FAST_SENDER	N/A
566.150	FAST_SENDER	N/A
568.150	FAST_SENDER	N/A
569.860	SLOW_SENDER2	N/A
570.150	FAST_SENDER	N/A
570.433	SLOW_SENDER1	N/A
570.618	SLOW_SENDER6	N/A
570.961	SLOW_SENDER5	N/A
572.150	FAST_SENDER	N/A
574.150	FAST_SENDER	N/A
575.618	SLOW_SENDER6	N/A
575.895	RECEIVER	SLOW_SENDER2
576.150	FAST_SENDER	N/A
577.433	SLOW_SENDER1	N/A
577.961	SLOW_SENDER5	N/A
578.150	FAST_SENDER	N/A
580.618	SLOW_SENDER6	N/A
581.314	SLOW_SENDER2	N/A
582.094	RECEIVER	SLOW_SENDER2
584.427	RECEIVER	FAST_SENDER
584.433	SLOW_SENDER1	N/A
584.961	SLOW_SENDER5	N/A
585.176	RECEIVER	SLOW_SENDER1
585.618	SLOW_SENDER6	N/A
586.372	RECEIVER	SLOW_SENDER6
586.868	FAST_SENDER	N/A
589.512	RECEIVER	SLOW_SENDER5
591.784	SLOW_SENDER6	N/A
592.572	SLOW_SENDER2	N/A
592.612	SLOW_SENDER1	N/A
592.724	RECEIVER	FAST_SENDER
595.137	FAST_SENDER	N/A
596.784	SLOW_SENDER6	N/A
596.947	SLOW_SENDER5	N/A
597.137	FAST_SENDER	N/A
597.572	SLOW_SENDER2	N/A
597.681	RECEIVER	SLOW_SENDER5
599.137	FAST_SENDER	N/A
599.612	SLOW_SENDER1	N/A
601.137	FAST_SENDER	N/A
601.784	SLOW_SENDER6	N/A
602.572	SLOW_SENDER2	N/A
603.137	FAST_SENDER	N/A
605.081	SLOW_SENDER5	N/A
605.137	FAST_SENDER	N/A
605.840	RECEIVER	SLOW_SENDER5
606.612	SLOW_SENDER1	N/A
606.784	SLOW_SENDER6	N/A
607.137	FAST_SENDER	N/A
607.341	RECEIVER	SLOW_SENDER1
607.572	SLOW_SENDER2	N/A
608.375	RECEIVER	SLOW_SENDER2
609.137	FAST_SENDER	N/A
610.930	RECEIVER	SLOW_SENDER6
613.819	SLOW_SENDER2	N/A
614.560	RECEIVER	SLOW_SENDER2
614.747	SLOW_SENDER1	N/A
615.492	RECEIVER	SLOW_SENDER1
619.638	RECEIVER	FAST_SENDER
620.449	SLOW_SENDER6	N/A
621.206	RECEIVER	SLOW_SENDER6
621.995	SLOW_SENDER2	N/A
622.055	FAST_SENDER	N/A
622.808	RECEIVER	SLOW_SENDER2
622.936	SLOW_SENDER1	N/A
623.712	RECEIVER	SLOW_SENDER1
624.055	FAST_SENDER	N/A
626.055	FAST_SENDER	N/A
628.055	FAST_SENDER	N/A
628.646	SLOW_SENDER6	N/A
629.414	RECEIVER	SLOW_SENDER6
630.055	FAST_SENDER	N/A
630.232	SLOW_SENDER2	N/A
630.991	RECEIVER	SLOW_SENDER2
631.126	SLOW_SENDER1	N/A
631.868	RECEIVER	SLOW_SENDER1
632.055	FAST_SENDER	N/A
634.055	FAST_SENDER	N/A
636.055	FAST_SENDER	N/A
636.832	SLOW_SENDER6	N/A
637.586	RECEIVER	SLOW_SENDER6
638.428	SLOW_SENDER2	N/A
639.177	RECEIVER	SLOW_SENDER2
639.284	SLOW_SENDER1	N/A
639.840	SLOW_SENDER3	N/A
640.051	RECEIVER	SLOW_SENDER1
642.543	RECEIVER	FAST_SENDER
644.962	FAST_SENDER	N/A
646.002	RECEIVER	SLOW_SENDER3
646.616	SLOW_SENDER2	N/A
647.351	RECEIVER	SLOW_SENDER2
647.459	SLOW_SENDER1	N/A
648.246	RECEIVER	SLOW_SENDER1
650.724	RECEIVER	FAST_SENDER
651.433	SLOW_SENDER3	N/A
652.178	RECEIVER	SLOW_SENDER3
654.755	SLOW_SENDER2	N/A
655.650	SLOW_SENDER1	N/A
656.394	RECEIVER	SLOW_SENDER1
657.622	SLOW_SENDER3	N/A
657.865	FAST_SENDER	N/A
658.372	RECEIVER	SLOW_SENDER3
663.802	SLOW_SENDER1	N/A
663.994	RECEIVER	FAST_SENDER
665.795	SLOW_SENDER3	N/A
666.401	FAST_SENDER	N/A
668.401	FAST_SENDER	N/A
670.401	FAST_SENDER	N/A
670.795	SLOW_SENDER3	N/A
670.802	SLOW_SENDER1	N/A
672.401	FAST_SENDER	N/A
674.401	FAST_SENDER	N/A
675.795	SLOW_SENDER3	N/A
676.401	FAST_SENDER	N/A
676.524	RECEIVER	SLOW_SENDER3
677.802	SLOW_SENDER1	N/A
678.401	FAST_SENDER	N/A
678.553	RECEIVER	SLOW_SENDER1
680.401	FAST_SENDER	N/A
683.969	SLOW_SENDER3	N/A
684.747	RECEIVER	SLOW_SENDER3
686.001	SLOW_SENDER1	N/A
686.041	RECEIVER	FAST_SENDER
687.295	RECEIVER	SLOW_SENDER1
688.488	FAST_SENDER	N/A
692.172	SLOW_SENDER3	N/A
701.151	FAST_SENDER	N/A
703.151	FAST_SENDER	N/A
705.151	FAST_SENDER	N/A
707.151	FAST_SENDER	N/A
709.151	FAST_SENDER	N/A
711.151	FAST_SENDER	N/A
713.151	FAST_SENDER	N/A
715.151	FAST_SENDER	N/A
727.410	SLOW_SENDER4	N/A
727.935	FAST_SENDER	N/A
740.204	FAST_SENDER	N/A
742.585	SLOW_SENDER4	N/A
752.832	FAST_SENDER	N/A
754.832	FAST_SENDER	N/A
755.185	SLOW_SENDER4	N/A
756.832	FAST_SENDER	N/A
758.832	FAST_SENDER	N/A
760.832	FAST_SENDER	N/A
762.832	FAST_SENDER	N/A
764.832	FAST_SENDER	N/A
766.832	FAST_SENDER	N/A
769.320	SLOW_SENDER5	N/A
779.746	FAST_SENDER	N/A
783.765	SLOW_SENDER5	N/A
793.173	FAST_SENDER	N/A
795.173	FAST_SENDER	N/A
796.678	SLOW_SENDER5	N/A
797.173	FAST_SENDER	N/A
799.173	FAST_SENDER	N/A
801.173	FAST_SENDER	N/A
801.380	SLOW_SENDER6	N/A
803.173	FAST_SENDER	N/A
805.173	FAST_SENDER	N/A
807.173	FAST_SENDER	N/A
815.678	SLOW_SENDER6	N/A
820.424	FAST_SENDER	N/A
822.424	FAST_SENDER	N/A
822.920	SLOW_SENDER2	N/A
824.424	FAST_SENDER	N/A
826.424	FAST_SENDER	N/A
828.424	FAST_SENDER	N/A
828.763	SLOW_SENDER6	N/A
830.424	FAST_SENDER	N/A
832.424	FAST_SENDER	N/A
834.424	FAST_SENDER	N/A
838.597	SLOW_SENDER2	N/A
846.932	FAST_SENDER	N/A
848.932	FAST_SENDER	N/A
850.930	SLOW_SENDER1	N/A
850.932	FAST_SENDER	N/A
852.932	FAST_SENDER	N/A
854.932	FAST_SENDER	N/A
856.932	FAST_SENDER	N/A
857.196	RECEIVER	SLOW_SENDER1
858.932	FAST_SENDER	N/A
860.480	SLOW_SENDER3	N/A
860.932	FAST_SENDER	N/A
861.247	RECEIVER	SLOW_SENDER3
862.613	SLOW_SENDER1	N/A
863.905	RECEIVER	SLOW_SENDER1
869.320	SLOW_SENDER1	N/A
870.113	RECEIVER	SLOW_SENDER1
873.518	FAST_SENDER	N/A
874.255	RECEIVER	FAST_SENDER
874.306	SLOW_SENDER3	N/A
875.091	RECEIVER	SLOW_SENDER3
876.703	FAST_SENDER	N/A
877.494	RECEIVER	FAST_SENDER
877.526	SLOW_SENDER1	N/A
879.910	FAST_SENDER	N/A
880.535	SLOW_SENDER3	N/A
881.293	RECEIVER	SLOW_SENDER3
882.513	RECEIVER	FAST_SENDER
883.960	RECEIVER	SLOW_SENDER1
884.951	FAST_SENDER	N/A
886.951	FAST_SENDER	N/A
888.951	FAST_SENDER	N/A
890.951	FAST_SENDER	N/A
892.412	SLOW_SENDER3	N/A
892.951	FAST_SENDER	N/A
893.229	RECEIVER	SLOW_SENDER3
894.951	FAST_SENDER	N/A
896.951	FAST_SENDER	N/A
898.951	FAST_SENDER	N/A
900.674	SLOW_SENDER3	N/A
901.408	RECEIVER	SLOW_SENDER3
904.905	RECEIVER	FAST_SENDER
907.308	FAST_SENDER	N/A
908.823	SLOW_SENDER3	N/A
909.609	RECEIVER	SLOW_SENDER3
913.681	RECEIVER	FAST_SENDER
916.108	FAST_SENDER	N/A
919.550	SLOW_SENDER4	N/A
925.212	RECEIVER	SLOW_SENDER4
928.630	FAST_SENDER	N/A
930.645	SLOW_SENDER4	N/A
931.422	RECEIVER	SLOW_SENDER4
934.725	RECEIVER	FAST_SENDER
936.857	SLOW_SENDER4	N/A
937.168	FAST_SENDER	N/A
937.631	RECEIVER	SLOW_SENDER4
943.340	RECEIVER	FAST_SENDER
945.746	FAST_SENDER	N/A
947.746	FAST_SENDER	N/A
949.746	FAST_SENDER	N/A
950.126	SLOW_SENDER4	N/A
950.934	RECEIVER	SLOW_SENDER4
951.746	FAST_SENDER	N/A
953.746	FAST_SENDER	N/A
955.746	FAST_SENDER	N/A
957.746	FAST_SENDER	N/A
959.746	FAST_SENDER	N/A
961.070	SLOW_SENDER5	N/A
966.178	RECEIVER	FAST_SENDER
968.619	FAST_SENDER	N/A
975.571	SLOW_SENDER5	N/A
976.316	RECEIVER	SLOW_SENDER5
979.235	RECEIVER	FAST_SENDER
981.681	FAST_SENDER	N/A
983.766	SLOW_SENDER5	N/A
984.533	RECEIVER	SLOW_SENDER5
988.226	RECEIVER	FAST_SENDER
990.672	FAST_SENDER	N/A
991.974	SLOW_SENDER5	N/A
992.766	RECEIVER	SLOW_SENDER5
993.230	SLOW_SENDER6	N/A
996.792	RECEIVER	FAST_SENDER
999.219	FAST_SENDER	N/A
999.447	RECEIVER	SLOW_SENDER6
1000.205	SLOW_SENDER5	N/A
1001.003	RECEIVER	SLOW_SENDER5
1004.860	SLOW_SENDER6	N/A
1008.000	SLOW_SENDER2	N/A
1009.658	RECEIVER	FAST_SENDER
1009.860	SLOW_SENDER6	N/A
1012.061	FAST_SENDER	N/A
1013.872	RECEIVER	SLOW_SENDER2
1014.061	FAST_SENDER	N/A
1014.860	SLOW_SENDER6	N/A
1016.061	FAST_SENDER	N/A
1018.061	FAST_SENDER	N/A
1019.311	SLOW_SENDER2	N/A
1019.860	SLOW_SENDER6	N/A
1020.061	FAST_SENDER	N/A
1020.091	RECEIVER	SLOW_SENDER2
1022.061	FAST_SENDER	N/A
1024.061	FAST_SENDER	N/A
1025.318	RECEIVER	SLOW_SENDER6
1025.502	SLOW_SENDER2	N/A
1026.061	FAST_SENDER	N/A
1028.061	FAST_SENDER	N/A
1030.061	FAST_SENDER	N/A
1030.502	SLOW_SENDER2	N/A
1032.061	FAST_SENDER	N/A
1032.731	SLOW_SENDER6	N/A
1033.503	RECEIVER	SLOW_SENDER6
1034.061	FAST_SENDER	N/A
1035.502	SLOW_SENDER2	N/A
1036.061	FAST_SENDER	N/A
1038.061	FAST_SENDER	N/A
1040.502	SLOW_SENDER2	N/A
1040.916	SLOW_SENDER6	N/A
1041.287	RECEIVER	SLOW_SENDER2
1043.928	RECEIVER	FAST_SENDER
1046.372	FAST_SENDER	N/A
1046.692	SLOW_SENDER2	N/A
1047.140	SLOW_SENDER1	N/A
1047.488	RECEIVER	SLOW_SENDER2
1051.780	RECEIVER	SLOW_SENDER1
1056.830	RECEIVER	FAST_SENDER
1057.196	SLOW_SENDER1	N/A
1058.302	SLOW_SENDER2	N/A
1059.245	FAST_SENDER	N/A
1061.245	FAST_SENDER	N/A
1062.196	SLOW_SENDER1	N/A
1063.245	FAST_SENDER	N/A
1065.245	FAST_SENDER	N/A
1065.302	SLOW_SENDER2	N/A
1067.196	SLOW_SENDER1	N/A
1067.245	FAST_SENDER	N/A
1069.245	FAST_SENDER	N/A
1071.245	FAST_SENDER	N/A
1072.196	SLOW_SENDER1	N/A
1072.302	SLOW_SENDER2	N/A
1072.971	RECEIVER	SLOW_SENDER1
1073.140	SLOW_SENDER3	N/A
1073.245	FAST_SENDER	N/A
1078.403	SLOW_SENDER1	N/A
1079.125	RECEIVER	SLOW_SENDER3
1083.403	SLOW_SENDER1	N/A
1084.058	RECEIVER	FAST_SENDER
1084.548	SLOW_SENDER3	N/A
1086.479	FAST_SENDER	N/A
1088.403	SLOW_SENDER1	N/A
1088.479	FAST_SENDER	N/A
1089.548	SLOW_SENDER3	N/A
1090.479	FAST_SENDER	N/A
1092.479	FAST_SENDER	N/A
1093.403	SLOW_SENDER1	N/A
1094.162	RECEIVER	SLOW_SENDER1
1094.479	FAST_SENDER	N/A
1094.548	SLOW_SENDER3	N/A
1096.479	FAST_SENDER	N/A
1098.479	FAST_SENDER	N/A
1099.548	SLOW_SENDER3	N/A
1099.582	SLOW_SENDER1	N/A
1100.347	RECEIVER	SLOW_SENDER3
1100.479	FAST_SENDER	N/A
1105.070	RECEIVER	SLOW_SENDER1
1105.793	SLOW_SENDER3	N/A
1106.383	RECEIVER	FAST_SENDER
1108.801	FAST_SENDER	N/A
1110.793	SLOW_SENDER3	N/A
1110.801	FAST_SENDER	N/A
1112.493	SLOW_SENDER1	N/A
1112.801	FAST_SENDER	N/A
1113.268	RECEIVER	SLOW_SENDER1
1114.510	SLOW_SENDER4	N/A
1114.801	FAST_SENDER	N/A
1115.793	SLOW_SENDER3	N/A
1116.801	FAST_SENDER	N/A
1118.801	FAST_SENDER	N/A
1120.069	RECEIVER	SLOW_SENDER4
1120.701	SLOW_SENDER1	N/A
1120.793	SLOW_SENDER3	N/A
1120.801	FAST_SENDER	N/A
1121.458	RECEIVER	SLOW_SENDER1
1122.801	FAST_SENDER	N/A
1125.196	RECEIVER	SLOW_SENDER3
1125.513	SLOW_SENDER4	N/A
1128.877	SLOW_SENDER1	N/A
1129.170	RECEIVER	FAST_SENDER
1130.513	SLOW_SENDER4	N/A
1131.588	FAST_SENDER	N/A
1132.607	SLOW_SENDER3	N/A
1133.391	RECEIVER	SLOW_SENDER3
1133.588	FAST_SENDER	N/A
1135.513	SLOW_SENDER4	N/A
1135.588	FAST_SENDER	N/A
1135.877	SLOW_SENDER1	N/A
1137.588	FAST_SENDER	N/A
1139.588	FAST_SENDER	N/A
1140.513	SLOW_SENDER4	N/A
1140.835	SLOW_SENDER3	N/A
1141.277	RECEIVER	SLOW_SENDER4
1141.588	FAST_SENDER	N/A
1142.877	SLOW_SENDER1	N/A
1143.588	FAST_SENDER	N/A
1143.681	RECEIVER	SLOW_SENDER1
1145.588	FAST_SENDER	N/A
1146.714	SLOW_SENDER4	N/A
1147.457	RECEIVER	SLOW_SENDER4
1147.588	FAST_SENDER	N/A
1149.588	FAST_SENDER	N/A
1151.090	SLOW_SENDER1	N/A
1151.588	FAST_SENDER	N/A
1152.867	SLOW_SENDER4	N/A
1153.588	FAST_SENDER	N/A
1155.588	FAST_SENDER	N/A
1156.509	RECEIVER	SLOW_SENDER4
1157.588	FAST_SENDER	N/A
1158.090	SLOW_SENDER1	N/A
1159.588	FAST_SENDER	N/A
1161.588	FAST_SENDER	N/A
1163.588	FAST_SENDER	N/A
1163.929	SLOW_SENDER4	N/A
1164.682	RECEIVER	SLOW_SENDER4
1165.090	SLOW_SENDER1	N/A
1165.588	FAST_SENDER	N/A
1167.588	FAST_SENDER	N/A
1167.960	SLOW_SENDER5	N/A
1169.588	FAST_SENDER	N/A
1172.090	SLOW_SENDER1	N/A
1172.104	SLOW_SENDER4	N/A
1172.857	RECEIVER	SLOW_SENDER1
1173.754	RECEIVER	SLOW_SENDER5
1175.374	RECEIVER	FAST_SENDER
1177.776	FAST_SENDER	N/A
1179.204	SLOW_SENDER5	N/A
1179.955	RECEIVER	SLOW_SENDER5
1180.261	SLOW_SENDER1	N/A
1181.010	RECEIVER	SLOW_SENDER1
1188.427	SLOW_SENDER1	N/A
1188.662	RECEIVER	FAST_SENDER
1191.080	FAST_SENDER	N/A
1192.740	SLOW_SENDER5	N/A
1193.080	FAST_SENDER	N/A
1193.496	RECEIVER	SLOW_SENDER5
1195.080	FAST_SENDER	N/A
1195.427	SLOW_SENDER1	N/A
1197.080	FAST_SENDER	N/A
1199.080	FAST_SENDER	N/A
1200.919	SLOW_SENDER5	N/A
1201.080	FAST_SENDER	N/A
1201.683	RECEIVER	SLOW_SENDER5
1202.427	SLOW_SENDER1	N/A
1203.080	FAST_SENDER	N/A
1203.173	RECEIVER	SLOW_SENDER1
1205.080	FAST_SENDER	N/A
1206.980	SLOW_SENDER6	N/A
1209.115	SLOW_SENDER5	N/A
1209.882	RECEIVER	SLOW_SENDER5
1210.600	SLOW_SENDER1	N/A
1211.051	RECEIVER	FAST_SENDER
1213.400	RECEIVER	SLOW_SENDER6
1217.323	SLOW_SENDER5	N/A
1218.062	RECEIVER	SLOW_SENDER5
1218.702	FAST_SENDER	N/A
1218.845	SLOW_SENDER6	N/A
1220.208	RECEIVER	SLOW_SENDER6
1224.229	RECEIVER	FAST_SENDER
1226.631	FAST_SENDER	N/A
1227.636	SLOW_SENDER6	N/A
1228.418	RECEIVER	SLOW_SENDER6
1232.792	RECEIVER	FAST_SENDER
1235.204	FAST_SENDER	N/A
1235.863	SLOW_SENDER6	N/A
1236.675	RECEIVER	SLOW_SENDER6
1239.980	SLOW_SENDER2	N/A
1241.139	RECEIVER	FAST_SENDER
1243.578	FAST_SENDER	N/A
1244.084	SLOW_SENDER6	N/A
1244.826	RECEIVER	SLOW_SENDER6
1246.165	RECEIVER	SLOW_SENDER2
1250.206	RECEIVER	FAST_SENDER
1251.580	SLOW_SENDER2	N/A
1252.260	SLOW_SENDER6	N/A
1252.341	RECEIVER	SLOW_SENDER2
1252.654	FAST_SENDER	N/A
1253.044	RECEIVER	SLOW_SENDER6
1257.769	SLOW_SENDER2	N/A
1258.955	RECEIVER	FAST_SENDER
1261.401	FAST_SENDER	N/A
1262.769	SLOW_SENDER2	N/A
1263.401	FAST_SENDER	N/A
1265.401	FAST_SENDER	N/A
1267.401	FAST_SENDER	N/A
1267.769	SLOW_SENDER2	N/A
1269.401	FAST_SENDER	N/A
1271.401	FAST_SENDER	N/A
1272.769	SLOW_SENDER2	N/A
1273.401	FAST_SENDER	N/A
1273.537	RECEIVER	SLOW_SENDER2
1275.401	FAST_SENDER	N/A
1278.945	SLOW_SENDER2	N/A
1279.741	RECEIVER	SLOW_SENDER2
1281.041	RECEIVER	FAST_SENDER
1283.458	FAST_SENDER	N/A
1287.162	SLOW_SENDER2	N/A
1287.948	RECEIVER	SLOW_SENDER2
1289.025	RECEIVER	FAST_SENDER
1291.437	FAST_SENDER	N/A
1295.397	SLOW_SENDER2	N/A
1296.148	RECEIVER	SLOW_SENDER2
1297.208	RECEIVER	FAST_SENDER
1299.641	FAST_SENDER	N/A
1303.592	SLOW_SENDER2	N/A
1304.362	RECEIVER	SLOW_SENDER2
1305.546	RECEIVER	FAST_SENDER
1306.930	SLOW_SENDER3	N/A
1307.992	FAST_SENDER	N/A
1311.763	SLOW_SENDER2	N/A
1313.183	RECEIVER	SLOW_SENDER3
1314.318	RECEIVER	FAST_SENDER
1316.747	FAST_SENDER	N/A
1318.598	SLOW_SENDER3	N/A
1318.747	FAST_SENDER	N/A
1320.747	FAST_SENDER	N/A
1322.747	FAST_SENDER	N/A
1323.598	SLOW_SENDER3	N/A
1324.747	FAST_SENDER	N/A
1326.747	FAST_SENDER	N/A
1328.598	SLOW_SENDER3	N/A
1328.747	FAST_SENDER	N/A
1330.747	FAST_SENDER	N/A
1333.598	SLOW_SENDER3	N/A
1337.870	SLOW_SENDER4	N/A
1339.870	SLOW_SENDER4	N/A
1341.870	SLOW_SENDER4	N/A
1343.361	FAST_SENDER	N/A
1343.870	SLOW_SENDER4	N/A
1345.361	FAST_SENDER	N/A
1345.870	SLOW_SENDER4	N/A
1346.619	SLOW_SENDER3	N/A
1347.361	FAST_SENDER	N/A
1347.870	SLOW_SENDER4	N/A
1349.870	SLOW_SENDER4	N/A
1351.411	FAST_SENDER	N/A
1351.870	SLOW_SENDER4	N/A
1353.411	FAST_SENDER	N/A
1353.870	SLOW_SENDER4	N/A
1355.411	FAST_SENDER	N/A
1355.870	SLOW_SENDER4	N/A
1357.411	FAST_SENDER	N/A
1357.870	SLOW_SENDER4	N/A
1359.411	FAST_SENDER	N/A
1359.870	SLOW_SENDER4	N/A
1361.411	FAST_SENDER	N/A
1361.870	SLOW_SENDER4	N/A
1363.411	FAST_SENDER	N/A
1363.870	SLOW_SENDER4	N/A
1365.411	FAST_SENDER	N/A
1376.250	SLOW_SENDER1	N/A
1376.600	SLOW_SENDER4	N/A
1378.364	FAST_SENDER	N/A
1381.690	SLOW_SENDER5	N/A
1389.921	SLOW_SENDER4	N/A
1390.259	SLOW_SENDER1	N/A
1392.010	FAST_SENDER	N/A
1394.010	FAST_SENDER	N/A
1394.697	SLOW_SENDER5	N/A
1395.259	SLOW_SENDER1	N/A
1396.010	FAST_SENDER	N/A
1399.066	FAST_SENDER	N/A
1400.259	SLOW_SENDER1	N/A
1401.066	FAST_SENDER	N/A
1403.066	FAST_SENDER	N/A
1405.066	FAST_SENDER	N/A
1405.259	SLOW_SENDER1	N/A
1407.066	FAST_SENDER	N/A
1407.385	SLOW_SENDER5	N/A
1409.066	FAST_SENDER	N/A
1410.259	SLOW_SENDER1	N/A
1411.066	FAST_SENDER	N/A
1413.066	FAST_SENDER	N/A
1415.259	SLOW_SENDER1	N/A
1420.820	SLOW_SENDER6	N/A
1426.309	FAST_SENDER	N/A
1428.309	FAST_SENDER	N/A
1428.506	SLOW_SENDER1	N/A
1430.309	FAST_SENDER	N/A
1432.881	FAST_SENDER	N/A
1434.881	FAST_SENDER	N/A
1436.194	SLOW_SENDER6	N/A
1436.881	FAST_SENDER	N/A
1438.881	FAST_SENDER	N/A
1440.881	FAST_SENDER	N/A
1441.194	SLOW_SENDER6	N/A
1442.881	FAST_SENDER	N/A
1444.881	FAST_SENDER	N/A
1446.194	SLOW_SENDER6	N/A
1446.881	FAST_SENDER	N/A
1458.630	SLOW_SENDER6	N/A
1459.502	FAST_SENDER	N/A
1461.502	FAST_SENDER	N/A
1463.502	FAST_SENDER	N/A
1465.502	FAST_SENDER	N/A
1467.502	FAST_SENDER	N/A
1469.502	FAST_SENDER	N/A
1471.502	FAST_SENDER	N/A
1473.502	FAST_SENDER	N/A
1479.540	SLOW_SENDER2	N/A
1479.776	RECEIVER	FAST_SENDER
1482.073	RECEIVER	SLOW_SENDER2
1482.211	FAST_SENDER	N/A
1484.497	SLOW_SENDER2	N/A
1487.715	RECEIVER	FAST_SENDER
1494.324	FAST_SENDER	N/A
1496.324	FAST_SENDER	N/A
1497.455	SLOW_SENDER2	N/A
1498.324	FAST_SENDER	N/A
1500.010	RECEIVER	SLOW_SENDER2
1500.324	FAST_SENDER	N/A
1502.324	FAST_SENDER	N/A
1504.324	FAST_SENDER	N/A
1506.324	FAST_SENDER	N/A
1507.432	SLOW_SENDER2	N/A
1508.219	RECEIVER	SLOW_SENDER2
1508.324	FAST_SENDER	N/A
1509.081	RECEIVER	FAST_SENDER
1511.515	FAST_SENDER	N/A
1513.060	SLOW_SENDER3	N/A
1515.652	SLOW_SENDER2	N/A
1516.416	RECEIVER	SLOW_SENDER2
1521.343	RECEIVER	SLOW_SENDER3
1522.062	RECEIVER	FAST_SENDER
1524.479	FAST_SENDER	N/A
1525.257	RECEIVER	FAST_SENDER
1526.424	SLOW_SENDER3	N/A
1527.172	RECEIVER	SLOW_SENDER3
1527.670	FAST_SENDER	N/A
1528.423	RECEIVER	FAST_SENDER
1530.839	FAST_SENDER	N/A
1534.608	SLOW_SENDER3	N/A
1535.383	RECEIVER	SLOW_SENDER3
1542.821	SLOW_SENDER3	N/A
1543.410	FAST_SENDER	N/A
1544.183	RECEIVER	FAST_SENDER
1546.511	RECEIVER	SLOW_SENDER3
1547.342	FAST_SENDER	N/A
1549.342	FAST_SENDER	N/A
1551.342	FAST_SENDER	N/A
1553.342	FAST_SENDER	N/A
1553.914	SLOW_SENDER3	N/A
1555.310	SLOW_SENDER4	N/A
1555.342	FAST_SENDER	N/A
1556.068	RECEIVER	SLOW_SENDER4
1557.342	FAST_SENDER	N/A
1558.509	SLOW_SENDER4	N/A
1559.342	FAST_SENDER	N/A
1562.611	RECEIVER	SLOW_SENDER4
1563.270	FAST_SENDER	N/A
1565.270	FAST_SENDER	N/A
1567.270	FAST_SENDER	N/A
1569.270	FAST_SENDER	N/A
1570.051	SLOW_SENDER4	N/A
1571.270	FAST_SENDER	N/A
1571.810	SLOW_SENDER5	N/A
1572.235	RECEIVER	SLOW_SENDER4
1573.270	FAST_SENDER	N/A
1575.270	FAST_SENDER	N/A
1577.270	FAST_SENDER	N/A
1578.042	RECEIVER	SLOW_SENDER5
1579.682	SLOW_SENDER4	N/A
1580.387	RECEIVER	FAST_SENDER
1583.442	SLOW_SENDER5	N/A
1584.891	FAST_SENDER	N/A
1586.891	FAST_SENDER	N/A
1588.442	SLOW_SENDER5	N/A
1588.891	FAST_SENDER	N/A
1590.891	FAST_SENDER	N/A
1592.891	FAST_SENDER	N/A
1593.442	SLOW_SENDER5	N/A
1594.891	FAST_SENDER	N/A
1595.160	SLOW_SENDER1	N/A
1596.891	FAST_SENDER	N/A
1598.442	SLOW_SENDER5	N/A
1598.891	FAST_SENDER	N/A
1600.923	RECEIVER	SLOW_SENDER1
1601.788	RECEIVER	SLOW_SENDER5
1606.371	SLOW_SENDER1	N/A
1607.101	RECEIVER	SLOW_SENDER1
1609.208	SLOW_SENDER5	N/A
1611.312	FAST_SENDER	N/A
1611.674	RECEIVER	SLOW_SENDER5
1612.526	SLOW_SENDER1	N/A
1613.309	RECEIVER	SLOW_SENDER1
1619.099	SLOW_SENDER5	N/A
1621.808	RECEIVER	FAST_SENDER
1623.290	SLOW_SENDER6	N/A
1624.255	FAST_SENDER	N/A
1624.295	SLOW_SENDER1	N/A
1625.107	RECEIVER	SLOW_SENDER1
1626.099	SLOW_SENDER5	N/A
1626.255	FAST_SENDER	N/A
1628.255	FAST_SENDER	N/A
1629.588	RECEIVER	SLOW_SENDER6
1630.255	FAST_SENDER	N/A
1632.255	FAST_SENDER	N/A
1632.555	SLOW_SENDER1	N/A
1633.099	SLOW_SENDER5	N/A
1633.323	RECEIVER	SLOW_SENDER1
1634.255	FAST_SENDER	N/A
1635.036	SLOW_SENDER6	N/A
1636.255	FAST_SENDER	N/A
1636.389	RECEIVER	SLOW_SENDER6
1638.255	FAST_SENDER	N/A
1640.728	SLOW_SENDER1	N/A
1641.458	RECEIVER	SLOW_SENDER1
1641.793	SLOW_SENDER6	N/A
1646.793	SLOW_SENDER6	N/A
1648.896	SLOW_SENDER1	N/A
1648.992	RECEIVER	FAST_SENDER
1649.653	RECEIVER	SLOW_SENDER1
1651.401	FAST_SENDER	N/A
1651.793	SLOW_SENDER6	N/A
1656.793	SLOW_SENDER6	N/A
1657.334	RECEIVER	FAST_SENDER
1661.019	RECEIVER	SLOW_SENDER6
1661.564	FAST_SENDER	N/A
1663.564	FAST_SENDER	N/A
1665.564	FAST_SENDER	N/A
1667.564	FAST_SENDER	N/A
1668.451	SLOW_SENDER6	N/A
1669.183	RECEIVER	SLOW_SENDER6
1669.564	FAST_SENDER	N/A
1671.564	FAST_SENDER	N/A
1673.564	FAST_SENDER	N/A
1675.564	FAST_SENDER	N/A
1676.589	SLOW_SENDER6	N/A
1677.323	RECEIVER	SLOW_SENDER6
1679.680	SLOW_SENDER2	N/A
1681.485	RECEIVER	FAST_SENDER
1684.724	SLOW_SENDER6	N/A
1686.187	RECEIVER	SLOW_SENDER2
1688.903	FAST_SENDER	N/A
1691.615	SLOW_SENDER2	N/A
1692.389	RECEIVER	SLOW_SENDER2
1695.060	RECEIVER	FAST_SENDER
1697.462	FAST_SENDER	N/A
1697.822	SLOW_SENDER2	N/A
1698.571	RECEIVER	SLOW_SENDER2
1706.019	SLOW_SENDER2	N/A
1706.806	RECEIVER	SLOW_SENDER2
1708.355	RECEIVER	FAST_SENDER
1710.765	FAST_SENDER	N/A
1714.247	SLOW_SENDER2	N/A
1714.952	RECEIVER	SLOW_SENDER2
1716.694	RECEIVER	FAST_SENDER
1718.340	SLOW_SENDER3	N/A
1719.127	FAST_SENDER	N/A
1722.378	SLOW_SENDER2	N/A
1723.139	RECEIVER	SLOW_SENDER2
1724.223	RECEIVER	SLOW_SENDER3
1725.240	RECEIVER	FAST_SENDER
1727.678	FAST_SENDER	N/A
1729.627	SLOW_SENDER3	N/A
1730.400	RECEIVER	SLOW_SENDER3
1730.575	SLOW_SENDER2	N/A
1731.355	RECEIVER	SLOW_SENDER2
1733.839	RECEIVER	FAST_SENDER
1735.840	SLOW_SENDER3	N/A
1736.242	FAST_SENDER	N/A
1736.629	RECEIVER	SLOW_SENDER3
1738.776	SLOW_SENDER2	N/A
1745.776	SLOW_SENDER2	N/A
1747.107	RECEIVER	FAST_SENDER
1747.583	SLOW_SENDER3	N/A
1748.030	SLOW_SENDER4	N/A
1748.371	RECEIVER	SLOW_SENDER3
1749.556	FAST_SENDER	N/A
1752.469	RECEIVER	SLOW_SENDER4
1752.776	SLOW_SENDER2	N/A
1753.283	FAST_SENDER	N/A
1755.283	FAST_SENDER	N/A
1757.283	FAST_SENDER	N/A
1757.919	SLOW_SENDER4	N/A
1759.283	FAST_SENDER	N/A
1759.776	SLOW_SENDER2	N/A
1761.283	FAST_SENDER	N/A
1762.919	SLOW_SENDER4	N/A
1763.283	FAST_SENDER	N/A
1765.283	FAST_SENDER	N/A
1766.776	SLOW_SENDER2	N/A
1767.283	FAST_SENDER	N/A
1767.529	RECEIVER	SLOW_SENDER2
1767.919	SLOW_SENDER4	N/A
1772.919	SLOW_SENDER4	N/A
1772.954	RECEIVER	FAST_SENDER
1775.404	FAST_SENDER	N/A
1777.404	FAST_SENDER	N/A
1777.919	SLOW_SENDER4	N/A
1779.404	FAST_SENDER	N/A
1781.404	FAST_SENDER	N/A
1782.919	SLOW_SENDER4	N/A
1783.404	FAST_SENDER	N/A
1785.404	FAST_SENDER	N/A
1787.404	FAST_SENDER	N/A
1787.919	SLOW_SENDER4	N/A
1789.404	FAST_SENDER	N/A
1791.933	RECEIVER	SLOW_SENDER4
1795.708	RECEIVER	FAST_SENDER
1798.114	FAST_SENDER	N/A
1800.114	FAST_SENDER	N/A
1800.994	SLOW_SENDER4	N/A
1801.724	RECEIVER	SLOW_SENDER4
1802.114	FAST_SENDER	N/A
1802.140	SLOW_SENDER5	N/A
1804.114	FAST_SENDER	N/A
1806.114	FAST_SENDER	N/A
1807.810	RECEIVER	SLOW_SENDER5
1808.114	FAST_SENDER	N/A
1809.173	SLOW_SENDER4	N/A
1809.964	RECEIVER	SLOW_SENDER4
1810.114	FAST_SENDER	N/A
1812.114	FAST_SENDER	N/A
1813.235	SLOW_SENDER5	N/A
1813.350	SLOW_SENDER1	N/A
1813.975	RECEIVER	SLOW_SENDER5
1817.385	SLOW_SENDER4	N/A
1817.979	RECEIVER	FAST_SENDER
1819.413	SLOW_SENDER5	N/A
1820.036	RECEIVER	SLOW_SENDER1
1820.414	FAST_SENDER	N/A
1822.414	FAST_SENDER	N/A
1824.385	SLOW_SENDER4	N/A
1824.413	SLOW_SENDER5	N/A
1824.414	FAST_SENDER	N/A
1826.414	FAST_SENDER	N/A
1827.477	SLOW_SENDER1	N/A
1828.255	RECEIVER	SLOW_SENDER1
1828.414	FAST_SENDER	N/A
1829.413	SLOW_SENDER5	N/A
1830.414	FAST_SENDER	N/A
1831.385	SLOW_SENDER4	N/A
1832.131	RECEIVER	SLOW_SENDER4
1832.414	FAST_SENDER	N/A
1834.413	SLOW_SENDER5	N/A
1834.414	FAST_SENDER	N/A
1835.163	RECEIVER	SLOW_SENDER5
1835.695	SLOW_SENDER1	N/A
1836.429	RECEIVER	SLOW_SENDER1
1839.556	SLOW_SENDER4	N/A
1840.310	RECEIVER	SLOW_SENDER4
1840.590	SLOW_SENDER5	N/A
1841.381	RECEIVER	SLOW_SENDER5
1843.869	SLOW_SENDER1	N/A
1844.673	RECEIVER	SLOW_SENDER1
1847.758	SLOW_SENDER4	N/A
1848.815	SLOW_SENDER5	N/A
1848.860	FAST_SENDER	N/A
1850.310	SLOW_SENDER6	N/A
1850.860	FAST_SENDER	N/A
1852.860	FAST_SENDER	N/A
1854.758	SLOW_SENDER4	N/A
1854.860	FAST_SENDER	N/A
1855.815	SLOW_SENDER5	N/A
1855.858	SLOW_SENDER1	N/A
1856.327	RECEIVER	SLOW_SENDER6
1856.860	FAST_SENDER	N/A
1858.860	FAST_SENDER	N/A
1860.815	SLOW_SENDER5	N/A
1860.860	FAST_SENDER	N/A
1861.588	RECEIVER	SLOW_SENDER5
1861.758	SLOW_SENDER4	N/A
1861.762	SLOW_SENDER6	N/A
1862.860	FAST_SENDER	N/A
1863.098	RECEIVER	SLOW_SENDER6
1868.520	SLOW_SENDER6	N/A
1868.804	RECEIVER	FAST_SENDER
1869.008	SLOW_SENDER5	N/A
1869.791	RECEIVER	SLOW_SENDER5
1872.820	RECEIVER	SLOW_SENDER6
1876.366	FAST_SENDER	N/A
1877.240	SLOW_SENDER5	N/A
1878.366	FAST_SENDER	N/A
1880.236	SLOW_SENDER6	N/A
1880.366	FAST_SENDER	N/A
1880.997	RECEIVER	SLOW_SENDER6
1882.366	FAST_SENDER	N/A
1884.240	SLOW_SENDER5	N/A
1884.366	FAST_SENDER	N/A
1886.366	FAST_SENDER	N/A
1888.366	FAST_SENDER	N/A
1888.414	SLOW_SENDER6	N/A
1889.142	RECEIVER	SLOW_SENDER6
1890.366	FAST_SENDER	N/A
1891.240	SLOW_SENDER5	N/A
1895.140	RECEIVER	SLOW_SENDER5
1896.554	SLOW_SENDER6	N/A
1896.866	RECEIVER	FAST_SENDER
1899.287	FAST_SENDER	N/A
1901.287	FAST_SENDER	N/A
1902.576	SLOW_SENDER5	N/A
1903.287	FAST_SENDER	N/A
1903.319	RECEIVER	SLOW_SENDER5
1903.554	SLOW_SENDER6	N/A
1905.287	FAST_SENDER	N/A
1907.287	FAST_SENDER	N/A
1909.287	FAST_SENDER	N/A
1910.554	SLOW_SENDER6	N/A
1910.724	SLOW_SENDER5	N/A
1911.287	FAST_SENDER	N/A
1911.344	RECEIVER	SLOW_SENDER6
1913.287	FAST_SENDER	N/A
1914.170	SLOW_SENDER3	N/A
1918.767	SLOW_SENDER6	N/A
1919.071	RECEIVER	FAST_SENDER
1920.111	RECEIVER	SLOW_SENDER3
1925.516	SLOW_SENDER3	N/A
1926.269	RECEIVER	SLOW_SENDER3
1926.671	FAST_SENDER	N/A
1931.675	SLOW_SENDER3	N/A
1932.464	RECEIVER	SLOW_SENDER3
1935.800	SLOW_SENDER2	N/A
1937.925	RECEIVER	FAST_SENDER
1939.905	SLOW_SENDER3	N/A
1940.339	FAST_SENDER	N/A
1940.683	RECEIVER	SLOW_SENDER3
1941.777	RECEIVER	SLOW_SENDER2
1946.670	RECEIVER	FAST_SENDER
1947.178	SLOW_SENDER2	N/A
1949.071	FAST_SENDER	N/A
1951.071	FAST_SENDER	N/A
1951.944	SLOW_SENDER3	N/A
1952.178	SLOW_SENDER2	N/A
1952.722	RECEIVER	SLOW_SENDER3
1953.071	FAST_SENDER	N/A
1955.071	FAST_SENDER	N/A
1957.071	FAST_SENDER	N/A
1957.178	SLOW_SENDER2	N/A
1959.071	FAST_SENDER	N/A
1960.166	SLOW_SENDER3	N/A
1960.905	RECEIVER	SLOW_SENDER3
1961.071	FAST_SENDER	N/A
1962.178	SLOW_SENDER2	N/A
1962.950	RECEIVER	SLOW_SENDER2
1963.071	FAST_SENDER	N/A
1968.345	SLOW_SENDER3	N/A
1968.364	SLOW_SENDER2	N/A
1968.886	RECEIVER	FAST_SENDER
1969.655	RECEIVER	SLOW_SENDER2
1971.319	FAST_SENDER	N/A
1975.091	SLOW_SENDER2	N/A
1975.865	RECEIVER	SLOW_SENDER2
1977.264	RECEIVER	FAST_SENDER
1979.666	FAST_SENDER	N/A
1983.290	SLOW_SENDER2	N/A
1984.056	RECEIVER	SLOW_SENDER2
1985.512	RECEIVER	FAST_SENDER
1987.927	FAST_SENDER	N/A
1991.500	SLOW_SENDER2	N/A
1994.050	RECEIVER	FAST_SENDER
1996.035	RECEIVER	SLOW_SENDER2
1996.459	FAST_SENDER	N/A
1998.459	FAST_SENDER	N/A
2000.459	FAST_SENDER	N/A
2002.459	FAST_SENDER	N/A
2003.440	SLOW_SENDER2	N/A
2004.167	RECEIVER	SLOW_SENDER2
2004.459	FAST_SENDER	N/A
2006.459	FAST_SENDER	N/A
2008.459	FAST_SENDER	N/A
2010.459	FAST_SENDER	N/A
2011.577	SLOW_SENDER2	N/A
2016.511	RECEIVER	FAST_SENDER
2018.951	FAST_SENDER	N/A
2020.240	SLOW_SENDER1	N/A
2024.669	RECEIVER	FAST_SENDER
2026.206	RECEIVER	SLOW_SENDER1
2027.085	FAST_SENDER	N/A
2028.110	SLOW_SENDER4	N/A
2031.638	SLOW_SENDER1	N/A
2032.393	RECEIVER	SLOW_SENDER1
2034.448	RECEIVER	SLOW_SENDER4
2037.222	RECEIVER	FAST_SENDER
2037.797	SLOW_SENDER1	N/A
2038.570	RECEIVER	SLOW_SENDER1
2039.633	FAST_SENDER	N/A
2039.873	SLOW_SENDER4	N/A
2040.648	RECEIVER	SLOW_SENDER4
2045.600	RECEIVER	FAST_SENDER
2045.983	SLOW_SENDER1	N/A
2046.077	SLOW_SENDER4	N/A
2046.749	RECEIVER	SLOW_SENDER1
2048.000	FAST_SENDER	N/A
2051.215	RECEIVER	SLOW_SENDER4
2054.153	SLOW_SENDER1	N/A
2054.334	RECEIVER	FAST_SENDER
2056.780	FAST_SENDER	N/A
2058.657	SLOW_SENDER4	N/A
2058.780	FAST_SENDER	N/A
2059.450	RECEIVER	SLOW_SENDER4
2060.780	FAST_SENDER	N/A
2061.153	SLOW_SENDER1	N/A
2062.780	FAST_SENDER	N/A
2064.780	FAST_SENDER	N/A
2066.780	FAST_SENDER	N/A
2066.869	SLOW_SENDER4	N/A
2067.641	RECEIVER	SLOW_SENDER4
2068.153	SLOW_SENDER1	N/A
2068.780	FAST_SENDER	N/A
2068.873	RECEIVER	SLOW_SENDER1
2070.780	FAST_SENDER	N/A
2075.067	SLOW_SENDER4	N/A
2075.803	RECEIVER	SLOW_SENDER4
2076.314	SLOW_SENDER1	N/A
2076.370	SLOW_SENDER5	N/A
2076.920	RECEIVER	FAST_SENDER
2077.625	RECEIVER	SLOW_SENDER1
2079.370	FAST_SENDER	N/A
2083.150	SLOW_SENDER6	N/A
2085.065	SLOW_SENDER1	N/A
2085.477	RECEIVER	FAST_SENDER
2088.227	RECEIVER	SLOW_SENDER6
2089.562	SLOW_SENDER5	N/A
2090.057	RECEIVER	SLOW_SENDER1
2090.327	FAST_SENDER	N/A
2092.327	FAST_SENDER	N/A
2093.664	SLOW_SENDER6	N/A
2094.327	FAST_SENDER	N/A
2094.562	SLOW_SENDER5	N/A
2096.327	FAST_SENDER	N/A
2098.327	FAST_SENDER	N/A
2098.664	SLOW_SENDER6	N/A
2099.562	SLOW_SENDER5	N/A
2100.327	FAST_SENDER	N/A
2102.327	FAST_SENDER	N/A
2103.664	SLOW_SENDER6	N/A
2104.327	FAST_SENDER	N/A
2104.562	SLOW_SENDER5	N/A
2105.315	RECEIVER	SLOW_SENDER5
2108.664	SLOW_SENDER6	N/A
2109.427	RECEIVER	SLOW_SENDER6
2110.224	RECEIVER	FAST_SENDER
2110.726	SLOW_SENDER5	N/A
2111.473	RECEIVER	SLOW_SENDER5
2112.642	FAST_SENDER	N/A
2114.857	SLOW_SENDER6	N/A
2115.615	RECEIVER	SLOW_SENDER6
2118.632	RECEIVER	FAST_SENDER
2118.879	SLOW_SENDER5	N/A
2119.601	RECEIVER	SLOW_SENDER5
2121.073	FAST_SENDER	N/A
2123.051	SLOW_SENDER6	N/A
2123.794	RECEIVER	SLOW_SENDER6
2127.006	SLOW_SENDER5	N/A
2129.446	FAST_SENDER	N/A
2131.233	SLOW_SENDER6	N/A
2132.790	SLOW_SENDER3	N/A
2138.233	SLOW_SENDER6	N/A
2142.498	FAST_SENDER	N/A
2143.233	SLOW_SENDER6	N/A
2144.498	FAST_SENDER	N/A
2147.721	FAST_SENDER	N/A
2149.721	FAST_SENDER	N/A
2150.721	SLOW_SENDER3	N/A
2151.721	FAST_SENDER	N/A
2153.721	FAST_SENDER	N/A
2155.721	SLOW_SENDER3	N/A
2155.721	FAST_SENDER	N/A
2155.857	SLOW_SENDER6	N/A
2157.721	FAST_SENDER	N/A
2159.721	FAST_SENDER	N/A
2160.721	SLOW_SENDER3	N/A
2161.721	FAST_SENDER	N/A
2165.721	SLOW_SENDER3	N/A
2167.720	SLOW_SENDER2	N/A
2175.027	FAST_SENDER	N/A
2177.027	FAST_SENDER	N/A
2179.027	FAST_SENDER	N/A
2179.080	SLOW_SENDER3	N/A
2181.027	FAST_SENDER	N/A
2181.073	SLOW_SENDER2	N/A
2183.027	FAST_SENDER	N/A
2185.027	FAST_SENDER	N/A
2186.073	SLOW_SENDER2	N/A
2186.080	SLOW_SENDER3	N/A
2187.027	FAST_SENDER	N/A
2189.027	FAST_SENDER	N/A
2191.073	SLOW_SENDER2	N/A
2193.080	SLOW_SENDER3	N/A
2201.479	FAST_SENDER	N/A
2203.479	FAST_SENDER	N/A
2204.642	SLOW_SENDER2	N/A
2205.479	FAST_SENDER	N/A
2207.479	FAST_SENDER	N/A
2209.479	FAST_SENDER	N/A
2211.479	FAST_SENDER	N/A
2211.642	SLOW_SENDER2	N/A
2213.479	FAST_SENDER	N/A
2215.479	FAST_SENDER	N/A
2218.642	SLOW_SENDER2	N/A
2228.075	FAST_SENDER	N/A
2239.290	SLOW_SENDER4	N/A
2240.726	FAST_SENDER	N/A
2253.594	SLOW_SENDER4	N/A
2253.670	SLOW_SENDER1	N/A
2253.744	FAST_SENDER	N/A
2266.591	SLOW_SENDER4	N/A
2266.908	SLOW_SENDER1	N/A
2268.147	FAST_SENDER	N/A
2270.147	FAST_SENDER	N/A
2271.908	SLOW_SENDER1	N/A
2272.147	FAST_SENDER	N/A
2273.591	SLOW_SENDER4	N/A
2274.147	FAST_SENDER	N/A
2276.147	FAST_SENDER	N/A
2276.908	SLOW_SENDER1	N/A
2278.147	FAST_SENDER	N/A
2280.591	SLOW_SENDER4	N/A
2281.399	FAST_SENDER	N/A
2283.399	FAST_SENDER	N/A
2285.399	FAST_SENDER	N/A
2287.399	FAST_SENDER	N/A
2287.591	SLOW_SENDER4	N/A
2289.399	FAST_SENDER	N/A
2289.482	SLOW_SENDER1	N/A
2290.217	RECEIVER	SLOW_SENDER1
2291.399	FAST_SENDER	N/A
2293.399	FAST_SENDER	N/A
2294.591	SLOW_SENDER4	N/A
2295.399	FAST_SENDER	N/A
2296.164	RECEIVER	FAST_SENDER
2297.140	SLOW_SENDER5	N/A
2299.343	FAST_SENDER	N/A
2301.343	FAST_SENDER	N/A
2301.498	RECEIVER	SLOW_SENDER5
2303.343	FAST_SENDER	N/A
2305.343	FAST_SENDER	N/A
2306.913	SLOW_SENDER5	N/A
2307.343	FAST_SENDER	N/A
2309.063	RECEIVER	SLOW_SENDER5
2309.343	FAST_SENDER	N/A
2311.343	FAST_SENDER	N/A
2313.343	FAST_SENDER	N/A
2316.508	SLOW_SENDER5	N/A
2317.307	RECEIVER	SLOW_SENDER5
2320.140	SLOW_SENDER6	N/A
2320.883	RECEIVER	SLOW_SENDER6
2323.330	SLOW_SENDER6	N/A
2323.430	RECEIVER	FAST_SENDER
2324.105	RECEIVER	SLOW_SENDER6
2324.740	SLOW_SENDER5	N/A
2325.531	RECEIVER	SLOW_SENDER5
2325.871	FAST_SENDER	N/A
2326.519	SLOW_SENDER6	N/A
2326.612	RECEIVER	FAST_SENDER
2330.443	RECEIVER	SLOW_SENDER6
2332.962	SLOW_SENDER5	N/A
2339.179	FAST_SENDER	N/A
2339.186	SLOW_SENDER6	N/A
2339.962	SLOW_SENDER5	N/A
2341.179	FAST_SENDER	N/A
2341.487	RECEIVER	SLOW_SENDER6
2343.179	FAST_SENDER	N/A
2345.179	FAST_SENDER	N/A
2346.962	SLOW_SENDER5	N/A
2347.179	FAST_SENDER	N/A
2347.748	RECEIVER	SLOW_SENDER5
2348.894	SLOW_SENDER6	N/A
2349.179	FAST_SENDER	N/A
2351.179	FAST_SENDER	N/A
2353.179	FAST_SENDER	N/A
2353.970	RECEIVER	FAST_SENDER
2355.158	SLOW_SENDER5	N/A
2355.912	RECEIVER	SLOW_SENDER5
2356.411	FAST_SENDER	N/A
2357.147	RECEIVER	FAST_SENDER
2359.340	SLOW_SENDER3	N/A
2359.593	FAST_SENDER	N/A
2363.353	SLOW_SENDER5	N/A
2364.104	RECEIVER	SLOW_SENDER5
2367.383	RECEIVER	SLOW_SENDER3
2370.311	RECEIVER	FAST_SENDER
2371.524	SLOW_SENDER5	N/A
2372.324	RECEIVER	SLOW_SENDER5
2372.732	FAST_SENDER	N/A
2372.812	SLOW_SENDER3	N/A
2374.102	RECEIVER	SLOW_SENDER3
2378.909	RECEIVER	FAST_SENDER
2379.765	SLOW_SENDER5	N/A
2380.557	RECEIVER	SLOW_SENDER5
2381.356	FAST_SENDER	N/A
2381.517	SLOW_SENDER3	N/A
2382.305	RECEIVER	SLOW_SENDER3
2384.680	SLOW_SENDER2	N/A
2386.929	RECEIVER	FAST_SENDER
2387.997	SLOW_SENDER5	N/A
2389.464	RECEIVER	SLOW_SENDER2
2389.729	SLOW_SENDER3	N/A
2389.897	FAST_SENDER	N/A
2391.897	FAST_SENDER	N/A
2393.897	FAST_SENDER	N/A
2394.898	SLOW_SENDER2	N/A
2394.997	SLOW_SENDER5	N/A
2395.645	RECEIVER	SLOW_SENDER2
2395.897	FAST_SENDER	N/A
2396.729	SLOW_SENDER3	N/A
2399.410	FAST_SENDER	N/A
2401.410	FAST_SENDER	N/A
2401.997	SLOW_SENDER5	N/A
2403.410	FAST_SENDER	N/A
2403.729	SLOW_SENDER3	N/A
2405.410	FAST_SENDER	N/A
2407.410	FAST_SENDER	N/A
2407.986	SLOW_SENDER2	N/A
2408.729	SLOW_SENDER3	N/A
2408.758	RECEIVER	SLOW_SENDER2
2408.997	SLOW_SENDER5	N/A
2409.410	FAST_SENDER	N/A
2411.410	FAST_SENDER	N/A
2413.410	FAST_SENDER	N/A
2413.729	SLOW_SENDER3	N/A
2414.508	RECEIVER	SLOW_SENDER3
2415.997	SLOW_SENDER5	N/A
2416.161	SLOW_SENDER2	N/A
2416.888	RECEIVER	SLOW_SENDER2
2419.508	RECEIVER	FAST_SENDER
2421.926	SLOW_SENDER3	N/A
2421.958	FAST_SENDER	N/A
2422.682	RECEIVER	SLOW_SENDER3
2428.534	RECEIVER	FAST_SENDER
2430.124	SLOW_SENDER3	N/A
2430.875	RECEIVER	SLOW_SENDER3
2430.959	FAST_SENDER	N/A
2437.115	RECEIVER	FAST_SENDER
2438.310	SLOW_SENDER3	N/A
2439.029	RECEIVER	SLOW_SENDER3
2439.521	FAST_SENDER	N/A
2445.690	RECEIVER	FAST_SENDER
2446.456	SLOW_SENDER3	N/A
2447.216	RECEIVER	SLOW_SENDER3
2448.093	FAST_SENDER	N/A
2453.940	SLOW_SENDER1	N/A
2454.128	RECEIVER	FAST_SENDER
2454.623	SLOW_SENDER3	N/A
2455.391	RECEIVER	SLOW_SENDER3
2456.568	FAST_SENDER	N/A
2459.785	RECEIVER	SLOW_SENDER1
2460.680	SLOW_SENDER4	N/A
2462.435	RECEIVER	FAST_SENDER
2462.810	SLOW_SENDER3	N/A
2463.578	RECEIVER	SLOW_SENDER3
2464.863	FAST_SENDER	N/A
2465.233	SLOW_SENDER1	N/A
2466.017	RECEIVER	SLOW_SENDER1
2467.030	RECEIVER	SLOW_SENDER4
2470.974	RECEIVER	FAST_SENDER
2471.018	SLOW_SENDER3	N/A
2471.421	SLOW_SENDER1	N/A
2471.790	RECEIVER	SLOW_SENDER3
2472.471	SLOW_SENDER4	N/A
2473.199	RECEIVER	SLOW_SENDER4
2473.392	FAST_SENDER	N/A
2475.880	RECEIVER	SLOW_SENDER1
2478.643	SLOW_SENDER4	N/A
2479.349	RECEIVER	FAST_SENDER
2483.312	SLOW_SENDER1	N/A
2483.643	SLOW_SENDER4	N/A
2484.079	RECEIVER	SLOW_SENDER1
2486.671	FAST_SENDER	N/A
2488.643	SLOW_SENDER4	N/A
2488.671	FAST_SENDER	N/A
2490.671	FAST_SENDER	N/A
2491.485	SLOW_SENDER1	N/A
2492.671	FAST_SENDER	N/A
2493.643	SLOW_SENDER4	N/A
2494.671	FAST_SENDER	N/A
2497.634	RECEIVER	SLOW_SENDER4
2498.077	FAST_SENDER	N/A
2500.077	FAST_SENDER	N/A
2502.077	FAST_SENDER	N/A
2504.077	FAST_SENDER	N/A
2505.050	SLOW_SENDER4	N/A
2505.832	RECEIVER	SLOW_SENDER4
2506.077	FAST_SENDER	N/A
2508.077	FAST_SENDER	N/A
2510.077	FAST_SENDER	N/A
2512.077	FAST_SENDER	N/A
2513.252	SLOW_SENDER4	N/A
2514.018	RECEIVER	SLOW_SENDER4
2514.420	SLOW_SENDER6	N/A
2518.657	RECEIVER	FAST_SENDER
2521.070	FAST_SENDER	N/A
2521.446	SLOW_SENDER4	N/A
2522.794	RECEIVER	SLOW_SENDER4
2529.165	SLOW_SENDER6	N/A
2529.939	RECEIVER	SLOW_SENDER6
2531.292	RECEIVER	FAST_SENDER
2533.728	FAST_SENDER	N/A
2537.388	SLOW_SENDER6	N/A
2538.156	RECEIVER	SLOW_SENDER6
2539.652	RECEIVER	FAST_SENDER
2542.069	FAST_SENDER	N/A
2545.598	SLOW_SENDER6	N/A
2546.326	RECEIVER	SLOW_SENDER6
2548.186	RECEIVER	FAST_SENDER
2550.637	FAST_SENDER	N/A
2552.637	FAST_SENDER	N/A
2554.637	FAST_SENDER	N/A
2556.637	FAST_SENDER	N/A
2556.960	SLOW_SENDER6	N/A
2558.637	FAST_SENDER	N/A
2560.637	FAST_SENDER	N/A
2562.637	FAST_SENDER	N/A
2564.637	FAST_SENDER	N/A
2570.639	RECEIVER	FAST_SENDER
2573.068	FAST_SENDER	N/A
2579.088	RECEIVER	FAST_SENDER
2580.620	SLOW_SENDER2	N/A
2581.496	FAST_SENDER	N/A
2582.260	SLOW_SENDER5	N/A
2586.691	RECEIVER	SLOW_SENDER2
2588.006	RECEIVER	FAST_SENDER
2590.455	FAST_SENDER	N/A
2592.100	SLOW_SENDER2	N/A
2592.455	FAST_SENDER	N/A
2594.455	FAST_SENDER	N/A
2595.994	SLOW_SENDER5	N/A
2596.455	FAST_SENDER	N/A
2596.704	RECEIVER	SLOW_SENDER5
2597.100	SLOW_SENDER2	N/A
2598.455	FAST_SENDER	N/A
2600.455	FAST_SENDER	N/A
2602.100	SLOW_SENDER2	N/A
2602.455	FAST_SENDER	N/A
2604.120	SLOW_SENDER5	N/A
2604.455	FAST_SENDER	N/A
2604.880	RECEIVER	SLOW_SENDER5
2607.100	SLOW_SENDER2	N/A
2607.854	RECEIVER	SLOW_SENDER2
2610.701	RECEIVER	FAST_SENDER
2612.315	SLOW_SENDER5	N/A
2613.138	FAST_SENDER	N/A
2615.138	FAST_SENDER	N/A
2617.138	FAST_SENDER	N/A
2619.138	FAST_SENDER	N/A
2619.315	SLOW_SENDER5	N/A
2620.140	SLOW_SENDER2	N/A
2620.892	RECEIVER	SLOW_SENDER2
2621.138	FAST_SENDER	N/A
2623.138	FAST_SENDER	N/A
2625.138	FAST_SENDER	N/A
2626.315	SLOW_SENDER5	N/A
2627.117	RECEIVER	SLOW_SENDER5
2627.138	FAST_SENDER	N/A
2628.295	SLOW_SENDER2	N/A
2629.058	RECEIVER	SLOW_SENDER2
2633.151	RECEIVER	FAST_SENDER
2634.519	SLOW_SENDER5	N/A
2635.276	RECEIVER	SLOW_SENDER5
2635.562	FAST_SENDER	N/A
2636.498	SLOW_SENDER2	N/A
2636.560	SLOW_SENDER3	N/A
2637.266	RECEIVER	SLOW_SENDER2
2641.441	RECEIVER	SLOW_SENDER3
2642.087	RECEIVER	FAST_SENDER
2642.680	SLOW_SENDER5	N/A
2644.514	FAST_SENDER	N/A
2646.514	FAST_SENDER	N/A
2646.841	SLOW_SENDER3	N/A
2647.618	RECEIVER	SLOW_SENDER3
2648.514	FAST_SENDER	N/A
2649.680	SLOW_SENDER5	N/A
2650.514	FAST_SENDER	N/A
2652.514	FAST_SENDER	N/A
2654.514	FAST_SENDER	N/A
2655.040	SLOW_SENDER3	N/A
2655.790	RECEIVER	SLOW_SENDER3
2656.514	FAST_SENDER	N/A
2656.680	SLOW_SENDER5	N/A
2657.130	SLOW_SENDER1	N/A
2657.449	RECEIVER	SLOW_SENDER5
2658.514	FAST_SENDER	N/A
2663.208	SLOW_SENDER3	N/A
2665.745	RECEIVER	FAST_SENDER
2668.172	FAST_SENDER	N/A
2668.858	SLOW_SENDER5	N/A
2669.636	RECEIVER	SLOW_SENDER5
2670.172	FAST_SENDER	N/A
2670.208	SLOW_SENDER3	N/A
2671.718	SLOW_SENDER1	N/A
2672.172	FAST_SENDER	N/A
2674.172	FAST_SENDER	N/A
2675.208	SLOW_SENDER3	N/A
2675.981	RECEIVER	SLOW_SENDER3
2676.172	FAST_SENDER	N/A
2676.718	SLOW_SENDER1	N/A
2678.172	FAST_SENDER	N/A
2680.172	FAST_SENDER	N/A
2681.718	SLOW_SENDER1	N/A
2682.172	FAST_SENDER	N/A
2683.399	SLOW_SENDER3	N/A
2684.138	RECEIVER	SLOW_SENDER3
2688.059	RECEIVER	FAST_SENDER
2688.230	SLOW_SENDER4	N/A
2690.497	FAST_SENDER	N/A
2691.549	SLOW_SENDER3	N/A
2692.497	FAST_SENDER	N/A
2693.752	SLOW_SENDER1	N/A
2694.385	RECEIVER	SLOW_SENDER4
2694.497	FAST_SENDER	N/A
2695.035	RECEIVER	SLOW_SENDER1
2696.497	FAST_SENDER	N/A
2698.497	FAST_SENDER	N/A
2698.549	SLOW_SENDER3	N/A
2699.810	SLOW_SENDER4	N/A
2700.497	FAST_SENDER	N/A
2700.595	RECEIVER	SLOW_SENDER4
2702.448	SLOW_SENDER1	N/A
2702.497	FAST_SENDER	N/A
2703.193	RECEIVER	SLOW_SENDER1
2704.497	FAST_SENDER	N/A
2705.549	SLOW_SENDER3	N/A
2706.016	SLOW_SENDER4	N/A
2706.307	RECEIVER	SLOW_SENDER3
2710.532	RECEIVER	FAST_SENDER
2710.605	SLOW_SENDER1	N/A
2712.454	RECEIVER	SLOW_SENDER4
2712.975	FAST_SENDER	N/A
2714.975	FAST_SENDER	N/A
2716.975	FAST_SENDER	N/A
2717.271	SLOW_SENDER3	N/A
2717.605	SLOW_SENDER1	N/A
2718.975	FAST_SENDER	N/A
2719.890	SLOW_SENDER4	N/A
2720.840	SLOW_SENDER6	N/A
2720.975	FAST_SENDER	N/A
2722.975	FAST_SENDER	N/A
2724.271	SLOW_SENDER3	N/A
2724.605	SLOW_SENDER1	N/A
2724.975	FAST_SENDER	N/A
2725.356	RECEIVER	SLOW_SENDER1
2726.417	RECEIVER	SLOW_SENDER6
2726.890	SLOW_SENDER4	N/A
2726.975	FAST_SENDER	N/A
2731.271	SLOW_SENDER3	N/A
2731.839	SLOW_SENDER6	N/A
2732.032	RECEIVER	SLOW_SENDER3
2732.787	SLOW_SENDER1	N/A
2733.890	SLOW_SENDER4	N/A
2739.433	SLOW_SENDER3	N/A
2740.090	FAST_SENDER	N/A
2742.090	FAST_SENDER	N/A
2744.090	FAST_SENDER	N/A
2744.878	SLOW_SENDER6	N/A
2746.090	FAST_SENDER	N/A
2746.433	SLOW_SENDER3	N/A
2748.090	FAST_SENDER	N/A
2750.090	FAST_SENDER	N/A
2752.090	FAST_SENDER	N/A
2753.433	SLOW_SENDER3	N/A
2754.090	FAST_SENDER	N/A
2766.734	FAST_SENDER	N/A
2768.734	FAST_SENDER	N/A
2770.734	FAST_SENDER	N/A
2772.734	FAST_SENDER	N/A
2774.734	FAST_SENDER	N/A
2776.734	FAST_SENDER	N/A
2778.734	FAST_SENDER	N/A
2780.734	FAST_SENDER	N/A
2793.533	FAST_SENDER	N/A
2802.440	SLOW_SENDER2	N/A
2806.395	FAST_SENDER	N/A
2814.609	SLOW_SENDER2	N/A
2819.505	FAST_SENDER	N/A
2821.505	FAST_SENDER	N/A
2823.505	FAST_SENDER	N/A
2825.505	FAST_SENDER	N/A
2827.165	SLOW_SENDER2	N/A
2827.505	FAST_SENDER	N/A
2829.505	FAST_SENDER	N/A
2831.505	FAST_SENDER	N/A
2833.320	SLOW_SENDER5	N/A
2833.505	FAST_SENDER	N/A
2846.340	FAST_SENDER	N/A
2846.666	SLOW_SENDER5	N/A
2859.226	FAST_SENDER	N/A
2859.459	SLOW_SENDER5	N/A
2861.226	FAST_SENDER	N/A
2863.226	FAST_SENDER	N/A
2865.226	FAST_SENDER	N/A
2867.226	FAST_SENDER	N/A
2869.226	FAST_SENDER	N/A
2871.226	FAST_SENDER	N/A
2873.226	FAST_SENDER	N/A
2885.653	FAST_SENDER	N/A
2896.428	RECEIVER	FAST_SENDER
2897.820	SLOW_SENDER1	N/A
2898.847	FAST_SENDER	N/A
2899.614	RECEIVER	FAST_SENDER
2899.970	SLOW_SENDER4	N/A
2903.817	RECEIVER	SLOW_SENDER1
2907.361	RECEIVER	SLOW_SENDER4
2909.230	SLOW_SENDER1	N/A
2911.070	SLOW_SENDER6	N/A
2911.883	FAST_SENDER	N/A
2912.800	SLOW_SENDER4	N/A
2913.820	RECEIVER	SLOW_SENDER6
2915.858	RECEIVER	SLOW_SENDER1
2919.222	SLOW_SENDER6	N/A
2920.400	SLOW_SENDER3	N/A
2921.144	RECEIVER	SLOW_SENDER3
2921.222	SLOW_SENDER6	N/A
2922.171	RECEIVER	FAST_SENDER
2923.222	SLOW_SENDER6	N/A
2923.294	SLOW_SENDER1	N/A
2923.588	SLOW_SENDER3	N/A
2924.323	RECEIVER	SLOW_SENDER3
2924.595	FAST_SENDER	N/A
2925.222	SLOW_SENDER6	N/A
2925.464	SLOW_SENDER4	N/A
2926.245	RECEIVER	SLOW_SENDER4
2926.595	FAST_SENDER	N/A
2926.767	SLOW_SENDER3	N/A
2927.222	SLOW_SENDER6	N/A
2927.551	RECEIVER	SLOW_SENDER3
2928.595	FAST_SENDER	N/A
2929.222	SLOW_SENDER6	N/A
2930.294	SLOW_SENDER1	N/A
2930.595	FAST_SENDER	N/A
2931.222	SLOW_SENDER6	N/A
2932.595	FAST_SENDER	N/A
2932.993	SLOW_SENDER3	N/A
2934.310	RECEIVER	SLOW_SENDER3
2934.595	FAST_SENDER	N/A
2936.595	FAST_SENDER	N/A
2937.294	SLOW_SENDER1	N/A
2938.595	FAST_SENDER	N/A
2939.360	RECEIVER	FAST_SENDER
2939.714	SLOW_SENDER3	N/A
2943.805	SLOW_SENDER6	N/A
2944.714	SLOW_SENDER3	N/A
2947.466	FAST_SENDER	N/A
2949.466	FAST_SENDER	N/A
2949.714	SLOW_SENDER3	N/A
2950.805	SLOW_SENDER6	N/A
2951.466	FAST_SENDER	N/A
2953.466	FAST_SENDER	N/A
2954.714	SLOW_SENDER3	N/A
2955.466	FAST_SENDER	N/A
2957.466	FAST_SENDER	N/A
2957.805	SLOW_SENDER6	N/A
2959.466	FAST_SENDER	N/A
2959.714	SLOW_SENDER3	N/A
2959.960	RECEIVER	SLOW_SENDER6
2961.466	FAST_SENDER	N/A
2964.504	RECEIVER	SLOW_SENDER3
2967.363	SLOW_SENDER6	N/A
2971.947	SLOW_SENDER3	N/A
2973.926	FAST_SENDER	N/A
2974.346	RECEIVER	SLOW_SENDER3
2974.363	SLOW_SENDER6	N/A
2975.926	FAST_SENDER	N/A
2977.926	FAST_SENDER	N/A
2979.926	FAST_SENDER	N/A
2981.363	SLOW_SENDER6	N/A
2981.764	SLOW_SENDER3	N/A
2981.926	FAST_SENDER	N/A
2982.140	RECEIVER	SLOW_SENDER6
2983.926	FAST_SENDER	N/A
2985.926	FAST_SENDER	N/A
2987.926	FAST_SENDER	N/A
2991.251	SLOW_SENDER6	N/A
2991.570	SLOW_SENDER2	N/A
2992.020	RECEIVER	SLOW_SENDER6
2993.870	RECEIVER	SLOW_SENDER2
2996.290	SLOW_SENDER2	N/A
2999.267	RECEIVER	FAST_SENDER
2999.465	SLOW_SENDER6	N/A
3001.686	FAST_SENDER	N/A
3003.686	FAST_SENDER	N/A
3005.686	FAST_SENDER	N/A
3007.686	FAST_SENDER	N/A
3009.539	SLOW_SENDER2	N/A
3009.686	FAST_SENDER	N/A
3011.686	FAST_SENDER	N/A
3011.755	RECEIVER	SLOW_SENDER2
3013.686	FAST_SENDER	N/A
3015.686	FAST_SENDER	N/A
3019.195	SLOW_SENDER2	N/A
3019.962	RECEIVER	SLOW_SENDER2
[truncated: 20,437 more rows]
