# Supplementary material for: CATO: Wake-Up reCeiver-bAsed communicaTiOn for Batteryless Devices
Source: Sensors (Basel). 2025 Nov 7;25(22):6813. doi: 10.3390/s25226813 (PMC12655924; doi:10.3390/s25226813)
Supplement: Supplementary file 1 [file sensors-25-06813-s001.zip › File S1_Experimental_and_Simulation_Data/simulation/multiple_les/nodes8/mac_competing_nodes_link_reserve.csv]

time_s	node_id	received_from
2.700	FAST_SENDER	N/A
2.700	SLOW_SENDER1	N/A
2.700	SLOW_SENDER2	N/A
2.700	SLOW_SENDER3	N/A
2.700	SLOW_SENDER4	N/A
2.700	SLOW_SENDER5	N/A
2.700	SLOW_SENDER6	N/A
3.442	RECEIVER	SLOW_SENDER3
5.073	RECEIVER	SLOW_SENDER5
5.873	SLOW_SENDER3	N/A
5.982	RECEIVER	SLOW_SENDER1
7.063	RECEIVER	FAST_SENDER
7.949	RECEIVER	SLOW_SENDER2
8.432	SLOW_SENDER1	N/A
8.955	RECEIVER	SLOW_SENDER6
10.288	RECEIVER	SLOW_SENDER3
11.130	RECEIVER	SLOW_SENDER1
11.405	SLOW_SENDER6	N/A
11.963	FAST_SENDER	N/A
12.159	RECEIVER	SLOW_SENDER6
12.458	SLOW_SENDER4	N/A
12.704	SLOW_SENDER3	N/A
12.802	SLOW_SENDER5	N/A
12.974	SLOW_SENDER2	N/A
13.199	RECEIVER	SLOW_SENDER4
13.548	SLOW_SENDER1	N/A
14.343	RECEIVER	SLOW_SENDER1
14.560	SLOW_SENDER6	N/A
15.075	RECEIVER	FAST_SENDER
15.648	SLOW_SENDER4	N/A
15.756	RECEIVER	SLOW_SENDER5
16.777	SLOW_SENDER1	N/A
16.937	RECEIVER	SLOW_SENDER2
17.505	FAST_SENDER	N/A
17.942	RECEIVER	SLOW_SENDER3
18.195	SLOW_SENDER5	N/A
18.943	RECEIVER	SLOW_SENDER4
19.342	SLOW_SENDER2	N/A
19.746	RECEIVER	FAST_SENDER
20.559	RECEIVER	SLOW_SENDER5
21.737	RECEIVER	SLOW_SENDER2
22.193	FAST_SENDER	N/A
22.714	RECEIVER	SLOW_SENDER1
24.063	RECEIVER	FAST_SENDER
25.708	SLOW_SENDER3	N/A
26.511	FAST_SENDER	N/A
27.159	SLOW_SENDER2	N/A
27.708	SLOW_SENDER3	N/A
27.763	SLOW_SENDER6	N/A
28.126	SLOW_SENDER1	N/A
28.159	SLOW_SENDER4	N/A
28.511	FAST_SENDER	N/A
28.538	RECEIVER	SLOW_SENDER6
29.708	SLOW_SENDER3	N/A
30.511	FAST_SENDER	N/A
31.708	SLOW_SENDER3	N/A
32.159	SLOW_SENDER2	N/A
32.233	SLOW_SENDER5	N/A
32.511	FAST_SENDER	N/A
32.977	RECEIVER	SLOW_SENDER5
33.126	SLOW_SENDER1	N/A
33.159	SLOW_SENDER4	N/A
33.708	SLOW_SENDER3	N/A
34.159	SLOW_SENDER2	N/A
34.511	FAST_SENDER	N/A
35.708	SLOW_SENDER3	N/A
35.969	SLOW_SENDER6	N/A
36.159	SLOW_SENDER2	N/A
36.511	FAST_SENDER	N/A
36.701	RECEIVER	SLOW_SENDER6
37.708	SLOW_SENDER3	N/A
38.126	SLOW_SENDER1	N/A
38.159	SLOW_SENDER2	N/A
38.159	SLOW_SENDER4	N/A
38.511	FAST_SENDER	N/A
39.512	RECEIVER	SLOW_SENDER3
40.394	SLOW_SENDER5	N/A
40.511	FAST_SENDER	N/A
40.576	RECEIVER	SLOW_SENDER2
41.793	RECEIVER	FAST_SENDER
42.745	RECEIVER	SLOW_SENDER5
43.126	SLOW_SENDER1	N/A
43.159	SLOW_SENDER4	N/A
43.896	RECEIVER	SLOW_SENDER1
44.212	FAST_SENDER	N/A
44.959	SLOW_SENDER3	N/A
45.001	RECEIVER	FAST_SENDER
45.812	SLOW_SENDER6	N/A
46.006	SLOW_SENDER2	N/A
46.233	RECEIVER	SLOW_SENDER4
47.418	FAST_SENDER	N/A
49.146	RECEIVER	SLOW_SENDER3
49.345	SLOW_SENDER1	N/A
49.418	FAST_SENDER	N/A
50.171	SLOW_SENDER5	N/A
51.418	FAST_SENDER	N/A
52.573	RECEIVER	SLOW_SENDER2
53.418	FAST_SENDER	N/A
54.345	SLOW_SENDER1	N/A
55.418	FAST_SENDER	N/A
56.570	SLOW_SENDER3	N/A
57.171	SLOW_SENDER5	N/A
57.418	FAST_SENDER	N/A
57.742	SLOW_SENDER4	N/A
59.345	SLOW_SENDER1	N/A
59.418	FAST_SENDER	N/A
60.023	SLOW_SENDER2	N/A
61.418	FAST_SENDER	N/A
63.418	FAST_SENDER	N/A
63.570	SLOW_SENDER3	N/A
64.171	SLOW_SENDER5	N/A
64.345	SLOW_SENDER1	N/A
64.742	SLOW_SENDER4	N/A
64.935	RECEIVER	SLOW_SENDER5
65.418	FAST_SENDER	N/A
66.139	RECEIVER	FAST_SENDER
67.023	SLOW_SENDER2	N/A
68.570	SLOW_SENDER3	N/A
68.589	FAST_SENDER	N/A
69.345	SLOW_SENDER1	N/A
69.347	RECEIVER	SLOW_SENDER3
70.094	RECEIVER	SLOW_SENDER1
71.691	RECEIVER	FAST_SENDER
71.742	SLOW_SENDER4	N/A
72.358	SLOW_SENDER5	N/A
72.529	RECEIVER	SLOW_SENDER4
74.023	SLOW_SENDER2	N/A
74.103	FAST_SENDER	N/A
74.764	RECEIVER	SLOW_SENDER5
75.505	SLOW_SENDER1	N/A
75.971	RECEIVER	FAST_SENDER
76.761	SLOW_SENDER3	N/A
78.060	RECEIVER	SLOW_SENDER1
78.379	FAST_SENDER	N/A
79.112	RECEIVER	FAST_SENDER
79.964	SLOW_SENDER4	N/A
81.223	RECEIVER	SLOW_SENDER3
81.545	FAST_SENDER	N/A
82.166	SLOW_SENDER5	N/A
83.545	FAST_SENDER	N/A
85.480	SLOW_SENDER1	N/A
85.545	FAST_SENDER	N/A
86.964	SLOW_SENDER4	N/A
87.545	FAST_SENDER	N/A
88.660	SLOW_SENDER3	N/A
89.166	SLOW_SENDER5	N/A
89.446	RECEIVER	SLOW_SENDER3
89.545	FAST_SENDER	N/A
91.545	FAST_SENDER	N/A
92.480	SLOW_SENDER1	N/A
93.545	FAST_SENDER	N/A
93.964	SLOW_SENDER4	N/A
94.740	RECEIVER	SLOW_SENDER4
95.545	FAST_SENDER	N/A
96.166	SLOW_SENDER5	N/A
96.272	RECEIVER	FAST_SENDER
96.869	SLOW_SENDER3	N/A
97.629	RECEIVER	SLOW_SENDER3
98.589	RECEIVER	SLOW_SENDER5
98.704	FAST_SENDER	N/A
99.465	RECEIVER	FAST_SENDER
99.480	SLOW_SENDER1	N/A
101.901	FAST_SENDER	N/A
102.171	SLOW_SENDER4	N/A
102.662	RECEIVER	FAST_SENDER
103.421	RECEIVER	SLOW_SENDER1
104.947	RECEIVER	SLOW_SENDER4
105.092	FAST_SENDER	N/A
107.092	FAST_SENDER	N/A
109.092	FAST_SENDER	N/A
110.837	SLOW_SENDER1	N/A
111.092	FAST_SENDER	N/A
111.561	RECEIVER	SLOW_SENDER1
112.368	SLOW_SENDER4	N/A
113.092	FAST_SENDER	N/A
113.162	RECEIVER	SLOW_SENDER4
115.092	FAST_SENDER	N/A
117.092	FAST_SENDER	N/A
118.969	SLOW_SENDER1	N/A
119.092	FAST_SENDER	N/A
119.712	RECEIVER	SLOW_SENDER1
120.395	RECEIVER	FAST_SENDER
120.585	SLOW_SENDER4	N/A
121.317	RECEIVER	SLOW_SENDER4
122.805	FAST_SENDER	N/A
123.567	RECEIVER	FAST_SENDER
125.968	FAST_SENDER	N/A
126.720	RECEIVER	FAST_SENDER
127.155	SLOW_SENDER1	N/A
129.164	FAST_SENDER	N/A
129.964	RECEIVER	FAST_SENDER
132.396	FAST_SENDER	N/A
133.169	RECEIVER	FAST_SENDER
135.579	FAST_SENDER	N/A
136.319	RECEIVER	FAST_SENDER
138.749	FAST_SENDER	N/A
139.499	RECEIVER	FAST_SENDER
141.926	FAST_SENDER	N/A
142.683	RECEIVER	FAST_SENDER
145.089	FAST_SENDER	N/A
145.895	RECEIVER	FAST_SENDER
148.298	FAST_SENDER	N/A
149.062	RECEIVER	FAST_SENDER
151.464	FAST_SENDER	N/A
153.703	RECEIVER	FAST_SENDER
156.148	FAST_SENDER	N/A
156.886	RECEIVER	FAST_SENDER
159.317	FAST_SENDER	N/A
160.052	RECEIVER	FAST_SENDER
162.453	FAST_SENDER	N/A
163.181	RECEIVER	FAST_SENDER
165.582	FAST_SENDER	N/A
166.382	RECEIVER	FAST_SENDER
168.827	FAST_SENDER	N/A
169.556	RECEIVER	FAST_SENDER
172.004	FAST_SENDER	N/A
172.742	RECEIVER	FAST_SENDER
175.175	FAST_SENDER	N/A
175.924	RECEIVER	FAST_SENDER
178.333	FAST_SENDER	N/A
179.084	RECEIVER	FAST_SENDER
181.530	FAST_SENDER	N/A
182.278	RECEIVER	FAST_SENDER
184.699	FAST_SENDER	N/A
185.509	RECEIVER	FAST_SENDER
187.939	FAST_SENDER	N/A
188.698	RECEIVER	FAST_SENDER
191.127	FAST_SENDER	N/A
191.842	RECEIVER	FAST_SENDER
194.244	FAST_SENDER	N/A
195.028	RECEIVER	FAST_SENDER
197.476	FAST_SENDER	N/A
198.222	RECEIVER	FAST_SENDER
200.648	FAST_SENDER	N/A
201.387	RECEIVER	FAST_SENDER
203.798	FAST_SENDER	N/A
204.553	RECEIVER	FAST_SENDER
206.961	FAST_SENDER	N/A
207.742	RECEIVER	FAST_SENDER
210.188	FAST_SENDER	N/A
210.977	RECEIVER	FAST_SENDER
213.394	FAST_SENDER	N/A
213.530	SLOW_SENDER6	N/A
222.306	FAST_SENDER	N/A
224.306	FAST_SENDER	N/A
226.306	FAST_SENDER	N/A
226.700	SLOW_SENDER6	N/A
228.306	FAST_SENDER	N/A
230.306	FAST_SENDER	N/A
232.306	FAST_SENDER	N/A
234.306	FAST_SENDER	N/A
236.306	FAST_SENDER	N/A
238.306	FAST_SENDER	N/A
240.306	FAST_SENDER	N/A
240.350	SLOW_SENDER2	N/A
242.306	FAST_SENDER	N/A
244.306	FAST_SENDER	N/A
250.976	SLOW_SENDER2	N/A
252.050	FAST_SENDER	N/A
260.107	FAST_SENDER	N/A
261.280	SLOW_SENDER3	N/A
261.750	SLOW_SENDER5	N/A
262.107	FAST_SENDER	N/A
263.594	SLOW_SENDER2	N/A
264.107	FAST_SENDER	N/A
266.107	FAST_SENDER	N/A
268.107	FAST_SENDER	N/A
270.107	FAST_SENDER	N/A
272.107	FAST_SENDER	N/A
272.987	SLOW_SENDER5	N/A
273.164	SLOW_SENDER3	N/A
274.107	FAST_SENDER	N/A
282.964	FAST_SENDER	N/A
283.360	SLOW_SENDER1	N/A
284.964	FAST_SENDER	N/A
285.000	SLOW_SENDER4	N/A
286.964	FAST_SENDER	N/A
288.964	FAST_SENDER	N/A
290.964	FAST_SENDER	N/A
292.964	FAST_SENDER	N/A
294.964	FAST_SENDER	N/A
295.276	SLOW_SENDER1	N/A
296.964	FAST_SENDER	N/A
298.964	FAST_SENDER	N/A
299.043	SLOW_SENDER4	N/A
300.276	SLOW_SENDER1	N/A
300.964	FAST_SENDER	N/A
302.964	FAST_SENDER	N/A
304.964	FAST_SENDER	N/A
305.276	SLOW_SENDER1	N/A
306.964	FAST_SENDER	N/A
308.964	FAST_SENDER	N/A
310.276	SLOW_SENDER1	N/A
310.964	FAST_SENDER	N/A
312.964	FAST_SENDER	N/A
314.964	FAST_SENDER	N/A
315.276	SLOW_SENDER1	N/A
316.964	FAST_SENDER	N/A
320.276	SLOW_SENDER1	N/A
324.281	FAST_SENDER	N/A
326.281	FAST_SENDER	N/A
328.281	FAST_SENDER	N/A
330.281	FAST_SENDER	N/A
332.281	FAST_SENDER	N/A
332.799	SLOW_SENDER1	N/A
334.281	FAST_SENDER	N/A
336.281	FAST_SENDER	N/A
338.281	FAST_SENDER	N/A
345.905	FAST_SENDER	N/A
353.698	FAST_SENDER	N/A
361.388	FAST_SENDER	N/A
368.997	FAST_SENDER	N/A
376.545	FAST_SENDER	N/A
377.288	RECEIVER	FAST_SENDER
379.732	FAST_SENDER	N/A
380.515	RECEIVER	FAST_SENDER
382.917	FAST_SENDER	N/A
383.705	RECEIVER	FAST_SENDER
386.125	FAST_SENDER	N/A
386.881	RECEIVER	FAST_SENDER
389.293	FAST_SENDER	N/A
390.090	RECEIVER	FAST_SENDER
395.617	FAST_SENDER	N/A
395.710	SLOW_SENDER6	N/A
396.347	RECEIVER	FAST_SENDER
396.998	RECEIVER	SLOW_SENDER6
398.756	FAST_SENDER	N/A
399.410	SLOW_SENDER6	N/A
399.542	RECEIVER	FAST_SENDER
401.944	FAST_SENDER	N/A
402.924	RECEIVER	SLOW_SENDER6
403.944	FAST_SENDER	N/A
405.944	FAST_SENDER	N/A
407.944	FAST_SENDER	N/A
408.337	SLOW_SENDER6	N/A
409.087	RECEIVER	SLOW_SENDER6
409.944	FAST_SENDER	N/A
411.944	FAST_SENDER	N/A
413.944	FAST_SENDER	N/A
415.944	FAST_SENDER	N/A
416.511	SLOW_SENDER6	N/A
416.694	RECEIVER	FAST_SENDER
419.076	RECEIVER	SLOW_SENDER6
419.142	FAST_SENDER	N/A
419.902	RECEIVER	FAST_SENDER
422.313	FAST_SENDER	N/A
423.085	RECEIVER	FAST_SENDER
425.487	FAST_SENDER	N/A
426.519	SLOW_SENDER6	N/A
427.323	RECEIVER	SLOW_SENDER6
428.350	SLOW_SENDER2	N/A
430.635	RECEIVER	SLOW_SENDER2
431.865	RECEIVER	FAST_SENDER
433.074	SLOW_SENDER2	N/A
434.281	FAST_SENDER	N/A
435.025	RECEIVER	FAST_SENDER
435.074	SLOW_SENDER2	N/A
437.074	SLOW_SENDER2	N/A
437.465	FAST_SENDER	N/A
438.241	RECEIVER	FAST_SENDER
439.074	SLOW_SENDER2	N/A
440.690	FAST_SENDER	N/A
441.074	SLOW_SENDER2	N/A
441.458	RECEIVER	FAST_SENDER
442.960	SLOW_SENDER5	N/A
443.074	SLOW_SENDER2	N/A
443.718	RECEIVER	SLOW_SENDER5
443.730	SLOW_SENDER3	N/A
443.887	FAST_SENDER	N/A
444.514	RECEIVER	SLOW_SENDER3
445.074	SLOW_SENDER2	N/A
446.140	SLOW_SENDER5	N/A
446.373	RECEIVER	FAST_SENDER
446.944	SLOW_SENDER3	N/A
447.074	SLOW_SENDER2	N/A
447.711	RECEIVER	SLOW_SENDER3
448.371	RECEIVER	SLOW_SENDER2
448.780	FAST_SENDER	N/A
449.550	RECEIVER	FAST_SENDER
450.133	SLOW_SENDER3	N/A
450.317	RECEIVER	SLOW_SENDER5
451.963	FAST_SENDER	N/A
452.133	SLOW_SENDER3	N/A
453.821	SLOW_SENDER2	N/A
453.963	FAST_SENDER	N/A
454.133	SLOW_SENDER3	N/A
455.821	SLOW_SENDER2	N/A
455.963	FAST_SENDER	N/A
456.133	SLOW_SENDER3	N/A
457.732	SLOW_SENDER5	N/A
457.821	SLOW_SENDER2	N/A
457.963	FAST_SENDER	N/A
458.133	SLOW_SENDER3	N/A
458.491	RECEIVER	SLOW_SENDER5
459.821	SLOW_SENDER2	N/A
459.963	FAST_SENDER	N/A
460.133	SLOW_SENDER3	N/A
461.821	SLOW_SENDER2	N/A
461.963	FAST_SENDER	N/A
462.133	SLOW_SENDER3	N/A
463.821	SLOW_SENDER2	N/A
463.963	FAST_SENDER	N/A
464.133	SLOW_SENDER3	N/A
464.876	RECEIVER	SLOW_SENDER3
465.821	SLOW_SENDER2	N/A
465.909	SLOW_SENDER5	N/A
465.963	FAST_SENDER	N/A
466.586	RECEIVER	SLOW_SENDER2
467.314	SLOW_SENDER3	N/A
467.747	RECEIVER	FAST_SENDER
468.550	SLOW_SENDER4	N/A
469.325	RECEIVER	SLOW_SENDER4
471.633	RECEIVER	SLOW_SENDER5
471.754	SLOW_SENDER4	N/A
472.029	SLOW_SENDER2	N/A
472.219	FAST_SENDER	N/A
472.382	RECEIVER	SLOW_SENDER3
473.754	SLOW_SENDER4	N/A
474.219	FAST_SENDER	N/A
475.754	SLOW_SENDER4	N/A
476.219	FAST_SENDER	N/A
477.029	SLOW_SENDER2	N/A
477.754	SLOW_SENDER4	N/A
478.219	FAST_SENDER	N/A
479.029	SLOW_SENDER2	N/A
479.063	SLOW_SENDER5	N/A
479.754	SLOW_SENDER4	N/A
479.821	SLOW_SENDER3	N/A
480.219	FAST_SENDER	N/A
481.029	SLOW_SENDER2	N/A
481.754	SLOW_SENDER4	N/A
482.219	FAST_SENDER	N/A
483.029	SLOW_SENDER2	N/A
483.754	SLOW_SENDER4	N/A
483.800	RECEIVER	SLOW_SENDER2
484.219	FAST_SENDER	N/A
485.754	SLOW_SENDER4	N/A
486.063	SLOW_SENDER5	N/A
486.219	FAST_SENDER	N/A
486.496	RECEIVER	SLOW_SENDER4
486.821	SLOW_SENDER3	N/A
489.067	RECEIVER	FAST_SENDER
489.205	SLOW_SENDER2	N/A
489.989	RECEIVER	SLOW_SENDER2
490.789	SLOW_SENDER4	N/A
491.507	FAST_SENDER	N/A
491.578	RECEIVER	SLOW_SENDER4
492.266	RECEIVER	FAST_SENDER
493.063	SLOW_SENDER5	N/A
493.777	RECEIVER	SLOW_SENDER5
493.821	SLOW_SENDER3	N/A
494.565	RECEIVER	SLOW_SENDER3
494.700	FAST_SENDER	N/A
495.400	SLOW_SENDER2	N/A
495.490	RECEIVER	FAST_SENDER
496.112	RECEIVER	SLOW_SENDER2
497.022	SLOW_SENDER4	N/A
497.817	RECEIVER	SLOW_SENDER4
497.890	FAST_SENDER	N/A
498.638	RECEIVER	FAST_SENDER
498.720	SLOW_SENDER1	N/A
499.460	RECEIVER	SLOW_SENDER1
501.059	FAST_SENDER	N/A
501.227	SLOW_SENDER5	N/A
501.546	SLOW_SENDER2	N/A
501.806	RECEIVER	FAST_SENDER
501.871	SLOW_SENDER1	N/A
501.998	SLOW_SENDER3	N/A
503.252	SLOW_SENDER4	N/A
510.488	FAST_SENDER	N/A
512.488	FAST_SENDER	N/A
514.488	FAST_SENDER	N/A
515.449	SLOW_SENDER1	N/A
516.488	FAST_SENDER	N/A
517.209	SLOW_SENDER2	N/A
517.383	SLOW_SENDER4	N/A
518.488	FAST_SENDER	N/A
520.488	FAST_SENDER	N/A
522.449	SLOW_SENDER1	N/A
522.488	FAST_SENDER	N/A
524.209	SLOW_SENDER2	N/A
524.383	SLOW_SENDER4	N/A
524.488	FAST_SENDER	N/A
529.449	SLOW_SENDER1	N/A
531.209	SLOW_SENDER2	N/A
531.383	SLOW_SENDER4	N/A
534.222	FAST_SENDER	N/A
536.222	FAST_SENDER	N/A
538.222	FAST_SENDER	N/A
540.222	FAST_SENDER	N/A
542.222	FAST_SENDER	N/A
542.533	SLOW_SENDER1	N/A
544.222	FAST_SENDER	N/A
546.222	FAST_SENDER	N/A
548.222	FAST_SENDER	N/A
555.448	FAST_SENDER	N/A
562.872	FAST_SENDER	N/A
570.593	FAST_SENDER	N/A
578.185	FAST_SENDER	N/A
586.219	FAST_SENDER	N/A
593.523	FAST_SENDER	N/A
593.900	SLOW_SENDER6	N/A
601.276	FAST_SENDER	N/A
604.934	SLOW_SENDER6	N/A
609.506	FAST_SENDER	N/A
617.066	FAST_SENDER	N/A
617.817	SLOW_SENDER6	N/A
624.560	FAST_SENDER	N/A
632.297	FAST_SENDER	N/A
639.620	FAST_SENDER	N/A
646.777	FAST_SENDER	N/A
654.282	FAST_SENDER	N/A
662.250	FAST_SENDER	N/A
665.809	RECEIVER	FAST_SENDER
667.130	SLOW_SENDER5	N/A
667.917	RECEIVER	SLOW_SENDER5
668.214	FAST_SENDER	N/A
668.960	RECEIVER	FAST_SENDER
670.324	SLOW_SENDER5	N/A
671.072	RECEIVER	SLOW_SENDER5
671.406	FAST_SENDER	N/A
672.204	RECEIVER	FAST_SENDER
673.070	SLOW_SENDER3	N/A
673.477	SLOW_SENDER5	N/A
673.824	RECEIVER	SLOW_SENDER3
674.626	FAST_SENDER	N/A
675.400	RECEIVER	FAST_SENDER
678.273	FAST_SENDER	N/A
678.509	RECEIVER	SLOW_SENDER5
680.273	FAST_SENDER	N/A
682.273	FAST_SENDER	N/A
682.664	SLOW_SENDER3	N/A
684.273	FAST_SENDER	N/A
685.942	SLOW_SENDER5	N/A
686.273	FAST_SENDER	N/A
686.675	RECEIVER	SLOW_SENDER5
687.664	SLOW_SENDER3	N/A
688.273	FAST_SENDER	N/A
689.664	SLOW_SENDER3	N/A
690.273	FAST_SENDER	N/A
691.664	SLOW_SENDER3	N/A
692.273	FAST_SENDER	N/A
693.016	RECEIVER	FAST_SENDER
693.664	SLOW_SENDER3	N/A
694.125	SLOW_SENDER5	N/A
694.446	RECEIVER	SLOW_SENDER3
695.430	FAST_SENDER	N/A
696.173	RECEIVER	FAST_SENDER
696.350	SLOW_SENDER2	N/A
697.153	RECEIVER	SLOW_SENDER2
697.380	SLOW_SENDER4	N/A
699.090	RECEIVER	SLOW_SENDER5
699.380	SLOW_SENDER4	N/A
699.557	SLOW_SENDER2	N/A
699.643	FAST_SENDER	N/A
700.350	RECEIVER	SLOW_SENDER2
701.380	SLOW_SENDER4	N/A
701.643	FAST_SENDER	N/A
703.380	SLOW_SENDER4	N/A
704.003	FAST_SENDER	N/A
705.380	SLOW_SENDER4	N/A
706.003	FAST_SENDER	N/A
706.800	SLOW_SENDER1	N/A
707.380	SLOW_SENDER4	N/A
707.565	RECEIVER	SLOW_SENDER1
708.003	FAST_SENDER	N/A
708.645	SLOW_SENDER3	N/A
708.935	SLOW_SENDER2	N/A
709.380	SLOW_SENDER4	N/A
710.003	FAST_SENDER	N/A
711.349	RECEIVER	SLOW_SENDER2
711.380	SLOW_SENDER4	N/A
711.469	SLOW_SENDER1	N/A
712.003	FAST_SENDER	N/A
712.188	RECEIVER	SLOW_SENDER1
713.380	SLOW_SENDER4	N/A
714.003	FAST_SENDER	N/A
715.380	SLOW_SENDER4	N/A
715.645	SLOW_SENDER3	N/A
716.003	FAST_SENDER	N/A
717.380	SLOW_SENDER4	N/A
717.610	SLOW_SENDER1	N/A
718.003	FAST_SENDER	N/A
718.154	RECEIVER	SLOW_SENDER4
718.797	SLOW_SENDER2	N/A
720.211	RECEIVER	FAST_SENDER
720.585	SLOW_SENDER4	N/A
721.076	RECEIVER	SLOW_SENDER2
722.645	SLOW_SENDER3	N/A
722.794	RECEIVER	SLOW_SENDER4
723.443	FAST_SENDER	N/A
725.443	FAST_SENDER	N/A
725.443	RECEIVER	SLOW_SENDER1
727.443	FAST_SENDER	N/A
728.515	SLOW_SENDER2	N/A
729.443	FAST_SENDER	N/A
729.645	SLOW_SENDER3	N/A
730.197	SLOW_SENDER4	N/A
731.443	FAST_SENDER	N/A
732.870	SLOW_SENDER1	N/A
733.443	FAST_SENDER	N/A
733.680	RECEIVER	SLOW_SENDER1
734.645	SLOW_SENDER3	N/A
735.197	SLOW_SENDER4	N/A
735.443	FAST_SENDER	N/A
735.447	RECEIVER	SLOW_SENDER3
735.515	SLOW_SENDER2	N/A
737.443	FAST_SENDER	N/A
738.226	RECEIVER	FAST_SENDER
740.197	SLOW_SENDER4	N/A
740.632	FAST_SENDER	N/A
741.100	SLOW_SENDER1	N/A
741.370	RECEIVER	FAST_SENDER
742.515	SLOW_SENDER2	N/A
742.889	SLOW_SENDER3	N/A
744.883	RECEIVER	SLOW_SENDER2
745.197	SLOW_SENDER4	N/A
745.450	FAST_SENDER	N/A
745.976	RECEIVER	SLOW_SENDER4
746.910	RECEIVER	SLOW_SENDER3
747.683	RECEIVER	FAST_SENDER
750.132	FAST_SENDER	N/A
750.906	RECEIVER	FAST_SENDER
751.415	SLOW_SENDER4	N/A
752.294	SLOW_SENDER2	N/A
753.063	RECEIVER	SLOW_SENDER2
753.336	FAST_SENDER	N/A
754.115	RECEIVER	FAST_SENDER
754.339	SLOW_SENDER3	N/A
755.130	RECEIVER	SLOW_SENDER3
756.415	SLOW_SENDER4	N/A
756.562	FAST_SENDER	N/A
757.364	RECEIVER	FAST_SENDER
759.800	FAST_SENDER	N/A
760.556	RECEIVER	FAST_SENDER
761.415	SLOW_SENDER4	N/A
762.566	SLOW_SENDER3	N/A
762.957	FAST_SENDER	N/A
763.744	RECEIVER	FAST_SENDER
766.148	FAST_SENDER	N/A
766.415	SLOW_SENDER4	N/A
766.966	RECEIVER	FAST_SENDER
768.546	RECEIVER	SLOW_SENDER4
769.371	FAST_SENDER	N/A
770.123	RECEIVER	FAST_SENDER
772.547	FAST_SENDER	N/A
773.276	RECEIVER	FAST_SENDER
773.963	SLOW_SENDER4	N/A
774.739	RECEIVER	SLOW_SENDER4
775.678	FAST_SENDER	N/A
776.421	RECEIVER	FAST_SENDER
778.870	FAST_SENDER	N/A
779.646	RECEIVER	FAST_SENDER
782.050	FAST_SENDER	N/A
782.163	SLOW_SENDER4	N/A
782.230	SLOW_SENDER6	N/A
782.793	RECEIVER	FAST_SENDER
783.452	RECEIVER	SLOW_SENDER4
785.209	FAST_SENDER	N/A
790.873	SLOW_SENDER4	N/A
793.009	SLOW_SENDER6	N/A
793.043	FAST_SENDER	N/A
801.367	FAST_SENDER	N/A
803.367	FAST_SENDER	N/A
805.367	FAST_SENDER	N/A
807.034	SLOW_SENDER6	N/A
807.367	FAST_SENDER	N/A
809.367	FAST_SENDER	N/A
811.367	FAST_SENDER	N/A
813.367	FAST_SENDER	N/A
815.367	FAST_SENDER	N/A
822.998	FAST_SENDER	N/A
830.624	FAST_SENDER	N/A
838.266	FAST_SENDER	N/A
846.048	FAST_SENDER	N/A
853.861	FAST_SENDER	N/A
861.997	FAST_SENDER	N/A
862.560	SLOW_SENDER5	N/A
869.962	FAST_SENDER	N/A
873.157	SLOW_SENDER5	N/A
877.934	FAST_SENDER	N/A
879.934	FAST_SENDER	N/A
881.934	FAST_SENDER	N/A
883.934	FAST_SENDER	N/A
885.743	SLOW_SENDER5	N/A
885.934	FAST_SENDER	N/A
887.934	FAST_SENDER	N/A
889.934	FAST_SENDER	N/A
891.934	FAST_SENDER	N/A
899.852	FAST_SENDER	N/A
906.990	SLOW_SENDER1	N/A
907.199	FAST_SENDER	N/A
915.196	FAST_SENDER	N/A
917.660	SLOW_SENDER2	N/A
918.052	SLOW_SENDER1	N/A
918.790	SLOW_SENDER3	N/A
924.294	FAST_SENDER	N/A
926.294	FAST_SENDER	N/A
928.294	FAST_SENDER	N/A
930.294	FAST_SENDER	N/A
930.313	SLOW_SENDER2	N/A
931.226	SLOW_SENDER1	N/A
931.907	SLOW_SENDER3	N/A
932.294	FAST_SENDER	N/A
934.294	FAST_SENDER	N/A
935.313	SLOW_SENDER2	N/A
936.624	FAST_SENDER	N/A
938.226	SLOW_SENDER1	N/A
938.624	FAST_SENDER	N/A
940.313	SLOW_SENDER2	N/A
940.624	FAST_SENDER	N/A
942.624	FAST_SENDER	N/A
944.624	FAST_SENDER	N/A
945.226	SLOW_SENDER1	N/A
945.313	SLOW_SENDER2	N/A
946.624	FAST_SENDER	N/A
948.624	FAST_SENDER	N/A
950.313	SLOW_SENDER2	N/A
950.624	FAST_SENDER	N/A
951.080	RECEIVER	SLOW_SENDER2
952.226	SLOW_SENDER1	N/A
954.487	RECEIVER	FAST_SENDER
955.200	RECEIVER	SLOW_SENDER1
958.334	FAST_SENDER	N/A
960.334	FAST_SENDER	N/A
960.460	SLOW_SENDER4	N/A
961.199	RECEIVER	SLOW_SENDER4
962.334	FAST_SENDER	N/A
963.606	SLOW_SENDER4	N/A
963.967	SLOW_SENDER2	N/A
964.334	FAST_SENDER	N/A
964.359	RECEIVER	SLOW_SENDER4
966.334	FAST_SENDER	N/A
968.774	FAST_SENDER	N/A
970.774	FAST_SENDER	N/A
971.220	SLOW_SENDER6	N/A
971.700	SLOW_SENDER4	N/A
971.996	RECEIVER	SLOW_SENDER6
972.774	FAST_SENDER	N/A
976.469	FAST_SENDER	N/A
977.453	RECEIVER	SLOW_SENDER4
978.469	FAST_SENDER	N/A
980.469	FAST_SENDER	N/A
981.177	SLOW_SENDER6	N/A
982.469	FAST_SENDER	N/A
984.469	FAST_SENDER	N/A
984.897	SLOW_SENDER4	N/A
985.654	RECEIVER	SLOW_SENDER4
986.177	SLOW_SENDER6	N/A
986.469	FAST_SENDER	N/A
988.469	FAST_SENDER	N/A
990.469	FAST_SENDER	N/A
991.177	SLOW_SENDER6	N/A
991.195	RECEIVER	FAST_SENDER
993.088	SLOW_SENDER4	N/A
993.608	FAST_SENDER	N/A
993.888	RECEIVER	SLOW_SENDER4
995.807	RECEIVER	FAST_SENDER
996.177	SLOW_SENDER6	N/A
996.974	RECEIVER	SLOW_SENDER6
998.225	FAST_SENDER	N/A
998.975	RECEIVER	FAST_SENDER
1001.412	FAST_SENDER	N/A
1002.410	SLOW_SENDER6	N/A
1003.172	RECEIVER	SLOW_SENDER6
1003.940	RECEIVER	FAST_SENDER
1006.351	FAST_SENDER	N/A
1007.072	RECEIVER	FAST_SENDER
1008.622	SLOW_SENDER6	N/A
1009.356	RECEIVER	SLOW_SENDER6
1009.498	FAST_SENDER	N/A
1010.260	RECEIVER	FAST_SENDER
1014.157	FAST_SENDER	N/A
1014.931	RECEIVER	FAST_SENDER
1016.792	SLOW_SENDER6	N/A
1017.336	FAST_SENDER	N/A
1017.506	RECEIVER	SLOW_SENDER6
1019.501	RECEIVER	FAST_SENDER
1021.944	FAST_SENDER	N/A
1022.705	RECEIVER	FAST_SENDER
1024.932	SLOW_SENDER6	N/A
1025.113	FAST_SENDER	N/A
1025.878	RECEIVER	FAST_SENDER
1027.183	RECEIVER	SLOW_SENDER6
1028.295	FAST_SENDER	N/A
1029.063	RECEIVER	FAST_SENDER
1031.484	FAST_SENDER	N/A
1032.248	RECEIVER	FAST_SENDER
1034.632	SLOW_SENDER6	N/A
1034.679	FAST_SENDER	N/A
1035.382	RECEIVER	SLOW_SENDER6
1039.377	RECEIVER	FAST_SENDER
1041.789	FAST_SENDER	N/A
1042.552	RECEIVER	FAST_SENDER
1042.783	SLOW_SENDER6	N/A
1043.554	RECEIVER	SLOW_SENDER6
1044.984	FAST_SENDER	N/A
1045.730	RECEIVER	FAST_SENDER
1048.137	FAST_SENDER	N/A
1049.990	SLOW_SENDER5	N/A
1050.640	RECEIVER	FAST_SENDER
1050.985	SLOW_SENDER6	N/A
1051.804	RECEIVER	SLOW_SENDER6
1053.052	FAST_SENDER	N/A
1053.346	RECEIVER	SLOW_SENDER5
1055.187	RECEIVER	FAST_SENDER
1057.609	FAST_SENDER	N/A
1058.355	RECEIVER	FAST_SENDER
1060.805	FAST_SENDER	N/A
1061.589	RECEIVER	FAST_SENDER
1062.230	SLOW_SENDER5	N/A
1062.957	RECEIVER	SLOW_SENDER5
1064.001	FAST_SENDER	N/A
1064.805	RECEIVER	FAST_SENDER
1067.231	FAST_SENDER	N/A
1068.001	RECEIVER	FAST_SENDER
1070.359	SLOW_SENDER5	N/A
1070.436	FAST_SENDER	N/A
1078.560	SLOW_SENDER5	N/A
1078.769	FAST_SENDER	N/A
1086.670	FAST_SENDER	N/A
1088.670	FAST_SENDER	N/A
1090.670	FAST_SENDER	N/A
1092.670	FAST_SENDER	N/A
1094.670	FAST_SENDER	N/A
1096.670	FAST_SENDER	N/A
1098.670	FAST_SENDER	N/A
1100.670	FAST_SENDER	N/A
1101.380	SLOW_SENDER3	N/A
1109.356	FAST_SENDER	N/A
1112.176	SLOW_SENDER3	N/A
1117.865	FAST_SENDER	N/A
1119.040	SLOW_SENDER1	N/A
1119.865	FAST_SENDER	N/A
1121.865	FAST_SENDER	N/A
1123.865	FAST_SENDER	N/A
1125.668	SLOW_SENDER3	N/A
1125.865	FAST_SENDER	N/A
1127.865	FAST_SENDER	N/A
1129.865	FAST_SENDER	N/A
1130.043	SLOW_SENDER1	N/A
1131.270	SLOW_SENDER2	N/A
1131.865	FAST_SENDER	N/A
1139.180	FAST_SENDER	N/A
1141.180	FAST_SENDER	N/A
1142.493	SLOW_SENDER2	N/A
1143.180	FAST_SENDER	N/A
1143.387	SLOW_SENDER1	N/A
1145.180	FAST_SENDER	N/A
1147.180	FAST_SENDER	N/A
1147.493	SLOW_SENDER2	N/A
1149.180	FAST_SENDER	N/A
1151.180	FAST_SENDER	N/A
1152.493	SLOW_SENDER2	N/A
1153.180	FAST_SENDER	N/A
1157.493	SLOW_SENDER2	N/A
1159.760	SLOW_SENDER4	N/A
1160.589	FAST_SENDER	N/A
1169.035	FAST_SENDER	N/A
1170.367	SLOW_SENDER4	N/A
1170.600	SLOW_SENDER2	N/A
1175.367	SLOW_SENDER4	N/A
1176.629	FAST_SENDER	N/A
1180.367	SLOW_SENDER4	N/A
1183.811	FAST_SENDER	N/A
1185.367	SLOW_SENDER4	N/A
1191.774	FAST_SENDER	N/A
1193.774	FAST_SENDER	N/A
1195.774	FAST_SENDER	N/A
1197.774	FAST_SENDER	N/A
1198.765	SLOW_SENDER4	N/A
1199.774	FAST_SENDER	N/A
1201.774	FAST_SENDER	N/A
1203.774	FAST_SENDER	N/A
1205.774	FAST_SENDER	N/A
1213.228	FAST_SENDER	N/A
1217.330	SLOW_SENDER6	N/A
1220.466	FAST_SENDER	N/A
1227.626	SLOW_SENDER6	N/A
1228.264	FAST_SENDER	N/A
1234.153	RECEIVER	FAST_SENDER
1236.195	FAST_SENDER	N/A
1238.195	FAST_SENDER	N/A
1240.195	FAST_SENDER	N/A
1240.382	SLOW_SENDER6	N/A
1242.195	FAST_SENDER	N/A
1244.195	FAST_SENDER	N/A
1246.195	FAST_SENDER	N/A
1248.195	FAST_SENDER	N/A
1248.240	SLOW_SENDER5	N/A
1248.989	RECEIVER	SLOW_SENDER5
1250.195	FAST_SENDER	N/A
1254.196	RECEIVER	FAST_SENDER
1256.604	FAST_SENDER	N/A
1257.386	RECEIVER	FAST_SENDER
1259.665	SLOW_SENDER5	N/A
1259.806	FAST_SENDER	N/A
1260.415	RECEIVER	SLOW_SENDER5
1261.124	RECEIVER	FAST_SENDER
1263.535	FAST_SENDER	N/A
1264.303	RECEIVER	FAST_SENDER
1266.749	FAST_SENDER	N/A
1267.528	RECEIVER	FAST_SENDER
1267.834	SLOW_SENDER5	N/A
1268.581	RECEIVER	SLOW_SENDER5
1269.932	FAST_SENDER	N/A
1270.686	RECEIVER	FAST_SENDER
1273.093	FAST_SENDER	N/A
1273.845	RECEIVER	FAST_SENDER
1275.983	SLOW_SENDER5	N/A
1276.276	FAST_SENDER	N/A
1276.745	RECEIVER	SLOW_SENDER5
1278.859	RECEIVER	FAST_SENDER
1281.306	FAST_SENDER	N/A
1282.059	RECEIVER	FAST_SENDER
1284.165	SLOW_SENDER5	N/A
1284.464	FAST_SENDER	N/A
1284.935	RECEIVER	SLOW_SENDER5
1286.743	RECEIVER	FAST_SENDER
1289.144	FAST_SENDER	N/A
1289.830	SLOW_SENDER3	N/A
1289.929	RECEIVER	FAST_SENDER
1290.621	RECEIVER	SLOW_SENDER3
1292.362	FAST_SENDER	N/A
1292.369	SLOW_SENDER5	N/A
1293.682	RECEIVER	SLOW_SENDER5
1294.623	SLOW_SENDER3	N/A
1294.991	RECEIVER	FAST_SENDER
1298.690	RECEIVER	SLOW_SENDER3
1301.122	FAST_SENDER	N/A
1301.132	SLOW_SENDER5	N/A
1303.122	FAST_SENDER	N/A
1305.122	FAST_SENDER	N/A
1307.122	FAST_SENDER	N/A
1307.840	SLOW_SENDER1	N/A
1308.132	SLOW_SENDER5	N/A
1308.597	SLOW_SENDER3	N/A
1308.609	RECEIVER	SLOW_SENDER1
1309.122	FAST_SENDER	N/A
1309.359	RECEIVER	SLOW_SENDER3
1311.029	SLOW_SENDER1	N/A
1311.122	FAST_SENDER	N/A
1311.773	RECEIVER	SLOW_SENDER1
1313.122	FAST_SENDER	N/A
1314.184	SLOW_SENDER1	N/A
1315.122	FAST_SENDER	N/A
1315.132	SLOW_SENDER5	N/A
1315.847	RECEIVER	FAST_SENDER
1316.653	RECEIVER	SLOW_SENDER1
1316.770	SLOW_SENDER3	N/A
1317.542	RECEIVER	SLOW_SENDER3
1321.524	FAST_SENDER	N/A
1322.098	SLOW_SENDER1	N/A
1323.524	FAST_SENDER	N/A
1325.524	FAST_SENDER	N/A
1327.098	SLOW_SENDER1	N/A
1327.524	FAST_SENDER	N/A
1329.524	FAST_SENDER	N/A
1331.524	FAST_SENDER	N/A
1332.098	SLOW_SENDER1	N/A
1333.524	FAST_SENDER	N/A
1335.524	FAST_SENDER	N/A
1336.240	RECEIVER	FAST_SENDER
1336.470	SLOW_SENDER2	N/A
1337.098	SLOW_SENDER1	N/A
1337.277	RECEIVER	SLOW_SENDER2
1338.649	FAST_SENDER	N/A
1339.680	SLOW_SENDER2	N/A
1339.962	RECEIVER	FAST_SENDER
1340.993	RECEIVER	SLOW_SENDER1
1341.680	SLOW_SENDER2	N/A
1342.377	FAST_SENDER	N/A
1343.680	SLOW_SENDER2	N/A
1344.377	FAST_SENDER	N/A
1345.680	SLOW_SENDER2	N/A
1346.377	FAST_SENDER	N/A
1347.680	SLOW_SENDER2	N/A
1348.377	FAST_SENDER	N/A
1348.408	SLOW_SENDER1	N/A
1349.228	RECEIVER	SLOW_SENDER1
1349.680	SLOW_SENDER2	N/A
1350.377	FAST_SENDER	N/A
1351.680	SLOW_SENDER2	N/A
1352.377	FAST_SENDER	N/A
1353.680	SLOW_SENDER2	N/A
1354.377	FAST_SENDER	N/A
1354.411	RECEIVER	SLOW_SENDER2
1356.377	FAST_SENDER	N/A
1356.659	SLOW_SENDER1	N/A
1356.858	SLOW_SENDER2	N/A
1363.850	SLOW_SENDER4	N/A
1364.799	FAST_SENDER	N/A
1366.799	FAST_SENDER	N/A
1368.799	FAST_SENDER	N/A
1370.544	SLOW_SENDER2	N/A
1370.799	FAST_SENDER	N/A
1372.799	FAST_SENDER	N/A
1374.815	SLOW_SENDER4	N/A
1375.277	FAST_SENDER	N/A
1377.277	FAST_SENDER	N/A
1379.277	FAST_SENDER	N/A
1379.815	SLOW_SENDER4	N/A
1381.277	FAST_SENDER	N/A
1383.277	FAST_SENDER	N/A
1384.815	SLOW_SENDER4	N/A
1385.277	FAST_SENDER	N/A
1387.277	FAST_SENDER	N/A
1389.277	FAST_SENDER	N/A
1389.815	SLOW_SENDER4	N/A
1397.223	FAST_SENDER	N/A
1399.223	FAST_SENDER	N/A
1401.223	FAST_SENDER	N/A
1402.988	SLOW_SENDER4	N/A
1403.223	FAST_SENDER	N/A
1404.840	SLOW_SENDER6	N/A
1405.223	FAST_SENDER	N/A
1407.223	FAST_SENDER	N/A
1409.223	FAST_SENDER	N/A
1411.223	FAST_SENDER	N/A
1415.320	SLOW_SENDER6	N/A
1420.069	FAST_SENDER	N/A
1422.069	FAST_SENDER	N/A
1424.069	FAST_SENDER	N/A
1426.069	FAST_SENDER	N/A
1428.069	FAST_SENDER	N/A
1428.453	SLOW_SENDER6	N/A
1430.069	FAST_SENDER	N/A
1432.069	FAST_SENDER	N/A
1434.069	FAST_SENDER	N/A
1441.806	FAST_SENDER	N/A
1449.450	FAST_SENDER	N/A
1457.312	FAST_SENDER	N/A
1464.964	FAST_SENDER	N/A
1472.634	FAST_SENDER	N/A
1480.271	FAST_SENDER	N/A
1482.810	SLOW_SENDER5	N/A
1484.080	SLOW_SENDER3	N/A
1488.378	FAST_SENDER	N/A
1490.378	FAST_SENDER	N/A
1492.378	FAST_SENDER	N/A
1494.378	FAST_SENDER	N/A
1494.697	SLOW_SENDER3	N/A
1496.378	FAST_SENDER	N/A
1496.531	SLOW_SENDER5	N/A
1498.378	FAST_SENDER	N/A
1499.697	SLOW_SENDER3	N/A
1501.138	FAST_SENDER	N/A
1503.138	FAST_SENDER	N/A
1504.697	SLOW_SENDER3	N/A
1505.138	FAST_SENDER	N/A
1507.138	FAST_SENDER	N/A
1509.138	FAST_SENDER	N/A
1509.172	SLOW_SENDER5	N/A
1509.697	SLOW_SENDER3	N/A
1511.138	FAST_SENDER	N/A
1513.138	FAST_SENDER	N/A
1514.697	SLOW_SENDER3	N/A
1515.138	FAST_SENDER	N/A
1520.694	RECEIVER	FAST_SENDER
1523.097	FAST_SENDER	N/A
1523.830	SLOW_SENDER1	N/A
1525.097	FAST_SENDER	N/A
1526.031	RECEIVER	SLOW_SENDER1
1527.097	FAST_SENDER	N/A
1528.330	SLOW_SENDER3	N/A
1528.439	SLOW_SENDER1	N/A
1529.081	RECEIVER	SLOW_SENDER3
1529.097	FAST_SENDER	N/A
1529.752	RECEIVER	SLOW_SENDER1
1531.097	FAST_SENDER	N/A
1533.097	FAST_SENDER	N/A
1535.097	FAST_SENDER	N/A
1535.194	SLOW_SENDER1	N/A
1535.955	RECEIVER	SLOW_SENDER1
1536.512	SLOW_SENDER3	N/A
1537.097	FAST_SENDER	N/A
1537.232	RECEIVER	SLOW_SENDER3
1538.150	SLOW_SENDER2	N/A
1538.886	RECEIVER	SLOW_SENDER2
1540.728	RECEIVER	FAST_SENDER
1541.295	SLOW_SENDER2	N/A
1541.363	SLOW_SENDER1	N/A
1542.069	RECEIVER	SLOW_SENDER2
1543.165	FAST_SENDER	N/A
1543.953	RECEIVER	FAST_SENDER
1544.503	SLOW_SENDER2	N/A
1544.668	SLOW_SENDER3	N/A
1545.793	RECEIVER	SLOW_SENDER1
1546.393	FAST_SENDER	N/A
1546.503	SLOW_SENDER2	N/A
1547.169	RECEIVER	FAST_SENDER
1548.503	SLOW_SENDER2	N/A
1549.617	FAST_SENDER	N/A
1550.395	RECEIVER	FAST_SENDER
1550.503	SLOW_SENDER2	N/A
1551.668	SLOW_SENDER3	N/A
1552.503	SLOW_SENDER2	N/A
1552.819	FAST_SENDER	N/A
1553.198	SLOW_SENDER1	N/A
1553.574	RECEIVER	FAST_SENDER
1554.503	SLOW_SENDER2	N/A
1556.503	SLOW_SENDER2	N/A
1557.824	FAST_SENDER	N/A
1558.503	SLOW_SENDER2	N/A
1558.599	RECEIVER	FAST_SENDER
1558.668	SLOW_SENDER3	N/A
1559.256	RECEIVER	SLOW_SENDER2
1560.975	RECEIVER	SLOW_SENDER3
1561.046	FAST_SENDER	N/A
1561.703	SLOW_SENDER2	N/A
1561.834	RECEIVER	FAST_SENDER
1564.282	FAST_SENDER	N/A
1564.309	RECEIVER	SLOW_SENDER2
1565.071	RECEIVER	FAST_SENDER
1567.500	FAST_SENDER	N/A
1568.234	RECEIVER	FAST_SENDER
1568.270	SLOW_SENDER4	N/A
1569.053	RECEIVER	SLOW_SENDER4
1569.751	SLOW_SENDER2	N/A
1570.508	RECEIVER	SLOW_SENDER2
1570.652	FAST_SENDER	N/A
1571.434	RECEIVER	FAST_SENDER
1571.464	SLOW_SENDER4	N/A
1572.261	RECEIVER	SLOW_SENDER4
1573.841	FAST_SENDER	N/A
1574.685	SLOW_SENDER4	N/A
1575.436	RECEIVER	SLOW_SENDER4
1576.415	RECEIVER	FAST_SENDER
1577.950	SLOW_SENDER2	N/A
1578.717	RECEIVER	SLOW_SENDER2
1578.829	FAST_SENDER	N/A
1579.597	RECEIVER	FAST_SENDER
1580.843	SLOW_SENDER4	N/A
1581.594	RECEIVER	SLOW_SENDER4
1582.008	FAST_SENDER	N/A
1582.744	RECEIVER	FAST_SENDER
1585.170	FAST_SENDER	N/A
1585.950	RECEIVER	FAST_SENDER
1586.152	SLOW_SENDER2	N/A
1586.911	RECEIVER	SLOW_SENDER2
1587.004	SLOW_SENDER4	N/A
1587.770	RECEIVER	SLOW_SENDER4
1588.357	FAST_SENDER	N/A
1589.119	RECEIVER	FAST_SENDER
1591.559	FAST_SENDER	N/A
1592.291	RECEIVER	FAST_SENDER
1592.770	SLOW_SENDER6	N/A
1593.209	SLOW_SENDER4	N/A
1593.536	RECEIVER	SLOW_SENDER6
1594.316	SLOW_SENDER2	N/A
1594.702	FAST_SENDER	N/A
1595.121	RECEIVER	SLOW_SENDER2
1596.002	RECEIVER	FAST_SENDER
1598.425	RECEIVER	SLOW_SENDER4
1599.253	FAST_SENDER	N/A
1601.253	FAST_SENDER	N/A
1603.253	FAST_SENDER	N/A
1603.947	SLOW_SENDER6	N/A
1605.253	FAST_SENDER	N/A
1606.887	SLOW_SENDER2	N/A
1607.253	FAST_SENDER	N/A
1608.371	SLOW_SENDER4	N/A
1608.947	SLOW_SENDER6	N/A
1609.253	FAST_SENDER	N/A
1611.253	FAST_SENDER	N/A
1613.253	FAST_SENDER	N/A
1613.887	SLOW_SENDER2	N/A
1613.947	SLOW_SENDER6	N/A
1614.021	RECEIVER	FAST_SENDER
1615.371	SLOW_SENDER4	N/A
1616.457	FAST_SENDER	N/A
1617.243	RECEIVER	FAST_SENDER
1618.947	SLOW_SENDER6	N/A
1619.685	FAST_SENDER	N/A
1619.755	RECEIVER	SLOW_SENDER6
1620.414	RECEIVER	FAST_SENDER
1620.887	SLOW_SENDER2	N/A
1621.660	RECEIVER	SLOW_SENDER2
1622.371	SLOW_SENDER4	N/A
1622.826	FAST_SENDER	N/A
1625.202	SLOW_SENDER6	N/A
1629.104	SLOW_SENDER2	N/A
1631.573	FAST_SENDER	N/A
1633.573	FAST_SENDER	N/A
1635.573	FAST_SENDER	N/A
1636.104	SLOW_SENDER2	N/A
1637.573	FAST_SENDER	N/A
1638.733	SLOW_SENDER6	N/A
1639.573	FAST_SENDER	N/A
1641.573	FAST_SENDER	N/A
1643.104	SLOW_SENDER2	N/A
1643.573	FAST_SENDER	N/A
1645.573	FAST_SENDER	N/A
1653.044	FAST_SENDER	N/A
1660.771	FAST_SENDER	N/A
1667.838	FAST_SENDER	N/A
1673.560	SLOW_SENDER5	N/A
1675.279	FAST_SENDER	N/A
1683.225	FAST_SENDER	N/A
1684.482	SLOW_SENDER5	N/A
1691.415	FAST_SENDER	N/A
1693.415	FAST_SENDER	N/A
1695.415	FAST_SENDER	N/A
1697.415	FAST_SENDER	N/A
1697.828	SLOW_SENDER5	N/A
1699.415	FAST_SENDER	N/A
1701.415	FAST_SENDER	N/A
1703.415	FAST_SENDER	N/A
1705.415	FAST_SENDER	N/A
1713.247	FAST_SENDER	N/A
1719.750	SLOW_SENDER1	N/A
1720.828	FAST_SENDER	N/A
1724.490	SLOW_SENDER3	N/A
1729.414	FAST_SENDER	N/A
1730.953	SLOW_SENDER1	N/A
1735.839	SLOW_SENDER3	N/A
1737.621	FAST_SENDER	N/A
1740.620	FAST_SENDER	N/A
1742.620	FAST_SENDER	N/A
1743.484	SLOW_SENDER1	N/A
1744.620	FAST_SENDER	N/A
1746.620	FAST_SENDER	N/A
1748.219	SLOW_SENDER3	N/A
1748.620	FAST_SENDER	N/A
1750.484	SLOW_SENDER1	N/A
1750.620	FAST_SENDER	N/A
1752.620	FAST_SENDER	N/A
1754.620	FAST_SENDER	N/A
1757.484	SLOW_SENDER1	N/A
1762.672	FAST_SENDER	N/A
1770.056	FAST_SENDER	N/A
1777.492	FAST_SENDER	N/A
1784.778	FAST_SENDER	N/A
1785.531	RECEIVER	FAST_SENDER
1787.958	FAST_SENDER	N/A
1788.430	SLOW_SENDER4	N/A
1788.735	RECEIVER	FAST_SENDER
1791.117	RECEIVER	SLOW_SENDER4
1792.785	FAST_SENDER	N/A
1793.561	RECEIVER	FAST_SENDER
1795.977	FAST_SENDER	N/A
1796.559	SLOW_SENDER4	N/A
1796.758	RECEIVER	FAST_SENDER
1798.941	RECEIVER	SLOW_SENDER4
1799.159	FAST_SENDER	N/A
1799.928	RECEIVER	FAST_SENDER
1802.361	FAST_SENDER	N/A
1803.081	RECEIVER	FAST_SENDER
1803.120	SLOW_SENDER6	N/A
1803.846	RECEIVER	SLOW_SENDER6
1804.380	SLOW_SENDER4	N/A
1805.168	RECEIVER	SLOW_SENDER4
1805.482	FAST_SENDER	N/A
1806.265	SLOW_SENDER6	N/A
1806.285	RECEIVER	FAST_SENDER
1807.033	RECEIVER	SLOW_SENDER6
1808.704	FAST_SENDER	N/A
1809.120	SLOW_SENDER2	N/A
1809.440	RECEIVER	FAST_SENDER
1809.445	SLOW_SENDER6	N/A
1810.212	RECEIVER	SLOW_SENDER6
1812.604	SLOW_SENDER4	N/A
1813.919	RECEIVER	SLOW_SENDER4
1815.642	SLOW_SENDER6	N/A
1815.993	RECEIVER	SLOW_SENDER2
1817.623	FAST_SENDER	N/A
1818.395	RECEIVER	FAST_SENDER
1819.821	RECEIVER	SLOW_SENDER6
1820.841	FAST_SENDER	N/A
1821.333	SLOW_SENDER2	N/A
1821.351	SLOW_SENDER4	N/A
1822.109	RECEIVER	SLOW_SENDER2
1822.841	FAST_SENDER	N/A
1824.841	FAST_SENDER	N/A
1826.841	FAST_SENDER	N/A
1827.260	SLOW_SENDER6	N/A
1827.991	RECEIVER	SLOW_SENDER6
1828.351	SLOW_SENDER4	N/A
1828.841	FAST_SENDER	N/A
1830.841	FAST_SENDER	N/A
1830.935	SLOW_SENDER2	N/A
1831.740	RECEIVER	SLOW_SENDER2
1832.841	FAST_SENDER	N/A
1834.841	FAST_SENDER	N/A
1835.351	SLOW_SENDER4	N/A
1835.434	SLOW_SENDER6	N/A
1835.634	RECEIVER	FAST_SENDER
1836.743	RECEIVER	SLOW_SENDER6
1839.182	SLOW_SENDER2	N/A
1839.593	RECEIVER	SLOW_SENDER4
1840.413	FAST_SENDER	N/A
1842.413	FAST_SENDER	N/A
1844.179	SLOW_SENDER6	N/A
1844.413	FAST_SENDER	N/A
1846.182	SLOW_SENDER2	N/A
1846.413	FAST_SENDER	N/A
1847.006	SLOW_SENDER4	N/A
1847.745	RECEIVER	SLOW_SENDER4
1848.413	FAST_SENDER	N/A
1850.413	FAST_SENDER	N/A
1851.179	SLOW_SENDER6	N/A
1852.413	FAST_SENDER	N/A
1853.182	SLOW_SENDER2	N/A
1853.932	RECEIVER	SLOW_SENDER2
1854.413	FAST_SENDER	N/A
1855.172	RECEIVER	FAST_SENDER
1855.186	SLOW_SENDER4	N/A
1855.969	RECEIVER	SLOW_SENDER4
1857.585	FAST_SENDER	N/A
1858.179	SLOW_SENDER6	N/A
1858.371	RECEIVER	FAST_SENDER
1860.743	RECEIVER	SLOW_SENDER6
1860.783	FAST_SENDER	N/A
1861.382	SLOW_SENDER2	N/A
1861.576	RECEIVER	FAST_SENDER
1861.910	SLOW_SENDER5	N/A
1862.645	RECEIVER	SLOW_SENDER5
1863.989	FAST_SENDER	N/A
1864.281	RECEIVER	SLOW_SENDER2
1865.089	SLOW_SENDER5	N/A
1866.381	RECEIVER	FAST_SENDER
1867.089	SLOW_SENDER5	N/A
1868.160	SLOW_SENDER6	N/A
1868.814	FAST_SENDER	N/A
1869.089	SLOW_SENDER5	N/A
1870.814	FAST_SENDER	N/A
1871.089	SLOW_SENDER5	N/A
1872.814	FAST_SENDER	N/A
1873.089	SLOW_SENDER5	N/A
1874.814	FAST_SENDER	N/A
1875.089	SLOW_SENDER5	N/A
1875.160	SLOW_SENDER6	N/A
1876.814	FAST_SENDER	N/A
1877.089	SLOW_SENDER5	N/A
1878.814	FAST_SENDER	N/A
1879.089	SLOW_SENDER5	N/A
1879.838	RECEIVER	SLOW_SENDER5
1880.814	FAST_SENDER	N/A
1882.160	SLOW_SENDER6	N/A
1882.252	SLOW_SENDER5	N/A
1882.814	FAST_SENDER	N/A
1882.944	RECEIVER	SLOW_SENDER6
1884.115	RECEIVER	FAST_SENDER
1885.405	RECEIVER	SLOW_SENDER5
1886.521	FAST_SENDER	N/A
1887.299	RECEIVER	FAST_SENDER
1889.735	FAST_SENDER	N/A
1890.474	RECEIVER	FAST_SENDER
1890.818	SLOW_SENDER5	N/A
1891.540	RECEIVER	SLOW_SENDER5
1892.915	FAST_SENDER	N/A
1893.631	RECEIVER	FAST_SENDER
1896.068	FAST_SENDER	N/A
1896.792	RECEIVER	FAST_SENDER
1896.945	SLOW_SENDER5	N/A
1897.721	RECEIVER	SLOW_SENDER5
1899.193	FAST_SENDER	N/A
1899.963	RECEIVER	FAST_SENDER
1902.387	FAST_SENDER	N/A
1903.171	RECEIVER	FAST_SENDER
1905.149	SLOW_SENDER5	N/A
1905.582	FAST_SENDER	N/A
1905.939	RECEIVER	SLOW_SENDER5
1907.829	RECEIVER	FAST_SENDER
1910.650	FAST_SENDER	N/A
1912.590	SLOW_SENDER3	N/A
1912.650	FAST_SENDER	N/A
1913.362	RECEIVER	SLOW_SENDER3
1914.650	FAST_SENDER	N/A
1915.806	SLOW_SENDER3	N/A
1916.544	RECEIVER	SLOW_SENDER3
1916.650	FAST_SENDER	N/A
1917.632	SLOW_SENDER5	N/A
1918.419	RECEIVER	SLOW_SENDER5
1918.650	FAST_SENDER	N/A
1918.950	SLOW_SENDER3	N/A
1919.748	RECEIVER	SLOW_SENDER3
1920.650	FAST_SENDER	N/A
1922.650	FAST_SENDER	N/A
1923.360	SLOW_SENDER1	N/A
1924.099	RECEIVER	SLOW_SENDER1
1924.650	FAST_SENDER	N/A
1925.197	SLOW_SENDER3	N/A
1925.418	RECEIVER	FAST_SENDER
1925.830	SLOW_SENDER5	N/A
1926.541	SLOW_SENDER1	N/A
1926.600	RECEIVER	SLOW_SENDER5
1927.838	FAST_SENDER	N/A
1929.708	SLOW_SENDER1	N/A
1931.708	SLOW_SENDER1	N/A
1933.708	SLOW_SENDER1	N/A
1934.031	SLOW_SENDER5	N/A
1935.708	SLOW_SENDER1	N/A
1936.254	FAST_SENDER	N/A
1937.708	SLOW_SENDER1	N/A
1938.254	FAST_SENDER	N/A
1939.542	SLOW_SENDER3	N/A
1939.708	SLOW_SENDER1	N/A
1940.254	FAST_SENDER	N/A
1941.708	SLOW_SENDER1	N/A
1942.254	FAST_SENDER	N/A
1943.708	SLOW_SENDER1	N/A
1944.254	FAST_SENDER	N/A
1946.254	FAST_SENDER	N/A
1948.445	FAST_SENDER	N/A
1950.445	FAST_SENDER	N/A
1952.445	FAST_SENDER	N/A
1954.445	FAST_SENDER	N/A
1956.445	FAST_SENDER	N/A
1956.597	SLOW_SENDER1	N/A
1958.445	FAST_SENDER	N/A
1961.001	FAST_SENDER	N/A
1963.001	FAST_SENDER	N/A
1965.001	FAST_SENDER	N/A
1967.001	FAST_SENDER	N/A
1969.001	FAST_SENDER	N/A
1971.001	FAST_SENDER	N/A
1973.001	FAST_SENDER	N/A
1975.001	FAST_SENDER	N/A
1982.424	FAST_SENDER	N/A
1989.830	FAST_SENDER	N/A
1997.247	FAST_SENDER	N/A
2005.077	FAST_SENDER	N/A
2012.544	FAST_SENDER	N/A
2019.590	SLOW_SENDER4	N/A
2019.895	FAST_SENDER	N/A
2027.911	FAST_SENDER	N/A
2029.920	SLOW_SENDER2	N/A
2030.191	SLOW_SENDER4	N/A
2036.426	FAST_SENDER	N/A
2038.426	FAST_SENDER	N/A
2040.426	FAST_SENDER	N/A
2042.426	FAST_SENDER	N/A
2043.371	SLOW_SENDER2	N/A
2043.998	SLOW_SENDER4	N/A
2044.426	FAST_SENDER	N/A
2048.085	FAST_SENDER	N/A
2048.340	SLOW_SENDER6	N/A
2050.085	FAST_SENDER	N/A
2050.998	SLOW_SENDER4	N/A
2052.085	FAST_SENDER	N/A
2054.085	FAST_SENDER	N/A
2056.085	FAST_SENDER	N/A
2057.998	SLOW_SENDER4	N/A
2058.085	FAST_SENDER	N/A
2058.915	SLOW_SENDER6	N/A
2060.085	FAST_SENDER	N/A
2063.591	FAST_SENDER	N/A
2064.998	SLOW_SENDER4	N/A
2065.591	FAST_SENDER	N/A
2067.591	FAST_SENDER	N/A
2069.591	FAST_SENDER	N/A
2071.505	SLOW_SENDER6	N/A
2071.591	FAST_SENDER	N/A
2071.998	SLOW_SENDER4	N/A
2073.591	FAST_SENDER	N/A
2075.591	FAST_SENDER	N/A
2077.591	FAST_SENDER	N/A
2078.998	SLOW_SENDER4	N/A
2085.485	FAST_SENDER	N/A
2087.485	FAST_SENDER	N/A
2089.485	FAST_SENDER	N/A
2090.220	SLOW_SENDER5	N/A
2090.949	RECEIVER	SLOW_SENDER5
2091.485	FAST_SENDER	N/A
2093.370	SLOW_SENDER5	N/A
2093.485	FAST_SENDER	N/A
2094.146	RECEIVER	SLOW_SENDER5
2095.485	FAST_SENDER	N/A
2096.553	SLOW_SENDER5	N/A
2097.339	RECEIVER	SLOW_SENDER5
2097.485	FAST_SENDER	N/A
2099.485	FAST_SENDER	N/A
2100.264	RECEIVER	FAST_SENDER
2102.666	FAST_SENDER	N/A
2102.749	SLOW_SENDER5	N/A
2103.439	RECEIVER	FAST_SENDER
2105.546	RECEIVER	SLOW_SENDER5
2105.660	SLOW_SENDER3	N/A
2105.879	FAST_SENDER	N/A
2106.420	RECEIVER	SLOW_SENDER3
2107.160	RECEIVER	FAST_SENDER
2108.828	SLOW_SENDER3	N/A
2109.583	FAST_SENDER	N/A
2109.594	RECEIVER	SLOW_SENDER3
2110.318	RECEIVER	FAST_SENDER
2112.044	SLOW_SENDER3	N/A
2112.744	FAST_SENDER	N/A
2112.768	RECEIVER	SLOW_SENDER3
2112.946	SLOW_SENDER5	N/A
2113.514	RECEIVER	FAST_SENDER
2115.272	RECEIVER	SLOW_SENDER5
2115.958	FAST_SENDER	N/A
2116.753	RECEIVER	FAST_SENDER
2118.175	SLOW_SENDER3	N/A
2118.914	RECEIVER	SLOW_SENDER3
2119.191	FAST_SENDER	N/A
2121.338	RECEIVER	FAST_SENDER
2122.702	SLOW_SENDER5	N/A
2123.500	RECEIVER	SLOW_SENDER5
2123.775	FAST_SENDER	N/A
2124.050	SLOW_SENDER1	N/A
2124.340	SLOW_SENDER3	N/A
2124.536	RECEIVER	FAST_SENDER
2126.255	RECEIVER	SLOW_SENDER1
2128.994	FAST_SENDER	N/A
2130.066	RECEIVER	SLOW_SENDER3
2130.921	SLOW_SENDER5	N/A
2130.994	FAST_SENDER	N/A
2132.994	FAST_SENDER	N/A
2133.384	SLOW_SENDER1	N/A
2134.994	FAST_SENDER	N/A
2136.994	FAST_SENDER	N/A
2137.510	SLOW_SENDER3	N/A
2137.921	SLOW_SENDER5	N/A
2138.229	RECEIVER	SLOW_SENDER3
2138.384	SLOW_SENDER1	N/A
2138.994	FAST_SENDER	N/A
2140.994	FAST_SENDER	N/A
2142.994	FAST_SENDER	N/A
2143.384	SLOW_SENDER1	N/A
2144.921	SLOW_SENDER5	N/A
2145.656	SLOW_SENDER3	N/A
2145.695	RECEIVER	SLOW_SENDER5
2146.423	RECEIVER	SLOW_SENDER3
2148.384	SLOW_SENDER1	N/A
2148.445	RECEIVER	FAST_SENDER
2149.164	RECEIVER	SLOW_SENDER1
2150.846	FAST_SENDER	N/A
2151.639	RECEIVER	FAST_SENDER
2153.098	SLOW_SENDER5	N/A
2153.839	RECEIVER	SLOW_SENDER5
2154.058	FAST_SENDER	N/A
2154.591	SLOW_SENDER1	N/A
2155.394	RECEIVER	SLOW_SENDER1
2158.361	RECEIVER	FAST_SENDER
2160.787	FAST_SENDER	N/A
2160.819	SLOW_SENDER1	N/A
2161.281	SLOW_SENDER5	N/A
2161.599	RECEIVER	FAST_SENDER
2162.627	RECEIVER	SLOW_SENDER1
2163.467	RECEIVER	SLOW_SENDER5
2168.162	FAST_SENDER	N/A
2168.919	RECEIVER	FAST_SENDER
2170.042	SLOW_SENDER1	N/A
2170.843	RECEIVER	SLOW_SENDER1
2171.341	FAST_SENDER	N/A
2172.096	RECEIVER	FAST_SENDER
2174.535	FAST_SENDER	N/A
2177.039	RECEIVER	FAST_SENDER
2178.248	SLOW_SENDER1	N/A
2178.987	RECEIVER	SLOW_SENDER1
2179.447	FAST_SENDER	N/A
2180.218	RECEIVER	FAST_SENDER
2182.666	FAST_SENDER	N/A
2183.398	RECEIVER	FAST_SENDER
2185.821	FAST_SENDER	N/A
2186.425	SLOW_SENDER1	N/A
2186.576	RECEIVER	FAST_SENDER
2188.737	RECEIVER	SLOW_SENDER1
2188.989	FAST_SENDER	N/A
2196.075	FAST_SENDER	N/A
2196.183	SLOW_SENDER1	N/A
2203.667	FAST_SENDER	N/A
2211.107	FAST_SENDER	N/A
2213.300	SLOW_SENDER2	N/A
2218.774	FAST_SENDER	N/A
2224.456	SLOW_SENDER2	N/A
2226.370	FAST_SENDER	N/A
2235.898	FAST_SENDER	N/A
2236.020	SLOW_SENDER6	N/A
2237.898	FAST_SENDER	N/A
2238.841	SLOW_SENDER2	N/A
2239.898	FAST_SENDER	N/A
2241.898	FAST_SENDER	N/A
2243.898	FAST_SENDER	N/A
2245.700	SLOW_SENDER4	N/A
2245.898	FAST_SENDER	N/A
2246.859	SLOW_SENDER6	N/A
2247.898	FAST_SENDER	N/A
2251.601	FAST_SENDER	N/A
2253.601	FAST_SENDER	N/A
2255.601	FAST_SENDER	N/A
2256.499	SLOW_SENDER4	N/A
2257.601	FAST_SENDER	N/A
2259.601	FAST_SENDER	N/A
2260.651	SLOW_SENDER6	N/A
2261.499	SLOW_SENDER4	N/A
2261.601	FAST_SENDER	N/A
2263.601	FAST_SENDER	N/A
2265.601	FAST_SENDER	N/A
2266.499	SLOW_SENDER4	N/A
2271.499	SLOW_SENDER4	N/A
2273.179	FAST_SENDER	N/A
2281.837	FAST_SENDER	N/A
2283.837	FAST_SENDER	N/A
2284.913	SLOW_SENDER4	N/A
2285.837	FAST_SENDER	N/A
2287.837	FAST_SENDER	N/A
2289.837	FAST_SENDER	N/A
2291.837	FAST_SENDER	N/A
2293.837	FAST_SENDER	N/A
2295.837	FAST_SENDER	N/A
2303.404	FAST_SENDER	N/A
2310.679	FAST_SENDER	N/A
2311.310	SLOW_SENDER3	N/A
2318.335	FAST_SENDER	N/A
2322.004	SLOW_SENDER3	N/A
2326.710	FAST_SENDER	N/A
2326.970	SLOW_SENDER5	N/A
2328.710	FAST_SENDER	N/A
2330.710	FAST_SENDER	N/A
2332.710	FAST_SENDER	N/A
2334.710	FAST_SENDER	N/A
2335.074	SLOW_SENDER3	N/A
2336.710	FAST_SENDER	N/A
2337.716	SLOW_SENDER5	N/A
2338.710	FAST_SENDER	N/A
2342.365	FAST_SENDER	N/A
2344.365	FAST_SENDER	N/A
2346.365	FAST_SENDER	N/A
2348.365	FAST_SENDER	N/A
2350.365	FAST_SENDER	N/A
2350.532	SLOW_SENDER5	N/A
2352.365	FAST_SENDER	N/A
2354.365	FAST_SENDER	N/A
2356.365	FAST_SENDER	N/A
2357.125	RECEIVER	FAST_SENDER
2359.561	FAST_SENDER	N/A
2361.700	RECEIVER	FAST_SENDER
2362.140	SLOW_SENDER1	N/A
2362.893	RECEIVER	SLOW_SENDER1
2364.139	FAST_SENDER	N/A
2364.901	RECEIVER	FAST_SENDER
2365.320	SLOW_SENDER1	N/A
2366.082	RECEIVER	SLOW_SENDER1
2367.327	FAST_SENDER	N/A
2368.087	RECEIVER	FAST_SENDER
2368.498	SLOW_SENDER1	N/A
2369.250	RECEIVER	SLOW_SENDER1
2370.497	FAST_SENDER	N/A
2371.299	RECEIVER	FAST_SENDER
2373.701	FAST_SENDER	N/A
2374.430	RECEIVER	FAST_SENDER
2374.653	SLOW_SENDER1	N/A
2375.421	RECEIVER	SLOW_SENDER1
2376.850	FAST_SENDER	N/A
2377.602	RECEIVER	FAST_SENDER
2380.048	FAST_SENDER	N/A
2380.792	RECEIVER	FAST_SENDER
2380.861	SLOW_SENDER1	N/A
2381.603	RECEIVER	SLOW_SENDER1
2383.219	FAST_SENDER	N/A
2383.997	RECEIVER	FAST_SENDER
2386.418	FAST_SENDER	N/A
2387.036	SLOW_SENDER1	N/A
2387.206	RECEIVER	FAST_SENDER
2389.377	RECEIVER	SLOW_SENDER1
2389.641	FAST_SENDER	N/A
2390.359	RECEIVER	FAST_SENDER
2392.785	FAST_SENDER	N/A
2393.560	RECEIVER	FAST_SENDER
2395.995	FAST_SENDER	N/A
2396.721	RECEIVER	FAST_SENDER
2396.825	SLOW_SENDER1	N/A
2397.608	RECEIVER	SLOW_SENDER1
2399.164	FAST_SENDER	N/A
2399.877	RECEIVER	FAST_SENDER
2402.311	FAST_SENDER	N/A
2402.900	SLOW_SENDER2	N/A
2403.061	RECEIVER	FAST_SENDER
2405.038	SLOW_SENDER1	N/A
2405.349	RECEIVER	SLOW_SENDER2
2405.499	FAST_SENDER	N/A
2406.275	RECEIVER	FAST_SENDER
2409.855	RECEIVER	SLOW_SENDER1
2410.017	FAST_SENDER	N/A
2412.017	FAST_SENDER	N/A
2412.791	SLOW_SENDER2	N/A
2414.017	FAST_SENDER	N/A
2416.017	FAST_SENDER	N/A
2417.791	SLOW_SENDER2	N/A
2418.017	FAST_SENDER	N/A
2420.017	FAST_SENDER	N/A
2422.017	FAST_SENDER	N/A
2422.791	SLOW_SENDER2	N/A
2424.017	FAST_SENDER	N/A
2424.784	RECEIVER	FAST_SENDER
2425.120	SLOW_SENDER6	N/A
2425.924	RECEIVER	SLOW_SENDER6
2427.189	FAST_SENDER	N/A
2427.791	SLOW_SENDER2	N/A
2427.934	RECEIVER	FAST_SENDER
2428.325	SLOW_SENDER6	N/A
2429.077	RECEIVER	SLOW_SENDER6
2430.144	RECEIVER	SLOW_SENDER2
2430.369	FAST_SENDER	N/A
2431.133	RECEIVER	FAST_SENDER
2431.524	SLOW_SENDER6	N/A
2432.255	RECEIVER	SLOW_SENDER6
2433.577	FAST_SENDER	N/A
2434.329	RECEIVER	FAST_SENDER
2435.581	SLOW_SENDER2	N/A
2436.365	RECEIVER	SLOW_SENDER2
2436.742	FAST_SENDER	N/A
2437.487	RECEIVER	FAST_SENDER
2437.665	SLOW_SENDER6	N/A
2438.436	RECEIVER	SLOW_SENDER6
2439.899	FAST_SENDER	N/A
2440.671	RECEIVER	FAST_SENDER
2443.121	FAST_SENDER	N/A
2443.786	SLOW_SENDER2	N/A
2445.927	RECEIVER	SLOW_SENDER2
2447.227	SLOW_SENDER6	N/A
2447.426	RECEIVER	FAST_SENDER
2449.511	RECEIVER	SLOW_SENDER6
2449.851	FAST_SENDER	N/A
2450.270	SLOW_SENDER4	N/A
2450.616	RECEIVER	FAST_SENDER
2454.961	RECEIVER	SLOW_SENDER4
2455.373	FAST_SENDER	N/A
2456.931	SLOW_SENDER6	N/A
2457.373	FAST_SENDER	N/A
2459.373	FAST_SENDER	N/A
2460.373	SLOW_SENDER2	N/A
2460.411	SLOW_SENDER4	N/A
2461.373	FAST_SENDER	N/A
2462.937	RECEIVER	SLOW_SENDER4
2463.373	FAST_SENDER	N/A
2463.931	SLOW_SENDER6	N/A
2465.373	FAST_SENDER	N/A
2467.373	SLOW_SENDER2	N/A
2467.373	FAST_SENDER	N/A
2469.373	FAST_SENDER	N/A
2470.119	RECEIVER	FAST_SENDER
2470.367	SLOW_SENDER4	N/A
2470.931	SLOW_SENDER6	N/A
2471.118	RECEIVER	SLOW_SENDER4
2472.531	FAST_SENDER	N/A
2473.275	RECEIVER	FAST_SENDER
2476.094	FAST_SENDER	N/A
2478.094	FAST_SENDER	N/A
2478.541	SLOW_SENDER4	N/A
2480.094	FAST_SENDER	N/A
2481.094	SLOW_SENDER2	N/A
2482.094	FAST_SENDER	N/A
2484.094	FAST_SENDER	N/A
2485.541	SLOW_SENDER4	N/A
2486.094	FAST_SENDER	N/A
2488.094	SLOW_SENDER2	N/A
2488.094	FAST_SENDER	N/A
2490.094	FAST_SENDER	N/A
2490.874	RECEIVER	FAST_SENDER
2492.541	SLOW_SENDER4	N/A
2493.094	SLOW_SENDER2	N/A
2493.314	FAST_SENDER	N/A
2493.316	RECEIVER	SLOW_SENDER4
2494.073	RECEIVER	FAST_SENDER
2495.674	RECEIVER	SLOW_SENDER2
2496.500	FAST_SENDER	N/A
2497.260	RECEIVER	FAST_SENDER
2499.540	SLOW_SENDER3	N/A
2499.679	FAST_SENDER	N/A
2500.730	SLOW_SENDER4	N/A
2503.084	SLOW_SENDER2	N/A
2509.440	FAST_SENDER	N/A
2510.401	SLOW_SENDER3	N/A
2511.440	FAST_SENDER	N/A
2513.440	FAST_SENDER	N/A
2514.800	SLOW_SENDER5	N/A
2515.401	SLOW_SENDER3	N/A
2515.440	FAST_SENDER	N/A
2517.440	FAST_SENDER	N/A
2519.440	FAST_SENDER	N/A
2520.401	SLOW_SENDER3	N/A
2521.440	FAST_SENDER	N/A
2523.440	FAST_SENDER	N/A
2525.161	SLOW_SENDER5	N/A
2525.401	SLOW_SENDER3	N/A
2532.265	FAST_SENDER	N/A
2534.265	FAST_SENDER	N/A
2536.265	FAST_SENDER	N/A
2538.070	SLOW_SENDER5	N/A
2538.265	FAST_SENDER	N/A
2539.214	SLOW_SENDER3	N/A
2540.265	FAST_SENDER	N/A
2542.265	FAST_SENDER	N/A
2544.265	FAST_SENDER	N/A
2545.070	SLOW_SENDER5	N/A
2546.265	FAST_SENDER	N/A
2552.070	SLOW_SENDER5	N/A
2553.778	FAST_SENDER	N/A
2561.094	FAST_SENDER	N/A
2568.798	FAST_SENDER	N/A
2573.410	SLOW_SENDER1	N/A
2576.814	FAST_SENDER	N/A
2584.649	FAST_SENDER	N/A
2584.809	SLOW_SENDER1	N/A
2592.375	FAST_SENDER	N/A
2594.375	FAST_SENDER	N/A
2596.375	FAST_SENDER	N/A
2598.365	SLOW_SENDER1	N/A
2598.375	FAST_SENDER	N/A
2600.375	FAST_SENDER	N/A
2602.375	FAST_SENDER	N/A
2604.375	FAST_SENDER	N/A
2606.375	FAST_SENDER	N/A
2613.902	FAST_SENDER	N/A
2621.317	FAST_SENDER	N/A
2628.489	FAST_SENDER	N/A
2636.446	FAST_SENDER	N/A
2639.680	SLOW_SENDER6	N/A
2644.546	FAST_SENDER	N/A
2650.231	SLOW_SENDER6	N/A
2651.814	FAST_SENDER	N/A
2659.741	FAST_SENDER	N/A
2661.741	FAST_SENDER	N/A
2662.981	SLOW_SENDER6	N/A
2663.741	FAST_SENDER	N/A
2663.746	RECEIVER	SLOW_SENDER6
2665.741	FAST_SENDER	N/A
2667.741	FAST_SENDER	N/A
2668.260	SLOW_SENDER4	N/A
2669.071	RECEIVER	SLOW_SENDER4
2669.741	FAST_SENDER	N/A
2671.080	SLOW_SENDER2	N/A
2671.168	SLOW_SENDER6	N/A
2671.516	SLOW_SENDER4	N/A
2671.741	FAST_SENDER	N/A
2671.865	RECEIVER	SLOW_SENDER2
2673.741	FAST_SENDER	N/A
2674.478	RECEIVER	FAST_SENDER
2675.903	RECEIVER	SLOW_SENDER4
2676.184	SLOW_SENDER2	N/A
2676.881	FAST_SENDER	N/A
2678.184	SLOW_SENDER2	N/A
2678.881	FAST_SENDER	N/A
2680.184	SLOW_SENDER2	N/A
2680.881	FAST_SENDER	N/A
2682.184	SLOW_SENDER2	N/A
2682.881	FAST_SENDER	N/A
2683.344	SLOW_SENDER4	N/A
2684.122	RECEIVER	SLOW_SENDER4
2684.184	SLOW_SENDER2	N/A
2684.881	FAST_SENDER	N/A
2686.184	SLOW_SENDER2	N/A
2686.881	FAST_SENDER	N/A
2688.184	SLOW_SENDER2	N/A
2688.881	FAST_SENDER	N/A
2690.184	SLOW_SENDER2	N/A
2690.881	FAST_SENDER	N/A
2690.984	RECEIVER	SLOW_SENDER2
2691.532	SLOW_SENDER4	N/A
2693.431	RECEIVER	FAST_SENDER
2695.873	RECEIVER	SLOW_SENDER4
2696.326	FAST_SENDER	N/A
2696.408	SLOW_SENDER2	N/A
2698.326	FAST_SENDER	N/A
2698.408	SLOW_SENDER2	N/A
2700.326	FAST_SENDER	N/A
2700.408	SLOW_SENDER2	N/A
2702.326	FAST_SENDER	N/A
2702.408	SLOW_SENDER2	N/A
2703.291	SLOW_SENDER4	N/A
2704.069	RECEIVER	SLOW_SENDER4
2704.160	SLOW_SENDER3	N/A
2704.326	FAST_SENDER	N/A
2704.408	SLOW_SENDER2	N/A
2704.899	RECEIVER	SLOW_SENDER3
2706.326	FAST_SENDER	N/A
2706.408	SLOW_SENDER2	N/A
2707.310	SLOW_SENDER3	N/A
2708.096	RECEIVER	SLOW_SENDER3
2708.326	FAST_SENDER	N/A
2708.408	SLOW_SENDER2	N/A
2709.145	RECEIVER	SLOW_SENDER2
2710.326	FAST_SENDER	N/A
2710.544	SLOW_SENDER3	N/A
2711.087	RECEIVER	FAST_SENDER
2711.490	SLOW_SENDER4	N/A
2712.726	RECEIVER	SLOW_SENDER3
2713.529	FAST_SENDER	N/A
2714.311	RECEIVER	FAST_SENDER
2714.584	SLOW_SENDER2	N/A
2716.728	FAST_SENDER	N/A
2716.823	RECEIVER	SLOW_SENDER2
2717.467	RECEIVER	FAST_SENDER
2717.800	SLOW_SENDER5	N/A
2718.160	SLOW_SENDER3	N/A
2718.558	RECEIVER	SLOW_SENDER5
2719.908	FAST_SENDER	N/A
2720.268	RECEIVER	SLOW_SENDER3
2722.781	FAST_SENDER	N/A
2724.781	FAST_SENDER	N/A
2726.781	FAST_SENDER	N/A
2727.365	SLOW_SENDER5	N/A
2727.737	SLOW_SENDER2	N/A
2728.496	RECEIVER	SLOW_SENDER2
2728.781	FAST_SENDER	N/A
2730.781	FAST_SENDER	N/A
2731.297	SLOW_SENDER3	N/A
2732.091	RECEIVER	SLOW_SENDER3
2732.365	SLOW_SENDER5	N/A
2732.781	FAST_SENDER	N/A
2734.781	FAST_SENDER	N/A
2735.942	SLOW_SENDER2	N/A
2736.706	RECEIVER	SLOW_SENDER2
2736.781	FAST_SENDER	N/A
2737.365	SLOW_SENDER5	N/A
2737.539	RECEIVER	FAST_SENDER
2739.365	SLOW_SENDER5	N/A
2739.498	SLOW_SENDER3	N/A
2739.952	FAST_SENDER	N/A
2740.109	RECEIVER	SLOW_SENDER5
2742.274	RECEIVER	FAST_SENDER
2744.138	SLOW_SENDER2	N/A
2744.690	FAST_SENDER	N/A
2744.878	RECEIVER	SLOW_SENDER2
2745.540	SLOW_SENDER5	N/A
2746.335	RECEIVER	SLOW_SENDER5
2747.272	RECEIVER	FAST_SENDER
2749.693	FAST_SENDER	N/A
2750.463	RECEIVER	FAST_SENDER
2751.745	SLOW_SENDER5	N/A
2752.314	SLOW_SENDER2	N/A
2752.521	RECEIVER	SLOW_SENDER5
2752.901	FAST_SENDER	N/A
2753.662	RECEIVER	FAST_SENDER
2756.100	FAST_SENDER	N/A
2756.899	RECEIVER	FAST_SENDER
2757.924	SLOW_SENDER5	N/A
2759.311	FAST_SENDER	N/A
2760.028	RECEIVER	FAST_SENDER
2762.173	RECEIVER	SLOW_SENDER5
2762.400	SLOW_SENDER1	N/A
2762.437	FAST_SENDER	N/A
2763.167	RECEIVER	SLOW_SENDER1
2765.485	RECEIVER	FAST_SENDER
2765.609	SLOW_SENDER1	N/A
2766.357	RECEIVER	SLOW_SENDER1
2767.918	FAST_SENDER	N/A
2768.682	RECEIVER	FAST_SENDER
2768.787	SLOW_SENDER1	N/A
2769.542	RECEIVER	SLOW_SENDER1
2769.614	SLOW_SENDER5	N/A
2770.394	RECEIVER	SLOW_SENDER5
2771.090	FAST_SENDER	N/A
2771.849	RECEIVER	FAST_SENDER
2774.278	FAST_SENDER	N/A
2774.973	SLOW_SENDER1	N/A
2775.022	RECEIVER	FAST_SENDER
2776.276	RECEIVER	SLOW_SENDER1
2777.434	FAST_SENDER	N/A
2777.832	SLOW_SENDER5	N/A
2781.712	SLOW_SENDER1	N/A
2786.075	FAST_SENDER	N/A
2788.075	FAST_SENDER	N/A
2790.075	FAST_SENDER	N/A
2792.075	FAST_SENDER	N/A
2793.943	SLOW_SENDER1	N/A
2794.075	FAST_SENDER	N/A
2796.075	FAST_SENDER	N/A
2798.075	FAST_SENDER	N/A
2800.075	FAST_SENDER	N/A
2807.728	FAST_SENDER	N/A
2815.961	FAST_SENDER	N/A
2823.569	FAST_SENDER	N/A
2831.421	FAST_SENDER	N/A
2835.790	SLOW_SENDER6	N/A
2839.003	FAST_SENDER	N/A
2847.212	FAST_SENDER	N/A
2847.408	SLOW_SENDER6	N/A
2855.778	FAST_SENDER	N/A
2857.778	FAST_SENDER	N/A
2859.778	FAST_SENDER	N/A
2859.965	SLOW_SENDER6	N/A
2861.778	FAST_SENDER	N/A
2863.778	FAST_SENDER	N/A
2865.778	FAST_SENDER	N/A
2867.760	SLOW_SENDER4	N/A
2867.778	FAST_SENDER	N/A
2869.778	FAST_SENDER	N/A
2878.084	FAST_SENDER	N/A
2879.199	SLOW_SENDER4	N/A
2886.409	FAST_SENDER	N/A
2888.409	FAST_SENDER	N/A
2890.409	FAST_SENDER	N/A
2891.540	SLOW_SENDER4	N/A
2892.409	FAST_SENDER	N/A
2894.409	FAST_SENDER	N/A
2896.409	FAST_SENDER	N/A
2898.409	FAST_SENDER	N/A
2900.409	FAST_SENDER	N/A
2904.590	SLOW_SENDER3	N/A
2908.144	FAST_SENDER	N/A
2915.807	SLOW_SENDER3	N/A
2916.260	FAST_SENDER	N/A
2916.790	SLOW_SENDER2	N/A
2924.392	FAST_SENDER	N/A
[truncated: 21,988 more rows]
