# Supplementary material for: CATO: Wake-Up reCeiver-bAsed communicaTiOn for Batteryless Devices
Source: Sensors (Basel). 2025 Nov 7;25(22):6813. doi: 10.3390/s25226813 (PMC12655924; doi:10.3390/s25226813)
Supplement: Supplementary file 1 [file sensors-25-06813-s001.zip › File S1_Experimental_and_Simulation_Data/simulation/multiple_les/nodes8/mac_competing_nodes_none.csv]

time_s	node_id	received_from
2.700	FAST_SENDER	N/A
2.700	SLOW_SENDER1	N/A
2.700	SLOW_SENDER2	N/A
2.700	SLOW_SENDER3	N/A
2.700	SLOW_SENDER4	N/A
2.700	SLOW_SENDER5	N/A
2.700	SLOW_SENDER6	N/A
3.442	RECEIVER	SLOW_SENDER3
5.073	RECEIVER	SLOW_SENDER5
5.873	SLOW_SENDER3	N/A
5.982	RECEIVER	SLOW_SENDER1
7.605	RECEIVER	FAST_SENDER
8.432	SLOW_SENDER1	N/A
8.522	RECEIVER	SLOW_SENDER2
9.235	RECEIVER	SLOW_SENDER1
9.353	SLOW_SENDER5	N/A
10.022	FAST_SENDER	N/A
10.152	RECEIVER	SLOW_SENDER5
10.957	SLOW_SENDER2	N/A
11.328	RECEIVER	SLOW_SENDER3
11.680	SLOW_SENDER1	N/A
11.927	SLOW_SENDER4	N/A
12.224	RECEIVER	FAST_SENDER
12.554	SLOW_SENDER5	N/A
13.321	RECEIVER	SLOW_SENDER5
14.335	SLOW_SENDER6	N/A
14.467	RECEIVER	SLOW_SENDER1
15.900	SLOW_SENDER3	N/A
16.884	SLOW_SENDER1	N/A
17.091	RECEIVER	SLOW_SENDER4
19.088	RECEIVER	SLOW_SENDER6
19.776	RECEIVER	SLOW_SENDER2
21.672	FAST_SENDER	N/A
21.808	RECEIVER	SLOW_SENDER1
21.847	SLOW_SENDER2	N/A
22.509	SLOW_SENDER4	N/A
22.639	RECEIVER	SLOW_SENDER2
24.529	SLOW_SENDER6	N/A
25.334	RECEIVER	SLOW_SENDER6
26.377	RECEIVER	SLOW_SENDER4
26.432	SLOW_SENDER5	N/A
27.175	RECEIVER	SLOW_SENDER5
27.241	SLOW_SENDER1	N/A
27.879	SLOW_SENDER3	N/A
28.042	RECEIVER	SLOW_SENDER1
29.199	RECEIVER	SLOW_SENDER3
29.953	SLOW_SENDER2	N/A
30.704	RECEIVER	SLOW_SENDER2
32.579	SLOW_SENDER5	N/A
32.969	FAST_SENDER	N/A
33.360	RECEIVER	SLOW_SENDER5
33.806	SLOW_SENDER4	N/A
34.593	RECEIVER	SLOW_SENDER4
35.483	SLOW_SENDER1	N/A
36.291	RECEIVER	SLOW_SENDER1
36.626	SLOW_SENDER3	N/A
36.983	RECEIVER	FAST_SENDER
38.110	SLOW_SENDER2	N/A
38.875	RECEIVER	SLOW_SENDER2
38.939	SLOW_SENDER6	N/A
39.699	RECEIVER	SLOW_SENDER6
41.018	RECEIVER	SLOW_SENDER3
41.593	FAST_SENDER	N/A
42.034	SLOW_SENDER4	N/A
42.394	RECEIVER	FAST_SENDER
42.738	SLOW_SENDER5	N/A
43.476	RECEIVER	SLOW_SENDER5
43.713	SLOW_SENDER1	N/A
44.371	RECEIVER	SLOW_SENDER4
46.294	SLOW_SENDER2	N/A
46.722	RECEIVER	SLOW_SENDER1
47.123	SLOW_SENDER6	N/A
47.899	RECEIVER	SLOW_SENDER6
47.919	FAST_SENDER	N/A
48.459	SLOW_SENDER3	N/A
48.650	RECEIVER	FAST_SENDER
49.803	RECEIVER	SLOW_SENDER2
50.926	SLOW_SENDER5	N/A
51.067	FAST_SENDER	N/A
51.700	RECEIVER	SLOW_SENDER5
51.783	SLOW_SENDER4	N/A
52.369	RECEIVER	FAST_SENDER
54.448	RECEIVER	SLOW_SENDER4
54.784	FAST_SENDER	N/A
55.307	SLOW_SENDER6	N/A
55.552	RECEIVER	FAST_SENDER
57.252	SLOW_SENDER2	N/A
57.958	FAST_SENDER	N/A
58.009	RECEIVER	SLOW_SENDER2
58.175	SLOW_SENDER1	N/A
58.953	RECEIVER	SLOW_SENDER1
59.133	SLOW_SENDER5	N/A
59.873	RECEIVER	SLOW_SENDER5
60.725	RECEIVER	FAST_SENDER
63.173	FAST_SENDER	N/A
65.341	RECEIVER	FAST_SENDER
65.438	SLOW_SENDER2	N/A
66.239	RECEIVER	SLOW_SENDER2
67.297	SLOW_SENDER5	N/A
67.771	FAST_SENDER	N/A
68.043	RECEIVER	SLOW_SENDER5
69.875	RECEIVER	FAST_SENDER
72.319	FAST_SENDER	N/A
73.062	RECEIVER	FAST_SENDER
73.672	SLOW_SENDER2	N/A
74.410	RECEIVER	SLOW_SENDER2
79.213	FAST_SENDER	N/A
79.982	RECEIVER	FAST_SENDER
82.405	FAST_SENDER	N/A
83.207	RECEIVER	FAST_SENDER
85.652	FAST_SENDER	N/A
86.394	RECEIVER	FAST_SENDER
88.825	FAST_SENDER	N/A
89.573	RECEIVER	FAST_SENDER
91.998	FAST_SENDER	N/A
92.746	RECEIVER	FAST_SENDER
95.187	FAST_SENDER	N/A
95.911	RECEIVER	FAST_SENDER
98.344	FAST_SENDER	N/A
99.114	RECEIVER	FAST_SENDER
101.519	FAST_SENDER	N/A
102.263	RECEIVER	FAST_SENDER
104.708	FAST_SENDER	N/A
105.475	RECEIVER	FAST_SENDER
111.857	FAST_SENDER	N/A
118.813	FAST_SENDER	N/A
126.443	FAST_SENDER	N/A
134.049	FAST_SENDER	N/A
141.173	FAST_SENDER	N/A
149.034	FAST_SENDER	N/A
156.571	FAST_SENDER	N/A
164.313	FAST_SENDER	N/A
171.828	FAST_SENDER	N/A
179.141	FAST_SENDER	N/A
187.244	FAST_SENDER	N/A
194.714	FAST_SENDER	N/A
201.961	FAST_SENDER	N/A
209.592	FAST_SENDER	N/A
214.570	SLOW_SENDER3	N/A
217.116	FAST_SENDER	N/A
217.900	SLOW_SENDER4	N/A
220.130	SLOW_SENDER6	N/A
222.480	SLOW_SENDER1	N/A
225.304	SLOW_SENDER3	N/A
226.172	FAST_SENDER	N/A
230.727	SLOW_SENDER4	N/A
233.768	SLOW_SENDER1	N/A
234.246	SLOW_SENDER6	N/A
234.440	FAST_SENDER	N/A
235.010	SLOW_SENDER5	N/A
239.127	SLOW_SENDER3	N/A
239.190	SLOW_SENDER2	N/A
243.549	FAST_SENDER	N/A
244.690	SLOW_SENDER4	N/A
245.662	SLOW_SENDER5	N/A
248.122	SLOW_SENDER6	N/A
248.277	SLOW_SENDER1	N/A
250.393	SLOW_SENDER2	N/A
252.154	FAST_SENDER	N/A
260.377	SLOW_SENDER5	N/A
260.568	FAST_SENDER	N/A
262.926	SLOW_SENDER2	N/A
269.067	FAST_SENDER	N/A
269.804	RECEIVER	FAST_SENDER
272.220	FAST_SENDER	N/A
272.975	RECEIVER	FAST_SENDER
275.387	FAST_SENDER	N/A
276.117	RECEIVER	FAST_SENDER
278.557	FAST_SENDER	N/A
279.286	RECEIVER	FAST_SENDER
281.687	FAST_SENDER	N/A
282.461	RECEIVER	FAST_SENDER
284.861	FAST_SENDER	N/A
285.614	RECEIVER	FAST_SENDER
288.046	FAST_SENDER	N/A
288.805	RECEIVER	FAST_SENDER
291.220	FAST_SENDER	N/A
292.006	RECEIVER	FAST_SENDER
294.452	FAST_SENDER	N/A
295.220	RECEIVER	FAST_SENDER
297.663	FAST_SENDER	N/A
298.422	RECEIVER	FAST_SENDER
300.833	FAST_SENDER	N/A
301.606	RECEIVER	FAST_SENDER
304.008	FAST_SENDER	N/A
304.778	RECEIVER	FAST_SENDER
307.211	FAST_SENDER	N/A
308.004	RECEIVER	FAST_SENDER
310.449	FAST_SENDER	N/A
311.232	RECEIVER	FAST_SENDER
313.653	FAST_SENDER	N/A
314.438	RECEIVER	FAST_SENDER
316.844	FAST_SENDER	N/A
317.583	RECEIVER	FAST_SENDER
320.022	FAST_SENDER	N/A
320.794	RECEIVER	FAST_SENDER
323.210	FAST_SENDER	N/A
323.954	RECEIVER	FAST_SENDER
326.394	FAST_SENDER	N/A
327.170	RECEIVER	FAST_SENDER
329.619	FAST_SENDER	N/A
330.387	RECEIVER	FAST_SENDER
332.816	FAST_SENDER	N/A
333.575	RECEIVER	FAST_SENDER
335.997	FAST_SENDER	N/A
336.762	RECEIVER	FAST_SENDER
339.198	FAST_SENDER	N/A
339.962	RECEIVER	FAST_SENDER
342.399	FAST_SENDER	N/A
343.143	RECEIVER	FAST_SENDER
345.550	FAST_SENDER	N/A
346.334	RECEIVER	FAST_SENDER
348.737	FAST_SENDER	N/A
349.510	RECEIVER	FAST_SENDER
351.929	FAST_SENDER	N/A
352.688	RECEIVER	FAST_SENDER
355.089	FAST_SENDER	N/A
355.849	RECEIVER	FAST_SENDER
358.263	FAST_SENDER	N/A
359.008	RECEIVER	FAST_SENDER
361.410	FAST_SENDER	N/A
362.177	RECEIVER	FAST_SENDER
364.596	FAST_SENDER	N/A
365.355	RECEIVER	FAST_SENDER
367.803	FAST_SENDER	N/A
368.569	RECEIVER	FAST_SENDER
371.012	FAST_SENDER	N/A
371.750	RECEIVER	FAST_SENDER
374.183	FAST_SENDER	N/A
374.974	RECEIVER	FAST_SENDER
377.382	FAST_SENDER	N/A
378.175	RECEIVER	FAST_SENDER
380.607	FAST_SENDER	N/A
381.386	RECEIVER	FAST_SENDER
383.834	FAST_SENDER	N/A
384.607	RECEIVER	FAST_SENDER
387.039	FAST_SENDER	N/A
387.824	RECEIVER	FAST_SENDER
391.836	FAST_SENDER	N/A
392.578	RECEIVER	FAST_SENDER
395.011	FAST_SENDER	N/A
395.785	RECEIVER	FAST_SENDER
399.696	FAST_SENDER	N/A
400.455	RECEIVER	FAST_SENDER
402.895	FAST_SENDER	N/A
403.679	RECEIVER	FAST_SENDER
404.920	SLOW_SENDER3	N/A
405.708	RECEIVER	SLOW_SENDER3
406.090	FAST_SENDER	N/A
406.860	RECEIVER	FAST_SENDER
408.133	SLOW_SENDER3	N/A
408.847	RECEIVER	SLOW_SENDER3
409.190	SLOW_SENDER4	N/A
409.294	FAST_SENDER	N/A
409.933	RECEIVER	SLOW_SENDER4
410.622	RECEIVER	FAST_SENDER
411.297	SLOW_SENDER3	N/A
412.006	RECEIVER	SLOW_SENDER3
412.370	SLOW_SENDER4	N/A
412.450	SLOW_SENDER6	N/A
413.026	FAST_SENDER	N/A
413.159	RECEIVER	SLOW_SENDER4
414.312	RECEIVER	FAST_SENDER
414.850	SLOW_SENDER1	N/A
415.568	SLOW_SENDER4	N/A
415.604	RECEIVER	SLOW_SENDER1
416.288	RECEIVER	SLOW_SENDER4
416.723	FAST_SENDER	N/A
417.440	SLOW_SENDER3	N/A
417.509	RECEIVER	FAST_SENDER
418.015	SLOW_SENDER1	N/A
418.771	RECEIVER	SLOW_SENDER3
419.935	FAST_SENDER	N/A
420.688	RECEIVER	FAST_SENDER
422.634	RECEIVER	SLOW_SENDER1
423.114	FAST_SENDER	N/A
423.853	RECEIVER	FAST_SENDER
424.179	SLOW_SENDER3	N/A
424.770	SLOW_SENDER5	N/A
424.964	RECEIVER	SLOW_SENDER3
425.212	SLOW_SENDER6	N/A
425.982	RECEIVER	SLOW_SENDER6
426.254	FAST_SENDER	N/A
426.965	RECEIVER	FAST_SENDER
427.244	SLOW_SENDER4	N/A
427.973	RECEIVER	SLOW_SENDER4
428.034	SLOW_SENDER1	N/A
428.300	SLOW_SENDER2	N/A
429.405	FAST_SENDER	N/A
430.399	SLOW_SENDER3	N/A
433.394	SLOW_SENDER6	N/A
435.379	SLOW_SENDER4	N/A
438.191	SLOW_SENDER5	N/A
439.435	FAST_SENDER	N/A
442.451	SLOW_SENDER2	N/A
443.526	SLOW_SENDER1	N/A
444.911	SLOW_SENDER3	N/A
447.107	SLOW_SENDER6	N/A
447.564	FAST_SENDER	N/A
451.911	SLOW_SENDER5	N/A
455.420	FAST_SENDER	N/A
456.075	SLOW_SENDER2	N/A
463.403	FAST_SENDER	N/A
471.046	FAST_SENDER	N/A
478.495	FAST_SENDER	N/A
485.810	FAST_SENDER	N/A
493.091	FAST_SENDER	N/A
500.535	FAST_SENDER	N/A
507.764	FAST_SENDER	N/A
515.723	FAST_SENDER	N/A
523.274	FAST_SENDER	N/A
530.813	FAST_SENDER	N/A
538.596	FAST_SENDER	N/A
546.244	FAST_SENDER	N/A
553.637	FAST_SENDER	N/A
560.995	FAST_SENDER	N/A
568.759	FAST_SENDER	N/A
576.737	FAST_SENDER	N/A
584.190	FAST_SENDER	N/A
591.895	FAST_SENDER	N/A
592.655	RECEIVER	FAST_SENDER
595.071	FAST_SENDER	N/A
595.846	RECEIVER	FAST_SENDER
598.281	FAST_SENDER	N/A
599.004	RECEIVER	FAST_SENDER
601.452	FAST_SENDER	N/A
602.171	RECEIVER	FAST_SENDER
606.170	SLOW_SENDER4	N/A
606.191	FAST_SENDER	N/A
606.949	RECEIVER	SLOW_SENDER4
608.140	SLOW_SENDER1	N/A
608.865	RECEIVER	FAST_SENDER
609.360	SLOW_SENDER4	N/A
610.070	SLOW_SENDER3	N/A
610.105	RECEIVER	SLOW_SENDER4
610.858	RECEIVER	SLOW_SENDER3
611.305	FAST_SENDER	N/A
611.400	SLOW_SENDER6	N/A
612.068	RECEIVER	FAST_SENDER
612.520	SLOW_SENDER4	N/A
613.227	RECEIVER	SLOW_SENDER6
614.407	RECEIVER	SLOW_SENDER4
614.518	FAST_SENDER	N/A
615.190	RECEIVER	SLOW_SENDER1
617.551	RECEIVER	FAST_SENDER
618.170	SLOW_SENDER5	N/A
618.908	RECEIVER	SLOW_SENDER5
619.963	FAST_SENDER	N/A
620.520	SLOW_SENDER2	N/A
620.688	RECEIVER	FAST_SENDER
621.355	SLOW_SENDER5	N/A
621.613	SLOW_SENDER3	N/A
622.146	RECEIVER	SLOW_SENDER5
622.590	SLOW_SENDER1	N/A
623.099	FAST_SENDER	N/A
623.109	RECEIVER	SLOW_SENDER2
623.252	SLOW_SENDER6	N/A
623.888	RECEIVER	FAST_SENDER
624.575	SLOW_SENDER5	N/A
625.119	RECEIVER	SLOW_SENDER6
625.524	SLOW_SENDER2	N/A
626.288	RECEIVER	SLOW_SENDER2
626.335	FAST_SENDER	N/A
626.494	SLOW_SENDER4	N/A
627.095	RECEIVER	FAST_SENDER
629.139	RECEIVER	SLOW_SENDER3
629.510	FAST_SENDER	N/A
630.284	RECEIVER	FAST_SENDER
636.551	SLOW_SENDER1	N/A
636.557	SLOW_SENDER3	N/A
637.326	RECEIVER	SLOW_SENDER1
638.210	SLOW_SENDER6	N/A
638.270	FAST_SENDER	N/A
638.845	SLOW_SENDER5	N/A
638.959	RECEIVER	SLOW_SENDER6
639.436	SLOW_SENDER2	N/A
640.132	RECEIVER	FAST_SENDER
641.521	RECEIVER	SLOW_SENDER5
642.535	RECEIVER	SLOW_SENDER2
642.546	FAST_SENDER	N/A
643.328	RECEIVER	FAST_SENDER
644.739	SLOW_SENDER1	N/A
645.773	FAST_SENDER	N/A
646.531	RECEIVER	FAST_SENDER
648.943	FAST_SENDER	N/A
648.966	SLOW_SENDER5	N/A
649.752	RECEIVER	FAST_SENDER
649.954	SLOW_SENDER2	N/A
652.198	FAST_SENDER	N/A
660.575	FAST_SENDER	N/A
668.353	FAST_SENDER	N/A
676.084	FAST_SENDER	N/A
683.796	FAST_SENDER	N/A
691.201	FAST_SENDER	N/A
698.727	FAST_SENDER	N/A
706.351	FAST_SENDER	N/A
714.081	FAST_SENDER	N/A
721.443	FAST_SENDER	N/A
729.097	FAST_SENDER	N/A
736.719	FAST_SENDER	N/A
744.495	FAST_SENDER	N/A
751.999	FAST_SENDER	N/A
759.677	FAST_SENDER	N/A
767.539	FAST_SENDER	N/A
774.986	FAST_SENDER	N/A
782.362	FAST_SENDER	N/A
790.164	FAST_SENDER	N/A
796.030	SLOW_SENDER4	N/A
798.073	FAST_SENDER	N/A
803.150	SLOW_SENDER3	N/A
804.350	SLOW_SENDER6	N/A
805.825	FAST_SENDER	N/A
806.239	SLOW_SENDER4	N/A
809.150	SLOW_SENDER1	N/A
812.799	RECEIVER	SLOW_SENDER6
813.815	RECEIVER	FAST_SENDER
814.561	RECEIVER	SLOW_SENDER1
815.800	SLOW_SENDER2	N/A
816.220	FAST_SENDER	N/A
816.585	RECEIVER	SLOW_SENDER2
816.590	SLOW_SENDER5	N/A
817.219	SLOW_SENDER3	N/A
817.345	RECEIVER	SLOW_SENDER5
818.946	RECEIVER	FAST_SENDER
819.780	SLOW_SENDER5	N/A
819.983	SLOW_SENDER1	N/A
820.223	SLOW_SENDER6	N/A
820.569	RECEIVER	SLOW_SENDER5
820.658	SLOW_SENDER2	N/A
821.218	SLOW_SENDER4	N/A
821.351	FAST_SENDER	N/A
821.396	RECEIVER	SLOW_SENDER2
823.875	RECEIVER	SLOW_SENDER4
825.041	RECEIVER	FAST_SENDER
825.830	RECEIVER	SLOW_SENDER6
826.801	SLOW_SENDER2	N/A
827.169	RECEIVER	SLOW_SENDER1
827.478	FAST_SENDER	N/A
827.795	SLOW_SENDER5	N/A
828.263	RECEIVER	FAST_SENDER
829.030	RECEIVER	SLOW_SENDER2
830.681	FAST_SENDER	N/A
831.440	RECEIVER	FAST_SENDER
831.518	SLOW_SENDER3	N/A
832.286	RECEIVER	SLOW_SENDER3
833.259	SLOW_SENDER6	N/A
833.522	RECEIVER	SLOW_SENDER5
833.864	FAST_SENDER	N/A
834.442	SLOW_SENDER2	N/A
834.627	RECEIVER	FAST_SENDER
835.677	RECEIVER	SLOW_SENDER6
837.073	FAST_SENDER	N/A
837.188	SLOW_SENDER1	N/A
837.266	RECEIVER	SLOW_SENDER2
838.486	RECEIVER	SLOW_SENDER1
839.285	RECEIVER	FAST_SENDER
840.954	SLOW_SENDER5	N/A
841.681	RECEIVER	SLOW_SENDER5
841.697	FAST_SENDER	N/A
842.502	RECEIVER	FAST_SENDER
844.676	SLOW_SENDER2	N/A
844.928	FAST_SENDER	N/A
845.436	RECEIVER	SLOW_SENDER2
845.936	SLOW_SENDER1	N/A
846.700	RECEIVER	SLOW_SENDER1
847.542	RECEIVER	FAST_SENDER
849.083	SLOW_SENDER5	N/A
849.854	RECEIVER	SLOW_SENDER5
849.951	FAST_SENDER	N/A
850.714	RECEIVER	FAST_SENDER
852.851	SLOW_SENDER2	N/A
853.127	FAST_SENDER	N/A
853.633	RECEIVER	SLOW_SENDER2
854.148	SLOW_SENDER1	N/A
854.916	RECEIVER	SLOW_SENDER1
856.811	RECEIVER	FAST_SENDER
857.297	SLOW_SENDER5	N/A
859.226	FAST_SENDER	N/A
861.041	SLOW_SENDER2	N/A
861.737	RECEIVER	FAST_SENDER
863.963	RECEIVER	SLOW_SENDER2
868.346	FAST_SENDER	N/A
872.547	RECEIVER	FAST_SENDER
874.980	FAST_SENDER	N/A
875.722	RECEIVER	FAST_SENDER
878.133	FAST_SENDER	N/A
878.869	RECEIVER	FAST_SENDER
881.307	FAST_SENDER	N/A
882.084	RECEIVER	FAST_SENDER
884.493	FAST_SENDER	N/A
887.645	FAST_SENDER	N/A
895.232	FAST_SENDER	N/A
902.491	FAST_SENDER	N/A
909.817	FAST_SENDER	N/A
917.405	FAST_SENDER	N/A
925.116	FAST_SENDER	N/A
932.681	FAST_SENDER	N/A
939.829	FAST_SENDER	N/A
947.125	FAST_SENDER	N/A
954.512	FAST_SENDER	N/A
962.002	FAST_SENDER	N/A
970.032	FAST_SENDER	N/A
977.278	FAST_SENDER	N/A
984.554	FAST_SENDER	N/A
987.670	SLOW_SENDER4	N/A
991.763	FAST_SENDER	N/A
995.810	SLOW_SENDER3	N/A
998.508	SLOW_SENDER4	N/A
999.195	FAST_SENDER	N/A
999.370	SLOW_SENDER6	N/A
1006.386	SLOW_SENDER3	N/A
1008.507	FAST_SENDER	N/A
1010.516	SLOW_SENDER6	N/A
1011.740	SLOW_SENDER4	N/A
1016.837	FAST_SENDER	N/A
1018.280	SLOW_SENDER1	N/A
1020.020	SLOW_SENDER3	N/A
1022.850	SLOW_SENDER5	N/A
1023.502	SLOW_SENDER6	N/A
1025.453	FAST_SENDER	N/A
1027.590	SLOW_SENDER2	N/A
1032.207	SLOW_SENDER1	N/A
1032.966	FAST_SENDER	N/A
1034.044	SLOW_SENDER5	N/A
1038.486	SLOW_SENDER2	N/A
1042.135	FAST_SENDER	N/A
1045.412	SLOW_SENDER1	N/A
1047.632	SLOW_SENDER5	N/A
1047.818	RECEIVER	FAST_SENDER
1050.226	FAST_SENDER	N/A
1050.979	RECEIVER	FAST_SENDER
1051.976	SLOW_SENDER2	N/A
1052.727	RECEIVER	SLOW_SENDER2
1053.416	FAST_SENDER	N/A
1054.225	RECEIVER	FAST_SENDER
1056.657	FAST_SENDER	N/A
1057.412	RECEIVER	FAST_SENDER
1059.829	FAST_SENDER	N/A
1060.147	SLOW_SENDER2	N/A
1060.574	RECEIVER	FAST_SENDER
1063.005	FAST_SENDER	N/A
1063.757	RECEIVER	FAST_SENDER
1066.187	FAST_SENDER	N/A
1066.902	RECEIVER	FAST_SENDER
1069.311	FAST_SENDER	N/A
1070.096	RECEIVER	FAST_SENDER
1072.539	FAST_SENDER	N/A
1073.300	RECEIVER	FAST_SENDER
1075.749	FAST_SENDER	N/A
1076.510	RECEIVER	FAST_SENDER
1078.924	FAST_SENDER	N/A
1079.635	RECEIVER	FAST_SENDER
1082.050	FAST_SENDER	N/A
1082.869	RECEIVER	FAST_SENDER
1085.300	FAST_SENDER	N/A
1086.031	RECEIVER	FAST_SENDER
1088.478	FAST_SENDER	N/A
1089.230	RECEIVER	FAST_SENDER
1091.674	FAST_SENDER	N/A
1092.445	RECEIVER	FAST_SENDER
1094.875	FAST_SENDER	N/A
1095.651	RECEIVER	FAST_SENDER
1098.067	FAST_SENDER	N/A
1100.382	RECEIVER	FAST_SENDER
1102.806	FAST_SENDER	N/A
1103.555	RECEIVER	FAST_SENDER
1105.984	FAST_SENDER	N/A
1106.770	RECEIVER	FAST_SENDER
1110.986	FAST_SENDER	N/A
1111.734	RECEIVER	FAST_SENDER
1114.154	FAST_SENDER	N/A
1114.889	RECEIVER	FAST_SENDER
1117.313	FAST_SENDER	N/A
1118.095	RECEIVER	FAST_SENDER
1120.529	FAST_SENDER	N/A
1121.287	RECEIVER	FAST_SENDER
1123.730	FAST_SENDER	N/A
1124.500	RECEIVER	FAST_SENDER
1126.946	FAST_SENDER	N/A
1129.213	RECEIVER	FAST_SENDER
1131.628	FAST_SENDER	N/A
1132.398	RECEIVER	FAST_SENDER
1134.827	FAST_SENDER	N/A
1135.598	RECEIVER	FAST_SENDER
1138.044	FAST_SENDER	N/A
1138.848	RECEIVER	FAST_SENDER
1141.287	FAST_SENDER	N/A
1142.105	RECEIVER	FAST_SENDER
1144.551	FAST_SENDER	N/A
1145.315	RECEIVER	FAST_SENDER
1147.763	FAST_SENDER	N/A
1148.552	RECEIVER	FAST_SENDER
1150.960	FAST_SENDER	N/A
1151.741	RECEIVER	FAST_SENDER
1154.178	FAST_SENDER	N/A
1154.995	RECEIVER	FAST_SENDER
1157.399	FAST_SENDER	N/A
1158.216	RECEIVER	FAST_SENDER
1160.661	FAST_SENDER	N/A
1161.444	RECEIVER	FAST_SENDER
1165.280	FAST_SENDER	N/A
1166.028	RECEIVER	FAST_SENDER
1168.456	FAST_SENDER	N/A
1169.201	RECEIVER	FAST_SENDER
1171.632	FAST_SENDER	N/A
1172.375	RECEIVER	FAST_SENDER
1174.799	FAST_SENDER	N/A
1175.570	RECEIVER	FAST_SENDER
1177.220	SLOW_SENDER4	N/A
1177.992	RECEIVER	SLOW_SENDER4
1177.995	FAST_SENDER	N/A
1178.770	RECEIVER	FAST_SENDER
1180.404	SLOW_SENDER4	N/A
1181.181	FAST_SENDER	N/A
1182.533	RECEIVER	SLOW_SENDER4
1183.672	RECEIVER	FAST_SENDER
1185.020	SLOW_SENDER3	N/A
1185.774	RECEIVER	SLOW_SENDER3
1186.095	FAST_SENDER	N/A
1187.946	SLOW_SENDER4	N/A
1188.198	SLOW_SENDER3	N/A
1188.298	RECEIVER	FAST_SENDER
1188.600	SLOW_SENDER6	N/A
1188.999	RECEIVER	SLOW_SENDER3
1190.270	RECEIVER	SLOW_SENDER4
1194.546	FAST_SENDER	N/A
1194.964	RECEIVER	SLOW_SENDER6
1196.666	RECEIVER	FAST_SENDER
1198.477	SLOW_SENDER3	N/A
1199.086	FAST_SENDER	N/A
1199.252	RECEIVER	SLOW_SENDER3
1200.368	SLOW_SENDER6	N/A
1201.099	RECEIVER	SLOW_SENDER6
1201.646	SLOW_SENDER4	N/A
1202.448	RECEIVER	SLOW_SENDER4
1204.689	SLOW_SENDER3	N/A
1206.837	FAST_SENDER	N/A
1208.523	SLOW_SENDER6	N/A
1209.869	SLOW_SENDER4	N/A
1210.100	SLOW_SENDER1	N/A
1212.050	SLOW_SENDER5	N/A
1215.630	FAST_SENDER	N/A
1216.410	SLOW_SENDER2	N/A
1219.187	SLOW_SENDER3	N/A
1220.809	SLOW_SENDER1	N/A
1222.670	SLOW_SENDER6	N/A
1224.800	FAST_SENDER	N/A
1224.872	SLOW_SENDER5	N/A
1227.627	SLOW_SENDER2	N/A
1233.807	SLOW_SENDER1	N/A
1234.345	FAST_SENDER	N/A
1238.679	SLOW_SENDER5	N/A
1241.919	FAST_SENDER	N/A
1242.772	SLOW_SENDER2	N/A
1249.361	FAST_SENDER	N/A
1257.301	FAST_SENDER	N/A
1264.905	FAST_SENDER	N/A
1272.466	FAST_SENDER	N/A
1279.755	FAST_SENDER	N/A
1287.330	FAST_SENDER	N/A
1295.252	FAST_SENDER	N/A
1302.983	FAST_SENDER	N/A
1310.588	FAST_SENDER	N/A
1318.239	FAST_SENDER	N/A
1325.942	FAST_SENDER	N/A
1333.244	FAST_SENDER	N/A
1340.884	FAST_SENDER	N/A
1348.609	FAST_SENDER	N/A
1355.604	FAST_SENDER	N/A
1362.729	FAST_SENDER	N/A
1366.186	RECEIVER	FAST_SENDER
1370.261	FAST_SENDER	N/A
1371.003	RECEIVER	FAST_SENDER
1373.420	FAST_SENDER	N/A
1374.158	RECEIVER	FAST_SENDER
1376.596	FAST_SENDER	N/A
1377.373	RECEIVER	FAST_SENDER
1377.750	SLOW_SENDER4	N/A
1378.537	RECEIVER	SLOW_SENDER4
1379.796	FAST_SENDER	N/A
1380.580	RECEIVER	FAST_SENDER
1380.951	SLOW_SENDER4	N/A
1381.717	RECEIVER	SLOW_SENDER4
1383.002	FAST_SENDER	N/A
1383.728	RECEIVER	FAST_SENDER
1384.134	SLOW_SENDER4	N/A
1384.740	SLOW_SENDER3	N/A
1384.873	RECEIVER	SLOW_SENDER4
1386.166	FAST_SENDER	N/A
1386.929	RECEIVER	FAST_SENDER
1387.070	SLOW_SENDER6	N/A
1387.817	RECEIVER	SLOW_SENDER6
1389.344	FAST_SENDER	N/A
1389.427	RECEIVER	SLOW_SENDER3
1390.127	RECEIVER	FAST_SENDER
1390.218	SLOW_SENDER6	N/A
1390.282	SLOW_SENDER4	N/A
1391.024	RECEIVER	SLOW_SENDER6
1392.568	FAST_SENDER	N/A
1393.042	RECEIVER	SLOW_SENDER4
1393.424	SLOW_SENDER6	N/A
1394.196	RECEIVER	SLOW_SENDER6
1394.864	SLOW_SENDER3	N/A
1394.892	RECEIVER	FAST_SENDER
1395.640	RECEIVER	SLOW_SENDER3
1397.336	FAST_SENDER	N/A
1398.128	RECEIVER	FAST_SENDER
1398.920	SLOW_SENDER1	N/A
1399.601	SLOW_SENDER6	N/A
1399.641	RECEIVER	SLOW_SENDER1
1400.405	RECEIVER	SLOW_SENDER6
1400.487	SLOW_SENDER4	N/A
1400.552	FAST_SENDER	N/A
1401.040	SLOW_SENDER3	N/A
1401.226	RECEIVER	SLOW_SENDER4
1402.081	SLOW_SENDER1	N/A
1402.370	RECEIVER	FAST_SENDER
1403.734	RECEIVER	SLOW_SENDER3
1404.480	SLOW_SENDER5	N/A
1405.818	SLOW_SENDER6	N/A
1406.012	RECEIVER	SLOW_SENDER1
1406.803	RECEIVER	SLOW_SENDER5
1407.280	SLOW_SENDER2	N/A
1407.395	FAST_SENDER	N/A
1407.934	RECEIVER	SLOW_SENDER6
1408.672	SLOW_SENDER4	N/A
1409.249	SLOW_SENDER5	N/A
1409.433	RECEIVER	SLOW_SENDER4
1410.209	RECEIVER	SLOW_SENDER2
1411.170	SLOW_SENDER3	N/A
1411.414	SLOW_SENDER1	N/A
1411.632	RECEIVER	FAST_SENDER
1413.830	RECEIVER	SLOW_SENDER1
1414.041	FAST_SENDER	N/A
1414.796	RECEIVER	FAST_SENDER
1415.369	SLOW_SENDER6	N/A
1416.664	RECEIVER	SLOW_SENDER6
1416.857	SLOW_SENDER4	N/A
1417.240	FAST_SENDER	N/A
1417.474	RECEIVER	SLOW_SENDER3
1419.500	RECEIVER	SLOW_SENDER4
1420.696	SLOW_SENDER2	N/A
1421.145	RECEIVER	FAST_SENDER
1423.089	RECEIVER	SLOW_SENDER2
1423.248	SLOW_SENDER1	N/A
1423.569	FAST_SENDER	N/A
1424.019	RECEIVER	SLOW_SENDER1
1424.356	SLOW_SENDER5	N/A
1425.156	RECEIVER	SLOW_SENDER5
1425.561	SLOW_SENDER6	N/A
1426.045	RECEIVER	FAST_SENDER
1426.947	SLOW_SENDER4	N/A
1427.751	RECEIVER	SLOW_SENDER4
1428.487	FAST_SENDER	N/A
1429.262	RECEIVER	FAST_SENDER
1430.489	SLOW_SENDER2	N/A
1431.423	SLOW_SENDER1	N/A
1432.168	RECEIVER	SLOW_SENDER1
1432.582	SLOW_SENDER5	N/A
1433.606	FAST_SENDER	N/A
1439.569	SLOW_SENDER1	N/A
1441.389	FAST_SENDER	N/A
1448.971	FAST_SENDER	N/A
1456.504	FAST_SENDER	N/A
1464.270	FAST_SENDER	N/A
1472.029	FAST_SENDER	N/A
1479.527	FAST_SENDER	N/A
1486.981	FAST_SENDER	N/A
1495.057	FAST_SENDER	N/A
1502.691	FAST_SENDER	N/A
1509.629	FAST_SENDER	N/A
1516.938	FAST_SENDER	N/A
1524.522	FAST_SENDER	N/A
1532.241	FAST_SENDER	N/A
1539.587	FAST_SENDER	N/A
1547.345	FAST_SENDER	N/A
1554.836	FAST_SENDER	N/A
1562.751	FAST_SENDER	N/A
1570.640	FAST_SENDER	N/A
1578.233	FAST_SENDER	N/A
1581.100	SLOW_SENDER3	N/A
1586.368	FAST_SENDER	N/A
1591.740	SLOW_SENDER6	N/A
1592.583	SLOW_SENDER3	N/A
1594.440	FAST_SENDER	N/A
1594.720	SLOW_SENDER4	N/A
1595.230	RECEIVER	FAST_SENDER
1596.924	RECEIVER	SLOW_SENDER3
1598.440	SLOW_SENDER5	N/A
1599.217	RECEIVER	SLOW_SENDER5
1599.820	SLOW_SENDER2	N/A
1600.437	FAST_SENDER	N/A
1600.591	RECEIVER	SLOW_SENDER2
1601.639	SLOW_SENDER5	N/A
1602.423	RECEIVER	SLOW_SENDER5
1602.542	SLOW_SENDER6	N/A
1602.994	SLOW_SENDER2	N/A
1603.291	RECEIVER	SLOW_SENDER6
1604.326	SLOW_SENDER3	N/A
1604.950	SLOW_SENDER1	N/A
1606.225	RECEIVER	SLOW_SENDER1
1607.967	RECEIVER	SLOW_SENDER2
1608.631	SLOW_SENDER1	N/A
1609.304	FAST_SENDER	N/A
1609.445	SLOW_SENDER5	N/A
1610.094	RECEIVER	FAST_SENDER
1610.224	SLOW_SENDER4	N/A
1610.993	RECEIVER	SLOW_SENDER4
1612.515	FAST_SENDER	N/A
1613.070	RECEIVER	SLOW_SENDER1
1613.396	SLOW_SENDER2	N/A
1614.117	RECEIVER	SLOW_SENDER2
1614.888	RECEIVER	FAST_SENDER
1615.888	RECEIVER	SLOW_SENDER5
1616.294	SLOW_SENDER6	N/A
1617.020	RECEIVER	SLOW_SENDER6
1617.320	FAST_SENDER	N/A
1618.074	RECEIVER	FAST_SENDER
1618.412	SLOW_SENDER4	N/A
1618.499	SLOW_SENDER1	N/A
1619.183	RECEIVER	SLOW_SENDER4
1620.491	FAST_SENDER	N/A
1621.274	RECEIVER	FAST_SENDER
1621.562	SLOW_SENDER2	N/A
1622.317	RECEIVER	SLOW_SENDER2
1623.156	RECEIVER	SLOW_SENDER1
1623.321	SLOW_SENDER5	N/A
1623.676	FAST_SENDER	N/A
1624.455	SLOW_SENDER6	N/A
1625.964	RECEIVER	FAST_SENDER
1626.628	SLOW_SENDER4	N/A
1627.371	RECEIVER	SLOW_SENDER4
1628.381	FAST_SENDER	N/A
1629.716	RECEIVER	FAST_SENDER
1629.751	SLOW_SENDER2	N/A
1630.549	RECEIVER	SLOW_SENDER2
1630.566	SLOW_SENDER1	N/A
1632.135	FAST_SENDER	N/A
1633.048	RECEIVER	SLOW_SENDER1
1634.778	SLOW_SENDER4	N/A
1635.545	RECEIVER	SLOW_SENDER4
1637.979	SLOW_SENDER2	N/A
1639.792	FAST_SENDER	N/A
1642.982	SLOW_SENDER4	N/A
1647.863	FAST_SENDER	N/A
1655.445	FAST_SENDER	N/A
1662.657	FAST_SENDER	N/A
1670.125	FAST_SENDER	N/A
1677.934	FAST_SENDER	N/A
1685.562	FAST_SENDER	N/A
1693.346	FAST_SENDER	N/A
1701.318	FAST_SENDER	N/A
1708.807	FAST_SENDER	N/A
1716.269	FAST_SENDER	N/A
1724.052	FAST_SENDER	N/A
1731.949	FAST_SENDER	N/A
1739.451	FAST_SENDER	N/A
1747.054	FAST_SENDER	N/A
1754.391	FAST_SENDER	N/A
1761.520	FAST_SENDER	N/A
1768.990	FAST_SENDER	N/A
1771.220	SLOW_SENDER3	N/A
1777.646	FAST_SENDER	N/A
1782.650	SLOW_SENDER3	N/A
1785.865	FAST_SENDER	N/A
1788.780	SLOW_SENDER6	N/A
1792.050	SLOW_SENDER5	N/A
1794.704	FAST_SENDER	N/A
1796.477	SLOW_SENDER3	N/A
1796.670	SLOW_SENDER1	N/A
1799.850	SLOW_SENDER6	N/A
1799.961	RECEIVER	SLOW_SENDER1
1801.164	RECEIVER	SLOW_SENDER6
1802.095	RECEIVER	FAST_SENDER
1802.390	SLOW_SENDER1	N/A
1803.151	RECEIVER	SLOW_SENDER1
1803.188	SLOW_SENDER5	N/A
1803.965	RECEIVER	SLOW_SENDER5
1804.508	FAST_SENDER	N/A
1805.290	RECEIVER	FAST_SENDER
1807.550	SLOW_SENDER2	N/A
1807.703	FAST_SENDER	N/A
1808.316	RECEIVER	SLOW_SENDER2
1808.572	SLOW_SENDER1	N/A
1808.586	SLOW_SENDER6	N/A
1808.983	RECEIVER	FAST_SENDER
1809.907	RECEIVER	SLOW_SENDER6
1810.100	SLOW_SENDER4	N/A
1810.760	SLOW_SENDER2	N/A
1810.881	RECEIVER	SLOW_SENDER4
1811.401	SLOW_SENDER5	N/A
1812.079	RECEIVER	SLOW_SENDER2
1813.292	SLOW_SENDER4	N/A
1814.052	RECEIVER	SLOW_SENDER4
1814.484	SLOW_SENDER2	N/A
1815.081	RECEIVER	SLOW_SENDER1
1815.372	FAST_SENDER	N/A
1816.096	RECEIVER	FAST_SENDER
1816.464	SLOW_SENDER4	N/A
1817.058	RECEIVER	SLOW_SENDER2
1817.328	SLOW_SENDER6	N/A
1818.088	RECEIVER	SLOW_SENDER6
1818.543	FAST_SENDER	N/A
1818.871	RECEIVER	SLOW_SENDER4
1820.861	RECEIVER	FAST_SENDER
1822.479	SLOW_SENDER2	N/A
1822.501	SLOW_SENDER1	N/A
1823.302	FAST_SENDER	N/A
1823.773	RECEIVER	SLOW_SENDER1
1825.365	RECEIVER	SLOW_SENDER2
1825.507	SLOW_SENDER6	N/A
1826.251	RECEIVER	SLOW_SENDER6
1830.160	SLOW_SENDER4	N/A
1830.920	RECEIVER	SLOW_SENDER4
1831.199	SLOW_SENDER1	N/A
1831.482	FAST_SENDER	N/A
1831.957	RECEIVER	SLOW_SENDER1
1833.678	SLOW_SENDER6	N/A
1833.918	RECEIVER	FAST_SENDER
1834.814	SLOW_SENDER2	N/A
1835.548	RECEIVER	SLOW_SENDER2
1836.364	FAST_SENDER	N/A
1837.115	RECEIVER	FAST_SENDER
1838.325	SLOW_SENDER4	N/A
1839.107	RECEIVER	SLOW_SENDER4
1839.374	SLOW_SENDER1	N/A
1839.551	FAST_SENDER	N/A
1840.164	RECEIVER	SLOW_SENDER1
1841.922	RECEIVER	FAST_SENDER
1842.982	SLOW_SENDER2	N/A
1843.760	RECEIVER	SLOW_SENDER2
1844.334	FAST_SENDER	N/A
1845.068	RECEIVER	FAST_SENDER
1846.550	SLOW_SENDER4	N/A
1847.312	RECEIVER	SLOW_SENDER4
1847.511	FAST_SENDER	N/A
1847.565	SLOW_SENDER1	N/A
1848.267	RECEIVER	FAST_SENDER
1850.681	FAST_SENDER	N/A
1853.183	RECEIVER	FAST_SENDER
1854.714	SLOW_SENDER4	N/A
1855.486	RECEIVER	SLOW_SENDER4
1855.596	FAST_SENDER	N/A
1856.330	RECEIVER	FAST_SENDER
1858.770	FAST_SENDER	N/A
1859.530	RECEIVER	FAST_SENDER
1861.978	FAST_SENDER	N/A
1862.926	SLOW_SENDER4	N/A
1865.175	FAST_SENDER	N/A
1872.845	FAST_SENDER	N/A
1880.556	FAST_SENDER	N/A
1888.138	FAST_SENDER	N/A
1895.709	FAST_SENDER	N/A
1902.994	FAST_SENDER	N/A
1910.568	FAST_SENDER	N/A
1918.185	FAST_SENDER	N/A
1925.908	FAST_SENDER	N/A
1933.210	FAST_SENDER	N/A
1940.743	FAST_SENDER	N/A
1948.096	FAST_SENDER	N/A
1955.546	FAST_SENDER	N/A
1962.970	SLOW_SENDER3	N/A
1963.197	FAST_SENDER	N/A
1971.114	FAST_SENDER	N/A
1973.935	SLOW_SENDER3	N/A
1978.971	FAST_SENDER	N/A
1984.810	SLOW_SENDER5	N/A
1986.615	FAST_SENDER	N/A
1987.475	SLOW_SENDER3	N/A
1994.726	FAST_SENDER	N/A
1998.756	SLOW_SENDER5	N/A
1999.510	SLOW_SENDER6	N/A
2002.175	FAST_SENDER	N/A
2009.740	SLOW_SENDER2	N/A
2010.521	FAST_SENDER	N/A
2011.990	SLOW_SENDER1	N/A
2012.520	SLOW_SENDER5	N/A
2013.256	SLOW_SENDER6	N/A
2019.509	FAST_SENDER	N/A
2022.029	SLOW_SENDER2	N/A
2023.386	SLOW_SENDER1	N/A
2026.177	SLOW_SENDER6	N/A
2026.209	RECEIVER	SLOW_SENDER1
2026.901	RECEIVER	SLOW_SENDER6
2027.044	FAST_SENDER	N/A
2027.837	RECEIVER	FAST_SENDER
2028.360	SLOW_SENDER4	N/A
2030.956	RECEIVER	SLOW_SENDER4
2032.137	FAST_SENDER	N/A
2032.888	RECEIVER	FAST_SENDER
2033.406	SLOW_SENDER4	N/A
2033.612	SLOW_SENDER1	N/A
2034.361	RECEIVER	SLOW_SENDER1
2035.296	SLOW_SENDER2	N/A
2035.330	FAST_SENDER	N/A
2036.580	RECEIVER	SLOW_SENDER2
2037.766	RECEIVER	SLOW_SENDER4
2042.309	RECEIVER	FAST_SENDER
2043.178	SLOW_SENDER1	N/A
2043.975	RECEIVER	SLOW_SENDER1
2044.021	SLOW_SENDER2	N/A
2044.732	RECEIVER	SLOW_SENDER2
2044.741	FAST_SENDER	N/A
2045.493	RECEIVER	FAST_SENDER
2047.315	SLOW_SENDER4	N/A
2047.906	FAST_SENDER	N/A
2048.087	RECEIVER	SLOW_SENDER4
2050.105	RECEIVER	FAST_SENDER
2051.385	SLOW_SENDER1	N/A
2052.097	RECEIVER	SLOW_SENDER1
2052.525	FAST_SENDER	N/A
2053.302	RECEIVER	FAST_SENDER
2055.490	SLOW_SENDER4	N/A
2055.705	FAST_SENDER	N/A
2056.246	RECEIVER	SLOW_SENDER4
2058.137	RECEIVER	FAST_SENDER
2059.523	SLOW_SENDER1	N/A
2060.334	RECEIVER	SLOW_SENDER1
2060.584	FAST_SENDER	N/A
2061.347	RECEIVER	FAST_SENDER
2063.665	SLOW_SENDER4	N/A
2063.776	FAST_SENDER	N/A
2065.095	RECEIVER	FAST_SENDER
2066.039	RECEIVER	SLOW_SENDER4
2067.538	FAST_SENDER	N/A
2068.279	RECEIVER	FAST_SENDER
2070.681	FAST_SENDER	N/A
2071.464	RECEIVER	FAST_SENDER
2073.447	SLOW_SENDER4	N/A
2073.905	FAST_SENDER	N/A
2074.660	RECEIVER	FAST_SENDER
2077.089	FAST_SENDER	N/A
2077.874	RECEIVER	FAST_SENDER
2080.298	FAST_SENDER	N/A
2081.103	RECEIVER	FAST_SENDER
2083.523	FAST_SENDER	N/A
2084.292	RECEIVER	FAST_SENDER
2086.714	FAST_SENDER	N/A
2087.490	RECEIVER	FAST_SENDER
2089.919	FAST_SENDER	N/A
2090.678	RECEIVER	FAST_SENDER
2093.108	FAST_SENDER	N/A
2093.838	RECEIVER	FAST_SENDER
2096.261	FAST_SENDER	N/A
2097.023	RECEIVER	FAST_SENDER
2099.460	FAST_SENDER	N/A
2100.231	RECEIVER	FAST_SENDER
2102.642	FAST_SENDER	N/A
2103.436	RECEIVER	FAST_SENDER
2107.497	FAST_SENDER	N/A
2108.295	RECEIVER	FAST_SENDER
2110.730	FAST_SENDER	N/A
2113.279	RECEIVER	FAST_SENDER
2115.686	FAST_SENDER	N/A
2116.413	RECEIVER	FAST_SENDER
2118.849	FAST_SENDER	N/A
2119.619	RECEIVER	FAST_SENDER
2122.035	FAST_SENDER	N/A
2122.787	RECEIVER	FAST_SENDER
2125.232	FAST_SENDER	N/A
2125.993	RECEIVER	FAST_SENDER
2128.410	FAST_SENDER	N/A
2136.153	FAST_SENDER	N/A
2144.142	FAST_SENDER	N/A
2151.992	FAST_SENDER	N/A
2152.120	SLOW_SENDER3	N/A
2159.897	FAST_SENDER	N/A
2165.552	SLOW_SENDER3	N/A
2167.185	FAST_SENDER	N/A
2175.222	FAST_SENDER	N/A
2176.790	SLOW_SENDER5	N/A
2178.354	SLOW_SENDER3	N/A
2182.742	FAST_SENDER	N/A
2190.174	FAST_SENDER	N/A
2190.600	SLOW_SENDER6	N/A
2191.153	SLOW_SENDER5	N/A
2199.273	FAST_SENDER	N/A
2204.544	SLOW_SENDER6	N/A
2205.016	SLOW_SENDER5	N/A
2206.458	FAST_SENDER	N/A
2208.340	SLOW_SENDER2	N/A
2214.878	FAST_SENDER	N/A
2218.806	SLOW_SENDER6	N/A
2219.266	SLOW_SENDER2	N/A
2222.676	FAST_SENDER	N/A
2223.710	SLOW_SENDER1	N/A
2230.495	FAST_SENDER	N/A
2233.191	SLOW_SENDER2	N/A
2234.176	SLOW_SENDER1	N/A
2237.850	SLOW_SENDER4	N/A
2237.878	FAST_SENDER	N/A
2247.252	FAST_SENDER	N/A
2247.865	SLOW_SENDER1	N/A
2248.190	SLOW_SENDER4	N/A
2255.256	FAST_SENDER	N/A
2262.216	SLOW_SENDER4	N/A
2262.881	FAST_SENDER	N/A
2270.732	FAST_SENDER	N/A
2278.021	FAST_SENDER	N/A
2285.668	FAST_SENDER	N/A
2293.067	FAST_SENDER	N/A
2293.813	RECEIVER	FAST_SENDER
2296.243	FAST_SENDER	N/A
2296.992	RECEIVER	FAST_SENDER
2299.417	FAST_SENDER	N/A
2300.150	RECEIVER	FAST_SENDER
2302.580	FAST_SENDER	N/A
2303.369	RECEIVER	FAST_SENDER
2305.785	FAST_SENDER	N/A
2306.566	RECEIVER	FAST_SENDER
2309.006	FAST_SENDER	N/A
2309.733	RECEIVER	FAST_SENDER
2312.176	FAST_SENDER	N/A
2312.945	RECEIVER	FAST_SENDER
2315.392	FAST_SENDER	N/A
2316.167	RECEIVER	FAST_SENDER
2318.585	FAST_SENDER	N/A
2319.336	RECEIVER	FAST_SENDER
2321.771	FAST_SENDER	N/A
2322.542	RECEIVER	FAST_SENDER
2324.971	FAST_SENDER	N/A
2325.729	RECEIVER	FAST_SENDER
2328.140	FAST_SENDER	N/A
2328.896	RECEIVER	FAST_SENDER
2331.319	FAST_SENDER	N/A
2332.096	RECEIVER	FAST_SENDER
2336.128	FAST_SENDER	N/A
2336.905	RECEIVER	FAST_SENDER
2339.315	FAST_SENDER	N/A
2340.086	RECEIVER	FAST_SENDER
2342.527	FAST_SENDER	N/A
2343.321	RECEIVER	FAST_SENDER
2343.380	SLOW_SENDER3	N/A
2345.628	RECEIVER	SLOW_SENDER3
2345.739	FAST_SENDER	N/A
2346.472	RECEIVER	FAST_SENDER
2348.054	SLOW_SENDER3	N/A
2348.841	RECEIVER	SLOW_SENDER3
2348.919	FAST_SENDER	N/A
2349.670	RECEIVER	FAST_SENDER
2352.108	FAST_SENDER	N/A
2352.860	RECEIVER	FAST_SENDER
2354.243	SLOW_SENDER3	N/A
2354.982	RECEIVER	SLOW_SENDER3
2355.304	FAST_SENDER	N/A
2356.053	RECEIVER	FAST_SENDER
2358.468	FAST_SENDER	N/A
2359.229	RECEIVER	FAST_SENDER
2360.385	SLOW_SENDER3	N/A
2361.164	RECEIVER	SLOW_SENDER3
2361.649	FAST_SENDER	N/A
2362.410	RECEIVER	FAST_SENDER
2364.814	FAST_SENDER	N/A
2365.604	RECEIVER	FAST_SENDER
2366.603	SLOW_SENDER3	N/A
2367.360	RECEIVER	SLOW_SENDER3
2368.009	FAST_SENDER	N/A
2368.790	RECEIVER	FAST_SENDER
2369.550	SLOW_SENDER5	N/A
2370.314	RECEIVER	SLOW_SENDER5
2374.657	FAST_SENDER	N/A
2375.423	RECEIVER	FAST_SENDER
2377.872	FAST_SENDER	N/A
2378.622	RECEIVER	FAST_SENDER
2379.410	SLOW_SENDER5	N/A
2379.952	SLOW_SENDER3	N/A
2380.190	RECEIVER	SLOW_SENDER5
2381.052	FAST_SENDER	N/A
2381.794	RECEIVER	FAST_SENDER
2383.210	SLOW_SENDER6	N/A
2383.966	RECEIVER	SLOW_SENDER6
2384.209	FAST_SENDER	N/A
2384.962	RECEIVER	FAST_SENDER
2385.636	SLOW_SENDER5	N/A
2386.385	RECEIVER	SLOW_SENDER5
2386.402	SLOW_SENDER6	N/A
2387.155	RECEIVER	SLOW_SENDER6
2387.370	FAST_SENDER	N/A
2388.189	RECEIVER	FAST_SENDER
2389.598	SLOW_SENDER6	N/A
2392.172	RECEIVER	SLOW_SENDER6
2393.800	SLOW_SENDER5	N/A
2396.534	RECEIVER	SLOW_SENDER5
2396.853	FAST_SENDER	N/A
2397.610	RECEIVER	FAST_SENDER
2397.614	SLOW_SENDER6	N/A
2398.393	RECEIVER	SLOW_SENDER6
2399.360	SLOW_SENDER2	N/A
2400.035	FAST_SENDER	N/A
2400.814	RECEIVER	FAST_SENDER
2401.565	RECEIVER	SLOW_SENDER2
2403.246	FAST_SENDER	N/A
2403.969	SLOW_SENDER2	N/A
2403.976	SLOW_SENDER5	N/A
2403.984	RECEIVER	FAST_SENDER
2404.716	RECEIVER	SLOW_SENDER2
2405.843	SLOW_SENDER6	N/A
2406.429	FAST_SENDER	N/A
2410.130	SLOW_SENDER2	N/A
2413.140	SLOW_SENDER1	N/A
2415.245	FAST_SENDER	N/A
2418.701	SLOW_SENDER6	N/A
2423.519	FAST_SENDER	N/A
2423.663	SLOW_SENDER2	N/A
2425.204	SLOW_SENDER1	N/A
2426.790	SLOW_SENDER4	N/A
2432.076	FAST_SENDER	N/A
2439.214	SLOW_SENDER1	N/A
2439.332	SLOW_SENDER4	N/A
2439.407	FAST_SENDER	N/A
2448.692	FAST_SENDER	N/A
2453.556	SLOW_SENDER4	N/A
2456.209	FAST_SENDER	N/A
2463.816	FAST_SENDER	N/A
2471.370	FAST_SENDER	N/A
2478.453	FAST_SENDER	N/A
2485.922	FAST_SENDER	N/A
2493.373	FAST_SENDER	N/A
2501.104	FAST_SENDER	N/A
2508.959	FAST_SENDER	N/A
2516.780	FAST_SENDER	N/A
2524.633	FAST_SENDER	N/A
2532.402	FAST_SENDER	N/A
2540.314	FAST_SENDER	N/A
2544.170	SLOW_SENDER3	N/A
2548.781	FAST_SENDER	N/A
2555.027	SLOW_SENDER3	N/A
2556.553	FAST_SENDER	N/A
2564.481	FAST_SENDER	N/A
2567.378	SLOW_SENDER3	N/A
2568.716	RECEIVER	FAST_SENDER
2571.117	FAST_SENDER	N/A
2571.909	RECEIVER	FAST_SENDER
2572.090	SLOW_SENDER5	N/A
2572.849	RECEIVER	SLOW_SENDER5
2574.318	FAST_SENDER	N/A
2575.109	RECEIVER	FAST_SENDER
2575.274	SLOW_SENDER5	N/A
2576.064	RECEIVER	SLOW_SENDER5
2577.523	FAST_SENDER	N/A
2578.276	RECEIVER	FAST_SENDER
2578.499	SLOW_SENDER5	N/A
2579.248	RECEIVER	SLOW_SENDER5
2580.690	FAST_SENDER	N/A
2581.480	RECEIVER	FAST_SENDER
2583.610	SLOW_SENDER6	N/A
2583.898	FAST_SENDER	N/A
2584.402	RECEIVER	SLOW_SENDER6
2584.653	SLOW_SENDER5	N/A
2585.392	RECEIVER	SLOW_SENDER5
2586.825	SLOW_SENDER6	N/A
2587.766	RECEIVER	FAST_SENDER
2589.403	RECEIVER	SLOW_SENDER6
2590.191	FAST_SENDER	N/A
2590.490	SLOW_SENDER2	N/A
2590.802	SLOW_SENDER5	N/A
2590.936	RECEIVER	FAST_SENDER
2592.949	RECEIVER	SLOW_SENDER2
2593.384	FAST_SENDER	N/A
2594.111	RECEIVER	FAST_SENDER
2595.266	RECEIVER	SLOW_SENDER5
2595.354	SLOW_SENDER2	N/A
2596.127	RECEIVER	SLOW_SENDER2
2596.548	FAST_SENDER	N/A
2597.334	RECEIVER	FAST_SENDER
2599.766	FAST_SENDER	N/A
2600.484	SLOW_SENDER6	N/A
2600.534	RECEIVER	FAST_SENDER
2601.536	SLOW_SENDER2	N/A
2601.785	RECEIVER	SLOW_SENDER6
2602.670	SLOW_SENDER5	N/A
2602.941	FAST_SENDER	N/A
2603.469	RECEIVER	SLOW_SENDER5
2604.260	SLOW_SENDER1	N/A
2607.592	RECEIVER	FAST_SENDER
2608.470	RECEIVER	SLOW_SENDER2
2609.437	RECEIVER	SLOW_SENDER1
2610.016	FAST_SENDER	N/A
2610.833	RECEIVER	FAST_SENDER
2612.947	SLOW_SENDER5	N/A
2613.250	FAST_SENDER	N/A
2613.691	RECEIVER	SLOW_SENDER5
2614.879	SLOW_SENDER1	N/A
2615.480	RECEIVER	FAST_SENDER
2615.777	SLOW_SENDER2	N/A
2616.532	RECEIVER	SLOW_SENDER2
2617.232	RECEIVER	SLOW_SENDER1
2617.923	FAST_SENDER	N/A
2618.100	SLOW_SENDER4	N/A
2618.671	RECEIVER	FAST_SENDER
2620.648	RECEIVER	SLOW_SENDER4
2621.100	FAST_SENDER	N/A
2621.121	SLOW_SENDER5	N/A
2621.851	RECEIVER	FAST_SENDER
2623.077	SLOW_SENDER4	N/A
2623.833	RECEIVER	SLOW_SENDER4
2623.932	SLOW_SENDER2	N/A
2624.272	FAST_SENDER	N/A
2624.677	SLOW_SENDER1	N/A
2624.734	RECEIVER	SLOW_SENDER2
2625.446	RECEIVER	SLOW_SENDER1
2628.262	RECEIVER	FAST_SENDER
2629.237	SLOW_SENDER4	N/A
2629.992	RECEIVER	SLOW_SENDER4
2630.671	FAST_SENDER	N/A
2631.416	RECEIVER	FAST_SENDER
2632.890	SLOW_SENDER1	N/A
2633.646	RECEIVER	SLOW_SENDER1
2633.842	FAST_SENDER	N/A
2634.034	SLOW_SENDER2	N/A
2634.591	RECEIVER	FAST_SENDER
2637.040	FAST_SENDER	N/A
2640.385	SLOW_SENDER4	N/A
2641.046	SLOW_SENDER1	N/A
2644.322	FAST_SENDER	N/A
2652.435	FAST_SENDER	N/A
2660.231	FAST_SENDER	N/A
2667.648	FAST_SENDER	N/A
2675.326	FAST_SENDER	N/A
2682.597	FAST_SENDER	N/A
2689.820	FAST_SENDER	N/A
2697.214	FAST_SENDER	N/A
2705.098	FAST_SENDER	N/A
2712.741	FAST_SENDER	N/A
2720.557	FAST_SENDER	N/A
2727.889	FAST_SENDER	N/A
2732.740	SLOW_SENDER3	N/A
2734.939	FAST_SENDER	N/A
2742.543	FAST_SENDER	N/A
2743.906	SLOW_SENDER3	N/A
2750.633	FAST_SENDER	N/A
2756.320	SLOW_SENDER3	N/A
2758.121	FAST_SENDER	N/A
2765.848	FAST_SENDER	N/A
2772.280	SLOW_SENDER6	N/A
2773.147	FAST_SENDER	N/A
2781.766	FAST_SENDER	N/A
2782.795	SLOW_SENDER6	N/A
2785.560	SLOW_SENDER5	N/A
2789.193	FAST_SENDER	N/A
2795.670	SLOW_SENDER5	N/A
2796.851	SLOW_SENDER6	N/A
2796.987	FAST_SENDER	N/A
2797.589	RECEIVER	SLOW_SENDER6
2798.269	RECEIVER	FAST_SENDER
2798.870	SLOW_SENDER2	N/A
2799.638	RECEIVER	SLOW_SENDER2
2800.718	FAST_SENDER	N/A
2801.460	RECEIVER	FAST_SENDER
2802.048	SLOW_SENDER2	N/A
2802.813	RECEIVER	SLOW_SENDER2
2803.898	FAST_SENDER	N/A
2804.621	RECEIVER	FAST_SENDER
2804.998	SLOW_SENDER6	N/A
2805.260	SLOW_SENDER2	N/A
2805.747	RECEIVER	SLOW_SENDER6
2807.024	FAST_SENDER	N/A
2807.740	RECEIVER	SLOW_SENDER2
2809.132	SLOW_SENDER5	N/A
2809.350	SLOW_SENDER4	N/A
2809.730	SLOW_SENDER1	N/A
2810.440	RECEIVER	SLOW_SENDER5
2811.595	RECEIVER	SLOW_SENDER4
2813.002	RECEIVER	SLOW_SENDER1
2813.162	SLOW_SENDER6	N/A
2813.172	SLOW_SENDER2	N/A
2813.897	RECEIVER	FAST_SENDER
2814.035	SLOW_SENDER4	N/A
2814.804	RECEIVER	SLOW_SENDER4
2816.290	RECEIVER	SLOW_SENDER2
2816.316	FAST_SENDER	N/A
2817.062	RECEIVER	FAST_SENDER
2817.872	SLOW_SENDER5	N/A
2818.448	SLOW_SENDER1	N/A
2819.188	RECEIVER	SLOW_SENDER1
2819.507	FAST_SENDER	N/A
2820.231	SLOW_SENDER4	N/A
2820.302	RECEIVER	FAST_SENDER
2820.973	RECEIVER	SLOW_SENDER4
2822.708	FAST_SENDER	N/A
2823.469	RECEIVER	FAST_SENDER
2823.692	SLOW_SENDER2	N/A
2824.496	RECEIVER	SLOW_SENDER2
2824.629	SLOW_SENDER1	N/A
2825.379	RECEIVER	SLOW_SENDER1
2825.909	FAST_SENDER	N/A
2826.387	SLOW_SENDER4	N/A
2826.708	RECEIVER	FAST_SENDER
2830.806	SLOW_SENDER1	N/A
2831.136	RECEIVER	SLOW_SENDER4
2831.213	FAST_SENDER	N/A
2831.926	SLOW_SENDER2	N/A
2832.029	RECEIVER	FAST_SENDER
2834.474	FAST_SENDER	N/A
2834.489	RECEIVER	SLOW_SENDER2
2835.188	RECEIVER	FAST_SENDER
2836.407	RECEIVER	SLOW_SENDER1
2837.629	FAST_SENDER	N/A
2838.406	RECEIVER	FAST_SENDER
2840.817	FAST_SENDER	N/A
2840.823	SLOW_SENDER4	N/A
2841.589	RECEIVER	FAST_SENDER
2843.730	SLOW_SENDER1	N/A
2843.999	FAST_SENDER	N/A
2844.495	RECEIVER	SLOW_SENDER1
2846.434	RECEIVER	FAST_SENDER
2848.840	FAST_SENDER	N/A
2849.644	RECEIVER	FAST_SENDER
2851.919	SLOW_SENDER1	N/A
2852.056	FAST_SENDER	N/A
2852.679	RECEIVER	SLOW_SENDER1
2853.392	RECEIVER	FAST_SENDER
2855.834	FAST_SENDER	N/A
2856.567	RECEIVER	FAST_SENDER
2858.988	FAST_SENDER	N/A
2859.723	RECEIVER	FAST_SENDER
2860.128	SLOW_SENDER1	N/A
2860.882	RECEIVER	SLOW_SENDER1
2862.159	FAST_SENDER	N/A
2862.969	RECEIVER	FAST_SENDER
2866.985	FAST_SENDER	N/A
2867.772	RECEIVER	FAST_SENDER
2868.323	SLOW_SENDER1	N/A
2870.208	FAST_SENDER	N/A
2874.965	FAST_SENDER	N/A
2882.540	FAST_SENDER	N/A
2890.790	FAST_SENDER	N/A
2898.861	FAST_SENDER	N/A
2905.890	FAST_SENDER	N/A
2913.221	FAST_SENDER	N/A
2920.805	FAST_SENDER	N/A
2920.990	SLOW_SENDER3	N/A
2929.828	FAST_SENDER	N/A
2931.133	SLOW_SENDER3	N/A
2938.673	FAST_SENDER	N/A
2944.478	SLOW_SENDER3	N/A
2946.130	FAST_SENDER	N/A
2953.270	FAST_SENDER	N/A
2960.339	FAST_SENDER	N/A
2968.023	FAST_SENDER	N/A
2969.510	SLOW_SENDER6	N/A
2974.130	SLOW_SENDER5	N/A
2976.040	FAST_SENDER	N/A
2980.753	SLOW_SENDER6	N/A
2983.858	FAST_SENDER	N/A
2984.773	SLOW_SENDER5	N/A
2991.421	FAST_SENDER	N/A
2994.205	SLOW_SENDER6	N/A
2997.940	SLOW_SENDER5	N/A
2999.039	FAST_SENDER	N/A
3001.760	SLOW_SENDER2	N/A
3006.730	SLOW_SENDER4	N/A
3007.068	FAST_SENDER	N/A
3013.302	SLOW_SENDER2	N/A
3015.381	FAST_SENDER	N/A
3017.695	SLOW_SENDER4	N/A
3023.484	FAST_SENDER	N/A
3024.780	SLOW_SENDER1	N/A
3026.039	SLOW_SENDER2	N/A
3031.129	FAST_SENDER	N/A
3031.145	SLOW_SENDER4	N/A
3035.779	RECEIVER	FAST_SENDER
3036.242	SLOW_SENDER1	N/A
3036.968	RECEIVER	SLOW_SENDER1
3038.221	FAST_SENDER	N/A
3038.964	RECEIVER	FAST_SENDER
3041.393	FAST_SENDER	N/A
3042.161	RECEIVER	FAST_SENDER
3044.399	SLOW_SENDER1	N/A
3044.596	FAST_SENDER	N/A
3045.133	RECEIVER	SLOW_SENDER1
3046.779	RECEIVER	FAST_SENDER
3049.218	FAST_SENDER	N/A
3049.947	RECEIVER	FAST_SENDER
3052.393	FAST_SENDER	N/A
3052.550	SLOW_SENDER1	N/A
3053.174	RECEIVER	FAST_SENDER
3055.166	RECEIVER	SLOW_SENDER1
3055.608	FAST_SENDER	N/A
3056.372	RECEIVER	FAST_SENDER
3058.811	FAST_SENDER	N/A
3059.563	RECEIVER	FAST_SENDER
3062.009	FAST_SENDER	N/A
3062.574	SLOW_SENDER1	N/A
3062.804	RECEIVER	FAST_SENDER
3064.883	RECEIVER	SLOW_SENDER1
3065.233	FAST_SENDER	N/A
3065.969	RECEIVER	FAST_SENDER
3068.409	FAST_SENDER	N/A
3069.193	RECEIVER	FAST_SENDER
3071.610	FAST_SENDER	N/A
3072.318	SLOW_SENDER1	N/A
3072.352	RECEIVER	FAST_SENDER
3073.082	RECEIVER	SLOW_SENDER1
3076.562	FAST_SENDER	N/A
3077.344	RECEIVER	FAST_SENDER
3079.746	FAST_SENDER	N/A
3080.502	RECEIVER	FAST_SENDER
3082.923	FAST_SENDER	N/A
3083.708	RECEIVER	FAST_SENDER
3086.150	FAST_SENDER	N/A
3086.909	RECEIVER	FAST_SENDER
3089.342	FAST_SENDER	N/A
3090.077	RECEIVER	FAST_SENDER
3092.496	FAST_SENDER	N/A
3093.271	RECEIVER	FAST_SENDER
3095.673	FAST_SENDER	N/A
3096.411	RECEIVER	FAST_SENDER
3098.860	FAST_SENDER	N/A
3099.610	RECEIVER	FAST_SENDER
3102.020	FAST_SENDER	N/A
3102.804	RECEIVER	FAST_SENDER
3105.239	FAST_SENDER	N/A
3105.997	RECEIVER	FAST_SENDER
3109.630	SLOW_SENDER3	N/A
3110.250	FAST_SENDER	N/A
3110.342	RECEIVER	SLOW_SENDER3
3111.045	RECEIVER	FAST_SENDER
3112.760	SLOW_SENDER3	N/A
3113.472	FAST_SENDER	N/A
3113.484	RECEIVER	SLOW_SENDER3
3114.247	RECEIVER	FAST_SENDER
3115.886	SLOW_SENDER3	N/A
3116.661	RECEIVER	SLOW_SENDER3
3116.679	FAST_SENDER	N/A
3117.416	RECEIVER	FAST_SENDER
3119.841	FAST_SENDER	N/A
3120.583	RECEIVER	FAST_SENDER
3122.109	SLOW_SENDER3	N/A
3122.876	RECEIVER	SLOW_SENDER3
3122.994	FAST_SENDER	N/A
3123.775	RECEIVER	FAST_SENDER
3126.224	FAST_SENDER	N/A
3126.992	RECEIVER	FAST_SENDER
3128.319	SLOW_SENDER3	N/A
3129.098	RECEIVER	SLOW_SENDER3
3129.411	FAST_SENDER	N/A
3130.218	RECEIVER	FAST_SENDER
3132.620	FAST_SENDER	N/A
3133.447	RECEIVER	FAST_SENDER
3134.548	SLOW_SENDER3	N/A
3135.335	RECEIVER	SLOW_SENDER3
3135.885	FAST_SENDER	N/A
3136.671	RECEIVER	FAST_SENDER
3139.113	FAST_SENDER	N/A
3139.856	RECEIVER	FAST_SENDER
3142.278	FAST_SENDER	N/A
3142.775	SLOW_SENDER3	N/A
3143.064	RECEIVER	FAST_SENDER
3146.792	RECEIVER	SLOW_SENDER3
3151.054	FAST_SENDER	N/A
3151.835	RECEIVER	FAST_SENDER
3154.211	SLOW_SENDER3	N/A
3154.241	FAST_SENDER	N/A
3154.968	RECEIVER	SLOW_SENDER3
3157.010	RECEIVER	FAST_SENDER
3158.440	SLOW_SENDER6	N/A
3159.230	RECEIVER	SLOW_SENDER6
3159.454	FAST_SENDER	N/A
3160.207	RECEIVER	FAST_SENDER
3161.673	SLOW_SENDER6	N/A
3162.393	SLOW_SENDER3	N/A
3162.471	RECEIVER	SLOW_SENDER6
3162.635	FAST_SENDER	N/A
3163.155	RECEIVER	SLOW_SENDER3
3163.160	SLOW_SENDER5	N/A
3163.914	RECEIVER	SLOW_SENDER5
3165.015	RECEIVER	FAST_SENDER
3167.465	FAST_SENDER	N/A
3168.269	RECEIVER	FAST_SENDER
3170.589	SLOW_SENDER3	N/A
3170.681	FAST_SENDER	N/A
3171.341	RECEIVER	SLOW_SENDER3
3172.211	SLOW_SENDER6	N/A
3172.946	RECEIVER	SLOW_SENDER6
3173.974	SLOW_SENDER5	N/A
3174.732	RECEIVER	SLOW_SENDER5
3179.460	FAST_SENDER	N/A
3180.217	RECEIVER	FAST_SENDER
3182.171	SLOW_SENDER5	N/A
3182.619	FAST_SENDER	N/A
3184.191	SLOW_SENDER6	N/A
3190.145	FAST_SENDER	N/A
3190.370	SLOW_SENDER2	N/A
3196.456	SLOW_SENDER5	N/A
3196.800	SLOW_SENDER4	N/A
3199.891	FAST_SENDER	N/A
3201.672	SLOW_SENDER2	N/A
3207.361	SLOW_SENDER4	N/A
3208.750	FAST_SENDER	N/A
3214.661	SLOW_SENDER2	N/A
3215.877	FAST_SENDER	N/A
3220.698	SLOW_SENDER4	N/A
3223.443	FAST_SENDER	N/A
3231.091	FAST_SENDER	N/A
3236.620	SLOW_SENDER1	N/A
3239.264	FAST_SENDER	N/A
3246.564	FAST_SENDER	N/A
3247.309	SLOW_SENDER1	N/A
3254.943	FAST_SENDER	N/A
3260.109	SLOW_SENDER1	N/A
3262.770	FAST_SENDER	N/A
3270.143	FAST_SENDER	N/A
3277.746	FAST_SENDER	N/A
3285.071	FAST_SENDER	N/A
3292.489	FAST_SENDER	N/A
3299.849	FAST_SENDER	N/A
3307.146	FAST_SENDER	N/A
3314.553	FAST_SENDER	N/A
3321.909	FAST_SENDER	N/A
3329.322	FAST_SENDER	N/A
3335.050	SLOW_SENDER3	N/A
3336.497	FAST_SENDER	N/A
3344.794	FAST_SENDER	N/A
3345.546	RECEIVER	FAST_SENDER
3345.715	SLOW_SENDER3	N/A
3346.445	RECEIVER	SLOW_SENDER3
3347.966	FAST_SENDER	N/A
3348.723	RECEIVER	FAST_SENDER
3351.154	FAST_SENDER	N/A
3351.893	RECEIVER	FAST_SENDER
3353.849	SLOW_SENDER3	N/A
3354.000	SLOW_SENDER6	N/A
3354.627	RECEIVER	SLOW_SENDER3
3355.313	RECEIVER	SLOW_SENDER6
3355.972	FAST_SENDER	N/A
3356.720	RECEIVER	FAST_SENDER
3357.743	SLOW_SENDER6	N/A
3358.476	RECEIVER	SLOW_SENDER6
3359.137	FAST_SENDER	N/A
3359.868	RECEIVER	FAST_SENDER
3360.878	SLOW_SENDER6	N/A
3361.632	RECEIVER	SLOW_SENDER6
3362.060	SLOW_SENDER5	N/A
3362.077	SLOW_SENDER3	N/A
3362.317	FAST_SENDER	N/A
3363.061	RECEIVER	FAST_SENDER
3364.650	RECEIVER	SLOW_SENDER5
3365.508	FAST_SENDER	N/A
3366.263	RECEIVER	FAST_SENDER
3367.053	SLOW_SENDER6	N/A
3367.077	SLOW_SENDER5	N/A
3367.812	RECEIVER	SLOW_SENDER6
3368.665	FAST_SENDER	N/A
3370.835	RECEIVER	FAST_SENDER
3371.946	RECEIVER	SLOW_SENDER5
3373.272	FAST_SENDER	N/A
3374.034	RECEIVER	FAST_SENDER
3376.456	FAST_SENDER	N/A
3377.232	RECEIVER	FAST_SENDER
3377.508	SLOW_SENDER6	N/A
3378.310	RECEIVER	SLOW_SENDER6
3379.120	SLOW_SENDER2	N/A
3379.379	SLOW_SENDER5	N/A
3379.648	FAST_SENDER	N/A
3379.901	RECEIVER	SLOW_SENDER2
3384.215	RECEIVER	SLOW_SENDER5
3385.725	SLOW_SENDER6	N/A
3385.967	RECEIVER	FAST_SENDER
3386.560	SLOW_SENDER4	N/A
3387.338	RECEIVER	SLOW_SENDER4
3388.118	RECEIVER	SLOW_SENDER6
3388.382	FAST_SENDER	N/A
3388.637	SLOW_SENDER2	N/A
3389.110	RECEIVER	FAST_SENDER
3389.757	SLOW_SENDER4	N/A
3390.533	RECEIVER	SLOW_SENDER4
3391.530	FAST_SENDER	N/A
3391.646	SLOW_SENDER5	N/A
3392.268	RECEIVER	FAST_SENDER
3392.949	RECEIVER	SLOW_SENDER5
3395.556	SLOW_SENDER6	N/A
3396.317	FAST_SENDER	N/A
3396.348	RECEIVER	SLOW_SENDER6
3398.681	RECEIVER	FAST_SENDER
3400.369	SLOW_SENDER5	N/A
3400.995	SLOW_SENDER4	N/A
3401.086	FAST_SENDER	N/A
3401.161	RECEIVER	SLOW_SENDER5
3401.249	SLOW_SENDER2	N/A
3402.028	RECEIVER	SLOW_SENDER2
3403.355	RECEIVER	SLOW_SENDER4
3403.767	SLOW_SENDER6	N/A
3408.606	SLOW_SENDER5	N/A
3409.532	FAST_SENDER	N/A
3414.376	SLOW_SENDER4	N/A
3417.483	FAST_SENDER	N/A
3424.570	SLOW_SENDER1	N/A
3425.163	FAST_SENDER	N/A
3432.767	FAST_SENDER	N/A
3436.007	SLOW_SENDER1	N/A
3440.945	FAST_SENDER	N/A
3448.644	SLOW_SENDER1	N/A
3448.885	FAST_SENDER	N/A
3456.237	FAST_SENDER	N/A
3463.745	FAST_SENDER	N/A
3471.488	FAST_SENDER	N/A
3478.877	FAST_SENDER	N/A
3486.397	FAST_SENDER	N/A
3493.824	FAST_SENDER	N/A
3501.565	FAST_SENDER	N/A
3509.513	FAST_SENDER	N/A
3517.583	FAST_SENDER	N/A
3525.518	FAST_SENDER	N/A
3531.360	SLOW_SENDER3	N/A
3533.034	FAST_SENDER	N/A
3541.585	SLOW_SENDER3	N/A
3541.714	FAST_SENDER	N/A
3550.991	FAST_SENDER	N/A
3554.072	SLOW_SENDER3	N/A
3559.314	FAST_SENDER	N/A
3566.682	FAST_SENDER	N/A
3567.462	RECEIVER	FAST_SENDER
3568.260	SLOW_SENDER2	N/A
3569.031	RECEIVER	SLOW_SENDER2
3569.830	SLOW_SENDER6	N/A
3569.875	FAST_SENDER	N/A
3570.581	RECEIVER	SLOW_SENDER6
3571.468	SLOW_SENDER2	N/A
3572.233	RECEIVER	SLOW_SENDER2
3573.019	SLOW_SENDER6	N/A
3573.160	SLOW_SENDER5	N/A
3573.789	RECEIVER	SLOW_SENDER6
3574.443	RECEIVER	SLOW_SENDER5
3578.620	FAST_SENDER	N/A
3579.372	RECEIVER	FAST_SENDER
3580.700	SLOW_SENDER4	N/A
3581.723	SLOW_SENDER2	N/A
3582.999	SLOW_SENDER6	N/A
3583.972	RECEIVER	SLOW_SENDER2
3584.878	SLOW_SENDER5	N/A
3585.337	RECEIVER	SLOW_SENDER6
3585.585	FAST_SENDER	N/A
3586.330	RECEIVER	FAST_SENDER
3587.040	RECEIVER	SLOW_SENDER5
3588.393	RECEIVER	SLOW_SENDER4
3588.731	FAST_SENDER	N/A
3589.507	RECEIVER	FAST_SENDER
3591.415	SLOW_SENDER2	N/A
3591.918	FAST_SENDER	N/A
3592.706	RECEIVER	FAST_SENDER
3593.815	SLOW_SENDER4	N/A
3594.159	RECEIVER	SLOW_SENDER2
3595.135	FAST_SENDER	N/A
3595.931	RECEIVER	FAST_SENDER
3596.388	SLOW_SENDER6	N/A
3597.169	RECEIVER	SLOW_SENDER6
3597.972	RECEIVER	SLOW_SENDER4
3598.335	FAST_SENDER	N/A
3599.042	SLOW_SENDER5	N/A
3599.080	RECEIVER	FAST_SENDER
3599.843	RECEIVER	SLOW_SENDER5
3601.504	FAST_SENDER	N/A
3602.240	RECEIVER	FAST_SENDER
3604.572	SLOW_SENDER6	N/A
3604.673	FAST_SENDER	N/A
3605.380	RECEIVER	SLOW_SENDER6
3607.251	SLOW_SENDER5	N/A
3607.481	SLOW_SENDER4	N/A
3607.759	RECEIVER	FAST_SENDER
3612.530	FAST_SENDER	N/A
3612.785	SLOW_SENDER6	N/A
3613.254	RECEIVER	FAST_SENDER
3613.740	SLOW_SENDER1	N/A
3614.525	RECEIVER	SLOW_SENDER1
3615.662	FAST_SENDER	N/A
3616.413	RECEIVER	FAST_SENDER
3616.951	SLOW_SENDER1	N/A
3617.719	RECEIVER	SLOW_SENDER1
3618.832	FAST_SENDER	N/A
3619.598	RECEIVER	FAST_SENDER
3620.137	SLOW_SENDER1	N/A
3620.917	RECEIVER	SLOW_SENDER1
3621.999	FAST_SENDER	N/A
3622.738	RECEIVER	FAST_SENDER
3625.169	FAST_SENDER	N/A
3625.908	RECEIVER	FAST_SENDER
3626.355	SLOW_SENDER1	N/A
3627.082	RECEIVER	SLOW_SENDER1
3628.358	FAST_SENDER	N/A
3629.116	RECEIVER	FAST_SENDER
3631.537	FAST_SENDER	N/A
3632.275	RECEIVER	FAST_SENDER
3632.504	SLOW_SENDER1	N/A
3633.258	RECEIVER	SLOW_SENDER1
3634.700	FAST_SENDER	N/A
3635.505	RECEIVER	FAST_SENDER
3637.913	FAST_SENDER	N/A
3638.640	RECEIVER	FAST_SENDER
3638.674	SLOW_SENDER1	N/A
3639.428	RECEIVER	SLOW_SENDER1
3641.083	FAST_SENDER	N/A
3641.868	RECEIVER	FAST_SENDER
3644.300	FAST_SENDER	N/A
3646.871	SLOW_SENDER1	N/A
3646.891	RECEIVER	FAST_SENDER
3649.302	FAST_SENDER	N/A
3656.788	FAST_SENDER	N/A
3659.411	SLOW_SENDER1	N/A
3664.548	FAST_SENDER	N/A
3672.405	FAST_SENDER	N/A
3680.004	FAST_SENDER	N/A
3687.672	FAST_SENDER	N/A
3694.627	FAST_SENDER	N/A
3702.135	FAST_SENDER	N/A
3710.088	FAST_SENDER	N/A
3717.299	FAST_SENDER	N/A
3718.520	SLOW_SENDER3	N/A
3725.122	FAST_SENDER	N/A
3729.883	SLOW_SENDER3	N/A
3733.278	FAST_SENDER	N/A
3740.975	FAST_SENDER	N/A
3742.991	SLOW_SENDER3	N/A
3748.773	FAST_SENDER	N/A
3755.800	FAST_SENDER	N/A
3762.160	SLOW_SENDER2	N/A
3763.041	FAST_SENDER	N/A
3770.681	FAST_SENDER	N/A
3771.660	SLOW_SENDER5	N/A
3772.220	SLOW_SENDER4	N/A
3773.847	SLOW_SENDER2	N/A
3777.250	SLOW_SENDER6	N/A
3779.825	FAST_SENDER	N/A
3783.885	SLOW_SENDER4	N/A
3784.758	SLOW_SENDER5	N/A
3788.035	SLOW_SENDER2	N/A
3788.420	SLOW_SENDER6	N/A
3788.481	FAST_SENDER	N/A
3797.218	SLOW_SENDER4	N/A
3798.547	FAST_SENDER	N/A
3800.276	SLOW_SENDER5	N/A
3801.755	SLOW_SENDER6	N/A
3806.968	FAST_SENDER	N/A
3809.408	RECEIVER	FAST_SENDER
3811.814	FAST_SENDER	N/A
3812.592	RECEIVER	FAST_SENDER
3815.002	FAST_SENDER	N/A
3815.762	RECEIVER	FAST_SENDER
3818.165	FAST_SENDER	N/A
3818.900	RECEIVER	FAST_SENDER
3821.328	FAST_SENDER	N/A
3822.056	RECEIVER	FAST_SENDER
3823.760	SLOW_SENDER1	N/A
3824.491	FAST_SENDER	N/A
3824.543	RECEIVER	SLOW_SENDER1
3826.943	SLOW_SENDER1	N/A
3827.321	RECEIVER	FAST_SENDER
3829.176	RECEIVER	SLOW_SENDER1
3833.618	FAST_SENDER	N/A
3834.368	RECEIVER	FAST_SENDER
3834.608	SLOW_SENDER1	N/A
3835.360	RECEIVER	SLOW_SENDER1
3836.792	FAST_SENDER	N/A
3839.270	RECEIVER	FAST_SENDER
3840.774	SLOW_SENDER1	N/A
3841.528	RECEIVER	SLOW_SENDER1
3841.704	FAST_SENDER	N/A
3842.482	RECEIVER	FAST_SENDER
3844.923	FAST_SENDER	N/A
3845.681	RECEIVER	FAST_SENDER
3846.974	SLOW_SENDER1	N/A
3847.773	RECEIVER	SLOW_SENDER1
3848.100	FAST_SENDER	N/A
3848.872	RECEIVER	FAST_SENDER
3851.295	FAST_SENDER	N/A
3852.094	RECEIVER	FAST_SENDER
3854.526	FAST_SENDER	N/A
3855.203	SLOW_SENDER1	N/A
3855.312	RECEIVER	FAST_SENDER
3857.349	RECEIVER	SLOW_SENDER1
3857.713	FAST_SENDER	N/A
3858.456	RECEIVER	FAST_SENDER
3860.864	FAST_SENDER	N/A
3861.636	RECEIVER	FAST_SENDER
3864.039	FAST_SENDER	N/A
3864.754	RECEIVER	FAST_SENDER
3864.778	SLOW_SENDER1	N/A
3865.551	RECEIVER	SLOW_SENDER1
3867.165	FAST_SENDER	N/A
3867.927	RECEIVER	FAST_SENDER
3870.344	FAST_SENDER	N/A
3871.099	RECEIVER	FAST_SENDER
3872.980	SLOW_SENDER1	N/A
3873.777	RECEIVER	SLOW_SENDER1
3874.945	FAST_SENDER	N/A
3875.732	RECEIVER	FAST_SENDER
3878.150	FAST_SENDER	N/A
3878.893	RECEIVER	FAST_SENDER
3881.198	SLOW_SENDER1	N/A
3881.318	FAST_SENDER	N/A
3881.925	RECEIVER	SLOW_SENDER1
3882.589	RECEIVER	FAST_SENDER
3885.016	FAST_SENDER	N/A
3885.762	RECEIVER	FAST_SENDER
3888.197	FAST_SENDER	N/A
3888.935	RECEIVER	FAST_SENDER
3889.360	SLOW_SENDER1	N/A
3890.153	RECEIVER	SLOW_SENDER1
3891.347	FAST_SENDER	N/A
3892.126	RECEIVER	FAST_SENDER
3894.563	FAST_SENDER	N/A
3895.302	RECEIVER	FAST_SENDER
3897.751	FAST_SENDER	N/A
3898.483	RECEIVER	FAST_SENDER
3900.933	FAST_SENDER	N/A
3901.699	RECEIVER	FAST_SENDER
3904.135	FAST_SENDER	N/A
3904.884	RECEIVER	FAST_SENDER
3907.309	FAST_SENDER	N/A
3908.080	RECEIVER	FAST_SENDER
3908.550	SLOW_SENDER3	N/A
3909.318	RECEIVER	SLOW_SENDER3
3910.529	FAST_SENDER	N/A
3911.292	RECEIVER	FAST_SENDER
3911.765	SLOW_SENDER3	N/A
3912.511	RECEIVER	SLOW_SENDER3
3913.695	FAST_SENDER	N/A
3914.400	RECEIVER	FAST_SENDER
3914.959	SLOW_SENDER3	N/A
3915.706	RECEIVER	SLOW_SENDER3
3916.849	FAST_SENDER	N/A
3918.140	RECEIVER	FAST_SENDER
3920.567	FAST_SENDER	N/A
3921.331	RECEIVER	FAST_SENDER
3922.901	SLOW_SENDER3	N/A
3923.706	RECEIVER	SLOW_SENDER3
3923.778	FAST_SENDER	N/A
3924.526	RECEIVER	FAST_SENDER
3928.410	FAST_SENDER	N/A
3929.161	RECEIVER	FAST_SENDER
3931.152	SLOW_SENDER3	N/A
3931.575	FAST_SENDER	N/A
3931.880	RECEIVER	SLOW_SENDER3
3939.927	FAST_SENDER	N/A
3942.892	SLOW_SENDER3	N/A
3946.935	FAST_SENDER	N/A
3954.160	SLOW_SENDER2	N/A
3954.496	FAST_SENDER	N/A
3961.600	SLOW_SENDER4	N/A
3961.860	FAST_SENDER	N/A
3964.510	SLOW_SENDER5	N/A
3965.679	SLOW_SENDER2	N/A
3967.280	SLOW_SENDER6	N/A
3969.309	FAST_SENDER	N/A
3972.047	SLOW_SENDER4	N/A
3977.725	SLOW_SENDER5	N/A
3978.051	FAST_SENDER	N/A
3978.861	SLOW_SENDER2	N/A
3979.233	SLOW_SENDER6	N/A
3985.711	SLOW_SENDER4	N/A
3986.702	FAST_SENDER	N/A
3992.516	SLOW_SENDER5	N/A
3993.364	SLOW_SENDER6	N/A
3995.160	FAST_SENDER	N/A
4003.060	FAST_SENDER	N/A
4010.431	FAST_SENDER	N/A
4018.001	FAST_SENDER	N/A
4025.764	FAST_SENDER	N/A
4033.579	FAST_SENDER	N/A
4040.964	FAST_SENDER	N/A
4048.915	FAST_SENDER	N/A
4053.810	SLOW_SENDER1	N/A
4056.451	FAST_SENDER	N/A
4064.297	SLOW_SENDER1	N/A
4064.547	FAST_SENDER	N/A
4073.361	FAST_SENDER	N/A
4077.772	SLOW_SENDER1	N/A
4081.357	FAST_SENDER	N/A
4089.468	FAST_SENDER	N/A
4097.181	FAST_SENDER	N/A
4099.724	RECEIVER	FAST_SENDER
4102.125	FAST_SENDER	N/A
4102.915	RECEIVER	FAST_SENDER
4105.320	FAST_SENDER	N/A
4106.028	RECEIVER	FAST_SENDER
4109.390	SLOW_SENDER3	N/A
4110.143	RECEIVER	SLOW_SENDER3
4111.736	FAST_SENDER	N/A
4112.469	RECEIVER	FAST_SENDER
4112.561	SLOW_SENDER3	N/A
4113.293	RECEIVER	SLOW_SENDER3
4114.902	FAST_SENDER	N/A
4115.654	RECEIVER	FAST_SENDER
4115.741	SLOW_SENDER3	N/A
4116.504	RECEIVER	SLOW_SENDER3
4118.070	FAST_SENDER	N/A
4118.842	RECEIVER	FAST_SENDER
4121.291	FAST_SENDER	N/A
4121.914	SLOW_SENDER3	N/A
4122.088	RECEIVER	FAST_SENDER
4124.094	RECEIVER	SLOW_SENDER3
4124.510	FAST_SENDER	N/A
4125.236	RECEIVER	FAST_SENDER
4127.654	FAST_SENDER	N/A
4128.420	RECEIVER	FAST_SENDER
4130.836	FAST_SENDER	N/A
4131.499	SLOW_SENDER3	N/A
4131.599	RECEIVER	FAST_SENDER
4132.275	RECEIVER	SLOW_SENDER3
[truncated: 15,240 more rows]
