# Supplementary material for: CATO: Wake-Up reCeiver-bAsed communicaTiOn for Batteryless Devices
Source: Sensors (Basel). 2025 Nov 7;25(22):6813. doi: 10.3390/s25226813 (PMC12655924; doi:10.3390/s25226813)
Supplement: Supplementary file 1 [file sensors-25-06813-s001.zip › File S1_Experimental_and_Simulation_Data/simulation/multiple_les/nodes8/mac_competing_nodes_priority.csv]

time_s	node_id	received_from
2.700	FAST_SENDER	N/A
2.700	SLOW_SENDER1	N/A
2.700	SLOW_SENDER2	N/A
2.700	SLOW_SENDER3	N/A
2.700	SLOW_SENDER4	N/A
2.700	SLOW_SENDER5	N/A
2.700	SLOW_SENDER6	N/A
8.504	RECEIVER	SLOW_SENDER4
15.780	SLOW_SENDER6	N/A
16.216	SLOW_SENDER1	N/A
16.345	SLOW_SENDER4	N/A
16.600	RECEIVER	SLOW_SENDER6
16.761	SLOW_SENDER3	N/A
16.898	SLOW_SENDER2	N/A
17.508	FAST_SENDER	N/A
18.475	SLOW_SENDER5	N/A
25.984	RECEIVER	SLOW_SENDER3
26.701	RECEIVER	SLOW_SENDER4
29.849	SLOW_SENDER5	N/A
29.887	RECEIVER	FAST_SENDER
30.291	SLOW_SENDER6	N/A
30.455	SLOW_SENDER1	N/A
31.404	SLOW_SENDER3	N/A
32.299	FAST_SENDER	N/A
32.761	RECEIVER	SLOW_SENDER6
33.587	SLOW_SENDER2	N/A
34.140	SLOW_SENDER4	N/A
34.335	RECEIVER	SLOW_SENDER2
35.558	RECEIVER	SLOW_SENDER5
36.657	RECEIVER	SLOW_SENDER1
38.648	RECEIVER	SLOW_SENDER3
40.180	SLOW_SENDER6	N/A
40.914	RECEIVER	SLOW_SENDER6
41.785	SLOW_SENDER2	N/A
43.003	SLOW_SENDER5	N/A
44.090	SLOW_SENDER1	N/A
44.264	RECEIVER	SLOW_SENDER2
45.065	FAST_SENDER	N/A
46.079	SLOW_SENDER3	N/A
46.858	RECEIVER	SLOW_SENDER3
47.712	SLOW_SENDER4	N/A
47.982	RECEIVER	FAST_SENDER
48.353	SLOW_SENDER6	N/A
49.127	RECEIVER	SLOW_SENDER6
51.670	SLOW_SENDER2	N/A
52.365	FAST_SENDER	N/A
52.428	RECEIVER	SLOW_SENDER2
53.157	RECEIVER	FAST_SENDER
54.264	SLOW_SENDER3	N/A
55.035	RECEIVER	SLOW_SENDER3
55.569	FAST_SENDER	N/A
56.370	RECEIVER	FAST_SENDER
56.567	SLOW_SENDER6	N/A
57.332	RECEIVER	SLOW_SENDER6
58.794	FAST_SENDER	N/A
59.585	RECEIVER	FAST_SENDER
59.873	SLOW_SENDER2	N/A
60.624	RECEIVER	SLOW_SENDER2
61.990	FAST_SENDER	N/A
62.457	SLOW_SENDER3	N/A
62.771	RECEIVER	FAST_SENDER
64.746	SLOW_SENDER6	N/A
65.548	RECEIVER	SLOW_SENDER6
68.045	SLOW_SENDER2	N/A
72.956	SLOW_SENDER6	N/A
75.693	FAST_SENDER	N/A
75.746	RECEIVER	SLOW_SENDER6
81.594	RECEIVER	FAST_SENDER
84.035	FAST_SENDER	N/A
84.800	RECEIVER	FAST_SENDER
87.238	FAST_SENDER	N/A
93.399	RECEIVER	FAST_SENDER
95.801	FAST_SENDER	N/A
98.364	RECEIVER	FAST_SENDER
100.772	FAST_SENDER	N/A
106.922	RECEIVER	FAST_SENDER
109.368	FAST_SENDER	N/A
110.117	RECEIVER	FAST_SENDER
112.562	FAST_SENDER	N/A
118.525	RECEIVER	FAST_SENDER
120.962	FAST_SENDER	N/A
121.736	RECEIVER	FAST_SENDER
124.152	FAST_SENDER	N/A
130.035	RECEIVER	FAST_SENDER
132.467	FAST_SENDER	N/A
133.254	RECEIVER	FAST_SENDER
135.663	FAST_SENDER	N/A
141.172	RECEIVER	FAST_SENDER
143.594	FAST_SENDER	N/A
146.132	RECEIVER	FAST_SENDER
148.545	FAST_SENDER	N/A
154.668	RECEIVER	FAST_SENDER
157.084	FAST_SENDER	N/A
157.846	RECEIVER	FAST_SENDER
160.267	FAST_SENDER	N/A
165.840	RECEIVER	FAST_SENDER
168.263	FAST_SENDER	N/A
169.006	RECEIVER	FAST_SENDER
171.446	FAST_SENDER	N/A
177.018	RECEIVER	FAST_SENDER
179.439	FAST_SENDER	N/A
180.181	RECEIVER	FAST_SENDER
182.597	FAST_SENDER	N/A
188.311	RECEIVER	FAST_SENDER
190.756	FAST_SENDER	N/A
191.498	RECEIVER	FAST_SENDER
193.929	FAST_SENDER	N/A
204.136	RECEIVER	FAST_SENDER
206.536	FAST_SENDER	N/A
207.318	RECEIVER	FAST_SENDER
209.759	FAST_SENDER	N/A
209.940	SLOW_SENDER1	N/A
210.560	SLOW_SENDER5	N/A
212.350	SLOW_SENDER4	N/A
215.334	RECEIVER	SLOW_SENDER1
219.823	RECEIVER	SLOW_SENDER4
220.747	SLOW_SENDER1	N/A
221.541	RECEIVER	SLOW_SENDER1
224.095	FAST_SENDER	N/A
225.721	SLOW_SENDER5	N/A
226.310	SLOW_SENDER3	N/A
226.492	RECEIVER	SLOW_SENDER5
227.223	SLOW_SENDER4	N/A
227.623	RECEIVER	FAST_SENDER
230.714	SLOW_SENDER1	N/A
231.282	RECEIVER	SLOW_SENDER3
232.660	SLOW_SENDER2	N/A
233.938	SLOW_SENDER5	N/A
234.471	FAST_SENDER	N/A
234.729	RECEIVER	SLOW_SENDER5
236.695	SLOW_SENDER3	N/A
237.062	RECEIVER	SLOW_SENDER2
239.250	SLOW_SENDER6	N/A
240.064	SLOW_SENDER4	N/A
240.826	RECEIVER	SLOW_SENDER4
241.502	RECEIVER	FAST_SENDER
243.698	RECEIVER	SLOW_SENDER6
243.921	FAST_SENDER	N/A
244.628	SLOW_SENDER2	N/A
245.425	RECEIVER	SLOW_SENDER2
246.660	SLOW_SENDER5	N/A
247.399	RECEIVER	SLOW_SENDER5
249.146	SLOW_SENDER6	N/A
249.865	RECEIVER	SLOW_SENDER6
250.011	SLOW_SENDER3	N/A
250.637	RECEIVER	FAST_SENDER
251.319	RECEIVER	SLOW_SENDER3
252.869	SLOW_SENDER2	N/A
253.052	FAST_SENDER	N/A
253.597	RECEIVER	SLOW_SENDER2
254.817	SLOW_SENDER5	N/A
255.292	SLOW_SENDER6	N/A
255.596	RECEIVER	SLOW_SENDER5
258.745	SLOW_SENDER3	N/A
259.298	RECEIVER	FAST_SENDER
261.031	SLOW_SENDER2	N/A
261.735	FAST_SENDER	N/A
261.793	RECEIVER	SLOW_SENDER2
267.583	RECEIVER	FAST_SENDER
268.691	SLOW_SENDER6	N/A
269.238	SLOW_SENDER2	N/A
269.438	RECEIVER	SLOW_SENDER6
270.023	FAST_SENDER	N/A
272.992	RECEIVER	SLOW_SENDER2
276.470	RECEIVER	FAST_SENDER
276.839	SLOW_SENDER6	N/A
277.573	RECEIVER	SLOW_SENDER6
278.902	FAST_SENDER	N/A
280.424	SLOW_SENDER2	N/A
281.765	RECEIVER	SLOW_SENDER2
284.656	RECEIVER	FAST_SENDER
284.993	SLOW_SENDER6	N/A
287.095	FAST_SENDER	N/A
292.924	RECEIVER	FAST_SENDER
295.327	FAST_SENDER	N/A
301.058	RECEIVER	FAST_SENDER
303.463	FAST_SENDER	N/A
309.703	RECEIVER	FAST_SENDER
312.146	FAST_SENDER	N/A
322.400	RECEIVER	FAST_SENDER
324.848	FAST_SENDER	N/A
330.453	RECEIVER	FAST_SENDER
332.869	FAST_SENDER	N/A
338.775	RECEIVER	FAST_SENDER
341.215	FAST_SENDER	N/A
346.697	RECEIVER	FAST_SENDER
349.097	FAST_SENDER	N/A
354.975	RECEIVER	FAST_SENDER
357.390	FAST_SENDER	N/A
363.488	RECEIVER	FAST_SENDER
365.931	FAST_SENDER	N/A
376.635	RECEIVER	FAST_SENDER
379.058	FAST_SENDER	N/A
385.301	RECEIVER	FAST_SENDER
387.731	FAST_SENDER	N/A
400.250	FAST_SENDER	N/A
401.470	SLOW_SENDER1	N/A
405.930	SLOW_SENDER4	N/A
406.157	RECEIVER	FAST_SENDER
407.594	RECEIVER	SLOW_SENDER1
408.603	FAST_SENDER	N/A
410.520	RECEIVER	SLOW_SENDER4
413.040	SLOW_SENDER1	N/A
413.780	RECEIVER	SLOW_SENDER1
414.495	RECEIVER	FAST_SENDER
416.945	FAST_SENDER	N/A
417.954	SLOW_SENDER4	N/A
418.712	RECEIVER	SLOW_SENDER4
419.211	SLOW_SENDER1	N/A
419.290	SLOW_SENDER5	N/A
419.934	RECEIVER	SLOW_SENDER1
423.405	RECEIVER	SLOW_SENDER5
424.083	RECEIVER	FAST_SENDER
424.160	SLOW_SENDER3	N/A
426.162	SLOW_SENDER4	N/A
426.531	FAST_SENDER	N/A
426.889	RECEIVER	SLOW_SENDER4
427.363	SLOW_SENDER1	N/A
428.130	RECEIVER	SLOW_SENDER1
428.834	SLOW_SENDER5	N/A
429.610	RECEIVER	SLOW_SENDER5
433.365	RECEIVER	FAST_SENDER
435.042	SLOW_SENDER5	N/A
435.572	SLOW_SENDER1	N/A
435.784	RECEIVER	SLOW_SENDER5
435.812	FAST_SENDER	N/A
439.543	RECEIVER	SLOW_SENDER1
440.061	SLOW_SENDER4	N/A
440.221	SLOW_SENDER3	N/A
440.829	RECEIVER	SLOW_SENDER4
441.340	SLOW_SENDER6	N/A
441.872	RECEIVER	FAST_SENDER
443.186	SLOW_SENDER5	N/A
443.952	RECEIVER	SLOW_SENDER5
444.280	FAST_SENDER	N/A
445.240	SLOW_SENDER2	N/A
446.979	SLOW_SENDER1	N/A
447.729	RECEIVER	SLOW_SENDER1
448.267	SLOW_SENDER4	N/A
449.054	RECEIVER	SLOW_SENDER4
450.055	RECEIVER	FAST_SENDER
450.874	RECEIVER	SLOW_SENDER2
452.463	FAST_SENDER	N/A
453.961	SLOW_SENDER3	N/A
455.146	SLOW_SENDER1	N/A
455.899	RECEIVER	SLOW_SENDER1
456.323	SLOW_SENDER2	N/A
457.050	RECEIVER	SLOW_SENDER2
457.200	SLOW_SENDER6	N/A
457.378	SLOW_SENDER5	N/A
457.928	RECEIVER	SLOW_SENDER6
462.171	SLOW_SENDER3	N/A
462.450	SLOW_SENDER2	N/A
462.897	RECEIVER	SLOW_SENDER3
465.368	SLOW_SENDER6	N/A
465.460	FAST_SENDER	N/A
466.095	RECEIVER	SLOW_SENDER6
472.414	RECEIVER	FAST_SENDER
474.825	FAST_SENDER	N/A
475.367	SLOW_SENDER2	N/A
476.104	RECEIVER	SLOW_SENDER2
477.215	SLOW_SENDER6	N/A
477.985	RECEIVER	SLOW_SENDER6
481.115	RECEIVER	FAST_SENDER
483.538	FAST_SENDER	N/A
483.539	SLOW_SENDER2	N/A
484.884	RECEIVER	SLOW_SENDER2
485.399	SLOW_SENDER6	N/A
486.171	RECEIVER	SLOW_SENDER6
490.084	RECEIVER	FAST_SENDER
492.513	FAST_SENDER	N/A
498.306	RECEIVER	FAST_SENDER
500.733	FAST_SENDER	N/A
506.705	RECEIVER	FAST_SENDER
509.144	FAST_SENDER	N/A
515.099	RECEIVER	FAST_SENDER
517.508	FAST_SENDER	N/A
523.567	RECEIVER	FAST_SENDER
525.973	FAST_SENDER	N/A
531.643	RECEIVER	FAST_SENDER
534.064	FAST_SENDER	N/A
540.328	RECEIVER	FAST_SENDER
542.756	FAST_SENDER	N/A
548.438	RECEIVER	FAST_SENDER
550.863	FAST_SENDER	N/A
556.776	RECEIVER	FAST_SENDER
559.184	FAST_SENDER	N/A
565.023	RECEIVER	FAST_SENDER
567.446	FAST_SENDER	N/A
573.114	RECEIVER	FAST_SENDER
579.603	FAST_SENDER	N/A
585.540	RECEIVER	FAST_SENDER
587.963	FAST_SENDER	N/A
593.864	RECEIVER	FAST_SENDER
596.270	FAST_SENDER	N/A
602.255	RECEIVER	FAST_SENDER
604.703	FAST_SENDER	N/A
610.620	RECEIVER	FAST_SENDER
612.460	SLOW_SENDER4	N/A
613.043	FAST_SENDER	N/A
616.602	RECEIVER	SLOW_SENDER4
619.023	RECEIVER	FAST_SENDER
619.370	SLOW_SENDER1	N/A
621.473	FAST_SENDER	N/A
622.035	SLOW_SENDER4	N/A
622.790	RECEIVER	SLOW_SENDER4
622.800	SLOW_SENDER5	N/A
623.742	RECEIVER	SLOW_SENDER1
626.540	SLOW_SENDER3	N/A
627.015	RECEIVER	SLOW_SENDER5
627.914	RECEIVER	FAST_SENDER
628.215	SLOW_SENDER4	N/A
628.948	RECEIVER	SLOW_SENDER4
630.357	FAST_SENDER	N/A
631.383	SLOW_SENDER1	N/A
631.822	RECEIVER	SLOW_SENDER3
632.458	SLOW_SENDER5	N/A
633.181	RECEIVER	SLOW_SENDER5
636.115	RECEIVER	FAST_SENDER
636.382	SLOW_SENDER4	N/A
637.146	RECEIVER	SLOW_SENDER4
638.540	FAST_SENDER	N/A
638.629	SLOW_SENDER5	N/A
639.191	SLOW_SENDER3	N/A
639.389	RECEIVER	SLOW_SENDER5
640.476	RECEIVER	SLOW_SENDER3
644.549	SLOW_SENDER4	N/A
645.325	RECEIVER	SLOW_SENDER4
646.219	SLOW_SENDER1	N/A
646.539	RECEIVER	FAST_SENDER
648.330	SLOW_SENDER2	N/A
651.760	SLOW_SENDER6	N/A
652.758	SLOW_SENDER3	N/A
653.294	RECEIVER	SLOW_SENDER2
653.472	SLOW_SENDER5	N/A
654.045	RECEIVER	SLOW_SENDER3
654.164	FAST_SENDER	N/A
656.102	RECEIVER	SLOW_SENDER6
656.419	SLOW_SENDER4	N/A
657.179	RECEIVER	SLOW_SENDER4
658.695	SLOW_SENDER2	N/A
659.479	RECEIVER	SLOW_SENDER2
661.551	SLOW_SENDER6	N/A
663.220	FAST_SENDER	N/A
664.607	SLOW_SENDER4	N/A
664.919	SLOW_SENDER2	N/A
674.408	SLOW_SENDER6	N/A
677.177	SLOW_SENDER2	N/A
677.575	FAST_SENDER	N/A
690.516	FAST_SENDER	N/A
702.926	FAST_SENDER	N/A
715.331	FAST_SENDER	N/A
728.127	FAST_SENDER	N/A
741.046	FAST_SENDER	N/A
754.139	FAST_SENDER	N/A
766.689	FAST_SENDER	N/A
778.826	FAST_SENDER	N/A
791.767	FAST_SENDER	N/A
804.381	FAST_SENDER	N/A
810.760	SLOW_SENDER1	N/A
816.960	FAST_SENDER	N/A
817.510	SLOW_SENDER3	N/A
819.400	SLOW_SENDER5	N/A
823.541	RECEIVER	FAST_SENDER
825.918	SLOW_SENDER1	N/A
825.951	FAST_SENDER	N/A
827.254	RECEIVER	FAST_SENDER
829.020	SLOW_SENDER4	N/A
829.704	FAST_SENDER	N/A
830.299	RECEIVER	SLOW_SENDER1
831.202	SLOW_SENDER3	N/A
831.689	RECEIVER	SLOW_SENDER4
833.897	SLOW_SENDER5	N/A
834.112	SLOW_SENDER4	N/A
834.655	RECEIVER	SLOW_SENDER5
835.407	RECEIVER	SLOW_SENDER4
836.248	RECEIVER	FAST_SENDER
837.726	SLOW_SENDER1	N/A
838.497	RECEIVER	SLOW_SENDER1
838.680	FAST_SENDER	N/A
839.455	RECEIVER	FAST_SENDER
841.390	SLOW_SENDER6	N/A
842.060	SLOW_SENDER5	N/A
842.580	SLOW_SENDER2	N/A
842.729	SLOW_SENDER4	N/A
842.800	RECEIVER	SLOW_SENDER5
843.964	RECEIVER	SLOW_SENDER6
845.440	SLOW_SENDER3	N/A
846.393	SLOW_SENDER6	N/A
846.599	RECEIVER	SLOW_SENDER4
849.304	RECEIVER	SLOW_SENDER2
850.208	SLOW_SENDER5	N/A
850.978	RECEIVER	SLOW_SENDER5
852.694	FAST_SENDER	N/A
854.044	SLOW_SENDER4	N/A
854.719	SLOW_SENDER2	N/A
854.801	RECEIVER	SLOW_SENDER4
855.475	RECEIVER	SLOW_SENDER2
858.382	SLOW_SENDER5	N/A
859.008	RECEIVER	FAST_SENDER
859.691	RECEIVER	SLOW_SENDER5
860.383	SLOW_SENDER6	N/A
860.896	SLOW_SENDER2	N/A
861.189	RECEIVER	SLOW_SENDER6
861.446	FAST_SENDER	N/A
862.224	SLOW_SENDER4	N/A
862.975	RECEIVER	SLOW_SENDER4
867.124	SLOW_SENDER5	N/A
867.906	RECEIVER	SLOW_SENDER5
868.553	RECEIVER	FAST_SENDER
870.421	SLOW_SENDER4	N/A
870.982	FAST_SENDER	N/A
871.209	RECEIVER	SLOW_SENDER4
874.707	SLOW_SENDER2	N/A
875.310	SLOW_SENDER5	N/A
875.460	RECEIVER	SLOW_SENDER2
876.576	RECEIVER	FAST_SENDER
878.652	SLOW_SENDER4	N/A
878.988	FAST_SENDER	N/A
879.435	RECEIVER	SLOW_SENDER4
882.906	SLOW_SENDER2	N/A
884.586	RECEIVER	FAST_SENDER
887.012	FAST_SENDER	N/A
892.985	RECEIVER	FAST_SENDER
895.406	FAST_SENDER	N/A
900.883	RECEIVER	FAST_SENDER
903.288	FAST_SENDER	N/A
908.836	RECEIVER	FAST_SENDER
911.275	FAST_SENDER	N/A
917.170	RECEIVER	FAST_SENDER
919.572	FAST_SENDER	N/A
925.570	RECEIVER	FAST_SENDER
932.837	FAST_SENDER	N/A
943.186	RECEIVER	FAST_SENDER
945.617	FAST_SENDER	N/A
951.690	RECEIVER	FAST_SENDER
958.751	FAST_SENDER	N/A
964.582	RECEIVER	FAST_SENDER
967.025	FAST_SENDER	N/A
972.926	RECEIVER	FAST_SENDER
975.375	FAST_SENDER	N/A
981.619	RECEIVER	FAST_SENDER
984.030	FAST_SENDER	N/A
989.691	RECEIVER	FAST_SENDER
992.096	FAST_SENDER	N/A
997.811	RECEIVER	FAST_SENDER
1000.261	FAST_SENDER	N/A
1003.590	SLOW_SENDER1	N/A
1006.306	RECEIVER	FAST_SENDER
1008.736	FAST_SENDER	N/A
1010.209	RECEIVER	SLOW_SENDER1
1011.680	SLOW_SENDER3	N/A
1014.841	RECEIVER	FAST_SENDER
1015.641	SLOW_SENDER1	N/A
1016.433	RECEIVER	SLOW_SENDER1
1017.289	FAST_SENDER	N/A
1017.614	RECEIVER	SLOW_SENDER3
1021.849	SLOW_SENDER1	N/A
1022.603	RECEIVER	SLOW_SENDER1
1024.884	SLOW_SENDER3	N/A
1025.657	RECEIVER	SLOW_SENDER3
1027.674	RECEIVER	FAST_SENDER
1030.051	SLOW_SENDER1	N/A
1030.120	FAST_SENDER	N/A
1030.802	RECEIVER	SLOW_SENDER1
1030.910	SLOW_SENDER6	N/A
1033.065	SLOW_SENDER3	N/A
1033.820	RECEIVER	SLOW_SENDER3
1036.199	RECEIVER	SLOW_SENDER6
1038.228	SLOW_SENDER1	N/A
1038.975	RECEIVER	SLOW_SENDER1
1039.230	SLOW_SENDER2	N/A
1041.158	RECEIVER	FAST_SENDER
1041.610	SLOW_SENDER6	N/A
1041.940	SLOW_SENDER5	N/A
1042.372	RECEIVER	SLOW_SENDER6
1043.261	FAST_SENDER	N/A
1045.033	RECEIVER	SLOW_SENDER2
1045.173	SLOW_SENDER3	N/A
1045.230	SLOW_SENDER4	N/A
1045.922	RECEIVER	SLOW_SENDER3
1046.394	SLOW_SENDER1	N/A
1047.656	RECEIVER	SLOW_SENDER1
1049.888	RECEIVER	FAST_SENDER
1052.317	FAST_SENDER	N/A
1052.341	RECEIVER	SLOW_SENDER4
1053.329	SLOW_SENDER5	N/A
1053.352	SLOW_SENDER3	N/A
1054.125	RECEIVER	SLOW_SENDER5
1054.989	SLOW_SENDER2	N/A
1055.733	RECEIVER	SLOW_SENDER2
1056.212	SLOW_SENDER6	N/A
1056.952	RECEIVER	SLOW_SENDER6
1057.767	SLOW_SENDER4	N/A
1057.866	RECEIVER	FAST_SENDER
1058.189	SLOW_SENDER1	N/A
1058.514	RECEIVER	SLOW_SENDER4
1060.270	FAST_SENDER	N/A
1063.156	SLOW_SENDER2	N/A
1063.939	RECEIVER	SLOW_SENDER2
1065.996	RECEIVER	FAST_SENDER
1067.054	SLOW_SENDER5	N/A
1067.807	RECEIVER	SLOW_SENDER5
1068.418	FAST_SENDER	N/A
1069.150	SLOW_SENDER4	N/A
1069.950	RECEIVER	SLOW_SENDER4
1074.022	RECEIVER	FAST_SENDER
1074.571	SLOW_SENDER2	N/A
1075.243	SLOW_SENDER5	N/A
1075.351	RECEIVER	SLOW_SENDER2
1076.438	FAST_SENDER	N/A
1077.378	SLOW_SENDER4	N/A
1078.171	RECEIVER	SLOW_SENDER4
1082.113	RECEIVER	FAST_SENDER
1082.757	SLOW_SENDER2	N/A
1083.477	RECEIVER	SLOW_SENDER2
1084.563	FAST_SENDER	N/A
1085.607	SLOW_SENDER4	N/A
1086.340	RECEIVER	SLOW_SENDER4
1090.226	RECEIVER	FAST_SENDER
1092.658	FAST_SENDER	N/A
1093.745	SLOW_SENDER4	N/A
1094.541	RECEIVER	SLOW_SENDER4
1098.346	RECEIVER	FAST_SENDER
1100.792	FAST_SENDER	N/A
1106.461	RECEIVER	FAST_SENDER
1108.862	FAST_SENDER	N/A
1114.843	RECEIVER	FAST_SENDER
1117.268	FAST_SENDER	N/A
1123.177	RECEIVER	FAST_SENDER
1125.600	FAST_SENDER	N/A
1131.668	RECEIVER	FAST_SENDER
1134.092	FAST_SENDER	N/A
1139.935	RECEIVER	FAST_SENDER
1142.366	FAST_SENDER	N/A
1148.307	RECEIVER	FAST_SENDER
1150.755	FAST_SENDER	N/A
1156.481	RECEIVER	FAST_SENDER
1158.896	FAST_SENDER	N/A
1165.098	RECEIVER	FAST_SENDER
1167.534	FAST_SENDER	N/A
1173.447	RECEIVER	FAST_SENDER
1175.893	FAST_SENDER	N/A
1186.731	RECEIVER	FAST_SENDER
1189.167	FAST_SENDER	N/A
1194.696	RECEIVER	FAST_SENDER
1197.137	FAST_SENDER	N/A
1202.759	RECEIVER	FAST_SENDER
1205.180	FAST_SENDER	N/A
1211.127	RECEIVER	FAST_SENDER
1213.533	FAST_SENDER	N/A
1218.140	SLOW_SENDER3	N/A
1219.107	RECEIVER	FAST_SENDER
1222.550	SLOW_SENDER1	N/A
1224.120	SLOW_SENDER6	N/A
1226.322	FAST_SENDER	N/A
1226.905	RECEIVER	SLOW_SENDER1
1228.654	RECEIVER	SLOW_SENDER6
1231.989	SLOW_SENDER3	N/A
1232.344	SLOW_SENDER1	N/A
1232.620	RECEIVER	FAST_SENDER
1233.277	RECEIVER	SLOW_SENDER3
1235.909	SLOW_SENDER6	N/A
1236.543	RECEIVER	SLOW_SENDER1
1240.300	SLOW_SENDER5	N/A
1240.537	FAST_SENDER	N/A
1240.702	SLOW_SENDER3	N/A
1241.524	RECEIVER	SLOW_SENDER3
1243.966	SLOW_SENDER1	N/A
1244.725	RECEIVER	SLOW_SENDER1
1246.950	SLOW_SENDER2	N/A
1249.015	SLOW_SENDER6	N/A
1252.162	SLOW_SENDER1	N/A
1254.078	SLOW_SENDER3	N/A
1255.324	FAST_SENDER	N/A
1257.164	SLOW_SENDER5	N/A
1260.030	SLOW_SENDER4	N/A
1260.163	SLOW_SENDER2	N/A
1267.919	FAST_SENDER	N/A
1270.307	SLOW_SENDER5	N/A
1273.884	SLOW_SENDER2	N/A
1275.451	SLOW_SENDER4	N/A
1281.767	FAST_SENDER	N/A
1288.413	SLOW_SENDER4	N/A
1294.091	FAST_SENDER	N/A
1307.036	FAST_SENDER	N/A
1319.021	FAST_SENDER	N/A
1331.506	FAST_SENDER	N/A
1344.237	FAST_SENDER	N/A
1357.067	FAST_SENDER	N/A
1369.464	FAST_SENDER	N/A
1382.067	FAST_SENDER	N/A
1395.022	FAST_SENDER	N/A
1407.656	FAST_SENDER	N/A
1413.370	SLOW_SENDER6	N/A
1413.582	RECEIVER	FAST_SENDER
1415.656	RECEIVER	SLOW_SENDER6
1415.996	FAST_SENDER	N/A
1418.083	SLOW_SENDER6	N/A
1419.720	SLOW_SENDER1	N/A
1419.920	SLOW_SENDER3	N/A
1422.084	RECEIVER	FAST_SENDER
1423.240	RECEIVER	SLOW_SENDER1
1424.881	RECEIVER	SLOW_SENDER3
1428.647	SLOW_SENDER1	N/A
1429.408	FAST_SENDER	N/A
1430.155	RECEIVER	FAST_SENDER
1430.323	SLOW_SENDER3	N/A
1431.067	SLOW_SENDER6	N/A
1431.112	RECEIVER	SLOW_SENDER3
1432.870	RECEIVER	SLOW_SENDER1
1434.443	FAST_SENDER	N/A
1435.205	RECEIVER	FAST_SENDER
1435.860	SLOW_SENDER5	N/A
1436.533	SLOW_SENDER3	N/A
1437.323	RECEIVER	SLOW_SENDER3
1437.610	FAST_SENDER	N/A
1438.640	SLOW_SENDER2	N/A
1440.272	SLOW_SENDER1	N/A
1441.006	RECEIVER	SLOW_SENDER1
1443.326	RECEIVER	SLOW_SENDER2
1444.744	SLOW_SENDER3	N/A
1444.949	RECEIVER	FAST_SENDER
1447.366	FAST_SENDER	N/A
1448.435	SLOW_SENDER1	N/A
1448.439	RECEIVER	SLOW_SENDER3
1448.732	SLOW_SENDER2	N/A
1449.146	RECEIVER	SLOW_SENDER1
1450.592	SLOW_SENDER5	N/A
1451.920	RECEIVER	SLOW_SENDER5
1452.706	RECEIVER	SLOW_SENDER2
1453.770	SLOW_SENDER4	N/A
1455.857	SLOW_SENDER3	N/A
1456.555	SLOW_SENDER1	N/A
1456.611	RECEIVER	SLOW_SENDER3
1457.312	RECEIVER	SLOW_SENDER1
1459.356	SLOW_SENDER5	N/A
1459.652	RECEIVER	SLOW_SENDER4
1459.881	FAST_SENDER	N/A
1462.351	SLOW_SENDER2	N/A
1463.138	RECEIVER	SLOW_SENDER2
1464.023	SLOW_SENDER3	N/A
1464.805	RECEIVER	SLOW_SENDER3
1465.597	RECEIVER	FAST_SENDER
1467.192	SLOW_SENDER4	N/A
1467.953	RECEIVER	SLOW_SENDER4
1468.012	FAST_SENDER	N/A
1468.425	SLOW_SENDER1	N/A
1469.187	RECEIVER	SLOW_SENDER1
1470.587	SLOW_SENDER2	N/A
1471.376	RECEIVER	SLOW_SENDER2
1473.710	RECEIVER	FAST_SENDER
1475.373	SLOW_SENDER4	N/A
1476.115	RECEIVER	SLOW_SENDER4
1476.133	FAST_SENDER	N/A
1478.810	SLOW_SENDER2	N/A
1479.587	RECEIVER	SLOW_SENDER2
1482.241	RECEIVER	FAST_SENDER
1483.532	SLOW_SENDER4	N/A
1484.306	RECEIVER	SLOW_SENDER4
1484.680	FAST_SENDER	N/A
1490.742	RECEIVER	FAST_SENDER
1491.740	SLOW_SENDER4	N/A
1492.500	RECEIVER	SLOW_SENDER4
1493.153	FAST_SENDER	N/A
1499.126	RECEIVER	FAST_SENDER
1499.904	SLOW_SENDER4	N/A
1500.656	RECEIVER	SLOW_SENDER4
1501.541	FAST_SENDER	N/A
1507.795	RECEIVER	FAST_SENDER
1508.100	SLOW_SENDER4	N/A
1508.909	RECEIVER	SLOW_SENDER4
1510.223	FAST_SENDER	N/A
1515.826	RECEIVER	FAST_SENDER
1516.327	SLOW_SENDER4	N/A
1517.098	RECEIVER	SLOW_SENDER4
1518.271	FAST_SENDER	N/A
1524.108	RECEIVER	FAST_SENDER
1524.532	SLOW_SENDER4	N/A
1525.297	RECEIVER	SLOW_SENDER4
1526.555	FAST_SENDER	N/A
1532.288	RECEIVER	FAST_SENDER
1532.735	SLOW_SENDER4	N/A
1534.731	FAST_SENDER	N/A
1540.623	RECEIVER	FAST_SENDER
1543.053	FAST_SENDER	N/A
1548.700	RECEIVER	FAST_SENDER
1551.133	FAST_SENDER	N/A
1564.002	FAST_SENDER	N/A
1570.025	RECEIVER	FAST_SENDER
1572.474	FAST_SENDER	N/A
1577.910	RECEIVER	FAST_SENDER
1580.341	FAST_SENDER	N/A
1586.554	RECEIVER	FAST_SENDER
1588.993	FAST_SENDER	N/A
1594.963	RECEIVER	FAST_SENDER
1597.402	FAST_SENDER	N/A
1599.400	SLOW_SENDER6	N/A
1603.611	RECEIVER	FAST_SENDER
1606.035	FAST_SENDER	N/A
1610.569	SLOW_SENDER6	N/A
1611.321	RECEIVER	SLOW_SENDER6
1612.155	RECEIVER	FAST_SENDER
1614.563	FAST_SENDER	N/A
1616.726	SLOW_SENDER6	N/A
1617.489	RECEIVER	SLOW_SENDER6
1620.575	RECEIVER	FAST_SENDER
1622.986	FAST_SENDER	N/A
1624.894	SLOW_SENDER6	N/A
1626.171	RECEIVER	SLOW_SENDER6
1628.660	SLOW_SENDER5	N/A
1629.012	RECEIVER	FAST_SENDER
1629.970	SLOW_SENDER3	N/A
1632.870	SLOW_SENDER1	N/A
1633.588	SLOW_SENDER6	N/A
1634.354	RECEIVER	SLOW_SENDER6
1635.635	RECEIVER	SLOW_SENDER3
1638.257	FAST_SENDER	N/A
1639.624	RECEIVER	SLOW_SENDER1
1641.074	SLOW_SENDER3	N/A
1641.799	SLOW_SENDER6	N/A
1641.862	RECEIVER	SLOW_SENDER3
1642.528	SLOW_SENDER5	N/A
1642.597	RECEIVER	SLOW_SENDER6
1643.340	SLOW_SENDER2	N/A
1644.543	RECEIVER	FAST_SENDER
1645.068	SLOW_SENDER1	N/A
1645.868	RECEIVER	SLOW_SENDER1
1646.961	FAST_SENDER	N/A
1647.307	SLOW_SENDER3	N/A
1648.095	RECEIVER	SLOW_SENDER3
1649.469	RECEIVER	SLOW_SENDER2
1650.728	SLOW_SENDER5	N/A
1651.471	RECEIVER	SLOW_SENDER5
1654.170	RECEIVER	FAST_SENDER
1654.886	SLOW_SENDER2	N/A
1655.541	SLOW_SENDER3	N/A
1655.654	RECEIVER	SLOW_SENDER2
1656.593	FAST_SENDER	N/A
1658.887	SLOW_SENDER5	N/A
1659.181	SLOW_SENDER1	N/A
1659.333	RECEIVER	SLOW_SENDER3
1662.480	RECEIVER	FAST_SENDER
1663.068	SLOW_SENDER2	N/A
1663.875	RECEIVER	SLOW_SENDER2
1666.741	SLOW_SENDER3	N/A
1669.323	FAST_SENDER	N/A
1671.301	SLOW_SENDER2	N/A
1672.034	RECEIVER	SLOW_SENDER2
1675.513	RECEIVER	FAST_SENDER
1677.925	FAST_SENDER	N/A
1679.473	SLOW_SENDER2	N/A
1680.226	RECEIVER	SLOW_SENDER2
1684.260	RECEIVER	FAST_SENDER
1686.687	FAST_SENDER	N/A
1687.637	SLOW_SENDER2	N/A
1688.382	RECEIVER	SLOW_SENDER2
1689.130	SLOW_SENDER4	N/A
1692.696	RECEIVER	FAST_SENDER
1695.127	RECEIVER	SLOW_SENDER4
1695.140	FAST_SENDER	N/A
1695.802	SLOW_SENDER2	N/A
1696.565	RECEIVER	SLOW_SENDER2
1700.533	SLOW_SENDER4	N/A
1701.273	RECEIVER	SLOW_SENDER4
1701.949	RECEIVER	FAST_SENDER
1704.002	SLOW_SENDER2	N/A
1704.360	FAST_SENDER	N/A
1704.792	RECEIVER	SLOW_SENDER2
1706.704	SLOW_SENDER4	N/A
1707.492	RECEIVER	SLOW_SENDER4
1714.925	SLOW_SENDER4	N/A
1717.119	FAST_SENDER	N/A
1727.980	SLOW_SENDER4	N/A
1729.688	FAST_SENDER	N/A
1742.361	FAST_SENDER	N/A
1755.063	FAST_SENDER	N/A
1767.435	FAST_SENDER	N/A
1780.134	FAST_SENDER	N/A
1793.014	FAST_SENDER	N/A
1805.290	FAST_SENDER	N/A
1811.950	SLOW_SENDER6	N/A
1817.784	FAST_SENDER	N/A
1826.320	SLOW_SENDER1	N/A
1826.791	SLOW_SENDER6	N/A
1827.270	SLOW_SENDER5	N/A
1829.969	FAST_SENDER	N/A
1832.350	SLOW_SENDER3	N/A
1839.097	SLOW_SENDER6	N/A
1840.217	SLOW_SENDER1	N/A
1843.315	SLOW_SENDER5	N/A
1844.517	FAST_SENDER	N/A
1847.188	SLOW_SENDER3	N/A
1853.430	SLOW_SENDER1	N/A
1856.329	SLOW_SENDER5	N/A
1857.380	FAST_SENDER	N/A
1869.538	FAST_SENDER	N/A
1871.450	SLOW_SENDER2	N/A
1875.689	RECEIVER	FAST_SENDER
1878.090	FAST_SENDER	N/A
1878.854	RECEIVER	FAST_SENDER
1881.298	FAST_SENDER	N/A
1886.578	SLOW_SENDER2	N/A
1887.368	RECEIVER	SLOW_SENDER2
1892.360	SLOW_SENDER4	N/A
1893.129	RECEIVER	SLOW_SENDER4
1894.495	FAST_SENDER	N/A
1894.806	SLOW_SENDER2	N/A
1895.529	SLOW_SENDER4	N/A
1895.607	RECEIVER	SLOW_SENDER2
1896.277	RECEIVER	SLOW_SENDER4
1898.679	SLOW_SENDER4	N/A
1900.777	RECEIVER	FAST_SENDER
1903.047	SLOW_SENDER2	N/A
1903.214	FAST_SENDER	N/A
1903.998	RECEIVER	FAST_SENDER
1906.428	FAST_SENDER	N/A
1906.960	RECEIVER	SLOW_SENDER2
1908.770	RECEIVER	FAST_SENDER
1911.193	FAST_SENDER	N/A
1911.896	SLOW_SENDER4	N/A
1912.625	RECEIVER	SLOW_SENDER4
1913.755	RECEIVER	FAST_SENDER
1914.366	SLOW_SENDER2	N/A
1915.115	RECEIVER	SLOW_SENDER2
1916.172	FAST_SENDER	N/A
1916.937	RECEIVER	FAST_SENDER
1919.338	FAST_SENDER	N/A
1920.070	SLOW_SENDER4	N/A
1920.851	RECEIVER	SLOW_SENDER4
1921.722	RECEIVER	FAST_SENDER
1924.122	FAST_SENDER	N/A
1928.301	SLOW_SENDER4	N/A
1929.107	RECEIVER	SLOW_SENDER4
1936.532	SLOW_SENDER4	N/A
1936.578	FAST_SENDER	N/A
1937.924	RECEIVER	FAST_SENDER
1940.325	FAST_SENDER	N/A
1945.878	RECEIVER	FAST_SENDER
1948.328	FAST_SENDER	N/A
1949.099	RECEIVER	FAST_SENDER
1951.544	FAST_SENDER	N/A
1957.106	RECEIVER	FAST_SENDER
1959.528	FAST_SENDER	N/A
1960.329	RECEIVER	FAST_SENDER
1962.734	FAST_SENDER	N/A
1973.463	RECEIVER	FAST_SENDER
1975.871	FAST_SENDER	N/A
1976.610	RECEIVER	FAST_SENDER
1979.048	FAST_SENDER	N/A
1985.345	RECEIVER	FAST_SENDER
1987.768	FAST_SENDER	N/A
1990.172	RECEIVER	FAST_SENDER
1992.590	FAST_SENDER	N/A
1998.810	RECEIVER	FAST_SENDER
2001.226	FAST_SENDER	N/A
2004.650	SLOW_SENDER6	N/A
2006.771	RECEIVER	FAST_SENDER
2009.191	FAST_SENDER	N/A
2010.538	RECEIVER	SLOW_SENDER6
2015.968	SLOW_SENDER6	N/A
2016.350	SLOW_SENDER3	N/A
2016.740	RECEIVER	SLOW_SENDER6
2017.880	SLOW_SENDER1	N/A
2019.984	RECEIVER	FAST_SENDER
2020.850	SLOW_SENDER5	N/A
2022.232	FAST_SENDER	N/A
2022.827	RECEIVER	SLOW_SENDER3
2023.700	RECEIVER	SLOW_SENDER1
2028.276	SLOW_SENDER3	N/A
2028.406	RECEIVER	FAST_SENDER
2029.106	SLOW_SENDER1	N/A
2029.215	SLOW_SENDER6	N/A
2029.560	RECEIVER	SLOW_SENDER3
2030.508	RECEIVER	SLOW_SENDER6
2030.814	FAST_SENDER	N/A
2033.185	RECEIVER	SLOW_SENDER1
2034.973	SLOW_SENDER3	N/A
2035.747	RECEIVER	SLOW_SENDER3
2036.031	SLOW_SENDER5	N/A
2036.785	RECEIVER	SLOW_SENDER5
2037.488	RECEIVER	FAST_SENDER
2037.914	SLOW_SENDER6	N/A
2038.682	RECEIVER	SLOW_SENDER6
2039.936	FAST_SENDER	N/A
2040.585	SLOW_SENDER1	N/A
2041.334	RECEIVER	SLOW_SENDER1
2043.196	SLOW_SENDER3	N/A
2043.923	RECEIVER	SLOW_SENDER3
2044.221	SLOW_SENDER5	N/A
2044.985	RECEIVER	SLOW_SENDER5
2046.124	SLOW_SENDER6	N/A
2046.885	RECEIVER	SLOW_SENDER6
2048.755	SLOW_SENDER1	N/A
2049.567	RECEIVER	SLOW_SENDER1
2050.800	RECEIVER	FAST_SENDER
2051.357	SLOW_SENDER3	N/A
2052.123	RECEIVER	SLOW_SENDER3
2052.412	SLOW_SENDER5	N/A
2053.201	FAST_SENDER	N/A
2053.206	RECEIVER	SLOW_SENDER5
2054.297	SLOW_SENDER6	N/A
2055.024	RECEIVER	SLOW_SENDER6
2056.967	SLOW_SENDER1	N/A
2057.718	RECEIVER	SLOW_SENDER1
2059.301	RECEIVER	FAST_SENDER
2059.537	SLOW_SENDER3	N/A
2060.301	RECEIVER	SLOW_SENDER3
2060.610	SLOW_SENDER5	N/A
2061.372	RECEIVER	SLOW_SENDER5
2061.739	FAST_SENDER	N/A
2065.165	SLOW_SENDER1	N/A
2065.963	RECEIVER	SLOW_SENDER1
2067.584	RECEIVER	FAST_SENDER
2067.721	SLOW_SENDER3	N/A
2068.484	RECEIVER	SLOW_SENDER3
2070.011	FAST_SENDER	N/A
2073.402	SLOW_SENDER1	N/A
2074.162	RECEIVER	SLOW_SENDER1
2075.729	RECEIVER	FAST_SENDER
2075.910	SLOW_SENDER3	N/A
2076.697	RECEIVER	SLOW_SENDER3
2078.159	FAST_SENDER	N/A
2078.670	SLOW_SENDER2	N/A
2083.203	RECEIVER	SLOW_SENDER2
2084.133	SLOW_SENDER3	N/A
2084.491	RECEIVER	FAST_SENDER
2088.649	SLOW_SENDER2	N/A
2089.413	RECEIVER	SLOW_SENDER2
2091.989	FAST_SENDER	N/A
2098.198	RECEIVER	FAST_SENDER
2100.483	SLOW_SENDER2	N/A
2100.619	FAST_SENDER	N/A
2101.239	RECEIVER	SLOW_SENDER2
2101.980	SLOW_SENDER4	N/A
2106.839	RECEIVER	FAST_SENDER
2108.682	SLOW_SENDER2	N/A
2109.253	FAST_SENDER	N/A
2116.873	SLOW_SENDER4	N/A
2123.179	FAST_SENDER	N/A
2129.052	SLOW_SENDER4	N/A
2135.832	FAST_SENDER	N/A
2147.938	FAST_SENDER	N/A
2160.680	FAST_SENDER	N/A
2173.356	FAST_SENDER	N/A
2185.976	FAST_SENDER	N/A
2198.158	FAST_SENDER	N/A
2210.961	FAST_SENDER	N/A
2218.510	SLOW_SENDER6	N/A
2223.873	FAST_SENDER	N/A
2228.200	SLOW_SENDER5	N/A
2231.808	SLOW_SENDER6	N/A
2235.938	FAST_SENDER	N/A
2237.910	SLOW_SENDER1	N/A
2244.237	SLOW_SENDER5	N/A
2245.576	SLOW_SENDER6	N/A
2249.200	SLOW_SENDER3	N/A
2249.385	FAST_SENDER	N/A
2252.569	SLOW_SENDER1	N/A
2257.385	SLOW_SENDER5	N/A
2262.998	SLOW_SENDER3	N/A
2263.387	FAST_SENDER	N/A
2265.869	SLOW_SENDER1	N/A
2270.111	RECEIVER	FAST_SENDER
2272.532	FAST_SENDER	N/A
2273.303	RECEIVER	FAST_SENDER
2275.704	FAST_SENDER	N/A
2275.922	SLOW_SENDER3	N/A
2276.120	SLOW_SENDER2	N/A
2276.683	RECEIVER	SLOW_SENDER3
2277.427	RECEIVER	SLOW_SENDER2
2279.843	SLOW_SENDER2	N/A
2281.723	RECEIVER	FAST_SENDER
2284.098	SLOW_SENDER3	N/A
2284.132	FAST_SENDER	N/A
2287.096	RECEIVER	FAST_SENDER
2289.498	FAST_SENDER	N/A
2292.192	SLOW_SENDER2	N/A
2292.992	RECEIVER	SLOW_SENDER2
2293.360	SLOW_SENDER4	N/A
2294.146	RECEIVER	SLOW_SENDER4
2295.492	RECEIVER	FAST_SENDER
2296.564	SLOW_SENDER4	N/A
2297.305	RECEIVER	SLOW_SENDER4
2297.896	FAST_SENDER	N/A
2299.725	SLOW_SENDER4	N/A
2300.401	SLOW_SENDER2	N/A
2301.145	RECEIVER	SLOW_SENDER2
2305.756	RECEIVER	SLOW_SENDER4
2308.559	SLOW_SENDER2	N/A
2309.283	RECEIVER	FAST_SENDER
2311.710	FAST_SENDER	N/A
2312.881	RECEIVER	SLOW_SENDER2
2313.168	SLOW_SENDER4	N/A
2313.974	RECEIVER	SLOW_SENDER4
2318.326	RECEIVER	FAST_SENDER
2320.767	FAST_SENDER	N/A
2321.398	SLOW_SENDER4	N/A
2322.135	RECEIVER	SLOW_SENDER4
2326.518	RECEIVER	FAST_SENDER
2328.923	FAST_SENDER	N/A
2329.572	SLOW_SENDER4	N/A
2330.378	RECEIVER	SLOW_SENDER4
2334.924	RECEIVER	FAST_SENDER
2337.353	FAST_SENDER	N/A
2337.792	SLOW_SENDER4	N/A
2338.601	RECEIVER	SLOW_SENDER4
2343.858	RECEIVER	FAST_SENDER
2346.045	SLOW_SENDER4	N/A
2346.268	FAST_SENDER	N/A
2346.778	RECEIVER	SLOW_SENDER4
2352.084	RECEIVER	FAST_SENDER
2354.508	FAST_SENDER	N/A
2360.266	RECEIVER	FAST_SENDER
2362.676	FAST_SENDER	N/A
2368.512	RECEIVER	FAST_SENDER
2370.941	FAST_SENDER	N/A
2376.977	RECEIVER	FAST_SENDER
2379.424	FAST_SENDER	N/A
2385.385	RECEIVER	FAST_SENDER
2387.830	FAST_SENDER	N/A
2394.003	RECEIVER	FAST_SENDER
2396.411	FAST_SENDER	N/A
2402.201	RECEIVER	FAST_SENDER
2404.610	FAST_SENDER	N/A
2405.394	RECEIVER	FAST_SENDER
2407.830	FAST_SENDER	N/A
2411.600	SLOW_SENDER6	N/A
2414.551	RECEIVER	FAST_SENDER
2416.981	FAST_SENDER	N/A
2418.285	RECEIVER	FAST_SENDER
2420.714	FAST_SENDER	N/A
2421.700	SLOW_SENDER5	N/A
2426.501	SLOW_SENDER6	N/A
2426.862	RECEIVER	FAST_SENDER
2429.025	RECEIVER	SLOW_SENDER6
2430.100	SLOW_SENDER1	N/A
2434.516	FAST_SENDER	N/A
2436.150	RECEIVER	SLOW_SENDER1
2436.428	SLOW_SENDER6	N/A
2436.606	SLOW_SENDER5	N/A
2437.364	RECEIVER	SLOW_SENDER5
2440.415	RECEIVER	SLOW_SENDER6
2441.586	SLOW_SENDER1	N/A
2442.353	RECEIVER	SLOW_SENDER1
2444.809	SLOW_SENDER5	N/A
2445.456	RECEIVER	FAST_SENDER
2447.767	SLOW_SENDER1	N/A
2447.875	FAST_SENDER	N/A
2448.420	SLOW_SENDER3	N/A
2448.556	RECEIVER	SLOW_SENDER1
2449.604	RECEIVER	SLOW_SENDER5
2453.559	RECEIVER	SLOW_SENDER3
2455.960	SLOW_SENDER1	N/A
2456.718	RECEIVER	SLOW_SENDER1
2457.032	SLOW_SENDER5	N/A
2457.812	RECEIVER	SLOW_SENDER5
2459.008	SLOW_SENDER3	N/A
2459.810	RECEIVER	SLOW_SENDER3
2462.226	FAST_SENDER	N/A
2465.220	SLOW_SENDER3	N/A
2465.993	RECEIVER	SLOW_SENDER3
2468.257	RECEIVER	FAST_SENDER
2468.981	SLOW_SENDER1	N/A
2469.781	RECEIVER	SLOW_SENDER1
2470.695	FAST_SENDER	N/A
2473.396	SLOW_SENDER3	N/A
2474.129	RECEIVER	SLOW_SENDER3
2476.257	RECEIVER	FAST_SENDER
2476.400	SLOW_SENDER2	N/A
2478.707	FAST_SENDER	N/A
2481.537	SLOW_SENDER3	N/A
2482.200	RECEIVER	SLOW_SENDER2
2485.221	RECEIVER	FAST_SENDER
2486.311	RECEIVER	SLOW_SENDER3
2487.601	SLOW_SENDER2	N/A
2487.628	FAST_SENDER	N/A
2488.399	RECEIVER	SLOW_SENDER2
2493.806	SLOW_SENDER2	N/A
2493.957	RECEIVER	FAST_SENDER
2496.369	FAST_SENDER	N/A
2497.874	RECEIVER	SLOW_SENDER2
2502.402	RECEIVER	FAST_SENDER
2504.828	FAST_SENDER	N/A
2505.286	SLOW_SENDER2	N/A
2506.048	RECEIVER	SLOW_SENDER2
2510.360	SLOW_SENDER4	N/A
2510.761	RECEIVER	FAST_SENDER
2513.455	SLOW_SENDER2	N/A
2514.213	RECEIVER	SLOW_SENDER2
2518.573	FAST_SENDER	N/A
2521.651	SLOW_SENDER2	N/A
2522.400	RECEIVER	SLOW_SENDER2
2523.858	SLOW_SENDER4	N/A
2524.434	RECEIVER	FAST_SENDER
2525.165	RECEIVER	SLOW_SENDER4
2526.873	FAST_SENDER	N/A
2529.821	SLOW_SENDER2	N/A
2530.598	RECEIVER	SLOW_SENDER2
2532.603	SLOW_SENDER4	N/A
2532.883	RECEIVER	FAST_SENDER
2536.282	RECEIVER	SLOW_SENDER4
2540.688	FAST_SENDER	N/A
2543.732	SLOW_SENDER4	N/A
2544.528	RECEIVER	SLOW_SENDER4
2546.728	RECEIVER	FAST_SENDER
2549.154	FAST_SENDER	N/A
2551.958	SLOW_SENDER4	N/A
2552.722	RECEIVER	SLOW_SENDER4
2554.853	RECEIVER	FAST_SENDER
2557.303	FAST_SENDER	N/A
2563.193	RECEIVER	FAST_SENDER
2565.600	FAST_SENDER	N/A
2571.410	RECEIVER	FAST_SENDER
2573.824	FAST_SENDER	N/A
2580.053	RECEIVER	FAST_SENDER
2582.472	FAST_SENDER	N/A
2592.892	RECEIVER	FAST_SENDER
2595.297	FAST_SENDER	N/A
2601.082	RECEIVER	FAST_SENDER
2603.519	FAST_SENDER	N/A
2604.060	SLOW_SENDER6	N/A
2609.325	RECEIVER	FAST_SENDER
2610.063	RECEIVER	SLOW_SENDER6
2611.759	FAST_SENDER	N/A
2615.503	SLOW_SENDER6	N/A
2616.267	RECEIVER	SLOW_SENDER6
2617.608	RECEIVER	FAST_SENDER
2622.540	SLOW_SENDER5	N/A
2625.218	FAST_SENDER	N/A
2627.144	SLOW_SENDER6	N/A
2627.902	RECEIVER	SLOW_SENDER6
2631.848	RECEIVER	FAST_SENDER
2632.900	SLOW_SENDER1	N/A
2634.274	FAST_SENDER	N/A
2635.320	SLOW_SENDER6	N/A
2636.075	RECEIVER	SLOW_SENDER6
2637.185	SLOW_SENDER5	N/A
2637.969	RECEIVER	SLOW_SENDER5
2639.697	RECEIVER	SLOW_SENDER1
2643.513	SLOW_SENDER6	N/A
2644.272	RECEIVER	SLOW_SENDER6
2645.114	SLOW_SENDER1	N/A
2645.394	SLOW_SENDER5	N/A
2645.905	RECEIVER	SLOW_SENDER1
2646.900	FAST_SENDER	N/A
2649.322	RECEIVER	SLOW_SENDER5
2651.030	SLOW_SENDER3	N/A
2651.328	SLOW_SENDER1	N/A
2651.692	SLOW_SENDER6	N/A
2655.598	RECEIVER	SLOW_SENDER1
2657.680	RECEIVER	SLOW_SENDER3
2659.165	RECEIVER	FAST_SENDER
2661.565	FAST_SENDER	N/A
2663.044	SLOW_SENDER1	N/A
2663.100	SLOW_SENDER3	N/A
2663.820	RECEIVER	SLOW_SENDER1
2667.753	RECEIVER	SLOW_SENDER3
2671.113	FAST_SENDER	N/A
2671.250	SLOW_SENDER1	N/A
2675.168	SLOW_SENDER3	N/A
2682.986	FAST_SENDER	N/A
2694.250	SLOW_SENDER2	N/A
2695.443	FAST_SENDER	N/A
2708.614	SLOW_SENDER2	N/A
2708.713	FAST_SENDER	N/A
2716.240	SLOW_SENDER4	N/A
2721.230	SLOW_SENDER2	N/A
2722.083	FAST_SENDER	N/A
2729.735	SLOW_SENDER4	N/A
2734.709	FAST_SENDER	N/A
2742.851	SLOW_SENDER4	N/A
2746.817	FAST_SENDER	N/A
2759.075	FAST_SENDER	N/A
2771.209	FAST_SENDER	N/A
2783.911	FAST_SENDER	N/A
2796.213	FAST_SENDER	N/A
2808.814	FAST_SENDER	N/A
2814.400	SLOW_SENDER5	N/A
2817.190	SLOW_SENDER6	N/A
2822.209	FAST_SENDER	N/A
2827.883	SLOW_SENDER5	N/A
2831.375	RECEIVER	SLOW_SENDER5
2831.537	SLOW_SENDER6	N/A
2833.702	RECEIVER	SLOW_SENDER6
2834.994	FAST_SENDER	N/A
2837.780	SLOW_SENDER1	N/A
2838.792	SLOW_SENDER5	N/A
2839.504	RECEIVER	SLOW_SENDER5
2841.111	SLOW_SENDER6	N/A
2843.270	SLOW_SENDER3	N/A
2843.346	RECEIVER	SLOW_SENDER1
2844.547	RECEIVER	SLOW_SENDER3
2845.836	RECEIVER	FAST_SENDER
2846.978	SLOW_SENDER3	N/A
2847.738	RECEIVER	SLOW_SENDER3
2848.283	FAST_SENDER	N/A
2848.764	SLOW_SENDER1	N/A
2849.554	RECEIVER	SLOW_SENDER1
2850.146	SLOW_SENDER3	N/A
2850.954	RECEIVER	SLOW_SENDER3
2854.960	SLOW_SENDER1	N/A
2855.123	RECEIVER	FAST_SENDER
2856.399	SLOW_SENDER3	N/A
2857.550	FAST_SENDER	N/A
2857.907	RECEIVER	SLOW_SENDER1
2861.841	RECEIVER	SLOW_SENDER3
2864.218	RECEIVER	FAST_SENDER
2866.626	FAST_SENDER	N/A
2867.355	RECEIVER	FAST_SENDER
2869.282	SLOW_SENDER3	N/A
2869.432	SLOW_SENDER1	N/A
2869.758	FAST_SENDER	N/A
2870.081	RECEIVER	SLOW_SENDER3
2876.451	RECEIVER	FAST_SENDER
2878.887	FAST_SENDER	N/A
2884.824	RECEIVER	FAST_SENDER
2886.920	SLOW_SENDER2	N/A
2891.643	FAST_SENDER	N/A
2892.370	RECEIVER	SLOW_SENDER2
2897.782	SLOW_SENDER2	N/A
2898.078	RECEIVER	FAST_SENDER
2902.040	RECEIVER	SLOW_SENDER2
2905.818	FAST_SENDER	N/A
2908.280	SLOW_SENDER4	N/A
2909.453	SLOW_SENDER2	N/A
2910.188	RECEIVER	SLOW_SENDER2
2914.335	RECEIVER	SLOW_SENDER4
2915.816	RECEIVER	FAST_SENDER
2917.627	SLOW_SENDER2	N/A
2918.234	FAST_SENDER	N/A
2918.445	RECEIVER	SLOW_SENDER2
2919.745	SLOW_SENDER4	N/A
2920.495	RECEIVER	SLOW_SENDER4
2924.720	RECEIVER	FAST_SENDER
2925.886	SLOW_SENDER2	N/A
2925.932	SLOW_SENDER4	N/A
2926.614	RECEIVER	SLOW_SENDER2
2927.133	FAST_SENDER	N/A
2930.749	RECEIVER	SLOW_SENDER4
2932.755	RECEIVER	FAST_SENDER
2934.037	SLOW_SENDER2	N/A
2934.802	RECEIVER	SLOW_SENDER2
2935.194	FAST_SENDER	N/A
2938.178	SLOW_SENDER4	N/A
2938.949	RECEIVER	SLOW_SENDER4
2941.140	RECEIVER	FAST_SENDER
2942.235	SLOW_SENDER2	N/A
2943.043	RECEIVER	SLOW_SENDER2
2943.577	FAST_SENDER	N/A
2946.358	SLOW_SENDER4	N/A
2947.121	RECEIVER	SLOW_SENDER4
2949.819	RECEIVER	FAST_SENDER
2952.264	FAST_SENDER	N/A
2954.526	SLOW_SENDER4	N/A
2955.292	RECEIVER	SLOW_SENDER4
2957.767	RECEIVER	FAST_SENDER
2960.188	FAST_SENDER	N/A
2962.731	SLOW_SENDER4	N/A
2963.493	RECEIVER	SLOW_SENDER4
2966.404	RECEIVER	FAST_SENDER
2968.828	FAST_SENDER	N/A
2974.738	RECEIVER	FAST_SENDER
2981.813	FAST_SENDER	N/A
2987.619	RECEIVER	FAST_SENDER
2990.041	FAST_SENDER	N/A
2996.201	RECEIVER	FAST_SENDER
3003.325	FAST_SENDER	N/A
3005.840	SLOW_SENDER5	N/A
3009.353	RECEIVER	FAST_SENDER
3009.850	SLOW_SENDER6	N/A
3011.782	FAST_SENDER	N/A
3011.934	RECEIVER	SLOW_SENDER5
3014.268	RECEIVER	FAST_SENDER
3020.726	FAST_SENDER	N/A
3020.787	SLOW_SENDER6	N/A
3021.692	SLOW_SENDER5	N/A
3026.459	RECEIVER	SLOW_SENDER5
3031.498	RECEIVER	FAST_SENDER
3032.674	SLOW_SENDER6	N/A
3033.441	RECEIVER	SLOW_SENDER6
3033.859	SLOW_SENDER5	N/A
3033.915	FAST_SENDER	N/A
3034.661	RECEIVER	SLOW_SENDER5
3035.410	SLOW_SENDER1	N/A
3036.540	SLOW_SENDER3	N/A
3040.016	RECEIVER	FAST_SENDER
3040.866	SLOW_SENDER6	N/A
3041.656	RECEIVER	SLOW_SENDER6
3042.107	SLOW_SENDER5	N/A
3042.439	FAST_SENDER	N/A
3042.625	RECEIVER	SLOW_SENDER3
3048.060	SLOW_SENDER3	N/A
3048.814	RECEIVER	SLOW_SENDER3
3049.088	SLOW_SENDER6	N/A
3049.875	RECEIVER	SLOW_SENDER6
3050.998	SLOW_SENDER1	N/A
3051.730	RECEIVER	SLOW_SENDER1
3054.255	SLOW_SENDER3	N/A
3054.592	RECEIVER	FAST_SENDER
3056.941	FAST_SENDER	N/A
3057.297	SLOW_SENDER6	N/A
3058.085	RECEIVER	SLOW_SENDER6
3059.168	SLOW_SENDER1	N/A
3060.477	RECEIVER	SLOW_SENDER1
3063.338	RECEIVER	FAST_SENDER
3065.758	FAST_SENDER	N/A
3066.873	SLOW_SENDER3	N/A
3067.628	RECEIVER	SLOW_SENDER3
3067.882	SLOW_SENDER1	N/A
3068.630	RECEIVER	SLOW_SENDER1
3072.515	RECEIVER	FAST_SENDER
3074.921	FAST_SENDER	N/A
3075.028	SLOW_SENDER3	N/A
3076.055	SLOW_SENDER1	N/A
3076.827	RECEIVER	SLOW_SENDER1
3080.487	RECEIVER	FAST_SENDER
3082.922	FAST_SENDER	N/A
3084.255	SLOW_SENDER1	N/A
3084.992	RECEIVER	SLOW_SENDER1
3089.093	RECEIVER	FAST_SENDER
3091.497	FAST_SENDER	N/A
3092.410	SLOW_SENDER1	N/A
3097.298	RECEIVER	FAST_SENDER
3099.720	FAST_SENDER	N/A
3105.414	RECEIVER	FAST_SENDER
3106.680	SLOW_SENDER2	N/A
3107.856	FAST_SENDER	N/A
3112.540	RECEIVER	SLOW_SENDER2
3113.767	RECEIVER	FAST_SENDER
3116.185	FAST_SENDER	N/A
3117.953	SLOW_SENDER2	N/A
3119.262	RECEIVER	SLOW_SENDER2
3122.223	RECEIVER	FAST_SENDER
3124.640	FAST_SENDER	N/A
3124.699	SLOW_SENDER2	N/A
3126.013	RECEIVER	SLOW_SENDER2
3126.840	SLOW_SENDER4	N/A
3130.597	RECEIVER	FAST_SENDER
3132.487	RECEIVER	SLOW_SENDER4
3133.047	FAST_SENDER	N/A
3133.453	SLOW_SENDER2	N/A
3134.214	RECEIVER	SLOW_SENDER2
3137.904	SLOW_SENDER4	N/A
3138.675	RECEIVER	SLOW_SENDER4
3141.628	SLOW_SENDER2	N/A
3143.573	RECEIVER	FAST_SENDER
3145.996	FAST_SENDER	N/A
3146.354	RECEIVER	SLOW_SENDER2
3151.575	SLOW_SENDER4	N/A
3152.337	RECEIVER	SLOW_SENDER4
3157.501	RECEIVER	FAST_SENDER
3159.543	FAST_SENDER	N/A
3159.778	SLOW_SENDER4	N/A
3160.538	RECEIVER	SLOW_SENDER4
3165.429	RECEIVER	FAST_SENDER
3167.832	FAST_SENDER	N/A
3167.982	SLOW_SENDER4	N/A
3173.846	RECEIVER	FAST_SENDER
3176.279	FAST_SENDER	N/A
3182.377	RECEIVER	FAST_SENDER
3184.793	FAST_SENDER	N/A
3190.803	RECEIVER	FAST_SENDER
3193.205	FAST_SENDER	N/A
3199.319	RECEIVER	FAST_SENDER
3201.760	FAST_SENDER	N/A
3207.763	RECEIVER	FAST_SENDER
3207.810	SLOW_SENDER5	N/A
3210.177	FAST_SENDER	N/A
3213.663	RECEIVER	SLOW_SENDER5
3216.287	RECEIVER	FAST_SENDER
3218.731	FAST_SENDER	N/A
3219.090	SLOW_SENDER5	N/A
3219.845	RECEIVER	SLOW_SENDER5
3221.500	SLOW_SENDER6	N/A
3225.267	SLOW_SENDER5	N/A
3225.389	RECEIVER	FAST_SENDER
3227.495	RECEIVER	SLOW_SENDER6
3227.800	FAST_SENDER	N/A
3229.536	RECEIVER	SLOW_SENDER5
3234.264	RECEIVER	FAST_SENDER
3234.871	SLOW_SENDER6	N/A
3235.623	RECEIVER	SLOW_SENDER6
3236.956	SLOW_SENDER5	N/A
3237.728	RECEIVER	SLOW_SENDER5
3239.540	SLOW_SENDER3	N/A
3241.045	FAST_SENDER	N/A
3243.039	SLOW_SENDER6	N/A
3245.165	SLOW_SENDER5	N/A
3245.908	RECEIVER	SLOW_SENDER5
3253.360	SLOW_SENDER3	N/A
3255.109	FAST_SENDER	N/A
3257.383	SLOW_SENDER6	N/A
3258.340	SLOW_SENDER1	N/A
3266.716	SLOW_SENDER3	N/A
3267.914	FAST_SENDER	N/A
3271.818	SLOW_SENDER1	N/A
3280.726	FAST_SENDER	N/A
3285.596	SLOW_SENDER1	N/A
3293.550	FAST_SENDER	N/A
3305.675	FAST_SENDER	N/A
3312.670	SLOW_SENDER2	N/A
3318.133	FAST_SENDER	N/A
3325.387	SLOW_SENDER2	N/A
3330.954	FAST_SENDER	N/A
3333.840	SLOW_SENDER4	N/A
3337.933	SLOW_SENDER2	N/A
3344.067	FAST_SENDER	N/A
3344.771	SLOW_SENDER4	N/A
3356.990	FAST_SENDER	N/A
3357.467	SLOW_SENDER4	N/A
3369.613	FAST_SENDER	N/A
3382.076	FAST_SENDER	N/A
3394.585	FAST_SENDER	N/A
3406.891	FAST_SENDER	N/A
3411.940	SLOW_SENDER5	N/A
3412.974	RECEIVER	FAST_SENDER
3414.382	RECEIVER	SLOW_SENDER5
3415.393	FAST_SENDER	N/A
3416.811	SLOW_SENDER5	N/A
3420.740	RECEIVER	SLOW_SENDER5
3421.540	SLOW_SENDER6	N/A
3422.304	RECEIVER	SLOW_SENDER6
3424.730	SLOW_SENDER6	N/A
3427.889	RECEIVER	FAST_SENDER
3428.156	SLOW_SENDER5	N/A
3430.298	FAST_SENDER	N/A
3431.055	RECEIVER	FAST_SENDER
3431.160	SLOW_SENDER3	N/A
3432.467	RECEIVER	SLOW_SENDER5
3433.497	FAST_SENDER	N/A
3433.909	RECEIVER	SLOW_SENDER3
3438.836	SLOW_SENDER6	N/A
3439.916	SLOW_SENDER5	N/A
3441.062	RECEIVER	SLOW_SENDER6
3443.261	SLOW_SENDER3	N/A
3444.046	RECEIVER	SLOW_SENDER3
3446.359	FAST_SENDER	N/A
3447.132	RECEIVER	FAST_SENDER
3448.476	SLOW_SENDER6	N/A
3449.238	RECEIVER	SLOW_SENDER6
3449.484	SLOW_SENDER3	N/A
3449.564	FAST_SENDER	N/A
3450.630	SLOW_SENDER1	N/A
3450.864	RECEIVER	FAST_SENDER
3453.292	FAST_SENDER	N/A
3453.708	RECEIVER	SLOW_SENDER3
3456.580	RECEIVER	SLOW_SENDER1
3456.646	SLOW_SENDER6	N/A
3457.372	RECEIVER	SLOW_SENDER6
3459.381	RECEIVER	FAST_SENDER
3461.144	SLOW_SENDER3	N/A
3461.810	FAST_SENDER	N/A
3461.912	RECEIVER	SLOW_SENDER3
3462.022	SLOW_SENDER1	N/A
3463.303	RECEIVER	SLOW_SENDER1
3464.803	SLOW_SENDER6	N/A
3465.574	RECEIVER	SLOW_SENDER6
3467.295	RECEIVER	FAST_SENDER
3468.707	SLOW_SENDER1	N/A
3469.340	SLOW_SENDER3	N/A
3469.497	RECEIVER	SLOW_SENDER1
3472.979	SLOW_SENDER6	N/A
3473.750	RECEIVER	SLOW_SENDER6
3474.522	FAST_SENDER	N/A
3476.928	SLOW_SENDER1	N/A
3477.714	RECEIVER	SLOW_SENDER1
3480.770	RECEIVER	FAST_SENDER
3481.169	SLOW_SENDER6	N/A
3481.904	RECEIVER	SLOW_SENDER6
3483.205	FAST_SENDER	N/A
3485.137	SLOW_SENDER1	N/A
3485.881	RECEIVER	SLOW_SENDER1
3489.409	RECEIVER	FAST_SENDER
3491.840	FAST_SENDER	N/A
3493.300	SLOW_SENDER1	N/A
3494.339	RECEIVER	FAST_SENDER
3496.741	FAST_SENDER	N/A
3497.344	RECEIVER	SLOW_SENDER1
3502.848	RECEIVER	FAST_SENDER
3503.480	SLOW_SENDER2	N/A
3504.786	SLOW_SENDER1	N/A
3505.274	FAST_SENDER	N/A
3505.559	RECEIVER	SLOW_SENDER1
3511.353	RECEIVER	FAST_SENDER
3513.775	FAST_SENDER	N/A
3517.664	SLOW_SENDER2	N/A
3518.431	RECEIVER	SLOW_SENDER2
3520.045	RECEIVER	FAST_SENDER
3521.790	SLOW_SENDER4	N/A
3522.463	FAST_SENDER	N/A
3525.843	SLOW_SENDER2	N/A
3526.627	RECEIVER	SLOW_SENDER2
3527.529	RECEIVER	SLOW_SENDER4
3528.422	RECEIVER	FAST_SENDER
3530.845	FAST_SENDER	N/A
3532.936	SLOW_SENDER4	N/A
3533.714	RECEIVER	SLOW_SENDER4
3534.071	SLOW_SENDER2	N/A
3534.875	RECEIVER	SLOW_SENDER2
3536.644	RECEIVER	FAST_SENDER
3539.090	FAST_SENDER	N/A
3539.138	SLOW_SENDER4	N/A
3540.482	RECEIVER	SLOW_SENDER4
3542.288	SLOW_SENDER2	N/A
3543.074	RECEIVER	SLOW_SENDER2
3546.116	RECEIVER	FAST_SENDER
3548.538	FAST_SENDER	N/A
3550.514	SLOW_SENDER2	N/A
3551.278	RECEIVER	SLOW_SENDER2
3551.357	SLOW_SENDER4	N/A
3552.117	RECEIVER	SLOW_SENDER4
3554.613	RECEIVER	FAST_SENDER
3557.032	FAST_SENDER	N/A
3559.543	SLOW_SENDER4	N/A
3560.338	RECEIVER	SLOW_SENDER4
3562.572	RECEIVER	FAST_SENDER
3564.982	FAST_SENDER	N/A
3567.753	SLOW_SENDER4	N/A
3568.567	RECEIVER	SLOW_SENDER4
3570.879	RECEIVER	FAST_SENDER
3573.322	FAST_SENDER	N/A
3579.331	RECEIVER	FAST_SENDER
3581.749	FAST_SENDER	N/A
3587.679	RECEIVER	FAST_SENDER
3590.104	FAST_SENDER	N/A
3596.039	RECEIVER	FAST_SENDER
3598.482	FAST_SENDER	N/A
3604.516	RECEIVER	FAST_SENDER
3605.530	SLOW_SENDER5	N/A
3606.950	FAST_SENDER	N/A
3611.493	RECEIVER	SLOW_SENDER5
3612.535	RECEIVER	FAST_SENDER
3614.957	FAST_SENDER	N/A
3616.895	SLOW_SENDER5	N/A
3617.678	RECEIVER	SLOW_SENDER5
3620.883	RECEIVER	FAST_SENDER
3623.117	SLOW_SENDER5	N/A
3623.306	FAST_SENDER	N/A
3623.849	RECEIVER	SLOW_SENDER5
3629.602	RECEIVER	FAST_SENDER
3631.250	SLOW_SENDER5	N/A
3632.012	RECEIVER	SLOW_SENDER5
3632.052	FAST_SENDER	N/A
3635.540	SLOW_SENDER3	N/A
3638.289	RECEIVER	FAST_SENDER
3639.455	SLOW_SENDER5	N/A
3640.167	RECEIVER	SLOW_SENDER5
3640.735	FAST_SENDER	N/A
3642.115	RECEIVER	SLOW_SENDER3
3645.300	SLOW_SENDER6	N/A
3647.084	RECEIVER	FAST_SENDER
3647.533	SLOW_SENDER3	N/A
3647.601	SLOW_SENDER5	N/A
3648.267	RECEIVER	SLOW_SENDER3
3651.177	RECEIVER	SLOW_SENDER6
3653.713	SLOW_SENDER3	N/A
3654.491	RECEIVER	SLOW_SENDER3
3654.835	FAST_SENDER	N/A
3660.007	SLOW_SENDER6	N/A
3660.735	RECEIVER	FAST_SENDER
3661.913	SLOW_SENDER3	N/A
3663.154	FAST_SENDER	N/A
3664.908	RECEIVER	SLOW_SENDER6
3666.626	RECEIVER	SLOW_SENDER3
3669.070	SLOW_SENDER1	N/A
3669.484	RECEIVER	FAST_SENDER
3672.337	SLOW_SENDER6	N/A
3673.063	RECEIVER	SLOW_SENDER6
3674.045	SLOW_SENDER3	N/A
3675.878	RECEIVER	SLOW_SENDER3
3677.117	FAST_SENDER	N/A
3680.465	SLOW_SENDER6	N/A
3681.228	RECEIVER	SLOW_SENDER6
3683.118	RECEIVER	FAST_SENDER
3683.282	SLOW_SENDER3	N/A
3683.925	SLOW_SENDER1	N/A
3684.081	RECEIVER	SLOW_SENDER3
3688.667	SLOW_SENDER6	N/A
3690.347	FAST_SENDER	N/A
3696.955	SLOW_SENDER1	N/A
3702.780	FAST_SENDER	N/A
3715.122	FAST_SENDER	N/A
3717.290	SLOW_SENDER2	N/A
3727.269	FAST_SENDER	N/A
3731.575	SLOW_SENDER2	N/A
3732.200	SLOW_SENDER4	N/A
3739.799	FAST_SENDER	N/A
3744.955	SLOW_SENDER2	N/A
3746.610	SLOW_SENDER4	N/A
3752.157	FAST_SENDER	N/A
3758.814	SLOW_SENDER4	N/A
3764.732	FAST_SENDER	N/A
3777.307	FAST_SENDER	N/A
3789.654	FAST_SENDER	N/A
3801.970	FAST_SENDER	N/A
3814.464	FAST_SENDER	N/A
3815.450	SLOW_SENDER5	N/A
3827.073	FAST_SENDER	N/A
3828.118	SLOW_SENDER5	N/A
3839.630	FAST_SENDER	N/A
3840.602	SLOW_SENDER5	N/A
3847.770	SLOW_SENDER3	N/A
3852.730	FAST_SENDER	N/A
3853.020	SLOW_SENDER6	N/A
3853.404	RECEIVER	SLOW_SENDER3
3855.750	RECEIVER	FAST_SENDER
3858.176	FAST_SENDER	N/A
3859.366	RECEIVER	SLOW_SENDER6
3860.751	RECEIVER	FAST_SENDER
3861.330	SLOW_SENDER1	N/A
3861.362	SLOW_SENDER3	N/A
3862.678	RECEIVER	SLOW_SENDER3
3863.173	FAST_SENDER	N/A
3863.951	RECEIVER	FAST_SENDER
3864.799	SLOW_SENDER6	N/A
3865.577	RECEIVER	SLOW_SENDER6
3868.972	FAST_SENDER	N/A
3869.748	RECEIVER	FAST_SENDER
3870.118	SLOW_SENDER3	N/A
3870.889	RECEIVER	SLOW_SENDER3
3872.158	FAST_SENDER	N/A
3872.700	SLOW_SENDER1	N/A
3873.468	RECEIVER	SLOW_SENDER1
3876.239	SLOW_SENDER6	N/A
3876.997	RECEIVER	SLOW_SENDER6
3878.310	SLOW_SENDER3	N/A
3878.552	RECEIVER	FAST_SENDER
3880.887	SLOW_SENDER1	N/A
3880.989	FAST_SENDER	N/A
3881.639	RECEIVER	SLOW_SENDER1
3883.029	RECEIVER	SLOW_SENDER3
3884.399	SLOW_SENDER6	N/A
3885.130	RECEIVER	SLOW_SENDER6
3887.233	RECEIVER	FAST_SENDER
3889.066	SLOW_SENDER1	N/A
3889.661	FAST_SENDER	N/A
3889.815	RECEIVER	SLOW_SENDER1
3890.436	SLOW_SENDER3	N/A
3891.210	RECEIVER	SLOW_SENDER3
3892.568	SLOW_SENDER6	N/A
3893.378	RECEIVER	SLOW_SENDER6
3895.747	RECEIVER	FAST_SENDER
3897.252	SLOW_SENDER1	N/A
3898.072	RECEIVER	SLOW_SENDER1
3898.163	FAST_SENDER	N/A
3900.792	SLOW_SENDER6	N/A
3901.521	RECEIVER	SLOW_SENDER6
3904.071	RECEIVER	FAST_SENDER
3905.498	SLOW_SENDER1	N/A
3906.493	FAST_SENDER	N/A
3908.968	SLOW_SENDER6	N/A
3910.000	SLOW_SENDER2	N/A
3912.600	RECEIVER	FAST_SENDER
3915.046	FAST_SENDER	N/A
3916.078	RECEIVER	SLOW_SENDER2
3921.065	RECEIVER	FAST_SENDER
3921.526	SLOW_SENDER2	N/A
3922.287	RECEIVER	SLOW_SENDER2
3923.450	SLOW_SENDER4	N/A
3923.513	FAST_SENDER	N/A
3927.694	SLOW_SENDER2	N/A
3928.473	RECEIVER	SLOW_SENDER2
3929.173	RECEIVER	SLOW_SENDER4
3930.049	RECEIVER	FAST_SENDER
3932.463	FAST_SENDER	N/A
3934.617	SLOW_SENDER4	N/A
3935.405	RECEIVER	SLOW_SENDER4
3935.875	SLOW_SENDER2	N/A
3936.659	RECEIVER	SLOW_SENDER2
3939.176	RECEIVER	FAST_SENDER
3940.838	SLOW_SENDER4	N/A
3941.576	FAST_SENDER	N/A
3941.605	RECEIVER	SLOW_SENDER4
3944.108	SLOW_SENDER2	N/A
3944.822	RECEIVER	SLOW_SENDER2
3947.294	RECEIVER	FAST_SENDER
3949.044	SLOW_SENDER4	N/A
3949.711	FAST_SENDER	N/A
3949.804	RECEIVER	SLOW_SENDER4
3952.254	SLOW_SENDER2	N/A
3953.022	RECEIVER	SLOW_SENDER2
3955.501	RECEIVER	FAST_SENDER
3957.251	SLOW_SENDER4	N/A
3957.902	FAST_SENDER	N/A
3958.014	RECEIVER	SLOW_SENDER4
3960.467	SLOW_SENDER2	N/A
3961.212	RECEIVER	SLOW_SENDER2
3963.839	RECEIVER	FAST_SENDER
3965.450	SLOW_SENDER4	N/A
3966.256	RECEIVER	SLOW_SENDER4
3966.277	FAST_SENDER	N/A
3968.645	SLOW_SENDER2	N/A
3969.429	RECEIVER	SLOW_SENDER2
3972.465	RECEIVER	FAST_SENDER
3973.702	SLOW_SENDER4	N/A
3974.464	RECEIVER	SLOW_SENDER4
3974.893	FAST_SENDER	N/A
3976.867	SLOW_SENDER2	N/A
3977.628	RECEIVER	SLOW_SENDER2
3981.152	RECEIVER	FAST_SENDER
3981.906	SLOW_SENDER4	N/A
3982.671	RECEIVER	SLOW_SENDER4
3985.033	SLOW_SENDER2	N/A
3986.342	RECEIVER	SLOW_SENDER2
3987.989	FAST_SENDER	N/A
3990.115	SLOW_SENDER4	N/A
3990.904	RECEIVER	SLOW_SENDER4
3994.009	RECEIVER	FAST_SENDER
3996.423	FAST_SENDER	N/A
3998.353	SLOW_SENDER4	N/A
3999.633	RECEIVER	SLOW_SENDER4
4002.290	RECEIVER	FAST_SENDER
4004.705	FAST_SENDER	N/A
4005.790	SLOW_SENDER5	N/A
4010.684	RECEIVER	FAST_SENDER
4011.921	RECEIVER	SLOW_SENDER5
4017.327	SLOW_SENDER5	N/A
4017.704	FAST_SENDER	N/A
4018.093	RECEIVER	SLOW_SENDER5
4023.962	RECEIVER	FAST_SENDER
4026.381	FAST_SENDER	N/A
4029.673	SLOW_SENDER5	N/A
4030.414	RECEIVER	SLOW_SENDER5
4032.185	RECEIVER	FAST_SENDER
4034.626	FAST_SENDER	N/A
4037.843	SLOW_SENDER5	N/A
4038.604	RECEIVER	SLOW_SENDER5
4040.669	RECEIVER	FAST_SENDER
4043.095	FAST_SENDER	N/A
4046.049	SLOW_SENDER5	N/A
4046.792	RECEIVER	SLOW_SENDER5
4049.084	RECEIVER	FAST_SENDER
4051.488	FAST_SENDER	N/A
4054.238	SLOW_SENDER5	N/A
4054.640	SLOW_SENDER3	N/A
4055.023	RECEIVER	SLOW_SENDER5
4057.455	RECEIVER	FAST_SENDER
4058.973	RECEIVER	SLOW_SENDER3
4064.248	FAST_SENDER	N/A
4064.395	SLOW_SENDER3	N/A
4065.675	RECEIVER	SLOW_SENDER3
4070.120	RECEIVER	FAST_SENDER
4071.090	SLOW_SENDER3	N/A
4072.270	SLOW_SENDER1	N/A
4072.543	FAST_SENDER	N/A
4074.320	SLOW_SENDER6	N/A
4084.397	SLOW_SENDER3	N/A
4084.687	FAST_SENDER	N/A
4086.178	SLOW_SENDER1	N/A
4086.318	SLOW_SENDER6	N/A
4098.366	FAST_SENDER	N/A
4098.936	SLOW_SENDER1	N/A
4100.777	SLOW_SENDER6	N/A
4111.260	FAST_SENDER	N/A
4123.512	FAST_SENDER	N/A
4136.169	FAST_SENDER	N/A
4148.780	FAST_SENDER	N/A
4149.860	SLOW_SENDER2	N/A
4161.150	FAST_SENDER	N/A
4163.330	SLOW_SENDER4	N/A
4164.092	SLOW_SENDER2	N/A
4174.382	FAST_SENDER	N/A
4177.472	SLOW_SENDER2	N/A
4178.478	SLOW_SENDER4	N/A
4187.919	FAST_SENDER	N/A
4191.313	SLOW_SENDER4	N/A
4200.022	FAST_SENDER	N/A
4212.798	FAST_SENDER	N/A
4220.630	SLOW_SENDER5	N/A
4225.727	FAST_SENDER	N/A
4234.228	SLOW_SENDER5	N/A
4235.004	RECEIVER	SLOW_SENDER5
4238.302	FAST_SENDER	N/A
4239.037	RECEIVER	FAST_SENDER
4242.437	SLOW_SENDER5	N/A
4243.169	RECEIVER	SLOW_SENDER5
4249.670	SLOW_SENDER3	N/A
4250.403	RECEIVER	SLOW_SENDER3
4250.580	SLOW_SENDER5	N/A
4250.841	FAST_SENDER	N/A
4251.318	RECEIVER	SLOW_SENDER5
4252.840	SLOW_SENDER3	N/A
4253.364	RECEIVER	FAST_SENDER
4255.792	FAST_SENDER	N/A
4256.422	RECEIVER	SLOW_SENDER3
4257.093	RECEIVER	FAST_SENDER
4258.749	SLOW_SENDER5	N/A
4259.479	RECEIVER	SLOW_SENDER5
4259.526	FAST_SENDER	N/A
4260.324	RECEIVER	FAST_SENDER
4261.851	SLOW_SENDER3	N/A
4262.656	RECEIVER	SLOW_SENDER3
4262.732	FAST_SENDER	N/A
4263.460	SLOW_SENDER1	N/A
4263.512	RECEIVER	FAST_SENDER
4265.230	SLOW_SENDER6	N/A
4265.946	FAST_SENDER	N/A
4266.911	SLOW_SENDER5	N/A
4268.395	RECEIVER	FAST_SENDER
4270.093	SLOW_SENDER3	N/A
4270.838	FAST_SENDER	N/A
4271.584	RECEIVER	FAST_SENDER
4274.000	FAST_SENDER	N/A
4274.199	RECEIVER	SLOW_SENDER3
4277.485	SLOW_SENDER1	N/A
4278.271	RECEIVER	SLOW_SENDER1
4278.324	SLOW_SENDER6	N/A
4279.039	RECEIVER	SLOW_SENDER6
4280.024	RECEIVER	FAST_SENDER
4281.619	SLOW_SENDER3	N/A
4282.343	RECEIVER	SLOW_SENDER3
4282.424	FAST_SENDER	N/A
4285.686	SLOW_SENDER1	N/A
4286.432	RECEIVER	SLOW_SENDER1
4286.473	SLOW_SENDER6	N/A
4287.219	RECEIVER	SLOW_SENDER6
4288.324	RECEIVER	FAST_SENDER
4289.766	SLOW_SENDER3	N/A
4290.511	RECEIVER	SLOW_SENDER3
4290.747	FAST_SENDER	N/A
4293.839	SLOW_SENDER1	N/A
4294.574	RECEIVER	SLOW_SENDER1
4294.628	SLOW_SENDER6	N/A
4295.394	RECEIVER	SLOW_SENDER6
4296.494	RECEIVER	FAST_SENDER
4297.919	SLOW_SENDER3	N/A
4298.687	RECEIVER	SLOW_SENDER3
4298.914	FAST_SENDER	N/A
4301.990	SLOW_SENDER1	N/A
4302.718	RECEIVER	SLOW_SENDER1
4302.803	SLOW_SENDER6	N/A
4303.577	RECEIVER	SLOW_SENDER6
4304.874	RECEIVER	FAST_SENDER
4307.297	FAST_SENDER	N/A
4310.132	SLOW_SENDER1	N/A
4310.925	RECEIVER	SLOW_SENDER1
4311.009	SLOW_SENDER6	N/A
4311.757	RECEIVER	SLOW_SENDER6
4313.127	RECEIVER	FAST_SENDER
4315.547	FAST_SENDER	N/A
4318.332	SLOW_SENDER1	N/A
4319.091	RECEIVER	SLOW_SENDER1
4319.182	SLOW_SENDER6	N/A
4319.909	RECEIVER	SLOW_SENDER6
4321.656	RECEIVER	FAST_SENDER
4324.090	FAST_SENDER	N/A
4326.531	SLOW_SENDER1	N/A
4327.338	RECEIVER	SLOW_SENDER1
4327.359	SLOW_SENDER6	N/A
4328.137	RECEIVER	SLOW_SENDER6
4330.409	RECEIVER	FAST_SENDER
4332.840	FAST_SENDER	N/A
4334.787	SLOW_SENDER1	N/A
4335.522	RECEIVER	SLOW_SENDER1
4335.566	SLOW_SENDER6	N/A
4336.285	RECEIVER	SLOW_SENDER6
4339.192	RECEIVER	FAST_SENDER
4341.615	FAST_SENDER	N/A
4341.870	SLOW_SENDER2	N/A
4342.935	SLOW_SENDER1	N/A
4343.711	SLOW_SENDER6	N/A
4343.719	RECEIVER	SLOW_SENDER1
4347.710	RECEIVER	FAST_SENDER
4350.157	FAST_SENDER	N/A
4355.930	SLOW_SENDER4	N/A
4356.104	RECEIVER	FAST_SENDER
4356.902	SLOW_SENDER2	N/A
4357.663	RECEIVER	SLOW_SENDER2
4358.518	FAST_SENDER	N/A
4361.848	RECEIVER	SLOW_SENDER4
4364.291	RECEIVER	FAST_SENDER
4365.097	SLOW_SENDER2	N/A
4365.890	RECEIVER	SLOW_SENDER2
4366.734	FAST_SENDER	N/A
4367.281	SLOW_SENDER4	N/A
4368.046	RECEIVER	SLOW_SENDER4
4373.194	RECEIVER	FAST_SENDER
4373.325	SLOW_SENDER2	N/A
4373.478	SLOW_SENDER4	N/A
4374.765	RECEIVER	SLOW_SENDER4
4375.600	FAST_SENDER	N/A
4377.821	RECEIVER	SLOW_SENDER2
4382.198	SLOW_SENDER4	N/A
4382.377	RECEIVER	FAST_SENDER
4384.792	FAST_SENDER	N/A
4385.233	SLOW_SENDER2	N/A
4385.999	RECEIVER	SLOW_SENDER2
4390.762	RECEIVER	FAST_SENDER
4393.200	FAST_SENDER	N/A
4398.744	RECEIVER	FAST_SENDER
4401.179	FAST_SENDER	N/A
4406.756	RECEIVER	FAST_SENDER
4409.186	FAST_SENDER	N/A
4414.956	RECEIVER	FAST_SENDER
4417.398	FAST_SENDER	N/A
4423.343	RECEIVER	FAST_SENDER
4425.755	FAST_SENDER	N/A
4431.945	RECEIVER	FAST_SENDER
4434.371	FAST_SENDER	N/A
4434.550	SLOW_SENDER5	N/A
4445.531	RECEIVER	FAST_SENDER
4447.979	FAST_SENDER	N/A
4449.209	SLOW_SENDER5	N/A
4449.959	RECEIVER	SLOW_SENDER5
4454.375	RECEIVER	FAST_SENDER
4456.802	FAST_SENDER	N/A
4457.394	SLOW_SENDER5	N/A
4458.145	RECEIVER	SLOW_SENDER5
4462.240	SLOW_SENDER3	N/A
4462.954	RECEIVER	FAST_SENDER
4465.389	FAST_SENDER	N/A
4465.593	SLOW_SENDER5	N/A
4466.357	RECEIVER	SLOW_SENDER5
4471.880	RECEIVER	FAST_SENDER
4473.767	SLOW_SENDER5	N/A
4474.517	RECEIVER	SLOW_SENDER5
4475.505	SLOW_SENDER3	N/A
4476.256	RECEIVER	SLOW_SENDER3
4479.376	FAST_SENDER	N/A
4481.936	SLOW_SENDER5	N/A
4482.663	RECEIVER	SLOW_SENDER5
4483.690	SLOW_SENDER3	N/A
4484.411	RECEIVER	SLOW_SENDER3
4485.590	RECEIVER	FAST_SENDER
4488.029	FAST_SENDER	N/A
4490.066	SLOW_SENDER5	N/A
4490.809	RECEIVER	SLOW_SENDER5
4491.825	SLOW_SENDER3	N/A
4492.590	RECEIVER	SLOW_SENDER3
4493.535	RECEIVER	FAST_SENDER
4495.949	FAST_SENDER	N/A
4498.214	SLOW_SENDER5	N/A
4498.954	RECEIVER	SLOW_SENDER5
4499.920	SLOW_SENDER6	N/A
4500.011	SLOW_SENDER3	N/A
4501.284	RECEIVER	SLOW_SENDER3
4502.686	RECEIVER	FAST_SENDER
4504.270	RECEIVER	SLOW_SENDER6
4505.090	FAST_SENDER	N/A
4506.371	SLOW_SENDER5	N/A
4506.790	SLOW_SENDER1	N/A
4507.109	RECEIVER	SLOW_SENDER5
4508.695	SLOW_SENDER3	N/A
4509.424	RECEIVER	SLOW_SENDER3
4509.671	SLOW_SENDER6	N/A
4510.429	RECEIVER	SLOW_SENDER6
4511.208	RECEIVER	FAST_SENDER
4513.054	RECEIVER	SLOW_SENDER1
4513.636	FAST_SENDER	N/A
4515.854	SLOW_SENDER6	N/A
4516.633	RECEIVER	SLOW_SENDER6
4516.834	SLOW_SENDER3	N/A
4517.571	RECEIVER	SLOW_SENDER3
4518.464	SLOW_SENDER1	N/A
4524.082	SLOW_SENDER6	N/A
4524.978	SLOW_SENDER3	N/A
4527.654	FAST_SENDER	N/A
4530.909	SLOW_SENDER1	N/A
4537.602	SLOW_SENDER6	N/A
4540.838	FAST_SENDER	N/A
4549.790	SLOW_SENDER2	N/A
4552.930	SLOW_SENDER4	N/A
4554.217	FAST_SENDER	N/A
4564.569	SLOW_SENDER2	N/A
4566.140	SLOW_SENDER4	N/A
4568.210	FAST_SENDER	N/A
4576.821	SLOW_SENDER2	N/A
4579.921	SLOW_SENDER4	N/A
4580.917	FAST_SENDER	N/A
4593.578	FAST_SENDER	N/A
4606.004	FAST_SENDER	N/A
4618.487	FAST_SENDER	N/A
4630.849	FAST_SENDER	N/A
4643.285	FAST_SENDER	N/A
4656.488	FAST_SENDER	N/A
4669.254	FAST_SENDER	N/A
4671.450	SLOW_SENDER5	N/A
4681.929	FAST_SENDER	N/A
4683.538	SLOW_SENDER5	N/A
4684.312	RECEIVER	SLOW_SENDER5
4690.470	SLOW_SENDER3	N/A
4691.223	RECEIVER	SLOW_SENDER3
4691.728	SLOW_SENDER5	N/A
4692.461	RECEIVER	SLOW_SENDER5
4693.641	SLOW_SENDER3	N/A
4694.418	RECEIVER	SLOW_SENDER3
4695.342	FAST_SENDER	N/A
4696.833	SLOW_SENDER3	N/A
4697.110	SLOW_SENDER1	N/A
4699.894	SLOW_SENDER5	N/A
4700.674	RECEIVER	SLOW_SENDER5
4703.073	RECEIVER	SLOW_SENDER3
4703.210	SLOW_SENDER6	N/A
4705.822	RECEIVER	FAST_SENDER
4708.121	SLOW_SENDER5	N/A
4708.236	FAST_SENDER	N/A
4709.230	RECEIVER	SLOW_SENDER6
4710.489	SLOW_SENDER3	N/A
[truncated: 12,855 more rows]
