# Supplementary material for: CATO: Wake-Up reCeiver-bAsed communicaTiOn for Batteryless Devices
Source: Sensors (Basel). 2025 Nov 7;25(22):6813. doi: 10.3390/s25226813 (PMC12655924; doi:10.3390/s25226813)
Supplement: Supplementary file 1 [file sensors-25-06813-s001.zip › File S1_Experimental_and_Simulation_Data/simulation/multiple_les/nodes9/mac_competing_nodes_both.csv]

time_s	node_id	received_from
2.700	FAST_SENDER	N/A
2.700	SLOW_SENDER1	N/A
2.700	SLOW_SENDER2	N/A
2.700	SLOW_SENDER3	N/A
2.700	SLOW_SENDER4	N/A
2.700	SLOW_SENDER5	N/A
2.700	SLOW_SENDER6	N/A
2.700	SLOW_SENDER7	N/A
8.391	RECEIVER	SLOW_SENDER2
10.836	SLOW_SENDER2	N/A
11.606	RECEIVER	SLOW_SENDER2
13.497	RECEIVER	SLOW_SENDER7
14.056	SLOW_SENDER2	N/A
14.767	RECEIVER	SLOW_SENDER2
15.635	RECEIVER	SLOW_SENDER5
15.926	SLOW_SENDER7	N/A
16.729	FAST_SENDER	N/A
17.183	SLOW_SENDER2	N/A
17.419	SLOW_SENDER4	N/A
17.445	RECEIVER	FAST_SENDER
17.877	SLOW_SENDER5	N/A
18.043	SLOW_SENDER1	N/A
18.636	SLOW_SENDER3	N/A
19.670	SLOW_SENDER6	N/A
22.873	RECEIVER	SLOW_SENDER4
25.847	RECEIVER	SLOW_SENDER5
27.797	RECEIVER	SLOW_SENDER6
30.174	FAST_SENDER	N/A
31.207	SLOW_SENDER5	N/A
31.683	SLOW_SENDER4	N/A
31.839	SLOW_SENDER7	N/A
32.174	FAST_SENDER	N/A
32.692	SLOW_SENDER1	N/A
32.968	SLOW_SENDER3	N/A
33.144	SLOW_SENDER2	N/A
34.174	FAST_SENDER	N/A
35.213	SLOW_SENDER6	N/A
35.431	RECEIVER	SLOW_SENDER3
36.174	FAST_SENDER	N/A
36.207	SLOW_SENDER5	N/A
36.683	SLOW_SENDER4	N/A
36.839	SLOW_SENDER7	N/A
37.692	SLOW_SENDER1	N/A
38.144	SLOW_SENDER2	N/A
38.174	FAST_SENDER	N/A
40.174	FAST_SENDER	N/A
41.207	SLOW_SENDER5	N/A
41.683	SLOW_SENDER4	N/A
41.839	SLOW_SENDER7	N/A
42.174	FAST_SENDER	N/A
42.213	SLOW_SENDER6	N/A
42.692	SLOW_SENDER1	N/A
42.833	SLOW_SENDER3	N/A
43.144	SLOW_SENDER2	N/A
43.601	RECEIVER	SLOW_SENDER3
44.174	FAST_SENDER	N/A
44.996	RECEIVER	FAST_SENDER
46.207	SLOW_SENDER5	N/A
46.683	SLOW_SENDER4	N/A
46.839	SLOW_SENDER7	N/A
46.974	RECEIVER	SLOW_SENDER5
47.692	SLOW_SENDER1	N/A
48.866	RECEIVER	SLOW_SENDER4
49.213	SLOW_SENDER6	N/A
51.940	RECEIVER	SLOW_SENDER1
52.564	FAST_SENDER	N/A
54.213	SLOW_SENDER6	N/A
54.564	FAST_SENDER	N/A
55.702	SLOW_SENDER2	N/A
56.304	SLOW_SENDER4	N/A
56.564	FAST_SENDER	N/A
58.564	FAST_SENDER	N/A
59.213	SLOW_SENDER6	N/A
59.380	SLOW_SENDER1	N/A
59.949	SLOW_SENDER5	N/A
60.564	FAST_SENDER	N/A
60.947	SLOW_SENDER7	N/A
62.564	FAST_SENDER	N/A
62.702	SLOW_SENDER2	N/A
63.304	SLOW_SENDER4	N/A
64.213	SLOW_SENDER6	N/A
64.564	FAST_SENDER	N/A
66.380	SLOW_SENDER1	N/A
66.564	FAST_SENDER	N/A
66.949	SLOW_SENDER5	N/A
67.322	RECEIVER	FAST_SENDER
67.947	SLOW_SENDER7	N/A
69.213	SLOW_SENDER6	N/A
69.702	SLOW_SENDER2	N/A
69.733	FAST_SENDER	N/A
69.996	RECEIVER	SLOW_SENDER6
70.304	SLOW_SENDER4	N/A
71.049	RECEIVER	FAST_SENDER
73.380	SLOW_SENDER1	N/A
73.493	FAST_SENDER	N/A
73.949	SLOW_SENDER5	N/A
74.947	SLOW_SENDER7	N/A
75.493	FAST_SENDER	N/A
77.493	FAST_SENDER	N/A
79.493	FAST_SENDER	N/A
80.380	SLOW_SENDER1	N/A
80.949	SLOW_SENDER5	N/A
81.493	FAST_SENDER	N/A
81.770	SLOW_SENDER6	N/A
81.947	SLOW_SENDER7	N/A
83.493	FAST_SENDER	N/A
85.380	SLOW_SENDER1	N/A
85.493	FAST_SENDER	N/A
87.493	FAST_SENDER	N/A
87.908	RECEIVER	SLOW_SENDER1
87.949	SLOW_SENDER5	N/A
88.770	SLOW_SENDER6	N/A
88.947	SLOW_SENDER7	N/A
90.857	RECEIVER	FAST_SENDER
91.732	RECEIVER	SLOW_SENDER5
93.269	FAST_SENDER	N/A
95.269	FAST_SENDER	N/A
95.770	SLOW_SENDER6	N/A
95.947	SLOW_SENDER7	N/A
97.269	FAST_SENDER	N/A
97.448	SLOW_SENDER1	N/A
99.269	FAST_SENDER	N/A
99.998	RECEIVER	SLOW_SENDER1
101.269	FAST_SENDER	N/A
102.770	SLOW_SENDER6	N/A
102.947	SLOW_SENDER7	N/A
103.269	FAST_SENDER	N/A
105.269	FAST_SENDER	N/A
107.269	FAST_SENDER	N/A
107.448	SLOW_SENDER1	N/A
108.250	RECEIVER	SLOW_SENDER1
109.683	RECEIVER	FAST_SENDER
109.770	SLOW_SENDER6	N/A
109.947	SLOW_SENDER7	N/A
110.540	RECEIVER	SLOW_SENDER6
112.095	FAST_SENDER	N/A
115.370	RECEIVER	SLOW_SENDER7
119.715	SLOW_SENDER6	N/A
122.791	SLOW_SENDER7	N/A
125.415	FAST_SENDER	N/A
126.715	SLOW_SENDER6	N/A
127.415	FAST_SENDER	N/A
129.415	FAST_SENDER	N/A
131.415	FAST_SENDER	N/A
133.415	FAST_SENDER	N/A
133.715	SLOW_SENDER6	N/A
135.415	FAST_SENDER	N/A
136.056	RECEIVER	SLOW_SENDER6
137.415	FAST_SENDER	N/A
139.415	FAST_SENDER	N/A
143.487	SLOW_SENDER6	N/A
144.269	RECEIVER	SLOW_SENDER6
151.704	SLOW_SENDER6	N/A
151.718	FAST_SENDER	N/A
153.019	RECEIVER	FAST_SENDER
155.455	FAST_SENDER	N/A
161.377	RECEIVER	FAST_SENDER
163.824	FAST_SENDER	N/A
164.609	RECEIVER	FAST_SENDER
167.057	FAST_SENDER	N/A
172.984	RECEIVER	FAST_SENDER
175.385	FAST_SENDER	N/A
176.115	RECEIVER	FAST_SENDER
178.559	FAST_SENDER	N/A
184.479	RECEIVER	FAST_SENDER
186.922	FAST_SENDER	N/A
187.668	RECEIVER	FAST_SENDER
190.075	FAST_SENDER	N/A
195.792	RECEIVER	FAST_SENDER
198.237	FAST_SENDER	N/A
199.002	RECEIVER	FAST_SENDER
201.445	FAST_SENDER	N/A
207.546	RECEIVER	FAST_SENDER
209.800	SLOW_SENDER3	N/A
209.951	FAST_SENDER	N/A
210.563	RECEIVER	SLOW_SENDER3
212.963	SLOW_SENDER3	N/A
216.519	RECEIVER	FAST_SENDER
223.742	FAST_SENDER	N/A
225.742	FAST_SENDER	N/A
225.794	SLOW_SENDER3	N/A
227.742	FAST_SENDER	N/A
227.883	RECEIVER	SLOW_SENDER3
229.742	FAST_SENDER	N/A
231.742	FAST_SENDER	N/A
233.742	FAST_SENDER	N/A
235.307	SLOW_SENDER3	N/A
235.742	FAST_SENDER	N/A
236.045	RECEIVER	SLOW_SENDER3
236.250	SLOW_SENDER2	N/A
236.963	RECEIVER	SLOW_SENDER2
237.742	FAST_SENDER	N/A
239.379	SLOW_SENDER2	N/A
240.530	SLOW_SENDER4	N/A
243.469	SLOW_SENDER3	N/A
243.794	RECEIVER	FAST_SENDER
246.204	FAST_SENDER	N/A
247.680	RECEIVER	SLOW_SENDER4
248.204	FAST_SENDER	N/A
250.204	FAST_SENDER	N/A
250.469	SLOW_SENDER3	N/A
252.204	FAST_SENDER	N/A
253.113	SLOW_SENDER4	N/A
253.187	SLOW_SENDER2	N/A
253.989	RECEIVER	SLOW_SENDER2
254.204	FAST_SENDER	N/A
255.520	SLOW_SENDER5	N/A
256.204	FAST_SENDER	N/A
257.469	SLOW_SENDER3	N/A
257.981	RECEIVER	SLOW_SENDER5
258.113	SLOW_SENDER4	N/A
258.204	FAST_SENDER	N/A
260.204	FAST_SENDER	N/A
260.383	SLOW_SENDER5	N/A
261.416	SLOW_SENDER2	N/A
262.204	FAST_SENDER	N/A
262.383	SLOW_SENDER5	N/A
263.113	SLOW_SENDER4	N/A
264.204	FAST_SENDER	N/A
264.383	SLOW_SENDER5	N/A
266.204	FAST_SENDER	N/A
266.383	SLOW_SENDER5	N/A
268.113	SLOW_SENDER4	N/A
268.204	FAST_SENDER	N/A
268.383	SLOW_SENDER5	N/A
268.416	SLOW_SENDER2	N/A
270.204	FAST_SENDER	N/A
270.383	SLOW_SENDER5	N/A
271.840	SLOW_SENDER1	N/A
272.204	FAST_SENDER	N/A
272.383	SLOW_SENDER5	N/A
273.113	SLOW_SENDER4	N/A
274.204	FAST_SENDER	N/A
274.383	SLOW_SENDER5	N/A
275.416	SLOW_SENDER2	N/A
276.174	RECEIVER	SLOW_SENDER2
278.113	SLOW_SENDER4	N/A
278.843	RECEIVER	SLOW_SENDER1
283.113	SLOW_SENDER4	N/A
284.268	SLOW_SENDER1	N/A
285.034	SLOW_SENDER2	N/A
286.930	FAST_SENDER	N/A
287.860	SLOW_SENDER5	N/A
287.950	SLOW_SENDER7	N/A
288.113	SLOW_SENDER4	N/A
288.930	FAST_SENDER	N/A
289.266	RECEIVER	SLOW_SENDER7
289.268	SLOW_SENDER1	N/A
290.930	FAST_SENDER	N/A
291.534	RECEIVER	SLOW_SENDER5
291.699	SLOW_SENDER7	N/A
292.034	SLOW_SENDER2	N/A
292.930	FAST_SENDER	N/A
293.113	SLOW_SENDER4	N/A
293.699	SLOW_SENDER7	N/A
294.268	SLOW_SENDER1	N/A
294.930	FAST_SENDER	N/A
295.699	SLOW_SENDER7	N/A
296.930	FAST_SENDER	N/A
297.699	SLOW_SENDER7	N/A
298.113	SLOW_SENDER4	N/A
298.930	FAST_SENDER	N/A
299.034	SLOW_SENDER2	N/A
299.268	SLOW_SENDER1	N/A
299.699	SLOW_SENDER7	N/A
300.113	SLOW_SENDER4	N/A
300.930	FAST_SENDER	N/A
301.699	SLOW_SENDER7	N/A
302.113	SLOW_SENDER4	N/A
302.930	FAST_SENDER	N/A
303.699	SLOW_SENDER7	N/A
304.113	SLOW_SENDER4	N/A
304.268	SLOW_SENDER1	N/A
304.880	RECEIVER	SLOW_SENDER4
304.930	FAST_SENDER	N/A
305.699	SLOW_SENDER7	N/A
306.034	SLOW_SENDER2	N/A
306.833	RECEIVER	SLOW_SENDER2
308.444	RECEIVER	SLOW_SENDER7
309.268	SLOW_SENDER1	N/A
310.025	RECEIVER	SLOW_SENDER1
310.282	SLOW_SENDER4	N/A
310.867	SLOW_SENDER7	N/A
312.179	RECEIVER	SLOW_SENDER7
314.253	SLOW_SENDER2	N/A
315.381	RECEIVER	SLOW_SENDER4
315.471	SLOW_SENDER1	N/A
316.090	SLOW_SENDER6	N/A
316.843	RECEIVER	SLOW_SENDER6
317.618	SLOW_SENDER7	N/A
318.013	FAST_SENDER	N/A
319.244	SLOW_SENDER6	N/A
320.013	FAST_SENDER	N/A
320.471	SLOW_SENDER1	N/A
321.253	SLOW_SENDER2	N/A
322.013	FAST_SENDER	N/A
322.618	SLOW_SENDER7	N/A
322.808	SLOW_SENDER4	N/A
323.051	RECEIVER	SLOW_SENDER6
324.013	FAST_SENDER	N/A
325.471	SLOW_SENDER1	N/A
326.013	FAST_SENDER	N/A
327.618	SLOW_SENDER7	N/A
328.013	FAST_SENDER	N/A
328.253	SLOW_SENDER2	N/A
328.498	SLOW_SENDER6	N/A
329.808	SLOW_SENDER4	N/A
330.013	FAST_SENDER	N/A
330.471	SLOW_SENDER1	N/A
330.679	RECEIVER	SLOW_SENDER6
332.013	FAST_SENDER	N/A
332.618	SLOW_SENDER7	N/A
334.013	FAST_SENDER	N/A
335.253	SLOW_SENDER2	N/A
335.471	SLOW_SENDER1	N/A
336.013	FAST_SENDER	N/A
336.808	SLOW_SENDER4	N/A
337.471	SLOW_SENDER1	N/A
337.513	RECEIVER	SLOW_SENDER4
337.618	SLOW_SENDER7	N/A
338.111	SLOW_SENDER6	N/A
338.356	RECEIVER	SLOW_SENDER7
339.452	RECEIVER	SLOW_SENDER6
342.032	RECEIVER	SLOW_SENDER1
342.253	SLOW_SENDER2	N/A
344.947	SLOW_SENDER4	N/A
345.650	SLOW_SENDER7	N/A
346.871	SLOW_SENDER6	N/A
348.172	RECEIVER	SLOW_SENDER7
349.253	SLOW_SENDER2	N/A
349.446	SLOW_SENDER1	N/A
350.119	FAST_SENDER	N/A
350.208	RECEIVER	SLOW_SENDER1
351.947	SLOW_SENDER4	N/A
352.119	FAST_SENDER	N/A
353.871	SLOW_SENDER6	N/A
354.119	FAST_SENDER	N/A
355.617	SLOW_SENDER7	N/A
356.119	FAST_SENDER	N/A
356.253	SLOW_SENDER2	N/A
357.620	SLOW_SENDER1	N/A
357.788	RECEIVER	SLOW_SENDER7
358.119	FAST_SENDER	N/A
358.947	SLOW_SENDER4	N/A
359.694	RECEIVER	SLOW_SENDER4
360.119	FAST_SENDER	N/A
360.871	SLOW_SENDER6	N/A
360.877	RECEIVER	SLOW_SENDER1
361.638	RECEIVER	SLOW_SENDER2
362.119	FAST_SENDER	N/A
364.119	FAST_SENDER	N/A
365.211	SLOW_SENDER7	N/A
366.119	FAST_SENDER	N/A
367.144	SLOW_SENDER4	N/A
367.871	SLOW_SENDER6	N/A
368.119	FAST_SENDER	N/A
368.297	SLOW_SENDER1	N/A
369.080	SLOW_SENDER2	N/A
369.654	RECEIVER	SLOW_SENDER4
370.119	FAST_SENDER	N/A
370.430	RECEIVER	SLOW_SENDER2
372.119	FAST_SENDER	N/A
372.211	SLOW_SENDER7	N/A
374.119	FAST_SENDER	N/A
374.867	RECEIVER	FAST_SENDER
374.871	SLOW_SENDER6	N/A
375.297	SLOW_SENDER1	N/A
375.614	RECEIVER	SLOW_SENDER6
377.084	SLOW_SENDER4	N/A
377.306	FAST_SENDER	N/A
377.808	RECEIVER	SLOW_SENDER4
379.211	SLOW_SENDER7	N/A
379.933	RECEIVER	SLOW_SENDER7
382.297	SLOW_SENDER1	N/A
383.061	RECEIVER	SLOW_SENDER1
385.220	SLOW_SENDER4	N/A
387.344	SLOW_SENDER7	N/A
388.078	RECEIVER	SLOW_SENDER7
390.500	SLOW_SENDER1	N/A
390.506	FAST_SENDER	N/A
392.220	SLOW_SENDER4	N/A
392.506	FAST_SENDER	N/A
394.506	FAST_SENDER	N/A
396.506	FAST_SENDER	N/A
397.500	SLOW_SENDER1	N/A
398.506	FAST_SENDER	N/A
399.220	SLOW_SENDER4	N/A
400.506	FAST_SENDER	N/A
402.506	FAST_SENDER	N/A
404.500	SLOW_SENDER1	N/A
404.506	FAST_SENDER	N/A
405.245	RECEIVER	SLOW_SENDER1
406.220	SLOW_SENDER4	N/A
406.985	RECEIVER	SLOW_SENDER4
411.043	RECEIVER	FAST_SENDER
412.657	SLOW_SENDER1	N/A
413.410	RECEIVER	SLOW_SENDER1
413.487	FAST_SENDER	N/A
414.386	SLOW_SENDER4	N/A
415.149	RECEIVER	SLOW_SENDER4
419.525	RECEIVER	FAST_SENDER
420.821	SLOW_SENDER1	N/A
421.571	RECEIVER	SLOW_SENDER1
421.929	FAST_SENDER	N/A
422.597	SLOW_SENDER4	N/A
423.330	RECEIVER	SLOW_SENDER4
423.430	SLOW_SENDER3	N/A
427.884	RECEIVER	FAST_SENDER
429.010	SLOW_SENDER1	N/A
429.644	RECEIVER	SLOW_SENDER3
430.325	FAST_SENDER	N/A
430.774	SLOW_SENDER4	N/A
432.325	FAST_SENDER	N/A
434.325	FAST_SENDER	N/A
436.010	SLOW_SENDER1	N/A
436.325	FAST_SENDER	N/A
437.067	SLOW_SENDER3	N/A
437.774	SLOW_SENDER4	N/A
437.835	RECEIVER	SLOW_SENDER3
438.325	FAST_SENDER	N/A
440.325	FAST_SENDER	N/A
442.325	FAST_SENDER	N/A
443.010	SLOW_SENDER1	N/A
443.774	RECEIVER	SLOW_SENDER1
444.325	FAST_SENDER	N/A
444.774	SLOW_SENDER4	N/A
445.266	SLOW_SENDER3	N/A
445.537	RECEIVER	SLOW_SENDER4
449.102	RECEIVER	SLOW_SENDER3
450.427	RECEIVER	FAST_SENDER
451.176	SLOW_SENDER1	N/A
452.837	FAST_SENDER	N/A
454.837	FAST_SENDER	N/A
455.260	SLOW_SENDER5	N/A
456.532	SLOW_SENDER3	N/A
456.837	FAST_SENDER	N/A
457.316	RECEIVER	SLOW_SENDER3
458.837	FAST_SENDER	N/A
459.736	RECEIVER	SLOW_SENDER5
460.837	FAST_SENDER	N/A
462.837	FAST_SENDER	N/A
464.837	FAST_SENDER	N/A
465.143	SLOW_SENDER5	N/A
465.209	SLOW_SENDER1	N/A
465.879	RECEIVER	SLOW_SENDER5
466.837	FAST_SENDER	N/A
468.837	FAST_SENDER	N/A
470.837	FAST_SENDER	N/A
471.327	SLOW_SENDER5	N/A
472.064	RECEIVER	SLOW_SENDER5
472.209	SLOW_SENDER1	N/A
472.837	FAST_SENDER	N/A
478.612	RECEIVER	FAST_SENDER
479.209	SLOW_SENDER1	N/A
479.493	SLOW_SENDER5	N/A
479.978	RECEIVER	SLOW_SENDER1
481.041	FAST_SENDER	N/A
483.128	RECEIVER	SLOW_SENDER5
487.420	SLOW_SENDER1	N/A
487.622	RECEIVER	FAST_SENDER
490.063	FAST_SENDER	N/A
490.576	SLOW_SENDER5	N/A
491.348	RECEIVER	SLOW_SENDER5
492.063	FAST_SENDER	N/A
494.063	FAST_SENDER	N/A
496.063	FAST_SENDER	N/A
498.063	FAST_SENDER	N/A
498.780	SLOW_SENDER5	N/A
499.565	RECEIVER	SLOW_SENDER5
500.063	FAST_SENDER	N/A
502.063	FAST_SENDER	N/A
504.063	FAST_SENDER	N/A
510.255	RECEIVER	FAST_SENDER
512.676	FAST_SENDER	N/A
518.454	RECEIVER	FAST_SENDER
520.856	FAST_SENDER	N/A
526.516	RECEIVER	FAST_SENDER
528.958	FAST_SENDER	N/A
533.940	SLOW_SENDER2	N/A
535.058	RECEIVER	FAST_SENDER
540.699	RECEIVER	SLOW_SENDER2
541.850	FAST_SENDER	N/A
543.430	SLOW_SENDER6	N/A
546.103	SLOW_SENDER2	N/A
546.852	RECEIVER	SLOW_SENDER2
547.793	RECEIVER	FAST_SENDER
549.445	RECEIVER	SLOW_SENDER6
550.204	FAST_SENDER	N/A
552.273	SLOW_SENDER2	N/A
553.046	RECEIVER	SLOW_SENDER2
554.310	SLOW_SENDER7	N/A
554.856	SLOW_SENDER6	N/A
555.624	RECEIVER	SLOW_SENDER6
560.457	SLOW_SENDER2	N/A
560.767	RECEIVER	FAST_SENDER
563.186	FAST_SENDER	N/A
565.186	FAST_SENDER	N/A
565.457	SLOW_SENDER2	N/A
566.755	SLOW_SENDER6	N/A
567.186	FAST_SENDER	N/A
567.496	RECEIVER	SLOW_SENDER6
567.997	SLOW_SENDER7	N/A
569.186	FAST_SENDER	N/A
570.457	SLOW_SENDER2	N/A
571.186	FAST_SENDER	N/A
571.195	RECEIVER	SLOW_SENDER2
572.997	SLOW_SENDER7	N/A
573.186	FAST_SENDER	N/A
574.896	SLOW_SENDER6	N/A
575.186	FAST_SENDER	N/A
575.645	RECEIVER	SLOW_SENDER6
577.186	FAST_SENDER	N/A
577.997	SLOW_SENDER7	N/A
578.596	SLOW_SENDER2	N/A
579.896	RECEIVER	SLOW_SENDER2
582.997	SLOW_SENDER7	N/A
583.085	SLOW_SENDER6	N/A
583.181	RECEIVER	FAST_SENDER
584.362	RECEIVER	SLOW_SENDER6
585.590	FAST_SENDER	N/A
587.097	RECEIVER	SLOW_SENDER7
587.296	SLOW_SENDER2	N/A
587.590	FAST_SENDER	N/A
589.590	FAST_SENDER	N/A
591.590	FAST_SENDER	N/A
591.775	SLOW_SENDER6	N/A
593.590	FAST_SENDER	N/A
594.296	SLOW_SENDER2	N/A
595.590	FAST_SENDER	N/A
596.260	SLOW_SENDER7	N/A
596.997	RECEIVER	SLOW_SENDER7
597.590	FAST_SENDER	N/A
598.775	SLOW_SENDER6	N/A
599.590	FAST_SENDER	N/A
601.296	SLOW_SENDER2	N/A
602.068	RECEIVER	SLOW_SENDER2
604.425	SLOW_SENDER7	N/A
605.190	RECEIVER	SLOW_SENDER7
605.775	SLOW_SENDER6	N/A
606.506	RECEIVER	SLOW_SENDER6
609.474	SLOW_SENDER2	N/A
610.242	RECEIVER	SLOW_SENDER2
610.920	SLOW_SENDER4	N/A
612.630	FAST_SENDER	N/A
613.947	SLOW_SENDER6	N/A
614.687	RECEIVER	SLOW_SENDER6
615.875	RECEIVER	SLOW_SENDER4
617.682	SLOW_SENDER2	N/A
618.432	RECEIVER	SLOW_SENDER2
620.890	SLOW_SENDER3	N/A
621.312	SLOW_SENDER4	N/A
622.109	SLOW_SENDER6	N/A
623.427	RECEIVER	FAST_SENDER
625.854	FAST_SENDER	N/A
626.312	SLOW_SENDER4	N/A
626.738	RECEIVER	SLOW_SENDER3
627.854	FAST_SENDER	N/A
629.109	SLOW_SENDER6	N/A
629.387	SLOW_SENDER2	N/A
629.854	FAST_SENDER	N/A
630.139	RECEIVER	SLOW_SENDER2
631.312	SLOW_SENDER4	N/A
631.854	FAST_SENDER	N/A
632.139	SLOW_SENDER3	N/A
632.862	RECEIVER	SLOW_SENDER3
633.854	FAST_SENDER	N/A
635.854	FAST_SENDER	N/A
636.109	SLOW_SENDER6	N/A
636.312	SLOW_SENDER4	N/A
636.843	RECEIVER	SLOW_SENDER6
637.589	RECEIVER	SLOW_SENDER4
637.854	FAST_SENDER	N/A
638.280	SLOW_SENDER3	N/A
639.041	RECEIVER	SLOW_SENDER3
639.854	FAST_SENDER	N/A
643.027	SLOW_SENDER4	N/A
643.802	RECEIVER	SLOW_SENDER4
644.254	SLOW_SENDER6	N/A
645.032	RECEIVER	SLOW_SENDER6
646.462	SLOW_SENDER3	N/A
647.205	RECEIVER	SLOW_SENDER3
650.203	RECEIVER	FAST_SENDER
651.208	SLOW_SENDER4	N/A
651.957	RECEIVER	SLOW_SENDER4
652.452	SLOW_SENDER6	N/A
652.618	FAST_SENDER	N/A
653.330	SLOW_SENDER1	N/A
653.373	RECEIVER	FAST_SENDER
654.613	SLOW_SENDER3	N/A
655.337	RECEIVER	SLOW_SENDER3
655.806	FAST_SENDER	N/A
658.311	RECEIVER	SLOW_SENDER1
659.380	SLOW_SENDER4	N/A
662.702	RECEIVER	FAST_SENDER
662.782	SLOW_SENDER3	N/A
663.030	SLOW_SENDER5	N/A
663.714	SLOW_SENDER1	N/A
665.107	FAST_SENDER	N/A
666.380	SLOW_SENDER4	N/A
667.107	FAST_SENDER	N/A
667.557	RECEIVER	SLOW_SENDER1
669.107	FAST_SENDER	N/A
669.287	RECEIVER	SLOW_SENDER5
669.782	SLOW_SENDER3	N/A
671.107	FAST_SENDER	N/A
673.107	FAST_SENDER	N/A
673.380	SLOW_SENDER4	N/A
674.691	SLOW_SENDER5	N/A
674.980	SLOW_SENDER1	N/A
675.107	FAST_SENDER	N/A
676.782	SLOW_SENDER3	N/A
677.107	FAST_SENDER	N/A
678.380	SLOW_SENDER4	N/A
679.107	FAST_SENDER	N/A
679.691	SLOW_SENDER5	N/A
681.107	FAST_SENDER	N/A
683.107	FAST_SENDER	N/A
683.380	SLOW_SENDER4	N/A
683.782	SLOW_SENDER3	N/A
684.691	SLOW_SENDER5	N/A
685.107	FAST_SENDER	N/A
687.107	FAST_SENDER	N/A
688.380	SLOW_SENDER4	N/A
688.782	SLOW_SENDER3	N/A
689.107	FAST_SENDER	N/A
689.691	SLOW_SENDER5	N/A
691.107	FAST_SENDER	N/A
693.107	FAST_SENDER	N/A
693.380	SLOW_SENDER4	N/A
693.782	SLOW_SENDER3	N/A
694.125	RECEIVER	SLOW_SENDER4
694.691	SLOW_SENDER5	N/A
699.820	RECEIVER	SLOW_SENDER5
700.643	RECEIVER	SLOW_SENDER3
703.245	RECEIVER	FAST_SENDER
705.461	SLOW_SENDER4	N/A
705.694	FAST_SENDER	N/A
707.248	SLOW_SENDER5	N/A
707.694	FAST_SENDER	N/A
708.076	SLOW_SENDER3	N/A
709.694	FAST_SENDER	N/A
711.694	FAST_SENDER	N/A
712.461	SLOW_SENDER4	N/A
713.694	FAST_SENDER	N/A
714.248	SLOW_SENDER5	N/A
715.076	SLOW_SENDER3	N/A
715.694	FAST_SENDER	N/A
717.694	FAST_SENDER	N/A
719.461	SLOW_SENDER4	N/A
719.694	FAST_SENDER	N/A
720.201	RECEIVER	SLOW_SENDER4
721.248	SLOW_SENDER5	N/A
722.076	SLOW_SENDER3	N/A
722.557	RECEIVER	SLOW_SENDER5
725.470	RECEIVER	FAST_SENDER
727.611	SLOW_SENDER4	N/A
727.912	FAST_SENDER	N/A
728.368	RECEIVER	SLOW_SENDER4
729.987	SLOW_SENDER5	N/A
730.723	RECEIVER	SLOW_SENDER5
734.024	RECEIVER	FAST_SENDER
735.769	SLOW_SENDER4	N/A
736.455	FAST_SENDER	N/A
736.532	RECEIVER	SLOW_SENDER4
738.155	SLOW_SENDER5	N/A
738.957	RECEIVER	SLOW_SENDER5
742.278	RECEIVER	FAST_SENDER
743.962	SLOW_SENDER4	N/A
744.717	FAST_SENDER	N/A
744.727	RECEIVER	SLOW_SENDER4
746.359	SLOW_SENDER5	N/A
747.148	RECEIVER	SLOW_SENDER5
750.687	RECEIVER	FAST_SENDER
752.161	SLOW_SENDER4	N/A
752.965	RECEIVER	SLOW_SENDER4
753.103	FAST_SENDER	N/A
754.565	SLOW_SENDER5	N/A
755.346	RECEIVER	SLOW_SENDER5
759.309	RECEIVER	FAST_SENDER
760.405	SLOW_SENDER4	N/A
761.709	FAST_SENDER	N/A
762.779	SLOW_SENDER5	N/A
768.700	SLOW_SENDER7	N/A
774.183	FAST_SENDER	N/A
784.334	SLOW_SENDER7	N/A
786.828	FAST_SENDER	N/A
793.600	SLOW_SENDER2	N/A
797.346	SLOW_SENDER7	N/A
799.433	FAST_SENDER	N/A
801.433	FAST_SENDER	N/A
803.433	FAST_SENDER	N/A
805.433	FAST_SENDER	N/A
807.433	FAST_SENDER	N/A
808.335	SLOW_SENDER2	N/A
809.433	FAST_SENDER	N/A
811.433	FAST_SENDER	N/A
813.433	FAST_SENDER	N/A
815.433	FAST_SENDER	N/A
816.920	SLOW_SENDER6	N/A
817.433	FAST_SENDER	N/A
819.433	FAST_SENDER	N/A
821.324	SLOW_SENDER2	N/A
821.433	FAST_SENDER	N/A
823.433	FAST_SENDER	N/A
825.433	FAST_SENDER	N/A
831.498	SLOW_SENDER6	N/A
838.046	FAST_SENDER	N/A
840.046	FAST_SENDER	N/A
840.990	SLOW_SENDER1	N/A
842.046	FAST_SENDER	N/A
843.685	SLOW_SENDER6	N/A
844.046	FAST_SENDER	N/A
846.046	FAST_SENDER	N/A
848.046	FAST_SENDER	N/A
850.046	FAST_SENDER	N/A
852.046	FAST_SENDER	N/A
855.329	SLOW_SENDER1	N/A
864.530	FAST_SENDER	N/A
866.530	FAST_SENDER	N/A
868.375	SLOW_SENDER1	N/A
868.530	FAST_SENDER	N/A
870.530	FAST_SENDER	N/A
872.530	FAST_SENDER	N/A
874.530	FAST_SENDER	N/A
876.530	FAST_SENDER	N/A
878.530	FAST_SENDER	N/A
888.030	SLOW_SENDER3	N/A
891.117	FAST_SENDER	N/A
902.743	SLOW_SENDER3	N/A
904.163	FAST_SENDER	N/A
916.031	SLOW_SENDER3	N/A
916.697	FAST_SENDER	N/A
918.697	FAST_SENDER	N/A
920.697	FAST_SENDER	N/A
922.697	FAST_SENDER	N/A
924.670	SLOW_SENDER4	N/A
924.697	FAST_SENDER	N/A
926.697	FAST_SENDER	N/A
928.140	SLOW_SENDER5	N/A
928.697	FAST_SENDER	N/A
930.641	RECEIVER	SLOW_SENDER4
930.697	FAST_SENDER	N/A
931.468	RECEIVER	FAST_SENDER
933.707	RECEIVER	SLOW_SENDER5
933.914	FAST_SENDER	N/A
934.700	RECEIVER	FAST_SENDER
936.070	SLOW_SENDER4	N/A
936.870	RECEIVER	SLOW_SENDER4
939.155	SLOW_SENDER5	N/A
942.105	RECEIVER	SLOW_SENDER5
942.316	SLOW_SENDER4	N/A
943.132	RECEIVER	SLOW_SENDER4
947.079	FAST_SENDER	N/A
947.891	RECEIVER	FAST_SENDER
949.546	SLOW_SENDER5	N/A
950.302	FAST_SENDER	N/A
950.323	RECEIVER	SLOW_SENDER5
950.578	SLOW_SENDER4	N/A
951.070	RECEIVER	FAST_SENDER
953.478	FAST_SENDER	N/A
954.921	RECEIVER	SLOW_SENDER4
955.478	FAST_SENDER	N/A
957.478	FAST_SENDER	N/A
957.761	SLOW_SENDER5	N/A
959.478	FAST_SENDER	N/A
961.220	SLOW_SENDER7	N/A
961.478	FAST_SENDER	N/A
962.012	RECEIVER	SLOW_SENDER7
962.334	SLOW_SENDER4	N/A
963.120	RECEIVER	SLOW_SENDER4
963.478	FAST_SENDER	N/A
964.438	SLOW_SENDER7	N/A
964.761	SLOW_SENDER5	N/A
965.153	RECEIVER	SLOW_SENDER7
965.478	FAST_SENDER	N/A
967.478	FAST_SENDER	N/A
967.584	SLOW_SENDER7	N/A
970.523	SLOW_SENDER4	N/A
971.259	RECEIVER	SLOW_SENDER4
971.761	SLOW_SENDER5	N/A
978.761	SLOW_SENDER5	N/A
980.536	FAST_SENDER	N/A
981.567	SLOW_SENDER7	N/A
982.536	FAST_SENDER	N/A
984.536	FAST_SENDER	N/A
985.761	SLOW_SENDER5	N/A
985.790	SLOW_SENDER2	N/A
986.536	FAST_SENDER	N/A
987.790	SLOW_SENDER2	N/A
988.536	FAST_SENDER	N/A
989.790	SLOW_SENDER2	N/A
990.536	FAST_SENDER	N/A
990.761	SLOW_SENDER5	N/A
991.790	SLOW_SENDER2	N/A
992.536	FAST_SENDER	N/A
993.790	SLOW_SENDER2	N/A
994.536	FAST_SENDER	N/A
995.761	SLOW_SENDER5	N/A
995.790	SLOW_SENDER2	N/A
996.516	RECEIVER	SLOW_SENDER5
996.536	FAST_SENDER	N/A
997.790	SLOW_SENDER2	N/A
998.536	FAST_SENDER	N/A
999.325	RECEIVER	FAST_SENDER
999.790	SLOW_SENDER2	N/A
1001.756	FAST_SENDER	N/A
1003.952	SLOW_SENDER5	N/A
1004.712	RECEIVER	SLOW_SENDER5
1008.150	SLOW_SENDER6	N/A
1008.289	RECEIVER	SLOW_SENDER2
1012.113	SLOW_SENDER5	N/A
1012.446	RECEIVER	FAST_SENDER
1013.718	SLOW_SENDER2	N/A
1014.818	FAST_SENDER	N/A
1015.331	RECEIVER	SLOW_SENDER6
1019.024	RECEIVER	SLOW_SENDER2
1020.767	SLOW_SENDER6	N/A
1021.106	RECEIVER	FAST_SENDER
1023.531	FAST_SENDER	N/A
1025.531	FAST_SENDER	N/A
1025.767	SLOW_SENDER6	N/A
1026.428	SLOW_SENDER2	N/A
1027.531	FAST_SENDER	N/A
1029.531	FAST_SENDER	N/A
1030.767	SLOW_SENDER6	N/A
1031.531	FAST_SENDER	N/A
1032.800	SLOW_SENDER1	N/A
1033.428	SLOW_SENDER2	N/A
1033.531	FAST_SENDER	N/A
1035.531	FAST_SENDER	N/A
1035.767	SLOW_SENDER6	N/A
1036.517	RECEIVER	SLOW_SENDER6
1037.531	FAST_SENDER	N/A
1038.630	RECEIVER	SLOW_SENDER1
1040.428	SLOW_SENDER2	N/A
1041.199	RECEIVER	SLOW_SENDER2
1041.944	SLOW_SENDER6	N/A
1042.709	RECEIVER	SLOW_SENDER6
1043.564	RECEIVER	FAST_SENDER
1044.034	SLOW_SENDER1	N/A
1044.793	RECEIVER	SLOW_SENDER1
1046.000	FAST_SENDER	N/A
1048.645	SLOW_SENDER2	N/A
1049.420	RECEIVER	SLOW_SENDER2
1050.115	SLOW_SENDER6	N/A
1050.216	SLOW_SENDER1	N/A
1050.874	RECEIVER	SLOW_SENDER6
1052.082	RECEIVER	FAST_SENDER
1054.845	RECEIVER	SLOW_SENDER1
1056.853	SLOW_SENDER2	N/A
1058.291	SLOW_SENDER6	N/A
1059.245	FAST_SENDER	N/A
1061.245	FAST_SENDER	N/A
1062.274	SLOW_SENDER1	N/A
1063.014	RECEIVER	SLOW_SENDER1
1063.245	FAST_SENDER	N/A
1063.853	SLOW_SENDER2	N/A
1065.245	FAST_SENDER	N/A
1065.291	SLOW_SENDER6	N/A
1067.245	FAST_SENDER	N/A
1069.245	FAST_SENDER	N/A
1070.417	SLOW_SENDER1	N/A
1070.853	SLOW_SENDER2	N/A
1071.170	RECEIVER	SLOW_SENDER1
1071.245	FAST_SENDER	N/A
1072.291	SLOW_SENDER6	N/A
1073.245	FAST_SENDER	N/A
1073.605	RECEIVER	SLOW_SENDER6
1079.230	RECEIVER	FAST_SENDER
1080.250	SLOW_SENDER3	N/A
1081.012	SLOW_SENDER6	N/A
1081.654	FAST_SENDER	N/A
1084.700	RECEIVER	SLOW_SENDER3
1087.900	RECEIVER	FAST_SENDER
1090.130	SLOW_SENDER3	N/A
1090.300	FAST_SENDER	N/A
1092.300	FAST_SENDER	N/A
1094.300	FAST_SENDER	N/A
1095.130	SLOW_SENDER3	N/A
1096.300	FAST_SENDER	N/A
1098.300	FAST_SENDER	N/A
1100.130	SLOW_SENDER3	N/A
1100.300	FAST_SENDER	N/A
1102.300	FAST_SENDER	N/A
1104.300	FAST_SENDER	N/A
1105.130	SLOW_SENDER3	N/A
1105.891	RECEIVER	SLOW_SENDER3
1110.293	RECEIVER	FAST_SENDER
1111.309	SLOW_SENDER3	N/A
1112.701	FAST_SENDER	N/A
1115.668	RECEIVER	SLOW_SENDER3
1119.658	RECEIVER	FAST_SENDER
1122.087	FAST_SENDER	N/A
1123.108	SLOW_SENDER3	N/A
1123.847	RECEIVER	SLOW_SENDER3
1124.087	FAST_SENDER	N/A
1126.087	FAST_SENDER	N/A
1128.087	FAST_SENDER	N/A
1130.087	FAST_SENDER	N/A
1131.254	SLOW_SENDER3	N/A
1132.087	FAST_SENDER	N/A
1134.087	FAST_SENDER	N/A
1134.750	SLOW_SENDER4	N/A
1136.087	FAST_SENDER	N/A
1140.836	RECEIVER	SLOW_SENDER4
1142.119	RECEIVER	FAST_SENDER
1144.546	FAST_SENDER	N/A
1146.268	SLOW_SENDER4	N/A
1147.558	RECEIVER	SLOW_SENDER4
1148.400	SLOW_SENDER7	N/A
1150.538	RECEIVER	FAST_SENDER
1152.912	RECEIVER	SLOW_SENDER7
1152.969	FAST_SENDER	N/A
1152.970	SLOW_SENDER4	N/A
1154.969	FAST_SENDER	N/A
1156.969	FAST_SENDER	N/A
1157.970	SLOW_SENDER4	N/A
1158.358	SLOW_SENDER7	N/A
1158.969	FAST_SENDER	N/A
1159.086	RECEIVER	SLOW_SENDER7
1160.969	FAST_SENDER	N/A
1162.969	FAST_SENDER	N/A
1162.970	SLOW_SENDER4	N/A
1164.531	SLOW_SENDER7	N/A
1164.969	FAST_SENDER	N/A
1165.261	RECEIVER	SLOW_SENDER7
1166.969	FAST_SENDER	N/A
1167.970	SLOW_SENDER4	N/A
1168.698	RECEIVER	SLOW_SENDER4
1172.680	SLOW_SENDER7	N/A
1173.027	RECEIVER	FAST_SENDER
1175.453	FAST_SENDER	N/A
1177.453	FAST_SENDER	N/A
1179.389	SLOW_SENDER4	N/A
1179.453	FAST_SENDER	N/A
1179.680	SLOW_SENDER7	N/A
1180.159	RECEIVER	SLOW_SENDER4
1181.453	FAST_SENDER	N/A
1181.930	SLOW_SENDER5	N/A
1183.453	FAST_SENDER	N/A
1184.680	SLOW_SENDER7	N/A
1185.453	FAST_SENDER	N/A
1185.486	RECEIVER	SLOW_SENDER7
1187.453	FAST_SENDER	N/A
1187.594	SLOW_SENDER4	N/A
1189.453	FAST_SENDER	N/A
1192.923	SLOW_SENDER7	N/A
1195.617	SLOW_SENDER5	N/A
1196.357	RECEIVER	SLOW_SENDER5
1199.923	SLOW_SENDER7	N/A
1201.394	RECEIVER	FAST_SENDER
1203.842	FAST_SENDER	N/A
1204.923	SLOW_SENDER7	N/A
1205.842	FAST_SENDER	N/A
1207.290	SLOW_SENDER5	N/A
1207.842	FAST_SENDER	N/A
1208.051	RECEIVER	SLOW_SENDER5
1209.842	FAST_SENDER	N/A
1209.923	SLOW_SENDER7	N/A
1210.699	RECEIVER	SLOW_SENDER7
1211.842	FAST_SENDER	N/A
1213.842	FAST_SENDER	N/A
1215.451	SLOW_SENDER5	N/A
1215.842	FAST_SENDER	N/A
1216.250	RECEIVER	SLOW_SENDER5
1217.842	FAST_SENDER	N/A
1218.125	SLOW_SENDER7	N/A
1218.876	RECEIVER	SLOW_SENDER7
1223.698	SLOW_SENDER5	N/A
1223.784	RECEIVER	FAST_SENDER
1224.440	RECEIVER	SLOW_SENDER5
1226.218	FAST_SENDER	N/A
1226.302	SLOW_SENDER7	N/A
1227.634	RECEIVER	SLOW_SENDER7
1231.800	RECEIVER	FAST_SENDER
1231.851	SLOW_SENDER5	N/A
1232.582	RECEIVER	SLOW_SENDER5
1234.207	FAST_SENDER	N/A
1235.065	SLOW_SENDER7	N/A
1235.872	RECEIVER	SLOW_SENDER7
1235.970	SLOW_SENDER1	N/A
1236.410	SLOW_SENDER2	N/A
1240.597	RECEIVER	FAST_SENDER
1242.183	RECEIVER	SLOW_SENDER2
1243.274	SLOW_SENDER7	N/A
1248.314	FAST_SENDER	N/A
1249.090	SLOW_SENDER6	N/A
1249.671	SLOW_SENDER1	N/A
1249.825	SLOW_SENDER2	N/A
1250.274	SLOW_SENDER7	N/A
1250.314	FAST_SENDER	N/A
1252.314	FAST_SENDER	N/A
1253.834	RECEIVER	SLOW_SENDER1
1254.314	FAST_SENDER	N/A
1254.825	SLOW_SENDER2	N/A
1256.314	FAST_SENDER	N/A
1257.274	SLOW_SENDER7	N/A
1258.314	FAST_SENDER	N/A
1259.825	SLOW_SENDER2	N/A
1260.314	FAST_SENDER	N/A
1261.280	SLOW_SENDER1	N/A
1262.314	FAST_SENDER	N/A
1263.633	SLOW_SENDER6	N/A
1264.274	SLOW_SENDER7	N/A
1264.314	FAST_SENDER	N/A
1264.825	SLOW_SENDER2	N/A
1266.314	FAST_SENDER	N/A
1268.314	FAST_SENDER	N/A
1268.633	SLOW_SENDER6	N/A
1269.825	SLOW_SENDER2	N/A
1271.274	SLOW_SENDER7	N/A
1273.633	SLOW_SENDER6	N/A
1282.168	FAST_SENDER	N/A
1284.078	SLOW_SENDER2	N/A
1284.168	FAST_SENDER	N/A
1286.168	FAST_SENDER	N/A
1286.998	SLOW_SENDER6	N/A
1288.168	FAST_SENDER	N/A
1290.168	FAST_SENDER	N/A
1291.078	SLOW_SENDER2	N/A
1292.168	FAST_SENDER	N/A
1293.998	SLOW_SENDER6	N/A
1294.168	FAST_SENDER	N/A
1296.168	FAST_SENDER	N/A
1296.920	SLOW_SENDER3	N/A
1298.078	SLOW_SENDER2	N/A
1300.998	SLOW_SENDER6	N/A
1308.894	FAST_SENDER	N/A
1309.071	SLOW_SENDER3	N/A
1321.819	FAST_SENDER	N/A
1322.075	SLOW_SENDER3	N/A
1323.819	FAST_SENDER	N/A
1325.819	FAST_SENDER	N/A
1327.819	FAST_SENDER	N/A
1329.819	FAST_SENDER	N/A
1331.819	FAST_SENDER	N/A
1333.819	FAST_SENDER	N/A
1335.819	FAST_SENDER	N/A
1348.710	FAST_SENDER	N/A
1354.400	SLOW_SENDER4	N/A
1361.465	FAST_SENDER	N/A
1363.465	FAST_SENDER	N/A
1365.465	FAST_SENDER	N/A
1367.422	SLOW_SENDER4	N/A
1367.465	FAST_SENDER	N/A
1369.465	FAST_SENDER	N/A
1371.465	FAST_SENDER	N/A
1373.465	FAST_SENDER	N/A
1375.465	FAST_SENDER	N/A
1377.465	FAST_SENDER	N/A
1379.465	FAST_SENDER	N/A
1381.465	FAST_SENDER	N/A
1383.465	FAST_SENDER	N/A
1385.465	FAST_SENDER	N/A
1396.000	SLOW_SENDER5	N/A
1398.227	FAST_SENDER	N/A
1409.494	SLOW_SENDER5	N/A
1411.478	FAST_SENDER	N/A
1417.991	RECEIVER	FAST_SENDER
1420.391	FAST_SENDER	N/A
1422.391	FAST_SENDER	N/A
1424.391	FAST_SENDER	N/A
1426.391	FAST_SENDER	N/A
1426.500	SLOW_SENDER1	N/A
1427.259	RECEIVER	SLOW_SENDER1
1428.391	FAST_SENDER	N/A
1429.678	SLOW_SENDER1	N/A
1430.391	FAST_SENDER	N/A
1432.391	FAST_SENDER	N/A
1433.465	RECEIVER	SLOW_SENDER1
1434.391	FAST_SENDER	N/A
1436.391	FAST_SENDER	N/A
1438.391	FAST_SENDER	N/A
1438.898	SLOW_SENDER1	N/A
1440.220	SLOW_SENDER7	N/A
1440.391	FAST_SENDER	N/A
1440.980	RECEIVER	SLOW_SENDER7
1442.391	FAST_SENDER	N/A
1444.391	FAST_SENDER	N/A
1445.042	RECEIVER	SLOW_SENDER1
1446.391	FAST_SENDER	N/A
1448.391	FAST_SENDER	N/A
1450.391	FAST_SENDER	N/A
1452.391	FAST_SENDER	N/A
1452.486	SLOW_SENDER1	N/A
1453.244	RECEIVER	SLOW_SENDER1
1453.424	SLOW_SENDER7	N/A
1454.391	FAST_SENDER	N/A
1456.391	FAST_SENDER	N/A
1457.124	RECEIVER	FAST_SENDER
1458.424	SLOW_SENDER7	N/A
1459.572	FAST_SENDER	N/A
1463.424	SLOW_SENDER7	N/A
1464.250	SLOW_SENDER2	N/A
1465.632	RECEIVER	FAST_SENDER
1466.576	RECEIVER	SLOW_SENDER2
1466.940	SLOW_SENDER6	N/A
1468.066	FAST_SENDER	N/A
1468.424	SLOW_SENDER7	N/A
1469.013	SLOW_SENDER2	N/A
1469.145	RECEIVER	SLOW_SENDER7
1470.783	RECEIVER	FAST_SENDER
1473.228	FAST_SENDER	N/A
1474.561	SLOW_SENDER7	N/A
1474.710	RECEIVER	SLOW_SENDER2
1475.228	FAST_SENDER	N/A
1477.228	FAST_SENDER	N/A
1479.228	FAST_SENDER	N/A
1479.561	SLOW_SENDER7	N/A
1479.675	SLOW_SENDER6	N/A
1481.228	FAST_SENDER	N/A
1482.141	SLOW_SENDER2	N/A
1483.228	FAST_SENDER	N/A
1484.675	SLOW_SENDER6	N/A
1485.228	FAST_SENDER	N/A
1486.410	SLOW_SENDER3	N/A
1487.228	FAST_SENDER	N/A
1488.410	SLOW_SENDER3	N/A
1489.228	FAST_SENDER	N/A
1489.607	SLOW_SENDER7	N/A
1489.675	SLOW_SENDER6	N/A
1490.410	SLOW_SENDER3	N/A
1491.228	FAST_SENDER	N/A
1492.410	SLOW_SENDER3	N/A
1493.228	FAST_SENDER	N/A
1494.410	SLOW_SENDER3	N/A
1494.607	SLOW_SENDER7	N/A
1494.675	SLOW_SENDER6	N/A
1495.228	FAST_SENDER	N/A
1496.410	SLOW_SENDER3	N/A
1497.228	FAST_SENDER	N/A
1498.410	SLOW_SENDER3	N/A
1499.228	FAST_SENDER	N/A
1499.607	SLOW_SENDER7	N/A
1499.675	SLOW_SENDER6	N/A
1500.410	SLOW_SENDER3	N/A
1500.432	RECEIVER	SLOW_SENDER6
1504.607	SLOW_SENDER7	N/A
1505.327	RECEIVER	SLOW_SENDER7
1505.875	SLOW_SENDER6	N/A
1506.682	RECEIVER	SLOW_SENDER6
1510.727	SLOW_SENDER7	N/A
1511.480	RECEIVER	SLOW_SENDER7
1512.201	FAST_SENDER	N/A
1513.637	SLOW_SENDER3	N/A
1514.130	SLOW_SENDER6	N/A
1514.628	RECEIVER	FAST_SENDER
1517.038	FAST_SENDER	N/A
1519.038	FAST_SENDER	N/A
1519.577	RECEIVER	SLOW_SENDER3
1521.038	FAST_SENDER	N/A
1521.723	SLOW_SENDER7	N/A
1523.038	FAST_SENDER	N/A
1525.038	FAST_SENDER	N/A
1526.723	SLOW_SENDER7	N/A
1527.022	SLOW_SENDER3	N/A
1527.038	FAST_SENDER	N/A
1529.038	FAST_SENDER	N/A
1531.038	FAST_SENDER	N/A
1531.723	SLOW_SENDER7	N/A
1534.022	SLOW_SENDER3	N/A
1536.510	SLOW_SENDER4	N/A
1536.723	SLOW_SENDER7	N/A
1536.917	RECEIVER	FAST_SENDER
1539.341	FAST_SENDER	N/A
1541.022	SLOW_SENDER3	N/A
1542.058	RECEIVER	SLOW_SENDER7
1545.605	RECEIVER	FAST_SENDER
1548.022	SLOW_SENDER3	N/A
1548.047	FAST_SENDER	N/A
1549.129	SLOW_SENDER4	N/A
1550.047	FAST_SENDER	N/A
1551.641	SLOW_SENDER7	N/A
1552.047	FAST_SENDER	N/A
1552.456	RECEIVER	SLOW_SENDER7
1554.047	FAST_SENDER	N/A
1554.129	SLOW_SENDER4	N/A
1555.022	SLOW_SENDER3	N/A
1555.803	RECEIVER	SLOW_SENDER3
1556.047	FAST_SENDER	N/A
1558.047	FAST_SENDER	N/A
1559.129	SLOW_SENDER4	N/A
1559.904	SLOW_SENDER7	N/A
1560.047	FAST_SENDER	N/A
1562.047	FAST_SENDER	N/A
1563.234	SLOW_SENDER3	N/A
1564.020	RECEIVER	SLOW_SENDER3
1564.129	SLOW_SENDER4	N/A
1564.890	RECEIVER	SLOW_SENDER4
1568.093	RECEIVER	FAST_SENDER
1570.340	SLOW_SENDER4	N/A
1570.525	FAST_SENDER	N/A
1571.100	RECEIVER	SLOW_SENDER4
1571.463	SLOW_SENDER3	N/A
1572.215	RECEIVER	SLOW_SENDER3
1576.426	RECEIVER	FAST_SENDER
1578.521	SLOW_SENDER4	N/A
1578.860	FAST_SENDER	N/A
1579.292	RECEIVER	SLOW_SENDER4
1579.624	SLOW_SENDER3	N/A
1579.930	SLOW_SENDER5	N/A
1580.374	RECEIVER	SLOW_SENDER3
1587.525	RECEIVER	SLOW_SENDER5
1590.360	RECEIVER	FAST_SENDER
1590.916	SLOW_SENDER4	N/A
1592.791	FAST_SENDER	N/A
1594.791	FAST_SENDER	N/A
1594.935	SLOW_SENDER5	N/A
1596.791	FAST_SENDER	N/A
1597.916	SLOW_SENDER4	N/A
1598.791	FAST_SENDER	N/A
1599.935	SLOW_SENDER5	N/A
1600.791	FAST_SENDER	N/A
1602.791	FAST_SENDER	N/A
1604.791	FAST_SENDER	N/A
1604.916	SLOW_SENDER4	N/A
1604.935	SLOW_SENDER5	N/A
1605.694	RECEIVER	SLOW_SENDER4
1606.791	FAST_SENDER	N/A
1609.830	RECEIVER	SLOW_SENDER5
1613.138	SLOW_SENDER4	N/A
1616.950	SLOW_SENDER1	N/A
1617.239	SLOW_SENDER5	N/A
1618.028	RECEIVER	SLOW_SENDER5
1620.138	SLOW_SENDER4	N/A
1620.336	FAST_SENDER	N/A
1622.336	FAST_SENDER	N/A
1623.333	RECEIVER	SLOW_SENDER1
1624.336	FAST_SENDER	N/A
1625.459	SLOW_SENDER5	N/A
1626.193	RECEIVER	SLOW_SENDER5
1626.336	FAST_SENDER	N/A
1627.138	SLOW_SENDER4	N/A
1627.864	RECEIVER	SLOW_SENDER4
1628.336	FAST_SENDER	N/A
1628.741	SLOW_SENDER1	N/A
1629.497	RECEIVER	SLOW_SENDER1
1630.336	FAST_SENDER	N/A
1632.336	FAST_SENDER	N/A
1633.597	SLOW_SENDER5	N/A
1634.336	FAST_SENDER	N/A
1634.352	RECEIVER	SLOW_SENDER5
1634.917	SLOW_SENDER1	N/A
1635.266	SLOW_SENDER4	N/A
1635.669	RECEIVER	SLOW_SENDER1
1640.712	RECEIVER	FAST_SENDER
1643.147	FAST_SENDER	N/A
1645.147	FAST_SENDER	N/A
1646.385	SLOW_SENDER1	N/A
1647.127	RECEIVER	SLOW_SENDER1
1647.147	FAST_SENDER	N/A
1649.100	SLOW_SENDER2	N/A
1649.147	FAST_SENDER	N/A
1651.147	FAST_SENDER	N/A
1653.147	FAST_SENDER	N/A
1654.567	SLOW_SENDER1	N/A
1655.140	RECEIVER	SLOW_SENDER2
1655.147	FAST_SENDER	N/A
1657.147	FAST_SENDER	N/A
1660.556	SLOW_SENDER2	N/A
1661.301	RECEIVER	SLOW_SENDER2
1663.530	RECEIVER	FAST_SENDER
1665.944	FAST_SENDER	N/A
1666.744	SLOW_SENDER2	N/A
1667.535	RECEIVER	SLOW_SENDER2
1672.054	RECEIVER	FAST_SENDER
1674.495	FAST_SENDER	N/A
1674.984	SLOW_SENDER2	N/A
1675.719	RECEIVER	SLOW_SENDER2
1680.627	RECEIVER	FAST_SENDER
1683.034	FAST_SENDER	N/A
1683.960	SLOW_SENDER6	N/A
1685.034	FAST_SENDER	N/A
1686.756	SLOW_SENDER2	N/A
1687.034	FAST_SENDER	N/A
1687.535	RECEIVER	SLOW_SENDER2
1689.034	FAST_SENDER	N/A
1689.954	RECEIVER	SLOW_SENDER6
1691.034	FAST_SENDER	N/A
1693.034	FAST_SENDER	N/A
1694.984	SLOW_SENDER2	N/A
1695.034	FAST_SENDER	N/A
1695.367	SLOW_SENDER6	N/A
1695.737	RECEIVER	SLOW_SENDER2
1697.034	FAST_SENDER	N/A
1700.154	RECEIVER	SLOW_SENDER6
1703.464	RECEIVER	FAST_SENDER
1705.871	FAST_SENDER	N/A
1707.580	SLOW_SENDER6	N/A
1708.335	RECEIVER	SLOW_SENDER6
1711.733	RECEIVER	FAST_SENDER
1714.173	FAST_SENDER	N/A
1715.774	SLOW_SENDER6	N/A
1717.044	RECEIVER	SLOW_SENDER6
1720.162	RECEIVER	FAST_SENDER
1722.611	FAST_SENDER	N/A
1724.447	SLOW_SENDER6	N/A
1725.177	RECEIVER	SLOW_SENDER6
1725.810	SLOW_SENDER7	N/A
1728.794	RECEIVER	FAST_SENDER
1731.227	FAST_SENDER	N/A
1732.538	RECEIVER	SLOW_SENDER7
1732.583	SLOW_SENDER6	N/A
1733.350	RECEIVER	SLOW_SENDER6
1737.254	RECEIVER	FAST_SENDER
1737.939	SLOW_SENDER7	N/A
1738.737	RECEIVER	SLOW_SENDER7
1739.667	FAST_SENDER	N/A
1740.788	SLOW_SENDER6	N/A
1743.850	SLOW_SENDER3	N/A
1744.156	SLOW_SENDER7	N/A
1744.930	RECEIVER	SLOW_SENDER7
1746.517	RECEIVER	FAST_SENDER
1748.951	FAST_SENDER	N/A
1750.385	RECEIVER	SLOW_SENDER3
1752.342	SLOW_SENDER7	N/A
1753.096	RECEIVER	SLOW_SENDER7
1755.063	RECEIVER	FAST_SENDER
1755.817	SLOW_SENDER3	N/A
1756.546	RECEIVER	SLOW_SENDER3
1757.512	FAST_SENDER	N/A
1760.508	SLOW_SENDER7	N/A
1761.258	RECEIVER	SLOW_SENDER7
1761.973	SLOW_SENDER3	N/A
1762.756	RECEIVER	SLOW_SENDER3
1763.444	RECEIVER	FAST_SENDER
1765.870	FAST_SENDER	N/A
1768.700	SLOW_SENDER7	N/A
1769.424	RECEIVER	SLOW_SENDER7
1770.185	SLOW_SENDER3	N/A
1770.931	RECEIVER	SLOW_SENDER3
1776.871	SLOW_SENDER7	N/A
1778.331	SLOW_SENDER3	N/A
1778.724	FAST_SENDER	N/A
1790.989	FAST_SENDER	N/A
1792.989	FAST_SENDER	N/A
1794.989	FAST_SENDER	N/A
1796.989	FAST_SENDER	N/A
1798.100	SLOW_SENDER5	N/A
1798.989	FAST_SENDER	N/A
1800.989	FAST_SENDER	N/A
1801.400	SLOW_SENDER4	N/A
1802.989	FAST_SENDER	N/A
1804.989	FAST_SENDER	N/A
1813.459	SLOW_SENDER5	N/A
1816.674	SLOW_SENDER4	N/A
1817.742	FAST_SENDER	N/A
1819.742	FAST_SENDER	N/A
1820.740	SLOW_SENDER1	N/A
1821.674	SLOW_SENDER4	N/A
1821.742	FAST_SENDER	N/A
1823.742	FAST_SENDER	N/A
1825.742	FAST_SENDER	N/A
1826.674	SLOW_SENDER4	N/A
1827.742	FAST_SENDER	N/A
1829.742	FAST_SENDER	N/A
1831.742	FAST_SENDER	N/A
1833.742	FAST_SENDER	N/A
1835.726	SLOW_SENDER1	N/A
1835.742	FAST_SENDER	N/A
1837.742	FAST_SENDER	N/A
1839.257	SLOW_SENDER4	N/A
1839.742	FAST_SENDER	N/A
1840.726	SLOW_SENDER1	N/A
1841.742	FAST_SENDER	N/A
1843.742	FAST_SENDER	N/A
1845.726	SLOW_SENDER1	N/A
1856.499	FAST_SENDER	N/A
1858.499	FAST_SENDER	N/A
1858.972	SLOW_SENDER1	N/A
1859.390	SLOW_SENDER2	N/A
1860.499	FAST_SENDER	N/A
1862.499	FAST_SENDER	N/A
1864.499	FAST_SENDER	N/A
1866.499	FAST_SENDER	N/A
1868.499	FAST_SENDER	N/A
1870.499	FAST_SENDER	N/A
1871.365	SLOW_SENDER2	N/A
1884.117	SLOW_SENDER2	N/A
1884.244	FAST_SENDER	N/A
1886.244	FAST_SENDER	N/A
1888.244	FAST_SENDER	N/A
1890.244	FAST_SENDER	N/A
1892.244	FAST_SENDER	N/A
1894.244	FAST_SENDER	N/A
1896.244	FAST_SENDER	N/A
1897.280	SLOW_SENDER6	N/A
1898.244	FAST_SENDER	N/A
1911.754	SLOW_SENDER6	N/A
1911.775	FAST_SENDER	N/A
1924.489	SLOW_SENDER6	N/A
1925.282	FAST_SENDER	N/A
1927.282	FAST_SENDER	N/A
1929.282	FAST_SENDER	N/A
1931.282	FAST_SENDER	N/A
1933.282	FAST_SENDER	N/A
1935.282	FAST_SENDER	N/A
1937.282	FAST_SENDER	N/A
1939.282	FAST_SENDER	N/A
1944.480	SLOW_SENDER7	N/A
1945.441	RECEIVER	FAST_SENDER
1946.736	RECEIVER	SLOW_SENDER7
1947.340	SLOW_SENDER3	N/A
1947.880	FAST_SENDER	N/A
1949.160	SLOW_SENDER7	N/A
1953.147	RECEIVER	SLOW_SENDER7
1960.583	FAST_SENDER	N/A
1960.664	SLOW_SENDER3	N/A
1962.583	FAST_SENDER	N/A
1962.821	SLOW_SENDER7	N/A
1964.583	FAST_SENDER	N/A
1964.949	RECEIVER	SLOW_SENDER7
1965.664	SLOW_SENDER3	N/A
1966.583	FAST_SENDER	N/A
1968.583	FAST_SENDER	N/A
1970.583	FAST_SENDER	N/A
1970.664	SLOW_SENDER3	N/A
1972.357	SLOW_SENDER7	N/A
1972.583	FAST_SENDER	N/A
1973.104	RECEIVER	SLOW_SENDER7
1974.583	FAST_SENDER	N/A
1975.339	RECEIVER	FAST_SENDER
1975.664	SLOW_SENDER3	N/A
1976.438	RECEIVER	SLOW_SENDER3
1977.744	FAST_SENDER	N/A
1978.515	RECEIVER	FAST_SENDER
1980.548	SLOW_SENDER7	N/A
1980.961	FAST_SENDER	N/A
1981.282	RECEIVER	SLOW_SENDER7
1981.849	SLOW_SENDER3	N/A
1982.980	SLOW_SENDER5	N/A
1983.565	RECEIVER	FAST_SENDER
1985.971	FAST_SENDER	N/A
1986.597	RECEIVER	SLOW_SENDER3
1987.971	FAST_SENDER	N/A
1989.971	FAST_SENDER	N/A
1991.971	FAST_SENDER	N/A
1993.971	FAST_SENDER	N/A
1994.026	SLOW_SENDER3	N/A
1995.971	FAST_SENDER	N/A
1996.612	SLOW_SENDER5	N/A
1997.971	FAST_SENDER	N/A
1999.971	FAST_SENDER	N/A
2001.026	SLOW_SENDER3	N/A
2001.971	FAST_SENDER	N/A
2002.724	RECEIVER	FAST_SENDER
2003.580	SLOW_SENDER4	N/A
2003.612	SLOW_SENDER5	N/A
2005.163	FAST_SENDER	N/A
2008.026	SLOW_SENDER3	N/A
2008.281	RECEIVER	SLOW_SENDER4
2008.612	SLOW_SENDER5	N/A
2013.612	SLOW_SENDER5	N/A
2013.724	SLOW_SENDER4	N/A
2015.026	SLOW_SENDER3	N/A
2016.270	RECEIVER	SLOW_SENDER4
2018.096	FAST_SENDER	N/A
2018.612	SLOW_SENDER5	N/A
2020.096	FAST_SENDER	N/A
2022.026	SLOW_SENDER3	N/A
2022.096	FAST_SENDER	N/A
2022.796	RECEIVER	SLOW_SENDER3
2023.612	SLOW_SENDER5	N/A
2023.716	SLOW_SENDER4	N/A
2024.096	FAST_SENDER	N/A
2024.380	SLOW_SENDER1	N/A
2025.586	RECEIVER	SLOW_SENDER4
2026.096	FAST_SENDER	N/A
2026.244	RECEIVER	SLOW_SENDER5
2028.096	FAST_SENDER	N/A
2030.096	FAST_SENDER	N/A
2030.524	RECEIVER	SLOW_SENDER1
2031.753	SLOW_SENDER3	N/A
2032.096	FAST_SENDER	N/A
2032.881	RECEIVER	FAST_SENDER
2032.987	SLOW_SENDER4	N/A
2033.667	SLOW_SENDER5	N/A
2033.763	RECEIVER	SLOW_SENDER4
2035.282	FAST_SENDER	N/A
2035.945	SLOW_SENDER1	N/A
2036.721	RECEIVER	SLOW_SENDER1
2037.282	FAST_SENDER	N/A
2038.628	RECEIVER	SLOW_SENDER5
2039.282	FAST_SENDER	N/A
2041.282	FAST_SENDER	N/A
2042.141	SLOW_SENDER1	N/A
2043.025	SLOW_SENDER4	N/A
2043.282	FAST_SENDER	N/A
2045.282	FAST_SENDER	N/A
2046.042	SLOW_SENDER5	N/A
2047.141	SLOW_SENDER1	N/A
2047.282	FAST_SENDER	N/A
2048.530	SLOW_SENDER2	N/A
2049.282	FAST_SENDER	N/A
2050.025	SLOW_SENDER4	N/A
2051.282	FAST_SENDER	N/A
2052.141	SLOW_SENDER1	N/A
2053.042	SLOW_SENDER5	N/A
2054.584	RECEIVER	SLOW_SENDER2
2057.025	SLOW_SENDER4	N/A
2057.116	RECEIVER	FAST_SENDER
2057.141	SLOW_SENDER1	N/A
2057.812	RECEIVER	SLOW_SENDER4
2061.337	RECEIVER	SLOW_SENDER1
2063.841	FAST_SENDER	N/A
2065.093	SLOW_SENDER2	N/A
2065.223	SLOW_SENDER4	N/A
2065.841	FAST_SENDER	N/A
2067.093	SLOW_SENDER5	N/A
2067.841	FAST_SENDER	N/A
2069.841	FAST_SENDER	N/A
2070.093	SLOW_SENDER2	N/A
2071.243	SLOW_SENDER1	N/A
2071.841	FAST_SENDER	N/A
2071.966	RECEIVER	SLOW_SENDER1
2072.223	SLOW_SENDER4	N/A
2073.841	FAST_SENDER	N/A
2074.093	SLOW_SENDER5	N/A
2075.093	SLOW_SENDER2	N/A
2075.841	FAST_SENDER	N/A
2077.841	FAST_SENDER	N/A
2079.223	SLOW_SENDER4	N/A
2079.371	SLOW_SENDER1	N/A
2079.966	RECEIVER	SLOW_SENDER4
2080.093	SLOW_SENDER2	N/A
2081.093	SLOW_SENDER5	N/A
2081.198	RECEIVER	SLOW_SENDER1
2084.328	RECEIVER	FAST_SENDER
2085.702	RECEIVER	SLOW_SENDER2
2086.762	FAST_SENDER	N/A
2087.371	SLOW_SENDER4	N/A
2088.622	SLOW_SENDER1	N/A
2088.710	SLOW_SENDER6	N/A
2088.762	FAST_SENDER	N/A
2090.762	FAST_SENDER	N/A
2092.762	FAST_SENDER	N/A
2093.127	SLOW_SENDER2	N/A
2094.371	SLOW_SENDER4	N/A
2094.762	FAST_SENDER	N/A
2094.762	RECEIVER	SLOW_SENDER6
2095.622	SLOW_SENDER1	N/A
2096.762	FAST_SENDER	N/A
2098.762	FAST_SENDER	N/A
2100.127	SLOW_SENDER2	N/A
2100.174	SLOW_SENDER6	N/A
2100.762	FAST_SENDER	N/A
2100.962	RECEIVER	SLOW_SENDER6
2101.371	SLOW_SENDER4	N/A
2102.148	RECEIVER	SLOW_SENDER4
2102.622	SLOW_SENDER1	N/A
2103.392	RECEIVER	SLOW_SENDER1
2106.384	SLOW_SENDER6	N/A
2106.905	RECEIVER	FAST_SENDER
2107.127	SLOW_SENDER2	N/A
2107.883	RECEIVER	SLOW_SENDER2
2109.314	FAST_SENDER	N/A
2109.559	SLOW_SENDER4	N/A
2110.226	RECEIVER	SLOW_SENDER6
2110.819	SLOW_SENDER1	N/A
2111.314	FAST_SENDER	N/A
2113.314	FAST_SENDER	N/A
2115.314	FAST_SENDER	N/A
2115.949	SLOW_SENDER2	N/A
2116.559	SLOW_SENDER4	N/A
2117.314	FAST_SENDER	N/A
2117.650	SLOW_SENDER6	N/A
2117.819	SLOW_SENDER1	N/A
2118.431	RECEIVER	SLOW_SENDER6
2119.314	FAST_SENDER	N/A
2121.314	FAST_SENDER	N/A
2122.949	SLOW_SENDER2	N/A
2123.314	FAST_SENDER	N/A
2123.559	SLOW_SENDER4	N/A
2124.352	RECEIVER	SLOW_SENDER4
2124.819	SLOW_SENDER1	N/A
2125.597	RECEIVER	SLOW_SENDER1
2125.868	SLOW_SENDER6	N/A
2126.621	RECEIVER	SLOW_SENDER6
2127.949	SLOW_SENDER2	N/A
2128.721	RECEIVER	SLOW_SENDER2
2129.544	RECEIVER	FAST_SENDER
2131.784	SLOW_SENDER4	N/A
2131.971	FAST_SENDER	N/A
2132.566	RECEIVER	SLOW_SENDER4
2133.001	SLOW_SENDER1	N/A
2133.803	RECEIVER	SLOW_SENDER1
2134.062	SLOW_SENDER6	N/A
2134.788	RECEIVER	SLOW_SENDER6
2136.126	SLOW_SENDER2	N/A
2136.875	RECEIVER	SLOW_SENDER2
2137.998	RECEIVER	FAST_SENDER
2139.966	SLOW_SENDER4	N/A
2140.727	RECEIVER	SLOW_SENDER4
2141.223	SLOW_SENDER1	N/A
2144.312	SLOW_SENDER2	N/A
2144.880	SLOW_SENDER7	N/A
2145.006	FAST_SENDER	N/A
2145.079	RECEIVER	SLOW_SENDER2
2148.177	SLOW_SENDER4	N/A
2148.924	RECEIVER	SLOW_SENDER4
2156.370	RECEIVER	FAST_SENDER
2158.185	SLOW_SENDER7	N/A
2158.794	FAST_SENDER	N/A
2158.958	RECEIVER	SLOW_SENDER7
2160.794	FAST_SENDER	N/A
2162.794	FAST_SENDER	N/A
2164.794	FAST_SENDER	N/A
2166.366	SLOW_SENDER7	N/A
2166.794	FAST_SENDER	N/A
2167.099	RECEIVER	SLOW_SENDER7
2168.794	FAST_SENDER	N/A
2170.794	FAST_SENDER	N/A
2172.794	FAST_SENDER	N/A
2174.544	SLOW_SENDER7	N/A
2175.339	RECEIVER	SLOW_SENDER7
2178.614	RECEIVER	FAST_SENDER
2181.053	FAST_SENDER	N/A
2182.772	SLOW_SENDER7	N/A
2183.522	RECEIVER	SLOW_SENDER7
2187.911	RECEIVER	FAST_SENDER
2190.347	FAST_SENDER	N/A
2190.963	SLOW_SENDER7	N/A
2191.701	RECEIVER	SLOW_SENDER7
2196.435	RECEIVER	FAST_SENDER
2197.980	SLOW_SENDER3	N/A
2198.880	FAST_SENDER	N/A
2199.130	SLOW_SENDER7	N/A
2199.901	RECEIVER	SLOW_SENDER7
2203.665	RECEIVER	SLOW_SENDER3
2204.837	RECEIVER	FAST_SENDER
2207.282	FAST_SENDER	N/A
2207.311	SLOW_SENDER7	N/A
2208.601	RECEIVER	SLOW_SENDER7
2209.108	SLOW_SENDER3	N/A
2209.891	RECEIVER	SLOW_SENDER3
2213.945	RECEIVER	FAST_SENDER
2215.291	SLOW_SENDER3	N/A
2216.030	RECEIVER	SLOW_SENDER3
2216.041	SLOW_SENDER7	N/A
2216.372	FAST_SENDER	N/A
2216.792	RECEIVER	SLOW_SENDER7
2222.007	RECEIVER	FAST_SENDER
2223.458	SLOW_SENDER3	N/A
2224.239	RECEIVER	SLOW_SENDER3
2224.417	FAST_SENDER	N/A
2230.564	RECEIVER	FAST_SENDER
2231.683	SLOW_SENDER3	N/A
2237.651	FAST_SENDER	N/A
2239.651	FAST_SENDER	N/A
2241.651	FAST_SENDER	N/A
2243.651	FAST_SENDER	N/A
2245.651	FAST_SENDER	N/A
2247.651	FAST_SENDER	N/A
2248.180	SLOW_SENDER5	N/A
2249.651	FAST_SENDER	N/A
2251.651	FAST_SENDER	N/A
2254.776	RECEIVER	SLOW_SENDER5
2257.672	RECEIVER	FAST_SENDER
2260.107	FAST_SENDER	N/A
2260.204	SLOW_SENDER5	N/A
2261.514	RECEIVER	SLOW_SENDER5
2266.948	SLOW_SENDER5	N/A
2267.746	RECEIVER	SLOW_SENDER5
2270.681	RECEIVER	FAST_SENDER
2272.766	FAST_SENDER	N/A
2275.147	SLOW_SENDER5	N/A
2275.924	RECEIVER	SLOW_SENDER5
2278.613	RECEIVER	FAST_SENDER
2281.031	FAST_SENDER	N/A
2283.031	FAST_SENDER	N/A
2285.031	FAST_SENDER	N/A
2287.031	FAST_SENDER	N/A
2289.031	FAST_SENDER	N/A
2291.031	FAST_SENDER	N/A
2293.031	FAST_SENDER	N/A
2295.031	FAST_SENDER	N/A
2297.740	SLOW_SENDER1	N/A
2298.550	SLOW_SENDER6	N/A
2300.809	RECEIVER	FAST_SENDER
2304.266	RECEIVER	SLOW_SENDER1
2308.525	FAST_SENDER	N/A
2309.690	SLOW_SENDER1	N/A
2310.413	RECEIVER	SLOW_SENDER1
2312.620	SLOW_SENDER4	N/A
2313.661	SLOW_SENDER6	N/A
2314.390	SLOW_SENDER2	N/A
2314.455	RECEIVER	SLOW_SENDER6
2315.598	RECEIVER	FAST_SENDER
2315.840	SLOW_SENDER1	N/A
2317.696	RECEIVER	SLOW_SENDER1
2318.040	FAST_SENDER	N/A
2318.350	RECEIVER	SLOW_SENDER4
2327.025	SLOW_SENDER6	N/A
2328.295	SLOW_SENDER4	N/A
2328.424	SLOW_SENDER1	N/A
2330.468	SLOW_SENDER2	N/A
2331.875	FAST_SENDER	N/A
2333.295	SLOW_SENDER4	N/A
2333.875	FAST_SENDER	N/A
2334.025	SLOW_SENDER6	N/A
2335.468	SLOW_SENDER2	N/A
2335.875	FAST_SENDER	N/A
2337.875	FAST_SENDER	N/A
2338.295	SLOW_SENDER4	N/A
2339.875	FAST_SENDER	N/A
2340.468	SLOW_SENDER2	N/A
2341.025	SLOW_SENDER6	N/A
2341.875	FAST_SENDER	N/A
2343.295	SLOW_SENDER4	N/A
2343.875	FAST_SENDER	N/A
2345.468	SLOW_SENDER2	N/A
2345.875	FAST_SENDER	N/A
2348.025	SLOW_SENDER6	N/A
2348.295	SLOW_SENDER4	N/A
2350.468	SLOW_SENDER2	N/A
2360.276	FAST_SENDER	N/A
2361.266	SLOW_SENDER4	N/A
2362.276	FAST_SENDER	N/A
2364.276	FAST_SENDER	N/A
2364.594	SLOW_SENDER2	N/A
2366.276	FAST_SENDER	N/A
2368.276	FAST_SENDER	N/A
2370.276	FAST_SENDER	N/A
2371.594	SLOW_SENDER2	N/A
2372.276	FAST_SENDER	N/A
2374.276	FAST_SENDER	N/A
2378.594	SLOW_SENDER2	N/A
2380.260	SLOW_SENDER7	N/A
2386.599	FAST_SENDER	N/A
2388.599	FAST_SENDER	N/A
2390.599	FAST_SENDER	N/A
2392.599	FAST_SENDER	N/A
2394.599	FAST_SENDER	N/A
2395.272	SLOW_SENDER7	N/A
2396.599	FAST_SENDER	N/A
2398.599	FAST_SENDER	N/A
2400.272	SLOW_SENDER7	N/A
2400.360	SLOW_SENDER3	N/A
2400.599	FAST_SENDER	N/A
2405.272	SLOW_SENDER7	N/A
2410.272	SLOW_SENDER7	N/A
2413.552	FAST_SENDER	N/A
2413.776	SLOW_SENDER3	N/A
2415.272	SLOW_SENDER7	N/A
2415.552	FAST_SENDER	N/A
2417.552	FAST_SENDER	N/A
2419.552	FAST_SENDER	N/A
2420.272	SLOW_SENDER7	N/A
2421.552	FAST_SENDER	N/A
2423.552	FAST_SENDER	N/A
2425.272	SLOW_SENDER7	N/A
2425.552	FAST_SENDER	N/A
2427.552	FAST_SENDER	N/A
2429.552	FAST_SENDER	N/A
2430.272	SLOW_SENDER7	N/A
2431.552	FAST_SENDER	N/A
2435.272	SLOW_SENDER7	N/A
2444.160	SLOW_SENDER5	N/A
2444.575	FAST_SENDER	N/A
2446.575	FAST_SENDER	N/A
2448.533	SLOW_SENDER7	N/A
2448.575	FAST_SENDER	N/A
2450.575	FAST_SENDER	N/A
2452.575	FAST_SENDER	N/A
2454.575	FAST_SENDER	N/A
2456.575	FAST_SENDER	N/A
2458.575	FAST_SENDER	N/A
2459.618	SLOW_SENDER5	N/A
2460.575	FAST_SENDER	N/A
2462.575	FAST_SENDER	N/A
2464.575	FAST_SENDER	N/A
2464.618	SLOW_SENDER5	N/A
2466.575	FAST_SENDER	N/A
2469.618	SLOW_SENDER5	N/A
2479.602	FAST_SENDER	N/A
2481.602	FAST_SENDER	N/A
2481.943	SLOW_SENDER5	N/A
2483.602	FAST_SENDER	N/A
2485.602	FAST_SENDER	N/A
2487.602	FAST_SENDER	N/A
2489.602	FAST_SENDER	N/A
2491.602	FAST_SENDER	N/A
2493.602	FAST_SENDER	N/A
2494.580	SLOW_SENDER1	N/A
2499.788	RECEIVER	FAST_SENDER
2502.198	FAST_SENDER	N/A
2502.938	RECEIVER	FAST_SENDER
2505.377	FAST_SENDER	N/A
2508.874	SLOW_SENDER1	N/A
2509.606	RECEIVER	SLOW_SENDER1
2514.140	SLOW_SENDER6	N/A
2514.932	RECEIVER	SLOW_SENDER6
2515.873	RECEIVER	FAST_SENDER
2517.027	SLOW_SENDER1	N/A
2517.341	SLOW_SENDER6	N/A
2518.089	RECEIVER	SLOW_SENDER6
2518.297	FAST_SENDER	N/A
2520.509	SLOW_SENDER6	N/A
2521.919	RECEIVER	SLOW_SENDER1
2522.509	SLOW_SENDER6	N/A
2524.509	SLOW_SENDER6	N/A
2526.509	SLOW_SENDER6	N/A
2526.760	SLOW_SENDER4	N/A
2527.558	RECEIVER	SLOW_SENDER4
2528.509	SLOW_SENDER6	N/A
2528.971	RECEIVER	FAST_SENDER
2529.355	SLOW_SENDER1	N/A
2529.997	SLOW_SENDER4	N/A
2530.509	SLOW_SENDER6	N/A
2530.744	RECEIVER	SLOW_SENDER4
2531.398	FAST_SENDER	N/A
2532.509	SLOW_SENDER6	N/A
2533.166	SLOW_SENDER4	N/A
2533.398	FAST_SENDER	N/A
2534.509	SLOW_SENDER6	N/A
2535.398	FAST_SENDER	N/A
2537.126	RECEIVER	SLOW_SENDER4
2537.398	FAST_SENDER	N/A
2539.398	FAST_SENDER	N/A
2541.398	FAST_SENDER	N/A
2543.398	FAST_SENDER	N/A
2544.550	SLOW_SENDER2	N/A
2544.573	SLOW_SENDER4	N/A
2545.279	RECEIVER	SLOW_SENDER2
2545.398	FAST_SENDER	N/A
2547.306	SLOW_SENDER6	N/A
2547.398	FAST_SENDER	N/A
2547.699	SLOW_SENDER2	N/A
2549.398	FAST_SENDER	N/A
2551.398	FAST_SENDER	N/A
2551.573	SLOW_SENDER4	N/A
2551.756	RECEIVER	SLOW_SENDER2
2553.398	FAST_SENDER	N/A
2554.306	SLOW_SENDER6	N/A
2555.398	FAST_SENDER	N/A
2557.202	SLOW_SENDER2	N/A
2557.398	FAST_SENDER	N/A
2558.573	SLOW_SENDER4	N/A
2559.398	FAST_SENDER	N/A
2559.445	RECEIVER	SLOW_SENDER2
2561.306	SLOW_SENDER6	N/A
2561.398	FAST_SENDER	N/A
2563.398	FAST_SENDER	N/A
2563.573	SLOW_SENDER4	N/A
2564.324	RECEIVER	SLOW_SENDER4
2565.398	FAST_SENDER	N/A
2566.179	RECEIVER	FAST_SENDER
2566.879	SLOW_SENDER2	N/A
2567.663	RECEIVER	SLOW_SENDER2
2568.306	SLOW_SENDER6	N/A
2568.622	FAST_SENDER	N/A
2569.346	RECEIVER	FAST_SENDER
2571.746	FAST_SENDER	N/A
2571.760	SLOW_SENDER4	N/A
2572.523	RECEIVER	SLOW_SENDER6
2573.746	FAST_SENDER	N/A
2575.091	SLOW_SENDER2	N/A
2575.746	FAST_SENDER	N/A
2577.746	FAST_SENDER	N/A
2578.760	SLOW_SENDER4	N/A
2579.746	FAST_SENDER	N/A
2581.746	FAST_SENDER	N/A
2582.091	SLOW_SENDER2	N/A
2583.180	SLOW_SENDER3	N/A
2583.746	FAST_SENDER	N/A
2583.760	SLOW_SENDER4	N/A
2583.905	RECEIVER	SLOW_SENDER3
2585.746	FAST_SENDER	N/A
2586.338	SLOW_SENDER3	N/A
2588.248	RECEIVER	SLOW_SENDER4
2589.091	SLOW_SENDER2	N/A
2589.094	RECEIVER	SLOW_SENDER3
2591.636	RECEIVER	FAST_SENDER
2594.043	FAST_SENDER	N/A
2594.538	SLOW_SENDER3	N/A
2595.681	SLOW_SENDER4	N/A
2596.043	FAST_SENDER	N/A
2596.091	SLOW_SENDER2	N/A
2598.043	FAST_SENDER	N/A
2598.166	RECEIVER	SLOW_SENDER4
2599.538	SLOW_SENDER3	N/A
2600.043	FAST_SENDER	N/A
2602.043	FAST_SENDER	N/A
2603.091	SLOW_SENDER2	N/A
2603.870	RECEIVER	SLOW_SENDER2
2604.043	FAST_SENDER	N/A
2604.538	SLOW_SENDER3	N/A
2606.043	FAST_SENDER	N/A
2608.043	FAST_SENDER	N/A
2608.813	RECEIVER	FAST_SENDER
2609.538	SLOW_SENDER3	N/A
2611.249	FAST_SENDER	N/A
2611.276	SLOW_SENDER2	N/A
2613.120	RECEIVER	SLOW_SENDER2
2614.192	RECEIVER	FAST_SENDER
2614.420	SLOW_SENDER7	N/A
2615.959	RECEIVER	SLOW_SENDER3
2616.633	FAST_SENDER	N/A
2618.633	FAST_SENDER	N/A
2620.031	RECEIVER	SLOW_SENDER7
2620.541	SLOW_SENDER2	N/A
2620.633	FAST_SENDER	N/A
2622.633	FAST_SENDER	N/A
2623.392	SLOW_SENDER3	N/A
2624.145	RECEIVER	SLOW_SENDER3
2624.633	FAST_SENDER	N/A
2625.437	SLOW_SENDER7	N/A
2626.225	RECEIVER	SLOW_SENDER7
2626.633	FAST_SENDER	N/A
2627.541	SLOW_SENDER2	N/A
2628.633	FAST_SENDER	N/A
2630.633	FAST_SENDER	N/A
2631.560	SLOW_SENDER3	N/A
2632.633	FAST_SENDER	N/A
2634.541	SLOW_SENDER2	N/A
2634.633	FAST_SENDER	N/A
2636.633	FAST_SENDER	N/A
2636.786	SLOW_SENDER7	N/A
2637.544	RECEIVER	SLOW_SENDER7
2638.560	SLOW_SENDER3	N/A
2638.633	FAST_SENDER	N/A
2640.633	FAST_SENDER	N/A
2641.541	SLOW_SENDER2	N/A
2642.633	FAST_SENDER	N/A
2644.986	SLOW_SENDER7	N/A
2645.560	SLOW_SENDER3	N/A
2645.763	RECEIVER	SLOW_SENDER7
2646.610	SLOW_SENDER5	N/A
2649.710	RECEIVER	FAST_SENDER
2650.697	RECEIVER	SLOW_SENDER3
2651.866	RECEIVER	SLOW_SENDER5
2657.273	SLOW_SENDER5	N/A
2657.380	SLOW_SENDER2	N/A
2657.438	FAST_SENDER	N/A
2659.438	FAST_SENDER	N/A
2661.438	FAST_SENDER	N/A
2662.273	SLOW_SENDER5	N/A
2663.438	FAST_SENDER	N/A
2664.380	SLOW_SENDER2	N/A
2665.438	FAST_SENDER	N/A
2667.273	SLOW_SENDER5	N/A
2667.438	FAST_SENDER	N/A
2669.380	SLOW_SENDER2	N/A
2669.438	FAST_SENDER	N/A
2670.114	RECEIVER	SLOW_SENDER2
2671.438	FAST_SENDER	N/A
2672.273	SLOW_SENDER5	N/A
2672.991	RECEIVER	SLOW_SENDER5
2677.547	SLOW_SENDER2	N/A
2677.769	RECEIVER	FAST_SENDER
2678.441	SLOW_SENDER5	N/A
2679.202	RECEIVER	SLOW_SENDER5
2681.653	RECEIVER	SLOW_SENDER2
2684.629	SLOW_SENDER5	N/A
2685.454	FAST_SENDER	N/A
2687.454	FAST_SENDER	N/A
2689.080	SLOW_SENDER2	N/A
2689.454	FAST_SENDER	N/A
2689.629	SLOW_SENDER5	N/A
2689.852	RECEIVER	SLOW_SENDER2
2691.454	FAST_SENDER	N/A
2693.454	FAST_SENDER	N/A
2694.000	SLOW_SENDER1	N/A
2694.629	SLOW_SENDER5	N/A
2695.454	FAST_SENDER	N/A
2697.278	SLOW_SENDER2	N/A
2697.454	FAST_SENDER	N/A
2698.028	RECEIVER	SLOW_SENDER2
2699.454	FAST_SENDER	N/A
2699.629	SLOW_SENDER5	N/A
2700.913	RECEIVER	SLOW_SENDER5
2706.012	RECEIVER	FAST_SENDER
2708.332	SLOW_SENDER5	N/A
2708.429	FAST_SENDER	N/A
2709.110	RECEIVER	SLOW_SENDER5
2710.220	SLOW_SENDER1	N/A
2711.001	RECEIVER	SLOW_SENDER1
2716.524	SLOW_SENDER5	N/A
2719.271	RECEIVER	FAST_SENDER
2721.702	FAST_SENDER	N/A
2721.827	SLOW_SENDER1	N/A
2722.605	RECEIVER	SLOW_SENDER1
2723.524	SLOW_SENDER5	N/A
2723.702	FAST_SENDER	N/A
2725.702	FAST_SENDER	N/A
2727.702	FAST_SENDER	N/A
2729.702	FAST_SENDER	N/A
2730.010	SLOW_SENDER1	N/A
2730.524	SLOW_SENDER5	N/A
2730.809	RECEIVER	SLOW_SENDER1
2731.702	FAST_SENDER	N/A
2733.702	FAST_SENDER	N/A
2734.418	RECEIVER	SLOW_SENDER5
2735.702	FAST_SENDER	N/A
2737.702	FAST_SENDER	N/A
2737.920	SLOW_SENDER6	N/A
2739.702	FAST_SENDER	N/A
2741.702	FAST_SENDER	N/A
2741.830	SLOW_SENDER5	N/A
[truncated: 23,190 more rows]
