# Supplementary material for: CATO: Wake-Up reCeiver-bAsed communicaTiOn for Batteryless Devices
Source: Sensors (Basel). 2025 Nov 7;25(22):6813. doi: 10.3390/s25226813 (PMC12655924; doi:10.3390/s25226813)
Supplement: Supplementary file 1 [file sensors-25-06813-s001.zip › File S1_Experimental_and_Simulation_Data/simulation/multiple_les/nodes9/mac_competing_nodes_link_reserve.csv]

time_s	node_id	received_from
2.700	FAST_SENDER	N/A
2.700	SLOW_SENDER1	N/A
2.700	SLOW_SENDER2	N/A
2.700	SLOW_SENDER3	N/A
2.700	SLOW_SENDER4	N/A
2.700	SLOW_SENDER5	N/A
2.700	SLOW_SENDER6	N/A
2.700	SLOW_SENDER7	N/A
3.417	RECEIVER	SLOW_SENDER3
5.156	RECEIVER	SLOW_SENDER7
5.860	SLOW_SENDER3	N/A
5.984	RECEIVER	SLOW_SENDER4
6.920	RECEIVER	SLOW_SENDER5
7.655	RECEIVER	FAST_SENDER
8.411	SLOW_SENDER4	N/A
8.686	RECEIVER	SLOW_SENDER3
10.017	RECEIVER	SLOW_SENDER1
10.105	FAST_SENDER	N/A
10.878	RECEIVER	SLOW_SENDER4
11.102	SLOW_SENDER3	N/A
11.712	SLOW_SENDER5	N/A
11.885	SLOW_SENDER2	N/A
11.903	RECEIVER	SLOW_SENDER3
11.940	SLOW_SENDER7	N/A
12.343	SLOW_SENDER1	N/A
12.663	RECEIVER	SLOW_SENDER2
12.747	SLOW_SENDER6	N/A
13.323	SLOW_SENDER4	N/A
13.518	RECEIVER	SLOW_SENDER6
14.163	RECEIVER	FAST_SENDER
14.349	SLOW_SENDER3	N/A
15.058	RECEIVER	SLOW_SENDER1
15.983	RECEIVER	SLOW_SENDER5
16.879	RECEIVER	SLOW_SENDER4
17.498	SLOW_SENDER1	N/A
18.241	RECEIVER	SLOW_SENDER1
18.424	SLOW_SENDER5	N/A
19.196	RECEIVER	SLOW_SENDER5
19.304	SLOW_SENDER4	N/A
20.051	RECEIVER	SLOW_SENDER4
20.678	SLOW_SENDER1	N/A
20.840	RECEIVER	SLOW_SENDER3
22.484	SLOW_SENDER4	N/A
22.747	FAST_SENDER	N/A
22.916	RECEIVER	SLOW_SENDER1
23.241	SLOW_SENDER3	N/A
24.017	RECEIVER	SLOW_SENDER3
24.626	SLOW_SENDER2	N/A
24.629	SLOW_SENDER5	N/A
24.824	SLOW_SENDER7	N/A
25.064	RECEIVER	SLOW_SENDER4
25.758	SLOW_SENDER6	N/A
25.896	RECEIVER	SLOW_SENDER5
27.112	RECEIVER	FAST_SENDER
27.816	RECEIVER	SLOW_SENDER7
28.355	SLOW_SENDER1	N/A
28.793	RECEIVER	SLOW_SENDER6
29.423	SLOW_SENDER3	N/A
29.564	RECEIVER	SLOW_SENDER2
30.494	SLOW_SENDER4	N/A
31.625	FAST_SENDER	N/A
33.355	SLOW_SENDER1	N/A
33.625	FAST_SENDER	N/A
34.423	SLOW_SENDER3	N/A
35.227	SLOW_SENDER7	N/A
35.494	SLOW_SENDER4	N/A
35.625	FAST_SENDER	N/A
36.235	SLOW_SENDER6	N/A
36.994	SLOW_SENDER2	N/A
37.625	FAST_SENDER	N/A
38.355	SLOW_SENDER1	N/A
38.888	SLOW_SENDER5	N/A
39.423	SLOW_SENDER3	N/A
39.625	FAST_SENDER	N/A
40.494	SLOW_SENDER4	N/A
41.235	SLOW_SENDER6	N/A
41.625	FAST_SENDER	N/A
42.227	SLOW_SENDER7	N/A
43.355	SLOW_SENDER1	N/A
43.625	FAST_SENDER	N/A
43.994	SLOW_SENDER2	N/A
44.423	SLOW_SENDER3	N/A
45.355	SLOW_SENDER1	N/A
45.494	SLOW_SENDER4	N/A
45.625	FAST_SENDER	N/A
45.888	SLOW_SENDER5	N/A
46.115	RECEIVER	SLOW_SENDER1
46.235	SLOW_SENDER6	N/A
46.423	SLOW_SENDER3	N/A
46.777	RECEIVER	SLOW_SENDER4
47.227	SLOW_SENDER7	N/A
47.985	RECEIVER	SLOW_SENDER7
49.150	RECEIVER	SLOW_SENDER6
50.994	SLOW_SENDER2	N/A
51.534	SLOW_SENDER1	N/A
52.079	RECEIVER	SLOW_SENDER3
52.888	SLOW_SENDER5	N/A
55.429	SLOW_SENDER7	N/A
55.791	FAST_SENDER	N/A
56.534	SLOW_SENDER1	N/A
57.791	FAST_SENDER	N/A
57.994	SLOW_SENDER2	N/A
59.528	SLOW_SENDER3	N/A
59.791	FAST_SENDER	N/A
59.888	SLOW_SENDER5	N/A
60.432	SLOW_SENDER4	N/A
61.283	SLOW_SENDER6	N/A
61.534	SLOW_SENDER1	N/A
61.791	FAST_SENDER	N/A
62.429	SLOW_SENDER7	N/A
63.791	FAST_SENDER	N/A
64.994	SLOW_SENDER2	N/A
65.750	RECEIVER	SLOW_SENDER2
65.791	FAST_SENDER	N/A
66.528	SLOW_SENDER3	N/A
66.534	SLOW_SENDER1	N/A
66.888	SLOW_SENDER5	N/A
67.305	RECEIVER	SLOW_SENDER1
67.429	SLOW_SENDER7	N/A
67.432	SLOW_SENDER4	N/A
67.791	FAST_SENDER	N/A
68.216	RECEIVER	SLOW_SENDER7
68.283	SLOW_SENDER6	N/A
71.323	RECEIVER	SLOW_SENDER5
71.790	FAST_SENDER	N/A
73.193	SLOW_SENDER2	N/A
73.528	SLOW_SENDER3	N/A
73.790	FAST_SENDER	N/A
74.432	SLOW_SENDER4	N/A
74.730	SLOW_SENDER1	N/A
75.283	SLOW_SENDER6	N/A
75.506	RECEIVER	SLOW_SENDER1
75.621	SLOW_SENDER7	N/A
75.790	FAST_SENDER	N/A
77.790	FAST_SENDER	N/A
78.746	SLOW_SENDER5	N/A
79.519	RECEIVER	SLOW_SENDER5
79.790	FAST_SENDER	N/A
80.193	SLOW_SENDER2	N/A
80.528	SLOW_SENDER3	N/A
81.432	SLOW_SENDER4	N/A
81.790	FAST_SENDER	N/A
82.283	SLOW_SENDER6	N/A
82.621	SLOW_SENDER7	N/A
82.937	SLOW_SENDER1	N/A
83.719	RECEIVER	SLOW_SENDER1
83.790	FAST_SENDER	N/A
85.528	SLOW_SENDER3	N/A
85.790	FAST_SENDER	N/A
86.268	RECEIVER	SLOW_SENDER3
86.919	SLOW_SENDER5	N/A
87.193	SLOW_SENDER2	N/A
87.621	SLOW_SENDER7	N/A
88.369	RECEIVER	SLOW_SENDER7
88.432	SLOW_SENDER4	N/A
89.205	RECEIVER	SLOW_SENDER4
89.283	SLOW_SENDER6	N/A
89.865	RECEIVER	SLOW_SENDER2
91.154	SLOW_SENDER1	N/A
91.685	RECEIVER	SLOW_SENDER6
94.172	FAST_SENDER	N/A
95.122	SLOW_SENDER3	N/A
96.172	FAST_SENDER	N/A
96.626	SLOW_SENDER4	N/A
98.154	SLOW_SENDER1	N/A
98.172	FAST_SENDER	N/A
99.091	SLOW_SENDER6	N/A
100.105	SLOW_SENDER2	N/A
100.172	FAST_SENDER	N/A
100.969	SLOW_SENDER7	N/A
102.122	SLOW_SENDER3	N/A
102.172	FAST_SENDER	N/A
103.626	SLOW_SENDER4	N/A
104.172	FAST_SENDER	N/A
105.154	SLOW_SENDER1	N/A
105.906	RECEIVER	SLOW_SENDER1
106.091	SLOW_SENDER6	N/A
106.172	FAST_SENDER	N/A
107.105	SLOW_SENDER2	N/A
107.969	SLOW_SENDER7	N/A
108.172	FAST_SENDER	N/A
108.972	RECEIVER	FAST_SENDER
109.122	SLOW_SENDER3	N/A
109.895	RECEIVER	SLOW_SENDER3
110.626	SLOW_SENDER4	N/A
111.366	RECEIVER	SLOW_SENDER4
111.404	FAST_SENDER	N/A
112.154	RECEIVER	FAST_SENDER
113.091	SLOW_SENDER6	N/A
113.350	SLOW_SENDER1	N/A
113.855	RECEIVER	SLOW_SENDER6
114.105	SLOW_SENDER2	N/A
114.581	FAST_SENDER	N/A
114.883	RECEIVER	SLOW_SENDER2
114.969	SLOW_SENDER7	N/A
115.713	RECEIVER	SLOW_SENDER7
116.383	RECEIVER	SLOW_SENDER1
117.212	RECEIVER	FAST_SENDER
117.305	SLOW_SENDER3	N/A
118.796	SLOW_SENDER4	N/A
119.629	FAST_SENDER	N/A
121.288	SLOW_SENDER6	N/A
121.629	FAST_SENDER	N/A
123.120	SLOW_SENDER7	N/A
123.629	FAST_SENDER	N/A
123.803	SLOW_SENDER1	N/A
124.305	SLOW_SENDER3	N/A
125.629	FAST_SENDER	N/A
125.796	SLOW_SENDER4	N/A
127.629	FAST_SENDER	N/A
128.288	SLOW_SENDER6	N/A
129.629	FAST_SENDER	N/A
130.120	SLOW_SENDER7	N/A
130.803	SLOW_SENDER1	N/A
131.305	SLOW_SENDER3	N/A
131.629	FAST_SENDER	N/A
132.092	RECEIVER	SLOW_SENDER3
132.796	SLOW_SENDER4	N/A
133.552	RECEIVER	SLOW_SENDER4
133.629	FAST_SENDER	N/A
134.389	RECEIVER	FAST_SENDER
135.288	SLOW_SENDER6	N/A
136.008	RECEIVER	SLOW_SENDER6
136.830	FAST_SENDER	N/A
137.120	SLOW_SENDER7	N/A
137.619	RECEIVER	FAST_SENDER
137.803	SLOW_SENDER1	N/A
138.606	RECEIVER	SLOW_SENDER1
139.509	SLOW_SENDER3	N/A
139.521	RECEIVER	SLOW_SENDER7
140.029	FAST_SENDER	N/A
140.221	RECEIVER	SLOW_SENDER3
140.952	SLOW_SENDER4	N/A
141.733	RECEIVER	SLOW_SENDER4
142.567	RECEIVER	FAST_SENDER
143.443	SLOW_SENDER6	N/A
144.166	RECEIVER	SLOW_SENDER6
144.985	FAST_SENDER	N/A
145.757	RECEIVER	FAST_SENDER
146.036	SLOW_SENDER1	N/A
146.846	RECEIVER	SLOW_SENDER1
146.950	SLOW_SENDER7	N/A
147.627	SLOW_SENDER3	N/A
147.728	RECEIVER	SLOW_SENDER7
148.189	FAST_SENDER	N/A
148.407	RECEIVER	SLOW_SENDER3
149.139	SLOW_SENDER4	N/A
149.912	RECEIVER	SLOW_SENDER4
151.574	SLOW_SENDER6	N/A
154.273	SLOW_SENDER1	N/A
154.837	RECEIVER	FAST_SENDER
155.809	SLOW_SENDER3	N/A
157.281	FAST_SENDER	N/A
159.281	FAST_SENDER	N/A
161.273	SLOW_SENDER1	N/A
161.281	FAST_SENDER	N/A
162.809	SLOW_SENDER3	N/A
163.281	FAST_SENDER	N/A
165.281	FAST_SENDER	N/A
167.281	FAST_SENDER	N/A
168.273	SLOW_SENDER1	N/A
169.053	RECEIVER	SLOW_SENDER1
169.281	FAST_SENDER	N/A
169.809	SLOW_SENDER3	N/A
170.576	RECEIVER	SLOW_SENDER3
171.281	FAST_SENDER	N/A
172.034	RECEIVER	FAST_SENDER
174.465	FAST_SENDER	N/A
175.260	RECEIVER	FAST_SENDER
176.473	SLOW_SENDER1	N/A
177.235	RECEIVER	SLOW_SENDER1
177.671	FAST_SENDER	N/A
178.018	SLOW_SENDER3	N/A
184.676	SLOW_SENDER1	N/A
185.541	FAST_SENDER	N/A
187.541	FAST_SENDER	N/A
189.541	FAST_SENDER	N/A
191.541	FAST_SENDER	N/A
191.676	SLOW_SENDER1	N/A
193.541	FAST_SENDER	N/A
195.541	FAST_SENDER	N/A
197.541	FAST_SENDER	N/A
198.676	SLOW_SENDER1	N/A
199.541	FAST_SENDER	N/A
206.938	FAST_SENDER	N/A
214.381	FAST_SENDER	N/A
221.744	FAST_SENDER	N/A
229.530	FAST_SENDER	N/A
236.962	FAST_SENDER	N/A
244.163	FAST_SENDER	N/A
251.240	SLOW_SENDER5	N/A
252.011	FAST_SENDER	N/A
259.588	FAST_SENDER	N/A
262.849	SLOW_SENDER5	N/A
267.437	FAST_SENDER	N/A
275.613	FAST_SENDER	N/A
275.810	SLOW_SENDER5	N/A
282.240	SLOW_SENDER2	N/A
283.003	FAST_SENDER	N/A
290.046	FAST_SENDER	N/A
292.719	SLOW_SENDER2	N/A
297.906	FAST_SENDER	N/A
299.906	FAST_SENDER	N/A
301.906	FAST_SENDER	N/A
303.906	FAST_SENDER	N/A
305.232	SLOW_SENDER2	N/A
305.906	FAST_SENDER	N/A
307.906	FAST_SENDER	N/A
309.906	FAST_SENDER	N/A
310.910	SLOW_SENDER7	N/A
311.906	FAST_SENDER	N/A
317.110	SLOW_SENDER6	N/A
317.320	SLOW_SENDER4	N/A
319.791	FAST_SENDER	N/A
321.418	SLOW_SENDER7	N/A
329.035	FAST_SENDER	N/A
329.069	SLOW_SENDER6	N/A
329.190	SLOW_SENDER4	N/A
331.035	FAST_SENDER	N/A
333.035	FAST_SENDER	N/A
334.069	SLOW_SENDER6	N/A
334.190	SLOW_SENDER4	N/A
335.035	FAST_SENDER	N/A
337.035	FAST_SENDER	N/A
339.035	FAST_SENDER	N/A
339.069	SLOW_SENDER6	N/A
339.190	SLOW_SENDER4	N/A
341.035	FAST_SENDER	N/A
343.035	FAST_SENDER	N/A
344.069	SLOW_SENDER6	N/A
344.190	SLOW_SENDER4	N/A
344.540	SLOW_SENDER3	N/A
344.835	RECEIVER	SLOW_SENDER6
346.709	RECEIVER	SLOW_SENDER3
348.481	RECEIVER	SLOW_SENDER4
351.209	FAST_SENDER	N/A
353.209	FAST_SENDER	N/A
354.722	SLOW_SENDER3	N/A
355.209	FAST_SENDER	N/A
355.910	SLOW_SENDER4	N/A
356.649	RECEIVER	SLOW_SENDER4
357.209	FAST_SENDER	N/A
358.988	SLOW_SENDER6	N/A
359.209	FAST_SENDER	N/A
359.722	SLOW_SENDER3	N/A
361.209	FAST_SENDER	N/A
363.209	FAST_SENDER	N/A
364.080	SLOW_SENDER4	N/A
364.540	SLOW_SENDER1	N/A
364.722	SLOW_SENDER3	N/A
364.848	RECEIVER	SLOW_SENDER4
365.209	FAST_SENDER	N/A
365.947	RECEIVER	FAST_SENDER
365.988	SLOW_SENDER6	N/A
368.971	RECEIVER	SLOW_SENDER1
369.709	FAST_SENDER	N/A
369.722	SLOW_SENDER3	N/A
371.709	FAST_SENDER	N/A
371.722	SLOW_SENDER3	N/A
372.988	SLOW_SENDER6	N/A
373.709	FAST_SENDER	N/A
373.722	SLOW_SENDER3	N/A
374.252	SLOW_SENDER4	N/A
374.373	SLOW_SENDER1	N/A
375.140	RECEIVER	SLOW_SENDER1
375.709	FAST_SENDER	N/A
375.722	SLOW_SENDER3	N/A
377.709	FAST_SENDER	N/A
377.722	SLOW_SENDER3	N/A
379.709	FAST_SENDER	N/A
379.722	SLOW_SENDER3	N/A
379.988	SLOW_SENDER6	N/A
380.559	SLOW_SENDER1	N/A
381.317	RECEIVER	SLOW_SENDER1
381.709	FAST_SENDER	N/A
381.722	SLOW_SENDER3	N/A
382.488	RECEIVER	SLOW_SENDER3
383.709	FAST_SENDER	N/A
384.447	RECEIVER	FAST_SENDER
386.880	FAST_SENDER	N/A
386.988	SLOW_SENDER6	N/A
387.671	RECEIVER	FAST_SENDER
387.931	SLOW_SENDER3	N/A
388.734	RECEIVER	SLOW_SENDER3
388.765	SLOW_SENDER1	N/A
389.551	RECEIVER	SLOW_SENDER1
390.099	FAST_SENDER	N/A
391.395	RECEIVER	FAST_SENDER
393.824	FAST_SENDER	N/A
394.163	SLOW_SENDER3	N/A
395.824	FAST_SENDER	N/A
397.824	FAST_SENDER	N/A
399.163	SLOW_SENDER3	N/A
399.506	SLOW_SENDER1	N/A
399.824	FAST_SENDER	N/A
401.824	FAST_SENDER	N/A
403.824	FAST_SENDER	N/A
404.163	SLOW_SENDER3	N/A
405.824	FAST_SENDER	N/A
406.506	SLOW_SENDER1	N/A
407.824	FAST_SENDER	N/A
408.599	RECEIVER	FAST_SENDER
409.163	SLOW_SENDER3	N/A
409.895	RECEIVER	SLOW_SENDER3
411.020	FAST_SENDER	N/A
411.779	RECEIVER	FAST_SENDER
413.506	SLOW_SENDER1	N/A
414.219	FAST_SENDER	N/A
414.290	RECEIVER	SLOW_SENDER1
414.991	RECEIVER	FAST_SENDER
415.319	SLOW_SENDER3	N/A
416.088	RECEIVER	SLOW_SENDER3
417.416	FAST_SENDER	N/A
418.130	RECEIVER	FAST_SENDER
420.580	FAST_SENDER	N/A
421.323	RECEIVER	FAST_SENDER
421.522	SLOW_SENDER3	N/A
421.726	SLOW_SENDER1	N/A
422.293	RECEIVER	SLOW_SENDER3
423.756	FAST_SENDER	N/A
423.895	RECEIVER	SLOW_SENDER1
426.194	RECEIVER	FAST_SENDER
428.615	FAST_SENDER	N/A
429.356	RECEIVER	FAST_SENDER
429.693	SLOW_SENDER3	N/A
430.432	RECEIVER	SLOW_SENDER3
431.336	SLOW_SENDER1	N/A
431.767	FAST_SENDER	N/A
432.056	RECEIVER	SLOW_SENDER1
434.380	RECEIVER	FAST_SENDER
436.806	FAST_SENDER	N/A
437.562	RECEIVER	FAST_SENDER
437.843	SLOW_SENDER3	N/A
438.643	RECEIVER	SLOW_SENDER3
440.006	FAST_SENDER	N/A
440.759	RECEIVER	FAST_SENDER
440.860	SLOW_SENDER5	N/A
441.665	RECEIVER	SLOW_SENDER5
443.208	FAST_SENDER	N/A
443.966	RECEIVER	FAST_SENDER
445.507	SLOW_SENDER5	N/A
446.051	SLOW_SENDER3	N/A
446.209	RECEIVER	SLOW_SENDER5
446.378	FAST_SENDER	N/A
447.092	RECEIVER	FAST_SENDER
448.559	RECEIVER	SLOW_SENDER3
449.532	FAST_SENDER	N/A
450.270	RECEIVER	FAST_SENDER
451.634	SLOW_SENDER5	N/A
453.925	RECEIVER	SLOW_SENDER5
455.509	FAST_SENDER	N/A
456.008	SLOW_SENDER3	N/A
456.330	RECEIVER	FAST_SENDER
460.413	FAST_SENDER	N/A
461.175	RECEIVER	FAST_SENDER
461.373	SLOW_SENDER5	N/A
462.137	RECEIVER	SLOW_SENDER5
463.620	FAST_SENDER	N/A
464.363	RECEIVER	FAST_SENDER
466.803	FAST_SENDER	N/A
467.573	RECEIVER	FAST_SENDER
469.440	SLOW_SENDER2	N/A
469.555	SLOW_SENDER5	N/A
469.987	FAST_SENDER	N/A
470.212	RECEIVER	SLOW_SENDER2
471.445	RECEIVER	SLOW_SENDER5
474.115	RECEIVER	FAST_SENDER
474.682	SLOW_SENDER2	N/A
475.455	RECEIVER	SLOW_SENDER2
476.528	FAST_SENDER	N/A
477.276	RECEIVER	FAST_SENDER
478.869	SLOW_SENDER5	N/A
479.623	RECEIVER	SLOW_SENDER5
479.702	FAST_SENDER	N/A
480.871	SLOW_SENDER2	N/A
487.071	SLOW_SENDER5	N/A
487.558	FAST_SENDER	N/A
491.360	SLOW_SENDER7	N/A
491.475	FAST_SENDER	N/A
493.475	FAST_SENDER	N/A
494.735	SLOW_SENDER2	N/A
495.475	FAST_SENDER	N/A
497.475	FAST_SENDER	N/A
499.475	FAST_SENDER	N/A
501.475	FAST_SENDER	N/A
501.583	SLOW_SENDER7	N/A
501.735	SLOW_SENDER2	N/A
503.475	FAST_SENDER	N/A
506.136	FAST_SENDER	N/A
508.136	FAST_SENDER	N/A
508.735	SLOW_SENDER2	N/A
510.136	FAST_SENDER	N/A
512.136	FAST_SENDER	N/A
514.136	FAST_SENDER	N/A
514.165	SLOW_SENDER7	N/A
515.735	SLOW_SENDER2	N/A
516.136	FAST_SENDER	N/A
518.136	FAST_SENDER	N/A
520.136	FAST_SENDER	N/A
522.735	SLOW_SENDER2	N/A
527.645	FAST_SENDER	N/A
530.490	SLOW_SENDER4	N/A
535.107	FAST_SENDER	N/A
541.296	SLOW_SENDER4	N/A
543.011	FAST_SENDER	N/A
551.416	FAST_SENDER	N/A
553.416	FAST_SENDER	N/A
554.512	SLOW_SENDER4	N/A
555.150	SLOW_SENDER6	N/A
555.416	FAST_SENDER	N/A
557.416	FAST_SENDER	N/A
559.416	FAST_SENDER	N/A
561.416	FAST_SENDER	N/A
563.416	FAST_SENDER	N/A
565.416	FAST_SENDER	N/A
565.727	SLOW_SENDER6	N/A
572.306	FAST_SENDER	N/A
574.306	FAST_SENDER	N/A
576.306	FAST_SENDER	N/A
578.306	FAST_SENDER	N/A
579.308	SLOW_SENDER6	N/A
580.306	FAST_SENDER	N/A
582.306	FAST_SENDER	N/A
584.306	FAST_SENDER	N/A
586.306	FAST_SENDER	N/A
593.960	FAST_SENDER	N/A
596.900	SLOW_SENDER1	N/A
601.467	FAST_SENDER	N/A
607.996	SLOW_SENDER1	N/A
609.415	FAST_SENDER	N/A
617.823	FAST_SENDER	N/A
619.823	FAST_SENDER	N/A
621.088	SLOW_SENDER1	N/A
621.823	FAST_SENDER	N/A
621.830	SLOW_SENDER3	N/A
623.823	FAST_SENDER	N/A
625.823	FAST_SENDER	N/A
627.823	FAST_SENDER	N/A
629.823	FAST_SENDER	N/A
631.823	FAST_SENDER	N/A
632.281	SLOW_SENDER3	N/A
639.407	FAST_SENDER	N/A
641.407	FAST_SENDER	N/A
643.407	FAST_SENDER	N/A
645.288	SLOW_SENDER3	N/A
645.407	FAST_SENDER	N/A
646.072	RECEIVER	SLOW_SENDER3
647.407	FAST_SENDER	N/A
649.407	FAST_SENDER	N/A
651.407	FAST_SENDER	N/A
653.350	SLOW_SENDER5	N/A
653.407	FAST_SENDER	N/A
654.108	RECEIVER	SLOW_SENDER5
656.142	RECEIVER	FAST_SENDER
656.528	SLOW_SENDER5	N/A
657.274	RECEIVER	SLOW_SENDER5
658.588	FAST_SENDER	N/A
659.357	RECEIVER	FAST_SENDER
659.704	SLOW_SENDER5	N/A
660.441	RECEIVER	SLOW_SENDER5
661.790	FAST_SENDER	N/A
662.603	RECEIVER	FAST_SENDER
665.029	FAST_SENDER	N/A
665.747	RECEIVER	FAST_SENDER
665.862	SLOW_SENDER5	N/A
666.644	RECEIVER	SLOW_SENDER5
668.177	FAST_SENDER	N/A
668.960	RECEIVER	FAST_SENDER
671.393	FAST_SENDER	N/A
672.087	SLOW_SENDER5	N/A
672.178	RECEIVER	FAST_SENDER
672.828	RECEIVER	SLOW_SENDER5
674.620	FAST_SENDER	N/A
675.375	RECEIVER	FAST_SENDER
677.776	FAST_SENDER	N/A
678.235	SLOW_SENDER5	N/A
678.420	SLOW_SENDER7	N/A
678.557	RECEIVER	FAST_SENDER
681.166	RECEIVER	SLOW_SENDER7
682.024	RECEIVER	SLOW_SENDER5
682.710	FAST_SENDER	N/A
685.818	RECEIVER	FAST_SENDER
686.613	SLOW_SENDER7	N/A
688.234	FAST_SENDER	N/A
688.613	SLOW_SENDER7	N/A
689.004	RECEIVER	FAST_SENDER
690.613	SLOW_SENDER7	N/A
690.850	SLOW_SENDER5	N/A
691.432	FAST_SENDER	N/A
691.627	RECEIVER	SLOW_SENDER5
692.050	SLOW_SENDER2	N/A
692.613	SLOW_SENDER7	N/A
692.864	RECEIVER	SLOW_SENDER2
693.668	RECEIVER	FAST_SENDER
694.613	SLOW_SENDER7	N/A
695.300	SLOW_SENDER2	N/A
696.056	RECEIVER	SLOW_SENDER2
696.104	FAST_SENDER	N/A
696.613	SLOW_SENDER7	N/A
696.890	RECEIVER	FAST_SENDER
698.457	SLOW_SENDER2	N/A
698.613	SLOW_SENDER7	N/A
699.040	SLOW_SENDER5	N/A
699.274	RECEIVER	SLOW_SENDER2
699.294	FAST_SENDER	N/A
701.514	RECEIVER	SLOW_SENDER7
702.262	RECEIVER	FAST_SENDER
704.677	FAST_SENDER	N/A
704.679	SLOW_SENDER2	N/A
705.390	RECEIVER	FAST_SENDER
706.945	SLOW_SENDER7	N/A
707.840	FAST_SENDER	N/A
708.264	RECEIVER	SLOW_SENDER7
709.051	RECEIVER	SLOW_SENDER2
712.119	RECEIVER	FAST_SENDER
714.565	FAST_SENDER	N/A
715.323	RECEIVER	FAST_SENDER
716.467	SLOW_SENDER2	N/A
717.241	SLOW_SENDER7	N/A
717.804	RECEIVER	SLOW_SENDER2
719.464	FAST_SENDER	N/A
719.590	SLOW_SENDER4	N/A
720.252	RECEIVER	FAST_SENDER
722.485	RECEIVER	SLOW_SENDER4
722.657	FAST_SENDER	N/A
723.389	RECEIVER	FAST_SENDER
724.241	SLOW_SENDER7	N/A
725.243	SLOW_SENDER2	N/A
725.826	FAST_SENDER	N/A
725.979	RECEIVER	SLOW_SENDER2
727.901	SLOW_SENDER4	N/A
728.430	RECEIVER	FAST_SENDER
731.241	SLOW_SENDER7	N/A
731.956	RECEIVER	SLOW_SENDER4
732.396	FAST_SENDER	N/A
733.404	SLOW_SENDER2	N/A
734.396	FAST_SENDER	N/A
736.241	SLOW_SENDER7	N/A
736.396	FAST_SENDER	N/A
738.396	FAST_SENDER	N/A
739.401	SLOW_SENDER4	N/A
740.189	RECEIVER	SLOW_SENDER4
740.396	FAST_SENDER	N/A
740.404	SLOW_SENDER2	N/A
741.241	SLOW_SENDER7	N/A
742.022	RECEIVER	SLOW_SENDER7
742.396	FAST_SENDER	N/A
743.840	SLOW_SENDER6	N/A
744.396	FAST_SENDER	N/A
746.117	RECEIVER	SLOW_SENDER6
746.396	FAST_SENDER	N/A
747.404	SLOW_SENDER2	N/A
747.608	SLOW_SENDER4	N/A
748.567	SLOW_SENDER6	N/A
749.467	SLOW_SENDER7	N/A
756.556	FAST_SENDER	N/A
758.556	FAST_SENDER	N/A
760.556	FAST_SENDER	N/A
762.140	SLOW_SENDER6	N/A
762.556	FAST_SENDER	N/A
764.556	FAST_SENDER	N/A
766.556	FAST_SENDER	N/A
768.556	FAST_SENDER	N/A
769.140	SLOW_SENDER6	N/A
770.556	FAST_SENDER	N/A
776.140	SLOW_SENDER6	N/A
778.267	FAST_SENDER	N/A
785.460	SLOW_SENDER1	N/A
785.903	FAST_SENDER	N/A
787.903	FAST_SENDER	N/A
789.903	FAST_SENDER	N/A
791.903	FAST_SENDER	N/A
793.903	FAST_SENDER	N/A
795.806	SLOW_SENDER1	N/A
795.903	FAST_SENDER	N/A
797.903	FAST_SENDER	N/A
800.562	FAST_SENDER	N/A
802.562	FAST_SENDER	N/A
804.562	FAST_SENDER	N/A
806.562	FAST_SENDER	N/A
808.562	FAST_SENDER	N/A
808.650	SLOW_SENDER1	N/A
809.480	SLOW_SENDER3	N/A
810.562	FAST_SENDER	N/A
812.562	FAST_SENDER	N/A
814.562	FAST_SENDER	N/A
820.119	SLOW_SENDER3	N/A
821.982	FAST_SENDER	N/A
829.574	FAST_SENDER	N/A
831.574	FAST_SENDER	N/A
833.574	FAST_SENDER	N/A
833.844	SLOW_SENDER3	N/A
835.574	FAST_SENDER	N/A
837.574	FAST_SENDER	N/A
839.574	FAST_SENDER	N/A
841.574	FAST_SENDER	N/A
843.574	FAST_SENDER	N/A
851.514	FAST_SENDER	N/A
855.190	SLOW_SENDER5	N/A
859.154	FAST_SENDER	N/A
866.398	SLOW_SENDER5	N/A
866.733	FAST_SENDER	N/A
874.695	FAST_SENDER	N/A
876.695	FAST_SENDER	N/A
878.695	FAST_SENDER	N/A
880.441	SLOW_SENDER5	N/A
880.695	FAST_SENDER	N/A
882.695	FAST_SENDER	N/A
884.695	FAST_SENDER	N/A
886.695	FAST_SENDER	N/A
888.695	FAST_SENDER	N/A
896.047	FAST_SENDER	N/A
903.536	FAST_SENDER	N/A
909.375	RECEIVER	FAST_SENDER
911.815	FAST_SENDER	N/A
912.564	RECEIVER	FAST_SENDER
915.004	FAST_SENDER	N/A
915.700	SLOW_SENDER4	N/A
915.770	RECEIVER	FAST_SENDER
915.780	SLOW_SENDER2	N/A
916.473	RECEIVER	SLOW_SENDER4
918.188	FAST_SENDER	N/A
918.694	RECEIVER	SLOW_SENDER2
918.906	SLOW_SENDER4	N/A
919.654	RECEIVER	SLOW_SENDER4
920.290	SLOW_SENDER7	N/A
920.692	RECEIVER	FAST_SENDER
922.092	SLOW_SENDER4	N/A
922.710	RECEIVER	SLOW_SENDER7
923.105	FAST_SENDER	N/A
924.119	SLOW_SENDER2	N/A
924.459	RECEIVER	SLOW_SENDER4
925.121	SLOW_SENDER7	N/A
925.279	RECEIVER	FAST_SENDER
926.599	RECEIVER	SLOW_SENDER2
927.121	SLOW_SENDER7	N/A
927.687	FAST_SENDER	N/A
929.121	SLOW_SENDER7	N/A
929.687	FAST_SENDER	N/A
931.121	SLOW_SENDER7	N/A
931.687	FAST_SENDER	N/A
932.049	SLOW_SENDER2	N/A
933.121	SLOW_SENDER7	N/A
933.687	FAST_SENDER	N/A
935.121	SLOW_SENDER7	N/A
935.687	FAST_SENDER	N/A
935.935	SLOW_SENDER4	N/A
936.674	RECEIVER	SLOW_SENDER4
937.049	SLOW_SENDER2	N/A
937.121	SLOW_SENDER7	N/A
937.687	FAST_SENDER	N/A
939.121	SLOW_SENDER7	N/A
939.687	FAST_SENDER	N/A
939.880	RECEIVER	SLOW_SENDER7
941.687	FAST_SENDER	N/A
942.049	SLOW_SENDER2	N/A
942.439	RECEIVER	FAST_SENDER
944.079	SLOW_SENDER4	N/A
944.160	SLOW_SENDER6	N/A
944.790	RECEIVER	SLOW_SENDER4
944.861	FAST_SENDER	N/A
945.300	SLOW_SENDER7	N/A
945.583	RECEIVER	FAST_SENDER
947.049	SLOW_SENDER2	N/A
947.204	RECEIVER	SLOW_SENDER6
949.634	SLOW_SENDER6	N/A
951.537	RECEIVER	SLOW_SENDER7
951.634	SLOW_SENDER6	N/A
952.216	SLOW_SENDER4	N/A
952.245	FAST_SENDER	N/A
953.527	RECEIVER	SLOW_SENDER2
953.634	SLOW_SENDER6	N/A
954.245	FAST_SENDER	N/A
955.634	SLOW_SENDER6	N/A
956.245	FAST_SENDER	N/A
957.634	SLOW_SENDER6	N/A
958.245	FAST_SENDER	N/A
958.950	SLOW_SENDER7	N/A
959.216	SLOW_SENDER4	N/A
959.634	SLOW_SENDER6	N/A
960.245	FAST_SENDER	N/A
960.928	SLOW_SENDER2	N/A
961.634	SLOW_SENDER6	N/A
962.245	FAST_SENDER	N/A
963.634	SLOW_SENDER6	N/A
964.245	FAST_SENDER	N/A
965.634	SLOW_SENDER6	N/A
965.950	SLOW_SENDER7	N/A
966.216	SLOW_SENDER4	N/A
966.245	FAST_SENDER	N/A
966.387	RECEIVER	SLOW_SENDER6
967.535	RECEIVER	FAST_SENDER
967.928	SLOW_SENDER2	N/A
968.953	RECEIVER	SLOW_SENDER4
969.967	FAST_SENDER	N/A
970.714	RECEIVER	FAST_SENDER
971.809	SLOW_SENDER6	N/A
972.596	RECEIVER	SLOW_SENDER6
972.930	SLOW_SENDER1	N/A
972.950	SLOW_SENDER7	N/A
973.121	FAST_SENDER	N/A
973.698	RECEIVER	SLOW_SENDER1
974.464	RECEIVER	FAST_SENDER
974.928	SLOW_SENDER2	N/A
975.729	RECEIVER	SLOW_SENDER2
976.111	SLOW_SENDER1	N/A
976.384	SLOW_SENDER4	N/A
978.020	SLOW_SENDER6	N/A
978.307	FAST_SENDER	N/A
979.561	RECEIVER	SLOW_SENDER1
980.307	FAST_SENDER	N/A
982.307	FAST_SENDER	N/A
983.020	SLOW_SENDER6	N/A
983.384	SLOW_SENDER4	N/A
984.307	FAST_SENDER	N/A
984.713	SLOW_SENDER2	N/A
985.011	SLOW_SENDER1	N/A
986.307	FAST_SENDER	N/A
988.020	SLOW_SENDER6	N/A
988.307	FAST_SENDER	N/A
990.011	SLOW_SENDER1	N/A
990.307	FAST_SENDER	N/A
990.384	SLOW_SENDER4	N/A
991.169	RECEIVER	SLOW_SENDER4
991.713	SLOW_SENDER2	N/A
992.307	FAST_SENDER	N/A
993.020	SLOW_SENDER6	N/A
994.349	RECEIVER	SLOW_SENDER6
995.011	SLOW_SENDER1	N/A
997.710	SLOW_SENDER3	N/A
998.458	RECEIVER	FAST_SENDER
998.713	SLOW_SENDER2	N/A
999.710	SLOW_SENDER3	N/A
1000.011	SLOW_SENDER1	N/A
1000.902	FAST_SENDER	N/A
1001.710	SLOW_SENDER3	N/A
1002.902	FAST_SENDER	N/A
1003.710	SLOW_SENDER3	N/A
1004.902	FAST_SENDER	N/A
1005.011	SLOW_SENDER1	N/A
1005.710	SLOW_SENDER3	N/A
1005.713	SLOW_SENDER2	N/A
1006.902	FAST_SENDER	N/A
1007.011	SLOW_SENDER1	N/A
1007.710	SLOW_SENDER3	N/A
1008.276	SLOW_SENDER6	N/A
1008.902	FAST_SENDER	N/A
1009.011	SLOW_SENDER1	N/A
1009.710	SLOW_SENDER3	N/A
1010.902	FAST_SENDER	N/A
1011.011	SLOW_SENDER1	N/A
1011.710	SLOW_SENDER3	N/A
1011.791	RECEIVER	SLOW_SENDER1
1012.459	RECEIVER	SLOW_SENDER3
1012.713	SLOW_SENDER2	N/A
1012.902	FAST_SENDER	N/A
1013.465	RECEIVER	SLOW_SENDER2
1014.888	SLOW_SENDER3	N/A
1014.902	FAST_SENDER	N/A
1015.276	SLOW_SENDER6	N/A
1015.660	RECEIVER	SLOW_SENDER3
1017.209	SLOW_SENDER1	N/A
1017.595	RECEIVER	FAST_SENDER
1018.105	SLOW_SENDER3	N/A
1018.885	RECEIVER	SLOW_SENDER3
1020.181	RECEIVER	SLOW_SENDER1
1020.897	SLOW_SENDER2	N/A
1021.315	SLOW_SENDER3	N/A
1022.276	SLOW_SENDER6	N/A
1023.315	SLOW_SENDER3	N/A
1024.061	FAST_SENDER	N/A
1025.315	SLOW_SENDER3	N/A
1026.061	FAST_SENDER	N/A
1027.315	SLOW_SENDER3	N/A
1027.897	SLOW_SENDER2	N/A
1028.061	FAST_SENDER	N/A
1029.276	SLOW_SENDER6	N/A
1029.315	SLOW_SENDER3	N/A
1030.061	FAST_SENDER	N/A
1031.172	SLOW_SENDER1	N/A
1031.315	SLOW_SENDER3	N/A
1031.902	RECEIVER	SLOW_SENDER1
1032.061	FAST_SENDER	N/A
1033.315	SLOW_SENDER3	N/A
1034.061	FAST_SENDER	N/A
1034.897	SLOW_SENDER2	N/A
1035.315	SLOW_SENDER3	N/A
1035.670	RECEIVER	SLOW_SENDER2
1036.061	FAST_SENDER	N/A
1036.276	SLOW_SENDER6	N/A
1037.022	RECEIVER	SLOW_SENDER6
1041.395	FAST_SENDER	N/A
1042.043	RECEIVER	SLOW_SENDER3
1043.395	FAST_SENDER	N/A
1045.395	FAST_SENDER	N/A
1045.800	SLOW_SENDER5	N/A
1046.395	SLOW_SENDER1	N/A
1046.578	RECEIVER	SLOW_SENDER5
1047.395	FAST_SENDER	N/A
1048.195	SLOW_SENDER6	N/A
1048.996	SLOW_SENDER5	N/A
1049.395	FAST_SENDER	N/A
1049.467	SLOW_SENDER3	N/A
1049.790	RECEIVER	SLOW_SENDER5
1051.395	FAST_SENDER	N/A
1052.198	SLOW_SENDER5	N/A
1052.975	RECEIVER	SLOW_SENDER5
1053.395	SLOW_SENDER1	N/A
1053.395	FAST_SENDER	N/A
1055.195	SLOW_SENDER6	N/A
1055.395	FAST_SENDER	N/A
1056.180	RECEIVER	FAST_SENDER
1056.467	SLOW_SENDER3	N/A
1058.424	SLOW_SENDER5	N/A
1058.580	FAST_SENDER	N/A
1059.173	RECEIVER	SLOW_SENDER5
1059.841	RECEIVER	FAST_SENDER
1060.395	SLOW_SENDER1	N/A
1061.121	RECEIVER	SLOW_SENDER1
1062.195	SLOW_SENDER6	N/A
1062.254	FAST_SENDER	N/A
1062.926	RECEIVER	SLOW_SENDER6
1063.467	SLOW_SENDER3	N/A
1064.209	RECEIVER	SLOW_SENDER3
1064.595	SLOW_SENDER5	N/A
1070.332	SLOW_SENDER6	N/A
1070.943	FAST_SENDER	N/A
1072.943	FAST_SENDER	N/A
1074.270	SLOW_SENDER1	N/A
1074.943	FAST_SENDER	N/A
1076.943	FAST_SENDER	N/A
1077.332	SLOW_SENDER6	N/A
1077.427	SLOW_SENDER5	N/A
1078.943	FAST_SENDER	N/A
1080.943	FAST_SENDER	N/A
1081.270	SLOW_SENDER1	N/A
1082.943	FAST_SENDER	N/A
1084.332	SLOW_SENDER6	N/A
1084.427	SLOW_SENDER5	N/A
1084.943	FAST_SENDER	N/A
1088.270	SLOW_SENDER1	N/A
1091.427	SLOW_SENDER5	N/A
1093.205	FAST_SENDER	N/A
1095.205	FAST_SENDER	N/A
1097.205	FAST_SENDER	N/A
1098.427	SLOW_SENDER5	N/A
1099.205	FAST_SENDER	N/A
1101.205	FAST_SENDER	N/A
1103.205	FAST_SENDER	N/A
1105.205	FAST_SENDER	N/A
1105.427	SLOW_SENDER5	N/A
1107.205	FAST_SENDER	N/A
1115.657	FAST_SENDER	N/A
1117.657	FAST_SENDER	N/A
1119.657	FAST_SENDER	N/A
1121.657	FAST_SENDER	N/A
1123.657	FAST_SENDER	N/A
1125.657	FAST_SENDER	N/A
1127.657	FAST_SENDER	N/A
1129.657	FAST_SENDER	N/A
1136.985	FAST_SENDER	N/A
1142.140	SLOW_SENDER7	N/A
1147.212	FAST_SENDER	N/A
1149.212	FAST_SENDER	N/A
1151.212	FAST_SENDER	N/A
1153.212	FAST_SENDER	N/A
1155.212	FAST_SENDER	N/A
1155.512	SLOW_SENDER7	N/A
1156.760	SLOW_SENDER4	N/A
1157.212	FAST_SENDER	N/A
1160.231	FAST_SENDER	N/A
1162.231	FAST_SENDER	N/A
1164.231	FAST_SENDER	N/A
1166.231	FAST_SENDER	N/A
1167.416	SLOW_SENDER4	N/A
1168.231	FAST_SENDER	N/A
1170.231	FAST_SENDER	N/A
1172.231	FAST_SENDER	N/A
1172.416	SLOW_SENDER4	N/A
1174.231	FAST_SENDER	N/A
1177.416	SLOW_SENDER4	N/A
1181.638	FAST_SENDER	N/A
1182.416	SLOW_SENDER4	N/A
1188.694	FAST_SENDER	N/A
1190.694	FAST_SENDER	N/A
1192.694	FAST_SENDER	N/A
1194.694	FAST_SENDER	N/A
1195.939	SLOW_SENDER4	N/A
1196.694	FAST_SENDER	N/A
1198.694	FAST_SENDER	N/A
1200.694	FAST_SENDER	N/A
1202.620	SLOW_SENDER2	N/A
1202.694	FAST_SENDER	N/A
1211.204	FAST_SENDER	N/A
1213.174	SLOW_SENDER2	N/A
1218.118	FAST_SENDER	N/A
1220.118	FAST_SENDER	N/A
1222.118	FAST_SENDER	N/A
1224.118	FAST_SENDER	N/A
1225.789	SLOW_SENDER2	N/A
1226.118	FAST_SENDER	N/A
1228.118	FAST_SENDER	N/A
1230.118	FAST_SENDER	N/A
1232.118	FAST_SENDER	N/A
1232.170	SLOW_SENDER3	N/A
1232.881	RECEIVER	FAST_SENDER
1235.314	FAST_SENDER	N/A
1235.330	RECEIVER	SLOW_SENDER3
1236.059	RECEIVER	FAST_SENDER
1238.508	FAST_SENDER	N/A
1239.252	RECEIVER	FAST_SENDER
1240.771	SLOW_SENDER3	N/A
1241.558	RECEIVER	SLOW_SENDER3
1241.674	FAST_SENDER	N/A
1242.431	RECEIVER	FAST_SENDER
1244.865	FAST_SENDER	N/A
1245.618	RECEIVER	FAST_SENDER
1246.991	SLOW_SENDER3	N/A
1247.758	RECEIVER	SLOW_SENDER3
1248.032	FAST_SENDER	N/A
1248.805	RECEIVER	FAST_SENDER
1250.230	SLOW_SENDER6	N/A
1251.019	RECEIVER	SLOW_SENDER6
1251.221	FAST_SENDER	N/A
1251.973	RECEIVER	FAST_SENDER
1253.161	SLOW_SENDER3	N/A
1253.447	SLOW_SENDER6	N/A
1253.923	RECEIVER	SLOW_SENDER3
1254.407	FAST_SENDER	N/A
1255.560	SLOW_SENDER1	N/A
1257.130	RECEIVER	FAST_SENDER
1257.817	RECEIVER	SLOW_SENDER1
1260.235	SLOW_SENDER1	N/A
1261.282	RECEIVER	SLOW_SENDER6
1261.685	FAST_SENDER	N/A
1262.235	SLOW_SENDER1	N/A
1263.685	FAST_SENDER	N/A
1264.235	SLOW_SENDER1	N/A
1265.685	FAST_SENDER	N/A
1266.235	SLOW_SENDER1	N/A
1267.685	FAST_SENDER	N/A
1267.878	SLOW_SENDER3	N/A
1268.235	SLOW_SENDER1	N/A
1268.724	SLOW_SENDER6	N/A
1269.685	FAST_SENDER	N/A
1270.235	SLOW_SENDER1	N/A
1271.685	FAST_SENDER	N/A
1272.235	SLOW_SENDER1	N/A
1273.260	SLOW_SENDER5	N/A
1273.685	FAST_SENDER	N/A
1274.046	RECEIVER	SLOW_SENDER5
1274.235	SLOW_SENDER1	N/A
1274.878	SLOW_SENDER3	N/A
1275.037	RECEIVER	SLOW_SENDER1
1275.685	FAST_SENDER	N/A
1275.724	SLOW_SENDER6	N/A
1276.449	SLOW_SENDER5	N/A
1277.167	RECEIVER	SLOW_SENDER5
1277.968	RECEIVER	FAST_SENDER
1279.567	SLOW_SENDER5	N/A
1280.335	RECEIVER	SLOW_SENDER5
1280.411	FAST_SENDER	N/A
1280.466	SLOW_SENDER1	N/A
1281.142	RECEIVER	FAST_SENDER
1281.878	SLOW_SENDER3	N/A
1282.724	SLOW_SENDER6	N/A
1283.486	RECEIVER	SLOW_SENDER1
1283.586	FAST_SENDER	N/A
1284.337	RECEIVER	FAST_SENDER
1285.691	RECEIVER	SLOW_SENDER6
1285.736	SLOW_SENDER5	N/A
1286.556	RECEIVER	SLOW_SENDER5
1288.902	SLOW_SENDER1	N/A
1290.476	FAST_SENDER	N/A
1292.476	FAST_SENDER	N/A
1293.130	SLOW_SENDER6	N/A
1293.902	SLOW_SENDER1	N/A
1294.476	FAST_SENDER	N/A
1296.476	FAST_SENDER	N/A
1298.476	FAST_SENDER	N/A
1298.534	SLOW_SENDER5	N/A
1298.902	SLOW_SENDER1	N/A
1299.288	RECEIVER	SLOW_SENDER5
1300.130	SLOW_SENDER6	N/A
1300.476	FAST_SENDER	N/A
1302.476	FAST_SENDER	N/A
1303.902	SLOW_SENDER1	N/A
1304.476	FAST_SENDER	N/A
1304.671	RECEIVER	SLOW_SENDER1
1306.716	SLOW_SENDER5	N/A
1306.790	RECEIVER	FAST_SENDER
1307.130	SLOW_SENDER6	N/A
1309.205	FAST_SENDER	N/A
1309.406	RECEIVER	SLOW_SENDER5
1310.624	RECEIVER	SLOW_SENDER6
1311.794	RECEIVER	FAST_SENDER
1312.117	SLOW_SENDER1	N/A
1312.927	RECEIVER	SLOW_SENDER1
1314.200	FAST_SENDER	N/A
1314.928	RECEIVER	FAST_SENDER
1316.844	SLOW_SENDER5	N/A
1317.376	FAST_SENDER	N/A
1318.067	SLOW_SENDER6	N/A
1320.362	SLOW_SENDER1	N/A
1325.610	SLOW_SENDER7	N/A
1325.632	FAST_SENDER	N/A
1327.632	FAST_SENDER	N/A
1329.632	FAST_SENDER	N/A
1331.632	FAST_SENDER	N/A
1333.632	FAST_SENDER	N/A
1335.632	FAST_SENDER	N/A
1336.236	SLOW_SENDER7	N/A
1337.632	FAST_SENDER	N/A
1340.925	FAST_SENDER	N/A
1342.925	FAST_SENDER	N/A
1344.925	FAST_SENDER	N/A
1346.925	FAST_SENDER	N/A
1348.781	SLOW_SENDER7	N/A
1348.925	FAST_SENDER	N/A
1350.925	FAST_SENDER	N/A
1352.925	FAST_SENDER	N/A
1354.925	FAST_SENDER	N/A
1361.870	SLOW_SENDER4	N/A
1362.383	FAST_SENDER	N/A
1370.083	FAST_SENDER	N/A
1372.083	FAST_SENDER	N/A
1374.083	FAST_SENDER	N/A
1375.340	SLOW_SENDER4	N/A
1376.083	FAST_SENDER	N/A
1379.896	FAST_SENDER	N/A
1381.896	FAST_SENDER	N/A
1383.896	FAST_SENDER	N/A
1385.896	FAST_SENDER	N/A
1387.896	FAST_SENDER	N/A
1389.896	FAST_SENDER	N/A
1390.140	SLOW_SENDER2	N/A
1391.896	FAST_SENDER	N/A
1393.896	FAST_SENDER	N/A
1401.222	SLOW_SENDER2	N/A
1401.532	FAST_SENDER	N/A
1409.044	FAST_SENDER	N/A
1411.044	FAST_SENDER	N/A
1413.044	FAST_SENDER	N/A
1414.849	SLOW_SENDER2	N/A
1415.044	FAST_SENDER	N/A
1417.044	FAST_SENDER	N/A
1419.044	FAST_SENDER	N/A
1421.044	FAST_SENDER	N/A
1423.044	FAST_SENDER	N/A
1430.817	FAST_SENDER	N/A
1438.223	FAST_SENDER	N/A
1445.416	FAST_SENDER	N/A
1448.190	SLOW_SENDER3	N/A
1453.328	FAST_SENDER	N/A
1459.024	SLOW_SENDER3	N/A
1461.057	FAST_SENDER	N/A
1469.690	FAST_SENDER	N/A
1471.690	FAST_SENDER	N/A
1472.526	SLOW_SENDER3	N/A
1473.140	SLOW_SENDER5	N/A
1473.690	FAST_SENDER	N/A
1475.690	FAST_SENDER	N/A
1477.690	FAST_SENDER	N/A
1479.690	FAST_SENDER	N/A
1481.690	FAST_SENDER	N/A
1482.410	SLOW_SENDER6	N/A
1483.214	RECEIVER	SLOW_SENDER6
1483.662	SLOW_SENDER5	N/A
1483.690	FAST_SENDER	N/A
1484.424	RECEIVER	SLOW_SENDER5
1485.615	SLOW_SENDER6	N/A
1486.421	RECEIVER	SLOW_SENDER6
1489.500	SLOW_SENDER1	N/A
1491.500	SLOW_SENDER1	N/A
1491.851	SLOW_SENDER5	N/A
1492.766	FAST_SENDER	N/A
1493.500	SLOW_SENDER1	N/A
1494.766	FAST_SENDER	N/A
1495.500	SLOW_SENDER1	N/A
1495.524	SLOW_SENDER6	N/A
1496.281	RECEIVER	SLOW_SENDER6
1496.766	FAST_SENDER	N/A
1497.500	SLOW_SENDER1	N/A
1498.766	FAST_SENDER	N/A
1498.851	SLOW_SENDER5	N/A
1499.500	SLOW_SENDER1	N/A
1500.766	FAST_SENDER	N/A
1501.500	SLOW_SENDER1	N/A
1502.766	FAST_SENDER	N/A
1503.500	SLOW_SENDER1	N/A
1503.723	SLOW_SENDER6	N/A
1503.851	SLOW_SENDER5	N/A
1504.240	RECEIVER	SLOW_SENDER1
1504.766	FAST_SENDER	N/A
1505.177	RECEIVER	SLOW_SENDER5
1506.176	RECEIVER	SLOW_SENDER6
1506.687	SLOW_SENDER1	N/A
1506.766	FAST_SENDER	N/A
1507.450	RECEIVER	SLOW_SENDER1
1509.655	RECEIVER	FAST_SENDER
1509.899	SLOW_SENDER1	N/A
1510.633	RECEIVER	SLOW_SENDER1
1512.624	SLOW_SENDER5	N/A
1513.020	SLOW_SENDER7	N/A
1513.052	SLOW_SENDER1	N/A
1513.415	RECEIVER	SLOW_SENDER5
1513.583	SLOW_SENDER6	N/A
1514.358	RECEIVER	SLOW_SENDER6
1515.023	FAST_SENDER	N/A
1516.280	RECEIVER	FAST_SENDER
1516.962	RECEIVER	SLOW_SENDER1
1518.854	RECEIVER	SLOW_SENDER7
1520.637	FAST_SENDER	N/A
1521.376	RECEIVER	FAST_SENDER
1521.796	SLOW_SENDER6	N/A
1522.563	RECEIVER	SLOW_SENDER6
1523.809	FAST_SENDER	N/A
1524.271	SLOW_SENDER7	N/A
1524.396	SLOW_SENDER1	N/A
1524.579	RECEIVER	FAST_SENDER
1525.777	SLOW_SENDER5	N/A
1526.473	RECEIVER	SLOW_SENDER1
1527.015	FAST_SENDER	N/A
1527.784	RECEIVER	FAST_SENDER
1529.271	SLOW_SENDER7	N/A
1529.987	SLOW_SENDER6	N/A
1530.219	FAST_SENDER	N/A
1530.766	RECEIVER	SLOW_SENDER6
1532.817	RECEIVER	FAST_SENDER
1533.921	SLOW_SENDER1	N/A
1534.271	SLOW_SENDER7	N/A
1534.676	RECEIVER	SLOW_SENDER1
1535.219	FAST_SENDER	N/A
1536.000	RECEIVER	FAST_SENDER
1538.216	SLOW_SENDER6	N/A
1538.410	FAST_SENDER	N/A
1539.185	RECEIVER	FAST_SENDER
1539.271	SLOW_SENDER7	N/A
1540.041	RECEIVER	SLOW_SENDER7
1541.617	FAST_SENDER	N/A
1542.080	SLOW_SENDER1	N/A
1542.383	RECEIVER	FAST_SENDER
1544.380	SLOW_SENDER4	N/A
1545.114	RECEIVER	SLOW_SENDER4
1545.469	SLOW_SENDER7	N/A
1547.556	SLOW_SENDER4	N/A
1548.808	FAST_SENDER	N/A
1549.556	SLOW_SENDER4	N/A
1550.469	SLOW_SENDER7	N/A
1550.808	FAST_SENDER	N/A
1551.556	SLOW_SENDER4	N/A
1552.808	FAST_SENDER	N/A
1553.556	SLOW_SENDER4	N/A
1554.808	FAST_SENDER	N/A
1555.469	SLOW_SENDER7	N/A
1555.556	SLOW_SENDER4	N/A
1556.808	FAST_SENDER	N/A
1557.556	SLOW_SENDER4	N/A
1558.808	FAST_SENDER	N/A
1559.556	SLOW_SENDER4	N/A
1560.469	SLOW_SENDER7	N/A
1560.808	FAST_SENDER	N/A
1561.247	RECEIVER	SLOW_SENDER7
1561.556	SLOW_SENDER4	N/A
1562.284	RECEIVER	SLOW_SENDER4
1562.808	FAST_SENDER	N/A
1563.533	RECEIVER	FAST_SENDER
1564.729	SLOW_SENDER4	N/A
1565.474	RECEIVER	SLOW_SENDER4
1565.980	FAST_SENDER	N/A
1566.673	SLOW_SENDER7	N/A
1566.734	RECEIVER	FAST_SENDER
1567.411	RECEIVER	SLOW_SENDER7
1567.874	SLOW_SENDER4	N/A
1568.671	RECEIVER	SLOW_SENDER4
1569.134	FAST_SENDER	N/A
1569.910	RECEIVER	FAST_SENDER
1572.323	FAST_SENDER	N/A
1573.067	RECEIVER	FAST_SENDER
1574.091	SLOW_SENDER4	N/A
1574.827	SLOW_SENDER7	N/A
1574.851	RECEIVER	SLOW_SENDER4
1575.470	FAST_SENDER	N/A
1575.585	RECEIVER	SLOW_SENDER7
1577.964	RECEIVER	FAST_SENDER
1579.180	SLOW_SENDER2	N/A
1579.948	RECEIVER	SLOW_SENDER2
1580.268	SLOW_SENDER4	N/A
1580.398	FAST_SENDER	N/A
1580.999	RECEIVER	SLOW_SENDER4
1581.682	RECEIVER	FAST_SENDER
1582.375	SLOW_SENDER2	N/A
1583.029	SLOW_SENDER7	N/A
1583.107	RECEIVER	SLOW_SENDER2
1583.804	RECEIVER	SLOW_SENDER7
1584.086	FAST_SENDER	N/A
1584.838	RECEIVER	FAST_SENDER
1585.523	SLOW_SENDER2	N/A
1586.293	RECEIVER	SLOW_SENDER2
1586.437	SLOW_SENDER4	N/A
1587.228	RECEIVER	SLOW_SENDER4
1587.282	FAST_SENDER	N/A
1588.091	RECEIVER	FAST_SENDER
1590.509	FAST_SENDER	N/A
1591.219	SLOW_SENDER7	N/A
1591.243	RECEIVER	FAST_SENDER
1591.734	SLOW_SENDER2	N/A
1591.997	RECEIVER	SLOW_SENDER7
1593.663	FAST_SENDER	N/A
1594.656	SLOW_SENDER4	N/A
1601.656	SLOW_SENDER4	N/A
1602.073	FAST_SENDER	N/A
1604.073	FAST_SENDER	N/A
1605.005	SLOW_SENDER2	N/A
1606.073	FAST_SENDER	N/A
1608.073	FAST_SENDER	N/A
1608.656	SLOW_SENDER4	N/A
1610.073	FAST_SENDER	N/A
1612.005	SLOW_SENDER2	N/A
1612.073	FAST_SENDER	N/A
1613.656	SLOW_SENDER4	N/A
1614.073	FAST_SENDER	N/A
1616.073	FAST_SENDER	N/A
1619.005	SLOW_SENDER2	N/A
1624.613	FAST_SENDER	N/A
1626.613	FAST_SENDER	N/A
1626.673	SLOW_SENDER4	N/A
1628.613	FAST_SENDER	N/A
1630.613	FAST_SENDER	N/A
1632.613	FAST_SENDER	N/A
1633.673	SLOW_SENDER4	N/A
1634.613	FAST_SENDER	N/A
1636.613	FAST_SENDER	N/A
1637.920	SLOW_SENDER3	N/A
1638.613	FAST_SENDER	N/A
1640.673	SLOW_SENDER4	N/A
1647.473	FAST_SENDER	N/A
1648.077	SLOW_SENDER3	N/A
1656.133	FAST_SENDER	N/A
1658.133	FAST_SENDER	N/A
1660.133	FAST_SENDER	N/A
1661.278	SLOW_SENDER3	N/A
1662.133	FAST_SENDER	N/A
1664.133	FAST_SENDER	N/A
1666.133	FAST_SENDER	N/A
1668.133	FAST_SENDER	N/A
1670.133	FAST_SENDER	N/A
1678.055	FAST_SENDER	N/A
1685.157	FAST_SENDER	N/A
1690.110	SLOW_SENDER5	N/A
1693.164	FAST_SENDER	N/A
1700.357	SLOW_SENDER5	N/A
1701.502	FAST_SENDER	N/A
1703.530	SLOW_SENDER6	N/A
1705.530	SLOW_SENDER6	N/A
1707.530	SLOW_SENDER6	N/A
1709.530	SLOW_SENDER6	N/A
1709.684	FAST_SENDER	N/A
1710.090	SLOW_SENDER1	N/A
1711.530	SLOW_SENDER6	N/A
1711.684	FAST_SENDER	N/A
1712.625	SLOW_SENDER5	N/A
1713.530	SLOW_SENDER6	N/A
1713.684	FAST_SENDER	N/A
1715.530	SLOW_SENDER6	N/A
1715.684	FAST_SENDER	N/A
1717.530	SLOW_SENDER6	N/A
1717.684	FAST_SENDER	N/A
1719.684	FAST_SENDER	N/A
1721.077	SLOW_SENDER1	N/A
1721.684	FAST_SENDER	N/A
1723.684	FAST_SENDER	N/A
1728.088	SLOW_SENDER6	N/A
1732.820	FAST_SENDER	N/A
1734.303	SLOW_SENDER1	N/A
1734.820	FAST_SENDER	N/A
1736.820	FAST_SENDER	N/A
1738.820	FAST_SENDER	N/A
1740.791	SLOW_SENDER6	N/A
1740.820	FAST_SENDER	N/A
1741.303	SLOW_SENDER1	N/A
1742.820	FAST_SENDER	N/A
1744.820	FAST_SENDER	N/A
1746.820	FAST_SENDER	N/A
1748.303	SLOW_SENDER1	N/A
1754.817	FAST_SENDER	N/A
1757.130	RECEIVER	FAST_SENDER
1759.531	FAST_SENDER	N/A
1760.280	SLOW_SENDER7	N/A
1760.285	RECEIVER	FAST_SENDER
1761.051	RECEIVER	SLOW_SENDER7
1762.712	FAST_SENDER	N/A
1763.473	RECEIVER	FAST_SENDER
1763.481	SLOW_SENDER7	N/A
1764.272	RECEIVER	SLOW_SENDER7
1765.874	FAST_SENDER	N/A
1766.615	RECEIVER	FAST_SENDER
1766.715	SLOW_SENDER7	N/A
1767.501	RECEIVER	SLOW_SENDER7
1769.055	FAST_SENDER	N/A
1769.811	RECEIVER	FAST_SENDER
1772.261	FAST_SENDER	N/A
1772.921	SLOW_SENDER7	N/A
1773.013	RECEIVER	FAST_SENDER
1773.709	RECEIVER	SLOW_SENDER7
1775.456	FAST_SENDER	N/A
1776.190	RECEIVER	FAST_SENDER
1778.606	FAST_SENDER	N/A
1779.137	SLOW_SENDER7	N/A
1779.367	RECEIVER	FAST_SENDER
1781.579	RECEIVER	SLOW_SENDER7
1781.787	FAST_SENDER	N/A
1782.571	RECEIVER	FAST_SENDER
1784.976	FAST_SENDER	N/A
1785.735	RECEIVER	FAST_SENDER
1787.400	SLOW_SENDER2	N/A
1788.157	FAST_SENDER	N/A
1788.177	RECEIVER	SLOW_SENDER2
1788.925	RECEIVER	FAST_SENDER
1789.009	SLOW_SENDER7	N/A
1789.777	RECEIVER	SLOW_SENDER7
1790.585	SLOW_SENDER2	N/A
1791.336	RECEIVER	SLOW_SENDER2
1791.356	FAST_SENDER	N/A
1792.152	RECEIVER	FAST_SENDER
1793.781	SLOW_SENDER2	N/A
1794.532	RECEIVER	SLOW_SENDER2
1794.559	FAST_SENDER	N/A
1795.312	RECEIVER	FAST_SENDER
1797.188	SLOW_SENDER7	N/A
1797.717	FAST_SENDER	N/A
1797.898	RECEIVER	SLOW_SENDER7
1799.951	SLOW_SENDER2	N/A
1799.969	RECEIVER	FAST_SENDER
1800.715	RECEIVER	SLOW_SENDER2
1802.408	FAST_SENDER	N/A
1803.190	RECEIVER	FAST_SENDER
1805.335	SLOW_SENDER7	N/A
1805.603	FAST_SENDER	N/A
1806.127	SLOW_SENDER2	N/A
1806.132	RECEIVER	SLOW_SENDER7
1806.490	SLOW_SENDER4	N/A
1806.876	RECEIVER	SLOW_SENDER2
1808.184	RECEIVER	FAST_SENDER
1810.943	FAST_SENDER	N/A
1811.691	RECEIVER	SLOW_SENDER4
1812.943	FAST_SENDER	N/A
1813.572	SLOW_SENDER7	N/A
1814.943	FAST_SENDER	N/A
1816.943	FAST_SENDER	N/A
1817.125	SLOW_SENDER4	N/A
1817.858	SLOW_SENDER2	N/A
1818.627	RECEIVER	SLOW_SENDER2
1818.943	FAST_SENDER	N/A
1820.572	SLOW_SENDER7	N/A
1820.943	FAST_SENDER	N/A
1822.125	SLOW_SENDER4	N/A
1822.943	FAST_SENDER	N/A
1824.943	FAST_SENDER	N/A
1825.700	RECEIVER	FAST_SENDER
1825.790	SLOW_SENDER3	N/A
1826.074	SLOW_SENDER2	N/A
1826.556	RECEIVER	SLOW_SENDER3
1827.125	SLOW_SENDER4	N/A
1827.572	SLOW_SENDER7	N/A
1828.976	SLOW_SENDER3	N/A
1829.064	RECEIVER	SLOW_SENDER2
1829.761	RECEIVER	SLOW_SENDER3
1832.125	SLOW_SENDER4	N/A
1832.197	SLOW_SENDER3	N/A
1833.410	FAST_SENDER	N/A
1834.197	SLOW_SENDER3	N/A
1835.410	FAST_SENDER	N/A
1836.197	SLOW_SENDER3	N/A
1836.514	SLOW_SENDER2	N/A
1837.125	SLOW_SENDER4	N/A
1837.410	FAST_SENDER	N/A
1838.197	SLOW_SENDER3	N/A
1839.410	FAST_SENDER	N/A
1840.197	SLOW_SENDER3	N/A
1841.410	FAST_SENDER	N/A
1842.125	SLOW_SENDER4	N/A
1842.197	SLOW_SENDER3	N/A
1843.410	FAST_SENDER	N/A
1843.514	SLOW_SENDER2	N/A
1844.125	SLOW_SENDER4	N/A
1844.197	SLOW_SENDER3	N/A
1844.874	RECEIVER	SLOW_SENDER4
1845.410	FAST_SENDER	N/A
1846.197	SLOW_SENDER3	N/A
1846.976	RECEIVER	SLOW_SENDER3
1847.410	FAST_SENDER	N/A
1848.157	RECEIVER	FAST_SENDER
1849.409	SLOW_SENDER3	N/A
1850.171	RECEIVER	SLOW_SENDER3
1850.308	SLOW_SENDER4	N/A
1850.514	SLOW_SENDER2	N/A
1850.574	FAST_SENDER	N/A
1851.075	RECEIVER	SLOW_SENDER4
1852.752	RECEIVER	SLOW_SENDER2
1854.541	RECEIVER	FAST_SENDER
1855.585	SLOW_SENDER3	N/A
1856.501	SLOW_SENDER4	N/A
1856.984	FAST_SENDER	N/A
1858.984	FAST_SENDER	N/A
1860.585	SLOW_SENDER3	N/A
1860.984	FAST_SENDER	N/A
1861.501	SLOW_SENDER4	N/A
1862.984	FAST_SENDER	N/A
1864.984	FAST_SENDER	N/A
1865.585	SLOW_SENDER3	N/A
1866.501	SLOW_SENDER4	N/A
1866.984	FAST_SENDER	N/A
1868.984	FAST_SENDER	N/A
1870.585	SLOW_SENDER3	N/A
1870.984	FAST_SENDER	N/A
1871.345	RECEIVER	SLOW_SENDER3
1871.501	SLOW_SENDER4	N/A
1872.271	RECEIVER	SLOW_SENDER4
1875.267	RECEIVER	FAST_SENDER
1876.930	SLOW_SENDER5	N/A
1877.691	FAST_SENDER	N/A
1877.703	RECEIVER	SLOW_SENDER5
1877.717	SLOW_SENDER4	N/A
1878.424	RECEIVER	FAST_SENDER
1878.610	SLOW_SENDER3	N/A
1879.401	RECEIVER	SLOW_SENDER3
1880.119	SLOW_SENDER5	N/A
1880.771	RECEIVER	SLOW_SENDER4
1880.843	FAST_SENDER	N/A
1881.636	RECEIVER	FAST_SENDER
1882.954	RECEIVER	SLOW_SENDER5
1884.051	FAST_SENDER	N/A
1886.828	SLOW_SENDER3	N/A
1887.231	FAST_SENDER	N/A
1888.181	SLOW_SENDER4	N/A
1888.381	SLOW_SENDER5	N/A
1895.564	FAST_SENDER	N/A
1897.564	FAST_SENDER	N/A
1899.564	FAST_SENDER	N/A
1900.743	SLOW_SENDER3	N/A
1901.564	FAST_SENDER	N/A
1901.951	SLOW_SENDER5	N/A
1903.564	FAST_SENDER	N/A
1905.564	FAST_SENDER	N/A
1906.340	SLOW_SENDER6	N/A
1907.564	FAST_SENDER	N/A
1907.743	SLOW_SENDER3	N/A
1908.951	SLOW_SENDER5	N/A
1909.564	FAST_SENDER	N/A
1914.040	SLOW_SENDER1	N/A
1914.743	SLOW_SENDER3	N/A
1915.951	SLOW_SENDER5	N/A
1916.885	SLOW_SENDER6	N/A
1917.415	FAST_SENDER	N/A
1924.718	SLOW_SENDER1	N/A
1925.778	FAST_SENDER	N/A
1929.718	SLOW_SENDER1	N/A
1930.933	SLOW_SENDER6	N/A
1933.027	FAST_SENDER	N/A
1934.718	SLOW_SENDER1	N/A
1937.933	SLOW_SENDER6	N/A
1939.718	SLOW_SENDER1	N/A
1940.701	FAST_SENDER	N/A
1944.933	SLOW_SENDER6	N/A
1948.676	FAST_SENDER	N/A
1950.676	FAST_SENDER	N/A
1951.933	SLOW_SENDER6	N/A
1952.585	SLOW_SENDER1	N/A
1952.676	FAST_SENDER	N/A
1954.676	FAST_SENDER	N/A
1956.676	FAST_SENDER	N/A
1958.676	FAST_SENDER	N/A
1958.933	SLOW_SENDER6	N/A
1960.676	FAST_SENDER	N/A
1963.719	FAST_SENDER	N/A
1965.719	FAST_SENDER	N/A
1967.719	FAST_SENDER	N/A
1969.719	FAST_SENDER	N/A
1971.719	FAST_SENDER	N/A
1973.719	FAST_SENDER	N/A
1975.719	FAST_SENDER	N/A
1977.719	FAST_SENDER	N/A
1985.473	FAST_SENDER	N/A
1993.223	FAST_SENDER	N/A
1994.770	SLOW_SENDER7	N/A
2001.278	FAST_SENDER	N/A
2006.007	SLOW_SENDER7	N/A
2011.319	FAST_SENDER	N/A
2013.319	FAST_SENDER	N/A
2015.319	FAST_SENDER	N/A
2016.690	SLOW_SENDER2	N/A
2017.319	FAST_SENDER	N/A
2019.174	SLOW_SENDER7	N/A
2019.319	FAST_SENDER	N/A
2021.319	FAST_SENDER	N/A
2023.319	FAST_SENDER	N/A
2025.319	FAST_SENDER	N/A
2027.682	SLOW_SENDER2	N/A
2033.839	FAST_SENDER	N/A
2035.839	FAST_SENDER	N/A
2037.839	FAST_SENDER	N/A
2039.839	FAST_SENDER	N/A
2040.305	SLOW_SENDER2	N/A
2041.839	FAST_SENDER	N/A
2043.839	FAST_SENDER	N/A
2045.839	FAST_SENDER	N/A
2047.839	FAST_SENDER	N/A
2048.590	RECEIVER	FAST_SENDER
2051.025	FAST_SENDER	N/A
2053.386	RECEIVER	FAST_SENDER
2055.828	FAST_SENDER	N/A
2057.950	RECEIVER	FAST_SENDER
2058.630	SLOW_SENDER4	N/A
2059.409	RECEIVER	SLOW_SENDER4
2060.377	FAST_SENDER	N/A
2061.188	RECEIVER	FAST_SENDER
2061.829	SLOW_SENDER4	N/A
2062.588	RECEIVER	SLOW_SENDER4
2063.591	FAST_SENDER	N/A
2064.369	RECEIVER	FAST_SENDER
2064.995	SLOW_SENDER4	N/A
2065.723	RECEIVER	SLOW_SENDER4
2066.808	FAST_SENDER	N/A
2067.604	RECEIVER	FAST_SENDER
2070.049	FAST_SENDER	N/A
2070.771	RECEIVER	FAST_SENDER
2071.140	SLOW_SENDER4	N/A
2071.879	RECEIVER	SLOW_SENDER4
2073.179	FAST_SENDER	N/A
2075.698	RECEIVER	FAST_SENDER
2077.317	SLOW_SENDER4	N/A
2078.058	RECEIVER	SLOW_SENDER4
2078.127	FAST_SENDER	N/A
2078.867	RECEIVER	FAST_SENDER
2081.285	FAST_SENDER	N/A
2082.084	RECEIVER	FAST_SENDER
2082.120	SLOW_SENDER3	N/A
2082.892	RECEIVER	SLOW_SENDER3
2083.240	SLOW_SENDER5	N/A
2083.492	SLOW_SENDER4	N/A
2084.264	RECEIVER	SLOW_SENDER4
2084.530	FAST_SENDER	N/A
2085.308	SLOW_SENDER3	N/A
2085.311	RECEIVER	FAST_SENDER
2087.683	RECEIVER	SLOW_SENDER3
2088.176	FAST_SENDER	N/A
2089.718	RECEIVER	SLOW_SENDER5
2090.176	FAST_SENDER	N/A
2091.691	SLOW_SENDER4	N/A
2092.176	FAST_SENDER	N/A
2093.113	SLOW_SENDER3	N/A
2094.176	FAST_SENDER	N/A
2096.176	FAST_SENDER	N/A
2097.130	SLOW_SENDER5	N/A
2097.919	RECEIVER	SLOW_SENDER5
2098.113	SLOW_SENDER3	N/A
2098.176	FAST_SENDER	N/A
2098.691	SLOW_SENDER4	N/A
2100.176	FAST_SENDER	N/A
2102.176	FAST_SENDER	N/A
2102.957	RECEIVER	FAST_SENDER
2103.113	SLOW_SENDER3	N/A
2103.691	SLOW_SENDER4	N/A
2104.453	RECEIVER	SLOW_SENDER4
2105.341	SLOW_SENDER5	N/A
2105.399	FAST_SENDER	N/A
2106.132	RECEIVER	SLOW_SENDER5
2108.113	SLOW_SENDER3	N/A
2108.843	RECEIVER	SLOW_SENDER3
2111.039	RECEIVER	FAST_SENDER
2111.882	SLOW_SENDER4	N/A
2112.667	RECEIVER	SLOW_SENDER4
2113.471	FAST_SENDER	N/A
2113.556	SLOW_SENDER5	N/A
2114.227	RECEIVER	FAST_SENDER
2114.252	SLOW_SENDER3	N/A
2116.461	RECEIVER	SLOW_SENDER5
2116.659	FAST_SENDER	N/A
2117.446	RECEIVER	FAST_SENDER
2118.350	SLOW_SENDER1	N/A
2119.876	FAST_SENDER	N/A
2120.092	SLOW_SENDER4	N/A
2120.350	SLOW_SENDER1	N/A
2120.839	RECEIVER	SLOW_SENDER3
2121.876	FAST_SENDER	N/A
2122.350	SLOW_SENDER1	N/A
2123.876	FAST_SENDER	N/A
2124.350	SLOW_SENDER1	N/A
2125.430	SLOW_SENDER6	N/A
2125.876	FAST_SENDER	N/A
2126.350	SLOW_SENDER1	N/A
2127.092	SLOW_SENDER4	N/A
2127.876	FAST_SENDER	N/A
2128.287	SLOW_SENDER3	N/A
2128.350	SLOW_SENDER1	N/A
2129.692	RECEIVER	SLOW_SENDER6
2129.876	FAST_SENDER	N/A
2130.350	SLOW_SENDER1	N/A
2130.432	RECEIVER	SLOW_SENDER3
2131.876	FAST_SENDER	N/A
2132.350	SLOW_SENDER1	N/A
2133.110	RECEIVER	SLOW_SENDER1
2133.876	FAST_SENDER	N/A
2134.092	SLOW_SENDER4	N/A
2134.658	RECEIVER	FAST_SENDER
2135.102	SLOW_SENDER6	N/A
2135.374	RECEIVER	SLOW_SENDER4
2135.531	SLOW_SENDER1	N/A
2137.105	FAST_SENDER	N/A
2145.560	FAST_SENDER	N/A
2147.560	FAST_SENDER	N/A
2148.771	SLOW_SENDER6	N/A
2149.560	FAST_SENDER	N/A
2150.387	SLOW_SENDER1	N/A
2151.560	FAST_SENDER	N/A
2154.929	FAST_SENDER	N/A
2155.771	SLOW_SENDER6	N/A
2156.929	FAST_SENDER	N/A
2158.929	FAST_SENDER	N/A
2160.929	FAST_SENDER	N/A
2162.771	SLOW_SENDER6	N/A
2162.929	FAST_SENDER	N/A
2164.929	FAST_SENDER	N/A
2166.929	FAST_SENDER	N/A
2168.929	FAST_SENDER	N/A
2169.771	SLOW_SENDER6	N/A
2176.289	FAST_SENDER	N/A
2178.289	FAST_SENDER	N/A
2180.289	FAST_SENDER	N/A
2182.289	FAST_SENDER	N/A
2183.520	SLOW_SENDER7	N/A
2184.289	FAST_SENDER	N/A
2186.289	FAST_SENDER	N/A
2188.289	FAST_SENDER	N/A
2190.289	FAST_SENDER	N/A
2193.988	SLOW_SENDER7	N/A
2198.661	FAST_SENDER	N/A
2200.661	FAST_SENDER	N/A
2202.661	FAST_SENDER	N/A
2204.600	SLOW_SENDER2	N/A
2204.661	FAST_SENDER	N/A
2206.651	SLOW_SENDER7	N/A
2206.661	FAST_SENDER	N/A
2208.661	FAST_SENDER	N/A
2210.661	FAST_SENDER	N/A
2212.661	FAST_SENDER	N/A
2215.424	SLOW_SENDER2	N/A
2220.516	FAST_SENDER	N/A
2228.332	FAST_SENDER	N/A
2228.903	SLOW_SENDER2	N/A
2236.561	FAST_SENDER	N/A
2244.627	FAST_SENDER	N/A
2251.917	FAST_SENDER	N/A
2259.440	FAST_SENDER	N/A
2267.295	FAST_SENDER	N/A
2274.451	FAST_SENDER	N/A
2281.970	SLOW_SENDER5	N/A
2282.081	FAST_SENDER	N/A
2289.856	FAST_SENDER	N/A
2293.534	SLOW_SENDER5	N/A
2293.940	SLOW_SENDER3	N/A
2298.060	FAST_SENDER	N/A
2298.505	RECEIVER	SLOW_SENDER5
2299.276	RECEIVER	SLOW_SENDER3
2300.844	RECEIVER	FAST_SENDER
2303.268	FAST_SENDER	N/A
2304.028	RECEIVER	FAST_SENDER
2304.686	SLOW_SENDER3	N/A
2305.942	SLOW_SENDER5	N/A
2306.080	SLOW_SENDER4	N/A
2306.469	FAST_SENDER	N/A
2306.676	RECEIVER	SLOW_SENDER5
2308.584	RECEIVER	FAST_SENDER
2309.583	RECEIVER	SLOW_SENDER4
2309.686	SLOW_SENDER3	N/A
2311.021	FAST_SENDER	N/A
2311.825	RECEIVER	FAST_SENDER
2314.103	SLOW_SENDER5	N/A
2314.247	FAST_SENDER	N/A
2314.686	SLOW_SENDER3	N/A
2314.871	RECEIVER	SLOW_SENDER5
2315.019	SLOW_SENDER4	N/A
2315.550	RECEIVER	FAST_SENDER
2317.279	RECEIVER	SLOW_SENDER4
2317.991	FAST_SENDER	N/A
2318.775	RECEIVER	FAST_SENDER
2319.110	SLOW_SENDER1	N/A
2319.686	SLOW_SENDER3	N/A
2319.840	RECEIVER	SLOW_SENDER1
2321.178	FAST_SENDER	N/A
2321.921	RECEIVER	FAST_SENDER
2322.268	SLOW_SENDER1	N/A
2322.293	SLOW_SENDER5	N/A
2322.704	SLOW_SENDER4	N/A
2323.057	RECEIVER	SLOW_SENDER1
2325.510	RECEIVER	SLOW_SENDER3
2327.602	FAST_SENDER	N/A
2328.227	RECEIVER	SLOW_SENDER4
2329.602	FAST_SENDER	N/A
2330.126	SLOW_SENDER1	N/A
2331.602	FAST_SENDER	N/A
2332.956	SLOW_SENDER3	N/A
2333.602	FAST_SENDER	N/A
2335.126	SLOW_SENDER1	N/A
2335.602	FAST_SENDER	N/A
2335.631	SLOW_SENDER4	N/A
2337.602	FAST_SENDER	N/A
2337.610	SLOW_SENDER6	N/A
2338.368	RECEIVER	SLOW_SENDER6
2339.602	FAST_SENDER	N/A
2339.956	SLOW_SENDER3	N/A
2340.126	SLOW_SENDER1	N/A
2340.786	SLOW_SENDER6	N/A
2341.543	RECEIVER	SLOW_SENDER6
2341.602	FAST_SENDER	N/A
2342.126	SLOW_SENDER1	N/A
2342.386	RECEIVER	FAST_SENDER
2342.631	SLOW_SENDER4	N/A
2343.977	SLOW_SENDER6	N/A
2346.956	SLOW_SENDER3	N/A
2347.031	RECEIVER	SLOW_SENDER6
2349.631	SLOW_SENDER4	N/A
2350.210	FAST_SENDER	N/A
2352.210	FAST_SENDER	N/A
2352.448	SLOW_SENDER6	N/A
2353.956	SLOW_SENDER3	N/A
2354.210	FAST_SENDER	N/A
2355.360	SLOW_SENDER1	N/A
2356.164	RECEIVER	SLOW_SENDER1
2356.210	FAST_SENDER	N/A
2356.631	SLOW_SENDER4	N/A
2357.448	SLOW_SENDER6	N/A
2358.210	FAST_SENDER	N/A
2360.210	FAST_SENDER	N/A
2360.956	SLOW_SENDER3	N/A
2361.693	RECEIVER	SLOW_SENDER3
2362.210	FAST_SENDER	N/A
2362.448	SLOW_SENDER6	N/A
2363.565	SLOW_SENDER1	N/A
2363.631	SLOW_SENDER4	N/A
2364.210	FAST_SENDER	N/A
2364.336	RECEIVER	SLOW_SENDER1
2365.481	RECEIVER	FAST_SENDER
2366.433	RECEIVER	SLOW_SENDER4
2367.448	SLOW_SENDER6	N/A
2367.891	FAST_SENDER	N/A
2368.214	RECEIVER	SLOW_SENDER6
2369.118	SLOW_SENDER3	N/A
2369.879	RECEIVER	SLOW_SENDER3
2370.701	RECEIVER	FAST_SENDER
2370.930	SLOW_SENDER7	N/A
2371.771	SLOW_SENDER1	N/A
2372.930	SLOW_SENDER7	N/A
2373.141	FAST_SENDER	N/A
2373.848	SLOW_SENDER4	N/A
2374.930	SLOW_SENDER7	N/A
2375.141	FAST_SENDER	N/A
2376.930	SLOW_SENDER7	N/A
2377.141	FAST_SENDER	N/A
2377.307	SLOW_SENDER3	N/A
2378.771	SLOW_SENDER1	N/A
2378.930	SLOW_SENDER7	N/A
2379.141	FAST_SENDER	N/A
2380.028	SLOW_SENDER6	N/A
2380.794	RECEIVER	SLOW_SENDER6
2380.848	SLOW_SENDER4	N/A
2380.930	SLOW_SENDER7	N/A
2381.141	FAST_SENDER	N/A
2382.930	SLOW_SENDER7	N/A
2383.141	FAST_SENDER	N/A
2384.307	SLOW_SENDER3	N/A
2384.930	SLOW_SENDER7	N/A
2385.141	FAST_SENDER	N/A
2385.723	RECEIVER	SLOW_SENDER7
2385.771	SLOW_SENDER1	N/A
2386.543	RECEIVER	SLOW_SENDER1
2387.141	FAST_SENDER	N/A
2387.848	SLOW_SENDER4	N/A
2387.889	RECEIVER	FAST_SENDER
2388.158	SLOW_SENDER7	N/A
2388.231	SLOW_SENDER6	N/A
2388.886	RECEIVER	SLOW_SENDER7
2390.331	FAST_SENDER	N/A
2391.307	SLOW_SENDER3	N/A
2391.723	RECEIVER	SLOW_SENDER6
2392.827	RECEIVER	FAST_SENDER
2393.260	SLOW_SENDER2	N/A
2393.522	RECEIVER	SLOW_SENDER3
2393.984	SLOW_SENDER1	N/A
2395.296	RECEIVER	SLOW_SENDER1
2395.881	SLOW_SENDER7	N/A
2396.131	FAST_SENDER	N/A
2397.537	RECEIVER	SLOW_SENDER2
2398.131	FAST_SENDER	N/A
2400.131	FAST_SENDER	N/A
2400.881	SLOW_SENDER7	N/A
2402.131	FAST_SENDER	N/A
2402.717	SLOW_SENDER1	N/A
2402.881	SLOW_SENDER7	N/A
2402.942	SLOW_SENDER2	N/A
2404.131	FAST_SENDER	N/A
2404.881	SLOW_SENDER7	N/A
2406.131	FAST_SENDER	N/A
2406.881	SLOW_SENDER7	N/A
2407.686	RECEIVER	SLOW_SENDER7
2407.942	SLOW_SENDER2	N/A
2408.131	FAST_SENDER	N/A
2409.717	SLOW_SENDER1	N/A
2410.131	FAST_SENDER	N/A
2410.902	RECEIVER	FAST_SENDER
2412.942	SLOW_SENDER2	N/A
2413.088	SLOW_SENDER7	N/A
2413.309	FAST_SENDER	N/A
2413.828	RECEIVER	SLOW_SENDER7
2414.942	SLOW_SENDER2	N/A
2415.658	RECEIVER	SLOW_SENDER2
2416.717	SLOW_SENDER1	N/A
2417.497	RECEIVER	SLOW_SENDER1
2419.238	SLOW_SENDER7	N/A
2421.068	SLOW_SENDER2	N/A
2423.773	FAST_SENDER	N/A
2426.279	FAST_SENDER	N/A
2428.279	FAST_SENDER	N/A
2430.279	FAST_SENDER	N/A
2432.036	SLOW_SENDER7	N/A
2432.279	FAST_SENDER	N/A
2434.270	SLOW_SENDER2	N/A
2434.279	FAST_SENDER	N/A
2436.279	FAST_SENDER	N/A
2438.279	FAST_SENDER	N/A
2439.036	SLOW_SENDER7	N/A
2440.279	FAST_SENDER	N/A
2441.270	SLOW_SENDER2	N/A
2446.036	SLOW_SENDER7	N/A
2447.846	FAST_SENDER	N/A
2448.270	SLOW_SENDER2	N/A
2455.769	FAST_SENDER	N/A
2457.769	FAST_SENDER	N/A
2459.769	FAST_SENDER	N/A
2461.769	FAST_SENDER	N/A
2463.769	FAST_SENDER	N/A
2465.769	FAST_SENDER	N/A
2467.769	FAST_SENDER	N/A
2469.769	FAST_SENDER	N/A
2477.645	FAST_SENDER	N/A
2485.714	FAST_SENDER	N/A
2487.300	SLOW_SENDER5	N/A
2494.055	FAST_SENDER	N/A
2497.852	SLOW_SENDER5	N/A
2502.673	FAST_SENDER	N/A
2510.817	FAST_SENDER	N/A
2510.987	SLOW_SENDER5	N/A
2518.488	FAST_SENDER	N/A
2526.108	FAST_SENDER	N/A
2533.839	FAST_SENDER	N/A
2541.852	FAST_SENDER	N/A
2549.165	FAST_SENDER	N/A
2553.840	SLOW_SENDER4	N/A
2555.500	SLOW_SENDER6	N/A
2557.329	FAST_SENDER	N/A
2559.620	SLOW_SENDER3	N/A
2564.654	SLOW_SENDER4	N/A
2566.552	SLOW_SENDER6	N/A
2566.791	FAST_SENDER	N/A
2568.791	FAST_SENDER	N/A
2569.654	SLOW_SENDER4	N/A
2570.791	FAST_SENDER	N/A
2571.552	SLOW_SENDER6	N/A
2572.791	FAST_SENDER	N/A
2573.576	SLOW_SENDER3	N/A
2574.654	SLOW_SENDER4	N/A
2574.791	FAST_SENDER	N/A
2576.552	SLOW_SENDER6	N/A
2578.002	FAST_SENDER	N/A
2579.654	SLOW_SENDER4	N/A
2580.002	FAST_SENDER	N/A
2581.552	SLOW_SENDER6	N/A
2582.002	FAST_SENDER	N/A
2582.820	SLOW_SENDER1	N/A
2583.575	RECEIVER	SLOW_SENDER1
2584.002	FAST_SENDER	N/A
2584.654	SLOW_SENDER4	N/A
2586.002	FAST_SENDER	N/A
2586.011	SLOW_SENDER1	N/A
2586.552	SLOW_SENDER6	N/A
2586.773	RECEIVER	SLOW_SENDER1
2588.002	FAST_SENDER	N/A
2589.204	SLOW_SENDER1	N/A
2589.654	SLOW_SENDER4	N/A
2589.962	RECEIVER	SLOW_SENDER1
2590.002	FAST_SENDER	N/A
2591.552	SLOW_SENDER6	N/A
2592.002	FAST_SENDER	N/A
2592.317	RECEIVER	SLOW_SENDER6
2594.654	SLOW_SENDER4	N/A
2595.373	SLOW_SENDER1	N/A
2595.910	RECEIVER	FAST_SENDER
2599.654	SLOW_SENDER4	N/A
[truncated: 24,301 more rows]
