# Supplementary material for: CATO: Wake-Up reCeiver-bAsed communicaTiOn for Batteryless Devices
Source: Sensors (Basel). 2025 Nov 7;25(22):6813. doi: 10.3390/s25226813 (PMC12655924; doi:10.3390/s25226813)
Supplement: Supplementary file 1 [file sensors-25-06813-s001.zip › File S1_Experimental_and_Simulation_Data/simulation/multiple_les/nodes9/mac_competing_nodes_none.csv]

time_s	node_id	received_from
2.700	FAST_SENDER	N/A
2.700	SLOW_SENDER1	N/A
2.700	SLOW_SENDER2	N/A
2.700	SLOW_SENDER3	N/A
2.700	SLOW_SENDER4	N/A
2.700	SLOW_SENDER5	N/A
2.700	SLOW_SENDER6	N/A
2.700	SLOW_SENDER7	N/A
3.417	RECEIVER	SLOW_SENDER3
5.156	RECEIVER	SLOW_SENDER7
5.860	SLOW_SENDER3	N/A
5.984	RECEIVER	SLOW_SENDER4
6.898	RECEIVER	SLOW_SENDER5
7.622	RECEIVER	SLOW_SENDER2
8.334	RECEIVER	SLOW_SENDER6
8.411	SLOW_SENDER4	N/A
10.251	RECEIVER	FAST_SENDER
11.688	SLOW_SENDER5	N/A
12.173	SLOW_SENDER2	N/A
12.463	RECEIVER	SLOW_SENDER5
12.464	SLOW_SENDER6	N/A
12.658	FAST_SENDER	N/A
13.216	RECEIVER	SLOW_SENDER4
13.544	SLOW_SENDER7	N/A
13.968	RECEIVER	FAST_SENDER
14.827	RECEIVER	SLOW_SENDER7
15.149	SLOW_SENDER3	N/A
15.633	SLOW_SENDER4	N/A
16.388	RECEIVER	SLOW_SENDER4
16.407	FAST_SENDER	N/A
16.628	SLOW_SENDER1	N/A
17.181	RECEIVER	FAST_SENDER
17.249	SLOW_SENDER7	N/A
18.025	RECEIVER	SLOW_SENDER7
18.089	SLOW_SENDER5	N/A
18.828	SLOW_SENDER4	N/A
19.571	RECEIVER	SLOW_SENDER4
20.476	RECEIVER	SLOW_SENDER2
21.324	FAST_SENDER	N/A
21.594	RECEIVER	SLOW_SENDER5
21.972	SLOW_SENDER4	N/A
22.646	RECEIVER	SLOW_SENDER3
23.550	RECEIVER	SLOW_SENDER1
25.795	SLOW_SENDER2	N/A
25.971	SLOW_SENDER6	N/A
26.563	RECEIVER	SLOW_SENDER2
27.362	RECEIVER	SLOW_SENDER4
28.050	SLOW_SENDER3	N/A
28.681	RECEIVER	SLOW_SENDER6
28.922	SLOW_SENDER1	N/A
29.348	RECEIVER	FAST_SENDER
31.472	RECEIVER	SLOW_SENDER1
31.587	FAST_SENDER	N/A
31.818	SLOW_SENDER5	N/A
32.008	SLOW_SENDER2	N/A
32.356	RECEIVER	FAST_SENDER
33.003	SLOW_SENDER7	N/A
33.197	RECEIVER	SLOW_SENDER3
34.185	RECEIVER	SLOW_SENDER5
34.803	SLOW_SENDER4	N/A
35.301	RECEIVER	SLOW_SENDER2
36.122	SLOW_SENDER6	N/A
37.657	RECEIVER	SLOW_SENDER7
38.635	RECEIVER	SLOW_SENDER4
38.882	SLOW_SENDER1	N/A
39.329	FAST_SENDER	N/A
39.635	RECEIVER	SLOW_SENDER1
40.602	SLOW_SENDER3	N/A
41.608	SLOW_SENDER5	N/A
42.740	SLOW_SENDER2	N/A
42.923	RECEIVER	SLOW_SENDER6
43.857	RECEIVER	FAST_SENDER
44.687	RECEIVER	SLOW_SENDER5
45.092	SLOW_SENDER7	N/A
45.591	RECEIVER	SLOW_SENDER3
46.266	FAST_SENDER	N/A
47.072	RECEIVER	SLOW_SENDER2
48.118	RECEIVER	FAST_SENDER
48.521	SLOW_SENDER4	N/A
50.519	FAST_SENDER	N/A
51.279	RECEIVER	FAST_SENDER
55.296	FAST_SENDER	N/A
56.032	RECEIVER	FAST_SENDER
56.722	SLOW_SENDER2	N/A
57.470	RECEIVER	SLOW_SENDER2
58.449	FAST_SENDER	N/A
59.182	RECEIVER	FAST_SENDER
61.627	FAST_SENDER	N/A
62.392	RECEIVER	FAST_SENDER
64.835	FAST_SENDER	N/A
65.637	RECEIVER	FAST_SENDER
68.072	FAST_SENDER	N/A
68.819	RECEIVER	FAST_SENDER
71.224	FAST_SENDER	N/A
71.987	RECEIVER	FAST_SENDER
74.424	FAST_SENDER	N/A
75.191	RECEIVER	FAST_SENDER
77.625	FAST_SENDER	N/A
78.362	RECEIVER	FAST_SENDER
80.809	FAST_SENDER	N/A
81.540	RECEIVER	FAST_SENDER
85.803	FAST_SENDER	N/A
88.239	RECEIVER	FAST_SENDER
90.650	FAST_SENDER	N/A
91.414	RECEIVER	FAST_SENDER
93.815	FAST_SENDER	N/A
94.530	RECEIVER	FAST_SENDER
96.943	FAST_SENDER	N/A
97.671	RECEIVER	FAST_SENDER
100.118	FAST_SENDER	N/A
100.905	RECEIVER	FAST_SENDER
103.322	FAST_SENDER	N/A
104.078	RECEIVER	FAST_SENDER
106.478	FAST_SENDER	N/A
107.238	RECEIVER	FAST_SENDER
109.679	FAST_SENDER	N/A
110.399	RECEIVER	FAST_SENDER
112.834	FAST_SENDER	N/A
113.590	RECEIVER	FAST_SENDER
116.028	FAST_SENDER	N/A
116.786	RECEIVER	FAST_SENDER
119.232	FAST_SENDER	N/A
120.015	RECEIVER	FAST_SENDER
122.417	FAST_SENDER	N/A
123.174	RECEIVER	FAST_SENDER
125.582	FAST_SENDER	N/A
126.292	RECEIVER	FAST_SENDER
128.736	FAST_SENDER	N/A
129.518	RECEIVER	FAST_SENDER
131.924	FAST_SENDER	N/A
132.703	RECEIVER	FAST_SENDER
135.121	FAST_SENDER	N/A
135.844	RECEIVER	FAST_SENDER
138.252	FAST_SENDER	N/A
139.024	RECEIVER	FAST_SENDER
141.456	FAST_SENDER	N/A
142.266	RECEIVER	FAST_SENDER
144.693	FAST_SENDER	N/A
152.249	FAST_SENDER	N/A
159.775	FAST_SENDER	N/A
167.413	FAST_SENDER	N/A
174.660	FAST_SENDER	N/A
182.327	FAST_SENDER	N/A
190.208	FAST_SENDER	N/A
198.037	FAST_SENDER	N/A
206.123	FAST_SENDER	N/A
206.440	SLOW_SENDER6	N/A
209.290	SLOW_SENDER3	N/A
209.460	SLOW_SENDER1	N/A
210.120	SLOW_SENDER5	N/A
210.870	SLOW_SENDER7	N/A
213.260	SLOW_SENDER4	N/A
217.568	FAST_SENDER	N/A
221.210	SLOW_SENDER2	N/A
221.557	SLOW_SENDER1	N/A
221.742	SLOW_SENDER6	N/A
222.199	SLOW_SENDER3	N/A
223.847	SLOW_SENDER4	N/A
227.118	SLOW_SENDER7	N/A
227.909	FAST_SENDER	N/A
227.946	SLOW_SENDER5	N/A
236.126	SLOW_SENDER3	N/A
237.004	SLOW_SENDER2	N/A
237.172	SLOW_SENDER1	N/A
237.992	FAST_SENDER	N/A
240.764	SLOW_SENDER7	N/A
246.724	FAST_SENDER	N/A
249.635	SLOW_SENDER2	N/A
254.301	FAST_SENDER	N/A
262.169	FAST_SENDER	N/A
269.580	FAST_SENDER	N/A
276.973	FAST_SENDER	N/A
284.916	FAST_SENDER	N/A
292.335	FAST_SENDER	N/A
299.889	FAST_SENDER	N/A
308.023	FAST_SENDER	N/A
308.805	RECEIVER	FAST_SENDER
311.219	FAST_SENDER	N/A
311.978	RECEIVER	FAST_SENDER
314.415	FAST_SENDER	N/A
315.186	RECEIVER	FAST_SENDER
317.619	FAST_SENDER	N/A
318.388	RECEIVER	FAST_SENDER
320.797	FAST_SENDER	N/A
321.539	RECEIVER	FAST_SENDER
323.955	FAST_SENDER	N/A
324.722	RECEIVER	FAST_SENDER
327.162	FAST_SENDER	N/A
327.921	RECEIVER	FAST_SENDER
330.328	FAST_SENDER	N/A
331.064	RECEIVER	FAST_SENDER
333.512	FAST_SENDER	N/A
334.249	RECEIVER	FAST_SENDER
336.678	FAST_SENDER	N/A
337.401	RECEIVER	FAST_SENDER
339.824	FAST_SENDER	N/A
340.581	RECEIVER	FAST_SENDER
344.669	FAST_SENDER	N/A
345.444	RECEIVER	FAST_SENDER
347.847	FAST_SENDER	N/A
348.614	RECEIVER	FAST_SENDER
352.379	FAST_SENDER	N/A
353.173	RECEIVER	FAST_SENDER
355.591	FAST_SENDER	N/A
356.391	RECEIVER	FAST_SENDER
358.817	FAST_SENDER	N/A
359.594	RECEIVER	FAST_SENDER
363.673	FAST_SENDER	N/A
364.444	RECEIVER	FAST_SENDER
366.849	FAST_SENDER	N/A
367.614	RECEIVER	FAST_SENDER
370.024	FAST_SENDER	N/A
370.794	RECEIVER	FAST_SENDER
373.231	FAST_SENDER	N/A
373.961	RECEIVER	FAST_SENDER
376.372	FAST_SENDER	N/A
377.146	RECEIVER	FAST_SENDER
379.589	FAST_SENDER	N/A
380.351	RECEIVER	FAST_SENDER
382.787	FAST_SENDER	N/A
383.564	RECEIVER	FAST_SENDER
386.008	FAST_SENDER	N/A
386.783	RECEIVER	FAST_SENDER
389.189	FAST_SENDER	N/A
389.949	RECEIVER	FAST_SENDER
392.357	FAST_SENDER	N/A
393.115	RECEIVER	FAST_SENDER
393.620	SLOW_SENDER6	N/A
394.382	RECEIVER	SLOW_SENDER6
395.552	FAST_SENDER	N/A
396.291	RECEIVER	FAST_SENDER
396.782	SLOW_SENDER6	N/A
396.930	SLOW_SENDER4	N/A
397.571	RECEIVER	SLOW_SENDER6
398.227	RECEIVER	SLOW_SENDER4
398.740	FAST_SENDER	N/A
399.030	SLOW_SENDER5	N/A
399.755	RECEIVER	SLOW_SENDER5
400.664	SLOW_SENDER4	N/A
400.944	RECEIVER	FAST_SENDER
401.430	SLOW_SENDER3	N/A
401.770	SLOW_SENDER1	N/A
402.183	SLOW_SENDER5	N/A
402.197	RECEIVER	SLOW_SENDER3
402.950	RECEIVER	SLOW_SENDER5
404.371	SLOW_SENDER6	N/A
405.136	RECEIVER	SLOW_SENDER6
405.310	SLOW_SENDER7	N/A
405.375	SLOW_SENDER5	N/A
406.069	RECEIVER	SLOW_SENDER7
406.551	SLOW_SENDER3	N/A
407.215	RECEIVER	SLOW_SENDER5
408.440	FAST_SENDER	N/A
409.215	RECEIVER	FAST_SENDER
410.536	SLOW_SENDER6	N/A
410.561	SLOW_SENDER7	N/A
411.356	RECEIVER	SLOW_SENDER6
411.659	FAST_SENDER	N/A
412.423	RECEIVER	FAST_SENDER
412.615	SLOW_SENDER5	N/A
413.059	SLOW_SENDER1	N/A
413.823	RECEIVER	SLOW_SENDER1
413.910	SLOW_SENDER2	N/A
414.668	RECEIVER	SLOW_SENDER2
414.834	FAST_SENDER	N/A
415.562	SLOW_SENDER4	N/A
415.650	RECEIVER	FAST_SENDER
416.726	RECEIVER	SLOW_SENDER7
417.561	RECEIVER	SLOW_SENDER5
418.676	RECEIVER	SLOW_SENDER4
421.237	SLOW_SENDER1	N/A
421.894	FAST_SENDER	N/A
421.982	RECEIVER	SLOW_SENDER1
422.533	SLOW_SENDER3	N/A
422.618	RECEIVER	FAST_SENDER
423.258	RECEIVER	SLOW_SENDER3
424.142	SLOW_SENDER7	N/A
424.989	SLOW_SENDER5	N/A
425.049	FAST_SENDER	N/A
425.695	SLOW_SENDER2	N/A
426.095	SLOW_SENDER4	N/A
426.274	SLOW_SENDER6	N/A
429.399	SLOW_SENDER1	N/A
432.142	SLOW_SENDER3	N/A
435.888	FAST_SENDER	N/A
438.796	SLOW_SENDER7	N/A
440.752	SLOW_SENDER2	N/A
442.084	SLOW_SENDER1	N/A
443.463	FAST_SENDER	N/A
451.045	FAST_SENDER	N/A
458.165	FAST_SENDER	N/A
465.510	FAST_SENDER	N/A
473.039	FAST_SENDER	N/A
480.564	FAST_SENDER	N/A
488.283	FAST_SENDER	N/A
496.254	FAST_SENDER	N/A
503.687	FAST_SENDER	N/A
511.294	FAST_SENDER	N/A
518.955	FAST_SENDER	N/A
526.411	FAST_SENDER	N/A
533.922	FAST_SENDER	N/A
541.723	FAST_SENDER	N/A
549.069	FAST_SENDER	N/A
556.961	FAST_SENDER	N/A
564.312	FAST_SENDER	N/A
571.832	FAST_SENDER	N/A
579.698	FAST_SENDER	N/A
587.626	FAST_SENDER	N/A
588.352	RECEIVER	FAST_SENDER
590.752	FAST_SENDER	N/A
591.500	RECEIVER	FAST_SENDER
592.900	SLOW_SENDER6	N/A
593.690	RECEIVER	SLOW_SENDER6
593.915	FAST_SENDER	N/A
593.920	SLOW_SENDER4	N/A
594.140	SLOW_SENDER5	N/A
594.646	RECEIVER	FAST_SENDER
596.116	SLOW_SENDER6	N/A
596.877	RECEIVER	SLOW_SENDER6
597.068	FAST_SENDER	N/A
597.720	SLOW_SENDER3	N/A
597.812	RECEIVER	FAST_SENDER
598.495	RECEIVER	SLOW_SENDER3
599.316	SLOW_SENDER6	N/A
600.098	RECEIVER	SLOW_SENDER6
600.250	FAST_SENDER	N/A
600.939	SLOW_SENDER3	N/A
601.013	RECEIVER	FAST_SENDER
601.701	RECEIVER	SLOW_SENDER3
603.260	SLOW_SENDER7	N/A
605.277	FAST_SENDER	N/A
605.795	SLOW_SENDER5	N/A
605.934	SLOW_SENDER4	N/A
606.036	RECEIVER	FAST_SENDER
606.300	SLOW_SENDER1	N/A
606.510	SLOW_SENDER2	N/A
607.090	RECEIVER	SLOW_SENDER1
608.527	RECEIVER	SLOW_SENDER5
609.494	SLOW_SENDER1	N/A
610.137	RECEIVER	SLOW_SENDER2
612.582	SLOW_SENDER6	N/A
614.014	RECEIVER	SLOW_SENDER4
614.807	RECEIVER	SLOW_SENDER1
615.254	SLOW_SENDER3	N/A
615.481	FAST_SENDER	N/A
615.651	RECEIVER	SLOW_SENDER6
616.232	SLOW_SENDER7	N/A
617.018	RECEIVER	SLOW_SENDER7
619.690	RECEIVER	SLOW_SENDER3
620.226	SLOW_SENDER2	N/A
620.253	SLOW_SENDER1	N/A
620.288	SLOW_SENDER5	N/A
620.406	RECEIVER	FAST_SENDER
621.417	SLOW_SENDER4	N/A
621.557	RECEIVER	SLOW_SENDER2
622.845	FAST_SENDER	N/A
623.607	RECEIVER	FAST_SENDER
625.264	SLOW_SENDER6	N/A
626.044	RECEIVER	SLOW_SENDER6
627.021	RECEIVER	SLOW_SENDER1
627.131	SLOW_SENDER3	N/A
629.948	SLOW_SENDER7	N/A
630.058	RECEIVER	SLOW_SENDER3
630.228	FAST_SENDER	N/A
631.045	RECEIVER	FAST_SENDER
632.536	SLOW_SENDER2	N/A
633.444	SLOW_SENDER6	N/A
633.476	FAST_SENDER	N/A
634.461	SLOW_SENDER1	N/A
641.657	FAST_SENDER	N/A
649.672	FAST_SENDER	N/A
656.969	FAST_SENDER	N/A
664.550	FAST_SENDER	N/A
672.350	FAST_SENDER	N/A
679.859	FAST_SENDER	N/A
687.270	FAST_SENDER	N/A
694.918	FAST_SENDER	N/A
702.269	FAST_SENDER	N/A
709.759	FAST_SENDER	N/A
717.673	FAST_SENDER	N/A
725.345	FAST_SENDER	N/A
733.017	FAST_SENDER	N/A
740.277	FAST_SENDER	N/A
747.987	FAST_SENDER	N/A
755.330	FAST_SENDER	N/A
762.779	FAST_SENDER	N/A
770.671	FAST_SENDER	N/A
778.519	FAST_SENDER	N/A
785.988	FAST_SENDER	N/A
787.380	SLOW_SENDER4	N/A
787.740	SLOW_SENDER5	N/A
793.390	SLOW_SENDER3	N/A
793.660	FAST_SENDER	N/A
794.439	RECEIVER	FAST_SENDER
795.080	SLOW_SENDER7	N/A
795.404	RECEIVER	SLOW_SENDER4
796.464	RECEIVER	SLOW_SENDER3
796.878	FAST_SENDER	N/A
797.649	RECEIVER	FAST_SENDER
797.790	SLOW_SENDER6	N/A
798.571	RECEIVER	SLOW_SENDER6
799.200	SLOW_SENDER2	N/A
799.348	SLOW_SENDER5	N/A
799.660	RECEIVER	SLOW_SENDER7
800.080	SLOW_SENDER1	N/A
800.098	FAST_SENDER	N/A
800.605	RECEIVER	SLOW_SENDER5
800.988	SLOW_SENDER6	N/A
801.382	RECEIVER	SLOW_SENDER1
801.880	SLOW_SENDER3	N/A
802.297	RECEIVER	SLOW_SENDER6
802.724	SLOW_SENDER4	N/A
803.088	RECEIVER	SLOW_SENDER2
803.805	SLOW_SENDER1	N/A
805.025	RECEIVER	FAST_SENDER
805.065	SLOW_SENDER7	N/A
805.915	RECEIVER	SLOW_SENDER3
806.916	RECEIVER	SLOW_SENDER4
807.469	FAST_SENDER	N/A
808.051	SLOW_SENDER5	N/A
809.966	RECEIVER	SLOW_SENDER1
810.654	SLOW_SENDER2	N/A
810.773	RECEIVER	FAST_SENDER
811.966	RECEIVER	SLOW_SENDER5
813.210	FAST_SENDER	N/A
813.417	RECEIVER	SLOW_SENDER2
814.274	SLOW_SENDER6	N/A
815.518	SLOW_SENDER3	N/A
815.782	RECEIVER	FAST_SENDER
816.466	SLOW_SENDER4	N/A
816.958	RECEIVER	SLOW_SENDER6
817.414	SLOW_SENDER1	N/A
817.928	RECEIVER	SLOW_SENDER3
819.425	SLOW_SENDER7	N/A
820.153	RECEIVER	SLOW_SENDER7
820.817	SLOW_SENDER2	N/A
821.161	FAST_SENDER	N/A
821.581	RECEIVER	SLOW_SENDER2
821.939	SLOW_SENDER5	N/A
822.401	RECEIVER	SLOW_SENDER1
824.362	SLOW_SENDER6	N/A
824.778	RECEIVER	FAST_SENDER
825.366	SLOW_SENDER3	N/A
826.107	RECEIVER	SLOW_SENDER3
827.227	RECEIVER	SLOW_SENDER6
829.000	SLOW_SENDER2	N/A
829.776	RECEIVER	SLOW_SENDER2
829.820	SLOW_SENDER1	N/A
830.554	RECEIVER	SLOW_SENDER1
831.663	FAST_SENDER	N/A
832.362	RECEIVER	FAST_SENDER
833.532	SLOW_SENDER3	N/A
834.264	RECEIVER	SLOW_SENDER3
834.660	SLOW_SENDER6	N/A
834.812	FAST_SENDER	N/A
835.383	RECEIVER	SLOW_SENDER6
836.120	RECEIVER	FAST_SENDER
838.003	SLOW_SENDER1	N/A
838.757	RECEIVER	SLOW_SENDER1
838.946	SLOW_SENDER2	N/A
839.699	RECEIVER	SLOW_SENDER2
839.906	FAST_SENDER	N/A
841.674	SLOW_SENDER3	N/A
846.169	SLOW_SENDER1	N/A
847.121	SLOW_SENDER2	N/A
848.835	FAST_SENDER	N/A
856.288	FAST_SENDER	N/A
863.541	FAST_SENDER	N/A
870.650	FAST_SENDER	N/A
878.466	FAST_SENDER	N/A
886.120	FAST_SENDER	N/A
893.392	FAST_SENDER	N/A
901.084	FAST_SENDER	N/A
908.596	FAST_SENDER	N/A
916.197	FAST_SENDER	N/A
923.495	FAST_SENDER	N/A
930.902	FAST_SENDER	N/A
938.498	FAST_SENDER	N/A
945.478	FAST_SENDER	N/A
952.711	FAST_SENDER	N/A
960.407	FAST_SENDER	N/A
967.981	FAST_SENDER	N/A
975.369	FAST_SENDER	N/A
981.090	SLOW_SENDER4	N/A
982.667	FAST_SENDER	N/A
985.680	SLOW_SENDER7	N/A
986.290	SLOW_SENDER5	N/A
992.201	FAST_SENDER	N/A
992.380	SLOW_SENDER4	N/A
997.336	SLOW_SENDER7	N/A
997.882	SLOW_SENDER5	N/A
999.020	SLOW_SENDER6	N/A
1001.261	FAST_SENDER	N/A
1002.874	RECEIVER	SLOW_SENDER5
1003.749	RECEIVER	FAST_SENDER
1004.852	RECEIVER	SLOW_SENDER7
1005.407	SLOW_SENDER4	N/A
1006.161	FAST_SENDER	N/A
1006.590	SLOW_SENDER3	N/A
1006.959	RECEIVER	FAST_SENDER
1008.937	RECEIVER	SLOW_SENDER3
1010.291	SLOW_SENDER5	N/A
1010.430	SLOW_SENDER1	N/A
1011.342	SLOW_SENDER3	N/A
1011.380	SLOW_SENDER2	N/A
1011.803	SLOW_SENDER6	N/A
1012.136	RECEIVER	SLOW_SENDER3
1012.261	SLOW_SENDER7	N/A
1013.027	RECEIVER	SLOW_SENDER7
1015.672	FAST_SENDER	N/A
1015.856	RECEIVER	SLOW_SENDER1
1017.114	RECEIVER	SLOW_SENDER2
1018.033	RECEIVER	FAST_SENDER
1019.531	SLOW_SENDER3	N/A
1021.983	FAST_SENDER	N/A
1021.993	RECEIVER	SLOW_SENDER3
1022.795	RECEIVER	FAST_SENDER
1024.943	SLOW_SENDER6	N/A
1025.235	FAST_SENDER	N/A
1025.417	SLOW_SENDER1	N/A
1026.235	RECEIVER	SLOW_SENDER1
1027.227	SLOW_SENDER2	N/A
1027.980	RECEIVER	SLOW_SENDER2
1029.247	RECEIVER	FAST_SENDER
1029.408	SLOW_SENDER3	N/A
1030.173	RECEIVER	SLOW_SENDER3
1031.690	FAST_SENDER	N/A
1032.502	RECEIVER	FAST_SENDER
1033.666	SLOW_SENDER1	N/A
1034.396	RECEIVER	SLOW_SENDER1
1034.934	FAST_SENDER	N/A
1035.428	SLOW_SENDER2	N/A
1035.705	RECEIVER	FAST_SENDER
1037.589	RECEIVER	SLOW_SENDER2
1037.623	SLOW_SENDER3	N/A
1038.935	RECEIVER	SLOW_SENDER3
1041.834	SLOW_SENDER1	N/A
1042.186	FAST_SENDER	N/A
1042.573	RECEIVER	SLOW_SENDER1
1044.288	RECEIVER	FAST_SENDER
1044.990	SLOW_SENDER2	N/A
1045.716	RECEIVER	SLOW_SENDER2
1046.367	SLOW_SENDER3	N/A
1046.705	FAST_SENDER	N/A
1047.503	RECEIVER	FAST_SENDER
1049.614	RECEIVER	SLOW_SENDER3
1049.913	FAST_SENDER	N/A
1053.123	SLOW_SENDER2	N/A
1053.833	SLOW_SENDER1	N/A
1057.042	SLOW_SENDER3	N/A
1057.499	FAST_SENDER	N/A
1064.888	FAST_SENDER	N/A
1072.649	FAST_SENDER	N/A
1079.704	FAST_SENDER	N/A
1087.156	FAST_SENDER	N/A
1094.741	FAST_SENDER	N/A
1102.274	FAST_SENDER	N/A
1109.892	FAST_SENDER	N/A
1117.704	FAST_SENDER	N/A
1125.575	FAST_SENDER	N/A
1133.017	FAST_SENDER	N/A
1140.550	FAST_SENDER	N/A
1147.985	FAST_SENDER	N/A
1155.873	FAST_SENDER	N/A
1163.615	FAST_SENDER	N/A
1169.900	SLOW_SENDER4	N/A
1171.145	FAST_SENDER	N/A
1177.750	SLOW_SENDER7	N/A
1178.810	SLOW_SENDER5	N/A
1179.872	FAST_SENDER	N/A
1180.921	SLOW_SENDER4	N/A
1188.587	FAST_SENDER	N/A
1189.674	SLOW_SENDER7	N/A
1189.699	SLOW_SENDER5	N/A
1190.420	SLOW_SENDER6	N/A
1195.512	SLOW_SENDER4	N/A
1199.890	FAST_SENDER	N/A
1202.328	SLOW_SENDER6	N/A
1203.647	SLOW_SENDER5	N/A
1205.037	SLOW_SENDER7	N/A
1207.686	FAST_SENDER	N/A
1213.774	RECEIVER	FAST_SENDER
1216.186	FAST_SENDER	N/A
1216.959	RECEIVER	FAST_SENDER
1217.958	SLOW_SENDER6	N/A
1218.330	SLOW_SENDER1	N/A
1218.695	RECEIVER	SLOW_SENDER6
1219.403	FAST_SENDER	N/A
1219.690	SLOW_SENDER2	N/A
1220.173	RECEIVER	FAST_SENDER
1220.870	RECEIVER	SLOW_SENDER1
1221.660	SLOW_SENDER3	N/A
1222.376	RECEIVER	SLOW_SENDER2
1222.605	FAST_SENDER	N/A
1223.302	SLOW_SENDER1	N/A
1223.346	RECEIVER	FAST_SENDER
1224.547	RECEIVER	SLOW_SENDER3
1224.784	SLOW_SENDER2	N/A
1225.597	RECEIVER	SLOW_SENDER2
1225.784	FAST_SENDER	N/A
1226.513	RECEIVER	FAST_SENDER
1226.964	SLOW_SENDER3	N/A
1227.735	RECEIVER	SLOW_SENDER3
1228.934	RECEIVER	SLOW_SENDER1
1231.009	SLOW_SENDER2	N/A
1231.806	RECEIVER	SLOW_SENDER2
1232.087	FAST_SENDER	N/A
1232.864	RECEIVER	FAST_SENDER
1233.155	SLOW_SENDER3	N/A
1233.899	RECEIVER	SLOW_SENDER3
1235.277	FAST_SENDER	N/A
1236.037	RECEIVER	FAST_SENDER
1236.377	SLOW_SENDER1	N/A
1237.149	RECEIVER	SLOW_SENDER1
1237.226	SLOW_SENDER2	N/A
1238.004	RECEIVER	SLOW_SENDER2
1238.454	FAST_SENDER	N/A
1239.227	RECEIVER	FAST_SENDER
1239.302	SLOW_SENDER3	N/A
1240.054	RECEIVER	SLOW_SENDER3
1241.668	FAST_SENDER	N/A
1242.421	RECEIVER	FAST_SENDER
1243.440	SLOW_SENDER2	N/A
1244.167	RECEIVER	SLOW_SENDER2
1244.559	SLOW_SENDER1	N/A
1244.827	FAST_SENDER	N/A
1245.338	RECEIVER	SLOW_SENDER1
1245.466	SLOW_SENDER3	N/A
1246.225	RECEIVER	SLOW_SENDER3
1248.715	RECEIVER	FAST_SENDER
1251.152	FAST_SENDER	N/A
1251.576	SLOW_SENDER2	N/A
1251.952	RECEIVER	FAST_SENDER
1252.765	SLOW_SENDER1	N/A
1253.518	RECEIVER	SLOW_SENDER1
1253.669	SLOW_SENDER3	N/A
1254.418	RECEIVER	SLOW_SENDER3
1258.384	RECEIVER	SLOW_SENDER2
1258.577	FAST_SENDER	N/A
1260.706	RECEIVER	FAST_SENDER
1260.929	SLOW_SENDER1	N/A
1261.682	RECEIVER	SLOW_SENDER1
1263.152	FAST_SENDER	N/A
1263.908	RECEIVER	FAST_SENDER
1265.824	SLOW_SENDER2	N/A
1266.349	FAST_SENDER	N/A
1266.486	SLOW_SENDER3	N/A
1266.614	RECEIVER	SLOW_SENDER2
1267.786	RECEIVER	SLOW_SENDER3
1268.798	RECEIVER	FAST_SENDER
1269.100	SLOW_SENDER1	N/A
1269.862	RECEIVER	SLOW_SENDER1
1271.229	FAST_SENDER	N/A
1271.942	RECEIVER	FAST_SENDER
1274.342	FAST_SENDER	N/A
1275.112	RECEIVER	FAST_SENDER
1275.190	SLOW_SENDER3	N/A
1276.003	RECEIVER	SLOW_SENDER3
1277.311	SLOW_SENDER1	N/A
1277.543	FAST_SENDER	N/A
1278.074	RECEIVER	SLOW_SENDER1
1279.918	RECEIVER	FAST_SENDER
1282.352	FAST_SENDER	N/A
1283.166	RECEIVER	FAST_SENDER
1283.438	SLOW_SENDER3	N/A
1284.218	RECEIVER	SLOW_SENDER3
1285.512	SLOW_SENDER1	N/A
1285.574	FAST_SENDER	N/A
1286.241	RECEIVER	SLOW_SENDER1
1287.947	RECEIVER	FAST_SENDER
1290.382	FAST_SENDER	N/A
1291.185	RECEIVER	FAST_SENDER
1293.622	FAST_SENDER	N/A
1294.387	RECEIVER	FAST_SENDER
1296.814	FAST_SENDER	N/A
1297.552	RECEIVER	FAST_SENDER
1299.962	FAST_SENDER	N/A
1300.701	RECEIVER	FAST_SENDER
1303.128	FAST_SENDER	N/A
1305.640	RECEIVER	FAST_SENDER
1308.045	FAST_SENDER	N/A
1308.819	RECEIVER	FAST_SENDER
1311.230	FAST_SENDER	N/A
1314.446	FAST_SENDER	N/A
1321.560	FAST_SENDER	N/A
1329.227	FAST_SENDER	N/A
1336.477	FAST_SENDER	N/A
1344.268	FAST_SENDER	N/A
1351.976	FAST_SENDER	N/A
1359.687	FAST_SENDER	N/A
1359.880	SLOW_SENDER4	N/A
1367.576	FAST_SENDER	N/A
1367.870	SLOW_SENDER5	N/A
1370.710	SLOW_SENDER7	N/A
1373.321	SLOW_SENDER4	N/A
1375.979	FAST_SENDER	N/A
1381.516	SLOW_SENDER5	N/A
1382.210	SLOW_SENDER6	N/A
1382.256	SLOW_SENDER7	N/A
1384.747	FAST_SENDER	N/A
1393.111	FAST_SENDER	N/A
1395.818	SLOW_SENDER5	N/A
1395.986	SLOW_SENDER6	N/A
1397.278	SLOW_SENDER7	N/A
1400.776	FAST_SENDER	N/A
1408.225	FAST_SENDER	N/A
1409.235	SLOW_SENDER6	N/A
1415.951	FAST_SENDER	N/A
1423.669	FAST_SENDER	N/A
1430.160	SLOW_SENDER2	N/A
1431.015	FAST_SENDER	N/A
1438.702	FAST_SENDER	N/A
1440.611	SLOW_SENDER2	N/A
1446.528	FAST_SENDER	N/A
1447.890	SLOW_SENDER3	N/A
1449.490	SLOW_SENDER1	N/A
1454.191	SLOW_SENDER2	N/A
1455.411	FAST_SENDER	N/A
1459.847	SLOW_SENDER3	N/A
1460.267	SLOW_SENDER1	N/A
1463.282	FAST_SENDER	N/A
1471.761	FAST_SENDER	N/A
1473.806	SLOW_SENDER3	N/A
1473.986	SLOW_SENDER1	N/A
1474.587	RECEIVER	SLOW_SENDER3
1476.491	RECEIVER	FAST_SENDER
1478.935	FAST_SENDER	N/A
1479.696	RECEIVER	FAST_SENDER
1482.033	SLOW_SENDER3	N/A
1482.120	FAST_SENDER	N/A
1482.797	RECEIVER	SLOW_SENDER3
1484.804	RECEIVER	FAST_SENDER
1487.232	FAST_SENDER	N/A
1487.994	RECEIVER	FAST_SENDER
1490.228	SLOW_SENDER3	N/A
1490.427	FAST_SENDER	N/A
1494.080	RECEIVER	FAST_SENDER
1496.519	FAST_SENDER	N/A
1497.291	RECEIVER	FAST_SENDER
1499.724	FAST_SENDER	N/A
1500.460	RECEIVER	FAST_SENDER
1502.865	FAST_SENDER	N/A
1503.624	RECEIVER	FAST_SENDER
1506.071	FAST_SENDER	N/A
1506.846	RECEIVER	FAST_SENDER
1509.294	FAST_SENDER	N/A
1510.052	RECEIVER	FAST_SENDER
1512.463	FAST_SENDER	N/A
1513.232	RECEIVER	FAST_SENDER
1515.640	FAST_SENDER	N/A
1516.399	RECEIVER	FAST_SENDER
1518.840	FAST_SENDER	N/A
1519.594	RECEIVER	FAST_SENDER
1522.013	FAST_SENDER	N/A
1524.556	RECEIVER	FAST_SENDER
1526.967	FAST_SENDER	N/A
1529.088	RECEIVER	FAST_SENDER
1531.520	FAST_SENDER	N/A
1532.299	RECEIVER	FAST_SENDER
1534.719	FAST_SENDER	N/A
1535.485	RECEIVER	FAST_SENDER
1537.902	FAST_SENDER	N/A
1538.632	RECEIVER	FAST_SENDER
1541.053	FAST_SENDER	N/A
1541.829	RECEIVER	FAST_SENDER
1544.236	FAST_SENDER	N/A
1544.580	SLOW_SENDER4	N/A
1544.999	RECEIVER	FAST_SENDER
1549.384	FAST_SENDER	N/A
1550.120	RECEIVER	FAST_SENDER
1550.944	RECEIVER	SLOW_SENDER4
1552.566	FAST_SENDER	N/A
1553.305	RECEIVER	FAST_SENDER
1555.733	FAST_SENDER	N/A
1556.371	SLOW_SENDER4	N/A
1556.513	RECEIVER	FAST_SENDER
1558.933	FAST_SENDER	N/A
1559.663	RECEIVER	FAST_SENDER
1561.140	SLOW_SENDER5	N/A
1561.643	RECEIVER	SLOW_SENDER4
1561.680	SLOW_SENDER7	N/A
1562.094	FAST_SENDER	N/A
1562.462	RECEIVER	SLOW_SENDER7
1564.026	RECEIVER	SLOW_SENDER5
1564.926	RECEIVER	FAST_SENDER
1566.470	SLOW_SENDER5	N/A
1567.232	RECEIVER	SLOW_SENDER5
1567.366	FAST_SENDER	N/A
1568.137	RECEIVER	FAST_SENDER
1569.083	SLOW_SENDER4	N/A
1570.574	FAST_SENDER	N/A
1571.306	SLOW_SENDER7	N/A
1571.329	RECEIVER	FAST_SENDER
1572.102	RECEIVER	SLOW_SENDER7
1572.643	SLOW_SENDER5	N/A
1573.610	SLOW_SENDER6	N/A
1574.371	RECEIVER	SLOW_SENDER6
1575.435	RECEIVER	SLOW_SENDER5
1577.532	SLOW_SENDER7	N/A
1579.208	FAST_SENDER	N/A
1582.880	SLOW_SENDER5	N/A
1585.903	SLOW_SENDER6	N/A
1586.798	FAST_SENDER	N/A
1592.326	SLOW_SENDER7	N/A
1595.760	FAST_SENDER	N/A
1599.462	SLOW_SENDER6	N/A
1603.435	FAST_SENDER	N/A
1610.577	FAST_SENDER	N/A
1617.774	FAST_SENDER	N/A
1619.110	SLOW_SENDER2	N/A
1625.795	FAST_SENDER	N/A
1630.870	SLOW_SENDER2	N/A
1633.648	FAST_SENDER	N/A
1639.900	SLOW_SENDER1	N/A
1640.982	FAST_SENDER	N/A
1645.142	SLOW_SENDER2	N/A
1646.380	SLOW_SENDER3	N/A
1649.947	FAST_SENDER	N/A
1654.079	SLOW_SENDER1	N/A
1657.486	SLOW_SENDER3	N/A
1657.560	FAST_SENDER	N/A
1666.833	FAST_SENDER	N/A
1667.837	SLOW_SENDER1	N/A
1671.666	SLOW_SENDER3	N/A
1674.191	FAST_SENDER	N/A
1681.938	FAST_SENDER	N/A
1689.230	FAST_SENDER	N/A
1696.951	FAST_SENDER	N/A
1704.632	FAST_SENDER	N/A
1711.848	FAST_SENDER	N/A
1719.761	FAST_SENDER	N/A
1727.522	FAST_SENDER	N/A
1733.670	SLOW_SENDER4	N/A
1735.087	FAST_SENDER	N/A
1740.852	RECEIVER	FAST_SENDER
1743.299	FAST_SENDER	N/A
1744.052	RECEIVER	FAST_SENDER
1746.475	FAST_SENDER	N/A
1747.077	SLOW_SENDER4	N/A
1747.238	RECEIVER	FAST_SENDER
1749.287	RECEIVER	SLOW_SENDER4
1749.640	FAST_SENDER	N/A
1750.421	RECEIVER	FAST_SENDER
1752.853	FAST_SENDER	N/A
1752.950	SLOW_SENDER5	N/A
1754.231	RECEIVER	SLOW_SENDER5
1755.326	RECEIVER	FAST_SENDER
1756.675	SLOW_SENDER5	N/A
1756.687	SLOW_SENDER4	N/A
1757.450	RECEIVER	SLOW_SENDER5
1757.748	FAST_SENDER	N/A
1758.465	RECEIVER	FAST_SENDER
1759.020	SLOW_SENDER7	N/A
1759.822	RECEIVER	SLOW_SENDER7
1759.877	SLOW_SENDER5	N/A
1760.868	FAST_SENDER	N/A
1761.636	RECEIVER	FAST_SENDER
1762.224	SLOW_SENDER7	N/A
1762.556	RECEIVER	SLOW_SENDER5
1764.060	FAST_SENDER	N/A
1764.980	SLOW_SENDER6	N/A
1765.734	RECEIVER	SLOW_SENDER6
1766.642	RECEIVER	FAST_SENDER
1767.733	RECEIVER	SLOW_SENDER7
1768.135	SLOW_SENDER6	N/A
1768.861	RECEIVER	SLOW_SENDER6
1769.068	FAST_SENDER	N/A
1769.851	RECEIVER	FAST_SENDER
1771.304	SLOW_SENDER6	N/A
1772.017	RECEIVER	SLOW_SENDER6
1772.281	FAST_SENDER	N/A
1773.019	RECEIVER	FAST_SENDER
1774.004	SLOW_SENDER5	N/A
1774.796	RECEIVER	SLOW_SENDER5
1775.168	SLOW_SENDER7	N/A
1775.445	FAST_SENDER	N/A
1775.907	RECEIVER	SLOW_SENDER7
1777.451	SLOW_SENDER6	N/A
1777.774	RECEIVER	FAST_SENDER
1782.096	RECEIVER	SLOW_SENDER6
1782.232	SLOW_SENDER5	N/A
1782.311	FAST_SENDER	N/A
1783.010	RECEIVER	SLOW_SENDER5
1783.347	SLOW_SENDER7	N/A
1784.092	RECEIVER	SLOW_SENDER7
1785.653	RECEIVER	FAST_SENDER
1788.100	FAST_SENDER	N/A
1789.526	SLOW_SENDER6	N/A
1790.411	SLOW_SENDER5	N/A
1790.848	RECEIVER	SLOW_SENDER6
1791.494	SLOW_SENDER7	N/A
1791.808	RECEIVER	FAST_SENDER
1792.604	RECEIVER	SLOW_SENDER5
1793.920	RECEIVER	SLOW_SENDER7
1797.145	FAST_SENDER	N/A
1804.892	FAST_SENDER	N/A
1809.690	SLOW_SENDER2	N/A
1812.474	FAST_SENDER	N/A
1819.880	FAST_SENDER	N/A
1820.566	SLOW_SENDER2	N/A
1827.261	FAST_SENDER	N/A
1832.010	SLOW_SENDER1	N/A
1833.792	SLOW_SENDER2	N/A
1835.018	FAST_SENDER	N/A
1836.050	SLOW_SENDER3	N/A
1842.780	FAST_SENDER	N/A
1845.218	SLOW_SENDER1	N/A
1848.938	SLOW_SENDER3	N/A
1851.478	FAST_SENDER	N/A
1858.722	SLOW_SENDER1	N/A
1859.558	FAST_SENDER	N/A
1862.579	SLOW_SENDER3	N/A
1867.094	FAST_SENDER	N/A
1874.782	FAST_SENDER	N/A
1882.225	FAST_SENDER	N/A
1890.393	FAST_SENDER	N/A
1898.214	FAST_SENDER	N/A
1905.773	FAST_SENDER	N/A
1913.219	FAST_SENDER	N/A
1921.186	FAST_SENDER	N/A
1926.370	SLOW_SENDER4	N/A
1928.613	FAST_SENDER	N/A
1937.005	FAST_SENDER	N/A
1938.167	SLOW_SENDER4	N/A
1944.677	FAST_SENDER	N/A
1951.190	SLOW_SENDER4	N/A
1952.280	FAST_SENDER	N/A
1958.140	SLOW_SENDER5	N/A
1959.790	SLOW_SENDER6	N/A
1960.041	FAST_SENDER	N/A
1960.445	RECEIVER	SLOW_SENDER5
1960.790	SLOW_SENDER7	N/A
1961.526	RECEIVER	SLOW_SENDER7
1962.237	RECEIVER	FAST_SENDER
1963.008	RECEIVER	SLOW_SENDER6
1963.954	SLOW_SENDER7	N/A
1964.744	RECEIVER	SLOW_SENDER7
1965.420	SLOW_SENDER6	N/A
1966.172	RECEIVER	SLOW_SENDER6
1966.175	FAST_SENDER	N/A
1966.918	RECEIVER	FAST_SENDER
1967.147	SLOW_SENDER7	N/A
1967.946	RECEIVER	SLOW_SENDER7
1969.365	FAST_SENDER	N/A
1970.030	SLOW_SENDER5	N/A
1971.600	SLOW_SENDER6	N/A
1971.757	RECEIVER	FAST_SENDER
1972.897	RECEIVER	SLOW_SENDER6
1973.851	RECEIVER	SLOW_SENDER5
1974.165	FAST_SENDER	N/A
1974.923	RECEIVER	FAST_SENDER
1977.351	FAST_SENDER	N/A
1978.121	RECEIVER	FAST_SENDER
1980.557	FAST_SENDER	N/A
1980.600	SLOW_SENDER7	N/A
1981.295	RECEIVER	FAST_SENDER
1983.435	SLOW_SENDER5	N/A
1983.495	RECEIVER	SLOW_SENDER7
1983.566	SLOW_SENDER6	N/A
1983.744	FAST_SENDER	N/A
1984.203	RECEIVER	SLOW_SENDER5
1984.875	RECEIVER	SLOW_SENDER6
1988.038	RECEIVER	FAST_SENDER
1990.473	FAST_SENDER	N/A
1990.906	SLOW_SENDER7	N/A
1991.243	RECEIVER	FAST_SENDER
1992.324	SLOW_SENDER6	N/A
1994.938	RECEIVER	SLOW_SENDER6
1995.328	FAST_SENDER	N/A
1996.130	RECEIVER	FAST_SENDER
1998.160	SLOW_SENDER2	N/A
1998.532	FAST_SENDER	N/A
1998.931	RECEIVER	SLOW_SENDER2
2000.745	RECEIVER	FAST_SENDER
2002.366	SLOW_SENDER6	N/A
2003.183	FAST_SENDER	N/A
2003.936	RECEIVER	FAST_SENDER
2006.369	FAST_SENDER	N/A
2007.103	RECEIVER	FAST_SENDER
2009.538	FAST_SENDER	N/A
2009.559	SLOW_SENDER2	N/A
2010.298	RECEIVER	FAST_SENDER
2012.544	RECEIVER	SLOW_SENDER2
2012.711	FAST_SENDER	N/A
2013.469	RECEIVER	FAST_SENDER
2015.880	FAST_SENDER	N/A
2016.621	RECEIVER	FAST_SENDER
2019.053	FAST_SENDER	N/A
2019.822	RECEIVER	FAST_SENDER
2019.975	SLOW_SENDER2	N/A
2020.770	RECEIVER	SLOW_SENDER2
2022.272	FAST_SENDER	N/A
2023.016	RECEIVER	FAST_SENDER
2023.870	SLOW_SENDER1	N/A
2024.640	RECEIVER	SLOW_SENDER1
2025.437	FAST_SENDER	N/A
2027.078	SLOW_SENDER1	N/A
2027.620	SLOW_SENDER3	N/A
2028.180	SLOW_SENDER2	N/A
2032.887	FAST_SENDER	N/A
2039.953	SLOW_SENDER3	N/A
2040.120	FAST_SENDER	N/A
2040.467	SLOW_SENDER1	N/A
2048.260	FAST_SENDER	N/A
2053.834	SLOW_SENDER3	N/A
2055.991	FAST_SENDER	N/A
2063.465	FAST_SENDER	N/A
2070.781	FAST_SENDER	N/A
2078.744	FAST_SENDER	N/A
2086.225	FAST_SENDER	N/A
2093.731	FAST_SENDER	N/A
2101.137	FAST_SENDER	N/A
2108.796	FAST_SENDER	N/A
2116.392	FAST_SENDER	N/A
2116.420	SLOW_SENDER4	N/A
2124.920	FAST_SENDER	N/A
2130.175	SLOW_SENDER4	N/A
2132.892	FAST_SENDER	N/A
2140.515	FAST_SENDER	N/A
2143.518	SLOW_SENDER4	N/A
2148.303	FAST_SENDER	N/A
2149.120	SLOW_SENDER5	N/A
2156.700	SLOW_SENDER7	N/A
2156.881	FAST_SENDER	N/A
2159.744	SLOW_SENDER5	N/A
2164.649	FAST_SENDER	N/A
2167.813	SLOW_SENDER7	N/A
2167.930	SLOW_SENDER6	N/A
2171.907	SLOW_SENDER5	N/A
2172.071	FAST_SENDER	N/A
2181.297	FAST_SENDER	N/A
2181.718	SLOW_SENDER7	N/A
2182.350	SLOW_SENDER6	N/A
2188.049	RECEIVER	SLOW_SENDER6
2189.045	FAST_SENDER	N/A
2189.797	RECEIVER	FAST_SENDER
2193.650	FAST_SENDER	N/A
2194.413	RECEIVER	FAST_SENDER
2195.491	SLOW_SENDER6	N/A
2196.233	RECEIVER	SLOW_SENDER6
2196.370	SLOW_SENDER2	N/A
2196.818	FAST_SENDER	N/A
2197.163	RECEIVER	SLOW_SENDER2
2200.389	RECEIVER	FAST_SENDER
2201.220	SLOW_SENDER2	N/A
2201.975	RECEIVER	SLOW_SENDER2
2202.816	FAST_SENDER	N/A
2203.601	RECEIVER	FAST_SENDER
2206.025	FAST_SENDER	N/A
2206.786	RECEIVER	FAST_SENDER
2207.415	SLOW_SENDER2	N/A
2208.177	RECEIVER	SLOW_SENDER2
2209.198	FAST_SENDER	N/A
2209.860	SLOW_SENDER1	N/A
2211.540	RECEIVER	FAST_SENDER
2212.314	RECEIVER	SLOW_SENDER1
2213.612	SLOW_SENDER2	N/A
2213.971	FAST_SENDER	N/A
2214.369	RECEIVER	SLOW_SENDER2
2214.763	SLOW_SENDER1	N/A
2215.499	RECEIVER	SLOW_SENDER1
2218.382	RECEIVER	FAST_SENDER
2219.240	SLOW_SENDER3	N/A
2220.023	RECEIVER	SLOW_SENDER3
2220.812	FAST_SENDER	N/A
2220.946	SLOW_SENDER1	N/A
2221.553	RECEIVER	FAST_SENDER
2222.243	RECEIVER	SLOW_SENDER1
2222.469	SLOW_SENDER3	N/A
2223.222	RECEIVER	SLOW_SENDER3
2223.619	SLOW_SENDER2	N/A
2223.967	FAST_SENDER	N/A
2224.354	RECEIVER	SLOW_SENDER2
2225.630	SLOW_SENDER3	N/A
2226.134	RECEIVER	FAST_SENDER
2226.915	RECEIVER	SLOW_SENDER3
2227.679	SLOW_SENDER1	N/A
2228.578	FAST_SENDER	N/A
2229.314	RECEIVER	FAST_SENDER
2230.058	RECEIVER	SLOW_SENDER1
2231.717	FAST_SENDER	N/A
2232.364	SLOW_SENDER3	N/A
2234.701	RECEIVER	FAST_SENDER
2236.594	RECEIVER	SLOW_SENDER3
2237.137	FAST_SENDER	N/A
2237.609	SLOW_SENDER2	N/A
2237.919	RECEIVER	FAST_SENDER
2239.846	SLOW_SENDER1	N/A
2240.657	RECEIVER	SLOW_SENDER1
2242.100	FAST_SENDER	N/A
2242.866	RECEIVER	FAST_SENDER
2243.998	SLOW_SENDER3	N/A
2244.765	RECEIVER	SLOW_SENDER3
2245.297	FAST_SENDER	N/A
2247.485	RECEIVER	FAST_SENDER
2248.090	SLOW_SENDER1	N/A
2248.838	RECEIVER	SLOW_SENDER1
2249.891	FAST_SENDER	N/A
2250.631	RECEIVER	FAST_SENDER
2252.173	SLOW_SENDER3	N/A
2252.886	RECEIVER	SLOW_SENDER3
2253.071	FAST_SENDER	N/A
2253.839	RECEIVER	FAST_SENDER
2256.255	SLOW_SENDER1	N/A
2256.281	FAST_SENDER	N/A
2257.596	RECEIVER	FAST_SENDER
2260.026	FAST_SENDER	N/A
2260.307	SLOW_SENDER3	N/A
2267.723	FAST_SENDER	N/A
2275.169	FAST_SENDER	N/A
2283.203	FAST_SENDER	N/A
2291.097	FAST_SENDER	N/A
2298.207	FAST_SENDER	N/A
2305.288	FAST_SENDER	N/A
2307.980	SLOW_SENDER4	N/A
2312.933	FAST_SENDER	N/A
2318.985	SLOW_SENDER4	N/A
2320.580	FAST_SENDER	N/A
2329.106	FAST_SENDER	N/A
2331.282	SLOW_SENDER4	N/A
2335.970	FAST_SENDER	N/A
2337.130	SLOW_SENDER5	N/A
2344.880	FAST_SENDER	N/A
2347.260	SLOW_SENDER7	N/A
2347.636	SLOW_SENDER5	N/A
2353.637	FAST_SENDER	N/A
2359.341	SLOW_SENDER7	N/A
2359.800	SLOW_SENDER6	N/A
2360.697	SLOW_SENDER5	N/A
2362.484	FAST_SENDER	N/A
2370.383	FAST_SENDER	N/A
2371.664	SLOW_SENDER6	N/A
2373.897	SLOW_SENDER7	N/A
2378.777	FAST_SENDER	N/A
2384.516	SLOW_SENDER6	N/A
2386.024	FAST_SENDER	N/A
2393.939	FAST_SENDER	N/A
2401.365	FAST_SENDER	N/A
2403.270	SLOW_SENDER2	N/A
2409.400	FAST_SENDER	N/A
2414.198	SLOW_SENDER2	N/A
2417.282	FAST_SENDER	N/A
2421.742	RECEIVER	FAST_SENDER
2422.060	SLOW_SENDER1	N/A
2422.806	RECEIVER	SLOW_SENDER1
2424.185	FAST_SENDER	N/A
2424.956	RECEIVER	FAST_SENDER
2425.243	SLOW_SENDER1	N/A
2425.974	RECEIVER	SLOW_SENDER1
2426.500	SLOW_SENDER2	N/A
2427.247	RECEIVER	SLOW_SENDER2
2427.362	FAST_SENDER	N/A
2427.430	SLOW_SENDER3	N/A
2428.083	RECEIVER	FAST_SENDER
2428.396	SLOW_SENDER1	N/A
2429.117	RECEIVER	SLOW_SENDER1
2430.521	FAST_SENDER	N/A
2430.704	RECEIVER	SLOW_SENDER3
2433.113	SLOW_SENDER3	N/A
2433.324	RECEIVER	FAST_SENDER
2435.328	RECEIVER	SLOW_SENDER3
2435.733	FAST_SENDER	N/A
2436.516	RECEIVER	FAST_SENDER
2437.309	SLOW_SENDER1	N/A
2438.091	RECEIVER	SLOW_SENDER1
2438.948	FAST_SENDER	N/A
2439.697	RECEIVER	FAST_SENDER
2440.773	SLOW_SENDER3	N/A
2441.547	RECEIVER	SLOW_SENDER3
2442.128	FAST_SENDER	N/A
2442.857	RECEIVER	FAST_SENDER
2445.296	FAST_SENDER	N/A
2445.526	SLOW_SENDER1	N/A
2446.064	RECEIVER	FAST_SENDER
2447.862	RECEIVER	SLOW_SENDER1
2448.478	FAST_SENDER	N/A
2448.952	SLOW_SENDER3	N/A
2449.219	RECEIVER	FAST_SENDER
2453.433	FAST_SENDER	N/A
2454.257	RECEIVER	FAST_SENDER
2455.302	SLOW_SENDER1	N/A
2456.062	RECEIVER	SLOW_SENDER1
2456.674	FAST_SENDER	N/A
2457.426	RECEIVER	FAST_SENDER
2459.846	FAST_SENDER	N/A
2460.621	RECEIVER	FAST_SENDER
2461.550	SLOW_SENDER3	N/A
2462.297	RECEIVER	SLOW_SENDER3
2463.038	FAST_SENDER	N/A
2463.466	SLOW_SENDER1	N/A
2463.793	RECEIVER	FAST_SENDER
2465.739	RECEIVER	SLOW_SENDER1
2470.370	FAST_SENDER	N/A
2471.124	RECEIVER	FAST_SENDER
2473.181	SLOW_SENDER1	N/A
2473.545	FAST_SENDER	N/A
2474.301	RECEIVER	FAST_SENDER
2476.705	FAST_SENDER	N/A
2477.493	RECEIVER	FAST_SENDER
2479.913	FAST_SENDER	N/A
2480.713	RECEIVER	FAST_SENDER
2483.136	FAST_SENDER	N/A
2483.891	RECEIVER	FAST_SENDER
2486.335	FAST_SENDER	N/A
2487.117	RECEIVER	FAST_SENDER
2489.520	FAST_SENDER	N/A
2490.298	RECEIVER	FAST_SENDER
2492.736	FAST_SENDER	N/A
2493.455	RECEIVER	FAST_SENDER
2495.867	FAST_SENDER	N/A
2496.649	RECEIVER	FAST_SENDER
2497.590	SLOW_SENDER4	N/A
2498.338	RECEIVER	SLOW_SENDER4
2499.056	FAST_SENDER	N/A
2499.833	RECEIVER	FAST_SENDER
2500.738	SLOW_SENDER4	N/A
2501.500	RECEIVER	SLOW_SENDER4
2502.241	FAST_SENDER	N/A
2502.991	RECEIVER	FAST_SENDER
2503.900	SLOW_SENDER4	N/A
2504.643	RECEIVER	SLOW_SENDER4
2505.440	FAST_SENDER	N/A
2506.234	RECEIVER	FAST_SENDER
2508.651	FAST_SENDER	N/A
2509.423	RECEIVER	FAST_SENDER
2510.090	SLOW_SENDER4	N/A
2510.846	RECEIVER	SLOW_SENDER4
2511.830	FAST_SENDER	N/A
2512.584	RECEIVER	FAST_SENDER
2515.028	FAST_SENDER	N/A
2515.757	RECEIVER	FAST_SENDER
2516.254	SLOW_SENDER4	N/A
2517.003	RECEIVER	SLOW_SENDER4
2521.421	FAST_SENDER	N/A
2522.192	RECEIVER	FAST_SENDER
2524.611	FAST_SENDER	N/A
2525.040	SLOW_SENDER5	N/A
2525.378	RECEIVER	FAST_SENDER
2528.430	SLOW_SENDER4	N/A
2528.692	RECEIVER	SLOW_SENDER5
2533.317	FAST_SENDER	N/A
2536.003	SLOW_SENDER5	N/A
2538.910	SLOW_SENDER7	N/A
2541.210	FAST_SENDER	N/A
2548.007	SLOW_SENDER5	N/A
2549.408	FAST_SENDER	N/A
2550.340	SLOW_SENDER6	N/A
2552.632	SLOW_SENDER7	N/A
2557.076	FAST_SENDER	N/A
2561.421	SLOW_SENDER6	N/A
2564.873	FAST_SENDER	N/A
2565.668	SLOW_SENDER7	N/A
2572.472	FAST_SENDER	N/A
2575.067	SLOW_SENDER6	N/A
2579.831	FAST_SENDER	N/A
2586.970	FAST_SENDER	N/A
2590.870	SLOW_SENDER2	N/A
2594.247	FAST_SENDER	N/A
2601.701	FAST_SENDER	N/A
2601.752	SLOW_SENDER2	N/A
2610.545	FAST_SENDER	N/A
2614.944	SLOW_SENDER2	N/A
2618.062	FAST_SENDER	N/A
2625.132	FAST_SENDER	N/A
2625.790	SLOW_SENDER3	N/A
2629.380	SLOW_SENDER1	N/A
2633.759	FAST_SENDER	N/A
2636.201	SLOW_SENDER3	N/A
2640.079	SLOW_SENDER1	N/A
2642.770	FAST_SENDER	N/A
2649.224	SLOW_SENDER3	N/A
2651.306	FAST_SENDER	N/A
2652.752	SLOW_SENDER1	N/A
2659.240	FAST_SENDER	N/A
2666.317	FAST_SENDER	N/A
2673.935	FAST_SENDER	N/A
2681.445	FAST_SENDER	N/A
2689.326	FAST_SENDER	N/A
2693.563	RECEIVER	FAST_SENDER
2695.999	FAST_SENDER	N/A
2696.772	RECEIVER	FAST_SENDER
2696.980	SLOW_SENDER4	N/A
2697.761	RECEIVER	SLOW_SENDER4
2699.191	FAST_SENDER	N/A
2699.958	RECEIVER	FAST_SENDER
2700.201	SLOW_SENDER4	N/A
2702.400	FAST_SENDER	N/A
2703.181	RECEIVER	FAST_SENDER
2705.113	RECEIVER	SLOW_SENDER4
2705.626	FAST_SENDER	N/A
2706.390	RECEIVER	FAST_SENDER
2708.835	FAST_SENDER	N/A
2709.581	RECEIVER	FAST_SENDER
2710.544	SLOW_SENDER4	N/A
2711.300	RECEIVER	SLOW_SENDER4
2712.009	FAST_SENDER	N/A
2712.759	RECEIVER	FAST_SENDER
2713.120	SLOW_SENDER5	N/A
2713.868	RECEIVER	SLOW_SENDER5
2715.178	FAST_SENDER	N/A
2716.317	SLOW_SENDER5	N/A
2717.619	RECEIVER	FAST_SENDER
2718.711	SLOW_SENDER4	N/A
2719.109	RECEIVER	SLOW_SENDER5
2720.035	FAST_SENDER	N/A
2722.898	RECEIVER	SLOW_SENDER4
2724.476	RECEIVER	FAST_SENDER
2726.903	FAST_SENDER	N/A
2727.256	SLOW_SENDER5	N/A
2727.631	RECEIVER	FAST_SENDER
2729.870	SLOW_SENDER7	N/A
2730.347	SLOW_SENDER4	N/A
2730.610	RECEIVER	SLOW_SENDER7
2733.015	RECEIVER	SLOW_SENDER5
2734.555	FAST_SENDER	N/A
2735.347	RECEIVER	FAST_SENDER
2737.760	FAST_SENDER	N/A
2738.566	RECEIVER	FAST_SENDER
2739.290	SLOW_SENDER6	N/A
2740.005	SLOW_SENDER7	N/A
2740.062	RECEIVER	SLOW_SENDER6
2740.436	SLOW_SENDER5	N/A
2740.719	RECEIVER	SLOW_SENDER7
2740.994	FAST_SENDER	N/A
2744.082	SLOW_SENDER6	N/A
2744.802	RECEIVER	SLOW_SENDER6
2745.702	RECEIVER	FAST_SENDER
2748.123	FAST_SENDER	N/A
2748.853	RECEIVER	FAST_SENDER
2749.975	SLOW_SENDER7	N/A
2750.226	SLOW_SENDER6	N/A
2750.732	RECEIVER	SLOW_SENDER7
2751.255	FAST_SENDER	N/A
2752.043	RECEIVER	FAST_SENDER
2752.788	RECEIVER	SLOW_SENDER6
2754.488	FAST_SENDER	N/A
2755.248	RECEIVER	FAST_SENDER
2757.687	FAST_SENDER	N/A
2758.175	SLOW_SENDER7	N/A
2758.417	RECEIVER	FAST_SENDER
2760.231	SLOW_SENDER6	N/A
2760.519	RECEIVER	SLOW_SENDER7
2760.841	FAST_SENDER	N/A
2761.555	RECEIVER	FAST_SENDER
2763.201	RECEIVER	SLOW_SENDER6
2763.956	FAST_SENDER	N/A
2764.732	RECEIVER	FAST_SENDER
2767.144	FAST_SENDER	N/A
2774.321	FAST_SENDER	N/A
2779.490	SLOW_SENDER2	N/A
2782.147	FAST_SENDER	N/A
2789.620	FAST_SENDER	N/A
2790.416	SLOW_SENDER2	N/A
2797.525	FAST_SENDER	N/A
2803.586	SLOW_SENDER2	N/A
2805.157	FAST_SENDER	N/A
2812.707	FAST_SENDER	N/A
2814.790	SLOW_SENDER3	N/A
2818.080	SLOW_SENDER1	N/A
2821.269	FAST_SENDER	N/A
2826.153	SLOW_SENDER3	N/A
2829.247	FAST_SENDER	N/A
2829.291	SLOW_SENDER1	N/A
2837.788	FAST_SENDER	N/A
2838.778	SLOW_SENDER3	N/A
2844.564	SLOW_SENDER1	N/A
2845.223	FAST_SENDER	N/A
2852.924	FAST_SENDER	N/A
2860.291	FAST_SENDER	N/A
2868.149	FAST_SENDER	N/A
2875.183	FAST_SENDER	N/A
2882.874	FAST_SENDER	N/A
2890.871	FAST_SENDER	N/A
2897.310	SLOW_SENDER4	N/A
2898.211	FAST_SENDER	N/A
2906.090	SLOW_SENDER5	N/A
2906.936	FAST_SENDER	N/A
2907.936	SLOW_SENDER4	N/A
2915.086	FAST_SENDER	N/A
2917.156	SLOW_SENDER5	N/A
2921.162	SLOW_SENDER4	N/A
2923.155	FAST_SENDER	N/A
2927.640	SLOW_SENDER7	N/A
2928.930	RECEIVER	SLOW_SENDER7
2930.434	FAST_SENDER	N/A
2930.630	SLOW_SENDER6	N/A
2930.842	SLOW_SENDER5	N/A
2931.228	RECEIVER	FAST_SENDER
2932.845	SLOW_SENDER7	N/A
2932.981	RECEIVER	SLOW_SENDER6
2938.622	RECEIVER	SLOW_SENDER7
2939.559	FAST_SENDER	N/A
2942.091	RECEIVER	FAST_SENDER
2942.560	SLOW_SENDER6	N/A
2943.311	RECEIVER	SLOW_SENDER6
2946.055	SLOW_SENDER7	N/A
2947.891	FAST_SENDER	N/A
2948.691	RECEIVER	FAST_SENDER
2950.757	SLOW_SENDER6	N/A
2951.134	FAST_SENDER	N/A
2951.550	RECEIVER	SLOW_SENDER6
2954.418	RECEIVER	FAST_SENDER
2956.865	FAST_SENDER	N/A
2957.612	RECEIVER	FAST_SENDER
2960.596	SLOW_SENDER6	N/A
2961.345	RECEIVER	SLOW_SENDER6
2961.498	FAST_SENDER	N/A
2962.235	RECEIVER	FAST_SENDER
2964.646	FAST_SENDER	N/A
2965.441	RECEIVER	FAST_SENDER
2967.856	FAST_SENDER	N/A
2968.764	SLOW_SENDER6	N/A
2968.950	SLOW_SENDER2	N/A
2969.512	RECEIVER	SLOW_SENDER6
2970.278	RECEIVER	FAST_SENDER
2972.717	FAST_SENDER	N/A
2973.484	RECEIVER	FAST_SENDER
2975.783	RECEIVER	SLOW_SENDER2
2975.908	FAST_SENDER	N/A
2976.674	RECEIVER	FAST_SENDER
2978.525	SLOW_SENDER6	N/A
2979.082	FAST_SENDER	N/A
2979.290	RECEIVER	SLOW_SENDER6
2981.653	RECEIVER	FAST_SENDER
2983.194	SLOW_SENDER2	N/A
2983.952	RECEIVER	SLOW_SENDER2
2984.063	FAST_SENDER	N/A
2984.859	RECEIVER	FAST_SENDER
2986.705	SLOW_SENDER6	N/A
2987.298	FAST_SENDER	N/A
2988.014	RECEIVER	FAST_SENDER
2990.427	FAST_SENDER	N/A
2991.184	RECEIVER	FAST_SENDER
2991.386	SLOW_SENDER2	N/A
2992.114	RECEIVER	SLOW_SENDER2
2993.586	FAST_SENDER	N/A
2994.360	RECEIVER	FAST_SENDER
2996.761	FAST_SENDER	N/A
2997.565	RECEIVER	FAST_SENDER
2999.536	SLOW_SENDER2	N/A
3000.004	FAST_SENDER	N/A
3000.274	RECEIVER	SLOW_SENDER2
3002.087	RECEIVER	FAST_SENDER
3003.400	SLOW_SENDER3	N/A
3004.142	RECEIVER	SLOW_SENDER3
3004.489	FAST_SENDER	N/A
3005.312	RECEIVER	FAST_SENDER
3006.582	SLOW_SENDER3	N/A
3007.301	RECEIVER	SLOW_SENDER3
3007.761	FAST_SENDER	N/A
3008.565	RECEIVER	FAST_SENDER
3009.130	SLOW_SENDER1	N/A
3009.731	SLOW_SENDER3	N/A
3009.866	RECEIVER	SLOW_SENDER1
3011.004	FAST_SENDER	N/A
3011.774	RECEIVER	FAST_SENDER
3012.300	SLOW_SENDER1	N/A
3013.051	RECEIVER	SLOW_SENDER1
3014.192	FAST_SENDER	N/A
3015.498	SLOW_SENDER1	N/A
3022.991	FAST_SENDER	N/A
3023.163	SLOW_SENDER3	N/A
3029.731	SLOW_SENDER1	N/A
3032.292	FAST_SENDER	N/A
3039.703	FAST_SENDER	N/A
3047.391	FAST_SENDER	N/A
3054.790	FAST_SENDER	N/A
3062.294	FAST_SENDER	N/A
3069.484	FAST_SENDER	N/A
3077.343	FAST_SENDER	N/A
3085.128	FAST_SENDER	N/A
3086.080	SLOW_SENDER4	N/A
3093.234	FAST_SENDER	N/A
3095.430	SLOW_SENDER5	N/A
3096.394	SLOW_SENDER4	N/A
3100.337	FAST_SENDER	N/A
3106.039	SLOW_SENDER5	N/A
3108.720	FAST_SENDER	N/A
3109.799	SLOW_SENDER4	N/A
3114.300	SLOW_SENDER7	N/A
3117.792	FAST_SENDER	N/A
3118.369	SLOW_SENDER5	N/A
3125.623	SLOW_SENDER7	N/A
3125.776	FAST_SENDER	N/A
3134.024	FAST_SENDER	N/A
3138.181	SLOW_SENDER7	N/A
3141.695	FAST_SENDER	N/A
3143.230	SLOW_SENDER6	N/A
3149.689	FAST_SENDER	N/A
3154.818	SLOW_SENDER6	N/A
3158.209	FAST_SENDER	N/A
3165.172	FAST_SENDER	N/A
3168.642	SLOW_SENDER6	N/A
3168.930	SLOW_SENDER2	N/A
3173.588	FAST_SENDER	N/A
3176.098	RECEIVER	FAST_SENDER
3178.539	FAST_SENDER	N/A
3179.290	RECEIVER	FAST_SENDER
3179.884	SLOW_SENDER2	N/A
3180.660	RECEIVER	SLOW_SENDER2
3181.720	FAST_SENDER	N/A
3182.488	RECEIVER	FAST_SENDER
3184.905	FAST_SENDER	N/A
3185.666	RECEIVER	FAST_SENDER
3188.075	SLOW_SENDER2	N/A
3188.103	FAST_SENDER	N/A
3188.833	RECEIVER	SLOW_SENDER2
3191.073	RECEIVER	FAST_SENDER
3192.110	SLOW_SENDER3	N/A
3192.883	RECEIVER	SLOW_SENDER3
3193.515	FAST_SENDER	N/A
3194.296	RECEIVER	FAST_SENDER
3195.317	SLOW_SENDER3	N/A
3196.116	RECEIVER	SLOW_SENDER3
3196.238	SLOW_SENDER2	N/A
3196.703	FAST_SENDER	N/A
3197.021	RECEIVER	SLOW_SENDER2
3198.543	SLOW_SENDER3	N/A
3199.220	SLOW_SENDER1	N/A
3199.834	RECEIVER	SLOW_SENDER3
3200.523	RECEIVER	SLOW_SENDER1
3201.262	RECEIVER	FAST_SENDER
3202.933	SLOW_SENDER1	N/A
3203.683	FAST_SENDER	N/A
3203.691	RECEIVER	SLOW_SENDER1
3204.455	RECEIVER	FAST_SENDER
3205.275	SLOW_SENDER3	N/A
3206.060	RECEIVER	SLOW_SENDER3
3206.107	SLOW_SENDER1	N/A
3206.334	SLOW_SENDER2	N/A
3206.856	RECEIVER	SLOW_SENDER1
3206.901	FAST_SENDER	N/A
3207.698	RECEIVER	FAST_SENDER
3209.117	RECEIVER	SLOW_SENDER2
3210.130	FAST_SENDER	N/A
3210.873	RECEIVER	FAST_SENDER
3211.460	SLOW_SENDER3	N/A
3212.190	RECEIVER	SLOW_SENDER3
3212.273	SLOW_SENDER1	N/A
3213.036	RECEIVER	SLOW_SENDER1
3213.312	FAST_SENDER	N/A
3214.093	RECEIVER	FAST_SENDER
3216.507	FAST_SENDER	N/A
3216.538	SLOW_SENDER2	N/A
3217.247	RECEIVER	FAST_SENDER
3217.598	SLOW_SENDER3	N/A
3218.376	RECEIVER	SLOW_SENDER3
3218.439	SLOW_SENDER1	N/A
3219.248	RECEIVER	SLOW_SENDER1
3219.686	FAST_SENDER	N/A
3222.135	RECEIVER	FAST_SENDER
3224.580	FAST_SENDER	N/A
3225.358	RECEIVER	FAST_SENDER
3225.803	SLOW_SENDER3	N/A
3226.557	RECEIVER	SLOW_SENDER3
3226.662	SLOW_SENDER1	N/A
3227.459	RECEIVER	SLOW_SENDER1
3227.785	FAST_SENDER	N/A
3228.547	RECEIVER	FAST_SENDER
3230.949	FAST_SENDER	N/A
3231.719	RECEIVER	FAST_SENDER
3233.961	SLOW_SENDER3	N/A
3234.126	FAST_SENDER	N/A
3234.859	SLOW_SENDER1	N/A
3234.920	RECEIVER	FAST_SENDER
3235.587	RECEIVER	SLOW_SENDER1
3236.468	RECEIVER	SLOW_SENDER3
3237.325	FAST_SENDER	N/A
3238.096	RECEIVER	FAST_SENDER
3240.529	FAST_SENDER	N/A
3241.312	RECEIVER	FAST_SENDER
3243.017	SLOW_SENDER1	N/A
3243.741	FAST_SENDER	N/A
3243.767	RECEIVER	SLOW_SENDER1
3243.914	SLOW_SENDER3	N/A
3244.505	RECEIVER	FAST_SENDER
3246.303	RECEIVER	SLOW_SENDER3
3246.926	FAST_SENDER	N/A
3247.720	RECEIVER	FAST_SENDER
3250.128	FAST_SENDER	N/A
3250.878	RECEIVER	FAST_SENDER
3251.215	SLOW_SENDER1	N/A
3252.035	RECEIVER	SLOW_SENDER1
3253.327	FAST_SENDER	N/A
3253.727	SLOW_SENDER3	N/A
3254.501	RECEIVER	SLOW_SENDER3
3260.881	SLOW_SENDER1	N/A
3261.518	FAST_SENDER	N/A
3268.935	FAST_SENDER	N/A
3275.120	SLOW_SENDER4	N/A
3276.195	FAST_SENDER	N/A
3282.920	SLOW_SENDER5	N/A
3284.535	FAST_SENDER	N/A
3285.968	SLOW_SENDER4	N/A
3292.848	FAST_SENDER	N/A
3296.735	SLOW_SENDER5	N/A
3298.816	SLOW_SENDER4	N/A
3300.543	FAST_SENDER	N/A
3303.370	SLOW_SENDER7	N/A
3309.931	FAST_SENDER	N/A
3310.292	SLOW_SENDER5	N/A
3314.792	SLOW_SENDER7	N/A
3318.093	FAST_SENDER	N/A
3326.258	FAST_SENDER	N/A
3327.357	SLOW_SENDER7	N/A
3333.880	SLOW_SENDER6	N/A
3333.958	FAST_SENDER	N/A
3342.841	FAST_SENDER	N/A
3347.982	SLOW_SENDER6	N/A
3350.640	FAST_SENDER	N/A
3357.681	FAST_SENDER	N/A
3361.072	SLOW_SENDER6	N/A
3365.268	FAST_SENDER	N/A
3373.121	FAST_SENDER	N/A
3380.717	FAST_SENDER	N/A
3381.550	SLOW_SENDER2	N/A
3390.048	FAST_SENDER	N/A
3392.182	SLOW_SENDER2	N/A
3398.363	FAST_SENDER	N/A
3405.216	SLOW_SENDER2	N/A
3405.790	FAST_SENDER	N/A
3413.302	FAST_SENDER	N/A
3417.920	SLOW_SENDER3	N/A
3418.458	RECEIVER	FAST_SENDER
3420.191	RECEIVER	SLOW_SENDER3
3420.883	FAST_SENDER	N/A
3422.639	SLOW_SENDER3	N/A
3422.988	RECEIVER	FAST_SENDER
3425.004	RECEIVER	SLOW_SENDER3
3425.950	SLOW_SENDER1	N/A
3426.677	RECEIVER	SLOW_SENDER1
3428.148	FAST_SENDER	N/A
3428.911	RECEIVER	FAST_SENDER
3429.117	SLOW_SENDER1	N/A
3429.910	RECEIVER	SLOW_SENDER1
3430.417	SLOW_SENDER3	N/A
3431.184	RECEIVER	SLOW_SENDER3
3431.314	FAST_SENDER	N/A
3432.073	RECEIVER	FAST_SENDER
3432.359	SLOW_SENDER1	N/A
3433.139	RECEIVER	SLOW_SENDER1
3434.517	FAST_SENDER	N/A
3435.267	RECEIVER	FAST_SENDER
3437.713	FAST_SENDER	N/A
3438.524	RECEIVER	FAST_SENDER
3438.551	SLOW_SENDER1	N/A
3438.584	SLOW_SENDER3	N/A
3439.346	RECEIVER	SLOW_SENDER1
3440.929	FAST_SENDER	N/A
3441.388	RECEIVER	SLOW_SENDER3
3443.169	RECEIVER	FAST_SENDER
3444.773	SLOW_SENDER1	N/A
3445.531	RECEIVER	SLOW_SENDER1
3445.571	FAST_SENDER	N/A
3446.338	RECEIVER	FAST_SENDER
3448.758	FAST_SENDER	N/A
3448.828	SLOW_SENDER3	N/A
3449.525	RECEIVER	FAST_SENDER
3450.969	SLOW_SENDER1	N/A
3451.636	RECEIVER	SLOW_SENDER3
3451.950	FAST_SENDER	N/A
3452.707	RECEIVER	FAST_SENDER
3455.122	FAST_SENDER	N/A
3455.459	RECEIVER	SLOW_SENDER1
3457.431	RECEIVER	FAST_SENDER
3459.071	SLOW_SENDER3	N/A
3459.819	RECEIVER	SLOW_SENDER3
3459.850	FAST_SENDER	N/A
3460.601	RECEIVER	FAST_SENDER
3463.041	FAST_SENDER	N/A
3463.818	RECEIVER	FAST_SENDER
3464.120	SLOW_SENDER4	N/A
3464.856	SLOW_SENDER1	N/A
3464.871	RECEIVER	SLOW_SENDER4
3465.625	RECEIVER	SLOW_SENDER1
3466.249	FAST_SENDER	N/A
3467.033	RECEIVER	FAST_SENDER
3467.232	SLOW_SENDER3	N/A
3467.307	SLOW_SENDER4	N/A
3468.011	RECEIVER	SLOW_SENDER3
3469.458	FAST_SENDER	N/A
3470.063	RECEIVER	SLOW_SENDER4
3472.174	RECEIVER	FAST_SENDER
3473.065	SLOW_SENDER1	N/A
3473.835	RECEIVER	SLOW_SENDER1
3474.500	SLOW_SENDER5	N/A
3474.589	FAST_SENDER	N/A
3475.250	RECEIVER	SLOW_SENDER5
3475.488	SLOW_SENDER4	N/A
3476.264	RECEIVER	SLOW_SENDER4
3477.630	RECEIVER	FAST_SENDER
3477.650	SLOW_SENDER5	N/A
3478.425	RECEIVER	SLOW_SENDER5
3480.046	FAST_SENDER	N/A
3480.770	RECEIVER	FAST_SENDER
3480.864	SLOW_SENDER5	N/A
3481.575	RECEIVER	SLOW_SENDER5
3483.211	FAST_SENDER	N/A
3483.982	RECEIVER	FAST_SENDER
3486.398	FAST_SENDER	N/A
3486.986	SLOW_SENDER5	N/A
3487.135	RECEIVER	FAST_SENDER
3488.868	SLOW_SENDER4	N/A
3489.516	RECEIVER	SLOW_SENDER5
3489.538	FAST_SENDER	N/A
3491.727	RECEIVER	SLOW_SENDER4
3492.460	SLOW_SENDER7	N/A
3493.248	RECEIVER	SLOW_SENDER7
3496.939	SLOW_SENDER5	N/A
3497.392	SLOW_SENDER7	N/A
3497.646	FAST_SENDER	N/A
3497.712	RECEIVER	SLOW_SENDER5
3499.152	SLOW_SENDER4	N/A
3506.485	FAST_SENDER	N/A
3510.423	SLOW_SENDER7	N/A
3512.126	SLOW_SENDER5	N/A
3513.767	FAST_SENDER	N/A
3521.924	FAST_SENDER	N/A
3525.510	SLOW_SENDER6	N/A
3530.552	FAST_SENDER	N/A
3536.307	SLOW_SENDER6	N/A
3538.966	FAST_SENDER	N/A
3545.946	FAST_SENDER	N/A
3549.337	SLOW_SENDER6	N/A
3553.641	FAST_SENDER	N/A
3561.145	FAST_SENDER	N/A
3568.929	FAST_SENDER	N/A
3569.810	SLOW_SENDER2	N/A
3576.413	FAST_SENDER	N/A
3580.522	SLOW_SENDER2	N/A
3583.828	FAST_SENDER	N/A
3591.706	FAST_SENDER	N/A
3592.981	SLOW_SENDER2	N/A
3599.384	FAST_SENDER	N/A
3607.482	FAST_SENDER	N/A
3615.171	FAST_SENDER	N/A
3622.449	FAST_SENDER	N/A
3629.885	FAST_SENDER	N/A
3631.640	SLOW_SENDER3	N/A
3637.450	SLOW_SENDER1	N/A
3638.184	FAST_SENDER	N/A
3642.123	SLOW_SENDER3	N/A
3646.111	FAST_SENDER	N/A
3649.276	SLOW_SENDER1	N/A
3654.151	FAST_SENDER	N/A
3655.143	SLOW_SENDER3	N/A
3661.673	FAST_SENDER	N/A
3661.725	SLOW_SENDER1	N/A
3662.383	RECEIVER	FAST_SENDER
3664.170	SLOW_SENDER4	N/A
3664.796	FAST_SENDER	N/A
3664.956	RECEIVER	SLOW_SENDER4
3666.969	RECEIVER	FAST_SENDER
3667.361	SLOW_SENDER4	N/A
3668.075	RECEIVER	SLOW_SENDER4
3669.372	FAST_SENDER	N/A
3670.144	RECEIVER	FAST_SENDER
3670.486	SLOW_SENDER4	N/A
3671.239	RECEIVER	SLOW_SENDER4
3676.490	SLOW_SENDER5	N/A
3676.656	FAST_SENDER	N/A
3676.663	SLOW_SENDER4	N/A
3677.412	RECEIVER	FAST_SENDER
3678.610	SLOW_SENDER7	N/A
3679.062	RECEIVER	SLOW_SENDER5
3679.833	FAST_SENDER	N/A
3680.550	RECEIVER	FAST_SENDER
3681.465	SLOW_SENDER5	N/A
3683.555	RECEIVER	SLOW_SENDER4
3684.700	RECEIVER	SLOW_SENDER7
3684.799	FAST_SENDER	N/A
3685.579	RECEIVER	FAST_SENDER
3687.877	RECEIVER	SLOW_SENDER5
3687.996	FAST_SENDER	N/A
3688.767	RECEIVER	FAST_SENDER
3690.992	SLOW_SENDER4	N/A
3691.216	FAST_SENDER	N/A
3691.787	RECEIVER	SLOW_SENDER4
3692.112	SLOW_SENDER7	N/A
3692.835	RECEIVER	SLOW_SENDER7
3695.235	RECEIVER	FAST_SENDER
3695.302	SLOW_SENDER5	N/A
3696.049	RECEIVER	SLOW_SENDER5
3697.684	FAST_SENDER	N/A
3698.447	RECEIVER	FAST_SENDER
3699.218	SLOW_SENDER4	N/A
3699.960	RECEIVER	SLOW_SENDER4
3700.262	SLOW_SENDER7	N/A
3700.874	FAST_SENDER	N/A
3701.066	RECEIVER	SLOW_SENDER7
3703.469	RECEIVER	FAST_SENDER
3703.493	SLOW_SENDER5	N/A
3704.221	RECEIVER	SLOW_SENDER5
3705.882	FAST_SENDER	N/A
3706.669	RECEIVER	FAST_SENDER
3707.387	SLOW_SENDER4	N/A
3708.106	RECEIVER	SLOW_SENDER4
3708.510	SLOW_SENDER7	N/A
3709.245	RECEIVER	SLOW_SENDER7
3711.640	SLOW_SENDER5	N/A
3712.406	RECEIVER	SLOW_SENDER5
3713.223	FAST_SENDER	N/A
3713.997	RECEIVER	FAST_SENDER
3714.280	SLOW_SENDER6	N/A
3715.041	RECEIVER	SLOW_SENDER6
3715.516	SLOW_SENDER4	N/A
3716.440	FAST_SENDER	N/A
3716.667	SLOW_SENDER7	N/A
3717.366	RECEIVER	SLOW_SENDER7
3717.453	SLOW_SENDER6	N/A
3718.260	RECEIVER	SLOW_SENDER6
3719.840	SLOW_SENDER5	N/A
3720.578	RECEIVER	SLOW_SENDER5
3722.302	RECEIVER	FAST_SENDER
3724.724	FAST_SENDER	N/A
3724.780	SLOW_SENDER7	N/A
3725.492	RECEIVER	FAST_SENDER
3726.782	SLOW_SENDER6	N/A
3727.512	RECEIVER	SLOW_SENDER6
3727.918	FAST_SENDER	N/A
3728.002	SLOW_SENDER5	N/A
3728.689	RECEIVER	FAST_SENDER
3731.108	FAST_SENDER	N/A
3731.816	RECEIVER	FAST_SENDER
3734.218	FAST_SENDER	N/A
3734.921	SLOW_SENDER6	N/A
3734.950	RECEIVER	FAST_SENDER
3735.676	RECEIVER	SLOW_SENDER6
3737.388	FAST_SENDER	N/A
3738.125	RECEIVER	FAST_SENDER
3740.532	FAST_SENDER	N/A
3741.258	RECEIVER	FAST_SENDER
3743.087	SLOW_SENDER6	N/A
3743.675	FAST_SENDER	N/A
3743.845	RECEIVER	SLOW_SENDER6
3750.749	FAST_SENDER	N/A
3751.272	SLOW_SENDER6	N/A
3758.020	SLOW_SENDER2	N/A
3759.690	FAST_SENDER	N/A
3767.369	FAST_SENDER	N/A
3768.233	SLOW_SENDER2	N/A
3775.164	FAST_SENDER	N/A
3782.157	SLOW_SENDER2	N/A
3783.062	FAST_SENDER	N/A
3791.168	FAST_SENDER	N/A
3798.546	FAST_SENDER	N/A
3806.272	FAST_SENDER	N/A
3814.359	FAST_SENDER	N/A
3820.830	SLOW_SENDER3	N/A
3821.770	FAST_SENDER	N/A
3826.730	SLOW_SENDER1	N/A
3830.001	FAST_SENDER	N/A
3834.254	SLOW_SENDER3	N/A
3837.315	FAST_SENDER	N/A
3837.499	SLOW_SENDER1	N/A
3845.517	FAST_SENDER	N/A
3847.247	SLOW_SENDER3	N/A
3850.683	SLOW_SENDER1	N/A
3853.385	FAST_SENDER	N/A
3860.804	FAST_SENDER	N/A
3868.045	FAST_SENDER	N/A
3875.644	FAST_SENDER	N/A
3879.820	SLOW_SENDER4	N/A
3883.233	FAST_SENDER	N/A
3890.652	FAST_SENDER	N/A
3892.960	SLOW_SENDER7	N/A
3892.980	SLOW_SENDER5	N/A
3893.456	SLOW_SENDER4	N/A
3899.531	FAST_SENDER	N/A
3904.680	SLOW_SENDER7	N/A
3905.258	SLOW_SENDER5	N/A
3907.118	SLOW_SENDER4	N/A
3907.731	RECEIVER	SLOW_SENDER5
3907.789	FAST_SENDER	N/A
3908.424	RECEIVER	SLOW_SENDER4
3909.128	RECEIVER	FAST_SENDER
3911.313	RECEIVER	SLOW_SENDER7
3911.564	FAST_SENDER	N/A
3912.292	RECEIVER	FAST_SENDER
3914.723	FAST_SENDER	N/A
3915.160	SLOW_SENDER5	N/A
3915.437	RECEIVER	FAST_SENDER
3915.856	SLOW_SENDER4	N/A
3917.384	RECEIVER	SLOW_SENDER5
3918.716	SLOW_SENDER7	N/A
3919.505	RECEIVER	SLOW_SENDER7
3920.010	SLOW_SENDER6	N/A
3920.812	RECEIVER	SLOW_SENDER6
3923.256	SLOW_SENDER6	N/A
3924.041	RECEIVER	SLOW_SENDER6
3924.201	FAST_SENDER	N/A
3924.833	SLOW_SENDER5	N/A
3924.998	RECEIVER	FAST_SENDER
3926.473	SLOW_SENDER6	N/A
3926.907	SLOW_SENDER7	N/A
3927.016	RECEIVER	SLOW_SENDER5
3927.423	FAST_SENDER	N/A
3928.183	RECEIVER	FAST_SENDER
3929.008	RECEIVER	SLOW_SENDER6
3930.594	FAST_SENDER	N/A
3931.351	RECEIVER	FAST_SENDER
3933.762	FAST_SENDER	N/A
3934.424	SLOW_SENDER6	N/A
3934.560	RECEIVER	FAST_SENDER
3936.965	RECEIVER	SLOW_SENDER6
3936.976	FAST_SENDER	N/A
3937.746	RECEIVER	FAST_SENDER
3940.178	FAST_SENDER	N/A
3940.961	RECEIVER	FAST_SENDER
3943.391	FAST_SENDER	N/A
3944.195	RECEIVER	FAST_SENDER
3946.074	SLOW_SENDER6	N/A
3946.645	FAST_SENDER	N/A
3946.840	SLOW_SENDER2	N/A
3946.888	RECEIVER	SLOW_SENDER6
3948.116	RECEIVER	SLOW_SENDER2
3949.153	RECEIVER	FAST_SENDER
3950.522	SLOW_SENDER2	N/A
3951.306	RECEIVER	SLOW_SENDER2
3951.556	FAST_SENDER	N/A
3952.332	RECEIVER	FAST_SENDER
3953.723	SLOW_SENDER2	N/A
3954.294	SLOW_SENDER6	N/A
3954.464	RECEIVER	SLOW_SENDER2
3954.748	FAST_SENDER	N/A
3955.499	RECEIVER	FAST_SENDER
3956.784	RECEIVER	SLOW_SENDER6
3957.937	FAST_SENDER	N/A
3958.695	RECEIVER	FAST_SENDER
3959.900	SLOW_SENDER2	N/A
3960.678	RECEIVER	SLOW_SENDER2
3961.115	FAST_SENDER	N/A
3961.849	RECEIVER	FAST_SENDER
3964.232	SLOW_SENDER6	N/A
3964.274	FAST_SENDER	N/A
3965.016	RECEIVER	SLOW_SENDER6
3966.108	SLOW_SENDER2	N/A
3966.890	RECEIVER	SLOW_SENDER2
3968.656	RECEIVER	FAST_SENDER
3971.075	FAST_SENDER	N/A
3971.830	RECEIVER	FAST_SENDER
3975.927	FAST_SENDER	N/A
3976.675	RECEIVER	FAST_SENDER
3978.167	SLOW_SENDER2	N/A
3979.077	FAST_SENDER	N/A
3980.349	RECEIVER	SLOW_SENDER2
3981.789	RECEIVER	FAST_SENDER
3984.228	FAST_SENDER	N/A
3984.985	RECEIVER	FAST_SENDER
3987.427	FAST_SENDER	N/A
3987.782	SLOW_SENDER2	N/A
3995.734	FAST_SENDER	N/A
4003.200	FAST_SENDER	N/A
4010.719	FAST_SENDER	N/A
4012.140	SLOW_SENDER3	N/A
4016.400	SLOW_SENDER1	N/A
4019.519	FAST_SENDER	N/A
4024.514	SLOW_SENDER3	N/A
4027.570	FAST_SENDER	N/A
4029.530	SLOW_SENDER1	N/A
4035.796	FAST_SENDER	N/A
4037.574	SLOW_SENDER3	N/A
4042.448	SLOW_SENDER1	N/A
4043.551	FAST_SENDER	N/A
4051.654	FAST_SENDER	N/A
4059.104	FAST_SENDER	N/A
4066.303	FAST_SENDER	N/A
4073.977	FAST_SENDER	N/A
4080.170	SLOW_SENDER4	N/A
4081.618	FAST_SENDER	N/A
4089.960	SLOW_SENDER5	N/A
4089.994	FAST_SENDER	N/A
4091.950	SLOW_SENDER7	N/A
4093.274	SLOW_SENDER4	N/A
4098.129	FAST_SENDER	N/A
4102.350	SLOW_SENDER5	N/A
4105.948	FAST_SENDER	N/A
4107.499	SLOW_SENDER7	N/A
4108.388	SLOW_SENDER4	N/A
4114.653	FAST_SENDER	N/A
4115.780	SLOW_SENDER5	N/A
4121.553	SLOW_SENDER7	N/A
4122.507	FAST_SENDER	N/A
4128.030	SLOW_SENDER6	N/A
4130.138	FAST_SENDER	N/A
4137.265	FAST_SENDER	N/A
4138.482	SLOW_SENDER6	N/A
4145.142	FAST_SENDER	N/A
4150.662	RECEIVER	FAST_SENDER
4152.161	SLOW_SENDER6	N/A
4152.908	RECEIVER	SLOW_SENDER6
4153.101	FAST_SENDER	N/A
4153.810	SLOW_SENDER2	N/A
4154.587	RECEIVER	SLOW_SENDER2
4155.389	RECEIVER	FAST_SENDER
4157.032	SLOW_SENDER2	N/A
4157.810	RECEIVER	SLOW_SENDER2
4157.827	FAST_SENDER	N/A
4158.599	RECEIVER	FAST_SENDER
[truncated: 15,379 more rows]
