# Supplementary material for: CATO: Wake-Up reCeiver-bAsed communicaTiOn for Batteryless Devices
Source: Sensors (Basel). 2025 Nov 7;25(22):6813. doi: 10.3390/s25226813 (PMC12655924; doi:10.3390/s25226813)
Supplement: Supplementary file 1 [file sensors-25-06813-s001.zip › File S1_Experimental_and_Simulation_Data/simulation/multiple_les/nodes9/mac_competing_nodes_priority.csv]

time_s	node_id	received_from
2.700	FAST_SENDER	N/A
2.700	SLOW_SENDER1	N/A
2.700	SLOW_SENDER2	N/A
2.700	SLOW_SENDER3	N/A
2.700	SLOW_SENDER4	N/A
2.700	SLOW_SENDER5	N/A
2.700	SLOW_SENDER6	N/A
2.700	SLOW_SENDER7	N/A
8.656	RECEIVER	SLOW_SENDER2
11.082	SLOW_SENDER2	N/A
11.847	RECEIVER	SLOW_SENDER2
13.552	RECEIVER	SLOW_SENDER7
14.282	SLOW_SENDER2	N/A
15.540	RECEIVER	SLOW_SENDER2
15.981	SLOW_SENDER7	N/A
16.352	SLOW_SENDER3	N/A
16.491	SLOW_SENDER4	N/A
16.717	FAST_SENDER	N/A
17.028	SLOW_SENDER1	N/A
17.821	SLOW_SENDER5	N/A
18.029	SLOW_SENDER6	N/A
25.341	RECEIVER	SLOW_SENDER1
27.285	SLOW_SENDER2	N/A
30.452	SLOW_SENDER6	N/A
30.547	RECEIVER	FAST_SENDER
30.722	SLOW_SENDER7	N/A
32.097	SLOW_SENDER3	N/A
32.723	SLOW_SENDER1	N/A
32.774	SLOW_SENDER5	N/A
32.982	FAST_SENDER	N/A
33.532	RECEIVER	SLOW_SENDER1
34.273	SLOW_SENDER4	N/A
35.061	RECEIVER	SLOW_SENDER4
35.923	RECEIVER	SLOW_SENDER5
37.151	RECEIVER	SLOW_SENDER3
38.085	RECEIVER	SLOW_SENDER6
40.762	RECEIVER	FAST_SENDER
41.217	SLOW_SENDER2	N/A
42.466	SLOW_SENDER4	N/A
43.207	FAST_SENDER	N/A
43.354	SLOW_SENDER5	N/A
43.824	RECEIVER	SLOW_SENDER2
44.349	SLOW_SENDER7	N/A
44.577	SLOW_SENDER3	N/A
45.143	RECEIVER	SLOW_SENDER7
45.502	SLOW_SENDER6	N/A
45.919	RECEIVER	FAST_SENDER
46.198	SLOW_SENDER1	N/A
46.958	RECEIVER	SLOW_SENDER1
48.673	RECEIVER	SLOW_SENDER3
51.269	SLOW_SENDER2	N/A
52.573	SLOW_SENDER7	N/A
52.855	FAST_SENDER	N/A
53.632	RECEIVER	FAST_SENDER
54.382	SLOW_SENDER1	N/A
56.046	FAST_SENDER	N/A
56.123	SLOW_SENDER3	N/A
57.402	RECEIVER	SLOW_SENDER3
58.612	RECEIVER	FAST_SENDER
61.024	FAST_SENDER	N/A
67.085	RECEIVER	FAST_SENDER
69.502	FAST_SENDER	N/A
70.219	RECEIVER	FAST_SENDER
72.660	FAST_SENDER	N/A
78.738	RECEIVER	FAST_SENDER
81.156	FAST_SENDER	N/A
81.964	RECEIVER	FAST_SENDER
84.401	FAST_SENDER	N/A
90.205	RECEIVER	FAST_SENDER
92.618	FAST_SENDER	N/A
93.384	RECEIVER	FAST_SENDER
95.821	FAST_SENDER	N/A
101.814	RECEIVER	FAST_SENDER
104.245	FAST_SENDER	N/A
105.017	RECEIVER	FAST_SENDER
107.417	FAST_SENDER	N/A
113.457	RECEIVER	FAST_SENDER
115.870	FAST_SENDER	N/A
118.314	RECEIVER	FAST_SENDER
120.748	FAST_SENDER	N/A
126.438	RECEIVER	FAST_SENDER
128.872	FAST_SENDER	N/A
129.672	RECEIVER	FAST_SENDER
132.107	FAST_SENDER	N/A
138.058	RECEIVER	FAST_SENDER
140.478	FAST_SENDER	N/A
141.269	RECEIVER	FAST_SENDER
143.694	FAST_SENDER	N/A
149.411	RECEIVER	FAST_SENDER
151.845	FAST_SENDER	N/A
152.573	RECEIVER	FAST_SENDER
154.986	FAST_SENDER	N/A
160.612	RECEIVER	FAST_SENDER
163.056	FAST_SENDER	N/A
163.857	RECEIVER	FAST_SENDER
166.289	FAST_SENDER	N/A
176.556	RECEIVER	FAST_SENDER
178.993	FAST_SENDER	N/A
179.760	RECEIVER	FAST_SENDER
182.194	FAST_SENDER	N/A
188.100	RECEIVER	FAST_SENDER
190.549	FAST_SENDER	N/A
191.303	RECEIVER	FAST_SENDER
193.718	FAST_SENDER	N/A
199.901	RECEIVER	FAST_SENDER
202.332	FAST_SENDER	N/A
203.067	RECEIVER	FAST_SENDER
205.468	FAST_SENDER	N/A
209.980	SLOW_SENDER6	N/A
210.690	SLOW_SENDER1	N/A
211.023	RECEIVER	FAST_SENDER
212.234	RECEIVER	SLOW_SENDER6
212.340	SLOW_SENDER5	N/A
212.850	SLOW_SENDER4	N/A
216.810	SLOW_SENDER7	N/A
216.850	SLOW_SENDER2	N/A
217.684	RECEIVER	SLOW_SENDER1
218.658	FAST_SENDER	N/A
219.106	RECEIVER	SLOW_SENDER5
220.067	RECEIVER	SLOW_SENDER7
220.980	SLOW_SENDER3	N/A
223.123	SLOW_SENDER6	N/A
223.905	RECEIVER	SLOW_SENDER6
224.547	SLOW_SENDER5	N/A
225.104	RECEIVER	FAST_SENDER
225.148	SLOW_SENDER1	N/A
225.493	SLOW_SENDER4	N/A
225.918	RECEIVER	SLOW_SENDER1
227.186	RECEIVER	SLOW_SENDER3
227.533	FAST_SENDER	N/A
229.690	RECEIVER	SLOW_SENDER4
230.730	SLOW_SENDER7	N/A
231.450	RECEIVER	SLOW_SENDER7
231.590	SLOW_SENDER2	N/A
232.329	RECEIVER	SLOW_SENDER2
232.592	SLOW_SENDER3	N/A
233.895	RECEIVER	SLOW_SENDER3
234.688	RECEIVER	FAST_SENDER
236.268	SLOW_SENDER6	N/A
237.068	RECEIVER	SLOW_SENDER6
237.100	FAST_SENDER	N/A
237.127	SLOW_SENDER4	N/A
238.012	SLOW_SENDER1	N/A
238.429	RECEIVER	SLOW_SENDER4
239.296	SLOW_SENDER3	N/A
239.744	SLOW_SENDER2	N/A
240.058	RECEIVER	SLOW_SENDER3
241.170	SLOW_SENDER5	N/A
241.920	RECEIVER	SLOW_SENDER5
242.806	SLOW_SENDER7	N/A
244.123	RECEIVER	SLOW_SENDER7
244.497	SLOW_SENDER6	N/A
245.263	RECEIVER	SLOW_SENDER6
248.057	RECEIVER	FAST_SENDER
249.321	SLOW_SENDER5	N/A
250.104	RECEIVER	SLOW_SENDER5
250.494	FAST_SENDER	N/A
251.523	SLOW_SENDER7	N/A
252.271	RECEIVER	SLOW_SENDER7
253.572	SLOW_SENDER2	N/A
254.323	RECEIVER	SLOW_SENDER2
255.638	SLOW_SENDER3	N/A
256.415	RECEIVER	SLOW_SENDER3
257.543	SLOW_SENDER5	N/A
258.305	RECEIVER	SLOW_SENDER5
259.710	SLOW_SENDER7	N/A
260.470	RECEIVER	SLOW_SENDER7
261.284	RECEIVER	FAST_SENDER
263.732	FAST_SENDER	N/A
267.873	SLOW_SENDER7	N/A
268.683	RECEIVER	SLOW_SENDER7
269.581	RECEIVER	FAST_SENDER
272.001	FAST_SENDER	N/A
277.758	RECEIVER	FAST_SENDER
280.170	FAST_SENDER	N/A
286.060	RECEIVER	FAST_SENDER
288.461	FAST_SENDER	N/A
293.913	RECEIVER	FAST_SENDER
296.345	FAST_SENDER	N/A
306.718	RECEIVER	FAST_SENDER
309.156	FAST_SENDER	N/A
315.439	RECEIVER	FAST_SENDER
322.274	FAST_SENDER	N/A
328.218	RECEIVER	FAST_SENDER
330.661	FAST_SENDER	N/A
336.799	RECEIVER	FAST_SENDER
339.217	FAST_SENDER	N/A
344.950	RECEIVER	FAST_SENDER
351.993	FAST_SENDER	N/A
357.804	RECEIVER	FAST_SENDER
360.250	FAST_SENDER	N/A
366.028	RECEIVER	FAST_SENDER
368.455	FAST_SENDER	N/A
374.362	RECEIVER	FAST_SENDER
381.467	FAST_SENDER	N/A
387.557	RECEIVER	FAST_SENDER
389.964	FAST_SENDER	N/A
395.960	RECEIVER	FAST_SENDER
398.375	FAST_SENDER	N/A
404.178	RECEIVER	FAST_SENDER
404.780	SLOW_SENDER4	N/A
406.050	SLOW_SENDER1	N/A
406.616	FAST_SENDER	N/A
410.500	SLOW_SENDER6	N/A
410.882	RECEIVER	SLOW_SENDER4
412.227	RECEIVER	SLOW_SENDER1
413.587	RECEIVER	FAST_SENDER
415.440	RECEIVER	SLOW_SENDER6
416.015	FAST_SENDER	N/A
417.659	SLOW_SENDER1	N/A
417.950	SLOW_SENDER2	N/A
418.402	RECEIVER	SLOW_SENDER1
420.100	SLOW_SENDER3	N/A
420.842	SLOW_SENDER4	N/A
420.873	SLOW_SENDER6	N/A
421.635	RECEIVER	SLOW_SENDER4
421.700	SLOW_SENDER5	N/A
423.058	RECEIVER	FAST_SENDER
423.826	SLOW_SENDER1	N/A
424.262	RECEIVER	SLOW_SENDER2
425.466	FAST_SENDER	N/A
425.592	RECEIVER	SLOW_SENDER3
426.707	RECEIVER	SLOW_SENDER6
428.521	RECEIVER	SLOW_SENDER1
429.059	SLOW_SENDER4	N/A
429.852	RECEIVER	SLOW_SENDER4
431.356	RECEIVER	FAST_SENDER
432.290	SLOW_SENDER7	N/A
432.828	SLOW_SENDER2	N/A
433.601	RECEIVER	SLOW_SENDER2
433.792	FAST_SENDER	N/A
435.947	SLOW_SENDER1	N/A
436.541	SLOW_SENDER6	N/A
436.706	SLOW_SENDER3	N/A
437.256	RECEIVER	SLOW_SENDER1
437.293	SLOW_SENDER5	N/A
437.999	RECEIVER	SLOW_SENDER3
439.094	RECEIVER	SLOW_SENDER5
440.452	RECEIVER	FAST_SENDER
441.027	SLOW_SENDER2	N/A
441.710	SLOW_SENDER4	N/A
441.767	RECEIVER	SLOW_SENDER2
442.466	RECEIVER	SLOW_SENDER4
442.901	FAST_SENDER	N/A
444.704	SLOW_SENDER1	N/A
445.241	SLOW_SENDER7	N/A
445.459	RECEIVER	SLOW_SENDER1
446.501	SLOW_SENDER5	N/A
447.282	RECEIVER	SLOW_SENDER5
449.188	SLOW_SENDER2	N/A
449.877	SLOW_SENDER4	N/A
451.590	SLOW_SENDER3	N/A
452.900	SLOW_SENDER1	N/A
454.699	SLOW_SENDER5	N/A
456.687	FAST_SENDER	N/A
459.171	SLOW_SENDER7	N/A
469.587	FAST_SENDER	N/A
481.888	FAST_SENDER	N/A
494.035	FAST_SENDER	N/A
506.338	FAST_SENDER	N/A
518.712	FAST_SENDER	N/A
531.448	FAST_SENDER	N/A
543.933	FAST_SENDER	N/A
556.198	FAST_SENDER	N/A
568.365	FAST_SENDER	N/A
580.761	FAST_SENDER	N/A
593.315	FAST_SENDER	N/A
602.920	SLOW_SENDER6	N/A
605.614	FAST_SENDER	N/A
612.018	RECEIVER	FAST_SENDER
614.190	SLOW_SENDER4	N/A
614.422	FAST_SENDER	N/A
614.923	RECEIVER	SLOW_SENDER4
616.398	SLOW_SENDER6	N/A
616.920	SLOW_SENDER3	N/A
617.150	RECEIVER	SLOW_SENDER6
617.342	SLOW_SENDER4	N/A
617.930	SLOW_SENDER1	N/A
618.069	RECEIVER	SLOW_SENDER4
620.030	SLOW_SENDER2	N/A
620.332	RECEIVER	FAST_SENDER
620.514	SLOW_SENDER4	N/A
622.744	RECEIVER	SLOW_SENDER4
623.190	SLOW_SENDER5	N/A
623.620	SLOW_SENDER7	N/A
623.943	RECEIVER	SLOW_SENDER3
624.564	SLOW_SENDER6	N/A
625.030	RECEIVER	SLOW_SENDER5
625.801	RECEIVER	SLOW_SENDER2
627.458	SLOW_SENDER5	N/A
628.189	SLOW_SENDER4	N/A
628.617	RECEIVER	SLOW_SENDER7
629.254	FAST_SENDER	N/A
631.479	SLOW_SENDER3	N/A
631.650	RECEIVER	SLOW_SENDER6
633.035	SLOW_SENDER2	N/A
633.638	RECEIVER	SLOW_SENDER3
634.047	SLOW_SENDER7	N/A
634.352	RECEIVER	SLOW_SENDER2
634.583	SLOW_SENDER1	N/A
635.343	RECEIVER	SLOW_SENDER1
636.976	RECEIVER	FAST_SENDER
638.474	RECEIVER	SLOW_SENDER7
639.391	FAST_SENDER	N/A
641.085	SLOW_SENDER3	N/A
642.400	RECEIVER	SLOW_SENDER3
642.558	SLOW_SENDER4	N/A
642.732	SLOW_SENDER5	N/A
642.743	SLOW_SENDER1	N/A
643.523	RECEIVER	SLOW_SENDER5
645.654	RECEIVER	FAST_SENDER
645.896	SLOW_SENDER7	N/A
646.651	RECEIVER	SLOW_SENDER7
648.101	FAST_SENDER	N/A
648.114	RECEIVER	SLOW_SENDER1
649.194	SLOW_SENDER2	N/A
649.833	SLOW_SENDER3	N/A
649.982	RECEIVER	SLOW_SENDER2
650.939	SLOW_SENDER5	N/A
651.754	RECEIVER	SLOW_SENDER5
653.629	RECEIVER	FAST_SENDER
654.099	SLOW_SENDER7	N/A
654.848	RECEIVER	SLOW_SENDER7
655.552	SLOW_SENDER1	N/A
656.288	RECEIVER	SLOW_SENDER1
657.431	SLOW_SENDER2	N/A
659.157	SLOW_SENDER5	N/A
661.217	FAST_SENDER	N/A
662.251	SLOW_SENDER7	N/A
663.024	RECEIVER	SLOW_SENDER7
663.738	SLOW_SENDER1	N/A
664.498	RECEIVER	SLOW_SENDER1
670.440	SLOW_SENDER7	N/A
671.252	RECEIVER	SLOW_SENDER7
673.523	FAST_SENDER	N/A
678.695	SLOW_SENDER7	N/A
679.334	RECEIVER	FAST_SENDER
680.006	RECEIVER	SLOW_SENDER7
681.777	FAST_SENDER	N/A
687.451	SLOW_SENDER7	N/A
692.491	RECEIVER	FAST_SENDER
694.904	FAST_SENDER	N/A
700.603	RECEIVER	FAST_SENDER
703.028	FAST_SENDER	N/A
708.963	RECEIVER	FAST_SENDER
711.406	FAST_SENDER	N/A
717.191	RECEIVER	FAST_SENDER
719.637	FAST_SENDER	N/A
730.632	RECEIVER	FAST_SENDER
733.044	FAST_SENDER	N/A
739.290	RECEIVER	FAST_SENDER
741.735	FAST_SENDER	N/A
747.898	RECEIVER	FAST_SENDER
750.342	FAST_SENDER	N/A
756.689	RECEIVER	FAST_SENDER
759.111	FAST_SENDER	N/A
765.270	RECEIVER	FAST_SENDER
767.678	FAST_SENDER	N/A
773.805	RECEIVER	FAST_SENDER
776.222	FAST_SENDER	N/A
782.405	RECEIVER	FAST_SENDER
784.818	FAST_SENDER	N/A
790.528	RECEIVER	FAST_SENDER
792.971	FAST_SENDER	N/A
796.550	SLOW_SENDER6	N/A
798.959	RECEIVER	FAST_SENDER
801.388	FAST_SENDER	N/A
802.910	RECEIVER	SLOW_SENDER6
807.087	RECEIVER	FAST_SENDER
808.160	SLOW_SENDER4	N/A
808.320	SLOW_SENDER6	N/A
809.064	RECEIVER	SLOW_SENDER6
809.500	FAST_SENDER	N/A
812.306	RECEIVER	SLOW_SENDER4
813.710	SLOW_SENDER2	N/A
814.472	SLOW_SENDER6	N/A
815.102	RECEIVER	FAST_SENDER
815.808	RECEIVER	SLOW_SENDER6
817.370	SLOW_SENDER3	N/A
817.505	FAST_SENDER	N/A
817.716	SLOW_SENDER4	N/A
818.504	RECEIVER	SLOW_SENDER4
823.936	SLOW_SENDER4	N/A
824.020	RECEIVER	SLOW_SENDER3
824.671	RECEIVER	SLOW_SENDER4
825.935	RECEIVER	FAST_SENDER
826.290	SLOW_SENDER5	N/A
826.833	SLOW_SENDER6	N/A
827.600	RECEIVER	SLOW_SENDER6
828.050	SLOW_SENDER1	N/A
828.173	SLOW_SENDER2	N/A
828.367	FAST_SENDER	N/A
829.450	SLOW_SENDER3	N/A
829.488	RECEIVER	SLOW_SENDER2
830.252	RECEIVER	SLOW_SENDER3
832.110	SLOW_SENDER4	N/A
832.588	RECEIVER	SLOW_SENDER1
833.279	RECEIVER	SLOW_SENDER5
835.027	SLOW_SENDER6	N/A
835.129	RECEIVER	FAST_SENDER
835.653	SLOW_SENDER3	N/A
836.430	RECEIVER	SLOW_SENDER3
836.902	SLOW_SENDER2	N/A
837.576	FAST_SENDER	N/A
837.661	RECEIVER	SLOW_SENDER2
838.034	SLOW_SENDER1	N/A
838.693	SLOW_SENDER5	N/A
838.748	RECEIVER	SLOW_SENDER1
843.840	SLOW_SENDER7	N/A
844.170	SLOW_SENDER1	N/A
845.724	SLOW_SENDER4	N/A
849.787	SLOW_SENDER3	N/A
851.708	FAST_SENDER	N/A
854.169	SLOW_SENDER5	N/A
857.129	SLOW_SENDER1	N/A
857.932	SLOW_SENDER7	N/A
864.719	FAST_SENDER	N/A
870.401	SLOW_SENDER7	N/A
878.141	FAST_SENDER	N/A
890.655	FAST_SENDER	N/A
903.088	FAST_SENDER	N/A
915.276	FAST_SENDER	N/A
928.258	FAST_SENDER	N/A
941.058	FAST_SENDER	N/A
953.234	FAST_SENDER	N/A
965.541	FAST_SENDER	N/A
977.936	FAST_SENDER	N/A
990.665	FAST_SENDER	N/A
1001.780	SLOW_SENDER6	N/A
1003.495	FAST_SENDER	N/A
1006.720	SLOW_SENDER2	N/A
1007.885	RECEIVER	SLOW_SENDER6
1009.150	RECEIVER	SLOW_SENDER2
1010.118	RECEIVER	FAST_SENDER
1011.584	SLOW_SENDER2	N/A
1011.940	SLOW_SENDER4	N/A
1012.566	FAST_SENDER	N/A
1013.298	RECEIVER	FAST_SENDER
1013.303	SLOW_SENDER6	N/A
1014.056	RECEIVER	SLOW_SENDER6
1015.270	SLOW_SENDER3	N/A
1015.744	FAST_SENDER	N/A
1017.704	RECEIVER	SLOW_SENDER2
1019.019	RECEIVER	SLOW_SENDER3
1019.480	SLOW_SENDER5	N/A
1022.462	RECEIVER	SLOW_SENDER5
1023.570	SLOW_SENDER1	N/A
1024.864	SLOW_SENDER5	N/A
1025.750	SLOW_SENDER4	N/A
1026.387	RECEIVER	FAST_SENDER
1027.052	RECEIVER	SLOW_SENDER4
1027.138	SLOW_SENDER2	N/A
1027.981	SLOW_SENDER6	N/A
1028.480	RECEIVER	SLOW_SENDER2
1028.828	FAST_SENDER	N/A
1029.561	RECEIVER	SLOW_SENDER5
1030.219	SLOW_SENDER3	N/A
1030.953	RECEIVER	SLOW_SENDER3
1034.482	SLOW_SENDER4	N/A
1035.880	SLOW_SENDER2	N/A
1036.270	SLOW_SENDER7	N/A
1036.671	SLOW_SENDER1	N/A
1036.679	RECEIVER	SLOW_SENDER2
1037.412	RECEIVER	SLOW_SENDER1
1038.822	SLOW_SENDER5	N/A
1039.499	RECEIVER	SLOW_SENDER4
1042.269	RECEIVER	SLOW_SENDER7
1044.149	RECEIVER	SLOW_SENDER5
1044.669	FAST_SENDER	N/A
1044.756	SLOW_SENDER3	N/A
1044.822	SLOW_SENDER1	N/A
1046.089	RECEIVER	SLOW_SENDER3
1046.900	SLOW_SENDER4	N/A
1047.677	RECEIVER	SLOW_SENDER4
1047.685	SLOW_SENDER7	N/A
1048.306	SLOW_SENDER2	N/A
1049.115	RECEIVER	SLOW_SENDER2
1051.347	RECEIVER	SLOW_SENDER7
1052.552	RECEIVER	SLOW_SENDER1
1055.078	SLOW_SENDER4	N/A
1055.837	RECEIVER	SLOW_SENDER4
1058.527	FAST_SENDER	N/A
1058.773	SLOW_SENDER7	N/A
1059.582	RECEIVER	SLOW_SENDER7
1059.993	SLOW_SENDER1	N/A
1061.309	RECEIVER	SLOW_SENDER1
1064.031	RECEIVER	FAST_SENDER
1068.711	SLOW_SENDER1	N/A
1069.512	RECEIVER	SLOW_SENDER1
1070.694	SLOW_SENDER7	N/A
1070.935	FAST_SENDER	N/A
1071.479	RECEIVER	SLOW_SENDER7
1077.020	RECEIVER	FAST_SENDER
1079.454	FAST_SENDER	N/A
1085.127	RECEIVER	FAST_SENDER
1087.569	FAST_SENDER	N/A
1093.675	RECEIVER	FAST_SENDER
1100.826	FAST_SENDER	N/A
1106.890	RECEIVER	FAST_SENDER
1109.334	FAST_SENDER	N/A
1115.180	RECEIVER	FAST_SENDER
1117.601	FAST_SENDER	N/A
1128.006	RECEIVER	FAST_SENDER
1130.422	FAST_SENDER	N/A
1136.443	RECEIVER	FAST_SENDER
1138.860	FAST_SENDER	N/A
1144.543	RECEIVER	FAST_SENDER
1146.979	FAST_SENDER	N/A
1157.333	RECEIVER	FAST_SENDER
1159.753	FAST_SENDER	N/A
1165.895	RECEIVER	FAST_SENDER
1168.312	FAST_SENDER	N/A
1174.408	RECEIVER	FAST_SENDER
1176.838	FAST_SENDER	N/A
1182.376	RECEIVER	FAST_SENDER
1184.819	FAST_SENDER	N/A
1190.885	RECEIVER	FAST_SENDER
1193.299	FAST_SENDER	N/A
1194.360	SLOW_SENDER6	N/A
1199.226	RECEIVER	FAST_SENDER
1201.673	FAST_SENDER	N/A
1207.810	SLOW_SENDER5	N/A
1208.220	RECEIVER	FAST_SENDER
1209.416	SLOW_SENDER6	N/A
1209.620	SLOW_SENDER3	N/A
1212.275	RECEIVER	SLOW_SENDER5
1212.750	SLOW_SENDER2	N/A
1215.439	RECEIVER	SLOW_SENDER3
1215.758	FAST_SENDER	N/A
1217.713	SLOW_SENDER5	N/A
1218.133	SLOW_SENDER6	N/A
1218.485	RECEIVER	SLOW_SENDER5
1219.030	SLOW_SENDER4	N/A
1219.423	RECEIVER	SLOW_SENDER6
1220.873	SLOW_SENDER3	N/A
1221.686	RECEIVER	SLOW_SENDER3
1226.120	SLOW_SENDER2	N/A
1226.810	RECEIVER	FAST_SENDER
1229.217	FAST_SENDER	N/A
1230.198	SLOW_SENDER5	N/A
1230.697	RECEIVER	SLOW_SENDER2
1232.887	SLOW_SENDER3	N/A
1233.085	SLOW_SENDER4	N/A
1233.160	SLOW_SENDER1	N/A
1233.672	RECEIVER	SLOW_SENDER3
1234.530	SLOW_SENDER7	N/A
1234.917	RECEIVER	SLOW_SENDER4
1235.658	RECEIVER	FAST_SENDER
1238.080	FAST_SENDER	N/A
1238.103	SLOW_SENDER2	N/A
1238.821	RECEIVER	FAST_SENDER
1240.176	RECEIVER	SLOW_SENDER1
1241.104	SLOW_SENDER3	N/A
1241.262	FAST_SENDER	N/A
1241.872	RECEIVER	SLOW_SENDER3
1245.620	SLOW_SENDER1	N/A
1246.390	RECEIVER	SLOW_SENDER1
1247.141	RECEIVER	FAST_SENDER
1247.866	SLOW_SENDER7	N/A
1247.921	SLOW_SENDER4	N/A
1248.653	RECEIVER	SLOW_SENDER7
1249.311	SLOW_SENDER3	N/A
1249.572	FAST_SENDER	N/A
1251.838	SLOW_SENDER1	N/A
1257.970	SLOW_SENDER3	N/A
1262.064	SLOW_SENDER7	N/A
1263.026	FAST_SENDER	N/A
1264.351	SLOW_SENDER1	N/A
1276.039	FAST_SENDER	N/A
1288.994	FAST_SENDER	N/A
1301.629	FAST_SENDER	N/A
1314.357	FAST_SENDER	N/A
1327.048	FAST_SENDER	N/A
1340.296	FAST_SENDER	N/A
1352.800	FAST_SENDER	N/A
1365.592	FAST_SENDER	N/A
1378.533	FAST_SENDER	N/A
1391.520	SLOW_SENDER6	N/A
1391.545	FAST_SENDER	N/A
1397.940	SLOW_SENDER5	N/A
1403.590	SLOW_SENDER6	N/A
1405.020	SLOW_SENDER2	N/A
1405.173	FAST_SENDER	N/A
1413.250	SLOW_SENDER4	N/A
1413.729	SLOW_SENDER5	N/A
1414.511	RECEIVER	SLOW_SENDER5
1415.604	RECEIVER	SLOW_SENDER4
1416.823	RECEIVER	FAST_SENDER
1416.892	SLOW_SENDER6	N/A
1418.045	SLOW_SENDER4	N/A
1418.817	RECEIVER	SLOW_SENDER4
1419.237	FAST_SENDER	N/A
1419.524	SLOW_SENDER2	N/A
1420.271	RECEIVER	SLOW_SENDER2
1421.711	RECEIVER	FAST_SENDER
1423.610	SLOW_SENDER3	N/A
1424.123	FAST_SENDER	N/A
1424.244	SLOW_SENDER4	N/A
1425.571	RECEIVER	SLOW_SENDER4
1426.567	RECEIVER	SLOW_SENDER3
1426.905	SLOW_SENDER5	N/A
1427.671	SLOW_SENDER2	N/A
1427.692	RECEIVER	SLOW_SENDER5
1427.790	SLOW_SENDER7	N/A
1429.091	RECEIVER	SLOW_SENDER7
1429.830	SLOW_SENDER1	N/A
1431.013	SLOW_SENDER4	N/A
1431.537	SLOW_SENDER7	N/A
1432.252	RECEIVER	SLOW_SENDER1
1436.024	SLOW_SENDER3	N/A
1437.230	RECEIVER	SLOW_SENDER4
1438.580	FAST_SENDER	N/A
1440.367	SLOW_SENDER2	N/A
1440.856	SLOW_SENDER1	N/A
1441.116	RECEIVER	SLOW_SENDER2
1444.630	SLOW_SENDER4	N/A
1444.754	RECEIVER	SLOW_SENDER1
1445.593	SLOW_SENDER7	N/A
1446.259	RECEIVER	FAST_SENDER
1448.703	FAST_SENDER	N/A
1449.748	SLOW_SENDER3	N/A
1450.489	RECEIVER	SLOW_SENDER3
1451.271	RECEIVER	SLOW_SENDER7
1452.192	SLOW_SENDER1	N/A
1452.948	RECEIVER	SLOW_SENDER1
1454.825	RECEIVER	FAST_SENDER
1457.269	FAST_SENDER	N/A
1458.693	SLOW_SENDER7	N/A
1459.488	RECEIVER	SLOW_SENDER7
1460.363	SLOW_SENDER1	N/A
1461.172	RECEIVER	SLOW_SENDER1
1463.330	RECEIVER	FAST_SENDER
1465.750	FAST_SENDER	N/A
1466.929	SLOW_SENDER7	N/A
1468.590	SLOW_SENDER1	N/A
1469.361	RECEIVER	SLOW_SENDER1
1471.697	RECEIVER	FAST_SENDER
1476.795	SLOW_SENDER1	N/A
1477.559	RECEIVER	SLOW_SENDER1
1478.589	FAST_SENDER	N/A
1484.322	RECEIVER	FAST_SENDER
1484.997	SLOW_SENDER1	N/A
1485.745	RECEIVER	SLOW_SENDER1
1486.765	FAST_SENDER	N/A
1492.352	RECEIVER	FAST_SENDER
1494.773	FAST_SENDER	N/A
1500.835	RECEIVER	FAST_SENDER
1503.238	FAST_SENDER	N/A
1509.053	RECEIVER	FAST_SENDER
1511.484	FAST_SENDER	N/A
1517.490	RECEIVER	FAST_SENDER
1519.890	FAST_SENDER	N/A
1526.126	RECEIVER	FAST_SENDER
1528.561	FAST_SENDER	N/A
1534.516	RECEIVER	FAST_SENDER
1536.940	FAST_SENDER	N/A
1543.133	RECEIVER	FAST_SENDER
1545.566	FAST_SENDER	N/A
1551.003	RECEIVER	FAST_SENDER
1553.422	FAST_SENDER	N/A
1559.655	RECEIVER	FAST_SENDER
1562.074	FAST_SENDER	N/A
1567.831	RECEIVER	FAST_SENDER
1570.259	FAST_SENDER	N/A
1575.979	RECEIVER	FAST_SENDER
1578.388	FAST_SENDER	N/A
1581.400	SLOW_SENDER6	N/A
1584.324	RECEIVER	FAST_SENDER
1586.741	FAST_SENDER	N/A
1587.829	RECEIVER	SLOW_SENDER6
1591.130	SLOW_SENDER5	N/A
1592.546	RECEIVER	FAST_SENDER
1593.273	SLOW_SENDER6	N/A
1594.038	RECEIVER	SLOW_SENDER6
1594.948	FAST_SENDER	N/A
1597.722	RECEIVER	SLOW_SENDER5
1599.483	SLOW_SENDER6	N/A
1601.509	RECEIVER	FAST_SENDER
1603.162	SLOW_SENDER5	N/A
1603.806	RECEIVER	SLOW_SENDER6
1604.860	SLOW_SENDER2	N/A
1609.548	FAST_SENDER	N/A
1609.663	RECEIVER	SLOW_SENDER2
1611.100	SLOW_SENDER4	N/A
1611.234	SLOW_SENDER6	N/A
1613.076	RECEIVER	SLOW_SENDER6
1615.093	SLOW_SENDER2	N/A
1615.851	RECEIVER	SLOW_SENDER2
1615.980	SLOW_SENDER3	N/A
1617.455	RECEIVER	SLOW_SENDER4
1617.462	SLOW_SENDER5	N/A
1618.226	RECEIVER	SLOW_SENDER5
1620.268	RECEIVER	SLOW_SENDER3
1620.489	SLOW_SENDER6	N/A
1621.270	RECEIVER	SLOW_SENDER6
1621.297	SLOW_SENDER2	N/A
1622.078	RECEIVER	SLOW_SENDER2
1622.896	SLOW_SENDER4	N/A
1623.380	SLOW_SENDER7	N/A
1623.640	RECEIVER	SLOW_SENDER4
1623.884	FAST_SENDER	N/A
1625.640	SLOW_SENDER5	N/A
1625.691	SLOW_SENDER3	N/A
1626.404	RECEIVER	SLOW_SENDER5
1628.684	SLOW_SENDER6	N/A
1629.598	RECEIVER	FAST_SENDER
1630.511	RECEIVER	SLOW_SENDER6
1631.999	FAST_SENDER	N/A
1633.350	RECEIVER	SLOW_SENDER3
1633.840	SLOW_SENDER5	N/A
1634.606	RECEIVER	SLOW_SENDER5
1635.833	SLOW_SENDER2	N/A
1636.566	RECEIVER	SLOW_SENDER2
1636.697	SLOW_SENDER7	N/A
1636.804	SLOW_SENDER4	N/A
1637.467	RECEIVER	SLOW_SENDER7
1638.471	RECEIVER	FAST_SENDER
1640.756	SLOW_SENDER3	N/A
1640.889	FAST_SENDER	N/A
1641.526	RECEIVER	SLOW_SENDER3
1647.650	RECEIVER	FAST_SENDER
1648.076	SLOW_SENDER7	N/A
1648.820	SLOW_SENDER1	N/A
1648.833	RECEIVER	SLOW_SENDER7
1648.938	SLOW_SENDER3	N/A
1650.086	FAST_SENDER	N/A
1650.237	RECEIVER	SLOW_SENDER3
1654.995	RECEIVER	SLOW_SENDER1
1656.246	SLOW_SENDER7	N/A
1656.565	RECEIVER	FAST_SENDER
1657.687	SLOW_SENDER3	N/A
1658.434	RECEIVER	SLOW_SENDER3
1660.396	SLOW_SENDER1	N/A
1661.159	RECEIVER	SLOW_SENDER1
1664.496	FAST_SENDER	N/A
1665.851	SLOW_SENDER3	N/A
1666.573	SLOW_SENDER1	N/A
1666.626	RECEIVER	SLOW_SENDER3
1667.317	RECEIVER	SLOW_SENDER1
1670.897	RECEIVER	FAST_SENDER
1673.334	FAST_SENDER	N/A
1674.717	SLOW_SENDER1	N/A
1675.477	RECEIVER	SLOW_SENDER1
1679.615	RECEIVER	FAST_SENDER
1682.063	FAST_SENDER	N/A
1682.906	SLOW_SENDER1	N/A
1683.657	RECEIVER	SLOW_SENDER1
1688.089	RECEIVER	FAST_SENDER
1690.514	FAST_SENDER	N/A
1691.083	SLOW_SENDER1	N/A
1691.816	RECEIVER	SLOW_SENDER1
1696.685	RECEIVER	FAST_SENDER
1699.085	FAST_SENDER	N/A
1699.244	SLOW_SENDER1	N/A
1699.996	RECEIVER	SLOW_SENDER1
1705.027	RECEIVER	FAST_SENDER
1707.433	FAST_SENDER	N/A
1707.435	SLOW_SENDER1	N/A
1708.768	RECEIVER	SLOW_SENDER1
1713.825	RECEIVER	FAST_SENDER
1716.236	FAST_SENDER	N/A
1721.766	RECEIVER	FAST_SENDER
1724.207	FAST_SENDER	N/A
1736.829	FAST_SENDER	N/A
1742.620	RECEIVER	FAST_SENDER
1745.040	FAST_SENDER	N/A
1750.981	RECEIVER	FAST_SENDER
1753.409	FAST_SENDER	N/A
1759.169	RECEIVER	FAST_SENDER
1761.606	FAST_SENDER	N/A
1767.548	RECEIVER	FAST_SENDER
1769.977	FAST_SENDER	N/A
1776.282	RECEIVER	FAST_SENDER
1778.723	FAST_SENDER	N/A
1784.885	RECEIVER	FAST_SENDER
1787.312	FAST_SENDER	N/A
1794.000	SLOW_SENDER6	N/A
1797.427	RECEIVER	FAST_SENDER
1798.230	SLOW_SENDER5	N/A
1799.612	RECEIVER	SLOW_SENDER6
1799.849	FAST_SENDER	N/A
1800.030	SLOW_SENDER2	N/A
1803.881	RECEIVER	SLOW_SENDER5
1804.940	SLOW_SENDER4	N/A
1805.056	SLOW_SENDER6	N/A
1806.381	RECEIVER	SLOW_SENDER6
1807.541	RECEIVER	FAST_SENDER
1809.325	SLOW_SENDER5	N/A
1809.975	FAST_SENDER	N/A
1810.083	RECEIVER	SLOW_SENDER5
1811.350	RECEIVER	SLOW_SENDER4
1811.784	SLOW_SENDER6	N/A
1812.549	RECEIVER	SLOW_SENDER6
1814.366	SLOW_SENDER2	N/A
1815.524	SLOW_SENDER5	N/A
1816.064	RECEIVER	FAST_SENDER
1816.780	SLOW_SENDER4	N/A
1816.804	RECEIVER	SLOW_SENDER5
1817.514	RECEIVER	SLOW_SENDER4
1819.950	SLOW_SENDER6	N/A
1820.758	RECEIVER	SLOW_SENDER6
1821.830	SLOW_SENDER7	N/A
1824.097	FAST_SENDER	N/A
1824.249	SLOW_SENDER5	N/A
1825.016	RECEIVER	SLOW_SENDER5
1826.395	RECEIVER	SLOW_SENDER7
1826.645	SLOW_SENDER2	N/A
1827.417	RECEIVER	SLOW_SENDER2
1828.172	SLOW_SENDER6	N/A
1829.600	SLOW_SENDER4	N/A
1830.170	SLOW_SENDER3	N/A
1830.362	RECEIVER	SLOW_SENDER4
1833.838	SLOW_SENDER7	N/A
1837.106	SLOW_SENDER5	N/A
1837.801	SLOW_SENDER4	N/A
1838.269	FAST_SENDER	N/A
1841.045	SLOW_SENDER3	N/A
1848.275	SLOW_SENDER7	N/A
1851.895	FAST_SENDER	N/A
1853.309	SLOW_SENDER3	N/A
1864.682	FAST_SENDER	N/A
1873.800	SLOW_SENDER1	N/A
1877.346	FAST_SENDER	N/A
1889.186	SLOW_SENDER1	N/A
1889.977	FAST_SENDER	N/A
1901.740	SLOW_SENDER1	N/A
1902.324	FAST_SENDER	N/A
1915.395	FAST_SENDER	N/A
1927.766	FAST_SENDER	N/A
1940.911	FAST_SENDER	N/A
1953.421	FAST_SENDER	N/A
1966.109	FAST_SENDER	N/A
1978.688	FAST_SENDER	N/A
1991.040	SLOW_SENDER2	N/A
1991.065	FAST_SENDER	N/A
1996.311	RECEIVER	SLOW_SENDER2
1996.930	SLOW_SENDER6	N/A
1998.214	RECEIVER	SLOW_SENDER6
2000.623	SLOW_SENDER6	N/A
2001.560	SLOW_SENDER5	N/A
2001.719	SLOW_SENDER2	N/A
2002.494	RECEIVER	SLOW_SENDER2
2003.852	RECEIVER	SLOW_SENDER5
2004.020	SLOW_SENDER4	N/A
2005.542	RECEIVER	SLOW_SENDER6
2005.609	FAST_SENDER	N/A
2006.295	RECEIVER	SLOW_SENDER4
2008.706	SLOW_SENDER4	N/A
2010.946	SLOW_SENDER6	N/A
2011.679	RECEIVER	SLOW_SENDER6
2012.790	SLOW_SENDER7	N/A
2013.486	SLOW_SENDER5	N/A
2013.568	RECEIVER	SLOW_SENDER7
2014.235	RECEIVER	SLOW_SENDER5
2015.994	SLOW_SENDER7	N/A
2016.467	SLOW_SENDER2	N/A
2016.737	RECEIVER	SLOW_SENDER7
2017.452	RECEIVER	FAST_SENDER
2017.880	SLOW_SENDER3	N/A
2018.679	RECEIVER	SLOW_SENDER3
2019.095	SLOW_SENDER6	N/A
2019.679	SLOW_SENDER5	N/A
2019.855	RECEIVER	SLOW_SENDER6
2019.862	FAST_SENDER	N/A
2021.119	SLOW_SENDER3	N/A
2021.531	SLOW_SENDER4	N/A
2022.290	RECEIVER	SLOW_SENDER4
2025.201	RECEIVER	SLOW_SENDER5
2026.183	RECEIVER	SLOW_SENDER3
2029.726	SLOW_SENDER4	N/A
2029.875	SLOW_SENDER7	N/A
2030.499	RECEIVER	SLOW_SENDER4
2031.598	SLOW_SENDER3	N/A
2031.696	RECEIVER	SLOW_SENDER7
2032.343	RECEIVER	SLOW_SENDER3
2033.144	FAST_SENDER	N/A
2034.731	SLOW_SENDER5	N/A
2035.518	RECEIVER	SLOW_SENDER5
2037.908	SLOW_SENDER4	N/A
2038.668	RECEIVER	SLOW_SENDER4
2039.115	SLOW_SENDER7	N/A
2039.907	RECEIVER	SLOW_SENDER7
2044.556	SLOW_SENDER3	N/A
2044.660	RECEIVER	FAST_SENDER
2046.116	SLOW_SENDER4	N/A
2046.875	RECEIVER	SLOW_SENDER4
2047.065	FAST_SENDER	N/A
2047.333	SLOW_SENDER7	N/A
2048.057	RECEIVER	SLOW_SENDER7
2053.233	RECEIVER	FAST_SENDER
2054.312	SLOW_SENDER4	N/A
2055.094	RECEIVER	SLOW_SENDER4
2055.469	SLOW_SENDER7	N/A
2055.656	FAST_SENDER	N/A
2056.416	RECEIVER	FAST_SENDER
2058.826	FAST_SENDER	N/A
2064.796	RECEIVER	FAST_SENDER
2066.110	SLOW_SENDER1	N/A
2067.225	FAST_SENDER	N/A
2071.813	RECEIVER	SLOW_SENDER1
2073.716	RECEIVER	FAST_SENDER
2076.138	FAST_SENDER	N/A
2077.249	SLOW_SENDER1	N/A
2078.017	RECEIVER	SLOW_SENDER1
2081.967	RECEIVER	FAST_SENDER
2083.440	SLOW_SENDER1	N/A
2084.183	RECEIVER	SLOW_SENDER1
2084.409	FAST_SENDER	N/A
2089.994	RECEIVER	FAST_SENDER
2091.619	SLOW_SENDER1	N/A
2092.362	RECEIVER	SLOW_SENDER1
2092.425	FAST_SENDER	N/A
2098.614	RECEIVER	FAST_SENDER
2099.784	SLOW_SENDER1	N/A
2100.562	RECEIVER	SLOW_SENDER1
2101.064	FAST_SENDER	N/A
2106.826	RECEIVER	FAST_SENDER
2107.978	SLOW_SENDER1	N/A
2109.272	FAST_SENDER	N/A
2112.002	RECEIVER	SLOW_SENDER1
2115.365	RECEIVER	FAST_SENDER
2117.805	FAST_SENDER	N/A
2119.408	SLOW_SENDER1	N/A
2123.770	RECEIVER	FAST_SENDER
2126.218	FAST_SENDER	N/A
2132.053	RECEIVER	FAST_SENDER
2134.458	FAST_SENDER	N/A
2140.346	RECEIVER	FAST_SENDER
2142.781	FAST_SENDER	N/A
2148.826	RECEIVER	FAST_SENDER
2151.232	FAST_SENDER	N/A
2157.354	RECEIVER	FAST_SENDER
2159.789	FAST_SENDER	N/A
2169.891	RECEIVER	FAST_SENDER
2172.325	FAST_SENDER	N/A
2178.329	RECEIVER	FAST_SENDER
2180.739	FAST_SENDER	N/A
2184.120	SLOW_SENDER2	N/A
2189.140	SLOW_SENDER6	N/A
2190.310	RECEIVER	SLOW_SENDER2
2192.659	RECEIVER	FAST_SENDER
2195.068	FAST_SENDER	N/A
2195.747	SLOW_SENDER2	N/A
2195.826	RECEIVER	SLOW_SENDER6
2197.031	RECEIVER	SLOW_SENDER2
2199.060	SLOW_SENDER5	N/A
2201.246	SLOW_SENDER6	N/A
2201.943	RECEIVER	FAST_SENDER
2202.446	SLOW_SENDER2	N/A
2203.231	RECEIVER	SLOW_SENDER2
2204.358	FAST_SENDER	N/A
2205.001	RECEIVER	SLOW_SENDER5
2206.253	RECEIVER	SLOW_SENDER6
2209.110	SLOW_SENDER3	N/A
2210.413	SLOW_SENDER5	N/A
2210.644	SLOW_SENDER2	N/A
2211.106	RECEIVER	FAST_SENDER
2211.993	RECEIVER	SLOW_SENDER2
2213.537	FAST_SENDER	N/A
2213.680	SLOW_SENDER6	N/A
2214.959	RECEIVER	SLOW_SENDER6
2218.880	SLOW_SENDER4	N/A
2219.443	SLOW_SENDER2	N/A
2220.241	RECEIVER	SLOW_SENDER2
2221.530	SLOW_SENDER7	N/A
2222.456	SLOW_SENDER3	N/A
2223.166	RECEIVER	SLOW_SENDER3
2224.323	SLOW_SENDER5	N/A
2224.722	RECEIVER	FAST_SENDER
2226.013	RECEIVER	SLOW_SENDER4
2227.008	FAST_SENDER	N/A
2227.438	RECEIVER	SLOW_SENDER7
2227.685	SLOW_SENDER2	N/A
2228.446	RECEIVER	SLOW_SENDER2
2230.575	SLOW_SENDER3	N/A
2231.343	RECEIVER	SLOW_SENDER3
2231.425	SLOW_SENDER4	N/A
2232.220	RECEIVER	SLOW_SENDER4
2232.864	SLOW_SENDER7	N/A
2233.651	RECEIVER	SLOW_SENDER7
2235.847	SLOW_SENDER2	N/A
2237.293	RECEIVER	FAST_SENDER
2237.663	SLOW_SENDER4	N/A
2238.743	SLOW_SENDER3	N/A
2239.080	SLOW_SENDER7	N/A
2239.736	FAST_SENDER	N/A
2251.710	SLOW_SENDER7	N/A
2252.397	SLOW_SENDER4	N/A
2253.496	FAST_SENDER	N/A
2253.792	SLOW_SENDER3	N/A
2266.294	FAST_SENDER	N/A
2275.830	SLOW_SENDER1	N/A
2278.971	FAST_SENDER	N/A
2290.531	SLOW_SENDER1	N/A
2291.325	FAST_SENDER	N/A
2303.268	SLOW_SENDER1	N/A
2303.701	FAST_SENDER	N/A
2316.498	FAST_SENDER	N/A
2329.360	FAST_SENDER	N/A
2342.285	FAST_SENDER	N/A
2354.615	FAST_SENDER	N/A
2366.850	FAST_SENDER	N/A
2379.157	FAST_SENDER	N/A
2382.310	SLOW_SENDER6	N/A
2390.500	SLOW_SENDER5	N/A
2392.157	FAST_SENDER	N/A
2395.022	SLOW_SENDER6	N/A
2402.700	SLOW_SENDER2	N/A
2404.540	RECEIVER	FAST_SENDER
2404.986	SLOW_SENDER5	N/A
2405.275	RECEIVER	SLOW_SENDER2
2406.980	FAST_SENDER	N/A
2407.046	SLOW_SENDER6	N/A
2408.360	RECEIVER	SLOW_SENDER6
2409.893	RECEIVER	FAST_SENDER
2412.327	FAST_SENDER	N/A
2416.310	SLOW_SENDER2	N/A
2416.690	SLOW_SENDER7	N/A
2416.990	SLOW_SENDER4	N/A
2417.053	RECEIVER	SLOW_SENDER2
2417.780	RECEIVER	SLOW_SENDER4
2417.990	SLOW_SENDER3	N/A
2418.449	SLOW_SENDER5	N/A
2419.194	RECEIVER	SLOW_SENDER5
2420.675	RECEIVER	SLOW_SENDER3
2423.112	SLOW_SENDER3	N/A
2424.933	RECEIVER	SLOW_SENDER3
2426.632	SLOW_SENDER5	N/A
2426.844	FAST_SENDER	N/A
2427.406	RECEIVER	SLOW_SENDER5
2429.160	RECEIVER	FAST_SENDER
2429.232	SLOW_SENDER4	N/A
2429.750	SLOW_SENDER7	N/A
2430.365	SLOW_SENDER3	N/A
2430.548	RECEIVER	SLOW_SENDER7
2430.727	SLOW_SENDER2	N/A
2431.491	RECEIVER	SLOW_SENDER2
2431.574	FAST_SENDER	N/A
2433.802	RECEIVER	SLOW_SENDER4
2437.988	SLOW_SENDER7	N/A
2438.716	RECEIVER	FAST_SENDER
2438.924	SLOW_SENDER2	N/A
2439.706	RECEIVER	SLOW_SENDER2
2441.142	FAST_SENDER	N/A
2442.686	RECEIVER	SLOW_SENDER7
2442.735	SLOW_SENDER3	N/A
2443.549	SLOW_SENDER4	N/A
2444.032	RECEIVER	SLOW_SENDER3
2446.980	RECEIVER	FAST_SENDER
2449.385	FAST_SENDER	N/A
2450.122	SLOW_SENDER7	N/A
2450.876	RECEIVER	SLOW_SENDER7
2451.466	SLOW_SENDER3	N/A
2452.244	RECEIVER	SLOW_SENDER3
2455.349	RECEIVER	FAST_SENDER
2457.791	FAST_SENDER	N/A
2458.310	SLOW_SENDER7	N/A
2459.040	RECEIVER	SLOW_SENDER7
2459.687	SLOW_SENDER3	N/A
2460.435	RECEIVER	SLOW_SENDER3
2464.450	RECEIVER	FAST_SENDER
2466.445	SLOW_SENDER7	N/A
2466.900	FAST_SENDER	N/A
2467.227	RECEIVER	SLOW_SENDER7
2467.865	SLOW_SENDER3	N/A
2468.000	SLOW_SENDER1	N/A
2468.631	RECEIVER	SLOW_SENDER3
2472.556	RECEIVER	SLOW_SENDER1
2477.341	RECEIVER	FAST_SENDER
2477.991	SLOW_SENDER1	N/A
2478.745	RECEIVER	SLOW_SENDER1
2479.752	FAST_SENDER	N/A
2484.156	SLOW_SENDER1	N/A
2484.932	RECEIVER	SLOW_SENDER1
2485.598	RECEIVER	FAST_SENDER
2488.027	FAST_SENDER	N/A
2492.377	SLOW_SENDER1	N/A
2493.154	RECEIVER	SLOW_SENDER1
2493.997	RECEIVER	FAST_SENDER
2496.431	FAST_SENDER	N/A
2500.598	SLOW_SENDER1	N/A
2501.350	RECEIVER	SLOW_SENDER1
2507.345	RECEIVER	FAST_SENDER
2508.754	SLOW_SENDER1	N/A
2509.509	RECEIVER	SLOW_SENDER1
2509.786	FAST_SENDER	N/A
2515.830	RECEIVER	FAST_SENDER
2516.929	SLOW_SENDER1	N/A
2517.681	RECEIVER	SLOW_SENDER1
2518.240	FAST_SENDER	N/A
2524.117	RECEIVER	FAST_SENDER
2525.130	SLOW_SENDER1	N/A
2525.878	RECEIVER	SLOW_SENDER1
2526.540	FAST_SENDER	N/A
2532.556	RECEIVER	FAST_SENDER
2533.319	SLOW_SENDER1	N/A
2534.078	RECEIVER	SLOW_SENDER1
2534.966	FAST_SENDER	N/A
2541.527	SLOW_SENDER1	N/A
2542.314	RECEIVER	SLOW_SENDER1
2545.395	RECEIVER	FAST_SENDER
2547.806	FAST_SENDER	N/A
2549.763	SLOW_SENDER1	N/A
2550.538	RECEIVER	SLOW_SENDER1
2554.289	RECEIVER	FAST_SENDER
2556.738	FAST_SENDER	N/A
2562.617	RECEIVER	FAST_SENDER
2565.056	FAST_SENDER	N/A
2570.650	RECEIVER	FAST_SENDER
2572.180	SLOW_SENDER6	N/A
2573.062	FAST_SENDER	N/A
2576.980	RECEIVER	SLOW_SENDER6
2578.702	RECEIVER	FAST_SENDER
2581.146	FAST_SENDER	N/A
2582.423	SLOW_SENDER6	N/A
2583.365	RECEIVER	FAST_SENDER
2585.773	FAST_SENDER	N/A
2587.218	RECEIVER	SLOW_SENDER6
2590.500	SLOW_SENDER5	N/A
2591.592	RECEIVER	FAST_SENDER
2594.013	FAST_SENDER	N/A
2594.628	SLOW_SENDER6	N/A
2595.425	RECEIVER	SLOW_SENDER6
2597.102	RECEIVER	SLOW_SENDER5
2600.122	RECEIVER	FAST_SENDER
2602.543	FAST_SENDER	N/A
2602.544	SLOW_SENDER5	N/A
2602.832	SLOW_SENDER6	N/A
2603.110	SLOW_SENDER2	N/A
2603.612	RECEIVER	SLOW_SENDER6
2608.038	RECEIVER	SLOW_SENDER5
2609.065	RECEIVER	FAST_SENDER
2610.930	SLOW_SENDER4	N/A
2611.467	FAST_SENDER	N/A
2615.462	SLOW_SENDER5	N/A
2616.219	RECEIVER	SLOW_SENDER5
2617.206	RECEIVER	SLOW_SENDER4
2617.220	SLOW_SENDER2	N/A
2617.952	RECEIVER	SLOW_SENDER2
2622.623	SLOW_SENDER4	N/A
2622.825	RECEIVER	FAST_SENDER
2623.647	SLOW_SENDER5	N/A
2624.382	RECEIVER	SLOW_SENDER5
2625.230	FAST_SENDER	N/A
2625.394	SLOW_SENDER2	N/A
2626.172	RECEIVER	SLOW_SENDER2
2630.770	SLOW_SENDER7	N/A
2631.798	SLOW_SENDER5	N/A
2632.035	RECEIVER	FAST_SENDER
2632.210	SLOW_SENDER3	N/A
2634.445	FAST_SENDER	N/A
2635.667	SLOW_SENDER4	N/A
2636.428	RECEIVER	SLOW_SENDER4
2636.956	SLOW_SENDER2	N/A
2637.275	RECEIVER	SLOW_SENDER7
2641.650	RECEIVER	FAST_SENDER
2643.842	SLOW_SENDER4	N/A
2644.097	FAST_SENDER	N/A
2644.601	RECEIVER	SLOW_SENDER4
2644.969	SLOW_SENDER7	N/A
2645.702	RECEIVER	SLOW_SENDER7
2646.107	SLOW_SENDER3	N/A
2652.002	SLOW_SENDER4	N/A
2653.115	SLOW_SENDER7	N/A
2657.302	FAST_SENDER	N/A
2658.677	SLOW_SENDER3	N/A
2670.372	FAST_SENDER	N/A
2683.012	FAST_SENDER	N/A
2695.993	FAST_SENDER	N/A
2708.661	FAST_SENDER	N/A
2713.540	SLOW_SENDER1	N/A
2720.883	FAST_SENDER	N/A
2728.571	SLOW_SENDER1	N/A
2733.372	FAST_SENDER	N/A
2741.618	SLOW_SENDER1	N/A
2746.316	FAST_SENDER	N/A
2758.677	FAST_SENDER	N/A
2770.420	SLOW_SENDER6	N/A
2771.316	FAST_SENDER	N/A
2784.798	SLOW_SENDER6	N/A
2784.988	FAST_SENDER	N/A
2797.363	FAST_SENDER	N/A
2797.591	SLOW_SENDER6	N/A
2797.980	SLOW_SENDER5	N/A
2802.630	SLOW_SENDER2	N/A
2810.137	FAST_SENDER	N/A
2812.788	SLOW_SENDER5	N/A
2813.518	RECEIVER	SLOW_SENDER5
2815.852	SLOW_SENDER2	N/A
2816.420	SLOW_SENDER4	N/A
2817.201	RECEIVER	SLOW_SENDER4
2819.630	SLOW_SENDER4	N/A
2819.648	RECEIVER	SLOW_SENDER2
2820.951	RECEIVER	SLOW_SENDER4
2820.960	SLOW_SENDER5	N/A
2821.730	RECEIVER	SLOW_SENDER5
2822.290	SLOW_SENDER7	N/A
2822.865	FAST_SENDER	N/A
2823.059	RECEIVER	SLOW_SENDER7
2823.170	SLOW_SENDER3	N/A
2823.367	SLOW_SENDER4	N/A
2825.504	SLOW_SENDER7	N/A
2827.064	SLOW_SENDER2	N/A
2827.583	RECEIVER	SLOW_SENDER4
2829.139	SLOW_SENDER5	N/A
2830.939	RECEIVER	SLOW_SENDER2
2832.108	RECEIVER	FAST_SENDER
2834.539	FAST_SENDER	N/A
2835.022	SLOW_SENDER4	N/A
2835.334	RECEIVER	FAST_SENDER
2836.320	RECEIVER	SLOW_SENDER4
2836.566	SLOW_SENDER3	N/A
2837.784	FAST_SENDER	N/A
2838.524	RECEIVER	FAST_SENDER
2838.860	SLOW_SENDER7	N/A
2839.610	RECEIVER	SLOW_SENDER7
2840.416	RECEIVER	SLOW_SENDER3
2843.740	SLOW_SENDER4	N/A
2844.513	RECEIVER	SLOW_SENDER4
2847.022	SLOW_SENDER7	N/A
2847.772	RECEIVER	SLOW_SENDER7
2847.836	SLOW_SENDER3	N/A
2848.576	RECEIVER	SLOW_SENDER3
2851.934	SLOW_SENDER4	N/A
2851.935	FAST_SENDER	N/A
2852.736	RECEIVER	SLOW_SENDER4
2855.216	SLOW_SENDER7	N/A
2855.971	RECEIVER	SLOW_SENDER7
2855.993	SLOW_SENDER3	N/A
2856.772	RECEIVER	SLOW_SENDER3
2858.931	RECEIVER	FAST_SENDER
2861.357	FAST_SENDER	N/A
2867.152	RECEIVER	FAST_SENDER
2869.552	FAST_SENDER	N/A
2875.590	RECEIVER	FAST_SENDER
2878.037	FAST_SENDER	N/A
2884.015	RECEIVER	FAST_SENDER
2886.422	FAST_SENDER	N/A
2892.093	RECEIVER	FAST_SENDER
2894.537	FAST_SENDER	N/A
2900.345	RECEIVER	FAST_SENDER
2902.768	FAST_SENDER	N/A
2906.060	SLOW_SENDER1	N/A
2909.122	RECEIVER	FAST_SENDER
2911.535	FAST_SENDER	N/A
2912.734	RECEIVER	SLOW_SENDER1
2917.752	RECEIVER	FAST_SENDER
2918.165	SLOW_SENDER1	N/A
2918.902	RECEIVER	SLOW_SENDER1
2920.180	FAST_SENDER	N/A
2924.315	SLOW_SENDER1	N/A
2925.067	RECEIVER	SLOW_SENDER1
2926.291	RECEIVER	FAST_SENDER
2928.740	FAST_SENDER	N/A
2932.494	SLOW_SENDER1	N/A
2933.291	RECEIVER	SLOW_SENDER1
2934.602	RECEIVER	FAST_SENDER
2937.003	FAST_SENDER	N/A
2940.730	SLOW_SENDER1	N/A
2941.529	RECEIVER	SLOW_SENDER1
2942.676	RECEIVER	FAST_SENDER
2945.076	FAST_SENDER	N/A
2948.956	SLOW_SENDER1	N/A
2949.723	RECEIVER	SLOW_SENDER1
2951.154	RECEIVER	FAST_SENDER
2953.561	FAST_SENDER	N/A
2957.131	SLOW_SENDER1	N/A
2957.875	RECEIVER	SLOW_SENDER1
2959.192	RECEIVER	FAST_SENDER
2961.620	FAST_SENDER	N/A
2963.910	SLOW_SENDER6	N/A
2965.314	SLOW_SENDER1	N/A
2966.052	RECEIVER	SLOW_SENDER1
2968.252	RECEIVER	FAST_SENDER
2970.059	RECEIVER	SLOW_SENDER6
2970.665	FAST_SENDER	N/A
2975.477	SLOW_SENDER6	N/A
2976.233	RECEIVER	SLOW_SENDER6
2981.116	RECEIVER	FAST_SENDER
2981.637	SLOW_SENDER6	N/A
2982.359	RECEIVER	SLOW_SENDER6
2983.187	FAST_SENDER	N/A
2989.592	RECEIVER	FAST_SENDER
2992.022	FAST_SENDER	N/A
2992.685	SLOW_SENDER6	N/A
2994.600	SLOW_SENDER2	N/A
2997.957	RECEIVER	FAST_SENDER
2998.720	SLOW_SENDER5	N/A
3000.205	RECEIVER	SLOW_SENDER2
3000.407	FAST_SENDER	N/A
3003.289	RECEIVER	SLOW_SENDER5
3005.612	SLOW_SENDER2	N/A
3006.347	RECEIVER	SLOW_SENDER2
3007.695	RECEIVER	FAST_SENDER
3008.700	SLOW_SENDER5	N/A
3009.488	RECEIVER	SLOW_SENDER5
3010.120	FAST_SENDER	N/A
3011.785	SLOW_SENDER2	N/A
3013.084	RECEIVER	SLOW_SENDER2
3014.904	SLOW_SENDER5	N/A
3015.887	RECEIVER	FAST_SENDER
3018.323	FAST_SENDER	N/A
3018.400	RECEIVER	SLOW_SENDER5
3020.523	SLOW_SENDER2	N/A
3020.810	SLOW_SENDER4	N/A
3021.311	RECEIVER	SLOW_SENDER2
3022.120	SLOW_SENDER3	N/A
3023.130	SLOW_SENDER7	N/A
3025.820	SLOW_SENDER5	N/A
3026.627	RECEIVER	SLOW_SENDER5
3028.799	RECEIVER	SLOW_SENDER3
3029.796	RECEIVER	FAST_SENDER
3031.808	SLOW_SENDER2	N/A
3032.241	FAST_SENDER	N/A
3033.729	SLOW_SENDER4	N/A
3034.072	SLOW_SENDER5	N/A
3034.463	RECEIVER	SLOW_SENDER4
3035.384	RECEIVER	SLOW_SENDER5
3037.464	SLOW_SENDER3	N/A
3038.209	RECEIVER	SLOW_SENDER3
3038.907	SLOW_SENDER7	N/A
3039.253	RECEIVER	FAST_SENDER
3041.904	SLOW_SENDER4	N/A
3042.832	SLOW_SENDER5	N/A
3045.640	SLOW_SENDER3	N/A
3047.331	FAST_SENDER	N/A
3051.679	SLOW_SENDER7	N/A
3055.536	SLOW_SENDER4	N/A
3060.246	FAST_SENDER	N/A
3072.627	FAST_SENDER	N/A
3085.038	FAST_SENDER	N/A
3097.807	FAST_SENDER	N/A
3110.498	FAST_SENDER	N/A
3123.186	FAST_SENDER	N/A
3133.520	SLOW_SENDER1	N/A
3136.222	FAST_SENDER	N/A
3148.030	SLOW_SENDER1	N/A
3148.681	FAST_SENDER	N/A
3160.110	SLOW_SENDER6	N/A
3160.857	SLOW_SENDER1	N/A
3161.496	FAST_SENDER	N/A
3171.049	SLOW_SENDER6	N/A
3174.346	FAST_SENDER	N/A
3184.317	SLOW_SENDER6	N/A
3187.369	FAST_SENDER	N/A
3198.580	SLOW_SENDER2	N/A
3200.055	FAST_SENDER	N/A
3207.013	RECEIVER	FAST_SENDER
3207.300	SLOW_SENDER5	N/A
3208.030	RECEIVER	SLOW_SENDER5
3209.180	SLOW_SENDER2	N/A
3209.434	FAST_SENDER	N/A
3209.937	RECEIVER	SLOW_SENDER2
3210.432	SLOW_SENDER5	N/A
3211.235	RECEIVER	SLOW_SENDER5
3215.980	SLOW_SENDER3	N/A
3216.160	SLOW_SENDER7	N/A
3219.750	SLOW_SENDER4	N/A
3221.524	RECEIVER	FAST_SENDER
3222.581	RECEIVER	SLOW_SENDER4
3222.949	SLOW_SENDER2	N/A
3223.691	RECEIVER	SLOW_SENDER2
3223.939	FAST_SENDER	N/A
3224.489	SLOW_SENDER5	N/A
3224.685	RECEIVER	FAST_SENDER
3227.109	FAST_SENDER	N/A
3228.019	SLOW_SENDER4	N/A
3228.358	SLOW_SENDER3	N/A
3228.556	RECEIVER	SLOW_SENDER5
3229.594	SLOW_SENDER7	N/A
3229.884	RECEIVER	FAST_SENDER
3232.513	RECEIVER	SLOW_SENDER4
3235.988	SLOW_SENDER5	N/A
3236.605	RECEIVER	SLOW_SENDER7
3237.292	RECEIVER	SLOW_SENDER5
3241.438	FAST_SENDER	N/A
3241.838	SLOW_SENDER3	N/A
3242.042	SLOW_SENDER4	N/A
3242.644	RECEIVER	SLOW_SENDER3
3244.009	SLOW_SENDER7	N/A
3244.732	SLOW_SENDER5	N/A
3245.305	RECEIVER	SLOW_SENDER7
3245.966	RECEIVER	SLOW_SENDER4
3248.347	RECEIVER	FAST_SENDER
3250.771	FAST_SENDER	N/A
3253.405	SLOW_SENDER4	N/A
3261.600	RECEIVER	FAST_SENDER
3264.032	FAST_SENDER	N/A
3269.753	RECEIVER	FAST_SENDER
3272.199	FAST_SENDER	N/A
3277.948	RECEIVER	FAST_SENDER
3280.393	FAST_SENDER	N/A
3285.983	RECEIVER	FAST_SENDER
3288.430	FAST_SENDER	N/A
3294.418	RECEIVER	FAST_SENDER
3296.819	FAST_SENDER	N/A
3302.726	RECEIVER	FAST_SENDER
3305.149	FAST_SENDER	N/A
3305.915	RECEIVER	FAST_SENDER
3308.317	FAST_SENDER	N/A
3313.929	RECEIVER	FAST_SENDER
3316.360	FAST_SENDER	N/A
3317.113	RECEIVER	FAST_SENDER
3319.521	FAST_SENDER	N/A
3325.140	SLOW_SENDER1	N/A
3325.824	RECEIVER	FAST_SENDER
3327.854	RECEIVER	SLOW_SENDER1
3328.226	FAST_SENDER	N/A
3330.293	SLOW_SENDER1	N/A
3334.391	RECEIVER	SLOW_SENDER1
3339.300	RECEIVER	FAST_SENDER
3341.703	FAST_SENDER	N/A
3344.032	SLOW_SENDER1	N/A
3344.780	RECEIVER	SLOW_SENDER1
3347.838	RECEIVER	FAST_SENDER
3348.940	SLOW_SENDER6	N/A
3350.263	FAST_SENDER	N/A
3352.223	SLOW_SENDER1	N/A
3353.005	RECEIVER	SLOW_SENDER1
3354.887	RECEIVER	SLOW_SENDER6
3356.061	RECEIVER	FAST_SENDER
3358.487	FAST_SENDER	N/A
3360.313	SLOW_SENDER6	N/A
3360.440	SLOW_SENDER1	N/A
3361.077	RECEIVER	SLOW_SENDER6
3361.742	RECEIVER	SLOW_SENDER1
3364.594	RECEIVER	FAST_SENDER
3366.521	SLOW_SENDER6	N/A
3367.041	FAST_SENDER	N/A
3367.329	RECEIVER	SLOW_SENDER6
3369.177	SLOW_SENDER1	N/A
3369.932	RECEIVER	SLOW_SENDER1
3372.824	RECEIVER	FAST_SENDER
3375.228	FAST_SENDER	N/A
3377.332	SLOW_SENDER1	N/A
3378.099	RECEIVER	SLOW_SENDER1
3379.727	SLOW_SENDER6	N/A
3380.472	RECEIVER	SLOW_SENDER6
3387.380	SLOW_SENDER2	N/A
3387.817	FAST_SENDER	N/A
3387.883	SLOW_SENDER6	N/A
3389.195	RECEIVER	SLOW_SENDER6
3393.872	RECEIVER	SLOW_SENDER2
3394.586	RECEIVER	FAST_SENDER
3397.025	FAST_SENDER	N/A
3399.322	SLOW_SENDER2	N/A
3400.104	RECEIVER	SLOW_SENDER2
3403.981	RECEIVER	FAST_SENDER
3405.509	SLOW_SENDER2	N/A
3406.242	RECEIVER	SLOW_SENDER2
3406.300	SLOW_SENDER3	N/A
3406.428	FAST_SENDER	N/A
3409.250	SLOW_SENDER5	N/A
3410.220	SLOW_SENDER7	N/A
3412.013	RECEIVER	SLOW_SENDER3
3413.160	RECEIVER	FAST_SENDER
3413.662	SLOW_SENDER2	N/A
3414.976	RECEIVER	SLOW_SENDER2
3415.565	FAST_SENDER	N/A
3415.804	RECEIVER	SLOW_SENDER5
3417.920	SLOW_SENDER4	N/A
3419.410	SLOW_SENDER3	N/A
3420.713	RECEIVER	SLOW_SENDER3
3421.711	RECEIVER	FAST_SENDER
3422.419	SLOW_SENDER2	N/A
3423.056	SLOW_SENDER7	N/A
3423.189	RECEIVER	SLOW_SENDER2
3423.585	SLOW_SENDER5	N/A
3429.523	RECEIVER	SLOW_SENDER5
3429.576	FAST_SENDER	N/A
3430.623	SLOW_SENDER2	N/A
3431.345	RECEIVER	SLOW_SENDER2
3432.406	SLOW_SENDER4	N/A
3433.147	RECEIVER	SLOW_SENDER4
3433.234	SLOW_SENDER3	N/A
3434.554	RECEIVER	SLOW_SENDER3
3435.900	SLOW_SENDER7	N/A
3436.948	SLOW_SENDER5	N/A
3437.762	RECEIVER	SLOW_SENDER5
3440.430	RECEIVER	FAST_SENDER
3440.567	SLOW_SENDER4	N/A
3441.334	RECEIVER	SLOW_SENDER4
3442.864	FAST_SENDER	N/A
3442.884	SLOW_SENDER2	N/A
3444.052	SLOW_SENDER7	N/A
3445.208	SLOW_SENDER5	N/A
3448.761	SLOW_SENDER4	N/A
3456.315	FAST_SENDER	N/A
3468.936	FAST_SENDER	N/A
3481.305	FAST_SENDER	N/A
3493.818	FAST_SENDER	N/A
3506.305	FAST_SENDER	N/A
3518.455	FAST_SENDER	N/A
3531.284	FAST_SENDER	N/A
3541.600	SLOW_SENDER1	N/A
3543.786	FAST_SENDER	N/A
3552.870	SLOW_SENDER6	N/A
3556.135	SLOW_SENDER1	N/A
3556.261	FAST_SENDER	N/A
3563.957	SLOW_SENDER6	N/A
3569.615	SLOW_SENDER1	N/A
3570.338	FAST_SENDER	N/A
3577.304	SLOW_SENDER6	N/A
3582.799	FAST_SENDER	N/A
3595.032	FAST_SENDER	N/A
3598.210	SLOW_SENDER3	N/A
3606.922	FAST_SENDER	N/A
3607.230	SLOW_SENDER2	N/A
3608.140	SLOW_SENDER7	N/A
3611.340	SLOW_SENDER5	N/A
3611.733	SLOW_SENDER3	N/A
3612.466	RECEIVER	SLOW_SENDER3
3613.725	RECEIVER	SLOW_SENDER5
3616.159	SLOW_SENDER5	N/A
3617.570	SLOW_SENDER4	N/A
3617.870	RECEIVER	FAST_SENDER
3618.883	RECEIVER	SLOW_SENDER4
3619.679	SLOW_SENDER2	N/A
3619.875	SLOW_SENDER3	N/A
3620.212	FAST_SENDER	N/A
3620.420	RECEIVER	SLOW_SENDER2
3621.150	SLOW_SENDER7	N/A
3621.292	SLOW_SENDER4	N/A
3622.485	RECEIVER	FAST_SENDER
3624.901	FAST_SENDER	N/A
3625.416	RECEIVER	SLOW_SENDER3
3627.543	RECEIVER	SLOW_SENDER7
3627.829	SLOW_SENDER2	N/A
3628.597	RECEIVER	SLOW_SENDER2
3630.628	RECEIVER	SLOW_SENDER4
3630.715	SLOW_SENDER5	N/A
3631.498	RECEIVER	SLOW_SENDER5
3632.853	SLOW_SENDER3	N/A
3634.944	SLOW_SENDER7	N/A
3636.015	SLOW_SENDER2	N/A
3637.391	RECEIVER	FAST_SENDER
3638.046	SLOW_SENDER4	N/A
3638.825	RECEIVER	SLOW_SENDER4
3638.924	SLOW_SENDER5	N/A
3639.667	RECEIVER	SLOW_SENDER5
3639.817	FAST_SENDER	N/A
3645.730	RECEIVER	FAST_SENDER
3646.274	SLOW_SENDER4	N/A
3647.035	RECEIVER	SLOW_SENDER4
3647.091	SLOW_SENDER5	N/A
3652.887	FAST_SENDER	N/A
3654.457	SLOW_SENDER4	N/A
3655.236	RECEIVER	SLOW_SENDER4
3659.385	RECEIVER	FAST_SENDER
3661.813	FAST_SENDER	N/A
3662.685	SLOW_SENDER4	N/A
3663.455	RECEIVER	SLOW_SENDER4
3667.707	RECEIVER	FAST_SENDER
3670.129	FAST_SENDER	N/A
3670.898	SLOW_SENDER4	N/A
3671.646	RECEIVER	SLOW_SENDER4
3675.828	RECEIVER	FAST_SENDER
3678.244	FAST_SENDER	N/A
3679.088	SLOW_SENDER4	N/A
3679.866	RECEIVER	SLOW_SENDER4
3684.352	RECEIVER	FAST_SENDER
3686.780	FAST_SENDER	N/A
3692.705	RECEIVER	FAST_SENDER
3695.137	FAST_SENDER	N/A
3700.821	RECEIVER	FAST_SENDER
3703.260	FAST_SENDER	N/A
3708.945	RECEIVER	FAST_SENDER
3711.348	FAST_SENDER	N/A
3717.204	RECEIVER	FAST_SENDER
3724.098	FAST_SENDER	N/A
3730.231	RECEIVER	FAST_SENDER
3732.659	FAST_SENDER	N/A
3733.880	SLOW_SENDER1	N/A
3738.765	RECEIVER	FAST_SENDER
3740.158	RECEIVER	SLOW_SENDER1
3741.212	FAST_SENDER	N/A
3742.310	SLOW_SENDER6	N/A
3745.580	SLOW_SENDER1	N/A
3746.330	RECEIVER	SLOW_SENDER1
3748.342	RECEIVER	SLOW_SENDER6
3753.206	FAST_SENDER	N/A
3756.936	SLOW_SENDER6	N/A
3757.691	RECEIVER	SLOW_SENDER6
3757.891	SLOW_SENDER1	N/A
3758.627	RECEIVER	SLOW_SENDER1
3763.612	RECEIVER	FAST_SENDER
3765.135	SLOW_SENDER6	N/A
3765.919	RECEIVER	SLOW_SENDER6
3766.050	FAST_SENDER	N/A
3766.069	SLOW_SENDER1	N/A
3767.428	RECEIVER	SLOW_SENDER1
3772.374	RECEIVER	FAST_SENDER
3773.321	SLOW_SENDER6	N/A
3774.116	RECEIVER	SLOW_SENDER6
3774.802	FAST_SENDER	N/A
3774.842	SLOW_SENDER1	N/A
3776.152	RECEIVER	SLOW_SENDER1
3780.883	RECEIVER	FAST_SENDER
3781.556	SLOW_SENDER6	N/A
3783.284	FAST_SENDER	N/A
3783.576	SLOW_SENDER1	N/A
3784.340	RECEIVER	SLOW_SENDER1
3786.327	RECEIVER	SLOW_SENDER6
3789.327	RECEIVER	FAST_SENDER
3791.757	SLOW_SENDER1	N/A
3793.761	SLOW_SENDER6	N/A
3795.866	FAST_SENDER	N/A
3798.230	SLOW_SENDER3	N/A
3800.300	SLOW_SENDER7	N/A
3801.830	RECEIVER	FAST_SENDER
3804.263	FAST_SENDER	N/A
3804.420	SLOW_SENDER2	N/A
3804.823	RECEIVER	SLOW_SENDER3
3806.064	RECEIVER	SLOW_SENDER7
3810.098	RECEIVER	FAST_SENDER
3812.317	SLOW_SENDER3	N/A
3812.502	FAST_SENDER	N/A
3813.028	RECEIVER	SLOW_SENDER3
3813.260	SLOW_SENDER5	N/A
3813.425	SLOW_SENDER7	N/A
3814.180	RECEIVER	SLOW_SENDER7
3818.499	RECEIVER	FAST_SENDER
3819.327	SLOW_SENDER2	N/A
3819.384	RECEIVER	SLOW_SENDER5
3820.118	RECEIVER	SLOW_SENDER2
3820.455	SLOW_SENDER3	N/A
3820.936	FAST_SENDER	N/A
3821.624	SLOW_SENDER7	N/A
3822.281	RECEIVER	SLOW_SENDER3
3826.964	RECEIVER	FAST_SENDER
3827.526	SLOW_SENDER2	N/A
3828.292	RECEIVER	SLOW_SENDER2
3828.607	SLOW_SENDER5	N/A
3829.365	RECEIVER	SLOW_SENDER5
3829.409	FAST_SENDER	N/A
3829.696	SLOW_SENDER3	N/A
3830.460	RECEIVER	SLOW_SENDER3
3835.763	SLOW_SENDER7	N/A
3835.884	RECEIVER	FAST_SENDER
3836.802	SLOW_SENDER5	N/A
3837.561	RECEIVER	SLOW_SENDER5
3837.878	SLOW_SENDER3	N/A
3838.310	FAST_SENDER	N/A
3838.614	RECEIVER	SLOW_SENDER3
3839.886	SLOW_SENDER2	N/A
3841.693	RECEIVER	SLOW_SENDER2
3843.380	SLOW_SENDER4	N/A
3844.989	SLOW_SENDER5	N/A
3845.776	RECEIVER	SLOW_SENDER5
3848.901	RECEIVER	SLOW_SENDER4
3849.110	SLOW_SENDER2	N/A
3849.882	RECEIVER	SLOW_SENDER2
3852.600	FAST_SENDER	N/A
3854.312	SLOW_SENDER4	N/A
3855.657	RECEIVER	SLOW_SENDER4
3858.637	RECEIVER	FAST_SENDER
3861.048	FAST_SENDER	N/A
3861.106	SLOW_SENDER4	N/A
3862.415	RECEIVER	SLOW_SENDER4
3866.629	RECEIVER	FAST_SENDER
3869.044	FAST_SENDER	N/A
3869.816	SLOW_SENDER4	N/A
3870.555	RECEIVER	SLOW_SENDER4
3875.261	RECEIVER	FAST_SENDER
3877.672	FAST_SENDER	N/A
3877.978	SLOW_SENDER4	N/A
3878.720	RECEIVER	SLOW_SENDER4
3886.138	SLOW_SENDER4	N/A
3886.913	RECEIVER	SLOW_SENDER4
3888.343	RECEIVER	FAST_SENDER
3890.749	FAST_SENDER	N/A
3894.313	SLOW_SENDER4	N/A
3895.067	RECEIVER	SLOW_SENDER4
3897.073	RECEIVER	FAST_SENDER
3899.506	FAST_SENDER	N/A
3902.469	SLOW_SENDER4	N/A
3903.259	RECEIVER	SLOW_SENDER4
3905.382	RECEIVER	FAST_SENDER
3907.806	FAST_SENDER	N/A
3910.695	SLOW_SENDER4	N/A
3911.440	RECEIVER	SLOW_SENDER4
3914.194	RECEIVER	FAST_SENDER
3916.640	FAST_SENDER	N/A
3918.841	SLOW_SENDER4	N/A
3919.599	RECEIVER	SLOW_SENDER4
3922.583	RECEIVER	FAST_SENDER
3925.000	FAST_SENDER	N/A
3930.876	RECEIVER	FAST_SENDER
3933.295	FAST_SENDER	N/A
3939.373	RECEIVER	FAST_SENDER
3941.788	FAST_SENDER	N/A
3947.519	RECEIVER	FAST_SENDER
3948.170	SLOW_SENDER1	N/A
3949.956	FAST_SENDER	N/A
3950.210	SLOW_SENDER6	N/A
3954.583	RECEIVER	SLOW_SENDER1
3956.251	RECEIVER	FAST_SENDER
3958.658	FAST_SENDER	N/A
3960.016	SLOW_SENDER1	N/A
3960.775	RECEIVER	SLOW_SENDER1
3963.418	SLOW_SENDER6	N/A
3964.179	RECEIVER	SLOW_SENDER6
3966.225	SLOW_SENDER1	N/A
3970.510	RECEIVER	SLOW_SENDER1
3971.500	FAST_SENDER	N/A
3971.615	SLOW_SENDER6	N/A
3972.896	RECEIVER	SLOW_SENDER6
3977.103	RECEIVER	FAST_SENDER
3977.923	SLOW_SENDER1	N/A
3978.691	RECEIVER	SLOW_SENDER1
3979.522	FAST_SENDER	N/A
3980.335	SLOW_SENDER6	N/A
3981.116	RECEIVER	SLOW_SENDER6
3985.574	RECEIVER	FAST_SENDER
3986.098	SLOW_SENDER1	N/A
3987.994	FAST_SENDER	N/A
3988.516	SLOW_SENDER6	N/A
3999.810	SLOW_SENDER7	N/A
4001.853	FAST_SENDER	N/A
4005.800	SLOW_SENDER3	N/A
4013.510	SLOW_SENDER2	N/A
4013.922	SLOW_SENDER7	N/A
4015.613	FAST_SENDER	N/A
4015.670	SLOW_SENDER5	N/A
4019.316	SLOW_SENDER3	N/A
4026.770	SLOW_SENDER2	N/A
4027.534	SLOW_SENDER7	N/A
4029.272	FAST_SENDER	N/A
4029.825	SLOW_SENDER5	N/A
4031.974	SLOW_SENDER3	N/A
4039.663	SLOW_SENDER2	N/A
4042.861	SLOW_SENDER5	N/A
4043.089	FAST_SENDER	N/A
4055.820	FAST_SENDER	N/A
4068.366	FAST_SENDER	N/A
4080.569	FAST_SENDER	N/A
4083.290	SLOW_SENDER4	N/A
4093.208	FAST_SENDER	N/A
4098.020	SLOW_SENDER4	N/A
4105.945	FAST_SENDER	N/A
4111.115	SLOW_SENDER4	N/A
4118.998	FAST_SENDER	N/A
4131.491	FAST_SENDER	N/A
4143.967	FAST_SENDER	N/A
4149.872	RECEIVER	FAST_SENDER
4151.950	SLOW_SENDER1	N/A
4152.317	FAST_SENDER	N/A
4152.708	RECEIVER	SLOW_SENDER1
4156.840	SLOW_SENDER6	N/A
4158.129	RECEIVER	FAST_SENDER
4159.475	RECEIVER	SLOW_SENDER6
4161.911	SLOW_SENDER6	N/A
4164.346	RECEIVER	SLOW_SENDER6
4165.295	SLOW_SENDER1	N/A
4166.055	RECEIVER	SLOW_SENDER1
4166.095	FAST_SENDER	N/A
4166.831	RECEIVER	FAST_SENDER
4169.259	FAST_SENDER	N/A
4169.756	SLOW_SENDER6	N/A
4170.516	RECEIVER	SLOW_SENDER6
4172.089	RECEIVER	FAST_SENDER
4173.458	SLOW_SENDER1	N/A
4174.240	RECEIVER	SLOW_SENDER1
4174.516	FAST_SENDER	N/A
4175.249	RECEIVER	FAST_SENDER
4177.693	FAST_SENDER	N/A
4177.939	SLOW_SENDER6	N/A
4181.676	SLOW_SENDER1	N/A
4182.188	RECEIVER	SLOW_SENDER6
4184.328	RECEIVER	FAST_SENDER
4185.518	RECEIVER	SLOW_SENDER1
4186.751	FAST_SENDER	N/A
4189.610	SLOW_SENDER6	N/A
4190.369	RECEIVER	SLOW_SENDER6
4192.340	SLOW_SENDER7	N/A
4192.818	RECEIVER	FAST_SENDER
4192.930	SLOW_SENDER1	N/A
4193.678	RECEIVER	SLOW_SENDER1
4195.248	FAST_SENDER	N/A
4196.510	SLOW_SENDER3	N/A
4197.806	SLOW_SENDER6	N/A
4198.552	RECEIVER	SLOW_SENDER6
4201.087	RECEIVER	FAST_SENDER
4201.116	SLOW_SENDER1	N/A
4201.889	RECEIVER	SLOW_SENDER1
4203.499	FAST_SENDER	N/A
4205.160	SLOW_SENDER2	N/A
4207.989	SLOW_SENDER7	N/A
4208.060	SLOW_SENDER5	N/A
4208.749	RECEIVER	SLOW_SENDER7
4209.041	SLOW_SENDER3	N/A
4209.834	RECEIVER	SLOW_SENDER3
4210.631	RECEIVER	SLOW_SENDER2
4213.743	RECEIVER	FAST_SENDER
4216.070	SLOW_SENDER2	N/A
4216.179	FAST_SENDER	N/A
4216.873	RECEIVER	SLOW_SENDER2
4217.253	SLOW_SENDER3	N/A
4217.997	RECEIVER	SLOW_SENDER3
4220.102	SLOW_SENDER7	N/A
4220.869	RECEIVER	SLOW_SENDER7
4222.288	SLOW_SENDER2	N/A
4222.686	SLOW_SENDER5	N/A
4223.032	RECEIVER	SLOW_SENDER2
4225.407	SLOW_SENDER3	N/A
4226.153	RECEIVER	SLOW_SENDER3
4228.302	SLOW_SENDER7	N/A
4228.398	RECEIVER	FAST_SENDER
4229.057	RECEIVER	SLOW_SENDER7
4230.812	FAST_SENDER	N/A
4234.597	SLOW_SENDER2	N/A
4235.304	SLOW_SENDER5	N/A
4235.345	RECEIVER	SLOW_SENDER2
4236.505	SLOW_SENDER7	N/A
4236.609	RECEIVER	SLOW_SENDER5
4237.789	RECEIVER	SLOW_SENDER7
4241.695	RECEIVER	FAST_SENDER
4242.756	SLOW_SENDER2	N/A
4243.492	RECEIVER	SLOW_SENDER2
4244.100	FAST_SENDER	N/A
4249.940	RECEIVER	FAST_SENDER
4250.908	SLOW_SENDER2	N/A
4252.370	FAST_SENDER	N/A
4258.249	RECEIVER	FAST_SENDER
4260.653	FAST_SENDER	N/A
4266.101	RECEIVER	FAST_SENDER
4268.530	FAST_SENDER	N/A
4274.067	RECEIVER	FAST_SENDER
4275.500	SLOW_SENDER4	N/A
4276.498	FAST_SENDER	N/A
4281.242	RECEIVER	SLOW_SENDER4
4282.330	RECEIVER	FAST_SENDER
4284.763	FAST_SENDER	N/A
4286.656	SLOW_SENDER4	N/A
4287.402	RECEIVER	SLOW_SENDER4
4292.817	SLOW_SENDER4	N/A
4293.551	RECEIVER	SLOW_SENDER4
4295.042	RECEIVER	FAST_SENDER
4297.446	FAST_SENDER	N/A
4300.992	SLOW_SENDER4	N/A
4301.773	RECEIVER	SLOW_SENDER4
4302.866	RECEIVER	FAST_SENDER
4305.267	FAST_SENDER	N/A
4309.203	SLOW_SENDER4	N/A
4309.965	RECEIVER	SLOW_SENDER4
4310.803	RECEIVER	FAST_SENDER
4313.206	FAST_SENDER	N/A
4317.373	SLOW_SENDER4	N/A
4318.126	RECEIVER	SLOW_SENDER4
4323.636	RECEIVER	FAST_SENDER
4325.563	SLOW_SENDER4	N/A
4326.085	FAST_SENDER	N/A
4326.294	RECEIVER	SLOW_SENDER4
4332.002	RECEIVER	FAST_SENDER
4333.718	SLOW_SENDER4	N/A
4334.460	RECEIVER	SLOW_SENDER4
4338.742	FAST_SENDER	N/A
4341.900	SLOW_SENDER4	N/A
4342.665	RECEIVER	SLOW_SENDER4
4344.272	RECEIVER	FAST_SENDER
4346.716	FAST_SENDER	N/A
4352.946	RECEIVER	FAST_SENDER
4355.392	FAST_SENDER	N/A
4361.472	RECEIVER	FAST_SENDER
4363.640	SLOW_SENDER6	N/A
4363.878	FAST_SENDER	N/A
4365.630	SLOW_SENDER1	N/A
4368.805	RECEIVER	SLOW_SENDER6
4371.610	RECEIVER	SLOW_SENDER1
4374.241	SLOW_SENDER6	N/A
4374.288	RECEIVER	FAST_SENDER
4375.527	RECEIVER	SLOW_SENDER6
4376.725	FAST_SENDER	N/A
4380.417	SLOW_SENDER1	N/A
4380.927	SLOW_SENDER6	N/A
4381.197	RECEIVER	SLOW_SENDER1
4382.614	RECEIVER	FAST_SENDER
4385.052	FAST_SENDER	N/A
4391.161	RECEIVER	FAST_SENDER
4392.498	SLOW_SENDER1	N/A
4393.265	RECEIVER	SLOW_SENDER1
4393.578	FAST_SENDER	N/A
4394.124	SLOW_SENDER6	N/A
4394.650	SLOW_SENDER3	N/A
4394.888	RECEIVER	SLOW_SENDER6
4399.760	SLOW_SENDER5	N/A
4399.856	RECEIVER	FAST_SENDER
4400.700	RECEIVER	SLOW_SENDER3
4400.710	SLOW_SENDER1	N/A
4401.320	SLOW_SENDER7	N/A
4401.478	RECEIVER	SLOW_SENDER1
4402.287	FAST_SENDER	N/A
4405.738	RECEIVER	SLOW_SENDER5
4406.145	SLOW_SENDER3	N/A
4406.877	RECEIVER	SLOW_SENDER3
4407.592	RECEIVER	SLOW_SENDER7
4408.917	SLOW_SENDER1	N/A
4409.705	RECEIVER	SLOW_SENDER1
4411.174	SLOW_SENDER5	N/A
4411.931	RECEIVER	SLOW_SENDER5
4412.766	RECEIVER	FAST_SENDER
4413.033	SLOW_SENDER7	N/A
4413.776	RECEIVER	SLOW_SENDER7
4415.181	FAST_SENDER	N/A
4416.330	SLOW_SENDER2	N/A
4417.335	SLOW_SENDER5	N/A
4417.898	SLOW_SENDER3	N/A
4418.138	RECEIVER	SLOW_SENDER5
4419.177	SLOW_SENDER7	N/A
4428.244	FAST_SENDER	N/A
4429.072	SLOW_SENDER2	N/A
4431.745	SLOW_SENDER5	N/A
4432.663	SLOW_SENDER7	N/A
4441.629	FAST_SENDER	N/A
4441.813	SLOW_SENDER2	N/A
4454.119	FAST_SENDER	N/A
4466.146	FAST_SENDER	N/A
4478.642	FAST_SENDER	N/A
4491.294	FAST_SENDER	N/A
4504.395	FAST_SENDER	N/A
4507.960	SLOW_SENDER4	N/A
4517.864	FAST_SENDER	N/A
4522.596	SLOW_SENDER4	N/A
4530.488	FAST_SENDER	N/A
4535.326	SLOW_SENDER4	N/A
4543.186	FAST_SENDER	N/A
4556.149	FAST_SENDER	N/A
4558.410	SLOW_SENDER6	N/A
4569.445	FAST_SENDER	N/A
4573.066	SLOW_SENDER6	N/A
4573.290	SLOW_SENDER1	N/A
4582.280	FAST_SENDER	N/A
4586.367	SLOW_SENDER6	N/A
4586.880	SLOW_SENDER3	N/A
4587.019	SLOW_SENDER1	N/A
4587.139	RECEIVER	SLOW_SENDER6
4589.056	RECEIVER	SLOW_SENDER3
4591.497	SLOW_SENDER3	N/A
4592.192	RECEIVER	SLOW_SENDER1
4594.170	RECEIVER	SLOW_SENDER3
4595.862	FAST_SENDER	N/A
4596.180	SLOW_SENDER5	N/A
4599.310	SLOW_SENDER7	N/A
4599.604	SLOW_SENDER3	N/A
4599.616	SLOW_SENDER1	N/A
4600.364	RECEIVER	SLOW_SENDER3
4601.379	RECEIVER	SLOW_SENDER7
4602.055	RECEIVER	FAST_SENDER
4603.815	SLOW_SENDER7	N/A
4604.482	FAST_SENDER	N/A
4605.206	RECEIVER	FAST_SENDER
4607.180	SLOW_SENDER2	N/A
4607.629	FAST_SENDER	N/A
4607.719	RECEIVER	SLOW_SENDER7
4607.783	SLOW_SENDER3	N/A
4609.100	RECEIVER	SLOW_SENDER3
4609.476	SLOW_SENDER5	N/A
4610.221	RECEIVER	SLOW_SENDER5
4613.842	RECEIVER	FAST_SENDER
4615.140	SLOW_SENDER7	N/A
4615.935	RECEIVER	SLOW_SENDER7
4616.287	FAST_SENDER	N/A
4616.538	SLOW_SENDER3	N/A
4617.278	RECEIVER	SLOW_SENDER3
4617.663	SLOW_SENDER5	N/A
4618.439	RECEIVER	SLOW_SENDER5
4621.213	SLOW_SENDER2	N/A
4623.031	RECEIVER	SLOW_SENDER2
4623.357	SLOW_SENDER7	N/A
4624.142	RECEIVER	SLOW_SENDER7
4624.699	SLOW_SENDER3	N/A
4625.495	RECEIVER	SLOW_SENDER3
4629.209	FAST_SENDER	N/A
4629.342	SLOW_SENDER5	N/A
4630.456	SLOW_SENDER2	N/A
4630.637	RECEIVER	SLOW_SENDER5
4631.559	SLOW_SENDER7	N/A
4632.299	RECEIVER	SLOW_SENDER7
4632.897	SLOW_SENDER3	N/A
4633.660	RECEIVER	SLOW_SENDER3
4635.141	RECEIVER	SLOW_SENDER2
4636.362	RECEIVER	FAST_SENDER
4638.789	FAST_SENDER	N/A
4641.066	SLOW_SENDER3	N/A
4641.847	RECEIVER	SLOW_SENDER3
4642.590	SLOW_SENDER2	N/A
4643.314	RECEIVER	SLOW_SENDER2
4644.865	RECEIVER	FAST_SENDER
4647.306	FAST_SENDER	N/A
4649.255	SLOW_SENDER3	N/A
4650.039	RECEIVER	SLOW_SENDER3
4650.755	SLOW_SENDER2	N/A
4651.529	RECEIVER	SLOW_SENDER2
4653.545	RECEIVER	FAST_SENDER
4655.949	FAST_SENDER	N/A
4657.475	SLOW_SENDER3	N/A
4658.801	RECEIVER	SLOW_SENDER3
4658.974	SLOW_SENDER2	N/A
4659.760	RECEIVER	SLOW_SENDER2
[truncated: 13,160 more rows]
